# Supplementary material for: Long-term storage of feces at −80 °C versus −20 °C is negligible for 16S rRNA amplicon profiling of the equine bacterial microbiome
Source: PeerJ. 2021 Mar 9;9:e10837. doi: 10.7717/peerj.10837 (PMC7953882; doi:10.7717/peerj.10837)
Supplement: Supplemental Information 1 [file peerj-09-10837-s001.zip › SI_2014_16S_E4_20_L001_R1_001.fastq]

@M02996:162:000000000-B87FG:1:1101:10804:1623 1:N:0:TAGCGCTC+TTTCCTCT
CCTACGGGCGGCAGCAGTAGGGAATCTTCCTCAATGGGCGAAACCCTGACCGAGCAACGCCGCGTGCATGATGACGCCCTTCTGGTCCTAGACTTCTTTTTTTAGTGAACTATCTTTTCTTTAGTCTCTCTTCTTTATCTTACCCTACCTTACCAGATAGCCTCCTCTTACTACCTCCCAGCAGCCTCTGTAATTCGTTCGTTCCTTGCGTTATCCTGTTTTTTTTGCCCTCTCGGGTGCGTTGCCTCCTTTTTCACTTTCTGTTTACAGCTTACCGCTCACCTCCTTACTGTCACCATAT
+
8ACCC5:8)1)8+88;;<,;;8,6C,@CC-,C,,<C@,,6+++86BE,96:++8C+96768+@=FE++<9,:,,,8+644B,,5,:,,,,5,,8:57,<5,8+,,,,,,,,,,:73,,:,,3,,,,,,3,,9,,,,,,5,,,3,,4,8>97,65,,,,+,3;,6,,4,,,,5+5,4,41,,3*),**2*,+,,+,,)2*)*1*)0+++))/2*)+++)++++*21)**.)*)((()(.)*(1()(/*)*()*.)())+0.)*)-..))*)*)-))+)-(-(*()((())()))-.)*))))
@M02996:162:000000000-B87FG:1:1101:15330:1779 1:N:0:TCGCGCTC+TATCCTCT
CCTACGGGCGGCAGCAGTGGGGAATATTGGTCAATGGGCGCAAGCCTGACCCAGCAACGCCGCGTGCAGGATGAAGGCTTTCTGGTTCTTAACTTCTTTTTTTCGGGACGTGAATATGACTTTCCCTCCTTTATACGCCACGCCTAACTACTTCCCATCCGCCCCCTCCATACCTACCTCCCAAGCCTTCCCCGTTTTTCCTGCGTTTTACGGCCTTGTTGCCTTTTCGCCATCTCTGATCTGCACTCCCTGGCCTTACCTCATCACCTGCTTTTCACCCTCTTCCTCTTTTTTATCCTTT
+
88BCC>::)1)8+88;;<,;;8,8C@EE,-,CC<CEF,CFC7@+,CEEE,CE,EF,9,86@@EGFG++,:+,:9,A,4,,:F,B95?,C,:5?,:@5?B5,8+,8+++@7+3,+,,,,,7,,,,,:8<+,,,,8,,,+8**3*@3*,7,,2,,,6<?,A21;**4****,2,2,,++*++*/))****2+*230**0*8)0++)*1)))****))*2.:*)+0*+*+2,)/)(()1))10)*)*))/(0((),((),+*(-1()))).*(*()-/+*))(()()))..)))))(.)*))))
@M02996:162:000000000-B87FG:1:1101:19788:1831 1:N:0:TAGCGCTC+TCTCCTCT
CCTACGGGGGGCAGCAGTGGGGGATATTGCACAATGGGGGAAACCCTGATGCAGCGACGCCGCGTGAGTGATGAAGTTTTTCGGTATCTAAAGCTCTATCTGCAGGAAAGATAATGACGCTACCTGTCTACTAATCCCCGTCTAAATACGTGCCAGCTGCCGCGGTACTACGTCCGGTGCAACCGTTATCCGGATTTTCTGGGTGTAAAGGGAGCGCAGTCGGCTTGGCAAGCCTGTTGTGAAAGGCAGGGGCTCAACCCCTGGACTGCATTTGCACCTGTCACGCTTGCGTACCCTAGTG
+
88CCCD1:)1)8788::<999878CAFF9@,CEFFGGC+@7:FD,BEFF5-C,EF:83@3@@FGFG+8@FF@@FFF;,38@F*>>,8,8,?@,,,373@,,,3,8,8=,,,,,,,,,7**4*4<?,+7,,+,+,+2+54**=**,+5+5*3*;830;+02:)/:*2**303*2**1*2*2<:)0:1*1/<7*2)**0**02**0:9*7*****))))-1*085)*01*2**)(-(0).12(:)*))0(*((.(,3))2*,-),((,)(.)0.))*+*.((-/))(.2(-(-4((-)*(.))
@M02996:162:000000000-B87FG:1:1101:22485:1863 1:N:0:TAGCGCTC+TATCCTCT
CCTACGGGGGGCTGCAGCTAAGAATATTCCGCAATGGACGAAAGTCTGACGGAGCGACGCCGCGTGGATGATGAAGGTCCGCTGATTCTTAAATCCTTTTTTTACTGAGGAATAAGTACTTTCATATACACGCTGTATGGTGTCTCTCGGTTCTGAATAAGCAACGGCTATTTCCGTGCCAGCAGCCGCGGTAACACGTAAGTTGCTATCGTTGTTCGGTATTTTTGGGCGTTAAGGGCATGTATGCGGTTTTGCAAGCTTGGTTTGCATTCTCGGCGCTCAACTCCGACATTGCTTTTAG
+
88ABCA:>):08888::5::<:::C?EFEE,CFFFFG9EF7::4<CFFC584+@C:63@3@@FGGG++8>@8@@<D883,5**5*8@,@,7<,<337@@>,=*,,<@,,*,,3,,,7,72,7,,,,+2,,2*3**4+4++55*2,+5+4*22*2<<+<200:++2**1//+32+2:0/5:+954;0*))*)2*)++/*0)**3130*/*0*:7)79*,)*)23*3/*1(0/0(((1)15*(2.*)*0()(,0802))+*.-5()((()6)0-).)*)-((-))()-)(-(-4<)6)*.).(
@M02996:162:000000000-B87FG:1:1101:22470:1877 1:N:0:TAGCGCTC+TATCCTCT
CCTACGGGGGGCTGCAGCTAAGAATATTCCTCAATGGACGAAAGTCTGACGGAGCGACGCCGCGTGGATGATGAAGGTCTTATGTTTTTAAAATCCTTTTTTTACTGAGGAATAACTACTTTGATCTCAACTCATTATGGTGCCTTTAGGTTCTGCATACGCTACTGCTATTTACGTGCCAGCAGCCGCGCTAACACGTTAGTTGCTATCGTTGTTCGGTATTTTTGGCCGTACAGGGCATGTAGCCGTTTTTGCAACCTTGCTGTGCAATCTCGCAGCTCACCTCCGACTTTGCTTTGTT
+
88B:C5:>):)8888::5,:<:,:C,CECC,CFAFFF9BF++++<CECC9-4+@F+648+@=CFGE++::F8=<,8,::,,,,8,<<,@,73,<5>>@C:,5*,8<,,3*,,,,,,7,7,,3,,,,,,,,3,5,+4+2+,52+4,+5+++5?+25+25;,39**2++3<3+30+320*::+07)**1))*)2*)0+0**)**39<****0*29)09*()*)2+*39*))0)0(((1(()*(*.*)*1(*(.08(,))+2.-*(-).()*)2.)-)*),((.*).)..(,((44):)*.))(
@M02996:162:000000000-B87FG:1:1101:22597:1927 1:N:0:TAGCGCTC+TTTCCTCT
CCTACGGGGGGCAGCAGCTAAGAATATTCCGCAATGGACGAAAGTCTGACGGAGCGACGCCGCGTGCATGATGAAGGTCGGAAGATTGTAAAATCCTTTTATTACTGAGGAATAAGCAGTTTCATAGAAACGCTTTGTGGTGCCTGTAGGTTATGAATAAGCAACGGCTAATTCCGTGCCAGCAGCCGCGGTAACACGTAAGTTGCGAGCGTTGTTCGGTATTTTTGGGCGTTAAGGGCATGTAGGCGGTTTTGCAAGCTTGATGTGCATGTCTGGAGCTCACCCCCTGGACTGCTTTGAT
+
8ACCCE>8)0)8888::4::<:5CFDEFEF8FGGFGG9BF++B><EFFE?44+@E:66@+@CEFFG+@,@<:@@,E,8>*35*@,>>,?,,<@<,37@D<,7,,8@F,7*,=<,,,2,,3,3,,,,,3,,2***14+5+*48+5,+5++35?+,?+2>:,2>++;**1::+<2+26<77:797<**11)*)225++950)**<0<*)))53:37<5*-7*)2<*38*/0)17(((9)1<*(2-*)**,),,71()))+15).()).4)/)*).)***.,()*),(,,,(-((.1:)*)-))
@M02996:162:000000000-B87FG:1:1101:15846:1944 1:N:0:TAGCGCTC+TCTCCTCT
CCTACGGGTGGCAGCAGTGAGGAATATTGGACAATGGCCGGAAGACTGATCCAGCCATGCCGCGTGAAGGAAGAAGGTCCTATGGATTGTAAACTTCTTTTGTACGGGAGCAATAAGGCGTATGCATACGCCGATGAGAGTACCGTACGAATAAGCATCGGCTAACTCCGTGCCAGCAGCCGCGGTAATACGGAGGATGCGAGCGTTATCCGGATTTATTGGGTTTAACGGGTGTGTAGTCGGAATGCCAAGTCAGCGGTGAACCGCACGCCCTTACCCCGTGACCTGCCGTTGAACCTGG
+
8ACCCFA50)1=;8==;=;;;;;;CEFFE-,EFGGGG,CFCFF@,EFFGFFFEFGGGDF<EEFEFF,C,EE,BCFF??,6B,CFF,CCEE<CF<CA5CCEB,B,C,@>++><,?,,,,9+6+8,9,@?A88:6+83,,,8@C6A+@+@+68B?,7=ACFCCD8C7<EDE:>@9D,@D,@CFD>?>?**=7:5:8**)00):*258>D:AFGD38>*;);>4C=7C>+0)0/54(->:AF*.9()()).2)4:A45)3*7((..)49205(7(4()3)5(4()((-6:(.(-.32())-42(
@M02996:162:000000000-B87FG:1:1101:14762:1973 1:N:0:TAGCGCTC+TATCCTCT
CCTACGGGGGGCAGCAGTCGGGAATATTGCGCAATGGAGGAAACTCTGACGCAGGGACGCCGCGTATAGGAAGAAGGTTTTCGGATTGTAAACTTTTGTCTTTAGGGAAGATACAAGACATTACCTAAGGAGGAACCCCCGGCTAACTATTTCCCAGCACCCCCGGTAATACATAGGGGGCAAGCGTCATCCGGAATTATGGGTGTTAAGGGGTGCGTAGACGTAGAACCAAGTTAGTTGTGAAATCCCTCGGCTCAACTCAGGAACTGCAACTAAAACTCTTTCCCTTGAGTGGCGGAGG
+
88BCCD:500)8888::<:888@CFFGFAB7FFFFGG??ECEGFEFGGG?=C+C+8B3>=@EGGF:+<,DF,FFFGFDF;D;:**8<,>,D3?3,7;,83,7;,?8C7CF,3,3,,,,3,,,,?,,+,44+*3*4+4;;F*****+0+03+3+3<<0***27*2**1**++0*++<+2:*:50)**1***23;5**00*10*7)1)7*/***)))/)(*))+2**)*:)755())/.)/*-*.*-*/3*).7(-4()+2.)1)(,1,)*)*)..)0))43)06).6)4)()..)(()((-,
@M02996:162:000000000-B87FG:1:1101:12373:2063 1:N:0:TAGCGCTC+TTTCCTCT
CCTACGGGAGGCAGCAGTGGGGGATATTAGACAATGGGGGAAACCCTGATCTAGCAACGCCGCGTGAATGATGAAGGTCTTCGGATTTTAAACTTCTTTTACTCGGGAAGATCATGACGCTACCTCTCAACCACTCCACGTCTACCTACGTGCCAGCAGCCGCCGTAATACTTATTTGGCGAGCGTTCTCCTCATTTCCTGGTTGTTATGGTCCTTTATGCGGTTTTGTACGTCAGATGTGAACTTCATAGTCTTCTCCTCTTTCCTTCTTTTTCATCTCCACTTCTTGATGTAGTTCTAT
+
-ACCCB8@5:1888=;;==;;878B<FF<-,C,CEFF8,C@,C;:FF8C<E66EFGG9@7@CFECF,,,<E:CC,C,:??BF,8+8?,C,:,:BE?E?F5,,,,++8+4+,9,,7,,8++8+8?>?,,,,,,++,88,8+3@=+,33,8+6,63,,@,03>;8**5**4,52+,,,6,54**)041:*2,:+*2+1;+3;+*30;9)++3*++)2329+++**/*.**.**)..(065=>9*)/6*04*))/.6--)3:618))))-)0)0..))+*.6)-*(.).6)))))))-)1.-))
@M02996:162:000000000-B87FG:1:1101:23409:2135 1:N:0:TAGCGCTC+TATCCTCT
CCTACGGGTGGCAGCAGTGGGGAATATTGCACAATGGGGGAAACCCTGATGCAGCGACGCCGCGTGAGTGAAGAAGTATTTCGGTATGTAAAGCTCTATCAGCAGGGAAGAGAATGACGGTACCTGACTAAGAAGCACCGGCTAAATACGTGCCAGCAGCCGCGGTAATACGTATGGTGCAAGCGTTATCCGGATTTACTGGGTGTAAAGGGAGCGTAGGTGGTAAGGCAAGCCAGAAGTGAAAACCCGGGGCTCAACCGCGGGATTGCTTTTGGAACTGTCATACTGGAGTGCAGGAGGG
+
-8ABCB>5110=;8=;;=;;;88B@EEGFGGGGFGGGGGGEGGGGGGGGGGGGFECCFGGGGEE@CBCFFFFGGGG9?CCEFGGFEDGGGGGAFFGGFAEFGDFFGGFGEEE?EDDAEEEGGEGGGFFCGFGGGGFGGGGGGGDFGGGFFEGGGGGGGFFCCCEE:EG@GDGG?==FC?FGG=;EG<DGFDGGFGCFDCCFGGAEDFFA@FE<A:DDBGG?GG<9=EFBFGF:<<FF?FF8:<9<?B?G>FF69???GC;0>>F9(48F):64AFE*84?>F<2:AAA:0(.3)5)0(--4
@M02996:162:000000000-B87FG:1:1101:20551:2168 1:N:0:TAGCGCTC+TATCCTCT
ACTACGGGTGGCTGCAGTGAGGAATATTGGTCAATGGTCGGAAGACTGAACCAGCCAAGTCGCGTGCAGGAAGACGGTCCTATGGATTGTAAACTGCTTTTGTACGGGAATAAAGTGCGGGACGTGTCCCGTTTGGAATGTACCGTAAGAATAAGGGTCGGCTAACTCCGTGCCGGCAGCCGCGGTAATACGGAGGACCCGAGCGTTATCCGGATTTATTGGGTTTAAAGGGTGCGCAGGCGGAGGATTAAGTCAGCGGTGAAATTCCCAGGCTCAAAAGGAGAACTGCCATGGATACGGG
+
888?@?85=)1==8=;;==;;CCCCECEEFFFFFGDF<EBDEDEGF<EFGFFFECFEGFEF@FB@CFFGGFFGEECFFFGDG9EFGGGFGCFGGGGGAFFGGGGGGEDBFFGGGGEFGGGGGGGGGFGGGGF8FGGGGCGFGGGGGGGGGGDGG>CC8@@DGFEGGGGGGGGGGGGGGGGFCA>EDDGCFGGDAEGFGGFGGGEED3@>?GGGD>*7<:CFFF7A5FFAFDB?F?B;FBC>G279D7:7<BB5<4>?GD6BF?F<A<)94*32.0<?))(().38:))485))442=3(:>
@M02996:162:000000000-B87FG:1:1101:9142:2171 1:N:0:TAGCGCTC+TATCCTCT
CCTACGGGGGGCTGCAGTGGGGAATATTGGGCAATGGGCGAAAGCCTGACCCAGCAACGCCGCGTGAAGGAAGAAGGCCTTCGGGTTGTAAACTTCTTTTATCAGGGACGAAGAATGCGACGCTACCGGATTAATAAGCCACGGCCAACTACGTGCCAGCCGCCGCGGTACTACGTAGGCGGCAAGCGTCATCCGGATCTACTGGGTGTGAAGGGCGCGTCGGCGGGGCTGCACTGCAGTTGAGAACTCCATGGGCTTAACCCAACAACTGCATTGGAAACAGTACCTCTTGAGGGTCGCG
+
68A?C>5818)8688::::9:884BEFGGFEFFFGGFFEFEEF:FGFGF<BEGAB,BFEGFEGGCFG@ACFFG<FA<<<FCFGGGFFEGC;FF9FFGGGFFFFGGCCFFGCC=E,,,,4114***45*4<B*>BC99<A<>C*/8*2;F62<8:8*;FCF*1/11*:CGE570ACAEFC+*).8*1*1/*1*397*7*)10:+*<*058)2<CF)*)(9))2:<:)=D(570(()92</0.0)029))*).*.(1:357)6=((((-4F0*,54*2)))).)(.)))))).5)8(()(-(-
@M02996:162:000000000-B87FG:1:1101:11666:2172 1:N:0:TAGCGCTC+TATCCTCT
ACTACGGGTGGCAGCAGTGGGGAATGTTGCGCAATGGGGGAAACCCTGACGCAGCAACGCCGCGTGCGGGATGAAGGCCTTCGGGTTGTAAACCGCTTTCAGTAGGGACGATTATGACGGTACCTACAGAAGAAGCTCCGGCTAACTACGTGCCAGCAGCCGCGGTAATACGTAGGGAGCAAGCGTTATCCGGATTCATTGGGCGTAAAGCGCGCGTAGGCGGCTTGCGAAGCGGGACTTCTAATCCGAGGGCTCAACCCCCGGCCGGGTTCCGAACGGGCAGGCCCGAGTGCGGTAGGGG
+
-88?A:55=00=;8=;;==;;8@@C,<EEGGGGEGEGGGGGGGGGGFFFGGGGF@FFGGFEEFECFGGGGGGGGFGFGGFCFGGGFGGEEEFGGGGGGFFFGGGGGEFFGE7<FGFFGGGGGGGGGEFFGGGFFGG@DGGGGEGGFFGGGFFGGGCFGCFECEGG5:EGGGGDGGEGGCCGGFFEDDGGGGGD@>=FFGFCCFFGDFFFBCC3>DGD>GDFEGDGFED(5).36>>09)*.2.1.761*71521:?2FG3<:>>FFFFD0/424D*)(8065:31(,-(--3)7>671486
@M02996:162:000000000-B87FG:1:1101:15932:2177 1:N:0:TAGCGCTC+TATCCTCT
CCTACGGGAGGCTGCAGTGAGGAATATTGGTCAATGGGCGAGAGCCTGAACCAGCCAAGTAGCGTGAAGGATGACGGCCCTATGGGTGGTAAACTTCTTTTGTCAAGGAATAAAAAAGCCCTCGCGCAGGGTTCTGGCAGGGACTGGGGGAATAAGGACCGGCTAATTCCGTGCCAGCAGCCGCGGTAATACGGAAGGTCCGAGCGTTACCCGGATTCATGGGGTTTAAAGGGGGCGGAGGCGGGAAGTCAAGTCAGCCGGAAAATCGCCGGGCCCAACCCGGACCCCGGGGTGACACTGG
+
688AC@88)11==;=;;==;;;;C6C@AEDFFGFGEFFEBFC@@FF,EEFFCCAC:EFFEDDFE,8BDFGEFGFFCFEGE7A,CEEG7B=EEFFG9<FCE9E?F,AECFG8EDGGGEFGGG8F+@BE@@=C<,8E96>EFG++>,@8,+@C:,@B;?:C*:5>*>8?,:,,4;EG,,4:6;?6/:CCGG?@C@>58>D788C58*>>)0):<970/*)*:*3:*2)*268:?011)-(.17/-040)32-.*8)-.5A70(732:.51>112;>5?@(6??>((-48((--6443)14).(
@M02996:162:000000000-B87FG:1:1101:10249:2190 1:N:0:TAGCGCTC+TATCCTCT
ACTACGGGAGGCTGCAGTCGAGGATCATTTGCAATGGGCGAAAGCCTGACAAGGCGACGCGGCGTGGAGGATGAAGGCCTTCGGGTTGTAAACTCCTGTCATAAGGGAACAGGCGATGGGACCCAATACGTCCCAAAGTTGAGCGTACGTTAAGAGGAAGGGGCGGCTAACTCGGTGCCAGCAGCCGCGGTAATACAGAGGCCAAGAGCGGTGTTCGGATTTACTGGGCGTAAAGGGCGCGGAGGCGGCAGGGCGTGTCAAGGGGGAAATCTCCGGGGTCAACCCGGCAAGGGCGCTTGAA
+
-88AC?1801186;=;;6=8886@,;6C,-<CDDGEFCFEECFEFCFGEFFG,9:@@B@@@@@B8>FFGDEGFFFFB<E<,AFDGGGGEFDFGGGFGGEC<F9F?EDADFFA,ACE+@CD=FEDGGGGGGF<CEFEFED<DFF,>BEG*>>DGGGA>:C51/>>FGD5EEC<7885CEFFCFF:;5CCD5/2/1<EFCG@CC5;89@FF5)29.8DC659767:F=FG?F)7:?FF8(590),79>>;C;(0(43-1/9<>F06011(5)0)6<>C0(--3?<??90(614(-((()-325
@M02996:162:000000000-B87FG:1:1101:13627:2203 1:N:0:TAGCGCTC+TATCCTCT
GCTACGGGCGGCAGCAGCTAAGAATATTCCGCAATGGACGAAAGTCTGACGGAGCGACGCCGCGTGGATGATGAAGGTCGGAAGATTGTAAAATCCTTTTATAACTGAGGAATAAGCAGTGTGAGAGAAACGCATTGTGGTGACTGTAGGTTATGAATAAGCAACGGCTAATTACGTGCCAGCAGCCGCGGTAACACGTAAGGTGCGAGCGGTGTTCGGAAGGATTGGGCGTAAAGGGCATGTAGGCGGTTTTGCAAGCTTGAGGGGAAAGGCAGGAGCTTAACTCCTGGAATGCGGTGAG
+
-88ACB5:)118888;;;6;<;;;;C,<FFGFECFEFFFEFEEEFDCEFFECC@8@@FCFF>=>4>FCEEEFFEDEF=FGEEGGCDFGFDFFFGGGGGCFGFGGGAAABFGFFGCFGGGCFDFGGGGGGFFGGGD:FEGGECEF9@EFGGD9EF>CCC@CCCGDFEGGGGGGGGGG8CFGGC:AEGGGDGGC?ACGFG*=CG+@@6>BE5D**8>7C2<7<***07E98>D07?0@DB3C(9)1.1/7D1()(48A4<1:)84)4(49>?GB?7DD)2-((16<A<?2>:(..5)()-4(.
@M02996:162:000000000-B87FG:1:1101:8605:2220 1:N:0:TAGCGCTC+TATCCTCT
CCTACGGGCGGCAGCAGTGGGGAATATTGGGCAATGGGGGCAACCCTGACCCAGCAACGCCGCGTGAAGGAAGAAGGCTTTCGGGTTGTAAACTTCTTTGACGAGGGACGAAAATGACGGTACCTCGAAAACAAGCCACGGCTAACTACGTGCCAGCAGCCGCGGTACTACGTAGGGGGCAAGCGTTGTCCGGATTTACGGGGTGTAAAGGGCGCGTAGGCGGGATAGCAAGTCAGGAGGGAAAGCTAGGGGCTTAACCCATAAACTGCTTTTGAAACTGTTTGTGTGGAGGATGTGTAGG
+
88ACC50151)8888;;6;;;@B@EE,,C@FCEC<CADDE@BCFFEEFGGFFGACEFFGGGFGGFFBFEGGGGEFGGGGGGGGGGGGGGFAFFACEE,5CFEGD>CCCACG@EFGFFEFFFGEGGGGFFGGFGGGGGGGGGGGCFFGGGGGFGFFECE?7=?CEDEE*=BFG>+A:*:=CEC77?**99<:?85CCF>C)*CE>GGFF?BFC3@FDDFG7@GE)*.*2-@7<-)5@:(71,930(7*.*43)((.5-:::6F?F))).167<?<>EF7)46*)(.(,((.4(((,(*))).
@M02996:162:000000000-B87FG:1:1101:22065:2220 1:N:0:TAGCGCTC+TATCCTCT
ACTACGGGCGGCAGCAGTGGGGAATATTGGGCAATGGGCGAAAGCCTGACCCAGCAACGCCGCGTGAAGGAAGAAGGTCTTCGGATTGTAAACTTCTGTTATAAGGGACGAAGAAAGTGACGGTACCGGATGAATAAGCCACGGCTAACTACGTGCCAGCAGCCGCGGTAATACGTAGGGGGCAAGCGTTATCCGGATTTACTGGGTGTAAAGGGCGCGTAGGCGGGGATGCAAGTCAGATGGGAAATCAAGGGGCTCACCGCATAAACTGCCGTGGAAACTGTAGCACTGGAAGCCGGGG
+
88AAC?8>=1)8688;;<6;;8@@CEFFF9,@CE@EF<9@CEE@,9<EE@-CEA:6CECFFE@B+48DFFDGEFFFFFGGC,BEEFGGGGCEFE9AF,55C<,AA,=ADGFEC+AFC9FFGEGBFGE++3:FGE;@@=F@8DEFD8EGGCGFG5>DEGCCFFGCEGGGGGGFDF@CGFC/11=)=>FG3/98CFGCFC*=C:CF8C)8.0:927>CD>C9>E*=E>579)9)5<A*)69*-:)..9.-?))*.429(*9)4)(3,,<4?)0,((.*.,.82/9).)).4)(.((((0(-(-
@M02996:162:000000000-B87FG:1:1101:22088:2226 1:N:0:TAGCGCTC+TATCCTCT
ACTACGGGCGGCAGCAGTGGGGAATATTGGGCAATGGGCGAAAGCCTGACCCAGCAACGCCGCGTGAAGGAAGAAGGTCTTCGGATTGTAAACTTCTTTTATAAGGGACGAAGAAAGTGACGGTACCTTATGAATAAGCCACGGCTAACTACGTGCCAGCAGCCGCGGTAATACGTCGGTGGCAAGCGTTATCCGGATTTACTGGGTGTAAAGGGCGCGTAGGCGGGGCTGCAAGGCAGAGGGGAAATCGATGGACGCAACCAATAAAATGCAGTGGAAACTGGATCTCTTGAGGGCTGGG
+
88ABC>858018888;;<;;;888,CCFFFFFD@EDFGFEFGDEGGFFFFF@FA@FFGEGEEFE>BFFGGFFF=EEGFGF,?FCEFGGGFFFFGGGGEGGGF?FEFFFFGGCGGFGGB<9FFE+>FE,,CDGGFGGGGGFFFGFGGGGGAEFE>>D>EFF67ED:ECC::89:FG6*27*7<8;CFGG5=CCCFGGB3/97C+9<7)8.9D7C=37>6D55::CEBGD(09)(3).42;<(*-04>440(.)6-(,(1)4()((.)4)*)26))120))),1)(.)5).)).-)407.03-
@M02996:162:000000000-B87FG:1:1101:8628:2230 1:N:0:TAGCGCTC+TATCCTCT
ACTACGGGCGGCAGCAGTGGGGAATATTGGGCAATGGGGGCAACCCTGACCCAGCAACGCCGCGTGAAGGAAGAAGGCTTTCGGGTTTTAAACTTCTTTGACGAGGGACGAAAATGACGGTACCTCGAAAACAAGCCACGGCTAACTACGTGCCAGCAGCCGCGGTAATACGTAGGTGGCAAGCGTTGTCCGGATTTACGGGGTGTAAAGGGGGCGGAGGCGGGATAGCAAGTCAGGAGTGAAATCTATGGGCTGAACCCATAAACTGCGTTTGAAACGTTGAGTCTTGAGGAGCGGAGAG
+
88<CCBD8)1)8888;;<;;;@@@,@,,ECGFFECEFFCEFCEFFG?EAEFFGFFF<FGGGGGGFEGFGF@FGGGFEFFGGGGGGG?+:?EEFEFGG<?EFGGGECCCDFGEGGGGGGGGGGDGGGGGGGGGGGGDFGGEDGGGGEGFGDG7FFFGGCFGGG5BFEEGFCGG7CFC5<70ACFFC>/>9CCGC):EFG7)7)27C<*9?FD*))7C)(9<DGGG55:CBFFF<AFFF?704267)1167A>84?(8<?504)()6<92=2>:;2=</--.4.,(-669>6).)((,79061
@M02996:162:000000000-B87FG:1:1101:8606:2241 1:N:0:TAGCGCTC+TATCCTCT
CCTACGGGCGGCAGCAGTGGGGAATAGTGGGCAATGGGGGCAACCCTGACCCAGCAACGCCGCGTGAAGGAAGAAGGCTTTCGGGTTGTAAACTTCTTTGACGAGGGACGAAAATGACGGTACCTCGAAAACAAGCCACGGCTAACTACGTGCCAGCAGCCGCGGTAATACGTAGGTGGCAAGCGTTGTCCGGATTTACTGGGTGTAAAGGGCGCGTAGGCGGGATAGCAAGTCAGGAGTGAAATCTATGGGCTGAACCCATAACCTGCTTTTGAAACTGTTTGTCTTGAGTATAGGCGAG
+
-8ACCD:):))8888;;;;;;88@ED,CCCGFDCCCEFDCCCDFFEFGGGGGGFFGGGGGCFGGFGGGGGGGGGGGGGDGGGGGGGGCB<ECFCFFFF<EFFGGGFDEEGGGGGGGGGGGGGGGGGGGGGGGGGGGGGGGDGGGGFGGF5FCFFGGGGGGGCBEDED/=CFG4CFE+<5>EGF>C9/>9CCE8):8@GG*:6C@EGFFF@FGCFBDDBGGFGGGD:F<<FFF)-5F:8>24241-0*.06:@01(4>+92(<:?(()(08FFF9>C7AB>A=)..)..66:)-)-)*((--
@M02996:162:000000000-B87FG:1:1101:12682:2242 1:N:0:TAGCGCTC+TATCCTCT
GCTACGGGAGGCTGCAGTCGAGGATCATTGGCAATGGGCGAAAGCCTGACAAGGCGACGCGGCGTGGAGGATGAAGGCCTTCGGGTTGTAAACTCCTGTCATAGGGGAACAGGCGATCCGACCTAATACGTCGGTGAGTTGAGTGTACCCTAAGAGGAAGGGGCGGCTAACTCTGTGCCAGCAGCCGCGGTAATACAGAGGCCAAGAGCGTGGTTCGGATTTACTGGGCGGAAAGGGCGCGTAGGCGGTCTTGCGGGTCAAGTGGGAAATCTCCGGGCTCAACTCGGAAAGGGCGCGTGAA
+
-8AAC?=A5:0==;=;;==888@@,;6<,-C6@<6CCDFCDFEEGFEEEFDF,9:@@FCF@=@>8>FFGDEFFFFGGGGF8FFDGFCGFEAEFGGGGG?FGFGGGGEEEFGGGFEG@FGGGGG>FGGGGGGGGGEGGGG9EFG3EEFFGF?FEGGCCDC,*/>EGGD*CFG7D2>4CFF9CCFF@FGGGG5EC*<EFGGFGDEFCFFFF>1*1).:96<95+3:77FFBF)7;B:>?07741,88FEF11(*64>09*9:7F-6)8<?:2DA988C>1(-3??)5?FB?9B0:(79)(--,
@M02996:162:000000000-B87FG:1:1101:16838:2250 1:N:0:TAGCGCTC+TATCCTCT
CCTACGGGGGGCAGCAGTGAGGAATATTGGTCAATGGGCGAGAGCCTGAACCAGCCAAGTCGCGGGAAGGAAGAAGGTTCTATGGATTGTAAACTTCTTTTGTCGGAGGGTAAAGTGAGAGATGCGTCTCTTATTGCAAGTATCAGACGAATAAGCATCGGCTAACTCCGTGCCAGCAGCCGCGGTAATACGGAGGATGCGAGCGTTATCCGGATTTATTGGGTTTAAAGGGTGCGTAGGCGGAGGATGAAGTCAGCGGTGAAAGCGGGGTGCTCAACAATACCAAGCCGGTGAAACGGGG
+
-88AC@=5))18888::<:::9:C5C,CECDFDA<@DDFCFCBCFE<EEFECAEBBBEFC,?@>+>FCGDDFGCCFF<@B,@=@EFFDDF7@CFCAF9,@FG@F*F:CDF><FFG@FGGGGGFFFGGGEG?ECFEFGGEFGE9CFGGGGGG>FGFFCCFBCC8EGG?FF>;EGFGGGGF=EC>@GCCG>FGGCBGGF*CFD7>@C<5>.9CEDE@7*:*:@EF>C5FCAFF:3:BF(379<D98(><(*5<@6<BF2CD37F359(-(7(/44.*<93>:2@F)533(-4((--54*(---
@M02996:162:000000000-B87FG:1:1101:12671:2256 1:N:0:TAGCGCTC+TATCCTCT
GCTACGGGAGGCTGCAGTCGAGGATCATGGGCAATGGGCGAAAGCCTGACAAGGCGACGCGGCGTGGAGGATGAAGGCCTTCGGGTTGTAAACTCCTGTCATAGGGGAACAGGCGATCCGACCTAATACGTCGGTGAGTTGAGGGTACCCTAAGAGGAAAGGGCGGCTAACTCTGTGCCAGCAGCCGCGGGAAGACAGAGGCCAAGAGCGGGGGTCGGATGGACTGGGCGGAAAGGGCGCGTAGGCGGGCTGGCGTGTCCAGGGGGAAATCTCCGGGGTCAACTCGGAAAGTGCGCGTGAA
+
-8A?CA5>:1)8=;8;;==88@:@;;6;6-C@C@;CCCCBCC@CFDEFFEDC:=,@@FEF767>48@CGGC8ECCFFGG8,,DBE?FF+?<@CFGGGECFGCFGGGG=CFGFFFEFBFGGGGG:FDFGGGFGEF:CGGG9EAF,@>DFGGGGGGFC>>*,,*6*=EE=>CF+;+>1?<<@C<5.3/9<>5/::)2*/029<*1>815747)/9377C6)5)*02087C(0)09BFF81512)()-089)3(.,39(4/2)-9(4(422.);)6)7CB(,-394))-4269:45-31)-462
@M02996:162:000000000-B87FG:1:1101:14679:2258 1:N:0:TAGCGCTC+TATCCTCT
ACTACGGGCGGCAGCAGTGGGGAATATTGGGCAATGGGCGAAAGCCTGACCCAGCAACGCCGCGTGAAGGAAGAAGGTCTTCGGATTGTAAACTTCTTTTATGAGGGACGAAGGACGTGACGGTACCTCATGAATAAGCCACGGCTAACTACGTGCCAGCAGCCGCGGTAATACGGAGGTGGCGAGCGTTATCCGGATTTACTGGGTGTAAAGGGCGCGTAGGCGGGGATGCAAGTCAGATGGGAAATCTAGGGGCTTAACCCATAAACTGCATGGGAAACGGTAACCCTTGAGTGCTGGG
+
-8AACD8801)8888;;<;;;88@;C<EFDGFGFGEFFFEEEEEG?@EEGGGGACCEGEFC>@B8>FFGGDGGDEFGBF???FCB?FGFDBEFFGGGGFGGGGGEFDEFGGEFGGGGCFGGGGEGGF,@FFGGGGGGGGGGCGGGEGGG?FGGCB;BE>>D9>BCEGGCGG?FFG*;:C/7<A>:DDD75C@:@GC@*9=:C+9?F8>.9>FCFECD></>CECEFGD()9;AAA*6:90-?0FFFF)*)6*48>99:C<<F<?04,61):2<5**0..4<.866(.)4(,.48)5@)63(
@M02996:162:000000000-B87FG:1:1101:16061:2261 1:N:0:TAGCGCTC+TATCCTCT
CCTACGGGAGGCAGCAGTGGGGGATATTGCACAATGGAGGAAACTCTGATGCAGCAACGCCGCGTGAGGGAAGAAGGTTTTCGGATTGTAAACCTCTGTTTTTAGTGAAGAACAAATGACGGTAGCTAAAGAGGAAGCCACGGCTAACTACGTGCCAGCAGCCGCGGTAATACGTAGGGGGCAAGCGTTGTCCGGATTTACGGGGTGTAAAGGGTGCGCAGGCGGGACGGCAAGTGGGATGTGAAAGACCGAAGCTTAACTGCGGAACGGCATCCAAAACGGAAGTTCGGGAGGGGAGAGG
+
-8AAC?==51)=88=;;==;;7:@BE9ECFGE<ACCECDDEFFGGCAEFEEFGFEEEFCFC@@B+>CCFEEFGFFFF:?,,@FCC?FF<AEFGGFGGF9C<<DFE<BCEGGDFGGG=FGGGG+FFFAFGGGGGFGGGGFGGGGG=EGG9EDG8FGF>FGFFCFGGGG;?EFGGG49DD*9CC>>ECG:*=*B@:=?)*2;C*=BD)<09@FGCB)9DB)7;E5DGFE7(7)<9?4*.:7*-*.169*493>>26934?F<>*)-9>>B583>9B?FF2::0B((4,-6((--7(4977(((
@M02996:162:000000000-B87FG:1:1101:14370:2265 1:N:0:TAGCGCTC+TATCCTCT
GCTACGGGAGGCTGCAGTGAGGAATATTGGTCAATGGGCGGAAGCCTGAACCAGCCATGCCGCGTGAAGGAAGACGGCCCGATGGGTTGTAAACTTCTTTTGTAGTGGAGCAATAAGGTCTACGTGTAGATCGATGAGAGTACATTACGAATAAGCATCGGCTAACTCCGTGCCAGCAGCCGCGGTAATACGGAGGATGCAAGCGTTATCCGGATTTATTGGGTTTAAAGGGTGCGTAGGCGGGATGGTAAGGCAGGGGTGAAAGCCGAGTGCCCAACACCGGAACTGCCTGTGATACTGG
+
68,AC>985:1==;8;;==;;;;;CC,,<@;C<@<CDF@@@C@@CF8ECCCCEA::CECEC@@@+8BDFFDEE=:BFF>F+@+B=A:+@:,AFFG,E,<FAFFGE@AE<=A=A,CDFG,C5FED,AEFGG9F@>DFGGEFFBDE,@FGGFFEBGDEC,3>:=:8FF9EEB>CDFGFFEFCF9:9C72C841:8:EEF*;=;CF3=*88);:57)0/*1+11<:1*)+:<FC5.8?B:?79))-0())-*-.92(48>GG29F2:>(4()4149)0<7((-(7619(.8<(.)..:.76).,
@M02996:162:000000000-B87FG:1:1101:14662:2266 1:N:0:TAGCGCTC+TATCCTCT
ACTACGGGCGGCAGCAGTGGGGAATATTGGGCAATGGGCGAAAGCCTGACCCAGCAACGCCGCGTGAAGGAAGAAGGTCTTCGGATTGTAAACTTCTTTTATGAGGGACGAAGGACGTGACGGTACCTCATGAATAAGCCACGGCTAACTACGTGCCAGCAGCCGCGGTAATACGTAGGGGGCGAGCGTTATCCGGATTTACTGGGGGTAAAGGGCGCGGAGGCGGGGAGGCAAGGCAGATGGGAAATCTATGGGCTTAACCCATAAACGGCAATGGGAACGGGAGCTCTTGAGTGCTGGG
+
688?C911)118888;;<;;;8886CC,CEFFFC<@DDFEGEDEGF8CEFFEFECECFCFCBC=+>FEGFDGFDAFFFG<,@BCDBFG9EEF?F9FG9<EFFGGDFDEDFGDGGGGGFFEFFE+@FF:CFCFGGCFGGGGGGGEEDGGG9DCG:>>EG9>>9>=FCGG*8E9CFG+5:7*:<3:*)19)*1*<8CEB**9:CC@?C7@))992677D19)5::5=BGG>.>BB?B53?B7)?7@,95)2)69).(((/2467?((.8A9(1(,()3/(481)(42((()))).5-5*5<?1
@M02996:162:000000000-B87FG:1:1101:14358:2278 1:N:0:TAGCGCTC+TATCCTCT
ACTACGGGAGGCTGCAGTGAGGAATATTGGTCAATGGGCGGAAGCCTGAACCAGCCATGCCGCGTGAAGGAAGACGGCCCTATGGGTTGTAAACTTCTTTTGTAGTGGAGCAATAAGGGCTACGTGTAGATCGATGAGAGTACATTACGAATAAGCATCGGCTAACTCCGTGCCAGCAGCCGCGGTAATACGGAGGAGGCAAGCGTTATCCGGAGTTATTGGGTTTAAAGGGTGCGTAGGCGGGCGGGTAAGGCAGGGGTGAAAGCCCAGGGCTCAACACGGGAACGGCCTTGGATACGGG
+
-8ACCBA=11)==;=;;;=;;CCCCCC<EECCCAFCFDFCCEDEEAEEDFECDA:CCEDFC@@@6>CDGGFGGFE?CFFG,E8CEGA4@??@EGG9F9,AFFBFD<ECEF=@F,FFGG,@<FEF@FGGGEDFECDFGGGGFDFG9=@EGGG>FGG8D@D=C9>CFDAFGE@CDFGCFF>CCC59C;CD@FFFC4?CB*>:DCGFE55B);CEC>)**1+1;<=1*.<DFFFD7?1B(87C?)3)-)84/4>=)4:BFGG29>?AF<:0>4*42()30(5:6D>BB6(423())5:294(4,
@M02996:162:000000000-B87FG:1:1101:20813:2285 1:N:0:TAGCGCTC+TATCCTCT
ACTACGGGGGGCAGCAGTGGGGAATATTGGACAATGGGGGAAACCCTGATCCAGCGACGCCGCGTGAGTGAAGAAGTATTTCGGTATGTAAAGCTCTATCAGCAGGGAAGAAAATGACGGTACCTGACTAAGAAGCCCCGGCTAACTACGTGCCAGCAGCCGCGGTAATACGTAGGGGGCAAGCGTTATCCGGATTTACTGGGGGAAAAGGGAGCGTAGACGGTATAGCAAGTCTGAAGGGAAAGCCCGCGGCGCAACGGCGGGACGGCGTGGGAAACGGGTGAACTAGAGGGGAGGCGAG
+
888?C@>=15088889:<:9978=:=,<ACGAAA??CFDDCECFF>8EE<F9?A:>=@C@@>8>+8@C@CCDFAAF<@3@,@@C8@:F,==<CD7FC;,8FGFGEFDBEGGFGG;FGGGGGGGGFGGGCFGGGGGGCFGGGGEEGG7CFEAFGGFC;@7827:EE/>GGFFF2<F=EDD7CC>):9*99FGGDF58=CG6:CF):)8>>?GE<B@D587C?CE7C3<:4@FF-6)944=*4C?><8<(9(4:1(-7>E362>2-(,175,/(.7F?73--(0-:<9)--).(-((-0(-(-
@M02996:162:000000000-B87FG:1:1101:8029:2320 1:N:0:TAGCGCTC+TATCCTCT
CCTACGGGAGGCAGCAGTGGGGAATATTGGGCAATGGGCGAAAGCCTGACCCAGCAACGCCGCGTGAAGGAAGAAGATCTTCGGATTGTAAACTTCTTTTATGAGGGACGAAGGAAGTGACGGTACCTCATGAATAAGCCACGGCTAACTACGTGCCAGCAGCCGCGGTAATACGTAGGTGGCAAGCGTTATCCGGATTTACTGGGTGTAAAGGGCGCGTAGGCGGGAGAGCAAGGCAGATGTGAAATCTGTGGGCTTAACTCACAAACTGCATTGGAAGCTGTTTTTCTTGAGTGCTGGG
+
88BCCADA51)=======;;;88B@FFGGGGGGGGGGGFGFFGGFGGGFFFGGFCEFGGGGFFE>FGGGGGGGFFGEAFCFFGGGGEGGGGGGGGGGGFFGGGGGGGECFGGGGFGGGGFCGGGGGFEDFGGGGGGGGGBFFEGDGGFDGGGGGGGGGGGGGGFGGGGGGG@GGGGFFGCGCFFGGDCDCGC;FEGF8<AGDFFGGFF86CGGFF<D0DCDED=EFGC6)9783:)1:5*)0.=4B*)2)48<BB:0*92)*674:<:F<F2<<*+0)6(.),))-48,).:<:))*.473
@M02996:162:000000000-B87FG:1:1101:8008:2325 1:N:0:TAGCGCTC+TATCCTCT
CCTACGGGAGGCAGCAGTGGGGAATATTGGGCAATGGGCGAAAGCCTGACCCAGCAACGCCGCGTGAAGGAAGAAGATCTTCGGATTGTAAACTTCTTTTATGAGGGACGAAGGAAGTGACGGTACCTCATGAATAAGCCACGGCTAACTACGTGCCAGCAGCCGCGGTAATACGTAGGTGGCAAGCGTTATCCGGATTTACTGGGTGTAAAGGGCGCGTAGGCGGGAGCGCAAGTCAGATGGGAAATCTGTGGGCTTAACTCACAAACTGCCTTTGAAACTGTTTTTCTTGAGTGCTGGG
+
-8ACCBDA>8)====;====;888FFGGGGGEFFFGGGGFCEGEFGGGGGGGGFFFFFFEFFFECCCFGFBFFEFE9BEFFGFGFEFFFFE<EEGGAFCFGGGGGGE@DFGEGFFGG==AFGGGGGGEFGGGGGGFGGGEGGGGGGGGGGGFEFGGGGFFGGDCFGEGEB>EG?F,6;CFFD?AGDFGG59CCFEGEDCFGG7CFG;ADF7:C6A3>;<CEGGFG@7>1)9)(-49<9?C<C,7:)7>>A:@B?F<<59)6*.2485()4C)3)*+165A7FB<42:,5))62)))*.5:2
@M02996:162:000000000-B87FG:1:1101:8043:2338 1:N:0:TAGCGCTC+TATCCTCT
CCTACGGGAGGCAGCAGTGGGGAATATTGGGCAATGGGCGAAAGCCTGACCCAGCAACGCCGCGTGAAGGAAGAAGATCTTCGGATTGTAAACTTCTTTTATGAGGGACGAAGGAAGTGACGGTACCTCATGAATAAGCCACGGCTAACTACGTGCCAGCAGCCGCGGTAATACGTAGGTGGCAAGCGTTATCCGGATTTACTGGGTGTAAAGGGCGCGGAGGCGGGAGAGCACGTCAGATGTGAAATCTGTGGGCTTAACTCACAAACTGCATTTTAAACTGTTTTGCTTGATTGCTGGG
+
88BCC5=)00)=========;88BFFGGFGGGGGFFGFFGGGGGGGGGGGGGGGGGGGGGGDGEFGGCFFGFFCFG<FCFGGDGEEGGGGFFFFGGGGCFCF<FGGGGGDGG:FGGGGGGF@GGGDGGFDDFFGGFGGGGGGEFGE6DGGB8EFFGGGGG6CFGE>**4BEDFFGGGG=,99A6CDFGG/?BCFGC>DGFDFGFEFF>>AF9C*8DDB<).:CDG3*7,.974(4)(83*676=288472)*)(--45C<>@2)4:B0@<74)-90*6>:5*)5:-.())54()-)94<((
@M02996:162:000000000-B87FG:1:1101:8023:2341 1:N:0:TAGCGCTC+TATCCTCT
CCTACGGGAGGCAGCAGTGGGGAATATTGGGCAATGGGCGAAAGCCTGACCCAGCAACGCCGCGTGAAGGAAGAAGATCTTCGGATTGTAAACTTCTTTTATGAGGGACGAAGGAAGTGACGGTACCTCATGAATAAGCCACGGCTAACTACGTGCCAGCAGCCGCGGTAATACGTAGGTGGCAAGCGTTATCCGGATTTACTGGGTGTAAAGGGCGCGTAGGCGGGAGAGCAAGTCAGATGTGAAATCTGTGGGCTTAACTCACAAACTGCATTTGAAACTGTTTTTCTTGAGTGCTGGG
+
8ABCCDDA>8)=========;888FFFGGGGGGGGGGGGGGGGGGGGGGGGGGFFGGGGGGGGGFGGGGGGGGGGGFGGGGGGGEEGGGGGGGGGGGGGGGGGGGGGGGGGGGGGGGGGGGGGGGGGFGFGGGGGGGGGGGGGFGGGGGGGGGGGGGGGGGGGGGGGGGGGC9FCEGGGGGFFFGGGGGGGFGFGGFGGFGGGFGGFEEFCGGFFGGFGGFGGGGF:9>FGFBFBFAFFGACDFA/=AD9A@ABFFFFGFFFBAFFFFFAD?BFF@=AAFF6>6:),(.)-5)4<>B<>:(
@M02996:162:000000000-B87FG:1:1101:7046:2375 1:N:0:TAGCGCTC+TATCCTCT
CCTACGGGAGGCTGCAGTAGGGAATATTGCACAATGGGGGAAACCCTGATGCAGCAACGCCACGTGGGGGAAGAAGCATTTCGGTGTGTAAACCACTGTCGTGAGGGAATAATGCTTAATTTCGGTTAAGTTGAATGTACCTCGAAAGGAAGCACCGGCAAACTTCGTGCCAGCAGCCGCGGTAATACGAGGGGTGCAAGCGTTGTTCGGAATCGCTGGGCGTAAAGGGAGCGCAGGCGGAGATGCAAGCAGTCTGTACAATACCGGGGCCCAACCCCGGACCTGCAGACTGGACTGTTT
+
88ACC5AA88)==;=======8;CFFGGGGGGGGGGGGGGEEGGGGGGFFGFGCCEFGGGFCFC:C,@FEEGGFFF<FAFGDGGBBBFFFFEG@FGGF<FEDGGGGGGGFGGGGGAFGGGGGGGG?EGGGGGFDFDFEGFF99FGGGGGGGGGGGGEG>:CDG,FF@8>E>FFFFGGFEGGD::8CGGGFGGGA*::CCFDCAEGGFFFFGDG=FCC8DG4C*CC>EC27C5903>>>FG1<07.19-::?FB?2<4+:AA4AD049>>9<;::E8>?FFF)9:<B?742.5:(,)0).6
@M02996:162:000000000-B87FG:1:1101:7050:2399 1:N:0:TAGCGCTC+TATCCTCT
CCTACGGGAGGCTGCAGTAGGGAATATTGCACAATGGGGGAAACCCTGATGCAGCAACGCCACGTGTGGGAAGAAGCATTTCGGTGTGTAAACCACTGTCGTGAGGGAATAATGCTTAATTTCGGTTAAGTTGAATGTACCTCGAAAGGAAGCACCGGCAAACTTCGTGCCAGCAGCCGCGGTAATACGAGGGGTGCAAGCGTTGTTCGGAATCGCTGGGCGTAAAGGGAGCGCAGGCGGAGATGCAAGCAGTCTGTACAATACCGGGGCCCAACCCCGGACCTGCAGACTGGACTGTTT
+
8ACCCEFF:0)==========8;CFFFGGGGGGGGGGGGGGGGGGGGGGGGGGFFFGGGGGGGFCF,CFGGGGGFGEGGGGGGG,CFEGGGGGCGFGGFGGGGGGGGGGFGGGGGFFGGGGGGGD@CFFGGFGGGGCFGGF9DFEEEEFGGCEGGGGGGGGGGA;EGGGGFFGGGGGGGGGDB>EGFGFGGGGFGGEGGFGGEAEGFF:>5CCFFFGFGGFG7DGFFG?FG@BF>FFFFD>GB<4F?A*17:24AFAFGBA4<?04,7@;9>?FDC>?49;398<BF?A<.5:0:>@B))
@M02996:162:000000000-B87FG:1:1101:7048:2440 1:N:0:TAGCGCTC+TATCCTCT
CCTACGGGTGGCTGCAGTGAGGAATATTGGTCAATGGGCGAGAGCCTGAACCAGCCAAGTAGCGTGAAGGATGACGGCCCTATGGGTTGTAAACTTCTTTTTCCGGGGGATAAAGTGACCCACGTGTGGGTTATTGCAGGTACCCGGTGAATAAGGACCGGCTAATTCCGTGCCAGCAGCCGCGGTAATACGGAAGGTCCGAGCGTTATCCGGATTTATTGGGTTTAAAGGGAGCGTAGGTGGAAATGTAAGTCAGCCGTCAAATCGCGGAGCTCAACTCCGTCCAGCGGTTGAAACTGCG
+
8ACCCAD=:))==8=;===;;;;;EFGGGGGGGGGGGGGGEFFEGGGGGGFFGFFFGGGGGGGEFFGGGGGGGFFFF@FGGEFGGGFFFGGGGGGGGGGGGGGGGGGGGGGGGGGGGGGGGGGGGGGGGF+@DFFGGGGGGGGGGGECEGGGGGGGGGFFGGGGGGGGGFDFGGGGFFGGF<BBGGDGGGGGGEGEEFGFDGGFGGFEFFGGGFBDGFGGFGE7E>GGFFGB6?FFFFFD)>?)4=/6:4<@49<A4:C<1BBBABB:;91298FGF:<A47(4937:>;4990:<9<>)4
@M02996:162:000000000-B87FG:1:1101:8515:2460 1:N:0:TAGCGCTC+TATCCTCT
CCTACGGGTGGCAGCAGTGGGGAATATTGCACAATGGGGGAAAGCCTGAAGGAGCAATCCTGCGTGGATGATGAAGGCCCTCTGGGTCGTAAACTCCTTTTATAAGGGAGCAAAGCAGGCACTATGAAATGAGTTATTGTTGCCTTTACCTTTTGAATAAGCAACGGCTAACTATGTGCCAGCGGTCGCGGTGATACTTCGGTTGCAATCCTGATCCGGATGGACTGGGCGTAAAGCAGGCGCAAATGGACGTACATGTCGGATGTTAAAGACTTAGGGTTAACCTAAACCTGCATAGGAA
+
88ACC>85=0)=;======6;88BC,CF,6;FFFGDGC@C+@E,,CAFG,6,CFF@FG,C,CFFFF:C,EF9FGGGF8FGG,FGG<FDFGGFG,F9EEFFG,?F,BEFF7+4A=4,,,++,:,,4C,EA5@EC9E=86,9C,,A,,,446,E9,@=>FC;@+,@,6+@++,,2,,732,@B??*@+***4/4*:,5++++3**)***4+)*40BF18(:*:**2+;2;(0>),((;)(.74C0)(./6*54),4?1):0)(.(--,)4*.0).<7+/)(.().:A2()),((41<:*).))
@M02996:162:000000000-B87FG:1:1101:8509:2477 1:N:0:TAGCGCTC+TATCCTCT
CCTACGGGTGGCAGCAGTGGGGAATTTTTCACAATGGGGGAAACCCTGATGGAGCAATCCTGCGTGGATGATGAAGGCCCTCTGGGTCGTAAAATCCTTTTATAAGGGACGAAAGCAGTAACTAGGAAATGAGTTATTGTTGACTGTACCTTTTGAATAAGTAACGGCTAACTATGTGCCAGCAGCCGCGGTAATACATAGGTTACAAGCGTTATCCGGATTTACTGGGCGTAAAGCGAGCGCAGATGGACTTACAAGTCTGGTGTTAAAGACTTAGGCTTAACCTAAACACGCATTGGAA
+
88ACC>10:0)====;===;;88BFCFFFGGGGGGGGGGGGGGGGGGGGGGGGFFFFGFGDFFGFFGFGGGGGFFGGGGGGFGGGGGGGGFGGGGGGFFGGGAFFFGFFFGGGFGGGGGGGGDGGGFGGFFFGGGGGGGGGGGGGGGGGGGGFGGE,CDFE=FGGGGGEEGGGFDGEFEEGFFFFFGGGGGGEEGGFGGFGFFCDGFFFFDGGFFGGDGG4<<FCFFGFFGEF?DAA@EGFDBBBE=2<B?*8<AAD9*6<F<AFB1<9<C<:44+9332(<<AA2:3<B<?6961347<9
@M02996:162:000000000-B87FG:1:1101:7759:2489 1:N:0:TAGCGCTC+TATCCTCT
CCTACGGGTGGCTGCAGTGGGGAATATTGCGCAATGGGGGGAACCCTGACGCAGCAACGCCGCGTGAAGGAAGAAGGCCTTCGGGTTGTAAACTTCTGTCGCAAGGGAAGAAGACAGTGACGGTACCTTGTGAGAAAGTCACGGCTAACTACGTGCCAGCAGCCGCGGTAATACGTAGGTGACAAGCGTTGTCCGGATTTACTGGATGTAAAGGGCGCGTAGGCGGGCTGGCAAGTCAGTTGTGAAATACCGGGGCTTAACCCCGGGGCTGCAAGTGAAACGGTAAGGCGTGAGGGTCGGG
+
8ACCC>A=A01=;88;==;;;88@@EFFGGGEGEEGGGGEGGGFGGFGGGEEECCFFCCG:FGECFEGFFFGGCCEFGC<FFFGGCCFBDFGGCGGGG,@DFGGGGGGGGGGGGDGGFGGFGGFGDFCFFFGGGGGGGGFFGGGGGGGFGGECCGGGFGEFGCFCEGG5EGGGDEFGGGCFGFBGG4CC*9;<@EEF539DCEFGF4F6FGGGFFDGFGGFEGFCBGD>5>>?D?=55@26C>EA?FFFD:>>96,4*064B?B9>B>.,>12.*+1-:43)44,(.51(-76?6(0.71-
@M02996:162:000000000-B87FG:1:1101:14372:2511 1:N:0:TAGCGCTC+TATCCTCT
CCTACGGGTGGCAGCAGTGGGGGATATTGCACAATGGGCGAAAGCCTGATGCAGCGACGCCGCGTGAGGGAAGACGGTTTTCGGATTGTAAACCTCTGTCTTCGGGGACGAAAAAGGACGGTACCCGAGGAGGAAGCCACGGCGAACGACGTGCCAGCAGCCGCGGTAAGACGGAGGGGGCAAGCGTGGTCCGGAATGACGGGGGGTAAAGGGAGAGTAGGGGGGATGGCAAGTCCGTGGTTAAAGCTACCGGCTCAACCGATGGCTGGGGCGGAAACGGGAATGCTGGAGGGAAGGAGAG
+
688AC@>5=01=;8=;;<;;;7:@8C6@CFGFAA<AEFEBEECEF8<CE@CFFE:@@FEG@>@>+8CCFDCFEC=?FB?++5FCC:?F9@<@?FAFGE,EEEEFEGDFCGGDGGGGGGGGGBCCEGGGFFGGGGGGGEGGGDG*=EG*BEEBEFG9BECE>5EEGG:CE9C?C*;:C*75:<5>;C9*9:=C:BCE5*:F7DCB8C)79/?FGFFGG.0>?*1>>>*/4>5=B)6/-.0>4*-1619-:)(079(4<FF?;>043((4)49(-77:5(,46>6().)),(.47-8?).,.-
@M02996:162:000000000-B87FG:1:1101:17823:2511 1:N:0:TAGCGCTC+TATCCTCT
ACTACGGGTGGCAGCAGTGGGGAATATTGCGCAATGGGGGGAACCCTGACGCAGCAATACCGCGTGAGTGAAGAAGGTTTTCGGATCGTAAAACTCTTTTATCAGGGAAGAAAAATGACGGTACCTGATGAAGAAGTCCCGGCGAACTACGTGCCAGCAGCCGCGGTAAGACGGAGGGGACAAGCGTTGTCCGGAATGACGGGGGGTAAAGGGCACGGAGGGGGTTGGATAAGGCGGAGGGGAAAGGTACCGGCTCAACCGGGGACAGGCATTGGAAACTGGCAGACGTGAGGACGGGAGG
+
-88?C?>5800=;8=;;<=;;88@CC,,CFF@@:@CDCDDDEDFFD,ABEC?@C=ECECF8?4>+8BCBBADFCEFFB8C+<FCCCFF<<ACFGGGGF9FG9@DCFDCFGGFGGG:FGGGG:DCF,?F9FGGGGGG@CFGGGG*FEG8EGEBFGF?C@CC8<E8EE/?E+C9D/;:ED==*<>>*>5*92C9:>EG:FGFCGGF*>5<FFGGG>F39(/9@*/97.:57*:=<<?)4457(C3>?FF2>AA>99-,4CC:;E9>9>B(>09))5<:@)().0.34280(-.40:2(>9(((
@M02996:162:000000000-B87FG:1:1101:17830:2529 1:N:0:TAGCGCTC+TATCCTCT
ACTACGGGTGGCAGCAGTGGGGAATATTGCGCAATGGGGGGAACCCTGACGCAGCAATACCGCGTGAGTGAAGAAGGTTTTCGGATCGGAAAACTCTTTTATCAGGGAAGAAAAATGACGGTACCTGATGAAGAAGTCCCGGCGAACTACGTGCCAGCAGCCGCGGTAAGACGGAGGGGACAAGCGGGGTCCGGAATGACGGGGCGTAAAGGGCACGTAGGGGGTGGGATAAGGCGGAGGGGAAAGGTACCGGCGCAACCGGGGACATGCGTGGGAAACTGTCAAGCGAGAGGACGGGGGG
+
-8A?CB55=01;;8=;;==;;7@@C@,@EFG:@::CADDDDCCDF7,B=B=7BC4B=B<BB=@=+8B>5A?DF>ADFB9,+9CCD:FF+<<>FFGGG9,EG,@FBFFCFFGDFGG:EFFGC*4*@,<?:CCFGGGG;EG?EEG*<EC*?8B2BF8@C8586>E5CE*::+<+C*C2CEC:597:5>))1*9*8>EGFFGFCCG>/>)8>.>EC))*9(*9>*192)*14)09<)(8615C()-8:57,:2679((4;C5:;7(37(-)90)(,(0//4().1-6)))((-(--((476,((
@M02996:162:000000000-B87FG:1:1101:24765:2535 1:N:0:TAGCGCTC+TATCCTCT
CCTACGGGTGGCAGCAGTGGGGAATATTGCACAATGGGCGCAAGCCTGATGCAGCAACGCCGCGTGAGCGATGAAGGTCTTCGGATCGTAAAGCTCTGTCCTTGAGGACGAAACAAATGACGGTACTCTTGGAGGAAGCCCCGGCTAACTACGTGCCAGCAGCCGCGGTAATACGTAGGGGGCGAGCGTTATCCGGAATTATTGGGCGTAAAGAGTACGTAGGTGGTTTTGTAAGCGTAGGGTGAAAGCCCGGGGCTTAACTCCGGTTAGCCTTACGAACTGCAAGACTTGAGTGCAGGAG
+
88ACCDA9:1)========;;888CFGFGGGGGGGGGGGGGGGGGGFGGGGGGGFGGGGGGGGECFFGGG=EFFEGFGGGGGGGGCGGGGGGGGGGGG@FFGFGGGGGGGGGGGGGFGGGGGGGGGGGFGGGGGEGGGGGGDCFGGGGGDFGGGGCFGGCCCF@CEGGGGDGFGGGGGGGGGFFCGGDDEDFFFE50>3/:CEF6D>@@@GGGFFFDADGFGGGGFCDFFGFFFFFBFF<:C?D?FF<*.35(3404CGFA*6536;>DFFB>7=C7:,68F<AF<01A9A<)6<A66<48
@M02996:162:000000000-B87FG:1:1101:24758:2552 1:N:0:TAGCGCTC+TATCCTCT
CCTACGGGTGGCAGCAGTGGGGAATATTGCACAATGGGCGCAAGCCTGATGCAGCAACGCCGCGTGAGCGATGAAGGTCTTCGGATCGTAAAGCTCTGTCCTTGAGGACGAAACAAATGACGGTACTCTTGGAGGAAGCCCCGGCTAACTACGTGCCAGCAGCCGCGGTAATACGTAGGGGGCGAGCGTTATCCGGAATTATTGGGCGTAAAGAGTACGTAGGTGGTTTTGTAAGCGTAGGGTGAAAGCCCGGGGCTTAACTCCGGTTAGCCTTACGAACTGCACGACTTGAGTGCAGGAG
+
8ACCCF:5>1)===8===;;;88BFFGGGGGGGGGGGGGGGGGGGGGGGGCGGFFEFGGGGGGGGGGGGGGGGGGGFGGGGGFGGFG74AFGGGGGG9C@FEEFEEF@EDGGGDGGGGGGGDGFDFFGFFFCFFGGG@E@EGDGGD+DFFGGEFCDGFGGGGCDCEDEGGEGCFGC,:CGCDFF?DGGGCD878CE@CC)CFG=F*<3;BGGG*0:>><D?FG:95:<:)274<AF7?DD?5:>:69)2.:E09196=6<499::99;58:>BAFA@(:9??<B0137<2)4:AFD9:?(4
@M02996:162:000000000-B87FG:1:1101:14570:2594 1:N:0:TAGCGCTC+TATCCTCT
GCTACGGGAGGCAGCAGTGAGGAATATTGGACAATGGAGGGAAATCTGATCCAGCCATGCCGCGTGAAGGAATACGGTCCTATGGATTTTAAACTTCTTTTGTAGGAGAGCAATAAGGTGTACGCGTACACCGATGAGAGTATCATACGAGTAAGCATCGGCTAACTCCGTGCCAGCAGCCGCGGTAATACGGAGGAGGCGAGCGTTATCCGGATTGATTGGGTTTAAAGGGTGCGTAGGCTGCGGGGCAAGTCAGCGGTGAAAGGGACGGGCTTAACCCGGAACGTGCCGGGGAAACGGG
+
-88ACB=>810=88=;;==;;;;;;C<EEFGECEEDFD,8@CCFGG9ECCCFDECCAFDFF@8@+@FEGFFG,CCCCBFG,E9CDFC,,CEAEGD9FC9EFGFF,FEDEFGDG<FFGG5EFGFGGGGGGGGGEGEEGGGGGC,FGDFGGGE=EFFFE98B8D6EGG=FGC>CGGGCGGFFCD>>E3CD7CFGD5CEF4CADCEDC:5)5+;CD>)/*/:+/;711.<CABC>(:6E0::D<*.745.379?7)6<A>GG(438:)3(4.4<>F()39)52>)(1(-(3(47((4(:738,,
@M02996:162:000000000-B87FG:1:1101:12661:2601 1:N:0:TAGCGCTC+TATCCTCT
CCTACGGGTGGCTGCAGTGGGGAATATTGGACAATGGGGGAAACCCTGATCCAGCGACGCCGCGGGAGTGAAGAAGTATTTCGGTATGTAAAGCTCTTTAAGCAGGAAAGAAAATGACGGTACCTGCAGAATAAGCCCCGGCTAACTACGTGCCAGCAGCCGCGGTAATACGTAGGGGGCAAGCGTTATCCGGATTTACTGGGGGTAAAGGGAGCGTAGACGGCGAGGCAAGTCTGAAGTGAAAGCCCGGGGCTTAACGGCGGGACGGCTTGGGAAACGGGAGGGCTAAGGGGGCGGAGAG
+
-88?CA>5>))==8=;;==;;@@@6C,,CCFECCFCCFDDEDDFGE,CECEF@A,@@FEFB@=>+7@CBECFFCEE,C@9,5BC8E<F,@B<AF?FF?,EFGFGDFCEDGGFGGDDGGGGGGGGGGGGGGGGGGGGFGGGGGGGGGCGGG>FGGFD@F>F:94>F/?C:BCF0:CCGGD7=7:8C:*:*AFGCB5**:F4:CF):)8FF?FG5<5D)3<DFEC9:;*14>5>).)966?05::095<(9(4:0((5>E*46BBF>;(30()-445:7(,46>0;44.()),33,(4>22(2
@M02996:162:000000000-B87FG:1:1101:15339:2631 1:N:0:TAGCGCTC+TATCCTCT
GCTACGGGAGGCTGCAGTAAGGAATGTTCGGCAATGGGGGAAACCCTGACCGAGCAACGCCGCGTGAGTGGAGAAGGTCTTCGGATTGTAAAGCTCTGTTGTAGAGGAAGAACGTTATGTATAGGAAATGATACATAAGTGACGGTACTCTACTAGAAAGGCACGGCTTACTACGTGCCAGCAGCCGCGGGAAGACGTAGGTGGCAAGCGTTATCCGGATGGATGGGGCGGAAAGGGTGCGCAGGCGGTTTGTGAAGGTTGATGTGAAAGCGTGGAGGCCAACGCAATACAGCATCGAATA
+
-88AC?==810==;=;;=;<<CCD,C@@F@FBC@ECDDDDCCDFFC8EACC@C>8@ACCC@@@>+>FC<CBFFCDFF<F,,ADCB+8B5??ADFAFFE<FGEFGFGFEFGGDFF4AFBF:E<CFGGGG:FGFFGG;EGGACFGGGEGG,D=EGCFDCGFG,=DFGGG*;;D,?BE7EFG9CCAF:DDGGG4EE)=AB2>AD2AF:DFF>:/1/);7C97*)*20+8CC:D)89B?FB2:941,89)871((0(.6:A+0-4<)6)6666<9;:(</0((,.83341;(9:AA31.)78(),
@M02996:162:000000000-B87FG:1:1101:17620:2638 1:N:0:TAGCGCTC+TATCCTCT
CCTACGGGTGGCAGCAGTAGGGAATATTGCGCAATGGGCGAAAGCCTGAAGCAGCAACGCCGCGTGAACGAAGAAGGCCGGCGGGTCGTAAAGTTCTTTTAAAGGGGAAGAGGAAGGACAGTACCCTGAGAATAAGGCTCGGCCAACAACGTGCCAGCAGCCGCGGTAAAACGAAGGAGAAGAGGGTGAGCCGGATTGACAGGGGGTAAAGCGCGTGGAGGAGGCTGGGCAAGATGGAGGTGAAAGCTCCCGGCTCAACTGGGAGAAGGCGTGCAGGACTGCGGAGCGAGAGGACGGGGGG
+
-8AAC@=58)1==8=;;<;668;C6@@C<F,@@@BCF@FCEEEEC<,CDED,CAC,CECFB@@>6@6C9CC7CEFEFGG4++7=B@=F:BD@<B,CF<,CF<>FCFEE+@FA<FGG@<><F,@,333@FCAD,7@E,,,3>CB*5>8*6;:*=**58/8:*9:*<C1:7<F=D*;:80/:*295*9/1>*02/.:*)07B*>F@*7)866C9C)>5C(*15*275)A><F<7:()95,)94F9F>*8)2(,86(((5F56?<:(4-(4),>-(37+0(-,.)460979(-,4(.49<0(,(
@M02996:162:000000000-B87FG:1:1101:14423:2639 1:N:0:TAGCGCTC+TATCCTCT
GCTACGGGAGGCTGCAGTGGGGAATATTGCACAATGGGGGAAACCCTGATGCAGCGACGCCGCGTGAGCGAAGAAGTATTTCGGTATGTAAAGCTCTATCAGCAGGGAAGAAAATGACGGTACCTGACTAAGAAGCCCCGGCTAACTACGTGCCAGCAGCCGCGGGAATACGTAGGGGGCAAGCGTGATCCGGATTTACTGGGTGGAAAGGGAGCGTAGACGGCAAGGGAAGTCTGAAGGGAAATGCCGGGGGTCAACCCCGGAACGGCTTTGGAAACTATCTCGCTCGAGGACCGGAGGG
+
-88?CA=>810==;=;;==;;78@,@,<CCFEA<,CCCDDCDDFFC@CA;CCCE,@@FEFC@@>+>CCCCBFECCE,C59,<EC+B9FA?ABAEAFG<,CFGFFDFGDFGGFGGFFGGGGCGGGFGGGAFGGGGG@FFGGGG7FGG7FEE>E?FB:@F9@89@CG*CE6:BF*6A:CDC*:C5=?:*:4ADEC>A*6C79:CF.:)8FF@GE5B3D)39<@CD57@GG(>5>5>)965@*4920)9=)>>FE(,44<F<?<E>>F>(-)(/(.49<F()-.1)).,((-,-(-:648((26
@M02996:162:000000000-B87FG:1:1101:14441:2644 1:N:0:TAGCGCTC+TATCCTCT
GCTACGGGAGGCTGCAGTGGGGAATATTGCACAATGGGGGAAACCCTGATGCAGCGACGCCGCGTGAGCGAAGAAGTATTTCGGTATGTAAAGCTCTATCAGCAGGGAAGAAAATGACGGTACCTGACTAAGAAGCCCCGGCTAACTACGTGCCAGCAGCCGCGGGAATACGTAGGGGGCAAGCGTTATCCGGATTTACTGGGTGTAAAGGGAGCGTAGACGGCAAGGGAAGTCGGAAGGGAAATGCCGGGGCTCAACCCCGGAACGGCGTTGGAAAAGAGCCCGCTCGAGGACCGGAGGG
+
-88ACA==8:)=;;=;;;=;;78@@C,CEGGC@DCDFFDDEEFFGGCEF<D<FA:@@FCC+@@=6@FEFECFC?EE9C,5,CFD4BBF,A?ACGAFFC,EFGGGEFDDFGGFGG9FGGGGCGGGGGGGAFDFGGFGGGGGGDCGGGGGGGDGGGGCCGF7B9@>F*=C=B9C8BFGGGDEEC>=C51C*=CEC>/**?FF:>F7C/9?FFGGGBFG53<DBCC9/7FF0@CD:<(7>F@*4530)9F:DF9>0(-5>6D<<FB0;>(47()(4:FG6((4.7.244(-444(1(,1>1--2
@M02996:162:000000000-B87FG:1:1101:9318:2678 1:N:0:TAGCGCTC+TATCCTCT
ACTACGGGTGGCAGCAGTGGGGGATATTGCACAATGGGGGAAACCCTGATGCAGCAATGCCGCGTGAGGGAAGAAGGTCTTCGGATTGTAAACCTAAGTAGTCAGGGAGGAAGAAAGTGACAGTACCTGAAGAGTAAGCTCCGGCTAACTACGTGCCAGCAGCCGCGGTAATACGGAGGGAGCGAGCGTTGTCCGGATTTACTGGGTGGAAAGGGTGCGTAGGCGGGCGGGCAAGGCAGGCGGGAAATACCGGGGCTTAACGCCGGGGCGGCGCGGGGAACGGGAAGTCGGGAGGGAAGTG
+
88<ACB=5101=;88;;<=;6768,;,CAFFFCDADDCCECCDEGD<ECC@9CFCCE<@F9@6@+@CCGDEGE=CEEEF,,,:=@,BF5?<BFFFFGG,5CCFE?BC@:FFEFGGGGEEGGG,,:FC,CFFFDDDDGGG,8=CEG7CFG,EFGADEFD:@:9@4:CEE7:B,?,1*6:77788649CG/*:3+;:*)1**27+:CC;=):DE5@B5C(>1>CC77551()1793?)3357-9(747>)?<2<9;9>0*9:4)-73047)4749;)8.(4108<2-(4).((((4(,.(4))
@M02996:162:000000000-B87FG:1:1101:7950:2699 1:N:0:TAGCGCTC+TATCCTCT
CCTACGGGAGGCAGCAGTAGGGAATATTGGTCAATGGGGGGAACCCTGAACCAGCCATGCCGCGTGAGGGAAGAAGGCCCTACGGGTCGTAAACCTCTTTTACCGGGGGCTAACGGGCGTCGTGCGCGGCGCTGTGAAGGTACCCGGGGAATAAGCATCGGCTAACTCCGTGCCAGCAGCCGCGGTAATACGGAGGATGCGAGCGTTATCCGGATTTATTGGGTTTAAAGGGTGCGCAGGCGGGCGGGTAAGTCAGCGGTGAAATGTCGGGGCTCAACCCAGGCCGTGCCGTGGATACTGG
+
88A=@>5551)==886=<;6;8;;CECFGGGGFFFEFFDFEEFGFGCFCFF<EFF=A?FFFFFF>CFC=CC=+A=FFG<CF<,BC:@>>FFC@FGFFG9AFGAF@FEFGGF@C<FEGEDGEB<4CCEGGGGG8EGFF?9AC?F<:ECEG8E8+0CFGFGGCD;E8EFF?C@FDC@?FGGFGC<5=D1/C?F88@5C569>CCEDEDEE@FGGGFFGFDFFFGGGE@7794:)4::>0,5)-97<B)<(/,375<24):DB>3,<AA44F;GF9(0:42<B0)801347??BB(44<=2)),
@M02996:162:000000000-B87FG:1:1101:7967:2706 1:N:0:TAGCGCTC+TATCCTCT
CCTACGGGAGGCAGCAGTAGGGAATATTGGTCAATGGGGGGAACCCTGAACCAGCCATGCCGCGTGAGGGAATAAGGCCCTACGGGTCGTAAACCTCTTTTACCGGGGGCTAACGGGCGTCGTGCGCGGCGCTGTGAAGGTACCCGGGGAATAAGCATCGGCTAACTCCGTGCCAGCAGCCGCGGTAATACGGAGGATGCGAGCGTTATCCGGATTTATTGGGTTTAAAGGGTGCGCAGGCGGGCTGGTAAGTCAGCGGTGAAATGTCGGGGCTCAACCCCGGCAGGGCCGTTGATACTGG
+
88BCC?1>==0====;==;<;8;;FFFFGGGGGGGGGGGFGFGGGGGGGGEGGFEFFGGGEGDGFGGCGGGG?FFGGGF>FFFEDFC+@FFFGGGGGGGGGGFGGGGGGGGFGGGGGGGGG::CEFEGGEGD8E>FGGF8CEGFGGGGGGEGEFGFGGFGGGFEFGFGGGGFD5++;C=FGGEDC7DGGGGGGECG>6C>DGEDGDE@@FCCD5@3C2:DFGG*/5C:AFGF((3>29D)4C981:>:>2>F>4)63CC2>FFF).4472/46-)<9(8:6B2>990(,46(8:22/-).,
@M02996:162:000000000-B87FG:1:1101:12331:2733 1:N:0:TAGCGCTC+TATCCTCT
CCTACGGGTGGCTGCAGTGGGGAATATTGGACAATGGGGGAAACCCTGATCCAGCGACGCCGCGTGAGTGAAGAAGTATTTCGGTATGTAAAGCTCTATCAGCAAGGAAGAAAATGACGGTACTTGACTAAGAAGCTCCGGCTAAATACGTGCCAGCAGCCGCGGTAATACGTATGGAGCAAGCGTTATCCGGATTTACTGGGTGTAAAGGGAGCGTAGACGGCAAAGCAAGTCTGAAGTGAAATCCCGGGGCTCAACCCCGGAACGGCTGTGGAAACTGTTTAGCGAGAGTGCAGGAGAG
+
-88?@@85801==8=;;==;;88@;C,6CCGAA<@CCDDDCCDFGECEDCEEDA9@@FE@@@@>+8CC<CAFFCDE5C55,CFC4B=F5@CACFFFFD,CFGFGGGDEFGGCFGAFGGGGGGG9@FFG9FGGFGGG3DGGGGGGGGGGGF@FGGFC@E?D@9@EG5CE@CFE;C,;EEF4;9A?C82:8?CGCE**8:F7>FG.;1=FFAFGFD:D549DFED97BFF:@FF5<)=A>?*5:4@)8@?GF>>>(3??FFF1BB>FB(4)()(..9:90)6-*)6.6(47BF4<2<<7:2,2
@M02996:162:000000000-B87FG:1:1101:12351:2738 1:N:0:TAGCGCTC+TATCCTCT
GCTACGGGTGGCTGCAGTGGGGAATATTGGACAATGGGGGAAACCCTGATCCAGCGACGCCGCGTGAGTGAAGAAGTATTTCGGTATGTAAAGCTCTATCAGCAAGGAAGAAAATGACGGTACTTGACTAAGAAGCTCCGGCGAAATACGTGCCAGCAGCCGCGGTAATACGTATGGAGCAAGCGTTAACCGGATTTACTGGGTGTAAAGGGAGCGTAGACGGCAAAGCAAGGCTGAAGTGAAATACCGGGGCTCAACCCCGGAACTGCATGGGAAACGGATTAGCTAGAGTGCAGGGAGG
+
66AAC*85801==8=;;==;;886CE,;CCF8C@@CCC@C@CAFC:EEF<@,@A:@@FCFCB:>6>CE?C?F?<=C,B<C<EEE+B+B,9A@CFEGGC,CFGGGFGCCEFFECF,CFFGG7FGA=?9D9FEGDAEFD8DEGE+CEE6@FG9:FGF?>DC:D3@:C=EE,;,E*6,424:6:06:;12>*2C8=B:3*7++;CF8;/;AFFFE5>DG73939:=CC@*71/00((4<?BF05;49)*1,C9,8990>FFG?3>B(99))9)*.,2?A>0:6(0(.4(-).52).)..)(((-
@M02996:162:000000000-B87FG:1:1101:12342:2755 1:N:0:TAGCGCTC+TATCCTCT
ACTACGGGTGGCTGCAGTGGGGAATATTGGACAATGGGGGAAACCCTGATCCAGCGACGCCGCGTGAGTGAAGAAGTATTTCGGTATGTAAAGCTCTATCAGCAAGGAAGAAAATGACGGTACTTGACTAAGAAGCTCCGGCTAAATACGTGCCAGCAGCCGCGGTAATACGTATGGAGCAAGCGTTATCCGGATTTACTGGGTGTAAAGGGAGCGTAGACGGCAAAGCAAGTCTGAAGTGAAATCCCGGGGCTCCACCCCGGAACTGGCTTGGAAACGGGTTAGCTAGAGGGCCGGGGAG
+
-88AC>10:0);=8==;==;;888,C<EDCFEE<@CCDDDCEFGGG?CF,-CCEC@BFEG@@CC+>FC5C?FGCEE5C,5<9FEBF@F,AAAAF<FFC,EFGGG<ECCFGGGGGFGGGGGGGG9EFFG9FFEFDGG8DFGGDGFGGFGDEFCEGFFEGD7:9+@@:*A@C?F;D,=:@>CFFA6C97D6FFEDDA;6DG6:DG5;9ACFFF=5>FDC7>GFEEDE>GF7F*8):)96A@05D40)19)>>>5;(3(5CG?FB;B((.3)(*(-4)3*(---.-3:)4...,,,((-0((,,
@M02996:162:000000000-B87FG:1:1101:16672:2792 1:N:0:TAGCGCTC+TATCCTCT
ACTACGGGAGGCAGCAGTGAGGAATATTGGTCAATGGGCGAGAGCCTGAACCAGCCAAGTCGCGTGAAGGAAGAAGGTTCTATGGATTGTAAACTTCTTTTGTCGGAGGGTAAAGTGAGAGATGCGTCTCTTATTGCAAGTATCAGACGAATAAGCATCGGCTAACTCCGTGCCAGCAGCCGCGGTAATACGGAGGAGGCGAGCGTTATCCGGATTTAGTGGGTTGAAGGGGTGCGTAGGCGGATGATTAAGTCAGCGGGGAAAGCGAGTGGCTCAAGAAGACCAAGCCGGAGAAACTGGG
+
88A?C?=A>:1=88=;;==;;;C<;C,CEDF<AD<CCDC+@@@@F8,CCFF<@ACCCFE:,8@@+@CDGGEDFCEFFB?E9E9CEF9,BC@<EFFGGC9EFEBF=>:CCE89AFGCFFFFGG,C,FCG=CFA@F@EFGGGGGGGGGGGGGG8FGDFF8D=CG6=FD@AC>3;3@FCGFFC;??BD@DDCCF>>BEGE*:ACDE)8:5>=6DCDF>**7++;A512)AC)9<537:F:(7D)>20(89)26<@)6AA?GG(4@6:BFB(84CB:()+0).3(9211:?::,((-18:)-.2.
@M02996:162:000000000-B87FG:1:1101:17844:2845 1:N:0:TAGCGCTC+TATCCTCT
ACTACGGGTGGCAGCAGTGGGGAATATTGCACAATGGGCGCAAGCCTGATGCAGCAACGCCGCGTGAGCGATGAAGGTCTTCGGATTGTAAAGCTCTGTCCTAAGGGAAGAAGAAAAACGTGACGGTACCTTAGGAGGAAGCCCCGGCTAACTACGGGCCAGCAGCCGCGGGAAGACGGAGGGGGCGAGCGTGATCCGGAATTAATGGGCGGAAAGAGTACGGAGGGGGCTGTGTAAGAGAGGGGTGAAAGACCGGGGCTGAACTCCGGCGAGCCGGGCGTACGGCATGGATGGAGGGCAG
+
686AC@1):01;=8=;;;;;;@@@CC@@CFFCAACCCDCBCECCFD,C<<C,CA:EDFEF:@@@6>FECC>BCEDFGBFFE9FC@,BFED@EAFAFCF5EF,FGDFCAEFGFGGGGDGGGCDFGGGGGGGFCFGGGGGEFFGGGGEGG+@F:,@>:+@5CC3>3>EEEGCC*2C*2BC=:5C>BCGGGG57*277@FDC:<*<*+*/9F4<*5<)/03*:8;*CGE*/4>18(5<FA<*=498B>)86FAF)(396>G54(>??)6)3>>C(94>*5(1(45090(438()-.43773(42
@M02996:162:000000000-B87FG:1:1101:7521:2882 1:N:0:TAGCGCTC+TATCCTCT
ACTACGGGTGGCAGCAGCTAAGAATATTCCGCAATGGACGAAAGTCTGACGGAGCGACGCCGCGTGAACGATGAAGGTCGGAAGATTGTAAAGTTCTTTTATAACTGAGGAATAAGTACTTTGAGAGAAACGGAGAATGGTGACTGTAGGTTATGAATAAGCAACGGCTAATTACGTGCCAGCCGCCGAGGTAACACGTAAGTTGCGAGCGGTGTTAGGATTTATTGGGTTTAAAGGGAGTGTAGGCGGTTAGGTAAGCTTGGTGTGAAAGGTGGGCGTTAAACTCACGAAATGAGGTGCG
+
-88CCA>=:0)=;====,,;6;;;CFGGGGCEGGGGFCC@8@FEFGGGGCG@C@@@CCFGFGGG=@F@,C:,D??EF4,@=+87:,<BA,AEE<EFG,9,C,E,:C?,9D58,AEF=F@EF9AEA<>+:8=D8@C+33=FFA9F;,,8;DF,DCFG,@F,@DFGF@@57BC,BFCEBC7AF>***//7)/:*,=,5;<2)2;EFGFEF385*9BD576<77+97C=F=2)*7())9)()145)/69*-C1()(.:99EDA2?4-4(26*.*4,(02),,(().<)4),((((.)).).-)-
@M02996:162:000000000-B87FG:1:1101:23761:2894 1:N:0:TAGCGCTC+TATCCTCT
CCTACGGGAGGCAGCAGTGGGGAATGTTGCGCAATGGGGGAAACCCTGACGCAGCAACGCCGCGTGCGGGATGACGGCCCTAGGGTTGTAAACCGCTTTCAGCAGGGAAGACACTGACGGTACCTGCAGAAGAAGCTCCGGCTAACTACGTGCCAGCAGCCGCGGTAATACGTAGGGAGCGAGCGTTATCCGGATGCATTGGGCGTAAAGCGCGCGTAGGCGGCTTGGCAAGCGAGGTGTCAAAGCCCGGGGCGCAACCCCGGCCCGCACCCCGAACGGCCAGGCGTGAGTGAGGGAGGGG
+
-88?C?A:511=88=;;=;;;88@C;CEEEGCCCCCCFDDEEFFFD8EEFDCEC@EEGCFCBCC:CB>EDE7FDABCFFG7FFFGE=F7EACBFFEFC7FFFEFFFDDFEFBFF:>EFCE5D:CECFGCFGGFGGE,@FEE5@FFC?EFE>EDGFFGFD<>8=@C*:A9CC:2BCEDFEECDBBED5>79>EDE5*.:009DF>C<>B@FCE3<5<)7DG=EE<=BCD:FCF08?EB(7*.::FF)08D>9E0(39;=<8:>9(4792>1>(,3;854:09><??-(---)..4(104999
@M02996:162:000000000-B87FG:1:1101:7523:2903 1:N:0:TAGCGCTC+TATCCTCT
CCTACGGGTGGCAGCAGCTAAGAATATTCCGCAATGGACGAAAGTCTGACGGAGCGACGCCGCGTGAACGATGAAGGTCGGAAGATTGTAAAGTTCTTTTATAACTGAGGAATAAGTACTTTGAGAGAAACGGAGTATGGTGACTGTAGGTTATGAATAAGCAACGGCTAATTACGTGCCAGCAGCCGCGGTAACACGTAAGTTGCGAGCGTTGTTCGGATTTATTGGGTTTAAAGGACGTGTAGGCGGTTCTGTACGCTTGGGGGGAAAGGCGGGAGCTCAACGCCCGAATTGCGTTGAG
+
8ACCCED980)=;====;=;<;;CFFGGGGGGGGGGGGGGGGGEFGGGGGGDFFCFFGGGFGGEFGGFFFGGGGGGGGGGGEGGCAFFGGGEGFGGGGGGGGGGGFFGGGGFFGGGFGGGGGGGGGGGGGGGGGGEGGGGGFEGFFGGGGGGGGGGGGFFFGGFFGGGGGGGGGFF@FGGGGFFGGGGGGGCCDC?;D6;FG77EGDF>38=9A><D<GD3?CFFBGG<)154AAFF7)9?C?F6976D29))))6)271(7609(3,037<:BBE36(..957(467>(--(.)472((.
@M02996:162:000000000-B87FG:1:1101:7818:2905 1:N:0:TAGCGCTC+TATCCTCT
CCTACGGGAGGCTGCAGTCGAGAATCATTCACAATGGGGGCAACCCTGATGGTGCGACGCCGCGTGGGGGAGGAAGGTCTTCGGATTGTAAACCCCTGTCATGTGGGAGCAAGGCGCAAGCTTGATAGTACCACAAGAGGAAGAGACGGCAAACTCTGTGCCAGCAGCCGCGGTAATACAGAGGTCTCAAGCGTTGTTCGGAATCACTGGGCGTAAAGGGTACGTAGGCTGCCGTATAAGTCGTGCGTGAAAGGCAGGGGCTCAACCTCTGGAGGGGGCATGGTACTGTAGGGCTGGAGTA
+
88CCCBDB@:)==;======88;BEFCFEFGGGGGGGGGGFGGGGGGGGGGGFECCFGGGGGGG>FGGGGFGGFGGGGGGGGGGGDGGGGGGGGGGGGFGGGGEFGGGEGGFGGGGGGGGGGFFGAEGGGGFFGGGGGGGGFGGGGGGGGGGCC?9,>+@FGGGGFGGFGGED8?C9EF?@F9;><>FGDCBC8=EFGCDGGGF6D@*=>CCD;BGG:DG@?7<E?CDF)936>:<::FGF::8:7@4C(49<::??EG>>)428?4(0)9:)1):)-321.()----).)51((47(4((
@M02996:162:000000000-B87FG:1:1101:23751:2911 1:N:0:TAGCGCTC+TATCCTCT
GCTACGGGAGGCAGCAGTGGGGAATGTTGCGCAATGGGGGAAACCCTGACGCAGCAACGCCGCGTGCGGGATGACGGCCCTAGGGTTGTAAACCGCTTTCAGCAGGGAAGAAACTGACGGTACCTGCAGAAGAAGCTCCGGCTAACTACGTGCCAGCAGCCGCGGTAAAACGTAGGGAGCGAGCGTGATCCGGATTCATTGGGCGTAAAGCGGGCGTAGGCGGCTTGGCAAGCGAGGTGGCAAAGCCCGGGGATCAACCCCGGCCCGCACCCCGAACGGCCAGGCGTGAGGGAGGTAGGGG
+
--8ACA:@5108==6,;=;;;78@6,66FEGE+@BE@ACGGG6CE7EE@FEFG@CDFFEG:>>>4@FCEECFEC,B@CCG+EEDG<8F=E<BFG@+8++:BFCFC@@DFE>,3,7>DAEC55+>,@D,>FE<DFGG@>FC88@1DFAGGG6DFGGDGGGCFCEEG*7C+2<7*=8CCCCE51.<C7*9*0:CC@**97*1:2:585>B>475)).9/7DCF>C9>>CC0FD:((,53,7/(755357,102<(,43377:?>9(2(-253/,44B832:698(((4(4(4,,--6(98131
@M02996:162:000000000-B87FG:1:1101:8315:2992 1:N:0:TAGCGCTC+TATCCTCT
CCTACGGGAGGCTGCAGTGGGGAATATTGGGCAATGGGCGAAAGCCTGACCCAGCAACGCCGCGTGAAGGAAGAAGATCTTCGGATTGTAAACTTCTTTTATGAGGGACGAAGGAAGTGACGGTACCTCATGAATAAGCCACGGCTAACTACGTGCCAGCAGCCGCGGTAATACGTAGGTGGCAAGCGTTATCCGGATTTACTGGGTGTAAAGGGCGCGTAGGCGGGAGAGCAAGTCAGATGTGAAATCTGTGGGCTTAACTCCCAAACTGCATTTGAAACTGTTTTTCTTGAGTGCTGGG
+
88BCCADFA:)========;;88BFFGGGGGGGGFGGGGGEGGGGGGGGGGGGFEEFGGDFCGGFGGGGGFFGFGGEFCGGCGGDGGGGGGGCAFGDFGFGGFGGGECFGGGGGGGGGGFGGGGGCEFGGCFFGGGGGG@FDGGGGGGGGGGGCFGGGGGGFEFGCCG=CGFGGD9:CG=ECAACFCC<GC>EFGGDDGFGDGFGFFFF=F2;AD:D(>5<CECEBCC95D34?39<9FC<GAF2=*6>)5*446:<*9:<42)4,8<F7:4>46+9):28496)<1(3))64:9<16:3(
@M02996:162:000000000-B87FG:1:1101:13013:2995 1:N:0:TAGCGCTC+TATCCTCT
GCTACGGGAGGCAGCAGTGGGGAATATTGGGCAATGGGGGGAACCCTGACCCAGCAACGCCGCGTGAGGGAAGAAGGTTTTCGGATCGTAAACCTCTGTCCTTGGTGAAGAGAAAGAGACGGTAGCCAAGGAGGAAGCCCCGGCTAACTACGTGCCAGCAGCCGCGGTAATACGTAGGGGGCAAGCGGTGTCCGGAAGGAGTGGGCGGAAAGGGCGCGTAGGCGGCCGACGAAGTCTGGAGGGAAAGGCCTGCGTTCAAGGGGGGAACGGCGTGGGGGACTGGGTGGCTGGAGGGCAGGGG
+
68AAC?58811=88=;;==;;7@@;C,<ECGFCC<CCFDDDEDDFE?BAB4BEA:?AFECC>4=+8BCFDDGGCFFDB<>+=FDD<FFDCCC>FCEGF3EFAEF:,>>CFGCFFGGGGGGGGBCGFGGGGGGGGGGGGGGGCEE:EGG9CEG2CF5:EGC@C8EGEG*:8+CF:03ACDCD9>5CDD)1:*<+8=E<)9@10:>C5>)7)<FC@3934)1>C+9E:773<)81:,9)6.2.*-885509:)72(((-<D:?3;BBB::)-1,,(08)(-4(8:((4;:((417((17:>(,
@M02996:162:000000000-B87FG:1:1101:8307:3008 1:N:0:TAGCGCTC+TATCCTCT
CCTACGGGAGGCTGCAGTGGGGAATATTGGGCAATGGGCGAAAGCCTGACCCAGCAACGCCGCGTGAAGGAAGAAGATCTTCGGATTGTAAACTTCTTTTATGAGGGACGAAGGAAGTGACGGTACCTCATGAATAAGCCACGGCTAACTACGTGCCAGCAGCCGCGGTAATACGTAGGTGGCAATCGTTATCCGGATTTACTGGGTGTAAAGGGCGCGTAGGCGGGAGAGCAAGTCAGATGTGAAATCTGTGGGCTTAACTAACAAACTGCATTTGAAACTGTTTGTCGTGAGTGCTGGG
+
8ACCCFFF5:1=;=======;88BEFGGGGGGGGGGGDFF@CEGDGGGGFGGGFFFGGG@FFGGFFDFGGGCFGGG<FDFG9FFC,CF?AFFGFFFDFGGGGFGGGG:FF:BCCGGGAFFF>CFGCD?FDDFGGGCFFGFFGGEGEGFDFE44@E;DFGGC?CCEEGC?1CEFGFEDGE=99F6:*89F5/,=:CEEG3*++++5CFAEFGFGF35CFDD@GGD55*9>>DF:1,/697:2:4@4*94:4:0434:057:4*).3))1)):2-<*01.46>?<4)-(.5(4(.(.364::0
@M02996:162:000000000-B87FG:1:1101:13032:3011 1:N:0:TAGCGCTC+TATCCTCT
ACTACGGGAGGCAGCAGTGGGGAATATTGGGCAATGGGGGGAACCCTGACCCAGCAACGCCGCGTGAGGGAAGAAGGTTTTCGGATCGTAAACCTCTGTCCTTGGTGAAGAGAAAGAGACGGTAGCCAAGGAGGAAGCCCCGGCTAACTACGTGCCAGCAGCCGCGGTAATACGGAGGGGGCAAGCGGTGTCCGGAAGGAGTGGGCGTAAAGGGCGCGTAGGCGGCCGACGAAGTCTGGAGTGAAAGTCCTGCTTTCAAGGGGGGAACTGCTTTGGAGACTGGTGGGCTTGAGTGCAGGAG
+
-8ACC?=B=:1=88=;;==;;@8@6C,CEDGC@<@ECFDE@CCFFG8EEFEFFE?ABFEG7>:>+@CCFDCFGEEFFB<D+,CDE7FG<FCCCGFGGG,EFAFFC,><CFF>FFGGCGGGGG*CFEGFFFGGGGGFFGFGGGGG7CGG9CFG9FFFCEDC>F5EGC=2>C9CFD*/CCCED5>>FCC)/:98:<CEF)97*2:>8CE7<7C?::BD3;)C@8+9EE=79>)7>F(*)65::*46<@F4C46=?0)).C*:?)316>(1).2-))1<6(482<:6(4(-((((..54964--
@M02996:162:000000000-B87FG:1:1101:11331:3013 1:N:0:TAGCGCTC+TATCCTCT
GCTACGGGAGGCAGCAGTGGGGAATGTTGCGCAATGGGGGAAACCCTGACGCAGCAACGCCGCGTGCGGGATGAAGGCCCGCGGGTTGTAAACCGCTGTCAGCAGGGAAGAACATGACTGTACCTGCAGAAGAAGCTCCGGCTAACTACGTGCCAGCAGCCGCGGGAATACGTAGGGAGCGAGCGTTATCCGGATTCATTGGGCGTAAAGCGCGCGGAGGCGGCGCGCAAAGCGGGAACTCAAAACTGAGGGCGCAACCCCCAGCCGGAACCCGAAGCTGCGGGCTCGAGGGCGGTGGGGG
+
-88?C?>>811=8886;==;;@@@,6,,CCF7@:6CA@CDDDCCE7,CCCB::@6@@E@@+>7>+8?>CCC:BA?EFGGG++C@C@>C>DAAAFEGF++BDFDDDF:BEGGFFF@CFF,@@F9CEFFGGGGGGGGF,>BFEGGGGG,BFE,=CEE:8CC<=8:EG*>EC:@E*<CEEDE277>):9*977CCCB**1:0*29F4=)8>>=:C37>D3799):5953E)4;59(4956(.*.:(945).:>?@8(-49591(7,38?;>>(7:1>BE)()..5>>((,-,-((,39()(((-
@M02996:162:000000000-B87FG:1:1101:11351:3013 1:N:0:TAGCGCTC+TATCCTCT
ACTACGGGAGGCAGCAGTGGGGAATGTTGCGCAATGGGGGAAACCCTGACGCAGCAACGCCGCGTGCGGGATGAAGGCCCTCGGGTTGTAAACCGCTTTCAGCAGGGAAGAACATGACAGTACCTGCAGAAGAAGCTCCGGCTAACTACGTGCCAGCAGCCGCGGGAATACGTAGGGAGCGAGCGTTATCCGGATTCATTGGGCGTAAAGCGCGCGTAGGCGGCTCGCAAAGCGGGATCTCAAAACTGAGGGCGCAACCCCCAGCCGGATCCCGAACGTGCGGGCCCGAGTGAGGGAGAGG
+
68,BC?)18:1,888;;==;;8@@,;@EEAF::::CCDDDCCDFFE,CCFC7C>7CDFCF:>>=4>8>EDCCE=?EEFFG7<C@C<+@+@?@<FGGGG+BFGGGGGD<DCFC>DCFGG,CDF9AFFFGGGGFGCGF7BEFC>*@CFFFGE,>FEC?:E?7D9:EG*EGDCC:>23:;7=5=D>>=719*<>A=>5*9FF4:DGF=/<DFFCE5>:D<,9768C527ED3BDF3;9DF()*)26=4>06:437(1932*24:.9?:199)(/(.-)*.,(((0-43(((-4-(-.2:74,(,
@M02996:162:000000000-B87FG:1:1101:13014:3013 1:N:0:TAGCGCTC+TATCCTCT
GCTACGGGAGGCAGCAGTGGGGAATATTGGGCAATGGGGGGAACCCTGACCCAGCAACGCCGCGTGAGGGAAGAAGGTTTTCGGATCGGAAACCTCTGTCCTTGGTGAAGAGAAAGAGACGGTAGCCAAGGAGGAAGCCCCGGCTAACTACGTGCCAGCAGCCGCGGTAATACGTAGGGGGCAAGCGTTGTCCGGAATGATGGGGCGAAAAGGGCGCGTAGGCGGCCGACGAAGTCTGGAGGGAAAGTCCTGCTTTCAAGGGGGGAACGGCGTGGGATACGGGGTGGCGGGGGGGAAGGGG
+
688?C?188:)888=;;<=;;788;@@@CCF8@DA@CCDDDEEGGC,A?A9<=E,?AFEG=>>B+>CCFDCGGDDGG=<,+@FDC+CF+>:>DGDGGF9FF9CFC,8?>FFC>FGGGGGGGG*CFFFGGGGGGGGGGGFGGEGG:8AC2BFG6;;C9<5@@58CEEC/:8+A>C+9;C=7C9:5;CG**2*<@@=5>*97*2AF=*3)075<CBBDD3)9>E+>E:594>)89?1=2-528*-827:5><2980)64<7673(-43:60:3(((08)(,46BB6(4;0((,((,7(0-,(,
@M02996:162:000000000-B87FG:1:1101:21111:3023 1:N:0:TAGCGCTC+TATCCTCT
ACTACGGGAGGCTGCAGTGAGGAATATTGGTCAATGGACGGAAGTCTGAACCAGCCATGCCGCGGGAAGGAAGACGGCCCTATGGGTTGTAAACTTCTTTTGCTGTAGGGTAATAAGCCCCATGCGTGGGGTGATGAAAGTATAAGGCGAATAAGTATCGGCTAACTCCGTGCCAGCAGCCGCGGTAATACGGAGGATACGAGCGTTATCCGGATGTAGTGGGTTTAAAGGGTGCGTAGGCGGAGGAGGAAGTCAGTGGTGAAATATCCTAGCTCAACTAGGAGGCGGCCATTGAGACGGG
+
888=@?885118=;=;;==;;;;@;@,<CCC@@ACCDDFBCDCCCC9EAFC@EA;:@CCEC@6@+@CCGDFFF=6?C>FG,A<CDF94>@?AAA@EF9,FGFF5,55AAF4=E,FFGGCGGG<FGG=FGGG:CF9EEGGGFFGGGGFEGGGCFGC,5,5<CD*@CF7EFC>ECFGCEDEC59@8C5DDDFGGDAEGF8;ADGG:::8:./:CDF3)*6*:<CF9:)<7<FCE2<?F6-8C<D682@5<33<F)6<A)<C64@2.)6.614:>:)8@73).-98?:61;6992)66)82(2(
@M02996:162:000000000-B87FG:1:1101:21105:3041 1:N:0:TAGCGCTC+TATCCTCT
ACTACGGGAGGCTGCAGTGAGGAATATTGGTCAATGGACGGAAGTCTGAACCAGCCATGCCGCGTGAAGGAAGACGGCCCTATGGGTTGTAAACTTCTTTTGCTTTAGGGGAATAAGCCCCATGCGTGGGGTGATGAAAGTATAAGGCGAATAAGTATCGGCTAACTCCGGGCCAGCAGCCGCGGTAATACGGAGGATACGAGCGTTATCCGGATTGATGGGGTTTAAAGGGTGCGTAGGCGGATGAGTAAGTCAGTGGTGAAATATCCTAGCGCAAGTAGGAGGCTGCCATGGAGACGGG
+
-88AC?5>5:1=;;=;;==;;;;C,C<,CC@,;@C@CEFCC@@CC9,CCEE<DACCC6CFC@:@+@FFGGCCFD6@CFFF7A,CCFE,@:??EF95F9,BAEF,,,5ADF+4@,4?EEAGGG,EFGCFGGE>EFAFGGGGDF9FGFDDGGG7FGC77,+>:6+:D?,@EE*@DGG:C?>C:9*0:CDG7,+=CEGGE*2)957B::):)1;CC>)/*5**/8=1/0<CA@FE1?BF0(7*599<9DF?:2<F-:AA4A<.8B3A)6)69206>()8<(.66*5:28(4-:)4)3:0<312(
@M02996:162:000000000-B87FG:1:1101:16250:3083 1:N:0:TAGCGCTC+TATCCTCT
ACTACGGGAGGCAGCAGTAAGGAATGTTCGGCAATGGGGGAAACCCTGACCGAGCAACGCCGCGTGAGTGATGAAGGTCTTCGGATCGTAAAGCTCTGTTGTAGAGGAAGAATGCTAGAATTAGGAAATGATTTCTAGTTGACGGTACTTTACTAGAAAGGCACGGCTTACTACGTGCCAGCAGCCGCGGTAATACGTAGGGGGCAAGCGTTATCCGGATTGATTGGGCGAAAAGGGTGCGCAGGCGGGTTGGGTAGTCTGGGGGGAAAGCGTAGGGGGCAACGCGATGAAGCATGGGAGA
+
68A?CB=85:1=88=;;=;<<;CECEEEGCFCC@@CEDDGFGFGGG8EDFF@BC8@CFCFC@@>6>FCCEEFEECFF=FC,5BCC?CC,ADBCFEFFF5BF,EEAFDFCFGF<FF?AFFFA<EFGGGGDEGADFFDCF3,CEFGGEGE9,@FGC>=>FDF6?FFGGGDCCF,BCE7EFC:CDAFDCGDDG)=E+=C?*;?D*:>:DFFA>92/2ACC;C1.*0*+9EC0>)89>BEB(51412<9<BF)((7((-.3+2)6?:>(76?F?79,(.*5((--7(((-79(6-4)())040((
@M02996:162:000000000-B87FG:1:1101:23413:3083 1:N:0:TAGCGCTC+TATCCTCT
CCTACGGGGGGCTGCAGTGAGGAATATTGGGCAATGGGCGGAAGCCTGAACCAGCCAAGTAGCGTGGACGATGACGGCCCGATGGGTGGTAAAGTCCTTTTGCACGGGGGTAAAGGGCGCCACGGGGGGCGCATTGCAAGTACCGGGCGAATAAGCATCGGCTAACGCCGTGCCAGCAGCCGCGGTAATGCGGAGGAGGCGAGCGTGATCCGGATTTATTGGGTTTAAAGGGAGCGGAGATGGGAGGGCAAGGCCGAGGTGAAAGTGCGGGGCGCAAGCTTGGAAGTGCAGTTGAAACGGG
+
88ACCA8==>08788::::::::C=EEFCD,ADDFEF8FB:+@>BFEE,B=+EAB+>DDAFEFEB>EE3@CFGG9FECE+*F*>>F38FB<CFF@FFC@DFG9FDGCCDD4=<C:2<@FB:>*/***/8*/*2*;ECC+@F++<C555:*2:CCF9CC6>CG*;C+*:C82:C*+<;*6CC<75:1912+*:*8:/7*>)77>>89)77=*1C.)*7)*21@E*:50*./C>?((<(-)>7FF4(0<1736F(((,(27:B*)5962A)(933(.*0(-.-)1)62,)))).-66)1.(3(
@M02996:162:000000000-B87FG:1:1101:22016:3086 1:N:0:TAGCGCTC+TATCCTCT
ACTACGGGAGGCTGCAGTGGGGAATATTGCGCAATGGAGGCAACTCTGACGCAGCAACGCCGGGTGCAGGATGACGGCCTTAGGGTTGTAAACTGCTTTCAGTAGGGAAGAAATAATTGACGGTACCTACACAAGAAGCTCCGGCTAACTACGTGCCAGCAGCCGCGGTAATACGGAGGGAGCAAGCGTTATCCGGATTTATTGGGCGTAAAGCGCGCGCAGGCGGGTGGGTAAGCGGAGCTTCTAACCCGAGGGCTCAACCCCCGGTCGGGATCCGAACGGGACATCTTGAGGGCGGGAG
+
88ACC>==5:1==;=;;==;;@@BCEEFFGGGEEEDFFFEFEFGGGGGGFDEGC7EFGEGGC@@@CFFGGGEFFFCFFGG8EFGGE?F7EBEEGGGG9<FGGEFEFGFGGGGG9FFGAFGGGGCFGG,CEGGGGGGGGG<FFGGGGGGDBFGG:>DDGC>CCBDFGGG>CE,=;F*B:CDCC;FFGGGG5D*5@EGD3/*;++;?FFFA>GGGFF:DBGGFGGGGDG/7)))68??69@)40(9)==AF:BB69>?1EC?B>6?;;F,79G>F(78.(--(76(,,)5)-568(46BF042
@M02996:162:000000000-B87FG:1:1101:23129:3098 1:N:0:TAGCGCTC+TATCCTCT
CCTACGGGAGGCAGCAGTGAGGAATATTGGTCAATGGCCGAGAGGCTGAACCAGCCAAGTAGCGTGCAGGATGACGGCCCTATGGGTTGTAAACTGCTTTTGTGCGGGATTAAAAGTCTCCACGTGTGGTGATTTGCAGTTAGCGCGCGAATAAGGACCGGCTAATTCCGTGCCAGCAGCCGCGGTAATACGGAAGGTCCTGGTGTTATCCGGATTTATTGGGTTTAAAGGGAGCGTAGGCGGCTGAATAAGCGTGTTGGGAAATCCCGGGGCTCAACCCCGCGTGTGCAGCGCGAACTGG
+
68AAC>18511=88=;;<;=;;CCCECEFGGEEEFCEEFCEGCEGC<EFGEGGECCEFEFDFFEBCFFGGEFGFFCEFFG,A=EFG,6@F@CEFEEF,,@FGEFCE+>C=,ACFFG9E:E<FFE=FFFG6DF;FEFFGGDFFGGECGGEGGEGGGFFCGGGGCCGFEGGGBFGFGFGGFGGGEAGDDGCFGGGFGEA22=:>F9CFAF=CGEGEB**6>CFFG**87D>FGF8?>E2:>GBGF34B4826<F29(4-29(4@7:26:?B993((8C68:B(519393464<:2(407((4(
@M02996:162:000000000-B87FG:1:1101:22275:3112 1:N:0:TAGCGCTC+TATCCTCT
ACTACGGGTGGCAGCAGTGGGGAATATTGCACAATGGGCGCAAGCCTGATGCAGCAACGCCGCGTGAGCGATGAAGGTCTTCGGATCGTAAAGCTCTGTCCTTGAGGACGAAACAAATGACGGTACTCTTGGAGGAAGCCCCGGCTAACTACGTGCCAGCAGCCGCGGTAATACGTAGGGGGCGAGCGTTATCCGGAATTACTGGGTGTAAAGGGAGCGTAGACGGGGTGGCAAGTCTGAAGTGAAATGCGGGGGCTCAACTCCTGAACTGCGTGGGAAACTGTCGAACGAGAGTGCAGGG
+
88ABCBA51)1==8=;;==;;8BBCEAFFGGFCCECFFFCFEECF@CEFEFFGFCFEFEGFC@C8@FEGEEFFFFGGFGGAFGGDFGG?EFFCFFGGG<FFDFFFGFFGGGGGGGGGGGGGGGEGGGG;?EFGGGGGGGGGGGGGGGGGFGGG<BEFGCDFCCDGGGG7BE:FFG,?:CEEGDBCGGGC5C8<@EEBG3<DF?@CF8>79DF>BDDD>C9@85:EF*),8<FFFF16)9?AG2F<?F<GFFFFFFF17F?B4<4)4<BF<GF(-.:545::*6)6<6::(,7195<8<<:,
@M02996:162:000000000-B87FG:1:1101:8809:3122 1:N:0:TAGCGCTC+TATCCTCT
ACTACGGGTGGCTGCAGTGGGGAATATTGCACAAGGGGCGAAAGCCTGAGGCAGCGAAGCCGCGGGAACGAAGAAGGATGTCGGGATGGAAAGTTCTATCAGCAGGGAAGAAAATGACGGTACCTGACGAAGAAGCACCGGCTAAATACGGGCCAGCAGCCGCGGGAATACGTATGGGGCAAGCGTTATCCGGATTTACGGGGTGTAAAGGGAGCGTAGGCGGTTCATAAAGGCTGAGGGGAAAAGCCAGGGCGCAACTTGGGGATGGCATTGGAAACGGGGGAACTTGAGAGTCGGAGGG
+
-8,A@A85:));,8=6;6;6;768,C,;@-E@C<,<@C+@8@:@C89CE,<,B8,67+87,86>+7@:+?:BC+=A,::,,,:=+4+B+65?<5:CA<,,5FFFDFD<AFG,@FAEGGGGGFGFGFFB+@CFGFD,@FGF@*>FFF,@D>*4>CE:*=8@,14BF*>86<?:*++2;2//29758/*99+02/0**/:0)/5:0:)=6F?GC*70>)(17/:71*7:*)**9)((0((0*-1,7,)040,35((419*0))039:2(-)(*-..*2*.443)4700))-).(..)-0(-49
@M02996:162:000000000-B87FG:1:1101:8813:3146 1:N:0:TAGCGCTC+TATCCTCT
GCTACGGGTGGCTGCAGTGGGGAATATTGCACAATGGGCGAAAGCCTGATGCAGCGACGCCGCGTGAACGAAGAAGTATTTCGGTATGTAAAGTTCTATCAGCAGGGAAGATAATGACGGTACCTGACTAAGAAGCACCGGCTAAATACGTGCCAGCAGCCGCGGTAATACGTATGGGGCAAGCGTTATCCGGATTTACTGGGTGTAAAGGGAGCGTAGGCGGTTCATTAAGTCTGATGTGAAAACCCAGGGCTCAACTTTGGGATGGCAGTGGAAACGGGTGAACTGGAGTGGCGGAGGG
+
-88=@?55:0)==8=;;;=;;@@@;C6EEFGFA@EDFFECCEEEGF8EE<CEFA:@@F@F@@@>+8BCEECFE=CE<B,9,@FC+BAF<EAE?<CFG<,CFGGGFFGFFGGAGGCGGGGGGGGGCGGGCFGGFFGGGGGGGE7FGGDFGGFGGGA@@E9B:9@EF?EG@@DFCC54>,5=E5?8=:7D7CGGGF58*;F::CC=;>FFFCDC4AEGC2CDFEC>:>?*)9:9:A)9<9806C5FAF56DBFDF1:?BF7).958:((388*(5:FD*.(4:09?B<>2424(.(34)(-49
@M02996:162:000000000-B87FG:1:1101:8792:3149 1:N:0:TAGCGCTC+TATCCTCT
GCTACGGGTGGCTGCAGTGGGGAATATTGCACAATGGGCGAAAGCCTGATGCAGCGACGCCGCGGGAACGAAGAAGTATTTCGGGATGTAAAGTTCTATCAGCAGGGAAGATAATGACGGTACCTGACTAAGAAGCACCGGCTAAATACGTGCCAGCAGCCGCGGGAATACGTATGGTGCAAGCGTTATCCGGATTTACTGGGTGTAAAGGGAGCGGAGGCGGTTCATTAAGGCGGAGGGGAAAACCCAGGGCTCAACTTTGGGATGGCAGTGGAAAGTGGGGAACGTGAGTGGAGGAGGG
+
-888@@1):0)=;8=;;6=;;788;C,6CEF9A<,CCDF@@@CCA@6CC9@,CA:@@@CE+87=+>C:FCEFG@CE,B,,,::=+8=F4<???55EE<,BAFBFBDD@CEF,EDAFFGGGGGGFGFGFBDFGFGGDFCFFGB:FFF,@,@EDFFF@:D9649>EG*?C=B950:52C233<@8:8C*>*AF8=B**1?>9:<F)219F*9FC/75C)3C<>EC1*8:*69:F)4(0((0/4>:FF@.8/845((-53**))156((,4),*(.3=<=(.63)-3,-((,(4)-().5,4:;
@M02996:162:000000000-B87FG:1:1101:25408:3183 1:N:0:TAGCGCTC+TATCCTCT
CCTACGGGTGGCAGCAGTGAGGAATATTGGTCAATGGGCGGAAGCCTGAACCAGCCAAGTCGCGTGAAGGAAGAAGGTATTATGTATTGTAAACTTCTTTAGACGCAGAGAAATAAGGCGCTCGAGAGCGCTGATGCTAGTATGCGTAGAATAAGGATCGGCTAACTCCGTGCCAGCAGCCGCGGTAATACGGAGGATCCGAGCGTTATCCGGATTTATTGGGTTTAAAGGGTGCGCAGGCGGCATGTTAAGTCAGCGGTTAAATAGTGAGGCTCAACCTCATCCCGCCGTTGATACTGG
+
8ACCCA8))10==8,====;;;;;6EFGGGGGFGGGGGGGGGGGGGGGGGGGGFFGFGGGGGGF@FFGGGGGFCEFFGAFGGGGGGGGGGGGGGGGGGGGGGGGGGGGGGFGFGGGGGFEGFGGGGGGGGGGGGGGGGGGGGGGGGGGGGGGGGGGGFGGGGGGGGGGGGGGGGGFGGGGGGFFGGDGGGGGGFGGFGGFGGGFGGFFFFGEG:>3C>GGFGGGGF6DAFGFFFBD09DG(99>>BFBDA6@ABFA?EG?;BBF4AA)9:=?<?FG=7:?:FAAB?BFF998:0<2FA<B
@M02996:162:000000000-B87FG:1:1101:12913:3213 1:N:0:TAGCGCTC+TATCCTCT
ACTACGGGAGGCAGCAGTGGGGAATATTGGGCAATGGGCGAAAGCCTGACCCAGCAACGCCGCGTGAAGGAAGAAGGCCTGCGGGTTGTAAACTTCTTTTATCAGGGACGAATAAAATGACGGTACCTGAAGAATAAGCTACGGCTAACTACGTGCCAGCAGCCGCGGTAATACGTAGGAAGCGAGCGTTGTCCGGATTTACTGGGTGTAAAGGGCGCGTAGGCGGGACGACAAGTCAGATGGGAAATCCAGGGGCTTAACCCATGAACTGCAGGGGAAACGGCCGTTCGGGAGTGTCGGG
+
888?@?5@>10=88=;;==;;88@6@<CCCFEC<@CCDFEEEEEFC,CAEC@CA:CAFCF@@@>+>CEGGFGGDEFGFG=,AFCE=BF+EDDEFFGC<,CFGGFFGFDDFGC8AEFG<FGFGG:FEF?FGGGGGFGGGF,DDEEGGEGG,@DE>:@DF?7D9F:FEGGC@E<FFF4<7C,188;:C3>9/910@CCD7**;:9A?9)80*:C:F>DD0C10:C6E>:9,77),3<*668:):0;:F@):,<4:?>62**-)9(1(44A*-7<<()*0(:<0)406;-(.((--4(41)--(
@M02996:162:000000000-B87FG:1:1101:12931:3216 1:N:0:TAGCGCTC+TATCCTCT
CCTACGGGAGGCAGCAGTGGGGAATATTGGGCAATGGGCGAAAGCCTGACCCAGCAACGCCGCGTGAAGGAAGAAGGCCTTCGGGTTGTAAACTTCTTTTATCAGGGACGAATAAAATGACGGTACCTGAAGAATAAGCTACGGCTAACTACGTGCCAGCAGCCGCGGTAATACGTAGGTAGCGAGCGTTGTCCGGATTTACTGGGTGGAAAGGGCGCGTAGGCGGGACGACAAGTCAGATGTGAAATCCATGGGCTTAACCCATGAACTGCATTGGAAACGGCCGTTCTGGAGTGTCGGG
+
-8AAC?==810=88=;;==;;888;CCAFCGDECFDCFFCFEEEGG?FFFFGGECFEGGGBCFC@CFFGGFGFFEEFGGG8<EEGGGGGAEFFGGGGEFGGFGGFGFGFGGG,DFGG9FGGGG:DFF?EGGGGGGGGGGDFFGGGGGGG9EDG<:E:F?FG9D@FEGG5CE7+;D9DEE,48;?CDGGD*>3C:CGE5C*CFCAEG;D)=CE97>3C>D>DEGCEBEG;DGDFF?1:>F:)2)=<F=4>?D*<BFF0:F))=01(4<99)7<A4*+05:B?)321;(411)..8,41689(
@M02996:162:000000000-B87FG:1:1101:14930:3216 1:N:0:TAGCGCTC+TATCCTCT
ACTACGGGCGGCAGCAGTGGGGGATATTGCACAATGGGGGAAACCCTGATGCAGCGACGCCGCGTGAGTGAAGAAGTATTTCGGTATGTAAAGCTCTATCAGCAGGGAAGAAAATGACGGTACCTGACTAAGAAGCTCCGGCTAAATACGTGCCAGCAGCCGCGGTAATACGGATGGAGCAAGCGTTATCCGGATTTACTGGGGGTAAAGGGAGCGTAGACGGTTTGCCAAGTCGGAGGTGAAAGGTGGGGGCTCAACCCCCAAACTGCATTGGAAACGGGGAGAAGAGAGGGACGGAGGG
+
88AACA8:)1)8888;;<;;;@@B6C,@CFGEAACCCFDDEDDFFCEEE?EEEEC==FCF>>C>+>BBB?AFFCDF,CC,,5BC8E<F,AAAAF,EDC,CFGDFDFDDCGGDFG;FGGGGEG<ECGGF:FGGGGGG7EGGGG7FGGCGFG>FGGFCDFC>D9CEG:EG+?FF*3*2CCE6EC5=C:*:4CGGC>:*/?C6:CF):/7FF?FG*8)C),/1=?=1*):*8BC@)6(03(7*(251.</5DBFE((,5?6D<B39?B1).*5*.55=C/(,48),2(,(..(,13(34>6-(-
@M02996:162:000000000-B87FG:1:1101:13324:3222 1:N:0:TAGCGCTC+TATCCTCT
GCTACGGGTGGCAGCAGTAGGGAATAGTGCACAATGGGGGAAACCCGGATGCAGCAACGCCACGTGGGGGAAGAAGCATTTCGGTGTGTAAACCACTGTCGTGAGGGAAGAAAGCTGGAGTTGTCCAGTGGAATGTACCTCGAAAGGAAGCACCGGCAAACGTCGTGCCAGCAGCCGCGGGAAGACGAGGGGGGCAAGCGTGGTGCGGAGGCACTGGGAGTAAAGGGAGCGAAGGCGGAAGTGCAAGCGGGCTGTACAATACAGGGGCCCAACCCGGGACCGGCAGACCGGACAGAAGTGG
+
68A?C?8):0);=8=6;<;<;@C@6@,<CCFEA66CACDDCCCCFC+7@,@<<A9@@FCFC68@,:,7>CCFGFCFCF9,,5C@8B4B9@<@CFEF4A,CF?FGEGGFF+EFGGG,EFGGGAFC>FEG;,@FG9DCDEE5E>EFEGGGGFGFDFCD>E>EFDBCC@:EG;F:FF@,>777*C5)=<>DGGGEEFDE@FF>**:8*?78;))/17)>F6*908:CCFD<?>C)-44@>;@>7*.169=2>4(.(-..6C>696)5:?BF7(941()*.1--4.4(17:28434-(-./(...
@M02996:162:000000000-B87FG:1:1101:18590:3258 1:N:0:TAGCGCTC+TATCGTCT
CCTACGGGTGGCAGCAGTGGGGGATATTGGACAATGGGGGAAACCCTGATGCAGCAATGCCGCGTGAGGGAAGAAGGCCCTAGGGGTGGAAAACTAAGTAGACAGGGAGGAAGAAAGGGACACGACCGGAAGAGTAAGCGCCGGCGAGCAACGAGCAAGGAGCAGCGGCGAGACGGAGGGAGCGGGCGTGGGGGGGATACACGGGGTGGACGGGGTGCGTAGGCGGGAAGGGAGGGCAGGCGGGAAAGACCGGGGGGGAAGACAGGGGGGGGCGTGAGAACAGTAGAGCCGGGGGGAAGGG
+
-8AACA>5:)1=;8=;;=6;;7+88C6CE-,;@@CCD8CEFCDF,:6CE,-CEAC:@CCFCB@@+@F:FDEFEE<EF,B,4,9=,+8C@+=?,BD<,B,,,,,C??++4@:=,A,6A8FFGG,+>++8@B+33,,,@D9@++:*CCE***?61*4*4,0*****+3:/**/:):*:C*7**175*))/11)**):CE**)*22):)).)5**1))/1(59):=*5:*)(07)(((0-4<C>GF)-))(2((84((((2),(0((,410.7D1((./)()).)3)).)--((((((-0((-(
@M02996:162:000000000-B87FG:1:1101:7221:3264 1:N:0:TAGCGCTC+TATCCTCT
CCTACGGGTGGCAGCAGTGGGGGATATTGGACAATGGGGGAAACCCTGATCCAGCGACGCCGCGTGAGTGAAGAAGTATTTCGGTATGTAAAGCTCTATCAGCAGGGAAGAAAAAATCAAAATTGACAGTACCTGACTAAGAAGCCCCGGCTAACTACGTGCCAGCAGCCGCGGTAATACGTAGGGGGCAAGCGTTATCCGGATTTACTGGGGGTAAAGGGAGCGTAGGCGGTACGGCAAGTCAGGTGTGAAAACCCAGGGCTCAACCCTGGTACGGCACTTGAAACTGTCGAACTAGAGG
+
88CCCBA5=0)=;======;;88@CFGGGGGGGGGGGGGGFEGGGGGGGFFGGCCC@FGEEFGF>FFEFFFGGFFFEEF<FGGGFCFGGFFFFGGGGGAFFGFFFGGEEGGFGGGGDFGGGGFGGGGGGGF>FGGGGCGGGGGGGGGGGGGGGGG7EGD<DG@EEFGGG8EGGG8CEFGFG*?AGDGGCEFG5DC58DGFGG=5:CFFFFGG)>ECDFGGF5:7E@EGF@GFFBFFB>5932-8<78::3<8<B:?FCG<<.((5<?BD7FB?<F*0((-8)624)426).41::<*4-8(
@M02996:162:000000000-B87FG:1:1101:7230:3280 1:N:0:TAGCGCTC+TATCCTCT
CCTACGGGTGGCAGCAGTGGGGGATATTGGACAATGGGGGAAACCCTGATCCAGCGACGCCGCGTGAGTGAAGAAGTATTTCGGTATGTAAAGCTCTATCAGCAGGGAAGAAAAAATCAAAATTGACAGTACCTGACTAAGAAGCCCCGGCTAACTACGTGCCAGCAGCCGCGGTAATACGTAGGGGGCAAGCGTTATCCGGATTTACTGGGGGTAAAGGGAGCGTAGGCGGTACGGCAAGTCAGGTGTGAAAACCCAGGGCTCAACCCTGGTACTGCACTTGAAACTGTCGAAACAGAGA
+
88CCC>D=>00=;8=;===;;888BFGGGGGGGGGGGGGGGEGGGGGGGGGGGFEFFFGGGGGGFEGGGGGGGFFFEFGGGGGG4?D<<EEFFGGGGGFGGGGGGGGFGGGGGGGGGCFCFGG89AFGGGGGGGGGGGGGCFF8DFGGGGGGGGGAFGG3>CFGGGGCGEEGGC*::,BEGC?FGCDCD=CF*:=C>FGFGDGFEFF?FFGF)<BCCACFF*/1*8592=D>7;BE>BF342)1.0*.23<B69??:GG??F?6<23:<:98?<?+99).9;2<443<F5-44(((0,13(
@M02996:162:000000000-B87FG:1:1101:9194:3287 1:N:0:TAGCGCTC+TATCCTCT
GCTACGGGGAGCTGCAGTAGGGAATATTGCACAATGGGGGAAACCCTGATGCAGCAACGCCACGTGTGGGAAGAAGCATTTCGGTGTGTAAACCACTGTCGGGAGGGAATAATGCTTAATTTCGGGTAAGTTGAATGTACCTCGAAAGGAAGCACCGGCAAACTGCGTGCCAGCAGCCGCGGTAATACGAGGGGTGCAAGCGTTGTTCGGAAGCACTGGGCGGAAAGGGAGCGCAGGCGGAGAGGCAAGCAGGCTGTACAATACCGGGGGCAAACCCCGGACCTGCAGACTGGACTGTGGG
+
-88A@?5)111=;;;;;=;<;8;C<C,6E-EC@@CCDCCECEE<E@8EEC@@EECCC@B@+6,@6C,:B@@EECCF,?C<,5EC,B4B,@,C<FFA,C,:B+@F>FDCA4CC5FF,,CFE<,FFG+8CEEEDEEE;CEFFG,CFFDEEGGGGCGD8>EGDE7@,,,:5@>CA?*:@D::*9>0//+=8FFDECB:C=D7A*>*)315;:5<C77?C47<D):797>FF1775796>9079,1()-85:G?F?(-,44+:4:/6).4375(/-,4.1)-42(.,,.4(..()...4)7-6((
@M02996:162:000000000-B87FG:1:1101:6714:3288 1:N:0:TAGCGCTC+TATCCTCT
CCTACGGGGAGCTGCAGTGAGGAATATTGGTCAATGGGCGAGAGCCTGAACCAGCCAAGTCGCGTGAGGGAAGACGGCCCTATGGGTTGTAAACCTCTTTTGCCGGGGGATAAAGTCTGGGATGCGTCCCAGTTTGCAGATACCCGGTGAATAAGGATCGGCTAACTCCGTGCCAGCAGCCGCGGTAATACGGAGGATCCGAGTGTTATCCGGATTTATTGGGTTTAAAGGGTGCGCAGGCGGTGGATCAAGTCAGGGGTGAAATGGTGCGGCTCAACCGTAGCATTGCCGTTGAAACTGG
+
8ACCCAD=:))==;=;==;;;;;CFFGGGGGGGGGGGGGGGEEGGGGGGGGGGFFFFGGGFFGGCFGGGGGGGGGFGGFGGFGGGGFFFGFGGGGGGGGGGGGGGGGGGGGGGGGGFGFGGGGGGGGFGGGGGGGGGGGGGGGGGGE*CFGGGGGGGGGGGGGGGGGGGGGGDGGGGGGGGGADGGGGGC7CEDGGFFCFGCE@GGFFFFGGGB>D467>FGG5C5EGFFGFFFFFBFDD1>907>5<>:>@6<><(AD,7FFFFFF)9<DFF(0:7:<B?53()).))--,-4-502)9?
@M02996:162:000000000-B87FG:1:1101:20662:3292 1:N:0:TAGCGCTC+TATCCTCT
ACTACGGGTGGCAGCAGTGAGGAATATTGGTCAATGGCCGGAAGGCTGAACCAGCCATGCAGCGTGAAGGATTAAGGTCCTATGGATTGTAAACTTCTTTTATACGGGAGCAATAAGGTCTACGTGTAGACTGATGAGAGTACCGTACGAATAAGCATCGGCTAACTCCGTGCCAGCAGCGGCGGTAATACGGAGGATGCAAGCGTTATCCGGATGTAGTGGGGTTAAAGGGTGCGTAGGCGGACGGACAAGGCAGCGGGGAAAAGGCAACGGTGAAGGTGGAAAGGGCCGTTGAAACGGG
+
88,6AA=)801=;88;;6;;;;;<;C,,<A@,<<,@ACC@@CCCE8,C@D;C@E;:@@@C,:9@,8B<FFA5,6@CF6CA,A,CBFC9B:5<CC,,C,CAEAEF,C@C@F>@F,CFGG,:FFFFAFFGEFA5=E,CEFGG,E;?FCDEEGG@=FE=A,=6==+>=8,@A>3@@+E@@@=@+0:9>;;C+B+DC>GCD*;6:FFA8*:>)1;>CE)2011;;AE)=)27?FGE(4(8(-5C2<3)(.0,132)((33(:C2>>24(.(.)4*,(()29).(.<:2430:(-3((--.=2(2(
@M02996:162:000000000-B87FG:1:1101:6283:3297 1:N:0:TAGCGCTC+TATCCTCT
CCTACGGGTGGCAGCAGTGGGGAATATTGGGCAATGGGCGCAAGCCTGACCCAGCAACGCCGCGTGAAGGAAGAAGGCTTTCGGGTTGTAAACTTCTTTTGTGAGGGACGAGCAGAAGACGGTACCTCATGAATAAGCCACGGCTAACTACGTGCCAGCAGCCGCGGTAATACGTAGGTGGCAAGCGTTGTCCGGATTTACTGGGTGGAAAGGGCGTGTAGCCGGGTCGGCAAGCCAGATGGGAAAGCCATGGGCTTAACTCATGAACGGCATTGGAAACTGTTGATCTTGGGTATGGGAG
+
88BCCBF=80)======<=;;@8BFFGGGGGFGGGFGGFFFGEEFFGGGGGGGECEFGGGEFFF:CFFFFEFEEFFGG8F@EFEGDCFGGEFBGFGGGFFFEGGGGGCDFGF@FFFFFFFF@@FEFFFGF@FFFGCFGDCGCEG7B@@DEFGDFG5;DFCDG8B<CD*@:@C+;,4=E9EFFF*=DC*8E5?7:E*0:=6:7AFG8>)8A:CGF5D59C<F7:CEF:74>/84<().3.*6*27.7)3974@::11,<7-.*3).-<))-)((57F4.),-9)).-).:).)4497),.,-
@M02996:162:000000000-B87FG:1:1101:17996:3297 1:N:0:TAGCGCTC+TATCCTCT
ACTACGGGAGGCTGCAGTGGGGGATATTGCACAATGGGGGAAACCCTGATGCAGCGACGCCGCGGGAGTGAAGAAGTATTTCGGTATGTAAAGCTCTATCAGCAGGGAAGAAAATGACGGTACCTGACTAAGAAGCTCCGGCTAAATACGTGCCAGCAGCCGCGGTAATACGTATGGAGCAAGCGTTATCCGGATTTACTGGGTGTAAAGGGAGCGTAGACGGTTTGCCAAGTCTGAGGGGAAAGGTGGGGGCGCAACCCCCAAACTGCATGGGAAAGTGGAAGACTAGAGGGTCGGAGAG
+
-88?CAA>510==;=;;;=;;@:@6@;<CCF<@<;CCFDGDDFFGD8E@@C9@E6@@@CF@>>>+8@CBEACECAF,<,C,<EC+B=F,@???FAFGC,CFFFFEFCDEGGDFG;FGFGGEGGGDFGG9FFGGGGG,DFFGD8FFGFFGGDGGGFCDFC>>9>EG5CG7BEF*B54=@C;C5;3:8199:DGDE7/*@DA:FG;;)9BB8>C5@:D)49DBEC9*):>>F6>4669:)7*4925:<*5C>FF((,4;EC?F37?BB)6*4*).1??F(..<*,3(()-...,3-,-7,,(-
@M02996:162:000000000-B87FG:1:1101:6733:3297 1:N:0:TAGCGCTC+TATCCTCT
CCTACGGGGGGCTGCAGTGAGGAATATTGGTCAATGGGCGAGAGCCTGAACCAGCCAAGTCGCGTGAGGGAAGACGGCCCTATGGGTTGTAAACCTCTTTTGCCGGGGGATAAAGTCTGGGATGCGTCCCAGTTTGCAGATACCCGGTGAATAAGGATCGGCTAACTCCGTGCCAGCAGCCGCGGTAATACGGAGGATCCGAGTGTTATCCGGATTTATTTGTTTTAAAGGGTGCGCAGGTGTTGGATGAAGTCAGGGGTGAAAGTGTGCGGCTCGACCGTAGCATTGCCGTTGAAACTGG
+
-8ABC>>1)))8888::::::::CFEGGECFGFFEFGCFGGD>F@FGGGGF7FFF<=,EEFGGGGGC>DFBFE<BFGCF@<,,@C,D+<FFGGDFGFCFGG9@FFGGEF@FGC<<<?C<+F7,<BCCGEF;F6F@EFCC7<+3A<C5/?F6EF?E9<EC;ED8EFG?G0;;/7CCFG?=CEDEDGG3DF?F5857::*9:93C7*:@4F?F55:BGFA*:*<0*:;9446D>:3?B,7:)(2)).768*24*)-66(:)-(824).:494>49-.*0(,(4)(--).,))-3?:(-9<A<7
@M02996:162:000000000-B87FG:1:1101:9207:3301 1:N:0:TAGCGCTC+TATCCTCT
GCTACGGGGGGCTGCAGTAGGGAATATTGCACAATGGGGGAAACCCTGATGCAGCAACGCCACGTGTGGGAAGAAGCATTTCGGTGTGTAAACCACTGTCGTGAGGGAATAATGCTTAATTTCGGGTAAGTTGAATGTACCGCGAAAGGAAGCACCGGCAAACTTCGTGCCAGCAGCCGCGGGAATACGAGGGGTGCAAGCGTTGTTCGGAAGCACTGGGCGGAAAGGGAGCGCAGGCGGAGATGCAAGCAGGCGGTACAATACCGGGGCCCAACCCCGGACCGGCAGACTGGACGGTGGG
+
-8A?CA=5:))87889:::<989C4C5CCFFEC@ABCDDDEDFFGD8ED,BBAA5AEEBF83B>3A::BCDGECDF>E,C,,BC8@@F3@BCBFCE>F,@F<FFEFC>C,?<;FF,2@C,DDFFG*=FGGCEEFGCFCFGG8EFGGGGGGGGGGG5BECE89;++<:*:;FFGEFCC5::=C)889FFDCCECD5C@FFF3D*7:98F@>GD).9<63<DFE*9C>GGFFG>99>FB9>D9C6).19<D:<?(4(4-:*:4*682<BFEF562-<85,9;;D>(42,4:<,44:8(730(,
@M02996:162:000000000-B87FG:1:1101:8334:3303 1:N:0:TAGCGCTC+TATCCTCT
CCTACGGGAGGCAGCAGTAGGGAATATTGGTCAATGGGGGGAACCCTGAACCAGCCATGCCGCGTGAGGGAATAAGGCCCTACGGGTCGTAAACCTCTTTTACCGGGGGCTAACGGGCGTCGTGCGCGGCGCTGTGAAGGTACCCGGGGAATAAGCATCGGCTAACTCCGTGCCAGCAGCCGCGGTAATACGGAGGATGCGAGCGTTATCCGGATTTATTGGGTTTAAAGGGTGCGCAGGCGGGCTGGTAAGTCAGCGGTGAAATGTCGGGGCTCAACCCCGGCAGTGCCGTTGATACTGG
+
88CCC>>A=1)=8==;===<;8;CFFFGGGEFGGGGGGGGGGGFGGGGGGFFGFFAFGGGGEFGCFGGGGGG<DFGGGGGGGGGGGG@FFFGGFGGGGGGGGGGGGGGGGDFGGGGGGGEEFGGGGGGGGEC5C*:9CFFFGFGGGGGGGGGGGGGGGGGGGFGGGFGGGGGGGFCGGGGGGFBECGGGGGGDEGEFFGFGGGFGDFFFFGGG>DGGBGGFGG<E>CGAFFD0:BF>B>C9C9;97DB*6>F)4<<):D:>:?FFA4654CB>3)<6,3<0;6((-(.)62:(4()*..<0
@M02996:162:000000000-B87FG:1:1101:7762:3312 1:N:0:CAGCGCTC+TATCCTCT
CCTACGGGAGGCAGCAGTGAGGAATATTGGACAATGGTCGGAAGACTGATCCAGCCATGCCGCGTGAAGGAAGAAGGTCCTATGGATTGTAAACTTCTTTTGTACGGGAGCAATAAGGCGTATGCATACGCCGATGAGAGTACCGTACGAATAAGCATCGGCTAACTCCGTGCCAGCAGCCGCGGTAATACGGAGGATGCGAGCGTTATCCGGATTTATTGGGTTTAAAGGGTGCGTAGGCGGAATGCCAAGTCAGCGGTGAAACGCACGCGCTTAACGCGTGACCTGCCGTGGAAACTGG
+
88BCCEFFA8)=======;;;;;CFGGGGFGGGGGGG6C@CFGEGGGGGGEGGFFCFCFGGGGGCFEFGGEGGGGFDF<CF9,CFFECFFEGGGGGCDFDGGGGGGGGGGGGFEFAFGFEFECGGGDGCGDC@FCEGGGFDFGGGGGEGGGFGGCFGCGGGGDECEFFFG:@DGGGGGGGGGF>CGGCGGGGGFGGE4?ACCE>GGF);FDEC>A56C@FAGG<E>GF>@GDB??F<:ED<GBDB3?26>BF<ABFFGD?>FFFFF097-1-(-0*19?(-838:D<847>?(4?29(.A?
@M02996:162:000000000-B87FG:1:1101:6297:3313 1:N:0:TAGCGCTC+TATCCTCT
CCTACGGGTGGCAGCAGTGGGGAATATTGGGCAATGGGCGCAAGCCTGACCCAGCAACGCCGCGTGAAGGAAGAAGGCTTTCGGGTTGTAAACTTCTTTTGTGAGGGACGAGCAGAAGACGGTACCTCATGAATAAGCCACGGCTAACTACGTGCCAGCAGCCGCGGTAATACGTAGGTGGCAAGCGTTGTCCGGATTTACTGGGTGTAAAGGGCGTGTAGCCGGGTCGGCAAGTCAGATGTGAAATCCATGGGCTTAACTCAGTAACGGCCTTTGAAACAGTTGATCTTGAGTATCGGAG
+
88BCCBD==0)========;;8B@FGGGGGGGGGGGGFGGGGGGGGGGGGGGGEFEFGGGGGGGGGGGGGGGGFGFFG@FCFGGG,:FFGGGGGGGGGFGGGGGGGGGGGGDGGGGGFFGGCFGCGGGGFGGDFGGGGGGGGGGDGFGGGGC8<C;EFGGGFGGGEGECBEFGFCFGGGFGFAFFFG7CEGGGFG53<*@7DGFGGD);7CCD7@GC(*99+<CG3254@DEBF4@<AF><>2=AB99C7<??FF0:C74)*.).).))-/(,5*</59<()-5<>)..))-4:>291--(
@M02996:162:000000000-B87FG:1:1101:6274:3315 1:N:0:TAGCGCTC+TATCCTCT
CCTACGGGTGGCAGCAGTGGGGAATATTGGGCAATGGGCGCAAGCCTGACCCAGCAACGCCGCGTGAAGGAAGAAGGCTTTCGGGTTGTAAACTTCTTTTGTGAGGGACGAGCAGAAGACGGTACCTCATGAATAAGCCACGGCTAACTACGTGCCAGCAGCCGCGGTAATACGTAGGTGGCAAGCGTTGTCCGGATTTACTGGGTGTAAAGGGCGTGTAGCCGGGTCGGCAAGTCAGATGTGAAATCCATGGGCTGAACTCAGGCACTGCATTGGGAACTGTGGATTTTGAGGTACGGGG
+
88BCCDA5=0)====;=<=;;88CFFEFGGGGGGGGGGGFGGGGGGGGGGGGGFEFGGGGGGGGFGFFGGFFGGEGFGFGGGGGGFGFEEFFGCFCGED9FFGGGGGEGGGEFFGGFFGGGGGGGGGGGFDFD@DCEFFGGE7FFEFGFG6E@DFFGFFADCCEFGC@>ECGFF:<:ECEFF;?FGG*5>CB+.5CDCCAD+AFGDE:BACGG57DD9DCB?CC=<//2<5>60)/66=:9269<=4<0.-@14(8(:43)*))((4355*-.<6@)44,5=5)(),)))6(,4,)/4(((
@M02996:162:000000000-B87FG:1:1101:7781:3318 1:N:0:CAGCGCTC+TATCCTCT
CCTACGGGAGGCAGCAGTGAGGAATATTGGACAATGGTCGGAAGACTGATCCAGCCATGCCGCGTGAAGGAAGAAGGTCCTATGGATTGTAAACTTCTTTTGTACGGGAGCAATAAGGCGTATGCATACGCCGATGAGAGTACCGTACGAATAAGCATCGGCTAACTCCGTGCCAGCAGCCGCGGTAATACGGAGGATGCGAGCGTTATCCGGATTTATTGGGTTTAAAGGGTGCGTAGGCGGAATGCCAAGTCAGCGGTGAAACGCACGCGCTTAACGCGTGACCTGCCGTGGAAACTGG
+
88ACC>AA==1=8======;;;;;CFGGGGGGGGGGFCEFGGGGGGGGGGGGGFFFFGGGGGGE@FGGGGGGGGFGFFGGGDGGGGEFGGGGGGGGGGGGGGGGGGGGGGGFGGGGGGGD@FDGGGEGGGGGGFGGGGGGGGGGGGGGGGGGGGGFGEGGGGGGGGGGGGGGGGGGGGGGGGFFGGGGGGGGGFGGFGGFGGGFGDBEAFGGGFFCDEFGFGGGGFGGDFGFFFFF?FFGBGFE>FF9G??FFFFAFGGFFF?FFFBFEFD>B008@D:6;<>:?A>::043(4:>B:2A7
@M02996:162:000000000-B87FG:1:1101:9207:3319 1:N:0:TAGCGCTC+TATCCTCT
ACTACGGGGGGCTGCAGTAGGGAATATTGCACAATGGGGGAAACCCTGATGCAGCAACGCCACGTGGGGGAAGAAGCATTTCGGTGTGGAAACCACTGTCGTGAGGGAAGAATGCTTAATTTCGGGTAAGTTGAATGTACCTCGAAAGGAAGCACCGGCAAACATCGTGCCAGCAGCCGCGGGAATACGAGGGGTGCAAGGGAGGTGCGGAAGCACTGGGCGGAAAGGGAGCGAAGGCGGGGAGGCAAGCAGGCGGAGCAAAACAGGGGCCCAACCCGGGACCGGAAGACGGGAACTGGTG
+
-8A?C:00))186844:9:<989:49,,<CEA<<??AEDCC@C<FC8AD5?5AAB=EFEC>338::+:BEDEEC>C<F93,@FC+@<F*@388DFGCB<DFFCG@EEDF*<B<BF,,@F@,@B?**6<FE9,>FC+?;CF@+4<CFEE8<C=>FG5CE388<C*+22*:*ACG5F6E*:57<)./*9C5FDGE52277*/*1*)27)?7><5/7?F*.9C<8*155:C()989((03::1(/,0()7271<:((-((*)-4)440.4?),/(41.*8(-32>B(,(4-.4((((,().,-(
@M02996:162:000000000-B87FG:1:1101:22851:3336 1:N:0:TAGCGCTC+TATCCTCT
GCTACGGGAGGCTGCAGTGAGGAATATTGGTCAATGGGCGGAAGACTGAACCAGCCAAGTCGCGTGCAGGAAGACGGTCCTATGGATTGTAAACTGCTTTTGTACGGGAATAAAGGGAGGGACGTGTCCCTTTTGGAATGTACCGTAAGAATAAGGGTCGGCTAACTCCGTGCCAGCAGCCGCGGTAATACGGAGGACCCGAGCGTTATCCGGATTGATTGGGTTTAAAGGGTGCGCAGGCGGAGGATTAAGGCAGCGGTGAAATGTTCAGGCTCAACATGAAAACTGCCATTGATACTGG
+
-88AC@=>810==;=;;==;;;C@CEADFFECC<CCD,C@CEEEC<@EFGFFGFCCEDD:C@@B8@B@FDCFEE8CFBFGDF?EFFCCEFDCEG@FGD<FGGEEFFCECCFEFFG,@FFGEEGGCGGCFGC,,3CCFECFFGGGG8DCFFGCFGF9C:=>CG+BFGAFGE@EGGGGGGCC=;>>DDGG@FGGGFGGF*:57:EE=:5=)1CGGF)5*3:*=CE9*7<>AFDB,:0<(45D>G981>)(23<F)4(,4CD2;>344)-)9>*52,.<92.,51:AA:2.4:0--:46=2-67
@M02996:162:000000000-B87FG:1:1101:20607:3342 1:N:0:TAGCGCTC+TATCCTCT
ACTACGGGGGGCAGCAGTGGGGGATATTGCACAATGGGGGAAACCCTGATGCAGCGACGCCGCGGGAGTGAAGAAGGATTTCGGGATGTAAAGCTCTTTAAGCTGGAAAGAGAATGACGGTACCAGCAGAATAAGCCCCGGCTAACGACGTGCCAGCAGCCGCGGGAATACGTAGGGGGCAAGCGTTATCCGGATTTACTGGGGGAAAAGGGAGCGTAGACGGTAAAGCAAGTCGGAAGGGAGACGATAGGGCTAAACCCGGGAATGGCTTTGGAAAGGGGTTAACTAGAGAACCGGAGGG
+
886=C:580))88884:<:997:>4B,,@@FF<<5?ACCEECCA=78?B<D5?A:=:6>@68+8+5@B8>;@><<C,8,3,7?@1<4C,<<;A?<<;:,@FGE,88:<<FF@FGBCFFGGEGEGFGGGGGFD:AFCECEGG5:?F+*28?:E8E9C*;20*12:?8EGC9+A20;5EC5*:7:7:1*9*<CED>2*60?*:7F3C)07FFGD*8)>)37**2:1:@9:)907.)()4(0*(1(7()0(7-8@(3(5<07--3(-4()5)(*,5:9:?(((4)(,6)-:344)(5,(82(-6
@M02996:162:000000000-B87FG:1:1101:22926:3357 1:N:0:TAGCGCTC+TATCCTCT
ACTACGGGCGGCTGCAGTAGGGAATATTGCTCAATGGGCGAAAGCCTGAAGCAGCAACGCCGCGTGGAGGATGACACTTTTCGGAGCGTAAACTCCTTTTGTTGGGGAAGAAACATGACGGTACCCAACGAATAAGCACCGGCTAACTCCGTGCCAGCAGCCGCGGTAAAACGGAGGGTGCAAGCGTTACTCGGAATCACTGGGCGGAAAGGACGCGTAGGGGGATGAGCAAGGCGTTTGTGAAATCTAATGGCTGAACCATTAAACTGCTTGGGAAACAGATAATCTAGGGAGAGGGAGG
+
-88=@?=85118888;;;;<;8;C6C,CCEC<@<C@CDCCCEDCFF8CAECECE9CEFBFFC>E+>FCFD?,B=C<B<<C<<FDCGEG@C:=EA=FEF9FG<=F=FC@BFFCFFG9FGGGGF@>DFGGEGGGGGGGGGGGGEE*@DC,>DB>DF>FCEFF>FGGGGCEG+;CGE=EGG*:*;:=;C**9:*<17>E>CF4*:CF*9)8>BFGC5B3<(/>D*1C70*6)=F@F0:)-()92F495*1.CA>@9:2,3?4:7*).-656F7:)4<F8).4(..)..).)5)).(-38D0(,,
@M02996:162:000000000-B87FG:1:1101:22908:3359 1:N:0:TAGCGCTC+TATCCTCT
ACTACGGGCGGCTGCAGTAGGGAATATTGCTCAATGGGCGAAAGCCTGAAGCAGCAACGCCGCGTGGAGGATGACACTTTTCGGAGCGTAAACTCCTTTTGTTGGGGAAGAAACATGACGGTACCCAACGAATAAGCACCGGCTAACGCCGTGCCAGCAGCCGCGGTAAGACGGAGGGTGCAAGCGTTACTCGGAATCACTGGGCGGAAAGGACGCGTAGGCGGATGATCAAGTCTTTGGTGAAATCTAATGGCGTAAACATGAAACTGCATGGGAAACTGAGAAGCAAGAGTGAGGGAGG
+
-8AACB8101)8888;;;;<;8;@;C,CCFFCD<CCCFFCCECEFF8EEFA@EF@ECFEGEBCB7>CFFG@,BD?<B=<E,@FEDGFF+?:@<AFGGF<FF?BFAFGDFGGFGFG?FGFGGC=@FFGGGGGG6FGGGGFGEEG*@DE*BBE>EEGDEGGGFDEEFG7CG+?+CCC:==*1:7?B;C/*7:2<:@GG:>CF;FGF*9)8>DFFD7><D(/>D+2975*0)1:FD-6*).9C(C9FA*94DD2@<B126E*:A6(4)64:FD*.6:F;6,(-6=)).(.((..4.69<74,2(
@M02996:162:000000000-B87FG:1:1101:20613:3362 1:N:0:TAGCGCTC+TATCCTCT
GCTACGGGGGGCAGCAGTGGGGGATATTGCACAATGGGGGAAACCCTGATGCAGCGACGCCGCGTGAGTGAAGAAGTATTTCGGTATGGAAAGCTCTTTAAGCTGGAAAGAGAATGACGGTACCAGCAGAATAAGCCCCGGCTAACGACGTGCCAGCAGCCGCGGTAATACGTAGGGGGCAAGCGTTATCCGGAGTTACTGGGTGTAAAGGGAGCGTAGACGGTAAAGCAAGTCTGAAGTGAAAGCATAGGGCTTAACCCTGTAATGGCTTTGGAAACGGGTTAACTAGAGTACCGGAGGG
+
-88?C?85:5188889:<:997:=899A@FGDAA??CDDCCCCFFE8EE??,?A:=>@BF:>@>+>@C@B>AC>CC,@3<,@DC1@<F,><ACF>FC,,@FFF,8<A<AFG:FG<FGGGGGGGGGGGGGGGDFGGGFGGGGG*CEG*?CE8EGGGC;EC227:EG:CG9CGF7CG=EDD:CC>8=7/>*<DGDE*/0?F4:DF5;)9@F?FECD>D38DDFEDDGDFC<F6F6:)9<BF*5:40).9)28?@:7(.:C7:,8):::6A>(*(.5?:=(((()(-64)649<64<-4)-(13
@M02996:162:000000000-B87FG:1:1101:23777:3380 1:N:0:TAGCGCTC+TATCCTCT
CCTACGGGGGGCTGCAGTGGGGGATATTGCACAATGGGCGAAAGCCTGATGCAGCGACGCCGCGTGAGGGAAGACGGTTTTCGGATTGTAAACCACTGTCTTCGGGGACGAAAAAGGACGGTACCCGAGGAGGAAGCCACGGCGAACTACGGGCCAGCAGACGCGGTAAGACGCAGGGGGCAAGCGTGGTCGGGAACAACTGGGGGTAAGGGGAGAGGAGGCGGGAGGGCAAGGCGGTGGTGAAATCTACCGGCTCAACCGAAGGCGGCGGCGGCAACGGTCAGGCTGGAGGGAAGGAGGG
+
-8A?C>=510)8888:::4::747?E<CEGGCE=FBCF,>@FC@FCDEFFFDFED:>FCGC3@>8>>CFDEGGF,@:81>D9FE::CF:F;AFG,=AF<F9B@1BEEE*=FEC:<FG::CECF*<02:8?:EEGGG;2C8>:?1:EC*308**1C5C;<>*7:8E/*:/+:+9*::/*2**/75*911929*27:8)*2)*2CF=<))7*06DEE*9(9>:*:<=>*)37C@B(()-(07,*.*6**-*).73(((,+502:(2,,(4.-5999):)3-3()-((.3,((.(4-.40(,(,
@M02996:162:000000000-B87FG:1:1101:23759:3395 1:N:0:TAGCGCTC+TATCCTCT
ACTACGGGGGGCTGCAGTGGGGGATATTGCACAATGGGCGAAAGCCTGATGCAGCGACGCCGCGGGAGGGAAGACGGTTTTCGGATTGTAAACCTCTGTCTTCGGGGACGAAAAAGGACGGTACCCGAGGAGGAAGCCACGGCTAACTACGTGCCAGCAGCCGCGGTAAGACGGAGGTGGCAAGCGTTGGCCGGAATTACTGGGGGTAAAGGGAGAGGAGGCGGGATTGCAAGTCCGTGGTTAAATCTAGCGGCTCAACCGAAGGCTGCGGCGGAAACTGTAAGTCTTGAGGGAAGGAGAG
+
68ACC>598=)87889:::9:77>8B,EEGGCDDEDFGFGGDDEGD<EEBDADEB=>FCFFCFE+<FEDGDFGFFCC>*=:BFDF7:<?@CCFGEFGF<FCBGGDDDEFEGGGGGGDGGGG8;:ACCEEEEEEGGGCFFFG>E*;EF2<FG:FGGGGGGGGGGGEE:?E+<<C5CE>*:CCCFFCG1*9*9FCBGG:*?B:>FF:9)89@FGGFEDG(9CE5:CE@*2.9C?7)6*4,)9-1.@409.7)-76>(-5E<41>(49:3:39D039>E30)6)0<))6-).65(344334::1
@M02996:162:000000000-B87FG:1:1101:21354:3396 1:N:0:TAGCGCTC+TATCCTCT
ACTACGGGTGGCAGCAGTGAGGAATATTGGTCAATGGGCGAGAGCCTGAACCAGCCAAGTAGCGTGAAGGATGACGGCCCGATGGGTTGTAAACTTCTTTTTCCGGGGGATAAAGGGACCCACGTGTGGGTTATTGCAGGTACCCGGGGAATAAGGACCGGCTAATTCCGTGCCAGCAGCCGCGGTAATACGGAAGGGCCGAGCGTTATCCGGATTTATTGGGTTGAAAGGGAGCGTAGGGGGAAATGTAAGGCAGCCGTCAAAACGCGGAGCGCAAGGCCGTCCAGCGGGTGAAAATGGG
+
888?@?9):0);;8=;;=;;;;C@;C<EFDC<EEDCFFFEECCCD8,CEEEFDEC6CFF@<A<@8BFDGFFCEC6@CB=F7@+?@F,8>85?CCF<F,,CF9FGCFEEDF@<EGG,CFFGGGDB@FFEFG6CDC@DDGGGGGEFGGC*@:E3EFCF:@3>85*4@,,>EB?CDCF4=::6=785=:CD+<CGCAEED*9B<DE::))70*:ACB)**.**1<C/1.<7>FC>1?6D(879(93038*.*.690(33077,4<:<),44>1/4-,0:7((-,7-(-4:0491,4,.2*).)2
@M02996:162:000000000-B87FG:1:1101:12343:3430 1:N:0:TAGCGCTC+TATCCTCT
ACTACGGGAGGCAGCAGTGGGGGATATTGCACAATGGAGGAAACTCTGATGCAGCGACGCCGCGTGAGGGAAGAAGATTTTCGGATTGTAAACCTCTGTCTTGTGGGACGAGAATGACGGTACCACAGGAGGAAGCCACGGCTAACTACGTGCCAGCAGCCGCGGTAATACGTAGGTGGCAAGCGTTGTCCGGAATTACTGGGTGTAAAGGGAGCGTAGGCGGGAATGCAAGTGGAATGTGTAAACTATCGGCTCAACCGATAAACGCGTTCAAAACGGCGTTGCGTGAGTGAAGTAAGGG
+
88ACC>8:8:0888=;;<=;;8:+8C<EDFG9DCEDDCFEGGFGGC<EF@@CCA<@CFEGF@@>8@FCFDCFEEEEC9?CA9FEDFFG9@ABFFDFGG@FGAFE=FEEEFG>FFAGGGGGGGGFG@EGGGGGEFFDGGGGE6CEFGGGGG>FGGCC8D>DD9BEC*:CCCCF6BAC,<===C>3CC*9:CGG=AG8);F::CF.;)1=F7>:5>>G9,9C??CD=B*75@7?--5?)57*)2.*.9/4243:((4<<?<BF59())((0-9306=FF02(-0((-,,.-4.54:A)*)).,
@M02996:162:000000000-B87FG:1:1101:5910:3432 1:N:0:TAGCGCTC+TATCCTCT
CCTACGGGCGGCTGCAGTGGGGAATATTGGGCAATGGGCGAAAGCCTGACCCAGCAACGCCGCGTGAAGGAAGAAGGCCTTCGGGTTGTAAACTTCTTTTATCAGGGACGAAGAATGTGACGGTACCTGATGAATAAGCCACGGCTAACTACGTGCCAGCAGCCGCGGTAATACGTAGGTGGCAAGCGTTATCCGGATTTACTGGGTGTAAAGGGCGCGTAGGCGGGGATGCAAGTCAGATGTGAAATCTATGGGCTTAACCCATAAACTGCATTTGAAACTGTATCTCTTGAGTGTCGGG
+
8ACCCBF=5))8888;;;;;;88BCFGGGGGGGGGGGGGGGGGGGGGGGGGGGGGGGGGGGGGGGGGGGGGGGGGGGGGGGGGGGGGGGGGGGGGGGGGGGGGGGGGGGGGGGGGGGGGGGGGGGFGGGGFGGGGGGGGGGGGGGGGGGGGGGGGGGGGGGGGFFEGGGGGGGGGGGGGGGGFFGGGGGGGFFFGGFGGFGGGFGGFFFFGGGFFGGFGGFGGGGBEGFFGFFFF=>DF76?5*6FFFDAFFF?BFFFFAAFF?:18<?2:<7<B:9)5AA6<BF4:)66AA:?5>@>8>0
@M02996:162:000000000-B87FG:1:1101:13948:3441 1:N:0:TAGCGCTC+TATCCTCT
GCTACGGGCGGCAGCAGTGAGGAATATTGGACAATGGGCGGAAGACTGATCCAGCCATGCCGCGTGAAGGAAGAATGTCCGATGGATTGTAAACTTCTTTTGTACGGGAGCAATAAGGGGTATGCATACACCGATGAGAGTACCGTACGAATAAGCATCGGCTAACTCCGTGCCAGCAGCCGAGGTAATACGGAGGATGCGAGCGTTATCCGGATTTAGTGGGGTGAAAGGGTGCATAGGCGGAAGGCCAAGGCAGCGGTGAAACGCACGCGCGGAACGCGGGACCGGCCGGTGAAACGGG
+
-8AAC>=>51)8888;;<;;;;;@6C,CECGCD@9@C,;@@C@CFC9EDCEECACCCFCF<>=>+8CCFFCGFDD,CEFG+@+?CF9,B9@AEGA5FAAF?FFFFFDDBFF=F,CFGG,@>F8FGGGGGGGGEF7CGGGGECFFGCFGEEGBGGGA;<CCCCDEGGCFGE1=D>FCCFCCFD)88:;F7FGGGDGGD78ADGGDD/7<)*:EDF)1*.*:@CF):):=<FFD0:0?)6=F:D>BB)7:C?F@(1:?1EG17F<A3:29)4)370.17(4095>9623966>;393<@-3::
@M02996:162:000000000-B87FG:1:1101:19775:3452 1:N:0:TAGCGCTC+TATCCTCT
ACTACGGGTGGCAGCAGTGGGGAATATTGGGCAATGGGCGAAAGCCTGACCCAGCAACGCCGCGTGAAGGAAGAAGGCCTTCGGGTTGTAAACTTCTTTTATCAGGGACGAAGAACGTGACGGTACCTGATGAATAAGCCACGGCTAACGACGTGCCAGCAGCCGCGGGAATACGGAGGGGGCAAGCGTTATCCGGAGTTACGGGGGGGAAAGGGCGCGTAGGCGGGGAGGCAAGGCAGGGGGGAAAACGAGGGGCTGAACCCAGAAACTGCAGGGGGAACGGGAGCTGGGGAGGGACGGG
+
-886@:85=00=;8=;;==;;@8@6@<<CCG<<@C@CDCCCCCEFA,CACC@CA:CAFCF+88>6>CDGFCDFCCEFFE=,?CCE?8F+5<@<?EFC9,CE<FFBFDD=FFCFFGFG4AFGGG:FEG,CA,EDD=EDE=FFDGGGECFG+@:E*>@8<9*>9@,FCEG*4:,;9E5C:C577.78DDD*/9*0/AEF)/)0:*88C);37DFCFD*919)0:52>DGG1)7)46:)(47C1C0<6@@(0(-)4;>(,//54)(4(44?)):)4()*0(-38)222((((((-19(4)(-21
@M02996:162:000000000-B87FG:1:1101:17512:3453 1:N:0:TAGCGCTC+TATCCTCT
ACTACGGGGGGCTGCAGTGGGGAATATTGGGCAATGGGCGCAAGCCTGACCCAGCAACGCCGCGTGAGCGAAGAAGGTCTTCGGATCGTAAAGCTCTGTCCTTAGGGACGAAGAAGTGACGGTACCTAAGGAGGAAGCCCCGGCTAACTACGGGCCAGCAGCCGCGGTAATACGGAGGGGGCGAGCGGTAGCCGGAATTAGGGGGCGTAAAGAGTACGTAGGGGGTTGGGGAAGCGTAGGGGGAAAGCCCGGGGCTGAACTCCGGCGAGCCTTACGAACGGCAAGACTGGAGGGCAGGAGG
+
68@BC?8580)87884:::9=@?:=?,5AAF=C<8=CCFC>==CFE,EEFF@=F<FEFCF7>+>+>BC@BC>CDCFF@F>;3DCC<CF,<><;DDF9F,FFCDDCFFF<FG:CFGG2CFGGG@FGGGGGGGGFFEGGGGGGECE:;EC+<8C*:CE/@CC>CCECEG8CC+<FF**:5CDC)57:)>)1C/E787/7**9**:>D)>)8>CF7F=::4*2<C=DG)*),7)8361>(4)18)-887>?C07>>1(,(293)*.43(32>>C82?)/0(-(4),(,44)).(4071:E>(26
@M02996:162:000000000-B87FG:1:1101:20718:3457 1:N:0:TAGCGCTC+TATCCTCT
ACTACGGGCGGCTGCAGTAGGGAATATTGGTCAATGGGGGGAACCCTGAACCAGCCATGCCGCGTGAGGGAAGAAGGCCCGACGGGTCGTAAACCTCTTTTACCGGGGGCTAACGGGCGTCGGGCGCGGCGCTGTGAAGGTACCCGGGGAATAAGCATCGGCTAACTCCGTGCCAGCAGCGGCGGTAATACGGAGGATGCGAGCGTTATCCGGATGGATGGGGTTTAAAGGGTGCGCAGGCGGGCGGGGAAGGCAGCGGGGAAAGGGCGGGGCCCAAGCCGGGCAGGGCCGGGGAAACGGG
+
688==?88)1088886;;;<;8@@;@,6C@;;@<6CACDDDDCDF:,ABEB<=E:B?B>B888>+>CCFD:A+<<CFDCF+>3>CF>>>>:<CFFCF9,@FFFF<ECDDF*2??FEGEG*:E*:CEGGECCE*:1<CGGGFFEFGEEGGGG*AEC90+*:85*:CF+AC>/:<EGC5?=C*/)0:19D7CCFC>EEE*9<59E5=)07)6:C<>.)*.**0:=/*.<7<BCE(4(71;7>2927-.74),47((4:0CD(75-<(41(04C>0()10(-4(06(,3(44(2(,7((.4:??
@M02996:162:000000000-B87FG:1:1101:23279:3479 1:N:0:TAGCGCTC+TATCCTCT
CCTACGGGGGGCAGCAGTAGGGAATATTGCACAATGGGGGAAACCCTGATGCAGCAACGCCACGTGTGGGAAGAAGCATTTCGGTGTGTAAACCACTGTCGTGAGGGAAGAATGCTTAATTTCGGTTAAGTTGAATGTACCGCGAAAGGAAGCACCGGCAAACGTCGTGCCAGCAGCCGCGGGAATACGAGGGGTGCAAGCGTTGTTCGGAATCACTGGGCGGAAAGGGAGCGCAGGCGGAGAGGCAAGCAGGCTGTACAATACCGGGGCCCAACCCCGGACCTGCAGACGGGACTGTGG
+
-8ABCA8811)88889:<:<:8:=4CCFEGGGGCDDFGDEEEFGFEDEF?ACGA?FCFEGE@FC+A:8CEFFGFFG>F==,CEE@CCG,@BCBFGGFF,@F>FGEGDEG*>F3FF,2@F,@,@CD*=FFGCCBFFCCBEFG:CCEGGGGGGGGGGGEGGGG4;1*2:/:8E?FFGGGEEEEC)8EDGDFGDEGD:CDDFFFD*5:95@D>CE36FF>4DC4E5CCBGGFFGD>99DFBFD>GF)4)0.9(4F(-,81:CBB8647<;;:;DB?6@5>:>;>@6(.3,3:((412((7.).
@M02996:162:000000000-B87FG:1:1101:13093:3503 1:N:0:TAGCGCTC+TATCCTCT
GCTACGGGTGGCTGCAGTGGGGAATATTGGGCAATGGGCGAAAGCCTGACCCAGCAACGCCGCGTGAAGGAAGAAGATCTTCGGATTGTAAACTTCTTTTATGAGGGACGAAGGACGTGACGGTACCTCATGAATAAGCCACGGCTAACTACGTGCCAGCAGCCGCGGTAATACGTAGGGGGCGAGCGTTATCCGGATTTACTGGGTGTAAAGGGCGCGTAGGCGGGGGTGCAAGTCAGATGGGAAATCTAGGGGCTTAACGCATAAACTGCATTGGAAACGGGAACGCTGGAGTGCTGGG
+
-88AC?85=0)==8=;;;=;;88@6C,CEDGCA@CCCFFEEEDEFF8EEFFFFE@ECGGFCB@>+@FFGGFFGCEEC?F5,?FDDB?F<?AEFEGGGF<EFCGGFGDEFGGEGGGGG4FGGGG@FFG?FGGGGGFGFFGGGGEGGEEGG>ECG:,DCFC7B9D@FGGG9CE:CBF,?7C*7<8>=DGG7:>*<@EGF71*CF+=8>8<.9CF>?@CD099<CDCGFGG()95:>>/:<FD<G)>BFF2C2:*5:32(*9:4)(3(3>D9.C?7)*3054<()4(4241,((-,4..*.64(
@M02996:162:000000000-B87FG:1:1101:14149:3524 1:N:0:TAGCGCTC+TATCCTCT
ACTACGGGAGGCTGCAGTGAGGAATATTGGACAATGGAGGGAAGTCTGATCCAGCCATGCCGCGTGAAGGATGGAGGCCCTACGGGTGGTGAACTTCTTTTGTACGGGGGCAAGAAGGGCCACGCGTGGCCCGATGAGAGTACCGTACGAATAAGCATCGGCTAACTCCGTGCCAGCAGCCGCGGTAATACGGAGGAGGCGAGCGTTATCCGGATTTATTGGGTTTAAAGGGTGCGTAGGCGGCTGGCCAAGTCAGCGGTGAAATCCGGGCGCCCAACGGCGGAACTGCCGGGGAAACAGG
+
886AC?98:10==;=;;==;;;;C;C;,CCGECCE@AA,@@CDCEE9ED;CECA;CCFDFE@@@6@FDGDDEE@C,BCFG,?,?CF8++899:C<,E9?E?FFEFFEDDF:=F+AFGGGGGGGGGGGGGEGGEE8BEGGF@EGFG7ECEGG8EGC,>,2<8;>CGGFFG:6=CEG<BEC6=585C)>D+=CGC5=ED*9:7DCBC).8)*;CC:0**.**1::**.<:>FFF,8:D13:><D2)(.7-1,8>).<A:EG2;F<<).245>57>0<8;(:(3<>FF125449(,44:F1(.1
@M02996:162:000000000-B87FG:1:1101:12862:3536 1:N:0:TAGCGCTC+TATCCTCT
GCTACGGGTGGCAGCAGTGGGGAATATTGGGCAATGGGCGAAAGCCTGACCCAGCAACGCCGCGTGAAGGAAGAAGATCTTCGGATTGTAAACTTCTTTTATGAGGGACGAAGGAAGTGACGGTACCTCATGAATAAGCCACGGCTAACTACGTGCCAGCAGCCGCGGTAATACGTAGGTGGCAAGCGTTATCCGGATTTACTGGGTGGAAAGGGCGCGTAGGCGGGAGAGCAAGTCAGATGTGAAATCTGGGGGCGTAACTCACAAACTGCATTGGAAACTGGTGTGCGTGAGTGCTGGG
+
-88AC98)1)1=;8=;;==;;8@@,C,,CDGEC<CDDFFBCECEFD,CDFCFEA:CCFEFFB@>+>CDFFFGGFDFEAFF,@DCCC?F,A<D9FAFF<,BFEGGEFDEDFGGGGGGGAFGGGGFGGG?FGDGGGGGGGGGGFGGGGGGGBFDGD>D:FCDCCD@FGGG>:E7CCG,?:=,<7;A<FDD8*?*+@EGF*:*:;+;?D):):FG9FFDD>D9>ECCEFE7;ED7?BF/:4?C-C.=<@=):)6*3779(*9:0147>7<B5):27)*+0)6A?*6(.((-6(--,8)51).4(
@M02996:162:000000000-B87FG:1:1101:7172:3560 1:N:0:TAGCGCTC+TATCCTCT
CCTACGGGGGGCAGCAGTGAGGAATATTGGTCAATGGGCGAGAGCCTGAACCAGCCAAGTCGCGTGAGGGAAGACGGCCCTATGGGTTGTAAACCTCTTTTGCCGGGGGATAAAGTCTGGGATGCGTCCCAGGTTGCAGGTACCCGGTGAATAAGGATCGGCTAACTCCGTGCCAGCAGCCGCGGTAATACGGAGGATCCGAGTGTTATCCGGATTTATTGGGTTTAAAGGGTGCGCAGGCGGTGGATCAAGGCAGTGGTGAAATGGTGCGGCTCAACCGTAGCATTGCCGTTGAAACTGG
+
88CCCBFB>1)8888::<:::::CFEFGGF?FGGGGGGGGGGGGGGGGGGFGGFF<FFGFFFGECFGDFEEGGGFFEGFGGFFFGGF>FGFF=FGGG:FFGF>>FGGGCCCCFFGGCAFFG@,BFG7FCFGG*CBGGGGG8?FEGGGGGGGG7CFF6<DGGG>CCEGCGGGGD@CG>FGFGC:BEC9DCGGFE77C:7<FGDE5C:FFFFGGG77764F7FGG5C5?C9FD@?FBF>0BGFG>.45)59(8F)44:3<5-(95-<9<2849;>()060214)(,62).-)-4(4:)9).92
@M02996:162:000000000-B87FG:1:1101:7200:3563 1:N:0:TAGCGCTC+TATCCTCT
CCTACGGGGGGCAGCAGTGAGGAATATTGGTCAATGGGCGAGAGCCTGAACCAGCCAAGTCGCGTGAGGGAAGACGGCCCTATGGGTTGTAAACCTCTTTTGCCGGGGGATAAAGTCTGGGATGCGTCCCAGTTTGCAGGTACCCGGTGAATAAGGATCGGCTAACTCCGTGCCAGCAGCCGCGGTAATACGGAGGATCCGAGTGTTATCCGGATTTATTGGGTTTAAAGGGTGCGCAGGCGGTGGCTCACGTCAGTGGTTAAATGCTGCTGCTCAACCGTGGCAGTGCCGTTGATACTGG
+
88ACC>A):8)8888::<:::::9EFFGGGGGGGGGFGGGFCBFGGGGGGGGGFFF8FG?FFGGGGGCFEEGDFFDGGGGFCGFFGF7EFF@FGGFGGGFGC:FG>FGC<FGGG,7C9F<:<FCCGBF*<+,>BFFGCCGCCG@C:?8CC6EFG7CFFCGGGF>CFGGGEFGGGCGGGGGGGFFEGGG>FGEEDEG<<75C3>>FCF4FFG5C@DGGFF=*2:9CBF7>BGB<F:>69B97/189>.3DD2)2(((4C4<(*65A<))/)*.))13941(-)-3((.36<93((1)8.)-)
@M02996:162:000000000-B87FG:1:1101:18420:3571 1:N:0:TAGCGCTC+TATCCTCT
ACTACGGGGGGCTGCAGTGGGGAATATTGCACAATGGGCGAAAGCCTGATGCAGCGACGCCGCGTGAGCGAAGAAGTTATTCGGAATGTAAAGCTCTATCAGCAGGGAAGAAAATGACGGTACCTGACTAAGAAGCTCCGGCTAAATACGTGCCAGCAGCCGCGGTAATACGTATGGAGCAAGCGTTATCCGGATTTACTGGGTGTAAAGGGAGCGTAGACGGATGGGCAAGTCTGAGGGGAAAGGCTGCGGCGTAACGGCAGGACTGCAGTGGAAACGGGACAACTGGAGGGCCGGAGAG
+
-88ACA==:5188889:::9978?,?,@EFFFA<?BCFFCEECEF@8ED?EEAA8==CCC@>>>8>FE>CCEECEE,<@@,3@,8C@F;<A<AFFGE;,@FGFGCFDCEGGFGGCFGGGGGGGGFGGG:FFGGGGG8CFGGG7FGGGFGG9FGGFD8E7;;7:CG:EGCFCC9C+:;CC0C<>8C71C5CGGCB:/*::9:CF0;)9B?BGG5@EG)8CDFEC9*8*9(>7@)6)9:)7*2><F<7<(98;E0(,4:C599:3;8<2:4<*.54=9?0(4(8,-(3)..82(-(-4<(-(-
@M02996:162:000000000-B87FG:1:1101:18422:3589 1:N:0:TAGCGCTC+TATCCTCT
ACTACGGGTGGCTGCAGTGGGGAATATTGCACAATGGGCGAAAGCCTGAGGCAGCGACGCCGCGTGAGCGAAGAAGGTATTCGGAATGGAAAGCTCTATCAGCAGGGAAGAAAATGACGGTACCTGACTAAGAAGCTCCGGCTAAATACGTGCCAGCAGCCGCGGTAATACGTATGGAGCAAGCGTTATCCGGATTTACGGGGTGAAAAGGGAGCGTAGACGGAGGGGCAAGTCTGAGGTGAAAGGCTGCGGCGGAACGGCAGGACTGCATTGGAAAAGGGACATCGGGGGGGCCGGAGAG
+
--8AC@59800;;8=;;==;;88@C@<<EFGDE<9@EFAEEDDEFC,CE,<@@C,@@FEE+@+>8@B?CCCCE@BE,9C@<9F,:F7E,A=5=F?FGC,CEFFGFF@DFGGFGGCDGFGD>FCD9FGG9FFGGGCF8DFGDG+FCGCGGGGGGGGFFGCF59@EF1@C,@CC*B,46==8:8?4:?57;FGGDF*3*;;)8>E):*1=4;CE<BED5:796C=9*)291B7:)6)1))0*-*49<>8(18;:9((--5*44)-(,(,473*55)10*((((8:6)2(-,((,(4-470-,3
@M02996:162:000000000-B87FG:1:1101:10598:3596 1:N:0:TAGCGCTC+TATCCTCT
ACTACGGGCGGCAGCAGTGGGGAATATTGCACAATGGGGGAAACCCTGATGCAGCAACGCCGCGGGAGTGAAGAAGTATTTCGGTATGGAAAGCTCTATCAGCAGGGAAGAGAATGACGGTACCTGACGAAGAAGCACCGGCTAAATACGTGCCAGCAGCCGCGGTAATACGTATGGGGCAAGCGTTAGCCGGATTTACTGGGGGTAAAGGGGGCGTAGGTGGCATGGGAAGTCAGATGTGAAATACCGGGGCTCAACCCCGGGGCTGCAGGGGAAACTGCCAGGCGGGAGGACAGGAGAG
+
688=C?=:)108788;;<;;;78:,@,,CCE6<<<CCDDDDCCECC,CA,C@@A:CAFCC+>8>+7CC8A<FFACE<A,,,AEC+B4E,?=?=F?EA<,CDFDFEGDFFGG<FFFFGGGG:FCGFFGF+@EGEDGFGFGFGE*CFG,DDF4DFGECDFC<,14=F/>C+2?C2<+2=27*:9>5::*:*09ECE**1>F4:DG.81<FFFGG3@:C59CD/<=26*:C(<*<)6:FF48*6:<?)9=7DFFF1(44?C<<1>9>F>(8)5*((45:5()62.48:8(44>F(,(44;1311
@M02996:162:000000000-B87FG:1:1101:8988:3653 1:N:0:TAGCGCTC+TATCCTCT
ACTACGGGGGGCAGCAGTGGGGGATATTGCACAATGGAGGAAACTCTGATGCAGCAACGCCGCGTGAGGGAAGAAGGTCTTCGGATTGTAAACCTCTGTTTTTAGTGACGAAACAAATGACGGTAGCTAAAGAGGAAGCCACGGCTAACTACGTGCCAGCAGCCGCGGTAATACGGAGGTGGCAAGCGTTGTCCGGATTTACTGGGTGGAAAGGGTGCGCAGGCGGGACTGCAAGGTGGATGGGAAAGCCAGGGGCTTAACTCATGAACTGCATTGGAAACTGTTGATCTTGAGTAGCGGG
+
-88=@:858)088889:<:9:8==8=9ABFGECCFDDADECDFFF@9AE<BDFA:BAECF3>6>+@CCFGDGECCFF@F>99FDC><FFE;CFGGGDD,8<CFFC<>A@FGDGFFFGCFGGGG<FGG,?FFGGGGGGGGGGFGGGGCGG?FGGC:8;C<A87;;EGGG7:E7FFF5C:C*:<<>9FGG5191<=EGF55*::+9@F5@)8CGDFF5C299;:C5EBCC>)9<AFF)48@C3F(>?F@(91<):?F99*9<B*6>-:2>*)9)5-*00.631*6)).6).))6)5.:*639(
@M02996:162:000000000-B87FG:1:1101:18847:3669 1:N:0:TAGCGCTC+TATCCTCT
ACTACGGGGGGCAGCAGTGGGGAATATTGCACAATGGGCGCAAGCCTGATGCAGCAACGCCGCGTGAGCGATGAAGGTCTTCGGATCGTAAAGCTCTGTCCTTGAGGACGAAACAAATGACGGGACTCTGGGAGGAAGCCCCGGCTAACTACGGGCCAGCAGCCGCGGTAATACGTAGGGGGCGAGCGTGATCCGGAATTATTGGGCGGAAAGAGGACGGAGGTGGGGGTGTAAGCGTAGGGGGAAAGCCCGGGGCGTAACGCCGGGTAGCCTGAGGAACGGCAAGACTGGAGGGCAGGGG
+
-86AC?=>=0088889:<:99>??4?@?BFGCA<5?CDBC@=:CF@,A=CB<BE,BAFCF7>6>+8BCFEB<F=AEF@D=,=DCC@FF3><<AF>FCF,@F;,?<F<>1FFCFFGGG,CFGGG*=FFGF,?CFGGGGEFFE>EGE5CGG<FEE*8/*A72;78;EEGG:8C+:@F0<:=EDD558<>C/*9*09CEDG5):*+1990>))9CCFF*9(1)8:79CF*1()1).5>64(.9496<9>52*.87;>B6(*/42.4,9>(-7:C))(0*5).,(8(72:<0),,((--()--(,
@M02996:162:000000000-B87FG:1:1101:5502:3722 1:N:0:TAGCGCTC+TATCCTCT
CCTACGGGTGGCTGCAGTGAGGAATATTGGTCAATGGGCGGAAGCCTGAACCAGCCATGCCGCGTGCAGGAAGGCGGCCCTATGGGTTGTAAACTGCTTTTGTAGTGGAGCAATAAGGTCTACGTGTAGATCGATGAGAGTACATTACGAATAAGCATCGGCTAACTCCGTGCCAGCAGCCGCGGTAATACGGAGGATGCGAGCGGTATCCGGATTTATTGGGTTTAAAGGGGGCGTAGGCTGTGCGACAAGGCAGGGGGGAAAGACCTGAGCTTAACTCAGGAACTGCCCATGATACGTG
+
8ACCCADA@8)=;8=;==;;;;;;CCFFAFFCGGGGGGGGDEGEGGGGGGECFFFGGGGGE@@CFGECFGFGGGCCCB=FGFFGGFEGGGFFEF9FG9CAFFFF@FGGFGFD=FF9F9DFFECGC8>ABFFGG:@FGGFFFGGDACAEGGCFGGG;DFGGG>FCF8FFFG**C*><:CFG79*:=GGGGFFDE)>CA<9)1:75=):70**:777D45DF=<5*:>3:<FGF((3<,,7D29:0(/7099()((.(4ED(-7(,((.4@8*14>4<9.:-)91(.325).()(4.)*-,),
@M02996:162:000000000-B87FG:1:1101:23694:3731 1:N:0:TAGCGCTC+TATCCTCT
ACTACGGGAGGCAGCAGTAAGGAATGTTCGGCAATGGGGGAAACCCTGACCGAGCAACGCCGCGTGAGGGATGAAGGCCTTCGGGTCGGAAAGCTCTGTGGTAAAGGAAGAATACCATGATAAGGAAATGTTGCAGGGCGGACGGTACTGTACTAGAAAGGCACGGCGTACTACGTGCCAGCAGCCGCGGAAATACGTAGGGGGCAAGCGTGATCCGGATGGATTGGGCGTAAAGGGTGGGCAGGCGGGCCGTGGAGGCCGGGGTGAAAGGGTTGAGCACAACGCAATTAAGCCTGGGATA
+
-8,ACA88510888=;;<=<<;;;6,,6CCFCE:,CCFDECECFGC,C@FC@@C:CDGBCFCCB+>FC,?BFCCCEEBB,=EFDE,+@+8==<=,A,C,CE6CFEECAEDFD,CC,A5?A,DBDFFFF9=,3,C@,>=E+@B3CD*D@,,25?@DCFF:F,*=,<C5*/BE*;9C2=C5CFF;A9;C)9:)2:*3+829<D*:B*7>>5;**1)1*>-710*0228CF(<).46<F?0<),1()-)04)((0--(,.*149>>>49<<=6*1,.5:60)(3>4,4161).-.)(.(01.(,
@M02996:162:000000000-B87FG:1:1101:5488:3742 1:N:0:TAGCGCTC+TATCCTCT
CCTACGGGTGGCTGCAGTGAGGAATATTGGTCAATGGGCGGAAGCCTGAACCAGCCATGCCGCGTGCAGGAAGGCGGCCCTATGGGTTGTAAACTGCTTTTGTAGTGGAGCAATAAGGTCTACGTGTAGATCGATGAGAGTACATTACGAATAAGCATCGGCTAACTCCGTGCCAGCAGCCGCGGTAATACGGAGGATGCGAGCGTTATCCGGATTTATTGGGTTTAAAGGGTGCGTAGGCTGTGCGACAAGTCAGGTGCGAAATACCTGAGCTTAACTCAGGAACTGCCCTTGATACTGG
+
-8A?@?A5=0)=;==;===;;;;CEFFGGGGGGGGGEGGEGGFFGGGGGGGGGFFFGGGGGGGGFFGFFGCFGGGGG@CGFGGGEGFEFGGGGGG<F9FDGGFDFFEEFGGC<FGFGGGFGGGGGFEFGGGFFCD;DFFGFCFGCEGGGGGGFFGFGGGGEGGG,DFCGEGGGCEGGFGG7C4?EDGD7=DGE>EC;FFFD<C3CCDFFB7AD57DC<GGFGGDGD6DBFGB:BF;3?EG?C?5:6;(90,...<B?+78>>7>(6)48<*2:4@CBBF25),2:::?3:6(:?<</.-:)
@M02996:162:000000000-B87FG:1:1101:23700:3750 1:N:0:TAGCGCTC+TATCCTCT
CCTACGGGAGGCAGCAGTAAGGAATGTTCGGCAATGGGGGAAACCCTGACCGAGCAACGCCGCGTGAGTGATGAAGGCCTTCGGGTCGTAAAGCTCTGTGGTAAAGGAAGAATACCAGGATAAGGAAAGGTTTCATGGCTGACGGTACGTTACTAGAAAGGCACGGCTTACTACGTGCCAGCAGCCGCGGTAATACGGAGGGGGCAAGCGGTAACCGGATTGATTGGGCGGAAAGGGTGCGCAGGCGGGCTGGTTAGGCCGGGGGGAAAGCGGGGAGGTCAACGCAAGTAAGCCGTGGAGA
+
-88?C@5851)=88=;;==<<CCC@;;CFCGFE@FDDFGGGGFFFG8EDFF@BC8@CFEGC@@B+>CC<C?@FDEFFGF,,5CCEB@C+?=??F,ECF5EF,CFEEC?EFGF5?CAE,=FDDFGGFFG,=9,=FF,CDD=E=DEE@FC+64@E,@;EFDF57B@EED**DF:D9C,>E57<7@?=FG4DE13C+=+:**)9)=:*9>><>)2/)9*917*)*30<7=D1>)799<FB3@*4)37;)86)((84,..3**46B233;7:5:*4(()*0(,.)=2((,33).65).(,0,,(,
@M02996:162:000000000-B87FG:1:1101:14763:3770 1:N:0:TAGCGCTC+TATCCTCT
ACTACGGGAGGCAGCAGTGAGGAATATTGGTCAATGGAGGCAACTCTGAACCAGCCATCTCGCGTGAAGGAATACGGCCCGACGGGTCTTAAACTTCTTTTATAGGGGGATAAAGTGAGATATGTATATCTTTTTGTAGGTACCCTATGAATAAGCATCGGCTAACTCCGTGCCAGCAGCCGCGGTAATACGGAGGATGCGAGCGTTATCCGGATGTATTGGGTTGAAAGGGTGCGCAGGCGGCACGTTAAGTCAGCGGTGAAAGGTCGGGGCCCAAGCCCGGCACTGCCGTTGAAACTGG
+
-8AACA5:510=88=;;==;;;;@;C,<CDFECC@ACEFEFDFGGF<EEFF@CECCCF<,C;8@6@CCGGFG8CCDFGGG+@FEEG@@8?@CEGC<DC<BEECFBFFDGG?=FGGFGGGGFGCEAFFGAG9FCEEE8DGGGFGGGCF,CFG;FGFDF9?ECCBEGGFGGEDFGGG@EFGEFC9>EDGG7CGGDEGGF4?FDGGFED5B.7DG<A=/*13::BC12)<>AFGF??:B>>@D>D38;55(2439)4>DDGG?BFFF):<47>DBF()/7(4:?DB9((..48>,(48AFF)42
@M02996:162:000000000-B87FG:1:1101:17528:3802 1:N:0:TAGCGCTC+TATCCTCT
ACTACGGGCGGCAGCAGTAGGGAATGTTCGTCAATGGGGGGAACCCTGAACGAGCAATGCCGCGTGAGTGAAGACGGTTTTCGGACTGTAAAGCTCTGTTGCGAGAGAAAAACGATAGGGATAGGGAATGATCCAGAAGGGATGGTATCTCGCCAGAAAGGCACGGCTAACGACGGGCCAGCAGCCGCGGGAAGACGGAGGTGGCCAGCGGTAACCGGAAGGATGGGGCGGAAAGGGGGCGGAGGTGGGAGGGGAAGGCTGAAGTCAAAGCCGGCAGGTCAACGGTCGAAAGCGTGGGAAA
+
-8A?C>1:)018888;;<;<;8CC,C6E<@8@@@<CCDDDDCCFG>,AAE-8=>+>A?=D<>+838B><>>CFA<@C8++*=F@@C@F,=<@<@<F<D3DF@FGC<CC<FGA<FF<C*FFF+CFGGGGFGGCFGG+?FG*=C7CFCC+<+3@?E888FCF*1@8??C*:CF*9CG*:=*5=*77@>D5CE)?E):;>*7>D/:@8*9>)75//)9:C;CD3::70<FD6>)766:@B(0)4)-;>08:),(74(43<C4(.;3<)6A<FA7:>FB*5((.5?)(-,(-(((-(,,(80,3(
@M02996:162:000000000-B87FG:1:1101:21965:3818 1:N:0:TAGCGCTC+TATCCTCT
ACTACGGGGGGCTGCGATTGAAACTGCAAATCGGGAGGAGCGGAGAGGAAAGCGGAATGCCGAGTGTAGCGGTGAAATGCGGAGATATTAGGAGGAACACCAGTGGCGAAGGCGGCTTGCTGGACGACAACTGACGCTGAGGCGCGAAAGTGGGGGGAGCAAACAGGATGAGAGACCCGAGTAGTCCGGGCTCTTATACACATCTCCGAGCCCACGAGACTAGCGCTCATATCGTATGCCGTCTTCTGCGTGAAAAAAAAAAAAGAACACATGAAAGAGGAAACAAAGTGAATAAAGAATA
+
-86AC@==18)888877::::5::5C,5?EBCCFGCC+?+:>:@CFGGEFFCB>C@=3,C<+@>3>,<E85@858<@<FGFCFCCDF,,@@:<FFGF8:>FGG9<F1<CGE@=FFG711CFGGGGGGGGEFCGGFGGEGGGFFGGGGGGG9C+;8CDEC:C<FFGGGGC+@FG+A:F==>7*7832:*9*1*/)+<@GGFGGEF7DFDD@C:*8>DG>D>=97CED1/4***6:(<7<@*-1-.(*16?((04<4<:CDB;B(4((4().9)))/+*,(((..1,(.())))--))*).).
@M02996:162:000000000-B87FG:1:1101:17539:3820 1:N:0:TAGCGCTC+TATCCTCT
ACTACGGGCGGCAGCAGTAGGGAATGTTCGTCAATGGGGGGAACCCTGAACGAGCAATGCCGCGGGAGTGAAGACGGTTTTCGGACTGTAAAGCTCTGTTGCGAGAGAAAAACGATATGGATAGGGAATGATCCATAAGTGATGGGATCTCGCCAGAAAGGCACGGCTAACTACGGGCCAGCAGCCGCGGTAATACGTAGGGGGCCAGCGGTATCCGGAATGATTGGGCGGAAAGGGGGCGGAGGGGGCATGGGAAGGCGGAAGTCAAAGCCGGCAGGCCAACGGGCGGAAGGTTAGGAAA
+
88A?CA:151)8888;;<;<68;@CFFAFC:CD:CCEDDDDCCFGD8EEG<==@3>A<>F<BF>+5CEFEBCF=,@F>C@*3CE:>FF,<@;;C@FGG,FGAEG@C<CBFG<<FG7C*?CC,7FCGFGFGG9FGG7@FG+@C:FF58+;9@FGGE12CCF5>FGGGGCC6<7:+;*?5C7:*;>;CC3CE5?8/20>*9>C*:7*)07;:)2/)9:C9C<)<+*+9AC2>9>;6:@?(71,)-79))11((04(.3</5(4>6>)6>6*69:343*5((-.4((4((-(-(,(.))0,)..
@M02996:162:000000000-B87FG:1:1101:16227:3822 1:N:0:TAGCGCTC+TATCCTCT
ACTACGGGGGGCAGCAGTGGGGGATATTGCACAATGGGGGAAACCCTGATGCAGCAATGCCGCGTGAGGGAAGAAGGTCTTCGGATTGTAAACCTAAGTAGTCAGGGAGGAAGAAAGTGACATTACCTGAAGAGTAAGCTCCGGCTAACTACGTGCCAGCAGCCGCGGTAATACGGAGGGAGCGAGCGTTGTCCGGATTTACTGGGTGTAAAGGGTGCGTAGGCGGGCGTGCAAGGCAGGCGGGAAATACCGGGGCTGAACTCCGGGGCTGGGCGGGAAACGGTAAGGCTGGAGTGAAGGG
+
68A?C@=)15)8888::<:997=@4A@EDFGFC@??CFDDEEFGFD8ADCDFFDBDC?>FB>@>3>CEFDCCECCFGCF,,@@CC<*@:@CEFGCCFF,@F@FGCFFC*>FCGGGGGFGGGG,3CFG9?FFGGGGGGGG,CFGGGGGGF+BCG<:88CD:@<A;EGGG5:A+:<C*1:=CCC57:CDG7*9*<6CE:*/*2:+98F)8)7?FGFE0C<C1>C=9EBE)(015<FF):::D>D0>>B<):<?B>F>6(*1501.239BB>,7(34)27-33?7<,42<7:(46(4..946((
@M02996:162:000000000-B87FG:1:1101:16979:3835 1:N:0:TAGCGCTC+TATCCTCT
ACTACGGGTGGCAGCAGCGAAGAATATTCCGCAATGGACGAAAGTCTGACGGAGCGACGCCGCGTGGATGATGAAGGTCGGAAGATTGTAAAATCCTTTTAGAAGGGAGGAATAAGTAGGGTGAGAGAAACGCAGTATGGTGACTGTAGGTGATGAATAAGCAACGGCTAAGTACGGGCCAGCAGCCGCGGTAACACGCAAGGTGCGAGCGGAGTTCGGAAGGATTGGGCGGAAAGGGCATGTAGGCGGGTGGGCAAGCTTGAGGGGAAAGGCAGGAGCGTAAGGCCTGGACTGCGGGGAG
+
88A?C?85=01=;8=;;;+8686C;C<C@FFEECFCD<,@BEDCCE,CDCB@@C@@CCCFBB@>4>>,:CA,B@?E=,:@FE=C=,CF???D?CFFG,,CF,:C,,?D@FGF,CDF3C5,7,8A:ADFGGFGEEG3>,@F,>BC,8DFFFE9E,333,5@B8E>,@7E5EG,:D:;*:*/:78?CC27C=D*38=EFC)8):*2<9.>:5>*)8.*2479;8*0?*:7:F7)39;F:?>7(9-9:917/(()(--8857)-.4)(476)4C?(45*.,(-(78().2)4:14)43?3(4(-
@M02996:162:000000000-B87FG:1:1101:12254:3837 1:N:0:TAGCGCTC+TATCCTCT
ACTACGGGTGGCTGGAGTCGAGGATCATTGGCAATGGGCGAAAGCCGGACAAGGCGACGCGGCGTGGAGGATGAAGGCCTTCGGGTTGTAAACTCCTGTCATAGGGGAACAGGCGATCGTACCTAATACGTAAGTGAGTTGAGTGTACCCTAAGAGGAATGGGCGGCTAACTCGGTGCCAGCAGCCGCGGTAATACAGAGGCCAAGAGCGGTGTTCGGGTTGACTGGGCGGAAAGGGCGCGTAGGCGGTCTGGGGGGTCAAGGGGGAAAGCTCCGGGCCCAACACGGAAAGTGCGCGTGAA
+
888ACAA5:0)=;8=;;==888:7,;6<,-;,C<EDCCCCCCCEF@+@@@CC,?,@@FCFF==B4@FCFC?FFCAEFFGF,,B@EBCF?B@A?<EF9B,BF9FFFG@CCFFDF+CC>F+><FG9FGGGGGCEGFEDFGF9;DF,@EDCCGFFDGGECD7,69D2FEE8CCG+;*=*=5C9375A@7CDGG5?C*<F?CDF<5C>C4..77)*1..:91)/.*3997CC?:)7>FFF?:594/(04*04),-),(-(-21:2@)41;62724)).7>7,444)4(-4;;(48.54,23,4-(
@M02996:162:000000000-B87FG:1:1101:20271:3849 1:N:0:TAGCGCTC+TATCCTCT
ACTACGGGTGGCTGCAGTGAGGAATATTGGTCAATGGGCGGAAGACTGAACCAGCCAAGTCGCGTGCAGGAAGACGGTCCTATGGATGGTAAACTGCTTTTGTACGGGAATAAAGTGAGGGACGTGTCCCTTTTGGAATGTACCGTAAGAATAAGGGTCGGCTAACTCCGTGCCAGCAGCCGCGGTAATACGGAGGACCCGAGCGTTATCCGGATGTAGTGGGTTTAAAGGGTGCGCAGGCGGAGGAGTAAGGCAGCGGTGAAATTTGCATGCGCAACAGGAAAACTGCCATTGATACGGG
+
-888@:15801;=8=6;==;;@<C6C,C@EF<@<C@C6C@CC@CED,ECFC<AACC@DD,688@+@B=FF@CE=,?C8BF,9,CBF,,:C5<EE<FF,5C<FFGAFCC=F<<FGG,EFGGGGGGEGGGCG9<,8EEGG,FDDFFG+@EGGG,EFDCC@=>C>+8>D7EF:3@@FF<E?CF7;99C9DG8CGGD?EGE55A8CE:=10=)+1:CB)126*29:=12)<79FDB7?0B6>;C>D>89>0,*(6=).:?0CD8>F3A))))16*6:(7:5,3(47702(.6).2))6:)9:(36
@M02996:162:000000000-B87FG:1:1101:12250:3855 1:N:0:TAGCGCTC+TATCCTCT
GCTACGGGTGGCTGGAGTCGAGGATCATGTGCAATGGGCGAAAGCCTGACAAGGCGACGCGGCGTGGAGGATGAAGGCCTTCGGGTTGTAAACTCCTGTCATAGGGGAACAGGCGATCTTACCTAATACGTAAGTGAGTTGAGGGTACCCTAAGAGGAAGGGGCGGCTAACTCGGTGCCAGCAGCCGCGGTAATACAGAGGCCAAGAGCGTTGTTCGGATTTACTGGGCGGAAAGGGCGCGTAGGCGGTCTTGCGGGTCAAGTGTGAAATCGCCGGGCCCAACCCGGAAAGGGAGCTGGAA
+
-88?@A95=0)==8=;;=;888@@,C6<,-<CA<EDFFFCEEEEFDAEAEDC,=:@@FCF@@C>+>CCFDEGFFEFFGGE<EFDGEBF+@BCEFGGGF:FGCGGFGEEEFGFGFGGFF8,EFG,EFGGGGFGGGEFGGF,EEG,CCGGGGFGGGGCDDD3*0>BFGG8ECF2?*A*CEG?CCAF:CGDDG7CC7AFFGGFGG5F8DFFF:)/10):C6C9)+0;+/CC6EDEFF<FFBF34)-8?@E>/4(*.9>(41134@.6-:AB?):(43<CB1-4:;2?:>B>>>B(-(4(0(..,
@M02996:162:000000000-B87FG:1:1101:24508:3924 1:N:0:TAGCGCTC+TATCCTCT
CCTACGGGGGGCTGCAGTAGGGAATATTGCACAATGGGGGAAACCCTGATGCAGCGACGCCGCGTGAGTGATGAAGTATTTCGGTATGTAAAGCTCTATCAGCAGGGAAGATAATGACGGTACCTGACTCAGAAGCCCCGGCTAACTACGTGCCAGCAGCCGCGGTAATACGTCGGTGGCAAGCGTTATCCGGATTTACTGGGTGTAAAGGGCGCGTAGGCGGGGATGCAAGTCAGGTGTGAAATCTATGGGCTTAACTCTTAAACTGCCTTTGAAACTGTAACTCTTGCGTTCTGGAGAG
+
8ACCCB):10)8888::::<:8::EEGGGF<FFGGGGGDGFFGGGGGGGGFGGFFCFFGEGGGGFGGGFGGFGFAFF<@,@=8FFEGCF;DFCFG<=;F;3DG;FFECGGCFGGGFGGGDGGGGGGFGG,BF<C2B@FEF@E7F,<A?FGFFFGGGGGFGEDGE8:/;?+<=F*?5*2:C7=>FGGGGGGGEGEGE=C**2CFFEDFFFFCCCB3DG0CD@EGG*)*/3F:B<<AF869:4:./)814>6?5113?)<0))*.):--6/(*)))*<*-)6:9)--6454-492(-614176
@M02996:162:000000000-B87FG:1:1101:13233:3938 1:N:0:TAGCGCTC+TATCCTCT
GCTACGGGCGGCTGCAGTAGGGAATATTGGTCAATGGGGGGAACCCTGAACCAGCAATGCCGCGTGAGGGAATAAGGCCCTACGGGTCGTAAACCTCTTTTACCGGGGGCTAACGGGCGCCGTGCGCGGCGCTGTGAAGGTACCCGGGGAAGAAGCATCGGCTAACTCCGTGCCAGGAGCGGCGGTAATACGGAGGATGCGGGCGTTATCAGGATGTATTGGGGTTAAAGGGAGCGAGGGCGGGCAGGCCAGGAAGCGGCGAAAGAGCGGGGCTCAACGCGTGAGGCGGAGTGGAGACGGG
+
666A@*8))016886;;6;<;B@C<@,CF@@,C6,C@<:C:@C+:+=E=B-88EB,?5>DC>+>38CCFD:C,3@>EF<@77,>CEF*C:<>FF:5:9,<B@F,>FD::<4*?CFDD*<*2::*2/*/*:?C*:*+:+<?C+<??:8*:EC588:+0+988)2/<C+<+8/:C50<**1:*)75811*;E***7C*0*2)/):0:))807*02))*2-**137)/.*:46:7(4(0,(01(92.4)59)((),((31C<((82(((((7,773-00/4(-()-(-((((((((-)()(.--
@M02996:162:000000000-B87FG:1:1101:25066:3953 1:N:0:TAGCGCTC+TATCCTCT
CCTACGGGGCGCTGCAGTGGGGAATATTGCACAATGGGCGCAAGCCTGATGCAGCAACGCCGCGTGAGCGATGAAGGTCTTCGGATCGTAAAGCTCTGTCCTTGAGGACGAAACAAATGACGGTACTCTTGGAGGAAGCCCCGGCTAACTACGTGCCAGCAGCCGCGGTAATACGTAGGGGGCGAGCGTTATCCGGAATTATTGGGCGTAAAGAGTACGTAGGTGGTTTTGTAAGCGTAGGGTGAAAGCCCGGGGCTTAACTCCGGTTAGTCTTACGAACTGCAAGACTTGAGTGCAGGAG
+
8BCCC5))1)0888+;;;;;;888CFFGGGGFFCFGGGFFEGGGGGGGGGGGGFEFFFGGGGFF8CFEGGGGGFGF=FFGGGGGGGGGGFFEFGFGGGEAFAFFGGGGGGFEGGG8DCFFAFGGGGGGGAEG?DGGGGG>8>CFDG8EGGGGGGGGFFGCFG,DFGEGGGGGFFGGFGEGGGFD?DGGDGGGGFCE55967?FF6C><>777D44*:>G7*;CDGFC5:@GF>F<99:D)4537:6=<98<D>990(:<46992(-39>:*6)6=?>-4(1=)-<2((4<A<754>*6:14
@M02996:162:000000000-B87FG:1:1101:13242:3954 1:N:0:TAGCGCTC+TATCCTCT
GCTACGGGCGGCTGCAGTAGGGAATATTGGTCAATGGGGGGAACCCTGAACCAGCCATGCCGCGTGAGGGAATAAGGCCCTACGGGTCGTAAACCTCTTTTACCGGGGGCTAACGGGCGTCGTGCGCGGCGCTGTGAAGGTACCCGGGGAATAAGCATCGGCTAACTCCGTGCCAGCAGCCGCGGTAATACGGAGGATGCGAGCGTTATCCGGATTGATTGGGTTGAAAGGGTGCGCAGGCGGGCTGGTAAGGCAGCGGTGAAAGGGCGGGGCTCAACCCCGGCAGGGCCGTTGAGACGGG
+
-88AC?8=)1)8888;;;;<;8;@;@<,CDCCAC@CCCDDGDEFGG@EEFFFAEBBDFEDAB@>8>FCFDCG<<BEFFGG7<@BEG@FCFCFFGGFG<9FFFFGEFDGDF<BFFGGGGG:EG/CGGGGGGGG*?AEGGGGFFGGGGGGGGGDGGFFF<FCCD;EGG7CFE;CGGGFGFFGCC@:E9DG7CFGDFGGF4C5<DGDC9>D)@FGGFD9*5:C@FF12)<>BFGF(:BFFFFGFD381)8?*:4?)4:?FGG(4@?F)4(8>9999(0<912??EBBFF144:>((43(7<(34
@M02996:162:000000000-B87FG:1:1101:25062:3972 1:N:0:TAGCGCTC+TATCCTCT
CCTACGGGGTGCTGCAGTGGGGAATATTGCACAATGGGCGCAAGCCTGATGCAGCAACGCCGCGTGAGCGATGAAGGTCTTCGGATCGTAAAGCTCTGTCCTTGAGGACGAAACAAATGACGGTACTCTTGGAGGAAGCCCCGGCTAACTACGTGCCAGCAGCCGCGGTAATACGTAGGGGGCGAGCGTTATCCGGAATTATTGGGCGTAAAGAGTACGTAGGTGGTTTTGTAAGCGTAGGGTGAAAGCCCGGGGCTTAACTCCGGTTAGCCTTACGAACTGCAAGACTTGAGTGCAGGAG
+
88CCC>=)18)===;;===;;88BFGGGGGGGGGGGGGGGGGGGGGGGGGGGGFGGGGGGGGGGGGGGGGGGGGGGGGGGGGGGGGGGGGGGGGGGGFCEGGGFGGGGGGGGGGGGGGGGGGGGGGGGGGGGGGGGGGGGGGGGGGGGGGGGEFGGGGGGGGGCFGGGGGGGGGGGGGGGGC>BGGGGGDDCFFCGE<GFGGGBGGFFFFGGC?4CGAGCFFGGGFGGBFGFFA9F335)4/48:7@A<?F>9>9797DDFFA??7>>:1F?A8F?@B09:??D>AB<4<22):AA*6::?
@M02996:162:000000000-B87FG:1:1101:15213:3973 1:N:0:TAGCGCTC+TATCCTCT
CCTACGGGTGGCAGCAGTAAGGAATGTTCGGCAATGGGCGAAAGCCTGACCGAGCAACGCCGCGTGAGTGATGAAGGCCTTCGGGTTGTAAAGCTCTGTGGTAAAGGAAGAATACCACGGATAGGAAATGATCAGGGGCTGACGGTACTTTACTAGAAAGGCACGGCTTACTACGTGCCAGCAGCCGCGGTAAGACGTAGGTGGCAAGCGTTATCCGGATGGATTGGGCGGAAAGGGTGCGCAGGCGGTCGGGTAAGTCGGAGGGGAAAGCGTGGGGGGCAACGCCAGACAGCCTGGGAGA
+
-88AC?9580)=;8=;;<;;<;;@,;CEFCGFE:ECFFECEDDEF@8CEFE@@C8@AFEFC@@>+>BC,CBEF?AEFFG,,9DCE=8C+@?<?F?FEE<FF?FGCFFECGGCCFFGGG+CF7FGGGGG,AF@FGG,@EE7BDFGGCDE,,3EF=C;ADCF,*@FGGG*7DF,=;E,>7C:CF6A=CGDGG3CE*ACB:CFD2=A*;AF>>/27)9?99<1)*0208FF(<7>>FBFF(5149,8;:DF/-(8((43>32(4549(4>?)459(4@*3(((-73(-,3(.(,88(43>:1(-
@M02996:162:000000000-B87FG:1:1101:9434:3983 1:N:0:TAGCGCTC+TATCCTCT
GCTACGGGGAGCTGCAGTCGAGGATCATTTGCAATGGGCGAAAGCCTGACAAGGCGACGCGGCGGGGAGGATGAAGGCCTTCGGGTTGTAAACTCCTGTCATAGGGGAACAGGCGAGGGGACCCAACACGTCCCTGAGTGGAGGGTACCTTAAGAGGAATGGGCGGCGAACTCGGGGCCAGCAGCCGCGGTAATACAGAGGCCAAGAGCGGTGTGCGGATTTACGGGGCGAAAAGGGCGCGTAGGTGGCGAAGGGTGGCGGAGGTGAAAGCTCCGGGCTCAACCCGGAAAGTGCGTCCGAA
+
886AC5=01)0==;=;;=;888:@,;6,<6<<@<6CACE@BC@CF<,CEFCC,99@@@@@+687+6@BFDCFDDABEF<B,5B@CB8C+@<=C=F@FD8@C,EFDF@@EDF>DDFGGGGGGFEEFGGGGG8<CCCEFGF,BEG*<=CFG++BEGCEFF7,+0==EGG5EEC*:*?*8>C7C<@FCFGGGG9C=*<EFGGFF5*<=C@FF>)210)2965/)+02*7EC9>)09>4:?6B34/(8:*92>;953(4,4*97>B04-49<?)0.).885(((.?0:<;B>6(8-5490.-22,
@M02996:162:000000000-B87FG:1:1101:24522:3992 1:N:0:TAGCGCTC+TATCCTCT
CCTACGGGTGGCTGCAGTGGGGGATATTGCACAATGGGGGAAACCCTGATGCAGCGACGCCGCGTGAGTGAAGAAGTATTTCGGTATGTAAAGCTCTATCAGCAGGGAAGAAAATGACGGTACCTGACTAAGAAGCTCCGGCTAAATACGTGCCAGCAGCCGCGGTAATACGTATGGAGCAAGCGTTATCCGGATTTACTGGGTGTAAAGGGAGCGTAGACGGCGAGGCAAGTCTGATGTGAAAGCCATGGGCTCAACCCATGAACTGCATTGGAAACTGTCTTGCTTGAGTGTCGGAGAG
+
8ACCCF:):1)===8=;==;;888BFFGGGGGGGGGGGGGGGGGGGGGGGGGGGFGFGGGGGGG@FGGGGGGGGGGGGGGGGGGGGGGGGGGGGGGGFEFGGFDEGGGFGGGGGGGGGGGGGGGGGGGGFGFGGGGGGGGGGGGGGGCFGGGGGGGGGGGGGGGGEEEEFFFGGGGGGFGGGFFGDDDGGGGGFGGFCGFGFFAEDFFFFGGGDDGGFGGFGGGG@EGFEGFFFFF6AFG<FFBA?FFD?FFB?F?BEGF:5<F<<FBFFGFDFFGFF>B4BBFB2<<B0?<75)4<96,4
@M02996:162:000000000-B87FG:1:1101:16983:4005 1:N:0:TAGCGCTC+TATCCTCT
ACTACGGGAGGCTGCAGTAGGGAATATTGCACAATGGGGGAAACCCTGATGCAGCGACGCCGCGTGAGCGATGAAGTATTTCGGTATGTAAAGCTCTATCAGCAGGGAAGAGAATGACGGTACCTGACTAAGAAGCCCCGGCTAACTACGTGCCAGCAGCCGCGGTAATACGTAGGGGGCAAGCGTTATCCGGATTTACTGGGTGTAAAGGGAGTGTAGAGGGCATGGCAAGTCAGAGGGGAAAGCCCGGGGCCAAACCCCGGAACGGCATTTGAAAGGGTCAAGCGGGAGGGCAGGAGAG
+
88A?C?==5118=;=6;==<;8;;6C,CCFGFED<CCDCEEEFGGGCEDCDFDA;@@CEFF@@>8>FEFEF8CECE,B<5,5EC4EAF,???AFCFFA,CFFBFBFDFFGG=FG=FGGGGGGGGGGGG9FFEFGFFGGGGGDDGGGGGGG?FFGGE?FCF8?CGG=EG,@EF2?F>EED5?/8:?9*>CFGGDB586DF+3;E)=)9=8?F=*8)9*6*:*2:9E):<6F=@64:?A25*-9:F?7)->>BF1((.:CFF(81379(4)4).).9CF)(-()4,58(4422,40-37(((-
@M02996:162:000000000-B87FG:1:1101:23378:4013 1:N:0:TAGCGCTC+TATCCTCT
CCTACGGGGGGCAGCAGTGGGGAATATTGGGCAATGGGCGGAAGCCTGACCCAGCAACGCCGCGTGAGGGAAGAAGGTTTTCGGATTGTAAACCTCTGTCCTCAATGAAAAGCAGCAGAGGGTAATTGAGGAGGAAGCCCCGGCGAACTACGGGCCAGCAGCCGCGGTAATACGTAGGGGGCGAGCGGTGTCCGGAATGATGGGGCGTAAAGGGCGCGTAGGCGGCCGGTGAAGTCTGGAGGGAAATTCCCGGGTGTAAGTGGGGAACGGCGTTGGGGACGGACGGGCTGGAGTGCAGGAG
+
-8ACC?8918)8888::<:9:88?BEEFGGGFFDFDFGFEEGEEFFBEFGEGGDBFFGEGFBFC@CFGGGDGGFEGF@>D7FFGGFEFCCCCFGCGGF;FF9FCG9@CEFGF<FGCGFF*=E4<F,4<FGGGGGGGGGGGGBCC*:?E*ACG*:CEGGGGGGGGECE:EE:CGF+<FEEEGGBBEGG)7C5:@BGGF5>?**<:EDB)8>DGGDDGG>CDED6CE:5940)05A)0:6?::*3>?>*4:<?>>(-(,<7<66<:>:?F>?<(--7;)(-9(52(49;9((48?,84*68(-
@M02996:162:000000000-B87FG:1:1101:23204:4022 1:N:0:TAGCGCTC+TATCCTCT
ACTACGGGAGGCAGCAGTGAGGAATATTGGACAATGGTCGGAAGACTGATCCAGCCATGCCGCGTGAAGGAAGAATGTCCTATGGATTGTAAACTTCTTTTGTACGGGAGCAATAAGGTGTATGCATACACCGATGAGAGTACCGTACGAATAAGCATCGGCTAACTCCGTGCCAGCAGCCGCGGTAATACGGAGGATGCGAGCGTTATCCGGATTTATTGGGTTTAAAGGGTGCGTAGGCGGAATGCCAAGTCAGCGGGGAAACGCACGCGCTGAAGGCGGGACCTGCGGTTGAAACAGG
+
-8AACA5:511=88=;;<;;;;;CCEADFFGCAAFAE<C@EEEEFC9EFFFCFECCCFFGFBFC8@FFGGFGGFF,CEFGCEEEGGG9FFFDFGCBFFCFGGEFFFGGFEFFGEFGGGCEBF9EFFGGGGFF@F=BFGGGBFDGCFGGEGGFGGGGGGFGGG8EGGCEGG@DDFGFGGGGGDA>CDDGGGGGGFGGE<CFGGGFG5>B4;CED;57*9:@AFF*=5CF>FFD;<<E3:B>?G>56099>4:@)4<6>EG09DFF?<(,),/23,):=).(()3(42(44(--4-,:=A(38
@M02996:162:000000000-B87FG:1:1101:23187:4024 1:N:0:TAGCGCTC+TATCCTCT
ACTACGGGAGGCAGCAGTGAGGAATATTGGACAATGGTCGGAAGACTGATCCAGCCATGCCGCGTGAAGGAAGAATGTCCTATGGATTGTAAACTTCTTTTGTACGGGAGCAATAAGGTGTATGCATACACCGATGAGAGTACCGTACGAATAAGCATCGGCTAACTCCGTGCCAGCAGCCGCGGTAATACGGAGGATGCGAGCGTTATCCGGATGTATTGGGTTTAAAGGGTGCGTAGGCGGAATGCCAAGGCAGCGGTGAAACGCACGCGCGTAACGCGTGACCGGCCGTGGAAACGGG
+
-88BC>1::10==8=;;=;=;;;CCEDFFGGGFFFEF6C@CECEFGCFFEFFFFCFDFDGFCCB7@FEGGFGGGD,CCFG,ECEFG9CBF@ACGA,FA<FGFBFGGGGGGGEFFFGGG5AFF,EFGFGGGGGGG@CFGGGBFGGEDEEEGGDFGGGGFFGEG+CFG,EFGBEGGGGGGGGGC>BGDGDCFGGGFGGFC<FGGGEEC>==6CEDD;399;;CDG1=)ACEFGF8?FE4:EG2>;@;)94C3:F(2:?0CC39>BF2?9;.4)-,(0:<(862.3204(4(,4((3-.9:(2<
@M02996:162:000000000-B87FG:1:1101:23348:4046 1:N:0:TAGCGCTC+TATCCTCT
ACTACGGGAGGCAGCAGTGAGGAATATTGGTCAATGGGCGGAAGACTGAACCAGCCAAGTCGCGTGCAGGAAGACGGTCCTATGGATTGTAAACTGCTTTTGTACGGGAATAAAGTGCGGGACGTGTCCCGTTTGGAATGTACCGTAAGAATAAGGGTCGGCTAACTCCGTGCCAGCAGCCGCGGTAATACGGAGGACCCGAGCGTTATCCGGATTTATTGGGGTTAAAGGGTGCGCAGGCGGAGGATTAAGGCAGCGGTGAAATTCTCATGCCCAACATGAGAACTGCCATTGATACTGG
+
-8AACB8851)=88=;;==;;;;CCE9EEFEFCCFFF,EBDEEEGG9EFGFFFFCFEGGFGBFC@CFFGGCGFEFBC4CF9B9CFGDCEFACEGFFGC,CFFEFGGDGFE<FFGF,CFEGGGGGCEEFFGCA@=@EGG9FFFGGCDFGGFF>EGFFFEFGGGCGGGCGGEDFGGGGGGGG5?BAEDDGGGGGGFGEF3CEGGGFDG)>79DGDF)9*6**9@=)27=FDFGF<BFFFFFC9DBB9@5(:,:F)316:EDB>F<>)45-@:*64))<7284:4::A0<581:26664*.).4
@M02996:162:000000000-B87FG:1:1101:23370:4048 1:N:0:TAGCGCTC+TATCCTCT
GCTACGGGAGGCAGCAGTGAGGAATATTGGTCAATGGTCGGAAGACTGAACCAGCCAAGTCGCGTGCAGGAAGACGGTCCTATGGATTGTAAACTGCTTTTGTACGGGAATAAAGTGCGGGACGTGTCCCGTTTGGAATGTACCGTAAGAATAAGGGTCGGCTAACTCCGTGCCAGCAGCCGCGGTAATACGGAGGACCCGAGCGTTATCCGGATGTATTGGGTTTAAAGGGTGCGCAGGCGGAGGATTAAGGCAGCGGGGAAATTCTCATGCTCAACATGAGAACTGCCATTGATACTGG
+
-88AC>1:81)8=8=;;<==;;;CCECAEFFECCFDC<C@CFCCFF9EFG<DFECCADEFAC@@@CFEGDCFFE<@@::F9@FEGG9,B??C?EBCF,,:B?BEBEBC8C=FDGGCFFEDGGCF+?@FAF@8,8@EFG@FFEF<>+@EE;D==DECFD=CE>EEGG9<9C:EGCFGGGGGG99>E?DG+CFGGEGGA>C>CDGFEDD:A+;:D>BDGB>:=F59*)0:<FFE(4(89>BD;51:3:).*.6@23:?4ED0376?))6)1.26))9A40<(.*..65)4)..)...)1.)-.
@M02996:162:000000000-B87FG:1:1101:16630:4057 1:N:0:TAGCGCTC+TATCCTCT
ACTACGGGGGGCTGCAGTAAGGAATGTTCGGCAATGGGGGAAACCCTGACCGAGCAACGCCGCGTGAGTGATGAAGGTCTTCGGATCGTAAAGCTCTGTTGTAGAGGAAGAATGCTAGAATTAGGAAATGATTTCTAGTTGACGGTACTGTACTAGAAAGGCACGGCTTACTACGTGCCAGCAGCCGCGGTAAGACGTAGGTGGCAAGCGTTATCCGGATGTATTGGGCGGAAAGGGGGCGCAGGCGGGTTGTGTAGTCGGGGGGGAAAGCGTCGAGGGCAACACGATTAAGCATGGGAAA
+
-866@?5=15)88889:::<<=CC5CCAGCEFC::?CFDDEDCFF@,AAF=6:>8>=FEF:>8>38@<@CEADA<CFDFF9;FDC:>C,6:1<F,FD>,3?,@DCFFFCGGC3=F9FFFFE;?FGGGGFGG?C,<++?5,?EFGGEGG9+3CE,;<<C7C*7CCEEG:*<E+::E*AF52<9?@FGGDGG):A*A@B*9>C2AF;>@FF>/*/)929951)+3:<=FC?B)04>FFF;>C414B;DEF)-(0,444A:*(4@>B(9>?FBC9<6@*5((-3@?(3:90(--62)))7,(((
@M02996:162:000000000-B87FG:1:1101:17281:4092 1:N:0:TAGCGCTC+TATCCTCT
ACTACGGGGGGCAGCAGTGGGGAATATTGGTCAATGGGGGAAACCCTGAACGAGCAACGCCGCGTGAGGGAAGAAGGCCTTCGGGTTGTAAACCTAAGTTGTCAGGGACGAAGAAAGTGACGGTACCTGAAGAGGAAGCACCGGCTAACCCCGGGCCAGCAGCCGCGGTAAGACGGAGGGAGCAAGCGTTAAGCGGAATCACGGGGCGGAAAGCGCACGTAGGCGGGGGGCCAAGTCAGGGGGGAAAGCCCGCAGGCCAACGGCGGAAATGCCTGGGGAACGGGGAGGCCGGAGGGACGGG
+
-86AC:858008888::<:998=?:C,,5<5C?<?@DC7BCCDAB7,AEF-,8@8@AB>@6>@B3>FEFDECEACFF@>B,<FEC@*>*@BA<FE>CG9DF,?B<C<B<FGEECFFG<FGGGG*C7C,?CFGGGGGFC@FF8/8?*;E?**/:*:55?1*;2;*28:E78C+:9C:*255*9)8*5DD1**10*:8>DC?F4*7878B)877C)8D3(9/.;79EE*7(.1)42:1)-/909(7-.7(*.(0(,4((*136),(-4-7)):)4)*2.(-41)--(9(--((434(,)(-3(
@M02996:162:000000000-B87FG:1:1101:23019:4112 1:N:0:TAGCGCTC+TATCCTCT
GCTACGGGAGGCTGCAGTCGAGGATCATGGGCAATGGGCGAAAGCCTGACAATGCGACGCGGCGTGGAGGATGAAGGCCTTCGGGTTGTAAACTCCTGTCATAGGGGAACAGGCGAGGGGACCCAACACGTCCCTTAGTTGAGTGTACCCTAAGAGGAAGCGACGGCGAACTCGGGGCCAGCAGCCGCGGTAAGACAGAGGTCGCGAGCGGTGTTCGGATGAACTGGGAGGAAAGGGCGCGGAGGCGGCGGAGGGTGGCGGAGGGGAAATCTCCGGGGCCAACCCGGAAAGTGCGTGAGAA
+
-8,8@?9=):1,=;8;;=;888:@C@6;,-CC<6,C@ACCCC@BFC,C@ECC,9:@:@B@+@:>4>FEGGEEECEFFFGG?,DC@B?F+?<@<CAEDE:?FAFGCFDCCBFDFAFCFGGGBFGGGGGCGFDFE79,@FC,EFG>>@CEDFFFGGGCCEFB>;>=FCC*=CE*+*=*:**2217>A<GDGC>CA*<C?FFF7208:C@@7:)210)299C*)+02<FGF(7)785:F02)1-)-76@)41-(03(-(-*2360(-(,,4>2*-.)82.(-4::2<?B>2;(2).)42)(---
@M02996:162:000000000-B87FG:1:1101:10025:4124 1:N:0:TAGCGCTC+TATCCTCT
ACTACGGGTGGCAGCAGTGGGGGATATTGCACAATGGGCGGAAGCCTGAAGCAGCAAAGCAGCGTGAGGGAAGACGGCCTTAGGGTTGGAAAACGCTGTCCTCGGGGAAGAAACAAACGACGGTAACCATGGAGGAAGCGACGGCTAACAACGAGGAAGCAGCAGCGGCGAGACGGAGGCGGCAAGCGTAGGGAGGATTTACGGGGTGTAAGGGGAGCGCGGGCGGGACGGCAAGGTGGACGGGAGATACAGAAGCTCAACGAAGGAGGGGGATCCAAAACTGCAGGGCAGGAGAGGAGGG
+
88AAC?85:))=,8=;;==,;7+@6C6CD-@EAA<CC8C@+@@CCE8ED,-CCACCC8C,,:C>,?,?ECC=CECCEFG,,,CCC4B>@8?B,E:CCFC?<,,8?8>+?+38F,3A:,@@FCG:+33,,37,8,::,,4*3:8<F71,,,?:**4**46,466,2=C8**1*1:*:>/5*/7<)*11/9*1**):EF****2*08>85./*+2.<3D(9))1:1:>59()107(-72.5*,92.:)0(2))9)4:()+*,.)((-411)()((-)*1)..4).))(((-((3(-((0(431
@M02996:162:000000000-B87FG:1:1101:23023:4131 1:N:0:TAGCGCTC+TATCCTCT
CCTACGGGAGGCTGCAGTCGAGGATCATTGGCAATGGGCGAAAGCCTGACAATGCGACGCGGCGTGGAGGATGAAGGCCTTCGGGTTGTAAACTCCTGTCATAGGGGAACAGGCGAGGGGACCCAACACGTCCCTTAGTTGAGTGTACCCTAAGAGGAAGCGACGGCTAACTCGGTGCCAGCAGCCGCGGTAAGACAGAGGTCGCGAGCGGTGGTCGGATTGACTGGGCGGAAAGGGCGCGTAGGCTGCGAAGTGGGGCGGAGGTGAAATCTCCGGGCCCAACCCGGGAAGTGCGTCCGAA
+
-88?C?8==1)==;=;;;=888786;6<,-;6@@ECCFCCEEDEGFEEEFGC,96@@FCC7@@B4@FEGDEEEEFFGGGDDDGDG98FBBDEFCFGFG,FG9FFCFEEDFGBFFGGGGGGCGEEGGGGGGGGGGC,@FEDFCG>DDFGBGCFFGFFFGCFGC>CFGG*ACF7?*A*=E6CCDFF@FGGGG)21*<<FGGFD*2<*9>EB@)29)09DBC35*0::7EC6BDB>FBFB:@94)-046989>9B>(82:519>>(4-8<4=)2-)5BD@(-,280:6>>(44:.59>4)-492
@M02996:162:000000000-B87FG:1:1101:12750:4149 1:N:0:TAGCGGTC+TATCTTCT
GCTACGGGGGGCTGCAGTGGGGGATATTGGACAATGGGGGAAAGCCTGAAGCAGCGACGCCGCGTGAGGGAAGAAGGATCTAGGGATGGTAAGCTCCTTAAGTCGGAGAGAAAAGGACGGTACGAGTAGAATAAGGCCAGGATAACTAGGAGCCAGAAGGGGTGGCACCGCGCAGGGGGCCGGCGTCATACGGAAGAAGAGGGCGTTAAGCGGATGTAGAGGGTAAAGAAAGTGCGAAGGGAGAGCATAGAGCCTGAGGCGGAAATGGGAGGGGAAACGGTACAAAGAGAGGGAAGGAGGG
+
-8ACCB>A85)8888::::,:8+@=E<BE9,,==CBCD7BF+A,E@<EE,-:=AB+>3>++88>8>F:,><FEC<D8,8,,,?>>CBFC37@,>@,3<,,,?8,8<:*1<*,CF7FC7C71=<7*C*=C:BF<+<+;*AC**<00++0++2*1*+******)1/***+***:3**:**7:*)))19)9*+2C=>**)0*/2*:3:))8)**2)))12.;2*::9+4<*))*9-))8(4>)(1(0(00)*3)9)..(2**((.-4().5)(*-33.*82(41)())5(((.,((((()((-3
@M02996:162:000000000-B87FG:1:1101:17347:4159 1:N:0:TAGCGCTC+TATCCTCT
ACTACGGGTGGCTGCAGTGGGGGATATTGCACAATGGAGGAAACTCTGATGCAGCAACGCCGCGTGAGGGAAGAAGGTTTTCGGATTGGAAAACTCTGTTTGTAGGGAAGAAACAAATGACGGGAACCAAAGAGGAAGCCACGGCTAACTACGTGCGAGCAGCCGCGGTGATACGGAGGGGGCAAGCGTTGTCCGGATTTACGGGGGGTAAAGGGTGCGCAGGCGGGACGGCAAGGTGGAGGGGAAATGCCGAGGCTGAACACCGGAACTGCATCCAAAACAGAAGTGCCAGAGAGGAGGG
+
88AAC>10:0)=68=;;==6;8+8BE9EDEFA,CCCA6<@8CC<,@EFF,<EFEC@D,@@@@@B+>?=FEBEEEFFFBAC,,@>:CCF,55B,BFFFF,EF8EFC,=9??E<E?=D:,C<EC>+@+3+6A=F8=D>F@D8>8B@CEEF@;@>>,4++505303@3=E>4*6,=CF5B5::/50)*:/:2*91+;A:B***2:=51)..05C+:=>*91C))27)>;*9()1.,2()).71(115-78)2:)0((-((**446((4>((0)2,4-/+7744().(..)..))5,4(()(4((
@M02996:162:000000000-B87FG:1:1101:17326:4160 1:N:0:TAGCGCTC+TATCCTCT
ACTACGGGTGGCTGCAGTGGGGGATATTGCACAATGGAGGAAACTCTGATGCAGCAACGCCGCGTGAGGGAAGAAGGTTTTCGGATTGTAAACCTCTGTTTTTAGTGAAGAAACAAATGACGGTAACTAAAGAGGAAGCCACGGCTAACTACGTGCCAGCAGCCGCGGTAATACGGAGGTGGCAAGCGTGGTCCGGAGTTACTGGGTGTAAAGGGTGCGCAGGCGGGACTGCAAGTTGGATGTGAAATGCCGAGGCTGAACCGCGGAACTGCAGCAAAAACGGAAGTTCTGGAGGGGAGTG
+
888?@:8580);=88;;;=;;7:@8C,6CCF,@A9@CAECFCCFF9,C@@CE@E9CAFCC:@8@+8?BEDCFEC@EF,::,<@CC=CF<?ECFGCFGE,CA,?EB,A?<FG<FFGFF9FFGGG=FGG,EEGGGGGGGGGCGGGGGEEFF9DDG=>@:E98>9@8FEGG*:B2=BF*>>C*:5;6:D4D9/:600/=B)*0:21;8C0:0;@CCAD0:0995CC>E>:94)18>A>*).778F(@ABB):<::>BF>(*152.4(-4767)932.)*0(.2378(-7))-).448(3>96,(
@M02996:162:000000000-B87FG:1:1101:12764:4165 1:N:0:TAGCGCTC+TATCCTCT
ACTACGGGGGGCTGCAGTGGGGGATATTGCACAATGGGGGAAACCCTGATGCAGCGACGCCGCGTGAGTGAAGAAGTATTGCGGTATGTAAAGCTCTTTAAGCGGGAAAGAGAATGACGGTACCAGCAGAATAAGCCCCGGCGAACTACGTGCCAGCAGCCGCGGGAATACGTAGGGGGCAAGCGTTATCCGGATTTACTGGGTGTAAAGGGAGCGTAGACGGTAAAGCAAGTCTGAAGTGAAATCATAGGGCGTAACCCTGTAATGGCGTGGGAAACGGGGTAACTAGAGTACCGGAGGG
+
-8A?@A851)088889:::9:8:>8?9AEEGED@EDCDDCC:BFFC<ED,?ECDB=>FEG7>@>5@@C>CBFFA@C,@<<,@FE*5>F<<<A<FCFF:,CFGF7:FCECFG+CF:FFGGGGGGGGGGGGGGCGGEGEGGGGG*CEE*CFG*;8FF<CFF6;7:EE*:?EEFF7<;=ECD>55:<=>995CGECE7**2?=FGG4:99FF?DG5BDGC6CDFEDGCEEF4?7F62:FBFF*5:6=)7B4FBFFB((-4:F<(84<D2).7(/(37<F5:(4()(-4)-.56<56:)4569;>
@M02996:162:000000000-B87FG:1:1101:20451:4186 1:N:0:TAGCGCTC+TATCCTCT
ACTACGGGCGGCAGCAGTAGGGAATATTGCACAATGGGGGAAACCCTGATGCAGCAACGCCACGTGTGGGAAGAAGCATTTCGGTGTGTAAACCACTGTCGTGAGGGAATAATGCTTAATTTCGGTTAAGTTGAATGTACCTCGAAAGGAAGCACCGGCAAACGTCGTGCCAGCAGCCGCGGGAATACGAGGGGTGCAAGCGTTGTTCGGAATCACTGGGCGGAAAGGGAGCGCAGGCGGAGATGCAAGCAGTCTGTACAATACCGGGGCCCAACCCCGGACCTGCAGACGGGACGGTGG
+
688?CB5:)018888;;<;<;8;C6C6CEFGECCD@CFDGEEFFGG?EEEDEFACECCBC@:B>,::CFDCFEAEFFFAE,@FD4CBF,?BEFGGGGG?FGAFGBFDCF,ED<FF<,AE,CAFFF+@FGGDFEDF9DEFFG3EFFGEGGGGGGGDFCGDDEFG*7@C=EEGGGGGGGEC?CD5>EFGGGGGGDFAEBGGFGG*0217?>>CE*=FGFAFGFE5DGFGF?FG;BFBD>;BD>C2059?<F?BF.4-:6C7AF*63??BFF9D(44B8:1;12B>(.47><?(460-(<-((
@M02996:162:000000000-B87FG:1:1101:24526:4197 1:N:0:TAGCGCTC+TATCCTCT
CCTACGGGGGGCAGCAGTGGGGAATATTGCACAATGGGGGAAACCCTGATGCAGCAACGCCGCGTGAAGGATGAAGGCCCTATGGGTCGTAAACTGCTTTTGTGGTGGAGCAATAAGGCGTACGTGTACGTCGATGAGAGTACATCACGAATAAGCATCGGCTAACTCCGTGCCAGCAGCCGCGGTAATACGGAGGATGCAAGCGTTATCCGGATTTATTGGGTTTAAAGGGTGCGTAGGCTGTGCCGCAAGTCAGTGGTGAAATGCCCGGGCCTAACCTGGGAACTGCCATTGATACTGG
+
8ACCCE:==:)8888::<:::88BFFFGGGGGGGGGGGGGGGGGGGGGGGGGGFFFGGGGGGGGFGGGGGGGGGGGGGGGGGGGGGGGGGGGGGGGGGGGGGFGGGGGGGGGGGGGGGGGGGGGGGGFGGGGGGGGGGGGGGGGDFGGDGGGGGFGGFGGGGGEGGGGGGGGGGGGGGGGGGFFGGGGGGGGGFGGFGGFGGGFGDFFFFGGGFFG4<FGFGGDE@FGFFGF??BFFFFGDFFFFFF>GF6B<AFFFGGFBFB))<BBF?D6>65C6::B:FF024>4<724:4>A44<>)
@M02996:162:000000000-B87FG:1:1101:19121:4211 1:N:0:TAGCGCTC+TATCCTCT
ACTACGGGGGGCAGCAGTAGGGAATATTGGTCAATGGGGGGAACCCTGAACCAGCCATGCCGCGGGAGGGAAGAAGGCCCGACGGGTCGTAAACCTCTTTTACCGGGGGCTAACGGGCGTCGTGCGCGGCGCTGGGAAGGTACCCGGGGAATAAGCAGCGGCTAACTCCGTGCCAGCAGCCGGGGTAATACGGAGGAGGCGAGCGTTATCCGGATGTATTGGGTTTAAAGGGTGCGCAGGCGGGCGGGTAAGTCAGCGGGGAAATGGCGGGGCGCAACCCCGGCAGGGCCGTGGAGACGGG
+
-888A?==:5)8888::<:<5==C4C,C?AC<BA9@ACCDDEDFGG8>BFC:CB>>C?<D3<1<*4CCED<C<8<CEFGG5:::CE2?CC8@FGG@F60ACCFGDEDDC?*;ECEEGGG/:C*;EEEEEGGG:E*;FFGGFGGGGEEEGGG6CGCFF*7885*;FG+AF8/:DGGECC7C57).81C<:EGFC@C:5*755/:>E1)8)/:=C>))2.*29:71*.<C4@>>.33@0,5C9D9>>7<;)-(9-.)::ED04721)6),86DBF-5*0(4,:>99070,(-3((,-(042?2
@M02996:162:000000000-B87FG:1:1101:8413:4251 1:N:0:TAGCGCTC+TATCCTCT
CCTACGGGGGTCAGCAGTGGGGAATATTGGTCAATGGGGGAAACCCTGAACCAGCAACGCCGCGTGAAGGATGAAGGTTTTCGGATTGTAAACTTCTTTGACGAGGAACGATAATGACGGTACCTCGAAAACAAGCCACGGCTAACTACGTGCCAGCAGCCGCGGTAATACGTAGGTGGCGAGCGTTGTCCGGATTTACTGGGTGTAAAGGGCGTGTAGGCGGAATGGCAAGTCAGATGTGAAAACCCGCGGCTTAACTGCGGGACTGCATTTGAAACTGTTGTTCTTGAGTGCTGGAGAG
+
88ACCFAB@)18;;;;;<;;;888CEFGGGGGGGGGGGGGGGGGGGGGGGGGGFFGGGGGGFGG@FGGGGGGGGGGFFGGGGGGGGGGGGGGGGGGGGFGGGDGGGDGGGGFGGGGGGGGGGGGGGGGGGGGGGGGGGGGGGGGGGGGGGGGGGGFFGFGGDEGGGGGGGGGGGGGC?EGGGEEGGDGGGGGGFGDFGGFFGGFGGFFFF>EDFFGG7FGFGGGC>GGFFFFDFFFFFF::F<@AFFFD>FEFBBFAF7>DFFF;;(47AD94AFGFA<2<?B12<<:A<8:>AA<?BB8:
@M02996:162:000000000-B87FG:1:1101:12546:4262 1:N:0:TAGCGCTC+TATCCTCT
ACTACGGGCGGCTGCAGTCGAGAATCTTCGGCAATGGACGCAAGTCTGACCGAGCGACGCCGCGTGTATGATGAAGGTCTTCGGATTGTAAAGTACTGTCGATTGGGCGGAAAGGAATGAGAGCAATCTCTTGTTTTTGACCTATCATTTGAGGAAGGACGGGCGAAGTGCGTGCCAGCAGCCGCGGTAAGACGAACTGTGCTAACGTTATTCGGAAGCACGGGGCTGAAAGGGCGCGGAGGCGGTTTTTTAAGCGGGGTCGGAAAGCCCTCGGCCCAACCGAGGAACGGGGGTCCGAACG
+
-88?CA5:8108888;;;;888;86CC@FDGEC@@CCEE@8@@CC<<CAFE@@C8>=FCF@>8>+>4?<ABFECEEF?F<,<FCCB?F?ECAAEFGGG,CFGC,>DC>CGGEF,DFG<FGGGGGFFFG9FCGD776,>CEGFCF,DF,,6?DFGGGEEGF:CEE*=CE/+?>DBC*?<A?C9<7:CG/9EGG?EGGF*960?07:9>).5*3*859C2/CF819=>*14?DFFFBF9>)949804).(1(,)4><>9GG,4546:9(3.80.487*)-3?(>(43(47(44;0-3,724--
@M02996:162:000000000-B87FG:1:1101:8406:4267 1:N:0:TAGCGCTC+TATCCTCT
CCTACGGGGGTCAGCAGTGGGGAATATTGGTCAATGGGGGAAACCCTGAACCAGCAACGCCGCGTGAAGGATGAAGGTTTTCGGATTGTAAACTTCTTTGACGAGGAACGATAATGACGGTACCTCGAAAACAAGCCACGGCTAACTACGTGCCAGCAGCCGCGGTAATACGTAGGTGGCGAGCGTTGTCCGGATTTACTGGGTGTAAAGGGCGTGTAGGCGGAATGGCAAGTCAGATGTGAAAACCCGCGGCTTAACAGCGGGACTGCATGTGAAACTTGTGCTCGTGCGTGCTGGAGAG
+
88ACCB=85)08;;;;;<;;;888CEEFGGGGGGGFFGGGEGGGGGGGGGGGGFEFFGGGGGGG:CFFGGGGGGFFGGGGGGGGEGGGCG?FFGGGGFCFFGCGGECFGGGGGGGGGGGGGGGGGGEGGGGGGGFFCGGFGGGGGFGGG*3,@FFFF80>>;BEGCEGFGGGGFGC+?CFED8>ED<CGGGEDF*C@GF*:757?DFFFFF=/7))*.:CFEGGD:FFB)6<AF9B<BFC4::647B?<1179>9?<<*)(0492((377*)65=@BA)))1)))6(4(-(--:8<66,(-
@M02996:162:000000000-B87FG:1:1101:12530:4271 1:N:0:TAGCGCTC+TATCCTCT
GCTACGGGCGGCTGCAGTCGAGAATCTTCGGCAATGGACGCAAGTCTGACCGAGCGACGCCGCGGGGATGATGAAGGTCTTCGGATTGTAAAGTACTGTCGATGGGGCGGAAATGAATGAGAGCAATCTCTTGTTGTTGACCTATCAGTTGAGGAAGGACGGGCGAAGTTCGTGCCAGCAGCCGCGGTAAGACGAACTGTGCGAACGTGAGTCGGAAGCACGGGGCGTAAAGGGCGCGAAGGCGGTGTGGTAAGCGGGGTCGGAAAGCCCGCGGCGCAACCGAGGAACGGGGCTGCGAAAG
+
6-6ACE==5106888;;;;888;@,C,;CCF7@@F@C@C@@:@CC9,E@EC@@>8=:CECC>8=+=+83CFGFCCFGFF,,7BCC+BF3<=<=CDFDE3FFF7,8DC@CGGCG:FFG9FFGGFGGGGG9B@F>74+4*:BEC+C,:C+++?CGGGGEEC<B5::*:>G50<>98A:F<:CCC>72CC)9EGGFDGGD*79*:*./770)0*+*8>DD(*98:7DEF*/-./=>??E>>)977<)4))-*(,*44<;>*>,4),4<>::41)(447/0-44,70799B<(434(((-<9(--
@M02996:162:000000000-B87FG:1:1101:22453:4275 1:N:0:TAGCGCTC+TATCCTCT
CCTACGGGGGGCAGCAGTAGGGAATCTTCGGCAATGGGGGGAACCCTGACCGAGCAACGCCGCGTGAGTGAAGAAGGTTTTCGGATCGTAAAGCTCTGTTGGTAGAGAAGAACAGTGATGGGAGTGGAAAGTCCATCATGTGACGGTAACTAACCAGAAAGGGACGGCTAACTACGTGCCAGCAGCCGCGGTAATACGTAGGTCCCGAGCGTTGTCCGGATTGATTGGGCGTAAAGCGAGCGCAGGCGGGTGGATAAGGCTGAAGTTAAAGGCAGGGGCTTAACCAGTGGATGCTTGGGAA
+
-8AACA==:518888::<:<:8:::C9FFDE@CCFDFFDDDEEFGGFFEFF<4<4=<FCFC<<<1<=B?CBFECEFG<9EFCGDDEGG,@C;?FCGFF0AF*2ACEFFFGGFGGG@FG7AFGGDEGGGGGGCFGG:FGFGFCFGGGEGCF:EFGAFCFFGF<C;CEGDEEFFGFGE0:::FC:FFGGGGGG*/>9CFF0=CG<9<CB>:5D*18:F=?CD7*0>FBGF?FG59B?FFF><>D,>>FFFG0(.48)6<E*1(8,<?4-6@4:702<*71(((06948(6?()).(.)*-31,
@M02996:162:000000000-B87FG:1:1101:8532:4302 1:N:0:TAGCGCTC+TATCCTCT
CCTACGGGAGGCTGCAGTGAGGAATATTGGTCAATGGACGCAGGTCTGAACCAGCCAAGTCGCGTGAGGGATGGCGGTCCTATGGATTGTAAACCTCTTTTGTCGGGGAGTAACGTGCGGGACGTGTCCCGTATTGAGAGTACCCGAAGAAAAAGCATCGGCTAACTCCGTGCCAGCAGCCGCGGTAATACGGAGGATGCGAGCGTTATCCGGATTTATTGGGTTTAAAGGGAGCGCAGGCGGCGCGTCAAGTCAGCGGTAAAATGTCGGGGCTCAACCCCGGCCGGCCGTTGAAACTGC
+
88ACCA:=80)==;=;=====;;CEFFGFGGGGGGDGGFGFGCEGGGGGFFDFFFDFGGGGGGC@FGEGEFGEFEFFGGGGGGGGGGGFGDFGGGFF@EFFFB5?+>F>EGCEFEFGGGGGGGGGGGGGGGGGGGGGGGGGGGGGGGGGGGGGGGFFGGEGGGEGGFGGGEGGGGGGGGGGCA>GGCGFFGFEDEEFGGFGGGFGGFFFFFGDBE<64:D=GFDC>G7<FGFFFFFFBE9396)7;E6D:?F9AAFFE966;<<2<4479G>>37<?844:DFFF>9>94(,4,<<F)6)
@M02996:162:000000000-B87FG:1:1101:17045:4303 1:N:0:TAGCGCTC+TATCCTCT
ACTACGGGTGGCTGCAGCTAAGAATATTCCGCAATGGACGAAAGTCTGACGGAGCGACGCCGCGGGTATGATGAAGGTCTTCGGATTGTAAAGTACTGTCGATGGGGCGGAAAGGAATGAGAGCAATCGCTCGTTTGTGACCTATCAGGTGAGGAAGGACGGGCTAAGTGCGTGCCAGCAGCCGCGGGAAGACGAACTGTGCTAACGGTATGCGGAAGCACGGGGCTGAAAGGGCGCGGAGGCGGTGGTGGAAGCGGGGTCGGAAAGCCCGCGGCGCAACGGAGGAACGGGGCACCGAACG
+
-88?A?=5:0)==8=6;=,;;;C@;C,,CFE@@::CCEEBCCCCC,,C@CC:@B6@@@B@C@8>+=+>,AB,B?EEFAF?,,B=@:BF,<55?<EFFF5CFF+,:DC@>FECF,@FG7DEGGGGGGDA*D8D@5***4>FGF,B<DA,,2?DGFDD>AD,:5B:*;CG=<EC7;=1??:6:;08:CD5C7CFCDGGF*9/*:09:285.7*+28:CC97FFE7>E)*1.=7B:B?DF>)1493)4))(*((0,,(9>GG-8B29:>(,0814-472)-43(.,414??(42>,(-3>>1--
@M02996:162:000000000-B87FG:1:1101:8517:4313 1:N:0:TAGCGCTC+TATCCTCT
CCTACGGGAGGCTGCAGTGAGGAATATTGGTCAATGGACGCAGGTCTGAACCAGCCAAGTCGCGTGAGGGATGGCGGTCCTATGGATTGTAAACCTCTTTTGTCGGGGAGTAACGTGCGGGACGTGTCCCGTATTGAGAGTACCCGAAGAAAAAGCATCGGCTAACTCCGTGCCAGCAGCCGCGGTAATACGGAGGATGCGAGCGTTATCCGGATTTATTGGGTTTAAAGGGAGCGCAGGCGGCGCGTCAAGTCAGCGGTAAAATGTCGGGGCTCAACCCCGGCCGGCCGTTGAAACTGC
+
88ACC>=>=1)====;===;=;;CFFGGGGGGFGGGGGGGGECEGGGGGGFGGGGGFFGFFFFFFFGGGGGGGGGFFFGGGGGGGGGFGGGGGGGGGGFGGG=FGGGGFEF@FFGEFGEG7FGGGGGGGGCFEEGGGGGGGGGGGGGGGGGGGGGGFGGGEGGGGGGGGGGGGCGGGGGGFD>DGGDGGGGGGFGGFGGFGGGFGGFFFFGGG>>GD4>FFGGGCEGFFFGBFFFB99@C>G;84.7(7(4@:A4:0CG?1>DAAFDA>799B37@0324<@F>>BFFB4--8:6<65<2
@M02996:162:000000000-B87FG:1:1101:24948:4318 1:N:0:TAGCGCTC+TATCCTCT
CCTACGGGAGGCTGCAGTAGGGAATTTTCGTCAATGGGGGGAACCCTGAACGAGCAATGCCGCGTGAGTGAAGACGGTTTTCGGACTGTAAAGCTCTGTTGCGAGAGAAAAACGATATGGATAGGGAATGATCCATAAGTGATGGTATCTCGCCAGAAAGTCACGGCTAACTACGTGCCAGCAGCCGCGGTAATACGTAGGTGGCGAGCGTTATCCGGAATGATTGGGCGTAAAGGGTGCGTAGGTGGCATGGTAAGTCTGAAGTCAAAGCCGGCAGCTCAACTGTCGTACGCTTTGGAAA
+
68ACCB)880)===8======8;CEFFFGGGGGGGGGGGGGGGGGGGGGGGGGFCFFGGGGGGGCFGGGGGGGFGFFGGGGGGEGGGFGGGFCFFGGGGGGGGGGFFGGGGGGGBCGGGGGFFCFGGGGGGCGGGCFGCFGGDGCEGGGGGGGGGGFGGGGGGGGGGGGGGGGGGGGGFD65FFGGGGGGD8EFG?@D=>DCGFFGFFDFDGG4/:DB35>FGCFFGGFFGBFFBF8?E*414)29964.->?9<<BGGAF?A?><BAB<C?;9@8>:7?<?:<:4>8464190,(124<<
@M02996:162:000000000-B87FG:1:1101:8538:4320 1:N:0:TAGCGCTC+TATCCTCT
ACTACGGGAGGCTGCAGTGAGGAATATTGGTCAATGGACGCAGGTCTGAACCAGCCAAGTCGCGTGAGGGATGGCGGTCCTATGGATTGTAAACCTCTTTTGTCGGGGAGGAACGTGCGGGACGTGTCCCGTATTGAGAGTACCCGAAGAAAAAGCATCGGCTAACTCCGTTCCAGCAGCCGCGGTAATACGGAGGATGCGAGCGTTATCCTGATTTATTTGGTTTAAAGGGAGCGCAGGCGGCGCGTCAAGTCCACGGTAAAATGTCGGCGCTCAACCCCTGCCTGCCGTTGAGACTGC
+
-8ACC*8=11)===8;=====;;CFGGGGGGGFFFDFFFGFGGGGGGCCGGGGFFF,CFGFGGGEGGG@C:FGFGFBFGGGCGGGGGGGFAFFFGFGEFGAF=<?B>:==+8AF7FFDE+::C@F7@FGGGG6,D;E,@<@BFCGEDG@C,8DF8EEFFFEGFEGFCDFC:,;BEE668CEGFFGDG*++31A)*357*;)5*8EGFFF?C2:9BFC>C*9EGFD<+06/:)4(459B>)41(7(8)-9((16<<)5233().)))65)()-(4<*7(,310,23,.340--4((,1.,,
@M02996:162:000000000-B87FG:1:1101:24928:4331 1:N:0:TAGCGCTC+TATCCTCT
CCTACGGGAGGCTGCAGTAGGGAATTTTCGTCAATGGGGGGAACCCTGAACGAGCAATGCCGCGTGAGTGAAGACGGTTTTCGGACTGTAAAGCTCTGTTGCGAGAGAAAAACGATATGGATAGGGAATGATCCATAAGTGATGGTATCTCGCCAGAAAGTCACGGCTAACTACGTGCCAGCAGCCGCGGTAATACATAGGTGGCGAGCGTTATCCGGAATGATTGGGCGTAAAGGGTGCGTAGGTGGCATGGTAAGTCTGAAGTCCAAGCCGGCAGCTCAACTGTCGTACGCTTTGGAAA
+
88ACCB8):0)==;==;====8;CCFGGGGGGGGGGGGGGFGGGGGGGGGGGGGGGGGGGGGGGGGGGGGCGGGGGGGGGGGGGEGGGGGGFFFGGGGGGGGCGE@FGGGGFGGDFGGGGGGGGGGGFFFG9EFFGGGGGGGGGGGGGGGGGGGGGGGG<<CFGG==EE7CFGGGGGGGG?FFFGGDGGGD8EFGG*2?BGGGFGGEDFFD5D49CC9*5)<<>FFE44BGF:FA=8BFD47:<?914>:AFB4)42<>26@AF2)).1,74;6B*)(.8<FB24:>??:26>??:444).
@M02996:162:000000000-B87FG:1:1101:20272:4345 1:N:0:TAGCGCTC+TATCCTCT
ACTACGGGGGGCAGCAGTGGGGAATATTGCACAATGGGCGCAAGCCTGATGCAGCAACGCCGCGTGAGCGATGAAGGTCTTCGGATCGGAAAGCTCTGTCCTTGAGGACGAAACAAATGACGGTACTCTTGGAGGAAGCCCCGGCTAACTACGTGCCAGCAGCCGCGGTAATACGTAGGGGGCGAGCGTTAGCCGGAAGTAGTGGGCGTAAAGAGTACGTAGGTGGTGATGTAAGCGTAGGGGGAAAGCCCGGGGCTTAACGCCGGTTAGCCCTACGAACGGCAAGACGTGAGGGCAGGAG
+
688AC?9=8)188884:<:9988=:=<<BFFF<A,?ACFC@C@EFF,ADCBFAEBEEFCF=>3=8>FEFE@>CCAEC<D8,<D@B*@F*>@<:F<FFF8DF;DGAFCC<FGGGFGGG,FGGGG*FFFG9>?CEFGGGGCFGCCEGGGFG+ACE;:;;E<*8<C;EEGG5>E9CGG+<:CCDD@BCDGG7*C*<?EGEG59F*39=D5D)0CC>BF:F<C9?EE*AF11)*2/66<*7,.131(79@7:C:37699B(/244)(43;-(84:)4(8*7(86(72;9<:<((,3((-2>(2--
@M02996:162:000000000-B87FG:1:1101:13190:4345 1:N:0:TAGCGCTC+TATCCTCT
CCTACGGGTGGCAGCAGTGGGGAATATTGCACAATGGGGGAAACCCTGATGCAGCGACGCCGCGGGAGTGAAGAAGTATTGCGGTATGGAAAGCTCTATCAGCAGGAAAGAGAATGACGGTACCGGACTAAGAAGCCCCGGCTAACTACGTGCCAGCAGCCGCGGTAATACGTAGGGGGCAAGCGTTATCCGGATTTACTGGGTGTAAAGGGAGCGTAGACGGTTTGGCAAGTCTGAAGTGAAAGCCCGGGGCTCAACCCCGGGACGGCGTGGGAAACGGGAGAACTAGAGGGCAGGAGAG
+
-88AC?85>00=;8=;;==;;88B;E,6EFFFDCCCDDDDCEFFGD?CD<C@AA:@@FCCC@8>+7@=8??FECEF,B,,,CFC8@+E,?BCCFFGGC,AEFGGFGCCDGGCGG:FGGGGEGGG+FEG:FFGGGFGFGGGGGEGGGGFDE>DGGGC>E9B>9=EG*:E7;EF7BCCCDDCECF:C5*9*<FGDE58*:D/:CG0:)9FFBFGFEBGD2>D@>C91):72?FF<A)9<9?*.:9@A<>1D>FD((4<BFDFBB6>>9(47(1(-9FCF70((7-:<8).4).(-:?:<0-(-
@M02996:162:000000000-B87FG:1:1101:11340:4348 1:N:0:TAGCGCTC+TATCCTCT
GCTACGGGAGGCAGCAGTGGGGAATATTGGGCAATGGGGGCAACCCTGACCCAGCAACGCCGCGTGAAGGAAGAAGGCTTTCGGGTTGTAAACTTCTTGGACGAGGGACGAAAATGACGGTACCTCGAAAACAAGCCACGGCTAACTACGTGCCAGCAGCCGCGGTAATACGTAGGTGGCAAGCGTTGTCCGGATTTACTGGGTGTAAAGGGCGCGTAGGCGGGATAGCAAGGCAGGAGGGAAAGCTATGGGCGGAACCCATAAACTGCTTTGGAAACGGGTAGTCTGGAGGAACGGAGAG
+
-88AC?8=511=88=;;<=;;88@6@,6CCFE<<CCCDDDFCDFGD,CAEFEDA:CCFEFC@@>6>CCFFDGGDFFFG84,ACCEABF+@?D?EFGGB,BFFGGEGDEFFGCFECFGGGGGGGGGGGGGGGGFGGGFGGGGGCEGGFGGGCFFGC?DF>@89>EG?EG@FGF7BCE+<=6C6:5:**:2CFGDF:**?F4:CG8:1=FFFGE*>ED73CG@EC97):76@7>(-3>>BB*4927(016*6:F3((47>F?F)4<AF)9*)*)).9<7((4()-())).4.3(,((4<-3(,
@M02996:162:000000000-B87FG:1:1101:11357:4359 1:N:0:TATCGCTC+TCTCCTCT
ACTACGGGAGGCAGCAGTGGGGAATATTGGGCAATGGGGGCAACCCTGACCCAGCAACGCCGCGTGAAGGAAGAAGGCTTTCGGGTTGTAAACTTCTTTGGCAAGGGACGAAAATGACGGTACCTCGAAAACAAGCCACGGCTAACTACGTGCCAGCAGCCGCGGTAATACGTAGGTGGCAAGCGTTGTCCGGATTTACTGGGTGTAAAGGGAGCGTAGGCGGGATAGCAAGTCAGGAGTGCAATCTCAGGGCTTAACCCCGAAACTGCTTTTGAAACGGGATTACGTGAGGAGCGGAGAG
+
88<?C?1:=:0=688;;==;;88,,;,6,;C8@<FDDCEDFGGFE:8EFGGFFFCDEGCF:@@>+@FCFFF8FEFFFGC<,?FE:=4C+@?BFGGGG???,9,,:BCFGGGDFGFGGGDFGGGG9CC+8FEGGGFFDDFGCEGGGFFGGGCCFF;::DC,@9E7F:EEFFGGF,::444,02)2::5C<FD>CB*:*+;6;FG)3996F?CE*7)9)17<FEG)/)*9<F>562<4((00.*.95@*.*.2>0<04<FGF1376(4)66)2-).)<84((()(().(..((()---0,-,-
@M02996:162:000000000-B87FG:1:1101:7135:4369 1:N:0:TAGCGCTC+TATCCTCT
CCTACGGGTGGCTGCAGTGAGGAATATTGGTCAATGGGCGGAAGCCTGAACCAGCCATGCCGCGTGCAGGAAGGCGGCCCTATGGGTTGTAAACTGCTTTTGTAGTGGAGCAATAAGGTCTACGTGTAGATCGATGAGAGTACATTACGAATAAGCATCGGCTAACTCCGTGCCAGCAGCCGCGGTAATACGGAGGATGCGAGCGTTATCCGGATTTATTGGGTTTAAAGGGTGCGTAGGCTGTGCGTCAAGTCAGGGGTGAAATACCTGGGCTTAACTCAGGAACTGCCCTTGATA
+
88BCC>>)1))=;==;===6;;;;FFGGGGGGGGGGGCGGGFEC,EFGFGFGGFFG8EFGFFFGGGDGGGGGGCEFGGGGFEFGGGG=FEEEFGFGGFEFGGC?F@EF<EFCFFGFGF?FFGGGGGGGG<>FD@FGFGGGGGGGG=DFGGGGGGGGGGGGGGGGGGGGGGGGGGCCF9FGGGFFGGGGGFGGG)5EEFGFDGGFGGFBAFFGG>BDGFGGBFGGGEGCAFDBB??F?B>D?<?>79B(9<84:5)41:C?BF?FD49?*-*421.A44)<2<37??>,5:.42136@
@M02996:162:000000000-B87FG:1:1101:17241:4376 1:N:0:TAGCGCTC+TATCCTCT
ACTACGGGTGGCTGCAGTGGGGAATATTGCGCAATGGAGGCAACTCTGACGCAGCAACGCCGGGTGCAGGATGAAGGCCCTAGGGTTGTAAACTGCTTGCAGTAGGGAAGAAGTAATTGACGGTACCTACACAAGAAGCTCCGGCTAACTACGTGCCAGCAGCCGCGGTAATACGGAGGGAGCAAGCGTTATCCGGATTTATGGGGCGGAAAGCGCGGGCAGGCGGGGGGTGAAGGGGAACTGGTAACCCGAGGGCTCAACCCCCGGTCGGGATCGGAAATGGACAACTGGGGGGCGGGGG
+
6-8AC?80501;=88;;;=;;@@@6C,6CCC7B@:CDACCB@CFFA,C@C@,:C6CAFEFF@8=6@6=FFCEEADEFFEG,AEDFEEF=@BAFEFGGC,BFF5A?E@E=FG<F:CF;,CEGGG=FCF,CEFFGGGGGGG,@DCGFEGGGBFFE@>46@;8>9@@F5EG5>E,=;F*BC>CCC?>?FCDC4:*5@EGF***2++29:8>3:DGG7>7C(93>8=>CB:DB7/)4<A)(35*-0,0.9BFF:;51461(/2<75::029()-999(0*)((-)1<>).(()(.((-29@>((,
@M02996:162:000000000-B87FG:1:1101:7151:4383 1:N:0:TAGCGCTC+TATCCTCT
CCTACGGGTGGCTGCAGTGAGGAATATTGGTCAATGGGCGGAAGCCTGAACCAGCCATGCCGCGTGCAGGAAGGCGGCCCTATGGGTTGTAAACTGCTTTTGTAGTGGAGCAATAAGGTCTACGTGTAGATCGATGAGAGTACATTACGAATAAGCATCGGCTAACTCCGTGCCAGCAGCCGCGGTAATACGGAGGATGCGAGCGTTATCCGGATTTATTGGGTTTAAAGGGTGCGTAGGCTGTGCGACAAGTCAGGGGAGAAATACCTGAGCTTAACTCAGGAACTGCCCTGGATGCGGG
+
88BCCDA5:0)====;==;;;;CEFGGGGFCFGGGGGGGGGGGGGGGGGG<EFGGFGGFGGFGGGFFDGGGGGDGGFGGGGCCFFFG7FCFGGGGGGDGF@E8CFAFEFGFGG9FEGG,FFFGGGGGGFC,5@F=FFGGGGGGGAEFEGGG7FGFGFEGDGG>EGGFFGEFGGFEFFGGGGDA>EGGGCGFGGFGGDFFFGD=BGGFEF?>EDD:DG4FDFGGDG>FDBFDE?F:>:?B97*477=7:79>F))5)4:C(-587:)9)/.28?)/+9<4)4903.3)5)..5(32)),(,(
@M02996:162:000000000-B87FG:1:1101:24596:4385 1:N:0:TAGCGCTC+TATCCTCT
CCTACGGGAGGCTGCAGCTAAGAATATTCCGCAATGGACGAAAGTCTGACGGAGCGACGCCGCGTGGATGATGAAGGCCGGAAGGTTGTAAAATCCTTTTAAGTGTGAAGAATAAGCGAGGGCAGGGAAAGCCCATGTGGTGACGGTAGCACTTGAATAAGCAACGGCTAATTACGTGCCAGCAGCCGCGGTAACACGTCAGTTGCGAGCGTTGTTCGGAATTATTGGGCGTAACGGGCATGTAGGCGGTTTTGCAAGCTTGGTGTGAAATCCCGGGGCTTAACTCCGGAATTGCGTTGAG
+
8@CCC5)800)8=;8=====,;;6CCEEFFGGGEFGGGGGBCFGGGFCFGGG7@E@FCGGGGGGCF7C<FCGGGGD?FG7C7CFFGGGGGGFFGFFFFDF<:EFGFGGGGGFGGGGG7FG+@BF=CEGGGGEEFGGFEAGGGGFFGC348,@FGGFGG7EFCB7FC5?CEGGGGGGGC5:CGFF68FDDGGDGBFGFGG3CCC79F:BBDGEDDFGG?C9BGGGGFGC?4C@;:(.((0/4C<=9?40C9(7:24:)<C:458AF4069)*.32):3466:9<<)6?((14(8)5(.-144
@M02996:162:000000000-B87FG:1:1101:17230:4390 1:N:0:TAGCGCTC+TATCCTCT
ACTACGGGTGGCTGCAGTGGGGAATATTGCGCAATGGAGGCAACTCTGACGCAGCAACGCCGGGTGCAGGATGAAGGCCCGAGGGTTGTAAACTGCTTTCAGTAGGGAAGAAGTAATTGACGGTACCTACACAAGAAGCTCCGGCTAACTACGTGCCAGCAGCCGCGGTAATACGGAGGGAGCAAGCGTGAGCCGGATTTATTGGGCGGAAAGCGCGCGCAGGCGGGGGGGGAAGCGGATCTGGTAACCCGAGGGCGCAACCCCCGGTCGGGAGCGGAACTGGACATCAGGAGGGCGGAAG
+
888?@B>5=00;=8=;;==;;@@@6@<,CCE7@:@CC@CCB@CFEA9CACC:@C8CCFCFC@8=7>BCFFC<E=CEFFFG+@CCE=?F+@<?<@EG9<5EFF5EBFDDCFG<F:EF9,CEFGG7FGF,CBGGGGGGGGG>DDCGGECFF;EEG,>D:AC3:>D>FEGG*:C,=;E*=C=C=C:::DCDC*9*5;EGF3**2++;<8)<)<DGF7>CD9C5BC=9EFGC>)))-:?47>51(2.*.9=?><>546;?(*1967((79>(04C>;,0*.(-()14317))))..-102@7(,3
@M02996:162:000000000-B87FG:1:1101:24611:4399 1:N:0:TAGCGCTC+TATCCTCT
CCTACGGGAGGCTGCAGCTAAGAATATTCCGCAATGGACGAAAGTCTGACGGAGCGACGCCGCGTGGATGATGAAGGCCGGAAGGTTGTAAAATCCTTTTAAGTGTGAAGAATAAGCGAGGGCAGGGAAAGCCCATGTGGTGACGGTAGCACTTGAATAAGCAACGGCTAATTACGTGCCAGCAGCCGCGGTAACACGTAAGTTGCGAGCGTTGTTCGGAATTATTGGGCGTAAAGGGCATGTAGGCGGTTTTGCAAGCTTGGTGTGAAATCCCGGGGCTTAACTCCGGAATTGCGTTGAG
+
8ACCCEA581)===8======;;CFFGGGGGGGGGGGGGGGGGGGGGGGGGGEGEGFGGGGGGGFFGGGGGGGGGGGGGGGGGGGGGGGGGGGGGGGGGGGGGGGGGGGGGGGGGGGGGGGGGGGGGGGGGGGGGGGGGGGGGGGGGGGGGGGGGGGGGGGGGGGGGGGGGGGGGGGGGGGGFFGGGGGGGGGEGGFGGFGGGFGGFFFFGEGFFGGFGGFGGGGFGGFFGFFFFF7?EG:FDBDBF>GB1@B<?FDGGBBFFFB?FA=>FDFFEGFF>>:?A>9A>82<6<?)4:5:0:4
@M02996:162:000000000-B87FG:1:1101:12967:4420 1:N:0:TAGCGCTC+TATCCTCT
GCTACGGGTGGCTGCAGTGAGGAATATTGGTCAATGGGCGGAAGCCTGAACCAGCCATGCCGCGTGAAGGATTAAGGCCCTATGGGTCGTAAACTTCTTTTGAGTGGGAGCAAGAAGCGCTACGTGTAGCGCGATGAGAGTACCATTCGAATAAGCATCGGCTAACTCCGTGCCAGCAGCCGCGGTAATACGGAGGAGGCAAGCGTTATCCGGATTTATTGGGTTTAAAGGGTGCGTAGGCTGGCTGTCAAGTCAGAGGTGAAAGCCCGGGGCTCAACTCCGGAACGGCCGTGGATACGGG
+
88AACA=5:)1==8=;;==;;;@CCE,CCCECCD<CDFFEDEDEFD@ECFEFFECDDFFGFB@@@>FFGGFFF<DFFGGG<?CEDGCFCFEAEGDFF@<FFFFG,CCCDGGDF,AFGGGGGGGGGGGGGGGGGG7EGGGGFGGGGCAFGGG@GGFEE@CECD5CFFCFGG>CGFGGCCEF>D>?D:DG8FGGDFGGF*:5CGGFC95B);CEC>>**-2*=CDC:)<C>FFF<<0<3:>DD44)4)819AAF)):A4FG4:FFFA:1:@>C>B(7</3.38B><60(417(4(44)9:06-
@M02996:162:000000000-B87FG:1:1101:6572:4421 1:N:0:TAGCGCTC+TATCCTCT
CCTACGGGGGCTGCAGTGAGGAATATTGGACAATGGTCGGAAGACTGATCCAGCCAGGCCGCGTGAAGGAAGAAGGTCCTATGGATTGTAAACTTCTTTTGTACGGGAGCAATAAGGCGTATGCATACGCCGATGAGAGTACCGTACGAATAAGCATCGGCTAACTCCGTGCCAGCAGCCGCGGTAATACGGAGGATGCGAGCGTTATCCGGATTTATTGGGTTTAAAGGGTGCGTAGGCGGAATGCCAAGTCAGCGGTGAAACGCACGCGCTTAACGCGTGACCTGCCGTTGAAACTGGG
+
8ACCCAF=@1)688;;;;;;;6;;;CFGGGGGG9FFFFGGGGEGGEFC,CFGGGGG,DDFCFC8F@FGG<FGFF=FEFGGF@FFFGGGFGGGGGGGGGGGGGGGGGGEGGGGGGGGGGGGGGGGGGGGGGGGGGGGGGGGGGGGFGGGGGGGGGGG;FDEGGGGGGGGEDFGGECEGGGGGDFD=DDDGGGGGFGC;FGFGGGB?DFFFFGGG3<6D:FGFG57CFGGFFG>?B9>?>D97D>F?FF?G??7>D>>>G*41?AFF>;1BFD09?@GB:9>1>?:A::?:3(,4:BA6<9B0
@M02996:162:000000000-B87FG:1:1101:19860:4475 1:N:0:TAGCGCTC+TATCCTCT
ACTACGGGCGGCAGCAGTCGGGAATATTGCGCAATGGAGGAAACTCTGACGCAGGGACGCCGCGTAGAGGAAGAAGGTTTTAGGATTGTAAACTATTTTAGTCAGGGAAGAAAAAAGACAGTACCGGAAGAATAAGCTCCGGCTAACTACGGGCCAGCAGCCGCGGTAAAACGGAGGGAGCAAGCGTGATCCGGAATGATGGGGGGTAAAGGGGGCGGAGAGGGGAAGGGAAGGTAGTGGTGAAATCCCTCGGCGCAACGGAGGAACGGCAACTAAAACAGAATTTCTGGAGGGCAGGAGG
+
-88?C?=>)1)8888;;<;88@@B;@C@DFGCEC7CC<A@CECF<@,C@CCCEB8=CC>C8>@>+4+8BCACEADDF:9C+AFCCC,E,@<D<@FC,,,AFC?EBFFECFFCFGGGGGCFG9DFF+@FGGGC7FCFF=FGGGG*@FF,EFG*:CEC8;D:6*B*=E/=C+?6D*=2CC=C:755:>9*9*::182C5*:@7CEEED5>7BFFG)<7D(/9@57CED=/()103(,/5-/>45:@A//(9)3713(-4:9(2;33(:1,8(C10,0<6<5(()5))).)--.,(((-79(,(
@M02996:162:000000000-B87FG:1:1101:15978:4484 1:N:0:TAGCGCTC+TATCCTCT
ACTACGGGAGGCAGCAGTGGGGAATATTGGGCAATGGGGGCAACCCTGACCCAGCAACGCCGCGGGAAGGAAGAAGGCTTGCGGGTTGTAAACTTCTTGGACGAGGGACGAAAATGACGGTACCTCGAAAACAAGCCACGGCTAACTACGTGCCAGCAGCCGCGGGAATACGTAGGTGGCAAGCGTTGTCCGGATTTACTGGGTGTAAAGGGCGCGAAGGCGGGATAGCAAGTCAGGAGGGAAAGCTATGGGCGTAACCAATAAACGGCGGTTGAAACGGTGATACTTGAGTAGCGGAGAG
+
-88?@:=>810=888;;==;;88@C@,6CCF8@<;CADDC@@CFGC,CAFECAA:EDC@F:@8>+7CCFDDDFCAEEF?,++@CEC?F7??EEECFC9,BFFGGCEDEDFGDFG;DFGGGGGFGFFEGGGGGFGGGGGGGGE>FGGCFFG:CGG?C=@CC873BF*>E6BCC*<C:+<52:6>7?1*9/:CED>:*0:C*2>F.;)9@B?FG*<3D)49D5CC5:)274?CF-)6@:::/393<(015*6?@:(-4:CC)4).4>2(38()((-9?=)(4,)3)).)).34)-)545((,-
@M02996:162:000000000-B87FG:1:1101:9392:4504 1:N:0:TAGCGCTC+TATCCTCT
ACTACGGGCGGCAGCAGTGGGGAATATTGGGCAATGGGGGAAACCCTGACCCAGCAACGCCGCGTGGAGGAAGAAGGTCTGCGGATCGTAAACTCCTGTCCTAAGAGACGAGTAGAAGACGGGATCTGAGGAGGAAGCCCCGGCTAACTACGGGCCAGCAGCCGCGGTAATACGGAGGGGGCGAGCGGGGGCCGGAAGGAGTGGGCGGAAAGGGCGCGTAGGGGGCCGGTTAAGTCAGAAGGGAAAGGCCTGCTTGCAAGGGGGGAATGGCGGTGGAGACTGGTAGGCGTGAGGGCAGGAG
+
68AAC?5=)1)8788;;<;;;@@@;C,<@CF8@<CCDFDDCCDCFC,C@FCCCA:CC<CF+>7>+8C?FDCFFAAEF<F9,?CCC+@F,=BBE,EFGG,=F,FF=?DCAFE@6@FFGGGFGG7C:<C3@FFFEFEGGGGFG>CC*BCD6?DG*=**=C<C:;;EGCG3=B+=C8*/:===C)5089D)):):88E:>)>@*0:>57>)8:DFFF5<53)9>D*9E5:>4))09A./6<705*-737>014)04())-<>AB)49>>:(942((,)1)3?6)9?)66:>,(((-1:0546(-
@M02996:162:000000000-B87FG:1:1101:9384:4524 1:N:0:TAGCGCTC+TATCCTCT
ACTACGGGCGGCAGCAGTGGGGAATAGTGGGCAATGGGGGAAACCCTGACGCAGCAACGCCGCGTGGAGGAAGAAGGTCTTCGGATCGGAAACTCCTGTCCTAAGAGACGAGTAGAAGACGGGATCTTAGGAGGAAGCCCCGGCTAACGACGTGGCAGCAGCCGCGGGAATACGGAGGGGGGGAGCGGGGGCCGGAAGGAGGGGGCGGAAAGGGCGCGTAGGGGGCAGGGTAAGTCAGAAGGGAAAGTCCTGCGTTCAAGGGGGGAAGGGCTTGTGAGACTGGAAGGCTGGAGGGCAGGAG
+
866?C511)116688;;6;;;78:6C,,6<FCA@<CCA:CC@<,:@,C@C-,8@:=EC>:@>8=+8>:F=?EF=AEFBF9,5B@@+8B+@4=<5CFC=8><???A956@FG:8=3=@<<<CE+@>DF,@DFAD>>CFDFCE>CC*1>>*=CB4<*=:;5A9CBCF?C*:C:AFC/1?5C55)..195))/9*17C*77CFC*5<D)5)<)1:9>753319>;5<5)**-)*/44)*6<*C?4-5::F>74)1(-((-<><))322(3()-1((-.2*)...9:(.(3:2(-2((4(.4442
@M02996:162:000000000-B87FG:1:1101:19864:4538 1:N:0:TAGCGCTC+TATCCTCT
CCTACGGGTGGCTGCAGTGGGGAGTATTGCGCAATGGGCGAAAGCCTGACGCAGCAACGCCGCGGGAGTGAAGAAGTATTTCGGTATGTAAAGCTCTATCGATGGGGAAGAAAATGAAGGTACCCAAGGAAGAAGCCCCGGCTAACTACGTGCCAGCAGCCGCGGTAATACGTAGGGGGCAAGCGTTATCCGGATTTACTGGGTGTAAAGGGAGCGTAGACGGAATAGCAAGTGTGGAGTGAAAACCCGGAGCTGAACGCAGGAATTGCGTGGAAAACTGGGAATCTAGAGTACGGGAGGG
+
-888@@=5>)1==8=;;;=;;88@8;<6CFFC:@@CECCBCEDCFC,CEFE:CC@EFFCF6>8>+8@BBECDEDEF5C,<,CBD+BBF,??CAE:E<<,BCF4E@FDCC3ADFG3EFGGGFFFFGGGG+FFGGGGGFFGGGG@FFG7EFEDFGGCC8D96>9>EG5CE,@BC0BF=EDDCCD:8=92>*=CEDB**1?F=:FG7;19@F?DE5>:D78CCFCEGE>EC<F>F.)69:DF04>9B<)7:)49:4((5<E919E>:?2)57(1(48F?>:)6().3()).564)-:(4<1399
@M02996:162:000000000-B87FG:1:1101:16478:4541 1:N:0:TAGCGCTC+TATCCTCT
ACTACGGGGGGCTGCAGCTAAGAATATTCCGCAATGGGGGAAACCCTGACGGAGCGACGCCGCGGGGATGATGAAGGCCGGAAGGTTGTAAAATCCTTTTATGACTGAGGAATAAGTATTCGGAGAGAAACGGAGTATGGTGACTGTAGGTCATGAATAAGCAACGGCTAATTACGTGCCAGCAGCCGCGGGAACACGTAAGTTGCGAGCGTGGTTCGGAAGTATTGGGCGTAAAGGGAAAGTAGGCGGACTTGCAAGGTGGGGGGGAAAGGCAGGGGCTGAACCCCTGGACTGCGTTGAG
+
68,?CA901)188889::,:5::?:C?<,CC8::8?ADDDEECEFC,BA=@::B6==@BC:>+>+5CC*><8@@;CCFFGECEGG?2C:A<:F:FGG9,8C,?F9,8<<=CA,?CF:C,,?+2CEECFGGFGGA?*<+<@9CGG7A<CFF:<C+3<C?>?:*@F:CGEE8C:*<C:*22:09)5@F*99CG*272CFC>F5C9*30<DB@G*/7.*:4CDE:+:+9CC<)7.4:6@AB)1(1.9>F*49(,0).)5:?*5(7909(46<:FBBFDE>1-,(044(-4(44.4).1:)---.
@M02996:162:000000000-B87FG:1:1101:16473:4558 1:N:0:TAGCGCTC+TATCCTCT
ACTACGGGGGGCTGCAGCTAAGAATATTCCGCAATGGGGGAAACCCTGACGGAGCGACGCCGCGTGGATGATGAAGGCCGGAAGGTTGTAAAATCCTTTTATGACGGAGGAATAAGTATTCGGAGAGAAACGGAGGATGGTGACGGTAGGTCAGGAATAAGCAACGGCTAATTACGTGCCAGCAGCCGCGGTAACACGTAAGTTGCGAGCGTGGTTCGGAATGATGGGGCGGAAAGGGCAGGGAGGCGGTCTGGCAAGCTTGGGGGGAAAGGCAGGGGCGGAACCCCGGGACGGCGGGGAG
+
-88?CA=A:5)8888:::4:5::?9C<<FGFC=:B?CFDDECCFGC=EDFC@=B4==FCF7>=>+8@B>>B@DACEFFAFB>CED?8D*@<CCBFGF98<F,CFC*<<CFGF,FFG:F,,?+=FGGGGGGFGGEG*;<@FGGGF/?;CEG:AF*2<@89:C>FFE?:CC>F+:CC>0:C5:<)78C4DDEG*2<?F@D*?<F<6::7>>3D17@7CC7<C>*+:E*<7:7C)4;BFFF390D(54007D--)(4::<C*))8:(7(4>>6<?B7BC>94((7(,22:,9>67(-2;)(-(,
@M02996:162:000000000-B87FG:1:1101:13734:4565 1:N:0:TAGCGCTC+TATCCTCT
GCTACGGGAGGCTGCAGTCGAGGATCATTTGCAATGGGCGAAAGCCTGACAAGGCGACGCGGCGTGGAGGATGAAGGCCTTCGGGTTGTAAACTCCTGTCATAGGGGAACAGGCGATCCGACCTAATACGTCGGTGAGTTGAGTGTACCCTAAGAGGAAGGGGCGGCTAACTCGGGGCCAGCAGCCGCGGTAAGACAGAGGCCAAGAGCGGTGTTCGGATTGACTGGGCGGAAAGGGCGCGTAGGCGGGCTTGCGGGGCAAGGGGGAAATCTCCGGGCTCAACCCGGAAAGTGCGCGGGAA
+
-88AC?8>5:0==;=;;;=888@@,C6<,-<,C<@@EFFEEEDEF?<EAFCC;=6@@FECF:@>+>FCGGCFEDDFFGGE,=BCEBBF:BAEFFGGGE,BFDFGDFDDDAF>AAFG>FGGGGG=FFDGGGDGEG@EGGF,@FG7@EFEGFFGGGGCDDC5*7CEGGE*=CF+>8C5CG5=CC?@89DDGG7C=*<EFDCFFC:;89<F@7)21.);9975)*3:+9FD:D<B>FFFFB519),8:*79)4()43;(9*123@(49B>?>):6)5<CB(,-.1.1(493(4:)6)7>)(-,,
@M02996:162:000000000-B87FG:1:1101:21743:4634 1:N:0:TAGCGCTC+TATCCTCT
ACTACGGGTGGCAACAGTGGGGAATATTGGGCAATGGGCGCAAGCCTGACCCAGCAACGCCGCGTGAAGGAAGAAGGCTTTCGGGTTGTAAACTTCTTTTGTGAGGGACGAGGAGAAGACGGTACCTCATGAATAAGCCACGGCGAACTACGGGCCAGCAGCCGCGGTAATACGGAGGGGGCAAGCGGTGTCCGGATTTACTGGGTGTAAAGGGCGTGTAGGCGGGGGGGGAAGGCAGAGGGGAAATCCAGGGGCTTAACCGAGGAACGGCATTGGAAACGGTTGGTCTGGGGGAACGGAG
+
-88AC?8)=01;;6=;;=;;;788;C,CEFGC@D<CCFFC@@@CF?@EEF9,CACEEGEF@@@>6>CDFFC@EECEFG=F8AFDEB?F7F?EDDAFD9,9C=FEEFDC+@F>F@CFFGGGGE>FGGGDG,@FGFFFGGGGGCGF+@CG>B>E*CC8CF4F:4DE*=C*>8;CFF57C5*1=5>:=7C)1:/<:>EGD**0:*<F=28)96:FFE;C/7*29++9EE*)4>)>?B08(4)*-73785*.47)7:B0,(0:4))-(46?B51)-(.0:/)54:F((-(())(,(,(-,)43,(
@M02996:162:000000000-B87FG:1:1101:7038:4637 1:N:0:TAGCGCTC+TATCCTCT
CCTACGGGGGGCAGCAGTGGGGAATATTGGACAATGGGGGCAACCCTGATCCAGCGACGCCGCGTGAGTGAAGAAGTATTTCGGTATGTAAAGCTCTTTAAGCAGGGAAGAAAATGACGGTACCTGCAGAATAAGCCCCGGCTAACTACGTGCCAGCAGCCGCGGTAATACGTAGGGGGCAAGCGTTATCCGGATTTACTGGGTGTAAAGGGAGCGTAGACGGCAAATCAAGTCTGAAGTGAAAGCCAGCGGCTCAACTGCGGAACTGCTTGGGAAACTGATTAGCTAGAGTGTCGGAAAG
+
88ACC>8)1))8888::<:::@?=FG9EGGGGGGGGGGGECEDGGGGGGFFFFF?F+FEECFFE<@FGFGAFGGGGCACFGDGG@@FFBCFGFFGGFDFCGFFFGFGGFGGGGFC<CFG7FFGC9FG7:<:BCGGGFCEEE8BGGG?CGGC8CFFGGGGGFGGGG8CCCCFCFCGGGEGCC5@:CG3CFCFCCEEDFGGFG6E5C5?FFFGDCBBGGFDD6AD):5AF2FGF4<)14<?7575995>1C0,0-,4)4C2:)89113)59):)(4>C.:4<>FA93.):>7?4:4)(5(((.
@M02996:162:000000000-B87FG:1:1101:21727:4643 1:N:0:TAGCGCTC+TATCCTCT
CCTACGGGTGGCAACAGTGGGGAATATTGGGCAATGGGCGCAAGCCTGACCCAGCAACGCCGCGTGAAGGAAGAAGGCTTTCGGGTTGTAAACTTCTTTTGTGAGGGACGAGGAGAAGACGGTACCTCATGAATAAGCCACGGCTAACTACGTGCCAGCAGCCGCGGTAATACGTAGGGGGCAAGCGTTGTCCGGATTTACGGGGTGGAAAGGGCGTGTAGCCGGGTCGGCAAGGCAGATGGGAAATCCATGGGCTTAACTCATGAACTGCATTGGAAACGGGTGATCGTGAGGAGCGGAG
+
688AC?=580)=;6=6;<=;;88@CD<EDDG@C@ECEFFCCCEEFECEFFEFGECEDFCFC@@>6>CDGFDFGFFFGGF=,?FDGBBFFDCCEEEGG9,5F9FFFFEEFGGCEFFFGGGGGGCDFGGGG<EFGFGGGGGGGGEG7CFG,EFG3DEFFGGGCFFGGGG:EC;FGF>9ED5=C55;CFG*:C8BCEGGB<6@C*:BD>D)86:ECDED>;<FF<+>E@2)4D37>F(58?F*6*.040*.04)98:22(<><)*))-.64*.*4))*3*.54(8(,4-).((..-,3(043,,
@M02996:162:000000000-B87FG:1:1101:7059:4651 1:N:0:TAGCGCTC+TATCCTCT
CCTACGGGGGGCAGCAGTGGGGAATATTGGACAATGGGGGCAACCCTGATCCAGCGACGCCGCGTGAGTGAAGAAGTATTTCGGTATGTAAAGCTCTTTAAGCAGGGAAGAAAATGACGGTACCTGCAGAATAAGCCCCGGCTAACTACGTGCCAGCAGCCGCGGTAATACGTAGGGGGCAAGCGTTATCCGGATTTACTGGGTGTAAAGGGAGCGTAGACGGCAAATCAAGTCTGAAGTGAAAGCCCGCGGCTCAACTGCGGAACTGCTTTGGAAACTGATTAGCTAGAGTGTCGGAGAG
+
88BCCDFB=0)8888::<:::88BFGGGGGGGGGGGGGGGGGGGGGGGGGGGGFFEFGGGGGGGFFGGGGGGGFEG=FFGGGGGGFGGGGGGGGGGGGGGGGGGGGGGGGGGGGGGGGGGGGGGGGGGFGGGGGGGGGGGGGGGGGGGGGGGGGGGGGGGGDEGGEGGGGGGGGGGGGGGGGFFGGGGGGGGGFGGFFGFGGG:EGFFFFGEFDFG5?GGFGGGG>:>>FGFFF2BAAFG40:=4004>>BFFFFFBFC?<EFFFF:?FAD<A7FFF?)4<FF2<794<3444).47((,3
@M02996:162:000000000-B87FG:1:1101:15473:4700 1:N:0:TAGCGCTC+TATCCTCT
ACTACGGGAGGCAGCAGTGGGGGATATTGCACAATGGGGGAAACCCTGATGCAGCGACGCCGCGTGAGTGAAGAAGGATTTCGGTATGTAAAGCTCTATCAGCAGGAAAGAGAAGGACGGTACCTGACTAAGAAGCACCGGCTAAATACGTGCCAGCAGCCGCGGGAATACGTATGGGGCAAGCGTGATCCGGATTTACTGGGGGTAAAGGGAGCGCAGACGGCATGGCAAGCCAGATGGGAAAGGCAGAGGCCCAACCCCGGGACGGCATTGGGAAGGGGCAAGCTAGAGAGGCGGAGGG
+
-8ABC:88):1=88=;;<=6;7:B8C,CC@FFEDEACCDDFEFGGD8EE<@FEEC:B@CF:>@>7@FCCEAEDA<E,B,,,9B@8?=F,C?<<F?FE<,CEBE<?FCAEFFEFF,AFDGGCFGGFFGF,FEFGGGGGGGGDC+@FD7DCF?BF<C8@C7@,0>>F*=E6CFF2212=*55C55);3*:*:CFCA53*;?4:CF):)7?F=:C4B7D5,197?557):C:F4<:<<FB28*,9(;8:4:<-4>-((325*3:3360176)3))).7/9(-2(8(,33,),),)(((-71-(,
@M02996:162:000000000-B87FG:1:1101:15489:4709 1:N:0:TAGCGCTC+TATCCTCT
GCTACGGGAGGCAGCAGTGGGGGATATTGCACAATGGGGGAAACCCTGATGCAGCGACGCCGCGTGAGTGAAGAAGGATGTCGGGATGGAAAGCTCTATCAGCAGGAAAGAGAATGACGGTACCTGACTAAGAAGCACCGGCTAAATACGTGCCAGCAGCCGCGGTAATACGGATGGGGCAAGCGTTAGCCGGATTGAATGGGTGTAAAGGGAGCGCAGACGGCATGGCAAGCCAGATGGGCAAGGCAGAGGCTCAACCCCTGGACGGCATTGGGAACTGTCAAGCGAGAAGATCTGAGGG
+
-88=@>=0100=888;;=;;;8:@,C6,CFFE<<CACDDDCEDFFE8EE,CFDE<@BFEF+88=+8BBCE?FF<DE,B9,,,B=+@+B+9?A@FFGGC,CFFGGFF=EFGF?FGDGGGGC>F7FDFGGCFGGGGGGGGGGGGGGGFAFGGCFGGG@CGF,69>EGCCC<;,:*;*=C,:*2885?72:*+;:882*);+*:CE/;)1=FFFG47)/)3/1<8C9/.>C6?=32::F059*.*..2<>(*,-0((()57*(-0-47?19)7))).5/9().67>9,.(--(((,)))/-.(,
@M02996:162:000000000-B87FG:1:1101:11965:4710 1:N:0:TAGCGCTC+TATCCTCT
ACTACGGGAGGCTGCAGTGAGGAATATTGGTCAATGGACGGAAGTCTGAACCAGCCAAGTCGCGTGCGGGAGGAAGGCCCTACGGGTCGTAAACCGCTTTTGTACGGGGATAAAGTCACCCACGTGTGGGTGTTTGTAGGTACCGTAAGAATAAGGATCGGCTAACTCCGTGCCAGCAGCCGCGGTAATACGGAGGATCCGAGCGTTAGCCGGATTGATTGGGTGTAAAGGGTGCGCAGGCGGGCTGCTAAGTCTCCGGGGAAAGGTCAGGGCTCAACCTTGGCACTGCCGGAGAGACGGG
+
-8ACC>=B5:)8=;=;;==;;;;@CF9EDDE@DFGDFFFEDECEEACEFFCCDFFFFGFCFB@B@CFEFDEGGGFFFGGGCEECEGCFCFFDFFGGG7+D9EFFGGGDDF7=EFG<FFEFGGGGADGGGG+F@7D@3CFFGFGGGGGGGGGAFGFFD4C>CD@EGGEFGE>EGFGGGFC=:C;;C9DGFGGGDFGGF*;F7:CDEC<>)96:CE39*5>C=ED9*)<C6@>>(43@>BFDBG>>;)08*6>F4>)67ED06E??(4.9?496B(096?142@?F<<244(4326,(.1-26
@M02996:162:000000000-B87FG:1:1101:11983:4723 1:N:0:TAGCGCTC+TATCCTCT
GCTACGGGAGGCTGCAGTGAGGAATATTGGTCAATGGACGGAAGTCTGAACCAGCCAAGTCGCGTGCGGGAGGAAGGCCCTACGGGTCGTAAACCGCTTTTGTACGGGGATAAAGTCACCCACGTGTGGGTGTTTGTAGGTACCGTAAGAATAAGGATCGGCTAACTCCGTGCCAGCAGCCGCGGTAATACGGAGGAGCCGAGCGTTATCCGGATTTATTGGGTTTAAAGGGTGCGCAGGCGGGCGGCGAAGTCTCCGGTGAAATGTCAGGGCTCAAACTTGGCACTGCCGGAGAGACGGG
+
-88AC?:8=:)==;=;;==;;;;;6C@@EFFADA@CCEEBCEB@EC9EDFEDDAC6CFEC@@@@@@F@FDEFECCEFGFG7EFGGG@EEFDEFGGGGCCF9FEFEFDDDF@BFGG?FFGDGGGGGGGGGGCCC+DF8EFGGGGGG7DGFGGFGFCFE6*>>C:C,D,>FC4=DFFEF?CCEC?BDD<D>FGGDDEGF3F5<DGFC/8<5/:ECB)**6*2@CC7*)+26=7>3<<DF>F>21202)04)43;-62<2E7(4>>B)9.6?45<?05@?))))1,433(52299((,(..(,2
@M02996:162:000000000-B87FG:1:1101:8792:4725 1:N:0:TAGCGCTC+TATCCTCT
CCTACGGGTGGCAGCAGTGGGGAATATTGGACAATGGGGGCAACCCTGATGCAGCGACGCCGCGTGAGGGAAGAAGGATTTCGGTATGTAAAGCACTATCAGCAGGGAAGAAAATGACGGTACCGGACGAAGAAGCGCCGGGTAACAACGTGCCAGGAGCAGCGGCAAGACGGAGGGGGCAAGCGTAAGCCGGATGCACGGGGTGTAAGGGAAGCGTGGACGGCGAGGGAAGGCTGGAGGGAAAGCAAGCGGCCGAACCAAGGAACGGGGTGGGAAACGGACCGGCAAGCGGGACGGAGAG
+
-88?=?1):)0=,8=;;<6;;78@;@,<C9FFE@EDFFDG+@@FFEEEEC-@ECC:@FCF@6@>+88?,=@FEDDF,B5:,@FC+,:EBBAD9F,EB,,C<F,C,B@DFGGGC,75;,@F@BF,+33++88@:F34++@:>*>3?B,,,1*6>B?8****6*6=<**3*+=1***1**71**0)/9*9F6*:=7/*)::./CE>:)09*62**)))1(1*0:E)*05C0>*04:(7(,77,1,047)(7(37(-((-*1((81(4(8<)(/(-,)+)(.:()((-4((-(-47176B(4(-
@M02996:162:000000000-B87FG:1:1101:22018:4735 1:N:0:TAGCGCTC+TATCCTCT
ACTACGGGGGGCAGCAGTGAGGAATATTGGACAATGGGCGGAAGACTGATCCAGCCATGCCGCGTGAAGGAAGAAGGTCCGATGGATTGTAAACTTCTTTTGTACGGGAGCAATAAGGTGTATGCATACACCGATGAGAGTACCGTACGAATAAGCATCGGCTAACTCCGTGCCAGCAGCCGCGGTAATACGGAGGAGGCGAGCGTTATCCGGAGTTATTGGGTTTAAAGGGTGCGTAGGCGGAAGGCCAAGGCAGCGGTGAAACGCACGCGCTGAAGGCGGGACCTGCCGGTGAAAGGGG
+
-8AACB5=:5)88889:<:::::9:C99EAFDA=<?C,:>@C@CFD<AA?B?FABB>,>FDBC>+>FFGGBDFFB,@>FG+38CEGA=DF@=@FF;FF,@FGCFCGDDEGGFF<FFGF7?FF,CFGGGGGGGGGGGGGGDCEFGGGGGGGGCGGG@C77>CD5CFE+<CC;=GGG6@E7CC77>D7DG*<FGDFEGF*>>73>B8C)>)*?EGE)1*)*01A712)<:>F>3,4:D1<DGFC9>B).:*3:F(341(>C4>F7>A?;173),2,)2*).(4)4(-((,.(-((-,.=)(,3
@M02996:162:000000000-B87FG:1:1101:22032:4747 1:N:0:TAGCGCTC+TATCCTCT
CCTACGGGGGGCAGCAGTGAGGAATATTGGACAATGGGCGGAAGACTGATCCAGCCATGCCGCGTGAAGGAAGAAGGTCCTATGGATTGTAAACTTCGTTTGTACGGGAGCAATAAGGAGTAGGCATACACCGATGAGAGTACCGTACGAATAAGCATCGGCTAACTCCGTGCCAGCAGCCGCGGTAATACGGAGGATGCGAGCGTTATGCGGATGGAGTGGGTGGAAAGGGTGCGTAGACGGAAAGCCAAGTCAGCGGTGAAACGCACGCGCTTAACGCGTGACCAGCCGGGGAAAAGGG
+
68A?C>>95018888::<:,:9CCC=C<ECEFCAFDDA=>:C@:4BCEFA-CFAB+=:AFD38>+>B3ECDDCCE<@,@<<,3>D@=,@77@@F,,@3@<7B<E9FECFE@<F,CCGG9FFF,@FECEFFCF8B*=EBCF7<F9<4*;*33*37<7?>*88D58CF+<FC/:C>:78C:225)785>DC:CGED5CE428CCGEEC)7)*21/5))*8*2>;51*)26<>75(4173(0*.938:)019,8F)).6:7349F<))429B9)((-)2/-4>104(()).4(--((-(0,,-2
@M02996:162:000000000-B87FG:1:1101:14773:4817 1:N:0:TAGCGCTC+TATCCTCT
GCTACGGGCGGCTGCAGTGAGGAATATTGGTCAATGGGCGAGAGCCTGAACCAGCCAAGTCGCGTGAAGGATGAAGGTTCTATGGATGGTAAACTTCTTTTGTTCGAGGGGAAAGTGAGTCACGTGTGATTTATTGCAAGTATCGAACGAATAAGCATCGGCTAACTCCGTGCCAGCAGCCGCGGTAATACGGAGGAGGCGAGCGTTATCCGGAGTTATGGGGTTTAAAGGGTGCGGAGGCGGGATGGTAAGTCAGCGGTAAAATAGTGAAGCTCAAGCATACTTCGCCGGTGAAACGGGG
+
-8ABCE9888)8888;;;;;;;;CC@6@EF@@EFECDFCCCC@@FDEECGEFFFCDDGGE@?@>6@FFGFFGGCEEFB<F,,,CAFF<F?@?FFFAF9<EDGE=ABEB@F+>FGG<FFGCFF9@AFEGG,3,D3;DFGGGGCAFGGGGGGG@FGC,>;CCCD6BFC,@7:@@DCFC8C9,:>@9=79C=EGGC4C857C>7:EBC5555?CGCD)/*)2*<8=1*)<>)@CB1::E9F>)3D>>;.5(0:A?)6<DFGD017.4)6A)9)26>.7<6)),.9?2))44((,-7?2<9(-1(
@M02996:162:000000000-B87FG:1:1101:17295:4851 1:N:0:TAGCGCTC+TATCCTCT
ACTACGGGTGGCTGCAGTGAGGAATATTGGTCAATGGGCGAGAGCCTGAACCAGCCAAGTAGCGTGAAGGATGACGGCCCTATGGGGTGTAAACTTCTTTTTCCGGGGGATAAAGTGACCCACGTGTGGGTTATTGCAGGTACCCGGGGAATAAGGACCGGCGAATTCCGTGCCAGCAGCCGCGGTAATACGGAAGGGCCGAGCGTTAGCCGGCATTATTGGGTTTAAAGGGAGCGTAGGGGGAAAGGTAAGGAAGCCGTCAAAACGCGGAGGTCAACGCCGTACAGGGGTGGAAACTGCG
+
8-8?@>55=)1==8=6;==;;;;@6C6,CAC<<6<@@CCCB@:BD,6CAC-:@AC,CCE<<D,@68FCFFD9ED<BBEEG?=,CAB,4>@<?CFA9F,5CA<EA?>CECF+?FFECFFGGGGGG>FGFGG3FGG9;DGFGEGGGCEE7BEE8BCC?@,<<CD*4<*7,=<,49;CC;FC*;C38=25/+<>FDBCE3*9:71/)8))8)*2/7))/*.0*1<5**.ACDFCB6<;>(27C:727<@)4*.-9:)(..21((03.)(--)-14(-.31.(-7>((--)(-4,(-8)3)-6,-
@M02996:162:000000000-B87FG:1:1101:17285:4872 1:N:0:TAGCGCTC+TATCCTCT
ACTACGGGTGGCTGCAGTGAGGAATATTGGTCAATGGGCGAGAGCCTGAACCAGCCAAGTAGCGTGAAGGATGACGGCCCTATGGGTTGTAAACTTCTTTTTCCGGGGGATAAAGTGACCCACGTGTGGGTTATTGCAGGTACCCGGTGAATAAGGACCGGCTAATTCCGTGCCAGCAGCCGCGGTAATACGGAAGGTCCGAGCGTTAACCGGATGGATTGGGTTGAAAGGGAGCGGAGGGGGAAAGGTAAGGCAGCCGTCAAATCGCGGAGCGCAAAGCCGGCCAGCGGGGGAAACTGGG
+
-888@?85:0)==8=;;;=;;;;@;C<CEFF@@A@CDFFCEC@CFE8ECFCDDE@CCEF@@CC@8@FFGGF<EC6BEFGG7ACEFGC,@@@?EGCFGG9FFBFG?FEGDF4=FFG9FFGGGGGG:FGGGGEBFBAFGGGGGGGGGGG3BFGDCGFC>D?>C*3>F,DEFF,=C>F?:CC,=7)8C8CG+A:EC;=EF*;A89=3C)75)1CCC<.)*.0*8@=*/)326B<D<B0>(-7C0C3)4>)4*.47.43:65C,(<3<)5:6DB)4;(0:.(((.76999<2>9((43:?5).(.
@M02996:162:000000000-B87FG:1:1101:14160:4887 1:N:0:TAGCGCTC+TATCCTCT
ACTACGGGTGGCAGCAGTGGGGAATATTGCACAATGGGGGAAACCCTGATGCAGCGACGCCGCGGGAGGGAAGAAGGTTTGCGGATTGTAAACCTCTGTCCTTAGTGACGAAAATGACGGTAGCTAAGGAGGAAGCCACGGCAAACTACGGGCCAGCAGCGGCGGTAATACGTAGGGGGCAAGCGTGGTCCGGAAGTACTGGGTGCAAAGGGAGCGTAGGGGGGAAGGGAAGTAGGACGGTGAAGCGAGCGGTGCAACCGGAAAGCGAGGCGAAAACGGGTGTGCGGGAGGGAAGGAGGGG
+
-888=:15:));;8=6;6=6678@,@,C@CE9@<,@C@CCCCD<;,,;C6@,9A::@FCF+@6>+=@:@CCCC@BEE,,,+,4=:4+B,7<<A:,A=B5@F,,A<,:B,@F=@C9FD9FF6=>>,:EF:EF<EGG:CB@CE8*3>,>>>C*>8C141:8,*/4=C*:*+53=*0;/*/5::/5)21*1*02:88**022*29C5;*09769C<D<C/(1*)27)*):74>*8)).=<45)(1-0)0)4)(-5(-(5AD42()(4(4635()((-8*0,2(-5(-)((((-(,(((()((,-
@M02996:162:000000000-B87FG:1:1101:12743:4920 1:N:0:TAGCGCTC+TATCCTCT
GCTACGGGCGGCAGCAGTAGGGAATATTGCACAATGGGGGAAACCCTGATGCAGCAACGCCACGGGGGGGAAGAAGCATTTCGGTGTGTAAACCACTGTCGGGAGGGAAAAATGCTTAATTTCGGGTAAGTTGAATGTACCGCGAAAGGAAGCACCGGCAAACGTCGGGCCAGCAGCCGCGGGAATACGAGGGGTGCAAGCGGTGTTCGGAAACACGGGGCGGAAAGGGAGCGCAGGCGGAGAGGCAAGCAGTCGGGACAAGACCGGGGCCCAACCCCGGACCTGCAGACGGGACGGGTG
+
-8ABC55=:1)8888;;<;<;8;@6C<CCFG9A<9CCDCECEEEFG8C@CC,CA,ECFBF@:?=+8+7CD@FEB?CEGFC,0CC*;1A*:<?@FFFCE0<E*/:>EDCF*;;*AC:9@F7<CG?E*;EGGEFG7C9ECFGG*:CCGDGGGGFEG6C8EDC*01**27*/:CGGEF:CC7>C<)7829*97DGDD2CBGGF<9*8:*7@>><C)7:5/,7D@E*>C>CF?>7)709E>07C691015>.5-87-.-7(:7?:).(39>F3()93,)27:991)-.44(.)(--3,2(8((,
@M02996:162:000000000-B87FG:1:1101:12741:4938 1:N:0:TAGCGCTC+TATCCTCT
GCTACGGGCGGCAGCAGTAGGGAATATTGCACAATGGGGGAAACCCTGATGCAGCAACGCCACGTGGGGGAAGAAGCATTTCGGTGTGTAAACCACTGTCGTGAGGGAATAATGCTTAATTTCGGTTAAGTTGAATGTACCTCGAAAGGAAGCACCGGCAAACTTCGTGCCAGCAGCCGCGGTAATACGAGGGGTGCAAGCGGTGTTCGGAAGCACTGGGCGGAAAGGGAGCGCAGGCGGAGATGCAAGCAGTCTGTACAATACCGGGGCCCAACCCCGGACCGGCAGACGGGACGGTGG
+
-8A?CB885108888;;<;<;@;CCC,CEFGFFCECDFEGEEFGGD8EEEDFFE:CCFEFC:8>,:,7>CCGEDEFEGCB9<FE8FFFB@DEFGGGGG,CFDCGEGDEF,ED<FG<;FE<DFGGG3=FFG;FGGGCFFFGG,EFGFEGGGGGGGGGCCDGG>D,,5C1A@FGGGGGGFCEED):::FGFFGGDF*?EFFFGG*0:9>FB>>E)7@FF3CFFECCEEGGBFDB99>FFFDDFDB.59?AF?FF60-:-CFFF49??899D>D>??D:<:BBF>B99173-4(46?1(7(-(
@M02996:162:000000000-B87FG:1:1101:4452:4939 1:N:0:TAGCGCTC+TATCCTCT
CCTACGGGTGGCAGCAGTGGGGAATATTGCACAATGGGGGAAACCCTGATGCAGCAACGCCGCGTGAAGGATGAAGGCCCTTGGGTCGTAAACTTCTGTTCTAAGGGAAGATAATGACGGTACCTTAGGAGCAAGTCCCGGCTAACTACGTGCCAGCAGCCGCGGTAATACGTAGGGGGCAAGCGTTATCCGGAATTATTGGGCGTAAAGAGTGCGTAGGTGGTTTCCTAAGCATGGGGTTTAAGGCACTGGCTTAACCATTGTTCGCCCCATGAACTGGGTGACTTGAGTTCTGGAGAGG
+
8BCCCAF=80)=;=8====;;888FFGGGGGGGGGGGGGGGGGGGGGGGGDGGFGGFFGGGGGGGGGGGGFFGGDFGGGGG=EFGGFGGGGGGGGGGGGGGFEFGFGG8BFFFGGFG<FFGGGDFFFBFFFGGEFGC,@CEGGECEGGGGFFFGG?FGGGGGEEEEEEFGGGD9DCCEDC5885CGGGGCGEG>EGFGGF7FEFGD>EFFGGGFFDGFGD?CFDG>FC>BC?(496137947:F9673*34F?BF:<EF?>6<4<A?0>:96:16+*))81<1,44<)5)66<4).*.(3:
@M02996:162:000000000-B87FG:1:1101:26012:4947 1:N:0:TAGCGCTC+TATCCTCT
CCTACGGGGGGCAGCAGTGAGGAATATTGGTCAATGGACGAGAGTCTGAACCAGCCAAGTAGCGTGCAGGATGACGGCCCTCTGGGTTGTAAACTGCTTTTAGTTGGGAATAAAAAAGGCGACGTGTCGCCTATTGTATGTACCATCAGAAAAAGGACCGGCTAATTCCGTGCCAGCAGCCGCGGTAATACGGAAGGTCCGGGCGTTATCCGGATTTATTGGGTTTAAAGGGAGCGTAGGCGGGTTTTTAAGTCAGTGGTTAAAGCGTGTGGCTCAACCATACCACGCCATTGAAACTGGA
+
8ACCCE8=B))8888::<::::::EFGGFGGGGGGGGGGGGGGGGGGFGGGGGGGGFGGGGGGGGGGGGGGGGGGGGGGGGGGGGGGGGGFFGGGFGGDFGGGGGGGGFGGGGGGGGGCC:FFGGGGGGGGGGGGFFFFGGGFGGGGDCCGGGGGDGGGGGGGGFGGCC8F5CFGGGGFGFG>>EGGDGGGEDEC5@FG?GGGE5<D>FFF=D)7C>AGGFCG5E3C*6?*;<?BB74)*414>-8>0C12FAF<94C*-(1666471<:DF?2@<?::339<????;?((6)).-964:0
@M02996:162:000000000-B87FG:1:1101:26029:4949 1:N:0:TAGCGCTA+TATCCTCT
CCTACGGGCGGCAGCAGTGAGGAATATTGGTCAATGGACGAGAGTCTGAACCAGCCAAGTCGCGTGCAGGATGACGGACCTCTGGGTTGTAAACTGCATTTAGTTGGGAATAAAAAAGGCGACGTGTCGCCTATTGTCTGTACCATCAGATAACGGACCGGCTAATTCCGTGCCAGCAGCCGCGGTAATACGGAAGGTCCGGGCGTTATCCGGGTTTATTGGGTTTGAAGGGAGCGTAGTCGGGTTTTTAGGTCCGTGGTTGAAACGGCTGTCTAAACCATACCACGACATTGTAACTGGG
+
ACCCCE>BB1)8888;;<;,;;;;EFFGG<;FFGGGGC,@@+C6:EFGG,-CFFF,C<FE,CFBCF7<,EFGGGDF7,74BF9F,,E+88FF9FF<,,<E@9555EF=F,,,CF=,@+@>3FG+FG=FD+=3@:,3@,3@35;@F,,@,6,,@,3@**3583*17>,5,64A?8<F*,=?,)/)=D):F9CFGD**)0;9CCE@GGEF)62:7))*/57:/CCD55/0)/*0,-(<,8E*))(.4)0(*((96))(,1/4().))5,()-).))*318:14*,(57(,(4(6<)))/)6((
@M02996:162:000000000-B87FG:1:1101:9830:4955 1:N:0:TAGCGCTC+TATCCTCT
CCTACGGGGGGCAGCAGCTAAGAATATTCCGCAATGGACGAAAGTCTGACGGAGCGACGCCGCGTGGATGATGAAGGTCGGAAGATTGTAAAATCCTTTTATAACTGAGGAATAAGTAGTGTGAGAGAAACGCAGTATGGTGACTGTAGGTTATGAATAAGCAACGGCTAATTACGTGCCAGCAGCCGCGGTAACACGTAAATTGCGAGCGTTGTTCGGAATGATTGGGCGTAAAGGGCATGGAGGCGGTTGTGCAAGCTTGATGTGAAAGGCAGGAGCGTAACTCCTGGACTGCGTGGAG
+
-8ABC?8510)88889::,:9::C:ECFGGGGDC:BFFFCEEDEC<,AEEECCC>B>FCC>>@>+>FC3>>FCC>CF@FGEFEEC9<D?B<ACCFGG@;FF@FGF;=CCGGFCFGG@F,3@@CFGGGGGGGGGGG8BBFGGCFF,?3CGG?9C<<CE9CCCCFFGGGGEEG77<FE;CCCFCF?ECFGGGG?CECGFDCFFG79<>DFFEG/*875C4CC>*<DFFGGFFG)418FBF>C(C(;.8<9D-()--6:>FC84<?4:)<9@<F?<?FD52-((04:)484?:<124.8)(-2,
@M02996:162:000000000-B87FG:1:1101:19855:4999 1:N:0:TAGCGCTC+TATCCTCT
ACTACGGGAGGCTGCAGTGAGGAATATTGGTCAATGGGCGGAAGCCTGAACCAGCCAAGTCGCGTGAAGGATGAAGGTATTATGTATTGTAAACTTCTTTAGACGTAGAGAAATAAGGGGATCGTGATCCCTGATGCTAGTATACGTAGAATAAGGATCGGCTAACTCCGTGCCAGCAGCCGCGGTAATACGGAGGATCCGAGCGTTATCCGGATGTAGTGGGTTTAAAGGGTGCGCAGGCGGCTTTTTAAGTCAGTGGTTAAAGCGTGGAGCTTAACTCCATCCCGCCATGGATACTGGG
+
-88?@?8==:1==;=;;==;;;;C;C6CEDE@@A@@CDFCDECEFC<EDFC@CA::@EDC688@68CDGFDEEACEF=EC,A,C,CC,BC??EFAEFA,BFFFGC+4?BFFFG9FFGGGGG:FFGGG<EFGFDFFGGEGGGGFFGGFGGGG;EGGFG@=>C6>CGG8EFC@DGFGFFFFFC999E;CG9EFGDFGGF4?A9DGEE76>87:ED:))*9+3;CE2=0A>CFGF3:0>9>DD093.(.),*,89)-5<)<C.(9-6)47,<99?B()21).-8@)442?>44().3).9262(
@M02996:162:000000000-B87FG:1:1101:22346:5033 1:N:0:TAGCGCTC+TATCCTCT
ACTACGGGAGGCTGCAGTAAGGAATGTTCGGCAATGGGGGAAACCCTGACCGAGCAACGCCGCGTGAGTGGAGAAGGTCTTCGGATTGTAAAGCTCTGTTGTAGAGGAAGAATGCTAAGTATAGGAAATGATATTTAGTTGACGGTACTCTACTAGAAAGTCACGGCTTACTACGTGCCAGCAGCCGCGGTAATACGTAGGTGGCAAGCGGTATCCGGATTTATTGGGCGGAAAGGGTGCGCAGGCGGTGTGGTAAGGTTGATGTGAAAGCGTTGGGCTCAACGCAATACAGGATCGAATA
+
68AACA===:0==;=;;==<<;;C;;CEFCGED@CCEFDEFEFGGDFFEFF@BF@FDFEGCB>B+8BB<CBEECDFFDGE9AFDCF?F,@@BAFCFFF<FG?FFGGGDFGGD5EF,EFG7EAEFGFGGCGGAFCA9EGGFFGGGGGGG9EDGG9CDFGGG,DFGGGGGGFGFGGGEGGEFF>FCDGGDDG)=C+=FF9FFC=CF@FFFFA)=7);:DFD55,2+=CGF?E)79B?FF?BC99279:B91(,0(,66?+268F2:.<ADFF7>627*0(.-4?7(47;(.34>(4).810)-
@M02996:162:000000000-B87FG:1:1101:19371:5061 1:N:0:TAGCGCTC+TATCCTCT
ACTACGGGCGGCAGCAGTGGGGGATATTGCACAAGGGGGGAAACCCTGATGCAGCGACGCCGCGGGAGTGAAGAAGTATTTCGGTATGGAAAGCTCTTTAAGCTGGAAAGAGAATGACGGTACCAGCAGAATAAGCCCCGGCTAACTACGTGCCAGCAGCCGCGGGAATACGGAGGGGGCAAGCGTTATCCGGATTTACTGGGTGTAAAGGGAGCGTAGACGGTAAAGCAAGGCGGAAGTGAAATCATAGGGCGTAACCCGGGAATGGCTTTGGAAACGGTTGAACGAGAGTACCGGAAGG
+
6866@?5:51)87886;<;;;7:@,6,,<<F96@,@:CCDCB<BF>,A>,?CDA5=33>@588>*5>>8>;@C<:B<@,3,7?@8=:F,<3:<<@7F,,>FFF,8<:@AGF+CF:FGFGGCGGDGGGFGFF<EGFFF8EEECECGE+<?A2ACGCC*A7*21*:C*CE::9F*/:1?CC2:7>5=*7C4<CEE>2*1C7*2>F<C)7@F?FE5<)C/4759:7*:BC>6?6>(4(04>B*4>68-/*)26:@(,--3*016)-71432)(*..59<?3(4()(...(-43-).64-)((-2
@M02996:162:000000000-B87FG:1:1101:19372:5079 1:N:0:TAGCGCTC+TATCCTCT
CCTACGGGCGGCAGCAGTGGGGGATATTGCACAATGGGGGAAACCCTGATGCAGCGACGCCGCGTGAGTGAAGAAGTATTTCGGTATGTAAAGCTCTTTAAGCTGGAAAGAGAATGACGGTACCAGCAGAATAAGCCCCGGCTAACTACGTGCCAGCAGCCGCGGTAATACGTAGGGGGCAAGCGTTATCCGGATTTACTGGGTGTAAAGGGAGCGTAGACGGTAAAGCAAGTCTGAAGTGAAATCATAGGGCTTAACCCTGGAATTGCGTTGGAAACTGTTTAACTAGAGTACCGGAGGG
+
-886@?58)108888;;<;;;7:@8C@CEFGFCAFADFDDCCEFGD@EEEECDA:==@CF+88=+>CC<ABDFCEE,C55,?ED4B4F,AAACFEGFF,CFGF,AC@DFGG8FG=FGGGGGGGGGGGGGGGFDFFGCGGGGGEFGG,DFEDGGGFE>FC6=7=EF3>EEFGF;BFEGDDECFA>E>CGCGGGDF*/1CFF>FG7:19FFFGGFFBD9:DGFEDCGFGGAFFF:<2@AAF75><@2@FFGFFF?((.6C:?(8(3:)).9(/,4<F:7().)*-.65.554464:54<;99>
@M02996:162:000000000-B87FG:1:1101:8094:5081 1:N:0:TAGCGCTC+TATCCTCT
ACTACGGGAGGCTGCAGTCGAGAATCTTCGGCAATGGACGAAAGTCTGACCGAGCGACGCCGCGTGTATGATGAAGGCCTTCGGGTTGTAAAGTACTGTCGATTGGGCGGAAGTTAGAGAGGGTTCTCCCTTTCTTTTGACCTATCATTTGAGGAAGGACGGGCTAAGTTCGTGCCAGCAGCCGCGGTAAGACGAACTGTTCGAACGTTATTCGGAATCACTGGGCTTAAAGGGCATGTAGGCGGCGTAATAAGCGGGGTTTGAAATCCCACGGCTCAACCGTGGAACTGGGCTCGGAACG
+
-88CC5>B==)======;==88;BCFFGGGGGGGGGGGGF@CCFFGGGGGGEF@8CCFGGFFFF@C8=EGFCFFFGGGFEFEGGGFFFGEFDEAFFGFGFGGGGGGGFGGGGGEGGGFFEGGGFGGGGEGGG?ECGGFFGGGGG9EF9@AFGGGFFGGFDCDEGDFGGGFGEDGD=FEGGGG):=DGDCEGGFDEGFFC@70A>FD>.57DDCF@D51*:69AFC7CC??GFF?(0.480.23)45>(983?2<<99GD693:>FF2)9,9372)*).87:D,49:??0.(..,8(01,3,
@M02996:162:000000000-B87FG:1:1101:8116:5083 1:N:0:TAGCGCTC+TATCCTCT
CCTACGGGAGGCTGCAGTCGAGAATCTTCGGCAATGGACGAAAGTCTGACCGAGCGACGCCGCGTGTATGATGAAGGCCTTCGGGTTGTAAAGTACTGTCGATTGGGCGGAAGTTAGAGAGGGTTCTCCCTTTCTTTTGACCTATCATTTGAGGAAGGACGGGCTAAGTTCGTGCCAGCAGCCGCGGTAAGACGAACTGTTCGAACGTTATTCGGAATCACTGGGCTTAAAGGGCATGTAGGCGGCGGAATAAGCGGGGTGTGAAATCCCACGGCTCAACCGTGGAACTGGGCTCCCAAAT
+
88BCCBFFA8)=========88;BFFFGGGGGGGGGGGGFFGFFFGGGGGGGFFFGFGGGFCFGFFBFGGGGGGGGGGGGGGGGGGFGGGGFFEGGGGGGGGGGGGGGEFF>F>DFGGGFFFGEGFFGGGFGCGGFDGGGGGFGCCE@@E9EGFFGGGGGEDGGGGGFFFFDCFE=FFGFFFFB=DG<DC6EGFGEEFGFGGGFGGE5859C7>F:C?CFFFFFGFF7:FGFB:?F?:876>>DF>D(<9B6:A<66EGF1)4:4)569)*.7>>*8<8<?E24>:<>:<?::83-),(()
@M02996:162:000000000-B87FG:1:1101:26689:5094 1:N:0:TAGCGCTC+TATCCTTT
CCTACGGGAGGCAGCAGTGAGGAATATTGGTCAATGGACGGAAGTCTGAACCAGCCATGCCGCGTGCAGGAAGACGGCCCTATGGGTTGTAAACTGCTTTTGTGGTGGAGCAATAAGGCGTACGTGTACGCCGATGAGAGTACATCACGAATAAGCATCGGCTAACTCCGTGCCAGCAGCCGCGGTAATACGGAGGATGCAAGCGTTATCCGGATTTATTGGGTTTAAAGGGTGCGTAGGCTGTGCAGCAAGTCAGAGGTGAAAGACCGGTGCTTAACACCGGAACTGCCGTTGATA
+
ABCCCFF5:1)88=======;;;CFFGGGGGGGGGGGGGGGGGGGGGGGGGGGGGGGGGGGGGGGGGGGGGGGGGGGGGGGGGGGGGGGGGGGGGGGFGGG,:,8::899:AFFGGGGGGGGGGGGGGGGGGGEGGGGGGGGGGGGGGGGGGGGGGGGGGEGGGGGGGGGGGGGGFFGGGGGFFGGDGGGGGGFGGFGGF>FGFEDEFF7CGGBEDGFFGFGG3C3FFAFGFFFBFFFFG?GFF?F@AG?BFFFFFFGGFFFBAD(8<>>9>B>?C?2:BFF>B>>?<2:(4<:0A7
@M02996:162:000000000-B87FG:1:1101:8104:5096 1:N:0:TAGCGCTC+TATCCTCT
CCTACGGGAGGCTGCAGTCGAGAATCTTCGGCAATGGACGAAAGTCTGACCGAGCGACGCCGCGTGTATGATGAAGGCCTTCGGGTTGTAAAGTACTGTCGATTGGGCGGAAGTTAGAGAGGGTTCTCCCTTTCTTTTGACCTATCATTTGAGGAAGGACGGGCTAAGTTCGTGCCAGCAGCCGCGGTAAGACGAACTGTTCGAACGTTATTCGGAATCACGGGGCTTAAAGGGCATGGAGGCGGCGTAATAAGCGGGGTTTGAAATCCCACGGCCCAACCGTGGAACTGGGCTCCGAACG
+
8ACCCBDB@:0==;======88CCFGGGGGGGGGGGGGGGEGGGGGGGGGECFFFEFGGGGGGG@F?EFGGGGGFGGGGGGGGGGFFFGGGFGFGGGGFGGGCFGGGFEGGGGGGGGGGGDGEFFGGGGGGGDGGGFGGGGGGGGGGFFGGGGGGGFCFFGGGGDGGGFGGGGGGCFG=FGGFFEGG<DEGCCDEEEGGFDFE>FGDF?FGGGF@C566FF*CC5B7C8FGFF??F?F)7.12>>7DF5<FB)6A>BGGF0)(.24447:9119E*014<?B6?;?7?455<(.36>6:4,
@M02996:162:000000000-B87FG:1:1101:18085:5097 1:N:0:TAGCGCTC+TATCCTCT
ACTACGGGAGGCTGCAGTGGGGAATATTGGGCAATGGGCGCAAGCCGGACCCAGCGACGCCGCGTGAAGGAAGAAGGTCTTCGGATTGTAAACTTCTTGTATGTAGGACGAAACAAATGACGGTACTACATGAATAAGCCACGGCTAACTACGGGCCAGCAGCCGCGGGAAAACGGAGGGGGCGGGCGTTATCCGGAGTTACTGGGGGTAAAGGGGGAGTAGGCGGGAGTGCAAGGCAGAAGTGAAAATCATGGGCTCAACGCATGACCGGCATGGGAAAAGGTAAGTCGTGAGGATCGGG
+
8-6?C?==):08;;=;;==;;86@;@,,CAF,@<CCCDC@@:@@FD+@@@8,@A,@@@B@@7+=+8BC?AACE?=EE:?9,AFCC+4B,??E?<,CA,,CE,E55CDEAFG@FGGGGEBEGGG+@=9DFG,E@E9EFEC@@?>FFECFG9E,B*8@EE91BC>>>EGG*8C*2?EEECD*5<55*/79)*9*+/:ED//)0:+98D>D))9?>FF)93C*9<:9572/,)29A48>::>1(2.9>FB>*5<*68:4(*2<7)(4(4)))(134()2.,.81):)66))-((-(-,.)(-3(
@M02996:162:000000000-B87FG:1:1101:8125:5099 1:N:0:TAGCGCTC+TATCCTCT
CCTACGGGAGGCTGCAGTCGAGAATCTTCGGCAATGGACGAAAGTCTGACCGAGCGACGCCGCGTGTATGATGAAGGCCTTCGGGTTGTAAAGTATTGTCGATTGGGCGGAAGTTAGAGAGGGTTCTCCCTTTCTTTTGACCTATCATTTTAGGAAGGACGGGCTAATTTCGTGCCAGCAGCCGCGGTACGCAGAACTGTTCGGACGTTATTCGGACTAACTGTGCTTAAAGGGCATTTAGGCGGCGTAATACTCTGGGTTGTCAATCCCACGGCTCACACGTGGAACTAGCCGCAGCACA
+
88CCC5=B5:)==;===;=888;8FFGFGGGGECGFFGFDFCFCGGFGFGGGGGGG@FGGFGGFFC,CEFBEFF,EFGGGGGGGGGGGGCC<F<E5CDGGDC:A7<FEFCEFDEFF;BFF:=F+@>DFFC?F6C9EFDE7=:AFGDAD,5,@D,EDD5CF>D*4:DE,<CEFGFD*4<CGGC)5*C)1>2***)2+):DFGF5)2)0<@FGG775<30*99+<0397*)9:BA:081)*2.*()(.0-),-1)))..+0.85()..6<)5*4,,88;>)).)(4((34,)5(((((),(4(
@M02996:162:000000000-B87FG:1:1101:26877:5120 1:N:0:TAGCGCTC+TATCCTTT
CCTACGGGTGGCAGCAGTGGGGAATATTGCACAATGGAGGAAACTCTGATGCAGCAACGCCGCGTGAAGGATGAAGGTCTTCGGATCGTAAACTTCTGTCCGTAGGGAAGATAATGACGGTACCTTTGGAGGAAGCCCCGGCTAACTACGTGCCAGCAGCCGCGGTAATACGTAGGGGGCAAGCGTTATCCGGAATTATTGGGCGTAAAGAGTGCGTAGGTGGTTACCTAAGCAGGGGGTGAAAGGCATTAGCTCAACTAATGTTAGCCCCCTGAACTGGGCTACTTGAGTGCAGGAGGGG
+
8ACCCA==:10===8;==;;;888EFGGGGGGGGGGGGGGGGGGGGGGGGGGGGFGGGGGGGGGGGGGGGGGGGGGGGGGGGGGGGGGGGGGGGGGGGEGG+:,888:98:AFFGGGGGGGGGGGGGGGGGGGGGGGFGGDGGGGGGGGGGGGGGGGFGGGGGGGDGDFGGGGGGGGCEEGGFFGGGGGGGGGFGG;FCF=DGFGGEFFFDGGFFGGFGGFGGGGFGGFFGFFA?@9BDC9D7*9>FBDA<?:AFFFGF:>FFFFAAA;:G9;?FFFFFFBFFF244>A:>ABBFFB0:>>
@M02996:162:000000000-B87FG:1:1101:14261:5121 1:N:0:TAGCGCTC+TATCCTCT
CCTACGGGTGGCTGCAGTGGGGAATATTGCACAATGGGCGAAAGCCTGATGCAGCGACGCCGCGTGAGTGAAGAAGTATCTCGGTATGTAAAGCTCTATCAGCAGGGAAGAAAATGACGGTACCTGACTAAGAAGCCCCGGCTAACTACGTGCCAGCAGCCGCGGGAATACGTAGGGGGCAAGCGTTATCCGGATTTACTGGGTGTAAAGGGAGCGTAGACGGTTTGGCAAGTCGGAAGGGAAATGCGGGGGCTCAACGCCGGAACGGCTTGGGAAACGGTCGAACTGGAGGGAAGGAGGG
+
-88?@?=5=)0=;8=;;;=;;@@@,@66CFGE@ACCDFECCECEFF8CE@DFFEC@BFCF@@@>+>BBCEAFEADF,C,F,AFD+B?F5??ACF9FF<,CFGFGFGDCFGGAFF;FFGGGEFFGCFGG,EEGGGGDGGGGGDCGGGAFGG,DGGFFDFC@59@CG*@E6BFF2:C=EED=CC>5C//:*1CGCD*//:F=:FG);/9FF=FE5>>G539C=CD/*):<7@D@<91563>*-93<)@=7D>FE641<?C*41)49>B140(/(4:FE@78<(.790(.),,.-3(,4>3,(-
@M02996:162:000000000-B87FG:1:1101:22323:5135 1:N:0:TAGCGCTC+TATCCTCT
CCTACGGGAGGCAGCAGTGGGGAATATTGGGCAATGGGCGCAAGCCTGACCCAGCAACGCCGCGTGAAGGAAGAAGGCTTTCGGGTTGTAAACTTCTTTTAAGGGGGAAGAGTAGAAGACGGTACCCCTAGAATAAGCCACGGCTAACTACGTGCCAGCAGCCGCGGTAATACGTAGGTGACAAGCGTTGTCCGGATTTACTGGGTGTAAAGGGCGTGTAGCCGGGGGAGCAAGTCAGATGTGAAATCTATGGGCTTAACCCATAAACTGCATTTGAAACTGGTCGTCTTGAGTGCTGGAG
+
-8AAC:5=810=88=;;==;;78@CC@EEFGGF@CCCFFCCEEEGFCFGGFGGECEFGEGCBC>6@CEGFEFGFFFEFFE<EGDGFFFFFCCFFDFGE9EFGGGDGGEGGGE:FFGGGGGGG@FGGGGFGGGGGGGGGGGGGGG+CGG9FGG3FFFCGGGCFFGGGG>EEFGGG>?FD,<:?ACFGG/9C<BFBGGE**;;1AFF;A)=FGGGDED<>5DF:9DGEGD>F7FBF4BAFF2626@BF4<7<:8:??,(<CAA>:3:?BA0978>4*2/.9<4@(..,-44(.:>-<2*.513
@M02996:162:000000000-B87FG:1:1101:24847:5142 1:N:0:TAGCGCTC+TATCCTCT
CCTACGGGTGGCTGCAGTGGGGAATATTGGGCAATGGAGGCAACTCTGACCCAGCGACGCCGCGTGAGCGAAGAAGGTCTTCGGATTGTAAAGCTCTGTTGATAGGGACGAACAAATGACGGTACCTATCGAGGAAGCCACGGCTAACTACGTGCCAGCAGCCGCGGTAATACGTAGGTGGCAAGCGTTATCCGGATTTACTGGGTGTAAAGGGTGTGTAGGCGGGGGAGCAAGTCAGATGTGAAATCTATGGGCTTAACTCATAGACTGCGTCTGAAACTGTTCTTCTTGAGAGTCGGAG
+
88BCCD:5)1)==88====;;888CFFFGGGGGGGGGGGGGGGGGGGGGGGGGFFFFGGGGGGGGGGGGGGGGGGGGGGGGGGGGGGGGGGGGGGGGGGGGGCFGGGGGGGGGGGGGGGGGGGGGGGGGGGGGGGGGGGGGGGGGGGGGGGGGFGGGGGGGGGGGGGGGGGGGGGCFGGGGGFFGGGGGDFFGFGEECGFGGGFGGDEFFGGGFFGDBGGFGFGGEGGFFGFFF>FFFBC<0)9AFFFCAFFFFBFFGGF<FABA<<>@8C?BBEF?AFF<=<BFFF<9<:<?:?7*4>99
@M02996:162:000000000-B87FG:1:1101:5802:5143 1:N:0:TAGCGCTC+TATCCTCT
CCTACGGGTGGCTGCAGTAGGGAATATTGGTCAATGGGGGGAACCCTGAACCAGCCATGCCGCGTGAGGGAATAAGGCCCTACGGGTCGTAAACCTCTTTTACCGGGGGCTAACGGGCGTCGTGCGCGGCGCTGTGAAGGTACCCGGGGAATAAGCATCGGCTAACTCCGTGCCAGCAGCCGCGGTAATACGGAGGATGCGAGCGTTATCCGGATTTATTGGGGTTAAAGGGTGCGCAGGCGGGCTGGTAAGTCAGCGGTGAAATGTCGGGGCTCAACCCCGGCAGTGCCGTTGATACTGG
+
88CCC>>9>8)====;====;8;CFFFGGGGGGGGGGGGGGCGGGGGGFFGGGGGGGGGGGFEGGGFGGGCGGGGGGGGGGGGGGCCEFGCFGGGGGG,FGGDGGGGEGE@AFEGCFEGC7FFGGGGGGE>CGEAFGGGFGGGFFGGGGGGGFFFGGGGGGGFEGGGGGG5CGGGGGGGGGGF@EGGD:+2;EFCEFCC4CDGFGGB>FFGGD5<DDAGGFEG):)AC:4>B?B?B>>FC;96E(08294)9:A<>:GG1;>2)6<B2<39;B9FFF<:18@6199:><),((,4<969:)
@M02996:162:000000000-B87FG:1:1101:24827:5150 1:N:0:TAGCGCTC+TATCCTCT
CCTACGGGTGGCTGCAGTGGGGAATATTGGGCAATGGAGGCAACTCTGACCCAGCGACGCCGCGTGAGCGAAGAAGGTCTTCGGATTGTAAAGCTCTGTTGATAGGGACGAACAAATGACGGTACCTATCGAGGAAGCCACGGCTAACTACGTGCCAGCAGCCGCGGTAATACGTAGGTGGCAAGCGTTATCCGGATTTACTGGGTGTAAAGGGTGTGTAGGCGGGGGAGCAAGTCAGATGTGAAATCTATGGGCTTAACTCATAGACTGCGTCTGAAACTGTTCTTCTTGATAGTCGGAG
+
8ACC@B==81);==6=6==;;+88CCFEGGGGFGCFDGF@FGGFGGGFGGGGGEEEFGGGGGCFFCGGGGGGGGGFGGGGGGGG7FFFDGGGCFGGGGEEEFFE9FCFFEGFDGFFGDFGGEEECGFDF=CFGEEFGGGGGEEGGCEGG9DEFFGGGGGFGGGGGGGCEEDGGGCCCGFCFFFA=35C<EGGGEGCBDCAGGFFGDA:9?79C:5C<?F7=FGDC:EC93))44A?<BF*6:4949162))*.41:<E>A2649>BA?B)72-9>**)5AF4:<<)5664)))..69(4(,
@M02996:162:000000000-B87FG:1:1101:24847:5160 1:N:0:TAGCGCTC+TATCCTCT
CCTACGGGTGGCTGCAGTGGGGAATATTGGGCAATGGAGGCAACTCTGACCCAGCGACGCCGCGTGAGCGAAGAAGGTCTTCGGATTGTAAAGCTCTGTTGATAGGGACGAACAAATGACGGTACCTATCGAGGAAGCCACGGCTAACTACGTGCCAGCAGCCGCGGTAATACGTAGGTGGCAAGCGTTATCCGGATTTACTGGGTGTAAAGGGTGTGTAGGCGGGGGAGCAAGTCAGATGTGAAATCTATGGGCTTAACTCATAGACTGCGTCTGAAACTGTTCTTCTTGAGAGTCGGAG
+
88ACCD=501)========;;88BCFGFGGGGGGGGGGGGGGGGGGGGGGGGGFFGCGGGGGGG@FEEFGEFGGFGFGGGGFGGGGGGGGGGGGGGGGGGGGGGGGGGGGGGGGGGGGGGDCFGGGGGGGGGGDDFFGGGGCEGGGGGFFFEGGGGFFGGFGGGGGGGGGGDDGGGGGGGGGFFGGGGGG:FFF*=ADFFGDFF5*:>?FDFG;>GGBFGFGC3CEGG>>DFFFA6<ABGFGF=<@FF0.)*50<<0<FBFFFFFAFF4)2,:;EGFA334*:>:)6<:::6)(.:=1042
@M02996:162:000000000-B87FG:1:1101:5812:5163 1:N:0:TAGCGCTC+TATCCTCT
CCTACGGGTGGCTGCAGTAGGGAATATTGGTCAATGGGGGGAACCCTGAACCAGCCATGCCGCGTGAGGGAATAAGGCCCTACGGGTCGTAAACCTCTTTTACCGGGGGCTAACGGGCGTCGTGCGCGGCGCTGTGAAGGTACCCGGGGAATAAGCATCGGCTAACTCCGTGCCAGCAGCCGCGGTAATACGGAGGATGCGAGCGTTATCCGGATTTATTGGGTTTAAAGGGTGCGCAGGCGGGCTGGTAAGTCAGCGGGGAAATGTCGGGGCTCAACGCCGGCAGTGCCGTTGATA
+
8BCCCBA=51)=;=8;====;8;CFFGGGGGGGGGGGGGGGGGGGGGGGGFGGGGGGFGGGGGGGGGGGGGGGGGGAD<:DGGGGGG7FFGGGGGFGGGAF9BFGGGCEEEFFGE>EEE*<<<:C7=:CC:>CEEGEC@?CEFCFGEGGGGGFG7FGGGEED@?8CC9CCFGGFF?F?FGFDE;:DGG>EFFGEGG:F4:7CG@GGFFFFFED)7CC>GG=F59C@FFFFG33<?>9>DC997)4)0454<?<4<<7C3(73:(-45:F>132(7<4:,46521(,45<A(2(-(.0
@M02996:162:000000000-B87FG:1:1101:18280:5209 1:N:0:TAGCGCTC+TATCCTCT
ACTACGGGTGGCAGCAGCTAAGAATATTCCGCAATGGACGAAAGTCTGACGGAGCGACGCCGCGGGGATGATGAAGGCCGGAAGGTTGTAAAATCCTTTTATAACGGAGGAATAAGTAGGGGAGTGGAAAGCCATGACGGTGACGGTAGGGTATGAATAAGCAACGGCTAAGTACGGGCCAGCAGCCGCGGAAACACGAAAGGGGAGAGCGTAGGTCGGATGGAGTGGGCGGAAAGGGCATGGAGGCGGACGGGCAAGGTGGGGGGGAAAGGCGGGAGCTGTACGGCGGAAGTGGGGGGAG
+
--66@@55=01;;8=;;=,;6;C<;@,,6CE;@@6CCE@@@@@@CC<EDE@:@B6@:@@@:@6=+7@B4?9,A<<EF8?FBCEED45E+?@DC@DFA,,5E,CE,+8>=FC<,>FG,CD,CECGBFGGFCDFCF9,@DCE*>C:1>48>E8>B,4;;5:;<*CE7?C:**<+3;+:*7/*=7)08;185=<**0*;)9)8795):)707)1**0)*2471)1***0:7<:C<26278:89(94@47.4D(45(-49:C348F---161@19:(,7*0,((,*.-((-(,(1().)1)(-(,
@M02996:162:000000000-B87FG:1:1101:6149:5231 1:N:0:TAGCGCTC+TATCCTCT
CCTACGGGAGGCAGCAGTGAGGAATATTGGTCAATGGGCGAGAGCCTGAACCAGCCATGTCGCGTGGAGGAATAAGGATCTATGGTTCGTAAACTCCTTTTGCGGGGGGATAAAGTGCGGGACGCGTCCCGTATTGAAGGTACCCCGCGAATAAGCATCGGCTAACTACGTGCCAGCAGCCGCGGTAATACGGAGGATGCGAGCGTTATCCGGATTGATAGGGGTTAAAGGGTTCGTAGTCGGCCCCGTCAGTCGGCGGTGAAATTTACGGGCTCAACCAGGGCACTGCCGTAGACACTCG
+
-8ACC?ABA80==8=;;<;=;;;CFFCDFGFFFGGGGFGGFD>@FG8FFEFFGFCDE,,CFFGFFCC@EFEG,:ECDF=A9<FF,CFFGF<EFGFFGF,EFGF=BEFFGGD<CFFGFG7F7@FFGGCGCEEFDGGG7@EDGGD+9C**/:CC5C9F9+9;CD*8ACG+7;ACFC7?CGFG=5>):>D3C9*2*.:EDF*7)9/7:))).9:*95;C437**3:)25:C)/:).(2<?FF<)137(7)(1(374)-4(:)-2),.)).-88*42(0+*(.(,)(-((((,((((((-0,,(-
@M02996:162:000000000-B87FG:1:1101:21224:5272 1:N:0:TAGCGCTC+TATCCTCT
ACTACGGGTGGCAGCAGTGAGGAATATTGGACAATGGTCGGAAGACTGATCCAGCCATGCCGCGTGAAGGAAGAAGGTCCTATGGATTGTAAACTTCTTTTGTACGGGAGCAATAAGGCGTATGCATACGCCGATGAGAGTACCGTACGAATAAGCATCGGCTAACTCCGTGCCAGCAGCCGCGGTAATACGGAGGATGCGAGCGTTATCCGGATGGAGTGGGTTTAAAGGGTGCGTAGGCGGAAGGCCAAGTCAGCGGGGAAACGCACGGGCGTAACGCGGGACCGGCCGTGGAAACGGG
+
688?A?95:)1=;8=;;<=;;;;@6@,@CCFCAA,@A6<@@CCEFE,CACC@DA;C@<@EC@8@+8BCFFACFADEF:CF,96CDF9,A?@?DG9AF,C<FFBF?FDDDGF@F,EFGGGGFG7FGFFGGGGGEF8CFGGGCDGCFEDEEGG,DFEEA,===?3>FG9FGC:CDEG@DCCC1;:>D/;D9EFGDDEEF*;A8CE>C))=)+@CDF)/*6**8CC1*.<7<FFF<??D:3>DFD>79)71*23>-6ABDGG(7B1:3<09.4)-9()2.(-17)421((-329(,2:390226
@M02996:162:000000000-B87FG:1:1101:21241:5278 1:N:0:TAGCGCTC+TATCCTCT
GCTACGGGTGGCAGCAGTGAGGAATATTGGACAATGGTCGGAAGACTGATCCAGCCATGCCGCGTGAAGGAAGAAGGTCCTATGGATTGTAAACTTCTTTTGTACGGGAGCAATAAGGCGTATGCATACGCCGATGAGAGTACCGTACGAATAAGCATCGGCTAACTCCGTGCCAGCAGCCGCGGTAATACGGAGGATGCGAGCGTTATCCGGATTTATTGGGTTTAAAGGGTGCGTAGGCGGAAGGCCAAGGAAGCGGTGAAACGCACGCGCTGAACGGGGGACCGGCCGTGGGAACGGG
+
-886A?=):0);=88;;<;;;;;;CE<9ECFDCCC@A,<@@CDCFF<EDEE@EF@DD@CF6@@@+@FFGGFFGCEGF=AF,C,:?E?CBC??EFFDF,<BFGFGFG=C:CCAFFFGFFGGGG+AFGGGGGDF=@@CFGGFDGGG@D?EGGGCFFFGC@6==8:EC:,EF>6;DGGGGGGFF759C*9*9BCFCEEGF*?F5>:B/))=);+29;=/7)318<=**)<>9FDE<4(7,3792C>77)).<?BF((.41CC46F2AAF90)4906,016(((,)((,8(,-234(4(.)1(-3
@M02996:162:000000000-B87FG:1:1101:17000:5340 1:N:0:TAGCGCTC+TATCCTCT
ACTACGGGAGGCAGCAGTAGGGAATATTGGACAATGGGGGAAACCCTGATCCAGCGACGCCGCGTGAGTGAAGAAATATTTCGGTATGTAAAGCTCTATCAGCAGGGAAGAAAATGACGGTACCTGACTAAGAAGCACCGGCTAAATACGTGCCAGCAGCCGCGGTAATACGTATGGGGCAAGCGTTATGCGGATTTACTGGGTGTAAAGGGAGCGTAGACGGCATGGCAAGTCGGAAGGGAAAGGCGGGGGCGCAACCCCGGAACTGCGTTGGAAACTGTCAAGCAAGAGGGGCGGAGAG
+
-88?C?==511=88=;;<;<;@C@6C,;CCFEAACCCFDDEDDFFE8EECFE@A;@@FCC@@@>+8CC<CDEEDE<,B,C9FFD8BDF<@A?AFFGGA,CFFFFFFDFFGGCFG,EFGGGEGGGGGGG:FFFGGGFGGGGGG7FGGFGGG>FGGCCDGC@D9@EG:EG7DEF9B,4D,99=<A8C//91,=CCD5//:>+;DG););FFFGE4>BG387D@E=9C):<0F=F46(746@*496>(754DFFF70(3975<?:62;>)5*(/(4:?@?0)6-1:53)(,.(..4193D9-(-
@M02996:162:000000000-B87FG:1:1101:20298:5360 1:N:0:TAGCGCTC+TATCCTCT
ACTACGGGAGGCAGCAGTGGGGAATATTGGGCAATGGGCGAAAGCCTGACCCAGCAACGCCGCGTGAAGGAAGAAGATCTACGGATTGTAAACTTCTTTTATGAGGGACGAAGGAAGCGACGGTACCCCATGAAGAAGCCACGGCTAACAACGGGACAGGAGCAGCGGGAATACGAAGGCGGGAAGCGTTAGACGGAGGGACGGGGAGTAAAGGGCGCGGAGGCGGGAGAGCAAGTAAGAGGGGAAAACGGTGGGCGGAAAGCACAAAGGGCACAGGAAACGGGTGGTCGGGAGGGCGGGG
+
-88?CB>=)81888=;;==6;88@;@;@ECA@A@@CD<6@6@@:;@<EDCCEEA:CC6@C6@@>7>FFGGF89=,C4,C?,9C@C=BF<@?DFAEFGC<EEFFFEFDD+>F:@=F@F,@B>FF+D@,,8@3FD>3E8@>@@>:F>+@,@,>,>*****3*>9>*2:::***,2,=*=:5*23).//9D*1/2+*28731)9/*0:7)80)*0:B>*7495):C/::5C>)>032?*.)1:2FB)-5.(9(4),34?>D3((.((.,8().C6<()2.(4::31(-((()((,,-((0(-40
@M02996:162:000000000-B87FG:1:1101:22477:5363 1:N:0:TAGCGCTC+TATCCTCT
ACTACGGGCGGCAGCAGTGGGGGATATTGCGCAATGGGGGAAACCCTGACGCAGCAACGCCGCGTGAAGGAAGAAGGTTTTCGGATTGTAAACTTCTGTTCTTAGGGAAGAAAAAAATGACGGTACCTAAGGAGCAAGCCACGGCTAACTACGTGCCAGCAGCCGCGGTAATACGGAGGGGGCAAGCGTGGTCCGGATTTACTGGGTGTAAAGGGCGCGTAGGCGGGTAGGCAAGTCAGTCGGGAAATACCGAGGCTCAACTTCGGGGCGGCGATGGAAACTGCAAATCGTGAGTATCGGG
+
-8@BCA=@)1)8888;;<;;;87@BECCDFE@C@FCCFDGEEFGGG@EEFCFGC@FFGCFFBFC6@FFGFDFFEFGGBBE<DFEE@BF,ABEEBFGGD<CF9BFDGFCFGGDFGGGG>FGGGG>FGG,FFGGFFFGGGGGGGGGGCGGG9FFG=BCCGCCFC=:FGGG5EE:FFF*=:C*:<7:;FDDC*>2+<CGFD*9:F9FC>5<)7CFCFFDG>D)<:C9EEG/4)9442</:AB*6>(8>F54CAF>(49936C??*)6:?FF@(>>9-)10.833*6<>AA2)(.424)-*.32(
@M02996:162:000000000-B87FG:1:1101:11132:5382 1:N:0:TAGCGCTC+TATCCTCT
GCTACGGGAGGCAGCAGGCGCGAAACCTCCGCAATGTGAGAAAGCGCGACGGGGGGATCCCAAGGGCCAGGCTGAACGGGAGGGCTTTTCGGAAGTGTAAAAAGCTGTGGGAAGAAGAGCTGGGCAAGACCGGTGCCAGCCGCCGCGGGAACACCGGCAGCGCGAGTGGAAGCGGTTGGGAGGGGGCCTAAAGCGTTCGTAGCCGGGTGAATAAGTCACTGGGGAAAGCCTGTAGCTTAACGGGGGGAAGTGCGGGGGAGACGGTTGAACTGGAGGGGGGGGGAGGGAAGGGGAACTCCAG
+
-88A@@==810=8886;98888@B:@;,CFCB@:BC<<CCDCE,C788@@@CCDDD@@+@<3:>+<>@>*8:3@B:@FDEC:CC88=,,@F:<BE7?C9@FGBFF,,7,5=<F*CFGFFFFFGGGGGGGGGGGEECGGGGG>EEE>EG*:E;FF*:8CDE8/?*::*;C+<CF5:*****21).:97D*:DFFBG*05C>09:F:D)))8=77=F;7.*29@EC5>A*(020..:*6)0?A*-)-8029()1)(-1(:/(-71:((4:?22)88<8<(429)4(4((((-(--(-20)..(
@M02996:162:000000000-B87FG:1:1101:9009:5384 1:N:0:TAGCGCTC+TATCCTCT
GCTACGGGCGGCAGCAGTGGGGAATATTGGACAATGGGCGCAAGCCTGATCCAGCGACGCCGCGGGAGTGAAGAAGTATTTCGGTATGTAAAGCTCTATCAGCAGGGAAGAGAATGACGGTACCTGACTAAGAAGCCCCGGCTAACTACGTGCCAGCAGCCGCGGTAATACGTAGGGGGCAAGCGTTATCCGGATTTACTGGGTGTAAAGGGAGCGTAGACGGCAAGGCAAGTCTGATGGGAAAACCCAAGGCTCAACCAGGGGACGGCAGTGGAAACGGTCTAGCGAGAGGGAAGGAGAG
+
-88AC?==)1)8788;;6;;;8@@,@,CCCFDA@CCCDCB@@CEFD8EA:9@@A:@@@BF+>@>+=@>BECGF?BE8C,5,7BC4EAF,@??ADAFF<,:FFFGBDCDEGG8FFFFGGGGGGGGGGGGAEGGFGGGGGGGGD>CFGFGGG>FGGFCBFCCB7=CG/>ECBEG7:CCCDC>E7>5C/9D*C7E=>:*/>F*:CG);)9@B7DE5>BG3:77@CE>C5ED2FC>)).9<)9*.94>:7>1D::5-((4<?51(849;>(9)4)(.39@?(,4()(.6:(((-4(2(.-712.2
@M02996:162:000000000-B87FG:1:1101:21834:5390 1:N:0:TAGCGCTC+TATCCTCT
ACTACGGGGGACAGCAGTGGGGAATATTGGGCAATGGGCGAAAGCCTGACCCAGCGACGCCGCGTGAGGGAAGAAGGTCTTCGGAGTGGAAACCTCTGTAGACAGGGAAGAAGAAGGGACGGTACCTGGACAGTAAGCCACGGCCAACTACGGGCCAGCAGCCGCGGTCATACGGAGGGGGCGAGCGGTAGCCGGAAACAGCGGGTGGAAAGGGTGTAGAGGGTGAAGATCAAGGACGAGGGGAAAATTACGGGCTGAACACGGAACCGGCAGTCAGAAGTGGATGCCCGGAGGGGAGGAG
+
88@?C585)0)+::;;;<;6;888;C<9CAF8@@FDFFFEF@F@F<CECE@FGE@:@@>:+8@C+>=CFEC=BB8=B,C5,,:?:+8,+,7?,E,A5=55,5BFADC+,8===F,>,6BFEC+>>=EF?<,<D,;5;BE>34*5*>DF,?8**54*18*,6;:B:5***13+1***85*/51.):)//9=1:+):C))*0**2.:1).71*:7:)7))00*;*/1)+7:**92)))(,))-1-78<7)2))014(-(2*,).,(,3(2)(/-(.)+*.)()1,))4(.(-(((((4),-((
@M02996:162:000000000-B87FG:1:1101:21852:5391 1:N:0:TAGCGCTC+TATCCTCT
ACTACGGGTGGCAGCAGTGGGGAATATTGGGCAATGGGCGAAAGCCTGACCCAGCGACGCCGCGTGAGGGAAGAAGGTCTTCGGATTGTAAACCTCTGTAGACAGGGACGAAGAAGTGACGGTACCTGTAAAGTAAGCCACGGCGAACTACGTGCCAGCAGCCGCGGTAATACGGAGGGGGCGAGCGGTATCCGGAATTACGGGGTGGAAAGGGTGTGTAGGCGGAAGATCAAGTCAGATGTGAAAATTACGGGCGAAACCCGTAACCGGCAGTGGAAACTGAGTTCCGTGAGGGGGGGAG
+
888?@:=5=0)=;8=;;<=;;78@6@<,CCFE<@C@CFCBCDCEF8<ECCC<EA6@@@CF@>@>6>CCFDBEECEFFBFE<<FDCCFF<@<A?FFGFF5AFFFGEGGFFGGDGEGG,FFFGGCDCFAF3FDFFCEGGGFFFEGF+@CE,@DE2>:;>D4C:;DEFEG:EC9FGE*/:===C277C<D39=*<:<EED3*9:*:>C18)07>EDF)914*29C+CEE=731*9:B)*6>6*.*.96=1)*.47?>6((:<>1)-(-4:757)7(,):*,..)0)).).6()--3360>69,-
@M02996:162:000000000-B87FG:1:1101:16917:5394 1:N:0:TAGCGCTC+TATCCTCT
ACTACGGGGGGCTGCAGTCGAGGATCATGGGCAATGGGCGAAAGCCTGACAAGGCGACGCGGCGGGGAGGATGAAGGCCGTCGGGTTGTAAACTCCTGTCATAGGGGAACAGGCGATCTTACCTAATACGTAAGTGAGTTGAGGGTACCCTAAGAGGAAGGGGCGGCGAACTCTGTGACAGCAGCCGCGGTAATACAGAGGCCAAGAGCGTGGGTCGGATGAACTGGGCGGAAAGGGCGCGTGGGCGGTCGTGCGTGGCAAGGGGGAAATCGCCGGGGTCAAGCCGGAAAGTGCGCGTGAA
+
86,?A@=055078889:::84>@=,,499-B==<,==@B>C@CE<,,A=B<?,4+6:@BB==+>*5CCFDB:C:<BCFC***=CC88C*<9:9,<C?<,<C+<CC88:8@C?;AEG58*+<<?+<+<EGF+<:E<CEG++<CE*;;@:<:6EG:<@>AC**/:?EED*:8**2+3+<+30915>;*>7CG)11*39=DF@DC*789>@)7)11)0*9759)+2;+9EC:E)7;;1::::)4)(04)84)-(048>(3*11.>0:04(452:(,(8>>((-.9)4(4911(..6)448(,,(
@M02996:162:000000000-B87FG:1:1101:23234:5398 1:N:0:TAGCGCTC+TATCCTCT
ACTACGGGGGGCTGCAGTAAGGAATGTTCGGCAATGGGGGAAACCCTGACCGAGCAACGCCGCGTGAGTGGAGAAGGTCTTCGGATTGTAAAGCTCTGTTGTAGAGGAAGAATGCTAAGTATAGGAAATGAGATTTAGTTGACGGTACTCTACTAGAAAGTCACGGCTTACTACGTGCCAGCAGCCGCGGTAATACGTAGGTGGCAAGCGGTATCCGGATTTATTGGGCGTAAAGGGTGCGCAGGCGGGTTGGTAAGGTGGAGGGGAAAGCGGTGAGCTCAACGCAATACAGCATCGAAAA
+
-88?C?=901088889:::<<CDE8,EEFCE@@@FDCFGGECCFGCEEFGE=@C@C>FCGGGEB8@FC@CFFFD<FD@F>>CCCE><F,DC<BF9BFF3FF3DFGGD=@FFF,?@,CFF;@,@CFFGF,<C,><9<?>;BCGGGEEGE+<CEG:CFGGGG2;EFGGG5=CG?FCG*;7CGGGFFCCDDDE7?=9EC@*97C:CF8C?>85///.97>6C*)+3*+1<C?B37?F4?:8@*-14;97BB/((0(,.:<+0(-0(4(79?>479(-7*.(..597(,22(-5<<3<)8:4:(,
@M02996:162:000000000-B87FG:1:1101:11129:5402 1:N:0:TAGCGCTC+TATCCTCT
GCTACGGGAGGCAGCAGGCGCGAAACCTCCGCAATGGGAGAAAGCGCGACGGGGGGATCCCAAGTGCCAGGCTGAACGGGAGGGCTTTTCGGAAGTGTAAAAAGCTGGGGGAATAAGAGCTGGGCAAGACCGGTGCCAGCCGCCGCGGTAACACCGGCAGCGCGAGTGGGAGCGGGTGGGAGTGGGCCTAAAGCGTTCGTAGCCGGTTGAATAAGTCACTGGGGAAAGCCTGTAGCTGAACGGGGGGAATGGCGGGTGATACGGTTGAACGTGAGGGCGGGAGAGGTGAGGGGGACTCGCG
+
-88ACA=:8118888;;98888@@:@,;CFF@::,C,;@CCDC:C@+8@CCCDDDD<:+:@3>B3>@@C,@F,>>:@DEGC@FD>3:,,CFFBFF<C;;FGGFG<,,+1<C<F+FFGGGFGGGGGGGGGGGGGEGGGGGGGEECEGEG2?ECGGG:CCDDC1:*::2;F*;CDCE*****2/00:C7F*CFEFFG*8398<FCF?D<))0:+:@F::-::9C*CE72/4:*845>F<)0>?*-)-7>;D?)74(-2(>C2>7(4(17:9:/(-4@F>19>;53(4:)(.2(490>6).(-(
@M02996:162:000000000-B87FG:1:1101:11144:5412 1:N:0:TAGCGCTC+TATCCTCT
GCTACGGGAGGCAGCAGGCGCGAAACCTCCGCAATGGGAGAAAGCGAGACGGGGGGATCCCAAGTGCCAGGCGGAACGGGAGGGCTTTTCGGAAGTGTAAAAAGCGGGGGGAATAAGAGCTGGGCAAGACCGGTGCCAGCCGCCGCGGTAACACCGGCAGCGCGAGTGGGAGCGGGGGGGAGGGGGCCTAAAGCGTTCGTAGCCGGTTTAATAAGTCACTGGGGAAATCCGGTAGCCTAAATGTGGGAATGGCGGGGGATACTGTTGAAGTTGAGGGCGGGAGGGGGTAGCGGGACGCCCG
+
-68?CA=881)=88=;;:888877:@;@C<F@::,@;@CCE@ACF@,8@@BC@DCC>B+B,3:=8>CD<,3@+8@3@CCG@FEE:3,,,@<=<CE?>,;FFGGF*****:C>E*@FFGFGDCCEGGGGG>FGEEGGDGGGGE:EGGGG::AAFG8:8CCDD)?*2:*;>5@CD*?***2*/10589)9*:D?:@E:7<C)2CCFCD8))0::*9@2:.2?FE*C5>=:4?)792:4))092*./.97,>()04(--4*1(.9-.648<9)2.).0:<?FFFB9(443(4:),31;901(((
@M02996:162:000000000-B87FG:1:1101:16921:5417 1:N:0:TAGCGCTC+TATCCTCT
CCTACGGGGGGCTGCAGTCGAGGATCATTTGCAATGGGCGAAAGCCTGACAAGGCGACGCGGCGTGGAGGATGAAGGCCTTCGGGTTGTAAACTCCTGTCATAGGGGAACAGGCGATCTTACCTAATACGTAAGTGAGTGGAGTGTACCCTAAGAGGAAGGGGCGGCTAACTCGGTGCCAGCAGCCGCGGTAATACAGAGGCCAAGAGCGTGGTTCGGAGTGACTGGGCGGAAAGGGCGCGTAGGCGGTCTGGCGGGTCAAGGGGGAAAGCTCCGGGCTCAACCCGGAAAGGGCGCGGGAA
+
-88?C?155))88884:::88>@>,B<<,-<9?<<?EFECEEDEF=,ADEACB=:=>>BF8:8>+8CCGDE>BACFGFGC,>>CDD8F1@<A?@CFCC3?F@FGFGDDEFGC=FGG:C*7?FF9FGFGGGCGGG;CFGF+AFG+;:CCFG6EEGGCCCF2*/::EGG*:3<+:?C2ACE0<C?@CCDGGG9C?*<EFFGFFDC58CFF:7)270.:C>C).*02+9CD<B5>B>BFBB>9413><?DF9,()289(7*)4,=:B0476>(9)44>D@((-4/382>>>99:2:119)(,-2
@M02996:162:000000000-B87FG:1:1101:26660:5473 1:N:0:TAGCGCTC+TATCCTTT
CCTACGGGGGGCAGCAGTGGGGAATATTGGACAATGGGGGAAGTCTGATCCAGCCATGCCGCGTGAAGGATAGATGCCCAACAGGTTTTGAACTTCTTTTGGCGGGGGGCAATAAGGGCCACGCGTGGCCCGATGAGAGTACCGTACGAATAAGCATCGGCTAACTCCGGGCCAGCAGCCGCGGTAATACGGAGGATGCGAGCGTTATCCGGATTTATTGGGGTTAAAGGGGGCGTAGGGGGCTTGCCAAGTCAGCGGTGGAATCCGGGCGCCCAAAGCCGGAACTGCCGTTGGAACTGGG
+
8BCCCD>A8508888::<:::88BFFGGGGFGGGFGGGDFGGGGGCGFGGGGGGGGGGGDEG@FGCFFGADEFFCFCFE,+++:::::3:@FF9CEAFGGF*3*5444222CCGGGFFDCGGGGGGGEGGGGGGDFFGGC+3A>588E5FFFC9FCFGGC>C5<FGCFE*:=CEFGGFGG7DE5275*:CFE*<CC?FF)*C=B5DB4B67:/757*4C**A*9C3:F<?5)43>BB>3*,5(04B52:>6*))6:>G*3(.<))5(4;951,7);)(.((0-41:>)22(4((,4)))5(
@M02996:162:000000000-B87FG:1:1101:19124:5481 1:N:0:TAGCGCTC+TATCCTCT
ACTACGGGGGGCAGCAGTGGGGAATATTGGGCAATGGGCGCAAGCCGGACCCAGCAACGCCGCGGGAAGGAAGAAGGCTTTCGGGTTGTAAACTTCTTTTAAGGGGGAAGAGAAGAAGACGGGACCCCTAGAATAAGCCACGGCTAACTACGTGCCAGCAGCCGCGGTAATACGTAGGGGGCAAGCGGTGTCCGGATGGACTGGGTGTAAAGGGCGTGTAGCGGGGGGAGGAAGGCAGAGGGGAAATCGATGGGCTGAACCAAGAAACGGCATGGGAAACTGAGCGTCTGGAGGGGGGGAG
+
-88?@:5=)0088889:<:9978=,=95@AF<<<4?CCB>@=CCBB+=BC@:>A:B=BBF+>3>+5@CEDCCC:<CDF<8,7>CE38=*<<<B@<CC,;;@FGGFGGDEGGCFFGGGGGCFG*;CEEG*@FGF:EFGFEGFGGE8;CC+AFG0A8C9</885:C?EE*:/<<FC+0AC*5=955=9D)/1/<C8=E3/*89*2<C27.9=CGFD3C/4*2=+*9C>ED2>)82?(.487*-*-7:5/)*.(18?:(,:7>1)-(44:<)-1-4()/.,.()1).5((-((.)4:-()-1(2
@M02996:162:000000000-B87FG:1:1101:18592:5488 1:N:0:TAGCGCTC+TATCCTCT
ACTACGGGTGGCTGCAGTGGGGAATATTGGACAATGGGGGCAACCCTGATCCAGCGACGCCGCGTGAGTGAAGAAGTATTTCGGGATGTAAAGCTCTATCAGCAGGGAAGAGGATGACGGTACCTGACTAAGAAGCCCCGGCTAACTACGTGCCAGCAGCCGCGGGAATACGTAGGGGGCAAGCGTTATCCGGATTTACGGGGGGTAAAGGGAGCGTAGGCGGTCAGACAAGTCAGATGTGAAAGCCCGGGGCGCAACGCCGGGACGGCAGTGGAAAGGGAAGGACGAGAGTACGGGAGAG
+
-88AC@>5=0)=;8=;;==;;@8@CC<,CAF<CCFCDFDEC@DFGCCEA:CFCA:@BCCG+>8>8>BC<EDEECDF,C?5,,EC+@BE,@BAAFAFFA,BFFFGEFDDDEFAGG8FGFGGGGGGGGGG9FGGGGFGGGEGGGCFFGFGGGFGGG;CCFDE873CF*=E,:CC*?@EEED577>3C/1:5@CED>**6DG)7>E):18F6?FG5>:D54CC4CC1/<C74>5>-4:BF)12)26/9?),CBFE1,2>FD)70>6>72(4)9)((4?@B((-(04:,(((-(,..)(->?6(,
@M02996:162:000000000-B87FG:1:1101:23750:5497 1:N:0:TAGCGCTC+TATCCTCT
GCTACGGGGGGCTGCAGTGAGGAATATTGGTCAATGGGCGAGAGCCTGAACCAGCCAAGTCGCGTGAGGGAAGACGGCCCTATGGGTTGTAAACCTCTTTTGCCGGGGGATAAAGTCTGGGATGCGTCCCAGTTTGCAGGTACCCGGTGAATAAGGATCGGCGAACTCCGTGCCAGCAGCCGCGGTAATACGGAGGAGCCGAGGGTTATCCGGATGTATGGGGTTTAAAGGGTGCGCAGGCGGTGGAGCAAGTCAGTGGTGAAATGGTGCGGCGCAACCGTAGCAGTGCCGTTGAAACGGG
+
-6,A=?5=)1)6888::::::CC=C=C9CC555?EEDFFFDEEEGG8EFG?FFEBB<EFE<?@>8@CEGGCFEC>CCF<F+@CCFG,+@37=B@@,@D,@FFF>>FEDCC*5<CG7,77AFE,<FE*<<CBF8?9?4CFF:<CCE:C2:CG0:E@CF39CED/:EC*<FC/:C8CFEFFGCDD>ECDG7C>ECEGD@*95<>C):9.7/97EC>5)06:>FCE7*0<C>FFB4:1B>BEG9D90-57(*-3>.65<-<766F7<)4?.66D;9()?)(.417:(:-).-6;41-4592(14
@M02996:162:000000000-B87FG:1:1101:21019:5504 1:N:0:TAGCGCTC+TATCCTCT
ACTACGGGCGGCTGCAGTCGAGGATCATGGGCAATGGGCGAAAGCCTGACAAGGCGACGCGGCGGGGAGGATGAAGGCCTTCGGGTTGGAAACTCCTGGCATAAGGGAACAGGCGACGAGACCCAATACGTCTCGAAGGTGAGGGTACATTAAGAGGAAGCGACGGCTAACTCGGGGCCAGCAGCCGCGGGAAAAAAGAGGGCGCAAGCGTGGGTCGGATTGACGGGGCGGAAAGGGCGCGGAGGCGGCAGGGCGGGGCAAGAGGGAAATCTCCGGGGGCAACCCGGAAAGTGCGCGGGAA
+
88A?C?8:81)7786;;;;888:7,,6<6-:,6@CC@C:@@@@CE8,C@CCA,96==8>F877>+6>CEDC,B=AEFCF,,>FCE,8@*<=C:=EEAD,FC,?F<@ACCFF<D>FFGEEGGFGFGGGGGG?=*<?CFG7,?BF*<1>F++2<CEC@8;98:7;:CGC*C:<+:*;*?>*:59.0*9D)>C):=):*7C5>71*0*7>B55**1)8*93/*)*02*0=C479>93<F?<@)4)4<67>6)60),3904*)((8(4(-2(7)2)6)785(((-5,(4932-73.-)-()(-,,
@M02996:162:000000000-B87FG:1:1101:4225:5537 1:N:0:TAGCGCTC+TATCCTTT
CCTACGGTGGGCAGCAGTGAGGAATATTGGTCAATGGACGGAAGTCTGAACCAGCCATGCCGCGTGCAGGAATAAGGCCCTATGGGTCGTAAACTGCTTTTGTGGTGGAGCAATAAGGCGTACGTGTACGTCGATGAGAGTACATCACGAATAAGCATCGGCTAACTCCGTGCCAGCAGCCGCGGTAATACGGAGGATGCAAGCGTTATCCGGATTTATTGGGTTTAAAGGGTGCGTAGGCTGTGGCGCAAGTTCATGGGGAAATGCCCGGGCCTAACCTGGGAACTGCCACTGATACTGG
+
88ACC5:))))====;====;=;;E<FGGGGGGGGGGGGFGFGGGGGGGGGGGFGGFFGGGGEGGGFGGGCGGGDFGGGGGGGGGGFFGG<EFGFGGFFGGGFCCFGEDFGGGG9EGGGGGGGGGGGGGGGDGFGFFGFGGGGF=FDFC@BGGFFGGFFFEDGGF8EFCGEC6D,ABFCC>D>BGD*;C=C8ED5E4FC4:CFFEDE35AFED).:C);C6FFDC=A:9FGE@<?D<<:D<43.8)57>3175))).36((8((-.)5523(268004:<(06(.4),)332,5))*).6,
@M02996:162:000000000-B87FG:1:1101:4245:5544 1:N:0:TAGCGCTC+TATCCTTT
CCTACGGTTGGCAGCAGTGAGGAATATTGGTCAATGGACGGAAGTCTGAACCAGCCATGCCGCGTGCAGGAATAAGGCCCTATGGGTCGTAAACTGCTTTTGTGGTGGAGCAATAAGGCGTACGTGTACGTCGATGAGAGTACATCACGAATAAGCATCGGCTAACTCCGTGCCAGCAGCCGCGGTAATACGGAGGATGCAAGCGTTATCCGGATTTATTGGGTTTAAAGGGTGCGTAGGCTGTGCCGCAAGTCAGTGGTTAAATGCCCGGGCCTAACCTGGGAACTGCCATTGATACTGG
+
8ACCCDA5)00====;===;===CFFGGGGGGGGGGGGGGGGGGGGGGGGGGGFGGFGGGGGGGGGGGGGGGGGGGGGGGGGGGGGGGGGGGGGGGGGGGGGGGGGGGGFFGGGFGGCFGGGGEGFFGGGGFDGGGGGGGGGGGFGGFCEGGGGGGGGGGDDGGGGGGGGGGGGGGGGGGGGFFEDGGGGGFG>5EFGDAFGGF??;DFFGCG3=D6?GF=FFDGDGGFFGFF;()(->D<91<?FBBG(7:.:>>275)(1.-).:?FF<60,0:48<D1>??::?,3:))).6>8>A))
@M02996:162:000000000-B87FG:1:1101:22620:5574 1:N:0:TAGCGCTC+TATCCTCT
ACTACGGGAGGCAGCAGTGGGGAATATTGCACAATGGGCGAAAGCCTGATGCAGCGACGCCGCGTGGGTGATGAAGGATTTCGGTACGGAAAGCCCTATCAGCAGGGAAGAGAATGACGGTACCTGACGAAGAAGCCCCGGCTAAATACGTGCCAGCAGCCGCGGTAATACGTAAGGGGCAAGCGTTATCCGGATGTACTGGGAGTAAAGGGAGCGCAGGCGGTTAGGCAAGTCTGGTGGGAAAGCCCGAGGCCCAACGTCGGGACGGCACCGGAAACCGTATAACGAGGGTAACGGAGGG
+
-88AC>=@=:)=68=;;<=6;8@@CF9FF<CFDDCDC?EE:CCCCCDEE,<<FAC:@@C@C@@B6>>:7?D,BEEF,?,:<9FCBFBF+4==<E?F,,,5CFA<?44+AFG8FD,AA?=F@EEF9FF=+>B=+@DBFF8FEDCGGCFGFEDFC:5<*@7,,/4B:*=C,2;?*2,4:6=>C55.8:/957:EDD5/2@F7:7F);99@@6:C*)0997<G>CC/177<(/*8).)13-8/-1.04004D>6@9(--47*--81(-((-)3)(--7?>((-(7()).23,(-3(()-)(-21
@M02996:162:000000000-B87FG:1:1101:9547:5596 1:N:0:TAGCGCTC+TATCCTCT
GCTACGGGAGGCTGCAGTGGGGAATATTGGGCAATGGGCGCAAGCCTGAACCAGCAAAGCCGCGTGAAGGAAGAAGGCATGAGGGATGGAAACCTCCTTTGGGAGGGACGAGGAGAAGACGGTACCTGAGGAATAAGCCACGGCTAAAGACGAGAGAGCAGCCGCGGCCATACGAAGGGGGGAAGCGATGCCGAGAATTAGGGGGTGTAAAGGGCGTGTAGGGGGGACGGGAAGTCAGGGGGGCAATCGAAGGGAGTAACTCATGAACGGGAGTGGAAACCGTGGAGCCAGAGGACCGGGG
+
-88?C?8:=1)8;;=;;==6;@88CFD9EC<CEDFDDFFC+@@BFDAFF,;6CA,,:,:,:@+@+8CDGFD<E=CCE<,C,,9CC,9B,,,:,,:<,?,,<<:@?FD++@F::+6F8?:F=3@3C<F,6,6F88,6>6>,,33+883,,@D7+@**6C5,4;43*4@***6482/,1*2**)0);*7*//*0*):/)00**2:38>E)***22).>/1*29+*)/<*)-<3.2:.*)))*,)-.,)05*.(8;0((4+0))*5)-6-9@?*,--)**,)(,0(((,(,((,..(.-5-4((
@M02996:162:000000000-B87FG:1:1101:9558:5613 1:N:0:TAGCGCTC+TATCCTCT
CCTACGGGAGGCTGCAGTGGGGAATATTGGGCAATGGGCGCAAGCCTGACCCAGCAACGCCGCGTGAAGGAAGAAGGCTTTCGGGTTGTAAACTTCTTTTGTGAGGGACGAGGAGAAGACGGTACCTCATGAATAAGCCACGGCTAACTACGTGCCAGCAGCCGCGGTAATACGTAGGGGGCAAGCGGTGGCCGGATTTACTGGGGGGAAAGGGCGTGTAGCCGGGTCGGCAAGGCAGATGTGAAATCCATGGGCTTAACTCATGAACTGCATTGGAAACTGGTGAACGTGAGTAACGGAG
+
-88?A?=>>:1=;;=;;==;;78@6C,CCCGDCCCCDFFCCCCCFE@ECFCEEA:CA@CF7@@@+>CEGFDFGCEFFE49,9CCD:BFBDEDFAEFAE<FEAFEFGDEFGGCFEGFGGGGGG=CFGGGG9EGGFGGGGFGGGGG+CFG9EFG@F?EFGFGC7DGGGG*@:;CFC19BC*7C);>CFG):>)=<>EG5**9*:<?F)8)8:FFF<:D)31>F3+CE@2/4B3@>B(84?:2606=AF*6C?69<B62(<>>64<26:A>1525))*0064:)=(-46).((-44)6)14661
@M02996:162:000000000-B87FG:1:1101:25640:5622 1:N:0:TAGCGCTC+TATCCTCT
CCTACGGGCGGCAGCAGTGGGGAATATTGCACAATGGGCGCAAGCCTGATGCAGCAACGCCGCGTGAGCGATGAAGGTCTTCGGATCGTAAAGCTCTGTCCTTGAGGACGAAACAAATGACGGTACTCTTGGAGGAAGCCCCGGCTAACTACGTGCCAGCAGCCGCGGTAATACGTAGGGGGCGAGCGTTATCCGGAATTATTGGGCGTAAAGAGTACGTAGGTGGTTTTGTAAGCGTATGGTGAAAGCCCGGGGCTTAACTCCGGTTAGCCCTACGAACTTCAAGACTTGAGTGCAGGAG
+
8ACCCF:>51)8888;;<;;;868CFFFGGGGGGGGGGFFGGGGGGGGGGGGGCF@FGGGGGGGFGGGGGGGGGGG<FFGGGGGGDCGGGGGGGGGG<EFF9B9?FFGGGGBFG@,DDGC<C:CF=;>FFF@DCEGFFFCDEC@FB8DGC;D8>8CGGGGGGGEFGCEGGGFCBGCFCE5:<>>:D5CGED*<BC53C*<77C=F*5>>;<C:*.20->99FGG952*,8CF)5)/48>*(269:*9-918B2((((:D2<6)5499>.(*5(2<;.::32*))6<2(-6.4,).4*67-4
@M02996:162:000000000-B87FG:1:1101:11422:5632 1:N:0:TAGCGCTC+TATCCTCT
GCTACGGGCGGCTGCAGTGGGGAATATTGCACAATGGGGGAAACCCTGATGCAGCGACGCCGCGGGAAGGATGAAGTATTTCGGTATGTAAACTTCTAGCAGCAGGGAAGAAAATGACGGTACCTGACTAAGAAGCCCCGGCTAACTACGTGCCAGCAGCCGCGGTAATACGTAGGGGGCAAGCGTTATCCGGATTTACTGGGTGTAAAGGGAGCGTAGACGGTATGGCAAGTCGGAAGTGAAAGCCCGGGGAGCAACCCCGGGCAGGGTTGGGAAACGGGCGAACTAGAGGGTCGGAGAG
+
-8,8@90180)8888;;;;;;7@@;@,,CCF9@<C@CCDDCDD<E7,CC,@<CA:@>@=@:74>+=FDED<AE<EE,AA,5,:=+B+B,7@BB9DFFF,8CDDFAC@=DFF<FF@FGGFG:FGGGGCF9FGCGGGFCGEGGG7FGGGFEE,DEDFF:EC7C14=C/2C+4B=*+;:E=C::<>08/11*<DE=B**/:*12CF);/9@@=CC4>5C92<D=8C*5)<7,<0>-615287050-16))->;;B49>?F=D10736(((-)(2(-3.07((4(.-(-4(.)..(--.4>B;,-
@M02996:162:000000000-B87FG:1:1101:6636:5633 1:N:0:TAGCGCTC+TATCCTCT
CCTACGGGTGGCAGCAGTGAGGAATATTGGTCAATGGACGGAAGTCTGAACCAGCCATGCCGCGTGCAGGAATAAGGCCCTATGGGTCGTAAACTGCTTTTGTGGTGGAGCAATAAGGCGTACGTGTACGTCGATGAGAGTACATCACGAATAAGCATCGGCTAACTCCGTGCCAGCAGCCGCGGTAATACGGAGGATGCAAGCGTTATCCGGATTTATTGGGTTTAAAGGGTGCGTAGGCTGTGCCGCAAGTCAGTGGTGAAATGCCCGGGCCTAACCTGGGAACTGCCATTGATACTGG
+
88CCC>A9=0)=;==;===;;;;CFFGGGGGGGGGGGGGGGGGGFGGGGGGGGGFGGGGGGGGGFGGGGGGGCGFGGGFGGGGGGGGGFGGGGGGGGGFGGGFFGFFGGGGFGFGGGGGGGGGGGGGGGGGGEFGGGGGGGGGG=EEGGGGFGGGGGGGGGGGGGGGGGGGGGGGGFGFGGDFDEDGGFGGGGFDEF68?DDGFGGFFFFGGGDDDGEGFFGGGGBGGFFGFFFFB6?FGFD?.5=/1/49E<BFF)<<9<FFFFA-:):DF>9)A<3:9?FF4:3:55:.:<AA>BBAF)
@M02996:162:000000000-B87FG:1:1101:24581:5636 1:N:0:TAGCGCTC+TATCCTCT
CCTACGGGTGGCAGCAGTGAGGAATATTGGTCAATGGGCGAGAGCCTGAACCAGCCAAGTAGCGTGAAGGATGACGGCCCTATGGGTTGTAAACTTCTTTTTCCGGGGGATAAAGTGACCCACGTGTGGGTTATTGCAGGTACCCGGTGAATAAGGACCGGCTAATTCCGTGCCAGCAGCCGCGGTAATACGGAAGGTCCGAGCGTTATCCGGATTTATTGGGTTTAAAGGGAGCGTAGGGGGAAATGTAAGTCAGCCGTCAAATCGCGGAGCTCAACTCCGTCCAGCGGTTGAAACTGCG
+
88BCCB>581);==8====;;;;;EFGGGGGGGGGGGGGGGGGGGGGGGGGGGGGGGGGGGGGEFGGGGGGGGFGFGGGGGGGGGGGGGDFGGGGGGGGGGGGGGGGGGGGFGGGGGGGGGGGGGGGGGGGGGGGGGDGGGEGGGGGCCDFGGGGGGGGGGGEEFFGGGGGGGGFGGGGGGGFFGGGGGGFGGFGGFG7ADC55CDFFFFGGGBEDGAGC*CFCEBGG<FGE?(,79:E517184>4<:<<BFFA>:GG:9B:BDF03.491146<?<53834:10).49896:BF?<424
@M02996:162:000000000-B87FG:1:1101:5866:5638 1:N:0:TAGCGCTC+TATCCTCT
CCTACGGGAGGCTGCAGTGGGGGATATTGCACAATGGGCGAAAGCCTGATGCAGCGACGCCGCGTGAGGGAAGACGGTTTTCGGATTGTAAACCTCTGTCTTCGGGGACGAAAAAGGACGGTACCCGAGGAGGAAGCCACGGCTAACTACGTGCCAGCAGCCGCGGTAATACGGAGGATGCGAGCGTTATCCGGATTTATTGGGTTTAAAGGGTGCGTAGGCGGAATGCCAAGTCAGCGGTGAAACGCACGCGCTTAACGCGTGACCTGCCGTTGAAACTGGTAATCTGGAATACGGATGG
+
88ACC>AB@8)====;====;888BFFGGGGGGGGGGGGFEGGGGGGGGGGGGFFGFGGGGGGGFFFGGGFGGGGGGGGGGGGEGGGGGGGGGGGGGGGGGGFGGGGGGGGE@FD7FGFFGGGGGGG7FGGGGFGGGGGGGEGEGDGGFGGCFGGGGGGGGGGGGGGGCFFGGGGGGGGGGGFFGGGGGGGFGEGEDGGFGFGFGC56??GGGFBGG?GG@FGGE@GGB49?B4<F4?DG?D<9:9>>379@>7>?BGC?FFFF,2<58843<4B>?>AA606<>)):A))54<237((3-
@M02996:162:000000000-B87FG:1:1101:5892:5638 1:N:0:TAGCGCTC+TATCCTCT
CCTACGGGAGGCTGCAGTGGGGGATATTGCACAATGGGCGAAAGCCTGATGCAGCGACGCCGCGTGAGGGAAGACGGTTTTCGGATTGTAAACCTCTGTCTTCTGGGACGAAAAAGGACGGTACCCGAGGAGGAAGCCACGGCTAACTACGTGCCAGCAGCCGCGGTAATACGGAGGATGCGAGCGTTATCCGGATTTATTGGGTTTAAAGGGTTCGTAGGCGGAATGCCAAGTCAGCGGTGAAACGCCCGCGCTTAACGCGGGACCTGCCGTTGAAACTGGTAATCTGGAATACGGATG
+
8ABCCB1)1))=;==;;6;=;88@F<ECFCFGGGGGA<C@CCGGGGGGGGFGGGFEFC@B@FEEGGECGG>FG<FGGGEE@CF@CCFFFGGEEGGGGGBFEFG,5C8FE:FF7=FEGGGFFFGGGG8CEGCFEGFCG7FG8>CE:BFFFFEGFGGG?ED<CFBE4?5EEBCG85;=EEGFFGEFG9D<DFGGGE=EDFGFGGG:AD3?FFCC3>)9C8FD<CE3*776<FGF?><F)).)-1-*.1.4)7>FB24:6F>(4>(((,12)4*---089)-4<444<2<)-)-4236(7::3
@M02996:162:000000000-B87FG:1:1101:5882:5655 1:N:0:TAGCGCTC+TATCCTCT
CCTACGGGAGGCTGCAGTGGGGGATATTGCACAATGGGCGAAAGCCTGATGCAGCGACGCCGCGTGAGGGAAGACGGTTTTCGGATTGTAAACCTCTGTCTTCGGGGACGAAAAAGGACGGTACCCGAGGAGGAAGCCACGGCTAACTACGTGCCAGCAGCCGCGGTAATACGGAGGATGCGAGCGTTATCCGGATTTATTGGGTTTAAAGGGTGCGTAGGCGGAATGCCAAGTCAGCGGTGAAACGCACGCGCTTAACGCGTGACCTGCCGTTCACACTGGTAAACTGGAAGACGGATGG
+
88ACC>888:)====;====;88@:CFGGGGGGGGGGGGGGGGGGGGGGGGGGFFGFEGGFGGGCCGGGGGGGGGGCGGGGGGEEGGGGGGGGGCGGGGGGGG?FFGGEGGGGGGGGFG@CFFGGGGFFGGFGGGGFGGGEGECCDGGGGC@FFGG?CDGGGGGGGGCGGGGGGGC>=CFEC>BGGGGDFGFDEEC>FGBFDFFG*8@F?7<C>F:DFDG:+2)>5FFAFFF?AA4)4)/49:9A*79)-3)21(41CF67)49134<)8C9?()3*6(455)6)).4),42(.11)((((
@M02996:162:000000000-B87FG:1:1101:17331:5671 1:N:0:TAGCGCTC+TATCCTCT
ACTACGGGGGGCAGCAGCTAAGAATATTCCGCAATGGACGAAAGTCGGACGGAGCGACGCCGCGTGGATGATGAAGGTCGGAAGATTGTAAAATCCTTTTATAACTGAGGAATAAGCAGTGGGAGAGAAACGCATTGTGGTGACTGTAGGTTATGAATAAGCAACGGCTAAGTACGTGCCAGCAGCCGCGGTAACACGTAAGTTGCGAGCGTGGTTCGGAAGGATTGGGCGGAAAGGGCATGGAGGCGGGTGGGCAAGCTGGAGGTGAAAGGCAGGAGCTGAACGCCGGGACGGCGTGGAG
+
-86?A?==:0188889::9:9:CA:C,CFGFC=::=CEF>CCCECE+=@@CCBC@==CCF>>@>+8CC@>C;@=>CFDDEEEGGF>>F>A<AB<FGC9,3C,CFF;=ACFGF?FGGGGG7?+=FGGGGGGGGGGC;?BCECEGF<<CFGG2+A9<CC9::CFGFFGGGC?F+:@F=0::A:C>?FG9CCEG/8>CGFG2<7F2/<:@FFFG*9>.574CDB*/<0*:<:FD)4;FFFF>C(>(<8BB79(()(-3:8:*.4?,,4(4<96DB03>C)-,((13,(,9(973-(-,4),-(,
@M02996:162:000000000-B87FG:1:1101:3933:5680 1:N:0:TAGCGCTC+TATCCTCT
CCTACGGCGGGCAGCAGTCGAGGATCATTTGCAATGGGCGAAAGCCTGACAATGCGACGCTGCGTGGAGGATGAAGGCCTTCGGGTTGTAAACTCCTGTCATAAGGGAACAGGCGATGGGACCCAATACGTCCCAACGTTGAGTGTACTTTAAGAGGAATTGGCGGCTAACTCTGTGCCAGCAGCCTCGGTAATACAGAGTCCCAGAGCGGTGTTCGGAGTTACTGGGCGCAAAGGGCGCGTAGGCTGCAGGGCGTGTCAAGTGAGAAATCTCCGGGCTCAACCCGGCAAGTGGCCTTGAA
+
8ACCC5>)1516888;;6;888@+;C:6EFGGGCCFGFGCFFECG86CDG-FFEFB:FFFCFB@+?FEFCE8FGFFGC<F==GG7E=BBFGGGGEFGFFFFGFFFCFF,FF8=FEEEC7<<,+@>CF<FFFC@EG7*6@5DCDCADF9EFAEC9,<DDCCFC:F>CCG*4C77FEGG?F96FFF=F*;D**2/+=78+2;3;9)397);)):C5>7C(9)02<>+9AFB:)823>546@3(17706).C77F766>>EFA)/))))--94C<<>:::>93891(41(((4(.))-.*.55)
@M02996:162:000000000-B87FG:1:1101:3909:5684 1:N:0:TAGCGCTC+TATCCTCT
CCTACGGGGGGCAGCAGTCGAGGATCATTTGCAATGGGCGAAAGCCTGACAATGCGACGCTGCGTGGAGGATGAAGGCCTTCGGGTTGTAAACTCCTGTCATAAGGGAACAGGCGATGGGACCCAATACGTCCCAAAGTTGAGTGTACTTTAAGAGGAATTGGCGGCTAACTCTGTGCCAGCAGCCGCGGTAATACAGAGGCCAAGAGCGTTGTTCGGATTTACTGGGCGTAAAGGGCGCGTAGGCGGCAGGGCGTGTCAAGTGTGAAATCTCCGGGCTCAACCCGGAAGGGGCGCTTGAA
+
ABCCCEFB>0)8888::<:888@@BF=FFGGGGGGGGGGFGGGGGGGGGGFGGFFFBFGGGFCFFGGFGGGGGFFGGGGGGGGGGGGGGGGGGGGGGGFGGGGFGGFDEGGGFFGGGGGGGGGGGGGGGGGFGEGGGGGGGGG?FFGGGFCFCFGGF8CFGGGGGGGDEFGFFGGGGGGGGGFF*>DDDDDGCBCFFGGFFDEFGGFFFE<:CEFDGFDG5EFDFFGG:@DB:?<9::BD2>1<4*07<,4@FFFFFGG<4=-4)4<26<C46)7?>>9?,674?>01>(1(--4(8<?:3
@M02996:162:000000000-B87FG:1:1101:3920:5697 1:N:0:TAGCGCTC+TATCCTCT
CCTACGGGGGGCAGCAGTCGAGGATCATTTGCAATGGGCGAAAGCCTGACAATGCGACGCTGCGTGGAGGATGAAGGCCTTCGGGTTGTAAACTCCTGTCATAAGGGAACAGGCGATGGGACCCAATACGTCCCAAAGTTGAGTGTACTTTAAGAGGAATTGGCGGCTAACTCTGTGCCAGCAGCCGCGGTAATACAGAGGCCAAGAGCGTTGTTCGGATTTACTGGGCGTAAAGGGCGCGTAGGCGGCAGGGCGTGTCAAGTGTGAAATCTCCGGGCTCAACCCGGAAAGTGCGCTTGAA
+
8ACCC>A>A5)8888::<:8888@BF=FGGGGGGGGGGGGGGGGGGGGGGFGGFFGEGGGGGGGFGGGGGGGGGGGGGGGGGGGGGGGGGGGGGGGGGFGGGGGGGGGGGGFGGGGGGGGGGGGGGFGGGGGGGGGGGGGGGGGGGGGGFGGGGGGGGGGGGGG5CECGGGGFGGGGGGGGGFFGGDGGGGGGFGGFFF?DGGFGG>FFBD7<BFGGBGGFGGGFFGGFFDFFF2=:?EGBDF31?B;GB;FFBF>FGGA<F<D<:<4F9:<AFFGF9FF2?2??9;9B>0)646>B?BF:
@M02996:162:000000000-B87FG:1:1101:20131:5699 1:N:0:TAGCGCTC+TATCCTCT
ACTACGGGTGGCTGCAGTGGGGAAGATTGGGCAATGGGCGAAAGCCTGACCCAGCAACGCCGCGTGAAGGAAGAAGGTCTGCGGATTGTAAACTTCTTTTATGAGGGACGAAGGACGTGACGGTACCTCATGAATAAGCCACGGCTAACGACGTGCCAGCAGCCGCGGTAATACGGAGGGGGCAAGCGTTATCCGGATGTACGGGGGGTAAAGGGCGCGGAGGCGGGGGGGCAAGGCAGAGGGGAAATCTAGGGGCACAACGAATAAACGGCAGGGGAAACTGGAACCCTGGAGTGCTGGG
+
888AC?55>00==8==;;;;6@8;,;,,C<F<<<,@@CC@C@@CF8,CCCC,@A:EA@@F+@@>+8C@FFECFCCDE9C9,9@C@+?EC<?AEA,EC9,CFAFGDFDD<FFEGGGGG+@FGGG+FFF,CD,FEF@FGGG@DBEECEAFF6CEE5>8@E9*?9>,>*=C*:B,=?C*=1727<088D:C*29*26CCD5)9:7/787)8)76C>FE*749)8>=*:>>C>)7)33:51001(/,83<5)*)-*53>3,29,3),2(364=2C(4()20,-33/6((((-((.((4(.*...,
@M02996:162:000000000-B87FG:1:1101:6140:5722 1:N:0:TAGCGCTC+TATCCTCT
CCTACGGGTGGCAGCAGTCGAGAATCATTCACAATGGGGGCAACCCTGATGGTGCGACGCCGCGTGGGGGAGGAAGGTCTTCGGATTGTAAACCCCTGTCATGTGGGAGCAAGGCGCAAGCTTGATAGTACCACAAGAGGAAGAGACGGCAAACTCTGTGCCAGCAGCCGCGGTAATACAGAGGTCTCAAGCGTTGTTCGGAATCACTGGGCGTAAAGGGTACGTAGGCGGCCGCATAAGTCGTGCGTGAAAGGCAGGGGCTCAACCCCTGGAGGGCGCATGATACTGTGTGGCTGGAGTA
+
88BCC>A=:0)======<=888;BFGFGFFGGGGGGGGGGGGGGGGGGGGGFEEFEEGGGGGGG>FDDGGGGGGGGEEFGGGGG@@CFGGGFGGGDCFEFGGGFGGGGGGGGGGGGDGGGGGDGGGGGGGGGGGGGGGGGGGGGGGCCCCEEFF?9>EDFFGGGGGFFGGGGDCEGGGGGGFF:CFD7CCFFC>=E;GG>CDEFCFF*87CCC7B*C<77:CCGGFFGF3DD9;9>:?FFDD:735519:?4)423<EDF>714713(72FBF()1)-494B<)69A<.6.4?F:?:0(.(
@M02996:162:000000000-B87FG:1:1101:22942:5726 1:N:0:TAGCGCTC+TATCCTCT
ACTACGGGAGGCAGCAGTGGGGGATATTGCACAATGGAGGAAACTCTGATGCAGCAACGCCGCGTGAGGGAAGAAGGTTTTCGGATTGTAAACCTCTGTTTTTAGTGAAGAAACAAATGACGGTAGCTAAAGAGGAAGCCACGGCTAACTACGTGCCAGCAGCCGCGGTAAGACGGAGGTGGCAAGCGTGGGCCGGAGTTGCTGGGGGTAAAGGGGGCGCAGGCGGGACGGCAAGGTGGATGGGAAAATCCGAGGCTCAACCCCGGAACTGCAGCCAAAACTGGGGTTCAGGGGTGGAGCA
+
-8ABC?8801)=88=;;==;;868@E9FDCFECFFCDACEEFFEDDFEFFCFGECCEGEFCBCC8@FCFDEDEFFFFB?F7EFDCF:FAECFFGGGGG,CC,+E?,A?FGF<FFFFG9FGFGG8DGG,AFGGGGGGGGG?GGGDE+=DF,DEG:>3DF?@DCF,CECC*>E,=9C*>>C445);:F<CC*:*85CED)15+1+;8D)707<ECFB3C;D>ECC9>>E777<5>BF))35/.>:F2;78:38<:92((29<70((4342<)9)5(9*04130/6(49(,1)-.(-(47?:.(
@M02996:162:000000000-B87FG:1:1101:9994:5748 1:N:0:TAGCGCTC+TATCCTCT
ACTACGGGCGGCTGCAGTGGGGGATATTGCACAATGGGCGCAAGCCTGATGCAGCAATGCCGCGTGAGGGAAGAAGGTCTTCGGATTGTAAACCTCTGTCCTTGGTGACGAAACAAATGACGGTAGCCAAGGAGGAAGCCACGGCTAACTACGTGCCAGCAGCCGCGGTAATACGGAGGGGGCGAGCGTTATCCGGAATTACTGGGTTGAAAGGGAGCGTAGGCGGGACGACAAGGCAGAGGGGAAAGCCATGGGCTGAACCCATGAAATGCAGTGGAAACGGCCGGTCTGGAGTGGCGGG
+
-88?CA5=51088886;;;;;7:@@E<EDFGECCFCDFF@@@@EFD<EECEFFECECFDFC>@B7>FEGGDGGCFFFEF<,?FDCBFFF?EDFGFGGFBFG9AEC8BDFFGDGGGGGAFGGGGFGGGGGGGGGGGGGGGGGGGGG@@GG;DFG>B8DG>DCCD>EEGG=BE7CCF*:7C2:55:8>5D)7723=EGDG34:>9@?F80.9FEFFF5<(9)0:=7CBD907)8967)47511737>EF(91:*58827*9<7@:?(4<B*)2)6)*30)8<7<?9(,(,-((3).(4)-231
@M02996:162:000000000-B87FG:1:1101:5729:5769 1:N:0:TAGCGCTC+TATCCTCT
CCTACGGGAGGCAGCAGCTAAGAATATTCCGCAATGGACGAAAGTCTGACGGAGCGACGCCGCGTGGATGATGAAGGTCGGAAGATTGTAAAATCCTTTTATAACTGAGGAATAAGTATTGTGAGAGAAACGCAGTATGGTGACTGTAGGTTATGAATAAGCAACGGCTAATTACGTGCCAGCAGCCGCGGTAACACGTAAGTTGCGAGCGTTGTTCGGAATTATTGGGCGTAAAGGGCATGTAGGCGGTTTTGCAAGCTTGATGTGAAAGGCAGGAGCTTAACTCCTGGACTGCGTTGAG
+
8ACCC>A881)=8==;===;<;;;EFGGGGGGGGGGFGGGGFGGGGGGGGGEFFFGFGGGCGDE@CGEGGGGGGGGGFGFGGGGGGGGGGGGGGGGGGGGGGGGGGGGGGFEFGGGGGGGFGGFGGGGGGGGDEGGGGGGGGGCFEECFEFGGGFGGGGGGGGGGGGGGEGFGEGGGFGGA2?ADFDDGGDGGFGGFGFAGGGFFFF:ADD:DFFG74DGFGGGGFGF?FGBB6?FAFFC7CBFA091776>BFFF<FF?AFFFFBF<FA7?::E?.4-38@<DDF72:(473<:0)3944
@M02996:162:000000000-B87FG:1:1101:22951:5769 1:N:0:TAGCGCTC+TATCCTCT
ACTACGGGTGGCTGCAGTGAGGAATATTGGTCAATGGGCGAGAGCCTGAACCAGCCAAGTCGCGTGAGGGAAGACGGCCCTATGGGTTGTAAACCTCTTTTGCCGGGGGATAAAGTCTGGGATGCGTCCCAGTTTGCAGGTACCCGGTGAATAAGGATCGGCTAACTCCGTGCCAGCAGCCGCGGTAATACGGAGGAGCCGAGTGTTATCCGGATTTATTGGGTTTAAAGGGTGCGCAGGCGGTGGATCAAGTCAGTGGGGAAATGGTGCGGCTCAACCGTAGCAGTGCCGTTGAAACTGG
+
88ACCB=5=00==8=;;==;;CCCCE<EFFFDA@CACFFCFEEDGFDFFGFFGFCCCFFEFBFC+@FEGDCFGFECFGFGD?FDFGC?@BEDFGG8F9BFGGGGCEDDDF==FFF<FAFFGGCGGGGFGGGG8;EEFGFGGGGFGGG+BGF;FGEDF<C@CG8EFGCGG:>FGGGFFFFF78?:C>DDGGGGDAGGE*:B<DG>8CBF?4DGGF3*060*9<79*0<DFFFF:?6D>>F<>G>)485)*8?F.6<B4CF(3@0369?.99G>9()308(137<BA2-5567-(-4574)67
@M02996:162:000000000-B87FG:1:1101:8218:5770 1:N:0:TAGCGCTC+TATCCTCT
CCTACGGGTGTCAGCAGTGAGGAATATTGGTCAATGGGCGAGAGCCTGAACCAGCCAAGTAGCGTGAAGGATGACGGCCCTATGGGTTGTAAACTTCTTTTTCCGGGGGATAAAGTGACCCACGTGTGGGTTATTGCAGGTACCCGGTGAATAAGGACCGGCTAATTCCGTGCCAGCAGCCGCGGTAATACGGAAGGTCCGAGCGTTAGCCGGAGTTAGGGGGTTTAAAGGGAGCGTAGGTGGAAATGTAAGTCAGCGGGCAAATCGTGGAGCTCAACTCCGGCCAGCGGTGGAAACTGGG
+
68ACC>A==0)====;===;=;;CFGGGGGFGGFGGGGGECE7C@F8FGGEFGEFFFFGFEECC@CFDGFFCFC,BCE@F,9CAFGC,C7,EFAFDFC<?E,B<CFEEE@7E,,,:7?E9FFGG:BFFGGGGGG;=FGFGGGGGGGCB@EF;7BF?>8CFCDCEG7ECFGGFGFGFECC77?)8CCDDDFCEE)2?:7:AD)=):>BB)@FCGF5C54*2)::918<>9B0>(41)(-<*.>:77?=4:4)75))6,*)(-.-()51(883.24090()-.<(-,((,4(-(-4.55)-((
@M02996:162:000000000-B87FG:1:1101:8227:5785 1:N:0:TAGCGCTC+TATCCTCT
CCTACGGGTGGCAGCAGTGAGGAATATTGGTCAATGGGCGAGAGCCTGAACCAGCCAAGTAGCGTGAAGGATGACGGCCCTATGGGTTGTAAACTTCTTTTTCCGGGGGATAAAGTGACCCACGTGTGGGTTATTGCAGGTACCCGGTGAATAAGGACCGGCTAATTCCGTGCCAGCAGCCGCGGTAATACGGAAGGTCCGAGCGTTATCCGGATTTATTGGGTTTAAAGGGAGCGTAGGTGGAAATGTAAGTCAGCCGTCAAATCGCGGAGCTCAACTCCGTCCAGCGGTTGCAACTGGG
+
8ACCC>F=>0)=;======;;;;EFGGGGGGGGGGGGGGGGGFGGGGGGGGGGFFFGGGGGGGGFGGGGGGGGGGFFGGGGGGGGGGEGGFFEFGGGGGGGGGGGGGGGGEFGGGGGGGGGGGGGGGGGGEGGGGGGGGGGGGGGGG@EGGGGGGGGGGGGGGGGFGGGGGGGGGGG7;FGGFFGGGGGGGGGFGGDGGFGGGFGGFFFFGGGFEGGAGGFGGGD>GGFFGF<B>F;?FD2=<7<799:ABF4>AF?EDBFFFF:28187)207?FF?><33(4;::?7347>(5>9>?(.
@M02996:162:000000000-B87FG:1:1101:8211:5792 1:N:0:TAGCGCTC+TATCCTCT
CCTACGGGTGGCAGCAGTGAGGAATATTGGTCAATGGGCGAGAGCCTGAACCAGCCAAGTAGCGTGAAGGATGACGGCCCTATGGGTTGTAAACTTCTTTTTCCGGGGGATAAAGTGACCCACGTGTGGGTTATTGCAGGTACCCGGTGAATAAGGACCGGCTAATTCCGTGCCAGCAGCCGCGGTAATACGGAAGGTCCGAGCGTTATCCGGATTTATTGGGTTTAAAGGGAGCGGAGGTGGAATGGTAAGTCAGCCGTCAAATCGCGGAGCTCAACTCCGTCCAGAGGTTTGAACAGCG
+
88ACC?8):01=;==;===;;;;CFGGGGGGGGGGGGGGFEGGGGGFGGGGFFFFGGFGGGGGE@FGGGGFGGGFFGGFGGAFGGAC=C?AFGGGGGGGGGGFGGGGFEEEAFGGFGGF?FFEEDGFGGGG@@FFGGGGGGGG,FEGGGGGGGGGFFFFEDDEG@FGGGGGGGGG6C?FFFCB;CGGDGGGGGFGGECGFGGGEGDFEF4DGGB@<F9FCFGG9C3F7AFFF:2(8((7DBF0.5*)(:5)=<><48EG2(5354)6:B1132(9<6(64>D(.482)(,,.)(.)/).,-
@M02996:162:000000000-B87FG:1:1101:20280:5799 1:N:0:TAGCGCTC+TATCCTCT
ACTACGGGCGGCAGCAGTAGGGAATATTGCACAATGGGGGAAACCCTGATGCAGCAACGCAACGTGGGGGAAGAAGCATTGCGGTGTGGAAACCACTGGCGTGAGGGAAGAATGCTTAATTTCGGGTAAGTTGAATGTACCTCGAAAGGAAGCACCGGCAAACGTCGTGCCAGCAGCCGCGGGAATACGAGGGGTGCAAGCGGTGTTCGGAATCACTGGGCGGAAAGGGAGCGCAGGCGGAGATGCAAGCAGGCGGTACAAGACCGGGGCCCAACCCCGGACCGGCAGACGGGACGGGGT
+
888AC?8:5016886;;<;;;8;C,6,<CCF<A<<C@CDGCC@EE,,C<6@,C?,:C9@@+>8>,9,4=@:CCAEEEF,5,CB:+>8B+?=A=FEF8B,B@8CFBDDEC+A<:E;,,C=:C<FDF+6FCF;3@@FCD>@EC,@FFGGGGGGGEF:D>CCEC7>42/=/A*CFGGG:B1727CADC09C9EDDCB/:BGGF5<*.210185CC*/=6C67C@GEGGFGGFFD.6>2>BB>DBG>)5116C1:7(3(3,2*)6*4:79>FE05344B*)(;>>>0(439244-213(4@((,
@M02996:162:000000000-B87FG:1:1101:10537:5819 1:N:0:TAGCGCTC+TATCCTCT
GCTACGGGAGGCTGCAGCTAAGAAGATTCCGCAATGGACGAAAGTCTGACGGAGCGACGCCGCGGGGATGATGAAGGCCGGAAGGTTGTAAAATCCTTTTATAACTGAGGAATAAGTAGGGGAGTGGAAAGCCATTACGGTGACTGTAGGTTATGAATAAGCAACGGCTAATTACGTGGCAGCAGCCGCGGTAACAAGGAAGGTGCGAGGGGGGTTCGGATTGATGGGGCGGAAAGGGAAAGGAGGCGGGCGGGGAAGCTGGGGGGGGAAGGCGGAAGGTTAACTTCCGAATTGCGGTGAG
+
888?@:5>=:18=;=;;6;;6;C<,;,<EFF7::6C@AC@@@CC<@,<<C@:@B+@@@B@+@+8+7@B+?=EE<?BEEFEC>EEE4:B+?5?B,>D5,,,:,CF95:7=DD<,>DF,CD,@FFC+@EFCFGB:F9@@=FE@>:7,@,,7D>,>,6;B7=;;*DF<EE5?*?,441:,8***7);3;;C8CD*/:=C*9*02>*/295:>)9*)85)*-99)**9+/<58)9)399@B?)1(/..4>)4D(()(-(-,:*))74(426(5(14,-7*.2(()16))).542?((.)4)(-(,
@M02996:162:000000000-B87FG:1:1101:10554:5821 1:N:0:TAGCGCTC+TATCCTCT
ACTACGGGAGGCTGCAGCTAAGAATATTCCGCAATGGACGAAAGTCTGACGGAGCGACGCCGCGTGGATGATGAAGGCCGGAAGGTTGTAAAATCCTTTTATAACGGAGGAATAAGTAGTGGAGTGGAAAGCCATTACGGTGACTGTAGGTTATGAATAAGCAACGGCTAATTACGTGCCAGCAGCCGCGGTAACACGTAAGTTGCGAGCGTGGTTCGGATGGATTGGGCGGAAAGGGCATGGAGGCGGGCTGGCAAGCTTGGTGTGAAAGGCGGAAGCGTAACGTCCGAATGGCGGGGAG
+
686?C:5>=:0==;=;;;;;;;;@;C@<CFFC@@@CDACCEDDECA,EDFCC@B@@@BCF:@7>+8C@:CB@EAEEFEFGDFEEG=5E+5??ABFGE9,<EAFGF+==CFGD5EFFAFF,AFEGFGGGGGGGGGC;EGGGFEGG,@,@EG>,EB>=C7<CBAFGFEGG5CF;7DF;6;?ECDFFFFCDGGG::>FFFGDFFG9@<755>>G*1>)9:-<C8*5DC?FD?>D)49BFFF:F(C(@8<777((0(4:<BG3)67:)4(4<96:?1>E8024(-7:<(.(,494,(.(4)(-(,
@M02996:162:000000000-B87FG:1:1101:19060:5853 1:N:0:TAGCGCTC+TATCCTCT
ACTACGGGAGGCTGCAGTGAGGAATATTGGTCAATGGGCGGAAGACTGAACCAGCCAAGTCGCGTGCAGGAAGACGGTCCTATGGATTGTAAACTGCTTTTGTACGGGAATAAAGTTCGGGACGTGTCCCGATTGGAATGTACCGTAAGAATAAGGGTCGGCTAACTCCGTGCCAGCAGCCGCGGTAATACGGAGGACCCGAGCGTTATCCGGATGTATTGGGTTTAAAGGGTGCGCAGGCGGAGGATGAAGTCAGCGGGGAAATTTGCAGGCTCAACAGGAAAACGGCCATGGAAACGGG
+
6886@?8=5118,;=;;==;;;CC@C6CEDF<@@<CC,C@@CCE@<<CCFC<@ACC@@D,:88@7@8CFFCEF=,?B6BF,A5CDDC,:C?EEFFGG,,CBFE?,DBCBE,?EFGA;EFEEGGGGGGGFEB=++@DGF,DDFG9F=DGGFG,EFCCC4=<CD8BFG7EGC*@CCG<D9C??9?8C?DG8EFGDDGGF3CE5DCDEC):.*>EC;.)*.**1@=91)<:4@CB(41>(4>D6D90-5),*.)9).6<0CC09>::-)))/5*71(009(),3028:(70,,(()..)1,426
@M02996:162:000000000-B87FG:1:1101:5258:5881 1:N:0:TCGCGCTC+TATCCTCT
CCTACGGGAGGCTGCAGTGGGGAATATTGGGCAATGGGCGAAAGCCTGACCCAGCAACGCCGCGTGAAGGAAGAAGGCCTTCGGGTTGTAAACTTCTTTTGTCAGGGACGAAGGACGTGACGGTACCTGACGAATAAGCAACGGCTAACTACGTGCCAGCAGCCGCGGTAATACGTAGGTTGCAAGAGTTGTCCGGATTTACTGGGTGTAAAGGGCGTGTAGGCGGAGCTGCAAGTCAGATGTGAAATCCAGGTGCTCAACCCCGTACATCCATTTGAAACTGTAGCCCTTGAGTATCGGA
+
8ACCCBA)10)=;==;==;;;88BFFGGFGGGGGGGGGGGGFGGGGGEGGGGGGGFGGGGGFGGGGGGGGGFGGGGFFFEFCGGGGGGEFFGFFDFGGGGGGGGG?EFF:@FD+A8FFFGGGEGCFFF9,>CE7DEF=BE@DCCFGGC>,@DBFGGCFFGGGFF75;?CE8=FFFGGGGGF<FAGC*;+:7;@CCE>C7=CFGFGCABDAD7F4>*927>59A757*)45764)5*)6=C<C>=)9@BG?)*.)(,3<:24>6?>03:))*.547CF4AAF=).))).((.3)).)*)(((
@M02996:162:000000000-B87FG:1:1101:4905:5883 1:N:0:TAGCGCTC+TATCCTCT
CCTACGGGTGGCAGCAGCTAAGAATATTCCGCAATGGACGAAAGTCTGACGGAGCGACGCCGCGTGGATGATGAAGGTCGGAAGATTGTAAAATCCTTTTATGACTGAGGAATAAGCAGTGTGAGAGAAACGCATTGTGGTGACTGTAGGTCATGAATAAGCAACGGCTAATTACGTGCCAGCAGCCGCGGTAACACGTAAGTTGCGAGCGTTGTTCGGAATTATTGGGCGTCAAGGGCATGAAGGCGGTTTTGCAAGCTTGGTGGGAAATCTCGGAGGTCAACTCCGAAATTGCGTTGAG
+
ACCCC>8580);;==;===;<;;,CFGGFGFFFFDGGGGFE@CFGGGGGGGGBFFF@FEEEFFF+CF?FFGGGGGGFGGGGFEGGGGFF,C?EFGGGFGGGGGGGGG8=FGGF?ECEGGEFGGFGGGGGF8@8FEEGGGGGGGGGDF@DFABFGG,@D9CG?>E,@EDGGGGGFCFCC5C779>E9F;>EDG8>FGFCC5CD9@F:888;5*:A>GG?:*.*<:??+C?4).(-3752)739)99?71C29B0846)<*26F?3((13:(*).-0:)((4(9<)64><1(,.)))-7((,.
@M02996:162:000000000-B87FG:1:1101:4921:5892 1:N:0:TAGCGCTC+TATCCTCT
CCTACGGGTGGCAGCAGCTAAGAATATTCCGCAATGGACGAAAGTCTGACGGAGCGACGCCGCGTGGATGATGAAGGTCGGAAGATTGTAAAATCCTTTTATGACTGAGGAATAAGCAGTGTGAGAGAAACGCATTGTGGTGACTGTAGGTCATGAATAAGCAACGGCTAATTACGTGCCAGCAGCCGCGGTAACACGTAAGTTGCGAGCGTTGTTCGGAATTATTGGGCGTAAAGGGCATGTAGGCGGTTTTGCAAGCTTGGTGTGAAATCTCGGAGCTCAACTCCGAAATTGCGTTGAG
+
ACCCCFF9=8)===8====;<;;CFGGGGGGGGGGGGGGGGGGGGGGGGGGGGFFGEGGGGGGGFGGCGGGGGGGGFGGGGGGGGGGGGGGGGGGGGGGGGGFFGGGEFGGGGGGGGGGGGGGGGGGGGGGGGGGGGFGGGGGGGGGGGGGFGGGGGGGGFFGFGGGGGGGGGGGGGGGGGDFFGGGGCGGGCEFFFGGFGGGFGGFFFFGGGFFGGFGGEFGGGFGGFFGB>63FFFF>:FABA7?>GF;FFF<9<GC?>FB2:::2FA7)64>834-47@?F<A?82<72>A<?744(.
@M02996:162:000000000-B87FG:1:1101:5243:5899 1:N:0:TAGCGCTC+TATCCTCT
CCTACGGGAGGCTGCAGTGGGGAATATTGGGCAATGGGCGAAAGCCTGACCCAGCAACGCCGCGTGAAGGAAGAAGGCCTTCGGGTTGTAAACTTCTTTTGTCAGGGACGAAGGACGTGACGGTACCTGACGAATAAGCCACGGCTAACTACGTGCCAGCAGCCGCGGTAATACGTAGGTTGCAAGCGTTGTCCGGATTTACTGGGTGTAAAGGGCGTGTAGGCGGAGCTGCAAGTCAGATGTGAAATCCCGGGGCTCAACCCCGGAACTGCATTTGACACTGTAGCCCTTTAGTATCGGG
+
88CCCB8)1))====;====;888FFGGGGGGGGGGGFGGGGGGGGGGGGGGGFGFGGGEGGGGGGFCFGFFGGC@FGF<?<4CFGGGEFGGDF?AEFGG9A?FACE@FGFCCEEDGGGDGGGEFCEAFGC:C=DFGGC8>>:@CEECDFF8>F>ECFG@CFFGFEE:?*=FGG5CCEC@FFAFFFF*/A5:CFCCAG*9@F?6C4))06:+2=>G:297FGGDE@=D6FG?8A<@>4@2):67>??<C07D(3999:72?7:89019>?F3).92*4)))0,:-66..,.)).6-*)-(,
@M02996:162:000000000-B87FG:1:1101:4936:5908 1:N:0:TAGCGCTC+TATCCTCT
CCTACGGGTGGCAGCAGCTAAGAATATTCCGCAATGGACGAAAGTCTGACGGAGCGACGCCGCGTGGATGATGAAGGTCGGAAGATTGTAAAATCCTTTTATGACTGAGGAATAAGCAGTGTGAGAGAAACGCATTGTGGTGACTGTAGGTCATGAATAAGCAACGGCTAATTACGTTCCAGCAGCCGCGGTAACACGTAAGTTGCGAGCGTTGTTCGGAATTATTGGGCGTAAAGGGCATGTAGGCGGTTTTGCAAGCTTGGTTTGAAATCTCGGAGCTCACCTCCGTAATTGCCTTGAG
+
ACCCCAF5:00=;==;;;=;<;;CFGGGGGGGGGGGGGGGGGGGGGGGGGGGGGGGEFCFGGGGGG7FGGGGFGGGGGE@CFF@BFC?FFGGGGFEFFGFFG?FGGA8EFGFGGC<FGFFCFGGCG,DFFFCC@EG?FFGG8;FGGD@D=FFGFFFGGFF9@;DGG6EEGGFGCE7D,@C;CFFCGDD>=DC:?FGF*?5>5@A9D)8>3)/:8>;C;)78*AFGFEC<FGD;((846B<:94=A*69:9>D<:?2<:C,40()(.46=<>))-01.,(()/),.382(.(-.).)9-)))
@M02996:162:000000000-B87FG:1:1101:6342:5913 1:N:0:TAGCGCTC+TATCCTCT
CCTACGGGCGGCAGCAGTGGGGAATATTGGACAATGGGGGAAACCCTGATCCAGCGACGCCGCGTGAGTGAAGAAGTATTTCGGTATGTAAAGCTCTTTAAGCAGGAAAGAAAATGACGGTACCTGCAGAATAAGCCCCGGCTAACTACGTGCCAGCAGCCGCGGTAATACGTAGGGGGCAAGCGTTATCCGGATTTACTGGGTGTAAAGGGAGCGTAGACGGCGATGCAAGTCTGAAGTGAAAGCCCGTGGCTTAACTGCGGGACTGCTTTGGAAACTGTATGGCTAGAGTGTCGGAGAG
+
8ACCC>A9=1)8888;;<;;;88BFFEFGGGGGGGGGGGGGGGGGGGGGFGGGFFECGGGGGGGFGGGGGCGGGGGEAFGGFGGCDFGGGGGGGGGGGGGGGGGGGGGGGGGGGGGGGGGGGGGGGGGGGGGGGGGGGGGEDGGGGGGGGGGGGGGGFGGGGGGGCCEGGGGGGGE8EGGGGFFGGGGGGGGGFGC=7CBGGG?GGFFFFG=7<>)189CFGGDEEGG6FFFFAAFDB@F?GAFA@FFD1?B6<?:B?>44>>BBFFFFB*5<44CBB94)9).437),,56<45?>(,(-
@M02996:162:000000000-B87FG:1:1101:4915:5914 1:N:0:TAGCGCTC+TATCCTCT
CCTACGGGTGGCAGCAGCTAAGAATATTCCGCAATGGACGAAAGTCTGACGGAGCGACGCCGCGTGGATGATGAAGGTCGGAAGATTGTAAAATCCTTTTATGACTGAGGAATAAGCAGTGTGAGAGAAACGCATTGTGGTGACTGTAGGTCATGAATAAGCAACGGCTAATTACGTGCCAGCAGCCGCGGTAACACGTAAGTTGCGAGCGTTGTTCGGAATTATTGGGCGTAAAGGGCATGTAGGCGGTTTTGCAAGCTTGGTGTGAAATCTCGGAGCTCAACTCCGAAATTGCGTTGAG
+
88CCCBF=50)=;=8====;<;;CFFGGGGGGGGGGGGGGGGGGGGGGGGGE:CFGEGGGGGGGFFGGGGGGFGGGGGGGDEFGFGGGGGGGGGGGGFGGGGGGGGGGGGGGGGGGGGGEFGGGGGGGGGEACFEEGGGGGFGGGGFGFDFCFFGGGG7ECFEGGCE8CEFFGFGGGGGGGFFAFGGDD7DGGDGGFGGFGDGFGGFFFD3=9>BFFFGGEGG>CFGFB>DD9489>:BD75A6<*=0C(2.3,89A9<?>F:<::BBF4C9)64:599(5@7?A>??>BB?<AB?>49((
@M02996:162:000000000-B87FG:1:1101:25307:5918 1:N:0:TAGCGCTC+TATCCTCT
CCTACGGGGGGCTGCAGTAGGGAATATTGGACAATGGGGGAAACCCTGATCCAGCGACGCCGCGTGAGTGAAGAAATATTTCGGTATGTAAAGCTCTATCAGCAGGGAAGAAAATGACGGTACCTGACTAAGAAGCACCGGCTAAATACGTGCCAGCAGCCGCGGTAATACGTATGGTGCAAGCGTTATTCGGATTTACTGGGTGTAAAGGGAGCGTAGACGGCATGGCAAGTCTGAAGTGAAATGCGGGGGCTCAACCCCTGAACTGCTTTGGAAACTGTCAAGCTAGAGTGTCGGAGAG
+
ACCCCF558))8888::::<:8::CFFGGGGGGGGGGGGGGGGGGGGGGGFGGFFFGGGGGGGGFGGFGGGGGGGEFFGGGGGGGFGGGGGGEGGGGFFFCGGGGGGFGGGGGGGGGGGGGGGGGGGGGGGGFGGGFGGGGGGGFGF9CFFFFGGGGFGGGCCEGCGCFFGFGCEGGFGGGGFFGGGGGGGGGFGGFGGFGGG?EDBFF=FGGFEGGFDDFGGDCBGGFFGFFFFFD>FF80)=>1=0D>6B>;?F<GGFBFFBFBFDFBGFFBFC?BAF>FA)4??>?)5<24<65399?
@M02996:162:000000000-B87FG:1:1101:6320:5920 1:N:0:TAGCGCTC+TATCCTCT
CCTACGGGCGTCAGCAGTGGGGAATATTGGACAATGGGGGAAACCCTGATCCAGCGACGCCGCGTGAGTGAAGAAGTATTTCGGTATGTAAAGCTCTTTAAGCAGGAAAGAAAATGACGGTACCTGCAGAATAAGCCCCGGCTAACTACGTGCCAGCAGCCGCGGTAATACGTAGGGGGCAAGCGTTATCCGGATTTACTGGGTGTAAAGGGCGCGTAGACGGAGATGCAAGTCTGAAGTGAAAGCCCGTGGCTTAACTGCGGGACTGCTTTGGAAACTGTATGGCTAGAGTGTGGGAGGG
+
-8AAC>D5)1)=88;;;;;;;@8@EFGGGGGGGGGGEGGGGEFFFGGGG9C9@F,@CEEECFGE+@FFFGGGGGEGFG9E<FGG:BFFFEEF@AFFCFFCGG<FGGDFFGEFGGFGGGFCCFGFFGGGGGGGGFFEFG>EEGDGGGGGFEFF8C9@@,?CGD5CG?EC:2>CGD;5:C5:558>EGC35C7EEDE*;CFCGGDFG7=FFFG5*0)9DFGGFGE*/)AFB?D?<9A4).=:5F:*657(9((.9628B9*6?E(333(:5->))4?<?<4<A=A6((().,.6>))4:<<(-
@M02996:162:000000000-B87FG:1:1101:24928:5925 1:N:0:TAGCGCTC+TATCCTCT
CCTACGGGAGGCTGCAGTGGGGGATATTGCACAATGGGCGCAAGCCTGATGCAGCAACGCCGCGTGCGGGAAGACGGCCTTCGGGTTGTAAACCGCTGTCCTTGGTGAAGAAACAAATGACGGTAACCATGGAGGAAGCCACGGCTAACTACGTGCCAGCAGCCGCGGTAATACGTAGGTGGCAAGCGTTGTCCGGATTTACTGGGTGTAAAGGGAGCGCAGGCGGGACTGCAAGTTGAATGTGAAATACCGAAGCTCAACTTCGGAGCTGCATCCAAAACTGTAGTTCTTGAGTGGAGTA
+
8ACCCD=):))==;8=====;88@CFGGGGGGGGGGGGGGGGGGGGGGGGGGGGGGGGGGGGGGFGGGGGGGGFGGFGGGGGGGGGGGGGGGGGGGGGFFGGFGGGGGGGGGGGGGGGGGGGGGGGGFGGGGGGGGGGGGGGGGGGGGGGGGGGGGGGGGGGGGGGGGGGGGGGGGGGGGGGFFEGGGGGGGGFGGFGGFGGGFGG?@EFGGGFFGGFGGFGGGGFGGFFGFFFFFFDFGADAFAFFDGFF@F9>BBFG7?FFFFFF>BFFF?AF8654:<6<<>AF<9:6<<7:<57??0
@M02996:162:000000000-B87FG:1:1101:25290:5929 1:N:0:TAGCGCTC+TATCCTCT
CCTACGGGAGGCTGCAGTAGGGAATATTGGACAATGGGGGAAACCCTGATCCAGCGACGCCGCGTGAGTGAAGAACTATTTCGGTATGTAAAGCTCTATCAGCAGGGAAGAAAATGACGGTACCTGACTAAGAAGCACCGGCTAAATACGTGCCAGCAGCCGCGGTAATACGTATGGTGCAAGCGTTATTCGGATTTACTGGGTGTAAAGGGAGCGTAGACGGAATGGCAAGTCTGAAGTGACATGCGGGTGCGCAACCCCTGGACTGCTTTTGAAACTGTCAAGCTAGCGTGTCTGAGAG
+
8ACCC>1))1)8;=8;====,8;;C,CFFFGGGGGG8FGGGGFGGGGGGGGGF9CEFGGGGGGC>CFGGG9FGFG8FDGGGGFCFFGGGGCBFFGGGGGFGGGFG7CFEGGFFGGGGG+@C+FFGGFGGDGBDDFGGGGC7BE:,DE,3DD=DFFEFGGGGGGE7@5>F9?>D?EC>FE=ADF68:5*/==<@4CEFFGF+>EFGG=+;A>58:53>;8CC@5**0<C8:*).:4/-)0;3D)*6*/-)-(0((-19GFB:33,(382:2:42<>G63)).94))5::2(,-480)92)).
@M02996:162:000000000-B87FG:1:1101:19027:5930 1:N:0:TAGCGCTC+TATCCTCT
ACTACGGGTGGCTGCAGTGGGGAATATTGGGCAATGGGCGCAAGCCTGACCCAGCAACGCCGCGTGAAGGAAGAAGGCTTTCGGGTTGTAAACTTCTTTTGACAGGGAAGAGCAGAAGACTGTACCTGTCGAATAAGCCACGGCTAACGACGTGCCAGCAGCCGCGGTAATACGGAGGGGGCAAGCGGTGGCCGGATGTACGGGGTGTAAAGGGCGTGTAGCCGGGGCGGGAAGTCAGATGGGAAATCCACGGGCGCAACGCGTGAACTGCAGTGGAAACTGCGGAACTGGAGGAGAGGAG
+
-886@@=5>01=;8=;;==;;78@;C,;CCFCA@@CCFFC@@CCFF@EDFFFCECECFCC@@@>+>CCGFDFFDEEEFE,,CFCD98C?B<BE@,FA,5CFGGGFGGFFGGEAFGGGGGGFG?FFFFGFGGGF=FFGGGGGGGG@EGG+@>E3@BFCGGFC>EGGGG:EC;EFG*5CE*7C55:CFG3:C)=:>GG>5*9**28=1<)9@DGGFDG)7*9B+<DGF*14>5>>?)*.<8*6*.8>>*60).7;BB(,:9>()-(43<<*57<(-0:/54.)14(43(.)).37(40)-3.,
@M02996:162:000000000-B87FG:1:1101:6684:5987 1:N:0:TAGCGCTC+TATCCTCT
CCTACGGGTGGCTGCAGCTAAGAATATTCCGCAATGGACGAAAGTCTGACGGAGCGACGCCGCGTGGATGATGAAGGTCGGAAGATTGTAAAATCCTTTTATAACTGAGGAATAAGTACTTTGAGAGAAACGGAGTATGGTGACTGTAGGTTATGAATAAGCAACGGCTAATTACGTGCCAGCAGCCGCGGTAACACGTAAGTTGCGAGCGTTGTTCGGAATTATTGGGCGTAAAGGGCATGTAGGCGGTTTTGCAAGCTTGGTGTGAAATTCCGGAGCTCAACTCCGGAACTGCGTTGAG
+
88ACCDA5=0)====;===;<;;CFGGGGGGGGGGGGGGGGGGGGGGGGGGGFFCEFGGGGGGG@FEEGGFGGFGGGGGGGGGGFGGGGGFGGGGGGGGGGGGGGGGGGGGGGGGGFGGGGGGGGGGGGGGGGGGCFDGGGGGGGGGGGGGGGGGGGGGGGGGGGGGGGGGGGGGGGGGGGGFFGGGGGGGGDFFGFGFFG<CFGFFFFFGGGFFGGFGGBFGGGFFFFFG:>?:FA0574C)96FF9C(4@:?2A>G:?FFB2:::<46:<B>FD3994:F?<-538;837>?2?5<B?3
@M02996:162:000000000-B87FG:1:1101:7035:6003 1:N:0:TAGCGCTC+TATCCTCT
CCTACGGGAGGCTGCAGTGAGGAATATTGGTCAATGGCCGAGAGGCTGAACCAGCCAAGTAGCGTGCAGGATGACGGCCCTATGGGTTGTAAACTGCTTTTGTGCGTGATTAAAAGTCTCCACGTGTGGTGATTTGCAGTTAGCGCGCGAATAAGGACCGGCTAATTCCGTGCCAGCAGCCGCGGTAATACGGAAGGTCCTGGTGTTATCCGGATTTATTGGGTTTAAAGGGAGCGTAGGCGGCTGAATAAGCGTGTGGTGAAATCCCGGGGCTCAACCCCGCGTGTGCAGCGCGAACTGG
+
88BCC>AB=:0========;=;;CFFGGGGGGGGGGGGGFFEFEDGGGGGFGGFFDEGGGGGGEFGGFGGGGGFGFGGFGFGFGGGGGGGGGFGGGG9FGGGGGGGBFECFFGGGGGGGGGGGGGGGGG?FGGGGGGGGGGGFGGGGGGGGGGGGGGGGGGGGGGGGGGGGG>FGGGFGGGGFBGGGGGGGGGBGEFGCA:FGAGGFFFFGGGFFGFFGGFGGDG:CFAFGF::97-8>C79;)7>4<C4AF<9,--*/4<FFABD??@7DF>()+9811:>>>BF?:<<<292795>?B,
@M02996:162:000000000-B87FG:1:1101:6690:6008 1:N:0:TAGCGCTC+TATCCTCT
CCTACGGGTGGCTGCAGCTAAGAATATTCCGCAATGGACGAAAGTCTGACGGAGCGACGCCGCGTGGATGATGAAGGTCGGAAGATTGTAAAATCCTTTTATAACTGAGGAATAAGTACTTTGAGAGAAACGGAGTATGGTGACTGTAGGTTATGAATAAGCAACGGCTAATTACTTGCCAGCAGCCGCGGGAACACGTAAGTTGCGAGCGTTGTTCGGATTTATTGGGCGTATAGGACATGTAGGCGGGTTTGCAAGCTTGGAGTGAAATTCCGGAGCTCAACTCCGGAACTGCATTGAA
+
88AAC5@9=0)=;======;<;CECFFGGGGGGCGGGGGGECGGFGFGGGGG,+6@FGGGGFCGFGGGGGGGGGFGFFFEEECCF<EGGGFFA<FGGGFGGFFFG,BAF7EFGFGGFGFG9EFGGGGGGGGGGF++@,,,=DDFFFFFGGG9EFFGEFGGGGGFGCCEGGGGFDF,,@F6@*?6,9@7DED*::AC4D<4CF<+>+.85):C3@BG>(11)*3:FF?F?:)01(.*6))*)0.@A*69C(4.222:)+/5-81)(..28<DABAF*)((,.?2(42:-,(4-.)).954.)
@M02996:162:000000000-B87FG:1:1101:9464:6028 1:N:0:TAGCGCTC+TATCCTCT
GCTACGGGAGGCTGCAGTCGAGGATCATGGGCAATGGGCGAAAGCCTGACAAGGCGACGCGGCGTGGAGGATGAAGGCCTTCGGGTTGTAAACTCCTGTCATAGGGGAACAGGCGAGGGGCGCCAATACCGTCCCGAGTTGAGGGGACCCTAAGAGGAAGGGGCGGCGAACGCGGGGCCAGCAGCCGCGGGAAGACAGAGGCCAAGAGCGTGGTTCGGATTGACTGGGCGGAAAGGGCGCGTAGGCGGCGGGGCGTGGCAAGGGGGAAAGCGCCGGGGTCAACCCGGAAAGGGCGCTGGAA
+
-88?@?18810=;;=;;;=8886@,;6<6-CCA<<CCCECCCCEF<,C@CCC,96@@@C@7:8>+8@BFDEFEDCFFFF,,,BCE:4@+5<@?<EGDF,BE,CFDFDDDFEFFFFGGGGGGGGGGGGGGFCDCF7CGGC*?BF,=*?EGE*CFGE<CAC+*/=:FEE*>CE*>*:*::51:9@709>DCG):=)2;<DF:C>5>/77>F51*1)0:9257)*0201:<2@9<>>?F:?:74),887>>39>>419(7*).4<2<(36:>19(42;E>(,-4@2219B6>23(4(-()(-.,
@M02996:162:000000000-B87FG:1:1101:25572:6032 1:N:0:TAGCGCTC+TATCCTCT
CCTACGGGTGGCTGCAGTCGAGGATCATTTGCAATGGGCGAAAGCCTGACAATGCGACGCTGCGTGGAGGATGAAGGCCTTCGGGTTGTAAACTCCTGTCATAGGGGAACAGGCGGACCTACCCAATACGTAGGCGAGTTGAGTGTACCCTAAGAGGAATTGGCGGCTAACTCTGTGCCAGCAGCCGCGGTAATACAGAGGCCAAGAGCGTTGTTCGGATTTACTGGGCGTAAAGGGCGCGTAGGCGGCAGAGTGTGTCAAGTGTGAAATCTCCGGGCTCAACCCGGAAAGTGCGCTTGAA
+
8ACCCE@5=1)========8888@EFFGGGGGGGGGGGGFGGGGGGGGGGEEGFEFCGGGGGFEBFGGGGGGGGGGCFGGGGGGGGGGGGGGGGGGGGBFGGFGGGGGEGGGFGGGGGGGGGGGGFGGGGGGGGGGGGGGGGGGGGGGGGFFEGGGGGGGGGFGGGEGGGGGGGGGGGGGGGFFGGGGGEG:EFGGFGGFFGGFFGFFFFGGGFFFDFD*7FGDCF?DBFGFFFFFFF3C49;@<FF9C19>?>FFFC>9>F<A<ADF0406<>BGFF>F?F:B?F>BB>8<BDFF34??>
@M02996:162:000000000-B87FG:1:1101:13978:6060 1:N:0:TAGCGCTC+TATCCTCT
ACTACGGGTGGCAGCAGTGGGGAATATTGGGCAATGGGCGCAAGCCTGACCCAGCAACGCCGCGGGAGGGAAGAAGGTTTTCGGATTGTAAACCTCTGTCCTATGTGACGAAGAAAGTGACGGTAGCATAGGAGGAAGCTCCGGCTAACTACGTGCCAGCAGCCGCGGTAATACGGAGGGAGCGAGCGTTGTCCGGAATGACTGGGCGGAAAGGGCGAGGAGGCGGCCGAGTAAGGCTGAAGGGAAATGCCGGTTGTTAAGGCGGGAACTGCTTGGGAGACGGGGTGGCTGGAGTGCGGAG
+
88AACA=5:)1=;8=;;==;;78@6C,6CCGCC@CCDFFB@CCEFC<EDFFFCECEDFEFF@@B+>CCFECGGFFFF?55+AFDC=BF?FADFGFGGG5FF<F??,AAFGGDGFGGG?FGGGGBFGGGAFGGGGGGGGG7EFGGGEEFG9EFG>C>FGDFF>>>FEGGCCE,=9C*==CDCC>88DDG8*>2<9EGFGFFFF9@=F>E)7DGGFEDG(9)8:=7CFE39>)).:>)4.7C<C7EFFF2*6>)4(-,3*:<AF?>F9995)92))*;5(46:)4>(,473((-(8(467;2(
@M02996:162:000000000-B87FG:1:1101:4438:6083 1:N:0:TAGCGCTC+TATCCTCT
CCTACGGGAGGCAGCAGTGAGGAATATTGGTCAATGGTCGGAAGCCTGAACCAGCCAAGTCGCGTGCAGGATGGCGGTCCTATGGATTGTAAACTGCTTTTGTACGGGAATAAAGTGAGGGACGTGTCCCTTGTGGAATGTACCGTAAGAATAAGCGTCGGCTAACTCCGTGCCAGCAGCCGCGGTAATACGGAGGACTCGAGCGTTATCCGGATTTATTGGGTTTAAAGGGTGCGTAGGCGGAGGATGAAGTCAGCGGTGAAATTTTTATGCTCAACCTGAACACTGCCTTTGATACTGG
+
CCCCCDFA)1)=8=8;;===;;;;CCFGGGGGGGGGG@FFE@FF,EFGGGGGGFFFFFGDGFGGGGGGGGG,B,,8@C:BFFGGG<FFFGGGFGGGGGGGGGGGC=FF6+:FFBFEG?,=:+AFGCFF=E><,C,CD9@FGGGC:EF@DDGFGGG,=CD>CDC4DEGGGGGGGGGGGGGGGGFFEGGGG,BFGBEGF3*;9CEFGGFDFFGGGAFGC)2:@FFDGBF:<F7>BBFD(8>C49>.2)).*(.9AFAB05C?1>><4<6)*.0).6B:61(.(0)(..4854).<<..*).:)
@M02996:162:000000000-B87FG:1:1101:9529:6085 1:N:0:TAGCGCTC+TATCCTCT
GCTACGGGTGGCAGCAGTGGGGAATATTGCACAATGGGCGAAAGCCTGATGCAGCGACGCCGCGGGAGTGAAGAAGTATTTCGGTATGTAAAGCTCTATCAGCAGGGAAGAAAATGACGGTACCTGACGAAGAAGCCCCGGCTAACTACGTGCCAGCAGCCGCGGTAATACGTAGGGGGCAAGCGTTATCCGGATTTACTGGGGGTAAAGGGAGCGTAGACGGCAGGGCAAGTCTGAAGTGAAAGATCGGGGCTCAACCCCGGAACTGATGTGGAAACGGTCAAGCTAGAGTGACGGAGAG
+
-88ACA=000)=;8=;;==;;78@6@,,CCFEAA,@ACCBCCCCF8@CE9CCCE,@@@B@+@8>+7@C?ACFF<<E,A,,,9BC8B?E5?<??B,AA<,:BFEFDFDCEFGFFG,FGGGGGGGC=FGF3FEFEGFFFGGFGC+>FG,EFE>EGGCC:=9>>3>CG::E9BFF2:CEGDD:C<>:=2*1*=7E=B:**:>6:FG)8)8?F=DC5B:D537>B>=<5):C3>5@)6)9<5705:4=<)*.9:;:(--4>*56?>>6>0)5*)2).57974(4-),44)).<3>65).-7:922
@M02996:162:000000000-B87FG:1:1101:23280:6088 1:N:0:TAGCGCTC+TATCCTCT
ACTACGGGAGGCAGCAGTGGGGAATATTGGGCAATGGGGGAAACCCTGACCCAGCAACGCCGCGTGAAGGAAGAAGGCTTTCGGGTTGTAAACTTCTTTTATCAGGGACGAATAAAGTGACGGTACCGGAAGAATAAGCCACGGCTAACTACGTGCCAGCAGCCGCGGTAATACGTAGGGGGCAAGCGTGGTCCGGAGTTACTGGGTGTAAAGGGCGCGTAGGCGGGAGAGCAAGGCAGGAGGGAAATCTATGGGGTTAACCCAGAAACTGCTTGTGAAACGGTGATTCGTGAGTAGCGGG
+
68ABCA9=510=88=;;=;;;88@CDCAEFGFCC<CCFDGEEFFGD8EEG@@DACCCFEGFC@B6@FCFGEGFFFGFG<,,AFDGE:C=FAEE?AEFC9FFCFFFGGFFFEG,AFGGCEFGGG7FEF+@FGGGGDFFGGGGGGGGEEGGCFDE@DDGGFDFFF8CEGG9BE7CCF,?ED*:C:AFGFDC*939;EEF)15::09CD07.9>CCBE3>1D)7C=CGEGD1>D7?:?)47BD?>(747)6*).*.74(-*19<=8<(84:)):72.1*0.6<252-(4)).,(474.-*.49(
@M02996:162:000000000-B87FG:1:1101:6701:6111 1:N:0:TAGCGCTC+TATCCTCT
CCTACGGGGGGCAGCAGCTAAGAATATTCCGCAATGGACGAAAGTCTGACGGAGCGACGCCGCGTGGATGATGAAGGCCGGAAGGTTGTAAAATCCTTTTAAGTGTGAAGAATAAGCGAGGGCAGGGAAAGCCCATGTGGTGACGGTAGCACTTGAATAAGCAACGGCTAATTACGTGCCAGCAGCCGCGGTAACACGTAAGTTGCGAGCGTTGTTCGGAATTATTGGGCGTAAAGGGCATGTAGGCGGTTTTGCAAGCTTGGTGTGAAATCCCGGGGCTTAACTCCGGAATTGCGTTGAG
+
8ACCCBA0:9)8888:::::<::CFGGGGGGGGFGGGGGGGGGEGGGGGGGGFGCGFGGGGGGGCFGGGGGGGGGGGGGGGGGGGGGGGFGGGGGGGGGFFGG@F@FFGGGGGGGGGGGGGDEGGGGGGGGGGGGGGGGGGGGGGGGGGGGGGGGGGGGGGGGGGGGGGGGGGGGGGGGGGGFFGGGG3EDEEFGGFGFFGGGFGGFFFFGEGFFGGFGGEGGGGFGGFFGEFFFFFFFG(9>F>7=>D11;?:<B<FF?AFF2:2:DFBF<2)8EBF;9?FAB>A:3344<02)4.14:3
@M02996:162:000000000-B87FG:1:1101:11000:6113 1:N:0:TAGCGCTC+TATCCTCT
GCTACGGGTGGCTGCAGTAAGGGATATTGGGCAATGGGGGGAACCCTGACCCAGCCATGCCGCGGGAGGGAATGAGGCCCTACGGGTCGTGAACCTCTTTTGCCGGGGGATAACCCCTCCCGCGCGACGGGGGGCTGCAGGGACCAGGCGAATAAGCAGCGGCGAACTCCGTGCCAGCAGCCGCGGTAATACGGAGGATGGGAGCGTTAACCGGATTGAATGGGGTGAAAGGGGGCGCAGGCGGCGAGTGAAGTCAGCGGGGAAAGGCAGGGGCCCAACCCCGGCAGGGCCGAGGAGACGG
+
888?@B55=00==8=;;==;<;6C,C,,CAF@<<6CCCCDDEC=D:8EEFB,9AB4<FAF<>8>+6CCFDBFB8>BFFFF+8<>CE>*@*38@8@5F9,8>C>F7F@:@B*<F:CB7*<FGGCB*8:CCCCGEE5*2AFFG5A8>F@?8:C8*;CE7@*0/5822CC*A6;19*;9C=777*778C/773:<8;=EEC*7*907*90)0)*21<B**(2**37>*0*/5?CFF(2346:D9)2;25)-1-./6)646699(0-(28?BF<>BB6)*0,--()49,99(4017((467.-(-
@M02996:162:000000000-B87FG:1:1101:11985:6119 1:N:0:TAGCGCTC+TATCCTCT
GCTACGGGGGGCAGCAGTAGGGAATATTGCACAATGGGGGAAACCCTGATGCAGCAACGCCACGTGGGGGAAGAAGCATTTCGGGGTGTAAACCACTGTCGTGAGGGAATAATGCTTGGCCTCGGCCAAGTTGAATGTACCTCGAAAGGAAGCACCGGCAAACTTCGTGCCAGCAGCCGCGGGAATACGAGGGGGGCAAGCGTTGTTCGGAATCACTGGGCGGAAAGGGAGCGCAGGCGGAGAGGCAAGCAGTCGGGACAATACCGGGGCCCAACCCCGGACCGGCAGAAGGGACTGTGA
+
68ACC?>88908888::<:<:89C:C9CDFGFDC??CFDDEEFFGGCEEFFFFABBEGEF::B>3B+=CDCGGFFFFGACDFFD+@<FBC=C<FGGFF@FGFGGEGDCC,?C,@F<CFGGGFFGGGGGGGEACFG9EFGGG5CEGGGGGGGE5CEG>EDGG7A++3C2:>FFFFFFGEEECC)785D>FFGE=8*8;DGF3C*):17BB>CG36@FC5C>>E5CEDGGFFD3719526:>292)45<493<F.((4(:5??/6?FF>>B>G;:4B8;(499B;(499,((,.238(742)
@M02996:162:000000000-B87FG:1:1101:11019:6122 1:N:0:TAGCGCTC+TATCCTCT
CCTACGGGTGGCTGCAGTAAGGGATATTGGGCAATGGGGGGAACCCTGACCCAGCCATGCAGCGTGAGGGAAGGAGGCCCTACGGGTCGTGAACCTCTTTTGCCTGGGGATAACCCCGCCCGCGCGACGGGGGGCGGCAGGAACCAGGCGAATAAGCAGCGGCAAACGCGGGGCCAGCAGCCGCGGTAATACGGAGGAGGCGAGGGTAAGCCGGATTCATTGGGTTGAAAGGGGGCGCGGGCGGCGCGTTAAGGCAGCGGGGAACGGCAGGGGCCCAACCCCGGCAGGGCCGGGGATAGGG
+
-8ABC?=5810=,8=;;=;<<;6;CECFDFFEFDFCDF;CC+=4DE<EEABFDEBFF9BD,?BB8BFEGGDA++:BFGGG+AFEEGFFCF:>BFG<F<@@FGDF=ECD@G:>F@55>*>FE<FGDG@1CF>4:/:*/?CEE*;FFGGE8:E**;+0+2**2)2*:CF*:*:55?:*/776:*5):91CD2?<@5CE>C*0*/1.*>:)9*961071*)0:*37/2)22<*:@12>)49)9,)-.,0049(4)6)4267DF(.78(-1(53DB;9@*0((-8)411(313(--4(99).(,.
@M02996:162:000000000-B87FG:1:1101:4605:6139 1:N:0:TAGCGCTC+TATCCTCT
CCTACGGGTGGCAGCAGCTAAGAATATTCCGCAATGGACGAAAGTCTGACGGAGCGACGCCGCGTGGATGATGAAGGCCGGAAGGTTGTAAAATCCTTTTATAACTGAGGAATAAGTAAGGTGAGAGAAACGCCTTATGGTGACTGTAGGTTATGAATAAGCAACGGCTAATTACGTGCCAGCAGCCGCGGTAACACGTAAGTTGCGAGCGTTGTTCGGAATTATTGGGCGTAAAGGGCATGTAGGCGGTTTTGCAAGCTTGGGGTGAAATACCGGAGCTTAACTCCGGAATTGCGTTGAG
+
-8ACCEF500);==8===;;<;;CFFGGGGGGGGGGGGGFEGGGGGGGGGGGGFCGGGGGGCEG@FGGGGGGGGGFFGGGEFGCCEEFGGFGGGGGGGGGGFFGFGGGFGGGEGGFFFGGGGGGGFFGGGGGGCFGGGGGGGFGCFGEFFGFGGGGGGGF97DE,@E57CFGFCFGGCFFGG>4CG7?4EDECDGGFGFFGGFFF+::BDGE<BFGGFGDBEGFFFGC?>DEB?FFFFFF:FFFAFF;D,4@:7)5<C<>4@?(-411*6C)4.58)93:>?2<))54(,(-,).2)(,-.
@M02996:162:000000000-B87FG:1:1101:16041:6157 1:N:0:TAGCGCTC+TATCCTCT
ACTACGGGTGGCAGCAGTAGGGAATATTGCACAATGGGGGAAACCCTGATGCAGCAACGCCACGTGTGGGAAGAAGCATTTCGGTGTGTAAACCACTGTCGTGAGGGAAGAATGCTTAATTTCGGTTAAGTTGAATGTACCTCGAAAGGAAGCACCGGCAAACTTCGTGCCAGCAGCCGCGGGAATACGAGGGGTGCAAGCGTTGTTCGGAAGCACTGGGCGGAAAGGGAGCGCAGGCGGAGAGGCAAGCAGTCTGGACAATACCGGGGCCCAACCCCGGACCGGCAGACGGGACGGTTGG
+
888ACAA58)1==88;;==<;8;C,C66CFGFGCC@CCDDFDFGGGCCFFDFCE<CDFCFF@B@6C6CCDCEEEFECFEE<FFD8CBF,ADFFGGG8E,AD:BF@EDED+A=9EFA,CF<A<FFF+@FGGFF@FF9EEGGG,CFFGGGGGGGGGGGCCDFEDE83@CDCBFGGGGGGEE7>C9?C4CGGGGGGF==AG>FCD*23:0@A>CG)>?F*5CCFE*9EFGGFFG>>BFF>95C>GF)-8;:D?F?)446(<7?B/9?FBFBFF)42<>;;(-2659(-492,8(3667(7,(((
@M02996:162:000000000-B87FG:1:1101:24928:6162 1:N:0:TAGCGCTC+TATCCTCT
CCTACGGGTGGCAGCAGTGAGGAATATTGGTCAATGGACGCAAGTCTGAACCAGCCATGCCGCGTGCAGGAATAAGGCCCTATGGGTCGTAAACTGCTTTTGTGGTGGAGCAATAAGTCGTACGTGTACGGCGATGAGAGTACATCACGAATAAGCATCGGCTAACTCCGTGCCAGCAGCCGCGGTAATACGGAGGATGCAAGCGTTATCCGGATTTATTGGGGTTAAAGGGTGCGTAGGCTGTGGTCCAAGTCAGGGGTGAAAGCCCGGAGCTCAACTCCGGAACTGCCTTTGATACTGG
+
8ACCCD=5=1)=;=8====;;;;;CFGGGGGGGGGGGGGGGGGGGGGGGGGGGFFGFGGGGGGGGGGGGGGGGGGGGGGGGGGGGGGGGGGGGGGGGGFGGGEFGFGGGGGGGGGGGGGGGGGGGGGGGGGGGFGGGGGGGGGGGGGGGGGGGGGGGGGGGGGDGGFFGGGGGGGGGGGCFGEFGGGGGGGGGFGGFGGFGGGFGGDBAFGGDEDGGCFGFGG):7=G<97>?<<@6:ED76,.5@84>?FF225ABGG31>?FFFFF>91491?EF:AF?FF?09?582.<AF4:169<>
@M02996:162:000000000-B87FG:1:1101:3729:6179 1:N:0:TAGCGCTC+TATCCTCT
CCTACGGGTGGCAGCAGTAGGGAATCTTTCACAATGGGCGAAAGCCTGATGGAGCAACGCCGCGTGCAGGATGAAGGCCTTCGGGTTGTAAACTGCTTTTATAAGCGAGAAATATGATGGTAACTTATGAATAAGGATCGGCTAACTACGTGCCAGCAGCCGCGGTCATACGTAGGATCCTAGCATTATCCGGAGTGACTGCGTGTAAAGAGTTGCGTAGGTGGCATAATAAGTAGCTAGTGAAATCTGGTGGCTCAACCATTCAGACTATTAGCTAAACTGTTAAGCTCGAAACCGTTTG
+
ABCCCDF>>8)=;=8;===<;8;CFFGGGGGGGGGGGGGGGGGCEFFGGGDFEFFEGFGGGGGGGGGGGGGFGGGGEFGGGGGGGGGGGGGGGGGGGGFGGG<@FGF@FFGGGG9AFGGF?@<=FF9FFGGGGGGFFFGCEEGGGFFFGEGGGGGGGGGGGGGEDCEGGGFCDFGGGDFF,:94ACCCECCEE4EGF8+B+*4?GGFFAF7*+;@FGFDGD<?56;F<7CCAEF?FC)3*.:-/69@A*-9F:((4,<CBFF<<-)6,)425>>4<69A75/)649).-)(((-(4.4((-
@M02996:162:000000000-B87FG:1:1101:15941:6199 1:N:0:TAGCGCTC+TATCCTCT
ACTACGGGAGGCTGCAGCTAAGAATATTCCGCAATGGGGGAAACCCTGACGGAGCGACGCCGCGTGGATGACGAAGGCCGGAAGGTTGTAAAATCCTTTTATTACTGAGGAATAAGTGTTACAGGGAATGGTAACACGGGGACGGTAGGTAATGAAGAAGCAACGGCTAATTACGTGCCAGCAGCCGCGGTAACACGTAAGGTGCGAGCGTTGTTCGGAATGATTGGGCGGAAAGGGCAGGTAGGCGGCGGGGCAAGCTTGGGGGGAAATCCCGGAGCTCAACTCCGGAACGGCATGGAGA
+
88A?@@===11==;=;;=,;=;;;;C@CFGGGED:CDCDDEEFGGG8EFFECBC@CCFEGF=@B+>CCCECEEEFEGGGGGG:BE?CF=BDFFBFGGFCFG<<FG@A@?EFGAFGG3C,:CFGFGGFG=FGEFFDGGGG+BEG+@@DEG;FC>FFG,@CC,;D>FGGCEDB,=FG8CFCCC<?;@FDDDG5E8AGGB*>AC*+0<C@E>>)*1).*9;CD):023=EF0>3>>>?F??>54*.=?=B>9(4>>BB::>*)4>1;03;?>2?>7?E853..)?:)43?3-4--43>(.:,.,
@M02996:162:000000000-B87FG:1:1101:22277:6208 1:N:0:TAGCGCTC+TATCCTCT
CCTACGGGTGGCAGCAGCTGGGAATTTTGCGCAATGGGGGAAACCCTGACGCAGCAACGCCGCGTGGACGAGGAAGGCCTTCGGGTTGTAAAGTCCTTTTAGTGGGAAAGAAGAATGTGACGGTACCCGCAGAAGAAGCACCGGCTAACTCCGTGCCAGCAGCCGCGGTAATACGGAGGGTGCGAGCGTTATGCGGAATAACTGGGCGTAAAGGGCGCGTAGGCTGTGTTATAAGGCTGGTGTGAAATCCCGGAGCTTAACTTCGGAAGAGCATTGGAGACTGTAAGACTAGAGTAACGGG
+
-8ABCA=9=01=======;;;8;EC,CFFGGFGGGDDFDGEEFGGGGGGGDGGC@FFGEGCEFC8@FEGEFGGEFFGGGGGGGGGA:FFFFGDFFGGB5EFGCFCGDCFGGDGGG<FCFFGGG:FFEFGGEGGGGGGGGGGGGGGGGGGCGGGF>CEGC>FCD>FGGGECGGGGGGCCDE/9>>?DGGC*7;:@GGFGD?>F+@EGFE.7CGFFFGGFG7>CC9382*)02*6<B*4>>G<G<DA?@ACF079BFF(+2:A*).::::D?GFB)*<:8(5:*55<AAA<)4:64.6*.39(
@M02996:162:000000000-B87FG:1:1101:6323:6209 1:N:0:TAGCGCTC+TATCCTCT
CCTACGGGCGGCAGCAGTGAGGAATATTGGTCAATGGGCGGAAGCCTGAACCAGCCAAGTCGCGTGAAGGATGAAGGTTCTATGGATTGTAAACTTCTTTTGTTCGAGGGTAAAGTGAGTCACGTGTGGCTTATTGCAAGTATCGAACGAATAAGCATCGGCTAACTCCGTGCCAGCAGCCGCGGTAATACGGAGGATGCGAGCGTTATCCGGATTTATTGGGTTTAAAGGGTGCGTAGGCGGGATGTTAAGTCAGCGGTCAAATTGTGTAGCTCAACTATACCGAGCCGTTGAAACTGGG
+
88ACC>A==0)8888;;<;;;;;CFFGGGGGGGGGGGGGGGGGEGGGGGGGGGFFCFGGGGGGGFGGGGGFGGFGGFFGGGGGGGFEDFGGGGGGGGGGGGGFFGGFFGGCEGGGGGGGGGGGGGGGGGGDGEFGGGGGGGGGGGGGGGGGGGGGGGGGGGGGGGGGGGGGGGGGGGGGGGGFFGGGGGGGGGFGGFGGFGGGFGGF@FFDGGFFDC4FGFGGCEDGFFFGFF??FBFBD2DF@>:B?CAFFFFFFFGGFFFF9<>BAF?:AB:FG=?F7<FBA??;012(4:0<9=<A3,
@M02996:162:000000000-B87FG:1:1101:7803:6220 1:N:0:TAGCGCTC+TATCCTCT
CCTACGGGCGGCAGCAGTGAGGAATATTGGTCAATGGGCGAGAGCCTGAACCAGCCATGTCGCGTGGAGGAATAAGGATCTATGGTTCGTAAACTCCTTTTGCGGGGGGATAAAGTGCGGGACGCGTCCCGTATTGCAGGTACCCCGCGAATAAGCATCGGCTAACTCCGTGCCAGCAGCCGCGGTAATACGGAGGATGCGAGCGTTATCCGGATTTATTGGGTTTAAAGGGTGCGTAGGCGGCCCCTTAAGTCGGCGGTGAAATTTCCGGGCTCAACCCGGTCACTGCCGTCGAAACGGG
+
-8ACC>A=5))8888;;<;;;;;CFFGGGGGGGGGGGGGGFEFEGGGGGGGGGFFGGGGGGGGGFFGFGGGGGFGGGG9FGFGGGGGGFGFGGEGGGGAFGGFGGGGGGFFFGGGGGGGGGGGGGGGDGGECGFGGGGGGGGGGGGGGGGGGGGGGGFGGGGFGGGGGGG**9FFEFGFGG7;>CGGDGGCFEBGDEGGFDD=BED@EFFFGGE3D*6CFFGGGGECGBFFB::(8:BFGFGF:>>51C?FFF2?94>9-4<7BAFFF@471>7>F4(837E(427-))39:>9(4B9(4?
@M02996:162:000000000-B87FG:1:1101:6337:6220 1:N:0:TAGCGCTC+TATCCTCT
CCTACGGGCGGCAGCAGTGAGGAATATTGGTCAATGGGCGGAAGCCTGAACCAGCCAAGTCGCGTGAAGGATGAAGGTTCTATGGATTGTAAACTTCTTTTGTTCGAGGGTAAAGTGAGTCACGTGTGGCTTATTGCAAGTATCGAACGAATAAGCATCGGCTAACTCCGTGCCAGCAGCCGCGGTAATACGGAGGATGCGAGCGTTATCCGGATTTATTGGGTTTAAAGGGTGCGTAGGCGGGATGTTAAGTCAGCGGTCAAATTGTGTAGCTCAACTATACCGAGCCGTTGAAACTGGG
+
8ABCC>A==1)8888;;<;;;;;CFFGGGGGGGGGGGGGGGGGGGGGGGGGGFFFGAFGGGFGGFGGGGGGGGGFFGGGGGGGGGGGGGGGGGGGGGGGGGGGFGGGGGGGGGGGFFGGGGGGGGGFDFGFCFGGGGGGGGCDG>FGGGGGGGGGGGGGGGGGGGGGGGGGGGGGGGGGGGGFFGGGDGGCGE:EEFFFFC<CBEDE)7BGG75BGGFGGFGGGC@GF>?FDB?0>:?F9<CBB97@?794?4):A?GGF>E<4><>FF?:456@FFFA?406::((-4-41,4>AF4A:(
@M02996:162:000000000-B87FG:1:1101:7799:6248 1:N:0:TAGCGCTC+TATCCTCT
CCTACGGGCGGCAGCAGTGAGGAATATTGGTCAATGGGCGAGAGCCTGAACCAGCCATGTCGCGTGGAGGAATAAGGATCTATGGTTCGTAAACTCCTTTTGCGGGGGGATAAAGTGCGGGACGCGTCCCGTATTGCAGGTACCCCGCGAATAAGCATCGGCTAACTCCGTGCCAGCAGCCGCGGTAATACGGAGGATGCGAGCGTTATCCGGATTTATTGGGTTTAAAGGGTGCGTAGTCTGCCCCTTAAGTCGGCGGTGAAATTTCCGGGCTCAACCCGATCACTGCCGTCGGAACTGG
+
88ACC5A5:))8888;;<;,;;;CFFGFGGGGGGGGGFGFGGGGGGGGGFDFFGGGFGGFGGGGFFFEGGGG8CFGGGCEG9FGF,FAEGGFGGGGGCGGGGGGGGGGGDEFGGF?FGGG>CFEGCCCC:?AEFGCFCGGGGGFFGGGGECGDGGGG9>A>DGCFFGGGDGGGGF61:FGFD@5EG3CFCGFG:CCBF<FG>C3EGDFFFGGDBDDGDFF6EGG5<FD>FFE?3?DF0>*)*.*5@FF4><F>A?,4594(.):ADFFF?C09()+6:??()(-(3)6<43:94(4>928?
@M02996:162:000000000-B87FG:1:1101:17716:6271 1:N:0:TAGCGCTC+TATCCTCT
ACTACGTGAGGCTGCAGCTAAGAATCTTCCGCAATGGGCGAAAGACTGACGGAGCGACGCCGCGGGAATGATGAAGGCCGTGAGGTTGTAAAGTTCTTTTCTGGAGGGAGAATAAGCTGAGTAGGGAATGACTTAGTGATGACGTGAATCCAGGAAGAAGCCCCGGCTAACTACGTGCCAGCAGCCGCGGTAACACGTAGGGGGCGAGCGTTGTTCGGAATGATTGGGCGGAAAGGGCGCGCAGGCGGCGTGTCAAGTCTGCTGTGAAATGGTTGAGCTTAACGCAATCAGGCGGGGGAAA
+
-86BC:130:):==========CECF<EGGGCEE@CC,C@@CCEFD<CDEEDBC6@@FEFF@@>+>FEFEFEEFEFFGGG+=BCFBBFBBFADEFGGD@FGAFFEFCDCFGF<FGGG9FFG<FFGGGG8FFG,CFG=EG,EFGG@EGG=EFGGGGF8DCEG7FGGGG5EGG7CGGAFGF@?FAACDGGGG5CEFGGF7CFDGGFGGFFFD1/9)0>GFDD)+3:+9EF:F)89F:@BFE54/->>EFBD(,)-.<4?+25:F)5),6<F)C?4)7074)(-=A((29035-88>B0>>9:6
@M02996:162:000000000-B87FG:1:1101:22150:6272 1:N:0:TAGCGCTC+TATCCTCT
ACTACGGGTGTCAGCAGTGGGGAATATTGGACAATGGGGGAAACCCTGATCCAGCGACGCCGCGTGAGTGAAGAAGGATTTCGGTATGTAAAGCTCTATCAGCAAGGAAGAAAATGACGGTACTTGACTAAGAAGCCCCGGCTAACGACGTGCCAGCAGCCGCGGCAATACGCAGGGGGCAAGCGTTATCCGGATTTACTGGGTGTAAAGGGAGCGTAGACGGTTAGGAAAGTCTGTAGTGAAAGGGCGGAGGCAATGCCCGGGACTGATCGGGAAACGTGAGAACTAGAGGGCAGGAGGG
+
88AC@?8=>))=========;8@C,CCEEDFCADFDFC@D@CFEFGGFG9CFFA;:@CCE@@@B+8B=9CA<EEFF,B:C<,C@8B?F,:?BAFFFF9,:EFBFCG@<FGFGGF,?EFFGFGGEFGGE,F,FFGDBFFEGGGEGGC+@BECGFFAC8EC,,051C*=*,2?C*==EEDC/2*.);:*8*<CEDF5**:>0:CF.2)1766:E4;3C9?7C6CC/*7=C6@6>2-)9).9*.*.*6<)->9(7(((,(+*.,012(-(.)-*(-45>><(.()(.6)))).8::(3(0(8(-
@M02996:162:000000000-B87FG:1:1101:22154:6291 1:N:0:TAGCGCTC+TATCCTCT
CCTACGGGTGGCAGCAGTGGGGAATATTGGACAATGGGGGAAACCCTGATCCAGCGACGCCGCGTGAGTGAAGAAGTATTTCGGTATGTAAAGCTCTATCAGCAAGGAAGAAAATGACGGTACTTGACTAAGAAGCCCCGGCTAACTACGTGCCAGCAGCCGCGGTAATACGTAGGGGGCAAGCGTTATCCGGATTTACTGGGTGTAAAGGGAGCGTAGACGGTTAGGAAAGTCGGAAGGGAAAGGTCGGGGCGCAACCCCGGGACGGCTGTGGAAACTTTGGAACTAGAGTGCAGGAGAG
+
68ACC>=9=00========;;88BCEEFFFGGGFEDFFDEEEFFGGGFFCFFGECCCFEEFCFC6@FCCEFFFFFF9C@FCFGD4EFGB?EECGGGGG9FGGGGBFDFFGGGGG9FGGGGGGG,EFGGAG=FGGGGGGGGGGGGGGGGGGGGGGGCDECFF9CEG:ECGCFFACFCEDEEGD85:>2CFGGGDD=;4CG@@FG;;87998CE7>>GD?5C=;C9/7FFDF<F<4()(4<*4127:F9>GBFE0(4>>ECB:D2969(452).58?C43)).*(5:442<<?<><<>7(4,-
@M02996:162:000000000-B87FG:1:1101:8552:6295 1:N:0:TAGCGCTC+TATCCTCT
CCTACGGGCGGCAGCAGCTAAGAATATTCCGCAATGGACGAAAGTCTGACGGAGCGACGCCGCGTGGATGATGAAGGTCGGAAGATTGTAAAATCCTTTTATAACTGAGGAATAAGTACTGTGAGAGAAACGCAGTATGGTGACTGTAGGTTATGAATAAGCAACGGCTAATTACGTGCCAGCAGCCGCGGTAACACGTAAGTTGCGAGCGTTGTTCGGAATTATTGGGCGTAAAGGGCATGTAGGCGGGTTTGGAAGCTTGGGTTGAAATCTCGGGGCTCAACTCCGAAATTGCGTTGGG
+
88ACC>1)1))8888;;;;;<;;CFFGGEFGGDC:CC@C@FFFCEFGGGGGGFGCEEFGGGGGG>F>?FF=FFFFGGGGEGE@CFFFEFGGGGGGGGGGCF<FGB,:?<FGD,CAFEFD9@3=DFFDFDGFGD+CEGGGGGGFGCBEFGGGGGGGGFFGCFFADGGGGEEDGGGGGGFGGDGFFGGGGG=DE*=<+8DGFC5C@CFD@DFGGGFEGGFG<@C6*01+9?FG>>0,@<837(06*)1993(48((((.0*5)58(,((4=9:4:A:E39>9:?BB)871437?245(.-3((
@M02996:162:000000000-B87FG:1:1101:22347:6303 1:N:0:TAGCGCTC+TATCCTCT
ACTACGGGGGGCAGCAATTAGGAATCTTGCGCAATGGGGGCAACCCTGACGCAGCGACGTCGCGTGAATGATGAAGTCTTTCGGGATGTAAAATTCTTTTGGCAGGGAAGAATACAGACGGTACCTGCTGAATAAGCCCCGGCTAACGCCGTGCCAGCAGCCGCGGTAAGACGGGGGGGGCGAGCGTGGTCCGAATTTACGGGGCGTAAAGCGCGCGTAGGGGGTTGGATAAGTCAGATGTGAAACTCCGAGGCTCAACCTCGGATTGCTTCTGAGACTGTGCGACTGGTGGTGAGACGGG
+
88AC@B:=)1)8888::::<::5?,:5C?CFC::B?DDDE>>@FFG8EEEEFEF>>=CC@FB@<@>@B=CFFCFFF,3EB;=FCDF>F?<CEE;7FF,,@EGCG@FCC<FGC,??FGGG7CBEEG,?C@F?F7FFGECCFGGG*;CF*?EE28;8<<CFEFFEEGGCEG6CGGGGGGGEEC9<@5C9*9:7818C5)*;@CGC7*90>B)>9>5BCG()/7*11/.:334015.)*.)*:<G>?<*1502;B>B0(.07(..-((((4*606>F996))54B)46>(-().4-().*,(33
@M02996:162:000000000-B87FG:1:1101:12602:6306 1:N:0:TAGCGCTC+TATCCTCT
ACTACGGGCGGCTGCAGTGAGGAATATTGGACAATGGGCGGAAGACTGATCCAGCCATGCCGCGGGAAGGATAAGGTCCTAGGGATTGTAAACTTCTTTTGTACGGGAGCAATAAGGGCGTCGTGACGTCCGATGAGAGTACCGTACGAATAAGCAGCGGCGAACTCCGGGCCAGCAGCCGCGGTAATACGGAGGATGCAAGCGGTAGCCGGATGTAGTGGGGTGAAAGGGGGCGTAGGCGGAATGCCAAGGCAGCGGGGAAACGCAGGGGCTCAACCCCGGACCGGCCGTGGAAACTGGG
+
-88BCA:5)1)8888;;;;;;;;C,C6@CCFFCC<CD,C@@CCC,C<CDCCFDACCCFDFE>@B+7CCFDFFCCCF9CFE<5BCDB,E,AADEDGGFE,FGFGGDFD>CFGFCFGGGGGGEEG@FGGGBGGGGFGGGGG,,@EG>DEGGGGGGGCC,=9@E3:EE8CFG7EGGGG5@:CC=C>B*9C*CF>>8>EE7CDF>FCD=D>)96CDC))2:<:C>F/9:>?CAFG)403>BBF=>G6D6FFBD:?:?<F09G<9>F?FF;99@FD911FC41,:2>>F>(41-4--3142)-...
@M02996:162:000000000-B87FG:1:1101:16742:6307 1:N:0:TAGCGCTC+TATCCTCT
CCTACGGGTGGCAGCAGTAGGGAATATTGGACAATGGGGGAAACCCTGATCCAGCGACGCCGCGTGAGTGAAGAAAGATTTCGGTATGTAAAGCTCTATCAGCAGGGAAGAAAATGACGGTACCTGACTAAGAAGCACCGGCTAAATACGTGCCAGCAGCCGCGGGAATACGTATGGGGCAAGCGTTATGCGGATTTACTGGGTGGAAAGGGGGCGTAGACGGCATGGCAAGTCGGAAGGGAAATGCGGGGGCGCAACCCCTGAACGGCTTTGGAAACTGTCAAGCGAGAGTGGCGGAGAG
+
-88CCEA5)0)========<;8;CCD,,C<FDAC@@DCDEEECFGGCC@;CCAA;@@FCCF@8>+8BC9CBFEFF@,BB<?EFC8BCF,?DCDGEGGG,CFGFGDFDEDGGFGGEFGGGGEGGGFGGG,FFGGGGGGGGGGGGGGGCGGGGGGGCEEGDFE7@CF*@CF9FF9F9:B,:=CC8?C128<+@ECE*:*;F6:CG8?)86?59C<>>D)7CDFED9C>FF:F7>:<0)4:>>:9,<4@@;D>FF>(1;9E*:0)-427(4)4/,584091)6.9<<?F:BF96)6(,3B13(3
@M02996:162:000000000-B87FG:1:1101:8543:6314 1:N:0:TAGCGCTC+TATCCTCT
CCTACGGGCGGCAGCAGCTAAGAATATTCCGCAATGGACGAAAGTCTGACGGAGCGACGCCGCGTGGATGATGAAGGTCGGAAGATTGTAAAATCCTTTTATAACTGAGGAATAAGTACTGTGAGAGAAACGCAGTATGGTGACTGTAGGTTATGAATAAGCAACGGCTAATTACGTGCCAGCAGCCGCGGTAACACGTAAGTTGCGAGCGTTGTTCGGAATTATTGGGCGTAAAGGGCATGTAGGCGGTTTTGCAAGCTTGGTGTGAAATCTCGGAGCTCAACTCCGAAATTGCGTTGAG
+
88BCCB85:))8888;;;;;<;;;CFGGFGGGDCGFFFFGGGGGGGGGGGGGGFFEFGGGGGGE@FFGGGGGGGGGGGGGGGGGGGGGGGGGGGGGGGGGG@FGD,C?DFFF,ADF;CFCEFGFGGGGGGGGGDG7EGFGGC=FDCGGGGGGCFFDEGGFGGGGGGGGGGGGGGGGGGGGGGFFGGGGGGGGGEGGFGGFGGDCGGE>:)C7DFEGG?G9B5ADC@CFFFGDBFFFB6@*39674FFFG;9>BF<A6?<?FFF<?33A=>FDFDFG>9922?B?<F7:;<6:DF>:7<134
@M02996:162:000000000-B87FG:1:1101:11738:6316 1:N:0:TAGCGCTC+TATCCTCT
CCTACGGGGGGCAGCAGTGGGGAATATTGCACAATGGGGGAAACCCTGATGCAGCAACGCCGCGTGAAGGAAGACGGTCTTCGGATTGTAAACTTTTGTTCTTAGTGAAGAGAATGACGGTAGCTAAGGAGCAAGCCACGGCTAACTACGTGCCAGCAGCCGCGGTAATACGTAGGTGGCAAGCGTTGTCCGGATTTACTGGGTGTAAAGGGAGCGCAGGCGGGAATGCAAGTGGGATGGGAAATGTCGGGGCTTAACCCCGGAACTGCATCCAAAACTGTATGTCTTGAGGGAAGTAGAG
+
-8ACCA:8)1)8888::<:::88?:CBFDFGGGF<BCFDDEGFGGGFFFFEFFF=EEGGGFCFC3>FFGGGGFFFCEFGF9FFDE7@F=CEGGGGCFF:FGFGGF8>CDFF,CFBGGGGGGGGGGGGGGGGGGGGGGGGGGGGGGGGGGGGGGGG@AFFEFCEGG8EEEGGG9FFE<<7CCF@>EC7C9EGGDE:86>D9CFG7;9?FFBGGFFFGD>DDDEC9:>**6=7B>),)4?D93>?F)99:FBFFBF(8AFGFFFFFFF05642535FC@B,66?4)6<))6<:(431:06:)6
@M02996:162:000000000-B87FG:1:1101:24967:6382 1:N:0:TAGCGCTC+TATCCTCT
CCTACGGGAGGCTGCAGTGGGGAATATTGGGCAATGGGCGAAAGCCTTACCCAGCAACGCCGCGTGAGGGAAGACGGTTTTCGGATTGTAAACCTCTGTCCTGAGGGACGAAGGAAGTGACGGTACCTCGGGAGGAAGCCCCGGCTAACTACGTGCCAGCAGCCGCGGTAATACGTAGGGGGCAAGCGTTGTCCGGAATTATTGGGCGTAAAGGGCGCGTAGACGGCCGATTAAGTTACTGGTGGAAGCCCATATTTCAAGTATGGAAGTGCCAGTAATACTGATCAGCTTGAGTGCAGGG
+
8ACCCDA9=1)=========;88BFFGGFFGGGGGGGGGFGGGGGGGGGGGGGEFFGGGGGGGGFGGGGGGGGGGGGF=FGGGGGGGGGGGGGGGGGGGGGGF9FGGGGGB@EE:FFGGGGGEFGGGFFEGGGGCBFGGFFGGGGGDGGGFDECE5DCFFGGGFGGGCCEEGCFCGFECCEDFDDFF8CGDCGFG5BDDFGDCBGGFF))9*:=>GG>GCBECFGEEG>7C>?):8<>FF<CA?207<F::;?FA9ACCAA=-)6:<?FD=9<67A@)6>>@A2:A25..51:2<2*69:0
@M02996:162:000000000-B87FG:1:1101:9678:6422 1:N:0:TAGCGCTC+TATCCTCT
CCTACGGGTGGCTGCAGTGGGGAATCTTCCGCAATGGACGAAAGTCTGACGGAGCAATGCCGCGTGAGTGATGAAGTTTTTCGGAACGGAAAACTCTTTTGTTTGTGACGAACGTGCCTTCCATCAACAACAGAGGGCAGTGACGGTAGCAAACGAATAAGCCACGGCTAACTACGTGCCAGCAGCCGCGGTAATACGTAGGTGGCGAGCGGGGTCCGGAAGGATTGGGCGTAAAGCGCAGGTAGGCGGTGTGCTAAGTCTGGAGTGAAAAGGCGGGGCTCAACCCCGTAGGGCTGGGGAG
+
-8ABCE8):0)====;===;;88BFGGGGGGGGGGGFDFBCCCCFGGGGGGGGFFFFGGGFFEG6>BB<CFEEEFGG6CFGGGGGGGG,?CCFGGGF<5FGF@8BBECFGGCFGFFGG,58AFAFGGGDFGGGGGDEGGGGGFGGG>FCDG;@FGGG69@E7DGGGGGD@FGFFF;2;:CG9@AFGFGGGG3/5AEFF*;77@AFGE:A:D*)87DF2377**2<?EC?FC)4<34<>>),)4=>FF;G(-84<)6>G0-)9,-4?747::(44<C>6((-=4<(4:38>-1:?1()---(
@M02996:162:000000000-B87FG:1:1101:5448:6422 1:N:0:TAGCGCTC+TATCCTCT
CCTACGGGAGGCAGCAGTGGGGAATATTGGGCAATGGGCGAAAGCCTGACCCAGCGACGCCGCGTGAAGGAAGAAGATCTTCGGATTGTAAACTTTTGTCAACAGGGACGAAAAAAGACGGTACCTGAAGAGGAAGCCACGGCTAACTACGTGCCAGCAGCCGCGGTAATACGTAGGTGGCGAGCGTTATCCGGAATTACTGGGTGTAAAGGGTGTGTAGGCGGGCAGACAAGTCAGATGTGAAATGCAAGGGCTCAACCCTTGAGCTGCATTTGAAACTGTAGGTCTTGAGTATCGGAGG
+
AACCCFFA50)======<==;888FFGGGGGGGGGGGGGGGGGGGGGGGGGGGFFGGGGGGGGEFGGGGGGGGGGGFGGGGGGGGGGGGGGFGGGGGGFGGGGFGGGFGEGGGEGGGGGGGGGGGGGFGGGGFCGGGGGGGGGGGGGFEFGGGGGGFGGGGGGGGGGGGGGGGGGGGGGGGGFFGGGGGGGGGFGGFGFFGGG>:DEFFFGGGFFGGFGG=ACGGEGGFFGFFFFFADFG<DAFFFFFC>BFFBB??FG?FFFF<>?FFF>A>AFEFA><4/)64)664<57><AAE6-,(
@M02996:162:000000000-B87FG:1:1101:4248:6425 1:N:0:TAGCGCTC+TATCCTCT
CCTACGGGAGGCAGCAGTGGGGAGTATTGCACAATGGAGGAAACTCTGATGCAGCAACGCCGCGTGAGTGAAGAAGTATTTCGGTATGTAAAGCTCTATCGATGGGGAATCAAATGAAGGTACCCAAGTACGAAGCCCCGGCTAACTACGTGCCAGCAGCCGCGGTAATACGTAGGGGGCAAGCGTTATCCGGATTTACTGGGTGTAAAGGGAGCGTAGACGGAATAGCAAGTTTGAAGTGAAAACCCTGGGCTTAACCCAGGACTTGCTTTGCAAACTATTGTTCTAGAGTACTGGAGGG
+
8ACCCBF>>8)=6===;<==;88@FFGGFGGGGGGGGGGGGGGGGGGEGFEFGBFCFGGGGGGEFFDFGFFFGFGGF?FFGG8F,BFCE?FFFGGGGCFF:FGGGGGBFG,EFFGGG9FGFGGGGGGCGG9?>F+@=DE78BEGFDE=D=E3>FG,D8FGGDGEFEEEGFFGGGGGGEGGG*?FGG4*2<FEC)=?FD:AG*C;ECB6C+;*8=B9C63>?ECCA@F><F0):<>BA27F):)@4;042(,)(8?DBG>0(86:?B<)7)06A)6C?:<)6=)69ABA)6))65420(((-
@M02996:162:000000000-B87FG:1:1101:4233:6435 1:N:0:TAGCGCTC+TATCCTCT
CCTACGGGAGGCAGCAGTGGGGAGTATTGCACAATGGAGGAAACTCTGATGCAGCAACGCCGCGTGAGTGAAGAAGTATTTCGGTATGTAAAGCTCTATCGATGGGGAATAAAATGAAGGTACCCAAGTAAGAAGCCCCGGCTAACTACGTGCCAGCAGCCGCGGTAATACGTAGGGGGCAAGCGTTATCCGGATTTACTGGGTGTAAAGGGAGCGTAGACGGAATAGCAAGTTTGAAGTGAAAACCCTGGGCTTAACCCAGGACTTGCTTTGAAAACTGTTGTTCTAGAGTACTGGAGGG
+
8ACCCEFB51)=8=======;88@CFFGGGGGGFGGGGGGGGGGGGGGGGGGGFGGGGGGGGGG@FGGGGGGGGGGGGGGGGGGGGGGGFGGGGGGGGGGGGGGGGGGGGGGGGGGGGGGGGGGGGGGGGGGGGGGFGGGGGGGGGGGGGGGGGGGGGGGGGGGGGG8CFGGGGFEGGGGGGFFGGGDGGGGGFGCFDGFGGGFGGFFFFGEGFFGG@DGFGGGGFGGFFGFFBFFAFFG?F9BFFD?CB?F:8??2<CB6F<?B37AFAGFFAFF=<FFF?AF?ADF<<?BADF:)8:?F
@M02996:162:000000000-B87FG:1:1101:25715:6436 1:N:0:TAGCGCTC+TATCCTCT
CCTACGGGTGGCAGCAATTAGGAATCTTGCGCAATGGGGGGAACCCTGACGCAGCGACGTCGCGTGAACGATGAAGTCTTTCGGGATGTAAAGTTCTTTTGCAGGGGAAGATAATGACGGTACCTTGTGAATAAGCCCCGGCTAACTACGTGCCAGCAGCCGCGGTAATACGTAGGGGGCGAGCGTCGTCCGAATTTACTGGGCGTAAAGCGCGCGTAGGCGGTTGGATAAGTCAGATGTGAAACTGCGAGGCTCAACCTCGTATTGCTTCTGATACTGTCCGACTGGAGGTATGTATGGG
+
88CCCE:5:1)=;======<;;;CFGGGGGGGGGGGGGGGGGGGGGGGGGGGGGGGGGGGGGGGGGGGGGGGGGGGGGGGGGGGGGGGGGGGGGGGGGGGGGGGGGGGGGGGGGGGGGGGGGGGGGGGGGGGGGGGGGGGGGGGGGGGGGGGGGGGGGFGGGGGGGGGGGGGGFGGGGGGGGFFGGGGGGGGGFGGFGGFGGGFGGEFFFGGGFFGGFGGFGGGEFGGAFGFFFFFFFFGD:<?>BF?C>FF>FFFFGGFFF?FFFFFFBGFF<F<@FFBFFF027>?7::(.<?F46ABF
@M02996:162:000000000-B87FG:1:1101:25911:6448 1:N:0:TAGCGCTC+TATCCTCT
CCTACGGGAGGCTGCAGTGGGGAATATTGGACAATGGGGGAAACCCTGATCCAGCGACGCCGCGTGAGTGAAGAAGTATTTCGGTATGTAAAGCTCTATCAGCAAGGAAGAAAATGACGGTACTTGACTAAGAAGCTCCGGCTAAATACGTGCCAGCAGCCGCGGTAATACGTATGGAGCAAGCGTTATCCGGATTTACTGGGTGTAAAGGGAGCGTAGACGGCAAAGCAAGTCTGAAGTGAAATCCCGGGGCTCAACCCCGGAACTGCTTTGGAAACTGTTTAGCTAGAGTGCAGGGGAG
+
88BCCFA951)====;====;88BFFGGGGGGGGGGGGGGGGGGGGGGGGGGGGFGGGGGGGGGFFFGGGFFGFGGGGGGGGGGGGGGGGGGGGGGGGFGGGGGGGGGGGGGGGGGGGGGGGGGGGGGGGGGGGGGGGGGGGGGFGGGGGGGGGGFGGGGGGGGGGGGGGGGGGGGGGGGGGFFGGGGGGGGGBGGFFFFGGGAGDFFFFGGGFEGGFGGFGGDC>GGFFGFFFFFFFFD57<@A=:?9>BFB6?B?GGBFFBFFB?<64:<27?GF?BFAFFFAFFF2<<AFFB<5(304
@M02996:162:000000000-B87FG:1:1101:22642:6452 1:N:0:TAGCGCTC+TATCCTCT
CCTACGGGTGGCTGCAGTCGAGGATCATTTGCAATGGGCGAAAGCCTGACAATGCGACGCTGCGTGGAGGATGAAGGCCTTCGGGTTGTAAACTCCTGTCATAAGGGAACAGGCGAGGGTACCCAATACGTACCTTAGTTGAGTGTACTTTAAGAGGAAGCGACGGCTAACTCTGTGCCAGCAGCCGCGGTAATACAGAGGTCGCCAGCGTTGTTCGGCTTTACTGGGCTTCAAGGGCGCGTAGGCGGTCTTGCGTGTCAGATGTGAAATCTCCGGGCTCAACCCGGAAAGTGCTGCTGAA
+
88BCC5:51));;==;===88888@FFFFGGGGGGGGGGGGGGGGGGGGGGGGFGGFGGGGGGGFEEFFFFEGFGG<FGGGGCGGGGGGGGFGGGGGGGF,FFDFEGCAFGGGGD7FCGGFGGGFGFFGCG9=EGGGCGFEFFFCFCEDFFA@DAFGGCC:>+BECEG*?FFGGGGFGFFGFFFGG)?C5<8*1A?FFF4DFGF5*..5>C*7><C59)1.<?CFBFG2)1)..)/(3;C11353*)(/--=AF99<E<A20.-).6)66*)-85C>2(4<F?FF9>09;1.)))-7)4).
@M02996:162:000000000-B87FG:1:1101:22622:6453 1:N:0:TAGCGCTC+TATCCTCT
CCTACGGGTGGCTGCAGTCGAGGATCATTTGCAATGGGCGAAAGCCTGACAATGCGACGCTGCGTGGAGGATGAAGGCCTTCGGGTTGTAAACTCCTGTCATAAGGGAACAGGCGAGGGTACCCAATACGTACCTTAGTTGAGTGTACTTTAAGAGGAAGCGACGGCTAACTCTGTGCCAGCAGCCGCGGTAATACAGAGGTCGCAAGCGTTGTTCGGATTTACTGGGCGTAAAGGGCGCGTAGGCGGTCTTGCGTGTCAGATGTGAAATCTCCGGGCTCAACCCGGCAAGTGCGGCTGAA
+
-8ACCA858))===8====8888@EFFFGGGGGGGGGGGGGGGGGGGGGGGGGCCFEGGGGGGGFF:FGGGGGGGGGGGGGGGGGGGGGGGGGGGGGGGGGGGFGGGGFGGGGGDGGGGGGGGGFGFGGGGGGEGGFFGGGCFFGEGG;EG9ECEDGGGGGD>EGDEGGGGGGGGGCGGGGGFFGGDG4CD*:CGGFFGFGGFEGDEFFEDGGFFGGBDGFGFGG?GGBF7>:?97:?EG>C9D?@B679:*4<2(-ACD>62ABF44BAFDB>EGB>9<<*8??3((-42).51()-2.,
@M02996:162:000000000-B87FG:1:1101:15241:6456 1:N:0:TAGCGCTC+TATCCTCT
CCTACGGGGGGCAGCAGTGGGGAATATTGGGCAATGGGCGAAAGCCTGACCCAGCAACGCCGCGTGAAGGAAGAAGATTTTCGGATTGTAAACTTCTTTTATAAGGGACGAAGAAAGTGACGGTACCTTATGAATAAGCCACGGCTAACTACGTGCCAGCAGCCGCGGTAATACGTAGGTGGCGAGCGTTGTCCGGATTTACTGGGTGTAAAGGGCGCGTAGGCGGGATTGCAAGTCAGATGTGAAATCCCCGGGCTTAACCCGGGAACTGCATTTGGAACTGTGGTTCTTGAGTATCGGG
+
88ACCE)85=18888::<:::888FFGGFGGGGGGGGGGFFGGGGGGGGFGGGEEFEFGGGGGGCFGGGGGFFFGG,@FGGGGGEGGCEGGGGGGGGCFF,@<DF@CEFFGEDGGCFGCBFG>FFEFEFCC<CFGFG9CG7CBFGE5<FGGGGFFCGGGGG>FF8EDDGG59*<8CCFGGGFF::DDDCEDEF4CEDCGFGGF=FCFBD*>G>?3<D9CC3>EFGFC)2@FFBF49<4=*6;4*69*-:235(203(:7<AF6(4(1(78C3)6?C44?<().5)(81<)-))).)*)-((
@M02996:162:000000000-B87FG:1:1101:15221:6468 1:N:0:TAGCGCTC+TATCCTCT
CCTACGGGTGGCAGCAGTGGGGAATATTGGGCAATGGGCGAAAGCCTGACCCAGCAACGCCGCGTGAAGGAAGAAGATTTTCGGATTGTAAACTTCTTTTATAAGGGACGAAGAAAGTGACGGTACCTTATGAATAAGCCACGGCTAACTACGTGCCAGCAGCCGCGGTAATACGTAGGTGGCGAGCGTTGTCCGGATTTACTGGGTGTAAAGGGCGCGTAGGCGGGATTGCAAGTCAGATGTGAAATCCCCGGGCTTAACCCGGGAACTGCATTTGAAACTGTAGTTCTTGAGTAGCGGG
+
88BCCE=A)1)========;;88BFGGGGGGGGGGGGGGGGGGGGGGGGGGGGFFFFGGGGFGGFGGGGGGGGGGGFGGGGGGGGGGGGGGGGGGGGGGGGGFGGGGGGGGGGGGGGGGFGGGGGGGGGGG?EFGGGFGG@FGGGGGGGGGGEGGGGGGGGGGGGGGGGGGGGGGFDFEFGGFF=DGGGGGGFFDE>DDFFGGFGFFDEFGGGFDGG;GGFGGGGFGC>@GFFA<FAFF:A>59>9BAD>FFB>;FFGFADFFB;;B9@:>?ABF?=9)97*).66:>A>4<4.:21),2(
@M02996:162:000000000-B87FG:1:1101:22633:6468 1:N:0:TAGCGCTC+TATCCTCT
CCTACGGGTGGCTGCAGTCGAGGATCATTTGCAATGGGCGAAAGCCTGACAATGCGACGCTGCGTGGAGGATGAAGGCCTTCGGGTTGTAAACTCCTGTCATAAGGGAACAGGCGAGGGTACCCAATACGTACCTTAGTTGAGTGTACTTTAAGAGGAAGCGACGGCTAACTCTGTGCCAGCAGCCGCGGTAATACAGAGGTCGCAAGCGTTGTTCGGATTTACTGGGCGTAAAGGGCGCGTAGGCGGTCTTGCGTGTCAGATGTGAAATCTCCGGGCTCAACCCGGAAAGTGCGTCTGAA
+
88ABC>0):)0====;===88888CFFGGGGGGGGGGGGGGGGGGGGGGGGGGFFFGGGGGGGGFGCFFFGGGGFGAGGGGGGGGGGGGGGGGGGGGGGGGGGCGGGGGGCGGG>FGGGGGGGGGGEFGFGGGGGGFFGGGCFE9DCFGGG9ECFFGCCC>>@CG*@C@EGGGGC@;CCFGGFFGG:DGDDCEFGGFDGFGGGEE3>BF:9EDEFGD05DFGGFFFGGFFGFF<9???DGB79B?FB696?6A<9BFGF2)*))6<<<@::4><BE:90:<@?B092(-43>):9:DFF).
@M02996:162:000000000-B87FG:1:1101:8398:6482 1:N:0:TAGCGCTC+TATCCTCT
ACTACGGGAGGCAGCAGTGGGGAATATTGGGCAATGGGCGAAAGCCTGACCCAGCGACGCCGCGTGAAGGAAGAAGATCTTCGGATTGTAAACTTTTGTCAACAGGGACGAAACAAATGACGGTACCTGAAGAGGAAGCCACGGCTAACTACGTGCCAGCAGCCGCGGTAATACGTAGGTGGCGAGCGTTATCCGGAATTACTGGGTGTAAAGGGTGTGTAGGCGGGCAGACAAGTCAGATGTGAAATGCAAGGGCTCAACCCTTGAGCTGCATTTGAAACTGTATGTCTTGTGTAATGGG
+
-8ACC5):881===8;==6=;888CFFFGGGGGGGGGGGGGEFFGGGGGGGGGFCFCGGGGGGGGGGCGGFGGGGF,EFGGGGGGGGGGAFGGFGGGGGG<<FGGFG7FFG>FGG?FGGGGGGGGGGGC>FFDAFGGFGGCGEGGGEDGGGGGGGGGGFFFFGGGGEGGEEGGGGGGFEGCDFD=9CDDDGGGFGGF37?*:FFGGFEFFGF>FE7D1>F??:4>:C99B<F(8:FF)/::*./6*=>DA2=>(484:D2:@8?1(5:?>C7><B7F).93BA<2-:)644-).44/).41
@M02996:162:000000000-B87FG:1:1101:8416:6491 1:N:0:TATCGCTC+TATCCTCT
CCTACGGGAGGCAGCAGTGGGGAATATTGGGCAATGGGCGAAAGCCTGACCCAGCGACGCCGCGTGAAGGAAGAAGCTCTTCGGATTGTAAACTTTTGTCAACAGGGACGAAACAAATGACTGTACCTGAATAGGAATCCACGGCTAACTACGTGCCAGCAGCCGCGGTAATACGTAGGTGGCGATCGTTATCCTGCATTACTTGTTGTAAAGGGCTTGTAGGCGGGCAAGCAAGTCAGGTGTGAAATGCAGTGTCTACACCCTTGGGCTCCATTCTAAACTGTGGGTCTTGGTTTTCGGG
+
88CCC>:501)=========;88BFFGGG@CFGGGGGGDFGGG7FGGGGF<EFFG@FGGGGGGGGGC<FGGGGGGG8E=FGGGGDEGGGGFGGCFAFGFG5?AEG=FFG+@F=F8,6CA<75,CA?,:83,,8C,,C,CF@=@EEGECDFGG63,@8,9>EGGE*@:5C7>:+?/<BCE,<CA5=4C7;C<8+@+>/9@771A+>+0);1@<+/)**,9C*<+9:5*)-)/8<(4/:)8*.240)/94*2)*-,..6+*6170(((,().*(()/+1))).*)6),,34..6))(()),((
@M02996:162:000000000-B87FG:1:1101:8395:6500 1:N:0:TAGCGCTC+TATCCTCT
CCTACGGGAGGCAGCAGTGGGGAATATTGGGCAATGGGCGAAAGCCTGACCCAGCGACGCCGCGTGAAGGAAGAAGATCTTCGGATTGTAAACTTTTGTCAACAGGGACGAAACAAATGACGGTACCTGAAGAGGAAGCCACGGCTAACTACGTGCCAGCAGCCGCGGTAATACGTAGGTGGCGAGCGTTATCCGGAATTACTGGGTGTAAAGGGTGTGTAGGCGGGCAGACAAGTCAGATGTGAAATGCAAGGGCTCAACCCTTGAGCTGCATTTGAAACTGTAGGTCTTGAGTATCGGG
+
88BCCF>A81)===8=====;888EFGGGGGGGGGGGGGG7FGGGGGGGGGGGFGGFCGGGGEGGGGDCFGDFGGC<FFFFCEEGGEGFGEGGFFGGGEFFDGFGGGGGGDEDGFG:FAGGGDFFGFGG8>D8F?FDFGGGGGDEGGGGGCFGFFGGGGGGFGGGG>EGEEGFGCCFGGGGGFFEDD5>EG8@F=CD3CFGGGFGGF:@F7CC4@>DFDGFGGGEF7<>E5>:??9>46:406=AF8:CB<=)3<?:59<?><:?F2>F:*:(<FG@))6<=464<A46:>B2:64*6361
@M02996:162:000000000-B87FG:1:1101:17183:6509 1:N:0:TAGCGCTC+TATCCTCT
CCTACGGGCGGCTGCAGTGGGGAATATTGGACAATGGGGGAAACCCTGATCCAGCGACGCCGCGTGAGTGAAGAAGTATTTCGGTATGTAAAGCTCTTTAAGTTGGGAAGAAAATGACGGTACCAACAGAATAAGCCCCGGCTAACTACGTGCCAGCAGCCGCGGTAATACGTAGGGGGCAAGCGTTATCCGGATTTACTGGGTGTAAAGGGAGCGTAGACGGCAATGCAAGTCTGAAGTGAAAGCCCGCGGCTTAACTGCGGGACTGCTTTGGAAACTGTATGGCTAGAGTGTCGGAGGG
+
88ACCFA>)118888;;;;;;88BFGGGGGGGGGGGGGGGGGGGGGGGGGGGGFEFFGGGGGGFCFCFGGGGGGFGFGGGGGGGGFGGGGGGGGGGGGGGGGGGGGGGGGGGGGGGGGGGGGGGGGGGGGFGGGGGGGGGGGGGGGGGGGGGGGGGGGGGGDGEEGCGGFGGGGGEBEGGGCFFGGGGGGGGGDGGFGGFGGGFGG?FFFGGCBFGGFGGFGGGGECFFFDFAF>@ADFG?><9<?F1C>FFFFFF2A:A?>;B9B0<FFF<A:F<7:<<<@<>:B?FFDFAA<A?B63(4
@M02996:162:000000000-B87FG:1:1101:15652:6510 1:N:0:TAGCGCTC+TATCCTCT
CCTACGGGAGGCAGCAGTGGGGGATATTGCACAATGGGCGCAAGCCTGATGCAGCAACGCCGCGTGCGGGAAGACGGCCTTCGGGTTTTAAACCGCTGTCCTTGGTGAAGAAACAAATGACGGTTACCCTGTATTAAGCCTCGGCTACCTACGTGCCAGCGGCCGCGGCGATCCGTAGGTGGCGGGCATTGTCCGGATTTACTGGGTGTAAAGGGTGCGCAGGCGGGACGGCAAGTTAGATGGGAAATCCCGTCTGTCGACTTCGGTGCTGGCTCCACAACTGTAGTTCCTGTGAGGATGG
+
88BCCE:>)1)=,======6;868BFGGG-,CFFGGGGGG@6CFGGGGG<-FGEG8F<F7FFGGFGG7BFGD7FGGGGG:F<+FFEG+F,EF9B+664F,5?,,::D,,9,AFGC,3,,38++@+3,C,3,8;,33,,3<,3+*6@*,,3>,6,>**2***/*4*:*****1*3;1*2:229F)*)1)9<4<+15E3D57*:?*<CF:E**+21)**-9)7?E):)*13.9042(/.)1*.*).46).*(.04(((.0/(,0()(-(());((49*/((((05<B2<26)))),)-0),((
@M02996:162:000000000-B87FG:1:1101:10894:6511 1:N:0:TAGCGCTC+TATCCTCT
CCTACGGGAGGCTGCAGTGGGGGATATTGCACAATGGGGGAAACCCTGATGCAGCGACGCCGCGTGAGTGAAGAAGTATTTCGGTATGTAAAGCTCTTTAAGCTGGAAAGATAATGACGGTACCAGCAGAATAAGCCCCGGCTAACTACGTGCCAGCAGCCGCGGTAATACGTAGGGGGCAAGCGTTATCCGGATTTACTGGGTGTAAAGGGAGCGTAGACGGTAAAGCAAGTCTGAAGTGAAATCATAGGGCTTAACCCTGTAATTGCTTTGGAAACTGTTTAACTAGAGTACCGGAGGG
+
88BCCF=5:0)=======;=;888CFGGGGGGGGGGGGGGGGGGGGGGGGGGGFFGGGGGGGGG@FEGGGGGFFFGGGGGGGGGGGGGGGGGGGGGGGGGGGGGGFGGGGGGGGGGGGGGGDGGFGGGGGFGGGGGGGGGEGGGGGGGGGGFGGGGGFFGGDGGCECCFGGGGFGGGGGGGFFFGGGGGGGGGDGGFCGFGGFFGGFFBFCEF>BCG<DDFGDGFEFGF?FFBBFFF<F:4:<9<FBA:>0>FB6:<CF??>?<><AFFAGFA2?<6<<DAFFFFA24<9?A9>4176((9
@M02996:162:000000000-B87FG:1:1101:8411:6511 1:N:0:TAGCGCTC+TATCCTCT
CCTACGGGAGGCAGCAGTGGGGAATATTGGGCAATGGGCGAAAGCCTGACCCAGCGACGCCGCGTGAAGGAAGAAGATCTTCGGATTGTAAACTTTTGTCAACAGGGACGAAACAAATGACGGTACCTGAAGAGGAAGCCACGGCTAACTACGTGCCAGCAGCCGCGGTAATACGTAGGTGGCGAGCGTTATCCGGAATTACTGGGTGTAAAGGGTGTGTAGGCGGGCAGACAAGTCAGATGTGAAATGCAAGGGCTCAACCCTTGAGCTGCATTTGAAACTGTAGGTCTTGAGTATCGTG
+
88ACCF001))=8=8===;=;888EFGGGGGGGFGGGGGGGEGGGGGGGGFGGGGGCFGGGGGGGG:@FGFGGGFFFFGGGGG@CGGCFGGGGFGGGGGGGFGGG@CFG>EEGGGGGGGGGG>FGGGGGCFDFFFGFEFGGGGDGCEGGGGGGGFGGGGGGGGGFE9CGG5ECG=?FGEF??FEE3:CGGGGGFE?>DFF**C?FC77BF:CCF>GGFD<FGGGGFC317C>77?FFFB:::6*60=A7<)92(4047FDFFFBFFBF49C>(<F7@2)6<F26)-)666:)24<59>?(.
@M02996:162:000000000-B87FG:1:1101:23349:6515 1:N:0:TAGCGCTC+TATCCTCT
CCTACGGGAGGCAGCAGTAGGGAATATTGGTCAATGGGGGGAACCCTGAACCAGCCATGCCGCGTGAGGGAATAAGGCCCTACGGGTCGTAAACCTCTTTTACCGGGGGCTAACGGGCGTCGTGCGCGGCGCTGTGAAGGTACCCGGGGAATAAGCATCGGCTAACTCCGTGCCAGCAGCCGCGGTAATACGGAGGATGCGAGCGTTATCCGGATTTATTGGGTGTAAAGGGCGTGTAGCCGGGTCGGCAAGTCAGATGTGAAATCCACGGGCTTAACTCGTGAACTGCATTTGAAA
+
ACCCCA55=1)===8=====;8;CFGGGGGGGGGGGGGGGGGGGGGGGGGGGGGGGGGGGGGGGGGGGGGGGGGGGGGGGGGGGGGGGGGGGGGGGGGGGGGGGGDGGGGGGGGGGGGGGGGGGGGGGGGGGGGGGGGGGGGGGGGGGGGGGFGGGCGGGGGGGGGGGGGGGGGGGGGGGGGFFGGGGGGGGGFGGFGGFGGGFGGFFFFGGGFFGGFDFFGGGGDFGB4CBFFFE?FFF>DFFFFFFGFFFFFFF<FGAFFFFFF:7F?CFFFFGFFFFFF0::BFDFFAFFF)61
@M02996:162:000000000-B87FG:1:1101:18131:6520 1:N:0:TAGCGCTC+TATCCTCT
GCCTACGGTAGGCTGCAGTCGAGGATCATTTGCAATGGGCGAAAGCCTGACAATGCGACGCTGCGTGGAGGATGAAGGCCTTCGGGTTGTAAACTCCTGTCATAGGGGAACAGGCGATCCGACCTAATACGTCGGTGAGTTGAGTGTACCCTAAGAGGAATTGGCGGCTAACTCTGTGCCAGCAGCCGCGGTAATACAGAGGCCAAGAGCGTTGTTCGGATTTACTGGGCGTAAAGGGCGCGTAGGCGGTCTTGCGTGTCAAGTGTGAAATCTCCGGGCTCAACCCGGAAAGTGCGCTGGA
+
88ACCD=13)0==;==6;===@FFFEFGGGGGGG<FGGGGGGGGGGGGGFGFGFGGGGGGGGGFFFFGBFGGGGGGGGGGGFGGGGGGGGGGGGGGGGGGGDFGGEGGGGGGGGGGGGGGCCFGGGGGGGFGFECGEGGGGFCEF=FGGGGGGGF,:@CCFGE,@EEGGGGGGGFGGGGGGGFFGGGGGGGGGEGGFG7865CFEGFFFFGG5=>GGFGDDDGGGFGF<FGD>F?F2:>941453>?9)49>A<<FFED?F1.:<>AFF2C>A47:>122347:??69(46:))40<4(((
@M02996:162:000000000-B87FG:1:1101:13002:6530 1:N:0:TAGCGCTC+TATCCTCT
CCTACGGGCGGCAGCAGTGAGGAATATTGCACAATGGAGGAAACTCTGATGCAGCAACGCCGCGTGAGCGATGAAGGTCTTCGGATCGTAAAGCTCTGTCCTTGGGGACGAATACTGACGGTACCCAAGGAGGAAGCCCCGGCTAACTACGTGCCAGCAGCCGCGGTAATACGTAGGGGGCGAGCGTTATCCGGAATTATTGGGCGTAAAGAGTACGTAGGTGGCTGCGTAAGCGAGAGGTGAAAGCCCGGGGCTTACCTCCGGCGAGCCTTTCGAACTGCTGGGCTTGAGTGCCGGAGGG
+
88ACCA:5)1)8888;;<;;;;;;FFGGGGGGGGGGGGGGGGGGGGGGGGGGGFGGGGGGGGGGGGEGGGGFGGGGFGGGGGFGGGGGGGGGGGFGGFFGGGGFGDGGGGGGGGGGFFGGDGDGGGGFGFGCECFEGGGGDEEFCCFGFGGGGGGGGGGGGGGGEEGGEGGGGFGGCGEGGGFFEDGGDFCFGB:?@F7@G>CFGDEFFFFGDF4FD?GGDGG:FF*/1>DB0<95(,)9896=<@@BGBFFB;>FF+7<AF>BBF9959D>FB@8>??<,*).13:2((.-44),844>F
@M02996:162:000000000-B87FG:1:1101:17266:6530 1:N:0:TAGCGCTC+TATCCTCT
CCTACGGGAGGCAGCAGTGAGGAATATTGGTCAATGGACGGAAGTCTGAACCAGCCAAGTCGCGTGAAGGATGAAGGTATTATGTATTGTAAACTTCTTTAGCAGTGGAGTAATAAGGGGATCGTGATCCCCGATGCAAGTACACTGAGAATAAGGATCGGCTAACTCCGTGCCAGCAGCCGCGGTAATACGGAGGATCCGAGCGTTATCCGGATTTATTGGGTTTAAAGGGTGCGCAGGCGGCTTTTTAAGTCAGTGGTTAAATCGCGACGCTCAACGTCATCACGCCATTGATACTGGG
+
88A=CD>=)))88=8;====;;;CEFGGGGGECDFGGGFFGGFFGFGGGGGGGFC6@CFFEB@C8@CCFGGGGFEFGG9ECFGGFGGFGCFFGGGGGGFFGGBFGEFGFGFFGFEFFFFGEGGGGGGGGGGGEFGGGGGGGGGGGGGGGGGGGGGGF,=CEDBEGFGGGEDFGFGDD?EFFDAEGGGGGGGFG@EGFGFF7CC@EGAFFFCE?6B<FFCFCFGGC5EFEFGF=<?FBFFGFG95(06,9:2959<A<CFA1@2.4::6@4)46(.8*(,46>(44<B::3(656)6/:A0(
@M02996:162:000000000-B87FG:1:1101:25067:6545 1:N:0:TAGCGCTC+TATCCTCT
CCTACGGGTGGCAGCAGTGAGGAATATTGGTCAATGGGCGAGAGCCTGAACCAGCCAAGTAGCGTGAAGGATGACTGCCCTATGGGTTGTAAACTTCTTTTGTCCAGGAATAAAAAAGCCCTCGCGCAGGGTTCTTGCAGGTACTGGTTGAATAAGGACCGGCTAATTCCGTGCCAGCAGCCGCGGTAATACGGAAGGTCCGAGCGTTATCCGGATTTATTGGGTTTAAAGGGTGCGTAGGCGGGAAGTCAAGTCAGCCGTAAAATCGCCGGGCTCAACCCGGTCCCGCGGTTGAAA
+
ABCCCB>5=1)=;======;;;;CFFGGGGGGGGGGGGGGGGFGGGGGGGGGGGGGGGGGGGGGGGGGGGGGGGFGGGGGGGGGGGGGGGGGGGGGGGFGGGGGGGGGGGGGFGGGGGGGGGGGGGGGGGGGGGGGGGGGGGGGGGGGGGGGGGGGGGGGGGGGGFFCGGGGGGGGGGFGGFFFGGGGGGCGGFEGEGGFGG=B=<BEEFGGGFDGG@FGFGGCEFDCFFGFFFFF6?BDBC6B97>:CB<F<A<>FFG><FBFFA:67499BFFGF<4:B392>F?;>96>;>5<@
@M02996:162:000000000-B87FG:1:1101:21704:6546 1:N:0:TAGCGCTC+TATCCTCT
CCTACGGGGGGCAGCAGTGGGGAATATTGGACAATGGGGGAGACCCTGATCCAGCCATGCCGCGTGAGTGAAGAAGGCCTTCGGGTTGTAAAGCTCTTTTACATAGGAAAATAATGATGGTACTATGAGAATAAGCACCGGCTAACTTCGTGCCAGCAGCCGCGGTAATACGAAGGGTGCAAGCGTTGTTCGGAATTACTGGGTGTAAAGGGCGTGTAGGCGGAATATCAAGTCAGTGGTGAAATCCCTAGGCTCAACCTGGGAACTGCCATTGATACTGAGGATCTAGAGTGATAGAGAG
+
68BCCB):)0)8888::<:::88BFGGGGGGGGGGGGGGGGGFGGGGGGGGGGFFGGGGGGGFGFGGFGGGGGFGGGGGGGGGGGGGGGGGGGGGGGGGGGGFG9EGCGFFGGGGGGGGGGGGGGGGGGGGGGGGGGGGGGGGGFGFFGEGFGGGGGGGGG3E5EEC=FGGGG*AE8CEDGGFFGCDDDGGGGECGFGGF>GGFEGFFFFDEDFDGG1DC@GGGC@FGA=C=A<2@627?:>?F<F?>F<(037:??GGFFFF?BFF?F:*695=<B4<24)-4:?D264>4A)448<<43
@M02996:162:000000000-B87FG:1:1101:22287:6551 1:N:0:TAGCGCTC+TATCCTCT
CCTACGGGCGGCTGCAGTGAGGAATATTGGTCAATGGGCGAGAGCCTGAACCAGCCAAGTAGCGTGAAGGATGACGGCCCTATGGGTTGTAAACTTCTTTTTCCGGGGGATAAAGTGACCCACGTGTGGGTTATTGCAGGTACCCGGTGAATAAGGACCGGCTAATTCCGTGCCAGCAGCCGCGGTAATACGGAAGGTCCGAGCGTTATCCGGCTTTATTGGGTTTAAAGGGAGCGTAGGTGGGAATGTAAGTCAGCCGTCAAATCGCGGAGCTCAACTCCGTCCATCGGTGGAAACTGCG
+
88BCC5))1))8888;;;;;;;;CFFGGGGGFGGGGGGGGGGGGGGGGGGFGGGGGGGGGGGGGGGGFGGGGGGGGEGGGGGGGGGGGGGGFGGGGGGGGGGFGGEFGGEGGGGGGGGGGGGGGGFFGGGGGGGGGGF9CFAGGGEGGGGGGGCEFFGFFGGGGGGGGGGGGGGGGDFGGFD5AEGCGG9FGCDGGFGGFG/CEEC@5777*1)))7.:C?FFDDEFC4=DF:?B37:>3:04)19<8C>-8A9<A:ED?BD:9438(7(/46()3*(6)2)-(4--),(4(-4<<?9<2-
@M02996:162:000000000-B87FG:1:1101:22277:6566 1:N:0:TAGCGCTC+TATCCTCT
CCTACGGGCGGCTGCAGTGAGGAATATTGGTCAATGGGCGAGAGCCTGAACCAGCCAAGTAGCGTGAAGGATGACGGCCCTATGGGTTGTAAACTTCTTTTTCCGGGGGATAAAGTGACCCACGTGTGGGTTATTGCAGGTACCCGGTGAATAAGGACCGGCTAATTCCGTGCCAGCAGCCGCGGTAATACGGAAGGTCCGAGCGTTATCCGGATTTATTGGGTTTAAAGGGAGCGTAGGTGGAAATGTAAGTCAGCCGTCAAATCGCGGAGCTCAACTCCGTCCAGCGGTTGAAACTGCG
+
8ACCCA8550)8888;;;;;;;;CFGGGGGGGGGGGGGGGFGGGGGGGGGGGGGGGGGGGGGGGGGGGGGGGGGGGGGGGGGGGGGGGGGGGGGGGGGGGGGGGGGGGGDGGGGFGCGGGGGGGGFFFFCGGGGGGGGFGGGGGGGGGGGGGGFFGGGGGGGGGGGGGGGGGGGGGGGGGGGFFGGGGGGGGGFGGFGGFGGGFGGFFFFGGGDFGGFGGFGGGGFGFFFGF<F>5>1>7<C?0<*=<FDAFFDFAFGGF>EFFFFFFEB93;?FGFB<A?>3:>1::463BBB<<FFFB<
@M02996:162:000000000-B87FG:1:1101:26763:6570 1:N:0:TAGCGCTC+TATCCTCT
CCTACGGGAGGCTGCAGTGGGGAATATTGGGCAATGGGCGAAAGCCTGACCCAGCGACGCCGCGTGAAGGAAGAAGATCTTCGGATTGTAAACTTTTGTCAACAGGGACGAAACAAATGACGGTACCTGAAGAGGAAGCCACGGCTAACTACGTGCCAGCAGCCGCGGTAATACGTAGGTGGCGAGCGTTATCCGGCATTACTGGGTGTAAAGGGTGTGTAGGCGGGCAGACAAGTCAGATGTGACATGCAATGGCTCAACCCTTGAGCTGCATTTGGCACTGTATGTCTTGAGTATGGGG
+
88ACCA>A@1)====;=;;;;888ECFGDCFGGFGGGCGG@FGGGGGGGGCDFFDEFGGGGGGG@F:DEFEFG?FG,CFGGGGGBFGGGFGGGGEFGGEEGGGGG8FGFCGGGGGFFGCEGGGFFEFGGG?FFFFDDFGGGFEGGE:EF,;>BFFCFFFFCGGGG5C:CCCF:CFECFEFEGFFGGGGD*9BCFCG)CGF:0C46<7:D60<>4BGG6DFFGC4:>EC6@*)38<99<?7.:<9<*9<7))*.4?B?F480;(2:(4)75C:2<?C4)).)58A9)6:)-5.)4666)(8-
@M02996:162:000000000-B87FG:1:1101:26744:6573 1:N:0:TAGCGCTC+TATCCTCT
CCTACGGGAGGCTGCAGTGGGGAATATTGGGCAATGGGCGAAAGCCTGACCCAGCGACGCCGCGTGAAGGAAGAAGATCTTCGGATTGTAAACTTTTGTCAACAGGGACGAAACAAATGACGGTACCTGAAGAGGAAGCCACGGCTAACTACGTGCCAGCAGCCGCGGTAATACGTAGGTGGCGAGCGTTATCCGGAATTACTGGGTGTAAAGGGTGTGTAGGCGGGCAGACAAGTCAGATGTGAAATGCAAGGGCTCAACCCTTGAGCTGCATTTGAAACTGTAGGTCTTGAGTATCGGA
+
68BCCD=51))=========;88BFFGGGGGGGGGGGGGGGGGGGGGGGGFGGFFFGGGGGGGGGGGGGGGGGGGGGGGGGGGGGGGGFFGGGGGGGGGGGGGGGGGGGGGGGGGGGGGGGGGGGGGGGFGGGGGGGGGGGGGGGGGGGGGGGGGGGGGGGGGGGGCEEGEFGGGGGGGGGGFFGGGGGGGGGFGGFGGFGGGFGGFF3BGFGFFGGFGGFGGGGFGGFFGF??BFFFFF<GFFFFF<CAAFABBFFGG<BFB?<7AFFFGFFFFGFBAF>4<-)6<<A>>AA?AA=9<>(
@M02996:162:000000000-B87FG:1:1101:15599:6629 1:N:0:TAGCGCTC+TATCCTCT
CCTACGGGAGGCTGCAGTGAGGAATATTGGTCAATGGGCGCGAGCCTGAACCAGCCAAGTAGCGTGAGGGATGACTGCCCTACGGGTTGTAAACCTCTTTTGTTTGGGAATAAAGGAGCCTACGTGTAGGCTTTTGCATGTACCTTTCGAATAAGCATCGGCTAATTCCGTGCCAGCAGCCGCGGTAATACGGAAGATGCGAGCGTTATCCGGATTTATTGGGTTTAAAGGGAGCGTAGGCGGCCTTTTAAGTCTGCGGTCAAATGTCAGGGCCCAACCTTGGCATGCCGTTGATACTGAT
+
88BCCE1:)1)==========;;CFGGGGGGGGGGGGGGGGGGGGGGGGGGGGFGFF@FE,CFFGGGGGGGGGGGGGGDEFGGGGGGGGGGGGGGGGGGFFFGGFGGGGFEF9AD<BEGEF8FGGCEFFFGG8FE9E;E9EDFBFEGFGDCFCFFFFGGGCDFC=9CEF?FGGGGGGFGGEGDFGGG4CCFGGF7E*+=ADDE5EGF)=7@E38>CF):7+?CDC3=+7;F:(67540>C<C3)(008FA>FFFFF</<:B>B)).6>6<D??FFGF<<B2*.2<A1>)(((--9)/....
@M02996:162:000000000-B87FG:1:1101:22739:6630 1:N:0:TAGCGCTC+TATCCTCT
CCTACGGGTAGCTGCAGTGGGGAATATTGCGCAATGGGGGAAACCCTGACGCAGCAACGCCGCGTGCGGGATGAAGGCCTTCGGGTCGTAAACCGCTTTCATCGGGGAAGACATCGACTGTACCCGAAGAAGAAGCCCCGGCTAAATACGTGCCAGCAGCCGCGGTAATACGTATGGGGCGAGCGTTATCCGGAATCATTGGGCGTAAAGCGCGCGTAGGCGGCTGTCCAAGCGGGGCGTCAAATCCCGGGGCTCCACCCCGGGCCGCGCCCCGAACTGGGCGGCTTGAGTCCGGTAGGGG
+
8ACCCD991)0====;=====888FEGGGGGGGGGGGGGGGGGGGGGGGGGGDEGGGGGGGGGGGGGGGGDGFFFGCFGGGGGGGGGGGGGGGGGGGGGGGGGDGGGGGGAFFGGC:FGGGGGGGGGGDG:AEGGGGGGGGGGDFEEGGGGFGGGGGCFFGGGECG589CEGG?@EDGGGGG@BGGGGGGGEGECFFDGFG4=>GGEBFFGDG>EDG;DDFGGDE5A70@F@B:>BBBFD996@<???799B9>F0:ED?>@>>>>FF>>GFF97?@<3:1>>;>7;((8:AA?>B.4419
@M02996:162:000000000-B87FG:1:1101:9121:6636 1:N:0:TAGCGCTC+TATCCTCT
CCTACGGGTGGCAGCAGTGAGGAATATTGGTCAATGGGCGAGAGCCTGAACCAGCCAAGTAGCGTGAAGGATGACTGCCCTATGGGTTGTAAACTTCTTTTGTCCAGGAATAAAAAAGCCCTCGCGCAGGGTTCTTGCAGGTACTGGTTGAATAAGGACCGGCTAATTCCGTGCCAGCAGCCGCGGTAATACGGAAGGTCCGCGCGTTATCCGGATTTATTGGGTTTAAAGGGTGCGTAGGCGGGAAGTCAAGTCAGCCGTAAAATCGCCGGGCTCAACCCGGTCCCGCGGTTGAAA
+
88BCCE=5:0)========;;;;CFFFGGGGGGGGGGGGGGGGGGGGGGGGGGGGGGGGGGGGGGGGGGGGGGDEGGGGGGGGGGGGGGGGGGGGGGGGGGGGGGGGGGGGGGGFGGGGGGGGGGGGGGGGGGGGGFGGGGGGGGGGGGGG,EDFEFFFFGGGGG6EGGGDGCEGGFGGGGGFFGGGGDGGGGFDE45DFFG*):5DE3AGGGF):D?DFFGGFCDGGB4:FFFFF9B:53C900078<<<7<DFAFGGFFE0:<B?BFFG>(70;?8:??>;B>4?>>16>>0(.*
@M02996:162:000000000-B87FG:1:1101:27458:6645 1:N:0:TAGCGCTC+TATCCTCT
CCTACGGGGGGCAGCAGTAAGGGATTTTCGGCAATGGGAGAAACCTTGACCGAGCAACGCCGCGTGAGTGATGAAGGTCTTCGGATCGTAAAGCTCTGTGGTAAAGGAAGAATGCTAAGAATAGGAAATGATTCTTAGTTGACGGTACTTTACTAGAAAGTCACGGCTTACTACGTGCCAGCAGCCGCGGTAATACGTAGGTGGCAAGCGTTATCCGGATTTATTGGGCGTAAAGGGTGCGCAGGCGGTCTGGTTAGTCTAAGGTGAAAGCGTTGAGCTCAACTCAATACAGCCTTGGATA
+
8ACCCEA=18)8888::<:<<:::CFFGGGGGC:FGGGGGGGGGGGGGGGGGGFGGGGGGGGGG>FGGGGCGG9FFGGGGGFGGGGGGGFCCFGGGGGFFGGGGGGGGFGGGGDGGFGGFFGGGGFFFGGGGGFGGGGGGGGGEGGGGGGGGGGGGGGCFGGGGGGGGGGGGGGGGDFCFGCFFGGGCDGGGDFGGFGGFDDGFGGF@FFGGG>@FC>DD:F+:C4CG<@D>162??<E:0<7<>>:>94:506AA:FC2)=>763<>92C>F?FCF:642?FFA)4<<2.48((.9(47-
@M02996:162:000000000-B87FG:1:1101:11135:6646 1:N:0:TAGCGCTC+TATCCTCT
CCTACGGGGGGCAGCAGTCGAGAATCATTCACAATGGGGGCAACCCTGATGGTGCGACGCCGCGTGGGGGAGGAAGGTCTTCGGATTGTAAACCCCTGTCATGTGGGAGCAAGGCGCAAGCTTGATAGTACCACAAGAGGAAGAGACGGCAAACTCTGTGCCAGCAGCCGCGGTAATACAGAGGTCTCAAGCGTTGTTCGGAATCACTGGGCGTAAAGGGTACGTAGGCTGCCGCATAAGTCGTGCGTGAAAGGCAGGGGCTCAACCCCTGGAGTGCGCATGATACTGTGTGGCTGGAGTA
+
68BCCD8>0108888::<:888:BFFFGGFFGGGGGGGGGGGGGGGGGGGGGGFFGGGGGGGGGCFGGGGGGGGGGGGGGGGGGFGGGGGGGGGGGGGFFGGFGGGGGGGGGGGGGGGGGGGGGGGGGGDGGGGCGGDFG*;8CF8CEDGG8CFGGGGGGGG9FGGGGGGGEG8ECCFGGGG?FFFFGGGGGGFEGEGGFGGCFF:FFFFGGDF:CC:FDFFGGGFGGFFGFFFF5:367<D:>(7><CB1=A:??BGGB;5<2<<<BE:CB?F4:*-4215-.:<)..668<B6?B:?,(
@M02996:162:000000000-B87FG:1:1101:9119:6654 1:N:0:TAGCGCTC+TATCCTCT
CCTACGGGTGGCAGCAGTGAGGAATATTGGTCAATGGGCGAGAGCCTGAACCAGCCAAGTAGCGTGAAGGATGACTGCCCTATGGGTTGTAAACTTCTTTTGTCCAGGAATAAAAAAGCCCTCGCGCAGGGTTCTTGCAGTTACTGGTTGAATAAGGACCGGCTAATTCCGTGCCAGCAGCCGCGGTACTACGGACGGTCCGAGCGTTATCCGGATTTATTGGGTTTTAAGGGTTCGTAGGCGGTATGTCAGGTCAGCCGTAAACTCGCCGTGCTCATCCCGGTCCCGCGGTTGAACCGGT
+
88ACC>)0:));===;==;;;;;CFFGGGGGFG9FGGGGGGCFCFGDGGFGGGDFFGGFGGGGGFGEGFGGGG8ECGGGGGGGGGGGGGGGGGGGGGGGGGGGFE,FFGGGG<EF@CEGGGGGDFGEG7@EGFGGG;E,A,,,<=D,>DEG9=,3@6EDD>?EG:8BCA9DC7CDC,:CGGCBEGCDC9B@EC>E*8<<>C375*18=))+<>33CD7:7@GFG577*4<FF(2(73:)/(9(<(.).266*(-.2(<708;0:).)(049,2()3/))6:E(-,4(---,4((()),((,
@M02996:162:000000000-B87FG:1:1101:15858:6659 1:N:0:TAGCGCTC+TATCCTCT
CCTACGGGGGGCTGCAGTGAGGAATATTGGTCAATGGGCGAGAGCCTGAACCAGCCAAGTCGCGTGAGGGAAGACGGCCCTATGGGTTGTAAACCTCTTTTGCCGGGGGATAAAGTCTGGGATGCGTCCCAGTTTGCAGATACCCGGTGAATAAGGATCGGCTAACTCCGTGCCAGCAGCCGCGGTAATACGGAGGATCCGAGTGTTATCCGGATTTATTGGGTTTAAAGGGTGCGCAGGCGGTGGATCAAGTCAGTGGTGAAATGGTGCGGCTCAACCGTAGCATTGCCGTTGAAACTGG
+
88BCCE8=B))8888::::::::CFGGGGGGGGGGGGGGGGGGGGGGGGGGGGGGGGGGGGGGGGGGGGGGGGGGGFGGGGGGGGGGGGGGGGGGGGGGGGGGGGGGGGDGGGFGGGGGGCGGGGGGGGGGGGGGGGGG+<CGGGGGGGG?FGGGGGGGGGGGGFGGGGGGGGGFGGGGGGGFFGG7DGGGGGFDD<FGFGGGFGGFFFFGDG5BDGBFGFGGGGFDF<6F3?<BFBFFD7C>BFD7?GFFFAFFFFGGF?F<<ABBF=>D9;23@@?BB:5<FFBF2><>BF?:-97AA:
@M02996:162:000000000-B87FG:1:1101:19111:6675 1:N:0:TAGCGCTC+TATCCTCT
CCTACGGGTGGCAGCAGTAGGGAATATTGCACAATGGGCGAAAGCCTGATGCAGCGACGCCGCGTGAGTGAAGAAGTATTTCGGTATGTAAAGCTCTATCAGCAGGGAAGAAAAATGACGGTACCTGACTAAGAAGCACCGGCTAAATACGTGCCAGCAGCCGCGGTAATACGTATGGTGCAAGCGTTATCCGGATTTACTGGGTGTAAAGGGAGCGCAGGCGGTACGGCAAGTCTGATGTGAAAGCCCGGGGCTCAACCCCGGTACTGCATTGGAAACGGTCGAACTGGAGGTCCGGAGG
+
88ACCFA=>0)=======,<;8;CFGGGGGGGGGGGGGGGGGGGGGGGGGGGGFGGGGGGGGGGCFGGGGGGGGGGGFGGGGGG?AFAFGGGGGGGGFFGGGGGGEGGDGGGGGGGFGGEGGGGGGFGGG;F?CFGGGGG7EGEGGFGGFDGGGGGGGGFGGDGGGGGEEGFCDFFFFGGGGFFGGGG<FGGGFGCDGGFGFGFGGBFFFGDGFEGGBD3:8CCC):C;DC>BADF>F4D<:6@A?F?C118;;0<DGGFFE9679?A49:<4)??=71(,.(((42()((,(((,89(39
@M02996:162:000000000-B87FG:1:1101:25353:6695 1:N:0:TAGCGCTC+TATCCTCT
CCTACGGGGGGCAGCAGTGAGGAATATTGGTCAATGGACGGAAGTCTGAACCAGCCAAGTCGCGTGAAGGATGAAGGTATTATGTATTGTAAACTTCTTTAGCAGTGGAGTAATAAGGGGATCGCGATCCCTGATGCAAGTACACTGAGAATAAGGATCGGCTAACTCCGTGCCAGCAGCCGCGGTAATACGGAGGATCCGAGCGTTATCCGGATTTATTGGGTTTAAAGGGTGCGCAGGCGGCTTTTTAAGTCAGTGGTTAAATCGTGCCGCTCAACGTCATCACGCCATTGATACTGGG
+
8ACCCD::=1)8888::<:::::CFGGGGGGFGGGGGGGGGGGGGGGGGGGGGFGGGGGGGGGGFGGGGGGGGGFFGGGGGGGGGGGGGGGGGGGGGGGGGGGGGGGGGGGGGGGGGGGGGGGGGGGGGGGGGGGGGGGGGGGGGGGGGGGGGGGGGGGGGGGGGGGGGGGGGGGGGGGGGGFFGGGDFFGGGFGGFGGFGGGFGGFFFFGGGFFGGAGGFGGGG@GGFFGFFFFFFFFG>DF>9:?BGFF?24<BFGGFFFAADFBB5(/769EGF?<:85:9AB?<B98AA)64*658(
@M02996:162:000000000-B87FG:1:1101:25342:6709 1:N:0:TAGCGCTC+TATCCTCT
CCTACGGGTGGCAGCAGTGAGGAATATTGGTCAATGGACGGAAGTCTGAACCAGCCAAGTCGCGTGAAGGATGAAGGTATTATGTATTGTAAACTTCTTTAGCAGTGGAGTAATAAGGGGATCGCGATCCCTGATGCAAGTACACTGAGAATAAGGATCGGCTAACTCCGTGGCAGCAGCCGCGGTAATACGGAGGATCCGAGCGTTATCCGGATGTATTGGGTTTAAAGGGTGCGCAGGCGGCTTTTTAAGTCAGTGGTTAAATCGTGACGCTCAACGTCATCACGCCCTTGATACTGGG
+
8ACCC>1811)========;;;;CFGGGGGGGGGGGGGGGGGGGGGGGGCGGGGGGGGGGGGGGGGGGGGGGGFFFGGGGGGGEGGGGGGGGGGGGGGGGGGGGGGGGGGGGGGGGGGGGGGGGGGGGGGGGGGGFFGG?EFFFGGGGGGGGGGFGGGGGGGFGGGGGG>FF+BFGGEDGGGFFGGGGGGGGGFCGFGGFFGGFGDB:AFFGCB;);5CGF97DGFGGEFGDF08569B7999B9EFBF08FFF<4A7FFFFFF<4?<>2<:B?EEFF<:350)42<?,,-1.)6:?5)5(
@M02996:162:000000000-B87FG:1:1101:3567:6725 1:N:0:TAGCGCTC+TATCCTCT
CCTACGGGTGGCAGCACTTAGGAATCTTGCGCAATGGGGGCAACCCTGACGCAGCGACGTCGCGTGAATGATGAAGTCTTTCGGGATGTAAAATTCTTTTGGCAGGGAAGAATACAGACTGTACCTGCTGAATAAGCCCCGGCTAACTCCGTGCCAGCAGCCGCGGTAATACGGGGGGGGCGAGCGTTGTCCGAATTTACTGGGCGTAAAGCGCGCGTAGGCGGTTGTATAAGTCAGATGTGAAACTCCGAGGCTCAACCTCGGATTGCTTCTGATAATGTGCGACTAGAGGTATGTATGG
+
88ABCBA=:))=;==;,==<;;;CFFGGFGGGGCGGGGGGGGGGGGGGGGGGGGGGGGGGGFGGGGGGGGGGGGGGFGGGGFGGGGGGGGGDGGGFGGGGGGGGGGGDGGGGGGGGCFGGGGGGGGGGGGGGGGG9FCGG7CCGGGGGFCEGFGGGGFG@D5CG7CEGGGGGF58CD=EGGDDDGGGGGGGGGBGGF>>FGGG@GDEBBFGGGF@GC6CCE9*9EEGDFFCFFFBFDFFF>*6@>FFD<<95191?)<9:7?(:><:?F9D9<4FCF).)69)410((..,,).)(/.--.
@M02996:162:000000000-B87FG:1:1101:24942:6733 1:N:0:TAGCGCTC+TATCCTCT
CCTACGGGGGGCAGCAGTGAGGAATATTGGTCAATGGGCGAGAGCCTGAACCAGCCAAGTCGCGTGAGGGAAGACGGCCCTATGGGTTGTAAACCTCTTTTGCCGGGGGATAAAGTCTGGGATGCGTCCCAGTTTGCAGGTACCCGGTGAATAAGGATCGGCTAACTCCGTGCCAGCAGCCGCGGTAATACGGAGGATCCGAGTGTTATCCGGATTTATTGGGTTTAAAGGGTGCGCAGGCGGTGGATCAAGTCAGTGGTGAAATGGTGCGGCTCAACCGTAGCATTGCCGTTGGAACTGG
+
8ACCCE=8>1)8888::<:::::CFGGGGGGGGGGGGGGGGGGGGGGGGGGGGFFGGGGGGGGGGGGGGGGGGGGGGGGGGGGGGGGGGGGGGGGGGGGGGGGGGGGGGGGGGGGGGGGGGGGGGGGGGGGGGGGGGGGGGGGGGGGGGGGGGGGGGGGGGGGGGGGGGGGGGGGGGFGGGGFFGGGDGGGGGFGGFGGFGCEFGGFFFFGGGFFGG<GG=FGGD:CC<BGFFFFFFFF/-9><9D@?G<DFFFAAAGGF6F?>DFFF4<D937;9?FFF?>BF<DA<A76:?:(504>)4
@M02996:162:000000000-B87FG:1:1101:20900:6786 1:N:0:TAGCGCTC+TATCCTCT
CCTACGGGGCGCTGCAGTCGAGAATCATTCACAATGGGGGCAACCCTGATGGTGCGACGCCGCGTGGGGGAGGAAGGTCTTCGGATTGTAAACCCCTGTCATGTGGGAGCAAGGCGCAAGCTTGATAGTACCACAAGAGGAAGAGACGGCAAACTCTGTGCCAGCAGCCGCGTTAATACAGAGGTCTCCAGCGTTGTTCGGAATCCCTGGGCGTCACGGGTCCGTAGGCTGCCGCATAAGTCGTGCGTGAAAGGCAGGGGCTCAACCCCTGGAGTGCGCATGATCCTGTGTGGGCGGAGTA
+
88ACCE::8))8888;;;;888;BEFFFGGGGGGGGGGGEGGGGGGGGGGFGGFFFFGGGGGGGGGGGGGGGGEGGEGGGGGGGGFGGGGGGGGGGGGGGGG9DFGDDGGFFGGGGGGGGGGGFGGGGFFFGGGBFGFCFGGGFFGF@EEEECGGFC7=CDFCFF?EFGGGG)=CC+@F?F>FFCCFG*<DGEEDCDGG@DG*<C7?FFF5*5.)9*-9)0*2):):5<@DE<;>)441::><FBBEFC:BFA?F?FCC10),47:?FFBG?31)**-,,4>2)-6))-)-4(((-0(4-(
@M02996:162:000000000-B87FG:1:1101:6919:6789 1:N:0:TAGCGCTC+TATCCTCT
CCTACGGGAGGCAGCAGTCGGGAATATTGCGCAATGGAGGTAACTCTGACGCAGTGACGCCGCGTATAGGAAGAAGGTTTTCGGATTGTAAACTATTTTCGATAGGGAAGAAAAAAGACAGTACCTATCAAGAAAGCTCCGGCTAACTACGTGCCAGCAGCCGCGGTAATACGAAGGGAGCAAGCGTTATCCGGATTTATTGGGTGTAAAGGGTGCGTAGACGGGAAATTAAGTTAGTTGTGTAATCCCTCGTCTCAACTGAGGAACTGCACCTAAAGCTGGTTTTCTTGAGTGCAGTAGG
+
ABCCC>=A>1)888=;=;;68788CEFF9FGGGFGGGF,B,CC6EFGGGGGCEFFGFGGGGGGGG+=FAFGAFFGGFGC<,,@CBFGGGGGGGF9,E,CEG+,AC<FFECFFCGG7@EAEGGDFEA;<DG,FFD,,=E@A>6BE7,=EG8+4@+>FECF@,=+8@:C*4@E:**,4*7ACC4A;8D78*;8<;)**);;@CD0)*90;+7@77;87D:*9;7:G=)2*)/:=>AAF6-9>69(9)/9)05(<3<(36ED<(*50,(.2*,:::<@F4)-500,.(()))))).399*))))
@M02996:162:000000000-B87FG:1:1101:25643:6796 1:N:0:TAGCGCTC+TATCCTCT
CCTACGGGCGGCAGCAGTGGGGAATATTGGGCAATGGGCGAAAGCCTGACCCAGCAACGCCGCGTGAAGGAAGAAGGTCTTCGGATTGTAAACTTCTTTTATGTGGGACGAACAAATGACGGTACCACATGAATAAGCCACGGCTAACTACGTGCCAGCAGCCGCGGTAATACGTAGGTGGCAAGCGTTATCCGGATTTACTGGGTGTAAAGGGCGCGTAGGCGGGGAAGCAAGTCAGATGTGAAATCCATGGGCTCAACCCATGAACTGCATTTGAAACTGTTTCTCTTGAGTGCTGGAG
+
8ACCCE::)1)8888;;<;;;88BEFGGGGGGGGGGGGGGGGGGGGGGGGGGGGGGGGGGGGGGFGGGGGGGGGGGGGGGGGGGGGGGGGGGGGGGGGGGGGGGGGGGGGGGGGGGGGGGGGGGGGGGGGGGGGGGGGGGGGGGGGGGGGGGGGGGGGGGGGGGGGGEEEGGGG9ECGGGGGFFGGGGGGGGGFGDFGGFGGGFGGFBFFGGGFDDG>DCEGGGEFG5<ECFBF>BAA6C9:<96@64FFB?BFB:<CC1:E?BF2>2=<6)-47</:<7446><9)6<<)6:<AF64:(.
@M02996:162:000000000-B87FG:1:1101:20887:6806 1:N:0:TAGCGCTC+TATCCTCT
CCTACGGGGGGCTGCAGTCGAGAATCATTCACAATGGGGGCAACCCTGATGGTGCGACGCCGCGTGGGGGAGGAAGGTCTTCGGATTGTAAACCCCTGTCATGTGGGAGCAAGGCGCAAGCTTGATAGTACCACAAGAGGAAGAGACGGCAAACTCTGTGCCAGCAGCCGCGGTAATACAGAGGTCTCAAGCGTTGTTCGGAATCACTGGGCGTAAAGGGTACGTAGGCTGCCGCATAAGTCGTGCGTGAAAGGCAGGGGCTCAACCCCTGGAGTGCGCATGATACTGGGTGGCTGGAGTA
+
88ACCF8@5))8888::::888:BFGFGFFFGGFGGFGEEGGGGGGGGGGGGGGGGGEGGGGDEFEDGGGGDGBFGEGGGGG7F>FGFGGFCFFGGGFGGGGCFG?FBFGGGGFG@FEG@FFGGCFGCFCFGGGGF5CFGGGF*;CF*;?ECCFFGGFCFF>FFGGGGCEEC):?EFGGGGGFFGGGG*:DGE8CGDGG37<*8<:?FFFFCC7<5*5:*7+<*:6CD<FFBFBF.334*.C8@4:5(1,(*-(42:=D0>B:2?:?1707<029C?6>90><<-)6-)(.,1701B(.((
@M02996:162:000000000-B87FG:1:1101:6912:6806 1:N:0:TAGCGCTC+TATCCTCT
CCTACGGGAGGCAGCAGTCGGGAATATTGCGCAATGGAGGAAACTCTGACGCAGTGACGCCGCGTATAGGAAGAAGGTTTTCGGATTGTAAACTATTGTCGATAGGGAAGAAAAAAGACAGTACCTATCAAGAAAGCTCCGGCTAACTACGTGCCAGCAGCCGCGGTAATACGTAGGGAGCAAGCGTTATCCGGATTTATTGGGTGTAAAGGGTGCGTAGACGGGAAATTAAGTTAGTTGTGAAATCCCTCGGCTCAACTGAGGAACTGCAACTAAAACTGGTTTTCTTGAGTGCAGGAGG
+
ACCCCDDA81)========8888@FGGGGGGGGGGGGGGGEGGGGGGGGGGGGGGGGGGGGGGGFFGGGGGGGGGGGGGGGGGGGGGGGGGGGGGGGGGGGFGGGGGGGGGGGGGGGGGGGGGGGGGGGGGGGGGGGGGGGGGGGGGGGGGGGGGGGGGFFGGGGGGGGGGGGGGGGGGGGGFFGGGGGGGGGFEEEFFFGGGFEGEFAFGGDFEGGFGG:CEGG7EFFFGFFAA@DFFF69:FAFFBG?BBBB2:?944>?:?BFFFF?GF>?FC?A?FA6-<7:6:AA:?><4<?7(31
@M02996:162:000000000-B87FG:1:1101:22157:6810 1:N:0:TAGCGCTC+TATCCTCT
CCTACGGGGGGCTGCAGTGGGGGATATTGCACAATGGGCGAAAGCCTGATGCAGCAACGCCGCGTGAGGGAAGAAGGTTTTCGGATTGTAAACCTCTGTCCTTGGTGAAGATAATGACGGTAGCCAAGGAGGAAGCTCCGGCTAACTACGTGCCAGCAGCCGCGGTAATACGTAGGGAGCGAGCGTTGTCCGGATTTACTGGGTGTAAAGGGTGCGTAGGCGGCGCAGCAAGTCAGGCGTGAAAACTATGGGCTTAACCCATAACGGTCGTTTGAAACTGTTGTGCTTGAGTGAAGTAGAG
+
88CCCA8)11)8888::::::888CFGGGGGGGGGGGGGGGGGGGGGGGGGGGFFFGGGGGGGGGGFGFGGGGGGGGGGGGGGGCFGFGGGGGGGGGGGGGGGGGGGGGFGGFGGGGGGGFFFGGFFGG@B@CFFGGGGGGGGGGGGGGEG6FGGGGCGGGDGECEE*A<FFGCFGEGGGGCE>GGGGGGGEE>GGFFGFGFF?C96BF@DEG>D<D?C34CGGDBCGFF<:BF>??:B1414?AFFAGF0>?BBF<GF08F?<??(,0(14:<@FFAFAFF2204<9).:<746:=:...
@M02996:162:000000000-B87FG:1:1101:4648:6823 1:N:0:TAGCGCTC+TATCCTCT
CCTACGGGAGGCTGCAGTGGGGAATATTGGGCAATGGGCGAAAGCCTGACCCAGCAACGCCGCGTGAAGGAAGAAGATCTTCGGATTGTAAACTTCTTTTATGAGGGACGAAGGAAGTGACGGTACCTCATGAATAAGCCACGGCTAACTACGTGCCAGCAGCCGCGGTAATACGTAGGTGGCAAGCGTTATCCGGATTTACTGGGTGTAAAGGGCGCGTAGGCGGGAGAGCAAGTCAGATGTGAAATCTGTGGGCTTAACTCACAAACTGCATTTGAAACTGTTTTTCTTGAGTGCTGGG
+
8ACCCD5:=80=========;@BBFGGGGGGGGGGGGGGGGGGGGGGGGGGGGFFGGGGGGFGGCFGGGGGGGGFGFGGGGGGGGGGGGGGGGGGGGGGGGGCDFGG@FGGGGGGGGGGGFGGGGEGGGGGGGFGGGGGGFGGDGGGGGGGGGGGGGGGGGGGFEGEGGGGGGGGFGFGGGGFFGGGGGGGGGFGGFGGFGDGFGGAAFFGGGFE3D>GG>CGGGFECB>GFF0?FFAFC<?<B2?*:DABFAB0:7FG9>F>7:>??FA;>3>F:4549A4):AAB:54).6><A66:?0
@M02996:162:000000000-B87FG:1:1101:4677:6826 1:N:0:TAGCGCTC+TATCCTCT
CCTACGGGAGGCTGCAGTGGGGAATATTGGGCAATGGGCGAAAGCCTGACCCAGCAACGCCGCGTGAAGGAAGAAGATCTTCGGATTGTAAACTTCTTTTATGAGGGACGAAGGAAGTGACGGTACCTCATGAATAAGCCACGGCTAACTACGTGCCAGCAGCCGCGGTAATACGTAGGTGGCAAGCGTTATCCGGATTTACTGGGTGTAAAGGGCGCGTAGGCGGGAGAGCAAGTCAGATGTGAAATCTGTGGGCTTAACTCACAAACTGCATTTGAAACTGTTTTTCTTGAGTGCTGGG
+
8ACCCBD58))8========;88BFGGGEGGGGGGGGGGGGGGGGGGGGGGGGGGGGGGGGGGFFGGGFGGFFGGGFGGGGGGGGGDFGGGGGGGGGGGECGBFGGGGGCGGDGGFFFGFGGDGGGGGFGGFGGGFGGGGGGDGGGGGGGGGGGGGGGGG8CGGGGGGGGGGGGGGGGDFFFFFGGFGGGD=CFGG31:AFDC+>C55.*CEGFFGGFGDEGGGGEGG05DFB?FFFA?D<7<FA=FA7>A?68:BFFFAAFFB?:DBFAC?ABFGFBBFFFAF4<0::4BB2:<<@BD?0
@M02996:162:000000000-B87FG:1:1101:4664:6840 1:N:0:TAGCGCTC+TATCCTCT
CCTACGGGAGGCTGCAGTGGGGAATATTGGGCAATGGGCGAAAGCCTGACCCAGCAACGCCGCGTGAAGGAAGAAGATCTTCGGATTGTAAACTTCTTTTATGAGGGACGAAGGAAGTGACGGTACCTCATGAATAAGCCACGGCTAACTACGTGCCAGCAGCCGCGGTAATACGTAGGTGGCAAGCGTTATCCGGATTTACTGGGTGTAAAGGGCGCGTAGGCGGGAGAGCAAGTCAGATGTGAAATCTGTTGGCTTAACTCACAAACTGCATTTGAAACTGTTTTTCTTTAGTGCTGGG
+
8ACCCFF9:))===8=====;888CFGGGCGGGFGGGGGGGGGGGGGGGGFGGGGGGGGGGGGGGGGGGGGGGGGGGFGGGGFGGGGGGGGGGGGGGGGGGGEFFGGGFGGGGGGGGGGGGGGGGGFCFGFEGGGFGGGGGGGGGGGGGGGGEGFGGGGGGGGGEGCCEGCGGG5EGGCFGFFFCGGGGGGDCFEE>GDFFFGAGGFFFFGF785CC;DGFG=FC@D3>FGFFB09<AFFB><796@ADA<6)5:>BFGFFFA<02<?FA7<)6F7=B2>AFBA941?>>A).49<656((
@M02996:162:000000000-B87FG:1:1101:23776:6881 1:N:0:TAGCGCTC+TATCCTCT
CCTACGGGAGGCAGCAGTGGGGAATATTGGGCAATGGGGGCAACCCTGACCCAGCAACGCCGCGTGAAGGAAGAAGGCTTTCGGGTTGTAAACTTCTTTGACGAGGGACGAAAATGACGGTACCTCGAAAACAAGCCACGGCTAACTACGTGCCAGCAGCCGCGGTAATACGTAGGTGGCAAGCGTTGTCCGGATTTACTGGGTGTAAAGGGCGCGTAGGCGGGATAGCAAGTCAGGAGTGAAATCTATGGGCTTAACCCATAAACTGCTTTTGAAACTGTTATTCTTGAGTATCGGAGAG
+
8BCCCD>9)1)=========;88BFFGGGGGGGGGGGGGGGGGGGGGGGGGGGFGGGGGGGGGFCGGGGGGGGGGGGGGGGGGGGGGGGGGGGGGGGGGGGGGGGGGGGGGGGGGGGGGGGGGGGGGGGGGGGGGGGGGGGGGGGGGGGGGGGGGGGGGGGGGGGGGGGGGGGGGGGGGGGGFFGGGGGGGGGFGCFGGFGGFFEGFFBFGGDDFDGBGGFGG<EEGGFFDFBB<FBFFC:CA=<6@AFF7FFFBFFGGFFFFFBFFFFFFA?AFFBFFD<=AAAFFDDA:A<ABBB:>63
@M02996:162:000000000-B87FG:1:1101:9915:6941 1:N:0:TAGCGCTC+TATCCTCT
CCTACGGGTGGCAGCAGTGGGGAATATTGCACAATGGGCGCAAGCCTGATGCAGCAACGCCGCGTGAGCGATGAAGGTCTTCGGATCGTAAAGCTCTGTCCTTGAGGACGAAACAAATGACGGTACTCTTGGAGGAAGCCCCGGCTAACTACGTGCCAGCAGCCGCGGTAATACGTAGGGGGCGAGCGTTATCCGGAATTATTGGGCGTAAAGAGTCCGTAGGTGGTTTTGTAAGCGTAGGGTGAAAGCCCGGGGCTTAACTCCGGTTAGCCCTACGAACTGCAAGACTTGAGTGCAGGAG
+
88BCCFA5:0)========;;888EFGGGGGGGGGGGGGGGGGGGGGGGGGGGFGGGGGGGGGGGGGGGGGGGGGGEFGDFGFGCGGEGGGGGGGGGGFGGGGDGGGGGGGGGGG8EFGGFECFFGFFGGA9D8@EFFGGGGD7FEEGGGGGDFGGGDFGGFGGBEE5CEGGGGGGGGEGGGFF*9CCDGGGGFGC39DFFGG*A*<@EFDD>?)?*9CC>EGGGFGC?FGF2AFF138>(945?6F4F:BD90>BBF<2<@4?<(7>;<FBFF4871(-8FF<<)482:.),62<6)44:
@M02996:162:000000000-B87FG:1:1101:19706:6983 1:N:0:TAGCGCTC+TATCCTCT
CCTACGGGAGGCTGCAGTAGGGAATCTTCCACAATGGACGAAAGTCTGATGGAGCAACGCCGCGTGAGTGAAGAAGGATTTCGGTTCGTAAAACTCTGTTGCAAGGGAAGAACAAGTAGCGTAGTAACTGGCGCTACCTTGACGGTACCTTGTTAGAAAGCCACGGCTAACTACGTGCCAGCAGCCGCGGTAATACGTAGGTGGCAAGCGTTGTCCGGAATTATTGGGCGTAAAGCGCGCGCAGGTGGTTTCTTAAGTCTGATGTGAAAGCCCACGGCTCAACCGTGGAGGGTCATTGGAA
+
8ACCC>===0)===8===;==8;CFFGGGFFGGGGGGFGGGGGGGGGGGGGGGGGGGGGGGGGGFGGGGGGGFFFGFFFGGGGGGEG7FGFGGGGGGGGGGGGFFFFC8:<FCECGGGGGGGEGCEEGGGGGDGGCEGGGGGGEDEFGGGGFCFFGFGFGFGGGGEEGDFGG+D:C6EFFFFFFGGCCCCD*;CFG4CGF4CFAGGF>FFCEGEFGD97CFDGCFF69?DGE<BFFFFEGFD(<;544CBFFFF<99C7):*-4<246/6<?F0>E:9(42=:3(((346:>134>=-5).
@M02996:162:000000000-B87FG:1:1101:24983:6999 1:N:0:TAGCGCTC+TATCCTCT
CCTACGGGTGGCTGCAGTGAGGAATATTGGTCAATGGTCGGAAGACTGAACCAGCCAAGTCGCGTGCAGGAAGACGGTCCTATGGATTGTAAACTGCTTTTGTACGGGAATAAAGTGCGGGACGTGTCCCGTTTGGAATGTACCGTAAGAATAAGGGTCGGCTAACTCCGTGCCAGCAGCCGCGGTAATACGGAGGACCCGAGCGTTATCCGGATTTATTGGGTTTAAAGGGTGCGCAGGCGGAGGATTAAGTCAGCGGTGAAATTCTCATGCTCAACATGAGAACTGCCATTGATACTGG
+
88BCCB@581)=;======;;;;CFFGGGGGGGGGGGGGGGGGGGGGGGGGGGGGGGGGGGGGGGGGGGGGGGGGGGGGGGGGGGGGGGGGGGGGGGGGGGGGGGGGGGGGGGGGGGGGGGGGGGGGGGGGGGGGGFGGGGGGGGGGGGGGGGGGFGGGGGGGGGGGGGGGGGGGGGFGGGGFFGGGGGGGFGFGGFGGDGDGFGGFBFFGGGFFGF<FCFGGGG5CDDFGFF::DFFFG>D>)9E3:G?FFFF24?GGB>FFFFFFFF>F9AAFCFB2:?4:AAFF2>?5>AFAA6:AA:
@M02996:162:000000000-B87FG:1:1101:25980:7007 1:N:0:TAGCGCTC+TATCCTCT
CCTACGGGTGGCAGCAGTGGGGAATATTGCACAATGGAGGAAACTCTGATGCAGCAACGCCGCGTGAAGGATGAAGGTCTTCGGATCGTAAACTTCTGTCCTTAGGGAAGATAATGACGGTACCTTTGGAGGAAGCCCCGGCTAACTACGTGCCAGCAGCCGCGGTAATACGTAGGGGGCAAGCGTTATCCGGAATTATTGGGCGTAAAGAGTGCGTAGGTGGTTTCTTAAGCATAGGGTGAAAGGCATTGGCTTAACCAATGTTAGCCCTTTGAACTGGGTTACTTGAGTGCAGGAGAGG
+
8ABCCEF=01)=;==;===;;88BEFGGGGGGGGGGGGGGEGGGGGGGGGGGGFFFFGGGGGGGFGGGGGGGGGGGGGGGGGGGGGGGGGGGGGGGGGGGGGGGGGGGFFDFGGGGGGGGGGGGFGGGGFFGGGGGGGGGGGGGGGGGGGGGGGGGGGGGGDDGG?EGGGGGGFFGGGGGGGFFGGGGGGFGGDGFFG7@FCGAGGFFFFFGFF+>C1CG@EF9EFFGF4CF<>915>>>69<@AFF7FBFFFBFFA:F>?FF4>AFFF09:?>4C66<B?;??0<444..3)64:0(,(-
@M02996:162:000000000-B87FG:1:1101:25961:7011 1:N:0:TAGCGCTC+TATCCTCT
CCTACGGGTGGCAGCAGTGGGGAATATTGCACAATGGAGGAAACTCTGATGCAGCAACGCCGCGTGAAGGATGAAGGTCTTCGGATCGTAAACTTCTGTCCTTAGGGAAGATAATGACGGTACCTTTGGAGGAAGCCCCGGCTAACTACGTGCCAGCAGCCGCGGTAATACGTAGGGGGCAAGCGTTATCCGGAATTATTGGGCGTAAAGAGTGCGTAGGTGGTTTCTTAAGCATAGGGTGAAAGGCATTGGCTTAACCAAGGTTAGCCCTTTGAACTGGGTTACTTGAGTGCAGGAGAGG
+
88BCCA85=1)=;======;;@BFGGGGGGGGGGGGGGGGGGGGGGGGGGGGGGGGGGGGGGGGEGGGGGGGGGGGEGGGGGGGGGGG@FFGGGGGGGFGGGCFGFGCEGGGGGGAFGGGGGGGGFG9FFD7EFGGGGGGGCCEGGGGGGGEGFGGGEGGGDGGGGGGGGGFDGDEEEGGGG>>EDGDFGGGGEGG;FGFFFGFGGFF>FGGGAFGG?DGFGGGD:<7>FCFFFF?<5@56*3@98>:C<?FFF?74CF?:)(5622:)4470-@:9>?0()-422>A4)6A<)).)-430
@M02996:162:000000000-B87FG:1:1101:26353:7044 1:N:0:TAGCGCTC+TATCCTCT
CCTACGGGGGTCTGCAGTGGGGAATATTGCACAATGGGCGAAAGCCTGATGCAGCAACGCCGCGTGAGGGAAGACGGTTTTCGGATTGTAAACCTCTGTCTTTGGTGAAGAAGAAGTGACGGTAGCCAAGGAGGAAGCCACGGCTAACTACGTGCCAGTAGCCGCGGTAATACGTAGGTGGCAAGCGTTGTCCGGAATTACTGGGTGTAAAGGGAGCGCAGGCGGGAGACCAAGTCAGTTGTGAAATACATGGGCTTAACCCATGGACTGCAGTTGAAACTGGTTTTCTTGAGTGAAGTAG
+
AACCCE5=A1)8;;;<;;;;;CFFGGGGGGGGGGGGGGGGGGGGGGGGGGGGGGGGGGGGGGGG>FGGGGGGGDFGFEGGGGGGFGGGGGEGGGGGGGGGGG9FGGGGGGGGGGGGGGGGGGGGGGGGGGGGEFEFEGF<DGEGGGGGGCFDCGGGGGGGGGGGGGGGGGFGGFEFFGGGGGF65<DCDGGGGFGGFGGFGGDACFDEFBGGDBFDD>DGFGGDGEEDFFGFFFFFF<6:-::9<8=AGFF*4((46C>ABFBBB??FF:C239677<4>AFB)4.26<<ADF>BF4:<))
@M02996:162:000000000-B87FG:1:1101:25422:7086 1:N:0:TAGCGCTC+TATCCTCT
CCTACGGGAGGCTGCCATTGATACTGCTTATCTAGAGTGCGAACGGCGCCGGCGGAATGTGTCATGTAGCGGTGAAATGCTTAGAGATGACACAGAACACCGATCGCGAAGGCAGCTGGCGAGCACGACACTGACGCTGAGGCACGAAGGTGCGGGGATCAAACAGGATTAGATTACCCGTGTAGTC
+
88CCCD=8>1)=========<<CEFFFGGGGGGGGGGGGFFGGGGGGGGGGGGFFGGGGGGGGGGGGGGGGGFFGGGGGGGGGGGGGGGGGGGFGGGGGGGGGDGGGGGGGGGGGGGGGGGGGGGGGGGGGGGGGGGGGGGGGGGGGGCGGCGGGGGG3FGFGGGGGGGGGGGGGGGGGGEDFFGFG
@M02996:162:000000000-B87FG:1:1101:25441:7090 1:N:0:TAGCGCTC+TATCCTCT
CCTACGGGAGGCTGCCATTGATACTGCTTATCTAGAGTGCGAACGGCGCCGGCGGAATGTGTCATGTAGCGGTGAAATGCTTAGAGATGACACAGAACACCGATCGCGAAGGCAGCTGGCGAGCACGACACTGACGCTGAGGCACGAAGGTGCGGGGATCAAACAGGATTAGCTTACCCGTGTAGTC
+
88ACC58=>))=======;==<<CFG,FFCFGFEFFGGFFECFEGGGG:FGGGGCEGGGGGFGGFGGGGGGEFF@FFFGGGGGGGGAFGGGFGGGF8<FGGGCGGGEECFFGGGGGGGGGGGGGGGGGGCEGGGGGGGE*:DGEFGCEGGFGGCB:ECCF6<9EFCC=CF96*<9A?C6E=CFFG>C
@M02996:162:000000000-B87FG:1:1101:22203:7095 1:N:0:TAGCGCTC+TATCCTCT
CCTACGGGTGGCTGCAGTAGGGAATATTGCACAATGGGGGAAACCCTGATGCAGCGACGCCGCGTGAGTGATGAAGTATTTCGGTATGTAAAGCTCTATCAGCAGGGAAGATAATGACGGTACCTGACTAAGAAGCCCCGGCTAACTACGTGCCAGCAGCCGCGGTAATACGTAGGGGGCAAGCGTTATCCGGATTTACTGGGTGTAAAGGGAGTGTAGGTGGTTTGGCAAGCCAGATGTGAAAGCCCGGGGCTCAACCCCGCGGACTGCATTTGGAACTGTTAAACTTGAGTGCAGGAGG
+
8ACCCA151))===8=====;8;CFGGGGGGGGGGGGGGGGGGGGGGGGGGGGFFGGGGGGGGGFGGGGGGGGGFGGGGGGGGGGGGGGGGGGGGGGFFGGGGGGFGGGGGGGGGGGGGGFBFGGFGGGGFEFGGGGGGGCEGCFGGGGEG8FGGGGGGGGGGGGG5:FGGFGGGGGGGGGGFFGGGGGGGGGFGGFGGFGGFFGGFFCACECDEGG>GFFGGGGFGGFFCFBFFF:BFGA:4=4?F?D9>EF;B?DGGFFFFFBFFBF?:)46FC:<FF?F>DA<AF6>2?BAFFF<1:(
@M02996:162:000000000-B87FG:1:1101:9498:7100 1:N:0:TAGCGCTC+TATCCTCT
CCTACGGGGGGCAGCAGTGGGGAATATTGGGCAATGGGCGAAAGCCTGACCCAGCAACGCCGCGTGAAGGAAGAAGGTCTTCGGATTGTAAACTTCTTTTATGAGGGACGAAGGAAGTGACGGTACCTCATGAATAAGCCACGGCTAACTACGTGCCAGCAGCCGCGGTAATACGTAGGTGGCAAGCGTTATCCGGATTTACTGGGTGTAAAGGGCGCGTAGGCGGGGATGCAAGTCAGGTGTGAAATCTATGGGCTTAACTCATAAACTGCACTTGAAACTGTATCTCTTGAGTGCTGGG
+
68BCCE=:5)18888::<:::88BFFGGGGGGGGGGGGGGGGGFGGGGGGGGGFF=FGGGGGGGGGGGGGGGGGGGGGGGGGGGGGGGGFFGGGGGGGGGGGGDGCFGGG<FGE,CEGGCFFDGGGGGGFFC7FFCG9EGE>:CFGGEGGGGGGGGGGFFFFGGDG5*CCEGCCGCCFEEGGFF+>C3<CCCE?C85CDFGFDBGFF57BG+:73CG>DG5CGGGEGG>ED@<9ABBAF7>0-7)/6:CDBFA)3?FGDBA=<2>B29FAC?DFFEF2?F<=26<AD5><<B2)-)9<A>1
@M02996:162:000000000-B87FG:1:1101:25795:7101 1:N:0:TAGCGCTC+TATCCTCT
CCTACGGGTGGCTGCAGTAAGGAATTTTCGGCAATGGAGGAAACTCTGACCGAGCAACGCCGCGTGAGTGATGAAGGTCTTCGGATCGTAAAGCTCTGTTGTAAAGGACGAACACTATAATTAGGAAATGATTTATAGCTGACGGTACTTTATTAGAAAGTCACGGCTTACTACGTGCCAGCAGCCGCGGTAATACGTAGGTGGCAAGCGTTATCCGGATTTATTGGGCGTAAAGGGTGCGCAGGCGGTTTGTTAGGTTTGGGGTGAAAGCGTTGAGCTCAACTCAATTAAGACTTGAAAA
+
88CCCB>>)10====;;==<<;;CCFFGGGGGDEGGGGGGGGGGGGGFGGGFGFFFFGGGGGGF@FGEGGGGGFFGGGGGGGGGGGDGGGGGGGGGGGFGFGGGGGGGGGGFDFGGGAFGCGGGGGGGGGGGFCFGGGFGGGGGGGGG9FGGG9DFGGGGGGGGGGGCCFGGGGGGGGGFGGFFGDDGGGGGGFGGFGGFGGGFFFFF5;7E3F=CG@GD>FGGGFGGDFDFBFAF??FD914>>5BB9(3>8:BBFC740@<>026>?<46:<EC@F288@?24<24<<9A)59>628>A
@M02996:162:000000000-B87FG:1:1101:9473:7102 1:N:0:TAGCGCTC+TATCCTCT
CCTACGGGGGGCAGCAGTGGGGAATATTGGGCAATGGGCGAAAGCCTGACCCAGCAACGCCGCGTGAAGGAAGAAGGTCTTCGGATTGTAAACTTCTTTTATGAGGGACGAAGGAAGTGACGGTACCTCATGAATAAGCCACGGCTAACTACGTGCCAGCAGCCGCGGTAATACGTAGGTGGCAAGCGTTATCCGGATTTACTGGGTGTAAAGGGCGCGTAGGCGGGGATGCAAGTCAGGTGTGAAATCTATGGGCTTAACTCATAAACTGCACTTGAAACTGTATCTCTTGAGTGCTGGG
+
88CCCF555=)8888::<:::88BFGGGGGGGGGGGGGGGGGGGGGGGGGGGGFGFFGGGGGGGFGGGGGGGGGGGGGGGGGGGGGGGGGGGGGGGGGGGDCAFFCGFC@<CFCFFFGFGGGGGCGFFGDFCGFGGGCFGCGGGGEGCGGGGGGGGGGFFGCGEEGGCECEGGEEEGFGFGFFF<DGGGGGGCFGGEGGFFFC6<47>>FGG>4:<D9GGFGGCE)CD;>GFFA7BDDFFA0-5)97<C)6@AB?<BGGFF*67A9>4?AF22:BA62:48*).)-6:A6)-45<A*45>(
@M02996:162:000000000-B87FG:1:1101:13518:7103 1:N:0:TAGCGCTC+TATCCTCT
CCTACGGGCGGCTGCAGTAAGGAATCTTGCACAATGGGGGAAACCCTGATGCAGCAACGCCGCGTGAGCGATGAAGGCCTTCGGGTTGTAAAGCTCTGATCTGGGGGAAGAAACAAATGACGGTACCCCAGGAGAAAGCCCCGGCTAACTACGTGCCAGCAGCCGCGGTAATACGTAGGGGGCAAGCGTTATCCGGAATTATTGGGCGTAAAGAGTGCGTAGGTGGTTACCTAAGCGCAAGGTTTAATCTTGAGGCTTAACCTCATTCTGCCTTGCGAACTGGGCTCCTTGAGTGCAGGAG
+
88BCCD15)1)8888;;;;<<;CCFGGGGGGGGGGGGGGGGGGGGGGGGGGGEFFFGGGGGGGGGGGGGGGGGGGGGGGGGGGGGGGGGGGGGGGGGGAFGGEGGGGCCEFGGGGGGGGFGGGGGGGGGGG?FGGGFGGGGGD7FGGGGGGGGGGGGGCF,;FFFGEEEGGG+?895=CEEDEFCFGDGCCFFFGGFC3?7CEFGC@BDEDC:F):D<CG>EGFG@GGFFC=9::FFBFC6D<669=>GBA*..(41FF>F?>B0<<A=):<846+.7(46??((,(-:4934:<A*-4(4
@M02996:162:000000000-B87FG:1:1101:21963:7106 1:N:0:TAGCGCTC+TATCCTCT
CCTACGGGAAGCAGCAGCTAAGAATATTCCGCAATGGGGGAAACCCTGACGGAGCGACGCCGCGTGGACGATGAAGGCCGGACGGTTGTAAAGTCCTTTTATGGCAGAGGAATACGCGGGGGAGTGGAAAGCCCCTGCGATGACTTTAGGCCATGAATAGGCACCGGCTACTTACGTGCCAGCAGCCGCGGTAACACGTAAGGTGCGAGCGTGGTTCGGCAGCATTGGGCGTAAGGGGCAGGTAGGCGGTCTTTCAAGCCAGGCTTGAAAGCCAGGGGCTCAACCCCTGCACGCAGATGGG
+
88ACC>9A5)1;;=6===;=====;<CFAFFFGGCFGFGGGGGGGGGGFFGCFFC@FGECFFFEFGC@<CCFDFFFEFGGGG+@FGGGGGGGGGGGGGFGGGGGG,B+DF,=BF:<FGGG77**=CFGFFCFFGGGGGC=EEFG9+1BFF6ECFC@FGC,?*+4=?5CGE*<>03::CFF7>5:C4CDGGG>83+2)100**3=@*7;:@DG*57D7())0*20C96C?5C)(4(9263)().94>F;)49)))-.)<*((040((,./-24((.25((,49)18(43,(.,((((.))..
@M02996:162:000000000-B87FG:1:1101:9969:7110 1:N:0:TAGCGCTC+TATCCTCT
CCTACGGGAGGCTGCAGTGGGGAATATTGGGCAATGGGCGAAAGCCTGACCCAGCAACGCCGCGTGAAGGAAGAAGATCTTCGGGTTGTAAACTTCTTTTATGAGGGACTAAGGAAGTGACGGTACCTCATGAATAAGCCCCGGCTAACTACGTGCCAGCAGCCGCGGTAATACGTAGGTGGCAAGCGTTATCCGGATTTACTGGGTGTAAAGGGCGCGTAGGCGGGAGAGCAAGTCAGATGTGAAATCTGTGTGCTTAACTCACAAACTGCATTTGCAACTGTTTTTCTTGGTTGCTGGG
+
88ACCBAA>)18========;888ECFGGGGGGGGGGGGGG>FGGGGGGGGGGGGGFFGGGGGGEDGGGGGGGGGGFFGGGGGG:FE:BF,BEGGGGGGGCG@EGEFGD8<FG8?E:FFFFCCF:FGCG<E?@9EAEDEG+C@7FEECEDDFCGGC6@+@,=EGGEGEGGGG+?C99=7EEFFFCFF<DGGGGFDE3CDFCFG=CCA)>A@7C=)5:6DD;?EGGE5)009@>?7FAAF7<06@<?7AD<)1<),-<F*6-*..83<28-082<FA4)6).)(.-:10865.)-,())..(
@M02996:162:000000000-B87FG:1:1101:9949:7112 1:N:0:TAGCGCTC+TATCCTCT
CCTACGGGAGGCTGCAGTGGGGAATATTGGGCAATGGGCGAAAGCCTGACCCAGCAACGCCGCGTGAAGGAAGAAGATCTTCGGATTGTAAACTTCTTTTATGAGGGACGAAGGAAGTGACGGTACCTCATGAATAAGCCACGGCTAACTACGTGCCAGCAGCCGCGGTAATACGTAGGTGGCAAGCGTTATCCGGATTTACTGGGTGTAAAGGGCGCGTAGGCGGGAGAGCAAGTCAGATGTGAAATCTGTGGGCTTAACTCACAAACTGCATTTGAAACTGTTTTTCTTGAGTGCTGGG
+
88CCCF>588)=========;88BFGGGGGGGGGGGGGGGGGGGGGGGGGGGGFGGGGGGGGGGGGGGGGGGGGGGFFGGGGGGGGGGGGGGGGGGGGGGGGGGGGGGGGGGGGGFGGGFGFDFFGGFGFG,C;FFGGGG@EEEGEGFGGGGGGGGGGGGGFGGGGG5EE>FFFFFCGGGGGFFGGGGGGGGGFGGEGGFGGGFG*.):FGFCA:DDFGG>EGGGFC<23CFFB:FBB?F<:<FA==<GAAFFB?F?GGBBFAAF7>(727<<AFE?<A4<F<:<9<:8AA<2)6)9<<?(
@M02996:162:000000000-B87FG:1:1101:11801:7116 1:N:0:TAGCGCTC+TATCCTCT
CCTACGGGTGGCAGCAGTGGGGAATATTGGGCAATGGGCGAAAGCCTGACCCAGCAACGCCGCGTGAAGGAAGAAGGTCTTCGGATTGTAAACTTCTTTTATGAGGGACGAAGGACGTGACGGTACCTCATGAATAAGCCCCGGCTAACTACGTGCCAGCAGCCGCGGTAATACGTAGGTGGCGAGCGTTATCCGGATTTACTGGGTGTAAAGGGCGCGTAGGCGGGGATGCAAGTCAGATGTGAAATCTATTGGCTTAACTCATAAACTGCATTTGACACTGTATCTCTTGAGTGCTGGG
+
88BCC585800====;==;;;888C;FFGGGGFGGGGGGGGGGGGGGGGGGGGGGGGGGGGGGGGGGGFGGGGGGGFFGGGGGGGGGAFGGGGGGGGGGGFG,CFFECCEGGGEEFGGC,AFCFDGFDFFG,E;EFGAGF7C8CCECFGGGG6F>FFFFGDCGG7E7?ECB7:C@E?,=CFGFF=7CDGGGGFFGDEGCA;C?BGCF3;?CCC?5DG>GGFGGGGE=D>FGF<229<AFC2::7)9=9CB46)63:?C*.47<<25:<FB7<AF4@F4)64/2<<A)-26A3)).)164:(
@M02996:162:000000000-B87FG:1:1101:21971:7122 1:N:0:TAGCGCTC+TATCCTCT
CCTACGGGAAGCAGCAGCTAAGAATATTCCGCAATGGGGGAAACCCTGACGGAGCGACGCCGCGTGGACGATGAAGGCCGGACGGTTGTAAAGTCCTTTTATGGCAGAGGAATAAGCGGGGGAGTGGAAAGCCCCTGCGATGACTGTAGGCCATGAATAAGCACCGGCTAATTACGTGCCAGCAGCCGCGGTAACACGTAAGGTGCGAGCGTTGTTCGGAATCATTGGGCGTAAAGGGCATGTAGGCGGTCTGTCAAGCCAGGCGTGAAAGCCCGGGGCTCAACCCCTGAACTGCGCTTGG
+
88CCC>=A)01=========<===CFFGGGGGGGGGGGGGGGGGGGGGGGGGGFGGGGGGGGGGGGDGGGGGGGGGFGGFGG:CFGGGGGGGGGGGGGGGFGEDE=FGGGGGGGGGGGGGGD<FFGGGGFFGGGGGGGG7E5@FFFGFGGGGGGGGGGGGGGGGGGGGGGGGGBFGGGGGGG@?GGGDDGDGGFGGFGG4CGGFGGB>EFGGGFFGGFGGFG<>FFGGBFGFFB<FABEF4C<=<7?BGBF52<A>FGFFFF??>(14)6*82(.:7947:@?F??B:18:?2233870:<
@M02996:162:000000000-B87FG:1:1101:4008:7124 1:N:0:TAGCGCTC+TATCCTCT
CCTACGGGAGGCTGCAGTCGAGAATCATTCACAATGGGGGCAACCCTGATGGTGCGACGCCGCGTGGGGGAGGAAGGTCTTCGGATTGTAAACCCCTGTCATGCGGGAGCAAGGCGCAAGCTTGATAGTACCGCAAGAGGAAGAGACGGCAAACTCTGTGCCAGCAGCCGCGGTAATACAGAGGTCTCAAGCGTTGTTCGGAATCACTGGGCGTAAAGGGTACGTAGGCTGCCGCATAAGTCGCGCGTGAAAGGCAGGGGCTCAACCCCTGGAGTGCGCGTGATACTGTGCGGCTGGAGTG
+
8ACCCFFA80)=========88;BFGGGGGGGGGGGGGGGGGGGGGGGGGGGGGFGGGGGGGGGFGGGGGGGGGGGGGGGGGGGGGGGGGGGGGGGGGGGGGFGGGGGGEGGGGGGGGGGGGGGGGFGGGGGGGGGGGGFCGGGGFGGGGGGGGGGGGGGGGGGGGGGGGGGGGGGGGGGGGFFGGGGGGGFGFGGFGGFGGDFCDFFFFFFGEEGGDGGFFCDGFGGBFGFBFB>:?@F<::>>>EFGF:FF??F?EGFF517<B?:E?GF??FG=B>B(712><BDAF4:;>64<6<,4
@M02996:162:000000000-B87FG:1:1101:4027:7127 1:N:0:TAGCGCTC+TATCCTCT
CCTACGGGAGGCTGCAGTCGAGAATCATTCACAATGGGGGCAACCCTGATGGTGCGACGCCGCGTGGGGGAGGAAGGTCTTCGGATTGTAAACCCCTGTCATGCGGGAGCAAGGCGCAAGCTTGATAGTACCGCAAGAGGAAGAGACGGCAAACTCTGTGCCAGCAGCCGCGGTAATACAGAGGTCTCAAGCGTTGTTCGGAATCACTGGGCGTAAAGGGTACGTAGGCTGCCGCATAAGTCGCGCGTGAAAGGCAGGGGCTCAACCCCTGGAGTGCGCGTGATACTGGTGTGCTGGAGTG
+
AACCCDFB=0)===8=====88;BFGGGGGGGGGGGGGEGFGGGGGGGGGGGGFFFFGGGGGGGGGGGGGGEGGGGGGGGGGGGGGGGGGGGGGGGGFGGGG9FFGGGGGGGG7FFGF7CGGFGFFFGGGGGGGDEBFGGGGGGGGG8EGGGGGGGGCDGFGFCFF6EGGGGCEGGFGGGCCFA@FGCFFCGGECCBGGBGG5@FC?=*8DCGFBC5):5@EF3C?F58FGDBF;@:?@::;?@9EFF3<664<?B(:D01)4>B03:DFFB((?;7(313>2(-)))).((-6.)9(.,.
@M02996:162:000000000-B87FG:1:1101:9962:7128 1:N:0:TAGCGCTC+TATCCTCT
CCTACGGGAGGCTGCAGTGGGGAATATTGGGCAATGGGCGAAAGCCTGACCCAGCAACGCCGCGTGAAGGAAGAAGATCTTCGGATTGTAAACTTCTTTTATGAGGGACGAAGGAAGTGACGGTACCTCATGAATAAGCCACGGCTAACTACGTGCCAGCAGCCGCGGTAATACGTAGGTGGCAAGCGTTATCCGGATTTACTGGGTGTAAAGGGCGCGTAGGCGGGAGAGCAAGTCAGATGTGAAATCTGTGGGCTTAACTCACACACTGCATTTGAAACTGTTTTTCTTGAGTGCTGGG
+
88ACCF=5:0)=========;88BEFGGGGCGGGGGGGGGGGGGGGGGGGGGGFFFGGGGGGGGFGEFEGGGGEFGFFGGGGFGFFGGGGGFGFGGGGGGGGFFGGGGGGEEDEFGFFFFG7>FGGGGGGG?D;E;EDFGCFC7FGCEGGGGCGGGFADFBCGG>EE*=CCECDCC?EEE?9AFACC9DEDGEF=E3>GF7CG=CCA3:BDFGF3C)3CGFGGGEF=39;DFF009AAF:4*6=4*9:CBAB<B027F<<A4>7BD81049>AFFE*)6)-=4AA<04,:459,6285<?3
@M02996:162:000000000-B87FG:1:1101:11788:7128 1:N:0:TAGCGCTC+TATCCTCT
CCTACGGGTGGCAGCAGTGGGGAATATTGGGCAATGGGCGAAAGCCTGACCCAGCAACGCCGCGTGAAGGAAGAAGGTCTTCGGATTGTAAACTTCTTTTATGAGGGACGAAGGACGTGACGGTACCTCATGAATAAGCCACGGCTAACTACGTGCCAGCAGCCGCGGTAATACGTAGGTGGCGAGCGTTATCCGGATTTACTGGGTGTAAAGGGCGCGTAGGCGGGGATGCAAGTCAGATGTGAAATCTATGGGCTTAACTCATAAACTGCATTTGAAACTGTATCTCTTGAGGTCTGGG
+
88BCCD@5:))=;======;;@CFFGGGGGGGGGGGGGGGGGGGGGGGGGGGGFFFGGGGGGGGFGGGGGGGGGGGFGGGGGGGEGGGGGGGGGGGGGGGGGFFGGFCFGGGGGGGGGGGGGGGGGGGGGG9FFFDGFGG8EEGGGGGGGGGDGGGGGGGGGGFEGGDEGGGFGFGGFEGGGFECCGGGGGGGFEGEGGFFGGFGGFFFFGFFB5DD>GGFGGGGFGGFFGFFFBFAFF;<F44:49<FFFFFDFFFGGFFFFFB>4<FAD<AFFFFA-9A7464.:<A4<D<7((7:<B0
@M02996:162:000000000-B87FG:1:1101:9942:7133 1:N:0:TAGCGCTC+TATCCTCT
CCTACGGGAGGCTGCAGTGGGGAATATTGGGCAATGGGCGAAAGCCTGACCCAGCAACGCCGCGTGAAGGAAGAAGATCTTCGGATTGTAAACTTCTTTTATGAGGGACGAAGGAAGTGACGGTACCTCATGAATAAGCCACGGCTAACTACGTGCCAGCCACCGCGGTAATACGTAGGTGGCAATCGTTATCCGGATTTACTGGGTTGAAAGGGCCAGGTGGCGGGAGAGCAAGTCAGATGTGAAATCTTTGGGCTTAACTCACAAACTGCAATGGAAACCGTTTTTCTTGGAGTTTAGG
+
68ACCF5):818;=======;88BFGFFGGGGFGGGGGGGEGEGGGGGDFEGGFGGGGGGGGGG>FEDGGGGGGGG<EFFGGGGGGD8FFDFFGGGGBFGGFGCG87CC@FEG78<FGGCAF7F?FAFFFFC8DECFCFGFFDGGGEDGGGG>,,+>,=+++66@>7E**4:+2*,6,==CF4A,005;C7,1=5:)7*;:::AG*)))/+3;A)**,2*)2:*:)1),)930:184)/26:.*.1*.*))*.(((,/9))*.42),17)23))9:)))47)(-,.,(55))))(,)))))
@M02996:162:000000000-B87FG:1:1101:18206:7135 1:N:0:TAGCGCTC+TATCCTCT
CCTACGGGTGGCTGCAGTGGGGAATATTGGGCAATGGGCGAAAGCCTGACCCAGCAACGCCGCGTGAAGGAAGAAGGTCTTCGGATTGTAAACTTCTTTTATGAGGGACGAAGGACGTGACGGTACCTCATGAATAAGCCACGGCTAACTACGTGCCAGCAGCCGCGGTAATACGTAGGTGGCAAGCGTTATCCGGATTTACTGGGTGTAAAGGGCGCGTAGGCGGGAGAGCAAGTCAGATGTGAAATCCATGGGCTTAACCCATGAACTGCATTTGAAACTGTTCTTCTTGAGTGCTGGG
+
88BCCF@58)0=======;;;888CFFGGGGGGGGGGGGGGGGGGGGGGGGGGFFFFGGGGGGGGGGGGGGGGGGGGGGGGGGGGGGGGGGGGGGGGGGGGGFGGGGGGGGGGGGGGGGEGGGGGGFFFFGGGCFGGDGGGGGGGGGGGGGGEGGGGGGGFGGGDGGEGGGGGGGGGCGGGGFFGFGGGGDGGFGGFGGFFGGFFGF>5ACEDF>D)6D<3EEGGFECBBGFB019<>F:<CAFBFFDG?<FBB?F?FF24B?FFFFAF49<)6B764<>DF>><<DFBA9<))..*6<:1
@M02996:162:000000000-B87FG:1:1101:11805:7137 1:N:0:TAGCGCTC+TATCCTCT
CCTACGGGTGGCAGCAGTGGGGAATATTGGGCAATGGGCGAAAGCCTGACCCAGCAACGCCGCGTGAAGGAAGACGGTCTTCGGATTGTAAACTTCTTTTATTAGGGACGAATGACGTGGCTGTCCCTCATTAATACGCCCCGTCTAACTACGTGCCCGCCGCCGCTTTAATCCGTAGGTGGCGCGCTTTTTCCGGATTTACTGGGTTTAAGGGGCGCGTGGGCGTGGATGCATGTCAGGTGTTATATCTTGTGTCTTACCTCATACAGTGCCTTGTACTCTTTCTCTCTTGTGTTCTGGG
+
88BCC>=9:0);===;==;;;88BFGGGG<,FFGGGGGGGGGGGGGGGGGCFFEFGGGGGGGGGGGFFCFF,EF,B:FCFGGGGBFE?FGGGGGCFGGGG,FBFFFGC7>=FC,85?@++8,8A,:E9FAE,,9C,,+@F+@+58>+,@B,3+5>6B8;*@0>EC5*/=4,=+?CF,/==,*;8*:7)1/*++**3)>C/2:F7C*83))2+*.)97()1)1:*:0*/,96;<-2=4)**.0)).**.25)*))...:*)29):26<)*.2))67+*-))./).).6A<)-.-).(*-))(
@M02996:162:000000000-B87FG:1:1101:7508:7140 1:N:0:TAGCGCTC+TATCCTCT
CCTACGGGCGGCTGCAGTGAGGAATATTGCACAATGGAGGAAACTCTGATGCAGCAACGCCGCGTGAGCGATGAAGGTCTTCGGATCGTAAAGCTCTGTCCTTGGGGACGAATACTGACGGTACCCAAGGAGGAAGCCCCGGCTAACTACGTGCCAGCAGCCGCGGTAATACGTAGGGGGCGAGCGTTATCCGGAATTATTGGGCGTAAAGAGTACGTAGGTGGCTGCGTAAGCGAGAGGTGAAAGCCCGGGGCTTAACTCCGGCGAGCCTTTCGAACTGCGTGGCTTGAGTGCAGGAGGG
+
88BCCDA)8))8888;;;;;;;;;EFGGGGGGGFGGGGGGFFGGGGFGGGGGGGGGGGGGGGGGGGGGGGGGGFGGFGGGGGGGGGGGGGGGGGGGGGFGGGGGGGGGGGGGGGGGGGGGGGGGGGFCFGGGGGGGGGGGGGGGGGGGGGGGGGGGGGGCFGGGGGGEDCCFGCGGGGGGGGFFCDGG/CFGGFGGFGGFGGGFGGDFFFGGGFFGGFGGFF?GGFGGFFGFFFB8;>ED?FFFAFF?G>BB9>9FFGGFAF?BFFBF53054AD@>??FFFF?>BF?91362)46)(-8>
@M02996:162:000000000-B87FG:1:1101:24938:7172 1:N:0:TAGCGCTC+TATCCTCT
CCTACGGGTGGCAGCAGTCGAGAATCATTCACAATGGGGGCAACCCTGATGGTGCGACGCCGCGTGGGGGAGGAAGGTCTTCGGATTGTAAACCCCTGTCATGTGGGAGCAAGGCGCAAGCTTGATAGTACCACAAGAGGAAGAGACGGCAAACTCTGTGCCAGCAGCCGCGGTAATACAGAGGTCTCAAGCGTTGTTCGGAATCACTGGGCGTAAAGGGAGCGCAGGCGGAGATGCAAGCAGTCTGTACAATACCGGGGCCCAACCCCGGACCTGCAGACTGGACTGTTTCTCTTGGATA
+
8ACCCE>==1)=;======888;8FFAFFFGGGGGGGGGGGGGGGGGGGGGGGFGGGGGGGGGGGGGGGGGGGGGGGGGGGGGGGGGGGGGGGGGGGGGGGGGGGGGGGGGGGGGGGGGGGGGGGGCGGGGGGGGGGGGGG6FDFCGGGGGGGGGGGA=CDCF@F?FGGGGGGE=CCFGGDGAFCCFGGDFDG5:E>F>@GD=;<FFFFFG=CDD*<9FGFGGGGFGGFBGEFF:FAAFG:9<14/*67AAFFA??BGG6>FB?1:?F:39,46F*7:()498???.4.6>4)6444...)
@M02996:162:000000000-B87FG:1:1101:3313:7207 1:N:0:TAGCGCTC+TATCCTCT
CCTACGGGAGGCTGCAGTGGGGGATATTGCACAATGGAGGAAACTCTGATGCAGCAACGCCGCGTGAGGGAAGAAGGTCTTCGGATTGTAAACCTCTGTTTTTAGTGACGAAACAAATGACGGTAGCTAAAGAGGAAGCCACGGCTAACTACGTGCCAGCAGCCGCGGTAATACGTAGGTGGCAAGCGTTGTCCGGATTTACTGGGTGTAAAGGGTGCGCAGGCGGGACGTCAAGTTGGATGTGAAATGCCAAGGCTTAACCTTTGAAATGGATCCAAAACTGTCGGTCTTGGGTGGAGTG
+
8ACCCBA5=1)8=;=;==;=;8@@FFGGGGGFFFFFGGGGGFGGGCFGGFFGGE@EFGGGFFFGCFGGGGFFGGGGGEEFGGGGGGGGGFEFA=4AFGFFGFGGFGG9FF+@FGFEFGCFFEGEGGGFADGGFGGGD8DCFDEGC8CGGGG@EGG?E9FGGGGFGCCGEEGGG9F9?9;EFF66CFFGGCCEAFGG>DDFGFF6@FFBD4C+:45CC0DC>GGDG>:)2;9)(8?@):?6)C394@B2*64*30:(4?>6<742)6<A*-0).6);*5<<79)).((--,.9)(,(0((((
@M02996:162:000000000-B87FG:1:1101:3189:7208 1:N:0:TAGCGCTC+TATCCTCT
CCTACGGGTGGCAGCAGTAGGGAATATTGGTCAATGGGGGGAACCCTGAACCAGCCATGCCGCGTGAGGGAATAAGGCCCTACGGGTCGTAAACCTCTTTTGCCGGGGGCTAAGGGGCGCCGTGCGCGGCGTTGTGAATGTACCCGGCGAATAAGCATCGGCTAACTCCGTGCCAGCAGCCGCGGTAATACGGAGGATGCGAGCGTTATCCGGATTTATTGGGTTTAAAGGGTGCGCAGGCGGGCCGGTAAGTCAGCGGTGAAATGTCGGGGCTCAACCCCGGCCGTGCCGTTGATC
+
8ACCCEF=100=;======<;8;CFFGGFGGGGGGGGGGGGGGGGGGGGGGGGFFGFGGGGDGGGGGFGGEGGGGGGGGGGGGGGGGEGGGGGGGGGGGGGGGGGDEEGGGGGFGDGGGGGGGEGGCC>GGGGGGGGGGGGGGGGGGGGGGGGFGGG9DCGGGGGGGGGGGFGGGGGCGGGGFFGGGGGCFGGFGGBCF:DCEEEGFFFFGGGFECD)?GFFCCG33CA6C@<?F>BBFG0935;DE>DBF?46657EC19:<AA9<>41D>44@0938<8),(4(9>B((,4((.*
@M02996:162:000000000-B87FG:1:1101:28264:7214 1:N:0:TAGCGCTC+TATCCTCT
CCTACGGGGGGCAGCAGCTAAGAATATTCCGCAATGGGGGAAACCCTGACGGAGCGACGCCGCGTGGATGATGAAGGCCGGAAGGTTGTAAAATCCTTTTATGACTGAGGAATAAGTATTCTGAGAGAAACGGAGTATGGTGACTGTAGGTCATGAATAAGCAACGGCTAATTACGTGCCAGCAGCCGCGGTAACACGTAAGTTGCGAGCGTTGTTCGGAATTATTGGGCGTAAAGGGCATGTAGGCGGTCTTGCAAGCTTGGTGTGAAAGGCAGGGGCTTAACCCCTGGACTGCGTTGAG
+
88CCCE:=>=)8888:::::<::CFFGGGGGGGGGGGGGGGGGGGGGGGGGGGFEGFGGGGGGGGGGGGGGGGGGGGGGGGGEGGGGGGGGGGGGGGGGGGGGGGGGGGGGGGGGGGGGGGGGGGGGGGGGGGFEGGGGGGGGGGGGGGGGGGGGGGGGGGGGGGGGGGGGGGGGGGGGGGGFFGGGGGGGGGFGGFGGFGGGFGGEBE@GEGFFGGFGC>CFGGFGG?FGFFFFFFFFG?GFFFFFF9;BEFAAF9FG?FFF7?FFAFBGF??EGFFBF??>FF<??B?88368<.490,
@M02996:162:000000000-B87FG:1:1101:3329:7215 1:N:0:TAGCGCTC+TATCCTCT
CCTACGGGAGGCTGCAGTGGGGGATATTGCACAATGGAGGAAACTCTGATGCAGCAACGCCGCGTGAGGGAAGAAGGTCTTCGGATTGTAAACCTCTGTTTTTAGTGACGAAACAAATGACGGTAGCTAAAGAGGAAGCCACGGCTAACTACGTGCCAGCAGCCGCGGTAATACGTAGGTGGCAAGCGTTGTCCGGATTTACTGGGTGTAAAGGGTGCGCAGGCGGGACTGCAAGTTGGATGTGAAATGCCAAGGCTTAACCTTGGAACTGCATCCACAACTGTAGTTCTTGATTGGGGTA
+
8ACCCDF5:))===8;====;8@@FGGGGGGGGGGGGGGGGGGGGGGGGGGGGGGGGGGGGGGGGGGGGGGGGGGGGGGGGGGGGGGGGGGGGGGGGGFGGGGGGGGGGGGGGGGGGGGGGGGGGGGGGGGGFG?FFGGGGGGGGEGGGGGGEGGGGGGGGFGGEGGEGGG7FGGGGGGGGGFFEFGGGGDGGFGGFGGFGGGFGGFFFFGGGF)>D;DG@CEGGFGDFFGFABAF<BF4<D?FDF*)26:F?0?FFGG>2?>ABFB405>?<2@C:(46???:<FF24).42))6)((4(
@M02996:162:000000000-B87FG:1:1101:14702:7217 1:N:0:TAGCGCTC+TATCCTCT
CCTACGGGCGGCTGCAGTGGGGAATATTGCACAATGGGGGAAACCCTGATGCAGCGACGCCGCGTGAGCGATGAAGTATTTCGGTATGTAAAGCTCTATCAGCAGGGAAGATAATGACGGTACCTGACTAAGAAGCTCCGGCTAAATACGTGCCAGCAGCCGCGGTAATACGTATGGAGCAAGCGTTATCCGGATTTACTGGGTGTAAAGGGAGCGTAGGCGGCATGGCAAGTCTGATGTGAAAGGCAGGGGCTCAACCCCTGGACTGCATTGGAAACTGTCAAGCTAGAGTGTCGGAGGG
+
8ACCCE108))8888;;;;;;88BFFGGGGGGGGGGGGGGGGGGGGGGGGGGGFGGFGGGGGGGGGGGGGGGGGGGGGGGGGGGGGGGGGGGGGGGGGGGFGGFGGGFGGGFGGGGGGGCFDGGGFDGGFF<DFFGGGGGGGGEFGFEGGGFGGGGGGGGGGGEEG5=EFFGGFGGCFGGEFFFGGGCCGGCEDGGFCGFGGCFGGFFFFCCCD>CD?GGFGEGCEGGFFFFFFFFFFFGA766>>F?G>BFFFFFFGGFFFFF0?FFF7FFB?FFF?BA<@9<<?D<7235>AFF>BFFF
@M02996:162:000000000-B87FG:1:1101:24185:7221 1:N:0:TAGCGCTC+TATCCTCT
CCTACGGGCGGCAGCAGTGAGGAATATTGGTCAATGGACGGAAGTCTGAACCAGCCATGCCGCGTGCAGGAAGACGGCCCTATGGGTTGTAAACTGCTTTTGTGGTGGAGCAATAAGGCGTACGTGTACGCCGATGAGAGTACATCACGAATAAGCATCGGCTAACTCCGTGCCAGCAGCCGCGGTAATACGGAGGACCCGAGCGTTATCCGGATTTATTGGGTTTAAAGGGTGCGCAGGCGGAGGATTAAGTCAGCGGTGAAATTTTCATGCTCAACATGAAAACTGCCATTGATACTGG
+
8ACCCB11)108888;;<;;;;;CFFGGGGGGGGGGGGGGGGGGGGGGGGGGGGGGGGGGGGGGGGGGGGGGGEFGGGGGGGGGGGGGGGGGGGGGGGFGGGGGGGGGFGGGGGGGGGGGGGGGGGGGGGGGGGGGDGGGGGGGGGGGGGGGGGGGGGGGGGGGGGGGGGGGGGGGGGGGGGFFGGGGGGGGGFGGFGFFGCC>EGFFFFGGGFFGCAFFFGGGG>CF4FGF(4?@6>D<6C>)4BB?GFFFA99A?CD?>FDB<BFFFFFBAFFFFBFFFFAFAF:<>?5<>A2<7:<<2
@M02996:162:000000000-B87FG:1:1101:3314:7226 1:N:0:TAGCGCTC+TATCCTCT
CCTACGGGAGGCTGCAGTGGGGGATATTGCACAATGGAGGAAACTCTGATGCAGCAACGCCGCGTGAGGGAAGAAGGTCTTCGGATTGTAAACCTCTGTTTTTAGTGACGAAACAAATGACGGTAGCTAAAGAGGAAGCCACGGCTAACTACGTGCCAGCAGCCGCGGTAATACGTAGGTGGCAAGCGTTGTCCGGATTTACTGGGTGTAAAGGGTGCGCAGGCGGGACTGCAAGTTGGATGTGAAATGCCAAGGCTTAACCTTGGAACTGCATCCAAAACTGTAGTTCTTGAGTGGAGTA
+
8ACCCAD@=)18=;8;====;8@@BEFGGGGFFGGGEGGGFGGGGGGGGGGGGGGGGGGGGGDFFFGGGGGGGGGGGGGGGGGGFGGGGGGGGGGGGGFGGGGGGGGGGGGEGGGG:FFCFGGGGGGGGGGGGGGG@FGGGGEFGGGFFEFGGGGGGGGCGCFCFGGECEG@D;1=DFGGGGFFGGFC<=?*>BEGFGGFGGGFGG=A;FGFD98CGFGD5:C3=BEC9:D4)8<=4)02.2:9A@F<F<:6:6612:9AAFAAFBBAFBGB<69<94417@F<45-:244<A0).><6,(
@M02996:162:000000000-B87FG:1:1101:3197:7227 1:N:0:TATCGCTC+TATCCTCT
CCTACGGGTGGCAGCAGTAGGGAATATTGGTCAATGGGGGGAACCCTGAACCAGCCATGCCGCGTGAGGGAATAATGCCCTACGGGTCGTAAACCTCTTTTGCCGGGGGCTAAAGTGCGCCGTGCGCGGCTTTGTGAATGTACCCTGCGAATAAGCATCGGCTAACTCCGTGCCAGCAGCCGCGGTAATACGGAAGATGCGAGCGTTATCCGGATTTATTGGGTTTAACGGGTGCGCAGGCGGGCCGGTAAGTCAGCGGTGAAATGTCGTGGCTCAACCCCGGCACTGCCGTTTGTGCTGG
+
88CCCBDFA1)===8===,<;8;;CFFGFFFFGGGGGG7B+@F+DGGGGGGGGGGGGFG8:@FGGGGDAFF=,AF,@BCFGGDGGGF7FGFFFG,@EEGGG@:DCFGDC*<CD,F;FC@EG*141<@:CC5CC+CC9CFCC9CG++*/:C8CFGGGGFFCGGGGG?CGGDGGGGGCFGGGGGFDCD59FCFCGF*::CCFC<EFDG@BFFFGG>DGGAGFBGGGGF6:)7C>09::01><9>050>)(17:4<442)2983>7>).6448D:1:F090?4(),49(408<6B:0(,)-))(
@M02996:162:000000000-B87FG:1:1101:10765:7272 1:N:0:TAGCGCTC+TATCCTCT
CCTACGGGGGGCAGCAGTGGGGAATATTGGACAATGGGGGAAACCCTGATCCAGCGACGCCGCGTGAGTGAAGAAGTATTTCGGTATGTAAAGCTCTATCAGCAAGGAAGAAAATGACGGTACTTGACTAAGAAGCTCCGGCTAAATACGTGCCAGCAGCCGCGGTAATACGTATGGAGCAAGCGTTATCCGGATTTACTGGGTGTAAAGGGAGCGTAGACGGCAAAGCAAGTCTGAAGTGAAATCCCGGGGCTCAACCCCGGAACTGCTTTGGAAACTGTTTAGCTAAAGTGCAGTAGAG
+
8ACCCE5=>1)8888::<:::88BFGGGGGGGGGGGGGGGGGGGGGGGGGGGGFGGGGGGGGGGFGEGGGFGGGGGGGGGGGGGGGGGGGGGGFGGGFFGGGGGGGGGGGFFGGGGGGGDGGGGGBFGGGGFGGGGGGGGGGGGGGGGGGGGGGGGGGGGG<EEDGEEFFGGGFGFFGGF5C@FGGGDGGGGGFGGFFGFGGGFGGFF4@GGGFFCG?GGFGGGGD6C?F<;>>AFFFF>4:<@AFFFDFFFFBFF<CFFFF07994<?BG22(9C=:64)9:):A<))))..4.6/).)6
@M02996:162:000000000-B87FG:1:1101:7003:7277 1:N:0:TAGCGCTC+TATCCTCT
CCTACGGGTGGCTGCAGTAGGGAATATTGCACAATGGGGGAAACCCTGATGCAGCAACGCCACGTGTGGGAAGAAGCATTTCGGTGTGTAAACCACTGTCGTGAGGGAATAATGCTTGGCCTCGGCCAAGTTGAATGTACCTCGAAAGGAAGCACCGGCAAACTTCGTGCCAGCAGCCGCGGTAATACGAGGGGTGCAAGCGTTGTTCGGAATCACTGGGCGTAAAGGGAGCGCAGGCGGAGATGCAAGCAGTCTGTACAATACCGGGGCCCAACCCCGGACCTGCAGACTGTACTGTTT
+
8ACCCBF510)====;=;;=;8;CFGGGGGGGGGGGGFGGGGGGGGGGGGGGGGGGGGGGGGGFCFGFGGGFFGGGGGGGGGGEFGGGG9EFFGCEGGGGGGGGGGGBEFGFGGGGGGGGGGGGGGGGEGGGFEFGCEFGGGFGCFE8FGCFGGGGGCDBE+3EFGEEGGGGGGG>>FEGEG>*:B9FGGGGG)4:AGGFGGE:EDFFFDGG<FFF73C80:CGC5<7?>GB>FFFBBEGF<6@<744FF:?B?45-+:)6=935?0;E6933:E:74,27>1:<?43)4.8-))-/:))
@M02996:162:000000000-B87FG:1:1101:20732:7286 1:N:0:TAGCGCTC+TATCCTCT
CCTACGGAGTGCTGCAGTGGGGGATATTGGTCAATGGGGGCAACCCTGAACCAGCGACGCCGCGTGAGGGAAGAAGGTCTTCGGATTGTAAACCTCTGTCTTCGGTGACGATAATGACGGTAGCCGAGGAGGAAGCCACGGCTAACTACGTGCCAGCAGCCGCGGTAATACGTAGGTGGCAAGCGTTGTCCGGAATTACTGGGTGTAAAGGGAGCGTAGGCGGGGACGCAAGTTGAATGTTAAATTTATCGGCTCAACCGGTAACTGCGTTCAAAACTGTGTCTCTTGATGGGAGTAGAGG
+
8ACCCF>)1))===========8@FFGGGGGGGGGGGGGGGGGGGGGGGGGGGFFGFFGGGGGGFGGGGGGGGGFGGGGGGGFGGGGGGGGGGGGGGGFGGGGGGGGGGG=CGGGGGGGGFFEFGGGGGEDGEFGGGGGGGGG:FGGCFGGFGGGFFCGFGCECGGECEBEFGGGGGGGGGFAFGGGGGGGCEEEGFGGFGGGFGGFFFF>EF@EGGFG*?EE)>>EGFEDBFFF=:4F>626=2=42CA:DFBFF?G:39EFFFBF?:?C<?./<@?BBAF<26A24)6)4:?FBFF<A?
@M02996:162:000000000-B87FG:1:1101:8351:7293 1:N:0:TAGCGCTC+TATCCTCT
CCTACGGGGGGCAGCAGTGGGGAATATTGGACAATGGGGGCAACCCTGATCCAGCGACGCCGCGTGAGTGAAGAAGTATTTCGGTATGTAAAGCTCTATCAGCAGGGAAGAAAATGACGGTACCTGACTAAGAAGCCCCGGCTAACTACGTGCCAGCAGCCGCGGTAATACGTAGGGGGCAAGCGTTATCCGGATTTACTGGGTGTAAAGGGAGCGTAGACGGCGATGCAAGTCTGAAGTGAAAGCCCGCGGCTTAACTGCGGAACTGCTTTGGAAACTGTATTGCTAGAGTGTAGGAGGG
+
8ACCCF5>=1)8888::<:::88BEFGGGGGGGGGGGGGGGGGGGGGGGDFGGFFGGGGGGGGGFFFGGGGGGGGGGFGGGGGDEFGFGFGGGGGGGGGGGGFGEGG7FGGGGFF@FFCGG<EGGCBFGGGGGGGGCEG*=EGEFGFF?EGCGGGGGGGGGGGGGGG5<9EGGGGDGGG5*9FFGD5CGGFGGFGGFFGFGGE)?DFF*97AGFFGGF5C@EECE>E3:FFFFAFFF<?C?7<F>@F<D>FE06>DFFDABDB720))1-?9<86:=74<<9>><22:457A<)).95((,
@M02996:162:000000000-B87FG:1:1101:8370:7295 1:N:0:TAGCGCTC+TATCCTCT
CCTACGGGGGGCAGCAGTGGGGAATATTGGACAATGGGGGCAACCCTGATCCAGCGACGCCGCGTGAGTGAAGAAGTATTTCGGTATGTAAAGCTCTATCAGCAGGGAAGAAAATGACGGTACCTGACTAAGAAGCCCCGGCTAACTACGTGCCAGCAGCCGCGGTAATACGTAGGGGGCAAGCGTTATCCGGATTTACTGGGTGTAAAGGGAGCGTAGACGGCGATGCAAGTCTGAAGTGAAAGCCCGCGGCTTAACTGCGGAACTGCTTTGGAAACTGTATTGCTAGAGTGTCGGAGAG
+
88BCCA>:1:)8888::<:::88BFFGGGGGGGGGGGGGGGGGGGGGGGGGGGFFGFGGGGGGGCFGGGGGGGGGGGGGGGGGGEGGGFGGGGGGGGGFGGGGGGGGGGGGGGGGGGGGGGGGGGGGGGGGGGGDCGGGGGGGGGGGGGGGFGGGGGGGGGGGGGGGGGFGGGGGGGGGGGGFFGGGGGGGGGFGGFCGFGFG?EGFFFFFGGBDGDFGGFGGGGFEGFFGFFFBFFFF>2>50-77:D>BEF;BFFGGFFD>B6>>??ACF>(9@F:<A4794466<<<<)66A:56908
@M02996:162:000000000-B87FG:1:1101:12704:7298 1:N:0:TAGCGCTC+TATCCTCT
CCTACGGGAGGCTGCAGTGGGGAATATTGGGCAATGGGCGAAAGCCTGACCCAGCAACGCCGCGTGAAGGAAGAAGATTTTCGGATTGTAAACTTCTTTTATGTGGGACGAAGGAAGTGACGGTACCACATGAATAAGCCCCGGCTAACTACGTGCCAGCAGCCGCGGTAATACGTAGGGGGCGAGCGTTATCCGGATTTACTGGGTGTAAAGGGCGCGTAGGCGGGGATGCAAGTCAGATGTGAAATCCATGGGCTCAACTCATGAACTGCATTTGAAACTGTATCTCTTGAGTGCTGGG
+
88BCCB:581)====;====;88BFGGGGGGGGGGGGGGGGGGGGGGGGGGGGGGGGGGGGGGGFFGGGGGGGFGGFGGGGGGGFFGGGGGGGGGGGGGGGG<FGGGGGEGGGGGGGGGGGGGGFGGGGGG<FAFBFGGGGGEGGGGGGGGGGGGGGGGGGFGGGGG>ECCFGGGGGGGGGGFFEGGGGGGGFFGG@GDFFGGFGGFFFFG?FF3DGFGDEGGGGFEG>FG><DAFABF?AC46:7?BGBBBB:?BFGG<?FBFFAF<B<FFBFF7FA49<=449464)468))-.9<9?1
@M02996:162:000000000-B87FG:1:1101:22455:7306 1:N:0:TAGCGCTC+TATCCTCT
CCTACGGGTGGTAGCAGCTAAGAATATTCCGCAATGGACGAAAGTCTGACGGAGCGACGCCGCGTGGATGATGAAGGTCGGACGATTGTAAAATCCTTTTATAACTGAGGAATAAGCAGTGTGAGAGAAACGCATTGTGGTGACTGTAGGTTATGAATAAGCAACGGCTAATTACGTGCCAGCAGCCGCGGTAACACGTAAGTTGCGAGCGTTGTTCGGAATTATTGGGCGTAAAGGGCATGTAGGCGGTTTTGCAAGCTTGGTGTGAAATTCCGGAGCTCACCTCCTGAACTGCGTTGAG
+
68BCC>58)1)===;<=====;;;CFGGGGFGGGGGGGGGGGGGGGGGGGGDGFFGGGGGGGGGFGGGGGGGGGEF<FF=FG:FFFGGGGGGGGGGGGGGGGFCFGGGGFCGGGGFGGGGGGG93?D>FFDGEGE>9D=CFE=FG9FFGGGGGGGACFFGGC;8FEGCEECFG,=CFGGGGFFFFFGGGGCEEFGGFCF8F4+;CGAEFBGED:BGFBCD5@F7E8<F0@DFF6(92<B589>46=F1C>(8???A)<<7A?:A:3<264D:A2?:531,8F..5:6()..5<2,(8,2(.
@M02996:162:000000000-B87FG:1:1101:25657:7309 1:N:0:TAGCGCTC+TATCCTCT
CCTACGGGTGGCTGCAGTCGAGAATCATTCACAATGGGGGCAACCCTGATGGTGCGACGCCGCGTGGGGGAGGAAGGTCTTCGGATTGTAAACCCCTGTCATGCGGGAGCAAGGCGCAAGCTTGATAGTACCGCAAGAGGAAGAGACGGCAAACTCTGTGCCAGCAGCCGCGGTAATACAGAGGTCTCAAGCGTTGTTCGGAATCACTGGGCGTAAAGGGTACGTAGGCTGCCGCATAAGTCGCGCGTGAAAGGCAGGGGCTCAACCCCTGGAGTGCGCGTGATACTGTGCGGCTGGAGTG
+
88BCC>A=11)=;=8;;==888CF<FFFFGGGGGGGFFCFFFGEGGGGGGGGGGFFCGGGGGGG@FEFGEG@>FDGGDFFGGGGFGGGGGFGDEGGGG<FFG,EFGGGGGGGGGGGGGGGGGG7F9BFGGG9EFEGGGGGFFEFFFGGGGGGGGFEFGFCGGCCC?AFEGEEGCEGDFGGGCAF@<:FFGGGGDGGFGGFGDC>@FFF6FG=7>DG:<CG:<7DFFGGBFF:1995:?FD<23737:2DFB4<:(,4CD99DFFFB<?56FB<?6FFF>>F>1.6:4:4<.499(,>??43
@M02996:162:000000000-B87FG:1:1101:27787:7310 1:N:0:TAGCGCTC+TATCCTCT
CCTACGGGAGGCAGCAGTGAGGAATATTGGTCAATGGACGGAAGTCTGAACCAGCCATGCCGCGTGCAGGATGACGGCCCTATGGGTTGTAAACTGCTTTTGTGGTGGAGCAATAAGGCGTACGTGTACGTCGATGAGAGTACATCACGAATAAGCATCGGCTAACTCCGTGCCAGCAGCCGCGGTAATACGGAGGATGCAAGCGTTATCCGGATTCATTGGGTTTAAAGGGTGCGTAGGCTGTGCTGCCAGTCAGGGGTGAAATACCCGGGCTCAACCCGGGAACTGCCTTTGATA
+
68BCCFF)11)========;;;;CFFGGGGGGGGGGGGGGGGGGGGGGGGGGGGFGGGGGGGGGGGGGGGGGGGGGGGGGGGGGGGGGGGGFEGGGGGGGGGGGGGGGF8EFGGCGGCGFGGGG=EEFGGGGGGDACCDGGGGCEEFGGGGG6FFFGGGGGGCEFGGGGGFGGGFCF9EGGGBDEG7CF7>CEAEDBGFAFF9AEGF3AFGGGF>986+:7FFDE5EGFFFFB04>?6BG89:73@FF*(,??44.:=DBBFBAAAAF?(9119@E??:?6>932(4<24)6)).6=
@M02996:162:000000000-B87FG:1:1101:17495:7313 1:N:0:TAGCGCTC+TATCCTCT
CCTACGGGTGGCTGCAGTGAGGAATATTGGACAATGGAGGCAACTCTGATCCAGCCATGCCGCGTGAAGGACTAAGGCCCTATGGGTCGTAAACTTCTTTTGACGCAGGGCAATAAGGTCTACGTGTAGATCGATGAGAGTATGCGTCGAATAAGCATCGGCTAACTCCGTGCCAGCAGCCGCGGTAATACGGAGGATGCAAGCGTTATCCGGATTTATTGGGTTTAAAGGGTGCGTAGGCGGATGATTAAGTCAGTGGTGAAAGGTCCCGGCTCAACCGGGGAGCTGCCATTGATACTGG
+
88CCCFA980)=======;;;;CEFGGGGGGGGGGGGGGGGGGGGGGGGGGGGGGGGGGGGGGGGGGGGGGGGGGGGGGGGGGGGGGGGGGGGGGGGGGGGCBFGG7FGCGGGGGGGGGFGGGEGDFFGGGGGFG,9,CFEGGEF7CGDGGGGGGGGGGGGGGGCGGGGGG6DGFGGGGGGGEFGGGDGGG>EFGGFG6AFGGFGGFFFFGGGDFGGFGGFGGGGFGFEFG>F265?2>551479>9<FBF?FBAABGGA06<B9:?FF6CBFBFFF<BF>FB97;<8?0.624.506:<:
@M02996:162:000000000-B87FG:1:1101:20285:7332 1:N:0:TAGCGCTC+TATCCTCT
CCTACGCGGCGCAGCAGTGGGGAATATTGCACAATGGGGGAAACCCTGATGCAGCGACGCCGCGTGAAGGAAGAAGTATCTCGGTATGTAAACTTCTATCAGCAGGGAAGAAAATGACGGTACCTGACTAAGAAGCCCCGGCTAACTACGTGCCAGCAGCCGCGGTCATACGTAGGGGGCAAGCGTTATCCGGATTTACTGGGAGTAAAGGGAGCGTAGACGGCATCGTAAGTCTGATGTGAAAGGCAGGGGCTCAACTCCTGGACTGCATTGGAAACTACGAAGCTTGAGTGCGGGAGGG
+
88ACC5)11))8888;;<;;;88BEFGGGGGGGGGGFGGGGGFGGGGGGGGGGF@BFGGGGGGG@FGC<FFCFFGGGGGGFFGGFGGGGGGGGGGGGGFGGGGGGGGGF@FFGGGGGGGDGGGGGGFGGF,=CGFFGGGDGGGGGGGGGGG@FGGGGGGGGGDEGE*ACCGGGG5CD5EEGGFFGGGDGGGGG>EEFGGFFFG);DFFFF>CCEFGGFGGFGC):<A>0)0)64:FB<@:40:9455:G1;B>F3<.C*5:6:?FFF?@AG2<)7C4:>A45:16>:A?38:84(3.(-37
@M02996:162:000000000-B87FG:1:1101:18815:7342 1:N:0:TAGCGCTC+TATCCTCT
CCTACGGGTGGCAGCAGTGAGGAATATTGGTCAATGGTCGGAAGCCTGAACCAGCCAAGTCGCGTGCAGGAAGACGGTCTTATGGATTGTAAACTGCTTTTGTAGGGGAATAACGTGCGGCACGTGTCCCGTTTGGAATGTCCCCTAAGAATAAGGGTCGGCTCACTCCGTTCCAGCAGCCGCGGTAGTACGGAGGACCCGAGCGTTATCCGGATTTATTGGGTTTAAAGGGTGCGCAGGCGGGGGATTAAGTCAGCGGTGAAATTCTTTTGCTTAACATCTGCACTTCATTTGTTTTTGG
+
8ACCCD>>=1)=======;;;;;CFGGGGGGGGGGGGEFGCGGGFGGGGFGGGGGCFEGCFGGGGG@<CFEFFGDFFGG7FFFGF9FFF?FG?FG,EEFD5<4C,,BCF@,CA,+4??C++8=:EF>,476EF:47D,,5C,,8,@DD,@;>E;@,,@=BEDC+@EGGFEE,CGFGG7F75CDFCD**==F5=5CEA**0)/*8CGF>FFGGGFFGF<FGFGG9E>CG4*;).(:71,7),<0)-5>804)=44A2)7)4()))64))*-0-)6*+/)).)1).),-).--64).,)(,-(
@M02996:162:000000000-B87FG:1:1101:13497:7344 1:N:0:TAGCGCTC+TATCCTCT
CCTACGGGTGGCAGCAGTAGGGAATATTGCACAATGGGGGAAACCCTGATGCAGCAACGCCACGTGTGGGAAGAAGCATTTCGGTGTGTAAACCACTGTCGTGAAGGAATAATGCCTGGTCTCGGCCAGGTTGAATGTACTTTGAAAGGAAGCACCGGCAAACTTCGTGCCAGCAGCCGCGGTAATACGAGGGGTGCAAGCGTTGTTCGGAATCACTGGGCGTAAAGGGAGCGCAGGCGGAGATGCAGGCGGTCTGTACAATCCCGGGGCCTAACCCCGGACCTGCAGACCGGACTGTTT
+
88ACCA:580)====;===<;8;CFGGGGGGGGGGGGGGGGGGGGGGGGGGGGFGGGGGGGGGGFGGGGGGGGGGGGGGGGGGGGGGGGGGGGGFGGGGGGGCFGGGGFGGGGGGGGGGGGGGGEGGGG@FGGFEGGGGGGGGGGGGGGGGGGGGGGCDFGGGGGGCFGGGGGGGGGGGGGGDF>FFGGGGGGFGGFGDFFGGFGGFFFFGEG4;DGEGDFGE7E)<C:>C>09>F>;EGFC1?A??)04;EFF?BB<FFFFFFB?BBEBD??4FEFFB>>FF:<F02)4496(4(08>)
@M02996:162:000000000-B87FG:1:1101:21353:7349 1:N:0:TAGCGCTC+TATCCTCT
CCTACGGGGTGGCAGCAGTAAGGAATTTTCGGCAATGGGGGAAACCCTGACCGAGCAACGCCGCGTGAGTGTAGAAGGTCTTCGGATTGTAAAGCTCTGTTGTAGAGGAAGAATGCTAAGTATAGGAAATGATATTTAGTTGACGGTACTCTACTAGAAAGTCACGGCTTACTACGTGCCAGCAGCCGCGGTAATACGTAGGTGGCACGCGTTATCCGGATTTATTGGGCGTCAAGGGTGCGCAGGCGGTTTGTTAAGGTTGATGTGAAAGCGTTGGGCTCCCCCCAATACCGCATCTAAT
+
8ACCCD)8>))6;;88;;<;;<;;6@FFGGGCCG7FGGGGEGGGGG:FC<CECE@FGD,8FFEEF=::FFCFCFG9,=FEGGGGG8FG<?FG<?A<?F,CEFG<F5CF8,:EEGCFGEG<FAE<FA,:DGD9AFEF=;DDE9@D+@EF8DDCDFG,@3+>BFG;9AC8ECCED,3A@EFGFD56EGGCG5C=/8FCFFCA4CFAFF4/5:D::);FC1C*78CFE?FGFFG@(4,602<GB/,)4)04C665:?B44+*6<<04:AAF7):<><3:790(4)((,46:104)-1(40))..
@M02996:162:000000000-B87FG:1:1101:20276:7350 1:N:0:TAGCGCTC+TATCCTCT
CCTACGGGGGGCAGCAGTGGGGAATATTGCACAATGGGGGAAACCCTGATGCAGCGACGCCGCGTGAAGGAAGAAGTATCTCGGTATGTAAACTTCTATCAGCAGGGAAGAAAATGACGGTACCTGACTAAGAAGCCCCGGCTAACTACGTGCCAGCAGCCGCGGTAATACGTAGGGGGCAAGCGTTATCCGGATTTACTGGGTGTAAAGGGAGCGTAGACGGCATCGTAAGTCTGATGTGAAAGGCAGGGGCTCACCTCCTGGACTGCATTGGAAACTACGAAGCTGGAGTGCCGGAGGG
+
8ACCCF>A=5)8888::<4::88BFFGGGGGGGGGGGGFGGGGGGGGGGGGGGFGGGGGGGGGGFGGGFGGGGGGGFGFGCFGGEFGFGGGGGGGGGGFGGGGGGCGFGGGE<FGGFCFCFGFFGCCGGGGD<CBFGCGGDCD:CCFFFEG>FFCFG?CC89CG>EECAEGFGGCEDEEEGC>FGGGGCGG5:BCC@FFFGFEFGG46/9FD4>B771<<?ECG7@<D27C7<AAF2<F*-0696>51962>03?D)2*44).,((..?AFF24=@7(-.47:(-48)(..34646@616>
@M02996:162:000000000-B87FG:1:1101:13926:7359 1:N:0:TAGCGCTC+TATCCTCT
CCTACGGGAGGCTGCAGTGGGGAATATTGGGCAATGGGCGAAAGCCTGACCCAGCAACGCCGCGTGAAGGAAGAAGGCCTTCGGGTTGTAAACTTCTTTTATCAGGGACGAAGAACGTGACGGTACCTGATGAATAAGCCACGGCTAACTACGTGCCAGCAGCCGCGGTAATACGTAGGTGGCAAGCGTTATCCGGATTTACTGGGTGTAAAGGGCGCGTAGGCGGGGATGCAAGTCAGATGTGAAATCTATGGGCTTAACCCATAAACTGCATTTGAAACTGTATCTCTTGAGTGTCGGG
+
88ACCB==:0)=========;88BFFGGGGGGGGGGGGGGGGGGGGGGGGGGGGGGGGGGGGGGGGFGGGGGGGGGGGGGGGGGGGGGGGGGGGGGGGGGGGGGGGGGGGGGGGGGGGGGGGGGGGFGGFFBF;FFGFGGFGCFGGGGGGGGGGGGGFGGGDGGGGGGGGGG7FFFGGGGGGFFFCCGGG:C9AEGFGGFFD98EGFFFF7ED435DFGGFGGGGFGGBFGFFABFAFFFBC4@>9=<FFFFA?1:1C7<AF?:?FFFFB>7ABFG?:A>76<<4)6:AFFF>2A<=4:3(
@M02996:162:000000000-B87FG:1:1101:13490:7360 1:N:0:TAGCGCTC+TATCCTCT
CCTACGGGTGGCAGCAGTAGGGAATATTGCACAATGGGGGAAACCCTGATGCAGCAACGCCACGTGTGGGAAGAAGCATTTCGGTGTGTAAACCACTGTCGTGAAGGAATAATGCCTGGTCTCGGCCAGGTTGAATGTACTTTGAAAGGAAGCACCGGCAAACTTCGTGCCAGCAGCCGCGGTAATACGAGGGGTGCAAGCGTTGTTCGGAATCACTGGGCGTAAAGGGAGCGCAGGCGGAGATGCAAGCGGTCTGTACAATCCCGGGGCCTAACCCCGGACCGGCCGACCGGCCTGTTT
+
88ACCE8580)=======;<;8;;CFGGGGGGGGGGFGGGGGGGGGGGGGGGGFFGGGGGFGGGCFGGGGGGGGGGGGGGGGGGGGGGFGGFGG<FGGFGGG7EDGGGGGGFGGGFGGFGGGGGGGGEEFGGGFAEGGGGGGGFFFFGG8EDFGGGECDCCFGGGGGG?EGA+@FCGFEGGG5@:CGGGGGGG)448CD45DEFGGFC)0*=C6;7D?C;8FCDD)?F?FD>>B9:>>F54C6F>B4.*((8-4((.0:)678:):>BD9C:7?>/7(231B90(3(((--1((4(06))
@M02996:162:000000000-B87FG:1:1101:20705:7392 1:N:0:TAGCGCTC+TATCCTCT
CCTACGGGTGGCAGCAGTAGGGAATATTGGACAATGGGGGAAACCCTGATCCAGCGACGCCGCGTGAGTGAAGAAATATTTCGGTATGTAAAGCTCTATCAGCAGGGAAGAAAATGACGGTACCTGACTAAGAAGCACCGGCTAAATACGTGCCAGCAGCCGCGGTAATACGTATGGTGCAAGCGTTATTCGGATTTACTGGGTGTAAAGGGAGCGTAGACGGCATGGCAAGTCTGAAGTGGAATGCGGGGGCTCCACCCCGGAACTGCTTTGTCAACTGTCAAGCTCGAGGTTCGGGAGG
+
-8ACC>)580)=======,<;8;;CEFGGGGGGGGGGGGGGGGGGGGGGGGGGFFGGGGGGFGGFGFDGGGGGFGGGFGGGGGDGFFGGGGFGGGGGFBFFGGGGGGGFG=FGGG,,,?7FGGGGEFGGB,<=DDFFGGGGGGGGFFGG?E,@+>FG8CFGGG8:C*:CDEGGCFFGFEFG>FFGCDGGGFCCBGGF>:A:F55CDAAFFF57BEGD@DGFGGG5>CFB4*54::?B<F:8*)146B(7,1>64-(4C<62)(,((,2627-34*098)(.64)),40(434,2795,((-
@M02996:162:000000000-B87FG:1:1101:7401:7396 1:N:0:TAGCGCTC+TATCCTCT
CCTACGGGGGGCAGCAGTGGGGGATATTGCACAATGGGCGAAAGCCTGATGCAGCAACGCCGCGTGAGGGAAGAAGGTCTTCGGATTGTAAACCTTTGTCCTTGCTGACGAATAAAGTGACGGTAAGCAAGGAGGAAGTCACGGCTAACTACGTGCCAGCAGCCGCGGTAATACGTAGGTGGCAAGCGTTATCCGGATTTACTGGGTGTAAAGGGTGCGCAGGCGGGATCGCAAGTTGGATGTGAAATGTCGAGGCTCAACCTCGGAACTGCATCCGAAACTGCGATTCTTGAGTGAAGTT
+
-8CC=>=)10)7888::<:::88>BFGFFFA<?FGGGGGGFGEFGGDFGGGGGGGF8BFEGGGGFFFGGEFCGGGGFFDCFGGGGGGGGGGGFFGFGGGGFGFGGGGGGGGGFGG9FGGGGGGGGGGGG:CFCFGGGGFGGGGGGGEGGG9C5C>=EGCEGGGGEGGGEC:?FGGGFGE9<C>FGGGGDEDGFFGGFGGFDFCFFD55>BFC7?BDG6DC>G*>C>:96>D>?3996AF62>>?2@*:>55>:>>B:7D7?F3<BF>FD?4<)5FCB8(((0.7(,3--).))4<31.65)
@M02996:162:000000000-B87FG:1:1101:19506:7397 1:N:0:TAGCGCTC+TATCCTCT
CCTACGGGTGGCAGCAGTGGGGAATATTGGGCAATGGGCGAAAGCCTGACCCAGCAACGCCGCGTGAAGGAAGAAGATCTTCGGATTGTAAACTTCTTTTATGAGGGACGAAGGAAGTGACGGTACCTCATGAATAAGCCACGGCTAACTACGTGCCAGCAGCCGCGGTAATACGTAGGTGGCAAGCGTTATCCGGATTTACTGGGTGTAAAGGGCGCGTAGGCGGGAGAGCAAGTCAGATGTGAAATCTGTGGGCTTAACTCACAAACTGCATTTGAAACTGTTTTTCTTGATTGCTGGG
+
88CCCEA5:)1==8====;;;888FFGGGGGGGGGGGGGGGGGGGGGGGGGGGGGGGGGGGGGGGGGGCFGGGGGGEFGGGGGGGGGGGGGGGGGGGGGGGGFGGGGDGD:CCGDC=FEFGEGGGGGFGGGD:FGFGFGGGGGGGGDGGGGGGGGGGCFFFFGGDGGDGGGGGG5CFFEGGGFFGGGDGGGGGFCE>DGFFGGFGGF:=FGCGFFGGFGGFGGGGDEC>>DF?B?FABFF:*67:764FA9F448??GGAB4<2:?F<FAC<7AFCF<DFDFAAB:??:<6)))))06<0,
@M02996:162:000000000-B87FG:1:1101:3613:7399 1:N:0:TAGCGCTC+TATCCTCT
ACTACGGGAGGCTGCAGTGAGGAATATTGGTCAATGGGCGAGAGCCTGAACCAGCCAAGTCGCGTGAGGGAAGACGGCCCTATGGGTTGTAAACCTCTTTTGCCGGGGGATAAAGTCTGGGATGCGTCCCAGTTTGCAGATCCCCGGTGAATAAGGATCGGCTTACTCCGGTCCAGCAGCCTCGGTAATACGGAGGATCCGAGTGTTATCCTGATTTAGTTGGTTTCACGAGTGCGCAGGCGGTTGATCAAGTCAGTGGTGAAAGTGTGCGGGTTAACCGTCGTATTGCCTGTGACACTGG
+
-8AA@?A8=))=;;===;;;6;;;CCEFGGGCF@FF?GGGGG@CFF@EEGFGFFCF8CC9ECCEFEGG,B:FF<=FG7>F@=CFAFE,@FFEC?E<EF,FGGGGGG@7:+@<FCFAFF9DEFFCFG+@CEE<,C@D@F?CB,,@FE6@:*@DFFGGCFGG596*?DE7CE**/=<E6CCCC*4?:C7D>@+=;BGGEF<=**20A@6F6=79:99*:):27A69*8+2)8*8:0<7;B>D9C1)-)0)2).1.664AG*5(=26))65*)*((()2/673(0-((.2:)-))-,.)125)(
@M02996:162:000000000-B87FG:1:1101:20690:7404 1:N:0:TAGCGCTC+TATCCTCT
CCTACGGGTGGCAGCAGTAGGGAATATTGGACAATGGGGGAAACCCTGATCCAGCGACGCCGCGTGAGTGAAGAAATATTTCGGTATGTAAAGCTCTATCAGCAGGGAAGAAAATGACGGTACCTGACTAAGAAGCACCGGCTAAATACGTGCCAGCAGCCGCGGTAATACGTATGGTGCAAGCGTTATTCGGATTTACTGGGTGTAAAGGGAGCGTAGACGGCATGGCAAGTCTGAAGTGAAATGCGGGGGCTCAACCCCTGAACTGCTTTGGAAACTGTCAAGCTAGAGTGTCGGGGGG
+
88BCCD)0800;===;==;<;8CFGGGGGGGGGGGFFGGGGGGGGGGGGGGGGFGGEGGDCFFGFFGGGGGGF<EFGGGGGGGGGGGFGGGGGGGGGGFGGGGFGFGDFDEFEFGGCFGDGGGGGAFGGGFDCF@FGGGDGGGCGFFGGGG8EGGGGFGGGGGEFC5CFEG>FFGGCCFGGC?5CDCCGGGGGAGGFGGFGFGFGGFFAFFG55>GG;CDFGGGCEFC074;ADAFFFF:326=48BBG91>>33?BGCB?>?:?BAD@>F>>:FGF?<--8>44<?2)54.4-<:3(-(-
@M02996:162:000000000-B87FG:1:1101:27785:7407 1:N:0:TAGCGCTC+TATCCTCT
CCTACGGGAGGCTGCAGGCGCGCAAACTTTACAATGCGAGCAATCGTGATAAGGAAACCCTGAGTGCCTGTTGATGCAGGCTGTTCATTAGTTTAAATTGCTGGTGAAGAAAGGGCAGGGCAAGACCGGTGCCAGCCGCCGCGGTAATACCGGCTGCTCGAGTGATGGCCACTATTACTGGGTTTAAAGCGTCCGTAGCTTGATTGTTAGGTCTCTTGGGAAATCTTCAGGCTTCACCTTAAGGCGTCTAAGAGTTACCGGCAATCTTGGGACTGGGAGAGGTAAACCGTACTTCGGGGGG
+
88CCCEA=51)======;88888@CFGGGGGGGGGGGGFGFEGGGFCFGGGGGFFFGFFGFGGFGGGGGGGFGGGGFGGGGGGEGGFGGGFCEEGGGGGGGGGGGGGDGGFGGGGCEGGGGGFFE<ECGCEGFGGGGEGGGGGC@B8@EGGGCCG85,?FCDDFGGC:F88**?DC;FGGFG6B:<FFG75==BGGAC31+2*:@@BFC70+++1;FFGGAFCF7@+:?FG?:?(83-9C926*4;.(14)9).)))3*-1>>;FBB9989314;F@(,4,5)):251;?F6:96-7,40(
@M02996:162:000000000-B87FG:1:1101:3595:7412 1:N:0:TAGCGCTC+TATCCTCT
CCTACGGGAGGCTGCAGTGAGGAATATTGGTCAATGGGCGAGAGCCTGAACCAGCCAAGTCGCGTGAGGGAAGACGGCCCTATGGGTTGTAAACCTCTTTTGCCGGGGGATAAAGTCTGGGATGCGTCCCAGTTTGCAGATACCCGGTGAATAAGGATCGGCTAACTCCGTGCCAGCAGCCGCGGTAATACGGAGGATCCGAGTGTTATCCGGATTTATTGGGTTTAAAGGGTGCGCCGGCGGTGGATCAAGTCAGTGGTGAAATGGTGCGGCTCAACCGTAGCATTGCCGTTGACACTGG
+
-8ACCDFBA0)====;===;=;;CFFFGGGGGGFGGGGGFFGFGGGGGGGGFGFFFFGGGGFCECFGGGGFGGFFGGGGGFDGGGGFFEGFFFGGGGGGGGGGGGFGGGGGEFGGGAFGGGGGGGGGGDGGGGGGGGGGGGGGGCEGEGGGGGGGGDGGGGGGD<DFGFEGGGGGGGGGGCDEEGDDGG?GGE)7CDCD;C>C:FGFF?F*:D:BCFFGCFGG3A>AFBFGFFFFEF(.>6C484.).24:@:4:A<GD<0*569<D<*4<;>>)0/:BBFFB02<>2:A>BFB-)/,5?B
@M02996:162:000000000-B87FG:1:1101:3612:7419 1:N:0:TAGCGCTC+TATCCTCT
CCTACGGGAGGCTGCAGTGAGGAATATTGGTCAATGGGCGAGAGCCTGAACCAGCCAAGTCGCGTGAGGGAAGACGGCCCTATGGGTTGTAAACCTCTTTTGCCGGGGGATAAAGTCTGGGATGCGTCCCAGTTTGCAGATACCCGGTGAATAAGGATCGGCTAACTCCGTGCCAGCAGCCGCGGTAATACGGAGGATCCGAGTGTTATCCGGATTTATTGGGTTTAAAGGGTGCGCAGGCGGTGGATCAAGTCAGTGGTGAAATGGTGCGGCTCAACCGTAGCATTGCCGTTGAAACTGG
+
8ACCCDA9=8)==========;;EFGGGGGGGGGGGGGGGGGGGGGGGGGGGGEEFFFGGGGGGFGGGGGGGGGGGGGGGGFGGGGFGGGFGGGGGGGGGGGGGGGGGGGGGGGGGGGGGGGGGGGGGGGGGGGGGGGGGGGGGGGGGGGGGCFGFFCDGGGGGGGGGGGGGGGGGGGGGGGFFGGCGGGGGGFGGFFFFGGGFGGFFFFGGG>@GGAFGFGGGGBFGAFGFFFFFFFFG>DB@BF>BGFFFFABADGGD0BFFBA2:F4D;B9BF@FFFF>BFADFFAA;?BF:>@<268
@M02996:162:000000000-B87FG:1:1101:3570:7433 1:N:0:TAGCGCTC+TATCCTCT
CCTACGGGAGGCAGCAGTAGGGAATATTGCACAATGGGGGAAACCCTGATGCAGCAACGCCACGTGTGGGAAGAAGCATTTCGGTGTGTAAACCACTGTCGTGCGGGAATACTGCTTAATTTCGGTTAAGTTGAATGTACCTCGAAAGGAAGCACCGGCAAACTTCGTGCCAGCAGCCGCGGTCATACGAGGGGTGCAAGCGTTGTTCGGAATCACTGGGCGTAAAGGGAGCGAAGGAGGAGATGCAAGCCGACTGTACATTTCCGGGGCCCAACCCCGGACCTGCAGACTGGGCGGTTTT
+
-8AB=BA>51)=8=8;;<;=;8;;EFFGGGGGC@FGGGGG@FFGDG@FDFGGGF;CDFFFF@FCCCEFFF8FFF8F<EEGGGFGCFFFF,CC5,=F<FCFFGG+@FG:B8?,EFGGGD,CFFFGGGG8AFF<EC6=CDC,C;9C@FCCCDBFFFGDEGC+BF:9FFCCC86,*@D@DCCCEG*:CFFGF5CCEDEE8C78*1A.C>FFFF<=C@B*:AGGFG=)20CGF>3)-((8((8C09(7.09.>(,8(-(4<+*))*))-4477,99015C5(4(()4(,((,63).((((0,(,(
@M02996:162:000000000-B87FG:1:1101:3589:7439 1:N:0:TAGCGCTC+TATCCTCT
CCTACGGGAGGCAGCAGTAGGGAATATTGCACAATGGGGGAAACCCTGATGCAGCAACGCCACGTGTGGGAAGAAGCATTTCGGTGTGTAAACCACTGTCGTGAGGGAATAATGCTTAATTTCGGTTAAGTTGAATGTACCTCGAAAGGAAGCACCGGCAAACTTCGTGCCAGCAGCCGCGGTAATACGAGGGGTGCAAGCGTTGTTCGGAATCACTGGGCGTAAAGGGAGCGCAGGCGGAGATGCAAGCAGTCTGTACAATACCGGGGCCCAACCCCGGACCTGCAGACTGGACTGTTT
+
8ACCCEAA@0)=========;8;EFGGGGGGGGGGGGGGGGGGGGGGGGGGGGFFFGGGGGEFFCFFFFGGGGGGGFGFGGGGGGGGGGGGGGGGGGGFGGGGGGGGGGGGGGGGGGGGGGGGGGGGGGGGGGGGGFGGFGGGGGGGGGGGGGGGGGGGGGDDEFFGGGGGGGGGGGGGGGGFFEGGGGGGGGDEGFGGFGGGFGGFFFBGGGFFGGFGGFGGGGFGGFFGFFFFFFFFC079FDFF9D??FABAFFC76<BAB049>>BGF38@CB?>>FFFF<843)4.:?(1).)66
@M02996:162:000000000-B87FG:1:1101:12225:7443 1:N:0:TAGCGCTC+TATCCTCT
CCTACGGGTGGCAGCAGTGGGGAATATTGGGCAATGGGCGCAAGCCTGACCCAGCAACGCCGCGTGAAGGAAGAAGGCTTTCGGGTTGTAAACTTCTTTTACCAGGGACGAAGGACGTGACGGTACCTGGAGAAAAAGCCACGGCTAACTACGTGCCAGCAGCCGCGGTAATACGTAGGTGGCAAGCGTTGTCCGGATTTACTGGGTGTAAAGGGCGTGTAGGCGGAGATGCAAGTCAGGAGTGAAATCTATGGGCTCAACCCATAAACTGCTTTTGAAACTGTATCCCTTGAGTATCGGG
+
88CCCB:5800========;;88BFFGGGGGGGGGGGGGGGGGGGGGGGGGGGFFGGGGGGGGGFGGGGGGGGGGGGGGGGGGGGGGGGGGGGGGGGGGGGGGGGGGGGGGGGGGGGGGGGGEGGGGGGGGGGGGGGGGG7DCGGGGGGGFGGGGGGGGGGGGGGGGCEGGGCFGFGFGCFFFFFGGGGGGGGFGGFGDFFGGFGFFFFFGEFFFGGFGGFGGGGFGGFFGFFAFFBFFG>D:FBFFDGFA=>7??:GFFFF?BFBFFFFGFFAF9@:2<<6<DA<<A?36:226<@244(
@M02996:162:000000000-B87FG:1:1101:19553:7453 1:N:0:TAGCGCTC+TATCCTCT
CCTACGGGTGGCAGCAGTAGGGAATATTGCACAATGGGGGAAACCCTGATGCAGCAACGCCACGTGTGGGAAGAAGCATTTCGGTGTGTAAACCACTGTCGTGAGGGAATAATGCTTGGCCTCGGCCAAGTTGAATGTACCTCGAAAGGAAGCACCGGCAACCTTCGTGCCAGCAGCCGCGGTAATACGAGGGGTGCAAGCGTTGTTCGGAATCACTGGGCGTAAAGGGAGCGCAGGCGGAGATGCACGCAGTCTGTACAATACCGGGGCCCAACCCCGGCCCTGCAGACTGGCCTGTTG
+
8ACCCD:=>));======;<;8;CFGGGGGGGGGGGGGGGGGGGGGGGGGGGGGGGGGGGGGGCFGGGGGGGGGGGGGGGGGFGGGGGGGGGGG8FGEFFGGBEFFF@FGDGGGGGGGDGGGGGGGGGFEEGGGDGFGGGGGGGGGGEFFGGGGGGG+=FG+DGGF?E6BFFDGGGGGGGGGFFGGCGCFDDE;EEDFCAGCGFGGFF>BDCFF6FGFF478:DC39D?5DD000>>9DG11(55FF)>90>:3::<+*))=<?3120>359B1>;>:02(81(4?18)4)430())).)
@M02996:162:000000000-B87FG:1:1101:3600:7456 1:N:0:TAGCGCTC+TATCCTCT
CCTACGGGAGGCAGCAGTAGGGAATATTGCACAATGGGGGAAACCCTGATGCAGCAACGCCACGTGTGGGAAGAAGCATTTCGGTGTGTAAACCACTGTCGTGAGGGAATAATGCTTAATTTCGGTTAAGTTGAATGTACCTCGAAAGGAAGCACCGGCAAACTTCGTGCCAGCAGCCGCGGTAATACGAGGGGTGCAAGCGTTGTTCGGAATCACTGGGCGTAAAGGGAGCGCAGGCGGAGATGCAAGCAGTCTGTACAAAACCGGGGCCCAACCCCGGACCTGCAGACGTGACGGTTTT
+
88BCC>==:))=88======;8;CFFGGGGGGGGGGGGGGGGGGGGGGGFGGGGGCFFGGFEFG@FGGGGCEFFFGFFGGGGGGGGGGGGGFGGGGGGFGGGFGGGGGGGGFG@FGGGGGGGGGCFGGFGGGGF9CGGGGGGFEGGGGCEGGC,6D+@DGGGGFGGGG?EGG?FGGFFDEE>DBEGFGG>*>=?GDDGG45DE58:F=:3CEGFFGC)9>AGCDDFGG?F3@BF;>B>D)4<64)106>:0?<:A><FFB<*(42369B99933>A:?490>9BF<(4)(((-40(7,(((
@M02996:162:000000000-B87FG:1:1101:11513:7456 1:N:0:TAGCGCTC+TATCCTCT
CCTACGGGTGGCTGCAGTCGAGAATCATTCACAATGGGGGCAACCCTGATGGTGCGACGCCGCGTGGGGGAGGAAGGTCTTCGGATTGTAAACCCCTGTCATGCGGGAGCAAGGCGCAAGCTTGATAGTACCGCAAGAGGAAGAGACGGCAAACTCTGTGCCAGCAGCCGCGGTAATACAGAGGTCTCAAGCGTTGTTCGGAATCACTGGGCGTAAAGGGTACGTAGGCTGCCGCATAAGTCGCGCGTGAAAGGCAGGGGCTCAACCCCTGGAGTGCGCGTGATACTGTGCGGCTGGAGTG
+
88BCCB:5:0)========888;BFGGGGGGGGGGGGGGGGGGGGGGGGGGGGECFFGGGGGGGFGGGGGGGGGGGGGGGGGGGGGGGGGGGGGGGGGGGGG<FGFGGGGGGGGGGGGGGGGGGFGFGGGGGGGGGGGGG>DCFGFGGGGGEGGGGGGGGGGFGGGFGGGGGGGGGGGGGGGFFGGGGGGGGGFGGFGGEGGEFCC?FFFGGGB@D3:FGFCGDCFGGFFGFFFFB<?6:<>:B>DFBGBFFF:BBFGGF>FFF2:?F5<GF:16C6469>F??2<BAF<4:96(1844,:
@M02996:162:000000000-B87FG:1:1101:11491:7461 1:N:0:TAGCGCTC+TATCCTCT
CCTACGGGTGGCTGCAGTCGAGAATCATTCACAATGGGGGCAACCCTGATGGTGCGACGCCGCGTGGGGGAGGAAGGTCTTCGGATTGTAAACCCCTGTCATGCGGGAGCAAGGCGCAAGCTTGATAGTACCGCAAGAGGCAGAGACGGCAAACTCTGTGCCAGCAGCCGCGGTAATACAGAGGTCTCAAGCGTTGTTCGGAATCACTGGGCGTAAAGGGTACGTAGGCTGCCGCATAAGTCGCGCGGGAAAGGCAGGGGCTCAACCCCTGGAGTGCGCGGGTGCCTGGTCGGCTGGAGTG
+
88ACCE>=:))========888;8;CFGGGGGGGFGGGFFECFGGGGGGGGGGFFGFGGGGGGFCFGGGGEGGGGGGGGGGGGGEGGGGFGGGGGGGGGGGG9AFCFEGGEGAFFBFG<FGGGGFGGGGGGGGGGEGGGF*:CF7>DEGG5C>FGGGFFGGGGGGGGGGGGG:CEEFGC?1+;FFGGGDGCC5BCCBGFFGGGFFC@FF)*17@F*9>GD4<<5295DB@CE099:(49>-*-.(7)()400(,4::EG99)82>B(3;?F<177;=3(,(.(((.).((),37693.3.(
@M02996:162:000000000-B87FG:1:1101:22034:7492 1:N:0:TAGCGCTC+TATCCTCT
CCTACGGGCGGCAGCAGTGAGGAATATTGGACAATGGTCGGAAGACTGATCCAGCCATGCCGCGTGAAGGAAGAATGTCCTATGGATTGTAAACTTCTTTTGTACGGGAGCAATAAGGTGTATGCATACACCGATGAGAGTACCGTACGAATAAGCATCGGCTAACTCCGTGCCAGCAGCCGCGGTAATACGGAGGATGCGAGCGTTATCCGGATTTATTGGGTTTAAAGGGTTCGTAGGCGGATTGCCAAGTCAGCGGTGAACCGCACGCGCTTAACGCGTGACCTGCCGTTGAAACTGG
+
88CCCB))8108888;;<;;;;;CEFGGGGGGGGGGGGGGGGGGGGGGGGGGGCGGGFGGFGGGCGGGGGGGGFFGGGGGGGGGGGGGGGGGGGGGGGGGGGGGGGGGEDGGGGGAFFFFGAFFG<CFFEGFE@ECCCFGGGGG>DDEGDGGGAFFFGFFGGFEFGGGGEGFGFGFGFGGGGFFGGCGGGGGGBCEFGCFD*:BGGFFFFGGGDFGGBFC?FGGGEGGBBF:?(.)-,8D<92.(8>AD<456AFA7ED?9F>420,3>()(2;3;=9(-(03(44628((3(,(6*36<4
@M02996:162:000000000-B87FG:1:1101:22032:7510 1:N:0:TAGCGCTC+TATCCTCT
CCTACGGGCGGCAGCAGTGAGGAATATTGGACAATGGTCGGAAGACTGATCCAGCCATGCCGCGTGAAGGAAGAATGTCCTATGGATTGTAAACTTCTTTTGTACGGGAGCAATAAGGTGTATGCATACACCGATGAGAGTACCGTACGAATAAGCATCGGCTAACTCCGTGCCAGCAGCCGCGGTAATACGGAGGATGCGAGCGTTATCCGGATTTATTGGGTTTAAAGGGTGCGTAGGCGGAATGCCAAGTCAGCGGTGAAACGCACGCGCTTAACGCGTGACCTGCCGTTGAAACTGG
+
8ACCC>885))8888;;<;;;;;;EFGGGGGGGGGGGGGGGGGGGGGGGGGGGFFGGGGGGGGGFGGGGGGGGGGGCGGGGGGGGGGGGGGGGGGGGGGGGGGEGGGGGGFFFGGGGGGGGGGGGGEEFFGGGGGGF8FGGGGGGGGGGGGGGGGGGGGGGGGCGGGGGGGGGGGFGGGGGGFFGGDGGGGGGFGG>CGFGGGFGGFFFFGGGDFGGBFGFGGGGFGFDFG>:(40:?ED<C>;(7FBGFFFFFFA?EG19FDD<:>9>9D;FBDGFFFF>>664A21:03::??A*52)5
@M02996:162:000000000-B87FG:1:1101:24138:7517 1:N:0:TAGCGCTC+TATCCTCT
CCTACGGGGGGCTGCAGCTAAGAATATTCCGCAATGGACGAAAGTCTGACGGAGCGACGCCGCGTGGATGATGAAGGTCGGAAGATTGTAAAATCCTTTTATAACTGAGGACTAAGTACTTTGAGAGAACCGGAGTATGGTGCCTGTCGGTTATGAATAAGCAACGGCTAATTACGTGCCAGCAGCCGCGGTAACACGTCAGTTGCGCGCGTTGTTCGGCATTATTGGGCGTCAATGGCGTGTAGGCGGTTTTGCACTCTTGATGTGAACTTCCTTGTCTCCACTCCTCATCTGATTTGAG
+
8ACCCB:90))8868,::9:<::CF,5FFGGGCEFF@FGE4CFGEFGGAFCFE@FF@FGGGDGDF+@FGG,=FFCGG:FCGDG7FCF<FD;F9FGCCFCF@F,<CFF::F?:4>,7@;@,3CF;<FCCC,BC:**=292<CCCACFC+:*:CECGC+3:<::<E8?5CGGFGG7CFGGGC+9F:85CCC*)2/0<7)1C)99+9+0))08)27>BGF<))):+*<930()9:-,:9.(0),/4).*993,1><0).)+0.:9)64<)5*-7943/+*64<6*685,3)()))-)))*.)4(
@M02996:162:000000000-B87FG:1:1101:24120:7517 1:N:0:TAGCGCTC+TATCCTCT
CCTACGGGTGGCTGCAGCTAAGAATATTCCGCAATGGACGAAAGTCTGACGGAGCGACGCCGCGTGGATGATGAAGGTCGGAAGATTGTAAAATCCTTTTATAACTGAGGAATAAGTACTTTGAGAGAAACGGAGTATGGTGACTGTAGGTTATGAATAAGCAACGGCTAATTACGTGCCAGCAGCCGCGGTAACACGTAAGTTGCGAGCGTTGTTCGGAATTATTGGGCGTAAAGGGCATGTAGGCGGTTTTGCAAGCTTGGTGTGAAATTCCGGAGCTCAACTCCGGAACTGCGTTGAG
+
88BCCD=951)========;<;;;EFGGGGGGGGGGGGGGGGGGGGGGGGGGGFFGFGGGGGGGCFGGGGGGGGGGGGGGGGGGGGGGGGGGGGGGGGGGGGGGGGGGGGGGGGGGGGGGGGGGGGGGGGGGGFGGGGGGGGGGGFGGGGGGGGGGGGGFGGGGGGGGGGFGGGGGGGGGGGFFFGGGGGGGGFGGFGGFGGGFGGFFFFGGGFFGGFGGFGGGGFGGFFG;>FFFAFFC4CBFAFF>D11B:B?FFGGFFFFFFFBFFFGFFAFE)((38FBFFFF<B<>>?F?BE<FF7
@M02996:162:000000000-B87FG:1:1101:24099:7518 1:N:0:TAGCGCTC+TATCCTCT
CCTACGGGTGGCTGCAGCTAAGAATATTCCGCAATGGACGAAAGTCTGACGGAGCGACGCCGCGTGGATGATGAAGGTCGGACGATTGTAAAATCCTTTTATAACTGAGGAATAAGTACTTTGCGAGAAACGGAGGATGGTGACTGTAGGTTATGAATAAGCAACGGCTAATTACGTGCCAGCAGCCGCGGTAACCCGTCAGTTGCTAGCGTTGTTCGGAATTATTGGGCGCAAATGGCATGTAGGCGGTTTTGCAAGCTTGGTTTGAAATTCCGGTACCAAACTCCGTGAGTTGCTTTGG
+
8ACCC5>511)==8=====;,;6;CFFGGGGGGGGG8FGG@FFEGGGCFDGDGFGG:BFE@FCCFEEGGGGGGFACFGGGDG7CBFF7FEF9EFGG9FGFGGGCFGFGGG,A8,C?FFFCFGD,6@+==,3F6FE+>D,CB;FGGCGGG9;FGG;ADC7=,2,4@*4@E8DFGGFFEGGGG4?A,*;<4CDEEEG7))/)9CFF++/;167/:).9D(5*)*<2<9<9(7)),((*6<FG>5-*-7*,)-3<:(5-)2*)4)()((()*)2.646*0(())0,,...3((((-)))9)))(
@M02996:162:000000000-B87FG:1:1101:5952:7531 1:N:0:TAGCGCTC+TATCCTCT
CCTACGGGTGGCAGCAGTGGGGAATATTGCGCAATGGAGGCAACTCTGACGCAGCAACGCCGTGTGCAGGATGACGGCCTTCGGGTTGTAAACTGCTTTCAGTAGGGAAGAAATAATTGACGGTACCTACACAAGAAGCTCCGGCTAACTACGTGCCAGCAGCCGCGGTAACACGTAGGGAGCAAGCGTTATCCGGATTCATTGGGCGTAAAGCGCGCGCAGGCGGGTATTTAAGCGGGACTTTTAACCCGAGGGCTCAACCCCCGGTCGGGTTCCGAACTGGATACCTTGAGTGCGGTAG
+
8ACCCEF=50)===8====;;88BFFFGGGGGGGGGGGGGGGGGGGGGGGGGGGGGGGGGGGGGGGGGGGGGGGGGGGGGGGGGGGGGGGGGGGGGGGGGGGFCGGGGGGGGGGGDFGFGGGGGGGGGGGGGGGGGGGGGGGGGGGGGGGGGGGGGGGGG67FFGGGGGGGGGGGFFGGGGGFFGGGGGGGGGFGGB5DFGGGFCC4>BEGGGFEDGFGGFGEGGDG7(9FFF2)=9BDD2C7FA@9<FFFB>99BFGGBFFFFB>BFFFGFBBF<<8BF:6??2)4266-.4>2<>60,4
@M02996:162:000000000-B87FG:1:1101:25475:7534 1:N:0:TAGCGCTC+TATCCTCT
CCTACGGTGGCTGCAGCTAAGAATATTCCGCAATGGACGAAAGTCTGACGGAGCGACGCCGCGTGGATGATGAAGGTCGGAAGATTGTAAAATCCTTTTATAACTGAGGAATAAGTACTTTGAGAGAAACGGAGTATGGTGACTGTAGGTTATGAATAAGCAACGGCTAATTACGTGCCAGCAGCCGCGGTAACACGTAAGTTGCGAGCGTTGTTCGGAATTATTGGGCGTAAAGGGCATGTAGGCGGTTTTGCAAGCTTGGTGTGAAATTCCGGAGCTCAACTCCGGAACTGCGTTGAGA
+
88BCCD=0005============;=CEFGGGGGGGGGGGGGGGGGGGGGGGGGGGGGGGGGGGGGGGGGGGGGGGGGGGGGGGGGGGGGGGGGGGGGGGGGGGGGGGGGGGGGGGGGGGGGGGGGGGGGGGGGGGGGGGGGGGGGGGGGGGGGGGGGGGGGGGGGGGGGGGGGGGGGGGGGGFFGFDGGGGGGFGGFGGFGGGFGGEFFFGGGFFGGFGCFGGGGFGGFFGBBFFF:B@C8:4@76D>>;:FFFF<FFCAFFFF:?AAFA:5<:B8<>7?BFB>7??>:94?FFFBEF?B0
@M02996:162:000000000-B87FG:1:1101:16158:7547 1:N:0:TAGCGCTC+TATCCTCT
CCTACGGGAGGCAGCAGTGGGGAGTATTGCACAATGGAGGAAACTCTGATGCAGCAACGCCGCGTGAGTGAAGAAGTATTTCGGTATGTAAAGCTCTATCGATGGGGAATATAATGAAGGTACCCAAGTAAGAAGCCCCGGCTAACTACGTGCCAGCAGCCGCGGTAATACGTAGGGGGCAAGCGTTATCCGGATTTACTGGGTGTAAAGGGAGCGTAGACGGAATGGCAAGTTTGGAGTGAAAACCTTAAGCTTAACTTAAGAATTGCTTTGAAAACTGTCAATCTAGAGTACTGGAGGG
+
88BCCE>=50)=========;888CFGGGGGGGGGGGGGGEGGGGGGGFGGGGFFEFGGGGGDF@F@FGGGGGFEFFFGGGGGGGGGGGGGGGGGGGFCFGFFFFEFFCCFGGGGGGGGFFFGGGFGGGGGGGGGGGGGGGGGGGGGDGEGFGGGGFGGGGDGEFGGEFFGGGFGGGGGGEGFFGGGGFGGGGFGDFGGFGGGFGGF8A@7ACEFGG@<7?EGGCFGC:FFF9AFF:?FG?::F>@@?GFFFFDAADFGFF@:A4997@ADFF)8@@?FFF=)64AFFB<?<:<59@(.39
@M02996:162:000000000-B87FG:1:1101:27602:7562 1:N:0:TAGCGCTC+TATCCTCT
CCTACGGGTGGCAGCAGTGGGGGATATTGCACAATGGAGGAAACTCTGATGCAGCAACGCCGCGTGAGGGAAGAAGGTCTTCGGATTGTAAACCTCTGTTTTTAGTGACGAAACAAATGACGGTAGCTAAAGAGGAAGCCACGGCTAACTACGTGCCAGCAGCCGCGGTAATACGTAGGTGGCAAGCGTTGTCCGGATTTACTGGGTGTAAAGGGTGCGCAGGCGGGACTGCAAGTTGGATGTGAAATGCTGAGGCTTAACCTCAGAACTGCATCCAAAACTGTAGTTCTTGAGTGGAGTA
+
88ACCB@5)1)====;===;;8@@FFGGGGGGGGGGGGGGGGGGGGGGGGGGFFEFGGGGGGGGFGGGGGDGGGGGGGGGGGGGGGGGGGGGGGGGGGFFGGGGGGGGGGGGGGGGGFGGGGGGGGFFEGEFGFG?FGGGGGGGGGGGGGGGGGGGGGGGGG?FGGGGGG>CFFGGGFGGGFAFGGGGCEGEGFGG3C*;FCFFGGA>>FFGGF>GGFGDDGGCE>CDF:FFFAD=9>F74924<9=<F9AFA:BF:GFBAFBFF:257)C<<2@<07A?:?>>4).-65):<::AFBF?(
@M02996:162:000000000-B87FG:1:1101:27590:7575 1:N:0:TAGCGCTC+TATCCTCT
CCTACGGGTGGCAGCAGTGGGGGATATTGCACAATGGAGGAAACTCTGATGCAGCAACGCCGCGTGAGGGAAGAAGGTCTTCGGATTGTAAACCTCTGTTTTTAGTGACGAAACAAATGACGGTAGCTAAAGAGGAAGCCACGGCTAACTACGTGCCAGCAGCCGCGGTAATACGTAGGTGGCAAGCGTTGTCCGGATTTACTGGGTGTAAAGGGTGCGCAGGCGGGACTGCAAGTTGGATGTGAAATGCTGAGGCTTAACCTCAGAACTGCATCCAAAACTGTAGTTCTTGAGTGGAGTA
+
8ACCCE>5=1)====;===;;88@FGGGGGGGGGGGGGGGGGGGGGGGGGGGGFFGGGGGGGGGFGGGGGGGGGGGGGGGGGGGGGGGGGGGGGGGGGFGGGGGGGGGGGGGGGGGGGGGGGGGFGGGGGGGGGGGGGGGGGGGGGGGGGGGGGGGGGGGGGGGGGG5;EGGGGGGGGGGGFFFGGGGGGGCFFCEAGGFGGGFGGFFFFGGGFFGGFGGFGGGGFGDBFGFFAB7<AF44958<49AF99?A?FF?GGFFFFFFFFFF277AFFFF?A?:9499>A>AFAF2).)8<64(
@M02996:162:000000000-B87FG:1:1101:12878:7586 1:N:0:TAGCGCTC+TATCCTCT
CCTACGGGGGGCTGCAGTCGAGGATCATTTGCAATGGGCGAAAGCCTGACAATGCGACGCTGCGTGGAGGATGAAGGCCCTCGGGTTGTAAACTCCTGTCATAGGGGAACAGGCGAGGATACCCAACACGTATCCGAGTTGAGTGTACCTTAAGAGGAAGCGACGGCTAACTCTGTGCCAGCAGCCGCGGTAATACAGAGGTCGCAAGCGTTGTTCGGATTTACTGGGCGTAAAGGGCGCGTAGGCGGTGAGGCGTGTCAAGTGTGAAATCTCCGGGCCCAACCCGGAAAGTGCGCTTGAA
+
88BCCB1:5:)8888::::8888@FGGGGGGGGGGGGGGGGGGGGGGGGGGGGEEFFGGGGGGGGGGCGGGFGFEGFFGGGGGGGGGGGGGGGGGGGGFGGGFGGGGGGGGG7FFGGGGGFGGGCFE:FFG7FGGGCEGGFG@CFFFGGGG7CGGGG=DGGG*C:CEGGFGGFFCCFFGGGGFFGGGGGGGEGFCFFGFFGGGFDDD@FFDEGFFGG>DGFGGFGFGGFFGF6:<F0:@G99956FDFGF?F0:;?BEG22*)6>FABF:C9><DGB9BBFFFFB9;999BABA1054<:5
@M02996:162:000000000-B87FG:1:1101:3513:7587 1:N:0:TAGCGCTC+TATCCTCT
CCTACGGGAGGCAGCAGTGGGGGATATTGCACAATGGGGGAAACCCTGATGCAGCGACGCCGCGTGAGTGAAGAAGTATTTCGGTATGTAAAGCTCTTTAAGCTGGAAAGATAATGACGGTACCAGCAGAATAAGCCCCGGCTAACTACGTGCCAGCAGCCGCGGTAATACGTAGGGGGCAAGCGTTATCCGGATTTACTGGGTGTAAAGTGAGCGTAGACGGTAAAGCAAGTCTGAAGTGAAATCATAGGGCTTAACCCTGTAATTGCTTTGGAAACTGTTTAACTAGAGTACCGGATGG
+
8ACCCF>5:))=8=8=====;888BFGGEGFFGFGGGGGGGGGGGGGGGGFFFGGGGGEGGDGGGGGGGGGGGGGGGGGGGGGGGGGGGGGGGGGGGGGGFFGGGGGGGGGGGGGGFGGGGGGGGGFGGGGGGGGGG8C@EEGGGGGGGEGCFGGEGGGGG5E7CEGGGGFGGGCCECEEGGFFGGGGGGGGGFGGFGGFGGCFGGFFFF*<F4@CC:5>FEEDGF?>AF4).44766?F3:<169?ACA7>:71:D?F(:F?A>2:2BAFFA()<6(-6>6<<A2:<>6.:<>F001,3:
@M02996:162:000000000-B87FG:1:1101:11547:7588 1:N:0:TAGCGCTC+TATCCTCT
ACTACGGGTGGCAGCAGTGGGGAATATTGGGCAATGGGCGAAAGCCTGACCCAGCAACGCCGCGTGAAGGAAGAAGATCTTCGGATTGTAAACTTCTTTTATGAGGGACGAAGGAAGTGACGGTACCTCATGAATAAGCCACGGCTAACTACGTGCCAGCAGCCGCGGTAATACGTAGGTGGCAAGCGTTATCCGGATTTACTGGGTGTAAAGTGCGCGTAGGCGGGAGAGCAAGTCAGCTGTGAAATCTTTGTGCTTAACTCACAAACTGCATTTGAAACTGTTTTTCTTGAGTGCTGGG
+
68ACC>=91)1===8;==;;;888CEFGFGGGGGGGFGGGGEGEGGGGGGGGGGGGGFFGFGGGGGEGGGG8EEFE,BFGGGGE:FFEFF,E?EGGGGGGGGFAEFE+A:>:BE,ABFC9FEGGGGGCFAEFF;@;DCFF,@B:FEG@FGFGCFGGFFCG,AFGFGGGGGGG@EE?9=EFGFFFGGGGGGGGFFGCEDDFCCGFGCF>B8F7;+;FGFGG3EEGGBE50:3@?0:FDFF*.26@)9*6>>)/6)4AAGF2<FBB?F72FAG?A>F<@A><>=AAA446>:.6<2<AF<A2-
@M02996:162:000000000-B87FG:1:1101:11231:7592 1:N:0:TAGCGCTC+TATCCTCT
CCTACGGGAGGCTGCAGTCGAGAATCATTCACAATGGGGGCAACCCTGATGGTGCGACGCCGCGTGGGGGAGGAAGGTCTTCGGATTGTAAACCCCTGTCATGTGGGAGCAAGGCGCAAGCTTGATAGTACCACAAGAGGAAGAGACGGCAAACTCTGTGCCAGCAGCCGCGGTAATACAGAGGTCTCAAGCGTTGTTCGGAATCACTGGGCGTAAAGGGTACGTAGGCTGCCGCATAAGTCGTGCGTGAAAGGCAGGGGCTCAACCCCTGGAGTGCGCATGATACTGTGTGGCTGGAGTA
+
68ACCD:>=))===8;====88;8CFFGGGGGGGGGGGGGGGGGGGGGGGGGGGFGGGGGGGGGGGGGGGGGGGGGGGGGGGGGGGGGGGGGGGGGGGFGGG?FGGGGGGGGFGGGGGEGGGGGGGGGGGGGGGGGGFGGFGFGGGGGGGG:FGGGGGFGDGFFGGGGGGGGGGGEGGGCFGFFGGGGFFDGEEEGEDGFGGEFFGFFFFFGGEFC5<GGFCFCFFGGFFGF?>B@:B9C>C:>?F@:C??FA??:BCD>>FBF24::>?GFF:?F?9>9<FAA>BFA:>6??B?<5:?4(
@M02996:162:000000000-B87FG:1:1101:3496:7598 1:N:0:TAGCGCTC+TATCCTCT
CCTACGGGAGGCAGCAGTGGGGGATATTGCACAATGGGGGAAACCCTGATGCAGCGACGCCGCGTGAGTGAAGAAGTATTTCGGTATGTAAAGCTCTTTAAGCTGGAAAGATAATGACGGTACCAGCAGAATAAGCCCCGGCTAACTACGTGCCAGCAGCCGCGGTAATACGTAGGGGGCAAGCGTTATCCGGATTTACTGGGTGTAAAGGGAGCGTAGACGGTAAAGCAAGTCTGAAGTGAAATCATAGGGCTTAACCCTGTAATTGCTTTGGAAACTGTTTAAATAGAGTACCGGATGG
+
ACCCCFFF=0)====;====;@FFFGGGGGGGGGGGGGGGGDGGGGGGFFGGGFFGEGGGGGGGCFFFFGGGGFGGGGGGGGGGGGGFGFGFFGGGGGGGGGFGGGGFGGEFFFGGGGGGGGGGGGGGGGGDFGGGGGGGEGGGGGGGGGGFFGGGGGGGGGGGGCECGGGF=FFGGGGCCCFFGGGGGGGGGDGGFGDFGFGFG5=@?F7=7>BDD?DDFGGGG@976FCF<>AFBFFG2*61)19-2.5>(4:?F0>?0784))5>FAFBD0?C?14<>?FFB)69))...))43,(4?
@M02996:162:000000000-B87FG:1:1101:11535:7602 1:N:0:TAGCGCTC+TATCCTCT
CCTACGGGTGGCAGCAGTGGGGAATATTGGGCAATGGGCGAAAGCCTGACCCAGCAACGCCGCGTGAAGGAAGAAGATCTTCGGATTGTAAACTTCTTTTATGAGGGACGAAGGAAGTGACGGTACCTCATGAATAAGCCACGGCTAACTACGTGCCAGCAGCCGCGGTAATACGTAGGTGGCAAGCGTTATCCGGATTTACTGGGTGTAAAGGGCGCGTAGGCGGGAGAGCAAGTCAGATGTGAAATCTGTGGGCTTAACTCACAAACTGCATTTGAAACTGTTTTTCTTTAGTGCTGGG
+
88BCCD=5:))=;=====;;;88BFFGGGGGGGGGGGGGGGGGGGGGGGGGGGFFFGGGGGGGGGGGGGGGGGFGGEFGEFGFGCGGFFBFGGGGGGGGGCG?FFFGGGGCFG@EFFGGGGC>FDGDDFFFDFGFGGGGG,@@@FEG7EGG@CGGFGGGGFDEGGE5*;>CG9DGF9CGCFGFF<5<DGECG9FGGFGGF7FF+>*;>EFCFFF3CD>CGFGGGGEEC97C@0<?FAAF:.:.9:78<C:AF4146?G<9<FAFB04<F<C>>FF?=>4)5@A695<?8)6-).:<4)),(
@M02996:162:000000000-B87FG:1:1101:23498:7620 1:N:0:TAGCGCTC+TATCCTCT
CCTACGGGAGGCAGCAGTGAGGAATATTGGTCAATGGACGGAAGTCTGAACCAGCCATGCCGCGTGAAGGAAGAATGCCCTATGGGTTGTAAACTTCTTTTGCCACAGAGTAATAAGGGTCGTGCGCGGCCTGATGAGAGTATGTGGCGAATAAGCATCGGCTAACTCCGTGCCAGCAGCCGCGGTAATACGGAGGATGCAAGCGTTATCCGGATTTATTGGGTTTAAAGGGTGCGTAGGCGGACGCGTAAGTCAGCGGTGAAATATCCCGGCTCAACCGGGAGGCTGCCGTTGATACTGG
+
8ACCC>8=51)========;;;;EFGGGGGGGGGGGGGGGGGGGGGGGGGGGGFFGGGGGGGGGCFGGGGGGGGGGGGGGGGGGGGGGGGGGGGGGGGGGGGDG<FCFFFGGGGGGGGGGGGGGGGGGGGGGGFGGGGGGGGGGGGGGGGGGGGGGGGGGGGGGGGGGGGGGGGGGGGGGGGFFGGGGGGGGGFGGFGGFGGGFGGFFFFGGGFFGF?FFFCFGGECGFFGFFFFFFFEG<997275491:FBFFFFGGFFFFBFAF>*4C>B6BFFF?>9@07316??66?::1<F<AA0
@M02996:162:000000000-B87FG:1:1101:26867:7625 1:N:0:TAGCGCTC+TATCCTCT
CCTACGGGTGGCAGCAGTGGGGAATATTGCACAATGGGGGAAACCCTGATGCAGCGACGCCGCGTGAAGGATGAAGTATTTCGGTATGTAAACTTCTATCAGCAGGGAAGAAAATGACGGTACCTGACTAAGAAGCCCCGGCTAACTACGTGCCAGCAGCCGCGGTAATACGTAGGGGGCAAGCGTTATCCGGATTTACTGGGTGTAAAGGGAGCGTAGACGGTATGGCAAGTCTGAAGTGAAAGCCCGGGGCTCAACCCCGGGACTGCTTTGGAAACTGTTAAACTAGGGTGTCGGGGCG
+
88BCCBA5:10===8===;;;888EFGGAFGGGFGGGGGGEFGGGGGFGGGGGFFGFGGGGGGGFGGGGGGGGGGGGGGGGGGGGGGGGGGGGGGGGGGGGGGGGGGGGGGGGCFGGGGGGGGGGGFGGFGFFFFGFGDEGGGCFFGGGGGFFGGGGG6FFDCGGGGDGGGGFFEE>EGGGGFFGGGGGGGGGDGEFGGFDF=AGDFFFFGEF@FGDB:CFGGCCFGGFFFF):AF<BFG8*:947F399>F>>:BFFG<?>>F>>7:5<:AB:)<=<AFFF9AFF)-)((.-()-0,((-
@M02996:162:000000000-B87FG:1:1101:27292:7672 1:N:0:TAGCGCTC+TATCCTCT
CCTACGGGCGGCTGCAGTGGGGAATATTGGACAATGGGCGCAAGCCTGATCCAGCGACGCCGCGTGAGTGAAGAAGTATTTCGGTATGTAAAGCTCTATCAGCAGGGAAGATAATGACGGTACCTGACTAAGAAGCCCCGGCTAACTACGTGCCAGCAGCCGCGGTAATACGTAGGGGGCAAGCGTTATCCGGATTTACTGGGTGTAAAGGGAGCGTAGACGGCAAGGCAAGTCTGATGTGAAAACCCAAGGCTCAACCATGGGACTGCATTGGAAACTGTCTAGCTAGAGTGCAGGAGAG
+
8ACCCB=881)8888;;;;;;88BFFGGGGGGGGGGGGGGGGGGGGGGGGGGFFFFGGGGGGGGFGGGGGGGGGGGGGGGGGGGGGGGGGGGGGGGGGGGGGGGGGGGGGGGGGGGGGGGGGGGGGGGFGGGGGGGGGGGGGGFGGGGGGGGGGGGGGGGGGGGGGGGGGGGGGGGGGGGGGFFGGDGGGGGGFGGFGGFGGGFGGFFFFGGGFEGGFDGFGGGGFGGFFFFF><FFFFF:2:@<?D?CB?FF?BFFGGFBFF6:?:?@B:<?FFEB<<<ABAB9A9>?D?DAD2:F:36<
@M02996:162:000000000-B87FG:1:1101:27289:7693 1:N:0:TAGCGCTC+TATCCTCT
CCTACGGGCGGCTGCAGTGGGGAATATTGGACAATGGGCGCAAGCCTAATCCAGCGACGCCGCGTGAGTGAAGAAGTATTTCGGTATGTAAAGCTCTATCAGCAGGGAAGATAATGACGGTACCTGACTAAGAAGCCCCGGCTAACTACGTGCCAGCAGCCGCGGTAATACGTAGGGGGCAGACGTTATCCGGATTTACTCGTTGTAAAGGGAGCGTAAACGGCAAGGCAAGTCTGATGTTAACACCCAAGGCTCAACCATGGGACTGCATTGGCAACTGTCACTCTAGAGTGCAGGAGAG
+
ACCCC>>=:1)8888;;;6;;888EFGG9C<FFFGGG8FGGGGGGGG?FEE<FFGGGGGGGGGGFGF@FGGEGGGGFA,EA?BFGGFGGGGGC<FFG<FAG,BF,+@FDFGF<F;A,C:+6:FF9CDFFG,@EFBF7BEFDEGCF@FEFGGGGGCFFG*DFDE8<?5*=@CCFC855C5EG:);?9*27C7*1>CC=>FF*918ED461=75*57)9(**9;*CC>7CB44.-6<F2<F7)06*-0769143(,3?):C(4=?:24:85)7)).)<98(,6=)))--)).,66)6<F((.-
@M02996:162:000000000-B87FG:1:1101:3118:7704 1:N:0:TAGCGCTC+TATCCTCT
CCTACGGGAGGCAGCAGTGGGGGATATTGCACAATGGAGGAAACTCTGATGCAGCAACGCCGCGTGAGGGAAGAAGGTTTTCGGATTGTAAACCTCTGTTTTTAGTGAAGAAACAAATGACGGTAGCTAAAGAGGAAGCCACGGCTAACTACGTGCCAGCAGCCGCGGTAATACGTAGGTGGCAAGCGTTGTCCGGATTTACTGGGTGTAAAGCGTGCGCAGGCGGGACTGCAAGTTGGATGTGAAAATCCGAGGCTCAACCTCGGAACTGCATCCAAAACTGTGGTTCTTGAGTGGAGC
+
ABCCCDF51))=========;888CFGGFGGGGGGGFGGDGGGGGGGGCFFGGGGGGGGGGGGGFGGGGGGFGGGGFGFCFGGGDGGGGGGGGGGGG8CFGGGGGGGGG9FFGGEFDFCGGEEGFGFGBFFFEFDFB8DFFG7=FEEFGGGGGGGGGGFGG?FC>EGGGGGGGGGGD>EFGGFAEDGDGGGGGFGGFGGFDFGF?FFFAAF7C+2CD?CDEGCDGBED>FFF<2)94)64.9:F<=BBG?0>?(401:C>(77??F>?F?*44:FC?2A??FA<2(406544)8<7)44(
@M02996:162:000000000-B87FG:1:1101:4292:7734 1:N:0:TAGCGCTC+TATCCTCT
CCTACGGGAGGCAGCAGTAAGGAATCTTGCACAATGGGGGAAACCCTGATGCAGCAACGCCGCGTGATTGATGAAGGCCTTCGGGTTGTAAACTTCTTTTACCAGGGACGAAGAAAGTGACGGTACCTGGAGAAAAAGCCACGGCTAACTACGTGCCAGCAGCCGCGGTAATACGTAGGTGGCAAGCGTTGTCCGGATTTACTGGGTGTAAAGGGCGTGTAGGCGGAGGATCAAGTCAGAAGTGAAATCCATGGGCTCAACCCGTGAACTGCTTTTGAAACTGATCCCCTTGAGTATCGGA
+
8ACCCFFF=))=========<;;;CFGGGGGGGGFFFGGGGGGGGGGGGGGGGGGGFFGGFFGE@FFGGGGGGDFGGGGGGGGGGGGEFGGGGGGGGGFGGGGGGGGFGGDGGGGGGGG9FGGFFEGGDGGGDFGGGGGGFFCCGGGGGGFGCGCCFFGGGGGGEGGEGGGGGGGE9ECEFGFFGGGDDGDGCFEGDGGFGGG6CC55>BGE>BADGFGDFGGGGBGGBFFFFF?FBAFF<FA64FFBFB?FBF??2C68?FFB?6??FA424<FGBFF9)9)5<>981:2:7)5:?BF>(
@M02996:162:000000000-B87FG:1:1101:14792:7753 1:N:0:TAGCGCTC+TATCCTCT
CCTACGGGCGGCAGCAGTGAGGAATATTGGTCAATGGACGAGAGTCTGAACCAGCCAAGTAGCGTGCAGGATGACGGCCCTCCGGGTTGTAAACTGCTTTTAGTTGGGAATAAAAAAAGCGACGTGTCGCTTATTGTATGTACCATCAGAAAAAGGACCGGCTAATTCCGTGCCAGCAGCCGCGGTAATACGGAAGGTCCGGGCGTTATCCGGATTTATTGGGTTTAAAGGGAGCGTAGGCGGGCTTTTAAGTCAGTGGTAAAAGCTTGTGGCTCAACCATACCACGCCATTGAAACTGGA
+
8ACCCE)080)8888;;<;;;;;;EFGGGGGGGGGGGGGGGGGGGGGGGGGGGGGGGGGGCFGGGGGGGGGGGGGGGGGGGGGGGGGGGGGGGGGGGGGGGDBFGDGGGGGGGGGGGGGGECFGGFEGGGGGGGGGGFGGGGGGGGGF9FF,@DGGGGGEGGGCCGGGGGGGGGFGGGGGGGFFGGGDGGGFGFGGFGGFGGGFGGFFFFGGGFECGAFG?FGGGFGGB6>B::3<>:D389989D55>A?4AF9).00:5@<A2:)-8:6:(4<:=:B48=:BB??;F>:A4>24?:A?(
@M02996:162:000000000-B87FG:1:1101:25122:7755 1:N:0:TCGCGCTC+TATCCTCT
CCTACGGGAGGCTGCAGTCGGGAATATTGCGCAATGGAGGGAACTCTGACGCAGTGACGCCGCGTATAGGAAGAAGGTTTTCGGATTGTAAACTATTGTCGATAGGGGAGAAAAAAGACAGTACCTATCCAGAAAGCTCCTGCTAACTACGTGCCAGCAGCCGCGGTAATTCGTAGGGAGCAAGCGTTATCCGGAGTTATTAGGGTTAAAGGGTGCGTAGACGGGAAATTAATGTAGTTGTGAAATCCCTCGGCTCAACTGAGGTACTGCAACTAAAACTGGTTATCTTGAGTGCAGGAGG
+
8ACCCB>A)1)=;=====;8888@FGGGGFCGGGGGG,6B+6E6@FFGG<:FGGCCFFG:FGGGG76EFGGGGG8FG4,9B<:F:FG=?<FGC??E5,CE++BF=FG+F:+AFGD::FAF<FECF<EFF,,A,8DFF9=<>=F<,,,C,>+@,+>=,33F8C5338C**,,,*6DFC*4*:2);:?555/=+C5:*:9F6:+14**;=8+3=>).1),1/)0:5=)>DA?7*))-*))/:-9)*-**4<2(.4:4()39<BF3:(4456A*-549EF2,4.)-.)54>F).,6-.41((4(
@M02996:162:000000000-B87FG:1:1101:19458:7772 1:N:0:TAGCGCTC+TATCCTCT
CCTACGGGGGGCAGCAGTAGGGAATATTGCACAATGGGGGAAACCCTGATGCAGCGACGCCGCGTGAGTGATGAAGTATTTCGGTATGTAAAGCTCTATCAGCAGGGAAGATAATGACGGTACCTGACTAAGAAGTCCCGGCTAACTACGTGCCAGCAGCCGCGGTAATACGTAGGGGACAAGCGTTATCCGGATTTACTGGGTGTAAAGGGAGTGTAGACGGTATGGCAAGTCAGATGTGAAAACCCGGGGCTCAACCCCGTGACTGCATTTGAAACTGCCTTTACTGGAGTGCAGGAGG
+
8ACCCB8:@8)8888::<:<:8:CFFGGGGGGGGGGGGGGGGGGGGGGGGGGGGGGGGGGGGGGFGGGGGGGGFFGGGGGGGGGGGGGGGGGGGGGGFFGFGGCFFGGGGFFDCGE;FD7C<FGGABGGG+?0?EGGGGGGGGDGGGEGGGCGGGGG6CFGGGC8E**<9CFGFC7:ECGGFFFGGGGDGGEGEGGF7FFGF=7CGFF*9:57780?AD>?EGG*<FGFF47))-9<AF>4*.*.8BFG>B@BB??7GDFF)-4,-<AF<GFF<@C@7D><).).).:A718?:F)90-8,
@M02996:162:000000000-B87FG:1:1101:10745:7793 1:N:0:TAGCGCTC+TATCCTCT
CCTACGGGCGGCAGCAGCTAAGAATATTCCGCAATGGACGAAAGTCTGACGGAGCGACGCCGCGTGGATGATGAAGGTCGGAAGATTGTAAAATCCTTTTATAACTGAGGAATAAGCAGTTTGCGAGAAACGCATTGTGGTGACTGTAGGTTATGAATAAGCAACGGCTAATTACGTGCCAGCAGCCGCGGTAACACGTAAGTTGCGAGCGTTGTTCGGAATTATTGGTCGTAAAGGGCCTGTAGGCGGTTTTGCAAGCTTGATGTGAAAGGCAGGAGCTTAACTCCTGGACTGCGTTGAG
+
8ACCCE:=00)8888;;;;;<;;CFFGGGGGGGGGGGEEFFGGGGGGGGGGEGFFGFFGGGGGGFGGBFGFGGGGG8FF@FC7FFFGGGGFGFEFFGFFFGG<FFFGGGDDFGGCGGACF9DF,+++@@FE<CCEEEF;CGF9F;,EFACE;,=EA;>+D9:,,51=CEE6CGFFGGGCGGGAAGGFGG:CG8>C@A9F4;<C@FG>B>3<>*.8FF<GD)/<*09+>)19<<((9)37*(*)/-*92C4>>60>A<7<?2?(44--58A7(4(7*831::FB44A4<DF08>?1(0(-(3
@M02996:162:000000000-B87FG:1:1101:20794:7797 1:N:0:TAGCGCTC+TATCCTCT
CCTACGGGAGGCTGCAGTCGGGAATATTGCGCAATGGAGGGAACTCTGACGCAGTGACGCCGCGTATAGGAAGAAGGTTTTCGGATTGTAAACTATTGTCGATAGGGAAGAAAAAAGACAGTACCTATCAAGAAAGCTCCGGCTAACTACGTGCCAGCAGCCGCGGTAATACGTAGGGAGCAAGCGTTATCCGGATTTATTGGGTGTAAAGGGTGCGTAGACGGGAAATTAAGTTAGTTGTGAAATCCCTCGGCTCAACTGAGGAACTGCAACTAAAACTGGTTTTCTTGAGTGCAGGAGG
+
88BCCF88)1)====;====88@FGGGGGGGGGGGGGGGGGGGGGGGGGGGGGFGGGGGGGGGGFFGGGGGGGGGGGGGGGGGGGGGGGGGGGGGGGGGGGGGGGGGGGGCFGFGGGGGGGGGGGGGGGGFDECDEGGGGGGGGGGGGGGGGGGGGGGGGGG>EEGGEGGGGC?CFEGGGGGFAFGGG4EGGGFGCADDFFGFFEDBFAFDGGFFGGFGGFDC5=3CF<FGFBADF>AFG>56@<FFFGFFFBFFFFFGA07534<?DFDGA8:?A?A>?AFA27?FFA2-4<<A9?02-(
@M02996:162:000000000-B87FG:1:1101:4474:7806 1:N:0:TAGCGCTC+TATCCTCT
CCTACGGGTGGCAGCAGTGGGGGATATTGTGCAATGGGGGAAACCCTGACGCAGCAACGCCGCGTGAAGGATGACGGTCTTCGGATTGTAAACTTCTGTTCTTAGTGAAGAAGACAGTGACGGTACCTAAGGAGCAAGTCACGGCTAACTACGTGCCAGCAGCCGCGGTACTACGTAGGTGACAATCGTTGTCCGGATTTACTGGGTGTACAGAGCGTTTAGGCGGGATATCCAGTCAGTCGTGAAATACCGTGGCTGAACTTCGGGGCTGCGATTGAAATTGAATTTTCTGGGTTTCGGG
+
-8ACCA=5:))=6==;===;;8@@F@FE<E@EEEFGGGEGCFGGGGGGGDFGGFF,C<CF@FEGGFFFGGFFGEGGFFG:FGFG7+B,99AFFCFA?<EFAEGAF,C<7E<EA@FF8F9,,@:FF=6A;A,>?D7=DDDC,7@EE>EC>,E>CBBC:5@<?;@8FE58;**=+;*4<?ECCCFF,*25;4**+;C5DC*/@C7+>*)::*+11+2*/-*18CC*73C)-.:1)-59))/*./,.5)1)*6,>(,213/*)(95<0((-.(*(4-0;))-4)*-)))6)).6))((().4(-
@M02996:162:000000000-B87FG:1:1101:17443:7808 1:N:0:TAGCGCTC+TATCCTCT
CCTACGGTGTGCTGCAGTCGAGGATCATTTGCAATGGGCGAAAGCCTGACAATGCGACGCTGCGTGGAGGATGAAGGCCTTCGGGTTGTAAACTCCTGTCATAGGGGAACAGGCGAGGGGACCCAACACGTCCCTTAGTTGAGTGTACCCTACGAGGAAGCGACGGCTAACTCTGTGCCAGCAGCCGCTGTAATACAGAGGTCGCGAGCGTTGTTCGGATTTACTGGGCGTAAAGGTCGCGTAGTCTTCTACGTTGTTCGGATTGGAATTCCCCGGGCCCCACCCTGAACTGGCGTCCGGA
+
68BCCE5)3)1<<=;====888=8CFFGGGGGGGDFFFGGGGFGFGGEFGGGGFCCCGGEGGGGGDDFGG7F,CDC@FFGFGFFGGGFGG,CFFFGGGFFCF,AFFGFFG=FFFC7>FFGDFCGG+BFFCGGGGGG,,CFCA,EEEAFGCFF,@E6C++@B*>BB5CE*,?=DFCFE9=B8?;FGG5:/=D+5;7CFC+69CG>55=)7)/:9>>?D6*9DF<:F=GF?5D3((.?443>(1(.(9*-0))*-.((,27(3)((((5)*.>))3)8)(4605143(404()).44:B60(-
@M02996:162:000000000-B87FG:1:1101:28488:7817 1:N:0:TAGCGCTC+TATCCTCT
CCTACGGGTGGCAGCAGTGGGGAATATTGGGCAATGGGCGCAAGCCTGACCCAGCAACGCCGCGTGAGGGAAGAAGGTTTTCGGATTGTAAACCTCTGTCCTCAATGAAAAGCAGCAGATGGTAATTGAGGAGGAAGCCCCGGCTAACTACGTGCCAGCAGCCGCGGTAATACGTAGGGGGCGAGCGTTGTCCGGAATGATTGGGCGTACAGGGCGCGTAGGCGGCCTGTTAAGTCTGGAGTGAAATTCCCGGTTTTAAGTTGGGAACTGCTTTGGATACTGATGGGCTTGAGTGCAGGAG
+
8ACCCF5)81)========;;88BEFGGGGGGGGGGGGGGGGGFGGGGGGGGGGGGGGGGGGGGFEFFGGGGGGGGFGGGGGGGGGGGGGGGGGGGGGFGGGGGGGGGGGGGGGGGGGCADGAFGGFGFGG?EFEFG8FGGGGGGGGGGGGGGGCFGGGGGDDGGGGG5EGGGGFGFEEGGGFDGGGC5=DCF@E;BGCFGGGFG4@FF)7:F<><C7D<D8FGGFGD4@FF)6:@:>F:39:*68@D7<?@F>BF:CDBAFAFB0::<<CAFFFG)26:4B)62<?:3((.4<7<764--
@M02996:162:000000000-B87FG:1:1101:4485:7821 1:N:0:TAGCGCTC+TATCCTCT
CCTACGGGTGGCAGCAGTGGGGGATATTGTGCAATGGGGGAAACCCTGACGCAGCAACGCCGCGTGAAGGATGACGGTCTTCGGATTGTAAACTTCTGTTCTTAGGGAAGAAGACAGTGACGGTACCTAAGGAGCAAGTCACGGCTAACTACGTGCCAGCAGCCGCGGTAATACGTAGGTGACAAGCGTTGTCCGGATTTACTGGGGTTAAAGGGCGTGTAGGCGGGATATCAAGTCAGTCGTGAAATACCGAGGCTTAACTTCGGGGCTGCGATTGAAACTGAAATTCTTGAGTGTCGGG
+
8ACCCEF=>))=======;;;8@CFGGGGGGGGGGGGGGGGGGGGGGGGGGGGFFGEGFGGGGGGGGGGGFGGGGGGGGGGGGGGGGGGGGGGGGGGGGGGGGGGGGFGGGGGGGGGGGGGGGGGGGGFGGC?FGGB8EFDGG@EEEGGGGGGGGGGGGGGGGGGGGGGGGGGGGFCFGGFGFFGGGGGC5EDFGGEGGFGGGFG4)08>F724>GGFGDFFFGGDGGFFG?A))1:AFGAC?>>8*6;>?)(343?GG<AF><?F;0B(/-73>C><<A>FDADFBAA<4..36)9:?1(
@M02996:162:000000000-B87FG:1:1101:11613:7821 1:N:0:TAGCGCTC+TATCCTCT
CCTACGGGAGGCTGCAGTGAGGAATATTGGTCAATGGGCGAGAGCCTGAACCAGCCAAGTAGCGTGAAGGATGACTGCCCTATGGGTTGTAAACTTCTTTTGTCCAGGAATAAAAAAGCCCTCGCGCAGGGTTCTTGCAGGTACTGGTTGAATAAGGACCGGCTAATTCCGTGCCAGCAGCCGCGGTAATACGGAAGGTCCGAGCGTTATCCGGATTTATTGGGTTTAAAGGGTGCGTAGGCGGGAAGTCAAGTCAGCCGTAAAATCGCCGGGCTCAACCCGGTCCCGCGGTTGAAA
+
88ACCA:5:0)===8======;;CFFGGGGGGGGGGGGGGGGFGGGGGGGGGGFGGGGGGGGGGGGGGGGGGGGGGGGGGGGGGGGGGGGGGGGGGGGFGGGGGGEFGGFGGEFFFCEGGGGGGGFECFCEGGGGGGGGGGGGGGGGGGGGDGGGGGGFEEGGGGGGGGGGGGGGGGGGGGGFFGGGGCFCGGDG8ADGFGDEEGGFFFFCCD30CDECFFGGGGDCF>BDFBFBF2?@GBG>@9)88CBAF4AFFAGGFFFFF>>>?F?GF9>)193?FFFFB>9F6>6,443,<6
@M02996:162:000000000-B87FG:1:1101:24032:7827 1:N:0:TAGCGCTC+TATCCTCT
CCTACGGGGGGCAGCAGTCGAGAATCATTCACAATGGGGGCAACCCTGATGGTGCGACGCCGCGTGGGGGAGGAAGGTCTTCGGATTGTAAACCCCTGTCATGTGGGAGCAAGGCGCAAGCTTGATAGTACCACAAGAGGAAGAGACGGCAAACTCTGTGCCAGCAGCCGCGGTAATACAGAGGTCTCAAGCGTTGTTCGGAATCACTGGGCGTAAAGGGTACGTAGGCTGCCGTATAAGTCGTGCGTGAAAGGCAGGGGCTCAACCTCTGGAGTGCGCATGATACTGTATGGCTGGGGTA
+
8ACCCDA)1:)8888::<:888:BFGDFGGGGGGGGGGGGGGGGGGGGGGGGGGGGGGGGGGGGFGGGGGGGGGGGFGGGGGGGGGGGGGGGGGGGGGGGGGGGGGGGGGGFGGGGGGGGGGGGGGGGGGGGGGGGGGGGCFGFGGGGGGGGGGGGGGGGGGGGGGFGGGGGGGEEFGGGGGFFGGGGGGGGGFEGFGGFDGEFGGFFFFF5C>></<FDF?63:?GGBFGFFFF@?FFFA:1>?FFBGFF@43?1:CD>95<B?FFFFFGFFBF6/390:B)46<2)).-67::?3(-4(
@M02996:162:000000000-B87FG:1:1101:4467:7830 1:N:0:TAGCGCTC+TATCCTCT
CCTACGGGTGGCAGCAGTGGGGGATATTGTGCAATGGGGGAAACCCTGACGCAGCAACGCCGCGTGAAGGATGACGGTCTTCGGATTGTAAACTTCTGTTCTTAGGGAAGAAGACAGTGACGGTACCTAAGGAGCAAGTCACGGCTAACTACGTGCCAGCAGCCGCGGTAATACGTAGGTGACAAGCGTTGTCCGGATTTACTGGGTGTAAAGGGCGTGTAGGCGGGATGTCAAGTCAGTCGTGAAATACCGAGGCTTAACTTCGGGGCTGCGATTGAAACTGAAATTCTTGAGTGTCGGG
+
68ACCDDB=))=;======;;888CFFGGGGGGGGGGGGGGGGGGGGGGGGGGFEFFGGGEFGGFGGGGGGGGGGGFGGGGGGGGGGGGGGGGGGGFGFGGGGGGGGGGGGGGGGGGGGGGGGGGGGFGGGCFGGGGGGGGGGGGGGGGGGGGGFGGGCFGFGGGGGGGGGGGGGGGGGGFFFFGGGGGGGGGFGEBGGFGFGFGGA>EFFGGFFDG>GGFGGGGB=7>3CFFFBFFFBF9DFBB@F<FABE?9B90FC<DF<A?FF>DBGF;(5;52<A2*6>3A244A:<BD<8=<:2,
@M02996:162:000000000-B87FG:1:1101:28485:7834 1:N:0:TAGCGCTC+TATCCTCT
CCTACGGGTGGCAGCAGTGGGGAATATTGGGCAATGGGCGCAAGCCTGACCCAGCAACGCCGCGTGAGGGAAGAAGGTTTTCGGATTGTAAACCTCTGTCCTCAATGAAAAGCAGCAGATGGTAATTGAGGAGGAAGCCCCGGCTAACTACGTGCCAGCAGCCGCGGTAATACGTAGGGGGCGAGCGTTGTCCGGAATGATTGGGCGTAAAGGGCGCGTAGGCGGCCTGTTAAGTCTGGAGTGAAATTCCCGGTTTTAAGTTGGGAACTGCTTTGGATACTGATGGGCTTGAGTGCAGGAG
+
8ACCCE85:1)====;===;;88CF<FGGGGGGGGGGGGGGGGGGGGGGGGGGGGGGGGGGGGGFGGGGGGGGGGGGGGGGGGGGGGGGGGGGGGGGGFGGGGGGGGGGGGGGGGGGGFGGGDGAFGFGGGGGGGGGGDGGGEGGGGGGGGGGGGGGGGGGGFGGGGGGGGGGGGGGGDCGGFEGGGDGGGGGDE5)7F?FGG:GGFFFFGGGFFGGFGGFGGGGFG5:@FBBBBFA2F:19:6<@FFDB?E>;B2:FFABFB7>03:F?F46<FF?B<>AF6AA)46::2(.6)-068(-
@M02996:162:000000000-B87FG:1:1101:11616:7839 1:N:0:TAGCGCTC+TATCCTCT
CCTACGGGAGGCTGCAGTGAGGAATATTGGTCAATGGGCGAGAGCCTGAACCAGCCAAGTAGCGTGAAGGATGACTGCCCTATGGGTTGTAAACTTCTTTTGTCCAGGAATAAAAAAGCCCTCGCGCAGGGTTCTTGCAGGTACTGGTTGAATAAGGACCGGCTAATTCCGTGCCAGCAGCCGCGGTAATACGGCAGGTCCGAGCGTTATCCGGCTTTATTGGGTTTAAAGGGTTCGTAGGCGGGAAGTCACGTCAGCCGTAAAATCGCCGGGCTCCACCCGGTCCCGCGGTTGAAACGTT
+
88ACC>15:))8===;==;==;;CFGGGGGGGAFFGGGGGBEFEFGFGGFGGGEFGGGGGGGGGGGGGGGFFGGGGDFGGGFGGGGGGGGGGGFGGGGGGGFGGGCEFAFFFGFGGGGGGGGGGGEE:>7EFGGGGFGGC?89FG9DGGDDGG,DDGGFDECG>+:E;E;FF+:CFFCCFCC>B8D?;*=DFE5*86/*1;>7>EGDE3AFFG3):C1:FFGGFE:G:AFFF(.(.4?5C1=()4).2C<A*4:???GGFFB0:2<??>?C6;B3;),:::@09;>?>>>91144)15(.(
@M02996:162:000000000-B87FG:1:1101:16520:7841 1:N:0:TAGCGCTC+TATCCTCT
CCTACGGGTGGCAGCAGTGGGGAATATTGGGCAATGGGCGAAAGCCTGACCCAGCAACGCCGCGTGAAGGAAGAAGATCTTCGGATTGTAAACTTCTTTTATGAGGGACGAAGGAAGTGACGGTACCTCATGAATAAGCCACGGCTAACTACGTGCCAGCAGCCGCGGTAATACGTAGGTGGCAAGCGTTATCCGGATTTACTGGGTGTAAAGGGCGCGTAGGCGGGAGAGCAGGTCAGAGGTGACATCTTTGGGCTTAACTCACCAACTGCATTTGAAACTGTTTTTCGTGATGGCTGGG
+
-8A?CB=50016==8===;;;888CEGGGGCGGGGGGGGGGGGGGGGGGGGGGFFGFGGGEC@@@FCGGGCEFFGGC<FFGGGGFGGGGGGGGGGFGGGGAE?ADFGGGGEEEDFGGEFFFFEFGGFDGFFFGADDFAFF8DC>FEGFGCCF+DFFGACB8;F,*@CCEEGGGGGC,=C@EF4??*:DG5*3;+=CECDFGDFCGG.58=DGCB)299CCDGD4E>E:;;DF?(4>2:@C,*.56)/.06)*-5,,327)4@42(,,(7(2)3)7:*-4)5*6:9)48>(48(().).-,(
@M02996:162:000000000-B87FG:1:1101:20735:7848 1:N:0:TAGCGCTC+TATCCTCT
CCTACGGGTGGCAGCAGTGGGGGATATTGCACAATGGAGGAAACTCTGATGCAGCAACGCCGCGTGAGGGAAGAAGGTTTTCGGATTGTAAACCTCTGTTTTTGGTGACGAAACAAATGACGGTAGCCAAAGAGGAAGCCACGGCTAACTACGTGCCAGCAGCCGCGGTAATACGTAGGTGGCAAGCGTTGTCCGGATTTACTGGGTGTAAAGGTTGCGCAGGCGGGACTGCAAGTTGGATGTGAAATACCGAGGCTTAACTTCGGAACTGCATCCAAAACTGTCGTTCCTGAGTGGATTA
+
88ACC>)0801===8====;;88@FGGGGGGGFGGGGGGGGGGGGGGGGGGGGGG<FGGGGGGGCFGGGGGGGGGGEGGGGGGGFFGCGGGGGGGGGGFGGGGEGGGGGGGGDEGGFGGCGGEG:FGGGF8FEC@8DEFGCFGEGEEGGGFGGGGFFCDFGFGGCE>ECCEGFGGGCECFGGFF9CG4DEDGGFC8):CADGFFGC88BF7C7=/;53)/5>EGDD=99FFFAA)B42;D)*.*)*16292)221>BF464BA9?F:0@?*))6=<)4)(()).)(,,.()-)(.408)))
@M02996:162:000000000-B87FG:1:1101:16538:7851 1:N:0:TAGCGCTC+TATCCTCT
CCTACGGGTGGCAGCAGTGGGGAATATTGGGCAATGGGCGAAAGCCTGACCCAGCAACGCCGCGTGAAGGAAGAAGATCTTCGGATTGTAAACTTCTTTTATGAGGGACGAAGGAAGTGACGGTACCTCATGAATAAGCCACGGCTAACTACGTGCCAGCAGCCGCGGTAATACGTAGGTGGCAAGCGTTATCCGGATTTACTGGGTGTAAAGGGCGCGTAGGCGGGAGAGCAAGTCAGATGTGAAATCTGTGGGCTTAACTCACAAACTGCATTTGAAACTGTTTTTCTTGAGTGCTGGG
+
68ACCE=5=)1====;==;;;888FFGGFGGGGGGGGGGGGGGGGGGGGGGGGFFFGGGGGGGGGGGGGGGGGGGGFFGGGGGGGGGGGGGGGGGGGGGGFGEFGGGGGGGGEGCGEGGGGCEF:FGGGFFFFFGGGGGGFGGEGGGCGGGG:FFGGGGGGGGGDGGEGEGGFGGGFGGGGGFFEFGDGGGGGFGGAGGFFGGFG5FEFAGFFB3D<9GG>GGGEEGD>DGFB?FFFFFCA>-*696<GF<?):BBBFF4<6AABF?BFFFF>AF?FA<AB?4:<6???FF625AFFAA?(
@M02996:162:000000000-B87FG:1:1101:13967:7855 1:N:0:TAGCGCTC+TATCCTCT
CCTACGGGTGGCTGCAGTGAGGAATATTGGACAATGGTCGGAAGACTGATCCAGCCATGCCGCGTGAAGGAAGAATGTCCTATGGATTGTAAACTTCTTTTGTACGGGAGCAATAAGGTGTATGCATACACCGATGAGAGTACCGTACGAATAAGCATCGGCTAACTCCGTGCCAGCAGCCCGGTAATACGGAGGATGCGAGCGTTATCCGGATTTATTGGGTTTAAAGGGTGCGTAGGCGGAATGCCAAGTCAGCGGTGAAACGCACGCGCTTAACGCGTGACCTGCCGTTGAAACTGGG
+
88BCCE>5:0)=======;;;;;;FFGGGGFGGGGGGGGGGGGGGGGGGGGGGFFFFGGGGGGFFGCFGGGGGGGGGGGGGCGGGGGGGGGGGGGGGG9FGFGGGFFGFGGGFGCFFFGGFGGGGGEFGGGGGEGGGDGDFFGGGGGGGGGGGFGGGGGGGGGGGGGGGGGGGDACGGGGGCEFEG>FCFC*@5EGFFDB;<E>EDDFFA4CCB>F+9C7AC/::)A@)A3A@?BEFB>949,)-;FD6:BFA992>C9>:F<<016>3(114?FGF3-248(3.5?7894:?:<46<A((
@M02996:162:000000000-B87FG:1:1101:4522:7859 1:N:0:TAGCGCTC+TATCCTCT
CCTACGGGTGGCAGCAGTGGGGAATATTGGACAATGGGGGAAACCCTGATCCAGCGACGCCGCGTGAGTGAAGAAGTATTTCGGTATGTAAAGCTCTATCAGCAAGGAAGAAAATGACGGTACTTGACTAAGAAGCTCCGGCTAAATACGTGCCAGCAGCCGCGGTAATACGTATGGAGCAAGCGTTATCCGGATTTACTGGGTGTAAAGGGAGCGTAGACGGCAAAGCAAGTCTGAAGTGAAATCCCGGGGCTCAACCCCGGAACTGCTTTGGAAACTGTTTAGCTAGAGTGAAGGAGAG
+
8ACCCBD=800=;=====;;;88BFGGGGGGGGGGGGGGGGGGGGGGGGGGGGFGGFGGGGGGGFGGGGGGGGEFGGGGGGGGGGGGGGGGGGGGGGGFGGGGGGGGGGGGGGGGGGGGGGGGGGGGGGGGGGGGGGGGGGGGGGGGGGGGGGGGGGGGGGGGGGGGGGGGGGGGGGGGGGGFFGGGGGGGGGFGGFFGFGFGFGGFFAFGGGFFGGFGGFG=CEFCDFFGFABAFFFFG>DA9:9<?GBFFFBBFFGG?BFFFF>B?FBFDF?FGFB)64@B9<AFD<<?DA).6?0((-
@M02996:162:000000000-B87FG:1:1101:13985:7860 1:N:0:TAGCGCTC+TATCCTCT
CCTACGGGTGGCTGCAGTGAGGAATATTGGACAATGGTCGGAAGACTGATCCAGCCATGCCGCGTGAAGGAAGAATGTCCTATGGATTGTAAACTTCTTTTGTACGGGAGCAATAAGGTGTATGCATACACCGATGAGAGTACCGTACGAATAAGCATCGGCTAACTCCGTGCCAGCAGCCCGGTAATACGGCGGATGCGAGCGTTATCCTGATTTATTGGGGTTAAAGGGTGCTTCGGCGGAATGCCAAGTCAGCGGTTGAACGCACGCGCTTAACGCGTGACCTTCCGTTGCACCTGGT
+
88ACCD>5=8)========;;;;CFFGGGGGGGEFGEFGGGGGGGGGGGGGGGFGGFFGGGGGGGGGFGGB,BFGGAFGGGGGGGAFGGGFGDFGGGGGFGGGGGGGGGGGGDGGA:CGFE,E<FFECFBFFG:E8FE>5EFFG7FFGGDEFBDDCFGGGGGGG8D=9A+D?DG77EGGGGCDEG>7C+E531**/8)?)/3=::C.;;:+ACF@:+/;+***:*5A:A*5>B0)*)(0/4)(78)9:*509<))407>1()-4(4(-7113>B)29(3-40-26-42:(,)((540((..
@M02996:162:000000000-B87FG:1:1101:20723:7860 1:N:0:TAGCGCTC+TATCCTCT
CCTACGCGTGGCAGCAGTGGGGGATATTGCACAATGGAGGAAACTCTGATGCAGCAACGCCGCGTGAGGGAAGAAGGTTTTCGGATTGTAAACCTCTGTTTTTGGTGACGAAACAAATGACGGTAGCCAAAGAGGAAGCCACGGCTAACTACGTGCCAGCAGCCGCGGTAATACGTAGGTGGCAAGCGTTGTCCGGCTTTACTGGGTGTAAAGGTTGCGCAGGCTGGCCTGCAAGGTGGATGTGAAATACCCAGGCTTAACTTTGGAACTGCCTCCAACACTGTAGTTCTTGATGGGAGTA
+
8-ACCD)100)=====;<6;;888FEGGFGGG<EGGGGGGGGGGGGGGGGGGGFFFFGGGGGGGCFGGGGGGGGGGGGGGGG7>=CFDGGGGGGGGGGGGGGGGGGFGFBFEEFGCGG9FFCGGFFGGGD?,@8D@@FGGGG7FFCECFGEGCGGGGC?DCFGG7C7CECEGGG5AFGGG9:AAACG<CGCEDCCC):DF7>FFGF))2;+CF=6**3)7>EED07:*(9572<)).87959(*)18-:62))3(,8FC).=>)-((5?DD2()72)2(8892))..).4.))).)),-((
@M02996:162:000000000-B87FG:1:1101:13958:7872 1:N:0:TAGCGCTC+TATCCTCT
CCTACGGGTGGCTGCAGTGAGGAATATTGGACAATGGTCGGAAGACTGATCCAGCCATGCCGCGTGAAGGAAGAATGTCCTATGGATTGTAAACTTCTTTTGTACGGGAGCAATAAGGTGTATGCATACACCGATGAGAGTACCGTACGAATAAGCATCGGCTAACTCCGTGCCAGCAGCCCGGTAATACGGAGGATGCGAGCGTTATCCGGATTTATTTGGTTTAAAGGGTGCGTATGCGGAATGCCAAGTCAGCGGTGAAACGCACGCGCTTAACGCGTGACCTGCCGTTGAAACTGGT
+
88BCCF@5:81==8====;;;;;;CFGGGGGGGGGGGGGGGGGGGGGGGGGFFEFFGGGGGGGG@EDGGGGGGFGGFGGGGGGGGGGGGGFGGGGGGDGFGGGGGGEFEEGC<EGG:<E,CEFFGGECAFGGGDGGGCEFGGGGDGFGGGGGGGGFF@=FEGGEGGCCFGGGGGFGGEFG@DB>CCCFGFGGE4;EFGG>3)*8CDD4CCDGD5>F7<C+;C:DGFACCADF0?>D((00497),09497?/:<<79**40?))8;B979D;>?FC62192)-46AB2,28(4--.*)6:-
@M02996:162:000000000-B87FG:1:1101:13979:7877 1:N:0:TAGCGCTC+TATCCTCT
CCTACGGGTGGCTGCAGTGAGGAATATTGGACAATGGTCGGAAGACTGATCCAGCCATGCCGCGTGAAGGAAGAATGTCCTATGGATTGTAAACTTCTTTTGTACGGGAGCAATAAGGTGTATGCATACACCGATGAGAGTACCGTACGAATAAGCATCGGCTAACTCCGTGCCAGCAGCCCGGTAATACGGAGGATGCGAGCGTTATCCGGATTTATTGGGTTTAAAGGGTGCGTAGGCGGAATGCCAAGTCAACGGTGAAACGCACGCCCTTACCGCGTTACCTGCCGTTGAACCTGGT
+
88BCCA55:0)========;;;;CFFGGGGGGGGGGGGGGGGGGGGGGGGGGGGGGGGGGGGGGGGGGFGGGGGGGCGGGGGGGGGGGGGGGGGGGGGGGGBF<ECFGGGGGGGGF9FF8EEGFGACCFEGGGEG@E4EEEEGGGG6EEEFGGFGGGGGCEGG8FFFGGGGCDGGGGGGGGGFDE5;F7E7B:BDEAFF**2=AGG>AFC47*>BG:?FGF7>DC):24ADF(2(012>C95()-092*.2=A)))4*12(944(4(4)-/,4:7+0(-(-.-89:)3:63:?2:)88:64
@M02996:162:000000000-B87FG:1:1101:18082:7889 1:N:0:TAGCGCTC+TATCCTCT
CCTACGGGCGGCAGCAGTGAGGAATATTGGTCAATGGAGGCAACTCTGAACCAGCCATCTCGCGTGAAGGAATACGGCCCTACGGGTCTTAAACTTCTTTTATAGGGGGATAAAGTGAGATATGTATATCTTTTTGTAGGTACCCTATGAATAAGCATCGGCTAACTCCGTGCCAGCAGCCGCGGTAATACGGAGGATGCGAGCGTTATCCGGATTTATTGGGTTTAAAGGGTGCGCAGGCGGCACGTTAAGTCAGCGGTGAAATGTCGGGGCTCAACCCCGGCACTGCCGTTGAAACTGG
+
8ACCCF=5)1)8888;;<;;;;;;EFGGGGGGGGGGGGGGGGGGGGGGGGGGGCFFGGGGGGGGGGGGGGGGGGGGGGGGGGGGGGGGGGGGGGGGGGGGGAFFFFGGGFGGGGGGGGGGGGGGGGFFGGGGGGGDGGEDEDGGGGGGGGGGGGGGGGGGGGGGGGGGGGGFGGGGGGGFFGFFGGGDGGGGGFDGFGGFGGGEGGF>FFGGGFFGGFGGFGGGGEGFFFG38:?EFFFG9<>D;EFFGFFFFFFF?GGFFFFFFFFFFBG;>>FFFBBBFD>FB>?:2:9<B:1<*-)90
@M02996:162:000000000-B87FG:1:1101:26163:7897 1:N:0:TAGCGCTC+TATCCTCT
CCTACGGGTGGCTGCAGTAGGGAATATTGGTCAATGGGGGGAACCCTGAACCAGCCATGCCGCGTGAGGGAATAAGGCCCTACGGGTCGTAAACCTCTTTTACCGGGGGCTAACGGGCGTCGTGCGCGGCGCTGTGAAGGTACCCGGGGAATAAGCATCGGCTAACTCCGTGCCAGCAGCCGCGGTAATACGGAGGATGCGAGCGTTATCCGGATTTATTGGGTTTAAAGGGTGCGCAGGCGGGCTGGTAAGTCAGCGGTGACATGTCGGGGCTCAACCCCGGCAGTGCCGTTGATACTTT
+
88BCC>>5)10=;==;====;8;;CFCFGGGFGGGGGGGGGGGGGGGGGGGGGFFFFGGGGGGGFGGGGGCFDFGGFGGGGGGGGGGGGGGGGGGGGGGGGGEFGGGGGGGGGGGDGGGGGGGGDFGGGECEGGGGGGGGGGGGGGGGGGGGGGGGGEGGEGGGGGGGGGGGDFGGGGGGGGFFGGGGGGGGG3ECEGGFGDGFGGF3>FGCD>FGFBGD4@CDGFFFFFGEBFFF99>3094B9084CAAFFBBFBGGBF>)6<?A2:9<7>()20114479>,1<:.93:0<0)*.-))
@M02996:162:000000000-B87FG:1:1101:26156:7916 1:N:0:TAGCGCTC+TATCCTCT
CCTACGGGTGGCTGCAGTAGGGAATATTGGTCAATGGGGGGAACCCTGAACCAGCCATGCCGCGTGAGGGAATAAGGCCCTACGGGTCGTAAACCTCTTTTACCGGGGGCTAACGGGCGTCGTGCGCGGCGCTGTGAAGGTACCCGGGGAATAAGCATCGGCTAACTCCGTGCCAGCAGCCGCGGTAATACGGAGGATGCGAGCGTTATCCGGATTTATTGGGTTTAAAGGGTGCGCAGGCGGGCTGGTAAGTCAGCGGTGAAATGTCGGGGCTCAACCCCGGCAGTGCCGTTGATA
+
88BCCD>581)=========;8;CFFGGGGGGGGGGGGGGGGGGGGGGGGGGGGFGGGGGGGGGGGGGGGGGGGGGGGGGGGGGGGGGGGGGGGGGGGGGGGGGGGGGGGGGGGGGEGGGGEEDGGGEGGGGGGGGFGGGGGGGGGGGGGGGGGGGGGGGGGGGGGGGGGGGGGGGGFGGGGFFGGGDGGGFGFGGFGGFGCEFGGFFFFGGGFFGGAGGFGCDD>GG5@7>??BEBFEG119@>5::F2>FFAAFBEG?FFF>DF4<F6DB;>FC@B?FB>>F99?FF<76:?(4*
@M02996:162:000000000-B87FG:1:1101:23135:7937 1:N:0:TAGCGCTC+TATCCTCT
CCTACGGGAGGCTGCAGTCGAGGATCATTTGCAATGGGCGAAAGCCTGACAATGCGACGCTGCGTGGAGGATGAAGGCCTTCGGGTTGTAAACTCCTGTCATAGGGGAACAGGCGAGGGGACCCAACACGTCCCTTAGTTGAGTGTACCCTAAGAGGAAGCGACGGCTAACTCTGTGCCAGCAGCCGCGGTAATACAGAGGTCGCGAGCGTTGTTCGGATTTACTGGGCGTAAAGGGCGCGTAGGCTGCGAAGTGTGTCGGATGTGAAATCTCCGGGCCCAACCCGGCAAGTGCGTCCGAA
+
8ACCC>8580)=;=8=====888@FGGFGGGGGGGGGGGGGGGGGGGGGGGGFFFFGGGGGGGGFGEGGGGGGGGGGGGGGGGGGGGGGGGGGGFGGGGGGGGGGGGGGGGGGGGGGGGGGGGGGGGGFFGFGGGGGGGGCGGGGGGGGGGFGGFGGGGGGDEGGGGGGGGGGGGGGGGGGGFFGGGGGE<:CFGGFGGAFDGFGGFDBFDGGEFFGFCDEGFGGFEGFFGD:6>=:?BG9C>FFFF?GB>EF?<ABGGFB56;BFBFFA><AFFEEB>F6@?816;0248AAFFB:3112
@M02996:162:000000000-B87FG:1:1101:28084:7939 1:N:0:TATCGCTC+TATCCTCT
CCTACGGGTGGCTGCAGTCGAGGATCATTTGCAATGGGCGAAAGCCTGACACTGCGACGCTGCGTGGAGGATGAAGGCCTTCGGGTTGTAAACTCCTGTCATAGGGGAACAAGCGTACTTACCTAATACTTAAGCTAGTTGAGTGTACCCTAAGAGGAATTGTCGGCTAACTCTCTGCCAGCAGCCGCGGTAATCCAGAGGCCAAGAGCGTTGTTCGGATTTACTGGGCGTCAAGGGCGCGTGGGCGGTCTTTCTTCTCTAGCGTGAAATCACCGGGCTCCACCCGGAACGTGCGCTTTA
+
8ACCCD=5:1)=;=====;88888CF@F<<<EFGGGGG?FGGGDGGGGG<C66CF6CFGG:BFGFGC,EFGGGGGG<A?FGGGG+:FGGGGGGFGGGGFG,E5:EFGGG:F9,4++4+:,,,8F,,C7E,7@A,6,8,DF,>>?,C,=D96D=>3@@E=33+3EF+++4D8:<,,5>C9?9FF*@CGDGG*4*+,5?F7;*/=/,*/645DCD:F7C><*5CCF?CF7;)/)-(5)42)/49(.-)8(/--94)-))0:)6*)-4:((9);).8)*0-,3(01830(((-8,,(.704(.
@M02996:162:000000000-B87FG:1:1101:28683:7942 1:N:0:TAGCGCTC+TATCCTCT
CCTACGGGAGGCAGCAGGCGCGAAACCTCCGCAATGTGAGAAATCGCGACGGGGGGATCCCAAGTGCCATTCTTAACGGGATGGCTTTTCTTAAGTGTAAAAAGCTTTTGGAATAAGAGCTGGGCAAGACCGGTGCCAGCCGCCGCGGTAACACCGGCAGCTCTAGTGGTAGCTGTTTTTATTGGGCCTAAAGCGTTCGTAGCCGGTTTAATAAGTCACTGGTGAAATCCTGTAGCTTAACTGTGGGAATTGCTGGTGATACTGTTGAACTTGAGGTCGGGAGAGGTTAGCGGTACTCCCA
+
88ACCEA)81)===8;==88888@FFGGGGGGGDFFGGFGGGGGGGGFDFGGGGGGGGGGGGGGGGGGGGFFFGGFGGFGGGGGGGGG3FFGGGGGGGGGGGGGGGFGGGGGGGGGGGGGGGGGGGGCFFGEGGDGGGGFGGGGGGGGGGGGGEGGGGGGGFGGGGGGGFGGGGGGFFGGGGFFGGGGGGGGGFGE@GGFGGC?EGFF>FGGGFFGGFGGFGGF<?GGFFGFFFFFBAFGA::9<FE:04:F<A>?:FDA>8<AFFFAFFDA>AFGF?199>>1414:>0:>FFF?462:(
@M02996:162:000000000-B87FG:1:1101:17902:7948 1:N:0:TAGCGCTC+TATCCTCT
CCTACGGGTGGCAGCAGTGGGGAATATTGCACAATGGGGGAAACCCTGATGCAGCGACGCCGCGTGGAGGAAGAAGGTCTTCGGATTGTAAACTCCTGTTGTTGAGGACGATAATGACGGTACTCAACAAGGAAGCCACGGCTAACTACGTGCCAGCAGCCGCGGTAAAACGTAGGTGGCAAGCGTTGTCCGGAATTACTGGGTGTAAAGGGAGCGCAGGCGGGATGACAAGTTGGAAGTGAAAACTATGGGCTCAACCCATAGCCTGCTTTCAAAACTGTTATTCTTGAGTAGTGCAGAG
+
868=@A=)0));;88;;=;;;8886FGGFGGGGGGFFGGGGGGGGGGGGGGGGA@CFGGGCFEFFG:EGGGGGGGGGFGGGGGGFGEFGGGGGGGFGGFGGGGGDEFGGGGGGGGGGGG7C>FFGFGGGGFGDFGFGGGGGEGEFFGDG8DBCFEFGGGGGGGC>EEC9CGDGGGGGGGGGGF>EGGCGGGDGDCFF7CFF*AFGDBF*975<5>DG>GGBGGC*557AFF@DAB::2;9<C489?;4?44@F:6?7GGF<F<)5?B?F?F2427C=142<F<>64:<66).)).4@4:)-
@M02996:162:000000000-B87FG:1:1101:23375:7958 1:N:0:TAGCGCTC+TATCCTCT
CCTACGGGAGGCTGCAGTGGGGAATATTGGACAATGGGCGAAAGCCTGATCCAGCGACGCCGCGTGAGTGAAGAAGTATTTCGGTATGTAAAGCTCTATCAGCAGGGAAGATAATGACGGTACCTGACTAACAAGCCCCGGCTAACTACGTGCCAGCAGCCGCGGTAATACGTAGGGGGCAAGCGTTATCCGGATTTACTGGGTGTAAAGGGAGCGTAGACGGTATGGCAAGTCTGATGTGAAAACCCAGGGCTCAACCCTGGGACTGCATTGGAAACTGTCAAACTAGAGTGCAGGAGAG
+
8ACCC>8=81)=========;88CFGGGGGGGGGGGGGGGGGGGGGGGGGGGGFGGGGGGGGGGGGGGGGGGGGGGGGGGGGGGGGGGGGGGGGGGGDEGGGGGGGGGGGGGGGGGGGGGGGGGGFGGGGFGGGGGGGGGGGGGGGGGGGG7CGGGGGDGGGGEGGCEGGGGG9EGGGGGGGFFGGGGGGGGGFGGFGGFGGGFGGBFFFGGGFFGGFDGFGGGGFGGFFGFFFFFFDFG::<7<F@?D?:@BFFFFGGFFF?FFBF?F):>BBFCF7A<A=<<<BB9<A>A><ABF16,,
@M02996:162:000000000-B87FG:1:1101:17046:7964 1:N:0:TAGCGCTC+TATCCTCT
CCTACGGGAGGCAGCAGTAGGGAATATTGCACAATGGGGGAAACCCTGATGCAGCAACGCCACGTGTGGGAAGAAGCATTTCGGTGTGTAAACCACTGTCGTGAGGGAATAATGCTTAATTTCGGTTAAGTTGAATGTACCTCGAAAGGAAGCACCGGCAAACTTCGTGCCAGCAGCCGCGGTAATACGAGGGGTGCAAGCGTTGTTCGGAATCACTGGGCGTAAAGGGAGCGCAGGCGGAGATGCAAGCAGTCTGTACAATACCGGGGCCCAACCCCGGACCTGCAGACTGGACTGTTT
+
88BC@D05:))===8=====;8;CFGGGGGGGGGGGGGGGGGGGGGGGGGFGGFFEGGGGGGGGFGGGGGGGGGGGGFGFGGFGGGGDGGGGGGCDEFFF@G+ABEFFGGGGGGGGGGFGGGGGDFCFGGGGE;;EFFGGGGG7:EGG,DEC?FGGGGGGE?DFDG7E6EFG6E8EGFGGGC?D>F7FG7DEG5CCBGGBDGGFGGFFF:D*>A=<F?DFAFCD5)<C(5DBFFF>>;@C;D9F>FFDFBFF4?A>B?FF9B>?B(,7549>F1<CD?40(7;?<B(5)4.8<<FFF<<2
@M02996:162:000000000-B87FG:1:1101:19913:7972 1:N:0:TAGCGCTC+TATCCTCT
CCTACGGGAGGCAGCAGTGGGGGATATTGCACAATGGGGGAAACCCTGATGCAGCAATGCCGCGTGAGGGAAGAAGGTCTTCGGATTGTAAACCTAAGTAGTCAGGGATGAAGAAAGTGACATTACCTGAAGAGTAAGCTCCGGCTAACTACGTGCCAGCAGCCGCGGTAATACGTAGGGAGCGAGCGTTGTCCGGATTTACTGGGTGTAAAGGGTGCGTAGGCGGGCTTGCAAGTCAGGCGTGAAATACCGGGGCTTACCTCCGGGGCTGCGCTTGAAACTGTAAGTCTTGAGTGAAGTG
+
8ACCCD=>51)=========;88@FGGGGGGGGGGGGGGGGGGGGGGGGGGGGGGEGEGGGGGGGGGGGGGGGGGGCFFGGGGGFGGFGGGGGGG@,EF5AFGAFCGGCGEFGGGGGGGGGGGGAGGFG?FGFGGFG9E,DFEFGGEGGGAFDGGGGGFEFDGFEGD>EEGGGGGGGGGGFGBB;4DDGGDEFFEGAGDFFFF7E5).:FDGFF3DDDGGFGE*:3>93@C;<2)*6<FC:C<B?>6<*-:B>(-4;CD)8?4:>3>>FF5:16@?<<>)47<<<<924.<A>2628<A))
@M02996:162:000000000-B87FG:1:1101:23854:7978 1:N:0:TAGCGCTC+TATCCTCT
CCTACGGGTGGCAGCAGTCGAGAATCATTCACAATGGGGGCAACCCTGATGGTGCGACGCCGCGTGGGGGAGGAAGGTCTTCGGATTGTAAACCCCTGTCATGTGGGAGCAAGGCGCAAGCTTGATAGTACCACAAGAGGAAGAGACGGCAAACTCTGTGCCAGCAGCCGCGGTAATACAGAGGTCTCAAGCGTTGTTCGGAATCACTGGGCGTAAAGGGTACGTAGGCTGCCGCATAAGTCGTGCGTGAAAGGCAGGGGCTCAACCCCTGGAGTGCGCATGATACTGGGTGGCTGGAGTA
+
88CCCB=9:1)=;======888;BFGGGGGGGGGGGGGGGGGGGGGGGGGGGGFFGGGGGGGGGFGGGGGGGGGGGGGGGGGGGDGGGGGGGGGGGGGGGGGGGGGGGGGGGGGGGGGFGGGGGFFGGGGGGGGGFFGGG:FGGGGGGGGGGGGGGGGGGGGGGGGGGGGGGGGGDGGGGGGF>EDFGGGGGGBEEBGGFGG=>FGFFFFGG>>D/9<FG>F6CE?FG?FGF69>7::FGA:4828B:D??*.4?FFGGFB>BFBFFFFFGFFF486769:E)66<BA),4:>?:?F6?5(
@M02996:162:000000000-B87FG:1:1101:6026:7989 1:N:0:TAGCGCTC+TATCCTCT
ACTACGGGAGTCTGCAGTGAGGAATATTGGTCAATGGGCGGAAGCCTGAACCAGCCATGCCGCGTGAAGGCATAAGGTCCTATGGATCGTAAACTTCTTTTGTGGCGGAGCAATAAGGCCCACGTTTGGGTCGATGAGAGTACGTCACGAATAAGCATCGGCTAACTCCGTGCCAGCAGCCGCGGTAATACGGAGGATGCGAGCGTTATTCTGATTTTTTGGGTTTAAATGGTGCGTAGGCTGGTTTTCCAGTCAGAGGTTAAAGCCCGGGGCTCAACTCCGGAACTGCTGTAGCTACTGG
+
-8ACCB>==11;;<;=;==;=;;;;CEGGGGGGGGGGGGGEFGDCGGGGGGGGGGGFGGGGGGGGGGGGG,EFFFCFGFGGGGGGGFGGGGDCFDCAFFFFGGGGGG7@+=DE?AE:@?FFGGGD,,>+>=A+@CFCGD,>CAFFGECGGGGFAEFGGD*@;DEBE77C@EFGFF6EF>CFDE;E455CCF8C::C>C6))/*88/05)*2+269C7)*9):CDE>6C)/:?AF4)4:>*490).1760)686)))4<38(/6<)4(23()((-70*4:)506036:25)).))).*).))
@M02996:162:000000000-B87FG:1:1101:23841:7990 1:N:0:TAGCGCTC+TATCCTCT
CCTACGGGTGGCAGCAGTCGAGAATCATTCACAATGGGGGCAACCCTGATGGTGCGACGCCGCGTGGGGGAGGAAGGTCTTCGGATTGTAAACCCCTGTCATGTGGGAGCAAGGCGCAAGCTTGATAGTACCACAAGAGGAAGAGACGGCAAACTCTGTGCCAGCAGCCGCGGTAATACAGAGGTCTCAAGCGTTGTTCGGAATCACTGGGCGTAAAGGGTACGTAGGCTGCCGCATAAGTCGTGCGTGAAAGGCAGGGGCTCAACCCCTGGAGGGCGCATGATACTGTGTGGCTGGAGTA
+
68CC@>59111========888;8CFFGGGGGGGGGGGGCFEFGFGGG<FFGGFFGFGFGEGGGFG>CGGGGGGGGGGGGGGGGGGGGGGGGGGGGGGGGGGCGGGGFGGGGDDFGGGGGFGGGGFGGGGGGGGGDGGGGFGGGGGGDGGGEGGFFGGGGGGCCGGGGGGGGD:87CFGGGGFF?FGFGGGGG5*CAFGEGG=>C:;?F@FGCBFD39FCF6CDF@F32?FF61950:*:6::76@72/13*4:<?:GDFB)8<<34::(9:?8)/)46725).-64:-4:<BB6:)(44(
@M02996:162:000000000-B87FG:1:1101:13316:7993 1:N:0:TAGCGCTC+TATCCTCT
CCTACGGGTGGCTGCAGTGGGGGATATTGCACAATGGGCGCAAGCCTGATGCAGCAACGCCGCGTGCGGGAAGACGGCCTTCGGGTTGTAAACCGCTGTCCTTGGTGAAGAAACAAATGACGGTAACCATGGAGGAAGCCACGGCTAACTACGTGCCAGCAGCCGCGGTAATACGTAGGTGGCAAGCGTTGTCCGGATTTACTGGGTGTAAAGGGAGCGCAGGCGGGACTGCAAGTTGGATGGGAAATACCGAAGCTCAACTTCGGAGCTGCATCCAAAACTGTAGTTCTTGAGTGGAGTG
+
68ACCD=@)));===;===;;888CFGGGGGGGGGGGGGGGGGGGGGGGGGGGFFGGGGGGGGGFGGGGGGGGGGGGGGGGGGGGGGGGGGGGGGGGGFGGGGGGGGFGGGGGGGGGGGGGEFGFGFGGGG<?FGGGGGG@FEDGGGGGGGGGGGGGGGGGCFGCCE*=EEGDFC995CFGFFFGGGGGGCEEFGGFGDFDGGFGGFEFFGF:65CD9GGFGGGGFGCB>GFBBFFAFFC<D(7:F>A*.5<:>BFFGG2:FBFF0495:>>()@6<>A(3?<)6)-4:A9A>2647).5(
@M02996:162:000000000-B87FG:1:1101:6008:7995 1:N:0:TAGCGCTC+TATCCTCT
CCTACGGGAGTCTGCAGTGAGGAATATTGGTCAATGGGCGGAAGCCTGAACCAGCCATGCCGCGTGAAGGAATAAGGTCCTATGGATCGTAAACTTCTTTTGTGGCGGAGCAATAAGGCCCACGTGTGGGTCGATGAGAGTACGTCACGAATAAGCATCGGCTAACTCCGTGCCAGCAGCCGCGGTAATACGGAGGATGCGAGCGTTATCCGGATTTATTGGGTTTAAAGGGTGCGTAGGCTGTTTTTCAAGTCAGAGGTGAAAGCCCGGGGCTCAACTCCGGAACTGCCTTTGATACTGG
+
ACCCCDFA511=====;======;CFGGGGGGGGGGGGGGGGGGGGGGGGGGGGFGGGGGFFFGGGGGGGGGGGGGGGGGGGGGGGGFGGGGGGGGGGGGGGGGGGGGGGGGFGGGGGGGGGGGGGGGGGGGEGGGGGGGGGGGGG>EGDGGGGGGGGGFGGGGGGGGGGGGGGGGGEFGGGDEGGGGGGGFGFEGEFFFGGGFGDEFFFGGGFFGG>GGFGGGGFGG4FFFFFFFF?FGFF?05@FFGDFFDFFD4FGFFFFFFFFFFBGFF6>?9:DF?@F?>F:7385>DBA<*64)8
@M02996:162:000000000-B87FG:1:1101:26116:8001 1:N:0:TAGCGCTC+TATCCTCT
CCTACGGGAGGCAGCAGTGGGGAATATTGGGCAATGGGCGCAAGCCTGACCCAGCAACGCCGCGTGAAGGAAGAAGGCTTTCGGGTTGTAAACTTCTTTTACCAGGGACGAAGGACGTGACGGTACCTGGAGAAAAAGCCACGGCTAACTACGTGCCAGCAGCCGCGGTAATACGTAGGTGGCAAGCGTTGTCCGGATTTACTGGGTGTAAAGGGCGTGTAGGCGGAGATGCAAGTCAGGAGTGAAATCTATGGGCTCAACCCATAAACTGCTTTTGAAACTGTATCCCTTGAGTATCGGG
+
8ACCCAA5)1)========;;888EFGGGGGGGGGGGGGGGGGGGGGGGGGGGGGGGGGGGGGGFGGGGGGGGGGGGGGGGGGGGGGGGGGGGGGGGGGGGGGGGGGGGGGGGGGGGGGGGGGGGGGGGGGGG:FGGGGGGGGGGGGGGGGGGGGGGGGGGGGGGGGGGGDGGGGGGGGGGGFFCFGGGGGGGFGGFGGAGGGFGGFDB?GFGBEGG>GDFGGGGFEG>FGFABAFFFF4>D?F<FB2:9AFFFFFFCFFFF?<B?<A?AF>2)@<@<ABFFFFFAA)28BF>?A<@<?B(
@M02996:162:000000000-B87FG:1:1101:14361:8017 1:N:0:TAGCGCTC+TATCCTCT
CCTACGGGCGGCAGCAGTAGGGAATATTGGTCAATGGGGGGAACCCTGAACCAGCCATGCCGCGTGAGGGAATAAGGCCCTACGGGTCGTAAACCTCTTTTACCGGGGGCTAACGGGCGTCGTGCGCGGCGCTGTGAAGGTACCCGGGGAATAAGCATCGGCTAACTCCGTGCCAGCAGCCGCGGTAATACGGAGGATGCGAGCGTTATCCGGATTTATTTGGTTTAAAGGGTGCGCAGGCGGGCTGGTAAGTCAGCGGTGAAATGTCGGGGCTCAACCCCGGCCGTGCCGTTGATACGGT
+
8ACCCA85:))8888;;<;<;8;;ECFGGGGGFGGGGGGGGGGGGGGGGGGGGGGGFFFFGGGGGGGG8FB=FGGGGGGGGGGGGDGGGGGGGGGGGGGGGCBFG7FGGGGGGGG7CFDECEGEDEE?EG*:E>GG77CCEGGGG5?8CE>F?FGGGGGGGGGGEFGGGGGGGGGGGGGGGGFFGGCDGFGGGEED)7CFDDCDGGF>>?C*93>DGBF**<?FDF77<FG)81:>>;B)4725>>:<F>>FFAA)3:5?>F<444<4>93(915@6<?:6<11(-7;?32::(8446((,
@M02996:162:000000000-B87FG:1:1101:14337:8018 1:N:0:TAGCGCTC+TATCCTCT
CCTACGGGCGGCAGCAGTAGGGAATATTGGTCAATGGGGGGAACCCTGAACCAGCCATGCCGCGTGAGGGAATAAGGCCCTACGGGTCGTAAACCTCTTTTACCGGGGGCTAACGGGCGTCGTGCGCGGCGCTGTGAAGGTACCCGGGGAATAAGCATCGGCTAACTCCGTGCCAGCAGCCGCGGTAATACGGAGGATGCGAGCGTTATCCGGATTTATTGGGTTTAAAGGGTGCGCAGGCGGGCTGGTAAGTCAGCGGTGAAATGTCGGGGCTCAACCCCGGCAGTGCCGTTGATACGGT
+
88BCCB:)11)8888;;<;<;8;CFGFGGGGGGGGFGGGGGGGGGGGGGGGGGFFFGGGGGFGGFFFGGGGGGGGGGGGGGGGGGGGGGGGGGGGGGGGGGFGGGEEGGGGGGGGGGGGGGGGGGGGGGGGGDGEFGGGGGFGGGGEEGGEGGGFCFGGGGGGEGGGGGGGGGEFFCCCGED@BGGGGC0?GE>GGFFGFGGGEGGFFFFGGGFFCG<7DFGGG:BFFFFGFFFFEB>B),92)4.>8>4<@FFF24C7:BF<A<<<BF>GFF9FFF(:<?EBFBB:>ABFF0::A9:(4.
@M02996:162:000000000-B87FG:1:1101:11349:8043 1:N:0:TAGCGCTC+TATCCTCT
CCTACGGGGGGCTGCAGTAGGGAATCTTTCACAATGGGCGAAAGCCTGATGGAGCAACGCCGCGTGCAGGATGAAGGCCTTCGGGTTGTAAACTGCTTTTATAGTTGAGAAATATGATGGTAAGCTATGAATAAGGATCGGCTAACTACGTGCCAGCAGCCGCGGTCATACGTAGGATCCGAGCATTATCCGGAGTGACTGGGTGTAAAGAGTTGCGTAGGTGGCATAGTAAGTAGATGGTGAAATCTGGTGGCTCAACCATTCAGACTATTATCTAAACTGCTAAGCTCGAGACCGTTAG
+
88BCC>::=))8888::::<:8:CFGGGGGGGGGGGGGGGGGGGGGGGGGGGGFGGGGGGGGGGGGGGGGGGGGGGGGGGGGGGGGGGGGGGGGGGGGGGDGFFGGGFFE;FGCG@FGFGGG9FGGGFGGGGGFDGGGGGEGGGGGGGGGGGGGGGGGGGGGGEDGGGGFGGGGGE6:FEGGFFCFGGGGGGGBGE@GFFGGGFGGFFFBCFFFFGGFGGEFE*:)AC>FFFAFAFAFFGFGB6AFFFGBFF??FFFCFFFFFFAA286<DFBDF:8<)8AFDF<6:?<?:96:BBD:?(4
@M02996:162:000000000-B87FG:1:1101:11381:8046 1:N:0:TAGCGCTC+TATCCTCT
CCTACGGGTGGCAGCAGTGGGGAATATTGGGCAATGGGCGAAAGCCTGACCCAGCAACGCCGCGTGAAGGAAGAAGGCCTTCGGGTTGTAAACTTCTTTTATGAGGGACGAGAGACGTGACGGTCCCCCATGAATAAGCCCCGGCTACCTACGTGCCAGCAGCCGCGGTAATACGTAGGTGGCAAGCGTTTTCCGGATTTACTGGGTGTAAAGGGCGCGTAGGCGGGATGGCAAGTCAGATGGGAAATCCATGGGCTCAACCCATGAACTGCATTGGAAACTGTCGTTCTTGGGTATCGGG
+
8ACCCB18>1)=6=====;;;88BFGGGGGGGGGGGGGGGCFGGGGGGGGGGGGGGGGGGGGGGGGGGGGGGGGGGEGCGGGGGGGGGGGGGGGGGGGGGGFFFGGGGGGE7++8A:FC,A>+@+@F,>CD@E,6E;,C=D8>++@E,,:;D8DB>*53D27FD*@C*4C8@1>:,?=:+=74F+/97D5)*50A=37DFD7+;C*)00/C<?7)7<6797>:2CBG3(8>).3(05)9:62)).?54*()*.1104:D)8FB034)6/-28):F+9<:)(0).60:1,446)((-944(-
@M02996:162:000000000-B87FG:1:1101:8593:8061 1:N:0:TAGCGCTC+TATCCTCT
CCTACGGGTGGCAGCAGTGGGGAATATTGCACAATGGGCGCAAGCCTGATGCAGCAACGCCGCGTGAGCGATGAAGGTCTTCGGATCGTAAAGCTCTGTCCTTGAGGACGAAACAAATGACGGTACTCTTGGAGGAAGCCCCGGCTAACTACGTGCCAGCAGCCGCGGTCATACGTAGGATCCGAGCATTATCCGGCGTGACTGGGTGTAAATAGTTGCGTAGTTGGCATAACAAGTAGCTGGCGAAATCCTGTGGCTCACCCAGTCGAATTATTAGCTTAACTGTTAAGCTCGAGACGGT
+
88ACCB:5:0)===8;==;;;88BFGGGGFGGGGGGGGFGFECGGGFFFGGGGFEFGGGGGGGGGGGGGGGGGGGGGGGGGGGDGGGG8FGFGFGGGGC?FDFGAFF<<+CC:FGGFFGGGGCGGGGGGFF<FGEEGDFFFGGEEGGGGGGGC:@CC9CG6CFGGGG*CEC78?@ECG=?=D);?DC)6:+++@58):855FF@C*737FG?:***2:FDFG:*0909>F4@48))6:@C4:<)(08(924*54221CC?))41(.5?7696)6=+654).9>AAF<6.))-,,((04(4-
@M02996:162:000000000-B87FG:1:1101:24027:8072 1:N:0:TAGCGCTC+TATCCTCT
CCTACGGGAGGCTGCAGTCGAGAATCTTCGGCAATGGACGAAAGTCTGACCGAGCGACGCCGCGTGTATGATGAAGGCCTTCGGGTTGTAAAGTACTGTCGATTGGGCGGAAGTTAGAGAGGGTTCTCCCTTTCTTTTGACCTATCATTTGAGGAAGGACGGGCTAAGTTCGTGCCAGCAGCCGCGGTAAGACGAACTGTTCGAACGTTATTCGGAATCACTGGGCTTAAAGGGCATGTAGGCGGCGTAATAAGCGGGGTTTGAAATCCCACGGCTCAACCGTGGCACTGGGCTCCGAA
+
8ACCCD:5:1)=========88;BFGGGGGGGGGGGGGGGGGGGGGGGGGGGGFGGGGGGGGGGGGGGGGGGGGFGGGGGGGGGGGGGGGFGFGGGGGGGGGGGGGGGGGGGGGGGGGGGGGGGFGGGGGGGGGGFGGGGGGGFGGGGGGGCFGGGFEGGCDGGGGGGGGGGGGGGGGGGGGFBGGGGGGGGGFGGBFCFGGGFGGF>?>GGGFF*9:>F@FG:CFFF:BFFAB?>?BFGF72725>B7:??AFFF6=D49EB<<ADA9:9:04>/78BFF@<(((47?BF0(,8?B(4
@M02996:162:000000000-B87FG:1:1101:8570:8073 1:N:0:TAGCGCTC+TATCCTCT
CCTACGGGTGGCAGCAGTGGGGAATATTGCACAATGGGCGCAAGCCTGATGCAGCAACGCCGCGTGAGCGATGAAGGTCTTCGGATCGTAAAGCTCTGTCCTTGAGGACGAAACAAATGACGGTACTCTTGGAGGAAGCCCCGGCTAACTACGTGCCAGCAGCCGCGGTCATACGTAGGATCCGAGCATTATCCGGAGTGACTGGGTGTAAAGAGTTGCGTAGGTGGCATAACAAGTAGCTGGTGAAATCCGGTGGCTCACCCATTCGAATTATTAGCTAAACTGTTAAGCTCGAGACCGG
+
88BCCE:5:0);;=====;;;88BEFGGGGGGGGGGGGFF@FGGGGGGGGGGGFFFGGGGGGGGGGGGGGGGGGGGFGGGGGGGEGGGGGGGGGGGGFCFGGGGGGGGGGGGGGGGGGFFFGGGGGFGGGGFFGGGGFGGFGEEGGGGGGGGGFGGGGGGGGGGGGGGGG8F@E6CGGGFBCFACGGGGF7CAA58>DG):FGFGGFB5?>CDFFGGDGG3>C5C=/*2FF?8<>><AF*6::78=64CA:D>BF9:57?278(,)6A=:C6AFFGFBB>2=:>24:2)646704:>>6;(
@M02996:162:000000000-B87FG:1:1101:20088:8084 1:N:0:TAGCGCTC+TATCCTCT
CCTACGGGTGGCAGCAGTGAGGAATATTGGTCAATGGTCGGAAGACTGAACCAGCCAAGTCGCGTGCAGGAAGACGGTCCTATGGATTGTAAACTGCTTTTGTACGGGAATAAAGTGCGGGACGTGTCCCGTTTGGAATGTACCGTAAGAATAAGGGTCGGCTAACTCCGTGCCAGCAGCCGCGGTAATACGGAGGACCCGAGCGTTATCCGGATTTATTGGGTTTAAAGGGTGCGCAGGCGGAGGATTAAGTCAGCGGTGAAATTCTCATGCTCAACATGAGAACTGCCATTGATACGGG
+
88BCCD00)0)=;==;===;;;CFGFGGGGGGGGGGGGGGFGGGGGGGGGGGGGGGGGGGGGGGGGGGGGGGGGGGEGGGGGGGGGGGGGGGGGGGGGGGGGGGGCFGFEGGGGGGCGGGGGGGGEEGGFGGGGGGGFGGGFGGGGDGFGDCDDEFGGFEGGGEGGGGGGGGGGGGGGGGGGFFGGGDGD>1ADCGFCDD<55.=CEBFFGGGDFGGAGG=FGGG>CF>FGB4(3771@CBC9.48.8C7>?)-4:./9((7<BAB>)*6:4:<FGFF<178))64))5()-6>B20)(,4
@M02996:162:000000000-B87FG:1:1101:19312:8084 1:N:0:TAGCGCTC+TATCCTCT
CCTACGGGAGGCTGCAGTGAGGAATATTGGTCAATGGGCGAGAGCCTGAACCAGCCAAGTAGCGTGAAGGATGACGGCCCTATGGGTTGTAAACTTCTTTTTCCGGGGGATAAAGTGACCCACGTGTGGGTTATTGCAGGTACCCGGTGAATAAGGACCGGCTAATTCCGTGCCAGCAGCCGCGGTAATACGGAAGGTCCGAGCGTTATCCGGATTTATTGGGTTTAAAGGGAGCGTAGGTGGAAATGTAAGTCAGCCGTCAAATCGCGGAGCTCAACTCCGTCCAGCGGTTGAAACTGCG
+
88AC=>85:)1===8;==;==;CCFGGGGGGGGGGGGGGGEEEGGGGGGGGGGFDGGGGGGGFGGGGGGGGGGFGGEGGGGGGGGGFGGGGGGGGGGGGGGGFGGGGGGGEG<FGGGGFGGGGGG<DDECEGGGGGGDDFDDGGGGGGEGGGGGGGGGGGGGGEGGGGGGGDGGGGGGGGGGFFGG<DFGG8C8EG3DFFGC=AEGEFFFGGG3BGFFGGFGGGG@GFFFGF<?>E>6BDBG?8>/9<CAFFFDB2::9?>><AA?0:59969?FCF?<F?53:1(483(,(3:A)96<24
@M02996:162:000000000-B87FG:1:1101:24029:8090 1:N:0:TAGCGCTC+TATCCTCT
CCTACGGGAGGCTGCAGTCGAGAATCTTCGGCAATGGACGAAAGTCTGACCGAGCGACGCCGCGTGTATGATGAAGGCCTTCGGGTTGTAAAGTACTGTCGATTGGGCGGAAGTTAGAGAGGGTTCTCCCTTTCTTTTGACCTATCATTTGAGGAAGGACGGGCTAAGTTCGTGCCAGCAGCCGCGGTAAGACGAACTGTTCGAACGTTATTCGGAATCACTGGGCTTAAAGGGCATGTAGGCGGCGTACTAAGCGGGGTTTGAAATCCCACGGCTCCACCGTGGAACTGGGCTCCGCA
+
88ACC>18:))=;===;===88;8EFGGGGGGGGGGGGGGEGGGGGGGGGGE7CFGFGGGGGGGFGGGGCGGGGGGFGGGGGGGGGGGGFFGGGGGGGGGGFGGGGGGGGFGGGGGGGGGDEGGGGGGGGGGGGGGGGGGGGGGGGGGGGGEFCC8:>FGGDGGGGGGGGGGGGGGGGGGGGFFGDGDGGGGGAEGFGGFGGG:FGFFF>GGFF@3*19DFGGFG5=<:4C*.(4702@7:F)03:B9D(46:7?B0:D99E0.<AAA@:7809B8;(5738<3;,24??72031:5(1
@M02996:162:000000000-B87FG:1:1101:19299:8098 1:N:0:TAGCGCTC+TATCCTCT
CCTACGGGAGGCTGCAGTGAGGAATATTGGTCAATGGGCGAGAGCCTGAACCAGCCAAGTAGCGTGAAGGATGACGGCCCTATGGGTTGTAAACTTCTTTTTCCGGGGGATAAAGTGACCCACGTGTGGGTTATTGCAGGTACCCGGTGAATAAGGACCGGCTAATTCCGTGCCAGCAGCCGCGGTAATACGGAAGGTCCGAGCGTTATCCGGATTTATTGGGTTTAAAGGGAGCGTAGGTGGAAATGTAAGTCAGCCGTCAAATCGCGAGGCTCAACTCCGTCCAGCGGTTGAAACTGCG
+
88@BCE5>>0)===8===;;;;;EEFGGGGGGGGGGGGGFFGFGGGGGGGGGGFF<FGGGGGGGFGGGGFGGGGGGDGGGGGGGGCGGGGGFGGGGGGGGGGGGGGEGC7FFGGGGAFGGG8F@E,@DG+@@FGGGA9BFDEFGGGGE7>9FGGGGFGGEGD5:DCGGFGGCCFCFFGGGGD>DEDDCCFG1;8CGAFFFG:CD57BDFFGDGFECCF=79FGG=>?:<?FB0<6@6?DGAG<3)*1):42@>B<2769:3>:<A<1?:(/4147</(-)5)-83230604>FFA9=<>,,
@M02996:162:000000000-B87FG:1:1101:20099:8101 1:N:0:TAGCGCTC+TATCCTCT
CCTACGGGTGGCAGCAGTGAGGAATATTGGTCAATGGTCGGAAGACTGAACCAGCCAAGTCGCGTGCAGGAAGACGGTCCTATGGATTGTAAACTGCTTTTGTACGGGAATAAAGTGCGGGACGTGTCCCGTTTGGAATGTACCGTAAGAATCAGGGTCGGCTAACTCCGTGCCAGCAGCCGCGGTAATACGGAGGACCCGAGCGTTATCCGGATTTATTGGGTTTAAAGGGTGCGCAGGCGGAGGATTAAGTCAGCGGTGAAATTCTCATGCTCAACATGAGAACTGCCATTGATACTGG
+
68ACCFDA)1);==8;==;;;;CFFGGGGGGGGGGGGGGGGGGGGGGGGGGGGFFFFGGGGGGGGGGGGGFGG@FFCGGGGGGGGDFGGGGFGGGGGGGGGGGGG@FGCGGGGGGGFGDECGGGGGFFGGGGGGGGGCFCFGGGGGDGGFGGBFDCFG8FCDGG<FFGCEG5CFFGFGGGGGEFGG4?CFG5CEGGBCFFDD5>EGFFFFFEGEFGGFGGFGGGE:6*5@F>?<6BF9:<4C;047047)6966)62*92004:2<9<F9F)56BC63)(.*3:5.:).334-5A<7<95:
@M02996:162:000000000-B87FG:1:1101:11017:8141 1:N:0:TAGCGCTC+TATCCTCT
CCTACGGGCGGCTGCAGTAGGGAATCTTCGGCAATGGGGGGAACCCTGACCGAGCAACGCCGCGTGAGTGAAGAAGGTTTTCGGATCGTAAAGCTCTGTTGTAAGAGAAGAACGCGTGTGAGAGTGGAAAGTTCACACGGTGACGGTAACTTACCAGAAAGGGACGGCTAACTACGTGCCAGCAGCCGCGGTAATACGTAGGTCCCGAGCGTTGTCCGGATTTATTGGGCGTAAAGCGAGCGCAGGCGGTTAGGAAAGTCTGGAGTGAAAGGCATTGGCTCAACCGATGTATGCTTTGGAA
+
88CCCB:880)8888;;;;<;8;EFGGGGGGGGGGGGGGGGGGGGGGGGGGGGFFGGGGGGGGGFFFGGGGGGGGGGGGGGGGGGEGGGGGGGGGGGGGGGGFFG;FGGFFGGGGGGGGFFFGGGGGGFGCGGGGGGGGGEGFGEGGGGGGGGGGGGGGGGFC5FEEEGGGGGFGGGGGGGGFFGGGGGGDEEFF7=5FFGGGFGGFFDEGGD5BGGFG5>EF:FF9C0FGFFFF4<039499BB)79GFFD<2<B0/::AF0<?F?<F6FF:4@+=?F:?F?FFF3;:?AFF>>B@<:.5
@M02996:162:000000000-B87FG:1:1101:21646:8151 1:N:0:TAGCGCTC+TATCCTCT
CCTACGGGGTGCTGCAGCTAAGAATATTCCGCAATGGACGAAAGTCTGACGGAGCGACGCCGCGTGGATGATGAAGGTCGGAAGATTGTAAAATCCTTTTATAACTGAGGAATAAGTATTGTGAGAGAAACGCAGTATGGTGACTGTAGGTTATGAATAAGCAACGGCTAATTACGTGCCAGCAGCCGCGGTAACACGTAAGTTGCGAGCGTTGTTCGGAATTATTGGGCGTAAAGGGCATGTAGGCGGTTTTGCAAGCTTGATGTGAAAGGCAGGAGCTTAACTCCTGGACTGCGTTGAG
+
68BCCB98:)0========;<;;CFGGGGGGGGGGGGGGGGGGGGGGGGGGGGFGGGGGGGGGGFFEGGGGGGFEGFGGBFG7FFGGGGGFGGGGGGGGGGGFGGGGGGCFGGGAEGGGGFGG,;?EGGGGGGCEGGGGGGAFGGCGGGGGGGGGGGGGGGGGGGEGGGGGGGFGGGGGGGGFFGGGGGGGGGEGEFGGFGGGFGGDEEDGEDAEGG@G<3;6*A@CF(8DE9B0B7?EC:D:*:BFFDBB>B:8):974471:<9<A4>>??0BC)4:<0@:AAABA?::?7???B?>(,
@M02996:162:000000000-B87FG:1:1101:14617:8195 1:N:0:TAGCGCTC+TATCCTCT
CCTACGGGTGGCTGCAGTGGGGAATATTGCACAATGGGCGCAAGCCTGATGCAGCAACGCCGCGTGAGCGATGAAGGTCTTCGGATCGTAAAGCTCTGTCCTTGAGGACGAAACAAATGACGGTACTCTTGGAGGAAGCCCCGGCTAACTACGTGCCAGCAGCCGCGGTAATACGTAGGGGGCGAGCGTTATCCGGAATTATTGGGCGTAAAGAGTACGTAGGTGGTTTTGTAAGCGTAGGGTGAAAGCCCGGGGCTTAACTCCGGTTAGCCCTACGAACTGCAAGACTTGAGTGCAGGAG
+
68BCCF)5:0)=;==;==;;;888FFGGGGGGGGGGGGGEFGGGGGGGGGGGFEEFGGGGGGGGGGGGGGGGGGGGGGGGGGGGGGGGGGGGGGGGGGFGGGGFFGGGGGGGGGGFGGGCFEGGFGGGGGG9DCE@FGGGGGGGGGGFGGGGGGGGGDGGCCGGDGDGGGEGGGGGGGGGGGFF:CDGGG*;:FGC:DFFFGG?FGFFD5DGGF:C7:D7*;EGGFGDBFCF>B<FFBE>:34@BFF>FBBD199BBF<AFFDFFBFF@:C271)276<;?=?A><086588:6)50.4(-
@M02996:162:000000000-B87FG:1:1101:6533:8200 1:N:0:TAGCGCTC+TATCCTCT
CCTACGGGGGGCAGCAGTGGGGAATATTGGGCAATGGGCGCAAGCCTGACCCAGCGACGCCGCGTGAGGGAAGACGGTCTTCGGATTGTAAACCTCTTTCAGCAGGGAAGAAAAAAGACGGTACCTGCAGAAGAAGCCACGGCTAACTACGTGCCAGCAGCCGCGGTAATACGTAGGTGGCAAGCGTTATCCGGAATTACTGGGTGTAAAGGGTGTGTAGGCGGGATTGCAAGTCAGATGTGAAAATTATGGGCTCAACCCATAACCTGCGTCTGAAACTGTAGTTCTTGAGAGTGGGGGG
+
8ACCCBDAF:)8888::<:::88CFGGGGGGGGGGGGGGGGGGGGGGGGGGGGFFGFGGGGFGGFGGGGGGGGGGFFGEGGGGGGGGGGGGGGGGGGGGGGGGGGGGGGGGGGGGGGFGGGGFGGGGFGGGGGGGGGGGGGGGGGGGGGGGGGGGGFGGGGGGGGGGDEGGGGGGGGGGGGGFFEGGGGGGGGFGGFGDFGGGFEDBF@BGGGFEGG?CGFEGGC>GF??CFBFBFFD??4>:66*=>FDFFFFB1<FC<BFF:?FFFFFC?38;F=>AA9B<:<>>:A9-)1)..8((,(
@M02996:162:000000000-B87FG:1:1101:21361:8222 1:N:0:TAGCGCTC+TATCCTCT
CCTACGGGGGGCAGCAGTGGGGAATATTGGACAATGGGGGCAACCCTGATCCAGCGACGCCGCGTGAGTGAAGAAGTGTTTCGACACGTAAAGCTCTATCAGCAAGGAAGAAAATGACGGTACTTGACTAAGAAGCCCCGGCTAACTACGTGCCAGCAGCCGCGGTAATACGTAGGGGGCAAGCGTTATCCGGCTTTACTGGGTGTAAAGGGAGCGTAGACGGTGAGGCAAGTCTGAAGTGAAAACCCGCAGCTCAACTGCGGGACTGCTTTGGAAACTGTCACACTAGAGTGCAGGAGGG
+
88ACCB))1))8888::<:::88BFFGGGGGGGGGGGGGGGGGGGGGGGFFFEEFGCGEGFFGGGGDFGGGGGGFGFCGGGGGGGGGGGGGGGGGGGFCFA;F;8:F<F7FGC:FCCFGCFFEGGG9EGG9FCCFGGGGGGGG88@G?F>E:CFGGGGGFGCGCGGCEGGGFFEFGCEGGG385?7<DGD:*:.>C;*:F*<5.;DFFF@7E7B@GGFDDFGGGG)5CFBF@<<A9>2*:<*.=4F@?D99>>BF<<GF0474;>902<A742:<C714)682464<2).)4<>2:>(-14
@M02996:162:000000000-B87FG:1:1101:5447:8223 1:N:0:TAGCGCTC+TATCCTCT
CCTACGGGAGGCTGCAGCTAAGAATATTCCGCAATGGACGAAAGTCTGACGGAGCGACGCCGCGTGGATGATGAAGGTCGGAAGATTGTAAAATCCTTTTATAACTGAGGAATAAGTATTGTGAGAGACACGCAGTATGGTGACTGTAGGTTATGAATAAGCAACGGCTAATTACGTGCCAGCAGCCGCGGTAACACGTAAGTTGCGCGCGTTGTTCGGAATTATTGGGCGGAGAGGGCCTGTCGGCGGTTTTGCAAGCTTGATGTGTAAGGCAGGAGCTTAACTCCTGGACTGCGTTTGG
+
88ACCFF=>))===8=;;===;;;CCFEEFFGGGGGGDGGFEGGGGGGFGGGC@CFCGGGGFFECFEDGGGFGGCGGGGGGGFGGGGGGGGGGFGGGGFFGGFGGGFCFGFFGFGGGCFFGCEFGFEB,A8FEFGEGGFFGGGGGCF,EFBFCFGFEFCFBFFFFEDEE:FGFGGGGGCFGGFFGGF7C?DE*?FGFGG6?F<@CDF)=3C19:DGGBGD)*0:?=9CB5))(((034<*-1))-059D0-<33.).3*8<?054:>.9)75((02)--2:86)66:3)...51.40-((-
@M02996:162:000000000-B87FG:1:1101:27245:8227 1:N:0:TAGCGCTC+TATCCTCT
CCTACGGGAGGCTGCAGTAGGGAATATTGCACAATGGGGGAAACCCTGATGCAGCAACGCCACGTGTGGGAAGAAGCATTTCGGTGTGTAAACCACTGTCGTGAGGGAATAATGCTTGGCCTCGGCCAAGTTGAATGTACCTCGAAAGGAAGCACCGGCAAACTTCGTGCCAGCAGCCGCGGTAATACGAGGGGTGCAAGCGTTGTTCGGAATCACTGGGCGTAAAGGGAGCGCAGGCGGAGATGCAAGCAGTCTGTACAATACCGGGGCCCAACCCCGGACCTGCAGACTGGACTGTTTT
+
8ABCCD55=))=;========8;;CFGGGGGGGGGGGGGGGGGGGGGGGGGGGFFGGGGGGGGFCFGGGGGGGGGGGGGGGGGGGGGGGGGGGGGGGGCEFGGGGGGGGGGGGGGGGGGGGGGGGGGGGGGGGGGGGGGGGGGGGGGEFGGF8FGGGGGGGGFGGGGGGGGGGGFCGGGGGDFE:CCFGGDGGECGEGGFFGGFGDFFFFDGGFFGGFGGFGCC:>GFFFGF>0;>>FED>GFFB?F2:08F45)4<FGFBFA0:?;9),9286BEDF>32)28??1:44))2,()7)6<(
@M02996:162:000000000-B87FG:1:1101:8218:8229 1:N:0:TAGCGCTC+TATCCTCT
CCTACGGGTGGCAGCAGTGGGGAATCTTGCGCAATGGAGGAAACTCTGACGCAGCCATGCCGCGTGAGTGATGAAGGCCTTCGGGTTGTAAAGCTCTGTCTAAGGGGACGAATGATTAAGGTGACAACAACGCCTTAGTGTGACGGTACCCTTAAAGAAAACACCGGCTAACTCCGTGCCAGCAGCCGCGGCAATACGGGGGGGGTAAGCGTTGTTCGGAATTACTGGGCGTAAAGGGCGTGCAGGCGGTCTCCGCAAGTTAAATGTGAAATCCCCGAGCTTAACTCGGGACGTGCGTTTT
+
8ACC=BF5>11;=====<;;;@CGGGFGGGGGDGEGGGCCFGGGGGGGGGGDFFFFEFFGFCEEBFFEFGGGGFFFGGGGGCFGGGGEGFGGGGGFEFEEFGFGGGGGGGGGFFFGGGGGCFFGGGGGGGGGGGGGGGGGGGGGGGGGGGF98>EGFGGGFFECGGEGGGGGGGGGFCEGGGFA>FD*?EDGGEGGFF3873C3:9>F=4CED@)>F6CC:@F7:@E*153>>BFF>0@D4)-8<FFF)-,..8;4(:9<<F)-:562=.C4A3@:<>9B(95)))4807((442-0437(
@M02996:162:000000000-B87FG:1:1101:5464:8231 1:N:0:TAGCGCTC+TATCCTCT
CCTACGGGAGGCTGCAGCTAAGAATATTCCGCAATGGACGAAAGTCTGACGGAGCGACGCCGCGTGGATGATGAAGGTCGGAAGATTGTAAAATCCTTTTATAACTGAGGAATAAGTATTGTGAGAGAAACGCAGTATGGTGACTGTAGGTTATGAATAAGCAACGGCTAATTACGTGCCAGCAGCCGCGGTAACACGTAAGTTGCGAGCGTTGTTCGGAATTATTGGGCGTAAAGGGCATGTAGGCGGTTTTGCAAGCTTGATGTGAAAGGCAGGAGCTTAACTCCTGGACTGCGTTGAG
+
8ACCCEFB81)===8;=====;;CFGGGGGGGEGGGGGGGGGGGGGGGGGGGGFFGFGGGGGGGFFGGGGGGGGGGGGGGGGGGGGGGGGGGGGGGGGGGGGGGGGGFGGGGGGGGGGGGGGGGGGGGGGGGGGGGGGGGGCGGGFGGGGGGGGGGGGGGGGGGGEGGGGGGGGGGGGGGGGFFFGGGGGGGGFGGFGGFGGGFGGFEFFGEGFFGGFGGFGGGGFGF:FGDFFFFAFFG?9>FA9?BGFFEFFFB>GFFAF:BDFF>FAGBBFEE:<::?FBA<>:7:0:?F?B?<4944
@M02996:162:000000000-B87FG:1:1101:27223:8233 1:N:0:TAGCGCTC+TATCCTCT
CCTACGGGAGGCTGCAGTAGGGAATATTGCACAATGGGGGAAACCCTGATGCAGCAACGCCACGTGTGGGAAGAAGCATTTCGGTGTGTAAACCACTGTCGTGAGGGAATAATGCTTGGCCTCGGCCAAGTTGAATGTACCTCGAAAGGAAGCACCGGCAAACTTCGTGCCAGCAGCCGCGGTAATACGAGGGGTGCAAGCGTTGTTCGGAATCACTGGGCGTAAAGGGAGCGCAGGCGGAGATGCAAGCAGTCTGTACAATACCGGGGCCCAACCCCGGACCTGCAGACTGGACTGTTT
+
88BCC>>)100=;========8;CFGGGGGGGGGGGGGGGGGGGGGGGGGGGGGGGGGGGGGGGFGGGGGGGGGGGGGGGGGGGGGGGGFGGGGGGGGFGGG=FGGGCFFFGGFGGGGGGGGGGGGCFFGGGGGGGGGGGGGGGGGGGGGGGGGGGGGDFCDEFGGGGGGGGGGGGGGDGGGFFGGGGGCDEC4EEFGGFGDCFGGFFF3CEFFFGGFFCFGGGGFGG:@DEFFFFFBFGFGF?AFFDCBBFBBBFB77<BFFB23;6>>GFFFFC>BB9>FFF?<3(5(44(8:<FFF)
@M02996:162:000000000-B87FG:1:1101:3035:8236 1:N:0:TAGCGCTC+TATCCTCT
CCTACGGGCGGCAGCAGTGGGGAATATTGGGCAATGGGCGCAAGCCTGACCCAGCGACGCCGCGTGAATGAAGAAATCCTTCGGGATGTAAAGTTCTGTTGTGTGGGGAGATGATGACGGTACCACACGAGGAAGCCCCGGCAAACTACGTGCCAGCAGCCGCGGTAATACGTAGGGGGCGAGCGTTGTTCGGAATTACTGGGCGTAAAGCGCACGCAGGCGGAATGTTAAGTGAAATGTCAAAGGCAGTGGCTCAACTACTGTTTCCCATTTCATACTGGCATTCTAGAGTGATTGAGAG
+
8ACCCBD98))8888;;<;;;88BFGGGFGGGGGGGGGGGGGGGGGGGGGGGGGGFFGGGGGGGGGGGGGFFGFG?FGFGGGGGGFGFDGCEFEFGGG@FGGGGGGGGGGFFAFGFGGGGGGGGGGGGGGGGGGGGFGGGGGGGGGFGGGFFGGGGGGGGGGGGDG5CGGGGFGGEG57CCDEFGGGGGGGGG>EFFGGFFFGFGGFF>FFEGFFDG0CDBGGDE)074FFFFFABAF?>):>1-07:C::?0?FBFG77)/8)6<BAF<CA<66@@AFF:@2<<4:4<>>6<A2<62<F?
@M02996:162:000000000-B87FG:1:1101:21349:8239 1:N:0:TAGCGCTC+TATCCTCT
CCTACGGGGGGCAGCAGTGGGGAATATTGGACAATGGGGGCAACCCTGATCCAGCGACGCCGCGTGAGTGAAGAAGTGTTTCGACACGTAAAGCTCTATCAGCAAGGAAGAAAATGACGGTACTTGACTAAGAAGCCCCGGCTAACTACGTGCCAGCAGCCGCGGTAATACGTAGGGGGCAAGCGTTATCCGGATTTACTGGGTGTAAAGGGAGCGTAGACGGTGAGGCAAGTCTGAAGTGAACACCCGCAGCTCAACGTCGGGACTGCTTTGGAAACTGTCACCCTAGAGTGCGGGAGGG
+
88BC@B58)1)8888::<9::88BFFGGGGGGGGGGGGGGGGGGGGGGGGGGGFFGFGGGGGGGFGGGGGGGGGGGGFGGGGGGGGGGGGGGGGGGGGGGGGGGGGGGGGGGFFGGGGDGFCGGGFGGGGCFFGGGGGGGGGGEEGGFGGGGGGGGGFCFGGGGDEC:<CGFGG8:CEEECCFFGGGGDGGEE:CCFGGFGGGFGGF==@*:4>>7C:CDBGGGE):CBF57>BABD9?:)*6*6F)4999@F?FB2*1(4>9909BFFF74A():6:A44*)-)((,355.69(-0(-49
@M02996:162:000000000-B87FG:1:1101:26687:8240 1:N:0:TAGCGCTC+TCTCCTCT
CCTACGGGGGGCAGCAGTGAGGAATATTGGTCAATGGGCGGGAGCCTGAACCAGCAAAGCCGCGTGGGGGACGACGGCCTTACGGATTGTAAACCCCTTTTGCCGGGGCGTAACGTGCGGGACGCGTTGCGTAGTCCACGTCTCACGAGAAGACAGCACGGCTAACACCGCGCCAGCAGCCGCGGTTATACGGATGTACCGGGCGTTATCCGGGCTTATGCGGGTTTGAGGGTGCGCAGTGGGCTGCCGAAGCTTGACCTCGGATCCCCGTGTTCAACTGCGGTTCTCGGTTGTCAGAGAG
+
8ACCCBD)1:)8888::<:,:::FGGGGGGFGGGGGGG8F:4F3FGGGG8FFGFG,F<F,DFGGGGC:FGG*CF*CF***@,3@F*=:<,?FC,+=*=FF:,?:FGGC*:1/;:;A/AEG5EG**://*:*/;**++++;1*00++*2****0*+0*2***1**+++0*11:)::C*0:E5)))2>)*:+;CG3**)***9):):>)7)**:7)))9:7*0AE)*0/*-)*73((8((8/(*()(.)()((0())((0*)5)(3(4(()(1(((/<9<)(5)43(3))-(-4(())1)..,
@M02996:162:000000000-B87FG:1:1101:18344:8240 1:N:0:TAGCGCTC+TATCCTCT
CCTACGGGAGGCAGCAGTGGGGGATATTGCACAATGGAGGAAACTCTGATGCAGCAACGCCGCGTGAGGGAAGAAGGTTTTCGGATTGTAAACCTCTGTTTTTAGTGAAGAAACAAATGACGGTAACTAAAGAGGAAGCCACGGCTAACTACGTGCCAGCAGCCGCGGTAATACGTAGGTGGCAAGCGTTGTCCGGATTTACTGGGTGTAAAGGGTGCGCAGGCGGGACTGCAAGTTGGATGTGAAATGCCGATGCTTAACCTCGGAACTGCATCCAAAACTGTAGTTCTTGAGTGGAGTA
+
88BCCB58)108======;=;8@FGGGGGGGGGGGGGGGGGGGGGGGGGGGGGFFFFGGGGGGG@FFGGGGGGGGGGGGGGGGGGGGGGGGGGGGGGGFGGGGGGGGGGGGGGGGGGGGGGEGGGGGGGGCFGCCGGGGGFGGGGGGGGGGGCGGGGGFGGGGGDGGCCCBECFGGGFGGGGFFEFGGGGGGFFGG3DGFGGGFGGFA8AFGGF5CC;DDDGEDDEC>>FGFFFFFB4@95>4/<=FA0<B>((41<CCFAB9???><>0772:?C?:A074)6466><AFF5)-50435(
@M02996:162:000000000-B87FG:1:1101:26664:8244 1:N:0:TAGCGCTC+TATCCTCT
CCTACGGCGGGCAGCAGTGAGGAATATTGGTCAATGGGCGGGAGCCTGAACCAGCCAAGTCGCGTGGGGGACGACGGTCCTACGGATTGTAAACCCCTTTTGCCGGGGAGTAACGTTCGGGACGCGTCCCGCATTGAGATTACCCGGAGAAAAAGCATCGGCTAACTCCGTGCCAGCAGCCGCGGTAATACGGAGGATGCGAGCGTTATCCGGATTTATTGGGTTTAAAGGGTGCGCAGGCGGCGCGTTAAGTCCGCGGTCAAATCCCGGGGCTCAACGCCGGTCCGCCGTTTGACCTGC
+
88CCCD=))))8888;;<;6;;;CF@FFFGGGDEGGGGGGEDFFGGFFFAFGFCGGGGGGGGGGFGGGGGEG>@FGGGG>=FDEF+BFDFGGFFFEGGGFC9935*C@*5>F,@*>,=FGGGGGEFCGGF*<=CEG9+*2<C@GG*?>*?F0;;CFGCFGGDF>FGF?CEGGGGCFFGGGGGFFEGDGGGGFGBGGFGG@GD57*>>B5FFE)7>CF)?DF6*9C>FF2@*7:B<>99;53)27,7),)-(16A-(-213-05<<)24.()(--8+11,440(--(376(,40(6)/-(,
@M02996:162:000000000-B87FG:1:1101:27238:8246 1:N:0:TAGCGCTC+TATCCTCT
CCTACGGGAGGCTGCAGTAGGGAATATTGCACAATGGGGGAAACCCTGATGCAGCAACGCCACGTGTGGGAAGAAGCATTTCGGTGTGTAAACCACTGTCGTGAGGGAATAATGCTTGGCCTCGGCCAAGTTGAATGTACCTCGAAAGGAAGCACCGGCAAACTTCGTGCCAGCAGCCGCGGTAATACGAGGGGTGCAAGCGTTGTTCGGAATCACTGGGCGTAAAGGGAGCGCAGGCGGAGATGCAAGCAGTCTGTACAATACCGGGGCCCAACCCCGGACCTGCAGACTGGACTGTTT
+
88ACC>:=>108===;=====8;EFGGGGGGGGGGGGGGGGGGGGGGGGGGGGGGGGGGGGGGGGGGGGGD<7EEFGGGGGGGGGGGGGGGGGGGGGGGGGGCGGGGFFGGGGGGGGGGGGGGGG@EGFGGGGGGGGGGGGGGGGGEEFGGFGGGGGGGGC?FAFFGGGGGGGGGFGGD5CDFBGGGGGGGGG5EGEGGFGGGBGGFFFFGGGFFGGEGFFGGGGFGGFFDE>9;EF>BG;9(774/9F?FF48<A>9*-6=>026>2>6D9:BEGF?>BBDF??<7?F1,4428?FFB5
@M02996:162:000000000-B87FG:1:1101:5466:8249 1:N:0:TAGCGCTC+TATCCTCT
CCTACGGGAGGCTGCAGCTAAGAATATTCCGCAATGGACGAAAGTCTGACGGAGCGACGCCGCGTGGATGATGAAGGTCGGAAGATTGTAAAATCCTTTTATAACTGAGGAATAAGTATTGTGAGAGAAACGCAGTATGGTGACTGTAGGTTATGAATAAGCAACGGCTAATTACGTGCCAGCAGCCGCGGTAACACGTAAGTTTCGAGCGTTGTTCGTAATTATTGGGCGTAAAGGGCATGTAGGCGGTGTTGCAAGCGTGATTGTAAGAGCAGGAGCTTAACTCCTGGACTGCGTCGAG
+
88ACCFF=:00=;===;;==<;;;EFGGGGGGGGGGGGGGCCCFGGGGFGGEDFCFDGGGFGGCCFFFGGGFGG,EEFF:FFGGFFGF,CEEFDGGGGGGGGG9FF?AFCFEFGGGGGFGFGFGDGGFFGG@EGGGFGGGD>F,FFF;9@>EGGGGGGGGF7,@FGGGEEFGGGFGGGDEGFFFG4F9D*7C:BFGFC8FG47++1:;55C:<BDGGF*2)<@:A7:4<FGFF?FF73>F:C:F<FF>C7(08<>2<F3(47((-)).0)*,,)0*)481(94)59)5.((().(47(-42
@M02996:162:000000000-B87FG:1:1101:3048:8249 1:N:0:TAGCGCTC+TATCCTCT
CCTACGGGCGGCAGCAGTGGGGAATATTGGGCAATGGGCGCAAGCCTGACCCAGCGACGCCGCGTGAATGAAGAAATCCTTCGGGATTTAAAGTTCTGTTGTGTGGGGAGATGATTACGGTACCACACGAGTAAGCCACGTCAAACTCCGTGCCAGCAGCCGCGGTAATACGTAGGGGGCGAGCGTGTTTCGGAATTACTGGGCGTAAATCGCACGCAGTCGGAATGTTAAGTGAAATGTCAAAGGCAGTGGCTCAACTACTGGTGCCCATTTCATACTTGCATTCTTGAGTTATTACGAG
+
8ACCC>A58))8888;;<;;;88,CFGGGG,EFGGGG?FGGEGGGGGGGGGGGFF:=CG:@FGGGGGCAFFEFFFBFGGDGG7CF7F8A,CFF<?5,CFF,3=,B:FDE@7@3>@,3C@:>FFABFCFDC6<@@,@D,453@C1@99,6*>*BCEGFF*=6)48*3:=?@9=D:A=CECE*/0.8C*19?CEGFG=)2?=7C55*>>DF*;E7>B)595*/2:):7AGA?F?4)6844F?9:4*.55<*4742,8<26:()7)).(-382<)5)*0/-)))*)-6<<)))3:))-)*)(((
@M02996:162:000000000-B87FG:1:1101:26682:8258 1:N:0:TAGCGCTC+TATCCTCT
CCTACGGGGGGCAGCAGTGAGGAATATTGGTCAATGGGCGGGAGCCTGAACCAGCCAAGTCGCGTGGGGGACGACGGTCCTACGGATTGTAAACCCCTTTTGCCGGGGAGTAACGTGCGGGACGCGTCCCGCAGTGAGAGTACCCGGAGAAAAAGCATCGGCTAACTCCGTGCCAGCAGCCGCGGTAATACGGAGGATGCGAGCGTTATCCGGATTTATTGGGTTTAAAGGGTGCGCAGGCGGCGCGTCAAGTCAGCGGTCAAATCCCGGTGCTCAACGCCGGTCCGCCGTGGCACCTGC
+
8ACCCBD:::)8788::<:::::EFGGGGGGGGGGGGGGGGGGGGGGGGGGGGGGGGGGGGGGGGGGGGGGGGGGGGGGGGGGGGGGGGGGGGGGGGGGGGGGFGGGGGGGGGGGGGGGGGDGGEEEGGGGGGGEGF?FFGGGGGGGCEGGGGGGGGGGGGGGGGGGGGGGGGGFGGGGGGDEEGGGDGGGCC>5CDGC>7CGFGGB@FFCC5BFGF<GFFFDGDDCF>FGF3:?EFFFGBC>:47D;C?BFA92<>CD6B@84>???B>79>2?@6:8>B>1996914(4(-(.)03(,
@M02996:162:000000000-B87FG:1:1101:4296:8264 1:N:0:TAGCGCTC+TATCCTCT
CCTACGGGAGGCAGCAGTAGGGAATATTGCACAATGGGGGAAACCCTGATGCAGCAACGCCACGTGTGGGAAGAAGCATTTCGGTGTGTAAACCACTGTCGTGAGGGAATAATGCTTAATTTCGGTTAAGTTGAATGTACCTCGAAAGGAAGCACCGGCAAACTTCGTGCCAGCAGCCGCGGTAATACGAGGGGTGCAAGCGTTGTTCGGAATCACTGGGCGTAAAGGGAGCGCAGGCGGAGATGCAAGCAGTCTGTACAATACCGGGGCCCAACCCCGGACCTGCAGACTGGACTGTTT
+
88ACCBA=>)0===8;==;=;8;CFFGGGGGGGGGGGGGGGGGFGGGGGGGGGFFGGGGGGEECCFFFGGGGGGGGGGGGGGGGEGFGFGGFGGGGGGEGGGGGGGGGGFGGGGGGGGGGGGGGGGGGGGGGGGGGGGGGGGFGGFEGGGGGGGGGGGGGGFGFFEGGGGGGCFFEG?EGGGFFEGGGGCDGG5:EFG7ACDGAGGFFF3CEFFAGGFGGFG5CEFGG?>DEF04B99EG6C;?<=F>G08?4:AFA+::>F4:48;>FFG;B2;C>?F9>@>B17(5488:4(.4;)6.
@M02996:162:000000000-B87FG:1:1101:22697:8267 1:N:0:TAGCGCTC+TATCCTCT
CCTACGGGCGGCTGCAGTGGGGAATATTGCACAATGGGCGAAAGCCTGATGCAGCGACGCCGCGTGAGCGATGAAGTATTTCGGTACGTAAAGCTCTATCCGCAGGGAAGATAATGACGCTACCTGCCTAAGAAGCCCCGGCTCTCTCCGTGCCAGCAGCCGCGGTAATATGTAGGGGGCACGCGTTATCCGGATTTTCTGTGTGTAAAGGGAGCGTAGACGGCGTGGCACGTCAGAAGTGAAAGCTCGATGCTCAACCCCCGTACCGCTCTTTAAAATGTCTTGCTAGAGTGTCGTCGAG
+
88BCC>5811)8888;;;;;;8,8EFGGGGGGGGGGGG8FFGG:FGGGGGGGGFGDGGGGGGGGGGG:<FF=FGFGE<5EFGFG?,+8FGGG,,C,E,BF,++8@FGGGDFF9FD,,,++8++:7,3@F:,<9C7D:DG@*>**,6>,,***6*,1;5*<,)=8**2*+5+115+25=**1*.5C1)*99*//0*29*0*0*<1;F**18*:*8><D:)***/):)*1(0*0(((0)-0*,*)*.)*)*(,1()6).:7:F32((((-)1)(.51+/).).*)).)5))),.6<43)(---
@M02996:162:000000000-B87FG:1:1101:4313:8271 1:N:0:TAGCGCTC+TATCCTCT
CCTACGGGAGGCAGCAGTAGGGAATATTGCACAATGGGGGAAACCCTGATGCAGCAACGCCACGTGTGGGAAGAAGCATTTCGGTGTGTAAACCACTGTCGTGAGGGAATAATGCTTAATTTCGGTTAAGTTGAATGTACCTCGAAAGGAAGCACCGGCAAACTTCGTGCCAGCAGCCGCGGTAATACGAGGTGTTCAAGCGTTGTTCGGCATCACTGTGCGTAAAGGTAGCGCAGGCGGAGATGCAAGCAGTCTGTACACTACCGGGGCCCAACCCCGAACCTGCAGACTGGACTGTTT
+
88CCC>>5811===8====;;8;;FFGGFGGGGFGGGGGDCGGGGGGGGGECCFGGGGCF7@FFDEGF@FFF7EGGGGGGGGFFGGGGGGFGGD8FFCCFGG7DGD+FDFFAFEEFFFGGGFGE7C@@:9EG=FFEEEA<ECF+@E8CDCFDCGGGC>CGGGGGGG+D+BDAFGGGGGGGEDBDGGFFC59E*8C*4=8@DCEAEGAF>33>D;AFGFCCFCC3=>G*);;FFF>E>>DD9964)972:??4:>>ADGFBA*.44(4(8291?6DGFFF((8>?04.(.4.8,.7)744)
@M02996:162:000000000-B87FG:1:1101:8803:8293 1:N:0:TAGCGCTC+TATCCTCT
CCTACGGGTGGCTGCAGTGAGGAATATTGGTCAATGGGCGGAAGCCTGAACCAGCCAAGTCGCGTGAAGGATGAAGGTATTATGTATTGTAAACTTCTTTAGACGCAGAGAAATAAGCCCCTCGTGAGGGGTGATGCTAGTATGCGTAGAATAAGGATCGGCTAACTCCGTGCCAGCAGCCGCGGTAATACGGAGGATCCGAGCGTTATCCGGATTTATTGGGTTTAAAGGGTGCGCAGGCGGCATGTTAAGTCAGCGGTTAAATAGTGAGGCTCAACCTCCTCCCGCCGTTGATACTGGG
+
68ACCA:501);===;===;;;;CFGGGGGGGGGGGGGGGGGGGGGGGGFFGGFFFGGGGGFFG@CFEGGGGGGGGGGFGGGGGGAGGGFGEGGGGGDFGGGFFEGFGCFFFBFGEEGGGGGGEGGG7F+>F>FGGGGGGGGFGG76BCEGCDCFGGGGGGGGGGGGGGGGGCC7@@@FCCD9?CDD5CGGGEEGGEGGFGD7DGC88;C+CD>>DF?FFFGGG=>F>A?CDF:?@B1)C7)-0-.<AC<<B94)675CB73)6>><<@)9016499:BF?)3:??F7(,-48(..=497,
@M02996:162:000000000-B87FG:1:1101:8818:8309 1:N:0:TAGCGCTC+TATCCTCT
CCTACGGGTGGCTGCAGTGAGGAATATTGGTCAATGGGCGGAAGCCTGAACCAGCCAAGTCGCGTGAAGGATGAAGGTATTATGTATTGTAAACTTCTTTAGACGCAGAGAAATAAGCCCCTCGTGAGGGGTGATGCTAGTATGCGTAGAATAAGGATCGGCTAACTCCGTGCCAGCAGCCGCGGTAATACGGAGGATCCGAGCGTTATCCGGATTTATTGGGTTTAAAGGGTGCGCAGGCGGCATGTTAAGTCAGCGGTTAAATAGTGAGGCTCAACCTCATCCCGCCGTTGATACTGG
+
88ACCB@5810========;;;;CFGGGGGGGGGGGGGGGGGGGGGGGGGGGGFFGGGGGGGGGFGGGGGGGGFFGGGGGGGGGGGGGGGGGGGGGGGGGFGEFGGFGGEEGFG=FFGGGGGGGGGEEFGDGEFGGGGGGGGGCGGGEGGGGGGGFGGGGGGGGEGGGGGGGGGGGGGGGGGFFGGDDGFFGGFGGFGGFGCCEGGFFFFGGG):DFEGGBFGCGEGGFFGDBFF>;6B)4C>DB@FDGFFF<>6>7EDFFFF9A2)66)21::FF=<<:<:<AFF?BF>>?:,4)9:AF
@M02996:162:000000000-B87FG:1:1101:8800:8311 1:N:0:TAGCGCTC+TATCCTCT
CCTACGGGTGGCTGCAGTGAGGAATATTGGTCAATGGGCGGAAGCCTGAACCAGCCAAGTCGCGTGAAGGATGAAGGTATTATGTATTGTAAACTTCTTTAGACGCAGAGAAATAAGCCCCTCGTGAGGGGTGATGCTAGTATGCGTAGAATAAGGATCGGCTAACTCCGTGCCAGCAGCCGCGGTAATACGGAGGATCCGAGCGTTATCCGGATTTATTGGGTTTAAAGGGTGCGCAGGCGGCATGTTAAGTCAGCGGTTAAATAGTGAGGCTCAACCTCATCCCGCCGTTGGTTCTGG
+
88BCCE:):01;;======;;;;CFGGGGGGGGGGGGGGGGGGGGGGGGGGGGGFGGGFFGGGGFGGGGGDFGGFGFGCGGGGFFGGGGGGGGGGGGGGGFGFGGGFGFG8EFGGGGGGGGGGGG<8C8FEGG3@DDCFFGFG<FEEGGGGGGFFFGDFGGGG8FFGGGGGEGGFGGGGFFGFFGGCDGGGGGFGD>DFFFC*8?DBDA=FGGBFGGFFGFGFGE>CCAFG:1(4>;9ED499>95:AGFF?):>A?5<<B@>2<2<A*.*43(8<6(.2<FF<64:02(4:0(((7347
@M02996:162:000000000-B87FG:1:1101:21503:8350 1:N:0:TAGCGCTC+TATCCTCT
CCTACGGGTGGCTGCAGTGGGGAATATTGGGCAATGGGCGCAAGCCTGACCCAGCAACGCCGCGTGAAGGAAGAAGGTCTTCGGATTGTAAACTTTTGTTGTCAGCGAAGAAAAAGTACAGTAACTGACGAGGAAGCCCCGGCTAACTACGTGCCAGCAGCCGCGGTAATACTTAGTGGGCAAGCGTTGTCCGGAATTACTGGGCGTAACGGGCGCGTAGGCGTCATATTAAGTCAGATGTGAAATCCCCGGGCTTAACTCGGGTGTTGCAGTTGAAACTGATACGCTTGAGTTCAGGAGG
+
88CCCA5@81)======;6;;888EFGGACFGGGGGGCGGCFGG8FGGGG@CFFFEFGGGGGGGFGCGAFF<EFFGGEFF?DFG=FGCGGGGGFE5F,EFAFEB?<FFEGEFFDEF4FDEGG5@FFFGFE+:+3@,D8>B+>C>@D<CC6CGG78F?5CB,;@**=;**5D<+6,=,=;7=286*9/:5A7;C>5=);;F7C+.88058)/19@)7715/5+:/1<*:-*2/6A9*666>62)9)6@26(13(-91:9:5)73(4;B:0.*)..9+/6<B464<)(4(28(44)))/)(,(
@M02996:162:000000000-B87FG:1:1101:14510:8353 1:N:0:TAGCGCTC+TATCCTCT
CCTACGGGTGGCTGCAGTCGAGGATCATTTGCAATGGGCGAAAGCCTGACAATGCGACGCTGCGTGGAGGATGAAGGCCTTCGGGTTGTAAACTCCTGTCATAGGGGAACAGGCGATCCGACCCAATACGTCGGTGAGTTGAGTGTACCCTAAGAGGAATTGGCGGCTAACTCTGTGCCAGCAGCCGCGGTAATACAGAGGCCAAGAGCGTTGTTCGGATTTACTGGGCGTAAAGGGCGCGTAGGCGGTCTTGCGTGTCAAGGGTGAAATCTCCGGGGTCAACCCGGAAAGTGCGCTTGAA
+
88BCCE85=11========8888@CFFGGGGGGGGGGGGFGGGGGGGGGGFFFEEFFGGGGGGGBFEGGGGGGGGGFGGGGGGGGGGGGGGGGGGGGGGGGGGGGGEGGGGGAFGGGGGGGGGGGGFFGGGGG@EEGCEFGGFC:EFGGGGCEFG@DCFGFC>FGGGDGGGEFF@FGGGGCG;AFFGGGGGGDFFGFGGFGGGA@FAFFFG59><>C31>>C90<BGG()))43:F:05),1-5:FF912?74-,-:5C>-6)(((43*47:<35C7(-4:4<?:;;B>(.-6)4(.-4,,
@M02996:162:000000000-B87FG:1:1101:14526:8364 1:N:0:TAGCGCTC+TATCCTCT
CCTACGGGTGGCTGCAGTCGAGGATCATTTGCAATGGGCGAAAGCCTGACCATGCGACGCTGCGTGGAGGATGAAGGCCTTCGGGTTGTAAACTCCTGTCATAGGGGAACAGGCGATCCGACCCAATACGTCGGTGAGTTGAGTGTACCCTAAGAGGAATTGGCGGCTAACTCTGTGCCAGCAGCCGCGGTAATACCGAGGCCAAGAGCGTTGTTCGGATTTACTGGGCTTAAAGGGCGCGTAGGCGGTCTTGCGTGTCAAGTTGTAATTCTCCGGGCTCCACCCGGAAAGTGCGCTTGAA
+
88ACC>08:0)====;===8888@FGFGGGFGDFFGCGGGGGEGGGGGGG6CCCFFBFFGGGGGGGCECFGGGGGGEGGGGGGGGGGCGGFGGGGGGGGGAF,,B=FGGGGG8F:CFGGF7FFE:F@AFCFFGDE7+>EFG9BFCEGGGGGG6,@EFC6:83:F**=C9DC?CF;F9C?,<?6;FGCDC58C/;9FF:D)/CC=/9>>F>CCG7>C52*17:<:FFGGF)/)64)*-(09(1()(*719;?FA29>?GF<26<:2).)*.:6>)7:<((-(/.3:(21(-(.).((80(.4
@M02996:162:000000000-B87FG:1:1101:16549:8367 1:N:0:TAGCGCTC+TATCCTCT
CCTACGGGCGGCAGCAGTGGGGAATATTGCGCAATGGGGGGAACCCTGACGCAGCAATACCGCGTGAGTGAAGAAGGTTTTCGGATCGTAAAACTCTTTTATTAGGGAAGAAGAATGACGGTACCTAATGAAGAAGTCCCGGCTAACTACGTGCCAGCAGCCGCGGTACTACGTAGGGGACAAGCGTTGTCCGGAATGACTGGGCGTAAAGGGCTTGTAGGCGGCTTTATAAGTCTGACGTGAAAGGTCCCGGCTCAACCGGGGCCATGCGTTGGAAACTGTAGACCTGTAGTACTGGAGG
+
68ACCE=)10)8888;;<;;;88BFGGGGGEGGGGGGGGGGGGGGGGGGGGGGFGGGGGGGGGFFGGGGGGGGGGGGGGGGGGGGGGGGGGGGGGGGGGGCGGGGGGGGGFF,C@GDGGGDG@FFGGGG<B:9,B82?CFE*BFGCFG?F*C*CFCFFFFGG5E*8EE*<CE3;EFDGG*:C.78CCD57CFGFGD>6:9FDF)//>@>5:<95)//47F4+/1C@EC4@:6<44746=<?73:<F).*54B(2-,,?C?1)(((,-,63912()29)4))1)))).4(.))))-)*,,,-
@M02996:162:000000000-B87FG:1:1101:20369:8368 1:N:0:TAGCGCTC+TATCCTCT
CCTACGGGAGGCAGCAGTGGGGGATATTGCACAATGGGCGAAAGCCTGATGCAGCGACGCCGCGTGAGGGAAGACGGTTTTCGGATTGTAAACCTCTGTCTTCGGGGACGAAAAAGGACGGTACCCGAGGAGGAAGCCACGGCTAACTACGTGCCAGCAGCCGCGGTAATACGGAGGACCCGAGCGTTATCCGGATTTATTGGGTTTAAAGGGTGCGCAGGCGGAGGATTAAGTCAGCGGTGAAATTTTCATGCTCAACATGAAAACTGCCATTGATACTGGTCCCCTTTAGGGATGTCGA
+
8ACCCD:881)=========;8@CFGGGGGGGGGGGGGGGGGGGGGGGGGGGGFFGFGGGGGGGFGGGGGEGGFGGDGGGGGGGGGGGGGGGGGGGGGGGGGGGGCGEGGFGGCGGGGGGGGGGGGGDF7*@C@DGGGGGGGGEDGGGGFEFGGGGGGGGGGGGGGGEGGGGFGGGDGGGGGDFGGGG<CFGGFE85C:=FGGFGG>46@FFGFFGDFGGDDCC7>ED:FGFFFF/-8@C:94*69FBFA2=AFFFAFF7??<944:>=<>:BFB96<9DF4><8?BF:))-)((4.54:(
@M02996:162:000000000-B87FG:1:1101:25777:8382 1:N:0:TAGCGCTC+TATCCTCT
CCTACGGGTGGCAGCAGTGAGGAATATTGGTCAATGGTCGGAAGACTGAACCAGCCAAGTCGCGTGCAGGAAGACGGTCCTATGGATTGTAAACTGCTTTTGTACGGGAATAAAGTGCGGGACGTGTCCCGTTTGGAATGTACCGTAAGAATAAGGGTCGGCTAACTCCGTGCCAGCAGCCGCGGTAATACGGAGGACCCGAGCGTTATCCGGATTTATTGGGTTTAAAGGGTGCGCAGGCGGAGGATTAAGTCAGCGGTGAAATTCTCATGCTCAACATGAGAACTGCCATTGATACTGG
+
8ACCCD@501)========;;;;CFGGGGGGGGGGGGGGGGGGGGGGGGGGGGGGGGGGGGGGGGGGGGGGGGGGGGGGGGGGGGGGGGGGGGGGGGGGGGGGGGGGGGGGGGAFFGGGGGGGGGGGGGGGFGGGGGGGGGGGGGGGGGGGGGGGGGGGGGGGGGGGGGGGGGGGGGGGGGGFFGGGGGGGFEFGGFGGFGDGFGGFFFFGGGFFGGFGGFGGGG@FDBFGB::?FBFFG9C>59BB?FFFFFFFFF=DFFFBBBFDFFFGDD<FF@FD?BFFBABA?B:7AFFFF*6AA:
@M02996:162:000000000-B87FG:1:1101:4032:8403 1:N:0:TAGCGCTC+TATCCTCT
CCTACGGGTGGCAGCAGTGGGGAATATTGGGCAATGGGCGAAAGCCTGACCCAGCGACGCCGCGTGAGGGAAGAAGGTCTTCGGATTGTAAACCTCTTTCAGCAGGGAAGAAGGAAGTGACGGTACCTGCAGAAGAAGTCACGGCTAACTACGTGCCAGCAGCCGCGGTAATACGTAGGTGGCGAGCGTTATCCGGAATTACTGGGTGTAAAGGGGGTGTAGGCGGGGGAGCAAGTCAGGCGTGAAATATTCGGGCTTAACCCGAATCGTGCGTTTGAAACTGTTTTTCTTGAGGATGGGG
+
8ACCCBD=>0)=;====<=;;88BFFGGGGGGGGGGGGGGGGGGGGGGGGGGGAFFEGGGGGGGFGGGGGGGGGGGFGGFFGGGGGGGGGGGGGGGGGGGGGGGGGGFFFGGGGGGGGGGGGGGGGGGGGGGGFGGGGGGGGGGGGEGGGGGGGGGGGGGGFGGGGGGGGGGGGGGGGGGFFFFGGGGGGDFGFGGFGGFGGGFGG:@EFGGG?))/3CGFGFGGEGGBBGFFFFFFFFG:DBE?FBACBF@849>FFC<AF?F>10<FB9?><DEEAA28?AF263((..6<7?37(4.,
@M02996:162:000000000-B87FG:1:1101:6693:8405 1:N:0:TAGCGCTC+TATCCTCT
CCTACGGGAGGCTGCAGTGGGGAATTTTGCGCAATGGGGGCAACCCTGACGCAGCAACGCCGCGTGCGGGATGACGGCCTTCGGGTTGTAAACCGCTTTCAGTGGGGACAAACGATGATGGTACCCACAGAAGAAGCCCCGGCTAACTACGTGCCAGCAGCCGCGGTAATACGTAGGGGGCGAGCGTTATCCGGATTTATTGGGCGTAACGCGCGCTTAGGCGGTTCGTTAAGCGGGGTGCCAAATCCCGGGGCTCAAGTCCGGTCCGCAGCCCGAACCGGCGGACTCCATGTCGGTAGGG
+
8ACCCFFB)1)=;======;;88BF6FGG<@FGGGGGG;F+6D,FGGGGD@FGFFEG@F7@CFFGG@FGGGGGGGGGGG:F,9CFFGEB,FG,E==+BF??FGD8BF:+F,@,>8FBGBFGAC@F<,CB33>:,3@733*58E*12,22:8E:<*,4*2F:C:B@==**?++/+>E>5E5CD5>8517*1:+;.:8<*20:CF4*17>:)//>5>3),*29+>3C)//34154.,811.9(*.9(9*(*-9B622()<*)6/,(-34,04)(483::1((-)439((((.)))).,).-(-
@M02996:162:000000000-B87FG:1:1101:4028:8422 1:N:0:TAGCGCTC+TATCCTCT
CCTACGGGTGGCAGCAGTGGGGAATATTGGGCAATGGGCGAAAGCCTGACCCAGCGACGCCGCGTGAGTGAAGAAGGTCTTCGGATTGTAAACCTCTTTCAGCAGGGAAGAAGGAGGTGCCGTTACCTTCAGAATAAGTCACGGCTAACTACTTGCCAGCACCCGCGTTATTCCGTAGGTGGCGACCGTTATCCGGAATTACTGGGTGTAAAGGTTGGGTAGGCGGGGAAGCAAGTCAGTCGTGAAATATTCGGGCTTAACCCGAATCGTCCGTTTGCAACTGTTTTTCTTTAGGATGGGG
+
8ACCCDFB51)======<;;;888F@FGFGGGGGGGGGGGGGGGGGGGGGFFGFGGGGGGGGGGGGE:,C?FFGGGGGG<EGFGGGEFGGGGFFGFFGG9,AFGG?FG8FFD8,E,+66,3@++3>67,A,@E;,=B@@@,=B+6CC,>;,@;,;E,7+3:*@3@89@**65+6,=,A5CFCA8*))1:7*351/*)/2/+3<;FCAA>F7?C?*C*(/79C***825()1>7((*.6B*.*.8:)*)*..411(2>FGB)7621---.4*4219+))-).63--421:66-.)).720(,
@M02996:162:000000000-B87FG:1:1101:22976:8424 1:N:0:TAGCGCTC+TATCCTCT
CCTACGGGGGGCAGCAGTAGGGAATCTTTCACAATGGACGCAAGTCTGATGGAGCAACGCCGCGTGCAGGATGAAGGTCTTCGGATTGTAAACTGCTTTTAAAGTTGAGAAATATGATGGTAAACTTTGAATAAGGATCGGCTAACTACGTGCCAGCAGCCGCGGTCATACGTAGGATCCGAGCATTATCCGGAGTGACTGGGTGTAAAGAGTTGCGTAGGTGGCATAACAAGTAGCTGGTGAAATCCGGTGGCTCAACCATTCGAATTATTAGCTAAACTGTTAAGCTCGAGACCGTTAG
+
88CCC>58>=08888::<:<:8:CFGGGGGGGGGGGGGGGGGGGGGGGGGGGGGFGGGGGGGGEFGGGGGGGGFFGFGGGGGGGGGGGGGGGGGGGGGGGF7CGGGGGGFGGGGGGGGGGGGGFFFFGGGFGG@FGGGGGGGGGGGGGGGGGGGGGGGGGGCGEEGGGGGGGGGGGGGGGGGFFGGGGGGGGGBEGFGGFGGGFGGFFFFCFGFFGGFGGFGG*C>GGFFFFBFFFAFFG?><*6BFBG;>D0:?DFGGBFFAABFF?7<>BF>F7=>ABFFF<A<A><?8BF?;?@32<B
@M02996:162:000000000-B87FG:1:1101:18623:8426 1:N:0:TAGCGCTC+TATCCTCT
CCTACGGGCGGCAGCAGTAAGGAATTTTCGGCAATGGGGGAAACCTTGACCGAGCAACGCCGCGTGAGTGATGAAGGTCTTCGGATTGTAAAGCTCTGTGGGAAAGGAAGAATGCTAAGATCAGGAAATGGTTCTTAGTTGACGGTACTTTCCTAGAAAGCCACGGCTAACTACGTGCCAGCAGCCGCGGTAATACGTAGGTGGCAAGCGTTGTCCGGATTTACTGGGTGTAAAGGGCGCGTAGGCGGGATGGCAAGTCAGTTGTGAAATCCATGGGCTTAACCCTGTAATTGCTTTGGAA
+
88BCCF18)1)8888;;<;<<;;CFFGGGGGGGGGGGGGGGGGGGGGGGGGGGFFGGGGGGGGG@FFGGGGGGGGGGGGGGGGGGGGGGGGGGGGGGGFGGGFFGGGFGGGGGGGGGGGFGGFFGFGGGGFGGGGGGGGGCFGGDCGGGGGGGGGGGGGGGGGGCGEG>EGGFGDC8FGGGGFAFGGGGDGCCCFG>FGFGF9>GGFFFDG=5@FGD>DGFG?:CF?F35DFA44B??E727(04?@>9(-<6??<6E79)*..6:AB*5D?<<=FF?F?FBAF<014)-)52):64).3.
@M02996:162:000000000-B87FG:1:1101:18356:8431 1:N:0:TAGCGCTC+TATCCTCT
CCTACGGGCGGCAGCAGTGGGGAATATTGGGCAATGGGCGAAAGCCTGACCCAGCAACGCCGCGTGAAGGAAGAAGATCTTCGGATTGTAAACTTCTTTTATGAGGGACGAAGGAAGTGACGGTACCTCATGAATAAGCCACGGCTAACTACGTGCCAGCAGCCGCGGTAATACGTAGGTGGCAAGCGTTATCCGGATTTACTGGGTGTAAAGGGCGCGTAGGCGGGAGAGCAAGTCAGATGTGAAATCTGTGGGCTTAACTCACAAACTGCATTTGAAACTGTTTTTCTTGAGTGCTGGG
+
88ACCB8851)8888;;<;;;88BFGGGGGGGGGGGGGGGGGGGGGGGGGGGGGFFGGGGGGGGGGGGGGFGGGGGEGGGGGGGGGGGGGGGGGGGGGGGGGFCGGGGGGGGGGDGGGGGGGGGDGGFGCF<=BFGC9EFCFGGGGGFGGGG5FGGGGFEEGGGEEE8?BGGGGGFCCEFGGFFFGGGGGGGCFGGFGGFGGG?E4).>FGFC?BGGBGGFGGGGE:>9EGFFF?FFFFGDGFB>FFAGF<B9:<?FGF<>BBA?F?BFBF><BF?B9->B?9ABFFFBAAB>364=<AB(
@M02996:162:000000000-B87FG:1:1101:18351:8448 1:N:0:TAGCGCTC+TATCCTCT
CCTACGGGCGGCAGCAGTGGGGAATATTGGGCAATGGGCGAAAGCCTGACCCAGCAACGCCGCGTGAAGGAAGAAGATCTTCGGATTGTAAACTTCTTTTATGAGGGACGAAGGAAGTGACGGTACCTCATGAATAAGCCACGGCTAACTACGTGCCAGCAGCCGCGGTAATACGTAGGTGGCAAGCGTTATCCGGATTTACTGGGTGTAAAGGGCGCGTAGGCGGGAGAGCAAGTCAGATGGTAAATCTGTGGGCTTAACTCACAAACTGCATTTGAAACTGTTTTTCTTGAGTGCTGGG
+
-8A?CB08)018888;;<6;;888EFGGGGGGGGGGGGGGGGGGGGGGGGGGGGFGGGGGGGCEBFGGGGGGGGGGEFGGGGGGGGGGGGGGGGGGGGGGGG@FGGGGCFEGFGGGGGF9>BFC>FGFGCEAFGGFGGGGGG>FGGGGGGGG*FCGGGGGGGGGGGGGGEGGGGGCGGGGGGA5<FFDGG*BFCGGEDDFCFGFGGFFFFGGGFBGD;G<:EGCEDC5>>CFB03=)-9>4*)/.09:FF4=42(18GC)6?43:?B(;<D<B>?+/--627)-))4:5))64))-9:443
@M02996:162:000000000-B87FG:1:1101:16236:8448 1:N:0:TAGCGCTC+TATCCTCT
CCTACGGGTGGCTGCAGTGAGGAATATTGGACAATGGATGGAAGTCTGATCCAGCCATGCCGCGTGAAGGATAGATGCCCTACGGGTTTTGAACTTCTTTTGTACGGGGGCAATAAGGGCCACGCGTGGCCCGATGAGAGTACCGTACGAATAAGCATCGGCTAACTCCGTGCCAGCAGCCGCGGTAATACGGAGGATGCGAGCGTTATCCGGATTTATTGGGTTTAAAGGGTGCGTAGGCGGCTTGCCAAGTCAGCGGTGAAATCCGGGGGCCCAACGCCGGAACTGCCGTTGAAACTGG
+
8ACCCE@F11)========;;;;CCFGGGGGGGGGGGGGGGGGGGGGGGGGGGFGGGGGGGGGGGGGGGGGGGGGGGGGGGGGGGGGGGGGGGGGGGGGGGGGGGGGGGGGGGGGGGGGGGGGDGGGFDGGGGFGDGFGGGGGGGGGGGGFGGGGGGGGGGGGGGGGGGGGFGGGGGGGGGDEEGGDGGGGGE>EGFGGFDDEFGGFFFFGGDBFGFBGGFGFGGFGGFFGFF:<>4:E<>C;@6>>?GB?FBFBFFGG:9:<AF<?9@9)24>FGF??>9@>;7>FBFB>F((14BA9A:
@M02996:162:000000000-B87FG:1:1101:4577:8480 1:N:0:TAGCGCTC+TATCCTCT
CCTACGGGTGGCTGCAGTGGGGAATATTGGGCAATGGGCGAAAGCCTGACCCAGCAACGCCGCGTGAAGGAAGAAGATTTTCGGATTGTAAACTTCTTTTATGTGGGACGAAGGAAGTGACGGTACCACATGAATAAGCCCCGGCTAACTACGTGCCAGCAGCCGTGGTAATACGTAGGGGGCGAGCGTTATCCGGCTTTACTGGTTGTAAAGGGCGCGTAGGCGGGGATGGAAGTCAGGTGTGAAATCCATGGGCTTAACTCATGCAATGCATTTGAAACTGTATCACTTTAGGGGTGGG
+
AACC@>AB51)=;==;;==;;888CCFGGGGGGEGGGGFGFC@FGGFGGCFGCEFGFFGGGFEF@FEDFG<FGCFGAFGGGAFG=CEGFG9FDDGGGGGGCFFFGFG<=FGG7E,,4EC<9C+CDFCFFGGGG;EFGCF@7C+8>CEGGGDFGF68DE>F69C:B*4:*D>CCFFF9ECE5C6>/::CDE*;;6*/))1<7:+7C*1577*02=>*14CD3:ECEEGD7>5)(,,0))0*.*40)9*.:.)/-.,3:C*644<<A<))*.*,.4@09))42B)..-..-6)))).,)-(3(
@M02996:162:000000000-B87FG:1:1101:27657:8489 1:N:0:TAGCGCTC+TATCCTCT
CCTACGGCGGGCTGCAGTGGGGAATATTGCACAATGGAGGCAACTCTGATGCAGCGACGCCGCGTGAGCGAAGAAGTATTTCGGTATGTAAAGCTCTATCAGTAGGGAAGATAATGACGGTACCTACAGAAGAAGCCCCGGCTAAATACGTGCCAGCAGCCGCGGTAATACGTATGGGGCAAGCGTTATCCGGATTTACTGGGTGTAAAGGGAGTGTAGGCGGCAGTACAAGTCAGGAGTGAAAACTTGGGGCTCAACCCCAAGACTGGCTTTGAAACTGTACAGCTAGAGTGTAGGAAGG
+
8ACCCD8)11)8888;;;;;;88BFGGGGGGGGGGGGGGGGGGGGGGGGGGGGFEGFGGGGGGGFGGGGGGGGEGGEGGGGGGGGGGGGGGGGGGGGGFGGGFGGGGFFGFGGGGDGGGGGGGGGGGGGDGGGGGGGGGGGDDGGGGGGFGGDFGGGGGBFDBCEGCEGGGGFFFFGGGGDDFFGGDDFGGGDBG8?FFFFDGFGCFFFFFGDEFGG>>F?CEGGF6C4@F?A):F4?E>8:516<9:D50>,3:?8FF:()3402>B)(9(4.9FF)6><@A2),56>23.:<)-=4<8:
@M02996:162:000000000-B87FG:1:1101:3976:8494 1:N:0:TAGCGCTC+TATCCTCT
CCTACGGGGGGCTGCAGTGAGGAATATTGGTCAATGGGCGGAAGCCTGAACCAGCCATGCCGCGTGCAGGAATGAGGCCCTATGGGTCGTAAACTGCTTTTGTTTGGGAGCAATAAGGCGCACGTGTGCGTTGATGAGAGTACCAGACGAATAAGCATCGGCTAACTCCGTGCCAGCAGCCGCGGTAATACGGAGGATGCGAGCGTTATCCGGATTTATTGGGTTTAAAGGGTGCGTAGGCTGTCCGTCAAGTCAGCGGTGAAATGCCGGGGCTCAACCCCGGAGCTGCCGTTGATA
+
8ACCCBDBA8)8888:::::::CCFFGGGGGGGGGGGGGGGGGGGGGGGGGGGFFGGGGGGGGGGGGGGGGGGGGGGGGGGDGGGGGGGGGGGGGGGGGGGGGGGGGGFGGGFGGGGGGGGGGGGGGGGGGGGGGGGGGGGGGGGGGGGGGGGCGGGGGGGGGGGGGGGGGGGGGFFFFGGGFFGGGGGGGGGFGGFGGFGGGFGDBFFFGGDFFDGFGGFGGGGFGGFFGFFFBEFFFGBDBF<FF?F?1FBFAA?GG<BFFFFFFFFFDB>2>F@:B??E>9>B?4::>BB2241
@M02996:162:000000000-B87FG:1:1101:4583:8497 1:N:0:TAGCGCTC+TATCCTCT
CCTACGGGGGGCTGCAGTGGGGAATATTGGGCAATGGGCGAAAGCCTGACCCAGCAACGCCGCGTGAAGGAAGAAGATTTTCGGATTGTAAACTTCTTTTATGTGGGACGAAGGAAGTGACGGTACCACATGAATAAGCCCCGGCTAACTACGTGCCAGCAGCCGCGGTAATACGTAGGGGGCGAGCGTTATCCGGATTTACTGGGTGTAAAGGGCGCGTAGGCGGGGATGCAAGTCAGATGTGAAATCCATGGGCTTAACTCATGAACTGCATTTGAAACTGTATCACTTGAGTGCTGGG
+
ACCCCFAB=1)8888::::::88BFFGGGGGGGGGGGGGGGGGGGGGGGGGGGGGGGGGGGGGGFGGGGGGGGGGG@FFGGGGGGGGGGGGGGGGGGGGGGGGGGGGGGGGGGGGGGGGGGGGGGGGGGGGGGGGGGGGGGGGGGEGGGGGGGGGGGGGGGFGGGGGGGGGGGGG9CGGGGGFFGGGGGGGGGFGGFGGFGGGFGGFFFF>FGFFGGFGGFGGGGBGD65C.39AF99FG>?>=A799D>?FBFF??FFADFFAAAFFF>F?F<FG=>AFBF<BA><9AA>B57>89>A0(
@M02996:162:000000000-B87FG:1:1101:27632:8499 1:N:0:TAGCGCTC+TATCCTCT
CCTACGGGTGGCTGCAGTGGGGAATATTGCACAATGGAGGCAACTCTGACGCAGCGACGCCGCGTGAGCGAAGAAGTATTTCGGGATGTAAAGCTCTTTCAGTAGGGAAGATAATGACGGTACCTACAGACGAAGCACCGGCTAAATACGTGCCAGCAGCCGCGCTACTACGTATGTGGCAAGCGTTATCCGGATTTACTGGGTGTAAAGGGAGTTTAGGCGGCAGTCTCAGCCAGGAGTGAACGCTTGGGGCGCAACCCCAAGACTGCTTTCGAAACTGTACAGCCAGATTGTAGGAGAG
+
ACCCCE88)))=6=====;;688BF<FG,E,CFGG@FF,F:FFDFGFGG,B:FFGEFGGGGGGGGG,B<CE7FFGGC,,CBEF:++@FGGGG<<?EG9FAF95CA,B?<7F<,,AF,C@==+>D,ABF8D8:3+38,,@F+@B@,,7@>FGCC:;<EG5CF7>:*19*=BF5F?<=2=CFF*)2C9/CCFGDEA***3+87C58A<*:A+75*5>*76F*98=55>F*)*26).4>3-.0(*.*(0049(.)((49>EC0:314,,)5?)2-)-)2866961:)60(.,(,)).)6*),(-
@M02996:162:000000000-B87FG:1:1101:6788:8501 1:N:0:TAGCGCTC+TATCCTCT
CCTACGGGTGGCAGCAGTGAGGAATATTGGTCAATGGGCGAGAGCCTGAACCAGCCAAGTAGCGTGAAGGATGACTGCCCTATGGGTTGTAAACTTCTTTAGTGCGGGAATAAAGTGAGCCACGTGTGGCTTTTTGCATGTACCGCAAGAATAAGCATCGGCTAATTCCGTGCCAGCAGCCGCGGTAATACGGAAGATGCGAGCGTTATCCGGATTTATTGGGTTTAAAGGGAGCGTAGGCGGAAAGGCAAGTCAGTTGTGAAAGTTTGCGGCTCAACCGTCAAATTGCAGTTGACA
+
8BCCCDFBA1);===;===;;;;CFFGGGGGGGGGGGGGGGGDGGGGGGGGGGGGGGGGGFFGGGGGGGGGGGGGGGFGGGGGGGGGGGGGGGGGGGGGGCFGGGGGGFGGFGGGGGGGGGGGGGGGBEGGGGGGGGGGGGGGG>EGGGGGGGGCFFCGGGGGDGDGGGGGGGGGGGGGGGGFFGGCDGGGGGFGGFGGFGGEFGGFFFFGGGFEDF?GGFGGGGAFFFFGB0?>3,8:D3>6517>:5?(.:6<A4AF5?FBB2-5)*)140()2/2.(4)-8444).6..646)9
@M02996:162:000000000-B87FG:1:1101:3769:8502 1:N:0:TAGCGCTC+TATCCTCT
CCTACGGGAGGCAGCAGTGGGGAATATTGGGCAATGGGCGCAAGCCTGACCCAGCAACGCCGCGTGAAGGAAGAGGGCTTTCGGGTTGTAAACTTCTTTTAAGGGGGAAGAGGAGAAGACGGTAACCCTAGAATCAGCCACGGCTAACTACGTGCCAGCAGCCGCGGTAATACGTAGGTGGCAAGCGTTGTCCGGATTTACTGGGTGTAACGGGCGTGTAGCCGGGGGAGCAAGTCAGATGTGAAATGTATGGGCTTAACCCATAAGCTGCATTGGAAACTGTTCTTCTTGAGTGCTGGAG
+
86A?CEFA50)8==8;;===;866CCEGGGGGF6FEGG8C@@E@8FGFF8FEFEEFG<F@@@@F6C@<CFF<F=,48?BFFGGFFFFFF<A,<FGFGGF,EFEFCE=C7@?FGFC@FGGGGGGG+AE<=FDBD,,CFFDG?BG7FGCFFFFEGGBC,30,DD>E>EGEECEBCFGFFEFCE*;AFFD<CED9<3588:9CCFFFFFAD?F*A)<@GGBDGF?FDC7:)7B<7(4414:976C:7-*0)2.6@..233?:43@B::>)5=>7>2A*+*..(.*.:446)626)).-)9:(..
@M02996:162:000000000-B87FG:1:1101:5516:8503 1:N:0:TAGCGCTC+TATCCTCT
CCTACGGGAGGCAGCAGTGAGGAATATTGGTCAATGGGCGGAAGCCTGAACCAGCCATGCCGCGTGAAGGAAGACGGCCCTATGGGTTGTAAACTTCTTTTGTCGTGGAGCAATAAGGTCTACGTGTAGATCGATGAGAGTACATTACGAATAAGCATCGGCTAACTCCGTGCCAGCAGCCGCGGTAATACGGAGGATTCAAGCGTTATCCGGATTTATTGGGTTTAAAGGGTGCGTAGGCTGTCTGGTAAGTCAGGGGTGAAAGCCCAGTGCTCAACACTGGAACTGCCTTTGATA
+
ACCCCD8@51)=8======;;;;;FFGGDGGGGGFGGFFF@FGC@FGGGFGGGGGGGGGGGGGGGGGGGGGGGGGGGGGGGGGGGCFGGGGGGGGGGGGGGGF,B9+@CFCFADEDCE<F9FA74:@,,:>9=@DGGGGGGG;@,=DGEFGGGGGGGGGGGGGGGGGGGGGFGGGGGGGGGGFFGGGGGFGFCBGD3D7AFG7A5CDFFFG5C:3CF6CCAFGDGFFFAF>3:B634:@5<*.)51*(:))9<AB).756(5<A>?8(7,2)44*<?<??3941(82)83.:226<=
@M02996:162:000000000-B87FG:1:1101:3795:8504 1:N:0:TAGCGCTC+TATCCTCT
CCTACGGGAGGCAGCAGTGGGGAATATTGGGCAATGGGCGCAAGCCTGACCCAGCAACGCCGCGTGAAGGAAGAAGGCTTTCGGGTTGTAAACTTCTTTTAAGGGGGAAGAGGAGAAGACGGTACCCCTAGAATAAGCCACGGCTAACTACGTGCCAGCAGCCGCGGTAATACGTAGGTGGCAAGCGTTGTCCGGATTTACTGGGTGTAAAGGGCGTGTAGCCGGGGGAGCAAGTCAGATGTGAAATCTATGGGCTTAACCCATAAACTGCATTTGAACCTGTTCTTCTTGAGTGCTGGAG
+
88CCCAA>=))===8=====;888EFGGGGGGGGGGGGGGGGGGGGGGGGGGGFFFFGGGDGGFFGGGGGGGGGGGGGGGGGGGGGGGGFGGGGGGGGGGGGGGGGGGGGGGGGGGGGGGGGGGGGGGGGGFGGGGGGGGGGCGGGGGGGGGGGGGGGGGGGGGGGGGGGGGGGGFFGGGGGFFGGGGGGGGGFGCEGGFGGCF=8BB=BCCFDEGD>DGFGGGGFDGFFGFBFFFFFFF9?A?DF?<C6<*,4<??6FBDFB<<FFAFAGFA>F+*6)(.5.9<AAAAF))..)./)(.4
@M02996:162:000000000-B87FG:1:1101:4568:8509 1:N:0:TAGCGCTC+TATCCTCT
CCTACGGGGCGCTGCAGTGGGGAATATTGGGCAATGGGCGAAAGCCTGACCCAGCAACGCCGCGTGAAGGAAGAAGATTTTCGGATTGTAAACTTCTTTTATGTGGGACGAAGGAAGTGACGGTACCACATGAATAAGCCCCGGCTAACTACGTGCCAGCAGCCGCGGTAATACGTAGGGGGCGAGCGTTATCCGGATTTACTGGGTGTAAAGGGCGCGTAGGCGGGGATGCAAGTCAGATGTGAAATCCATGGGCTTAACTCATGAACTGCATTTGAAACTGTATCTCTTGAGTGCTGGG
+
8ABCCEFB1))8888;;;;;;888CFGGGGGGGFFGEGGGFGEGGGGGGGGGDFFFFGGGGGGGCFCFGGBFGE8FDFFGGFGGGGGGGGGFGGGGG9FGGGFGFCGFFGGGGGFCFGGDGGGGGGGGGGGGGGGGGGGGGGCFEGGGGGGGGGGCGGGFFF6DFGGGEEGGGG=CFF557DA>EDGGDGGGGFGD>DDF77CFGG<>EFDFDBBCD9DDFGGGC5/94)95>)-9>287675*)*16:>3BDFFF<=D29BAFB>9A?4>><2=CBD>A-*4<2))-5)48-56A62).-
@M02996:162:000000000-B87FG:1:1101:3781:8520 1:N:0:TAGCGCTC+TATCCTCT
CCTACGGGAGGCAGCAGTGGGGAATATTGGGCAATGGGCGCAAGCCTGACCCAGCAACGCCGCGTGAAGGAAGAAGGCTTTCGGGTTGTAAACTTCTTTTAAGGGGGAAGAGGAGAAGACGGTACCCCTAGAATAAGCCACGGCTAACTACGTGCCAGCAGCCGCGGTAATACGTAGGTGGCAAGCGTTGTCCGGATTTACTGGGTGTAAAGGGCGTGTAGCCGGGGGAGCAAGTCAGATGTGAAATCTATGGGCTTAACCCATAAACTGCATTTGAAACTGTTCTTCTTGAGTGCTGGAG
+
8ACCCADA5:0=========;88BFFFFGGGGGGGGGGGGGGFFGGGGGGGGGFFFGFGGDFFE@FGGGGFGGFFGGGGGGGGGGGGGGGFGGGGGGGGGGGGGGGGGGGGGGFGGGGGGGGGGGGGGGGGGGGGCEGGGGGGGGGGGGGGGGGGGGGGGGGFGDGGGGEGEGGGGGGGGGGFFGGGDGGGGGFGGFGGFFGGFGDEFFFGGFFFGGFGGFFFGGFGGBFD>?FFFAF@C6:AFF*=AGDFFFBFFFGC<A@6:?<>FFA9A<ABGF<4<AFBFFAFFFA4):DFFFB>BF
@M02996:162:000000000-B87FG:1:1101:16906:8539 1:N:0:TAGCGCTC+TATCCTCT
CCTACGGGAGGCAGCAGTGGGGAATATTGGGCAATGGGCGAAAGCCTGACCCAGCAACGCCGCGTGAAGGAAGAAGGTCTTCGGATTGTAAACTTCTTTTATGAGGGACGAAGGACGTGACGGTACCTCATGAATAAGCCACGGCTAACTACGTGCCAGCAGCCGCGGTAATACGTAGGTGGCAAGCGTTATCCGGATTTACTGGGTGTAAAGGGCGCGTAGGCGGGGATGCAAGTCAGGTGTGAAATCTATGGGCTTAACTCATAAACTGCACTTGAAACTGTATCTCTTGAGTGCTGGG
+
88AC8?88)118=88===;=;88BEFGGGGGGGGGGGGGGEGGGGGGGDFFGG9CCFGGGGGG=@FEGGFFFGFGFGGGGGGGGGGGEFGGGGFGGGGGGGGGFGGGGGGFEGDGGGGGFGG@FFGGFFGGFG=FFCBFG,D87CEEBFCDF+@BEFGGGFGGGDGDEEEEF7C8<<=CFGFFF9/CDGC5FCFGGAGGF+:EAC4;8>AFGGFEGDFDD3EGGGF5C>FGFFA29<9F769<EAFFFGA27A2??BGF>AF>7A<>AF<7<AFF8@<))-9<>A<BAF)6<286>F<A:(
@M02996:162:000000000-B87FG:1:1101:16884:8544 1:N:0:TAGCGCTC+TATCCTCT
CCTACGGGAGGCAGCAGTGGGGAATATTGGGCAATGGGCGAAAGCCTGACCCAGCAACGCCGCGTGAAGGAAGAAGGTCTTCGGATTGTAAACTTCTTTTATGAGGGACGAAGGACGTGACGGTACCTCATGAATAAGCCACGGCTAACTACGTGCCAGCAGCCGCGGTAATACGAAGGGGGCAAGCGTTATCCGGATTTACTGGGTGTAAAGGGCGCGTAGGCGGGGATGCAAGTCAGGTGTGTAATCTATGCGCTTAACTCATAAAATGCACTGGAAACGGTACCTCTGAAGTCCTGGG
+
8-6A,0:8)11==88===;;;76BEFGFGFG<@@FGC@AE@@FGGGCEACCCF,6:EFDCFGE787,C<=<FECEFGGGF<9FCGGGGEGE9FEFEF?FGCFGEFF?8?F>=+=EFGCC@FF@FDFD<FFDAFFC,DCFEE8++@@@7DBFG+3@:8EDFFDFGDG>EE7C:+?4*,/**48)8*<G3CC/;>FEGBGDAFC+8C7.)8?G+>?0/53)1.:5755ED9DDFF2376<FGFF27(/*.05)*6)-27:56<*)4>244*676A5F?>?:)4)-,,(.).83))):)*68(,
@M02996:162:000000000-B87FG:1:1101:11927:8549 1:N:0:TAGCGCTC+TATCCTCT
CCTACGGGAGGCTGCAGTGGGGAATATTGCACAATGGGGGAAACCCTGATGCAGCGACGCCGCGTGAGTGAAGAAGTATTTCGGTATGTAAAGCTCTATCAGCAGGGAAGAAAATGACGGTACCTGACTAAGAAGCCCCGGCTAACTACGTGCCAGCAGCCGCGGTAATACGTAGGGGGCAAGCGTTATCCGGATTTACGGGGTGTAAAGGGAGCGTAGACGGCGATGAAGGTCGGATGTGAAAGCCCGGGGCTACACCCCGGCCCTGCATTTGCAACTGTGTTGCTATAGTGCCGGAGAG
+
88CC=5858))8==8;==,;;88BEFFGDFGFFEFGGGCGG>FGFGG,CFFGGGFGFFFGGGGGGDGGGGGGA9FF<,EGGGFGG8FDFAFFGFGGGCCF9EFFEGFEFDFGGDGGGGG@FGGGGAFGG9,5=;,DDFGD7BC7D@C9D+D83@C@86?F8DGCCG*8C,DEFDG=EGGGDCA5ACDGGC:*85EGFG@)*>C5C7F?BF>:5539D37*@E=C5):D)**05-()-8)26C)=)7:?913>>(((,2>9>)3((,14.30))6*088(,-6:?()6:).)66))4)(--3
@M02996:162:000000000-B87FG:1:1101:6561:8549 1:N:0:TAGCGCTC+TATCCTCT
CCTACGGGAGGCAGCAGCTAAGAATATTCCGCAATGGACGAAAGTCTGACGGAGCGACGCCGCGTGGATGATGAAGGTCGGAAGATTGTAAAATCCTTTTATAACTGAGGAATAAGTATTGTGAGAGAAACGCAGTATGGTGACTGTAGGTTATGAATAAGCAACGGCTAATTACGTGCCAGCAGCCGCGGTAACACGTAAGTTGCGAGCGTTGTTCGGAATTATTGGGCGTAAAGGGCATGTAGGCGGTTTTGCAAGCTTGATGTGAAAGGCAGGAGCTTAACTCCTGGACTGCGTTGAG
+
ACCCCEFA51)========;<;;CFGGGGGGGGGGGGGGGGGGGGGGGGGGGGGGGFGGGGGGGCFFGGGGGGGGGGGGGGGGGGGGGGGGGGGGGGGGGGGGGGGGDGGGGGGGGGGGGGGGGGGGGGGGGGGGGGGGGGGGGGGGGGGGGGGGGGFGGGGGFGGGGGGGGGGGGGGGGGGFFGGGGGGGGGEGGFGGFGFGFFGDFFFGGGFFGGFGGFGGGGFGGFFGFFFBFFFFGFGFF2FFFGFFFFB?A2AF?FFF>FFFAFFGF?15E54:BFFFB><?8::<BFFFB><9((
@M02996:162:000000000-B87FG:1:1101:11911:8560 1:N:0:TAGCGCTC+TATCCTCT
CCTACGGGAGGCTGCAGTGGGGAATATTGCACAATGGGGGAAACCCTGATGCAGCGACGCCGCGTGAGTGAAGAAGTATTTCGGTATGTAAAGCTCTATCAGCAGGGAAGAAAATGACGGTACCTGACTAAGAAGCCCCGGCTAACTACGTTCCAGCAGCCGCGGTAATACGTAGGGGGCAAGCGTTATCCGGATTTCCTGGGTGTAAAGGGAGCGTAGACGGCGATGCAAGTCTGATGTGAAAGCCCGGGGCTCAACCCCGGCACTGCATTGGAAACTGTGTTGCTAGAGTGCATGTGAG
+
88BCCBA9:))==6=;==;=;88BFFGGGGGGGGGGGGGGEGGGGGFGGGGGGGGGGGGGGGGGGGEGGFFFFFGGGGGGGGGGGDGGGGGDEFGGG9CFFGGGGFGGFEGGGGG9EGGDF@FFF<@FGG95DFGGGGGECEEFFFF;DCF7DGGFGE0DFCEEEEE5CCFGGG8EGGGGGGFFGGGGFGFEG3=EF+287*:AEDB?FFGC77>31()9=EEGG)*92F>F<49=464><C4=4?FF:9>DFFFF2FGF?30((-1:?)2<?0@39:A9<=AB:A))6)5:<AA)9).)6
@M02996:162:000000000-B87FG:1:1101:11931:8567 1:N:0:TAGCGCTC+TATCCTCT
CCTACGGGAGGCTGCAGTGGGGAATATTGCACAATGGGGGAAACCCTGATGCAGCGACGCCGCGTGAGTGAAGAAGTATTTCGGTATGTAAAGCTCTATCAGCAGGGAAGAAAATGACGGTACCTGACTAAGAAGCCCCGGCTAACTACGTGCCAGCAGCCGCGGTAATACGTAGGGGGCAAGCGTTATCCGGATTTACTGGGTGTAAAGGGAGCGTAGACGGCGATGCAAGTCTGATGTGAAAGCCCGGGGCTCAACCCCGGCACTGCATTGGAAACTGTGTTGCTAGAGTGCAGGAGAG
+
88BCCB:881)========;;888FGGGGGGGGGGGGGGGGGGGGGGGGGGGGFFGGGGGGGGGGGGGGGGGGFGGGGGGGGGGGGGGGGGGGGGGGFFGGGGGGGGGGGGGGFGFGGEGGGGGGGDGGGG8D>FGGGGGGGGE:EGFGGGCFGGGGGGGGGGGGGGGGGGGGGFC;CEGGFFFGGGGGGGGGFGGFDGFGGGFGGFFFF>GG>DGGFGGFGGGGEGGFFGFFFFF2<FGAFB@4?5:>;BFFFFFFGGFFFBBF>F?F)>9?D4<?3<9AFBFBF<)632:>A<:546(4
@M02996:162:000000000-B87FG:1:1101:11911:8580 1:N:0:TAGCGCTC+TATCCTCT
ACTACGGGAGGCTGCAGTGGGGAATATTGCACAATGGGGGAAACCCTGATGCAGCGACGCCGCGTGAGTGAAGAAGTATTTCGGTATGTAAAGCTCTATCAGCAGGGAAGAAAATGACGGTACCTGACTAAGAAGCCCCGGCTAACTACGTGCCAGCAGCCGCGGTAATACGTAGGGGGCAAGCGTTATCCGGATTTACTGGGTGTAAAGGGAGCTTAGACGGCGATGCAAGTCTGATGGGAAGGCCCGGGGCTCAACCCCGGCACTGCATTGGAAACTGTGTGTCTAGGGTGCAGGCGAG
+
-8AB=>5===)8==6=====;888CFGGGGGFFFGGGGGGGGGGGGGGGGGGGFFFFGGGGFFGFG,?EGFGGFEGEFGGGGGGG<FF<FGGGGGGG9<FGGGGG+@<F@FFGGGEFG:EFCGGGDCGFF==EGGGGGGGB=@=3@EGF6>3@FDG?,:@CDG*:E5EF,>CF9F>EEEGC5>)//938ED5C):CA:C:C4CFCC6=F?>C*))*94D*/;C35)77:?F*).)*))*0(2.),.<?GB2@>1??2?FFBE(((-8:*)*.).1<9<>))*6((.65)).3:2))0(-(4
@M02996:162:000000000-B87FG:1:1101:22972:8583 1:N:0:TAGCGCTC+TATCCTCT
CCTACGGGAGGCAGCAGTGGGGAATATTGCACAATGGAGGAAACTCTGATGCAGCAACGCCGCGTGAGCGATGAAGGTCTTCGGATCGTAAAGCTCTGTCCTTAGGGACGAAGAAAGTGACGGTACCTAAGGAGGAAGCCCCGGCTAACTACGTGCCAGCAGCCGCGGTAATACGTAGGGGGCGAGCGTTATCCGGAATTATTGGGCGTAAAGAGTACGTAGGTGGTTTTGTAAGCGTAAGGTGAAAGCCTGGGGCTTAACTCCAGCGAGCCTTACGAACTGCAAGACTTGAGTGCAGGAG
+
88ACCB18)1)8===;====;888FFGGGGGGGGGGGGGGGGGGGGGGGGGGGGGGGGGGGGGGFGGGGGGGGGGGEGGGGGGGGGGGGGGGGGGGGGGGGGGGGFGGGGGGGGGGGGGGGDDGGGGGFFFFFBECFDGGGGGGGGCGGGGGDGGGGGGGGGGGGGDGGGCGGGGGGGG=EGFECGGGGGGGGFGD:CFFGGGFGGFFFBCGGFFGFFGGFGGGC>A7:FFFF4<F1<E542:?<FFBGFFF:<9BFGGFFFFFFFF>E9DFFFFFF::;?FFB<7:86<5.8A2<9<?-4
@M02996:162:000000000-B87FG:1:1101:25454:8589 1:N:0:TAGCGCTC+TATCCTCT
CCTACGGGTGGCAGCAGTAGGGAATATTGGACAATGGGGGAAACCCTGATCCAGCGACGCCGCGTGAGTGAAGAAATATTTCGGTATGTAAAGCTCTATCAGCAGGGAAGAAAATGACGGTACCTGACTAAGAAGCACCGGCTAAATACGTGCCAGCAGCCGCGGTAATACGTATGGTGCAAGCGTTATTCGGATTTACTGGGTGTAAAGGGAGCGTAGACGGCATGGCAAGTCTGAAGTGAAATGCGGGGGCTCAACCCCTGAACTGCTTTGGAAACTGTCAAGCTAGAGTGTCGGAGAG
+
8ACCCE59>1)========<;8;CFGGGGGGGGGGGGGGGGGGGGGGGGGGGGEFFFGGGGGGGFGGGGGGGGGGGGGGGGGGGGGGGGGGGGGGGGFFGGGGGGGGGGGGGGFGGGGGGGGGGGGGGGGGFGGGGGGGGGGGDGGGGGGGFFGGGGGGGGGGCFGEGGGGGGGFGGGGGGGFFGGGGGFGGGFGGFFFFGFGFGGBFAF>GGFFGGF3DFGGGGFFGFFFFF9:F<AFF8059<FBBGFBB;>BF?CFFFF?FDFFFF<CA<?FGFFFBF?<><<>B<5)).6<?D0>>?
@M02996:162:000000000-B87FG:1:1101:22954:8593 1:N:0:TAGCGCTC+TATCCTCT
CCTACGGGAGGCAGCAGTGGGGAATATTGCACAATGGAGGAAACTCTGATGCAGCAACGCCGCGTGAGCGATGAAGGTCTTCGGATCGTAAAGCTCTGTCCTTAGGGACGAAGAAAGTGACGGTACCTAAGGAGGAAGCCCCGGCTAACTACGTGCCAGCAGCCGCGGTAATACGTAGGGGGCGAGCGTTATCCGGAATTATTGGGCGTAAAGAGTACGTAGGTGGTTTTGTAAGCGTAAGGTGAAAGCCTGGGGCTTAACTCCAGCGAGCCTTACGAACTGCAAGACTTGAGTGCAGGAG
+
88BCCB8==))=8=8=====;88BFFGGGGGGGGGGGGGGGGGGGGGGGGGGGGFFGGGGGGGGFGGGGGGGGGGGDFGGGGGGGGGDFGGGGGGGGGFGGGGGGGGGGDDGEG:FFGGGGGEFGGEFA,,>E8CGGFGGGGGDFGGGGGGGGFGGFA?FGCGGGGGDGGGGCFGGGGGGGGFFCGGDGGGGFFGG3CGFFFGFGFFFFEDFC?>FFACFFFEGGF:9:FGF<>9FB?D54C<?<F?AFFFFFBBFBFFDFF>?:4>1:(/7:>F<<<:>(*4>B>F:4A77:AA)*.4(4
@M02996:162:000000000-B87FG:1:1101:25472:8593 1:N:0:TAGCGCTC+TATCCTCT
CCTACGGGTGGCAGCAGTAGGGAATATTGGACAATGGGGGAAACCCTGATCCAGCGACGCCGCGTGAGTGAAGAAATATTTCGGTATGTAAAGCTCTATCAGCAGGGAAGAAAATGACGGTACCTGACTAAGAAGCACCGGCTAAATACGTGCCAGCAGCCGCGGTAATACGTATGGTGCAAGCGTTATTCGGATTTACTGGGTGTAAAGGGAGCGTAGACGGCATGGCACGTCGGAAGTGAAATGCGGGGGCTCAACCCCTGAACTGCTTTGGAAACTGTCAAGCTGGAGTGTCGGAGAG
+
8ACCCB)0)1)========<;8;;CFEFGGGGGGGGGGGGGGGGGGGGGGEFGGGGGGGGGGGG:CFGGGFGGGGGGGGGGGGGGGGGGGGEFGGGGGCEGGGGGGGGGGDFFGCCFGGGGGGGGG@<FGCGCGGGGFGGGGGCFFGGGGGGGGGGGG?FGDGGGGGGFGGGFGGGG:CFGFAFG*:CGD@FEEDGF7+17<DFDG6CF6C>C3):93CC6EE357FGF?*740(7207>?G<B4BB>G>BF>904>CF0-><80(-4=52684:C4:4))99<4<7)((4(8A<?B>;9?
@M02996:162:000000000-B87FG:1:1101:4942:8613 1:N:0:TAGCGCTC+TATCCTCT
CCTACGGGAGGCAGCAGTGAGGAATATTGGTCAATGGGCGAGAGCCTGAACCAGCCATGTCGCGTGGAGGAATAAGGATCTATGGTTCGTAAACTCCTTTTGCGGGGGGATAAAGTGCGGGACGCGTCCCGTATTGCAGGTACCCCGCGAATAAGCATCGGCTAACTCCGTGCCAGCAGCCGCGGTAATACGGAGGATGCGAGCGTTATCCGGATTTATTGGGTTTAAAGGGTGCGTAGGCGGCCCCTTAAGTCGGTGGTGAAATTTCCGGGCTCAACCCGGTAACGGCCGTCGAGACTGG
+
ABCCCDFA)1)=8======;;;;;CCFFGGGGGGGGGGGFFGEGGGGGGGGGGFCFEGGGGGGGFGGGGGGGGGGGFGGGGGGGGGGGEG<ECGGGGGGGGGGGFGGGGEGGGGGGFFGFD7FGGFGGGGDGGGGGGFGGGGGGFGGGGGGGGGGGGGGGD<>5CGGCCEEFGGGFEFGFFDFFGDD>FGDGG:EEDGG>C3C5EG>>:6FGG>E<FBGGFGGGG@GG<=*<<FFFF()/271.,7>?F7AFFFB(7E7,36..)646=2C1-(0<?B366>6(()(-((47319(<147<
@M02996:162:000000000-B87FG:1:1101:21930:8613 1:N:0:TAGCGCTC+TATCCTCT
CCTACGGGCGGCAGCAGTGGGGAATATTGGGCAATGGGCGAAAGCCTGACCCAGCAACGCCGCGTGAAGGAAGAAGATCTTCGGATTGTAAACTTCTTTTATGAGGGACGAAGGAAGTGACGGTACCTCATGAATAAGCCACGGCTAACTACGTGCCAGCAGCCGCGGTAATACGTAGGTGGCAAGCGTTATCCGGATTTACTGGGTGTAAAGGGCGCGTAGGCGGGAGAGCAAGTCAGATGTGAAATCTGTGGGCTTAACTCACAAACTGCATTTGAAACTGTTTTTCTTGAGTGCTGGG
+
8ACCC>1)00)8888;;<;;;88BFGGGGGGGGGGGGGGGGGGGGGGGGGGGGGGGGGGGGGGGFGGGGGGGGGGG?FGGGGGGGGGGGGGGGGGGGGGGGG9FGFGFGGGGGGGGGGGGGEGGGGGFGGFCFGGGGAFFCFGGGEEGGGGGGGGGGGGGGGGGGGGGGGCFFGGFGGGGGGFFGGGGGGDEFFGGFGGFFGFFGGFFFFCFFFFG<;GGFGGGEFEDBDDFFFFFF>@06:)9A=7<FA99<?FFFGGDF?>2:7??FBF?FBF?F>F)292)6<<:?<<<)5:29<A.,
@M02996:162:000000000-B87FG:1:1101:4961:8619 1:N:0:TAGCGCTC+TATCCTCT
CCTACGGGAGGCAGCAGTGAGGAATATTGGTCAATGGGCGAGAGCCTGAACCAGCCATGTCGCGTGGAGGAATAAGGATCTATGGTTCGTAAACTCCTTTTGCGGGGGGATAAAGTGCGGGACGCGTCCCGTATTGCAGGTACCCCGCGAATAAGCATCGGCTAACTCCGTGCCAGCAGCCGCGGTAATACGGAGGATGCGAGCGTTATCCGGATTTATTGGGTTTAAAGGGTGCGTAGGCGGCCCCTTAAGTCGTTGGTGAAATTTCCGGGCTCAACCCGGTCCCTGCCGCCGAACCTGG
+
8ACCCAAB@))====;====;;;CF@FFFGGGGGGGEGGGGGFCFGGGGGGGGGGGCF8FGGGGFFGGGGGGGGGGGFGGGFGGCGGGGGGEDFGGGGEFFGFCGGGGGGGF?FGFFGG@FGGEGGGEGGGGGGGGGGGDFGGGGGGEGGCEGCCGGGGGGGGEGGGGGGGGD:CC8CGGGGFFGG:D=FGFGEEG3<7>5CEBGGFEFFGGDFB39<:D?9ED=@FCA=FDBF?5?FF3,92<9ED?F>BFDF?(8FF?FFF<:4>B=:59978<67B(4)(,(.4:::3(-4(-),,38
@M02996:162:000000000-B87FG:1:1101:21935:8631 1:N:0:TAGCGCTC+TATCCTCT
CCTACGGGCGGCAGCAGTGGGGAATATTGGGCAATGGGCGAAAGCCTGACCCAGCAACGCCGCGTGAAGGAAGAAGATCTTCGGATTGTAAACTTCTTTTATGAGGGACGAAGGAAGTGACGGTACCTCATGAATAAGCCACGGCTAACTACGTGCCAGCAGCCGCGGTAATACGTAGGTGGCAAGCGTTATCCGGATTTACTGGGTGTAAAGGGCGCGTAGGCGGGAGAGCAAGTCAGATGTGAAATCTGGGGGCTTAACTCACAAACTGCATTTGAAACTGTTTTTCTTGAGTGCTGGG
+
68ACC518:))8888;;<;;;888CFGGGGGGGGGGGGGGGGGGGGGGGGGGGFGGGGGGGGGGFGGGGGGGGGGGCFFGGGGGGGGFGGGFGGGGGGGGFG,EEFGGGEDGGGFFCGFGFCGFGGGGGGFFAGGAF=DGCGEGEGGFGGFGGGFGGGGGGGGGGGDGGGEF7FFGGGGGGGFF@CFDDECFGFGGBDDF>FGFGG@DFFGGG4>D<9CG@EGGGD=)(<C@?02@A>F7<7-14B6AFF9*(-09BGGBDF>A25>8FF*44<?E?5)6<FAF<4145A4))).4@5>((
@M02996:162:000000000-B87FG:1:1101:4946:8633 1:N:0:TAGCGCTC+TATCCTCT
CCTACGGGAGGCAGCAGTGAGGAATATTGGTCAATGGGCGAGAGCCTGAACCAGCCATGTCGCGTGGAGGAATAAGGATCTATGGTTCGTAAACTCCTTTTGCGGGGGGATAAAGTGCGGGACGCGTCCCGTATTGCAGGTACCCCGCGAATAAGCATCGGCTAACTCCGTGCCAGCAGCCGCGGTAATACGGAGGATGCGAGCGTTATCCGGATTTATTGGGTTTAAAGGGTGCGTAGGCGGCCCCTTAAGTCGGTGGTTAAATTTCCGGGCTCAACCCGGTCACTGCCGTCGAAACTGG
+
ABCCCBD>=))=8=======;;;CFFGGGGGGGGGGGGGGGGFGGGGGGGGGGGGGGGGGGGGGFGGGGGGGGGGGGGGGGGGGGGGGGGGGGGGGGFFGGGGGGGGGGGGGGGGGGGGGGGGGGGGGGGGGGGGGGGGGGGGGGGGGGGGGGGGGGGGGGGGGGGGGGGGGGGGGGGGGGGFFGGGGGFGGGFGGFGGFGGE3?DFFFFGGGEEGGBGGFGGGGFGCAFGFF?BD:<DC<<1>>FFFGF2@9:?03=),(*.:<ABAFFGFFFFGF?F?9E>;6?BA)34,(4138;4AF
@M02996:162:000000000-B87FG:1:1101:4967:8641 1:N:0:TAGCGCTC+TATCCTCT
CCTACGGGAGGCAGCAGTGAGGAATATTGGTCAATGGGCGAGAGCCTGAACCAGCCATGTCGCGTGGAGGAATAAGGATCTATGGTTCGTAAACTCCTTTTGCGGGGGGATAAAGTGCGGGACGCGTCCCGTATTGCAGGTACCCCGCGAATAAGCATCGGCTAACTCCGTTCCAGCAGCCGCGGTAATACGGAGGATTCGAGCTTTCTCCTGATTTATTTGGTTTAAATGGTGCGTAGGCGGACCCTTAAGTCGGTGTTGAAATTTCCTGTCCAAACCCGGTCACTGCCGCCAACACTGG
+
88A=CDF=>))===8===;=;;;;C@EFF9FFFGGGGGGDGEGGGGFF,EFGDGGFFGGFFGGGGG7CFFGGGFFFF9EGGFGEFFFCFFFF7FGGGFFEGAFGCC>ECEE:FG9C9F:CCCCGCF@FGGC8?EGFGF9ECCCC9C*?:C>EFE:EFGC8*5*?68?FGGG+CFG?@EFGG)<@=DGDF?7/*5=*)9*01:75*9B*/9C+99=?:<:*9CFGGF<*)/;*-)6>0()*.14),).(2.46<51(-C*41*)6<<:)1-:5),*+141<6)((())))(-((,((04.)(
@M02996:162:000000000-B87FG:1:1101:17234:8656 1:N:0:TAGCGCTC+TATCCTCT
CCTACGGGTGGCTGCAGTGGGGAATATTGGGCAATGGGCGCAAGCCTGACCCAGCAACGCCGCGTGAGCGAAGAAGGTCTTCGGATCGTAAAGCTCTGTCCTTAGGGACGAAGAAGTGACGGTACCTAAGGAGGAAGTCCCGGCTAACTACGTGCCAGCAGCCGCGGTAATACGTAGGGGGCGAGCGTTATCCGGAATTATTGGGCGTAAAGAGTACGTAGGTGGTTTTGTAAGCGTAAGGTGAAAGCCCGGGGCTTAACTCCGGCGAGCCTTACGAACTGCAAGACTTGGTTGCAGGGGG
+
88ACCB===0)=======;;;88BFGGGGGGGGGGGGGGGGGGGGGGGGGGGGFFGGGGGGGGGFGGGGGGGGGGGGGGGGGGGGGGGGGG<@FFGGGGGGGGGGGGGGGGGGGGGGFGGEFGGGGGFFGG>8CCFGGGGGEGGGGCGFFGGGGGGGGGFGFGEGDCGCEFFGCEFFEGGGGF5CDDGGGFFGFGG@GGFGG7?GGFF>>GGGFB:FBF=>E<0:7FGB@F?AA<@?07<:?:05@@?GB(76;BFBAF<<F?19>;00-148)0:5:96)9)553<<<7)),((.9(-(4
@M02996:162:000000000-B87FG:1:1101:14423:8657 1:N:0:TAGCGCTC+TATCCTCT
CCTACGGGTGGCTGCAGTGGGGAATATTGGACAATGGGGGAAACCCTGATCCAGCGACGCCGCGTGAGTGAAGAAGTATTTCGGTATGTAAAGCTCTTTAAGCAGGAAAGAAAATGACGGTACCTGCAGAATAAGCCCCGGCTAACTACGTGCCAGCAGCCGCGGTAATACGTAGGGGGCAAGCGTTATCCGGATTTACTGGGTGTAAAGGGAGCGTAGACGGCAATGCAAGTCTGAAGTGAAAGCCCGCGGCTTAACTGCGGGACTGCTTTGGAAACTGCATGGCTAGGGTGTCGGAGAG
+
8ACCCF:5=1)=======;;;888FFGGGGGGGGGGGGGGGGGGGGGGGGGGGFGGGGGGGGGGGGGGGGGGGGGGGGGGGGGGGGGGGGGGGGGGGGGGGGGGGEFFGGGGGGGGGGGCFDFGGGGFFFGFGFGGGGGGGGGGFFGGGCG7FGFGGGGGGGGB<E>EFDFFGGGGGGGGGGFFGGGGGGGGGEGDFFGFGGCFGGFFFFFCFEDGG?DCFGGGGFGGFFF4:AFFADFGFC>@9FFFD>6BFFFFFGG<BFB>9;?BFFGFF:FCFFBB??<A?FBB6(8<B901)490<
@M02996:162:000000000-B87FG:1:1101:28501:8667 1:N:0:TAGCGCTC+TATCCTCT
CCTACGGCGGGCAGCAGTGGGGAATATTGGGCAATGGGCGCAAGCCTGACCCAGCGACGCCGCGTGAATGAAGAAATCCTTCGGGATGTAAAGTTCTGTTGTGTGGGGAGATGATGACGGTACCACACGAGGAAGCCCCGGCAAACTACGTGCCAGCAGCCGCGGTAATACGTAGGGGGCGAGCGTTGTTCGGAATTACTGGGCGTAAAGCGCACGCAGGCGGAATGTTAAGTGAAATGTCAAAGGCAGTGGCTCAACTACTGTTTCCCCTTTCATACTGGCATTCTAGAGTGATTGAGAG
+
8ACCCFF)1808888;;<;;;88BFFGGGGGGGGGGGGGGGEGGGGGGGGGGGFCFCFGGGGGGGGGGGGFGGGGGGGGGGGGGGGGFFFFDFFGGFGCFFFGGGGGGGGGGGGGGGGGGGGGGGGGFGEECCC@@8FEGGGGGGGGGGGGGGFGGGGGGGDCEFEDEGFGGDGGGGGDGGD3BGGDD3CGGGFGGFGGFGGGFGGFFFFGG:@3CDFDD>EGD=@G*6@>B<ADF9<FCA:6*67>?DB?FFFFFFGF:)*5AAA>A*(28><4:9AFA:@0426<<A<4):24-8).42
@M02996:162:000000000-B87FG:1:1101:11181:8667 1:N:0:TAGCGCTC+TATCCTCT
CCTACGGGTGGCAGCAGTGAGGAATATTGGACAATGGATGGAAGTCTGATCCAGCCATGCCGCGTGAAGGATGGATGCCCTACGGGTTTTGAACTTCTTTTGTACGGGGGCAATCAGGGCCACGCGTGGCCCGATTAGACTACCGTACGAATAAGCATCGGCTTACTTCGTGCCAGCAGCCGCGGTAATACGGAGGATGCGAGCGTTCGCAGGCTCTGTTGGGTTTAGAGGGTGCGTAGGCGGTTTGCCTAGTCAGCGGTGAACTTCGGCCGCCCAACGCACGATCGGCCGGGACAATTTG
+
88BCCD=5:0)=6==;===6;;;;CFGGGEGGGGGGG9CFDFGFGGGGGGC<FFFF@CFGFEGGGGECGGGFG,F,9EE@FACFEGGCF7,BFF9595EFF9EEEDDG7CGE+?,,,,::4+ABC+@8:7,=@FB++,8,@3@73D8CCEGCCGCC9;C:B4:*,>7,5:>**4<<=,=C:C//8CGG7C+CEB*=)0;;5*>:?GD)).*/)).*9)2**25*/)<*)9D:?03>1()9))-)(0).:)-0<<)60/>415)))))-)(*(--71)4-((),(-3(((,(-(((()))..
@M02996:162:000000000-B87FG:1:1101:17224:8672 1:N:0:TAGCGCTC+TATCCTCT
CCTACGGGTGGCTGCAGTGGGGAATATTGGGCAATGGGCGCAAGCCTGACCCAGCAACGCCGCGTGAGCGAAGAAGGTCTTCGGATCGTAAAGCTCTGTCCTTAGGGACGAAGAAGTGACGGTACCTAAGGAGGAAGTCCCGGCTAACTACGTGCCAGCAGCCGCGGTAATACGTAGGGGGCGAGCGTTATCCGGAATTATTGGGCGTAAAGAGTACGTAGGTGGTTTTGTAAGCGTAAGGTGAAAGCCCGGGGCTTAACTCCGGCGAGCCTTACGAACTGCAAGACTTGAGTGCAGGAGG
+
[truncated: 73,944,192 more chars]
