# Supplementary material for: Long-term storage of feces at −80 °C versus −20 °C is negligible for 16S rRNA amplicon profiling of the equine bacterial microbiome
Source: PeerJ. 2021 Mar 9;9:e10837. doi: 10.7717/peerj.10837 (PMC7953882; doi:10.7717/peerj.10837)
Supplement: Supplemental Information 2 [file peerj-09-10837-s002.zip › SI_2014_16S_E4_20_L001_R2_001.fastq]

@M02996:162:000000000-B87FG:1:1101:10804:1623 2:N:0:TAGCGCTC+TTTCCTCT
GACTACTAGGGTATCTAATCCTATTTGCTCCCCACGCTTTCGTGCCTCAGCGTCAGTTACTCCCCAGCACACCGCCTTCGCCACTGGTGTTCTTCCTTATATCTACGCATTTCACCGCTACACCTCCCGTTCCATCTGCCTCTCCTGCACTCTCGCCCACCAGTTTTCCTTCCTTTTTCCAGTTTCGCCCTCCGCTTTTACCACAACCTTTACCCCCCCCCTACGCCCCCCTTTCGCCCCCTGATTCCCGCTTCCCCCCCCCACCTACCTTTTTCCCCCGCTGCCTGCCCGTTCTTTCCC
+
@9AC<C;,<,;C,CFE,,;CEC,CF-;AADEDC-8+@6BCF:;,6@FE,4;+BC7,<6,6,,6;6,8,,,,9448@CBF,@@,4,9,:,C?F499A,,,94<DFC5@>,6=4,,CC4:?==9A,,,,+49@F?,,63,99+:;+0,)456<=9,041++686):62+,+,,+6++6+2)+,,77;+)0)4+)3*001>***5*1)*)/0/+***)*)2)(/((/(((..:(35).(,-;*((((*-).*()-().*.((((1(41((5()).)).2)(-(-(-((.)((,(,))/00.44
@M02996:162:000000000-B87FG:1:1101:15330:1779 2:N:0:TCGCGCTC+TATCCTCT
GACTACCGGGGTATCTAATCCTGTTTGCTCCCCACGCTTTCGCGCCTCACCGTCAGTTGTCGTCCAGCAATCCGCCTTCGCCACTGGTGTTCCTCCTCATATCTACACATTTCACCGCTACACACCCAATTCCGATTCCCTCTCCCATACTCAAGCTCTCCAGTTTCAAATGCAGTTCCTGAGTTAAGCCCCTGCCTTTCACCTCTGACTTGCCTCCCCGCCTACACGCCCTTTACACCCACTCAATCCGGACAACGCTTGCCACCTACGGTTTACCGCCGCTGCTGCCACGTCCTTAGC
+
9CCCCG6+=@FFEFGGFCBEGCEEF@CFEFFFE-7+@6BEGC,86@FC@<CCFE7,C6,<:,6:86:,6,,948@FFCFFEC:?4=4C=E@F499A?,9A,DFGFA;E@DC=FEFAC>BDD,A,++++8AFGE,++0,7>+:98=,)33==D,,6,,2,,828E9CD89,,?@++@=9*+,,,7@+;+1<8)*3*)3=8C*:**10)11;=.96**-3;4*//(00-((4348;6;)/8:/(/()()18:0(,.(9--(-(13)7..(.8((,-(.-33(-,-(()4)(,4(0)*20..<
@M02996:162:000000000-B87FG:1:1101:19788:1831 2:N:0:TAGCGCTC+TCTCCTCT
GACTACTCGGGTATCTAATCCTGTTTGCTCCCCACGCTTTCGTGCCTCAACGTCAGTTATCGTCCAGTAACCCGCCTTCGCCACTGGTGTTCCTCCTAATATCTACGCATTTCACCGCTACACTAGGAATTCCACTTACCTCTCCGATACTCTAGCTTGACAGTTCCAAATGCAGTCCAGGAGTTGAGCCCCTGCCTTTCACATCTGGCTTGCCATCCCGCCTGCGCCCCCTTTACCCCCAGTAAATCCGGACACCGCTTGCCCCCTCCGTTTTACCGCGCCTGCTGGCCCGTATTTAGC
+
CCCCCGCFGGGFFFGGGFFGGEEFG<EFGGFGG9@@F,8DFF,68@FECECFGGGCE6,;C,;;,8CC,C,948@EFEFGGEC,,=C?=FEG,99AA,CFFFGGGC>@EEGBFGGF8:@=DEE,,,,,9FFGF8D934@>+968D+04:=D5=EF9,3,,8@6C=2+@+33?=77E3+*06+=DF9798@8=*99:@EAA5<A;@=*18A95>**1)34)*0--752(6:5-83.6)6<C((/;+)1123)((2(*(((,-1()>(-42(,).,).)(--(--((().((,70)00<5.4
@M02996:162:000000000-B87FG:1:1101:22485:1863 2:N:0:TAGCGCTC+TATCCTCT
GACTACTGGGGTATCTAATCCTGTTTGCTCCCCGCACCTTCGCACCTCAGCGTCAGTCATCTGCTGGTAACCTGCCTTCGCCATTGGTATTCTTCCTGATATCTACAGATTTCACCCCTACACCAGGCATTCTGCTTGCCCCTCAGTCACTCCAGTTCTGCAGTTCTCAACGCAATTTCGGAGTTGAGCTCCGACATTTCACACCAAGCTTGCCCAACCGCCTACACGCCCTTTACGCCCAATCATTCCGAACCACGCTTGCCCCTTCCGGGTTCCCGCGGCTGCTGGCACGTTTTTAGC
+
@CCC@@6,;CFF@CFGCCFGG<CFG@CFGGGGG7C7F6CEGE6B@CEF;4C@FCF7E,,,9,,5,,::,,6?,:AFFEGGGE7,,99CAFEE,C@EA<,A4?FGD?@,,9C4CEFF,1<==@FD+,8+9?9=,,,63,@==D?>+,1,5=;5,4=46,33C@DFA3+7+,63@*+63+;6++1@==*68,68*0+)1@@E*@78=*)1);C)8*)*)3*-4-0(8(((8B25C38=;;<C3(63))97;6)(.0(1/.(((*(,/(.(((((-2(,)(((-,-(())(-2,(0)*//(,2
@M02996:162:000000000-B87FG:1:1101:22470:1877 2:N:0:TAGCGCTC+TATCCTCT
GACTACTGGGGTATCTAATCCTGTTTGCTCCCCGCACCTTCGCACCTCAGCGTCAGTCATCTGCTGGTAACCTGCCTTCGCCATTGGTATTCTTCCTGATATCTACAGATTTCACCCCTACACCAGGAATTCTGATTGCCCCTCCCTCACTCCAGTTCTGCAGTTCCCAACGCAATTTCGGAGTTGAGCCCCGAGATTTCACACCAAGCTTGCACAACCGCCTCCCTGCCCTTTACGCCCACTCATTCCGAACCACGCTCGCCCCTTACGTGTTACCGCCGCTTCTGGCACGTTATTCGC
+
ACCCCFE,EAEGCFGGGECFGFEFGCEFGFFGE+@+C@CEGG6BBCFFCACFGGC:F6,<<C,59,,C@,@C@AEFFFGGGE74,=CFEGGF4:CFF69E@EGGFEA,9@F@FFGEE=FFFEF@7,4+AEFF,,,?=,@>=DFD++1,5=DDD4=7=,7,@7:F=;+6+,63@5+@:+;5+++6F+;+0,5:*0+)1>BE5D*:=*)889D):4*+)3;7?96(5-()8:95C;*6(2=C;(/6).9?C;)(,)(2/-(,47((9((.42.(.85<21-((---(4)),(.())*19-.3
@M02996:162:000000000-B87FG:1:1101:22597:1927 2:N:0:TAGCGCTC+TTTCCTCT
GACTACTCGGGTATCTAATCCTGTTTGCTCCCCGCACCTTCGCACCTCAGCGTCAGTCATCTCCTGGTAACCTGCCTTCGCCATTGGTATTCTTCCTGATATCTACAGATTTCACCCCTACACCAGGAATTCTGATTGCCCCTCCGTGACTCTAGTCATGCAGTTCTCAACGCAGTCCAGGAGTTAAGCCCCCGCCTTTCACACCCAGCTTCCACAACCGCCTACACGCCCTTTACGCCCACTAATTCCGAACAACGCTCGCCACCTACGTTTTACCGCGGCTCCTGTCCCGTTATTAGC
+
CCCCCF<CFGGGFFGGGFEFGDFEGCFGGFGGG7C+F@EFGF,@@CGF,;@@FGE7F9,,<9,,6,C9,,9C9:BEFEGFGC,4,9CFDFGG=CEEC,9A,DFGGEA,9@DEFEFE8:9D?EE@7,8+AAFG94;369D>=85=++5+<?<D9>=8=,63C2DF62+=+,3<C*+@*6*;,+6AD+D+5,@:*3;8=EAE*;;)0*08@A>*>66*)3*)7682:5((/:529;).,2B?,(65))9724)(..(/,4,((1((1(4(,4.(.8)4)-((-42((.4),.)40)*10)-2
@M02996:162:000000000-B87FG:1:1101:15846:1944 2:N:0:TAGCGCTC+TCTCCTCT
GACTACTGGGGTATCTAATCCTGTTTGATCCCCACACTTTCGTGCCTCAGCGTCAATGACGGATTTGTGAGATGCCTTCGCAATCGGTGTTCTGTGTGATATCTATGCATTTCACCGCTACACCACACATTCCTCCCACAGCATCCGTATTCCAGATTACCAGTTTCAACGGCAGGTCACGCGTTAAGCGCGTCCGTTTCACCGCTGGCTTGGCCTTCCGCCGACACACCCTTTAAACCCAATAAATCCGGATCACGCTCGCACCCCCCGTATTCCCGCCGCTGCGTGTCCGGGGTTGGC
+
CCCCCG<@EFECGGGGGGGGGEDEF-CDGFGFF@FEG,CFEFECCFFFC=8CFCE@F,,C,+,,6,:CC<<9@FFGGGGGGGC=9@B6CFFF@F=,9=CF99,=><@E;FGCFGEDE=?+=EF,@AA?7FGGG,@604=868*+6,=4*+*3;@F98,,@E@DC=+==CD6?>5+69+5638C+@7=85++)3*0)07;EEGF):*5(/8C(/;)27?C27/(,6(63:C615@))9;FG<0.4=)<-0-5(().2(.-,-)((1,((--((..-),(-(--(-9((,(..:5)**/(-,
@M02996:162:000000000-B87FG:1:1101:14762:1973 2:N:0:TAGCGCTC+TATCCTCT
GACTACCCGGGTATCTAATCCTGTTTGCTCCCCACACTTTCGTGCATCAACGTCAGTTATCGTCCAGAAAGTCGCCTTCGCCACCGGTGTTCCTCCTAATATCTACGCATTTCACCGCTACACTAGGAATTCCACTTTCCCCTCCGACACTCAAGGGAAACAGTTTTAGTTGCAGTTCCTCAGTTAAGCCGAGGGATTTCACAACTAACTTGTTTCTCCGTCTACGCACCCTTTACACCCAATAATTCCGGCTAACGCTTGCCCCCTATGTATTCCCGCGGCTGCTGGCACATGGTTAGC
+
CCCCCG@FGGGFGGGFFFGGGGGGGDFFGGFGGGGEFEFGGEC@CFGFCFEGGGGGFCCEE8;FCBF9<C,95@CFFGGGGEEC8@@@=CFG99CEF9FFGFGGGCEEGEFFGFGGG@?D>EF;8<==FGGFCFGG8=D,=DFDC+:CAG?5,8=,+,,@,@:<@+6C?@,1=?DGFCA+>,@@ACCF5AE)330)3@?EEG<@D6@=BF76/+)4/=:64/(/86((0:;6C@>C<;CE(23)*7E<+68(,.5;--((-/27C>>:)..)).-6.:032(-(1)).(2246**3<672
@M02996:162:000000000-B87FG:1:1101:12373:2063 2:N:0:TAGCGCTC+TTTCCTCT
GACTACTGGGGTATCTAATCCTGTTTGCTCCCCACACTTTCGCGCCTCAGCGTCAGTTAATGTCCAGTAAGCCGCCTTCGCCACTGGTGTTCCTCCCAATATCTACGCATTTCACCGCTACACTCGGAATTCCGCTTACCTCTCCATCACTCAAGAATTGCAGTTTCAAATGCAGCTCACAGGTTAAGCCTCTGCATTTCACATCTGACTTACAATCCCGCCTACCCCCCCTTTACACCCAGTAAATCCGGACAACACTCGCCCCCTACGCATTACATCGGCTGCGCGCACGCAGTTCAC
+
CCCCCGF@FGGGGGGGD6BFGFFFFFGGGFDDE9F@B,CFFC86+@FEE<CCFDE@FC,,;@CDE@EE,<,9@8@CCFGEFFE=@DFFFFCF9AEE=A,AA?GFEEDE>EFE,@EEC:@+=EF,,+8+8AEGEDG=6+4>3>?CC,*4;D=>3,?,,36,C,:CE7=@D9,+33+2:+*+7,,6@<C@87,50;C*08CE<;ECE+;;:>@5A80+3;9/9)/))0))/4/27;3633:C6///+)9<6:A(2:(1(,).-97(9438:((-,-5..))(-,(((((-,,4;))*2:))-
@M02996:162:000000000-B87FG:1:1101:23409:2135 2:N:0:TAGCGCTC+TATCCTCT
GACTACCCGGGTATCTAATCCTGTTTGCTCCCCACGCTTTCGAGCCTCAGTGTCAGTTACAGTCCAGTGAGCCGCCTTCGCCACCGGTGTTCCTCCTAATATCTACGCATTTCACCGCTACACTAGGAATTCCACTCACCCCTCCTGCACTCCAGTATGACAGTTCCAAAAGCAATCCCGCGGTTGAGCCCCGGGTTTTCACTTCTGGCTTGCCTTACCACCTACGCTCCCTTTACACCCAGTAAATCCGGATAACGCTTGCACCATACGTATTACGGAGGCTGATGGCACGTATTTAGC
+
CCCCCFEFEGG@CFGGEFGGGDF@FGEGGGGGGGGGD@C@EEFGGG8FFE,CBFFFEFGGGGFFGGGGFFGFGGGGFGFFGGGGD@C@CB8A=<FGGGGGGFGCFEFFGCCGGFFGEABDGDFEFFFGFF,E=FGGCGGGGBFDD@88@8<8,DDCF,EFGFE<EDGFDG?9DFG=D6>BCEG@FDCCE7F8BFD0:*@78F**0+9.786>21*1.;*94,//=@@(4CD(;;4CEEFC??;CF79784>(-8)2((-,-*))282288...5--(((,,,.,(-6<?:?F.023+6<4
@M02996:162:000000000-B87FG:1:1101:20551:2168 2:N:0:TAGCGCTC+TATCCTCT
GACTACTGGGGTATCTAATCCTGTTTGATACCCAGGCTTTCGTGCCTGAGCGGCAGATGATCTCTGGACAGCTGCCTTCGCAATCGGTGTTCTGTGACATATCTAAGCATTTCACCGCTACACATCACATTCCGCCATCCTCGACAGCGCTGAAGGGGACCAGGATCAATGGCAGTTCGCAGGTTGAGCATGAGAATTTCACCGCTGACTTAATCCTCCGCCGGCGCACCCGTTAAACCCAATAAATCCGGAAAAAGCGCGGGGCCTGCGGATTACCGCGGCTGCCGGCACGGGGGGAGG
+
CCAC8CECFFD6BCF9@@ACCCCCCFCFFFC@EE,CCC,,A@FDCDFCE?EC+8@CFFGGEGFGGFFGFFGGGFFF,=?DBCE:8DC,868,9?CEFFG,?=;C=FEFC>5C,=,:>@5=C@BF,FE=F,,,EFGGD+,986<C=8)8:C?)6>DFCEGEECD+@:FCD,@:@A?1<+)3>+4,7389:F3>C9+;0,<;85:@A3:=);:CC+*=*/;//0(.62(10B?(*((4<A8A?B0?FA).2-0:(031-.((-14(13((.442(()).8((,-234(31,,345)2/*(((
@M02996:162:000000000-B87FG:1:1101:9142:2171 2:N:0:TAGCGCTC+TATCCTCT
GACTACTGGGGTATCTAATCCTGTTTGCTCCCCACGCTTTCGCGCCTCAGCGTCAGTTATCGTCCAGTAGACCGCCTTCGCCACTGGTGTTCCTCCTAATATCTACGCATTTCACCGCTACACTAGGAATTCCACCTACCTCTCCGACACTCAAGCGATACAGTTTCAAATGCAGTTTATGGGTTAAGCCCCGAGATTTCACATCTGACTTGCATCCCCGCCTACGCGCGCTTTACACCCAGGCAAGCCAGATAACGCTTGCCACCGACGCATTACCGCGGATGCTGGCGCGAAGGTAGC
+
CCCCBFC<@DD6@FDFEAG9FFDE<-EFGFCFCFFC@B7@<CCCFGCFFCFECFEGCEGDFGFGGEEC<AE,BCFG7=@DCF7F8@D:AC,E@,CA4EE;FFFFAEFGCC=FCFFGC=@CDFA;EFCEF?,>DF,60@DFCDDFG8>G>D:5@FD,6C=8CED,7+=@DF:<,1:,1+3+>8@5:CA@CG:)09<))79AEE:474>799+1:F5BEFG6/6(6@?B7@*77*:34<AFG66((83(4/(.(.162-,((-1.-26(22-(,-(.-)-,-2(--()6320(-)0*/3673
@M02996:162:000000000-B87FG:1:1101:11666:2172 2:N:0:TAGCGCTC+TATCCTCT
GACTACCGGGGTATCTAATCCTGTTCGCTCCCCACGCTTTCGCACCTCAGCGTCAGTGACGGCCCAGCAAGCTGCCTTCGCCATCGGTGTTCTTCCATATATCTGCGCAGTTCACCGCTACACATGGAATTCCACTTGCCCCTACCGCACTCGAGCCTGCCAGTTCGGAACACGGCCGGGGGTTGAGCCCTCGGATGAGAAGTCCCGCTTAGCAAGCCGCCCACGCGCGCGTTACGCCCAATGAATCCGGATAACGCGTGCCCCCCACGTATTAGCGCGGCAGGCGGCACGGAGTGAGCGG
+
CC@C@EECDED8@@FA@CEFGGDC<FEGGCF@FEFCCF,6ECFGEGGGGEFEB@BFC@FGGGGGGGGGFFGGGGFG<FGFCFCFFED8B849>,EFD,A,C?;D=CCCB+8C==??>>*=CFA9>FF?E:8AFFGFFE8DDDFGGGAC>>0)@D;CECEGGFC3@CCCCBE*5:C9ADB>DD**=*426E0/>>9/(+9<<C)64?90()93<?608)/(2(-21(422*(-)-413,:*4(.5=..)/-)(-*45((,-(*.4C(1(,(()(-),((,,,((((-,--(-()0*2+.((-
@M02996:162:000000000-B87FG:1:1101:15932:2177 2:N:0:TAGCGCTC+TATCCTCT
GACTACTCGGGTATCTAATCCTGTTTGATACCCGCACCTTCGTGCCTCAGCGTCAGTGGCACCCCAGGCGACTGCCTACGCAATCGGAGTTCTTCGTGATATCTATGCATTTCACCGCTACACCACGAATTCCAGCGCCCTCTAGTGTACTCAAGGAAGACAGGTTCAACCGCGGGACCGGGGTGAGCCCGGCGATTTTACGGCGGACGTGACTTCCCGACTACGCACCCCGAAAACCCAAGAAAACGGGATAAGGCCGGAACCGGCCGAATTACCGAGGCGGACGGACGCGAAAGGGACG
+
CC@<@FEDBCD6@C@CC<5EFG@CCFEFCFFEF@@FCG88FDEDFDFGDDEE6B@EEFGGGGG@FEEECBFGGEFG949?@BE=FFDFD,:4D9ECFDF8E9AD9,9C=9,9;@<F>A@DDE=DDFEEE8D,EF8ACE@EGDBG=,:,43?*@8=F?FEDDE3+65=EC>E9@>DG>C=@CC5/=7598AE185C((*3738;(,861409<?7)9<7<1C(446480(:(-)-47??E?:(.(0(.(*(.(,9)*..(,(),-/((,-(-((.)),-,,-(43(2(((((-)0***(((-
@M02996:162:000000000-B87FG:1:1101:10249:2190 2:N:0:TAGCGCTC+TATCCTCT
GACTACCAGGGTATCTAATCCTGTTTGCTCCCCCGACTTTCGCGCCTCAGCGTCAGTGCTGTTCAAGGAATCCGCCTTCGCCACCGGTGTTCTACAGGATATCAACGCATTTCACCGCTACACCCCGGATTCCGATTCCCTCTCCCAGACGCGAGCAAGGGAGGTTCAAGCGCACTTTCCGGGTTGAGCCCGGAGATTTCACACGTGACACGCCCGGCCGCCGACGCGCCCTGTCCGCCCAGTAAATCGGAACAAAGCCCAGGGCCGCCGAATGGACGAGGCTGCAGGCACAGAGAGAGC
+
B@<6@6CEEED-C,B,6;BEFEC;,6CFCAF<:C@@++,,C@C@CF7FCEEC,66C<CCCE,,CCADCEC,5E@<@,@9?B8,@=CC7=4,,@9EC8AF:FD8,4988@++9,:,C>>*C=9BDG+>+@++,>=C?=>DFG=3?D@:,D=*)6@?FEF77*@1***4E@FCB*@*1*3:+:8C**/7<;:=.22>1(,3))+7@65612687379)45)4*-(,-,3.(/--1.).--8*,.,-94))*-049>1*..(-(1-1*--((-((,((.)3(,2((.-(..(.415/+**-3(
@M02996:162:000000000-B87FG:1:1101:13627:2203 2:N:0:TAGCGCTC+TATCCTCT
GACTACACGGGGATCTAATCCTGTTTGCTCCCCGCACCTTGGCACCTCAGCGTAAGTCATCGGCTGGTAACCTGCCTTCGCCATTGGTATTCTGCCTGATATCAACAGATTTAACCCCAACACCAGGAATTCGGATTGCCCCTAAGGGACTGAAGTCATGCGGGTCGAAACGGAGTCCAGGGGGAAAGCCCCGGCCTGTCAAATAAAGCTTGAAAAACGGCCAAAAAGCCCTTTACGCCAAATAATGCGGAACAACGGCCGAAAGCTACGGGGACCGGGGGCTGCTGGAAAGTAATAAGCG
+
CCA<@CEFCED+@,@@665CCFC;;CCEE@@C,6+@+@,;,6,CEBF8,4;@8,6C<CA@E,@C,@BCCFGDCFDF@B,?=::C,9C,5,,,@,CE=?=,9;=,,9,49994,C9ED0*66DF+9E7C,9,,4,8>+@,@DD5++4)A*6*),3=,3@,,,+16+*++565:+3+432;968C**;)/),=-)/?0-*0)1+)1)2)..1+/(27F@3),23,/(,(-(044*,)),,2*4()-1)).)(047;:*-((,(/-9)()))--4((((,((,,-(,-),.(().*0+++)))(
@M02996:162:000000000-B87FG:1:1101:8605:2220 2:N:0:TAGCGCTC+TATCCTCT
GACTACTAGGGTATCTAATCCTGTTTGCTCCCCACGCTTTCGCGCCTCAGCGTCAGTTGTCGTCCAGCAGGCCGCCTTCGCCACTGGTGTTCCTCCTAATATCTACGCATTTCACCGCTACACTAGGAATTCCGCCTGCCTCTCCGATACGCAAGAATAACAGTTTCAAACGCAGTTTATGGGTTAAGCCAATAGATGTAACTCCTGACTTGCTATCCCGCCTACGCGCCCTTTAGACCAGCTAATTCCGGACAACACTTGCCACCTACGTATTACGCCGGCTGCTGGTAGGTACTTAGC
+
CCCCCGGGGGGFGGGGGGFEGGGGGGGGGGFGGGGGGGDGFGGCCC4CA=CB88@FFFFGGGGGGGGGEFGGEGGGGGGGGGGEFFFFFFGGDCEFGF,E=EFGCFGGGGGGDC,,>@0?>@4,@EE==,,,>=@C>FD,+)*=8EF+9C*)>+0,=DE2C,3<7CFGDE,0;*?EACAAC6:AFG5C*@,);F7>A,42/526@94*:@C:CB*:=4C(?95(:6366E@;FF4)/),*((//1)-6:2)(-8(7(,..-2.2>::330..45--((,---(-3:2(..)31*+2+.).
@M02996:162:000000000-B87FG:1:1101:22065:2220 2:N:0:TAGCGCTC+TATCCTCT
GACTACTGGGGTATCTAATCCTGTTTGCTCCCCACGCTATCGCGCCTCAGCGTCAGTTACTGTCCAGTAGACCGCCTTCGCCACCGGTGTTCTTCCTAATATCTACGCAGTTCACCGCTACACAAGGAATTCCGCCTACCTCTCCAGCACTCAAGAGATACAGGTTCAGATGCAGTTCATGAGTTGAGCCCAGAGATTTCACAACTGACTTGCATCCCCGCCTACGCGCCCTATACACCCAGTAAATCCGGAAAACGCTCGCCACCGACGTATTACAGAGGCTGCTGGCACGGAGTTAGCG
+
CC@C@E,,CDC6B<E,@6C,CEC6,CEFAE<C@FF6:B,8<@FCCFCFECEC@:@ECFCF,EEFFFF9C<,FGEF:,@?DFF@F8=@8>8,,,,CF?,9?A7D,@C>@C+8,A@?,6=0==EEDGGGF:4,4>F+++6=F+*+==9=,3=*:DFF==FD,C9:,6;?F+@:<;?G@A+;+3,@,35;C@F4869CC*,?A;@E5:309>+=3C>E+);70*0(/72>>9C0(*)/974<8?2(91<56*634()42---,-1,4>((-3-(-)..)).).,,(.-,.81228)5:**)-)(
@M02996:162:000000000-B87FG:1:1101:22088:2226 2:N:0:TAGCGCTC+TATCCTCT
GACTACTGGGGTATCTAATCCTGTTTGCTCCCCACGCTATCGCGCCTCAGCGTCAGGTACTGTCCAGTAGACCGCGTTCGCCACCGGGGGTCTTCCTGATATCTACGCATTTCACCGCTACACAAGGAATTCCGGCTACCTCTCCAGCACTCAAGAGATACAGTTTCAAATGCAGTTTAGGAGTTGAGCCCATAGATTTCACATCGGACTTGCATACCCGCCTACGCGCCCTTTACACCCAGGAAATCCGGATAAGGCTTGCCACCTACGGATTGCGGCGCGGGCTGGCGAGGAGGTGGCG
+
CC@B@EEACDD8@E<,;;@C<EC@6CEFCE,,@EF@+8,,;8FCFF@FCECC::BE,EEGFGEGGFFEEFDFFEE+8>=?C?BFGCD+:+4+>,CAF,944=8=@EEEC+8E9=?,>:*==>8DEGFF=,,,>D3==8D:?*6C?EEFAF*8E39,1A,@C:>,51;EC;,?,@F9=CA+2>=,,5*40;CB)28/1,8*99<*0)0/3)*/;=)+7;*67163314.183(*4))646*(,(-72))*-)(-))*),((,1,6*3((((-,,-(.((-3(((,((-4((-4))2**(((-
@M02996:162:000000000-B87FG:1:1101:8628:2230 2:N:0:TAGCGCTC+TATCCTCT
GACTACTAGGGTATCTAATCCTGTGTGCTCCCCACGCTTTCGCGCCTCAGCGTCAGTTGTCGTCCAGCAGGCCGCCTTCGCCACTGGTGTTCCTCCTAATATCTACGCAGTTCACCGCTACACTAGGAATTCCGCCTGCCTCTCCGATACTCAAGAATAACAGTTTCAAAAGCAGTTTATGGGTTAAGCCCATATATTTCACTCCTGACTTGCTATCCCGCCTACGCGCCCTGTACACCCAGTAAATCGGGACACACATTGCCACCTACGTATTACCGCGGCTGCAGGCACGTAGTGAGCG
+
CCCCCGGGGGGFGGGGGEGGGGGG,EFGG,;CFGGGGGG,@@FC@@,CCBCB86@B,CFFGGGGGGGGGFCFGGG:FFGGGGGGGGFFGGGGGGGGGGCF9=FGFGG:C++9A9,C68*6=>,,@FEFA,,,>=6?DFFD+8DGFE@+06+0@=6==ACDFFDCDFFFCG,;DACFFGEFEFFFG76=:C38*3+0*,+;0,3:>8=EFFGEE8;95A;7C/((-/2(.=2(259))1<*/,/719<C*,0765(*(().-0.-961:>:.).3)6)(,(-432((.2-2:2).21+624,
@M02996:162:000000000-B87FG:1:1101:8606:2241 2:N:0:TAGCGCTC+TATCCTCT
GACTACTAGGGTATCTAATCCTGTTTGCTCCCCACGCTTTCGCGCCTCAGCGTCAGTTGTCGTCCAGCAGGCCGCCTTCGCCACTGGTGTTCCTCCTAATATCTACGCATGTCACCGCTACACTAGGAATTCCGCCTGCCTCTCCGATACGCAAGAATAACAGTTTCAAAAGCAGTTTATGGGTTAAGCCCATAGATGTCACTCCTGACTTGCTATCCCGCCTACGCGCCCTTTACACCCAGTCAATCCGGACAACGCTTGCCACCGACGTCTTACCGCGGCTGCTGGTACGAGGTTCGC
+
CCCCCFGGGGGFFGGGFEFFGGGGGGGGGFFFGGGGGGGFGGGD@F@FCBCB,8:FFGFGGGGGGGGGGGGGGGGGGGGGGGGGGGGFFCFEFFEFGGFGFFGGGGGG8E+CEA,5>@5=8CB4EFFEC,,,@==D6D?FFB6FGG=+00*1CEGG8DFGGG8<@EGGCGCAFCFFFGFCFGGFFG*<:1:1*0*96,382,1:<>=EFFGEF>AB@FD540-0::=@;C>BC;)11/,*/(/./).7035367:C-----136C((,---(.-)6((--(,--8::(,).4))*22.(1
@M02996:162:000000000-B87FG:1:1101:12682:2242 2:N:0:TAGCGCTC+TATCCTCT
GACTACTGGGGTATCTAATCCTGTTTGCTCCCCCGACTTTCGCGCCTCAGCGTCAGGACTGTTCAAGGAATCCGCCTTCGCCGCCGGTGTTCTATAGGATATCAACGCATTTCACCGCTACACCCTAGATTCCGATTCCCTCTCCCAGACTCGAGGCCTGTAGGTTCAAGCGCACTTTCCGAGGTGAGCCCGGAGATGTCAAACTTGACACGCAAGAACGCCGACGCGGCCGGTACGCCCAGGAAAGCCGAACAACGCACTGGGGCACTGGAGTACCGCGGGTGCGGGCACAGGGGGAGGG
+
A@-88;CCCFD+8,A6;6;,@CC,6<C?<,@,8C@@+6,,,8CCCB:F@BEE,8@C,CD<F:@FEFFFFG,EFC@:,:DABB+@C@C7>++,9?,AFFC,?9,3=BB@=++4,9,,8>0==9,DE=F8B,,,@@CDDC=,=:5DFGDFFG*)@3?+@CE935;,7+;<@FF?C>C59?AFC>E*61*25A//:8:9(,19/+17)+9./8*62>@EF);.*4(346>7(*4(/71(23*:,,1?F>((2-0447.1-((-(*..)4(((...((...--,2((,---4(-110)2*2-1((
@M02996:162:000000000-B87FG:1:1101:16838:2250 2:N:0:TAGCGCTC+TATCCTCT
GACGACACGGGGATCTAATCCTGTGTGATACCCACGCTTTCGTGCCTCAGCGTCAGTTGTATGCTGGTAAGCTGCCTTCGCAATCGGGGTTCTGTGACATATGTAAGCATTTCACCGCTACACGTCACAGTCCGCCTACCACGTGTACACGCAAGATAACCAGGTTCAACGGCGTGGTATGGATGAGCAACACGCGTTCACGGCGGACTTAAGCATCCGCCGACGCACCCGGAAAACCCAAAAAAGCCGGAGAAGGATCGCAGACCCCGGAGGAGCGAGGAGGAGGGCACGGAGGGAAGCG
+
A@9,8@@FEED+@,:,<@;@<,@;,<CF@E6,,;B@+8,,5@FCCFCF<DEC88@C,CFCF,FCFCD@,CFGGF@<,,,A,@64DFDF@68,9E4?FEE;42,6@EEFA9,9,9,,6=*=+@BE,AE+4,,,9@==+B,@+:?6+858;+3)B==F?FG=F9D+2+6AF9@?C**4:<A9,@,,>;7:6=1:559((*/8;,896DF@4*24)/4*.65(7(4634>90;(()--,4,+/3(.28(((),.,-)(/()(-8D((9(.31(2(((((--(,((4(---21216)0***((.3
@M02996:162:000000000-B87FG:1:1101:12671:2256 2:N:0:TAGCGCTC+TATCCTCT
GACTACTGGGGGATCTAATCCTGTTTGCTCCCCCGACTGTCGCGCCTCAGCGGCAGGACTGTTCAAGGAAGCCGCCTTCGCCGCCGGGGTGCTATAGGATAGCAACGCATTTCACCGCGACACCCTAGATTCCGATTCGCTCTCCCAGACACGAGTCCTGGAGGTTCAAGCGCACTTTCCGAGATGAGCCCGGAGAGGTCACACGGGACACGAAAGACCGCCGACGCGGCCGTGACGCCCAGGAAAGCCGAAAAACGAGCGGGGCCGCGAGAGTAGCGGGGCAGCGGGGAGAGGGGGAGCG
+
A@-86;CCADD+@,6,665,6,;,,-C;,6,6,@7@+6+,,:FC:F7C<D<B+66@+BD8F6AFEDEGFF,EFE7:,@8A,8+@ECC+=+++7<6AFFC,9*=36B>+>++9,@,:6=0?>@>DE+@:@,,,,4@77;*@;54C9D4FFF*-6171=C,4,;7**)*4=EG5/8)1=*);8C=**0.87;;3D>C6(*),.+-4()-215*,(0-8?4*-24,-(416(/,4),8(-(**-,(-8:0(0,0(().1-,((()-4)(---((,(..))-(,,,--((46(4(47)*1*(-,(
@M02996:162:000000000-B87FG:1:1101:14679:2258 2:N:0:TAGCGCTC+TATCCTCT
GACTACTAGGGTATCGAATCCTGTTTGCTCCCCACGCTTTCGCGCCTCAGCGTCAGTTACTGTCCAGTAGACCGCCTTCGCCACTGGTGGTCTTCCTGATATCTACGCATTTCACCGCTACACAAGGAATTCCGTCTACCTCTCCAGCACTCAAGAGATACAGGTGCAAATGCAGTTTATGGGTGAAGCCCAGAGATTTCACATCTGACTTGCATCCCCGCCGACGCGCCCTTTACACCGAGGAAATCCGGAGAAAGCGCGCCACCGACGGAGTACCGGGGCTGCGGGGACGGAGGTAGCG
+
A@-68CCEDFF-C,,,96;,@6C,;6CBE<,C@C@@:8,,5@FC@@@F<?C@,6@C6CFFDFEFGADCCCFFGEFC6,=A@64FE=A,:8,,@,CCF9?,@9;,9<D7=++9,9,:>>5==>BEGGFFA,,,>D,=+@=>?*+==EDA9D5)D8DFGG8DAA:,6*6=DE,469D,+?;+>=;,+58C>C;:*3=C0,4*;3;3:+;EE++1>FA9EF>/4:(6(/(60*6(*/.177:*.69F>:))2-03,73*.((-,/-1*462(---((.).-(,-3(,,(-1(41,)./1*..)(
@M02996:162:000000000-B87FG:1:1101:16061:2261 2:N:0:TAGCGCTC+TATCCTCT
GACTACCGGGGGATCTAATCCTGTGTGCTACCCACACTTTCGTGCCTCAGCGGCAGTTAGAGCCCAGTAAGCCGCCGTCGCCACTGGGGTTCCTCCGAATATCTACGCATGTCACCGCTACACTCGGAATTCCGCTTACCTCTACTCCACGCAAGAACTACAGATTGGGATGCAGTTCCGAAGTTAAGCTTCGGTAGTTCACAGCCAACTTGCAGTCCCGCCTGCGCACCCTGTACACCCAGTAAAGCCGGACAACGCTGGACACCGACGGAGGACCGCGGCGGCTGGGACGGAGGTGGGG
+
A@6@@CC@CDD+8,A,6;56CEC6,-;C,C;,@C@@:;,658CDF@9FAEEC+8@B:CEFGGG4FADCCDFGGG@C++6>844C8=C,=++,9,CFFFE+?+,668>=>++9,655>>*===,,@@CC@+,,@DGCCG6D<99==3::300:C@CFFG?CCE=,54*79D,9=?G48BE?CC?*,4<D4,10::*62,+)1+9/(>=;@)+19=@/68;.2-(,(4(43*4(*...452*-:4<?6).*-)-452*-(((-*.5*4043-(,((-,(---1(430---(433)0/2*((((
@M02996:162:000000000-B87FG:1:1101:14370:2265 2:N:0:TAGCGCTC+TATCCTCT
GACTACCAGGGGATCGAATCCTGGGTGATCCCGACGCGGTCGTGCCTCAGCGTCAAGCGCTGGTTCGTGAGATGCCTTCGCAATCGGGGGTCTGAGTAATATCGATGCAGTTCACAGCTACACTACGAAGTCCGCCCAGGGCAACAGGATGACAGCCTGACAGGATCAAAGGAAGGTCCAGGGGGGAGCACGGGGCGGTCAACCCGGACGTACCAGACAGGCGAGGCACGCGGGAAACCCAAAAAAACAGGAGAAGGCGGGAAACCTCCGGATGACCGCGGCTGAGGGCACGGGGGGAAGG
+
A@-,8;CEDED+@,,,6,,,,6C,,;8?6,,,,8+7+++++87@8,:E<BC@,,8@,CB@6C+,6<789<C9?E,9,,49,8=@8=C+7+++7A>A<?=,4+4=6:833,,,,6,,88*?+3,,@E@883+,7+:;C>,4@=FGGGC,;**)>,361,=A@97*4*399DFA,89*;;38:47**1,/-:A(83D((*.-(+..4)724)/--)./4553*,-3(-(3(*,()(-(4.,*-4(,0-((*..,,0.*,(-(()-(*((.(--,(-.-.(--1(--((,((((-.)*12(((-
@M02996:162:000000000-B87FG:1:1101:14662:2266 2:N:0:TAGCGCTC+TATCCTCT
GACTACTAGGGGATCTAATCCTGTTTGCGCCCCACGCTGTCGCGCCTCAGCGTCAGTTACTGTCCAGTAGACCGCCTTCGCCACTGGGGGGCTGCCTTAGAGCTACGCATTTCACAGCTACACAAGGAAGTCCGGCTACCTCTCCAGCACGCAAGAGATACAGGTTCAAATGCAGTTTATGGGGTAAGCCCAGAGAGTTCAAATCTGACTTGCATCCCCGCCGACGCGCCCTGGAACACGAGGAAAGCAGGATAACGCGCGCAACCGACGTGTAGCTGCGGCGGCGGGGAGGGAGGGAGCG
+
A@-,@C@EDFF+@,,,66;,C6;,,6;?+7,8+B+@+8,,5CFC@+8C<EEB,6@@9CFF9F@CFEA<@CFFGBC7,,,AB,4@D==,4+++5+@>B,7,7*,238>::**2,5,,5//:*93>FFF:<,,,6;*:)C6<*7;C5C@A57.(=8CFGG+<999,3*2<:C+9+*:+/*6*::C5*147<<*2)7>?(+*).+6).*64<**44?)9(5*-*-,4(3(,(*-(*(.(.28*,-(472(,*.)-)/6*-(((-1(-)4(3(3-((().).(,,((,(-,2(3(2))2**,(((
@M02996:162:000000000-B87FG:1:1101:14358:2278 2:N:0:TAGCGCTC+TATCCTCT
GACTACCAGGGTATCTAATCCTGTTTGAGCCCCACGCTGTCGTGCCTCAGCGGCAAACGCTGTGTCGTGAGATGCCGTCGCAATCGGGGGTCTGAGTAATATCGATGCAGTTCACCGCTACACTACTCAGTCCGCCCACGGCAACAGGATTCCAGCCTGACAGGATCAAAGGCAGTTCCAGGGGTGAGCACGGGGCGTTCAGCCCGGACTTACCAGACAGCCGACGAAGCCGGTAAACCCAAGAAAACCGGAGAAGGCGGGAAGCCGCCGGAAGACTGCGGCGGCGGGCACGGGGGAAGCG
+
A@-86=@EDED-C6<,;6;,C6;6,<;E,6,,,@@@+,,,5:C@B,,B@BC@++@@,:FF,B,,<6@:@AFGEE9<+4@>+==4@=@+=+4+9AED9B=,9+,+6:84=,,,,4,,8=*==9,3@D,,7,,,@6@=DG8:DFFCCED,3*+*53=,4,@@897*4*3:>?CA53C14:@8<674*/-86?@005DB0*)(.+..1041(0*.)/6?:)2.2,(-(4(4(*((),,-66,*3:0<@?(,*-)4(03*.(,(,),(1(4(,-(-((.().(,,32((,-,((--0)*2*46(,
@M02996:162:000000000-B87FG:1:1101:20813:2285 2:N:0:TAGCGCTC+TATCCTCT
GACTACCCGGGTATCTAATCCTGTGTGCTCCCCACGCTGTCGAGCCTCAACGTCAGGAATCGTCCAGTGAGCCGCCTTCGCCGCCGGGGGTCCTCCCAAGATCGACGCATGTCAACGCTACACTGGGAAGGCCACTCACCTCTCCGACACTGTAGGTCAACAGGTTCCAAAGCAGTCCCGCAGGGGAGCCGCGGGCGGGCACTTCAGACGGGCTAGACCGGCTAAGCGCCCGGGAAACCCAGAAAAGCAGGAGAAAGCATGCCCCCGACGAAGGACCGCGGCGGCGGGGACGGAGGGAGGG
+
A<-88CEF@CC+@,,,6656@C@6,6;A,<,,,;6@+,,6,:FCB6,B@=;@,,8@,CF,CF,ABBA9CCFFGC+>,,99,6+@E=@+444+6,8AFAA,8+,+6888=++,36,8>50069,,@FC<C++,,@D*;D86*)*;9E>>59**,25,5=EC@9=,,*4=:EGF,9F1);)>8::**/67(*?@F:D92*)(-*(),9>:3.*-()..5**-/,(-)43((*49)(-(..,*(4(.02((*..3(0.0.((..*).*-(4(-(-((.,-3(,(7(,(461(412).:**,1(,
@M02996:162:000000000-B87FG:1:1101:8029:2320 2:N:0:TAGCGCTC+TATCCTCT
GACTACTCGGGTATCTAATCCTGTTTGCTCCCCACGCTTTCGCGCCTCAGCGTCAGTTACTGTCCAGTAGATCGCCTTCGCCACTGGTGTTCTTCCTTATATCTACGCATTTCACCGCTACACAAGGAATTCCATCTACCTCTCCAGCACTCAAGAAAAACAGTTTCAAATGCAGTTTGTGAGTTAAGCCCACAGATTTCACATCTGACTTGCTCTCCCGCCTACGCGCCCTTTACACCCAGTAAATCCGGCTACCGCTTGCCACCTACGTATTACAGCGGCTGCGGGCACGTAGGTGGC
+
CCCCCFFGEGGGGGGGECEEFGFFECFGGDEFGFGGGEGFFGGGGGCGFFGGCEEEFGGGGGGGCGFFFGGFFFGG>F8FFGEFGFGEFCFFGCEFG@EFEFDGGGGGGG@FEADGG:9=C>FGFGGGGG?ECFFGGAFFF=F?FGFGDD68D86,A8FGGGD8@99EFD:FFFGGFFDDDEFGFD;B=1D@?DF85@F*;DEEE7AEEFCCFAE;@9*:@:2>2)/-6:>@FE4EF5FE@D@3;<C)*.0(()(*.,./6749F???(,(..5---))-(,((-(-((4?00)**3)(,
@M02996:162:000000000-B87FG:1:1101:8008:2325 2:N:0:TAGCGCTC+TATCCTCT
GACTACTCGGGTATCTAATCCTGTTTGCTCCCCACGCTTTCGCGCCTCAGCGTCAGTTACTGTCCAGTAGATCGCCTTCGCCACTGGTGTTCTTCCTTATATCTACGCATTTCACCGCTACACAAGGAATTCCATCTACCTCTCCAGCACTCAAGAAAAACAGTTTCAAATGCAGTTTGTGAGTTAAGCCCACAGATTTCACATCTGACTTGCTCTCCCGCCTACGCGCCCTTTACACCCAGTAAATCCGGATAACGCTTGCAACCTACGTATTACCGCGGCTGCTGGCCAGTAGTTAGG
+
CCCCCGGGGGGFCGFGFFGCFGFFGFEGGCEFGGGGDGD@CFGGGGDGGGGGF:FGFGGGFGAEFGDFGGG,EDFFDCFGFEGGD?ECEEFFFCFGG9=DFDDFFFGGEECGGFGGG=9CDFFGGGGGGGE9;E,==FFDD6DGGFEGFGDDFFFFFGGGGGDC:DDGGFGDEFGGFGD9@>EDFGC?DDD@>>FB>AFCECECC7AECA9@AC9;894:4577<<9:>=99678CF@CE<;;>FC3?73036B<D/.,/(2).2(30422)45:64(-71614().4(((-09CC<..(
@M02996:162:000000000-B87FG:1:1101:8043:2338 2:N:0:TAGCGCTC+TATCCTCT
GACTACTCGGGTATCTAATCCTGTTTGCTCCCCACGCTTTCGCGCCTCAGCGTCAGTTACTGTCCAGTAGATCGCCTTCGCCACTGGTGTTCTTCCTTATATCTACGCATTTCACCGCTACACAAGGAATTCCATCTACCTCTCCAGCACTCAAGAAACACAGTTTCAAATGCAGTTTGTGAGTTAAGCCCACAGATTTCACATCTGACTTGCTCTCCCGCCTACGCGCCCTTTACACCCAGTAAATCCAGATAACGCATGCCACCTACGTATTACCGCGGCTGCTGACACGTAGTTCTG
+
CCCCCGGGGGGGDDGGE9FAFFEFGGGFFFFGGGGGGGGGGGGGGGGGFFGGG:CFFGGGGGGGGAEFGGGGGDGGCFGGGGGGGDFEFAEFDAFGB,=F9==EAFFGGGGGDGGGG5?+=EFGDEDFDGGCFGE=?>DDF>9DFEEGFGFFC8DGFG,@DFD?C9@CFD8+@@D99FEFGFFFFGFBDFGDEFG<6,C777**:;AE@FC5A+:?=CD540:<44):6B=947>ECEFG(=EF6CE7*);=31)0/.(,(*/)26316/..).--)((--,7020)),).4.011A)))
@M02996:162:000000000-B87FG:1:1101:8023:2341 2:N:0:TAGCGCTC+TATCCTCT
GACTACTCGGGTATCTAATCCTGTTTGCTCCCCACGCTTTCGCGCCTCAGCGTCAGTTACTGTCCAGTAGATCGCCTTCGCCACTGGTGTTCTTCCTTATATCTACGCATTTCACCGCTACACAAGGAATTCCATCTACCTCTCCAGCACTCAAGAAAAACAGTTTCAAATGCAGTTTGTGAGTTAAGCCCACAGATTTCACATCTGACTTGCTCTCCCGCCTACGCGCCCTTTACACCCAGTAAATCCGGATAACGCTTGCCACCTACGTATTACCGCGGCTGCTGGCACGTGGTTACC
+
CCCCCGGGGGGFGGGGFEFFGGFFGGGGGGGGFGGGGGDGGGGGGGGGGGGGGGGGGGGGFGFFFFFGGGGGGGGGEGGGGGGGGGGFFFGFGDGGGBBF9CDFGFFGDEEGGGGGG>>DD@FFGGGGGGCFFGFFGGFGFEFGGGFFFG5DFFGGGGGGGF8<@DFGCFGFGFGFBDDFGFEFGGEGFG8=?BGFEGFEEEEEEA;;AFGF@86<6?A=47)<=>A)889>F@>CEFGEDD@F+?EED:0/687;/.(//:(48??>7,.4.())90--17902238:(580)*22.))
@M02996:162:000000000-B87FG:1:1101:7046:2375 2:N:0:TAGCGCTC+TATCCTCT
GACTACTAGGGTATCTAATCCTGTTTGCTACCCGCACTTTCGAGCATGAGCGTCGATAAGTCCCCAGCAAGCTGCCTTCGCCATCGGTGTTCTTCCTGATCTCTACGCATTCCACCGCTACACCAGGAATTCCGCTTGCCCCTGAACTATCCAAGAGAAACAGTCCAGTCTGCAGGTCCGGGGTTGGGCCCCGGTATTGTACAGACTGCTTGCATCTCCGCCTGCGCTCCCTTTACGCCCAGCGATTCCGAACAACGCTTGCACCCCTCGTATTACCGCGGCTGCTGGCACGACGTTTGC
+
CCCCCFGGGGGFGGGFACFDFGGFGGFDGFEFGGGGGGFFGGGGFEGGFFFGCCECFFGGGGDFGGG8FEFCFGGGFEDEFBFEDEE:B8BBEFEGCFCGC=AFC?DFEGG@@FFGG=5=?EF=CGGG?FGA>DGDGGGGFDFG6EEFB=D:FCFF=FGGGGD@EFGG7,,?EFGCFGB:BEG>7?AGCFE=EF*7>BF?5C<7CF)>=8+76;5848?3:;71,6>((=23>59C@;BE(0:9)4(6:.7(-831--(--14<71332(--4.)6)-((,31;?:?><?23;)8:;316
@M02996:162:000000000-B87FG:1:1101:7050:2399 2:N:0:TAGCGCTC+TATCCTCT
GACTACTAGGGTATCTAATCCTGTTTGCTACCCGCACTTTCGAGCATGAGCGTCGATAAGTCCCCAGCAAGCTGCCTTCGCCATCGGTGTTCTTCCTGATCTCTACGCATTCCACCGCTACACCAGGAATTCCGCTTGCCCCTGAACTATCCAAGAGAAACAGTCCAGTCTGCAGGTCCGGGGTTGGGCCCCGGTATTGTACAGACTGCTTGCATCTCCGCCTGCGCTCCCTTTACGCCCAGCGGTTCCGACAAACGCTTGCACCCCTCGTATTACCGCGGCTGCCGGCACGGAGTGTGC
+
CCCCCGGGGGG@FFGGGFGFGGFFGGGGGEFFGGGGGGGGGGGGGGGGGFGGGGGGEGGFGGGGGGGGGGGDGGGGCEGGGGGCGGGFEFG9>FGGGGGGGFGGGGGGEEFFGGGGG=EDGDEGGGGGDGCGGGGGGFGG?9FGFEED?=BDGFCGFGGGGGFCDDDG=FFDFFCGFGEFGGEG7DAGDFGFFE*5>CA*1>CC:A35>F7*6;>@/=?::(342:>4?ED@G;>>(1=CB:07)(((237((),1-,--415<F12,,(-((..6)4((,(11-(-2(-78)7:8*.4.
@M02996:162:000000000-B87FG:1:1101:7048:2440 2:N:0:TAGCGCTC+TATCCTCT
GACTACCAGGGTATCTAATCCTGTTTGATACCCGCACCTTCGAGCCTCAGCGTCAGTTGCGCCCCAGCAAGCTGCCTTCGCAATCGGAGTTCTTCGAGATATCTAAGCATTTCACCGCTACACCTCGAATTCCACCTGCCTCTTGCGCACTCAAGAAACGCAGTTTCAACCGCTGGACGGAGTTGAGCTCCGCGATTTGACGGCTGACTTACATTTCCACCTACGCTCCCTTTAAACCCAATAAATCCGGATAACGCTCGGACCCTCCGTATTACCGCCGCTGCTGGCCAGGAATTAGCC
+
CCCCCGGGGGGEFFGGFEGDFGCFGGGGGFEFFGGGGGFGFGGGGGFGFFGGGGGGFGGGGGGDEGGGGGGFGGGFFGGGGGGGGGGGGFFGGGGF@FFDA9AFFGEGGFEGGGGGG=ACDEECCFGGGGDGGGGDGFGGGFFFFFAE>GFEG88C?FDFGE>:EDFGGFF>E5CGFG=EBEEFFGBF6CFADFD@BFFFEE@>2AF@>AF))+9C3:+)26;336/33F@@6)624:?E4:87F><:<47,4=<1(--,3)(4*4::6??<046)-((4((-(),3((((-)0330,.)
@M02996:162:000000000-B87FG:1:1101:8515:2460 2:N:0:TAGCGCTC+TATCCTCT
GACTACCGGGGTATCTAATCCTATTTGCTCCCCACACTTTCGAGCCTAAACGTCAGTTGCGACCTAGTGATTCGCCTTCACCACCGGTGTTCTTCCATATATCTGCGCATTCCACCGCTCCACTAGGAGTTCCACCACTTCCTATCAAACTCTAGACTTACAGTTTCCAATGCGCGTTCAGGTTAAGCCTAAGACTTTAACCCCAGACCTTACCGTCCATCCGCGCTCGCCTTACGCCCCGTAAAACCGGATAAAGACTTGACCCCACGTATTTACGCGGGTGCCGGGACCTGGTTTGCCG
+
CCCCCGG7CEGFGGGGFEEFGG,CFGFCFFDGGGGGGGFGGG8CFEG8F,,BFFF:E<@,@+8:F,,,,,,,5@,,BFE9FCA,@CE@+8BEE,45,,9F9DDF,,@C>>F,@EFGE=5+6@F,,5,,,A@E,,4+=D,7D:+++C*3<2;=EDF;E8,DEFFFEFE,?633D9+@?D5:;@,E9+058,385*;0*@+2*,:-)/-/-;**)*/35?**B(-(-(((,3(;D@1(49F*(-,484),1-.(,/)*)()..:)5<(-,,-..2))-(,(((((,(-49>F0:0.302().-
@M02996:162:000000000-B87FG:1:1101:8509:2477 2:N:0:TAGCGCTC+TATCCTCT
GACTACCGGGGTATCTAATCCTATTTGCTCCCCACACTTTCGAGCCTAAATGTCAGTTGTGACCTAAGTTTTCGTGTTCACCACCGGTATTCTTCCATATATCTGCGCATTCCACCGCTCCACATGGAGTTCTAAAACTTCCTATCAAACTCTAGACTTACAGTTTCCAATGCGTGTTTAGGTTAAGCCTAAGTCTTTAACACCAGACTTGTAAGTCCATCTGCGCTCGCTTTACGCCCAGTAAATCCGGATAACGCTTGTAACCTATGTATTACCGCGGCTGCTGGCCCATAGTTAGCCG
+
CCCCCGGGGGGFEFEGD@FDFGFGGGGFGEEFCFGGEGFFFGGFGGGGGFFFCEFGCFGGGGGGGGFG<9FEFFA,BAECFFFGEEE@F=FFGGGGG9FGGFAFFGGGGGGGDFFGG>5=CFFGDCFE=FGCFFGGGGGGFEFG?FD@DFBEF9@EFFFGGGDAEFGFGGGFFA?CEGBDGGGGC7DDDFGDB?DEDCAEFFF9=A<CC?DCFF7=AAB;79;78)5:5>4B4;/)(-4=>E>>+*9.9(),667C./(/,;<CC;;47./119//;64;321-.52,(-,,)9<70.6,,
@M02996:162:000000000-B87FG:1:1101:7759:2489 2:N:0:TAGCGCTC+TATCCTCT
GACTACTAGGGTATCTAATCCTGTTTGCTCCCCACACTTTCGCGCCTCAGCGTCAGTTATCGTCCAGAAAGCCGCCTTCGCCACCGGTGTTCCTCCTAATATCTACGCATTTCACCGCTACACTAGGAATTCCGCTTTCCTCTCCGACACTCAAGACTTACAGTTTCAATTGCAGCCCCGGGGTTAAGCCCCGGGAGTTCACAACTGACTTGCAAGCCCGCCTACGCGCCCTTTACAGCCAGTAAATCCGGAAAACGCGTGGAACCTACGTATGACCGCGGCTGCTGGCACGTGGTTAGC
+
CCCCCEFGEFF@CEFAEFGGFFFECGGFG<E8@FGGGGGFGEBFGGFGDFGE:CGGFEEFGFGFGGFFGGGFGFFGCCFGGCBCCCCFG??FFABG,CFEAFFGGGGEEGGFAFFFG>BCD,BFFGGFGFG9DFGCD+=E8=DGGEBGED*=FF?=DF8=D==@D<DAF,@DGFGC?D=BEGGGDGEF6C:7?B)((6)/9CCEF4=@=F+=>FEFDF:.163<3;66;*4-*)6<6),;,.8AF<FBD10(().7-((-4)(.92<751.).0))((,49>>0(,54(.)80)2/2-()
@M02996:162:000000000-B87FG:1:1101:14372:2511 2:N:0:TAGCGCTC+TATCCTCT
GACTACTCGGGTATCTAATCCTGTGTGCTCCCCACACTTTCGAGCCTCAGCGTCAGTTAAAGCCCAGCAGGCCGCCTTCGCCACTGGGGGACCACCTAATAGCGACGCATTTCACCGCTACACTAGGAAGTCCGCCTGCCTCTACTTCACTCAAGAATTACAGGTTCCGCCGCAGCCAGCGGGTGAGCCGAGAGATTGAACAACGGACGGGCAATCCCGCCTACGCGCCCGTAAAACCCAGGAAGTCGGGAAAAGGCGGGCCACCGAGGTAGGACGGAGGCCGCAGGCACGGAGGGAGCCG
+
A@-66;=C@CC-@,;,665,6<@,,<;E<,668CC@@,,,58FA8+,B<ECB,,8@,CFEFGGFG<EF@DFFGC@+,,=?664@===,4+++6,9@EDA,=+@+>>>8=++,,9,,8:*=0=,4@FCBA,,,@?=C6D,688*==,*C<A+*@=DFG,5:9A8,5*;<:>A?53C?AF)9:>**4152(?C0B:F)),27;;@<6B@9()146F(9,/5(/,4:<4(,(*-()4()5(+*.(3:5,-(),.,44(*.-(-(),(*(-((,))(,)((((((((,(--(,,(())1*/4((-
@M02996:162:000000000-B87FG:1:1101:17823:2511 2:N:0:TAGCGCTC+TATCCTCT
GACTACACGGGGATCTAATCCTGTTTGCTCCCCACGCTTTCGCACCTCAGCGTCAGTATCTGTTCAGCAAGCCGCCTTCGCCGCCGGTGGTCCGCCTAATATCTACGCATTTCACCGCTACACTAGGAATTCCGCTTGCCTCTCCAGGACTCAAGTCTGACAGGTTCCAATGCAGGTCACCGGGTGAGCCGGTACCGTTAACATCAGACGTAGCAAACCGCCAACGAGCCCGGTACGACCAGGCAATCCGGACAACGGTTGGCCCCAACGGAATACCGCGGATGCGGGGAGGGAGGAAGGG
+
AB9,@CEFCED+@@<,;@,C@6C;,<CE,;6,6C@@@8,,B@CB6@,B<?CC6,@@6C,C@E,5C@EFDEGGGE7:,,=?888@CCD48++4@+8?7B=,4+9+4<>+@++9,8,,8>*==>=,@FDDC,,,@DEG6E+@9)0=?FF,:+3)7:C,@,@@=@1+2*=,5@,9,=+@09:A,>C**3/9(=C@):*8(18(6+915BF340/3/29@@A8.*6(--4(42*3-)4,,2(*1,40:5(()*-.-,)4*-(((,15,99((--(-((.))((,-(((,--1(,(-).18*.(((
@M02996:162:000000000-B87FG:1:1101:17830:2529 2:N:0:TAGCGCTC+TATCCTCT
GACTACACGGGGATCTAATCCTGTGTGCTCCCCACGCTGTCGCACCTCAGCGGCAGTATCTGTTCAGCAAGCCGCCTTCGCCGCCGGTGGGCCTCCTAATATCTACGCAGGTCACCGCTACACTAGGAATTCCGCTTGCCGCTCCAGTACGCAAGTCGGACAGGTTCCAATGCATGTCACCGGGTGAGCCGGTACCTGTCACATAAGACTGAGCAAACCGCCTACGTGCCCGTTACGCCCAGGCAGGCGGGACAAGGCGTGGCCCCGACGGATGACAGGGGCAGCGGGCACGAAGGGAGGG
+
A@-66=CC@CD+@,,,;6,;<@C6,<CAA,;,,C@@+8,,5CC@@+,,6=CB++7@,C96,C6CFAEECCFGGCC+,4=A88>FE=:+7+++@+9?,??,9+9+,<D:=++,,6,56=*=6>,3@A@C3,,,7@?++D6@+5*=6D@,=<*0B>9,7*=9C97*4*4,5B,;88+=1=>B,:=*4/39(0=@):54),+//+9))+//7+*.))57>>*-24(-3<.4:*,4)(--34**,8((5((4)-57973*.((,,),(1(((,-(((-.5)8((19(43299(3:3))/*1.-((
@M02996:162:000000000-B87FG:1:1101:24765:2535 2:N:0:TAGCGCTC+TATCCTCT
GACTACAGGGGTATCTAATCCTGTTTGCTCCCCACGCTTTCGTACCTCAGTGTCAGTTACAGTCCAGAAAGTCGCCTTCGCCACCGGTGTTCCTCCTGATATCTACGCATTTCACCGCTACACCAGGAATTCCACTTTCCCCTCCTGCACTCAAGTCTTGCAGTTCGTAAGGCTAACCGGAGTTAAGCCCCGGGCTTTCACCCTACGCTTACAAAACCACCTACGTACTCCTTACGCCCCATAATTCCGAATAACGCCACACCCCTACGGTTTACCGGGGTCTGTTGGCCGTATGTATCCG
+
CCCCCFFGGGEGGGGGGGGGGGGGGGGGGGDEGGEGGGGGGGGGGGGGGGEFGGGGFGGCAFEFFGDFGCGGGDGGGGGGGGGGGG7@FFFFFFFGGGG:FFGGGFGEGGDFFFGGE8?CCEGGGGDFCDFGGGGGGGGG?DFD>B5:DFDDFG+9@FFGCG5?DD>CD6,;@:??F685B6@EEGFC@CG9@BD=CFAECFF>)*<9)9/<@+76(8*(*-(0(03((+(/7CE(,,1/(,3<CCEE*()((14*(((((1367(4?((,(-(.)-(((,(((.).((,4(0)23+)).(
@M02996:162:000000000-B87FG:1:1101:24758:2552 2:N:0:TAGCGCTC+TATCCTCT
GACTACAGGGGTATCTAATCCTGTTTGCTCCCCACGCTTTCGTACCTCAGTGTCAGTTACAGTCCAGAAAGTCGCCTTCGCCACCGGTGTTCCTCCTGATATCTACGCATTTCACCGCTACACCAGGAATTCCACTTTCCCCTCCTGCACTCAAGTCTTGCAGTTCGTAAGGCTAACCGGAGTTAAGCCCCGGGCTTTCACCCTACACTTACAAAACCACCTACGTACTCTTTACCCCCCATCATTCCGGATAACCCTCTCCCCCTCCGTCTTCCCGCCGCTGCTTGCACGTACTTTGCC
+
CCCCCGGGGGGGGGGGGGGGGGGGGFGGGGFGGGGGGGGGGGGGGGGGGGFFGGGGGGGGGGFGGGGGGGGGGGGGGGGGGGGGGGFFFCEFEFGG8BFFGFGFFFGGGGGGGGGGG=@@CFGGCFGGGGGGC4EGCF@@FDDDGEDFFFFEGGGEGGG9>FBFFDC@DFGFGFCGFF9A>>EC;<CFFGGB5?GFFEAEAFD>BF)<AF+*.9*AD>704-(88(5B2C5@C<4)66C*6((7+6).2(04<+)0.(-(,2.:3((,(-(46)),-1(-(((-).51))((0)/3+).-
@M02996:162:000000000-B87FG:1:1101:14570:2594 2:N:0:TAGCGCTC+TATCCTCT
GACTACCGGGGTATCGAATCCTGTGTGATCCCCGCACTTTCGTGCATCAGCGTCAATAAGCGCTTCGTGAGATGCCTTCGCAATCGGTGTTCTGTGTAATATCTATGCAGTGCACCGCTACAGTACACAGTCCGCCCACGGCAACGCCATGCCAGCACAGCAGGTTCAACGGCACGTTACGGGGTAAGCCCGGACAGTGCACCGCGGACGTGACACGCAGCCGACGCACCCGTTAAACACAAGAAAGCCGGAAAACGAGCGCAGCAGCCGAAGTACAGAGGCTGGAGGGACGGGGGGAGAG
+
@@66@CC:@ED+B,B,9658E,;6,6;F,<,C,76@@+,,,8C@B6;;<?EC,8:@,CFGGGG,8B@9CAFGA?<<,4=?B=B4DD@,=,,,@E;?9CD,A+4+9,@:>,,,49,:>=*==@,,CFC5=,4,@+@=CG8>CAFGDEFE9+3:,=:8AFG,378+5*5AC,@>89<E9*:?EDE**26=*<=/)8:>(,+.1+690)62,)1-85694)93*.(4(30>(*44*((-55,*2804?:B(*-)-(0,*-(--,)--)(((,-(((--.).)(-((,((.,(432))//*-14(
@M02996:162:000000000-B87FG:1:1101:12661:2601 2:N:0:TAGCGCTC+TATCCTCT
GACTACCAGGGGATCTAATCCTGTTTGCTCCCCACGCTGTCGAGCCTCAACGGCAGGAATCGTCCAGTGAGCCGCCTTCGCCGCCGGTGGTCCTCCCAATATCTACGCATTTCACCGCTACACTGGGAAGGCCACTCACCTCTCCGACACTCTAGCCATACAGGTGCCAAAGCAGTCCCGCAGTTAAGCCACGGGCGTTCAATTCAGACGTGCATCGCCGGCTACGCCGCCGGTACAACCAGGAAATCCGGAGAACGGCTGCCCCCAAAGGAAGACCGGGGCTGCAGGGACGGAGGTAGGG
+
A@-68CCCEDD+8,B,6<5,C@;6,<;F9,66@C@@:8,,5:FC@@,B@EFC+66@+BF8FFFFGEDECCGGGEB=,??ABB+@C=:8=++,9,@FGDA,??8+9EB+>++7,65:>@0==@,6EFFCF++,@=@ADGD8=8+=DE=>0C*),5==CG7<><8,,*49<FGFD>D,9AEB5C:*,4>C88EBEBG1(*)/6+))9AC5=)//(>)9:<5-*((-(3(((*-,)((-.),*-.4:F7--2-53,0,*-(((-*..*3(((.(,(,..(-((,-,,((.2(4810)/:*.,(,
@M02996:162:000000000-B87FG:1:1101:15339:2631 2:N:0:TAGCGCTC+TATCCTCT
GACTACCAGGGGATCTAATCCTAGGTGCTCCCCACGCTGTCGTGCATGAGCGTCAGGTACAGACCAGGGAAGCGCCTTCGCCGCTGGTGGGCTTCCAGATATCTACGCATTTGACCGCTACACATGGAGTTCCAGTACCCCCTTCTGCACTCTAGTTGGCCAGGATGCGATGCGGTATTGAGGGGAGCGCAACGCTTGCAGAGCAAACGAAACAAACCGACTGCGCACCCGGAACGCCCAATAAAGACGGATAAAGGAGGACACCGAGGTAGGACCGAGGGAGCAGGCAGGGAGGAAGCCG
+
@@-68;CEDDD+@,,,;65<,66,,;C8,6,,,;8@+,,,,::886;;@B;@+,6@,<EFGGGGGDDF,@F,EB@+,,@?68+@=6=,:,+,4,9FG<9,92,+9<>+=++949,,68*6648E,CA<=6,,4@,6?E83=5*6+6:;3=+),3=,,,@@@=8<E*+,3633+3@*<**4>>,**35*)4=5485((*07*5(6;FE?():33A@F=)1(/(-(-,4-3*-2)-(-(,*/(,,.1.).5-0(-*)0)((,(/4(*(4(((,,(,),4((,((-,(.,(,(--).**03((-
@M02996:162:000000000-B87FG:1:1101:17620:2638 2:N:0:TAGCGCTC+TATCCTCT
GACTACCGGGGTATCTAATCCCGTTTGCTACCCGGGCTTTCGCGGCTCAGTGTCAGTTACGGGCCAGTAACCCGCGTTCGCCACTGGTGGTCTTCCGGATATCTACGGAGTTCACCACTACGCCCGGAGTTCCGATTACCCCTCACGTACTCTAGCTCCGCAGGCTGGAACGACGTCTCCCAGTTGAGCCGGGGGATTTCACAGCCAACTTGCAAAGCCGCCTACACGCGCGTTACGCCCAGAAAATCCGGATAACGCGCGGCACCGACGTGTTACCGCGGGTGCGGGGAAGGAGGGAGCG
+
@@@<@C66@CD+@,@<;@@<,C@;,;@F9E,CC@:7C+,,C@F:664C<?<<,<@E<6,<8BF:@,CCCD,C=@B+++@?@B+?@=A,4+44@,EFEEE+?+E8>E4+>++6,@,:@:*==+8@@@CC:8,,76?7=>D9+1*=+8:,39*1,5<725<4:>A*4***9DFDC/148*7**3<+,+7<;*8.=)>6(**..+6)4):(4.*.-9)9:FC,2-(-,81(452(/(-(3,**-4((01).2-32(0.*,-(--1(-)-1333,-((.).8((-((-((-4(4(-00***--((
@M02996:162:000000000-B87FG:1:1101:14423:2639 2:N:0:TAGCGCTC+TATCCTCT
GACTACTAGGGGATCTAATCCTGTGTGCTCCCCACGCTTTCGAGCCGCAACGTCAGGTACCGTCCAGTAAGCCGCCGTCGCCACTGGGGGGCCTCCTAATATCTACGCATTTCACCGCGACAATAGGAATGCCGCTTACCCCTCCGGGACTCGAGCGAGAGAGGTTCCAAAGCAGTTCCGGGGGGGAGCCCAGGCAGGGCACGTCAGACGTACCTGGCCGGCTACGCTCGCGGTGAACCCAGGAAATCCGGATAACGGGGGCCCCCGACGGAGGACCGCGGCCGCGGGGACGGGGGGAGCG
+
A<868C<EDDD+@,6,66;,;,C,,-;@,,,,,;8@+,,,,8DCB++@:=8@,,6@,CFFFF,?F@C9@@FFGE7+++4>+,4@===,44++5*6@<>=,7+,+5<>*1**,,2,,4:*8)8*4>FD:<,++?:853C62;?)9*C@*09)(;87/>CEGE=6*3)032@C?*6C+*06>DDC**5,7,*2(0573,*),,*,,(049?)*-4.-*4)*-*((-(,,((*-,),(,,-+*(.(478.)*-.2(06*-(((,),-)211(4(((-4((-(,0((----1(-,7))*122,-(
@M02996:162:000000000-B87FG:1:1101:14441:2644 2:N:0:TAGCGCTC+TATCCTCT
GACTACTAGGGGAGCTAATCCTGTTTGCTCCCCACGCTGTCGAGCCTCAACGTCAGGTACCGTCCAGTAAGCCGCCTTCGCCACTGGGGGGCCTCCTAATATCTACGCAGTTCACCGCTACACTAGGAATTCCGCTTACCCCTCCGGTACGCGAGCGAGAGAGGTTCAAAAGCAGGTCCGGGGGGGAGCCCCGGCAGGTCACGTCAGACGTACCTTGCCGGCGAAGCGCCCGGTACACCCAGGAAAGCCGGAGAACGCGGGCCCCGTACGGAGTACCGGGGCTGCGGGCACGGAGGAAGCG
+
@@6,8CEFDDF+@+6,;<@<<EC,,6CA,,,9@@+@7,,,,CF@8+,A@=CB,6@C,CEFFG@FGDE<@EFFGECC,,=A:6=FD==,4+++5+@,DFC,@+,<3@>*@**,,5,,60*39@82?CCC<,,,6<55*B88DB5?*=7*08)3E@C*>=EG*:3*00:+0<C?*9C*.7<>>CC**/,1-:8:<>C>(*)).+,,2;?>F)/(-))*.)*-*-(4(4((-8(()---..,*,3(:;?((*-.,(0,2--((,)-(/(,----((-(-).((,((-((-2((-3))2**,..,
@M02996:162:000000000-B87FG:1:1101:9318:2678 2:N:0:TAGCGCTC+TATCCTCT
GACTACTAGGGTATCTAATCCTGTGTGCTCCCCAGACTGTCGTGCCTCAGCGTCAGGTAAAGCCCAGCAGGCCGCCTTCGCCACTGGTGGGCCTCCCAATATCTACGCATGTCACCGCTACACTGGGAATTCCGCCGGCCGCGACTGCACTCAAGACGTACAGGTTCAAGCGCAGCCCCGGAGTGAAGCCCCGGTAGGTCACGCCTGACTTGCAAGCCCGCCGACGCACCCGGTAAACCCAGTAAAGCCGGACAAAGACCGCCGCCTACGAATGACCGCGGAGGCGGGGACGGGGGGAGG
+
@@-88CCECDD-;,,,;<CC<<C,,<;;,,,C6<,;<;,,5::68,AF@=;@6,8C,<EFGGGGGGCC<AFCCB:+6,=?B84@9==69,+,9,@,@<?4?7=,9C>4=,+9,959=59==E,,CFCC=,,,9=8C+@EC+80=?+)34C+)@8;DF+:;@C;,2347BEF>;/;:*;4ADE=4,49DE,8(:5/6(*19.5668)63=++/)959(0*-/,(-(-260*4()(,(.-,*-1(.9444*-59B)4*..(.-/((1(-,.-(.((..(-(,0(((-4(,(473.)*1*(,(
@M02996:162:000000000-B87FG:1:1101:7950:2699 2:N:0:TAGCGCTC+TATCCTCT
GACTCCCAGGGTATCTAATCCTGTTTGATCCCCACGCTTTCGTGCATGAGCGTCAGTGCAGGTACGGCAAGCTGCCTTCGCTATCGGAGTTCTGCAGCATATCTACGCATTTCACCGCTACACACTGCATTCCGCCTGCCTACACCGCAATCAAGACCGACAGTATCAACGGCACTGCCGGGGTTGAGCCCCGACATTACACCGCGACCTTACAAGCCCGCCTGCGCACACTTTAACCCCAATGAATCCGGATAACGCCCGCATCCTCCGTACTACCGCGGCCGGTGGACCGGAGGTAGA
+
A-@,,;<C@D@-6,BCC,A,;ECCF@E,CC,F,EEGGCF8,@CF78F@E<C@@@786CF,<AEEGGCFEFF<BFF@EBFGF,@:@EF=@,CE@FGG=B,AE+,,@<9:=E,AE@<E80*=?E<,BFDFFGGF,=>+@E,62*;=6E8:@+0:782>@,68@=>,@;C:CF>DC>*CAG)@EDE:>;BC);*82585(2+.70,:9)((.8>EF+1=;>>-/(((.-((-*,.*49<)51/6(((*.).*(.:-<<F,((--)((1,)-(,-,(().41(--((((43;2((75):*2)..
@M02996:162:000000000-B87FG:1:1101:7967:2706 2:N:0:TAGCGCTC+TATCCTCT
GACTACCAGGGTATCTAATCCTGTTTGATCCCCACGCTTTCGTGCATGAGCGTCAGTGCAGGTACGGCAAGCTGCCTTCGCTATCGGAGTTCTGCAGCATATCTACGCATTTCACCGCTACACACTGCATTCCGCCTGCCTTCACCGCACTCAAGACCGACAGTATCAACGGCACTGCCGGGGTTGAGCCCCGACATTTCACCGCTGACTTACCAGCCCGCCTGCGCACCCTTTAAACCCAATAAATCCGGATAACGCTCGCATCCTCCGTATTACCGCGGCTGCTGGCACGGAGTTAGC
+
CCCCCGGGGGGFFFDGFAFCEGFFGGGGGGGFFGGGGGCGGGGGGGGGGGGEEEGGFADEGGGGGGGGGGGGFFGFGFFGG,@@@EEEFFCEFDFGGFFC9D8CGGGG>E@FDEEGG>?D>EFFEFECDE;FFGGDD>=DF*;DDC@CBD*=DD=:DFGGGGBAEBF;?@6?EFG6>DCBDEE7@DEGFF==??<@9FFEC@@?B>66@FFF3A62,8>6/681:>>;>EB:D:A94<FEB(3:*:<AC-8(().*--,,-14(14)547-4:?-)-:(--6178:>2::>(8)8;:.-)
@M02996:162:000000000-B87FG:1:1101:12331:2733 2:N:0:TAGCGCTC+TATCCTCT
GACTACCCGGGGATCTAATCCTGTTTGCTCCCCACGCTTTCGAGCCTCAACGTCAGGTACAGTCCAGTAAGCCGCCTTCGCCACTGGTGGGCCGCCTAATATCTACGCATTTCACCGCTACACTAGGAATTCCGCTTACCTCTCCTGCACGCTAGCTAAACAGGTTCCAAAGCAGTTCCGGGGGGGAGCCCCGGGAGGGCACTGCAGACGTGCGTTGCCGGCGACGCTCCCGTTACACCCAGTAAATCCGGAAAAAGCTGGCTCCATACGAAGAACCGAGGCTGGTGGCACGAAGGTAGCG
+
A@6,8CEE@CD+@,6,;65;@C@,,;C?,,,,6C@@7,,,58DC87,B@ECB:,@B,CFFGGFGGGFCCCGFGC@>,899684C8=A,9,+,@+>@@CA4A+=+>CB+8++9,9,:=850=>,4@FFFA3,,@=>>?ED888+=F,:33D:5>3;@5EEFFC=,2*5,5EFA8>F<?<E?DDE**/,77*;6@BGF(*)--1((5??4:)*,-.-.45*-*.(4(4(((/-,1,-(6.,*23.:?))-*-54()4*-())(1(./().4.(,((.((((((-,.((41(383))1*+),)(
@M02996:162:000000000-B87FG:1:1101:12351:2738 2:N:0:TAGCGCTC+TATCCTCT
GACTACCCGGGGATCTAATCCTGTTTGCTCGCCACGCTTTCGAGCCTCAACGGCAGTTACAGTCCAGTAAGCCGCCTTCGCCACTGGGGGTCCGCCTAATAGCTACGCAGTTCACCGCGACAATAGGAATTCCGCTTACCTCTCCTGCACTCTAGCTAAACAGGTTCCAAAGCAGTTCCGGGGTGGAGCCCCGGGATGTCAAGTCAGACTTGCGTGGCAGGCTACGCACCCTGTACACCCGGAAAAGCCGGAGAAAGAGTGCCCCATAGGAATGACCGCGGATGGGGGCACGGAGAGAGGG
+
@<-86;C<@CD+8,9,6;,6,C@;,-;A,;,++@,8+,,,,8DC6:,BCF8B++@B,<EFGGGGFDDCE<FFGE7F,,@??B=FG=<,7+7+@+@C=?:,C+4+4CB+>++4,6,,88*68=+,8FC==,,,7==9+B,8+:*=+,55004),,+77EFF7A8,,*21=EF>6*4,=+:>CEE*4//8(/;3>BGB(*))1+)1)8>4:)*-))-.7)2-1(,,,-1(-*,(0,)-)),*(((,0(((*-)(-8(*....-*),*((().))).)..9(,22-4(((,,,(,))***--(-
@M02996:162:000000000-B87FG:1:1101:12342:2755 2:N:0:TAGCGCTC+TATCCTCT
GACTACCCGGGTATCTAATCCTGTTTGCTCCCCACGCTTTCGAGCCTCAACGTCAGTTACAGTCCAGTAAGCCGCCTTCGCCACTGGGGTGCCTCCTAATATCTACGCAGTTCACCGCTACACTAGGAATTCCGCTTACCTCTCCTGCACTCTAGCTAAACAGGTTCCAAAGCAGTTCCGGGGGTGAGCCCCGGGATGTCAATTCAGGCTTGCTTTGCCGTCGACGCGCCCGGTACACCCGGGAAAGCCGGAAAAAGCGTGCTCCAGACGTATTACCGCGGCTGAGGGGACGGAAGTAGCG
+
A@<68@CF@CC+@,6;;<A,C9C;,-CA,6,6,C@@+8,,,@FCCC,BEEEB,:@C6CFCEFFGGFF<CCEFGE+>,@=?:B4C==A,=++,@,9?BD=,A+4,9C>+=+8,,4,C==*6=>,4EFFEC,,,@=6C6E?8+00=+,:A9D+)33=>@CF=DAD,@++,?FF:,:D@=C7@CDC*53:986;5A//((*2?1+1).39)()*./+)+/+2.*.,,(-7((24(),--6)2*(-46;?:(9-.((02*-(,,,*()0445(-(-)(.-),(,-3(2..40(292)0**+-))-
@M02996:162:000000000-B87FG:1:1101:16672:2792 2:N:0:TAGCGCTC+TATCCTCT
GACTACTGGGGTATCTAATCCTGTTTGATACCCACGCTGTCGTGCCTCAGCGTCAGGTGTATGCTGGTAAGCTGCCTTCGCAATCGGGGTTCTGTGACATATCTAAGCATTTCACCGCTACACGTCACATTCCGCCTACCTCGTGTACACGCAAGATAACCAGGTTCAACGGCTGGGTAGGGGTGAGCAACACGCTTGAACCGCTGACGTAAGCATCCGCCGACGCAACCGGTAAACCCAAAAAATCCGGATAACGCACGCATCCGACGAATTACCGAGGATGCTGGCAAGGAGGGAGCCG
+
B@<,AE<@CFD+B8<,66,@@<;,;<CEACC,,C8@+8,,@9:@,@,@6AEC8,@B,CECF,BFCC@C<CFGDE@,,,,9,@=4D=@BC++,@E,?FE;49+;,4CE89,,,,9,96=*==94@,A=84,,,@E=@6E8D+:<6+,5:3+30B8CFEFGE,28+6+6=@@E>@*+@@=:*+4+4>*840@@@59/))1*0)1:=/?@5()2>(6>+6)732(621.6(-2,,)484<,+;3(.45(.(/-0(-057-(---C((92(,,(,((..)-((-(,.()63,.)--).**2-(,-
@M02996:162:000000000-B87FG:1:1101:17844:2845 2:N:0:TAGCGCTC+TATCCTCT
GACTACCAGGGTATCTAATCCTGTGTGCTCCCCACGCTTTCGTACCTCAGTGTCAGGTACAGTCCAGAAAGTCGCCTTCGCCACCGGTGGTCTGCCAGATATCTACGCAGTTCACCGCTACACAGGGAGTGCCACTTGCCCCGCCTGCACGCAAGCCATGCAGGAAGAAAGGCTCGCCGGAGGTAAGCCCCGGGCGTGCACCCCGCGCGAACACAGCAACCGACGGACGACGTAAGCCCAATAAAGCCGGAGAACGCGCGGCCCCGACGAAGGACCGGGGGCGGCGGCAAGGAGGAAGCCG
+
@@-,8CCEEED-C,<6;6,69CC,,<C;,,,,,;6@+6,,58;C,B,C6=6;,,;C,CFAFG<FFGDGFGG9FB7@,,9?66?FG=C+8+8,9,CFG,?9?7;,9CDC8+,,44,5>>58=99E,EC==8,,@DF++,,9AD*@D+:E9+0)C===EG2DC=9,@FGGDDFF,0;:@D=AEC*42=74.1A=BBD/,*03)08@9>((()1(-8:@1)93:(4;631441(3)3(.).+*,(.4*)-(/,.-3785----(1,43(4((((-(..(4((,((-((-31-((,))2*0.,(4
@M02996:162:000000000-B87FG:1:1101:7521:2882 2:N:0:TAGCGCTC+TATCCTCT
GACTACACGGGGGAGTGAAGCCTGTTGGTGCCCCGCACATGGACGCCTCAGCGCCAGTCATCTGTTAGCAGCCTGCATCCGCCATTGGTATCCTTCCAGAAACCTACAGATTCCACCCGTACACATGGATTCCTGATTGCTCTCCAGTAACCCAAGTCCCGCAGTTCAAAAAGCAACTCGGGGGTGGAGCCCCCGCATTCCACCACCAGCTAACAGAACAGCCACCACGGCATTAAAACACAAGAAACCCGAACAACGCTCCCACCTACAGTGTGAACGCAGCGGCTGGCCAGGAATGTG
+
CCCCCDA<CFD7+++,,;5,C8,CEF,4,,6;CCC6+7+:,,C,7C+4,9@6@+8@CFA,CFF<C,,<EEFGG,,A,9,9,:F+@4CF?,B,,@,EAF;,,0,699@<=9,C,,,B81*06B+;45E8F,39DDE8+7,,=>+6=>D@DF+*636=,==,3@)8@1C,+74**377*319E8*=<).C;F*/).76(*8197<3()(..)9))0)*,)9.6.(((.420*-(/4))64E8:?6,0(((7(.--)-5,-(,()-42(4(.().64)-).((,((((((-((.())**0).)
@M02996:162:000000000-B87FG:1:1101:23761:2894 2:N:0:TAGCGCTC+TATCCTCT
GACTACTAGGGTATCTAATCCTGTTCGCTCCCCGAGCTTTCGCGGCTCAGCGTCAGTGAAGGCCCAGAAAGCCGCCTTCGCCACTGGTGTTCTTCCCAATATCTGCGCATTTCACCGCTACACTGGGAATTCCACTTGCCCCTACCTCACTCAAGCCTGGCAGGTCGAGGTGCGGGCCGGGGTGGAGCACCGGGCGTTGACACCGCGCTTGCCAAGCCGCCCACGCGCGCGGGACGCCCAATGAATCGGGAGAACGCTCGCGCCCGACGTAGAACCGCGGCTGCGGGGACGGAGGGGGCCG
+
BCA8@FFGFFF-C6@<;FF9@@@;,CBEC8@8@+@CC:@A<@C@+++B<ECC,8@E,FFFGGG<BCEFGFGFGCBC7=DAB8=FD=C,?,,,4,;FEFD8A9;+=<@>C++4,@,5@>*==9<6>AFFC,,4@@E+6,,3+0*DG8*:;=+5@DDB==DDD?=3,;9CCD5<,<DGD>:BEG7*=C;C(*36>DC,.*82<E0:(.32()9:(94@07C>*(--,((-(*-()-(-3,**-(.68)-(*7>34),>,((-(/(-916,,-,.(..(-219(,4((4109(317>8**(,(.
@M02996:162:000000000-B87FG:1:1101:7523:2903 2:N:0:TAGCGCTC+TATCCTCT
GACTACACGGGGTATCTAATCCTGTTTGCGCCCCGCACCTGCACGCCTCAGCGTCAGTCATCTGTTAGCAGCCTGCTTACGCCATTGGTATTCTTCCAGATAGCTACAGATTGCACCCCTACACCTGGAATCCTGACTGCTCCCCAGTAACTCAAGTCCTGCAGTTCTCAACGCAATTCGGGAGTTGAGCTCCCGCCTTTCACACCAAGCTTACAGAACCGCCTACACGTCCTTGAAACCCAATAAATCGGAACAACGCTCGCAACTTACGTGTTACCGCGGCTGCTGGCCAGTAATTAG
+
CCCCCGGGGGGG+@,=,C@,CE@FFGF;,+8BFGGFGG8E,@CFDGBBFFC6@,BCFGGGGGGDF,<FFGGGGFCE,C,9<FGGC,CFF9FC@FGGGGF:9=,6,<EF=;CF,@?F8:*+=EFEFCGFF8E,@EFFFE9DFE0@DGAFFGD*@EDGGGGG>F5,7BD3?EGFCEGE>F<DGG>EFC=FCG=:CFD55FE@72AEB*:9=*;6AFAAFAF2=2(-5:>@?3/8CE)=E>CF;?=(;@));(8;0>:D.,((-)(4)4:44A?024(-:),,(,(-42)43(.(000+2).,
@M02996:162:000000000-B87FG:1:1101:7818:2905 2:N:0:TAGCGCTC+TATCCTCT
GACTACTGGGGTATCTAATCCCTTTCGCTCCCCCGGCCTTCGTACCTCAGCGTCAGTGAATGTCCAGGAACCCGCCTTCGCCACGAGTCTTCTTCTTGATATCTACGCATTTCACTGCTACACCAAGAATTCCGGTTCCCCCTCCATTACTCCAGCCATACAGTATCATGCGCACTCCAGAGGTTGAGCCCCTGCCTTTCACGCACGACTTATACGGCAGCCTCCGTACCCTTTACGCCCAGTGCTTCCGAAAAACGCCTGAGACCTCGGTATTACCGGGGCTGCGGGCCACGGGTTTGG
+
CCCCCGGGGGGFGGGGFEFFFG@EAFFGCFECEGGGGGGGGGGGGGGGGFGGFEGGFGGGGGGGGGGGGGG<FFGECGFGGGGGGGEFFFGGGGGEFGDFFFAFGGGG6>FFFGG<E>7?BFFFGFG@FGGGGGGGGGFFD5BGGGEA=FBEDDFGGGGCDD:<=9DGGGGFGF77AGFFAFCA>C@C5@@=FFG@BCFF<E>BABAA(0C4@F?AFEG9::1((6873=@)05ECD?CE@D@)*)..7,0-(0.*,-(.-*.6>172(,48<A.4-4(,-244,((46((-))218(((
@M02996:162:000000000-B87FG:1:1101:23751:2911 2:N:0:TAGCGCTC+TATCCTCT
GACGACTAGGGTATCTAATCCTGTTCGCGCCCCGAGCTTTCGCGGCTCAGCGTCAGTGAAGGCCCAGAAAGCCGCCTTCGCCACTGGTGTTCTTCCCAATATCGGCGCAGTGCAACGCTACACTGGGAGTTGCACTTTGCGCTACCGCACTGAAGCCGGGCAGGTCGAGGGGCGGGCCGGGGGGGAGCCGCGGGGCGGGACAGCGCGCTGGCCAAGCCGCCGACGCGCGCGTAACGCCCAAGGAAACCGGGGAACGCGCGCCCCCGACGTAGTACCGCGGGGGGGGGGACGGAGGGAGCGG
+
B<B,8@FEFGF6C,,C;;5,,<C6,;8=++77@+7@@@,C,88@FG77@E8B,,8CCDECEFF,CFF=,C=,BF+C,4,A,,?FFDF9B,+,9,9,,C?,A+@+6>@CC88,A,,:88<6=93,@<=8+3,,66,62,,,+1*0+8153<0)6EFC1?75*4<*4)2=CECAEB7E5)-52?C5:/()(*/-5>)((*0-4*(((040()1-().02)11/(-4(--,(/--)--((,**4(4270,.),)4;3(*-((,()3()--(,(-((-))(((4((((-46(372(07***-((-
@M02996:162:000000000-B87FG:1:1101:8315:2992 2:N:0:TAGCGCTC+TATCCTCT
GCGACAGGGGTATCGAAGCCTGTTTGCTCCCCACGCGTTCGCGCCACAGCGTCAGTTACTGTCCAGTAGATCGCCGTCGCCACTGGTGTTCTTCCTTATATCCACGCAGTTCACCGCTACACAAGGAATTTCATCTACCTCTCCAGCACTCAAGAAAAACAGTTTCAAATGCAGTTTGTGAGTTAAGCCCACAGATTTCACCTCTGACTTGCTCTCCCGCCTACGCGCCCTTTACACCCAGTAAATCCGGATACAGCTTGCACACTACGTATTACCGAGGGTGCTGGAACGGAGTTGGCCG
+
A<-6AFFGGG8-,<,6C,8E,C;CFGC,BCDFGGG@+@CB@+@FF+BFCGB66@CCFGGGGEEDAFCFGGDFF8F+@@>>FFFFDF:CB@9=@CE?BF;;,+,3@B=F+@E;AF?@E)*=?EBDGGGD,8,@@DF8DDF9?*6DFGFDFDFDFCCFG8DCC:;<CFFGGDGA,<+<CF@FGGFGA@EGFFGA?FGFEF6*/,:9EAEEF+=6/;/A7)9>/-5:2.(.3=(8FCCC@(4/3@<EC<),1-)(4))2.)..40)-98?5?8)-.66>3(--(((-)..((.,()022+538(
@M02996:162:000000000-B87FG:1:1101:13013:2995 2:N:0:TAGCGCTC+TATCCTCT
GACTACACGGGTATCGAATCCTGTTTGCTCCCCACACTTTCGCGCCTCAGCGTCAGTTACAGTCCAGTAAGTCGCCTTCGCCACTGGGGTTCCTCCCAATCTCTACGCAGTTCACCGCGACACTGGGAATTCCACTTACCTCTCCTGCACGCAAGCCAACCAGGAGCCAAAGCAGTTCCCACCGTGAAAGCAGGACGTTCACTCCAGACATAGTCGGCCGCCGACGCGCCCCGTACGCGCAAGCAAGCCGGACAACGCATGCCCCCGACGTGATACAGCGGGTGAAGGGACGGGGGAAGCG
+
A<-,8CEEBDD+@,,,96;,,CC,,;CF@,,,8;6@,;,,,8@@+@,B@BC@,,@@,CFEGGFGGFD<EAF5FC@7,,=9884FC?C,4++,9,CA@E=,,143>E>+8++9,9,965*6=B+6EFFBD,,,6=AD+DA8=*+=D3:83=58E@C:DFGDCC@+@*;6:FG9,;07==AACB**,3-9*,16;>C=)*)(051.(87=9)40>+9>B):.*,.6.7;B0*(,)(,(-4*/-3((0(,(1-)-,)2*,-((-0)(*-(3(-(((.)..6,(-((-().,(((,))//*-2((
@M02996:162:000000000-B87FG:1:1101:8307:3008 2:N:0:TAGCGCTC+TATCCTCT
GCGACAGGGGTATCTAAGCCGGTTTGCGCCCCACGCGTTCGCGCCGCAGCGGCAGTTACTGTCCAGGAGATCGCCTTCGCCACTGGGGTTCTTCCTTAGATCGACGCAGTTCACCGCTACACAAGGAAGTTCATCTACCTCGCCAGCACTCAAGAAAAACAGTTTCAAATGCAGTTGGTGAGTTAAGCCCACAGATTTCACATCTGACTTGCTCTCCCGCCTACGCGCCCTTTACACCCAGGAAATCCGGATAACGATTGCCACCTACGTATTACCGCGGCTGGTGGCACGAGGTTAGCCG
+
AA-,@@FFEG,-,6,,<,,;+88@:F@>+8@FD7BC+@:64+8+C++@:B@++@=FFGGGGEED<F,CFG,ED+B+BA=8BFGG?F,=@F,,7A@<FG,4,++6>CCFEGGAFGF:=)0==D=FCDGF,@3CF3@CFAA,+)0***:FA*30:B>C6CEGGC<D,=CGG;FB@A+=+*/2CGEC@C?>@FG;58CE3<+9?C5@3ACCE62))+)25099=4,224,,3C;?26AFFBEF?(4(06A0<9>?BF?D((,-.*-.7((5245),6-.((-4(((-(44(.5:(.0;;+,<),
@M02996:162:000000000-B87FG:1:1101:13032:3011 2:N:0:TAGCGCTC+TATCCTCT
GACTACACGGGGATCTAATCCTGTGTGCTCCCCACACTTTCGCGCCTCAGCGGCAGTTACAGTCCAGTAAGTCGCCTTCGCCACTGGTGTTCCTCCCAATCTCGACGCAGGTCACCGCTACACTGGGAAGTGCACTGACCTCTCCTGCACGCAAGCCAACCAGGATCGAAAGCAGTTCCCACCATGAAAGCAGGACTGTCGCGCCAGACTGAGGCGGCCGCCGACGCGCGCGTTACGACCAAGCATGCGGGACAACGCGTGCCCCCTACGGAAGAACGCGGCTGGTGGCACGTGGGAAGCG
+
@@-68;CFBED+@,A,6;,,,<;6,-;F,,,,,C7@,,,,,8B@66,B@A<@+77@,<FFFGFGGDECEAF5EB7,,49A,B=F===,A,,,@,C<FF:,,+9+9@>>=++9,4,,8:*6==,,CFFF4+3,7@9D+78D+0+=68:@9?*)@+=DFGGCE9@>C*9*;DE>40;,39;9D>:,72*5/54:A>GB(,4*(*(0(:,/2)*6.)/2::)-*-(4,3;02*43)-((,(**-2(17)5:)-5((..*.((--*4,99(,(-,,((.((((,-4(4((.2.,42))22*.,.(
@M02996:162:000000000-B87FG:1:1101:11331:3013 2:N:0:TAGCGCTC+TATCCTCT
GACTACTAGGGGAGCTAATCCTGTTTGCTCCACGAGCTTTCGCACCTCAGCGACAGTTGCGGCCCAGAAGACTGCCTTCGCCATCGGGGGTCTGCCCAATATCTGCGCATTTCACCGCTACACTGGGAAGTCCAGCTTCCTCTACCGAACTCGAGCCCGCAAGGTCGGGATAGGGCTGGGGGGGGGGGCCTCAGGGTGGAGATCCCGCTGGGCGAGCGGCCGACGCGCGGTGAACGCCCAATGAAGCGGGAGAACGCAGGACCACGACGGAAGACGGAGGGGGCGGGGAGGGAGGGAGACG
+
A@-,6;CCCEC+@+6,66;,C,C,,-;=,6,,,-7@++,,588@76,B<?6C+86@,<FFGGGGD@EFFFFG@=,<,,=98864@6:+7+4+@,4CE=@,?+4+6<>+6++,:6,83:*60=B=CFFCC+,,6=3++3,6+01===:F9=***49@*AEEGD9*4??DD>*),1;42??EDD5*1),)-*2.06*((280.3(..)8(,.31(7-83)/-/,3,,,4(,*(,*.),,(*1-(.)/.,(),.,4.)/(,(-,1((*(-2,(,(((((((-(((-(49-(((,().*:*-(-8
@M02996:162:000000000-B87FG:1:1101:11351:3013 2:N:0:TAGCGCTC+TATCCTCT
GACTACTAGGGGATCGAATCCTGTGTGCTCCCCGAGCTTTCGCACCTCAGCGTCAGTTGCGGCCCAGAAGACTGCCTTCGCCATCGGTGGGCTGCCCAATATCTGCGCATTGAACCGCTACACTGGGAATGCCAACTTCCTCTACCGAACGCGAGCCCGCAAGGTCGGGATACGGCTGGGGGTGGAGCGCGCAGGTTGGAGATCCCGAGGGGCGAGCCGCCGACGCGCGGCGGAGGGGCAAGGAAACCGGAGAACGCGCGCGCCCAACGGAGAACCGCGGCGACGGGCACGGAGAGAGCCG
+
@@-,8;CFEFF+@,6,6,566;@,6<C;,,;6,+8@++,;,86@+6,B@AE@,68@,,CEFGGGECDFCCFFFA88,4,988?7==@,8++,9,@,AF=4A+,=95>84++,,9,+6)36=9,7CFC<=,,,8D,=6>=989+?+C:C5=*)@@35@5CCCC5*24;7C=*)522*:?@DCE*1=*3*(/*-07)()*0:20,).78(())-->9B25DB/(,23-1--*(,)-(-((*1,30(0(.(12527535---,(1,()(,(-(,1((.4-,,1(((---,,(((4.5*1*4((-
@M02996:162:000000000-B87FG:1:1101:13014:3013 2:N:0:TAGCGCTC+TATCCTCT
GACTACACGGGTATCGAATCCTGTGTGCTCCCCACACTTTCGCGCCTCAGCGTCAGGTACAGTCCAGTAAGGCGCCTTCGCCACTGGTGGGCCTCCCAATCTCTACGCAGTTCACCGCTACACTGGGAATGCCACGTACCTCTCCTGCACGCAAGCCAACCAGAATCAAAAGCAGTTCCCACAGTGAAAGAAGGACTTGCACGCCAGACGTAGGCGGCGGCCGACGAGACCGGTACGCCCAAGAAGTCCGGACAAAGCTGGCCCCCTACGGAGTACCGAGGCTGCTGGCACGGGGGGAGCG
+
@@-,6;CCBDD+@,B,96,B<CC,,<C9,,;,,;+@,;,,,8C@8:,B<BE@66@B,CFFGGFGGCFECDF,FB++,,9A76?FF=@,:,+,9,=,CA=,,+,+9C>+=++,,4,:8>*064,@EFFA:,,466E++@=>+*5++,5A:F55C3=DFGGF3::,@;5,27@?89C,4=A6EF7,@2:@0@,:9>C:),*:.4)/<>93=4//5).:0))-21(--3,(-/,-)(-(-(/*(-((0())2-.447(*.(),,1.(1,(,4---((.-)-(,10(.().4(,),0)*2*(-,(
@M02996:162:000000000-B87FG:1:1101:21111:3023 2:N:0:TAGCGCTC+TATCCTCT
GACTACACGGGTATCGAATCCTGTGTGATCCCCGCACCTTCGTGCCTCAGCGGCAGGGTCGTGCTCGCCAGCTGCCTTCGCGATCGGGGGTCTGTGTCAACTCTAAGCATGTGACCGCTACAGGACACATTCCGCCGGGGCCGTGCGCACGCTAGATAAGCAGGATCAATGGCAGCCTCCGAGAGGAGCGAGGAGAAGGCACCACGGACATACGCAGCCGCCTACGCACCCGTTAAACCAAAGAAAGCAGGATAACGCGCGGAACAGCCGGATAAGCGAGGCAGCGGGGACGGGGAGAGAG
+
@@-,8CEFEDD+@,<,96,,C@C,,<CA,,,6,8+@++,,,9;@8,,B6?C8+66@+@,CF6FF@98@+6@E<?,,,,,?,=64@=@+=+++6?8@554,3+,+6?@A9,,9,6,,8:*063:=@F,88,,,8@:C>E*>9)93348=)/)(*48?4CEC9:8*:);0>+>8*8D5F*,8387**1,7(*:4@@*4(*)3.*-73)429)0.5),>1)*-14(-(466(/((1,,-.),*,44:5?((2..-)1-0-,((-)-()(((-((-(()))-,-,0(-,(--(4,-))/**-,(,
@M02996:162:000000000-B87FG:1:1101:21105:3041 2:N:0:TAGCGCTC+TATCCTCT
GACTACACGGGTATCGAAGCCTGGGTGAGCGCCGCACCTTCGTGCCTCAGCGGCAGGGTCGTGCTCGCCAGCTGCCTTCGCGATCGGGGGGCTGTGTCATCTCTAAGCAGTTCACCGCTACAGGACAAATGCCGCCGGCGCCGTGCGCACGCTAGAGAAGCAGGATCAATGGCAGCCTCCGAGTGGAGCGAGGGGAAGTCACCACTGACATACGCATGCGCCGACGCACCAGGAGAACACAAGAAAGCCGGATAAAGGACGGAACCGCAGGAGGACCACGGCAGGAGGGCAGGGGGAAGGG
+
A<-866CFBCD+7,6,66,+6,;,,68D6,+++866+8,,,:69B,,:<9:@++6@+@:CC=F7D,8C+4FF8EC,,9,9+7B8@=:+:+**4<,33,2,,+,12<C+93,,,4,84(01)4?@FFC*4,+++=*>DC58<>>))278.1)(*21<+<CEC6.*2)*27+39*7C540(0:/:*2/,/.:C;>)),(*)..+.5()..8*0.)0-<()*-/,(-,4140*(.5((.,),*.413;1((0(.-().*.),(-13()-(,(-(((((,(((-,42-(,44(((-))/:*-((,
@M02996:162:000000000-B87FG:1:1101:16250:3083 2:N:0:TAGCGCTC+TATCCTCT
GACTACCAGGGTATCTAATCCTATGTGCTCCCCACGCTTTCGTGCCTGAGCGTCAGGTACAGACCAGGGGACCGCCTTCGCCGCTGGGGGGCTTCCAGATATCTACGCATGTGACCGCTACACATGGAGTGCCATAACCCTCTTCTGCACGCTAGTTTGCCAGGATCCAAGGCGTAATCGAGGTGAGCGCGACGCTTGAACGCCAGACTAAACAAACCGCCGGCGCACCCGTGACGCCCAATAAATCCGGAGAACGAGAGACACCGACGTAGGACCGAGGGAGCGGAGACGAAGGAAGCCG
+
@@-,8CCCDCD;C6<,6@,,C66,,<<=,,6:,C:@+,,,;8;@B,;;;?FC+6@C,CFEGGGFFCDG,+@FFC::,6,A,68@4=:,4+++4,8DF<@,7+,+5@6*>**737,,4539;>,D,@C<<6,,?B,;DB8C*(;+229?8*),*47,+4=<CC5*=);*7?FF8;*:>*4>>C**/222-CGB57C((*).4*3375:?)09:4F?F:)/1*33>249-(*--*-(141*1-...9))(1(0(47))-((-(*.,133912,.(5)(3(((((-4(-((-43().**0..(-
@M02996:162:000000000-B87FG:1:1101:23413:3083 2:N:0:TAGCGCTC+TATCCTCT
GACTACTCGGGGATCTAATCCTGTTTGATACCCGCACCTTCGAGCATCAATGTCAGTAACGGCTTGGAAAGCTGCCTTCGCAATCGGAGTTCTTCAGCATATCTAAGGATTTCACCGCTACACGCGGAATTCCGCCTGCCGCAACCGGACTCAAGAACGGCAGGTTCAACGGCAATTCCAAGGTTGAGCCCCGAAATTTCACAACGGACTTGAAAACCCAGCTACGCGACCTTTAAACCCAATAAATCCGGAAAACGCACGCAACCACCGTATTCCCGCGGCTGATGGCACGGAAGAGGCG
+
CCCCCF@<CED+@,8C;CA@<C@CC@EEEACC<CBF7@<8ECF@BC@EEC,<,;@E6CFFCE+8@@C@FC@FBE8E<=8A6FFCF=@:+,94@<AE,,C9?9D8@F;,@,:,;@BEC=*=?E,=44>CC7,,4=++=DD86)9CD,:+<738>BCCE,@EGC=*@*=<E,*34@C7;D8=2:=0,26<64*:>BD0,,+9?EF<3),(6)*446.+(0*4/.).)2,,(*4(*-66<20*4?0:?9A2*-)-(04*-((-4)-39:(-,-,-(()).---2;1-()..((58>)***((-(
@M02996:162:000000000-B87FG:1:1101:22016:3086 2:N:0:TAGCGCTC+TATCCTCT
GACTACAGGGGTATCTAATCCTGTTTGCTCCCCTAGCTTTCGCACCTGAGCGTCAGTGTCGGCCCAGCAGGCTGCCTTCGCGATCGGTGGTCTTCCATATATCTGCGCATTTCACCGCTACACATGGAATGCCGCCTGCCCCTACCGCACGCAAGATGTCCAGTTCGGATCCCGACCGGGGGTTGAGCCCTCGGGTGAGAAGATCCGCGTAAACACCCGCCGGCGCGCGCGGAACGCCCAAGAAATCGGGATAACGCGTGCGCCCGACGAAGTACCGCGGCAGCGGGCACGTAGGGAGCCG
+
CC<BBEFEFGG-C@<,;6;<EFC=6CCED<,6B-CC<C,,,@FC@@8@EDEC7@BCCF,CCGGEGEFGGFGGGFFC9;9CB+@@DCD8?+4,9,CFG9@,9+=,9<B+64+C,99,8=*==D,E,CCD:4,4@EEGGGGD=D5?DG8@9=*8C>9@2E@CF:8,,<CC>35039DCBGAEDG=*<04;(:06>>G1(*8A)8,.6940()9:BFFF:)56:-4996949/-()47,4(**-(.10).(515(./)7(((-4)429(3,3(-((.6)4211,(3(,--,322.00/*0-,39
@M02996:162:000000000-B87FG:1:1101:23129:3098 2:N:0:TAGCGCTC+TATCCTCT
GACTACTCGGGTATCTAATCCTGTTCGATACCCGCACCTTCGAGCGTCAGCGTCAGAAGTACTCCGGCAAGCTGCCTTCGCAATCGGGGTTCTTCGTGATATCTAAGCATTTCACCGCTACACCACGAATTCCGCCTGCCTGGCGTACGCTCAAGCTGAACAGGTCGCGCTGCACACGCGGGGGTGAGCCCCGGGAGGTCACAACACGCTGAGTCAGCCGCCGACGCTCCCTGTAAACCCAATAAATCCGGAGAACACCAGGACCTGCCGTATTACAGCGGCGGCGGGGACGGAAGGAGA
+
CC@A@FFGEGD@@,A6CF,C@9@;6ECFFA@<<FBFFF8<<CFGF++B@@EE,8@CDGG<FF<FFEEGGDF7FECE,;?DFEE:FFDED++,@,CAAFE8@3=9@FFFF,,4,@,:@)<==@4DE<CFE,4,@@CD6ECD+9?=C+16*=*8>>C,@<EFCG@,56;>C:3:8F>FFDFEGGG*/93<(2/8>BG>(*0(486765144)*3106F>:*-24(41>9(,22.*,..<A,138(4=)6)*-73(022.,(-.*365(((4((-(.)6)5,(42(-4(41((,400;**(((
@M02996:162:000000000-B87FG:1:1101:22275:3112 2:N:0:TAGCGCTC+TATCCTCT
GACTACCCGGGTATCTAATCCTGTTTGCTCCCCACGCTTTCGAGCCTCAACGTCAGTTACAGTCCAGTAAGCCGCCTTCGCCACTGGGGTTCCTCCTAATATCTACGCATTTCACCGCTACACTAGGAATTCCACTTACCTCTCCTGCACTCTAGGTCGACAGTTTCCAAAGCAGTTCAGGAGGTGAGCCCCCGCATTTCACGTCAGACTTGCCAAACCGTCGACGCGCCCGTTACACCCAGTAATCCCGGATAACGCTCGCCCCCTACGCATTACGGCGGATGCTGGCACGGGGGTAGCG
+
CCA8@EFFCED+@<<@C@AADD@6,<CDE<@,6E@@:@B<,@FAB:8FAEFEB@CBCFGGGGCFGGDCEDEFGGEE,@,DBFBFF=A,4++,@,CEEFFEEC8,=C>7C6+=9@,C=80=?D,,@FFFB8,,@DDDFGCC+:6DF9>A:=0),6=,3@E=C>8,2?D8DFGD,:D,=CEEA::13:1304D@*9?@)1+2:,-)7/)*7*+0>64ADF5/*/(.(6>(686(8(/(:>,2(44582))0-.4(..*((-(-),4>1((.-(,-().((,,-((-(..4-42<))2**--)(
@M02996:162:000000000-B87FG:1:1101:8809:3122 2:N:0:TAGCGCTC+TATCCTCT
GACTACTGGGGGATCTAATCCTGTGTGCTGCGCACGATGTCGAGCCTCAGCGGCAGGTAGCGTCCAGTAAGCCGCCGTCGCCACTGGGGGGCCGCATAATATCTACGCATGTCAACGCTACAAGAGGAATTCCACGTACGCCGCCGACACTCAAGGTCACCAGGTTCCAATGCAAGCCCAAAGAGGAGCCCAGGGTGGGCAGATCAGACATAAGGAACAGCCGAGGCTCCCGGTAGACCGAGGAAAGCGGGAGAACGATTGGAACATAGGGAGGAGCGCGGGTGCTGGGACGGAGGGAGGG
+
A@8,86CCACD+8,A,66;6,6@,,;;C,,,++76@,,,;,;C@B+,,6?;@:+@@+6C,9F,@@:C<<6EAE>+++++>7+6@,9=,4+**5*4*6>2,7+,+48;*:**7,2,861)19:,+=CCCA,++?30*2<C*),)1):>?7))(239+3<C<693*+1*<:A+037:+7*4521:+*/.735@(85<.(*)(3*-)(0,4:)*64*5?77*4*((-(34((*-()(((.),*-4(9>>(()-.-,.,2-(((-*.)*.).).(.(-4((-(((4(-().,(((-).**244((
@M02996:162:000000000-B87FG:1:1101:8813:3146 2:N:0:TAGCGCTC+TATCCTCT
GACTACTGGGGGATCTAATCCTGTTTGCTCCCCACGCTTTCGAGCCTCAGCGGCAGTTATCGTCCAGTAAGCCGCCTTCGCCACTGGGGGTCCGCCTAATATCTACGCATTTCACCGCTACACTAGGAATTCCACTTACCCCGCCGACACGCAAGGTCACCAGGTTCCAATGCAATCCCAAAGGGGAGCCCGGGGTGGGCACATCAGACTTAAGGAACCGCCGACGCTCCCGTTACACCCAGGAAATCCGGAGAACGCGTGAACCAGAAGAATGACCGCGGCTGCAGGAAAGGAGTGAGCG
+
@@<@@EFECFD+@6<66;@C@C@;,;C;<@,C:CCBB;,,;@FCC78F<?@B+8@C,<F9FF,EGCDCCCFFGE@@,:D?88=F8=A,4+++9+@6:==,@9;39E>@B++9,8,88=*==9,,@FDAC3,,7===+E88?D*=9E>F>?08ECC*45ACFF7*43;,5D;9,=;,;<>8?88,*//7:7F(:5D.(*)(./4)5@??>)*.<*5=?)*-/-(--3-((*(-/(--62,*43(4;:)6*-.8(0,*-,(,,/-.*.(.(((()).).7(,,(4--(.3(((.).*0*.4((
@M02996:162:000000000-B87FG:1:1101:8792:3149 2:N:0:TAGCGCTC+TATCCTCT
GACTACTGGGGGATCGAATCCTGTTTGCGCCCCACGCTTTCGAGCCTCAGCGTCAGGTATCGTCCAGTAAGCCGCCGTCGCCACTGGGGGTCCGCCTAATATCTACGCATGTCACCGCGACACGAGGAATGCCACTTACACCGCCGACACGCAAGTTCAACAGGTTACAATGCAAGCCCAAAGTAGAGCCCTGGGAGTGCACATCAGACTGAAGGAACCGCCTACGCGCCCGATACACCCAGTAAAGCCGGAGAACGCGAGAACCAGACGGATGAGCGGGGGGGCAGGGACGGGAGAAGGG
+
@<-,8C,@ACD+@,B,@6<,<,C,,-;?++,+78+7+,,,,8CA@@,B6?:@,,6@,<E,CF@FGDDC<CEFGB+8+4=>+,484=<,7+++9+8=@B=,A+,34<>88++9,38,85*66=++8CC@:3,,7<@++@;,2=*<?>@<9D)(=:<,41C,405,0/+3:C+851?+:12;B8:+,37>4:3(25C(-/))-0--4@???4*..*.02)1,*-(-.43(-*,,)-,-.5,*(.(.742)*-.4(0,2-(-(-1-.*402(-(-((.)29((,(((((-,((4,))*2*,((-
@M02996:162:000000000-B87FG:1:1101:25408:3183 2:N:0:TAGCGCTC+TATCCTCT
ACTACTCGGGTATCTAATCCTGTTCGATCCCCGCACTTTCGTGCATGAGCGTCATTATCGGCTTGGTCAGCTGCCTACGCAATCGGAGTTCTTCGCCATATCTATGCATTTCACCGCTACACGGCGAATTCCGCCCACCTCAACCGAAATCAAGCGTGCCAGTATCCACGGCGGGATGAGGTTGAGCCTCCCTATTTAACCGCTGACTTAACATGCCGCCTGCGCCACCCTTAAACCCCATAAATCCGGATAACGCTCGGATTCTCCGTATTACCGCGGCTGCCGGTCCGGAGTTTCACG
+
CCCCCFFEGGGGFFFFEFGGDGFGGFFGGBEEFFGGFFFGGGGGGGFFGEGFFFFFEFGCFGGGEGEFGGGGFGG@FGGGGCBFGGFGFGAFGFFGDFEFFDDDGACFDFF9ACECEAFD?CCEGGGCCD=>?EC+CGE,65DCFEFEDDFEGDDCEEGGAFE9FF+<93C>1?)*.:(;F8:6<F;F@C*(8/*.92AEA=>69336A4:<<420855473(47(,12*,:<94>?6+/3:.51.86)404<4,9(,(((*(5799>((,5.)-((-(-(--(--(((,(-)020+))(
@M02996:162:000000000-B87FG:1:1101:12913:3213 2:N:0:TAGCGCTC+TATCCTCT
GACTACCGGGGTATCTAATCCTGTTTGCTCCCCACGCTTTCGCGCCTCAGCGGCAGTTATCGTCCAGTAGACCGCCTTCGCCACTGGGGGTCCTCCTAATATCGACGCATTTCACCGCTACACTAGGAATTCCGTCTACCTCTCCGACACTCAAGAACGGCAGGTTCAAATGCAGTTCATGGGGTAAGCCCATGGAGGTCACAGCTGACTTGGCGTCCCGCCGACGCGCCCGGTACACCGAGAAAAGCCGGAAAAGGAGCGCGACCGACGAAGTACCGCGGCTGATGGGGTGGGGGGAGCG
+
@@-88CCBDDD+@,A,;6,,<,;,,;C=,,6,,C+@+,,,;8C:@6,B<?6@++@B,CF9FFFGECDCCDFFGE>+,69?,8?F?=@4:+++9,C,A?;,=2,+9C>8=++7,6,,88*0=9,3@FCC;3,,763=+@8,38*5CGF79C*)@:CDGGGD777*4**55D,4,8C,+2>+;BC**:.27+//)0;;(*)/.+7.4/6<1++/)).)-.*-*4(7,2-34*-2)(,(6),*,3(-6454*-)((0,*-(.--1(-)-(-3-,(((-.)3(((((-(..2(((,))/**-2(-
@M02996:162:000000000-B87FG:1:1101:12931:3216 2:N:0:TAGCGCTC+TATCCTCT
GACTACCGGGGGATCTAATCCTGTTTGCTCCCCACGCTTTCGCGCCTCAGCGTCAGTTATCGTCCAGTAGACCGCCTTCGCCACTGGTGGTCCTCCTAAGATCTACGCATGTCACCGCTACACTAGGAATTCCGGCTACCTCTCCGACACGCAAGAACGGCAGGTTCAAATGCAGGTCATGGGTTAAGCCCAGGGATATCACATCTGACTTGGCGTCCCGCCTACGCGCCCGGTACACCCAGTAAAGCCGGACAACGCGCGCTACCGACGTATTACCGGGGATGCTGCCACGGAGTGAGCG
+
@@-,@CECDED+@,@<;@B,<<C6,CEE9,6C@E@@+8,,,@CC@C:C<ECE,6@C,EG,FGGGGGFCFFGGGE:B,,9AB?=F8=A:?++,9,CECDB,C+@+9CB7C++9A=,,>>*==>B,8ECE;,,,7=+==C8?D6+=7C>F>D*8ECDFGGGCDC514?>CFG9:5=F,;D=1<E70617@4AC4.5C@(++.1+77339?E++.))6.45*-:90-.-,7;51()(,(6408,3(:@4).*-539511--(,,)(,14((4-(-.().--(-,(--...)(,,-0)1*2-3.(
@M02996:162:000000000-B87FG:1:1101:14930:3216 2:N:0:TAGCGCTC+TATCCTCT
GACTACACGGGTATCTAATCCTGTTTGCTCCCCACGCTTTCGAGCCGCAACGTCAGGTATCGTCCAGTAAGCCGCCGTCGCCACTGGGGGGCCTCCTAATATCGACGCAGTTCACCGCTACACTAGGAAAGCCACTTACCTCTCCGACACGCTAGGCTACCAGGTTCCAAGGCAGTTTGGGGGGGGAGCCCCCACCTGTCACATCAGACTGGGCAAACCGGCGAGGCTCCCGTTACACCCAGGAAAGCCGGATAACGCGTGCGCCAGACGAAAGACCGGGGCTAGTGGGACGAAGGGAGCG
+
@@-86;CEBCD+@,;,;6;,<@@,,<;=9,,,,C6@+,,,,8DA@++@@B@B,,6@,CF,EF8FGCCC@DGFGCB++8@888:C8=<,=+++5*@FCCA,71,*6@>5:4*,,5,,45)8993,?FFCA,*+39C4+?9<1./;8B;=5926*11*:+<:674*2*2<7C+.2.90/06>DDE**13C4/88>792(09).+6)57<<?)*(.58FB>*-*--4(-(((*--*.((..,*(.4?>?((2-.-(0-2-((,-1(-*4(.44((((...4(-(3(((-.2(1(-))/**(-((
@M02996:162:000000000-B87FG:1:1101:13324:3222 2:N:0:TAGCGCTC+TATCCTCT
GACTACAAGGGGAGCGAATCCTGTTTGCGACCCGCACTTTCGAGCATGAGCGTCGAAAAGTCCCCAGCAAGCTGCCTTCGCCATCGGGGGGCTTCCTGAGCTCTACGAAGTCAACCGCTACACCAGGAATACCGCTTGCGCCGGAACGATCCAAGAAATGCAGGCCGGGCTGAAGGGCCGGGGGGGGGCCCCGGGAGGGGACAGACCGCGTGGACGGGCGGCTGCGCTGGCGGTACGGCGAGGGAGTCCGAACAAGGGTGGCACCACGCGGAGTAGCGAGGCAGGGGGAACGAGGGGTGGG
+
@<-,8;CEEFD+8+++76+,6<;,,6;C+68+77+@++,,,8CC,@,@C=CB+,7@,B@CCCF?F<BFFCFG<=,,,9,98,84==C+=+**4,?>,8<,,+,+68:*6**7,@,8:20/2:,3BFC:<,+++38)*=**11.9<EF*0*)-<82;CGC:9?.,*0C=)2*0*1>F)9(8>CC**715(2*->>)4(*0(-/28:7434)1-(0:)())-*---(4,((*-()-((-(**-2(1)-((0-04(7,*.((--*()1((-(-(,((().,(,,23,(--,(--25)/*:(,(-
@M02996:162:000000000-B87FG:1:1101:18590:3258 2:N:0:TAGCGCTC+TATCGTCT
GACTACAAGGGTATCTAATCCTGTTTGATCCCCAGACTTTCGTGCCTGAGCGTCAGTTAAAGGCCAGCGGGCCGACTTCGCGACCGGTGGTCCGCGAAATAGCTAAGCATTTCACCGCTACACTGGAAATTCCGGCCGCCTCTACCGCACGCAAGACCGACAGGATCAAGGGCAGGACGGGAGTTAAGCCCCGGCAGTTCACGCCTGACGTGCAAGCCCGCCAGCGCACCCGTTGAAACCAGGAAAGGCGGACAAAGCGCGGACCCACCGGATTGACGCGGCTGCAGGCGCGGAGGGAGG
+
@@-88C;,;@C-@<B9C@@<<C@;,<C,,,,;6E,666,,;@C@,6,,C?CC::@C;C6@,;,A6<D,+++@+>+C+,9C7+67+6=+8++9,44+4+6,8+736<>,>,,7,6,:=)*6=B,,8,,,7,,,@D+00:++*1*=+51@9/328B3,=,*/1?5<*/0;<++885**)1(:8872**.2)2A:)))-,*04-3((4.4.5)1((.)*-./-*4((-33>9*(-*((-))0*.(-,77((1-04-.(*.((,,/,-)-(((-(-,(()),-(3(,-,..1(((,0)/**41(
@M02996:162:000000000-B87FG:1:1101:7221:3264 2:N:0:TAGCGCTC+TATCCTCT
GACTACACGGGTATCTAATCCTGTTTGCTCCCCACGCTTTCGAGCCTCAGCGTCAGTTATCGTCCAGTTAGCCGCCTTCGCCACCGGTGTTCCTCCTAATATCTACGCATTTCACCGCTACACTAGGAATTCCACTAACCTCTCCGATACTCTAGTTCGACAGTTTCAAGTGCAGTACCAGGGTTGAGCCCTGGGTTTTCACACCTGACTTGCCGTACCGCCTACGCTCCCTTTACACCCAGTAAATCCGGATAACGCTTGCCCCCTACGTTTTCCCGGGGCTGCTGGCACGTAGTTAGC
+
CCCCCGGGGGGFFGFGGCGFFGFEGGGGGCCFEGGGGFGGGGGGGGDGGFGGEFGGGGGGGGGGGGFF<FFGGGGGCEGGGFGGGEE@BCFFFFFCGF;F9DFGGGGGGGGGFGGGG=>CCEFDGGGEFA@D@FG?FGGGFD5DGGF+9C9D;@FCAFGCEGAFFFDG7D;AFFDEAFCFGGGGD?@98EF:FFG5=FFFFD?EA6@BEF>6A98::?<==65<12((/33@D;>6<<FE1;@CA?<7267-(.60-(((-1:3<;9:((.(.-)..-,,,-(4,55.,(.8.0CC9).6
@M02996:162:000000000-B87FG:1:1101:7230:3280 2:N:0:TAGCGCTC+TATCCTCT
GACTACACGGGTATCTAATCCTGTTTGCTCCCCACGCTTTCGAGCCTCAGCGTCAGTTATCGTCCAGTTAGCCGCCTTCGCCACCGGTGTTCCTCCTAATATCTACGCATTTCACCGCTACACTAGGAATTCCACTAACCTCTCCGATACTCTAGTTCGACAGTTTCAAGTGCAGTACCAGGGTTGAGCCCTGGGTTTTCACACCTGACTTGCCGTACCGCCTACGCTCCCTTTACACCACGTAAATCCGGAAAAGACTTCCCCCCCACGTATTACGGCGGCGGCTGGCCCGTGTTTCGC
+
CCCCCGGGGGG:FGGGEEFFFGFFCFEGGFFGGGGGGGC@EGGGGGFGGFGGCFEGECGGGGGGGGGGGFGGFEGGGEFFFGEEGGEFECFFGCEGGGFGFF;EFGGG>CFGCFFGG:9CDEFGGFGEF=BAEDFFGGG=DD5DDE>8*@9=@;D=DFGGG+8C=FGFGGFFGFGGFGFFFGGFADFGFGDCF>7:8CFF7FEBDF=)6A9=A9>2(69@C/(2(/3(6C13>3)46)?*(/:;4;5<6.)-(.,*(,)))*.(91,,((-.-2).(,(-,((-((,-(((-).***.2(
@M02996:162:000000000-B87FG:1:1101:9194:3287 2:N:0:TAGCGCTC+TATCCTCT
GACTACCAGGGGATCGAATCCTGGTTGCTACCCGCACTTTCGAGCATGAGCGTCGATAAGTCCCCAGCAAGCTGCCTTCGCCATCGGTGGGCTTCATGATCTCTACGCATTCGACCGCTACACCAGGAAGTCCGCTTGCCCCGGAACGATCCAAGAGAAACAGGCCAGTCTGCAGGTCAGGGGTTGGGCCCCGGTAGGGTAGAGACTGCTTGCATCTGCGCCGGGGAGCCCGGTACGCGGAGGGAGGCCGAACAGCGCCTGCACGCCGCGGATGGCCGCGGCAGATGGGCAGAAGGTGGGG
+
@@-68;=CDDD+@,B,8,;,66;,6;@,,;6,6@+@+6,,,8C@,@5@C?<@6,7@,CFG@EFFFA@C@DFCF?,,,,9?,884==@,8++,9,4,,944,+,+9<>+@4+9,944=59=+6B8EEC@?,,,7=3++@+,2:*=C68+3+5)@3;@CGGGDC=,43;?2,33,4;F9;);CD>**1555*45?>).(*2//*/9)2)/(++/,9)1)+3-1-(,(-(((*(4)(-(-(**-469)((,*-0445(*-(((-*.(*,4((--,,((.,4,,,1((().4(,(-.02;+.,((
@M02996:162:000000000-B87FG:1:1101:6714:3288 2:N:0:TAGCGCTC+TATCCTCT
GACTACTGGGGTATCTAATCCTGTTCGATCCCCGCACTTTCGTGCCTCAGCGTCAGTTGCGGCCTGGCAGGCTGCCTTCGCAATCGGTGTTCTGTGTCATATCTATGCATTTCACCGCTACACAACACATTCCGCCTGCCTCGTCCGCACTCAAGTGAACCAGTTTCAACGGCAATGCTACGGTTGAGCCGCACCATTTCACCACTGACTTGATCCACCGCCTGCGCACCCTTTAAACCCAATAAATCCGGATAACACTCGGATCCTCCGTATTACCGCGGCTGCTGGCACGGAGTTAGC
+
CCCCCGGGGGGFGGGGGFFGGGGGGGGGGFEGGGGGGGGGGGGGFFGGGGGGEFGGFGGGGGGGGGGGGGGGGGGFFFGGGGGFGGGBC8BFCFGGGGAFCBDGGGGGFFFGFFFGGAEDDFFGGGGGGGGGFGCDGGGDF<DGGG>=@D5DGEF3BCCFGGD@@CFFCEE>E9D?FGCFCGGEGGFCEFGA55D::F@*9FEEBAEFEFGFF=CA3;D@>::=1306>GF153>B<2;CF?0:9A9:635367<7....-*,,1(-..34:02).)((-4711(::702867)2**).-
@M02996:162:000000000-B87FG:1:1101:20662:3292 2:N:0:TAGCGCTC+TATCCTCT
GACTACCGGGGTATCTAATCCTGTGTGATCCCCGCACTTTCGTGCCTCAGCGGCAATCGCGGATTCGTGAGATGCCTTCGCAATCGGGGGGCTGTGTAATAACTAAGCATTTCACCGCTACACTACACATTCCTCCCACGGCATACGAATGCTAGTCCGGCAGGTTCAACGGCACTTTCCAAGTTGAGCGGGGACATGTCACCGCGGACGGGGCAGACCGCCTACGCACCCGGTAAACCCAAGAAAGCCGGATAAAGCGTGCAGCCGCCGAAGGACAGAGGCTGCTGGCACGGAGTGAGGG
+
@@-68,C@CDD78,,,66,6,,;,,;;E,,6;,86@+8,,,8C@,,,;@?6@+76@,C6CFFG+6C?6C=FGA??,,,,9,447@=C+4+**4645@@C,7+,+5<B42,,7,4,860)/1<,+5<:8:,++2+5;*C88D>E)*5/;5*0)02:+3<>C*:3***02>AEB55>*/*.*<+33+267):*4>@93)+*--3.4,)4--)),(74>B5*-*-(-.,4:>*(,)4-44),*,4(45::0*-.4(.)*.)(-,*-)*(-23-(-((.,.-.,1((,-).,,,,45)1225.(,
@M02996:162:000000000-B87FG:1:1101:6283:3297 2:N:0:TAGCGCTC+TATCCTCT
GACTACACGGGTATCTAATCCTGTTTGCTCCCCACGCTTTCGCGCCTCACCGTCAGTTGTCGTCCAGCAATCCGCCTTCGCCACTGGTGTTCCTCCTAATATCTACGCATTTCACCGCTACACTAGGAATTCCGATTGCCTCTCCGATACTCAAGATCAACAGTTTCAAATGCAGTTCATGAGTTAAGCCCATGGATTTCACATCTGACTTGCCGACCCGGCTACACGCCCTTTACACCCAGTAAATCCGGACAACGCTTGCCACCTACGTATTACAGCGGCTGCTGGCACGTAGTTAGC
+
CCCCCGGGEGGFEFFGE@F@EEFGGFGFGCEFGGGGGGCGGCFGGGCGGFGEFEEGFFGGGGGGGGGFGGFGFFGGGGGGFFGGGFFEECFFFFFGGGGGCE;FGGGC6CGGFFFFCAFDDFEGGGGFGGCCDGEDGGG9FEFDFGF7*@@DFDDC,EFGGG=<@FGGGFDFEFGFFGEFGGFEFCCGFC+=*ADFCFFEEGFFF+>AEFFFCA@:AA487>5>>EB=:FB@G;;.53C8@6.C+9)<;3),472C--,--/4<C:??>4..-,.-).,-1294:)44(4<4))213646
@M02996:162:000000000-B87FG:1:1101:17996:3297 2:N:0:TAGCGCTC+TATCCTCT
GACTACTCGGGGATCTAATCCTGTTTGCTCCCCACGCTGTCGAGCCTCAACGTCAGTTATCGTCCAGTAAGCCGCCTTCGCCACTGGTGTGCCTCCTAATATCTACGCAGGTCACCGCGACACTAGGAATTCCACTTACCTCTCCGACACTCTAGTCTACCAGGTTCCAATGCAGTTTGGGGGTGGAGCCCCCACCGTTCACAGCAGACGTGGCAAACCGGCTACGCTCCCGGTACACCCAGTAAATCCGGATAACGCGTGCCACAGACGGAGTACCGCGGCTGCGGGCACGGAGGGAGCG
+
@@-8@CEF@ED+@,6,<<C,@F@,6<CF,;66,;+@:8,,,:F@B@,B@=CB,6@B,CF,EF@?FECCCDGGGE:B,,9A88=F@?C69,,,@,@=?=B,9+969C>>=++9,@5,6=*6=8+,@ECB=,,,7ED8=F83+0+==EAF5=*),6=,@,@A998+53?6;D3;,<F<=+;@CDE**/5<5*=:6>DF24)5.5?)1A@@=31,::;FD)*./,(-.34(-*33)4-,6),*-:,:74.)*-)-(0.0--,--*()24(((---(-,).4((3(,-((-(,(-2).***-3-,
@M02996:162:000000000-B87FG:1:1101:6733:3297 2:N:0:TAGCGCTC+TATCCTCT
GACTACTGGGGTATCTAATCCTGTTCGATCCCCGCACTTTCGTGCCTCAGCGTCAGTTGCGGCCTGGCAGGCTGCCTTCGCAATCGGTGTTCTGTGTCATATCTATGCATTTCACCGCTACACAACACATTCCGCCTGCCTCGTCCGCACTCAAGTGAACCAGTTTCAACGGCAATGCTACGGTTGAGCCGCACCATTTCACCACTGACTTGAACCACCGCCTCCGCACCCTTTAAACCCAATAAATCCGGCTAACACTCGCACCCTCCGTATTACCGCGGCTACTGGCACGTGTTTAGA
+
CCCCCFECCFEGGGGGGEFCEGFFF@FFGFEGGGGGGFGGFGFFGGDGGGGGGEGFF9,6@:+@BFGCFEDGEGGGF;FGG7CC=DFGDEGFF,,99AAFCDFGG<E,@DFGCGFGE:5=CEFE8:EFFGFGADC=CDEEDE>@DE=F?D?=@3=DFGE,@AD<A9FEGG>EG>;7*;;B9>CCC*0;4;:>@*?53FFEEG=@DA@EFFFEB)/)3=>7=:0,(((..:;3CD2:44C8?43)9649>9)(,0.9....()-(1,(,31,,44)-6,-((-(,(.)5((.8))3**.))
@M02996:162:000000000-B87FG:1:1101:9207:3301 2:N:0:TAGCGCTC+TATCCTCT
GACTACCAGGGTATCTAATCCTGTGTGCTACCCGCACTTTCGAGCATGAGCGTCGATAAGTCCCCAGCAAGCTGCCTTCGCCATCGGGGTGCTTCCTGATCTCGACGCATTCCACCGCTACACCAGGAATTCCGCTTGCCCCTGAACTAACCAAGAGAAACAGACCAGGCTGCAGGTCCGGGGTGGGGCCCCGGGAAGGGACAGACTGCAGGCATCTCCGCCTGGGCGCGCGGTACGCGCAGGGAGTGCGAACAAAGCGGGGAACCCACGGATGACCGGGGCAGAGGGGACGAAGGAGGAG
+
A@-,8CCEEDD-;,<,665,CC@6,<;=,CC,67+@++,,,8F@,7;@CBCB+8@@,CFG@FGGGCCFCEFE8?44,4=A,8??=@C+7++,9,9,9?=,,2,,9@>866+9,9,9=>*==9,6DFD@:,,,6=C60D6,==0=DFF,3+5)@8DFFGGGD?8,5:CC+3,3+9CF;;:@CDD4*/556*/6=>)6(4:(/*668;)/6**,(7)/)**-2-(-(,.-(*-7)4--2-**(-((.,-(2-.4153*.(((-)-(*-((--((-((.((((,22-((-2(4(-))/**(-(-
@M02996:162:000000000-B87FG:1:1101:8334:3303 2:N:0:TAGCGCTC+TATCCTCT
GACTACTGGGGTATCTAATCCTGTTTGATCCCCACGCTTTCGTGCATGAGCGTCAGTGCAGGTACGGCAAGCTGCCTTCGCTATCGGAGTTCTGCAGCATATCTACGCATTTCACCGCTACACACTGCATTCCGCCTGCCTTCACCGCACTCAAGACCGACAGTATCAACGGCACTGCCGGGGTTGAGCCCCGACATTTCACCGCTGACTTACCAGCCCGCCTGCGCACCCTTTAAACCCAATAAATCCGGATAACGCTCGCATCCTCCGTATTACCGCGGCTACTGGCACGGAGGTGGC
+
CCCCCFGGGGGFFGFFEEGFFGFFFGGGGFFFFGGGGFGGFEFFGGGGGGGGEGGGEEDFFGGGGGGGGGGGGGGGDGGGF6CFFEECEFFBFGGGGDEGCFCFFFFE>ECFEFFGG=BGDFFGG8FAFGGGGGGGGGGGGCFGFF@@@GBDDDGGGGGGG68B;CFGGGGFGFGGFGFFGGGCFDFGFGF>EFG>(@BCCFFFF5:BFFG4@6>8;FD@C:2:69>9>E<(>7:<:2CG1<<2?><<9971:>>C-,(,-)4(/5)4(4-((..<.((--40(.))..(,4<>8*;((.
@M02996:162:000000000-B87FG:1:1101:7762:3312 2:N:0:CAGCGCTC+TATCCTCT
GACTACTAGGGTATCTAATCCTGTTTGATCCCCACACTTTCGTGCCTCAGCGTCAATGACGGATTTGTGAGATGCCTTCGCAATCGGTGTTCTGTGTGATATCTATGCATTTCACCGCTACACCACACATTCCTCTCACAGCATCCGTATTCCAGATTACCAGTTTCAACGGCAGGTCCCGCGTTAAGCGCGTGCGTTTCACCGCTGACTTGGCATTCCGCCTACGCACCCTTTAAACCCAATAAATCCGGATAACGCTCGCATCCTCCGTATTACAGCGGCTGCTTGCACGGGGTGAGG
+
CCCCCGCGGGGA<EFFG@FCFGFGGGGGGFFGGEGGGGGGGG8FGFGGGGGGGGBFGFGFFEG7,,;CEGGGGGGGGGGGGGGGFFEBFCCEFG,9@F9E;ECGFC@FGGFGGGGGG>A>CEF@8FEF@FECF=D+=9EDD:6=888AD?5;CECDGGGGGGDC3+3CFDGFGEGGFF**@@@:CDCGFDC0<:7))>?>7EFFF57(8AGE=A=4B=C8:5(662;/6C837;C?))?C;@63;6?E>20(4)6*---(-14(12).49-..4-6),)--(49()).-)5:7)22*24(
@M02996:162:000000000-B87FG:1:1101:6297:3313 2:N:0:TAGCGCTC+TATCCTCT
GACTACACGGGTATCTAATCCTGTTTGCTCCCCACGCTTTCGCGCCTCACCGTCAGTTGTCGTCCAGCAATCCGCCTTCGCCACTGGTGTTCCTCCTAATATCTACGCATTTCACCGCTACACTAGGAATTCCGATTGCCTCTCCGATACTCAAGATCAACAGTTTCAAATGCAGTTCATGAGTTAAGCCCATGGATTTCACATCTGACTTGCCGACCCGGCTACCCGCCCTTTACACCCAGTAAATCCGGACAACGCTTGCCACCTACGTATTGCCGCCGCTGCGTGCACGGAGGTAGC
+
CCCCCGFGGGGGGGGGF@FGGGFFFGGGGFFGGGGGGEGGCFGGGGGGGGGGFGGGGGGGGGGGGGGGGGGGGGGGGGGGGGGGGGGFFFCAD<EGGGFGDF8EFFGGEGGGGGGGG>>DDFFGGGGGGGGGFGGDD+=D@D?FGEA@?D+8@8?CF9DGGGDFEDDFG>E9EFGGCGEFCFFGGGFFCFCCFFGE*@AE@EF5C>AAEFG=E4=9AEG2/5>20(/,(=>>F@)6);FG<FE)@?<723=86B4F---((1.67:048,...3)-.4-,--,(-((-4671)0//2.).
@M02996:162:000000000-B87FG:1:1101:6274:3315 2:N:0:TAGCGCTC+TATCCTCT
GACTACACGGGTATCTAATCCTGTTTGCTCCCCACGCTTTCGCGCCTCACCGTCAGTTGTCGTCCAGCAATCCGCCTTCGCCACTGGTGTTCCTCCCAATATCTACGCATTTCACCGCTACACTAGGAATTCCGATTGCCTCTCCGATACTCAAGATCAACAGTTTCAAATGCAGTTCATGAGTTAAGCCCATGGATTTAACATCTGACTTGCCGACCCGGCTACACGCCCTTTACACCCAGTAAATCCGGACAACGCTTGCCACCTACGTCTTCCGGCGGCTGCTGGCACATGGTTAGC
+
CCCCCGGGGGGFFDDGC@FCDFEFFGFFFCE@FGGGGGDFCGEFGDEGGGGGGGGGFGGFCFGGGGGCGFFFGGGGE:D@F=CFGFFEFFGGGFGG,FFGCFGGFGGGEGGGDGGGGA>6CEFGGGGGGGGFFGCDGGGGG<6GG@>:5CDDE,6>EDFGGGD<EFGFEFCBEFGFFGFFE;9CFF;DE?CC>FF@EFF*@A@=C@EECACEEF55:@D5766250(32;>0*.7>EEFE;1;.:C37;6:;7D<C-----/5.9:1251..,-)4(,((,(((-4>243)(1*2<0-()
@M02996:162:000000000-B87FG:1:1101:7781:3318 2:N:0:CAGCGCTC+TATCCTCT
GACTACTAGGGTATCTAATCCTGTTTGATCCCCACACTTTCGTGCCTCAGCGTCAATGACGGATTTGTGAGATGCCTTCGCAATCGGTGTTCTGTGTGATATCTATGCATTTCACCGCTACACCACACATTCCTCCCACAGCATCCGTATTCCAGATTACCAGTTTCAACGGCAGGTCACGCGTTAAGCGCGTGCGTTTCACCGCTGACTTGGCATTCCGCCTACGCACCCTTTAAACCCAATAAATCCGGATAACGCTCGCATCCTCCGAATTACCGCGGCTGCTGGCACGGAGTTAGC
+
CCCCCGGGGGGEFCFGF@FAEGFFGGEGGEFGFGGGGG9DFEGGGGCGFFGGGFCBFFGGGGGDG,CCFFGF9EFDCDFGGGGEGGGFEFFFFGGGFGGGEF89EFGG;DEG9EEGG>>CDFFGGGGGGCGFFAGFDGGGGDFFGG>A9=DD78BA=FGGGD:,7;FFGCGFGFG6@?=F6DECF79CEEEFEBGA>CEECGFFF5==BFGFFF;83BF7::67334,6E@8FF<EE3F=@(()0955C65(-><9--(--)-,1.)5(((,-445)4-,21(-4),502)8.)**2.))
@M02996:162:000000000-B87FG:1:1101:9207:3319 2:N:0:TAGCGCTC+TATCCTCT
GACTACCAGGGTAGCTAATCCTGTGTGCGACCCGCACTGTCGAGCATGAGCGTCGAGAAGTCCCCAGCAAGCTGCCTTCGCCATCGGGGAGATTCCTGATCGCTACGCATTCAACCGCTACACCAGGAATGCCGCTAGCCCCGGAACGAGCCAAGAGAAACAGGCCAGCCTGAAGGTCCGGGGGAGGGCCCCGGGATAGGACAGACTGCTTGCAGCTCCGCCGGAGCTCGCTGGACGCCCAGGGGTGCCGAACAAGGCAGGAAACCCGCGACAGACAGGGGGTGCAGGCGAGGAGGTAGCG
+
@<-666C@CDC-;,=,6<B,C6C6,-;C686++87@++,,,:D@:@,5@=;@+,7@+CCE,EFFG<BE<<FFEB<<,,49B,68==C+4+++9,9<<??,C*+06@>>8++9,9,:4)*66=,@DGDD@,,8==6=+6,3+8*+08:3:**1D8>DFGFF79=,1:;C*643,1;E97*?B>C**/,53:8(8))-(*0(.+.41))..**.,9)0()*,2-(,(,((,*-(1(.(31/*(.,()-409,.47..*.-((-*((0(--(-((((,.(,((,((--).,,(-,)01**),)(
@M02996:162:000000000-B87FG:1:1101:22851:3336 2:N:0:TAGCGCTC+TATCCTCT
GACTACAAGGGTATCTAATCCTGTTTGATACCCAGGCTTTCGTGCCTGAGCGTCAGAAGATCCCTGGACAGCTGCCTGCGCAATCGGTGTTCTGTGACATATCTAAGCATTTCACCGCTACACAGCACATTCCGCCAGCCGCGACATCGCTCAAGGGGACCAGAATCAATGGCAGTTTGCAGGTTGAGCATGAAAATTTCACCGCTGACTTAAGCCTCCGCCGGCGCACCCGTTAAACCCAAGAAAGCCGGAAAGAGCTCGGGTCCACCGGAATACGTGGGCTGCTGGGACGGGGGAAGGG
+
CC@CCFFFFGD-C,A,;65CCEC<6@CFD9CC<C66,,,;@@C@6B9<EDFC@@CCEFFGCE,A@<CCCAFGG=EE,,@@6@FCEDD8@,,,@?=?A6?,A7=,>E@EE,,A,95:8=9==9BD,AA,?,,>EFGDG+4>+:@=CE)C@C*1@=D:CGE6C8D,@?<FF7@A6AD415*=CDE,,389:C,:A9FE5,867>37A/:5>4+8;+0;();/40-(62(41*:3*(,36),*2:(472((0,.((0(*..).(14,).),(-(-((..(.((,,(4().,(((-.)*2*,(((
@M02996:162:000000000-B87FG:1:1101:20607:3342 2:N:0:TAGCGCTC+TATCCTCT
GACTACAGGGGGATCTAATCCTGTGTGCTCGCGACGCTGTCGAGCGTCAACGGCAGTTACCGTACAGCAGGCCGCCGTCGGCACCGGGGGGCTGCCGGAGATCTACGCAGATGACCGCGACACCAGGAAGTCCGCCTACCCATCCGGTACGCTAGTGAAACAGGTTCCAAAGCAAGTACAGGGGTAAGACCTAGGAGGGCAATGAAGACTTGCGGTACAGTCGACGGTACCGGTACACGCAGGAAATGGGGAAAACGCGGGACCGCGAGGTAAGAACGGGGCGGCGGGCACGGAGGAAGGG
+
@@-,86<@CDD+@6,,6,,,,,;,,-;4,,,++768+,,,,9C@,+7,8468++6>,9E<CCB,?6CC<CFFFE++++46++6496:+4+**3*=**14*4)++2,4*1**3+2,013)198*2;AC:8*++3;55*C*;C,)2*;-*.*)(*/1++3<CC63*3*0+0<C?86D66::=CCC*113=-+2)17<>4*)(3*())199:**.-)(.-7*.+)(-(-(((*.()(-(-.+*,-(,0(-)*,.-(0(*--((()(-),(-(,-)))-)(4(,1(((,(,,(-4-0)/2*31(,
@M02996:162:000000000-B87FG:1:1101:22926:3357 2:N:0:TAGCGCTC+TATCCTCT
GACTACCCGGGGATCTAATCCTGTTTGCTCCCCACGCTTTCACGCATGAGCGGCAGTTGAGTTCTAGCAGATCGCCTGCGCAATTGGTATTCTTCGTGATCTCTACGGATTTGACCCCTACACCAAGAATTCCATCTACCTCTCCCTCACGCTAGATGATCAGGTTCCCAAGCAGTTTAAGGGGTAAGCCATAAGATTTCACAAAAGACATGATAATACGCCTACGCGAGCGTTAAGCCCAGGGAGGCGGAGAAACGCGTGGACCCGCCGAGTACCCGCGGATGCTGGAACGGGGGAAGCG
+
AB9B@EEFBCD+@@@<C<B<@@C6,6CFC,,,6C@@:6,,5<EA6@,4C=C@+8@C:CFGG@@ACFEFCEG,EDBB,,@>CCE?D=A5A,,,@,C99AE8,9,+>FD@C++,49,54)30=84@EGFG:,,,@F,=8E8E+9:DD@5F0=*:+6?F2,,,=@8,75=8+EF::AF,?+CE3:@+3;031,D***<=5,+03,;>B*-:>*57A+;F:+5/*--6-(5@(*,()/((/),*(,(,2(((),.4().*-,((,)-,*,((--((-()))((,2(--.).4(.(-53/?*13(-
@M02996:162:000000000-B87FG:1:1101:22908:3359 2:N:0:TAGCGCTC+TATCCTCT
GACTACCCGGGTATCTAATCCTGTTTGCTCCCCACGCTTTCACGCATGAGCGTCAGTTGAGTTCTAGCAGATCGCCTTCGCAATTGGGATTCTTCGTGATCTCTACGGATTTGACCCCTACACCAAGAATGCCAGCTACCTCTCCCGCACTCTAGATTAGCAGTTTCCCAAGCAGTTTAAGGGTGAAGCCAGTAGATGTCACAAAAGACTTGAGAATCAGCCTACGCGGCCGTTACGCCGAGTGAGTCAGAGTAAAGCTTGCACCCGCCGCAATACCGCGGCTGCGGGGAGGGAGGGAGCG
+
BC@<@CEFCED6@6@9<6,;,C@,,<C;9,;<@C+@@,,,,6C@C@,8C=CB+8@C6CFGG@@FE@EGDFF,FDFC,4AD:@E7=9=,9,,4,,@,9?E,4+,39CBCE,,499,,910==8:@FFGFC,,9>F8?DFF82*:DGG)@3=*)38=F,3@,339,6+?@DFG?@6?,1?;D,6@,+=8<8@@)*4?E*,3*37::@A@CC+58C*:?*++14))04)5>(*(()/,/,/**27,36)6)*.14-1)*.))),1.55((((-(,(,-.)-,,124-((-1(((-5):**,-((
@M02996:162:000000000-B87FG:1:1101:20613:3362 2:N:0:TAGCGCTC+TATCCTCT
GACTACAGGGGGATCTAATCCTGTTTGCTCCCCACGCTGTCGAGCCTCAACGTCAGTTACCGTCCAGCAGGCCGCCTTCGCCACCGGGGGTCTGCCTGAGATCTACGCATTTCACCGCGACACCAGGAAGTCCGCCTACCCAGCAGGGACGCTAGTTAAACAGGTTCCAAAGCAAGGACAGGGTGAAGCCCGAGGATGTCAGTGCAGACGTGCTGGACCGTCTACGCGCCCGTGACACCAAGTAAAGCCGGATAAGGCGTGCCCCCGACGGAAGAGAGGGGCTGCGGGGGAGGGGAGAGCG
+
@@6,@CAACDD+8,,666,66,;6,6C;,,,,6;7@+,,,,:CCB:,B<<68,,8@,CEFFF,?F:EFCEGCFC:+,,,9,648@@C7:+++9,C=9?=,7+,+4<@@3++,,6,,8>*663+4@FC<B:,,7@:C9E6,31*0*@>*3;*)*42,,4=:995,4**,2?@A,6>*);3ACCD**2/@)0;(=.:4(+)-6+)).9<A:)*,-)))45*-*(.-.40-(*-1)(-,-)+*(46.14))*-)3(.4*.(-(-/(.*,(-(-((((.(,-(,,,--((-,(((-))2*2-2(-
@M02996:162:000000000-B87FG:1:1101:23777:3380 2:N:0:TAGCGCTC+TATCCTCT
GACTACTAGGGTATCTAATCCTGTTTGCTCCCCACACTTTCGAGCCTCAGCGTCAGTTAAAGCCCAGCAGGCCGCCTTCGCCACTGGTGTTCCGCCTAATATCGACGCATTTCACCGCTACACTAGGAATTCCGCCTGCCGCTACACCACGCAAGAAGTACAGGTTCGGCCGCAGCCACGGGTTGAGCCGACAGAATTAACAACGGACAGGCAATCCCGCCCACCGCCCCCTAACACCCAGTAAATCGGGAAAACGGCTGCCACCTAGGTAATACCCGGGACGCGGGCCCGGAGGTAGGCG
+
BA<B@E,6CCD6C,6<@EC,<CC6,<CB9,;,,CBC:6,E9@FFBC,B@ECB,666,,C@<<@FGEEFGGGG@>@B,,EDFF@@,=A,9,,9@,,=,4?=9?A,@CEEC6+9,95,@>*=>9A,@EFF44,,@@@CDDD8+59=C,)850*1@BDFF,,@,@C,5*++=B@<:AD76D)*4B*==*7*078()00..,1/6CE19311(2>(3;(;/2811(,,,((-,2(,*.(..(2;2.6)*))(/37(37(/(((((*))*(,),..)).))(((4((4((47((,,48>C*+5(.-
@M02996:162:000000000-B87FG:1:1101:23759:3395 2:N:0:TAGCGCTC+TATCCTCT
GACTACTAGGGTATCTAATCCTGTTTGCTCCCCACACTTTCGAGCCTCAGCGTCAGTTAAAGCCCAGCAGGCCGCCTTCGCCACTGGTGGTCCTCCTAATATCTACGCAGTTCACCGCTACACGAGGAATTCCGCCTGCCGCGACGGCACTCAAGAAGTACAGTTTCCGCCGCAGCCATCGGTGGAGCAGATAGATGTAACAACGGACTTGCAATCCCGCCGACGCGCCCGTAACACCCAGTAAATCAGGACAACGATGGCCACCTACGTAGTACCGAGGCGGCTGGAACGGAGGGAGCCG
+
@@<<@C<FEFF;@,<6;C@9C,@=,;CB<,,,@F:F7,,,,@DE86,B@ECB,86B6;FCEGAA@EEFEFG:FCC7,,@AB@=F8=<69,,,9,9=8ED,A+=,@<@>=+,9,999@>*06=<+@CEF:99,4@6=6>D,+5*=C+)83=*0BBFFG75@A<;,,1=,?8C?CBD@>9*/>EC*<D>C(8401;D*.,37.CA03>@>(*;6@61/5)9:2,9>4,-79E1-)(,6(-**.()6*).)0.0-4)(1,-(-,6::4(5:1.4.(6).821;;((((-:(,(43)0***4((-
@M02996:162:000000000-B87FG:1:1101:21354:3396 2:N:0:TAGCGCTC+TATCCTCT
GACTACCCGGGGATCGAATCCTGTTTGATACGCGCACCTTCGAGCCTCAGCGGCAGGTGCGCCCCAGCAAGCTGCCTACGCAATCGGAGGTCTGCGAGAGAGCAAAGCATTTCACCGCGACACCTCGAATTCCACCTGCCTCGTGCGCACTCAAGAAACGCAGGGTCAACCGCGGGACGGAGGGGAGCGCCGCGATGGGACGGCGGACGAACAGTTCCACCGACGACCCCGGAAAACGCAAGAAAACGGGAGAAGGAGGGGACCAGCCGGAGAACGGCGGCGACAGGGAGGGGAAGAGGGG
+
A<-6@;CE@@C+@,6,8;,,,<;,,;;;,C<,8@+@@:,,,9CC8+9,6?C@+8@B+:EFGDG7:?BECCED854,,,988=>4==:B>++,444>C@:+8*++6?=666,,,6,,68*===+:4,5:<3+,@EFFFGFF*>?79@@*/**)?8>FFG65*7/**26CC400*22=>C47885*1/3),7*-07/,(/8888;>1<((()1475)*)*2)*,4(,-((,*(,)4-.4(*11(.4;(4(5-.,4)(*(.(--1,(*(.(,((-(..(,-(-(((,(-3(3(-())*1*(((-
@M02996:162:000000000-B87FG:1:1101:12343:3430 2:N:0:TAGCGCTC+TATCCTCT
GACTACCCGGGTATCTAATCCTGTTTGCTACCCACACTTTCGAGCCTCAGCGTCAGTAAAAGCCCAGCAAGCCGCCTTCGCCACTGGGGTTCCTCCTAATATCTACGCAGTTCACCGCTACACTAGGAATGCCGCTTGCCTCTACTTCACGCAAGAAACGCAGATTGGAACGCGATTAACGGTTGAGCCGATAGGTTAAACATTCAACTGGCAGTCCCGCCGACGCTCCCGTGAGAACCAGTAAAGCCGGACAACGAGTGCCACCTACGGAGTACCGCGGCGGCGGGCACAGAGGGAGAGG
+
AB-88CCFBED+@,;,66;6<<C6,<C;<C,,;CCC,,,,,@FABC,BADCB,@@C,CFGGGGGGEEGFEGGGC7B,@DB@B?FC99,7++,@,CE@F=4A+969CD:4++9,9,,6>*===,4@FDE=9,4>=6C8DC893*==6*33D*)BEDGGGGGEE8+2+=79EDD+3@19C*BCC*1>>62)=:)/8***,;C;<**1=8?*)2:@)/;3)/.2.6044((-;,.*4(6).8;2-.4*.)(/,0(,)(1(((-)*64*..(-(,-,..)-,10(4(,((-,3((,)/*2*-((4
@M02996:162:000000000-B87FG:1:1101:5910:3432 2:N:0:TAGCGCTC+TATCCTCT
GACTACAGGGGTATCTAATCCTGTTTGCTCCCCACGCTTTCGCACCTCAGCGTCAGTTATCGTCCAGTAGATCGCCTTCGCCACTGGTGTTCCTCCTAATATCTACGCATTTCACCGCTACACTAGGAATTCCATCTACCTCTCCGACACTCAAGAGATACAGTTTCAAATGCAGTTTATGGGTTAAGCCCATAGATTTCACATCTGACTTGCATCCCCGCCTACGCGCCCTTTACACCCAGTAAATCCGGATAACGCTTGCCACCTACGTCTTACCGCGGCTGCTGGCACGTAGTTAGC
+
CCCCCGGGGGGGGGGGGGGGGGGGGGGGGGGGGGGGGGGGGGGGGGGGGGGGGGGGGGGGGGGGGGGGGGGGGGGGGGGGGGGGGGGGGGEGFGGGGGGGGFGGGGGGGGGGGGGGG>B=DFGDFGGGGGGGGGGGGGGGGFFGGEFG?D?DGFD36@DGGGEFFFGGGGGFGFGFFG7FFGGGGFEGFGGFFFGFFGFFFGFEEFFFFFGB;FEF@CCAE>ADF998@G@FGBEFFFGG<D=4A<./22>D0=>;/,,/,14.96:032.(.-)6:B6(44;6?:?::03<00/;<.-)
@M02996:162:000000000-B87FG:1:1101:13948:3441 2:N:0:TAGCGCTC+TATCCTCT
GACTACTCGGGGATCTAATCCTGGTTGATCCCCACACTGTCGTGCCTCAGCGTCAAGGACGGATTGGTGAGATGCCTTCGCAATCGGGGTGCTGTGTGAGATCTATGCATGTCACCGCGACACCACACATTCCGCCCACAGCATCCGGAGGCCAGATTACCAGGTTCAACGGCAGGTCACGCGGGAAGCGCGTGCGAGTCAACGCGGACGGGGCATTCCGCCGAAGCACCCGGGAAAACGAAGAAATCCGGAGAAGGGTGGCAACCGCCGGAAGACCGGGGCTACGGGGAAGGGGGGAGGG
+
@@-68CCFB@C+7,6,66,6CC@,,-8A,;,66C@B:,,6,:C@B,,;<?;@666:,CFFGGE,8C<:CCGGFEF8,,=?,==,@=C+:++,9999C=@,9+,+959,4,,9,9,,80*=0446DFC::,,,3,6==CC>FDF++6:+3+*)+4;@,,@<CF3*4*4<C@EA55;E9;@*:67**125/=*.)016(*.(-+-,,)-(-))-4)4))*2.*-(,(-,:(*49)(--3(,*-223::))*-.3,0(*,(((-*()*.460--,(-,.(-((1((((-(-(2(4.)/**,,((
@M02996:162:000000000-B87FG:1:1101:19775:3452 2:N:0:TAGCGCTC+TATCCTCT
GACTACCAGGGGATCTAATCCTGTGTGCTCCCCACGCTGTCGCGCCTCAGCGGCAGTTATCGTCCAGTAGAGCGCCTTCGCCACTGGGGGGCCGCCTAATATCTACGCAGGTCACCGCTACACTAGGAATTCCAGCTACCTCGCCGACACGCAAGAGATACAGGTTCAAAGGCAGTTGATGGGGTAAGCCCAGAGAGGTAACACCTGACTGGCATCCCAGCCGACGAGCCCGGTACACCCAGGAAAGCCGGAGAAAGCGGGCCACCGACGAAAAAGCGGGGCTGCGGGGACGAGGGGAGCG
+
@<668;CCDDD+@6<,6;,,,<;6,;;=,,,6,;+7+6,6,:C@++,B;=6@++7@,<E,CF,AF@CC@CF,CB++,,,988:C8=<,:+++5*@<>>:77+5+2<>1:**2,4,,66)199,,?CCCC,++5>+;2B+2*.):3C:C.1)(:8<CFG+<7:6,3*0::E+5*7928*6*2:=**1,=)3/3)07:(*)).+.50).3:**,.;5)4)*.*-(-(4-3-*(()3-,55,*,4(3<2(,*,.-(02*.,-(,)-,*3-4(-((((((.1((1(,-((-((-(-))/**--(,
@M02996:162:000000000-B87FG:1:1101:17512:3453 2:N:0:TAGCGCTC+TATCCTCT
GACTACCAGGGGATCTAATCCTGTTTGCTCCCCACGCTGTCGTACCTCAGGGTCAGTTACAGTCCAGAAAGTCGCCTTCGCCACTGGTGGTCCGCCTAATATCTACGCAGTTCACCGCTACACGAGGAATGCCACTTTCACCTCCTGCACGCAAGGCTGGCAGGTCGGAAGGCTCGCCGGAGGTAAGCCCCGGGCTGTAACCTGACGGTTACAAAACCACCCACGTACGCGGTAGGCCGAAAAAGACGGGAAAACGGCAGGCCCCCACGTAATACCGAGGGCGCGAGGAGGGAGGGAGGAG
+
@B<,8CCCDDD+@,,,;6,6@@@6,<C?,,,66@@@@6,,;CC@C:,@<?,@;,@E,CFFGGAFGAEGGFG<FB@:,,9A:84@,=@,9,,,9+@?,?=,@+9,9<>@=+,,,9,9>>*==@,+@FCEA,,,@==68,7,6*+=?8:8:=*)@==+@6,67=8+1;D6CEGF;30@A;:BEE**2550(:C6DB<((++..0)(626(()2)98@F1:53*(4:2(.3(2,,)3(,)4*/(((3)(.(*2.-.7()(((-(9(43(4(((,((.))(((,((17>(-(-((4.5:514((4
@M02996:162:000000000-B87FG:1:1101:20718:3457 2:N:0:TAGCGCTC+TATCCTCT
GACTACTAGGGGATCTAATCCTGTTTGATCCCGACGCTGTCGTGCATGAGCGTCAGTGCAGGTACGGCAAGCTGCCTTCGCGATCGGAGGTCTGCAGCAGATCTACGCAGGTCACCGCTACACACTGCAATCCGCCTGCCGGCACCGCACGCAAGACCGACAGGAGCAACGGCACGGCCGGGGGGGAGGCCCGACAGGGCACCGCGGACTGACCAGCCCGCCAGCGAACCCGGGAAAACCAAGAAAGCCGGAAAACGCGCGCAACCGAGGAAATACCGGGGCTGATGGGAGGGAGGGAGGG
+
A@-,6;C@DFD+7,9,66,,6C;,,-;A,,,,,8+8+6,,,::@,@,@@=6@+66@,CCEFGA<CBCC::FDB?4,,,,9,88+@=@CC+,,9AE<FB:,9+,+4<9+4++9,4,,680064,6@,7,7,,,6@6?>E,>0)*=0>>@03*)5:>CFCCE775*=*2786?>*85/=7;88CC**/,7(*/4<;5;7*)(-1(40)424)*..057:)*-*-(--4(-(*,,)(-48(,*.3(.7:((*-.4(..*-(((,).()((((,(.().),(((1((-()-)(.(,5)12*(,((
@M02996:162:000000000-B87FG:1:1101:23279:3479 2:N:0:TAGCGCTC+TATCCTCT
GACTACACGGGTATCTAATCCTGTTTGCTACCCGCACTTTCGAGCATGAGCGTCGATAAGTCCCCAGCAAGCTGCCTTCGCCATCGGTGTTCTTCCTGATCTCTACGCATTCCACCGCTACACCAGGAATGCCGCTTGCCCCTGAACGATCCAAGAGAAACAGTCCAGGCTGCAGGTCCGGGGTGGGGCCCCGGGATTGGACAGACGGCTTGCAGCGCCGCCTGCGCACCCGTTACGCCCAGGGAGTCCGAACAACGCTTGCACCCCGCGTATTACGGGGGCTGCTGGCGAGAAGGTCGGG
+
CCB<@EEFEED6@6@@;FE<DAAC,CCE,CC<<B@FD+,6EBFEBC@EEFGE6@@@,CFF6CEFGFCFGGF@8E@D,;EECCC4@@D,?,,,@,EF,AE,;+;,@CECE++4,954@=9=C@=@DEEGA:,,==+==DF8D9:D8BD,9+;8BDFFGDCGFDD,6DBF+35;@?DF:DE?EGG@*;9D@*/2?A56(+5(/+6((2(/1)/3(=@4(7)-2((-(--(-*3-9(-(21/*43(,)(-(*4.40;(*-(((-*.47(49>--(((.6(2(44(-3(,55((3-0.2*+)-((
@M02996:162:000000000-B87FG:1:1101:13093:3503 2:N:0:TAGCGCTC+TATCCTCT
GACTACACGGGGATCTAATCCTGTTTGCTCCCCACGCTATCGCGCCTCAGCGTCAGTTACTGTCCAGTAGACCGCCTTCGCCACTGGTGTTCTGCCTGATATCTACGCATTTCACCGCGACACAAGGAATTCCGTCTACCTCTCCAGCACGCAAGAGTTACAGGTTCAAATGCAGTTTATGAGTTAAGCCCATAGAGGTCACATCTGACGTGCAACCCCGCCGACGCGCCCGTTACACCCAGTAAAGCCGGATAACGAACGCCACCAACGAATGACCGCGGCGACAGGGGAGAAGGGAGCG
+
AB9A8CCFBDD+@,66;<C9<C@666CF9,6,,C:@:8,,,8CC@:,@<?C@,6@B,CFG,EBFGFFCEDGGGE7:,6=AB::F==A594,4@,>E=5?,@+,64CB@>+8,,9,9>8*==88@DGFEA,,,3=,==EA9800=8FDF6D35C=CFG7@=EA8,5042<@3=515,353+5>=,,5;C*4@/*3CE*,*-.2:*.1:7>)///?9;-)2/1(,.663;0*31)4,-5-,*-2..95467-.,(0.*-((--1(-*4(,,4(,(....1((,(-(-(-1((,-)02**423(
@M02996:162:000000000-B87FG:1:1101:14149:3524 2:N:0:TAGCGCTC+TATCCTCT
GACTACTCGGGGATCGAATCCTGTTCGATCCCCGCACCTTCGTGCCTCAGCGTCAAAATGTGTCTCGCAGGCTGGGTCCACAATCGGCGTTCTGTGTGATATCTATGCATGTCACCGCGACGGCACACATTCCGCATGCGGCGGCACCATGCAAGCCCGCCAGGTTCAACGGCAGTTCCGGCGGGGGGCGCCCGGAGGGCACCGCGGACGTGGCAAGCCGCCGACGCACCCGTGAAACCGAATAAATCGGGAGAACGCGCGCAGGCGCCGGAAGACCGGGGGAGCGGGGACGGGGGGAGCG
+
@@88@CCFCDC+@,B,8@<@,C;,,CBF968,@@@C7C,,<CC@B,,;6?CB,6@:,:,C,C6F,CCF@6@FF=8@:,949C=,@=@+7+++9?9<A=@49+,+9,959,59,9,,8=*==B@CE=DC:,,,@D8C+C8=DABD4CBF6*1.D;C<=7C?*=5*+2*<:BE>*.:*+3):8*:**717(:89)0990*)(,*(-()429)/,3)4/8)*-1((-(-33(*(-*((--.,*(,(,1.))*,)(-0,*-(-(-)(()-4(-(-,((((,-(((((,((-,((-,.)/2*(-(,
@M02996:162:000000000-B87FG:1:1101:12862:3536 2:N:0:TAGCGCTC+TATCCTCT
GACTACCGGGGGATCTAATCCTGTTTGCTCCCCACGCTTTCGCGCCTCAGCGTCAGGTACTGTCCAGTAGAGCGCCTTCGCCACTGGTGGTCTGCCTGATATCTACGCATGTCACCGCTACACAAGGAAGTCCATCTACCTCTCCAGCACTCAAGAAAAACAGGTTCAAATGCAGTTTGTGAGTGAAGCCCACAGAGATCACAGCTGACGGGCTCTCCCGCCTACGCGCCCTGTACAACCAGGAAAGCCGGAGAACGCGGGCCACCGACGAAGTACCGCGGCTGCGAGCAGGAGGGGAGAG
+
A@-,@;C@CDC+@,B,665,C@@,,6CE9,6,6C+@+8,,,8C@+@,B<BCB,86B,CFF<FEFFFD9CDF,FC=7,,494B:FE8A:=+4,9,9<=,9,@+=+4C>+=++9,6,,8=*==@,EDGFFC,,,7=,?+D=,28+=@FDF6?*0D8CFFGGGE78,53+<<F,371D<B+334;=,,5;C),;5>9FF),+*0,8*-)8:B))-()/2/.7.2.(//31;(2(-*,.)6-,*-3(47:(,*-.4-7,*--((-1-1*4044-(((,.).(,,,(--(((-(((,))1**-2(,
@M02996:162:000000000-B87FG:1:1101:7172:3560 2:N:0:TAGCGCTC+TATCCTCT
GACTACTCGGGTATCTAATCCTGTTCGATCCCCGCACTTTCGTGCCTCAGCGTCAGTTGCGGCCTGGCAGGCTGCCTTCGCAATCGGTGTTCTGTGTCATATCTATGCATTTCACCGCTACACAACACATTCCGCCTGCCTCGTCCGCACTCAAGTGAACCAGTTTCAACGGCAATGCTACGGTTGAGCCGCACCATTTCACCACTGACTTAATCCACCGCCTGCGCACCCTTTAAACCCAATAAATCCGGATAACACTCGGATCCTCCGTAATACCGCGGCTGCAGGCACGGAGTTAGC
+
CCCCCGG?FGGFGFGFFFFGGGCFFEFGFECFGGDCFGGGFGGGGGGGGGGGCGGCFGEGFGGGEFGFG:+44AFBF,DEFFG:DD??CCFE9<@BF?FC@FDCEFGFCFGGGFGGG:9=CFFGGGG7FFAEEEECD6DDFEED>CAC>D5DDFGFGFFG78837?@,C,+?:9?,3;*4@8?CE4:FE,44**2:=EF44>EE@)).6;F*9+9+;A53/./3=>(4;GD;C7<<)8CEBF:?949<7302(8<2)(.,4*-(14)5392,(-.).(----,,((,.-23(0)2;*-))
@M02996:162:000000000-B87FG:1:1101:7200:3563 2:N:0:TAGCGCTC+TATCCTCT
GACTACTCGGGTATCTAATCCTGTTCGATCCCCGCACTTTCGTGCCTCAGCGTCAGTTGCGGCCTGGCAGGCTGCCTTCGCAATCGGTGTTCTGTGTCATATCTATGCGTTTCACCGCTACACAACACATTCCGCCTGCCTCGTCCGCACTCAAGTGAACCAGTTTCAACGGCAATGCCACGGTTGAGCCGCACCATTTCACCGCTGACTTGATCCACCGCCTACGCACCCTTTAAACCCAATACATCCGGATAACCCTCGGCACCTCCGTATTCCCGCCGCTGCTGGACAGGAGTTCGC
+
CCCCCFG@FGGGCCFGG@F<FFFFF<C8FEFFGDGEEFGGFGGGGGFGGGFEGEG@F,:ECFGDG<FA,,@+BFEGGEDFCCFFDFEFFFGGFGEGGGFGGBDFFFGG+6?FEAFGG8BDGEF@FGEGEEGGG8+=8@@8?>5@DG>+<=9DFCFCE8;24@@D9CDC;FEEGB7C5C56,>*;F9:C@F5>5?/5>FF*7EF(3>1(8F7@7+)17;0.264(,(.,-?:,>7:))3;8:B..)44624;1(.6*(.((-*((12013>-13(69,((((--21:42(()-00*02)21
@M02996:162:000000000-B87FG:1:1101:18420:3571 2:N:0:TAGCGCTC+TATCCTCT
GACTACCAGGGTATCTAATCCTGTTTGCTCCCCACGCTTTCGAGCCTCAACGTCAGTTACCGTCCAGTAAGCCGCCTTCGCCACTGGTGGGCCGCCTAATATCTACGCAGTTCACCGCTACACTAGGAATTCCGCTTACCTCTCCGGCACTCCAGATGGACAGGTGCCAATGCAGTCCGGCAGGTAAGCCGCAGCCTGTCACAGCAGACGTGAACAGCCGTCTACGCACCCGTTACACCCAGTAAATCCGGATAAGGCTGGCGCCATACGGATTACCGCGGCTGAGGGAACGGAGGGAGCG
+
@@6,8CCEEDD-C;@,;<5@<<@,,;CE,C6,6C8@+6,,;@FD,:,B@=;@,9@B;CFFGG,CFDD@@CGGGE::,48A@B=FE==,9,+4@+@F7?D==3,=9C>4>++,,9,,>5*6==4,@F:AB,,,@DE6=C@88*+=6CBF9=*)6>=F,@,:>98343=,=E,:58C<AC5?5::*,5<C;?EAEDDF(4+.0,94>FFF@)//(07F()5.*((//67(.*4990(-6),/,83-7:44*-.-(06*.,(.,1(-),(.(4(-(()-.4(-,(-,(,,,(((-))***-2(,
@M02996:162:000000000-B87FG:1:1101:18422:3589 2:N:0:TAGCGCTC+TATCCTCT
GACTACCAGGGGATCTAATCCTGTGTGCTCCCCACGCTTTCGAGCCTCAACGTCAGGTACCGTCCAGTAAGCCGCCTGCGCCACTGGTGGGCCGCCTAATATCTACGCATGTCACCGCTACACGAGGAATGCCGCTTACCTCTCCGGCACGCCAGAGGTACAGGTTCCAATGCAGTCCGGCAGGTAAGCCGCAGCCGGTCACATCAGACGTGCAAAGCCGTCTACGCGCCCGGGACACCCAGTAAATCCGGAGAACGCGTGCGCCAGACGTACAACCGGGGCTGCGGGCACGGAGGAAGGG
+
@@-,6;;CCCC+@,,666;,;6;=,;;9,,,,8C+8+,,,;8D@66,,@ACB,:@C,<EEFGB7FBE@@CGFGC7+,,9>8B4@==A,9,+,9+@:+?=,9+,+9<B+6++4,9,:6:*66>,+@FCC=,,3,@=C+@D8+00=+CBF030)639@,@,9;;;,,0*,5@,9,1=2;?):*::*,418*4?9EE5?(*.(/+9).;=3@)/,4>)9(.*-*-(---,-(*-1)(-(-(+*(.(6862)0-)-(0.0,(--,/-(*((.4-((((..,((-,41,4((,,(--..*1*41((
@M02996:162:000000000-B87FG:1:1101:10598:3596 2:N:0:TAGCGCTC+TATCCTCT
GACTACCAGGGGATCTAATCCTGTGTGCTCCCCACGCTTTCGTGCCTCAGGGGCAGGAACAGTCCAGCAAGCCGCCGTCGCCACTGGGGGGCCGCCTAAGATCGACGCAGGTCACCGCGACACGAGGAATTCCGCTTGCCTCTCCTGTACTCCAGCCTGGCAGGTTCAAAGGCAGCCCCGGGGGGGAGCCCCGGGAGGGCACATCTGACGTACCAGGCCACCGACGCAGACGGTACAACCAGGAAAGCCGGATAACGCGAGAAACAGAAGAAGGACCGCGGCGGAGGGGACGGAGGGAGCG
+
A<6,8;CCDDD+@,,,66;,66;,66;A,,,,6;+8+8,,,8;@8,,B@=6@++6@+CFEFG<FAACC<DFFGE:+++6>664@,==4=+++5+35><>,><,*6145:**222,848)178**=CC@C,++?@C39C5+*4)953.31:*)309<C6C=@C3***22>E+0*.>587:<CDE**/2741*,8>)4(*),,*4-)*.66)*-(.6)4)*.*.(-(-(7(*(,*,-,5),*,.(4>:,(2-.4(0-0-(((-)-(*.(4).((((..,,(,1((-((-,(-44).**/-2-(
@M02996:162:000000000-B87FG:1:1101:8988:3653 2:N:0:TAGCGCTC+TATCCTCT
GACTACACGGGTATCTAATCCTGTTTGCTCCCCACGCTTTCGCGCCGCACCGTCAGGTGTCGTCCAGCAATCCGCCTTCGCCACTGGGGGTCCGCCTGATATCTACGCATTTCACCGCTACACAAGGAAGGCCGATTGCCGCTCCGATACTCAAGATCAACAGGTGCAAAGGCAGTTCATGAGTTAAGCCCAGGGAGATCACATCCAACGTGCAGTCCAGCCGGCGCACGCTGTACACCCAGGAAATCAGGACAACGCATGCCACCGACGGAGGACCGCGGCTGCGGGCACGTGAGGAGGG
+
CC<@@CDFCED+@,@,66A@DDC,,;CE9,C<BC@@:6,6<8CC@:+@@FE@,6@B,<F<FF@FECEFCD,=FC?76,9A74=F8=A,7++8@+@BF7=,99;+>C>@8++9445,>>*06=,@EGD@B,+,@=E+=DA,+:*==EA*03+*@>9D,<F?EC5,4*3<@E,949D,+=8+4;C,,47@>,=5)5>@(*))/37));@4;)*,/=>+/03/+6(-(4(40*(-*,.)6-,2,3(:>7).*./86>:*--(-,*..0,37(-(-((-(-3--(----(-1(,(-))*2*,(((
@M02996:162:000000000-B87FG:1:1101:18847:3669 2:N:0:TAGCGCTC+TATCCTCT
GACTACCGGGGGATCTAATCCTGTGTGCTCCCCACGCTTTCGTACCTCAGTGTCAGTTACAGTCCAGAAAGTCGCCTTCGCCACCGGTGGGCCTCCTGATATCTACGCAGTTCACCGCGACACCAGGAAGTCCACGTTCCCCTCCTGCACTCAAGTCTTGCAGGTCGGAAGGCGAACCGGAGGTAAGCACCGGGCTGTAACCCTACGCTAACAAAACAACCGACGTACGCGGAACGCGCAATAAGGCGGGAGAACGCTCGCCCCCGACGAAGTACGGCGGCGGAGGGCACGGAGAGAGCGG
+
A@-,8CC@@ED+@,@,;<;;<6C;,<CF,,6,8C@@@8,,58C@,8,C@=,<,,9C,CFEGG,CFCEECFGAFC@C,,=A8B:CFCD+7+++9+@A,?A,9+,+4C>>=++,,9,,8=*==8++@FDFA,,,7EF+0,,6==*=>3:>99+)@:C,@,759?8,4;D*9BE>=*@EFD@;B>**2:;;)=C:B>D((++)9+4((080,)9:7FFFF49?5(796-4.(*(()-,24(*1-(.5*).(/,7(4>35(,(--/415(7(3(,4,<6(3011(-2((--(,(-(.5***4((4
@M02996:162:000000000-B87FG:1:1101:5502:3722 2:N:0:TAGCGCTC+TATCCTCT
GACTACAAGGGTATCTAATCCTGTTTGATCCCCACGCTTTCGTGCCTCAGCGTCAATCGCTGTTTCGTGAGATGCCTTCGCAATCGGTGTTCTGAGTAATATCTATGCATTTCACCGCTACACTACTCATTCCTCCCACGGCAACAGTATTCCAGCACAACAGTATCAAGGGCAGTTCCTGAGTTAAGCTCAGGTATTTCGCCCCTGACTTGTCGCACAGCCTACGCACCCTTTAAACCCAATAAATCCGGCTAACGCTCGCATCCCTCTTATTACCGCGGCTGCTGGCCCGGAGTTTAC
+
CCCCCGFFGGGGFDGGGFFDCEFFDFGGGFFG<FGGCFGFFGGGGGGGGGCFGCF7FGGGGG@FDEFFGGGFC<@FGGGGGGCEFFBBFFFFGGGGGGFCFFG9EFFAFAFGGCFFE=9>DEEDGGFFEEFECCFGGGGC=5@DGGBFFD<DFEGFGGGGGA=CFFG:?3@:??DGFGFFC,8EA?*?6,@DFFCEEGF7)4):5?=@EFGFFB=?9>;7:7745)7554568@>74BC85(,.*;<<23.(65);,.(/(1(()(().(-).-.)6((-3,416?:?0(-,7.:;0)))
@M02996:162:000000000-B87FG:1:1101:23694:3731 2:N:0:TAGCGCTC+TATCCTCT
GACTACAAGGGTATCTAATCCTATTTGCTCCCCACGCTGTCGTGCCTGAGCGGCAGGTACAGACCAGGGTACCGCCTTCGCCGCCGGGGGTCTGCCAGATGTCGACGCATTTGACCGCTACACATGGAGTTCCAGAAACAGCTGCGGCACTCTAGGCGGCCAGGATCCAAGGCGGAATTGAGGTGAGCGCAACGCGTGCACCCCGGACGAAACAGACCGCCCGCGCACCCGGTACGCCCAAGAAAACCGGAGAACGCATGACACAGACGTAAGACCGCGGACGCGGGGACGGAGGAAGCCG
+
A@-8@CAFFGD-C,6,6C5,;,6,,-<;,,6,,C+@+,,,;C6869,B@E;@++7@+:C,CE@AFDDEC969CB@=,,=986>+@@C+7+++4,CFD,4,,44+6@@@>++,,8,:@>*6==,@,8AC:8,,,=,20,4,*)0*031*3;*),6:,,*4*4>/*:)*:CCFF5))/0*)1<<*+2:8*-//4589,,*)-)0((,;;6(59?(83:4)72*(-3>03-(*(-/,38(4**-(.,0(((/37(45:5-((-)248*.42,(-((.).4((43((-((-(432()7**24,(-
@M02996:162:000000000-B87FG:1:1101:5488:3742 2:N:0:TAGCGCTC+TATCCTCT
GACTACAAGGGTATCTAATCCTGTTTGATCCCCACGCTTTCGTGCCTCAGCGTCAATCGCTGTTTCGTGAGATGCCTTCGCAATCGGTGTTCTGAGTAATATCTATGCATTTCACCGCTACACTACTCATTCCTCCCACGGCAACAGTATTCCAGCACAACAGTATCAAGGGCAGTTCCTGAGTTAAGCTCAGGTATTTCGCCCCTGACTTGACGCACAGCCTACGCACCCTTTAAACCCAATCAATCCGGATAACGCTCGCATCCCTCCGATTCCCGCGGCTGCTGGCCACGGGTTGAC
+
CCCCCGFGGGGGGGGGGFDGGGGGCFGGGGGFCFGGGEGGGGGGGGDGGFGGGGGGFGG8EFBFGFECFGGGGGGGGFGGGGGGGGGFGGGGGGFGGGGGFFGGFGGGFGGGGGGGG>ADGEFFGGGF9FFFGGGC8EF+=8@D+>)9?=7CEDBEGGGGG8:@=++:=9D?E?DGCFF77,6@DDEGFC81?FCECFF78@DAAFD)8<@5**00)*/0,:74:5=((=2(2>:CCEG5,63,;7?6*,)(/8;*(,,/./(,/(()(((((,)).4(21(((()).((.(0)***-,,
@M02996:162:000000000-B87FG:1:1101:23700:3750 2:N:0:TAGCGCTC+TATCCTCT
GACTACAAGGGTATCTAATCCGAGTTGCTCCCCACGCTTTCGTGCCTGAGCGTCAGTTACAGACCAGGGTACCGCCTTCGCCGCCGGTGGTCTGCCATATATCTACGCATGTGACCGCGACACAGGGAGTGCCATAACCCGCGTCTGCACTCTAGGCTGCCAGGATCCAAGGCGGAAGGGAGGTGAGCGCAACGCTTTCACCCCGGACTAAACAGACCGCCTGCGCACCCGGTACGACCAAGAAAGCGGGAGAACGCGTGCAACCGACGTATGACCGAGGCCGCGGGCACGGAGGAAGCCG
+
AB-6@CEFFGD6@,6,;E;6@+8+,-;=<,66:C@C:,,,A@6C8@,CCE<C+,@B,,C<CFFEFFFF7699CB:=,,@A@@@>C@C+8+,4@,4AA,949+,3@,@:B++9495:>>*===+=,=CD:@,>==,6=@,@6)*33+57=++13@@,4,@A,A8*@*3=DGGF5*)=?)(0;B**4;;*(2:95><((1/17@(-7@B9(6933837839>/(42647(,*(()-4442*:3(48:(4(130(45)7(-(-(*),*(-,348)(66(41,9(((4,(3-2<<(07/8*((.4
@M02996:162:000000000-B87FG:1:1101:14763:3770 2:N:0:TAGCGCTC+TATCCTCT
GACTACCCGGGTATCTAATCCTGTTCGATCCCCACGCTGTCGTGCCTGAGCGTCAGGTGCGGATTAGTCAGCTGCCTTCGCAATCGGTGGGCTGTGACATAGCGAAGCATGTCACCGCTACACATCACATTCCGCCAACGTCATCCGTACTCGAGCTCGCCAGGTTCAACGGCAGTGCCGGGGAGGAGCCCCGACATGTCACCGCGGACTTAACGTGCAGCCTGCGCACCCGGTAAACCCAAGAAAACAGGAGAAAGCTCGCATCCTCCGGAGTACCGCGGCAGCTGGAACGGGGGAAGGG
+
AB-66;CFCED+7,,666A6,6C;,CCE,,,66C@@:6,,,C@@B,<;;ECB+8@C,<EFGGG+8CCCC@FGFDAE,,@A6==4DDC,8++,9?9AEE=,4+,+6@>78,,9,9,C8=*==94@,AD<=,,,@=CDDG6+68@+6E:+:8**@8?@+@EEGC83432@CDG>;0@4AC4ADCC**/5C0132=BD@(,3/1+;;>)729)*.:*-)-.*.23(.(-(4(*-()(,-54,*42(474(.*.5<8F1*.())-)-,)(,).-(-((.-)-(,,((-,(.4(.4::)/:*-(((
@M02996:162:000000000-B87FG:1:1101:17528:3802 2:N:0:TAGCGCTC+TATCCTCT
GACTACTGGGGGATCTAATCCTATGTGCTCCCCACGCTGTCGTGCCTCAGTGGCAGGTACAGGCCAGGCAACCGCCTTCGCCACTGGGGGTCTTCCAGATATCTACGCATTTGACCGCTACACATGGAGTTCCAGTGCCCTCTCCTGCACGCTAGCTTGGCAGGTTCCAAAGCGTACGACAGGTGAGCGGCCGGCGTGGACGTCAGACCGACCATGCCACCGACGCACCCCGGACGCACAAGCAATCCGGAGAACGCGGGCCACACACGTAGTACGGCGGCGACAGGCACGGAGGGAGCAG
+
A@-,@@EA@FD+@6,,66;,,;6,,<<A,66,,;+@+,,6,9C@8B,F<?6<,8@B+CF@FFGFDFCF,CFFGE776,@?,,==D=A,74++9,CBF<9,4+,399>64++9C9,:>)360>BD8FD==,,,7@,3?@,@+)*=8,:8:=*)6+6@,,@9,<1+43+<?BAA,9*4@DABCE54?:/3-:*:DA>,,*5/.3,,6>A3()1-(8)9()945(441(4-3*(4)4997(**4(.().)(/-0(,7)7((-46)22*(-,,,(((64(4(-1(((,(-3(3(,4.02*/(,(.
@M02996:162:000000000-B87FG:1:1101:21965:3818 2:N:0:TAGCGCTC+TATCCTCT
GACTACTCGGGGATCTAATCCTGTTTGCTCCCCACACTTTCGCGCCTCAGCGTCAGTTGTCGTCCAGAAAGCCGCCTTCGCCACTGGTGTTCCTCCTAATATCTACGCATTTCACCGCTACACTAGGAATTCCGCTTTCCGCTCCGATACTCAAGATTTGCAGGTTCAATCGCAGCCCCCCGGAGGCTGGCTCGGAGACACATCGGACGCTGCCGACGAAGAGGAGAGGGGAGAGGCCGGGGGGCGCGGGAGCGGGGAAAAAGAAAGAGAGGAGAGATAAAGTAGCAGTGGAAGAGAGAGG
+
A@@A@CCFBED+@;@,C<,<@C@,,<CE,,6,8C@BC<,@<@FB@@,B<?CB88@CCEF<FFBFGEEFCCFFGEFC,,@A=B=F?=A9=,,4@,CFCDEA=9;+9CB>B++,,4,98>*==94,@FFC=,,8@EGGC+=9659CCGA39@+8@8=E22,7;;8,15:<C,7:+9DC?D=D5>*7<<51/*402)).(*)63C)4(:?9>:*--74>95177::<:(28(8((),-(((/834,1)-((/(0-4),)(.-.(9(-92(3(.(,((.4())).))))))))(()*.***,(,(
@M02996:162:000000000-B87FG:1:1101:17539:3820 2:N:0:TAGCGCTC+TATCCTCT
GACTACTGGGGTATCTAATCCTATTTGCTCGCCACGCTGTCGTGCCTCAGGGTCAGGTACAGGCCAGGCAACCGCCTTCGCCACTGGGGTGCTGCCAGATATCTACGCAATTGACCGCTACACAGGGAGTTCCAGTGCACGCTCCTGCACGCTAGCTGGGCAGGTGCCAAAGCGTACGACAGGTGAGCGGCCGGCTGGGACGTCAGACTAACCAGGCGACCGACGCACGCTGAACGCGCAAGCAGTCGGGAAAACGCGGGCCACACACGGATGAACGAGGGAGCAGGAGCGCAGAGAGCCG
+
@<-,8CCCCCD+B;,,6;,,<C<,,-<A9,,7+@,@6,,65CC@,,,B6=,@,,;C,<EEFGGFGCEFFDGGG=4>,,@?68:CD=A,=++,9,CFE,9,99,64C>46++,4@,A=8*6=>:E,A:44+,4>E,+?E,@+:*==,:33+*0+6=:C9DE818+4*3:8D,0,9*4<?AB>E54?+5077?=?2)..*:8@E(/6DEE3*0/(;(=0)9-*(--1-79(*(()5(24(**,(-48)4(/17((.(/-(--3)4(*(-((41((()-3((,((-((.3-((-()0*/*(((-
@M02996:162:000000000-B87FG:1:1101:16227:3822 2:N:0:TAGCGCTC+TATCCTCT
GACTACCAGGGGATCTAATCCTGTGTGCTCCCCATACTGTCGTGCCTCAGCGTCAGTTAAAGCCCAGCAGGCCGCCGTCGCCACTGGTGTGCCTCCCAATATCTACGCATTTCACCGCGACACTGGGAATGCCGCCTGCCTCTACTTCACTCAAGACTTACAGGTTCAAGCGCAGCCCCGGAGTGAAGCCCCGGGAGGGCACGCCTGACTTGCAAGCCCGCCGACGCACCCGATACACCCAGGAAAACCGGACAACGCACGCTCCCGACGGAAGACCGCGGCAGCTGGCACGAGGGGCGCG
+
A@-6@CEEEDD+@,9,;<5,,;;6,;CC,,,66@,6;,,,59C@B,,;6?;@,,@B,CFFFGG?FCDFCEGFGEC@++@>@84C8=C,?,,,9,@AFCE,9+,,9<>+>++4,9,,88*6==+,CFFA=,,,6@>C+D8B+)*==3*9<++*@8DFF,7=>:8,4*=:9E@>:9D@A5>BDB:*,57@4,=2:>)6(*)(/*612)683++./;?F?)*-14292>>90*39)-(()),1-2(378(.1-.435:*-(-,-)(,11(,--(((((.(,(,19(,(..3((.3))/**(-(-
@M02996:162:000000000-B87FG:1:1101:16979:3835 2:N:0:TAGCGCTC+TATCCTCT
GACTACCAGGGTATCTAATCCTGTTTGCTCCCCGCACCGTCGCACCTCAGCGTCAGTCATCGGCTGGTAACCTGCCTTCGCCATTGGGATTCTGCCAGATATCTACAGATGTCACCGCTACACCTGGAATTCGGATTGCCCCTCAGAGACGCTAGTTATGCAGGTCGCAACGCAGTCCAGGAGTTAAGCGCCGGCCTGTCACATCAAGCTTGCAAAACCGCCGACAGGCCCGTTACGCCCAAGAAATCCGAACAACGCGCGCAACAGACGTGTTACCGCGGCTGCGGGGACGGAAGGAGCG
+
A@-68CCFCCC6C6E,;@A<E9C,,;CE9@,,@6867@+,@@C:@:,F@<CC,@@C6:E,C6CG7:CCDC@E9A@F,,9ABB=,4=<,4,,,9,CFFFE,4+=,>C;<@,,9,@,C+1*6=>,=,A:?=,9,+9C=8BD9+50=DG*F:=*068=,,72,3@8,13+=8C@?8?D10*;9:@:,7+;;:4=>**?@(*0.05>4>AE=E)+/1*.@(22./.(6(6(-4*46)1-(-,*:2-.25())*-0,-5(*-(((-1--1,(.(4(-(()).4(-(-(-4((-(-39))***.2((
@M02996:162:000000000-B87FG:1:1101:12254:3837 2:N:0:TAGCGCTC+TATCCTCT
GACTACTGGGGTATCTAATCCTGTGTGCTCCCCCGACGTTCGCGCCTCAGCGTCAGTGCTGTTCAAGGAATCCGCCTTCGCCGCCGGTGTTCTGCAGGAGATCAACGCAGGTCACCGCTACACCCTGCATTCCGATTCCCTCTCCCAGACTCGAGTCCTAGAGGTTCAAGCGCACTTTCCGGGGTGGGCCCGGAGAAGTCACACGTGACACGAAAGAACGCCGACGCGGCCGGTACGACCAGGAAAGCCGAACAACGCACGGGGCCGCGGGAGTACCGCGGATGCTGGCACAGGGGTAGCG
+
@@-,6;;@@DD+8,@,66,,6,;,,6;=,,6,,878+++,,@C:884:6=9@,,8@,CE9F<FFGGGGFF,AF><,,49AB:+@C@C@=4+,>EEGGGE+A*,24:>@8++8,4,,6:*6==3@E+3,6,,,@=E?6@,>+0*=+@:FFC*:D:>,@A,E=48,43:9?FC?@5;*3:<?BCD**157//:.:8C:(+17.59@(.4:(023(.471)2-2((--349(*429((--(**,.1:>7((*-049:3*-(--()(-)((-47(-(,.-).(,3(--().4(.).))/1*-()(
@M02996:162:000000000-B87FG:1:1101:20271:3849 2:N:0:TAGCGCTC+TATCCTCT
GACTACTGGGGGATCTAATCCTGTGTGAGACCCAGGCTGTCGTGCCTGAGCGTCAGAAGATCTCTGGACAGCTGCCTTCGCAATCGGGGGGCTGTGACATATCTAAGCATGTCACCGCTACAAATCACATTCCGCCATCCTCGACATCGCTCAAGGGGACCAGGATCAAGGGCAGGTGGCAGGTTGAGCAGGAAAAGATCAACGCGGACGTAAGCCTCCGCCGGCGCACCCGTGAAACCCAAGAAATCCGGATAAAGAGCGGGGCCTCCGAAGGACCGGGGCTGCGGGGACGGAGGGAGCG
+
@@-68;@@CDD+8,9,66,6,,;;,<;E,@6,;;,@,,,,,9:@8,5@@D<B+,8CFFGG<F<9,CAF<<FFAE9,,,,9,8:7@=@7:+++5>4<E@;,7+,+5@C733,7,5336)3/32,5,7<,7,,2>C8CC*1,*7:D)=(28C)(329FEEEE778*=)0:<+<5*5C*0*(7@>:*+2,2)<*4@>F?(*/).+,42)469)*-4)4)()*-*-,,(49>0*((*-4243,*,433;1)-*,.-(0.*....-14()((((-(-((,((-(,16(,-(-,(,(-5./**-(,(
@M02996:162:000000000-B87FG:1:1101:12250:3855 2:N:0:TAGCGCTC+TATCCTCT
GACTACTGGGGTATCTAATCCTGTTTGCTCCCCCGACTTTCGCGCCTCAGCGTCAGTGCTGTTCAAGGAATCCGCCGTCGCCTCCGGTGTTCTGCAGGAGAGCAACGCAGTTCACCGCGACACCCTGCATGCCGATTCCCGCGCCCAGACGCGAGTCCTAGAGGTTCAAGCGCACGTTCCGGGTGGGGCCCGGAGATGTCACACGGGACACGCAAGACCGCCGACGCGCCCTGTACGCCCAGGAAATCCGAACAAAGAGAGGGGCCGCCGTAGGACCGGGGCAGCTGGCAGAGAGGAAGGG
+
@@68@CCCCFD+8,,,6;@@E9C,66;E9,,9BC8@78,,<@FC7@:@<ECC,,8B,CE<F6CFFFFGGF,CFC7?64=@@=,@FCC4>,,9@CFFGGC+A*92=BB:8++4,9:C>=*==@@DE+=,=,,3>=E==F,@+1*=@E=F9708B>C5=C:@;<7,420<@FGE55D*2;8;:CE/*/1C3:8-87DF(0*..+6>()3:>5*317;DF>9-/4(436(71*3(/...2-**-3(4:2-)*()-(74*.((((/-4)2,((-,,((.)(-(,,4(-2..1(,(3.)1;*..((
@M02996:162:000000000-B87FG:1:1101:24508:3924 2:N:0:TAGCGCTC+TATCCTCT
GACTACACGGGTATCTAATCCTGTTTGCTCCCCACGCTTTCGCGCCTCAGCGTCAGTTACTGTCCAGTAGATCGCCTTCGCCACCGGTGTTCTTCCTTATATCTACGCATTTCACCGCTACACAAGGAATTCCATCTACCTCTCCAGCACTCAAGAGATACAGTTTCAAGTGCAGTTTATGAGTTAAGCCCATAGATTTCACACCTGACTTGCATCCCCGCCTACGCCCCCTTTACCCCCAGTAAATCCGGATAACGCTTTCCCCCTCCGTCTTACACCGTCTCCTGGCACTGATTTCGC
+
CCCCCGGGGGGGGGGGGGGGGGGGGGGGGGFGGGGGG,BFGGDGGGGGGGGGEEEGGGFGFEGFGCFEDFFAAFFGGGGGGEGC,@CFGGEGG?DFGECFFDFGGAFGCGGGGGGGG>BDGFG,D,AFFCFGGGA?37@6=DFDD;DFFGFF8ED,@EGGDFBFGDFGG>,<EB9@??0+6@A=F9C+9F@)?5=7;FC7*30:@FFC@FG6A5*489;)4-0:4((-8B22?:=3.(C8;D4>:6)/26)/6>>C/./(,2.)2-,21((,44).)).-(((.)-.(3(5(01+30).4
@M02996:162:000000000-B87FG:1:1101:13233:3938 2:N:0:TAGCGCTC+TATCCTCT
GACTACCAGGGGATCTAATCCTGGTTGATCCCCACGCTTTCGTGCATGAGCGTCAGTGGAGGTACGGCAAGCTGCCTTCGCCAGCGGAGTTCTGCAGCATAACTACGCATGTCACCGCTACACACGGAATTCCGCCTGCCTCCACGGCACGCAAGACCGACAGGATCAAAGGCAGTGCCGGGGGGGGGGCCAGAGAGTGCAACGCTGACTAGCCAACCGGCCGGCGCGCGCGTAGAAACAGAAGAATCCGGAGAACGCGAGAAACCGACGGATGACGTCGGCTGCTGGGACGGGGGACGGG
+
B@A<86,6CCD+@,B,<6;,,=C,6C@8<,,,,;+8+8,,,8;9,B,,C8,@+,8@<;,;6CF<C:B:@@FG,?4,6,99888+96=:=,,,4C=<F,?,4+9+9B>=4++9,9,C6)*6=9,@6C::?+,,@=30=6,3+)*6=+0+<?*)@8;>5CE>EE=*1*;796DA,3*49F4BCCE**/(/(2*(8.*.(+*).+)(3)441**((0,)4)),*-((,,((-*,,)((--)0*(()(0.))2-.-(0.*-(((,)-(0491(--1-((.(((,-(-(,..((,.-7)***(,((
@M02996:162:000000000-B87FG:1:1101:25066:3953 2:N:0:TAGCGCTC+TATCCTCT
GACTACCAGGGTATCTAATCCTGTTTGCTCCCCACGCTTTCGTACCTCAGTGTCAGTTACAGTCCAGAAAGTCGCCTTCGCCACCGGTGTTCCTCCTGATATCTACGCATTTCACCGCTACACCAGGAATTCCACTTTCCCCTCCTGCACTCAAGTCTTGCAGTTCGTAAGGCTAACCGGAGTTACGCCCCGGGCTTTCACCCTACGCTTACAAAACCACCTACGTACTCTTTACGCCCACTAATTCCGGATAACGCTCGCCCCCTACGTATTACCGCGGCTGCTGGCCAGTCGGTTCCCG
+
CCCCCFGGGGGGGGGGFFGEFGGFGGGGGD@DGGGGGGGGGGGGFGGGGDGGGGGGGGGGGGGGGGGGGGGGGGGGGGGGGFGGGGGGGFCEFGGGGGDGF<FGFGFEGGGGGGGF@=?8==BDGFGGGGGG9=ADGFGGD5D6?EDGFGFF=EFGGGGGGGDDFFGGGBFFG?8FF==BCGECF+:+=EG=D??8=FFEFGB@995@=517@85;>?F>A->32/)//?<EG5)(66CE((6(19).263(4=3*--(,-1309,:::3..(-.)(---,,(-))((((,,*)/1*4(.(
@M02996:162:000000000-B87FG:1:1101:13242:3954 2:N:0:TAGCGCTC+TATCCTCT
GACTACCAGGGTATCTAATCCTGTTTGATCCCCACGCTTTCGTGCATGAGCGTCAGTGCAGGTACGGCAAGCTGCCTTCGCGATCGGAGTGCTGCAGCATATCTACGCAGGTCACCGCGACACACGGCATTCCGCCTGCCTGCACCGCACGCAAGACCGACAGGATCAACGGCACTGCCGGGGGGGAGCCCCGACATGTCACCGCGGACTTACCAGCCCGCCGGCGCAACCGGTAAACCCAAGAAAGCCGGATAAGGGCCGCAACAGCCGGGATACCGGGGCTGGTGGCACGGGGGACGGG
+
@@6,8CEEEED-C,A,665,C6C,6-;E,66,,;@@+8,,;@C@86;@CA@B+,@B,CFGGGFEFEDGEDGGD?,A,,=A8688D@CFC,,,9AEFGG@,=3=,>CB+=++9,9,,6=*===+@C+:>>+,,@=AD+D8,61?DDD@F9@*)B>?FGGGG7C5*=**;F?E>8?C,;CBBCDC**/4<(/8-7:7>(+*.-3539.4>>5*6296;(75-/---(-(,(/2()3--9),*4:((87509-.,(0.*,((--)-(1((.3-((((..)-((-(,-(..,.352.)/2*-(((
@M02996:162:000000000-B87FG:1:1101:25062:3972 2:N:0:TAGCGCTC+TATCCTCT
GACTACCAGGGTATCTAATCCTGTTTGCTCCCCACGCTTTCGTACCTCAGTGTCAGTTACAGTCCAGAAAGTCGCCTTCGCCACCGGTGTTCCTCCTGATATCTACGCATTTCACCGCTACACCAGGAATTCCACTTTCCCCTCCTGCACTCAAGTCTTGCAGTTCGTAAGGCTAACCGGAGTTAAGCCCCGGGCTTTCACCCTACGCTTACAAAACCACCTACGTACTCTTTACGCCCCATCATTCCGGATAACGCTCGCCCCCTCCGTATTACCGCGGCTGCTGGCACGTAGTTAGCC
+
CCCCCGGGGGGGGGGGGGGGGGGGGGGGGGFFGGGGGGGGGGGGGGGGGGFGGGGGGGGGGGGGGGGGGDGFGFGGGGGGGGGGFDCFFGCGGEGGGGFGFBGFGGGGGDGGGGGGG8?+=CFGEGGG:EFGGGGGGGGGGDFGGGFGFGF5DFFGGGGGFGBEGFDGGGGFFFGGFFFDEGGFC@@GFGG=DED@FFFFCGDFFFFFA>9>AF@FFFF::5.32->B9;7?C<C(36F*6=(.+9EE*6)((271---,-9?3D>0((4,2>264-7-(2-(-.)42,)28)0*0+).8
@M02996:162:000000000-B87FG:1:1101:15213:3973 2:N:0:TAGCGCTC+TATCCTCT
GACTACCGGGGGAGCGAATCCTAGGTGCTCCCCACGCTGTCGTGCCTGAGCGTCAGTAACAGACCAGGGGACCGCCTTCGCCGCTGGTGGGCTGCCATATATCGACGCAGTTGACCGCTACACAGGGAGTTCCAGAACCCTCTTCTGCACGCTAGCCTGCCAGGATCCAAGGCGGTAGGGAGTGGAGCGCCACGCTGGCACCGCAGACGAAACAGACCGCCTGCGCACCCGGAACGCCCAAGAAAACGGGAGAACGCGTGCCACCGACGTAGAACCGAGGAGGCTGGCACGGAGAAAGCCG
+
@@-8@CEBCDD+@+@+7678,,6,,;;A,,,,,;7@6,,,,9,@B@,96?:@+66?,CFFFGGGFFCF:+@FGEF@+6E?++8@+==,9++44+@FF,7,7+@+6@>83++33@:3>5<9;@,E,@@@<*,,@:,=DE,@91/+=@:?:;*)1196;<CCF8;*=68=?FG>3:D1=*6B?E**<C2*-:83571(-*744/(14BFB1)><9F?:1371:(413-34,/(3)7128(*2((.(0(.(/,.(-))/-((-(*65/49,2,,((.)(40-((-0((,,-,53(.0*0+5.(4
@M02996:162:000000000-B87FG:1:1101:9434:3983 2:N:0:TAGCGCTC+TATCCTCT
GACTACCAGGGGATCTAATCCTGTTTGCGCCCCCGACTGTCGCGCCGCAGGGGCAGGGACGTTCCAGGGAGCCGCCTTCGCCTCCGGGGGTCTATAGGATAGCAACGCAGTGCACCGCGACACCCTAGATTCCGATCCCCGCTCCCGGACGCGAGCGAAGCAGGTTCGGACGCACGTTCCGGGTGGAGCACGGAGAAGTCAGATCCGACACAAGTCGGCAACGACGGGGCCAGGAAGGCCAGGAAAAGCGAAAAAGGCGCAGGGGCACGGGAGGGCCGGGGAGGCCGGACGAGAGGAACGG
+
A@-88CCECDD+@,6,;6,6C<;,,;;;++,+6@77+6+,,:<@+@+@64+7++8@+@DFG,,,EECFDC,8FC:=++,944+@D=:+4+8+65,5:<7,8*,23B6+6++,,3,33=*3;:*=8*68>2,,64;*74,4)-):CG;*21)(317*:EG=*<(/*1:19/*0/7//0*(888C*216<,**-7:C6(2*)6+.)(*.1,.)(())/,)1,*-(-(,(((*((1,80,(+*(--37,.(*,)--).*-,(-(/31)-(-1(-,(((((-(,((,,((-,--(-.)/2*(.,(
@M02996:162:000000000-B87FG:1:1101:24522:3992 2:N:0:TAGCGCTC+TATCCTCT
GACTACTAGGGTATCTAATCCTGTTTGCTCCCCACGCTTTCGAGCCTCAACGTCAGTTATCGTCCAGTAAGCCGCCTTCGCCACTGGTGTTCCTCCTAATATCTACGCATTTCACCGCTACACTAGGAATTCCGCTTACCTCTCCGACACTCAAGCAAGACAGTTTCCAATGCAGTTCATGGGTTGAGCCCATGGCTTTCACATCAGACTTGCCTCGCCGTCTACGCTCCCTTTACACCCAGTAAATCCGGATAACGCTTGCTCCCTACGTATTACCGCGGCTGCGGGCACGTATTTAGC
+
CCCCCGGGGGGGGGGGGGGGGGGGGGGGGGFGGGGGGGGGGGGGGGGGFAFFFFFFFGGFFGGGGGGGGGGGGGGGGGGGGGGGGGGFGGGGGGFGGGGGFFGGGGGGCEGGGGGGG>ACD@FGGGGGGGGGGGGGGGGGFDFGGCBGFGFFGG?FGGG?8ED:EDGGGGGFGFGGFGFFGGGGGGFGFGGFFFGF8:FEEGF<E<8@EFGEFF;*:?G=/0-/*89/5C=@FEEFF<FEFFE):?CC*6B38D<F(.---/)47(().3444?<AFB2--437(,4(316:<.C6C:5:
@M02996:162:000000000-B87FG:1:1101:16983:4005 2:N:0:TAGCGCTC+TATCCTCT
GACTACTCGGGTATCTAATCCTGTTTGCTCCCCACGCTTTCGAGCCTCAATGTCAGTTACAGTCCAGAAAGCCGCCTTCGCCACTGGGGGTCTTCCTAATATCTACGCATTTCAACGCTACACGAGGAAGTCCACTTTCCTCGCCTGCACTCCAGCTGGACAGGTTCAAATGCAGTTCCGGGGTGGAGCCCCGAGCTGTAACAGCTGACGTGCCATGCCAGCGACACTCCCGGTACACCCAGTAAATCCGGAGAACGCGTGCCCCCTACGGATTACCGCGGCTGAGGGCACGAAGGGAGCG
+
BC@A@EAF@CD-@,@6;<,,C@C,,<CE,,,,6C@@+,,6B@F@B+,B<E,C,,;C;CFEFGA<FACFCFGGGE@:,,,9,84@==A,=++,9,CFEFF,=2@,>?>@B++,,4,56>*6?,:+@FC=?,,,7@D8A4,9+:*=D+:A0=+),3=@@,@DB?:+6++@=E,?,<C@<CC@8CE1*3/9-*4:A?DB(44*/,9*()8;>)/,48;+649/+/(..3:/(*69),-,5),*,4(675))2-04(.4*-(-,(*(,1((314(,(,)--4-,1921((---1--))/1*.1((
@M02996:162:000000000-B87FG:1:1101:23378:4013 2:N:0:TAGCGCTC+TATCCTCT
GACTACAAGGGTATCTAATCCTGTTTGCTCCCCACACTTTCGCGCCTCAGCGTCAGTTGCAGTCCAGTGACCCGCCTTCGCCACTGGTGTTCCTCCCGATCTCTACGCATTTCACCGCTACACCGGGAATTCCGATAACCGCTCCTGCACTCAAGCCCGTCAGTATCCAAAGCAGTTCCCAACTTAAAACCGGGAAGTTCACGCCAGACTTAACAGGCCGCCGACGCGCCCTTTACGCCCAACCAGTCCGGACAACGCGCGCCCCCTACGTATTACCGCGGCTGCGGGCACGGAGGGAGA
+
BC<A@EEGGGD6C6@C;F<E<E@C,-CEC,C<7EFFD,,C,@FC@@,B@ACC@:CE@EFGGG@EFECC,:,AF>CF,?EDFBBFF?C6A:,9E,C<=CC::*8,@CFFC+8=9@EE@>*=?==@CDEFE,,,7=@=CEF,6)*=C,:8:=+)@>DFGFE+8A8,@+?,?DA98AF7+5A>FG7,,=ACCC59>BD@(,+905-(8A@:1/1;C+7*1)*6*(,.6,336*7(*56-2(**44(,<(..*-;<,81*--,(.1(4<1(((-(..(.6),-43(72-((,(13:))2**(4(
@M02996:162:000000000-B87FG:1:1101:23204:4022 2:N:0:TAGCGCTC+TATCCTCT
GACTACTCGGGTATCTAATCCTGTTTGATCCCCACACTTTCGTGCCTCAGCGTCAATGACGGATTGGTGAGATGCCTTCGCAATCGGGGTTCTGTGTGAGATCTATGCATTTCACCGCTACACCACACATTCCTCCCACAGCATCCGGATGCCAGATGACCAGGTTCAACGGCAGGTCACGCGGTAAGGGCGGGCGTTTCACCGCTGACTGGGCATGCCGCCTACGCACCCGGTAAAACCAAGAAATCCGGAGAACGCACGCAGCCGCCGGAGAACCGCGGCAGAGGGCACGGAGGTAGCG
+
BCB<AFFFEED;@,E,6C,C<6;6,CCEE,,,,C:F:,,,,8CCB@,B<ACC,8:@,CFCFEG,@@@CDAFDAA<B,;@A8FE7D@C+7+6,,9,AAED,A+=,95@C>4,,,9<,@=*==9,,@DE+?9,,,,,6=F?C?DF+=@8+<6*)6=6A,,@F8D8+6+=DFAEE=ACG6C:A>,@**<03);*:):)4(*0)/>.30).4:**.204)(/*-*,(-,8>?(14,)--4-),*.:(8<:)5048<472*-(((,)--)((-(4-4((().((416(-((43(,83.)2**).)-
@M02996:162:000000000-B87FG:1:1101:23187:4024 2:N:0:TAGCGCTC+TATCCTCT
GACTACTCGGGTATCTAATCCTGTTTGATCCCCACACTTTCGTGCCTCAGCGTCAATGACGGATTGGTGAGATGCCTTCGCAATCGGTGTTCTGTGTGATATCTATGCATTTCACCGCTACACCACACATTCCTCCCACAGCATCCGGAATCCAGATTACCAGTTTCAACGGCAGGTCACGCGTTAAGAGCGGGCGTGTCACCGCTGACTTGGGATTCCGCCTAAGCACCCGGTAAACCCAATAAATCCGGAGAAAGCGCGCAGCACACGGATAACCGAGGCTGCTGGCACGGGGGGAGCG
+
B@@A@EFFEGD6@,,C@E<<@<C=6-CF<C<,6FBF7C,@A@CDC<,E@ECB8@@C,CFEGGG,,6@9C@EF<EAD,4=C:FC,D=C6@,,,@A@ECEA;@98,@6@:@,99,4,:BA*==94=DFE=?,,,@,,=CF?EFDF8D@8+<+004CDF=,=@EDD,62+CF;EB>DGG*=>6C,@++3:;*2,1*3?5/*2(04>5@)89(2+7;)//(/+/2(//)63;381.)6-4<),*431394))0-78(7:*..((-)-()(((.((-(()4(-(-,-..(.,,(.)3@3:*54>6(
@M02996:162:000000000-B87FG:1:1101:23348:4046 2:N:0:TAGCGCTC+TATCCTCT
GACTACCAGGGTATCTAATCCTGTTTGCTCCCCACACTTTCGCGCCTCAGCGTCAGATGATCTCTGGACAGCTGCCTTCGCAATCGGTGTTCTGTGACATATCTAAGCATTTCACCGCTACACAGCACATTCCGCCAGCCGCGACATCGCTCAAGGGGACCAGGATCAAGGGCAGTTCTCAGGTTGAGCAGGAGAATTTCACCGCTGACTTAATCCTCCGCCTGCGCACCCTTTAAACCCAATAAATCCGGAAAAAGCTCGGGACCGCCGTAGTACGCAGGATGCTGGCAAGGGGGACAGG
+
CCCC@FFFFGD-C,@@@E9CEEC6C;CF99C@@FGGG,,6FCFC@@,@CEEE,BBEC,EF,CEF9ECFEGFGFD8F9C?DCEF=D@C,=,,,9C9CFEEE42=,DFGFD,,C,9CF@>*6=9,=,4A4A,@,@===C+9D8=@DGG5,0635BFDFEECEE?@+::7EG,@?8:9,49*4@3@,,4:>)A679?C=*,1*;>65>)6@B8+>9+94**86*/(/13(618;(*/1?9)8*6;54=9).*40(()4*,())-1-(1,(---(-((..(((-(,),(.6730)-.)2:*(,((
@M02996:162:000000000-B87FG:1:1101:23370:4048 2:N:0:TAGCGCTC+TATCCTCT
GACTACCAGGGTATCTAATCCTGTTTGCTCCCCACACGTTCGCGCCTCAGCGGCAGATGATCTCTGGACAGCTGCCTTCGCAATCGGTGGTCTGTGACATATCTAAGCATTTCACCGCTACACATCACATTCCGCCATCCTCGACAGCGCTCAAGGGGACCAGGATCAAGGGCAGGTCTCAGGGTGAGCAGGAGAATTGCACCGCTGACTTAAGCCTCCGGCTGCGCACCCTTTAAACCCAATAAATCGGGATAACGCGCGGGTACTCCGTATTACAGGGGCGGCTGGCAGGGGGGTAGCG
+
AB@@8CEFFGD;C,@,6C,@E9C;,6;=,,6,,C:F7+,,;@@@8@,:EACC+6@FCDCE9F<<<FFFFFGGCDFF,,@A@BF=?DC6=+8,9A@AEEE9?+,,@F@A=,,,,9,,8>*===<=,,A<?,,,,94+C6,4+5:?DE)8:C:)@DDFEDEG7@D+@*=7C,<:?FD*39*<E,@,,;:D@F<9B>CB32**1,56526>=++9*+8)(/1.*.(.6:;62*3(*/;)52,*(4(8*:)4*4>>(86*-(((-76().)).--..(-)).((--(4(---41(25)***-8?(
@M02996:162:000000000-B87FG:1:1101:16630:4057 2:N:0:TAGCGCTC+TATCCTCT
GACTACAAGGGTATCTAAGCCGATGTGCTCCCCACGCTTGCGTGCCTGAGCGTCAGTTACAGACCAGGTGACCGCCTTCGCGGCTGGGGGGCTTCCAGATATCGACGCAGGTGAGCGCTACACAGGGAGTGCCAGAACCCGCTGCTGCACTCGAGGTTGCCAGGAGCCAAGGCTGAATCGAGGTGAGCGCGACGCGTTCACCCCAGACTAAACAAACCGCCGGCGCACCCGGAAGGCACAAAAAAGCGGGAAAACGGTGGCCACAGACGAAGAAACGGGGCAGCGGGGACGGAGAAAGCAG
+
A@-,8;@EFFD-@,@,;6,6<+66,;<=,,,,,;+@+8,,,8@@,,,;646@+,,8,<C<EFB?CAEF,,CAF@@+,,,96+6@==@,4+++5,3@D>>,3+3*454*8**5>>,,4/)/)2,5,@:::4+42C+;C<*3)()12+/72**,///***2*+04*:)9*7CFF*)*29*6721*1*227(*:7>>C-(*08)+,4,04(,7C>2@?F3)/-7(991(4,,*-,)4((((+2((.35(((),.(..(/(--(,*.-*(,(,((-(((((,(,((44(-204(--).**0(,(.
@M02996:162:000000000-B87FG:1:1101:17281:4092 2:N:0:TAGCGCTC+TATCCTCT
GACTACCAGGGTATCTAATCCTGTGTGCTACGCACGCTGTCGCACCTCAGCGTCAGATAACGTCCAGGTGACCGCCTTCGCCACCGGGGTTCTTCCGGATATCTACGGAGTTCACGCCTACACCCGGAATTCCGTCACCCCCTCCGACACTCAAGCATACCAGGTGCAAAGGCAGGTCGGCAGATGAGCTGCGGGAGTTAACCCCTGACGTGGCAAGCCGCCGACGGCGGGGTTACGCGAAGGGAGTGGGAGAAAGGCGGGCAACCGCCGAAGAGCCGGGGCGACGGGAGCGGGGGGAGCG
+
@@-,8CEEDDD-;;6,66;,,6;,,;C9<,;,7@+8+,,,,9CB+6,B@=@@8,8@,,C,:C,AF@EF,9CEFC7:,,@A7=4@D=C+4++,9,C9?:?+4+4+49>7@++9,9,,,0*6+@,=4@:=:+,,7D,+=6,,=8*6@EAF9;*)74;775<@79=*4*34=FGF,@;**A):*44*,+*2.,1.:.2,(*))93/38)63;)23158*-)*-*-(-(40((*(,1,()(-**(-((.(-(*.0-(.(*.((-()((1(-((-(,-((,.-(,199(((-,(((-).2*14,((
@M02996:162:000000000-B87FG:1:1101:23019:4112 2:N:0:TAGCGCTC+TATCCTCT
GACTACTGGGGGATCTAATCCTGTTTGCTGCCCCGACTTTCGCGCCTCAGCGGCAGATACGTACCAGGAAGCCGCCTTCGCCGCCGGGGTTCTGCAGGAGATCAACGCAGTTCACCGCGACACCCGGCATTCCGATTCGCCATGCCGGGCTCCAGCGAAGCAGGTTCGGACGCACGTTCCGGGGAGGGCCCGGAGATGGCACATCCGACACACGGCGCAGCCGACGCGCCCGGAACGGGCAGGAAAGCGAAACAAAGCGCGGGACCGCTGGAAGAACGCGGGTGGAGGGACAGAGGGAGAG
+
BC-6A@F@CDD+7,,,66;,@@C,,;;;6,,6,-8@++,,,8B@++,B<B,@++@@DFGEF@FDFCDGDC,4BC:B,,=948+@C==+4++,6CEGGGG7B*6+448+6+37,3,568*=78+5@+>***,,7D**3>**379**?4*)2/(649@EGG=E6;**/*77>?A879*>*(8:>C**1253*:7B>5((+)(,3,)..4135)330()-873*4(-414301(4)(((-(+*(,(857(.)()-(0,9.,---),-)(,(,-,.((.((((,(,(,,,.2(3(())3/*,,--
@M02996:162:000000000-B87FG:1:1101:10025:4124 2:N:0:TAGCGCTC+TATCCTCT
GACTAGACGGGGATCTAAACCGGGTTGGAGACCAGGACTTGGAGGCTCAGGGGCAGGTAGAGCCCAGGAAGCCGGCTTCGGCACTGGGGGTGCTCCGAAAATGTAAGCAATTGAACGCGAAAACGGGAAATGCGCCTAGCTCCACACCAATCAAGAAATACAGGTTTGGAGGGAGCTCCGAAGGTGAGGGGCGGAAAGTCAAAAGCAACTGGGAGCCGCGGCTGAGGCCCCCGTAAAGCCAGAAAAGGCGGAAAAAGGGTGGCACCGACGGAATAACGGGGGTACCGGGACGGAGGGAACG
+
A@6,@,,C@CC+@,B,6<,,;+8++BC+,,;:@E,;6,,,,6C,,B,4C,,6:+@6@FEGEG,AFF6,:,9,BC+:+8,4,86498A4++++6,9=FCE+4+,645,,7,,4,8,8310++3+@+3++5,,,7330+3,,+1*03:=*3**)64*24,,,6</,,3+**652*87*2*()*3/>,;.*(/3(08)((**))+63(53(,00.(84.,)/(*,(-13(((*(()-(-4),*,((.03((1,)((0.*-((,()(.*-(-4---(().,,((,(-())-,(-,())11*-(((
@M02996:162:000000000-B87FG:1:1101:23023:4131 2:N:0:TAGCGCTC+TATCCTCT
GACTACTGGGGTATCTAATCCTGTTTGCTCCCCCGACTTTCGCGCCTCAGCGTCAGATACGTACCAGGAATCCGCCTTCGCCGCCGGTGTTCTGCAGGATATCAACGCATGTCACCGCTACACCCTGCATGCCGATTCCCCATTCCGTCCGCCAGCGAAGCAGGTTCGGACGCACTTTCCGGGTTGGGCCCGGAGATTGCACATCCGACACACTTCGCAGCCGACGCGCCCGTTACGCCCAGGAAATCCGAACAACGCTCGCGAACTCAGGAGTACCGGGGCGGCTGGCAGAGGGGAAGG
+
BB-A@EEDFFD+@@B<<@,6C<@6,<CE9<,66@@BC:7,A@F@@::BCECB68@CFGGGG@FFGFFF@C,9F>B=,,9ABB+@E=@8>88,@EFGGGC8A?=3=BB@>++9,9,8>590064@B+>:6C,3DEG66;DBD8066E=8*=*14>CFEEGEC?@*=AC>C>E?:>D*;;8AEBC**22<4C86>>G>(0*))+.)5<14;59:2))0:373/3(409(.,*4-).3(4(**,4(,53)-*-08().*,(((-1-()-(-).(.,((..-(,33(2(-46(((-5)*/*(((
@M02996:162:000000000-B87FG:1:1101:12750:4149 2:N:0:TAGCGGTC+TATCTTCT
GACTACTGGGGTATCTAATCCTGTGTGATACCCACGCTTTCGAGCCTCAACGGCAGTTACAGGCCAGCAGGCTGCCTTCGCAACCGGAGTTCTGCGTGATATCTAAGCATATCACCGCTACAGCAGGAATGCCGCCTACCCAGCGGGTACTCAAGACAAACAGGTTCCAAAGCAAGGAAAGGGTGAAGCGCGAGCAGGTACCACAGGACGAGCAGGACGGCCAAGGACCCCTGAGAACCAAGAAAACCGGGCAAAGGGCGCATCCCCAGGGAGAACGAGGCGTCAGGGACGGAGGGAGCGG
+
@@6,6C,,@CC+8,;6665,@6@;,<;,6,6,;@7@+6,,58<@86,B@,;@++7@,;,<6C,AB,C9C,DF,?44,,@C@@>+@==6>8,,9,>+4,?,4+,+99@,=,,4,4,:8=*==9,9,4++6,,,6==DDE?8+:968E)63=+1,353,@CFG?8,,5=,?799@**,*489:C;,*3*2)*1(:/)((*2**3)/()((/)1(()()/)/(*((.,(.((*((*,(...+23<238((()-)((0.2((,(()(,*((.,((((,,),((--((-(-4(,(-())***-((-
@M02996:162:000000000-B87FG:1:1101:17347:4159 2:N:0:TAGCGCTC+TATCCTCT
GACTACACGGGTATCTAATCCTGTTTGCTACCCACACTTTCGTGCCTCAGCGTCAGTTAGAGCCCAGAAAGCCGCCTTCGCCACTGGGGGTCCGCCGAATATCTAAGCATTTCACCGCTACACACGGAATTCCGCTTACCTCTACTCCACGCAAGAACTACAGATTAGGAGGCAGTTCCGAGGTTGAGCCTCGGCAGTTCACAGCCAACTTGCAGTCCCGCCTGCGCACCCGTTACACCCACGAAAGCCGGACAACGCGTGCCACCGACGTAAGACAGCGGCTGCTGGGACGGAGTGAGGG
+
A@-88C@,8BC7@,A,;@56@@@6,CC99C6,,C68,@,,,8C@B8,,@=C@8,@C,<6;@E<EF,C,CEGGFB:F,,@A8,6?49=,4+4,@:C,6864A+,+@,@,9,,4,45A=>56=E8,6644?+,,@D6++6=896+==30@*6*)@=CA@C,@8?=,,++,57,9@>DA+=AA:CE1,*:95,,(2//8-,+97,**0.,,:)2.)27/.;2./.(//:139*3,*(----28,(-,7<(,2-590721-(--,/(.04(,44-(((.421(3((--(..4(..-))1*263((
@M02996:162:000000000-B87FG:1:1101:17326:4160 2:N:0:TAGCGCTC+TATCCTCT
GACTACACGGGTATCGAATCCTGTTTGCTACCCACACTGTCGTGCCTCAGCGGCAGTTAGAGCCCAGTAAGCCGCCTTCGCCACTGGGGGGCCTCCGAAGATCTACGCATGTCACCGCTACACTCGGAATTCCGCGTACCTCTACTCCACGCAAGAACTACAGGTTGGGATGCAGTTCCGAGGGTAAGCCTCGGCAGTGCACATCCAACGTGCAGTCCAGCCTGCGCACCCGGTACAGCCAGGAAAGCCGGACAACGCGTGCCACCGACGAATGACCGCGGCGGGTGGCACGAAGGTAGGG
+
8@-,6=@CCDD+76@,96,866;,,;;A96;,6C,@,;,6,9:@,6,A6=CB++@@,CEEGG<4D<CCCCGEGE++,,,?,84@==C,4+++@+@FFEC+5+,53<>58**7,6,365*99B,,6@@@B*,,6AE)/==>+)*;:56A68)(34:FG6+2+<.2<*057@+0*7D+1C2>>CC7*93C<++.<@C>0*/)-0.).7524)*-(>>*()*.+,(.(4(9(*32)4,-.),2(40<>:((*-.--..*-((,-/,.*4(,(-((((-..-((,4,3(--1(2)3))12+-,((
@M02996:162:000000000-B87FG:1:1101:12764:4165 2:N:0:TAGCGCTC+TATCCTCT
GACTACCGGGGGATCTAATCCTGTTTGCTCCCCACGCTTTCGAGCCTCAACGGCAGTTACCGTCCAGCAGGCCGCCTTCGCCACCGGGGGGCTTCCTGATATCGACGCAGTTCACCGCGACACCAGGAAGTCCGCCTACCCATCCGGTACTCTAGTTAAACAGGTTCCAAAGCAAGTACAGGGGTAAGCCCTAGGAGTTCACTTCAGACTTGCGTGACCGGCTACGAGGCCGTTACACCCAGGAAAACCGGAAAACGCATGCCCCCTAAGGAGGAGCGCGGCTGCTGGAACGGGGGGAGCG
+
B@A<@CF@@ED+@,6,;6,66@C6,<;A,,,,6C:@+,,,,8C@86<8C9C@++8@,<FEGFFGG:EFFFGGGC:7+8=A+448D=@+=+**1<<BFC<,711*:FC:8**7,4,84:)17>:FFCDCE*0+<:8C388AF2)9*;3*)7*)02:+22CFC?:*31*0:CFF?6>*1:A6:CD**/.=202(0)9:1*)).+)),9:4>)0-4)4.,)2-*,(,(41((24(),-(.),*(3(8>2(,*-5((0.*,--(-2.(*-(((...((-(((,-,1--(,.4(,54))*2*-,(-
@M02996:162:000000000-B87FG:1:1101:20451:4186 2:N:0:TAGCGCTC+TATCCTCT
GACTACACGGGTATCTAATCCTGTTTGCTACCCGCACTTTCGAGCATGAGCGTCGATAAGTCCCCAGCAAGCTGCCTTCGCCATCGGTGGGCTGCCTGAGCTCTACGCATTCCACCGCTACACCAGGAATGCCGCTTGCCCCGGAACTATCCAAGAGAAACAGGCCAGGCTGCAGGTCCGGGGTGGGGCCGCGGGATGGGAAAGACTGCGTGCACCTCCGCCGGCGCTGCCGTTACGCCCAGTGGTTGCGAACAAGGAGTGCAACCCGCGAAGTACCGCGGAGGCGGGCAAGAAGGTGGCG
+
@@@,@CDFBCD+@,@C@<;,CC@;,<;C,;C,,86@+@,,;@FCB@;@@EFC+67@,CFGFGGFFDBF@AGGEB<?,9,986=,@=@,8++,@,BF<??,,+,395944++9,9,98:*===,4@FC=:,,4@C8CDF+788:D8@@,3+5)@=CC?CEF718,;5CC36,3*3?F3A8@CDE4*/27(=*6=>59(*8.(3((.8...)*-(0)0()1-/-(,(41((/.3*--(2,**,4,,))((1,.4353*.(((.*--0.-79-(-(,.))-((2(-4((-3(-(-).2*2(,(-
@M02996:162:000000000-B87FG:1:1101:24526:4197 2:N:0:TAGCGCTC+TATCCTCT
GACTACTAGGGTATCTAATCCTGTTTGATCCCCACGCTTTCGTGCCTCAGCGTCAATGACGGATTCGTGAGATGCCTTCGCAATCGGTGTTCTGAGTAATATCTATGCATTTCACCGCTACACTACTCATTCCTCCCACGGCATCCGTATTCCAGCACCGCAGTATCAATGGCAGTTCCCAGGTTAGGCCCGGGCATTTCACCACTGACTTGCGGCACAGCCTACGCACCCTTTAAACCCAATAAATCCGGATAACGCTTGCATCCTCCGGATTACCGCGGCTGCTGGCAGCGGTTTAGC
+
CCCCCGFGGGGGFGGGGGGGGGGGGGGGGGFGGGGGGGGGGGGGGGGGGGGGGGGGGGFGGGG@FGGEFGGGGGGGGGGGG:CGGFEGGGGEGGGGGFFGCFGGGGGGGGGGGGGGG>BGDFGGGGGGGFGGGGGGGFFED@D6FFAFFGFEFFGGFGGGGGFCEFGGGFFFGD>EFGFF>B8@FGFGEEGFBBDBDCFFFGC@BABEFFF@E55@(8*84535>>B<BGD0CEF);<FCD(64AEEFFFFFB>>G--(--1).*5<<?;((425AA23424974:,5((((001*25.)
@M02996:162:000000000-B87FG:1:1101:19121:4211 2:N:0:TAGCGCTC+TATCCTCT
GACTACAAGGGGATCGAATCCTGTGTGATCCCCAAGCTGTCGTGCATGAGCGGCAGGGCAGGTACGGCAAGCTGCCTTCGCGATCGGAGGTCTGCAGCAGATCTACGCAAGTCACCGCGACACACGGCATTCCGCCTGCCAGCACCGCACTGAAGACCGACAGGAACAACGGCACTGCCGGGGGGGAGGCCCGACAGGTCACCGCTGAAGTACCAGCCGGCCGGCGCAACCGGTAAACCGAAAAAAACGGGGAAAAGACCGACGCACCCGGAGAACCAGGGGTGGCGGGCAAGGGGGAAGG
+
@@-,6;CECFC+@,,,86,,6<;,,<;A6,,,,;,;,,,,,9:669,@E<,@++@@+@@FFG,?E@CFCCFG@=,,,,49,888@=CEC++,9AEDFB=,9+,+49>+=++9,9,84=*6=3+@@+3==+,,,=+=9F68+)0=CG@F59*)769F9EGECC=*=);:?:?>*:)0273>>>=**)-/(**45)14(*/)5+,3(),()*2.-7::1))(*((-(--((*.()((-)),*,-1-)-(-)()(-0(2((((()(()(,((-((-((..(((((((((-((((-.)*8*4((,
@M02996:162:000000000-B87FG:1:1101:8413:4251 2:N:0:TAGCGCTC+TATCCTCT
GACTACACGGGTATCTAATCCTGTTTGCTCCCCACGCTTTCGCGCCTCAGCGTCAGTTACTGTCCAGAAAGCCGCCTTCGCCACTGGTGTTCTTCCCGATATCTACGCATTCCACCGCTACACCGGGAATTCCGCTTTCCTCTCCAGCACTCAAGAACAACAGTTTCAAATGCAGTCCCGCAGTTAAGCCGCGGGTTTTCACATCTGACTTGCCATTCCGCCTACACGCCCTTTACACCCAGTAAATCCGGACAACGCTCGCCACCTACGTATTACGGCGGCTGCTGGCCCGTAGTTAGC
+
CCCCCFFGGGGFFGGGDCFCFGGFGGGGGGFFFGGGGGGGCFGGGDGGGGGGFGGGGGGGGGGGGGGFFGGGGGGGEGGGGGGGGGFFFGGDFFGGGGGGCDDGGGGGDGCFFFGGE>ACCEFGGGGGGGGFGFGGGFFEGDFGGFDGFGFEGDGGDGGGGG:<@CFEFFCFGFGGFGFFGGGGGFEGFGGF;;D;;FFFFDC3=@CEE4;ACFA@>F>;C:/33;@89C>>7:26ABFG???AFFB<930(-747--,--143D6:341..43-6((-,,(((4352((49).2*3-5<
@M02996:162:000000000-B87FG:1:1101:12546:4262 2:N:0:TAGCGCTC+TATCCTCT
GACTACTCGGGGATCTAATCCCGTTCGCTACCCGAGCTTTCGCGCGTCAGCGTCAGGTAAAGCCAAGCAAGCCGCCTTCGCCGCCGGTGGTCCGTGCGAGAGCAAAGCAGGTCACCGCTCCACCGCAAGGGCCGCTTGCCCCTGCTGCACGCTAGTCTTCCAGGTCGGAGCCCAGTTCCCCGGGTGAGCCGAGGGATGTCAGACCCCGCGGAAAAAAAAGCCGAAGAGAGCAGTAAGCCGAGGGAGGCCGAAGAACGGTAGAAAAGGCCGGCAGACCGGGGCTGCAGGGACGAAGGAAGC
+
A@868CCFBCC+@,@,;<@@,FB;,CBC7@@,,67@:+,,58BB+++@:?C@,86@,CFGGGGGGGFGFFGFGE::,?,??48@@@C+>+8,9+,8FEE+>*628BB,=,+,,6,,653+=>,DEEGE@++3@:C*;DD,CB*;C6.?/;)(412,=<,BE9;,4;<D<EE)*.;+;7?*23:2/1,74AE0>:C?.:9).04:<@:39))42@BF>:C3*4(-(-,3(*-)2.)-4),*-3365(((*-09(7.*-((--2.)22(((-,(((-,--((,3((-(.2(-4-0.***.((
@M02996:162:000000000-B87FG:1:1101:8406:4267 2:N:0:TAGCGCTC+TATCCTCT
GACTACACGGGTATCTAATCCTGTTTGCTCCCCACGCTTTCGCGCCTCAGCGTCAGTTACTGTCCAGAAAGCCGCCTTCGCCACTGGTGTTCTTCCCGATATCTACGCATTCCACCGCTACACCGGGAATTCCGCTTTCCTCTCCAGCACTCAAGAACAACAGTTTCAAATGCAGTCCCGCGGTTAAGCCGCGGGTTTTCACATCTGACTTGCCATTCCGCCTACGAGCCCTTTGCACCCAGTAAATCCGGACAACGCTCGCCCCCTACGTCTTACCCGGGCAGGTGGCACGTAGTTAGC
+
CCCCCGGGGGEFGGGGA@FAEFGGGGGGGCEFEFFGGGGGGFGGGECGFGGEFFEFCFEGGGGGGGGFFGGGGGGGGGCFGFGGGFEFFFEFGGGGGGGGFFFFFGGG>EBFEFFGE=>CDFFGGGGG7FDDFGGGGDFGGDDGG;8FFG?DDDGD=C;CGG@@@CCGG>C@FA<AA>55@*==:7A@BC=:65C9?7>?C7..6+)77B+44AA:7A747-(-4((-4?34C)))))22-45:FAF4<>>0(04/(-(-(1((196284((.-)).(((-41((,.-18)().**3.)-
@M02996:162:000000000-B87FG:1:1101:12530:4271 2:N:0:TAGCGCTC+TATCCTCT
GACTACTCGGGGATCTAATCCCGTGCGCTACCCGAGCTGTCGCGCGTCAGCGGCAGGTAAAGCCAAGCAAGCCGCCTTCGCCGCCGGGGGGCCGTGCGATATCAAAGCATGTCACCGCTCCACCGCAAGTGCCGCTTGCCCCTGCTGCACTCTAGGCTTCCAGGTCGGAGCCCAGTTCCACGGTGGAGCCGAGGGAGGGCAGACCCCGCGAAAAAAAAAGCCTACGCGCCCGGGAAGAGCAGGGATTCCGAAGAACGGTAGAACAGGGAGGCTAACCGCGGCTGCTGGGACGAAGGAAAG
+
@<-,8;;E@@C+8,,,66;,6C@,,8@:766,,+6@++,,,:C@7++@:=C@+7@B+CEFGGGFG<DFCEFFGB+6++,A8+88@=@+4+**3**44<:11)312?B+2+,0+3,,14))90,;CEG>>+++3889*A*+9,)953)29**(+0:+:+*::06,+0957CC)*.9+/06*+:72*/4C45C;F>9:(*)-,1,40733-)),-<<B>)73/((.(-243*(3)(-(-(,*),-,)(()0.04(04*-((--26)23((,---()..(-(-3(,-,)).(((-)7***(((
@M02996:162:000000000-B87FG:1:1101:22453:4275 2:N:0:TAGCGCTC+TATCCTCT
GACTACCGGGGTATCTAATCCTGTTTGCTCCCCACGCTTTCGAGCCTCAGCGTCAGTTACAGACCAGAGAGCCGCGTTCGCCACCGGTGGTCCTCCAGATATCTACGCATTTCACCGCTACACATGGAATTCCACTCTCCCCTTCTGCACTCAAGGTTAACAGGTTCCAAAGCATACAATGGGTAAGCAACTGCCTTTAACGTCAGACTAATCAAACCGCCGGCGCTCGCGGTACGCCCAAGAAAACGGGACAACGCACGGGACCGAAGAAGTACCGCGGGCGCGGGGACGGAGGGAGGCG
+
CC<B@EFCCED6@,@,;<5@<@C6,CCFEEC,@C@@7B@8A@FAB@,FADFC,8@C6CFGGGGGGGFEFEGGGGG+7+8CCCBGGGD8>++,@,CFF,9,?+=+@E>@C+4,,=5,=)*==9=E,ECC=8,8=EEFG,,6=)0+=C:E?D+0DD?,,,=EED@,5*@FCGF?@6+@CFF6;?,@,;87*@D);*C**,=AC*-:<BA3)*293B7A357=?(.:63(/6*-(14(-3(**1(48@(4(/30-4.,)-((--149*(-(,(.,--6><(,1(((-((-(-43()0***((39
@M02996:162:000000000-B87FG:1:1101:8532:4302 2:N:0:TAGCGCTC+TATCCTCT
GACTACTCGGGTATCTAATCCTGTTCGATACCCACGCTTTCGAGCCTCAGCGTCAGTCCAGTGCTGGAGGGCTGCCTTCGCAATCGGCGTTCTGCGTGATATCTATGCATTTCACCGCTACACCACGCATTCCGCTCTCCTCGCACGAACTCGAGCACGGCAGTTTCAACGGCCGGCCGGGGTTGAGCCCCGACATTTTACCGCTGACTTGACGCGCCGCCTGCGCTCCCTTTAAACCCAATACATCCGGATAACGCTCGCATCCTCCGAATTAGCGCGGCCGCTGGCACGGAGTTAGCCG
+
CCCCCGGGGGGDFFFGF<FFFFEEFGGGGGEEEGDFDG>@FGGGGGGGGFGGEFCGFGGCFGGGFFGCEEGGGEGF@FFGFEFEFGEFFFEBEGGGGG7FA?=DD@FF9;EA;EEFC=5==9:4>??F7CC,@@ED6+6,?DBG>31@9D?>8@DFEGEDGG=@EFFFCDE5CADGFG@BDEC5F<5;(=C9:>D(4+8<2<2>(79F<*2<>D:EF>C0/(48>7122:3)9<2:A7CC(..)1)).735(8*27-((-392(*4804(,(,-)520,,,((--4(-,546)0**+-.,3
@M02996:162:000000000-B87FG:1:1101:17045:4303 2:N:0:TAGCGCTC+TATCCTCT
GACTACTCGGGGATCTAATCCCGTTCGCGACCCGAGCTGTCGCGCGTCAGCGGCAGGTAAAGCCAAGCAAGCCGCCTTCGCCGCCGGGGGTCCTTGCGATATCAAAGCAGTTCACCGCTCCACCGCAAGTGCCGCTTGCCCCAGCTGCACTCTAGTCGTCCAGGTCGGAGCCAAGGTCCTCGGGGGAGCCGAGGGAGGTCAGACCCCGCATAAAAAAAAGCCGACGAGCGCGGGAAGACCAGGGAGGCCGAATAACGGTAGAACAGGGCGGCGGACGGCGGCTGCTGGGAGGAAGAGAGG
+
@@-66;;@@CC+@,9666,;,C@;,;@F+7++777@+6,,,:C@+@+@6?C@++=>+:EFGG<AC=DCACGFGE7+++9A=+>@E@C+:+++6,,7@>>+5*,23>B38,,,,7,,6)*//48<EFDC<,,,6?EC4=8+>3=D42(5/0+(+22,4**2*:523;>=5E/0+09**;8*<1:**/-1,/:;EBGB(*)(,86),81--)*-.=BF;39-*.(--7,92*,()(-(-(,*(.415(((1-04()-*-((,-26)93((--(-((-4(-(,,7(-,)521:(,)0***.-(
@M02996:162:000000000-B87FG:1:1101:8517:4313 2:N:0:TAGCGCTC+TATCCTCT
GACTACTCGGGTATCTAATCCTGTTCGATACCCACGCTTTCGAGCCTCAGCGTCAGTCCAGTTCTGGAGGGCTGCCTTCGCAATCGGCGTTCTGCGTGATATCTATGCATTTCACCGCTACACCACGCATTCCGCTCTCCTCGCACGAACTCGAGCACGGCAGTTTCAACGGCCGGCCGGGGTTGAGCCCCGACATTTTACCGCGGACTTGACGCGCCGCCCGCGCTCCCCTTAAACCCACTAACACCGGATAACGCGCGCATCCCGCGTATTACCGCGGCCGCTGGCACGGAGTTAGCCG
+
CCCCCFEGEGGFGGGCFEGDFGFFFFGFGFCFFFGGGGGGFGGFGGGFGEGGGEGGFEF,FF,C@EF9ACGGGGGGFFFGGEGGFFB@F@F?FGGDFC:F9DCDG?EFFGFGAEAEG8>6>EE4@DFECGGFGGGCG+@BCDDG6EACDG?DBBDG>FGCGE>87BCFFGG>EEGGFG@4:CE=FG;6=EG9B:525FF4<C<B()9>(**54525;)/0:(-4--((-;(,*29)44AE((5,))((/-5(-*)1-(-,4C(46((.23-((.)4243--((,(--(.,(-)022+)),,
@M02996:162:000000000-B87FG:1:1101:24948:4318 2:N:0:TAGCGCTC+TATCCTCT
GACTACCGGGGTATCTAATCCTATTTGCTCCCCACGCTTTCGTGCCTCAGTGTCAGTTACAGGCCAGGCAACCGCCTTCGCCACTGGTGTTCTTCCATATATCTACGCATTTTACCGCTACACATGGAGTTCCATTGCCCTCTCCTGCACTCTAGCTTGGCAGTTTCCAAAGCGTACGACAGTTGAGCTGCCGGCTTTGACTTCAGACTTACCATGCCACCTACGCACCCTTTACGCCCAATCATTCGGGATAACGCTCGCCCCCTACGTATTACCGCGCCGGCTGGGCCGTATTTGGCC
+
CCCCCGFGGGGGGGGGGGGGGGGGGGGGGGCFGGGGGGGGGGGGGGGGFEEFGGGGFGGGGGGGGGGGGGGFGGGGGGGGGGGGGGGGGGGGGGGGGFFGGFGGGGGGDGGGFFFFG@BCCFFFGGGFGFGGGGG8DGGGGFFGGGFGFGFDCGGFGGG6DFABEFDEGGGFFDGDFGDDEEFFEG@FFGGDD5>=@D4:CFEEEFFE:>DA:+2:>F*7,0009@FF>G6@FC66?2F*(//;=67)06>63+79(((--)(,/(1((,,.55-)(--(-((-,(-((-26))+3+)))
@M02996:162:000000000-B87FG:1:1101:8538:4320 2:N:0:TAGCGCTC+TATCCTCT
GACTACTCGGGTATCTAATCCTGTTCGATACCCACGCTTTCGAGCCTCAGCGTCAGTCCAGTGCTGGAGGGCTGCCTTCGCAATCGGCGTTCTGCGTGATATCTATGCATTTCACCGCTACACCACGCATTCCGCTCTCGTCGCACGAACTCGAGCCCGGCAGTTTCAACGGCCGGCCGGGGTTGAGCCCCGACCTTTTACCGCTGACTTGACGCCCCGCCTGCGCTCCCTTGAAACCCAATAAATCCGGCTAACGCTCCCATCCTCCGCATCACATCGGCTACTGGCACGTGGTTTGACG
+
CCCCCFGGGGGC@<FFDCF9EGG<EGGGG@@CCEBFGGEFFGG<BCFEFFGGGCGGFGG,CFEEEFE<EFECFEGGFGGGGFEGF8B7C>FGGEEEEECFF;ADFF=FDE<FEEEF>>ADD9:,>D4++@C,,6AC8+,+6:*C++1@*=9A6,7F+@64>*1@EB@:+DC>E?7EE4()38=EG8(*5:E())13)<=>7+(-10(44**.3:1)-0/41(-.,,(,-;(9*).--(/*-1)8*-:2<0)(-93/-(.(-2-8C)),-((-(,)-)),,(((,))).(,-().2**().(
@M02996:162:000000000-B87FG:1:1101:24928:4331 2:N:0:TAGCGCTC+TATCCTCT
GACTACCGGGGTATCTAATCCTATTTGCTCCCCACGCTTTCGTGCCTCAGTGTCAGTTACAGGCCAGGCAACCGCCTTCGCCACTGGTGTTCTTCCATATATCTACGCATTTTACCGCTACACATGGAGTTCCATTGCCCTCTCCTGCACTCTAGCTTGGCAGTTTCCAAAGCGTACGACAGTTGAGCTGCCGGCTTTGACTTCAGACTTACCATGCCACCTACGCCCCCTTTACGCCCCATCATTCCGGATCACGCGCGGCACCTACTTCTTAACGCGGCTTCTGGCACGTAGTTGGCCG
+
CCCCCFFGGGGFFGGGFFGGGGFGGGGFGGFFGGGGGGGGGGGGGGFGGFGGGGGGGGGGGGGGGGGGGGFGFGGGGGGGGGGGGGGFCEFFGFGGDD=FGFGCFGGGGGGGFGGFG>ADDGG,@FCFGGGGC;;D+EDFGFFGGFFGFGFEGGGFFEEGGGABFFFFFGGFGBDGDDFD8@AE;EEFFCFC5?CA>:B4/,:CC6AEBA=*74*+)/*0=(0(((-(.=,3;.92<0F*;,/.;<E?;2:,(.8/((-(-9-,9,,8)6))6-))(-(,(((.))))..31))*2+.(5(
@M02996:162:000000000-B87FG:1:1101:20272:4345 2:N:0:TAGCGCTC+TATCCTCT
GACGACACGGGGATCTAATCCTGTTTGCTCGCAACGCTGGCGTACCGCAGGGGCAGTTACAGTCCAGAAAGTCGCCTTCGCCACCGGGGGGCCTCCTGAGATGTACGCAGGGGAGCGCTACACCAGGAATGCCACTTTCCCCGCCGGCACTAAAGTCTGGCAGGTCGAAGGGCGAACCGGAGAGAAGCCACGGGCGTGCACCCGACGGGAACAAAAACAACAACGGACGCTGGACGACGAAGAAGGCGGGAAAAAGAGCGCACCCGACGGAGTACCGCGGACGCAGGCACGGAGGGAGCCG
+
8@6,88@@@CC+@,,,6,,,,,;,,6;C,,,7+767+8,+,78@@,,+67@:++6@,<CCFG<=,6CFCCF,CB+,,4,9,8,8@=:+:+**4*>,,8<,7+,+436*4****4**4()119,*==110++++<6>7++32()///480)))30:+3+36:76*2)1*12?:10CE>14<>C*//97*(00,75/((*)-.*((-0((()134??F15<(/((.-(44-*(,)..,(-*2--470(.()3508.(/(..--)4,*-4(-(-((56243(1(,((-4,,..,,))**/-,(-
@M02996:162:000000000-B87FG:1:1101:13190:4345 2:N:0:TAGCGCTC+TATCCTCT
GACTACTAGGGAGCGAAGCCGGTGTGCGACCCACGCGTGCGAGCCGCAACGGCAGTTACAGTCCAGGAAGCCGCCGTCGCCACCGGGGTTCCTACGAAGAGCGACGCAGGTCACCGCGACACGAGGAAGTACACGTACCGCGCCGGCACGCGAGTTCTACAGGGTCCAAAGCAGTCCCGGGGGGGAGCCCCGGGCTTTCACCGCAGACGGGCAAAACGGGCTACGGTCCCGGAACACACAGGAAAACCGGAAAAAGAGTGCCCCCGACGGAGAACGGCGGCGGCGGGCACGGAGGGAGACG
+
AC<A@FAEEF,-B8F::+@C:C++8BCF,+8:;8@878+,76@8++@C:=@+66=6,<?EF5CFGF,DCDEFG>:@@@668B?FED8>++3,,,86CDF:8*60683>B+,@38,838599*8=EGEDC2,2<B?8;=8483BC3E;GE*73E8/*33<C@C(*2850:CF.<7*3924.8C*11/21(2;-7:9(,+/.)+(-4@>B1)99>FFF0)5(2(442((--84()-(.4(+2.(,49(,(/-0(-72<(().)*4(1(-31(1-(.5(3911-(,((-,,3(,-..2*/4(-:
@M02996:162:000000000-B87FG:1:1101:11340:4348 2:N:0:TAGCGCTC+TATCCTCT
GACTACAAGGGTATCTAATCCTGTTTGCTCCCCACGCTTTCGCGCCTCAGCGTCAGTTGTCGTCCAGCAGGCCGCCTTCGCCACTGGTGGTCCTCCTAATATCTACGCAGTTCACCGCGACACTAGGAATTCCGCCTGCCTCTCCGATACTCAAGAATAACAGGTTCAAAAGAAGTTTAGGGGGAAAGCCCAAAGAGATCACGCCGGACGTGCGATCCGGCCGAAGCGCGCGTTACAACCGGGAAAGCCGGACAACGCGGGCAACCGAAGGAGGAACGCGGCTGCGGGCACGGGGGGAGCG
+
@@66@CEFFFD-;,6,6<A,,,C,,<CE<,,,@CC@+8,,;8C@@@,B<BC@,,@@,CF@FFDFFEFGFFGGGE:+,89A884CD=@,9,,,9,9AEG=;=+,,>BB7>++9,9,56>*6==+,@FDCA,,46=3??F8=88*8=EA+36+0@=DFF9CEFA8,55+@<DDA*3;,4+;+:>C**3-9:18/)2;=(,+*0,(05)63;)1/()/),)*-2,-2(379(*--)(4(.),*(,(456((0-.4(04*,((((),-*2(-(-(,((((,-(,1((-(--,-((-))/**-(((
@M02996:162:000000000-B87FG:1:1101:11357:4359 2:N:0:TATCGCTC+TCTCCTCT
GACTACAAGGGTATCTAATCCTGTTTGCTCCCCACGCTTTCGCGCCTCAGCGTCAGTTGACGTCCAGCAGGCCGCCTTCGCCACTGGTGGTGCGCCTAAGATCTACGCATTTCACCGCTACACCGGGAATTCCGCCTGCCTCTCCGACACTCAAGAAAAACAGGTTCAAAGGCAGTTAAGGGGTTAAGCCCGGGGATTTCACACCGGACTGGCAAGCCCGCCTACCGGCCCTTTACACCCAGGAAATCCGGACAAGGCGTGCCGCCTACGAGTTCGCGGCGCAGGTGAGACGGGGATAGG
+
A@@<@C,CEFDCC,,;665CC<C,,CC?,,,,,C+6+8,,;@F@CF7FCA@@,,@B,C,,,B@FC@EFFFGGGC:=,,=A68=FD=C,?,8,9+8,4+9,4+9+9<9@=++44C,588<0==,4+@@==,,,@=CD>E8,=5*=?+0+3;*378;F7,5@B18,,3*5?D,9:0;1++*+::C4*/.:4,*())).(+066+71;3902>/27)))-772*--3(((,,?3(*..)))2*(((37:4)0-)(-04*,,,.,*-(13,,42(((-)(,,(,-4,-((..(.)(0)1**(((
@M02996:162:000000000-B87FG:1:1101:7135:4369 2:N:0:TAGCGCTC+TATCCTCT
GACTACCCGGGTATCTAATCCTGTTTGATCCCCACGCTTTCGTGCCTCAGCGTCAATCGCTGTTTCGTGAGATGCCTTCGCAATCGGTGTTCTGAGTAATATCTATGCATTTCACCGCTACACTACTCATTCCTCCCACGGCAACAGTATTCCAGCACAACAGTATCAAGGGCAGTTCCTGAGTTAAGCCCAGGTATTTCACCCCTGACTTGTCGCACAGCCTACGCACCCTTTAAACCCAATAAATCCGGATAACGCTAGCATCCTCCGTATTACAGGCGCTGCTGGCAGCGGGTTAAC
+
CCCCCGGFEGGFEGGGF9FEFGFFEFGGGFFGGGGGGGGGGFGGGFGGGEFGGGGCEGFGGGGGGGGGGGGGGGGGFGFGGGGDFGGCEBFBFGFGEFDFC7F8FGGFEGGGEGGGG8ACDFGFGGFFGGFFGFGGGGGGGAEGGGFF;D7CEDFF,AE=EFDCFFGGGCEFC?DFDEE7D=ACFCEDC,:5CF7:CEEC*7:CA>=5=AGE3;-3)**-4:)055>(/=>9CEEFFFFGFFFEFF<7<75(6:7>/(((.*)67().4--.(.).))(--443-58:0(((7)2*/())
@M02996:162:000000000-B87FG:1:1101:17241:4376 2:N:0:TAGCGCTC+TATCCTCT
GACTACCGGGGGATCTAATCCTGTTTGCTCCCCGAGCTTTCGCACCTGAGCGGCAGTGTCGGCCCAGCAGGCTGCCTTCGCCATCGGGGGGCTGCCAGAGATCTGCGCAGGTCACCGCGACACAGGGAATTCCGCCTGCCCCTACCGCACGCAAGATGTCCAGGTCGGAACCCGACCGGGGGGTGAGCCCGCGGGGGAAAAGATGCGGTGAAACACCGGGCGGCGGGCGGCGAAAGACGAACAAAGCAGGAGAAAGACTGGAGCCCACGTAAGAAGCAGGGCGCGGGAACGGAGGGGGGCG
+
@<-88;;@@CC+@,9,66,,,6;,,6;;,,,,6+7@++,,,8B@8+,9@=:@++7>:C,<BFE@F=DE@EGG@?7,,,9A+8449=:+=+**4*6F>,6,4+,+32:*31*4,2,24:)19/*;*;88/*++2<;<*;*;7()91:;8B))-:87C+<323:403<>C)*2./09:@D98>C7*:<2*(**4>>7((*84,83.)14(-)145=804))(/,((((-(-*(4)(,-.(+*(((.0(((0,.-4)(0.(-.(*((*(.(,(((().((.,1(((,(--(,(--).2**,((-
@M02996:162:000000000-B87FG:1:1101:7151:4383 2:N:0:TAGCGCTC+TATCCTCT
GACTACCCGGGTATCTAATCCTGTTTGATCCCCACGCTTTCGTGCCTCAGCGTCAATCGCTGTTTCGTGAGATGCCTTCGCAATCGGTGTTCTGAGTAATATCTATGCATTTCACCGCTACACTACGCATTCCTCCCACGGCAACAGTATTCCAGCACAACAGTATCAAGGGCAGTTCCTGAGTTAAGCTCAGGTATTTCACCCCTGACTTGTCGCACAGCCTACGCACCCTTTAAACCCAATAAATCCGGATAACGCTCGCATCCTCCGTATTACAGCGGCTGCTGGCACGGAGTTCGC
+
CCCCCGGFGGGGGGGGGEFFCGFFGGGGFCFGFGGGGGGFGGGGGFFGGEFGGGEECGGGGGBF9<FGGGGGFGGGG=DFFGGGGGGCF:FFGGGEFFGGFFCGG<EFCGFGCGFGG5?8CFGGGG+CFGGGGFFFDFFC==ADDFDAD?DE>DD?CFGGGFDCCDGGG?FEEFGGFGE9D;CGFFAGF2@>FF=C7FF5EGF555>@CFGF:A=5:>47;:>)85@@@GFFG:8)17??@?1;ACCC;9E;,:7C,.(/4)1(1()).4-435.6)..-(2991)).4?2:572/*66>
@M02996:162:000000000-B87FG:1:1101:24596:4385 2:N:0:TAGCGCTC+TATCCTCT
GACTACACGGGTATCTAATCCTGTTTGCTCCCCGCACCTTCGCACCTCAGCGTCAGTCATCTGCTGGTAACCTGCCTTCGCCATTGGTATTCTTCCTGATATCTACAGATTTCACCCCTACACCAGGAATTCTGATTGCCCCTCAGTGACTCTAGTTATGCAGTTCTCAACGCAATTCCGGAGTTAAGCCCCGGGATTTCACACCAAGCTTGCAGAACCGCCTACATGCCCTTTACGCCCAATAATTCCGAACAACGCTCGCACACTACGTGTTACCGCGGCTGCTGGCCCGTAATTACC
+
CCCCCG<FGGGG@FGGGGGGGGGGGGGGGFAEFFGFDBFGGGGGGGGGFCGGGGGGGGGCGGGEGGGGGGGGGFGGGGGGGGGG;A<FEEFGGEEGFE9ABFGGGEEC,@FFFGGGG:DDDFGGGF@DFFEFEFE==,@>D=5DF,39<D?D@EDFCG8EEGEGG9+=C,,:8B?>FDDD++@CFGCFDDFF>>D>>EFF*<*0:3@)7>+)7**1);C4:6-(7.016C2;9B>C(6<C7?34*.77@@)6:36<,----113)(8371.(57).6(-(-,--(,),((((0)2/+.).
@M02996:162:000000000-B87FG:1:1101:17230:4390 2:N:0:TAGCGCTC+TATCCTCT
GACTACCGGGGGATCTAATCCTGTTTGCTCCCCGAGCTTTCGCACCTGAGCGTCAGTGTCGGCCCAGCAGGCTGCCTTCGCCATCGGTGTTCTTCCAGATATCTGCGCATTTCACCGCTACACATGGAATTCCGCCTGCACCTACCGCACGCAAGATGTCCAGGTCGGAGCCCGACCGGGGGTGGAGCCCTCGGGTGAAAAGATCCGCGTAAACACCCGACCGCGCGCGGTGTACGCCCAAGAAAAAGGGAGAAGGCGTGCGCCCTACGGAGTAGCGGGGCAGCGGGGAAGGAGGGAGCGG
+
@@@,@@C@CCD+8@<6;@,@<C@;;<CE,@,66+8@:+,6,8C@@@<@@BCB66@B<E<CFGGFECEF<EGGFE:8,,@A:B=?DCC8?+4,@,CFF5A,9+9+9<>+=6+,,68,8>*6==<E,C@D=,,,7D=C=D@,=)*=CC=C5@*:ECCF,B@EA:734AC>>*4)*2::;C>FGD**2130(/*.85D.(/9<4??)60:(()143660-)/,:(-(2(3(4*--*5)-((*1,(435(,(/,0(4.(*(----14(1(4(,867(5).,((,,-3((,,((-31).***-((-
@M02996:162:000000000-B87FG:1:1101:24611:4399 2:N:0:TAGCGCTC+TATCCTCT
GACTACACGGGTATCTAATCCTGTTTGCTCCCCGCACCTTCGCACCTCAGCGTCAGTCATCTGCTGGTAACCTGCCTTCGCCATTGGTATTCTTCCTGATATCTACAGATTTCACCCCTACACCAGGAATTCTGATTGCCCCTCAGTGACTCTAGTTATGCAGTTCTCAACGCAATTCCGGAGTTAAGCCCCGGGATTTCACACCAAGCTTGCAAAACCGCCTACATGCCCTTTACGCCCAATAATTCCGAACAACGCTCGCAACTTACGTGTTACCGCGGCTGCTGGCACGTAATTCGC
+
CCCCCGGGGGGGGGGGGGGGGGGGGGGGGGGGGGGGGGGGGGGGGGGGGFGGGGGGGGGGGGGGGGGGGGGGGGGGGGGGGGGGGGGGGGGGGGGGGGGGGFGGGGGGFGGGGGGFG>FGFGGGGGGGGGFGGGGGGGGFGDFGGGEGFGFFGGGFGGGGFGEEGFGGGGGFGFGGFGEFC>E>FDFFFDFAEFGFFGFFFGFFFFBDDFG=B6:FDFGBC55@DBFEFFDBF=8>@;E82?@@65?CCE><658D.,--4>;;D(9<>:3(5?:A24-,44(323:::(2:>F8@E)(,
@M02996:162:000000000-B87FG:1:1101:12967:4420 2:N:0:TAGCGCTC+TATCCTCT
GACTACTCGGGTATCTAATCCTGTTTGATCCCCACGCTTTCGTGCCTCAGCGGCAATAACGGATTCGTGAGATGCCGTCGCAATCGGGGGGCTGAGTAATAGCGATGCAGTTCACCGCTACACTACTCATTCCTCCCACGGCATCCGCATGCCAGTCTGACAGGAGCAAAGGCAGTTCCGGAGGGGAGCCCCGGGCGGTCACCTCTGACTTGACAGACAGCCTACGCACCCTGTAAACCCAAAAAATCCGGATAACGCGTGGAGGCACCGAAAGACCGCGGATGCGGGGACGGAGGAAGCG
+
@@68@CCFCED-@,C,C@@CA9@,,-;E,6,,6C@@+6,,58C@,B,E<?CB++@B,CFGGGG,,C@@CCGG<B@,+4@>8=@,==C+7++53@BC@A=,@+<*48>*>,,,,2,86:)7::,4?F73<2,,?+1;DF*:C>D5*?:=5*))5482<+<CG94*:)97CFCF55C:@FA>C8:**/2717@:B@C>(/.,3+55(05:>**.805??4<.2(.,,-(47*(-*.).66,*,4(4794(*-.8,.6*-,(--)-.*-(.,4(((-((,3(,1(,3(((-(49-5./:*31((
@M02996:162:000000000-B87FG:1:1101:6572:4421 2:N:0:TAGCGCTC+TATCCTCT
GACTACTAGGGTATCTAATCCTGTTTGATCCCCACACTTTCGTGCCTCAGCGTCAATGACGGATTTGTGAGATGCCTTCGCAATCGGTGTTCTGTGTGATATCTATGCATTTCACCGCTACACCACACATTCCTCCCACAGCATCCGTATTCCAGATTACCAGTTTCAACGGCAGGTCACGCGTTAAGCGCGTGCGTTTCACCGCTGACTTGGCATTCCGCCTACGCACCCTTTAAACCCAATAAATCCGGCTAACGCTCGCATCCTCCGTATTACCGCGGCTGCTGGACCGGGATTAGC
+
CCCCCGGGGGGGGGGGGEGFGGFFFGGGGGFGGGGGGGGGFEGGGGGGGGGGGGECAFGGGGGDE,CFGGGGGGGGGGGGGGGGGGGFE@CEFGGGGGGGAC=FGEEGBFCGCFAFE@BCDEFFGGGGGGFGGFGGDGF8FDFFFG>99=DD@EDFGGGGGG>A=;@FGDGBGFGGFGFFGGECFDFFBCG9ADDFDGEFFGFFF?===FGFEFBB=F8=56238<6,68?07@CC9AFC,1()293?C37-(057--(--/3,9><829(444)).4-327>93240(4270.*2*,53
@M02996:162:000000000-B87FG:1:1101:19860:4475 2:N:0:TAGCGCTC+TATCCTCT
GACTACACGGGGATCGAATCCTGTTTGCTCCCCACACTTTCGTGCCTCAACGTCAGTTACAGTCCAGAAAGCCGCCTTCGCCACTGGTGGACCTCCTAATATCTACGCATGTCACCGCGACACTAGGAAGTCCGCTTGCCTCTCCTGCACTCAAGAAATGCAGTTTGAGTTGCAGTTCCGCAGTGGAGCCGAGGGAGTGCACAACGAACGTAAATGCCCGTCTACGCACACTGTACACCCAAGAATGCAGGAGAACGCGTGCGACCGACGTAGGACCGGGGCGGCGGGCACGGAGGGAGCG
+
@@@68CEFCDD+@,B,8;,66C;,,;;C,6C,8@+@@8,,5@C@B,,B@=,@668@;CFFFGBCF@DFFFGEF>@7,,@A8,6@@=<69,,,9,4A,A;9=3,,4<>==4+9,99588*6=8+,@FCC;,,4@AE8C+3,+)*=D,:A6=+)D@?CED,2828,,3+7:3,453?21+;*43;*,38C8@CAEDGF)*/*/187@):=>)*/6>5+1)2/2,(/16069*,,*)1146,*,807:--:*..8(0,*-((-,/((1-(----,((,5(4((,3(2(,,,(-,-))1*2(,(,
@M02996:162:000000000-B87FG:1:1101:15978:4484 2:N:0:TAGCGCTC+TATCCTCT
GACTACAAGGGGATCTAAGCCTGTTTGCTCCCCACGCTGTCGCGCCGCAGCGGCAGTTGTCGTCCAGCAGGCCGCCGTCGCCACTGGGGGTCCACCTAATATCTACGCATGTCACCGCGACACTAGGAATTCCGCCTGCCTCGCCGATACTGAAGAATAACAGGTTCAAAAGCAGGTTATGGGGGAAGCCCAGAGAGGTCACTCCTGACGGGCGAGCCCGCCTAAGCGCCCGGTACACCCAGGAAAGCCGGACAACGCGTGCCACCGAAGGAGTACCGCGGCTGCGGGGACGGAGGAAGGG
+
@@688C@EEFD+@,,,66,,,;;6,-;A,6,,,C7@+,,,,:C@8++@6>8@++7@6CF,EF,AF@EF@DGGGE@:++48+84@===46+++6,8A8?B,72,33C>8=++8,6,,6=*=0:+,@FFC;,,,3@4C*D5@*)*0/CB*/2+*62;FF,BC9?;,4*4<7CG;86D*0*1*<:7**2274034)09:(*)(.+).(*564)),(.-)-)*-*-(-,5(4(*(-),,(..,*,2(-78(1*-59;56*-(-(-*-6*4(-(-(.(,...4(,,,(,,(,2(492)./2*4,((
@M02996:162:000000000-B87FG:1:1101:9392:4504 2:N:0:TAGCGCTC+TATCCTCT
GACTACTGGGGGATCGAATCCTGTGTGCTCCCCACACTGTCGCGCCTCAGCGGCAGGTACAGTCCAGTGAGGCGCCGTCGCCACTGGGGGTCCTCCCAAGCTCTACGCAGGTCACCGCGACACTGGGAAGGCCACTAACCTCTCCTGCACGCAAGCCGACCAGGATCAAAAGCAAGTCCAACCTGGAAAGCAGGACGGGCACGTCTGACGGAACAGGCGGCCGACGCGCGCGGGAGGGCGAAGCAGGCCGGACAAAGGCCGCCCCCGACGGAGAAGCGCGGAGGCAGGGACGGAGGGAGCG
+
@@-68CCACFD+@,B,66;,C6;,;;;=,6,,6@+66,,,5:D@8+,B6?;@++8@+:EFGGDFG<D9:@F,B>=:+4=>8+?C8==,:+++9,9AFAC,+*,+6<>+6++6,3,56:*==8+,@FF<<8+,6:@9;FC,5)*;5,3@9;95E@D>?*=/:77*A1*;8EEA*;C*1;)1?+2++/,;3C*/;>C;(*),3*(.,)456))-8)47?>),*((--2,33*(,)(-(((+*-,(-9,((*-.67:,*.((.,)--),(-,--,((.((-,,1((,,(-,(((-0)2**(,(-
@M02996:162:000000000-B87FG:1:1101:9384:4524 2:N:0:TAGCGCTC+TATCCTCT
GACTACTGGGGGAGCGAATCCTGTGTGCTCCCCACACTATAGCGCCTCAGCGTGAGGTACAGTCCAGTGAGGCGCCTTCGCCACTGGGGGTCCGCCCAATCTCGACGCATTTCACCGCTACACTGGGAATTCCACTAACCTCGCCTGCACGCAAGCCGACCAGAATCAAAAGCAATTCCAACAGTGAAAGCAGGACGGGCACATCTGACTAAACAGGCCGCCGAAGCGCGCGTAAAGCCCAAGCAAGCCGGAAAACGCGCGCCCCCGACGGAAGAGAGAGGCTGGGGGCACGGGGAGCGCG
+
@@666;,6@A@+@+6+668,C;;,,-;4,,,,66+6,,,,,<C6++,46?,@,,8@,:CFFG<EFA@,69E,B>:7,,99,,8@,=<,4+++9+@+@4:,,+,0>C8+4++,36,5689069,,8@CA:,,,7=F+@CC,28*=C+1<03*8C89@C*=CE97,=+;,8?FF,;D=48/12,**21.37A?485C@(*)6.3(1)+.:26*,5960::9-2(,4(4(74*3(1(-(..,*.,(1.(((1-.4(032,(--,)(-)4(---(((((((--,,(,,(((-(((-))/*1(,(-
@M02996:162:000000000-B87FG:1:1101:19864:4538 2:N:0:TAGCGCTC+TATCCTCT
GACTACAAGGGGATCTAATCCTGTTTGCTCCCCACGCTGTCGAGCCTCAACGGCAGGATCTGTCCAGTATGGCGCCGTCGCCGCCGGGGGTCCGCCTAATATCTACGCATTTCACGACGACACGAGGAATGCCCCATACCCCTCCAGTACTCTAGATTAACAGGTGGCAAAGCAATTCCTGAGTTAAGAGCAGGGGTTGCACGCAAAACTGGCGATGCAGGCTACGCTCCCTGTACACCCAGTAAATCCGGAGAACGCGTGCCCCCGAAGGAATACCGGGGATGCGGGAAAGGAGGGAGCG
+
@@-68;@DEFD+@,@,;<5<<6;6,<CA<,@<@@@@8,,,;CDCB@,B@5;@+66B+B,C@E,CE@C9@,CEEE:=+68>866CE=@+:+4+@+@C+=B,7+@+3<>8=++7,8,:68*30:3+@FCC<,,,6@F;*D8,;)3;7D:214+*,44<414<997,0/*,9CFA*6C+*39+2;:+,3.:)+*/;:D1(*)(.+(4(8;<:)*,(0-)()*.*,(.,44((*4.7).)66,*2:(694))2-.,-03*-(,(-*-.1((-(--(().-)-((-((-.(-,(((.).1**3,(,
@M02996:162:000000000-B87FG:1:1101:16478:4541 2:N:0:TAGCGCTC+TATCCTCT
GACTACCCGGGTATCGAATCCTGTGTGCTCCCCGCACCGTCGCACCTCAGCGGGAGGCATCTGCTGGCAACCTGCCTTCGCCATTGGGATTCTGCCTGATATCTACAGAGTTCAACCCTACACCAGGAATTGGGATTGCACCTCAGTAAATCAAGTCCTGCAGGTCTCAACGCAGTCCAGGGGTGAAGCCCATGCCTTGCACACCAAGCATGCAAGACAGCCTACATGCCCGGTACGCCCAAGAAATGCGAACAACGCACGCAACCAACGGGTTACCGCGGCTACGGGGACGGAAAGAGGG
+
@@-88CCF@CC+@,6,6;56,CC,,<;@,,,,B@+@+@+647@@@+9@6=:@++8@+8C,CCCF?6C8=AC<FDA<,,,9,8=499=,9,,,9,CC,?B,A2,84C;=D,,,,4,991*06=,@DGDD:4,,,6D==EFFFB*==D;F;++2@D=,7@,=@=8,,5+,2E??85C+3=;A?CC**<8C),=)*3*>*,*0.5:>(:>=B)+0.A5;-600*/(/3=)73+((),.(/4*3/:(,7(-)0-739;2/-((--)--)((-,4(--(-.)((,224((--3(-(3)0/**.,((
@M02996:162:000000000-B87FG:1:1101:16473:4558 2:N:0:TAGCGCTC+TATCCTCT
GACTACCCGGGGATCTAATCCTGTTTGCTCCCCGCACCTTCGCACCTCAGCGTCAGTCATCTGCTGGCAACCTGCCGTCGCCATTGGTATTCTTCCTGATATCTACAGAGGTCACCCCTACACCAGGAATTCTGATTGCACCTCAGTAACGCAAGGCCTGCAGGTCGCAACGCAGGCCAGGGGTTAAGCCCCTGCCTTTCACACCAAGCTTGCAAGACCGCCTACAGGCCCGTTACGCCCAATAAGGCCGAACAACGCTCGCAACGGACGGGTTACCGCGGCTGAGGGCACGGAAGGAGCG
+
A@688CCE@CD+@@<,;<,,6;C,,<CF,,6,,@@@@F,,@CF@7@,B@?CB6,@B,CF,E,CFE,CF@EGFFD<F+,@>7??749=95,,,9,@FCBB,=2;+>E;AD,+9,9,:,)*66=:@EGDED,,4,@E+?FCDFD0@DG7F;C*)@BD+@===8?8,6;+19CEA@>D*:;8@CDC*139:*4*:*8;3*,*/819@9F955/+,(A;F;57.*.(/(6)61*67).-42,**-4(.7))(/-.4377*-(((-)-3)-(-(-(-((-).4(-13(,((-,(414)0/**.(((
@M02996:162:000000000-B87FG:1:1101:13734:4565 2:N:0:TAGCGCTC+TATCCTCT
GACTACTGGGGGATCTAATCCTGTTTGCTCCCCCGACTGTCGCGCCTCAGCGGCAGGGACTGTTCAAGGAATCCGCATGCGCCTCCGGTGTGCTAGAGGAGAGCAACGCAGTGCACCGCGACACCCGAGATGCCGATTCCCGCGCCCAGACGCGAGTCCGGGAGTTTCAAGCGCACTTTCCGGGTGGAGCCCGGAGAGGGCACACTGGACACGCAAGACCGCCTACGCGGCCGTGACGGCGAGGAAAGCAGAAAAACGCCCGTGGCAGCAGAAGGACCGAGGCTGCGGGCACAGGGGTAGG
+
@@6,8CEACFD+@,,;;6,;<,C6,-;F,,,,,@7@+6+,;C8@@@,C<BCC+8@C+@FG8FC,C?<FFFG,E,79+46==487@@>C+>46@,C,CE:=8:@68FE=88+646E,4100688@EF+@F:+8EA@D93,7;5>*;EBG39@)=89C*AC*::3<2)+1:?F*32CE5*-878CC*/,122/3>>C99*)--837<5),4)74:72BFF*,>;-(-.342*,3)--,(-**(-3-0..(2(54:)4C((((,)(-/(,(((.(,.(,.((((-(..(-134,().**2(4,(
@M02996:162:000000000-B87FG:1:1101:21743:4634 2:N:0:TAGCGCTC+TATCCTCT
GACTACACGGGTATCTAATCCTGTTTGCTCCCCACGCTTTCGCGCCTCACCGTCAGTTGTCGTCCAGCAATCCGCCTTCGCCACTGGTGTTCCACCTGATATCTACGCATTTCACCGCTACACAAGGAATGCCGATTGCCGCTCCGATACTCAAGATCAACAGGTTCAAATGCAGTTCAGGAGTTAAGCCCAGGGATTGCACATCTGACATGCCGACCCGGCTACACGCCCTTTACACCCAGTAAATCCGGACAAAGCGTGCCACAGACGAAATACCGCGGCTGAGGGGAGGGAGGAGGGG
+
CC@B@CEFEED+@,6,;@<<@<@,,6CF9,;C@F7@7;,,,@C@@:,C@EF@6,@B6CF<EF@DFEEECD,AFCFF,,,AB=:FF?C6=,,,@,C<??=E9+9,9CDCC++,,955>:*0=9?EFGGF:4,,@EGD8DF9+1*=CGA83=+*@==@,6DCF?8,5*=<=C,=,<C,?DE198?,,52;*4@=*/@=0,*114:8>+:<C*4.)28:9):./,.///(/18((*/1).),*,.(6*5))*-.,(7(2.((-,*,.7((.4-(,(,-),1(-(,,-((,,(,(,))/2*((((
@M02996:162:000000000-B87FG:1:1101:7038:4637 2:N:0:TAGCGCTC+TATCCTCT
GACTACAAGGGTATCTAATCCTGTTTGCTCCCCACGCTTTCGAGCCTCAACGTCAGTTATCGTCCAGTGAGCCGCCTTCGCCACCGGTGTTCCTCCCAATATCTACGCATTTCACCGCTACACTGGGAATTCCACTCACCTCTCCGACACTCTAGCTAATCAGTTTCCAAAGCAGTTCCGAAGTTGAGCCGCGGGCTTTAACTTCAGACTTGATTTGCCGTCTACGACCCCTTTAACACCAGGAAATCAGGATAACGCTTGCCCCCTACGGTATACCGCGGCAGATGGCAGCTGGTTCGG
+
BCBCCEFGGGG@FGGGD,E@EGEFCFGGGCEFFGGGGC7DFEGFFE@FGFFEFFGG,;FGGGCGCFFFGGGGGGGGEFGGG:FEGEC@>BFFGGCGGGGCE+=@AEBC>CEGFGGCG:5?DEEDEFGDFGFFDGGG8@==?DFGGDFE*=D<DDFFGGGAFF=C7?FGGGGFGD?EFGFE+61@32;9@AEAF>?(8:A*0>CF?8:<6ADEA+7;;CF62((/)(((,36,>@>)))3:((((0594*.<83*69---(-*,5/2(,4(,((()).((--,(-,.<72((()/22+)-(
@M02996:162:000000000-B87FG:1:1101:21727:4643 2:N:0:TAGCGCTC+TATCCTCT
GACTACACGGGTATCTAATCCTGTTTGCTCCCCACGCTTTCGCGCCTCACCGTCAGTTGTCGTCCAGCAATCCGCCTTCGCCACTGGTGTTCCTCCTGATATCTACGCATTTCACCGCAACACAAGGAATTCCGATTGCCGCTCCGATACGCAAGATCAACAGATTAAAAGGCAGTTCAGGAGTAAAGCCCAGGGAATTCACATCGGACTTGCCGACCCGGCGACACGCCCGTTACACCAGGGAAAGCGGGACAAGGCAGGCAACCGACGGAGTACGGCGGCTGCGGGGACGGGGGAGGAG
+
CCB<@CEGCED+@6A9C<<,<@C6,<CF9<6,6CFB:B,6<@F@6@:CCFFC,8@C<EF@FGDFGGEGDD,AFEFE::9ABBCGC?C:?,,,@,CF=,9,A+9,9C>:B++,,9,,6:*6+@+@=FCCD,,,4@@C+DD>08*063:+36*)@36@,5AFC,:,,5+7?D,5,3;,1;;19BC1,52:*=D769;=),*/1,993)89@)*54)->@:).23((46;:(/(41(((.),*(-(-74(()-.((0.*,((((1((*((--,,((-(.(-(((-(,-(32(-(-.)/**(,(-
@M02996:162:000000000-B87FG:1:1101:7059:4651 2:N:0:TAGCGCTC+TATCCTCT
GACTACAAGGGTATCTAATCCTGTTTGCTCCCCACGCTTTCGAGCCTCAACGTCAGTTATCGTCCAGTGAGCCGCCTTCGCCACCGGTGTTCCTCCCAATATCTACGCATTTCACCGCTACACTGGGAATTCCACTCACCTCTCCGACACTCTAGCTAATCAGTTTCCAAAGCAGTTCCGCAGTTGAGCCGCGGGCTTTCACTTCAGACTTGATTTGCCGTCTACGCTCCCTTTACACCCAGTAAATCCGGATAACGCTTGCCCCCTACGTATTACCGCGGCTGCTGGCACGTAGTTAGC
+
CCCCCGGGGGGEGGFGFAEFFGFFGGGFGCEFEGGGGGGGDGGGGGDGGGGGFDEGFGGGGGGGGGGGGGGGGGGGFGFGGGEEGGGGGEGFGGGGGGCF8DEGGGFGCGEGCFFGG>ACCEFFGGGGGFFDFFGGGGFFCDDFF85=3=9=E9DFGGGFGGDFGFCFGGFFG?8BFFEFCCECB8CGFFC>BEDF2FA=4>EFEA846FGFEA58CFF224326@B0;E?@GFCCF;FE:?3>/.4><1BBFBAF-,,--1.379(86?44)4)))---3-,444:342)400**26<<
@M02996:162:000000000-B87FG:1:1101:15473:4700 2:N:0:TAGCGCTC+TATCCTCT
GACTACAGGGGTATCGAATCCTGTTTGCTCCCCACGCTTTCGAGCCTCAACGGCAGTTATCGCCCAGTAAGCCGCCGTCGCCACTGGTGTTCCACCTAATATCTACGCAGTTCACCGCTACACTAGGAATTCCACTTACCGCTCCGATACGCTAGCGTGACAGATCCAAAGGCAGTCCAGGAGTTGAGCCCCGGCCGGTCACATCTGGCGTGCCAGGCAGGCTGCGCACCCGGTACACCCAGGAAAGCAGGACAACGCATGCACCATACGTAGTACCGCGGCTGCTGGGACGGAAGGAGCG
+
A@-A6C<CCDD-@,6,96@,<CC,,6C,,,,,,C@@7,,,,@F@B+,B<,;@+8@B,<E,CC,@FCE6<<FFGE7C+8=>>8:F,9=,9,,,9,CA=?B,9+,69C>+>++4,4,,8=*6==A,@FF<C,,,7D,++6=,+1*==EA+3=05+3;3++4@:C8,,*3<7@,359C,**:;?1:,,5/3.:*()/10(*)(,86))+943)/,,01)/0*-24(.(-((-*(,)--(..,*-4:B57(3*.)-(../-(((-2.)0(),..))(-)..2((-633(,..(,.3))*2*.3,-
@M02996:162:000000000-B87FG:1:1101:15489:4709 2:N:0:TAGCGCTC+TATCCTCT
GACTACAGGGGGATCTAATCCTGTGTGCTCCCGACGCTGGCGAGCCGCAACGTCAGTTATCGTCCAGTAAGCCGCCTTCGCCACTGGGGTGCCGCCTAATATCGACGCAGGTCACCGCTACACGAGGAAGGCCACTTACCTCGCAGATACGCTAGCTTGACAGGTCCAAATGCAGTCCAGGAGTGGAGCCTCTGCCTTTCACATCTGGCTGGCAATGCCGGCGGCGCTCGCGTTACACCCAGGAAAGCCGGAAAAAGCGTGACCCATACGGAAGACGGGGGATGCGGGCAGGAAAGAAGGG
+
@@-68C@CCDC+8,6,6,;,6,;,,-;@,,,,+8+76,,+,8C@+++8B=8@,,6@<CF,CF<ABCCC?CFFGC=+,4=948:F==@,=+++9+@7??==A+,+6@>3=++8,3,,85*===,+@FCC:,+338D9+@9,+3*;*6:,459)*>9>,,=C7?7*462486,451;,1;8A?=:*+//8(**/)0;<),*..+1/6+14=)*,4)5)5)2-*,-,(-4((*-,)(-(6),*-4(-7.(4*-5-().*-(---*()2((.4.(-((..(,((,((-(,(,-,(-))+2*((((
@M02996:162:000000000-B87FG:1:1101:11965:4710 2:N:0:TAGCGCTC+TATCCTCT
GACTACCCGGGTATCTAATCCTGTTCGATCCCCACGCTTTCGTGCCTGAGCGTCAGATATGGTATGGTATCCTGCCTTCGCAATCGGTGTTCTGTGTGAGATCAATGCAGGTCACCGCTACACCACACATTCCGGATACCTCCGCCACGCACAAGGCCGCCAGGATCCCCGGCAGGGCCAAGGGTGAGCCCTGACATGTCACCGGAGACTTAGCAGCCCGCCGGCGCACCCGAGAAACCCAAGAAATCCGGATAAGGCGCGGAACCGCCGGATGACCGGGGGTGCTGGCACGGAGGGAGGG
+
AC-@8;CFCEC7@,;,;@,@@C@,,C@F9<,,CFC@:8,6,8C@,@,@CAEC7,@B<EF9FGBF9C<,<6C@D?,E,,@A,@@@D=@,8,,,9A9?9?=,A+4,959,9,,9,9,:6=*669,DFGF?C,,,9=EG+@,66**6+@:330*1>86>@AEC@=:+@;C,=FGB:?9*:DDFCCC*6359(4;(?F4>*,+185>>2>2(4*31;6?;1):,/..,(-49(*3;)(3,52,/--((77).0-.4-)6*.(((,12()((-3-((((,),4((,((-().(-()-5)/2/33((
@M02996:162:000000000-B87FG:1:1101:11983:4723 2:N:0:TAGCGCTC+TATCCTCT
GACTACCCGGGGATCTAATCCTGTTCGATCCCCACGCTTTCGTGCCTGAGCGTCAGATATGGTATGGTAGCCTGCCTTCGCAATCGGTGGTCTGTGTGATATCTATGCATATCACCGCTACACCACACATTCCGGATACCTCCGCCACGCTCAAGGCCGCCAGGATCCCCGGCAGTGACAAGGGTGAGCCCGGACAGATCACCGGAGACGTAGCAGCCCGCCTGCGCACCCTGTAAACCAAAACAAGCCGGAGAAAGCACGGAAGCGCCGTAGTACCGCGGCGGCAGGCACGGGGGGGGCG
+
@@-,@EFFCED+@@F,;C@<@E@;,C@E,C,6,C:@+8,,,@FC7A9@@ACB+,@BAEF9FFEECCA6@,CC@?@<@A8ACC=?@=@,?+,,9?9?CBA,45,,4<@,4,,9,9,:88*0644,DFF+@,,>=@EGCE,>+09====@?D*0@BFGGGGGG>><E;+,5@E9*5C4@+:FFFF*,/:75,:2B87>2+/6/56;>FF2()1/:)5AD45-*--,.-(21*((95).6),*-(((0.18*,)--7(*.,((,14(),4(2-((--.))(-,((((-(-,,,((.)/**((--
@M02996:162:000000000-B87FG:1:1101:8792:4725 2:N:0:TAGCGCTC+TATCCTCT
GACTACTCGGGTAGCGAATCCTGTTTGCTCCCCACGCTGTCGAGCATGAACGTCAGTTAGCGTCCAGCGGGCCGCCTTCGCCACCGGTGGTCCGCCCAATATCTACGCATTTCACCGCTACACCGGGAAGGCCACCAACCCCTCAGACACTCAAGAGAAACAGACTGGAAAGCAGGTCCGGAGGTAGGCCGCGGGCGGGAAAAGCAGGCGTGCAGCGCCGTCTACGCTCCCGTTACGCCCAGGAAAGCCGGACAACGCAGGGCACCAACGGATGAGCGGGGGTGGTGGGACGGAGGGAGCG
+
@@A,@C@C@@C-7,;+7686C@@6,<CE9,;,6-+++8,6,CFC@+,,;,;C9,,6,,<,CC8@:@C,@+@C@>>:4,EAB8:7@@C+7++,4+8++4A,4+,+7C8@=++,,8,8=8*6=3,,3@@@@++4D3@+33:@00*0*D6,33*-6292,=,12;7,,)*,0<12,2CFFGB?5*:**2)//3*,=>D(-*5--*(((0,(,)/-(<)0431-*-((.-3(-*(4/3-((-**,.(-7(((*-)((.(*,,((()-(*-(((4((-(().4(,1((-(-,1(,(-))1**((((
@M02996:162:000000000-B87FG:1:1101:22018:4735 2:N:0:TAGCGCTC+TATCCTCT
GACTACACGGGTATCTAATCCTGTTTGATCCCCACACTTTCGTGCCTCAGCGTCAATGACGGATTGGTGAGATGCCTTCGCAATCGGGGGTCTGTGTGATATCTATGCATTTCACCGCTACACCACACATGCCTCCCACAGCATCCGTATGCCAGATTACCAGTTTCAACGGCAGGTCACGCGTAAAGCGCGTGCGTTGCACCGCTGACTTGGCATGCCGCCGACGCACACGTTAAACCCAATAAATCCGGATAACGCGCGCAGCCTCCGGATGACCGCGGCTGCTGGCACGGAGGGAGAG
+
A@9A@CEFEDD+@6E<;6,,6<C6,<CF9@,6,C@;@<,,,8C@BD<F<=CB,,8:6CFGGGG,,,9CCAEFBDAE,,,A:CB,D=C+:+++9A,?9?,,9+,+9,95>4,,,4,,>=*==98@BFA?=,,,@,6==FDEGDF3=@:+3+*5@3AF9,@E9D8,,1+<E@E*+9DC62:AC3;4*359*==@)6D;/*)//5/:9)6.3++/;=;*(/2-2-(--4629*4;5((-5),/,3(.946)*-.4().*(-(--/(-/4((.-(-,(.).2,-(-(-(..,(()-5)2*24---
@M02996:162:000000000-B87FG:1:1101:22032:4747 2:N:0:TAGCGCTC+TATCCTCT
GACTACACGGGTATCTAATCCTGTTTGATCCCCACACTTTCGTGCCTCAGCGGCAATGACGGATTGGTGAGATGCCTTCGCAATCGGTGTTCTGTGTGATATCTATGCATTTCACCGCTACACCACACATTCCGCCCACAGCATCAGTATTCCAGATGACCAGGCTCAACGGCAGGTCACGGGTGAAGCGCGGGCGTGGCACCGCTGACTTGGCATGCCGCCTACGCACCCGGTAAACCCAATAAAGCCGGAGAACGATGGCACCCCACGGATTACCGCGGCGGATGGAACGGGGGGGGAG
+
C@A<CEF<@CC6@89F;;,E9FD6,CC9@,,;C<CCCF,,C@;@@,,5;=E@+76@,CFCFC,,,,999CEF9?FF,;D?CB@,D@C6=,649C,5C=E,C9;,@<9:>,,99=,,@:*6=94DFB:+8,,,@DGC+6ACDDB+6,3:=62*,8=>,,7,628++5+,6@CA6ADGAC)*:+4***15):C>461-(4)63+739.63;+2/40.2()2-*4(,,43-,*-()-(-6)2*-3()92<97,)4,84*-((((0(./-(,4,(((()-)(-(,740((--(.(4))/**(,((
@M02996:162:000000000-B87FG:1:1101:14773:4817 2:N:0:TAGCGCTC+TATCCTCT
GACTACTCGGGGATCTAATCCTGTGTGATACCCACGCTTTCGTGCCTCAGCGTCAGGTGTATCCTGGTAAGCTGCCTTCGCAATCGGGGGTCTGTGACAGATCTAAGCAGTTCACCGCTACACGTCACATTCCGCCTACCTCGTGGACACTCAAGAACGCCAGGTTCAACGGCGAAGTATAGGTGAGCGACACGATGTTACCGCTGACCAAACATCCCGCCTACGCACCCATGAAACCCAAGAAAGCCGGAGAACGGGCACAACCTCCGGAAGAACGAGGGCGCGGGGACGGGGGGAGGCG
+
@@<68C9F@CD+@,,,665,,;C,66CA@@C,,C@B76,,58;@6,,B<=EC,8@C,CFDF6EF,9@CEDGGFE9,,,=?B@=?EFCEC+++9AC<F9?,?+,?9F==D,,,99,,>>*=0=BE,8?+8,,,@DED+>=@6>A60+183+5)@8D>EFG+BC=+@*;ACFG959;:?/:+?;,1<:52(=*5:)8(,++7)+6,(::3()268F)0()147(-42-42(*(,*564)4+1-(.3;((()-0(3..)(-,((0((*(.((,4(-0((--(3((,-,-1(4(,())/2*(((-
@M02996:162:000000000-B87FG:1:1101:17295:4851 2:N:0:TAGCGCTC+TATCCTCT
GAGTACCCGGGGATCTAAGCCTGTTTGATACCGGCACCGGCGAGCCGCAGCGGCAGTTGCGCCCCAGCAAGCTGCCATCGCAATCGGAGGTCTTCGAGATATCTAAGCAGTGCACCGCGACACCTCGAATGCCACCTGCCTCTGGCGCAATAAAGAAACGCAGGTGCAACCGGTGGACGGAGAGGAGCGCCGCGACTGGACGGCAGAATGAAAGTGCCAACCACGCGCCACGTAAAGCCAATAAATCGGAATAACGCACGGAACGACAGGAGTACCGAGGACGGTGGGACGGAAAGAGGCG
+
@@-866CE@CC+@,,,66,,,,;,,-;A,6;,,7+@+C+++7@:++++7=@>++>>4CFEGGD:FB?ECFG=?=<E,,98=:B8D==FC++,,,8?FDD+8;,+7E@,@,,,3=,:>)*6;>+48@BB<,,,@:5*3D@6*)3*;?:>/*)*6?12;CF=*?9:=)*315@>*)/=386A88**29,/-2:455C((/8138;;(8(()/C<2*)*-9:)1(-11(((4*(3*4.4)4,2.(.27..(/()(.155,,(-,1(-*(,(-(3((.))-((,-46((--(.,,-00*/*((--
@M02996:162:000000000-B87FG:1:1101:17285:4872 2:N:0:TAGCGCTC+TATCCTCT
GACTACCCGGGGATCTAATCCTGTTTGATACCCGCACCTTCGAGCCTCAGCGTCAGTTGCGCCCCAGCAAGCTGCCTTCGCAATCGGAGGTCTTCGAGATATCTAAGCATTTCACCGCTACACCTCGAATTCCACCTGCCGCTTGCGCACTCAAGAAACGCAGGTTCAACCGCGGGACGGAGGTGAGCGCCGCGAGTGGACGGCGGACGTACAGTTCCACCGACGATCCCGGAAAACCAAAGAAAACGGGATAACGCTCGGACCGGCCGAATGACCGAGGCCGCAGGCACGGAAGGAGGAG
+
@@66@CCEBDD+@,@6@@,;CCC,,<CA@@C,,@@@+F,,,CFF:@<E@BCB,6BB,CFEGGG@FEEFFFGDFE8<,,@?,?B@E@CFC++,@<@=FF=+9+4+9EEA9,,4,9,,>>*==@,D,ACC=,+,@EF??FCB+5*+6@=@9+*)@>:FGGGF7C8*,32@9@@9:*;CB<@ECC**4022.2?:>>C((/7>08>>(<6>1)9:?*)06*:90(-31(-.-8(3)43,2(+/,(.,7(.(/,0(.*.52((-379;1(((-(,-.5.(4((1,(-4(4,314<6..*/02((-
@M02996:162:000000000-B87FG:1:1101:14160:4887 2:N:0:TAGCGCTC+TATCCTCT
GACTACCAGGGTATCTAATCCTGTGTGCTACCGACGCGGTCGAGCCTCAGCGGCAGGTAAAGCCCAGTAAGCCGCCTGCGCCACTGGGGGGCCTCCTAATAGGTACGGAGTTCACCGCGACACTAGGAAGTCCGCTTACCTCTACTTCACGCAAGAAAAGCAGGTTGGAACGGGATTAGCGGGTGAGCGGAGAGATGAAACGGCCAACCAACGTGCCGGCCTAGGCTGCCGTAAGACCCAGTACGACCGGACAAGGCGGGCCACCAACGTAGGACCGGGGAGGCGAGCACGGAGGGAGGGG
+
@@-,66;;CCC-;6B,66;,,,;,,-;,,6,6+8+7+++++8@68+,B<?C@+8@B+:ECFG@FC6CC??FFF>7+,,,8+8=@89=,4+**55@>,>;2<+5258:*6**4,6,,15)198*+4?@AA++++3*2*B+5:./;*+)2/9)(:/<@?E?CC67*2/**2@E>*.>1)93688*/:/,0(2:(759))+9<<=(41:3,()1,(0()()/3*(.((()(-*((*-(.)(+*..-)0(((/-0437(*3((--)4(9,((-(,.(44(,((1(-,(3(-(-.,4))***(((-
@M02996:162:000000000-B87FG:1:1101:12743:4920 2:N:0:TAGCGCTC+TATCCTCT
GACTACTGGGATATCTAATCCTGTTTGCTACCCGCACTTTCGAGCATGAGCGTCGAGAAGTCCCCAGCAAGCTGCCTTCGCCATCGGTGGTCTGCCTGATCTCTACGCATTCCACCGCTACACCAGGAAGTCCGCTGGCCCCTGAACTATCCAAGAGAAACAGGCCAGGCTGCAGGTCCGGGGTGGGGCCCCGGGAGGGTACAGACTGCGGGGATCTCGGCCTGCGCTCCCGTGACGCGCAGTGAGGCGGAACAACGCGTGCACCCAGCGTATTACGGCGGCTGCGGGCACGAGGGGCGCG
+
@@-86;;C@EC-;,;,66;,C,C,6=C=,;6,;@@C+8,,,8DA@C,@@?C@+68@+C@FCFGGGGBFDEGGG?B,,,=?BB?4D=@,8+,,9,CA5?A,,+,,4C>>>+4A,@,4>5*6==,@FFD?=,,,9=8=+@88+1*==DD30++1D==DFGGGG8D,+:D=03,:+6=F@A*<CDE**/572/*/85):(*2//+.9;8///.).(0()-**,2((-(-1((*-994-,4(*1,4,./)((),),-.2*,----*--*4(.2--((().((--1>(,(,-4((330)/1*(---
@M02996:162:000000000-B87FG:1:1101:12741:4938 2:N:0:TAGCGCTC+TATCCTCT
GACTACTGGGAGATCTAATCCTGTTTGCTACCCGCACTTTCGAGCATGAGCGTCGATAAGTCCCCAGCAAGCTGCCGTCGCCATCGGTGGTCTTCCTGATCTCTACGCATTCCACCGCTACACCAGGAATTCCGCTTGCCCCTGAACTATCCAAGAGAAACAGGCCAGGCTGCAGGTCCGGGGGTGGGCCCCGGTAGGGGACAGACTGCAGGCAGCGCCGCCGGCGCGCCCTGTACGCCCAGGGAAGCCGGACAACGCTTGGACCCCGGGGATGACCGGGGATGCAGGGAGGAAGGGGGAG
+
@@-68CEACFC-8,6,;6;,@CC,,;CF9@C66@:B@7,,,@FE:@@@@BCB+6@B,CFDCFGGGCEGGGGGFD8E+8+>:8=4@CD8=+,,9,C,?E=,4+=,9CB+=++9,95,855==D,DGGGCE,,,@=CD6E?8DD?FFGF,3+1)D@D:DGGDF8D,@BFF+6,5+9DGADBBDDE*115<85C0>A/4,*=0;*6;;5).4**,(8,>())4*4(,(-,((/--*.))-(*/-2(1)(-(9-)3354*-(,(-*.)*---(---((()(,(-1(--().3(,(,..0**(-,-
@M02996:162:000000000-B87FG:1:1101:4452:4939 2:N:0:TAGCGCTC+TATCCTCT
GACTACCAGGGTATCTAATCCTGTTTGCTCCCCACACTTTCGTGCCTCAGTGTCAGTATCTGTCCAGAAAGCCGCCTTCGCCACTGGTGTTCCTCCTAATATCTACGCATTTCACCGCTACACTAGGAATTCCGCTTTCCTCTCCAGAACTCAAGTCACCCAGTTCATGGGGCGAACAATGGTTAAGCCATTGCCTTAACCCACATGCTTAGGAAACCCCCTACGCACTCTTTACGCCCAATCATTCCGGATAACGCTTGCCCCCTACGTATTTCCGCCGCTGCTGGCACGTAGTTAGAC
+
CCCCCGFFGGGGGGGGGCCFGGGGGGGGGGGGGGGGGGGGGGGGGGGGGGCFGGGGGGF<,<FFFFG9FGGGGGGGGGGGGFEGGGFFGGGGGGFGGGFGGFFGGGGGGGGGGFGGG>ADGFGFFGGGGG@FFGGDDGFEGEFGDCD,;8BEGGGGF,@EEGDFDF+EF,+?=?++0+:6FDCE;?EG<638AFF8=:<5@F)==F@)/=+>6A6;BF9-=(0/(0022C4ED/7(/6F5(3(6866<22.3(+)2,(-(-2339231(44<7)--3,((((,4.5((4<(8)0?:7))-
@M02996:162:000000000-B87FG:1:1101:26012:4947 2:N:0:TAGCGCTC+TATCCTCT
GACTACTGGGGTATCTAATCCTGTTTGATACCCGCACTTTCGAGCCTCAGCGTCAGTTACACCCCGGACACCTGCCTTCGCGATCGGAGTTCTTCGTCATATCTAAGCATTTCACCGCTACACGACGAATTCCAGCATCCCTGTGTGCACTCAAGGCTTCCAGTTTCAATGGCGTGGTATGGTTGAGCCACACGCTTTTACCACTGACTTAAAAACCCGCCTACGCTCCCTTTAACCCCAATAAATCGGGATAACGCCCGGCCCTTCCGTATTACCGCGGCTGCTGGCACGGAATTAGCCG
+
CCCCCGGGGGGFCCGGGGGGGGGGGGGGGFCFGGGGGGGGGGGGGGGGGGGGGGGGGGGGGGGGGGGGGGGGGGGGGGGGGCFGFGF=FBEFFGGGGGGGGFGGGGGGGCGGGGGGG>DDGFGGGGDGEGFGGGGFFGG@DDFGFFDGFGFDGGD=EFGGGGFGGFGGGGGFGBDGDGAAFFGGDFFGFFGBBFD)->AE=EEF9?3EBF748=>5@B37:(66;:7?9E:4*;7)76FCF03<=4<(1(@>:=29,-,-()-353((-5..566906-49;;:8528?48>)02+0424(
@M02996:162:000000000-B87FG:1:1101:26029:4949 2:N:0:TAGCGCTA+TATCCTCT
GACTACTCGGGTATCTAATCCTGTTTGCTACCCGCACTTTCGAGCCTCAGCGTCAGTTACACCCCGGTCACCTGCCTTCGCGATCGGAGTTCTTCCTCATATCTACGCATTTCACCGCTACACTACGAATTCCAGCATCCCTGTGTGCACTCAAGGCTGCCAGTTTCAATGGCGTGTCCTGGGTTGGCCCCACGCTTTTACCATCAGCTTTAACACCCTCCTCAGCCCCCCTTAAACCCCATTAATCCCGATAACCCCCTGACCCTCCGTTTTACCGCGGCTTCTGGCCACGAATTGGCCG
+
CCCCCG<,BFGGGGGGGGGGGGGGGGG,C,CFG@F+@FFGGGGGGGGGFFGGGGGGGAFA666@F+C+@F6E@FGGGGGGG+@==EE,@FDEBFG,C?EFACDFF,DFGGFGGGGGG::=CFG,@=+BEFGGGGA+6,6@D)*++,5ACFFF8DG,1,,6@E<8@DGD?,,9D9:70+*+7>*43*)00@C)3@7-<FF*7</*(**)9/+**+*)-2*/4/()(.(6:C11<)./4=FC;().9)).*4),(0)0.--(-*.8*((-,4),4)---4(-(((()))).4(-0)283(.:(
@M02996:162:000000000-B87FG:1:1101:9830:4955 2:N:0:TAGCGCTC+TATCCTCT
GACTACCAGGGGATCTAATCCTGTTTGCTCCCCGCACCTTCGCACCTCAGCGTCAGGCATCTGCTGGTAACCTGCCTTCGCCATGGGTATTCTTCCAGATATCTACAGATGTCACCCCTACACCTGGAATTCGGATTGCCCCTCAGTGACTCTAGTTATGCAGGTCGCAACGCAGTCCAGGAGTGAAGCTCCGGCCGGTCACATCAAGCTGGCAAAACCGCCGACAGGCCCTGTACGCCAAAGAATGCCGAACAACGCTCGCAAGGGACGTGTGACTGCGGATGCTGGGACGTAAGGAGCG
+
@@6,8CCEDED+@;B,;6C@E9C;,-;E9,,,B@6@6C,,<CFC@7,E<BCB,8@C,CE9FEFG<CC@@DGCABF<9,=?88?,,4=69,,,9,C5FDE,A+@,9C4=>,,9,9<54:*==@4D,ACE?,,,+=C?=DFEF5*==E1C<=+3,==,,7,=9D=,,;++=CC?@9D@@8;CCCC,,5;@5,58*3<A)*3:/2:*:AEBE)*-5AEFFF*/4.(646(62*,(/61136/*41(:@44)2-749531---(-)-41((.-,(-((.-).(-,((-(.-.(2,-00/*+.,((
@M02996:162:000000000-B87FG:1:1101:19855:4999 2:N:0:TAGCGCTC+TATCCTCT
GACTACTGGGGTATCTAATCCTGTTCGATCCCCGCACTTTCGTGCATGAGCGGCAGTTACGGCTTGGTCAGCTGCCTACGCAATCGGAGGGCTGCGCCAGAACTATGCAGTTCAACGCTACACGGCGAAAGCCGCCAACCTCAACCGCAAGCAAGCTCGCCAGGAACAAAGGGGGGAAGGAGGGAAGAGCCACGAAGGAACCACGGAATAAAAAAGACGGCAGGGCACCCGGAAAAACCAATAAAAAGGGAAAAGGCCAGGAACCGCCGGAGAACCACGGCGGCTGGAACGGGGGGAGCAG
+
@@68@EECCFD+@,<,;@5,,C@6,C@E,;,,68@@@@,,;@C@@@5@@BC@++@66CEFGGG7@@CC:CCFBE,4,49?+?>,@@C?=+++@+@=@B:+9*,+4,95=,,9,4,,8)3+06,@CC@::++,6@+=DG635);?*@=*3;/)>2**,4*1:/5*=)2=8,<6*/9E>*47*/*/*12*,*;8)5/((*0:(18?(>6((*26<F;7()*(*(4(((-(4*(-)(-(((+/,).48))(*,.(.7(*(((-,1((*,4,,(,-(.)((((,(-(,--4((.(2).2**4((4
@M02996:162:000000000-B87FG:1:1101:22346:5033 2:N:0:TAGCGCTC+TATCCTCT
GACTACACGGGTATCTAATCCTATTTGCTCCCCACGCTTTCGTGCATGAGCGTCAGTTACAGACCAGGTAATCGCCTTCGCCGCTGGTGGTCTTCCATATATCTACGCATTTGACCGCTACACATGGAGTTCCAGTACCCCCTTCTGCACTCTAGGTTGCCAGGATTCGATGCTGTATTGAGGTGAGCGCAACGCTTTCACATCAAACGAAACAAACCGCCAGCGCAACCGGTACGCCCAATAAAACCGGATAACGCATGCCACCGACGTATTACCGCGGGCGCAGGCAAGAAGGAAGCAG
+
A@@<@CEGCED7@C9EC<5@<<<;,CCFC<@C@EFBC@,,;@C@8A<AEC,@+8@C6CFGGGGGGFDF9CE,CD<F7,@A@B+@C=C:?,,,9,@FG99=A7;?=FD:C++A,9:5@5*6==,E4CCA=9,,@D,CFE8@FA50D,:;;D+1,@=,@,ADECD+@*+6=D:?@+B2=60CBE6C:205)4E:<>*))*0:A@*.6AB=)*3<9FBFD4857(626(4(.*(().,271*83(55@)),/-7(4625-(,()2,44(-71(3-(6-)(((,((4((-,(((-())/*83((.
@M02996:162:000000000-B87FG:1:1101:19371:5061 2:N:0:TAGCGCTC+TATCCTCT
GACTACCCGGGGATCTAATCCTGTTTGCTCCCCACGCTGTCGAGCGTCAACGGCAGTTACCGTCCAGCAGGCCGCCTTCGCCACCGGGGTGCTGCCTGAGATCTACGCAGTGCACCGCGACACCAGGAAGTCCGCCTACCCAGCCGGTACTGTAGTTAAACAGGTTCCAAAGCAAGTACAGGGGTAAGCCCTATGAGGTCAATGCAGACGTGCGTGACCGGAGAAGCGCCCGGTACACCCAGTAAATCCGGATAAAGCGTGGCCCCGAAGGAGGAACGGGGATGCGGGGCAGGAGGGAGAG
+
@<-86;CC@@C+@,,,665,,,;,,6;4,,6,,;8@+,,,,:CCBF+B:?6@+7@B,<CCFF<,@@EC<CF=FC+4,,49,,48@=:+4+++,,9=F?E,7+,+4C884+3,,3,,8:*6=>++@FC>:,,,7@EDGCE,@6*;;CB>33+*625725=9<95,02*,4=EA,6C0==CF?C5**2/9)0/(8);7)+/(/+))/@99,0*-4)()-)*-2(--(4.,(*-9)4,,.),*,.(684))*(.-(..*.)-,-)(.*-(-(--(((-.2<((-(4-.(-(((--0)/*2-((-
@M02996:162:000000000-B87FG:1:1101:19372:5079 2:N:0:TAGCGCTC+TATCCTCT
GACTACCCGGGGATCTAATCCTGTGTGCTCCCCACGCTTTCGAGCGTCAACGTCAGTTACCGTCCAGCAGGCCGCCTTCGCCACCGGGGGTCTGCCTGATATCTACGCAGGTCACCGCTACACCAGGAAGGCCGCCTACCCATCCGGTACGCGAGGTAAACAGGTTCCAAAGCAAGTACAGGGGTAAGCCCGAGGAGTGCACTTCAGACGTGCGTTACCGGCGACGCGCCCGGTACACCCAGTAAATCAGGAGAACGCGTGCCCCCTAGGGAAGACCGCGGCTGCGGGGACGGAGGGAGCG
+
A@@68CCFBDD+@,6,;656<@;,,<;A,6,6,@7@+,,,;8FC6+4B@=:@,,@B,CFFFGDCF:EE@EGGGE@:,4,?8,6@D=@+:+++7,8C,??,73,+6<>+=++3,@,:8>*===,@EGGCE,+,@C5CCE?:C1*3*B>1/3*)*42*4=CD@?8*+*;<:FFA86D*1;?ACCD*424=46;(75>>(*)642)).9A<>)1-2)3.-52-*-(--69(451()(-,6:,12<(6=9))*.05(03*-,(--/-,1((-(...((.,(-(,,4(--,,3(4--..:**4:(-
@M02996:162:000000000-B87FG:1:1101:8094:5081 2:N:0:TAGCGCTC+TATCCTCT
GACTACCGGGGTATCTAATCCCGTTCGCTACCCTAGCTTTCGCATGTGAGCGTCAGTTGACGCCAAGTAAGCCGCGTTCGCCACCGGTGTTCCTTGCGATATCAAAGCATTTCACCGCTCCACCGCAAGTTCCGCTTACCCCTACGTCACTCAAGCATAACAGTTCGGAGCCCAGTTCCACGGTTGAGCCGTGGGATTTCAAACCCCGCTTATTACGCCGCCTACATGCCCTTTAAGCCCAGTGATGCCGAATAACGTTCGACACGTTGGTTTTGCCGGCGCTGCTGGCACGAACATCAC
+
CCCCCGFEEGGCEGGGECFFEFEEFFGDGCCFFCFGGGFGGECC@,;FGGGFCEEGFGGGGGGGGGFFFGGGGGG+CCEGGGGGGCF=BBF9EFFGGGGG:DCDFDEF?DFF9@AFG=*=?EFGGGG7CF9C@EDCGGDD==?DGE5F?DFCGFCGGGG,@EE;AFCEGGG9@>FCF7AFDGD*<C3;BEE@EEGD@F*3<FEE?D;2:DD@<=CCDE)7C>::<()64<82C:64998*,4>84-)-2-04().2,...(*-(),,(,,((,(().(((,(,(-)52((.3.0/*2)),
@M02996:162:000000000-B87FG:1:1101:8116:5083 2:N:0:TAGCGCTC+TATCCTCT
GACTACCGGGGTATCTAATCCCGTTCGCTACCCTAGCTTTCGCATTTGAGCGTCAGTTGACGCCAAGTAAGCCGCTTTCGCCACCGGTGTTCCTTGCGATATCAAAGCATTTCACCGCTCCACCGCAAGTTCCGCTTACCCCTACGTCACTCAAGCATAACAGTTCGGAGCCCAGTTCCACGGTTGAGCCGTGGGATTTCAAACCCCGCTTATTACGCCGCCTACATGCCCTTTAAGCCCAGTGACTCCGAATAACGTTCGAACAGTCCGTCTTACCGCGGCTGCTGGCACGAACTTAGA
+
CCCCCGGGGGGFGGGGCEFFFFFGFGGGGEGFG-EGGFFGGGEF@,AFGGGGGGGGGGGGGGGGGGFEGGGGGGG+C?DFFCFEGCCFGCEFGGGGGGDGE>D@DFEGFCFGDGGGG>>>DFGGGGGCEGGFGGGGGGGGF:?FGE5:9CC@GGGGGGGGGGEFCFDEGGG>FAFFFGFFGGGCF>:C@GGFDADB2CFCCC<@<:;>9>5<CF5;;A765-,80())3<249:9AA9AE?F>B=)-.2-0,4<<2-,..-9(4)(6)4-...1-.41-4,,,1(.5>:?40).22+.).
@M02996:162:000000000-B87FG:1:1101:26689:5094 2:N:0:TAGCGCTC+TATCCTTT
GACTACACGGGTATCTAATCCTGTTTGATCCCCACACTTTCGTGCCTCAGCGTCAATGACGGATTCGTGAGATGCCTTCGCAATCGGTGTTCTGAGTAATATCTATGCATTTCACCGCTACACTCGTCATTCCTCCCACTGCATCCGTATTCCAGCACAACAGTATCAAAGGCAGTTCCGGTGTTAAGCACCGGGCTTTCACCTCTGACTTGCTGCACAGCCTACGCACCCTTTAAACCCAATAAATCCGGATAACGCTTGCATCCTCCGTATTCCCGCGGCTGCTGGCACGGAGTTAGC
+
CCCCCGGGGGGGGGGGGGGGGGGGGGGGGGGGGGGGGGGGGGGGGGGGGGGGGGGGGGGGGGGGGGGGGGGGGGGGGGGGGGGGGGEFGFCGGGGGGGGGAFGGGGGGGGGGGGGGGBFGGG,9@+98499999EFD8,9+55669:ADDFFEEFGGF?FGGD@AFGGGGGFGFGGFGFFG8EGGGC7CGGDF59@BCF@*EEEFFEAEA:>EFAF=FGBD>DFDF>>BGFFG=CC*7FC@3/.94?C<0)30=)8/.//4*/)24230241::)).(1(--((4))(-3<?))**26))
@M02996:162:000000000-B87FG:1:1101:8104:5096 2:N:0:TAGCGCTC+TATCCTCT
GACTACCGGGGTATCTAATCCCGTTCGCTACCCGAGCTTTCGCATGTGAGCGTCAGTTGACGCCAAGTAAGCCGCGTTCGCCACCGGTGTTCCTTGCGATATCAAAGCATTTCACCGCTCCACCGCAAGTTCCGCTTACCCCTACGTCACTCAAGCATAACAGTTCGGAGCCCAGTTCCACGGTTGAGCCGTGGGATTTCAAACCCCGCTTATTACGCCGCCTACCTGCCCTTTAAGCCCAGTGATTCCGAATAACGTTCGAACCGTTCGTCTTACCTCGGCTGCTGGCCCGAACTTAGC
+
CCCCCGGGGGGGGFFGFFGFEFEGGGGGGFGFG+@FEEFEGEFE@,CFGFGGGEEGGDGFGGGGGGGFGDFGGGG+@FEGGGGGGEEFGFFGGGGGGGGGEFG@E<EFFFGGFGFGGA>DDGGGGGGEEGFCFGGGGEEBD>?FDECGBGCEGGGGGFGGGGC@CAD?;EG5;AGGFGFFFGEFBD>GFGGFFFGFFCFF7>CF@>76>E5?5B99?@D7:44:0()).2444:AA9<E5<?7<64<<:45<<@59-...-9423(,31((-.3-).))(4-(-4))4((-,751*<444
@M02996:162:000000000-B87FG:1:1101:18085:5097 2:N:0:TAGCGCTC+TATCCTCT
GACTACACGGGTATCTAATCCTGTGTGCTCCCCACGCTGTCGTGGCTCAGCGTCAGGTGTCGTCCAGTAAACCGCCTTCGCCACTGAGGTTCCTCCCGATATCTACGCATGTCACCGCGACACCGGGAAGTCCGGTTACCTCTCCGAGACTCAAGAAGTACAGGTTCAAAGGAAGGTCAGGAGAGGAGCACAGGATTGTGACAGCTGACTGGCAAGCGCGCCTACACACACGTTACACCGAGAAAAGCCGGATAAGGCACGCAACCAACGGGTGACAGAGGAGCAGGGCACGGGAGAGGCG
+
8<-,6;@<@CD68,6,66,,;6;,,<;C,,,,,;+8+8,,,:,8,+,;6=C@6,6@,<C,@C,A:@C66@FFG@@:,8,966=@,9<,4,,,@,C,,8?+4*,39C>+4++499,,4:*6=8+6CFD@C+,3,@+++@,7+*5=CEA+33*)>>;DF,,532;,,*4@2@3?69DE;C@A?:*,**78(*,0)6?)*,1*1,7)()/4(++/,;@)/))./.(-((.44*-20.,(.5,*,4(46:7(*-),(0.*..((-)--)4(4(((((--)-5,32481(4,-(-43.)*2*,,(-
@M02996:162:000000000-B87FG:1:1101:8125:5099 2:N:0:TAGCGCTC+TATCCTCT
GACTACCGGGGTATCTAATCCCGTTCGCTACCCTAGCTTTCGCATTTGAGCGTCAGTTGACGCCAAGTAAGCCGCTTTCGCCACCGGTGTTCCTTGCGATATCAAAGCATTTCACCGCTCCACCGCAAGTTCCGCTTACCCCTACGTCACTCAAGCATAACAGTTCGGAGCCCAGTTCCACGGTTGAGCCGTGGGATTTCAAACCCCGCTTATTACGCCGCCTACATGCCCTTTAAACCCAGTGCATCCGAATAACGTTCCAACAGTTCTTTTTGCCGGAGCTGGTGTCACGAGTTTAGT
+
CCCCCCCFEGGGDGGGA,EADEFFFFCCF:@8@-CCCCCADGGE,6,CEDEEFCFGAFGGGGGGGGEEFGGGGGGCF,@?FBFEF6=FDCCFE,@E@FCFFA;9@FCFBF9B=EFFGA>=DEFF@GGD@FGGGGGDGGGGFDDFG8)@<C9CG@=FD7CE?C>3@<;:7CE3@;CGAF<+2>5CEDF60A?5?BD((6*9)>7<;51,(:*,;65+3:5(:--2.(.-3C?(252)))22(.(.1)).7,0(,0)2-..(.264*(64))--..(,5(,(-(3((.3(.56(.)**+)--
@M02996:162:000000000-B87FG:1:1101:26877:5120 2:N:0:TAGCGCTC+TATCCTTT
GACTACACGGGTATCTAATCCTGTTTGCTCCCCACACTTTCGTGCCTCAGTGTCAGTAACAGTCCAGAAAGTCGCCTTCGCCATCGGTGTTCCTCCTAATATCTACGCATTTCACCGCTACACTCGGAATTCCACTTTCTCCTCCTGCACTCAAGTAGCCCAGTTCAGGGGGCTAACATTAGTTGAGCTAATGCCTTTCACCCCCTGCTTAGGTAACCACCTACGCACTCTTTACGCCCAATAATTCCGGATAACGCTTGCCCCCTACGTATTACCGCGGCTGCTGGCACGTAATTAGCCG
+
CCCCCGGGGGGGEGGGGGGGGGGFGGGGGGGGGGGGGGGGGGGGGGGGGGGGGGGGGGGGGGGGGGGGG8FGGGGGGGGGGGGGGGGFGEGFGGGGGGGGGFGGGGGGGGGGGGGGGAFGCF,9@+88499999AFDF84+546=@DEFGFEFFGGGGGCFGDFGFGG78CEGFGFFGCFD9ECCFFGFGGCCAFF@FFEFGBAFFFFEAFEEF49EFGFD27>DAFF>F=FCF>@F>E5@@)37C?779501=<:.///(2)3)(((,(.<?46<?9(-(((:4.41<>01))*++.4:(
@M02996:162:000000000-B87FG:1:1101:14261:5121 2:N:0:TAGCGCTC+TATCCTCT
GACTACAAGGGTATCTAATCCTGTGTGCTCCCCACGCTGTCGAGCCTCAACGTCAGGTACAGTCCAGTAAGCCGCCTTCGCCACTGGGGGGCCTCCTAATATCGACGCAGTTCACCGCGACACTAGGAATGCCACTTACCTCTCCTGCACGCTAGGTCGACAGGTTCCAAAGCAGTTCAGGAGGGGAGCCCCCGCAGGTCACGTCAGACGGGCCAAACCGGCGAGGCTCCCGGTACACCCAGAAAATCCGGAGAACGCGGGACCCCGACGAAGGACCGCGGCTGCTGGCACGGAGGAAGCG
+
@@-,6=@EEFD-;,<,6656,6;,,;;;,,,,6C6@+6,,;:FCB+,B<EC@,68@,<FAFGAFGC@<@AFFGG77,,=?,84C88@,4+++6+8@CED,@+,+6@>:>**,,5,84:*;98*,?FFC;,,,6:,;7CF?@36>4;;C5>)(318+1=CEE748+*2<0A97;/C+00:BC@C**/-7475:>739(*0).+,30>?BF3*,3)47:5*-*,(-(-(((*-()-(--.,*-3(46:)(*-.3(0.*-(((,)-,*4(424(-((.4(((,,((-,..4-13:.08**(,(,
@M02996:162:000000000-B87FG:1:1101:22323:5135 2:N:0:TAGCGCTC+TATCCTCT
GACTACACGGGTATCTAATCCTGTTTGCTCCCCACACTTTCGCGCCTCACCGTCAGTTACTGTCCAGCAATCCGCCTTCGCCACTGGTGTTCCTCCTTATATCTACGCATTTCACCGCTACACAAGGAATTCCGATTGCCCCTCCAGCACTCAAGAAGAACAGGTTCAAATGCAGTTTAAGGGTTAAGCCCATAGATTTCACATCTGACTTGCTCCCCCGGCTACACGCCCTTTACACCCAGGAAAGCCGGACAACGCGTGGCACCGACGGAATACCGGGGATGCTGGGAAGAGGGGAGA
+
BCC@@CEFEGD+@<<<@@@CA@C;,CCFC<ED@EFCCC<AABFC@7@CEGFB@@@ECFGGGGFGGGEGGG,AFCFC7:EDFF=FC?A:=,84@,CBF,A,@;;,9CD@C8,,@E<58>*=@C=FGGFD?,,,@FE6CG8E?55CDGFF?D*)DCFBFGGGCF8,63=AFF,=,=F,?+;+7=C,,388A?D:::DF7,+327>A5+;CF++19119</*04:(07>DFFC2/*)..1),*(6(356((*.5;7)4*---,-1-.*,(-44(,((,-)-(,1((-().4(..-))2**--(
@M02996:162:000000000-B87FG:1:1101:24847:5142 2:N:0:TAGCGCTC+TATCCTCT
GACTACCCGGGTATCTAATCCTGTTTGCTCCCCACGCTTTCGTGTCTCAGCGTCAGTTGTCGTCCAGTAATCCGCCTTCGCCACCGGTGTTCCTCCCGATATCTACGCATTTCACCGCTACACCGGGAATCCCGATTACCCCTCCGACTCTCAAGAAGAACAGTTTCAGACGCAGTCTATGAGTTAAGCCCATAGATTTCACATCTGACTTGCTCCCCCGCCTACACACCCTTTACACCCAGTAAATCCGGATAACGCTTGCCACCTACGTATTACCGCCGCTGCTGGCACGTCGTTAGC
+
CCCCCGGGGGEGGFGGGGGGGGGGGGGGGGAEGGGGGGEGGGGGGGGGGGGGGGGGGGGGGGGGGGGGGGGGGGGGGGGGGGGGGGGGGGGGFFGGGGGCEDGGGGGGGGGGGGGGG=@CDFGGGGFEFFGGFEGDDEFDGDFGGDAGFGFFGGGGGGGGGG5@FFGGG9:95@DEFFAFGGGFGGECBGFBAFGFEFFFCGFFF8CEFFG*>=>ABBD9:631=.==?GF2C@;CFA8:(45AF).699>(-))*,,(-->29=??::(.,.:5.)-((-((4()582(5())*21414
@M02996:162:000000000-B87FG:1:1101:5802:5143 2:N:0:TAGCGCTC+TATCCTCT
GACTACTGGGGTATCTAATCCTGTTTGATCCCCACGCTTTCGTGCATGAGCGTCAGTGCAGGTACGGCAAGCTGCCTTCGCTATCGGAGTTCTGCAGCATATCTACGCATTTCACCGCTACACACTGCATTCCGCCTGCCTTCACCGCACTCAAGACCGACAGTATCAACGGCACTGCCGGGGTTGAGCCCCGACATTTCACCGCTGACTTACCAGCCCGCCTGCGCACCCTTTAAACCCAATAAATCCGGATAACGCCTGCATCCTCCGTCTTACCGCGGCTGCTTGCACATGGTTATC
+
CCCCCFGFGGGGGGGGGGGGGGGGGGGFFECFDGGGGFEDGGGGGGDGGGGGEGGGFGGAEFFCFGGGGGGGGGGGDFCFG7FFF6C=FFEFFGGGGGGGFFFFGFGGGECGGGGGE:<=DFGGGGGGGGGGGGDGGGGGGD?FGGFE?DAEGGFGGGGGGGBBE?FGFGGFG>>69CC9:CC*<C>4@FE=DFD=5FFCEGFFF:69@FGC<FC;0:76:116?9909E12*54>43;?B((.9>-.23>?0.-9(-,(,13-28)-(,((.().281--(3(3.).(52)*00+2)).
@M02996:162:000000000-B87FG:1:1101:24827:5150 2:N:0:TAGCGCTC+TATCCTCT
GACTACCCGGGTATCTAATCCTGTTTGCTCCCCACGCTTTCGTGTCTCAGCGTCAGTTGTCGTCCAGTAATCCGCCTTCGCCACCGGTGTTCCTCCCGATATCTACGCATTTCACCGCTACACCGGGAATCCCGATTACCCCTCCGACTCTCAAGAAGAACAGTTTCAGACGCAGTCTATGAGTTAAGCCCATATATTTCACATCTGACTTGCTCCCCCGCCTACACCCCCTTTACCTCCAATCAATCCGGACACTGCTTACCAACTACGTATTACCGCGGCTTGTTGCACGTCTTTAGC
+
CCCCCGFGEE@F+<EGDFGGGGGF@C6FGGFEFE@FGG><<CFF8@CEDAGGGE:FGGGGFGGGGGGGGFGGGGGGEGFGGFGGGGGGGGGEGGGGE@FFGDFGGG77BC=FCAFF+:5+@EGFC=7F7A9>DEGGGGGF81@D6C=@?DF@@=?FC6<ECFDCAFC:9DFBC50A?GC9D?FEFG4F4C*5A*409CFFCC*86845;A>*91*;(2)(/6,(:4((2B:(;;24))0/((..044)*45:(0(*))..)0()*-,,414440)))-((,(,((.),-),,.)210)--
@M02996:162:000000000-B87FG:1:1101:24847:5160 2:N:0:TAGCGCTC+TATCCTCT
GACTACCCGGGTATCTAATCCTGTTTGCTCCCCACGCTTTCGTGTCTCAGCGTCAGTTGTCGTCCAGTAATCCGCCTTCGCCACCGGTGTTCCTCCCGATATCTACGCATTTCACCGCTACACCGGGAATCCCGATTACCCCTCCGACTCTCAAGAAGAACAGTTTCAGACGCAGTCTATGAGTTAAGCCCATAGATTTCACATCTGACTTGCTCCCCCGCCTACCCACCCTTTACACCCAGTAAATCCGGATAACCCTTGCCACCTACGTATTACCGCGGCTGCTGGCACGGCGTTAGC
+
CCCCCDFGGGGGGGGGGGGGGGGGGGGGGGDFGGGGGGGGGGGGGGFGGGGGGGGGGGGGGGGGGGGGGGGGGGGGGGGGGFGGFEFFGGGFGGGGGGGEGFGGFGGGGEFGGGGGG>@DCEFGEGGGGGFGGEGCDCF@FFFGGCAGEGFFGGGGGGGGGGDFCCFGCGGFGBGGF7<:>FDGGFEGFGFBF**>8AFEF9<CB8?@EFGEFF;;>BD(/,683(37;E;,;@9C4);8(((.*-:AD3)-4>90((,..056C?0(((.,6>64)(-,,-((,700(.<())/124()
@M02996:162:000000000-B87FG:1:1101:5812:5163 2:N:0:TAGCGCTC+TATCCTCT
GACTACTGGGGTATCTAATCCTGTTTGATCCCCACGCTTTCGTGCATGAGCGTCAGTGCAGGTACGGCAAGCTGCCTTCGCTATCGGAGTTCTGCAGCATATCTACGCATTTCACCGCTACACACTGCATTCCGCCTGCCTTCACCGCACTCAAGACCGACAGTATCAACGGCACTGCCGGGGTTGAGCCCCGACATTTCACCGCTGACTTACCACCCCGCCTGCGCACCCTTTAAACCCAATAAATCCGGACAACGCTCGCATCCTCCGTATTACCGCCGCTGCTGGCACGGAGTTAGC
+
CCCCCGDCFFGGGFGGGFFGGGGFGGGCFFGGGFGGGGGGGGFGGGGDFGGGGGGGGGGC<CBFFCEGGEFFGFGGGGGGG@FGFG=BFGGGG9C?,BFG9DFGGGGGGEFEFFGGG:?CDEGGGFGGFGFGGGGGGGGG6;?DG@8:?D*:F,?C==+6@6:C,1CF?F>>E5*4*;@?EGDCCGFGFGG=D?D92CC3CG@D980.34CCEF<)/8>65--402949EF(94><5<FE:BB:B4)6C0.1(0(*--,,4C((15)-47-(..6<6(-(449;9))(-3<:))1*0)--
@M02996:162:000000000-B87FG:1:1101:18280:5209 2:N:0:TAGCGCTC+TATCCTCT
GACTACTGGGGTAGCTAAGCCTGTTTGCTCCCCGCACCTTCGCACCTCAGCGTCAGTCATCTGCTGGTAAGCTGCCGTCGCCAGTGGTATTCTGCCAGATATCTACAGATTTCACCCCTACACCGGGAAGGCTGATTGCCCCTCAGGGACTGAAGTCCTGCAGGTCGCAACGCAATTCGGAAGAAAAGCGACGGCCTGTCACACCAAGCGGGCAAGACCGGCAAGACGCCCGATACGCCCAAAAAAGACGAACAACGGTCGCAACGAAAGGGTGAACGCGGGTGCGGGGACGAAAGAAGCG
+
@<-,6=6@@CD+8,,,66,,C8;,,6C=<,,667+6+8,,;9B:@:,B6?C@,8@C6:C,C@BF,CA6CE,AE?@<+,6>+,?+99=,5,,,9,@??A=99+4,9C;=>,9,,9,9,:*66>,@+@=>B++,,6D+?D8>=)0=?E)F58*)636,,77=,=8B,;++0>@?+97+42:FCCC,,989)**0*095(*+0/19(8;373))(,>=AD)2-*.(((.(-(*,4)(((,(**-4(,.-((*,0-(03/-(-,,)-4)(((--(,.(())((,,(((-(-,(((-)0***.(.-
@M02996:162:000000000-B87FG:1:1101:6149:5231 2:N:0:TAGCGCTC+TATCCTCT
GACTACAGGGGTATCTAATCCTGTTTGCTCCCCACGCTTTCGTGTCTCAGCGTCAGTTGTGGTCCAGTAGATCGCCTTCGCCACTGGTGTTCCTCCCGATATCTACGCATTTCACCGCTACACCGGGAATTCCATTCACCCCAAACGCACTCAAGCCCCACAGTTTCGACGGCAGTGACCGGGTTGAGCCCGGAAATTTCACCGCCGACTTAAGGGGCCGCCTACGCAACCATTAAAGCCAATAAAGCCGGCTAACGCTCGCATCCTCCGGCTTTCCGCGGCTGCGGGCACGGGGGTACC
+
CCCCBEEGFEDBFFFGCCEDEFECEFFFF9EFEGEGGDCDDEFFC@<FFGGGE@FGGFE<FEFGGFGGGFF<FDFG7FGGEGGGGCEFEECFF,EFFEC+F>;,>CDC88=F9E<FG:*6?BBFE@:=7FEFFG,+6EAE=8A==E>:?=*:B8=F+=E+8==3@99CFC6@:?C;6:CAGDG1<73*)4A2)6)5),:)794,(:(.108368;=>@)3*(--419,,*3(*)6A>)32:((.*6)624.(-).2--(,-)-().5<:-(((-().---,3(3(,--2361).1*2-))
@M02996:162:000000000-B87FG:1:1101:21224:5272 2:N:0:TAGCGCTC+TATCCTCT
GACTACAGGGGGATCTAATCCTGTTTGATCCCCACACTGTCGTGCCTCAGCGTCAAGGACGGATTGGTGAGATGCCTTCGCAATCGGGGGTCTGTGTGAGAGCTATGCAGGTGACCGCTACACCACACATTCCGCCCACAGCATCCGTATGCCAGATTACCAGGTTCAACGGCAGGTCACGCGGTAAGCGCGGGCGGGGCACCGCGGACATGGCAGGCAGCCGAGGCAACCTGTAAACCCAAGAAAGCCGGGAAAGGCGCGCAGCCACCGGAAGACCGAGGATGCGGGGACGGGGGGAGCG
+
A@-,8CCCDDD+@,<,6<,,,C@,,<;A,,,,,C@@,,,,,9C@B<,B@?;@,88:,CFGGGG,6C<6C<FG<?9,,,,968=7@@C+4+++9?9?9=A4=*++9,9:4,,8,6,,85*6=,,6@FC+6,,,@,@?DE8BDDF+2@:+3+**73;>,,@EA98*4*4@9@@>*9CG;3:)8,4**1/7)2*63554(/)(-1,49)469)*.454)()*-*.(4(-(,(*(.*..-6),*,8(,77(.2-)(,).*,(((-)--)((((-(-((((,-(-11..((,3(1,(.)/**,,(-
@M02996:162:000000000-B87FG:1:1101:21241:5278 2:N:0:TAGCGCTC+TATCCTCT
GACTACAGGGGTATCGAATCCTGTGTGATCCCCACACTGTCGTGCCTCAGCGGCAATGACGGAGTGGTGAGATGCCGTCGCAATCGGGGGTCTGTGTGATATCTATGCAGTGCACCGCGACAGCACACAGGCCGCCCACAGCATCCGGAGTCCAGATGACCAGGTGCAACGGCAGGGCACGCGTTAAGCGCGTGCGTGTCACAGCTGACATGGCCTTCCGCCTACGCACACGGTAAACCCAAGAAATCCGGAGAAGGGACGAAACCGCGGGATGACAGAGGCTACGGGCACGGGGGAAGAG
+
@@6,8;E@AED-8,B,96,6,6;=,6;E,,,,,;+@:,,,,96@B,5;@A;@+667,:EEFGG:,<@<9@FF<B9<+,@>+==,@@C+:+++9A95,?4,9+,+9,9,4,,,,4,,8:*6+>+@>F:36,,+6+@D+>+:9)35*7:*30*),53@,,=28<7*4**0=?C6:;GE)165>*2**1,:)284)593(*0(.0-.().31*0,.)(*)*2-*-(-(-411*49)((--),*-21452))*-)--0(*,(((-/,(147>((-(((.-52(,2<().4-,-,-25)1**4-(,
@M02996:162:000000000-B87FG:1:1101:17000:5340 2:N:0:TAGCGCTC+TATCCTCT
GACTACAGGGGGATCTAATCCTGTTTGCTCCCCACGCTTTCGAGCCTCAACGGCAGGTATCGTCCAGTAAGCCGCCTTCGCCACTGGTGGTCCTCCTAATATCTACGCATTTCACCGCTACACGAGGAATGCCACTTACCTCTCCGACACTCTAGCTGGACAGGTTCCAAAGCAGTTCAGGGGTTGAGCCCCCGCATGTCACGTCAGACTTGCCAGGCCGGCTACGCTCCCGTGACACCCAGTAAAGCCGAAGAACGCGGGAACCAAACGGAGAACCGGGGCTGCGGGAAGGGAGGGAGCG
+
A@-88CEDDED+@6<,;@;<,CC;,<CA9,66@C@@@,,,;@FAB@,E<=C@++7B+CF,FF,ACCFCDDGGGE7@,,99884CF==,:,,4@,CF,ED4=7=+=C>@8++4,9,C>=0==9:+@FDCA,,,@DF+=EDE+0+=?EAC500)65<@@,@:>78+20;6<DE?@AG98<;FFFC4*36>:,=7??<@(*+*99(,/8<>3)+/1;>)6:8.*.(6(41((*(,*(--44+2,:5:@9429-0-(0.*--((-/-4*.(.3-(,((.5,4(,1,((((-3(-(-)0/**-,(,
@M02996:162:000000000-B87FG:1:1101:20298:5360 2:N:0:TAGCGCTC+TATCCTCT
GACTACTGGGGTATCTAATCCTGTTTGCGCCCCACGCTGTCGCGCCGCAGCGGCAGTTACGGACCAGTAGAACGCCTTCGCAACTGGTGTGCTGCCTGATATCTACGCATTTGACCGCTACACAAGGAATGCCAGCTACAGCGCCAGCACGCAAGAAAAACAGGGTCAAAGGAAGGTGGGGAGGGAAGCCAACAGAGGTCACAGCGGACAGGGGCGCCGGCCGACGCGCCCGGTACACCCAGAAAAGCCGGAGAACGCGCGCCACCGACGTAATACAGAGGGTGATGGGACGGAGGGAGGG
+
@@<,@;,6@CC+8,;,;<;6,;;;,6;,++,++8@6+8,,,::@8++86>8@++7@,9CE=F,78,C6,?<,:>44,,,?++68,9=,9,+,9A9,5C9,94,+459+4++8,4,,8:*6=9,@DF8DB,,,6D,=6@9,=D*9CB:@:535E89FCFFFEC7,**499D,9,9CC6*/)11:**//9(2*6).93(*/(/5/)604;>)*((),)-8)-*-(-(423(8(4)(,(.6,*,4(,91(19-.3(0.*--((-)(-*.(3(--(((.)).),((,--)..(,3,0.2**41((
@M02996:162:000000000-B87FG:1:1101:22477:5363 2:N:0:TAGCGCTC+TATCCTCT
GACTACCCGGGTATCTAATCCTGTTTGCTCCCCACACTTTCGCGCCTCAGCGTCAGTTGTCGTCCAGAAAGCCGCCTTCGCCACTGGTGTTCCTCCTAATATCTACGCATTTCACCGCTACACTAGGAATTCCGCTTGCCTCTCCGATACTCAAGATTTGCAGGTTCAATCGCAGCCCCGAAGGTGAGCCCCGGTATTTCACGACTGACTTGCATACCCGCCTACGCGCCCTGTACAACCAGTAAATCCGGACAACGGGTGCCACCGACGTAGTACGGAGACTGCGGGGCAGGAGGTGGGG
+
BCAB@FFGCED6@<F<;@@@EE@6CCCFC,,@CE:F7E,,<@FC@F7FFDCB@CCECEFCFGBFGEE@CEGGGGCF,,EDBFCGGCD6=,,,@,CECFGEGBF9DGGEE++4,@??>@*==D<4@FFFC,,8EFECD+=D+:*=DEB>9@+1D8?:=9C=ED8,65AEF3@::@GEFD@FECC5698>:1*0@>28(,+8>79@>:@=B4+47AC8@F;.*.//3:>12*3,*..).),:,3.67<))*-.(().*-((-,*.6=<(-,-(,(-).(-(-(-))(((-(,(-0)/**((((
@M02996:162:000000000-B87FG:1:1101:11132:5382 2:N:0:TAGCGCTC+TATCCTCT
GACTACTGGGGGATCTAATCCGGTTCGCGCCCCTAGCTTTCGTCCCTCACCGGCAGGTGCGTTCCAGTGAGCCGCCTTCGCCACAGGTGGGCCTCCCAGGATGACAGAAGGTCACCGCTACCCTGGGAGTACCGCTAACCTCTCCCGACCGCAAGGTCAACAGGAGCACCAGCAAGTCCAACAGTTAAGCTACAGGAATGCACCAGTGACGTATTAAACCGGCCACGAAAGCGAGAGGGGCAAGAAAAACAGCGACCACGAGAGCGGCCGGGGTGACCGCGGAGGATGGGACGGGGGGAGG
+
@@<,8CC@ACD+8,9,66;CFFD6+B@FC@6++-9C,,,,,86,66,A@,:@+7@BCC6CF6?FF<C<:?EFFB@+,,9A:,4@8D@,=?++@+9,@==D=*@89EDDB,,4,6,,8)*6+8,,8FC,=+,83=@+=E8,+):9;>:C5D*)@89*25CCCC7,=*37;8C?,8;,1CC+<B5=,+/:6=+1;6C@;+2/)378=F//73/,/+(3<C*(:,-(--4;>*-()(--31+*,-14<12:D3>?00,/-4((-/44*--((,-42-34))(((-(,4((,3(3()./2*((,-
@M02996:162:000000000-B87FG:1:1101:9009:5384 2:N:0:TAGCGCTC+TATCCTCT
GACTACTAGGGGATCTAATCCTGTGTGCTCCCCACGCTGTCGAGCCGCAACGTCAGGTACAGTCCAGTAAGCCGCCTTCGCCACTGGTGGTCCGCCTAATATCTACGCATGTCACCGCGACACTAGGAATGCCACTTACCTCGCCGGCACGCTAGCTAGACAGGTTCCAATGCAGTCCCAGGGTGGAGCCTGGGGTGTGCACATCAGACGTGCCTTGCCGTCTACGCGCCCGGTACACCGAGGAAACGCGGAGAAAGAGGGCCCCCAACGTGTGACAGCGGCAGATGGGACGGGGGGAGCG
+
A@-,8CCCCDC+@,B,;6A,66;6,-;F,,;,,C+@+6,,,:D@B++@@=+@,,6B,CEFFGFFF<DCCAGFGEB7,,=A68=F88A69,,4@+44C==,99,+9<>7>++9,95:==*==86,8CCBA,,,@=D6=EEB6**==+1:9C*)649>@AFGCC=*23:,<@7911=,;;=9,4:,*15?2::(:5D(31))/+7.)8@E;)*//)6+/)0,*-(-.-4(,*-3)(-(.),*,-(2:2((/-.-(0(*.((((1,,9-(41-(((()-.)(-(((,()-.(4,4)):**(,(-
@M02996:162:000000000-B87FG:1:1101:21834:5390 2:N:0:TAGCGCTC+TATCCTCT
GACTACCGGGGTATCTAATCCTGTTTGCTCCCCACGCTTTCGAGGCTCAGCGTCAGTTGTGGTCCAGTAAACCGCCTTCGCCACCGGTGTTCCTCCCGATATCGACGCATTTCACCGCTACACCGGGAATGCCAGTTACCTCTCCCACACTCAAGGAAAGCAGGTTCAAATGCAGGTGACGGGTTGAGCCAGGAAGTTTCACATCTGACTTGAGCTTCCGCCTACACACCCGTTACACCCAATAAATCCGGATAACGCCAGCCAGCTAAGAATTACAGCGGCTGCTGGAACGGGGGTAGCG
+
BC<C@EC:BED+B@<EC6@,@<@,,<C,C,,,,6867,,6,@,6++,;C?C@,6@C69C9FF,CCDFCC<<FFBB@,@DA?,?8D?D+7,,,95@4@:+4498+98>=E++,7=,:>)<=6>3=B>@C=,3,@D,2+6@,+1;9+@:D0+53@C?FG?<1@C1*4*=@9EDC7BF,301/119*6/68)4,/):9(),1)7>C543))1+3/724+(2*/*6/(/6(),=((*(--6<,*((.,1)))0-04().2-((((*,(*-))))).)).6.3),172-(..3.(.3))/:*((,(
@M02996:162:000000000-B87FG:1:1101:21852:5391 2:N:0:TAGCGCTC+TATCCTCT
GACTACCGGGGTATCTAATCCTGTTTGCTCCCCACGCTTTCGTGGCTCAGCGTCAGTTGTGGTCCAGTAAACCGCCGTCGCCACCGGGGGTCCTCCCGAGATCTACGCATTTCACCGCGACACCGGGAATGCCAGTTACCGCTCCCACACGCAAGGAAAGCAGGTTCAAATGCAGGTTACGGGAGGAGCCCGTAAAGGGCACATCTGACTGGAACTGCAGCCTACACACCCGTTACACCGAGTAAGTCCGGAGAAAGCACGCCCCAGACGGAATACCGGGGCGGCTGGGACGGGGGAGGGG
+
A@-6@CEBCED+86@,;6,,@CC6,<;E,,;,,C+@+,,,,8;6,6;@@BC@,,6@,<E,CF6CEFEC@C@CEC:>++6>68=FF=:+4+++9,8AFCC+8*4+6<83>++,,3,,88*6=3+5CFC<<,,,6@,*2E7,*)3*;>:>/:)(=:CFGGG=703*2*;?CC+3+:CG8;9;CCE**1-7(2:40.9()+),,*4)5*.5:**,4)5))**.0((,(.(42*((/(-(62,*,44(96)-*-.-(0(2.((.-)-()(,42(((((,.,-((2(,(-(-,(,,-0)/2*,((,
@M02996:162:000000000-B87FG:1:1101:16917:5394 2:N:0:TAGCGCTC+TATCCTCT
GACGACTAGGGGATCTAAGCCTGTGTGCTCGCGCGACGGGCGCGCCTCAGCGGCAGGGCTGGTCAAGGAATCCGCCGTCGCCGCCGGGGGGCTATAGGAGATCAACGAATGTCACCGCGACAACCGAGATGCCGATTCCCTGTCCCAGACGCGAGTCCGGGAGGTGAAAGCGCACTTACCGGGGGGAGCACGGAGATGGCAGACGGGACACGCAAGAAAGCCAAAGCGGGCGAGAGGGGGAGGAAAAGAGAAAAAGGAGCGAGGGAGGGGGAGTAGCGGGGGAGAGGGCAGAGGGGGGGGG
+
8@-,886@CCC+@,6,6,,,,,;,,-;,6,,+++77+++++7876+,8,?C>++6>+88,B,,9A<?B@E,CF>+4+++888+6@6:33+**3*2>FC:+1)+002:*/*,++2,02,)/1/*22:/2/*++2:C)1:++*))2*0.3.*.(2/1*2:*/:=1**)000C*0*55*/*./88C**/17-**-;)1((0)(,*-(()-(4.*1(70.2)*.*((((,(4(*(,)(,(((**(-(2).((1.)5.).*,(((-)--)(,(,4((((())-((((--((-2(,((.)***((((
@M02996:162:000000000-B87FG:1:1101:23234:5398 2:N:0:TAGCGCTC+TATCCTCT
GACTACTAGGGTATCTAATCCTAGTTGCTCCCCACGCTTTCGTGCATGAGCGTCAGTTACAGACCAGGGAATCGCCTTCGCCGCTGGTGGTCTGCCAGATATCTACGCATTTGACCGCTACACATGGAGTTCCAGTACCCCCGTCGGCACGCTAGTTGGCCAGGATGCGAGGCTGTATGGAGTTGAGCGCAACGCTTGCACATCAAACTAAACAAACGGCCAGCGCAACCTGTACGCCCAAAAAAGCCGGATAACGCAGGCCACCGACGTAGTACCGCGGCGAGTGGCACGGAGGAAGGCG
+
A@-,8CCFFFF-C,B96C5,C,;,;6<=,,;,,C7@:,,,A@;C6A,B@ECB+6@@,6CEEFG@CFFG,C@,CABC,,@AB@+@>=@,9,,,4,9FB,9,43;,9<>4>,+,99,:>)3==9=E,ABE:4,,9@,+=@,,=)*6=+8330*1+6=372@A=@8+5*0:>:+9:*;,4+29EF,,7577)=::)))((*27>;13>=473+;@(==A=)81*(6(3((,-*,,*.)-3(/1((4:>(((/,7(-0)*((--(/41*--(((-.(.6)(-,411((-,-(.)2(00**04((-
@M02996:162:000000000-B87FG:1:1101:11129:5402 2:N:0:TAGCGCTC+TATCCTCT
GACTACTGGGGTATCTAATCCGGTTCGCGCCCCGAGCTTTCGTCCCTCACCGGCAGGTTCGTTCCAGTGAGCCGCCTTCGCCACAGGTGGGCCGCCCAGGATGACAGAATTTCACCGCTACCCTGGGAGTACCGCTAACCGCGCCCGACCGCAAGGTCAACAGAATCACCAGCAATTCCCACAGGTAAGCTACAGGAAGGCACCAGGGACGGATGAAAACGGCAACGAAAGCTGAAGGGCCAAGAAAAACAGCGACAACGAGAGGTGCCGGGGGGACAGGGGCGGCGGGCAAGGGGGGGGG
+
A@-6@C@@CDD+8,@,;<B,EFD6+BBFC@++6+7@7+,,58;B,:,B<A<@++7@CC,:C,6EF<C<,:FFGE:>,4=A84=FCEC,?B++@+@+@=?DA;=06EEDB,,,,6,83)*66,,,8FC<=+3,6=8+=C8,+)*3*>:>5?*-=:744<?EFD>,=1+<69F8*0C+/19*<35:**1:;0+/;9C@1+)((24-3>(2:7)(-)(968*4E--(-3442/1(*))).2+*(-2.5(429(0((0-)--((-137*)().----,(31,,((-(,-(((2(,())//*,.,,
@M02996:162:000000000-B87FG:1:1101:11144:5412 2:N:0:TAGCGCTC+TATCCTCT
GACTACTGGGGGATCTAATCCGGTTCGCGCGCCGAGCTGTCGTCCCGCACCGGCAGGTTCGTTCCAGTGAGCCGCCTTCGCCACAGGGGGGCCGCCCAGGATGACAGAAGTTCACCGCGACGCGGGGAGTACCGCTAACAGCGCCCGACCGCAAGGTCAACAGGATCACCAGCAAGTCCCACAGTGAAGCTACAGGAAGGCACCAGTGACTGAGTAAACCGGCTACGAACGGTTGAGGGAGAAGAAACAGAGCGACAACGAGAGCGGCGAGGGGAACAGAGGCGGCTGGGCACGGGGTGGG
+
A@-,86,;@CC+@,@,;6;,CFC++B@:F@++++7@++,,,99,,,+@@=C>++6@:C,C>,,AE<C5:?E<FE::+4,9++4?8DA+=B**:1:*FC<C<)>65?CC:8,,,2,,4(.1/***:CC58*++3;8)9E8+*.)11:7E>C)3>:<*3<C?@C:1C)920;@725***:)0<*2=+26750+.96F::*)(,8(23F.341*.:6)*</2,:,(-,(443*,(1(-.37+/(-,(/(,(7(03057),,.(-)199((3((--4(3(((.(,3(,,,,-((((0.//*4((-
@M02996:162:000000000-B87FG:1:1101:16921:5417 2:N:0:TAGCGCTC+TATCCTCT
GACTACTAGGGTATCTAATCCTGTTTGCTCCCCCGACTTTCGCGCCTCAGCGGCAGTGCTGTTCAAGGAATCCGCCTTCGCCGCCGGTGTTCTATAGGAGATCAACGCATGTCACCGCTACACCCGAGATTCCGATTCCCGCTCCCAGACGCGAGGCCTGGAGGTTCAAGCGCACTTTCCGGGGTGAGCCCGGAGAGGGCACACTGGACACGCAAGACCGGCTACGCGCACGGTACGGCCAGGAAAGCCGAACAACGCGCGGGGCCGCTGAAGGACCGCGGCTGCGGGAACAGAGGGAGCG
+
@@8,8C<ECCD-C;,,66,;<6;;,<;E,,;CBF8@66,,;8CB67,B<?CC+8@C,CF9F<,AEFFGGF,AFCD:,,@A88+@C@C4>++49?,AFFE,9*924:@>8++9,6,:8=*==@,D>+@8>+,,8DE6=E8E+=>DCG@F9:*)@B>*19<:>C51//0<8BA88;D56:7FCDE*11674=/6>>GF0*)3-*.1,*47<693374>7:74*--4(41>6*(,)(-,-(*22206:8((*(04-821--((-)--)41((-(..(..-3(,10(----1(((...0**-2-(
@M02996:162:000000000-B87FG:1:1101:26660:5473 2:N:0:TAGCGCTC+TATCCTTT
GACTACAAAAGAATCTAATCCTGTTCGATCCCCGCACCTTCGTGCCTCAGCGTCAATATGTAAAAAACATGCTGTTTCCACAACACACGATCTGTATGATATCTATGCATTTCACCGCTACTGTCAACATTCCGCATGCTGCGGCACCATTCAAGCCCGCCACTAAAAAACACCAACCCGGCGTTGGGCGCCCGGATTTCACCGCTGACACCAACACCCCACTACGCACCCTTTAAACCCAATAAATCCGGATAACGCTCGCCACCCAACACACACAAACGCTGCTGGCACGGGGTTAGC
+
CCCCCGGG,,;-;;CCFGGGGGGGGFGGGGGGGDGGGGGGGGGGGGGGGGGGGGGGGGGFF,,9,<+8:::FFG<99,,,,:,,9,,68+:9@CE,,<9CEFGGGGGGGGGGGGGFEAEDD8,99,9:999999=8C>,9+03664)8D+BEFGCDFGGG+1),,*6,23+*,*+,*313334*5CB/)*=2?ED@DFFC?C<2;:@>(**((.()(02(/((..--(4:6(97<A)388??0:F)<429B<(847-(--()((*.(,,(,(((-(((((-,--(..(2383.)1/*3:F
@M02996:162:000000000-B87FG:1:1101:19124:5481 2:N:0:TAGCGCTC+TATCCTCT
GACTACAAGGGGATCTAATCCTGTGTGCTCCCCACACTTTCGCGCCTCACCGTCAGTTACTGTCCAGCAAGCCGCCTTCGCCACTGGGGGGCCGCCTGATATCTACGCATGTCACCGCTACACAAGGAATGCCGATTGCCCCGCCAGCACTCAAGAAGAACAGGTTCAAAGGCAGTTTATGGGGGAAGCCCATAGATGGCACATCTGACGGGCGCCCCCGGCGACACGCCCGGGACACCCAGAAAAGCCGGACAACGAGTGCCACCGACGTAGAACCGCGGATGCGGGCACGAAGGAAGCG
+
@@-66CCEEFD+7,,,;6,6@6@,,6;C,6,9@@8@6,,,58B@6@,B@A<@,8@B,,CF@E9AF<EF@C,ACC:+,,4A,84@@=@,4+++6+@+++5,73,+5<653**,,5334:*3;9,DEGFCB,,,6=E<*B+29;):5E:<.;)(529FFGGF673*0*02:C+0*5C***.*28=**1,1(**..0>A)+)..33).*.66)),,04)43)-79(4(44<(8(()(4(3.+*-4(402(,*-.4,0,*-(((-*.6*.,,,-(-(()-.,(,,(.-.(,,-(--))1/*42(,
@M02996:162:000000000-B87FG:1:1101:18592:5488 2:N:0:TAGCGCTC+TATCCTCT
GACTACTGGGGGATCTAATCCTGTTTGCTCCCCACGCTTTCGAGCCTCAGCGTCAGTCTCTGTCCAGCAAGCCGCCTGCGCCACCGGTGTGCTTCCTAATATCTACGCAGTTCACCGCTACACTAGGAATACCGCTTGCCTCTCCAGTACGCTAGTCCTACAGGTTCAAATGCAGTCCCGGAGTGGAGCCCCGGGCGGTCACATCTGACTTGTCGGACCGCCTACGCGCCCGGTACACCCAGTAAATCCGGAGAAGGCGTGCCCCCTACGGATGACGGGGGCTGCTGGGACGGGGGTAGCG
+
@B-A@CED@CC+@,,6C<@,<,;;,-;A9,C,BCC@+8,,@@FDB@8B<?CB86@C,C,C<F@CFDEFDGGGGC7=,,=>:8=C==C47,4,@,CE9EE;AC,6@CB+>++4445,>=*=6=,6@FFE=4,4@CCDDF6,+8*6=DD8==*8+6=8@EEDD8@,23:CEG7<79DAC6CB8:91,08?4*4<BDD@2753,+914+9<C+1..2(:659-*-(-(8;(-*--)--,6),*,4848:).*-34(08*.((--*-(1-(4(4((((.4(,(,1(,-().4(2(-))/2/-2),
@M02996:162:000000000-B87FG:1:1101:23750:5497 2:N:0:TAGCGCTC+TATCCTCT
GACTACTAGGGTATCGAATCCTGTACGATCCCCGCACTTTCGTGCCGCAGCGTGAGGTGCGGCCGGGCAGGCTGCCATCGCAATCGGTGGTCTGTGTCATATCAACGCAAGTCACAGCTACACAACACATTCCGCCTGCGGCGTCAGCACTCAAGGGAACCAGGGTAAACGGCAAGGCGACGGTGGAGCCGCACCAAGTCACCAAGGACGTGAGCCACCGCCAGCGCACCCGGTAAACGCAAGAAACCAGGAGAACACGCGGAACATCCGGAGGACCGGGGCTGCTGGCACGGGGGGAGAG
+
@B-,ACFCDF@;C,6,9E@,,;6,,<CF,,6;,@FGC+,C,@,@,@:@C=@7,,8@,:9,@CB7+66>:C7:,:4E,,,6,84+9@C44+8,,ACE<,4,4+9+4,48>++,,4,,8)*=8=,38+A+3,,,@=@=+@,+6)33**13=3*)8@C799C5*=<7***15,=?5?D*27(8*1C**2=C(1325))3(*/).2)4()-,()/24)().)*-/((,,2210*(-)(-162+*,41(.,((*.04-02*(.(-()4(/())(---((-(,((-(((--),.,,)-0)//*--((
@M02996:162:000000000-B87FG:1:1101:21019:5504 2:N:0:TAGCGCTC+TATCCTCT
GACTACCGGGGGATCGAATCCTGTGTGCTCCCGCGACGGTGGCGCCGCAGCGGCAGTACTGTTCAAGGAATCCGCCGTCGCCGCCGGTGTGGTGCAGGATAGCAACGAAGGTCACCGCTACAGCCGGCATTCCGATTCGCTCTCCCAGACGCGAGCATTGGAGGTTCAAGCGCACTTGCCGGGGTGAGGCCGGAGAGGTCACACGGGACAAGCAATGCAGGCGACGCGCGCGGGACGCCCAGGAAATCCGAACAAAGGGTGCGAGATCGGGAGGACCGGGGCAGCTGGAGCAGGGGAGGAG
+
@@-666=7@CC+7,,,6,,,,;;,6-;@,,,,++77+++,,7C@6++86=4>++7>,:?,C<,,<?BECC,9F>++++688+8:C6:+8+++7>@<FC:,7*,+3:4*3**3,3,,6)*/32,5*14*4*,,6>=*/?***()25C6F51)(319*:++0<<2**)222A+7*8)*0*-)1:=2*1,1(2*4<))4(*)(,0.4()-235*.(8505)*.*4(,-49>0*-,)(-(-,**,40:5,))*,.--..*.(,,-*-4)(()(,-(((,(-2((16(--(.1.(((.)//*(,((
@M02996:162:000000000-B87FG:1:1101:4225:5537 2:N:0:TAGCGCTC+TATCCTTT
GACTACAAGGGTATCTAATCCTGTTTGCTCCCCACGCTTTCGTGCCTCAGCGTCAATGACGGATTCGTGAGATGCCTTCGCAATCGGTGTTCTGAGTAATATCTATGCATTTCACCGCTACACTACTCATTCCTCCCACGGCATCCGTATTCCAGCACCGCAGTATCAATGGCAGTTCCACGGTTAGGCCCGGGCATTTCACCACTGACTTGCGACACAGCCTACGAACCCTTTAAACCCAATAAATCCGGATAACGCTTGCACCCTCCGTATTACCGCGGCTGCTGGCACGGAGTTATC
+
CCCCCGFGGGGGFGGGGABFGGGGCFG,@EFGEEFGD@EFGGGGGGGGGGGGGGGEGGGEFG7:BFFGFGE,CFFGFFGGGF7F=D@=?FFGFG9FGGAEF;EG;EE9EFFGGGGGD8>=CEF8EE;F9FCFEGF6+B@B6A*86@=A??FED@DGDF@+=E5B9<DF+@=DFBDGFFD+,@@9@D5CE@>=>5;=5DFA6C*:795<49=36:(8(2*-=/(.-3(/6C?FF@45;4CE02:38))10..(-8)*--,--1,.0(4142-4(()64<(-,(-(-,).4<<(75*;*)))
@M02996:162:000000000-B87FG:1:1101:4245:5544 2:N:0:TAGCGCTC+TATCCTTT
GACTACAAGGGTATCTAATCCTGTTTGATCCCCACGCTTTCGTGCCTCAGCGTCAATGACGGATTCGTGAGATGCCTTCGCAATCGGTGTTCTGAGTAATATCTATGCATTTCACCGCTACACTACTCATTCCTCCCACGGCATCCGTATTCCAGCACCGCAGTATCAATGGCAGTTCCCAGGTTAGGCCCGGGCATTTCACCACTGACTTGCGGCACAGCCTACGCACCCTTTAAACCCACTAAATCCGGATAACGCTTGCATCCTTCTTATTACCGCCGCTCGCTGCACGGATTTTAC
+
CCCCCGGGGGGGGGGGDFEGGGGGGGGGGDAFFGGGGGGGGGGGGGGGGFGGGGGFGGGGGGDEEGCFDFCAFFGGGGGGGGGGDFFGGGGGGGGGGGGC;3DDFGGGF;EFEGGGD>DGDFGFGGCFGGGGFGFGGGFEDAFG?@AGBFFF;,=FFGGGGG)8=CFG=D856?DGFF;D,@75:@=G@CE=DDC=@EFFFGB@=FEEEF>:E>A>=>4-4/08:5226C@0C;EFEEFEF75/)4)52,)(-0.C---((1)-:4,)..))-6))66-,-(((((,,((5:@)2*0)-.
@M02996:162:000000000-B87FG:1:1101:22620:5574 2:N:0:TAGCGCTC+TATCCTCT
GACTACAAGGGTATCTAATCCTGTTTGCTCCCCACGCTTTCGAGCCTCAGCGTCAGTTTGCGTCCAGCAAGCCGCCTTCGCCACCGGGGGTCCTCCTAATATCTACGCATTTCACCGCTACACGAGGAATTCCGCTAGCCCCTCCGATACTCTAGGTATACAGTTTCCGGGGCAGGCCCGAGGTGGAGACCCGGGCTTTCACACCAGACGTGCATAACGGCCAGGGCTCCCGGTACACCCAGGAAAGCAGGAGAAGGACGGACCCAGAGGGAGAACGGGGGCGGCTGGCAGGGAGTGAGCG
+
A@<@AE@CEFD-;6@9;@@<<C@C,<C9@<@C:6@::B,,@@C@@+,,;?6@,,@C6;,,;@88C@CCCCFFGECC76@9B,?@E?C+4+++9,@49<C;A+=+9C94@8+C,4,8>8*===,+@>CE:,,,@DG++3@3589+34)+33+3,7<32,,5@;9,2+=C7>5B5)?*)*8==::11*/7(/*/0.C0(*))-3)5-7<??)*(-72944*(/-(,(-,((2,()-(,.66*(.4<>?(,*,)-(0(*(((,(*(4*.(.((-((((.,((-(1(,,(-1-((-).2**),((
@M02996:162:000000000-B87FG:1:1101:9547:5596 2:N:0:TAGCGCTC+TATCCTCT
GACTACTCGGGTATCTAATCCTGTTCGCGCCCCACGCTTTCGCGCATAACCGTCAGTTGTGGTCCAGCAAGCCGCCTACGCAACCGGTGTTCCGCGTCAGATCTACGCATTTCACCGCTACACAAGGAATGCCGAAAGCCGCGCCGGCACGCAAGATCAACAGGGTCAAAGGCAGGACAGGAGTGAAGCCCACGGAGTAAACACCGGAAGAGACAACCCGGGGAGAAGCCGGTGACACCAAGGAAACCGGAGAAAGGGCGGACAACGAGGGAGAACGGGGGCAGCGGGGAGGGGGGAAGGG
+
@@A,8C,C@CC-@6E,66<,,C@,6-8++67+6-+666,,,@8@@+,,9,9@,8@F,CE6,8<F,,:,C,,D<8@+,,@?4,4+,6=47+44,+@+C+8+99=+@5@:=++,48,5>)0===,3@3:B:3,,6==+04:8+8**35)*3*3-B4?<096CC97,*.9785+0*):/)1,)*2=222)1)*=()01,(*)))+.(,0,-,5*,,)()(0*(1(-(,4(.,*(()--).)+*.4(47(((),)(-)(*(,((-)((*((-(-((((()(((((,(,((-((((-.)/1*(((-
@M02996:162:000000000-B87FG:1:1101:9558:5613 2:N:0:TAGCGCTC+TATCCTCT
GACTACTCGGGGATCTAATCCTGTTTGCTCCCCACGCTTTCGCGCCTCACCGGCAGGTGTCGTCCAGCAATCCGCCTTCGCCACTGGGGGGCCGCCTGAGATCTACGCATTTCACCGCTACACAAGGAAGGCCGATTGCCGCGCCGATACTCAAGATCAACAGGTTCAAATGCAGTTCATGAGGTAAGCCCAGGGAGATCAAAACTGACTTGCCGACCCGGCGACACGCCCAGTACAACCAGGAAAGCCGGACAAGGAGTGCCAACGACGGAAGACCGCGGATGCGGGCACGGAGGGAGCG
+
A@668C<F@CD+@,B,66A,<6C6,<;=,6666C@@+,,,,@F@+@,@CF@B+8@C+CF,CF9FFCEFCC,AFE<B,,=A8B=F8@C,4++5@*53@*5,7+5+6?>:B**7@2,3495879,>FGGCC+*:B=E75B99)6)97E4/09*)3:=E+ACFCF3*3*0:>F+907C+02:*<:C*+247)3*4)0C?6*).,36)(/6-5**.)04<(<)4:4(4(-46(*((/(.).-,2,.(4>?((*-593<8*.((..*.:*2(4(--,((.(4>(11(,(.-(,(,,3..**23,,(
@M02996:162:000000000-B87FG:1:1101:25640:5622 2:N:0:TAGCGCTC+TATCCTCT
GACTACTCGGGTATCTAATCCTGTTTGCTCCCCACGCTTTCGTACCTCAGTGTCAGTTACAGTCCAGAAAGTCGCCTTCGCCACCGGTGTTCCTCCTGATATCTACGCATTTCACCGCTACACCAGGAATTCCACTTTCCCCTCCTGCACTCAAGTCTTGCAGTTCGTAGGGCTAACCGGAGTTAAGCCCCTGGCTTTCACCCTACGCTTACCATACCACCTACGTACTCCTTACCCCCAATAATTCCCGATAACGCTCGCCCCCTACCTATTACCGCCGCTGCGCTGCCGTATTTTGCC
+
CCCCCGFGGDEGGGGGGGGGGGGGGGGGGGGGGGGGGGGGGGF<FGGGG8<CFFGGGGGGDGGGGGGDGEFFFFGGGGGGGGGGGGEGGGGGGGGGGGGG9DGGGGGGGGGGGGGGG>>88EFGGGGGGGGGG,E@FFD9D=DGG@DA;FFFDFDFGFFFEGDDGB8CF6+9@9?,@D)33BEG,?ECCGG)09C5=F+0;FCD5@@=)9;>)=**-;*)10.((-05(?(7:>((35C*/()7+976*62.(:7*.(/(-9:(7(41().4)).6(-(-(1(-((((,(,4)002+..<
@M02996:162:000000000-B87FG:1:1101:11422:5632 2:N:0:TAGCGCTC+TATCCTCT
GACTACCAGGGGATCGAATCCTGTGTGCTCCCCACGCTGTCGAGCCTCAACGGCAGTCATCGTCCAGCAAGCCGCCGTCGCCACTGGGGGGCCGCCTAATATCTACGCAGGTCACCGCTACACTAGGAAGTCCACTTGCCGCACCGACACGCGAGGTCGACAGGTTCAAAAGCAGTCCCGGGGGTGAGCCCCGGGCTGTCACGTCAGACTTGCCAGACCGGCTAAGCGCCCTGTACACCCAGTAAATGCGGAAAACGCGTGCCCGCTACGGAGAACCGCGGCAGCTGGGACGAGGGGAGCG
+
@<-,6;=EDDD+86@,66;,,,;,,6;=,,,,,C+8+,,,,:C@8+@8@E<@++7@,C@,CFBF@:EEAAFDFE+>+8+8+84C,9<,7++*5*5*><B,7+5+2<>>:**222,,46)292,+?CA<:+++5<+;+59<)6):):9:.>.1*/7*2:>CC=4*3*2+2AC7;;<+9*)888E5*1474*;(85C1(2))50((-;:9:)*.-06)379-*((()5(((*((*,--.),*,,,594))*-53(.(*-(,--*,(*(,,--(-,(..(4-361(-(,.(((,-))2*1-1(-
@M02996:162:000000000-B87FG:1:1101:6636:5633 2:N:0:TAGCGCTC+TATCCTCT
GACTACAAGGGTATCTAATCCTGTTTGATCCCCACGCTTTCGTGCCTCAGCGTCAATGACGGATTCGTGAGATGCCTTCGCAATCGGTGTTCTGAGTAATATCTATGCATTTCACCGCTACACTACTCATTCCTCCCACGGCATCCGTATTCCAGCACCGCAGTATCAATGGCAGTTCCCAGGTTAGGCCCGGGCATTTCACCACTGACTTGCGGCACAGCCTACGAACCCTTTAAACCCAATAAATCCGGATAACGCTTGCATCCTCCGTATTACCTCCGCTACTGGGAAGGAGGTAAC
+
CCCCCGGGGGGFFGGGE<@EFGFFGGGGGGGGFGGGGGGGGGGGGGFGGFGGGGGGFGGGGGGGGGGGGGGGGGGGFFGGEFEGFGEBCBFEGGGGGGEGFFCFGGGGDFFGFGFGGABDDEFGGGE<FGCGFFGGGGG888ADGGFDDDFD@EGGGGGEEE:8=DGGG>FFGFGGFGFFGGGFFFFGFFC8BEDF@EAECFBCD6>*7FGBED>:>AF:=5(0(-(/(:88CEEEFAG5;=()=C36>32,().2-(,-(*).25<A16-(,4))-)).-48(-,,,(((,7.**2)),
@M02996:162:000000000-B87FG:1:1101:24581:5636 2:N:0:TAGCGCTC+TATCCTCT
GACTACACGGGTATCTAATCCTGTTTGATACCCGCACCTTCGAGCCTCAGCGTCAGTTGCGCCCCAGCAAGCTGCCTTCGCAATCGGAGTTCTTCGAGATATCTAAGCATTTCACCGCTACACCTCGAATTCCACCTGCCTCTTGCGCACTCAAGAAACGCAGTTTCAACCGCTGGACGGAGTTGAGCTCCGCGATTTGACGGCTGACTTACATTTCCACCTACGCTCCCTTTAAACCCAATAAATCCGGATAACGCTCGGACCTTCCGTATTACCGACGCTGCTTGAACGGAATTAGCCG
+
CCCCCGGGGGGGGGGGGGGGGGGGGGGGGFEFGGGGGGGGGGGGGGGGGGGGGGGGGGFGGGGGGGGGGGGGGGGGGGGGGGGGGGGFGGGGGGGGCFFFGFGGGGGGGGGEFGGGG@DCCFGGGGGGGFGGGGGFGFGFFD?DGGFGEGFEGGFGGGGGGGF>EFGGGGGFEDGGFGFF*BECEGEG4EFAFFDFDF+7C=>BFF?@FFFF@F?C?AG@C==51.0;>G0ACA:534;8,()594),19BBF@59((--,141*52:1:(.46-)2((-41:73).,).16.);033:>(
@M02996:162:000000000-B87FG:1:1101:5866:5638 2:N:0:TAGCGCTC+TATCCTCT
GACTACCGGGGTATCTAATCCTGTTTGATCCCCACACTTTCGTGCCTCAGCGTCAATGACGGATTTGTGAGATGCCTTCGCAATCGGTGTTCTGTGTGATATCTATGCATTTCACCGCTACACCACACATTCCTCCCACAGCATCCGTATTCCAGATTACCAGTTTCAACGGCAGGTCACGCGTTAAGCGCGTGCGTTTCCCCGCTGACTTGGCATTCCGCCTACGCCACCTTTAAACCCAATAAATCCGGATAACGCTCGCATCCTCCGGCTTACCGCGGCCGCTGGCAAGTGGTTGCA
+
CCCCCGGGGGGFGGGGGGFGGGGGGGGGGGFFFGGGGGGGGGGGGGGGGGGGGGGGGFGGGGDEGGGGGGGGGGGGGGGGGGGGEGGFFCFGGGGGGGGGGFFFGGGGGGGGGFFGD>DCDGGGGGFGGGGGGGGGGGGGGDBCGCA=?DDEFABFDDDGCGE?=DFGGFGBGECE9=8A86@CCCBGF:*89*;9<CD;*>:=B?@BFFG<3;8A88;41///3/1((36/0747AFGGF63:?2)-22)447.2(,--,)-4<().4,(-4780(42-(-(-3,39?<,(1*33;(.)
@M02996:162:000000000-B87FG:1:1101:5892:5638 2:N:0:TAGCGCTC+TATCCTCT
GACTACCGGGGTATCTACTCCTGTTTGATCCCCACACTTTCGTGCCTCAGCGTCAATGACGGATTTGTTAGATGCCTTCGCAATCGGTGTTCTGTGTGATATCTATGCAGTTCACCGCTACACCACACATTCCTCCCACCGCATCCGTATTCCAGATTACCAGTTTCAACGGCAGTTCACGCGTTACGCGCGTTCGATTCACCGCTGACTTGGCTTTCCGCCTACGCACCCTTGAAACCCACTAAATCCGGTCATCTCCCCCCGCCTCCGTTTTACCGGCGCTGCTGCCCCTGAGTTGCC
+
CCC<BFFCG+@@@F,@F,@F@,,CECC4FCCFCGFGG@D,ECFGGGFCE?F@FEG,@<E,,6,8C69F,C<CE,95FFGGDGCFGF,,,8=FD,CFED@F9+@F=FEEE,C;9EC<80*=?FA8DD:=FFGFFFFFDD8+6)9DG@)A;D9DG9+3,339@,)CEDGF9>+<=5=,4+*3@8;:FD)?@7=9D>C((71>*>EDFE((6AG3);().1:/*,,61/36,:;?G0))-4;=:-..).--*-),(0)2.))(()((/-4(43-).364)((--((-1).).((())*+3)).
@M02996:162:000000000-B87FG:1:1101:5882:5655 2:N:0:TAGCGCTC+TATCCTCT
GACTACCGGGGTATCTAATCCTGTTTGATCCCCACACTTTCGTGCCTCAGCGTCAATGACGGATTTGTGAGATGCCTTCGCAATCGGTGTTCTGTGTGATATCTATGCATTTCACCGCTACACCACACATTCCTCCCACAGCATCCGTATTCCAGATTACCAGTTTCAACGGCAGGTCACGCGTTAAGCGCGTGCGTTTCACCGCTGACTTGGCATTCCGCCTACGCACCCTTTAAACCCAATAAATCCGGATAACGCTCGCATCCTCCGTATTACCGCGGCCGCTGGCACGTAGTTTGC
+
CCCCCGGGGGGFGFGGGGFGGGGGAFGGGGGGGGGGGGGGGGGGGGGGEGGGGGGGGGC9FF7FFFGGGGGGGGGGGGGGGGF@EGGGGGGGGGFGGGFFF+=CFFGFFGGGGGGGG:<CCEFDFGFGGGGGGGGGGGG6DBFGGGFGDDFD>@@3=EGGFGEB9<DFGFEAEBCEFGBF6>CE7CC=C*@=9*;57C?=C?79=?@2>FF@34);):;45/2;;0146B82;=7EFFDE-84)055.73544.60(-(,()(-/424:1-,....9:((,-,27,4(1:<:0)*/+)).
@M02996:162:000000000-B87FG:1:1101:17331:5671 2:N:0:TAGCGCTC+TATCCTCT
GACTACAAGGGGATCTAATCCTGTTTGCTCCCCGCACCTTCGCACCTCAGCGTCAGTCATCTGCTGGTAACCTGCCTTCGCCATTGGTATTCTTCCTGATATCTACAGATTTCACCCCGACACCAGGAATGGGAATGGCCCGCAGGGGACGGAGGCAAGGAGGACCGAAAGGAAGCCAGGAGGTAAGGCACCGGCCGTTAAAACAAGGCGGCAAAAACGGCCACAAGACCCGAACGGCCAAAAAAACCGAACAACGGCGGGAACCGAAGGGGTACCGTGGGGGAGGGGACGGAAAAAGGAG
+
@@6,8CDEDFD+@,<,;@56@<@,,<;E,,,6,88@+@,6@@FC+@,B<=C@,6@B9CE9F<EF<CCCD<FEFCE=9,=?,66,9=A65,,,9,@F9?E,=+939C;=@,,9,9,598*6=@=DFGDF,4,,944++=8D8)*6+31+*0*)++6+611+,11+450*344*:*4,37-:1*=*,5**(,4(8):/(1)((1)/(;(((0:(3>4?())(*(,(4(4(.*(-)-(((-*:111:)((,),0(47:3(-(((93(*(((((--,-).,((,(--(,4669((-.)***(((4
@M02996:162:000000000-B87FG:1:1101:3933:5680 2:N:0:TAGCGCTC+TATCCTCT
GACTACCGGGGTATCTAATCCTGTTTGCTCCCCCGACTTTCGCGCCTCAGCGTCAGTTCTGTTCAAGGAATCCGCCTTCGCCTCCGGTGTTCTACATGATATCAACGCATTTCACCGCTACACCCTGTATTCCGATTCCCTCTCCCAGACTCGAGCAAGGTAGTTTCAAACGCACTTTCCGGGTTGAGCCCTGAGATTTCACACTTGACCAGCCCTGCCGCCTACGCGCCCTTTACGCCCAGTAAATCCGAACAACGCTCTTCACCTCCGTTTTACCACGGCTGCTGGCACGAAGTTCAC
+
CCCCCGDEGGGGGGGGFFFGGGGGGGGGGGGGGGFGGGGFGGGGGGGG<EFE:@FDF,CE9,EF6FFAFGGGGGGGGGGFEGCE8C>FGGDGF<EF,9CFGFF8DFGGGGGGGGGGG:@CD==FGFF?FFFGGGGGD,ED?DFGG8D=6=*>+36@@G:6>C@FFFGGC,40@?DDFF@AEGG?C*0;>FC5AFG*0<FEECCFFFFFE8*/581)(;2(/./(6(.(.241>>AF0:CE??BA?B252,039>87,-(--*))25<?(--).464))),(-(((,52-18(.)22<-).
@M02996:162:000000000-B87FG:1:1101:3909:5684 2:N:0:TAGCGCTC+TATCCTCT
GACTACCGGGGTATCTAATCCTGTTTGCTCCCCCGACTTTCGCGCCTCAGCGTCAGTGCTGTTCAAGGAATCCGCCTTCGCCTCCGGTGTTCTACAGGATATCAACGCATTTCACCGCTACACCCTGTATTCCGATTCCCTCTCCCAGACTCGAGCAAGGTAGTTTCAAGCGCACTTTCCGGGTTGAGCCCGGAGATTTCACACTTGACACGCCCTGCCGCCTACGAGCCCTTTACGCCCAGTAAATCCGAACCACGCCCTTGGCCTCTGTAGTACCGCGGCGCGTGGCCCGGAGTTAGC
+
CCCCCGFGGGGGGGGGGGFGGGGGGGGGGFFFGGGGGGGGGGGGGGGGGFGGGGGGFGGGGGGGGGGGGGGGGGGGGGGGGFEFFGGGGGGGFEFGGGFGFFCD@FEDEGFGGGGGG8B=?@BFGGGGGGGGGGGGGGGGGFFGGGDDBFF=@DGGECFGFGEFCCGGG9CBG5DGFGCFEGGEGGFCBGF@?;D@(7BCEDC@FB@E8+>7;>6;?A<6C7?286(-4CB7F?2<1-:?8(()16).6151(..1(,---0(4*42.()-)).4<4:2332(((,,--42())2;8444
@M02996:162:000000000-B87FG:1:1101:3920:5697 2:N:0:TAGCGCTC+TATCCTCT
GACTACCGGGGTATCTAATCCTGTTTGCTCCCCCGACTTTCGCGCCTCAGCGTCAGTGCTGTTCAAGGAATCCGCCTTCGCCTCCGGTGTTCTACAGGATATCAACGCATTTCACCGCTACACCCTGTATTCCGATTCCCTCTCCCAGACTCGAGCAAGGTAGTTTCAAGCGCACTTTCCGGGTTGAGCCCGGAGATTTCACACTTGACACGCCCTGCCGCCTACGCGCCCTTTACGCCCAGTCAATCCGAACAACGCTCTTGGCCTCTGTATTCACGCGGCTGCTGGCCCCGAGTTAGC
+
CCCCCGGGGGGGGGGGCFDGGGGGGGGGGGFFGGGGGGGGFGGGGGGGGGGGGGGGFGGGGGGGGGGGGGGGFGGGGGGGGGEEGGGGGGGGGCFGGGGGGFGGAFGGDGGGGGGGG>DGDFFFDFGFGFGGFGGGGGGGGDFGGFDDDFFDDDCFGFGGGGEFGFGGGDFDEEGGFGFFEEGGGGFGEGG@DFD@DGFF?FEEF6>E;8DDFFFEFFF>E63;;:633C>4522<BBEE035)*6).2(04>D:C(,,-2:))22)(())).6)).1,(-,-3()).,(-(0.2;;544
@M02996:162:000000000-B87FG:1:1101:20131:5699 2:N:0:TAGCGCTC+TATCCTCT
GAGTACACGGGGATCGAATCCTGATTGATACCCGCACCTGCGAGCGTCAGCGTCAGATGCGCCACAGCAAGCTGCCGTCGCAATCGGAGGGATGCGAGAGATGTAAGCATGTCACCGCTACACAAGGAAGTCCAGCTACCTCGCCAGCACGGAAGAGAGACAGGTGAAAAGGCAGGTTAGGAGAGGAGCCCATAGATGTCACATCTGACGTGCAACCCCGGCGACGCGCCCGGGAAAAAGAGGAAAGGGGGAAAAGGCGGGCAACCAACGGAGTACCGGGGGTGCTGGCACGGAGGGAGGG
+
86-66;@CCDC7@6,,665,,,;,,6;;,C,;,787++,,,8C:+++86?6@,,8@,9CFFGG+@C@E<<F<8=:,+468+8>,@==FC+++9@96FE:+4+,+4<=74,,4,6,,80*003,6BFC=A,,,6@,66D,,2**++@:89+3)539FGG*C,40*,*+45>,3,;?42*1)2;8,*/57(43/).271,+)/+1))+174)*//.);()*,*-(-(4(478(-)(-(((+*-8(.72((*-.-(0.*-(-(,)(-*.((--((((..)-(-((-(()-.((.,0)1*/,(((
@M02996:162:000000000-B87FG:1:1101:6140:5722 2:N:0:TAGCGCTC+TATCCTCT
GACTACTGGGGTATCTAATCCCTTTCGCTACCCCGGCCTTCGTACCTCAGCGTCAGTAAATGTCCAGGAACCCGCCTTCGCCACGAGTCTTCTTCTTGATATCTACGCATTTCACTGCTACACCAAGAATTCCGGTTCCCCCTCCATTACTCCAGCCACACAGTATCAGGCGCACTCCAGGGGTTGAGCCCCTGCCTTTCACGCACGACTTATGCGGCAGCCTACGTACCCTTTAGGCCCAGTGATTCCGAACAACGCTTGAGACCTCGGTATTCCCGCGGCTGCGGGCACGGAGTTGGC
+
CCCCCFGFFGGCC@FFCDGGEF@FDFFGGCEEGGGGGGGGGFGGGG@FFGGGEGGGCFGGGGGGGGGGGGFGGEGGGGGFGEFGGGEBFFGGFGGAFEE9ADFFGCDFGGEG9EF?E8DDFEFFGGGFFGGGGGGGGEGGD>DGGFF9CFDE8>DFGGFGCGDFFD=E+,,<C@7CAC@FDGC7<?8;8CD8>57B*>98AF=)73>@BEDE50/:=>76>,////6)/C7744))//?A::24*-).:,7(,047,----*),*())((-.(6)).((,,-42(3((-32().2*2-,2
@M02996:162:000000000-B87FG:1:1101:22942:5726 2:N:0:TAGCGCTC+TATCCTCT
GACTACTCGGGTATCTAATCCTGTTTGCTACCCATGCTTTCGTGCCTCAGCGTCAGTTAGAGCCCAGTAAGCCGCCTTCGCCACTGGTGTTCCTCCGAATAGCTACGCATTTCACCGCTACACTCGGAATTCCGCTTACCTCTGCTCCACTCAAGAACCACAGATTGGGATGCAGTTCCGAGGTGGAGCCGCGGATGTTCACATCCAACTTGCAGTCCCGCCGGCGCACCCGTTACACCCAGTAAACCCGGACAACGCGTGCCACCGACGTATACCCGCGGCGGCGGGCACGGAGTGAGGG
+
CCB@AFEGCED-@,B9;6,C<EC;,<CEACC<<C,C@6,,<@C@8,5E<ECC@:@CCFGGGGGFGFECEEFEFEF@,,=ACC=FCCC6@68,@,CFGGGCF+43=F>CB6,4A=C,>:*==@B;@FCC:4,,@EE6+B@8+36=D,0A9=+3BDFGGGGFFCD,6?618@,:89D79FDFE:>1+38C=9*8@>C-)6+98>?5>A>5B)468F=9(92.26((.:9>(:1,*,(-54,*3?4694)(1-)-254*-(---92<61(41---))))((((-4((-(,-(,43))2**.4((
@M02996:162:000000000-B87FG:1:1101:9994:5748 2:N:0:TAGCGCTC+TATCCTCT
GACTACTGGGGTATCTAATCCTGTTTGCTCCCCACGCTGTCGCGCCTCAGCGTCAGGTATCGTCCAGTAGACCGCCTTCGCCACTGGGGGGCCTCCTAATATCTACGCAGTTCACCGCTACACGAGGAATTCCGTCTACCTCTCCGACACTCAAGAACGGCAGGTTCAAATGCAGTTCATGGGTTAAGCCCATGGAAGGCACATCTGACTTGGCGTCCCGCCTACGCTCCCTGTAAACCCAGTAATGCCGGAGAACGCGCGCCACCGACGGAGTACCGCGGCAGCTGGCACGGAGGGAGCG
+
A@-6@CCCCFD+86A,;6,CC,C;,6;?9,6,B@7@:B,,;CDC@+,B<?CB68:C,CF9EF<FGCDC<CFFGEFC,:EA68=F8=A,=+++5+:FFCC,39;+;E@>:**7,383>@*;9@,1>FDCC,,,6<,;*BC907*;9E>C:D)(CBFGGFGDDE6**10<CF+9+7C07C6*39C+*14><6;.)0>?)*),.*3.3*69<**.)04)4)1-2-(-.3((,*-(*..56),/33.6=)))2-79.0.2--(,-1--1((-(-(,((.6.8(-12(-(..,,328))//*-81(
@M02996:162:000000000-B87FG:1:1101:5729:5769 2:N:0:TAGCGCTC+TATCCTCT
GACTACCGGGGTATCTAATCCTGTTTGCTCCCCGCACCTTCGCACCTCAGCGTCAGTCATCTGCTGGTAACCAGCCTTCGCCATTGGTATTCTTCCAGATATCTACAGATTTCACCCCTACACCTGGAATTCTGATTGCCCCTCAGTGACTCTAGTTATGCAGTTCTCAACGCAGTCCAGGAGTTAAGCTCCTGCCTTTCACATCAAGCTTGCAAAACCGCCTACATGCCCTTTACGCCCAATAATTCCGAACAACGCCCGCAACTTACGTGTTACCACGGCTGCTGGCACGTAATTAGC
+
CCCCCGFGGGGGGGGFGF<FFGGGGCFFGGFF@EGGEGGGGGGGGGGGGGGGGGGGFGGGFGFFGGGGFGEFFFGGGGGFEGGF=EFGGGFFFGGGGFGGGFGGGGFFGGGGGFFFG>DDFEFGGGGGGGGGGG,==FFEFFFGGEEFDGDEGG?FGFGGFGEGGFGGGGGFDEGE6D7D@EC1DFEG@<F@FFGC@CFEEGCEFFB@@A7:>F59CF>7:@@ABEC9:C=>FE=ED@GGF2>)96)12.):>>6C.(,.(/((),4).:32(,.5-),,-421134(,(5<7)*23.).
@M02996:162:000000000-B87FG:1:1101:22951:5769 2:N:0:TAGCGCTC+TATCCTCT
GACTACCCGGGTATCTAATCCTGTTCGATCCCCGCACTTTCGTGCCTCAGCGTCAGTTGCGGCCTGGCAGGCTGCCTTCGCAATCGGGGGTCTGTGTCATATCTATGCATTTCACCGCTACACAACAAATTCCGCCTGCCTCGTCCGCACTCAAGGGAACCAGGTTCAACGGCAATGCTACGGTTGAGCCGCACCATTTCACCACTGACTTGATCCACCGCCTGCGCACCCGTTAAACCCAAAAAATCCGGAGAACACCAGGAGACTCCGAATTACGGCGGCTGCGGGCACGGAGGAAGCG
+
CCBCCFFGEED+@CE<C@BCCEC@<FEGDD:@D@FFGC8A<BFDC@9FEEFE@@CECFGGGGGGC@CFCEGG=E=D,,9ABCF7D@@+=+8+4?95C,9,A+48><@,C,,4,8,:8036==,EGGG,>8,,@EEDDFG8+:A+=+:83303D:9,@CGCGC=:=*;FFFG>5?D6=C*=6:741/6<)A?9B8D@),+)1>;@?/6AE4+7=*.9<)9-2((,(-94154(*((-.5,/1,(.7(.(2-.4(712,,((.1.(*--,54(-((.6(((,-(-,(--0((,-0)/2*..,(
@M02996:162:000000000-B87FG:1:1101:8218:5770 2:N:0:TAGCGCTC+TATCCTCT
GACTACAAGGGTATCTAATCCTGTTTGATACCCGCACCTTCGAGCCTCAGCGTCAGTTGCGCCCCAGCAAGCTGCCTTCGCAATCGGAGTTCTTCGAGATATCTAAGCATTTCACCGCTACACCTCGAATTCCACCTGCCTCTTGCGCACTCAAGAAACGCAGTTTCAACCGCGGGACGGAGTTGAGCTCCGCGATTTGACGGATGACTTAAATTTCCACCTACGACCCCTTTAACACCAATAAATGCGGAGAAGCCTCGTACCTTCCGTAATATCGAGGCCTGCGGCAAGGAGGGAGCGG
+
CCBCCE<EGGGFF8FF@<FEFFFFAFGGGCEEDEGGGEFDCFGGGF8EFBEFCF:CFEFGGGG:CFFFFGGCGFFG@A8DCFGEDDC:>8CEEECFFF?:=7E9=E@=ADEF;EEEE1*+=E,=,A?CFFDCFGGDFG??C):+?==+@8*53@=8AF868+:+7CDEE,:98**90;:>BE;CC8>F*<852/92(1+6)/((/8@EE6:76+)35+372,.6,(-438-:*.66).+/().8B6).1(0(,0(0((.-(*((2-2(-).(-)))(-(4(()((((,(-(,.)***-4((
@M02996:162:000000000-B87FG:1:1101:8227:5785 2:N:0:TAGCGCTC+TATCCTCT
GACTACAAGGGTATCTAATCCTGTTTGATACCCGCACCTTCGAGCCTCAGCGTCAGTTGCGCCCCAGCAAGCTGCCTTCGCAATCGGAGTTCTTCGAGATATCTAAGCATTTCACCGCTACACCTCGAATTCCACCTGCCTCTTGCGCACTCAAGAAACGCAGTTTCAACCGCTGGACGGAGTTGAGCTCCGCGATTTGACGGCTGACTTACATTTCCACCTACGCTCCCTTTAAACCCAATAAATCCGGATAACGCTCGGACCTTCCGTATTACCGCGGGTGCTGGCACGGAATTAGCCG
+
CCCCCGGGGGGGGDGGFEGDFGGGGGGGGFDCEGGGGGGGGGGGGGFGGFGGEGGGFGGGGGGGGGEGGGGGGGGEEEGGGGGGGGGEGFFFGGGGGGFFBFAFCFFGGFFGFGFGG:>6CEFFGFGCGGGGGGGFGFFFG5FGFFF@>DBDDFG>EGGGGG>BDFGGGFFFG>DGFGFFCCEGGG>?*CGFD4)5>@ACEEFB>=7@<AFF<A?@?;@@C8@F<;6;4C34*6)6<:CGF?><=-..1453?43D-(---)-9*47434...4-.-((7(,-3)6((.3<9<:*<7).5(
@M02996:162:000000000-B87FG:1:1101:8211:5792 2:N:0:TAGCGCTC+TATCCTCT
GACTACAAGGGTATCTAATCCTGTTTGATACCCGCACCTTCGAGCCTCAGCGTCAGTTGCGCCCCAGCAAGCTGCCTTCGCAATCGGAGTTCTTCGAGATATCTAAGCATTTCACCGCTACACCTCGAATTCCACCTGCCTCTTGCGCACTCAAGAAACGCAGTTTCAACCGCTGGACGGAGTTGAGCCCCGCGATTTGACGGCTGACTTACATTTCCACCTACGATCCCTTTAAACCCAATAAATCCGGATAACGCCCGGCCATTCCGTATTAGCGCGGGTGACGGGACGGAATTAGCCG
+
CCCCCFGGGGG<FFEFE<FEFFDFDFGGGAE<EFGGGGGFDFGGGEFGFFGEFCFGGGGGGGGGDCFGGGGFGFGF@FGEFFECFFEFGGF9EEFGGFGGFFCDDFFFGGDGFFFFGA?DG@BE@FGFGFCGGGGFDFFGG59DD9AC@D5=EDDFGEGFGC@3=EFGGG,9EADCAG>EEG5:,+04)=8>9B7@2:+*1:6(,81=A6@;4AC8?+1)2(3=3(((/;4>G26<>7;8?.35@))(1(0-:*47,((-()-(0.).,,.,()).(2,(((--)22(:997..2+0).),
@M02996:162:000000000-B87FG:1:1101:20280:5799 2:N:0:TAGCGCTC+TATCCTCT
GAGTACACGGGGATCGAAGCCTGTGTGCTACCGGCACTTTCGAGCATGAGCGTCGATAAGTCCCCAGCAAGCTGCCGGCGCCATCGGGGGGCTGCCTGAGCTCTACGCATGCCACCGCGACAGCAGGAAGGCCGCTTGCCCCGGAACTAGCAAAGAGAAACAGGCCAGGCGGCAGGGAGGGGGTGGGGCGCCGGGAAGGGAGAGAAGGCGGGCAGCTCCGCCGGCGCGCGCGGTACGGGGAGGGAGGCGGAAAAAAGAGTGAAGCCCGCGGAGGAGCGCGGGGGGGGGGAGGGGGGGTGGG
+
8<-,66@C@@D+@,,,66,+,,;;,6;46;;,+7+6+,,,58C@,6,@@E;@+,7@,CBF6CE,<6@,6@F=A=,,+++88+6+9@:+7+**4*16,8:,,+,+2<:48**7,2,846)1/8*=BFF@:***1:8)9;*+23.99C9+1*0)<+9<FCC6*7.*201:**/.*)9:)*(8>ED*//17(**(05)4(2>(.*-4:)(,())-(8(.()*-1-(-(---,*(4)(-(,(**,4900(((),)(,),)-(.)-*)-*(--((-,(((((-,,,0((-,43(-(())*22(,(-
@M02996:162:000000000-B87FG:1:1101:10537:5819 2:N:0:TAGCGCTC+TATCCTCT
GACTACACGGGGATCGAATCCTGTGTGCGCCCAGCACCTTCGCACCGCAGCGGCAGGCATCTGCGGGTAATCTGCCTTCGCCATTGGGAAGCTTCAAGAGATCGACAGAGTTCACCCCTACACCGGGAATTGTGATTGCGCCTCAGGGACGCAAGTCCTGCAGGTCGCAACGCAAGTCGGAAGGTAAGCTGCCGCCTGGCAGACCAAGCTGGAAAGACCGCCTACAGGGAGGGGACGCGCAAGAAATACGAACAAAGACAGAAAGAGAAGGGTGACAGAGGCAGCAGGGACGAAAAAAGCG
+
A@-,8;@C@CC+6,,86;,,,,;,,6;C6+,+,;,6,;,,,:,@++748>6@++6@+6C,C6EF+=@7:=,A,9:5,,998+64,9=,9,+,9,9??EB,9+,+6@4==,,7,6,:,1*=+=3@+@===,,,,6=69D8+=8*3:D)3*=*0@89,7=,4,;7,4/**3::8*87*4=6=B>C*,2.7)++(0026(*)(.*-:(<B:1)*,(98<17*-*((,(.).(*(()(-(--**,-((03))2,04(047.(.(.0.5*,.4..(-(--)))(.((((-(.((4(-))***,-((
@M02996:162:000000000-B87FG:1:1101:10554:5821 2:N:0:TAGCGCTC+TATCCTCT
GACTACACGGGGATCGAATCCTGGTTGCTCCCCGCACCTTCGCACCTCAGCGTCAGGCATCTGCTGGTAATCTGCCTTCGCCATTGGTATTCTGCCAGATATCTACAGATGTCACCCCTACACCTGGAAGGCTGATTGCCCCTCAGTGACGCAAGGCCTGCAGGTCGCAACGCAATTCGGAAGTGAAGCGTCCGCCTTGCACACCAAGCGTGCAAGACCGCCGACAAGCGCGGTACGCCAAAGAAAGCCGAACAACGCGCGCAACGAACGGGATAAGGCGGCTGAGGGGAGGGAAAGAGCG
+
@@-,8;CFBCD+7,,,8@5:,<;,6;8A,,,,,88@+@,,,:CC@+,B<?6@,,8@,CE@ECFF<CC6CA,A@?,5,9=A,?4,,9669,,49,95FDC,=+9,9<4?@,,4,4,,90*60>4D,AA==,+,,9@+6D,6+8*==E;F8?*)6>=+@?@=,=8,,;+6?ECB8>D+*=:;>B>,,50<3*4/99;2)*/;0,829?@52)2-/:;A@)2.*.(.(,(40*(4)--(2(**-1((04((*-04177*,(-(,)-2)4(4(441(,()).(,,4(,,(2,(-(-.0/**(,.,
@M02996:162:000000000-B87FG:1:1101:19060:5853 2:N:0:TAGCGCTC+TATCCTCT
GACTACCCGGGGATCGAATCCTGTGTGATACCCAGGCTGTCGTGCCTGAGCGTCAGAAGATCTCTGGACAGCTGCCTTCGCAATCGGGGGTCTGTGACATATCTAAGCATGTCACCGCTACACAGCACAGTCCGCCAACAGCGACAGCGCGCAAGGGGACCAGGATCAATGGCAGTTGGCAGGGGGAGCAGGAAAAAGGCACCGCTGACTTAATACACCGCCGGCGCAACCGATAAACGCAAGAAAGCCGGATAACGCGCAGGGCCGCCGGAGTACCGGGGCTGAGGGGACGGAGGGAGAG
+
@@-86;;,8BC+8,9,8<5,,6;6,;;E,C666@,9,,,,;9:@66,5<BC@+6@BE@FGC,6C,@AF,<F<<?B<,4,9,=B,D@C+4+++4A49C,=,9+,+9A@:9,,9,4,:88*=648=,A8,63,,6@EDG++++0<C9C=:*3*)@:9DCEGCC95*=)242256,?C01+(;24:**1.7(=*/:)9@(*).,2,19)420*2-.*)/))0-*-(((417(1(4)(,-65+*241:F?2(*-.-(04*-((-(1,-120(4-(,((..)-(,0(--(.--(3435)8**-,(-
@M02996:162:000000000-B87FG:1:1101:5258:5881 2:N:0:TCGCGCTC+TATCCTCT
GACTACTAGGGTATCTAATCCTGTTTGCTCCCCACGCTTTCGCGCCTCAGCGTCAGTTGTCGTCCAGCAAGCCGCCTTCGCCACTGGTGTTCCTCCTAATATCTACGCATTTCACCGCTACACTACGAATTCCGCTTGCCTCTCCGATACTCAAGGGCTACAGTTTCAACTTCAGTTCCGGGGTTGAGCCCCGGGATTTCACATCTGACTTGCAGCTCCGCCTACACGCCCTTTACACCCAGTAACTCCGAACAACGCTTGCCACCTACCTATTCCCGCGGCTGCTGCACCGTTGTTACG
+
CCCCCGFFGGGGGGGGGCFGGGGGGGGGGFGGEEGFFGGGGGGGGGGGGGGEEFGGGGD@CCDDF@FGFFGG<CEGGGGFEFGC,@C9BF@FCFE,E5=FFFGGG,8FEEEEGGGGG:@CD,F,9,@C:FCFFGGGDDDDC=98=C)@*===;>D,=EGGG8DF=7FGG,,+7=CG7<;9:E>7C>E976:5?*9=9FFCE?E474*188:5/8.0,2;3C;3;@1;;0;7(;@CE64FE?15)1)).24)-3<,9(--43*44=??((()).).)580-(42((,))..:90)22/6)(
@M02996:162:000000000-B87FG:1:1101:4905:5883 2:N:0:TAGCGCTC+TATCCTCT
GACTACTAGGGTATCTAATCCTGTTTGCTCCCCGCACCTTCGCACCTCAGCGTCAGTCATCTGCTGGTAACCTGCCTTCGCCATTGGTATTCTTCCAGATATCTACAGATTTCACCCCTACACCTGGAATTCTGATTGCCCCTCAGTGACTCTAGTTATGCAGTTCTCAACGCAATTTCGGCGTTGAGCTCCGAGATTTCACACCAAGCTTGCAAAACCGCCTACATGCCCTTTACGCCCAGTAATTACGACCACAGCTCGCAAATAACGTGTTACATCGGCTCGTGGCACGTAATCAGC
+
CCCCCFGGGGGGGGGGCC<CFFGGGGGEFCEFBFGGGGGGGGGGGGFGGGGGGGGGGGGGGGGGGGGGGFGGGGGGGGFGGFGGFD@F<FFGFFGGGGGGGFGG=EGGAFFFGGGEFAFGFEFGGGGFDEGGGFC=FGGDG=FDFG<;DC+:A@BF8;FFGF>5;<FGGF8BGFDC98CF>+6@@D5DE9D@D>>ADFFCEF;5:91:>?+:8F*@)*;)4:5(05483B:2;>8*624=3(/;6?5);6:(.81*,/.),24(1))),-.(.46))).(-,(((-(((()())2*+).)
@M02996:162:000000000-B87FG:1:1101:4921:5892 2:N:0:TAGCGCTC+TATCCTCT
GACTACTAGGGTATCTAATCCTGTTTGCTCCCCGCACCTTCGCACCTCAGCGTCAGTCATCTGCTGGTAACCTGCCTTCGCCATTGGTATTCTTCCAGATATCTACAGATTTCACCCCTACACCTGGAATTCTGATTGCCCCTCAGTGACTCTAGTTATGCAGTTCTCAACGCAATTTCGGAGTTGAGCTCCGAGATTTCACACCAAGCTTGCAAAACCGCCTACATGCCCTTTACGCCCAATAATTCCGAACAACGCTCGCAACCTACGTGTTACCGCGGCTGCTGGCACGTAATTAGC
+
CCCCCGGGGGGGGGGGGGGGGGGGGGGGGGFGGGGGGGGGGGGGGGGGGGGGGGGGFGGGGGGGGGGGGGGGGGGGGGGGGEEGGDCF,EEFGGGGGGGGGFGGGGFGDFFGGGGGG>FGFFFGGGDFGFFFGGGFGGGFFDFGGGEA8DDDEBFGGGGGGGBFFFGF@FFDDEGCDFEF=@CCFDDGB@DEDA65=FFCEGFE)*:)=FFCFFE6=>?AE>@<B;667D==F@EF??ECF28>4?CC73829A8F..//.:629(48??4..4<A9:0(-4;B?F7:612180**06)2
@M02996:162:000000000-B87FG:1:1101:5243:5899 2:N:0:TAGCGCTC+TATCCTCT
GACTACTAGGGTATCTAATCCTGTTTGCTCCCCACGCTTTCGCGCCTCAGCGTCAGTTGTCGTCCAGCAAGCCGCCTTCGCCACTGGTGTTCCTCCTAATATCTACGCATTTCACCGCTACACTAGGAATTCCGCTTGCCTCTCCGATACTCAAGGGCTACAGTTTCAAATGCAGTTCCGGGGTTGAGCCCCGGGATTTCACATCTGACTTGCAGCTCCGCCTACACGCCCTTTACACCCAGTAAATCCGGACAACGCTTGCATCCTACGTATTACCGCCGCTGCTGGCACGGAGTTCGC
+
CCCCCFFGGGGGGGGGGC@FFGGFE@FFFEDGFGGGGGGGGGCCGGGG?FGGEE@FF<F@F:DFG:FCGCFF,4@FGGG@F@FF4@EFFFEFEB=ECFDFF?EDF9BCC>7EFCFG>:<=?,B,EECDGGFFGGGC>@@DDD*D?8==5CFEGF?>CEFDFGDCAFGGGGGFFFGCF9*:@CC?FDEG=7:A@*;(0?AEFGFE3+@EC=C0;F3)/;C(2/,(3/6/3C@B7)7>?@<C?F><8<-67(03().5,(,--/))2,362-...2)<42((-((,(,)(4(43)5*12)4>
@M02996:162:000000000-B87FG:1:1101:4936:5908 2:N:0:TAGCGCTC+TATCCTCT
GACTACTAGGGTATCTAATCCTGTTTGCTCCCCGCACCTTCGCACCTCAGCGTCAGTCATCTGCTGGTAACCTGCCTTCGCCATTGGTATTCTTCCAGATATCTACAGATTTCACCCCTACACCTGGAATTCTGATTGCCCCTCAGTGACTCTAGTTATGCAGTTCTCAACGCAATTTCGGAGTTGAGCTCCGAGATTTCACACCAACCTTGCAAAACCGCCTACATGCCCTTTACGCCCAATAATTCCGAACAACGTCCGCACCTTACGTTTTCCCGCGGCTGCTTGCACGTACTTAGC
+
CCCCCGGGGGGGFGGGGGCGGGGGGGGFGEEGEGGGGGGGGGGGGGGGGGGGGGGDFGGGGGGGGFCGGGGGGFFGGGGGGGGG8AFG9FFGFFFGGGCEFFGGFF9FGGGGGGGGG:DDFFGGGDEFGEFGGA=?D@EEFDFGG,;=@FFDFFDEFAGCEGBEDFD8DCFA6?=CBGFF@>C=F9;F5=FE>E68=FC@7@E@5?D)1;;75;E8)395C/):>4926DBFG==*-5C5@(0)*1/71.)/1)6;.((/(2(,)(..3((..-62)((--3((,)))3)5488*2:)62
@M02996:162:000000000-B87FG:1:1101:6342:5913 2:N:0:TAGCGCTC+TATCCTCT
GACTACCAGGGTATCTAATCCTGTTTGCTCCCCACGCTTTCGAGCCTCAACGTCAGTAATCGTCCAGTGAGCCGCCTTCGCCTCCGGTGTTCCTCCCAATATCTACGCATTTCACCGCTACACTGGGAATTCCACTCACCTCTCCGACACTCTAGCCATACAGTTTCCAAAGCAGTCCCGCAGTTAAGCCACGGGCTTTCACTTCAGACTTGCATCGCCGTCTACGCTCCCTTTACACCCAGTAAATCCGGATAACGCTTGCCCCCAACGTATTACCACGGCGGCTGGCCCGTAGTTAGC
+
CCCCCGFGGGGFFGFGF<EFFGGGGGGGFGEGGGGGGGGGGGGGGGFGGGGGGFGGFGGGGGGGGGGGGGGGGEGGGDFFGGGGFEFFEFGFGGGGGGGG?FFGGGGGGGGGFGGGG>>=DGGGGGGGGGGGGGGFG=DB?5FFGC8=@DFDDDGGGGGGFGD,@DEFGGEFGFGGFG5*34:EFGEGEGGFDEDF9FFFEGAEE>CEBFFEFF5=@B<=4,(()/6/4:36C;)7?EGE(//33?CE;4:4004C,-(-(15:F9(-2(-(.,).)),4(3(,4(444,(3.);;:444
@M02996:162:000000000-B87FG:1:1101:4915:5914 2:N:0:TAGCGCTC+TATCCTCT
GACTACTAGGGTATCTAATCCTGTTTGCTCCCCGCACCTTCGCACCTCAGCGTCAGTCATCTGCTGGTAACCTGCCTTCGCCATTGGTATTCTTCCAGATATCTACAGATTTCACCCCTACACCTGGAATTCTGATTGCCCCTCAGTGACTCTAGTTATGCAGTTCTCAACGCAATTTCGGAGTTGAGCTCCGAGATTTCACACAAAGCTTGCAAAACCGCCTACATGCCCTTTACGCCCAATAATTCCGACCAACGCTCGCAACTTACGTGTTACAGCGGCTGCTGGCACGTAATTCGC
+
CCCCCGGGGGGGGGGGGFFGGGGGGGGFGGEFEGGGGGFGGGGGGGGGFECEGGGDGGGEGGGGGGGGGGGGGGGGGGGGGGDGGGGGGGGGEGGGGGFGGFGGGGGGGFGGGGGFG=FGDEEGGGGGGFFFGEFDGGGEDDDGCFDA@D+:D;DFGGGGCG5C=EGF9@E?ED>C?FDFEBE>FGEFDEFDEFG5CCF<;<E5)358@F<5=AEFB?38;>=5=>C:>CB<C36C=9CC=27)8/8@;;.(,2(/,,(/.)(./54)63315366.32-(,496))53(8,0.*1<)--
@M02996:162:000000000-B87FG:1:1101:25307:5918 2:N:0:TAGCGCTC+TATCCTCT
GACTACTAGGGTATCTAATCCTGTTTGCTCCCCACGCTTTCGAGCCTCAACGTCAGTTATCGTCCAGTAAGCCGCCTTCGCCACTGGTGTTCCTCCTAATATCTACGCATTTCACCGCTACACTAGGAATTCCACTTACCTCTCCGACACTCTAGCTTGACAGTTTCCAAAGCAGTTCAGGGGTTGAGCCCCCGCATTTCACTTCCGACTTGCCCTGCCGTCTACGCTCCCTTTCCACCCAGTAAATCCGAATAACGCTTGCACCCTACGTATTACCGCGGCTGCTGGCACGTATTTAGC
+
CCCCCGGGGGGGGGGGGGGGGGGGGGGGGGDFGGGGGGGGGGGGGGGGGEFFGFEGGGFEGGGFGGGGGGGGGGGGGGGGGGGGGFFF<FEGEEGGGFFGFFGGFFFGGGGGGGGGG=?DCEFF8FGGGGGGGGGGGGGG?=?FGGFGFGFF@FGGGFF=8E8EEFGEGFFFFFGGFGEB98EEC6<FFCE59AGBFGFFFGF;E*):9@D=E?./>FF@=>9=CB:;DGF1>E)75>F5(//6:<?<06A(6;AG(---(18?F?<?B(.)6:.4.-(--91>FFF:??<:.03<<---
@M02996:162:000000000-B87FG:1:1101:6320:5920 2:N:0:TAGCGCTC+TATCCTCT
GACTACCAGGGTATCTAATCCTGTTTGCTCCCCACGCTTTCGAGCCTCAACGTCAGTAATCGTCCAGTGAGCCGCCTTCGCCTCCGGTGTTCCTCCCAATATCTACGCATTTCACCGCTACACTGGGAATTCCACTCACCTCTCCGACACTCTAGCCATACAGTTTCCAAAGCAGTCCCGCAGTTAAGCCACGGGCTTTCACTTCAGGCTTGAATCGCCGTCTACGCCCCCTTTACCCCCAGTAAATCCGGATAACGCTTGCCCCCTGCGTCTTACGGCGGCTGCTGGGCGTGAGTTAGC
+
CCCCCFFGGGGEFGFGE@FCFGEFCFFGGAEFCGGGGF7<EFGGGCEGFGGE<FGGGGGFGGGGGGFGGGGCGGGGEGGGGGGGG>E@EC7FFFGDGGGG8DEGGGGGCE@EDFFFG=ACDFFEGGGGGFFDFGGGGGGGFD5DGCAF9D5DF;=FFG8D@F:<7?DEGFG?CFFAAFCECEGCGFEFFEG59?D9AFF=EF*:6FE*7A*/(/*47?C626/1)31((=:>G3C)).889BB>4<))04@::)60-.---*35736((--(((-6,(-(,,(44::>(,-(0;CF76)4
@M02996:162:000000000-B87FG:1:1101:24928:5925 2:N:0:TAGCGCTC+TATCCTCT
GACTACCGGGGTATCTAATCCTGTTTGCTCCCCACGCTTTCGAGCCTCAGCGTCAGTTAGAGCCCAGTAAGCCGCCTTCGCCACTGGTGTTCCTCCGAATATCTACGCATTTCACCGCTACACTCGGAATTCCGCTTACCTCTACTCCACTCAAGAACTACAGTTTTGGATGCAGCTCCGAAGTTGAGCTTCGGTATTTCACATTCAACTTGCAGTCCCGCCTGCGCTCCCTTTACACCCAGTAAATCCGGACAACGCTTGCCACCTACGTATTACCGCGGCTGCTGGCCCGTATTTAGC
+
CCCCCGGGGGGGGFGGGGGGGGGGGGGGGGFGGGGGGGGGGGGGGGGGGGGGGGGEFGGGGGGGGGGGGGGGGGGGGGGGGGGGGG@FEGEFFFGGGCCFFFGGGGGGGGGGGGGGG>@CDEGGGGGG@FGGFGCCDCF8DEFFGFFGFGFBFGFFGGGCCG=CAFGGGDGFGFGGFGFF>CGGGGEGBAFEDEGFFGFFFGFFFFFFFFGFFFEFEFF:42>BBBF;@E?@GFCECEFE?6/965?CF9<3(51*----.984C???:(..<>644(--,4>9?)42:02(08*+<).)
@M02996:162:000000000-B87FG:1:1101:25290:5929 2:N:0:TAGCGCTC+TATCCTCT
GACTACTAGGGTATCTAATCCTGTTTGCTCCCCACGCTTTCGAGCCTCAACGTCAGTTATCGTCCAGTAAGCCGCCTTCGCCACTGGTGTTCCTCCTAATATCTACGCCTTTCACCGCTACACTAGGAATTCCACTTACCTCTCCGACACTCTAGCTTGCCAGTTTCCAAAGCAGTTCAGGGGTTGAGCCCCCGCATTTCACTTCAGACTTGCCAGGCCGTCTACGCTCCCTTTACACCCATTAAATCCGAATAACTCTTGCACCATACGTATTACCGCGTCTGCTTGCACGTATTTCGC
+
CCCCCFGGGGFGEFGG9AFFGGGGGGGFGGFGFFGGGFEFGE?FGGGG8ACCFFEGGGGGGGGEGCFGGEGFGEGGEGEGGG7GDDFCBEFEFCEEGGAEFFGGFGGG6=FGGGGGG>:=CEF;FGGGEFGGADF=FDFF@6?DC7>E@DFDEGCF:,@+@38BEDDFG,@*,:6E99*9EDECFDE=@GF=9?7)8:EE?:8;>+A44FG**;.*(2:5:58(*55(3B@DG839CEFC0,7)+166<(2/8>)2)/.68F),2(577(.).45:41(,(-4?4.).()5(0)303.(-
@M02996:162:000000000-B87FG:1:1101:19027:5930 2:N:0:TAGCGCTC+TATCCTCT
GACTACTAGGGTATCTAATCCTGTTTGCTCCCCACGCTTGCGCGCCTCACCGTCAGGTGTCGTCCAGCAAGCCGCCTTCGCCACTGGGGGGCCGCCTGATATCTACGCAGTTCACCGCTACACAAGGAATGCCGATTGCCTCTCCGAAACTCAAGATCAGCAGGTTCAAAGGCAGTTCACGAGGGGAGCCCGAGGATGGCACATCGGACGTACCGACCGGGCTACAAGCCCGGGAAACACAGGAAAGCCGGACAAAGCGTGCCACCGAAGAAATACCGCGGATGCGGGGACGAGGGAAGGG
+
A@-68CCCEFF6@,;,66,666;,,-;C,,6,6;@@+,,,48C@@+,BCEF@,6@B,<F,CF<DC:EF@@,ABB@=,,9A664@8=A,7+++5+@>*36,3+,+5<6>:**,,5,,6:*1/:,>EGFCA,,,6=EC*B+51))9CGB*0/+)?8=F+=CC693*2*23:E+5*7C*12./88:**/37(1*-)7D9.+)..+,).0:33)*--548()),:((.(.).(*(-)(-(((,*,4(4>7((*,.-(0(*.(((,*(.*4(-(-(,()..,-,,,(--((-1(413))12*.((,
@M02996:162:000000000-B87FG:1:1101:6684:5987 2:N:0:TAGCGCTC+TATCCTCT
GACTACAAGGGTATCTAATCCTGTTTGCTCCCCGCACCTTCGCACCTCAGCGTCAGTCATCTGCTGGTAACCTGCCTTCGCCATTGGTATTCTTCCAGATATCTACAGATTTCACCCCTACACCTGGAATTCTGATTGCCCCTCAGTGACTCTAGTTATGCAGTTCTCAACGCAGTTCCGGAGTTGAGCTCCGGAATTTCACACCAAGCTTGCAAAACCGCCTACATGCCCTTTACGCCCAATAATTCCGAACAACGCTCGCAACTTACGTGTTACCGCCGCTGCTGGCACGTAATTAGC
+
CCCCCGGGGGGFGGGGFEFFGGFGGGGGGFFFEGGGGGGFEFGGGGFGGFGGECEGFGGGGGGGGFGGGGGGGGGGGFGGGGGDFAEEFFGFFEGGGGGGGFFGGGGGFFFGFGGGG156=EFGGGGGGGGGGGGGGGGA?DDGGEDFFGFEEEFFGGFGGGEBDFGGGGGFGFDEFGEBECEEGGFGFGGFFFGFFGF7=FFEAFFFFFGFFFAFFFG7=::>@>EEEGF:D3>>DFFEDF=EFFE?;/2((0/2..//.)69D79<-4..5842-3((--,727)46?<<8)**2-48
@M02996:162:000000000-B87FG:1:1101:7035:6003 2:N:0:TAGCGCTC+TATCCTCT
GACTACTAGGGTATCTAATCCTGTTCGATACCCGCACCTTCGAGCTTCAGCGTCAGAAGTACTCCGGCAAGCTGCCTTCGCAATCGGGGTTCTTCGTGATATCTAAGCATTTCACCGCTACACCACGAATTCCGCCTGCCTGGCGTACTCTCAAGCTGAACAGTTCGCGCTGCACACGCGGGGTTGAGCCCCGGGATTTCACAACACGCTTATTCAGCCGCCTACGCTCCCTTTCAACCCAATAAATCCGGATAACACCAGGACCTTCCGTCTTACCGGGGCTGCTGGCACGGAATTGGG
+
CCCCCGGGGGGFGGGGEDFFFGFGGFGGGGGFFGGGGGGFGGGGGCFFFFGGGFGGGGFGGGGGGGGGGGGGGGGFFGDGGGGGGFEGDFFCFFGGGGFFDFFGGGGGAFGGGFFGG=ACDEFGGGGEGGGCFGGDGGGGGFFFGCAF*BDDGFFGGGGGGGDFDDCGGEEEGFGGFGFFGGGE*8;FFFFDEFG60?47<CF3;>6445D?464=4@52>4(24?9(-:?:C:)6<>FG?18:=A<:2-743><7..--.12:F7>(7,.((-)).,(,3-72687760)(77A5+)((
@M02996:162:000000000-B87FG:1:1101:6690:6008 2:N:0:TAGCGCTC+TATCCTCT
GACTACAAGGGTATCTAATCCTGTTTGCTCCCCGCACCTTCGCACCTCAGCGTCAGTCATCTGCTGGTAACCTGCCTTCGCCATTGGTATTCTTCCAGATATCTACAGATTTCACCCCTACACCTGGAATTCTGATTGCCCCTCAGTGACTCTAGTTATGCAGTTCCCAACGCAGTTCCGGAGTTGAGCTCCGGAATTTCACACCAAGCTTGCAAAACCGCCTCAATGCCCTTTACGCCCAATCATTCCGAACAACGCTCGAAACCTACCTTTTACCGCGACTGCTGGAACGTAATTCGC
+
CCCCCGFGGGDF@FGG@CECFEE<E<F9FC<@FFFEGG8E<DGFEGCGGEFGEGGGFGEA<,CFGFCGGGGGGGGGGGGGGGGGGDFEACEEFGGGGGAFD2ECG9ADE9<A,CEDF=D8C8B=8FFEFG8ED=ED+,@,=85CDE;,3?+:,,6CCFGGG8D?8=+,?@8<+3=69=9@@=CC,DB8D,,5?5=>)8+5;3;8@FCD568C=*>A59*-4)))00:9525(2)*652=5(5((/1<71/:1(86C.(((()(/)((,(()))-))---4,((((-.5(,(()0**+.,,
@M02996:162:000000000-B87FG:1:1101:9464:6028 2:N:0:TAGCGCTC+TATCCTCT
GACTACTGGGGTAGCTAATCCTGTGTGCTCCCCCGACTTTCGCGCCTCAGCGGCAGTACCGTTCAAGGAAACCGCCTTCGCCGCCGGGGGTCTGTAGGAGAGCAACGCAGGTCACCGCTACACCCGACATGCCGATTCCCCCTCCCGGACGCCAGCGAGGGAGGTTCAAGCGCACGTTCCGGGGGGAGCCCGGAGAGGGCACAAGGGACACGCCCCGCGGCCGAAGCGGCCTGTACGCGGAGGAAATCGGAACAACGCCCGGGGGCGCGGAGTGACCGGGGCGGCGGGGACAGAGGGAGAG
+
A@-68;C@CDC+@,6,66,;@,;;,6;;,,,,,88@++,,,8B@77,86?,@++7@,CCFF6,AC<CEC@,9E>74,,4?48+8@@@+4+++6A8?AA=,8*326,886++3,6,,4=*333,435@*>*,;@:E**2,,94*:*C8C6))68484>7C7*228:.*<:E97859*0*.588C**/(13A*->@G>:*)2-*.(()-235*1(825;3),2(-4(-(-(*(,*-)),4**-3(:53-)*,04(0.*-((((1-4)(-,33(((..).,(,(((-(,(,(29(00<*231-(
@M02996:162:000000000-B87FG:1:1101:25572:6032 2:N:0:TAGCGCTC+TATCCTCT
GACTACACGGGTATCTAATCCTGTTTGCTCCCCCGACTTTCGCGCCTCAGCGTCAGTGCTGTTCAAGGAATCCGCCTTCGCCTCCGGTGTTCTGCAGGATATCAACGCATTTCACCGCTACACCCTGCATTCCGATTCCCTCTCCCAGACTCGAGCAGAGCAGTTTCAAGCGCACTTTCCGGGTTGAGCCCGGAGATTTCACACTTGACACACTCTGCCGCCTACGCGCCCTTTACGCCCAGTAAATCCGCACAACGCTCTTGCCCTCTGTATTTCCGCGGCTGCTGGCACATGGTTAGC
+
CCCCCGGGGGGGGGGGGGGGGGGGGGGFGFDDFGGGGGGGGGGGGGGGGGGGGGGGGGGGGGGGGGGGGGGGGGGGGGGGGGGGGGCFCGEFGGGGGD@EFFGFGGGGEEGGGGGGG:@=CFGGGGGG?EFGGGGGCEEFFDFGFGD=@GDE6@+8CDGGFGCFFACFG;EBEEGGFFEFGCGEFG=FBGFBFFGFFGFFFGFFFAB=EFGFFF8=?AF>5663@(6(4:71C?DA<4C8884<*6A>F0)43)4*--(--2))25:B13.-6-)))((--,,33):0<0<(*0;2+..4
@M02996:162:000000000-B87FG:1:1101:13978:6060 2:N:0:TAGCGCTC+TATCCTCT
GACTACCAGGGGATCTAATCCTGTTCGCTCCCCACGCTTTCGCGCCTCAGCGTCAGTTACGGCCCAGTAAGTCGCCTTCGCCACTGGGGTGCCTCCCAATCTCGAGGCATGTCACCGCTACACTGGGAATTCCACTTACCTCTTCCGCACGCAAGCCAACCAGACTCCAAAGCAGATCCCGCCAGAAAAACAGGAAGAGCACGTCAGACTTAATCGGCCGCCAACAGGCCCAGTACGCCCAGGCAGGCAGGACAACGCGCGCGCCCGACGGAAGAGCGCGGCAGCGGGGACGGGGGGAGCG
+
@@-88CCEEDD+8,@,;6;@<,C6,C@F,,+6@C@@@,,,,8B@@+,B@BC@,8@B,<FFFGGGGEF<ECFCFCCC,6,?6,6F8=C,77++9,@EFCE,,+9+9+4849,4,9,,6:*==B,7CFCC:,,,=:D=8EA=30+22E:69D*=G8;<AEGFC>8,439?9DFA@>F,3;7>>*4**209:FEBFFFD(,)//*((/:89;)11;+.=(:*.*4(-(-(.(*((*(.)-(**,.((0(((*-.34;(*-,-(-)(,)4(43(-((-.(,4(,(((-,--1(4(20)/**4((-
@M02996:162:000000000-B87FG:1:1101:4438:6083 2:N:0:TAGCGCTC+TATCCTCT
GACTACCCGGGTATCTAATCCTGTTTGATACCCACGCTTTCGTGCCTGAGCGTCAGTAGTTTTCTGGTCAGCTGCCTTCGCAATCGGTGTTCTGTGACATATCTAAGCATTTCACCGCTACACATCACATTCCGCCTTCCTCGACATCACTCCAGGCGACCAGTATCAATGGCAGTTTTCGTGTTAAGCACACGAATTTCCCCGCTGACTTAATCCTCCGCCTGCGCACCCTTTAAACCAAATAAATCCGGATAACGATCGGCTCCTCCGTCTTCCGCAGGCTCTTGGCACGGGTGTCGC
+
CCCCCG,,@FGGEFGGFFEFGGGGGGGFF9CFFF,FFGGGGGGGGGG,CFGGGGGG<CF,C,99ECE96EGGGGGGGGGGGGGGGGGGDGGGGGFG99FFFFGG;EAFGFGGGGGGG>D=DEF8EFEGGGGGFFGD++9D@:0+6+8E+?DE,@D,+++@BC=F,?DGGAFFF688=D7+36+@:+2D>2,)*0*1:FFE*9C))3/9:FC4AF*+*4;8752-7-6.:E18C3)<7;C*(/766<5<6:),2<<G-(((-*((13::193(.3))((((--((().,5<<187**248?
@M02996:162:000000000-B87FG:1:1101:9529:6085 2:N:0:TAGCGCTC+TATCCTCT
GACTACCGGGGGATCTAATCCTGTGTGCTCCCCACGCTGTCGAGCCTCAACGGCAGGTATCGTCCAGCAAGCCGCCTTCGCCACTGGGGGTACTCCTAATATCGACGCATGTCACCGCTACACTAGGAAGGCCACGTACCGCTCCGACACGCTAGCTTGACAGGTGCCAAAGCAGGTCCGGGGTGGAGCCCCGAGCGGGCACGTAAGACGTGCCATGGCGGCGACGCTCCCGTGACACCCAGGAAATGCGGATAACGCAGGCCCCCTAAGGAGTACGGGGGATGATGGCACGGAGGGAGAG
+
@@-88;C@CDD+7,B,66@<@<@6,<;E,,,6@;8@+,,,,:DC@+,:@=C@++@@+:C,CF=FECEFDDGDFB@+,+@?444@8=A,4+++7,8,AE=74+@+6886=++733,,6=*==93,8EDC>,+38:8+*@8@*)*<*CBC9?92*49,4,=?EC7*4)27:CGA86F*0;<>CDE/*/2<4*;4<:D>9*)4,*,.(74<?)*-376*5)1-*,(--32((*(-*(-(.)+*,.(-03))*,.-(04*,((,()-,/((-(.()(.,.(-(,133,().2.()(0.2/*42(,
@M02996:162:000000000-B87FG:1:1101:23280:6088 2:N:0:TAGCGCTC+TATCCTCT
GACTACTCGGGTATCTAATCCTGTTTGCTCCCCACGCTTTCGCGCCTCAGCGTCAGTTGGCGTCCAGCAGGCCGCCTTCGCCACTGGGGGGCCTCCTAATATCTACGCATTTCACCGCTACACGAGGAATTCCGCCTGCCGCGCCGATACTCAAGAATAACAGGTTCAAAAGCAGTTTAGGGGTTAAGCCCAGAGATTTCACTCCTGACTTGCGATCCCGCCTACGCGCCCTTTACACCCAGGAAATCCGGACAACGCGTGCCACCGACGGAGTACCGCGGCTGCTGGACAGGAGGAAGCG
+
BBB<@CFFCED-@6<,<E@,<CC,,<CD,6,6:FFC@,,,,@B@@@,@CA<B,6@B9<F,CC6CECEFFGF+CCEC7:FD?==FE@C,=+++5+@F7CB;=+3+@;@CC**2258?>>*9;C8*=CEEF,,22>8*:C8:99)9CEF*0>*.@<7AE+<CCF4*3*:?F@FF:?F+/*6*<:E:*94>22*407C:-+1).+)6(*4<:4*4:)4)-7*-23(4.423(/4(*.)).),/38(37:-674<:9>:*-(---/46*4(4(-(-,((.44(-3(14,.4:(()4)0A5*(.2(
@M02996:162:000000000-B87FG:1:1101:6701:6111 2:N:0:TAGCGCTC+TATCCTCT
GACTACACGGGTATCTAATCCTGTTTGCTCCCCGCACCTTCGCACCTCAGCGTCAGTCATCTGCTGGTAACCTGCCTTCGCCATTGGTATTCTTCCTGATATCTACAGATTTCACCCCTACACCAGGAATTCTGATTGCCCCTCAGTGACTCTAGTTATGCAGTTCTCAACGCAATTCCGGAGTTAAGCCCCGGGATTTCACACCAAGCTTGCAAAACCGCCTACATGCCCTTTACGCCCAATAATTCCGAACAACGCTCGCAACTTACGTGTTCCCGCGGCTGCTGGAACGTAATTAGC
+
CCCCCGGGGGGFGGGGFCEEFGFFGGGGGGFFGGGGGGGGGGGGGGGGGEGGGEGGFGGGGGGGGFGGGGGGGGGFDDCGGGGGCAFFFGGGGGGGGGGGFFGGDFDEFFCGFGFGG=?8DEFGGGGG?D@DFGGFGFG9A8FGGGFDFGFDD,?EEFFFEFDCAD+@DGGFGFGGFGFFEGGECFEGFGCAFFGFFGFEEFFFFFFFFACBDFECBFC:=852>BF?=GBEGF:C<?F=<;@F=?37:.086:3*.---3)49D724>-.,.()-),-(,-4,,).(((.1)0*23-:?
@M02996:162:000000000-B87FG:1:1101:11000:6113 2:N:0:TAGCGCTC+TATCCTCT
GACTACCAGGGTATCTAATCCTGTTCGATCCCCACGCTTTCGTGCCTGAGCGTCAAAGCAGGCCTGGCGAGCTGCCTTCGCGATCGGAGGTCTGTGGCAGATCAATGCAGGTCACCGCTACACGCCAGATGCCGCCCGCCGCGACCGCATGCCAGCGCGGCAGGATCAAAGGCACGGCCGGGGAGGGGCCCCGGCCTGTCACCGCTGACGTAACGCGCCGCCGGCGCACCCGGGAAACCCAAGGAATCCGGAAAACGGTCGGAACAGCAGGAATAGCGGGGGTGCTGGGAAGGGGGGAAGG
+
@@@,8CCFDDD-C,<,66=,66;,,=@A,,,,,;+7+,,,,8;96,,5;=C@+,8,,;,CEGDG<@@FC@++@=:,,4,9,66+96:CC+,,9A4?FB=7A+,+459,9,,4,9,56:*069:C8+=+,,,,@8666@+++1@DDG=:?*/7>;C*=CG*:/2*=);CC+AA*8**2),=58E**1(7(2*,50)((1*).+.8()--3)*,4)403)1-1,-,-3111*(-)(,(.,,*,-12).).2,0-(0,*-(-(-)-().,((.(((),))4(,(((--).,(4(-5)1**(((,
@M02996:162:000000000-B87FG:1:1101:11985:6119 2:N:0:TAGCGCTC+TATCCTCT
GACTACCGGGGGATCTAATCCTGTTTGCTACCCGCACTGTCGAGCATGAGCGTCGATAAGTCCCCAGCAAGCTGCCTTCGCCATCGGGGGTCTTCCTGATCTCTACGCATTCCACCGCTACACCAGGAATGCCGCTTGCCCCGGAACTATCCAAGAGAAACAGGCCAGGCTGCAGGTCCGGGGGTGGGCCCCGGGAGGGGAAAGACTGCTTGCATCGCCGCCGGCGCTCCCGGTAGGCCCAGTGGAGCCGAACAAAGCGTGCACCCCGCGGATTAGCGCGGCTGCGGGGACGAAGGGTGCG
+
A@@68CEEDDD+@6D,;@A,CCC,,<C;,66;C@@C7:,,:CFC,@:@@DEC+,@@,CFGEFGGGDCFFDGGDE=,,9=??,=8DCC+4+4+6,CAD?B,,249=CB@B>+C,@?B=>*===:@FGDFC@,,@:@+9EG?F=*;CGB,9=8>FCDFGGGG76>,4??C:C,0*8CGFG@BEGG**117(:C17:)7(*<(4*4???)43**,-?27()*-/4(2(32((/-(),-(-),/,3(,)).(145495:*..((-*--*-((3,(-((.).4-,-((,((-((,--0)1**(-,-
@M02996:162:000000000-B87FG:1:1101:11019:6122 2:N:0:TAGCGCTC+TATCCTCT
GACTACCAGGGTATCGAATCCTGTTCGATGCGCACGCTGTCGTGCCTGAGCGTCAATGCAGGCCTGGCGAGCTGCCTTCGCAATCGGAGGTCTGTGGCATATCTATGCATGTCACCGCTACACGCCAAAGTCCGCCCGCCTCGACCGCATGCCAGCGCGCCAGGATCAACGGCACGGCCGGGGGGGGGCCCCGGCCGTGCACCGCGGACAGAAAGCGCGGCCAGCGCAGCCGGAAAACCAAAGGAATGCGGAAAAGGCACGAAACCTCCGAAGAACAGGGGCTGCTGGCCAGGAGGGAGCG
+
@@8,8C<EFED-C,6,:;,66C@,,CBF6,8+,7@6+6,,5:,8B,55CBCB+6@@,@6@@@6F,6@E@CFGCDF<,,@?B,@8@DDCC+,,@AC9,944?+,+9,999,,4@9,5==*==9,@>B=+8,,,@8CDGGDE60:=+8:+<+*53>3@;9*4*45*A*;99DG>E>C:?G08>CC**/1535:())/-(/)(,+891)379)*43)5),.)(*4(-(,-4(*4;)(--41+*-4((03))*-.-2.(*(,((-/-()(((.-(--((,(,(((4(((),,((,-..***,(-(
@M02996:162:000000000-B87FG:1:1101:4605:6139 2:N:0:TAGCGCTC+TATCCTCT
GACTACTCGGGTATCTAATCCTGTTTGCTCCCCGCACCTTCGCACCTCAGCGTCAGTCATCTGCTGGTAACCTGCCTTCGCCATTGGTATTCTTCCTGATATCTACAGATTTCACCCCTACACCAGGAATTCTGATTGCCCCTCAGTGACTCTAGTTATGCAGTTCTCAACGCAATTCCGGAGTTAAGCTCCGGGATTTCACACCAAGCTTGCAAAACCGCCTACATGCCCTTTACGCCCAATAATTCCGAACAACGCTCGCAACCTACGCTTTACCGCGGCTGCTGGCACGTAATTAGC
+
CCCCCGGGGGGGGGGGGEGGGGGGGGGGGFFFEGGGGGGGGGGGGGGGGGGGGGGGEGGGGGGGCGFFGFFGGGGGGGDDEGGEFCFGGGFGGGGFGGGGGFGFGGFCGF9EFFFGG=FGGGFFGGGGGGGGGGGGGGGBFFFGGEE;<D?:9CFGGGGGFFDCDEF=FCGFGD+@FDD?>CE>FFED8,D<:?9=AFFE@E7@AF9C8*=CFFE8>FCAC:/>@@CCB:7>C3:49@F5;F=;A7<C+/576>12..//.139)(5454((--6<7((-4093(48>00)(0028@6).
@M02996:162:000000000-B87FG:1:1101:16041:6157 2:N:0:TAGCGCTC+TATCCTCT
GACTACTGGGGGATCTAATCCTGTGTGCGACCCGCACTTGCGAGCATGAGCGGCGATAAGTCCCCAGCAAGCTGCCTTCGCCATCGGTGGGCTTCCTGATCTCTACGCATTCAACCGCTACACCAGGAATTCCGCTTGCCCCTGAACGATCCAAGAGAAACAGGCCAGGCGGCAGGTCCGGGGGAGGGCCCCGGGAGGGGAGAGACGGCGGGCAGCACCGCCTGGGCGCCCGGTACGCGCAGGGGAGCCGAACAACGGTTGCACCCCGCGGATGACCGCGGCAGCTGGAACGAAGGGAGGG
+
BCB8@FECCFD+@,B,6;5,,6;,,<;E,87++@7@76,,;7C@@6996BC@+6@=7BCGEFGFFG=FFFGFC?,,,,,98+=8DCC+8+++9,@A,?=,,+,+6C>+B++C,@,46>*=093@FGG@A,,,6DE+=DE3?85=?@@,3*08E;>FFGGGCE5,4:DF9D*8*8DGF43:CDE**11<(2/7>>)4,*777*4:B>(19))-(<(8(./-2-,-(-.((*-(/4--3(*/(-41)((-1-04373*-(((-*.,2(,134(-((..(-((1((-(,..((.-0)/2*(-((
@M02996:162:000000000-B87FG:1:1101:24928:6162 2:N:0:TAGCGCTC+TATCCTCT
GACTACTGGGGTATCTAATCCTGTTTGATCCCCACGCTTTCGTGCCTCAGCGTCAATGACGGATTCGTGAGATGCCTTCGCAATCGGTGTTCTGAGTAATATCTATGCATTTCACCGCTACACTACTCATTCCTCCCACGGCATCCGTATTCCAGCAATCCAGTATCAAAGGCAGTTCCGGAGTTGAGCTCCGGGCTTTCACCCCTGACTTGGACCACAGCCTACGCACCCTTTAAACCCAATACATCCGAATAACGCTTGCATCCTCCGTATTACCGCGGCTGCTGGCACGGAGTTAGC
+
CCCCCGGEFGGGGFGGGGGGGGGGGGGGGGGGFFGGGGGGGGGGGGGGFGGGGGGBFGGGGG@FGGGGGGG,EFGGGGGGGGDGGGEFFCFGGGAEFGGGGFGFGGGGGGGGCGGGG>BGDFGGGGGGEFGGFGGGGGGGG=BGGFDFFGFFGGGFGGGGGGFDGFGGFGGFGFDGFGFBE3@EFDCGFEGEFDGBAFFEFGFFFFFBEFGFFF>@>FDBF9>3B9@8@GF=<3CEEFFDF@@E4;C?CD)6().*,./-(*,)0.8>704(4?..)(-(-4(((4)3:(,8)02;06.<
@M02996:162:000000000-B87FG:1:1101:3729:6179 2:N:0:TAGCGCTC+TATCCTCT
GACTACAGGGGTATCTAATCCCGTTTGCTCCCTACGCTTTCGTGCCTTAGTGTCAGAACCGTCCCAGTAACCTGCCTACGCTATCGGTGTTCCTTCTAATATCTACGGATTTCACTCCTACACTAGAAATTCCAGTTACCCCTAACGGTCTCGAGCTTAACAGTTTAGCTAATAGTCTGAATGGTTGAGCCACCAAATTTCCCTAGCTACTTATTATGCCACCTACGCCACTCTTTACCCCCAGTCACTCCGGATAATGCTCGGATCCTACGTTTGACCGCGGCCTCTTGCACGTAGTTA
+
CCCCCFGGGGGGGGGGGAFGGFGGGGGGGGFGFGGGGGGGGGCGGGGGGFFGGGGGFCDGGGEGGGGGGGGGFFGGG9FGG:CFDGFGGGGGGGGGGGFGGFGGGGGCEEEGGGG9@:DFFFGGFCAEAEEGGDE?FEGG?DFC89:>:??D=6=FGEFFEFEFA?3@8=DFC9?A+C7FGFA8FDAD5DF5FFF)08C=E,8CF557**==01;97=::211:5))1)4:E78E<EC,>5)((25;;+>?(6)-*/.)..1/,/(63;6/63(/2///63(,((((().4)1820*,..
@M02996:162:000000000-B87FG:1:1101:15941:6199 2:N:0:TAGCGCTC+TATCCTCT
GACTACAAGGGGATCGAATCCTGTGTGCTCCCCGCACCGGCGCACCTCAGCGGCAGTCATCTGCTGGAAACCTGCGGGCGCCATTGGGGTTCTGCCAGATATCGACAGAGGTCACCCCTACACCTGGAATGCCGGTTCCACCTCAGCGACTCTAGCCGGGTAGGTCTCAAGGCAGGTCCGGAGTGGAGCGCCGGGATGTCACACCAAGCTGGCCCAGCCGCCGACAGGCCCGGTACGCCCAAGAAGGCCGAACAACGCGCGCAACGGACGGGGAACCGCGGCGGCTGGGACGGAAGGAGAG
+
@B@,@CCFFFD+@,@,86,8C<@6,<;E,CC8B@6@8@++8@FECC,F@BCC+@:B6CF6F<FF<=ACCCFGDAF+++6>@@>494<,=++4@,CEFFF,=+@+6@@CD,+3865:6:*==D>D,@:B<@,@DEGDCG6,=)9?9DEGFG*/,>=??GGC*45*,4+4=C,1;6D*;D@=8;=*+/;C;*36>@C;(;945<::<FF<?)*,371B?F9-24(,47,8?*4()47134:*,80:7(,(*-0-4:<*--((-)-47((--4(-,(,,(4-,1,-(,(-3(4(-)7/**.3.(
@M02996:162:000000000-B87FG:1:1101:22277:6208 2:N:0:TAGCGCTC+TATCCTCT
GACTACTAGGGTATCTAATCCTGTTTGCTCCCCACACTTTCGCGCCTCAGCGTCAGTTGTCGTCCAGAGAACCGCCTTCGCCTCCGGTGTTCCTCCTGATATCTACGAATTTCACCGCTACACCAGGAATTCCATTCTCCTCTCCGATACTCTAGTCTTACAGTATCCAATGCTCTTCCGAAGTTAAGCTCCGGGATTTCACACCAGACTTAGAAAACAGCCTACGCGCCCTTTACGCCCAGGAATTCCGAATAAAGCGCGCACCCTCCGGATGACCGGGGCAGCGGGCACGGGGGGAGCG
+
CCCCCGFGFGG6CEG<CEECFFCC<EEGFCFGFFFE@A,<E@FEFF7FECFE@FFEEFGFGGFGGGEEEFGGGGFG7CEDFF:FF?+68,49@,CFFCF=E9;8>FDFF4+4AEAF+1*6?C,DFGDFGE,EDG,?F6@>+:+DGGF+:C+:@B@3@==DFFD,6+DDGG=?8+=@DGEFEEE17?7?C,@:A>GF=<9E2>AEAAD5>45A*=/=3;1048(82:@66C>6*69377CC;D0(2))1*,0:(7:*.-((-)-4C6(46----((4390(16(-31(-(-43.)*/*-(,(
@M02996:162:000000000-B87FG:1:1101:6323:6209 2:N:0:TAGCGCTC+TATCCTCT
GACTACACGGGTATCTAATCCTGTTTGATACCCACGCTTTCGTGCCTCAGCGTCAGTTGTATCCTAGTAAGCTGCCTTCGCAATCGGGGTTCTGTGACATATCTAAGCATTTCACCGCTACACGTCACATTCCGCCTACCTCGTTTACACTCAAGAACGCCAGTTTCAACGGCTCGGTATAGTTGAGCTACACAATTTGACCGCTGACTTAACATCCCGCCTACGCACCCTTTAAACCCAATAAATCCGGAAAACGCTCGCCTCCTCCGGTTTACCGCGGCTGCTGGGACGGAGTTATCC
+
CCCCCGGGGGGFCFGGGFGGGGFGGGGGGFFFFGGGGGGGGGGGGGCGGFGG@FGGFGGGGGGGGGEFGGGGGGGGGGGGGGGGGGGGGGGEGGGGFGFGGFGFGGGGGGFGFGGGG=?6CCFCFCGGGGGGGGGGGEGFGEFG0DDFFGDDGGGGGGGGGG@B@DFGGFEFG*=C9+):;FFGGGEFCGGEFFG@EGFF@A29:9@FE>>A4496>A*(4(-:5631:C,;8)94;@EGF@6A;5)(/.8(-721(-(,(),291183((-4>.)-3,430(-.).((.4().*2+-.)
@M02996:162:000000000-B87FG:1:1101:7803:6220 2:N:0:TAGCGCTC+TATCCTCT
GACTACTAGGGTATCTAATCCTGTTCGATCCCCGCGCTTTCGTGCCTCAGCGTCAGTTGCGGCTTGGTGACCTGCCTCCGCGATCGGCGTTCTGTGCGATATCTATGCATTTCACCGCTACACCGCACATTCCAGCCACCCCAAACGCACTCAAGCCCCCCAGTTTCGACGGCAGTGACCGGGGTGAGCCCGGAAATTTCACCGCCGACTTAAGGGGCCGGCTCCGCACCCGTTAAACCCAATAAAACCGGATAACGCCAGCACCCTCCGTATTACCCGGGCGTCTGGCACGGGGTGTGC
+
CCCCCGGGGGGFFFFGEEGGGGGGGGGGFEC<DEGGGGGGGGGGGGCGGGGGGEGGGGGGGGGGDGGGGGGGGGGG@AFGEFGDECE=ECFCFGGGGGCG=BFFGGFGDFGGGGGGG>A6?EFGGGGGGGG;=EFCFEFFGA?>FG=FB6*8EFFFGGGGGG@,=BF5CGGDGFD=AGFFGGG*4/2<@GGF@ED1)<F4<F>?>>907:92<74>9>32*-4((38((*4(1(-4<3:?:??7B)).*,0(()6D((-((/4(/-4334-.(.).6((((-,,,-(,).7?7)::*-,6
@M02996:162:000000000-B87FG:1:1101:6337:6220 2:N:0:TAGCGCTC+TATCCTCT
GACTACACGGGTATCTAATCCTGTTTGATACCCACGCTTTCGTGCCTCAGCGTCAGTTGTATCCTAGTAAGCTGCCTTCGCAATCGGGGTTCTGTGACATATCTAAGCATTTCACCGCTACACGTCACATTCCGCCTACCTCGTTTACACTCAAGAACGCCAGTTTCAACGGCTCGGTATAGTTGAGCTACACACTTTGACCGCTGACTTAACATCCCGCCTACGCACCCTTTAAACCCAATAAATCCGGATAACGCTCGCATCCTCCGTATTACCGCGGCTGCTGGCACGAGGTTAGCC
+
CCCCCGGGGGGCGGGGEEFGGGFFGGGGGFEFGGGGGGGGGGGGGGCGGGGGGGEFFGGGGGGGGGGGGGGGGFGGFGGGGGGGGGGDGGGF@FEGGGA=:DGGDDDFGGGGGGGGG>DDGFGGGFCCFAFFEDE?GGGGFFE?=FDFFGFF8EFGFGGGGC=DFFGGGD>BG>DC?C5?GGCEF<@G5,@@CF*:ACA*:E=AA95):B:;EFFF:8*(4(/0/2((6C(=2)<><@<*6(/.2..6815(365*((--41-9C)4((((.(..6<(,-((322),,42((0./2+.:)
@M02996:162:000000000-B87FG:1:1101:7799:6248 2:N:0:TAGCGCTC+TATCCTCT
GACTACTAGGGTATCTAATCCTGTTCGATCCCCGCGCTTTCGTGCCTCAGCGTCAGTTGCGGCTTGGTGACCTGCCTCCGCGATCGGCGTTCTGTGCGATATCTATGCATTTCACCGCTACACCGCACATTCCAGCCACCCCAAACGCACTCAAGCCCCCCAGTTTCGACGGCAGTGACCGGGTTGAGCCCGGAAATTTCACCGCCGACTTAAGGGGCCGCCTACGCACCCTTTAAACCCAATAAATCCGGATACCGCTCGCCCCCTCCGTCTTACCGCGGCTGCTGGCACGGAGTTAGC
+
CCCCCFGGGGGE<FFEFFFGGGCCFDEGFGCFF@FGGGGGGEGGGGFFFDFGGGGGGGFFEE>C:@CFDFGG<FGF9B@FC+4@@EEBC=C?ECEE9BCFCEFGG@FGF>FF96EDE:ACDFF@@FG7FGGGGGCDGGGFD8>+=E5@*;5:DE>C7*@E8*-8=9B*38C5EFC,6>?=BEEEFD@6@FC05>C969FBAGF?BE((-7DD)/.)(09-2--,4?><>5<09):)6<CEF0(.94)66(>:?F07-,---1(,1-71:--.(,--,3---4-,872(-()-0)*/;62)
@M02996:162:000000000-B87FG:1:1101:17716:6271 2:N:0:TAGCGCTC+TATCCTCT
GACTACTCGGGTATCGAAACCTGTTTGCTCCCCGCACCTTCGCGCCTCAGCGGCAGTTAGTCGCTAGATGCCTGCCTTCGCCATTGGTGTTCTTCCAGATATCTACAGATTTCACCCCGACACCTGGAATTCCGGCATCCCCTCGTTAACGCTAGCTGCGTAGGTTCCACCGCATGATGGAGGTAAGCGCAACCATTTAACAGCAGACTGGAAAAGCGGCCGGCGCGCCCCGAACGCCCAAGAAGTCGGAACAACGCGCGCCCCCTACGTGGGACCGGGGCGGGGGGCAGGAGGGGAGACG
+
@@-88CCFCDD-@,B,:6:@C;C,,;;E<C,,,87@6C,,;CFC@C,C<?CC+8@C@CFGEGGD:CEF,CFGFEFC,,EAB8?4===5A,,,@,CFGFEC?+,+9FCCD,,4495,E@*?D@6D,AACE44,@DGDG3,6DD*==8)@DG*06:?@C,@+44:*7=C79CFD>A*=*+*3>>742+7*(4C>B8D7*,=C4>A88FDD3)13@FFFF)59236;6-4998(3)492<(212(.30.4()307?F?5,((-(149C((1,.3((4((2((((-(((-((-((()0*/14((4
@M02996:162:000000000-B87FG:1:1101:22150:6272 2:N:0:TAGCGCTC+TATCCTCT
GACTACCAGGGTATCTAATCCTGTGTGCTCCCCACGCTTTCGAGCCTCAACGTCAGTTACAGTCCAGTAAGCCGCCTTCGCCTCTGGTGGGCCGCCTAATATCTACGCATTTCACCGCGACACGAGGAAGTCCACTTACCTAGCCGGCACGCTAGCTAAAAAGGTTCAAAAGCAGTCCCGGGGTGGAGCCCCGACCTGTCACTCCAGACTTGCCTAACCGTCGACGCGCCCTTAACACCCAGTAAAGCCGGAAAAGGCTGGCACCCGACGAATAGCGGCGGCTGCTGGCACGGAGGGAGGG
+
BCB@CFCFEED6C6F9@@5CF9C,,<C,<@<@F@C@C,,,C@@CB6B,C<C@:B@FCFGGGGAEECEFA<FFGE@F,4DA@B,@D=@6?,+9D+8=BCE,F+=,>C>@C++4=@<5>=*=?C4+@C@=D8,>DEFF?FGG+1++6+1@>0*1+8;,,@@9A?8*,3=,DF,;D5C,94:@5>E/*)(10*4(:)9:(+1.6<))(26),2+))0.+)0/-1-(((4((-14(*)66:4;*2:,5@2))2-.(,0.*(((((*,,18(((-(-.().(((,,7(--)42(4)4))22*--(-
@M02996:162:000000000-B87FG:1:1101:22154:6291 2:N:0:TAGCGCTC+TATCCTCT
GACTACCAGGGTATCTAATCCTGTTTGCTCCCCACGCTTTCGAGCCTCAACGTCAGTTACAGTCCAGTAAGCCGCCTTCGCCTCTGGTGTTCCTCCTAATATCTACGCATTTCACCGCTACACTAGGAATTCCACTTACCTCGCCTGCACGCTAGGTAAAAAGGTTCCAAAGCAGTCCCGGGGTGGAGCCCCGACCGTTCACTTCAGACTTGCCTAACCGTCTACGCGCCCTTTACACCCAGTAAATCCGGATAACGAGTGCGCCCGAGGGATTACGGCGGCTGCTGGCACGAAGTGAGCG
+
CCCCCFFGFGG@CEF<CCEDFG@C,6CF9CCFFEF@:;,,F@FDBC8FFFDB6BBECFGGGGEFGGDFEDGGGEFE,,@BFF,CF=C6?,8,@,C?FFDEE7A9DFDCC6,4C@CE>A3?=D=,@FFDE=4,@FGDFG88DD*@D@:F6?*1+6=,7@DFGG8+63D8@EGF=?F=DDD@CCE1*3=CC@@>EBD@(*)7;?**8BC7B44*946F@F>.*/(/9?@(6:;(2)5).-AE1<(<FA)67-),(06*-(((-2(-94(4(4(-((,5(4,209(,(..4-2)-).2*+6,(-
@M02996:162:000000000-B87FG:1:1101:8552:6295 2:N:0:TAGCGCTC+TATCCTCT
GACTACACGGGTATCTAATCCTGTTTGCTCCCCGCACCTTCGCACCTCAGCGTCAGTCATCTGCTGGTAACCTGCCTTCGCCATTGGTATTCTTCCTGATATCTACAGATTTCACCCCTACACCAGGAATTCTGATTGCCACTCAGTGACTCCAGTTATGCAGTTCTCAACGCAATTTCGGAGTTGAGCTCCGAGATTTCACACCAAGCTTGCAAAACCGCCTACATGCCCTTTACGCCCAATAATTCCGAACAACGCTCGCAACTTCCGTGTTACCGCGGCTGCTGGCACGTAATTAGC
+
CCCCCGDFEFGFGGGGGFGGGGFFEFFGGFEFGGFEGGGGGGGGGGGGFFGGGGGGGFGFGGACCCFFGGGGGGGGCGGGGGGDGGGGDFGGFGGGGGFGGFGGGGFCFGGGGGGG81*==B,@@FDCCA,4,9@3=FC9+5;D6>DEFGCDGGGEFAGDFFEGGD+,6DGFGFGGFFEB=6@CFD7?8,@D>FGFFGFFEDAEFFF58CD5>6;+3;@:EB5<:;?<:FBEGB46(5FE@0,6;957:(26>FFC,.//.)-(14)).4,(.,)..((---4(().46(48002;+6,2
@M02996:162:000000000-B87FG:1:1101:22347:6303 2:N:0:TAGCGCTC+TATCCTCT
GACTACTGGGGTATCTAATCCCGTTTGCTCCCCTGGCTTGCGCACCTCAGCGTCAGGATATGCCCAGGAAGCCGCCTTCGCCACCGGTGGTCCTCCTGAGATCGATGCATGTCACCGCTACACCAGGAATTCCACTTCCCCATACATACCGCCAGGCGCACAGGATCAGAAGCAATCCGAGGTTGAGCCTCGGAGTTTCACAGACGACGTAGACCACCGCCTACGCGGGGCGTACGCCCAGGAAAGTCGGACAACGCCCGACCCCCACGGAGGACTGCGGGCGGAGGCAGGGGGGTAGGCG
+
CCCCCGGEDFD+@6@CC<<EFE@;,;@F9@<CF-CC@C,+B@FE@F8E<EFC66BCFG,C<FG?AEEEFFGGGGFF,4D?BB@FFC@7>+,9@,CEAB=,9+=+@498@,,,@=,:>>0==9,@FGDDC,,8>FG???F8DD5DCF7FD=*1@CC+6@CEEE3,@9C9?EFC,;7,A*:?CD*,6@5*:,4099D((,897;*((26:():288);(27(=(//2(((-*,-14(1-(*/.(4::()-/1)(4)(1-((--149*9(-1(,(-4((..(-((3(((,,-(,2.)***,(.4
@M02996:162:000000000-B87FG:1:1101:12602:6306 2:N:0:TAGCGCTC+TATCCTCT
GACTACAGGGGGATCTAATCCTGTTTGATCCCCACACTTTCGTGCCTCAGCGTCAATCACGGATTGGTGAGATGCCTTCGCAATCGGGGGGCTGTGTGATATCTATGCAGTTCACCGCGACACCACACATTCCTCCCACAGCAGCCGCATGCTAGATCACCAGGTTCAACGGCAGGTCAGGGGTGGAGCCCCTGCGGGTCACCGCGGACGTGGCATTCCGCCGACGCACCCGGTAAACCAAAGAAATCGGGAAAAGGCGGGCACCCACGGAGAAACGCGGGGGCGGGGGACGGGGGAGGAG
+
@AA,@CADFED+@,@6;<,C<;C;6;CF9@,,<ECEC<,,<@C@BA,FABEC6B@@,CFGGGF7,,9:CEFGEEC<,9EABBC,D=@+7++35>@<@CA,@+@+>,@@;,33,@,3>>*;C@=EFGG*<,,,?+>CDFCEG@F*;C:=53..+42?1466F93*3*::C9C:::CE)9:>?DE*/5(/4=83)5/3,*81888?B:>>9)*-4<<*)1*,*-(-(,7-453()(-364,*-13>57-)*,.3()2*,.((-/((1-(-(-((((((((((((--(,-2(-,-.)2/*-(44
@M02996:162:000000000-B87FG:1:1101:16742:6307 2:N:0:TAGCGCTC+TATCCTCT
GACTACCAGGGTATCGAATCCTGTGTGCTCCCCACGCTTTCGAGCCACAACGGCAGGTATCGTCCAGTAAGCCGCCGTCGCCACTGGGGGGCCTCCTAATATCTACGCATGTCACCGCTACACGAGGAATTCCACTTACCTCTCCGACACGCTAGCTTGACAGGTGCCAAAGCAGTTCAGGGGTTGAGCCCCCGCATTGCACGTCAGACTTGCCAGGCCGCCTACGCCCCCGTTACACCCAGGAAAGCCGAATAACGCGTGAACCATACGGAAAACGGGGGCTGCTGGCACGGAATGAGCG
+
@<-,8CFFFDD-C,6,9<,6@CC,,=CE9;,,BC@@+,,,C8CA8@,;CEFC+8@B+CFEFGFGGDF@E@FGGGDF+@8>>B=FF=A:7++3@*7@<@C,7?,2>FB@>**226,36:*22>:*=FDEC,,,5AC7>F96+.*;CGBF5:).=*9<++:>EE4*3)9*2CGF*9F<*:6@CDC/*/4<7A*4079;(**45C((,<?AB)*-6)6)4)*-*(--,81(4*44*(-4-5,*(,(3>:((*,04(.-*-(((-/(.*.).(.(,(((,(((((((-().((.,(0)**35)),
@M02996:162:000000000-B87FG:1:1101:8543:6314 2:N:0:TAGCGCTC+TATCCTCT
GACTACACGGGTATCTAATCCTGTTTGCTCCCCGCACCTTCGCACCTCAGCGTCAGTCATCTGCTGGTAACCTGCCTTCGCCATTGGTATTCTTCCTGATATCTACAGATTTCACCCCTACACCAGGAATTCTGATGGCCCCTCAGTGACTCCAGTTATGCAGTTCTCAACGCAATTTCGGAGTTGAGCTCCGAGATTTCACACCAAGCTTGCAAAACCGCCTACATGCCCTTTACGCCCAATAATTCCGAACAACGCTCGCAACTTACGTGTTACTGCGGCTGCTGGCACGTAATTAGC
+
CCCCCGGGGGGFGGGGFEGGGGGGGGGGGGFGGEGGGGGGGGGGGGGGGGGGGGGGFFFGGGGFEFGGGGGGGGGGGGGGGGGGGEEFEFGBEFGGGGFGGFGGGGGGGGGGGGGGG:D6==B8EFDC=FF,=;@D6@=,6=DGGGE=DGDEGED;DFGGGGFFGFCFFFGEGD=EFFFFD>=CFFFFB@FF>DG)8DFFEGFFF?CCBFC@DFFFFA*:@>49>@C?E?@5?BC:>5FC@@@@=6C<+(2/7>@46;/;9D9(95A46:.(53.6)..4111244::(34:.0*2<-,4
@M02996:162:000000000-B87FG:1:1101:11738:6316 2:N:0:TAGCGCTC+TATCCTCT
GACTACTAGGGTATCTAATCCTGTGTGCTCCCCACACTTTCGAGCCTCAGCGTCAGTTAAAGCCCAGTAGGCCGCCTTCGCCACTGGTGGTCCGCCGAATAGCTACGCAGTTCACCGCTACACTCGGAATGCCGCCTACCTCTACTTCACGCAAGAAATACAGATTTGGATGCAGGTCCGGGGGGAAGCCCCGACAGGTCACAGCCAACGGGAATTCCCGCCTGCGCTCCCGTTACACCCAGGAAATCCGGACAAGGCTTGCCACCTACGGAAGACCGCGGCTGCTGGAACGGGGGGAGCG
+
ABA,AAAFEFF-C6@,<@@F<CC=,<CF,C,,BFECF@,,C@FCCE8FCDEB@CCC6CF9FFGGGGGEFFGGGGCE7?CBFF:CD?C6?,64@+@@FGB,A+=,9FEC>+494@<C>@*==DE,EFDEE=,8D>EGCGEED=+D9=DF;?*133=3DF=DGFA,7152<D9:@8F,:?CBDDG**93C::C6BDDF(*1456:-:FF7?)),:B1).094:1--.-2((24(*,(3:2;83:((78).2-.39B?*.-.(-*.604(.4-(-((.8(43221,--,.2((425)/**3(4(
@M02996:162:000000000-B87FG:1:1101:24967:6382 2:N:0:TAGCGCTC+TATCCTCT
GACTACAGGGGTATCTAATCCTGTTTGCTCCCCACGCTTTCGCGCCTCAACGTCAGTTACAGTCCAGAAAGCCGCCTTCGCCACTGGTGTTCCTCCTAATATCTACGCATTTCACCGCTACACTAGGAATTCCGCTTCCCTCTCCTGCACTCAAGCTGATCAGTATTACTGGCACTTCCATACTTGAACTATGGGCTTCCACCAGTAACTTAATCGGCCGTCTACGCGCCCTTTACGCCCAATAATTCCGGACAACGCTTGCCCCCTACGTATTACCGCGGCTCCTGGCACGGCGTTAGC
+
CCCCCGEFGGGGGGGGGGGGGGGGGGFFGGCEFEFGGGGGGGGGGGGGFCFGGGGGGGGGGGGGEFFFFGGGGGGGGGGGGF@FFDFGGGEGFEEFGGCEFBGGGGGGGGGGGGGGG::=CEGGGDF8FFGGGGGGGEGGGDFGGFDFFGFF8F?B@FDFCFDFC?D=FFFBFFFGFD>7>3ACFG5F5,<;=@D<C75@CF01)<>5EF=5C;>9/:D=16:5@2>8@EB;FEFFF;C8;,64*.9?C;23>:(1(.--4*(4<>F<1:4).(.-6,(,-4((-:?2<148.)128(36
@M02996:162:000000000-B87FG:1:1101:9678:6422 2:N:0:TAGCGCTC+TATCCTCT
GACTACAAGGGTATCTAATCCCGTGTGCGCCCCTGGCTTTCGCATCTCAGCGTCAGACACAGTCCAGAAAGGCGCCGTCGCCACTGATGTGCCTCCCAATATCTACGCAGTTCACCGCTACACTGGGAATTCCCCTGTCCTCTCCTGCACTCTAGTCATCCAGGATCAAGAGCCATACGGGGGTGAGCCCCGCATTGTCACGCCAGACTGAGAAAACCGCCGACATGCGCCGTACGCCCAAGAATTCCGGACAAAGCGCGCCACCGAAGGAGGACCGAGGGTGGTGGCACGGAGGGAGGCG
+
CCCCCGGGGGEGG?G,@@BFEF@;,;CF,@BFG-CFC6C,BBFE,8,C@BCC,BBEFGFGCEACFFC<@DGGGGFF:@E@F8@F8=,,:C,A@,EAFFA4?=D+>CB7>++494:56>9=CD<,CECE@6,=@@F8+@=,6:=?D,)ADGFFG;=3@F,@B88,636,6@FF=;D9AFC*68115;500=?5AA*(*2=993,6155;@/>8EFFFDBDBG(492(5),*(-)-41-45C1(42/)).0,0,2;0*(-,-37((9-7(,(.((-147(,,((-((--,()-,.)2*/4((4
@M02996:162:000000000-B87FG:1:1101:5448:6422 2:N:0:TAGCGCTC+TATCCTCT
GACTACCGGGGTATCTAATCCTGTTTGCTCCCCACGCTTTCGTGTCTCAGCGTCAGTTGTCGTCCAGTTAGCCGCCTTCGCCACTGGTGTTCCTCCCGATATCTACGCATTTCACCGCTACACCGGGAATTCCGCTAACCTCTCCGATACTCAAGACCTACAGTTTCAAATGCAGCTCAAGGGTTGAGCCCTTGCATTTCACATCTGACTTGTCTGCCCGCCTACACACCCTTTACACCCAGTAATTCCGGATAACGCTCGCCCCCTACGTATTACCGCGGCTGCTGGCACGTAGTTAGC
+
CCCCCGGGGGGGGGGGGGGGGGGGGGGGGGGGGGGGGGGGGGGGGGGGFGGGGGGGGGGGGGGGGGGGGGGGGGGGGGGGGGGGGGFFGGGGGFGGGGGGC>FGFGGGGGGGGGGGG>ADDEGGGGGGGGGGGGGDGGFFDDFGGCAEEGF@EDFGGGGGGFCD:BCCFGGFGFGGAGEFFGDEFD>FF?F:AAGFFGFFFGFFE+9EEFGFEF?BCFC6/661=;@3:C:;<ECFFFGGDD;>?>AFF:7?F@9D--,-.9(,13;:13..)55<9?331(,(().,2748>0//0569
@M02996:162:000000000-B87FG:1:1101:4248:6425 2:N:0:TAGCGCTC+TATCCTCT
GACTACTCGGGTATCTAATCCTGTTTGCTCCCCACGCTTTCGAGCCTCAACGTCAGTATCTGTCCAGTATGGCGCCTTCGCCTCCGGTGTTCTTCCTAATCTCTACGCCTTTTACTACTACACTAGGAATTCCCCATACCCCTCCAGTACTCTAGAACAACAGTTTTCAAAGCAATTCCTGGGTTAAGCCCAGGGTTTTCACTTCAAACTTGCTATTCCGTCTACGCTCCCTTTACACCCATTAAATCCGGATAACGCTTGCCCCCTACGTATTACCGCGGCTTCTGGCCAGTAGTTGGC
+
CCCCCGGGGGGFGGGGGFFGGGGGGGGGGFFGEGGGGGGGGGGGGEFGFCEGGGGFFFDGGGGGGFGGGGGCC+BFFEFGGGF,DEEGGGGGGGGFGGGGGFGGFGGC+@FFAEFFE;=DFEBF@=,EGEEGGCCFDFGDFDFDG8=C<DF=,CF4EE81=8=C8=?,CFGF?F8,++5DD8AA:8DCDDG@F5+8=CFEFGFF@4:>@FFE@80?>B+:4::96)/)5>@2CBEE4>CC(-.*=8/889/21=;F/./(/2=./:>(24/).6)))-(((((((-6).44()*+++)(,
@M02996:162:000000000-B87FG:1:1101:4233:6435 2:N:0:TAGCGCTC+TATCCTCT
GACTACTCGGGTATCTAATCCTGTTTGCTCCCCACGCTTTCGAGCCTCAACGTCAGTATCTGTCCAGTATGGCGCCTTCGCCTCCGGTGTTCTTCCTAATCTCTACGCATTTTACTACTACACTAGGAATTCCCCATACCCCTCCAGTACTCTAGAACAACAGTTTTCAAAGCAAGTCCTGGGTTAAGCCCAGGGTTTTCACTTCAAACTTGCTATTCCGTCTACGCTCCCTTTACACCCAGTAAATCCGGATAACGCTTGCCCCCTACGTATTACCGCGGCTGCTGGCACGTAGTTAGC
+
CCCCCGGGGGGGGFFGGFFGGGGGGGGGGGGGGGGGGGGGGGGGGGGGGDGFGGGGGGGGGGGGGGGGGGGGGGGGGGGGGGGGGGGGDFFGGGGGGGCFCFGGGGGFGEFGGCFFG;=?FEFFGGGFGGGGGGFFGGGGGDFGGFFGFGFFGEFGGGFGFFDDDFGGGCFFGBFF9DEF@DFFEF>=D=FFFFD@CEFECGFFFFCEFFG77A7<AFC0@1078)>=AGBBFF6C?>A?>BB*=**1;58;DB);/.///>@@F6((6(/)/;)5)---4490(.4:?0<2<)/2<)62
@M02996:162:000000000-B87FG:1:1101:25715:6436 2:N:0:TAGCGCTC+TATCCTCT
GACTACTAGGGTATCTAATCCCGTTCGCTACCCTGGCTTTCGCACCTCAGCGTCAGGATATGCCCAGGAAGCCGCCTTCGCCACCGGTGTTCCTCCTGATATCTACGCATTTCACCGCTACACCAGGAATTCCACTTCCCCATACATACCTCCAGTCGGACAGTATCAGAAGCAATACGAGGTTGAGCCTCGCAGTTTCACATCTGACTTATCCAACCGCCTACGCGCGCTTTACGCCCAGTAAATTCGGACGCCGCTCCGCCCCTACGTATTACCGCGGCTGCTGGCACGTAGTTCGCC
+
CCCCCGGGGGGGGGGGGGGGGGGGGGGGGGDFGGFGGGGGGGGGGGGGGGGGGGGGGGGGGGGGGGGGGGGGGGGGGGGGGGGGGGGFEFGGGGGGGGGGGFGGGGGGGGGGGGGGGADGGEGGGGGGDFGGGGGGGGGFGFFGGFEGFGFFGGGGGGGGEGFGGFGGFGGFGFGGFGB5>EGDCFBGFGF9A5DDFFF?E,9EFCEEB959AC4FEFC8?551(:(6,838C3.(-4C*,52:?9:A*402,)()-,-((96>D183(8,54664?(,-214<:>B0222(..*3+(-4
@M02996:162:000000000-B87FG:1:1101:25911:6448 2:N:0:TAGCGCTC+TATCCTCT
GACTACAGGGGTATCTAATCCTGTTTGCTCCCCACGCTTTCGAGCCTCAACGTCAGTTACAGTCCAGTAAGCCGCCTTCGCCACTGGTGTTCCTCCTAATATCTATGCATTTCACCGCTACACTAGGAATTCCGCTTACCTCTCCTGCACTCTAGCTAAACAGTTTCCAAAGCAGTTCCGGGGTTGAGCCCCGGGATTTCACTTCAGACTTGCTTTGCCGTCTACGCTCCCTTTACACCCAGTAAATCCGGATAACGCTTGCTCCATACGTATTACCGCCGCTGCTGGCCCGTATTTAGC
+
CCCCCGGGGGGGGGGGGGGGGGGGFGGGGGGGGGGGGGGGGGGGGGGGGGGGGGGGGGGGGGGGGGGGGGGGGGGGGGGGGGGGGGGGGEFGGFGGGGGGGFGGGGGGGGGGGGGGG=BDDFGGGGGGGGGGGGGGGGGGGFFGGAEGFGFFGGGGF8EGFGDFGFGGGGGFGFGGFGFFGGGGGG@C@AFAEFGAFGFEFGFFFFFFFF>=EACF;9F546B2>D@=DGF;F)9>)/CC(/4439E<C>DFDE3;/..--7))2(6<?F5,:7.66-((47;>B?008(-70)2<7)..
@M02996:162:000000000-B87FG:1:1101:22642:6452 2:N:0:TAGCGCTC+TATCCTCT
GACTACTGGGGTATCTAATCCTGTTTGCTCCCCCGACTTTCGCGCCTCAGCGTCAGTGCTGTTCAAGGAATCCGCCTTCGCCTCCGGTGTTCTGCAGGATATCAACGCATTTCACCGCTACACCCTGCATTCCGATTCCCTCTCCCAGACTCAAGTCCTGTAGTTTCAGACGCACTTTCCGGGTTGAGCCCGGAGCTTTCACATCTGACACGCCAGACCGCCTACGCGCCCTTTACGCCCAGTAAATCCGAACAACGCTTGCGACCTCGTTATTACGCCGCCTTCTGGCCCACGGTTATC
+
CCCCCGGGGGGGGGGGGFGGGGGGGGGGGGCDBFFGGGGGGDGGGGGGGGGGGGGGGGGGGGGGGGG?FGGGGGGGGGGGGEGGGG:FEGGGGGG,9BCFFFFFGGGGGGGGGGGGD:?DDCEFGGGGGGGGGF?DGGGGGFFGFG589@FE,,DFFGGGGGEGFFGGFAFEGDGGFGFF>E5EGGFGFGGB>B4)5CFFED??EF?*>;D9@)283>36>66(662>>:;7<>A>?:EE::8)9)66240(()(1-,-((/(,991.(,-(4A-:-(--(-((.)4)),-())*2;(..
@M02996:162:000000000-B87FG:1:1101:22622:6453 2:N:0:TAGCGCTC+TATCCTCT
GACTACTGGGGTATCTAATCCTGTTTGCTCCCCCGACTTTCGCGCCTCAGCGTCAGTGCTGTTCAAGGAATCCGCCTTCGCCTCCGGTGTTCTGCAGGATATCAACGCATTTCACCGCTACACCCTGCATTCCGATTCCCTCTCCCAGACTCAAGTCCTGTAGTTTCAGACGCACTTTCCGGGTTGAGCCCGGAGATTTCACATCTGACACGCAAGCCCGCCTACGCGCCCTTTACGCCCAGTAAATCCGAACAAAGCTTGCGACCTCTGGATTACCGCGGCTGCTGGCACAGGTTTAGC
+
CCCCCGGGGGGGGGGGGGGGGGGGGGGGGGFGCFGGGGGGGGGGGGGGGGGGGGEEG9FFGGGGEGG,EEGGGGGGGGGGGGGGGGFGGGGGGGGDEFFGGFGGGGGGEGGGGGGGG>B?DGGGG?FGGGGGGE+?GGGGGFFGGD0A*=FFDD8@EGGGGGEFGFGDDEFDGFGGFGFFGGE>FGEF8AC45?35=FFEFGFFFFCCC;C=@A6A(=C1>>(,:;>(-:90<265(6EE:(4)96).965:BF<*(.)).1-1D0(,).))63,5.2((40,3-3)4((,,.)303().
@M02996:162:000000000-B87FG:1:1101:15241:6456 2:N:0:TAGCGCTC+TATCCTCT
GACTACAAGGGTATCTAATCCTGTTTGCTCCCCACGCTTTCGCGCCTCAGCGTCAGTTGTCGTCCAGCAAGTCGCCTTCGCCACTGGTGTTCCTCCTAATATCTACGCATTTCACCGCTACACTAGGAATTCCACTTGCCTCTCCGATACTCCAGAACTACAGTTTCAACTGCAGTTCCCGGGTTAAGCCCGGGGATTTCACATCTGACTTGCAATCCCGCCTACGCGCCCTTTACACCCAGTAAATCCGGACAACGCTCGCCACCTACGTATTACCGCGGCTGCTGGCACTGTGTTCGA
+
CCCCCGGGGGGGGGGGGFGGGGGGGGGGGFCFGFGGGGGGGEGGGC,4CFGGGGGGGGFGGGGGGGGGGGGGGGGGGGGGGGGGGGGFGFFFFFEEG=EFFFGGGGGGGGGGGGGGD:@@D9FF,AFFFAFGGGGGGGGGGDFGFG>FEDBD,303,=DCEDDEGFGCD,@DFFGGFGEFGGGGGG*2:FGB*:*45>>E4,7<BFF?CFDEFA4B=F?(*/5=;(616B9BGFFFCEF==;6)*-452-.4156*-----140960:>(..57)64(-,((((-5),(44:)*+02),,
@M02996:162:000000000-B87FG:1:1101:15221:6468 2:N:0:TAGCGCTC+TATCCTCT
GACTACAAGGGTATCTAATCCTGTTTGCTCCCCACGCTTTCGCGCCTCAGCGTCAGTTGTCGTCCAGCAAGTCGCCTTCGCCACTGGTGTTCCTCCTAATATCTACGCATTTCACCGCTACACTAGGAATTCCACTTGCCTCTCCGATACTCAAGAACTACAGTTTCAAATGCAGTTCCCGGGTTAAGCCCGGGGATTTCACATCTGACTTGCAATCCCGCCTACGCGCCCTTTACACCCACTAAATCCGGACAACGCTCGCCACCTACGTCTTACCGCGGCTGCTGGCCCGTAGTTAGC
+
CCCCCGGGGGGGGGGGGGFGGGGGGGGGGGFGEGGGGGGGGDGGGGGGGGGGGGGGGGEGGGGGGFFGGGGGGGGGGGGGGGGGGGFEFFGGGEFGGBFGGFGGGGGGGGGGGGGGE=ADGEFGGGGGGGGGGGGGGBFGGDFGF=8FDGFFGGFE=DGGGGFGGFGGGFFFFFGGFGFFGGGGGGFFAFGFADDA2FFFFG?AEF46AFD;CACFFFF(?9>=B:>19EF>FEEE?EGG@((6??F<928:9>6C--,-(144CB<:::.,8266((--(((,4:>0:(3,0)*2<..5
@M02996:162:000000000-B87FG:1:1101:22633:6468 2:N:0:TAGCGCTC+TATCCTCT
GACTACTGGGGTATCTAATCCTGTTTGCTCCCCCGACTTTCGCGCCTCAGCGTCAGTGCTGTTCAAGGAATCCGCCTTCGCCTCCGGTGTTCTGCAGGATATCAACGCATTTCACCGCTACACCCTGCATTCCGCTTCCCTCTCCCAGACTCAAGTCCTGTAGTTTCAGACGCACTTTCCGGGTTGAGCCCGGAGATTTCACATCTGACACGCAAGACCGCCTACGCGCCCTTTACGCCCAGTAAATCCGAAAAACGCTTGCGACCCCTGTATTCCCGCGGCTGCTGGCGCCGAGTTACC
+
CCCCCGGGGGGFCGGGGGGGGGGGGGGGFFAFEGGGGGGGGGGGGGGGGGGGGGGGG,EFGGGGGFGDGGGGGGGGGGGGGEGGGDCFGGGGGGFFGFGGGFGGGGGGGGGGGGGGG=9CDFFGGGGGGGGFGG+@DGGGGFFGGG5,;FD8@DDFGGGGGGEEGFFG7BCBEADGFGCFCEDECDCC6CF=E>D@=F8CCEFFB8C?=AG@FD05(;D:C::1;697>E>9C>4<1:C5((59B<A<C9),(.(*(((--1-(17(-((.)-))).81,(-((-.20,((-0)2/1.))
@M02996:162:000000000-B87FG:1:1101:8398:6482 2:N:0:TAGCGCTC+TATCCTCT
GACTACACGGGTATCTAATCCTGTTTGCTCCCCACGCTTTCGTGTCTCAGCGTCAGTTGTCGTCCAGTTAGCCGCCTTCGCCACTGGTGTTCCTCCCGATATCTACGCATTTCACCGCTACACCGGGACTTCCGCTAACCTCTCCGATACTCAAGACCTACAGTTTCAAATGCACCTCACGGGTTGAGCCCTTGCATTTCACATCTGACTTGTCTGCCCGCCTGCACACCCTTTACACCCAGTAATTCCGGATCACTCTCGCCACCTACGTATTACCGCCGCTGCTGCGCCGTGTGTCAC
+
C6CCCGGGGGGFGGGGGFGGGGGCFGGGGFEFCECF@GGGGDGGFDEGEFGGGDGGGFCFGGGGGGFGGGDFGGGGGGGGGGGGFFCFCECEFEEEFCF@:AG8DF@C=CCGGDGGE5BCD9FFG+8@+8EGG>EGGCDDDD?FF788*@+8,@+@@EFCF9:@AFGFG>DA,=*@99C68BC1CC@*4FG2?4C>EFFF*585)+08@A7>8;?+>AF(=:3(3(/),=6(;ECC<AFC(,(.34).0(0:?)47))),3991*4:??4.)-.):)(((4-4(()))-(-4))**/)))
@M02996:162:000000000-B87FG:1:1101:8416:6491 2:N:0:TATCGCTC+TATCCTCT
GACTACACGGGTATCTAATCCTGTTTGCTCCCCACGCTTTCGTGTCTCAGCGTCAGTTGTCGTCCAGTTAGCCGCCTTCGCCACTGGTGTTCCTCCCGATCTCTACGCATTTCACCGCTACACCGGGAATTCCGCTCACCTCTCCGCTACTCAAGACCTACAGTTTCAAATGCAGCTCAGGGGTTGAGCCCTTGCATTTCACATCTGACTTGTCTCCCCGCCTACACACCCTTTACACCCAGTAATTCCGGATCACTCTCGCACCCTTCGTATTCCCTCGGCTGCTGTCACGTCGTTTGC
+
CCCCCG<CFGGGEFGGGFFGGGGGGGGGGEFGGCG+FGGGGFEG6@EDFGGGGGEFFF,CC,:AFFGC9F<C@@FGGGGGGGGE8ECGGGGG=FFG7@7F+;FGGGGGEGE;FGGGE@B6CEGG@BCFGGGGGGGG+3@D+:DDF>)@?D*:D=FC?729@C)@23CA+,@BCFFFFG:*6D5CF4)0:GG-**37AF@<<FC?E1*/9FD>88C+7??-:::453874B;(2=EE3=FE@D/)1..604)-()(2).-)(1-7DB0(334318)6.-3-(-49:??62)-())*1/(()
@M02996:162:000000000-B87FG:1:1101:8395:6500 2:N:0:TAGCGCTC+TATCCTCT
GACTACACGGGTATCTAATCCTGTTTGCTCCCCACGCTTTCGTGTCTCAGCGTCAGTTGTCGTCCAGTTAGCCGCCTTCGCCACTGGTGTTCCTCCCGATATCTACGCATTTCACCGCTACACCGGGAATTCCGCTAACCTCTCCGATACTCAAGACCTACAGTTTCAAATGCAGCTCAAGGGTTGAGCCCTTGCATTTCACATCTGACTTGTCTGCCCGCCTACACACCCTTTACACCCAGTAATTCCGGCTAACGCTCGCCACCTACGCATTACCGCCACTACTGGACCGTTCTTATC
+
C9@CCCFGGGEFCDFFGFFFGGGGGGCGGF,9@CFGGCEGGGGGGGGGGFFGGGGGGGGGGEFGE@FGGFFCFGEGGGGGGCFFGGFFGGGE>AEBFCFGC?AD;FGGD>FGGFEEC::==EEEEE+@FGFGFGED68=EGDDFF8=EADB=B,=9C9F@FGEFCCE:C9;+=+:?AGFFFD>9D959);EDFFF>6@BAAF7EB=?5C8C39AE1@**(52/(51@)(3375;EC))88;(/6+).7;4.(-).2---,-14(940248((--:A4(((((.(54))(,(,0)*2+.-)
@M02996:162:000000000-B87FG:1:1101:17183:6509 2:N:0:TAGCGCTC+TATCCTCT
GACTACAAGGGTATCTAATCCTGTTTGCTCCCCACGCTTTCGAGCCTCAACGTCAGTAATCGTCCAGTGAGCCGCCTTCGCCTCCGGTGTTCCTCCCAATATCTACGCATTTCACCGCTACACTGGGAATTCCACTCACCTCTCCGACACTCTAGCCATACAGTTTCCAAAGCAGTCCCGCAGTTAAGCCGCGGGCTTTCACTTCAGACTTGCATTGCCGTCTACGCTCCCTTTACACCCAGTAAATCCGGATAACGCTTGCCCCCTACGTTTTCCAGCCGCTGCTGGCACGGTGTTAGC
+
CCCCCGGGGGGEGGGGGGGGGGGGGGGGGGEFEGGGGGGGGGGGGGGGGGGGGGGGGGFGGGGGGGGGGGGGGGGGGGGGGGGGGGCFFFGGGFGGGFGGGFGGGGGGGGGGGGGGGABGGFFGGFDFGGGGGGGGGGGGGFFGGCAGFGFDEBFGGFGGGGFFGFGGGGFFGFDGFGFFGEGGGGFGAGEADDC@@GFFFGFFF8>?EFGFCAEFFFG6*(/6)1128E@1CEC><AFC((4<*6A<995:1))*(-(-4C0?FFFF?3.(,3).)..(-49,(8?((:8())228>B9
@M02996:162:000000000-B87FG:1:1101:15652:6510 2:N:0:TAGCGCTC+TATCCTCT
GACTACTCGGGTATCTAATCCTGTTTGCTCCCCACGCTTTCGTGCCTCAGCGTCAGTTACAGCCCAGTAAGCCGCCTTCGCCACTGGTGTTCCGCCGAATATCTACGCATTTCACCGCTACACCCGGAATTCCGCTTACCTCTACTCCACTCCAGCCCTCCAGTTTTGGATGCAGCTCCGAGGTTGAGCTTCGGTATTTCACCTCCAACTTGCAGTCCCGCCTACGCTCCCTTTACACCCAGTAAATCCGGACAACGCTTGCCACCTACGTATTACCGCGGCTGCTGGCCCGGAGTTAGC
+
CCCCCG<@FFGGGGGGGGFGGGGGGDFCFGGGG-F+@FGGGG8FEGGGGGGGGGGGGC,,6;B,6,CF,<9C4@FGGGGGG:F=,DF,9CCG;,64++8CBFGGGAFGGGGGGGGGG:<CDEG,4+648AFGGD6+03=D+:6=@,8FFFDF,@D,+@8,@;@FGF7,3,5*@AF,6;C98*4CF*>GB2,1*3/-7FFCCC*35;(0;A>**25F(2>3:66(63>6;583:E9;5@GGF44-@<A<9973().1---(,1()9:?(4-..64<991-((491<:),4(,3))*28-6<
@M02996:162:000000000-B87FG:1:1101:10894:6511 2:N:0:TAGCGCTC+TATCCTCT
GACTACAGGGGTATCTAATCCTGTTTGCTCCCCACGCTTTCGAGCCTCAACGTCAGTTACCGTCCAGCAGGCCGCCTTCGCCACCGGTGTTCTTCCTGATATCTACGCATTTCACCGCTACACCAGGAATTCCGCCTACCCATCCGGTACTCTAGTTAAACAGTTTCCAAAGCAATTACAGGGTTAAGCCCTATGATTTCACTTCAGACTTGCTTTACCGTCTACGCTCCCTTTACACCCAGTAAATCCGGATAACGCTTGCCCCCTACGTATTACCGCGGCTGCTGGCACGTAGTTAGC
+
CCCCCGGGGGGGGGGGGGGGGGGGGGGGGGGGGGGGGGGGGGGGGGGGGGGGGGGGGFEGGGGGGGGGGGGGGGGGGGGGGEGGGGGGGGEGFFGGGGGGGFGGGGGGGGGGGGGGG>BDGGGGGGGGFGGGGGGGGCFGGFFGGEBGFGFFGGGGGGCFGGDFFCGGGAD?FFFFFFFAFFEGGGEGFGGFFFGEEGFCEGFCB=;<BFFEEFFFFFF5A@9@89@>@EF;GFEFE<F=:7;EFFFFC0=((54;/..(-9>FG>;(((..6825),3(31;;<7?B:(.40)*2A-6)
@M02996:162:000000000-B87FG:1:1101:8411:6511 2:N:0:TAGCGCTC+TATCCTCT
GACTACACGGGTATCTAATCCTGTTTGCTCCCCACGCTTTCGTGTCTCAGCGTCAGTTGTCGTCCAGTTAGCCGCCTTCGCCACTGGTGTTCCTCCCGATATCTACGCATTTCACCGCTACACCGGGAATTCCGCTAACCTCTCCGATACTCAAGACCTACAGTTTCAAATGCAGCTCAAGGGTTGAGCCCTTGCATTTCACATCTGACTTGTCTGCCCGCCTACACACCCTTTACACCCAGTAATTCCGGATAACGCTCGCCACCTACGTCTTACGGCGCCTGCTGGCCCGTGATTACC
+
CCCCCGGGGGGGGGGGGGGGGGGFGGGGGGGGEFGGGGGGGGGFGGGGGGGGGGEEGF<FGGGGGEFGGFGFGGGGDGFG7CFGGGDFFECFFEFEFGEEGFGFGGGGGDGGGGGGG:>=CEFGC7FFFGGGGFEGCEFFFDFFFC=FAD+:7@8,@FGFGCE@FEGFF;F?AA89FF6ACCEE:?)*0=;:AFGFEFFFCE<E:=@CCA:*@F?=9*;2=8:1@;@)/=62<;EEFEFE13=)A)79:=)-,)6*,-,--)7(98(57:3(.2-<((-((-,((.,801((0.**2-).
@M02996:162:000000000-B87FG:1:1101:23349:6515 2:N:0:TAGCGCTC+TATCCTCT
GACTACAGGGGTATCTAATCCTGTTTGCTCCCCACGCTTTCGCGCCTCACCGTCAGTTGTCGTCCAGCAATCCGCCTTCGCCACTGGTGTTCCTCCTAATATCTACGCATTTCACCGCTACACTAGGAATTCCGATTGCCTCTCCGATACTCAAGATCAACAGTTTCAAATGCAGTTCACGAGTTAAGCCCGTGGATTTCACATCTGACTTGCCGACCCGGCTACACGCCCTTTACACCCAATAAATCCGGATAACGCTCGCATCCTCCGTATTACCGCGGCTGCTGGCACGGATTTAGC
+
CCCCCGGGGGGGGGGGGGGGGGGGGGGGGGGGGGGGGGGGGGGGGGGGGGGGGGGGGGGGGGGGGGGGGGGGGGGGGGGGGGGGGGFFGFGFGGGGGGGGGFGGGGGGGGGGGGGGG>A?DEGGGGGGGGGGGGDDGGGGGFFGGGFGEGFFGCF:9FGGGG5CDDGGFEGFCFFGFGFFGCGGGGFGFFGAEDGDFGFFFGFFFFFFFFGFFFA>=AG@:69?D/3;>BBBGFEFEEGG<FD;FFFEC;7(3)47-,---14372).464((5:AA0-((32(38:><17(8:**3.)5
@M02996:162:000000000-B87FG:1:1101:18131:6520 2:N:0:TAGCGCTC+TATCCTCT
GACTACCAGGGTATCTAATCCTGTTTGCTCCCCCGACTTTCGCGCCTCAGCGTCAGTGCTGTTCAAGGAATCCGCCTTCGCCTCCGGTGTTCTGCAGGATATCAACGCATTTCACCGCTACACCCTGCATTCCGATTCCCTCTCCCAGACTCGAGTCCTGTAGTTTCAAGCGCACTTTCCGGGTTGAGCCCGGAGATTTCACACTTGACACGCAAGACCGCCTACGCGCCCTTTCCGCCCAGTAAATCCGAACAACGCCCTTGGCCTCTGTATTACCGCGGCTGCTGGCCAAGAGTTCGC
+
CCCCCGGGGGGFGGGGGGGGGGGGGGGFGGFGEGGGGGGGGGGGGGGGFGGGGGGGGGGGGGGGGGGGGGGGGGGGGGGGGGFGGG@GGGGGFGGFEGGGGFFFFGGGGGGGGGGGG>ADGEFGGGGGCFGGGF>DGGGGGFFGGGB=DDFD8,?FFGGGGGCFDFGGG;FDEEGDFFEFEC9ECGFG@FG9*3;:@GFFEFCEBFF36AF9@52)(2;653668(6(4:>1CB)61?EE?(4)94A9247:>B<5(-(-,2((24,,,5)).-66.(,(-46347:(,(((0)2026(,
@M02996:162:000000000-B87FG:1:1101:13002:6530 2:N:0:TAGCGCTC+TATCCTCT
GACTACAAGGGTATCTAATCCTGTTTGCTCCCCACGCTTTCGTACCTCAGTGTCAGTTACAGTCCAGAAAGTCGCCTTCGCCACTGGTGTTCCTCCTAATATCTACGCATTTCACCGCTACACTAGGAATTCCACTTTCCCCTCCTGCACTCAAGCCACGCAGTTCGAAAGGCTCGCCGGAGTTAAGCCCCGGGCTTTCACCTCTCGCTTACGCAGCCACCTACGTACTCTTTACGCCCAATAATTCCGGTTAACGCTCGCCCCCTACGTATTACCGCGGCTGCTGGCCCGTAGTTACCAG
+
CCCCCGGGGGGGGGGGGFFGGGGGGGGGGGFFGGGGGGGGGGGGGGGGGGGGGGGGGFEGFDFGGGGFGGGGGDGGGGGGGGGGGGDFFFEGFFGGGGDFFFGGGGGGGGGGGGGGG=?CDEFGFGGGEFGGGFFF=DEDGDFGGGFGFGFFF@DFG8DEG8>CGFDCFC6*@DGGEGF>BEEGC7;CEGG=AAGBFCFC?C7>BFFFFF*65>@):F55;6(4;3=D;FFFD36<<>F?08;)379476)4:*61(-.,-939C,(44,.6()-)(---(,((.4.2,39>));97).))
@M02996:162:000000000-B87FG:1:1101:17266:6530 2:N:0:TAGCGCTC+TATCCTCT
GACTACAGGGGTATCTAATCCTGTTCGATCCCCGCACTTTCGTGCATGAGCGTCATTTACGGCCTGGTCTGCTGCCTACGCAATCGGTGTTCTTCGTCATATCTATGCATTTCACCGCTACACAACGAATTCCGCAAACCTCGACCGCAATCAAGCTCTCCAGTATCAATGGCGTGATGACGTTGAGCGTCGCGATTTAACCACTGACTTAAAAAGCCGCCTGCGCCCCCTGTAAACCCAATAAATCCGGATAACCCTCGGATCCTCCGTATTACCGCGGCTGCTGCGACGGAGTTAGCGG
+
CCBCCGGGGGGGGGGGGFGGGGGGGGGGGGCFGGGGGGGGGGGGGGGGFGGGGGGAFGGGGGGFEGGGGGGGGGGGGA8FCBFFGGECGCFFFFGGFDGGFFDGGFGGGG9FGAEECAEDGFFFGDC@FG7EEDCD6CFGCBDGDGAEED5=?DFG88=EGF@@EFGFFBEFGACEAGEFCE99FGFGBGGFADG@9F6<4EE9;AEEFFF<CFFFFFG>C(,,(3(49E6(2:444?E8<().9<A093.(8=2*,.-(-1(42428>6,.44.)403-4(-(),)((-16.5**+-)(-
@M02996:162:000000000-B87FG:1:1101:25067:6545 2:N:0:TAGCGCTC+TATCCTCT
GACTACCCGGGTATCTAATCCTGTTTGATACCCGCACCTTCGTGCCTCAGCGTCAGTGGCACCCCAGGCGACTGCCTACGCAATCGGAGTTCTTCGTGATATCTATGCATTTCACCGCTACACCACGAATTCCATCGCCCTCTAGTGTACTCAAGGAAGACAGTTTCAACCGCGGGACCGGGTTGAGCCCGGCGATTTTACGGCTGACTTGACTTCCCGCCTACGCACCCTTTAAACCCAATAAATCCGTATAACGCTCGGCCCTTCCGTATTACCGCGGCTGCTGGCACGGAATTAGCCG
+
CCCCCGGGGGGGGGGGGGGGGGGGGGGGGGGGGGGGGGGGGGGGGGGGGGGGGGGGGGGGGGGGGGGGGGGGGGGGGGDFGGGGGGGFEFGGGGGGGGEFGFGGGFGGGGGGGGGGG>BDGFGGFGGGGGGGGGGGGGEGGDFC9@9FDD;D>DGG8AG8DGFFFFFFFGGFGDGGDGFFGGGDEGEGBGGFFFD9DGFFFEFF@3=@EF:32/418?C2>4(,33<9BE6?C<A<ABE517246<<?D(.:29:1-(-,(/,(*321,4,8:4..4(,-,49<:)2(.<67)7;<@)(.(
@M02996:162:000000000-B87FG:1:1101:21704:6546 2:N:0:TAGCGCTC+TATCCTCT
GACTACCGGGGTATCTAATCCTGTTTGCTCCCCACGCTCTCGCGCCTCAGCGTCAGTTAATAGCCAGATAACCGCTTTCGCCACCGGTGTTCTATCCAATATCTACGAATTTCACCTCTACACTGGATATTCCGTCATCCTCTCTATCACTCTAGATCATCAGTATCAATGGCAGTTCCCAGGTTGAGCCTAGGGATTTCACCACTGACTTGATATTCCGCCTACACGCCCTTTACACCCAGTAATTCCGAACAACGCTTGCACCCTTCGTTTTACCGCCGCTGCTGCCACGACGTTAGC
+
CCCCCGGGGGGGGGGGGGGGGGGGGGGGGGEFDGGGGEGGGGGGGGGGFGGG:FFGGGG9FC9FGGGGFGFFGGGGEGFEGGGGGGFFFFGGFBFGGGGGGFGGGGGGGGGGGGGGGD@FGEDGGCFGFGGGGGGGGGGGGEFGGDEGFGFDGGGGFG8AEDDFGFGGGGFF8?DGFGFF6>6@EGFGFGC8F:75=FF@CGE@C>C@EFDEEF4=E9:7?>7A@BB5>B==6>6@?=F=?1@FF??51(2/3>37(.,/6D)77?<244.(42).--((--31922)().3))*28((6
@M02996:162:000000000-B87FG:1:1101:22287:6551 2:N:0:TAGCGCTC+TATCCTCT
GACTACTCGGGTATCTAATCCTGTTTGATACCCGCACCTTCGAGCCTCAGCGTCAGTTGCGCCCCAGCAAGCTGCCTTCGCAATCGGAGTTCTTCGAGATATCTAAGCATTTCACCGCTACACCTCGAATTCCACCTGCCTCTTGCGCACTCAAGAAACGCAGTTTCAACCGCTGGACGGAGTTGAGCTCCGCGATTTGACGGCTGACTTACATTTCCACCTACGCTCCCTTTAACCCCACTAAATCCGGATAACGCTCGCACCTTCCGTATTACCGCCGCTGCTGGCACGGAATTAGCCG
+
CCCCCGGGGGEFGGGFGFDFGGGGGGFFGFCFDFGGGGGGGGGGGGGGFFGGGGGGGGGGGGGGGGDG8FEFGGGGGGGGGGGGGGG:FFGGFGFG,BAFGFGGGDFGDDFGGGGGD:@DDEEFEFGDGGGGGGGGGDEFGFFG8F=GFGFEFD838=FFGE>CGFGGGFGECBGG5F556:CCEF>D=FG=EE/>BGF?CE>@0.35@AF<<C<A<;:7==4869((6B3>F>4).:GG(,(4FA6,1(04<*.1((--(1--7:2218,439-9(-,419,4240((3-1))23+).,(
@M02996:162:000000000-B87FG:1:1101:22277:6566 2:N:0:TAGCGCTC+TATCCTCT
GACTACTCGGGTATCTAATCCTGTTTGATACCCGCACCTTCGAGCCTCAGCGTCAGTTGCGCCCCAGCAAGCTGCCTTCGCAATCGGAGTTCTTCGCGATATCTAAGCATTTCACCGCTACACCTCGAATTCCACCTGCCTCTTGCGCACTCAAGAAACGCAGTTTCAACCGCTGGACGGAGTTGAGCTCCGCGATTTGACGGCTGACTTACATTTCCACCTACGCTCCCTTTAAACCCAATAAATCCGGATAACGCTCGGCCCTTCCGTATTACCGCCGCTGCTGGCCCGGAATTACCC
+
CCCCCGGGGGGGGGGGGGGGGGGGGGGGGGGGGGGGGGGGGGGGGGGGGGGGGGGGGGFGFGGGGGGGGGGFGFGGGGGGGEGGGFFBFFGGGGGG,@FGGEGGFGFGGGGGGGGGG>DCDEFGGGGGGGGGGGGGGDFGGFFGFGAGFGFF8@D9@?EGGGBFGFGGGGGFGFDEAFAD4B9F;FBF6EGFFB?BDGFF<*2@@>=@9FGE9C67.@+/=66;66(,4@(9<):<78C*3724B448900(4*.1----,*--*3:?:8,(426-(-(44,1())51(,410.1<+)-4
@M02996:162:000000000-B87FG:1:1101:26763:6570 2:N:0:TAGCGCTC+TATCCTCT
GACTACTGGGGTATCTAATCCTGTTTGCTCCCCACGCTTTCGTGTCTCAGCGTCAGTTGTCGTCCAGTTAGCCGCCTTCGCCACTGGTGTTCCTCCCGATATCTACGCATTTCACCGCTACACCGGGAATTCTGCTAACCTCTCCGATACTCAAGACCTACAGTTTCAAATGCAGCTCAAGGGTTGAGCCCTTGCATTTCACATCTGACTTGTCTGCCCGCCTACACACCCTTTACACCCAGTAATTCCGGCTCACGCTCGCCCCCTACGTATTCCCGCGGCTGCTGGCACGTAGTTAGC
+
CCCCCFFGGGGGGGGGGGFGGGGGGGGFGGEFGFGGGCFGGGDFDFGGGFGGGGBFGFGGGGGFCEGGGCFFEFGGGDFGGGGEFG?FFFEGDGGGDGFGEEFG,FFGGGCFGFGG=8?DC,BDCE@FCFCG,;E?=D=B+)9D8CBF@GFF;8=F8,@DDD)3CFGGG;,?C92<@;C3E65C@08C@FD)@FFEEGFFFG4E=A6*1A26//8BC66576(6:03*189DF.4CC<FE(6;)19)/355(()77(.--(1((1(23::().().)-((-((((.4(32240)*23.-:
@M02996:162:000000000-B87FG:1:1101:26744:6573 2:N:0:TAGCGCTC+TATCCTCT
GACTACTGGGGTATCTAATCCTGTTTGCTCCCCACGCTTTCGTGTCTCAGCGTCAGTTGTCGTCCAGTTAGCCGCCTTCGCCACTGGTGTTCCTCCCGATATCTACGCATTTCACCGCTACACCGGGAATTCCGCTAACCTCTCCGATACTCAAGACCTACAGTTTCAAATGCAGCTCAAGGGTTGAGCCCTTGCATTTCACATCTGACTTGTCTGCCCGCCTACACACCCTTTACACCCAGTAATTCCGGATAACGCTCGCCACCTACGTATTACCGCGGCTGCTGGCCAGTAGTTCGC
+
CCCCCGGGGGGGGGGGGGGGGGGGGGGGGGFGGGGGGGGGGGGGFFFGFGGGGGGGGGGGGGGGGGGGGGGGGGGGGGGGGGGGGGEGGGCGGGGGGGDEFEGGGGGGGGEGGGGGG>@+?=FF>EGGEFGGED6=CCDFGDFGG=@BBDFEFGGFGGGGGDEDGFG79;@;EFFGAFCFEGDFGG@GEGGFAAC39CAEFGFC=B6ECFFECFE8>972?59(:18;8C0;D3>;CEFG20=C@7<C@E),3)4=,-(-4DBBG385:6..<:>><(,(429600:2:6((00+20)36
@M02996:162:000000000-B87FG:1:1101:15599:6629 2:N:0:TAGCGCTC+TATCCTCT
GACTACTGGGGTATCTAATCCTGTTTGATTCCCGCACTTTCGAGCCTCAGCGTCAATCGCACACCAGCAAGCTGCCTTCGCAATCGGAGTTCTTCGTCATATCTAAGCAGTTCACCGCTACACGACGAATTCCACTTGCCTTGCGTGTATTCAAGCCCATCAGTATCCACGGCATGCCAAGGTTGGGCCCTGACATTTGACCGCAGACTTAACAGGCCGCCTACGCTCCCTTTAACCCCAATAAATCCCGATAACGCTCGCCTCTTCCGTTTTACCGCGCGTGCTGGGCCGGAATTAGGC
+
CCCCCGGGGGGGGGGGGGFGGGGGGGGAFDGGGGGGGGGGGGGGGGGGGGGGGG>FGG@FDF+EGFFGGGGGGGGGGGGGGFFGFFFBFGGGGFGFGFGGGFGGG,EFGGGGGGGGG=?DDFG>BFCFGGGGGAFGGCFGGEFGGC)CDFFCFFGFGFCDDFDF,CFDFGDED>GGAG6*DF2EC;=>CG88>ADFFGF46>-5769-6B=4*47):AC.22(5312;9F(;C)1)/3F*::.<@A<?*4.-(7<*(,-,()-8666<<:)(4..819-((-,4(-5((,,4)0/32,)(
@M02996:162:000000000-B87FG:1:1101:22739:6630 2:N:0:TAGCGCTC+TATCCTCT
GACTACTGGGGTATCTAATCCTGTTCGCTCCCCTAGCTTTCGCGCCTCAGCGTCAGTCGCGGCCCGGGAGGCCGCCTTCGCCACCGGTGTTCTTCCCGATATCTGCGCATTTCACCGCTACACCGGGAATTCCGCCTCCCCCTACCGGACTCAAGCCGCCCAGTTCGGGGCGCGGCCCGGGGTTGAGCCCCGGGATTTGACCCCCCGCTTGGACCGCCGCCTACGCCCCCCTTCCCCCCCATGATTCCCGCTACCGCCCGCCCCCATCGTATTACCGCCGGTGCCGGCACGTCTTTTGCC
+
CCCCCGGFGGGGGGGGGGGGGGGGGGGGGGGGGGGGGGGGGGGGGGGGFGGGGG@EGGCG7@FFECF7C@EFFFGGGGFFEFGGFE:C=FFFFFGFGB=CF>FG9DEGEEEGGDGGG=?>D,FD7@@FGFEFG6?DCGGGGFFFGGA*9DFFFC6FG=CEGE;?CA*:5*?5C:<=BG0:88CECC:63CGB35)2(<64.+48;B(-(01,)7()47)-:0-4(,(((2(,7(.(.4C8>:<7*654*-)--71)-((,-9>13(,,--.(.)..(-((((-3(((((-3300;<+),-
@M02996:162:000000000-B87FG:1:1101:9121:6636 2:N:0:TAGCGCTC+TATCCTCT
GACTACCAGGGTATCTAATCCTGTTTGATACCCGCACCTTCGTGCCTCAGCGTCAGTGGCACCCCAGGCGACTGCCTACGCAATCGGAGTTCTTCGTGATATCTATGCATTTCACCGCTACACCACGAATTCCATCGCCCTCTAGTGTACTCAAGGAAGACAGTTTCAACCGCGGGACCGGGTTGAGCCCGGCGATTTTACGGCTGACTTTACTTCCCGCCTACGCCCCCTTTAAACCCAATCAATCCGGATAACGGTCGTACCTTCCGTTTTACCGCCGCTTCTGGCTCGGAATTCGCCG
+
CCCCCGGGGGGGGGGGGFGGGGGGGGGGGFFFGGGGGGGGGGGGGGGGGGGGGGGGGC@F,EFGGDG7FG7FFGGGGFGGGGGGGGG6>CEFGGGGGGCFFFGGGGGGGGGGGGGGG=9CD9FGFGFFCFGGGCFD=CEGGDFFGFBFFGFFFDGFGF8FFD=EDFGGGGGFEE6E*@ABECCCCFEFFG5:?;)1=FF?<A1>>52;@:+.9+<@EA*4E:431(--4C176)5442C=0((,9)-.5(),(*.1(---(*-4:93:04).2)).--(41(,(-)-,()((0./0+-(4(
@M02996:162:000000000-B87FG:1:1101:27458:6645 2:N:0:TAGCGCTC+TATCCTCT
GACTACAAGGGTATCTAATCCTGTTTGCTCCCCACGCTTTCGCGCCTCAGCGTCAGTATCTGTCCAGCAAGCCGCCTTCGCCGCCGGTGTTCCTCCATATATCTACGTATTTTACCACTACACATGGAGTTCCATTACCCTCTTCTGCACTCTAGTCTGCCAGTATCCAAGGCTGTATTGAGTTGAGCTCAACGCTTTCCCCTTAGACTAAACAGACCGCCTGCGCACCCCTTACCCCCCATAAATCCGGATAACGCTTGCCAACTACGTATTCCCGCCGCTGCTGGCACGTCGTAACCC
+
CCCCCGFFGGGGGGGGGGGGGGGGGGGGGGGGGGGGGGGGGGGGGGGGGGGGGGGGGGGGGGGGGGGGGGGGCGGGGGGGGGGDGGGGGGGF=FGGCEFGGDGGGGGFGCFGFGGF9:FGGFGFF,AD=FFGDCFC?EEG6DFGGGEEDFFEDDGFCEGGGGFFEBFGGBEFGB?DD9C+@CGG9EFG7CC69:D=@F8*:E=)>9CE?B>;=F=F=F7>E(-(-((.6C,65@@@.1C?2//7;?6:)40184,/-(-(-94)9(()-4).2)6.((((1411).(((4,2))2*2-)(
@M02996:162:000000000-B87FG:1:1101:11135:6646 2:N:0:TAGCGCTC+TATCCTCT
GACTACACGGGTATCTAATCCCTTTCGCTACCCCGGCCTTCGTACCTCAGCGTCAGTAAATGTCCAGGAACCCGCCTTCGCCACGAGTCTTCTTCTTGATATCTACGCATTTCACTGCTACACCAAGAATTCCGGTTCCCCCTCCATTACTCCAGCCACACAGTATCATGCGCACTCCAGGGGTTGAGCCCCTGCCTTTCACGCACGACTTATGCGGCAGCCTACGTACCCTTTACGCCCAGTGATTCCGAACAACGCTTGGGACCTCTGTATTACCGCGGCTGCTTGCCCCGGGTTTGC
+
CCCCCGGGGGGGGGGGGGGGGGGGGGGGGGGGFGGGGGGGGGGGGGGGGGGGGGGGGFA<FFGGGGGDFGGGGGGGGGGGGGGGGEEGGGFGGGGGGGGGGFGGGGGGGGGGGGFFG:=?FGGGGGGGGGGGGGCGDGGFGBFGGGFGFGFFGFFGG8DDGEBE8<EDFDF5ADD>FG56CCEGG*:?EGGAF?GF:CFEEGBFAFF=@ADF4885(826E=6),,:)3CE@CECE@:CE?04)/-<6:25(3)(*,-(--*,(9??25?5)6:))-,(,(((-87)5(()(0)*1/4-4
@M02996:162:000000000-B87FG:1:1101:9119:6654 2:N:0:TAGCGCTC+TATCCTCT
GACTACCAGGGTATCTAATCCTGTTTGATACCCGCACCTTCGTGCCTCAGCGTCAGTGGCACCCCAGGCGACTGCCTACGCAATCGGAGTTCTTCGTGATATCTATGCATTTCACCGCTACACCACGAATTCCATCGCCCTCTCGTGTACTCAAGGAAGACCGTTTCAACCGCGGGACCGGGTTGAGCCCGGCGATTTTCCGTCTGACTTGACTTCCCGCCTACGCCCCCTTTCAACCCCATAACTCCGGGTAACGCTCGGACCTTTCGTATTAACTGCGGCGCTTGCATGGCATTAGCC
+
CCCCCGGGGCEGEFGGCFFGGGGFFGGGGGEFGGGGGGGFGFGGGGGGDGGGGGGGGF,BCFGGGGG7C@7CFFGGG,DGGDEGEFC,@CCFFGGGGGE=,2DDDFAFC=BFGGGGG=BGGE<ECGGGEFGGGGGGDGGGD=D86@=BBFFEE,6:=FF,@,)8@DGCFGGADECC>?A>BBCC*0;*>F*6>)1,1FA)7?.675)9>FC);FABA?*(24(,(,((-:,3C2:4<(8*40()).4)*(),46<*((-(-)7992))-(,,5)))))),((.-,(,()))()0+3+-(,
@M02996:162:000000000-B87FG:1:1101:15858:6659 2:N:0:TAGCGCTC+TATCCTCT
GACTACTGGGGTATCTAATCCTGTTCGATCCCCGCACTTTCGTGCCTCAGCGTCAGTTGCGGCCTGGCAGGCTGCCTTCGCAATCGGTGTTCTGTGTCATATCTATGCATTTCACCGCTACACAACACATTCCGCCTGCCTCGTCCGCACTCAAGTGAACCAGTTTCAACGGCAATGCTACGGTTGAGCCGCACCATTTCACCACTGACTTGATCCACCGCCTGCGCACCCTTTAAACCCAATAAATCCGGATAACACTCGGATCCTCCGTATTACCGCGGCTGCTGGCCAGGCGTTAGC
+
CCCCCGGCGGGGGGGGGGFFGGGGGGGGGGEGGGGFGGGGGGGGGGGGGGGGGGGGGG@FCGGEGGCG8BFFGGGGGGGGGDGGGGBBCFEGGGGGGGGGFFFGGGGGCGGGGGGGG@BDGGGFGGGGGGGGGGGGGCFGGFFGDG=FEGFF8>DF,CEFG?D@EFGGGGCEGF>FAGFFFEGGGGFGBGGA5AGDEEFFEGFFFABBFFGBEF?F@FG0E>DFD9@>BED;GE>-44AC:BBF=ABA>6>(4<AC....-140C?B<:2-.4:<D4(-,-79><0281(((0)2;C:?A
@M02996:162:000000000-B87FG:1:1101:19111:6675 2:N:0:TAGCGCTC+TATCCTCT
GACTACAGGGGTATCTAATCCTGTTTGCTCCCCACGCTTTCGAGCCTCAGCGTCAGTTATCGTCCAGTAAGCCGCCTTCGCCACTGGTGTTCCTCCTAATATCTACGCATTTCACCGCTACACTAGGAATTCCACTTACCCCTCCGACACTCTAGTTCGACAGTTTCCAATGCAGTACCGGGGTTGAGCCCCGGGCTTTCACATCAGACTTGCCGTACCGCCTGCGCTCCCTTTACACCCAGTAAATCCGGATAACGCTTGCACCATACGTATTACAGCGGCTGCTGGCACGTTTTTAGC
+
CCCCCGGGGGGGGGGGGFGGGGGGGGGGGGFGGGGGGGGGGGGGGGGGFFGGGGGGGGFGGGGGGDGGGGFFGGGGGGGGGGGFGGGFGFEEGGFFGFGGGFGGGGGGGGGGGGGGG>AGDFGGGFGFDFGGGFGGG;DFGF?CD+=FEGDDF=FGGGG8EG=EFFGGGGFFGFDF8CCDGGGEGG5C@GGFFFDA2CFFFE<CE+7>BFF=CF9=;A:2=642=9>3;:;8FF34<<:84(8)949477@(().0--(,(/)5C,4)34549:.-.),,,-7>B??2((.30)0;A(,5
@M02996:162:000000000-B87FG:1:1101:25353:6695 2:N:0:TAGCGCTC+TATCCTCT
GACTACAAGGGTATCTAATCCTGTTCGATCCCCGCACTTTCGTGCATGAGCGTCATTTACGGCCTGGTCTGCTGCCTACGCAATCGGTGTTCTTCGTCATATCTATGCATTTCACCGCTACACAACGAATTCCGCAAACCTCGACCGCAATCAAGCTCTCCAGTATCAATGGCGTGATGACGTTGAGCGTCACGATTTAACCACTGACTTAAAAAGCCGCCTGCGCACCCTTTAAACCCAATAAATCCGGATAACGCCCGGATCCTCCGTATTACCGCCGCTGCTAGCACGGAGTTAGCC
+
CCCCCGGGGGGGFGGGGGGGGGGGGGGGGGGGGGGGGGGGGGGGGGGGGFGGGGGGGGGGGGGGGGGGGGGGGGGGGGGGGGGGGGGGGGGGFGGGGGGGGFGFFGGGGGGGGGGGG@ADGGFGGGGGGGGGGFDGGGGGFD?DDGFFFGFFEGGGFFDFFGF@CFGGGGGFGAGCEGFFGEGG7*0CAGGDF>?@BC>EFG32;A==>AFF4BE?BA5:C<33:3(,6C:@DEFC<:C*8(2)*))596.,4B)1,,(-,)(,26>:0(,(5)6<1,(4961>))-.3<0;)0:8+-6>
@M02996:162:000000000-B87FG:1:1101:25342:6709 2:N:0:TAGCGCTC+TATCCTCT
GACTACAAGGGTATCTAATCCTGTTCGATCCCCGCACTTTCGTGCATGAGCGTCATTTACGGCCTGGTCTGCTGCCTACGCAATCGGTGTTCTTCGTCATATCTATGCATTTCACCGCTACACAACGAATTCCGCAAACCTCGACCGCAATCAAGCTCTCCAGTATCAATGGCGTGATGACGTTTAGCGTCACGATTTAACCACTGACTTAAAAAGCCGCCTTCGCACCCTTTACACCCAATAAATCCGGATAACGCTCGGCTCCTTCGTATTACCTCCGCTGCTGGCACGTAGTTATCC
+
CCCCCGGGCFEGGFGGGGGGGGGGGGGDGGGGGGGGGGFGGGGGGGGGGGGGGGEGGGGGGGGGGGCFGGFEG8FFFDGGGGGGGEFGEGEFFFGDEGDEFFGD;CED;ECDFGGGD>DGG,E=DFGGGGGGGFGGGGFGFF>DDE5+*+<=DGFE8F99@E@FGFD;CFG5<@D69DECFGE*,*;FA7C49?4))>+26F=96?=E@8B@4CE/78>9E0(7(689@G056;)9=8F*3::B6<<?)-703@?*((-(4*(-7().,:(,(.69)-((424(..((3.3,)02+0).6
@M02996:162:000000000-B87FG:1:1101:3567:6725 2:N:0:TAGCGCTC+TATCCTCT
GACTACCCGGGTATCTAATCCTGTTTGCTCCCCACGCTTTCGAGCCTCAATGTCAGTTACCGTCCAGTAAGCCGCCTTCGCCACTGGTGTTCCTCCTGATATCTATGCATTTCACCGCTACACCAGGAATTCCACTTCCCCATACATACCTCCAGTCGCACAGTATCAGAAGCAATCCGAGGTTGAGCCTCGGAGTTTCACATCTGACTTATACAACCGCCTACGCGCGCTTTCCCCCCAGTAAATTCGGCCAAGCCTCGCCCCCCCCGTATTACCGAGGCTGCCGGCAAGGGGTTAGCC
+
CCCCCGFGGGGGGGGGGGGGGGGGFEGFGFFF@FGGGGGGGGGGGGGGFFGGFFEGGGGGGGGGGGFGGGGGGGGGFEG7CFGGGFFFGGGGGFGDGGFFGFGGEDFCGFEGGGGGG:@?DFGGGGGGFGGGGFFGGGGFFDFDFFE@DFBDEFGGGGGGGGDFEDFDFGFFDFGFFF>*=>4;FF@G5:F=>B5:03B;ADAEEFEFFAG?<AA?E9*6/5/3(((..*(//).)/.:*8294*6:5*()-3)(*-(.-(98(9,9912,4()))((---(.2(((,((,())/*/.45
@M02996:162:000000000-B87FG:1:1101:24942:6733 2:N:0:TAGCGCTC+TATCCTCT
GACTACTAGGGTATCTAATCCTGTTCGATCCCCGCACTTTCGTGCCTCAGCGTCAGTTGCGGCCTGGCAGGCTGCCTTCGCAATCGGTGTTCTGTGTCATATCTATGCATTTCACCGCTACACAACACATTCCGCCTGCCTCGTCCGCACTCAAGTGAACCAGTTTCAACGGCAATGCTACGGTTGAGCCGCACCATTTCACCACTGACTTGATCCACCGCCTGCGCACCCTTTAAACCCAATAAATCCGGCTAACACCCCGATCCCTCGTATTTCCCCGCCTGCCGGCACGGGGTTTGC
+
CCCCCGGGGGGGGGGGGGGGGGGGGGGGGGGGGGGGGGGGGGGGGGGGGGGGGGGGGGGGGGGGGGGGGGGGGGGGGGGGGGGGGGGGGGGGGGGGGGGGFBD9DGGGGGGGGGGGG>BGDEGFGGFDFGFGGCEDDDFFGFEGGGFGBGFFDFGDEFGGGCDCAEGGGGGFGFGGFFCFGGGGG>=DEG5>5BGFFGFE*CE=BFFEFFGFFA;FBFG1:34(4.1(4C;0>87C9AGGB2,)16<52(8(-54*..--(141),(),--(.().)).((,(((((,-(4-5)*22(-.
@M02996:162:000000000-B87FG:1:1101:20900:6786 2:N:0:TAGCGCTC+TATCCTCT
GACTACCAGGGTATCTAATCCCTTTCGCTACCCCGGCCTTCGTACCTCAGCGTCAGCAAATGTCCAGGAACCCGCCTTCGCCACGAGTCTTCTTCTTGATATCTACGCATTTCACTGCTACACCAAGAATTCCGGTTCCCCCTCCATTACTCCAGCCACCCAGTATCATGCGCACTCCAGGGGTTGAGCCCCTGCCTTTCACGCACGACTTATGCGGCAGCCTACGTACCCTTTACGCCCCGTGATTCCGAACACCGCTTGAGACCTCTGGTTTACCGCCGCTGCTTGCACCGGGTGTGC
+
CCCCCGGGGGGGDFGGGFFGFGGGGGGGGFEFGGGGGGGGGGGGGGGGGFGGGGGGGGG8FFGGGGG8EGGGGGGGGGGGGGGG>=@CFEFFGFGGFGGGGFGGGGGGGGGGGGGFG:DDFEGGG8AFGGGGG8CDDEFFFAFGD8EFFFFDFD8FFFG,CFDGGFGFG,E5EEGGFGEFEEE:FC@F@FF>F>CDBFFFFG9>):2>98DF<+8)(:),:6=533578;=37@FE@@GE(2:?7(65::)46>(*,-,--2,(*-4344.).1855(-(-(336))4034.))*2*(--
@M02996:162:000000000-B87FG:1:1101:6919:6789 2:N:0:TAGCGCTC+TATCCTCT
GACTACCAGGGTATCTAATCCTGTTTGCTCCCCACACTTTCGTGCCTCAACGTCAGTTACAGTCCAGAAAGTCGCCTTCGCCACTGGTGTTCCTCCTAATATCTACGCATTTCACCGCTACACTAGGAATTCCACTTTCCTCTCCTGCACTCAAGAAAACCAGTTTTAGTTGCATTTCCTCAGTTGAGCCGCGGGATTTCACAACTAACTTAATCTCCCGTCTACGCCCCCTTTACACCCAATAAATCCGGTTCACCCTTGCCCCCTCCGTTTTCCCGCCGCTGCTGGCACGTTTTTGAC
+
CCCCCGFFGGGGGGGGGGGGGGGGGGGGGGFGEGGGGGFGGGGGGGGGFDFGGGFFFEFD<<CE<,F9FGFFFGGGGGGCEGGEFG8F@EFGFGEFGGFD4CEFGGGGGGEFE;?EB:<=?C?DF?@AFGFF9EF@?>EFC=DGGDBFFF<8,>8A8FFECF)C;DGED>@9DD+=;FC7@9,6A=;+)=@095+):>CEEGAC:A:CEFF*:F*=6/3:7<):A2(((=56C36;7<FE(45;8)).2(0(()/+),,/(2(5*-,,-4,),,).),((,-310,).:()3))222((-
@M02996:162:000000000-B87FG:1:1101:25643:6796 2:N:0:TAGCGCTC+TATCCTCT
GACTACTGGGGTATCTAATCCTGTTTGCTCCCCACGCTTTCGCGCCTCAGCGTCAGTTACTGTCCAGTAGATCGCCTTCGCCACTGGTGTTCTTCCTAATATCTACGCATTTCACCGCTACACTAGGAATTCCATCTACCTCTCCAGCACTCAAGAGAAACAGTTTCAAATGCAGTTCATGGGTTGAGCCCATGGATTTCACATCTGACTTGCTTCCCCGCCTACGCGCCCTTTACACCCAGTAAATCCGGATAACGCTTGCCACCTACGTATTACCGCGGCTGCTGGCACGTAGTTAGC
+
CCCCCGGGGGGGGGGGGGGGGGGGGGGGGGGGGGGGGGGGGGGGGGGGGGGGGGGGGGGGGGGGGGGGGGFGGGGGGGGGGGGGGGGFFGEGGGGGGFFGGFGGGGGGGGGGGGGGGABGDFGFBFGGGGGGGFGGGGGGGFFGGGBGDGFEFGFFGGFGGGFFGFFGGGGFGFFGFGFFGGGGGGFGFGGFFFGFFGFFFGFE==AEEFBCEFCCEFG):7ADBAF5@EF=F=CEFECC6DFF=7).2:8(6;;7/.///:@<FBB??13,<5:6-(((-1446?F28(3:;7*2<-6<
@M02996:162:000000000-B87FG:1:1101:20887:6806 2:N:0:TAGCGCTC+TATCCTCT
GACTACCAGGGTATCTAATCCCTTTCGCTACCCCGGCCTTCGTACCTCAGCGTCAGCAACTGTCCAGGAACCCGCCTTCGCCACGAGTCTTCTTCTTGATATCTACGCATTTCACTGCTACACCAAGAATTCCGGTTCCCCCTCCATTACTCCAGCCACACAGTATCATGCGCACTCCAGGGGTTGAGCCCCTGCCTTTCACGCACGACTTATGCGTCCGCCTACGTACCCTTGACGCCCAGTGATTCCGAACAACGCTTGCAACCCGTGTATTTCTGCGGCGCCTGGCACCGATTTTGC
+
CCCCCGGGGGGGGGGGGGFFFGFGGGGGGF@CEFEGGGGGGGGGGGGGGGGGGGGGGAF@FFFGGGG8<FGGGGGGGGGGDFCGEECGGGGGEFGFFGFGGFDCFGGGBEFGG9EEADFGCEEFE?:EFGGFGFCCDE?DFBEGG>DDF@=DC8DGG?F,C8DBEDGGF,@969;7?C<?8EGEDC@*3CFA>FG23?>CCC2@99@5>BCC5;CB(8).=31(/6@<6C88<()61(<:?0?)9<4-0.089:<9--(-(*))23((--.()-)-).),-,,(,43:082(7)*2*..)
@M02996:162:000000000-B87FG:1:1101:6912:6806 2:N:0:TAGCGCTC+TATCCTCT
GACTACCAGGGTATCTAATCCTGTTTGCTCCCCACACTTTCGTGCCTCAACGTCAGTTACAGTCCAGAAAGTCGCCTTCGCCACTGGTGTTCCTCCTAATATCTACGCATTTCACCGCTACACTAGGAATTCCACTTTCCTCTCCTGCACTCAAGAAAACCAGTTTTAGTTGCAGTTCCTCAGTTGAGCCGAGGGATTTCACAACTAACTTAATTTCCCGTCTACGCACCCTTTACACCCAATAAATCCGGATAACGCTTGCTCCCTACGTATTACCGCGGCTGCTGGCACGTAGTTAGC
+
CCCCCGGGGGGGGGGGGGGGGGGGGGGGGGGGGGGGGGGGGGGGGGGGFGGGGFGGGGGGGGGGGGGGGGGGGGGGGGGGGGGGGGFFGGGGGGGGGGGGGFGGGGGGGGGGGGGGGAECDEFGGGFGGGGGGGGGGGGGGFFGGGFGFGFFGGGGGGGGGGFGEDGFFFGFFFGGFGFFGGGGGGE6DFGAFFDF@FFEEGF@FFFFFFGFEFEFFFF84=:2A:A<4BADGFFFFFF=25()/C4<?>>;?E@C/.///9)/>3@<;6679;5)/4,,4,346,).((420)//<<<A
@M02996:162:000000000-B87FG:1:1101:22157:6810 2:N:0:TAGCGCTC+TATCCTCT
GACTACTAGGGTATCTAATCCTGTTTGCTCCCCACACTTTCGTGCCTCAGCGTCAGTTACAGCCCAGCAGGCCGCCTTCGCCACTGGTGTTCCTCCCGATCTCTACGCATTCCACCGCTACACCGGGAATTCCGCCTGCCTCTACTTCACTCAAGCACAACAGTTTCAAACGCACGTTATGGGTTAAGCCCATAGTTTTCACGCCTGACTTGCTGCGCCGCCTACGCCCCCTTTACACCCCGTAAATCCGGACAACGCTCGCCCCCTCCGTTTTACCGCCGCTGCTGGTCGCTCTTTACC
+
CCCCCGGGGGGGGGGGGGGGGGGGGGGFGGGGGGGGGGGGGGGFGGGGFGGGGGGGGGG,CEFAFGGGFGGGGGGGGGGGGGGGGGGGGGGGGGGGGGEGGFGGFGGGGEEGGAEFE>BGGEFFB7CFGFGGG=CGG=DFGFFCFGDG;?EEC@FG8F?=CEBCFFGGFCGFGBDGAGBACDFGGGEFAFG5AA4>CFFF4C4==A)<@FF:=84A6?D@C6/,:6>(:C;18;>>3>G5((,4)4<>D9.:;D09,-(--1(-CBF0((-).4.<241(,4,490:4.-(()0*20462
@M02996:162:000000000-B87FG:1:1101:4648:6823 2:N:0:TAGCGCTC+TATCCTCT
GACTACCAGGGTATCTAATCCTGTTTGCTCCCCACGCTTTCGCGCCTCAGCGTCAGTTACTGTCCAGTAGATCGCCTTCGCCACTGGTGTTCTTCCTTATATCTACGCATTTCACCGCTACACAAGGAATTCCATCTACCTCTCCAGCACTCAAGAAAAACAGTTTCAAATGCAGTTTGTGAGTTAAGCCCACAGATTTCACATCTGACTTGCTCTCCCGCCTACGCGCCCTTTACACCCAGTAAATCCGGCTAACGCTTGCCACCTACGTATTACCGCGGCTGCTGGCCCGTAGTTAGC
+
CCCCCGGGGGGGGGGGGGFGGGGGGGGGGGFGFGGGGGGGGGGGGGDGFFGGGGGGGGGGGGGGGGGGGGGGGGGGGGGGGGGGFFFFGGGGGGGGGGGGGDGFFFGGGGGGGGGGGAEGG>FFGG?EGGGGGGGGGGGGGFFGGGFGFGFEFFGGGFGGC?:ADF9CGGFFFFGGFGEF8DDFFGEFFG8DBBFE*=FE;EEEFFFFFFC5CAC@E>D8@:<>=AB=>EBFFEEFFFFGB04477CE>95(,=;G((//67(/;7;>B(..4..498---7>905:??:?F7)*20)54
@M02996:162:000000000-B87FG:1:1101:4677:6826 2:N:0:TAGCGCTC+TATCCTCT
GACTACCAGGGTATCTAATCCTGTTTGCTCCCCACGCTTTCGCGCCTCAGCGTCAGTTACTGTCCAGTAGATCGCCTTCGCCACTGGTGTTCTTCCTTATATCTACGCATTTCACCGCTACACAAGGAATTCCATCTACCTCTCCAGCACTCAAGAAAAACAGTTTCAAATGCAGTTTGTGAGTTAAGCCCACAGATTTCACATCTGACTTGCTCTCCCGCCTACGCGCCCTTTACACCCAGTAAATCCGGATAACGCTTGCCACCTCAGTATTACCGCGGCTCCTGTCCCGTATTTACC
+
CCCCCGGGGGGGFGGGGFGGGGGGGGGGGGFFEGGGGGGGGGGGGGGG@FGGGGGGGGGGGGGGGGGGGGGGGGGGGGGEGGGGGG<FGFEGGDBFGGGFFFGGGGGGDGCEFGGCE:@DGEF,DFGFFGGGF,==D>DEDFFGGGEF5C?DDG6=@,A8BE=DEFGGGGGFC+==9FDFDEEEF9D=DDC5?BF=6;CCCGA<8BEEEF>:=B6?C6?=;>AA:<=)/18285CC?=<4>(.9@51/2(0(,)/;/.(/(:=)>?;?(,.).--460(--46((4:.)))(0)*02)-.
@M02996:162:000000000-B87FG:1:1101:4664:6840 2:N:0:TAGCGCTC+TATCCTCT
GACTACCAGGGTATCTAATCCTGTTTGCTCCCCACGCTTTCGCGCCTCAGCGTCAGTTACTGTCCAGTAGATCGCCTTCGCCACTGGTGTTCTTCCTTATATCTACGCATTTCACCGCTACACAAGGAATTCCATCTACCTCTCCAGCACTCAAGAAAAACAGTTTCAAATGCAGTTTGTGAGTTAAGCCCACAGATTTCACATCTGACTTGCTCTCCCGCCTACGCGCCCTTTACACCCAGTAAATCCGGATAACGCTTGCCACCTCCGTATTACCGCGGATGCTGGCACGTAGTTAGC
+
CCCCCGGGGGGGGGGGGGGGGGGGGGGGGGDDBFGGGGGGGGGGGEFGFGGGGGGGGGGFGGGGGGGGGGGGGGGGGGGGGGGGGF<FFGGFGGGGGGGGGFGGGGGGGGGGGGFGG::DCDFECGGGGFGGGGGGGGFGGEBGGFEGFFFEGG?FFG8FGGFFFFCCDEGFGFFGFGFFGGGGGGF7DFFDFF6@9CF<7D@EFFFFFFC*:9=9>AF8@8:@DDF45EF@FE*98@CE284);?EE>1E6DE<G(.//:C@<C;128;:(,5654?2,1(((32),88??0)2126<4
@M02996:162:000000000-B87FG:1:1101:23776:6881 2:N:0:TAGCGCTC+TATCCTCT
GACTACCAGGGTATCTAATCCTGTTTGCTCCCCACGCTTTCGCGCCTCAGCGTCAGTTGTCGTCCAGCAGGCCGCCTTCGCCACTGGTGTTCCTCCTAATATCTACGCATTTCACCGCTACACTAGGAATTCCGCCTGCCTCTCCGATACTCAAGAATAACAGTTTCAAAAGCAGTTTATGGGTTAAGCCCATAGATTTCACTCCTGACTTGCTATCCCGCCTACGCGCCCTTTACACCCAGTAAATCCGGACAACGCTTGCCACCTACGTATTACCGCGGCTGCTGGCACGGAGTTAGC
+
CCCCCGGGGGGGGGGGGGGGGGGGGGGGGGEGGGGGGGGGGGGGGGGGGGGGGGGGGGGGGGGGGGGGGGGGGGGGGGGGGEEGGGFEEFFGGGGGGGGGGDFGGFGGGGGGGGGGGBFGG@GGGGGGGGGGGFGGGGGGGEDFGG9FEGFFAFGFDEGFF8:<CFFFGG7ACFFFFGFFGGGGGGFGFGGDFFGFFGFFEGA1<FFFEFG=4AE==9D==6=@D9@5;EF0C@4CC<EEF;3<CEECFB>3(.49----498)04:?F?,,-269A:-(-,(,-33>?()-)0*2;64)
@M02996:162:000000000-B87FG:1:1101:9915:6941 2:N:0:TAGCGCTC+TATCCTCT
GACTACACGGGTATCTAATCCTGTTTGCTCCCCACGCTTTCGTACCTCAGTGTCAGTTACAGTCCAGAAAGTCGCCTTCGCCACCGGTGTTCCTCCTGATATCTACGCATTTCACCGCTACACCAGGAATTCCACTTTCCCCTCCTGCACTCAAGTCTTGCAGTTCGTAGGGCTACCCGGAGTTAAGCCCCGGGCTTTCACCCTACGCTTACAAAACCACCTACGTACTCTTTACGCCCACTAATTCCGGCTAACCCTCGCCCCCTACGTATTACCTCCGCTGCTGCCACGTTGTTAGCCG
+
CCCCCGGGGGEGFGGGGGGGGGGGGGGGGGGGGFGGGGGGGGGGGGGGGGEFGGGGGGGGAAGFGFGFGDFFGGGGGGGGGGGGE8@@FC?FFFFFGGFGC9FGGGGGGGGGGGGGG@EGGEGGFAFGGFGGG=FGFFG9DDFGGG<GFGFFDCFDEECADFBF=D=@DD+<DFG,?FB*@8@CCC@C0@EA55CA2>A?EFFF)A@A>?56B63):>*8C>6>@@@?69)?C)7/39<*(,/(19??81.-(984((-(4D6>D903:,.)()..).(4:?9030).4<(-).1*0)-4(
@M02996:162:000000000-B87FG:1:1101:19706:6983 2:N:0:TAGCGCTC+TATCCTCT
GACTACAGGGGTATCTAATCCTGTTTGCTCCCAACGCTTTCGAGCCTCAACGTCAGTTATCGTCCAGTAAGCCGCCTTCGCCACTGGTGTTCCTCCAAATCTCTACGCATTTCACCGCTACACTTGGAATTCCACTATCCTCTTCTGCACTCAAGTCTCCCAGTTTCCAATGACCCTCCACGGTTGAGCCGTGGGCTTTCACATCAGACTTAAGCAACCACCTGCGCGCGCTTTACGCCCAATAATTCCGGCCAACGCTTGCCACCTACGTATTACCGCGGCTGCTGGCACGTTGTTAGC
+
CCCCCGGGGGGGCFGGGGGGGGGFGGFFFGFGGGGGGGGGGFGGGGGGGGGGGGGGGGGGGGGGGGGGGGGFGGGGGGGGGGEGGGEFGFEGFFGGC?EEG?FGGGGGGGGGGGGGG>>=CFGGDF8EE9EFGGGGFFGGGFFGGGEGFGFFGFGFFFGGGDDBDDGFGCGFGFGGFGFBDG6@FDFCCGC>5?>8:FFFFGEE=86@CFGC6A*3:;;)1::@D(5>@B908;CC?(=?;0=3469?;=8(4;:C.-(--924F?<?::4).,)6--((44;718)4:()())/11)44
@M02996:162:000000000-B87FG:1:1101:24983:6999 2:N:0:TAGCGCTC+TATCCTCT
GACTACTAGGGTATCTAATCCTGTTTGATACCCATGCTTTCGTGCCTGAGCGTCAGATGATCTCTGGACAGCTGCCTTCGCAATCGGTGTTCTGTGACATATCTAAGCATTTCACCGCTACACATCACATTCCGCCATCCTCGACATCTCTCAAGGGGACCAGTATCAATGGCAGTTCTCATGTTGAGCATGAGAATTTCACCGCTGACTTAATCCTCCGCCTGCGCACCCTTTAAACCCAATAAATCCGGATAACGCTCGGGTCCTCCGTATTACCGCGGCTGCTGGCACGGAGTTAGC
+
CCCCCGGGGGGGGGGGGGGGGGGGGGGGGGGFGGGGGGGGGGGGGGGGFGGGGGFGFGGGGGGGGGGGGGGGGGGGGGGGGGGGGGGGGGGFGGGGGGGGGFGGGGGGGGGGGGGGG>?CDFGGGGGGGGGGGGGGGGGGGFFGGGFGFGFFGG?FE8EGGGBCFFGGGFFFGFGGFGFFFE=DFGDFD@EEFFGFFGFEFGFFFEBFFFGFFFFFCFF=AADFFFF>BGFBGFCFEEGGF9B6/@EC;>2,8BAF(.//./23C=73;4-(446641-((-4>???:?FFF7.2;C644
@M02996:162:000000000-B87FG:1:1101:25980:7007 2:N:0:TAGCGCTC+TATCCTCT
GACTACTGGGGTATCTAATCCTGTTTGCTCCCCACACTTTCGTGCCTCAGTGTCAGTAACAGTCCAGAAAGCCGCCTTCGCCACTGGTGTTCTTCCATATATCTACGCATTTCACCGCTACACATGGAGTTCCGCTTTCCTCTCCTGCACTCAAGTAACCCAGTTCAAAGGGCTAACATTGGTTAAGCCAATGCCTTTCACCCTATGCTTAAGAAACCACCTACGCACTCTTTACGCCCAATAATTCCGGATAACGCTTGCCCCCTACGTATTACCGCGGCTGCTGGCACGTAGTTAGCC
+
CCCCCGGGGGGGGGGGGGGGGGGGGGGGGGFGGGGGGGGGGGGGGGGGGGFGGGGGGGGGGGGGGGGGGGGGGGGGGGGGGGGGGGFFGEFGFGGGGGGGGFGGGGGGGGGGGFGGG8ADGGGGGGGGFFGGFGGGGFGGGFFGGGFGFG55DEG;=EEGCGFFGFGGGFGFGBF8DFEFGGGGDF7ADDFE?FGFFGFF<FFFFFEBE7?=7F*ADFGC78:CF=2/-6.:=AEFFFGC583>>5CEC>)208=2((//,;=7<0((/,)9;51/17290(46:??0(8?F7.2<+64:
@M02996:162:000000000-B87FG:1:1101:25961:7011 2:N:0:TAGCGCTC+TATCCTCT
GACTACTGGGGTATCTAATCCTGTTTGCTCCCCACACTTTCGTGCCTCAGTGTCAGTAACAGTCCAGAAAGCCGCCTTCGCCACTGGTGTTCTTCCATATATCTACGCATTTCACCGCTACACATGGAGTTCCGCTTTCCTCTCCTGCACTCAAGTAACCCAGTTCAAAGGGCTAACATTGGTTAAGCCAATGCCTTTCACCCTATGCTTAAGAAACCACCTACGCACTCTTTACTCCCAATAATTCCGGATAACGCTTGCCCCCTACGTATTACCGACGCTGCTGGCACGTAGTTGGCCG
+
CCCCCGGGGGGGGGGGGGGGGGGGGGGGGGDFGGGGGGGGGGGGGGGGGGGGGGGGGGGGGGGGGGGGGGGGGGGGGGGGGGGGGGGGGGDGGGGFGGGGGFGGGGGGGGGGGGGGG>?CDFGFGGGGGGGGFEGD0DFDFDFGGGEGDGFFGGGGGGGEEGDBEFGCFFEEGFGFFGFFGFGGEDF?DCDDFDGEFF7CEGFFFFEFF99C7BA;@AC84::@DF9)5D*AC64*::>6>27.185:28)2@FF<,/,//266C(/16679(7/.(((-43<B?B03()(..0C@+(.8(
@M02996:162:000000000-B87FG:1:1101:26353:7044 2:N:0:TAGCGCTC+TATCCTCT
GACTACTCGGGTATCTAATCCTGTTTGCTCCCCACACTTTCGAGCCTCAGCGTCAGTTAAAGCCCAGTAGGCCGCCTTCGCCACTGGTGTTCCTCCGAATATCTACGCATTTCACCGCTACACTCGGAATTCCGCCTACCTCTACTTCACTCAAGAAAACCAGTTTCAACTGCAGTCCATGGGTTAAGCCCATGTATTTCACAACTGACTTGGTCTCCCGCCTGCGCTCCCTTTACACCCAGTAATTCCGGACAACGCTTGCCACCTACGTATTACCGCGGCTACTTGCACGTAGTTAGC
+
CCCCCGGGGGGGGDGGGGGGGGGGCGGGGGGFGGGGGGGGGGGGGGGGGGGGGEGDGGGGGGGGGGGGGGGGGGGGGGGGGFCGGDFFGFEGGGGGGGGGFFGFGGGGDGGGGGGGG=ADGGGFGGGGGGGGGGGDGCFFGFFGGGFGFGFF?GGF??FGGGD:EFGFGGGFFFGGFGEAFBF@FGFFFDGCAFGFFGFFFGFEAA)>CFD>3;*:CA754)):9>>5>EDFGFCFCEFE@657@CEC;=5;3>?F..,/-984C:38B3.).:).)-14(,41:))6AF?(07*2<4.4
@M02996:162:000000000-B87FG:1:1101:25422:7086 2:N:0:TAGCGCTC+TATCCTCT
GACTACACGGGTAATCTAATCCTGTTTGATCCCCGCACCTTCGTGCCTCAGCGTCAGTGTCGTGCTCGCCAGCTGCCTTCGCGATCGGTGTTCTGTGTCATCTCTAAGCATTTCACCGCTACATGACACATTCCGCCGGCGCCGTTCGCACTCTAGATAAGCAGTATCAATGGCAGCCTCCCGTAGG
+
CCCCCGGGGGGGG<FGFFGFGGGGGGGFGGGGGGGGGGGGGGGGGGGGGGGGGGGGGGGGGGGGGGGGGGGGGGGGGFGGGGGGGGGGGEGGGGGGGGFEGFGGG?EDFGFGEEEGG=@DGGFGGGGGGGGGGGGGGGGGGFFGGGCCEGFFGFCFFGGGGGEFCC+EFGGFGFGGFGBFGDEFCD@
@M02996:162:000000000-B87FG:1:1101:25441:7090 2:N:0:TAGCGCTC+TATCCTCT
GACTACACGGGTACTCTAATCCTGTTTGATCCCCGCACCTTCGTGCCTCAGCGTCAGTGTCGTGCTCGCCAGCTGCCTTCGCGATCGGTGTTCTGTGTCATCTCTAAGCATTTCACCGCTACATGACACATTCCGCCGGCGCCGTTCGCACTCTAGATAAGCAGTATCAATGGCAGCCTCCCGTAGG
+
CCCCCGFGGGDGG,ECFGGGGGGGGGGGGGGGGGGGGGEFEFFGGGFFFGGFCFECFGGGGGGGGGGGGGGGGGGGGFDGGEECEGGGGDGGGGGBEADCGFGGGFGGGGGGCFCFG10==E9DCGFGGFE@FEFGGGEDDFFGGB@GDDEAGFDF7=FFGGFDGF9,5EGFD4>E>DBF>ED5<C>
@M02996:162:000000000-B87FG:1:1101:22203:7095 2:N:0:TAGCGCTC+TATCCTCT
GACTACTGGGGTATCTAATCCTGTTTGCTCCCCACGCTTTCGAGCCTCAGTGTCAGTTACAGTCCAGAAAGCCGCCTTCGCCACTGGTGTTCCTCCTAATATCTACGCATTTCACCGCTACACTAGGAATTCCACTTTCCTCTCCTGCACTCAAGTTTAACAGTTCCAAATGCAGTCCGCGGGGTTGAGCCCCGGGCTTTCACATCTGGCTTGCCAAACCCCCTACACTCCCTTTCCACCCAGTAACTCCGGATAACGCTTGCCCCCTACGTATTACCGCCGCTGCTGGCACGTGTTTAG
+
CCCCCGGGGGGEEFGGGGGGGGGGGGGGGGGGGGGGGGGGGGGGGGGGGGGGGGGGGGGGGFGGGGG9FGGFGFGGGGGGGGGGGGFFFFFGGFGGGGGGGFGGGGGGBEGGGGGGG>BCDEGG,CFFGGGGGFGGGFFFGFFGGGEGFGFFEECFGGFGGF<FGFGGGGGFFFCGFG)@BEGCGDF78FGFFE>2>BA(5BCCEFFF*9FF:AE845C0*6634=@;9C@FGF;)4<FF<:<316)-24),(54C)----*-.C?9>0648)<.)-.--(-991;?:(403)8*2;.64
@M02996:162:000000000-B87FG:1:1101:9498:7100 2:N:0:TAGCGCTC+TATCCTCT
GACTACTCGGGTATCTAATCCTGTTTGCTCCCCACGCTTTCGCGCCTCAGCGTCAGTTACTGTCCAGTAGACCGCCTTCGCCACTGGTGTTCTTCCTTATATCTACGCATTTCACCGCTACACAAGGAATTCCGTCTACCTCTCCAGCACTCAAGAGATACAGTTTCAAGTGCAGTTTATGAGTTAAGCCCATAGATTTCACACCTGACTTGCATCCCCGCCTACGCGCCCTTTACACCCAGTAAATCCGTATAACGCTTGCCACCTACGTATTCCCGCGGCTGCTGGCCCGTTGTTAGC
+
CCCCCGGGGGGFGGGGFFGGGGGGGGGGGGCFFGGGGGGGGGGGGGGGFGGGGGGGGGAFGGGGGFGGGGDEFGGGGGGGGGFGGGGGGGEGGFFFGGFFFFGGGGGGEGEGGGGGG8<0=EF,>=?FFEFGFGGGG=DFGDFGGEDGFGFEG8DA8DDFEDDCDFGGG9FFFFFGFG9EFDEFGG7D8FF):FF@AFAEFG7C>;=8@FDEFFEFEFD:C57):=@29CF2C3>C33<C<7@36?)9;70(,6);/.///94)9:77:3.))..)3(-(,419?03(-,(-0)*21)-)
@M02996:162:000000000-B87FG:1:1101:25795:7101 2:N:0:TAGCGCTC+TATCCTCT
GACTACCGGGGTATCTAATCCTATTTGCTCCCCACGCTTTCGTGCCTGAGCGTCAGTTACAGACCAGGTAACCGCCTTCGCCACTGGTGTTCTTCCATATATCTACGCATTTTACCGCTACACATGGAGTTCCATTACCCTCTTCTGCACTCTAGTTTGCCGGTTTTCAAGGCTTAATTGAGTTGAGCTCAACGCTTTCACCCCAAACCTAACAAACCGCCTGCGCACCCTTTACGCCCAATAAATCCGGATAACGCTTGCACCCTACGTATTACCGCCGCTGCTGGCACGGAGTAAGCCG
+
CCCCCGGEGGGFFCGGGGGGGFGGGGGGGGFGGGGGGGGGGGGGGGGGGGGGCEFGFGGGGGGGGGGGGGGGGGGGGGGGGCFGGFF?FCBAE9FGF?FEFFGFGFGGGGGGGFFGGBEGGFFGGGGFEGGGGGFGGGFGGFFGGGFADF?D=F?FGF8EFGB>>?GGGGGFF*0@FFFFGGGGGGEFEGGEFFDF5CA=CF9)555=BACBFFFFFFG(4-8>B>;2;G@@46)6831*63=76)68<4)((941-(-((*)./-4:?(,4:B66:9(46(3,,)::05((0);8CA).(
@M02996:162:000000000-B87FG:1:1101:9473:7102 2:N:0:TAGCGCTC+TATCCTCT
GACTACTCGGGTATCTAATCCTGTTTGCTCCCCACGCTTTCGCGCCTCAGCGTCAGTTACTGTCCAGTAGACCGCCTTCGCCACTGGTGTTCTTCCTTATATCTACGCATTTCACCGCTACACAAGGAATTCCGTCTACCTCTCCAGCACTCAAGAGATACAGTTTCAAGTGCAGTTTATGAGTTAAGCCCATAGATTTCACACCTGACTTGCATCCCCGCCTACGCGCCCTTTACACCCAGTAAATCCGGATAACGCTTGCCCCCTACGTATTACATCGGCTTCTGGCACGTGTTTCGC
+
CCCCCGGGGGGGGGGGGFFGGGGGGGGGGGFFFGGGGGGGGGGGGGGGGGFGGGGGGGGGGGGGGEGGGGGFGGGGGGGGGGGGGGGFGGGGGDGGGE=FAFGGGGGGEGDGGGGGG>BGGEFF7<FDEFFGGGFDGFFGFEFGG9DGFGFFCFG36,BFFEDBDFGGGFFFFFGGFD*2@@EGGGE88<FDFFGEFGCEECC@AF5@EFGFF?EA8;D4;:<9)4>(5C=>FFECC3B8;2;;AE?CC>5/8B4C(.,-(14)9;>???.).464)).((4(,84<20:B00.3*;)-(
@M02996:162:000000000-B87FG:1:1101:13518:7103 2:N:0:TAGCGCTC+TATCCTCT
GACTACCAGGGTATCTAATCCTGTTTGCTCCCCACGCTTTCGTGCCTCAGTGTCAGTTACAGTCCAGAAAGCCGCCTTCGCCACCGGTGTTCTTCCTAATATCTACGCATTTCACCGCTACACTAGGAATTCCGCTTTCCCCTCCTGCACTCAAGTAGCCCAGTTCGCAAGGCAGAATGAGGTTAAGCCTCAAGATTAAACCTTGCGCTTAGGTAACCACCTACGCACTCTTTACGCCCAATCATTCCGGATAACGCTTGCCCCCTACGTATTACCGCCGCTGCTGGCCCGTATTTTGCCG
+
CCCCCGGGGGGGGGGGGFGGFGGGGGGGGGGGGGGGGGGGGGGGGGGGGGGGGGGGGFEGGFGGGGGFGGGGGGGGGGGGGGGGGGGGGGGGGGGGGGFFGFFGGGGGEEGGGGGGG>BGDEEFFFGGGGGGGGGGGGGGGDFGGGFGBGFF8@DFGCFGGGFGGFGGG8EAGFGE9DE+;6A?>DEGFFGFAFFF;=@5@F5@8F=ABB>>*B*3>A;7;-:;>>@=(?*9@5C@;1F=18(577EEF08(4842.//,-28:C0:88:)6894<44(3,,,4)).(((-(..+3+.2<(
@M02996:162:000000000-B87FG:1:1101:21963:7106 2:N:0:TAGCGCTC+TATCCTCT
GACTACCGGGGTATCTAATCCTGTTTGCTCCCCGCACCTTCGCACCTCAGCGTCAGTCGTCTGCTGGAAACCTGCCTTCGCCATCGGTGTTCTTCCTGATATCTACAGATTTCACCCCTACACCAGGAATTCCGGTTCCCCCTCAGCGACTCCAGTCCGCCAGTTCCAAGCGCAGTTCAGGGGTTGAGCCCCTGGCTTTCACGCCTGGCTTGACAGCCCGCCTACATGCCCTTTCCGCCCAATGATTCCGAACAACGCTCGCACCTTACGTGTTACCGTGGCTGCTGGCACGGACTTAGC
+
CCCCCGGGGGGEEGGGGFGFGGGGGGGGFFFGCFGCFFEEGGGGGGGGGGGGGGGGGGGGGGFGGGGCFGGGGGGGGGGGGGGGGGFFEFFGFFFEGFGGGCGGGGGFGGGGGGDFC1:=FEGFGFFGGGGGG?EDGDDBD=5>D@83@DA>FGGFGG6=EE=:EFFG7CGFGFCEFG7>AFGGCCB>=FGAF>55>7)84@(5>4(5BA4(5A)8(:>6C.(/,.).6B3(24)/8<E8?332/):<C7739B27--,--149D:).(,...4.4)(((,-,,()).(()()./*+.).
@M02996:162:000000000-B87FG:1:1101:9969:7110 2:N:0:TAGCGCTC+TATCCTCT
GACTACCAGGGTATCTAATCCTGTTTGCTCCCCACGCTTTCGCGCCTCAGCGTCAGTTACTGTCCAGTAGATCGCCTTCGCCACTGGTGTTCTTCCTTATATCTACGCATTTCACCGCTACACCAGGAATTCCATCTACCTCTCCAGCACTCAAGAAAAACAGTTTCAAATGCAGTTTGTGAGTTAAGCCCACAGATTTCACATCTGACTTGCTCTCCCGCCTACGCGCCCTTTACAACCAGTAAATCCGGCAAACGCTTGCCACCTACGTATTACCGCGGCTGCTGGCTGGTTGTTAGC
+
CCCCCGGGGGGGCFGGGGGGGGGGGGGGGGFGGFGGGGGGGGGGGGGGGGGGGGGGGG<FGFGGGFGGGGFGGGGGGGGGGGGGGGFGGGGGGGGGGGFEBDFFGGFGGEEGGGGG8:?DGEE,@8FDFFGGFDGDGFFFGEFGG=DGFGFF88?,@,8AE?:CDFGCFDGFGFCFDGEFD>8EDGCDDDGFF>+):DFEFGCEFF7*:>ECE6A+*330C:44:>B4(=9BCB*8**?E2374375)9380(0(26.(62CE39<F::(.).4:<-,(-441(().40(((0*22/).-
@M02996:162:000000000-B87FG:1:1101:9949:7112 2:N:0:TAGCGCTC+TATCCTCT
GACTACCAGGGTATCTAATCCTGTTTGCTCCCCACGCTTTCGCGCCTCAGCGTCAGTTACTGTCCAGTAGATCGCCTTCGCCACTGGTGTTCTTCCTTATATCTACGCATTTCACCGCTACACAAGGAATTCCATCTACCTCTCCAGCACTCAAGAAAAACAGTTTCAAATGCAGTTTGTGAGTTAAGCCCACAGATTTCACATCTGACTTGCTCTCCCGCCTACGCGCCCTTTACACCCAGTAAATCCGGATAACGCTTGCCACCTCCGTATTACCGCGGCTGCTGGCACGTAGTTAGC
+
CCCCCGGGGGGGGGGGGGGGGGGGGGGGGGGGGGGGGGGGGGGGGGGGGGGGGGGGGGFGGGGGGGGGGGGGFGGGGGGGGGGGGGFGGGGGGGGGGGFGG?FGGGGGGGGGGGGGGAFDGEFDDGFGGFGGGFGFG;DEFEFGF9DGFGFFGFGE8D?FECDFGFGGGCGFGFDGFGFFGGGGGGF7DGGDFFGEBFFFFGFFFFCFEFCBEFC9@FF>@=>>D:=7>E>>FEFF*.CCBF@FF355;1:?F332/.///:84>=1(,--,44).)-(,4396?????724.0*;C.))
@M02996:162:000000000-B87FG:1:1101:11801:7116 2:N:0:TAGCGCTC+TATCCTCT
GACTACCAGGGTATCTAATCCTGTTTGCTCCCCACGCTTTCGCACCTCAGCGTCAGTTACTGTCCAGTAGACCGCCTTCGCCACTGGTGTTCTTCCTTATATCTACGCATTTCACCGCTACACAAGGAATTCCGTCTACCTCTCCCGCACTCAAGAGATACAGTTTCAAATGCAGTTTATGAGTTAAGCCCATAGATTTCACCTCTGACTTGCATCCCCGCCTACGCGCCCTTTACACCCATTAACGCCGGATAACGCTCGCCACCTACGTATTACAGCGGCTGCTGGCTCGTCGTTCGC
+
CCCCCGGGGGGGGGGGFFGGGGGGGGGGGGDDEGGGGGGGGGG@FGGGGGGGGGGGGFEGGGGGFFFFFG<EFEGGGFGGGGGGGGFGGFGGGGGGGGFGGFGGFGGGEGGGGGGGG=BCDGGF8FCFCFFFGGGDF+EFGEDFG,)F>DEF8DD,==DFFEDDGFFCG;EBGFGGFGEFG7,EFF*@8EGFFA6A*@E@EF*1:;8AEFGE@*@CEAC)=:>2:5>-6CBBC@366<FGF())1)(,260(:B<9--(--/,(183(5(.).4-<.).((-4(-383-(.30.*/1((-
@M02996:162:000000000-B87FG:1:1101:21971:7122 2:N:0:TAGCGCTC+TATCCTCT
GACTACCGGGGTATCTAATCCTGTTTGCTCCCCGCACCTTCGCACCTCAGCGTCAGTCGTCTGCTGGAAACCTGCCTTCGCCATCGGTGTTCTTCCTGATATCTACAGATTTCACCCCTACACCAGGAATTCCGGTTCCCCCTCAGCGACTCCAGTCCGCCAGTTCCAAGCGCAGTTCAGGGGTTGAGCCCCTGGCTTTCACGCCTGGCTTGACAGACCGCCTACATGCCCTTTACGCCCAATGATTCCGAACAACGCTCGCACCTTCCGTGTTACGGCGGCTGCTGGCCCGTAATTAGC
+
CCCCCGGGGGGGGGGGGFFGGGGGEGGGGGEGEGGGGGGGGGGGGGGGGGGGGGGGGGGGGGFFGGG?FGGGGGGGGGGGGFGGGGFFGGEGGFFGGGGGGFGGGGFGFGGGGGGGG=DGGFGGGGEGGGGGGGEDGGGGFFFGD8D3?GFFGGGGGGCEEE>FCFGGGCGDC97EFGFFGGGGEGFG:CGAFF9BDFFEFGFFFFFBBFD@@FCF38>6>:6?@4C5=B@FFF>>:?GGB::27>2<>:7(4B:7--(,(11;D13(,(.(.().,(-(-((,,,542(,4082;E)..
@M02996:162:000000000-B87FG:1:1101:4008:7124 2:N:0:TAGCGCTC+TATCCTCT
GACTACCGGGGTATCTAATCCCTTTCGCTACCCCGGCCTTCGTACCTCAGCGTCAGTGAATGTCCAGGAACCCGCCTTCGCCACGAGTCTTCTTCTTGATATCTACGCATTTCACTGCTACACCAAGAATTCCGGTTCCCCCTCCATCACTCCAGCCGCACAGTATCACGCGCACTCCAGGGGTTGAGCCCCTGCCTTTCACGCGCGACTTATGCGGCAGCCTACGTACCCTTTACGCCCAGTGATTCCGAACAACGCTTGAGACCTCTGTATTACCGCGGCTGCTGGCACCGAGTTTGC
+
CCCCCGGGGGGGFGGGGGGGGGGGGGGGGFEFGGGGGGGGGGGGGGGGGGGGGGGGGGFGGGGGGGGGGGGGDGGGGGGGG=CGGDFFFDEFGGGGGGGGGFGGGFFGG>FGGGGGG>FFGFFFG,FEGGGGGGGGGGGGGAFGGFDFFGFFGGGGGGGDGG8@FFF7FEGEGFGEFGFFDEEECGFGFGGDFFFDECFFEGFF08(69BDFC4>=9BD9C44:?FF?<;<8D7AA::EE(:??7:<>G?50;58F-----*..*-20446<4<24)4-,44,4208,28<(0)22;<<)
@M02996:162:000000000-B87FG:1:1101:4027:7127 2:N:0:TAGCGCTC+TATCCTCT
GACTACCGGGGTATCTAATCCCTTTCGCTACCCCGGCCTTCGTACCTCAGCGTCAGTGAATGTCCAGGAACCCGCCTTCGCCACGAGTCTTCTTCTTGATATCTACGCATTTCACTGCTACACCAAGAATTCCGGTTCCCCCTCCATCACTCCAGCCGCACAGTATCACGCGCACTCCAGGGGTTGAGCCCCTGCCTTTCACGCGCGACTTATGCGGCAGCCTACGTACCCTTTACGCCCAGTGATTCCGAACAACGCTTGAAACCTCTGTATTACCGCGGCTGCTGGCACAGAGTTTGC
+
CCCCCGGGGGGGGGGGGGGGGGGGGGGGGFEEFGEGGGGGGFGGGDFGFFGGGGGGGFGGGGGGFCGFGGGGGGGGGGGFGGGGG>EGGFEGGGGFGGGGGFGFGGGGGDDGGGGFG>DFFGFFGGGDFDFGFEGGCGGC==EGGGEFFGFFGGGFGGGEGEFGGFG:FCFFEEGGFFBAFDCEEDBFF6:>FFGFFFFFFGFD@AB>BBGF<4982<<(2427?4:)4>>2C:AB?BDG??>7*6.5D>)21.4D,--,,*).24<2)..-4)624:4-(-4(34).-()(./<0<5>4
@M02996:162:000000000-B87FG:1:1101:9962:7128 2:N:0:TAGCGCTC+TATCCTCT
GACTACCAGGGTATCTAATCCTGTTTGCTCCCCACGCTTTCGCGCCTCAGCGTCAGTTACTGTCCAGTAGATCGCCTTCGCCACTGGTGTTCTTCCTTATATCTACGCATTTCACCGCTACACAAGGAATTCCATCTACCTCTCCAGCACTCAAGAAAAACAGTTTCAAATGCAGTTTGTGAGTTAAGCCCACAGATTTCACATCTGACTTGCTCTCCCGCCTACGCGCCCTTTACCCCCAGTCAATCCGGATACCTCTTGCCACCTACGTATTCCCTCGGCTGCTGGCACGGAGTTAGC
+
CCCCCGGGGGGGFGGGGGGGGGGGGGGGGGFFGGGGGGGGGGGEGGGGFGGGGGGGGGAFGFGGGFFGGG@FFFGGGGGGGGGGGGGGGGGGGGGGGGGGGFGGGGGGGGGGGEGGD:@DGGGFF<FGE:FGGDFDFDDDFDFGGE<FFGFFGGG,8,,=BFD<DEGGFFGFGFDFFF*9=>8EGFEGDDD)@?CEACFE7=7CCFAAAFF>=+0+:AFAE@>AF>A:5C5(87**..@C>0=)63.9>(),6:3;)//))243C0,=;(..)3)))),(,(4((2351:2-))*22.))
@M02996:162:000000000-B87FG:1:1101:11788:7128 2:N:0:TAGCGCTC+TATCCTCT
GACTACCAGGGTATCTAATCCTGTTTGCTCCCCACGCTTTCGCGCCTCAGCGTCAGTTACTGTCCAGTAGACCGCCTTCGCCACTGGTGTTCCTCCTTATATCTACGCATTTCACCGCTACACAAGGAATTCCGTCTACCTCTCCAGCACTCAAGAGATACAGTTTCAAATGCAGTTTATGAGTTAAGCCCATAGATTTCACATCTGACTTGCATCCCCGCCTACGCGCCCTTTACACCCAGTAAATCCGGATAACGCTCGCCACCTACGTATTACCGCGGCTGCACGCACGTGGTTCGC
+
CCCCCGGGGGGGGGGGGGGGGGGGGGGGGGFEFFGGGGGGGGGGGGGGGGGGGGGGGFFGGGGGGGGGGGAFGGGGGGGGGGGGGGGGGGGG;FFFGGGGGFGGGGGGGGGGGGGGG@DGGFG?7EFGFGGGGGGGG=EEGDFGGE<GFGFFGGDFD,@@DD>CFFGGGCFFGFFGFGCFGFEFFGD?AFGFFFGFEGFFFF@EFFECEFGCEAEFEFG=GBDDFFA@@C=><:4CEFGG2?EF7C5<C;8;D>79,./6(99:DB((.4,..34<-(,-4492<((-4-74.)/28)-,
@M02996:162:000000000-B87FG:1:1101:9942:7133 2:N:0:TAGCGCTC+TATCCTCT
GACTACCAGGGTATCTAATCCTGTTTGCTCCCCACGCTTTCGCGCCTCAGCGTCAGTTACTGTCCAGTAGATCGCCTTCGCCACTGGTGTTCTTCCTTATATCTACGCATTTCACCGCTACACAAGGAATTCCATCTACCTCTCCAGCACTCAAGAAAAACAGTTTCAAATGCAGTTTGTGAGTTAAGCCCACAGAGTTCACATCTGACTTGCTCTCCCGCCTACGCGCCCTTTACACCCAGTAAATCCGGATAACGCTTGCCCCCTACGTATTACCGCGTCTGCTGGCACGTCGTTAGC
+
CCCCCGGGGGGFFGGGGGGGGGGEAGGGGGCDCCFGGGGFGGGEGGGGFGGGGGGGGFEGGGGGGFGGGGEEGGGGGGGGGGGGGGCFDGEGGGFFFGCFGBAFGGCF6CFFGGFGG:@CD9B==<:FGGGDFFFF?FGGGDBGF>:FFGFFGDFF,@?FGGDCEEFFGDFFGFDCFGFFD;DDFGF7==FDEE7=)@E@CC<;5;E*>FGFFFA<>C*1*):@@>A)(==29)*180<C=7=F@?<C63)/().2/./(/26):1(,44,..5<)4(--,-2426)(-(580)*2;4,-
@M02996:162:000000000-B87FG:1:1101:18206:7135 2:N:0:TAGCGCTC+TATCCTCT
GACTACTCGGGTATCTAATCCTGTTTGCTCCCCACGCTTTCGCGCCTCAGCGTCAGTTACTGTCCAGTAGACCGCCTTCGCCACTGGTGTTCTTCCTTATATCTACGCATTTCACCGCTACACAAGGAATTCCGTCTACCTCTCCAGCACTCAAGAAGAACAGTTTCAAATGCAGTTCATGGGTTAAGCCCATGGATTTCACATCTGACTTGCTCTCCCGCCTACGCGCCCTTTACACCCAGTAAATCCGGATAACGCTTGCCACCTACGTTTTACCGCGGCTGCTGGCACGTAGTTAGC
+
CCCCCGGGGGGGGGGGGGGGGGGGGGGGGGFFEGGGGGGGGGGGGGGGGGGGGGGGGGAFGGGGGGGGGG9FGGGGGGGGGGGGGGFFEEEGGGGGGGGGG+EGGGGGGGGGGGGGG>@DGFG9DDFFGGGGGGGFGFGGGFFGGADGFGFEC>D9FCFFGGDDGFGGGFGFGFGGFGFFGFDGGGEGEGG<5A68ACFFFGFFE@AEFFG@EA*?@A;5;><>>)8(8C@@GFFFFFGGF(4>FE)9;:8(6542/./--9:>GFBB?8.((4)<70443499?F>(-4??0)*;<6)6
@M02996:162:000000000-B87FG:1:1101:11805:7137 2:N:0:TAGCGCTC+TATCCTCT
GACTACCAGGGTATCTAATCCTGTTTGCTCCCCACGCTTTCGCGCCTCAGCGTCAGTTACTGTCCAGTAGACCGCCTTCGCCACTGGTGTTCCTCCTTATATCTACGCATTTCACCGCTACACCAGGAATTCCGTCTACCTCTCCCGCACTCAAGATATCCAGTTTCAAATGCAGTTTATGAGTTAAGCCCATAGATTTCACATCTGACTTGCATCCCCGCCTACGCTCCCTTTACGCCCAGTCAATCCGTATAACGCTCGCCCCCTCCGTCTTACCGCGGCTGCTGGCACGTAGTTAGC
+
CCCCCG@,EEGGFGGGGEFFFGGGGGGGGGGGGGGGGGGGGCGGGGGECGGGGGGGGG,EA,EF<CFCFGCBFGGGGGGGGFGCDFGGFGGGGGF=FCBF4?FGGGFCEGEGGGGG>=B6CFG?F4@FFFFGG,EDG>EGGFFGG>)C@GDF,@DA,,=@@A8FGFG@+6,?DB?FFG*1,3,@CFFCAGF@CFCC7CFFFGFEF;=<AFFE@5@87AF)=0::B5>((=9:F@CE26FE/4;);)6.93)(6;);/./,,99(99>(43,(.345,41--4-4:7:0::??))22<))-
@M02996:162:000000000-B87FG:1:1101:7508:7140 2:N:0:TAGCGCTC+TATCCTCT
GACTACTCGGGTATCTAATCCTGTTTGCTCCCCACGCTTTCGTACCTCAGTGTCAGTTACAGTCCAGAAAGTCGCCTTCGCCACTGGTGTTCCTCCTAATATCTACGCATTTCACCGCTACACTAGGAGTTCCACTTTCCCCTCCTGCACTCAAGCCACGCAGTTCGAAAGGCTCGCCGGAGTTAAGCCCCGGGCTTTCACCTCTCGCTTACGCAGCCACCTACGTACTCTTTACGCCCCATAATTCCGGATAACGCTCGCCCCCTACGTTGTACCGCCGCTGCTGGCACTGAGTTACCC
+
CCCCCGGGGG@FFGGGGGFGGGGGGGGGGGFG@FGGGGGGGGGGGGGGGGCFGFGGFGGGGGGGGGGGGGGGGFFFEEEEEGEGGGFGFEFGGGFGGGGFFFG8FGGGGGGGGGGGG=BDGGFGGGDEFGFGGGGFFFCD+8DGGFD@6FFFGFDFGGGGGGBFCFGGGGGFGFFDEG>BB64;BFFGFGGFBED=B@F49A>B.6>DDFDEBF=69FC:75/;1636,2)9:?C1;9F*4?1)9AA479043=8*((--(1:4C(4:?3((-..6,((-((21.).048(5*)03+)6(
@M02996:162:000000000-B87FG:1:1101:24938:7172 2:N:0:TAGCGCTC+TATCCTCT
GACTACCCGGGTATCTAATCCTGTTTGCTACCCGCACTTTCGAGCATGAGCGTCGATAAGTCCCCAGCAAGCTGCCTTCGCCATCGGTGTTCTTCCTGATCTCTACGCATTCCACCGCTACACCAGGAATTCCGCTTGCCCCTGAACTATCCAAGAGAAACAGTCCAGTCTGCAGGTCCGGGGTTGGGCCCCGGTATTGTACAGACTGCTTGCATCTCCGCCTGCGCTCCCTTTACGCCCAGTGATTCCGAACAACGCTTGGCACCTCTGTATTACCACCGCTGCTGGCCCCGGGTTGGC
+
CCCCCGGGGGGGGGGGGGGGGGGGGGGGGGGGGGGGGGGGGGGGGGGGGGGGGGGEGGGGGGGGGGGGGGGGGGGGGGGGGGGGGGFFGFGGGGGGGGGGGFGGGGGGGGEEGFGGG=5=@CFFGGGGGGGGGGGGGGFFFDFCDFBFFDFDFGGFGDFGGGFFFFDGFFCFGFGGFGF?GGGEDG>CBAEFFB9@FGFE@E?C*0..:F7E=*7F<@F>C<67@,:(6E;;DF<A??EE:08<16<6CB7:>B19---((*(,223?25-.64.:9)),-7(((),44,(())*22(((
@M02996:162:000000000-B87FG:1:1101:3313:7207 2:N:0:TAGCGCTC+TATCCTCT
GACTACCAGGGTATCTAATCCTGTTTGCTACCCATGCTTTCGTGCCTCAGCGTCAGTTAGAGCCCAGTAAGCCGCCTTCGCCACTGGTGTTCCTCCGAATATCTACGCATTTCACCGCTACACTCGGAATTCCGCTTACCTCTACTCCACTCAAGAACTACAGTTTTGGATGCAGTTCCAAGGTTAAGCCTTGGCATTTCACATCCAACTTGCAGTCCCGCCTGCGACCCCTTTACACCCAGTAAATCCGTACAACGCTTGCCGCCTACGTATTACCGCGGCTGTGGGACGGTGTTGAGC
+
CCCCCGFGGGGGGGGGGFFGGGGFGGGGGGCCEGGGGGGGGGGGGFFGGGGGGGGGDFDGFGGFGGGGGGGGFFEFGGGGGG?CFFFFGGG9DEEGGGGG,CDFGEDCEGDFFFGD,:?CDEF88FEEG:EB9FECDEFGGFFGGF)A3AF)>E?FGFGGGFD@8;CGGFGFGFGEFF7+@EFE=9>FFGGFFFCEEAFEFC=E5ACF59FE;C*+:03:4)))--):2=9=F=*1/78:((()39<CF3.6;)9*(.//,24(1-<40((,5.)..8(46(--(((,,((-8)12*)(.
@M02996:162:000000000-B87FG:1:1101:3189:7208 2:N:0:TAGCGCTC+TATCCTCT
GACTACTCGGGTATCTAATCCTGTTTGATCCCCACGCTTTCGTGCATGAGCGTCAGTGCAGGTACGGCAAGCTGCCTTCGCTATCGGAGTTCTGCAGCATATCTACGCATTTCACCGCTACACACTGCATTCCGCCTGCCTTCACCGCACTCAAGACCAACAGTATCAACGGCACTGCCGGGGTTGAGCCCCGACATTTCACCGCTGACTTACCGGCCCGCCTTCTCCCCCTTTAAACCCAATAACTCCGGATAACGCCCTCACCCTCCGTATTACCGCCGCTGCTGGCACGGCGTTAGC
+
CCCCCGGEGGGGGGFGGGGGGGGGGGGGGGGGGGGGGGGGGFGGGGGGFGGGGGGGDFGGGGGGGGGGDGCFF?DGGADDECCGD>F?FFEFGFCFEFFE;FGDFFGGGGFGGGGF+:9=CCFGGFEFGGGGG,8CD+=DD;?+A48>5@?D@@=EFGGGGDDD8++@EG?5@AGG*=@?GEDC:75;:CCA*5):(78?5C=25549@FGCFF;.289(2./,))--.A329):.<4A;<?(29))6<2)8(.)2--(-(1((*4(-86-(,(.))((((-420)).-(.4)):2/48<
@M02996:162:000000000-B87FG:1:1101:28264:7214 2:N:0:TAGCGCTC+TATCCTCT
GACTACCCGGGTATCTAATCCTGTTTGCTCCCCGCACCTTCGCACCTCAGCGTCAGTCATCTGCTTGCAACCTGCCTTCGCCATTGGTATTCTTCCTGATATCTACAGATTTCACCCCTACACCAGGAATTCTGATTGCACCTCAGTAACTCAAGTCCTGCAGTTCTCAACGCAGTCCAGGGGTTAAGCCCCTGCCTTTCACACCAAGCTTGCAAGACCGCCTACATGCCCTTTACGCCCAATAATTCCGAACAACGCTCGCAACTTCCGTGTTACCTCGGCTGCTGGCACGTAATTAGC
+
CCCCCGGGGGGGGGGGGGGGGGGGGGGGGGGGGGGGGGGGGGGGGGGGGGGGGGGGGGGGGGGGGFGGGGGGGGGGGGGGGGGGFEFGCEFGGGGGGGGGGFGGGGGFDGFFGGGGG=FGGGFGGGGGGGGGGGGGGGFEGDFGGGFFFGFEFGGGGGFCFFDCEFFGGGGFGFGGFGD56>EEEFFGFCGDFFGFEDFFFGFFFF@CFFGFFFFFDFGA:>:@FBE*7?>>FFFFDFGED@83A?FFF8:;7)6>..//-961544))45-:<.59).-1:?FB?::::?B:5*23).2
@M02996:162:000000000-B87FG:1:1101:3329:7215 2:N:0:TAGCGCTC+TATCCTCT
GACTACCAGGGTATCTAATCCTGTTTGCTACCCATGCTTTCGTGCCTCAGCGTCAGTTAGAGCCCAGTAAGCCGCCTTCGCCACTGGTGTTCCTCCGAATATCTACGCATTTCACCGCTACACTCGGAATTCCGCTTACCTCTACTCCACTCAAGAACTACAGTTTTGGATGCAGTTCCAAGGTTAAGCCTTGGCATTTCCCATCCAACTTGCAGTCCCGCCTTCGCACCCTTTACACCCAGTAAATCCGGACAACGCTTGCCACCTACGTATTACCGCGGCTTCTGGTACGTTGTTAGC
+
CCCCCGGGGGGGGGGGGGGGGGGGGGGGGGGGFGGGGGGGGFGGGGGGFGGGGGGGGGGGGGGGGGGGGGGGGGGGGEGGGDFEGGAFFGEGGGGGGGEGGFGGGGGGGGGFFFGGG=<CCEB=FGEEGGGGGGGGGGFEDDF?GE5FFGFD8@FGGGGGG,:FCBFCDDC?CF8FFFFFGGDEFDEGFGGFFFGFEFF7*,:ADF@@CFG@EFEFFF7)9/-)1)74>EF=C=6C*0C*-27;+<<<;22;@B6F.,///C;4C;8::8.,.,6<>(1((-4(())-).6())22/)::
@M02996:162:000000000-B87FG:1:1101:14702:7217 2:N:0:TAGCGCTC+TATCCTCT
GACTACAGGGGTATCTAATCCTGTTTGCTCCCCACGCTTTCGAGCCTCAGCGTCAGTGATCGTCCAGTAAGCCGCCTTCGCCACTGGTGTTCCTCCTAATATCTACGCATTTCACCGCTACACTAGGAATTCCACTTACCCCTCCGACACTCTAGCTTGACAGTTTCCAATGCAGTCCAGGGGTTGAGCCCCTGCCTTTCACATCAGACTTGCCATGCCGCCTACGCTCCCTTTACACCCAGTAAATCCGGATAACGCTTGCCCCCTACGTATTACCGCGGCTGCTGGCACGTATTTAGC
+
CCCCCGGGGGGGGGGGGGFGGGGGGGGGGGGGGGGGGGGGGGGGGGGGGGGGGGGGGDEGGGGGGFGGGGGGGGGGGGGGGGGFGGFFFFGGGGGGGAFFFFGGGGGGEGGGGGGGG@EGGEFG8EFGGGGGGGGGG=FFGDFGGC)@AD?DFGFGGG=EFGDBEFGGG9DFGFGGFGFFGEEGGGFG=CGAF>GFEFFFFG<EE96=BFFEFFFF=AD9E@@D=(>=@GF1C@FECEGED6@)377CF:)(/)/9/----7(.7(46<?.).46:<,,(,(((42:0<0867):C<.6<
@M02996:162:000000000-B87FG:1:1101:24185:7221 2:N:0:TAGCGCTC+TATCCTCT
GACTACTCGGGTATCTAATCCTGTTTGATACCCATGCTTTCGTGCCTGAGCGTCAGAAGATCTCTGGACAGCTGCCTTCGCAATCGGTGTTCTGTGACATATCTAAGCATTTCACCGCTACACATCACATTCCGCCATCCTCGACATCTCTCAAGGGGACCAGTATCAATGGCAGTTTTCATGTTGAGCATGAAAATTTCACCGCTGACTTAATCCTCCGCCTGCGCACCCTTTAAACCCAATAAATCCGGATAACGCTCGGGTCCTCCGTATTACCGCGGCTGCTGGCACGGGGTTGGC
+
CCCCCGGGGGGGGGGGGGGGGGGGGGGGGFFGGGGGGGGGGGGGGGGGGGGGGEGGGGGGFGFGGGGGGGGGGGGGGGGGGGGGGGGEGCFGGGGGGGGGGFGGGGGGGGGFFGGGG>>=CFF?@FFGGGGGGGGGGGGGGDEGGEDEFGFDGGFFEGGGGCB?FFF:DCEFFFC,<=9D;E2@FGFGFE=DBFFDDFFFFGFDABBFFFGEC>76;;?:;>>=>@A:=EDFFBEF47<ED=(6?4CEC::;33;;,.,/4:18C7B9(4-.38).)-,,,4996))5((5:5)*2:(((
@M02996:162:000000000-B87FG:1:1101:3314:7226 2:N:0:TAGCGCTC+TATCCTCT
GACTACCAGGGTATCTAATCCTGTTTGCTACCCATGCTTTCGTGCCTCAGCGTCAGTTAGAGCCCAGTAAGCCGCCTTCGCCACTGGTGTTCCTCCGAATATCTACGCATTTCACCGCTACACTCGGAATTCCGCTTACCTCTACTCCACTCAAGAACTACAGTTTTGGATGCAGTTCCAAGGTTAAGCCTGTGCATTTCACATCCAACTTGCATTCCCGCCTGCGCACCCTTTACACCCAGTAAATCCGGACAACGCTTGCCACCTCGGTATTCACGCGGCTTCTTGCACTGAGGTGGC
+
CCCCCGFEFGGFFGGGGGGGGGGGCFGGGFDEEFGGGFFFGGGGGGGGGFGGGG7FFGGGGGGFGGGGGGGGGGGGGGGGGGGGGGGGGFGEDFFFGEFGGFGGGGGGEEEGGGFEG>9@8DFFFGGFGGGGGGC6?CFGG8DFC@DF96;DEFC,@FFAFF8B==DGG8=DFFGGFGDFDGGGFGEGBFG80:CEEGFFEF@<8*0:@CGFFA*+;<;1404>:)4>9E598>:EC3<:2(0;8@3<9:B(2>(;(,,((95;C(30((-48>64)44109(,,)))-)))0*2*3(41
@M02996:162:000000000-B87FG:1:1101:3197:7227 2:N:0:TATCGCTC+TATCCTCT
GACTACTCGGGTATCTAATCCTGTTTGATCCCCACGCTTTCGTGCATTAGCGTCAGTTCAGGTACGGCAAGCTGCCTTCGCTATCGGAGTTCTTCAGCATATCTACGCATTTCACCGCTACACACTGCATTCCACCTTCCTTAACCGCACTCAAGACCAACAGTATCAACGGCACTGCCTGGTTTGACCCCACACCTTTCCCCGCTACCTTACCCTCCCCCCTGCGTCCCCTTACAACCCAATCAATCCGGCTAACGCTCGCATCCTCGATATTACGGCGGCGGTGGGCCGCGATTTACC
+
CCCCCGGGGGGGGGGGGGGGGGGGGGGFFFEGGEF@FGGGGGFGGGG,CEEGGGGGGC,,<;6;CFFGEGGDDEGGGGGGG,@FFGGEEGGFE<C,,CFFGFGGAEFGGDCCGGGGG=AGDEF8>8FD??EGG,EDD,@>B*++66:E5C?D?@+,6@==>D5<,=EGGGCEGE>6F68*@E,@@:*+:9E)**0)3@+*.,<49*)(09@B(?(*-2/(4((6:9(.6B=D4)/47EEE<((./84:*()(-7.9(((-4C6,148.((.(,..6(((,(,-,(,4-:8;008*/8:--
@M02996:162:000000000-B87FG:1:1101:10765:7272 2:N:0:TAGCGCTC+TATCCTCT
GACTACCAGGGTATCTAATCCTGTTTGCTCCCCACGCTTTCGAGCCTCAACGTCAGTTACAGTCTAGTAAGCCGCCTTCGCCACTGGTGTTCCTCCTAATATCTACGCATTTCACCGCTACACTAGGAATTCCGCTTACCTCTCCTGCACTCTAGCTAAACAGTTTCCAAAGCAGTTCCGGGGTTGAGCCCCGGGATTTCACTTCAGACTTGCTTTGCCGTCTACGCTCCCTTTACCCCCAGTAAATCCGGATAACGCTTGCTCCTTACGTATTACCGCGGCTGCTGGCACGTATTTACC
+
CCCCCGGGGGGGGGGGGGGGGGGGGGGGGGGGGGGGGGGGGGGGGGGGGGGGGGGEGGGGFGGFCFFGGGGGFGGGGGGGGGGGGGGFGGGGGFFGGFFFEFGGGGGGEEFGGGGGG=@DD=FG=FFGGEGGGGGGGDFEFDFGF9DGFGDEDEFGGGCGGFDFGFGGG9,;DF6EDGFFGEEGGGEG@FGFFEGAAFFF?C?*>=/:>AF:EFEA:=:0462>E=@8=ED8FECF33FE((69A?ECC10(6>@F----,1).9(.-(82,6:64)(47(9;632>0444(0)<<:)))
@M02996:162:000000000-B87FG:1:1101:7003:7277 2:N:0:TAGCGCTC+TATCCTCT
GACTACAGGGGTATCTAATCCTGTTTGCTACCCGCACTTTCGAGCATGAGCGTCGATAAGTCCCCAGCAAGCTGCCTTCGCCATCGGTGTTCTTCCTGATCTCTACGCATTCCACCGCTACACCAGGAATTCCGCTTGCCCCTGAACTATCCAAGAGAAACAGTCCAGTCTGCAGGTCCGGGGTTGGGCCCCGGTATTGTACAGCCTGCTTGCATCTCCGCCTGCGCTCCCTTTACGCCCAGTGATTCCGAACAACGCTTGCACCCCTCGTATTACCGCGGCTGCTGGCACGAAGTTTGC
+
CCCCCFFFGGGFDGGGGGGGGGGFGGGGGFFFAFGGGGGGGGGGGGGGGGGGGGGDFFGGGGGGFGGGGGGGGGGGGGGGGGGGGGFGGGGGGGGGGGFEFDGGFGGGGGGGGGGGG>DGDEFGGGGGGGGGFGGGGGGEGDFGG8DF5D=:EFDGGGGGGGD=DDGGGGFFFFG8?FCEE>@CGGFGFGG9>EC=BFFFCFC4):>DDFCB=*1:;=C9A1662(,(,:?@>@EFD<CC?F2)*6)6:4)46>7D(,,--/).2,(3((4(3()6)(-(((33:0)43(),.)**+-6.
@M02996:162:000000000-B87FG:1:1101:20732:7286 2:N:0:TAGCGCTC+TATCCTCT
GACTACTCGGGTATCTAATCCTGTTTGCTACCCACACTTTCGAACCTCAGCGTCAGTTAGAGCCCAGCAGGCCGCCTTCGCCACTGGTGTTCCTCCCAATATCTACGCATTTCACCGCTACACTGGGAATTCCGCCTGCCTCTACTCCACTCAAGAGACACAGTTTTGAACGCAGTTACCGGTTGAGCCGATAAATTTAACATTCAACTTGCGTCCCCGCCTACGCTCCCTTTACACCCAGTAATTCCGGACAACGCTTGCCACCTACGTATTACCGCGGCCGCTGGGCCGTTGTTAGAC
+
CCCCCGGGGGGGGGGGGGGGGGGGGGGGGFFGGGGGGGGGGGGGGGGGGGGGGGGGGGEE<EGDGFGGGGFFGGGGGGGGGGGGGGGGGGGGGFFFGEGGGFGGGGGGGGGGGFGGG>BGDEFGGFGFGFGGG?EGGGGGGFFGDCDGFGFFCE6F?8D8DFDCFD?,?>FF>5DGFCEFGDE>FCEFDG5>>E8EEGA<AFAFEBEEEF=A9?5?>F:5C5/3;911:C1)93;C<;C*:@3CA6CCD6)1;)(/-,-,4C9<F(7423,-5---((-(-,(,-(4((-29)81;+-).
@M02996:162:000000000-B87FG:1:1101:8351:7293 2:N:0:TAGCGCTC+TATCCTCT
GACTACCGGGGTATCTAATCCTGTTTGCTCCCCACGCTTTCGAGCCTCAACGTCAGTTATCGTCCAGTGAGCCGCCTTCGCCACCGGTGTTCCTCCCAATATCTACGCATTTCACCGCTACACTGGGAATTCCACTCACCTCTCCGACACTCTAGCAATACAGTTTCCAAAGCAGTTCCGCAGTTAAGCCGCGGGCTTTCACTTCAGACTTGCATCGCCGTCTACGCTCCCTTTACACCCGGTAAATCCGGATAACGCTTGCCCCCTCCGTATTACCGCGGCTACTGGCCAGTCGTTAGG
+
CCCCCGGGGGGGFGGGGGGGGGGGFFFFGGFGEGGGGGGGGGGGGGGGGGGGCFGGGGGGGGGGGGGGGGGGGGGGGGGGGGGGGGDGGGGGGGGGGDFCGFGGGGGGGGGGGGGG789DDEFGGFG?F@EGGGGCFCFF68?FGEFGFD9DDF7FGGGGCC:@<?GGGGEAEAGGFGE>EGEEFFEGEGGA*:DB@FF<?C3;3+)1=FGE3A3A?>C9:4(/916:6C?1:7<AAA?C((-45>):2-.-43<7((---/,)14(-4(-((()6<?1323((.,53(((()1221(,(
@M02996:162:000000000-B87FG:1:1101:8370:7295 2:N:0:TAGCGCTC+TATCCTCT
GACTACCGGGGTATCTAATCCTGTTTGCTCCCCACGCTTTCGAGCCTCAACGTCAGTTATCGTCCAGTGAGCCGCCTTCGCCACCGGTGTTCCTCCCAATATCTACGCATTTCACCGCTACACTGGGAATTCCACTCACCTCTCCGACACTCTAGCAATACAGTTTCCAAAGCAGTTCCGCAGTTAAGCCGCGGGCTTTCACTTCAGACTTTCATCGCCGTCTACGCTCCCTTTACACCCATTAAATCCGGATAACGCTTGCCCCCTACGTATTACCTCGGCTGCCGGCACGTATTTACC
+
CCCCCGGGGGGGGGGGGFGGGGGGGGGGGGGGFGGGGGGGGGGGGGGGGGGGGGGGGGGGGGGGGGGGGGGGGGGGGGGGGGGGGGFFGEGFGFGFGFGFGFGFGGGGGGGGGGGGE@ADGFEFGGGFEEGGGGGGGDFGGDDGG8>GFGDD@@FG9AE,@E><CFGFCC99FFDGFGFFG>EEGGF8CGEFEFC=@FFFECCEFAEFFF7)7+9C;:C,=./:<(442C?BG?4<AAFC:()-1.460(.,2>46(---4C:?CBB?:4.).4)))))-(,((((((-(410)++<6).
@M02996:162:000000000-B87FG:1:1101:12704:7298 2:N:0:TAGCGCTC+TATCCTCT
GACTACACGGGTATCTAATCCTGTTTGCTCCCCACGCTTTCGCGCCTCAGCGTCAGTTACTGTCCAGTAGACCGCCTTCGCCACTGGTGTTCTTCCTTATATCTACGCATTTCACCGCTACACAAGGAATTCCGTCTACCTCTCCAGCACTCAAGAGATACAGTTTCAAATGCAGTTCATGAGTTGAGCCCATGGATTTCACATCTGACTTGCATCCCCGCCTACGCGCCCTTTCCACCCAGTAAATCCGGATAACGCTCGCCCCCTACGTATTACCGCGGCTGCTGGCACGTAGTTAGC
+
CCCCCGGGGGGGGGGGGGGGGGGGGGGGGGFGGGGGGGGGGGGGGGGGGGGGGGGGGGEGGGGGGGGGGGFFGGGGGGGGGGGGGGGFGFGGGGGGGGGGGFGGGGGGGGGGGGGGGAFGGEG,@EGGGFGGGEFDG=DFGFFGGEDGFGFFDDFCC8EFGEDCFFGGGAFFGFGGFGFFGACFGFA:@GGFFFFFFGFFEFFFFA7EEAG@F*;ABFF@G>>DB:B6=E@>F8)7)7FD<(=3F<?9C4:(/07;/.---1447;B0<4.)-56))4,(-4>93))(((43002:949A
@M02996:162:000000000-B87FG:1:1101:22455:7306 2:N:0:TAGCGCTC+TATCCTCT
GACTACAAGGGTATCTAATCCTGTTTGCTCCCCGCACCTTCGCACCTCAGCGTCAGTCATCTGCTGGTAACCTGCCTTCGCCATTGGTATTCTTCCAGATATCTACAGATTTCACCCCTACACCTGGAATTCTGATTGCCCCTCAGTGACTCTAGTTATGCAGTTCTCAACGCAGTTCCGGAGTTGAGCTCCGGAATTTCACACCAAGCTTGCAACACCGCCTACATGCCCTTTACGCCCAATCATTCCGAACAACGCTCGCAAATTACGTTTTACCGCTGCTGCTGGCACTTAATTAGC
+
CCCCCGGGGGGGGGGGGGGGGGGGGGGGGGDGEGGGGGGGGGGGGGGGGGGGGGGGGGDGGGFGGGGGGGGGGGGGGGGGGGGGGGFGCFGGGEFFAFGGGFGGFGG?FCFGGGGGGAFFDFGGGFGGGGFFGFFDF>FEGDFGF8EAFFBDEEFFFEGGGGDCFFGGGCGFDFDGFGFEGCEEFG>FDFGF>E+:CFFFECEEDC=CCFD@C*;*:@D9?::@B)**:D@@GF=CDDGGD25(;?EE@1:0;3(*,./67D>())64:(.,4368),((--50>B??0()(98+<<64:
@M02996:162:000000000-B87FG:1:1101:25657:7309 2:N:0:TAGCGCTC+TATCCTCT
GACTACAGGGGTATCTAATCCCTTTCGCTACCCCGGCCTTCGTACCTCAGCGTCAGTGAATGTCCAGGAACCCGCCTTCGCCACGAGTCTTCTTCTTGATATCTACGCATTTCACTGCTACACCAAGAATTCCGGTTCCCCCTCCATCACTCCAGCCGCACAGTATCACGCGCACTCCAGGGGTTGAGCCCCTGCCTTTCACGCGCGACTTATGCGGCAGCCTACGTACCCTTTCCGCCCAGTTTTTCCGAACAACGCCTGAGACCTCTGTACTACCGCGGCTGCTTGCCCGGGGTTTGC
+
CCCCCGFGGG@FCFFGCGGGCFFFGEFGGFGGGF:FEGGGGGEGFGGGGGGCFECBEFGEGGGGGGFGGGGGEGEG@FGGGFDGG6>?FEFGGFGEGGDGG?FFGGGDGEGGFGG9E046=CBEF<FG@EFGDGECGED=D5ADG8DADGF5FGC,D+==CED>EFFG@+83+:C>6DE>8:EEGGB9B?FDF>657=FCCC@B55(,4>595+92,8)(*..).-4,4:<?<2:96:E:1(.)/-(,*-)39)01(-(.(2()*-)4.)-)).).,((((,,(-)44(()-.)121(()
@M02996:162:000000000-B87FG:1:1101:27787:7310 2:N:0:TAGCGCTC+TATCCTCT
GACTACAAGGGTATCTAATCCTGTTTGATCCCCACGCTTTCGTGCCTCAGCGTCAATTACTGCTTCGTGAGATGCCTTCGCAATCGGTGTTCTGAGTAATATCTATGCATTTCACCGCTACACTACTCATTCCTCCCACGGCAACAGTATTCCAGCACTACAGTATCAAAGGCAGTTCCCGGGTTGAGCCCGGGTATTTCACCCCTGACTTGCAGCACAGCCTACGCACCCTTTAAACCCAATGAATCCGGATAACGCTTGCACCCTCCGTATTACCGCGGCTGCTGGACCGGGGTTAGC
+
CCCCCGGGGGGGGGGGGGGGGGGFGGGGGGGGGGGGGGGGGGGGGGGGGGGGGGGGGGGGGGGGGGGGGDGAFFGGGGGGGG>EFGFCFEEEGGFGGDEFGFGGGGGGGGGGGGFGGAEDDDGGGGGGGGGGGGGGGGFCD8?DG8DGFGFEAEDFGGDGGGFFGEFGGGGFGFGGFGFFGGGGGGFGFGGBFFDAFFACEGFFA5=5CFC@FFFFFF>:9BBE46==BG@28E=843CEF0=EF;66;:.(,:76/.,,/2/)*-4::>-(426<BF(,-,(412)((.4-))*2/(.-
@M02996:162:000000000-B87FG:1:1101:17495:7313 2:N:0:TAGCGCTC+TATCCTCT
GACTACCAGGGTATCTAATCCTGTTTGATCCCCACGCTTTCGTGCCTCAGCGTCAATAACGGATTCGTGAGATGCCTTCGCAATCGGTGTTCTGTGTGATATCTATGCATTTCACCGCTACACCACACATTCCTCCCACGGCATCCGCATTCAAGACAACCAGTATCAATGGCAGCTCCCCGGTTGAGCCGGGACCTTTCACCACTGACTTAATCATCCGCCTACGCACCCTTTAAACCCAATAAATCCGGATAACGCTTGCATCCTCCGTTTTACCTCGGCTGCTGGCACGGGGTTAGC
+
CCCCCGGGGGGGGGGGGGGGGGGGGGGGGGGGGGGGGGGGGGGGGGGGGGGGGGGGG<EFGG,CFGGGGGGGGGGGGGGGGGGGGFFFGEGGFGGGGGGGGFGGGGGGGGGGGGGGGA@CDGFGFGGGGGGGGGGGGEF>DA5DGG5FEGFEGEFFG?FGGGFG9DFFFGFBFFCEFGFFGGGEGDEGFGDABEGABGFFCGFFFFE=EFFEFFEACFF8=>8>B62(4C@@GFFFFEGGD?34=CFC770:?B99(,(--124C:7204-),4)-)).-44:9??22((.4.):CC3()
@M02996:162:000000000-B87FG:1:1101:20285:7332 2:N:0:TAGCGCTC+TATCCTCT
GACTACTCGGGTATCTAATCCTGTTTGCTCCCCACGCTTTCGAGCCTCAACGTCAGTTACCGTCCAGTAAGCCGCCTTCGCCACTGGTGTTCCTCCTAATATCTACGCATTTCACCGCTACACTAGGAATTCCGCTTACCCCTCCGGCACTCAAGCTTCGTAGTTTCCAATGCAGTCCAGGAGTTGAGCCCCTGCCTTTCACATCAGACTTACGATGCCGTCTACGCTCCCTTTACACCCAGTAAATCCGGATAACCCTTACCCCCTACGTATTTCTGCGGCTGCTTGCAGGTAGTTGGC
+
CCCCCGGGGDEGGGGGG<FGGGGGGGGGGGEFGGGGGGGGGGFGGGGGFGGGGGGGGGDGGGGGGBAGGGGFGGGGGGGGGEGGGGDFEGGFFFFFGGGFGFGGGGGGGGGGGGGGG>@@DFGGGFGFGGGGGFGGGEC=DDFGG4)C5CDEC>?GGGGGGG98EFF@@EGFFF7CFG@CE8+@7+;*1@EA>?FCBFFFFGCEF46*:AFEFFB@2;C>=885;025<ED;C;E<37?C066);)).23.(,07*(...)284C;6-1,.)).))).)(-274()).())(0*+00)((
@M02996:162:000000000-B87FG:1:1101:18815:7342 2:N:0:TAGCGCTC+TATCCTCT
GACTACTCGGGTATCTAATCCTGTTTGCTACCCATGCTTTCGTGCCTCAGCGTCAGTTGTTCTCTGGTCAGCTGCCTTCGCAATCGGTGTTCTGCGACATATCTACGCATTTCACCGCTACACCTCACATTCCGCCTTCCTCGACCTCTCTCAAGAGCCCCAGTATCAATGGCAGTCTTCATTTTGAGCATGCGAATTTCACCGCTGACTTACTTCCCCGCCTGCGCACCCTTTAAACCCAATAAATCCGGATAACGCTCGGGCCCTCCGTTTTCCCGCGGCTGCTGGCAGGGATTTACC
+
CCCCCGCGGGGGFGAFG<FFGGGGGGG9E,CEEE,FFGGGGGGG7FG8CFGGGGGG<FE,@9EF,6F,;C<AFEFGGGGGG7BBAFFGGGCFF9,6+8>@:DFFG,=CEGGGGGGGG>DCDCF8@E8=AEFGGCGG64@@FE5+==)E+=DE,C?,,,,@B>>F,CFFFA=DG5C6*+*+,6,23+1;8,3***+11DA=;FE88<>A=FD=*4*1*;9:G@D2((/(0=18F;EC>7?82//;B)670..3,:42/-,(()((1((.-(-).,)),434-((41))(((((0)*23)).
@M02996:162:000000000-B87FG:1:1101:13497:7344 2:N:0:TAGCGCTC+TATCCTCT
GACTACTAGGGTATCTAATCCTGTTTGCTACCCGCACTTTCGAGCATGAGCGTCGATAAGCCCCCAGCTGGCTGCCTTCGCCATCGGTGTTCTTCCTGATCTCTACGCATTCCACCGCTACACCAGGAATTCCGCCAGCCCCTGAGCTATCCAAGAGAAACAGTCCGGTCTGCAGGTCCGGGGTTAGGCCCCGGGATTGTACAGACCGCTTGCATCTCCGCCTGCGCTCCCTTTACGCCCAGTGATTCCGAACAACGCTTGCCCCCCTCGTATTACCGCCGCTGCTGGCCCGAAGTTTGC
+
CCCCCGGGGGGGGGGGGGGGGGGGGGGGGFDCFGGGGGGGGGGGGGGGFGGGGGGGGEEFFGGGGGGGGGGFGGGGGGGGGGGGFGGFCFGGGGGGGGGGGFGGGGGGDEEGGGGGG=>=CFFG7EFEFFGGGGGGD>DDGAF6=,:CDGFFFGG38@8DD8DFGFD6=EGFGFGCFGFFEEGGGCDGEFGFBE5/5FFEFG?E:F@@FFD7?A3F>AC:C8,,/(4,3CB:GFF>01??<08)*.6:C?5:>B?7----47:?FF09?94((54<),-(41(-34:80(,3).2A?>AA
@M02996:162:000000000-B87FG:1:1101:21353:7349 2:N:0:TAGCGCTC+TATCCTCT
GACTACTAGGGTATCTAATCCTATTTGCTCCCCACGCTTTCGTGCATGAGCGTCAGTTACAGCCCAGGTAATCGCCTTCGCCTCTGGTGTTCTTCCATATCTCTACGCATTTTACCGCTACACCTGGAGTTCCATTACCCCCTTCTGCACTCTAGTTTGCCAGTCTTCGATGCTGTATTGGGTTTGGCCCACCGCTTTCACATCACACTTAACAAACCCCCCGCCCCTCCCTTACCCCCCATAAATCCCGATAACCGCTTGCACCCACCGTTTTACGACGCCTCTGGCACGTATGAAGCC
+
CCCCCGGFFGGGDGGGFCFGGG9FGGGGGFCFGDGGGGGGGGGGGGGGGFGGGEFFGGGG,,,AFFF,CF,?@<FFGGGGGGCC@FFEFGGFFGGG,ABE;3DGGGGGCEG;;FGGG8?DGGG84AA=?FDDF,==+@EEGBFGGF7ECD9DA===DD;DEE):61?:8+=9>?CF+69C?8@?3+188D+):?+18CF*;,08A501)3+1>FB*19*-45(-((-(81(6:)6((6<?(/,/+1)6*()((.,*((--(1),9,-:((((.())4((,((.((..)(4(4)**++),.
@M02996:162:000000000-B87FG:1:1101:20276:7350 2:N:0:TAGCGCTC+TATCCTCT
GACTACTCGGGTATCTAATCCTGTTTGCTCCCCACGCTTTCGAGCCTCAACGTCAGTTACCGTCCAGTAAGCCGCCTTCGCCACTGGTGTTCCTCCTAATATCTACGCATTTCACCGCTACACTAGGAATTCCGCTTACCCCTCCGGCACTCAAGCTTCGTAGTTTCCAATGCAGTCCAGGAGTTGAGCCCCTGCCTTTCACATCAGACTTACGATGCCGTCTACGCTCCCTTTACACCCAGTAAATCCGGTTAACGCTTGCCCCCTCCGTCTTACCTCGGCTGCTCGCCCGTGTTTAGC
+
CCCCCGGGGGGGGGGGGGGGGGGGGGGGGGGGEFGGGGGGGG<FGGGGFGGGGGDGGGGGGEGGGGGGFGCFFGGGGGGGGGGGGGGFGGGGFGFGGFDFFFGGGGGGGGGGGGGGC>@CDFGF,EFFGFGGFDEDDCFFGBFGGE)C>DFFECDFGFGGFC:BFFGGGFFFFF7FF?AFDCECFC*;@GGAFFGCFGFFFGC6>A3*6AGAE929288:46>2@2>>?D@;C8CC3<FE(=6);)56228(,).3(-(--15?F;>(4,,(.4-:2))-,414<?)-((,(0)220.)-
@M02996:162:000000000-B87FG:1:1101:13926:7359 2:N:0:TAGCGCTC+TATCCTCT
GACTACCAGGGTATCTAATCCTGTTTGCTCCCCACGCTTTCGCGCCTCAGCGTCAGTTATCGTCCAGTAGATCGCCTTCGCCACTGGTGTTCCTCCTAATATCTACGCATTTCACCGCTACACTAGGAATTCCATCTACCTCTCCGACACTCAAGAGATACAGTTTCAAATGCAGTTTATGGGTTAAGCCCATAGATTTCACATCTGACTTGCATCCCCGCCTACGCGCCCTTTACACCCAGTAAATCCGGATAACGCTTGCCACCTACGTATTACCGCGGCTGCTGGCACGTAGTTAGG
+
CCCCCGGGGGGGGGGGGGGGGGGGGGGGGGGGEEGGGGGGGGGGGGGGGGGGGGGGFFFGGGGGGGGGGGGGGGGGGGGGGGGGGGFFGFEFFEFFGFEFGFGGGGGGGGGGGGGGG>ADGFGG,5FFACFGGGGFGGGGGEFGG@=GFGFFDCGF8DFGGGEFGBGDFFGFGFGGFG7DEGGGGGFGEGF8FFC@CFFFEEFEEFCEFFGEFFAFFFG)=:AAB<@9@GBBGECFCFFG1(.)19<<C::,2)4*(./-->B<C<BB?6().(6:4:2(1(27??)8((,(00*;C6)(
@M02996:162:000000000-B87FG:1:1101:13490:7360 2:N:0:TAGCGCTC+TATCCTCT
GACTACTAGGGTATCTAATCCTGTTTGCTACCCGCACTTTCGAGCATGAGCGTCGATAAGCCCCCAGCTGGCTGCCTTCGCCATCGGTGTTCTTCCTGATCTCTACGCATTCCACCGCTACACCAGGAATTCCGCCAGCCCCTGAGCTATCCAAGAGAAACAGTCCGGTCTGCAGGTCCGGGGTTAGGCCCCGGGATTGTACAGACCGCTTGCATCTCCGCCTGCGCTCCCTTTACGCCCAGGGATTCCGAACACCGCTTGCACCCCTCGTATTACCGCGGCTGCTGGCACGAAGTTTGC
+
CCCCCGGGGGGGGGGGCFGGEGGGGGGGGGGFGGGGGGGGGGFGGGGGFGGGGGGGGCCFFGGGGGGGGFCFGGGGGGGGGGGGFEFFCFFFFFGGGGGGGFGGDGFGG>CFGGGGG=@CDFGGG8CFGGGGGFGGG=EFDAF6=8:C8DD=FFFF8=,8DD=@DD=8@E8AGF?CFGFFEGGGEGB95CC9>BD=2:)*9>CC:AF;>=C;?9/A>F:;G6,3/(32(:2:C?>>BBED:1(-)2(5:80(7;(1-,-,-1.5<132:92(((-6.,-(-4-43)8((4<(0.*2<6<2
@M02996:162:000000000-B87FG:1:1101:20705:7392 2:N:0:TAGCGCTC+TATCCTCT
GACTACAAGGGTATCTAATCCTGTTTGCTCCCCACGCTTTCGAGCCTCAACGTCAGTTATCGTCCAGTAAGCCGCCTTCGCCACTGGTGTTCCTCCTAATATCTACGCATTTCACCGCTACACTAGGAATTCCACTTACCTCTCCGACACTCTAGCTTGACAGTTTCCAAAGCAGTTCAGGGGTTGAGCCCCCGCATTTCACTTCAGACTTGCCATGCCGTCTACGCTCCCTTTACACCCAGTAAATCCGAATAAAGCCTGCACCATACGTATTTCCGCGGCTGCTTGCACGTATTTATC
+
CCCCCGGGGGGG<FGGGGGGGGGGGGGGGGFGGGGGGGGGGGGGGGGGGGGGGGGGGGGGGGGGGGGGFG<FFGGGGGGGDEGGGGFFGGEGFFFFGFGGFFGGGGGGGGGGGGGGD=5DDFGGFFFGGFGGGGGGGGFFGEDGG7>GFDDDDCDGGGF8DFD8EFGFFF8DGFCGFGF?@EC@FD5D<FGFF>DFDEFFFGEFE=6CBAC34;A@368/48:(45595C@;D@3>CEEG??;7;?35;6.(4>)1..(.(148<(5238444().6((((--48)),())-0)<8C)..
@M02996:162:000000000-B87FG:1:1101:7401:7396 2:N:0:TAGCGCTC+TATCCTCT
GACTACTAGGGTATCTAATCCTGTTTGCTCCCCACACTTTCGTGCCTCAGCGTCAGTTAAAGCCCAGTAAGCCGCCTTCGCCACTGGTGTTCCTCCGAATATCTACGCATTTCACCGCTACACTCGGAATTCCGCTTACCTCTACTTCACTCAAGAATCGCAGTTTCGGATGCAGTTCCGAGGTTGAGCCTCGACATTTCACATCCAACTTGCGATCCCGCCTGCGCACCCTTTACACCCATTAAATCCGGATAACGCTTGCCACCCACGTATTACCGCGGCAGCTGGCCCGTCGTTATC
+
C<CCCEFGGGFGFGGDFEFFGGGFGGCFGGG@CFGGGDFGGGGFGGGGGGGGGGG7FED@DDDECFGFGGG9FEGGGGGGGGGGFGEGDFFGDEFGGCCFFDF@FGFGC8CGGFGGE>9CCFF88FCBFFGGG=EGGGF8?DDDGG7EFGFEGFGFGGGGGGDGFFFGG>8@FFCG?DB>:E>7CFFC=F65?>D==;BEEG/:6FBEEFD8A>)3>686::(-0((,4B;=75476)<8=()969??6:=66569,-,,-98)2.(,((-(.(.<96-,-,(((.(((((,0)*2/(()
@M02996:162:000000000-B87FG:1:1101:19506:7397 2:N:0:TAGCGCTC+TATCCTCT
GACTACCGGGGTATCTAATCCTGTTTGCTCCCCACGCTTTCGCGCCTCAGCGTCAGTTACTGTCCAGTAGATCGCCTTCGCCACTGGTGTTCTTCCTTATATCTACGCATTTCACCGCTACACAAGGAATTCCATCTACCTCTCCAGCACTCAAGAAAAACAGTTTCAAATGCAGTTTGTGAGTTAAGCCCACAGATTTCACATCTGACTTGCTCTCCCGCCTACGCGCCCTTTACACCCAGTAAATCCGGATAACGCTTGCCACCTACGTATTACGTCGGCTGCTGGCCCGTAGTTATC
+
CCCCCGGGGGGGGGGGGGGGGGGGGGGEFGFGGFGGGGGGGGGGGGGGFGGGGGGGGGGGGGGGGGGGGGGGGGGGGGGGGGGGGGEFGGGGGGGGGGFFGFGGGGGGGGFGGGGGG>AGDEFG@F:EEFGGGCFFGEEFFFFGGGDGDFFFFDFDDC8DGEDCFFGG9>DFGFCFFGEFGAFCGFE?AGFBEFF5CFFEFGFA=BEFFFGFFFCBEAC>>>DFB@@2@C@;GFCCC@C=114C67<7;38(:BEG/.448F?4C02?F8,)).66((.((--40..(((-3.0*2<))-
@M02996:162:000000000-B87FG:1:1101:3613:7399 2:N:0:TAGCGCTC+TATCCTCT
GACTACCGGGGTATCTAATCCTGTTCGATCCCCGCACTTTCGTGCCTCAGCGTCAGTTGCGGCCTGGCAGGCTGCCTTCGCAATCGGTGTTCTGTGTCATATCTATGCATTTCACCGCTACACAACACATTCCGCCTGCCTCGTCCGCACTCAAGTGAACCAGTTTCAACGGCAATGCTACGGTTTAGCCGCACCAGTTCACCAATGACTTGATCCACCGCCTGCGCACCCTTTAAACCCAATAAAACCGAGTAACCCTCGGTACATACGTATAACAGAGGCATGTGTTCAGGGGGTGCA
+
CCCCCGFGGGGEFGGGGGGGGCFFGGFGGFCEEEGGGEFGCGGGGGGGGGGGGGDFFGGGFFGG@FGCF@FGGGGED9FFGFC7ADBCFF:;FGGF<FECF+@9EGGE9=<CECFFE:<=CEFEFC8F,8@=4=C+=D=DD8>GC>83*6<DCEFGGG;FBCC8;;FEGFE>C3*,3CE69**4>3)+6C=@)8?30<6*/>0*(0(77+;)4;)37A5(*,,((,129E6(926<AAD?(47065).1-)(()-0)..-3*,(/)))).),)))-.).(((()(.))(---1)*//,()
@M02996:162:000000000-B87FG:1:1101:20690:7404 2:N:0:TAGCGCTC+TATCCTCT
GACTACAAGGGTATCTAATCCTGTTTGCTCCCCACGCTTTCGAGCCTCAACGTCAGTTATCGTCCAGTAAGCCGCCTTCGCCACTGGTGTTCCTCCTAATATCTACGCATTTCACCGCTACACTAGGAATTCCACTTACCTCTCCGACACTCTAGCTTGACAGTTTCCAAAGCAGTTCAGGGGTTGAGCCCCCGCATTTCACTTCAGACTTGCCATGCCGTCTACGCTCCCTTTACACCCAGTAAATCCGAATAACGCTTGCACCATACGTATTCCCGCGGCTCCTGGCCCGTTTTTAGC
+
C9BCCEFGGGGGGGGGDFGEGGCEGGGFDGGFCFGGGGGGGGGGGGGGEGGGGGGGGGDGG@GGEFGGEFFFGGGGGGGGEBCFGD=CEFGDEFFFGFGGGFGGGGGGECFGCEEAC:@DDFGGFFFGGGGGGGGGGCF?FDFG?>@FFGFFGGDDGFEFFFDCFFGC@,@DCF=EFGEFFD6@FGE7=GGFFFG=DGFFEFFCE96EFFF3EF@F36;5=87(1(-/5>?(;;)9?7<C0146+7<7;9AFFF)2(--4-*).5(53(.,,-()-)(-((-,(-:,(((-30)<C54()
@M02996:162:000000000-B87FG:1:1101:27785:7407 2:N:0:TAGCGCTC+TATCCTCT
GACTACCAGGGTATCTAATCCCGTTTGCTCCCCCAGCTTTCGTCCCTCACTGTCGAAGCTGTTCTGGTAAACTGCCTTCGCCATAGGTCGTCCCTCGAGGATTACAAGATTTCACTCCTACCCCCGAAGTACGGTTTACCTCTCCCAGTCCCAAGATTGCCGGTATCTCTTAGACGCCGTAAGGTTAAGCCTGAAGATTTCCCAAGAGACCTAACAATCAAGCTACGGACGCTTTAAACCCAGTAATAGTGGCCATCACTCGAGCAGCCGGTATGACCCCCGCGGCTGGCCACGGTCTTG
+
CCCCCGGGGGGGGGGGGGGGGEFFGFGGGGFGGGGGGEFGGGGGGGGGGGGGGGGGGGGFGGGGGGGGGGFFGFGGGGGGGGGG9DFFFCCGECFGEEEFCFFGGGGGGGGGGGGAE:;?DEFGGGGGGGFAEEF+@GDF9DFGGGFD?D6>EGGGGE?8>C5FGDG,?@DFF7DEF6)3@E??=59<;EG@FAC5CFFFEGEFBAF))6;>E>BFBAG@,7*76>@52B>9DD6C?C:C0((/+7<C:<FDFA=*//...*.(11.(44,--4():4(((-(-,42(((,.73EF8())
@M02996:162:000000000-B87FG:1:1101:3595:7412 2:N:0:TAGCGCTC+TATCCTCT
GACTACCGGGGTATCTAATCCTGTTCGATCCCCGCACTTTCGTGCCTCAGCGTCAGTTGCGGCCTGGCAGGCTGCCTTCGCAATCGGTGTTCTGTGTCATATCTATGCATTTCACCGCTACACAACACATTCCGCCTGCCTCGTCCGCACTCAAGTGAACCAGTTTCAACGGCAATGCTACGGTTGAGCCGCACCATTTCACCACTGACTTGATCCACCGCCTGCGCACCCTTTAAACCCAATAAATCCGGATAACACTCGGATCCTCCGTTTTAACGCGGGTGCTGGCACGGAGGTCTC
+
CCCCCFGGGGGGGGGGGGGGGGGFFFGGGG78CFGGEFGGGGGGGGGGFGGGGGGGFGGFGGGGDGG?FGGDFGCFEFGGEGGGFGGGGFC@FGCEFEFGCCFFFGGGGGFGEFFFGA>=C4BDFGGGGEGGFFGDDF8DFEFGGGFCBDED8,AEFFGFCF@@<C@FGGGFG>GGFDC69C7;>DEGBC5()85BBBB?CC37<9@FEFGAA@7176F6/61636949C?:<2))638C?2109544995,,7.9.,-.4*-()4).(,,).())6(012(2-(44(((.-).2*2.))
@M02996:162:000000000-B87FG:1:1101:3612:7419 2:N:0:TAGCGCTC+TATCCTCT
GACTACCGGGGTATCTAATCCTGTTCGATCCCCGCACTTTCGTGCCTCAGCGTCAGTTGCGGCCTGGCAGGCTGCCTTCGCAATCGGTGTTCTGTGTCATATCTATGCATTTCACCGCTACACAACACATTCCGCCTGCCTCGTCCGCACTCAAGTGAACCAGTTTCAACGGCAATGCTACGGTTGAGCCGCACCATTTCACCACTGACTTGATCCACCGCCTGCGCACCCTTTAAACCCAATAAATCCGGATAACACTCCGATCCTCCGTATTACCACCGCTGCTGGCACGGAGGTAGC
+
CCCCCGGGGGGGGGGGGGGGGGGGGGGGGGCFEGGGGGGGGGGGGGGGFGGGGGGGGGGGGGGGGGGGGGGGGGGGFGGGGGGGGGGGG@FGGGGGGGGCFFGGGGGGGGGGGGFFGADCGGGGGGGGGGGGGFGGGFGGGEEGGGFGEGEFFGFFGGGGGGD,@@=EFFGFGEGGFGFFGDGGEGFD<FG@>BGBFGFFFGF@<AEE@BF<AFEFFFG(764036;9;EB(92:AFAFGF(12=DAAF0EBBFBC..-.(14(96<<04-.42-4<))(-34>2)).11>30.2*24<7
@M02996:162:000000000-B87FG:1:1101:3570:7433 2:N:0:TAGCGCTC+TATCCTCT
GACTACACGGGTATCTAATCCTGTTTGCTACCCGCACTTTCGAGCATGAGCGTCGATAAGTCCCCAGCAAGCTGCCTTCGCCATCGGTGTTCTTCCTGATCTCTACGCATTCCACCGCTACACCAGGAATTCCGCTTGCCCCTGAACTATCCAAGAGAAACAGTCCAGTCTGCAGGTCCGGGGTTGGGCCCCGGTATTGTAGAGACTGATTGCATCTCCGCCTGCGCTCCCTTTACGCCCAGTGAGTCCGAACAACGCTTGCACCCATCGTATTACCGCGGCTGCTGGCCCTAGGTTTGC
+
CCC8CFFGGGGEFGGFECFFGGGGFGGGGECE6FEFGGGGGGCGGGGGFGGGGECCCFGGGGGGFGGFFGGGGGFGGGCFD6@:DE@CFFFGGGGGGGEFG?FGFFGGGGGFE4BEE=?==>FEGFCBFDFGFGGDGFC>ADFGG@DD9=10DFCAFFD,3@8<,6@CD>8DD?7FFFEDEGG>CDFGFFEBDBG=5@F>@,49C;=>)12@5;6=36:3:,6=((,21:=87);9165/18:26).5040(,72/-,((-15274((.4-3(5)).-,,-323,44:1,-())2<A-:-
@M02996:162:000000000-B87FG:1:1101:3589:7439 2:N:0:TAGCGCTC+TATCCTCT
GACTACACGGGTATCTAATCCTGTTTGCTACCCGCACTTTCGAGCATGAGCGTCGATAAGTCCCCAGCAAGCTGCCTTCGCCATCGGTGTTCTTCCTGATCTCTACGCATTCCACCGCTACACCAGGAATTCCGCTTGCCCCTGAACTATCCAAGAGAAACAGTCCAGTCTGCAGGTCCGGGGTTGGGCCCCGGTATTGTACAGACTGCTTGCATCTCCGCCTGCGCTCCCTTTACGCCCAGTGTTTCCGAACAACGCTTGCACCCCTCGTATTACCGCGGCTGCTGGCACGAAGTTGTC
+
CCCCCGGGGGGEGGGGFGGGGGGGGGGGGGDEEFGGGGGGGGGGGGGGGGGGGGGGDGGGGGGGGGGGGGGGGGGGGGGGGGGGGGGGGGEGGGGGGGGFGFGGGGGGGGGGGFGGG>DDGGGGGGGCFGGGGGGGGGDFFFFDFFDFFGFFGGGGGGGGGCDFFFDC?FGFGFGGFGBDGEEEFDF7>FEFFFGFBGFFFGFFFFFFFFGF;FCA6:>376(,69>6(8;8FEEC<?CC:BBF*).5>60:>E8D(-(--943C?>::9,28:6-6(1(-31(().52(7:75C@C)..
@M02996:162:000000000-B87FG:1:1101:12225:7443 2:N:0:TAGCGCTC+TATCCTCT
GACTACCGGGGTATCTAATCCTGTTTGCTCCCCACGCTTTCGCGCCTCAGCGTCAGTTGTCGTCCAGCAGGCCGCCTTCGCCACTGGTGTTCCTCCTAATATCTACGCATTTCACCGCTACACTAGGAATTCCGCCTGCCTCTCCGATACTCAAGGGATACAGTTTCAAAAGCAGTTTATGGGTTGAGCCCATAGATTTCACTCCTGACTTGCATCTCCGCCTACACGCCCTTTACACCCAGTAAATCCGGACAACGCTTGCCACCTACGTTTTACTGCGGCTACTGGCACGGAGTTAGC
+
CCCCCGGGGGGGGGGGGGGGGGGGGFGGGGGGGGGGGGGGGGGGGGGGGGGGGGGGGGGGGGGGGGFGDCFFGGGGGGGGGGGGGGGFGFGGGGGGGFGGGFGGGGGGBEEGGGGGG>DGGGFGFFGGGGGGGGGGGGGGGDDGGB=>ADFEDEGFE7CFFG:<EFGGGF<AGFGGFGFFGGGGGGFD>FGDFAF=EFFFFG?FFF=CFFG=EAEF4@?2:0/486@(3C@>G8CC3)CE?D@FFE3.24041>?<,--,(1549<0:>?3(.-))).-(-0((,,4:((.())22:.44
@M02996:162:000000000-B87FG:1:1101:19553:7453 2:N:0:TAGCGCTC+TATCCTCT
GACTACCGGGGTATCTAATCCTGTTTGCTACCCGCACTTTCGAGCATGAGCGTCGATAAGTCCCCAGCAAGCTGCCTTCGCCATCGGTGTTCTTCCTGATCTCTACGCATTCCACCGCTACACCAGGAATTCCGCTTGCCCCTGAACTATCCAAGAGAAACAGTCCAGTCTGCAGGTCCGGGGTTGGGCCCCGGTATTTTACAGACTGCTTGCATCTCCGCCTGCGCTCCCTTTACGCCCATTGTTTCCGAACAACGCTTGCCCCCCTCGTATTCCCGCGGCTGCGTGCACGCTGTTTGG
+
CCCCCGGGGGGGGGGGGGGGGGGGGGGGGFFFGEGGGGGGGGDFGGGGDGGGGGGGGC:FGGGGGGGGGFFFGGGGGGGGGGGGGGEFGGGGGGFEGGFGGDFFFGGGGGGGGGGGG89CDCFGFFCEGGGGG8EGG3==DDF?63=CDFFDF8F8?E?=FG)CDDD@=EECG7DCFFEAEGG>FG9D=GGF4AD(0@+1/<45*;3;@CGFF*96.8;(24/(/(.(/=2(:><>?<C8(()-*)4:76)-7717-,,-(*,.92;912-(3.).4(,--(-41(--((4:))*29),(
@M02996:162:000000000-B87FG:1:1101:3600:7456 2:N:0:TAGCGCTC+TATCCTCT
GACTACACGGGTATCTAATCCTGTTTGCTACCCGCACTTTCGAGCATGAGCGTCGATAAGTCCCCAGCAAGCTGCCTTCGCCATCGGTGTTCTTCCTGATCTCTACGCATTCCACCGCTACACCAGGAATTCCGCTTGCCCCTGAACTATCCAAGAGAAACAGTCCAGTCTGCAGGTCCGGGGTTGGGCCCCGGTATTGTACAGACTGCTTGCATCTCCGCCTGCGCTCCCTTTACGCCCAGTGATTCCGAACACCGCTTGCACCCCTCGTATTACACCGGCTGCTGGCACGAAGGTTTC
+
CCCC@EFGGGGFGGEFEEGGGGGF9EFFGGDEECGGGFGGGGGGGGGGGFGGGGGGGGGGGGGGGGGGGGFGGGFEFFFGGGGGGGFFGF7FFFGGFGGEGBCDFFGGEEFFFFGGG=@DDFGGGGGGGGGFE8EDCFFDFFFFGGFFFFF5F@+,@EFGGGDCFFGGGGGFFEGCFGFFGGGGCCA*51@995C@>GF?E;*8*)785BD31ACFEFF976;?7>@0;C(=C8;<(3:=:??>9<BB:4B030(*,---418BC13(-,-,.5.4.)(--4-,-45(-()()02*2).6
@M02996:162:000000000-B87FG:1:1101:11513:7456 2:N:0:TAGCGCTC+TATCCTCT
GACTACACGGGTATCTAATCCCTTTCGCTACCCCGGCCTTCGTACCTCAGCGTCAGTGAATGTCCAGGAACCCGCCTTCGCCACGAGTCTTCTTCTTGATATCTACGCATTTCACTGCTACACCAAGAATTCCGGTTCCCCCTCCATCACTCCAGCCGCACAGTATCACGCGCACTCCAGGGGTTGAGCCCCTGCCTTTCACGCGCGACTTATGCGGCAGCCTCCGTACCCTTTACGCCCATTGGTTCCGAACAACGCTTGAGCCCTCTGTATTTCGGCGGCTGCTGGCCCAGAGTTTGC
+
CCCCCGGGGGGGGGGGGGGGFGGGGGGGGGGFGGGGGGGGGGGGGGGGGGGGGGGGGCF,FFGGGFGEFGGGGGGGGGGGGGGGG6CFGFGGGGGGGGFFFFFFGGGGGGGGGGGGG:DDDFFGGGGGGGGGGDGGGGGGGFFGG8DGFGFFGEGGGEGEGGDFEFGCF6FAGEGGFGFAD@EEEDFGEGGFFFGFBCFFFGFB@E96;BCCF+4):>)-:4,(.41(4C?)98)686EE0(.4)6,49:76>>?4(-(-1*))2803(.-)..).,(-(-1((44)31(3,78C<C---
@M02996:162:000000000-B87FG:1:1101:11491:7461 2:N:0:TAGCGCTC+TATCCTCT
GACTACACGGGTATCTAATCCCTTTCGCTACCCCGGCCTTCGTACCTCAGCGTCAGTGAATGTCCAGGAACCCGCCTTCGCCACGAGTCTTCTTCTTGATATCTACGCATTTCACTGCTACACCAAGAATTCCGGTTCCCCCTCCATCACTCCAGCCGCACAGTATCACGCGCACTCCAGGGGTTGAGCCCCTGCCTTTCCCGCGCGACTTATGCGGCAGCCTACGTACCCGTTACGCCCAGTAATTCCTAACAACGCTGGAGACCTCTGTATTACCGCGGCTGCTGGCACAGACGTTGC
+
CCCCCGGGGGGGGGGGGGGGGGGGGGGGGEEFFFEGGGGGGGGGGGGGGGGGGGGGE,C,EFGGGGGCFGGGGGGGGGGGGGGGEDEBF?FGGGGGGGGGGFGFGGGGCGGGGGGCF:DFGFGGE,AFFGGGGGCDGGFGGFFGG,DFFGFB>D+A@@G6B==FCFG=CDG5:>>*AG5?8EC=>?ECBEGD>AGF=;FE4A@@FF>;@>3;)+9>(2)-:8.5:?()4E?(9:(-,:EC(3(-0)..*)1),0-*---(-9:39(,55...).)))(,,,4(-(.4:1(5(.)**2((-
@M02996:162:000000000-B87FG:1:1101:22034:7492 2:N:0:TAGCGCTC+TATCCTCT
GACTACTCGGGTATCTAATCCTGTTTGATCCCCACACTTTCGTGCCTCAGCGTCAATGACGGCTTTGTGAGATGCCTTCGCAATCGGTGTTCTGTGTGATATCTATGCATTTCACCGCTACACCACACATTCCTCCCACAGCATCCGTATTCCAGACTACCAGTTTCAACGGCAGGTCACGCGTTAAGCGCGTGCGTTTCACCGCTGACTTGGCATTCCGCCTACGCCCCCTTTAACCCCACTAAATCCGGATAACGCTCGCATCCTCCGTTTTACCGCGGCTGCTGGCACGGAGTTATC
+
CCCCCGGGGGGGCFGGGFFGGGGGGGGGGGFGFGG>FGGGGGGGGGGGGGGGGGGGGCEFFE+8FGGGGGFBFGGGGGGGGDFGDGGFGFGGGGGGGD9EFEF8>CFFFFFFGGGGG:9CDEFFFFCFGGEFFFGGGCFC88@=?GDFBFFEGFG9DFGFGFDDEFGFGG6?EA66?CDF8>CEFGBD61@)@BG>>GDEFFF29)92BF=33A=B@FF65238@?9(6=92D@EF6;FC<((,/8:<*,041729,-(--1(3D7)5(--).(.4.4((-(3,:72?(()-0.:/;4))
@M02996:162:000000000-B87FG:1:1101:22032:7510 2:N:0:TAGCGCTC+TATCCTCT
GACTACTCGGGTATCTAATCCTGTTTGATCCCCACACTTTCGTGCCTCAGCGTCAATGACGGCTTTGTGAGATGCCTTCGCAATCGGTGTTCTGTGTGATATCTATGCATTTCACCGCTACACCACACATTCCTCCCACAGCATCCGTATTCCAGACTACCAGTTTCAACGGCAGGTCACGCGTTAAGCGCGTGCGTTTCACCGCTGACTTGGCATTCCGCCTACGCACCCTTTAAACCCAATAAATCCGGATAACGCTCCCATCCTCCGTTTTCCCGCGCCTGCTGGCCCGGGGTTATC
+
CCCCCGGGGGGGGGGGGGGGGGGGGGGGGGGGGGGGGGGGGGGGGGGGGGGGGGGGGD<FCG+@FGGGGGFFGFGGGGGGGEGGFGCFGGGFGGGGGGGGGBFGGGGFGGGGGGGGG:@DDFGGCGGGGGGGGGGGGGFC6=5FGGFGFDFFGGGFFGCFGGEFGFGGGGCDGF6=DG5DBFGGGG>C=*@)397)/>DBEFF@=)(08BGEEF3FEAF3A66;@7>6;E@;F@E3;@FG;@:)/6DAC974<D<C--,(-1(-*425<>3)(-)8)-(-(-((,..0(.330)*2*4.4
@M02996:162:000000000-B87FG:1:1101:24138:7517 2:N:0:TAGCGCTC+TATCCTCT
GACTACTCGGGTATCTAATCCTGTTTGCTCCCCGCACCTTCGCACCTCAGCGTCAGTCATCTGCTGGTAACCTGCCTTCGCCATTGGTATTCTTCCAGATATCTACAGATTTCACCCCTACACCTGGCATTCTGATTGCCCCTCAGTGACTCTAGTTATGCAGTTCTCAACGCAGTTCCGGAGTTGAGCTCCGGAATTTCACACCAAGCTTGCAAAACCGCCTACATGCCCTTTCCGCCCAATAATTCCGAACACCGCCCGCAACCTACGTTTTACCGCCGCTGCTGGCACGTAATTAGC
+
CCCCCGGGGGGGFFGGGGGGGGGGGGCGGGGGGFGGGGGGGGGGGGGG8FGGGGEGFEGCFEGFFFGGFCGFG<FGGGGGGC7B4@CG9EEGGGGFGFGGGFGGGGGGGGFGGGGFC8DFF@FGFGF,4CEGGGGFD9=9+:58?FEE5DFFGF8;CACFFGDAFFFGGFFDG5+A+6*:=+@>FG>0:,@8:938CGF@EG*:@*:@CFFBD5;B)3*7?-)/:.:>=F3(;>*4>=EC>(6;*)76:;.(6>(>,.(,.)-(1(.(40.((-))--(,-(,-1:)(4(),0)*134>(
@M02996:162:000000000-B87FG:1:1101:24120:7517 2:N:0:TAGCGCTC+TATCCTCT
GACTACTCGGGTATCTAATCCTGTTTGCTCCCCGCACCTTCGCACCTCAGCGTCAGTCATCTGCTGGTAACCTGCCTTCGCCATTGGTATTCTTCCAGATATCTACAGATTTCACCCCTACACCTGGAATTCTGATTGCCCCTCAGTGACTCTAGTTATGCAGTTCTCAACGCAGTTCCGGAGTTGAGCTCCGGAATTTCACACCAAGCTTGCAAAACCGCCTACATGCCCTTTACGCCCAATAATTCCGAACAACGCTCGCAACTTACGTTTTACCGCCGCTGCTGGCACGTAATTGAC
+
CCCCCGGGGGGGGGGGGGGGGGGGGGGGGGGGGGGGGGGGGGGGGGGGGGGGGGGGGGGGGGGGGGGGGGGGGGGGGGGGGGGGGGGGGGGGGGGGGGGGGFFGGGGGGGGGGGGGGFFGGFGGGGGGGGGGGGGGGGGFGDAGGFEFFGFFGGFFGFGGGGDCFFGGGGGFGFGGFGFFGEGEGGDGFFGFFBDBBFFFFGFFFFFFFFGFFAEFDFGA@>@FFBECEFFFGFFFF?FGFFFEA?36;=BDFF@D..(/.:(7C34>91((.464)-,-39,(,,.5((.(0)21<)))
@M02996:162:000000000-B87FG:1:1101:24099:7518 2:N:0:TAGCGCTC+TATCCTCT
GACTACTCGGGTATCTAATCCTGTTTGCTCCCCGCACCTTCGCACCTCAGCGTCAGTCATCTGCTGGTAACCTGCCTTCGCCATTGGTATTCTTCCAGATATCTACAGATTTCACCCCTACACCTGGAATTCTGATTGCCCCTCAGTGACTCTAGTTATGCAGTTCTCACAGCAGTTCCGGAGTTGAGCTCCGGACTTTCACACCAAGCTTGCAAAACCGCCTACATACCCTTTGCCCCCGATCCTTCCGAACAACGCTCGCACCTTACGTATTATCGCGGCCGCTGGCACTTAGTTAGT
+
CCCCCFGGGGFFGFGGGGGGGGGGGG@AEEDFGDGGGGFGGGEGGGGGGGGGGCGGGGGGGGGFGGGGGGGGGFGGGGGGDEDGFGGFFGEGFFGGGGGFCFGGGFFDGGGGGGGGG:5=?EEG8AFF@FEFF;8?EDD9DDFGG>DA@FFDFFGECF8DFFD5EF9FG9,+=D?9@ECB+61@FFBDD8=:3@C5=CFEEGC)10)08AF:C6A+=A7>74)--7**1>>EF>***.8*(-,()/.7;()(6532(.(/-/(,),.-((.)),))-(---3(,(,361()(0*+0+.))
@M02996:162:000000000-B87FG:1:1101:5952:7531 2:N:0:TAGCGCTC+TATCCTCT
GACTACCGGGGTATCTAATCCTGTTTGCTCCCCTAGCTTTCGCACCTGAGCGTCAGTGTCGGCCCAGCAGGCTGCCTTCGCCATCGGTGTTCTTCCATATATCTGCGCATTTCACCGCTACACATGGAATTCCGCCTGCCCCTACCGCACTCAAGGTATCCAGTTCGGAACCCGACCGGGGGTTGAGCCCTCGGGTTAAAAGTCCCGCTTAAATACCCGCCTGCGCGCGCTTTACGCCCCATGAATCCGGATAAGCCTTTCCCCCTCCCTGTTACGCACGCTGCTGGCACGGTGTTGGCC
+
CCCCCGGGGGGGGGGGGGGGGGGGGGGGGGGGEGGGGGGGGGGGGGGGGGGGGGGGGGGGGGGGGGGGGGGGGGGGGGGGGGGGGEEGGGEEGGGGGGGGGFGGGGGGGCFFGGFFG>9CGEF,EGG8FCFGGGGGGGGCFDFGGGBGADDFFFCGGGFDDFD@FF?EGGGFGFCCBGABG>>E7CEGFG8=EFDD@=BC9FAEEFF>9:<ABFAF:;79/(-819(((/(3<:4-49C5<?1A764:),8((9)0(..).*.8C>0(((),.).,(((-4(478)(,(,2())221(58
@M02996:162:000000000-B87FG:1:1101:25475:7534 2:N:0:TAGCGCTC+TATCCTCT
GACTACAGGGGTATCTAATCCTGTTTGCTCCCCGCACCTTCGCACCTCAGCGTCAGTCATCTGCTGGTAACCTGCCTTCGCCATTGGTATTCTTCCAGATATCTACAGATTTCACCCCTACACCTGGAATTCTGATTGCCCCTCAGTGACTCTAGTTATGCAGTTCTCAACGCAGTTCCGGAGTTGAGCTCCGGAATTTCACACCAAGCTTGCAAAACCGCCTACATGCCCTTTACGCCCAATAATTCCGAACAACGCTCGCAACTTACGTGTTACCGCGGCTGCTGGCACGTAATTCGC
+
CCCCCGFGGGGGGGGGGGGGGGGGGGGGGGGGGGGGGGGGGGGGGGGGGGGGGGGGGGGGGGGGGGGGGGGGGGGGGGGGGGEGGGGGGGGGGGGGGGGGGFGGGGGGGGGGGGGGGBFGGGGGGGGGGGFGEGGGGGGGGFFGGGFCFGFFGGGFGCGGGGFEGFGGGGGEGFGGFFFDEGGGGGFGFDFDFB>AFGFFFGCEFFC=>FGFFAC98AGA::<=D>E@BGFEFECFD=EC>?D);?FEC3.;@B@C..,/.99(1,6<9(.(5<444(((-49913>?:BF65;*1<)40
@M02996:162:000000000-B87FG:1:1101:16158:7547 2:N:0:TAGCGCTC+TATCCTCT
GACTACCAGGGTATCTAATCCTGTTTGCTCCCCACGCTTTCGAGCCTCAACGTCAGTATCTGTCCAGTATGGCGCCTTCGCCTCCGGTGTTCTTCCTAATATCTACGCATTTCACTACTACACTAGGAATTCCCCATACCCCTCCAGTACTCTAGATTGACAGTTTTCAAAGCAATTCTTAAGTTAAGCTTAAGGTTTTCACTCCAAACTTGCCATTCCGTCTACGCTCCCTTTACACCCAGTAAATCCGGATAACGCTTGCCCCCTACGTATTACCGCGGCTGCTGGCACCTAGTTAGC
+
CCCCCGGGGGGGGGGGGGGGGGGGGGGGGGGGGFGGGGGGGGFFGGGGGGGGGGEGGCFGGGGGGGGGGGGGGGEGGGGGGGEGGGGGGGGGGGGFGFGGGFGGGGGGGEGGGFFEF:DFFGGGFGGFGGGGFGGGGG=@DDFGGEDFFGFFGGGGGG8EFGDAE7DFFG:D8DFGFGEFG9=EBDEFDGFECDDEEGFFFCCCCAEEFFF77A*=CFG8@50):=@:>>B=FFCFEB<*:4@CF5CFF9?(/?>;00///9.=C@0(16())/17)/((,24(8??B:B2(0)3<<66<
@M02996:162:000000000-B87FG:1:1101:27602:7562 2:N:0:TAGCGCTC+TATCCTCT
GACTACCGGGGTATCTAATCCTGTTTGCTACCCACACTTTCGTGCCTCAGCGTCAGTTAGAGCCCAGTAAGCCGCCTTCGCCACTGGTGTTCCTCCGAATATCTACGCATTTCACCGCTACACTCGGAATTCCGCTTACCTCTACTCCACTCAAGAACTACAGTTTTGGATGCAGTTCTGAGGTTAAGCCTCAGCATTTCACATCCAACTTGCAGTCCCGCCTGCGCACCCTTTACACCCAGTAACTCCGGACAACGCTTGCCACCTACGTATTACCGCGACTGCTGGCACGTAGTTAGC
+
CCCCCGGGGGGFGGGGGGGGGGGCFGGGGFFGGGGGGGDGGGGGGGGGGGGGGGGGGGGGDEFGGGGGGGGGGGGGGGGGGGGGGFAFFEEFEFGGGDGGFFGGGGGGGGGGGGFGGAFGGBF;E?FGGGFGCFGGGGAEFEFGGEEFFGFDGGG9DDA9EFE@FFGGD@96DFDFFGFFFCFGGG@FEG?=FFGEEFFFFGC7CFC@EFGFFFEBEFFB765>22(05B@?GEEEEEEE(:;)1).726./(.41---,-9(.23857((5:>6:A:(((-((())(4(3(08*;<--.
@M02996:162:000000000-B87FG:1:1101:27590:7575 2:N:0:TAGCGCTC+TATCCTCT
GACTACCGGGGTATCTAATCCTGTTTGCTACCCACACTTTCGTGCCTCAGCGTCAGTTAGAGCCCAGTAAGCCGCCTTCGCCACTGGTGTTCCTCCGAATATCTACGCATTTCACCGCTACACTCGGAATTCCGCTTACCTCTACTCCACTCAAGAACTACAGTTTTGGATGCAGTTCTGAGGTTAAGCCTCAGCATTTCACATCCAACTTGCAGTCCCGCCTGCGCACCCTTTACACCCAGTAAATCCGGACAACGCTTGCCACCTACGTCTTACCGCGGCTGCTGGCACGTAGTTAGC
+
CCCCCGGGGGGGGGGGGGGGGGGGGGGGGGGGGGGGGGGGGGGGGGGGGGGGGGGGGGGGGGGGGGGGGGGGGGGGGGGGGGGGGGGGGGGGGGGGGEGGGFGGGGGGGEGGGGGGGADDDFGFGGGGGFGGGGGGGGGGGDFGGFFGFGFFFGGGGGFGGGFFGFDDGGEFGFGGFGFFGGGGGGFGFGFCCAGFFGFFCFFFFFFE@FFFFFFFFFG9=>@BF@=@BEF?GEFFFFFGFFFF;?EFG>=<@F=C(---4>06C????0.(.464(--,3449?:>:BFF?77/2<-<A
@M02996:162:000000000-B87FG:1:1101:12878:7586 2:N:0:TAGCGCTC+TATCCTCT
GACTACAAGGGTATCTAATCCTGTTTGCTCCCCCGACTTTCGCGCCTCAGCGTCAGTGCTGTTCAAGGAATCCGCCTTCGCCTCCGGTGTTCTGCAGGATATCAACGCATTTCACCGCTACACCCTGCATTCCGATTCCCTCTCCCAGACTCCAGTCAGGTAGTTTCAAGCGCACTTTCCGGGTTGGGCCCGGAGCTTTCACACTTGACACGCCTCACCGCCTACGCGCCCTTTACGCCCAGTAACTCCGAACAACGCCTCCCCCCTCCTTATTCCCGCCGCTGCTGGCACAGGTTTAGC
+
CCCCCGFDGGGGGFGGFFFGGGGGGGGGGGGFGGGGGGGGGFGGGGGGGGGGGGGGG<FGFGGGGFE,EFGFGGGGGGGGGGEGGG@FEGGGGFGB?ECGGFGFGGGGGGGGGGGGG>BDDEFGGGGGGGGGGG>DGGGGGDFGGG<:DFFEGDFFD,@=DF>CFFGFG,@@GEGGFGFFEG>C@CADBEGAA45(0:BE?=?>=A4;B6F7BF3=3AFDE664@66(-:;2>><<(,:C22426)59C(7--).9(((,(1(-9992((.-)-5))(((4(-,6084((,.))3+2(-.
@M02996:162:000000000-B87FG:1:1101:3513:7587 2:N:0:TAGCGCTC+TATCCTCT
GACTACCGGGGTATCTAATCCTGTTTGCTCCCCACGCTTTCGAGCCTCAACGTCAGTTACCGTCCAGCAGGCCGCCTTCGCCACCGGTGTTCTTCCTGATATCTACGCATTTCACCGCTACACCAGGAATTCCGCCTACCCATCCGGTACTCTAGTTAAACAGTTTCCAAAGCAATTACAGGGTTAAGCCCTATGATTTCACTTCAGACTTGCTTTACCGTCTACGCTCCCTTTACACCCATTAAATCCGGATAACGCTTGCCCCCTACGTATTACCGCGGCGGCTGGCACGTCGTTTGC
+
CCCCCGGGGDGGDGGGGGGGGGGGGGGFF@EFEFGEGGGGGFGGGGGGGBDFGGGGGGGGGGGGGGGGGGFFEFGGGGGFEGEEFE7CE=?FGGGGGGGFGFGGGGGGEEGGGGGGG:9CCEEFGGG7FFGGG?>>C=DFFFFG?7:@@C993,<FE7=AEFCFC9CFGGFFGFGGFGFFCFGGG59=AFGDFFGECE@6AGEFFEC76AB=989BEC;2=9=2;?B;1C@@>;CCFFFD0(766C312(0;35>7-((,-92)54(32(.)).)6411,((-(-478?BFF7.22;(-4
@M02996:162:000000000-B87FG:1:1101:11547:7588 2:N:0:TAGCGCTC+TATCCTCT
GACTACCCGGGTATCTAATCCTGTTTGCTCCCCACGCTTTCGCGCCTCAGCGTCAGTTACTGTCCAGTAGATCGCCTTCGCCACTGGTGTTCTTCCTTATATCTACGCATTTCACCGCTACACAAGGAATTCCATCTACCTCTCCAGCACTCAAGAAAAACAGTTTCAAATGCAGTTTGTGAGTTAAGCCCACAGATTTCACATCTGACTTGCTCTCCCGCCTACGCGCCCTTTACACCCCGTAAATCCGGATAACCCTTGCCCCCTCCGTATTTCCGCGGCTGCTGGCACGTGTTTAGC
+
CCCCCGGGGGGGCFGGGFGGGGGGGGGGGGFFGGGGGGGGGGGGGGGGFGGGEGFGGGEGGGGGGGGGGGAGFFGGEGDGGGGGGGDFCFGGGGGGGGGGGFGDFGCC6=EGGFFFG8BDDEF8FEGBFGGFGGGDGDFFGFFGGA5FFGFE8>DFF,A8E?:CFFGGFFGFGFFGDFEFE9EGFDD+6FG@EA7853CEEGEECB5AEFG57+81:@C@E7--:5@29EF(9)4@EFF=(((,:0)1;68(6=4*(,(.,28)139(((,((.).)(3((-,4:22>((4100020.)-
@M02996:162:000000000-B87FG:1:1101:11231:7592 2:N:0:TAGCGCTC+TATCCTCT
GACTACAAGGGTATCTAATCCCTTTCGCTACCCCGGCCTTCGTACCTCAGCGTCAGTAAATGTCCAGGAACCCGCCTTCGCCACGAGTCTTCTTCTTGATATCTACGCATTTCACTGCTACACCAAGAATTCCGGTTCCCCCTCCATTACTCCAGCCACACAGTATCATGCGCACTCCAGGGGTTGAGCCCCTGCCTTTCACGCACGACTTATGCGGCAGCCTACGTACCCTTTACGCCCAGTGATTCCGAACAACGCTTGAGACCTCTGTATTACCGCGGCTGCTGGCACAGAGTTTGC
+
CCCCCGGGGGGGGGGGGGGGGGGGGGGGGGG@FGGEGGGGGGGGGGGGGGGDGGGGGCG9FCFFGEF@FGGGGGGGGGGGGGGGGGGGGGGGFFGGGGFDGFGGGGGGGGGGGGGGG:@DFFGGGGGGGGFGGGGGGGGGGAFGGDEFFGFFFDDGGGGFGGFF8DEFG9FBGBGDFGFFFGGGEDEGEGGFFFGFFFFEEF5<2A==@A8;?+8)5636A26331330B@7D@EEF;FE:<8<9)).:.)-4).1,---(2)(242?35.-6:))-(---139:)481().0)3<+).4
@M02996:162:000000000-B87FG:1:1101:3496:7598 2:N:0:TAGCGCTC+TATCCTCT
GACTACCGGGGTATCTAATCCTGTTTGCTCCCCACGCTTTCGAGCCTCAACGTCAGTTACCGTCCAGCAGGCCGCCTTCGCCACCGGTGTTCTTCCTGATATCTACGCATTTCACCGCTACACCAGGAATTCCGCCTACCCATCCGGTACTCTAGTTAAACAGTTTCCAAAGCAATTACAGGGTTAAGCCCTATGATTTCACTTCAGACTTGCTTTACCGTCTACGCTCCCTTTCAACCCAGTAAATCAGGATAACGCTTGCCCCCTTCGTATTACGGCGGCTGCTGGGACGAAGTTAGC
+
CCCCCGGGGGGGGGGGGGGGGGGGGGGGGGFGEGGGGGGGGGGGGGGGGAFGFFEGGFGGGGGGGGGGGGGGGGGGGGGGGGGGFGGGGGGGGGGEFGFC,?FFGGGGGGDGGGFGGB>>DFGGGGGGGGGGFGEGGGGGGFFCFGBF?DFEFG@GFCEGGF@@E<9EGGFFGFFGFFEBFG5CFGEGFGD=FFGFFCFEE?CFFB64;AG=CFCFEF?54-//6(2(1:8@C;;637F*8;=)36))*)2;38;>----(/.)170(,(.438)--(((-(,4())(((.,))*2<)6)
@M02996:162:000000000-B87FG:1:1101:11535:7602 2:N:0:TAGCGCTC+TATCCTCT
GACTACCCGGGTATCTAATCCTGTTTGCTCCCCACGCTTTCGCGCCTCAGCGTCAGTTACTGTCCAGTAGATCGCCTTCGCCACTGGTGTTCTTCCTTATATCTACGCATTTCACCGCTACACAAGGAATTCCATCTACCTCTCCAGCACTCAAGAAAAACAGTTTCAAATGCAGTTTGTGAGTTAAGCCCACAGATTTCACATCTGACTTGCTCTCCCGCCTACGCGCCCTTTACACCCAGTAAATCCGGATACCGCTTGCCACCTCCGTATTCCCGCGGCTGCTGGCACGTGGTTAGC
+
CCCCCGGGGGGGGGGGGFFGGGGGGGGGGGGGGFGGGGGGGGGGGGGGGGGGGGGGGGCGGGGGGFGGGGCGGGGGGGGGGGGCFGGGGGGGGFGFGFEFGFGGGGGGGGGGGGGGG>A+@>F?+EC?FGGGGDD?D>DEF>:FF,5FFGFF8@D:=,@,B@DFGFGGGADFGFGGFCEFF>=FGFEG=EGDFDF@AGFE<FA@EFEEFFGFF89+:A?2E=>4<=>(/==@DEEFEFGG(:/7@<C79:8;FB)2(.,205>)9:?00,-3,3).,((-(((,44:00(34))2;8542
@M02996:162:000000000-B87FG:1:1101:23498:7620 2:N:0:TAGCGCTC+TATCCTCT
GACTACAGGGGTATCTAATCCTGTTTGATCCCCACGCCTTCGTGCCTCAGCGTCAGTGCCGTCCTCGCCAGCTGCCTTCGCGATCGGTGTTCTATGTAATATCTATGCATTTCACCGCTACATTACATATTCCGCCAGCGCCGTTCGGACTCTAGTCGCGCAGTATCAACGGCAGCCTCCCGGTTGAGCCGGGATATTTCACCGCTGACTTACGCGTCCGCCTACGCACCCTTTAAACCCACTAAATCCGGATAACGCTTGCATCCCCCGTATTACCGCGGCTGCCGGCACGGAGTTAGC
+
CCCCCGGGGGGGEFGGGGGGGGGGGGGGGGGGGGGGGGGGGGGGGGGGFGGGGGGGGGGGGGGGGGGGGGGGGGGGGGGGGFGGFEFGGGGGGAFGGFGGGFGGGGGFGFFGGGGGG>@DDGE8FGGGGFGGGFGGG+@=D=EGGGFEFGFFGGFGGGGGGGBFFADBFFEFGEGGFGBFGGGGEG3C>FEBBD5@C@FFEGFF9>@BDFCEE>?ABEC2=:2:?FF6>GF?DBFF9AFE?(12049691>?<:49(-(--9.6C(((((-(45)6.44041-4((,-((((.012;-.9
@M02996:162:000000000-B87FG:1:1101:26867:7625 2:N:0:TAGCGCTC+TATCCTCT
GACTACTAGGGTATCTAATCCTGTTTGCTCCCCACGCTTTCGAGCCTCAACGTCAGTCATCGTCCAGCAAGCCGCCTTCGCCACTGGTGTTCCTCCTAATATCTACGCATTTCACCGCTACACTAGGAATTCCACTTGCCTCTCCGACACTCTAGTTTAACAGTTTCCAAAGCAGTCCCGGGGTTGAGCCCCGGGCTTTCACTTCAGACTTGCCATACCGTCTACGCTCCCTTTCCACCCAGTAAATCCGGATAACGCTTGCCCCCTACGTCTTACCGCGGCTGCTTGCACGTCGTGAGC
+
CCCCCGGGGGGGFGGGGGGFGGGGGGGGGGGFGGGGGGGGGGFGGGGGGGGGGFGGGGGGGFGGGGGGGGGGGGGGGGGGGGGGGEFFFCCEGGGGGGGGGDGGGGGGGGGGGGGFG=<===FEGGGGGGGGGGGGGCDDDDFGGG9FBGBD9DF=CCCFAF5CCFGGGGGFGFGCFGEFC@7CCG57CFCA>DG>>GFEEGE9=B4C6?:@F)0BEAD::2(/7/18<E<8?8))17<C((67+5?E<9)(4749-,,--158<6323(.(.:)..3((-42-()).4)),))22*.,(
@M02996:162:000000000-B87FG:1:1101:27292:7672 2:N:0:TAGCGCTC+TATCCTCT
GACTACCAGGGTATCTAATCCTGTTTGCTCCCCACGCTTTCGAGCCTCAACGTCAGTTACAGTCCAGTAAGCCGCCTTCGCCACTGGTGTTCCTCCTAATATCTACGCATTTCACCGCTACACTAGGAATTCCACTTACCTCTCCTGCACTCTAGCTAGACAGTTTCCAATGCAGTCCCATGGTTGAGCCTTGGGTTTTCACATCAGACTTGCCTTGCCGTCTACGCTCCCTTTACACCCAGTAAATCCGGATAACGCTTGCCCCCTACGTATTACCGCGGCTGCTGGCACGCATTTAGC
+
CCCCCGGGGGGGGGGGGGGGGGGGGGGGGFGGGGGGGGGGGGGGGGGGFGGGGGGGGGGGGGGGGGGGGGGGGGGGGGGGGGGGGGFFFDCGGGGGGGFFGFGGGGGGDGGGGGGGG@A?DCFGGGGGGGGGGGGGGGFFGBDGGGFGFGFEGGFGG8FGGGDEFFGGGGGFGFGGFG<5EGGEC==FEGGEFBF@=FFFFGFFF?C5CFGFFFFFBFF=:)17A:A=@EFBGFEFFFFC2B=4=>@?99)6;)7>/./,//6;C913;6()9;6642-(-4,(-).4244())**0-.)
@M02996:162:000000000-B87FG:1:1101:27289:7693 2:N:0:TAGCGCTC+TATCCTCT
GACTACCAGGGTATCTAATCCTGTTTGCTCCCCACGCTTTCGAGCCTCAACGTCAGTTACAGTCCAGTAAGCCGCCTTCGCCACTGGTGTTCCTCCTAATATCTACGCATTTCACCGCTACACTAGGAATTCCACTTACCTCTCCTGCACTCTAGCTAGACAGTTTCCAATGCAGTCCCGTGGTTGAGCCTTGGGATTTCACATCAGACTTGCCTTGCCGTCTACACTCCCTTTACACCCATTACATCCGGTCAACGCTTGCCCCCTACGTTTTACCGCGGCTGCTGGCACGTAGTTAGC
+
CCCCCGC<FGGGGGGGGGGGGGGGGGGGGGGGGEGFGCFGGFFDFFGGEFFGGGFGGAGF<9AE@ECFGG<F@EFGGGGGGC7FGGFGDFCF4FFGG,CEFFGGGGGGGGGDGGGGC=BGDGGE,CFGGGGG;@FFF>@D9:FGF9)8:??8DEDDGA?E>FDFACFGG=@;EFFF6DD*@B+@@CDFE8,***0):FFEFGFFEA0*:AC@EF8B0;;54::9E*-1>BBBFF4C6>ECD(*/+008;>)(()/;(./(6>(6346@D?/(/6984(-((-(,14480,<00)*235<<
@M02996:162:000000000-B87FG:1:1101:3118:7704 2:N:0:TAGCGCTC+TATCCTCT
GACTACTAGGGTATCTAATCCTGTTTGCTACCCATGCTTTCGTGCCTCAGCGTCAGTTAGAGCCCAGTAAGCCGCCTTCGCCACTGGTGTTCCTCCGAATATCTACGCATTTCACCGCTACACTCGGAATTCCGCTTACCTCTGCTCCACTCAAGAACCACAGTTTTGGATGCAGTTCCGAGGTTGAGCCTCGGATTTTCACATCCAACTTGCAGTCCCGCCTGCGCACCCTTTCCAGCCAGTAAATCCGGCCACCTCTTGCCACCTACTGATTACCGCGGCTGCTTGCACGTACTTACC
+
CCCCCGGGGGGGGGGGGGGGGGGFGGGGGGFFGGGGGGGFGGGGGGGGFDGGGGGGGGGGGGGGGGFGGGFGFGGGGGGFEGGGGGFGFGEFFGFGDGFEFFGGGGGGEGGGGGGGG8<@>EFEGCFFGFCF@8CD>EFGFEFGGADFDGDBGD6FG@E8E@8B:DDF6,99EFFGFGC?EDEEDD=:=F:@5>5>=FFFFGFECFFFBFGFFF3949;:>89>=(/25B@0<@6>?)<CD())1)9<;9>0(5(2(68))2:)94?:03))..-5>(-4,,-,-.)522<18)*20.)(
@M02996:162:000000000-B87FG:1:1101:4292:7734 2:N:0:TAGCGCTC+TATCCTCT
GACTACAGGGGTATCTAATCCTGTTTGCTCCCCACGCTTTCGCGCCTCAGCGTCAGTTGTCGTCCAGCAGGCCGCCTTCGCCACTGGTGTTCCTCCTAATATCTACGCATTTCACCGCTACACTAGGAATTCCGCCTGCCTCTCCGATACTCAAGGGGATCAGTTTCAAAAGCAGTTCACGGGTTGAGCCCATGGATTTCACTTCTGACTTGATCCTCCGCCTCCACGCCCTTTACACCCAGTAAATCCGGACCACGCTTGCCACCTCCGTATTACCGCCGCTGCTCGCCCCTTGTTAGC
+
CCCCCFGGGGGGGGFGGEFFGGGGFGEFDFEDEGGGGGGGGGGGGEGGGGGGGGEGGGGGGGGGGDFGG8FGGGEGCFGFFG@FFC@EFFCEFFFGGG9EFFFFFGGG8>BFFGGFC:5>DEEEGGGCGGGGGGDCDCDDDDFGGG5@*6=:FDDGGGCGFF8@FFFFGGCADFGGF@EFCEGCCDBFFGF2A>FFFGFEFGEEE=*84;>*7=940;82://(66@(6B>9F49CCEEG,(.)+9C6>6<?>)-5-((,(15.76:((74(4.66)4,(-((,,))(((-())23<)..
@M02996:162:000000000-B87FG:1:1101:14792:7753 2:N:0:TAGCGCTC+TATCCTCT
GACTACAGGGGTATCTAATCCTGTTTGATACCCGCACTTTCGAGCCTCAGCGTCAGTTACACCCCGGACACCTGCCTTCGCGATCGGAGTTCTTCGTCATATCTAAGCATTTCACCGCTACACGACGAATTCCAGCATCCCTGTGTGCACTCAAGGCTTCCAGTTTCAATGGCGTGGTATGGTTGAGCCACACGCTTTTACCACTGACTTAAAAGCCCGCCTCCGCTCCCTTTAAACCCAATAAATCCGGATAACGCCCGGACCTTCCGTATTACCGCGGCTGCTTGCACGGATTTTCCC
+
CCCCCGGGGGGGEGGGGGGGGGGGGGGGGFFGGGGGGGGGGGGGGGGGFGGGGGGGGGFGGGGGGFF:CGGGGGGGGGGGGFGGDEF=>CFGGFGGGG+FFFGGG<FGFGGGGGGGG>BCDEGC8FFEGGGGGG8AFFFFGFFGGGFGFGFFG8DDAEGGGGA@FFGGDGGFFFDGEG<FFFGGG>@FBAGFFFG=AGFF>CCEF;.;EF7/6+4A=;C(=;,39;DBBG;EF3<678F5??)794<7),)3<*5/(-4(4)4(0),4()((...6,--(,(41)).1)58;8)89+)..
@M02996:162:000000000-B87FG:1:1101:25122:7755 2:N:0:TCGCGCTC+TATCCTCT
GACTACTAGGGTATCTAATCCTGTTTGCTCCCCACACTTTCGTGCCTCAACGTCAGTTACAGTCCAGAAAGTCGCCTTCGCCACTGGTGTTCCTCCTAATATCTACGCATTTCACCGCTACACTAGGAATTCCACTTTCCTCTCCTGCACTCAAGAAAACCAGTTTTAGTTGCAGTTCCTCAGTTGAGCCGAGGGATTTCACAACTAACTTAATTTCCCGTCTACGCACCCTTTACACCCAATAAATCCGGATAACCCTTGCTCCCTTCGTATTACCGCGGCTGCTGGCACGTAGTTGAC
+
CCCCCGGFGGGGGGGGGGGGGGGGGCFGGGGGGEGGGGGGGGGGGGGGGCGGGGGGGGGGFFAFGGGEGGG?FEGGGGGGGCGCGGGGEF@FDCFGGGGGGFGGGFFGEDGGGGGGG>BDGFFCG9==EEFGG8EGGFGGGD4=+91F;FFFGGFADFFGGD5CEFDGCE,9E5+@DGED9>?=AGEGBG@)09+:@FFEFG76>?C@CFG599;6>FFA78:>C)5>AE2);4CC*7FEB2(8B=48;>?@D372(((/(*.)2(()/:6(//.74;.,429>6::(4(.680/;<)).
@M02996:162:000000000-B87FG:1:1101:19458:7772 2:N:0:TAGCGCTC+TATCCTCT
GACTACTAGGGTATCTAATCCTGTTTGCTCCCCACGCTTTCGAGCCTCAACGTCAGTTACAGTCCAGAAAGCCGCCTTCGCCACTGGTGTTCTTCCTAATATCTACGCATTTCACCGCTACACTAGGAATTCCACTTTCCTCTCCTGCACTCCAGTACAGGCAGTTTCAACTGCAGTCACGGGGTTGAGCCCCGGGTTTTCACATCTGACTTGCCATACCGTCTACACTCCCTTTACACCCAGTAAATCCGGATAACGCTTGTCCCCTACGTATTACCGCGGCTGCTGCAACGTTGTTAG
+
CCCCCGGGGGGGGGGGGGGGGGGGGGGGGGGGGGGGGGGGGGGGGGGGFGGGGGGGGGGGGGGGGGG9FDGFGGGGGGGGGFFGFFEEFGGGGGGGGEFGFFGGGGGGGGGGGGGGG>DDDEFGFDCGGFFGGDGGGGGGFEFGGGEGFGFFGFFGGG8DCEDEFFGGGC,<=DD?FGEFCECEGGADEGGCBFDA0@BDAAEEFFFFEFGF=F>AE4C>*7>@5CC@CC=DGF50>7?:9=7;3))13/)((53C/,.//*,/@=:?:3(.)5.6<2(,(39((48:)().)0*/A(6-
@M02996:162:000000000-B87FG:1:1101:10745:7793 2:N:0:TAGCGCTC+TATCCTCT
GACTACCCGGGTATCTAATCCTGTTTGCTCCCCGCACCTTCGCACCTCAGCGTCAGTCATCTTCTGGTAACCTGCCTTCGCCATTGGTATTCTTCCTGATATCTACAGATTTCACCCCTACACCAGGAATTCTGATTGCCCCTCAGTGACTCTAGTCATGCAGTTCTCAACGCAGTCCCGGAGTTAAGCTCCTGCCTTTCACATCAAGCTTGCAACACCGCCTACATGCCCTTTACGCCCAATAATTCCTAACAACGCTCGCAACTTACGTTTTACCGCGGCTGCTGGCACGTAATTAGC
+
CCCCCGGGGGGGGGGGGFGGGGGGGGGGGGGGGGGGGEGGGGGGGGGGGGGGGGGGGFDDGG,CCCFGGGGFFEGGGGGGGGGEFGGGGGGGAFGGGFFGFFGGGGF@EGFGGGGGE:@DGGGGF8FGGFGGFD;DGECFFDFG?,;,<DFEGFFFF;C,C@DFGFFGGGGBGF8EFG)<@@CEFEEGC2DEA?GFFGFFEG7EC8:>@FGFBF5*):?AE>=AB46/7CB29BEE(5FC=(/48)<CD)7)/))2..,/.:((1(.).(..4:).411(-460BDBB?(,-0)*1<..2
@M02996:162:000000000-B87FG:1:1101:20794:7797 2:N:0:TAGCGCTC+TATCCTCT
GACTACCAGGGTATCTAATCCTGTTTGCTCCCCACACTTTCGTGCCTCAACGTCAGTTACAGTCCAGAAAGTCGCCTTCGCCACTGGTGTTCCTCCTAATATCTACGCATTTCACCGCTACACTAGGAATTCCACTTTCCTCTCCTGCACTCAAGAAAACCAGTTTTAGTTGCAGTTCCTCAGTTGAGCCGAGGGATTTCACAACTAACTTAATTTCCCGTCTACGCACCCTTTACACCCAATAAATCCGGATAACGCTTGCTCCCTACGTATTACCGCGGCTGCTGGCACGTAGTTAGC
+
CCCCCGGGGGGGGGGGGGGGGGGGGGGGGGGGGGGGGGGGGGGGGGGGGGGGGGGGGGGGFFGGGGGDGGGGGGGGGGGGGFGGGGEFGGGGGEGGGGGGGFGGGGGGGGGGGGGGGBEGDEEFDFGGGGGGGFGGGGGGGFFGGGFGFGFFGFGFCEEEGFDFGFGGFB=+E@=FFGFFGFGGGGFGEGEF>BD5@FFFFGC@ACB8CFGB;FCFFF98@=@BE=>/:BA2@EFFFEGED2B);>E8285;DFA;(.///19;C?@AD?3.>=66)(-(---3<F?(-44<0)2;<A9<
@M02996:162:000000000-B87FG:1:1101:4474:7806 2:N:0:TAGCGCTC+TATCCTCT
GACTACAAGGGTATCTAATCCTGTTTGCTCCCCACACTTTCGCGTCTCAGCGTCAGTTATCGTCCAGAAAGCCGCCTTCGCCACTGGTGTTCCTCCTAATATCTACGCATTTCACCGCTACACTAGGAATTCCGCTTTCCTCTCCGACACTCAAGACTTTCAGTTTCAATCGCAGCCCCGACGTTAAGCCTCGGTATTTCACGACTGACTTGATATCCCGCCTACACGCCCTTTACACCCAGTAAATCCGGACAACGCTTGCCCCCTAAGTATTCCCGCCGCTGCTGGCACGTGCGTACC
+
CCCCCGFGGGGGGGGGGDFGGGGGGGGGGG@F@FGCGFGGGGDF@CEGGGGGGGGEFCFF@CFABFG@EFFGFGEGGGGGE,@=8D9CFCCE;FGGGGGGGFGGGFGG,>CGGGGGG8:CD9FGGD@C?FGGDFG++4@76:=DF@)4:=DD8>?D,ECDDFC<==FF?A,:+0+@::>*B+4:@*1=C,3199C5)@9A6<>2:?>3=8FE*=*18+*54./(/.380899D)4)))?*((64;6AAF0)31737(-,-(*()14>(((.))-)))(,(-49>2)3(3<<18)**2-(-
@M02996:162:000000000-B87FG:1:1101:17443:7808 2:N:0:TAGCGCTC+TATCCTCT
GACTACCAGGGTATCTAATCCTGTTTGCTCCCCCGACTTTCGCGCCTCAGCGTCAGATACGTACCAGGAATCCGCCTTCGCCTCCGGTGTTCTGCAGGATATCAACGCATTTCACCGCTACACCCTGCATTCCGATTCCCCATTCCGTCCTCCAGCGAAGCAGTTTCGGACGCACTTTCCGGGTTGGTCCCGGAGATTTCACATCCGAACCACTTCGCAGCCTTCGCGCCCTTTACCCCCAGTCACACCGAACACGCCCCCCTCCCCCTCTTTTTCCGCAGCTGCTGTGCACGGCTTATC
+
CCCC@DFFGGDF<FFGFEFGGGGGGGGFEFDFDEGGGGGGGGGGGGGGCFGGGGGGGGFFFF,AFFEEFGGGG@FEFGGDCFFGGG:F@CCGGFGGDF?AFFFFEGGD>CFFDFGGGABGGEFGGFFD=EFEGF+CDEFBFDFGGGEFDGFFG@=FC6+;B95@EFGED3CAG5CEF;:A6*7?C)6/0AG(8)933CFF<FFF@F0,(.5(/)7F(5*4C83)446(,:3(*5<A)(;/--()1)),1()(45(*((-(()(,1-,(-(()).)(3((((-2(()5..6))).*2/42-
@M02996:162:000000000-B87FG:1:1101:28488:7817 2:N:0:TAGCGCTC+TATCCTCT
GTCTACTCGGGTATCTAATCCTGTTTGCTCCCCACACTTTCGCGCCTCAGCGTCAGTTGCAGTCCAGTTACCCGCCTTCGCCACTGGTGTTCCTCCCGATCTCTACGCATTTCACCGCTACACCGGGAATTCCGATAACCTCTCCTGCACTCAAGCCCATCAGTATCCAAAGCAGTTCCCAACTTAACACCGGGAATTTCACTCCAGACTTAACAGGCCGCCTACGCGCCCTTTACGCCCAATCCTTCCGGACCACGCTCGCCCCCTACGTATTACCACCGCTTCTGGCACGCGTTTCGC
+
CCCCCGGGGGGGGGGFFGGGGGGGGGGGGGFFGGGGGGGGGGGGGGGGGGGGGGGGGGGGGGFFFGGGGGGGFGGGGGGGGGGG?@FGGGDFFGGGGG7CFFGGGGGGEGGGFGGGG=@=CEGGGECF7FFGFGGGCBEFDDFFGGEFFGFFFFGFFFCF@FDC:CFGGFAFGFGGFD=FG6>CCFC+;CG5?ADA=CFFFC<EBFBEBFCEEF**(?D@C9(6=3;0:B>0;0422:EG?(410-5<C<)(4)4>--(-->>?DB6(44459(6)4),(((,(-.:24(.,))/225:0
@M02996:162:000000000-B87FG:1:1101:4485:7821 2:N:0:TAGCGCTC+TATCCTCT
GACTACAAGGGTATCTAATCCTGTTTGCTCCCCACACTTTCGCGTCTCAGCGTCAGTTATCGTCCAGAAAGCCGCCTTCGCCACTGGTGTTCCTCCTAATATCTACGCATTTCACCGCTACACTAGGAATTCCGCTTTCCTCTCCGACACTCAAGAATTTCAGTTTCAATCGCAGCCCCGAAGTTAAGCCTCGGTATTTCACGACTGACTTGATATCCCGCCTACCCGCCCTTTACACCCAGTAAATCCGGCCAACGCTTGTCCCCTACGTTTTACCGCGGCTGCTGCACCTTAGTTCGC
+
CCCCCGGGGGGGGGGGGFFGGGGGGGGFFGFFEGGGGGGGGGGGGGEGGGGGGGGGGGGGGGGGGGGGGGGGGGGGGEGGGGDGGG<FGGDFFGGGGFGGFDGGGGGGGGGFGGGGG:@GDFFGGGGGGGGGGGGGGC=DDDFGGEBGADFFGFDGDGGGGGEFFFFGFAE??ADDA==?6CCFCFEGEGFCB>DDFGFFFGF2>BFEFFF;E=4:4=;6:58@@(462:92CE)9CAFG;0(9837679.--).18403197)937238((.,).)-3123(((.))(((()0239)((
@M02996:162:000000000-B87FG:1:1101:11613:7821 2:N:0:TAGCGCTC+TATCCTCT
GACTACTGGGGTATCTAATCCTGTTTGATACCCGCACCTTCGTGCCTCAGCGTCAGTGGCACCCCAGGCGACTGCCTACGCAATCGGAGTTCTTCGTGATATCTATGCATTTCACCGCTACACCACGAATTCCATCGCCCTCTAGTGTACTCAAGGAAGACAGTTTCAACCGCGGGACCGGGTTGAGCCCGGCGATTTTACGGCTGACTTGACTTCCCGCCTACGCACCCTTTAAACCCAATAAATCCGGATACCGCTCGGACCTTCCGTATTACCGCCGCTGAGTGCCCGGAATTACCCG
+
CCCCCGGGGGGGGGGGGGGGGGGGGGGGGFGEGGGGGGGGGGGGGGGGFGGGGGGGGCCFEFGGGGGCGD7CFFGFG=FGGEGGGGF=CFGGGGGGGGGGGFGGGGGGGGGGGGGGD=>8?EFGGGGGCGGGGGGD?EEEGDFGGDEFFFFFADCDE,=FG?DFGFGGGGGFG>CE5DA>ECEC>?;FDGGFE:<;;EF3;C0>;A63<@07;F?FDFG77:(80(,39E?BG24:78:;62)<*6<0173:3))/((-(()--2521(,((.)).-4(219(((..)-.34)8*3+-.4(
@M02996:162:000000000-B87FG:1:1101:24032:7827 2:N:0:TAGCGCTC+TATCCTCT
GACTACTCGGGTATCTAATCCCTTTCGCTCCCCCGGCCTTCGTACCTCAGCGTCAGTGAATGTCCAGGAACCCGCCTTCGCCACGAGTCTTCTTCTTGATATCTACGCATTTCACTGCTACACCAAGAATTCCGGTTCCCCCTCCATTACTCCAGCCATACAGTATCATGCGCACTCCAGAGGTTGAGCCCCTGCCTTTCACGCACGACTTATACGGCAGCCTACGTACCCTTTACGCCCATGTATTCCGAACAACGCTTGAGACCCTTGTTTTACCGCGGCTGCCGGCACCAGGTTTGC
+
CCCCCGGGGGGGGGGGGGGGGGGGGGGGGGGGGGGGGGGGGGGGGGGGGGGGGGGGGGGFGGGGGGGGGGGGGGGGGGGGGGGGGDFFEEFFGFGFGFGGGFGGGGGGGGGGGEGBF:DBFGGGGGGGGGGGGFGDGGGGGFFGGGFGFGFFGGCFFFGEFFDFFFGGGDCEC57@FF@A,>6@FG)0:FF=C:DDEGFEEG2BABA=@FGCC=8;5AC(2//)3(5)6>@F<@E>??EG((()+74:::03951C--(--2).78((,(.).4)5)-(((-441(-(,-(,))*3<:?B
@M02996:162:000000000-B87FG:1:1101:4467:7830 2:N:0:TAGCGCTC+TATCCTCT
GACTACAAGGGTATCTAATCCTGTTTGCTCCCCACACTTTCGCGTCTCAGCGTCAGTTATCGTCCAGAAAGCCGCCTTCGCCACTGGTGTTCCTCCTAATATCTACGCATTTCACCGCTACACTAGGAATTCCGCTTTCCTCTCCGACACTCAAGAATTTCAGTTTCAATCGCAGCCCCGAAGTTAAGCCTCGGTATTTCACGACTGACTTGATATCCCGCCTACACGCCCTTTACACCCAGTAAATCCGGACAACGCTTGTCACCTACGTATTACCGCGGCTGCTGGCACGTAGTTAGC
+
CCCCCFFGGGGGGGGGGGGGGGGGGGGGGGFGEGGGGGGGGGGGGGGGGGGGGGGGGGGGGGGGGGGGGGGGGGDGGGGGGGGGGGFGGGGGGGGGGGGGGFGGGGGGGGFGGGGGGAADDFGGFGGGGGFGFGGGGGGGGDFGGGFGFD?DFFFAGGGFGGFFFFGGFGGFFECEFG=DC>@@ECEGFFFFFFD@4<B*;>=)75)7BFD=B69=>AC(:95=@83;>GB08;<CC<CC;DE9;CCEG9:?9549-,.-,*.:?2??:(,,64))6:3--134(..5::><00*13.62
@M02996:162:000000000-B87FG:1:1101:28485:7834 2:N:0:TAGCGCTC+TATCCTCT
GTCTACTCGGGTATCTAATCCTGTTTGCTCCCCACACTTTCGCGCCTCAGCGTCAGTTGCAGTCCAGTTACCCGCCTTCGCCACTGGTGTTCCTCCCGATCTCTACGCATTTCACCGCTACACCGGGAATTCCGATAACCTCTCCTGCACTCAAGCCCATCAGTATCCAAAGCAGTTCCCAACTTAAAACCGGGAATTTCACTCCAGACTTAACAGGCCGCCTACGCGCCCTTTACGCCCAATCATTCCGGACAACGCTCGCCCCCTACGTATTACCGCGGCTTCTGGCACGTAGTTAGC
+
CCCCCGGGGGDFEGGGGGGGGGGGGGGGGGFGGGGGGGGGGGGGGGGGGGGGGDGGFGGGGGGGGGGGGGGGGGGGGGGGGGGGGGFGGEEGFGGFGGGGGFGGGGGGGGGGGGGGG=@CCEFGGGGGGGGGGGCGDGFGGFFGGGBGFGFFDFGGGGGGGGFGGFGGGG7AFFFGFGEFGGGFG>C=7FEF>EGFFGFFEF4A@AEFFFGCFF@9/8C9C>D7;3;(1:1><3<BFFEC?F??:4:ACF312>:>3-(-77>BDFF(42(.6:<<<<0(((-((-65??B00)22065<
@M02996:162:000000000-B87FG:1:1101:11616:7839 2:N:0:TAGCGCTC+TATCCTCT
GACTACTGGGGTATCTAATCCTGTTTGATACCCGCACCTTCGTGCCTCAGCGTCAGTGGCACCCCAGGCGACTGCCTACGCAATCGGAGTTCTTCGTGATATCTATGCATTTCACCGCTACACCACGAATTCCATCGCCCTCTAGTGTACTCAAGGAAGACAGTTTCAACCGCGGGACCGGGTTGATCCCGGCGATTTTACGGCTGACTTGCCTTCCCGCCTACGCACCCTTTAAACCCAATACATCCGGAAAACCACCGGACCTTCCGTATTACCGCGGCTGTCGGCACGGAAATAGCCG
+
CCCCCGGGGGGGGGGGGGGGGGGGGGGGGFFCEFGGGFFGGFGGGGGGGGGGEGGGG<FFEGGGGGGDDF@FGGGGG,DFGGDGD@F,>BFFFGGGFGFFADF@FFECFGGFFGGGD:<6@EFGCFFEFGGGGGGF?EGGGFFGGDEF7FBDGBDGFF8DFFDEDFGFFG@5@>CE5@=?E5CE:**28F=(84)(3FF<3A0;BFDF@=7)6FC6@F*,/43,2,(,-?(:C)6<242:48:)1641>(.(()(*((--41,,7<0825,446:),91,79(.3(-2(,(().*0+)).(
@M02996:162:000000000-B87FG:1:1101:16520:7841 2:N:0:TAGCGCTC+TATCCTCT
GACTACCAGGGTATCTAATCCTGTTTGCTCCCCACGCTTTCGCGCCTCAGCGTCAGTTACTGTCCAGTAGATCGCCTTCGCCACTGGTGTTCTTCCTTATATCTACGCATTTCACCGCTACACAAGGAATTCCATCTACCTCTCCAGCACTCAAGAAAAACAGTTTCAAATGCAGTTTGTGAGTTAAGCCCACAGATTTCACATCTGACTTGCTCTCCCGCCTACGCGCCCTTTACACCCAGTAAATCCGGATAACGCTTGCCCCCTCCGTATGTCTGCGGCTGCTGGCACGTAGTTAGC
+
CCCCCGFGGGGGFGGGFFGFGGGGGGGGGGCFCGCFFGGGGGGGGGGGFGGGEEEFGGGGGAFGGGGGGCCFGEEGGGGGCF@FGFFFGGGGGFFFGGGGGDF@EGGGDGGF;BFGG:*6=DF9+=EF@FGGGGGFF,@E?:FGF=<FDGFFF@DE8=?EC?5A=;EGDGF?FFGGF+*;DDEGGC798=EDFE?=6CFE<<50:?ACCA;87+1106*:41-72@B-8C@=;===CB@:27E)876?<>)80)/0(.//6C():((((--(.()-.))-(,7((.):01300)*2+).)
@M02996:162:000000000-B87FG:1:1101:20735:7848 2:N:0:TAGCGCTC+TATCCTCT
GACTACAGGGGTATCTAATCCTGTTTGCTACCCACACTTTCGTGCCTCAGCGTCAGTTAGAGCCCAGTAAGCCGCCTTCGCCACTGGTGTTCCTCCGAATATCTACGCATTTCACCGCTACACTCGGAATTCCGCTTACCTCTACTCCACTCAAGAACTACAGTTTTGGATGCAGTTCCGACGTTCAGCCTCGGTATTTCACATCCAACTTGCAGTCCCGCCTTCGCACCCTTTACACCCAGTACATCCGGACAACGCTTGCCACCTACGTATTACCGCGGCGTCTGGCACCTACTTCTC
+
CCCCCGGGGGGGGGGGGGGGGGGGGGGGGGDFEFGFGGGGGGGGGGGGGGGGGGGGGGCCCFFFF@FGGGDFGGGGGGGGGFGGGGFGGGGGGFEG>FFFFFGGGGGGCGGGGCFGG>DDDGF;EFGBFFGGGCEGCCFGFDBDGFFGFGFF8@+81AFAFFDFFFGED8F6DFFGFGF5@+@CF+:FEGG@AADB>GFFFG5AEFEEEFGFFA;A=FC=E665*/2(6=;;FFCE?3BE2@=>+9?50/.46:39.-(-(146C<0(41.)..)6431(,3(-,((.)(.(0)+33))-
@M02996:162:000000000-B87FG:1:1101:16538:7851 2:N:0:TAGCGCTC+TATCCTCT
GACTACCAGGGTATCTAATCCTGTTTGCTCCCCACGCTTTCGCGCCTCAGCGTCAGTTACTGTCCAGTAGATCGCCTTCGCCACTGGTGTTCTTCCTTATATCTACGCATTTCACCGCTACACAAGGAATTCCATCTACCTCTCCAGCACTCAAGAAAAACAGTTTCAAATGCAGTTTGTGAGTTAAGCCCACAGATTTCACATCTGACTTGCTCTCCCGCCTACGCGCCCTTTACACCCAGTAACTCCGGATCACGCTTGCCACCTACGTTTTACCGCGTCTGCTGGCACGTAGTTAGC
+
CCCCCGGGGGGGFGGGGDFGGGGGGGGGGGGGEGGGGGGGGGGGGGGGFGGGGGGGGGFGGFGGGGGGGG9EFGGGGGGGGGGGGGFGGGEGGCFFGGGFFDGGGGGGEEGGGGGGGA?DDEF?D=FGGGGGGGGGGFFGGFFGGBDGFGFFG8?E8=DDEGFFGFGGGFFFGFFGFGFFFGFGGDFFFGGBFDGFBFFFEG@78?EEFFGEC=8=C>C5@=@DB2>7>:@B<EFEF=<E9@;CA3).26:77)/;/////:@3DDF:?6.(.863)---(-4:29>(13<600*;:-)4
@M02996:162:000000000-B87FG:1:1101:13967:7855 2:N:0:TAGCGCTC+TATCCTCT
GACTACTGGGGTATCTAATCCTGTTTGATCCCCACACTTTCGTGCCTCAGCGTCAATGACGGATTTGTGAGATGCCTTCGCAATCGGTGTTCTGTGTGATATCTATGCATTTCACCGCTACACCACACATTCCTCCCACAGCATCCGTATTCCAGACTACCAGTTTCAACGGCAGGTCACGCGTTAAGCGCGTGCGTTTCCCCGCTGACTTGGCATTCCGCCTACGCACCCTTTAAACCCAATAAATCCGGATAACGCTCGCCTCCGCCTTCTTACCGTGCTGCTGCCCCGGTTTTGCCC
+
CCCCCGGFGGGGGGGGGGGGGGGGGGGGGGGGDGGGGGGGGGGGGGGGGGGGGGGFGGGGGG,FFGGGGGGGGGGGGGGGGGGGFGEBFGGGGGGGGGEFGFFFGFGFDGGGGFEGC:<@CFFGGGFFEGGGGGGFGFF+6::DFGFGFGFFFEFFE?8DEEBFE?EG8BCAEEG8?D)@+6+;:CCF@+:>>@D=)>BF*,<A@45:@FD>=A3;>F:;E;(43(6,:EDFFFCC3.CE?243?AAAF>5??E<9(((-35(4<(((,(,,5:)6:B-((2.,.5)(.,460)2;*)).
@M02996:162:000000000-B87FG:1:1101:4522:7859 2:N:0:TAGCGCTC+TATCCTCT
GACTACCCGGGTATCTAATCCTGTTTGCTCCCCACGCTTTCGAGCCTCAACGTCAGTTACAGTCCAGTAAGCCGCCTTCGCCACTGGTGTTCCTCCTAATATCTACGCATTTCACCGCTACACTAGGAATTCCGCTTACCTCTCCTGCACTCTAGCTAAACAGTTTCCAAAGCAGTTCCGGGGTTGAGCCCCGGGATTTCACTTCAGACTTGCTTTGCCGTCTACGCTCCCTTTACACCCAGTAAATCCGGATAACGCTTGCTCCCTACGTATTCCCGCGGCTGCTGGCACGTATTTAGC
+
CCCCCGGGGGGGGGGGGGFGGGGGGGGGGGFGEGGGGGGGGGGGGGGGGGGGGGGGGGGGGGGGGGGGGGGGGGGGGGGGGGGGGGEFGEFGFFGGGGGGFFGGGGGGGCEGGGGGG=ADDFGGGGGGGFGGFGGGGGGGGDFGGGFGFF8DEEFGGGGGGGDFEFGGGGFBCFGGFGFFGGGGGGF5>GGF>>GA9FFFEGFFFA4EEFGFFFFFBAF245/5;0;@DG@DG@FFFAFG;F@E6CFCC4.(256C,----1:BF(,).8.).4)6)8,(----4:?(:??67)<<9)<<
@M02996:162:000000000-B87FG:1:1101:13985:7860 2:N:0:TAGCGCTC+TATCCTCT
GACTACTGGGGTATCTAATCCTGTTTGATCCCCACACTTTCGTGCCTCAGCGTCAATGACGGCTTTGTGAGATGCCTTCGCAATCGGTGTTCTGTGTGATATCTATGCATTTCACCGCTACACCACACATTCCTCCCACAGCATCCGTATTCCAGACTACCAGTTTCAACGGCAGGTCACGCGTTAAGCGCGTGCGTTTCACCGCTGACTTGGCATTCCGCCTACGCACCCTTTAAACCCAATAAATCCGGATAACGCTCGCACCCTCCGTATTACCGGGCTGCTGGCACGGAGTTTGCC
+
CCCCCGGGGGGG;FGGGGGGGGGGGGGGGGGGGGGGGGGGGGGGGGGGGGGGGGGGG9CFGG+FGGDGGGGGGGGGGGGGGF:CD6BC@FGGGGGGGG;FFFGGGGGGGGGGGGGGGAFGGFFGFGCGGGGGGFFGG@E>C89DFGFGFGFED=@,DF,AFDEFGFGGGGE*CBD6?D<FBDGCCC=D=1CAF*@9AFFECFE>@>@=BFF@=F3AEFF;A(;(6,636=?7D@C)9<GE<D:)1:A<437:BE9F(-((-14(14<??9-(3,)6--(,,(-(),((()4(0022+-.)
@M02996:162:000000000-B87FG:1:1101:20723:7860 2:N:0:TAGCGCTC+TATCCTCT
GACTACAGGGGTATCTAATCCTGTTTGCTACCCACACTTTCGTGCCTCAGCGTCAGTTAGAGCCCAGTAAGCCGCCTTCGCCACTGGTGTTCCTCCGAATATCTACGCATTTCACCGCTACACTCGGAATTCCGCTTACCTCTACTCCACTCAAGAACTACAGTTTTGGATGCAGTTCCGAAGTTAAGCCTCGGTATTTCACATCCAACTTGCAGTCCCGCCTGCGCACCCGTTACACCCAGTAAATCCGGACAACGCTTGCCCCCTACGTTTTACGGCCGCTGCGTGCACCGCGTTAGC
+
CCCCCGGGGGGGGGGGGGFGGGGGGGGGGGCFFFGGGGGGGGGGGGGGGGGGGGGGGGFCAFGGGGGGGGDFGDGEGGGGDEGGGGFFGGEGGGGFC8CCDCFGFGGGGGGGGGGGC9BGGFGGFGE@F?EGG=CDDGFGGFFGFFDFFGFFGEG9DEAFGG)<EFFDDDD*@;8EFFEE3+@1@EE?CFFC9>C):FFFEG<A=AE@EFFAE4747;92E08=2/52>:>2C@?F);FC81;CA?).2(.6:53;----,14)9701:(,(.4<8((-(--(-(((-(()())*2/4()
@M02996:162:000000000-B87FG:1:1101:13958:7872 2:N:0:TAGCGCTC+TATCCTCT
GACTACTGGGGTATCTAATCCTGTTTGATCCCCACACTTTCGTGCCTCAGCGTCAATGACGGATTTGTGAGATGCCTTCGCAATCGGTGTTCTGTGTGATATCTATGCATTTCACCGCTACACCACACATTCCTCCCACAGCATCCGTATTCCAGACTACCAGTTTCAACGGCAGGTCACGCGTTAAGCGCGTGCGTTTCACCGCTGACTTGGCATTCCGCCTACGCCCCCTTTAAACCCAATCAATCCGGGTAACGCCCGCATCCTCCGTTATACCGGGACGCCTGCACCGGATTACGCG
+
CCCCCGGGGGGGGGGGGFGGGGGGGGGGGGEFFGG,FGDGGGGGGGGGGGGGGGGFGGFGGG7FGGGGGGGGGGGGGGGGGGGGGFGGGGFFFGGGGGGGGFGGFFGGGGGGGGGGG>BDDFGGGGCFGGGGGGGFDEFEC=?FFGFFBGFDFFGFGFFFGGDE9DGGCGEFGFG6:D);CFEEGC)8=@E=9*9>=C>:6DB9:0(/74CEFF*/>F8;46(35(2((=:(;37<>8F8//1.<?>9C>)(,049--(--1(,)5)4(,-)((.-614-((((((,((,(-))**+)(((
@M02996:162:000000000-B87FG:1:1101:13979:7877 2:N:0:TAGCGCTC+TATCCTCT
GACTACTGGGGTATCTAATCCTGTTTGATCCCCACACTTTCGTGCCTCAGCGTCAATGACGGATTTGTGAGATGCCTTCGCAATCGGTGTTCTGTGTGATATCTATGCATTTCACCGCTACACCACACATTCCTCCCACAGCATCCGTATTCCAGACTACCAGTTTCAACGGCAGGTCACGCGTTAAGCGCGTGCGTTTCACCGCTGACTTGGCATTCCGCCTACGCACCCTTTAAACCCAATAAATCCGGCTAACGCCCGCCTCCTCCGTTTTCCCTGGCTGCTTCGACGGGGTTTCCC
+
CCCCCGGGGGGGGGGGFFFGGGGGGGGGGGGGGGGGGGGGGGGGGGGGGGGGGGGFGC9FCE,CFGGGGGGEGGGGGGGGGBFGGGGCFFEFFGGGGGGGGFGGDFGFGGGGGGGGE>BDGEFGEGFGGGGGGDGFGDFCDD6DGGFGFGFFGFGDFGAFF8:AEFGFGG+:C9@=DGFF>?>?CDDFC+@=E*;)-5@B4>>)::5@>FG=3F*ABFG(76;@F;;01:;;4;93;@GE;(/)1>B>F1:(3329(-(,(1419:117(().2)2,).(,.(-.))((-(3))2:*).4
@M02996:162:000000000-B87FG:1:1101:18082:7889 2:N:0:TAGCGCTC+TATCCTCT
GACTACTGGGGTATCTAATCCTGTTCGATCCCCACGCTTTCGTGCCTGAGCGTCAGTTGCGGATTAGTCAGCTGCCTTCGCAATCGGTGTTCTGTGACATATCTAAGCATTTCACCGCTACACATCACATTCCGCCAACTTCATCCGTACTCGAGCTCGCCAGTTTCAACGGCAGTGCCGGGGTTGAGCCCCGACATTTCACCGCTGACTTAACGTGCCGCCTGCGCACCCTTTAAACCCAATCAATCCGGATAACGCTCGCATCCTCCGTATTACCGCGGCTGCTGGCCAGGAGTTAGC
+
CCCCCGGGGGGGGGGGGGGGGGGGGGGGGGEGFGGGGGGGGGGGGGGGGGGGGGGGGGFGGG7FGGGGGGGFGGGGGGGGGEGGFGFGGFGGFFGG?FFGGFGGGGGGGGGGGGGGG>BCDFGGGGGGGGGGGFGGDEEDFE?FGGFFFGFFEFGGGGEEGGAFGFGGGGCEG>CG?FEBGGGGGG=GFGGD?BG@DFFFEGFD@>:BFFG<CF6A;F76=;;?D>B(7EF?G0)45>EC(4:(926:943<8@AF----(1(-98>58(-(.8:6)4434;B2177(1((,.)2;;6):
@M02996:162:000000000-B87FG:1:1101:26163:7897 2:N:0:TAGCGCTC+TATCCTCT
GACTACAAGGGTATCTAATCCTGTTTGATCCCCACGCTTTCGTGCATGAGCGTCAGTGCAGGTACGGCAAGCTGCCTTCGCTATCGGAGTTCTGCAGCATATCTACGCATTTCACCGCTACACACTGCATTCCGCCTGCCTTCACCGCACTCAAGACCGACAGTATCAACGGCACTGCCGGGGTTGAGCCCCGACATTTCACCGCTGACTTACCAGCCCGCCTGCGCACCCTTTAACCCCAATAAATCCGGATAACGCTCGCATCCTCCGTATTACCGCGGCTGCTGGCCCGGCTTTCGC
+
CCCCCGGGGGGGFGGGGGGGGGGFFGGGGGEGGGGGGGDGGGGGGGFGFGGGGGGGGGGGGGGGGGGGGGGGGGGGGGGGDBFGGGGFGGFGGGGGGGGGF7DGGGGGGEEGGGGFC>BDGEGFGGGGGFGGGGGDGC@FFFFGGEAGBGBDFGFGGGG8>G=C:9EGFGGFGFGGF58?EGGECDEGFGGFF>52>BFCCGF;>>9;DFG3A6.6=;8(2./6?;>4;C?(0:9>)48EF(.)*.:<23)(-7)9,,--4991/()),24387.-91-,-44(,).81((,0)/*2),(
@M02996:162:000000000-B87FG:1:1101:26156:7916 2:N:0:TAGCGCTC+TATCCTCT
GACTACAAGGGTATCTAATCCTGTTTGATCCCCACGCTTTCGTGCATGAGCGTCAGTGCAGGTACGGCAAGCTGCCTTCGCTATCGGAGTTCTGCAGCATATCTACGCATTTCACCGCTACACACTGCATTCCGCCTGCCTTCACCGCACTCAAGACCGACAGTATCAACGGCACTGCCGGGGTTGAGCCCCGACATTTCACCGCTGACTTACCAGCCCGCCTGCGCACCCTTTAAACCCAATCAATCCGGATCACGCTCGCATCCTCCGTATTACCGCCGCTTCTGGCACGGAGTTAGC
+
CCCCCGGGGGGGGGGGGGGGGGGGGGGGGGFGGGGGGGGGGGGGGGGGGGGGGGGGGGGGGGGGGGGGGGGGGFGGGGGGG@FGGGCFFGEGGFGGGGGGGFGGGGGGGGGGGFGGGAEGGGGGGGGGGGGGGGGGGGGGG>FFFGFD?GFFCFGGGG6+@EA>A?FGGGGFGFGG>FF>EGGGGG=GEGGFFFG>?FFFFGFFFFFFFFGFFFCA@FD;:;2:?19;>EF0C7BF28FC<B?(9<<5>>@(()49-.--(9347273<>4(,.).60-(((,(-4)4,28?3)*12)6>
@M02996:162:000000000-B87FG:1:1101:23135:7937 2:N:0:TAGCGCTC+TATCCTCT
GACTACAAGGGTATCTAATCCTGTTTGCTCCCCCGACTTTCGCGCCTCAGCGTCAGATACGTACCAGGAATCCGCCTTCGCCTCCGGTGTTCTGCAGGATATCAACGCATTTCACCGCTACACCCTGCATTCCGATTCCCCATTCCGTCCTCCAGCGAAGCAGTTTCGGACGCACTTTCCGGGTTGGGCCCGGAGATTTCACATCCGACACACTTCGCAGCCTACGCGCCCTTTACGCCCAGTAAATCCGAACAACGCCCGCCACCTCTGTTTTACCGCGGCTGCTGGCACTGAGTTAGC
+
CCCCCGGGGGGGGGGGGGGGGGGGGGGGGGGGGGGGGGGGGGGGGGGGGGGGGGGGGGGGGGGDFFGEFFCGGGGGGGGGGGEEGGCFGGGGGGG<F@FGGFGCGGGGGGGGGGGGG=?@DEFFEGGGGFGGGGEGGGGGDDFGGGE>DGFFGGGGDG8@BC5@BAGCC>EEEEGGFGFFEEEE>D=DDGG@)=5>@CFEFGEE@;;06598657A?>*4:1():<949C0(94>>1:EG1::<F24:C;B(-7(1,-(--1(-98(.))))..)5)--(-((-2.24:07()10<<-)6
@M02996:162:000000000-B87FG:1:1101:28084:7939 2:N:0:TATCGCTC+TATCCTCT
GACTACTCGGGTATCTAATCCTGTTTGCTCCCCCGACTTTCGCGCCTCAGCGTCAGTACTGTTCCAGCAATCCGCCTTCGCCTCCGGTGTTCTTCATGATATCTACGCATTTCACCGCTACACCCTGCATTCCGATTCCCTCTCCCATACTCAAGTCCTGTAGTTTCAAGCGCACTTTCCGGGTTGAGCCCGGATATTTCACACTTGACACGCAAGACCGCCTACGCCCCCTTTACGCCCAGTAAATCCGAACCACGCTCGTTCCCCCTGTCTTCACGCGGCTGCTGGCACGAAGTTAGC
+
CCCCCGACFGEGGGGGGGGGGGGGGGGGG<EFGB+@FFGGGF7FGEGEAFGGGG@BFFA,,66CCFG,CF,E<FGGGGGGGG:4DE=FGGGGG,C,,<AF;FG,EFFGGGG9FFGFC=BDGEFGE7FEEFGGDF8CGDFGF=F8=>),;8=>,8==DFC93@EF:==29,,<@D>+;+;9CECEG587@@F5B**:EF6/>FF25+8071;=@4(2(2;;E7,4;@B(6C9(>2<A:0?C80(.*)).7>7:()41,-,,-/-(25(((-..)6)).41,(((-,,).322().*124)6
@M02996:162:000000000-B87FG:1:1101:28683:7942 2:N:0:TAGCGCTC+TATCCTCT
GACTACCAGGGTATCTAATCCGGTTCGCGCCCCTAGCTTTCGTCCCTCACCGTCAGGTTCGTTCCAGTTAGCCGCCTTCGCCACAGGTGGTCCTCCCAGGATTACAGAATTTCACCTCTACCCTGGGAGTACCGCTAACCTCTCCCGACCTCAAGTTCAACAGTATCACCAGCAATTCCCACAGTTAAGCTACAGGATTTCACCAGTGACTTATTAAACCGGCTACGAACGCTTTAGGCCCAATAAAAACAGCTACCACTAGAGCTGCCGGTGTTCCCGCTGCGGCTGGCACCGGTCTTG
+
CCCCCGGGGGGFFGGGGGGGGGGGGGGGGFEGGGGGGGGGGGGGGGGGFGGGGGGGGGGGGGGGGGGFGGGGGGGGGGGGGGGGGGGGGGGGGGGGGGGGGFFFGGGGFGGGGGCGG:6ADEGGGGFGFFEFGGGDGGFFFDFGGG>CAGFEGGGFFGGGGGFFFFGGGGGFGFGGFGEFFFEFGFE+;CFEFFGFFFF=*DAEFFA6AAGEE><FEFF:=5@>FFF>D8717@@FFECF6@=(27>>DDF134<0..,.,*.):4:2?4--(-()).--(-(-4129?BFF8>:/:(.<
@M02996:162:000000000-B87FG:1:1101:17902:7948 2:N:0:TAGCGCTC+TATCCTCT
GACTACTGGGGTATCTAATCCTGTTTGCTACCCATACTTTCGAGCCTCAGCGTCAGTTGGTGCCCAGTAGGCCGCCTTCGCCACTGGTGTTCCTCCCGATATCTACGCATTCCACCGCTACACCGGGAATTCCGCCTACCTCTGCACTACTCAAGAATAACAGTTTTGAAAGCAGGCTATGGGTTGAGCCCATAGTTTTCACTTCCAACTTGTCATCCCGCCTGCGCTCCCTTTACACCCAGTAATTCCGTACAACGCTTGCCACCTACGTTTTACCGCGGCTGCTGTCACGTTTTTAGC
+
CCC@CFGGAFGGFGGGGEFGGGGGGGGGGGGECEEEFGGGGGGGGGGGGGGG@EECGGEAGFFFCF@GFGGGGGDGGGGFGEGGGGFGFFGGGFFEFGGEGFGGGGGGCEEGGGGGE5<===FFC:F7F=FGG?EGGGFDGFFGG;:CD=DD=D+@8AA=FG=B=DF=D,7?DA6CEG@?DD??@>);@FE5FAFE5FFEFGF4>@CEEFC4AFEFFFC275>2@(6(6C<;FF3>67F533/7;6??CE)6?B5;-(--452)9:3(54.343))),-((-(48:?)3:4:))02;4,6
@M02996:162:000000000-B87FG:1:1101:23375:7958 2:N:0:TAGCGCTC+TATCCTCT
GACTACCCGGGTATCTAATCCTGTTTGCTCCCCACGCTTTCGAGCCTCAACGTCAGTTACAGTCCAGTAAGCCGCCTTCGCCACTGGTGTTCCTCCTAATATCTACGCATTTCACCGCTACACTAGGAATTCCACTTACCTCTCCTGCACTCTAGTTTGACAGTTTCCAATGCAGTCCCAGGGTTGAGCCCTGGGTTTTCACATCAGACTTGCCATACCGTCTACGCTCCCTTTACACCCAGTAAATCCGGATAACGCTTGCCCCCTACGTCTTACCGCGGCTGCTGCCACGTAGTTAGC
+
CCCCCGGGGGGGGGGGGGGGGGGGGGGGGGGGGGGGGGGGGGGGGGGGGGGGGGGGGGGGGGGGGGGGGGGGGGGGGGGGGGGGGGFFGGGFGGGGGF9FGFGGGGGGGEGFGGGGG=BDDFGGGGGGGGGGGGGGGGGGGFFGGGFGFGFFFGGGGEDGFGDFEFGGGGGFGFFFFGEFEDECFGFCCEG@A5FDFGFFFGFFFAEEFFGFFFA@*3C<?:>=6:>7@EBBF=>C*8CE25>=+96799;0;D);/.///158F03;??4(486::?4(-(4>BF?),)4300*;:)))
@M02996:162:000000000-B87FG:1:1101:17046:7964 2:N:0:TAGCGCTC+TATCCTCT
GACTACCGGGGTATCTAATCCTGTTTGCTACCCGCACTTTCGAGCATGAGCGTCGATAAGTCCCCAGCAAGCTGCCTTCGCCATCGGTGTTCTTCCTGATCTCTACGCATTCCACCGCTACACCAGGAATTCCGCTTGCCCCTGAACTATCCAAGAGAAACAGTCCAGTCTGCAGGTCCGGGGTTGGGCCCCGGTATTGTACAGACTGCTTGCATCTCCGCCTGCGCTCCCTTTACGCCCAGTGATTCCGAACAACGCTTGCACCCCTCGTTTTACTCCGGCAGCTGGCACGACGTTTCC
+
CCCCCGGGGGGGGGGGGEFGGGGGDGGGGGGGCFGFGDFGGGGGGDGFGGGGGGGGG8FAFGGGGGGGCECDFFFGGGGGGGGGFG@BFEEGGFGEGGGEGFGGGGGGGECFGGGGG=<=D9FG@@FGGGGGGFEGGCDEFFFFF,:FFFFBFEF,@FC1DEDDGFGGFGGACFFFFGEFEGGEDDFCBGGF:BCBFGFF4BE<*8;536;<D=CF4@C;E;;2016(6:28C?<A(1:=<?7)0.).2,)(4)4C,,-,-1,8DBFF?>,((4).)),(-3(-,(.(37310)22/().
@M02996:162:000000000-B87FG:1:1101:19913:7972 2:N:0:TAGCGCTC+TATCCTCT
GACTACAAGGGTATCTAATCCTGTTTGCTCCCCATACTTTCGTGCCTCAGCGTCAGTTACAGCCCAGCAGGCCGCCTTCGCCACTGGTGTTCCTCCCAATATCTACGCATTTCACCGCTACACTGGGAATTCCGCCTGCCTCTACTTCACTCAAGACTTACAGTTTCAAGCGCAGCCCCGGAGTTAAGCCCCGGTATTTCACGCCTGACTTGCAAGCCCGCCTACGCACCCTTTACACCCAGTAAATCCGGACAACGCTCGCTCCCTACGTATTCCCGCGGCTGCTGGCACGTAGTTAGC
+
CCCCCGGFGGGGGGGGGFFGGGGGGGGGGGGGGGFEGGGGGGGGGGGGGGGGGGGGGGGAAFEFGGGCFGCFGGGGGGGGGGGGGGEGGGFGFFGFFFFGGFGGGGGGGGGGGGGGG=@DDEGGECGGGFGGGFGCGCGGGEF7DEEGFGFFDEG,AEFEF=:CFFGGD;F5EE6+?DDF+5;CGG7BCFGFBE*)5BFFEF)):A>@=AB:EFFFD>F>G96<@0:1>GF<FFFFF<FC1?4C+1C?>97(4:2C(----1(4C<F2434,-8)64,-(--49BF>?<7<?5)*;06.-
@M02996:162:000000000-B87FG:1:1101:23854:7978 2:N:0:TAGCGCTC+TATCCTCT
GACTACTAGGGTATCTAATCCCTTTCGCTACCCCGGCCTTCGTACCTCAGCGTCAGTAAATGTCCAGGAACCCGCCTTCGCCACGAGTCTTCTTCTTGATATCTACGCATTTCACTGCTACACCAAGAATTCCGGTTCCCCCTCCATTACTCCAGCCACACAGTATCATGCGCACTCCAGGGGTTGAGCCCCTGCCTTTCACGCACGACTTATGCGGCAGCCTACGTACCCTTTACGCCCAGTGATTCCGAACAACGCTTGAGACCTCTGTATTACCGCGGCTGCTGGCACAGAGTTTGC
+
CCCCCGGGGGGGGGGGGGGGGGGGGGGGGGDGGGGGGGGGGGGGGGGGGGGGGGGGGGGGGGGGGGGGGGGGGGGGGGGGGFFGGGGGGGGGGGGGGGGGGFGGGGGGGGGGGEECFDFGGEFGFGGGGGGGGGEGDEGGGFFGG8DFFGFFEG6FFGGFGGDFG?GEDAGFGFGCAGFFGGGGEG@GEGGACFCBEGFFFGF>FD@25?GCEA8?9B).26,4@@8/:5;;DECFFFGG?:BF?<9<C:3:9B1>(,(-,2,,9?7:4?6)6<64)--(-(39:73.(4<?)0<<+).6
@M02996:162:000000000-B87FG:1:1101:6026:7989 2:N:0:TAGCGCTC+TATCCTCT
GACTACTAGGGTATCTAATCCTGTTTGATCCCCACGCTTTCGTGCCTCAGCGTCAATGCCTGCTTCGTGAGATGCCTTCGCAATCGGTGTTCTGAGTAATATCTATGCATTTCACCGCTACACTACTCATTCCTCCCACGGCAACAGTATTCAAGCCTCCCAGTATCAAAGGCAGTTCCGGAGTTGAGCCCCGAGCTTTCACCTCTGACTTGACACACAGCCTACGCACCCTTTAAACCCAATAAATCCGGATAACCCTCCCAACCTCCGTATTACCGCTGCTGCTGACCAGGGGTTAGC
+
CCCCCGGGGGDFA@EAF9EGFFGGGFFGGGDF@FGGGGGGGGGGGGGGGEFGGGGGGGGGGGGGGGGG,FFCEFGGGFGFCGGDDGCFEFGGA<EFGGGGGFGGFGGGGGAEFFFEG@EGDEEFFC=FGGGFFFGCDGG@CAFGGFD=;=+5=4?FGFDGE=8:3CF=FGGF?FDCDCC*6+1@FFD=>CGA>*+)1@19AEC*80:0:A>5>*:35:/:4)5;B9@9@E>=G39*/.?*;(6)*.5<*(.(,0/2(/,((*((/-(.34-2,().644(-,)),52)..5(0)22*,()
@M02996:162:000000000-B87FG:1:1101:23841:7990 2:N:0:TAGCGCTC+TATCCTCT
GACTACTAGGGTATCTAATCCCTTTCGCTACCCCGGCCTTCGTACCTCAGCGTCAGTAAATGTCCAGGAACCCGCCTTCGCCACGAGTCTTCTTCTTGATATCTACGCATTTCACTGCTACACCAAGAATTCCGGTTCCCCCTCCATTACTCCAGCCACACAGTATCATGCGCACTCCAGGGGTTGAGCCCCTGCCTTTCACGCACGACTTATGCGGCAGCCTACGTACCCTTTACGCCCAGTGATTCCGAACAACGCTTGAGCCCTCCGTATTACAGCGGCTGCGGGCCCAGAGTTTGC
+
CCCCCGGGGGGGGGGGGGGGGGGGGGGGGGGGGGGGGGGGGGGFGGGGGGGGGGGGGGFGGGGGGGGGGFGFGGGGGGGGFFEGGGGGGGGGGGGBFGGGGFGGGGGGGEGGFGGFGD?+?EGGGGGGEEGGGGGDDCFF6:ADDEDFFGFFFGGFFGGGGG<C,+?=F>DEEFDEFGEFCCC::DED@GC=?FG9@>FEEGFFFAA@@;GE4+9?2574:73;36=<?GE@<ECE(3=C?:2)/-)6:37?9BBG---(-0))9(,((-(((().)))((--,((-,39B155:2A46A
@M02996:162:000000000-B87FG:1:1101:13316:7993 2:N:0:TAGCGCTC+TATCCTCT
GACTACCCGGGTATCTAATCCTGTTTGCTCCCCACGCTTTCGAGCCTCAGCGTCAGTTAGAGCCCAGTAAGCCGCCTTCGCCACTGGTGTTCCTCCGAATATCTACGCATTTCACCGCTACACTCGGAATTCCGCTTACCTCTACTCCACTCAAGAACTACAGTTTTGGATGCAGCTCCGAAGTTGAGCTTCGGTATTTCACATCCAACTTGCCGTCCCGCCTGCGCTCCCTTTACACCCAGTAAATCCGGACAACGCTTGCCACCTACGTATTACCGCGGCTTCTGGCACGTAGTTAGC
+
CCCCCFGGGGGGGGGGGGGGGGGGGGGGGGGGGGGGGGGGGGGGGGGGGFGGDGGGFFFCFAFGGGGGGGFFGGGGGGGGGGGGGGGGFGGGFFGGEFFFFEFFGGGGEGGGGGGGG=ACDEFFFFGFGGGGGGGGDCDGGEFGFEEGFGFFF8D,ADFGGGEFFFGCD?CFFFDGFGFAE3:CFG5F),595@GBDGFFFGC?>F==EFG=E*(25?C=G50877@6;DD@>@CECEGGF06>;<?CF9.(4<:<-,---9?2CB7>B:4)67)64:9-47((.)6),(4:7.//06<9
@M02996:162:000000000-B87FG:1:1101:6008:7995 2:N:0:TAGCGCTC+TATCCTCT
GACTACTAGGGTATCTAATCCTGTTTGATCCCCACGCTTTCGTGCCTCAGCGTCAATGCCTGCTTCGTGAGATGCCTTCGCAATCGGTGTTCTGAGTAATATCTATGCATTTCACCGCTACACTACTCATTCCTCCCACGGCAACAGTATTCAAGCCTCCCAGTATCAAAGGCAGTTCCGGAGTTGAGCCCCGGGCTTTCACCTCTGACTTGAAAAACAGCCTACGCACCCTTTAAACCCAATAAATCCGGATAACGCCCGCCTCCTCCGTATTACCGCGGCTGCTGGCACGGAGTTAGC
+
CCCCCGGGGGGGGGGGGGGGGGGGGGGGGGFGFGGGGGGGGGGGGGGGGFGGGGG@FGGGGGGGFGGGGGGDFGGGGFGGGGGGGGEBFFGGGGAGGGGGGFGGCGGGGGGGGGGGG>DGGFGGGGGGGGGGGG8=DGGDC>BGGGFFD8?FEEDGFCFFGG5BACGGGAEFGFDGFGEEECEGGGEGECC>BDGFACF;EGB859CEEFGE3AAFFDF4A455:@FF>E?9F=EF7@FGFFF@FFE?C6>DDFE8(.(,-)(,/4<8:9-444:4<(,-49311:???12877:2*:A2
@M02996:162:000000000-B87FG:1:1101:26116:8001 2:N:0:TAGCGCTC+TATCCTCT
GACTACTGGGGTATCTAATCCTGTTTGCTCCCCACGCTTTCGCGCCTCAGCGTCAGTTGTCGTCCAGCAGGCCGCCTTCGCCACTGGTGTTCCTCCTAATATCTACGCATTTCACCGCTACACTAGGAATTCCGCCTGCCTCTCCGATACTCAAGGGATACAGTTTCAAAAGCAGTTTATGGGTTGAGCCCATAGATTTCACTCCTGACTTGCATCTCCGCCTACACGCCCTTTACACCCAGTAAATCCGGACAACGCTTGCCACCTACGTATTACCGCGGCGTCTGGCACGTAGTTAGC
+
CCCCCGGGGGGGGGGGGGGGGGGGGGGGGGGFGGGGGGGGGGGGGGGGGGGGGGGGGGGGGGGGGGGGGGGGGGGGGGGGGGGGGGGGGGEGFGGGGFFGGFGGGGGGGGGGGGGGG>BDDEFFFFGGGGGGGDGGGFDFGDFFGGFG@GFFBFGFGGFCDGFFGFGFFCDFGFGGFFFFGGFFGGFC5CGCFFG;EGFFED48>?BABFFEFFFFEA:6762@==B99E@>F@445AFG;D34:6)/96.6:>:C,,(-(95)9:0::3(,446<4(,(44,,,307::?80)*236)6
@M02996:162:000000000-B87FG:1:1101:14361:8017 2:N:0:TAGCGCTC+TATCCTCT
GACTACACGGGTATCTAATCCTGTTTGATCCCCACGCTTTCGTGCATGAGCGTCAGTGCCGGTACGGCAAGCTGCCTTCGCTATCGGAGTTCTGCAGCATATCTACGCATTTCACCGCTACACCCTGCATTCCGCCTGCCTTCACCGCACTCAAGACCGACAGTATCAACGGCACTTCCGGGGTTGAGCCCCGACATTTCACCGCTGACTTACCAGCCCGCCTGCGCACCCTTTAAACCCACTAAATCCGGATAACGCTCGCATCCTCCGTATTACCGCGGCTGCTGGCACGGAGTTAGC
+
CCCCCGFGGDFGGGGGGFGGGGGGGGGGGGGGGGGGGGGGGGGGGGGGGGGGGGGGG,F,8@F@FEGGEGGFGFGGGGGGGEGGFEF6@FGGFFFE9EFGCDFGGGGGGDGGGGGGG>B=DEF,>CEGCFGGGGGGG8DFGCFGGG9CDGFFCDG:AF>6B:5@7CFF7FC>GDDF>CE>>CEEGGE<.AGF>=C06CFEFGF@>:,(69@CFFE;;AD6G488:-726E?6DDBAAACGB(..)3462(766)6=--,--144C0)).--.(.)..(,((-3,3),(-(,3))212)-4
@M02996:162:000000000-B87FG:1:1101:14337:8018 2:N:0:TAGCGCTC+TATCCTCT
GACTACACGGGTATCTAATCCTGTTTGATCCCCACGCTTTCGTGCATGAGCGTCAGTGCAGGTACGGCAAGCTGCCTTCGCTATCGGAGTTCTGCAGCATATCTACGCATTTCACCGCTACACACTGCATTCCGCCTGCCTTCACCGCACTCAAGACCGACAGTATCAACGGCACTGCCGGGGTTGAGCCCCGACATTTCACCGCTGACTTACCAGCCCGCCTGCGCACCCTTTAAACCCAATAAATCCGGATAACGCCCGCATCCTCCGTGTTCCCGCCGCTGCTGTGCGGGCGTTATG
+
CCCCCGGGGGGFFGGGGFGGGGGGGGGGGGFGGGGGGGGGGGGGGGFFGGGGGGGGGGGCEGGGGGGGGGGGGGGGGGGGGGGGGGFBFGGGGGFF<FCFGFGFGGCFGGGGGGGGG>@DGEGFGGGG9FGGGGGGGFGGGFFGFGAGBGFFGGFGGGGDC=>:CFGC@GCAEFGGAFDECCEEGG6FEGGDAAC(2FFFECFFF>6(:BF4>FE)8FC4>>(,(33(,:(3*44-6AFGB?(,75>96,7<1).2,----9>,9>).3-((..)-)(,(43(,3.))(-(()./11(()
@M02996:162:000000000-B87FG:1:1101:11349:8043 2:N:0:TAGCGCTC+TATCCTCT
GACTACCAGGGTATCTAATCCCGTTTGCTCCCTACGCTTTCGTGCCTTAGTGTCAGAACCGCCCCAGTTACCTGCCTACGCTATCGGTGTTCTTTCTAATATCTACGGATTTCACTCCTACACTAGAAATTCCAGTAACCCCTAACGGTCTCGAGCTTAGCAGTTTAGATAATAGTCTGAATGGTTGAGCCACCAGATTTCACCATCTACTTACTATGCCACCTACGCAACTCTTTACACCCAGTCACTCCGGTTAATGCTCGGATCCTACGTATGACCGCGGCTGCTGCCACGTAGTTAG
+
CCCCCGGGGGGGGGGGGGGGGGGDGGGGGGGGGGGGGGGGGGGGGGGGGGGGGGGGFEGGGGGGG:FGFGGGGGGGGGGGGFGGGGFGGGGGGGGGGGGGGFGGGGGGGGGGGGGCED?DDFFG@EEFGGGGGGGGGFFFGFFGGGFCAGFEFEDGGGC9DE=FGFFGFGADADCGFGF?>FFGGG9FEGGFF?C@@:CEEFC=EFFFC9FE@FE;=BC=,::@@5=BA85BFE??4>,>>==B?3EE+>A@B)6C/.119;1(121=)9///)1,7>6-(12763<??),)1)2*;4-))
@M02996:162:000000000-B87FG:1:1101:11381:8046 2:N:0:TAGCGCTC+TATCCTCT
GACTACCGGGGTATCTAATCCTGTTTGCTCCCCACGCTTTCGCGCCTCAGCGTCAGTTGTCGTCCAGCAAGCCGCCTTCGCCACTGGTGTTCCTCCTAATATCTACGCATTTCACCGCTACACTAGGAATTCCGCTTGCCTCTCCGATACTCAAGAACGACAGTTTCAAATGCAGTTCATGGGTTGAGCCCATGGATTTCACATCTGACTTGCCATCCCGCCTACGCGCCCTTTACACCCAGTAACTCCGGACAACGCTTGCCACCTACGTATTACCGCGGCTGCTGGCACGTAGTTCGC
+
CCCCCGCGGGGGGGGGGGGGGGGGGGGGGGGGGGG7FGGGGGGGGGGGGCGGGGGGGG@6C@GGGEGGGG8FFGGGGGGGGGGGGGFFGGGGGFGGG9;FEDFGGGGGGGGGGGGGG>BCCEFD>FFGFGGGGGGGGGGGFDFGG81+3CFEFDDFEGEDEGAFFFGGGGGFGFGGF7@FFFGGGDFG4FGFF4D@CFFFFGFFE8;CEFGFFF:17A6-1.4;@399;E@9CE3><AFG??BBF)46C:816)4>-----9:2C?FBF?44626A<:1(-43(:7?FB(5000*1<)-3
@M02996:162:000000000-B87FG:1:1101:8593:8061 2:N:0:TAGCGCTC+TATCCTCT
GACTACTCGGGTATCTAATCCCGTTTGCTCCCTACGCTTTCGTGCCTTAGTGTCAGAACCGCCCCAGTAACCTGCCTACGCTATCGGTGTTCCTTCTAATATCTACGGATTTCACTCCTACACTAGAAATTCCAGTTACCCCTAACGGTCTCGAGCTTAACAGTTTAGCTAATAATTCGAATGGTTGAGCCACCGGATTGCACCAGCTACTTGTTATGCCACCTACGCCACTCTTTACACCCATTCACTCCGGATAATGTTCGGATCCTACGTATGACCCCGACAGCTTGCACGCGGTTGT
+
CCCCCFGGGGGGGGGGGCFGFGGFEFGDFFFGFFFGGGEGGGGGGGGGGFGGEFGGGFGGGGGGGFGGGGGGGGGGCEGDDFGGGGGFGFGGGGGGGGGGGFGGGGFCEDFFGGFGG8@DCEBFFCFFGGGGGGGGGGC@FDFGGGA7@DBFGGGGGGAAC,1<=E9BCC:B8CFGFC5F=DFEFG9DDCG=AADAA7A):EFC@6@CB>FE@=9:46214:-)77-/(=(6CFE?/4,<(((0+7?<7;A;()/2)..))2393;1/./3,.)).)..(((-(((()..-4/8*1/,,((
@M02996:162:000000000-B87FG:1:1101:24027:8072 2:N:0:TAGCGCTC+TATCCTCT
GACTACACGGGTATCTAATCCCGTTCGCTACCCTAGCTTTCGCATTTGAGCGTCAGTTGACGCCAAGTAAGCCGCTTTCGCCACCGGTGTTCCTTGCGATATCAAAGCATTTCACCGCTCCACCGCAAGTTCCGCTTACCCCTACGTCACTCAAGCATAACAGTTCGGAGCCCAGTTCCACGGTTGAGCCGTGGGATTTCAAACCCCGCTTATTACGCCGCCTACATGCCCTTTAAGCCCAGTGATTCCGACTAAAGGTCGAACAGTTCGTCTTACCGCGGCTGCTGGCCCGAACTTACC
+
CCCCCGGGGGGGCGGGGGGGGEGGGGGGGFECGGGGGGGGGGGGGGGGGGGGGGGGGGGGGGGGGFGFGGGGGGGGFGGGGGGGFCFGGFGGGGGFFDGGGEFFGFFGGFFGGGGGG>?DDGGGGGGGGGGGGGGGGGE?FFFGGGFGAGFF>DDFCFGCFGEFFFCCDEGFFFFGFGFFGGGGGGEGFGD@;BCF=BA??9@EFF06:33;EFCFDBD7=--4:45<:FB:CFA)64C54(.28-54::>(7>)*)).-(1-3)(..5:3(.4.),2,((--(-))((4,1)3880).(
@M02996:162:000000000-B87FG:1:1101:8570:8073 2:N:0:TAGCGCTC+TATCCTCT
GACTACTCGGGTATCTAATCCCGTTTGCTCCCTACGCTTTCGTGCCTTAGTGTCAGAACCGCCCCAGTAACCTGCCTACGCTATCGGTGTTCCTTCTAATATCTACGGATTTCACTCCTACACTAGAAATTCCAGTTACCCCTAACGGTCTCGAGCTTAACAGTTTAGCTAATAATTCGAATGGTTGAGCCACCGGATTTCACCAGCTACTTGTTATGCCACCTACGCAACTCTTTACACCCAGTCACTCCGGATAATGCTCGGATCCTACGTATGACCGCGGCTGCTGGCACGTTGTTA
+
CCCCCGFGGGGGGGGGGGGGGGGGGGGGGGGGGGGGGGGGGGGGGGGGGFCFGGGGG9FGEGGGGGGGGGGFFGGGGDFGG@FGGEFFGFGGFFFGGFFGGFGFGGFCEGGGGGGCA8;DCEFGF@BEEDFGGGCFGFFFGDF=DF5+:DEFD@DGGGFFEEDFEF+@=@:=9D+EDD5@7@EFGFA68EG@?FC=AFDCEC58@>9@A6DEE68=E6D*,1-0:544)16(*947>@,<599@6=E<+)5;()2*.)11)+/(236()1,-4)..6<.-(34732())(-(*./*;(.)
@M02996:162:000000000-B87FG:1:1101:20088:8084 2:N:0:TAGCGCTC+TATCCTCT
GACTACTCGGGTATCTAATCCTGTTTGATACCCATGCTTTCGTGCCTGAGCGTCAGATGATCTCTGGACAGCTGCCTTCGCAATCGGTGTTCTGTGACATATCTAAGCATTTCACCGCTACACATCACATTCCGCCATCCTCGACATCTCTCAAGGGGACCAGTATCAATGGCAGTTCTCATGTTGAGCATGAGAATTTCACCGCTGACTTAATCCTCCGCCTGCGCACCCTTTAAACCCAATAAATCCGGATAACGCTCGGGTCCTCCGTATTACCGCGGCTGCTGGCACGGGGTTAGC
+
CCCCCGGGGGGGEGGGGCFGGGGGGGGGGGFFFFGGGGGGGGGGGGGGFGGGGGGG9FF<FGCGGGGDFGFGGGGGGGGGGGGGGGGGGFGFGGGG<EFGG7DFGDGGGGGGGFGGG@DGGGGFFGFGGDGGGEGGDEFGGDBDG8>FFGFEGED@8EDEGGFFFFGGC9DFGFDGFGFFEEDFGF*=56=98?=DEGFFFG@AAE9@DFFFEF=C;?7:@51:4>A@FDD9FE4?EBFEDB(>48CC;724?D;;/.//./.()()784,(.466.-,-(462(.,21:76.)1:8(.4
@M02996:162:000000000-B87FG:1:1101:19312:8084 2:N:0:TAGCGCTC+TATCCTCT
GACTACACGGGTATCTAATCCTGTTTGATACCCGCACCTTCGAGCCTCAGCGTCAGTTGCGCCCCAGCAAGCTGCCTTCGCAATCGGAGTTCTTCGAGATATCTAAGCATTTCACCGCTACACCTCGAATTCCACCTGCCTCTTGCGCACTCAAGAAACGCAGTTTCAACCGCTGGACGGAGTTGAGCTCCGCGATTTGACGGCTGACTTACATTTCCACCTACGCTCCCTTTAAACCCATTCAATCCGGATACCGCTCGGACTTTCACTATTACCGCGCCCGCTGACCCGCAGTTACCCG
+
CCCCCGGGGGGGGGGGGGGGGGGGGGGGGGDFGGGGGGEFGGGGGGGGGGGGGGGGGG<F@FGGGGGGGGGFGGGGGGGGGEGGGGE:CFDEFGGF7FFEGFGCDEGGGGGGGGGGGABGDEGF8FF7F8EGGDGDF?FFGEFGCG5FDGEFGFGADCGGGGAFFFFFFGGFGAD*0;5@5B?7<2);>GG=A>:59FC464(63.,5>;+>)@<:?F>.06(5/:(3>F:A<A25)4?C().5744(1()(,)45-,---)4(*).)))-.)).)-6,(-((-,(((.49(.)*30).3(
@M02996:162:000000000-B87FG:1:1101:24029:8090 2:N:0:TAGCGCTC+TATCCTCT
GACTACACGGGTATCTAATCCCGTTCGCTACCCTAGCTTTCGCATTTGAGCGTCAGTTGACGCCAAGTAAGCCGCTTTCGCCACCGGTGTTCCTTGCGATATCAAAGCATTTCACCGCTCCACCGCAAGTTCCGCTTACCCCTACGTCACTCAAGCATAACAGTTCGGAGCCCCGTTCCACGGTTGAGCCGTGGGATTTCACACCCCGCTTATTACGCCGCCTACATGCCCTTTCAGCCCCGTGATTCCGAATTACGTTCGAACCCTTCGTTTTTCCGCGGCTGCTGGCACGAACTTAGC
+
CCCCCGGGGGGGGGGGGGGGGGGGGGGFGGDCGGGGGGGGGEGGGGGGGGGGGGDGGGGGGGGGGGGGGGFFGGGGBFGGGGGGGGCFGGGGGGGGGGGGGFGGCGGGFGGGGGGGG=5CC@FGGGG7FEGGGGGGGGF>FDFGGED@BGFEGDFGGG7AFC@@GFCE6*@>8*<EFGFFGGECFGEFFGC@FADBEC6CF,?@FE9@BDDFFFFF@BD0=441?2>.3<149:4-.4CE093(0(-::(8(4)6C(..,(1,()(((,-.(-,((.:(-(4((,.4(,(2(0.**2-69
@M02996:162:000000000-B87FG:1:1101:19299:8098 2:N:0:TAGCGCTC+TATCCTCT
GACTACACGGGTATCTAATCCTGTTTGATACCCGCACCTTCGAGCCTCAGCGTCAGTTGCGCCCCAGCAAGCTGCCTTCGCAATCGGAGTTCTTCGAGATATCTAAGCATTTCACCGCTACACCTCGAATTCCACCTGCCTCTTGCGCACTCAAGAAACGCAGTTTCAACCGCTGGACGGAGTTGAGCTCCGCGATTTGACGGCTGACTTACATTTCCACCTACGCTCCCTTTAAACCCAATAAATCCGGATAACGCTCGGACCTTCCGTATTACAGCGGCCGCTGGCCCGGAATTAGCCG
+
CCCCCGGGGGGFGGGFFFGGGGGGGGGGGGF<ECGGGGGGGGGGGGGGGGGGGGGGGGFGFEGGGGGGGGGGGGGGGGGGGGGGGGC,@BFGGGGG<EFFFBF@FEFGGFFFGGFGGAFGGGFGFGGGGGGFGGGGGGGGGEFGGGBGFG>DED=FD?FGEGA@C9CE<DFDCAGGAGBE4>;6,+0**=D@E>DBFGF*8:(33)3838:>3ACFEA7.C64=?;((6;7)94<442>C:7)5*)../()4:47C-(--3),-*.42()..55..5:-,(((,--3((4(())*00)(,(
@M02996:162:000000000-B87FG:1:1101:20099:8101 2:N:0:TAGCGCTC+TATCCTCT
GACTACTCGGGTATCTAATCCTGTTTGATACCCATGCTTTCGTGCCTGAGCGTCAGATGATCTCTGGACAGCTGCCTTCGCAATCGGTGTTCTGTGACATATCTAAGCATTTCACCGCTACACATCACATTCCGCCATCCTCGACATCTCTCAAGGGGACCAGTATCAATGGCAGTTCTCATGTTGAGCATGAGAATTTCACCGCTGACTTAATCCTCCGCCTGCGCACCCTTTAAACCCAATAAAGCCGGATAACGCTCGGGTCCTCCGTATTACAGCGGCTGCTGGCACGGAGTTAGC
+
CCCCCGGGGGGGGGGGFFFG<FEFFGGGGGFEFGGGGGGGGGGGGGGGFGGGGGGGGGF9FGGGGGGFFGGGGGGGGGGGGGGGGFCCFFFGFGGGBFFGGFGGGFGGGGGGGGGGGAEDDGGGGGFGGGGGGGGGC>EGGFFGG+=FFGFDFFD:CDGGGGF?DFGGGD8DCBGGFGEFACFDFFEDD,E5DFGEEFFEEGF)>?=)8AGFFAEFEFC:E=5:4>BABGF2CE478>:E9=BB*8*02.:4?B<;/.//.)(/9()6:((,.2.6..2-,4;BBFF037<?))*22)).
@M02996:162:000000000-B87FG:1:1101:11017:8141 2:N:0:TAGCGCTC+TATCCTCT
GACTACACGGGTATCTAATCCTGTTTGCTCCCCACGCTTTCGAGCCTCAGCGTCAGTTACAGACCAGAGAGCCGCTTTCGCCACCGGTGTTCCTCCATATATCTACGCATTTCACCGCTACACATGGAATTCCACTCTCCCCTTCTGCACTCAAGTTAGACAGTTTCCAAAGCATACATCGGTTGAGCCAATGCCTTTCACTCCAGACTTTCCTAACCGCCTGCGCTCGCTTTACGCCCAATAAATCCGGACAACGCTCGGGCCCTACGTCTTACCGCGGCTTCTTGCCCGTCGGTAGCC
+
CCCCCGGGGGGGGGGGGGGGGGGGGGGFGGGGEGGGGGGGGEDGGGGGGGGGGGGGGFFGCGFFGFG@FGDFGGGEEGGGGEGGFG@CFGCGFFFG<E,EF7DDGGGGEGGGGGGGGAEG>EF8EFEFGGGGGGGGGBFDG@DFGD7FFGFFGC8FGCFGFGBEGFGGGF,;?FG8DA>F8+@EF?@FC6,:6AFFFFFCC,ACE55:4BFEFF?+>F35=559(2-:>D(=C)761(4;,33)+65526.90),1-,---/(498:48?(.89.33>(46;(.).66(4:;).*2*-.)
@M02996:162:000000000-B87FG:1:1101:21646:8151 2:N:0:TAGCGCTC+TATCCTCT
GACTACTGGGGTATCTAATCCTGTTTGCTCCCCGCACCTTCGCACCTCAGCGTCAGTCATCTGCTGGTAACCTGCCTTCGCCATTGGTATTCTTCCAGATATCTACAGATTTCACCCCTACACCTGGAATTCTGATTGCCCCTCAGTGACTCTAGTTATGCAGTTCTCAACGCAGTCCAGGAGTTAAGCTCCTGCCTTTCACATCAAGCTTGCAAAACCGCCTACATGCCCTTTACGCCCACTAATTCCGAACAACGCTCGCAACTTACGTTTTACCGCCGCTGCTGGGCCGTAATTAGC
+
CCCCCGGGGGGGGGGGGGGGGGGGGGGGGGFGEGGGGGGGGGGGGGGGGGGGGGGGGGGGGGGGGGGGGGGGGGGGGGGGGGCGFGFGEFFGGFGF<FDGGFGGGGFGGGGGGGGGG=D=DEFGGGGGGGFGGCGDFCFGGFFGG8E@DFFFFFGFGGGGGGFEGFGGGFGEDFCGFGFBFFGGG?9FFGGEFFGFFGFFFFFFF55:CFFCFFF78@G>G>87@6A*:>:=FFAE@9FCD(8BFEEC=(259B3;..(/(2.(:.))7143(2)-),((-4((,).(((((0)/;<)2:
@M02996:162:000000000-B87FG:1:1101:14617:8195 2:N:0:TAGCGCTC+TATCCTCT
GACTACACGGGTATCTAATCCTGTTTGCTCCCCACGCTTTCGTACCTCAGTGTCAGTTACAGTCCAGAAAGTCGCCTTCGCCACCGGTGTTCCTCCTGATATCTACGCATTTCACCGCCACACCAGGAATTCCACTTTCCCCTCCTGCACTCAAGTCTTGCAGTTCGTAGGGCTAACCGGAGTTAAGCCCCGGGCTTTCACCCTACGCTTCCAACACCACCTACGTACTCTTTACGCCCAATACTTCCGGTTAACGCTCGCCCCCTACGTATTACCGCCGCTGCTTGCACGTATTTAGCCG
+
CCCCCGFGGGGFFFGGGEFGGGGGGGGGGGGGGGEGGGGGGGGGGGGGGGGGGGGGGGGGFEGFGFGAFGGGGGGGGGGGGGGGGDFCFFEGFAEFGGFFFFGGGGFGGGGGGGGGG5<=C>CEFACFGGFGGGGGGGGFGDFGGGFGFGFE8>DCEFFFGF=BEFCCGDCB=D+@FF@E8BECFGFGCGGF5@D29FF<AFDBDF2995*7*=(2:>?6=:(6?33=;E)979738>F5(6))86?3*3)-(*)/(,-((>?9D218(4).4).414((-,-())),).43)*3++.-.(
@M02996:162:000000000-B87FG:1:1101:6533:8200 2:N:0:TAGCGCTC+TATCCTCT
GACTACTGGGGTATCTAATCCTGTTTGCTCCCCACGCTTTCGTGTCTCAGCGTCAGTTGTGGTCCAGTAGATCGCCTTCGCCACTGGTGTTCCTCCCGATATCTACGCATTTCACCGCTACACCGGGAATTCCATCTACCTCTCCCACTCTCAAGAACTACAGTTTCAGACGCAGGTTATGGGTTGAGCCCATAATTTTCACATCTGACTTGCAATCCCGCCTACACACCCTTTACACCCAGTAATTCCGGATAACGCTTGCCACCTACGTATTACCTCGGCTGCTGGCCCGTAGTTAGC
+
CCCCCGGGGGGGGGGGFGGGGGGGGGGGGGCFGFGGGGGGGGGGGGGGGGGGGGGGGGGGGGGGGGGGGGGGGGGGGGGGGGGGGGGGGGGGFFGGGGGGGFGGGGGGGGGGGGGGG>@DGGGGGGGGGGGGGGGGGGGGFDFF6D=F?D<>DEFGGGGGGG<FDFGGCFGFGFDGFGFFGGGCEGFFCGGFFFGCEGFFFF?A=FFFFFF6CFEFFFC>C6>@D@B>@C>1C@CCC<::8?44;C)/15)3?A@C/./-(C:4C<4(.(..64266).(,,4(4>>(-(((0.*2A).4
@M02996:162:000000000-B87FG:1:1101:21361:8222 2:N:0:TAGCGCTC+TATCCTCT
GACTACTGGGGTATCTAATCCTGTTTGATCCCCACGCTTTCGTGCCTCAGCGTCAATGACGGATTCGTGAGATGCCTTCGCAATCGGTGTTCTGAGTAATATCTACGCATTTCACCGCTACACTAGGAATTCCGCTTACCCCTCCTGCACTCTAGTGTGACAGTTTCCAAAGCAGTCCCGCAGTTGAGCTGCGGGTTTTCACTTCAGACTTGCCTCCCCGTCTACGCTCCCTTTACACCCTGTAAGTCCTGATAACGCTTGCCCCCTACGTTTTACCGCGGCTGCTAGCCATGAGTTAGC
+
CCCCCGGFGGGGGGGGGFGGGGGEEGGGGGFFF<FGGGDGGGGDFFGGDGGGGEGCG<FGGD,@FFCGGGC,CFFGGGGGGCCGGCFGGGGGDF,CFFGGGFGFGGFEEE@FGCDFG>BCD>FGG?F8FFGFG8EGG+@=D8?GGGBG5?FDGCDF9EFEF=::CFGDDD8;DBD96DDDE8>ACF778F6:<A*:)@>AEF?E==86>AC6E>AA)6:/4/-8C=2(6C(5+/).73?:(66C7)97;?8648)7(./,(1.)C9;::4.(.(642((-,--(::).5()-)*03<--6
@M02996:162:000000000-B87FG:1:1101:5447:8223 2:N:0:TAGCGCTC+TATCCTCT
GACTACACGGGTATCTAATCCTGTTTGCTCCCCGCACCTTCGCACCTCAGCGTCAGTCATCTGCTGGTAACCTGCCTTCGCCATTGGTATTCTTCCAGATATCTACAGATTTCACCCCTACACCTGGAATTCTGATTGCCCCTCAGTGACTCTAGTTATGCAGTTCTCAACGCAGTTCAGGAGTTAAGCTCCTGCCTTTCACATCAAGCTTGCAAAACCGCCTACATGCCCTTTACGCCCAATAATTCCGAACAACGCTCGCAACTTACGTTTTACCGCGGCTGCTGGCCCGTTATTAGC
+
CCCCCGFGGCFG@EFCFFFFGGGGGGFGFFFFDGGGGEGGGGGGGGGGGFGGGGGGFFF9<CFEFGGGFFFFGFGGGFGGGCFG8DFFGFGGGDEEFFFGGFGGGGGGCEGGGGGGG:DFFEFGGGGCGEGGGGCFDGF@=85CDEEA9DEDDDFGGGGGFGFFF?+,=EGD>D+@+=C7@,@ABFFGFC8=FFGF@CAC;,0;@8>@8FCCBF5+0@>818/0<<68>?:4DBE=52<C2=>39*8?>;8((234..//.2635(/74((((-).8?2((-,31302(((-0)229-.(
@M02996:162:000000000-B87FG:1:1101:27245:8227 2:N:0:TAGCGCTC+TATCCTCT
GACTACTGGGGTATCTAATCCTGTTTGCTACCCGCACTTTCGAGCATGAGCGTCGATAAGTCCCCAGCAAGCTGCCTTCGCCATCGGTGTTCTTCCTGATCTCTACGCATTCCACCGCTACACCAGGAATTCCGCTTGCCCCTGAACTATCCAAGAGAAACAGTCCAGTCTGCAGGTCCGGGGTTGGGCCCCGGTATTGTACAGACTGCTTGCATCTCCGCCTGCGCTCCCTTTACGCCCAGTGATTCCGAACAACGCTTGCACCCCTCGTATTACCGCGGCTCCTGGCCGGAAGTTTGC
+
CCCCCGGGGGGGGGGGGGGGGGGGGGGGGGGFFGGGGGGGGGGGGGGGFFGGGGGGGGGGGGGGGGGGGGGGGGGGGGGGGFFGGGEFFFEGGGGGGGGGGFGGGGGGEGEGEGGFG=?=>EFGGGGGGGGGGGGG8ECCGFFGGGDFDD9DGGDFGF,@DGFFGFGGFGGFGFGDFGFFEGGGGD=*):?:DDDFBFFFEGCC=AEF@FGE>65B3;;:=3??D>@9;C;@7EFCDFEC6?7>?<9>:0)49541--,((1.<51,813-((4.))-(-(-2,,4:>0((-)0*3<)9)
@M02996:162:000000000-B87FG:1:1101:8218:8229 2:N:0:TAGCGCTC+TATCCTCT
GACTACAGGGGTATCTAATCCTGTTTGCTACCCACGCTTTCGCGTCTCAGCGTCAATATCGGTCCAGGTCGTCGCCTTCGCCACGAGTGTTCCTCCTGATCTCTACGAATTTCACCTCTACACCAGGAATTCCACGACCCTCTCCCGTATTCGAGTCCCGCAGTCTTAAACGCACGTCCCGAGTTAAGCTCGGGGATTTCACATTTAACTTGCGGAGACCGCCTGCACGCCCTTTACGCCCATTAATTCCGAAAAACGCTTCCACCACCCGTTTTGCCCCCGCCACTTGCACGGGTGTAG
+
CCCCCFGFF@FCFFGGFFFGGGGGGGFGGGGCCGGGGGGGGGGGGGGGGGGGGGGDFGGGGGGGGGGFFFGGGGGGGGGGGGGGGDFG@CFGGGFGGFGGGFG8FGGEBEEGFGGGF8:FGGGDFGDEGGGGGGGGGGGED=@FFGFDBDFD@CD>@9?CCE)@@?@CGGGFG*;CFGFE8@*;BCCFF7D>DDD25<A?CFFC@FE*9CFECDF:23>=*.3(-47:::<;D0?>A6>E1(()1)..0-01()-5---,-*,)03(,-(--(,(.)))(,-(((,(..))).0*1*())
@M02996:162:000000000-B87FG:1:1101:5464:8231 2:N:0:TAGCGCTC+TATCCTCT
GACTACACGGGTATCTAATCCTGTTTGCTCCCCGCACCTTCGCACCTCAGCGTCAGTCATCTGCTGGTAACCTGCCTTCGCCATTGGTATTCTTCCAGATATCTACAGATTTCACCCCTACACCTGGAATTCTGATTGCCCCTCAGTGACTCTAGTTATGCAGTTCTCAACGCAGTCCAGGAGTTAAGCTCCTGCCTTTCACATCAAGCTTGCAAAACCGCCTACATGCCCTTTACGCCCAATAATTCCGAACAACGCTCGCAACTTACGTGTTACCGCGGCTGCTGGCACGTACTTAGC
+
CCCCCGGGGGGGGGGGGGGGGGGGGGGGFGFFEGGGGGGGGGGGGGGGGGGGGGGGGGGGGGGGGGGGGGGGGGGGGGGGGGGGGFFGGGGGFFGGGGGGGFGFGFFGFEEGGGGFGBFGGGGGGGGGGGGGGGGGGGFFGDFGGEEF?DFFGFGFFFGCFGEAEFGGGGGFEFCCFGEFEFGFDFFGE=DEFFGDEFFFFFFFFF55>FFFFFEFFFD>9>>>D;E6>E:EGB*:==CGFB=E=?E?=;>DFD;C..//./(6:(7@A:44736>D669749>()).:B7:5<*2:>42
@M02996:162:000000000-B87FG:1:1101:27223:8233 2:N:0:TAGCGCTC+TATCCTCT
GACTACTGGGGTATCTAATCCTGTTTGCTACCCGCACTTTCGAGCATGAGCGTCGATAAGTCCCCAGCAAGCTGCCTTCGCCATCGGTGTTCTTCCTGATCTCTACGCATTCCACCGCTACACCAGGAATTCCGCTTGCCCCTGAACTATCCAAGAGAAACAGTCCAGTCTGCAGGTCCGGGGTTGGGCCCCGGTATTGTACAGACTGCTTGCATCTCCGCCTGCGCTCCCTTTACGCCCAGTGATTCCGAACAACGCTTGCACCCCTCGTATTACCGCGGCTGCTGGCACGAAGTTTGC
+
CCCCCGGGGGGGGGGGGGGGGGGGCGGGGGGFGGGGGGGGGGGGGGGGGGGGGGGGGGGGGGGGGGGGGGGGGGGGGGGGGGGGGGGGGFCEEFGGGGFGGDFGGGGGGGEEGGGGG>?DDFGGGGFGGGGGGGGGGGDDGFFGGEDFBGFFGGG8D=FFFGFGGFGGGGGFGFGGFGFFBEEEFGF>CFEAEDGBFFFECFE?EF===FFFFF<BCFG6=6(/8:>1;5?@GEEE??:CFF7)1:<A:>.49>?F--(((1.8C:3:?6-13,6<)4((49>90).3673?)8;;+).<
@M02996:162:000000000-B87FG:1:1101:3035:8236 2:N:0:TAGCGCTC+TATCCTCT
GACTACCCGGGTATCTAATCCCGTTTGCTACCCTAGCTTTCGCACATGAGCGTCAGTTAATCGCCAGAAAGCTGCCTTCGCCATCGGTGTTCCTCCTGATATCTACGCATTTCACCGCTACACCAGGAATTCCGCTTTCCTCTCAATCACTCTAGAATGCCAGTATGAAATGGGAAACAGTAGTTGAGCCACTGCCTTTGACATTTCACTTAACATTCCGCCTGCGTGCGCTTTACGCCCAGTAATTCCGAACAACGCTCGCCCCCTACGTCTTACCGCGGCTGCTGGCACGTAGTTTGC
+
CCCCCGGGGGGGCGGGGGGGFFFFFGGFGGFFFGGGGGGGGGGGGGGGFGGGGEGGFGGGGGGGGGDGGGGGGGGGGGGGGGGGFGFFGGGGGGFDFFABFFGGGGGGGGGGGGGCE::CDFGGGGGGGFGGGGEGGGGGFDFGGC7F?DFFGGGGGGCFFFEF,=DGGGGFGFFEFGFFGFGDFGEFCG?=FAGB5FFECFEFFFCEEFGFFF@F==C@C=99=45)->9@59*92(<:(35;CEEC;5D0;D@C.(/,.:9:C;91?4.(.,.43(,-4--(257(((4:85223)-.
@M02996:162:000000000-B87FG:1:1101:21349:8239 2:N:0:TAGCGCTC+TATCCTCT
GACTACTGGGGTATCTAATCCTGTTTGATCCCCACGCTTTCGTGCCTCAGCGTCAATGACGGATTCGTGAGCTGCCTTCGCAATCGGTGTTCTGAGTAATATCTACGCATTTCACCGCTACACTAGGAATTCCGCTTACCCCTCCTGCACTCTAGTGTGACAGTTTCCAAAGCAGTCCCGCAGTTGAGCTGCGGGTTTTCACTTCAGACTTGCCTCACCGTCTACGCTCCCTTTACACCCAGTAAATCCGGATACCGCTTGCCCCCTACGTATTACGTCCGCTGCTGTCCAGTATTTAGC
+
CCCCCGGGGGGGEGGGG<FGGGGGGGGGGGFGGGGGGGGGGGGGGGGGGGGGGGFGGFFGEG:FFGGGDFC,CFGGGGGGGGEGFGF?FFGGGG,EFFGGGFGGGGGGGGGGGGGGG>BGDEFG@ECFGGGGGFGGG6DDF=DGGGEGFGBDEDFFGGGGGG6CFFGCDFDFGFGGFGEEG+@;FC*==E389@5=>7FFEGFFE@;*>FGEFFEF26?6=6724595@C<(;=3;5)8:=2;)19E?965(6A36/---4>7?79B?:4,)646<1(.(--:333:)),).11+0<)6-
@M02996:162:000000000-B87FG:1:1101:26687:8240 2:N:0:TAGCGCTC+TCTCCTCT
GACTACCCGGGTATCTAATCCTGTTCGCTACCCACACTTTCGTGCATGAGCGTCAGTCCAGGGCTGGCGGGCTGCCTTCGCAATCGGCGTTCTGCGTGATATCTACGCATTTCACCGCTACACCACGCATTCCGCCCTCCTCGCACGTACTCGAGCACTGCAGTTTCAACGGCGGCTCGGCGTTTAGCCCCGGGCTTTGCCCACCGGCCTGGCACGCCGCCCTCGCCCCCCTTTACCCCCATAAAATCCGCAACACCCTCCCCCCCTCCTTTTTCCCCCGACACCTGGCCCGTGTTTGCC
+
CCCCCG8,FFGGGGGGGGGGGGGGG-B:F,@EFGG,CFFGGG@FG8F<FGGGGGGGG,,C,,,8,6B,8:FF:BFGGGGGG=F+4@?+6@CE+5C+84?EDEEGG<FEEDFGGGGGG>BDDEG,DDE+@FEGGGG+++5BFD5D**8,;CFF*>DEGG,<BFE?FFGGG,*8C.C=)9()*2>EC<)*5:E(7)9(3C*2)<)((0((-8*(472)37)1:,(.(--(4:16C)6-47C=>17<4)).*4),().*(((((/(,92(-(.)).).5).(((-((((.(.((-0)2**(..
@M02996:162:000000000-B87FG:1:1101:18344:8240 2:N:0:TAGCGCTC+TATCCTCT
GACTACAAGGGTATCTAATCCTGTTTGCTACCCACACTTTCGTGCCTCAGCGTCAGTTAGAACCCAGTAAGCCGCCTTCGCCACTGGTGTTCCTCCGAATATCTACGCATTTCACCGCTACACTCGGAATTCCGCTTACCTCTACTCCACTCAAGAACTACAGTTTTGGATGCAGTTCCGAGGTTAAGCCTCGGCATTTCACATCCAACTTGCAGTCCCGCCTGCGCACCCTTTACACCCAGTAAATCCGGACAACGCTTGCCACCTACGTATTACCGCGGCTGCTGGCACGTAGTTAGC
+
CCCCCGGGGGGFDFGGGGFGGGGGGGGGGGGFGGGDFGGGGGGGGGGGGGGGDGGGGGGG@FGGGG?FGGGGGGGGGGGGGGGGGGFFGGFGFFGGGGGFCEGGGGGGGGGGGGGGG=5CDFGGGFFEGGGGGFEGGEFFGFBCDEDFFGFDG8AD=EGCFGEFGBFFG8EFGFGGFGF>C>CEFG@CAG8:9@DAFFFFFGFECFFFFFGFFF3AEFC)=>>=9>@>>CD7CEFFEEFE<DE)39E?;137>E@9-----93)98?:88.).46642-(-499<?D71()480/;<-44
@M02996:162:000000000-B87FG:1:1101:26664:8244 2:N:0:TAGCGCTC+TATCCTCT
GACTACCAGGGTATCTAATCCTGTTCGATACCCACGCTTTCGTGCATGAGCGTCAGTCCAGTGCTGGAGGGCTGCCTTCGCAATCGGCGTTCTGCGTGATATCTATGCATTTCACCGCTACACCACACATTCCGCTCTCCTCGCACGAACTCGAGCACGGCAGTTTCAACGGCGGACCCGCGTTGAGCACCCGGCATTGCACCGTGACTTTAACGGCCCGCTGCGCCACCCTTTAACCCCATAAATTCGGACAACCGCTCGCCCCCGCGTATTACCGCCGCCCGCGTCCCCTGATTGCCC
+
CCCCCGGGGGGFFGGGGGGGGGGGGGGGGDEFGFGGGGGGGGGGGGGGGGGGGGGGG9<FF,@<FAF,,BCFGEFGGGGGGGCGGGF@>BCFDFFEC=@FDFFGGEDFGGGGGGGGG@?DDFG@@F,B?FGGFGG6=6@=FF*=CEF+<DFE@FDCEGG4>EAFF6FFGGGFG>>5/85?***2**/*)=C(8))(6<*--<((,)-4)9*5)/()(0/(2(--242(-;04C):A22A*:(,,*.).*()(-)4*((((()-(/,(,(4(,.).4(-(-(((((-,((-.,.)+3+)))
@M02996:162:000000000-B87FG:1:1101:27238:8246 2:N:0:TAGCGCTC+TATCCTCT
GACTACTGGGGTATCTAATCCTGTTTGCTACCCGCACTTTCGAGCATGAGCGTCGATAAGTCCCCAGCAAGCTGCCTTCGCCATCGGTGTTCTTCCTGATCTCTACGCATTCCACCGCTACACCAGGAATTCCGCTTGCCCCTGAACTATCCAAGAGAAACAGTCCAGTCTGCAGGTCCGGGGTTGGGCCCCGGTATTGTACAGACTGCTTGCATCTCCGCCTGCGCTCCCTTTACGCCCAGTGATTCCGAACAACGCTTGCACCCCTCGTATTACCGCGGCTGCTGGCACGAAGTTGGC
+
CCCCCGGGGGGGGGGGGGGGGGGFGGGGGGFGGGGGGGGGGGGGGGGGGGGGGGGFGGGGGGGGGGGGGGGGGGGGGGGGGGGGGGGGGGGFEGGGGGAFGFFGGGGGGGG9EGGGG:@@DFGGGGGFGGGGGGGGGGGEGFFGG@DFFGFFGGDFFGGFGGDCDFGGGGGFGFGGFDEEC@C@CDFG@CE@FFG=BGFFE@??;;:=@FGE9A?CCFG9=7@D?BFBDED@F3>EF;CEB:B?F>ABC878;::C,-(--15<<12(144:B?)6A(3449(,128:?:340.8;F).0
@M02996:162:000000000-B87FG:1:1101:5466:8249 2:N:0:TAGCGCTC+TATCCTCT
GACTACACGGGTATCTAATCCTGTTTGCTCCCCGCACCTTCGCACCTCAGCGTCAGTCATCTGCTGGTAACCTGCCTTCGCCATTGGTATTCTTCCAGATATCTACAGATTTCACCCCTACACCTGGAATTCTGATTGCCCCTCAGTGACTCTAGTTATGCAGTTCTCAACGCAGTCCAGGAGTTAAGCTCCTGCCTTTCACATCAAGCTTGCAAAACCGCCTACATGCCCTTTACGCCCAATAATTCCGAACAACGCTCGCAACTTACGTGTTACCGCGCAGGCCGGCCCGTAATTAGT
+
CCCCCGEGGGEG:<EEGFGGGGGFGGGFGE<DBFEGGGGGGFGGGGGGGGGGFEGGGGGGFGFFFFGGGGGGGEGGGGGGGGDE8AFGGFGFFGGGGFGGGDGGDFGFDGGGFFEGG>?0?EGG@FEAFGGCEGGFFECED8DGGFE;DDF=FEGGCGGAFFD?@DFCCGFD6?DGFFEFGGEGFGE9D@DD*D6CEGFF7EECCFEFB?F=CFF@55D=:1)0:0>:4C5@CBAA@D<C@B:);**02(236>1;..//()../..)638(.3:4<?(-((((((((-(,-0)2*2.).
@M02996:162:000000000-B87FG:1:1101:3048:8249 2:N:0:TAGCGCTC+TATCCTCT
GACTACCCGGGTATCTAATCCCGTTTGCTACCCTAGCTTTCGCACATGAGCGTCAGTTACTCGCCAGAAAGCTGCCTTCGCCATCGGTGTTCCTCCTGATATCTACGCATTTCACCGCTACACCAGGAATTCCGCTTTCCTCTCAATCACTCTAGAATGCCAGTATGAAATGGGAAACAGTAGTTGAGCCACTGCCTTTTACATTTCACTTAACATTCCGCCTGCGTTCCCTTTACCCCCAGTAATTCCAGACAACGCTCGCCCCCTCCGTTTTCCCGCCGCTGCTGGCCCGTCGTTTGC
+
CCCCCG<<FGGGEGGGGGGGGFGFFGGGGFFFFDFFFEFGGFCBCCGFGGGGGGFGGG9,;C6@FGEEGFGGGFGGGGGGGGGGFEGCECFGCGE=FEFF9CGDGEEGEGDGGGGGG:@CCEFEG,CFGGGGG=CCDGGGGEFGFE0FDFFE@E8FC83@@EEFF<+@F,@D=508DF=D>,=EFGF034@@F5D@@FB*7D7*3B*0;BFC5F7CA<?)=5>)75))-,:>F)>@33FE(27>+0@CF)17()/;(.,/2:97C622((-).-)4)3,(,,7;92)(-(-()0*2:--4
@M02996:162:000000000-B87FG:1:1101:26682:8258 2:N:0:TAGCGCTC+TATCCTCT
GACTACCAGGGTATCTAATCCTGTTCGATACCCACGCTTTCGTGCATGAGCGTCAGTCCAGTGCTGGAGGGCTGCCTTCGCAATCGGCGTTCTGCGTGATATCTATGCATTTCACCGCTACACCACGCATTCCGCTCTCCTCGCACGAACTCGAGCACGGCAGTTTCAACGGCGGACCGGCGTTGAGCACCGGGATTTGACCGCTGACTTGACGCGCCGCCTGCGCACCCCTTAAACCCCATAAATCCGGATCACGCCCCCCTCCTCCGTATTACCGCCGCTGCTGGCACGGAGGTCGCC
+
CCCCCGGGGGGGGGGGGGGGGGGFGGGGGGGGGGGGGGGGGGGGGGGFCGGGGGGGGGGGGGGGGGGGGGGGGGGGGGGGG@FEG,BCFGEFGEFGFFCFGFGGGGGGGGGGGGGGC:@CDEGGGGGGCEEGGEGGGFGFFD3C6E=8<DFE@FDGEGGEGD=@E9FG+@C>EFG=>D@)=8CEDG;G3FG0)<C6BFF24C>BB>>FAF>A?:6)7>)4:((.,496>G(8C?A)5:E*13(4*.<?5(;3(74*((-(-/,37(83(-(.2)..((((-(40),21(5(,)0*2*-,4
@M02996:162:000000000-B87FG:1:1101:4296:8264 2:N:0:TAGCGCTC+TATCCTCT
GACTACTAGGGTATCTAATCCTGTTTGCTACCCGCACTTTCGAGCATGAGCGTCGATAAGTCCCCAGCAAGCTGCCTTCGCCATCGGTGTTCTTCCTGATCTCTACGCATTCCACCGCTACACCAGGAATTCCGCTTGCCCCTGAACTATCCAAGAGAAACAGTCCAGTCTGCAGGTCCGGGGTTGGGCCCCGGTATTGTACAGACTGCTTGCATCTCCGCCTGCGCTCCCTTTACGCCCAGTGATTCCGAACAACGCTTGCACCCCTCGTATTAGCGCGGCTGCTGGCACGCAGTTTGC
+
CCCCCGGGGGGGGGGGGFFGGGGGGGGGGGEECFGGGGGGGGGGGGGGGGGGGGGGEGGCGFGGGGGGGGGGGGGGGGGGGGGGGGFFGGGGGFGGGGGGGFGGGGGGGGEFGGFGG:@=DFGGGGGDGGGGGGGGGFGGFDFGFGEDDEFFGGGGGGGGGG5BDDDDFFGFGFGDFGFD:EE@CC57=CCBFFG==GF<?CECFFFFFFGEF4?B=FF@://4<9@6;CD;F@EEF<FE(48)666:7::04@7G(----/.5C?B?F;48::4)(-,(-(463::?17?:)7?;C)6)
@M02996:162:000000000-B87FG:1:1101:22697:8267 2:N:0:TAGCGCTC+TATCCTCT
GACTACTCGGGTATCTAATCCTGTTTGCTCCCCACGCTTTCGCGCCTCAGCGTCAGTTATCGTCCAGTAAGCCGCCTTCGCCACCGGTGTTCCTCCTAATATCTACGCATTTCACCGCTACACTAGGAATTCCACTTACCTCTCCGACACTCTAGCATCACAGTTTCAAAAGCAGTCCCGGGGTTGAGCCCCGGGCTTTCACCTCTGACTTGCCACGCCGCCTACGCTCCCTTTACACCCAGTAAATCCGGATAACGCTTGCCCCCTACGTCTTCCCGCGGCTGCCGGCCCGTATTTAGC
+
CCCCCGD,BFGGGGGGGGGGGGGGGGGGGGFGEFG:FGGGGG,CGGGGFFGGGGGGGG<6,CFGGGGGGGGGGGGGGGGGGGGG,=FFGGGGGAEFGGGGGFGGGGGGGEFGGGGGG=@CD@EEF?FGGGGGG=FGFFGGGDFGG+)FDGFD,CFG8E,@F9DDFFGC?C3;856<:+0*@::EED;*:CFA**:(6CFFEC*7@A:=EFGEF4)2(2:(5662;(6/4??1C:).2<GG:13A49A4>172(5)0,,(,(14:C0((44...4)),--(,((-82((((((00000---
@M02996:162:000000000-B87FG:1:1101:4313:8271 2:N:0:TAGCGCTC+TATCCTCT
GACTACTAGGGTATCTAATCCTGTTTGCTACCCGCACTTTCGAGCATGAGCGTCGATAAGTCCCCAGCAAGCTGCCTTCGCCATCGGTGTTCTTCCTGATCTCTACGCATTCCACCGCTACACCAGGAATTCCGCTTGCCCCTGAACTATCCAAGAGAAACAGTCCAGTCTGCAGGTCCGGGGTTGGGCCCCGGTATTGTACAGACTGCTTGCATCTCCGCCTACGCTCCCTTTACGCCCAGTGATTCCGAACAACGCTTGCACCCCTCGTATTACCGCGGCTGCTGGCACGAATTTTGC
+
CCCCCGGGGFFGFFFGFEFGFGGFFFGGGGGC@FGGGGGEGBEGGGFGFGFFGGGGE8FFGGGGGGGGGGFFFFGGGGGGEGGGGGFCFCFGAGGGGEDGGFGFFFGGGCCEFGGGG=?DDBEFGGGDGFGGGGEGG@=>?DF88EDFDFFDFGGFFD,@FFFF?DF,DFGF8?FCFDEEEE6@EGA78C?@F>DA2F69?GC9;A.>B8=E9*9B6BC>=63(/(.(/:;@C.><;;CE6??2*)65:(089>:G-,--(15?FFF1844((,64663(,-4(27)40754))*206)2
@M02996:162:000000000-B87FG:1:1101:8803:8293 2:N:0:TAGCGCTC+TATCCTCT
GACTACTGGGGTATCTAATCCTGTTCGATCCCCGCACTTTCGTGCATGAGCGTCATTATCGGCTTGGTCAGCTGCCTACGCAATCGGAGTTCTTCGCCATATCTATGCATTTCACCGCTACACGGCGAATTCCGCCAACCTCAACCGAAATCAAGCGTGCCAGTATCAACGGCGGGCTGAGGTTGAGCCTCACTATTTCACCGCTGACTTAACATGCCGCCTGCGTCCCCTTTAAACCCCATAAATCCGGATAACGCTCGGATCCTCCGTCTTAACTCCGCTGCTGGCACGGAGTTAGCC
+
CCCCCGGGGGGGGGGGGGGGGGGGGGGGGGDGGGGGGGGGGGGGGGGGFGGGGGGGGGGGFEFGGGGGGGGFGFGGFFGGGG:FDGF,@BEGDFGGGF7FFDGGGGGGGGGGGFGGG8<=DGGCDF7CC@FGGGGGG6DEDD*=CGA+3=FCF9FFGE6CGGFC79CEFFGAEB/=)9;);BE7FF3<3CGFFFC37B+./+4;1>>?A=79DFA6>?5(2-,(-((-4C((744-50;*413472)5)(.(-0)*-((--1-(*)).44((2.)-)).-,499:)3(()(-)01;+)-,
@M02996:162:000000000-B87FG:1:1101:8818:8309 2:N:0:TAGCGCTC+TATCCTCT
GACTACTGGGGTATCTAATCCTGTTCGATCCCCGCACTTTCGTGCATGAGCGTCATTATCGGCTTGGTCAGCTGCCTACGCAATCGGAGTTCTTCGCCATATCTATGCATTTCACCGCTACACGGCGAATTCCGCCAACCTCAACCGCAATCAAGCGTGCCAGTATCAACGGCGGGCTGAGGTTGAGCCTCCCTATTTAACCGCTGACTTAACATGCCGCCTGCGCACCCTTTAAACCCCATAAATCCGGATAACGCTCGGATCCTCCGTATTACCGACGCCTCTGGCACGGCGTTTGCC
+
CCCCCGGFFGGGGGGGGGGGGGGGGGGGGGGGGGGEGGGGGGGGGGGGGGGGGGGGGEGGCCFGGEGGGGGFGGGGGGGGGGGGGGF:FFFGGGGGGGCG@DFGGGGGFGGGGGGGG=ADDFF6EFCFEGGGGEGDDCFGFD6?FGF+0CEF6D7FCE6CFGFC=BGFGG5BGBCE)>0=CGGGGG4D@6C(=A*;?F+7<E(79.239FC4<=5):F1-C(460729>G(1<).48?E*,4(4*).413)-(94/---(,1307-2:9((.,..4:((--(.-.442,<89)02/*().
@M02996:162:000000000-B87FG:1:1101:8800:8311 2:N:0:TAGCGCTC+TATCCTCT
GACTACTGGGGTATCTAATCCTGTTCGATCCCCGCACTTTCGTGCATGAGCGTCATTATCGGCTTGGTCAGCTGCCTACGCAATCGGAGTTCTTCGCCATATCTATGCATTTCACCGCTACACGGCGAATTCCGCCAACCTCAACCGAAATCAAGCGTGCCAGTATCAACGGCGGGATTAGGTTGAGCCTCACTATTTAACCGCTGCCTTAACATGCCGCCTGCGCACCCTTTAAACCCAATACATCCCGATAAACCTCCGATCCTCCGCATTACCGCGGCCTCTTGCACGGGATTGAGC
+
CCCCCGGGFGGGGGGGGFGGGGGGGGGGGGE@FGGGGGGGGCGGGGGGGGGGGGGGGGGG?7FGGGGGGF8AFGGGGGFFGGGGGGEBBBFGGGGGGG@C@24=DGFFGFGGGGGGG>5=DFGG7FF@FGGGGGGDGEFGGD*ADGB+9CFFCFFGGG6CGGFFCFF7EGGFGFCG)8(2:CFFF<;*/0C.8@+6.F6<);(690((,**6<*)).951C0,.21071C,3>.442(85(.))9-:3*-)-(0)*((((-1-1*)-44(((().9(((-(((4(.-)))-(0)*20)).
@M02996:162:000000000-B87FG:1:1101:21503:8350 2:N:0:TAGCGCTC+TATCCTCT
GACTACTCGGGTATCTAATCCTGTTTGCTACCCACGCTTTCGCGCCTCAGCGTCAGTTACAGTCCAGTAAGTCGCCTTCGCCACTGATGTTCCTCCTAATATCTACGCATTTCACCGCTACACTAGGAATTCCACTTTCCTCTCCTGCACTCAAGCCTATCAGTTTCAAATGCAACCCCCGAGTTAAGCCCGGGGATTTCACACCTGACTTACTATACCGCCTACGTGCCCTTTACGCCCAGTAATTCCGAACAACGCTTGCCCCCTACGTCTTACCGCGGCTGCTGGCACGTAGTTCGC
+
CCCCCGGGGGGG>FGGFEFGGGGGGGGFF,CFFEGEFCFGGGGEGGGGGGGGGGGGGFEC,:BFEAF,CF95:CGGGGFGGFGEGG,EFGGG=FEFG=EFGFGGGGGD6CFGGGGGE=?DDEF,@FEFFGGGFAFGGEFDDDDF?>)?D?DE>=A9+@,,C@FFG+37?;,?=?==0@=*@+6DC?=D=AF59>*:=FFEEC*):*)):ACC*+:=/4=5C:59=((08B@@<3)137F5614C@?<<@=)(6)67---(-922C11(((.(.4:6(((-,3;9?B7(-(44.)*2<)(4
@M02996:162:000000000-B87FG:1:1101:14510:8353 2:N:0:TAGCGCTC+TATCCTCT
GACTACAAGGGTATCTAATCCTGTTTGCTCCCCCGACTTTCGCGCCTCAGCGTCAGTACTGTTCAAGGAATCCGCCTTCGCCTCCGGTGTTCTACAGGATATCAACGCATTTCACCGCTACACCCTGTATTCCGATTCCCTTTCCCAGACTCGAGTCCTGTAGTTTCAAGCGCACTTTCCGGGTTGAGCCCGGAGATTTCACACTTGACACGCAAGACCGCCTACGCGCCCTTTACGCCCAGTAAATCCGAACAACGCTCTTGGCCTCTGTATTACCGCCGCTTCTGGCACAGGGTTAGC
+
CCCCCGGGGGGGFGGGGGGGGGGGGGGGGGGGGGGGGGGGGGGGGGGGGGGGGGGGGGGGGGGGGFGGGGGGGGGGGGGGGGGGGGGGGGGGGEGA?FFFGFGGGGGGGGGGGGGGGAEGGGFGGGGGGGGGGG=DGGGGGFFGGGE>DFFE8DDFGGGGGGEEGFFEFCGFGFGGFGEFGGGGGGBG@@FAD>GFDGAEFFCE=BEFBFGF@)653AF9C661=@>;;EB;F><<:<EGFF7<F>269303750*(,,-,*5292)((.)--.-5-(-(-41(8)).3(.,.):2*(()
@M02996:162:000000000-B87FG:1:1101:14526:8364 2:N:0:TAGCGCTC+TATCCTCT
GACTACAAGGGTATCTAATCCTGTTTGCTCCCCCGACTTTCGCGCCTCAGCGTCAGTACTGTTCAAGGAATCCGCCTTCGCCTCCGGTGTTCTACAGGATATCAACGCATTTCACCGCTACACCCTGTATTCCGATTCCCTTTCCCAGACTCGAGTCCTGTAGTTTCAAGCGCACTTTCCGGGTTGAGCCCGGAGATTTCACACTTGACACGCCAGACCGCCTACGCGCCCTTTACGCCCAGTAAATCCGAACAACGCTCGTGGCCTCTGTATTACTGCGGCTTCTGGCACACAGTTAGA
+
CCCCCGFGGGGGGGGGGCFGGGGFFGGGGGFFCFEFGGGGGGGGGGGGGGGGGGGGG9FGDGFGGEE@GGGGGGGGGGGGGGGGGGFGGGGFFEGEEFGGA+=DBFDF>CCFGGGGG>?DDFFGGGGGGGFEGFECDGGGGFBFDGB,;FFFD8DFFGGGGGEGGFGGGC8@EDGGFGEFCEGGGD@FCGGA>57->D+:CF*65+.0>@82@A>)(8>6=66((/4(3:;,9>4<?(:?66>A65<<<90(4785--(-(1.,/8>?()-.-.).)).(-3(((.))4(.())/30)..
@M02996:162:000000000-B87FG:1:1101:16549:8367 2:N:0:TAGCGCTC+TATCCTCT
GACTACCCGGGTATCTAATCCTGTTTGCTCCCCACGCTTTCGCGCCTCAGCGTCAGTATCTGTCCAGCAAGCCGCCTTCGCCGCCGGTGTTCCTCCTAATATCTACGCATTTCACCGCTACACTAGGAATTCCGCTTGCCTCTCCAGTACTCAAGCTCTACAGTTTCCAACGCATGTCACCGGTTGAGCCGGTACCTTTCACGTCAGACTTATAAAGCCGCCTACACGCCCTTTACGCCCAGTCCTTCCGGACAACGCTTGTCCCCTACGTATTCCCGCGGCTGCTGGCACGTAATTAGC
+
CCCCCGGGGGGFGGGGGGGGGGGGGGGFFGCFDGGGGGGGGGGGGGGGGGGGGGGGG9FFGGGGFFDGGGGGGGGGGGGGGGGGGGFFF?CGFFFFGGDFCFGGGGGGEEEGGGGGG>BCDCEDFGFGGGGGGCEGDCFGGFFGG;DFDFFEADFGGGGGGF8@CFGCDFGFGFG>FGEFDEE7CCE4>GE=BEG:7@ACEF(760(436:CEA586=C9E98?@ED(6C@9CB><22CE114)))).240,9:?F(----244CFFBFF3).()),(--(-3980:7((.(0)**0).(
@M02996:162:000000000-B87FG:1:1101:20369:8368 2:N:0:TAGCGCTC+TATCCTCT
GACTACCAGGGTATCTAATCCTGTTTGATACCCATGCTTTCGTGCCTGAGCGTCAGAAGCTCTCTGGACAGCTGCCTTCGCAATCGGTGTTCTGTGACATATCTAAGCATTTCACCGCTACACATCACATTCCGCCATCCTCGACATCTCTCAAGGGGACCAGTATCAATGGCAGTTTTCATGTTGAGCATGAAAATTTCACCGCTGACTTAATCCTCCGCCTGCGCACCCTTTAAACCCAATAAATCCGGATAACGCTCGGTTCCTCCGTATTACCACGGCTGCTGGCACGTATTTAAC
+
CCCCCGGGGGGGGGGGGFGGGGGGGGGGGGFGGGGGGGGGGGGGGGGGGGGGGGGGG<F,CFGFGFFFFGFFGFGGGGGGGFGGFDFFGGGGFFGG9FFDGFGGGAEFFGGGGGGGG=:6=EFGGGGGGFCFG=ED8=DFGEDDD8@GFG<D9E6,+@CEGDDCFFGGGGFFGFGGFGFFCE,=FFEGD9FEBDGBEGFCEF@5@B9ADFGFFFAEAFC5@114<)-):C@-?EFFEFFEF9@3*68921:/;0/;/.(,(1(/2;E>3941:B9))),-,-7;:0006?300)23:2))
@M02996:162:000000000-B87FG:1:1101:25777:8382 2:N:0:TAGCGCTC+TATCCTCT
GACTACCCGGGTATCTAATCCTGTTTGATACCCATGCTTTCGTGCCTGAGCGTCAGATGATCTCTGGACAGCTGCCTTCGCAATCGGTGTTCTGTGACATATCTAAGCATTTCACCGCTACACATCACATTCCGCCATCCTCGACATCTCTCAAGGGGACCAGTATCAATGGCAGTTCTCATGTTGAGCATGAGAATTTCACCGCTGACTTAATCCTCCGCCTGCGCACCCTTTAAACCCAATAAATCCGGCTAACGCTCGGGTCCTACGTATTACCGCGGCTGCTGGCCCGGCGTTCAC
+
CCCCCGFGGGGGFGGGGGGGGGGGGGGGGFFFGGGGGGGGGGGGGGGGGGGGGGGGGGGGGGFGGGGGGGGGGGGGGGGGGCFGGGECFGEGGGGGGGGGGFGGGC;FFGGGGGGGG:A@D9FGCFGGGGGGGGGGGGGGGEFCDCAGFGFFFGFFGEEGGGBFFFGDGFEFFDDEFGEFFDDFF?EFD,@DFFGFFGFFFGFFFB9>DFGFFFEFE>D5755>F9949E@(;@:E4>EE5B==*;?9;72(()62/.(/62145,)).(()-,)6<?>0043(10:0:((())*2:(,-
@M02996:162:000000000-B87FG:1:1101:4032:8403 2:N:0:TAGCGCTC+TATCCTCT
GACTACCAGGGTATCTAATCCTGTTTGCTCCCCACGCTTTCGTGTCTCAGCGTCAGTTATGGTCCAGTAAACCGCCTTCGCCACCGGTGTTCCTCCTGATATCTACGCATTTCACTACTACACCAGGAATTCCGTTTACCTCTCCCATCCTCAAGAAAAACAGTTTCAAACGCACGATTCGGGTTAAGCCCGAATATTTCACGCCTGACTTGCTCCCCCGCCTACACACCCTTTACACCCAGTAATTCCGGCTAACGCCCGCCACCTACGTATTACCGCGGCTGCTCGCCCGTATTTAGC
+
CCCCCGFGGGGGEFGGGGGGGGGGGGGGGGEFEGGGGGGGGGGGGGGGGGGGGGGGGGGGGGGGGGGGGGGGGGGGGGGGGGGG8CFGCCCGEGFGGFGGGFGGGGGDEEEGGGGF98=DC@EECFFFFFGGGGGGFBDE@DFGGGFFDDDEG8DF,@F8BGDFGFGGGFGEC*CE>DDFC8CCCGFCEGGBEFGFFGFFEG5CFFBBEFG3E+99@B;54//(00:36B><C@4ECEFE=;=7+)17:;.,.:.>--(-4C>>G::::,...3)6<<-,,--46:)1(((()0*23))-
@M02996:162:000000000-B87FG:1:1101:6693:8405 2:N:0:TAGCGCTC+TATCCTCT
GACTACCCGGGTATCTAATCCTGTTCGCTCCCCCAGCTTTCGCGCCTGAGCGTCAGTGTCGGCCCAGAGGACTGCCTTCGCCATCGGTGTTCCTCCCGATATCTGCGCATTTCACCGCTACACCGGGAGTTCCATCCTCCTCTCCCGAACTCGAGTCCGCCAGTTTCGGTTGCGGGCCGGGGTTGAGCCCCGGGATTTGACCCCCCGCCTAACGGACCGCCTACGCCCCCCTTAAGCCCCATGAATCCGGATAACGCCCCCCCCCTCCGTATTACCGCGGCTGCTGGCACGTAATTAGCC
+
CCCCCGGCGGGEGGGGGGGGGGGGG<F=F<CFGE:FGGGGGG@FGGGCFGGGGGGGGCCF:+@FEGG<CGGGGGGGGGGGGCFEDEC8BFEE;FGE?>CCF?GGC?CGGGGGGGGGG:??DFF463@F:@FGGGGG?DDFF)9+=3=:<7AE+4*7@CGGG*:>C++*/*4:D3):4?185EEEE*3C@G*25))-,<=2<0(:>>(3(8<21.2.9>7(14-.,3(-(/((7.).44A88<(59<9017<?B4.1((-((1(4/((,--.3...)40(-,473)320,4((0)*3+.0,
@M02996:162:000000000-B87FG:1:1101:4028:8422 2:N:0:TAGCGCTC+TATCCTCT
GACTACCAGGGTATCTAATCCTGTTTGCTCCCCACGCTTTCGTGTCTCAGCGTCAGTTATGGTCCAGTAAACCGCCTTCGCCACCGGTGTTCCTCCTGATATCTACGCATTTCACTACTACACCAGGAATTCCGATTACCTCTCCCATCCTCAAGAAAAACAGTTTCAAACGCACTATTCGGGTTAAGCCCGAATATTTCACTCCTTACTTGCTCCCCCGCCTACACACCCTTTACACCCAGTAATTCCGGATAACGCTCGCCACCTCCGTATTACCGCCGCTGCTGGCACGTCGTTCGC
+
CCCCCGFFGGGG<FEGGFFGGGGGGGFFGGFFCFGFGEGGGGGFEEFGGFFGGGGFGGGG9@FFGGGGGG<A@FEGGGGGGGGC@EFGDGDEAFFG8FGE,?EGGGGEGEEGGGG995=6=@FE8EDGFCEGG,+6=@FF=DFF=,D,*60:@@=,==@FEC)<:DGG8,3*@BC+02*4,8+@BFECCCC>5B7)3@AE5F*:@9**:=+*:4.35:@)4/(5>;506C96C39EEEFE<(6<A9/774./65>F/.-,(11,91((.34(.2).-(-(,((403)(4(4:5)122(-,
@M02996:162:000000000-B87FG:1:1101:22976:8424 2:N:0:TAGCGCTC+TATCCTCT
GACTACTAGGGTATCTAATCCCGTTTGCTCCCTACGCTTTCGTGCCTTAGTGTCAGAACCGCCCCAGTAACCTGCCTACGCTATCGGTGTTCCTTCTAATATCTACGGATTTCACTCCTACACTAGAAATTCCAGTTACCCCTAACGGTCTCGAGCTTAACAGTTTAGCTAATAATTCGAATGGTTGAGCCACCGGATTTCACCAGCTACTTGTTATGCCACCTACGCAACTCTTTACACCCAGTCACTCCGTATAATGCTCGGATCCTACGTATGACCTCTGCTGCTGGCCCGGATGTAG
+
CCCCCGGGGGGGGGGGGGGGGGGGGGGGGGFGFFGGGGGGGGGGGGGGGGFGGGGGFFGGGGGGGGGGGGGGGGGGGGGGGGGGGGFFGFGGFGGGGGGGGFGGGGGGDGGGGGGDF:DGFEFFFFGFGFFGGFFFGGGBFDFGGGD@@GFF8CDGGGGFFGEFG?DDGGEFGFGGFGBF,@FGGFDDDFGFFFGBFGFCEF<=@ADFFFGECFC>E6>8,:/:75)7)>=2;?89<=,>55>=A;*94/28(2,21111)3((22:6../66<7(94.),).)).4)),8(00***-5).
@M02996:162:000000000-B87FG:1:1101:18623:8426 2:N:0:TAGCGCTC+TATCCTCT
GACTACACGGGTATCTAATCCTGTTTGCTCCCCACGCTTTCGAGCCTCAACGTCAGTTACCGTCCAGCAGGCCGCCTTCGCCACCGGTGTTCTTCCTGATATCTACGCATTTCACCGCTACACCAGGAATTCCGCCTACCCATCCGGTACTCTAGTTAAACAGTTTCCAAAGCAATTACAGGGTTAAGCCCATGGATTTCACATCTGACTTGCCATCCCGCCTACGCGCCCTTTACACCCAGTCAATCCGGACAACGCTTGCCACCTACGTATTACCGCCGCTGCTGGCCCGTAGTTAGC
+
CCCCCGGGGGGGGGGGGGGGGGGGFGGGGGFGEGGGGGGGGGGGGGGGGGGGGGGGGGGGGGGGGGGGGGGFGGGGGGGGGGGGGGGGGGEGFFGFGGGGGFGGGGGGGGGGGGGGG@EGGGGG@EFGGGGGGGGGGEGGGEFGG==FBGFFFD?FGGAFGGFGGFGGG35@FF7FFFEFFCGCFGFGEGGFFF40AFA?CFF4>FFEFFGEEA@BEFC5C@>@@=@9>EFBGE))/;CE?14);6AAG>)<F@01,-(-,9:4F<7???:<<B6<6(((--41(38(,((40.2AC<22
@M02996:162:000000000-B87FG:1:1101:18356:8431 2:N:0:TAGCGCTC+TATCCTCT
GACTACTGGGGTATCTAATCCTGTTTGCTCCCCACGCTTTCGCGCCTCAGCGTCAGTTACTGTCCAGTAGATCGCCTTCGCCACTGGTGTTCTTCCTTATATCTACGCATTTCACCGCTACACAAGGAATTCCATCTACCTCTCCAGCACTCAAGAAAAACAGTTTCAAATGCAGTTTGTGAGTTAAGCCCACAGATTTCACATCTGACTTGCTCTCCCGCCTACTCGCCCTTTCCACCCAGTAAATCCGGATAACGCTTGCCACCTCCTATTTCCAGCGGCTGCTGGCACTTCGTTAGC
+
CCCCCGGGGGGGGGGGGGGGGGGGGGGFGGFGEGGGGGGGGGGGGGGGFGGGGGGGGGGGGGGGGGGGGG<EGGGGGGGGGGGGGGGGGGGGGFFFGGFGEDGGDGGGEGGGGGGGG@BCDFGDFFGGGGGGGFGFGGGFFFFGGC5FFGFFGFDF8D8EGF=CDFGGF;FFFFFGFDB:,@BEFGFF=FGDFDF5CGFEFGCCEA**:AF5E6*3:;;:CBFD5*:05BA=F3/8*8FE>(0/18<9;088(=)2/(//(93);<(2/()).7)))),((-311))50()()*/2A-29
@M02996:162:000000000-B87FG:1:1101:18351:8448 2:N:0:TAGCGCTC+TATCCTCT
GACTACTGGGGTATCTAATCCTGTTTGCTCCCCACGCTTTCGCGCCTCAGCGTCAGTTACTGTCCAGTAGATCGCCTTCGCCACTGGTGTTCTTCCTTATATCTACGCATTTCACCGCTACACAAGGAATTCCATCTACCTCTCCAGCACTCAAGAAAAACAGTTTCAAATGCAGTTTGTGAGTTAAGCCCACAGATTTCACATCTGACTTGCTCTCCCGCCTACGCCCCCTTTACACCCAGTAAATCCGGATAACGCTTGCCACCTACGTATTCCCGCCGCTGCTGGCACGTAGTTAGC
+
CCCCCGGGGGGGFGGGGGGFGGGGGGGGGGFGCGGGGGGGGGGGGGGGGGGGGGGGGFFGGGGGGGGGGG,AFGGGGGGGGGGGGGGGGGGGGGGGGGGGGDFGGGGGGGGGGGGGGAFGDEF9>FDFFGGGGGFFG=FGGEFFGFBGBGFBF>DG8D,1CFDBEFGGGCFFGFCEB+;DEEEFDFEGDG6DBBC)9@FC@A;EEBECAA99EBCBEFF8@>>9:9A)::>5FBEFE@F85@FFACCEC60,,)7*/./((//7C<8=32..6:6))-((-,17(,5(3(4<0./2+6)2
@M02996:162:000000000-B87FG:1:1101:16236:8448 2:N:0:TAGCGCTC+TATCCTCT
GACTACACGGGTATCTAATCCTGTTCGATCCCCGCACCTTCGTGCCTCAGCGTCAATATGTGTCTCGCATGCTGTTTCCACAATCGGCGTTCTGTGTGATATCTATGCATTTCACCGCTACTTCACACATTCCGCATGCGGCGGCACCATTCAAGCCCGCCAGTTTCAACGGCAGTTCCGGCGTTGGGCGCCCGGATTTCACCGCTGACTTGGCCAGCCGCCTACGCACCCCTTAAACCCAATAAATCCGGATAACGCCGCCATCCTCCGTATTACCTCCGCTTCTGGGCCGGAGTTAGC
+
CCCCCGGGGGGGGGGGGGGGGGGGGGGGGGGGGGGGGGGGGGGGGGGGGGGGGGGGG<FGGGGGFGGGGGGFGGFDGGGFGGGGGGBFGGGGGFFGGGGGGFGGGGGGGGGGGGGGG>DGGFFGEGEFGGGGGFG+C8A+=>5=D=:FAFFFFFGGGGEGEE5@EFGCDGE>EEGGFG4;CEE5FDDG?*=>EEG2;EFDAG<(-0,4<FGFBF2047F;54448196;C?(9:)9>BGGF2:?FF<:918(-5)9--(((12(98))43-(.2)64))(((((,)).(4,2))/*0.).
@M02996:162:000000000-B87FG:1:1101:4577:8480 2:N:0:TAGCGCTC+TATCCTCT
GACTACCCGGGTATCTAATCCTGTTTGCTCCCCACGCTCTCGCGCCTCAGCGTCAGTTACTGTCCAGTAGATCGCCTTCGCCACTGGTGTTCTTCCTTATATCTACGCATTTCACCGCTACACAAGGAATTCCATCTACCTCTCCAGCACTCAAGTGATACAGTTTCAAATGCAGTTCATGAGTTAAGCCCATGGATTTCACATCTGACTTGCATCCCCGCCTACGCGCCCTTTACACCCAGTAAATCCGGATAACGCTTGCACCCTACGTATTGCCGCGGCTGCTGGCACGCAGTTATC
+
CCCCCGFFGGGGGGGGG,@FFGGGGGFGGFCDEGGGGFCGGGGGGGGGFFGGGGGGGGGGGGGGGGGGGCF<EFEGFGGGGGGGGGEFEFCGGGGGGFGGGFGGGGGGEGDFFGGGGBFGGEFE@FGGFGGGGFF9F;EFGDFGGFBFFGFFCFFFGFGFD@:<@DFEGGF+EFFGF?;D@@DGFGFGBDE@6FFFFGF@EF7CF?703<C@EAA@)3;=95A94AA(5B@FCEFFEBFE(//7A)96*.)3357C(.((/9)8C(-123(4-,)-.433(40((,).(.4<))2;<)).
@M02996:162:000000000-B87FG:1:1101:27657:8489 2:N:0:TAGCGCTC+TATCCTCT
GACTACTGGGGTATCTAATCCTGTTCGCTCCCCACGCTTTCGAGTCTCAGCGTCAGTTATAGTCCAGCAAGCCGCCTTCGCCACCGGTGTTCTTCCTGATATCTACGCATTTCACCGCTACACCAGGAATTCCGCTTGCCCTTCCTACACTCTAGCTGTACAGTTTCAAAAGCAGTCTTGGGGTTGAGCCCCAAGTTTTCACTCCTGACTTGTACTGCCGCCTACACTCCCTTTACACCCAGTAAATCCGGATCACCCTTGCCCCATACGTATTACCGCGGCTGCTGGCACGTATTTAGC
+
CCCCCGGGGGGGGGGGGGGGGGGGGGGGGGGGGGGGGGGGGGGGFGGGGFGGGGGGGGGGGGGGGGGGGGGGGGGGGGGGGGGEGGGGGGGFDFGGGGFGGFGGFGGGGD@FGCFFE>@DDEFFGGGFGGGGGGGDGGFDDDFGFF=EFFDDAFGFGGGDCGDCEFGFFFEFFFGG5=DF3DECGDFGFG*:<?FFEGFFFGEEFF=CEFGE;B<=*4*-*055>7>4>CBFC=E39=BE6@EFF?CEC9:(()/*(/(/67,:D(..285744-4)(,-((4-:04:12280)3++-64
@M02996:162:000000000-B87FG:1:1101:3976:8494 2:N:0:TAGCGCTC+TATCCTCT
GACTACAGGGGTATCTAATCCTGTTTGATCCCCACGCTTTCGTGCCTCAGCGTCAATGCCTGTTTCGTGAGATGCCTTCGCAATCGGTGTTCTGAGTAATATCTATGCATTTCACCGCTACACTACTCATTCCTCCCACGGCAGCAGGATTCAAGCCCTACAGTATCAACGGCAGCTCCGGGGTTGAGCCCCGGCATTTCACCGCTGACTTGACGGACAGCCTACGCACCCTTTAAACCCAATCAATCCGGATCACGCTCGCATCCTCCGTCTTACCGCGGCTGCTTGCACGGAGTTAGC
+
CCCCCGGGGGEGEGGGGFGGGGGFFGGGGGFFDCGGGGGGGGGGGGGGGGGGGGGGGGGGGGGGFGGGGGGFGGGGGFGGGGEGGGEFGFCGFGFGGGFEGFGGGGGGGGGGGGGGGAEGDEFGGGGGFGFGFDGGGGDB@55DGFD:?=DFDCFGGGGGGG8<7=FDEDCBCFGGFGFBEEE@FDEGFFGDFDCF=FFFFFFDF82@DFDEFF2>(:D42//5@D6,6=01;=)5>78A181(0<9AF>>?0).9-.---532C?7)((((.-66:B970117<?)8<???))/2;)6)
@M02996:162:000000000-B87FG:1:1101:4583:8497 2:N:0:TAGCGCTC+TATCCTCT
GACTACCCGGGTATCTAATCCTGTTTGCTCCCCACGCTCTCGCGCCTCAGCGTCAGTTACTGTCCAGTAGATCGCCTTCGCCACTGGTGTTCTTCCTTATATCTACGCATTTCACCGCTACACAAGGAATTCCATCTACCTCTCCAGCACTCAAGTGATACAGTTTCAAATGCAGTTCATGAGTTAAGCCCATGGATTTCACATCTGACTTGCATCCCCGCCTACGCGCCCTTTACACCCAGTAAATCCGGATAACGCTCGCCCCCTACGTATTACCGCGGCTGCTGGCACGTAGTTAGC
+
CCCCCFFGGGGGGGGGGGGGGGGGGGGGGGFGCGGGGGGGFGGGGGGGGGGGGGGGGGGGGGGGGGGGGGGGGGGGGGGGGGGGGGAFFGGGGGGGGGGGGDFGGGGGGGGGGGGGG=BDGFGGGGGGGGGGGGGGGGGCDDFGGGBFDFFEGFG9BFGGGGFFFFGGGFGFFFCGFFECEFGGGGEDEGGFFFGF@FF<=EFFFFFFFFGFF5;?@AC8155>:5>-5:@=FBEFFB<C?DFF:CEEC@=0<>9;/.,((144<>6(3,.)).6<F6,,(4902::0,(,()0/236.4
@M02996:162:000000000-B87FG:1:1101:27632:8499 2:N:0:TAGCGCTC+TATCCTCT
GACTACTGGGGTATCTAATCCTGTTCGCTCCCCACGCTTTCGAGCCTCAGCGTCAGTTATATTCCAGCAAGCTGCCTTCGCCACCGGTGTTCTTCCTGATATCTACGCATTTCACCGCTACACCTGGAATTCCGCTTGCCCTTCCTACACTCTAGCTGTCCAGTTTCAAACGCAGTTTTGGGGTTGAGCCCCAAGGTTTCACTCCTGTCTTGACCTTCCGCCTACACTCCCTTTCCACCCATTCAACCCGATTAACGCTTGCCCCCTAAGTTTTACAGCGGCTCCTGCCACGTATTTTGC
+
CCCCCGG9EFGGGGGGGGGGGGGGGFGFFFEGG@@@F@FGGG<6,@FFFGGGGGGGG9FG,,9CECFFGF@F,AFGGGGGEFF,9@FGG@BFGGGG<EFEGFFGGGGGGGGGGGFG=:?DCEGG,FFFGGGG9,+0===@F)DF?69E:DFD@D@;,3@68E<F926=D;33896C++*;8:+@CC33>,@83**)3>38*>*:=85*):+1**.3*3;-=(-:3((10:72:6)))/,*//))3))(/.)(/)1+(,(,-*.89((((()))-)..))-3(((,..(,5330)+0+))5
@M02996:162:000000000-B87FG:1:1101:6788:8501 2:N:0:TAGCGCTC+TATCCTCT
GACTACCAGGGTATCTAATCCTGTTTGATACCCGCACTTTCGAGCCTCAGCGTCAGTTGCACCCTAGACAGCTGCCTTCGCAATCGGAGTTCTTCGTAATATCTAAGCATTTCACCGCTACACTACGAATTCCACCATCCTCATGTGCACTCAAGAAAAACAGTTTCAACTGCAATTTTACGGTTGAGCCGCAAACTTTCACAACTGACTTCCCTTTCCCCCTACGCTCCCTTTAAACCCAATAAATCCGGATAACGCTCCCTTCTTCCGTATTACCGCCGCCGCTGGCACGGATTTAGC
+
CCCCCGGGGGGGGGGGGFFGGGGGGGGGGGFFFFGGGGGGGGCGGGGGGGGGGGGGGGGGGFGGGGGGGGGGGGGGGGGGGFEGFCC6@FGGGGGGGGGGGFGGGAFGGGGGGGGGG@EGGGGGGGGGGGGGGFG?CFFGGFFGGABGFGFFGG?CGFGFCFDBDEFFGDCFGF+D5D>9FEDEFCE?DF6>99+)9@FE;CE6)0:9@F7*3AAAB@5*4-:))):0-=9=D:>C4>EC@(()*9572.0,6:4>/,(,(*(.*/;9)(.(.,)6-,((-(((-492((.(87*206<2
@M02996:162:000000000-B87FG:1:1101:3769:8502 2:N:0:TAGCGCTC+TATCCTCT
GACTACCAGGGTATCTAATCCTGTTTGCTCCCCACACTTTCGCGCCTCACCGTCAGTTACTGTCCAGCAATCCGCCTTCGCCACTGGTGTTCCTCCTTATATCTACGCATTTCACCGCTACACAAGGAATTCCGATTGCCCCTCCAGCACTCAAGAAGAACAGTTTCAAATGCAGTTTATGGGTTAAGCCCATAGATTTCACATCTGACTTGCTCCCCCGGCTAGCCGCCCTTTACACCCAGTCAATCCGGACAACGCTTGCCACCTACGTATTAGCGCGGCTGCTGGCACGTAGTTAGC
+
CCCCCGGGGGGGFGFGFEFGGGGGGGGGGFDCCFFGGGGGGGGGCCGGGGGGGEGFFGGGGGGGGGGGGGGGGGGGGCGGGGEGDD@EEFEGFGGGFGGGGFFGGGGD>B:FG,CDE8<@?=B,@FGFFFGGFGGGGGFFD=F>?=886=:8@ECF?@8DFD:CAF=FFC,<8D?99FE?CFF@CF5DEC+8CFC@CB+C*EE@E+*0:A96=FA;833:75:-))00/:>9F;=EE<?:(,/78569>6)/384>,.(--1(472:022,..,))(3-(,,3((,578:<B0)2/0)-)
@M02996:162:000000000-B87FG:1:1101:5516:8503 2:N:0:TAGCGCTC+TATCCTCT
GACTACCCGGGTATCTAATCCTGTTTGATCCCCACGCTTTCGTGCCTCAGCGTCAATCGCTGTTTCGTGAGCTGCCTTCGCAATCGGTGTTCTGTGTAATATCTATGCATTTCACCGCTACACTACTCATTCCTCCCACGGCAACAGTATTCCAGCCTGACAGTATCAAAGGCAGTTCCAGTGTTGAGCACTGGGCTTTCACCCCTTACTTACCAGCCCGCCTACGCACCCTTTAAACCCAATAAATCCTGATAACGCTTGCATCCTCCGTATTCCTGCCGCTTCCTGCCCGGAGTTAGC
+
CCCCCGFGGGGGDGFGGGGGGGGGGGGCFGGEFGGGGGGGGGGGGGGFFGFFGGG7E,F78@F,CFGGCFC4BF@FFGG,B@CGEECBCFFFFG,@5@FF;CFGGDFECFFGGGGGG:B=CEGFFG?FGGGGGEF?+@D++:*=D48,++?DEFF8E?8=@E5C,?FF99EBF5???9CD97@FF7=:@,@1;A+):DCECFFBAA))=CC*:AC*)*;:@>=/5>5>@E?DF@F*44?=D3;=4CC<6)1)7@3;(((,(*7)2().41-(.5).)-.(424(()).((((.)2205))
@M02996:162:000000000-B87FG:1:1101:3795:8504 2:N:0:TAGCGCTC+TATCCTCT
GACTACCAGGGTATCTAATCCTGTTTGCTCCCCACACTTTCGCGCCTCACCGTCAGTTACTGTCCAGCAATCCGCCTTCGCCACTGGTGTTCCTCCTTATATCTACGCATTTCACCGCTACACAAGGAATTCCGATTGCCCCTCCAGCACTCAAGAAGAACAGTTTCAAATGCAGTTTATGGGTTAAGCCCATAGATTTCACATCTGACTTGCTCCCCCGGCTACACGCCCTTTACACCCAGTAAATCCGGACAACGCTTGCCACCTACGTATTACCTCGGCTGCTGGCACGTGGTTAGC
+
CCCCCGGGGGGGGGGGGGFGGGGGGGGGGGFFEGGGGGGGGGGGGGGGGGGGGEGGGGGGGGGGGGGGGFGGGGGGGGGGGGGGFF8EFFEFGGGGGGFGGDF@DGGGD6FGGGGGE:<@DEE,DFCFGF?EFGGGGFEFFFFGGEDFFDDEGG6G?8=DEGDFCDGGGFC7=FGGFGEBDFGGGGFGFGFCF?+0CD<CECE7=1;;AFE:;==FD>>54/:<>::@=;=@FBFFFFEG;1=C6C<<76046:8D2643(/5>F6:>B(.,.().)).--46>:B020:2())*22689
@M02996:162:000000000-B87FG:1:1101:4568:8509 2:N:0:TAGCGCTC+TATCCTCT
GACTACCCGGGTATCTAATCCTGTTTGCTCCCCACGCTCTCGCGCCTCAGCGTCAGTTACTGTCCAGTAGATCGCCTTCGCCACTGGTGTTCTTCCTTATATCTACGCATTTCACCGCTACACAAGGAATTCCATCTACCTCTCCAGCACTCAAGAGATACAGTTTCAAATGCAGTTCATGAGTTAAGCCCATGGATTTCACATCTGACTTGCATCCCCGCCTACGCGCCCTTTACACCCAGTAAATCCGGATAACGCTCGCCCCCTACGTTTTACCGCGGCTGCGGTCCCGTGGTTAAC
+
CCCCCF@CFGGGEGGGGFFGGGGGGGGEGEAC@FGGGGGDGGGGGGGGFFGGGGGGGGGGCF@FFGGGGGFGFDFGGGGGGGGGGGGFGGGGGGGGGGFGGDFGCF7C8EEGFGGGG>@DG>FGFGFFFEGGGGGCGFFGGFFGG;DFFGFEGDD36DF9>=DD,<D,CFFCD9DEB=DD@,2=@DEDB=:@FF;CECF@7A;CC;*0*<28A9*1)33)4/-:=@A5(:>@C@CEEEFD?0;3:)9?C1:(/0);,.((-99:DB>?F<.(.-))44--(((-(((,((.40)12;9))
@M02996:162:000000000-B87FG:1:1101:3781:8520 2:N:0:TAGCGCTC+TATCCTCT
GACTACCAGGGTATCTAATCCTGTTTGCTCCCCACACTTTCGCGCCTCACCGTCAGTTACTGTCCAGCAATCCGCCTTCGCCACTGGTGTTCCTCCTTATATCTACGCATTTCACCGCTACACAAGGAATTCCGATTGCCCCTCCAGCACTCAAGAAGAACAGTTTCAAATGCAGTTTATGGGTTAAGCCCATAGATTTCACATCTGACTTGCTCCCCCGGCTACACGCCCTTTACACCCAGTAAATCCGGACAACGCTTGCCACCTACGTATTACCGCGGCTGCTGGCCCGTAGTTAGC
+
CCCCCGGGGGGGGGGGGGGGGGGGGGGFGGFGEGGGGGGGGGGGGGGGGGGGGGGGGGGGGGGGGGGGGGGGGGGGGGGGDGGGGGEFGFEGGGGGGGGGGFGGGGFGGGGGGGGGG=@DDFGGGGGFGGGGGGDDGGFFD8DGGEEGFFFFGE6FD?=FGGDEFF@EGFFFGFCGFDDFFGGGGFFGFG6@F57A7@C*;DEFFFFFFFGFC@AF8@?44::<41:99C@FC>>EEB:CDF@<+<7);:.:@D8;,./,67:4C<:(.84557<>>B0411;2(,5:6(((0.*2<)).
@M02996:162:000000000-B87FG:1:1101:16906:8539 2:N:0:TAGCGCTC+TATCCTCT
GACTACTGGGGTATCTAATCCTGTTTGCTCCCCACGCTTTCGCGCCTCAGCGTCAGTTACTGTCCAGTAGATCGCCTTCGCCACTGGTGTTCTTCCTTATATCTACGCATTTCACCGCTACACAAGGAATTCCATCTACCTCTCCAGCACTCAAGAGATACAGTTTCAAGTGCAGTTTATGAGTTAAGCCCATAGATTTCACACCTGACTTGCATCCCCGCCTACGCGCCCTTTACACCCAGTAAATCCGGATAACGCTTGCCACCTACGTATTACCGCGGCTGCTGGCCCGTCGTTAGC
+
C@<CB<FEFGGG,C6E<<ECFFGFGFG9ACFFDFGG+B@FFGGGGGGGGGGGFGGGGFDGGFGGGGGG<C,AFG7CFFGGGE>FGGFG@6:E@FGFGGFA=DDFAEDDCEGGGGFFEA5=8CE8B8,E:EFEGGFDFC=DD<FGD,8DDFDBC8?:8,@,EFEGGFGF@,@9EFDEFC*+7@EA@=*=>EGDF?=AEDFE@E<=AACCFFEEFFEBCAD)45>>B49)8B@=FEFFFFC?;04>=CE<64)63:>6/./,/>@4FF?7(4,..>94)(--469>?BF2((,4.)*1/3(9
@M02996:162:000000000-B87FG:1:1101:16884:8544 2:N:0:TAGCGCTC+TATCCTCT
GACTACTGGGGTATCTAATCCTGTTTGCTCCCCACGTTTTCGCGCCTCAGCGTCAGTTACTGTCCAGTAGATCGCCTTCGCCACTGGTGTTCTTCCTTATATCTACGCTTTTCACCGCTACACCAGGAATTCCACCTACCTCTCCAGCACTCATGAGCTACAGTTTCAAGTGCAGTTTATGAGTTACGCCCATATATTTCACACCTGACTTGCATCCCCGCCTGCGCCCCCGTTCCCCCCAGTAAATCCGGATACCCCTTGCCCCCTACGATTTACGGCAGCTGCTGGCACGTTGTTGCC
+
@<-B<,E@<FEE,;@F<9F<ECFCC<F,,66:,CC:,;6C<6,@FG:@CFF:@FCCE@EFGCAEFG8FCE9EEF,@,8@:F@=EFDFFFC:;=?C9FFED;+,395,+,@D:FG<9=85=>,49+,6+4,=>EF,0+,4@==5D?,8:DD*0,,6=,,,66@)CFFGGF,7+@<=@D9E+6,@D,=*=5C3);62;;;+*03*:=?):8AF@ECCA=5;8*0-))/)/0:((*7(-.3<8((.9;))1*,)(,2)*(--(,2(,*-4(.4(((().(((((,,((.5.143(0)*/*().
@M02996:162:000000000-B87FG:1:1101:11927:8549 2:N:0:TAGCGCTC+TATCCTCT
GACTACTCGGGTATCTAATCCTGTTTGCTCCCCACGCTTTCGAGCCTCAACGTCAGTTACAGTCCAGCAAGCCGCCTTCGCCACTGGTGTTCCTCCTAATATCTACGCATTTCACCGCTACACTAGGAATTCCACTTACCTCTCCTGCACTCTAGCAACCCAGTTTCCAATGCATTTCCGGGGTTGAGCCCCGGGCGTTCACCTCCGACTTGCATCGCCGTCTACGCTCCCTTTACACCCCGTAAATCCGGCTCACGCCTTGCCCCTACGTATTACGTCCGCTAGTGGCACGTCGTTCGC
+
CCCCCGGGGGGGEGGGGEFEFGGGGGGFGFEF@FGDGGGGGGGGGGGGFFGGFGGGGG9F,CFGGFGGGGEFGDGGGGGGGGGGGGDFEEFFGFEEFE;F,=D,@ECCGCEGGGGGG>DDCFGGDFG@FGFGGEGGGFGGGDFGGGFGFGFEGAFGGCG8C8:B@DFGF,,3@?+:<?B*+=;@F>EGFGGD5?*8)5:AEC*0:)/6@DG7CFCF<>9:2.,(1(.(2B?3+57<));=((-,),))*(0(().2(.,.(*.59?:0.34).4)6(,.((--,,))(,,,-.)2:;((,
@M02996:162:000000000-B87FG:1:1101:6561:8549 2:N:0:TAGCGCTC+TATCCTCT
GACTACCGGGGTATCTAATCCTGTTTGCTCCCCGCACCTTCGCACCTCAGCGTCAGTCATCTGCTGGTAACCTGCCTTCGCCATTGGTATTCTTCCAGATATCTACAGATTTCACCCCTACACCTGGAATTCTGATTGCCCCTCAGTGACTCTAGTTATGCAGTTCTCAACGCAGTCCAGGAGTTAAGCTCCTGCCTTTCACATCAAGCTTGCAAAACCGCCTACATGCCCTTTACGCCCAATAATTCCGAACAACGCTCGCAACTTACGTTTTACCGCCGCTGCTAGCACTTAATTAGC
+
CCCCCGGGGGGGGGGGGFFGGGGGGGGGGGFFEGGGGGGGGGGGGGGGGGGGGGGGGGGGGGGGGGGGGGGGGFGGGGGGGGGGGGGGGGGGGGGGFGGGGFGGGGGGGGGGGGGGG@FGGGGGGGGGGGGGGGGGGGGGFDFGGFECDGFDDEGGGGGGFFEFGFGGGGGFGF>EFFBFGDEFGGEGE9D@AFGFFGFEEFCFF5@:CCD@DA>=@AC5:@>)56<A:?BEGECC>>CG?=:);C67;;8?B>@G(.//,1,45(9)61.,.,64.(((--,24,).82B)0*+3<)),
@M02996:162:000000000-B87FG:1:1101:11911:8560 2:N:0:TAGCGCTC+TATCCTCT
GACTACTCGGGTATCTAATCCTGTTTGCTCCCCACGCTTTCGAGCCTCAACGTCAGTTACAGTCCAGCAAGCCGCCTTCGCCACTGGTGTTCCTCCTAATATCTACGCATTTCACCGCTACACTAGGAATTCCACTTACCTCTCCTGCACTCTAGCAACACCGTTTCCAATGCAGTGCCGGGGTTGAGCCCCGGGCTTTCACCTCAGACTTGCCTCGCCGTCTACGCTCCCTTTCCCCCCATTAAATCCGGATAACGCCTGCCCCCTGCCATTTACCGCCGCTGCCTGCCGGTTGTTACC
+
CCCCCGGGGGGGEGGGFFGGGGGGGGGGGGFDFGGGGGGGGGGGGGGGGGGGFGGGGF9FCCFFGFGGGG@FGFGGGGGGGFEFGG@CEFFFFFGGGFGGGFGGGGGGEGGGGGGGGADDCCFGGFCFFFGGGEGGGGGGFD?FGGEGFFFFGFGGD9E8E+:BEFDFFGADGFGG?FD5@BCECDEF@GGF>5D=)>AA?G*>B;23@FGBE4/68;CBE63,;6124CD3>E4))/FG(()-0644C651(0.2(,-.(9?FG0((.())).-.-(((---(,(.411(-.)1;CB))
@M02996:162:000000000-B87FG:1:1101:11931:8567 2:N:0:TAGCGCTC+TATCCTCT
GACTACTCGGGTATCTAATCCTGTTTGCTCCCCACGCTTTCGAGCCTCAACGTCAGTTACAGTCCAGCAAGCCGCCTTCGCCACTGGTGTTCCTCCTAATATCTACGCATTTCACCGCTACACTAGGAATTCCACTTACCTCTCCTGCACTCTAGCAACACAGTTTCCAATGCAGTGCCGGGGTTGAGCCCCGGGCTTTCACATCAGACTTGCATCGCCGTCTACGCTCCCTTTACACCCAGTAAATCCGGATAACGCTTGCCCCCTACGTATTACCGCGGCTGCTGGCACGTAGTTAGC
+
CCCCCGGGGGGGEGGGGFFGGGGGGGGGGGFFGGGGGGGGGGGGGGGGGGGGGGGGGGGGGGGGGGGGGGGFGGGGGGGGGGGGGFFFGFGGGGGGGGGGGFGGGGGGGGDGGGGGG>@>D@FGFFGGGGGGGFGGGFEGGEBFFGFGFGFFGECGCAFEEFDCGFGGFFGFGFCG5DDB>CEGFGEG5CG>DA>ABGFEEFF?B+*7>A::=68:2;C>://6>D;68CD@GF<<?A??:;=;=EE?>17(3;90(-4:1C?FGB>6::.)62)4.41,7---672((23:0)/2:69>
@M02996:162:000000000-B87FG:1:1101:11911:8580 2:N:0:TAGCGCTC+TATCCTCT
GACTACTCGGGTATCTAATCCTGTTTGCTCCCCACGCTTTCGAGCCTCAACGTCAGTTACAGTCCAGCAAGCCGCCTTCGCCACTGGTGTTCCTCCTAATATCTACGCATTTCACCGCTACACTAGGAATTCCACTTACCTCTCCTGCACTCTAGCAACACAGTTTCCAATGCAGTTCCGGGGTTGAGCCCCGGGCTTTCACATCAGACTTGCATCGCCGTCTACGCTCCCTTTACACCCAGTAAATCCGGATAACGCTTGCCCCCTACGTATTACCGCCGCTGCTGGCTCGTAGTTAGC
+
CCCCCGGGGGGGGGGGGGGFGGGGGFGGGGCCCFGGGGGGGGDFGGGG@FGGGGGGGFFGGGGGGGGGG8CDFFGGGGGFCGGGGGGF8EFGFFGGGGFG;C==DFGGGECGGGGGG>>GDFGGGCGGFGGGGGGGFDFFGDFGFFBGBDDEF9DFG8D?E?D?=?F==,=*=9DG9?DBB>EGFD5?=EE>EBGBFFFFAC7E<8=@EFG3A/8B24?>C80()(,66E16?@EC<AGE<06>A365*6.82;42---(,1.:C60(44.))().),((,,704)).(()(0)*12-)-
@M02996:162:000000000-B87FG:1:1101:22972:8583 2:N:0:TAGCGCTC+TATCCTCT
GACTACCGGGGTATCTAATCCTGTTTGCTCCCCACGCTTTCGTACCTCAGTGTCAGTTACAGTCCAGAAAGTCGCCTTCGCCACTGGTGTTCCTCCTAATATCTACGCATTTCACCGCTACACTAGGAATTCCACTTTCCCCTCCTGCACTCAAGTCTTGCAGTTCGTAAGGCTCGCTGGAGTTAAGCCCCAGGCTTTCACCTTACGCTTACAAAACCACCTACGTACTCTTTACGCCCAATAATTCCGGATAACGCTCGCCCCCTACGTATTACCGCCGCCTCTGGCGCGTAATTAGCCG
+
CCCCCGGGGGGGGGGGGGGGGGGGGGGGGGGGGGGGGGGGGGGGGGGGEFFGGGGGGGFGFGGGGGGEGGGGGGGGGGGGGGGGGGFFGFGGGFFGGGGGGFGGGGGGGGGGGGGGG>@>CCFFDFGGGGGFGGGGGFGGGDFGGGBFFGFFFEFFDFGFGF=CFF>CGFDFGFGGFG5>@DCFCCEFCGGDFAGFFGFEADEEEF9=AE>=AA66=EF:=>3798*52>5CC*9597F=1@@@AEFF>6)((+)1.(/.->:>GB(233,..).421(--,((.348((,-0)*33)(.(
@M02996:162:000000000-B87FG:1:1101:25454:8589 2:N:0:TAGCGCTC+TATCCTCT
GACTACCCGGGTATCTAATCCTGTTTGCTCCCCACGCTTTCGAGCCTCAACGTCAGTTATCGTCCAGTAAGCCGCCTTCGCCACTGGTGTTCCTCCTAATATCTACGCATTTCACCGCTACACTAGGAATTCCACTTACCTCTCCGACACTCTAGCTTGACAGTTTCCAAAGCAGTTCAGGGGTTGAGCCCCCGCATTTCACTTCAGACTTGCCATGCCGTCTACGCTCCCTTTACACCCAGTAAATCCGAATAACGCTTGCACCATACGTATTACCGCGGCTGCTGGCACGTATTTAGC
+
CCCCCGGGGGGFGGGGGGGGGGGGGGGGGGGGGGGGGGGGGGGGGGGGGGGGGGGGFGGGGGGGGGGGGGGGGGGGGGGGGGGGGGGGGFFGGGGGGFGGGFGGGGGGGGGGGGGGGADDDGGFGGDGGGGGGGGGGGGGGEBGGGFGFGFFGGGGGGGGGGEBE9FGGGGFFFGGFGFFGGGGGGEGFGGDEFGFFGFFFGCEFCEEFF87CF>F3AG@C5>DFFF7<EFFG@4C<3FE?FE9=?CC;9>DBFFD----(*)5><)8::,).845641304((44:((.)407ACC6))
@M02996:162:000000000-B87FG:1:1101:22954:8593 2:N:0:TAGCGCTC+TATCCTCT
GACTACCGGGGTATCTAATCCTGTTTGCTCCCCACGCTTTCGTACCTCAGTGTCAGTTACAGTCCAGAAAGTCGCCTTCGCCACTGGTGTTCCTCCTAATATCTACGCATTTCACCGCTACACTAGGAATTCCACTTTCCCCTCCTGCACTCAAGTCTTGCAGTTCGTAAGGCTCGCTGGAGTTAAGCCCCAGGCTTTCACCTTACGCTTACAAAACCACCTACGTACTCTTTACGCCCAATAATTCCGGATAACGCTCGCCCCCTACGTATTACCGCGGCTGCTGGCACGTAGTTAGCC
+
CCCCCGGGGGGGGGGGGGGGGGGGGGGGGGEFEGGGGGGGGGGGGGGGGFFGGGGGGGGGGFGGGGG9EGGGGGGGGGGGGGGGGGFFGFGFGFFGGGEGGFGGGGGGGGEGGGGGG>BGGEFG8AFGCGGGGEFGFGGFGDFGGGEFFGBDDEGGGGGGGGFGGF6AD8DFDDGGED=DFFGGEFFDEGGA5?FCCGFFAEFE;F>DF575A+.;>9;:=78@DBBFDG?EF4;5@1F8@8@E+?EEGF>;6F75((/.(1(-C(4034.544.6:9--4((-.4(-,5<1))2<3644
@M02996:162:000000000-B87FG:1:1101:25472:8593 2:N:0:TAGCGCTC+TATCCTCT
GACTACCCGGGTATCTAATCCTGTTTGCTCCCCACGCTTTCGAGCCTCAACGTCAGTTATCGTCCAGTAAGCCGCCTTCGCCACTGGTGTTCCTCCTAATATCTACGCATTTCACCGCTACACTAGGAATTCCACTTACCTCTCCGACACTCTAGCTTGACAGTTTCCAAAGCAGTTCAGGGGTTGAGCCCCCGCATTTCACTTCAGACTTGCCATGCCGTCTACGCTCCCTTTACACCCCGTAAATCTGAATAACGCTTGCACCATACGTATTACGACGGCTGCTGGCACGTATTTCAC
+
CCCCCFGGGGEFGGGGGGGGGGGGGGGGGGFGGGGGGECFGGGGGGGGFGGGGGGGFGGGGGGGGDGGGGGGGGGGDGGGGGGGGGFCFCCFGFFGGGAFGFFCFFGGEEEGFEFGG8:=DEBEFGGGGGGGGFFGG;DFF5DGGEAG>C;:7EFGGGGGGF>3EFFFG,=DFFFFFDBFFF+4@>138@EF5*;5>GFFED<AB+**:?=BEA*1;AF(4-(-62(,6:3,+=)9?3?5(((62/7<+.9))/62----(/437(5)(.).)..6((--1432827(832-))3<@.).
@M02996:162:000000000-B87FG:1:1101:4942:8613 2:N:0:TAGCGCTC+TATCCTCT
GACTACACGGGTATCTAATCCTGTTCGATCCCCGCGCTTTCGTGCCTCAGCGTCAGTTGCGGCTTGGTGACCTGCCTCCGCGATCGGCGTTCTGTGCGATATCTATGCATTTCACCGCTACACCGCACATTCCAGCCACCCCAAACGCACTCAAGCCCCCCAGTTTCGACGGCAGTGACCGGGTTGAGCCCGGAAATTTCACCCCCGACTTAAGGGGCCGCCTACGCACCCGTTAAACCCCATAAATCCGGGTAACGCTCGCATCCTCCCTATTACCGCGGCTGCTGGCCCGGAGTTACT
+
CCCCCGGGGGGGCGFGGFGGGGGGGFGFGGDFCFGGGGGGGGGGGGFGGCFGGGGGFGGGGGGGEGGGGGGGGGGGFGGGDBFEGGCGCFCEFGGGGGEGGAFGFGGFFGGGCAF9E=ACDFF?EGCCCFFGD:F=DFFFD:9:?80@?DEEG8CGGGGGGG>@CBFGFEEFGFDC;DEFGEGE77@*5=E9EEGFFCBBB?A(4BB6;:D2<F)72:99542(.(-(-18-93(4.);C(43<FAA404)((08F----(133).).(((),.).4:44((440:??3((-))210)))
@M02996:162:000000000-B87FG:1:1101:21930:8613 2:N:0:TAGCGCTC+TATCCTCT
GACTACCAGGGTATCTAATCCTGTTTGCTCCCCACGCTTTCGCGCCTCAGCGTCAGTTACTGTCCAGTAGATCGCCTTCGCCACTGGTGTTCTTCCTTATATCTACGCATTCCACCGCTACACAAGGAATTCCATCTACCTCTCCAGCACTCAAGAAAAACAGTTTCAAATGCAGTTTGTGAGTTAAGCCCACAGATTTCACATCTGACTTGCTCTCCCGCCTACGCGCCCTTTACACCCAGTAAATCCGGATAACGCTTGCCACCTACGTATTACGGCGGCTGCTGGCACGGAGTTAGC
+
CCCCCGGGGGGGGGGGGGGGGGGGGGGGGGFGGGGGGGGGGGGGGGGGGGGGGGGGGGGGGGGGGGGGGGCFGGGGGGGGGFFGGGGFGFGFGFFFFGGGGFGGGGGGGGGGGGGGG>ACDFGD+?FGGGGGGGGGGGGGGFFGGADGFGFEDEF?,A,=BFDEEDGGGAFFFFGGFGFFGFGGGGFGEGGBFFGEFFFFEGFFFA@EEAFFC>CBEFG@C8@AF2@2>CB@FEFFFFGEB?E4:CE<;:80;>>D/.///:;)C;@>B:.,576<((-(-1978?>BF:74)):C@6-)
@M02996:162:000000000-B87FG:1:1101:4961:8619 2:N:0:TAGCGCTC+TATCCTCT
GACTACACGGGTATCTAATCCTGTTCGATCCCCGCGCTTTCGTGCCTCAGCGTCAGTTGCGGCTTGGTGACCTGCCTCCGCGATCGGCGTTCTGTGCGATATCTATGCATTTCACCGCTACACCGCACATTCCAGCCACCCCAAACGCACTCAAGCCCCCCAGTTTCGACGGCAGTGACCGGGTTGAGCCCGGAAATTTCACCACCGACTTAAGGGGCCGCCTACGCACCCTTTAAACCCAATAAATCCGGATAACGCTCGCATCCTCCGTATTACCGCGGCTGCGTCCACGGAGTTCGC
+
CCCCCGGGEEFGFFEFGEEGGGGGFGGGGG@EDFGGGGEGGGGGGGGGGGGGGGGGGG9FGGGGEG>FDFFGGGCDBFFGEC+CFGCF77C@EFGGGG7?C>FGGGGEDAFFGGGGG:?CDFGGEGGGGCFGFF==FED>DAFGGG=C>D@@G7FC>EEEE5>FCFG5FGG>E):CFFFFCEE5BD@GEGGB75D6A9@AAFF2:@036>C<BFB)6BG(59<(,47:;C?654AADFEGFB?)1)6)*-.--)4>,,(-4)-(/.2)44-(...-)(--(-((4(((,,5()0*12:(,
@M02996:162:000000000-B87FG:1:1101:21935:8631 2:N:0:TAGCGCTC+TATCCTCT
GACTACCAGGGTATCTAATCCTGTTTGCTCCCCACGCTTTCGCGCCTCAGCGTCAGTTACTGTCCAGTAGATCGCCTTCGCCACTGGTGTTCTTCCTTATATCTACGCATTCCACCGCTACACCAGGAATTCCATCTACCTCTCCCGCACTCAAGAAAAACAGTTTCAAATGCAGTTTGTGAGTTAAGCCCACAGATTTCACATCTGACTTGCTCTCCCGCCTACGCTCCCTTTACACCCAGTAAATCCGGATAACGCTTGCCACCTACGTATTACCGCGGCTGCTGGACGCTTGTTAGC
+
CCCCCGGGGGGGGGGGFGGGGGGGGGGGGGFGGFGGGGGGGGGGGGGGGGGGGGGGGGFGGGGGGFGGGG9FFEGGGGGGGGGGGGFFGGGGGFEFGGGGGFGGGGGGGGGGGGGGG>?+=9F,D@F@GGFFGGFFGBDFGFFGG,8@*=BE8DC,@8=?EGDCFFGGGDG7D++EFGFFGFCFGGFC:CF5@D7C<FCECFFFF>*3>FF@A9>;@FG9E>ADB)2(8=@@FEEEEBFC>1@C8CE6;:.(65;;/.//(:=)>?3(3,.)-.).-31(,,3(())((.(())*22))2
@M02996:162:000000000-B87FG:1:1101:4946:8633 2:N:0:TAGCGCTC+TATCCTCT
GACTACACGGGTATCTAATCCTGTTCGATCCCCGCGCTTTCGTGCCTCAGCGTCAGTTGCGGCTTGGTGACCTGCCTCCGCGATCGGCGTTCTGTGCGATATCTATGCATTTCACCGCTACACCGCACATTCCAGCCACCCCAAACGCACTCAAGCCCCCCAGTTTCGACGGCAGTGACCGGGTTGAGCCCGGAAATTTCACCACCGACTTAAGGGGCCGCCTACGCACCCTTTAAACCCAATAAATCCGGATAACGCTCGCATCCTCCGTATTACAGCGCGTGCTTGCACGGGGTTAGC
+
CCCCCGGGGGGGGGGGGGGGGGGGGGGGGGGFDFGGGGGGGGGFEGGGGGGGGGGGGGGGGGGGGGGGGGGGGGGG@FGFG:FGGGFGDCEGGGGFGGGGGEGGGGGGGGGGGGGGGBBGGGGGEGGGGEGGG=,=DGFBDBFGGGFFEGFFGBDGGGEGGE=?CFGEGGG5:DDGFD?FCEDC<DE>@FGBD>/74CB<<G521@BF>>C4:F?FFFGF=43::29?;CB65244<<CE3:?FFF4<F686<).C(-,--9905:FF7((,.,.4)2,,((402424<<?6))21:((.
@M02996:162:000000000-B87FG:1:1101:4967:8641 2:N:0:TAGCGCTC+TATCCTCT
GACTACACGGGTATCTAATCCTGTTCGATCCCCGCGCTTTCGTGCCTCAGCGTCAGTTGCGGCTTGGTGACCTGCCTCCGCTATCGGCGTTCTGTGCGATATCTATGCATTTCACCGCTACCCCGCACATTCCAGCCACCCCAAACGCACTCAAGCCCCCCCGTTTCGACGGCAGTGCCCGGGGTGAGCCCGGAAATTTCACCACCAACTTAAGCGGCCGCCTAACCACCCTTTAAACCCAATACATCCGGATAACGCTCGCATCCTCAGTACTACACCGCCTGCTCACACGGGGGTAGC
+
CCCCCFFFGG7@CFDGFFFGFFFFFGG89F@EF+FEG@FDFGG,BFEGFFEFFFGGGGFFB7FFC@@FFGGFGFCFFGGEE,8?DE@C:>>CEAE,5+@AFDGCEFGGDFDGGGCEC@9@D,BFCF+3:FDFGGEFFD,@C8@D6E=GFG>CFF5@F>>E7*-8:/8*:E?3=))6)2.;3=5*4><9:FG9>)13)3044C>245((-7C).=))-5C(:42:)(,.-C?(7)).6<6?<:?>?A)4937:0726,-((4<B?C0)))(..).)-)(.-(-(,.,))..4-0)**/-(3
@M02996:162:000000000-B87FG:1:1101:17234:8656 2:N:0:TAGCGCTC+TATCCTCT
GACTACTGGGGTATCTAATCCTGTTTGCTCCCCACGCTTTCGTACCTCAGTGTCAGTTACAGTCCAGAAAGTCGCCTTCGCCACTGGTGTTCCTCCTAATATCTACGCATTTCACCGCTACACTAGGAATTCCACTTTCCCCTCCTGCACTCAAGTCTTGCAGTTCGTAAGGCTCGCCGGAGTTAAGCCCCGGGCTTTCACCTTACGCTTACAAAACCACCTACGTACTCTTTACGCCCAATAATTCCGGATAACGCTCGCCCCCTACGTATTCCCGCGGCTGCTGGCCCGTCGTTGGCCG
+
CCCCCGGFGGGGGGGGGGGGGGGGGGGGGGFGCGGGGGGGGGGGGGGGGGFGGGGGGGFGGFGGGGGGGGGGGGGGGGGGGFFGGGFFGEFGCFFFGFEEADGFDGGGGGGGGGGGG>AGDFFFEBFGGGGGGGGGGFGGGDFGGFBGFGFFGDGFEEFGFGFGGFDGG>@DDDGGFGFFCCEFFFFGFGGFB5DAFGF47EEF;F==DE7>4:*0:?8>G3(088*3;C.CD)7;76C8(6))37<;238@162*-,-,-9:BG96432,).).4(,((-(,-44((((-4.)2*0(.:(
@M02996:162:000000000-B87FG:1:1101:14423:8657 2:N:0:TAGCGCTC+TATCCTCT
GACTACCAGGGTATCTAATCCTGTTTGCTCCCCACGCTTTCGAGCCTCAACGTCAGTGATCGTCCAGTGAGCCGCCTTCGCCTCCGGTGTTCCTCCCAATATCTACGCATTTCACCGCTACACTGGGAATTCCACTCACCTCTCCGACACTCTAGCCATGCAGTTTCCAAAGCAGTCCCGCAGTTAAGCCGCGGGCTTTCACTTCAGACTTGCATTTCCGTCTACGCTCCCTTTACACCCAGTCAATCCGGATAACGCTTGCCCCCTACGTATTACCGCGGCTGCTGGCCCGTAGTTAGC
+
CCCCCGGGGGGGFFGGGFFGGGGGGGGGGGGGGGGGGGGGGGGGGGGGGGGGGGGGGGGGGGGGGEGGGGGGGGGGGGGGGGGGGEFFGGGGGFFFG=FGEFGGGGGGEGGGGGGGG=@CDEGG?DFGCEFGGGGGGDFGGDFGGB9GFGFDGFGGGGGGGCDFGFGGG9,;EFFGFGF>C@CCCFEGEGCA>BD@>EFEFGFFE8))6AF@EAC@)3;4A:6;C?B13C=@FFFFEAFE:B4)*.<<97.(439F---,-9:599;:<:.).46:6((-(,-4?:05:(-40./19.6:
@M02996:162:000000000-B87FG:1:1101:28501:8667 2:N:0:TAGCGCTC+TATCCTCT
GACTACTGGGGTATCTAATCCCGTTTGCTACCCTAGCTTTCGCACATGAGCGTCAGTTAATCGCCAGAAAGCTGCCTTCGCCATCGGTGTTCCTCCTGATATCTACGCATTTCACCGCTACACCAGGAATTCCGCTTTCCTCTCAATCACTCTAGAATGCCAGTATGAAATGGGAAACAGTAGTTGAGCCACTGCCTTTGACATTTCACTTAACATTCCGACTGCGTGCGCTTTACGCCCAGTAATTCCGAACAACGCTCGCCCCCTACGTATTACCGCGGCTGCTGGCACGTGGTTTGC
+
CCCCCGGGGGGGGGGGGGGGGGGFGGGGGFE8FFGGGGGGGGGGGGGGGGGGEGGGFGGGGGGGGGGGGFGGGFGGGGGGGGGGGGCFEGG9@FGGGGGFFFGGGFGGGECGFAFGE>?DDEGGGGGGGGGGGGGGGFDFFDFGGFEFFGFEFGGFGGGGGGDBAEDCFFFFFFGDDCDF>3,@FGFGEFGF?AGDFGFFEGFFFCFCCF?*9AE>EFD5*117BAF4AEA>DBCE2>BE=BBEFEECF3)46:@C..(/.1,2>9>?:((.),.4-.-3(,(41)5(2?F?0)*22(--
@M02996:162:000000000-B87FG:1:1101:11181:8667 2:N:0:TAGCGCTC+TATCCTCT
GACTACAGGGGTATCTAATCCTGTTCGATCCCCGCACCTTCGTGCCTCAGCGTCAATATGTGTCCCGCATGCTGTTTCCACAATCGGCGTTCTGTGTGATATCTATGCATTTCACCGCTACTTCACACATTCCGCATGCGGCTGCACCATTCAAGCCCGCCAGTCTCAACGGCAGTTCCGGCGTTGGGCCCCCGGATTTCACCGCTGACTTGCCAATCCGCCTCCGCACCCTTTACACCCAATAAATCCGGATAACGCTCGCACCCTACGTGTTTCCTCGGCTTGTGTCACGAAGTTCGC
+
CCCCCGDFGGGGGGGGGGGGGGGFGGG8B<EGGGGGGCFGGGFGGFGFGGGGGGEEGCF<F<FF,C@FCCFFGG9<@AFAFCGGFFC:FGGGGFAEFFFG,;EFF,EFFGFFGGGGG8?>C4<@;A;=FGFFGGG+=>D@+:*=+3:3:D1CGGF9=E@6CEBE,<+,5D+@EDC:BCEE8*44CD@C=*=0)27:1=*).AAD9).(3AF3);))(224A<4(.(-(-:2-7:).)5AC2:4)1.<AC3)4(0-*---((/((14((.-,(.,(.)-.-(((((.)(.-5,))**+)(-
@M02996:162:000000000-B87FG:1:1101:17224:8672 2:N:0:TAGCGCTC+TATCCTCT
GACTACTGGGGTATCTAATCCTGTTTGCTCCCCACGCTTTCGTACCTCAGTGTCAGTTACAGTCCAGAAAGTCGCCTTCGCCACTGGTGTTCCTCCTAATATCTACGCATTTCACCGCTACACTAGGAATTCCACTTTCCCCTCCTGCACTCAAGTCTTGCAGTTCGTAAGGCTCGCCGGAGTTAAGCCCCGGGCTTTCACCTTACGCTTACAAACCCACCTACGTACTCTTTACGCCCAATAATTCCGGCTAACGTTCGCCCCCTACGTTTTACCACGGCTGCTGGCCAGTAGTTAGCC
+
CCCCCGGGGGGGGGGGGEFGGGGGDGFEGGFFFGGGEGGGGGGGGGGGFFFGGGGGGGFG<EGGGGG<FGGGGGGFGGGGGEGGGFEFFGGGGEFGGFGGGFGGGGGGGGEGGGGGEAB+CEGGF@FGAFGGGAFGGGFFGFFGGGEGFGFFE8DGFGGDGGEFGF6CFD8DFDFGDGAA8817=C77@CG=9*;8)>A4/>:=EFBFD5*68=@4@A55A>(628;;?ECE1591;0<=2@)/+1<9;>).,)./(,.--143<(((,.(.,..-).--,-(-48::((,.*0230)..
@M02996:162:000000000-B87FG:1:1101:28494:8686 2:N:0:TAGCGCTC+TATCCTCT
GACTACTGGGGTATCTAATCCCGTTTGCTACCCTAGCTTTCGCACATGAGCGTCAGTTAATCGCCAGAAAGCTGCCTTCGCCATCGGTGTTCCTCCTGATATCTACGCATTTCACCGCTACACCAGGAATTCCGCTTTCCTCTCAATCACTCTAGAATGCCAGTATGAAATGGGAAACAGTAGTTGAGCCACTGCCTTTGACATTTCACTTAACATTCCTCCTGCGTGCGCTTTACGCCCAGTAATTCCGACCAACGCTCGCCCCCTACGTATTACCGCGGCTGCTGGCCCGTAGTTTGC
+
[truncated: 73,808,521 more chars]
