# Supplementary material for: Long-term storage of feces at −80 °C versus −20 °C is negligible for 16S rRNA amplicon profiling of the equine bacterial microbiome
Source: PeerJ. 2021 Mar 9;9:e10837. doi: 10.7717/peerj.10837 (PMC7953882; doi:10.7717/peerj.10837)
Supplement: Supplemental Information 3 [file peerj-09-10837-s003.zip › SI_2014_16S_E4_L001_R1_001.fastq]

@M02996:162:000000000-B87FG:1:1101:17785:1850 1:N:0:TAGCGCTC+CTCTCTCT
CCTACGGGGGGCTGCAGTAGGGAATATTGCTCAATGGGGGAAACCCTGATGCAGCAACGCCACGTGCGTGATGAAGCTTTTCGGTTTGTAAACCACTGTCTTGAGTGAATAATGCTTACTTTCGCTTAAGTTGATTGTACCCCGAATCGATTCCCCGTCAACCTTCGTGCCACCCGCCGCGGTAATTCTAGGGGTCCAACCGTTGTTCGGATTCTCTGGGCCTTTAGGGAGCGCAGGCGGAGATGCATTCAGTCTGTCCTATCCCTGGCCCCAACCCCGCACCCGCACACTGGCCTCTTT
+
8ACCC>0))))8888:::,<:8,:CEEF,-,:99CEF8+>+4<:4BFBB9-B<FF,:8@4>:FFF@+3+88,:<><,,33BF+8>+8+:,,<<8,65,<3,3,,,,8,,3,,3,,37,,373<***4*,,67,,,2,4,,,,1*****+**+3,53:*9:8*2+,3*3*11+*/*2/2*/*1)0*0*2*+*+/)2*.**)1)2.*17@).**1***24**.*2*+*+*()*0(,(0(1;)()())**)*.-*..6).+0))*),3),()(1(((0272(((0(((-(((,.)(,4,)..)
@M02996:162:000000000-B87FG:1:1101:17770:1863 1:N:0:TAGCGCTC+CTTTCTAT
CCTACGGGTGGCTGCAGTAGGGAATATTGCTCAATGGGCGAAACCCTGATCCAGCCACGCCGCGTGTGGGAAGAAGCCTCTCGGGTTCTTAACCTCTTTCTTCAGGGAATAATCCTTTCTTTCTCCTAGGTTCTTTGTCCCCCGCTACCTACCTCCGTCCAGCCTCGTTCCTTCCGCCGCGGCAATCCTTCTGCTGCATTCGTTGTTCTCCATCCTTGGTCGGCTTGGGTGCTCAGGCGGTGTGCCAATCATGCTCTTCACTCCCAGCTCCCATCCCCCCCCCTCCCTCCTGGCGTTCTG
+
88CCCD:50))=,8=;==;<;8;CFGGGD9<CFGFGGF,C@FGDCFFGG,6C<FF,F6C+C+@CFG,6,CF,86EF8,,,:E,C+,B,:,5<A5,:,,<,,,,,:,EBF9,9,<9,,,5,,,9,,5,,,,,,,8,,84,C44>+++++6,,3,,6@+3++@+3+,5+++43,+7@*@99*13))4**2+,4,1+4,**++3+3)02;6+++++1)0+)0*8:5)*)**4)15.)))((0)()-))9*)*(.922)-)+0))1.(((,())243).104(-(01,,4(,.-(.(,(,.(()
@M02996:162:000000000-B87FG:1:1101:21475:1867 1:N:0:TAGCGCTC+CTCTCTCT
CCTACGGGGGGCTGCAGTCGAGGATCATTTGCAATGGGCGAAAGCCTGACAATGCGACGCCGCGTGGATGATGAAGGCCTTCGGGTTTTAAACTCCTTTCTTTGGGGAACAGGCCATCTTTCCTTCTACGTTAGTGATTTTATTGTACCCTAACAGGCATTGTCGCCTAACTCTGTGCCAGCAGCCGCTGTAATACAGATGCCCATAGCGTTGTTCGGTTTTACTTGGCGTATAGGGCGCGTAGTCTGTCTTGCGTGTCTCGTGTGACATCTCCGCGCTCCCCCCGTACAGTGCGCTTGTT
+
8ACCCA:@):)8888::::8,877BE4E5-,CBBEFF@EF7:F:9EFFA4-,,CE+++86+8CFFE++,:>:@@9D,,88FG*@7@>*@,38?837>,<3,7,,,*4*<<,<,1*,63,3,772,,5,7*3+**5+++47+++2,5+5<:<+*+++3*2000+3**11*+03:++3+23++9)78*)1)*1++*+0*****2+)2*))).*177<**(*15;7*<6+*()1)())1((8)(/(.(1*)26)8)6(-(12)))-,.())*.*.:2)*)-(,()-,,,-(-()6)44(.,-()
@M02996:162:000000000-B87FG:1:1101:14547:1868 1:N:0:TAGCGCTC+CTCTCTCT
CCTACGGGTGGCAGCAGCTAAGAATATTCCTCAATGGACGAAAGTCTGACGGAGCGACACCGCGTGCATGATGAAGGTCGACAGATTGTAAAATTCTTTTGTTAGTGAGGAATAAGCCGTTTAGTGTATGACATTGTGGTTACTGTAGCTTATGAACTAGCAACGGCTAATTACCTCCCAGCAGCCGCGGTAACACGTACGTTGCGTGCGTTGTTCGGATTTATTTGGCGTATAGGGCATGTAGGCGGTTCTGATAGTCTGGCGTGAAATCCCTGTGCTTACCTCAGGAACTGCTTTGGTT
+
8ACCCA>5100=,==;=;;;<;,;C9EEEE,CE,CFF,;C++8+<CFE<;-+,@F+@787C@FGGG,,<EBB@6,C,66++688,:C,C,5,,<:A?CB<,:,,,<?,5,,99,,,49+6+4+,,,,,9,,5,9,,6,+8+48,,:,3C>=,,,,8,,6,6?,@+++6+,72+7,7,514,;69:3*;**/*49,5*4**/0:4*))))2/2/00+*.**.7+3<+++5)2)())2(.57(2)*)1)(1,(1).)))226)))(-(((*.2,24)+)..6))....(((((.))-)/)(((
@M02996:162:000000000-B87FG:1:1101:21485:1883 1:N:0:TAGCGCTC+CTCTCTCT
CCTACGGGGGGCTGCAGTCGAGGATCATTTGCAATGGGCGAAAGCCTGACAATGCGACGCCGCGTGGATGATGAAGGCCTTCTGGTTTTAAACTCCTTTCTTTCGGGAACAGGCGATCTTTCCTTCTACGTCAGTGATTTTATTCTACCCTACCAGGAATTGTCGCCTCACTCTGTCCCCGCAGCCTCTGTAATACCGATGCCCATTGCGTTGTTCTGTTTTACTTGGCGTAAATGGCGCGTAGGCGTTCTTGCTTTTCTAGTTTGACATCTCCCCCCTCTCCCCGTACAGTGCGCTTTAT
+
88BCC>8@5:)8888::::88888?E4E,5,<CBEFF<AF++4+4BEBB4-,5CF=B686+8@CCF++,,@83,3@,88<DG,<,8@,@,78@,37>,<3,7,,***5*<,4,***4637,7>:,,5,7*3***5+++47+++7,4+5<;<+*++02**00*+3**12*0122++3+32**1).8**2*+0++1++)**)*1+)3***/0)1575:*)*278+0<*3*2)1)(()1)..*(1()(0)(/41=)6)))+2))*))-)))*.0).-)*),(,(),4-2(((,).45-(),())
@M02996:162:000000000-B87FG:1:1101:12156:1916 1:N:0:TAGCGCTC+CTCTCTCT
CCTACGGGGGGCTGCAGTCGAGGATCATTTGCAATGGGCGAAAGCCTGACAATGCGACGCTGCGTGGAGGATGAAGGCCTTCGGGTTCTAAACTCCTGTCATAAGGGAACAGGCCATCCCACCTAATACGTCGGAGAGTTTAGTGTACTTTAAGAGGTAGCGACGGCTAACTCCGTGCCAGCAGCCGCGGTAATACAGAGGTCGCAAGCGTTGTTCGGATTTACTGGGCGTATAGGGCGCGTAGGCGTCGAGTCGTGTCAAGTGTGAAATCCCCGGCCTCAACCCGGAACGTGCGCTTGAA
+
68BCCB1)1))8888::::8887@?A=B,-,CCFFGGFDFCFE=4BEFD=9E,CF=B8@++8@FCF++,B+:B>,@,3:<@F+@:@:,@,@C@8>3=<E>,@,,8,8>AC,33>*,63C,,3=<,,6,7*2,******42+2+,,5+?233++,258+2,<9*2**1**022*+*2*1:707)78/)9)5//*/+3*0*)/20)1))))./29700*4*979<*0/+/2)))())118852/3)(*.(1((0,4(,(*2).*.).)))/)0(.-)*)-,2()222((((((-(--(0(-.)
@M02996:162:000000000-B87FG:1:1101:16691:1951 1:N:0:TAGCGCTC+CTCTCTAT
CCTACGGGTGGCAGCAGTGAGGAATATTGGTCAATGGAGGCAACTCTGAACCAGCCATCTCGCGTGAAGGAATACGGCCCTACGGGTCTTAAACTTCTTTTATAGGGGGATAAAGTGAGATCTGTATATCTTTTTGTAGGTACCCTATGAATAAGCATCGGCTAACTCCGTGCCAGCAGCCGCGGTAATACGGAGGATGCGAGCGTTATCCGGATTTATTGGGTTTAAAGGGTCCGCAGCCGGCACGTTAAGTCAGCGCTGAAATTTCGGGGCTCAACCCCGCCACTGCCGTTGATACTG
+
88CCCD=)10)==88;;==;;;;;EEEFFDFFFGGGGF@FEFGD<EFFF9FFGFGGGF@6EEFGGGC7,CF,BEFG7:C:DE,BF+8@FD,CEA@<?EE@?@A,A<E>C+?E,,,A,,,,9,59C,@,CFFE@;>+=,,7C@=FC>,=,,,8;,@DDGGGEGF7,==ADC61=8,@>?;69;5?5;**<,=*1***/;7327*/=:>D)@>=355<CEFF+CE>7>C74+2)6(,799B)(/()(0)3C0(=<A)))2)-(7))-).65()(((03*42285(4(-.)54,(-(()*.-)
@M02996:162:000000000-B87FG:1:1101:7383:1966 1:N:0:TAGCGCTC+CTCTCTAT
CCTACGGGGGGCTGCAGTCGAGGATCATTTTCCATGGGCGAAAGCCTGACACTGCCACGCTGCGTGGTTGATGAAGTCCTTCTGGTTTTTACCTCCTTTCTTAATTGTACTGTCGATGGTTCCCTATACTTACCTTAGTTTATTGTTCTTTAATAGGTACCGACCCCTACCTCTTTCCCTGCCGCCTCTTTTATACAGATTTCGCTAGCGTTTTTCTGTTTTTCTTTTCTTTTACGGCGCGTCTGCGTCATTTCTTGTCTATTTTGATCTCTCCGTGCTCTACCCGTTACTTGCGTTTTTT
+
CCCCC>>508)8888:::98,8+4?A,B@?,C,,<,,+:4++++,BE,,8-,58?,,5++++@+>+++++,:,,,,,<88BF,,,:8,@+,,:3,3:,<,,7,,,,,,,3,,,7***,*7,,57,,6,,,5,52?,,,67,,43,6,6@==,,,,,2,+,4**4***3***3*++4+3+++1))*/*1*+0++1+2*****2+)**).))/:)770*)*29C**3*+*.*2*)))0(-))-7,.(*)-/(.944)4)3:))*.).)()*.0-,()*)-())*-.,,((((-.))-(0,(((
@M02996:162:000000000-B87FG:1:1101:16416:1994 1:N:0:TAGCGCTC+CTCTCTAT
CCTACGGGTGGCAGCAGTAAGGAATGTTCGGCAATGGACGAAAGTCTGACCGAGCAACGCCGCGTGAGTGATGAAGGCCTTCGGGTTGTAAAGCTCTGTGGTAAAGGAAGAATACCACTGATAGGAAATGATCAGTGGCTGACGGTACTTTACTAGAAAGTCACCGCTTCCTACGTCCCAGCCGCCGCTGTAATACGTAGGTGGCAAGCGTTTTCCGGATTTATTGGGCGTAACGGGGGCGCAGCCGGTTTTTTACGTTTGAGGTGACAGCCTGGAGCTCACCTCCATACAGCCGTTCATT
+
-8BCCD=510)=;8=;;=;<<;;;C,CFCC7FFGGGG9CF7@F@CFFGGCEC@FFED:@:CEGGGG7BCFEBAFFG89?CFF7FFDC+B,,<95?AA,C,,:,,:9C8E:,4:,A?,A,,,5,,,,,44:,73,,38,@,+33:+@+88,@,@@@=F,D:@C,@,+1+4+35+@*@,4:A9C*3:/*?)*14,4,,)2*)2+4)39*).817).1**.*:5<+1@++*/)/)((-70(0),913(0)(>(()400)(:086*,,(,))1)1((,)*),,.)*.),3(.-.).)-(,0(())
@M02996:162:000000000-B87FG:1:1101:13008:1997 1:N:0:TAGCGCTC+CTCTCTCT
CCTACGGGTGGCAGCAGTGGGGAATTTTGGACAATGGGCGCAAGCCTGATCCAGCAATGCCGCGTGCAGGATGAAGGCCTTCGGGTTGTAAACTGCTTTTGTCAGGGAAGAAATCCTTTGGGCTAATACCTCGAAGGGATGACGGTACCTGAAGAATAAGCACCGGCTAACTACGTCCCAGCAGCCGCGGTAATACGTAGGGTGCGAGCGCTAATCGGAATTACTGGGCGTACAGCGTGCGCAGGCGGCTTTGCAAGACAGAGGTGACATCCCCGGGCTCAACCTGGGAACTGCCTTTGT
+
68ACCBA=10)=6==;;<=;;88BE,CFF:,CEFEGFCFGGG@6@CFFGFFGCEECC@C@CFGGGGE7CFE,BEFF8?=EFFCEGG:+B,CFFF<CA<AB,A5<?=E7AF,<,<,9??,,,+,4,78,9A>,++,+++,<+6@=7@6BFC,,8,@?,,6>9F8D:++++4,,+4*@,49,4;>AD9*;*:)1*=,5)2*)27C38)).83)=)58*28<*78:*3/+91)93((.;>653(/(7(0)(/(39<>2))*9(.).()44)*)22465*.-,-,*.822(4((-.,51)/4).
@M02996:162:000000000-B87FG:1:1101:16399:2001 1:N:0:TAGCGCTC+CTCTCTCT
CCTACGGGTGGCAGCAGTAAGGAATGTTCGGCAATGGACGAAAGTCTGACCGAGCAACGCCGCGTGAGTGATGAAGGCCTTCGGGTTGTAAAGCTCTGTTGTAAAGGAAGAATACCACCGTTAGCAAATGATCAGTGGCTGACGGTACTTTACTAGACAGCCACGGCTTACTACGTGCCAGCAGCCGCGGCAATACGTAGGTGGCAAGCGTTATCCGGATTTATTTGGCGCAAAGGGTGCGCAGGCGGTCTATCCAGTTTGCGGTGAAAGCGTGGAGCTCACCTCCTTACAGCCGTGAATT
+
88BCCE85101=68=;;=;;<;;CFCEFE-+@FGGGGFFGGGG:;CFGG<E:@FF:FCFCEEGGGGC=FGGFGGAF@<=CFGDGEFC+B,C@5,:AC,C,,:,,B9FEGG8EA9A,,8++,+6:,5,,AD,8:,,C,,8,+68++8+@3,7,7,,3@,5@,=6D7++31;47+@*@69@7,3*;E7*;)/)13)+0)2*)2++0***)).*2*.+2/1*/7<+::*9::)*)((,<?3<3(11)35>(1(-*6)(.)0*.)0-(-(,)*)*(,()/..(..*.),.(.-.-50-(-0(())
@M02996:162:000000000-B87FG:1:1101:10861:2001 1:N:0:TAGCGCTC+CTCTCTTT
CCTACGGGTGGCAGCAGCTAAGAATATTCCGCAATGGGGGAAACCCTGACGGAGCGACGCCGCGTGGACGATGAAGGCCGGCAGGTTGTAAAGTCCTTTTATGGCAGAGGAATAAGCGGGGGCGTGTAAAGCCCTTGTTATGACTGTAGGCCATGAATAAGCCCCGGCTATTTACGTGCCCGCAGCCGCCGTAACACGTAAGGTGCGAGCGTTGTTCGGTCTCTTTGGGCGTACAGGGCATGTAGTCGTTCTGTCAAGCCAGGCTTGCAACTCACGGGCCCACCCCCCTATATGACCTTGG
+
8ACCCE=510)=;8=;;6,;<;;CFFGGFF8FFGFGGE;:+BFE<FGGG@:68FE@@@C@@CEFGG+,,7CCFFFG,44+>+4@CEA,B,C@5<55,?C8,:,,:,B>=+,,:,,53+3++***4**,,32,04<:,2,,52+7,+5+2++2*425?>7,9>+4<**:*2+32+3::05:*15.81/))*)223/+0/*)1/+1+*)))7):7>B**,1*)13*+9:*(75.(-(92(0*(2.*.*1(*,,.)).))+*-(),(((((1)*(.))20-,((0((-4((--))-)))0-)5(
@M02996:162:000000000-B87FG:1:1101:13549:2003 1:N:0:TAGCGCTC+CTCTCTAT
CCTACGGGTGGCAGCAGTGAGGAATATTGGTCAATGGGCGAGAGCCTGAACCAGCCATGTCGCGTGAGGAATAAGGATCTACGGTTCGTAAACTCCTTTTTCTGGGGGATAAAGTGCGGGACGCGTCCCGTATTGCAGGTTCCCCGCGAATAAGCATCGGCCAACTCCGTTCCAGCAGCCGCGGTTATACGTAGGATGCGACCGTTATCCGGATTTTTTTGGTTTTAAGCGTTCGTAGGCGGCCCCTTAAGTCGGCGGTGAACTTTCCGGGCTCCACCCGGCCCCTGCCGTCGAACCTGGG
+
8ACCCD=510);;==;;==;;;;;EEFGA-CFFGGGGGEG7@@@6EFGG8EDEGGFF6CCEEFGGG>C88FB5:6:,9:6,,,8?B,+B,:CF55A?CFA,4,,,,>>4+,5,,9,,+4++6+8+636@+@+6>,@C,,8,43@<+54**3*7,62,,3>>**41,04**,406,,,0,;*/.83)/*+4*++2*+3*7)/)2)21))/9***0.9*.9)0*/1:)+29*17(-203:5*33(53777*))1-2(,(*1((*-.-46<>()((()+).((2)((-(4(.(-(((((0,(.(
@M02996:162:000000000-B87FG:1:1101:16427:2010 1:N:0:TAGCGCTC+CTCTCTCT
CCTACGGGTGGCAGCAGTAAGGAATCTTCGGCAATGGACGAAAGTCTGACCGAGCAACGCCGCGTGCGTGATGAAGGCCTTCGGGTTTTTAAGCTCTTTTTTCAATGAAGAATCCCACCTTTAGTATATGATCATTGTCTTACGCTACTTTACTAGATAGTCACTGCTTACTACCTCCCACCAGCCTCTGTAATACGTACGTGTCATGCGTTATCCGGTTTTTTTTGCCGTATAGGGTGCGCTGCCTGTCTATTCAGTTTGCGTTCAACTCTGTCCCCTCCACCCCATACTGCCATTCTTT
+
8ACCCA85001====;;==<<;;;E,CEE-,@@+CCF,C@++B+<CFEF@E:6@C+C:@+@@CFFF,+84BB9,<F,9,9BF+87??+:+:,,,9:A,9,,6,,,,:,,,,,:,75,4+,,5,,,,,,3,,57,,8,,85,,3++8+887@;@=,,>,5,55,8,,,,7,37+7,5,4*,,0*3,;*3*,2,,1,2*3**/0,*,++11)1:*)++*()2.4*:=3**/)/)())1(,5*47(0(0*)2).*.4)))324)*-(-(()1.0.))*3*.,(()((,,-,,.)-.())/))-)
@M02996:162:000000000-B87FG:1:1101:10875:2013 1:N:0:TAGCGCTC+CTCTCTCT
CCTACGGGTGGCAGCAGCTAAGAATATTCCGCAATGGGGGAAACCCTGACGGAGCGACGCCGCGTGGACGATGAAGGCCGGAAGGTTGTAAAGTCCTTTTATGGCAGAGGAATAAGCGGGGGAGTGGAAAGCCCTTGTGATGACTGTAGGCCATGAATAAGCACCGGCTACTTACGTGCCAGCAGCCGCGGTAACACGTAAGGTGCGAGCGTTGTTCGGAATCATTGGCCGTAAAGGGCATGTCGCCGTCCTGTCAAGCCAGGCGTGAAACCCAGGGGCCCAACCCCTGAACTGCCCTTCG
+
88BCCD=510)=;88;=;=;;;;CFFGGGE8FGFEGGF7F@CFECFEFFC@:BFFC@@C@FEGGGG>@<FFCFFDG8=B7F::FFFF,C9AB?E?A@EFE,C9,=,B>>7,>F9,,>>:++***6,*3,:8<:>D:BC,,@B,C,,>;;9:8,<<7B7CF?F9CC85:*=*?;B@5375=:<5=@573):3:*76+999)1*+9C07:3@3CC)<<*3)*7;+*3997(05.(((1<15*.26*4).()(,))),))+2((.(((-((0)*(4()/0,((-)(-4:((-()..),(050((
@M02996:162:000000000-B87FG:1:1101:12997:2013 1:N:0:TAGCGCTC+CTCTCTCT
CCTACGGGTGGCAGCAGTGGGGAATTTTGGACAATGGGCGCAAGCCTGATCCAGCAATGCCGCGTGCAGGAAGAAGGCCTTCGGGTTGTAAACTTCTTTTGTCAGGGAAGAAATCCTTTGGTTTAATACCTCGTAGGTATTACGGTACCTGTAGAATTAGCACCGGCTAACTTCGTGCCAGCCGCCTCGGTACTACGTATGGTTCTTGCGCTAATCCGAATTACTTGGCCTAAAGCGTGCCCAGGCCGCTTTGCAAGTCTGCGGTGAAATCCCCCGGCTCACCCTCGGAACGTCCTTTGTG
+
88BCCE>51))==88;;==;;888C,<E,+,CFGGGF@CFEEE:6CFFFEEF@FGGE:C<CFFGGGG7,CC,BFFG,,::EF7F@==+C,:5C5,:@CF?,A?,,,:9E+,9,,94A,,,,,4,,,8,9A,7+++++,,9,76++8+8DD,,,,3,3,63>D,@++1++,47+7+5+4;,,**989*;**3,*1,5/8*1;*4+<*+++2)*));:+.**2<++2+1;;)*))).+./:5(2))())(1-(0)6)))+2).*,,-(()/-2,,()2),--)*,(,(((-(,--,,,*.))(
@M02996:162:000000000-B87FG:1:1101:16409:2018 1:N:0:TATCGCTC+CTCTCTCT
CCTACGGGTGGCAGCAGTAAGGAATGTTCGTCAATGGACGAAAGTCTGACCGAGCAACGCCGCGTGAGTGATGAAGGCCTTCTGGTTGTTAAGCTCTTTTTTTCATGAAGAATCCCACTCTTACTATCTGATCTTTGGCTTACGCTACTTTACTAGACAGTCACCTCTTCCTTCCTGCCACCAGCCTCTTTACTCCGTATTTTGCAACCGTTTTCCTGTTTTTTTTCTCCTATACGGTGCGCATGCGGTTCTTCTATTTTCTCGTCAAAGCTTTTCCCTCATCTCCCTACATCCGTCATTT
+
88CCC>=)000=;8=;;==<<;;,C,CCE-,B:@FFC,;C+:B6<CEFFCE:+@F7E:77:@CFFE7,<C9:<C6C,9:=EF,<,::,8,555,59?,<,,=+,5,:,,,,,9,87,8,,,5,,,,,,8,,9=,,3,,6,,33++8+836,,7@,,7,6,3=,8,,539,,,+7,7,142,40330*4*,+,,4,,*3***5,+,++**)2**/1*+*1012*/:0++1+0*)))23(85(/()()0(1,(*.)))-0*.)*)(-(((*)0)))*+*.).(*.)-.(.)..)-(--)((.)
@M02996:162:000000000-B87FG:1:1101:13556:2022 1:N:0:TAGCGCTC+CTCTCTAT
CCTACGGGTGGCAGCAGTGAGGAATATTGGTCAATGGGCGAGAGCCTGAACCAGCCATGTCGCGTGAGGAATAAGGATCTAGGGTTCGTAAACTCCTTTTGCGGGGGGATAAAGTGCGGGACGCGTCCCGTATTGCAGGTACCCCGCGAATAAGCATCGGCTAACTCCGTGCCAGCAGCCGCGGTAATACGGAGGATGCGAGCGTTATCCGGATTTAGTGGGGTTAAAGGGTGCGTAGGCGGCCCCTTAAGTCGGCGGTGACATTTCCGGCCTCAACCCGGTCACTGCCCTCGAACCTGGG
+
88BCCA8):0)=;8=;;==;;;;;CFFGGFFGGGGGGGGGGCFCCFGGGGGGGGGGF@EEFFGGFF7C88FE@C@F,CB66,,CAE<+F8AFG?AEEFF?,,++7:FEC:,<,C@F;C7**<*=*44<BCC56:0<:+*:+<<EE5:?5*::?9CF+37;E**3<+0<5**19<+/*27C5C7>:)*2:<*2;;**079)937):D))09DD5)<7*)2*0;*1:)+25475(42.46>4491.45)46))152061*)(-)))654:73)((()308?(1.-,.))..((.(-1(.2210
@M02996:162:000000000-B87FG:1:1101:11720:2024 1:N:0:TAGCGCTC+CTCTCTAT
CCTACGGGTGGCAGCAGCTAAGAATATTCCGCAATGGACGAAAGTCTGACGGAGCGACGCCGCGTGGATGATGAAGGTCGGAAGATTGTAAAATCCTTTTATAACTGAGGAATAAGTATTGTGAGAGAAACGCAGTATGGTGACTGTAGGTTATGAATAAGCAACGGCTAATTACGTGCCAGCAGCCGCGGTAACACGTAAGTTGCGAGCGTTGTTCGGAATTATTGGGCGTAAAGGGCATGTAGGCGGTTTTGCAAGCTTGATGTGAACGGCAGGAGCTTAACTCCTGGACTGCGTTGAG
+
88BCCD>5=0)=;8=;;==;<;;CFFGGFFFGGGGGGGFGCFC@FFGGGFCCFFFECCECCCFGFCC:FGGEGFFGF?F@F=CF8FF9FAFEFBEFFEEE,F,AEFF<?D,AD9,5A<<A9FCC99,=@,@<8+@@;DFEEE9FD9DFEFDFFDD8@DGGDDE8BC>CCC,CEFAFFCCCA?AAF?;7774CEEC79DCACGGCE>5)=EGEDEFFC6973*3*<=?F<FD>((3FFFF*8<>*6*90C34>::344+*2<F(4<:A)0)12435:0,(,51)4:<2AD?0.544(04(,.
@M02996:162:000000000-B87FG:1:1101:16687:2077 1:N:0:TAGCGCTC+CTCTCTAT
CCTACGGGAGGCTGCAGCTAAGAATATTCCGCAATGGACGAAAGTCTGACGGAGCGACGCCGCGTGGATGATGAAGGTCGGAAGATTGTAAAATCCTTTTATAACTGAGGAATAAGTCTGGTGAGAGAAACGCCGGATGGTGACTGTAGGTTATGAATAAGCAACGGCTAATTACGTGCCAGCAGCCGCGGTAACACGTAAGTTGCGAGCGTTGTTCGGAATTATTGGGCGTAAAGGGCATGTAGGCGGTTTTGCAAGCTTGGTGTGAAATCCCGGAGCTTACCTCCGGAATTGGTTTGAG
+
68ABCE8:000==;=;;=;;;;;;CFFGGGFGGGGGGFGECFGCGGGGGGECBCCC@CEEFEGE@FC@FGFFFFFFAEEFGGGGDFGDGFFGGGFEEFFE9FACCFGFFE@FF9D9AF@A8<FACF8DFGCACECCEGGGFG9F99E@E9,ECFBDEEGGCFFFGGCCEE6FGDEG6CECFFFFFC;8CE<CEEF7FDGAD<EFG7:BFDDC<;>G>?G*5CC>C?EF?FD7((3=<?83:DB7:4?>D((80:326+5><F?),(()9)*<2:DC7-((,9),6A<991304)()0,4.(
@M02996:162:000000000-B87FG:1:1101:8940:2108 1:N:0:TAGCGCTC+CTCTCTAT
CCTACGGGTGGCTGGAGTGGGGAATATTGGGCAATGGGCGCAAGCCTGACCCAGCAATGCCGCGTGAAGGAAGAAGGCTTTCGGGTTGTAAACTTCTTTTAAGTGGGACGACAATGACGGTACCACTTGAATAAGCTCCGGCTAACTACGTGCCAGCAGCCGCGGTAATACGTAGGGAGCAAGCGTTATCCGGATTTACTGGGTGTAAAGGGCGTGTAGGCGGGACAGCAAGTCAGATGTGAAAGCACGAGGCTCAACTTCGGGTCTGCATTTGAAACTGACGTTCTTGAGGGTTGGAGAG
+
88A?CE95801=;8=;;=;9;788;FFGGGGGGGGGGGGGGGGEFEFGGGGGGECFEGGFFBFC@FGGGGGCFFGGFFCAFECEGGGGFFFGGGFGGGGF9?9:B9EEFGDGEEGGCFFDGFGFCFF,C<DFG9@EBDEGDGGEFDAFGGGGGGGEFFDFFD5:BECEFFFGGGGECCCEGFFFGGGGGFF8C>CEFGGFGCC)A<AAA@CC<>A37<DFFGG37;7*3574<B29<:B:>C:=27)47:>EB6:7?F:)6B0239(39)0:).9@?B2<2?<0:??2>>)(-,((),4(-
@M02996:162:000000000-B87FG:1:1101:21762:2112 1:N:0:TAGCGCTC+CTCTCTCT
CCTACGGGTGGCTGCAGTGAGGAATATTGGTCAATGGGCGAGAGCCTGAACCAGCCAAGTAGCGTGAAGGATGACGGCCCTATGGGTTGTAAACTTCTTTTTCCGGGGGATAAAGTGACCCACGTGTGGGTTATTGCAGGTACCCGTGGAATAAGGACCGGCTAATTCCGTGCCCGCAGCCGCGGTAATCCGGAAAGTCCGGGCGTTATCCGGATTTATTGGGTTTAACTGGAGCGGAGGTGGAAATGTACGTCCGCCGTCAAATCCCGTAGCCCACCTCCGTCCACCGGTGGAACCTGCG
+
-8A?CE5)1)1==88;;==;;;;;CFFGGGGGGGGGGGGGEEGEFGGGGGGGGGFGFCFEFFGGGG>DCGGGGCFGEEEGG?EGG?FCEFFGFEEE?EFAFF<FE7CEC:FF9E,5,@AEE87@F86AC7CC+CF,@>9,@,69B8+++>,8D,@:@80>8CB*,=:;=:2*/>,4:*/7=7).:>)::+:885=*=7::1/*7CDDE@=FC3../74?C*9:<EF+:)*2)((,8((0)-945?6*)26-)((((3*)-(53>4<0,71)(()0;587:?5(43().409;0:<(0,40(
@M02996:162:000000000-B87FG:1:1101:21756:2132 1:N:0:TAGCGCTC+CTCTCTCT
CCTACGGGTGGCTGCAGTGAGGAATATTGGTCAATGGGCGAGAGCCTGAACCAGCCAAGTAGCGTGAAGGATGACGGCCCTATGGTTTGTAAACTTCTTTTTCCGGGGGATAAAGTGACCCACGTGTGGCTTTTTCAGGTTCCCGGTGAATTAGGACCGGCCTATTCCCGTCCCGGCGGCGCGGTTATTCCGAAAGTCCCGGCCGTTACCCGGTTTTCTTGGGTTTAAAGGGGCCGAAGTCGGAAGTTTAGGCAGCCCGCAAAACCCGGAGTCCAACCCCCACCCGCCGCTTGAACCTGCG
+
88A?C>851))==8=;;==;;;;CEFFGGGGGGGGGGFGGG+@CCEFGGFEGGGGGGCGDCFGEFGGGFGGGGGCFFEG@F8FGG,CE@FBFGEFGFFGFEGFCE+>E=FCFGA9AEAFFFCCC=>>F7+6,6C68,8C3,,@,++=C8CD9E<>,34+@55*D,,,@,6,1;***1**2*))0/)/**<*3*7C5*0:0))1)*1).)1**)).>*)20*<5/:5FC4*:),,(),-01)/,)()0)*6)/()(,.*/((02(((((7()(.)*3/1(-()(-((,(-(,(-3))),(((
@M02996:162:000000000-B87FG:1:1101:13450:2158 1:N:0:TAGCGCTC+CTCTCTAT
CCTACGGGGGGCAGCAGTAGGGAATGTTTCACAATGGGCGAAAGCCTGATGGAGCAATCCGGCGTGGATGATGAAGGCCCTGTGGGTCGTAAAATCCTTTTATAAGGGACGAATGGCATAACTAGGAAATGAGTTATGAATGACTGTACCTTTTGAATAAGGAACGGCTAACTATGTGCCAGCAGCCGCGGTAATACATAGGTTACAAGCGTTATCCGGATTGACTGGGCGTAAAGCGAGCGCAGATGGATCAACAAGGCTGGTGTTAAATATCAAGGCTCAACGTTGGTAGGCATGGGAA
+
68AAC@=5:518888::<:<9=:CC,CF<EEGGFGEFFFEFGGEGGGGG9EC?FEFEG,B46@B@CFCEEFGGFDFGGGC7,@DFGBEEFGFGFGG7;FFCAFGFFCDDFGEC,?FGD9BFE;FFG7FG3>,>FCG9CFAFFFGBFGGGGC9+?>ECFFGF*+CFGEE5ECGGG+<AFEGGGFFGGFGGGG8:BCCFGF6>>:=969@FFGE3>FF>3<>)2*0+1AFBFC57?:F29>DBD>E;5/69429:4<B0C*((8:4:2(6=A:4)6@3*,-((92?8(..3()66?32),0.,
@M02996:162:000000000-B87FG:1:1101:13442:2174 1:N:0:TAGCGCTC+CTCTCTAT
CCTACGGGGGGCAGCAGTAGGGAATGTTTCACAATGGGCGAAAGCCTGATGGAGCAATCCGGCGTGGATGATGAAGGCCCGGTGGGTCGTAAAATCCTTTTATAAGGGACGAATGGCATAACTAGGAAATGAGTTATGAATGACTGTACCTTTTGAATAAGTAACGGCTAACTATGTGCCAGCAGCCGCGGTAATACATAGGTTACAAGCGTTATCCGGATTGACTGGGCGTAAAGCGAGCGCAGAGGGATCAACAAGGCTGGGGTGAAATATCAAGGCTCAACGGTGGTAGGAATGGGAA
+
-8ABCA85:5)87889:<:<:?=CC5<E,EFGGDAEFFFEFEEEGDCFFBECCEBDCF=EF=CC8>FCBDFGGGGGFGGG+3@>FGFGGGFDGGGGGGFFGGGGGGGGGGGGG:FGGGFGGGFGGGGGG9CFGFFG9EFFF;CF9CGGGGGCCF<C>>CFB+??FE7CEEGGFGCECCF+<7>@FGFGGGG:?><CFFCFGG?7CFFFFFGE3>FGG:CC8***00CFBFD59<BF>95C><9@6))3C?(.4>(44C9,(7:19>9:F9*)66B9=0:(.=?,4(,.-46)3)6))(...
@M02996:162:000000000-B87FG:1:1101:10350:2212 1:N:0:TAGCGCTC+CTCTCTAT
CCTACGGGGGGCAGCAGTGAGGAATATTGGTCAATGGAGGCAACTCTGAACCAGCCATCTCGCGTGAAGGAAGACGGCCCTACGGGTCGTAAACTTCTTTTATAGGGGGATAAAGTGAGATATGTATATCTTGTTGTAGGTACCCTAGGAATAAGCATCGGCTAACTCCGTGCCAGCAGCCGCGGTAATACGGAGGATGCGAGCGTTATCCGGATTTATTGGGTTGAAAGGGTGCGCAGGCGGCACGGTAAGTCAGCGGTGAAAGGTCGGGGCTCAACCCCGGCACTGCCGTTGAAACGGG
+
68AA@?98:8)88889:<:::9=C:C<?EFFEDEFEFDCCB:DB<FDECFEFFEBBF?:,8:B>8@FFGFFE,B>BCCCG7>BBEFFG+@>DGGGFFGEFGGGGAFFDDF<DFGGFGGGFFG;CCFFGCGGG,FFGCGGGGGEGGGG+?FFFGFGGGGFE>DCGGGFGGGEGGGGGGFFGFDDDGGGGCGGGDDGEF6C:C>EFEDBF>FGGGFE*9>F>@FC1:)<DAFF@8?BFFF@C>D>7>>E(9:?F5>DFBGGFFFFF)4,6:;CBF(5C7:421BBF>B14.4>,(-,.14186
@M02996:162:000000000-B87FG:1:1101:21460:2218 1:N:0:TAGCGCTC+CTCTCTAT
CCTACGGGTGGCTGCAGTGGGGAATATTGGGCAATGGGCGAAAGCCTGACCCAGCGACGCCGCGTGAAGGATGAAGGTCTTCGGATTGTAAACTTTTGTCAGCAGGGAAGAAGAAAGTGACGGTACCTGCTAAGAAAGCCACGGCTAACTACGTGCCAGCAGCCGCGGTAATACGTAGGTGGCGAGCGTTATCCGGATTTACGGGGTGTAAAGGGTGTGTAGGCGGGGCTGCAAGTCAGAAGGGAAAATTATTGGCTTAACCAATAACCTACTTTTGAGACTGTGGCTCTTGAGGGTCGGG
+
68AACB85:0)==8=;;==;;88@CFDGGGGGDCFEFFFEFGGEGGFFFGFGGACCC@BFF>@>@CFFGFEGGEFEEBF?9<FCCFGGFFFFGFGGGGEFFFGGFGDDFGGFGGGGGFGGGGGGGGG<DGCFGGGGGGGGGGGGGGGGGCGFGFCFCC;@ECDEGGGGEEEDFFG9CCD,<CFB?DGGG*>8CFGGFD5AFF*8:D7@5FFF?F5*9,17BGEFGDGGF:C>?7B*6<FG<G0>8>FBF(545628B**)6?8?0:)4F<DB>6409(3:>*:<ABB0:7)548?:08>;3
@M02996:162:000000000-B87FG:1:1101:16131:2252 1:N:0:TAGCGCTC+CTCTCTCT
ACTACGGGGGGCAGCAGCTAAGAATATTCCGCAATGGACGAAAGTCTGACGGAGCGACGCCGCGGGGATGATGAAGGTCGAAAGATTGTAAAATCCTTTTGGAAGTGAGGAATAAGTATTGGAGGGAAAAGCAGGGAGGGGACCGGAGGGTTAGGAAAAGGAAAGGGCAATTTAGGGGCAGGAGGCGGGGGAACAAGGAAGGTGGGGGCGGGGGTCGGAAATATTGGGGCGAAAGGGGAGGGAGGGGGGCAGGGAAGGCTGAAGGGGAATGCCGGGGGCTAAACCCGGGAGGGCGGTGGGG
+
88AACB88)816888:::4:<::99C,?CEFEC@:DCEFBC@=CE,,?9B=:@>+=>@>>+6+8+5C>*>>@@3<>F8DE*1<<<<3F<BCBECFCGC9FE>FG8,8<<CFD,FFG,?72?,22<**<:*+*2**2/*:*:*/21**8858*/8*2++2+*>FG5;/*18++*+++;*:>5)))*1/)):D5/):*)>5.*1+)/)))).)*)>B979)9)++039FC0)151((04(01-)(.-.)49(()3(:021*,1),4((39>00))(085((((94(.(,123(((((()((((
@M02996:162:000000000-B87FG:1:1101:21366:2266 1:N:0:TAGCGCTC+CTCTCTAT
CCTACGGGTGGCTGCAGCTAAGAATATTCCGCAATGGACGAAAGTCTGACGGAGCGACGCCGCGTGGATGATGAAGGTCGGAAGATTGTAAAATCCTTTTATAACTGAGGAATAAGTCTGGTGAGAGAAACGCCGGATGGTGACTGTAGGTTATGAATAAGCAACGGCTAATTACGTGCCAGCAGCCGCGGTAACACGTAAGTTGCGAGCGTTGTTCGGAATGATTGGGCGTAAAGGGCAAGTAGGCGGTGGTGCAAGCTTGGTGTGAAATTCCGGAGCGCAACGCCGGAACGGCGTTGAG
+
888?C?=5=)1==8=;;=,;<;;C6CCEFGGGGGDDFFFEFGECCF9EEEDCBC@B@FCFFB@>+8@BEEFBEACEFBFGGFGGF?BFFFFFGCGGGB9FFFGGGAEEBFFG@FGGFG,CFEGGGGGGGGGGGGGGGGGGEFGF=@,EFE@>EB;DFACDECGGGGGGGGG7@DFC4;=CCFFFEGGD<GG8:;EGFG*;CF+3<:BDFEG7*87/?<D7B*+:<FFGFFG)7?FFDF)*(1)9:BFBG,()(-)8)?9))84-4.4<FA0)6A@C562-4D>>(9>47>>4(49>)(31,
@M02996:162:000000000-B87FG:1:1101:16116:2266 1:N:0:TAGCGCTC+CTCTCTAT
ACTACGGGGGGCAGCAGCTAAGAATATTCCGCAATGGACGAAAGTCTGACGGAGCGACGCCGCGTGGATGATGAAGGTCGGAAGATTGTAAAATCCTGTTATAACTGAGGAATAAGTATTGTGAGAGAAACGCAGTATGGTGACTGTAGGTTATGAATAAGCAACGGCTAATTACGGGCCAGCAGCCGCGGGAACACGTAAGTTGCGAGCGGTGTTCGGAAGGATTGGGCGGAAAGGGAAGGGAGGCGGGTGTGCAAGCTTGAGGGGGAAGGCAGGAGCTGAACTCCTGGACGGCGGTGAG
+
68AAC@855)08888:::4:9:?CCEEEGGGGEE7BCEFBCECCCB9ECFCDCC::=>>>>=8>+>>C,@C@@C=CF>DE<@CCC8<?,FEFG9FFC,,8F9FF>,8?CCFE:FGG@F,3@7@@FFFGGGFGEGG4?<CGEFGG,?;BBF<+?23<?1:<B>FGFEGG5CF?7CG555>EE<.<CDCDDGG*8>:F)>0<CD99028.75775855C499>55928CC?>D)39>F<?)9(9(747;;D(-8,4)4.<9))02)4:((8:<<?BEC51(,(938)68)831.(-(()(,,,
@M02996:162:000000000-B87FG:1:1101:12402:2314 1:N:0:TAGCGCTC+CTCTCTAT
CCTACGGGGAGCTGCAGCTAAGAATATTCCGCAATGGACGAAAGTCTGACGGAGCGACGCCGCGGGGATGATGAAGGTCGGAAGATTGTAAAATCCTTTTATGACTGAGGAATAAGCAGTGTGAGAGAAACGCATTGTGGTGACTGTAGGTCATGAATAAGCAACGGCTAATTACGTGCCAGCAGCCGCGGTAACACGTAAGTTGCGAGCGTGGTTCGGAAGGATTGGGCGGAAAGGGGAGGGAGGCGGGTGTGCAAGCTGGGGGTGAAATCCCGGAGCGCAACGCCGAAATGGCGTTGGG
+
68ACC?15:)18=;=6;;;;;;;@,CC@FGGDCC@CDDFEEDEEF99CEECC@F@@@FEF:@8>+>FC+?BEE??EFEFGEGGE@<CF<???EFGGF,,CFCGGG<?=DFFC5FFGGGG=DCFFGGGGGGGGEGE8DEFGGCDF9@3DFG;>E9>DCCDCC?FFFGGGGBC7CBCF:?5A@85AEGGGDGG*8>9C4:2;8F++3?DED3C/*8.974795**2+*C<?5C)-71>86)9(97@3>>>D(,),-6<)<C8)8:0727:?5*-()88.,(,,8692>B469((),(4)(-(,
@M02996:162:000000000-B87FG:1:1101:12421:2315 1:N:0:TAGCGCTC+CTCTCTAT
ACTACGGGGGGCTGCAGCTAAGAATATTCCGCAATGGACGAAAGTCTGACGGAGCGACGCCGCGTGGATGATGAAGGTCGGAAGATTGTAAAATCCTTTTATGACTGAGGAATAAGCAGTGTGAGAGAAACGCATTGTGGTGACTGTAGGTCATGAATAAGCAACGGCTAATTACGTGCCAGCAGCCGCGGTAACACGTAAGTTGCGAGCGGTGTTCGGAATGATTGGGCGTAAAGGGCAGGTAGGCGGTTTTGCAAGCTGGGTGTGAAATCTCGGGGCTCAACTCCGAAAGTGCGGTGAG
+
88A?CB8==518888:::,:9::9:E,EEFFC@:FDDBB>BCCCFE9E?C@@=>6=>FCF==:>+>FC,@<DF=DBFDFGGEGGEFFGCFACFFGGF;BCF9<CF;<<<CGG,CFGGGC7C,@FGGGGGGGFGF@CCCFGG>ECCCFFGG9EGFBFB7:9@7EFGGGGCEG7>FG=;:*2C<F?@<C<3>C*:@6@6CC?<F9/<*7>D3C*17>*:295<1AC9*AC?F<)43:FA?>F(C(05>?>D,()(.,-4F3:)043:6?<@>:--..2)(-(-?8:<-)4--,-6<)(.(-1.
@M02996:162:000000000-B87FG:1:1101:14300:2316 1:N:0:TAGCGCTC+CTCTCTAT
ACTACGGGTGGCTGCAGTGGGGAATATTGGGCAATGGGCGAAAGCCTGACCCAGCGACGCCGCGGGAGGGAAGAAGGTCTTCGGATTGTAAACCTCTGTTGATAGGGACGAAAACTGACGGTACCGAGCGAGGAAGCCACGGCCAACGACGTGCCAGCAGCCGCGGGAAGACGGAGGAGGGAAGCGTGAACCGGAGAGATGGGGGGTAAAGGGTGAGTAGGGGGGGCGGTAAGGCAGAGGTGAAAGGAAGCGGCTCAACGGCGGAAGGGCAGGTGAAACTACGGAACGTGAGGGTGGGAGG
+
688?CA85=00=68=;;;=;;@@@,C,,C<A,C<,CCFFBCECCE<CEA66C@A6:@@CF@@@>+4@BED@FGDEFFBC,,AB@C?BE<@DE<F<FGE,CFEBABFFD>FFC=C>,CDFGG==>3+8++@CFCCFFCEGGGDB*>>/*:*:4=*=<:=C@*5CCCE5?E5C692;/:*:7*/0519**1*:*/<:/)/9*09CDCD)0??FFC07/9)0:?*5C>3*)-017?2<>847C2F-0.*0(031>99-(49><>707>>(-7(/,((9006)).)426(,(,-.-((((07(2,
@M02996:162:000000000-B87FG:1:1101:18419:2334 1:N:0:TAGCGCTC+CTCTCTAT
ACTACGGGAGGCAGCAGCTAAGAATATTCCGCAATGGACGAAAGTCTGACGGAGCGACGCCGCGTGGATGATGAAGGCCGGAAGGTTGTAAAATCCTTTTATAACTGAGGAATAAGTAAGGTGAGAGAAACGCCTTATGGTGACTGTAGGGTATGAATAAGCAACGGCTAATTACGTGCCAGCAGCCGCGGTAACACGTAAGTTGCGAGCGGTGTTCGGAAGGATTGGGCGGAAAGGGCATGGAGGCGGTGTTGCAAGCTTGGGGTGAAATCCCGGAGCTGAACTCCGGAAGTGCGGTGAG
+
-8A?C@8>811=88=;;=6;;;;@;EC@FFGEED@CCEFCEECEC@9CDCC@BC8@@FEFF@@=+>CCCEB<BCDFGGGGGFGEG,CF??AAEDFGGD<BF9FF<,ADDFFC<FGG=FGGGAFGGGGGGGGGGGC+CEFGGGGG;E6EFG+8DE>CCC<CFFGGGGGGCEG99FEC,;AF?DFACGFGGGG*4?<FFG5;DF1+<2=D>BD5*50*?8<CB**2C4EFF4C376;F?F39(91?<3;4>(,)(.67<F*))04(42>:6<2445@D)2-((144))449:7154<;)(41.
@M02996:162:000000000-B87FG:1:1101:13233:2355 1:N:0:TAGCGCTC+CTCTCTAT
CCTACGGGTGGCAGCAGCTAAGAATATTCCGCAATGGACGAAAGTCTGACGGAGCGACGCCGCGGGGATGATGAAGGTCGGAAGAGTGTAAAATCCTTTTATAACTGAGGAATAAGTACTTTGAGAGAAACGGAGTAAGGTGACTGTAGGTTATGAATAAGCAACGGCTAATTACGTGCCAGCAGCCGCGGTAACACGTAAGTTGCGAGCGTGGTTCGGAATGATTGGGCGGAAAGGGGAGGGAGGCGGTGTGGCAAGCTGGGGGTGAAAGTCCGGAGGCCAACTCCGGAACGGGGGTGAG
+
-8AAC?=):0)=;88;;=;;;;CC6C<EFGGEE::@DC@@@@@@C@,CACC@@B+@@FCFC@@>+7CC4?DAEBAEFBFGEEEEC,CF<BEACEFGF<<DFFGGG<?ABFFF,EFGEF<,C,CFGGGGGGGGECE+@,@F@>DF,@@CFGF,;:>A>;=BCCFFCEGGGEG?CCFG2:?FFC:8C8DDGGD18>CGFC2;7D<+<1>DE>D**75*73>CB*3:+7CC?:C79B>F<()1(945:E@;G-()(-3:22*,)04(4(4169*.--7>)(((-08:()24444-(-(3),-,,
@M02996:162:000000000-B87FG:1:1101:7473:2358 1:N:0:TAGCGCTC+CTCTCTAT
CCTACGGGTGGCAGCAGTGGGGAATATTGGGCAATGGGCGCAAGCCTGACCCAGCAACGCCGCGTGAAGGAAGAAGGCTTTCGGGTTGTAAACTTCTTTTGTGAGGGACGAGAAGAAGACGGTACCTCATGAATAAGCCACGGCTAACTACGTGCCAGCAGCCGCGGTAATACGTAGGTGGCAAGCGTTGTCCGGATTTACTGGGTGTAAAGGGCGTGTAGCCGGGTCGGCAAGTCAGATGTGAAATCCATGGGCTTAACTCATGAACTGCATTTGAAACTGTTGATCTTGAGTATCGGAG
+
8ACCCDF>=00====;===;;888EFEGGGGGGGGGGGGGFGGGFGGGGGGGGFFFGGGGGGGF@FFFGGFGGGGGFGFGGGGGGFGGGGGGGGGGGGFGGGGGGGGGGGEFGGGGGGGGGGGGGGFGGFFGGGGGGGGGGGGGGGGGEEFGBCGGFGGGGGEGGEGEGGGGGGCCGGFGGFFFGGGDGGGFGEGGFGCFGFFFGDE)=FGGGEEGDFDDF<:DGFC<9BDB1<9?6>@*6*6@>9/:FD>FFFB?1?FA9624<2>4*52):4*<6A4<)9:)2))6:)6<:)65*---(
@M02996:162:000000000-B87FG:1:1101:14756:2369 1:N:0:TAGCGCTC+CTCTCTAT
ACTACGGGAGGCAGCAGTGGGGAATATTGCACAATGGGGGAAACCCTGATGCAGCGACGCCGCGTGAGTGAAGAAGTATTTCGGTATGTAAAGCTCTATCAGCAGGAAAGATAATGACGGTACCTGACTAAGAAGCACCGGCTAAATACGTGCCAGCAGCCGCGGGAATACGTATGGTGCAAGCGTTATCCGGATTTACTGGGGGGAAAGGGAGCGCAGACGGCATGGCAAGCCAGAGGTGAAAGGCAGGGGCTCAACGCCGGGACTGCATTTGGAACGGGCAAGCTAGAGGAGCGGAGAG
+
-88?CAAA=1)=88=;;==;;88@;C,CEFGFCCCCCCCCCEFFGG8EDEDCEE:@@FCFC@@>+>C=CEAFFAEE,C5C,5CC+BDF@BACCFFGG<,CFGFGDF=DFGG,FFFGGGGG=FEFGGGG9DCGGGGFGGGGGD@GFGAFGG9BCFG44@9@D9>@F*@E:;EG0<,4B1<,=C=8C/1>*ACGD>1/;DFF:FG38)0<@5DE5>@DD2CCFEEDC>FF6FCF:?:51(0*-25=<@@7539>2(-2<6*49)4;9924)4*))6=<@(-3(86?6(.)5..(.(,->0((-
@M02996:162:000000000-B87FG:1:1101:7171:2375 1:N:0:TAGCGCTC+CTCTCTAT
CCTACGGGCGGCAGCAGTGGGGAATATTGCACAATGGGGGAAACCCTGATGCAGCGACGCCGCGTGAGTGAAGAAGTATTTCGGTATGTAAAGCTCTATCAGCAGGGAAGAAAGTGACGGTACCTGACTAAGAAGCCCCGGCTAACTACGTGCCAGCAGCCGCGGTAATACGTAGGGGGCAAGCGTTATCCGGATTTACTGGGTGTAAAGGGAGCGCAGACGGTAAGATAAGTCTGATGTGAAAACCCGGGGCTCAACCCCGGGATTGCATTGGAAACTGTAGAACTAGAGTGCAGGAGAG
+
8ABCCBA581)8888;;<;;;88BFGGGGGGGGGGGGGGGGGGGGGGGGGGGGFFGFGGGGGGE@FFCFGFGGGFGFFFGGFGGFCGFGGGGGGGGGG<FGGGGGGGFFGGGGGGGGGGGGGGGGGGGGGGGGGGGGGGGGGGGGGGGGGGGGGGGCFFGFCCGGCGGCFGGG9EGGGGGGGFFGGCDGGFGDBCGFGGFGGG@G<F6@FGGG@:DGFGGFGGDA;FF9FGFAFFFDBFG<2:9<F>?D>BE69BFBGC?FFFF041:?AD<<?=<=:AFFFFA64.8>BBDFDBFF??::
@M02996:162:000000000-B87FG:1:1101:7184:2391 1:N:0:TAGCGCTC+CTCTCTAT
CCTACGGGCGGCAGCAGTGGGGAATATTGCACAATGGGGGAAACCCTGATGCAGCGACGCCGCGTGAGTGAAGAAGTATTTCGGTATGTAAAGCTCTATCAGCAGGGAAGAAAGTGACGGTACCTGACTAAGAAGCCCCGGCTAACTACGTGCCAGCAGCCGCGGTAATACGTAGGGGGCAAGCGTTATCCGGATTTACTGGGTGTAAAGGGAGCGCAGACGGTAAGATAAGTCTGATGTGAAAACCCGGGGCTCAACCCCGGGATTGCATTGGAAACTGTAGAACTAGAGTGCAGAGGAG
+
88ACC>A5=))8888;;<;;;88BEFGGGGGGGGGGGGGGGGGGGGGGGGGGGFFFGGGGEGGGCFGGGGFGFFEGFG9FGGGGGDFGGFFFGGGGGG9FGGGGGGGFGGGGDDGGGGGGGGGGGGGGGGFCFFGFFFGGGGGGGGGGGGGGGGGGGG>FGGGGGCEGFGGG6CF=EGGGGGFFGDGGF?FGDBEE@DGFGGG:EDFFFFGEC>@GD9<CFEGDF@FF)9FF>A)9)<FGFGAFFF54)33B;>??<FFB?FF>;9???<><7B4CF14<<FAD43:A2))).).6*((24
@M02996:162:000000000-B87FG:1:1101:18139:2391 1:N:0:TAGCGCTC+CTCTCTAT
ACTACGGGTGGCTGCAGTGAGGAATATTGGTCAATGGACGGAAGTCTGAACCAGCCAAGTCGCGTGAAGGATGAAGGTATTATGGATTGTAAACTTCTTTAGACGCAGAGAAATAAGGCGCGCGTGAGCGCTGATGCTAGTATGCGTAGAATAAGGATCGGCTAACTCCGTGCCAGCAGCCGCGGTAATAAGGAGGAACCGAGCGTTATCCGGATTTATTGGGTTGAAAGGGTGCGCAGGCGGCAGGTTAAGGCAGAGGTCAAAAAGGGAGGCACAACACCATCCCGCCGGTGAGACTGGG
+
88BA@?=)800=6886;==;;@C@,;6,CAC<@<6CCDC@CECC@C,CCF@<EACDCFFC<@:B7@FCFF@FE@<EG,A,,99C,C<,B,@CAF9AF,,:F9B<=7:B=FFFF9FGFGFFF+@FFGGGGGGFCFAFA>BF>EFGGG+CEGF9EFFCD,+>89+@FG,@CB6A75EFF?CE,3*38;C?7C+?:;FG?*;?72:):/:>)+;EDF3**113@EC**)3:<BCE.8?DF>:C(1-0-08.*6<=<?B?,A<,(04))(--).>>1()2)(((,.)(.(,(401,(((.*).30
@M02996:162:000000000-B87FG:1:1101:7158:2391 1:N:0:TAGCGCTC+CTCTCTAT
CCTACGGGCGGCAGCAGTGGGGAATATTGCACAATGGGGGAAACCCTGATGCAGCGACGCCGCGTGAGTGAAGAAGTATTTCGGTATGTAAAGCTCTATCAGCAGGGAAGAAAGTGACGGTACCTGCCTAAGAAGCCCCGGCTAACTACGTGCCAGCAGCCGCGGTAATACGGAGGGGGCAAGCGTTATCCGGATTTACTGGGTGTAACGGGAGCTCAGACGGTAATATAAGTCTGATTGGAACACCCGGGGCTCAACCCCGGGATGGCATTGGAAACTGAAGAACGTGAGTGCAGGAGAG
+
88CCCAF5)))8888;;<6,;+88;C@@EFCFGGGDCFGGCCFGGGF,,CF9FFGFCC+FFGGE4CCCFGGFFFFEBFCG9?FF==DD??AE?FDFF<EFC,AFFFFGGDBEF8,9D?E7>DEGG,,6@FC,EF78,@8CE**@7DCDFGGG>GE:CGCG5@EEE*=EECF**38*=:ED=5));95C5?CC?>58?DCB7**.;9?F@@GE<)5*04>D6CED:7+*)/2=65)*))1*(2.)4))47(4),3().:*,45(((-((8(25)2=F?(64)*.632((-436):<2)((.-
@M02996:162:000000000-B87FG:1:1101:18156:2398 1:N:0:TAGCGCTC+CTCTCTAT
ACTACGGGTGGCTGCAGTGAGGAATATTGGTCAATGGACGGAAGTCTGAACCAGCCAAGTCGCGTGAAGGATGAAGGTATTATGTATTGTAAACTTCTTTAGACGCAGAGAAATAAGGCGCGCGTGAGCGCTGATGCTAGTATGCGTAGAATAAGGATCGGCTAACTCCGTGCCAGCAGCCGCGGTAATACGGAGGAGCCGAGCGTTAGCCGGATTGAGGGGGTGTAAAGGGTGCGCAGGCGGCAGGGTAAGGCGGCGGTGAAAGAGTGAGGCGCAAACCCAGCCCGCCGTGGAGACTGGG
+
-88?@?85=01=;8=;;;=;;;;@;@6,CAC;@<<@CCC@CCCEC,,CCE-,@A;:CEDCC@8@+@CDFFDCE<@EF:E6,A<C,CC,BC<?DFE9F,,@FGGGC::CCFGFG9AFGGGGG+@C:FEGGGG7CFEEF9CFDFCFFEEEGGG;EGDDE,=>>;3CGGAEFB@EGCFE5C>,@9<9C3;D+BFFDBGG8*:27<ED=1)=);7C8>)*05**8:=1*0<*.9CD4?:D((7C0D204.)1*.4=)((,4>C,(7.:43<)959?F1)/7(,((0,8(-7((-((-2,4))..(
@M02996:162:000000000-B87FG:1:1101:18141:2409 1:N:0:TAGCGCTC+CTCTCTAT
ACTACGGGTGGCTGCAGTGAGGAATATTGGTCAATGGACGGAAGTCTGAACCAGCCAAGTCGCGTGAAGGATGAAGGTATTATGTATTGTAAACTTCTTTAGACGCAGAGAAATAAGGCGCTCGTGAGCGCTGATGCTAGTATGCGTAGAATAAGGATCGGCTAACTCCGTGCCAGCAGCCGCGGTAATACGGAGGATCCGAGCGTTATCCGGATTGATTGGGTTGAAAGGGTGCGCAGGCGGCAGGTTAAGTCAGCGGGGAAAGAGTGAGGCTCAACCTCATCCCGCCGTTGATACTGGG
+
6886@?=5=01;=8=;;==;;;;C;@CCEFFF@<;CCEFCDECECF,C@FCDAA;:@EF<C@@@+@CDFFEFEADEF:F@,A<C6C?<EF??EGC?FC,CFEFGE>:CCFGDG,FFGGGEG+@FFGGGGGGGCF9FF,CFFGFFFECEGGG9FFFCE3=>CC>BFGDFGE@FGFFFFFFF799?C@DD9FFFCDGGE6CFC<EEE1):51CEDF55*7++3<=:*)<:@FGF2:?E;>>91C3.4.<(*.69.))65CD((83<(:8-=AFF:()<*(,(.<)648?B13-(44)69-..(
@M02996:162:000000000-B87FG:1:1101:15282:2445 1:N:0:TAGCGCTC+CTCTCTAT
ACTACGGGAGGCAGCAGTGGGGAGTATTGCACAATGGGCGAAAGCCTGATGCAGCAACGCCGCGGGAGTGAAGAAGTATTGCGGGATGTAAAGCTCTATCGATGGGGAAGAAGAGGAAGGTACCCAAGGAAGAAGCCCCGGCTAACTACGTGCCAGCAGCCGCGGTAATACGTAGGGGGCAAGCGTTAGCCGGATTGACTGGGGGTAAAGGGAGCGTAGACGGAATAGCAAGTGTGAAGTGAAAGACCGGGGCGTAACCCAGGCATTGCTTGGAAAACGGTGAATCTAGAGTACGGGAGGG
+
688=A?888:18888;;==;;7@@8@<,CEGA<A@ACDECBCCEFF8CA<CCCA6CA@BC@@77+7@C8C?FE?=E,<5,,5B@+@+B,@??AE9FF<,CFGBFCFDCC+A>FG,DFGGGFGGGGGGG7FFFGGGGGGGGGG7FGGFFGGDFGGF@6=9>,3>BF5?G7@EE;9ACEDD/:<>38:*9*=DECD**)9>6:CF)8)7@FBCC<@BG329D4:7C=)+2)=:F6)-1<A9*,2.9)7<:)39@1((4:5C68>6(3)).1)2,4>=C)4,3-.-4))).543).4(4<(-39
@M02996:162:000000000-B87FG:1:1101:8892:2483 1:N:0:TAGCGCTC+CTCTCTAT
ACTACGGGTGGCAGCAGTGGGGAATATTGGGCAATGGGCGAAAGCCTGACCCAGCGACGCCGCGTGAAGGAAGAAGATCTTCGGATTGTAAACTTTTGTCAACAGGGACGAAAAAAGACGGTACCTGAAGAGGAAGCCACGGCGAACGACGTGCCAGCAGCCGCGGGAAGACGGAGGGGGCGAGCGTGATCCGGAATTACGGGGGGTAAAGGGGGTGGAGGCGGGCAGACAAGCCAGAGGTGAAATGCAAGGGCGCAACCCGGGAGCTGCATTGGAAACTGTAGGGCGGGAGGATCGGGGG
+
-8AAC?=5=00=;8=;;<=;;88@6C,CEDFFCCFDDF@CCEC@FD<EEF@EEA6@BFEFF>8>+>FDGFDGGEEFE?F@,9DC@+BF,?@E9@D<FF,CFGGGFGDDFFGEGGGGGGGGGFFBF,CFGGGGGGGGGFGGG>B*@BC*>8C:CFG9:@CC>7EEGG*?E*=?D*;CE:7=77>>/>C*92:C:BEG5*?F*>EE?D3<F=FFD)81925DD819C3C7:FCF?(-54:>F,>9@>9@BGBA>:2((47C,:)(47>>(042)))0094(..1.6A(.((--9(4(.<-(,(
@M02996:162:000000000-B87FG:1:1101:8895:2500 1:N:0:TAGCGCTC+CTCTCTAT
ACTACGGGTGGCAGCAGTGGGGAATATTGGGCAATGGGCGAAAGCCTGACCCAGCGACGCCGCGTGAAGGAAGAAGATCTGCGGATTGTAAACTTTTGTCAACAGGGACGAAAAAAGACGGTACCGGAAGAGGAAGCCACGGCTAACGACGTGCCAGCAGCCGCGGTAAAACGTAGGTGGCGAGCGTTATCCGGAATTACGGGGGGGAAAGGGGGTGGAGGGGGGCAGACAAGGCAGAGGGGAAAGGCAAGGGCGCAACCCGGGAGCTGCATGTGAAACTGTAGGTCGGGAGGATCGGAGG
+
88A=CA5)=)16;8=;;;=;;886;@6;CCF8<<C@EF@CCCECEF8EAC:EDFEC@BBF+>+>+@CEGGAFE<EEAAF5,CF=:@==5A5?<9,5CF,CFGGGCFECDGG4>CFGEGFGG:D7D+B:CFC<:DCFGFFCEDD*>,@*>CC*>FG16;?C<<E8<E:EC+5+:*32=4<:=8>>5979**2+8::8)0??<CEBC:3>E4CFD:)1>(7C3*:7*5*9:>5)3((0-4@<(9154.02C1,7,-(1(:)46:((414(0.025)9:/6))-*..).-(((-((-.,)3(((
@M02996:162:000000000-B87FG:1:1101:13202:2512 1:N:0:TAGCGCTC+CTCTCTAT
ACTACGGGTGGCTGCAGTGGGGAATATTGCACAATGGGCGAAAGCCTGATGCAGCGACGCCGCGTGAGTGAAGAAGTATTTCGGTATGTAAAGCTCTATCAGCAGGGAAGAAAAATGACGGTACCTGACTAAGAAGCACCGGCGAAATACGTGCCAGCAGCCGCGGTAAGACGGAGGGGGCAAGCGTTATCCGGATTTACGGGGGGTAAAGGGAGCGCAGGGGGTACGGCAAGGCGGAGGGGAAAGCCCGGGGCCCAACCCCGGTACGGCAGTGGAAACGGTCGAACTAGGGGGTGGGGGG
+
-88?A@1):)0==8=;;==;;78@6C,CEFFE@@CCCDCBCCCEFE8EA@DC@E9@@FCC@@8>+8CB<C?FFDFF,C55,9E@8BBF,@B?AE?FAC,CEFFFEFC@DGGFGGF=FFFGGCEFG,CFG,EGFGGGGGGGGDE+@CE3DCF;EFGA:@CDDCE7FG5EG,?CD8C*=7*:=<:>*>/*91:9:>E:5*:9*9C@5D.<@*:ECFE<D(/9<*/9:7+99395:(4)-97D(1,717?7<>>B>9((,AD??37>(3:?@0938:F:?24(-)-26<:(24(,(4-(.,(12
@M02996:162:000000000-B87FG:1:1101:13752:2514 1:N:0:TAGCGCTC+CTCTCTAT
GCTACGGGAGGCTGCAGTGGGGAATATTGGGCAATGGGCGAAAGCCTGGCCCAGCGACGCCGCGTGAGGGAAGAAGGTCTGCGGATTGTAAACCTCTTTCAGCAGGGAAGAAGAAAGTGACGGTACCTGCAGAAGAAGTCACGGCTAACTACGTGCCAGCAGCCGCGGTAATACGTAGGGGGCGAGCGTTATCCGGAATTACGGGGTGTAAAGGGTGTGTAGGCGGGGAGACAAGTCAGGCGTGAAATGTAGGGGCTAAACGCGTAGACGGCGCGGGAAACGGTAACTCTGGAGTGTGGGG
+
-88A@?=>0:18=;=6;==;;8@@CE,6E@F<A@ECDFFEEEDDF@<C<;-6@A6@@@B@@@+>6>CCFD@FEA=EEBF?,<@@BC+F5@?B?FFGGCBFFGGGGGDEFGGFGFFGG?FGGGG=FEG,CFDFFFGGGGDDGGGGGGGGGCFCG<>DBFC@>96@FEGG/:B,=BE,?:=*7<:58>>D)29*3*:CDGD):?*78D.<.7?FCBF*9,1/9@C9CD><7BCF?78*64890C(7:7F):6<*5?>B1**6()(4-366*(9>4-0*5(38?7:2(,844)-....40.8,,
@M02996:162:000000000-B87FG:1:1101:16045:2527 1:N:0:TAGCGCTC+CTCTCTAT
ACTACGGGAGGCTGCAGTGGGGGATATTGCACAATGGGGGAAACCCTGATGCAGCGACGCCGCGTGAGTGAAGAAGTATTTCGGTATGTAAAGCTCTATCAGCAGGAAAGAGAATGACGGTACCTGACTAAGAAGCACCGGCTAAATACGTGCCAGCAGCCGCGGTAATACGTATGGTGCAAGCGTTATCCGGATTGACTGGGTGTAAAGGGAGCGTAGACGGCATGGCAAGCCAGAGGTGAAAGGCAGGGGCACAACTCCTGGACTGCATTGGGAACGGGCAAGCTAGAGGAACGGAGAG
+
88A?CEAA)01==;=;;==6;76@8C9<CFGCA@9CCDDDFCDFFE<ED<CFFAC@@@C@F>@>4>BBCECCFCCF,C,<,EFC+BBF?@DACGAEGA,CFGGGDDCCEGG8FF,EFGGGGGEGGGFF9DGGGFGGGGGGGG7FGGCGGGBFGGDC@@>@@3@BG5CG@DFF*?,4614=8@BA=:*?89DED>1=);C+2;C);/;AFAF:5>DG7:DDBCEDGBGF?FDF2:?>0(0242406FFFD>;>7(-4?50876..3?2:7)*),47803(4(03??2)68>4(.(44B0992
@M02996:162:000000000-B87FG:1:1101:16025:2530 1:N:0:TAGCGCTC+CTCTCTAT
ACTACGGGAGGCTGCAGTGGGGGATATTGCACAATGGGGGAAACCCTGATGCAGCGACGCCGCGGGAGTGAAGAAGGATTTCGGTATGTAAAGCTCTATCAGCAGGAAAGAGAATGACGGTACCTGACTAAGAAGCACCGGCTAAATACGTGCCAGCAGCCGCGGTAATACGTAGGGGGCAAGCGTTATCCGGATGTACTGGGTGTAAAGGGAGCGTAGACGGCAGGGCAAGCCAGGTGGGAAAGGCAGGGGCTAAACGCCGGGACGGGATGGGGAACGGGCAAGCTAGAGTAGCGGAGGG
+
68AAC5888:08=;=;;;=;;@@@,;,,CCF9A<9CACDDEEDFG7ECA:CC@F<@BFBC+86>+=@B?E<EE?DE,B=,,,:=4B?F,@@??F,EE<,CEFFGEECDEGG,DF:FGFFGFGGG9FGF9FGFGGGFGGFFGE>FGF7DFG9DFGED8CC::3>CF5CE,@CF6C,=C5=5C58:=/*9*=7C87**/**/2CE.:99B=7CE5>5C)4)*127/2):53>*0,(.0(.01(1(04>775>FB01().+*465,47;(4)-)((4;/.((4(.,14(,).).)-))-7(-(-
@M02996:162:000000000-B87FG:1:1101:13747:2532 1:N:0:TAGCGCTC+CTCTCTAT
CCTACGGGAGGCTGCAGTGGGGAATATTGGGCAATGGGCGAAAGCCTGGCCCAGCGACGCCGCGTGAGGGAAGAAGGTCTTCGGATTGTAAACCTCTTTCAGCAGGGAAGAAGAAAGTGACGGTACCTGCAGAAGAAGTCACGGCTAACTACGTGCCAGCAGCCGCGGTAATACGTAGGTGGCGAGCGTTATCCGGAATTACTGGGTGGAAAGGGTGGGTAGGCGGGGAGACAAGGCAGGCGGGAAAGGTACGGGCTCAACTCGGAGACGGCGCGGGGAAAGGGCACGCTTGAGGGGGGGG
+
-8AACB888:18=;=;;==;;@@@6C,CEDGAACEADFFCEDEEFE8C<CCCCA:@@FEF@@@>+>CEFGCGGDFFFBFA,AFCC7BF<BADAFFGGA9FFGGGDFDDDFG@FGGGG?FGGGG7FCFAFFGGGGGGGG@FGGGGGGGGG9EFGB>@>F>@D;>4@CGG*>E,=;C,?:C,<5;;8CDG)/:*>AEGFGF4@>+;9C0<5<FFCFF*>1C)9CC6C>ED6;/08<B)8?7C>C>B(8>(9)6/:9;((/05(*5:(4;(0(9(3,)*7(4(,)4126((4((-(5(1799>1
@M02996:162:000000000-B87FG:1:1101:16042:2548 1:N:0:TAGCGCTC+CTCTCTAT
ACTACGGGAGGCTGCAGTGGGGGATATTGCACAATGGGGGAAACCCTGATGCAGCGACGCCGCGTGAGTGAAGAAGGATTTCGGTATGTAAAGCTCTATCAGCAGGAAAGAGAATGACGGTACCTGACTAAGAAGCACCGGCTAAATACGTGCCAGCAGCCGCGGTAATACGTATGGTGCAAGCGTTAGCCGGATTTACTGGGGGTAAAGGGAGCGTAGACGGCATGGCAAGCCAGATGTGAAAGGCAGGGGCTCAACGCCGGGACTGCATTTGGAACGGTCAAGCTAGAGGAACGGAGAG
+
88ABC?==9:1==;=;;;=;;7@@8C9CCFG<ACEACFDDCEDFGC@EACCCCA:@@CCF@>8>78BB5CADECDE,B=A,AFE+B4EBA?@AFAFC<,CFGGGFFCEEGG@FGBFGGGGEGGGGGGF=FGGGGGGGGGGGG8CFF:D9DBFGGG:@DCBD9@EG*;CCBFG*<5:F,:=C:A4;:*:*=CGDE:*/;D6@FF):)8?FFCEDFFGCBDGFEEDE)C78FCF6BFF?2826:)998F7C>FE(((5)217>:79B;(4)4*.)6?<92(4(7:)52)..)8((((48?3(-
@M02996:162:000000000-B87FG:1:1101:15046:2560 1:N:0:TAGCGCTC+CTCTCTAT
ACTACGGGGGGCTGCAGTGAGGAATATTGGTCAATGGGCGGAAGACTGAACCAGCCAAGTCGCGTGCAGGAAGACGGTCCTATGGATTGTAAACTGCTTTTGTACGGGAATAAAGTGCGGGACGTGTCCCGTTTGGAAGGTACCGTAAGAATAAGGGTCGGCTAACTCCGTGCCAGCAGCCGCGGTAATACGGAGGACCCGAGCGTTATCCGGATTTATTGGGGTTAAAGGGTGCGCAGGCGGAGGAGTAAGGCAGCGGTGAAATTCGCATGCTCAACATGAGAACTGCCATTGATACGGG
+
88ABCB088))8888::::::9:C:C<CEFF<?=??C,B>CEEEGFCEFGFEDEABDGF?D>F>8BCDGGDGGDBCE><F,@@>CFD,DFB;CGGGGC,DFFFGAFED>F,>FGG@FGGEGGDGDFFAFGE2<>BGGF+<CBFFGGGGGGG+AECC>;9:CD5AFG9FFE*:CCF?E?77A7::D99D>CFCD>EEDGGF<5CEE/7@47DG5))*2.02=C=)2)::<7>>(3:@6;7C1C>)-<80C0AF)4<?FGG3;F<A2)6(74147)1<144(.974<04,488))6)./6(-3
@M02996:162:000000000-B87FG:1:1101:24380:2565 1:N:0:TAGCGCTC+CTCTCTAT
CCTACGGGTGGCTGCAGTAGGGAATATTGGTCAATGGGGGGAACCCTGAACCAGCCATGCCGCGTGAGGGAATAAGGCCCTACGGGTCGTAAACCTCTTTTACCGGGGGCTAACGGGCGTCGTGCGCGGCGCTGTGAAGGTACCCGGGGAATAAGCATCGGCTAACTCCGTGCCAGCAGCCGCGGTAATACGGAGGATGCGAGCGTTATCCGGATTTATTGGGTTTAAAGGGTGCGCAGGCGGGCTGGTAAGTCAGCGGTGAAATGTCGGGGCTCAACCCCGGCAGTGCCGTTGATA
+
ACCCCFF>)10;;=8=====;8;CFFFGGGGGGGGGGGGGGGGGGGGGGGGGGGFGGGGGGGGGFGEGGGGGGGGGGGGGGGGGGGGGGGGGGGGGGGGGGGGGGGGGGGGGGGGGGGGGDGGDGGGGGGGDGGGGGGGGGGGGGGGGGGGGGGGGGGGGGGGGGGGGGGGGGGGGGGGGGGFFGGGGGGGGGFGGFGGFGGGFGGFFFFGGGEFCGBFGFGGGG>GGFFGFFF0>B>F<613>;@D?74A@<<2<?EG19F>A<BBA59D>99>@??F:<>>FBFFBAD6?6((:9
@M02996:162:000000000-B87FG:1:1101:7162:2576 1:N:0:TAGCGCTC+CTCTCTAT
CCTACGGGGGGCTGCAGTGGGGAATATTGGGCAATGGGCGAAAGCCTGACCCAGCGACGCCGCGTGAAGGAAGAAGATCTTCGGATTGTAAACTTTTGTCAACAGGGACGAAAAAAGACGGTACCTGAAGAGGAAGCCACGGCTAACTACGTGCCAGCAGCCGCGGTAATACGTAGGTGGCGAGCGTTATCCGGAATTACTGGGTGTAAAGGGTGTGTAGGCGGGCAGACAAGTCAGATGTGAAATGAAAGGGCTCAACCCTTGTGCTGCAGTTGAAACTGTAGGTCTTGAGTATCGGGGG
+
8ACCC?D51))8888::::::8BCGF9FGGGGGGGGGGGECEFEFCFGGGG8FABC+@FGGFGECEGGGFFGGG:FDFFGGGFGCCFFBFGFGFFGGG>FCFFGGGEFFGGEGGGGGGFFGG7CF955>F9FCFGGCFGGE>E>EG69AFECF8FFFFCFA<E8CEECCCFGC3<:E<EFCC>@CGD/7:0<;>E*)9*7*:E>2C;FF9CFD@EGG6C>B0:CE:CD:FFF?>2=-.*::C286=F):).76((47+*4:41,-,.)9<2(.)/38)826@).).).546>:::)89(1(
@M02996:162:000000000-B87FG:1:1101:8120:2587 1:N:0:TAGCGCTC+CTCTCTAT
CCTACGGGAGGCAGCAGTAGGGAATATTGGTCAATGGGGGGAACCCTGAACCAGCCATGCCGCGTGAGGGAATAAGGCCCTACGGGTCGTAAACCTCTTTTACCGGGGGCTAACGGGCGTCGTGCGCGGCGCTGTGAAGGTACCCGGGGAATAAGCATCGGCTAACTCCGTGCCAGCAGCCGCGGTAATACGGAGGATGCGAGCGTTATCCGGATTTATTGGGTTTAAAGGGTGCGCAGGCGGGCTGGTAAGTCAGGGGTGAAATGTCGGGGCGCAACCCCGGCAGGGCCGTTGATATGGG
+
8ACCCD=>)1)=8==;====;8;CCFEFGGGFGGFFGGGEGGCFFGFGGGG??FFAAAFGEFEG=CCEGDEG,C?FGG,BECFFGGF:@FAFGGGGGGGGFC@,CFGGGEDEGGGGF7F<:FFF@CCCECCE*C;EGDFG?FGGCG=:CG8ECCFFE?<CCGGGGGEGFGGFG;<?CCCCC<D;CCG5>GCFD>CGF4CFGDGFGGFE>@>CC)7*>::CFGG>E5FDAFGF046BB>FGBD>D9)8<><>FD4<4(:C(9F?<)9.-0,>>(()*0,:(47((41(4:29B:12:*).-(
@M02996:162:000000000-B87FG:1:1101:7172:2599 1:N:0:TAGCGCTC+CTCTCTAT
CCTACGGGGGGCTGCAGTGGGGAATATTGGGCAATGGGCGAAAGCCTGACCCAGCGACGCCGCGTGAAGGAAGAAGATCTTCGGATTGTAAACTTTTGTCAACAGGGACGAAAAAAGACGGTACCTGAAGAGGAAGCCACGGCTAACTACGTGCCAGCAGCCGCGGTAATACGTAGGTGGCGAGCGTTATCCGGAATTACTGGGTGTAAAGGGTGTGTAGGCGGGCAGACAAGTCAGATGTGAAATGCAAGGGCTCAACCCTTGAGCTGCATTTGAAACTGTAGGTCTTGAGTATCGGAGG
+
8ACCCBF=@8)8888::::::@8CFGGGGGGGGGGGGGGGGGGGGGGGGGGGGFFEFGGGGGGEFGGGGGFGFFGG<FGGFFGGGGGGGGGGGGGGGGGGGGGGGGGGGGGGGGGGGGGGGGGGGFF<FFGGGGGGGGGGGGGGGGG9FGGGGGGGGGGFGGEDGGEGGGFGG?GFG7?FGD3<:DDCDGGGEBGGFGGF>GGFEDE?F?FGGFFGG?GGFFGGD>ED<FGFFBAFFBFF>:A/:@?AFABF?B063+286>21.47AF0*.6>FCF25.6=<AA<>>4<<).6<)7((-(
@M02996:162:000000000-B87FG:1:1101:15240:2605 1:N:0:TAGCGCTC+CTCTCTAT
ACTACGGGTGGCAGCAGTGGGGAATATTGCACAATGGAGGAAACTCTGATGCAGCAACGCCGCGTGAGCGATGAAGGTCTTCGGATCGTAAAGCTCTGTCCTTAGGGACGAAGAAAGTGACGGTACCTAAGGAGGAAGCCCCGGCTAACTACGTGCCAGCAGCCGCGGTAATACGAAGGGGGCGAGCGTTATCCGGAATTATTGGGCGTAAAGAGGACGGAGGTGGGGGTGTAAGCGTAAGGGGAAAGCCTGGGGCTGAACGCCAGCGAGCCGTAGGAACGGCAAGACGTGAGGGCAGGAG
+
-88=@A=5=0)=;88;;==;;7@@;C,@CEGEA<@CDCEDCCDFEF9CDCCEDECECFEF@@@@+@FEFECFECDEFED6,<FCE,CF4=B<AFEFFF<FFCCG?FFFDFGCFFGGG,EFFGG+DFG,EFFGGGGGGGGFG>EGG7EGG;EGE,>3@@?8@9@6C>EG4:C,=;E*67=CCD5:8CCG)*9*08CEEG*)2*+99D5>059FC?F*>(9)8:=/:>*1,)1)5<<9;-5>8C774<>?44,04?F?6*9>:)469>?>7997((.*....(7(7(-4?(-8:3(4(883-2
@M02996:162:000000000-B87FG:1:1101:17642:2642 1:N:0:TAGCGCTC+CTCTCTAT
ACTACGGGAGGCTGCAGTGGGGAATCTTCCGCAATGGACGAAAGTCTGACGGAGCAATGCCGCGTGAGTGATGAAGTTTTTCGGAACGGAAAACTCTTTTGTTTGTGACGAACGTGCCGTCCATCAACAACAGAGGGCAGTGACGGTAGCAAACGAATAAGCCACGGCTAACTACGTGCCAGCAGCCGCGGTAATACGTAGGTGGCGAGGGTGGTCCGGAAGAATTGGGCGGAAAGCGCATGGAGGCGGGGTGCTAAGGCCGGGGGGAAAAAGCGGGGGCAAACCCCGGAGGGCCAGGGGG
+
-8ABC>>=)1)==;=;;=;;;@BBC<CAFGFFDC:CCCECFCCCC@9CEFECBE@FD,CF,@@@+>B@6CACFCDF,6,CD@FDCEBF,=?BFAFGGFDFG<E,9:BE@?CD@E8DFG+6FEF,EFFF=FGGGGGGGGGGGGGFDG@ECFFGGGCCC,:>984DFECG@CGC:DG:69=*=9968**/)4C*3:4C8>0*/:+28*:>A)9218BCG4C7;**2+0?C?>C)217>:6)9(139.0)4C((86<)-)<*((0-(-(4(7,0(((08>0-((0((4,-7(,(46(-(04-((
@M02996:162:000000000-B87FG:1:1101:11928:2659 1:N:0:TAGCGCTC+CTCTCTAT
CCTACGGGTGGCAGCAGCTAAGAATATTCCGCAATGGACGAAAGTCTGACGGAGCGACGCCGCGTGGATGATGAAGGTCGGAAGATTGTAAAATCCTTTTATAACTGAGGAATAAGTCGGGGGAGAGAAACGCCGGATGGTGCCTGTAGGTTATGAATAAGCAACGGCTAATTACGTGCCAGCAGCCGCGGTAACACGTAAGTTGCGAGCGTTGTTCGGAATGATTGGGCGTAAAGGGCATGTAGGCGGTTGTGCAAGCTTGGTGTGAAATTCCGGGGCCCAACTCCGGAACGGCGTTGGG
+
-8ACC>5510)=;==;;6;;6;CCCEE,CFGGGEDAF@C@8@BBC<CCEC@>@C@@@FCCF@CB6@F,<C,BF?CFFFGGGGGEC<FF<@EEEFGG<F9EFF,AE,BBE7,A,C;<EE+@@+3@@FCCFDFFEEEEGGGGGC,3,6;DEF,,?:;>;C@;<8EFFCCG5:EFGFCEBCFCCC>FCF49C5C2:>CGFG5@5*3/::BDB7<**0>C73>77*+2<6?D?FC.4:BFFFDF0C-*)//2<-(),().)39:)7:40(4484:))-//)(((-7(2(-8348--306,0(,(-
@M02996:162:000000000-B87FG:1:1101:17631:2659 1:N:0:TAGCGCTC+CTCTCTAT
ACTACGGGAGGCTGCAGTGGGGAATCTTCCGCAATGGACGAAAGTCTGACGGAGCAATGCCGCGTGAGTGATGAAGTTTTTCGGAACGTAAAACTCTTTTGTTTGTGACGAACGTGCCGTCCATCAACAACAGAGGGCAGTGACGGTAGCAAACGAATAAGCCACGGCTAACTACGGGCCAGCAGCCGCGGTAATACGGAGGGGGCGAGCGTGGTCCGGAAGGATTGGGCGGAAAGCGAAGGTAGGCGGGTGTCGAAGGCGGGAGGGAAAATGCGGGGCTCAACCCCGGAGGGCTCTGGAA
+
-886A?5>=:1==;=;;;=;;7@@C@E9EFFEDCCCCEFBC@BCC,<CEFC@@C@DA,CEC@7@6>BB6CE@EDCE,<6C,AFCCFFG,A?AEGEFG9<FGEB,?:ABCFGCCFAFGG+@FFG9FGGGGGGFDFFGGGGGGGGGGGGFGGGF>D>EC,;;98DGFEGGCCFG7FEC*1;*4756=D4C5EG*3:+AFG*87C5>817730>**00064C>@>*9+/:7?>D39B6>03)1(9./5<*4>(,)(.,4,A)1(04(40><FFG)4)7>>6,((14:?1(3(-(311(-).3-(
@M02996:162:000000000-B87FG:1:1101:21179:2662 1:N:0:TAGCGCTC+CTCTCTAT
CCTACGGGTGGCAGCAGTGGGGAATATTGGACAATGGGGGAAACCCTGATGCAGCGACGCCGCGTGAGTGAAGAAGTATTTCGGGATGTAAAGCTCTATCAGCAAGGAAGAAAATGACGGTACCTGACTAAGAAGCCCCGGCTAAAGACGTGCCAGCAGCCGCGGTAATACGTAGGGAGCAAGCGTTATCCGGATGTACTGGGTGTAAAGGGAGCGTAGACGGCAAAGCAAGTCTGAAGTGAAAGCCCGGGGCTCAACCCCGGAACTGCGTTGGAAACGGTCAAGCAAGAGTGCAGGAGAG
+
-886@:85=01=;8=;;==;;88@;CC@E9FC@@EDDF>CCED,CC,CCC-CCA:@@@BF@@8>+8CC<EBCFCDF,CA5,CEC+@CF,@<@BFEGF<,CFGGG8FFDFGGDFGEGGGGGGGG,AFGG,FFGFGGF,DEFGDBEF9,@8@>EGGCCDFFBD9>CF@EG,;D>?FA?E?CCEDAAE?/C8=FGDE**2;D7:FG;:/;CF:>C<D>D>:DDBECCG>*78FCF)65=ADF*5C99)50456>D3(-5?F4:3829>0)5601(4<FC*8,4,)(,87(.44:).)-.7:2.2
@M02996:162:000000000-B87FG:1:1101:11906:2662 1:N:0:TAGCGCTC+CTCTCTAT
CCTACGGGTGGCAGCAGCTAAGAATATTCCGCAATGGACGAAAGTCTGACGGAGCGACGCCGCGGGGATGATGAAGGTCGGAAGATTGTAAAATCCTTTTATAACTGAGGAATAAGTCTGGTGAGAGAAACGCCGGATGGTGACTGTAGGTTATGAATAAGCAACGGCTAATTACGTGCCAGCAGCCGCGGTAACACGTAAGTTGCGAGCGTGGTTCGGAAGGATTGGGCGGAAAGGGCATGTAGGCGGTGTGGCAAGCTTGGTGTGAAAGTCCGGAGGTCAACGCCGGAACTGCGTGGAG
+
88AA@?)):)0=;8=;;;;;<;;CCE9,<EFC::BDFFFCCEEEFA<ECFEDE@7@@FEFB@=B+=FC7?EFE@?EFBFGEEGEDBEFE??ADFGGG,,?FBEGF,:?BFGC,AFF@F9CFCFFGGGGGGFGGGGGGGGGCCFF;@>D@F,2D<>>;:@CBCFGFGGG=CF,:;BC8:=7CC>5C<FDDGG18>A:6C*77D+9::BFE>D**75*7-9*8**9+7CFB><)-7>>8?39(2)96==>G4()(-28BG3).8:-4(447<*)-6>C.3(((043(--47392)558)(-,.
@M02996:162:000000000-B87FG:1:1101:19494:2672 1:N:0:TAGCGCTC+CTCTCTAT
ACTACGGGAGGCAGCAGTGAGGAATATTGGTCAATGGACGCAAGTCTGAACCAGCCATGCCGCGTGCAGGAATAAGGCCCGATGGGTCGTAAACTGCTTTTGTGGTGGAGCAATAAGTCGTACGTGTACGGCGATGAGAGTACATCACGAATAAGCATCGGCTAACTCCGTGCCAGCAGCCGCGGTAATACGGAGGATGCAAGCGTTATCCGGATGTAGTGGGTTTAAAGGGTGCGGAGGCGGTGGGCCAAGTCAGGGGTGAAAGCCCGGAGCGCAACTCCGGAACTGCCTTTGATACGGG
+
-8AAC?==881=88=;;==;;;;@;@6CCDF@CC@CEFFCCCCECF9EEFFCCA;:@@CEC@@@7@FFGGCF,9CEFGFG+@>?EGEFEF=CDGCGG9,CFF:E@4ACEGGCFAFGG?FGGGGGGGGGGGGGGG>CGGGGFFGG,EFGEEG>FGFEE;?BC>@EGGAFFE@FGGGFFFFF799>CCDGCFGGGFGEE*>AFFGF=>.=51@E<AA576*:;CD9/.ACAFGF:?05(47>?)3.48)4/8<F-45<:GD-9F?BFF::EB39>()28(().<>?B>258()).65.9<?69
@M02996:162:000000000-B87FG:1:1101:9100:2681 1:N:0:TAGCGCTC+CTCTCTAT
CCTACGGGAGGCAGCAGTGAGGAATATTGGTCAATGGTCGGAAGACTGAACCAGCCAAGTCGCGTGCAGGAAGACGGTCCTATGGATTGTAAACTGCTTTTGTACGGGAATAAAGTGAGGGACGTGTCCCGTGTGGAATGTACCGTAAGAATAAGGGTCGGCTAACTCCGTGCCAGCAGCCGCGGTAATACGGAGGACCCGAGCGTTATCCGGATTTAGTGGGTTGAAAGGGTGCGCAGGCGGCACGTTAAGGCAGCGGTGAAATGTCGGGGCTCAACCCCGGCACTGCCGGTGAAAACGG
+
-8A=C@88)1)888=;;;;;;;;C6C<9CDF<DCFCC,<@@CCCFF9EDFC<EA;:CFD;C@@@7@B@FFCFEE<CCB?F,A<CDFF,BCEEEGFEF,,CFEBF9D@D?F,=FFGAFGGGGGGGGGGGGGEF+A@EFGGGGECGF8@EGGG9FGBCCDDCCD6CFGFGGE+@DBF@DEC9@;9>CCDCCFGGDFGGFCFF?CGAE<)>;+@ECB510/+;;=C11)<>AFGF8?:DFFDGBD90407.*.3@)3:BBEG(3;>F4<6:@>>9,()31(14(.4(-13558>(,44<9)(-2
@M02996:162:000000000-B87FG:1:1101:9115:2693 1:N:0:TAGCGCTC+CTCTCTAT
CCTACGGGAGGCAGCAGTGAGGAATATTGGTCAATGGGCGGAAGACTGAACCAGCCAAGTCGCGTGCAGGAAGACGGTCCTATGGATTGTAAACTGCTTTTGTACGGGAATAAAGTGAGGGACGTGTCCCGTTTGGAATGTACCGTAAGAATAAGGGTCGGCTAACTCCGTGCCAGCAGCCGCGGTAATACGGAGGACCCGAGCGTTATCCGGATTTATTGGGTTTAAAGGGTGCGCAGGCGGCACGTTAAGTCAGCGGTGAAATGTCGGGGCTCAACCCCGGCACTGCCGGTGAAACGGG
+
-88?C?888:1=88=;;<=;;;;@6C<EEDE@@CADD,C@CEDEFE,CEFCDAACCEFF:C@@@7@FEGFDFFDEBC4CF,E<CEFE,BFDCFGCFG9<AEFEFEGDDCG<AFGGEFGGGGGGGGGGGGGGF8DEGGGCGGFFGGBFGGGGAFGFFC==CCCCEFG7EGE8CDDF@ECEAC9@BD:DG@FFGDFGGFFGFGCEFC:8B51CCDD)1*.*09@C//)<C>FDE1?BFFFDD>G9737>,9:??.:<ABED69>>F)9.6:9D>F(7<6(4:6BBF>>(.,8>044:593:::
@M02996:162:000000000-B87FG:1:1101:22281:2716 1:N:0:TAGCGCTC+CTCTCTAT
ACTACGGGTGGCAGCAGTGAGGAATATTGGTCAATGGCCGAGAGGCTGAACCAGCCAAGTAGCGTGCAGGATGACGGCCCTATGGGTTGTAAACTGCTTTTGTGCGGGAGTAAAAGTCTCCACGTGTGGTGATTTGCAGTTAGCGCGCGAATAAGGACCGGCGAATTCCGTGCCAGCAGCCGCGGTAATACGGAAGGTCCGGGTGTTATCCGGATTTATTGGGTTTAAAGGGAGCGTAGGCGGCGGAATAAGCGGGTGGTGAAATCCCGGGGCTCAACCCCGCGTGTGCAGCGCGAACGGG
+
-8ABCA=9>0)==8=;;==;;;;@@E<FFGGCA<CACEFBECCEF@8EDFC<CE6CCFDCCEFB8@BDGFEFEE@BEFCGC?CCEGE?@F@CEFFGG9,CFGGGFG+=C+84CFGG9F,CFGGGFGGGG4@E;=EFGGGDFDGGFGGGGGGCFGBCB@CCDD*BE8?FGC?FGDGC:CCECCA>EDDG7CGGCBEGF*;A)9E):C)=78CEDB7**6::=CC9/)A:<FFD8:6E;<BDBG10(804*44?)4(4(*1-4B<A9<8:B9C>;()39(,8:E(7(4(4669366>,<;;:-
@M02996:162:000000000-B87FG:1:1101:21961:2720 1:N:0:TAGCGCTC+CTCTCTAT
ACTACGGGAGGCAGCAGTGAGGAATATTGGACAATGGGCGGAAGACTGATCCAGCCATGCCGCGTGAAGGAAGAAGGTCCTATGGATTGTAAACTTCTTTTGTACGGGAGCAATAAGGCGTATGCATACGCCGATGAGAGTACCGTACGAATAAGCATCGGCTAACTCCGTGCCAGCAGCCGCGGTAATACGGAGGAGGCGAGCGTTATCCGGATTAAGTGGGGTTAAAGGGTGCGTAGGCGGAATGCCAAGGCAGGGGGGAAACGCAGGCGCTAAAGGGGGGACGTGCCGGTGGAACTGG
+
8AC?C>A>51)=888;;;=;;;;@;C<@DCF,@A,CA,;@:C@CECAEC<C,CECFECCE@@+@+8CDFDD@EDEFG<EF,CCCEF<,:95??EF9F9,,?ABF<FCCCFECF,FGGGGEFG+AFFFFGFGEEFCGFGGFEAEG@8DCGGGFGGFFF=+5:=+>DC7E7B>CDG3,:;::;>*6=)?5+<@E8?CEA*2)77=)11)80*2:/))**.*2=E=)2)7::@CB0(3>03.9>D6>;3?442244(4,(:5(15,4(440)-),(()19)-(,)((,(--(421,7(4=().4
@M02996:162:000000000-B87FG:1:1101:21969:2737 1:N:0:TAGCGCTC+CTCTCTAT
ACTACGGGAGGCAGCAGTGAGGAATATTGGACAATGGTCGGAAGACTGATCCAGCCATGCCGCGTGAAGGAAGAAGGTCCTATGGATTGTAAACTTCTTTTGTACGGGAGCAATAAGGCGTATGCATACGCCGATGAGAGTACCGTACGAATAAGCATCGGCTAACTCCGTGCCAGCAGCCGCGGTAATACGGAGGATGCGAGCGTTATCCGGATGTATTGGGTTTAAAGGGTGCGTAGGCGGAATGCCAAGTCAGCGGTGAAACGCACGCGCGAAAGGCGGGACCGGCCGTGGAAACGGG
+
-8AACB===:0=88=;;==;;;;CCCCEFFGEACCCC,<@CEEEFFCEFEFFFECFFFDFFBFC+@FFGGEFGFFFGEFG9??EEFAEFF@CFGFAFFDFGGGGFGGDEGGCF<FGGGGGGG7FGGGGGGGGGGDGGGGGGGGGGGGGGGGDGGGEFDDCCD8EFG7FGDDFGGGGFCFFC>?>ECGD@FGGDFGGF*?FDCEE=95>8@FEDBB)27++@FC/:)ACAFFD(40>,8;C,93>>)9>*807.)6:4CC1;>79230()456>()27(,,433(4:0993;221,5*(43<
@M02996:162:000000000-B87FG:1:1101:12117:2745 1:N:0:TAGCGCTC+CTCTCTAT
ACTACGGGAGGCAGCAGTGGGGAATCTTCCGCAATGGGCGAAAGCCTGACGGAGCAATGCCGCGTGAGTGAAGAAGGAATTCGGTCCGTAAAGCTCTTTTGTTGATGACGAAGGTGCCCGGTGTGAACAATGCGGGGCAATGACGGTAGTAGACGAATAAGCCACGGCTAACTACGGGCCAGCAGCCGCGGTAATACGTAGGTGGCGAGCGTGGTCCGGAAGGATTGGGCGTAAAGAGCAGGGAGGCGGGTTACTAAGGCCGGAGGGAAAAGGCGGGGGCAAACCCCGAATGGCACGGGAG
+
68ABC?8=8:1=88=;;==;;88@,C<@FGFCCC@CEFFCEEDEF@<EDEEC@B8C@FDFC@@@68BB<CDFFC=EFGGD8AF,8BFF8E:=AFAEF9,,C49,B,:A?FGD+CAFGGC+@4@6@FGFFF?FFGGGGGGGGCGFGG*@E,E=D;>EB,?;CCBGDEGGCC?C7C,:*7:/18).:C4<7CD*28+<@>2979+985>:B)<1/<>GC3718**2+*:C65>)4<1@)4)91D(<47)7C(()())6)7*(,8929(2,7323:(8>:1(((04(2164(-(.3.(,041((
@M02996:162:000000000-B87FG:1:1101:17026:2773 1:N:0:TAGCGCTC+CTCTCTAT
ACTACGGGAGGCAGCAGCTAAGAATATTCCGCAATGGACGAAAGTCTGACGGAGCGACGCCGCGTGGATGATGAAGGTCGGAAGATTGTAAAATCCTTTTATAACTGAGGAATAAGTACTTTGAGAGAAACGGAGTATGGTGACTGTAGGTTATGAATAAGCAACGGCTAATTACGGGCCAGCAGCCGCGGAAACACGTAAGTTGCGAGCGTGGTTCGGAATGATTGGGCGGAAAGGGCATGTAGGCGGTTGTGCAAGCTGGGGGTGAAAGTCCGGAGCCCAACGCCGGAACGGCGTTGAG
+
-8AAC:8=811888=;;=;;;;CC@E<<FGGFC@@CDFFCFCCEF<,CCFCC@C@@CFEF7@@>+>CC,CE@BADEF?EFEGGEF<EFFDADFEGGGE<BFCFGF,:AEFGD,FFGFFGAE,CFGGGGGGGGGFG+D9EGDEGG,CEFGG@,E=>C>==DCFFDFEGGDEG79EFF*9@?>99>CF?DGGG*=8=FFG*=8F:;;:8BEBG**>>FC7DGF*+:<4CC?4<)4>>FFF<D(>-769=9D(()(-.6:G58)7:09(4<F>*.6)8851-((082(7944969(4(4)(-,,
@M02996:162:000000000-B87FG:1:1101:7764:2777 1:N:0:TAGCGCTC+CTCTCTAT
CCTACGGGGGGCTGCAGTGGGGAATATTGCACAATGGGGGAAACCCTGATGCAGCGACGCCGCGTGAGTGAAGAAGTATTTCGGTATGTAAAGCTCTATCAGCAAGGAAGAAAATGACGGTACTTGACTAAGAAGCCCCGGCTAACTACGTGCCAGCAGCCGCGGTAATACGTAGGGGGCAAGCGTTATCCGGATTTACTGGGTGTAAAGGGAGCGTAGACGGCATAGCAAGTCTGAAGTGAAATGCATGGGCTCAACCCATGAACTGCTTTGGAAACTGTTAAGCTAGAGTGCAGGAGGG
+
8ACCCEFBA5)8888::::::88BFGGGGGGGGGGGGGGGGGGGGGGGGGGGGFFEFGGGGGGE@FGGGGGGGGGGGGFGGGGGGDFGGGGGFGGGGFFGGGGGGGGGGGGGGGGGGGGGGGGGGGGGGGGGGGGGFGGGGGGGGGGGGGGGGGGGGGGGGGEGGGGGGGGGFGGGGGGGGFFFGGGGGGGGGFGGFGGFGGGFGCFFFFGGFEFGGFGGFGGGGFGG:FGFFFDFFBFF5:>F>FFFGFFFFF?BF?F?F?B<A<A?=4D)-:9ABBAFFFAB4A4<?<5<A9:AFF6<B
@M02996:162:000000000-B87FG:1:1101:17043:2779 1:N:0:TAGCGCTC+CTCTCTAT
ACTACGGGAGGCAGCAGCTAAGAATATTCCGCAATGGACGAAAGTCTGACGGAGCGACGCCGCGTGGATGATGAAGGTCGGAAGATTGTAAAATCCTCTTATAACTGAGGAATAAGTACTTTGAGAGAAACGGAGTATGGTGACTGTAGGTGATGAATAAGCAACGGCTAATTACGTGCCAGCAGCCGCGGTAAAACGTAAGTTGCGAGCGTTGTTCGGAAGGATTGGGCGGAAAGGGCATGTAGGCGGTGTTGCAAGCTTGGTGTGAAATTCCGGAGCTCAACCCCGGAACGGCGTTGAG
+
8A@?C?=A=:1888=;;=;=;;;CCC9EEFGECCEDFDECEECCEC9EFECCE>+@@FEE:@C>+8@B,CEBFCAEF,CFGEGED<BFFB?AF9FGG?,CFAEFD<AEBFGF<EFGAFF@F9CFGGEFGFG@?>E3>9CFEFFFEDEGGG;3>C>=>:==CDG:FCDGDGC@7DGE6;A5A>F6CG;;CEG=*8,;/:28<F:+3;>EF>G**:>576C97**2+*CC?FD3;BFF2:7C0D6F<F?9D-,8(..35?D0-7:.44<AFA:)6AFDB,-()0<3((4439>9((,-.(422
@M02996:162:000000000-B87FG:1:1101:7781:2783 1:N:0:TAGCGCTC+CTCTCTAT
CCTACGGGGGGCTGCAGTGGGGAATATTGCACAATGGGGGAAACCCTGATGCAGCGACGCCGCGTGAGTGAAGAAGTATTTCGGTATGTAAAGCTCTATCAGCAAGGAAGAAAATGACGGTACTTGACTAAGAAGCCCCGGCTAACTACGTGCCAGCAGCCGCGGTAATACGTAGGGGGCAAGCGTTATCCGGATTTACTGGGTGTAAAGGGAGCGTAGACGGCATAGCAAGTCTGAAGTGAAATGCATGGGCTCAACCCATGAACTGCTTTGGAAACTGTTAAGCTAGAGGGCAGGAGGG
+
88CCC5A10))8888::::::888EFGFGGGGGGGGGGGGGGGGGGGGGGGGGGGGGGGGFFEGFFGGGGGGGFEGFFACGGGGFBFGGGGFGGGGGD@FGGGGCFGC:FGGGGGGGGGGDGEGFGGGGFGGGGCGGGGGGGGGGGGGGGGGGGGCGGFGGGGGGGGGGGFGGGE*;EGGDGFFGDGGGGGEE@EE4:FFGFFFGGF?4=FG<@EGDBD<BCGGG<6::FGF>ABFF>?252:*:*9<:5:FFFFFFCF:05:3426)6<G2<76@97:>>F9<2<4<3.)((4((74?<>
@M02996:162:000000000-B87FG:1:1101:17026:2792 1:N:0:GAGCGCTC+CACTCTAT
ACTACGGGTGGCAGCAGCTAAGAATATTCCGCAATGGGCGAAAGTCTGACGGAGCGACGCCGCGTGGATGATGAAGGTCGGAAGGTTGTAAAGTCCTTTTGAGACTGAGGAATAAGTACAGGGAGAGAAACGGGGAAGGGGGACGGTGGGTTAGGAATAAGAAACGGCTAATAACGGGCAAGCGGCGGCGGAAACACGAAAGTTGCGAGGGTGGTTGGGAAGGATGGGGCGAAAGGGGAAGGAGGGCGGAAGGGAAAGCTGGGGGGGAAACTCGGGGGCTAAACCCGGGAACGGCGTGGAG
+
88ABCA18)10==8=;;=,;<;;C@C,CEFFEECFCE,,@+@@:;@<EFFE@@C6@@FCGF=@B+>FC,CABEAEFF,AFEEFE79?E+AE@,BFGF9,,,++:,8:ABFGEAFGG;FG95=+6@++A>3D+8+++==E>7+BFE7**>B1>C7,>,43,,+,6,4*/*62=+6,/:5C**/))*:)/):)*:7*:.C5B*>0*0*)).)1**501/4/19***30CD6)9729(<:(0*,9()-5)4<((0((.1,/*-,<69((1;D1*).(8C)((((94(.:(4437(43(,.(--(
@M02996:162:000000000-B87FG:1:1101:17429:2834 1:N:0:TAGCGCTC+CTCTCTAT
ACTACGGGGGGCAGCAGTGGGGGATATTGCACAATGGAGGAAACTCTGATGCAGCAACGCCGCGTGAGGGAAGAAGGTTTTCGGATTGTAAACCTCTGTTTTTAGTGAAGAAACAAATGACGGTAGCGAAAGAGGAAGCCACGGCTAACTACGTGCCAGCAGCCGCGGTAATACGTAGGGGGCAAGCGTGGTCCGGATTTACTGGGTGGAAAGGGGGCGCAGGCGGGACGGCAAGTGGGAGGGGAAAATCCGAGGCTCAACCCCGGAAAGGCATCCAAAACGGGGGTGCTTGAGTGGAGAG
+
-8AACA851)08888::<:::7:>:?<CBFGFFD??DDFDEFFFEF,BBCEACEB?CFEC:>=>+>BCFDCFGFFGF3=@+3CCC:FG:CCC;FAFGF3@F,*@>3>@CFF@FFGGF,?FFGG7FGG*=FEFGGGGGGGGGGEGGGGGGCFGE;8;AF7;CCCAEEGG5EG7CCF+<:C*7777CGGG3*9/+9:EE**/2>+=8F<))7=FCFE)9297>EC>EEGC>57B97:/)..1(92>9:F?73:7:B>>(29<?<(,4;B,)(/.2)9+049?F360-9(,-))..4..043((
@M02996:162:000000000-B87FG:1:1101:10303:2835 1:N:0:TAGCGCTC+CTCTCTAT
ACTACGGGCGGCTGCAGTGGGGAATATTGCACAATGGGCGAAAGCCTGATGCAGCGACGCCGCGTGAGCGAAGAAGTATTTCGGTATGTAAAGCTCTATCAGCAGGGAAGAAAATGACGGTACCTGACTAAGAAGCACCGGCTAAATACGTGCCAGCAGCCGCGGTAATACGTATGGTGCAAGCGTTATCCGGATTTACTGGGGGGAAAGGGAGCGTAGACGGCTTAGTAAGTCTGAAGTGAAAGCCCGGGGCTCAACCCCGGGACTGCTGTGGAAACGATGGAGCTAGAGTGTCGGAGGG
+
88ABCB==:1)8888;;;;;;78@@E,ECFGCCC@@CCCBCECCFE8E<<@@AE,@@CEF>>@>+@FEECCFECCF,B@9,?ECBF@FE?E<?F7FFA,CFFFGCFDDFGGFGGDFGGGG@FGGFGGG:FGGFGGFGGGGGG7FGGCFGG>EGGGCDD9>89BEE:EG9CFG*:+2=13=?CAFC8*:/<DGDEC8?GG=:CF3?3<>F>GGCFEG33CC4E=9*)<C)9C@6547AF?25:696.7:DBFF6(4<?CGBBF>>>>8??2*6.3=<??(42),44343?<>)564:B>669
@M02996:162:000000000-B87FG:1:1101:14359:2862 1:N:0:TAGCGCTC+CTCTCTAT
ACTACGGGTGGCTGCAGTAGGGAATATTGGACAATGGGGGAAACCCTGATCCAGCGACGCCGCGGGAGTGAAGAAATATTTCGGTATGTAAAGCTCTATCAGCAGGGAAGAAAATGACGGTACCTGACTAAGAAGCACCGGCTAAATACGTGCCAGCAGCCGCGGTAATACGTATGGGGCAAGCGTGATTCGGATTTACTGGGTGGAAAGGGAGCGTAGACGGCATGGCAAGTCTGAAGTGAAATGCGGGGGCTCAACCCCGGAAAGGCTTTGGAAACGGTCAAGCAAGAGGGTCGGAGAG
+
-88AC?=5>01=;8=;;=;<;8;CCC,@ECFFCCCCFFDDEDFFGDCED,CCFA;@@FCF@@@>+7CC8C?FFDE<,C<5,,BC8B+E,A<?AF?FGC,CFGEGDFDFFGGFGGAFGGGGCF@FGGGGDGFFGGGFGGGGGGDGGFCGGG9FGGG?8DD<D3@BF*CE@@FG*<,4C,75CD?);**:*+3BCB:*;CG6:FG);):FA5D=/8)9)3/9=CC75)A<,<=@:<)9>972.249-=?9GFFF((,5?6C<F379>2(4.(*(..9<=0(4(863<,(,32218((4@B3,-
@M02996:162:000000000-B87FG:1:1101:10221:2876 1:N:0:TAGCGCTC+CTCTCTAT
CCTACGGGGGGCAGCAGTAGGGAATATTGGTCAATGGGGGGAACCCTGAACCAGCCATGCCGCGTGAGGGAATAAGGCCCTACGGGTCGTAAACCTCTTTTACCGGGGGCTAACGGGCGTCGTGCGCGGCGCTGTGAAGGTACCCGGGGAATAAGCATCGGCTAACTCCGTGCCAGCAGCCGCGGTAATACGGAGGATGCGAGCGTTATCCGGATTTATTGGGTTTAAAGGGTGCGCAGGCGGGCTGGTAAGGCAGCGGTGAAAGGTCGGGGCTCAACCCCGGCAGGGCCGTTGAAACGGG
+
-88?AA85:5)88889:<:<98:CCC<,CDC5?=C@CFDDDDDFFGCFEFDBBD@>CFEFC<=<1<=CGD@F,<<CFFEG*<=BEGCFCCCEEGF6F?,ACCFFCEDDDC*:EFGGGGG:EG:CGGGGGGGG5E?FGGGGGGFGGEGGGGGFGGFCFCCC>C;EGG7FGC;CGCGF>C=C5<<5=9DG0CFGDEGGF*>FC9CBEC5B76FCDE5*2-*09C=9:)<:AFGF(84>047D;G;;>)8?7::F)(4:3CG0205>44,.77DFF()098(::DF9>>(43,4((--)*)-6:
@M02996:162:000000000-B87FG:1:1101:19320:2886 1:N:0:TAGCGCTC+CTCTCTAT
ACTACGGGTGGCTGCAGTGAGGAATATTGGTCAATGGACGGAAGTCTGAACCAGCCAAGTCGCGTGAAGGATGACGGCCCTACGGGTGGTAAACTTCTTTTGCAGGGGGATAAAAGCGCCCACGTGTGGGCGTCTGAAGGTACCCTGCGAATAAGCATCGGCTAACTCCGTGCCAGCAGCCGCGGTAATACGGAGGAGGCGAGCGTTATCCGGATGTAGTGGGTTTAAAGGGTGCGCAGGCGGACCTGTAAGGCAGAGGTGAAATATACCGGCTCAACGGGGAGACTGCAGTGGAAACGGG
+
-88?@:55=))=;886;==;;;;;;@6@@EC<@@<CCDE@CCC@C<CCCFC@<A6:@<E;,86@+8C@FC@@EC,BBFFG,AC?CE@+>@5?EEF9F9,CFGGGFGGGDF+=FGGGGGGGEGGFBFFGFFGG+@3DEGGGDFGFG?DFEGG>DFFFC37>87@BFG7DGC*=D*D?D9=:,106C:CD7CGGD>EED*:37DEBE3)<59>EC<7)2.*29:79*)<:AF>B??<E>>>D>G6845).*.-9)4(--*9,4@2>):)67:D>;(0<93(4:02134).(5(.(4<?FF(80
@M02996:162:000000000-B87FG:1:1101:14828:2898 1:N:0:TAGCGCTC+CTCTCTAT
GCTACGGGAGGCAGCAGTGGGGAATATTGCACAATGGGGGAAACCCTGATGCAGCGACGCCGCGGGAGTGAAGAAGTATTTCGGTATGTAAAGCTCTATCAGCAGGAAAGAAAATGACGGTACCTGACTAAGAAGCCCCGGCTAACTACGTGCCAGCAGCCGCGGTAATACGTAGGGGGCAAGCGTTATCCGGATTTACTGGGTGTAAAGGGAGCGTAGACGGTTAAGCAAGTCTGAAGTGAAATGCGGGGGCGCAACCCCGGAACGGCTTTGGAAACTGGTAAACTAGAGGGCAGGAGAG
+
-8AAC?=>510=88=6;==;;@@BCF<FFGGGCFECCFDDCEFGGGFEEFDFFEC@CFEFF@CC+>FCBECFFADF,CC,5@FC4EBF,E<EDFFGGA,CFGEGBECCFGGGGGFGGGGGDGEGGGGGFGGGGGGGGGGGGGEGGGCGGE@FGGGCFGFFG9:CF*?EFGGG??E7EED5>F>5=21C/CFGDB:*6:>@:FG8;19FFFGGFB>D/3178;C9:BEF<FFF:<<=AA?252694BB9C>>:-(,(7=D??57927(4.()(.49C6().21:<A5)6<43:?:?BF:3(-
@M02996:162:000000000-B87FG:1:1101:14811:2909 1:N:0:TAGCGCTC+CTCTCTAT
ACTACGGGAGGCAGCAGTGGGGAATATTGCACAATGGGGGAAACCCTGATGCAGCGACGCCGCGTGAGTGAAGAAGGATTTCGGTATGTAAAGCTCTATCAGCAGGAAAGAAAATGACGGTACCTGACTAAGAAGCCCCGGCTAACTACGTGCCAGCAGCCGCGGTAATACGGAGGGGGCAAGCGTTATCCGGAGTTACTGGGGGGAAAGGGAGCGTAGACGGTTAAGCAAGTCGGAAGTGAAATGCGGGGGCGCAACCCAGGAACGGCGCTGGAAACGGTGAAGCTACAGGCAAGGGAGG
+
68AAC:58)118=8=;;<=6;@@@<@,6CEF9<<@C@@CECCEEEG8EE,CAEE::@:BF+78>8>B=CCEAECEE,?,:,,B>+?BA,???<FEFEA,<EFEFDB=<EGGAFFEFGGGGBFG9FFG<CFBEFFC@EFGGGC+@E79ECEFDGGF?6D?FFCCEG*=?7,?E*:*4BCCECC:FE1/>*C7ECD**)::B:7C):).<>:CE/853)-)9BCE*:5CFDF6@))(7((02.2.*)977D,48(((--2*-(0,348(4),)-4,)39:(-,)(.),)))),((((,)((-,
@M02996:162:000000000-B87FG:1:1101:7331:3002 1:N:0:TAGCGCTC+CTCTCTAT
CCTACGGGCGGCAGCAGTGGGGGATATTGCACAATGGGGGAAACCCTGATGCAGCGACGCCGCGTGAGTGATGAAGTATTTCGGTATGTAAAGCTCTATCAGCAGGGAAGAAAATGACGGTACCTGACTAAGAAGCTCCGGCTAAATACGTGCCAGCAGCCGCGGTAATACGTATGGAGCAAGCGTTATCCGGATTTACTGGGTGTAAAGGGAGCGTAGACGGTGAAGCAAGTCTGAAGTGAAAGCCCGGGGCTCAACCCCGGAACTGCTTTGGAAACTGTTTGACTAGAGGGGCGGAGAG
+
8ACCCDF):1)8888;;<;;;888CFGGGGGGGGGGGGGGGGGGGGGGGGGGGFFGGGGGGGGGFFGEGGFGGGGGFGGFGGGGGEFGGGGGGGGGGGFGGGGGGGGGGGGGGGGGGGGGGGGGGGGGGGGGGGEFGGGGGGGGGGGFGGGFGGGGGGGGGGEGGGGGGGGGFFCFFGFFGGFFGGGGGGGGGFGGFGGFGGGFGGFFFFGG47BGGBGGFGGGFFFD)<FFAA)@BBFG5*59A<F?DFFE;>FF?GGBFFFF9>)8FAG9<::EF?ABAF9<DD<64.)(((40>62(-
@M02996:162:000000000-B87FG:1:1101:18677:3015 1:N:0:TAGCGCTC+CTCTCTAT
ACTACGGGTGGCAGCAGTGGGGGATATTGCACAATGGAGGAAACTCTGATGCAGCAACGCCGCGTGAGGGAAGAAGGTCTTCGGATTGTAAACCTCTGTTTTTGGTGACGAAACAAATGACGGTAGCCAAAGAGGAAGCCACGGCTAACTACGTGCCAGCAGCCGCGGTAATACGGAGGTGGCAAGCGTGGTCCGGATTTACTGGGTGTAAAGGGTGCGCAGGCGGGACGGCAAGTTGGATGTGAAATACCGGAGCTCAACGCCGGAACGGCATCCAAAACGGTAGTTCTTGAGTGGAGTG
+
-88?C?95800=;8=;;==;;@CB@E@CCFGFFCEDCEEEEFFFFF<CDCDFFECEFFEGC@@@8>FCFGDFEFFFFEGF,EFCCFCF?EDEEG?FGF5FF8=CC,AEFGGGGGGGGEFGGGGCGGGGGGGGGGGGGGGGCFGGGGGGGCFGGFCEGFFFGDFFGGGGCCGCFFG*CCC*:7;;<C9>>*:3<8EGFD**:F9A9F0=);FG>FFFGBGDEEDCGFEDB)7:>FF*)66>AF?FFFF4F>?B>>F>86CD?)4;;9>F@0DFB(9+9,9B:)4(-85)))).63)5833((
@M02996:162:000000000-B87FG:1:1101:7481:3025 1:N:0:TAGCGCTC+CTCTCTAT
CCTACGGGTGGCAGCAGTGGGGAATATTGCACAATGGGCGCAAGCCTGATGCAGCGATGCCGCGTGAGGGAAGAAGGTTTTCGGATTGTAAACCTCTGTCATCGGGGACGATAATGACTGTACCCGAGAAGGAAGCTCCGGCTAACTACGTGCCAGCAGCCGCGGTAATACGTAGGGAGCGAGCGTTATCCGGAATTACTGGGTGTAAAGGGAGTGTAGGCGGGACTGTAGGTCGGATGTGAAAAATCCGGGCTCACCCCCGGGACGCAGTGGGAACCGTGACGCGAGGGGTGAGGAGGGG
+
88CCC>A==0)=;=8;===;;88BFFGGGGGGGGGGGG<F6CFCGGGGGGGGGFFGG@FGGGGGCFGGDEFGGGEGGFGGGGGG@,FGGGGFDGGGGFCFGAFDGGEF:FB+@FGGGG9EFGGGGGGECGFGGFGG8>EFGGGGGGGGGGGGGGGGGGGGGGGGGCGGGGGGCFGGC8EGGDEEGGGGGGGGGDGGFF>FGFG5CD?FFFFE*0<DFDGGFGGD5)7C29**642>((.26;A*)))(2(3729())299>E913(7(.(1(4():),3((0(-(((-((((-,(.04,,7
@M02996:162:000000000-B87FG:1:1101:22062:3029 1:N:0:TAGCGCTC+CTCTCTAT
CCTACGGGGGGCTGCAGTCGAGGATCATGCGCAATGGGCGAAAGCCTGACAAAGCGACGCGGCGTGGAGGATGAAGGCCTTCGGGTTGTAAACTCCTGTCATAGGGGAACAGGCGAGGGGACCCAATACGTCCCTTAGTCGAGGGTACCCTAAGAGGAAGCGCCGGCTAACTCCGTGCCAGGAGCCGCGGTAATACAGAGGGCGGAAGCGGTGGTCGGAGTGACGGGGCGGAAAGGGCGCGGAGGCGGCGAGGCGGGCCAAGCGGGAAATCTCCGGGCGCAACCCGGAAAGTGAGGTTGAA
+
-8ABCB0585)88889:::84848:,,C,-8BC@?DCF?@FEE@FE8EFECF,8B:BFCF::@>*@C<FEE@CD<C@CDCD@FEG>FGBCEFE,3FFF,CC9@C:FDDE<F<F1<<CFGG588?@8CFGGFG8839<C<+/;?*2;@6<<+2*<C9>;C8;7*/?=C8CF?+:+2*12*0<*752*5CD=)/**3+*2*95*/8*9)5.7)/1)07341).*+:*8CD053)33,<?FB)-)-)-..2/,(89(4((*114F(-,66>)-;4)5>>5(-,-.3.499>F02).))(/..(.
@M02996:162:000000000-B87FG:1:1101:7481:3045 1:N:0:TAGCGCTC+CTCTCTAT
CCTACGGGTGGCAGCAGTGGGGAATATTGCACAATGGGCGCAAGCCTGATGCAGCGATGCCGCGTGAGGGAAGAAGGTTTTCGGATTGTAAACCTCTGTCATCGGGGACGATAATGACTGTACCCGAGAAGGAAGCTCCGGCTAACTACGTGCCAGCAGCCGCGGTAATACGTAGGGAGCGAGCGTTATCCGGAATTACTGGGTGTAAAGGGAGTGTAGGCGGGACTGTAAGTCAGATGTGAAATATACCGGCTCAACCCCGGGACTGCATTGGAAACTGTCAGGCTAGAGTGCAGGAGGG
+
8ACCCDF5>0)====;===;;8BFFGGGGGGGGGGGGGGFGGGGGGGGGGGGGFFEEFGGFFGG@FGGGGGGGFGGGGGGGGGGGGGGGGGGGGGGGGEGGGGGGGGGGGGGGGGGGGFGGGGGGGGGGGGGGGGGGGGGDGGGGGGGGGGGGGGGGGGGGGEGGGGGGGGGGGGGGFGGGGFFGGGGGGGGGECCFGGFGGGFGGFFFFGGFDFGGFGGFGGGGFCD<FGFA<AFFFFGDGBFA946C<:B>BFFFGG<<FBB(37?FAC)4?FF??4><=9<7724<<45ADFFF(3:>
@M02996:162:000000000-B87FG:1:1101:22055:3046 1:N:0:TAGCGCTC+CTCTCTAT
ACTACGGGGGGCTGCAGTCGAGGATCATTTGCAATGGGCGAAAGCCTGACAATGCGACGCGGCGTGGAGGATGAAGGCCTTCGGGTTGTAAACTCCTGTCATAGGGGAACAGGCGAGGGGACCCAATACGTCCCTTAGTTGAGTGTACCCTAAGAGGAAGCGACGGCTAACTCGGTGCCAGCAGCCGCGGGAATACAGAGGTCGCAAGCGGTGTTCGGATTTACTGGGCGGAAAGGGCGCGTAGGCGGCGAGGTGGGTCAAGGGTGAAATCTCCGGGCTCAACCCGGAAAGGGCGCTTGAA
+
-8A?CA>515)8888::::8887>4B<B5-CE<?CDFFFCFEECFFDEFGFF,?4>?FEF+=@>8@CEGGEFFFGGGGGGCFGGGFFF*@BECFGGGG<CG@FGGGEEGGGBF:FFGGGGGGGGGGGGGGGGGGF<FGC@FFG0CCGGFGFGGGGFFGGGF<C>EGG5EFG7C*?*;EF9CD;@FGGGGG):?)CFFG7:C9>>*C>EFD)/9857C>C75+2:CFGFFF3@;9?F<?D>71,8:=B;3>9>>(4(4*2429)4.4<>9>F658@D:2-43F??BFFFF(((-,41)--,.
@M02996:162:000000000-B87FG:1:1101:17434:3098 1:N:0:TAGCGCTC+CTCTCTAT
ACTACGGGTGGCAGCAGTGGGGAATATTGGGCAATGGGGGGAAGCCTGACCCAGCAAAGCAGCGTGGAGGAAGAAGGTCCTAGGAGCGGAAACCCCTGTCCGAAGGGAAGAGGAGAAGACTGCACCTAAGGAGGAAGCCCCGGCGAACGACGAGGCAGCAGCCGCGGCAGTACGAAGGGGGGGGGCGATGCCGGGGAGGCGAGCGCGAAAAGGGCGCGGAGGGGGCCCGGGGAGCGTGAGGGGAAAGTCCGGGCTGCAAGGAGGGGATGGCGCGGGAGACGGGCGGGCCGGGGGGCAGGAG
+
68AACA=8)10=;8=;;==,;88@;CC@EFCEC<FADF7B++8+B?8EE,BFEA:BB,A?,::>4B+BFDE8FDFGG3F,,,<=,,3@:+><3,85+@338*3@:FD:C<333@F:FGBFF:,3C,?,2@,3A:82,,2*131C<88CCE*:***::;D*:9:**:E*2*20?C/***7**)))8)7))**+*./*8)9)9):.:)8))5CGC))9),))5:5/:7*)-5C)4;(.43)*,94)(.))0)(04((4:+*.(),-3((()-0-((0*02,4(7(4(-2((-(--(4(.3-,,
@M02996:162:000000000-B87FG:1:1101:17477:3102 1:N:0:TAGCGCTC+CTCTCTAT
ACTACGGGGGGCTGCAGTGCGGAATGATTCGCCAATGCGCGAAAGCGTGACGGTGCGACGCCGCGGGAGGGAGAAGGCCTTCGGGTTGTAAACCTCTGTCAGAGATCAGAAAACCACAATGGTTAATAGCTGTTGTGTTGAGCAGTCTCAAAGGAAGCACAGGCTAATCGCGTGCCAGCAGCCGCGGGAATACGAGATGTGCGAGCGTGGTTCGGAAGCACGGGGCAAAAAGGGTGCGGAGGCGGTATGACAAGGCGGACGGGAAATCCCGCGGCGGAACAGGGGAACGGGGGCGGAAACG
+
-88?C@=915188889::::+7879B<<9<FCC=:,::>8>B@EEFC+8B-8:8=8=B8@6@5+5*@CFD@<C<BEFFGC,<FCEF<F*<<BAFAFGF<FGGGGG,22<FFGGGGGGGG+<F9+<FGGGG@GE9C;;;*;E<CEGFG9C@GGGGGCE;<8C7;;0<A+A8CC>CC*<C=?C<7;8DD)9C9ECFGEB*:1::EBC3B))0*/28@DG(7>F5:C:>E*4@FEFF0<8;)1-98E;08(>BA?9?(,7E7>>)-(9:-4<2*-4932)--(4)(-44::,3(3(((()(-((
@M02996:162:000000000-B87FG:1:1101:12246:3112 1:N:0:TAGCGCTC+CTCTCTAT
ACTACGGGGGGCAGCAGCTAAGAATATTCCGCAATGGACGAAAGTCTGACGGAGCGACGCCGCGTGGATGATGAAGGTCGGAAGATTGTAAAATCCTTTTATAACTGAGGAATAAGCAGTGTGAGAGAAACGCATTGTGGTGACTGTAGGTTATGAATAAGCAACGGCTAATTACGTGCCAGCAGCCGCGGTAACACGTAAGTTGCGAGCGTTGTTCGGAAGGATTGGGCGGAAAGGGCATGTAGGCGGTTGTGCAAGCTGGATGTGAAAGGCAGGAGCTGAACTCCGGGACGGCGTTGAG
+
-88AC?8=85)88889::::9::?9C?<FGGECC:?CFF>@CCCFA,ABFCCBC=>@FCF:>@>+>FE<>BDCACCF@FGCEGED;>FF<BCC;FGE@,?F,DDF<=<CFGF7FFGFGG7C3CFGGGGGGGGGG@CCFFGGCFF<BAEGG<?C:<@>9>CC:FGFEGGCEG7:CF:2:C*<785CFCGGGG:=BCGFD9?CG+/<:>EDBG/*007*-7>B**9<6>CBFC)4;>FBF@C:G4@<??4C(()---:AGC:)7:453>F=<F?(:DC.2(((15?)6)-72;90779)---,
@M02996:162:000000000-B87FG:1:1101:11677:3143 1:N:0:TAGCGCTC+CTCTCTAT
GCTACGGGTGGCTGCAGTGAGGAATATTGGTCAATGGGCGAGAGCCTGAACCAGCCATGTCGCGTGGAGGAATAAGGATCTATGGTTCGTAAACTCCTTTTGCGGGGGGATAAAGTGCGGGACGCGTCCCGTATTGCAGGTACCCCGCGAATAAGCATCGGCTAACTCCGTGCCAGCAGCCGCGGTAATACGGAGGATGCGAGCGTTATCCGGATTGATTGGGTTTAAAGGGTGCGTAGGCGGCCCCGTAAGTCGGCGGTGAAATTTCCGGGCTCAACCCGGGCACTGCCGGCGAAACGGG
+
-88ACB=5=00==8=;;==;;;;@6C9CEDFC<@EDFFFCCECEFFCEEFF@EECCCDC<CCC@8@FEGDDG<@EEFF,F,A?EDCFGCCEDFGFGGE9EFGGGDFDDDF1:CGGFGGGGGGGGGGGGGGGGG>EGGGGGFEGGGGGGGGGEGGFF@<C>C58CGG:FFE*ADGGGGGFF598:D9DG7EGGDFGGF4CFC>C>810>)9CEC5./*.2*9@D9/)<?<FFB::6E08>9<G9847D0/4?@.6?>BGG19FFF)))698DF0-)<=13:4@(-32(.519144(289(8?
@M02996:162:000000000-B87FG:1:1101:16374:3150 1:N:0:TAGCGCTC+CTCTCTAT
CCTACGGGGGGCAGCGGGAAGGGAGCTTGCTAACTGTGCCGGCGACAGGCGCACGGGTGCGGAACGCGTAGCGAATCTGCCCGGTACTCGGGGATAGCCTTGCGAAAGGAAGATTAATACCCGATGTGGGTACATTGCCGCATGACGATGTAACCAAAGAGGTAACGGTAACGGAAGACGAGGCGTCGGAGTAGGTAGTAGGCGGGGTAACGGCCCACCGAGCCATCGATCAGTAGGGGTGCGGAGAGGAAGGTCCCCCACATGGGAACGGAGACAAGGGCCAAACTCCTACGGGAGGCAG
+
-886@5581)08888784888++9B@,,9DEAD<,,<<E,>@+>EF3><B@CE7=@C8<@>+<:*8@>1:>BCC:*8,@F,<<<<CC?,=1:@=*2?:,?<FGFGGCE*;C:;3+<C+CEFDEGD>C+<*2CEGC+CFCEGGCEGGEE*;8CF?F9C870**<@+<CGGEE6CCE*::0:=177C9<79:)*01<+9F7@DGCDEGF:@:CGD@DDC?5)78>DC/+73)27<-./5?B1(/()4>545835:(.5:CDFF>))3:7>)(1:9>F6).4((748:1)).),.,:6?D;(4(
@M02996:162:000000000-B87FG:1:1101:18970:3198 1:N:0:TAGCGCTC+CTCTCTAT
CCTACGGGAGGCTGCAGTCGAGGATCATGGGCAATGGGCGAAAGCCTGACAAGGCGACGCGGCGTGGAGGATGAAGGCCTTCGGGTTGTAAACTCCTGTCATAGGGGAACAGGCGATCCGACCTAATACGTCGGTGAGTTGAGTGTACCCTAAGAGGAAGGGGCGGCTAACTCGGTGCCAGCAGCCGCGGTAATACAGAGGCCAAGAGCGGTGTTCGGAGTTACTGGGAGAAAAGGGCGCGTAGGCGGGCTGGCGTGGCAAGGGGGAAATCGCCGGGGCCAACCCGGAAAGAGCGCTTGAA
+
-8A?CA18)1)==;=;;=6888:@6C6<6-CCD@ECCCFEEEDEFF,EDFCF,9:@@CCG+68>4@>CFD@<EDCFDFG=,EFDE<=F+A?C<EFGDF,BFBFGFFECEDFCFFFE:D:FGGC@FGGGGG9FEE+@FG;7@EF,7EDEGFEGCFGC>@92**4=FGE*=:F+CCE1CC6A6/<>87DDCE1?C*CCFFG67*:<8>@>).)110)2>>D).*+:+9ED(0*04::<8(793)3089>>7(-)4(4,4*1:3:2?999?@2:(3:BCB((--><0,49>441(.460)(,..
@M02996:162:000000000-B87FG:1:1101:7650:3204 1:N:0:TAGCGCTC+CTCTCTAT
CCTACGGGTGGCAGCAGTGAGGAATATTGGTCAATGGGCGAGAGCCTGAACCAGCCATGTCGCGTGGAGGAATAAGGATCTATGGTTCGTAAACTCCTTTTGCGGGGGGATAAAGTGCGGACGCGTCCCGTATTGCAGGTACCCCGCGAATAAGCATCGGCTAACTCCGTGCCAGCAGCCGCGGTAATACGGAGGATGCGAGCGTTATCCGGATTTATTGGGTTTAAAGGGTGCGTAGGCGGCCCCTTAAGTCGGCGGTGAAATTTCCGGGCTCAACCCGGTCACTGCCGTCGAAACTGGG
+
88BCCDF5=0)=;==;===;;;;CFFGGGGGGGGGGGGGGGGFGGGGGGGGGGECDFGGGGGGECFEFGGFGGGGGGF9FGDGGGGGGFGFFGGGGGGFFGGGGGGGGGG7EGFFGGGGGGGGGGGGGGGGGGGGGGGGGGGGGGGGGGGGGGGGG7CDEGGGGGGGGGFGGGGGFGGGGGGFFEGGFGGGCE@EEFFGDDCDBEGFFFFGG9>>=>>GGFGGCGFGGFFGFBB778>E449207>):GFFFFFFFBE/42FB9A>DFFFC9>:?DFFBF>7>(2):?B944;0??@FDFF
@M02996:162:000000000-B87FG:1:1101:13348:3216 1:N:0:TAGCGCTC+CTCTCTAT
ACTACGGGCGGCAGCAGTGAGGAATATTGGTCAATGGACGCAAGTCTGAACCAGCCATGCCGCGTGCAGGAAGAAGGCCCGATGGGTCGTAAACTGCGTTTGTGGTGGAGCAATAAGTCGTACGTGTACGACGATGAGAGTACACCACGAATAAGCATCGGCTAACTCCGTGCCAGCAGCCGCGGTAATACGGAGGATGCAAGCGTTATCCGGATGTATTGGGTTTAAAGGGTGCGTAGGCTGGGGTCCAAGTCAGGGGTGAAAGCCCGGCGCGGAACGCCGGAACGGCCTTGGAGACGGG
+
-8ABC>51)1)8888;;<;;;;;@;E,<C@C@@<@CCCC@8@C@:<,C@C6:CA:9@6CFE@@>6>B=FFDG,C=EDEBF7F+?CGBEC>?AEGFFF++4:CAAC,A:CGFFG,AFG,CFFGGGFFFGGGGEEF+@FGGGFAFG3@DFEEG8EGC@C57:83*BEG,<CC*:C5FC;C=047.8=2>D7A7C=AEED*>>FGG>C9.7)0::7>7)*.**9:=/2)<><?DE.8?D2:5>7*.)-8)4*8<@-6<<BGG,7FBFF323>>3461)27(309DFF94(44(().550?6??>
@M02996:162:000000000-B87FG:1:1101:7926:3223 1:N:0:TAGCGCTC+CTCTCTAT
CCTACGGGTGGCTGCAGTAGGGAATATTGGTCAATGGGGGGAACCCTGAACCAGCCATGCCGCGTGAGGGAATAAGGCCCTACGGGTCGTAAACCTCTTTTACCGGGGGCTAACGGGCGTCGTGCGCGGCGCTGTGAAGGTACCCGGGGAATAAGCATCGGCTAACTCCGTGCCAGCAGCCGCGGTAATACGGAGGATGCGAGCGTTATCCGGATTTATTGGGTTTAAAGGGTGCGCAGGCGGGCTGGTAAGTCAGCGGTGAAATGTCGGGGCTCAACCCCGGCAGTGCCGTTGATACTGG
+
8ACCCEDA=0)====;====;8CEFGCGGGGGGGGGGGGGGGGGGGGGGGGGGFEFFGGGGFGEFFGGGGEGDGGGGGFGGFFGGGFGGGGGGGGGGGGGGGGGGGGGGGGGGGGGGGGFGGEFDGGGGGGGCGEFGGGGGGGGGGGGGGGGGGGGGGGGGGGGGGGGGGGGGGGGGGGGGGFEGGGGGGGGGFGGFGFFGDGEGGFFFFGGGFFGFDGGFGGGGFGGFFGFFFFFFFFC9D>>B5>:7<)96<BFFGD(4F>F)6:9@9D>0(0A??:?8EB9>B0:A)-,,4:)84)6)
@M02996:162:000000000-B87FG:1:1101:24002:3229 1:N:0:TAGCGCTC+CTCTCTAT
CCTACGGTGGGCTGCAGCTAAGAATATTCCGCAATGGACGAAAGTCTGACGGAGCGACGCCGCGTGGATGATGAAGGTCGGAAGATTGTAAAATCCTTTTATAACTGAGGAATAAGTACGGTGAGAGAAACGCCGTATGGTGACGGTAGGTTATGAATAAGCAACGGCTAATTACGTGCCAGCAGCCGCGGTAACACGTAAGTTGCGAGCGGTGTTCGGAAGTATTGGGCGTAAAGGGCATGTAGGCGGTTTTGCAAGCTTGGGGTGAAAGACCGGAGCTCAACTCCGGAATTGCGTTGAG
+
8ACCC>5)58)==88;====<==CEFGGGGGGGGGGGGGGGGGGGGGGGGGDBC@@@CBFEB@>+8BFGGF9EFAEF=FCEFGEF,FGGGGGGGGGGGGGGGGGGGGGGGFFGGFFGGGGGGGGGGGGGGGGGGGGE>DDGFE,+85DCF,,@:@DAEFGFGFFGECEGGGGGGFGGGGGGGFA@F<DGGGGGD?EFC2;CC4+>;>EFED*950>CBGGE8CFGFGC?FDDF?:FFFFG?GFFAFFFGB>D?BBDFG33>F024(9:=2*.,.7:539:7F??<>>:9:30:D23<6>:4
@M02996:162:000000000-B87FG:1:1101:7570:3237 1:N:0:TAGCGCTC+CTCTCTAT
CCTACGGGTGGCTGCAGTAGGGAATATTGCACAATGGGGGAAACCCTGATGCAGCAACGCCACGTGTGGGAAGAAGCATTTCGGTGTGTAAACCACTGTCGTGAGGGAATAATGCTTAATTTCGGTTAAGTTGAATGTACCTCGAAAGGAAGCACCGGCAAACTTCGTGCCAGCAGCCGCGGTAATACGAGGGGTGCAAGCGTTGTTCGGAATCACTGGGCGTAAAGGGAGCGCAGGCGGAGAGGCAAGCAGTCTGTACAATACCGGGGCCCAACCCCGGACCTGCAGACTGGACTGTTGG
+
88BCCDF=:))==8=;=;==;8;CFFFGGGGGGGGGFGGGEDGFFGGGGGGGGFCFFGGFFCGFCF9CFEFGGFFGFGECGGGGBFFGBEFGFGGGGFCFFAFGFFGBDFFFFGGG9FFGCGGGG4BFFGGFEGGDFFGFFAFGGFGGGGGGGGGCCEGEEGGDCEEFGEDCFGCGGCEGGG:9=EGFFGGGEE5EAGFFDG:>GDF6>DDE5*;CFCGG:F*9E>GGB4C7>69EF>>DFGB)4.>(9:8F6>):<9*6:690,866B>)(--7;51;9650(.0,.63)5:7(,<>2-(
@M02996:162:000000000-B87FG:1:1101:7934:3239 1:N:0:TAGCGCTC+CTCTCTAT
CCTACGGGTGGCTGCAGTAGGGAATATTGGTCAATGGGGGGAACCCTGAACCAGCCATGCCGCGTGAGGGAATAAGGCCCTACGGGTCGTAAACCTCTTTTACCGGGGGCTAACGGGCGTCGTGCGCGGCGCTGTGAAGGTACCCGGGGAATAAGCATCGGCTAACTCCGTGCCAGCAGCCGCGGTAATACGGAGGATGCGAGCGTTATCCGGATTTATTGGGTTTAAAGGGTGCGCAGGCGGGCTGGTAAGTACGCGGTGAAATGTCGGGGCTCAACCCCGGCCGTGCCGTGGATCCGTG
+
88CCCEF>>)0====;====;8;;EFFGGGGGGGGGGGGGGGGGGGGGGGGGGGFGGGGGGFGFFGGGGGGG?EGGGGGGGGGGGGF7CFFFGGGFGCGGGFGGGFGGGGGFGGGGGGGGG7<FGGGGGGGG=EGGGGGFFGGGGGGDEEEGGGGGGDCGGGGGGGFGGGGGGGGGGGGGGDBDGGGDGFGGGFGC@*9FD<>DGGF>FFCEGFDG46D09CGDG>GG)=FFFF?FB>D/4>>81<D?CBFF4)),3C)-45<B29.6:99(4-7CF2:<6B>;(((48038(,-)/(((-
@M02996:162:000000000-B87FG:1:1101:23990:3242 1:N:0:TAGCGCTC+CTCTCTAT
CCTACGGTGCGCTGCAGCTAAGAATATTCCGCAATGGACGAAAGTCTGACGGAGCGACGCCGCGTGGATGATGAAGGTCGGAAGATTGTAAAATCCTTTTATAACTGAGGAATAAGTACGGTGAGAGAAACGCCGGATGGTGACGGTAGGTGATGAATAAGCAACGGCTAATTACGTGCCAGCAGCCGCGGTAACACGGAAGTTGCGAGCGGTGGTCGGAAGGATTGGGCGTAAAGGGCATGTAGGCGGTTTTGCAAGCGTGGGGTGAAAGACCGGAGCGCCACTCCGGAATTGCGTTGAG
+
88@A=A5):))===8;;===<;;;CFGGGGGGGGGGGGGFEG@FGGGGEFECBC+B@CCFEBFB8>@:,CEBECEFFEEEGGGEF,CEGGGGGGGGGGGGGG<FCGGGGGCFGGGGGGG7FF?FGGFGGGGGGGG+@@EFBBEF7>@BBF@,@@DDF,BFGFFGGEGG*>FGFGG5FGGGGFFFEFFCGGGG58<CFG))990+>FEFEB7*9))92->CB***<@FC<FDF>FFF>05C:9A?A669C>BE61<6AC328>>01193?>*,4.<852-((),4:?2((-7??2),80(4(
@M02996:162:000000000-B87FG:1:1101:16800:3255 1:N:0:TAGCGCTC+CTCTCTAT
ACTACGGGTGGCAGCAGTGAGGAATATTGGACAATGGGCGGAAGACTGATCCAGCCATGCCGCGTGAAGGAAGAAGGTCCTATGGATTGTAAACTTCTTTTGTACGGGAGCAATAAGGCGTATGCATACGCCGATGAGAGTACCGTACGAATAAGCATCGGCTAACTCCGTGCCAGCAGCCGCGGTAATACGGAGGATGCGAGCGTTATCCGGAGTGATTGGGTGTAAAGGGTGCGTAGGCGGAATGCCAAGTCAGCGGTGAAACGCACGCGCTGAACGCGGGACCTGCCGTGGAAACGGG
+
688?CA=5:)1=;8=;;<=;;;;@;C,CEDFFDACDC;C@@CCEFE,CDCC@CA::CCCFCBF@6>CDGFCDFEFFFBFGF<,CDFC<EF5CFFABF9<EEGFF,FDDEGF=F5EFGGGGFC+AEFGGGGGGCG8CFFFFEGFFEGGEEGG8DGFAD9+>89*@FC,,A:3@?8D<DF>=19:5=9CC7CGGD>EGB7DF7CEF=).8.+;E7<)/*-**9@=**)3:<F>B146E107>2DB59)94<?:7).5<):5(3@<<>44>5;769(0:/(.(3.39(4,.403(--3)=?0:<
@M02996:162:000000000-B87FG:1:1101:22859:3256 1:N:0:TAGCGCTC+CTCTCTAT
ACTACGGGTGGCAGCAGTGAGGAATATTGCACAATGGGGGAAACCCTGATGCAGCAACGCCGCGTGAGCGATGAAGGTCTTCGGATCGTAAAGCTCTGTCCTTAGGGACGAAACCATGACGGTACCTAAGGAGGAAGCCCCGGCTAACTACGTGCCAGCAGCCGCGGTAATACGTAGGGGGCAAGCGTTATCCGGAATGATTGGGCGGAAAGAGTACGTAGGGGGTGGAGTAAGCGAGAGGGGAAAGCCCGGGGCTTAACTCCGGCGAGCCTGTGGAACGGCTAGACTTGAGGGCAGGAGG
+
88A?C?95>01=;8=;;==;;;;CCE@EDFGFCCEDDFGDEEFGGECEE@D9EF@EFFEE:@@B7>CEFEEEEFFFFFGD9<FDC=FF<ED@CFFFGG<FF,@EBFFEFFGCGFFGDGGGGG?FCDFDFGGGGGGGGGGFGCEG+@FG9DGG,@8@BFFG:DGGCEG;EC;EGF,0B==DD:8:EFG19:5>E>EEE*0;++<>=DE)8;CGFFFFG?0>>E*9E573:F<FAFFFBFDGF34>6<@072;BBFF04C>4)9,839>>F>D0(.)2*..(48,(.,6))..4(3(4D>,6:
@M02996:162:000000000-B87FG:1:1101:15307:3259 1:N:0:TAGCGCTC+CTCTCTAT
ACTACGGGAGGCAGCAGTGAGGAATATTGGTCAATGGGCGGAAGCCTGAACCAGCCAAGTCGCGTGAAGGATGAAGGTATGATGTATTGTAAACTTCTTTAGACGTAGAGAAATAAGGGGATCGTGATCCCTGATGCTAGTATACGGAGAATAAGGATCGGCTAACTCCGTGCCAGCAGCCGCGGTAATACGGAGGATCCGAGCGTTATCCGGATTTAGTGGGTTTAAAGGGTGCGCAGGCGGCTGTGTAAGTCAGTGGTTAAATCGGGGAGCGTAAGTCCAGCCCGCCAGGGAAAAGGGG
+
-88=A?==5:1=88=;;=;;;;;C;@,6CCCCD<C@CDC@CCCCFE8CAECCDA:6@FE:,88@+8B=FFEDEACEFA?,,95C5CF,CC?CDFC<F,,CFFGGC9=?CGGDG9FFGGGGG?FFGGG,FFFFDF9EF=EGFG9FGG+BEGG9EGFCF@6>C=6CGFDEGC@CC8ECFEEEE>:9C;DG7FFGDDGGF4?FCDEBE95A):@CC>)2*1+3;BC9*0C:4AFE:?(899>DFG68()0(26<=-65:)3C6(1<<54<0:999B()27(-.)0).436(34((--(,)(,,(
@M02996:162:000000000-B87FG:1:1101:22761:3268 1:N:0:TAGCGCTC+CTCTCTAT
ACTACGGGTGGCTGCAGTGAGGAATATTGGTCAATGGAGGAAACTCTGAACCAGCCAAGTCGCGTGAAGGACGACGGCCCTATGGGTTGTAAACTTCTTTTGTAGATGGATAAACGACATTACGTGTAATGTTTTGAAGGTAATCTACGAATAAGCATCGGCTAACTCCGTGCCAGCAGCCGCGGTAATACGGAGGATGCGAGCGTTATCCGGATGTATTGGGTTTAAAGGGTGCGCAGGCGGGCGATTAAGTCAGCGGTGAAATCTCGGAGCTCAACTCGGAAACTGCCGTTGAGACGGG
+
88AACA85=00==8=;;===;;C@CE9FCFEC<@EADEFEEFFGGC9EEGECEE6CCFFF<@@@7@FFGFFFECFCFGGG?EEEFGE:@F??DGFDGC9FGFFGBF,@BF9BFGGGGGG?EGGG=FGFG,@C,,@@EGGGGGGECGGGGGGGGFGGEFFCEG6EFGFGGGFFGFGFEEFFC;@?DDDGCGGGGFGGFCGFGDDE=:;A8AGGGFE<FEC+;CF8:0CCAFFE:?FFFF@D>G9>;F>0*4AB62<BFGG8>FBF<9<BF?>BF3)39(-5(8>:034648>(-42(78324
@M02996:162:000000000-B87FG:1:1101:22743:3271 1:N:0:TAGCGCTC+CTCTCTAT
ACTACGGGTGGCTGCAGTGAGGAATATTGGTCAATGGAGGAAACTCTGAACCAGCCAAGTCGCGTGAAGGACGACGGCCCTATGGGTTGTAAACTTCTTTTGTAGAGGGATAAACGACATTACGTGTAATGTTTTGAAGGTAATCTACGAATAAGCATCGGCTAACTCCGTGCCAGCAGCCGCGGTAATACGGAGGATGCGAGCGTTATCCGGATGTATTGGGTTTAAAGGGTGCGCAGGCGGGCGATTAAGGCAGCGGTGAAATCTCGGAGCTCAACGCTGAAACGGCCGTTGATACGGG
+
-88?CA=5>))==88;;==;;;CCCE<<EDE@D<@CCCDCCECFEF9EDGCFFFEFEFD,;@@@6@FFGGCFECBCFFGG,A=EFFC=>@@C<FE9F,,CFF,EBF,=CG,=FFGGGGG+?FDGAF8FG9@A,CEEGGFGDGG<FFGGGGG@GGFGFADCC>>CFGFCFBDFDFGGFGFFGDF>DDGG7BDGDFGGE6CADGGBED)85+@ED:>)*9+:ABC2207:>FC>8??E37>90>901@8(*4:B)832(:7-9F>A2<64>?7;9(9914(4(7072-(44(7((4429>(14
@M02996:162:000000000-B87FG:1:1101:10378:3309 1:N:0:TAGCGCTC+CTCTCTAT
ACTACGGGTGGCAGCAGTGGGGGATATTGCGCAATGGGGGAAACCCTGACGCAGCAACGCCGCGTGCAGGAAGACGGCCTTCGGGTTGTAAACTGTTGTCGCAAGGGAAGAAACAAATGACGGTACCTTGTGAGAAAGCCACGGCTAACTACGTGCCAGCAGCCGCGGTAATACGTAGGGGGCAAGCGTGGTCCGGATTTACTGGGTGTAAAGGGCGCGTAGGCGGGCGTGCAAGGCAGATGGGAAATGCCGGAGCTTAACGCCGGGGCGGCATGGGAAACGGGAAGGCTTGAGTAGCGGG
+
888?@?55>00=;8=;;=;;;7:@8E,CEFFFCCBCCDDDDDDFFC,CAECCCC@DCECF>>@>8>B@FFEGG=4?CFGB,9DCD,8@8?<B?<A7,C,CFFFG=FDCEFGCGFGGG9FGGGG:FFG,,E@F=FFGGGGGGGGGGCEGG,DDE>>8DFC:>>>;FCEG58C+CCF+>7C*758>8>>D9*92<9>EF5**:?+98C)<)7?F>FB3C19)8:59CBE9(5/7?6>)4?773F0>8FF):<3>;(41(+:<>)407>(10496245@5,5:?>?(49FF:((415-6/.490
@M02996:162:000000000-B87FG:1:1101:11144:3316 1:N:0:TAGCGCTC+CTCTCTAT
CCTACGGGTGGCAGCAGTGGGGGATATTGCACAATGGAGGAAACTCTGATGCAGCAACGCCGCGTGAGGGAAGAAGGTTTTCGGATTGTAAACCTCTGTTTTTAGTGAAGAAACAAATGACGGTAGCTAAAGAGGAAGCCACGGCTAACTACGTGCCAGCAGCCGCGGTAATACGGAGGGGGCAAGCGTGGTCCGGATTTACTGGGGGGAAAGGGTGCGCAGGCGGGACGGCAAGTTGGATGGGAAATACCGGGGCTCAACCCCGGAACGGCATCCAAAACGGGAGTTCTGGAGTGGAGGG
+
-8AACA95=0)=;8=;;<;;;7:@6C,6@CFCA<<CCDDDCFCFA9<ED9C9@ECCDECFC@6@+>B=FDDFGCEEF4,:,,@C@BBF,A?B?FEFGF5:94?AE5AAAFGFGEFGG,EFFGG+AFF,CFFGFGGGFGGGG8CGGDEGGDEFG7>@@FC<:?DBFEGG=@E,=,=*B;=*75)5/>9C:*C3>)CEF73*2;+;?D)>3>DE<@B*92<)>?CCEB:)2)1749?1)6965FBFFF:2C<?7;BB60*><75:<7>BF>(>04(0+/..4:38(,7,,6)-..4(.7<?,(
@M02996:162:000000000-B87FG:1:1101:19748:3319 1:N:0:TAGCGCTC+CTCTCTAT
CCTACGGGAGGCTGCAGTCGAGGATCATGGGCAATGGGCGAAAGCCTGACAAGGCGACGCGGCGTGGAGGATGAAGGCCTTCGGGTTGTAAACTCCTGTCATAGGGGAACAGGCGGACTTACCTAATACGTAAGCGAGTTGAGTGTACCCTAAGAGGAAGGGGCGGCTAACTCGGTGCCAGCAGCCGCGGGAAGACAGAGGCCAAGAGCGTGGTTCGGATTGACTGGGCGGAAAGGGCGCGGAGGCGGTCGGGCGTGGCAAGGGTGAAAGCTCCGGGCCCAACCCGGAAAGGGCGCGTGAA
+
-88=@@=A5:1==;=;;==8886@;,6<,-CCCCFCEDFEEGDEFE8EEFFG,=:@@@CB+7@>8>@BFDEEECEFFFGF,EFED=BF+E?EB?FGGG,AF<FGFFDDCADCAAFGGG@,CFG,=DEGGGDF;<4BEG>@EGG,@@FGGGEGGFC:>DG2*/==F==8ECE=>*;/;C6+697@C5CDDE)?E)209FGFFD*787)855/*10)*96C9)*2:+6:7<D3534:58?B77)-82<B>13,)42;(-:1:>F6?244<F)9)488>5(--10(419>9>0,(,2210434-
@M02996:162:000000000-B87FG:1:1101:11160:3324 1:N:0:TAGCGCTC+CTCTCTAT
ACTACGGGTGGCAGCAGTGGGGGATATTGCACAATGGAGGAAACTCTGATGCAGCAACGCCGCGTGAGGGAAGAAGGTTTTCGGATTGTAAACCTCTGTTTTTAGTGAAGAAACAAATGACGGTAGCTAAAGAGGAAGCCACGGCTAACTACGTGCCAGCAGCCGCGGTAATACGTAGGTGGCAAGCGTGGTCCGGATTTACTGGGTGTAAAGGGGGCGCAGGCGGGACGGCAAGTTGGATGTGAAATACCGGGGCTCAACCCCGGAACGGCATCAAGAACGGAAGTGCGTGAGAGGAGGA
+
-86ACB9):)0,;8=;;<=;;@C@,C,CEFF9@<,CAADCCCDFFCCED9C<AACC@FEF:@@@+8BCFDCFEAAEF:C9,,C=@,BF5@@BAEEGGF9CE4BED9AECFEFEGFGGAEFGGG7FGG,CDFFFFFGGGGGGGCGGGGEG;EDEFB4@FDDF:DFGGGG5BC,=?F2?>C,49@69C*:2*:=,AEGF***:C+@C>AA);7<DFE)C09>BC=CEB=/4.759BF*).6937.@AFF2C)47(492,/C705:1666>:(996,6+0)5::5:(4;824(-41<).723((
@M02996:162:000000000-B87FG:1:1101:21318:3344 1:N:0:TAGCGCTC+CTCTCTAT
ACTACGGGTGGCTGCAGTGAGGAATATTGGTCAATGGAGGAAACTCGGAACCAGCCAAGTCGCGTGAAGGACGACGGCCCGATGGGGGGTAAACTGCTGTTGTAGAGGGATAAACGACAGTACGTGTAAGGTTTTGAAGGTAAGCTACGAATAAGCATAGGCGAACTCCGTGCCAGCAGCCGCGGTAATACGGAGGATGCGAGCGTGATCCGGATGGATGGGGTTGAAAGGGTGCGCAGGCGGGCGAGTAAGTCAGCGGCGAAAACGCGGAGCTCAACGCGGAAACTGCCGTGGACACGGG
+
--,8=995>)1;;886;;=;;;;<,6,,;<;,6C,@ACEC@E@C<,,8CE@,6A6,6CA;,8@@+8B<FF@B@@+>C68C+:+8B<++5*<:BD,,:,,@AD8F<@,:@C,3?F,CFFE*?FAF,<<FF,?,+7*4CFGFCEE,2?<EGGGBFGC>9++789*:8:*<C/2:9>9C/6=C*757=71>CFFGDDGGE*7)17C3:1)8)*0:<B7)*.2*7851*)3*677>8<1>>>EC;D1.,08(),69.)644C<(-<22(.(-.4143()20,-((0432()...--(-,(/(-29
@M02996:162:000000000-B87FG:1:1101:12259:3349 1:N:0:TAGCGCTC+CTCTCTAT
ACTACGGGTGGCAGCAGTGGGGAGTATTGCACAATGGGCGAAAGCCTGATGCAGCAACGCCGCGTGAGTGAAGAAGTATTTCGGTATGTAAAGCTCTAGCGATGGGGAAGAAGATGAAGGTACCCAAGTAAGAAGCCCCGGCTAACTACGTGCCAGCAGCCGCGGTAATACGTAGGGGGCAAGCGTTATCCGGATTTACGGGGTGTAAAGGGAGCGTAGACGGAATAGCAAGGTTGAAGTGAAATACCTGGGCTGAACCCAGGAATGGCTGTGAAAACTGTGAATCAAGAGTACTGGAGGG
+
88AACB95:));;8=;;==;;@@78;,6CEFDAAEDDFCCEEEEGCAC@CECDECEDFEF7@7>+>BB<E?FECDE,C<C,AFC4BCF,A?<?FAFFA,CFFBFCFC?@+A=EF4EFFEGGGGGGGGGFGGGGGGGGGEFEC>FGGGGGGDG8CCCDGD@B9@EG*CE7DGFC>EEEDD/:<>8C1/>*AFEDE***;C)9CG):1=FF7:E5BEG3:<D@EDGC:9><FDF(.-8>BF25>>F2@FF*8?F<1(48CFFFFFFF:3:5(*(.6@C87)6-*6A)5)547B499).::<?>
@M02996:162:000000000-B87FG:1:1101:20852:3351 1:N:0:TAGCGCTC+CTCTCTAT
CCTACGGGAGGCAGCAGTGGGGGATATTGCACAATGGGGGAAACCCTGATGCAGCGACGCCGCGTGAGCGAAGAAGTATTTCGGTATGGAAAGCTCTATCAGCAGGGAAGAAAACAATGACGGTACCTGACTAAGAAGCCCCGGCTAACTACGTGCCAGCAGCCGCGGTAATACGGAGGGGGCAAGCGTTAGCCGGATTTACTGGGGGTAAAGGGAGCGTAGACGGCGGGGCAAGTCTGAAGGGAAAGCCCGGGGCGCAACCCCGGGACAGCGAGGGAAACAGGCATGCTAGAGGGAAGGG
+
-88AC@9>)10=88=;;<=;;7:@,C,<CFGDAAC@CDDDEDDFFE?EDCD@DEC@@CCF7>8>+8BCFB>CECCF,C<@,@BC8BAF,?=AAFCFG<,:FFFGDFDDEGGCGGGGG9FGGGG7FFF,CFG9@CEFFGGCFECFFC@EF,EBE@>@>F91?9D,>CGG*:C,=>C*;:=C=C5>8DFD7*9*39>EF31/0:0989)8)77ECFFCD09)01/2=B57(7<7><?*.-026C(>?:>42(3;9BF>(*9>9)(4969>5(92((.:7,487)4((..4,)-.,8(4),-2(
@M02996:162:000000000-B87FG:1:1101:19361:3364 1:N:0:TAGCGCTC+CTCTCTAT
ACTACGGGTGACTGCAGTGAGGAATATTGGACAATGGGCGGAAGACTGATCCAGCCATGCCGCGGGAAGGAAGAAGGTCCTATGGATTGTAAACTTCTTTTGTACGGGAGCAATAAGGGGTATGCATACACCGATGAGAGTACCGTACGAATAAGCAGCGGCTAACTCCGTGCCAGCAGCCGCGGTAATACGGAGGAGGCGAGCGTTATCCGGATGTAGTGGGTTTAAAGGGTGCGTAGGCGGAATGCCAAGTCAGCGGTGAAACGCACGCGCGGAAAGCGTGGCCGGCCGTGGAAACGGG
+
68A?C?=5=10=<;=6;==;;;;;6;6<CCF@<A,@C,;@@CCCEE,CDC<<EACC@<CCC@@@+>FEGGCFFCD4F<FF9A9CCF?,:C??EGD,F,9CFGEEBFCDEFF@F,EFGG,@CE=FGGGGGGGGEFCEFGGGFDGFGGFCEEF,DFDDC,=<8?5BFG<AFC6=4CFCE?>E,766C5DD+AFGDAEEE3C>CCEBC7)8)9>CD:3)*6729CE/*)A>9FCD2:1>46597D>D>)7<68?F.-6<)>C-473>2:;9)-/20()28(404)-(-((--36-(4,7F?6??
@M02996:162:000000000-B87FG:1:1101:12250:3365 1:N:0:TAGCGCTC+CTCTCTAT
ACTACGGGTGGCAGCAGTGGGGAGTATTGCACAATGGGCGAAAGCCTGATGCAGCAACGCCGCGTGAGTGAAGAAGTATTGCGGTATGGAAAGCTCTATCGATGGGGAAGAAGATGAAGGTACCCAAGTAAGAAGCCCCGGCTAACTACGTGCCAGCAGCCGCGGTAATACGTAGGGGGCAAGCGTTATCCGGATTTACTGGGTGTAAAGGGAGCGTAGACGGAATAGCAAGTGGGAAGTGAAATACCTGGGCGTAACCCAGGAATTGCGGTGAAAACTGTGAATCGAGAGTACGGGAGGG
+
688=A?85:01;;8=;;==;;@@78;,<<CF<@A,CCCE@BCCCFF,CC<C<<E,CA<BC@@+>+8BCCCBFFCCE9B55,,B@4@:F,?=?DFAFDC,CFGAFCFD@@+AAFF=FFGGGFGGGGFGG:EGGFGGFFGGGG6@BFG8FFE:CGFFD+D9@694CG:CE<CGF*?EEEDDCECF>C:*>*<DE=5*/*;:7:>F;:1=A:AFGFD>G)49D6?CD5)<>>F>F6))83,<*5?406@F078?F1,,435C03F?F72).1(),-3=978)..*..).(.3:B)-6(4>?>,3
@M02996:162:000000000-B87FG:1:1101:15829:3372 1:N:0:TAGCGCTC+CTCTCTAT
ACTACGGGGGGCAGCAGTGAGGAATATTGGTCAATGGGCGGAAGACTGAACCAGCCAAGTCGCGTGCAGGAAGACGGTCCGATGGATTGTAAACTGCTTTTGTACGGGAATAAAGTGCGGGACGTGTCCCGTGTGGAATGTACCGTAAGAATAAGGGTCGGCTAACTCCGTGCCAGCAGCCGCGGTAATACGGAGGACCCGAGCGTTATCCGGATTTATTGGGTTGAAAGGGGGCGCAGGCGGAGGATTAAGGCAGCGGTGAAATGCGCAAGCTCAACATGAGAACGGCCATGGAAACGGG
+
-88AC@85:8088889:<:::9:C,C,CECFE<=EAC,B>CCCEFD,ACFEFDEBBBDE:B>>=3@BDGGDFFC,@F@CF+@*>CF;>>@BACFEFG,,@9F>CDFDDBF<<FGG,FFGGGFGG<FFGFGC=*4CEFG9CFGGGG5FEGFF7CFCDD;7:C>;CFF9FFC;EDFG<EFE:C<77C9CD*A:FD>EGDCF7CDGDC7)8)8DED@5/*5*09?C12)<:4=CE((,<9;5909659D7(*5<F)4?B0ED(378A2-:(84)48./<904(.146<3(41417035)*((-4
@M02996:162:000000000-B87FG:1:1101:16070:3379 1:N:0:TAGCGCTC+CTCTCTAT
ACTACGGGAGGCAGCAGTGGGGAATATTGGGCAATGGGCGAAAGCCTGACCCAGCAACGCCGCGTGAGGGAAGAAGGTTTTCGGATTGTAAACCTCTATCGTGGAGGACAAAGGAAGTGATGGTACTCCACAAGGAAGCCCCGGCTAACTACGTGCCAGCAGCCGCGGTAATACGTAGGGGGCGAGCGTGGTCCGGAATGACGGGGCGTAAAGGGCGGGTAGGCGGCCGAGTAAGTCTGGAGTGAAAGTCCGGTTGTCAAGAGGGGAATGGCTGGGGAGACGGGTGGGCGAGAGTGCGGAA
+
-88?AA==510=88=;;==;;78@;C,<CCFACCCCCFECCEDDF@<CACCCDA:CACB@@@6>+8BCFDEFEACFF::,,CFDD?BE<@AABF8FG<,CFAFECFGCDEFFGGGGG5EFEGG?FFCFGGGGGGGGGGGGGGGGGGGGG,EEE,>@@D?@B9D@FGGG5:>,=DF,4:7=CC88:DDG5*9130>EBG7?7C*7=C:B577CDFFCD2</<>C9E>>)9>>)36</6)19<F(<<@@A*6457,,(-<:<<=(4:992),73:(0;53(4:@?F((44,(,423)6*46,(
@M02996:162:000000000-B87FG:1:1101:25145:3384 1:N:0:TAGCGCTC+CTCTCTAT
CCTACGGGAGGCTGCAGTCGAGGATCATTTGCAATGGGCGAAAGCCTGACAATGCGACGCTGCGTGGAGGATGAAGGCCTTCGGGTTGTAAACTCCTGTCATAGGGGAACAGGCGATCTTACCTAATACGTAAGTGAGTTGAGTGTACCCTAAGAGGAATTGGCGGCTAACTCTGTGCCAGCAGCCGCGGTAATACAGAGGCCAAGAGCGTTGTTCGGATTTACTGGGCGTAAAGGGCGCGTAGGCGGGCTTGCGTGTCAAGTGTGAAATCTCCGGGCCCACACCGGAAAGTGCGCTTGAA
+
8ACCCB>):))8==8=;===8887;ECCFFGGGGGGGGGGCEEGGGGGGGCFGGGG@FGGGGEFFGGEGGGGGGGGFGGGGGGGGGGGGGGGGGGGGGFGGGGFGGGGGGGGGGGGGGGGGGGGGCF?EDFDFFEF9EDCEAFGGGGGGGFG8FFGGFFEDGFGC6CGEFGGGFGGFGGC?FFFGGGGDEG:E>CDACFFGDF:FFFFFFDED5;FGBGGFGF7CFG4:@D>(4<911<D990>?FF0)-95;(((-:>A)/4)))--/6:<<3@>>BF38)(3:9>90(.<).49)404.
@M02996:162:000000000-B87FG:1:1101:14574:3409 1:N:0:TAGCGCTC+CTCTCTAT
ACTACGGGAGGCTGCAGTGAGGAATATTGGTCAATGGTCGGAAGACTGAACCAGCCAAGTCGCGTGCAGGAAGACGGTCCGATGGATTGTAAACTGCTTTTGTACGGGAATAAAGTGCGGGACGTGTCCCGTTTGGAATGTACCGTAAGAATAAGGGTCGGCTAACTCCGTGCCAGCAGCCGCGGTAATACGGAGGACCCGAGCGTTATCCGGAGTGAGTGGGTTTAAAGGGTGCGCAGGCGGAGGATTAAGGCAGCGGTGAAATTCGAAGGCTCAACAGGAGAACTGCCATGGAAACGGG
+
86ACC55850)=;;8;;;;=;6;@,C,CECC,C<<C@6<@:C@@F8,CEDC,;AC6@EC,,88@88BCEFCF@C:@CB:F+68?@E<EEF<<DF<?F9:CCEBFEFCECC8<EFG?F?=CGGGGFEFGGGGA,A@ECA,AE=EFC=DCFGF3EB>E=6+@8=+B>D,@C:@CDGC?DEDFFC*3:7:C+=7F85:EFCFF78:>C/.:)+3:75)**64:9@C12)<:AB:::B65925C0C1)4<7(*.:F)470<GD3;@)<<)6(*,*-6,7@=72(353:42)3)38))(.)*.414
@M02996:162:000000000-B87FG:1:1101:14602:3410 1:N:0:TAGCGCTC+CTCTCTAT
ACTACGGGAGGCTGCAGTGAGGAATATTGGTCAATGGTCGGAAGACTGAACCAGCCAAGTCGCGTGCAGGAAGACGGTCCTATGGATTGTAAACTGCTTTTGTACGGGAATAAAGTGCGGGACGTGTCCCGTTTGGAATGTACCGTAAGAATAAGGGTCGGCTAACTCCGTGCCAGCAGCCGCGGTAATACGGAGGACCCGAGCGTTATCCGGATTTATTGGGTTTAAAGGGTGGGCAGGCGGAGGATTAAGTCAGCGGTGAAATACGAATGCTCAACATGAGAAATGCCATGGAAACGGG
+
88AACB=A8=18=;=6;==;;;;C;@,CEFF,@C<C@6C@CCCBE<,C@EC@FE,@CFF,;@+@+@@FGFEFEC6@F@CF,A,EEFCCFE?CEEEFF,:EAFGFEFCD?F8=FEG5F<@FGGGGEGGEFEG4=F8@EF9FGC;DG+@CGGGCGG>?C@0>C+3@F6<EFC@FDBF<>::EC759C9CD+,+=8)4?BGGEDDCDE/05)+2=<5)**.2:@FF5:.EF4B:B2<(0(.7)-93)45)(24>9.).42EGBFFB54).()4*5.)/<4(4(./,65(.6)444084)/((44
@M02996:162:000000000-B87FG:1:1101:21449:3423 1:N:0:TAGCGCTC+CTCTCTAT
CCTACGGGCGGCAGCAGTGGGGGATATTGCACAATGGGGGAAACCCTGATGCAGCGACGCCGCGTGAGTGAAGAAGGATTTCGGTATGTAAAGCTCTTTAAGCTGGAAAGAAAATGACGGTACCAGCAGAATAAGCCCCGGCTAACTACGTGCCAGCAGCCGCGGAAATACGTAGGGGGCAAGCGTTAACCGGATGTACGGGGTGAAAAGGGAGCGTAGACGGTAAAGCAAGTCTGAAGGGAAATCATAGGGCTTAACCCTGGAATTGCTTTGGAAAGTGTGTAACAAGAGTACCGGAGGG
+
68A?C?0:)1)8888;;<;;;86@@<,CEGGCCACCDFDGFEFGGGGFFFF9CA:=>CCFC>@>7>8?<AE,E?AE,::5,CBC4BBFFGCCCGEGG9,FFGF,:D,=,AF,66,EBB@FBFGGGGF<FGGFECEA,3>C@C*@AD7>CB>D8FFC8E82=5:C<*/:+2?F0B87B5=:/7;);9C5*3:C=>:*9CG)97C<=*9@F?G:*8)79,97BCCCC><:>F67-).9446*(>17)0*-*67)(((45:*84;2:>))47<*-5?@:7().-*(666)-4.4644<:>>499
@M02996:162:000000000-B87FG:1:1101:11668:3430 1:N:0:TAGCGCTC+CTCTCTAT
ACTACGGGCGGCAGCAGTAAGGAATGTTCGGCAATGGACGAAAGTCTGACCGAGCAACGCCGCGTGAGTGATGAAGGCCTGCGGGTTGGAAAGCTCTGGGGTAAAGGAAGAATACCACTGATAGGAAATGATCAGTGGCTGACGGTACTTTACTAGAAAGGCACGGCTTACTACGTGCCAGCAGCCGCGGGAATACGTAGGGGGCAAGCGTTATCCGGAGTGATTGGGCGGAAAGGGTGCGCAGGCGGGTTGTTAAGGTTGAGGGGAAAGGGTGGGGCGCAAAGCCAGACAGGCTGGAAAA
+
88A?C?885108888;;<;<<;;;6,,,C@F@@@CCCDEBCEDEE<9E<CC@@>8@AFEF7B7>4>BC?E?EECDEFFF8+,@CE@=F+A??=F?FGF<CF3FFGGA@BFGF=FGFGG,@A,CFFFFG9FGCFGGDGFG,BDGEECDC,3>FF9C;>DDB,*>DGGG*:<C?F9C,=5C979F;<DCDDG):8.<<>*9FD*7>5CFF<:*2/)9:99C)8*020@FG(85@BB<F?3714)4;;50-)(()-(..-+2)8)47(4(843*-(47*.1-,3)((,(412(,4(80(0.4),
@M02996:162:000000000-B87FG:1:1101:18306:3444 1:N:0:TAGCGCTC+CTCTCTAT
CCTACGGGGGGCTGCAGTGAGGAATATTGGTCAATGGGCGAGAGCCTGAACCAGCCAAGTAGCGTGAGGGATGACGGCCCTATGGGTTGTAAACCTCTTTTGGCGGGGAATAAAGTGCGCCACTTGTGGTGTTTTGCATGTACCCGCCGAATAAGGATCGGCTAACTCCGTGCCAGCAGCCGCGGTAATACGGAGGATCCGAGCGTGATCCGGATTGATTGGGTTGAAAGGGAGCGGAGGCGGGATGTCAAGTCAGCGGTGAAAGGTAGTCGCTCAACGTCGGCACGGCAGTTGAAACGGG
+
-88?A?=51018888::::::9:C5C5<CCE<?=ABDFFEFCBEFF,ABEE?DA::AEECDECB+>FEFDEDEDCBCFGG@DBCFGF+@F@AFFGFGF9EFFGFCFDGCF+<FFG<FCFFFGGCCFFGG4=;/A6EGG7EGGGGGCCCEGG?EFE?C37;>C*;EG7CCC;CG>FFFFEF577;D9DD>?FF=5CEE*9779C>:C)7)9CC<>0/*52*9;C9/)AF4@C73:9D(4:9(93;>)84*6A?.6464*9-4>?<4:)4@-:9>()29(--()4(44(40,2.-.6A940:?
@M02996:162:000000000-B87FG:1:1101:6275:3453 1:N:0:TAGCGCTC+CTCTCTAT
CCTACGGGAGGCAGCAGCTAAGAATATTCCGCAATGCACGAAAGTGTGACGGAGCGACGCCGCGTGGATGATGAAGGCCGGAAGGTTGTAAAATCCTTTTGAAACCGAGGAATAAGTACTGCAGGGAATGGCAGTATGGTGACTGTAAGTTTTGAATAAGCACCGGCTAATTACGTGCCAGCAGCCGCGGTAACACGTAAGGTGCGAGCGTTGTTCGGAATTATTGGGCGGAAAGGGCATGTAGGCGGTTATGCAAGCTTGGTGTGAAATCCCGGAGCTCAACTCCGGAACTGCATTGAGA
+
8ACCCFA=81)==88===;;<;;CEFEGFGGGGGGG@FGFEGGFGFGGGGGDEFCEFCGGGGGG@FGEFGCGFFGFFGGFEGEEE8EFEGGGGGGGEFFFGEGGGEFEGGGGGGGGGGGFGGGGGGFFFGGGCFFGGGG<DG?FECGGDC;FECEFCFDACDGGGGGGCDFGGGGGGGGGGGFFGG4CDGGGEFGGE7DADFEFGGFFFD35C7>FG;DG@+<>?FGGFF)79>:>:B>97:6*-9>>99?BA24AA59-4:>:?FFF@A732?@*7(27???4-,44:7-.,,5:=?44,
@M02996:162:000000000-B87FG:1:1101:25217:3456 1:N:0:TAGCGCTC+CTCTCTAT
CCTACGGGAGGCTGCAGTGGGGAATATTGGGCAATGGGCGAAAGCCTGACCCAGCAACGCCGCGTGAAGGAAGAAGATCTTCGGATTGTAAACTTCTTTTATGAGGGACGAAGGACGTGACGGTACCTCATGAATAAGCCACGGCTAACTACGTGCCAGCAGCCGCGGTAATACGTAGGTGGCGAGCGTTATCCGGATTTACTGGGTGTAAATGGCGCGTAGGCGGGGTGACAAGTCAGATGTGAAATCTATTGTCTCAACTCATAAACTGCATTTCAAACTGCCACTCTTGAGTGCTGGG
+
8ACCC>::81)=======;=;88@FFGGGCEGGGGGGGGFGGGGGGGGGFDFGGGGGGGGGGGGFGEFGGGGGGGG<EFGGGGGDEGGGGGGGEEGG9FE9FFGGGGGG+FCCGG<=BFA@>=FDF9DFFEAEGGFG9=FDBCFEGG>DCFFEF6EEGCGGGGF*CG>EBCGCGFG9?54=DFBG)CCCC78CF5CADD6@CE6E4F:)9FF*8=F<?G<)?5777CD>)7@<>BBA)@*)2:*)9*4765@)...:C7A?FB<<)64762<A6@C*6-6<=4203<(().52:))/5),(
@M02996:162:000000000-B87FG:1:1101:22122:3456 1:N:0:TAGCGCTC+CTCTCTAT
ACTACGGTGGTGCTGCAGTGAGGAAGATTGGGCAAGGGGCGAGAGCCTGAACCAGCCAGGGCGCGGGGAGGAAGAAGGATCGAGGGTTCGGAAACTCCTTTTGCGGGGGGAGAAAGTGCGGGACGCGTCCCGTATTGCAGGGACCCCGCGAATAAGCAGCGGCGAACTCCGTGCCAGCAGCCGCGGTAATACGGAGGATGCGAGCGTTAGCCGGATTGATTGGGTTGAAAGGGGGCGTAGGCGGCCCCTTAAGTCGGCGGGGAAATTGCCGGGCCCAACCCGGGCACGGCCGGCGGAACGG
+
-8A?CAA)5))9=;;=6;;;;;;6<66;6;FCC@<,@CD8@C@CE<669CA@C:@C6C,CBC@7@+@@@>==A?=<FFG94CF+8FBE:@F:BEGEG8,CFDGGBEDGDGE8EGGC<EGGGGCCEEE*:EEG*?C@GGGGG5FCEEGGGGCG8EFC<E*21<?2:C5*<@C*9>GFE=EFA55;CG7DG7C78>EGFG6?*9:7*9..78CC7>7*137*7<=D:>=6AFFFB(9)4-573028(7<7/(5=A.6:F57>1;(43)6-*5C;>9)/8-,:<EF0602(1,(439;0>6-(-
@M02996:162:000000000-B87FG:1:1101:12299:3478 1:N:0:TAGCGCTC+CTCTCTAT
CCTACGGGAGGCAGCAGTGAGGAATATTGGTCAATGGACGAGAGTCTGAACCAGCCAAGTAGCGTGCAGGATGACGGCCCTCCGGGTGGTAAACTGCTTTTAGTGGGGAATAAAAAAGGCGACGTGTCGCCTATTGTATGTACCATCAGAAAAAGGACCGGCTAATTCCGTGCGAGCAGCCGCGGTAATACGGAAGGGCCGGGCGTTATCCGGATTTATTGGGTTTAAAGGGAGCGTAGGCGGGGGGTTAAGTCAGTGGTAAAAGCGTGGGGCGCAACCATACCACGCCAGGGAAACGGGA
+
-8AAC?==)11=88=;;==;;;;@6C9CEDEEEADDF@CCFCBC;@@CCF@CDE;CCFD;@CCB6B@DGFEDEF<BFFGG,=FCEG@+>C@CEGDFG95EEFEC,BBCCE<BFGGDGGCBFGGGFGGDFEEF@D,C,C;FG;@<F9=@CFBFGGG>8@0<8**@D,,@E:,@?*=C5194/7:8=)17+=@FC:5:A<557<E>=1)7.*CCC>3**-*29C=/*)37<FFB?F9D43@D2D6B())(144/.)6<-<>4-96>4:>(5(99(-):51(-)037,)-,--((-33.0(-1(
@M02996:162:000000000-B87FG:1:1101:23648:3506 1:N:0:TAGCGCTC+CTCTCTAT
ACTACGGGTGGCTGCAGTAGGGAATATTGCACAATGGGGGAAACCCTGATGCAGCAACGCCACGTGTGGGAAGACGCATTTCGGTGTGTAAACCACTGTCGTGAGGGAATAAGGCTACTTTTCGGAGTAGTTGAAGGTACCGCGAAAGGAAGCACCGGCAAACTGCGTGCCAGCAGCCGCGGGAATACGAGGGGTGCAAGCGTTGTTCGGAATCACTGGGCGGAAAGGGAGCGCAGGCGGAGAGGCAAGCGGACGGTACAAGACCGGGGCCCAACCCCGGAACGGGAGGCCGGACGGCAC
+
-88?A?8))01==8=;;==<;8;@CCCEEFG@AA@CCFDDEEFFFE8ECCDEEE;ECFCFC@B@:C,CBDAFGD@C@C=8,EFDB?=CA@AACFDFFE,CF4BFEFDCEAEFGGF,AF,,:,9@CFE+AE67@EE,>@DCE8CFFGGEFGGGFGCFCEDGGGG,,5@5@>DFGFFFGCC@EC)8C7C>DGDDEB5CEGGF>C*.:956>><E*/9<75DF:C*>E:CF?FD:>>9D>1779DB)3)0.9(8>69(32*9>2*4(24;>E09(4:3A31992)((,(--(-(-3919>01(
@M02996:162:000000000-B87FG:1:1101:23733:3510 1:N:0:TAGCGCTC+CTCTCTAT
CCTACGGGTGGCAGCAGTGAGGAATATTGGTCAATGGGCGAGAGCCTGAACCAGCCATGTCGCGTGGAGGAATAAGGATCTATGGTTCGTAAACTCCTTTTGCGGGGGGATAAAGTGCGGGACGCGTCCCGTATTGCAGGTACCCCGCGAATAAGCATCGGCTAACTCCGTGCCAGCAGCCGCGGTAATACGGAGGATGCGAGCGTTATCCGGATTTATTGGGTTTAAAGGGTGCGTAGGCGGCCCCTTAAGTCGGCGGTGAAATTTCCGGGCTCAACCCGGGCACTGCCGGCGAAACGGG
+
-8ABCA85:1)=;8=;;<;;;;;CCE<FEFECAACCDFFEEECEFC@EFGFEDFECDEDCFCCB6@BCFDCF,CEEDF,C9ECEFAEGFF?CDGDFG9<FFGEEDGGEDE*?FFF7C;BEGGGEGGC@FGE/:*<<CCFGCCFCEGGGEEGCFGGGGC4CED:EGGC7ECCCDCGGFGFGFC@@DDDDCC>FEFGGF*9@DGGDG75>54CEDE)**-7:FGC1:)ACAFFF??FF1?DC>>;547:1*4<?59<BBEG14>><)).594D9>()<0(,43>(046,5.8;(-,--89(:<
@M02996:162:000000000-B87FG:1:1101:12393:3510 1:N:0:TAGCGCTC+CTCTCTAT
ACTACGGGTGGCAGCAGTGGGGAATATTGCACAATGGGCGCAAGCCTGATGCAGCAACGCCGCGTGAGCGATGAAGGTCTGCGGAGTGTAAAGCTCTGTCCTTGAGGACGAAACAAATGACGGTACTCTGGGAGGAAGCCCCGGCTAACTACGTGCCAGCAGCCGCGGGAATACGGAGGGGGCAAGCGTGAGCCGGAATGAGGGGGCGGAAAGAGTACGGAGGTGGGGCGGGAAGGGTGGGGGGAAAGCCTGGAGCTCAAAGCCAGCGAGCCGGACGAACGGCAGGAGTGGGGGGAGGGAG
+
-88AC?55:)0=;8=;;=;;;@@@;C,CCFGAAACCAC;@8@@CFE,CCCCAAA:EAFC@@@@@6>BC<B@BCACEE:C5,A@@:+8B,@?AAF<FGF,C855CEFDDAFGCC=FGF,:EFGG+8@DED9@F@F>B=DFFGEEGE@C>D,@>C,4@*773@776FEGG*:C,2;C5BC=CDD:58>*9/*1*+):E>D*)0**01/87)0>E74<*0)9)8>C*:7/71)1)448)4()14C(>3873*.(08?F((+95)/481::>59<>(()*.,3,(.4,448(((-(-,1,)43(2
@M02996:162:000000000-B87FG:1:1101:20931:3516 1:N:0:TAGCGCTC+CTCTCTAT
ACTACGGGTGGCAGCAGTGAGGAATATTGGTCAATGGGCGAGAGCCTGAACCAGCCATGTCGCGTGGAGGAAGAAGGATCGATGGTTCGTAAACTCCTTTTGCGGGGGGAGAAAGTGCGGGACGCGTCCCGGATTGCAGGTACCCCGCGAATAAGCATGGGCTAACTCCGTGCCAGCAGCCGCGGTAATACGGAGGATGCGAGCGTTATCCGGATTGATGGGGTTTAAAGGGTGCGCAGGCGGCACCTTCAGGCGGCGGCGAGAGTCACAGGCTCAACAGGAGAACGGCCAGTGAAACGGG
+
668A@?5):0)=;886;<=,;;;CCCCEED@,E@FDCCFEGCCEFC<EDFFCEEC<@,CC,:C@+@CEGC@B,:CEFF<<,,6CBC<F@44CFFFFF,,C<<EF=CE@:4*633<77<FCCE*:1<:E8*:*:*/:@?+02<C<@C:8*/:2;C<CF+*****2+2+3<82:*;9?/:76117559D77CD>83CEE4C>5*:8=17;>**/1.)**.*2=C=1*)<*47CB3:()(-8),9()()).*(.9)(71(1/(,8(4(.))*)*.(,.0/2<.44:..)--2161.5))84(36
@M02996:162:000000000-B87FG:1:1101:11471:3529 1:N:0:TAGCGCTC+CTCTCTAT
CCTACGGGTGGCAGCAGTGAGGAATATTGGACAATGGAGGGAAATCTGATCCAGCCATGCCGCGTGCGGGAAGGCGGCCCGATGGGTTGTAAACCGCTTTTGCAAGGGAGCAATAAGGTGTACGAGTACACCGATGAGAGTACCTTGGGAATAAGCATCGGCTAACTCCGTGCCAGCAGCCGCGGTAATACGGAGGATGCGAGCGTTATCCGGATGTATTGGGTTTAAAGGGTGCGTAGGTGGCAGATTAAGTCAGTGGTGAAAGGTGGCCGCGCAACGGTCAAAGTGCCAGTGATACGGG
+
-88?CA0):01;;8=;;==;;;;@6C,6CCGEAACDDA,8@CDFF9<EA6<C@A;CCEDFE@@B+@BCFDDGG@,@FFFG+@:BEGB4@FBCFGGGG74F<FFFFGDDDGC<D,EFGG5D?FFGGGGGGGGGEG:EFGGGGEFG,;EGGGGFGGGGF;DCDCDEGGCCFE>CD8FEC?C:;8:;CCCD@FGGDFGGF*>;CCEED55<)*;C<>5/2.0:=E=9*)<7AFFE4:?F(4>GAG67?FF2*6>F).6A.CF6:BBA<?3:>:>;>(5:>09B17:>4A.6-9<)454)/:(34
@M02996:162:000000000-B87FG:1:1101:20924:3535 1:N:0:TAGCGCTC+CTCTCTAT
ACTACGGGTGGCAGCAGTGAGGAATATTGGTCAATGGGCGAGAGCCTGAACCAGCCATGTCGCGTGGAGGAAGAAGGATCTATGGTTCGTAAACTGCTTTTGCGGGGGGATAAAGTGCGGGACGCGTCCCGTATGGCAGGTACCCCGCGAATAAGGATCGGCTAACTCCGTGCCAGCAGCCGCGGTAATACGGAGGAGGCGAGCGTTAACCGGATGTATTGGGTTTAAAGGGTGCGTAGGCGGCCGCTTAAGTCGGCGGTGAAATTCTCATGCTCAACATGAAAACTGCCATTGATACGGG
+
-88?@?95)11=;8=6;==;;CCACE,<ECFECACCDFGC::@C6C@EDFECEECC@9C<CC:@8@8BFDDD<CCCF@6C,C?CD,CC@@==FGF,C,,CFF947FCD@F*<FFG@F;FGGGGGCFGGGGE;EC*C5FEGGGFF+;2:CEG?FGG+029:>D;CFG?FGC:CGCGFEGGC57)7=9CC*CFGDEGGF3*79>E>E>:B)9>E<7))06*29<=9*0CCABFF7??F,8>92>3)-)02*3<@)6,41ED(9F<>)))-96*6))1<?1)(5*-:6.,6)42..66)9A(49
@M02996:162:000000000-B87FG:1:1101:11454:3539 1:N:0:TAGCGCTC+CTCTCTAT
ACTACGGGTGGCAGCAGTGAGGAATATTGGACAATGGAGGGAAATCTGATCCAGCCATGCCGCGTGCGGGAAGGCGGCCCTATGGGTTGTAAACCGCTTTTGCAAGGGAGCAAGAAGGTGTACGAGTACACCGATGAGAGTACCTTGGGAATAAGCATCGGCTAACTCCGTGCCAGCAGCCGCGGTAATACGGAGGATGCGAGCGTTATCCGGATTGAGTGGGTTGAAAGGGTGCGGAGGTGGCAGATTAAGTCAGGGGTGAAAGGGGGCCGCGCAACGGGCAAAGGGCCATGGAGACGGG
+
88A?C@=5>))=;8=;;<=;;;@@C@,,CCFEC<C@CC,6@CCEFC9E@,66CA;:@F@EC@CC+@BCED@FGD,>FEFG<ABBEGF+@@?ECFFGG++:=FFFFGFDEFF@F,AFGG,DDGGGGGGGGGGGGG>CFGGG@ABF35DFGGG@FGED;79>>C*BEG,DGC1=D5EE8CCCA<:8C:DG7CFGCDGGF7CADDG>=).;.*>AD:)**.**98C1*)<>.@<>3:07(,796F6)(87)*.69.45>7FG,458>A?0>>1)46-5*01;>177(3504(40()441:3836
@M02996:162:000000000-B87FG:1:1101:17617:3547 1:N:0:TAGCGCTC+CTCTCTAT
ACTACGGGGGGCAGCAGTGGGGAATATTGGACAATGGGGGAAACCCTGATCCAGCGACGCCGCGTGAGTGAAGAAGTATTGCGGTATGTAAAGCTCTTTAAGCAGGAAAGAAAATGACGGTACCTGCAGAATAAGCCCCGGCTAACTACGTGCCAGCAGCCGCGGTAATACGTAGGGGGCAAGCGTTATCCGGATTTACTGGGTGTAAAGGGAGCGTAGACGGCGAGGCAAGTCTGAAGTGAAAGCCCGGGGCTTAACGGCGGGACGGCGTTGGAAACGGGAGGGCTAGAGTGTCGGAGAG
+
88AACB=>15)88889:<:9:8?=AB55@CFACC=?CFDDEECFFG8AEBC<DA:=>@BF:>8>+@CB@>@CFC<F,@;<,,@@8@>F,@B;AF?FFDBFFFFGCD:<AFGDFG;FGGGGGGGGFFGGGGGFFGGGCGGGGGDGGGGGGG;FGGCEFGFF57:EG/>E7<FC2AFEGGG5C7:7:/9<7FGEDB*;/?F=:DG);1=BFBGE5BBG38CCFCDCCE*54>7F):)9<AF2.;-19886D(4:9(,5<?*46>61(-,4.,9(-8F:?((4(5(49,(,4<3...-47(-(2
@M02996:162:000000000-B87FG:1:1101:18250:3586 1:N:0:TAGCGCTC+CTCTCTAT
ACTACGGGGGGCAGCAGTGAGGAATATTGGTCAATGGAGGCAACTCTGAACCAGCCATCTCGCGTGAAGGAAGACGGCCCTACGGGTCTTAAACTTCTTTTATAGGGGGATAAAGTGAGATATGTATATCTTGTTGTAGGTACCCTAGGAATAAGCATCGGCTAACTCCGTGCCAGCAGCCGCGGTAATACGGAGGATGCGAGCGTTATCCGGATTGAGTGGGTTGAAAGGGGGCGCAGGCGGCACGTTAAGTCAGCGGGGAAATGGCGGGGCGCAACCCCGGCACGGCCGTGGAAACAGG
+
8886A?858)088884:<:::9:=9=,CCDC,?<,@CADCCC@FA9,AAEB7=A,:=5,,::88+8BDFFFD<><BEFFGCDFEDG>F,=3==F9,C<933@3@@DCDDC6:DFG3FFGC>C3C;BFG,@C;,?,=<CFG;C<FG:A+?EG+CCCF?+*<833;BF+>FB:ADEF?CCC0:777CCGD7EGFDEGGF4>7D<EEE)07)/:E<>)**.*09C5//)<:6@CE(72B09B7,11)(.<,*.4=)656,>C(4721)63<E9GF6-)27(.-(8961(-4-394(437??(41
@M02996:162:000000000-B87FG:1:1101:7433:3611 1:N:0:TAGCGCTC+CTCTCTAT
CCTACGGGGGGCTGCAGTGGGGGATATTGCACAATGGGGGAAACCCTGATGCAGCAACGCCGCGTGAAGGAAGAAGGTCTTCGGATTGTAAACTTCTGTTTTTAGTGAAGAAACAAATGACGGTAGCTAAAGAGGAAGCCACGGCTAACTACGTGCCAGCAGCCGCGGTAATACGTAGGTGGCAAGCGTTGTCCGGATTTACTGGGTGTAAAGGGTGCGCAGGCGGGACTGCAAGTTGGATGTGAAATACCGAGGCTTAACCTCGGGGCTGCATCCAAAACGGTAGTTCTTGAGTGGAGTG
+
88ACC>A=85)8888::::::8@@CGGGGEFFGGGGGGGGFFFGGGGGG9FFFFFGFGGGGFFF<FGFGGFGGGGFFFFGGGGGGGEFGC9FF9FGGF<<F:FGG9FFFFFFGGGGGGGGFGGEFG@FGGCGGGGFGFBF8FCGCE5CGGGGGGGGFCFGGGCFGGGGGGGF=C@FGGGFFGFFGGGDC7CE9FCE@D*9DC?@FGFDB6DCD4;<D1D97:C3C7:>>79@AA3/-:F<4F?BA196DA?FB979<674<6)8:BFBB0C??4*<:26:8)3-(45)6).6:54<73<.(
@M02996:162:000000000-B87FG:1:1101:23030:3613 1:N:0:TAGCGCTC+CTCTCTAT
ACTACGGGTGGCAGCAGTGAGGAATATTGGTCAATGGAGGCAACTCTGAACCAGCCATCTCGCGTGAAGGAATACGGCCCTACGGGTCTTAAACTTCTGTTATAGGGGGATAAAGGGAGATATGTATATCTTTTTGTAGGTACCCTATGAATAAGCATCGGCTAACACCGTGCCAGCAGCCGCGGTAATACGGAGGATGCGAGCGTTATCCGGAGTGAATGGGTTGAAAGGGTGCGCAGGCGGCACGGTAAGGCAAGGGGGAAATGGCGGGGCGCAAGCCCGGCAACACCGTGGAAACGGG
+
688ACB=5>0)==8=;;;=;;;;;;<C,CC;,@@,@AEC@B@CFFG9E@D;9CE@C@;,;@;B@8@CEGG@B,:,CBFBF7EECCF:=,C?CCFC<EC,CEEB?AF@CDF+AEGG9?E@@4A,:CFG?9<BF8DC@EAEGE9FC=EF8EDFCCCE9E,66>?+8@D,68>,:@FGC@@9@,909803;9CCGCACGF6F48?C5:2)8.7+A7:)2*1++;C622)=7);*>.8(8(()9>G98,)0(/2472<(((/94>5489A,.>4D6(-0:7(-2(8619(((((-((-,,/((-,
@M02996:162:000000000-B87FG:1:1101:7449:3622 1:N:0:TAGCGCTC+CTCTCTAT
CCTACGGGGGGCTGCAGTGGGGGATATTGCACAATGGGGGAAACCCTGATGCAGCAACGCCGCGTGAAGGAAGAAGGTCTTCGGATTGTAAACTTCTGTTTTTAGTGAAGAAACAAATGACGGGAGCTAAAGAGGAAGCCACGGCTAACTACGTGCCAGCAGCCGCGGGAATACGTAGGTGGCAAGCGTTGTCCGGATTTACTGGGTGGAAAGGGTGCGCAGGCGGGACTGCAAGTTGGATGTGAAATACCGAGGGTTAACCTCGGGGCTGCATCCAAGACTGTGGTTCTTGAGTGGTGTG
+
8ACCCDFBB=)8888::::::848CEGGGGGGGGGGGGGGGGGGGGGGGGGGGFFFFGGGGEGGFGF+@EFGGGGG:@>FEGGG:*@FGGGGGEFGGGF@,?<FG3DCFCGC<3FAB:3<<****41+?,2,+4*4+22=EEBFDBE?8<C+82;@*0*:CCFCEEE8*:>66C80+2A+<CF:<**1**91+**?55//**<8F*?:))9EF5;D7(>)5C=<:@E5()98)5.*).9*)9(950@)*6)716((-016:*-.4:;9)4*384@<?2)((1.4),.())66)...7)-((
@M02996:162:000000000-B87FG:1:1101:23013:3628 1:N:0:TAGCGCTC+CTCTCTAT
ACTACGGGTGGCAGCAGTGAGGAATATTGGTCAATGGAGGCAACTCTGAACCAGCCATCTCGCGTGAAGGAAGACGGCCCTACGGGTCTAAAACTTCTTTAAAAGGGGGAAAAAGGAGGAAAGGTAAACCTTTTGGAGGGAACCCAAGAAAAAAGAACGGGCTAACGCGGGGCAGGAGGCCGGGGTAAACCGGAGGAGGCGGGGGTAAACGGGATGACAGGGGTTAAAGGGGGGGGAAGGCGGCCGGTAAAGACGGGGGGGAAAGGAGGGGGGTAAACCCGGGCACGGCCGTGGAAACGGG
+
-88ACB=51))=;8=;;<=;;;;;;C,,CCEFAA<AEFFBCCCFFACEEFCCFACCE<,6<C,@+@CDFDDC,CECFEGG,A<BCF>F,,:?,:E,5<CE,,,,:C=@+++9E,4+,,++,,644,,:,46E,A,@,,@7+,8A+++3,@,,@+++,,+5+0*4,3*4*>**:*8****2*)).=):**+*:*):*)9*))/*.8C)//9/:*075*)**0:CC=)<*)077(-()-(0/,90)(00-51)9)((((29(-71(2((,89D((()3*.,4(7-(-(-2,(-(-1:??((,(
@M02996:162:000000000-B87FG:1:1101:23032:3632 1:N:0:TAGCGCTC+CTCTCTAT
ACTACGGGTGGCAGCAGTGAGGAATATTGGTCAATGGAGGCAACTCTGAACCAGCCATCTCGCGTGAAGGAATACGGCCCTACGGGTCTTAAACTTCTTTTATAGGGGGATAAAGGGAGATAGGTATATCTTTTTGTAGGTACCCTAGGAATAAGCATCGGCTAACTCCGTGCCAGCAGCCGCGGTAATACGGAGGATGCGAGCGTTATCCGGATGTATTGGGTTTAAAGGGTGCGCAGGCGGAACGTTAAGTAAGCGGGGAAATGTCGGGGCTAAAGCCCGGCACGGCCGTTGAAACGGG
+
888?CA55>0);;8=;;==;;;CCCE,FEFFEA<CDFFFDFEFGFGFEFGFDEFEDEECCGCB@8@FFGGGG,CCCFGGGDGGEGGFE8,@CCFGEF9?FAC<AAFFD:@+4C??9C=?:EE<E?E9F;FFD8E,@6@FADEGGGGF8>FF,E=99>8+>8?+CFG@EEC>EGFCF?97C,9*9@<CD+=@GDBGGD*?FCDGEED>E5@+A72.)*11+;CF9*)=77@CE1<:BBFB9(93)47@1*4(1)).45ED(7B??)9:)89GFB()3/)64(82((((-7(-(--8>976::
@M02996:162:000000000-B87FG:1:1101:12384:3636 1:N:0:TAGCGCTC+CTCTCTAT
ACTACGGGGGGCTGCAGTGGGGAATATTGGGCAATGGGCGAAAGCCTGACCCAGCGACGCCGCGGGAGGGAAGAAGGTCTTCGGATTGTAAACCTTAGTCAACAGGGAAGAAGCAAGTGACGGTACCTGTGGAGGAAGCCACGGCTAACTACGTGCCAGCAGCCGCGGTAATACGTAGGTGGCGAGCGTTATCCGGAATTACTGGGTGGAAAGGGGGGGTAGGCGGGACTGCAAGGCAGAGGGGAAAACGGTCGGCCCAACGGACAGCCGGCATTGGAAACTGCGGGGCGGGGGGGGGGGG
+
68AACD=)15088889::::988=4?9<ECGB=<BCDFFCEDCEGG@DABBA<E4=>FCFCB@>+<@CFDEGEEFFFDF9,@FDC:FF:C<CFGG@FE,@FEFFEFDECGGGGGGGG,?CFGGBFFG2C7?FFGGGGGGGGGGGGGEGG+ACG::A@F<8CCC;EGGG=CG<FGG0<=C+355529>>9*9/+8CEEG*97:9=CF)8)<FG9@D)9(197EC9CBE)4)17<3<)41513>:E>@FFC,8)(44((/1((044(4827(7914*305-).*6<4-((-((-(,(()46-,
@M02996:162:000000000-B87FG:1:1101:9835:3637 1:N:0:TAGCGCTC+CTCTCTAT
CCTACGGGAGGCAGCAGTGGGGAATATTGCACAATGGGCGCAAGCCTGATGCAGCGATGCCGCGGGAGGGAAGAAGGTTTTCGGATTGTAAACCTCTGTCATCGGGGACGAGAATGACGGTACCCGAGAAGGAAGCTCCGGCGAACTACGTGCCAGCAGCCGCGGTAATACGTAGGGAGCGAGCGTTATCCGGAATTACTGGGGGTAAAGGGAGTGTAGGCGGGACGGGAAGTCAGATGTGAAATATACCGGCTCAACGGGGAGACTGCATTGGAAACGGCGGTTCGTGAGGGAAGGAGGG
+
-88AC?==5:1=88=;;==;;88@6CCFFFGFCCCDDFFC@BCCFD<CEC@CAE,:@CB@F@8@+7@@FDDGGAAFF4??+ACCC:?F5@DFFGGGGF9?F<FEDFDCCFE+FFAFGG+CFGGGGGGGGFEFFGGG7BEFGG*FGGFGGE4<8F;?;C<6:1==F/>EC9B=*3;C8?C5795):/197FGGDEE*9CC6:CF):15?@?FG<>5C*5CF6?=955*7(8CD:<AFF29*.>9F<F*6:::B1(-5<**4<.-4?B25)526),7<=4(,(7;((,(,43:(-(4<)43(-
@M02996:162:000000000-B87FG:1:1101:13162:3639 1:N:0:TAGCGCTC+CTCTCTAT
ACTACGGTGGGCAGCAGCTAAGAATATTCCGCAATGGACGAAAGTCTGACGGAGCGACGCCGCGTGGAGGATGAAGGTCGGAAGATTGGAAAATCCTTTTATAACTGAGGAAGAAGCAGCGTGAGAGAAACGCATTGTGGTGACTGTAGGTTATGAATAAGCAACGGCTAAGTACGTGCCAGCAGCCGCGGTAACACGTAAGTTGCGAGCGGGGTTGGGAAGGATTGGGCGGAAAGGGCATGGAGGCGGTTGGGCAAGCTGGAAGGGAAAGGCAGGAGCGTAACTCCGGGACGGCGGTGAG
+
88ABC@=)5))=;==;;;,66;;C;E9AC-CC@CFAEFC@@CE@EF9ECE:7@@8:@@BFF@@>6>=B4=C?AC,CF,CCEGCC<55C,5??EAAA9,,C?,AF,599<FDD,AFC,AF,888@FFGFFFGGGGE+>CCFF888,85@EF7,E:7;><;ACDFFC>EG*>>,+72;614*=9:6@7/8):C48.+5=>2=/>++5+:AEAD*9:><)(91:;CCC*:5::).4-9F?107(91;::849-(.(-(22F73).3(4(8:5(><<1;5),-(-081).),4(4-(4170(4,,
@M02996:162:000000000-B87FG:1:1101:8268:3676 1:N:0:TAGCGCTC+CTCTCTAT
CCTACGGGAGGCTGCAGTGAGGAATATTGGTCAATGGACGGAAGTCTGAACCAGCCAAGTCGCGTGAAGGAAGAAGGTATTATGTATTGTAAACTTCTTTAGACGCAGAGAAATAAGGCGCTCGAGAGCGCTGATGCTAGTATGCGTAGAATAAGGATCGGCTAACTCCGTGCCAGCAGCCGCGGTAATACGGAGGATCCGAGCGTTATCCGGATTTATTGGGTTTAAAGGGTGCGCAGGCGGCATGTTAAGTCAGCGGTTAAATAGTGAGGCTCAACCGCATCCCGCCGTTGATACTGG
+
88BCCDFF@8)==========;;CFFEGGGGGGGGGGGGGGGGGGGGGGGGGGGGFGFGGGEGG@FGGGGGGGFFGGGDFFEFGFDFFGGFGGGGGGGFGGGGGGEGGGGGGGGGGGGGGGGGGGGGGGGGGGGGGGDGGGGGGGGGGGGCFGGGGGGGGGGGGGGGGGGGGGGGGGGGGGGFFGGGGGGGGGFGGF4CFGGGFGDDBFFGGGFBGGFCFFGECE:GGFFGFFFFFFFFGFG>5935<CAAF<24<:GGF0>A<AFF<B9C<?15AF?F03>:BFFF9>91:?FFFF26:
@M02996:162:000000000-B87FG:1:1101:21164:3680 1:N:0:TAGCGCTC+CTCTCTAT
CCTACGGGTGGCAGCAGTGGGGAATATTGCACAATGGGGGAAACCCTGATGCAGCAACGCCGCGTGAAGGAAGACGGTCTTCGGATTGTAAACTTTTGTTCTTAGTGAAGAAAGCAGACGGTAGCTAAGGAGAAAGCCACGGCTAACTACGTGCCAGCAGCCGCGGTAAGACGAAGGTGGCAAGCGTGGGCCGGATTTACGGGGGGTAAAGGGAGCGAAGGGGGGTGACCAAGGGGGAGGTGAAAGGTCGGGGCTGAACCCCGGAACTGCAACCAAAACGGGTCAGCTGGAGGGAAGTAGG
+
-88?A?55=01=;8=6;<=6;88@;C<6CFGC<CACCDDDDECEFF8EE@D9CA:CEFCF:@8@7>CEGFFCFD,BF,B,,9C==+BF5?<E9A9,?C,BF59C?9A@AFGFGGGGGGGGG@+@F,CFFGGGFGGGFEFFGGG+=FC>>BE>CFB<?:C<@?E7FG5CG,?CD*=:E,45486;*::*?*5*38C*)*381>CDEG)<F6FGGFE3C()9>*:<C5=C3477?((849>D(<4@B*7)*4;>>0,(4<*4<)-3269)=<C)52>C>(2(4)-(.(.),..489?2@2)-)
@M02996:162:000000000-B87FG:1:1101:10051:3687 1:N:0:TAGCGCTC+CTCTCTAT
CCTACGGGTGGCAGCAGTGGGGAATATTGGACAATGGGGGAAACCCTGATCCAGCGACGCCGCGTGAGTGAAGAAGTATTGCGGTATGTAAAGCTCTATCAGCAAGGAAGAAAATGACGGTACTTGACTAAGAAGCCCCGGCTAACTACGTGCCAGCAGCCGCGGTAATACGTAGGGGGCAAGCGTTATCCGGATTTACTGGGTGTAAAGGGAGCGTAGACGGTTAGGAAAGTCTGAAGTGAAAGGTCGGGGCTCAACCCCGGGACTGCTTTGGAAACGTTGTAACTAGAGGGCAGGAGAG
+
-8A?CA=5>)0=;8=;;==;;88@;C<<CCFFACECDFEDCDFFGGFED@CCDA:@BBCFC@@>7>CECEDFFEDF5C<5,ACC8@BF9@AAAF<FB<,CEGGGFGFFFGGCFGFFGGGGGGG9FGGG9FGGGGGGGGGGGG@FGGFGGGDGGGFEDGFFD9@CG;CE@FGF;>FCGDDEEDF>C:991AFGDFE*1;FA:FG;:9?F@?FECEDD73>DFEE/27FFFFDF4<)9>FF:4:4@<F99DFFF93:4?CFBFBFBFF185-*).4?@6((,(),.::24<B?(3:?:>62.3
@M02996:162:000000000-B87FG:1:1101:15350:3774 1:N:0:TAGCGCTC+CTCTCTAT
CCTACGGGTGGCAGCAGCTAAGAATATTCCGCAATGGACGAAAGTCTGACGGAGCGACGCCGCGTGGATGATGAAGGTCGGAAGATTGTAAAATCCTTTTATAACTGAGGAATAAGTAGTGTGAGAGAAACGCAGTATGGTGACTGTAGGTTATGAATAAGCAACGGCTAATTACGTGCCAGCAGCCGCGGTAACACGTAAGTTGCGAGCGTGGTTCGGAAGGATTGGGCGGAAAGGGAAAGGAGGCGGTTGTGCAAGCTGGATGTGAAAGGCAGGAGCGGAACTCCTGGACGGCGTTGAG
+
-88?C?>5:0)==8=;;=,;;;CCCECFFGGE@CB@DE6@@CBCEE9CDCCCCC@@@FEF:@@>6>FC=C?CA?CEEAFFCCCCB?BF,AACECFGG9,EEAFGE5?ABFGF=FFGCF,5AAFGGGGGGGGGGGG8C@FFC=EF@E@DFG=@E>>DD8EAC8DFGCEEC>F,=@F@,;@*@C5ACGCCGGG*:?<EFG*?5D+3;:ADEDD1*:.9:.99>5*9+6EC?59)429F?B41(1(><E@9C,(7,44:<F<:0;6)5.6<8<F?<:DD524((04,548)5584474;)(-(,
@M02996:162:000000000-B87FG:1:1101:10279:3775 1:N:0:TAGCGCTC+CTCTCTAT
CCTACGGGAGGCTGCAGCTAAGAATATTCCGCAATGGACGAAAGTCTGACGGAGCGACGCCGCGTGGATGATGAAGGCCGGAAGGATGTAAAATCCTATTAAGAGGGAAGAATAAGCGAGGGCAGGGAAAGCCCATGTGGTGACGGTAGCACCTGAATAAGCAACGGCTAATTACGTGCCAGCAGCCGCGGTAACACGTAAGGTGCGAGCGTGGTTCGGAAGGATTGGGCGGAAAGGGCATGGAGGCGGGTGTGCAAGCTTGGTGCGAAATCCCGGGGCTTAACTCCGGAATGGCGTGGAG
+
-8AAC?==)1)8=;=;;;,6,;;C;CEF@FFCC@@CD<FBCEEE,66CECB>C>@@BFEF@@C>6>@4CCB<A?EECBEBC@=CF,CE<ECB?CFFG,,,C?E,:4??EGGG?FDGACCFGCGGGGGFFGCD,F@,>;@D@8=DEC:DC,>@,,34@@<>;8E:>8>>>BF,=B<?,:*:<<;AC;*:3=5*/:<@AC*;/C+;<*<DE3C**0.10-99)*/5C4FF?:C3492@(3.7(90@:EBBG(-.-44AA0*4)08)4)--791)(,0851,((9:)4<)4423,),(40--3.
@M02996:162:000000000-B87FG:1:1101:8351:3787 1:N:0:TAGCGCTC+CTCTCTAT
CCTACGGGTGGCTGCAGTGAGGAATATTGGTCAATGGGCGAGAGCCTGAACCAGCCAAGTAGCGTGAAGGATGACGGCCCTATGGGTTGTAAACTTCTTTTTCCGGGGGATAAAGTGACCCACGTGTGGGTTATTGCAGGTACCCGGTGAATAAGGACCGGCTAATTCCGTGCCAGCAGCCGCGGTAATACGGAAGGTCCGAGCGTTATCCGGATTTATTGGGTTTAAAGGGAGCGTCGGTGGAAATGTAAGTCAGCCGTCAAATCGCGGAGCTCAACTCCGTCCAGCGGTTGAAACTGCG
+
8BCCCEF5:))=;======;;;CEFEGGGGGGGGGGGGGFFEFGFGGGGGGGGGGGGGGGAFFGCCCFGFEGGGDFFG+C@EFGGGGDGGFFGGGGGGGGGGBB?EEGGG:EFDFFGC:AFGEGFGF@:=@@=FGGGGGGGGFFFGG8>8DEGEFFGFGFEGGEA>FGGGFGDBDCGGGGGGFEGGGCCECGG3>=58:A<DG>EGE>>BFGGF@<6:7CFGGDG>+?>FF5.49E9(7D-C;)41/.:4<FFFFB?CD:BE:AABB0>;<90./+9(.),.-43(48(--44(.4/.6)-
@M02996:162:000000000-B87FG:1:1101:8368:3796 1:N:0:TAGCGCTC+CTCTCTAT
CCTACGGGTGGCTGCAGTGAGGAATATTGGTCAATGGGCGAGAGCCTGAACCAGCCAAGTAGCGTGAAGGATGACGGCCCTATGGGTTGTAAACTTCTTTTTCCGGGGGATAAAGTGACCCACGTGTGGGTTATTGCAGGTACCCGGTGAATAAGGACCGGCTAATTCCGTGCCAGCAGCCGCGGTAATACGGAAGGTCCGAGCGTTATCCGGATTTATTGGGTTTAAAGGGAGCGTAGGTGGAAATGTAAGTCAGCCGTCAAATCGCGGAGCTCAACTCCGTCCAGCGGTTGAAACTGCG
+
88ACC>:5:))========;;;;CFGGGGGGGGGGGGGGGGGGGGGGGGGGGGFFFFGGGGGGGFGGGGGGGGGFGGGGGGFGGGGGGGGGGGGGGGGGGGGGGGFGGGFFGGGGGGGGGGGGGGGGGGGGGGGGGGGGGGGGGGGGEGGGGGGGGFGGGGGGGGGGGGGGGGGGGGGGGGGBAGGDGGGGGGF=EEGGFGDGFGCEFFFGGGFFGGDGGFGGGG>FGFFGF??>FBBFGFG:7<9*.:<<FFDFFFGG:9E<24761>>99>??F?<64454<;?BBB74;>0A)9<A28
@M02996:162:000000000-B87FG:1:1101:8385:3799 1:N:0:TAGCGCTC+CTCTCTAT
CCTACGGGTGGCTGCAGTGAGGAATATTGGTCAATGGGCGAGAGCCTGAACCAGCCAAGTAGCGTGAAGGATGACGGCCCTATGGGTTGTAAACTTCTTTTTCCGGGGGATAAAGTGACCCACGTGTGGGTTATTGCAGGTACCCGGTGAATAAGGACCGGCTAATTCCGTGCCAGCAGCCGCGGTAATACGGAAGGTCCGAGCGTTATCCGGATTTATTGGGTTTAAAGGGAGCGTCGGTGGAAATGTAAGTCAACCGTCAAATCGCGGCGCTCAACTCCGTCCAGCGGTTGAAACTGGG
+
-8ACCFD91)0=;==;===;;;;;CEGFGGGGGGGGGGGGEGGGGGDGGGGGGFEDFEFGFGGFFEGGGGGGGGFF@FFGDGGGGGGGGGCFFGGGGGFFGGGGGFFDFGGGGGGGGGGGGGGGGGFGDG>F@DDFGAD8@>FFGG++3@FGFGGEFFDEEGGEGGGGGGGGGF?FFGGF,:8?GGGGGGGGGF5E3CFFGGGFED);FFGDGFBCG4C7*<>C=>GFA4;)3(,0((01-14).114?<B?4))).:9:BF04<?(:>(),4()2*()445,2448:>>B;B()69)6((
@M02996:162:000000000-B87FG:1:1101:13412:3800 1:N:0:TAGCGCTC+CTCTCTAT
ACTACGGGCGGCAGCAGTGGGGAATATTGGACAATGGGGGGAACCCTGATCCAGCGACGCCGCGTGAGTGAAGAAGTATTTCGGGATGGAAAGCTCTTTAAGCAGGGAAGAAAATGACGGTACCTGCAGAATAAGCCCCGGCTAACTACGTGCCAGCAGCCGCGGTAATACGTAGGGGGCAAGCGTTATCCGGAGTTACTGGGGGTAAAGGGAGCGTAGACGGCAAGGCAAGTCGGAAGGGAAAGCCCGCGGCCGAACGGCGGGACGGGGTGGGAAACGGGAGGGCTAGAGTGGCGGCGAG
+
88@AC?)15818888;;<;;;888;C,<EDFGFDFCCFDCDEEBBECEE<FGDAB:BFEGG>@B3@8:3>>FG;@F,@,,,,@C7>BCC@<>:FFFG:FFFG9B<@C:BFFFGG<,?FEGGGGGGGCGG?FGCF9F::CGED*;AE+<:CCGFF?85CC687/:C*:=9+<C*2@=E57:/*5789/>*0:AC@*1)::*2>F):)7?@7::*..99-5>6;57*7*/,8*7.)(74<D*37,).)7(146>0((4(:C<(04639-7)()(-,7<>:4(45>>(-((,)5).(277(4,3
@M02996:162:000000000-B87FG:1:1101:20980:3801 1:N:0:TAGCGCTC+CTCTCTAT
ACTACGGGGGGCAGCAGTGGGGAATCTTCCGCAATGGGCGAAAGCCTGACGGAGCAATGCCGCGGGAGTGATGAAGGGATGCGGCCCGTAAAGCTCTTTTATACATGACGAATGTGCAGAGGGTGAATAATCCTCTGTAATGACGGGAGTGGATGAATAAGCCACGGCTAACTACGGGCCAGCAGCCGCGGTAATACGGAGGGGGCGAGCGGGGTCCGGAATGATTGGGCGGAAAGAGCATGGAGGCGGGTGCTGAAGGCGGGAGGGGAAAGGCGGGGGTCAACCCCGGAGGGGTGGGGGG
+
-88BC@551)188889:<:9988=9,<5FGF7::?BCDFB>@CCB?,?A<B:>>8B=?=B8>3>+<CC8>=,@@ACDEG:*3C*51CF*:<:<@3>=>,<CCFG:2<<?FEC*??FFFF@FFG*CFG,?C9FC<FFA+<<9CFGGG5EE*;*<2<@<0:9C*<A;CEE*/C<*AC:*2/17785=9CG5*9*270A6C35CD*>C)07;59*)08D*45/8*0:+*<<:7<)7>(83??C);7F?F)7D>(7()-64973(02(-(-(8:5(4(8>>9((-03)812421(-3(,()4,((
@M02996:162:000000000-B87FG:1:1101:9167:3816 1:N:0:TAGCGCTC+CTCTCTAT
CCTACGGGAGGCTGCAGTGAGGAATATTGGTCAATGGGCGGAAGACTGAACCAGCCAAGGCGCGTGCAGGAAGACGGTCCTATGGATGGTAAACTGCTTTTGTACGGGAATAAAGTGCGGGACGTGTCCCGTTTGGAATGTACCGGAAGAATAAGGGTCGGCTAACTCCGTGCCAGCAGCCGCGGTAATACGGAGGACCCGAGCGTTATCCGGATGTATTGGGTTTAAAGGGTGCGCAGGCGGAGGATTAAGGCAGCGGTGAAAGTCAAATGCTCAACATGAGAACTGCAAATGATACTGG
+
-88BC:8=:108=;=;;===;;;6;C,6CCC<CCC@D,CCCDBEFD,ECCC,@A:,:EE,:78@8>BDFFEFF=6BB84C,A9CDF?,B?@?EF9AFF,C,CEE9FCCCF@=EFGAFFGGGGGGBFGFGGE>,@BEGGFFFDDGG+@CCFG=FDF9C@*>8;*BFG9CFB1=D:F?:?CECC>;E2>D+1+B8BGGF<C.87>D=>)88=7EC7519>**9C7/*)3:<FGD3?BBFF@DBG98980(24<BB(,8(:C(4>3B)).)*)*.<)*293345*5::5)548-)).6)96667
@M02996:162:000000000-B87FG:1:1101:20968:3818 1:N:0:TAGCGCTC+CTCTCTAT
CCTACGGGGGGCAGCAGTGGGGAATCTTCCGCAATGGGCGAAAGCCTGACGGAGCAATGCCGCGTGAGTGATGAAGGGATTCGGCCCGTAAAGCTCTTTTATACATGACGAATGTGCAGAGGGGGAAGAAACCTCTGTAATGACGGGAGGGTAGGAATAAGCCACGGCTAACTACGGGCCAGCAGCCGCGGTAATAAGGAGGGGGCGAGGGGTGTCCGGAAGGATGGGGCGGAAAGGGCAGGGAGGCGGGTGCTGAAGGCTGGAGGGAAAAAGCGGGGGCAAACCCCGGAGGGGTGTGGAG
+
-8A=CA55)))87889:<:9:7==,5,5@9FC=:B?CDE>@CCCB<A?EB@@=E>>=,=>:>86+8>B8>=:@==CFCE<,,@8*3@@*5:1;D,D,,3;C,DC;,@<,=C:,?7@@FF<FEG7FEG*=F*5*+2+?+?FCFC<ECEGECC*<*122+29:*0;CCCEC:<+*<CC57*:573):C>D3EC*/7+3*2095>*8=)>>B)92*8)204<<>*:7+)2/4390,3()(-)9(14;4>0-96,5,))-)<0,(0,(,4>0>30(,(78;0(((..((-44-3-16(,-)4,.(
@M02996:162:000000000-B87FG:1:1101:20988:3818 1:N:0:TAGCGCTC+CTCTCTAT
ACTACGGGGGGCAGCAGTGGGGAATCTTCCGCAATGGGCGAAAGCCTGACGGAGCAATGCCGCGTGAGTGATGAAGGGATTCGGCCCGGAAAGCTCTTTTATACATGACGAATGTGCAGAGGGTGAAGAATCCTCGGTAATGACGGGAGGGGATGAATAAGCCACGGCTAACTACGGGCCAGCAGCCGCGGGAATACGTAGGGGGCGAGCGTGGTCCGGAAAGATTGGGCGGAAAGAGCAGGAAGGCGGTGGCTTAAGGCTGGAGGGAAAATGCGGGGCGCAACCCCGTAGGGCGTGGGAG
+
68A?C:=98)18888::<:9988?:,CEFGFFCC:?CDFCCCCEGF,AAFC@@C8AA,BF,83>+8BB3>=3@==BFEF<,3C,5@CF*>:<<@@FF99BGFGGG,8<:CF:,C,@FF<<FFG1C<C,?F+?FCG*C:CF9CFCFG5EE5E*?8:@?+:9@7<C8EGC*/<A*C8:*:*::<)58C<DDEG**7*<=C277C*<C)0757C*95.0>4)*8**23=CF:)>)4;2).8.9(9(08B>99(-<0(,,6C=(.83(,,4:582)5)8856---<04<114(,--2(-,)23((
@M02996:162:000000000-B87FG:1:1101:8735:3823 1:N:0:TAGCGCTC+CTCTCTAT
ACTACGGGTGGCAGCAGCTAAGAATATTCCGCAATGGACGAAAGTCGGACGGAGCGACGCCGCGTGGATGATGAAGGTCGGAAGATTGTAAAATCCTTGTAAGGAGGAAGAATAAGCAGGACAGGGAATGGTCCTGGGGGGACGGGAGTACTTGAAGAAGCAACGGCTAAGGACGGGCCAGCAGCCGCGGGAAGACGGAAGGTGGGAGCGGGGGTCGGAATGATTGGGCGGAAAGGGCAAGTAGGCGGATAGGCAAGGTTGGGGGGAAAGGGGGGAGGGCAACGCCCGAACTGCGGGGAGG
+
6868@@=)800=;8=;;=,;6;;C,@,6;CEC::,@A@C@BCCB<C,@@@@CC>6@@+@@8787+88=5C=CE?<BD,9FB>CE<,,C,??BD9EFD,,8EFG,=,=:=FF<C?DFFGGGC7FGG+@D,FEFAF,E,DE+=:*=E*;22<<++3<C+<7:+032?EG8A8+*2*15C5751*55*/9DCGCE8)2*0*95<*+9*1.7)5/*).)11,)9)++*+1:52@3>692@B0)*-2-15*.47(-)4(521*2)4>>269,:587((7@*5(((-0(((-(-(-((.)(()-(,(
@M02996:162:000000000-B87FG:1:1101:9169:3836 1:N:0:TAGCGCTC+CTCTCTAT
ACTACGGGAGGCTGCAGTGAGGAATATTGGTCAATGGGCGGAAGACTGAACCAGCCAAGTCGCGTGCAGGAAGACGGTCCTATGGATTGTAAACTGCTTTTGTACGGGAATAAAGTGCGGGACGTGTCCCGTTTGGAATGTACCGTAAGAATAAGGGTCGGCTAACTCCGTGCCAGCAGCCGCGGTAATACGGAGGACCCGAGCGTTAGCCGGATTTATTGGGTTGAAAGGGTGCGCAGGCGGAGGATTAAGGCAGCGGTGAAATTCTCATGCCAAACATGAGAACGGCCATTGAGACGGG
+
-88=A@9=511=;;=;;==;;;;C6C<<CCCC@AECC,C@@CDEFE,CDF<6CACC@EF9:@@B6@B@FFDGGFCCF?FG,9CCDFF,ACEDFGCFG9,EEFFFEFEDCF<EFGG?FGGGGGGGGGGGGGGF8FEGGGCFFGGGG7DCFFG=FF>CD@=BC5@CGG7DGC3ADFGFEFCA:>?6C79CBFGGCEGGFFGF<DGFE>::)9DEDF@**)02=CE9:)<CAFFF1<:D>9>C>G>5;D>(*4<F)4248CD12:?F)6)-1.*6))*35(.).7:AA3(43933)66)82329
@M02996:162:000000000-B87FG:1:1101:13462:3847 1:N:0:TAGCGCTC+CTCTCTAT
CCTACGGGCGGCAGCAGTAGGGAATCTTGCACAATGGGCGAAAGCCTGATGGAGCAACGCCGCGTGCAGGATGAAGGCCTGCGGGTTGTAAACTGCTTTTATAGCTGAGGAATATGACGGTAAGCTATGAATAAGGATCGGCTAACTACGTGCCAGCAGCCGCGGGCATACGTAGGAGCCGAGCATTATCCGGAGTGACTGGGTGTAAAGAGTGGCGGAGGGGGCAGGGTAAGGAGATAGGGAAATCTGGGGGCGCAACCATGCAGACTGGGATCGAAACTGCCAAGCCCGAGGCCGGGAG
+
-8AACB018008888;;<;<;8;C;C6E,CFEA<CACFFCEEEEGF8CC,CA<ACCCFEF@=@>+>BCFFEGEBEEFFGF+<CCDF:F:?DFDFEGG9,CFFGGG,ADAFFB5E;FGGGGGGGGG3C,CFFDFFGFGFGGGGGGGG7FGGDGGGGCCD>@D9BE<*7C*CFFC<E7?*/=:9>=C;7@+CFGD>C8>FGFCFF)299FF?CF**8CD(7CE5512>59;09?B0<>?(/C(9(7:*1):A<BF9(-,CD2?*).8>:?)5*(.,8*.4:06@>??>?<(-7>,((()((-1
@M02996:162:000000000-B87FG:1:1101:6725:3848 1:N:0:TAGCGCTC+CTCTCTAT
CCTACGGGAGGCAGCAGCTAAGAATATTCCGCAATGGACGAAAGTCTGACGGAGCGACGCCGCGTGGATGATGAAGGTCGGAAGATTGTAAAATCCTTTTATAACTGAGGAATAAGTACTTTGAGAGAAACGGAGTATGGTGACTGTAGGTTATGAATAAGCAACGGCTAATTACGTGCCAGCAGCCGCGGTAACACGTAAGTTGCGAGCGTTGTTCGGAATTATTGGGCGTAAAGGGCATGTAGGCGGTTTTGCAAGCTTGGTGTGAAATTCCGGAGCTCAACTCCGGAACTGCGTTGAG
+
8ACCCB5511)8===;=;;;<;;CFGGGGGGGGGGFGGGGGGGGGGGGGGFCFGGEFGGGGGGGFECCGGGGGFFGGGGEGGGEA9FFGGGGGGFGGGGFGGGGGGGGDFGGGGGGFGGGDGEGCEDGGGGFEGGEFGGGGD;FEFFGGGGGGFGGGGGEC?FDDEGEGGCFCGGGG6FGGFFFGGFGGECECBCCFDFFFFGFG=8=):9E3)8DG?DD0:+>FFGFB>GEFFFFB?FC(266A*6;3,7@BB2>>+1.6?:<03:D6<C2<:;EBB9:7F7?220343-()).(04(((
@M02996:162:000000000-B87FG:1:1101:17146:3885 1:N:0:TAGCGCTC+CTCTCTAT
CCTACGGGTGGCTGCAGTGGGGAATATTGCACAATGGGGGAAACCCTGATGCAGCGACGCCGCGGGAGTGAAGAAGTATTTCGGTATGTAAAGCTCTATCAGCAAGGAAGAGAATGACGGTACTTGACTAAGAAGCCCCGGCTAACTACGTGCCAGCAGCCGCGGTAATACGTAGGGGGCAAGCGTTATCCGGATTTACTGGGTGTAAAGGGAGCGTAGACGGTTGGGCAAGTCTGAAGTGAAAGCCCGGGCGCAACCCCGGGATTGCTTGGGAAACGGTTGAACTAGAGGGCAGGAGGGG
+
-88=AA0)1))==8=;;;=;;8@@;CC<CFGC@@CDDFEDC@AFFE8EFFFEFE:@@CCF7@@>+>CEBEDCE?=E,C?<?BFD4EFF,AECCF<FG<,EFFFG@FCEFGG@FG,EFFGGGGGCGGGG9FGGGGGG@GGFGGCFGGDGGGCFFGDFFGFF:9>EG:CE7CFC;BFCEGDC=7>:=:*9CFGGDE5*1?F*:>G8;19F@7CE<BFGC?DGFEC91):73;7FA2)9<>F:42519:5(>49)(49B9:58;E((((4<*)*-::F55:?8:>BF:.4565(43(-9<3636
@M02996:162:000000000-B87FG:1:1101:25436:3888 1:N:0:TAGCGCTC+CTCTCTAT
CCTACGGGTGGCTGCAGTGAGGAATATTGGTCAATGGACGCAAGTCTGAACCAGCCATGCCGCGTGCAGGAATAAGGCCCTATGGGTCGTAAACTGCTTTTGTGGTGGAGCAATAAGTCGTACGTGTACGGCGATGAGAGTACATCACGAATAAGCATCGGCTAACTCCGTGCCAGCAGCCGCGGTAATACGGAGGATGCAAGCGTTATCCGGATTTATTGGGTTTAAAGGGTGCGTAGGCTGTGGTCCAAGTCAGGGGTGAAAGCCCGGAGCTCAACTCCGGAACTGCCTTTGATACTGG
+
88BCCD8581);==8====;;;;;CFGGGGGGGGGGGGGGGGGGGGGGGGGGGFFFFGGGGGGGGGGGGGGGGGGGGGGGGGGGGGGGGGGGGGGGGGGGGGFGGGGGGGGGGGGGGGGGGGGGGGFGGGGGGEGGGGGGGGGGGGGGGGGGGGGGGGGGGDGEGGGGGGGGGGGGGGGGGGFFGGGCFGFGGFDGFGGFGGGFGGFFFFGGGFFDFCGGAGGCE>GFAFGFFFFFFFFC4928585<F?FFAFFFFGG?FFFBAF:BEFC>B?FF@?AFDFFBF9B?3<54<A9B44<::
@M02996:162:000000000-B87FG:1:1101:22454:3903 1:N:0:TAGCGCTC+CTCTCTAT
CCTACGGGAGGCAGCAGTGGGGGATATTGCACAATGGAGGAAACTCTGATGCAGCAACGCCGCGTGAGGGAAGAAGGTTTTCGGATTGTAAACCTCTGTTTTTAGTGAAGAAACAAATGACGGTAGCTAAAGAGGAAGCCACGGCTAACTACGTGCCAGCAGCCGCGGTAATACGGAGGAGGCGAGCGTTATCCGGATGTATTGGGTGTAAAGGGGGCGTAGGCGGAATGCCAAGTCAGCGGGGAAACGCACGCGCTTAACGCGTGACCGGCCGTGGAAACTGGTAATCTGGAATACGGAG
+
88A?CAAA=1)=88=;;==;;7@@8C@FEFGDEEFDFDFDFEFGGFGFFFFGGECEEGEF@B@C7@CEGGEGGFEFFBAE7BFEECCF,ADDFGFGGGBEFCDFE<BCEGGFGEFFGBFFGGGCFGG,CFGGGGGGGGGGGGGGGGGGG9EGGABDCG?@EFFDEGGGGEG,DFGDEGDC*8?8:CGGD7C8AFGG>C));++;9;.))1:FFF3)90C1>ECCGFGD(976<B?05>B94>(7;E)8FBF39BF>2:96<B6>043<F(173>8:7-44<*6?)-62:)6<9:).043,-
@M02996:162:000000000-B87FG:1:1101:19930:3912 1:N:0:TAGCGCTC+CTCTCTAT
ACTACGGGAGGCAGCAGTGAGGAATATTGGTCAATGGGCGAGAGCCTGAACCAGCCAAGTAGCGTGCAGGATGACGGCCCGATGGGTTGTAAACTGCTTTTGAGGGGGAATAACGTGCCCCACTCGTGGGGCAGTGCATGTACCCTTCGAATAAGCATCGGCTAATTCCGTGCCAGCAGCCGCGGTAATACGGAAGATGCGAGCGTTATCCGGATTTATTGGGTTTAAAGGGAGCGTAGGCGGGCGGTTGAGTCGGCGGTGAAATGTCAGGGCCCAAAATGGGCCAGCCGGGGAGACGGGG
+
68@?C?8>51)=88=;;===;;;C6;C<CA6;@@<CCDFEEC@CDF8ECECCFACCC@D<@CC@6@8@FDB,E@,BFFFG+@:?BFC,+8@?FEEEF9,CEFF+BFCC:F8?FEFAFGFECCC,DFFBCDG=CFBFGG,EFFGG,C,@EGG8FGFGF7;C89@EGC7EG>,45EFGGFFF5?*8CCDGCGGGDBCEF1;FCDEEE38A4;FGCB5**6:*@EC/*)<CBFGF??>>>B@D<93.()0-93(<.-(47ED,(7,5)4)6?A5?03;E:((--=?(((-414((-((-0(-21
@M02996:162:000000000-B87FG:1:1101:19912:3915 1:N:0:TAGCGCTC+CTCTCTAT
CCTACGGGAGGCAGCAGTGAGGAATATTGGTCAATGGGCGAGAGCCTGAACCAGCCAAGGAGCGTGCAGGATGACGGCCCGATGGGTTGTAAACTGCTTTTGATGGGGAATAACGTGCCCCACTCGTGGGGCAGTGCATGTACCTTTCGAATAAGCATCGGCTAATTCCGTGCCAGCAGCCGCGGTAATACGGAAGAGGCGAGCGTTAACCGGATGTAGTGGGGTGAAAGGGAGCGTAGGCGGGCGGGGGAGGCAGCGGTTAAATGTCAGTGCCCAACATTGGCAGGCCGGGGAAACGGGG
+
-868A?81)118888;;<=;;;CCC@,<CC@C@<<@CDFEE@@BF8CCCECCCA;:CED,@CC@+B8@FF@BE@9@CF=F+8+?BF44+85??C@FE,,:ECB,CFACCF,=FFG,A7FGFFG,?A,AFGGGCF3@;F,E9EDGA;=DEDFDFGC9>3+>8=+@B7,E9>3@CFG@>@9:9959=:<?+:BFDBG=F4CDC7*)3:)8)10>70)/26*09@E)*.:4<FFE12(7(-07<D281)8(/3()(,-,3>5,(74>)6.)*.*6..)25((,)9448(40:-((-2(,),-2(
@M02996:162:000000000-B87FG:1:1101:21352:3925 1:N:0:TAGCGCTC+CTCTCTAT
ACTACGGGTGGCTGGAGTGAGGAATATTGGTCAATGGGCGAGAGCCTGAACCAGCCAAGTAGCGTGAAGGATGACGGCCCTATGGGTTGTAAACTTCTTTTTCCGGGGGATAAAGTGACCCACGTGTGGGTTATTGCAGGTACCCGGGGAATAAGGACCGGCTAATTCCGTGCCAGCAGCCGCGGTAATACGGAAGGTCCGAGCGTTATCCGGATGTATTGGGTTTAAAGGGAGCGTAGGTGGAAAGGGAAGGCAGCCGTCAAAGCGGGGGGCGCAACGCCGGCCAGCGGTTGAAACTGCG
+
-886@?>5=0);68=;;6=;;C@A,C,CDDECE<EDFGFCEECEF8,CDFF@EACC@DF@@C9@88CDFGDEEC@BCFEG7E8CDGF,>@??CFFFGD9EF9FGC@@EDF@=FFF?FFGGGGCGDGGGGG8>D9,>DCEGFFGFFEE+@CG@FFFFC>9C>D1>?,,5=B>ED>F?C6CF,885C>DD+<DFCDEGD*0989C@C9)7)10A<@>5*6*09<C7*.<:6=CE<?>B(8;D.747)9)4*4:7(3:0657-(5,:501(),)4,(0:.((-45(,39((-4-(-5A>*..)-
@M02996:162:000000000-B87FG:1:1101:17420:3985 1:N:0:TAGCGCTC+CTCTCTAT
CCTACGGGTGGCAGCAGTGAGGAATATTGGTCAATGGGCGGAAGCCTGAACCAGCCAAGTCGCGTGAAGGAAGAAGGTATTATGTATTGTAAACTTCTTTAGACGCAGAGAAATAAGCCCCTCGTGAGGGGTGATGCTAGTATGCGTAGAATAAGGATCGGCTAACTCCGTGCCAGCAGCCGCGGTAATACGGAGGATCCGAGCGTTATCCGGATTTATTGGGTTGAAAGGGTGCGCAGGCGGCAGGGTAAGGCAGCGGTGAAATAGGGAGGCCCAACCTCATCCCGCCGTTGAGACTGGG
+
-88?CB=5:00=;8=;;<=;;;;C;CCFFFGFDCFCFFFEDEDEFD,EDFEDEECCADFEC@8@+@BDFFFFFCAEFBB?5E?C5CECFFADFGF?FA?FGGGGEC:CCGGGGCFGGGGGG@EGGGGGGGGFEGDGGDEGGGGGGGEGGGG@EFDCD9?CCD6BGGACFCEGGGGFEFFFF9@?E?DD8CCCC8EGF6DA<CEEG55>:@CGDB37*62:@@F9*)<C4FFF1?:D04>C1C;57:@(*47?)32::EG1(8<<)66)71CBB()10(-((0.6)4<944(--4((/..1(
@M02996:162:000000000-B87FG:1:1101:13959:3992 1:N:0:TAGCGCTC+CTCTCTAT
ACTACGGGGAGCAGCAGTGAGGAATATTGGACAATGGTCGGAAGACTGATCCAGCCATGCCGCGGGAAGGAAGAAGGTCCGAAGGATTGGAAACTTCGTTTGTACGGGAGCAATAAGGGGTATGCATACACCGATGAGAGTACCGTACGAATAAGCAGCGGCTAACTCCGTGCCAGCAGCCGCGGTAATAAGGAGGATGCGAGCGTTAGCCGGATTGAGTGGGTTGAAAGGGGGCGGAGGCGGAATGCCAAGTCAGCGGTGAAAAGCAGGCGCTAAAAGAGGGACAGGCCGTGGAAGCGGG
+
-88AC@5=8008:;;;;<;;;;;;,C,CCCF8@<6@@6;@:C@@F,,CE6;<CA;,6<@C,7+7+6CBFDBFB<C,:95E+6,8=FC,:,9???F?F+,,9@EE,BC@@F=BF,AEFA,C+@<FDGFGGGGGEEEGGGGGBD9FG+DEEGFFFGE,>,3>8*3@CF,DC:>;C*>2>:CE?/):81:D+4+?9=FEE*;A73:5C)0<3@FCC>0**.*21;=)/)3:4@C5(43B(7096D15909A*5>:.)640CC(3<2<),,()-146()20).(.)((-((-239,3344)((,2
@M02996:162:000000000-B87FG:1:1101:23583:3998 1:N:0:TAGCGCTC+CTCTCTAT
ACTACGGGTGGCAGCAGTGGGGAATATTGGACAATGGGGGAAACCCTGATCCAGCGACGCCGCGTGAGTGAAGAAGTATTTCGGTATGTAAAGCTCTATCAGCAAGGAAGAAAATGACGGTACTTGACGAAGAAGCTCCGGCTAAATACGTGCCAGCAGCCGCGGTAATACGTATGGAGCAAGCGTTATCCGGATTTACTGGGGGTAAAGGGAGCGTAGACGGCAAAGCAAGTCTGAAGTGAAATCCCGGGGCTCAACCCCGGAACGGCGTGGGAAACTGTGTAGCTAGAGTGCAGGAGAG
+
-88=C>8501)=;8=;;=;;;88@CC9FEFGECCCCDFGGEEFGGGGGDDCCFA6@@FEGGEFE+@FCCECFFEEE5C<,,CFC?E=FAFCCCF,FE?,<FFEFGGFFFFFGGGEFGGGG?FE:;EBD+>CFEGGG8DDEGG>FFGGGGG9FGGGEGGG:FD@CEEGG7DFF;>2;>EFFGCF?EC*?6FGEGDA;6CGFCFG):>AFFFGEGFEGG39DBGEDGFED?FGF:)6964@:4:>@4998D9BFF(4>>FGFBD9>;6(2.(1(49F8>().)*).64-6528654>B>2-.2
@M02996:162:000000000-B87FG:1:1101:13975:4001 1:N:0:TAGCGCTC+CTCTCTAT
CCTACGGGGGGCAGCAGTGAGGAATATTGGACAATGGGCGGAAGACTGATCCAGCCATGCCGCGTGAAGGAAGAAGGTCCTATGGATTGTAAACTTCTTTTGTACGGGAGCAATAAGGTGTATGCATACACCGATGAGAGTACCGTACGAATAAGCATCGGCTAACTCCGTGCCAGCAGCCGCGGTAATACGGAGGAGGCGAGCGTTATCCGGATGTATTGGGTTTAAAGGGTGCGTAGGCGGAATGCCAAGTCAGCGGTGAAACGCACGCGCTGAACGCGGGACCTGCCGGGGAAACAGG
+
-88?CA8555088889:<:::::CC=<EEDGDD<FAD,B>CCDEGF<EDCCFAEBDAFDFFB@B3@FDGGFGGFF,@FGG9F<>FGC,>@CCFGC>FA;FFF@F;FDDEGGCG,DFFG3F<F9FGGGGGGGGEGBEGGGGGFGGGBFEGGGCFFFFC;<C>7;CGGFGGE;EDFFEGGFAEC>:E9DG*AFGDFGGF*7@CDGEC>)<7*?E<55)92*09CC/25?>AFCD??BF(8:C?D307)94*.5>)6>AFGG(458<)4;6<>3;;2)272?<>5>>9?(41:>((47?F:(4:
@M02996:162:000000000-B87FG:1:1101:10254:4004 1:N:0:TAGCGCTC+CTCTCTAT
CCTACGGGTGGCTGCAGTAGGGAATATTGCACAATGGGGGAAACCCTGATGCAGCAACGCCACGGGTGGGAAGAAGCATTTCGGTGTGTAAACCACTGGCGTGAGGGAATAATGCTTAATTTCGGTTAAGTTGAAGGTACCGCGAAAGGAAGCACCGGCAAACGGCGTGCCAGCAGCCGCGGGAATACGAGGGGTGCAAGCGTTGTTCGGAAGCACTGGGCGGAAAGGGAGCGCAGGCGGAGATGCAAGCAGGCGGTACAAGACCGGGGCCCAACCCCGGACCGGCAGACTGGACGGGGG
+
-88?A?85:)1;;8=;;;;<;8CC6@;6CCFFFDEACFDDEDDFGD8EC@A@DECECFCC@68@+787@DCFECEFCE,66@FD8BBF,A@C<FEF8E,BF@FECFCCE,CD<FF9,CF7E9FFG4@FGGDEEFE,D@FFG+@FGGGGGGGGGGGG:EGGDCF**=C4@>FEG>FFFCC:C<):88CFGGGEDE*?>FGFFG57:9)9>>DE)7FF<3<C5C*97BFDFFD5>69EFFBDFGF)5/9<G6:7(9(43C76>*4::9>>B>D>2:>C>:>FFE>(449>:?.5:B:(8,((
@M02996:162:000000000-B87FG:1:1101:22813:4015 1:N:0:TAGCGCTC+CTCTCTAT
ACTACGGGAGGCAGCAGTGGGGAATATTGCACAATGGGCGAAAGCCTGATGCAGCGACGCCGCGTGAGGGAAGACGGTTTTCGGATTGTAAACCTCTGTCTTCGGGGACGAAAAAGGACGGTACCCGAGGAGGAAGCCACGGCTAACTACGTGCCAGCAGCCGCGGTAAGACGGAGGGGGCAAGCGTTGGCCGGAATTACGGGGGGTAAAGGGAGAGGAGGCGGGATGGCAAGTCCGTGGTTAAATCTAGCGGCTCAACCGATGGCTGCGGCGGAAACCGTAATTCTGGAGGGAAGTAGAG
+
-8A=C?==511=888;;==;;78@6C@CDFGAA@CAACEBCEDEFG@DECEAFAC@@CBB@@=>+@FEGGEFEDCCF??@EDGDC@CF<@DDEFGGFG,EFAGGCFDCFGG@FGGGGGGGGFDCFGGFGGGGGGGGGGGGGEGCCGG;DGEFGGGEC=FCFGGEGGCGG9FGG*==E55=:7>>@D7*9*9<:BGGF6>43C:>1<)8?@FGDFF<G05C@*7CGF*9:FF?F)694,.93*6@<17-:)6779((5<7:>E(44?(489D>99:C;((-(08-)).)562(3??:).644
@M02996:162:000000000-B87FG:1:1101:14127:4015 1:N:0:TAGCGCTC+CTCTCTAT
ACTACGGGGGGCTGCAGTCGGGAATATTGCGCAATGGAGGAAACTCTGACGCAGGGACGCCGCGTAGAGGAAGAAGGTTTTCGGATTGTAAACTATTGTCGTTAGGGAAGAGACAAGACAGTACCTAAGGAGGAAGCCCCGGCGAACGATGTGCCAGCAGCCGCGGGAAGACAAAGGGGGCAAGCGTGATCCGGAATTATGGGGGGTAAAGGGTGCGGAGAGGGAGAAACAAGGTAGTGGGGAAAGCCCTCGGCTTAACTGAGGAACGGCAACTAAAACGATGTCCCGTGAGTGTCGGAGG
+
88A?@?05))078889::9878=>B?,BEFGCC=:?A?DEFCCFEC,ABECBC>@@=DEF7>@B+++8ECCGD>CCF>,8*,@<>><F:@@<<CF@@B,@F**=<CFCCGGCGGGGGGGFC?<CF9?CFGGGGGGGG7CFG>E*?EEEG5C8CCG9?;7CC4CCEE*:E?FGF*;:;CDC59)0191*1*;28<:C)*:4*9E@?D)8?/:CD)7*965>B*//*7C7??F>:B?64-)1(9(>:)729347:(((.20)6=?FBF<(:>C>:(9@?2,(()((.4<,,338)5.)04(42
@M02996:162:000000000-B87FG:1:1101:25877:4025 1:N:0:TAGCGCTC+CTCTCTAT
CCTACGGGAGGCTGCAGTGAGGAATATTGGTAAATGGTCGGAAGACTGAACCAGCCAAGTCGCGTGCAGGAAGACGGTCCTATGGATTGTAAACTGCTTTTGTACGGGAATAAAGTGCGGGACGTGTCCCGTTTGGAATGTACCGTAAGAATAAGGGTCGGCTAACTCCGTGCCAGCAGCAGCGGTAATACGGAGGACCCGAGCGTTATCCGGATTTATTGGGTTTAAAGGGTGCGCAGGCGGAGGATTAAGTCAGCGGTGAAATTCTCATGCTCAACATGAGAACTGCCATTGATACTGG
+
8ACCCFA8=0)===8;=====;;;CFGGGGGGGGGGGGGGGGGGGGGGGGGGGFFFGGGGGGGGGGGGGGGGGGGFGGGGGGGGGGGGGGGGGGGGGGGGGGGGGGGGFGGGGGGGGGGGGGGGGGGGGGGEGGGGFGGGGGGGGGGGGGGGGGGGGGGGGGGGGGGGGGGGGGGGGGGGGGFEGGGGGGFGGFGGFFGEGGGEGGFFFFGGGDFDFEGGFGGDGDGGFFGFBFF@>>EG>C>89@3308AFAFFFDGGFFFFF<ABAFAFFF24E?:?B>@)).5<??FF>A>:A@AFDF
@M02996:162:000000000-B87FG:1:1101:9120:4038 1:N:0:TAGCGCTC+CTCTCTAT
ACTACGGGGGGCAGCAGTGAGGAATATTGGACAATGGGCGGAAGACTGATCCAGCCATGCCGCGGGAAGGAAGAAGGTCCTATGGATTGTAAACTTCTTTTGTACGGGAGCAATAAGGCGTATGCATACGCCGATGAGAGTACCGTACGAATAAGCATCGGCTAACTCCGTGCCAGCAGCCGCGGTAATACGGAGGAGGCGCGCGTTATCCGGATGTATTGGGGTGAAAGGGTGCGTAGGCGGAATGCCAAGGCAGCGGTGAAACGCACGCGCTTAACGCGGGACCGGCCGGGGAAACGGG
+
-8AAC>5810)88889:<::::::,C5<EFGBAEC?C,:>BCCCFF9?CEF9EE4DFFD=8>8>+6CCFCAFC<<CC@DCC@,>@F>,@@@BCF@;FCFFGGGG,F:<<<FBF,>FFGGG<C7FC@CGGGDEE:8EGGGGG+<@EFDEGEC8FF@?C?<C8);808CFG8/AD*:?FCFCC<>5897>*AFFED5C:**0/)*7=7<>)7CE<07)96:2@EC):0=D>FGD8?0>1:5/)135679>G>>5((48(2C21;39)439:6>((();9):>>)399?(2663(,((-),(34
@M02996:162:000000000-B87FG:1:1101:9102:4047 1:N:0:TAGCGCTC+CTCTCTAT
ACTACGGGGGGCAGCAGTGAGGAATATTGGACAATGGTCGGAAGACTGATCCAGCCATGCCGCGTGAAGGAAGAAGGTCCGATGGATTGTAAACTTCTTTTGTACGGGAGCAATAAGGCGTATGCATACGCCGATGAGAGTACCGTACGAATAAGCATCGGCTAACTCCGTGCCAGCAGCCGCGGTAATACGGAGGATGCGAGCGTTAGCCGGATGTATTGGGTTTAAAGGGTGCGTAGGCGGAATGCCAAGGCAGCGGTGAAACGCACGCGCTGAACGCGGGACCGGCCGTTGAAACTGG
+
-8AAC?=9:)088889:<:::99::C5EDDGFCDADC5C>@CCEGFCFFFFCEABBBFBF=>@>6>FCFFCGGDFEFBDG7C:>CGC,@@BBCFC,EB,FCEDFFGGDEGGCF,FFGGGGGG7CFGGGGGGEEG>EGGGGGCFGGFGGGGGCGGGGFCFECC8CGG7EGC/A<8ECFGFF5777C9DGFGGGCEGGF*C@7DEDEC>E)9FE<<.)*.*:@EC1/)<CAFGF:BFFB?EGBD9<60?<7<BF(47::GG1;FFD<?>F>95>9()10.4?0)4413(-4(4-(-4:BA)44
@M02996:162:000000000-B87FG:1:1101:17040:4059 1:N:0:TAGCGCTC+CTCTCTAT
ACTACGGGTGGCTGCAGTGGGGAATATTGGGCAATGGGCGAAAGCCTGACCCAGCGACGCCGCGTGAGGGAAGAAGGTCTTCGGATTGTAAACCTTAGTCAACAGGGAAGAAGCAAGGGACGGTACCTGGGGAGGAAGCCACGGCTAACTACGTGCCAGCAGCCGCGGTAATACGTAGGGGGCGAGCGTGATCCGGATTGACGGGGGGGAAAGGGTGGGCAGGCGGGATAGCAAGTCAGCGGTGAAAATGATGGGCTTAACGCATAAACTGCCGGGGAAACTGGTATGCTGGAGTGGAGTA
+
888?AA=5>00=68=;;;;;;78@6@,6CCFED@<CCDCBEDCCF8,CEGFFCAC@@FCF@@@B+@CCFDCFEECFFFGE9AFDEEFG??AEFFEAEF,CFEEFEFDFEGGCFFGGG+CFGGG=FGG,E,DEGGGGGGGGGFGGG>CGG,EFG>:@>DC>:9>>FEGG5CE,B?C3<:C7=<8:8C7D9*9*36:CE3>)9>*7=>)8)8CF<7>*9(9*>CDCGEE)(.76ADF*..8249-836@D*)./6><?(*7:<)-3(4<>*)228B)*0(3??*6(-.-(...(..(.8<:((
@M02996:162:000000000-B87FG:1:1101:5874:4066 1:N:0:TAGCGCTC+CTCTCTAT
CCTACGGGCGGCTGCAGTGAGGAATATTGGTCAATGGACGGAAGTCTGAACCAGCCATGCCGCGTGCAGGATGACGGCCCTATGGGTTGTAAACTGCTTTTGTGGTGGAGCAATAAGGTCCACGTGTGGATCGATGAGAGTACATCACGAATAAGCATCGGCTAACTCCGTGCCAGCAGCCGCGGTAATACGGAGGATGCAAGCGTTATCCGGATTTATTGGGTTTAAAGGGTGCGTAGGCTGTGCTGCAAGTCAGGGGTGAAATACCCGAGCTTAACTCGGGAACTGCCTGTGATA
+
ABCCCDF=)1)8888;;;;;;;;CFFFGGGGDGGGGGGGGGGGGGGGGGGGGGGFGGGGGGFGGFGGGGGEGGGFFGGGGGFGGGGFGGGEFGGGGGFGGGGGFGGGGFGGFFGGGGGGGGGGGGGGFGGG@C@FGGFGGGGGGFFFGEEGFGGGGGGGGGGGGGGFFGGGGDGGFEFGGF?*6CDDGCCFGGBCCDFG;FCC>EGFD:7FCD>3D6>FGFGGDG:CGBFFB<?BFFFFGFF:F?69464AFADBDB=D025<B>4):?9>9;>FCF<ABBFF>9,48.,5)6>)6?
@M02996:162:000000000-B87FG:1:1101:17720:4072 1:N:0:TAGCGCTC+CTCTCTAT
ACTACGGGTGGCTGCAGTGGGGAATATTGGGCAATGGGGGAAACCCTGACCCAGCAACGCCGCGTGGAGGAAGAAGGTCTTCGGATCGTAAACTCCTGTCCTCAAAGACGAGAAGAAGACGGTATGTGAGGAGGAAGCCCCGGCTAACTACGTGCCAGCAGCCGCGGTAATACGTAGGGGGCAAGCGGTGTCCGGAATGAGTGGGCGGAAAGGGCGCGTAGGGGGCCGGTGAAGTCTGGAGTGAAAGTCCTGCTTTCAAGGGGGGAATGGCCTTGGAGACTGAGGGGCTTGAGTGCAGGGG
+
-86?C?55:));=88;;;=;;7@;6C,,CAEC@@<CCFDEECCFG>,CCCC@<A:@C<@E+@:B+@FCFGDFEDCFGABFD,D@ECCF,A=DFEGGGE,B=,EAAF?DFFGC@CFGFFE8FE+A@,8FFGFFGCEFDFFF>EGG7>@D,@FG@FF*@DFCF5DGGEG*5:,=CF598=5CC5:;C3<)2:/3A>GEB*9?*2A@CCD)<5DGDD)9)-)18>*1>3C)40)0)4)1).0*.*.1-9=-*4)92()--32:?)37>><0).*().0@)18:2?:08?B(((-(.).69:2((
@M02996:162:000000000-B87FG:1:1101:5893:4076 1:N:0:TAGCGCTC+CTCTCTAT
CCTACGGGCGGCTGCAGTGAGGAATATTGGTCAATGGACGGAAGTCTGAACCAGCCATGCCGCGTGCAGGATGACGGCCCTATGGGTTGTAAACTGCTTTTGTGGTGGAGCAATAAGGTCCACGTGTGGATCGATGAGAGTACATCACGAATAAGCATCGGCTAACTCCGTGCCAGCAGCCGCGGTAATACGGAGGATGCAAGCGTTATCCGGATTTATTGGGTTTAAAGGGTGCGTAGGCTGTGCTGCAAGTCAGGGGTGAAATACCCGAGCTTAACTCGGGAACTGCCTTTGATA
+
8ACCC>D==)08888;;;;;;;;;CFGGGGGGGGGGGGGGGGGGGGGGGGGGGGGGGGGGGGGGGGGGGGGGGGGGGGGGGGGGGGGGGGGGGGGGGGGGGGGGGGGGGGGGGGGGGFGGGGGGGGGGGGFGGEFGGGGGGGGGGGGGGGGGGGGGGGGDGGGGGGGGGGGGGGGGGGGGGGADGGGGGGGGGFGGFGCFGGGFGGFEFFGGGFFD=>FGFGGGGFGGFFGEB<?F?FFD4>:.4@6<F7A?)6>B2FD04F?<A<<>;6D>>F@C?ABD?DBFB?B283>)<9)61
@M02996:162:000000000-B87FG:1:1101:17701:4080 1:N:0:TAGCGCTC+CTCTCTAT
ACTACGGGTGGCTGCAGTGGGGAATATTGGGCAATGGGGGAAACCCTGACCCAGCAACGCCGCGTGGAGGAAGAAGGTCTTCGGATCGGAAACTCCTGTCCTCAAAGACGAGAAGAAGACGGTATTTGAGGAGGAAGCCCCGGCTAACTACGGGCCAGCAGCCGCGGTAATACGGAGGGGGCAAGCGGTGGCCGGAATGAGGGGGCGGAAAGGGCGCGGAGGCGGCCGGGGAAGTCTGGAGGGAAAGTCCTGCGTGCAGGGTGGGAAGGGCTGGGGGGCATGAGGGGGTGGAGGGGAGGAG
+
88A?C?=5=)0=;88;;6=;;88@6@,;CAFE@@CCCCDDEECFFC8CCCC<@E<ECFBC@@@>+>@BFDBCFCCFGBF<,EF@CCFF+=4=,,EFGF9EF9FFCEAEEFFBCCFGFFGFGG+>:,CFFGGFEGGGGG@FGGEG+@DF,@CE*CC5>DF<:?8E:CG*=1,=CF*/BCEED)8)8*>7/:);*8CCB*99*0C:C9B5@:DGGE3D39)9>E*>EB774))7:?)*..50872745@)26)90(((,:*37.-99?0()-*((,785((((0-).44(-,4((3,()--(-
@M02996:162:000000000-B87FG:1:1101:26132:4083 1:N:0:TAGCGCTC+CTCTCTAT
CCTACGGGTGGCTGCAGTGAGGAATATTGGTCAATGGACGGAAGTCTGAACCAGCCAAGTCGCGTGAAGGAAGACGGTTCTATGGATTGTAAACTTCTTTTGTCCGAGGGTAAAGTGAGAGATGCGTCTCTTATTGCAAGTATCGGACGAATAAGCATCGGCTAACTCCGTGCCAGCAGCCGCGGTAATACGGAGGATGCGAGCGTTATCCGGATTTATTGGGTTTAAAGGGTGCGTAGGCGGATGATTAAGTCTGTGGTGAAAGCGTGCGGCTCAACCGTACCGAGCCATGGCAACTGGG
+
8ACCCB8581);==8====;;;;;CFGGGGGGGGGGGGGEFGGGGGGGGGGGGFFGGGGGGGGGFGGGGGGGGGFFGGGGGGGGGGGGGGGGGGGGGGGGGGGGGGGGGGGFGGGGGGGGDGGGGGGGGGGGGGGGGAFGGGGGGGEGGGGGGGGGGGCE>DGEGGFGFGGGGGGGGGGGGGFDGGGGGFGFGBE5BFFFGG=BGGFFFFGGG:ADFFGGFFGDG@G7AFCD?08DB?FG<DB>9:@BF4:B)6:6.CC?:B?B<3>6>(9>96@GFBF9:7<?<?60>?94:(,,)34?(
@M02996:162:000000000-B87FG:1:1101:11754:4091 1:N:0:TAGCGCTC+CTCTCTAT
ACTACGGGAGGCAGCAGTGAGGAATATTGGTCAATGGACGGAAGTCTGAACCAGCCAAGTCGCGTGAAGGATGAAGGTATGATGTATTGTAAACTTCTTTAGCAGTGGAGTAATAAGGGGATCGTGATCCCCGATGCAAGTACACTGAGAATAAGGATCGGCTAACTCCGTGCCAGCAGCCGCGGTAATACGGAGGATCCGAGCGTTATCCGGATTTATTGGGTTGAAAGGGTGCGCAGGCGGCGTTTTAAGTCAGTGGTGAAATCGGGACGCGCAACGGCATCACGCCATTGGAACTGGG
+
-88?@@8=81)=88=;;==;;;;<6@;,CCF<@@ACDEFCDEDEE<,CDFC8CA69@FF@<@6@+8BDGFEFEAAEFBFC,C,C9CC6C@EAEGF?EC,EFGGGF<?AEG4?F,CFGGGGGEFFFGG<FGGGEFEGGFGGGDGGGGGGGGGEFGGFF=DBE>DEGGC=EB@FG8EFFDDFFC@?D<DGCFFGDFGGF9DFCCE>C:88/8=ED?31*1+1;<C2:)=:<FGF@@1A;>DD9G9)(0),*6>F-:AA6?F<(=>B)4:(:>530(0:50>(,7(,5)4669()5))-974,(
@M02996:162:000000000-B87FG:1:1101:11775:4091 1:N:0:TAGCGCTC+CTCTCTAT
ACTACGGGAGGCAGCAGTGAGGAATATTGGTCAATGGACGGAAGTCTGAACCAGCCAAGTCGCGTGAAGGATGAAGGTATTATGGATTGTAAACTTCTTTAGCAGTGGAGTAATAAGGGGATCGTGATCCCCGATGCAAGTACACTGAGAATAAGGATCGGCTAACTCCGTGCCAGCAGCCGCGGTAATACGGAGGATCCGAGCGTTATCCGGATGTATTGGGTTTAAAGGGGGCGCAGGCGGCTGTTTAAGTCAGTGGTTAAATCGTGACGCTCAACGTCAGCACGCCATTGAGACTGGG
+
-88?C?>A51)=88=;;==;;;;;;E,CEFEFAA<CCEFEDEEEFC@EFFFFFECCCFFCF@@@7@BCFFEFGCEEF,E6,5,C,CCCE?FCFGG9F9,CFFGGG,A=CF?9C,CFGGGGG:DFGGG<FEFGGGEGGGGGGGGGFAFFGGG9DFFDCDDCCC6CGG8FGC@DGFGEFFGGD9<?DCGGCFGGDFGGF9DA>CEAD88D)=CE?5))01+3@F=7/)CC<@CB(69FF>DC9>37-)0)26AF.:AF9EG)(94<2<?070586(7/1(:,(7(56:>B?>0).6)4935:1
@M02996:162:000000000-B87FG:1:1101:8044:4143 1:N:0:TAGCGCTC+CTCTCTAT
CCTACGGGGGGCAGCAGTAAGGGATATTGGGCAATGGGGGCGACCCTGACCCAGCCATGCCGCGTGAGGGAATGAGGCCCTACGGGTCGTGAACCTCTTTTGCCTGGGGATAACGGCGCGGTCGTGAACCGTGCGTGCAGGTACCAGGCGAATAAGCATCGGCTAACTCCGTGCCAGCAGCCGCGGTAATACGGAGGATGCGAGCGTTATCCGGATTCATTGGGTTTAAAGGGTGCGCAGGCGGCCGGCCAAGTCAGCGGTGAAATCCGGGGGCCCAACCCCCGAAGTGCCGGTGATA
+
88BCCBFB=A)8888::<:<<:::CEEGGGGGGGGGGGGGGEFFGGGGGGGGGFFFGGGGFFGGFFGGGGGGFCCFGGFGGFFGGGFFGFC>CFGGGGGGGGGGGGGGGGGFGGGGGGGGGGGGGGGFCCGGGGGGGGGGF@FGGGGGDEGEGGGGGGFGGGGEEGGGGGGGFEGGGGGGGGFFGGG3CCFCEEGGFG4@FDGDCDBBE5FGDEEGG<GD?FCG/<EDD6FFF?B>>>FD91472>D>C66FB>>)-079(7:74<:>B9>>6(7>>34??5>11,,34).7((46*.
@M02996:162:000000000-B87FG:1:1101:8064:4148 1:N:0:TAGCGCTC+CTCTCTAT
CCTACGGGGGGCAGCAGTAAGGGATATTGGGCAATGGGGGCGACCCTGACCCAGCCATGCCGCGTGAGGGAATGAGGCCCTACGGGTCGTGAACCTCTTTTGCCTGGGGATAACGGCGCGGTCGTGAACCGTGCGTGCAGGTACCAGGCGAATAAGCATCGGCTAACTCCGTGCCAGCAGCCGCGGTAATACGGAGGATGCGAGCGTTATCCGGATTCATTGGGTTTAAAGTGTGCGCAGGCGGCCGGCCAGTTCAGCGGTGAAAGCCGGGGTCCCAACCCCCGAAGTGCCCGTAATA
+
8ACCC>:58:)8888::<:<<::CFFGGGGGGFGGGGGGGGGGGGGGGGGGGGDFGFGGGGGGGGEGGGGGGGGGGGGGGGGGGGFFFGFEFFGGGGGGFGFGGGGFGGGGGGG>CGGGGGGGGGGDCEFGGFGEGGG*CE8@GGGFCFGGGGGGFGG7FGDGGG66<EE*AFGGGDFGFF57>GDGGDFGGG>/*09FFGG55EGE@;5C?7355C)2:@CF4CE/C44>/6<>9:B>52)4565:;G(4)).)))</(-768))4:B977(-7;71:(47>;3>1(566(((-(0)
@M02996:162:000000000-B87FG:1:1101:11776:4169 1:N:0:TAGCGCTC+CTCTCTAT
CCTACGGGCGGCAGCAGCTAAGAATATTCCGCAATGGACGAAAGTCTGACGGAGCGACGCCGCGTGGATGATGAAGGTCGGAAGATTGTAAAATCCTTTTATAACTGAGGAATAAGCAGTGTGAGAGAAACGCACTGTGGTGACTGTAGGTTATGAATAAGCAACGGCTAATTACGTGCCAGCAGCCGCGGTAACACGTAAGTTGCGAGCGTTGTTCGGAATGATTGGGCGTAAAGGGCATGGAGGCGGTTGTGCAAGCTTGGTGGGAAATCTCGGAGCTCAACTCCGAAATTGCGTTGAG
+
-8ABCA01)1)8888;;;6;<;;CCDAEGGGDEC@CCEFCFDECFC<CAFEC@C8@>FEE@>@=+>CC9AAFEACEFFGGGGGED?EFEEFDFFGGC<8?FEGFF??AEGGD,FFGFGG,D7CFGGGGGGGGGGG7DEFGGCGG,@@FEG>,@A>CAD@DB?FGFGEGGCE,=CFC<:CCEC?ACF*>DGD*:ACGFD8AFG<@<;DFEFG**775C3CDB*7D?4C<?FD)4??FDF3>(9(?8>B>G-()--6<AGF:9<?.:(,360*6).8@:2-(,9??9254914366440(--,
@M02996:162:000000000-B87FG:1:1101:7163:4170 1:N:0:TAGCGCTC+CTCTCTAT
CCTACGGGCGGCAGCAGTGAGGAATATTGGTCAATGGGCGAGAGCCTGAACCAGCCAAGTAGCGTGAAGGATGACGGCCCTATGGGTTGTAAACTTCTTTTTCCGGGGGATAAAGTGACCCACGTGTGGGTTATTGCAGGTACCCGGTGAATAAGGACCGGCTAATTCCGTGCCAGCAGCCGCGGTAATACGGAAGGTCCGAGCGTTATCCGGATTTATTGGGTTTAAAGGGAGCGTAGGTGGAAATGTAAGTCAGCCGTCAAATTGCGGAGCTCAACTCCGTCCAGCGGTTGAAACTGGG
+
8ACCC>=5:0)8888;;<;;;;;CFGGGGGGGGGGGGGGGEGCFGGFGGGFGGGFFGGGGGGGGGGGGGGGGGGGGGGGGGBFGGG,BFGFCFFGGGGDFGGGCFGGGGG7FGGFAFGGGGGGGGGGGGGGGGGGGGGGGGGGGGGGEGFGGGGGGGFFDEDGGGDFFGGGGGGGGGGGGFDBBGGDDGGFFEF=CE4>?DGGFGGFFFF7CDEFG*4>FFFF9EEFGFFGF<:2<(2>D)>4749*6:<.=<2544*9,,.34))-)0-13(()3*,)).<1273)4-34423<<?24(,
@M02996:162:000000000-B87FG:1:1101:19896:4174 1:N:0:TAGCGCTC+CTCTCTAT
ACTACGGGCGGCAGCAGTAAGGGATGTTCGGCAATGGGGGAAACCGTGACCGAGCAACGCCGCGTGAGTGATGAAGGTCTTCGGATCGGAAAGCTCTGTGGGAAAGGAAGAATGCTAAGATCAGGAAATGGTTCTTAGTTGACGGTACTTTACTAGAAAGGCACGGCTTACTACGGGCCAGCAGCCGCGGTAATACGGAGGTGGCAAGCGGTAGCCGGAGTGATTGGGCGGAAAGGGGGGGCAGGAGGGCGGTTTAGGCTGGGGGGAAAGCGTTGAGGTCAACGCAAGTAGGCCGTAGAGA
+
68A?CB88)118888;;<;<<;6C,8C,CBF7@@<C<CDEEDDFFE,C@DC=B>8@EFBF7=488>BC<??@EAAEFBEE,CFDCBFE+=?@AF,A<B,CF+BD<FFDFGGF3FF<FFFGA=FFGGGG,@E87@>,@ED,@DEFG@CE,,7EF@B<BFCC,/DEFGG5=<F,=CG*B:EE7>AF8CDCDG)::*AE>*>DD*:@*7FF:5)*/)9CD>C))*22<@EF:B)8994;?05)-/2>9).4)-(7(,((6+0)4>2403165:*7((0*6(.(.=4(,79(..)-..,(0-(.-
@M02996:162:000000000-B87FG:1:1101:8116:4176 1:N:0:TAGCGCTC+CTCTCTAT
CCTACGGGGGGCAGCAGCTAAGAATATTCCGCAATGGACGAAAGTCTGACGGAGCGACGCCGCGTGGATGATGAAGGCCGGAAGGTTGTAAAATCCTTTTAAGTGTGAAGAATAAGCGAGGGCAGGGAAAGCCCATGTGGTGACGGTAGCACTTGAATAAGCAACGGCTAATTACGTGCCAGCAGCCGCGGTAACACGTAAGTTGCGAGCGTTGTTCGGAATTATTGGGCGTAAAGGGCAGGAAGGCGGTTTTGCAAGCTTGGTGTGAAATCCCGGGGCTTAACTCCGGAATTGCGGTGAG
+
8ACCC>A:18)8888:::::<::CFGGGCGFFGGGGGGGGGGGGFGGGGGGGCF>CFGGGGGGG:CE>CFEFFFEFFGGGE@FEE>DCFGFFFEFFGCFGGGGFF@C;@FFF9F9:FGGEGGGFFFCFGFGCFGE9CCGGFFGGEGGFGFGECFGGGGGGGGGGGEGGGGGGFFGFFGGGGC)<FGCCDGG?E@90<D7@FGCFGFEE@BGE3>:C><C*5;CFG?GG?)771::FF<)1(9().85>G20742)64?*5>FF)2.8<F<*)4.027634(969)6833:42574<)4221
@M02996:162:000000000-B87FG:1:1101:18898:4183 1:N:0:TAGCGCTC+CTCTCTAT
ACTACGGGGAGCTGCAGTGGGGGATATTGCACAAGGGGGGAAACCCTGATGCAGCGACGCCGCGGGAGCGAAGAAGTATGTCGGGATGTAAAGCGCTAGCAGCAGGGAAGAAAATGACGGTACCTGACTAAGAAGCTCCGGCTAAATACGTGCCAGCAGCCGCGGTAAAACGTAGGGAGCAAGCGTTATCCGGAGTTACTGGGTGTAAAGGGAGCGGAGACGGCGTGGCAAGTCGGATGTGAAAGCTATGGGATCAACCCAGAAACGGCAATGGAAGAGGGCATGCTAGAGGGGAGGAGAG
+
88A=C?>511186;=6;;;;;8:@8@6,C@F@<@,<@@CEEDCFFC8EA,?,?A,>>CB@@>@>+>CCCCCCE@AE,<;3,DDC*>:C,@;;B<*=*1*8?FFFCF@<AFF@?F,CFFGGGGCGGGGG:CFEFFGG<8CCGE5CFCCCCF+2:E9C2A98*11:E/:?+02:0;*7CCC==<>7=/*19<CEDF*1.:C6:CF):)99FFG=<@@D57CD>8C9E5CC6FCF65:D>(526>69A59426?@((-8?C9165,4:?(4)2)(53=9)(.:0)((.5.-...(,((-81,(-
@M02996:162:000000000-B87FG:1:1101:11787:4184 1:N:0:TAGCGCTC+CTCTCTAT
ACTACGGGCGGCAGCAGCTAAGAATATTCCGCAATGGACGAAAGTCTGACGGAGCGACGCCGCGGGGATGATGAAGGTCGGAAGATTGTAAAATCCTTTTATAACTGAGGAATAAGCAGTGTGAGAGAAACGCACTGTGGTGACGGTAGGTTATGAATAAGCAACGGCTAATTACGTGCCAGCAGCCGCGGTAACACGTAAGTTGCGAGCGTTGTTCGGAAGTAGTGGGCGTAAAGGGCATGGAGGCGGGTTGGCAAGCTTGGGGGGAAATCGCGGAGCGCAACTCCGAAATGGCGTTGAG
+
88C?CA):5818886;;;;;<;;;;<,,CFGDC:@@AAFCCEECE9EE@CC:@C7@@FEF7>CE+>F=78?CEAEEFBFGGEG:<BEC,=@CDFDGG,39F9FDF<8:>FDB,@@CFGG3@,FDFFFGGGGGECEEGGGG,>DF*>8CEG,;C2=BC7=ABCFGGCC=*:?7@CGG*=5*@7=AFG>D<*9*:>?FFD7?CFC4<:7@E3D1*70*:-1*7*+2+/<5:5C.7<:FAFBGBF(0,5;>G((.(2248C7427?0,(495826(,7:)(4-3B>((-847:(().4;.(-2,
@M02996:162:000000000-B87FG:1:1101:7159:4188 1:N:0:TAGCGCTC+CTCTCTAT
CCTACGGGCGGCAGCAGTGAGGAATATTGGTCAATGGGCGAGAGCCTGAACCAGCCAAGTAGCGTGAAGGATGACGGCCCTATGGGTTGTAAACTTCTTTTTCCGGGGGATAAAGTGACCCACGTGTGGGTTATTGCAGGTACCCGGTGAATAAGGACCGGCTAATTCCGTGCCAGCAGCCGCGGTAATACGGAAGGTCCGAGCGTTATCCGGATTTATTGGGTTTAAAGGGAGCGTAGGTGGAAATGTAAGTCAGCCGTCAAATCGCGGAGCTCAACTCCGTCCAGCGGTTGAAACTGCG
+
88ACC>>8:1)8888;;<;;;;;CEFGGGGGGGGGGGGGGGGEGGGGGGGGGGGGGGGGGGFFGGFGGGGGGGGGGGGGGGCGGGGGGGGGFFGGGGGGGGGFGGGGGGGGGGGGGGGGGGGGGGGGGGGCGGGGGGGGGGGGGGGGEGGGGGGGGGGCFGDECGGGGGGGGGGGGGGGGGGFEGGCDGFGGG@EEFGGFGGGFGGFF>FGEDF>DGFG7?FGG=>CGFFGF(8;@30.9<F?<?=79:<BFFFFF?FG?BF<F4222.-)(,(/<9?4).02:>0,(49<BF0<41)-)-
@M02996:162:000000000-B87FG:1:1101:8125:4192 1:N:0:TAGCGCTC+CTCTCTAT
CCTACGGGGAGCAGCAGCTAAGAATATTCCGCAATGGACGAAAGTCTGACGGAGCGACGCCGCGTGGATGATGAAGGCCGGAAGGTTGTAAAATCCTTTTAAGTGTGAAGAATAAGCGAGGGCAGGGAAAGCCCATGTGGTGACGGTAGCACTTGAATAAGCAACGGCTAATTACGTGCCAGCAGCCGCGGTAACACGTAAGTTGCGAGCGTTGTTCGGAATTATTGGGCGTAAAGGGCATGTAGGCGGTTTTGCAAGCTTGGTGTGAAATCCCGGGGCTTAACTCCGGAATTGCGTTGAG
+
8ACCCBD81))======;;;<;;CCFGGGGGGGGGGGGGGGGEFGGGGGGGEFFFGFGGGGGGGFFGEGGGGFGGGGGGGGFGGGFGGGGGGGGGGGGGGGGGFGFGGGGGGFGGGGGGGGGGGGGGGGGGFGGGGGGGGGGGGGGGGGGGGGGGGGGGGGGGGGGGGGGGGGGGGGGGGGGFFGGGGGGGGEFGGFDFFGGGFGCEFFFGGGFFGGFGGFCGGGFGGF>GFFF?FB?>5(2696?FFD9BB<?DF2EFDFFB22:?F=::)85>EF>9;BF29290:94-47?<?>?>1(
@M02996:162:000000000-B87FG:1:1101:24145:4194 1:N:0:TAGCGCTC+CTCTCTAT
CCTACGGGAGGCTGCAGTGGGGGATATTGCACAATGGGGGAAACCCTGATGCAGCGACGCCGCGTGAGTGAAGAAGTATTTCGGTATGTAAAGCTCTATCAGCAGGAAAGATAATGACGGTACCTGACTAAGAAGCACCGGCTAAATACGTGCCAGCAGCCGCGGTAATACGTATGGTGCAAGCGTTATCCGGATTTACTGGGTGTAAAGGGAGCGTAGACGGCATGGCAAGCCAGATGTGAAAGGCAGGGGCTCAACTCCTGGACTGCATTTGGAACTGTCAAGCTAGAGTATCGGAGAG
+
8ACCCB101))===8=====;888BCFFGGGGGGGGGGGGGGGGGGGGGGGGGFFEFGGGGGGGCFGFGGGGGFGGFFGFGGGGGGGGGGGGGGGGGFCEGGGGGGGGGEGGGG9FFGGGGGGGGGGGGGGGFCGGGGGGGGDGGGGGGGGFGGGGGGGFCCEGEEEEEFFGFGFGGFGGGGFFGGDGGGFECBGGFGGFGGGFGGFFFFFDCB3CG?DCFGG<E>CF?FG7(3:F?77:6:69>5:<C>35;>?BDCDBB428:77??A><>A=<9472./.:<??6?22---4,)49(3
@M02996:162:000000000-B87FG:1:1101:24162:4199 1:N:0:TAGCGCTC+CTCTCTAT
CCTACGGGAGGCTGCAGTGGGGGATATTGCACAATGGGGGAAACCCTGATGCAGCGACGCCGCGTGAGTGAAGAAGTATTTCGGTATGTAAAGCTCTATCAGCAGGAAAGATAATGACGGTACCTGACTAAGAAGCACCGGCTAAATACGTGCCAGCAGCCGCGGTAATACGTATGGTGCAAGCGTTATCCGGATTTACTGGGTGTAAAGGGAGCGTAGACGGCATGGCAAGCCAGATGTGACAGGCAGGGGCTCAACTCCTGGACGGCATTCGGAACTGTCATGCTAGAGTATCGGAGCG
+
8ACCCD>>)1)=;======;;888CFGGGGFGGGGGGGGFFGGGGGGGGGAFGGGCB@EGGFGGGG7BFGGFGGCFC<5,CA<F:FGGGAGGGGGG9<EE9FGFAD:DFFCFCGCEGFBC=FGFGGFGGF9BDD=DFGCECE@>FFD;EFG?GFFGGFFFGCCBCEGECF?FC97CFCGGEF8?EDCDGGGGGBCC6CGAGGG;ED6FA6:5;BDDG?D5?GGC57C51?FF00(8(47:)2)0473:G>>B6>BFFG0))/,574((5,92).0*8033:=2).46-5)8A94<?:01(-
@M02996:162:000000000-B87FG:1:1101:9187:4225 1:N:0:TAGCGCTC+CTCTCTAT
GCTACGGGTGGCAGCAGTGGGGAATATTGGGCAATGGGCGCAAGCCTGACCCAGCAATGCCGCGGGAAGGAAGAAGGCTTTCGGGTTGGAAACTTCTTGTAAGTGGGACGAGAATGACGGTACCACTTGAATAAGCTCCGGCTAACTACGTGCCAGCAGCCGCGGTAATACGTAGGGAGCAAGCGTTATCCGGATTTACTGGGTGTAAAGGGCGGGTAGGCGGGACAGCAAGGCAGAGGTGAAAGCACGAGGCTCAACTTCGGGGCTGCAGTGGAAACGGCGGTGCTGGAGTGCTGGAGAG
+
-88?@?=5:)1=;8=;;==;;78@;@6,CCG<A<;CCDEC@@@CFD,CAFCFDA,C<@CC@@8@+=C@FDCFF==EFE8:,9BCE:?F+=<A,5AEF9,CFGGC@EDDAFE7FG:FGGGGGGEGGGD9CFGGDFGF;EGGG>:>FG7EGE8DFFG:@DC,@95>F1@E7;;A;BFEGFE==CA4::99;:CE8>/3*3C1:CF););@FAFG*>)911CDFE=<7>CC(>0<(2:DB(524:4=>5?0D:650(43?6*)-8(4(4(4),*)(4?9?0(4939-(4)-88?0:>)69:332
@M02996:162:000000000-B87FG:1:1101:9198:4239 1:N:0:TAGCGCTC+CTCTCTAT
CCTACGGGTGGCAGCAGTGGGGAATATTGGGCAATGGGCGCAAGCCTGACCCAGCAATGCCGCGTGAAGGAAGAAGGCTTTCGGGTTGTAAACTTCTTTTAAGTGGGACGATAATGACGGTACCACTTGAATAAGCTCCGGCTAACTACGTGCCAGCAGCCGCGGTAATACGTAGGGAGCAAGCGTTATCCGGATTTACTGGGGGTAAAGGGCGTGTAGGCGGGACAGCAAGTCAGAGGTGAAAGCACGAGGCGCAACTTCGGGGCGGCATTGGAAACGGCGGTGCTGGAGTGCTGGAGAG
+
-88AC:851)06;88;;;=;;786;C,@ECFA<<CCDCEC:@@CFE8EACE8EACECCCF<@@@+@B<FFDGG=CEFE,,,,8BE:BF,@@AE@9E<C,CEGG,9CCCEFG:CFAFEFGGEGDFGGG,CFGD@DEFCDFGGE7FDFFFGE=EFGFFCGD,@94CE*4A7=BF?DFE>99;7;AF::794=FGCB:*6CFF:2A)8189C8>A*>5C*4:>?C=D73:<?FDF<><FA)5*-:2=A5;:<09>9(-36=*)670>(3-45-1))8?E4((-4.2((4)-544(.:2.7:<76
@M02996:162:000000000-B87FG:1:1101:26358:4248 1:N:0:TAGCGCTC+CTCTCTAT
CCTACGGGTGGCAGCAGTGAGGAATATTGGTCAATGGGCGAGAGCCTGAACCAGCCATGTCGCGTGGAGGAATAAGGATCTATGGTTCGTAAACTCCTTTTGCGGGGGGATAAAGTGCGGGACGCGTCCCGTATTGCAGGTACCCCGCGAATAAGCATCGGCTAACTCCGTGCCAGCAGCCGCGGTAATACGGAGGATGCGAGCGTTATCCGGATTTATTGGGTTTAAAGGGTGCGTAGGCGGCCCCTTAAGTCGGCGGTGAAATTTCCGGGCTCAACCCGGTCACTGCCGTCGAAACTGG
+
8ACCCD>5=1)=;=8=6==;;;;;CFFGGGGGGGGGGGGGGGGGGGGGGGGGGGGGFGGGGGGG@FDFGGGGGGGGGFFGGGGGGGGGGGGGGGGGGFFGGFGGGGGEGGGFFGGGGGEGDGGGGGGGGGGGGGGFGGFDFGGGGGGGGGGGGGGGGGGGGDCEEFGGGGGGGGG?FE=:A3@EGGGDCEGGGFG5:CGFGGGFGGD:FFFGGFFD4AGG?FGGGBGGFFG>BFBFB?E5399:9BFFFBFFA>B19CC(3>?A><2<=2C0797<91<13)-427>65?28>916<2)6:
@M02996:162:000000000-B87FG:1:1101:26375:4257 1:N:0:TAGCGCTC+CTCTCTAT
CCTACGGGTGGCAGCAGTGAGGAATATTGGTCAATGGGCGAGAGCCTGAACCAGCCATGTCGCGTGGAGGAATAAGGATCTATGGTTCGTAAACTCCTTTTGCGGGGGGATAAAGTGCGGGACGCGTCCCGTATTGCAGGTACCCCGCGAATAAGCATCGGCTAACTCCGTGCCAGCAGCCGCGGTAATACGGAGGATGCGAGCGTTATCCGGATTTATTGGGTTTAAAGGGTGCGTAGGCGGCCCCTTAAGTCGGCGGTGAAATTTCCGGGCTCAACCCGGTCACTGCCGTCGAACCTGG
+
8ACCCE>551);==8====;;;;CEFGGGGGGGGGGGGGGGGGGGGGGGGGGGFFGGGGGGGGECFG@FGEGGFFGFGGGGGGGGGGGGGGGGGGGGGGGGGGGGGGGGGGGGGGGGGGGGGGGGGGGGGGGEGGGGFGGGGGGGGGGGGGGGGGGGGGGGGGEGGGGGGGGGGGGGGGGGGFFGGGGGGGGGFGGFGGFGGGFGGFFFFGGGFEGGFGGFFGGD7CD)*:7:?1BF::<8D>D>BEFGFFFDA39>GGF9:<<AFFBF?C>BBF@F??BB39;<BFA53449903)(.(.
@M02996:162:000000000-B87FG:1:1101:5004:4301 1:N:0:TAGCGCTA+CTCTCTAT
CCTACGGGTGGCAGCAGTGGGGAATATTGGTCAATGGGCGGAAGCCTGAACCAGCCACGTCGCGTGAAGGAAGAAGGTCTTATGTATTGTAAACTTCTTTAGACGCAGAGAAATAAGGCGCTCGAGAGCGCTGATGCTAGTATGCGTAGAATAAGGATCGGCTAACTACGTGCCAGCAGCCGCGGTAATACGGAGGATCCGAGCGTTATCGGGATTCATTGGGTTAAACGGGTGCGCAGGCGGCATGTTAAGGTAGCGGTTAACACGGTAGGCTCAACTACATCCCGTCGTTGATACTGGG
+
8ACCCDFF)1)====;===,;888FFGGG<;EFGGGGG<C@FG:FGGGG86FGFF6E,@6CFGGGGFFGGGGGF,CFE?FG9CFB,E<5:EF<,AF99FF9A,5B++>FFG,A,,97,:F++8++6@FBC8++@=BG=;FE,C@@+@C@>3@,,>DFDFG*<3@A8=,,@4CC5;C*7?F>*)/:C45D<CGDD5C)0;.;/>)=C>BFF*C<5)C4::*/<F*2)<*)09)4(,8(,0/457:(0<):-)9))),)2)(().)-.,(0-913))<9:.34)6)386(4-4((-)./66?2
@M02996:162:000000000-B87FG:1:1101:4989:4316 1:N:0:TAGCGCTC+CTCTCTAT
CCTACGGGTGGCAGCAGTGAGGAATATTGGTCAATGGGCGGAAGCCTGAACCAGCCAAGTCGCGTGAAGGAAGAAGGTATTATGTATTGTAAACTTCTTTAGACGCAGAGAAATAAGGCGCTCGAGAGCGCTGATGCTAGTATGCGTAGAATAAGGATCGGCTAACTCCGTGCCAGCAGCCGCGGTAATACGGAGGATCCGAGCGTTATCCGGATTTATTGGGTTTAAAGGGTGCGCAGGCGGCATGTTAAGTCAGCGGTTACATAGTGAGGCTCAACCACATCCCGCCGTTGATAATGGG
+
8ACCCA))80)====;===;;;;CFFGGGGGGGGGGGGGFFGGEGGGGGGGGGGF@FFGDFGGG:FFFGGGGFF=FFG9FE,FGAEFGGGGGFGGGGGGGG9FGGDEGFFFBGGFGGGGGGGGG:FFGGGGGE7EAFFGGFFGGFEGEEGGGGGGGGGGGGDFGGGGGGGGGGGGGGGCGGGFFGGGGG,BFGFGGFF4=FCE:ECEDFFFECB@D4AGGFFGGG3A:<B7>:??FFFFGFG>:3>:>C<>F<BAAFGG0(7))624-/6*18,.<9B?BBF:2(41(---,-1<)*.4A,
@M02996:162:000000000-B87FG:1:1101:21424:4321 1:N:0:TAGCGCTC+CTCTCTAT
CCTACGGGAGGCTGCAGTGGGGAATATTGCACAATGGGCGCAAGCCTGATGCAGCAACGCCGCGTGAGGGAAGACGGTTTTCGGATTGTAAACCTCTGTTCTTGGTGACGAAGAAGTGACGGTAGCCAAGGAGAAAGCCACGGCTAACTACGTGCCAGCAGCCGCGGTAATACGTAGGTGGCAAGCGTTATCCGGAATTACTGGGTGTAAAGGGAGCGCAGGCGGGACAGCAAGTCAGCGGGGAAATGTATGGGCTCAACCCATGAACTGCCGTGGAAACTGGTGTTCGTGAGGGGAGTAG
+
-88?C?88510==;=;;==;;88@;C9EEGGGDCCDDFFCFCEEGF<EFEFCDA:CCFCF8@8@78CCFDCECECBCBB4,@CCDC=FEECEFGCGGG5FFFFFC5B?FGGGGGGGFGGGGG?FGGGGGGGGGGGGGGFGGGGG:CFC,@EG8FCFEGFGC;EGEGG*::;FGF,9EE,<CCAFFGG18A/?CBGGF<*;13AFD2=0;;FGFFFG9;9DEE5CGFGDFFGFFF6=<A?DF)4>8F4624)9?<?4?GG::32(45<A/42:;,)/048(:F(..((-(,-52,(303-,.
@M02996:162:000000000-B87FG:1:1101:5016:4324 1:N:0:TAGCGCTC+CTCTCTAT
CCTACGGGTGGCAGCAGTGAGGAATATTGGTCAATGGGCGGAAGCCTGAACCAGCCAAGTCGCGTGAAGGAAGAAGGTTTTATGTATTGTAAACTTCTTTAGACGCAGAGACATAAGGCGCTCGTGAGCGCTGATGCTAGTATGCGTAGAATAAGGATCGGCTAACTCCGTGCCAGCAGCCGGGGTAATACGGATGTTCCGGGCGTTATCCGGATTTATTGGGTTTCAAGGGTCCGCAGGCGGCATGTGAAGTCATCCGTTAACTCGGTATTGTCAACTACATCCCGCCGTTGATCCTGGG
+
8ACCC5:5:0)=;======,;;,;FAFGF<FFGGGGGF@FEGGCFGGGC6-DAFGCF<FCFGGGGGD?,FFFGECF,:,C?E,9EFG9,:AFDFGE?FFFC<<ECE7@=:F8FC,9,,::+4@++,6488+@6@9=E=,?,,C=@=@@++3,,97@,,+83038832<244;*8,@B67=C3**1:78D@FCEE5*)2=:9)/)=/8BAACGD5.9CDG=7CD<=B+*-0*7.((5(4))-1(7(8)-*).9-))-.+/(..3)).,(0,*))6=EF<)..)...4((((,--,).*)).(
@M02996:162:000000000-B87FG:1:1101:21411:4337 1:N:0:TAGCGCTC+CTCTCTAT
ACTACGGGAGGCTGCAGTGGGGAATATTGCACAATGGGCGCAAGCCTGATGCAGCAACGCAGCGTGAGGGAAGACGGTTTTCGGATTGTAAACCTCTGTTCTTGGGGACGAAGAAGTGACGGTAGCCAAGGAGAAAGCCACGGCTAACTACGGGCCAGCAGCCGCGGTAATACGTAGGGGGCAAGCGTTATACGGAATGACTGGGTGTAAAGGGAGCGCAGGCGGGACAGCAAGGCAGCGGGGAAATGTATGGGCTCAACCCATGAACTGCCGTGGAGACGGGAGTTCGTGAGGGGCGTAG
+
-8A?C98A):)=,;=;;==;;86@@C<FFFGC@<<CCD6@@CBCD8<EE<C@DAC@A,@F+88@,@FEECCEFCCBB6,,,5@@C,8F,C<?EF8=E=FFFGC?A,@BFGGEGGGGAEFF7F=F@FGGGGGFGGGGFGGGGGEC+@DD,@DG+:EC>C55>9@:BEC?E8,,=B10;:7C75;53CD1*:*+58:CA786:+0A=*8)96:C>>FD39)9<*:9*):12@5)8?().:>D1/(.,)/4*))0,46(8+9:?3,(.).4*50:>()/5(,-(51((((.((-(41?6)((--
@M02996:162:000000000-B87FG:1:1101:20633:4364 1:N:0:TAGCGCTC+CTCTCTAT
CCTACGGGAGGCTGCAGCTAAGAATATTCCGCAATGGACGAAAGTCTGACGGAGCGACGCCGCGTGGAGGATGAAGGTCGGAAGATTGTAAAATCCTTTTAGAACTGAGGAATAAGCAGGGTGAGAGAAACGCATGGTGGTGACGGTAGGTGATGAAGAAGCAACGGCTAATTACGGGCCAGCAGCCGCGGTAACACGGAAGGTGCGAGGGGGGTGCGGAAGGATTGGGCGGAAAGGGCAGGGAGGCGGGGGGGCAAGCAGGAGGTGAAAGGCAGGAGCGTAACGACGGGACTGCGGAGAG
+
-88?A@===:1==;=;;=,;;;;@,C,,<FD@@@@CCC@@@CCC<<,CCC@@CC+@@@BF@@7>+8==,8?<ACCEF:?FCFCC<,,C,??D<,AFE,,5C,EF,,:?AFGC,CEF?FG+C,8FFFFGGFCGDE=+>3@F@DFD+@:FEFE,@357>,=<:;EF<EEGDBF,+?>;*?=?778?@;;9:C9*3:=@;<):/>*0327>@)>*)80)7-9C7EGG6*A<:57)3,6F:?)>(1-7:>;>G(,.(43;1C7((7((--4.=)::0:<8),(((061((-(33(-(.(4)(-,-
@M02996:162:000000000-B87FG:1:1101:9636:4393 1:N:0:TAGCGCTC+CTCTCTAT
CCTACGGGGGGCTGCAGTGAGGAATATTGGTCAATGGGCGGAAGCCTGAACCAGCCAAGTAGCGTGAAGGAAGAAGGTACTATGGATTGTAAACTGCTTTAGACGCAGAGAAAGAAGCCCCTCGTGAGGGGTGATGCTAGTATGCGTAGAATAAGGATCGGCTAACTCCGTGCCAGCAGCCGCGGTAATACGGAGGATCCGAGCGTTATCCGGATTGATTGGGTTGAAAGGGTGCGCAGGCGGCATGTTAAGGCAGCGGTGAAAGAGAGAGGCTCAAGCTCAGCCCGCCGGTGATACCGGG
+
-8AAC?=58)08+889:::::C==:C?CEFF<?=BBCFECDEDEGE8EDFBBCEB3=DD8,<<>+>B@FFDFG<B>F,C,,88@,>@3@@==CFC,D<,@AFCF:*3>>B<<F,@FGF,6>*>FCGCEAFC=:<+?F+>FFF2<BC*=EGG+CFFCC+2<>C;EG?:CGC;CG5FC:CCEEC<:E>D<:EFGCBEGD*>F79>DE93@54DEDF5974**9CE12)<7AFGF,43B>FBD>G90-)06*6<@).18,>D40<?D)(.(0(14:,)39),))1(.33>19-(--().*)-20
@M02996:162:000000000-B87FG:1:1101:16120:4431 1:N:0:TAGCGCTC+CTCTCTAT
CCTACGGGAGGCAGCAGTGAGGAATATTGGTCAATGGGCGGAAGCCTGAACCAGCCAAGTCGCGGGAAGGAAGAAGGTATGATGTATTGTAAACTTCTTTAGACGCAGAGAAATAAGCCCCTCGTGAGGGGTGATGCTAGTATGCGTAGAATAAGGATCGGCTAACTCCGTGCCAGCAGCCGCGGTAATACGGAGGATCCGAGCGTTATCCGGATTTATTGGGTTTAAAGGGTGCGCAGGCGGCAGGTTAAGGCAGCGGGTAAATAGTGAGGCTCAACCTCAACCCGCCGTGGAGACGGGG
+
88A?C?8:810=88=;;<=;;;;C;CC<CCE<@@6@CCFCDDCEFD8ECFCCAECC@EEC@@8@+7@CFDCFEAEEF4?,,9,A<BB,BC@AFFA5E,,CEFGGC=BBCFGFF<FFGFFGG7CF>FGGGGG@CFDFG9FFFG=FGECEEGG@EFECC3=BC@*CGG9FGC@CGGGFFFEFC9?>E9?D+CFGD>GGF*;A<GGAE/:<7=FE<@0/*.0:9CE1*)<>AFFE2:0@(9:>9G989.8.*.<@)2:B1CD((0,6)6<)95C?F(0<7(.(,9)414>B64,(-2(5.(--(
@M02996:162:000000000-B87FG:1:1101:12201:4437 1:N:0:TAGCGCTC+CTCTCTAT
ACTACGGGGGGCAGCAGTGGGGAATATTGGGCAATGGAGGAAACTCTGACCCAGCAACGCCGCGTGAAGGATGAAGGTCTGCGGATTGTAAACTTCTGTATTAGAGGAAGAAGATAGTGACGGTACTCTAATAGAAAGCTACGGCAAACTACGTGCCAGCAGCCGCGGTAAGACGTAGGTAGCAAGCGTGGTCCGGAATAACGGGGCGTAAAGGGTGCGTAGGCGGTCGCTGAAGTCTGATGTGAAATCCTGGGGCTGAACCACAGAACTGCATGAGATACGGAGGGGCTAGAGTGCGGAA
+
-88?CA5=:5188889:<:9978=4=95BCF?C@<?CCDDEFFEFF,AACBEAA:?=EEF@>6>8>FCFFDFFCDEF>F>,>CCC:3F,@;BFFEGGC3@@;FGFGDFFGGGGG@GG,@FGGGCFGGGGGGCFGGGGGGCGCGGGGGGG?CFGCBCCFC=BCB;CGGG5CGGGFG/;=C+<7<?<CCD5*9*39CGFG3?>C*78C@@)7CF:9B5C(9/<CC=E@11,7*.4?>1641:)?)9AFF<7?2=(-461*9??52??FFFF)9>A)*+0.).:7?:9BFB90::)4.:9492(
@M02996:162:000000000-B87FG:1:1101:24994:4450 1:N:0:TAGCGCTC+CTCTCTAT
CCTACGGGTGGCAGCAGTGGGGAATATTGGGCAATGGGCGCAAGCCTGACCCAGCAATGCCGCGTGAAGGAAGAAGGCTTTCGGGTTGTAAACTTCTTTTAAGTGGGACGACAATGACGGTACCACTTGAATAAGCTCCGGCTAACTACGTGCCAGCAGCCGCGGTAATACGTAGGGAGCAAGCGTTATCCGGATTTACTGGGTGTAAAGGGCGTGTAGGCGGGACATCAAGTCAGATGTGAAAGCACGAGGCTCAACTTCGTGTCTGCATTTGAAACTGACGTTCTTGAGTGTTGGAGAG
+
88A=CD=581);;=6====;;88B<FGFFGGGGGFGGGGGEGGGGGGGFGFGGACFFGGGGGFECFGGGGEGGFFFGGGGGGFGGGGGGGGGGFGGGGGGGGGGGGGGGGGGGGGGGGGGGGGGGGDFGGGFGGGGGGGGGGGGGGGGGGGGGGGGGGGGGGCGFGGEFFFFGFGGGGGGGGFFGDGGGGDGGFGGFGGFGGGFG<FFFFF=3=>GD?GC@EGD:@FGFFGFFD>F>>FG4CABA4409<>@9B?3>FGFFF:??B<<99:<)6FG=2ABFFFBF?B<A<24<>A?F7?5:
@M02996:162:000000000-B87FG:1:1101:4931:4464 1:N:0:TAGCGCTC+CTCTCTAT
CCTACGGGGGGCAGCAGTGGGGGATATTGCACAATGGAGGAAACTCTGATGCAGCAACGCCGCGTGAGGGAAGAAGGTCTTCGGATTGTAAACCTCTGTTTTTAGTGACGAAACAAATGACGGTAGCTAAAGAGGAAGCCACGGCTAACTACGTGCAAGCAGCCGCGGTAATACGTAGGTGGCAAGCGTTGTCCGGATTTACTGGGTGTAAAGGGTGCGCAGGCGGGACTGCAAGTTGGATGGGAAATGCCACGGCTTAACCTTGGACCTGCATCCAAAACTGTAGTTCTTGAGTGGATTG
+
8ACCCEA=A=)8888::<:::8=@FFFGGGGGGGGGGGGGGGGGGGFGGGGGGGGGGGGGGGGGGGGGGGGGGGGFGGGGGDFEEGGFFFGGGGGGGGFGGGGGGGGFAF7>=CFGGGGGGGDGFFCCFGCE7FFFECCF@FEEEEGGGGGGGGGG*<>>87@1C57CCECFGGFCF>5?CFFFFF3CGCC;9@GGFGGFFCGFCDFD>FGFDB@GGFD3>EE<E>792)9;<A8BA>7256(0(9>BGF?=)4;99E<4<9<2:03)04C((:?8/8611)45596<))--).68>2))(
@M02996:162:000000000-B87FG:1:1101:24988:4467 1:N:0:TAGCGCTC+CTCTCTAT
CCTACGGGTGGCAGCAGTGGGGAATATTGGGCAATGGGCGCAAGCCTGACCCAGCAATGCCGCGTGAAGGAAGAAGGCTTTCGGGTTGTAAACTTCTTTTAAGTGGGACGACAATGACGGTACCACTTGAATAAGCTCCGGCTAACTACGTGCCAGCAGCCGCGGTAATACGTAGGGAGCAAGCGTTATCCGGATTTACTGGGTGTAAAGGGCGTGTAGGCGGGACATCAAGTCAGATGTGAAAGCACGAGGCTCAACTTCGTGTCTGCATTTGAAAATTACGTTCTTGAGTGTTTGAGAG
+
88ACCB=911)===8;===;;888CFFGGGGGGGFFFGGGGGDGGGGGGGGGGF<FFGGGGGGEFCFFGGGGGGGG<FGGGGGGGGGGGGGGGGGGGGGG<FGGGFGFGGGG@7EFFGFEGGGGGFGFGFEGGDFGGGGGGEGFEFFGGGGFGGGGGGGGGGGEEGGGGG99FFFGGGGGGGFFGDD4DFGGC5CEF+:AGD=FCDB=A6F555:<C7FFFG5DG>5F>FG=994FDFFF:C>F>:F092059<F?<67><:?0.4<>?):<<64C6))(.1(4:??).).))-)())-..
@M02996:162:000000000-B87FG:1:1101:14992:4501 1:N:0:TAGCGCTC+CTCTCTAT
ACTACGGGTGGCTGCAGTGAGGAATATTGGTCAATGGGCGAGAGCCTGAACCAGCCAAGTAGCGTGAAGGATGACGGCCCGATGGGTTGTAAACTTCTTTTTCCGGGGGATAAAGTGACCCACGTGTGGGTTATTGCAGGTACCCGGGGAATAAGGACCGGCTAATTCCGTGCCAGCAGCCGCGGTAAGACGGAAGGGCCGAGCGTTATCCGGATGTATTGGGTTTAAAGGGAGCGTAGGTGGAAAGGGAAGGCAGCCGTCAAATCGCGGAGCTCAACGCCGGCCAGGGGGTGAAACGGGG
+
-88?@?8):)1==886;;=;;;;@;C,6CCC;<@<@CDC@@C@CFA8C@FCC@A;:@ED9@CC@,@FFFFDFEDC@FFFG+@+?EGC,@45?CFFBF,9EFEFG?EDDDF6=EFG<FFGFGGEF>FGGGG=>@>=EGGGGGCFGGEE8CGG8EGCCC=;>>7>EF<,BGB,=C>C<B?=?C8)5=2:D*CCED;ECD*9<7>E:C))<)9C>C5))*)*01<=12)2:6@C>4?9D(309)9208=03*4:>(433(:D19>?F-2:?>;C91,9:=(((4B91418(-4(--4<A7(-(,
@M02996:162:000000000-B87FG:1:1101:17739:4523 1:N:0:TAGCGCTC+CTCTCTAT
ACTACGGGTGGCTGCAGTGAGGAATATTGGTCAATGGGCGAGAGCCTGAACCAGCCAAGTAGCGTGAAGGATGACGGCCCTATGGGTTGTAAACTTCTTTTTCCGGGGGATAAAGTGACCCACGTGTGGGTTATTGCAGGTACCCGGTGAATAAGGACCGGCTAATTCCGTGCCAGCAGCCGCGGTAATACGGAAGGGACGAGCGTTATCCGGATTTATTGGGTTTAAAGGGAGCGTAGGGGGAAATGTAAGTCAGCCGTCAAAGCGCGGAGCGCAACTCCGGCCAGCGGTTGAAACGGGG
+
-88?A?0):))=;8=;;;=;;;@CCE<<CC@6<<;CCFFBCC@CFA,CCDC,@A;:@EEC@EC@,@FCGFFCEC,BCCBF,A<CCG=,@@5?EFFDFD,BF9BG?FCDDE+?FFG,EEFFFGGFAFEFGG3@@>,EEGFGGFFGGCE+@DF@CFBC>@7>>>3BC;,DF:2?CCF?:98,=1)8=19C+=FGDDGGF3*:7917:).5./?E77)**.2*9@C/2)<7:FDB(40>(379,C65:F*6*6<7--56477-(<8A)49;D9/29-7:<1..,8(40336>B((-4<>*(,(-
@M02996:162:000000000-B87FG:1:1101:7128:4525 1:N:0:TAGCGCTC+CTCTCTAT
CCTACGGGAGGCTGCAGTGAGGAATATTGGTCAATGGGCGAGAGCCTGAACCAGCCAAGTCGCGTGAGGGAAGACGGCCCTATGGGTTGTAAACCTCTTTTGCCGGGGGATAAAGTCTGGGATGCGTCCCAGTTTGCAGGTACCCGGTGAATAAGGATCGGCTAACTCCGTGCCAGCAGCCGCGGTAATACGGAGGATCCGAGTGTTATCCGGATTTATTGGGTTTAAAGGGTGCGCAGGCGGTGGATCAAGTCAGTGGTGAAATGGTGCGGCTCAACCGTAGCATTGCCGTTGAAACTGG
+
88BCCDFF@:)==========;;CFGGGGGGGGGGGGGGGGEFGGGGGGGFGGFEFFGGGGFFF@FFEGGEGGFFFGGGGGFGGGGFGGGGGGGGGGGGGGFFFGGGGGGGGGGGGGGGGGFFGGGGGGGGGGGGGGGGGGGGGGGG@EGGFGGGGGFGFGGGGGGGGGGGGGGGGGGGGGGFFGGDGGGGGGDGGFGGFGGG>FGFFFFGGGFFGFACGFGGCE5FGFFGF?F0>>B>94<;04@<?DB>@4<AB<GG>FF?<<AF<FAGFF6>F@F19<F?064<56244:<?DFFA4>
@M02996:162:000000000-B87FG:1:1101:7149:4535 1:N:0:TAGCGCTC+CTCTCTAT
CCTACGGGAGGCTGCAGTGAGGAATATTGGTCAATGGGCGAGAGCCTGAACCAGCCAAGTCGCGTGAGGGAAGACGGCCCTATGGGTTGTAAACCTCTTTTGCCGGGGGATAAAGTCTGGGATGCGTCCCAGTTTGCAGGTACCCGGTGAATAAGGATCGGCTAACTCCGTGCCAGCAGCCGCGGTAATACGGAGGTGCCGAGTGTTATCCTGATTTATTGGGTTTAAAGGGTGCGCAGGAGGTGGATCAAGTCCGTGGTGAAATGGTGCGGCTAAACCTTAGCATTGCGGTGTAAACGGG
+
88CCC*>8:))==;=;;;===;;;EEGGGGGGGGGGGGGGGGGGGGFGGGGGGFGGFFFGGGGGFGGGGGGGGFGGCFGGGCGGCGEG>FDF<FFGGGGGGGGGGEDGG+8AFFCFFGFGG88FF@ECFC,,6CECGG97@,@FGGE+@DE9DECF?@FGGC88CCCFGGGGGFFGFCCCFDB:CD):FFF>EFG5)*;;DD5>GFFFFFG::*97FBGGF?CC*87:)8:3802;19>)-9()-50)974*6).-4A)48*4<DD)69)9(,(.093:()*.<4A)44((,((.)9)(((
@M02996:162:000000000-B87FG:1:1101:17729:4538 1:N:0:TAGCGCTC+CTCTCTAT
CCTACGGGTGGCTGCAGTGAGGAATATTGGTCAATGGGCGAGAGCCGGAACCAGCCAAGTAGCGTGAAGGATGACGGCCCTATGGGTTGTAAACTTCTTTTTCCGGGGGAGAAAGTGACCCACGTGTGGGTTATTGCAGGTACCCGGGGAATAAGGACCGGCGAATTCCGGGCCAGCAGCCGCGGTAATACGGAAGGTCCGAGCGTTATCCGGATTGATGGGGGTTAAAGGGAGCGTAGGTGGAAAGGTAAGTCAGCCGTCAAAGCGCGGAGCTCAAGTCCGGCCAGCGGGGGACACGGGG
+
-8AACDA5>)1==8=;;;=;;;;C,@,,CCC,@<<CCDFCF@@CFA+@@C@@<A:C@DFCCDC@6@FEGFEEBC?CEFFGF8,CAF:,@89CEFF9E9,EF9FA?FDDDC+>FFG?DFFFGGGG:F@FFG86D:3EEFGGGGFGGGG*CEE:DFFC><;<CC*=F5:ED:*>CGECB770;555=19C*<7A8>EEF*:679EB=9.>)*:C77.**.**=:C)2)::5BFB84>E-259)2305?)4*569).5A:69-,>64)49(549>>(/:9))))8-79B?(79((-7(,0(-(-
@M02996:162:000000000-B87FG:1:1101:7415:4541 1:N:0:TAGCGCTC+CTCTCTAT
CCTACGGGTGGCTGCAGTAGGGAATATTGCACAATGGGGGAAACCCTGATGCAGCAACGCCACGTGTGGGAAGAAGCATTTCGGTGTGTAAACCACTGTCGTGAGGGAATAATGCTTAATTTCGGTTAAGTTGAATGTACCGCGAAAGGAAGCACCGGCAAACTTCGTGCCAGCAGCCGCGGTAATACGAGGGGTGCAAGCGTTGTTCGGAATCACTGGGCGTAAAGGGAGCGCAGGCGGAGATGCAAGCAGTCTGTACAATACCGGGGCCCAACCCCGGACCTGCAGACTGGACTGTTTG
+
8ACCC>>):))=;8=;====;8;CFEFGGGGGGGGGGGDGEGGFEGGGGGGGGFFCFFGGECGFCF,CFEFFGGFGFGCGGGGGGFFGGGGGGGFGGGFGFGGGGGEGFCFGGGGG=FFFEGGGC@7FFGFGFGGFFFGGG+4FGDGGGGGGGGGFCECFGGGE,ECFCBEGGGGGGECGDD):CFGFC=?EEECEDCFA:CC):DFFF>DC7=FGGBFGFGGC>>DC?FDEF03>9>EC;D>05/=AFBBF4>9<)9CBFBA7369BEFC;28:C>:>F;B108<17-2)5:72)<<><(
@M02996:162:000000000-B87FG:1:1101:22689:4604 1:N:0:TAGCGCTC+CTCTCTAT
ACTACGGGCGGCAGCAGTAGGGAATATTGCACAATGGGGGAAACCCTGATGCAGCAACGCCACGTGTGGGAAGAAGCATTTCGGTGTGTAAACCACTGTCGTGAGGGAATAATGCTTAATTTCGGTTAAGTTGAATGTACCGCGAAAGGAAGCACCGGCAAACTTCGTGCCAGCAGCCGCGGTAATACGAGGGGTGCAAGCGTTGTTCGGAAACACTGGGCGTAAAGGGAGCGCAGGCGGAGATGCAAGCAGTCTGTACAAGACCGGGGCCCAACCCCGGACCTGCAGACGGGCCGGGTT
+
-8AAA581)1)8888;;<;<;8;;CE@FFGGGFFFFDFDEEEEFGGCFCCEFGFFFFGGGG@F>:C,CFCEFGDDFGGCFCDGGBFFG,ADFFGGGGF@FGFCGCGGEF,FE@FGF,CFCEFGGG+8FGGCFFGGFGGGGG+@FFGG@8@FGGGGG>ED:>;E,,>CDCEGGGGGCGFEGDD):;>FGGGGGGB5EDGGF5D/)29)*851C)005>2>F4?*9:;FF:>7@99;DFFFG0C6056*6D:??),6<)<>><*43?FFFFBG>(4>E569F(.3(.1(348,-1((-<(((
@M02996:162:000000000-B87FG:1:1101:22696:4621 1:N:0:TAGCGCTC+CTCTCTAT
ACTACGGGCGGCAGCAGTAGGGAATATTGCACAATGGGGGAAACCCTGATGCAGCAACGCCACGTGTGGGAAGAAGCATTTCGGTGTGTAAACCACTGTCGTGAGGGAATAATGCTTAATTTCGGTTAAGTTGAATGTACCGCGAAAGGAAGCACCGGCAAACGTCGTGCCAGCAGCCGCGGGAATACGAGGGGTGCAAGCGTTGTTCGGAATCACTGGGCGGAAAGGGAGCGCAGGCGGAGATGCAAGCAGGCTGTACAATACCGGGGCCCAACCCCGGACCGGCAGACGGGACGGGGAG
+
-8ABCB5:)1)8888;;<;<;8;CCE<FFFGFECFDDDDEEEFFGDCEFFDFFFCFFGEFB=B>6C6CFCDFGFFGFFEE9FGD8FFF=@<EEFGGGE5CFCFGBFDCE,E?,CF,=FF,F9?FG8@FFGFFFGGAFFGGG6CGFGGGGGGGGGGGEGGEGFG*2=:;EGGGGGGGGFEEEC)8=5FFGGDGDE:EBGGFGG*)19)9>@CG*9BDCAGGFGDGGDGFBFD3;6>FFFEDBD2.56?DGFFF191:1CCDA464??;;@69061@55,7BFFF(42>9-:(3;:9,>0(((
@M02996:162:000000000-B87FG:1:1101:25518:4654 1:N:0:TAGCGCTC+CTCTCTAT
CCTACGGGAGGCTGCAGTGGGGGATATTGCACAATGGGGGAAACCCTGATGCAGCGACGCCGCGTGAGTGAAGAAGTATTTCGGTATGTAAAGCTCTTTAAGCTGGAAAGATAATGACGGTACCAGCAGAATAAGCCCCGGCTAACTACGTGCCAGCAGCCGCGGTAATACGTAGGGGGCAAGCGTTATCCGGATTTACTGGGTGTAAAGGGAGCGTAGACGGTAAAGCAAGTCTGAAGTGAAATCATAGGGCTTAACCCTGTAATTGCTTTGGAAACTGTTTAACTAGAGTACCGGATGG
+
8ACCCF=>)1)8=;======;8@@8<EEGGGGGGGGGGGGGGFGGGFGGGGGFEFF@FGGGGGG8FGGGGFFGFGGGGGGFFEFFGGGGGFFFGGGGGGFGGBFFGGGFGGGGGGFGGGGGGGGGGFFFCFAEFFG8FGFEEDGGG<E@CGGGGGGGGGGC<>>FCEGGGGCFGGEGGGGGDFAE>DDDFFGGFGGA>FFFGG:EDBBFFFGGF>G<6CDFGGGDDFG<?FFF)6F246:5:<=2/94:9?430:35+:3:@?BA44<=2>)48?A?0<AAFFF<9453<4AABFFF939?
@M02996:162:000000000-B87FG:1:1101:25535:4662 1:N:0:TAGCGCTC+CTCTCTAT
CCTACGGGAGGCTGCAGTGGGGGATATTGCACAATGGGGGAAACCCTGATGCAGCGACGCCGCGTGAGTGAAGAAGTATTTCGGTATGTAAAGCTCTTTAAGCTGGAAAGATAATGACGGTACCAGCAGAATAAGCCCCGGCTAACTACGTGCCAGCAGCCGCGGTAATACGTAGGGGGCAAGCGGTATCCGGATTTACTGGGTGTAAAGGGAGCGTAGACGGTAAAGCAAGTCTGAAGTGAAATCATAGGGCTTAACCCAGTAATTGCTTTGGAAAATGGTTAACTAGAGTACCGGAGTG
+
CCCCCFA5>))8;==;==;=;8888E9FGGGGGGGGGGGGEGGGGGGGGGGGGECEEGGGGEFF@F=FDFCFE?FFCFGGGGGGGFGFFGFGGGFFG9F9BE,?EF==EFGGCFEFADGDGGGDFFCGGCDGGGG9@=CFGGGGGCFCGEFGFGCCFCC7E95EEC9?FG?9*647;?CGDCF>E)>)9+1BE>EE*CC7CGFFGG=B=?FE4>37D?GGFGGGF:FGAFDF-)6F>AFG<*-944?AF<37:?0::0:?()(.))56*)*.22?+*()).9)--64).65A<2:(),(((
@M02996:162:000000000-B87FG:1:1101:13360:4666 1:N:0:TAGCGCTC+CTCTCTAT
CCTACGGGCGGCAGCAGTGGGGAATATTGGGCAATGGGCGCAAGCCTGACCCAGCAACGCCGCGTGAAGGAAGAAGGCTTTCGGGTTGTAAACTTCTTTTGTGAGGGACGAGAAGAAGACGGTACCTCATGAATAAGCCACGGCTAACTACGTGCCAGCAGCCGCGGTAATACGGAGGGGGCAAGCGGTGGCCGGATTTACTGGGTGTAAAGGGCGTGTAGCCGGGGCGGCAAGTCAGATGGGAAATCCATGGGCTGAACTCAGGAACGGCATTGGAAACTGTGGATCGGGAGGATCGGAG
+
-8ABC?=8)108888;;<;;;88@;C@CEFGFF@CCCFCB@CEEGFCFFFFDDE:ECFEF>>@>4>FEGGFGFEDFFFE,,AFCE=?FB?AD???FC<,?FAFEDGCCAFGCFGGGGGGGGG+@FFGGG3EFGFFGGGGGGEEG<CGF2DEG6DDFCGGFFFFGGCC/=B9<D>*:CC*/797>ECD)1:)2;7CE7**9:*<?D2>09@DGFEBG33*9@++9>B*14B)<6B)86<?*.*.8::16*8)9363,(7>?)78)4:?F)493()*27-51)96).4).((4;4(4()-211
@M02996:162:000000000-B87FG:1:1101:25432:4676 1:N:0:TAGCGCTC+CTCTCTAT
CCTACGGGAGGCTGCAGTGAGGAATATTGGTCAATGGCCGAGAGGCTGAACCAGCCAAGTAGCGTGCAGGATGACGGCCCTATGGGTTGTAAACTGCTTTTGTGCGTGATTAAAAGTCTCCACGTGTGGTGATTTGCAGTTAGCGCGCGAATAAGGACCGGCTAATTCCGTGCCAGCAGCCGCGGTAATACGGAAGGTCCTGGTGTTATCCGGATTTATTGGGTTTAAAGGGAGCGTAGGCGGCTGAATAAGCGTGTTGGTAAATCCCGGGGCTCAACCCCGCGTGTGCAGCGCGAA
+
ACCCCE>5=0)===8======;;CFGGGGGGGGGGGGGGFGGGGGGGGGGGGGFFGGGGGGFGGFGGGGGGGGGGGGGGGGGGGGGGGGGGFGGGGGGGGGGGGGGGGGGGGGGGGGGGGGGGGGGGGGGGGGGGGGEGGGGGGGGGGGGG@FGGGGGGGGGEGGGGGGGGGGGGGGGGGGGFFGGGGGCCGGD58>FCFFFGFGFDF=FGGGDFGCCGGFGGGE5CGFFGFFFFFBFBG?DFE9EFF74>F>><??F4(,1:A2.5:D0<9;2<FFF?<6>>F9>F?694)-166@
@M02996:162:000000000-B87FG:1:1101:10291:4681 1:N:0:TAGCGCTC+CTCTCTAT
CCTACGGGAGGCTGCAGTGGGGAATATTGGGCAATGGGCGCAAGCCTGACCCAGCGACGCCGCGTGAGGGAAGAAGGTCTTCGGATTGTAAACCTCTTTCAGCAGGGAAGACCAAGAGACGGTACCTGCAGAAGAAGTCACGGCTAACGACGTGCCAGCAGCCGCGGTAATACGTAGGTGGCGAGCGTTATCCGGAATTACTGGGTGTAAAGGGTGTGGAGGCGGAGAGGCAAGTCAGGCGTGAAATACGTGGGCTCAACCCACGAACTGCGCTGGAAACTGTGTCACGTGAGAGTGGGAG
+
-88?@?88811=;;=;;;=;;@@@;C,;CCGDDCC@CFFB@CCCFD<EAFEEDA:@@CCF7@>>88BCFDDGGFFFF9E5,AFDC?=E,??EEGGGGG9FGGGGFGDDEGGEFFFGGGGGGG3AFGGGGGGGGGGGGDDFGEEE+BGG+@CE5CC3>EDC:CDGEEG=:@9CFC50=C4<=>:AEDG)1A*?98EGF37BC*AFC*8.98D<CE>DC2*:>E*CCDE<?F3<<B47:>F74/-74@9<C:.7<>?3,AC7?)809>FB)5280()10.<7)@)))6)6,4???FB0@?:22
@M02996:162:000000000-B87FG:1:1101:18983:4686 1:N:0:TAGCGCTC+CTCTCTAT
ACTACGGGGGGCTGCAGTGAGGAATATTGGTCAATGGGCGAGAGCCTGAACCAGCCATGTCGCGTGGAGGAATAAGGATCTATGGTTCGTAAACTCCTTTTGCGGGGGGATAAAGTGCGGGACGCGTCCCGTATTGCAGGTACCCCGCGAATAAGCATCGGCTAACTCCGTGCCAGCAGCCGCGGTAATACGGAGGAGGCGAGCGTTATCAGGATGTAGTGGGTTTAAAGGGTGCGGAGGCGGCCCCTGAAGTGGGCGGTGAAAGTTCCGGGCTCAACCCGGTAACGGCCGAGGAAACGGG
+
-88?C?:88=086889:::::95C:CCCC@5CBCFDDFFCFCCEFG?ECC<BDEB?E9?,5::>+8>CDCCC,8>DFF,B,@3@DB=>@C<B@@@FF9,EDFCE@FDDC:*2CFF3<AEGEEEGGG>:CEE;:0+<0@CFAFFGGF8:8CE:CFEFG9788)2?FG9C?8*:7FFGC?=A*707=9977C:C=@GEF*9>7):>?9855B*<790**6**9@=1*)<:9FD:(43>07:5(99.7>73*45F)).,(17(-;4A)-).*4<99-)363::7B,(4,-439>3,7>?@:16:
@M02996:162:000000000-B87FG:1:1101:18995:4703 1:N:0:TAGCGCTC+CTCTCTAT
ACTACGGGGGGCTGCAGTGAGGAATATTGGTCAATGGGCGAGAGCCTGAACCAGCCATGTCGCGGGGAGGAATAAGGATCTATGGTTCGTAAACTCCTTTTGCGGGGGGAGAAAGTGCGGGACGCGTCCCGTATTGCAGGTACCCCGCGAATAAGCATCGGCTAACTCCGTGCCAGCAGCCGCGGTAATACGGAGGAGGCGAGCGTTATCCGGATGTATTGGGTTTAAAGGGTGCGTAGGCGGCCCCTGAAGTCGGCGGTGAAGTTTCCGGGCTCAACCCGGTCACTGCCGTCGAAAAGGG
+
68A=C:8)18)88889:9:::9C=5C,,CDE<A=@?ADF>CECBF@ABEFFEFEBDCFC@AA:>+=FCEDDC,3>CFF:F,@9BC@FFEF<:FFFGGF?FGGGGGGGGDG*;8<F<CCGGGGGGGGGGGGGEC@AFGGGGGGGGGFE8EEG>GGFFC+9>CC;CFF9FGECCDFGGGGEGG7>:CCGC:?CCC>CE3*1;7DG>E5)8)9CC7)0)*6*09CCC5)<:<FDD3:6D:4>9<7203<B:*3)/))4((>C4;><))).67:GB>(7:0..(45-(47<.).4((-,3.(.-3
@M02996:162:000000000-B87FG:1:1101:7343:4710 1:N:0:TAGCGCTC+CTCTCTAT
CCTACGGGGGGCAGCAGTAGGGAATATTGCACAATGGGGGAAACCCTGATGCAGCAACGCCACGTGTGGGAAGAAGCATTTCGGTGTGTAAACCACTGTCGTGAGGGAATAATGCTTAATTTCGGTTAAGTTGAATGTACCTCGAAAGGAAGCACCGGCAAACTTCGTGCCAGCAGCCGCGGTAATACGAGGGGTGCAAGCGTTGTTCGGAATCACTGGGCGTAAAGGGAGCGCAGGCGGAGATGCAAGCAGTCTGTACAATACCGGGGCCCAACCCCGGACCTGCAGACTGGACTGTGT
+
88CCC>D5=5)8888::<:<:8CFGGGGGGGGGGGGGGGGGGGGGGGGGGGGGFGGGGGGGGGFBFBBFGGGFDEGFFFGGGGGGGGGGGGGGGGGGG@FGGGGGGGGGGGGGGGGGGGGGGGGGGGGGGGGFDGGGGGGG;EGGGGGGGGGGGGGGGGGGGGFEFGGGGGGGGGGGGGGGG<DGGGGGGG>EEEGFGGFGGGEGGFFFFGGGFFGGBGGFGGGEFGGFFGFBFFFFFFGFGF:59B<F:BFA:9A<GGFA4<7>?BB<;D90?DEB<;>9B9<?FF?<?)26??DF2-.
@M02996:162:000000000-B87FG:1:1101:7328:4719 1:N:0:TAGCGCTC+CTCTCTAT
CCTACGGGGGGCAGCAGTAGGGAATATTGCACAATGGGGGAAACCCTGATGCAGCAACGCCACGTGTGGGAAGAAGCATTTCGGTGTGTAAACCACTGTCGTGAGGGAATAATGCTTAATTTCGGTTAAGTTGAATGTACCTCGAAAGGAAGCACCGGCAAACTTCGTGCCAGCAGCCGCGGTAATACGAGGGGTGCAAGCGTTGTTCGGAATCACTGGGCGTAAAGGGAGCGCAGGCGGAGATGCAAGCAGTCTGTACAATACCGGGGCCCAACCCCGGACCTGCAGACTGGACCGTTT
+
8ABCCEF)10)8888::<:<:8:CFGFGFGGGGGGGGGGGGGGGGGGGGGGGGGFGGGGGGDGG+D:BFGEFGGGGFGGGGGGG<FFF>FFGGGGGGGFGG<FGGGGGGGGGGGGGGGGGGGGGECCCEGGGGGGGGGGGGCGGGGGGGGGGGGGGGGGGG*B<FFG=GGGGGGGGGGGDED5>EGGDGGGGGFGGFF7BFG7@GGFFFEGGGFFFGBGGFGGDE@GF?FGBF99E>FFGFGF?AFFFGB?FB:AB<EFFFFF)5?BFF0>>:?DD5<>B9<>,4:(.-4)5:?2(.,4(
@M02996:162:000000000-B87FG:1:1101:9941:4747 1:N:0:TAGCGCTC+CTCTCTAT
ACTACGGGAGGCTGCAGTGGGGAATATTGGGCAATGGGCGAAAGCCTGACCCAGCAATGCCGCGTGAAGGAAGAAGGTCTTCGGATTGTAAACTTCTTTTATGAGGGACGAAGGAATTGACGGTACCTCATGAATAAGCCACGGCTAACTACGTGCCAGCAGCCGCGGTAATACGTAGGTGGCAAGCGTTATCCGGATTTACTGGGTGTAAAGGGCGCGTAGGCGGGGAAGCAAGTCAGATGTGAAAGCGAGGGGCTTAACGCATAAACTGCAGTGGAAACGGTGTCGCTGGAGTGCTGGG
+
-8A?CD>A>80=;;=;;==;688B,C9FCCGFDFEDFDFCCEECE<8EEFE8CACCE9CF<@@@7@BDFFCFFDEEFFFC,,C@B:FFB?DEFA<FDD<FFGGGDGDEDFGEGGGG8,EFGGF@FGG?EFCFGGFGGGGFGGCEC8EFG9BEGF>6@C?FC?@@BEEE7BE:C?@,>:752;AA?CFG*=9=9BCEA4*/:@7C@F;B)8>EFFFGD689>E=9CB>DBDD@BFF/45@F2C)7ABF2*(8597>>(*9<9),7(-<<66F28(/+..48:)3-(-.(41(444.29567(
@M02996:162:000000000-B87FG:1:1101:6163:4748 1:N:0:TAGCGCTC+CTCTCTAT
CCTACGGGAGGCAGCAGTGAGGAATATTGGTCAATGGTCGGAAGACTGAACCAGCCAAGTCGCGTGCAGGAAGACGGTCCTATGGATTGTAAACTGCTTTTGTACGGGAATAAAGTGCGGGACGTGTCCCGTTTGGAATGTACCGTAAGAATAAGGGTCGGCTAACTCCGTGCCAGCAGCCGCGGTAATACGGAGGACCCGAGCGTTATCCGGATTTATTGGGTTTAAAGGGTGCGCAGGCGGAGGATTAAGTCAGCGGTGAAATTCTCATGCTCAACATGAGAACTGCCATTGATACTGG
+
8ACCCA>A9:)=8==;====;;;CFGGGGGGGGGGGGCFFEGGGGGGGGGGGGFFFFGGGGGGGGGGGGGGGFFGFGFGGGFGGGGGGGGGGGGGGGGGGGGGGGGGGFGGFGGGDGGGGGGGGGGGGGGGFGGGGGFFGGGGGGGFCFGFFFGGGGGGGGGGGGGGGGGGGGGGGGGGGGGFEGGGGGGGGGFGGFDGDGGGFGGFFFFGGGFEGGFFFFFGGGEGGFFGFBB0@>9DC9DF59EBBFDFFABAB?GG?B>>>A<<2*6*56<4<????B65A<>B<4342<<>47<9A?
@M02996:162:000000000-B87FG:1:1101:23746:4749 1:N:0:TAGCGCTC+CTCTCTAT
CCTACGGGAGGCTGCAGTGAGGAATATTGGTCAATGGTCGGAAGACTGAACCAGCCAAGTCGCGTGCAGGAAGACGGTCCTATGGATTGTAAACTGCTGTTGTACGGGAATAAAGTGAGGGACGTGTCCCTTGTGGAATGTACCGGAAGAATAAGGGTCGGCTAACTCCGTGCCAGCAGCCGCGGTAATACGGAGGACCCGAGCGTTATCCGGATGTATGGGGTTTAAAGGGTGCGCAGGCGGAGGAGTAAGTCAGCGGTGAAAGTTGCATGCTCAACATGAAAACGGCCATTGAGACTGG
+
-88AA9=>)11==;=;;=;;;;;C;EAEEFECDDCDF,C@CEDEGF9EEGE@FFCFEGFEF@@B8@FCFFEGFEEED8BC9@?CFG??AA?9?FCEF<,CAAAFEEDD@C4CFFFFFGGGGGFG?CECFGFF,E@EEFEEEEGFC+@CEGG9EFFFG@DFEG8CGF9E7B>?CCFGGGGFG?@BEDGG@FFGEFGGFCCDDGGEE:.>58FEGF:)*/:+8CC1*.ACA@FD4<2@>9BD>GBB;>512,6B--:A7ED3;F3<).2)1.*.5-*<?7?(5=A<A2(44295656)8<)48
@M02996:162:000000000-B87FG:1:1101:6174:4763 1:N:0:TAGCGCTC+CTCTCTAT
CCTACGGGAGGCAGCAGTGAGGAATATTGGTCAATGGTCGGAAGACTGAACCAGCCAAGTCGCGTGCAGGAAGACGGTCCTATGGATTGTAAACTGCTTTTGTACGGGAATAAAGTGCGGGACGTGTCCCGTTTGGAATGTACCGTAAGAATAAGGGTCGGCTAACTCCGTGCCAGCAGCCGCGGTAATACGGAGGACCCGAGCGTTATCCGGATTTATTGGGTTTAAAGGGTGCGCAGGCGGAGGATTAAGTCAGCGGTGAAATTCTCAGGCTCAACATGAGAACTTCCATTGATCCTGG
+
8ABCC>A508)=8====<==;;;;EFGGFFGGGGGGG,CFFFEEGGGGGGFGGGGFFGGEGGGGGGGGFGGGGGGECCECGFGGGGGDDFCFFGGGGGGFA<FGFGGGGGFCFF,,9?FGDFC>FGFFGGGEECEEEFGGFGGFGGGGGGGGCAEFGFCGC9D+@DGGGGCGGFFGGGGGGGFBE5DCC@7;:6*CAGG359C==8>:AF7553>7CA7D@FGGGFCCA@CB:(1>>9E)4148;>78:<A/-)440*9<6@?<2<267:*(((8C4<>?:@2)..))..5<4A<2*)..5
@M02996:162:000000000-B87FG:1:1101:5977:4809 1:N:0:TAGCGCTC+CTCTCTAT
CCTACGGGCGGCAGCAGTGGGGAATATTGCACAATGGGGGAAACCCTGATGCAGCAACGCCGCGTGAAGGATGAAGGCCCTTGGGTCGTAAACTTCTGTTCTAAGGGAAGATAATGACGGTACCTTAGGAGCAAGTCCCGGCTAACTACGTGCCAGCAGCCGCGGTAATACGTAGGGGGCAAGCGTTATCCGGAATTATTGGGCGTAAAGCGTGCGTAGGCGGTCCTTTAAGCACGGGGTTTAAGGCAATGGCTTAACCATTGTTCGCCCTGTGAACTGGGGGACTTGAGTGCAGGAGAGG
+
8ACCC>>851)8888;;<;;;88BFGGGGGGGGGGGGGGGGGGGGGGGGGGGGGGGGGGGGGGGFGEGGGGGGGGGGGGGGGGGGGGGGGGGGGGGGGFGGGGGGGGGGGGGGGGGGGGGGGGGGGGGGFEGGGGGGGGGGGGGGGGGGGGGGGGGGGGGGGGGGGGGGGGGGFGGGCGGGGFFGGGGGGGGGFGGFGGF7FGFGGFFFFGGDBDGGFGGFGGGG>GCBFGFFF?B9;>C99>=<9:?5:?FFFFFFGGFFBBFABFFB?5:48=EFFB?:@;79??853:><>A?34((4
@M02996:162:000000000-B87FG:1:1101:25393:4831 1:N:0:TAGCGCTC+CTCTCTAT
CCTACGGGCGGCAGCAGTCGAGAATCATTCACAATGGGGGCAACCCTGATGGTGCGACGCCGCGTGGGGGAGGAAGGTCTTCGGATTGTAAACCCCTGTCATGTGGGAGCAAGGCTTCGGCTTGATAGTACCACAAGAGGAAGAGACGGCAAACTCTGTGCCAGCAGCCGCGGTAATACAGAGGTCTCAAGCGTTGTTCGGAATCACTGGGCGTAAAGGGTACGTAGGCTGTAAATTAAGTCGTGCGTGAAAGGCAGGGGCTCAACCTCTGGAGTGCGCATGATACTGATTTACGGGAGTA
+
BCCCCE==)1)8888;;<;888;8CFDFFGGGGGGGGGGGGGGGGGGGGGGGGGFGFGGGGGGGCFGGGGEEGFGGGGGGGGGGGGGGGGGGGGGGGGFFGGGGGGGGGGGGGGGGCFGGGGGGGGGGGGGFFGGGGGGFGFGFGGGGGGGGGGGGGGGGGGGGGGGGGEGGGGGGGGGGGG?@@FGGGGGGGFGGFGGFCD=5@FFFFFGGGFDDGFGDFFFDA?FGDFGFABAFB<=C:?<>?>@?GF?4<:67BEGFFF?2<7<(8<D7ABFC*4>9BDA<4AB<:><AA>(-<?FB0
@M02996:162:000000000-B87FG:1:1101:8787:4854 1:N:0:TAGCGCTC+CTCTCTAT
CCTACGGGTGGCAGCAGTGAGGAATATTGGTCAATGGTCGGAAGACTGAACCAGCCAAGTCGCGTGCAGGAAGACGGTCCTATGGATTGTAAACTGCTTTTGTACGGGAATAAAGTGCGGGACGTGTCCCGTTTGGAATGTACCGTAAGAATAAGGGTCGGCTAACTCCGTGCCAGCAGCCGCGGTAATACGGAGGACCCGAGCGTTAGCCGGATGTATTGGGTTTAAAGGGTGCGCAGGCGGAGGATTAAGTCAGCGGTGAAATTCTCAGGCTCAACAGGAGAACTGCCATGGAGACGGG
+
-88?@?=5=00=;8=;;<=;;;@CCE9CCCFFCCEDC;C@CECCFE,CAFCCCAC:CED66@@@6@BDFFDGF@,@C,B@,A,CBFFCBE<CEE<EF9,AEFEFFFDDCF==FGGCFGGGGGGGGGFGGGGA,DCGGGFGGFGGG+DEGGG9FGBCC@=CE6@CFG7EGC3AD>EF>CCC5;@9C9CD7CGGGFGGFF3:DDGFE)0>56CE5<))*.*:9CF/1)<7<FFF(8<DB0;99G>:750(0569.)6<4CC3>F?B2)-)*6*87(8<643(45:???).).54283(04:?>
@M02996:162:000000000-B87FG:1:1101:25546:4860 1:N:0:TAGCGCTC+CTCTCTAT
CCTACGGGTGGCTGCAGTAGGGAATATTGCACAATGGGGGAAACCCTGATGCAGCAACGCCACGTGTGGGAAGACGCATTTCGGTGTGTAAACCACTGTCGTGAGGGAATAAGGCTACTTTTCGGAGTAGTTGAATGTACCTCGAAAGGAAGCACCGGCAAACTTCGTGCCAGCAGCCGCGGTAATACGAGGGGTGCAAGCGTTGTTCGGAATCACTGGGCGTAAAGGGAGCGCAGGCGGAGATGCAAGCGGACTGTACAATACCGGGGCCCAACCCCGGACCTGCAGTCCGGACTGCAA
+
8ACCCA>5:1);;=8=;=;=;86;CCFGGGGGGGGGGGGGFFGGGGGGGGGGGFFFGGGGGGGFCFGGGGEGGFFCFGGGGGGGGGFGGGGGGGGGGGCFGGGGGGGGGGGGGGGGGGGGGGGGGDEFGGGGG;EGGGGCGGGGGFCGGGGGGGGGGEDGGGGGGGGGGGGGGGGGGGGGGDDDGGGGGGDGC?CEFFGFGGGFGGFFFBDGGFFGGFFFFGGG=>GD<FCDBFBFBFFG>DBFA?79D0:)(-2:AFGFFFF?:B90B>G91BEE>BBBBFFFBB056(803(-(),2)
@M02996:162:000000000-B87FG:1:1101:9021:4861 1:N:0:TAGCGCTC+CTCTCTAT
ACTACGGGTGGCTGCAGTGAGGAATATTGGTCAATGGGCGGAAGCCTGAACCAGCCATGCCGCGGGAAGGAAGACGGCCCTATGGGTTGTAAACTTCTTTTGTAGTGGAGCAATAAGGTCTACGTGTAGATCGATGAGAGTACATTACGAATAAGCATCGGCTAACTCCGTGCCAGCAGCCGCGGTAATACGGAGGATGCAAGCGTTATCCGGATTTAGTGGGTTTAAAGGGTGCGGAGGCTGTCTGGGAAGGCAGGGGTGAAAGCCCAGGGCTCAACACTGGAACTGCCTTTGATACGGG
+
-8ABCB=51)1==8=;;==;;;;C;C6CCFFCCAEDFDFCDEDCFF8EEFCDEECCEFDFFCFB+=FFGDCGGC<CEGGGDABEFGF:C:AEFGCFF9?FEF=FA5AAC=F<A,EFGG,A9FGGGGGGFGGGGGBEGGGGFCAGA9FGGGG7EGCAC,AB>D>EFGDGGD>CDCFCC9CF59@;DCDG8F7;8BGE5*;;>GFFE>:>48F=C:)1*.*0@8C1/5<:<9:@(86@(479<*4).**.*457(.88;EG6B>BFF::3>:*48()</42?)7?B?:)4)4).).6-940((
@M02996:162:000000000-B87FG:1:1101:14444:4861 1:N:0:TAGCGCTC+CTCTCTAT
ACTACGGGAGGCTGCAGTGAGGAATATTGGTCAATGGGCGAGAGCCGAACCAGCCAAGTAGCGGGAAGGAGGACGGCCCTAGGGGTTGTAAACTTCTTTTTCCGGGGGAGAAAGTGACCCACGTGTGGGGTATTGCAGGTACCCGGTGAATAAGGACCGGCGAATTCCGGGCCAGCAGCCGCGGGAATACGGAAGGTCCGAGCGGTAGCCGGATTTAGTGGGGTTAAAGGGAGCGGAGGGGGAAAGGTAAGGCAGCCGGCAAATCGCGGGGGCAAACGCCGGCCAGCGGGTGAAACAGGGG
+
-88AC?8=851==;8;;==;;;;;6C6,CDF@@<C@CFFCCCCEFFE@CCFCD49C@E,<CC@+@:FCFC<F:9=@8@C,4AECD88F+?@B<ABFGGCFGGGGDGGD=+@>FG;FGFGGGGG3D5@FG+@FCFGFGGG,B;FGGG;EFG,@FGFD>A<CB2CG*/ACE7EGCBG5C7**:95>1>C*9EFCC>EE4;CB5C*<*17)9*9E5))0:4>:@FE<77F7AFD><09)44;)41-.:)<<FB?)(.412E)(4@3)),,4)()((();)(-(4)412?0470--,,6)).(23
@M02996:162:000000000-B87FG:1:1101:8804:4864 1:N:0:TAGCGCTC+CTCTCTAT
ACTACGGGTGGCAGCAGTGAGGAATATTGGTCAATGGGCGGAAGACTGAACCAGCCAAGTCGCGTGCAGGAAGACGGTCCTATGGATTGTAAACTGCTTTTGTACGGGAATAAAGTGCGGGACGTGTCCCGTTTGGAATGTACCGTAAGAATAAGGGTCGGCTAACTCCGTGCCAGCAGCCGCGGTAATACGGAGGACCCGAGCGTTATCCGGATTTATTGGGTTTAAAGGGTGCGCAGGCGGAGGATTAAGGCAGCGGTGAAAGTCGCAGGCTCAACATGAGAACTGCCATGGATACGGG
+
-8A?CA85>00=;8=;;==;;;;@;C;@CEEFC@CAD,C@CCCEFG9EDF<<EACCEFC9,@@B+@FCFFDGGD<?ECCGB@5CFGF,BF<?FF9FG,,?<FEGFGCD@C<=EFG?FGGGGGGGDGGGGGCD,DEGFEGGGCDGG8DEGGG,EFFC?<@CC7DGGGCGGE>F>EGEGGFGG>A>ECGGCC@FGDGC>5CED)5>ED::)1C577)**.**9@=9*.<CAFGE1:?DFFE>>D653BB3*5<F)4<BFGC19FDF).4()-1,,(7CF0<(.9:BFF<553440:?2680<>
@M02996:162:000000000-B87FG:1:1101:25535:4879 1:N:0:TAGCGCTC+CTCTCTAT
CCTACGGGTGGCTGCAGTAGGGAATATTGCACAATGGGGGAAACCCTGATGCAGCAACGCCACGTGTGGGAAGACGCATTTCGGTGTGTAAACCACTGTCGTGAGGGAATAAGGCTACTTTTCGGAGTAGTTGAATGTACCTCGAAAGGAAGCACCGGCAAACTTCGTGCCAGCAGCCGCGGTAATACGAGGGGTGCAAGCGTTGTTCGGAATCACTTGGCGTAAAGGGAGCGCAGGCGGAGATGCAAGCGGACTGTACAATACCGGGGCCCAACCCCGGACCTGCAGGCCGGACTGCAC
+
8ACCCB:)11);========;8;CFGGGGGGGGGGGGGGGGGGGGGGGGGFGGFGGGGGGGEGGCFGGGGGGGGGGGGGGGGGGGGGGGFFGGGGGGGFFFGGGGGGGGGGGGFFGGGGGGGGGCEGGFFGEAFGGGGGGGGFCGGGGGGFGGGGGGGG:C7FFGGGGCGGFGGGGGGGGGGBEDGGGGCDGGEGGFGGFGGEF=85;=>CCFAFCC):CFEEGG:FG6FC>9>9;93>70)()-=7>7::FFF;(.37)6?4:?(4;@9D;?BFGFF;14@BB7:3(((-49>BFF().
@M02996:162:000000000-B87FG:1:1101:14449:4880 1:N:0:TAGCGCTC+CTCTCTAT
ACTACGGGAGGCTGCAGTGAGGAATATTGGTCAATGGGCGAGAGCCGAACCAGCCAAGGAGCGGGAAGGAGGACGGCCCTAGGGGTTGGAAACTTCTTTTTCCGGGGGAGAAAGTGACCCACGTGTGGGGTATTGCAGGTACCCGGTGAATAAGGACCGGCGAATTCCGGGCCAGCAGCCGCGGGAATACGGAAGGTCCGAGCGGTAACCGGAGTTAGGGGGGTTAAAGGGAGCGGAGGTGGGAATGTACGGCAGCCGGCAAAACGCGGAGCCCAAAGCGGGCCCGCGGTTGAAACGGCGG
+
-88AC?8:01)=6;86;;=;;;;CCCC@EFFE@AF@EDFCFCCEGGE:CFCEC:CFDE,CC,@@C:@CF<:B:,=C@FG,49BCE48C+=?BEFEGGA<FFGGGCEGD>+8<DD>FGGGGGGG+D:@FG*5C,;ECGGF,EEFGGEEGGGCFGGC9<A8@:9EE**CFC:BCGGGCC=C5:)0:*99*7FCE8>EG):D:)7:>EC@)9*9E3))*2)*97C5)*0+:<BD53(45>B7*49(0,00)0)()(49(4C399>?((-(45-/((-88)(((,)-((((-42(3(667)2(,-
@M02996:162:000000000-B87FG:1:1101:12473:4929 1:N:0:TAGCGCTC+CTCTCTAT
ACTACGGGAGGCTGCAGTGGGGAATATTGGGCAATGGGGGAAACCCTGACCCAGCAACGCCGCGTGGAGGAAGAAGGTTTTCGGATCGTAAACTCCTGTCCTTGGTGAAGAGCAGAAGACGGTAGCCAAGGAGGAAGCCCCGGCTAACTACGTGCCAGCAGCCGCGGTAATACGGAGGGGGCAAGCGGTGTCCGGAATGAGGGGGCGTAAAGGGCGCGGAGGCGGCCCGGTAAGTCTGAAGTGAAAGTCCTGGCTGCAAGGGGGGAATTGCTTTGGAGACTGGCGGGCTGGAGGGCAGGAG
+
-8AACD=88:1==;=;;==;;88@;CC@EDGFF@CCFFDDEDDFGG?EEFFFFECFCFEG7@@>6>FCFDEGGCEFF:95,@CCC?FF,EEFFFGGGE9EF9AFC:AAEFGFDFGGGGGGGG@DFFGGGGGGGGGGGGDGGCEG7EFG,@FG6>5DEGGFCDDGG?E14:,=C:*:CDCDD75ACFG)/=*?18CCE*>B**2>C7@0>.9EFD:C93)9DE*CEB514@)81?2@46=C82.16=F4*.-132((4C*5()-4314().:)))1:),5:2?(37B>>((4:?6BF349--
@M02996:162:000000000-B87FG:1:1101:6248:4942 1:N:0:TAGCGCTC+CTCTCTAT
CCTACGGGGGGCTGCAGTGGGGAATATTGGGCAATGGGCGCAAGCCTGACCCAGCGACGCCGCGTGAGGGAAGAAGGTCTTCGGATTGTAAACCTTTGTTGATAGGGACGAAGCAAGTGACGGTACCTATCGAGGAAGCCACGGCTAACTACGTGCCAGCAGCCGCGGTAATACGTAGGTGGCGAGCGTTATGCGGATTTACTGGGTGTAAGGGGTGAGACGGCGGAGAAGCAAGTAAGAGATGGAAATTACAGGCTCAACCTGTATGCTGCGTCTGATACTGTGTTCCGTGGTGGTCGGG
+
8ACCCBFAA>)8888::::::888EFGGGGGGGGGGGGFF>FGCGGGGGGFGGABFFGGGGGGGCFGECGGGGGGG7>=FFFGGCFFFGGFF,FGCGGECD3,@FGDF7<FEE7::=?FFF::C**5><,?FFBEC@+;C8CEC8/?FF?9:8@C8EGGG?DG*:C=CEGC+*0C6+:E39747*199D5*;+958:DDFC:79C*0007:30<D77(9**2CDE)2935*)4(49)6F7)*./))9-:).*.57,(:05:7(8A<))9<DB(()2)))).1-646244(3((,(-))-,-
@M02996:162:000000000-B87FG:1:1101:21938:4960 1:N:0:TAGCGCTC+CTCTCTAT
ACTACGGGAGGCTGCAGCTAAGAATATTCCGCAATGGACGAAAGTCTGACGGAGCGACGCCGCGTGGAGGATGAAGGTCGGAAGATTGTAAAATCCTTTTATAACTGAGGAATAAGCAGTGTGAGAGAAACGCATTGTGGTGACTGTAGGTTATGAATAAGCAACGGCTAATTACGTGCCAGCAGCCGCGGTAACACGTAAGTTGCGAGCGTGGTTCGGAATTATTGGGCGTAAAGGGCATGGAGGCGGTTTGGCAAGCTTGAGGTGAAAGGCAGGGGCTTAACTCCTGGACTGCGTTGAG
+
88AACB58510=;;=;;=;;;;;C;C9EFGGDEC@DFFFBCECEF9<CDFECBC@@@CEFF@@>+>@F,?B?BCEEFBFGEGGGFCEFFDEEFFGGCE,BF?FFG,AADGGG8FGGGGG5E?EFGGGGGGGGGG8+EFGGGDFF,C@FFG=3E,@DC7CCCFFGGGGGDEGD7EGF:@C?ECFFFG7DCED*:?CGAD0ADF735:ABFFG>5=:*:4<<D*+2<4C=B@D)3:BFFF>F(C7F4803C,(.(3)3)2*4)02)4.3674:?B?EC),(-(962)).)8:4().,40(-(,
@M02996:162:000000000-B87FG:1:1101:6252:4961 1:N:0:TAGCGCTC+CTCTCTAT
CCTACGGGGGGCTGCAGTGGGGAATATTGGGCAATGGGCGCAAGCCTGACCCAGCGACGCCGCGTGAGGGAAGAAGGTCTTCGGATTGTAAACCTTTGTTGATAGGGACGAAGCAAGTGACGGTACCTATCGAGGAAGCCACGGCTAACTACGTGCCAGCAGCCGCGGTAATACGTAGGTGGCGAGCGTTATCCGGATTTACTGGGTGTAAAGGGTGTGTAGGCGGAGAAGCAAGTCAGATGTGAAAATTACCGGCTCAACCTGTAACCTGCGTCGGAAACTGGTTTCCTTGAGAGTCGGG
+
88CCCBF=88)8888::::::88BFFGGGGGGGGGGGGGGGGGGGGGGGGGGGFFFGGGGGGGGCFGGGGGGGFFGGGGGGGGGGGGGGGGGGGGGGGGGGGFGGGGGGGGGGGGGGGGGGGGGGGGCCFGEGGGGGGGGGGGGGGGGGGGGGGGGGGGGGGGGGGGGGGGGGGGGGGGGGGFFEGGGDGGGGFGGFGGFGFFFGGFFEBCGGFFFGFGGFGGGC>ED;:FFFBFFFFB76:<=A@@BGFF4)(493CFDBFFFFFFFF>F7;?F*7(:9?69(6444<<<A<:::9<30,
@M02996:162:000000000-B87FG:1:1101:13406:4963 1:N:0:TAGCGCTC+CTCTCTAT
ACTACGGGTGGCAGCAGCTAAGAATATTCCGCAATGGACGAAAGTCTGACGGAGCGACGCCGCGTGGATGATGAAGGTCGGAAGAGTGTAAAATCCTTTTAAAACTGAGGAATAAGTAGTGTGAGAGAAACGCAGGATGGTGACGGTAGGGTATGAATAAGCAACGGCTAATTACGTGCCAGCAGCCGCGGTAACACGTAAGTTGCGAGCGTGGGTCGGAATAATTGGGCGTAAAGGGCATGCAGGCGGTTGTGCAAGCTGGATGTGAAAGGCAGGAGCGTAACGCCAGGAGGGCGTTGAG
+
-86A@?=5))0;;8=;==6;<;;;6C,9FCEFE@@CCAF@@@@@CE9EDFED:>8@BFEF:8>=8>EC<C=FECCEFFFEEFEEC,<A,,5<<?FCE9,,C,:EFE??ACF<:CFG9E,:4CABEFGGGGFG6FE+@=8>86@D3+6@EF+@DC:D;;CFBDEFCEC>>E6,+>,;8>*4B99AFGCGCED=C>?FFC<4/21:@7ADE:D/*5)1*47/5*+2+7C7:@<0,:6@26)9(>)99F@97(-)-4<44CG:376)54<B9)2311>/)-2-(7:6(42(-41((-(-0(31,
@M02996:162:000000000-B87FG:1:1101:25241:4975 1:N:0:TAGCGCTC+CTCTCTAT
CCTACGGGTGACAGCAGTGAGGAATATTGGTCAATGGGCGAGAGCCTGAACCAGCCATGTCGCGTGGAGGAATAAGGATCTATGGTTCGTAAACTCCTTTTGCGGGGGGATACAGTGCGGGACGCGTCCCGTATTGCAGGTACCCCGCGAATACGCATCGGCTAACTCCGTGCCAGCAGCCGCGGTAATACGGAGGATGCGAGCGTTATCCGGATTTATTGGGTTTGAAGGGTGCGTAGGCGGCCCCTTAAGTCGGCGGGTAAAATTCCGGGCTAAACCCGGTCACTGCCGTCGCACCTGG
+
8ABCC>5):1)==;;=======;;CFFGGGGFFFGGGGGFFGFGGGGGGGGCCACDCEFGGGGEFFG7FGFGGFGGGGGGGGGGGGGGGGGFGGGGGGGGGGFEGGGGGEGG,FFFGGG@FFFGDFEFG:CFCFFCFFGGFC@EGG=GGC5::+CEGGD>EGGCGGGGGGGGGGGGGGGG:DBBGG:CGGGGE5CED*7@GGG3:/75>F*5C)55=<>CFFGGGFDG9*2.4:<3(()747(.2574*.)9<2<>FGC(,)4>)654/4569>)+*.3:65,9(3<<<71(43(,)-4:?
@M02996:162:000000000-B87FG:1:1101:13402:4981 1:N:0:TAGCGCTC+CTCTCTAT
ACTACGGGTGGCAGCAGCTAAGAATATTCCGCAATGGACGAAAGTCTGACGGAGCGACGCCGCGGGGATGATGAAGGTCGGAAGATTGTAAAATCCTTTTATAACTGAGGAATAAGTAGTGTGAGAGAAACGCAGTATGGTGACTGTAGGTTATGAATAAGCAACGGCTAATTACGTGCCAGCAGCCGCGGTAACACGTAAGTTGCGAGCGTTGTTCGGAAGGATTGGGCGTAAAGGGCAGGGAGGCGGTGTGGCAAGCTTGAGGTGAAAGGCAGGAGCTGAACTCCTGGACGGCGTGGAG
+
-8ABC<8):)1=;8=;;=6;;;;@6C9CFGGC@:@CDCFCCEDEF<9CEFE@@C@@@FEFB@@>+=FC:?DFF<EEEBFGCCGEC<5E,@ECEFGGE,5BF,CFF,A?DGGG,CFG=F,3@,CFGGGGGGGGGGG7DCDGFCFF,@;DGG@;EF>C>===C:CEFGGGGEG9C;E?<::?CC?AE?DGGGG58>9EFD;ACG97<:>EBBG*/78*:-9CB**>9*:DB5<04:1FFF3C(96F:B@>G,,.(-388F*))04)4.:A@2FB??FE56(((14:)-).8>43(47703(,.
@M02996:162:000000000-B87FG:1:1101:25224:4982 1:N:0:TAGCGCTC+CTCTCTAT
CCTACGGGTGGCAGCAGTGAGGAATATTGGTCAATGGGCGAGAGCCTGAACCAGCCATGTCGCGTGGAGGAATAAGGATCTATGGTTCGTAAACTCCTTTTGCGGGGGGATAAAGTGCGGGACGCGTCCCGTATTGCAGGTACCCCGCGAATAAGCATCGGCTAACTCCGTGCCAGCAGCCGCGGTAATACGGAGGATGCGAGCGTTATCCGGATTTATTGGGTTTAAAGGGTGCGTAGGCGGCCCCTTAAGTCGGCGGTGAAATTTCCGGGCTCAACCCGGTCACTGCCGTCGAAACTGG
+
ACCCCDA==1)========;;;;;EFFGGGGGGGGGGGGGGGGGGGGGGGGGGFFGGGGGGGGGFGGGGGGGGGGGFGGGGGGGGGGGGGGGGFGGGGGGGGGGGGGGGDGGGGGGGGGGGGGGGGGGGGGGGGGGGFGGGGGGGGGGGGGGGGGGGGGGGGEEGGGGGGGGGGGGGGGGGGFFGGGGGFGGGFGG3D<@GGGFGGFFFBDCDBFGGFGGFGGGG>EC9FGB:BBFFFFG<96<>DF:FB<FAAF(9CD1;F?A>FFFFFG014;FFB??2;>BBFFA5444031(02)4:
@M02996:162:000000000-B87FG:1:1101:13060:4989 1:N:0:TAGCGCTC+CTCTCTAT
GCTACGGGTGGCAGCAGTGGGGAGTATTGCACAATGGAGGAAACTCTGATGCAGCAACGCCGCGGGAGTGAAGAAGTATTTCGGGATGTAAAGCTCTATCGATGGGGAAGAAAATGAAGGTACCCAAGTAAGAAGCCCCGGCGAACTACGTGCCAGCAGACGCGGGAATACGTAGGGGGCAAGCGTTATCCGGATAGACTGGGTGTAAAGGGAGCGCAGGGGGAGAGGGAGGAAGGACGGACAAAAACGGGGCCCAACCCCGGAACGGCAGGCTGGAATGTAGACCATGGGAGGTACAGGG
+
-8ACCD55:))6;=86;6=;;8878;,,<CF,@<,;C<CCC@CEF<<C,,C,;,,C@C76+7+@+=@=,C?EE<=F,C,5,5F@+@+B,<5<BBCFEA,9B=4EFC@:B+E=FF,CEFFGEG<,?CFDAFFDEFG8@D@CE++@BE;CCE8>CFA@8D9,63*><*:E,,?:8+/=CCC*778)81*8*3*;/02*):*/29F7?)99602:<>)7)37/)/572.*1(8*.(.().()14940(0)-9:05-(3(3*/43:91(4-(04C(((0*5()..*-))..).,(((-(.1.413
@M02996:162:000000000-B87FG:1:1101:13079:4999 1:N:0:TAGCGCTC+CTCTCTAT
ACTACGGGTGGCAGCAGTGGGGAGTATTGCACAATGGAGGAAACTCTGATGCAGCAACGCCGCGGGAGTGAAGAAGTATTTCGGTATGTAAAGCTCTATCGATGGGGAAGAAAATGAAGGTACCCAAGTAAGAAGCCCCGGCTAACTACGTGCCAGCAGCCGCGGTAATACGTAGGGGGCAAGCGTTATCCGGATTTACTGGGTGTAAAGGGAGCGCAGGCGGAGAGGCAAGCAGGCGGGACAATACCGGGGCCCAACCCCGGACCGGCAGACGGGACTGAGGCGCGGGGATAGGTCAGGG
+
-88?CA85=)1=;8=;;<=;;8878;,<CFGFE@@CCCEDFCCFFE9CCCDFFECEDFEFF@@@+>@C=CAFFCCE5CB9,AEC8B=F,@??AFFGFD,CFF=FDFDCC+ABFGBFGGGGGGGGGGGGEGGGGGGGEGGGGGDFGGCFGGEGGGG?DECCC9@EG4CE7;DF7BFCEED:?7>;C:7D4CFGCB:/*@F6:DG;;);AFCGGCBEG36>D@CC9:>/70>5F8:F)4(0)-1-7)9?:CBF@093:<EGF6B;;;>09.1<:1(78)-(.))(4(4,(4-,,(5.6*.4:<
@M02996:162:000000000-B87FG:1:1101:8020:5014 1:N:0:TAGCGCTC+CTCTCTAT
CCTACGGGCGGCTGCAGTCGAGGATCATTTGCAATGGGCGAAAGCCTGACAATGCGACGCTGCGTGGAGGATGAAGGCCTTCGGGTGGTAAACTCCTGTCATAGGGGAACAGGCGAGGGGACCCAACACGTCCCTGAGTTGAGTGTACCTTAAGAGGAATTGGCGGCTAACTCTGTGCCAGCAGCCGCGGTAATACATAGGCCAAGAGCGTTGTTCGGATTTACTTGGCGTAAAGGGCGCGTAGGTGGCGCAGTGTGTCGGATGGGAAATCTACGGGCTCAACCCGGAAAGTGCGTCCGAA
+
6ACCC5>)1))8888;;;;886886CCFEFFFF@EFGGFGDGGGGGFGGFFF9AC@BCED6CCC=FDEGGEFGGGFFGG?@FFGGG+@FGCFEEFFF8,BE,CEGGGCCFFDECF@FEG7@FFGGGGGGGGEGEGG7FDCEGG;FDFGD9DFEGFDDEFGGCEGEGGECGGFGFFFEFGFGGFFG*)9>ED:C4<C?**76F7FFGF>?@5:<78DG0C*.<C7C*AF?EDE6:FB16;5390:69??FF0:>?7)6*:290((((.,79:4)6>:5,,43?12<;(((,..44418;0(-
@M02996:162:000000000-B87FG:1:1101:8003:5021 1:N:0:TAGCGCTC+CTCTCTAT
CCTACGGGCGGCTGCAGTCGAGGATCATTTGCAATGGGCGAAAGCCTGACAATGCGACGCTGCGTGGAGGATGAAGGCCTTCGGGTTGTAAACTCCTGTCATAGGGGAACAGGCGAGGGGACCCAACACGTCCCTGAGTTGAGTGTACCTTAAGAGGAATTGGCGGCTAACTCTGTGCCAGCAGCCGCGGTAATACAGAGGCCAAGAGCGTTGTTTGGATTTACTGGGCGTAAAGGGAGCGTAGGTGGCGAGGTGTGGCGGATGGGAAATCTCCGGGCTCAACCCGGAAAGTGCGTCCGAA
+
88BCCADA51)8888;;;;8688@CF<FCCFFGGGGGGFFFGGGEGGGGGFG<CC@F@FF,BFFFFCFGGGGGGAFGFGAE9DFGEEGGCFGF<FC?FE<A,CAFDEEEDFDCGGEEGGGGEGEGGGECCEFCEGFDFFGGGGGCGFGFGGFFGGGD8D,>22>CC===:6<CB<<?CCF6CFAACCCCC)?890<9DG4F<*)2/7:451:C8>*9:6C*+<:E=CC(817124*,(0/-1-.4/63713),(()4*1495(-03(4<.:>45<>>016<F7:19;02(,6A2>-.79>1
@M02996:162:000000000-B87FG:1:1101:21065:5023 1:N:0:TAGCGCTC+CTCTCTAT
ACTACGGGAGGCTGCAGTGGGGAATATTGGACAATGGGGGAAACCCTGATCCAGCGACGCCGCGTGAGTGAAGAAGGATTTCGGTATGTAAAGCTCTATCAGCAAGGAAGAAAATGACGGTACTTGACTAAGAAGCTCCGGCTAAATACGTGCCAGCAGCCGCGGTAATACGTATGGAGCAAGCGTTATCCGGATTTACTGGGTGTAAAGGGAGCGTAGACGGCAAAGCAAGTCTGAAGTGAAATCCCGGGGCTCAACCCCGGAACTGCTTTGGAAACGGTGTAGCGAGAGTGCAGGAGAG
+
68A=@:9A=11==;=;;==;;@@@CE,CCCGA<<@@CFDDCEDFFE?EEFCFDA:@@@BF:@@>7>CECECFFCFF,B<5,CFD8E:EC@?BDFEFF?,CFGFGCFCDFGGEAF,FGGGGGGG9FFFF,FGGGGGG8DGGGGGFGGCFGGFGEGGFEGC@89:CG@EGFEGG;F,;EFCCCDF?E7:D<FGGGF736CGF@F=.;)=FFAFEDE>D:;DGFGD7CEGF?FGF<A2@<DF:<C>F29;:GBFE>4?>379??>97>>2<6)0).5@CB?(43043:A(-4>2.<)6680343
@M02996:162:000000000-B87FG:1:1101:21047:5023 1:N:0:TAGCGCTC+CTCTCTAT
ACTACGGGAGGCTGCAGTGGGGAATATTGGACAATGGGGGAAACCCTGATCCAGCGACGCCGCGGGAGTGAAGAAGTATTTCGGGATGGAAAGCTCTATCAGCAAGGAAGAAAATGACGGTACTTGACTAAGAAGCTCCGGCTAAATACGTACCAGCAGCCGCGGTAATACGTATGGAGCAAGCGTTATCCGGATTTACTGGGTGTAAAGGGAGCGTAGACGGCAAAGCAAGTCTGAAGTGAAATCCCGGGGCTCAACCCCGGAACGGCTGTGGAAACGGTTGAGCTAGAGTGCAGGAGAG
+
-868@:8=511=;;8;;==;;78@;@,,C<FC<@CCCDDDCEDFGDCEA,<<@A:@@CB@8@8>+>FCBEADFDCF9C<5,AEC+@@F+?=ACE?FF<,CFGGGFGFDFGGFFGAFGGGGCFG99FFG;FGGDCFD3DBFGE7FGD,@FFE3DFCC@DC>D;>CF:CG9@FF*>5;EFFEE<A=C9/<;CFGGE2**;D7CFG;:1;AFAFGDFBG<:DG=8C7C@FC2?6F6)49>AF24:-1)098D>>B1(4<BCD0:D1(9>(37()(.7F?*(,-()-4.4)5548..).67<:36
@M02996:162:000000000-B87FG:1:1101:17021:5024 1:N:0:TAGCGCTC+CTCTCTAT
ACTACGGGAGGCTGCAGTGGGGGATATTGCACAATGGGGGAAACCCTGATGCAGCGACGCCGCGTGAGTGAAGAAGGATTTCGGGATGTAAAGCTCTATCAGCAGGAAAGAGAATGACGGTACCTGACGAAGAAGCACCGGCTAAATACGTGCCAGCAGCCGCGGTAATACGTAGGGGGCAAGCGTTATCCGGATTTACGGGGGGTAAAGGGAGCGCAGACGGCATGGCAAGCCAGAGGTGAAATGCGGGAGCCCAACGCCGGAACTGCATTGGGAACGGGCAAGCTAGGGGAACGGAGAG
+
-8A?CB8=)11=6;=;;=;6;7:@8@<@CCFECACCDFDDC@AFGD8CD@A9EA:@@CEGFBCB+>CC<C?CF?AE4BB<,9BC+@=F,?<??F?FCA,CFFEF?F:AAEF<FG=FGCFGEGGGGGGG+FEFEGGGGGGGGG7FFFFGGGFGGGGC8FCCB9>CF4CG,B?F6E,4C552>D>>E*:C2=>EC;5*9:C)7CE)1)0<FBDE<>BGG;CDFC=):5EC?F=>4<7>?(7*4?48)994D63>((-4<C*9>5,7>>).*5*.)5.*9((4(>9(--).,((((((-8(,,-
@M02996:162:000000000-B87FG:1:1101:5114:5036 1:N:0:TAGCGCTC+CTCTCTAT
CCTACGGGCGGCAGCAGTGAGGAATATTGGTCAATGGGCGAGAGCCTGAACCAGCCAAGTCGCGTGAGGGAAGACGGCCCTATGGGTTGTAAACCTCTTTTGCCGGGGGATAAAGTCTGGGATGCGTCCCAGTTTGCAGGTACCCGGTGAATAAGGATCGGCTAACTCCGTGCCAGCAGCCGCGGTAATACGGAGGATCCGAGTGTTATCCGGATTTATTGGGTTTAAAGGGTGCGCAGGCGGTGGATCAAGTCAGTGGTGAAATGGTGCGGCTCAACCGTAGCATTGCCGTTGAAACTGG
+
ACCCCBFA=))8888;;<;;;;;;CFGGGGGGGGGGGGGGGGGGGGGGGGGGGGGGGGGGGGGGFGGGGGGGGGGGFGGGGGGGGGGGGGGGGGGGGGGGGGGGGGGGGGGGGGGGGGGGGGGEFGGGGGGGGGGGGGGGGGGGGGGGGGGGGGGGGGGGGDFEGGGGGGGGGGGGGGGGGGFFGGDCGFGGGF5C@DGFGGGFGGFFFFFGG@>DD2CGFGGGG>FG9FC>?<<DBFF5199EFE>>G<B@BB92<GF<?BBBFFFF?AG;>7BEF1171)4?FAFFA5--86:)1).-.
@M02996:162:000000000-B87FG:1:1101:18726:5071 1:N:0:TAGCGCTC+CTCTCTAT
CCTACGGGCGGCTGCAGCTAAGAATATTCCGCAATGGACGAAAGTCTGACGGAGCGACGCCGCGTGGATGATGAAGGTCGGAAGATTGTAAAATCCTTTTATGACTGAGGAATAAGCAGTGTGAGAGAAACGCATTGTGGTGACGGTAGGTCATGAATAAGCAACGGCTAATTACGTGCCAGCAGCCGCGGTAACACGTAAGTTGCGAGCGTGGTTCGGAATGATTGGGCGGAAAGGGCATGGAGGCGGTGTGGCAAGCTGGGGGTGAAAGCGCGGAGCGCAACGCCGAAATTGCGTTGAG
+
-8A?CE51)118888;;;,;;;;C,C6,CFFFCCCAFFFBCCCEFA@CEFC@@C8@=CCF@>8>4>FC,AEBEADEE?FGEEEEC?AFC?DCC<FFF,8CFAFGG,A>=FGC5DFGGFG,@:CFGGGGGGGGGGC3@EEFEFGF+@:DEGEFG,>DA@DCCCFGGGGGDCF,1BFC2:=:@C?AFF>D<EG88>CGFD>8DG1*<>DED>G/*<>*;4C9B*+:9*<<?4<)4;>FFF>F7G0F8<5>G((0,44<5:/))886>(4:FF*2(-8C52(-4<;4(164,41,)6)4),-(,
@M02996:162:000000000-B87FG:1:1101:20048:5082 1:N:0:TAGCGCTC+CTCTCTAT
ACTACGGGGGGCAGCAGCTAAGAATATTCCGCAATGGACGAAAGTCTGACGGAGCGACGCCGCGTGGATGATGAAGGTCGGAAGATTGTAAAATCCTTTTATAACTGAGGAATAAGTATTGTGAGAGAAACGCAGTATGGTGACTGTAGGTTATGAATAAGCAACGGCTAATTACGTGCCAGCAGCCGCGGTAACACGTAAGTTGCGAGCGTGGTTCGGAAATATTGGGCGGAAAGGGCAGGGAGGCGGGGGTGCAAGCTGGATGTGAAAGGCAGGAGCTTAACTCCTGGAGTGCGGTGGG
+
888=A?895)18888::::9<::?9<5CFGF=@@:BCDFCCECCE<9?CCB:@B4=>@B>@86>+8@@8>DFB=ACF,@FCCFEF>?D3@ACC9F@A@,<FCFDD,=<BFGC,?CF@C7,,,@FFGGGGGGGGGE4??FGFEFF,?3?EF+5?2B93+1<B:CFGGGEGCG<7FGC2:::?75@CCCGDGD/872A@D077F+*377>EE<2*77*27<77*+2+1AC?>C59B2>??)9(1(04>)7D(()(4:>AC74)0()..699.::(.7:.2-((1-4))))434(.4)95,,(,
@M02996:162:000000000-B87FG:1:1101:24150:5090 1:N:0:TAGCGCTC+CTCTCTAT
CCTACGGGAGGCAGCAGTGGGGAATATTGCACAATGGGCGCAAGCCTGATGCAGCGATGCCGCGTGAGGGAAGAAGGTTTTCGGATTGTAAACCTCTGTCATCGGGGACGATAATGACTGTACCCGAGAAGGAAGCTCCGGCTAACTACGTGCCAGCAGCCGCGGTAATACGTAGGGAGCGAGCGTTATCCGGAATTACTGGGTGTAAAGGGAGTGTAGGCGGGACTGTAAGTCAGATGTGAAATATACCGGCTCAACTGGTAGACTGCATTTGAAACTGCGGTTCTTGAGTGAAGTAGAG
+
8ACCCF>:50)8==8====;;888EFGGGGGGGGGGGGGGGGGGGGGGGGGGGFFGGGGGGGGGFGGGGGGGGGGGGGGGGGGGGGGGGGGGGGGGGGGGGGGGGGGGGGGGGGGGGGGGGGGGGGGGGGGGGGGGFGGGGGGGGGGGGGGGGGGGGGGGGGGGGGGGGGGGGGGGGGGGGGFFGGGGGGGGGFGGFGGFGGGFGGFFFFGGGFFGGFGGFGGGGFFGFFGFFFBFFFFGACA@<FFDFBFFFF??FGGFFFFFFFFFFFGFFFFFFFBA?>>BB?B24456<AAA=:AA<
@M02996:162:000000000-B87FG:1:1101:25591:5095 1:N:0:TAGCGCTC+CTCTCTAT
CCTACGGGAGGCAGCAGTGGGGAATATTGGACAATGGGGGAAACCCTGATCCAGCGACGCCGCGTGAGTGAAGAAGTATTTCGGTATGTAAAGCTCTATCAGCAAGGAAGAAAATGACGGTACTTGACTAAGAAGCTCCGGCTAAATACGTGCCAGCAGCCGCGGTAATACGTATGGAGCAAGCGTTATCCGGATTTACTGGGTGTAAAGGGAGCGTAGACGGCAAAGCAAGTCTGAAGTGAAATCCCGGGGCTCAACCCCGGAACTGCTTTGGAAACTGTTTAGCTAGAGTGCAGGAGAG
+
BCCCCF=8)1)=====;===;888CFGGGGGGGGGGGGGGGGGGGGGGGGGGGEFGFGGGGGGEFGGGGGGGGGGGGGGGGGGGGGGGGGGGGGGGGGFGGGGGGGGFGGGGGGGGGGGGGGGGGGGGGGGGGGGGGGGGGGGGGGFGGGGGGGGGGGGGGGGGGGGGGGGGGGGGGFGGGGFFGDGGGGGGGFGGFGGFGGGFGGFFFFGGGFFGG?GGFGGCEBFGFF9:AFFFAFFF<C>@A4??G>>FFFFFFGGFFFFFFBFBFFGF>8FFF?296FFFA<F:<?86>>24;<BFF
@M02996:162:000000000-B87FG:1:1101:19641:5098 1:N:0:TAGCGCTC+CTCTCTAT
ACTACGGGTGGCAGCAGTGGGGGATATTGCACAATGGAGGAAACTCTGATGCAGCAACGCCGCGTGAGGGAAGAAGGTTTTCGGATTGTAAACCTCTGTTTTCGGTGAAGAAAGAAATGACGGTAGCCGAAGAGGAAGCCACGGCTAACTACGTGCCAGCAGCCGCGGTAATACGGAGGGGGCAAGCGTTGTCCGGAATTACGGGGGGTAAAGGGTGCGCAGGCGGGACTGCAAGTTGGATGGGAAATACCGAGGCTGAACCGCGGAGCTGCATCCAAAACGGGGGGTCTGGAGGGGAGGA
+
88A=CA=5:)1=;8=;;==;;7:@6@;<CFGFCAF@CCECCCCFE@<CECDEDECCCFCF@@8@+8BCFDCFECDFFBA<,,@C:BCF???DBFDGGF,CF8FFD+?BAFGCFGGGG,CFGGGCFGGGFGGGEGGGGGGFGGGGGGGGG9ECG5>@FF>5>9@,CEEE1:>,=;C*=47*77:5=FGG>*>35@CGEG*9CC*88>)8)7CFCFF5C09CBCE<EDC/4)95<<B*-::9)C0@?F>):9?:?6603*7<279B9>9>>0C::-=+936::.4(-,(-4,(44<(4773((
@M02996:162:000000000-B87FG:1:1101:18167:5109 1:N:0:TAGCGCTC+CTCTCTAT
ACTACGGGTGGCAGCAGTGGGGAATATTGCACAATGGGGGAAACCCTGATGCAGCAACGCCGCGGGAAGGATGAAGGCCCTGGGGTCGTAAACTTCTGTTCTAAGGGAAGAGAATGACGGTACCTGAGGAGCAAGTCCCGGCTAACTACGTGCCAGCAGCCGCGGTAATACGTAGGGGGCAAGCGTTATCCGGAATTATTGGGCGTAAAGAGGGCGTAGGGGGTTTCCGAAGCATGGGGGTTAAGGCAATGGCGTAACCATGGGTCGCCCCATGAACGGGGTGACGTGAGTTCGGGAGAGG
+
-88AC:85>)1=;8=;;<=;;78@;C,CCFFE<A,CCCDDECDFFE,CACC<@A,CACBC6@8@+=CCFCE5A=AFFFFG+ADCD8?F+?A@E?AFCE,:F,FFEGDDDGFFGGDFGFGGCGEGF,@FGFGGFFF=CFGGGG7FGGDFGGDFFGGF5F>@>9>CF*=:,4BC*>E7EDD*:<>.;/*2*=@EC;E/0>**:CG@?)8>5?CF*>BD)4CG):C91.0:(75<476F??@1()-9:=)8C(8?13(4:E7<)*.(..76<6DF(4B9*4<B>)44?(34.8-)-,34)4031
@M02996:162:000000000-B87FG:1:1101:25596:5112 1:N:0:TAGCGCTC+CTCTCTAT
CCTACGGGAGGCAGCAGTGGGGAATATTGGACAATGGGGGAAACCCTGATCCAGCGACGCCGCGTGAGTGAAGAAGTATTTCGGTATGTAAAGCTCTATCAGCAAGGAAGAAAATGACGGTACTTGACTAAGAAGCTCCGGCTAAATACGTGCCAGCAGCCGCGGTAATACGTATGGAGCAAGCGTTATCCGGATTTACTGGGTGTAAAGGGAGCGTAGACGGCAAAGCAAGTCTGAAGTGAAATCCCGGGGCTCAACCCCGGAACTGCTTTGGAAACTGTTTAGCTAGAGTGCAGGAGAG
+
88@?C>=)01)===8=====;888EC9CFGGGGGGDGGGGGGGGGGGGGGGFGFGGFFEGGGGG@FGGGGFGGGGGGGFGGGGEGGGGGGGGFGGGGFCFGGGGGGCFGGGGEGGGGGGGGGGGFFGGGGGF,FGGCDG@BEEGDGGGGGGDFGGGGF?FGGGD@CEEGFGGG?AFGGFGGGFFGGGD4CDCGF=EAFGFDFF5CGF+;+7AC>8>D;DGFEEGDBFF7FCFFABFBAFF>C<9<FFFD>65;082<FGBFEB91142@>*6<::968)66=2<<266)45:46<AF?084
@M02996:162:000000000-B87FG:1:1101:18164:5131 1:N:0:TAGCGCTC+CTCTCTAT
ACTACGGGTGGCAGCAGTGGGGAATATTGCACAATGGGGGAAACCCTGATGCAGCAACGCCGCGTGAAGGATGAAGGCCCGAGGGTCGGAAAAGTCTGGTCTAAGGGAAGAGAAGGACGGTACCTTAGGAGCAAGGCCCGGCTAACTACGAGACAGCAGCCGCGGTAATACGTAGGGGGCAAGGGTTATCCGGAAGTATGGGGCGTAAAGAGTGCGAAGGAGGTTTCCGAGGCAAGGGGTGGAGGGCAAGGGCGGAACGATGGAGCGCACCGCGAAAGGGGGGACGTGAGTGTGGGAGGGG
+
-8,ACB)010);;886;<=6;78@;C,C@CFFED,;@CC@@@A@C7,CD<@9@E,CC@B6+@7@+8B=FDEBEDEEEB=C++84@+:@+:4>,,:F9?,C,,CE@<<<=FD,EF,,ADCF3>+,=33,8:@>DF8+@D+5@8+3>8FFFE*>*@::6<05,9>*<*4A,26:*,;7C7=CC/8);***2C7ADE1*0:***2=)1)0756DC*89C*->3)1110*22(8)0(4(),-5*()-)-8)2*-,0,0(-,:*,(.,(((,-0()((,02)-,4()-7,((-(-).)-((.(,-,
@M02996:162:000000000-B87FG:1:1101:17829:5144 1:N:0:TAGCGCTC+CTCTCTAT
ACTACGGGGGGCTGCAGTGGGGAATATTGCACAATGGAGGAAACTCTGATGCAGCAACGCCGCGTGAGCGATGAAGGTCTTCGGATCGTAAAGCTCTGTCCTTAGGGACGAAGAAAGTGACGGTACCTAAGGAGGAAGCCCCGGCTAACTACGTGCCAGCAGCCGCGGTAATACGTAGGGGGCGAGCGTTATCCGGAATGAATGGGCGTAAAGAGGAGGTAGGTGGGGGTGCAAGCGTAAGGGGAAAGCCTGGGGCTGAACTCCAGGGAGCCTTAGGAACGGCAAGACGTGGGGGCAGGAG
+
CACCCB8=8=188889::::97??B?5@B5AEAD??DDEEEFFFFC,BE<?<EABECBCFC>@>3@CEBCB,BBDEFDFA9<FEE<@F,><<;EEFGG==F,378DCCFFG:FGGGG;FGGGG*FEG,@FEFFFEGFGG7;ECGGGGGGEGGG8;A@F<8C<EAEGGG5?E+?7C+<C=5CD<5:C<D7/>*29CEEGC)0*+18<<@.0CFGFF4*(11/372CF*)(.1).5A)4-.1.2(>BF>22:(08:;?0*14>*-5)5(-5873(.*+*..4(79>33::((4(-369@49,2
@M02996:162:000000000-B87FG:1:1101:16482:5151 1:N:0:TAGCGCTC+CTCTCTAT
ACTACGGGAGGCTGCAGTAAGGAATGTTCGGCAATGGACGAAAGTCTGACCGAGCAACGCCGCGTGAGTGATGAAGGCCTTCGGGTTGTAAAGCTCTGTGGTAAAGGAAGAATACCACGGAAAGGAAATGATCAGGGGCTGACGGTACTTTACTAGAAAGGCACGGCTTACGACGGGCCAGAAGCCGCGGTAAGACGTAGGGGGCAAGCGGTAGCCGGAAGGATTGGGCGAAAAGGGAGCGCAGGCGGGGTATGAAGGTTGAGGTGAAAGCGGGGGGGTCAACTCCATACAGCCTGGAAGA
+
88<CCA==510=;;=;;=;;<;;CCC6@C@CCCCFCF@C@FCCCC@9CEEA:@F6@CFCF@B@>+@CC<CB,EDCFF8BFC,DEG<CF+?A??FAFGF,CA,BFAFDFFGGF,CEBGG7F7+@EFEFGCFG,3CE,>CC+@DD>FEG76,7@F,333@+>,+,,@EE5*68*;5CCE5*4**/6<8D<CE/3/*<<>*:AC*>D:7FF37)//)9:C3)/)**220AC15)07;?EF(7)-)-76<@6)(,))(-.-+2-,).8(4-4962-295*)((,.?3)54364().)-((04((,
@M02996:162:000000000-B87FG:1:1101:16474:5168 1:N:0:TAGCGCTC+CTCTCTAT
CCTACGGGAGGCTGCAGTAAGGAATGTTCGGCAATGGACGAAAGTCTGACCGAGCAACGCCGCGTGAGTGATGAAGGCCTTCGGGTTGTAAAGCTCTGTGGTAAAGGAAGAATACCACTGATAGGAAAGGATCAGTGGCTGACGGTACTTTACTAGAAAGGCACGGCTTACTACGTGCCAGCAGCCGCGGGAAAACGTAGGGGGAAAGCGGTATCCGGATTGATTGGGCGGAAAGGGGGCGCAGGCGGGGGATTAAGTGTGAGGGGAAAGCATGGAGCTCAACTCCAGACAGCGTGGAAAA
+
-8A=A?58511==;=;;;;<<@CD6CEAFBECC@@CCCCCEEECC9,ECFF@@C6@CFEE:@@>8>CC6CF9ECCFFGG<,CFDEF+C8A???FCF9F9CFAEF<CCCFFGG<FGFGG<FG9EFGFGG,AF,DFF@DFG,BDFGGCFE,36ED9D9@DFD,@FGGGG6*3D,?EE,@:AACFFADDDDGE)B*)2=A8>A>*=>*:AF;>)2/)1:C>9*)*02+/:C1B);>08FF(5)-)(865>;)((.((.4:0*.6@6:(19<5:C()8>853,.574).)2(.438:(((0-)).
@M02996:162:000000000-B87FG:1:1101:16362:5177 1:N:0:TAGCGCTC+CTCTCTAT
ACTACGGGTGGCTGCAGCTAAGAATATTCCGCAATGGACGAAAGTCTGACGGAGCGACGCCGCGTGGATGATGAAGGCCGGAAGGTTGTAAAATCCTTTTAAGTGTGAAGAATAAGCGAGGGCAGGGAAAGCCCATGTGGTGACGGTAGCACGTGAATAAGCAACGGCTAATTACGTGCCAGCAGCCGCGGAAACACGTAAGTTGCGAGCGTTGTTCGGAATGATTGGGCGTAAAGGGCATGTAGGCGGTGTTGCAAGCTGGGTGTGAAATCCCGGGGCTGAACTCCGGAATTGCGTGGAG
+
-8AACB85=0)=;8=;;;,;;;;C@CCEFGGEE@@CEFFCCCCCCC9EDFDCCC@@@FEF@@@>+8CCCEEEECEEFFGGGCCCEE?F:EEDFFGGF<,?FAF,:5:AEFGC?FFFFEGGGDGGGGGGGGGFFGG8DEGGGFGGGGCFECFG*@:@8@EC;;E@>CCG>CFC+DCC2:5:@CAACF69CCD*:5CGAD88CF<*<>@E:7>/*87>>8DG>*7C9BF<?FC03:6FFBBG0C.=:994C--0(.)46C5>2??,4(8<BA2654>ED93((8<?)67---1-)54:.(--,
@M02996:162:000000000-B87FG:1:1101:26178:5193 1:N:0:TAGCGCTC+ATCTCTAT
CCTACGGGTGGCAGCAGTGAGGAATATTGCACAATGGGGGAAACCCTGATGCAGCGACGCCGCGTGAGTGAAGAAGTATTTCGGTATGTAAAGCTCTATTAGCAGGGCAGAAAAAAGACGGTACTTGACTCAGAAGCCACGGTTAACTACGTGACGCACGACGAGGTAATACGTAGGGGGCAAGAGTAATCCGGATTTACTGGGTGTAAAGGGAGCGAAGATGGCAAGGCAGGTCTGAAGTGAAAGCTCGGGGCTCAACGCGAGAAGTGCTTGGTCACCTGACAAGCTAGAGTATAGGAGG
+
8AC=@B85)1);=88;;=;,;;6C@C@FGD,EECEEFGDE7EF8FFGGG@<FF?C@@+@6@F@F8@FGEGG9AA@EC<AFGCFFFFCG,5AF,CF,,5<,CE,?F=4+9:FDE=:FCFG:7B+8,,6,87,,6F@EFDF8@63++,736,+83,3+++3<*<****49,,2,36>58/=CG4):*21+11;3=>*3)211+2<4<<.61ACGC@E77(/75+3**0+*()0)-(4*(./*-9)*)*.-*-(709(-497-()(-,((.04*)44*+*))).)()),,)))).).-)*)-4(
@M02996:162:000000000-B87FG:1:1101:16348:5198 1:N:0:TAGCGCTC+CTCTCTAT
CCTACGGGTGGCAGCAGTGGGGGATATTGCGCAATGGGGGGAACCCTGACGCAGCAACGCCGCGTGAAGGAAGACGGTTTTCGGATTGGAAACTTCTTTAAGTGGGGAAGAAATTGACGGTACACACAGAATAAGCCACGGCTAACTACGGGCCAGCAGCCGCGGTAATACGTAGGGGGCGAGCGTTGTCCGGATTTACTGGGTGTAAAGGGCGTGTAGGCGGGATTACAAGTCAGATGTGAAATACCGAGGCTTAACTTCGGGGCTGCATTTGAAACGGTAGTTCGTGAGTGCCGGAGAG
+
888AA?=5:)0=;8=;;==;;7:@6C;CCFFCCC@CCDDDDDCFGC,BEFCCCC@EEFEGF>@>6>FFGFCCFB<>C8***7@CD@CF,><<CF;FF,,@FE<D,=@CCFGGG;,>FGFGEGGGGGGGFGG?CFGGEGGGGGGGGG7E?E*:EGGC8EC;;7:EG*:E7C?C0<CC*75575:5=//99?FG=.2**:C*:CF):/9=F?CE7>)>*4>FFEEDE)*2)9:?4<AFF)92.241)9@09(4;((.5><*.6>6>91(4)5*)).@C=71:(04))6((-56)5)97>>1(-
@M02996:162:000000000-B87FG:1:1101:26167:5209 1:N:0:TAGCGCTC+CTCTCTAT
CCTACGGGTGGCAGCAGTGAGGAATATTGCACAATGGGGGAAACCCTGATGCAGCGACGCCGCGTGAGTGAAGAAGTATTTCGGTATGTAAAGCTCTATCAGCAGGGAAGAAAACAGACGGTACCTGACTAAGAAGCCCCGGCTAACTACGTGCCAGCAGCCGCGGTAATACGTAGGGGGCAAGCGTTATCCGGATTTACTGGGTGTAAAGGGAGCGTAGATGGCAAGGCAAGTCTGCAGTGAAAGCTCGGGGCTCAACCCCGGACCTGCTTTGGAAGCTTTCTAGGTAGATTATCGGGTG
+
ACCCCDAA>1)=;=8=;==;;;;;CEFFFFGGG<FGGGGGGGGGGGGGGGCGGGGGGGGGGGGGGG,CEGGGGGGFGGCEFGFGGGGGGCGGGGGGGFE<FGFDCFFCF@DFGGEFFGGGGGDEGGGCFEGF8C>@@FGG@E@@7>EDDGEF6>DCDFF@FG>C*8CCC,,=CE2;C?5/=45>C*1:DFGGGBEE3CCC7CG5=/8==/77DFFDD>C35CCGG5<D0:7F<2472)9*.046:653960>09(,56*4<B6;>(-:;:C>9<039,84)*45)-).)).6)..:0((((
@M02996:162:000000000-B87FG:1:1101:20520:5215 1:N:0:TAGCGCTC+CTCTCTAT
ACTACGGGTGGCAGCAGTGAGGAATATTGGTCAATGGACGGAAGTCTGAACCAGCCAAGTAGCGTGAAGGATGAAGGTATTATGTATTGTAAACTTCTTTAGCAGTGGAGTAATAAGGGGATCGCGATCCCTGATGCAAGTACACTGAGAATAAGGATCGGCTAACTCCGTGCCAGCAGCCGCGGTAATACGGAGGATCCGAGCGGTATCCGGATGTAGTGGGTGTAAAGGGGGCGCAGGGGGCTGTTTAAGGCAGTGGGTAAATCGTGAGGCGCAACGTCAACACGCCAAGGAGACAGGG
+
-88ACB5)8)0;;8=6;<=;;;;@C@@9EFE<CA<@CFFCDC@CCF,CCFC6@A;:CEDC,<9@68B@FD@<E<@EFA@<,9,C<C<<:C@ACFA,@9,EFGGGF,A?EFA?A<FFFGGGG>FEGGG:FGGDDEAFGGGGFGGGGGDCFGGEFGFFE=@?C=68CD=EF>6@DDG=DD8=,6*3:=DG+@8D>BEEF5C9>4:*4)/:)8CG<2/)29+1;<C1*2+:9@:>(.,7>3:)(13)()0)*.-7)218.AC((14:))3.52*13()27(,(-.(554164(((,,(,.(.-,
@M02996:162:000000000-B87FG:1:1101:23870:5219 1:N:0:TAGCGCTC+CTCTCTAT
CCTACGGGAGGCTGCAGTGGGGAATATTGCACAATGGGGGAAACCCTGATGCAGCAACGCCGCGTGAAGGATGAAGGCCCTGGGGTCGTAAACTTCTGTTCTAAGGGAAGAGAATGACGGTACCTTAGGAGCAAGTCCCGGCTAACTACGTGCCAGCAGCCGCGGTAATACGTAGGGGGCAAGCGTTATCCGGAATTATTGGGCGTAAAGAGGGCGTAGGTGGTTTCCGAAGCATGGGGGTTAAGGCAAGGGCTTAACCATGGGTCGCCCCAGGAACGGGGGTACGTGAGGGCGGGAGAGG
+
-8A?C?88)1)==;=;;=;;;88@CECFFFGEDDACDGDDEEFFFGCEGDFFGECFFFEGFEFC7>FFFGFEFFGGGGGGFFGFG@FF:EADFA?FFF@FF<EFEFGFFEG<FG?EFGEGBFFGG,CCFFGFGGG,EDGGGGEGGGGGGGDEFGGGGGFFECCED*;E,BEC;:@CEEGEG5?8C9:>8FGGGFG8);+3;7EFE::EFFFG4:BDDBDG9<=/:@CC(8<>6><F7:B)()-9<F::C,8D:(34AFCB798(4:9;7:)4,:@@@0::>)-38,(.44(--(39<7:?:
@M02996:162:000000000-B87FG:1:1101:19321:5250 1:N:0:TAGCGCTC+CTCTCTAT
ACTACGGGCGGCTGCAGTGGGGAATATTGCACAATGGGCGCAAGCCTGATGCAGCAACGCCGCGTGAGCGATGAAGGTCTTCGGATCGGAAAGCTCTGTCCATGAGGACGAAAAAAATGACGGGACTCTAGGAGGAAGCCCCGGCTAACGACGTGCCAGAAGCCGCGGTAATACGGAGGGGGCGAGCGGTAACCGGAAATATGGGGCGGAAAGAGTAAGTAGGTGGAGTGGTAAGCGTAGGGGGAAAGCGCGGGGCTGAACACGGGTTAGCCGAAGGAATGGAAGGACAGAGGGGAAGGAG
+
88A?@?11)008888;;;;;;788;C@<CCF9C@<CC<,@+@@:D7,C6,9@CE,9@@BF@B=>+7:=:>=,B59?E:CC,5B=@+4B+6?=8B5<FD8EA,5A<DAD+@C@@+@EE,:@FG<+@8,@9,7DFFDCGGGGG5>EE88CC*=1=44/*56+**5<CCE8*1C+:+A*:75C=55>=D7D)/9*0/::71)*0*+9@9)0)0957?F22)2*1::2<>**,)7*5)5*--5>8C(0470,2(4761964*/2(*((,3-,),2.((.*)3(..9)531:((,(.(-3()-,,,
@M02996:162:000000000-B87FG:1:1101:17745:5261 1:N:0:TAGCGCTC+CTCTCTAT
ACTACGGGTGGCAGCAGTGGGGAATATTGGGCAATGGGCGAAAGCCTGACCCAGCAACGCCGCGGGAGGGAAGAAGGTCTTCGGATTGTAAACCTTTGTCTTATGGGACGAGAATGACGGTACCAGAGGAGGAAGCCACGACTAACTACGGGCCAGCAGGCGCGGTAATACGTAGGGGGCGAGCGTGATCCGGAAGAAATGGGTGTAAAGGGGGCGGAGGCGGGAGGGAAAGTCAGAGGGGAAATACCGCAGCGTAACGGCGGGGCTGCATTGGAAAGTGAGGTTCAGGAGGGCGGAAGAG
+
-86ACB85:)1;;8=;;=;;;8;@,;,,;<EEAC,CCDCBCEEDF@,C@CCC@A:CDFCF:@8=+7CCCC@ECCCFE,AC9FFDC+4?C??BCF@FFF,EFCG,:B?AEFG=FG9EGGGECDFFG,@FFGGGGGGGCGGGC**@CFFFFG*>>C8C*501=7:CG/CG+>9:22;C:==559:7=1*929CED;C*)2**2>C)2)1768DGG5>G)97952511):)357>.:9@A2:*,1,76=B0C,9>96180*/49.3>>1,2)4*)).9:7()).*3,(4)-..-(,(44),-(.
@M02996:162:000000000-B87FG:1:1101:19320:5269 1:N:0:TAGCGCTC+CTCTCTAT
ACTACGGGCGGCTGCAGTGGGGAATATTGCACAATGGGCGCAAGCCTGATGCAGCAACGCCGCGTGAGCGATGAAGGTCTTCGGATCGGAAAGCTCTGTCCTTGAGGACGAAACAAATGACGGTACTCTTGGAGGAAGCCCCGGCTAACGACGTGCCAGCAGCCGCGGTAATACGGAGGGGGCGAGCGTTAGCCGGAATTAGTGGGCGGAAAGAGTACGTAGGTGGTGTGGGAAGCGTAGGGGGAAAGCCCGGGGCTGAACTCCGGTTAGCCGGACGAACGGCAAGACTGGAGGGCAGGAG
+
-88?CB885108888;;;;;;8@@6@,CDFGEC<6CADEB@@@CF@8CD@D<DACEACCF@>8>+>CEFCC<CADFF?E5<EFDDBFG+?:==E?FGG,EFCCFAFFFFFGDGGGGG,EFGGG:FGFGC<@FEFGGGGGGGGGGGGEGG5CEG4:=;F<6<8=8CEEGC:E+;9A*1:=CCD>:8CCDC*>*09CGFG*/:*3989>D)8CE78>*?29*9;C2AF*1.)9)4:?59,5939(>98><C387>FB92/787*.789((84>7((8*0-4-->6>7:::)).((,4(043,-
@M02996:162:000000000-B87FG:1:1101:24785:5300 1:N:0:TAGCGCTC+CTCTCTAT
CCTACGGGTGGCAGCAGTAGGGAATATTGCACAATGGGGGAAACCCTGATGCAGCAACGCCACGTGTGGGAAGAAGCATTTCGGTGTGTAAACCACTGTCGTGAGGGAATAATGCTTAATTTCGGTTAAGTTGAATGTACCTCGAAAGGAAGCACCGGCAAACTTCGTGCCAGCAGCCGCGGTAATACGAGGGGTGCAAGCGTTGTTCGGAATCACTGGGCGTAAAGGGAGCGCAGGCGGAGATGCAAGCAGTCTGTACAATACCGGGGCCCAACCCCGGACCTGCAGACTGGACTGTTT
+
88ACCEA>51);;=8====<;8;C@EFFGGGGGGGGGGGEFGGGGGGGGGGGGFEFGGGGGGGFCFGGGGFGGEGGGGGGGGGGGGGGGGGGGGGGGGFGGGGGGGGGGGGGGGGGGGGGGGGGGGGGGGGGGGGGGGGGGGGGGGGGGGGGGGGGGGGGGGGGGGEGGGGGGGGGGGGGED?BEDGGGFDGGFE=DGGFFGGFGGFAFDGGGFFGG?CFFGGGGFGGFFGFFFFE>9:C6<>F<?FBGFFF<:9<AFC<AB>7::;>BBGF??FE@B9>FE;?:B<3.4)58?<2>BDA
@M02996:162:000000000-B87FG:1:1101:10803:5309 1:N:0:TAGCGCTC+CTTTCTAT
GCTACGGGGGGCTGCAGTGAGGAATATTGGCCAATGGCGGAGAGCCTGAACCAGCCAAGCAGCGTGCAGGAAGACGGCTCTAGGGGTGGGAAACACTGTCGGTGAGGGATAAAAAGGCTCCACGGGCGGGGATTTGCAACTAGCGCGGGAATCAGGAGCGGCCAACTGCGCACCAGCAGCCGGGGTAAGACGGAAGCAACCGGTGTTAGCCAGACCTGTTGGGATGAAAGGCGCAGGCGGAGGCGGAATCAGGAAGTGCGGAAACCAGAGCGCCCAACCCCGCCGCGGGACGGGCGCGTTG
+
-8A=@51808)6888:::,5::94<FC9E9,BEA<EF,+8@+6++84AB8-:EF<4BAE:A,3>3B33FAB,B3,B++++,,,>FF3*<*63,@:3,,3,***5*DF7<,,@932**,,6<2CF*181****/*+<0++038:6**/*2?E*+<+++*1**)1*:**++**/)2C=EC6>27))*9*7*0*/;.*:)**)2>CDCD>***20C4)*7(22/*:*+)+*)*/)-((0((8D07()(0),1,67),(,.+2(-51(,(,(),*-,-0*)--(()-(,-,-(((,,(((),-,-
@M02996:162:000000000-B87FG:1:1101:25454:5321 1:N:0:TAGCGCTC+CTCTCTAT
CCTACGGGTGGCAGCAGTAGGGAATCTTACACAATGGGCGAAAGCCTGATGGAGCAACGCCGCGTGAGTGAAGAAGGATTTCGGTTCGTAAAACTCTGTTGCAAGGGAAGAACAAGTAGCGTAGTAACTGGCGCTACCTTGACGGTACCTTGTTAGAAAGCCACGGCTAACTACGTGCCAGCAGCCGCGGTAATACGTAGGTGGCAAGCGTTGTCCGGAATTATTGGGCGTAAAGCGCGCGCAGGTGGTTCCTTAAGTCTGATGTGAAAGCCCACGGCTCAACCGTGGAGGGTCATTGGAA
+
8ACCCD:5=1);==8====<;8;;EFGGFGGGGGGGGGGFGGGGGGGGGGGGGFFGGGGGGGGGFFGGGGGGGGGGGGGGGGGGGGGGGGGGGGGGGGFGGGGGGGGGGGGGGGGGGGGGGGEGGGFGGGGGGGGGGGGGGGGGGGGGGGGGGGGGGGGGGGGGCEGGGGGGGGGGGGGGGGFFGGGGGGGEGFGGFGGFGGGFGGFFFFDGGFFGG@GGFGGGGFGGFFGFFFAF>FFG199B>>FB72)6<ADFF97<>?BFAAFFFAD?6?EGE;>68FFF>8:48<BF6:?2@4?<:
@M02996:162:000000000-B87FG:1:1101:10800:5333 1:N:0:TAGCGCTC+CTCTCTAT
GCTACGGGTGGCTGCAGTGAGGAATATTGGTCAATGGCCGAGAGGCTGAACCAGCCAAGGAGCGTGCAGGATGACGGCCCTATGGGTTGTAAACTTCTTTTGTGCGGGAGTAAAAGTCTCCACGTGTGGTGATTTGCAGTTAGCGCGCGAATAAGGACCGGCTAATTCCGTGCCAGCAGCCGCGGTAATACGGAAGGTCCTGGTGTTATCCGGATTTATTGGGTTTAAAGGGAGCGTAGGCGGCGGAATAAGCGGGGTGGGAAATCCAGGGGCTCAAACCCGCGTGTGCAGCGCGAACTGG
+
-866@?8):0)=;8=;;;=;;;6;;C,;CEFAA<EDFFFBC@@CF7,C@E6C@ECCAAD,@C:@+@6CFFEGD<CCFG7F,?,CAE,88,9?C<9,F9<,CE=FFG+=B+89EFGGEC:CEFGGGGGGG4DF@DDGGGG,=>EAFGEEGEG+DFCC?@*5:C*@F;,>C:2;CFGF89;8C<?>E>DD:EFGCB*:>2:6+;E;</)A+1;EDD5**62:9?=1*)<7A?CE:B>E6?5DB9,0(074*5<B7>(4(:C00>??)68)63DF2-)29)5<FE69393-66A)319>>3.44
@M02996:162:000000000-B87FG:1:1101:7578:5337 1:N:0:TAGCGCTC+CTCTCTAT
CCTACGGGAGGCAGCAGTGGGGAATATTGGACAATGGGGGAAACCCTGATCCAGCGACGCCGCGTGAGTGAAGAAGTATTTCGGTATGTAAAGCTCTATCAGCAAGGAAGAAAATGACGGTACGTGACGAAGAAGCGCCGGCTAAATACGTGCCAGCAGCCGCGGTAATACGTATGGAGCAAGCGTTATCCGGATGTACTGGGTGTAAAGGGAGCGTAGACGGCAAAGCAAGTCGGAAGTGAAATCCCGGGGCTCAACGCCGGAACTGCTTGGGAAACTGTTGGGCTAGAGTGCGAGAGAG
+
8ACCCBDFA:)=8==;===;;88BFGGGGGDGGGGGGG@E:CF@FGGGG,EFGFFCF:CFFGGE>FFCCEFFGFFG,<<9E9FG?4BF9<FF<FG8ECCFAFFDBDD@FFGGGFEDDEF>8FG+AFFF+@>CC>F8+@7CC6:F7D,EFGD8F*EEDFGGC@EGE?E=FGBFCE7;CFCCF*;:EC<CCC+=C57/9CC+:DG=C9=AF=>C5>3DG<D31;ECE:C03@C>>)(7-3;252:657/)9;172;?F)2*-3>9(49)39)*)42>?7<.9)0)(,.(,4).:A2,(0461:
@M02996:162:000000000-B87FG:1:1101:22907:5338 1:N:0:TAGCGCTC+CTCTCTAT
ACTACGGGGAGCAGCAGCTAAGAATATTCCGCAATGGACGAAAGTCTGACGGAGCGACGCCGCGTGGATGATGAAGGTCGGAAGATTGTAAAATCCTTTTATAACTGAGGAAGAAGTAGTGTGAGAGAAACGCAGGATGGTGACGGTAGGGTATGAATAAGCAACGGCTAATTACGTGCCAGCAGCCGCGGTAACACGTAAGTTGCGAGCGGTGTTCGGAAGGATTGGGCGGAAAGGGCATGGAGGCGGGGTGGCAAGCTTGATGTGAAAGGCAGGGGCGGAACGCCTGGACGGCGGTGAG
+
886AC?88)01=:;=;;;6;<;;;;<6@CEF@@:@CCDC@@CCECD<CEECC@C6@@CCFF@@B+>FE,C?9BCEEFEFGEFGGB9?E?BDCFEGGFC,CF9FEB<A?DFFA,AFE,E,5A,CFGGGGGGGGGGG+BBFGEEFD+@@DCF68D,>DA@CEBCEFGGGGD@C7CFG:2;4;C95AC<FGCEG3:>CFAD*;<F+1<:>BE3D5*8.*:8D7@5576=CDFFC)14>FFF3C0C0@8B77C((0(43?BG*4)8()6-64=>G?F:>>)1-((034((4,:4,((-,7)-3(.
@M02996:162:000000000-B87FG:1:1101:25452:5340 1:N:0:TAGCGCTC+CTCTCTAT
CCTACGGGTGGCAGCAGTAGGGAATCTTACACAATGGGCGAAAGCCTGATGGAGCAACGCCGCGTGAGTGAAGAAGGATTTCGGTTCGTAAAACTCTGTTGCAAGGGAAGAACAAGTAGCGTAGTAACTGGCGCTACCTTGACGGTACCTTGTTAGAAAGCCACGGCTAACTACGTGCCAGCAGCCGCGGTAATACGTAGGTGGCAAGCGTTGTCCGGCATTATTGGGCGTAAAGCGCGCGCAGGTGGGTCCTTAAGTCTGATGTGAAAGCCCACGGCTCAACCGTGGCGGGTCATTGGAA
+
ABCCC585>1)==88====<;8;;CFGFGGGGFGGGGGGGGGGGGGGGGGGGF@FFGGGGGGGGFGGGGGGGCFGGGGGGGGGGGGFGGGGFFGGGGGFFGGFGGGGGGGGGGGGGGGGGDCEFGFFGGFGGGGGGGGGGGGGGGGGGGGGGGGGGGGGGGGFGE>@EGGGGGFGGGGGGGGF4FGDD5E)=CF9<>FG49C?FGGFFF:<CDEFGGF)97CEFFFGG?DGF??246375193.389:)4(7-6)6<FFA)*.662:2*6>0::>?<>9:?62134(3(,4;>9(6F<0<<
@M02996:162:000000000-B87FG:1:1101:10822:5343 1:N:0:TAGCGCTC+CTCTCTAT
CCTACGGGTGGCTGCAGTGAGGAATATTGGTCAATGGGCGAGAGGCTGAAGCAGCCAAGCAGCGTGCAGGATGAAGGACCGATGGGTGGTAAACACCTTTTGTGCGGGAGTAAAAGGCGCCACGTGTGGGGTGTAGCAGCTACCGCGCGAATAAGGACCGGATAACGCCGTGCCAGCAGCCGCGGTACTACGGAAGGACCGGGTGTTATGCGGAATGAGTGGGTATGAGGGGGGAGTAGGAGGCGGAAGAAGCGAGGGGTGAAAACGCGGGGCGCAACCGCGCGCGAGCAGCGGCAGCTGG
+
-8AACF55)0);;8=;;;;;;;;;6;C<CCCA<CCEC,68@6@:,66EEF-CEF6,CEC,,9:@8BBCFFF,BC,CA,9C+++8CE=:C,9C<F,,4,,,,,,,5B=+64499,EC+?+=BFCC+=,+3+6++8,863,,4,,8<+:+@CE*>F9,6,31*)66?,/:=83*1*9<5*:7*7..//79*2:A80*23*2))1:7:)0*1**/77)16-***2:9+0+*-)9.(,(<15=:,C(.())3)3:F,,(,(*),(0,4)(,(.4/12(7*)-,((039(,(-((..(((4),(..
@M02996:162:000000000-B87FG:1:1101:20053:5358 1:N:0:TAGCGCTC+CTCTCTAT
ACTACGGGAGGCTGCAGCTAAGAATATTCCGCAATGGACGAAAGTCTGACGGAGCGACGCCGCGTGGATGAGGAAGGTCGGAAGATTGTAAAATCCTTTTATAACGGAGGAATAAGTACTTTGAGAGAAACGGAGTATGGTGACGGTAGGTTATGAATAAGCAACGGCTAAGTACGGGCCAGCAGCCGCGGTAACACGGAAGGTGCGAGCGTGGTTCGGAAGGATTGGGCGGAAAGGGCAGGGAGGCGGGGTGGCAAGCTTGGTGGGAAATTCCGGAGCGCAACGCCGGAAATGCGTGGAG
+
-886@?==)10=;;=;;=;;;;;<;@,CFFFC::@@CDE@CCCCCC,CCECC@B8@@@@F:8+8+8@B5C=,==AEFBEFCEGED,<C5E<AD<FGE9,?B,FF5+6=BFFA,EFG=EF?@,CFFFGGGG?FGGG>@=EGEEGF7B+>CF@,@,7@;,<AA=CFCEGD>BF,5D@;*91:578AC89DCCD*8;<FFG)87D*/<*8BB5C**8.*:4<C>**9+/ACB47)499FFF@G0D0@4>>>G13736::?G34)02.4(4?FB*.6)98),-((892(4(433-().--)(-,,
@M02996:162:000000000-B87FG:1:1101:10696:5389 1:N:0:TAGCGCTC+CTCTCTAT
ACTACGGGAGGCTGCAGTGGGGGATATTGCACAATGGGGGAAACCCTGATGCAGCGACGCCGCGGGAGTGATGAAGTATTGCGGTATGTAAAGCTCTATCAGCAGGGAAGAGAATGACGGTACCTGACTAAGAAGCACCGGCTAAATACGTGCCAGCAGCCGCGGTAATACGTATGGAGCAAGCGTTAGCCGGATTTACTGGGGGGAAAGGGAGCGTAGACGGCAAGGCAAGCCAGATGGGAAAGGCTGGGGCTCAACCCCGGGACTGGAGTTGGAACTGGCTAGCTAGAGGAACGGAGAG
+
-886@?8=51)=;;=;;;=;;7:@8C6CCFGEC@<@CCDEEEFFGD8CE9CCDE,@@BCF7>>>+=@CBEDGFCCF,C9,,5BC+@BF:A@<AECEF<,CEFFGDFDFFGG8FGCFGGGGCGGGGGGG:EFGGGGGGGGGGGCCGGAFGG@FGGFEDGC>>9BEG:EE,B;A9<+2=+2*:CF)?**:*=CGC>://:CF:9E):)8<;><E473C)3/9=:C/:>GFFFCFB:?52,7*4<?F?FF?G?<D04:??FG11>7>9>(4)(*(.:?+93.8(0(4.5))558(((,4B?>26
@M02996:162:000000000-B87FG:1:1101:22718:5390 1:N:0:TAGCGCTC+CTCTCTAT
CCTACGGGTGGCAGCAGTAGGGAATATTGCACAATGGGGGAAACCCTGATGCAGCAACGCCACGTGTGGGAAGAAGCATTTCGGTGTGTAAACCACTGTCGTGAGGGAAGAATGCTTAATTTCGGTTAAGTTGAATGTACCGCGAAAGGAAGCACCGGCAAACTTCGTGCCAGCAGCCGCGGGAATACGAGGGGTGCAAGCGTTGTTCGGAATCACTGGGCGGAAAGGGAGCGTAGGCGGAGACGCAAGCAGTCTGTACAATACCGGGGCCCAACCCCGGACCTGCAGACGGGACGGCGGG
+
-8AACD8)801=;8=;;==<;8;C;C<CCEFFCCEAFFDEEEFFGGDEFCDFGFCEFGECF@C@,C:CFCEFEEFFCFBFAFFDBFFF<@?FFGGGGF<CFAFGEGDEF+FE,EF54EF,E<FFG6@FGGGFEGF@EFGGG=EGGGGGGGGGGGGGBEGEEFG,3@E@FEGGGGGGGCCCCD)8?CGGGGGGGFEGFGGFGG=2:9<?B@GG*?FG7:DGFG=DGEGGFFGDB-4>?BEG>D68887>G:?F)4).)<:AA*6)5?FFEF<>::D:>19>FFF(4:B::<(4>B;0>(-((
@M02996:162:000000000-B87FG:1:1101:10679:5396 1:N:0:TAGCGCTC+CTCTCTAT
CCTACGGGAGGCTGCAGTGGGGGATATTGCACAATGGGGGAAACCCTGATGCAGCGACGCCGCGTGAGTGATGAAGTATTTCGGTATGTAAAGCTCTATCAGCAGGGAAGATAATGACGGTACCTGACTAAGAAGCACCGGCGAAATACGTGCCAGCAGCCGCGGTAATACGTATGGGGCAAGCGTTATCCGGATGTACTGGGTGTAAAGGGAGCGGAGACGGCAAGGCAAGCCAGAGGGGAAAGGCAGGGGCTCAACCCCGGGACGGCAGGGGGAACGGACGAGCGAGAGGAGCGGAGAG
+
-88BC>9>=:1==;=;;==;;768,C,CC<CFCACCCFCDEEC@FE8ED,<ECAC@@FEFC>@>8>CC,C?AECDF,9<55EFD+?BF?EADAF9FA5,:?FFGEFDDFGG,CF9EFFFE:F@C,7D=,EDFFFGDGDFDCG+>CE,EFG9BC<;:6D?@59BCF*=/<;?F0<,4:,1215588219*=@E=5**)3:AC<F?:17=?7D=4>>G)3CDFCCC=.AC(<*7:67FB15*-1,7857(9;>B((-.<FG(4B9192(2)4)((4>C)-(-()4399(-3(21:0:4>06(2
@M02996:162:000000000-B87FG:1:1101:12400:5396 1:N:0:TAGCGCTC+CTCTCTAT
ACTACGGGTGGCTGCAGTAGGGAATAGTGGACAATGGGGGAAACCCTGATCCAGCGACGCCGCGTGAGTGAAGAAATATTGCGGTATGGAAAGCTCTAGCAGCAGGGAAGAAAATGACGGTACCTGACTAAGAAGCACCGGCTAAATACGTGCCAGCAGCCGCGGTAATACGTAGGGTGCAAGCGTTATGCGGAGTTACTGGGTGTAAAGGGAGCGTAGACGGCATGGCAAGTCTGAAGGGAAATGCGGGGGCTCAACCCCGGAACTGCTGGGGAAAAGGGCAAGCTAGAGGGTCGGAGAG
+
-88=@A55800==88;;;;<;8;C6C,6;@F<ECC@<CDDCDDFFDFCD,<CC;;@@FC@@@6>+8C=<CAFECEC5E,<,ABC+@4F,A<?=FCFEC,CEFBFEFDDFGGFFGBFGFFGFGGGGGFFAFFGFGGFFGGGGG8FGGCGGGFGGGCC@EC3@35CF*@E,DFG*>,:C4:*4:?8:**/*,2B8B*/2@C6:DG;:1;FF=FCCD@D38CDBCC<C5CC6FCF.42@AAF*-938)=@;D9BB>((5?7D?B)4>B;).1-*,-4::7(,4()4142)65<<(3-,45;962
@M02996:162:000000000-B87FG:1:1101:22248:5422 1:N:0:TAGCGCTC+CTCTCTAT
CCTACGGGTGGCAGCAGCTAAGAATATTCCGCAATGGACGAAAGTCTGACGGAGCGACGCCGCGTGGATGATGAAGGTCGAAAGATTGTAAAATCCTTTTGGAAGTGAGGAATAAGCATTGCAGGGAATGGCAGTGTGGTGACTGTAGCTTCGGAATAAGCAACGGCTAATTACGTGCCAGCAGCCGCGGTAACACGTAAGTTGCGAGCGGTGGTCGGAATGATTGGGCGGAAAGGGCATGTAGGCGGGCAGGAAAGGCTGGAGTGAAATCCCTGGGCTTAACCCAGGAACTGCTATGGAA
+
-8A?CB85>0)=;8=;;=;;<;;CCEAFFGGGDCFDFFFCCECCEAEFFFD@BC@@@FCFC@@B7>CCCCB5BEEFFEFGCFFEEEDFCDAEEFGGE99FFGF??,A?AFGF,CFGGG<:EFFGGGGGFGGGGGFFCFG@DFG<FFFGG=,>+@CE6EFFCGGGGGGEGFF:FGG,@AF:C@FA:DD4CE5EC6CCE7<AF+=A+98:>>)::)8CD>:D5+02<9FF?F7@>FFF??@*.0.15*87)-9)4?:BF*9(4)445:AAB4::44<C51((.963::BF:4,..)-.164..
@M02996:162:000000000-B87FG:1:1101:18330:5426 1:N:0:TAGCGCTC+CTCTCTAT
CCTACGGGAGGCTGCAGTGAGGAATATTGGTCAATGGGCGGAAGACTGAACCAGCCAAGTCGCGTGCAGGAAGACGGTCCGATGGATTGTAAACTGCTTTTGTACGGGAATAAAGTGAGGGACGTGTCCCTTTTGGAAGGTACCGTAAGAATAAGGGTCGGCTAACTCCGTGCCAGCAGCCGCGGTAATACGGAGGACCCGAGCGTTATCCGGAGGGATTGGGTTTAAAGGGGGCGCAGGCGGAGGATTAAGGCAGCGGTGAAATTTTAAGGCGCAACAGGAAAACTGCCATGGATACGGG
+
-88=@?)1811==;=6;=;;;;;;6C6CCDFC@<C@C,;@@@:CFE,CDEC<@EC:@DE66@@@+@BDFFEFFFCCEBCF+@8?CFE,BAAAEF9EF9,CBEBFEFDDCG,=EFF<EFGGGGGGCGGGGGA?,,CCGG,CEFGEFDFEEGEBFFDFF43C>?*BDEFCCC6CGDEFGCF?9>98?):D@FGGDBGGD*:B<CC)::885=CG5<)))-*08@71/)<:AFFB(41B09>79G907:<2*5)9),2:1EG19F4:))))*.25?(.870:(,84::3)..80),..)14(-4
@M02996:162:000000000-B87FG:1:1101:10070:5429 1:N:0:TAGCGCTC+CTCTCTAT
GCTACGGGTGGCTGCAGTGAGGAATAATGGTCAATGGACGGAAGTCTGAAAAAGCCATGCCGCGTGCAGGAAGAAGGCCCTAGGGGTCGTAAACTGCGTTTGTGGGGGAGCAAGAAGGCGTACGTGTACGTCGATGAGAGGACAGCACGAATAAGCATCGGGGAACTCCGTGCCAGCAGCCGCGGTAAGACGGAGGAGGCAAGCGGTATCCGGATGGAGTGGGTTGAAAGGGTGCGGAGGCGGGGCCGCAAGGCAGGGGAGAAATGCCGGGGCCGAACCCGGGAACGGCCATGGAGACGGG
+
-8A?A?85>01;=8=;;=;6;;6;;C,<CF6C@<CCC<CB@CCC;6<EAF-,6@;,;;CC;@@@6@,CFFCB@CDFGGGB,A,=EFB4@+?4CF9?=:4++@4A:+=:>C4+:,8AFC,F+@FGBDFGGGGG=B@FGGFG+>+<38DDEGG,DC;,5,2>B**>>5,>71*=D*>=*A6,//08829C4:78857=DDD5*>F)/)87)*2C<>>/*(*28EC)1)206@C@,-(7(4:D()-)-004),47-3:?>ED(4523)6),),7;B;)*.(-(-.9>9((-(-,,).,(0(4-(
@M02996:162:000000000-B87FG:1:1101:22234:5433 1:N:0:TAGCGCTC+CTCTCTAT
ACTACGGGTGGCAGCAGCTAAGAATATTCCGCAATGGACGAAAGTCTGACGGAGCGACGCCGCGTGGATGATGAAGGTCGAAAGATTGTAAAATCCTTTTGGAAGTGAGGAATAAGCAGTGCAGGGAAGGGCAGTGTGGTGACTGTAGCTTCGGAAGAAGCAACGGCTAATTACGTGCCAGCAGCCGCGGTAACACGTAAGTGGCGAGCGGGGTTCGGAATGATTGGGCGGAAAGGGCATGTAAGCGGTCAGGAAAGGCTGAAGGGAAATCCCGGGGGGGAACCCAGGAACTGCGAGGGAA
+
-88=CB=)80)=;8=6;=6;<;;C<CECFGFG@C7CEDF@@CEEEA,CCFCCCC@@7@BFB@@>+8@C5CE,A?EDFBFFCEFCCA<FBBAAEFGGA<,AFFFEE5?@BFFF,AAEFG,:ACBEGGGG+@EGFGDF@EC<DFE,C=EGF;CF+CCECF9BEF:8CEG5;;,,=>E,D5ACFFAAD47CDG7E8=C6BCGFF+1/*>AF>=/*9).9DB<D)+00+9F5:@D@BF<FFFF540.*.9>B*4?4:((5:*1(4),5(-:10-::?(7?:(((-.833:B<2..).)(4)41,,
@M02996:162:000000000-B87FG:1:1101:22906:5433 1:N:0:TAGCGCTC+CTCTCTAT
ACTACGGGTGGCAGCAGTGAGGAATATTGGTCAATGGGCGAGAGCCTGAACCAGCCAAGTAGCGTGAAGGATGACGGCCCTATGGGTGGTAAACTTCTTTTGTACGGGAATAAAGGAGCCTACGCGTAGGCGAATGCATGTACCGTTCGAATAAGCATGGGCTAATGCCGTGCCAGCAGCCGCGGTAATACGGAAGATGCGCGCGTTATCCGGAGGGAGTGGGTGGAAAGGGAGGGGAGGCGGACGTTTAAGGCAGCGGTCAAATGTAAGGGCCAAGAGCGGGCCTGCCGGGGATACCGAG
+
-8A?C?55:0)=;8=;;==;;;C@CECEFF6C@CEADFFCE:@CFFEFFFFFDFF,CCC:CCCBBBFGGGF,BE,,@FGFF8,CEFF,@?@?EFD,E9,B,E:,,B=:C=,?5E=A=F7:4,?BFD=@C:9+++8=,>393,8=6D@=@=D@8>BFB,+3++383,,743*@;F9C:,;;,3:5=/85:@7B8?*:A+;6/*=8:2.8)++:77)))(*10;=)/)/*.777<<(0(4<>:D;)())-*,6B>1(,3E5((74AA)).*6*(((02)(.(-)3(((-1<3((3(-())-(-
@M02996:162:000000000-B87FG:1:1101:9766:5441 1:N:0:TAGCGCTC+CTCTCTAT
CCTACGGGAGGCAGCAGTGGGGAATATTGCGCAATGGGCGAAAGCCTGACGCAGCGACGCCGCGGGAGGGATGAAGGTCTTCGGAACGTAAACCTCTGTCAGAAGGGAAGAACGTGCAGCGTGCCAACCAGCGGGGCAGGGACGGCACCGTCAAAGGAAGCACCGGCAAACGCCGGGAGAGCAGCCGCGGCAGAACGGAGGGGGGAAGCGGTAACGGGAACGACAGGGCGGAAAGGGAGGGAAGGCGGGAGGGGAAGCCCGGGGACAAAGCCGGGGGGGGAACCAGGGAAAGGCAAGGGAG
+
688AC?=>5:1=88=;;<=;;888;@,CE-@@CCECCE,@CCC:FCEEE,6,@C@CCFEGB>C>+7CC@CE,B=EE?4:C,?FC7+6B4E?D,DCFG=,CFG<F3BDFFGGF>=FF++,,8537+,838@8>:**1=*14BC****/*=88***<@6C*+8*=/?E=*:2;*9*?EG*****/)**95DC3/*53*83*57D55*9)))01*/7**)(*9)**1*):71>)7-3:)((.)-*(.(0)-/4(<,(4:2*0((043(((..(2(((08)(((,)-(((-46(((.4((0,-((
@M02996:162:000000000-B87FG:1:1101:9786:5449 1:N:0:TAGCGCTC+CTCTCTAT
ACTACGGGAGGCAGCAGTGGGGAATATTGCGCAATGGGCGAAAGCCTGACGCAGCGACGCCGCGTGAGGGATGAAGGTCTTCGGATCGTAAACCTCTGTCAGAAGGGAAGAACGTGCATCGTGCCAATCAGCGGTGCAGTGACGGGACCTTCAAAGGAAGCACCGGCTAACTCCGGGCCAGCAGCCGCGGGAATACGGAGGGTGCAAGCGGTAATCGGAATGACTGGGCGTAAAGCGCATGTAGGCGGGCAGGAAAGTCAGGGGGGAAATCCCTGGGGTCAACCGGGGAACGGCCATGGAA
+
-8AACA=:8:1=88=;;==;;88@6C<CEFGEC@B@CDFEEEDEFC,CAFECE>7:@@CF=>@>+>CCFDBECADEF=A,,,D=C:FF4==@FGFGGF,CEFFGEFEFFGGFFGDGFG,CFFFGGGG,DGGGEF>EGGG3DFAFG7CEG69DFGGEFC>A89>>CEG8CCC<?CG*:=E7CDAA=FGGDE3C8)<@<C9<<C*8*9=?3>//1<4?D6CC<+<C?FFF?F17:2A*(351-2-97*04)((07(.,,2256:8269BB5):47)9@:(,-4@243>F>B:,(-(,4)).2,
@M02996:162:000000000-B87FG:1:1101:17660:5458 1:N:0:TAGCGCTC+CTCTCTAT
ACTACGGGAGGCAGCAGCTAAGAATATTCCGCAATGGACGAAAGTCTGACGGAGCGACGCCGCGTGGATGATGAAGGTCGGAAGATTGTAAAATCCTTTTATAACTGAGGAATAAGTATTGTGAGAGAAACGCAGTATGGTGACTGTAGGTTATGAATAAGCAACGGCTAATTACGTGCCAGCAGCCGCGGTAACACGTAAGTTGCGAGCGTGGTTCGGAAGAATTGGGCGGAAAGGGCATGGAGGCGGTGTGGCAAGGTGGATGGGAAAGGCAGGGGCTGAACGACGGGACTGCGTGGAG
+
-8A?A?8801)=88=;;;6=6;;C;<,CEFFEC@BCDEFBCCEEEE,CEFECBB6@@FEG@@C>+>FC=CE?ECEEEBFGEEGEEEFF,AEDEDFGGD,EFAFBC,AE=FF<AEFGAF,:CAFGGGGGGGGGGGG=E=FGGGGG,EEFGG;@B:>DFCFDCFGGGGEGDCF;<CGC6:;7A>?ACF;DDGG*:?GGFG4?8F<+<2:BF3D:*:;7C6CCE**2<*<7<FG)4>FFBF59(90F40.4D,()(--3):*5,70)5(.:F(9<<:<>)1(((053((4(443-(..8.(-(,
@M02996:162:000000000-B87FG:1:1101:26727:5462 1:N:0:TAGCGCTC+CTCTCTTT
CCTACGGGTGGCAGCAGTAGGGAATCTTTCACAATGGGCGAAAGCCTGATGGAGCAACGCCGCGTGCAGGATGAAGGCCTTCGGGTTGTAAACTGCTTTTATCGCTGAGGAATATGACGGTAAGCTATGAATAAGGATCGGCTAACTACGTGCCAGCAGCCGCGGTCATACGTAGGATCCGAGCATTATCCGGAGTGACTGGGTGTAAAGAGTTGCGTAGGTGGCATGGTAAGTAGATAGTGAAATCTGGTGGCTCAACCATTCAGACTGTTATCTAAACTGCCAAGCTCGAGACCGTTAG
+
8ACCCEA=51)=;=8;===<;8CFFGGGGGGGGGGGGGGGGGGGGGGGGGGGGFFFGGGGGGGGGGGGGGGGGGGGGGGGGGGGGGGGGGGGGGGGGGGGG,548:889AFFGGGGGGGGGGGGGGGGGGGGGGGGGGGGGGGGGGGGGGGGGGGGGGGGGGGGGGGGGGGGGGGGGGGGGGFFEGGGGGGGGFGGFGGFGGGFGGFFFFGGGFFGGFGGFGGGGF?C?77=?ABFAFFGBGFFDFFFGBDFFFFFFGGFFFF<464>@?><DAFF?>BFBFBFFD?B>BFBBFFFEBBFF
@M02996:162:000000000-B87FG:1:1101:10763:5470 1:N:0:TAGCGCTC+CTCTCTAT
ACTACGGGTGGCAGCAGTAGGGAATATTGGTCAATGGGGGGAACCCTGAACCAGCCATGCCGCGTGAGGGAAGAAGGCCCTACGGGTCGTAAACCGCTGTTACCGGGGGCGAACGGGCGTCGGGCGCGGCGCTGTGAAGGTACCCGGGGAATAAGCATCGGCGAACTCCGTGCCAGCAGCCGCGGTAATACGGAGGATGCGAGCGTGATCCGGATTGATTGGGTTGAAAGGGGGCGCAGGCGGGCGGGTAAGTCAGCGGGGAAATGGCGGGGCTCAACCCCGGCAGTGCCGTGGAGAAGGG
+
8668A>=5:00;;88;;<=<68<C;C,,<@6C<@6C@C@CCCCFGD,A=EB7=EBB=,=E,>4>+>C@FD=D+8=>DDAF76:>CF8@>@<ACFF+C**8,@@9>@:@CC11=<CGG>E*:E5C>?>EG>CE*?*<E9CF?9<@FEEGEGG6C@:<9+98>C*:EG*<F?/:>C@C87=A*/05=9CC*CFGDEGEE*9:79C):1)07*2:<>577,0*1;71*)306=9>9>6>;2@D>GF>()74/48?).44):>(48(4)63(8317(()3*4(-8>3>13(.).4-(44()((.4
@M02996:162:000000000-B87FG:1:1101:10775:5482 1:N:0:TAGCGCTC+CTCTCTAT
ACTACGGGTGGCAGCAGTAGGGAATATTGGTCAATGGGGGGAACCCTGAACCAGCCATGCCGCGTGAGGGAAGAAGGCCCTACGGGTCGTAAACCTCTTTTACCGGGGGCTAACGGGCGTCGGGCGCGGCGCTGTGAAGGTACCCGGGGAATAAGCATCGGCTAACTCCGTGCCAGCAGCCGCGGTAATACGGAGGATGCGAGCGTTAACCGGATTGAGTGGGGTGAAAGGGTGCGCAGGCGGGCTGGGCAGGCAGCGGGGAAAAGGCGGGGCTCAAACCCGGCGCTGCCGGTGAGACGGG
+
-88AC?=5>0)=68=;;=;<;8;@CC,CECC9C@6@ADDDDEDGGG8EAE=DDAB4?C?F,86>6>B?BCCFCDDEFFFG7@,>CB83@+@><CD7FC9;;@FE>FC<@=*<F<CFFFG*=FCBEEGEG*?E5**3CFGFFE?ECEGEE8C*<F::C+*88)2;8C79C81:<E?<;::>5775C19DCCCGD@EGD*9>7*:5:9)7)**2/0)**,*27@C)*.:7<F<B12:>B>@1(137,003*(.74901(:59>)(.(5(.7399(()3*).4(>>03(,--(-4(43262:8;
@M02996:162:000000000-B87FG:1:1101:10688:5487 1:N:0:TAGCGCTC+CTCTCTAT
ACTACGGGAGGCAGCAGTGGGGAATATTGGACAATGGGGGAAACCCTGATCCAGCGACGCCGCGGGAGTGAAGAAGTATTTCGGTATGTAAAGCTCTATCAGCAAGGAAGAAAATGACGGTACTTGACTAAGAAGCTCCGGCTAAATACGTGCCAGCAGCCGCGGTAATACGTATGGAGCAAGCGTTATCCGGATTTACTGGGTGTAAAGGGAGCGTAGACGGCAAAGCAAGGCTGAAGTGAAATCCCGGGGCTCAACCCCGGAACTGCTGGGGAAACGGGTTAGCTAGAGGGCAGGAGAG
+
68A?C?=>8:1=88=;;<;;;78@;C,<C@FEACC@CFDDDEFFGCDED<<FAA:@@FCF@@8>+=CBBBAFFDCF,B,<,9BC8BAF,?@AAF?FF?,:CFFGDGFEFGGFFGDGGGGGEGG,3CFG=FGGFFGF3DFGGG7FGG7FGF@FGGFC@FD<>9@CF:CE7;CC;<,:=EE=CFA:=2/>*=FGDD7*;;F7@GG;:);AFFCE<>BD56CD?E=>CBGF?FCF(82@?DF*5>9B)/75DBFE>(4<<6<2:EBBFF056)*(-4>CF(-407(344)6<<>(40<48::62
@M02996:162:000000000-B87FG:1:1101:10758:5489 1:N:0:TAGCGCTC+CTCTCTAT
CCTACGGGTGGCAGCAGTAGGGAATATTGGTCAATGGGGGGAACCCTGAACCAGCCATGCCGCGTGAGGGAAGAAGGCCCTACGGGTCGTAAACCTCTTTTACCGGGGGCTAACGGGCGGCGTGCGCGGCGCGGGGAAGGTACCCGGGGAATAAGCATCGGCTAACTCCGTGCCAGCAGCCGCGGTAATACGGAGGAGGCGAGCGTTATCCGGATGTAGTGGGTTGAAAGGGTGCGCAGGCGGGCGGGTAAGTCAGCGGGGAAAGGTCGGGGCTCAACCCCGGCAGTGCCGTGGAGACGGG
+
-88?CA85>0)=;8=;;=;<;@CC6C,@CACCAAFCDFDDDDDFGDCEEEEBEEB=?FDFF>@B+>CEGDEG+>BFFBFG+>C>FDC+@C>C<FF<F?,ECDFG>FEDC@*<FCGGGGG*<E2:EGGEGEE>*:8?EGGGGCCCE?EGGGG8CFC9C7*88)1:CF7CFC2AD8CC50:A:785CCDGCFFGDFEGE3<DD7EEC9.>)*2ADE3305229@C1/)<7<FCE<:(72>BC;7,0-)09)(4=.5<A0CG0601:(4)679992()36(.-3>;(-((.).7((4-,01269
@M02996:162:000000000-B87FG:1:1101:20986:5559 1:N:0:TAGCGCTC+CTCTCTAT
CCTACGGGTGGCAGCAGTGGGGAATATTGGTCAATGGGGGCAACCCTGAACCAGCGACGCCGCGTGAGTGAAGAAGTATTTCGGTATGTAAAGCTCTATCAGCAGGGAAGAGAATGACAGTACCTGACTAAGAAGCACCGGCTAAATACGTGCCAGCAGCCGCGGTAATACGTATGGTGCAAGCGTTATCCGGATTTACTGGGTGTAAAGGGAGCGTAGGCGGTCTGGCAAGTCTGAGGTGAAAACCCGGGGCTGAACCTCGGGATGGCATGGGAAACGGGCGGACGTGAGTGGCGGAGGG
+
-886@?=5801=;8=;;==;;78@6@,6CCEC@<CCCFDD@@CFGE,CCEC6@A:@@@BF@>8>+8BC9CAAFCDF,CB5,AEC4B9E,@<?AFEFE<,:EFEFDFDCCGG<FGBFGGGGFGFGCFGF=FFGGGGGFFFGGG@FGG:DDF@DFFBC:D:@:3@CF;CG:BDE;D,4>25=8>A5:1*91=DEDE/*0@@::CF0;);CA@FG<B.>/6CG7CC127CD)>CF-)-9<-7*-:29<)72DFFD(-(4<C7(,8293((-83*,4:F85((4(09>>968?,3)4(-374,(,
@M02996:162:000000000-B87FG:1:1101:21002:5567 1:N:0:TAGCGCGC+CTCTCTCT
ACTACGGGTGGCAGCAGTGGGGAATATTGGACAATGGGGGAAACCCTGAAGCAGCGACGCCGCGTGAGTGAAGAAGTATTTCGGTATGTAAAGCTCTATCAGCAGGGAAGAAAATGACAGTACCTGAAGAAGAAGCACCGGCTAAATACGTGCCAGCAGCCGCGGTAATACGTAGGGGGCAAGCGTTATCCGGATTTACTGGGTGTAAAGGGAGCGTAGACGGTATGGCAAGTCTGATGTGAAAGCCCGCGGCTCAACAGCGGGATGGCATTGGAAACTGTCGGGCTTGAGTGTCGGAGAG
+
8A@?C?9=)1);;8=;;==;;88@6C,CC9,;;@C@DCDD+@@EFE8EA<-C@A6@@CEG:@>>+8BCCE<CECEF,C99,<FC4EAF?E?@AFEFG9A,CFGGFFEFEGG8EGFGGG,FFGGG9F,53CE8@D=8DGGGGGGGG=CFGGCFFG;CDGC@E9@EG@CEF;FF;FDGGGGGGGAFE:CD4CGGDB**;CGFCCF8;:AFFFGGDEFG>:D*887**.224FC>>4)9:)106>:9).71D(4:0((5<C*(3>362(,472*)55*</4)6-*-(((((-,4)4-),73--2
@M02996:162:000000000-B87FG:1:1101:9680:5570 1:N:0:TAGCGCTC+CTCTCTAT
ACTACGGGTGGCTGCAGTGAGGAATATTGGTCAATGGGCGGAAGCCTGAACCAGCCAAGTCGCGGGAAGGATGAAGGTATGATGGATGGTAAACTTCTTTAGACGTAGAGAAAAAAGGCGCTCGTGAGCGCTGATGCGAGTAGACGTAGAATAAGGATCGGCTAACTCCGTGCAAGCAGCCGCGGTAATACGGAGGATCCGAGCGTTATCCGGATGTATGGGGTTTAACGGGGGCGCAGGCGGCAGGGTAAGCAAGCGGTAAAAAAGGGAGGCCCAACCACAGCCCGCCGTGGAAGCTGGG
+
88@AC?8):)),=8=;;;;;;;;6,C<@EFF9CA,@CDFBCC@CF8,C@C-:@FE@@F@69@@@+8C@FDA=?45CC:C<,9,C,B5,::@BBF,,:5,EFGGGC+4=8AEEF,AFEGFCG>FB:=>FFF>7CFC@9+4@+,,8DE+DFEG,EE;9>,;>>>:EGGF7F:*;;*><CF44,5?;C/:D+A:ECEGGF*;A7DE5:))85B=CC>))*)0*827/*)<>))171;BD04>1(91)4)0(2(5=)).38:5-(0..)-4(0.933,0;)8,(-7(411(4---(--)(.).,(
@M02996:162:000000000-B87FG:1:1101:20149:5584 1:N:0:TAGCGCTC+CTCTCTAT
CCTACGGGAGGCTGGAGTCGAGAATCATGCACAATGGGCGCAAGCCTGATGGGGCGACGCCGCGTGGGGGAGGAAGGTCTTCGGATTGTAAACCCCTGTCATGGGGGAGCAAGGCGCAAGCTTGAGAGTACCACAAGAGGAAGAGACGGCAAACGCGGGGCCAGCAGCCGCGGAAAGACAGAGGTCTCAAGCGGTGTGCGGAATCACTGGGCGGAAAGGGTACGTAGGCGGCCGCATAAGTCGTGCGTGAAAGGCAGGGGCAGAACCTCTGGAGGGCGCAGGAGACGGGGGGGCTGGAGGA
+
-88?C@8=811=,;8=;==888;6;,6;,CFEDCCCCCF@@@@@F@<EECD<,86:@CCF7>8>+>>CGGEEE:=EF,CF99FDC==B5??B?FGGFB:BF9F,8FCCEFFEFCFGCGEGG73>@,@F,FFCDDFFDEEFGGFGFFFEGGGGGG5?3=)1?5EGCGGGGCEGG**5*:02076>+2::FGC98)2:)*2<DDE)+:@*95DCD)>3<?GD02+929CC>EC:49>B(47F20-)-80-C??66?<F?DD>B)(-47?(.,>?DF3>)--3(81(34(429(423(4<<3((
@M02996:162:000000000-B87FG:1:1101:17109:5586 1:N:0:TAGCGCTC+CTCTCTAT
ACTACGGGTGGCAGCAGTGAGGAATATTGGTCAATGGGCGAGAGCCTGAACCAGCCATGTCGCGTGGAGGAATAAGGACCTATGGGTCGTAAACTCCTTTTGCGGGGGGATAAAGTGCGGGACGCGTCCCGTATTGCAGGTACCCCGCGAATAAGCATCGGCTAACTCCGTGCCAGCAGCCGCGGTAATACGGAGGAGGCGAGCGTTATCCGGATTGATTGGGTTGAAAGGGTGCGGAGGCGGCCCCTTAAGGCGGCGGTGAAATGTCCGGGCTCAACCCGGGCACTGCCGTGGAAACGGG
+
-88?@?85511=;8=;;==;;;C@CC<EEFEC@ACAC8,@86@7@<@EDGCDDACC@C<CC:C@7@6BFDEF5@CEF?,C,A:CD,CFFFDDFGFFG9,CE<,==FEDDF1<FGG;F;FC@FCFFCE:<EE8CCGGCGFGFGGGGGE?:?E8FGCCC99CCC/AFGCFGC:CGCGCFFFCC<<7C9>D:CCGD>GGF3<>CDGFC17>.*:E7<5*0,**9@=9:)<CAFG@8B<F(47>?G9)47)(2569)3,34ED,4<<>)-.6*4DBF(709(.4(<-24(..)46,(4489(,26
@M02996:162:000000000-B87FG:1:1101:9668:5591 1:N:0:TAGCGCTC+CTCTCTAT
ACTACGGGTGGCTGCAGTGAGGAATATTGGTCAATGGGCGGAAGCCTGAACCAGCCAAGGCGCGTGAAGGATGAAGGTATTAGGTATGGTAAACTTCGTTAGACGGAGAGAAAGAAGGCGCTCGTGAGCGCTGATGCTAGTATACGTAGAAGAAGGATCGGCTAACTCCGTGCCAGCAGCCGCGGTAAGACGGAGGAACCGAGCGTTAGGCGGATTTGGGGGGTGTAAAGGGGGCGCAGGCGGCAGGGGAAGTCAGCGGTAAAATAGGGAGGATCAACCGCACCCCGCCGTGGAGACGGGG
+
-88AC@95=00=;8=;;=;;;;@C;CC<C@,;@@@CDF@B@CCCFF8EA@-CCA:,:F@,678@+8?,CCE9B=DEC,9,,A5?5<C,B,:CEF,:C+,9=F95?++6>FGFE8FFGC?FGCFG:FDEFGC@CF,EB=EDDB,7@>36DEF,DFC?:,=<+03>@D,@<:6@C5E@ECCC,9368:DD*=6C80:E>*>)79EDE>3)))*29>)**)**0:C)*)+*.9>>(2(839>D0C9)-)0()6<<).6<4=5((055))6)5:>9((0*)(((,0(-(-,((4-(3:(4.(49(
@M02996:162:000000000-B87FG:1:1101:7972:5592 1:N:0:TAGCGCTC+CTCTCTAT
CCTACGGGAGGCAGCAGTAGGGAATATTGCACAATGGGGGAAACCCTGATGCAGCAACGCCACGTGTGGGAAGAAGCATTTCGGTGTGTAAACCACTGTCGTGAGGGAATAATGCTTAATTTCGGTTAAGTTGAATGTACCTCGAAAGGAAGCACCGGCAAACTTCGTGCCAGCAGCCGCGGTAATACGAGGGGTGCAAGCGTTGTTCGGAATCACTGGGCGTAAAGGGAGCGCAGGCGGAGATGCAAGCAGTCTGTACAATACCGGGGCCCAACCCCGGACCTGCAGACTGGACTGTAT
+
88BCCADF5:1=8====<==;8;CFFFGGFGGGGGGGGEGFGGCGGGGGGFGGFFEFGGGGDGGFF6CBFGGEFGGCFFGGGFGFCGGGGFFEGFGGGCGFE:EGGGGGCFFFFF9AAEEGGGGG@BGFGDEDGGDFGGGE@EFGFEGFFEFGGG?EGGGG8F,8@EEGDGGGGGGG6?DCD5BE9ECCGDDE>ECBFGFCD5>5*;CEF3ECFAGGFG<FG:<EFGGBF3)-7BEFFD)(14059?AF:?FBF)<2CFFF4)5:219.791847A>?F07BB08??46(),10.)..)-
@M02996:162:000000000-B87FG:1:1101:8029:5601 1:N:0:TAGCCCTC+CTCACTAT
CCTACGGGAGGCTGCAGTGAGGAATATTGGTCAATGGACGGAAGTCTGAACCAGCCATGCCGCGTGAAGGAAGACGGCCCTATGGGTTGTAAACTTCTTTTGCCATAGGGTAATAAGCGCCATGCGCGGGGTGATGAGAGTATAAGGCGAATAAGCATCGGCTAACTCCGTGCCAGCAGCCGCGGTAATACGGAGGATACGAGCGTTATCCGGATTTATTGGGTTTAAAGGGTGCGTAGGCGGACGCGTAAGTCAGGGGTGAAATATCCTAGCTCAACTGGGAGGCTGCCATTGATACTGG
+
8ACCCBF9=:)==;=======;CEFGGGGGGGGGGGGGGGGGGGGGGGGGGGGFFGGGGGGGGGFFGGGGGGGG,@FGFGGFGGGGGGGGGGGGGGGGGGGGG,,,:F8FFFGGGGG?+:F7=FFG+FG7+@CFFGG,EGEFF33@CGGGGDGGG7FDGGGGGGGGGGGGGGGGGGGGGGGGFFGGGGGGGGGFGGEG+=/CGFGGFFFFGGGFFGGFGGFGGDG3EGBFGFFFFFFFFG>997(<)49;?FA<<B(:<?FFFBFF<>F)*60)*AFF2(5>7:>BB:1:)6)6<9FA9A0
@M02996:162:000000000-B87FG:1:1101:8011:5601 1:N:0:TAGCGCTC+CTCTCTAT
CCTACGGGAGGCTGCAGTGAGGAATATTGGTCAATGGACGGAAGTCTGAACCAGCCATGCCGCGTGAAGGAAGACGGCCCTATGGGTTGTAAACTTCTTTTGCTTTAGGGTAATAAGCCCCATGCGTGGGGTGATGAAAGTATAAGGCGAATAAGTATCGGCTAACTCCGTGCCAGCAGCCGCGGTAATACGGAGGATACGAGCGTTATCCGGATTTATTGGGTTTAAAGGGTGCTGAGGCGGAGGAGTAAGTCAGTGGTGAAATATCCTAGCTCAACTAGGAGGCGGCCATTGATACTGG
+
8ACCCDFF51)====;===;=;;CFFGGGGGGGGGGGGGGGGFGGGGGGGGGGFFFGGGGGFGG@FFFGGFGGGGGGGGGGGGGGFFCFFFGFFGGGGGGGGFEFGGFGGEFGGGGGGGGGGCGGGGGGGGFEFFGEGCGFGGGGGFGGGEGCFGADFGGGGFEFFGGGGGGGFGFFD;EGD4?EGDGCEFFC;7?DDFFGGDDGGFF4ADGGBB5DCGGFGGCGBGCBFGFFF0/)6@C:D>5(7>?*4<@>2:B)<F668?AF24>/)*6(-*<7:6:BF::<<(-2314A95)=6)<0
@M02996:162:000000000-B87FG:1:1101:4744:5613 1:N:0:TAGCGCTC+CTCTCTAT
CCTACGGGTGGCAGCAGTAGGGAATATTGCACAATGGGGGAAACCCTGATGCAGCAACGCCACGTGTGGGAAGAAGCATTTCGGTGTGTAAACCACTGTCGTGAGGGAATAATGCTTAATTTCGGTTAAGTTGAATGTACCTCGAAAGGAAGCACCGGCAAACTTCGTGCCAGCAGCCGCGGTAATACGAGGGGTGCAAGCGTTGTTCGGAATCACTGGGCGTAAAGGGAGCGCAGGCGGAGATGCAAGCAGTCTGTACAATACCGGGGCCCAACCCCGGACCTGCAGACTGGACTGTTT
+
ABCCCDF9>))=;==;===<;8;CFGGGGGGGGGGGGGGGFGGGGGGGGGGGGGGGGGGGF:FFDFFFGGGGGGGGEFFGGGGGFEGGGGGGGGCFFGFGGGGGGFFG@CGGGGGGGGGGGGGGGGGGCGGGGGGGGGGGGGGGGGGCEFGGGGGGGGGGGGGGFGE8E@GGGFGGGFGEEDB5ECFFFCDDGFEGAFGFFGG>GGFFEDGE3FFFGEFGFG/9:>GGFFGFF>FFF9>D(9975116:4:F9?<<AGFBAFADFFF6>>D744>CD07>1522,((5-(.5:(2)8854
@M02996:162:000000000-B87FG:1:1101:10830:5615 1:N:0:TAGCGCTC+CTCTCTAT
ACTACGGGTGGCAGCAGTAGGGAATCTTCCACAATGGGCGAAAGCCTGATGGAGCAACGCCGCGTGAGTGAAGAAGGATTTCGGTTCGTAAAACTCTGTTGCAAGGGAAGAACAAGTAGCGTAGTAACTGGCGCTACCTTGACGGTACCTTGTTAGAAAGCCACGGCTAACTACGTGCCAGCAGCCGCGGTAATACGTAGGTGGCAAGCGTTGTCCGGAATTATTGGGCGTAAAGCGCGCGCAGGTGGTTCCTTAAGGCTGAGGGGAAAGCCCACGGCTCAACCGTGGAGGGTCATGGGAA
+
-88?A?55=0)=;8=;;=;<;@CACC9FGGGFFCFCEDFEEEEEFC,CD,C@DECFDFEFC@8@+@CC<CAFGCAEFG99,?EC8=BF,ABDFGDGFF,@BFFGDFDEFGGGGGGGFGGGGFCGCGGG9FGGGGGGEGC,DDGGG@FGGECG,@><DFFFC+DCCEECEGG,B,@4@EGEFGFFDFGGDG)CE+CF>2>FD+AF8DFFF>*292;>D>5D7+0:2@FD?F)<?FDFFFB9999@B.<4*-.0))6>F6538;(46>FB5<9:0:B854,-5???7-434:BF-42)*.2.,
@M02996:162:000000000-B87FG:1:1101:10815:5624 1:N:0:TAGCGCTC+CTCTCTAT
CCTACGGGTGGCAGCAGTAGGGAATCTTCCACAATGGGCGAAAGCCTGATGGAGCAACGCCGCGGGAGTGAAGAAGGATTTCGGTTCGGAAAACTCTGTTGCAAGGGAAGAACAAGTAGCGTAGTAACTGGCGCTACCTTGACGGTACCTTGTTAGAAAGCAACGGCTAACTACGTGCCAGCAGCCGCGGGAATACGTAGGGGGGAAGCGGGGTCCGGAAGGATTGGGCGGAAAGCGGGCGCAGGGGGGTCGTGAAGGCTGAGGTGAAAGCCCACGGGGCAACCGGGGGAGGGCAGTGGAA
+
-86AC?85:));;8=;;<;<;@@C,C9<<EFFC<<@ACFBBCCCFE,CC,C<<F;CEFCC+@:7+7CC8C?EEAAFFF95,,BC+4BF+?=CAF,FEE,5CFGGFFC?EGGCAFFFAFGGGCGGGGGG;FFEC7>BEF@=DEFGGCE8F,,E,@><CFCC8*@BFCE;E@F,B>E,=C*4<C?;,;CCCG)8/)3>>**)7*::*95)).)*10799639)22*0005(75@99()((.)-)-04081/-8),(.-<+9(4)(4,295*47(4:):5((-,.((4(-7(,479BFF052.,
@M02996:162:000000000-B87FG:1:1101:24679:5633 1:N:0:TAGCGCTC+CTCTCTAT
CCTACGGGTGGCAGCAGTAGGGAATATTGCACAATGGGGGAAACCCTGATGCAGCAACGCCACGTGTGGGAAGAAGCATTTCGGTGTGTAAACCACTGTCGTGAGGGAATAATGCTTAATTTCGGTTAAGTTGAATGTACCTCGAAAGGAAGCACCGGCAAACTTCGTGCCAGCAGCCGCGGTAATACGAGGGGTGCAAGCGTTGTTCGGAATCACTGGGCGTAAAGGGAGCGCAGGCGGAGATGCAAGCAGTCTGTACAATACCGGGGCCCAACCCCGGACCTGCAGACTGGACTGGTT
+
88ACCE>=010;==8;===<;8;;CFFFGGGFGGGGGGGGGGGGGGGGGGGGGFEFFGGGGGGCCFFFGGGGFCEFFGGGGGGGGGGGGGGGGGGGGGFGGGGGGGGGGGGGGGGGGGGGGGGGGFEGGGGFFGGGDGGBACAGGGGGGGGGGGGGGGGGEGGGGGGG?EGGGGGGGGGGGGEFGGGGGFDGGFGGEGGFGGGBGGFFDE<EFFFG=?GGFGGDGFGG?FGBBF>BFFFG;>>75@F<GF?F246A>F*):@233?31<91344;>>0>F9B;B77(,.44??::3@(92
@M02996:162:000000000-B87FG:1:1101:21101:5636 1:N:0:TAGCGCTC+CTCTCTAT
ACTACGGGAGGCAGCAGTAGGGAATCTTCCACAATGGACGAAAGTCTGATGGAGCAACGCCGCGTGAGTGATGAAGGATTTCGGTTCGTAAAACTCTGTTGTAAGGGAAGAACAAGTAGCGTAGTAACTGGCGTTACCTTGACGGTACCTTATTAGAAAGCCACGGCTAACTACGGGCCAGCAGCCGCGGTAATACGGAGGGGGCAAGCGTTGTCCGGAATGATTGGGCGGAAAGCGCGCGAAGGGGGGTTCGTAAGGCTGAGGGGAAAGCCCCCGGCTCAACCGGGGAGGGGCAGTGGAA
+
68A?@:8=510888=;;==<;8CC,C@<FGF<DA<@DFF@@CCCC@,CECE@EECCCFCF@@@@6@CC9CBFECEEFG9C,CFD,BFF4A<CDF?FFF,:F9FFBFCDFGGDFFGG=FGGG@FGGGGG9FGGGCCGGGA?EGFGGGFCC,3E3=>DDFGGEFGGGGGEGCG9DCE*BEC9:;AA8CGGGG)C=+=,?*:><)=B*CFF35**1)9:DB>D.+02+=FC?E<B9,3544:94)-89)74),()(-2:66<(458?:>>?F?C3:(.:5(((.?:04>73-799(,2().3..
@M02996:162:000000000-B87FG:1:1101:10825:5638 1:N:0:TAGCGCTC+CTCTCTAT
GCTACGGGTGACAGCAGTAGGGAATCTTCCACAATGGGCGAAAGCCTGATGGAGCAACGCCGCGTGAGTGAAGAAGGATTGCGGTTCGTAAAACTCTGGTGCAAGGGAAGAACAAGTAGCGTAGTAACTGGCGCTACCTGGACGGTACCTTGTTAGAAAGCCACGGCTAACTACGTGCCAGCAGCCGCGGTAAGACGTAGGGGGGAAGCGTTGGCCGGAATGATGGGGCGGAAAGCGCGAGCAGGTGGTGCCGTAAGGCTGGTGGGAAAGCCCACGGCCCAACCGTGGAGGGGCAGTGGAA
+
888=C?85:0);;;=;;<=<;8@C<E,<CAFD<<@@ACEFDC:CFF8CC,C<CFEDCECB+78@8@FEFFCGGCCFEGB,,CBC,+BC4A4=AF<FCF,CEEGFFFDCFGGEFGGG,CFFG=@CCGF<,CEFCF>ECEE,,>@FG3DBDA=E5,7CFFCE6+@3BEG:ACE,=,A9DA?<C>69=CGG8=)4:*=E>*:FC*=A*1<D>7*19)9>52575+0*+1=7:5DB77054(5)-)34:)94*(..-((,10*(4)(439:?530.(3;>50,-,)((-(.4-(-(-(42)472)
@M02996:162:000000000-B87FG:1:1101:24692:5645 1:N:0:TAGCGCTC+CTCTCTAT
CCTACGGGTGGCAGCAGTAGGGAATATTGCACAATGGGGGAAACCCTGATGCAGCAACGCCACGTGTGGGAAGAAGCATTTCGGTGTGTAAACCACTGTCGTGAGGGAATAATGCTTAATTTCGGTTAAGTTGAATGTACCTCGAAAGGAAGCACCGGCAAACTTCGTGCCAGCAGCCGCGGTAATACGAGGGGTGCAAGCGTTGTTCGGAATCACTGGGCGTAAAGGGAGCGCAGGCGGAGATGCAAGCAGTCTGTACAATACCGGGGCCCAACCCCGGACCTGCAGACTGGCCTGTTT
+
8AACCD:581)===8=;==<;8;CCFFGGGGGGFGGGGGGGGGGGGGGGGGGGFFGGGGGGGGFCFFFGGGGGGGGGGGGGGGGGGGGGGGGGGGGGGEEGGGGGGGGGGGGFFGFGGGGGGGGGGGGGGGAEFGGGGGGGGFGDGGGGGGGGGGGGGGGG6DGFGGGGGGGGGGGGGGGGGFFGGGGGGGGGFGGFGFFGDEBGGFFFDGGG4AFGFGGFGGGGFGG<FGFFFBFFF>DF<658@FAGFFFA?<AFGGFFF9?2(7>@>C;?BFED:9>;EF0(((.685::(.)5-6:
@M02996:162:000000000-B87FG:1:1101:7202:5658 1:N:0:TAGCGCTC+CTCTCTAT
CCTACGGGTGGCTGCAGTGGGGAATATTGCACAATGGGGGAAACCCTGATGCAGCGACGCCGCGTGAGTGAAGAAGTATTTCGGTATGTAAAGCTCTATCAGCAAGGAAGAAAATGACGGTACTTGACTAAGAAGCCCCGGCTAACTACGTGCCAGCAGCCGCGGTAATACGTAGGGGGCAAGCGTTATCCGGATTTACTGGGTGTAAAGGGAGCGTAGACGGCATAGCAAGTCTGAAGTGAAATGCGGGGGCTCAACCCCTGAACTGCTTTGGAAACTGTTAAGCTAGAGTGCAGGAGAG
+
8ACCCBF51))====;===;;88BFFFGGGGGGGGGGGGGGGGGGGGGGGGGGFFFFGGGFGGG@FGGGGFGGGFGFGGGGGGGGCDFGGGGGGGGGGFGGGGGFGGGGGGGGGGGGGGGGGGGGGGGGGGGGGGGGGGGGGGGGGGGGGGGGGGGGGGGGGDGGEGGGGGGGGGGGGGGGGFFGGDGFGGGGFGEAFGFGFGFGDFFFFGGGFFGGFGG?EGGGDGGBFGFFABFBBF>8:<=<BFFGFFFFFFFFGGFF581:?F?@2C28?@F??<929:9<A-584<AF>BDF?<28
@M02996:162:000000000-B87FG:1:1101:11197:5673 1:N:0:TAGCGCTC+CTCTCTAT
ACTACGGGAGGCTGCAGTGGGGAATATTGGGCAATGGGCGAAAGCCTGACCCAGCAACGCCGCGTGAAGGAAGAAGGCCTGCGGGTTGTAAACTTCTTTTATCAGGGACGAATAAAATGACGCTACCTGAAGAATAAGCTACGGCTAACTACGTGCCAGCAGCCGCGGTAATACGTAGGAAGCGAGCGTTGTCCGGATTTACGGGGTGGAAAGGGCGCGTAGGCGGGACGACAAGGCAGATGTGAAATCCAGGGGCTGAACCCATGAACGGCATTGGAAACGGCCGTTCTGGAGTGGCGGG
+
-8A?C@8880)==;=;;;;;;88@;@<CECFEE<CCCFFBF@CEGF,CDEEFEACEDFEEF@FC+>CDGGFGFEFGFFF5,AFCE@BF+@ECE?FGGC,FE,EFDFCAAFGG,AFGGBFGGGG7FFF<CFFGGGFGGGG<;BEFGCEGG9EFGFBDEGCDF97@CGGG?@E:CBE<C=C,=?A68>9C)*:3+;EEF*>*:C*8:D.>3>FGFF<<D></<CE6:DC79DD:>B:)33>><F2BDFF<>?B=?BBB0*9>?F6<218A81>990*+/.:2()4699(-2:).-..4)-4-(
@M02996:162:000000000-B87FG:1:1101:19332:5720 1:N:0:TAGCGCTC+CTCTCTAT
ACTACGGGCGGCAGCAGTGGGGGATATTGCACAATGGGCGAAAGCCTGATGCAGCGACGCCGCGTGAGGGAAGACGGTTTGCGGATTGGAAACCTCTGTCTTCGGGGACGAAAAAGGACGGTACCCGAGGAGGAAGCCACGGCTAACTACGTGCCAGCAGCCGCGGTAATACGGAGGGGGCAAGCGTGGTCCGGAATGACGGGGGGTAAAGGGAGAGGAGGGGGGATGGCAAGGCCGTGGTTAAAGCTATCGGCTCAACCGAGGGCGGCGGCGGAAACTGGAATGCGGGAGTGAAGAAGAG
+
-88?C?810108788;;<;6;7:@,C,;CEFECCCCDDFECECEEF<DFCDCDEC=B@CF@>@>7>FCFDCFGC=CFBB+4AFDC7BD,7??BF@FGF,CFCGGGGDDEGGEGGGGGGGGGFFFGGGFFFGGGGGGGGGFGGG*<CC+>CECGGFGB;DE>DGCEC*?E+<CD*A=E*5=7C7>*99*>2>:8<EC3*:B9CE@5D)7F4>FGFD7D(0>D579E:*14)7*4(-54-0C-*.9:/9):.577>((5F489BBBF?6>349(44>85()6(78))6((47;44.<A*.3(,
@M02996:162:000000000-B87FG:1:1101:16814:5763 1:N:0:TAGCGCTC+CTCTCTAT
CCTACGGGTGGCTGCAGTCGAGAATCATTCACAATGGGGGCAACCCTGATGGGGCGACGCCGCGTGGGGGAGGAAGGTCTTCGGATTGTAAACCCCTGTCATGCGGGAGCAAGGCGCAAGCTTGATAGTACCGCAAGAGGAAGAGACGGCAAACGCGGTGCCAGCAGCCGCGGAAATACAGAGGTCTCAAGCGTTGTGCGGAATCACTGGGCGTAAAGGGTACGTAGGCGGCCGCATAAGTCGCGCGGGAAAGGCAGGGGCTCAACCCCTGGAGGGGGCGGGATACTGTGCGGCGGGAGGG
+
-88?@?8)=))==8=;;==888C@6C<;;<FFF@<CCFDEF@DFGGCFEFFCC=8@@CEG@>@>+@FDFEDGGCDEFBFA,?FDEEEF?DDCFGGGGF5FGAFGBFDEEFGCGGGGGGGGG:,@C,@F@CFGGGGGGGGGGGCFFGGGGGGGGG*=8?2<:FEGGFGGGCEGG*:5+<C:CCFF+9:>FED9=)1:>*:>DG>5+??6=:FGC08DFAGG7<+C**:55.55(49>?:6F>*3)4.71>6>48?:(4CD>1)().8?B>(9:2<>C3((41:2(...6).)43(-3:(,42
@M02996:162:000000000-B87FG:1:1101:19408:5770 1:N:0:TAGCGCTC+CTCTCTAT
ACTACGGGTGGCAGCAGTAGGGAATATTGGACAATGGGGGAAACCCTGATCCAGCGACGCCGCGTGAGTGAAGAAATATTTCGGTATGTAAAGCTCTATCAGCAGGGAAGAAAATGACGGTACCTGACTAAGAAGCACCGGCTAAATACGTGCCAGCAGCCGCGGTAATACGTAGGGGGCAAGCGTTATTCGGATTTACTGGGTGTAAAGGGAGCGTAGACGGCATGGCAAGTCGGAAGGGAAAGGCGGGGGCGCAACCCCGGAACGGCTTTGGAAACTGTCAAGCGAGAGTGGCGGAGAG
+
68A?CBA5800=;8=;;==<;8;@;C<CCCFF<ACCCFDDFEFGGGCEFECEEA;@BCCF+88>+8CE<CADFDC@5C<?,AFE,B4B@@CACF9FF?,CFGGGFGGFFGGFFGFGGGGGGGGGGGGGEFGFDFGFGGGGGGEEGG8EGGDGGGFE>FF<B?CGG5EGCCFE;D,9B*7C=C??E12>5+;EDF5/;FGF:FG5:/=FFFGGCBEG<:GGFED1:7CFFF=F-6(8;6@*-92>(8;7DFFF;(44;548?)-7;>(35()(.5?@B0)669:4<<(4717,6(4383-.-
@M02996:162:000000000-B87FG:1:1101:16800:5774 1:N:0:TAGCGCTC+CTCTCTAT
ACTACGGGTGGCTGCAGTCGAGAATCATGCACAATGGGGGCAACCCTGATGGGGCGACGCCGCGTGGGGGAGGAAGGTCTTCGGATTGTAAACCCCTGTCATGCGGGAGCAAGGCGCAAGCTGGATAGTACCGCAAGAGGAAGAGACGGCAAACGCGGGGCCAGCAGCCGCGGGAATACAGAGGTCTCAAGCGTTGTTCGGAATCACTGGGCGTAAAGGGTACGTAGGCGGCCGCATAAGTCGCGCGGGAAAGGCAGGGGCTCAACCCCGGGAGGGCGCGGGAGACTGGGCGGCGGGAGGG
+
-886@A85:00==8=;;==888C@6;6;6;FEAAC@CDDDC@DFGE8CDFDCC?6@@CCFFB>>7>FDGGEGGDEFFAFC9BFDCFCF,B?BCGGGDF,BF<FGBFDDEFGCGGGGGGFGG<,@F,@F@FFDCFEGGGGGGGGGGGGGGGGGGG8C5E)8?DEGGGGGGEEGG*C=*<A9?D@F+9:CFGG6:)*:.*:><DC7+:F*9:FFD)8CDBFG7@+909FD>.7>9>B>3<=F<:3)4>E(9>FFBB?BFGGF9)443?0<5,C>(45C),(-,7((-4).(4(490(4<;6-3
@M02996:162:000000000-B87FG:1:1101:19392:5785 1:N:0:TAGCGCTC+CTCTCTAT
ACTACGGGTGGCAGCAGTAGGGAATAGTGGACAATGGGGGAAACCCTGATCCAGCGACGCCGCGGGAGTGAAGAAAGATTGCGGTATGGAAAGCTCTATCAGCAGGGAAGAAAATGACGGTACCTGACTAAGAAGCACCGGCTAAATACGTGCCAGCAGCCGCGGTAATACGTATGGGGCAAGCGTGATTCGGATTTACTGGGTGAAAAGGGAGAGTAGACGGCAGGGAAAGGCAGAAGGGAAATGCGGGGGAGCAACCCCGGAACGGGATGGGAAAGTGTCAAGGTAGAGTGGAGAGAGG
+
88B?C?0080);;8=6;<;<;8@@,C,,<@FEACCCCCDC@CCFDEFF<;C9@A,6@@@CB@@=+=CC8CAEE?=<,B,5,,C@+@DE,AFACF<F,5,CFGGGFFDC<CFDGG,DAFEE@FCF,3DF,>E8=FFGGFGED+3CC9,@,>,@FCEF*,07,/>:C*=E,B=C2<<4BA=CEC>58:29*+3;CD7*8C+138:.3*0/969=*0)9*6::6?5/20:<(8*.(,(8(,0139,7)1=1>;>5((42(2*-(5,69>0()(1-637+7(-.)/...)).364-)(,.)-(,(
@M02996:162:000000000-B87FG:1:1101:13709:5791 1:N:0:TAGCGCTC+CTCTCTAT
CCTACGGGAGGCTGCAGTAAGGAATGTTCGGCAATGGGGGAAACCCTGACCGAGCAACGCCGCGTGAGTGGAGAAGGTCTTCGGATTGTAAAGCTCTGTTGTAGAGGAAGAATGCTAAGTATAGGAAATGATATTTAGTTGACGGTACTCTACTAGAAAGTCACGGCTTACTACGTGCCAGCAGCCGCGGTAATACGTAGGTGGCAAGCGTTATCCGGATTTATTGGGCGTAAAGGGTGCGCAGGCGGTTTGTTAAGTTTGAGGTGAAAGCGTTGAGCTCAACTCAATACAGCAGCGAATA
+
-8ABC?1:::)==;8;;==<<;;C;;C9FCGFEECCCFDDEEFGGGFFFFF@@F@CDGGEFB@>6@BCCEBFEAEGGBFC,EFDC@+EAAEE?FEGFFBFFFGGFGFFFGGGBFF<FFGCF@FGGGGGAFGFF@DBEGG<EFGGGGGG;EFGG;EEFGFF3DFGGGG67DG7FEG9EGGDCFFFDFGGGG9CE8EFF*;AD2CFDCFFFB*25;AFD@D5.,4;=@GGDF)8:4>FF?577),89:BB9,,0,.6)6+*).9,4(4>?44*71(7*0.).49:))5:).43<:8(3:>0(-
@M02996:162:000000000-B87FG:1:1101:6639:5832 1:N:0:TAGCGCTC+CTCTCTAT
CCTACGGGAGGCAGCAGTGAGGAATATTGGTCAATGGTCGGAAGACTGAACCAGCCAAGTCGCGTGCAGGAAGACGGTCCTATGGATTGTAAACTGCTTTTGTACGGGAATAAAGTTCGGGACGTGTCCCGATTGGAATGTACCGTAAGAATAAGGGTCGGCTAACTCCGTGCCAGCAGCCGCGGTAATACGGAGGACCCGAGCGTTATCCGGATTTATTGGGTTTAAAGGGTGCGCAGGCGGAGGATTAAGTCAGCGGTGAAATTTTCATGCTCAACATGAAAACTGCCATTGATACTGG
+
8ACCC?AA)11=8==;===;;;;CFFGGGGFGGFGGG6CFEGEGGGGGGGGGGFCCDGF<FFFECFBDGGFGGFCFECBFA,CEFAE9FGDEG9FEEDFGGEB?EFGGEEF<AFFF@9FEGGGEGGGGFF@C8FFGFGGFGFCFFGGGGGGCGGGGFGGGGGCEGFGGGGGGG>FGF67CF?A?GDDDGFFGDDGGF7:4CDG>ED:>4@CGD:51=6>CFFG5C)A:AFFD(84>B9@C1DB>4>04><9F).<A)>C?>FD9A<)6@4*6)6*<6(.8:?.44326418>94A<4:)6:
@M02996:162:000000000-B87FG:1:1101:24365:5860 1:N:0:TAGCGCTC+CTCTCTAT
CCTACGGGAGGCTGCAGTGAGGAATATTGGTCAATGGGCGAGAGCCTGAACCAGCCATGTCGCGTGGAGGAATAAGGATCTATGGTTCGTAAACTCCTTTTGCGGGGGGATAAAGTGCGGGACGCGTCCCGTATTGCAGGTACCCCGCGAATAAGCATCGGCTAACTCCGTGCCAGCAGCCGCGGTAATACGGAGGATGCGAGCGTTATCCGGATTTATTGGGTTTAAAGGGTGCGTAGGCGGCCCCTTAAGTCGGCGGTGAAATTTCCGGGCTCAACCCGGTCACTGCCGTCGAAACTGG
+
8ACCCE@5=1)==;=======;;CFEFGGGGGGGGGGGGGCGGGGGGGGGGGGFFGFGGGGGGGGGGGGGGGGFGGGGGGGGGGGGGGGGGGGGGGGGGGGGGEGGGGGGGDGFG@FFCGGGGCEEEEGGGFGGGGGGFCFFGGGGGGGGGGGGGGFGGGGC@;FGGGGGC75FFGGGGGGD>:EDCDGGGFC@ECBGFFGC55CGFFFFGDD>E:FFDDFGGGGBECAFGFF615:6@C>9154>>?C7>FA>29>ED99>2<BFFFF?96348C@?1?BE1>04<>??6?9--4<72)5
@M02996:162:000000000-B87FG:1:1101:23882:5897 1:N:0:TAGCGCTC+CTCTCTAT
ACTACGGGTGGCAGCAGTGGGGAATGTTGCGCAATGGGCGAAAGCCTGACGCAGCAACGCCGCGTGCGGGACGAAGGCCTTCGGGTCGTAAACCGCTTTCAGGGGGGAAGAGACTGACGGTACCCCCAGAAGAAGCCCCGGCTAACTACGGGCCAGCAGCCGCGGGAATACGTAGGGGGCGAGCGTTATCCGGATTCATTGGGCGTAAAGCGCGCGTAGGCGGCTCGCGAAGCGGGACCGCTAATCGTGGGGCTCAACCCCAAGCCGGGTCCCGAACGAGCGGGCGCGAGGGCGGTAGGGG
+
68A?CA=5:1)=;8=;;=;;;@@@C,66CFGCE@BACFEBCECCF@@EDFEFGC7CCFCFC>@>8@B>DEDCCBCEDEF5,?DDGE:C+A==DFFDFC+BDGFCDDDDEEF+C=?>FCCECE8:CEGGEGGFGGGG6CGEG58CFF9FFC*:>EG=CF78C<:>C*:?*<<:2A8EEEDCEDB>E<9C>?FGG>:*1C0=>CGFECBBFFFE)7:<57DG?ED<*7:5-77>29>BF9>)4)3>)7)4F:>F:(487673:E?<<?>>D956:;:?54390:>>941-------4(02426
@M02996:162:000000000-B87FG:1:1101:15621:5905 1:N:0:TAGCGCTC+CTCTCTAT
ACTACGGGAGGCAGCAGTAGGGAATATTGCACAATGGGGGAAACCCTGATGCAGCAACGCCACGTGTGGGAAGAAGCATTTCGGTGTGTAAACCACTGGCGTGAGGGAATAATGCTTAATTTCGGTTAAGTTGAATGTACCGCGAAAGGAAGCACCGGCAAACTTCGTGCCAGCAGCCGCGGGAATACGAGGGGTGCAAGCGTTGTTCGGAATCACTGGGCGGAAAGGGAGCGCAGGCGGAGATGCAAGCAGTCTGTACAATACCGGGGCCCAACCCCGGACCTGCAGACTGGACTGTTG
+
88ABCB=881)=88=;;=;<;8CCCCCCDFGDF@ECDFDEFEFFGDCEFC@FFE<EEFEF@:B@,C9:BEEGECDFCFF,,@ED8FCF,C@ECGFGGF,BF@FGCFEEG,C?CFF<AEFE9EDFF4@FGGFGDCF9EEFGGBEGGEGGGGGGEGF?=E;FE0D,37A@FCFGGEGCFFE>C5)::*CFGGGGDB=EEGGFGD:.195BB><E5=FFF9CG@C:DGDFDB@DEB>FF9>>9992).9=AGBFF)56<:C:AF*6:??FFBB56?BF8B099>EF1.4:75<)5:?24F)))
@M02996:162:000000000-B87FG:1:1101:25736:5929 1:N:0:TAGCGCTC+CTCTCTAT
CCTACGGGCGGCTGCAGTCGAGGATCATTTGCAATGGGCGAAAGCCTGACAATGCGACGCTGCGTGGAGGATGAAGGCCTTCGGGTTGTAAACTCCTGTCATAAGGGAACAGGCGAGGGTACCCAACACGTACCTTAGTTGAGTGTACTTTAAGAGGAAGCGACGGCTAACTCTGTGCCAGCAGCCGCGGTAATACAGAGGTCGCAAGCGTTGTTCGGATTTACTGGGCGTAAAGGGCGCGTAGGCGGTCGCGTGTATGGGATGTGAAATCTCCGGGCTCAACCCGGAAAGTGCGTCCCAA
+
88ACCA18:1)8888;;;;8888+;EEFFFGGGGGFGFFBEGGGGGGGGGFGGGGGGGGGEFECBFDCFGFGGGGGGGGGGGFGGGGGG9FFGG@FFFFG?F?FFGGGFGGFGGFGGGGGGGGGGGGGGCFC@GCFGC8F;CEFADFGFFGDECGD>GGGFGGGFEGC:<C,;?C=CFG:6<AAFGDGDEC:C6<A8;7630*7EGB).)//1>FGG0*7599F76?43<C56?<F?BFD91(82=31)36>173((+*,1).88)-6=4*))<3EEF;:??:049039(.-).,407:<(
@M02996:162:000000000-B87FG:1:1101:4311:5936 1:N:0:TAGCGCTC+CTCTCTAT
CCTACGGGGGGCAGCAGTAGGGAATTTTCGTCAATGGGGGGAACCCTGAACGAGCGATGCCGCGTGAGTGAAGACGGTTTTCGGACTGTAAAGCTCTGTTGCGAGAGAAAAACGATATGGATAGGGAATGATCCATAAGTGATGGTATCTCGCCAGAAAGTCACGGCTAACTACGTGCCAGCAGCCGCGGTAATACGTAGGTGGCGAGCGTTATCCGGAATGATTGGGCGTAAAGGGTGCGTAGGTGGCATGGTAAGTCTGAAGTCAAAGCCGGCAGCTCAACTGTCGTACGCTTTGGAAA
+
ACCCCBF085)8888::<:<:8:CFGGGGGGGGEGGGGGGGGGGGGGGGGGGFFFGFGGGGGGGFGGGGGGGGGGGGGGGGGGGGEGGGGGGGGFGGGGGGGGGGGGGGGGGEGGGGGGG7+C?FGFGGGGGGGGGGGGGGEEGGGGGGCFGGGGGG6CFGFFGDGGGGGFDGGGG8FGGGGFFGGGGGGCC8BGFFGC5CCG@FD>@BE):C48:C>C57CFCGFGGFF<@BBFFF7:C79:D:=7:C34F:A)6<CFAAF<B<<><FBC?BFE*7(4>?@2)(.613.,343::7:(64
@M02996:162:000000000-B87FG:1:1101:4328:5942 1:N:0:TAGCGCTC+CTCTCTAT
CCTACGGGTGGCAGCAGTAGGGAATTTTCGTCAATGGGGGGAACCCTGAACGAGCGATGCCGCGTGAGTGAAGACGGTTTTCGGACTGTAAAGCTCTGTTGCGAGAGAAAAACGATATGGATAGGGAATGATCCATAAGTGATGGTATCTCGCCAGAAAGTCACGGCTAACTACGTGCCAGCAGCCGCGGTAATACGTAGGTGGCGAGCGTTATCCGGAATGATTGGGCGTAAAGGGTGCGTAGGTGGCATGGTAAGTCTGAAGTCAAAGCCGGCAGCGCAACTGTCGTACGCTTTGGAAA
+
8BCCCD58)5);;=8;===<;8;;CEFGGEGGGCDFGGGGGGGFGGGEFFGGGGGGGGGCFGGGGEGGGGGCFFGG=FFFFFG@@FFGGGEFGGFGGGGG,@>FCFDFGDFFGGGGGGGC,>F:FFFGGFGGGGGFGGGGGGGGF9>BBCCEGGC5CFGGFGGGF5=EEGGGGGAGCFGGGGFFGGDDD=C8=7FGFG=47C95CD>3@@CE<FFGG>3))<+7C*:*2))0(4<=3:B<498729*2<(744646<CG<>/5)4<<AF40476B:72(277>?FF>1(.---(-(*(,:5
@M02996:162:000000000-B87FG:1:1101:19674:5957 1:N:0:TAGCGCTC+CTCTCTAT
CCTACGGGTGGCAGCAGTGAGGAATATTGGTCAATGGGCGAGAGCCTGAACCAGCCAAGTAGCGTGAAGGATGACGGCCCTATGGGTTGTAAACTTCTTTTTCCGGGGGATAAAGTGACCCACGTGTGGGTTATTGCAGGTACCCGGTGAATAAGGACCGGCTAATTCCGTGCCAGCAGCCGCGGTAATACGGAAGGGCCGAGCGTTATCCGGATTTAGTGGGTTTAAAGGGAGCGGAGGTGGAAATGTAAGTCAGCCGTCAAATCGCGGAGCGCAACTCCGTCCAGCGGGGGAAACTGCG
+
-88?=?85801=;8=;;==;;;;@;C@CECFCAC@@CFFBBC@CFF8CCFEDDA6:CFFF@DC@8@FCFFFEEFECFGGG<E8CDGC8@??CEFDEGC9FGCFGBFDDDF+?FFGFFGGGGGGGDFCGGG8>D:,EGGGGGGGGGGG+BEG;FGEFFD>C8C>CFCCGGEDFDGGGGFFF6C5;E:CD7FGGGFCEF*:><CEBE78B)9FEC<5**6*29CC9*)<:AFFE??(<(7:D,928<=*6*6<F)4<B?EC44B2A64?BFF59B-):7((.5@,49BF09>((444?5)4.3
@M02996:162:000000000-B87FG:1:1101:6098:5963 1:N:0:TAGCGCTC+CTCTCTAT
CCTACGGGTGGCAGCAGCTAAGAATATTCCGCAATGGACGAAAGTCTGACGGAGCGACGCCGCGTGGATGATGAAGGTCGGAAGATTGTAAAATCCTTTTATAACTGAGGAATAAGTATTGTGAGAGAAACGCAGTATGGTGACTGTAGGTTATGAATAAGCAACGGCTAATTACGTGCCAGCAGCCGCGGTAACACGTAAGTTGCGAGCGTTGTTCGGAATTATTGGGCGTAAAGGGCATGTAGGCGGGTTTGCAAGCTTGATGTGAAAGGCAGGAGCTTAACGCCTGGACTGCGTTGAG
+
88CCCBF=>)0=;==;===;<;;CFFGGGGFFGGGGGGGGGGGGGGGGGGGDCF@CCFGGGFFF+@EEEGGGFFFFGGGGGGGGFGEFEGGGGGAG9FFGGGGGGGGGFGFDEFGGGGGGGGGGFFEFGF8FDEGEEGGCEEFF;CDFGGFGGGGGGGFCFFFGGGEEGGGGGGGFGGGGGGFFGGGGGGGGDD9FFG4);CG7CCD5A3<E5=;F>?GC@8<CFBGGFFGD0:?FABBF0DF469*4D(47?<<<6F*44?<2:5<AFFGFF:DC)4-4(844(4443:4(43(4.-414
@M02996:162:000000000-B87FG:1:1101:6127:5964 1:N:0:TAGCGCTC+CTCTCTAT
CCTACGGGTGGCAGCAGCTAAGAATATTCCGCAATGGACGAAAGTCTGACGGAGCGACGCCGCGTGGATGATGAAGGTCGGAAGATTGTAAAATCCTTTTATAACTGAGGACTACGTATTGTGGGAGAAACGCAGTATGGTGAATGTAGGTTATGAATAAGCAAAGGCTAATTCCGTGCCAGCAGCCCCGGTAACCCGTAAGGTGCGAACGGTGTTCGGAATGATGTGGCGTAAAAGTCATGTAGGCGGGTTCGCAGGCTTGGTGGGAAAGGCTGTGGCTGAAACCTCGTGCGGCTTTGAT
+
88BCCBAA:)1====;;;66<;;CFEFFFFGGGGGGGGGGFCFFGFGCFCEDF>@@+CFEFFEE>F:,,CBFFFFEFFF8FFFGFA,,,,@@E<EEDG<E@AEFA<EEF+??4A,+8C7,,:C+@,++8ADF@C7+C=DFAE=,,3@@,,,@>:3,@EF,;:F@,4@89,@99;,,,4AEG>5*,4**34?8*24,)1*)2*,;5*.))0)**))8+(:*8*+2<B+*.<C.3((*..0;)0-16**()(-)((-((/1,3;()((-().1(((.*)(-.,))).1.(((((((((..34)
@M02996:162:000000000-B87FG:1:1101:21075:6015 1:N:0:TAGCGCTC+CTCTCTAT
GCTACGGGCGGCTGCAGTGGGGAATATTGCACAATGGGCGCAAGCCTGATGCAGCAACGCCGCGTGCGGGAAGACGGTCTTCGGATTGGAAACCGCTGTCCTTAGTGAAGAAACAAATGACGGTAGCTAAGAAGAAAGCCACGGCTAACGACGTGCCAGCAGCCGCGGTAATACGGAGGTGGCAAGCGTTGTCCGGAAGTACTGGGTGGAAAGGGAGCGCAGGCGGGACTGCAAGTTGGATGGGAAATGGCGGGGCTTAACCCCGGCACTGCAACCAAAACTGGAGTTCTGGAGGGGAGGA
+
-88?@>115)18888;;;;;;788,;,CCCF@@<CCACEC@@@CD<8CE<D,@A:CCECE@=6>+8B>CD=@CE,?F8CFCAF@C??E,?BD<FGGG>8CF9@FB,B=DGFDGGGGG=FFGGG:FFG3DFFF<FDFGGFEGCCFGGGGG*BCG<;8CG86?<6=FEGG*:C:CEE*===225)8?F>C1/9/+9CEFG)7>D79<C0<)8C97>BFG(917CE7E>=/()1)5>>*.:?0)247.9>)22857>F1(/06)9(,2(-773F)5)0*7(8??0934,(.-)).)((-<3,-(
@M02996:162:000000000-B87FG:1:1101:22175:6029 1:N:0:TAGCGCTC+CTCTCTAT
ACTACGGGCGGCTGCAGTGAGGAATATTGGTCAATGGACGGAAGTCTGAACCAGCCATGCCGCGTGAAGGAAGAAGGCCCTATGGGTCGTAAACTTCTTTTGTGGTGGAGCAATAAGTCCTACGTGTAGGGCGATGAGAGTACATCACGAATAAGCATCGGCTAACTCCGTGCCAGCAGCCGCGGTAATACGGAGGATGCAAGCGTTATCCGGATTTATTGGGTTTAAAGGGTGCGGAGGCTGTTCTTCAAGTCAGAGGTGAAATACCCGGGCTCAACCCGGGAACTGCCGTGGATACAGG
+
68ACCB==5118888;;;;;;;;6;C<<EFCCADFAFDEBCECCEEFFFF-CFACCCCCFE@@>6>CDGFCD,CEEFFGGFAFEDGBFC:A=FFG9FC,FGFEFE4A@DFE@F<FFGA9FGGGGAD@FFGGGGF=EFGGGFGGG,CEFGEG@FGFFG,?BC96@FF7EEE*@D5926;9:=936C:DD7CFFCDGGF4CAD>FFC8>A)8:ECD)1*)*09@=//.<:9=DE7?(>(27C6*.).*/)246?.:AFBGF)4?<<:56:94DF;(.013367BB66(45)4(41334=:).3
@M02996:162:000000000-B87FG:1:1101:21072:6041 1:N:0:TAGCGCTC+CTCTCTAT
ACTACGGGCGGCTGCAGTGGGGAATATTGCACAATGGGCGCAAGCCTGATGCAGCAACGCCGCGTGCGGGAAGACGGTCTTCGGATTGTAAACCGCTGTCCTTAGTGAAGAAACAAATGACGGTAGCTAAGAAGAAAGCCACGGCTAACGACGTGCCAGCAGCCGCGGTAATACGAAGGTGGCAAGCGTTGTCCGGAATTACTGGGTGGAAAGGGAGCGCAGGCGGGACGGCAAGGTGGATGGGAAATGTCGGGGCTTAACCCCGTCACGGCAGCCAAAACTGAAGGTCGGGAGGGGAGGA
+
-8A=C?1:51)8888;;;;;;@@@6C,CEFG<@<CCCFC@@C@CF7<CE,C,@A6CCFBC6>>B+>FCFDBCE=,?C=FC,CFDC@CF,A<E?FGGCF+C<,BF?3>=CFFCF@DGG9DGGGGCFGG,@FGGDFGFEGGGGFGGGGEGG*BEG<:C1B8*<8B8<ECE::B+;CG*37:3<7;><DFD*/>*0=EGFG*0:C+9?C0<)7F?CF)7>6C37?79C@><B37>B6,).857)*(.4/82D.6;1491(*2-6?:B9,3(7(916(7*0(4?<)6)58(,6(,-(4(-749((
@M02996:162:000000000-B87FG:1:1101:15001:6047 1:N:0:TAGCGCTC+CTCTCTAT
ACTACGGGGGGCAGCAGTGGGGAATATTGCACAATGGGGGAAACCCTGATGCAGCGACGCCGCGGGAGTGATGAAGTATTTCGGTACGTAAAGCTCTATCAGCAGGGAAGAGAATGACGGTACCTGACTAAGAAGCTCCGGCTAAATACGTGCCAGCAGCCGCGGTAATACGTATGGAGCGAGCGTTATCCGGATTTACTGGGGGGAAAGGGAGCGCAGGCGGTCTTACAAGTCTGGTGGGAAAACCCGGGGCGCAACTCCGGGACGGCACCGGAAACGGTGGGACAAGAGGAGCGGAGGG
+
68A?@:55)0088889:<:9978=4=,<@EGE?<B?CDDDEDCFF@,AD<BAAE5==FEF=>@>+5@C8>A@CAAC,@8,,3DC1>FF,><<<F,FC;,@FFFGCFC@CFGCFG9FGGGGEGEG9FFGCFFGGGGG7CGGGC*CFECFGGCFGFG@1;<8C7:CE*>G+<CC7<0:C?7*7<78=1*9*<:EDB***:7*:CG):)7@@>FG4<7CD1<C5:=1*0+26=>F694=?45*-1,<77>?D>BE((399E*58>>BF;(40,/179:CD((4()-702(,3(.(.(,3<6;69
@M02996:162:000000000-B87FG:1:1101:10277:6051 1:N:0:TAGCGCTC+CTCTCTAT
GCTACGGGTGGCAGCAGCTAAGAATATTCCGCAATGGACGAAAGTCTGACGGAGCGACGCCGCGTGGATGATGAAGGTCGGAAGATTGTAAAATCCTTTTATAACTGAGGAATAAGCAGTGTGAGAGAAACGCATTGTGGTGACTGTAGGTTATGAATAAGCAACGGCTAATTACGTGCCAGCAGCCGCGGTAACACGTAAGTTGCGAGCGTTGTTCGGAATGATGGGGCGTAAAGGGCATGGAGGCGGGTGTGCAAGCTTGAGGTGAAAGGCAGGGGCGTAACTCCGGGACGGCGTGGAG
+
-88AC@95=)1=;8=;;=6;<;;C6C<EFGGGC@BCCFFBCCDEEF9CCCB@@C+@@CEF@@@>68CC=CBEECEEF?FFEEEEB,AF5?BDD9FGE9,<FDFGF<ABDGGDAEGGGGGAF5CFGGGGGGGGGG@8E;EGG>EF,C6CFG;;DD>C;@CCC:EFCGGGCCFA@;E@@@:@@9:9:F7CCEG=8ACGFD;A7F<+5;>BF)C**2.1C/99>*+:<*A<BED)4::FAB3C07(<:>:>G(()--.<<FC4).4).(4)66:?6<@8)1(((048)42(79;9(9,40(-,,
@M02996:162:000000000-B87FG:1:1101:24646:6057 1:N:0:TAGCGCTC+CTCTCTAT
CCTACGGGGGGCTGCAGTGAGGAATATTGGTCAATGGTCGGAAGACTGAACCAGCCAAGTCGCGTGCAGGAAGACGGTCCTATGGATTGTAAACTGCTTTTGTACGGGAATAAAGTTCGGGACGTGTCCCGATTGGAATGTACCGTAAGAATAAGGGTCGGCTAACTCCGTGCCAGCAGCCGCGGTAATACGGAGGACCCGAGCGTTATCCGGATTTATTGGGTTTAAAGGGTGCGCAGGCGGAGGATTAAGTCAGCGGTGAAATTTTCATGCTCAACATGAAAACTGCCATTGATACTGG
+
8ACCC>>8A1)8888:::::::::CFGGGGGFGGGGGGGGGGGGGGGGGGFFGFFFFGGGGGGGFGGGGGGGGFGGGGGGGGGGGGGGGGGFGGGGGGGGGGGGGGGGFGFFGFFFGGGGGGGGGGGFFGGGEGFCFCGGGGFGGGGGGGGFGGFFGGGGGGGGGGGGGGGGGGGGCGFGFGFFG5DDGGDGGDGGFDF3DGGDEDFFFFGGGFDDF4:CFCE7E;FFAFGF7:B@;0@GFD>89@5:FFBF)))6:CD:0F<ADAD2=<CAF<?F@BF?37:<>(545::<AA>4/6A5:
@M02996:162:000000000-B87FG:1:1101:10297:6061 1:N:0:TAGCGCTC+CTCTCTAT
ACTACGGGTGGCAGCAGCTAAGAATATTCCGCAATGGACGAAAGTCTGACGGAGCGACGCCGCGTGGATGATGAAGGTCGGAAGATTGTAAAATCCTTTTATAACTGAGGAATAAGCAGTGTGAGAGAAACGCATTGTGGTGACTGTAGGGTATGAATAAGCAACGGCTAAGTACGTGCCAGCAGCCGCGGTAACACGTAAGTTGCGAGCGTGGTTCGGAATGATTGGGCGGAAAGGGCATGTAGGCGGTTGTGCAAGCTTGATGGGAAAGGCAGGAGCTGAACTCCTGGACTGCGTTGAG
+
88BCC?1):)0=;88;;=,;;;;C6ECDGGGGC:BCDFFEEDECC<9EEFDC@B+@7@BE@B@B8>CC9CBE@AEEFB?CEEGGF,CEFDEDF9FGFE,EE5FFF,??DFGF8FGGGGG?FCFGGGFGFFDGGG@@CEGGGDGF@E6EDG+,@@>CEFCF>C@FFEGGGGG6C>D@6:@CCD?FDFFGGGD=:?F?AC7AFG1@<CBF:)9**:F*1-9>B*7:C4F<?FD)49>FFFFGBG9FAFFFG(,034<AFGC24:3):)8<9498:7>E)2,..7??<AF2:844544:0(-1.
@M02996:162:000000000-B87FG:1:1101:24648:6078 1:N:0:TAGCGCTC+CTCTCTAT
CCTACGGGTGGCTGCAGTGAGGAATATTGGTCAATGGTCGGAAGACTGAACCAGCCAAGTCGCGTGCAGGAAGACGGTCCTATGGATTGTAAACTGCTTTTGTACGGGAATAAAGTTCGGGACGTGTCCCGATTGGAATGTACCGTAAGAATAAGGGTCTGCTAACTCCGTGCCAGCCGCCGCGGTAATACGGAGGACCCGAGCGTTATCCGGATTTATTTGGTTTAAAGGGTTCGCCGGCGGAGGATTAAGTCAGCGTTGAAATTTTCATGCTCAACATGAAAACTGCCATTGATACTGG
+
8ACCCF88)1);==8====;;;6;CCFGFGGGGGGGGGGE:FGDFFGGDGGGGGGFGGFGGGGGG7FGGGGFC,C,BCGGGFAFGGGGGGCEFFD9FFFFGGGGGGGGG7E,CFGGGGGGGGFEE+@EFFEGGG?,E;9,@CF<++6BF99,,39,>=@,@9,3@8EGG+@CDGGGG+9:4**3@CD5FGGCGF5EBGFFG31:EDE3):CEG>>3=)CC6C+*/7E7A*:53(4)3(.7()-)()727?<8462)4:*(,)--)6)4/6>2<A?768)3,=4:4:)-545:6))60).6)
@M02996:162:000000000-B87FG:1:1101:19123:6093 1:N:0:TAGCGCTC+CTCTCTAT
ACTACGGGGGGCAGCAGCTAAGAATATTCCGCAATGGACGAAAGTCTGACGGAGCGACGCCGCGTGGATGATGAAGGTCGGAAGATTGTAAAATCCTTGTATAACTGAGGAATAAGTATTGTGAGAGAAACGCAGTATGGTGACTGTAGGTTATGAATAAGCAACGGCTAATTACGTGCCAGCAGCCGCGGTAACACGTAAGTTGCGAGCGTTGTTCGGAAGGATTGGGCGGAAAGGGCATGGAGGCGGTTGTGCAAGCTGGATGTGAAAGGCAGGGGCTGAACGCCTGGACGGCGTTGAG
+
-88A@@=51018788:::9:9::?9CC,EFE=:=+?DFF>BCCCEB,A?BCC?C4===C>=>+>+8CCCBB,@=ACF<FFCEGEC<8?8BA@DCCGC9,?D9FFF?<BCGFD3>FF@F,7@3@FGGGGGGFGGGG;B<FGCCF<2>+?EE++>?<@C+C@C:CFGCGECEGC7CFC2::=9C;?ECCD5ED1=BEGFD*8CF99<7>>BBD//8)1:8CDB**C+7CDBFD)49;F??7D(C(9:D>9D,()(-).6C*4)5(-.(66@AGF(3.:)(-((04((--(444((,-7),-,,
@M02996:162:000000000-B87FG:1:1101:19106:6099 1:N:0:TAGCGCTC+CTCTCTAT
CCTACGGGGGGCAGCAGCGAAGAATATTCCGCAATGGACGAAAGTCTGACGGAGCGACGCAGCGTGGAGGATGAAGGCCGGAAGAGTGGAAAATCCTTTTAGAACGGAGGAAGAAGTACCGGGAGAGAAACGCAGTATGGTGACGGTAGGATAGGAATAAGCAACGGCCAAGTACGGGCCAGCAGCCGCGGTAACACGGAGGTCGAGAGCGGGGTGCGGAAGGATTGGGAGGAAAGGGGATGGAGGCGGGGGTGCAAGGTGGAAGGGAAAGGCAGGAGCGAAACGCCGGGACAGCGGGGGG
+
-8A?C?1515)8688:::+8488A:ACB9EFC==BADCFBC:BCC?,AB84+?C>:@+>>+>@>+><>,<B@>AECF,@:FFEE@,8@::ACC,,?,,3?B,?FC*<::<:B+=<FFF,,4*4<FCEGFCCE*:E*<+<FFEFG*:;;;>++3020:060<:0A*::?**8**<9:***2/7>48<CD3E7*/89:6D)))/*)1).8>))*/).1*,95.8**+/02,)108(5@B:)7(91<3707C(-39217)<*.()(.4((..3/42:55)(((()-4(3-(,((-(4(,.((,(
@M02996:162:000000000-B87FG:1:1101:18214:6142 1:N:0:TAGCGCTC+CTCTCTAT
ACTACGGGTGGCTGCAGCTAAGAATATTCCGCAATGGACGAAAGTCTGACGGAGCGACGCCGCGTGGATGATGAAGGCCGGAAGGTTGTAAAATCCTTTTAAGTGTGAAGAATAAGCGAGGGCAGGGAAAGCCCATGTGGTGACGGTAGCACTTGAATAAGCAACGGCTAATTACGTGCCAGCAGCCGCGGTAACACGTAAGTTGCGAGCGTGGTTCGGAAGGATTGGGCGGAAAGGGCAGGTAGGCGGGTGGGCAAGCTGGAGGGGAAAGGCAGGAGCGGAACGCCGGGACGGCGTGGAG
+
-8AAC?8):)0==8=;;==;<;;CCEEEGGGGDECDCEFBCC@CCC<,CFCCB>7@@FEGCB>>+>FE=EE?ACCEFGGGGGGGG?BF?EDDDDGGG,,CFDF,@5B?AFGCCFFGGGGGGGGGGGGGGGGGGGGBDEGGGGGGGGGGGGGG6,;@B:CECDGGGGEEEBF,=EGF2:AE:C?AEFDDGGG*:=CCFG<FDG=;<CDDE@D5*85C:4C>E**CC4CCF>C)4;>FFF>F,C39<F=>G(()(-2:?G37)72(8(46<<GFF?FD52-((047(3((79397;69)(-1,
@M02996:162:000000000-B87FG:1:1101:10638:6148 1:N:0:TAGCGCTC+CTCTCTAT
CCTACGGGAGGCAGCAGTGAGGAATATTGGTCAATGGAGGAAACTCTGAACCAGCCAAGTCGCGGGAAGGACGAGGGCCCTAGGGGTGGTAAACTGCGTTGGGAGAGGGATAAACGACATTACGGGTAAGGTGTTGAAGGTAATCTACGAATAAGCATGGGGTAACTCCGTGCCAGCAGCCGCGGTAAAACGGAGGAGGGGAGGGTTAGCCGGATTAATTGGGTTAAAAGGGTGGGCAGGCGGGCGATTAAGTCGGGGGGGAAATCGGGGAACTCAACTCGGAAACGGCAGGGAGAACGGG
+
688AC?=981)=88=;;==;;;;CCFCFGFFAECEE<<C:CDEECF,CCFFDDAC6CEDC,@+@+@F:F:DA>:+8@FGG,A<CAC,+74:<<CF,C++B4,+98=FCCB,8EFC=F+F+EDDE+@+@,,DF,3+88=CFGC;3@ED;@CE:FFCCD,*5**56F?@FF>49C*5?1,4,47:24)22+10**5>C:**)/)2)2*.7)92C7071*.*29<E**)3*)97>.-(7:,7)(13.(..(/-)9))(((2C(()-,))((04),(,/3/().(0((-2(-3(((--(())-38
@M02996:162:000000000-B87FG:1:1101:10618:6152 1:N:0:TAGCGCTC+CTCTCTAT
ACTACGGGAGGCAGCAGTGAGGAATATTGGTCAATGGAGGAAACTCTGAACCAGCCAAGTCGCGTGAAGGACGACGGCCCTATGGGTTGTAAACTTCTTTTGTAGAGGGATAAACGACATTACGTGTAATGTTTTGAAGGTAATCTACGAATAAGCATCGGCTAACTCCGTGCCAGCAGCCGCGGTAATACGGAGGATGCGAGCGTTATCCGGATTTATTGGGTTGAAAGGGTGCGCAGGCGGGCGATTAAGGCAGCGGGGAAATCGCGGAGCTCAACGCGGAAACGGCCGTGGAGACGGG
+
88AAC?==)11=88=;;==;;;CECECFDFCEAEFCD@ACFEDFAGAEEGF<EECCDGFCE@@B7@FCGFEEC@@CEFGG7EECFFC,@@A?CFF9F9,@BE:E?A,9:F==FGGGGGG?FGGGAFEGG,@C,EDEGGGGGFG,ADFGGGG@FGFDFAD=CDDGGGFGGC+@DDFGFCFA:>@>CCDDCF8E=DGGF6CACCEFE>):0;DGD>5**7+1;C=22)<CAFGF(8?EFFDGFG>@6B)45:<F).8:4EG0;DB?)6((04142.7<9((-3>>>>?(4--4-(3:(03213
@M02996:162:000000000-B87FG:1:1101:24525:6160 1:N:0:TAGCGCTC+CTCTCTAT
CCTACGGGCGGCAGCAGTGAGGAATATTGGTCAATGGTCGGAAGACTGAACCAGCCAAGTCGCGTGCAGGAAGACGGTCCTATGGATTGTAAACTGCTTTTGTACGGGAATAAAGTGAGGGACGTGTCCCTTTTGGAATGTACCGTAAGAATAAGGGTCGGCTAACTCCGTGCCAGCAGCCGCGGTAATACGGAGGACCCGAGCGTTATCCGGATTTATTGGGTTTAAAGGGTGCGCAGGCGGAGGATTAAGTCAGCGGTGAAATTTTCATGCTCAACATGAAAACTGCCATTGATACTGG
+
ABCCCE>8)1)8888;;<;;;;;CCFFGGGGGGGGGGGGFGGGGFGGGGGGGGEEFFGGGGGGGGGGGGGEGGGGGGGGGGGGGGGGGGGGGGGGGGGGGGGGGGGGGCFGGGGGGGGGGGGGGGGGGGGGGGGGGGGGGGGGGGGGGGGGGGGGGGGGGGGGGGGGGGGGGGGGGGGFGGGFFGGGGGGFGGFGGFFFEGDGFGGFFFFFGGDEGGDGGFGGGGE?FFFGFFFBFFFFG>D9<9B7::?FFBAFFFGGF>FBFABFBFFGAF2?A9<<::8AA>FBB342:AFBAFAAF?
@M02996:162:000000000-B87FG:1:1101:10630:6165 1:N:0:TAGCGCTC+CTCTCTAT
CCTACGGGAGGCAGCAGTGAGGAATATTGGTCAATGGAGGAAACTCTGAACCAGCCAAGTCGCGTGAAGGACGACGGCCCTATGGGTTGTAAACTTCTGTTGTAGAGGGATAAACGACATTACGTGTAATGTTTTGAAGGTAATCTACGAATAAGCATCGGCTAACTCCGTGCCAGCAGCCGCGGTAATACGGAGGATGCGAGCGTTATCCGGATGTATTGGGTTTAAAGGGTGCGCAGGCGGGCGATTAAGGCAGCGGTGAAATCTCGGAGCTCAACGCTGAAACGGCCGTTGAAACGGG
+
-88?CAAA510=88=;;==;;;;CCECCEDFFEFFDFCEDEFFFFGAEDFFDFECDEGGEF@@@8@FDGCEFCF@CEGGG7FACFGF7@CDEFGFDFD,C<F:F?A9=CF@=FFFGGGG@FGGGFGGGG,@F4F8EGGGGGGG@DDFGGGGCGGFECDFCDDFGGGEFGC3CGBFEFECFCC>9E@DG+CGGGFGGF*CFCCEFED3:.@FGD>85*77:AAC:*)<CAFCD3:8BFFDC1>979@>9*4<F272::GG8;FBA)56571/41()3=??>1>(5<B(447>2(44)*)-4<
@M02996:162:000000000-B87FG:1:1101:21958:6173 1:N:0:TAGCGCTC+CTCTCTAT
CCTACGGGGGGCAGCAGCTAAGAATATTCCGCAATGGACGAAAGTCTGACGGAGCGACGCCGCGTGGATGATGAAGGTCGGAAGATTGTAAAATCCTTTTATAACTGAGGAATAAGTACTGTGAGAGAAACGCAGGATGGTGACTGTAGGTTATGAATAAGCAACGGCTAAGTACGTGCCAGCAGCCGCGGTAACACGTAAGTTGCGAGCGTGGTTCGGAAGGATTGGGCGGAACGGGCATGGAGGCGGGTGTGCAAGCTTGGGGTGAAATGCCGGAGCCCACCCCCGAAATGGCGTGGGG
+
68@CCB8515)8888:::,:5::CFGGGFEGGGEEEFCFECEEEBFFFGGC7FFF@ECECBCFE5@BF<DFFFGGGFFGGGG7C:?;F:ACCFBFGFF;FG9FGF<><:FFG,?FFFGG,<@F;;FCFGGGGGGG7=+<FC;+?,5>FGG<CFC<>CFG:CF@FFCEGE>@+2A<:022:CCF;C5977=C*/8<@:D955929<:5@EFD/97<D72CDB*5*<@E<6<9)-3(83:.93D().>;9D9(04-.:4<*).56(,(4:?40)),08)(((-7(-(((--411.433)(-(,
@M02996:162:000000000-B87FG:1:1101:4093:6198 1:N:0:TAGCGCTC+CTCTCTAT
CCTACGGGTGGCTGCAGTGAGGAATATTGGTCAATGGGCGAGAGCCTGAACCAGCCAAGTAGCGTGAAGGATGACTGCCCTACGGGTTGTAAACTTCTTTTATACGGGAATAAAAAAGGCCACGTGTGGCCTCTTGTATGTACCGTATGAATAAGCATCGGCTAATTCCGTGCCAGCAGCCGCGGTAATACGGAAGATGCGAGCGTTATCCGGATTTATTGGGTTTAAAGGGAGCGTAGGCGGGTCTTTAAGTCAGTGGTCAAAGCGTGTGGCGCAACCATACCACGCCCTTGCTACTGGG
+
8ACCC>A5:0)===8====;;;;;EFFGGGGGFGGGGGGFFGGGGEGGEGGGGFFFFFGGGGGGGGGGGGGGGGGDGGGGGGGGGGFFGGDFFFGGGGFGGFGGGGGGCEFFGFEEGGGGGGGDFCFCFGCGGGGGGGGGGFGGGGGGGGGGGGFGGGGDGGGGGGGGGGGGDGGGGFGGGGFFGGGGGGGGGF5:/B8A<DE?EDDDFFGGG)8CC?7:FGGDEFGGCFGB@:9E3(7DFGFF9B>4:449>B2<AFGA)9<AA:B6),9::35:59<:<*(43542(-1:77))/)),(
@M02996:162:000000000-B87FG:1:1101:3714:6199 1:N:0:TAGCGCTC+CTCTCTAT
CCTACGGGTGGCAGCAGCTAAGAATATTCCGCAATGGACGAAAGTCTGACGGAGCGACGCCGCGTGGATGATGAAGGCCGGAAGGTTGTAAAATCCTTTTAAGTGTGAAGAATAAGCGAGGGCAGGGAAAGCCCATGTGGTGACGGTAGCACTTGAATAAGCAACGGCTAATTACGTGCCAGCAGCCGCGGTAATACGGAAGGTCCGAGCGTTATCCGGATTTATTGGGTTTAAAGGGAGCGTAGGTGGAAATGTAAGTCAGCCGTCAAATCGCGGAGCTCAACTCCGTCCAGCGGTTGAA
+
ACCCCBF==0)===8==;=;;;;;F<FFCFGGGGGGGGGFFGGGGGGGGFGGGFGGGGGGGGGGFGDGGGGGGGGGGGGGGFEFGGGGGGGGGGGGGGGGFAFAFEFEEFEGGGGGGG:F>FGGDGGG?FGGGGFGGGGGGGFGGGEFGFFGGGGGGGGGGGFGGGGEEGGGCGGGCEFGGGFFGDCD<E<=?DGGFGD>DGGFGC@FFFGGGFFGGBD*58C?F=FGFFGEB24F2?>D9GFF>F6<F:49<<BBFGGBDF?FF?;0;4?7<F@:7;F1)9>:93:<:?4?::9>:96?4
@M02996:162:000000000-B87FG:1:1101:4114:6199 1:N:0:TAGCGCTC+CTCTCTAT
CCTACGGGTGGCTGCAGTGAGGAATATTGGTCAATGGGCGAGAGCCTGAACCAGCCAAGTAGCGTGAAGGATGACTGCCCTACGGGTTGTAAACTTCTTTTATACGGGAATAAAAAAGGCCACGTGTGGCCTCTTGTATGTACCGTATGAATAAGCATCGGCTAATTCCGTGCCAGCAGCCGCGGTAATACGGAAGATGCGAGCGTTATCCGGATTTATTGGGTTTAAAGGGAGCGTAGGCGGGTCTTTAAGTCAGTGTTCAAAGCTTGTGGCTCAACCATACCACGCCATTGATACTGGG
+
ABCCCA=5:))====;===;;;;CFGGGGGGGGGGGGGGGGGGGGGGGGGGGGGGGGGGGGGGGGGGGGGGGGGGGGGGGFGGGGGGGGGGGGGGGGGGGGGGGGGGGGGGGFGGFG@=FGGGCGEEDFGGGGGGGGGGGGGGGGGGGGGGGGGFGGGGGGDGGCFGGGGGFGGFGGGGGGGFFEG7CGCGGGFGGFGCFCG5;:CDFFFG=DFFGGFGGFGGGGFFGC+*8=?>F4<<C<96)4B><>4<FAF2)6<*-.9):-3)6?:C<<?FF4?1(.1:8))(-82(6))).9-64(
@M02996:162:000000000-B87FG:1:1101:18793:6249 1:N:0:TAGCGCTC+CTCTCTAT
ACTACGGGTGGCTGCAGTCGAGAATCTTCGGCAATGGACGAAAGTCTGACCGAGCGACGCCGCGTGTATGATGAAGGCCTTCGGGTTGTAAAGTACTGTCGATTGGGCGGAAGGTAGAGAGGGTTCTCCCTTTCTTTTGACCTATCATTTGAGGAAGGACGGGCTAAGTGCGTGCCAGCAGCCGCGGTAAGACGAACGGTTCGAACGGTATTCGGAAGCACGGGGCTGAAAGGGCATGTAGGCGGCGTAATAAGCGGGGTGGGAAATCCCACGGCGCAACCGGGGAACGGGGCGCCGAACG
+
88AAC?8):)1========888;@,CCFGDG:C@,CDFFCCEDEFAFEEFF@CC@@@CCFC>@B4>8C?CFFEEFFGGGC<@FDEFBF+@EAB<CFEF,FFGG,AEF<BFECG+@DFGGGGGG>DFGGGGFEEGF;;=EFGGCF9EF,7,@EFGGFCEF<B74>*=6E=,CCCGGAFCFFFFA>:DG8DEF;+=EGF)>5/9>@G<D)07*+27><C(/9>E:DED*/4FFF<BFF::1?6:.79>E(966=29ABFGG6()-48?2>:7C:77<*)4473>6;;9:B(4663((3>2;(-
@M02996:162:000000000-B87FG:1:1101:7231:6291 1:N:0:TAGCGCTC+CTCTCTAT
CCTACGGGAGTCAGCAGTAGGGAATATTGCACAATGGGGGAAACCCTGATGCAGCAACGCCACGTGTGGGAAGAAGCATTTCGGTGTGTAAACCACTGTCGTGAGGGAATAATGCTTAATTTCGGTTAAGTTGAATGTACCTCGAAAGGAAGCACCGGCAAACTTCGTGCCAGCAGCCGCGGTAATACGAGGGGTGCAAGCGTTGTTCGGAATCACTGGGCGTACAGGGAGCGCAGGCGGAGCAGCAAGCAGTCTGTACAATACCGGGGCCCAACCCCGGACCTGCAGACGGGACTGTGT
+
8ACCCFDFA:)=;;=========;FFGGGGGGGGCEFGGGEEFFGGGGGEGGGFF8EGGEG7FC6FCCC:FGGEFGFFFGGGFG:FBFFFGGGGG7=F,CFFG8FFE:FEGE,<ECFGGGGGGGG:BEEFFDFGG9;EFGF,CFEGGGGGFGFGFGGDCFGCGD,@C,9CFDFDCECFCCED>AEFGGGGDGGBEG;;D*59:;ED4+:>GE*666:?FC5C1>*8CG63<<99>@(-77(9().)7,222<4:)467*-6*)5)39282>0(378)89B>32(3,3,).(-,1-().)-
@M02996:162:000000000-B87FG:1:1101:6586:6291 1:N:0:TAGCGCTC+CTCTCTAT
CCTACGGGAGGCAGCAGTGGGGAATATTGGGCAATGGGCGCAAGCCTGACCCAGCAACGCCGCGTGAAGGAAGAAGGCTTTCGGGTTGTAAACTTCTTTTGTGAGGGACGAGGAGAAGACGGTACCTCATGAATAAGCCACGGCTAACTACGTGCCAGCAGCCGCGGTAATACGTAGGTGGCAAGCGTTGTCCGGATTTACTGGGTGTAAAGGGCGTGTAGCCGGGTCGGCAAGTCAGATGTGCAATCCATGGGCTTAACCTATGAACTGAATTGGAAACTGTTGATCTTGAGTATCGGAG
+
8ACCCADF=:)====;====;@BFFGGGGGGGGGGGGGGGDGGEGGGGGFFGGFFFFGGGGFGGFFGFGGFGFFFFFFFGGGGGGGGGGGGGGGGGGGGFGGGGGGGGGGGGGGEEGFFFGGEGDGEFGGEGGGGGGGGGGEGGGGGFFD8E:FFFGGGGGGGGFGG@CEEEGG,?FD,<CFFFGGG*:CDBCAEEFGFFG=CFGFB5FFGGGFFGG9GGF?CGGECD>B)<9<<F<A@>62-*.114932@:::0(<>A)*,))).6/4*..<*<0:2.4=9<>2).))))562)1(4--
@M02996:162:000000000-B87FG:1:1101:14284:6305 1:N:0:TAGCGCTC+CTCTCTAT
CCTACGGGGGGCAGCAGTAGGGAATATTGGTCAATGGGGGGAACCCTGAACCAGCCATGCCGCGTGAGGGAAGAAGGCCCTACGGGTCGTAAACCTCTTTTACCGGGGGCTAACGGGCGTCGTGCGCGGCGCTGTGAAGGTACCCGGGGAATAAGCATCGGCTAACTCCGTGCCAGCAGCCGCGGTAATACGGAGGAGGCGAGCGTTATCCGGATGTAGTGGGTTTAAAGGGTGCGCAGGCGGGCTGGGAAGTCAGCGGTGAAAGGTCGGGGCGCAACCCCGGCAGTGCCGTTGATACGGG
+
-8ACCD@>=:)8888::<:<:8:C4C55CCEEDC9@ADDDDEDGGG8CFGFEG>8@BFAF><=<4<=<FDCF:CEFGGGG7CGEEG=F??CEFGGCF60<FGGGEEDDDG5CFGGGGGG2?E*;EGGGGGGG8C8CGGGGGGGGFGGGGGG6CGFGFCGCC<:EGG7FGC;CDGGGGGGFGC@>C9DD7CFGDFGG@*9@DGGFE)85)1>EDB<79-*29CC9/)2:<BFF(:?EBFFGFG>EF)8<*4?>.5:A?GG<>>?F24.<>>DBF(8879(41>>90>155<>,,48)*66<7
@M02996:162:000000000-B87FG:1:1101:7223:6307 1:N:0:TAGCGCTC+CTCTCTAT
CCTACGGGAGACAGCAGTAGGGAATATTGCACAATGGGGGAAACCCTGATGCAGCAACGCCACGTGTGGGAAGAAGCATTTCGGTGTGTAAACCACTGTCGTGAGGGAATAATGCTTAATTTCGGTTAAGTTGAATGTACCTCGAAAGGAAGCACCGGCAAACTTCGTGCCAGCAGCCGCGGTAATACGAGGGGTGCAAGCGTTGTTCGGAATCACTGGGCGTAAAGGGAGCGCAGGCGGAGATGCAAGCAGTCTGTACAATACCGGGGCCCAACCCCGGACCGGCAGACTGGACTGTTG
+
8ACCC>AFA1)=;=====;===;;CFGGGGGGGGGGGGGGFFGGGGGGFGGGGFFFGGGGFGGF<ECDEFGGGGGGFGGGGGGGGFFGBFGGGGGG?FCEFGGGGGGGGGGFGGGGGGGGGGGGGFGCGGGGFGGGGFGGF,EFGGGGGGGGGGGGGCDGGFF9DFGFGGGGGGGFGGGGGGB>GGGGGGGGGFGGFGCFGGEBEGFFEBGGGAFFGFGGFGCDGFFF?>GFB01;9;DG6D>?8FFAC6<F<2:AD77:<?4?:?FBE>DF<<>>>:6>FF9(40(((4,53(2<@<A)
@M02996:162:000000000-B87FG:1:1101:7243:6314 1:N:0:TAGCGCTC+CTCTCTAT
CCTACGGGAGGCAGCAGTAGGGAATATTGCACAATGGGGGAAACCCTGATGCAGCAACGCCACGTGTGGGAAGAAGCATTTCGGTGTGTAAACCACTGTCGTGAGGGAATAATGCTTAATTTCGGTTAAGTTGAATGTACCTCGAAAGGAAGCACCGGCAAACTTCGTGCCAGCAGCCGCGGTAATACGAGGGGTGCAAGCGTTGTTCGGAATCACTGGGCGTAAAGGGAGCGCAGGCGGAGATGCAAGCAGTCTGTACAATACCGGGGCCCAACCCCGGGCCTGCAGACTGGACTGTTT
+
8ABCCEFB>00=8=====;=;8;CFGGGGGGGGGGGGGGGGGGGGGGGGGGGGFGGGGGGGGGGFF<DGGGGGGGGFGGGGGGGGGGGGGGGGGGGGGGGGGGGGGGGFFGGGGGGDFFFAGGGD@BFGGGGGGGGGGGGC4EFEGGGGGGFFGGGEEGGGFGEFEEFCGFFGGGGGGGGDG@BGGGGCFGGGEEGFGGFGGC>EGFAADGGCAFGGFG*;CCDGFGGFFGFF>6B9>FD9DF53=FAC0?F<?9A9<C:<=AB):9177G>?48ED<42(044(((.-4).41.28).)
@M02996:162:000000000-B87FG:1:1101:9115:6334 1:N:0:TAGCGCTC+CTCTCTAT
CCTACGGGTGGCTGCAGTGGGGAATCTTCCGCAATGGGCGAAAGCCTGACGGAGCAACGCCGCGTGAGTGAAGAAGGTTTTCGGATCGTAAAGCTCTGGTGTAAGGGACGAGAGGCAGCTTCAGGAAATGGGAGCTGGAGGACGGTACCTTGCGAGAAAGCCACGGCTAACTACGTGCCAGCAGCCGCGGTAATACGTAGGTGGCGAGCGTTGGCCGGAATGATTGGGCGGAAAGGGAGCGCAGGGGGGAAGGCAAGGCAGTCGGAAAAGTGCGGGGCTCAACCCCGTGAGGGGAAGGAAA
+
88ACCE@):0);=======;;88BCF@FGGFFEECCDFECEEEEFFFEFFEDEC@FFGGGF@@B7>BBCEEFECCEFEE?<FFDECFG<?EFDF9FEF,CFAFGFGFEAFFEGGGGGGG3FFGGGFGGAFGGGGGGGGGGGGGGGEGGG,;EFGGCEGFFG4DFGGG8EFF:FCG6C:CCEFFFFGGGGG)=?+=E>27@7*<F6C>EF:/29)/7D619)+3:09FC?F)779?41:B)4)-<>)<;GBFB?BF0?*>7:.8((-39F>2629DGB0(-5=<B:BF(4:(4:>0:04274
@M02996:162:000000000-B87FG:1:1101:15437:6353 1:N:0:TAGCGCTC+CTCTCTAT
CCTACGGGGAGCAGCAGTAGGGAATATTGCACAATGGGGGAAACCCTGATGCAGCAACGCCACGTGTGGGAAGAAGCATTTCGGTGTGTAAACCACTGTCGGGAGGGAAGAATGCTTAATTTCGGGTAAGTTGAATGTACCGCGAAAGGAAGCACCGGCAAACTTCGTGCCAGCAGCCGCGGGAATACGAGGGGTGCAAGCGGTGTTCGGAATCACCGGGCGGAAAGGGAGCGCAGGCGGAGACGCAAGCAGGCTGTACAAAACCGGGGCCCAACCCCGGACCAGCAGACGGGACGGGTG
+
-8ACCB5=0)1=:====<6<;8;CCF,<<EFCAF@CEDCDCCFGGGCAFCC,C=:@@FCCCE@@,9,:6@EEEAFDCF,,6EFC,B,B4A<EFEGG<C,CD+4F>@C@@+AAADE,9CF@,:CAB+6CFB>C@F;8CEFGG6@CFCEGGGGEFFFCBC>FGCF,,7A5;>DGFGGGDE>9C5)082CF9A7:5;/:>FDF3C*82900759C***2*,9>>E*>C7CC-75:03;>4;DC9<>)-08076BF(2(4.+2-6*(,-46>>69028B8><6>056(..((((((,((-.(-(
@M02996:162:000000000-B87FG:1:1101:22452:6361 1:N:0:TAGCGCTC+CTCTCTAT
ACTACGGGTGGCAGCAGTGGGGAATATTGGGCAATGGGCGAAAGCCTGACCCAGCAACGCCGCGTGAAGGAAGAAGGCCTTCGGGTTGTAAACTTCTTTTATGAGGGACGAAGGACGTGACGGTACCGCATGAATAAGCCACGGCTAACTACGTGCCAGCAGCCGCGGTAATACGTAGGTGGCAAGCGTGGTCCGGATTTACTGGGTGTAAAGGGCGCGTAGGCGGGATGGCAAGTCAGATGGGAAATCCATGGGCTCAACCCATGAACTGCATTGGAAACGGTCGGTCTTGGGTATCGGG
+
88ACCA8580)====;===;;888FFGGGGGGDFFCFFFEFEDEGGCDFFFFGACEFFEGFB@B8@FCGGDFEEFFFGGG8FFEGFCG7FCEFFGGGG<FGCGGFFCEFGGGGGGGG:FFGGGEGGG+@FGGGGGGGGGGGFGGGGGGGAFFE@>DDGC<F>@DFGGGECG::<C0B=54<<;FFGGG<*715=CED:*0:D<89C8>)*:CDFFGG0D<DCECEDE538D5:?6FBBFC<F0;<?@9>4?*6??1(:7515:F:?3<*)9<2.*+0,641)4-42(-2())).26)689(
@M02996:162:000000000-B87FG:1:1101:15433:6372 1:N:0:TAGCGCTC+CTCTCTAT
ACTACGGGCGGCAGCAGTAGGGAATATTGCACAATGGGGGAAACCCTGATGCAGCAACGCCACGGGGGGGAAGAAGCATTTCGGTGTGTAAACCACTGTCGTGAGGGAAGAATGCGTAATTTCGGGTAAGTTGAATGTACCTCGAAAGGAAGCACCGGCAAACGTCGTGCCAGCAGCCGCGGGAATACGAGGGGTGCAAGCGTGGGTCGGAAGCACTGGGCGGAAAGGGAGCGCAGGCGGAGAGGCAAGCAGTGTGGACAATACCGGGGCCCAACCCCGGACCGGCAGACGGGACGGTGG
+
-8ABC>==01)8888;;<;<;8;CFFFCEFGFFA,CADDDDEDEFF8EEEDFEA:CCFCF@=?>+7+7BCCFGFEF<E?9,+CE*;2C*::@CGGGF@3<C:CF:EECC;CF9CC*;?E8@<FFG*;EGG+ACCG7C9FGG+<;AFGGGGGGGGGF8:18:CC*2::/:8CECCG=F5=57<07:CFFC:CE=>*:<F>F3D*)21>)85D=).9D*.79)?*77.CCBFD511379;E:7C()48>,9:7F.()6(:C?1*6?FB>FDF<9BBFCE(99;5903((3(,((,(-(0-3,
@M02996:162:000000000-B87FG:1:1101:24507:6374 1:N:0:TAGCGCTC+CTCTCTAT
CCTACGGGAGGCAGCAGTGGGGAATATTGGGCAATGGGCGAAAGCCTGACCCAGCAACGCCGCGTGAAGGAAGAAGGTCTTCGGATTGTAAACTTCTTTTATGAGGGACGAAGGACGTGACGGTACCTCATGAATAAGCCACGGCTAACTACGTGCCAGCAGCCGCGGTAATACGTAGGTGGCAAGCGTTATCCGGATTTACTGGGTGTAAAGGGCGCGTAGGCGGGAAGGCAAGTCAGATGTGAAATCCATGGGCTCAACCCATGAACTGCATTTGAAACTGTTTTTCTTGAGTGCTGGG
+
ACCCCE==51)=========;88BFGGGGGGGGGGGGGGGGGGGGGGGGGGGGFFGGGGGGGGGGGGGGGGGGFGFGGGGGGGGGGGGGGGGGGGGGGGGGGGGGGGGGGGGGGGGGGGGGGGGGGGGGGGGGGGGGGGGGGGGGGGGGGGGGGGGGGGGGGGGGGGGGGGGGGGGGGGGGGFFGGGGGGGGGFGGFGGFGGGFFGA>BFGCGFFGGFGDFGGGGFGGFEGFFFFFAFFG4FAF>FBBGFF?B1:?BFGFFFFF:BFA@:CDF>F9?<AAAFFFF<B?F9)).5AB@<A71
@M02996:162:000000000-B87FG:1:1101:4506:6404 1:N:0:TAGCGCTC+CTCTCTAT
CCTACGGGCGGCAGCAGTCGAGAATCATTCACAATGGGGGCAACCCTGATGGTGCGACGCCGCGTGGGGGAGGAAGGTCTTCGGATTGTAAACCCCTGTCATGTGGGAGCAAGGCGCAAGCTTGATAGTACCACAAGAGGAAGAGACGGCAAACTCTGTGCCAGCAGCCGCGGTAATACAGAGGTCTCAAGCGTTGTTCGGAATCACTGGGCGTAAAGGGTACGTAGGCTGCCGTATAAGTCGTGCGTGAAAGGCAGGGGCTCAACCTCTGGAGTGCGCATGATACTGTATGGCTGGCGTA
+
88ACCA5):0)8888;;<;888;8;EFGGGGGGGGGGGGGGGGGGGFGGGGCFFEEBFGGFFGFCFCFGGGGGGGFFGGGGGGGGGEDGGGDFFEGGGFFGGGGGGGGGGGFGCEFGGGGGGCGGGEGGGGGGGFGGFGGCGGGGGGGGGGGGGGGGGGGGGFGGGGGFGGGDEGDEFGFCFFFFFGGGGGGGFGGEGGFGG=>FGFFF>FCGFF3F)79>@FG:**18FCD<>?7<FF><>204>EFG?F?2:??4E<1()4<B<B0829:AF?C@BB>?D24<9A>62)-2328>((,,
@M02996:162:000000000-B87FG:1:1101:14061:6411 1:N:0:TAGCGCTC+CTCTCTAT
CCTACGGGAGGCAGCAGTGAGGAATATTGGTCAATGGGCGAGAGCCTGAACCAGCCAAGTAGCGTGAAGGATGACTGCCCTACGGGTGGTAAACTTCTTTTGCCGGGGGATAAAAAACGGTACGTGTCCCGTCTTGCAGGTACCCGTGCGAATAAGGACCGGCGAATTCCGGGCCAGCAGCCGCGGTAATACGGAAGGCCGGAGGGTTAGCCGGAGTGTGCGGGGTGAAAGGGAGCGCAGGCGGAGATGCAAGCCAGCCGCAAAATCGTTGGGCCCAACTCAATCACGCGGTGGGAACGGG
+
8ACCCE=@)1)=========;;;CFGGGGGGGGGGGGG<CE@C@FGGGGFEGGFFFG@FG<FGG8@FCFFFBEEAECCCFFAFGGG@+@4ADAFG,C,5BEEFD>FCCC>+AFGFEGGGG+AFCDGFGB<E3@@+,C9=FGE;EC@A8CCE8C:E;9E7<:7B*4=5/=,2*::E*C507;*8:CD7D9+*0/.*;)9*8))2@*90)77F77<)11.***27C*)//5F>FB:<39;39499>3@)3C)./362:3=C9(8(61)(8)(9(4.)*0,((.94--).-(,19((1(/341(
@M02996:162:000000000-B87FG:1:1101:18507:6441 1:N:0:TAGCGCTC+CTCTCTAT
CCTACGGGGTGCAGCAGCTAAGAATATTCCGCAATGGACGAAAGTCTGACGGAGCGACACCGCGTGGATGATGAAGGCCGGAAGGTTGTAAAATCCTTTTAAGTGTGAAGAATAAGCGAGGGCAGGGAAAGCCCATGTGGTGACGGTAGCACTTGAATAAGCAACGGCTAATTACGTGCCAGCAGCCGCGGTAACACGTAAGTTGCGAGCGTTGTTCGGAATTATTGGGCGTAAAGGGCATGTAGGCGGTTTTGCAAGCTTGGTGTGAAATCCCGGGGCTTAACTCCGGAATTGCGTTGAG
+
8ACCCD>>A))8==;===;;<;;C@FGGFGGGGGGGGGGGGGGGGGGGGGGGGFFGFGGGGGGGEGCGGGGGGGGGGGGGGGGGGGCE?EGGGGGGGGGGG8EGGGGFGGGGGGFGGGGGDCFGGGDGGGFGGGGGGGFGG?DGGGGFGGGGGGGADFGFGGGGGGGGEE8,5;D>FFFFGCFFGGGGGED33=FEFGGFGGGFGGFBEFGGGEFGGFGCBFG:EFFG?FD0,,1926@*4>A16*?>DBFFFFFF:?58>F:AFF(4?2CA?8;EEFFF?F49>A)4(42<B?<:)(-(,
@M02996:162:000000000-B87FG:1:1101:23742:6478 1:N:0:TAGCGCTC+CTCTCTAT
CCTACGGGGGGCAGCAGCTAAGAATATTCCGCAATGGACGAAAGTCTGACGGAGCGACGCCGCGTGGATGATGAAGGTCGGAAGATTGTAAAATCCTTTTATAACTGAGGAATAAGTATTGTGAGAGAAACGCAGTATGGTGACTGTAGGTTATGAATAAGCAACGGCTAATTACGTGCCAGCAGCCGCGGTAACACGTAAGTTGCGAGCGTTGTTCGGAATTATTGGGCGTAAAGGGCATGTAGGCGGTTTTGCAAGCTTGATGTGAAAGGCAGGAGCTTAACTCCTGGACTGCGTTGAG
+
8ACCCA8==5)8888:::::<::CFGGGGGGGGGGGGGGGGGGGGGGGGGGGGCFFFGGGGGGGFFEGGGGGGGGGGGGGGGEGGGGGGGGGGGGGGGGGGGGGGGGGGGCGGFGGGGGGGGGGGGGGGGGGGGGGGGGGGGGGGGGGGGGGGGGGGGGCFGGGGDCEEGGGGGGGGGGGGGFFFGGGGGGGGFGFF394CDGFGGBFFFG:CD>GGFGG5CDGGBGG?FGFFB6FFFFF<D<FA?F>G>F3::<A<FGFFF?FFFDA=)7:B:B85::<2B44<<>84:44<02:@<>43
@M02996:162:000000000-B87FG:1:1101:24244:6485 1:N:0:TAGCGCTC+CTCTCTAT
CCTACGGGAGGCTGCAGTGAGGAATATTGGTCAATGGTCGGAAGACTGAACCAGCCAAGTCGCGTGCAGGAAGACGGTCCTATGGATTGTAAACTGCTTTTGTACGGGAATAAAGTGAGGGACGTGTCCCGTTTGGAATGTACCGTAAGAATAAGGGTCGGCTAACTCCGTGCCAGCAGCCGCGGTAATACGGAGGACCCGAGCGTTATCCGGATTTATTGGGTTTAAAGGGTGCGCAGGCGGAGGATTAAGTCAGCGGTGAAATTTTCATGCTCAACATGAAAACTGCCATTGATACTGG
+
8ACCCFF5=1)=;======;=;;;EFGGGGGGGGGGGGGGGGGGGGGGFGGGGGGGGGGGGGGEGGGGGGGFF@FGGGGGGGGGGGGGGGGGGGGCFFGGGGGGGGGG4@EGAEGGGGGGGGGGGGGGGGG<FGEGFGGGGGGGGGGGG9DFEBFGGGGGGGGEGGGGGGG?DFGGGGGGGGFAGG>DGGGGG4=EEF5AGDE>EGFEFFG5DBDCF?GG+FFCEEGFA=FD<B?FF(5<49059D>?D?DFAB>DFG::>F2-6<9BFFF:<2*39:<?BFF2<?B<><75:<6484<:4
@M02996:162:000000000-B87FG:1:1101:24226:6486 1:N:0:TAGCGCTC+CTCTCTAT
CCTACGGGAGGCTGCAGTGAGGAATATTGGTCAATGGTCGGAAGACTGAACCAGCCAAGTCGCGTGCAGGAAGACGGTCCTATGGATTGTAAACTGCTTTTGTACGGGAATAAAGTGAGGGACGTGTCCCGTTTGGAATGTACCGTAAGAATAAGGGTCGGCTAACTCCGTGCCAGCAGCCGCGGTAATACGGAGGACCCGAGCGTTATCCGGATTTATTGGGTTTAAAGGGTGCGCAGGCGGAGGATTAAGTCAGCGGTGAAATTTTCATGCTCAACATGAAAACTGCCATTGATACTGG
+
88BCC>:5=0)==========;;CFEGGGGGGGGGGGGGGGGGGGGGGGGGGGGFGGGGGGGGGGGGGGGGGGGGGGGGGGGGGGGGGGGGGGGGGGGGGGGGGGGGGFGGGGGGGGGGGGGGGGGGGGGGGGGGGGGGGGGGGGGGGGGGGGGGGGGGGGGEEGGGGGEGFGGGGGGGGGGFFGGGGGGGGGEGGFGGFGGGFGGEFFFGGGFDGFFGFFGGGGDGGFFG3:B?D>2DD9>;59B3:FFFFFFBFFGGFFFF<AFFF@AG><AFGFB<?FFFAAFDD<?:BDBADBAAA:
@M02996:162:000000000-B87FG:1:1101:3722:6501 1:N:0:TAGCGCTC+CTCTCTAT
CCTACGGGAGGCAGCAGTGAGGAATATTGGTCAATGGACGGAAGTCTGAACCAGCCATGCCGCGTGAAGGAAGACGGCCCTATGGGTTGTAAACTTCTTTTGTCAGGGACGAGCAGAAGACGGTACCTGATGAATAAGCCACGGCTAACTACGTGCCAGCAGCCGCGGTAATACGTAGGTGGCAAGCGTTGTCCGGATTTACTGGGTGTAAAGGGCGTGTAGCCGGGTCGGCAAGTCAGATGTGAAATCCATGGGCTTAACTCATGAACTGCATTTGAAACTGTTGATCTTGAGTATCGGG
+
AACCCEFA01)=8=8=====;;;CFFGGGGGGGGGFGGGGFGGGGGGGGGGFGACDEFGFGGGECFGGGGGGGGGFGGGGGGGGFGFGGGGGGGGGGGGGGGFFCGGGGGGGGGGGGGGFGGGGGGGGGFDGGGGGGGFFGGGGGCEGGGGGGGGGGGFCGGGDCCEGGGDGGGGGEFGGGGFADGG<DE4EEF=EFCDFDGGFGGFF>4FFFFFGC9GG;F9CEECDBBG>>FBFADF::DF=<9@>:>FFFFB07CFDAFFA<<:66:C2-6*<@A4>-*4>A<>4..6<A76<=4060
@M02996:162:000000000-B87FG:1:1101:24144:6501 1:N:0:TAGCGCTC+CTCTCTAT
CCTACGGGAGGCAGCAGTGGGGAATATTGCACAATGGGCGAAAGCCTGATGCAGCGACGCCGCGTGAGTGAAGAAGTATTTCGGTATGTAAAGCTCTATCAGCAGGGAAGAAAATGACGGTACCTGACTAAGAAGCCCCGGCTAACTACGTGCCAGCAGCCGCGGTAATACGTAGGGGGCAAGCGTTATCCGGATTTACTGGGTGTAAAGGGAGCGTAGACGGCATGGCAAGTCTGAAGTGAAAGCTCGGGGCTCAACCCCGGAACTGCTTTGGAAACTGGCAAGCTAGAGTGTCGGAGAG
+
ACCCCE:=51)=========;88BEFGGGGGGGGGGGGGGGGGGGGGGGGGGGFFGFGGGGGGGFGGGGGGGGFGGGGGGGGGGGGGGGGGGGGGGGGGGGGGGGGGGGGGGGGGGGGGGGGGGGGGGGGGGGGGG8>EFGGGGGGGGGGGGGGGGGGGGGDGGG8EGGGGGGGGGGGGEEC>FGGDGFGGGGFGDFFCFGFGAEDFFFFGGGFBGC:7CBGED=BFGFFG>)6<FB26:5:<?>???D;>E026?<FG??FFF;>04?):6A?6F=1))().4,(.)))).66)303648
@M02996:162:000000000-B87FG:1:1101:8934:6512 1:N:0:TAGCGCTC+CTCTCTAT
CCTACGGGTGGCTGCAGTGAGGAATATTGGTCAATGGTCGGAAGACTGAACCAGCCATGCCGCGTGCAGGAATAAGGCCCTATGGGTCGTAAACTGCTTTTGTGGTGGAGCAATAAGGCGTACGTGTACGTCGATGAGAGTACATCACGAATAAGCATCGGCTAACTCCGTGCCAGCAGCCGCGGTAATACGGAGGATGCAAGCGTTATCCGGATTTATTGGGTTTAAAGGGTGCGTAGGCTGTGTGGCAAGTCAGCGGTGAAATGCCGGAGCTCAACTCCGGAACTGCCGTTGATA
+
88ACCF)):0)====;===;;;;CFFGGGGGGGGGGGGGGGGGGGGGGGGGGGFFGGGGGGGGGGGGGGGGGGGGGGGGGGGGGGGGGGGGGGGGFGFGGGGGGGGGGGGGFGGCEGCF:F+CEFDFCGFFGGCEGGFGGFDGDFGFGGGGGGGGGGGGGGGGGGGGGGGGGGGGGGGGGGGFFGGDGGFGCEEGGBF6FGGGFGGFEFFGGG;DGGEGGFGGGGFGGE6C>?033::>G<9:5(9>0<1854<:AFED?>FFA>9AFFB7323FFF2<ABD>F>;0,8<64<?:<*
@M02996:162:000000000-B87FG:1:1101:24130:6513 1:N:0:TAGCGCTC+CTCTCTAT
CCTACGGGAGGCAGCAGTGGGGAATATTGCACAATGGGCGAAAGCCTGATGCAGCGACGCCGCGTGAGTGAAGAAGTATTTCGGTATTTAAAACTCTATCAGCAGGGAAGAAAATGACGGTACCTGACTAAGAAGCGCCGGCTAACTACGTGCCAGCAGCCGCGGTAATACGTAGGGGGCAAGCGGTATCCGGATTTACTGGGTGTAAAGGGAGCGTAGACGGCATGGCAATTCTGCAGTGGCAGCTCTGGGCTCAACCCCGGAACTGCTTTGGAAACTGTCCAGCTGAGGTGTCGGAGAG
+
8ACCCEF981)=86====;=;88BFFGG@FFFGGGGGGGGGGGGGGGGGGGGGGGEGFGGGGGGCFGGGGAFFF<DGGGGGGGGEGG9@FFG,CFFG<DFGAFGGFEDFCFEFGF,EFCGGF+CE?DFGFF?AF,@@EGE7BBFFGGGFEG,@CFGGC9FFC5*CEGGFFF=8,=**=EC*9))3)9)<C@8C;C=A++;C7C58)*/9=75*).)/,/7BGGGE::D?)70)65*).9C?2(02.),*.)50112)*9:8.(4(7))0229<?@GF34247)::?:0.(,,-53:)(221
@M02996:162:000000000-B87FG:1:1101:15974:6519 1:N:0:TAGCGCTC+CTCTCTAT
CCTACGGGCGGCAGCAGCTAAGAATATTCCGCAATGGACGAAAGTCTGACGGAGCGACGCCGCGTGGATGATGAAGGTCGGAAGATTGTAAAATCCTTTTATAACTGAGGAATAAGCAGTGTGAGAGAAACGCATTGTGGTGACTGTAGGTTATGAATAAGCAACGGCTAATTACGTGCCAGCAGCCGCGGTAACCCGTAAGTTGCGAGCGTTGTTCGGAATTATTGGGCGTAAAGGGCATGTAGGCGGTTTTGCAAGCTTGATGTGAAAGGCAGGGGCTTAACTCCTGGACTGCTTTGGG
+
8ACCCD)15))8888;;;;;<;;;EFGGGGGGGGGGGFGGGGGGGGGGGGGGG@FFFGGGGGGFFFEFGGGGGGFFEFGGGG+CFFGGGGGGGFGGGGGGGGGFGGGGGGGGGGGGGFGG<FE=DGDDFFGCE:CGGGGCGEFGG9FEFFGGGGGGGGCEEFGEGGDGGEFGGFGGGGFGFGFFGGFGGGDC8AF9;DC5>DGF?FB:70)7C:@G>:G75E7:EFCF?>D.96?FDFFC(*./6*9;D11:?B?2)<3:450<<AA<650468>C)2(7:F4)4-8A3:4()(()/.)((
@M02996:162:000000000-B87FG:1:1101:15952:6525 1:N:0:TAGCGCTC+CTCTCTAT
CCTACGGGCGGCAGCAGCTAAGAATATTCCGCAATGGACGAAAGTCTGACGGAGCGACGCCGCGTGGATGATGAAGGTCGGAAGATTGTAAAATCCTTTTATAACTGAGGAATAAGCAGTGTGAGAGAAACGCATTGTGGTGACTGTAGGTTATGAATAAGCAACGGCTAATTACGTGCCAGCAGCCGCGGTAACACGTAAGTTGCGAGCGTTGTTCGGAATTATTGGGCGTAAAGGGCATGTAGGCGGTTTTGCAGGCTTGATGTGAAAGGCAGGAGCTTAACTCCTTGACTGCTTTGAG
+
8ACCCFF951)8888;;;;;<;;;CEGGGGGGGGGGGGGGGGGGGGGGGGGGGEGGGGGGGGGGFFFFGGFGFFGGDGGGGE:FFFGFGGGGGGGGGGGGFFFGGGGGGGGGGEFGGGGGEGF,@FFGGGGCEFGGGEA>F+=FGDFGGGGGGGGCEF9CFGGGGGDGGG8FFFGGGGGGGGFFFGGGGGDEEFGGFCDFCCCFDF>@FFDG<5@FG:D<)8?DFFFG0FDE>???5(89394849?>)4>EBBFF)6)42)04).).*5:02():)4?B:F4)4<:2)6.,..2)947-(
@M02996:162:000000000-B87FG:1:1101:8933:6530 1:N:0:TAGCGCTC+CTCTCTAT
CCTACGGGTGGCTGCAGTGAGGAATATTGGTCAATGGTCGGAAGTCTGAACCAGCCATGCCGCGTGCAGGAATAAGGCCCTATGGGTTGTAAACTTCTTTTGCTGTAGAGCAATAAGGCCCACGTGTGCGTTGATGAGAGTACATCGCGAATAAGCATCGGCTAACTCCGTGCCAGCAGCCGCGGTAATACGGAGGATACGAGCGTTATCCGGATTTATTGGGTTTAAAGGGTGCGTAGGCGGTTTGGCAAGTCAGCGGTGAAATACCGTAGCTCAACTCGGGAGCTGCCGTTGATA
+
8ACCCD0):0)=,======;;;;CFFGFGGGGGGGGGCFGEGGG,CFFGGGGGFGGEFEFGGGGGGDGFGGG,F,FGGGGGFGGGCG,@FGGGFGFGFFGGF,,5C,C9A?F<FEF=,A,+84C+AE+4?@+6AEEE,=8EF,5,,4@B8CGGDG,@FGEGGGG8EGGGGGCGGGGGGGGGDAB?DDCGGGGCBCC;F+?5DCBDGB3FFDGDDFGG3DG6FFC7A6DA?D@???):<DC7)4),.04*5>FFF2))*7:9F7>B))5)(*-8<?977:8(53((3378:(48?09@
@M02996:162:000000000-B87FG:1:1101:21967:6531 1:N:0:TAGCGCTC+CTCTCTAT
CCTACGGGTGGCTGCAGTGAGGAATATTGGTCAATGGGCGAGAGCCTGAACCAGCCAAGTAGCGTGAAGGATGACGGCCCTATGGGTTGTAAACTTCTTTTTCCGGGGGATAAACTTACCCACGTTTGGGTTATTTCAGGTACCCGGTGAATCAGGACCGGCTAATTCCGTGCCAGCAGCCGTGGTACTACGGAAGGTCCCGTCGTTATCCTGTATTAGTGGGTTAAAAGGGGTCGTCGGCAGAACTGTAAGTCAGTCGTCTAATCGCGGTGCACAACGCCGCCCCTCTGTTGAAACTGTG
+
8ACCCA==>))=;==;===,;;;;FGGGG9CFGGGGGGFFGCE@FGGGG,6FFFGGG<F@CCFGFG7,EGGFFG9F+@66D,=F<FG:4?FFFFE<5CF,BF<EFCGD:+4A5:,C;FG,,,@=A,@33>CG6:A,@,,,86E<F@8@CFGB;FB<,4@C>***2,5,2224/>DFG?FF6C)/4CF7:,+*=5EE:0+/*)2)3:5))+:+*+++3/+3*2*12)+*.*95(-(7((.>()-)(0/,0)-*)-5>.0*,()(-)-40@(),,)0+)-((()((((-2,5-)..))*6)-.
@M02996:162:000000000-B87FG:1:1101:10423:6538 1:N:0:TAGCGCTC+CTCTCTAT
CCTACGGGTGGCAGCAGCTAAGAATATTCCGCAATGGACGAAAGTCTGACGGAGCGACGCCGCGTGGATGATGAAGGTCGGAAGATTGTAAAATCCTTTTATAACTGAGGAATAAGCAGTGTGAGAGAAACGCATTGTGGTGACTGTAGGTTATGAATAAGCAACGGCTAATTACGTGCCAGCAGCCGCGGTAACACGTAAGTTGCGAGCGTTGTTCGGAATTATTGGGCGTAAAGGGCATGTAGGCGGTTTTGCAAGCTTGATGTGAAAGGCAGGAGCTTAACTCCTGGACTGCGTTGGG
+
88CCCEA5:0)========;<;;EFGGGGGGGGGGGGGGGFGGGGGGGGGGGGFFGFGGGGGGG@FEEGGGGGGFGGGGGGGEGGGGGGGGGGGGGGGGGGGGGGGGFFCFGGGFGGGGGGGEGGGGGGGGGGGGGGGGGGGFGGGGGGGGGGGGFGGGGGGEGGGGGGEFGGGGFGGGFGGFFGGGDD5DGEDGGFGGFFCFFGGFDFFGCDEEGGFD>7CF:+=EF?FGBBFBFFFFF?GA?AFF0C>>>B?<A>EFDF@?BA--68A>6:7>E)81?:F>F240<)54:<030.2(((
@M02996:162:000000000-B87FG:1:1101:23167:6540 1:N:0:TAGCGCTC+CTCTCTAT
CCTACGGGTGGCTGCAGTGGGGAATATTGGGCAATGGGCGAAAGCCTGACCCAGCGACGCCGCGTGAGGGAAGAAGGTCTTCGGATTGTAAACCTCTTTCAGCAGGGAAGAAGAAAGTGACGGTACCTGCAGAAGAAGCCACGGCTAACTACGTGCCAGCAGCCGCGGTAATACGTAGGTGGCAAGCGTTATCCGGAATTACTGGGTGTAAAGGGTGTGTAGGCGGGTGTGCAAGTCAGGCGTGAAAATCATGGGCTCAACCCATGACCTGCGTTTGAAACTGTTCATCTTGAGAGTGGGG
+
ABCCC>85:10;;======;;888EFGGGGGGGGGGGGGGGGGGGGGGGGFGGFFGGGGGGGGGFGGGGGGGGGGGFGGGGGGGGGGGGGGGGGGGGGGGGGFFFFGGGGGGGFGGGDGCFFGCFGGGDGGGGGFFFGGGGGGGGGGCGGGGGACEFGGFCGGGGGDGCEGG@FGGG=E<??A;E<FDGGGFGAEEFDCAFFGFGGAD>FCCFFFGGFGGFGGGDB513778<A2@AAFG0D:3,)9-*4<6<>(1454<3@:178374<9:>?3:54).5*.)).).))64).(494:?(
@M02996:162:000000000-B87FG:1:1101:21608:6545 1:N:0:TAGCGCTC+CTCTCTAT
CCTACGGGCGGCAGCAGTGAGGAATATTGGTCAATGGAGGCAACTCTGAACCAGCCATCTCGCGTGAAGGAATACGGCCCTACGGGTCTTAAACTTCTTTTATAGGGGGATAAAGTGAGATATGTATATCTTTTTGTAGGTACCCTATGAATAAGCATCGGCTAACTCCGTGCCAGCAGCCGCGGTAATACGGAGGATGCGAGCGTTATCCGGATTTATTGGGTTTAAAGGGTGCGCAGGCGGCACCTTAAGTCAGCGGTGAAATGTCCGGGCCCAACCCCGGCACTGCCGTTCAAACTGG
+
88BCC5:):))8888;;<;;;;;;CFGGGGGGGGGGGGGGGGGGGGGGGGGGGGGGGGFGGGGGGG:FFGGGGGGGGGGGGGGGGGGGGGGGGGGGGGGGG9FC?FFGG7FGEGGGGGC9B<<9FD6CAFFFFFGGDC9<EFGGGG8DEADFFFGGGFF:EDF7<DGGGEGDGG7<F7CCFGEEGD</CCF8E;:55C4;975AECA:AFF5C.<C=2776:FDDDC*)8C3:?<>96<99)37(5)(9)6?6A>4:ED?9@8)64).*,),4(8*<?F63)(-(424??1(-(.)1.))(
@M02996:162:000000000-B87FG:1:1101:10439:6547 1:N:0:TATCGCTC+CTCTCTAT
CCTACGGGTGGCAGCAGCTAAGAATATTCCGCAATGGACGAAAGTCTGACGGAGCGACGCCGCGTGGATGATGAAGGTCGGAAGATTGTAAAATCCTTTTATAACTGAGGCATAAGCAGTTTGATATACACGCATTGTGGTGCCTGTAGGTTATGCATAAGCTACGTCTAATTACGTGCCAGCAGCCGCGGTAACACGTCAGTTGCTAGCGTTGTTCGGAGTTTTTGGGCGTTAAGTGCCTGGAGTCGGTTTTGCAAGCTTGATGTGCAAGGCAGGAGCTTAACTCCTGCACTGCTTTGAG
+
8ACCCFFAB8)=,====6;;6;;;FGGG<<6BFGGGG@FG:FGGEGGGGGB7FFF@C:FGGGGGGG:FCGGGCGGGGAF+4F:F<FG,C9EGGD<=5FFG<BBFG9F,9?+@E,C?:C,C,5,,4:4C,:@+=FED9ECCFB,@=6E,@6EFGDG,@E93EG,@F>1@@B;=;,<@@;7C2?F6D57C*;?E5?CC6*;):7C:C+/;1=)/*.:D:3)*)4*+=>/)()9.(-(744**.2(7())-)-27<(5-)2*54)()-.))/)*41(./0,47,*-6-<04,(.(),))0)))-
@M02996:162:000000000-B87FG:1:1101:8709:6548 1:N:0:TAGCGCTC+CTCTCTAT
CCTACGGGTGGCTGCAGTGGGGGATATTGCACAATGGAGGAAACTCTGATGCAGCAACGCCGCGTGAGGGAAGAAGGTTTTCGGATTGTAAACCTCTGTTTTTAGTGAAGAAACAAATGACGGTAGCTAAAGAGGAAGCCACGGCTAACTACGTGCCAGCAGCCGCGGTAATACGTAGGTGGCAAGCGTTGTCCGGATTTACTGGGTGTAAAGGGTGCGCAGGCGGGACTGCAAGTTGGATGTGCAATACCGGGGCTCAACCCCGGAACTGCATCCAAAACTGTAGTTCTTGAGTGGGGTG
+
8ACCCF=):0)====;==;;;888FFGGGGGGGGGGGFGGFGGGGFFGGGGGGFDFGGGGGGGG@FEGGGGGFFFGGGGGGG@FDGGGGFFGGGGGGGFGGGGFGFGFGF<FEFGGFGGGFEGGFGFGFFD9DD8EEFGF8DECE@GGGGGGGDGGGGFFE?FFDDCEEG*C+DCFFFGGGGFFAFGDGEDECFGGADGFG7CAFG)8BFGFGFFGGDGGFGGGGB:79><F><<=6AF*4*.9)9=<*4:>9(6>BGF>?FF669B>B0*8).@394)(4;>FABF<AAD<4.-47(4(,
@M02996:162:000000000-B87FG:1:1101:21533:6553 1:N:0:TAGCGCTC+CTCTCTAT
CCTACGGGAGGCAGCAGTGAGGAATATTGGTCAATGGTCGGAAGACTGAACCAGCCATGCCGCGTGACGGAAGACGGTCCTATGGATTGTAAACGTCTTTTGTACGGGAGGAATAAGGTCCACGAGTGGGCCGACGACAGTACCGTACGAATAAGCATCGGCTAACTCCGTGCCAGCAGCCGCGGTAATACGGAGGATGCGAGCGTTATCCGGATTTATTGGGTTTAAAGGGTGCGTAGGCGGGGACTTAAGTCAGCGGTGAAATGCAGGGGCCCAACCCCTGACGTGCCGGTTCTACTGG
+
8ACCCD8588)===8====;;;;CFGGGGGGGGGGGGGGGGGGGGGGGGGGGGGGGGGGGGGGGGGGGGGGGGGGGEGGGGGGGGFGGGGGGGGGGGGGGGGGGGGGGFGGGGGGGGGGGGGGGEGEFGFFGGEEE@EEGGFGGGGGGGGGGGGGGGGGGGGGDGGGGGGGGGGGGGGGGGGFFGGGDGFGGGBGGAFFFGGDEGGFEFFGGD)<GGFFFFGGGGFDGFFGBB18546B55/7@;)01D2<@9><>BGGFFFFFF<>>F?D>BF>8:?FF?73.54:(8?9(-((-*.)4:
@M02996:162:000000000-B87FG:1:1101:15821:6585 1:N:0:TAGCGCTC+CTCTCTAT
CCTACGCGTGACAGCAGTGGGGAATATTGCACAATGGGGGAAACCCTGATGCAGCGACGCCGCGTGGGTGATGAAGTATTTCGGTACGTAAAACCCTATCAGCAGGGAAGATAATGACGTTACCTGACTAAGAACCCCCGGCTAAATCCGTGCCAGCAGCCGCTGTTATACGTATGGGGCAAGCGTTATCCGGATTTACTGGGTGTACAGGGAGCGCAGGCGGTTTAGTAAGTTGTGTGTGACAGCCCGGGGCTCAACCCCGGGCCTGCACCCAAAACTGCCAAACTGCAGTGTCGGAGGG
+
-8AB=:10:))=<=;====;;888CEFGF9,CC<FFFGG:@FAC@FDG8@FFF?CECBCG:F7CFGE7>C@FF,?CFGGACF8@F?F4F?,AAFCFG4,C?EB<EFC=F7FFCE;,,EC+AA=<DDBFGC,,6>,8B@EFCE7>,,@,@:F*>D;<*@*6DD>*>C,5=6D7D>14:A4/=584CDD*2C2=C5=E4C+3@<=FGGA++;0*1))19;<5)?C7:83:>=*7.<-/,451,*)0)07:50(<19(),2>B4.(((-26)0*(-()1)(.430))4(<4.-,),6<033,37
@M02996:162:000000000-B87FG:1:1101:13488:6590 1:N:0:TAGCGCTC+CTCTCTAT
CCTACGGGAGGCTGCAGTGAGGAATATTGGTCAATGGGCGAGAGCCTGAACCAGCCATGTCGCGTGGAGGAATAAGGATCTATGGTTCGTAAACTCCTTTTGCGGGGGGATAAAGTGCGGGACGCGTCCCGTATTGCAGGTACCCCGCGAATAAGCATCGGCTAACTCCGTGCCAGCAGCCGCGGTAATACGGAGGATGCGAGCGTTATCCGGATTTATTGGGTTTAAAGGGTGCGTAGGCGGCCCCTTAAGTCGGCGGTGAAATTTCCGGGCTCAACCCGGTCACTGCCGTCGAAACTGG
+
8ACCCFF58))==========;;CFFGGGGGGGGGGGGGGGFFGGGGGGGGGGFFGFGGGGGGGGGDGGGGGGFGGGGGGGGGGGGGGGGGGGGGGGGGGGGGGGGGGGGGGGGGGGGGGDEFEGGGGGGGGGGGDGGFFCFGGGGGGGGGGGGGGGGGGGGGGGGGGGGGCDGGGGGGGGGFFGGCCGGGGGFGGFGGFGCEDGGFFFFGGGDEGGFGGFGGGGFGFDFGEF?3)48@G?C;32DE:7?47:4:;BGC16F>BFFF<@?39B9FFF?FFB>92(542>3(419>172)<B
@M02996:162:000000000-B87FG:1:1101:3571:6593 1:N:0:TAGCGCTC+CTCTCTAT
CCTACGGGGGCAGCAGTGAGGAATATTGGTCAATGGGCGCGAGCCTGAACCAGCCAAGTAGCGTGAGGGATGACTGCCCTACGGGTTGTAAACCTCTTTTGTTTGGGAATAAAGGAGCCTATGTGTAGGCTTTTGCATGTACCTTTCGAATAAGCATCGGCTAATTCCGTTCCAGCAGCCGCGGTTATACGGAAGATGCGAGCGTTATCCGGATTTATTGGGGTTAAAGGGAGGGTAGGCGGGCTTTTAAGTCTGCGGTTCAATGTTAGGGCCCAACCTTTGGATGCCGTGGATACTGAGG
+
8ACCCDF=151888;;<;;;;6;;6<E@FF<CFCFGGC@E:6@BFCE6EF@F@EFFGD<9CCBFE:CFF,B:<,?F<FGE=,?FF=FEC?EGFGFB,AFEDFGGGGG8FE,AF<F8F<F=?EADAD=?C7,ADFD@DFGGCFDEGG=C=@E@FFCF;3:FCF+@DF;A9,47CD,1,;7CCD*9:*2C896C*2==67+)1120395)+;C=*:5D>C7+AF*9E3+:<=D)((-7.,<249(7(79<*.6*)4<)->*(-9><)5).@:F(,-5F>F,8)9,542(5(((4(,.)96))(
@M02996:162:000000000-B87FG:1:1101:9280:6593 1:N:0:TAGCGCTC+CTCTCTAT
CCTACGGGTGGCAGCTGTGGGGAATATTGGGCAATGGGCGCAAGCCTGACCCAGCAACGCCGCGTGAAGGAAGAAGGCTTTCGGGTTGTAAACTTCTTTTGTGAGGGACGAGGAGAAGACGGTACCTCATGAATAAGCCACGGCTAACTACGTGCCAGCAGCCGCGGTAATACGTAGGTGGCAAGCGTTGTCCGGATTTACTGGGTGTAAAGGGCGTGTAGCCGGGTCGGCAAGTCAGATGTGAAATCCATGGGCTTAACTCATGAACGGCATTTGAAACTGTTGATCTTGAGTATCGGAG
+
88BCCE>5:10;=======;8888EFGGGGGGGGGGGGGGGGGGGGGGGGGFGFGGFGGGGGGGFGGGGG<FGFGGGGGGGGGGGGGGGGFGGGGGGGGGGGGGGGGGGGGGDFEFC8AFGDFFGGFFDGGAFGFGCFG8EGDGGGGGGGGGGFFFGGGCFFF7FE5CCEFCFGGCFE,AF8AFFGCDGEGGGEG;>DFADGGAFGDFAFFGG@BCG>GF?:CDG:5C;>/)42AFAF4F9><649@AF<DFF?F7:CD<<67:)6<))4C77>FC?>>2)9<A))66<<).5.))021((
@M02996:162:000000000-B87FG:1:1101:11511:6612 1:N:0:TAGCGCTC+CTCTCTCT
CCTACGGGAGACAGCAGTGAGGAATATTGGTCAATGGTCGGAAGCCTGAAACAGCCAAGTCGCGTGCAGGAAGACGGTCCTATGGATTGTAAACTGCTTTTGTACGGGGATAACGTGCGGGACGTGTCCCGTTTGGCATGTACCGTGAGAATAAGGGTCGGCTAACTCCGTGCCAGCAGCCGCGGTAATACGGAGGACCCGAGCGTTATCCGGATTTCTTGGGTGTAAAGGGTGCGCCGGCGGAGGTTTAAGTCAGCGGTGAAATTATCATGCTAACCCTTGATACTGCCATTTATACTGG
+
-8ACC58551):,,=,==;;;=;;FFGGGGGGFFGGEEFC+6B@8FFGGG-F@:CFE8FFGGG@FGEDEFGGGCG7FBFGGFGGGFFGGGGFGGFCFGEFGFC,?FFG++@FF,4=?DB4C+>+8+@FFGDFFA+@,,@CDED9+@,+>AFGG99,,@CEEDG@FGGGGGGGGFFFGD?F59>BGDC5CCFEDEEGF5*:/)*)3:A>4:F=CD>DF6*?7C***03*-77@,(,.3(0)4)4)()).:()9).)))/9:2322<9)6*.C4<9/<)((.()).-).).3,..-6<*)--)
@M02996:162:000000000-B87FG:1:1101:20303:6628 1:N:0:TAGCGCTC+CTCTCTAT
CCTACAGGGGGCAGCAGTAGGGAATTTTCGGCAATGGGGGAAACCCTGACCGAGCAACGCCGCGTGAATGAAGAAGGCCTTTGGGTCGCAGAGTTCTGTTACAAGGGAAGAATGGCTAATATAGGGAATGATATTAGAGGAGACGGTACCTTGTCAGAAAGCCACGGCTAACTACGTGCCAGCTGCCGCGGTAATACGTAGGTGGCGAGCGTTATCCGGAATCATTGGGCGTAAAGGGTGCGTAGACGGCCAGTTAAGTCTGTGGTGAAATCGTGAGGCTCAACCTCATCAAGCCACGGAA
+
8ACC?6D3:5)====;;<;<;8CCFGGGGGGGGGGGGGGGGGGGGGGGGGGGGGGGGGGGGGGGFGGGGGGGGGGGGGGGGGGGGGGGGGGGGGGGGGGGDGEAFGGFGG8FGGGGGFFGCFGGCGGEFGCFAFGGFEFEFEFGDEEFEGGGGGGGGDFGGGGFGGGEEBGGGGGGGGGGGGF4CGGGGGGGG:FFAFG=DCGFGGEFFFGGGFFGGBG<D>?7CFGGFFGBBFFB44;3(1401.93C97.67<A2+25)7<4:?06=6*-4::+86<(8?FFF27:A94-5?F(51961
@M02996:162:000000000-B87FG:1:1101:24270:6634 1:N:0:TAGCGCTC+CTCTCTAT
CCTACGGGCGGCAGCAGTGAGGAATATTGGTCAATGGTCGGAAGACTGAACCAGCCATGCCGCGTGCAGGAATGAGGCCCTATGGGTCGTAAACTGCTTTTGTGGTGGAGCAATAAGGCGTACGCGTACGCCGATGAGAGTACATCACGAATAAGCATCGGCTAACTCCGTGCCAGCAGCCGCGGTAATACGGAGGATGCAAGCGTTATCCGGATTTATTGGGTTTAAAGGGTGCGTAGGCTGTGCCGCAAGTCCGTGGTGAAAGCCCGGGGCTTAACTCCGGAACTGCCATTGATA
+
8ACCCE:):1)8888;;<;;;;;;EFGGGGGGGGGGGGGGGDFGGGGGGGGGGGFFGGFGGGGGGGGGGGGGGGGGGGGGGCCFDGGGGGGGGGGGGGFGGGFGGGGGGGGGGGGGGFGCF@FGGGGGGGGGGGGGGF9DFGEC@@FCC*CCGDEGGG>5BDFGGGGGG7CC4CF,8?6FGGFFGGGGG?DGGECEFFCF7C9);98>>FGGGDDGF2:D=FGGGEGGFFG33((844><896:?F46C91BAB)(45>:BF26)(46>(1(1(009<424>>((4:748,.<)).*
@M02996:162:000000000-B87FG:1:1101:24284:6646 1:N:0:TAGCGCTC+CTCTCTAT
CCTACGGGCGGCAGCAGTGAGGAATATTGGTCAATGGTCGGAAGACTGAACCAGCCATGCCGCGTGCAGGAATGAGGCCCTATGGGTCGTAAACTGCTTTTGTGGTGGAGCAATAAGGCGTACGCGTACGCCGATGAGAGTACATCACGAATAAGCATCGGCTAACTCCGTGCCAGCAGCCGCGGTAATACGGAGGATGCAAGCGTTATCCGGATTTATTGGGTTTAAAGGGTGCGTAGGCTGTGCCGCAAGTCAGTGGTGAAAGCCCGGGGCTTAACTCCGGAACTGCCATTGATA
+
8ACCC>:):1)8888;;<;;;;;;CFGGGGGGGGGGGGGGGGGGGGGGGGGGGGGGGGGGGGGGGGGGGGFGGGGGGGGGGGGGGGGGGGGGGGGAFGGGGGGGGGGGFGGGGGGGGGGGGGGGGGGGGGGGGFGGGGGGGGGGFGGGGGGGGGGGGGGGGGGGGGGGGGGGGGGGGGGGGGFFGGGGGGGGGFGGFGGFGCFFGGFFFFGGGEDGGAFGFGGDGDGGFFFD?FFD?BFG?><<?FFFG>>>A<AAFGGF??BFFFFFFFGFF>FEFBBA?3>1;FF7??4<BAFD@
@M02996:162:000000000-B87FG:1:1101:25314:6647 1:N:0:TAGCGCTC+CTCTCTAT
CCTACGGGGGGCAGCAGTGGGGAATATTACACAATGGGCGCAAGCCTGATGTAGCAACGCCGCGTGAGCGAAGAAGGTCTTCGGATCGTAAAGCTCTGTCCTTGGGGACGAAGGAAGTGACGGTACCCAAGGAGGAAGCCCCGGCTAACTACGTGCCAGCAGCCGCGGTAATACGTAGGGGGCGAGCGTTATCCGGAATTATTGGGCGTAAAGAGTACGTAGGTGGTTTTGTAAGCGAGAGGTGAAAGCCCGGGGCTTAACTCCGGCGAGCCTTTTGAACTGCAAGACTTGAGTGCAGGAG
+
ACCCCF555=)8888::<:::88CGGGGFGGGGGGGEFGGGGEGGGGGGGGGGGGGGGGGGGGGGGFEFGGGGGGGGGGGGGGGGGGGGGGGGGGGGGFGGGGGGGF@FGCGEGGGGGGGGGGGGGGGGGGGGGGGGGGGCEGEGGGGGGGFG>CFGGCFGGGGGDGGGGGGGGGGGGGCGGFFGGGGGG**CFGG@<F4FDC7F4@5755CCFFGGFGGFGGGGF=F(>FFA:4*-:D17D?FA69<F:2@B06>FGFAAFFF0>>;37CB<7BFFFFFFFBBAF04)6))857A?98?4
@M02996:162:000000000-B87FG:1:1101:14063:6651 1:N:0:TAGCGCTC+CTCTCTAT
CCTACGGGAGGCAGCAGTGGGGAATTTTGCGCAATGGGGGCAACCCTGACGCAGCAACGCCGCGTGCGGGATGACGGCCTTCGGGTTGTAAACCGCTTTCAGTGGGAAAGATTATGACGGTACCCACAGAAGAAGCTCCGGCTAACTACGTGCCAGCAGCCGCGGTAATACGTAGGGAGCAAGCGTTATCCGGATTCATTGGGCGTAAAGCGCGCGTAGGCGGCTTGTTAAGCAAGATTTTAAATCTGGGGGCTCAACCTTCAGCCGGATCTTGAACTGGCAGGCTCGAGTTTGGTAGGGG
+
8ACCCD>A51)=======;=;88BFFGGFFFGGGGGGGGGGGGGFGGGGGEGGGGGGFGGGGGGGGGGGGEGGGGGCFGGGGDGGGGEGGGGGGDEFGGDDEA<B8BDFDCFFGGGGGGGGCCGGGE:B<E,DFEEDFGGGGGEFGGFGGF@EGFFGCDFGDEC@E*8<BBFFFGG>:CEC<5;EGDDGGGDGDGDFCFFC4FFGGD>>?FCC@B3D2C<@GG3CFG4>FC*<<>F72@F<:24<676*.9E;6?F<E7:A@<::?6;0(154)7<?:4:,5:9;((3(-,,)58:*.(49
@M02996:162:000000000-B87FG:1:1101:24270:6658 1:N:0:TAGCGCTC+CTCTCTAT
CCTACGGGCGGCAGCAGTGAGGAATATTGGTCAATGGTCGGAAGACTGAACCAGCCATGCCGCGTGCAGGAATGAGGCCCTATGGGTCGTAAACTGCTTTTGTGGTGGAGCAATAAGGCGTACGCGTACGCCGATGAGAGTACATCACGAATAAGCATCGGCTAACTCCGTGCCAGCAGCCGCGGTAATACGGAGGATGCAAGCGTTATCCGGATTTCTTGGGTTTAAAGGGTGCGTAGGCTGTGCCGCAAGTCAGTGGTGAAAGCCCGGGGCTTAACTCCGGAACTGCCATTGATA
+
88CCCB8):1)8888;;<;;;;;;FFGGFGGGGGGGDGFFCEGGGFGGGFGGGGGGGGGGGGGGGGGGGG7FGEGGGGGGGGGGGDGGGGGGGGGFGGFFGGFFGGGGGFGGGGGGFCFFGGGGGGGGGFGGGEGGFGGGGGGGFGCGGD5FGGGGGGGEGGGEGGGGGGGGGGGFGDGGGGEEGGCCGGGCEBCGEGFFFGFFGGFB@FGGGFFGG)0:/AGGG>CC<F>BFF?)(()/4><7:FFFG91>26).6+C<(6<<9??::>GFB6FF@<:9?7;(,3.,)..)46426
@M02996:162:000000000-B87FG:1:1101:22777:6685 1:N:0:TAGCGCTC+CTCTCTAT
CCTACGGGTGGCAGCAGTAGGGAATCTTCCACAATGGACGAAAGTCTGATGGAGCAACGCCGCGTGAGTGATGAAGGATTTCGGTTCGTAAAACTCTGTTGTAAGGGAAGAACAAGTAGCGTAGTAACTGGCGTTACCTTGACGGTACCTTATTAGAAAGCCACGGCTAACTACGTGCCAGCAGCCGCGGTAATACGTAGGTGGCAAGCGTTGTCCGGAATTATTGGGCGTAAAGCGCGCGCAGGTGGTTTCTTAAGTCTGATGTGAAAGCCCCCGGCTCAACCGGGGAGGGTCATTGGGA
+
88CCC55980);=======<;8;CFGGGGGGGGGGGGGGGGGGGGGGGGGGGFFGGGGGGGGGGCFGGGGGGGGGGDDGGGGGGGFGGGGGGGGGGGGFGGGGCFGGDGGCEGGFGGGGGGGCEFFFGGGDFCFGEGGGGCCGCECFGGGFFGGGGGGGGGG8FCEGG>EGGGGGGGGGGGGFFGGGGDDGDEFFGFGGADGFFGFA5FEGGGFFGG9DCFFFFECEGFBGFF?AF>;DC394;>FF07?BFA>6>A?:494:25):>F<DFFFFGB026<9:?9>>;((4>(44<F<:(,
@M02996:162:000000000-B87FG:1:1101:22794:6694 1:N:0:TAGCGCTC+CTCTCTAT
CCTACGGGTGGCAGCAGTAGGGAATCTTCCACAATGGACGAACGTCTGATGGAGCAACGCCGCGTGAGTGATGAAGGATTTCGGTTCGTAAAACTCTGTTGTAAGGGAAGAACAAGTAGCGTAGTAACTGGCGTTACCTTGACGGTACCTTATTAGAAAGCCACGGCTAACTACGTGCCAGCAGCCGCGGTAATACGTAGGTGGCCAGCGTTGTCCGGAATTATTGGGCGTAAATCGCGCGCAGGTGGTTTCTTAAGTCTGATGTGAAAGCCCCCGGCTCAACCGGGGAGGGTCATTGGAA
+
88BCC5:5:)0;==8===;<;8;CFFFGGGGGGGGGGGGGGG+@FGGGGGGGCAFFGGGGGGGE8@FGGFGGGGGGDFGGGGGGGGGGGGGGGGGGGGFGGGCAFD@FGDGGGGDFF<FFDCCC@EFGGG8FCGGEGGGGCCGGGED7EGGFFFFGG=DGGF:FDE>EEEGGGGDG>CFFFGFFGGDGDE<E:@FGACF?CFCFC*;)8>DGGFFGD(115FCFG*<C8>))44)8:?:G959E>>@<>??F<<<))<>:A*)).44A49CB:6.::113>FB2>9(4(-(-44(69<:..
@M02996:162:000000000-B87FG:1:1101:10494:6712 1:N:0:TAGCGCTC+CTCTCTAT
CCTACGGGTGGCAGCAGTAGGGAATATTGCACAATGGGGGAAACCCTGATGCAGCAACGCCACGTGTGGGAAGACGCATTTCGGTGTGTAAACCACTGTCGTGAGGGAATAAGGCTACTTTTCGGAGTAGTTGAATGTACCTCGAAAGGAAGCACCGGCAAACTTCGTGCCAGCAGCCGCGGTAATACGAGGGGTGCAAGCGTTGTTCGGAATCACTGGGCGTAAAGGGAGCGCAGGCGGAGATGCAAGCGGACTGTACAATACCGGGGCCCAACCCCGGACCTGCAGTCCGGACTGCAC
+
8ACCCF8):01====;===<;8;CFGGGGGGGGGGGGGGGGGGGGGGGGGGGGFFFGGGGGGGGFGGGGGGGGFGGGGGGGGGGGGGGGGGGGGGGGGGGGGEFGGGGFFGGGCFGFGGGGGGG7F=FEFFGDFCFGGGGGGGEFFGGFGGGGGGGGEDGEFGGGGCGFEGGGGGGGGGGGGFFGGGGGGDGGFGGFGGBGGGFGGFFFFCEGFFGGFGGFGGGD>FG?FGFFFFF69BD>37F<FF2C??F99;BFCGA2@<?F:BBE>GFF(<CE6427BFF?F2:98?F>?BF>B)5
@M02996:162:000000000-B87FG:1:1101:10471:6717 1:N:0:TAGCGCTC+CTCTCTAT
CCTACGGGTGGCAGCAGTAGGGAATATTGCACAATGGGGGAAACCCTGATGCAGCAACGCCACGTGTGGGAAGACGCATTTCGGTGTGTAAACCACTGTCGTGAGGGAATAAGGCTACTTTTCGGAGTAGTTGAATGTACCTCGAAAGGAAGCACCGGCAAACTTCGTGCCCGCAGCCGCGGTAATACGAGGGGTGCAAGCGTTGTTCGGAATCACTGGGCGTAAAGGGAGCGCAGGCGGAGATGCAAGCGGACTGTACAATACCGGGGCCCAACCCCGGCCCTGCAGTCCGGCCTTCCA
+
-8ACCF5):01;===;===<;8;CFGGGGGGGGGGGGGFGGGGGGGGGGGGGGGGGGGGGGGGGDFGGDFFGGGGGGGGGGGGGGGGGFFFGGGGFFGFFGGGGGGGGGGGGGCFGGGGGGGGGC=BFCFGGGGFGFFGGGDFGGGD>CEG,DBFGGGGFECFCCFEG?CF,*CGGGGGGEDDFGGGF5CDCE5CEEGG4<DEFGGFFF>G59FFFGFG4@GGGC5C73@GFBF6D99DDB56F<FF)*88;(72:A7C<4FAFF09>E>D;?:EC5(07()41,1((..)-4((())(.
@M02996:162:000000000-B87FG:1:1101:27317:6728 1:N:0:TAGCGCTC+CTCTCTAT
CCTACGGGAGGCTGCAGCTAAGAATATTCCGCAATGGACGAAAGTCTGACGGAGCGACGCCGCGTGGATGATGAAGGCCGGAAGGTTGTAAAATCCTTTTATAACTGAGGAATAAGTAAGGTGAGAGAAACGCCTTATGGTGACTGTAGGTTATGAATAAGCAACGGCTAATTACGTGCCAGCAGCCGCGGTAACACGTAAGTTGCGAGCGTTGTTCGGAATTATTGGGCGTAAAGGGCATGTAGGCGGTTTTGCAAGCTTGGTGTGAAATCCCGGAGCTTAACTCCGGAATTGCGTTGAG
+
86ACCD>581)=;========;CEFGGGGGGGGGGGFGGGGGGGGGGGGGGGGGGGGGGGGGGGFGGCGGGGGGGGGGGGGGCFGGGGGG9FFGGGGGGGGGGGGGGGGGEFGGGGEGGGGGGGGGGGGGGGGGGGGGGGFFGGGGGGGGGGGGGGGGGGGGGGGGGGGGGGGFGGGGGFGGFFFGGGGGGGGFGGFGGAGGGFCGFFFFGGGBDG>?CC3CGGGFGFFFGFF:?F785C?G4@>F@>>;17::<B<E<?D@:B<??D=5::(5@G326:39)6>>??>?FF?244@B1?2
@M02996:162:000000000-B87FG:1:1101:23642:6739 1:N:0:TAGCGCTC+CTCTCTAT
CCTACGGGTGGCTGCAGTGAGGAATATTGGTCAATGGACGAGAGTCTGAACCAGCCAAGTAGCGTGCAGGATGACGGCCCTCCGGGTTGTAAACTGCTTTTAGTTGGGAATAAAAAAGGCGACGTGTCGCCTATTGTATGTACCATCAGAAAAAGGACCGGCTAATTCCGTGCCAGCAGCCGCGGTAATACGGAAGGTCCGGGCGTTATCCGGATTTATTGGGTTTAAAGGGAGCGTCGGCGGGTTTTTAAGTCAGTGGTAAAAGCGTGTGGCTCAACCGTACCACGCCCTTGAAACTGGA
+
8ACCCB>9>10=;=====;;;;;CFFGGGFGGGGGGGGFFFEFEFGGGGGFGGFGGFFGFGGGGGGEFGGGGGGGGGGEFGGGGGGGGGGGGGGGFGFGGGFFFGGGGGGGGCFFCB@DFE7FGFGE>FF>GE:EFGCFEFEGFGGD>FGG@8FCCDEC>B68@7<FAF@DGDGGFGGGGGG>>EGDDFGGGGBEGEG7ACGCBGGF3A@DC<5>3C47C?FFDED<:>BG>:69@1(7D>C9>1704C<?FAB2<AGGA<=66-3;6:(1-1.<<6:<(-08:2?:(-(,283:>=<)8(
@M02996:162:000000000-B87FG:1:1101:6774:6753 1:N:0:TAGCGCTC+CTCTCTAT
CCTACGGGCGGCAGCAGTGGGGAATTTTGCGCAATGGGGGGAACCCTGACGCAGCAACGCCGCGTGCGGGTCGGAGGCCTTCGGGTTGTAAACCGCTTTCAGCAGGGAAGACTTTGACGGTACCTGCAGAAGAAGCTCCGGCTAACTACGTGCCAGCAGCCGCGGTAATACGTAGGGGGCGAGCGTTATCCGGATTCATTGGGCGTAAAGCGCGCGTAGGCGGCGGCCTAAGCGGAACCTCTAACCTTGGGGCTCAACCTCAAGCCGGGTTCCGAACTGGGCCGCTCGAGTGCGGTAGGGG
+
8ACCC>D=80)8888;;<;;;888EEFGGGGGGEGGGGGGGGGGGGGGGGGGGGGGGGGGGGGGGGGGGGGGGGGGGGGGGGGGGGGGGGGGGGGGGGGGGGGGGGGGGGGGGGGGGGGGGGGGGGGGGGGGFFGGGGGGGGGGGGGFGGFFGFFDGGFGGGGGGGGGGGGGGGGGGGGGGGFFGGGGGGGGGEGGFGGFGGGFGGFFFFGGGFFGG;DDFGGGEEGGFFG::>F319FF:9<9<:FBG>0>BFFF>GG>BFFFFBF0>69:B<D88.<2353936;B(4)(632?71317
@M02996:162:000000000-B87FG:1:1101:18561:6771 1:N:0:TAGCGCTC+CTCTCTAT
CCTACGGGTGGCAGCAGTGGGGGATATTGCACAATGGGGGGAACCCTGATGCAGCGACGCCGCGTGAGCGAAGAAGATCTTCGGATTGTAAAGCTCTGTCTTAGGGGACGATAATGACGGTACCCTGAGAGGAAGCCACGGCTCACTACGTGCCAGCAGCCGCGGTAATACGTAGGTGGCAAGCGTTGTCCGGAATTACTGGGTGTAAAGGGAGCGCAGGCGGGTCGACAAGTTGGAAGTGAAAATTACAGGCTTAACTTGTAAACTGCTTTCAAAACTGCCTATCTTGATGTGTGTAGGG
+
88ACC>858)0;==8===;;;888BCFFFGFGGGGGGGGGGGGGGGGGGGFGFFEEFFGGGGGGFGFGGGGGEGGF:ECGGGGGCGGFGGGGGFGGGFFGGG9FF@FFGGGGGGGGFGGDFFEFGCFGG:2<=CCFGCFG*CE5@FGGGDFCFGGCFGDFFCG5?C==AA7EFCCCFGGFCCFFGGG)CFFCE<EGF>FFGG5?ED*9*9F=*.57C;GGFGG3>.:/7<3><F2::BFG<2)*.9/2DB<?:?FF49><-@<9<<9)9<F>4)9:??32<8)).8AA))))).)(06))(
@M02996:162:000000000-B87FG:1:1101:24754:6799 1:N:0:TAGCGCTC+CTCTCTAT
CCTACGGTGGGCAGCAGTGGGGAATATTGCACAATGGGCGCAAGCCTGATGCAGCAACGCCGCGTGAGCGATGAAGGTCTTCGGATCGTAAAGCTCTGTCCTTGAGGACGAAACAAATGACGGTACTCTTGGAGGAAGCCCCGGCTAACTACGTGCCAGCAGCCGCGGTAATACGTAGGGGGCGAGCGTTATCCGGAATTATTGGGCGTAAAGAGTACGTAGGTGGTTTTGTAAGCGTAGGGTGAAAGCCCGGGGCTTAACTCCGGTTAGCCCTACGAACTGCAAGACTTGAGTGCAGGAG
+
8ACCCEA1:1)==========88BFGGGGGGGGGGGGGGGGGGGGGGGGGGGGGGGGGGGGGGGGGGGGGGGGGGGGGGGGGGGGGGGGGGGGGGGGGFGGGGGGGGGGGGGGGGGGGGGGGGGGGGGGGGGGGGGGGGGGGGGGGGGGGGGGGGGGGGGGGFGGGGGDGGGGGGGGGGGGCAEEGGGGGGGGFGCDDGFGGGFGGFFFFGGFFFGGFGGFGGFG@:F:FGFFFDFFFFD6C?><=FFGFB>B>FF6FFA2*48?FFFB128?F58>?6><@BAAA?:A<)-8ADF*5<?<
@M02996:162:000000000-B87FG:1:1101:19959:6802 1:N:0:TCGCGCTC+CTCTCTAT
CCTACGGGAGGCTGCAGTGGGGAATATTGGGCAATGGGCGAAAGCCTGACCCAGCCACGCCGCGTGAGGGAAGAAGGCTTTCGGGTTCTAAACCTCTGTCCTTGGTGACGAACCCAATGACGCTTGCCACGTACGAACCCCCGCCTAACTACGTGCCAGCAGCCGCGTTAATACGTAGGGCGCGGGCGTTGTCCGGAATTACTGGGCTTACCGGTTGCGTAGGTTGTCGACTAAGTGGGATGTGCCCTCCCCGGGCTTACTTTGGTGCCTGCATCCAAACCCGGCCGACCTGTGTACAGGG
+
88BCCF)881)=6======;;868FFGGGGFGGGGGGGGG+8CCFGGGGGGGGFG,:,@FGCFFFGCGGGGG7CDFFF<,BA,CFGG,A,<FCFAE=,C,,C5,,CF98:+CC+84+86,A++++:8F,5@+=+@+@+@:+3>+@@C8DCFF*3>5DF5D6;FC>>*4**1=1C89<6CE*/3>*))95CC*37=555960:C?85).077+95)9)4CG5CEG+0:C05)76))0))0*.*.7)*)./42)((((,2*))*.)5.()).:4(5@CF:)(-)--410((,,(.)-./)..-
@M02996:162:000000000-B87FG:1:1101:6589:6806 1:N:0:TAGCGCTC+CTCTCTAT
CCTACGGGCGGCAGCAGTAGGGAATATTGGACAATGGGGGAAACCCTGATCCAGCGACGCCGCGTGAGTGAAGAAATATTTCGGTATGTAAAGCTCTATCAGCAGGGAAGAAAATGACGGTACCTGACTAAGAAGCACCGGCTAAATACGTGCCAGCAGCCGCGGTAATACGTATGGTGCAAGCGTTATTCGGATTTACTGGGTGTAAAGGGAGCGTAGACGGCATGGCAAGTCTGAAGTGAAATGCGGGGGCTCAACCCCTGAACTGCTTTGGAAACTGTCAAGCTAGAGTGTCGGAGAG
+
ACCCCEF==0)8888;;<;<;8;CFFGGGGGGGGGGGGGGGGGGGGGGGGGGFFGGFGGGGGGGFGGGGGGGGGGGGGGGGGGGGGGGGGGGGGGGGGFGGGGGGGGGGGGGGGGGGGGGGGGGGGGGGGGGGGGGGGGGGGGGGGGGGGGGGGGGGGGGGGGGGGGGGGGGGGGGGGGGGGFFGGGGGGGGGAGGFGGFGGGFGGFFFFFGC@>GGFDGFGGGGBGGFFGFFFFFFFFG<?>F>=?BG9>E>><BFGF?FFF::BFFFDGFA4?F?BFF>?>>?<:A4<?BFFFFD99;?
@M02996:162:000000000-B87FG:1:1101:6572:6811 1:N:0:TAGCGCTC+CTCTCTAT
CCTACGGGCGGCAGCAGTAGGGAATATTGGACAATGGGGGAAACCCTGATCCAGCGACGCCGCGTGAGTGAAGAAATATTTCGGTATGTAAAGCTCTATCAGCAGGGAAGAAAATGACGGTACCTGACTAAGAAGCACCGGCTAAATACGTGCCAGCAGCCGCGGTAATACGTATGGTGCAAGCGTTATTCGGATTTACTGGGTGTAAAGGGAGCGTAGACGGCATGGCAAGTCTGAAGTGAAATGCGGGGGCTCAACCCCTGAACTGCTTTGGAAACTGTCAAGCTAGAGTGTCGGAGAG
+
8AACCEF5=))8888;;<;<;8;CFFFGGGGGGGGG<FGEGGGGGGGGGGGGGGFGGGGGGGGGFFGGGGEFGDFFGGGGGGGGGGGGGGGGFCGGGGGGFFGGFGGGGGGGGGGGGGGFGGGGGFGGGGGGGGGGGGGGGGGGGEFFGGGGGGFGGGGGGD8EGGGGGGGGG<B?EFEFCFFFEG8CGGGGGFGGFGGFFGGFEG?B=@GGGFFG<:DGFGGG5<FG6?4>4)4@4<FG2*)8:667D>FFF9(43C52<)-1:7<?9.C<>?FEFFA<AFAF<<,).))--.48)(--4
@M02996:162:000000000-B87FG:1:1101:19943:6815 1:N:0:TAGCGCTC+CTCTCTAT
CCTACGAGAGGCTGCAGTGGGGAATATTGGGCAATGGGCGAAAGCCTGACCCAGCAACGCCGCGTGAGGGAAGAAGGCTTTCGGGTTGTAAACCTCTGTCCTTGGTGACGAACACAATGACGGTAGCCAAGGAGGAAGCCCCGGCTAACTACGTGCCAGCAGCCGCGGTAATACGTAGGGGGCGAGCGTTGTCCGGAATTACTGGGCGTAAAGGGTGCGTAGGTGGTCGACTAAGTTGGATGTGAAATCCCCGGGCTTAACTTGGGGTCTGCATCCAAAACTGGCCGACTAGAGTGCAGGG
+
88BCCF)1:))==========88BEFGGGGGGGGGGGGGGGGGGGGGGGGGGGGGGGGGGGFDFCGGGGGGGGGGGFGFFGGGGGGGGGGGGGGGGGGBFGGGDGFFGFGGGGGGGGGAAFEGGGGGGGGGGGGGGGGGGGGGGGGGGFGGGGGGGCEC:BCGGGGGDGGGGGG5=FDEGGGFFDDGGG*);@BGDDGFFFFGFF*5>@:CFF4@FGBG*0:CFGF5>987BFFFFAFF7)*,*:F@AG0:>>137>GF44*)).46>FFGAA4@C636?B?97??F0;1((..641:<:(
@M02996:162:000000000-B87FG:1:1101:16911:6825 1:N:0:TAGCGCTC+CTCTCTAT
CCTACGGGGGGCAGCAGTGAGGAATATTGGTCAATGGGCGAGAGCCTGAACCAGCCAAGTAGCGTGAAGGATGACGGCCCTATGGGTTGTAAACTTCTTTTTCCGGGGGATAAAGTGACCCACGTGTGGGTTATTGCAGGTACCCGGTGAATAAGGACCGGCTAATTCCGTGCCAGCAGCCGCGGTAATACGGAAGGTCCGAGCGTTATCCGGATTTATTTGGTTTAAAGGGAGCGTAGGTGGAAATGTAAGTCAGCCGTCAAATCGCGGAGCTCAACTCCTTCCAGCGGTTGAAACTGCG
+
8ACCCB8)01)8888::<:::::CFGGGGGGGGGGGGGGGGGF+FFGGGGGGGGGGGGGGFGGGGGGGGGGGGGGGGGGGGGGGGFGGGGGGGGGGGGGGGGGGGGGGG:ECFCGGGGGGG@FEGGFBFEGGCGGDGGGGFEGGGCEEECFGDFECCFGGGGGGCFGGGGGFGGGGFGGGFGFFGGDDFFG>EDE8BFCFGG*.?DBDF?FEDEEGG2C>*09DFFGGA?FE:?>F91>GFD:75=F>GA<FDB)4::<325446?<?>079>0?:634<2*).8)4063490744*.),-
@M02996:162:000000000-B87FG:1:1101:20742:6832 1:N:0:TAGCGCTC+CTCTCTAT
CCTACGGGAGGCAGCAGTGGGGAATATTGGGCAATGGGGGAAACCCTGACCCAGCAACGCCGCGTGAAGGAAGAAGGCTTTCGGGTTGTAAACTTCTTTTACCAGGGACGAAGGACGTGACGGTACCTGGAGAAAAAGCCACGGCTAACTACGTGCCAGCAGCCGCGGTAATACGTAGGTGGCAAGCGTTGTCCGGATTTACTGGGTGTAAAGGGCGTGTAGGCGGGGCTGCAAGTCAGAAGTGAAATCTATGGGCTTAACCCATAAACTGCTTTTGAAACTGTGGCTCTTGATTATCGGG
+
8ACCCB=9=0)=========;88BFFGGGGGGGGGGGGGGGGGGGGGGGGGGGFGGGGGGGGGGGGGGGGGGGGGGFGGGGGGGGGGGGGGGGGGGGGGGGGGGGDGGGGGGGGGGGGGGGGGGGGGGGG8E@FDGGGGGGGGGGGGGGGGGGGGGGFGFGFGGGGEGGEGFGGGGGGGGGGFFGGGGGGCGFFGG5DGFFGG=FD@BFFGGFF3DGFGGFGGGGFGGFFGE7A<FB<F26CA?A=FAGFAFD?FFFGF<AFF:BF<<?<*8A<=F66B<AFAF>3:3..<A2)))*.4;(
@M02996:162:000000000-B87FG:1:1101:17593:6834 1:N:0:TAGCGCTC+CTCTCTAT
CCTACGGGGGGCAGCAGGCGCGCAAACTTTACAATGCGAGCAATCGTGATAAGGAAACCCTGAGTGCCTGTTGATGCAGGCTGTTCATTAGTTTAAATTGCTGGTGAAGAAAGGGCAGGGCAAGACCGGTGCCAGCCGCCGCGGTAATACCGGCTGCTCGAGTGATGGCCACTATTACTGGGTTTAAAGCGTCCGTAGCTTGATTGTTAGGTCTCTTGGGAAATCTTCAGGCTTAACCTTAAGGCTTCTAAGCGTTACCGGCAATCTTGGGCCTGGGATGGGTCAACCTTACTTCGGTGGT
+
88ACCE:8)))8888::988888CCFGGGGGGGGGGGGGGGGGGGGFGFFGGGGFGGGGEFGGGGGGGGGGGGGGGGGGFFGFGGG9FGGGGGG<FCFGGGG9BFFFFFFGGGFGGGGCCGF*>BGGEDG>GGGFGGEGGCEE:FECGGGGG*>EGGFGGCDGGCF?9AA@CF+9EEGGF6<?BCCFGGFGGGF5FFGGFGD7FGGFF6?*<:6*;F2C*03::0@F:26>??F??AAFG<26*()0,:::6(,(,(::11B>;BFF4*)*(4?@GF0((,),(..81()).62),:(49,
@M02996:162:000000000-B87FG:1:1101:7932:6835 1:N:0:TAGCGCTC+CTCTCTAT
CCTACGGGTGGCAGCAGTAGGGAATATTGGACAATGGGGGAAACCCTGATCCAGCGACGCCGCGTGAGTGAAGAAATATTTCGGTATGTAAAGCTCTATCAGCAGGGAAGAAAATGACGGTACCTGACTAAGAAGCACCGGCTAAATACGTGCCAGCAGCCGCGGTAATACGTATGGTGCAAGCGTTATTCGGATTTACTGGGTGTAAAGGGAGCGTAGACGGCATGGCAAGTCTGAAGTGAAATGCGGGGGCTCAACCCCTGAACTGCTTTGGAAACTGTCAAGCTAGAGTGTCGGAGAG
+
ABCCCDAA@))===8;==;<;8CEFGGGGGGGGGGGGGGGGGGGGGGGGGGGGFGGGGGGGGGGGGGGGGGGGGGGGGGGGGGGGGGGGGGGGGGGGGGGGGGGGGGGFGGGGGGGGGGGGGGGGGGGGGGGGGGGGGGGGGG:>DFGGGGGGGGGGGGGGGGGGGGEFGGGGGGGGGGGFFFFGGGGFGGGGDGGFGGFGGGFGGFFFFGD4).>DDDDFGGGG>FGFFGFFF9@AAFG72<9<9@>GF9B9>:?FGG6?FF?FBFFFFGFAFFGFFFFAFFB<249)72)65<BD03(-
@M02996:162:000000000-B87FG:1:1101:7912:6837 1:N:0:TAGCGCTC+CTCTCTAT
CCTACGGGTGGCAGCAGTAGGGAATATTGGACAATGGGGGAAACCCTGATCCAGCGACGCCGCGTGAGTGAAGAAATATTTCGGTATGTAAAGCTCTATCAGCAGGGAAGAAAATGACGGTACCTGACTAAGAAGCACCGGCTAAATACGTGCCAGCAGCCGCGGTAATACGTATGGTTCAAGCGTAATTCGGATTTACTGGGTGTAAAGGGAGCGTAGACGGCATGGCAAGTCTGAAGGGAAATGCGGGGGCTCAACCCCTGAACTGCTTTGGAAACTGTCAGGCTAGAGTGTCGGAGTG
+
8ACCCEFA51)===8====<;8;CFFFGGGGGGFGGGGGGGGGGGGGGGGGGGGFGEGGGGGGG8CGGGGDFGGGGGGGGGGGDCFFFGGGDGGGGGGGAFGGGGGGGGGGGGGGGGGGGGCEGGGGGGGGGGGGGGGGGGGGEGGGGGGGGGFAGGGGGFDEGGGGGC,DF4?FFG:,=?BFFGG*85@FFFDGGACFFFGG8E:8@AA7CDD3<C028AFC/7<C7?@=@BFAF9-6*(*.<>663C9>>((-43ADB?F10:?48@AFF<?FE?::A4@B)(413242464)()(--.
@M02996:162:000000000-B87FG:1:1101:8002:6841 1:N:0:TAGCGCTC+CTCTCTAT
CCTACGGGGGGCAGCAGTGAGGAATATTGGTCAATGGTCGGAAGACTGAACCAGCCAAGTCGCGTGCAGGAAGACGGTCCTATGGATTGTAAACTGCTTTTGTACGGGAATAAAGTGAGGGACGTGTCCCTTTTGGAATGTACCGTAAGAATAAGGGTCGGCTAACTCCGTGCCAGCAGCCGCGGTAATACGGAGGACCCGAGCGTTATCCGGATTTATTGGGTTTAAAGGGTGCGCAGGCGGAGGATTAAGTCAGCGGTGAAATTTTCATGCTCAACATGAAAACTGCCATTGATACTGG
+
ACCCCFF01))8888::<:::::CFGGGGGGGGGGGGGGGGGGGEGGGGGGGGFFGGGGGGGGGGGGGGGGGGGGGGGGGGGGGGGGFGGGGGGGGGGGGGGGGGGGGEGGGGFGGGGGGGGGGGGGGGGGGGGGGGGGGGGGGGGGGGCGGGGGGGGGGGGGGGGFGGGGGGGGGGGGGGGFFGGGDGGGGGFGGFGGFGDGFGGFFFFGGGEFGGADGFGGGGFGGFFG38?FFF9BC>DFB9<32CD<FFF94:GD?FF<A>FFFFFGFBA?E?BDFFFADB<?<27)5<B<<9AAD7
@M02996:162:000000000-B87FG:1:1101:20732:6851 1:N:0:TAGCGCTC+CTCTCTAT
CCTACGGGAGGCAGCAGTGGGGAATATTGGGCAATGGGGGAAACCCTGACCCAGCAACGCCGCGTGAAGGAAGAAGGCTTTCGGGTTGTAAACTTCTTTTACCAGGGACGAAGGACGTGACGGTACCTGGAGAAAAAGCCACGGCTAACTACGTGCCAGCAGCCGCGGTAATACGTAGGTGGCAAGCGTTGTCCGGATTTACTGGGTGTAAAGGGCGTGTAGGCGGGGCTGCAAGTCAGAAGTGAAATCTATGGGCTTAACCCATAAACTGCTTTTGAAACTGTGGCTCTTGAGATACGGG
+
88BCCA==8118=======;;88BFFGGGGGGGGGGGGGGGGGGGGGGGGGGGFFFGGGGGGGGCFEGGGEFGGGGGGGGGGGGGGGGGGGGGGGGGGGGGGGEFCGGGG+@:FGGGG@FGDGGGGGGGFC,@F8DCGGGFGE:CCGFGGGGGGCCECGF:FGGEGGDG@CEFGFEE?=FFGFA9*CDGGGGGFGC:DGFFGGCE58)8?*AFF)<53CG:9AC>BGG;>D>())/))**)0-1-**-2644)54<FGC42??FF:D4=6:75)@0=66B</)6:(4343).-.(-1)(,(
@M02996:162:000000000-B87FG:1:1101:5797:6852 1:N:0:TAGCGCTC+CTCTCTAT
CCTACGGGGGGCAGCAGTAGGGAATATTGCACAATGGGGGAAACCCTGATGCAGCAACGCCACGTGTGGGAAGAAGCATTTCGGTGTGTAAACCACTGTCGTGAGGGAATAATGCTTGGCCTCGGCCAAGTTGAATGTACCTCGAAAGGAAGCACCGGCAAACTTCGTGCCAGCAGCCGCGGTAATACGAGGGGTGCAAGCGTTGTTCGGAATCACTGGGCGTAAAGGGAGCGCAGGCGGAGATGCAAGCAGTCTGTACAATACCGGGGCCCAACCCCGGCCCTGCAGACTGGACTGTTT
+
8ACCCFFAB8)8888::<:<:8:CFGGGFGGGGGGGGGGGGGGGGGGGGGGGGGGFGGGGGGGFFGGGGGGGGGGGGGGGGGGGGGGGGGGGGGGGGGGGFFGGGGGGGGGGGCGGGGGGGGGGGGGGGGGGGGGGGGGGGGGFGGGGGGGFGEGGGGGGGGGFGGGGFGGFFGGGGGDGDDDFGGGGGGGGGEGGBGGFFCEFGGFFFFGGGFFGGAFFFGGGEFFFFFGE6>BF>FFG>GF@BF?>DBFFA?>:BGGBFFF??F9;BBDFB6BGF?B;(7;BBF:36852:0??FA9<
@M02996:162:000000000-B87FG:1:1101:26174:6863 1:N:0:TAGCGCTC+CTCTCTAT
CCTACGGGTGGCTGCAGTGAGGAATATTGGTCAATGGGCGAGAGCCTGAACCAGCCATGTCGCGTGGAGGAATAAGGATCTATGGTTCGTAAACTCCTTTTGCGGGGGGATAAAGTGCGGGACGCGTCCCGTATTGCAGGTACCCCGCGAATAAGCATCGGCTAACTCCGTGCCAGCAGCCGCGGTAATACGGAGGATGCGAGCGTTATCCGGATTTATTGGGTTTAAAGGGTGCGTAGGCGGCCCCTTAAGTCGGCGGTGAAATTTCCGGGCTCAACCCGGTCACTGCCGTCGAAACTGG
+
8ACCCE:001)=;======;;;;EFFGGGGGGFGGGFGGGGGFGGGGFGGGGGFGGGGGGGGGGFGGFGGFGGFFGGGGGGGGGGGGGGGGGFFGGGGGGGGGGGGGGGDGFGGGFFGGGGGGGGGEFFGGGGGGGGGGGGDFGGGGGGGGGGGGGGGGGGGGGFFCFGGGFGDD6C*:FGGFB:7C*:FCCEECCDGCF3/CDGGFFFFGGGBFC=):C4CFGG@CF27CE32?5:BFD?D>D>B5<F>>?A<?BBE)7>>79)466B6)7>0)090313.49:?><DF>:9((-59A<7
@M02996:162:000000000-B87FG:1:1101:5783:6864 1:N:0:TAGCGCTC+CTCTCTAT
CCTACGGGGGGCAGCAGTAGGGAATATTGCACAATGGGGGAAACCCTGATGCAGCAACGCCACGTGTGGGAAGAAGCATTTCGGTGTGTAAACCACTGTCGTGAGGGAATAATGCTTGGCCTCGGCCAAGTTGAATGTACCTCGAAAGGAAGCACCGGCAAACTTCGTGCCAGCAGCCGCGGTAATACGAGGGGTGCAAGCGTTGTTCGGAATCACTGGGCGTAAAGGGAGCGCAGGCGGAGATGCAAGCAGTCTGTACAATACCGGGGCCCAACCCCGGACCCGCAGACTGGACCGTTT
+
AC@CCDF8)1)8888::<:<:8:CFFGGGGGGGGGGGGGGGGGGGGGGGFGGGGGGGGGGGGGE>FGGGGGGGGGGGGGGFFGGGGFEGGGGGGGGGGGGGGFFGD>BFEDFGFGGGG7<>>FE*=:FG@;F?FGGFGGGGGCFGGGEFGGFFGGGGGDG:FFCFGGF5C8:DCCCFC5ECD>DGGGGF5<5:)1:>F7*97C;E544>DDGCFFGGFFCFG*9E7FC?457079B9(.91/(0)9?A:<BF94)).:CAA62.26-05(99:?:EE?B;1>0((,,-,.).(231742(
@M02996:162:000000000-B87FG:1:1101:26154:6865 1:N:0:TAGCGCTC+CTCTCTAT
CCTACGGGTGGCTGCAGTGAGGAATATTGGTCAATGGGCGAGAGCCTGAACCAGCCATGTCGCGTGGAGGAATAAGGATCTATGGTTCGTAAACTCCTTTTGCGGGGGGATAAAGTGCGGGACGCGTCCCGTATTGCAGGTACCCCGCGAATAAGCATCGGCTAACTCCGTGCCAGCAGCCGCGGTAATACGGAGGATGCGAGCGTTATCCGGATTTATTGGGTTTAAAGGGTGCGTAGGCGGCCCCTTAAGTCGGCGGTGAAATTTCCTGGCTCAACCCGGTCACTGCCGTCGAACCTGG
+
ACCCCDD581)========;;;;;EFGGGGGGFGGGGGGGGGGGGGGGGGGGGGGGFGGGGGGGGGEGGGGGGGGGGFGGGGGGGGGFGGGGGGGGGGGGGGGGGGGGGFGGGGGGGGGGGDGGGFEGGGGGGGGGGGGGGGGGGGGGGGDGGGGGGGGGGGGGGGGGGGGFGGGGGCFGFDFBEGGGGFGGEFEC>FGFGDGFGGFFFFGGGFFGDAGGFCFDE>F*:F*<8<?F?F732)47>)70C:)/:589>=C>0>?):AFFF):?026<9?0:17,713-)54(--(-()-4(4
@M02996:162:000000000-B87FG:1:1101:26168:6881 1:N:0:TAGCGCTC+CTCTCTAT
CCTACGGGTGGCTGCAGTGAGGAATATTGGTCAATGGGCGAGAGCCTGAACCAGCCATGTCGCGTGGAGGAATAAGGATCTATGGTTCGTAAACTCCTTTTGCGGGGGGATAAAGTGCGGGACGCGTCCCGTATTGCAGGTACCCCGCGAATAAGCATCGGCTAACTCCGTGCCAGCAGCCGCGGTAATACGGAGGATGCGCGCGTTATCCGGATTTATTGGGTTTAAAGGGTGCGTAGGCGGCCCCTTAATTCGGCCGTGAAATTTCCTGTCTCAACCCGGTCACTTCCGTCGCAACTGG
+
ABCCCA55:1)========;;;;;FFFGGGFFAGGGGGGGGGGGGGGGGCGGGGGGGGGGGGGGGGGGGGGFGGGGCFFFGGGGGGGGEGGE<FGGGGGGGECF7FGGGGGDF;FFGGGGGGG@CFEEEGGG5FGFGGGFGGGGGFGGG>>EGFCAEFGEGDGGCGGGGGGGGG?FGDFDFCB5:D)CF7C/A3EEDFGFG*1>EDF>>BCE3DFGF2DFF6CGGFG7<F7@???FBFDG?9(57BE?G04*6::06*94>F()6<:2=)2-54@C=:?B(),41)))..(),,(-72724
@M02996:162:000000000-B87FG:1:1101:5133:6895 1:N:0:TAGCGCTC+CTCTCTAT
CCTACGGGTGGCAGCAGTAAGGGATATTGCACAATGGGGGAAACCCTGATGCAGCAACGCCGCGTGAGGGAAGAAGGTTTTCGGATTGTAAACCTCTGTTTTTAGTGAAGAAACAAATGACGGTAGCTAAAGAGGAAGCCACGGCTAACTACGTGCCAGCAGCCGCGGTAATACGTAGGTGGCAAGCGTTGTCCGGATTTACTGGGTGTAAAGGGTGCGCAGGCGGGACTGCAAGTTGGATGTGAAATACCGAAGCTTAACTTCGGAGCTGCATCCAAAACTGTGGTTCTTGAGTGAAGTA
+
8ACCCDF==0)========<<;;CFGGGGGGGGGGGGGGGGGGGGGGGGGGGGFFGGGGGGFGG@FGGGGGGGGGGGGGGGGGGGGGGGGGGGGGGGGGGGGGGGGGGGGGGFGGGGGGGGGGGGGGGGGGGGGGGGGGGGGGGGGGGGGGGGGGGGGGGGGGGGGGGGGGGGGGGGGGGGGFFGGGGGGGGGFGGFGGFGGGFGGFEFFGGGFFGGFGGFGGGGFGGFFDFFFFFAA?95>>FA9@BFFFEFFFFFGGFBFFFFF<>F?G?BAFG?7A?:?A<A:2362:<65:A64<A)
@M02996:162:000000000-B87FG:1:1101:24516:6903 1:N:0:TAGCGCTC+CTCTCTAT
CCTACGGGTGGCAGCAGTGGGGAATATTGGGCAATGGGGGAAACCCTGACCCAGCAACGCCGCGTGAAGGAAGAAGGCTTTCGGGTTGTAAACTTCTTTTATCTGTGACGATAGTGACGGTAGCAGATGAATAAGCCACGGCTAACTACGTGCCAGCAGCCGCGGTAATACGTAGGTGGCAAGCGTTATCCGGATTTACTGGGTGTAAAGGGCGCGTAGGCGGGACTGCAAGTCAGATGTGAAAACCATGGGCTTAACCCATGGCCTGCATTTGAAACTGTAGTTCTTGAGTGCCGGAGAG
+
ACCCCEA5=1)========;;888FFGGGGGGGGGGGGGGGGGGGGGGGGGGGFFGGGGGGGGGFGGGGGGGGGGGGGGGGGGGGGGGGGGGGGGGGGGGGGGGGGGGGGGDGGGGGGGGGGGGGGGGGFFGGGGGGGGGGGGGGGGGGGGGGGGGGGGGGGEEGEGGGGGGGGGG;FGGGGFFGGGGGGGGGFGGFGGCGGGFGGFFFFGGGEEDC>GGFGGGGDGGFFGFFFFFFFFGA?>=4?8:GAFF????FGGFFFF0?FFFF7FDFBFGFAAAA?A>AB9<-).:A46>7(46?
@M02996:162:000000000-B87FG:1:1101:7699:6957 1:N:0:TAGCGCTC+CTCTCTAT
CCTACGGGGGGCTGCAGTGAGGAATATTGGTCAATGGGCGAGAGCCTGAACCAGCCAAGCAGCGTGAAGGATGACGGTCCTATGGGTTGTAAACTTTTTTTTCCGGGGGATAAAGGGACCTACGTGTGGGTTATTGCAGGTACCCGGTGAATACGGACCGGCTAGTTCCATGTCAGCAGCCGCGGTCATACGGAAGGTCCGAGCGTTATCCGGATTTATTGGGTTTAAAGGGAGCGTAGTTGGAAATGTAAGTCAGCCGTCAAATCTCCGTTCTAAACTCCGTCCAGCGGTTGAAATTGCG
+
ACCCCAA=)8)8+88::::::::CFFGGE-:EFGGGGGGG:4CFFGGGGC-BFFG+B8F7,BFGGGGDFGF<FF=FG:8+C3<E<,@@38@FFFF,,<E>>FF9:CFC:**2CB,,**1*+?F<2CFG***1=,+0++0A@C+A+1*2*/+02+2;>C>887*1*<<C+++3*0<C6<CFFDFEGG)9:<DCE@E*7<>FGCE):CBD>?*:))7*>>*:*<C1:3<74FG::1(<,-8/)2,<-9@<7447<5).)2)4(.4)-,))*(*)((*<@?A28@,((-)(73(49:24*66.4
@M02996:162:000000000-B87FG:1:1101:27481:6971 1:N:0:TAGCGCTC+TTCTCTAT
CCTACGGGTGGCAGCAGTGGGGGATATTGCACAATGGAGGAAACTCTGATGCAGCAACGCCGCGTGAGGGAAGAAGGTCTTAGGGATGTAAAACTCTGTTTTTAGTGAAGAACAAATGACGGTAGCTAAAGAGGGAGCTACGGCTAACTACGTGACAGCAGCTACGGTAATACGAAGGTGGGCAGCGTTACGCGGGATCCGTGCGTTAAACGGGTTCGCAGGCGGGACTGCCAGTTCGGGATGAGATACACAGGCGCAGTTTAGGTACTGTGTTCAACACTGTAGCTCTTTGTTGTACTGG
+
8ACCCF0):1)====;===,;888BFFGG@,CFFGGG,@C:FG,,CFFG<-EFFF,E,F+CFGGFG,?CFFFGFEFGG,,C,,C,,C,,,AE,BFC,BBFG8FG<?F,F;,E4E8,9,55@444+,C5,,@,@,++8635,3+=C+@=,@@B3@333,58@C,,8313++@7?*8,**1,4*3*C***3**64055)1*.**:)=D)))+0*:5>**,)*0:*)/.*)(700)5)/)-))()-9)**)*))*(.(((*),)1.)).))/)2)).9+04<67764))6))-)))..(/))-)
@M02996:162:000000000-B87FG:1:1101:9569:6978 1:N:0:TTGCGCTC+CTCCCTAT
CCTACGGGTGGCAGCAGTGGGGAATATTGGGCAATGGGCGAAAGCCTGACCCAGCCACGCCGCGTGAAGGAAGAAGGTCTTCGGATTGTAAACCTCTTTTATGCGGGACGAAGCACGTCACGGTTCCTCCTTAATAGGCCGCGCCTAACTACTTGCCAGCGGCTGCCGCAATACGTAGGTGGCCGGCGTTACCCGGATTTCCTGGGTGTTCCGGGCTCGTAGGCGTGGATGGAAGTCCGGTCGGCCAACTCTGGGCTTGACTCATTCCGTGGCTCTGAACCTCTATCTCCTGAGTTTCGTG
+
8ACCCF)0=8);======66;8,8CFFGGGGGGGGGGG<F6+C:FGGGGGGGGFG7E,CFGGGGGGG:EFFG8CCFF,E,C,,B,4C,:,5EE,,,,:FF,A,,+8F+4@+@++3A+A+6>++:++@,C,@,,,3,,,333+++5>*3@CFG9,7,@9*>*3B*1=5/**1=+>*35*1=0/)2*:)/):>/+95C)59?7*0/8<F:7)*095)))-195C=*/)*1409)3)8))-.1,)()())(9()*.)(((//()16)4))6?)*-4()+1.).()(..)-4)))))())*)-,,
@M02996:162:000000000-B87FG:1:1101:27465:6980 1:N:0:TAGCGCTC+CTCTCTAT
CCTACGGGTGGCAGCAGTGGGGGATATTGCACAATGGAGGAAACTCTGATGCAGCAACGCCGCGTGAGGGAAGAAGGTTTTCGGATTGTAAACCTCTGTTTTTAGTGAAGAACAAATGACGGTAGCTAAAGAGGAAGCCACTGCTAACTACGTGCCAGCAGCCGCGGTAATACGTAGGTGGCAAGCGTTGTCCGGATTTACTGGGTGTAAAGGGTGCGCAGGCGGGACTGCAAGTTGGATGTGAAATACCGAAGCTTAACTTCGGAACTTCATCCAAAACTGGAGTTCTTGAGTGGAGTAG
+
8ACCCEA511)====;===;;888BEDGGGGGGGGGGGGGGGGGGGGGGGGGFEFGGGGGGGGGFFGGGGFGFFFGGGGGGGGGGGGCGGGGGGGGGGFGD<FGGGGGGFGFFGGGGGGGGGGGGGGGGDFGGCFDGGGGD,@FGGGGGGGGFGGGGGF>FFDGGGGEEEGGGGGGCGGGFFA6;DD>CGGGGFGG4CFFF>F48>BAFFGGG>A<5;<8>FEDDECC?FGF7B<F<7:C:D)*-9BAF?:@7>>FFGGFAF<04:094)*.:9=C?424)*.(44725:.).-),*((.)
@M02996:162:000000000-B87FG:1:1101:27950:6980 1:N:0:TAGCGCTC+CTCTCTAT
CCTACGGGAGGCAGCAGTAGGGAATATTGGACAATGGGGGAAACCCTGATCCAGCGACGCCGCGTGAGTGAAGAAATATTTCGGTATGTAAAGCTCTATCAGCAGGGAAGAAAATGACGGTACCTGACTAAGAAGCACCGGCTAAATACGTGCCAGCAGCCGCGGTAATACGTATGGTGCAAGCGTTATTCGGATTTACTGGGTGTAAAGGGAGCGTAGACGGCATGGCAAGTCTGAAGTGAAATGCGGGGGCTCAACCCCTGAACTGCTTTGGAAACTGTCAAGCTAGAGTGTCGGAGAG
+
CCCCCEA8)10=====;===;8;CEFGFGGGGGGGGGGGGGGGGGGGGGGGGGFFGGGGGGGGGCFGGGGGGGGEFGGGGGGGGGGGGGGGGGGGGGGGGGGGGGGGGGGGGFGGGGGGGGGGGGGGGGGGFGGGGGGGGGGGEGGGGGGGGGGGGGGGGGGCGGGGGGGGGGGGGFGGGGGFFGDGGGGGGGFGGFGGFGGGFGGFF=FFEGFECG?GGFGGGG>FGF4CFAFFFFFFF?CB4<@=>G9;D>BBFBGCBFFFFF>AFFF>A<7?GF?A9)9455?26>>2:AFF?E(7(4
@M02996:162:000000000-B87FG:1:1101:19858:6991 1:N:0:TAGCGCTC+CTCTCTAT
CCTACGGGTGGCAGCAGTGAGGAATATTGGTCAATGGACGCAAGTCTGAACCAGCCATGCCGCGTGCAGGAATAAGGCCCTATGGGTCGTAAACTGCTTTTGTGGTGGAGCAATAAGTCGTACGTGTACGACGATGAGAGTACATCACGAATAAGCATCGGCTAACTCCGTGCCAGTAGCCGCGGTAATACGGAGGATGCAAGCGTTATCCGGATTTATTGGGTTTAAAGGGTGCGTAGGCTGTGGTCCAAGTCAGGGGTGAAAGCCCGGCGCTTAACGCCGGAACTGCCTTTGATCCTGG
+
8ABCCE:5:))=;======;;;;CFGGGGGGGGGGGGGGGGGGGGGGGGGGGGGGGGGGGGGGGGGGGGGGGGGGGGGGGGGGGGGGGGGGGGGGGGGFGGGGGGGGGFGGGGGGGFFFGGGGGGGGFGDEGGCGGFGGGGGGFFGGGCGGGGGGGGGGGGGGGGGGGGGGGGGGGGGGGGGFFGGGGGGGDGEGG:FFFGGGFGGFFFFGGGFFGGCGGFGGGGFCFEAF3?FBEFFFG>>:F:F:?F?AFAA2>7FGFFFFBABFFB;C;9><:B28>;@B>;BF?FF?>AA<9*-)8?
@M02996:162:000000000-B87FG:1:1101:20674:6992 1:N:0:TAGCGCTC+CTCTCTAT
ACTACGGGTGGCAGCAGTGGGGAATATTGCACAATGGGGGAAACCCTGATGCAGCAACGCCGCGTGAGTGAAGAAGTATTTCGGTATGTAAAGCTCTATCAGCAGGGAAGAAAATGACGGTACCTGACTAAGAAGCCCCGGCTAACTACGTGCCAGCAGCCGCGGTAATACGTAGGGGGCAAGCGTTATCCGGATTTACTGGGTGTAAAGGGAGCGTAGACGGTATTGCAAGTCTGAAGTGAGAGCCCGGGGCTCAACCCCGGGACTGCTTTGGAAACTGTAGTACTAGAGTGCAGGAGAG
+
-8AC@A=58));=======;;8BFGGGGGGGGGGGGGGGGGGGGGGGGGGGGGGGFGGEGGFGGFGEFGGGGGGGGF9FFGGGGGGGGGGGGGGGGGFFGGGGGGCFFGGGGGGGGGGGGGGGGGDFGGG9F8FFFGDGGGGGEGGGGGGG8DGGGGGGGCCGEGGCGGDFFGGGGGGGGE4?FGCGC<9DGGFDEFGGFCFFAGG4CFCF59>@CD?D3@EGDF@7?<FC=AFBFFFFC2C)90FF:G9>D;9?<7F44:EB649:<F<CAA(9@?1.).9<BBFBDB<<:AAB241:(-
@M02996:162:000000000-B87FG:1:1101:27488:6994 1:N:0:TAGCGCCC+CTCTCTCT
CCTACGGGTGGCAGCAGTGGGGGATATTGCACAATGGAGGAAACTCTGATGCAGCAACGCCGCGTGAGGGAAGACGGTTTTCGGATTGTTAACCTCTGTTTTTAGTGAAGAACAAATGACGGCAGCTAAAGAGGAAGCTACGGCTAACTACGTGCCAGCAGCCGCGGTCATACGTAGGTGGCCAGCGTTGTCCGGATCTACTGCGTGTACAGGGTTCGCAGGCGGGACTGCAAGTTGGATGTGAAATACCCATGCTTAACTTAGGTTCTGCATCCAAAACTGTAGTTCTCGATTGGCGTAG
+
ACCCCE=5:1)=;======6;868FFGGGE9CFGFGG@,C8EF<<EFGGC-EFFG,C,@:FGGGGD,BFGGGGG8FGG7,B<+@CCG8F,EFCFG8?BFFGGGG<FFCF99E,F:<FFCEGC+6C@D,,,3,,,8=8,,7,+3@C=DFGDDE,@>3;8=,DF,5<851*1?,=8>9,/B,**/)=5)/:*29A8E=))*3++3+;D:=5@CEF)80793*8E5C53*9(7963<-75.6:)26/)/*)2)(0(,(65+2):9))5)))*.*-))0<)-((,*.)).6<)),...4()(4(,
@M02996:162:000000000-B87FG:1:1101:23265:6995 1:N:0:TAGCGCTC+CTCTCTAT
CCTACGGGAGGCTGCAGTGAGGAATATTGGTCAATGGGCGAGAGCCTGAACCAGCCAAGTAGCGTGAAGGATGACGGCCCTATGGGTTGTAAACTTCTTTTTCCGGGGGATAAAGTGACCCACGTGTGGGTTATTGCAGGTACCCGGTGAATAAGGACCGGCTAATTCCGTGCCAGCAGCCGCGGTAATACGGAAGGTCCGAGCGTTATCCGGATTTATTGGGTTTAAAGGGAGCGTAGGTGGAAATGTAAGTCAGCCGTCAAATCGCGGAGCTCAACTCCGTCCAGCGGTTGAAACTGCG
+
ACCCC>=5=1)========;=;;CFGGGGGGGGGGGGGGGGGGGGGGGGGGGGFFGGGGGGGGGGGGGGGGGGGGGGGGGGGGGGGGGGGGGGGGGGGGGGGFGGGGGGGGGGFGGGGGGGGGGGGGGGGGGGGGGGGGGGGGGGGGGGGGGGGGGGFGGGGGGGGGGGGGGGGGFGCGGGGFFGGGGGGGGGFGGBGGFGGGFGDB@FFGGGFFGGDGGFGGGGFGG>FFE6?FFFFFGFGF837@4>>BFFFFF7CGFFFF9ABFFEF79>:FF??>)574:93:4-341(.549<221
@M02996:162:000000000-B87FG:1:1101:27944:6997 1:N:0:TAGCGCTC+CTCTCTAT
CCTACGGGAGGCAGCAGTAGGGAATATTGGACAATGGGGGAAACCCTGATCCAGCGACGCCGCGTGAGTGAAGAAATATTTCGGTATGTAAAGCTCTATCAGCAGGGAAGAAAATGACGGTACCTGACTAAGAAGCACCGGCTAAATACGTGCCAGCAGCCGCGGTAATACGTATGGTGCAAGCGTTATTCGGATTTACTGGGTGTAAAGGGAGCGTAGACGGCATGGCAAGTCTGAAGTGAAATGCGGGGGCTCAACCCCTGAACTGCTTTGGAAACTGTCAAGCTAGAGTGTCGGAGCG
+
ACCCCF=5)1)=========;8;CFGGGGGGGGGGGGGGGGGGGGGGGGGGGGGGGGGGGGGGGFGGGGGGGGGGGGGGGGGGGGGGGGGGGGGGGGGFGGGGGGGGEGGGGGGGGGGGGGGGGGFFGGGGGGGGGGGGGGGGGGGGGGGGGGGGGGGGGGGGGGGGGGGGGGGGGGGFGGGFFGGGGGGGGGFGGFGGFGGGFGGFFFFGGGFFGGFGGFGGGGFGGFFGFFFFFFAFC7:AFAFFBC17BFFBFFGGFBFFBBFFFFFC<2:9FF?FF>FAFBFFB>724>AFF710(-
@M02996:162:000000000-B87FG:1:1101:12452:6997 1:N:0:TAGCGCTC+CTCTCTAT
CCTACGGGGGGCTGCAGTGAGGAATATTGGTCAATGGACGAGAGTCTGAACCAGCCAAGTAGCGTGCAGGATGACGGCCCTCCGGGTTGTAAACTGCTTTTAGTTGGGAATAAAAAAGGTGACGTGTCACCTATTGTATGTACCATCAGAAAAAGGACCGGCTAATTCCGTGCCAGCAGCCGCGGTAATACGGAAGGTCCGGGCGTTATCCGGATTTATTGGGTTTAAAGGGAGCGTAGGCGGGTTTTTAAGTCAGTGGTAAAAGCGTGTGGCTCAACCATACCACGCCATTGAAACTGGA
+
8ACCCB=):0)8888::::::::CFGGGGGGGGGGGGGGGGGGGGGGGGGGGGGFGGGGGGGGGGGGGGGGGGGGGGGGGGGGGGGGGGGGGGGGGGGGGGG:FGGGGGGGGGGGGGGGGFGGGGGFGGGGGGGGGGGGGGGGGCGGFFGGGGGGGGGFFGGGGGGGGGGGFGGGGGGGGGGFFGGGGGGGGGFGGFGGFGDGEGGFFFFGGGFFGGDGGFGGGGFGGFFGFFFFFFFFG?97:7DE<GF?FFFFFAFFF2@BAABFFFFGFFBFGFBF?27<B?>BFFF:BFFFAFFBF(
@M02996:162:000000000-B87FG:1:1101:21490:7006 1:N:0:TATCGCTC+CTCTGTAT
CCTACGGGTGGCAGCAGTGAGGAATATTGGTCAATGGGCGAGAGCCTGAACCAGCCAAGTCGCGTGTAGGAAGACTGCCCTCTGGTTTGTAAACTCCTTTTGTTCGGGAATAAATGATGCCACCTGTTGCATCTTGCCTGTACCGTTACGTACAAGGACCCGCTAATTCCCTTCCAGCAGCCGCGTTAATCCGGTTTGTCCGATCGTCATTCGGTGTTGTTGGTTTTGAAAGGTGCGTGGGCAGGCTGTCAGCTCAACTGTGGAATTGCGTGTTCAAATGCTGGTCTTCGGTTCTGTATAG
+
8ACCC>15880===8====6;;6;FFGGGGGGGGGGGGGG7+@FGGGGGCGGGFGDE<EC6BFG@FBEGGGGGG,:CFBEE,CFG6E,,:CFF<E?,EFF<AE<5BCC@+A,A<,,A,C9,:C,9,C?:F9FF;,,48=5C;,56@=@EE,3+6>EDD+D+=B8+3=C,6,2+>,7@<;:9C>AG0CD*=+,=*1*3301+1/)*/;)/)++1;=*:,*2)<=12)/*(++1(./;44))-9(0(..(*54*)4:7):*4.0(.)-,46(/4((1+1))..*)((.4))((-,-))*))).
@M02996:162:000000000-B87FG:1:1101:18903:7006 1:N:0:TAGCGCTC+CTCTCTAT
CCTACGGGTGGCTGCAGCTAAGAATATTCCGCAATGGACGAAAGTCTGACGGAGCGACGCCGCGTGGATGATGAAGGTCGGAAGATTGTAAAATCCTTTTATAACTGAGGAATCAGTCTGGTGAGAGAAACGCCGGATGGTGACTGTAGGTTATGAATAAGCAACGGCTAATTACGTGCCAGCAGCCGCGGTAACACGTAAGTTGCGAGCGTTGTTCGGAATTATTGGGCGTAAAGGGCATGTAGGCGGTTTTGCAAGCTTGGTTTGAACTCTCGGAGCTCAACTCCGCAATTGCGTTGAG
+
88ACC5)080)====;===;<;;;FFGGGE8FGGGGGFGGGGGGGFFGCEFFGFGGGGGGGGEDFFECFF=FGCGG@FGGGGDGCEF9FFGFGFGGGGGGGGGGGFGEGF8FG,FAGFGGFFCG:E,<D,D7@7=88CE7EE=FFAFC3@DGGGGCCD+7@F,,@C*@@C,::;DFGGFGGFFFG<F4D5CGEDG?F5C)1*=@+7>).8D7*.8>*3)*)270:6+90>35(40=24>34><9<=*4)-4>?<2))3*4))48(33A=):568)*)-3::6,2<>?:((-43).,0470(
@M02996:162:000000000-B87FG:1:1101:20675:7009 1:N:0:TAGCGCTC+CTCTCTAT
CCTACGGGTGGCAGCAGTGGGGAATATTGCACAATGGGGGAAACCCTGATGCAGCAACGCCGCGTGAGTGAAGAAGTATTTCGGTATGTAAAGCTCTATCAGCAGGGAAGAAAATGACGGTACCTGACTAAGAAGCCCCGGCTAACTACGTGCCAGCAGCCGCGGTAATACGTAGGGGGCAAGCGTTATCCGGATTTACTGGGTGTAAAGGGAGCGTAGACGGTATTGCAAGTCTGAAGTGAAAGCCCGGGGCTCAACCCCGGGACTGCTTTGGAAACTGTAGTACTAGAGTGCAGGAGAG
+
8ABCCD:5:0)=;======;;8BFGGGGGGGGGGGGGGGGGGGGGGGGGGGGGFGFGGGGGGGGFGGGGGFGGGGGGGGGGGGGGGGGGGGGGGGGGFFGGGGGGGGGGGGGGGGGGGGGGGGGGFGGGGFFCFGGGGGGGGGEFGF>FEGGGGGGGGGGGGGECC>EFFGGGG8CGGGGGGFFGGGGGGGGE)CEFCFFGGGFGGFAFFFGC@DGG?GGFGGGFFFGFFC?FFFFFFF:)25*6<<:D90BFFFF>GGF?EF9>92:F9F>>79C=?FFF=)65426<24<>BB>443(4
@M02996:162:000000000-B87FG:1:1101:20658:7018 1:N:0:TAGCGCTC+CTCTCTAT
CCTACGGGTGGCAGCAGTGGGGAATATTGCACAATGGGGGAAACCCTGATGCAGCAACGCCGCGGGAGTGAAGAAGTATTTCGGTATGTAAAGCTCTATCAGCAGGGAAGAAAATGACGGTACCTAACTAAGAAGCCCCGTCTAACTACGTGCCAGCAGCCGCGGTAATACGTAGGGGGCAAGCGTTATCCGGATGTACTGGGTGTAAAGGGAGCGTAGACGGTATTGCAAGTCTGAAGGTAAAGCCCGGGGCTCAACCCCGGGACTGCTTGGGAAACTGTAGTACTGGAGTGCCGGAGGG
+
88@?CB5==));==8====;,88BECFGGFGGGFFEEGGGEGDEFGGGGCFCFFGGGGGGGGFC+8C7BE?DFFGFFGFA<,=C+AF,:FEFFGGGGGFFFGGF@CEFFGGGGGGA?FF7CDGGG,6>=CB,@7,338E:>C,3CEFGGC6,@3;D+,+6,34@>C58:;>AC,,=CE*558858*855?7:8)=*;C7CFF*5CD?**9*:*557D(177CC9CF+:)*2*..64:)1*.:)*-/8:C(()(((45E71079023:<.40)((.0.()).*)).))-)(,..)),791(4
@M02996:162:000000000-B87FG:1:1101:18919:7025 1:N:0:TAGCGCTC+CTCTCTAT
CCTACGGGTGGCTGCAGCTAAGAATATTCCGCAATGGACGAAAGTCTGACGGAGCGACGCCGCGTGGATGATGAAGGTCGGAAGATTGTAAAATCCTTTTATAACTGAGGAATAAGTCTGGTGAGAGAAACGCCGGATGGTGACTGTAGGTTATGAATAAGCAACGGCTAATTACGTGCCAGCAGCCGCGGTAACACGTAAGTTGCGAGCGTTGTTCGGAATTATTGGGCGTAAAGGGCATGTAGGCGGTTTTGCAAGCTTGGTGTGAAATCTCGGAGCTCAACTCCGAAATTGCGTTGAG
+
8ACCCB=5:));==8====;<;;;EFGGGGGGGGGGGGGGGGGGGGGGGGGGGCFGBFGGGGGGFFFFFGGGGGGGDGGGECGGFGGGGBFGGGGGGGGGGGFGGGGEFCGGGGGGGGGFGGGDFGGFGGGFGGEGGGEGGGFGGAGGGGGGGGGGGEC@DCF8FECGGGGGGGGCGGGGGGFF8DGCC?DGG>G7ADGACCFFGGF>EFGGDFFGG<DDFGG:EFCC?FDEF:<FA?E*47:964?9GFFFF??>-7<?AFFFBB6<4<FF99>F349?B*<B58:(3(-:AA:(),41,
@M02996:162:000000000-B87FG:1:1101:12296:7034 1:N:0:TAGCGCTC+CTCTCTAT
CCTACGAGAGGCTGCAGTGAGGAATATTGGTCAATGGACGGAAGTCTGAACCAGCCAAGTCGCGTGAAGGATGAAGGTCTTATGTATTGTAAACTTCTTTAGCAGTGGAGTAATAAGGGGATCGCGATCCCTGATTCAAGTACCCTGAGCATACGGATCGGCTAACTCCGTGCCAGCAGCCGCGGTAATACGGAGGCTCCGAGCGTTATCCGGATTTATTGTGTTTAAAGGGTACGCGTGCGGCGTGTTAAGTCAGTGGTTAAATCGTGACGCTCAACGTCATCACCACATCGTATCTGAA
+
88BCC>)0:1)===8===6====CFFGGCFGFGGGGGFEFCGG@CFGGGGGFGGGGG,C6CFFGFFFC,FGFGGGGG,,6EFGG<EFGGGGGGGAFGEFGEF,AAFFGFFAFF<D<=,,+@@<7@@C7?=DF8,>49@E,ECF,==,=@4DGG,>8+4@CCDGC,=FGFG?=+@EF+8=D?D>AG7*32=<8:5*1**9@DGGEGDED4:4*5>D*;6::A?<FGFF:;A*5=(636()9,1()(0)-2-4*64-6)+*6:89)))(,.,*322)**.(--.,4).()-(5)((((0.)-)
@M02996:162:000000000-B87FG:1:1101:12320:7035 1:N:0:TAGCGCTC+CTCTCTAT
CCTACGGGAGGCTGCAGTGAGGAATATTGGTCAATGGACGGAAGTCTGAACCAGCCAAGTCGCGTGAAGGATGAAGGTATTATGTATTGTAAACTTCTTTAGCAGTGGAGTAATAAGGGGATCGCGATCCCTGATGCAAGTACACTGAGAATAAGGATCGGCTAACTCCGTGCCAGCAGCCGCGGTAATACGGAGGATCCGAGCGTTATCCGGATTTATTGGGTTTAAAGGGTGCGCAGGCGGCTTTTTAAGTCAGTGGTTAAATCGTGACGCTCAACGTCATCACGCCATTGATACTGGG
+
88CCCA:88))8======;==;;;EFGGGGGGGGGFGGGGGGGGGGGGGGGGGEFFFGGGGGGGGGGGGGGGGFGGGGFGGGGGGGGGGGGGGGGGGGGGEGGGGGGGEFGGGGGFGGFGCFGGGGGGGGGGG@FEGFGGGGGFGGGFGGGGG;FGGGGGGGGGGGGGGGGEDFGGGGGGGGDFGG*CFGGGGFGCDGGFGD>BEGFFFFGED>EDG?FGFGGGGFGGF=C>DD;EBBBG>79B;E:?G?BFFF<AFCC<<?AFFFFFFFFB:2>C?B?BB@FF2>B1?F?<A)64F448(
@M02996:162:000000000-B87FG:1:1101:7269:7055 1:N:0:TAGCGCTC+CTCTCTAT
CCTACGGGTGGCAGCAGTGAGGAATATTGGTCAATGGGCGGAAGCCTGAACCAGCCAAGTCGCGTGAAGGAAGAAGGTATTATGTATTGTAAACTTCTTTAGACGCAGAGAAATAAGGCGCTCGAGAGCGCTGATGCTAGTATGCGTAGAATAAGGATCGGCTAACTCCGTGCCAGCAGCCGCGGTAATACTGAGGATCCGAGCGTTATCCGGATTTATTGGGTTTAAAGGGTGCGCAGGCGGCATGTTAAGTCAGCGGTTAAATAGTGAGGCTCAACCTCATCCCGCCGTTGATACTGG
+
8ACCCEF>=0)========;;;;CFFGGGGGGGGGGGGGGGGGGGGGGGGGGGGGGGGGGGGGGGGGGGGGGGFGGFGFGGGGGGGGGGGGGGGGGGGGGGGGGGGGGGGGGGGGGGGGGGGGGGGGGGGGGEGGFGFGGGGGGGGGEGGGGGGGGGGGGGGGGGGGGGGGGGGGGGGGGGGFFGG?DGFGDFFGGFGGFGGGFGDFFFFFGGFEGGFGGFGGGEFGFFFGFB<:@>;B<2C>@>7:5CAAFA<AB:EG?BE946<<A627<::FGFFBFF4<FA??>B>F?30<48<<D
@M02996:162:000000000-B87FG:1:1101:10143:7059 1:N:0:TAGCGCTC+CTCTCTAT
CCTACGGGTGGCAGCAGTTAGGAATATTCGGCAATGGGGGAAACCCTGACCGAGCAATGCCGCGTGTGAGATGAAGGTCCTCTGGATTGTAAATCACTTTTATTTGGGAAGAACTGTAAGTATAGGAAATGATACTTACTTGACGGTACCTTTTGAATAAGCCCCGGCTAACTACGTGCCAGCAGCCGCGGTAATACGTAGGGGGCAAGCGTTATCCGGATTTATTGGGCGTAAAGCGTGCGTAGGCGGTTTATTAAGTCTAGAATTAAAGCCCGAGGCTTAACCTCGGTTCGTTTTAGAT
+
8ACCCFF=:0)=;======<<;;CFGGGGGGGGGGGGGGGGGGGGGGGGGGGGGGGGGGGGGGGFGGGFGGGGGGGGGGGGGGGGEGGGGGGGGGFGGGGG9FGGGGGGGGGGGGGGGDEGGGCEFCGFGFEFFGGGGGGGG=FEGGBEGGGGGGGGGGGGGGFGGDGGGDGGFGGGGGGGGFFGGGGGGGGEFGEFCFFFCCFGGBFFADGGFFCG@C5DGC7EF7>?FDFFB<?ABE<49456<?>GB>EF<<AB:D<A6>><<>AFACAFFFCBFBFBFFFFFF?B::<BBF:B<:04
@M02996:162:000000000-B87FG:1:1101:5255:7090 1:N:0:TAGCGCTC+CTCTCTAT
CCTACGGGTGGCAGCAGTAGGGAATATTGCACAATGGGGGAAACCCTGATGCAGCAACGCCACGTGTGTGAAGAAGCATTTCGGTGTGTAAACCACTGTCGTGAGGGAATAATGCTTAATTTCGGTTAAGTTGCATGTACCTCGAAAGGAAGCACCGGCAAACTTCGTGCCAGCAGCCGCGGTAATACGAGGGGTGCAAACGTTGTTCGGAATCACTGGGCGTAAAGGGAGCGCAGGCGGAGATGCAAGCAGTCTGTACAATACCGGAGCCCAACCCCGTACCTGCAGACTGGACTGTT
+
8A@CCBA>>))======<;<;8;CFGGG<FEGGFGGGECFGGGCEFFFGFGFGFG@EFGGGCGFDFGG<EGFGGGGGEB<,C,CF,FGGGGGG<<FF,FG@BF,?,FFGGGGG,45@FAFAFFACB+FGEDFE,CEFG9?ECF+4@=BFCG>8==86+0CBFGDB:CF+@D,3>EG6;9C;<3:*=E@?7458?E=:8++;>FFGD46A)*/:=8CF?GCA7EC*7C73>CE9;;EBFF)4C20)9/):6?)6(6:4<FA)*.02(4(7(186(01044((7()-8(,)())((.)).4
@M02996:162:000000000-B87FG:1:1101:16552:7093 1:N:0:TAGCGCTC+CTCTCTAT
CCTACGGGTGGCAGCAGTGAGGAATATTGGTCAATGGAGGCAACTCTGAACCAGCCATCTCGCGTGAAGGAATACGGCCCTACGGGTCTTAAACTTCTTTTATAGGGGGATAAAGTGAGATATGTATATCTTTTTGTAGGTACCCTATGAATAAGCATCGGCTAACTCCGTGCCAGCAGCCGCGGTAATACGGAGGATGCGAGCGTTATCCGGATTTATTGGGTTTAAAGGGTGCGCAGGCGGCACGTTAAGTCAGCGGTGAAATGTCGGGGCTCAACCCCGGCACTGCCGTTGAAACTGG
+
88ACCE:8011;;=8===;;;;;;EFGGGGGGGGGGGGGGGGGGGGGGGGGGGGGGGGGGGGGGGGEGGGGGGGGGGGGGGGGGGGGGGGGGGGGGGGGGGCGGGGGGGDGGFGGGGGGGGGGGGGFGGGGGGGGDGGGDEFGGGGFGFGGGGGGGGGGGGGGGGGGGGGGGGGGGGGGGFGFFGGG>C:DCGF>G>FCFGGGEGGFFFFGGGBFGG5CGFGGGGFGGFFG3=(85;0<52)4>(5;?GBFFBABD>5CF6>?5A):A73)799FGFFFFFF6>09:388-(-3,6*-640
@M02996:162:000000000-B87FG:1:1101:22926:7100 1:N:0:TAGCGCTC+CTCTCTAT
CCTACGGGTGGCAGCAGTGAGGAATATTGGTCAATGGCCGAGAGGCTGAACCAGCCAAGTAGCGTGCAGGATGACGGCCCTATGGGTTGTAAACTGCTTTTGTGCGTGATTAAAAGTCTCCACGTGTGGTGATTTGCAGTTAGCGCGCGAATAAGGACCGGCTAATTCCGTGCCAGCAGCCGCGGTAATACGGAAGGTCCTGGTGTTATCCGGATTTATTGGGTTTAAAGGGAGCGTAGGCGGCTGAATAAGCGTGTTGTGAAATCCCGGGGCTCAACCCCGCGTGTGCAGCGCGAA
+
88CCCA>9=0)=======;;;;;CFFGGGGGGGGGGGGGGGGGGGGGGGGGGGGGGFGGGGGGGGGGGGGGGGGGGGGGGGGGGGGGGGGGGGGGFGGGGGGGFGGGGGGGGGGGGGGGGGCFGGGGGGG=EFGGFGGGGGGCFGGGGGGGGDFGFCFGGGGGGGGGGGGGGGGFGGGGGGGDFGGGDGGGGGFGDFFGFGGFFGGFFFFGGG.5D=?FG+CFGGFGFDFGF:<BF>FFG?DF>>F:>DAA?B0(1:6C?BFA>AFBFF9CBF9>FF:<B?5;;99?34<A?BBFBE
@M02996:162:000000000-B87FG:1:1101:22909:7106 1:N:0:TAGCGCTC+CTCTCTAT
CCTACGGGTGGCAGCAGTGAGGAATATTGGTCAATGGCCGAGAGGCTGAACCAGCCAAGTAGCGTGCAGGATGACGGCCCTATGGGTTGTAAACTGCTTTTGTGCGTGATTAAAAGTCTCCACGTGTGGTGATTTGCAGTTAGCGCGCGAATAAGGACCGGCTAATTCCGTGCCAGCAGCCGCGGTAATACGGAAGGTCCTGGTGTTATCCGGATTTATTGGGTTTAAAGGGAGCGTAGGCGGCTGAATAAGCGTGTTGTGAAATCCCGGGGCTCAACCCCGCGTGTGCGGCGCGAA
+
88CCC>:5:));;==;===;;;CFGGGGGGGGGGGGFGGGGGGGDGGGGGGGGFFFGFGFEGGGFFGGGGGGGGGGEGEGGGGGGGGGGGGGGGG9FEFGGGGCEGEFFFGFFGGGGGGGGAFGGGGGEF8<ECGGGEFEEFFGGGDEEDGDGGGGGGGGGGGGGGGGGGGGGGGGFCEEEDB?CGGGGGGGGBCGFGFFCFG;E7>A=7CEDDE<6CCCFGGGC5?>AFGBB?FBFFFG?340-).)*-6B<1:?3>F?(94><A:?FF5>B63<7(.2:51>9318:((31223>
@M02996:162:000000000-B87FG:1:1101:16555:7111 1:N:0:TAGCGCTC+CTCTCTAT
CCTACGGGAGGCAGCAGTGAGGAATATTGGTCAATGGAGGCAACTCTGAACCAGCCATCTCGCGTGAAGGAATACGGCCCTACGGGTCTTAAACTTCTTTTATAGGGGGATAAAGTGAGATATGTCTATCTTTTTTTAGGTACCCTATGAATAAGCATCGGCTAACTCCGTTCCCGCAGCCGCGGTCATACGGAGGATTCGAGCGTTATCCGGATTTTTTTGGTTTAAAGGGTGCGCAGGCGGCACGTTAAGTCAGCGGTGAAATTTCGTGGCTCAACCCCGGCACTGCCGGTGCAACTGG
+
8ACCCB5=)))=8===;=;=;;;6CFGFEFGGGGGGGGFFEGGGGGGGG<FFGFAF@FEDFGGGGGGF9FFGFEEDEFGGGGGGG+FFGFCFGFGGGGGGG9E9C<EGF::FA<DE9@F,ECB9F,95=EEFFGG7B8><E,=F:E8EBB9@,3>EGGG7C==+,@FFGCF6CC,+@@@9@??AGGGGCCD285?5);+;9C,8?GF)AFG*8;>GG);D)25DGFG7)=D)486>>(.>1)159>).9((95<2<:*><>)5))).6<,11749+92342)(440(,4:((-3()15:0.
@M02996:162:000000000-B87FG:1:1101:12617:7112 1:N:0:TAGCGCTC+CTCTCTAT
CCTACGGGTGGCTGCAGTGAGGAATATTGGTCAATGGGCGAGAGCCTGAACCAGCCAAGTAGCGTGAAGGATGACGGCCCTATGGGTTGTAAACTTCTTTTTCCGGGGGATAAAGTGACCCACGTGTGGGTTATTGCAGGTACCCGGTGAATAAGGACCGGCTAATTCCGTGCCAGCAGCCGCGGTAATACGGAAGGTCCGAGCGTTATCCGGATTTATTGGGTTTAAAGGGAGCGTAGGTGGAAATGTAAGTCAGCCGTCAAATCGCGGAGCTCAACTCCGTCCAGCGGTTGAAACTGGG
+
88BCCB:5=))====;===;;;;CFFGGGGGGGGGGGGGGGGGGGGGGGGGGGFFFGGGGGGGGGGGGGGGGGGGGGGGGGGGGGGGGGGGGGGGGGGGGGGGGGGGGGFGGGGGGGGGGGGGGGGGGGGGGGGGGGGGGGFGGGGGGGGGGGGFFDGGGGGGGGGGGGGGGGGGGGGGGGGFFGGGGGGGGGFGGFGGFGGE;EGFFFFGGDBFGGBGGFGGGG@EC<FGF,29>>?@GBGF0<7@9FBAF<2<B?DD6>FFAA?<0<;119<4+97.5?:(61(5?94:9>?441:<(2
@M02996:162:000000000-B87FG:1:1101:18192:7115 1:N:0:TAGCGCTC+CTCTCTAT
CCTACGGGTGGCTGCAGTCGAGGATCATTTGCAATGGGCGAAAGCCTGACAATGCGACGCTGCGTGGAGGATGAAGGCCTTCGGGTTGTAAACTCCTGTCATAGGGGAACAGGCGAGAGCGGTCAATACCCGCTTTCGTTGATTGTACCCTAAGAGGAATTGGCGGCTAACTACGTGCCAGCAGCCGCGGTAATACGTCGGGGGCAAGCGTTATCCGGATTTACTGGGCGTAACGGGAGCGTAGACGGTAAAGCAAGCCTGAAGTGAAATCATAGGGCTTAACCCTGTAATTGCTTTTGAA
+
8ACCCBA5:)1;=88=;==8888@FFCFGDFGGGGGGGFGGGGCFGGGGCEGGFFGFGGGEFGCFFC?=FFFGGGGCFEGFGGGGGGGGGGGG<AFGGFGFGAFFGGGEGGGFC:6F+=E4:3@:AC?=FGEE>CD,3@@D+3@FE7FFFG7::DGFGFE6F6D7C>C5DFGCF8CCCCG?FF?=;CD<5)3*;7+88*0CGD@CC>@:@CCDFBC39DG)<::EFFC(7986(3>B0>341472F><D?2*).:.3*/3:5,8<2<49>74:.=<71?03=)41(3).469A2.5/).2-
@M02996:162:000000000-B87FG:1:1101:21805:7144 1:N:0:TAGCGCTC+CTCTCTCT
CCTACGGGTGGCAGCAGTGAGGAATATTGGTCAATGGGCGTGAGCCTGAACCAGCCAAGTAGCGTGAGGGATGACTGCCCTATGGGTTGTAAACCTCTTTTGTTTGGGAATAAAGTCAGGGACGCGTCCCTGTTTGTATGTACCTTTCGAATAAGCATCGGCTAATTCCGTGCCAGCAGCCGCGGTAATACGGAAGATGCGAGCGTTATCCGGATTTATTGGGTTTAAAGGGAGCGTAGGCGGACTGTTATGTCTGTGGTGAAATGTCGTGGCCCAACCTTGGCACTGCATGGAAACCGGG
+
8ACCCB>=@0)=;==;==;;;;;CFGGGGGGGGGGGGGGG@FGGGGGGGGGGGGGGFGGFGGGGGGD,EGGGGGGAFGGGGGGGGFGGGGGGGGDEGGGFGGGF,=FFFGGGG9=FF,5,,AD7:CC>FEF,@FGG>EFGGFGGGGFFGGGGGGGFGGGGGGGCF,EDFGGGGGGGGGGGGGDFGGDGGGGFE>*;AG+;DD=DGGFFFFFEDFFDF);C8?FGGBGGFFGFF69D;BFG?D90357>74)14:)4)+2:(*49><A))-920(7;>?(()134,)4(.3)61.<<7:(3(
@M02996:162:000000000-B87FG:1:1101:5331:7144 1:N:0:TAGCGCTC+CTCTCTAT
CCTACGGGCGGCAGCAGTGAGGAATATTGGTCAATGGGCGGAAGCCTGAACCAGCCATGCCGCGTGAAGGAAGACGGCCCTATGGGTTGTAAACTTCTTTTGTAGTGGAGCAATAAGGTCTACGTGTAGATCGATGAGAGTACATTACGAATAAGCATCGGCTAACTCCGTGCCAGCAGCCGCGGTAATACGGAGGATGCAAGCGTTATCCGGATTTATTGGGTTTAAAGGGTGCGTAGGCTGTCTGGTAAGTCAGGGGTGAAAGCCCAGTGCTCAACACTGGAACTGCCTTTGATA
+
AACCCDF5)0)8888;;<;;;;;CFGGGGGGGGGGGGGGGGGGGGGGGGGGGGGGGGGGGFGEEFGGGGGGGGGGGGGGGGGGGGGGGGGGGGGGGGGGGGGGGGGGGGGGGGGGGDGGGGGGGGGGGGGGGGGGGGGGGGGGGGGGGGGGGGGGGGGGGGGGGGGGGGGGGGGGGGGGGGGDFGGGGGGGGGFGGFGGFGGEFGGFEFFGGGFFGGFFFFGGGGEGGFBFFF?BFBF@G?GB:?FFFGFFFA>FFFGGFFFFFFFFFF?77><FG?B?FFFF:>?????5AFB669
@M02996:162:000000000-B87FG:1:1101:26891:7150 1:N:0:TAGCGCTC+CTCTCTAT
CCTACGGGAGGCTGCAGCTAAGAATATTCCGCAATGGACGAAAGTCTGACGGAGCGACGCCGCGTGGATGATGAAGGTCGGAAGATTGTAAAATCCTTTTATAACTGAGGAATAAGTACTTTGAGAGAAACGGAGTATGGTGACTGTAGGTTATGAATAAGCAACGGCTAATTACGTGCCAGCAGCCGCGGTAACACGTAAGTTGCGAGCGTTGTTCGGAATTATTGGGCGTAAAGGGCATGTAGGCGGTTTTGCAAGCTTGGTGTGAAATCTCGGAGCTCAACTCCGAAATTGCGTTGAG
+
8ACCCB::501====;=====;;CFFGGGGGGGGGGGGGGGGGGGGGGGGGGGFFGFGGGGGGG@FGGGGGGGGGGGGGGGGCGGGGGGGGGGGGGGGGGGGGGGGGGGGGGGGGGGGGGGGGGGGGGGGGGGCEGGGFGGFGGGGGGGGGGGGGGGGGGGGGGGGGGGGGGGGGFGGGGGGFFGGGGGGGGG>CCFGGFGGGFGFEFFFGGGEEGF;C3>FFGGBGGFFG>>FF=86:9,9:@9FFBD9>B?BBBAGFFFFFABFFA@::4447A>>737@>?9)5191><FAB:86>0(
@M02996:162:000000000-B87FG:1:1101:26881:7167 1:N:0:TAGCGCTC+CTCTCTAT
CCTACGGGAGGCTGCAGCTAAGAATATTCCGCAATGGACGAAAGTCTGACGGAGCGACGCCGCGTGGATGATGAAGGTCGGAAGATTGTAAAATCCTTTTATAACTGAGGAATCAGTACTTTGAGAGAAACGGAGTATGGTGACTGTAGGTTATGAATAAGCAACGGCTAATTACGTGCCAGCAGCCGCGGTAACACGTAAGTTGCGAGCGTTGTTCGGAATTATTGGGCGTAAAGGTCATGTAGGCGGTTTTGCAAGCTTGGTGTGAAATCTCGGAGCTCAACTCCGAAATTGCGTTTAG
+
ACCCCD58=1)===8======;;CFGGGGGGGGGGGGGGGCFGEGGGGGGGGGGGGFGGGGGGGGGGGGGGGG,CEEGGGGGC:FGGGGGGGFFGGGGGGGGEGGGGAF?FGG,EFFGGGGGDGGGCFGGGFGDDGGGGCFGGGGGGGCCFGGGGAFCGGGGGFGE>ECEGGGFGGGFGGGCFFFFGC?;7E:>CFFGGFGGGFCF:DEEGECDFG7(:C5CGGGFFCB@GB(41@>)9262.*5*?9D>>FF?DA<CC?FF<41?2.@AF>547C39>B???B6)4(402<4).,)42()
@M02996:162:000000000-B87FG:1:1101:25154:7183 1:N:0:TAGCGCTC+CTCTCTAT
CCTACGGGCGGCTGCAGTGAGGAATATTGGTCAATGGCCGGAAGGCTGAACCAGCCATGCCGCGTGAAGGATTAAGGTCCTATGGATTGTAAACTTCTTTTATACGGGAGCAATAAGGTCTACGTGTAGACTGATGAGAGTACCGTACGAATAAGCATCGGCTAACTCCGTGCCAGCAGCCGCGGTAATACGGAGGATGCAAGCGTTATCCGGATTTATTGGGTTTAAAGGGTGCGTAGGCGGTCTGACAAGTCAGCGGTGAAATGTCCACGCTCAACGTGGAAAGTGCCGTTGAAACTG
+
8ACCCA:551)8888;;;;;;;;CFFGGGGGGGGGGGGFFFFGGGGGGGGGGGGGGGEEGGGGGGDGFGGGGGGGGGGGGGGGGG9FGGGGGGGGGGGGGGGGGGGGGGFGGGG:FGFEGGGGGGGGGGGGGFFGGG,CFGGGGGGGGGGGGG9BDFGGGGGGGGGGGGDGCDCGGGGGGGDFFGGCCGGGGGFGGDGGFFFGFGGFFFFGGGADDGFGGFFGGG7CFDFGFFFB>11BD</481<4<><2@9><DBCG<>F2<>A49@AF:9:EGFF:3?DF?>15<<)441--51.6.
@M02996:162:000000000-B87FG:1:1101:8574:7188 1:N:0:TAGCGCTC+CTCTCTAT
CCTACGGGAGGCTGCAGTGAGGAATATTGGTCAATGGAGGCAACTCTGAACCAGCCATCTCGCGTGAAGGAATACGGCCCTACGGGTCTTAAACTTCTTTTATAGGGGGATAAAGTGAGATATGTATATCTTTTTGTAGGTACCCTATGAATAAGCATCGGCTAACTCCGTGCCAGCAGTCGCGGTAATACGGAGGATGCGAGCGTTATCCGGATTTATTGGGTTTAAAGGGTGCGCAGGCGGCACGTTAAGTCAGCGGTGAAATGTCGGGGCTCAACCCCGGCACTGCCGTTGAAACTGG
+
88ACCE58:008==8;=====;;CEFCGGGGFGCFFGGGGGGGGGGGGGGGGGFFFFGGGGGGGFEGGGGGCFGGGCGGGGGGGGGGGGFGGGGGGGGGFGGGGGGGGGD@EGGFFGGFFGFGGGGGGGGGGGGGGGEFFFDFGGGGGGCFGGGGGGG?EGGGGGGGGFEBFGFGGGGGFGD5?EGGGFCCFEFGCEGGFG4?;EGFFFFGGGEB3CC>@6FEGC)?;CFGDDFFB>FFG>C>89>3:D4?F>6:AFGGB>FB9A>AFFFGFF>FF?(46<>FF>F<?F?6,4::69<9A?
@M02996:162:000000000-B87FG:1:1101:27327:7191 1:N:0:TAGCGCTC+CTCTCTAT
CCTACGGGTGGCAGCAGCTAAGAATATTCCGCAATGGACGAAAGTCTGACGGAGCGACGCCGCGTGGATGATGAAGGTCGGAAGATTGTAAAATCCTTTTATAACTGAGGAATAAGTATTGTGAGAGAAACGCAGTATGGTGACTGTAGGTTATGAATAAGCAACGGCTAATTACGTGCCAGCAGCCGCGGTAACACGTAAGTTGCGAGCGTTGTTCGGACTTATTGGGCGTAAAGGGCATGTAGGCGGTTTTGCAAGCTTGATGTGAAAGGCAGGAGCTTAACTCCTGGACTGCGTTTAG
+
8ACCCB:)011;;=8;===;<;;CECFGGGGGGGGGGGGGGGGGGGGGGGGGGFGGEGGGGGGGFGGGGGFGGFFGGGGGGG:FEGGGGG?FGGGGGGGGGGFFGGGFFGGFC=DGGFFFGGGGGGGGGGGGGGGGGFBFFFGGGGGGGGGGGGGDGGFGGGGFGG>CGEGGGGGGGFG>CCFFCDCCGGGGGFFCFDGFGGGFGFEFB>DCDFFG7?G*):C:?FG4<:CEBB?FFFFF(*6=9FF>G>7><<2)-?C>4?16<AA:45:::0>87:6?(0-.64).)..8)((-)-((.
@M02996:162:000000000-B87FG:1:1101:22558:7194 1:N:0:TAGCGCTC+CTCTCTAT
CCTACGGGAGGCAGCAGTGAGGAATATTGGTCAATGGGCGAGAGCCTGAACCAGCCATGTCGCGTGGAGGAATAAGGATCTATGGTTCGTAAACTCCTTTTGCGGGGGGATAAAGTGCGGGACGCGTCCCGTATTGCAGGTACCCCGCGAATAAGCATCGGCTAACTCCGTGCCAGCAGCCGCGGTAATACGGAGGATGCGAGCGTTATCCGGATTTATTGGGTTTAAAGGGTGCGTAGGCGGCCCCTTAAGTCGGCGGTGAAATTTCCGGGCTCAACCCGGTCACTGCCGTCGAAACTGG
+
8ACCC>==50)=========;;;CFGGGGGGGGGGGGGGGGGGGGGGGGGGGGFGGGGGGGGGGFGGGGGGGGGGGGGGGGGGGGGGGGGGGGGGGGGGGGEGFGGGGGGGGG9CGFFFFE@FEGEEFFGEGEGGFG9?FFGGGGGGGGGGGGGGGGGGGGGGGGGGGGGG5DGGGGGGGGGFFGGDDFGCEG;EDDFGFCDEFGGFFFFGGG>BDG:CGFGGGGFGFFFGFF:BBF?ED?7779DF?F29@FF?>>EDB>FBFFFFAF(9(24>CFBFF>B6>1>A>??78((7(73)6:
@M02996:162:000000000-B87FG:1:1101:27310:7196 1:N:0:TAGCGCTC+CTCTCTAT
CCTACGGGTGGCAGCAGCTAAGAATATTCCGCAATGGACGAAAGTCTGACGGAGCGACGCCGCGTGGATGATGAAGGTCGGAAGATTGTAAAATCCTTTTATAACTGAGGAATAAGTATTGTGAGAGAAACGCAGTATGGTGACTGTAGGTTATGAATAAGCAACGGCTAATTACGTGCCAGCAGCCGCGGTAACACGTAAGTTGCGAGCGTTGTTCGGAATTATTGGGCGTAAAGGGCATGTAGGCGGTTTTGCAAGCTTGATGTGAAAGGCAGGAGCTTAACTCCTGGACTGCGTTGAG
+
8ACCCD8)=1)===8====;<;;CFGGGGGGGGGGGGGGGGGGGGGGGGGGGGFEGGGGGGGGGGGGGGGGGGFFGGGGGGGCFFGGGGGGGGGGGGGGGGGGGGGGGGGGGGGGGGGGGGGGGGGGGGGGFGGGGGGFGGGGGGGGGGGGGGGGGGGGGGGGGGGGGGGGGGGGGGFGFGGFFGGGGGGGGGDGGFGGFGGGFGGFFFFGEGFDGGFGGBFFFEFGGFFGFFF:BFFFG?GB=<*4;GF>EF?BF2<C?FFFFFFF966*462BC;??FBBFFB<FFBF<BD?FF5:61(
@M02996:162:000000000-B87FG:1:1101:18200:7202 1:N:0:TAGCGCTC+CTCTCTAT
CCTACGGGTGGCTGCAGTGAGGAATATTGGTCAATGGTCGGAAGACTGAACCAGCCAAGTCGCGTGCAGGAAGACGGTCCTATGGATTGTAAACTGCTTTTGTACGGGAATAAAGTGCGGGACGTGTCCCGTTTGGAATGTACCGTAAGAATAAGGGTCGGCTAACTCCGTGCCAGCAGCCGCGGTAATACGGAGGACCCGAGCGTTATCCGGATTTATTGGGTTTAAAGGGGGCGCAGGCGGAGGATTAAGTCAGCGGTGAAATTCTCAGGCTCAACATGAGAACTGCCATTGATCCTGG
+
88ACCED98));==8;==;;;;;CFGGGGGGGGGGGGGGGGGGGGGGGGGFFGFEFFGGGGGGGGGGGGGGGGGGGGGGGCGGGGGGGGGGGGGGGGGGGGGGGGGGG=CGFGGGGGGGGG7FGGGGGGGGGFGGG8EEFGGGGG8F@ECEFGGGGGFFGGGGEGGGGGGGGGGGGGGGGCGEFGG?DGGGGGFGGFGGFGGGFGGF>FCFGGEFGGFGD=FFGG>FGFFGD((4>09ED>D>)2>53C<AFAFFF?GG13F?<BA24@40(3()39(8?:6:9>7<77(,6<).)*).50
@M02996:162:000000000-B87FG:1:1101:23651:7203 1:N:0:TAGCGCTC+CTCTCTAT
CCTACGGGTGGCAGCAGTAGGGAATATTGGACAATGGGGGAAACCCTGATCCAGCGACGCCGCGTGAGTGAAGAAATATTTCGGTATGTAAAGCTCTATCAGCAGGGAAGAAAATGACGGTACCTGACTAAGAAGCACCGGCTAAATACGTGCCAGCAGCCGCGGTAATACGTATGGTGCAAGCGTTATTCGGATTTACTGGGTGTAAAGGGAGCGTAGACGGCATGGCAAGTCTGAAGTGAAATGCGGGGGCTCAACCCCTGAACTGCTTTGGAAACTGTCAAGCTAGAGTGTCGGAGAG
+
8BCCCBA5)1)=;======<;8;CFFEGGGGGGGGGGGGGGGGGGGGGGGGGGFEFEGGGGGGFCFGGGGGGGGGFGGGGGGGGGGGGGGGGGGGGGGGGGGGGGGGGGGGFGGGGGGGGGGGGGGGGGGGGGGGGGGGGGGGGGGGGGGGGGGGGGGGGGGGGGGGGGGGGGGGGGGGGGGFFGGGGGGGGGFGGFGGFGGGFGGFFFFGGGFFGGFGGFEGGGDGGFFGFAFFFFFFF<CAFAFFFG9BF>FFBF?GFFFFB?FA<=<GABFFFFFAAA75A2?B22)5<BAA?EFF6<
@M02996:162:000000000-B87FG:1:1101:14723:7206 1:N:0:TAGCGCTC+CTCTCTAT
CCTACGGGAGGCTGCAGTGGGGAATATTGGGCAATGGGCGCAAGCCTGACCCAGCAATGCCGCGTGAAGGAAGAAGGCTTTCGGGTTGTAAACTTCTTTTAAGTGGGACGACAATGACGGTACCACTTGAATAAGCTCCGGCTAACTACGTGCCAGCAGCCGCGGTAATACGTAGGGAGCAAGCGTTATCCGGATTTACTGGGTGTAAAGGGCGTGTAGGCGGGACATCAAGTCAGATGTGAAAGCACGAGGCTCAACTTCGTGTCTGCATTTGAAACTGACGTTCTTGAGTGTTGGAGAG
+
8ACCCE:8:8)=========;888EFGGGGGGGGGGGGGGGGGGGGGGGGGGGGGGGGGGGGGGGGGGGGGGGGGGGGGGGGGGGGGEGGGGGGGGGGGGE?BFGGGGGGGGGGGGFGG@FFGGGGGGGDGFEFDFGGGDGGGFFFGFGGGFGGGGGFFGGDGGEGC?DDGGGGDEEGGGGGFFGGGGGGGGGBGGFFGFGFGFGGFF6@77C5BGGFGGFGGG7BCGFFGFFFFFADFGA76/6?<?C:;EFBFDFGGFF)4(4<FFF):<>64@BAFA<FB?BFFB968ABFF?4:???
@M02996:162:000000000-B87FG:1:1101:6482:7206 1:N:0:TAGCGCTC+CTCTCTAT
CCTACGGTGGGCAGCAGTGAGGAATATTGGTCAATGGAGGCAACTCTGAACCAGCCATCTCGCGTGACGGAATACGGCCCTACGGGTCTTAAACTTCTTTTATAGGGGGATAAAGTGAGATATGTATATCTTTTTGTAGGTACCCTATGAATAAGCATCGGCTAACTCCGTGCCCGCAGCCGCGGTAATCAGGCGGATGCGAGCGTTATCCGGATTTCTTGGGTTTAAAGGGTTGGCAAGGGGCACGTTCAGTCAGCGGGGAAATGTCAGGGCTTAAACCCGGGACTGCCTGTGCAACTTG
+
8ACCCB>):8):=8=6==;;==;;F9FGFGGGAEGGGGGGGGGGGGGGGGGGGGGGGGFDFGGGEGG,@CECFGFGGF+CFFGEGGG@DFFFFFGGGGGGGFFE9FFDFEEEEGGDFEGFDGGEF,ECFFDFDEE@EEFAFGFE:E8EFFGGGGGGGGGEEDGEB@EFGGGGGG8+>CCCGDBAGD3;@2:;C*=EF<?4CC*.*2=:A;CEDBD*;)+;8CF<C7F7<*:>1((.(3*9(*-.,.).0.,9)).-.:3(4:<:4))-*)*.(()2*.-,()-((,4(.())-.).*).).
@M02996:162:000000000-B87FG:1:1101:14737:7218 1:N:0:TAGCGCTC+CTCTCTAT
CCTACGGGAGGCTGCAGTGGGGAATATTGGGCAATGGGCGCAAGCCTGACCCAGCAATGCCGCGTGAAGGAAGAAGGCTTTCGGGTTGTAAACTTCTTTTAAGTGGGACGACAATGACGGTACCACTTGAATAAGCTCCGGCTAACTACGTGCCAGCAGCCGCGGTATTACGTAGGGAGCAAGCGTTATCCGGATTTACTGGGTGTAAAGGGCGTGTAGGCGGGACATCAAGTCAGATGTGAAAGCACGAGGCTCAACTTCGTGTCTGCCTTTGAAACTGACGTTCTTGAGTGTTGGAGTG
+
88CCC>A>)1)=======;=;88BFFGGFFFGGGGGGGGGGGGGGGGGGGGGGECFCFFGGGGGGGGGGGGGGFFGEFGG8E:CGGGGGGGAFFGGGGGGF<,CFGGFGGGCFFGGFGG+C=FG9FFGGFDF8D=BFGF=@>EFGFGFG>G8FGDFGGGGGGG@7C7*=DECFFECECCCF*;AEGGCFG8;C>GDF7CFG4;AEG=AAF7=58B)90:D?E5DE>EC??F6<B9FAAFG<*.1.?6<<(4<>?:?2:F<6),(.8A<92DA7A*2*4<)5?:?<:?D<2>:8<)()).(.
@M02996:162:000000000-B87FG:1:1101:6476:7223 1:N:0:TAGCGCTC+CTCTCTAT
CCTACGGGGGGCAGCAGTGAGGAATATTGGTCAATGGAGGCAACTCTGAACCAGCCATCTCGCGTGAAGGAATACGGCCCTACGGGTCTTAAACTTCTTTTATAGGGGGATAAAGTGAGATATGTATATCTTTTTGTAGGTACCCTATGAATAAGCATCGGCTAACTCCGTGCCAGCAGCCGCGGTAATACGGAGGATGCGAGCGTTATCCGGATTTATTGGGTTTAAAGGGTGCGCAGGCGGCACGTTAAGTCAGCGGTGAAATGTCGGGGCTAAACCCCGGCACTGCCGTTGAAACTGG
+
8ACCCBFF=0)8888::<::::CEFGGGGGGGGGGGGGGGGGGGGGGGGGGGGFEFFGGGGGGGGGGGGGGGGGGGGGGGGGGGGGGDGGGGGGGGGGGGGFFGGGGGGGGGGGGGGGGGGGGGGGGGGGFGGGGGGGGGGGGGGGGGGGGGGGGGGGGGGGGGGGGGGGGGGFGGGGGGGGDFGGGGGGGGGFGGFGGFD*:@EGBEFFGGG@37DAGFFGGDE3FFABC3.::BFFFG6<0>>FF<C??4>AA<:EG09FFB>4<<@9DF>6)<=(.80:61-218<?;6?8-69<)9:
@M02996:162:000000000-B87FG:1:1101:6497:7232 1:N:0:TAGCGCTC+CTCTCTAT
CCTACGGGGGGCAGCAGTGAGGAATATTGGTCAATGGAGGCAACTCTGAACCAGCCATCTCGCGTGAAGGAATACGGCCCTACGGGTCTTAAACTTCTTTTATAGGGGGATAAAGTGAGATATGTATATCTTTTTGTAGGTACCCTATGAATAAGCATCGGCTAACTCCGTGCCAGCAGCCGCGGTAATACGGAGGATGCGAGCGTTATCCGGATTTATTGGGTTTAAAGGGTGCGCAGGCGGCACGTTAAGTCAGCGGTGAAATGTCGGGGCTCAACCCCGGCACTGCCGTTGAAACTGG
+
8ACCCD>A):)8888::<:::::CFFGGGGGGGGGGFGGGGGGGGGGGGGGGGGGGFGGGGGGGGGGFGGGGGGGG@FFGGFGGGGCEGGGGGGGGGGGGGGGGGGGDGGGCFGGGGGGGGGGGGGGGGGGGGGGGGGGGGGGFGGGGEGGGGGGGGGGGGGGGFCFGGGGFGGFFFGGGGGFFGGGDFGFGEEGDBG4>DGC>EGFEFFGGG3>CGBGGFGFDC>GFD=F)3<BF69@C;D>D9776C?FFFFFFFGGFFF2<A<BF<>/7>B:F=?8BFB969BF:819?BB:BFA2<5
@M02996:162:000000000-B87FG:1:1101:6234:7246 1:N:0:TAGCGCTC+CTCTCTAT
CCTACGGGCGGCTGCAGTAGGGAATATTGCACAATGGGGGAAACCCTGATGCAGCAACGCCACGTGTGGGAAGAAGCATTTCGGTGTGTAAACCACTGTCGTGAGGGAATAATGCTTAATTTCGGTTAAGTTGAATGTACCTCGAAAGGAAGCACCGGCAAACTTCGTGCCAGCAGCCGCGGTAATACGAGGGGTGCAAGCGTTGTTCGGAATCACTGGGCGTAAAGGGAGCGCAGGCGGAGATGCAAGCAGTCTGTACAATACCGGGGCCCAACCCCGGACCTGCAGACTGGACTGTTT
+
8ACCCBF9:))8888;;;;<;8;CFGGGGGGGGGGGGGGGGGGGGGGGGGGGGGFGGGGGGGGGFGGGGGFGGGGGGGGGGGGGGGGGGGGGGGGGGGGGGGGGGGGGGGGGGGGGGFGGGGGGGGEFGGGGGGGGGGGGGGGGGFGDGGGGGGGGGGGGCFGGGGGGGGGGGGGGGGGGD?DE=FGGGGGGGEEEBCGFGGGFGGFFFFDGGFFGGFGFFGGG=@GGFFGFFFFFFFFGFCBF<?B<FF?FFF2<>?*:AF>BFFFBE;C1::DGFF7>BFF???(5645?<7:2>AA<
@M02996:162:000000000-B87FG:1:1101:16229:7246 1:N:0:TAGCGCTC+CTCTCTAT
CCTACGGGGGGCTGCAGTGAGGAATATTGGTCAATGGGCGAGAGCCTGAACCAGCCAAGTCGCGTGAGGGAAGACGGCCCTATGGGTTGTAAACCTCTTTTGCCGGGGGATAAAGTCTGGGATGCGTCCCAGTTTGCAGATACCCGGTGAATAAGGATCGGCTAACTCCGTGCCAGCAGCCGCGGTAATACGGAGGATCCGAGTGTTATCCGGATTTATTGGGTTTAAAGGGTGCGCAGGCGGTGGATCAAGTCAGTGGTGAAATGGTGCGGCTCAACCGTAGCATTGCCGTTGAAACTGG
+
8ACCCF==A8)8888::::::::CFFGGGGGGGGGGGGGGGGGGGGGGGGGGGFFFFGGGGGGGFGGGGGFDGGGGFGGGGGGGGGGGGGGGGGGGGGGGGGGGGGGGGEGGGGGGGGGGGDGGGGGGGGGFDGGGGGG7FGGGGGGGGGFFGGGGGGGGGGGGGGFGGGGGGGFGGGGGGDBFGGDGGGGGGFDG>FGFG3C@FFF?FFFGGBEDGFGGFGGGGEGF<BGDF?0>BFEGB<979887C?BFF<2<AGGF:F?FAAD<FAD>B1;C?:?>B<?F2247AA>F((4:B<<A>
@M02996:162:000000000-B87FG:1:1101:6279:7259 1:N:0:TAGCGCTC+CTCTCTAT
CCTACGGGTGGCAGCAGTGGGGGATATTGCACAATGGGGGAAACCCTGATGCAGCGACGCCGCGTGAGTGAAGAAGTATTTCGGTATGTAAAGCTCTTTAAGCTGGAAAGATAATGACGGTACCAGCAGAATAAGCCCCGGCTAACTACGTGCCAGCAGCCGCGGTAATACGTAGGGGGCAAGCGTTATCCGGATTTACTGGGTGTAAAGGGAGCGTAGACGGTAAAGCAAGTCTGAAGTGAAATCATAGGGCTTAACCCTGTAATTGCTTTGGAAACTGTTTAACTAGAGTACCGGATGG
+
ACCCCBF>>0)===8==<=;;88@FFGGGGGGGGGGGGGGGGGGGGGGGGGGGGGGFFGGGGGGFFGGGGGGGFFGGGGGGGGGGGGGGGGGGGGGGGGGGGGGGGGGGGGGGGGGGGGGGGGGGGFGGGGGGGGGGGGGGGGGCGGCGGGCGGGGGGGGGGGGGGGGGGGGGGGGGGGGGGFFGGGGGGGGGBGGFFFFGGFFGGFFFFGGG>>D5<GCFG5DFE?C>FGFAA<BAFFG>:<9<@*626:@?B6?FGG??436<BDFFFGFF?FGF?<><FBFFFFFB27<:<A?<9:BF
@M02996:162:000000000-B87FG:1:1101:20903:7270 1:N:0:TAGCGCTC+CTCTCTAT
CCTACGGGTGGCAGCAGTGGGGAATATTGCACAATGGGCGAAAGCCTGATGCAGCGACGCCGCGTGAGTGAAGAAGTATCTCGGTATGTAAAGCTCTATCAGCAGGGAAGAAAATGACGGTACCTGACTAAGAAGCCCCGGCTAACTACGTGCCAGCAGCCGCGGTAATACGTAGGGGGCAAGCGTTATCCGGATTTACTGGGTGGAAAGGGAGCGTAGACGGTTTGGCAAGTCTGAAGTGAAATGCGGTGGCTCAACTCCTGAACTGCTTTGGAAACTGTCGAACTAGATCGCAGGTGAG
+
8ABCCD5)))0==88;==6;;88BCFGGGGGGGGGGGGGGGGGGGGGGGGGGGFCF@FFGDGGGCFEGGGFGGGGGGGFGFF,DC8FEGAGGGFGGGECFGGGGGFG+ACDF<8FGFG:FFDFGGGGGGDE88FFGGGGDEGG+FGFDGGGGGGFFBFFFCGGG*4142@>>FF,4;5EG55=FGGDCCFC;C8E=FGGFGGFFG)8?4.CGG>@DC6D<FG5DG3CD>*05<BBF9:40.*6@41/1C-2)2::28C*874:6:B9<=<?<A(9<0(.45/(4::?)<<))-(34:(4)4
@M02996:162:000000000-B87FG:1:1101:4772:7271 1:N:0:TAGCGCTC+CTCTCTAT
CCTACGGGGGGCAGCAGTGGGGAATATTGCACAATGGGGGAAACCCTGATGCAGCGACGCCGCGTGAGTGAAGAAGTATTTCGGTATGTAAAGCTCTATCAGCAAGGAAGAAAATGACGGTACTTGACTAAGAAGCCCCGGCTAACTACGTGCCAGCAGCCGCGGTAATACGTAGGGGGCAAGCGTTATCCGGATTTACTGGGTGTAAAGGGAGCGTAGACGGCGATGCAAGTCTGATGTGAAAGCCCGGGGCTCAACCCCGGGACTGCATTGGAAACTGTATAGCTAGAGTGCAGGAGAG
+
8ACCCFF88))8888::<:::88BBFGGGGGGGGGGGGGGGGGGGGGGGGGGGFFGFGGGGGGGCFGGGGGGGGGGFGGGGGGGGGGGGGGGGGGGGGFGGGGGGGGGGGGGGGGGGGGGGGGGGGGGGGGGGGGGGGGGGGGGGGGGGGGGGGGGGGGGGGGGGEGGGGGGGGGGGGGGGGFFGGGGGGGGGFGGFGGFGGGFGGFFFFGGGFFGGFGGFGGGGFGGFFFFFABFFAFF<?>FD@FFGFBFFBBFFGFBFFFF;BFFFFGF?:FFFF<A4BAF:<AA?FB<<<AAF08<?
@M02996:162:000000000-B87FG:1:1101:22479:7274 1:N:0:TAGCGCTC+CTCTCTAT
CCTACGGGTGGCTGCAGTGGGGGATATTGCACAATGGAGGAAACTCTGATGCAGCAACGCCGCGTGAGGGAAGAAGGTCTTCGGATTGTAAACCTCTGTTTTTAGTGACGAAACAAATGACGGTAGCTAAAGAGGAAGCCACGGCTAACTACGTGCCAGCAGCCGCGGTAATACGTAGGTGGCAAGCGTTGTCCGGATTTACTGGGTGTAAAGGGTGCGCAGGCGGGACTGCAAGTTGGATGTGAAATGCCAAGGCTTAACCTTGGAACTGCATCCAAAACTGTAGTTCTTGAGTGGAGTA
+
88BCC>85>));===;===;;888CFGGGGGGGGGGGGFFEGGGGGGGGGGGGGEGGGGGFFEGFGCGGGGGGGGGFGGGGGGGFFGGGGGGGGGGGGFGGGGGGFGGGEGEGGGGGGGGGGDGG7EEFG9FFFG=F,@FFF@FGEGGGGGGGGGGGGCFGGGGEGGEC7EFCFFGGGGGGGFFCFGGGGGGCF=E)>7A7;<AEFF>>A@C;=5DD<)75?:1*021777?BF<FBFF*-0,9-6*679?=4<1(4C<A2=<BF(429:*).6B<<46(.)).)5:))).62...)).((
@M02996:162:000000000-B87FG:1:1101:7667:7292 1:N:0:TAGCGCTC+CTCTCTAT
CCTACGGGAGGCAGCAGTGAGGAATATTGGTCAATGGTCGGAAGACTGAACCAGCCATGCCGCGTGACGGAAGACGGTCCTATGGATTGTAAACGTCTTTTGTACGGGAGGAATAAGGTCCACGAGTGGGCCGACGACAGTACCGTACGAATAAGCATCGGCTAACTCCGTGCCAGCAGCCGCGGTAATACGGAGGATGCGAGCGTTATCCGGATTTATTGGGTTTAAAGGGTGCGTAGGCGGGGACTTAAGTCCGCGGTGAAATGCAGGGGCCCAACCCCTGACGTGCCGTTGATACTGG
+
88BCCBDA>))88==;===;;;;CFFGGGGGGGGGGGGGGGFFFFFGCGFGGGGFGGGGGGGGFFGGGGGGCCCFEFGGGGCFED<F9FGFGGGCFFGGGGGGGGGGGFF=+FFGGGFGGGGGD+CC<FEFFGGD@EGEGGGGC+@@CEGGFGGGFGGGEDDGEFG9DFGF*;>CE5CGGGDFFGGDDFGGGGDG=AFFFGD5>CDBBF4CEG@>*7)2:*AF7/87*4=F)42:B2:BC)11.27:7=BFFA>),1:C>9FF))-)6=7)49()852:28.4(3:6<:02((4-)9:)6>
@M02996:162:000000000-B87FG:1:1101:7653:7305 1:N:0:TAGCGCTC+CTCTCTAT
CCTACGGGAGGCAGCAGTGAGGAATATTGGTCAATGGTCGGAAGACTGAACCAGCCATGCCGCGTGACGGAAGACGGTCCTATGGATTGTAAACGTCTTTTGTACGGGAGGAATAAGGTCCACGAGTGGGCCGACGACAGTACCGTACGAATAAGCATCGGCTAACTCCGTGCCAGCAGCCGCGGTAATACGGAGGATGCGAGCGTTATCCGGATTTATTGGGTTTAAAGGGTGCGTAGGCGGGGACTTAAGTCAGCGGTGAAATGCAGGGGCCCAACCCCTGACGTGCCGTTGATACTGG
+
ACCCCEFB58)====;====;;;CFFGGGGGGGGGGGGGGGGGGCFGGGGGGGGGGGGGGGGGGGGGGGGGGGGGGGGGGGGGGGGGGGGGGGGGGGGGGGGGGGGGGGGGGGGGGGGGGGGGGGGGGGGFGGGGGGGGGGGGGGGGGGGGGGGGGGGGGGGGGGGGGGGGGGGGGGGGGGGFFGGGGGGGGGFGGDGGFD3CBGDEFFFGGGFFGGFGGFGGDG@GGFFGFFFFF?BF<?D>BB)7:DDAFFFFFFGG6>F?DDFFFF:GFF>>G@BFF6>1742,43:9B68-:/:)5:
@M02996:162:000000000-B87FG:1:1101:4464:7323 1:N:0:TAGCGCTC+CTCTCTAT
CCTACGGGAGGCAGCAGTAGGGAATATTGCACAATGGGGGAAACCCTGATGCAGCAACGCCACGTGTGGGAAGAAGCATTTCGGTGTGTAAACCACTGTCGTGAGGGAATAAAGCTGGAGTTGTCCAGTTGAATGTACCTCGAAAGGAAGCACCGGCAAACTTCGTGCCAGCAGCCGCGGTAATACGAGGGGTGCAAGCGTTGTTCGGAATCACTGGGCGTAAAGGGAGCGCAGGCGGAAGTGCAAGCGGTCTGTACAATACCGGGGCCCAACCCCGGACCTGCAGACCGGACTGCATTT
+
8ACCCFFA=1)====;;===;8;CFGGGGGGGGGGGGGGGGGGGGGGGGGGGGFFGGGGGGGGGFGGGGGGGGGGGGGGGGGGGGGGGGGGGGGGGGGFGGGGGGGGGGGGGGGGGGGGGGGGGGGGGGGGGGGGGGGGGGGCGGGGGGGGGGGGGGGGGGGGGGGGGGGGGGGGGGGGGGGFFGGGCGGGGGFGGAGGFDDGFGGFFFFGGGFFF5?GGBEE3EBEFBFGFFFFFB9)C7>?BA7?<DBBFF?2AFGGFFFFFFFFFD>DBFFFE@F19>4.8??A7?;4-96119)))
@M02996:162:000000000-B87FG:1:1101:25837:7348 1:N:0:TAGCGCTC+CTCTCTAT
CCTACGGGAGGCAGCAGTAGGGAATATTGCACAATGGGGGAAACCCTGATGCAGCAACGCCACGTGTGGGAAGAAGCATTTCGGTGTGTAAACCACTGTCGTGAGGGAATAATGCTTAATTTCGGTTAAGTTGAATGTACCTCGAAAGGAAGCACCGGCAAACTTCGTGCCAGCAGCCGCGGTAATACGAGGGGTGCAAGCGTTGTTCGGAATCACTGGGCGTAAAGGGAGCGCAGGCGGAGATGCAAGCAGTCTGTACAATACCGGGGCCCAACCCCGGACCTGCAGACTGGACTGTTT
+
88ACCDA=00)====;;=;=;8;6CEEEGGFGGGGGGGGCGGGGGGGGGGGGFFEFFGGGGDGGDFCDFGGGEEEFEGFFFGGGEEGGEBCFGGCDAFGFFGGGGGE:E,CFFDGFDFGGFEGGGECGFEGGGCGGFGFGGEFCEGCEGGG8FGFDG6DCEFG=CEEGFGGGGGGGGGECEGFFGGGGDG9CE>GGBCGFCDCBEGFAA:DGGF=>F479AFGDGFGG6@GB9(376>FDBCBF<FFBC<:F<?:<B7:447>?FF0979DFFF>;>:449FFF<B782:5:?7:?4).6
@M02996:162:000000000-B87FG:1:1101:24842:7369 1:N:0:TAGCGCTC+CTCTCTAT
CCTACGGGCGGCTGCAGTGAGGAATATTGGTCAATGGGCGCAAGCCTGAACCAGCCATGCCGCGTGCAGGATGACGGCTCTATGAGTTGTAAACTGCTTTTATACGAGGGTAAAACCTGGAATCTTTCCAGCTTGAAAGTATCGTATGAATAAGGATCGGCTAACTCCGTGCCAGCAGCCGCGGTAATACGGAGGATCCAAGCGTTATCCGGATTTATTGGGTTTAAAGGGTGCGTAGGCGGTTTGGTAAGTTAGCCGTGAAATAATAAGGCTTAACCTTATATGTGCGGTTGATA
+
8ACCCE85)1)8888;;;;;;;;;C6EFGFGGGGGGFGGGGGGGGGGGGGGGGGGGFGGGGGGGGGGGGGGGGFGGEGEGGGGGGGGGGGGGGGG9FGGGGFGGGGGGGGGGGFFEFFFD8FDFFGGGGCDFGFE8FGGA,,C7F8DFD@DAFFGECF=FEGEFGGAF5@*9DFCFCFGGGG9?CCD7+CCEC4EC66>6C4=;EG>51A5ECB5F:5:*=FEGE)A7469@0(-704:C25,53.>2:4<=4AA<?GGF?>><<)5<*6>??BF0*544)7.)).4441-79(-.
@M02996:162:000000000-B87FG:1:1101:24857:7378 1:N:0:TAGCGCTC+CTCTCTAT
CCTACGGGCGGCTGCAGTGAGGAATATTGGTCAATGGGCGCAAGCCTGAACCAGCCATGCCGCGTGCAGGATGACGGCTCTATGAGTTGTAAACTGCTTTTATACGAGGGTAAAACCTGGAATCTTTCCAGCTTGAAAGTATCGTATGAATAAGGATCGGCTAACTCCGTGCCAGCAGCCGCGGTAATACGGAGGATCCAAGCGTTATCCGGATTTATTGGGTTTAAAGGGTGCGTAGGCGGTTTGGTAAGTTAGCCGTGAAATAATAAGGCTTAACCTTATATGTGCGGTTGATACTGTT
+
8ACCCD):51)8888;;;;;;;;CEFGGGGGGGGGGGGGGGGGGGGGGGGGGGGGGGGGGGGGGGGGGGGGGGGGGGGGGGGGGGGGGGGGGGGGGGGGGGGGGGGGGGGGGGGGGGGGGGGFGGGGGGGFGGGGG@FGGGGGGGGGGGGGGGGGGFGGGGFGGGGGGGGFGGGGGGGGGGGFFGGCGGGGGGFGEFGGFGGGFEGEFFFGGGFFGGCCFFFGGG:FGFFGFFFFFF>>C;DF;6BB<C47FA>FFFGC9?FF>4AFFFACB:BFGB<A<B?4A<:<D:647>52)/6<<)
@M02996:162:000000000-B87FG:1:1101:28267:7385 1:N:0:TAGCGCTC+CTCTCTAT
CCTACGGGAGGCAGCAGTGGGGAATATTGCACAATGGGGGAAACCCTGATGCAGCGACGCCGCGTGAGTGAAGAAGTATTTCGGTATGTAAAGCTCTATCAGCAGGGAAGAAAGTGACGGTACCTGACTAAGAAGCCCCGGCTAACTACGTGCCAGCAGCCGCGGTAATACGTAGGGGGCAAGCGTTATCCGGATTTACTGGGTGTAAAGGGAGCGCAGACGGTAAGATAAGTCTGATGTGAAAACCCGGGGCTCAACCCCGGGATTGCATTGGAAACTGTAGAACTAGAGTGCAGGAGAG
+
ACCCCE>851)===8=====;888EFGGGGGGGGGGGGGGGGGGGGGGGGGGGFFGFGGGGGGG@FGGGGGGGGGGGGGGGGGGGGGGGGGGGGGGGGFFGGGGGGGFFGGGGGGGGGGGGGGGGGGGGGGGGGGGGGGGGGGGGGGFGGGGGGGGGGGGGGGGGGGGGGGGGGGGGGGGGGFFGGGGGGGGGFGGAGGFGGGFGGFFFFFGGFFGGFDGFGGGGFGGFFGFA<BFFFFGF>>BFFFFG;;BF>FFBGGFFFFFBFFFFFFFFFFGFFFFFF>AADFAAA<>BBFF>BF?<
@M02996:162:000000000-B87FG:1:1101:21176:7407 1:N:0:TAGCGCTC+CTCTCTAT
CCTACGGGAGTCAGCAGTGGGGAATATTGGGCAATGGGCGAAAGCCTGACCCAGCAACGCCGCGTGAAGGAAGAAGATCTTCGGATTGTAAACTTCTTTTATGAGGGACGAAGGAAGTGACGGTACCTCATGAATAAGCCACGGCTAACTACGTGCCAGCAGCCGCGGTAATACGTAGGTGGCAAGCGTTATCCGGATTTACTGGGTGTAAAGGGCGCGTAGGCGGGAGAGCAAGTCAGATGTGAAATCTGTGGGCTTAACTCACAAAATGCATTTGAAACTGTTTTTCTGGGATTGTGGG
+
8ABCCDAA80);;;;;===;;888CFGGGGGG<DEFEC<FFGDGFGGGGFC@FFC@DFEGCC7CFGG?EFGCEGFF,EFGGFGGCFGAGGFFG9EFGGFFA@,CBFGEFC=F:B,EFA<@FGCE:4CBDGGFG,EG;BEGFGECFG>>F;BFEGGFCFC@DFGFF>EEGCEF9;FCC;=2?76AFGGDGG7FGFEED<DF7;<@FG8>:=+1;A:<D>DDEGEF5>E3;3>>0179467*-2)16/9:76)9<:0((29)6*)5734?)4C).48+8)6)4=4)-6722-)),((,.)-4(
@M02996:162:000000000-B87FG:1:1101:20888:7408 1:N:0:TAGCGCTC+CTCTCTAT
CCTACGGGCGGCAGCAGTGGGGAGTATTGCACAATGGGCGAAAGCCTGATGCAGCAACGCCGCGTGAGTGAAGAAGTATTTCGGTATGTAAAGCTCTATCGATGGGGAATAAGATGAAGGTACCCAAGTAAGAAGCCCCGGCTAACTACGTGCCAGCAGCCGCGGTAATACGTAGGGGGCAAGCGTTATCCGGATTTACTGGGTGTAAAGGGAGCGTAGACGGAATAGCAAGTTTGAAGTGAAATACCTGGGCTTAACCCAGGAATTGCTTTGAAAACTGTTAATCTAGAGTACTGGAGGG
+
8ABCCB=550)8888;;<;;;888CGGGGGGGGGGGGGGGGGGGGGGGGGGGGFGFGGGGGGGGFGGGGGGGGEFGGGGGGGGGFGGGGGGGGGGGGFFGGFGGGGGFGGGGGGGGGGGGFFGGGGGFGGDFFGGGGGGGGGGGGGGGGGGGGGGGGGGGGGGGGGEGGFGGGGGEGGGGGGFFGGGGGGGGEAGGFGGFGFF?EGFFBFFC<>>9C:D7@EGDEFGGFFGFFFAFD<?FBC>F<@F?D>:FF?:?>FFB?F:B?>?BFFG><4@CFB:<AFF44<DFA22<92))0(.4>
@M02996:162:000000000-B87FG:1:1101:11233:7408 1:N:0:TAGCGCTC+CTCTCTAT
CCTACGGGAGGCAGCAGTGAGGAATATTGGTCAATGGACGGAAGTCTGAACCAGCCAAGTCGCGTGAAGGATGAAGGTATTATGTATTGTAAACTTCTTTAGCAGTGGAGTAATAAGGGGATCGTGATCCCCGATGCAAGTACACTGAGAATAAGGATCGGCTAACTCCGTGCCAGCAGCCGCGGTAATACGGAGGATCCGAGCGTTATCCGGATTTATTGGGTTTAAAGGGTGCGCAGGCGGCTTTTTAAGTCAGTGGTTAAATCGTGACGCTCAACGTCATCACGCCATTGATACTGGG
+
88BCC>:>)1)=8==;==;=;;;;CFGGGGGGGGGGGFGGGGGGGGDGGGGGGFCFFGGGGGDFCFGFGGGGGGGGEFCGGGGGGGGGGGGGFGGGGGGGGGGGGFGGFGGGGGFGFGCGGGGGGFFGGGGGGGGGGGGGGGGGGGGGGGGGGGGGGGGGGDGEGGGGGGGGGGGGGGGCFGADEGDDFGGGGFGGFGGFGGEEGGFFFFGGGFFG=<FGAFGGGFGGFFGDF@D33@EGF97>BBF?GFF*.:<AAC<A?FB4))2<F?76?FFGF?6427:<>>BFF;:<4464@4643
@M02996:162:000000000-B87FG:1:1101:12239:7410 1:N:0:TAGCGCTC+CTCTCTAT
CCTACGGGTGGCAGCAGTGGGGAATATTGCACAATGGGGGAAACCCTGATGCAGCGACGCCGCGTGAGTGAAGAAGTATTTCGGTATGTAAAGCTCTATCAGCAGGGAAGAAAATGACGGTACCTGACTAAGAAGCCCCGGCTAACTACGTGCCAGCAGCCGCGGTAATACGTAGGGGGCAAGCGTTATCCGGATTTACTGGGTGTAAAGGGAGCGTAGACGGTCATGCAAGTCTGATGTGAAAGGTGGGGGCTCAACCCCCAAACTGCATTGGAAACTGTAAGACTCGAGTGCCGGAGAG
+
8ACCCBA=:00=;==;==;;;88BFGGGGGGGGGGGGGGGGGGGGGGGGGGGGFFGFGGGGFEF@FFGGGGGGFGGFGGGGGGGGGGGGGGGGGGGGGFGGGGGGGGGGGGGGGGGGGGGGGGGGGGGGGGFGGGGGGGGGGGGGGGGGGGGGGGGGGGGGGGGGGEGGCGFGCFGCCEGEGFFGGGGGGGGGFGGFGGFGCFFGGFFFF>EGFEGGBGGFGGGE>FFB@FF<AFFFBFG4?4@<FFFG9BFFFF<DGGF?FB:?BDFFBCB??FCF?ABFFFAAF>B?<8<BAD;5297?
@M02996:162:000000000-B87FG:1:1101:11216:7424 1:N:0:TAGCGCTC+CTCTCTAT
CCTACGGGAGGCAGCAGTGAGGAATATTGGTCAATGGACGGAAGTCTGAACCAGCCAAGTCGCGTGAAGGATGAAGGTATTATGTATTGTAAACTTCTTTAGCAGTGGAGTAATAAGGGGATCGTGATCCCCGATGCAAGTACACTGAGAATAAGGATCGGCTAACTCCGTGCCAGCAGCCGCGGTAATACGGAGGATCCGAGCGTTATCCGGATTCATTGGGTTTAAAGGGTGCGCAGGCGGCTTTTTAAGTCCGTGGTTAAATCGTGACTGTCAACGTCATCACGCCATTGATACTGGG
+
8ACCCBAA51)=8==;==;=;;;CFGGGGGGGGGGGGGFFGGGGGGGGGFGGGGGGG<FFGGGGFGGGGGGGGGGGDFAFGGGGGFGGGGGGGGGGFEGGGDGGGFGGGFFFGGCFCBDF7FF:FCF@BGGGGCGGEBFFFGFAFG998EFFGFEGGGGGGGGGGDGGGGBF>D=DFGGGDDEFGGCGG:DEEFG5*4@AC*=?EGFFFFGDDB>D*7@CAFGGGDGG3AGFF;0>;9EC;>3798<49<?F9))-.7<::F<FBF:17(142.*013(,()3AAB:2,33<BFAD4A<:(
@M02996:162:000000000-B87FG:1:1101:12779:7428 1:N:0:TAGCGCTC+CTCTCTAT
CCTACGGGTGGCTGCAGCTAAGAATATTCCGCAATGGACGAAAGTCTGACGGAGCGACGCCGCGTGGATGATGAAGGTCGGAAGATTGTAAAATCCTTTTATAACTGAGGAATAAGTATTGTGAGAGAAACGCAGTATGGTGACTGTAGGTTATGAATAAGCAACGGCTAATTACGTGCCAGCAGCCGCGGTAACACGTAAGTTGCGAGCGTTGTTCGGAATTATTGGGCGTAAAGGGCATGTAGGCGGTTTTGCAAGCTTGATGTGAAAGGCAGGAGCTTAACTCCTGGACTGCGTTGAG
+
8ACCCD@=:));=======;<;;CFFGGGGGGGGGGGGGGGGGGGGGGGGGGGFEGFGGGGGGGFGCFGGFFGGFGFGGCGGGGGGGGGGGGGGGGGGGGFGEGGGGGGC<FGGGGGDGG9FFF=E>DFFD<CC>EGGGGFGFGGGGGGGGGGGGFGFFFGF@@FEEEGEFGGFGGGGGGGGFFGGGGDGDGGFGFFGG475EFGGBEFEDCDBBGGFG3@GGCFFEF:FGFF(4=)8BC?<<F<*9954>B?FFF993:<):<ABD2B>G:?0>E@:BFB4ABAAFF:01276?27<;4(
@M02996:162:000000000-B87FG:1:1101:5364:7439 1:N:0:TAGCGCTC+CTCTCTAT
CCTACGGGAGGCAGCAGTAGGGAATATTGGGCAATGGAGGCAACTCTGACCCAGCCATGCCGCGTGAAGGAAGACGGCCCTATGGGTTGTAAACTTCTTTTATCGTAGAGTAAACCTGTCCACGTGTGGACAGTTGAGAGTATACGAGGAATAAGTATCGGCTAACTCCGTGCCAGCAGCCGCGGTAATACGGGGGATACGAGCGTTATCCGGATTTATTGGGTTTAAAGGGTGCGCAGGCGGATCGGTAAGTCAGGGGTGAAAAGTTGGGGCTTAACTCCAATCGTGCCTTTGATACTG
+
AACCCDF5:))===8=====;8;;CFGGGGGGGFGGGGGGGGGGGGGGGGGGGGFFGGGGGGGFGGGGGGGGGGGGGGGGGGGGGGGGGGGGGGGGGGGGGGGGGGGGGGGGGGGGGGGGGGGGGGGGGGGGFFGGGGGGGGGGGGGGGGGGGGGGGGGGGGGGGGGGGGGGGGGGGGGGGGFFGGGGGGGGGAGGFGGFGGGDGGFFFFGGGFFGGFGGFGGDGBGGBFGFFFFFFF>D;D6048BFGF??B><>:GG09FFF>:ADF:DFF94C?AA<:F>B?F2(-,.54<<<=4AB
@M02996:162:000000000-B87FG:1:1101:11401:7458 1:N:0:TAGCGCTC+CTCTCTAT
CCTACGGGCGGCTGCAGTGAGGAATATTGGTCAATGGACGGAAGTCTGAACCAGCCAAGTAGCGTGCAGGATGACGGCCCTATGGGTTGTAAACTGCTTTTAACCGGGAATAAAGATGTTCACGTGTGGACAGTTGCATGTACCGGTTGAATAAGGATCGGCTAACTCCGTGCCAGCAGCCGCGGTAATACGGAGGATCCGAGCGTTATCCGGATTTATTGGGTTTAAAGGGAGCGTAGGCGGTAGATCAAGTCAGCTGTGAAATATAGGTGCTCAACATCTGGACTGCAGTTGAAACTGG
+
88ACCD18)1)8888;;;;;;;;CEFGGGGGGGGGGGGGGGGGGGGGGGGFGGFFFGGGGGGGGGGGGGGGGGGGGGGGGGGGGGGGGGGGGGGGGGGGGGGGGGGGGGGGGGGGGGGGGGGGGGGFEGGGDFFGGGGGGGGGGGGGGGGGGGGGGGGGGGGGGGGGGGGGGGGGGGGGGGGFBGGCGGGGGGFEEFGGFGGGFGGFFFFGGGFFGG4CGFGGGGDFC<=CD0:>E>?EC599808?AGDFFFAADBGGBFBAD<246FA>2?<FCF7210/)54<<:?84A<<<AFFFFB
@M02996:162:000000000-B87FG:1:1101:22103:7467 1:N:0:TAGCGCTC+CTCTCTAT
CCTACGGGTGGCAGCAGTAGGGAATATTGCACAATGGGGGAAACCCTGATGCAGCGACGCCGCGTGAGTGATGAAGTCTTTCGGTATCTAAAGCTCTTTCAGCAGGGAAGATAATGACGGTACCTGACTAATAAGTCCCGTCTCACTCCGTTCCAGCAGCCGCGGCTATACGTCGGCGACCACGTTTATCCGGATTTTCTGGGTGTAACGGGAGTTTAGACGGTATGGCAGGTCATCTGGTAAACCCCGGGGTCCACCCCCAGTACTCCATTTGCAACCTCCTTTCTTCCAGTGCAGCAGG
+
88CCC5)1:1);=88===;<;8;;FEGFEEAFFGGG<<CCFGGFEGGFG<CFAFG+86CFGGGGGGGGGGGDCEGGG9F,BFEGCEF,,,CF<FGF,,<5,:C,B=C<EF,?,,C,CE+>@AFFG,EE,:3,7;=EAD@F8>,,9CF,@663@DCAF8+3:+8+3***,6,,4,11*44=*)))32*2:@CEC5C89+3+;:*8AG4C+7)5*;>*797*1;*9*0<4:5*.4))*))**.*6=).71)(-0,(.,)2501)(().6))):)))*3*4((.0()-)))))).53))*)(,(
@M02996:162:000000000-B87FG:1:1101:10461:7468 1:N:0:TAGCGCTC+CTCTCTAT
CCTACGGGTGGCAGCAGTGGGGAATATTGGGCAATGGGCGAAAGCCTGACCCAGCAACGCCGCGTGAAGGAAGAAGGTCTTCGGATTGTAAACTTCTTTTATGAGGGACGAAGGACGTGACGGTACCTCATGAATAAGCCACGGCTAACTACGTGCCAGCAGCCGCGGTAATACGTAGGTGGCAAGCGTTATCCGGATTTACTGGGTGTAAAGGGCGCGTAGGCGGGGATGCAAGTCAGATGTGAAATCTATGGGCTTAACTCATAAACTGCATTTGAAACTGTATTTCTTGATTGCTGGG
+
88CCCD=5:0)=;======;;88BFFGGGGGGGGGGGGGGGGGGGGGGGGGGGFGFGGGGGGGGGGEGGGGGGGGG8FGGGGGGGGGGGGFGGGFGGGFGFGGGGFGGGGGEEDGGGGFGDFCECGGGGFFDEFGFGAEF8D=CFC3DGGGGEFGGGGGG6;FEEGCDEGGG@FGGGGEFGGFFECFGGGGFDFGE3DDFFGGFGDFFFFFGGF>GGFGGFEGGEEGG9FG@FF7FFFF:<>5@277<FFBFA0(3:F*69=42<44646*47<FC@AFA366A<5<<A2A<9).)1--2(
@M02996:162:000000000-B87FG:1:1101:24395:7487 1:N:0:TAGCGCTC+CTCTCTAT
CCTACGGGAGGCAGCAGTGGGGGATATTGCACAATGGAGGAAACTCTGATGCAGCAACGCCGCGTGAGGGAAGAAGGATTTCGGTTTGTAAACCTCTGTCATTGGTGACGATAATGACGGTAGCCAATGAGGAAGCTCCGGCTAACTACGTGCCAGCAGCCGCGGTAATACGTAGGGAGCGAGCGTTGTCCGGAATTACTGGGTGTAAAGGGTGCGTAGGCGGGGAAGCAAGTCAGGCGTGAAAACTATCGGCTTAACTGATAGCCTGCGCTTGAAACTGTTTCTCTTGAGTGAAGTAGAG
+
ACCCCDA=)1)=========;88@FGGGGGGGGGGGGGGGGGGGGGGGGGGGGFFFGGGGGGGGFGGGGGEGFEFFGGGGGGGGGGGGGGGGGGGGGGGGGGGGGGGGGGGGGGGGGGGGGGGGGGGGGGGGGGGGGGGGGGGGGGGGGGGGGGGGGGGGGGGGGGGGGGGGGGGGGGGGGGFEGGGGGGGGGFGGFGGFGGGFGCFFF:7EGFFGGFGGFGGDGEGGFFGFFFBFBFF5398=4FFFGBFFF?6B>GG<2@BFFFFB@9DB6:FFFB245BDFFF<A><?>F2<49.966
@M02996:162:000000000-B87FG:1:1101:10457:7488 1:N:0:TAGCGCTC+CTCTCTAT
CCTACGGGTGGCAGCAGTGGGGAATATTGGGCAATGGGCGAAAGCCTGACCCAGCAACGCCGCGTGAAGGAAGAAGGTCTTCGGATTGTAAACTTCTTTTATGAGGGACGAAGGACGTGACGGTACCTCATGAATAAGCCACGGCTAACTACGTGCCAGCAGCCGCGGTAATACGTAGGTGGCAAGCGTTATCCGGATTTACTGGGTGTAAAGGGCGCGTAGGCGGGGATGCAAGTCAGATGTGACATCTATGGGCTTAACTCATCAACTGCATTTGAAACTGTATTTCTTGAGTGCTGGG
+
8ACCCF5):00;=======;;88BFGGGGGGGGGGGGGGGGGGGGGGGGGGGGFFGGGGGGGGGGGGGGGGGGGGGGGGGGGGGGGGGGGGGGGGGGGGGGGFGGGGGFG:FGDGGGGGFGGEGGGFFGGGDFAFFFCGG8DD:FGGFGGGGEGGGGFGGEAFG:C>5CCGGGGC99?EFGGFF95D<DGGGGFGGFGGFFGGFGGF>5;FFGFADD>DD):CFGE=D>BG@24<FADFC:::05*7:FDBF<?FB0CCABFAA>)647:C?BAFGF<F2AFBF94<<464445<)/6AB0
@M02996:162:000000000-B87FG:1:1101:27966:7507 1:N:0:TAGCGCTC+CTCTCTAT
CCTACGGGGGGCTGCAGTGAGGAATATTGGTCAATGGACGAGAGTCTGAACCAGCCAAGTAGCGTGCAGGATGACGGCCCTATGGGTTGTAAACTGCTTTTATACGGGGATAAAGTGGGGAACGTGTTCCCCTTTGCAGGTACCGTATGAATAAGGACCGGCTAATTCCGTGCCAGCAGCCGCGGTAATACGGAAGGTCCGGGCGTTATCCGGATTTATTGGGTTTAAAGGGAGCGTAGGCGGTATTTTAAGCGTGTTGTGAAATGTAGATGCTCAACATCTGAATTGCAGCGCGAACTGG
+
8BCCCA:8::)8888::::::::CFGGGGGGGGGGGGGGGGGGGGGGGGGGGGGFGFGGGGGGGGGGGGGGGGGGGGGGGGGGGGGGGGGGGGGGGGGGGGGGGGGGGGGGGGGGGGGGGFGGGGGGGGGGGGGGGGGGGGGGGGGGGGGGGGGGGGGGGGGGGGGGGGGGGGGGGGGGGGGFFGGGGGGGGGFGGBGFFGGGFGGFFFFGGGFDGCDFGFGGGGBGDDFGEFFBFFFDGDD>B>>F4FA?F298?:FC?BFFADFFFFAGBA2BC9:4:??BDFFF?:22:3;BFFB?<?
@M02996:162:000000000-B87FG:1:1101:18424:7529 1:N:0:TAGCGCTC+CTCTCTAT
CCTACGGGTGGCAGCAGTGAGGAATATTGGTCAATGGGCGGAAGCCTGAACCAGCCAAGTCGCGTGAAGGATGAAGGTTCTATGGATTGTAAACTTCTTTTGTTCGAGGGTAAAGTGAGTCACGTGTGGCTTATTGCAAGTATCGAACGAATAAGCATCGGCTAACTCCGTGCCAGCAGCCGCGGTAATACGGAGGATGCGAGCGTTATCCGGATTTATTGGGTTTAAAGGGTGCGTAGGCGGGATGTTAAGTCAGCGGTCAAATTGTGTAGCTCAACTATACCGAGCCGTTGAAACTGGG
+
8ACCCF@58)0=;=====;;;;;CFFGGGGGGGGGGGGGGGGGGGGGGGGGGGFFGGGGGGGGGFGGGGGGGGGGGGGGGGGGGGGGGGGGGGGGGGGGGGGGGGGEFGGGGGGGGGGGGGGGGGFF?FGGGGGGDGGGGGGGGGFFGGGGGGGGGGGGGGGGGGGGGGGGFGGGGGGGGGGFFGGGGGGGFGFEGFGGFGGGDGGFBFFGGGDBGGCGD+CFGGFGF>FG371?58:B741474>>4C2<FFF<ABGG?;38>AF<<7<::A<BFF?A369<A??F>B>BBF0>A?2<>0
@M02996:162:000000000-B87FG:1:1101:18561:7557 1:N:0:TAGCGCTC+CTCTCTAT
CCTACGGGAGGCAGCAGTAGGGAATATTGCACAATGGGGGAAACCCTGATGCAGCAACGCCACGTGTGGGAAGAAGCATTTCGGTGTGTAAACCACTGTCGTGAGGGAATAATGCTTAATTTCGGTTAAGTTGAATGTACCTCGAAAGGAAGCACCGGCAAACTTCGTGCCAGCAGCCGCGGTAATACGAGGGGTGCAAGCGTTGTTCGGAATCACTGGGCGTAAAGGGAGCGCAGGCGGAGATGCAAGCAGTCTGTACAATACGGGGGCCCAACCCCGTACCTGCAGACTGGACTGTTTT
+
8ACCCB=@50)8=88;==;=;8;;FGGGGGGFGGGGGGGGEEFFGGGGGGGGGCFFGGGEFGGFDFGGGGFGGGGGGGGGGFGGGGGGGGGGGGGGGGEGGE@FGFCCFCFEFGGGGG9FGGGDCFEFGGGGGGGGCEFFFFGGGGGGGGG8FF8D6ED:@DFFFG+DCECFDGGGGCCGGGFFGGGGG5>*?DEEEFF6C3=>ED5CE>5CCFBDDCCC:FCD=@9C05D>;>F>9>ED(9155BF)08?F43-6A+2)5=>8(,(-.473,45C)19(,7<B<7?(-4),4((,7<25(
@M02996:162:000000000-B87FG:1:1101:20510:7561 1:N:0:TAGCGCTC+CTCTCTAT
CCTACGGGTGGCTGCAGTAAGGAATTTTCGGCAATGGGGGAAACCCTGACCGAGCAACGCCGCGTGAGTGTAGAAGGTCTTCGGATTGTAAAGCTCTGTTGTAGAGGAAGAATGCTAAGTATAGGAAATGATATTTAGTTGACGGTACTCTACTAGAAAGTCACGGCTTACTACGTGCCAGCAGCCGCGGTCATACGTAGGTGGCAAGCGTTATCCGGATTTATTGGGCGTAAAGGGTGCGCAGGCGGTTTGTTAAGTTTGTTGTGAAAGCGTTGGTGCCAACTCAATACAGCATCTAAAA
+
88ACCF)0:0)=;==;==;=<;;CFFGGGGGGGGGGGGGGGGGGGGGGGGGGGFFFGGGGGGGGGGGGGGGGGGGG<FGGGGGGGGGEFGGGGGGGGGGGGGFGEFGGGGFGGGGGGCFGBEFGFGG@FED<3FFFGFGGGGGGCEFGGGGFGD=ED9DFGGEGCEGGG@FGCGCFCFGECFFFGGGGD5C**=:CFCCFGGCFG*=FFDGGCFCFD>5CEG<@9+ADD5/5(34B(4@5(7753))4792>?<A9<GGA9).(,(-.720(41)*)-).))-(5<0)-,).)463*-)))
@M02996:162:000000000-B87FG:1:1101:11497:7565 1:N:0:TAGCGCTC+CTCTCTAT
CCTACGGGTGGCAGCAGTAGGGAATATTGGTCAATGGGGGGAACCCTGAACCAGCCATGCCGCGTGAGGGAATAAGGCCCTACGGGTCGTAAACCTCTTTTACCGGGGGCTAACGGGCGTCTTGCGCGGCGCTGTGAAGGTACCCGGGGAATAAGCATCGGCTAACTCCGTGCCAGCAGCCGCGGTAATACGGAGGATGCGAGCGTTATCCGGATTTATTGGGTTTAAAGGGTGCGCAGGCGGGCTGGTAAGTCAGCGGTGAAATGTGGGGGCTCAACCCCGGCAGTGCGGTTGATACTGG
+
8ACCCA:580)====;===<;8;CFFGGGGGGGGGGGGGG@FGGGECEGDGGGFGGFFEGFEEFGGFFFFDFFGGGCGGGGGGGG@CFGGGGGGGCFGGGG,FFGEGGEC7F:BFE:@<<<*<,C@BF58*88CEGG:A?C<FGEEGDGDEGG+<F@@CEEDGGGGFGGGGGG@FEGFCCC<5>CGCDG?FGGFGE@CCFD9>>ED>:FFFGD5BDF5?7@GGGGFGGFFG342(.09@76D9)(.7(9>4?AF:A:E),4>2<4)6)91D;9,7C@?BF,;12-((.:((-490486:5)
@M02996:162:000000000-B87FG:1:1101:11479:7565 1:N:0:TAGCGCTC+CTCTCTAT
CCTACGGGTGGCAGCAGTAGGGAATATTGGTCAATGGGGGGAACCCTGAACCAGCCATGCCGCGTGAGGGAATAAGGCCCTACGGGTCGTAAACCTCTTTTACCGGGGGCTAACGGGCGTCGTGCGCGGCGCTGTGAAGGTACCCGGGGAATAAGCATCGGCTAACTCCGGGCCAGCAGCCGCGGTAATACGGAGGCTGCGAGCGTTATCCGGATTTATTGGGTTTAAAGGGTGGTCCGGCTGGCTGGTAAGTCAGCGGTGAGATTGCGGGGCTCAACCCCGGCAGTGCCGTTGCTC
+
68BC8>=58))=;==;==6<;8;CFEFGGGGGGGGGGG@EGGGGFGFFGG<DEFGFGGGGGEFGFEGGGGGGGGGGGGGGDGGGGGGGGGGGGGGGGGGGG9FF:CCFGGG@FGG7FECBF7F:F@CCEGGG*5CFFGGGF<ECFGGGGGG8+@CFF@<8CDFGGGGGGE**9CE5CFGGCC>BCDDCC9CG5:CE)*/./5C>EGDFFBFC7.7976:0=FGGC)<FAFGEFB(05))9()-)(07(2-)9)644)*1,(5()))).59990(<?*4:1(81((4:7:-4443()*
@M02996:162:000000000-B87FG:1:1101:20527:7570 1:N:0:TAGCGCTC+CTCTCTAT
CCTACGGGTGGCTGCAGTAAGGAATTTTCGGCAATGGGGGAAACCCTGACCGAGCAACGCCGCGTGAGTGTAGAAGGTCTTCGGATTGTAAAGCTCTGTTGTAGAGGAAGAATGCTAAGTATAGGAAATGATATTTAGTTGACGGTACTCTACTAGAAAGTCACGGCTTACTACGTGCCAGCAGCCGCGGTAATACGTAGGTGGCAAGCGTTATCCGGATTTATTGGGCGTAAAGGGTGCGCAGGCGGTTTGTTAAGTTTGATGTGAAAGCGTTGAGCTCAACTCAATACAGCATCGAATA
+
8ABCCE:==))=========<;;EFGGGGGGGGGGGGGFGFGGGGGGGGGGGEFFFGGGGGGGGGGGGGGGGGGGGFGGGGGGGGGGGGGGGGGGGGGGGGGCFFFGFGGGGGGGGGGEG<FEDFGGDGGAGGGGGGGGGGGGGDEGGGGGAEGCGGCFGGGCGFGGGGEGGCG5@:EFGGGFFGGGDGGG*:CGGFFCADGG5C4=:FEGGDFFGGF3CFGFGGFFFFA>>2:5?:?@C9C9:;E:919?D374:4FGBA=9)..6<9)74<FD*90<BFFBA<A26)53))(6)0(,)-
@M02996:162:000000000-B87FG:1:1101:18566:7577 1:N:0:TAGCGCTC+CTCTCTAT
CCTACGGGAGGCAGCAGTAGGGAATATTGCACAATGGGGGAAACCCTGATGCAGCAACGCCACGTGTGGGAAGAAGCATTTCGGTGTGTAAACCACTGTCGTGAGGGAATAATGCTTAATTTCGGTTAAGTTGAATGTACCTCGAAAGGAAGCACCGGCAAACTTCGTGCCAGCAGCCGCGGTAATACGAGGGGTGCAAGCGTTGTTCGGAATCACTGGGCGTAAAGGGAGCGCAGGCGGAGATGCAAGCAGTCTGTACAATACCTGGGCCCAACCCCGGACCTGCCGACTGGACTGTTTT
+
88ACC>=9)1)===8===;=;8;CFFFGGGGGGGGGGGGGGGGGGGGGGGGGGFFFGGGGGGGEDFGGGGGGGGGGGGGGGGGGGGGGGGGGGGGGGGFFGG@CFFGGGGFFGGGGGFGGGGGGGGEFFGGGGEFGFFGGGGGEFFGGGGGFGGGGGGDEGGGGGGGGGGGGCGGGGGGGGGFFEGGGGGGGGFGDEGGFGGGFGGFFFFGGGFFGGFGGFGGCE5?FB>9>BFFF>FFDF>>F7@=AGF1F<84>A<C>FFA?:)56@BGFFBDED?BFBFF<<B01-4-44?F2))6)(
@M02996:162:000000000-B87FG:1:1101:20510:7579 1:N:0:TAGCGCTC+CTCTCTAT
CCTACGGGTGGCTGCAGTAAGGAATTTTCGGCAATGGGGGAAACCCTGACCGAGCAACGCCGCGTGAGTGTAGAAGGTCTTCGGATTGTAAAGCTCTGTTGTAGAGGAAGAATGCTAAGTATAGGAAATGATATTTAGTTGACGTTACTCTACTAGAAAGTCACGGCTTACTACGTGCCAGCAGCCGCGGTAATCCGTAGGTGGCAATCGTTATCCGGATTTATTGGGCGTAAATGGTGCGCAGGCGTGTTGTTAAGTTTTATGTTAATGCGTTGAGCCTAACTCAATACACCGTTAATTA
+
688C?5)):0)==88===;=<;CEFGGGGGDGGGFGGGGGGGGGGGGGGGGCEFFGFGGGGGGFFGFEGGFEFDCD8EGGGG<CCEGGGGGGGFGGGGGG<A9<EBFEGFGFGGGGFDEFAF<9FAF?:?CDEFGGFGGGCCD:+@8CFGFFGG9DC,=FFGGGCC>>E,>EFG6A67ECEFCFGCD4D*9*4=,<8F:>:CE4@C*););=7);7*6/>)?@CCA+*/)/7(()*5:9D19(06>B:)3()48)4)<7<)16)))6:*-2,81<*7)((,<1.62()))),.-(,)()).
@M02996:162:000000000-B87FG:1:1101:6316:7595 1:N:0:TAGCGCTC+CTCTCTAT
CCTACGGGGGGCAGCAGTGGGGAATATTGCACAATGGGGGAAACCTGATGCAGCGACGCCGCGTGAGCGATGAAGTATTTCGGTATGTAAAGCTCTATCAGCAGGGAAGATAATGACGGTACCTGACTAAGAAGCTCCGGCTAAATACGTGCCAGCAGCCGCGGTAATACGTATGGAGCAAGCGTTATCCGGATTTACTGGGTGTAAAGGGAGCGTAGGCGGAAGGCTAAGTCTGATGTGAAAACCCGGGGCTCAACCGCGGGACTGCATTGGAAACTGGTCATCTAGAGTGTCGGAGGGG
+
8BCCCDF):5)8888::<:::88BFGGGGGGGGGGGGGGGGGGGGGGGGGG?FFFFFGGGGGGGGEGGGGGGGFGGFFFGGGECGGGGGGGGGGGGGGGGGGFGGGFGGGGGGGGGGGGGGGGGGGGGGGGGGGGGGGGGGGGGGGGGGGEGGFGGGGGGGGGGGGGGGGGGFGGGGCFGGGFFEGGGGDGCC@EGFGGFGGGDC>@F=FG:<EDGGFGGFGGGGFGGFFGFFFFBBA?C<DBF?<B;DFBFF?BBFFD>>EF9B<:B?AGFF5FF59<?FFABA296)5.)-6:;0-4>B
@M02996:162:000000000-B87FG:1:1101:2925:7595 1:N:0:TAGCGCTC+CTCTCTAT
CCTACGGGGTGCTGCAGTGAGGAATATTGGTCAATGGGCGGAAGCCTGAACCAGCCAAGTCGCGTGAAGGAAGAAGGTATTATGTATTGTAAACTTCTTTAGACGCAGAGAAATAGGCGCTCGAGAGCGCTGATGCTAGTATGCGTAGAATAAGGATCGGCTAACTCCGTGCCAGCAGCCGCGGTAATACGGAGGATCCGAGCGTTATCCGGATTTATTGGGTTTAAAGGGTGCGCAGGCGGCATGTTAAGTCAGCGGTTACATAGTGAGGCTCAACCTCATCCCGCCGTTGCTACTGGC
+
8ACCCDF0111========;;;;;FFGGGFGGGGGGGGGGGGGGGGGGGGGGGFGGFFGFGGGEFGDDGGGGGFGGGG?EFFGGGFGCGGGGGGGGGGGGGGBFDGGGEGGGGGGGGGCECFEEFEEGGGGGGGGGCFFGGFGGGGGG+DFGFFGDCCGGGG>BFDF?EBFEFFGGGFGFGDEBGDGGGGC:CDGEFGGFD:CDEGDFFFGGG>DGG)2:?E5CC?0:29<@:01B>1376CB89F9>>6>FF):77EG9?45<)6>>??C?:?F68??7084)439(43,8(..))480
@M02996:162:000000000-B87FG:1:1101:16503:7597 1:N:0:TAGCGCTC+CTCCCTAT
CCTACGGGAGGCTGCAGTAGGGAATATTGGTCAATGGGGGAAACCCTGAACCAGCCATGCCGCGTGAGGGAATAATGCCCTACGGGTCGTAAACTTCTTTTGCCGGGGGCTAAGAGACGCCGTGCGTGGCCTCGTGCAGGTACCCTGTGAATAAGCATCGGCTAATTCCGTGCCAGCAGCCGCGGTAATACGGAGGATGCGAGCGTTATCCGGATTTATTGGGTTTAAAGGGTGCGCAGGCGGGCCTGTAAGTCAGCGGTGAAAGCTCGGGGCTCAACCCCGCCAGTCCCTTTGTTA
+
8ACCCA18=))=======;;=8;CFFGGGGGGGGGGGG,F+,C@FFGGGGGGGGGGG9F,CFGGGGGDGGG,4FC,CFGGGGGGGEG+FGGGGG,EFFGFG9,C+@FG:CFFG<,8,3@FG83@FC+8:F,E,+@43D,:DFGG93,,@DFGGGGGGGGGGDGGC,=FGFGGGGGGGGGGGGFFGGDDGGGGGF5EDGGFGCGEGGF@FFGGGEFGGBGG4FGGGFFFAFG3((47(-7377771).(;<BFB<:>0CDB0:?B)(.))(1724>:?:<:17(40()).5--46),*
@M02996:162:000000000-B87FG:1:1101:2940:7604 1:N:0:TAGCGCTC+CTCTCTAT
CCTACGGGGGGCTGCAGTGAGGAATATTGGTCAATGGGCGGAAGCCTGAACCAGCCAAGTCGCGTGAAGGAAGAAGGTATTATGTATTGTAAACTTCTTTAGACGCAGAGAAATAGGCGCTCGAGAGCGCTGATGCTAGTATGCGTAGCATAAGGATCGGCTAACTCCGTGCCAGCAGCCGCGGTAATACGGAGGATCCGAGCGTTATCCTGATTTATTTGGGTTAAAGGGTGCGCAGGCGGCATGTTAAGTCAGCTGTTAAATAGTCATGCTCAACCTCATCCCGCCGTTGATACTGGCA
+
ABCCCBF:85)8888::::::::CFFGGGGGGGGGGGGGGCFGGGGGGGGGGGGGGGGGGGGGGFGGCGGGGGEGGFGAFGGCFGGGD,@DGGGGGFGGGFA,@FFCFGGGGG9F,2,FG*:<:<FCGEGEGGGGG<99FG<FE<B5C*2<9<,BFCCGE:CE+AC?CCE>=D9CDFG=FGD:BCD*:CCF8/):*)9>:C):B855>?F7?F**076C*9?*9E.+*.*7@<<>F>7@3(C189>F2*).9.)62)+04)9)..6))/):>>26+08>?>F2)4(-7278:6-.-0)46(
@M02996:162:000000000-B87FG:1:1101:16514:7613 1:N:0:TAGCGCTC+CTCTCTAT
CCTACGGGAGGCTGCAGTAGGGAATATTGGTCAATGGGGGGAACCCTGAACCAGCCATGCCGCGTGAGGGAATAAGGCCCTACGGGTCGTAAACCTCTTTTGCCGGGGGCTAAGGGGCGCCGTGCGCGGCGTTGTGAAGGTACCCGGGGAATAAGCATCGGCTAACTCCGTGCCAGCAGCCGCGGTAATACGGAGGATGCGAGCGTTATCCGGATTTATTGGGTTTAAAGGGTGCGCAGGCGGGCTGGTAAGTCAGCGGTGAAATGTCGGGGCTCAACCCCGGCAGTGCCGTTGATA
+
88ACCE:500)8==8=;=;==8;CFFFGGFGGGGGGGGGGGGGGGGGGGGGGGFGGGGGGGGGGGGGGGGGGFFGGFGGGGGGGGGGGGGGGGGGGGGGGG=FGGEGGGGGGGGGF7F*CF7FEGEEEGGGGGGGGCFFFFFGGGGGGGGGGCGGGGGGGGDGCGGGGGGGCGGGGGGGGGGFFGG39FGGGGFGGDGGFGGGFGGFFFFGDD:DGFFGF*AFGEFFDBFGDF(8>B>EG999>;>EBC44@FFFFFGGFFF>AD9AF49999,8370:?BF>B62(,64-28?0<*
@M02996:162:000000000-B87FG:1:1101:5101:7631 1:N:0:TAGCGCTC+CTCTCTAT
CCTACGGGGGGCAGCAGTAGGGAATATTGCTCAATGGGCGAAAGCCTGAAGCAGCAACGCCGCGTGAACGAAGGAGGCCTTCGGGTCGTAAAGTTCTTTTACAGGGGATGAGGAAGGACAGTACCCTGTGAATAAGTCTCGGCTAACTACGTGCCAGCAGCCGCGGTAAAACGTAGGAGACGAGCGTTATCCGGATTTACTGGGCGTAAAGCGTGTGTAGGAGGCGATCCAAGTTGTATGTGAACGCTCCCGGCTTAACTGGGAGAAGTCGTTCAAGACTGTATGGCTGGTGTACGGGAGG
+
AACCCDFB)))8888::<:<:8::FDGGFGGGGGGGGGGGGGGGGGGGGGGGGGGGGGDGGGEGGGGGGGGGGGGG@FEGFGGGGGGGGGGDGGGGGGGGGGGGGGGGGGGGC<FFC7=,*?,FFGF:B?FGFG9CBF9F@E8CGGGG@E8B9CCEFFFFCFCGE=EEEGFFGGGGECC*><@DEGGGCGFGG>EG>9*@C>F4F3;DBFGGGB5C*3*:=6:7C>E)47G)4<<F).@:626BA)719(->(221?G>6)<(.46((84*(4:?+*5:A>?<DF(224?(4<7<:566(-
@M02996:162:000000000-B87FG:1:1101:24598:7637 1:N:0:TAGCGCTC+CTCTCTAT
CCTACGGGTGGCTGCAGTGGGGAATATTGCACAATGGGCGAAAGCCTGATGCAGCGACGCCGCGTGAGCGAAGAAGTATTTCGGTATGTAAAGCTCTATCAGCAGGGAAGATAATGACGGTACCTGACTAAGAAGCATCGGCTAAATACGTGCCAGCAGCCGCGGTAATACGTATGGTGCAAGCGTTATCCGGATTTACTGGGTGTAAAGGGAGCGTAGGCGGAATTTTAAGTCTGATGTGAAAGCCCAGGGCTCAACCCTGGTACTGCCTTGGAAACTGGAGTTCTAGAGTGTCGGAGGG
+
8ACCCED5>1)========;;88BFGGGGGGGGGGGGGGGGGGGGGGGGGGGGGGGGGGGGGGGFGGGGGGGGGGGGGGGGGGGGGGGGGGGGGGGGGGGGGGGGGGGGGFFGGGGGGGGGGGGGGGGGGGGGGGGGGGGGGGGGGGGGGGGGGGGGGFFGGGEGGGGGGGGFFGGGGGGGGFFEDGGGGGCGEGGFFFFFGGFGGFFFFGGGFDD56DGFEGGG>CD2BFF<<2=26F>6;<9)50:7,2BFB??FGGF?FF()6<27(9:>7FGFFAF074:?FA<B<86<>A:5279B
@M02996:162:000000000-B87FG:1:1101:23893:7637 1:N:0:TAGCGCTC+CTCTCTAT
CCTACGGGAGGCTGCAGTGAGGAATATTGGTCAATGGGCGGAAGCCTGAACCAGCCAAGTCGCGTGAAGGATGAAGGTATTATGTATTGTAAACTTCTTTAGACGTAGAGAAATAAGAGGGTCGTGACCCTTGATGCTAGTATACGTAGAATAAGGATCGGCCAACTCCGTGCCAGCAGCCGCGGTAATACGGAGGATCCGAGCGTTATCCGGATTTATTGGGTTTAAAGGGTGCGCAGGCGGCTTTTTAAGTCAGTGGTTAAATCGTGGAGCTTAACTCCATCCCGCCATTGATCCTGGG
+
ACCCC>=9=00=;=8;=====;;CFFGGGGGGGGGGGGGGGGGGGGGGGGGGGFFGGGGGGGGGCFGGGGGGGFFGGGGGGGGGGGGGGGGGGGGGGGGGGGGGGGGGGGGGGGGGGGGGGGGGGGGGGGGGGGGGGGGGGGGGGGGGGGGGGFGGGGGGGGCGGGGGGGGGGGGGGGGGGDDEGGGGGGGGGFGGFGGFGGGFGGFAFFGGG>3<=EGGFGGDGEGGFFGF<?B>>FFG9C>>>FFFG:>FFBB<BGGF?FBFFFFF@61:<<F@BDBA7?B<<<014;<29)))0.4((
@M02996:162:000000000-B87FG:1:1101:23876:7643 1:N:0:TAGCGCTC+CTCTCTAT
CCTACGGGAGGCTGCAGTGAGGAATATTGGTCAATGGGCGGAAGCCTGAACCAGCCAAGTCGCGTGAAGGATGAAGGTATTATGTATTGTAAACTTCTTTAGACGTAGAGAAATAAGAGGGTCGTGACCCTTGATGCTAGTATACGTAGAATAAGGATCGGCCAACTCCGTGCCAGCAGCCGCGGTAATACGGAGGATCCGAGCGTTATCCGGATTTATTGGGTTTAAAGGGTGCGCAGGCGGCTTTTTAAGTCAGTGGTTAAATCGTGGAGCTTAACTCCATCCCGCCATTGATACTGGG
+
8ACC=?)>>1)8===;===6=;6;EFGGGGGGGGGGGGGGGGGGGGGGGGGGGFFGGGGFCFGGFGCFFGGGGFCFGG<FGGGGGGGGGGG<EFGGGGCFFGGGGFDF+AEFGGGGGGGGGGGGG>DGGGGG8AEFFFCGGGGCF8F=DEGGGGCEGGDCGGGGGGGGGEGGDGGFGGGGGGFEGGGGGFGGG>>GDGGFGDE>EGFEFFGGG>5<DFF7AG5C=:<:CF7>7:?@0(7C95489)92C:7FF249:CC46F<2<21:501:2469*-49:6-<:2<;2(,).6><944?0
@M02996:162:000000000-B87FG:1:1101:22922:7644 1:N:0:TAGCGCTC+CTCTCTAT
CCTACGGGGGGCTGCAGTGGGGAATATTGGGCAATGGACGAAAGTCTGACCCAGCGACGCCGCGTGAGGGAAGAAGATCTTCGGATTGTAAACCTTAGTCAACAGGGAAGAAGAAAGTGACGGTACCTGTGGAGGAAGCCACGGCTAACTACGTGCCAGCAGCCGCGGTAATACGGAAGGTCCGAGCGTTATCCGGATTTATTGGGTTTAAAGGGAGCGTAGGTGGAAATGTAAGTCAGCCGTCAAATCGCGGAGCTCAACTCCGTCCAGCGGTTGAAACTGCGTTTCTTGAGTGCGCAAG
+
88CCC>=8@:)8888::::::88BFGGGGGGGGGGGGGGGGGGGGGGGGGGGGFFGCFGGGGGGFGGGGGGGGGGG@FGGGGGGGGGGGGGGGGGGGGFGGGGFFGGGGGGGGFGGGGGGGGGGGGGGGF+FFGGGGFGGCFGGGGGGGGGGGGGGGGGGGGGGDGGGGGGGFGGDGGGGCCFD?DGGGGGGFFGGFGGFFGGFGGFFEFGGGFE9DBGGFGGGGFCC<@FFFA<FFDFG<C3>:DFFD:<BB;;>0CF?:*5:??B>E>F;9?@E:<BFF?<BF:>?<A>28BAA@963(
@M02996:162:000000000-B87FG:1:1101:22906:7651 1:N:0:TAGCGCTC+CTCTCTAT
CCTACGGGGGGCTGCAGTGGGGAATATTGGGCAATGGACGAAAGTCTGACCCAGCGACGCCGCGTGAGGGAAGAAGATCTTCGGATTGTAAACCTTAGTCAACAGGGAAGAAGAAAGTGACGGTACCTGTGGAGGAAGCCACGGCTAACTACGTGCCAGCAGCCGCGGTAATACGGAAGGTCCGAGCGTTATCCGGATTTATTGGGTTTAAAGGGAGCGTAGGTGGAAATGTAAGTCAGCCGTCAAATCGCGGAGCTCAACTCCTGCCAGCGGTTGAAACTGCGTTTCTTGTGTTCGCAAG
+
8ACC@?85)1)8888::::::88BFFGGCFFFGGGGGGGGGGGGGGGGGGFEGFFGGGGGGGGGFGGGGGGFFGGGFGGGGGGGCFGGGGGFFGGGFG@FG;CCFDFGGGGGGGGFFGFEFCEF7FCFCF6:+*=BCEFG8CE7=CE+<FFFDFFFGGGGGDGG>C=8EE5F*<8CEECEC>=B5CDGGGDC@FG5)97?7CFBE<@5@?CCF68473<))?CFGF*04*:F99A742@9:78B:5F)2(3>((-21EF).94?),4:F:G>965*6:<4)9<<61654).),,())4((,
@M02996:162:000000000-B87FG:1:1101:11212:7652 1:N:0:TAGCGCTC+CTCTCTAT
CCTACGGGTGGCTGCAGTGGGGAATATTGCACAATGGGGGAAACCCTGATGCAGCGACGCCGCGTGAGTGAAGAAGTATTTCGGTATGTAAAGCTCTATCAGCAGGGAAGAAAATGACGGTACCTGACTAAGAAGCCCCGGCTAACTACGTGCCAGCAGCCGCGGTAATACGTAGGGGGCAAGCGTTATCCGGATTTACTGGGTGTAAAGGGAGCGTAGACGGCAGAGCAAGTCTGAAGTGAAAGCCCGGGGCTCAACTCCGGGACTGCTTTGGAAACTGCCCAGCTAGAGTGCAGAGGGG
+
88ACC>:5=))====;==;;;888CFFGGGGGGGGGGGGGGGGGGGGGGGGGGFFFFGGGGGGF@FGGGGGGGGGGFGGGGGGGGGGGFFGGGGGGGGGGGGGFGFGGGGGGGGGFGGGGGGGGGGGGGCG,ECEFGGGGGGGGGGGGGGGGFGGGG6CGGDGEDG7EGFGGGGCA8CGGGGFFGGGGGGGGGEGGFGGFGGGFGG?FFFGDF>EDG?DGFGGGGFGGFFGFBFFFFAFD.26BA?FBD>>B91:><FGFFFF>6>FB4AFA33?<??FDFF?BB?:>D<56:)-6*(-8>
@M02996:162:000000000-B87FG:1:1101:24415:7654 1:N:0:TAGCGCTC+CTCTCTAT
CCTACGGGCGGCAGCAGTGAGGAATATTGGTCAATGGTCGGAAGACTGAACCAGCCAAGTCGCGTGCAGGAAGACGGTCCTATGGATTGTAAACTGCTTTTGTACGGGAATAAAGTGAGGGACGTGTCCCTTTTGGAATGTACCGTAAGAATAAGGGTCGGCTAACTCCGTGCCAGCAGCCGCGGTAATACGGAGGACCCGAGCGTTATCCGGATTTATTGGGTTTAAAGGGTGCGCAGGCGGAGGATTAAGTCAGCGGTGAAATTTTCATGCTCAACATGAAAACTGCCATTGATACTGG
+
8ACCCD8981)8888;;<;;;;;;EFGGGGGGGGGGGGGGGGGGFFGGGGCGGGGGGGGGGGGGGGGGGGGGGGGGGGGGGGGGGGGGGGGFGGGGGGGGGGGGGGGGGGGGGGGGGGGGGGGGGGGGGGGGGGCGGGGFFGGGGGGGGFGGFGGGGGGGGGFEGGGGGGGGGGGGGGGGGGFFGGGGGGGGEFGGFGFFGGGFGGFFFFGGGFFGGFGGFGGGGDFFDFGFBFFF>FFG49;52>)3??ABAAFFFEGF>F2AFFFFFA>4AAFGF?DB?FAB<F?>3:,:92).*65.2
@M02996:162:000000000-B87FG:1:1101:16421:7659 1:N:0:TAGCGCTC+CTCTCTAT
CCTACGGGAGGCTGCAGTGGGGAATTTTTCACAATGGGGGAAACCCTGATGGAGCAATCCTGCGTGGATGATGAAGGCCCTCTGGGTCGTAAAATCCTTTTATAAGGGACGAAAGCAGTAACTAGGAAATGAGTTATTGTTGACTGTACCTTTTGAATAAGTAACGGCTAACTATGTGCCAGCAGCCGCGGTAATACATAGGTTACAAGCGTTATCCGGATTTACTGGGCGTAAAGCGAGCGCAGATGGACTTACACGTCTGGTGTTAAAGACTTAGGCTTAACCTAAACAAGCATTGGAA
+
88BCCD8:51)8===;;=;;;8BBFEGGGGGGGGGGGGGGGGGGGGGGGGGGGFGGGGGGGGGGGGGFGGGGGGGGGGGGGGGGGCGGGGGGGGFGGGGFE?FF9EFGCF>ECGFGGGGGFGGDGGFFGGFGGGGCGGGGGCFFGAFFFGGGGGGCFFGFFF>FFG6EG@FGG9=DFGGGGGFFG6C7>EGEEDGGF>CFGDFFFGFF>FDE5AFGGF49AGGDCFFGDFGFFD0AAB5D6928,)9<C(.9?9<<)29:B384:6(692:48<*39<74:<64>A?7)(-(..,5*)),.
@M02996:162:000000000-B87FG:1:1101:22922:7665 1:N:0:TAGCGCTC+CTCTCTAT
CCTACGGGAGACTGCAGTGGGGAATATTGGGCAATGGACGAAAGTCTGACCCAGCGACGCCGCGTGAGGGAAGAAGATCTTCGGATTGTAAACCTTAGTCAACAGGGAAGAAGAAAGTGACGGTACCTGTTGAGGAAGCCACGGCTAACTACGTGCCAGCAGCCGCGGTAATACGGAAGGTCCGAGCGTTCTCCGGATTTATTGGGTTTAAAGGGAGCGTAGGTGGAACTGTAAGTCAGCCGTCAACTCTCGGAGCTCAACTCCGTCCAGCGGTTGAACCTGCGTTTCTTGAGTGCGCAAG
+
88BC@*10)0)==;;===;==88BF@FGEGFGGGGGGGGGGDGGFFGCFGGGEAFGGGECEGGGFDGGCEGCFAF84BFFGGGGGGGGGGAFGGGG?5CFGCF9F<7FA4E,F8E=FGEBF+CG+FEFFGAFDACF88EGFFC+FE@FGG;DDFCFC;9FF6>FEE*;;C5F@C8CEEG58:6BEDG5)=*=<A5*=*/A@CF6C*8>BA:7;*8*9(5>5CDCG>D4(0>F)):F99B7?14@:7*->)37?((-.72.4728??(3)4<9;?BC:A)21)3(--4..6).56):>944,
@M02996:162:000000000-B87FG:1:1101:6755:7667 1:N:0:TAGCGCTC+CTCTCTAT
CCTACGGGAGGCTGCAGCTAAGAATATTCCGCAATGGACGAAAGTCTGACGGAGCGACGCCGCGTGGATGATGAAGGTCGGAAGATTGTAAAATCCTTTTATAACTGAGGAATAAGTACTTTGAGAGAAACGGAGTATGGTGACTGTAGGTTATGAATAAGCAACGGCTAATTACGTGCCAGCAGCCGCGGTAACACGTAAGTTGCGAGCGTTGTTCGGAATTATTGGGCGTAAAGGGCATGTAGGCGGTTTTGCAAGCTTGGTGTGAAATTCCGGAGCTCAACTCCGGAACTGCGTTGAG
+
ACCCCFFB=1)==========;;CFFGGGGGGGGGGGGGGGGGGGGGGGGGGGGGGFFGGGGGG@F@?FGGGGFGGFGGFGGGGGGGGGGGGGGGGGGGGGGGGGGGGGGGGGGGGGGGGGFGGGDGGGGGGGGGGGGGGGGGGGGGGGGGGGGGGGGGGGGGGGGGGGGGGGGG5FFGGGGFFGGGGDGGGGFFGFGGFGGGFGGFFEEGGGFFGDDGDFFGGFFGGFFDFFFFFD:B34>AFDFF>GBFEFFFA29DBFF<<:<:AF>FFFAFE5>>02@F:64??02-2>?48E((((
@M02996:162:000000000-B87FG:1:1101:9452:7670 1:N:0:TAGCGCTC+CTCTCTAT
CCTACGGGTGTCAGCAGTGAGGAATATTGGTCAATGGGCGGAAGCCTGAACCAGCCAAGTCGCGTGAAGGAAGAAGGTATTATGTATTGTAAACTTCTTTAGACGCAGAGAAATAAGCCCCTCGTGAGGGGTGATGCTAGTATGCGTAGAATAAGGATCGGCTAACTCCGTGCCAGCAGCCGCGGTAATACGGAGGATCCGAGCGTTATCCGGATTTATTGGGTTTAACGGGTGCGCCGGCGGCATGTTAAGGCCGCGGTTAAAGAGTGAGGCCAAACCTCATCCCGCCGTTGATACTGGG
+
88BCC55001)========6=C=FFFGGGGGFGGGGGGGGGGGGFGGGGGGFFEGGGFFFGFFFFFGGGGG8?CDFCGDGGGGGGCGGGGDGGGGGGGGGFGCFEGFF=FFDFGG9FFGGGGG:F?D7::=FC+E;EFGCFFG9D7@CEE9FGC,DFDD:CGGCFGGGGGGGGFGGGGCFFGFFGGGD77CF5BGGFCFFG85>EG>BFFF=DBEDGEFFAFFGGEGG4>D:92<70(8D(14715)6:<:*)((-3539B)-)))(684*33()*04324/5<<(4-30-((,-)/.).(
@M02996:162:000000000-B87FG:1:1101:9464:7683 1:N:0:TAGCGCTC+CTCTCTAT
CCTACGGGTGGCAGCAGTGAGGAATATTGGTCAATGGGCGGAAGCCTGAACCAGCCAAGTCGCGTGAAGGAAGAAGGTATTATGTATTGTAAACTTCTTTAGACGCAGAGAAATAAGCCCCTCGTGAGGGGTGATGCTAGTATGCGTAGAATAAGGATCGGCTAACTCCGTGCCAGCAGCCGCGGTAATACGGAGGATCCGAGCGTTATCCGGATTTATTGGGTTTAAAGGGTGCGCAGGCGGCATGTTAAGTCAGCGGTTAAATAGTGAGGCTCAACCTCATCCCGCCGTTGATACTGG
+
8ACCCE>580)=;==;===;;;;EFGGGGGGGGGGGGGGGGGGGGGGGGGGGGFFGGGGGGGGGFGGGGGGGGFGGGGGGGGGGGGGGGGGGGGGGGGGGGGFGGGGGGGGGGGGGGGGGGGGGGGGEGGCGEFGGGGGGGGGDGGGGGGGGGGGGGGGGGGGGGGGGGGGGGGGGGGGGGGFFGGGGGGGGGFDGFGGFGDG>EGF>FFGGGEFGFAGGFGGGGBGFAFGEF:?D>FFD><;DFBFFFAFFFFBBFGGFFBDFFAADFFGF<4>FF?4(3?AFFFF>>97::?FFFBFF
@M02996:162:000000000-B87FG:1:1101:21670:7686 1:N:0:TAGCGCTC+CTCTCTAT
CCTACGGGTGGCAGCAGTGAGGAATATTGGTCAATGGGCGAGAGCCTGAACCAGCCAAGTCGCGTGAAGGAAGAAGGTTCTATGGATTGTAAACTTCTTTTGTCTGAGGGTAAAGTGAGAGATGCGTCTCTTATTGCAAGTATCAGACGAATAAGCATCGGCTAACTCCGTGCCAGCAGCCGCGGTAATACGGAGGATGCGAGCGTTATCCGGATTTATTGGGTTTAAAGGGTGCGTAGGCGGATGATTAAGTCAGCGGTGAAAGCGTGTTGCTCAACAATCCCAAGCCGTTGAAACTGGT
+
8ACCC>8=8)0;;=====;;;;;;EFGGGGGGGGGGGGGGGGFGGGGGGGGGGFGGGGGGGGGGFGGGGGGFFFFFEGGGGGGGGGGGGGGGGGGGGGGGGGGGFGCFG:FGGFGGGGGFGGGCFFGGEGGGFGGFGGGDGGGGGFDEG6CGGGGGGGGGGGGEFGGGGGGEDFGFGGGGGGFFGGDGGGGGGFGGFGGAGDE?CGEBFFG=C8BG=?FG=FGGGFCFC=F3=2;32(895/706>/6FBFFA<AA?CGF>F<FB?9:><D0<4BFFB).,)(522(4?>2??F2494<?6
@M02996:162:000000000-B87FG:1:1101:9444:7688 1:N:0:TAGCGCTC+CTCTCTAT
CCTACGGGTGGCAGCAGTGAGGAATATTGGTCAATGGGCGGAAGCCTGAACCAGCCAAGTCGCGTGAAGGAAGAAGGTATTATGTATTGTAAACTTCTTTAGACGCAGAGAAATAAGCCCCTCGTGAGGGGTGATGCTAGTATGCGTAGAATAAGGATCGGCTAACTCCGTGCCAGCAGCCGCGGTAATACGGAGGATCCGAGCGTTATCCGGATTTATTGGGTTTAAAGGGTGCGCAGGCGGCATGTTACGTCAGCGGTTAAATAGTGAGGCTCAACCTCATCCCCCCGTTGCTCCTGGG
+
88BCCF55:00====;==;;;;;CFGGGGGGGGGGGGGGGGGGGGGGGGGGGGGGGGGGGGGGG@FGGGGGGFFFGFG9FGFGGGGGGGGGGGGGGGGGGGGFGGGGGGFEFGGGDCGGGGGGGFEEEFDCG6:DGGGFFGFGGGGGGGGGGGGG?CFGDEGGBFGGFFGGGDFGGGGGGGGFFGGCDF7CCGEGGDGGFGDGDGGFFFFGGGFFGGFGG?<FGEB<CBFCDB:B31;BG979.()).:<))4<2():>?>D<<A)))*.9::3FE644(.):>A?(-9((.2())0(.0,
@M02996:162:000000000-B87FG:1:1101:28259:7695 1:N:0:TAGCGCTC+CTCTCTAT
CCTACGGGTGGCAGCAGTGAGGAATATTGGTCAATGGGCGAGAGCCTGAACCAGCCATGTCGCGTGGAGGAATAAGGATCTATGGTTCGTAAACTCCTTTTGCGGGGGGATAAAGTGCGGGACGCGTCCCGTATTGCAGGTACCCCGCGAATAAGCATCGGCTAACTCCGTGCCAGCAGCCGCGGTAATACGGAGGATGCGAGCGTTATCCGGATTTATTGGGTTTAAAGGGTGCGTAGGCGGCCCCTTAAGTCGGCGGTGAAATTTCCGGGCTCAACCCGGTCACTGCCGTCGAAACTGG
+
ABCCCE>581);;=8;===;;;;;EFGGGGGGFDGGGGGGGGGGGGGGGGCFFFEFFGGGGGGGFGGEFGGGGFEGGFGGGGGGGGGGGGGFGGGGGGGGGGGGGGEGGGDFFGGGGFGGGGGGGGGG@ECGEGGFGGGGGGGFGGGGGGGGGGGGGGGGGGGCFGGGGGGGGGGGGGGGGGDEGGGGGGGFEEEGEGGFGGGFGGFFFFGGGFFGG>GGFGGDG>FGFFGFFF?FFFEG?D9.,7)8F0AF<4099CD9;F?A2<4<?<DFF7F<=:(49D433))).(,444(-79AAB
@M02996:162:000000000-B87FG:1:1101:28243:7704 1:N:0:TAGCGCTC+CTCTCTAT
CCTACGGGTGGCAGCAGTGAGGAATATTGGTCAATGGGCGAGAGCCTGAACCAGCCATGTCGCGTGGAGGAATAAGGATCTATGGTTCGTAAACTCCTTTTGCGGGGGGATAAAGTGCGGGACGCGTCCCGTATTGCAGGTACCCCGCGAATAAGCATCGGCTAACTCCGTGCCAGCAGCCGCGGTAATACGGAGGATGCGAGCGTTATCCGGATTTATTGGGTTTAAAGGGTGCGTAGGCGGCCCCTTAAGTCGGCGGTGAAATTTCCGGGCTCAACCCGGTCACTGCCGTCGAAACTGG
+
8ACCCD>5=1)===8====;;;;;FEFGGGGGGGGGGGGGGGGGGGGGGGGGGFCFFGGGGGGGGGGGGGGGGEFGGGGGGGGGGGGGGGGGGGGGGGGGGGGGGGGDGGGGGGGGGGGGGGGGGGGGGGGGGGGGGGFGGGGGGFGGGGGGGGGGGFGCGGG>FGGGGGGGGGGGGGGGGGFFGGGGGGGGGFEGDFFFGGGEGGFFFFGGGEDGG>GGFGGGG:FGFFF>?:?FFFFG<99<9@DBC>AFAB8>;GGF>FFFFFFBF:7,7;FCFF?F0DFB042<>:>B>13?73AAF
@M02996:162:000000000-B87FG:1:1101:10224:7706 1:N:0:TAGCGCTC+CTCTCTAT
CCTACGGGCGGCAGCAGTGAGGAATATTGGTCAATGGGCGGAAGCCTGAACCAGCCAAGTCGCGTGAAGGATGAAGGTATTATGTATTGTAAACTTCTTTAGACGTAGAGAAATAAGGCGCTCGTGAGCGCTGATGCTCTTATACGTAGAATAAGGATCGGCTAACTCCGTGCCAGCAGCCGCGGTAATACGGAGGATCCGAGCGTTATCCGGATTTATTTGGTTTAAAGGTGTCGCAGGCGGCATGTTAATGCAGCGGTTAATTAGTGATGCTCAACCTCACTCCTCCGTTGATACTGG
+
88BCC98=:)18888;;<;;;;;;CCFGGGGGGGGGGGGDGGGGGGGGGGGGGFFGGFFGGFGGCFCGGGGFGFE?AE<FFGFF@EGGGFAFBFGGGGGGEE,CFF<EFAFGGF9F,AFCFCFEGGGCF7CG++C,>D,3@;3,8DFG,3@E;DFGGEDGG>F83@CEGG>*;:,,DFECFDB?GGGGG?7FCEG=ADFFC77AED>3>=D=D:BGGAFF*<C>EF6C98:*,5488>E),),)().-:4)1))-.)/),472).)))*)*-.4=+93(44/().3).3(4?1(.)9)).
@M02996:162:000000000-B87FG:1:1101:10205:7710 1:N:0:TAGCGCTC+CTCTCTAT
CCTACGGGCGGCAGCAGTGAGGAATATTGGTCAATGGGCGGAAGCCTGAACCAGCCAAGTCGCGTGAAGGATGAAGGTATTATGTATTGTAAACTTCTTTAGACGTAGAGAAATAAGGCGCTCGTGAGCGCTGATGCTAGTATACGTAGAATAAGGATCGGCTAACTCCGTGCCAGCAGCCGCGGTAATACGGAGGATCCGAGCGTTATCCGGATTTATTGGGTTTAAAGGGTGCGCAGGCGGCATGTTAAGTCAGCGGTTAAATAGTGAGGCTCAACCTCATCCCGCCGTTGATACTGG
+
8ACCCE:8)0)8888;;<;;;;;CFGGGGGGGGGGGGGGGGGGGGGGGGGGGGFFGFGGGGGGGFFGGGGGGGFGGGGGGGGGGGGGGGGGGGGGGGGGGGGEFGGGGGGAFFGGGGGGGGGGEGEFFFBEGGCGGGGGGGGGGGGGFGGGGGGGGGGGGGGGGGGGGGGGGGGGGGGGGGGFFGGDGGFGFEFGGFFGFG<CDGGFFFFGGGBFDGBGGFGGGGEFF<@DDFFFDFFF79C>B>EFBF9AFAFFD:CC?FE>AFFFFFAC?B?FFF:4>:?BA>:699BFF?6A>?>BF
@M02996:162:000000000-B87FG:1:1101:19978:7712 1:N:0:TAGCGCTC+CTCTCTAT
CCTACGGGAGGCTGCAGTCGAGGATCATTTGCAATGGGCGAAAGCCTGACAATGCGACGCTGCGTGGAGGATGAAGGCCTTCGGGTTGTAAACTCCTGTCATAGGGGAACAGGCGATCGGACCTAATACGTCCGTGAGTTGAGTGTACCCTAAGAGGAATTGGCGGCTAACTCTGTGCCAGCAGCCGCGGTAATACAGAGGCCAAGAGCGTTGTTCGGATTTACTGGGCGTAAAGGGCGCGTAGGCGGTCTTGCGTGTCAAGTGTGAAATCTCCGGGCTCAACCCGGAAAGTGCGCTTGAA
+
88ACCE=>81)=========88@FFGFGGGGGGGGGGGGGGGGGGGGGGGGFGFFGFGGGGGGGFGGEGGGGGGGGGGGGGGGGGGGGGGGGGGGGGGFGGGFFGGGGGGGGFGGEGGCCBFGGDFECFDGGGGGGFDFGFGGGGFGGGGGECF9DFFGGGG6FEGGGGGGGGGFFCGGGGGFFGGGGGGG*;FFFAGG;DGG4@G;;FFGGGFFFG6CGFGGFG?EF8)95:B<B??FG9C>;<FB679:FFAFF?ED>A=4)..<B=<C9<<BGF91:2@:?:144332454>>76?24
@M02996:162:000000000-B87FG:1:1101:9234:7713 1:N:0:TAGCGCTC+CTCTCTAT
CCTACGGGTGGCAGCAGTGGGGAATTTTGGACAATGGGGGAAACCCTGATCCAGCCATGCCGCGTGCGTGATGAAGGCCTTCGGGTTGTAAACCGCTTTTGTCAGGGACTAAAAGGCTTCTGCGTATAATTTAAGCTTCTGACGGTACCTACACACTAAGCACCGTCTACCTACGGCCCAGCAGCCGCGGTAATACTTCGGGTTCGTCCGTTAATCGGAATTACTTGGCGGAAAGCGTGCGCAGGCGGTTGGCTAATACAGTTGTGACATCCCCGGGCTTACCCTGGGACCTGCATTTGGG
+
68ACCA=50)0=,=====;;;888E,EFG+CFGGGGGGGGCFGGGGGGGG9FGGGF@,CFGEGGGGDG,B4BFFGG,,,CBF<F+BF7BFGFFG+@F?F5,:?<FCG7<,:E,5,+=<,,9,,84++,,C,CD=DAF,@5,,8@+3+BDD,33,,+6@+,4+@,+4;@7;E@+@***4**43*6@737)4/**1+31++)1)2=*))).0/<*2+2*,**.0+?71<6B3)7(4(83,8/4)-)-<0(>(,0(4)))0:5:/4).1))0)213?>854(4)),.,(((314777.)*..)(
@M02996:162:000000000-B87FG:1:1101:24486:7717 1:N:0:TAGCGCTC+CTCTCTAT
CCTACGGGAGGCAGCAGCTAAGAATATTCCGTAATGGACGAAAGTCTGACGGAGCGACGCCGCGTGGATGATGAAGGTCGGAAGATTGTAAAATCCTTTTATAACTGAGGAATAAGTACTTTGAGAGAACCGGAGTATGGTGACTGTAGGTTATGAATAAGCAACGGCTAATTACGTGCCAGCAGCCGCGGTAACACGTAAGTTGCGCGCGTTGTTCGGCATTATTTGGCGTAAAGGGCATGTAGGCGGTTTTGCAAGCTTGGTGTGAAATTCCGGAGCTCAACTCCGGAACTGCGTTGAG
+
88ACCE5==1)8==8;===;<;;;CFGGGGGGGGFFGGGGGGGGGGGGGG7:F@FFFGGGGGFFBCFCEFFFGG<FFFGGGGGGGGF,C@EFGGGGGGGGDGDFGGGFFDAE==A?FFG,E<CFGGGGG,@C+FEEGDDGGGGGA,6;DFFGFFGG;CFCEFCFFEE6@BFGFFGGFFFFFGF6:4;77C5CEEGGFGC;4FGCGG3)5=D*C8BGG?/)8EG7EF+:<4C>9?B?26:*,0)*.7=6D993?B?B>?78AFB71(()1)::)-9*.((,,15:<348;(362876742((
@M02996:162:000000000-B87FG:1:1101:16479:7719 1:N:0:TAGCGCTC+CTCTCTAT
CCTACGGGTGGCTGCAGTCGAGGATCATTTGCAATGGGCGAAAGCCTGACAATGCGACGCTGCGTGGAGGATGAAGGCCTTCGGGTTGTAAACTCCTGTCATAGGGGAACAGGCGAGGGGACCCAATACGTCCCTTAGTTGAGTGTACCCTAAGAGGAAGCGACGGCTAACTCTGTGCCAGCAGCCGCGGTAATACAGAGGTCGCAAGCGTTGTTCGGATTTACTGGGCGTAAAGGGCGCGTAGGCGGCGAGGTGTGTCAAGTGTGAAATCTCCGGGCTCAACCCGGAAAGTTGGCTTGAA
+
8ACCCD:580);;=8====88888CFFGGGGGGGGGGGGGEGGGGGGGGGFGGFECFGGGEGGGGGDFGGGGGGGGFGGGGGDEGGGCGFGGGEGGGFFFCG<EFEEGGGGGGG77:F7EFGGG?BDDGG>FGGGGF9EF=D,>9@EGFGG7CFFGG?6FGDBE<;?E5ECGFFCFDGGC?FFFFFGG5CC3:ACFAFFFGGG:=5B@F>DGGFF>59*9>C9CGFFGF57)8(<=6?DG2<(>4=;>G66B1,(46C>4<?244<25067-64):81,,,/4??(2(-(.6))(,742..
@M02996:162:000000000-B87FG:1:1101:9219:7723 1:N:0:TAGCGCTC+CTCTCTAT
CCTACGGGGGGCTGCAGTGGGGAATTTTGGACAATGGGGGAAACCCTGATCCAGCCATGCCGCGTGCGGGATGAAGGCCTTCGGGTTGTAAACCGCTTTTGTCAGGGACGAAAAGGCTTATGTGAATAATGTAAGCTGCTGACGGTACCTGAAGAATAAGCACCGGCTAACTACGTGCCAGCAGCCGCGGTAATACGTAGGGTGCGAGCGTTAATCGGAATTACTGGGCGTAAAGCGTGCGCAGGCGGTTGGATAAGACAGGTGTGAAATCCCCGGGCTTAACCTGGGAACTGCATTTGTG
+
88CCCA88A)08888::::::88BFFGGGGCGGGGGGGGGGGGGGGGGGGGGGGGGGGGGGGGGGGGGGGGGGFGGGGGGGGGGGGGGGGGGGGGGGGGGGGGGGGGGGGCFGCCFGGGCC:CF?CCFEGGFFEGGGGGGCEGCCEGGGGG*<FCFECFGFGGG8CEGGGGGGGGGGGGFGF@>DGGGGDGC5@CFFG=4CGGFGC3>@EGECFFGGBDDFEEGGFFFFFG3:1)@03<D>C>>9@B99>BF7AB9<CF7:5A?D<:)6>FFBFFGFFF?:FDD<7:(.437??)6/6<-(
@M02996:162:000000000-B87FG:1:1101:19965:7727 1:N:0:TAGCGCTC+CTCTCTAT
CCTACGGGAGACTGCAGTCGAGGATCATTTGCAATGGGCGAAAGCCTGACAATGCGACGCTGCGTGGAGGATGAAGGCCTTCGGGTTGTAAACTCCTGTCATAGGGGAACAGGCGATCGGACCTAATACGTCCGTGAGTTGAGTGTACCCTAAGAGGAATTGGCGGCTAACTCTGTGCCAGCAGCCGCGGTAATACAGATGCCTAGCGCGTTGTTCGGATTTACTGGGCGTAAATGGCGCGTAGGCGGTCTTGCGTGTCACGTGTGAAATCGCAGGGCTCAACCCTGAACGTGCGCTTGGA
+
88AC=B5=81):======;==8+8CF,CFGEFFCFGGGGGGGGGGGGGGGGCGEE@FGGGGGGGEFGGGGGGGGFFEFFGGFFGGGGGGGGGGGGGGGFFFGF?DGGGDB,A<EEGGG>:+>CFDEDAF+6FEGF8E7DD;EGEAE8E@B?DE,39EFG78DCGCE@CE;DF>F,=;9ECC7AFGGCD<*1*3793*1;6:CE+>46)0:7CDFFF5(*<BG779*+145C33,-@243D199>0?)(921@2)(-(2*4)0.842)6*-7(-()*7(1:)9(4((.(501-,-(4)(--.
@M02996:162:000000000-B87FG:1:1101:24493:7733 1:N:0:TAGCGCTC+CTCTCTAT
CCTACGGGAGGCAGCAGCTAAGAATATTCCGTAATGGACGAAAGTCTGACGGAGCGACGCCGCGTGGATGATGAAGGTCGGAAGATTGTAAAATCCTTTTATAACTGAGGAATAAGTACTTTGAGAGAAACGGAGTATGGTGACTGTAGGTTATGAATAAGCAACGGCTAATTACGTGCCAGCAGCCGCGGTAACACGTAAGTTGCGAGCGTTGTTCGGAATTATTGGGCGTAAAGGGCATGTAGGCGGTTTTGCAAGCTTGGTGTGAAATTCCGGAGCTCAACTCCGGAACTGCGTTGAG
+
ACCCCD>==0)========;<;;CFGFGGGGGGGGGGGGGGGGGGGGGGGGGGFGGGGGGGGGGFGGGGGGGGFGGGGGGGGGGGGGGGGGGGGGGGGGGGGGGGGGGGGGGGGGGGGGGGGGGGGGGGGGGGGGGGGGGGGGGGGGGGGGGGGGGGGGGGGFGGGGGGGGGGGGGGGGGGGFFGGGGGGGGGFGGFGGFGGGFGGFFEFGGGDEGGFGGBGGGGFGGFFGFFF?F>1B54C>FBFFFG>9BFFFF<FGFFFFFBFFFF<DDAFFGB>>??FFF9A??9:-4??F?EFF:3
@M02996:162:000000000-B87FG:1:1101:28567:7733 1:N:0:TAGCGCTC+CTCTCTAT
CCTACGGGAGGCAGCAGTGAGGAATATTGGTCAATGGACGGAAGTCTGAACCAGCCATGCCGCGTGAAGGAAGACGGCCCTATGGGTTGTAAACTTCTTTTGCTTTAGGGTAATAAGCCCCATGCGTGGGGTGATGAAAGTATAAGGCGAATAAGTATCGGCTAACTCCGTGCCAGCAGCCGCGGTAATACGGAGGATACGAGCGTTATCCGGATTTATTGGGTTTAAAGGGTGCGTAGGCGGATGAGTAAGTCAGTGGTGAAATATCCTAGCTCAACTAGGAGGCTGCCATTGATACTGG
+
68BCC>A==))=8=8==<;=;;;;ECFFDCFFGGGGGFGGGGGGGGGGGGFFGFECFFGGGGGGGECGGGGGGGGGGGGE7FGGGGGGGGGFGGGFGGGGG9=<,E<?FFEFFFFF=<<F=:4EEE>?FEEFC=,,EFEFFGGD9EE,+3@EGGGDFFDFGGFGC?:D6C:7**,@8:CFFGFFGDDDFCFCGFGG)80=CFC:GDA));75CDEGCCGGFGDCGF<>4BFEB(45(,.741779D)47)5*-44<5CD>(/.6)46.@ACA369+9354)9>.4124(3,.6))./))))
@M02996:162:000000000-B87FG:1:1101:9231:7736 1:N:0:TAGCGCTC+CTCTCTAT
CCTACGGGGGGCTGCAGTGGGGAATTTTGGACAATGGGGGAAACCCTGATCCAGCCATGCCGCGTGCGGGATGAAGGCCTTCGGGTTGTAAACCGCTTTTGTCAGGGACGAAAAGGCTTATGTGAATAATGTAAGCTGCTGACGGTACCTGAAGAATAAGCACCGGCTAACTACGTGCCAGCAGCCGCGTTAATACGTAGGGTGCGAGCGTTAATCGGAATTACTGGGCGTAAAGCGTGCGCAGGCGGTTGGATAAGACAGGTGTGAAATCCCCGGGCTTAACCTGGGAACTGCATTTGTG
+
88BCCF=:A=18888::::::888FFGGGGGGGGGGGGGGGGGGGGGGGGGGGFGGGGGGGGGGGGGGGGDFFFFFFGGGGGGGGGGGGGGGGGGGGEGGEFGGGGGGGGCGDCFEGGGGGFGF:CBFCFDFGC;CGFGG8CGGCC=EFFF*<FGGFGGGCGGGGGEG=CFFGGEFGGGGGGFFFG3CC*9?@FGGFGG>DDGDE575<DDGC59F5:CCFEFGGFGGB)/82:4@>FFG>D>F0@34176D)5<437C3(78?F?)<?BC?B::C3(4::FBDB01(.4-.)42>=<96(
@M02996:162:000000000-B87FG:1:1101:4390:7737 1:N:0:TAGCGCTC+CTCTCTAT
CCTACGGGTGGCTGCAGTCGAGAATCTTCGGCAATGGACGAAAGTCTGACCGAGCGACGCCGCGTGTATGATGAAGGCCTTCGGGTTGTAAAGTACTGTCGATTGGGCGGAAGTTAGAGAGGGTTCTCCCTTTCTTTTGACCTATCATTTGAGGAAGGACGGGCTAAGTTCGTGCCAGCAGCCGCGGTAAGACGAACTGTTCGAACGTTATTCGGAATCACTGGGCTTAAAGGGCATGTAGGCGGCGTAATAAGCGTGGTTTGGAATCCCACGGCTCAACCGTGGAACTGGGCTTCGAA
+
8ACCCD>5:))=;=8====888;BFGGGGGGGGGGGGGGGGGGGGFFGGGGGGFFGFGGGGFFEFGGDEFGGGGC?FGGGGGGGGGFGGAAEEEEGGGGFFFGGGGGGGGFEGGFGDCAFF>FFFFFGFGFGGFGFFFCCFEFFGGGGGGGCFGFFCEGGGGGGGGGGGG@EGG=:BC5E6CFFCDGG)=*59:EEFGG@FFEFCF>>F>FGG4;C*4>7FFFDEFG:04*@AFF34:F><0)<>5@9)446<4AF(:<(8>:(34><?77743885<2<(83:9(4::<,46:80.8(
@M02996:162:000000000-B87FG:1:1101:6918:7742 1:N:0:TAGCGCTC+CTCTCTAT
CCTACGGGAGGCTGCAGCTAAGAATATTCCGCAATGGACGAAAGTCTGACGGAGCGACGCCGCGTGGATGATGAAGGTCGGAAGATTGTAAAATCCTTTTATAACTGAGGAATAAGTACTGTGAGAGAAACGCAGTATGGTGACTGTAGGTTATGAATAAGCAACGGCTAATTACGTGCCAGCAGCCGCGGTAACACGTAAGTTGCGAGCGTTGTTCGGAATTATTGGGCGTAAAGGGCATGTAGGCGGTTTTGCAAGCTTGGTGTGAAATCTCGGAGCTCAACTCCGAAATTGCGTTGAG
+
ACCCCEFA>8)==========;;CFGGGGGGGGGGGGGGGFGGGGGGGGGGGFFFGGGGGGGGGFFGGGGGGGGGGFGGGGGGGGGGGGGGGGGGGGGGGGGFGGGGGGGGGGGGGGGGGGGGGGGGGGGGGGGGEGGGGGGGGGGGGGGGGGGGGGGGGGFGGGGGGGGGGGGGGGCFGGGFFFGGGGGGGEEGGFGGFGGGFGGFEDDGGGDEFGFGDFFFDF@GC:FGFFF:FA?EG?FB=A?F>G>;BF:26<CF?AF?FFFF>F>F<AAF>79BF?FFFAAB<01(4<<<<>?F23
@M02996:162:000000000-B87FG:1:1101:9141:7749 1:N:0:TAGCGCTC+CTCTCTAT
CTACGGGAGGCTGCAGTAAGGAATTTTCGGCAATGGGCGAAAGCCTGACCGAGCAACGCCGCGTGAGTGATGAAGGCCTTCGGGTTGTAAAGCTCTGTGGTAAAGGAAGAATACCACTGATAGGAAATGATCAGTGGCTGCCGGTACTTTACTAGAAAGTCACGGCTTACTACGTGCCAGCAGCCGCGGTAATACGTAGGTGGCAAGCGTTATCCGGATTTATTGGGCGTAAAGGGTGCGCAGGCGGTCTGTTAAGTCTGAGGTGAAAGCGTGTAGCTCAACTCCATACAGCCTTTGATA
+
8A@CCA>))01;=8==;;====;;;CFFGGGGGGGGGGGDGGFGGFFDFGGGGFGFGEFGGFGGGDDFFGEAFGFGGGGGCFDGGGGGGGGGGGGGEEFGGFDEF?EFCFCFFGG@FGG9FF9A4A8CFGFGGFFFGGGE+@C7F@EGGGGGGDFFF7CFCFGD:EEGFGG7DEGGGGFFFFFFGGGC4C48EAF*;4;3C*=F60>>DEDCCFF5D@GGF:@F?@573@3@:>A)4:>3414)7:)4D??FFAB<ACFA4=6,(625B77::()2/).)355>?):<?).4:4))1).6
@M02996:162:000000000-B87FG:1:1101:14613:7751 1:N:0:TAGCGCTC+CTCTCTAT
CCTACGGGGGGCTGCAGCTAAGAATATTCCGCAATGGACGAAAGTCTGACGGAGCGACGCCGCGTGGATGATGAAGGTCGGAAGATTGTAAAATCCTTTTATAACTGAGGAATAAGCAGTGTGAGAGAAACGCATTGTGGTGACTGTAGGTTATGAATAAGCAACGGCTAATTACGTGCCAGCAGCCGCGGTAACACGTAAGTTGCGAGCGTTGTTCGGAATTATTGGGCGTAAAGGGCATGTAGGCGGTTTTGCAAGCTTGATGGGAAAGGCAGGAGCTTAACTCCTGGACTTCGTTGGG
+
8ACCCF=>58)8888:::::<::CFGGGGGGGGGGGGGGGGGGGGGGGFGGGGFGGGGGGGGGGFFEFGGGGGGGGGGGGGGEGGGGGGGGGGGGGGGGGGGDGGGGGGGGGGGGGGGGGCFFGCFGGCGG7CCEGGGGGGGFGGFGGGGGGGGGGGGGGGGFCGDEGGGGGGFGGGGGGGGFFGGGGGGDG8>E:FDG@FCGFGGFFBB):CDFGG?G5)8<CFF?FFFGDFF065(7/.9:@A9=>DBFF::>AFGG?F?<>5)(.91<<:1@E3:8?FF265)3-,5372)688,,(-
@M02996:162:000000000-B87FG:1:1101:14632:7752 1:N:0:TAGCGCTC+CTCTCTCT
CCTACGGGCGGCTGCAGCTAAGAATATTCCGCAATGGACGAAAGTCTGACGGAGCGACGCCGCGTGGATGATGAAGGTCGGACGATTGTAAACTCCTTTTATAACTGAGGAGTCAGCAGTGTGCTATAAACGCATTGTTGTGACTGTATGTTATGAATAAGCACCGGCTAATTACGTGCCAGCAGCCGCGGTAACCCGTAGGTTGCAAGCGTTGTTCGGATTTTTTGGCCGTAAATGCCATGTAGTCGCTTTTGCAAGCTTGTTGTAAAATGCCGGGCCTTACCTCCTGATCTGCTCTGCA
+
8ACCCB=>)1)8888;;6;,<;6;E@CF<@EFGGGGG,FFFGGGGGGGGGEB7@EFGFGGGGGGFGCFFGGGGGGGCAF+4++@6BFFGGGG,EFGGBF?5FBC<FF<,+@+@<3=>9>F83,,,,3:@=;+@+@E9E,366@FG,5335EFGG9,77C<,*2,21*4=C,=D,;*=8=?,;F),;C5>*)=*)9+;7:5**3=8D**05*:<;>57<57);0*<>:C))))(((*-)/*.*-*.*1-),4<?)2))+12<7(-(.).9<*-6)78.((:3@(4))(..))).4)-*.2))
@M02996:162:000000000-B87FG:1:1101:3621:7754 1:N:0:TAGCGCTC+CTCTCTAT
CCTACGGGTGGCTGCAGTGGGGAATATTGGGCAATGGGCGAAAGCCTGACCCAGCAACGCCGCGTGAAGGAAGAAGATCTTCGGATTGTAAACTTCTTTTATGAGGGACGAAAAGGCTTATGTGAATAATGTAAGCTGCTGACGGTACCTGAAGAATAAGCACCGGCTAACTACGTGCCAGCAGCCGCGGTAATACGTAGGGTGCGAGCGTTAATCGGAATTACTGGGCGTAAAGCGTGCGCAGGCGGTTGGATAAGACAGGTGTGAAATCCCCGGGCTTAACCTGGGAACTGCATTTGTG
+
ABCCCBA==0)===8====;;888FFGGGGGGGGGGGGGGGGGGGGGGGGGGGFFGGGGGGGGGFGFGGGGGGGGGEFEFGGGGGGGGGGGGGGGGGGGGGGCGGGGGGGGGGGGGGGGGGGGFFFGFFGGGGGDGFGGGGGGGGGGEGGG@FGGGGGGGGGGGGDEGGGGGGGGGGGFGGGFFGGGGDGGGDFCFFGGFGGGFEGBFEFGGC>FGFBGGFFECGFDGBFGFB?DF;<EG>C6>1>@9C>BFF7A<BCG>?FB?)-6<F6:7:<3C>94<0F4A<4::(54:))5:@BFF7
@M02996:162:000000000-B87FG:1:1101:4401:7755 1:N:0:TAGCGCTC+CTCTCTAT
CCTACGGGTGGCTGCAGTCGAGAATCTTCGGCAATGGACGAAAGTCTGACCGAGCGACGCCGCGTGTATGATGAAGGCCTTCGGGTTGTAAAGTACTGTCGATTGGGCGGAAGTTAGAGAGGGTTCTCCCTTTCTTTTGACCTATCATTTGAGGAAGGACGGGCTAAGTTCGTGCCAGCAGCCGCGGTAAGACGAACTGTTCGAACGTTATTCGGAATCACTGGGCTTAAAGGGCATGTAGGCGGCGTAATAAGCGGGGTTTGAAATCCCACGGCTCAACCGTGGAACTGGGCTTCGAA
+
88ACCFA5:))====;;==888;BFFGGGGGGGGGGGGGGGGGGGGGGGGGGGFGGEGGGGGGGFGGGGGGGGGGGGGGGGGGGGGGGGGGGFGGGGGGGGGGGGGGGGGGGCFFFFGFGGGGGGGGGGGGFGGGGGGGGGGGGGGGGGGFFFFGGGGGGGGGGGGGFGGGGGFGGGGGGFGFFGGGGGGFGGBGGFGGFGGGFFGFFFFGGGFFD<8FGFF7FF5=C??FF7<<53:FDF=8>15@>9<?4<4<3>ECB>:?DBBDAFFDB07D::?FF?>::6(84>)4,,14:B04
@M02996:162:000000000-B87FG:1:1101:6924:7760 1:N:0:TAGCGCTC+CTCTCTAT
CCTACGGGAGGCTGCAGCTAAGAATATTCCGCAATGGACGAAAGTCTGACGGAGCGACGCCGCGTGGATGATGAAGGTCGGAAGATTGTAAAATCCTTTTATAACTGAGGAATAAGTACTGTGAGAGAAACGCAGTATGGTGACTGTAGGTTATGAATAAGCAACGGCTAATTACGTGCCAGCAGCCGCGGTAACACGTAAGTTGCGAGCGTTGTTCGGAATTATTGGGCGTAAAGGGCATGTAGGCGGTTTTGCAAGCTTGGTGTGAAATCTCGGAGCTCAACTCCGAAATTGCGTTGAG
+
ABCCCBD588)=====;====;;;EFGGGGGGGGGGGGGGGGGGGGGGGGGGGFGGGGGGGGGGFGGGGGGGGFGCGGG@FECCFG?FGGGGGGGGGGGGGGCEGGGCGGGGGGGGGGGGGGCFC9DGGGGFEEGGGGGGGFBFGGGGGGGGGGGGFFG9DFCFGGGEGG8EGGGGGEGGGGFFGGGGGGDGGDGGFGGFDCFFGFD3BEDGDBBF7379>FGCFFC=?FDDF?:FD?EC:C<B)7=>GBFFF?BA275:AF:A3316FFGF<D4;5,9?F*4:<2?F>B034)6004(((
@M02996:162:000000000-B87FG:1:1101:20105:7778 1:N:0:TAGCGCTC+CTCTCTAT
CCTACGGGCGGCAGCAGTAGGGAATATTGGGCAATGGAGGCAACTCTGACCCAGCCATGCCGCGTGAAGGAAGACGGCCCTATGGGTTGTAAACTTCTTTTATCGTAGAGTAAACCTGGCCACGTGTGGCCAGCTGAGAGTATACGAGGAATAAGTATCGGCTAACTCCGTGCCAGCAGCCGCGGTAATACGGGGGATACGAGCGTTATCCGGATTTATTGGGTTTAAAGGGTGCGCAGGCGGATCGGTAAGTCAGGGGTGAAAAGTTGGGGCTCAACTCCAATCGTGCCTTTGATACTG
+
8ABCCB=5:1)8888;;<;<;8;;CFGGGGGGGGGGGGGFGGGGGGGGGGGGGGFGGGGGGGGGGGEGGGGGGGGGGGGGGGGGGGGGGGFGGGGGGGGGGGGGGGFGGGGGCFGGGG<FGGGEGGD@BFF@FGGGGGGGGGGFFDDCEGFGGGGGGGFGGGGGFFGGGGF*;DDGGGGFGGFFGGGGFFGFGECC5CGFF<EEGGB>FFGEC7BD=):7*<=DGFGFFFFFF:?;0;EC;C9.(.83C:?@AD>A:CD6(744)(59=299?FF+914>59443,,(-8>BFF2:9:6A
@M02996:162:000000000-B87FG:1:1101:13147:7785 1:N:0:TAGCGCTC+CTCTCTAT
CCTACGGGCGGCAGCAGCTAAGAATATTCCGCAATGGACGAAAGTCTGACGGAGCGACGCCGCGTGGATGATGAAGGTCGGAAGATTGTAAAATCCTTTTATAACTGAGGAATAAGCAGTGTGAGAGAAACGCATTGTGGTGACTGTAGGTTATGAATAAGCAACGGCTAATTACGTGCCAGCAGCCGCGGTAACACGTAAGTTGCGAGCGTTGTTCGGAATTATTGGGCGTAAAGGGCATGACGGCGGTTTTGCAAGCTTGATGTGAAAGGCAGGAGCTTAACTCCTGGACTGCGTTGAG
+
8ACCCAA))0:88886;;;;;CECFCFGGGFGGEGGGDEFGGEGC@CF<C@BFFGDFFEGFEEGFFECEGGGGGGGFGF:FEFGFGGFEFGFFGGFGGFFGGDFDGGGGGGGGGFFFF@DDF9@DFFGGGGFEBE:,@FDCFGGE9ECECFF,@E,@FFFEFEFFDG8EGFGGFGGGGGGGDFA<6C5C*:E=>979DC55CGFGG@FF@GCG>DGFFG/78?FFFFG6>CB(11@<:)189))-)72C96B?(3469DBFF?2)64-*-*.8(5:>:?<8=AA<4:<?2..2,.302704
@M02996:162:000000000-B87FG:1:1101:20089:7789 1:N:0:TAGCGCTC+CTCTCTAT
CCTACGGGCGGCAGCAGTAGGGAATATTGGGCAATGGAGGCAACTCTGACCCAGCCATGCCGCGTGAAGGAAGACGGCCCTATGGGTTGTAAACTTCTTTTATCGTAGAGTAAACCTGGCCACGTGTGGCCAGCTGAGAGTATACGAGGAATAAGTATCGGCTAACTCCGTGCCAGCAGCCGCGGTAATACGGGGGATACGAGCGTTATCCGGATTTATTGGGTTTAAAGGGTGCGCAGGCGGATCGGTAAGTCAGGGGTGAAAAGTTGGGGCTCAACTCCAATCGGGCCTTTGATACTG
+
8ABCCA51)1)8888;;<;<;8;CFGEGGGGGGGGGGGGGGGGGGGGGGGGGGGGGGGGGGGGGFGGGGGGGGGGGGGGGGGGGGGGGGGGGGGGGGFFGGCGGGGGGGGGGGGGGGDFGGGGGGDFGGGFFFGGGGGCGGGGFGG6CEGFGGFGFFGGGGGGG,DFFGGGGDGGGGCEFGGF;EDDC@FGEE>EG>DF@FFC<EGBDFFGGD>DCGFCDFGGGGBCF<FFF<0:EFBFG>37)-8@0/43@BF2>?CD?0F)56()6*5)414:<71)).63).(((2-(42)46*-))
@M02996:162:000000000-B87FG:1:1101:25896:7791 1:N:0:TAGCGCTC+CTCTCTAT
CCTACGGGAGGCAGCAGTAGGGAATATTGCACAATGGGGGAAACCCTGATGCAGCAACGCCACGTGTGGGAAGAAGCATTTCGGTGTGTAAACCACTGTCGTGAGGGAATAATGCTTAATTTCGGTTAAGTTGAATGTACCTCGAAAGGAAGCACCGGCAAACTTCGTGCCAGCAGCCGCGGTAATACGAGGGGTGCAAGCGTTGTTCGGAATCACTGGGCGTAAAGGGAGCGCAGGCGGAGATGCAAGCAGTCTGTACAATACCGGGGCCCAACCCCGGACCTGCAGACTGGACTGTTTT
+
8BCCCFA5=0)=========;8;;EFGGGGGGGGGGGGGGGGGGGGGGGGGGGFGFGGGGGGGGFGGGGGGGGGGGGGGGGGGGGGGGGGGGGGGGGGGGGGGGGGGGGGGGGGGGGGGGGGGGGGGFGGGGGFGGGGGGGGGGGGGGGGGGGGGGGGGGGGGGGGDGGGGGGGGGGGGGGGDFGGGGGGGGGFGGDGGFGGGFGGFFFFGDGFFGGFGGFGGGGFGGFFGFFFFFFBFG;GF@7=FFGF?FA:4AB<FFFFFFFFFFFFGF?6DGFFB>FEB?08(,433:B:42>4<4(
@M02996:162:000000000-B87FG:1:1101:26958:7792 1:N:0:TAGCGCTC+CTCTCTAT
CCTACGGGGCGCAGCAGTGAGGAATATTGGTCAATGGACGCAAGTCTGAACCAGCCATGCCGCGTGCAGGAATAAGGCCCTATGGGTCGTAAACTGCTTTTGTGGTGGAGCAATAAGTCGTACGTGTACGGCGATGAGAGTACATCACGAATAAGCATCGGCTAACTCCGTGCCAGCAGCCGCGGTAATACGGAGGATGCAAGCGTTATCCGGATTTATTGGGTTTAAAGGGTGCGTAGGCTGTGGTCCAAGTCAGGGGTGAAAGCCCGGAGCTCAACTCCGGAACTGCCTTTGATACTGG
+
8ACCCE:81))8888;;<;;;;;;EFGGGGGGGGGGGGGGGGGGGGGGGGGGGGGGGGGGGGGGGGGGGGFGGGGGGGGGGGGGGGGGGGGGGGGGGGGGGGGGGGGGGGGGGGGGGGGGGGGGGGFFGFGGGFGGGGGGGGGGGGGGGGGGGGGGGGGGGGGEGGGGGGGGGGGGGGGGGGFFGGGGGGGGGFGGFGGFGGGFGGFFFFGGG>EGGFGGFGGGGEDGFFGFFFFEB?FG<C:FFFF?CBDFFBBBFGGFBFFFF<BFFFDBFFFGFFFFFFB?>FFFFB<AAF<AFBFF:
@M02996:162:000000000-B87FG:1:1101:20105:7797 1:N:0:TAGCGCTC+CTCTCTAT
CCTACGGGCGGCAGCAGTAGGGAATATTGGGCAATGGAGGCAACTCTGACCCAGCCATGCCGCGTGAAGGAAGACGGCCCTATGGGTTGTAAACTTCTTTTATCGTAGAGTAAACCTGGCCACGTGTGGCCAGCTGAGAGTATACGAGGAATAAGTATCGGCTAACTCCGTGCCAGCAGCCGCGGTAATACGGGGGATACGAGCGTTATCCGGATTTATTGGGTTTAAAGGGTGCGCAGGCGGATCGGTAAGTCAGGGGTGAAAAGTTGGGGCTCAACTCCAATCGTGCCTTTGATACTG
+
8ACCCE)000)8888;;<;<;8;;CFGGGGGGGGGGGGGGGGGGGGGGGGGGGGGGGGGGGGGGGGGGGGGGGGGGGGGGGGGGGGGGGGGGGGGGGGGFGFGGGGFGG;FGGGGGGDFGG8DFGEF=FGGFGGGFGFDADEFAFGGDE8FGFGGGGGGGGDGCFGGGGGGCGGGGGFGGGGEFGGDDGGGCE3=GFGC@FGCEGGFFFFGGGDFGG<GFFGGGGBFFA=:51(3>>BFD9D0)(70,/,8FAAAA?FD?9@<)<7A<9:GF6(8<9,67?FB2(22(44:9<))-164<
@M02996:162:000000000-B87FG:1:1101:18753:7824 1:N:0:TAGCGCTC+CTCTCTAT
CCTACGGGAGGCTGCAGTGAGGAATATTGGTCAATGGGCGGAAGCCTGAACCAGCCAAGTCGCGTGAAGGATGAAGGTCTTATGTATTGTAAACTTCTTTAGACGCAGAGAAATAAGCCCCTCGTGAGGGGTGATGCTAGTATGCGTAGAATAAGGATCGGCTAACTCCGTGCCAGCAGCCGCGGTAATACGGAGGATCCGAGCGTTATCCGGATTTATTGGGTTTAAAGGGTGCGCAGGCGGCATGTTAAGTCAGCGGTTAAATAGTGAGGCTCAACCTCATCCCGCCGTTGATACTGG
+
8ACCCB>55)1===8;=====;;;CFGGGGGGGGGGGGGGGGGGGGGGGGGGGGGGGGGGGGGGFGEFGGGGGFFFEG,EFFGGGGGGGGGGGGGGGGFGGGCFGGFGGGGGFGGFFGGGGGGGGCFEFGCGGGGGGGGFGFGCFGGC@CCGGFGGGGFGGGGDEGGGGGGCDDGGGGGGFGFEEGDCFDFGG?EC?FGFGGEDEGF)=FDEGBFGG?FGFGGGGF6CABD@?:?5>9EG17;8;DFFG2>FFF>AFGGFFFF4>A>A42D<?2>CF133196A<:6966>??(4)8-)4
@M02996:162:000000000-B87FG:1:1101:6604:7825 1:N:0:TAGCGCTC+CTCTCTAT
CCTACGGGGGGCAGCAGTCGAGAATCATTCACAATGGGGGCAACCCTGATGGTGCGACGCCGCGTGGGGGAGGAAGGTCTTCGGATTGTAAACCCCTGTCATGTGGGAGCAAGGCGCAAGCTTGATAGTACCACAAGAGGAAGAGACGGCAAACTCTGTGCCAGCAGCCGCGGTAATACAGAGGTCTCAAGCGTTGTTCGGAATCACTGGGCGTAAAGGGTACGTAGGCTGCCGTATAAGTCGTGCGTGAAAGGCAGGGGCTCAACCTCTGGAGTGCGCATGATACTGTATGGCTGGAGTA
+
ACCCCBD=:0)8888::<:8,8:BFFEGGGGGGGGGGGGGGGGGGGGGGGGGGGFFFGGGGGGGFGGGGGGGGGFGGGGGGGGGGGGGGFGGGGGGGGCGGGFFGGGFGGGGGGCGGGGFGGGGGGGGGGGGGGGGGGGGGGEE>68CECEEGGGGGGGGGFGGGGGFGEGEDCGGGGGGG79@C5FGGGGGGBGGFGFEGDEFEFFFFFGFGFE*7<FC@FF7**CD?FGE?>?31>FF:*4@B3>:D?0?44<2:=C;9.2?>::0).9341@E9-,-4B>46:)66:4>:6?886?5(
@M02996:162:000000000-B87FG:1:1101:7438:7830 1:N:0:TAGCGCTC+CTCTCTAT
CCTACGGGTGGCAGCAGTGGGGAATATTGGGCAATGGGGGAAACCCTGACCCAGCAACGCCGCGTGGAGGAAGAAGGTCTTCGGATCGTAAACTCCTGTCCTCAAAGACGAGAAGAAGACGGTATTTGAGGAGGAAGCCCCGGCTAACTACGTGCCAGCAGCCGCGGTAATACGTAGGGGGCAAGCGTTGTCCGGAATGATTGGGCGTAAAGGGCGCGTAGGCGGCCCGTTAAGTCTGGAGTGAAAGTCCTGCTTTTAAGGTGGGAATTGCTTTGGATACTGATTGGCTTGAGTGCAGGAG
+
ABCCCDFA11)===8;===;;88BFFGGGGGGGGGGGGGGGGGGGGGGGGGGGFFGGGGGGGGGGGGGGGGGGGGGFGGGGGGGGGGGEFGGGGGGGGGGGGGGGGGGGGGGGGGGGGFGGGEGGGGCFGGG6FCEBFFGE>EGGDGGGGGGFDGGGGGGGGGGDGGEGGGDGG9CFDEDGGFFGGGGGGDFFFGGDGC4D>?FGGFFFFG7C>DD31CDDEFGGFGGF@C>(.6?><@?:9<F2??9D>9?F?2<<97<?F::9:??@<74:A=84<5:6F2)).::8,4(.)-6@6:-4
@M02996:162:000000000-B87FG:1:1101:21131:7839 1:N:0:TAGCGCTC+CTCTCTAT
CCTACGGGCGGCAGCAGTGAGGAATATTGGACAATGGTCGGAAGACTGATCCAGCCATGCCGCGTGAAGGAAGAATGTCCTATGGATTGTAAACTTCTTTTGTACGGGAGCAATAAGGTGTATGCATACACCGATGAGAGTACCGTACGAATAAGCATCGGCTAACTCCGTGCCAGCAGCCGCGGTAATACGGAGGATGTGAGCGTTATCCGGATTTATTGGGTTTAAAGGGTGCGTAGGCGGAATGCCAAGTCCGCGGTTAAACGCACGCGCTTAACGCGGTACCTTCCGTTGAAACTGG
+
8AA4=:15)1)8888;;<;;;;;;CFFFGGGGGGGGGGGGGGGGGGGGFFFGGFEFFGGGGGGGCEGGGGGGGGGGEGGGGFGGGCEGGFGGGGGGGGGGGCGDF7FGEGEGGFGGFGGCGCF9FFE<C<@AC+C7EFCAEFFGCF6ECCGGCGFGGGGGEGGGCFFGFEFFGGGGGGCEGGEDGGGDCFGCGFCE5>*;:7CFGGB35=;7C:BDC)?FFFF9E>C::8>57(47,,7*59;)4>@9F)).9A2<>*>4(.6<D19(0-74,(.*94(((),-3<9).44))(,)982A7
@M02996:162:000000000-B87FG:1:1101:18769:7840 1:N:0:TAGCGCTC+CTCTCTAT
CCTACGGGAGGCTGCAGTGAGGAATATTGGTCAATGGGCGGAAGCCTGAACCAGCCAAGTCGCGTGAAGGATGACGGTCTTATGTATTGTAAACTTCTTTAGTCGCGGAGAAATAAGCCCCTCGTGAGGGGTGCTGCTAGTATGCGTAGAATAAGGATCGGCTAACTCCGTGCCAGCAGCCGCGGTAATACGGAGGATCCGAGCGTTATCCGGATTTATTGGGTTTAAAGGGTGCGCCGGCGGCCTGTTAAGTCAGCGGTTAAATCGTTAGGCTCAACCTCCTCCCGCCGTTGATACTGG
+
8ACCCF8=81)=6=8===6==6;CFFGGEGGGGGGGG,EFGGGGGGGEGGGGGGGGGGGGCFGGFGGFGGGGGF,BFEC:EGGGG,CFGGFGGFGGGGGG<:,:+4+@F=+A<<,CFFE=C@FGG,,8A+>CE+CDFD9>E=D,@+@>+@;EEGGFGGF<CGGGGFGGGCFDCFFGGGGGGGE>GG)>FCDF5>/38FFFG3*8?CB:FFGDGBDGF2CFFGGGGD+06?*043:.1(05411)(.767).9>A)6.*9:()..))-4)(9372;<44:20.(4,491((443(6)@<).
@M02996:162:000000000-B87FG:1:1101:18747:7841 1:N:0:TAGCGCTC+CTCTCTAT
CCTACGGGAGGCTGCAGTGAGGAATATTGGTCAATGGGCGGAAGCCTGAACCAGCCAAGTCGCGTGAAGGATGAAGGTATTATGTATTGTAAACTTCTTTAGACGCAGAGAAATAAGCCCCTCGTGAGGGGTGATGCTAGTATGCGTAGAATAAGGATCGGCTAACTCCGTGCCAGCAGCCGCGGTAATACGGAGGATCCGAGCGTTATCCGGATTTATTGGGTTTAAAGGGTGCGCAGGCGGCATGTTAAGTCAGCGGTTAAATAGTGAGGCTCAACCTCATCCCGCCGTTGATACTGG
+
8ABCCFA580)===8===;;=;;EFGGGGGGGGGGGGGGGGGGGGGGGGGGGGFFFFGGGGGGEFGGGGGGGGGGGGG,CFGGGGGGGGGGGGGGGGGGGGGCGGGFEFDGGGGCGGGGGGGGGGGGGGGCGGGGGGGFFGGGGGEGGGGGGGGGGGGGGGGGGDGFGGGG9DGGGGGGGEDEFGGDGGGGGGFDG/;DFFGGFGGFFFFGGGBFGGFGFFGGDGECCBFFBB<?DBBED>DBE93)6D<9FBA498ED-9@<<5)6>F>9<?3>AF?FF:?>BF?B6119(4:D<96:3
@M02996:162:000000000-B87FG:1:1101:25315:7867 1:N:0:TAGCGCTC+CTCTCTAT
CCTACGGGGGGCTGCAGTGAGGAATATTGGTCAATGGGCGAGAGCCTGAACCAGCCATGTCGCGTGGAGGAATAAGGATCTATGGTTCGTAAACTCCTTTTGCGGGGGGATAAAGTGCGGGACGCGTCCCGTATTGCAGGTACCCCGCGAATAAGCATCGGCTAACTCCGTGCCAGCAGCCGCGGTAATACGGAGGATGCGAGCGTTATCCGGATTTATTGGGTTTAAAGGGTGCGTAGGCGGCCCCTTAAGTCGGCGGTGAAATTTCCGGGCTCAACCCGGTCACTGCCGTCGAAACTGG
+
8ACCC>>AAA)8888:::::::::EFGGGGGGGGGGGGGGGGGGGGGGGGGGGGGGGGGGGGGGGGGDGGGGGGGGGGGGGGGGGGGGGGGGGGGGGGGGGGGGGGGGGGGGFDGGGGGGGGGGGGGGGGGGGGGGGGGGGGGGGGGGGEGGGGGGGGGGGGGGGGGGGGGGGGGGGGGGGGFFGGGGGGGCEBGGEGGFGGEEGGFEFFGGG@EGG2FGFGGGGFCF2BFFFFFFFFFGD>>DBDFFG?AFA>:69ED>FF>2>AFFFBGF>2FFFBFFF>696>A)444-31(3)-64:
@M02996:162:000000000-B87FG:1:1101:18453:7875 1:N:0:TAGCGCTC+CTCTCTAT
CCTACGGGTGGCAGCAGTGAGGAATATTGGTCAATGGGCGGAAGCCTGAACCAGCCAAGTCGCGTGAAGGATGAAGGTTCTATGGATTGTAAACTTCTTTTGTTCGAGGGTAAAGTGAGTCACGTGTGGCTTATTGCAAGTATCGAACGAATAAGCATCGGCTAACTCCGTGCCAGCAGCCGCGGTAATACGGAGGAGGCGAGCGTTATCCGGATTTATTGGGTTTAAAGGGTGCGTAGGCGGGATGTTAAGTCAGCGGTCAAATTGTGGAGCTCAAGTATACCGAGCCTTTGCAACTGG
+
88ACCEA>001===8===6;;;;CFFGGGGGGGGGGGGGGGGFGGGGGGGGGGFFFFGGGGGGGGGFGGGCFGFGGGGGGDFEGF9FGGGGGGFGGGGGGGFFDF?BEC=FFEEAGF<EGGGFEGC@<@FFGFDG;E=EEEDFG:D?FEG6FFFGGGGGGGGGG7DFGGGGGCD9CFFGF@DDEGGCCF@CFGFCED**8CC7AGCDBFCGED)>GC9CF?9577:?C4@D)4(-046B35>6.(0)5>5<FFFABB5>:4:<))69</(*(,,7+9)6)6B99((((-(.55)54/,,2
@M02996:162:000000000-B87FG:1:1101:25328:7881 1:N:0:TAGCGCTC+CTCTCTCT
CCTACGGGGGTCTGCAGTGAGGAATATTGGTCAATGGGCGAGAGCCTGAACCAGCCATGTCGCGTGGAGGAATAAGGATCTATGGTTCGTAAACTCCTTTTGCGGGGGGATAAAGTGCGGGACGCGTCCCGTATTGCAGGTACCCCGCGAATAAGCATCGGCTAACTCCGTGCCAGCAGCCGCGGTAATACGGAGGATGCGAGCGTTCTCCGGATTTATTGGGTTTAAAGGGTGCGTAGGCGGCCCCTTAAGGCGGCGGTGAAATTTCCGGGCTCAACCCGGTCACTGCCGTTGACACTGG
+
88ACC>))11)8;;;<;;;,;CCFGGFAFFFDFEFGGGC@FF@FGFGFFGGGFFFGCEFGFGGGCGC,EE@FG<<FCDFGGGGGFGGFGGGEGFGGGGGCFGGCGGDEE7<FDFGGGGC:BEG>ECCECEGGGFGEG@C>;:C7<EEGGGGGFGFFFE4?5>FECE79ECF55EEFGFFGGCBBCG)9*+:C*>**.9*<C5*<*9>)59F=C3>*9<7FFCCCE3EF<@DB:?(<??>D3)(.15@F*2<*)(--4*720))6)662F,C((1>09(4:7B9;2))))(,(((-)1),,(
@M02996:162:000000000-B87FG:1:1101:18976:7931 1:N:0:TAGCGCTC+CTCTCTAT
CCTACGGGAGGCTGCAGCTAAGAATATTCCGCAATGGACGAAAGTCTGACGGAGCGACGCCGCGTGGATGATGAAGGTCGGAAGATTGTAAAATCCTTTTATAACTGAGGAATAAGTACTTTGAGAGAAACGGAGTATGGTGACTGTAGGTTATGAATAAGCAACGGCTAATTACGTGCCAGCAGCCGCGGTAACACGTAAGTTGCGAGCGTTGTTCGGAATTATTGGGCGTAAAGGGCATGTAGGCGGTTTTGCAAGCTTGGTGTGAAATTCCGGAGCTCAACTCCGGAACTGCGTTGAG
+
8ABCCE>A>1)==========;;CFGGGGGGGGGGGGGGGGGGGGGGGGGGGGFGGFGGGGGGECFGGGGGGGGGGGGGGGEGGGGGFGGGGGGGGGGGGGGGGGGGGFFFGGGGGGGGGGGGGGGDGGGGGGGGGGGFFGGGGGGGGGGGGGGGGGFFFGGGCFGDGGGGGGGGGGFGGGGFFGGGDDCDGGFGGFGGFFGGFGGFFDDGGGEFGGFG<DFGGGFFGBFGF0:<FA?FF:DBFAFFBG>FDFFFA<FC?FFBF?4(67<GFFAFG:994:?B<9<:?B146342(024((
@M02996:162:000000000-B87FG:1:1101:3406:7931 1:N:0:TAGCGCTC+CTCTCTAT
CCTACGGGTGGCAGCAGTGAGGAATATTGGTCAATGGTCGGAAGACTGAACCAGCCAAGTCGCGTGCAGGAAGACGGTCCTATGGATTGTAAACTGCTTTTGTACGGGAATAAAGTGAGGGACGTGTCCCGTTTGGAATGTACCGTAAGAATAAGGGTCGGCTAACTCCGTGCCAGCAGCCGCGGTAATACGGAGGACCCGAGCGTTATCCGGATTTATTGGGTTTAAAGGGTGCGCAGGCGGAGGATTAAGTCAGCGGTGAAATTTTCATGCTCAACATGAAAACTGCCATTGATACTGG
+
8ACCCDD=>0)====;===;;;CFFFGGGGGGGGGGGGGGGGGGGGGGGGGGGFFFGGGGGGGFGGGGGGGGGGGFFGGGGGGGGGGGGGFGGGDGGGGGGGGGGGGGDEGFGGGGGFGGGGGGGGFFGGGGGGGGGGGGGGGGGGGEGGFGGGGG?FGGGGGGGGGGGGGCDGGGGGGGGGFFGGGDGFFGGFGGFGGFGGGEGGE:FFGEGDEGFEGGFGGGGFFDAFDEBF<F>FFD><703787FFBF26:<07DF;@2<62<<=<F>2A6CF:??BF)<<B:)8:04<A4)*.).,
@M02996:162:000000000-B87FG:1:1101:16557:7944 1:N:0:TAGCGCTC+CTCTCTAT
CCTACGGGTGGCAGCAGTAAGGAATTTTCGGCAATGGGGGAAACCCTGACCGAGCAATGCCGCGTGAGTGATGACGGCCTTCGGGTTGTAAAACTCTGTGATAGGAGAAAAACGTCATTGGTAGGGAATGACCAGTGAGTGATGGTATTCTATTAGAAAGCCACGGCTAACTACGTGCCAGCAGCCGCGGTAATACGTAGGTGGCAAGCGTTATCCGGAATTATTTGGCGTAAAGCGTGAGTAGGCGGTCTACTAAGTCTGAAGTTAAATCCATTTGCTTAACCACTGTTCGCTTCGGATT
+
68ACCDA5000;=======<<;;CEFGGGGGGGGGGGGGGGGGGGGGGGGGGGCCFFGGGGGGGGGGGGGGGGGGGGGGGGGGGGGGGGGGGGGGGGGFGGGFGG<FFGGGGGGGGEGGGGGGGGGFCGGFGG:FGGGGGFGGDDFGGGGGDGGGGGCGGGGGGCGEG9DGF7DEG::CFGF4AFGGGG5D*:AEFFFCFDGCFGCF3=AGGDFFGGFDGFF:FG+<D?3C:?F9?(,0*(:2=2?)4>1??D<A>?GCAF463.6>>64:7?)9A7):AA72).8?:A>63024850(((
@M02996:162:000000000-B87FG:1:1101:10467:7952 1:N:0:TAGCGCTC+CTCTCTAT
CCTACGGGGGGCAGCAGTGAGGAATATTGGTCAATGGGCGGAAGCCTGAACCAGCCAAGTCGCGTGAAGGATGAAGGTATTATGTATTGTAAACTTCTTTAGACGTAGAGAAATAAGGGGGTCGTGATCCCTGATGCTAGTATACGTAGAATAAGGATCGGCTAACTCCGTGCCAGCAGCCGCGGTAATACGGAGGATCCGAGCGTTATCCGGATTTATTGGGTTTAAAGGGTGCGCAGGCGGTCTTTTAAGTCAGTGGTTAAATCGTGGAGCTTAACTCCATCCCGCCATTGATACTGGG
+
88BCCE)8)1)8888::<::::::FFGGGGGGGGGGGGGGGGGGGGGGGGGGGGGGGFGGGGGGFGGGGGGGGFFGGGAFGGGGGGGGGGGGGGGGGGGGFGFFGGGGGG;DFGGGFGGD:FFEFCFGGGGGG<FGGGGGGGGGGGGGFGGGGGGGGGGGGGGGCFGGGGGGGFGGGGGGGGEFGGGGGGGFGEDGDGGFD5>DGGFEFFGGG5>DGFGFFGGGGFGCA4:B?<BB>BFD9>>77@?AFFF?AFA9A?DFBF2:AF?FF67(0:FCF9)48?AA2:03916BF<4)14::(
@M02996:162:000000000-B87FG:1:1101:11615:7965 1:N:0:TAGCGCTC+CTCTCTAT
CCTACGGGCGGCAGCAGTGAGGAATATTGGTCAATGGCCGAGAGCCTGAACCAGCCATGTAGCGTGCAGGATGACGGCCCTATGGGTTGTAAACTGCTTTTGTGCGTGATTAAAAGTCTCCACGTGTGGTGCTTTGCAGTTATCGCGCGAATAAGGACCGGCTAATTCCGTGCCAGCAGCCGCGGTAATACGGAAGGTCCTGGTGTTATCCGGATTTATTGGGTTTAAAGGGTGCGTAGGCGGCTGACTAAGCTCGTTTTGAAATCCCGGGGCTCAACCCCGCGTGTGCAGTGGGTA
+
88CCC>:=)1)8888;;<;,;;;CFGGGGGGGGGGGGDFGF:CF,CFGGGGGGGGGG,E,,CFGGGCFGGGGGGAFEGGGGCCFGCG7CFGGGGG9?FGGGAF8,B8@+AFGG<,??FFF?EE743@>C6D,3AE9A,,AC;,F+>>@@CEG6>DCE>CEEGCBFCCGFGGGDF7?CFGGGG;6EG8CG+@8ED/=);200;7;EFA8F?FDC)>CGAFGFGGGE>C>AFDB2(17::BC?970(004C<<?:<),(/*-3;<>FA23;950(4@F??B:<3,(-(4,6<<).((-/
@M02996:162:000000000-B87FG:1:1101:15934:7973 1:N:0:TAGCGCTC+CTCTCTAT
CCTACGGGTGGCAGCAGCTAAGAATATTCCGCAATGGACGAAAGTCTGACGGAGCGACGCCGCGTGGATGATGAAGGTCGGAAGATTGTAAAATCCTTTTATAACTGAGGAATAAGTACTGTGAGAGAAACGCAGTATGGTGACTGTAGGTTATGAATAAGCAACGGCTAATTACGTGCCAGCAGCCGCGGTAACACGTAAGTTGCGAGCGTTGTTCGGAATTATTGGGCGTAAAGGGCATGTAGGCGGTTTTGCAAGCTTGGTGTGAAATCTCGGAGCTCAACTCCGAAATTGCGTTGAG
+
8ACCCF:580)=;======;<;;CFGGGGGGGGGGGGGGGGGGGGGGGGGGGGFFFGGGGGGGGGGGFGGGGGGGGFGGGGGEGFGGGGGGGGGGGGGGGGGFGGGGGGGGGGGGGGFGGGGGEFGFGGGGFG@CGGGFGG9>FGGGFGFGGGGGGGGGGGFGFGGDEGEFGGAFGGGGGGGFFGGGGGGDGGFGGFGGFFCFFGGFDEFGGGFEGGFGCBGFGGF9C0FGEFF?FABF327<B:9?1C>>>BFFF>GCFF?:D:86A46C>AA@GBBFF?F>?2<?<B:36AAFFFB6-,
@M02996:162:000000000-B87FG:1:1101:8610:7973 1:N:0:TAGCGCTC+CTCTCTAT
CCTACGGGCGGCAGCAGTGAGGAATATTGGTCAATGGTCGGAAGACTGAACCAGCCAAGTCGCGTGCAGGAAGACGGTCCTATGGATTGTAAACTGCTTTTGTACGGGAATAAAGTGAGGGACGTGTCCCTTTTGGAATGTACCGTAAGAATAAGGGTCGGCTAACTCCGTGCCAGCAGCCGCGGTAATACGGAGGACCCGAGCGTTATCCGGATTTATTGGGTTTAAAGGGTGCGCAGGCGGAGGATTAAGTCAGCGGTGAAATTTTCATGCTCAACATGAAAACTGCCATTGATACTGG
+
88BCCA>)81)8888;;<;;;;;EFGGGGGGGGGGGGGGGGGGGFGGGGGGGGGFGGGGGGGGGGGGGGGGGGGGGEGGGGGGGGGGGGGGGGGGGGGGGGGGGGGGGECGGFGGGFGGGDFGGGEGGGGGGGFGGGGG<EAFGGGFEGGGGGGGGGGGGGGGGGGGGGGGGGFGGGGEFFGFBGGGGGFFGGEEEFGGFGGGFGGFFFFGGGFFDFFGGFGGG=)ACAFGFB?BFFF:DBG759D>?FBBF4>BABGGB9F2ABFFFFADAA59CF0387@AB<1)).33<BA469<4AF
@M02996:162:000000000-B87FG:1:1101:10404:7985 1:N:0:TAGCGCTC+CTCTCTAT
CCTACGGGAGGCTGCAGTGGGGAATCTTCCGCAATGGACGAAAGTCTGACGGAGCAATGCCGCGTGAGTGATGAAGTTTTTCGGAACGTAAAACTCTTTTGTTTGTGACGAACGTGCTTTCCATCAACAACAGAGAGCAGTGACGGTAGCAAACGAATAAGCCACGGCTAACTACGTGCCAGCAGCCGCGGTAATACGTAGGTGGCGAGCGTTGTCCGGAATTATTGGGCGTAAAGCGCATGTAGGCGGTTTTCTAAGTCTGGAGTGAAAATGCGGGGCTCAACCCCGTATGGCTCTGGAT
+
88BCCE>)80)=========;88BFGGGGGGGGGGGGGGGGGGGGGGGGGGGFFFGFFGGGGGGCFGGGGGGGGGGFGGGGGGGGGGGGGGGGGGGGGGGGGGGGGGGGGGGGDGFFGGGGGGGGGFGGGGEEFGGDGGFFGEGEGGGEGGBFGGGGGGGGGGGGGGEGGGGGGGGGGGGGGFFGGGGGEGGGFGGFGGFG:EFGGABEEDED:DGGFGD>FG:CFGFFFGEFFFFFB>749:4:9@>DB>>6<<>)+0))18A:??FBA*67>@GE>6(4=<?BFF3-3,(43,,)).-.
@M02996:162:000000000-B87FG:1:1101:8630:7990 1:N:0:TAGCGCTC+CTCTCTAT
CCTACGGGCGGCAGCAGTGAGGAATATTGGTCAATGGTCGGAAGACTGAACCAGCCAAGTCGCGTGCAGGAAGACGGTCCTATGGATTGTAAACTGCTTTTGTACGGGAATAAAGTGAGGGACGTGTCCCTTTTGGAATGTACCGTAAGAATAAGGGTCGGCTAACTCCGTGCCAGCAGCCGCGGTAATACGGAGGACCCGAGCGTTATCCGGATTTATTGGGTTTAAAGGGTGCGCAGGCGGGGGATTAAGTCATCGGTGAAATTTTCATGCTCAACATGAAAACTGCCATTGATACTGG
+
8ACCC>1=5)08888;;<;;;;;EFGGGGGGGGGGGGGGGGGGF8FGGGGGGGFFFFGGEGGGGGGGGGGFGCFGGCGGGGGGGGAFFFGGGGGGGGFGGGEG???FF@7EFEGFFFFCFGGGGG@FFFGGGGGF@DFEGFEGGGG?EEGFGGGGG6DCFGGGGGGGGFEGFCBCFFGGGFGFDGGGGFFF*ABGEFGG>GC55*1<7>47CCBBGG>7DBFGG5)6:A@C>.86513@)4C()-7)-0)-=>B4)667::><A<<BD@4>):A4:??)82*4-43:2),4<<AB494)).
@M02996:162:000000000-B87FG:1:1101:8612:7992 1:N:0:TAGCGCTC+CTCTCTAT
CCTACGGGCGGCAGCAGTGAGGAATATTGGTCAATGGTCGGAAGACTGAACCAGCCAAGTCGCGTGCAGGAAGACGGTCCTATGGATTGTAAACTGCTTTTGTACGGGAATAAAGTGAGGGACGTGTCCCTTTTGGAATGTACCGTAAGAATAAGGGTCGGCTAACTCCGTGCCAGCAGCCGCGGTAATACGGAGGACCCGAGCGTTATCCGGATTTATTGGGTTTAAAGGGTGCGCAGGCGGGGGATTAAGTCAGCGGTGAAATTTTCATGCTCAACATGAAAACTGCCATTGATACTGG
+
68BCCD=)80)8888;;<;;;;;CFGGGGGGGGGGGGGGGGGFGEFGGGGGGGGGGGGGGGGGGGGGGGGGGGGGGCGGGGGGGGGGGGGFGGGGGGGGGGGG9FFGGFGGGGCEFAFCFFGGGGEFGGGGGGGGGGGGGGGGGCFG8=>FFCGFGGGFGGDGG@FGGGDD>DGGGCGGGGGFEGGGGGGGGGAE5:FFEG5CDGGFBFFG*93><=AGF?FGG=DFF9FG).(4@>FDC>D9)(08:G?<FFAAABGD69F?<A<A<9<>):>FFF7383=<A91?)5:49>B26@6442
@M02996:162:000000000-B87FG:1:1101:28662:7998 1:N:0:TAGCGCTC+CTCTCTAT
CCTACGGGCGGCTGCAGTGAGGAATATTGGTCAATGGGCGGAAGCCTGAACCAGCCAAGTCGCGTGAAGGATGAAGGTATTATGTATTGTAAACTTCTTTAGACGCAGAGAAATAAGCCCCTCGTGAGGGGTGATGCTAGTATGCGTAGAATAAGGATCGGCTAACTCCGTGCCAGCAGCCGCGGTAATACGGAGGATCCGAGCGTTATCCGGATTTACTGGGCGTAAAGGGCGCGTAGGCGGTCTTGCGTGTCAAGTGTGAAATCTCCGGGCTCAACCCGGAAAGTGCGCTTGAAACTA
+
8ACCCF>>)118888;;;;;;;CFFGGGGGGGGGGGGGGGGGGGGGGGGGGGGGFFGGGGGGGGCFGGGGGGGFFGGGGGGGGGGGGGGGGGGGGGGGGGGGGGGGGGEGGGGGGGGGDGGGGGGGGGGGGGGGGGGGGGGGGGGGGGGGGGGGGGGGGGGGFGGGGGGGGGGGGGGGGGGGFFGGGGFGGGGFGGFGGFGGGFGGFFFFGGGFFGGFGGFGGGGBGGFFGFFFFF>FFD<C6;>@FFGFBFFFDFFEF>FFFFFFFFF>CBFF3CF7123>>>>BFF24--3:<>FFFF
@M02996:162:000000000-B87FG:1:1101:23863:8028 1:N:0:TAGCGCTC+CTCTCTAT
CCTACGGGAGGCTGCAGTGAGGAATATTGGTCAATGGTCGGAAGACTGAACCAGCCATGCCGCGTGCAGGAATGAGGCCCTATGGGTCGTAAACTGCTTTTGACGGAGAGCAATAAGGATCACGCGTGGTCCGATGAGAGTACCCGTCGAATAAGCATCGGCTAACTCCGTGCCAGCAGCCGCGGTAATACGGAGGATGCAAGCGTTATCCGGATTTATTGGGTTTAAAGGGTGCGTAGGCTGTGCATCAAGTCAGCGGTGAAAGCCCGGGGCCTAACTCCGGAACTGCCGTTGATACTGG
+
8ACCCB=>)1)==========;;CFFGGGGGGGGGGGGGGGGGGGGGGGGGGGFFGGGGGGGGGGGGGGGFGGFGGGGGGGGGGGGGGGGGGGGGGGGGGGGGGGGFFCGGGGGGGGGGGGGGGGGGGGFFGEGGGGGGGGGGGGGGGGGGGGGGGGGGGGGGGGGGGGGGGGGGFGGGGGDDEGGGGGGGGGFGGEGGFGGGFGGFBFFGGGFEGFEGGFGGG5>E>AFGFFFFFFFFG>9:0899<>?A@BFF4?GGFFFFB<??0B>GBF93@72>A?@B449?<5743::-466<A)
@M02996:162:000000000-B87FG:1:1101:15445:8035 1:N:0:TAGCGCTC+CTCTCTAT
CCTAGGGGAGGCAGCAGCTAAGAATATTCCGCAATGGACGAAAGTCTGACGGAGCGACGCCGCGTGGATGATGAAGGTCGGAAGATTGTAAAATCCTTTTATAACTGAGGAATAAGTATTGTGAGAGAAACGCAGTATGGTGACTGTAGGTTATGAATAAGCAACGGCTAATTACGTGCCAGCAGCCGCGGTAACACGTAAGTTGCGAGCGTTGTTCGGAATTATTGGGCGTAAAGGGCATGTAGGCGGTTTTGCAAGCTTGATGGGAAAGGCAGGGGGTTAACTCCTGGACGTGTTTGGG
+
8BCC=;=880)=========<;;;EFGGGGGGGGGGGGGFFGGGGGGGGGGGGFFFFGGGGGGGFGGGGGGGGGGGGGGGGGEGFGGGGGGGGGGGGGGGGGFGGGGGGFGGGGGGGGGGGGGGFGFGGFGGGFGGGGGFGGGGG=FFGGGGGGGGGGGGFGGGGGGGGEFGGFGGGGGGGGFFGGGGGGGGEFC9FDGFG4FFFGFFF5<EC5AFF6C95*6*<9?F:@G52:BFFFB9:C276969532><F2).<32))(.))(.0(*31(.:)((-4;)).-:4,5(((,(().,((
@M02996:162:000000000-B87FG:1:1101:15678:8050 1:N:0:TAGCGCTC+CTCTCTAT
CCTACGGGAGGCTGCAGTGGGGGATATTGCACAATGGGGGAAACCCTGATGCAGCGACGCCGCGTGAGTGAAGAAGTATTTCGGTATGTAAAGCTCTATCAGCAGGAAAGATAATGACGGTACCTGACTAAGAAGCACCGGCTAAATACGTGCCAGCAGCCGCGGTAATACGTATGGTGCAGGCGTTATCCGGATTTACTGGGTGTAAAGGGAGCGCAGACGGCATGGCAAGCCAGATGTGAAAGGTGGGGGCTCAACCCCCAAGCTGCATTTGGAACTGTCAAGCTAGAGTATCGGAGGG
+
8ACCCB8888)=========;88@FGGGGGGGGGGGGGGGGGGGGGGGGGGGGFFGFGGGGGGGFFGGGGGGGGGGGGGGGGGGGGGGGGGGGGGGGFFGGGGGGG@FFGGGGGGGGGGEGFGGGDDGGFG<EEFGGGGGGGGGFGGGGGGCGGGGGGGGGDGEGGEGFGGGGFGG>FGGGGFFGGGGGGGDGDGGFGGFGGFFGDFFFF7ECEDDG9C9FEED5>FGFFC@??FFB?F:579968?7C>FFF;?BFGGFFFBB:BBBF?GFAA4:@BFFFF2><?><47>D<:A?DFF07
@M02996:162:000000000-B87FG:1:1101:19113:8054 1:N:0:TAGCGCTC+CTCTCTAT
CCTACGGGCGGCAGCAGCTAAGAATATTCCGCAATGGACGAAAGTCTGACGGAGCGACGCCGCGTGGATGATGAAGGTCGGAAGATTGTAAAATCCTTTTATAACTGAGGAATAAGTACTGTGAGAGAAACGCAGTATGGTGACTGTAGGTTATGAATAAGCAACGGCTAATTACGTGCCAGCAGCCGCGGTAACACGTAAGTTGCGAGCGTTGTTCGGAATTATTGGGCGTAAAGGGCATGTAGGCGGTTTTGCAAGCTTGGTGTGAAATCCCGGGGCTCAACTCCGAAATTGCGTTGAG
+
8ABCCA=5:0)8888;;;;;<;;CFFGGGGGGGGGGGGGGGGGGGGGGGGGGGFGGGGGGGGGGCFGFGGGGGFEGGGGGGGCFGGGFGGGGGGGGGGGGGGGGGGGGGGFGGGGGGGGGGGGGGG@FDDFEGFCEGGGFGGGGGGGGGGGGGGGGGGFDFFGGGGGCGGGGG;EGGGGGGGFFGGG<DDGGGFGGFGGAFCFFGFEEFFC5D:@GG?DCDGG?FFFF3FG52:3628B*(26@<6?;GFFFF??AB?3:4@:)(439?4:)()7C)490-9?0:A:?94,46)-3582((
@M02996:162:000000000-B87FG:1:1101:17877:8060 1:N:0:TAGCGCTC+CTCTCTAT
CCTACGGGTGGCAGCAGTGAGGAATATTGGTCAATGGGCGGAAGCCTGAACCAGCCAAGTAGCGTGCAGGATGACGGCCCTACGGGTTGTAAACTGCTTTTGCGCAGGGATAAAGATTGCCTCGCGAGGCAAGTTGCAGGTACTGCGTGAATAAGGACCGGCTAATTCCGTGCCAGCAGCCGCGGTAATACGGAAGGTCCGAGCGTTATCCGGATTTATTGGGTTTAAAGGGTGCGCAGGCGGCCGTGCAAGCCAGCCGTAAAATCGCGGGGCTCAACCCCGCTCAGCGGTTGGAACTGCG
+
88ACCEA5)0)========;;;CFFGGGGGGGGGGGGGGGGGGGGGGGGGGGGFFFFGGGGGGGGGGGGGGGGGGGGGGGGGGGGGGGGGGGGGGGGGGGGGGGGCFGGFGGGGGGGGGGGGGGGGGGGGEGFGGGGGGGGGGGGGGGGGGGGGGGGGGGGGGGGGGGGGGFDGGGGGGGGGFFGGDDGGGGGFGGFGGFGGD@GGFFFFGGG>EGGFGGFGGGGFGFFFG>((-.33>D><98207176AF<???FFG:?B?FF?3:@>GF>,5992?FF>9(4(,),4-49>:)0,4)(
@M02996:162:000000000-B87FG:1:1101:25765:8071 1:N:0:TAGCGCTC+CTCTCTAT
CCTACGGGGGGCAGCAGTAGGGAATATTGCACAATGGGGGAAACCCTGATGCAGCAACGCCACGTGTGGGAAGAAGCATTTCGGTGTGTAAACCACTGTCGTGAGGGAATAATGCTTGGCCTCGGCCAAGTTGAATGTACCTCGAAAGGAAGCACCGGCAAACTTCGTGCCAGCAGCCGCGGTAATACGAGGGGTGCAAGCGTTGTTCGGAATCACTGGGCGTAAAGGGAGCGCAGGCGGAGATGCAAGCAGTCTGTACAATACCGGGGCCCAACCCCGGACCTGCAGACTGGACTGTTT
+
ABCCCF))1018888::<9<:8:CFFGGGGG?FGGGGGGGGGGGGGGGGGGGFEFEFGGGFEGGFGGGGGGFEDEFGGGGGGGGGGGGGGGGGGFGGGFGGGGGGGGEFGEFFGGGGGGGGGGGGGGGGGGGGGGGGGGGGFGGGGGGGGGGGGGGGGGGGGGFEGEEGGGGGGGGGGGGGGFFGGGGGGGGGEEGFGGFFG5>GDFFFFGGGFFGGBFFFEGGGFGG?FGF>FFFBFFG;G98>FFBG?FFAB4>ACG<A=ABB?9>FFG>BFFGF:>F;>>:3:08.().4:(28>AF
@M02996:162:000000000-B87FG:1:1101:27139:8075 1:N:0:TAGCGCTC+CTCTCTAT
CCTACGGGCGGCAGCAGTCGAGGATCATTTGCAATGGGCGAAAGCCTGACAATGCGACGCTGCGTGGAGGATGAAGGCCTTCGGGTTGTAAACTCCTGTCATAGGGGAACAGGCGAGGGCGGTTAATACCCGCCTGAGTTGAGTGTACCTTAAGAGGAAGCGACGGCTAACTCTGTGCCAGCAGCCGCGGTAATACAGAGGTCGCAAGCGTTGTTCGGATTTACTGGGCGTAAAGGGCGCGTAGGCGGTCCCATGTGTCGGATGTGAAATCTCCGGGCTCAACCCGGAAAGTGCGTCCGAA
+
88ACC>5=51)6888;;<;8,88@CFEFGGGGGFGFFFGGGGGGGFCFDGGEFGFGGGGGEGGGFDGGGGGGGGGGGGGGGGGGGGGGGGGGGGGGGGFGGGFGGGGCCGGGGGGGGGFGGGGGDGGFGGGGGGGGCFGGGFGGGGGGGDCCCCFGFG4<CDGGGGEGEGGGGGGGGGGGGGFFGGGGGECGGFFGFGGFGGGDGGFFF)17CEFGG>GG)@0:?FCD?E5>B<<F:?BD3998?FEBC66FF<0:AFFF>E0(,)6<F<F95-7CBF9:3=<7:19>>7(.<2>BE90-,
@M02996:162:000000000-B87FG:1:1101:17880:8078 1:N:0:TAGCGCTC+CTCTCTAT
CCTACGAGTGGCAGCAGTGAGGAATATTGGTCAATGGGCGGAAGCCTGAACCAGCCAAGTAGCGTGCAGGATGACGGCCCTACGGGTTGTAAACTGCTTTTGCGCCGGGATAAAGATTGCCTCGCGAGGCAAGTTGCAGGTACTGCGTGAATAAGGACCGGCTAATTCCGTGCCAGCAGCCGCGGTAATACGGAAGGTCCGAGCGTTATCCGTATTTCTTGGGTTTAAAGGGTGCGCAGGCGGCCTTGCAAGCCAGCCGTAAAATCGCGGGGCTCAACCCCCCCCACCGGTTGGACCTG
+
8AACCB)00008;=8;==;=;==CEGGECFGGGGGGGGGGGGGGGGGGGGGGGGGGFGGGGGCCFGGGEGEGFGGGGGGGCEFFEGGGGEFGGGG<EFFFGEGCE+@7>CFFFD,,CA<AFGF:F@>+8F6<=FG=FE3CDEF@,@8@+@8FCCGGEGGGGGG>ADC@GGG77;?EGGCF=C5BGG33CCF*=)/*89D*9)>DD<D)7@*7957DF4::@CFGG)<:A?*)80(<2(010335()))9>2=:B:(4CC,408297185(1(((8+1408<)((((((---2(())<4,
@M02996:162:000000000-B87FG:1:1101:19713:8080 1:N:0:TAGCGCTC+CTCTCTAT
CCTACGGGAGGCAGCAGTGGGGAATATTGGACAATGGGGGAAACCCTGATCCAGCGACGCCGCGTGAGTGAAGAAGTATTTCGGTATGTAAAGCTCTTTAAGTTGTGAAGAAAATGACGGTACCAACAGAATAAGCCCCGGCTAACTACGTGCCAGCAGCCGCGGTCATACGTAGGGGGCAAGCGTTATCCTGATTTACTGTGTGTAACGGGAGCGTAGACGGCAATGCAAGTCTGAAGTTAAAGCCCGCGGCTTAACTGCGGGACTGCTTTGGCAACTGTATGGCTAGAGTGTCGGAGAG
+
8AACCFA58))=86=;;=;;;788FFGFDGGGGGGFEGGGGCFFGGGGFGGGGGGGEGGGGDFGGGGGGG,BECFFGFFGFGGGC<F,CFEDFEGGGGG9,9FCG,BFGEFGGFFF9FE:FCFGGFG7,F,C8F,@DFGDCEG=FFGCFGE,>FFGG67BDDG7>E*4=@FFGF:*==CC?4>FGGCCDCC+>;?EFCGFG3:A6D+1+))2*5>D>,7C@GDD:;FGBF7B<AF4)64:)2-89BF0596>990)-<C)50-4(7?<F<F9<7)+14((66243:2302).:AB?@(--,
@M02996:162:000000000-B87FG:1:1101:19696:8085 1:N:0:TAGCGCTC+CTCTCTAT
CCTACGGGAGGCAGCAGTGGGGAATATTGGACAATGGGGGAAACCCTGATCCAGCGACGCCGCGTGAGTGAAGAAGTATTTCGGTATGTAAAGCTCTTTAAGTTGGGAAGAAAATGACGGTACCAACAGAATAAGCCCCGGCTAACTACGTGCCAGCAGCCGCGGTAATACGTAGGGGGCAAGCGTTATCCGGATTTACTGGGTGTAAAGGGAGCGTAGACGGCAATGCAAGTCTGAAGTGAAAGCCCGCGGCTTAACTGCGGGACTGCTTTGGAAACTGTATGGCTAGAGTGTCGGAGAG
+
8ACCCB5=51)=========;8BBFGGGGGGGGGGGGGGGGGGGGGGGGGGGGFFFGGGGGGGG@FFGGGGGGGGGFGGGGGGGGDGGGGGGGGGGGGGGGGGGGGGGGGGGGGGGGGGGGGGGGGGGGGGGGGFGGGGGGGGEGGGGGGGGGGGGGGGGGDGGGGGGGFGGGGGGGGGGGGFFGGGGGGGGGFGGFGGFGGGFGGFFFFGD77)1>?GGFGGGDEFFFFGFFFAFBAFF>C<FAF>?G>FFF;>D<CFAFF9943(2?A>AD:6@=<5<A64:<?<><DFFA9)35;;08
@M02996:162:000000000-B87FG:1:1101:8382:8089 1:N:0:TAGCGCTC+CTCTCTAT
CCTACGGGCGGCAGCAGCTAAGAATATTCCGCAATGGACGAAAGTCTGACGGAGCGACGCCGCGTGGATGATGAAGGTCGGAAGATTGTAAAATCCTTTTATAACTGAGGAATAAGTACTTTGAGAGAAACGGAGTATGGTGACTGTAGGTTATGAATAAGCAACGGCTAATTACGTGCCAGCAGCCGCGGTAACACGTAAGTTGCGAGCGTTGTTCGGAATTATTGGGCGTAAAGGGCATGTAGGCGGTTTTGCAAGCTTGGTGTGAAATTCCGGAGCTCAACTCCGGAACTGCGTTGAG
+
88BCC5=):)08888;;;;;<;;CFGGGGGGGGGGGGGGGGGGFGGGGGGGGFFCFGGGGFFGGFFDGGGGGGFFGFGGGGGEGGGFGGGGGGGGGGGFGCF?FGGGGGDGGGGGGGGGCFGFGGG8FGGGGCCEEGGGFGGGGGGGGGFFFFGGG;FGGGG;FGDGGGGGGGGGFFCGFFGFFGGGDGGGGGDGGFDFFFGGFGGFFBBDED:;FF:DC>CFDD@FG?FG>>(4=263745>BA?FFC;6>FF><>FC?FFFFFFBA@<CFFA6>)448?FF<>2?1,27B0<F1730(.
@M02996:162:000000000-B87FG:1:1101:8399:8141 1:N:0:TAGCGCTC+CTCTCTAT
CCTACGGGGAGCTGCAGTGGGGAGTATTGCACAATGGGCGGAAGCCTGATGCAGCAACGCCGCGTGAGTGAAGAAGTATTTCGGTATGTAAAGCTCTATCGATGGGGAATAAGATGAAGGTACCCAAGTAAGAAGCCCCGGCTAACTACGTGCCAGCAGCCGCGGTAATACGTAGGGGGCAAGCGTTATCCGGATTTACTGGGTGTAAAGGGAGCGTAGACGGAATAGCAAGTTTGGAGTGAAATACCTGTGCTTAACGCAGGAATTGCTTTGAAAAATGTTAATCTAGAGTCCTGGAGGG
+
8ACCCD1=1))8=;=;==;;;88@CFGGGGGGGGFGFGFGGGGGGGGGGGGGGFFGGFGGFGGG+@FGGGGFFFFGGGGGFFFCFGGGFFFFEFGGGGEFGFFGFFGGFGGGGGGGGGCFFCFGGGG8DGFCFGGGGGGGGGGGCFGCGGGGGGGGGGGGFCEDCEG8CDGFGFFGGGGGGGFFC5CGFFFGGECEAGGFGGGFGD=BFFFD*<@D7:<D?EC3:<EFBF>FA2:B<(79(*-0696:7<<?AAAFFG:>(732<::?6<GAA4=@=(344BB4>2264)4).).)98<<B
@M02996:162:000000000-B87FG:1:1101:8417:8142 1:N:0:TAGCGCTC+CTCTCTAT
CCTACGGGGGGCTGCAGTGGGGAGTATTGCACAATGGGCGGAAGCCTGATGCAGCAACGCCGCGTGAGTGAAGAAGTATTTCGGTATGTAAAGCTCTATCGATGGGGAATAAGATGAAGGTACCCAAGTAAGAAGCCCCGGCTAACTACGTGCCAGCAGCCGCGGTAATACGTAGGGGGCAAGCGTTATCCGGATTTACTGGGTGTAAAGGGAGCGTAGACGGAATAGCAAGTTTGGAGTGAAATACCTGTGCTTAACGCAGGAATTGCTTTGAAAACTGTTAATCTAGAGTACTGGAGGG
+
88CCC>:8=:)8888::::::8BCFGGGGGFGGGGGGGGGGGGGGGGGGGGGGGGFGGGGGGGG@FFFGGGGGGGGGGGGGGGGGCGFGGGGGGGGGGGFEGGGGGGCEFGGGGGGGGGGGGGGGGFDFGCBFGCGGGGGGGGGGGGGGGG8CGGGGFGFFDEEGGGGFGGGGGGGGGGGGDF>GGGGGGGGGEGEF7CFGGC.;D4=?@>EFFDGGFGGFEE37>FF>F77AFBF:?FC:C>FA7?07<BF24>B2<946@B??07295*5<)9?B?)-:=<A<6:4.6,)-6<>?0(39
@M02996:162:000000000-B87FG:1:1101:28522:8180 1:N:0:TAGCGCTC+CTCTCTAT
CCTACGGGGGGCAGCAGTGGGGAATATTGGGCAATGGGCGCAAGCCTGACCCAGCAACGCCGCGTGAAGGAAGAAGGCTTTCGGGTTGTAAACTTCTTTTAACGGGGAGGAATAGATGGCGTTACTCCCATGATAAGCGTCTGCTACCTATGAGCATCCAGCCACGTCAATACGTACGCCGCAGGCGTTCTCCGGATTTCCTGTGTGTCCCGGGTTTGTTGGTGTGAGAGGATGTTATGTGTGCTGTTTATGGGCCTGTTCAATACCACGCCTTCGCCCCTGTTCTGCCCTTGTTCCTGGG
+
8ACCC588=1)8888::<:::888EAFGGG8FFFFGGGGGG7FGGGGGGGGGGGF<?DFCGGGGGGG?CGFFGFBCFFGFGG<FEEE7>;7DCBFFFGGG,,,6*8<14*6<CCC,,2,+=4C*1,4?:+25>F+?<+*****<+++*3<+++0<+++2++**1;*1/**++2*30*2*15/0.*1)9//9++.>*.9****0*2:07*/**/).1*(9*8****.+*-9*)((,*))00-*,*)/9)*6)/)(((,/*).@6><052)41(3(**)-((-0)4)5).)(..(.).1)-(,
@M02996:162:000000000-B87FG:1:1101:28539:8181 1:N:0:TAGCGCTC+CTCTCTAT
CCTACGGGGGGCAGCAGTGGGGAATATTGGGCAATGGGCGCAAGCCTGACCCAGCAACGCCGCGTGAAGGAAGAAGGCTTTCGGGTTGTAAACTTCTTTTGCCGCAGAGTAATAAGTGGGATGCGTCCCATGATGAGAGTATGCGGCGAATAAGCATCGGCTAACTCCGTGCCAGCAGCCGCGGTAATACGGAGGATGCAAGCGTTATCCGGATTTATTGGGTTTAAAGGGTGCGTAGGCGGACTGTTAAGTCAGCGGTGAAATACCACGGCTCAACCGTGGGGCTGCCGTTGATACTGGG
+
8ACCCD>8>A)8888::<:::88BEFGGGGGGGGGGGGGGGEFGGGGGGGGGGGGGGGGGGGGGFGGGGGGGGGGGFGGGGGGGGGGGGGGGGGGGGGGGGGGGGGGGGGGGGGGGGGGGGGGGGGGGGGGGGGGGGGGGFFGGGGGGCCGCFGGGGGGGGGGGGGGGGGFGGGGGGGGGGGFEGGGGGGGGGFGGFFFFGGGFGGFFFFGGGFFGGFGGFGGDGFGGFFGFFFFD?FDG;>;>BFFAFAD=<>AFFGC>BF<BFFFFFF96>?FGFBFBFFFFFFFF:9402:9AFAAB0
@M02996:162:000000000-B87FG:1:1101:18319:8229 1:N:0:TAGCGGTC+CTCTCTAT
CCTACGGGTGGCTGCAGTAGGGAATATTGGACAATGGGGGAAACCCTGATCCAGCGACGCCGCGTGAGTGAAGAAATATTTCGGTATGTAAAGCTCTATCAGCAGGGAAGAAAATGACGGTACCTGACTAAGAAGCACCGGCTAAATACGTGCCAGCAGCCGCGGTAATACGTATGGTGCAAGCGTTATTCGGATTTACTGGGTGTAAAGGGAGCGTAGACGGCATGGCAAGTCTGAAGTGAAATGCGGGGGCTCAACCCCTGAACTGCTTTGGAAACTGTCAAGCTAGAGTGTCGGAGGG
+
88@?CE:5)0);==8===;=;8;C@FGGGGFGFGGGGGGGGGGGGGGGGGGGGF<FFGGGEF@B@FCGGGFGGFGFGGGGGGGGGFGGGGGGGGGGGGFGGGGGGGGGGGGGGGGGGGDEGGGGGDGGG<@FDGFGGGGGGGGEGFFFGGGGGGGGGGFGFDGG@E>EGGGGGGGFCCGF?CAFGGGCFGCFGBGGFGGFGCFAEDBFAA7:9:BDCDDGFGGGEFGGFFDF<BFFF<??7:<4<??>C09@911<?GGFF>88:74?FF?<A2?FFBAA<BA<>BBBFBD:AFF:8>>(7
@M02996:162:000000000-B87FG:1:1101:4430:8239 1:N:0:TAGCGCTC+CTCTCTAT
CCTACGGGTGTCAGCAGTGAGGAATATTGGTCAATGGGCGGAAGCCTGAACCAGCCATGCCGCGTGAAGGATTAAGGCCCTATGGGTCGTAAACTTCTTTTGAGTGGGAGCAATAAGCGCTACGTGTAGCGCGATGAGCGTACCATTCGAATCAGCATCGGCTAACTCCGTGCCAGCAGCCGCGGTAATACGGAGGATGCAAGCGTTATCCGGATTTATTGGGTTTAAAGGGTGCGTAGGCTGTCTGTCAAGTCAGAGGTGAAAGCCCGGGGCTCAACTCCGGAACTGCCTTTGATA
+
88@CC5>5:))===;;==;6===CF<FGGGGGFFGGGGGGGFGGGGGGGGGGGFFGGGGGCF:CFGGGGGFGEFGGGGGGGGGGGGFGGG,?FFGGGFFGGGBFFFGGFEDFAFDFGGGDGDGGGGGEFGGGE7CGGF,@EGGGGGFFGFGF+DFGGGGFGCGEGGGGGGGFGGG,DEFGGGF4=DGGGGGGGBEGFG;FGGGFEGFFFFGGD)5CGAGDFGGGGE6C<FDF?F0>80.9<C<7>FF<DBA?<<>>.27:198>A?1459D;B95F?25<:EFF99:8345679)69
@M02996:162:000000000-B87FG:1:1101:5641:8242 1:N:0:TAGCGCTC+CTCTCTAT
CCTACGGGCGGCTGCAGTGAGGAATATTGGTCAATGGGCGGAAGCCTGAACCAGCCAAGTCGCGTGAAGGATGAAGGTATTATGTATTGTAAACTTCTTTAGACGTAGAGAAATAAGGGGATCGTGATCCCTGATGCTAGTATACGTAGAATAAGGATCGGCTAACTCCGTGCCAGCAGCCGCGGTAATACGGAGGATCCGAGCGTTATCCGGATTTATTGGGTTTAAAGGGTGCGCAGGCGGCTTTTTAAGTCAGTGGTTAAATCGTGGAGCTTAACTCCATCCCGCCCTTTATACTGGG
+
8ACCCA=851)8888;;;;;;;;CFFFGGGGFFEGGGGGGGGGGGGGGGFEFGGGGGGGGGGGF@FGFGGGGGGGGGFFGFGGGGGGGGGGGGGGGGGGGGGGGGGGGGFGGGGGGGFFGGGGGGGGFG?DGGGGGGGGGGGGGGGGGGGGGGGGF9:CFEDGGGGGCFGGGGGGGFGGG>DFFGGGGGFFEGD5EEGGFGD=DCDBEFFGGGDFCGFGCF?FDG:6C<4CB?FFEB;DG9595(7)59:>*-):9>G<2:?>><2:?5:*224?F4<247?<64,49((,8)).69<4:2
@M02996:162:000000000-B87FG:1:1101:4452:8253 1:N:0:TAGCGCTC+CTCTCTAT
CCTACGGGTGGCAGCAGTGAGGAATATTGGTCAATGGGCGGAAGCCTGAACCAGCCATGCCGCGTGAAGGATTAAGGCCCTATGGGTCGTAAACTTCTTTTGAGTGGGAGCAATAAGCGCTACGTGTAGCGCGATGAGAGTACCATTCGAATAAGCATCGGCTAACTCCGTGCCAGCAGCCGCGGTAATACGGAGTATTCAAGCGTTATCCGGATTTATTGGGTTTAAAGGGTGCGTAGGCTGTCTGTCAAGTCAGAGGTGAAAGCCCGTTGCTCAACTCCGGAACTGCCTTTGATA
+
ACCCC>58=))=;=8;===;;;;;EFGGG@FGEEGFGGGGGGGGGGGGGFGGGFGGGFGGGGGGGGGE<FGGGGGGFGFFGFFFFCFFCF<FDFGGGGGFGG=FFGGGGGGGGGA9=EGGGGGFGEGG,ACCGGGDFGFFFGCGGGGGAFEFCCGGGGGC69@>F?EFF@FFDGGGGGFGGDF>EDDGGGGFEE5/6;+3:CFA5DAEFFGGG>DDD3DD?EGGG>FG26C>:3<B:?E35<?><B4:C>>*6:<44<*52B>F<0260,*-(46@68<A2.(,(3?DB182<A5:7
@M02996:162:000000000-B87FG:1:1101:6037:8253 1:N:0:TAGCGCTC+CTCTCTAT
CCTACGGGCGGCAGCAGTGGGGAATATTGGGCAATGGGGGCAACCCTGACCCAGCAACGCCGCGTGAAGGAAGAAGGCTTTCGGATTGTAAACCTCTGTCCTTGGTGACGAAGGAAGTGACGGTAGCCAAGGAGGAAGCCCCGGCTAACTACGTGCCAGCAGCCGCGGTAATACGTAGGGGGCGAGCGTTGTCCGGAATGACTGGGCGTAAAGGGCGTGTAGGCGGCGCTGTAAGTCCGGAGTGAAAGTCCTGCTTTCAAGGTGGGAATTGCTTTGGAGACTGCAGAGCTTGAGTACGGAA
+
8ACCCBD580)8888;;<;;;88BFFGGGGGGGGGGGGGGGGGGGGGGGGGGGFFGGGGGGFFGFGGGGGGGGGGGGGGGGGGGGGGGGGGGGGGGGGFGGGGGGGGGGGGGGGGGGGGGGGGGGGGGGGGGGGGGGGGGGGGGGGGGGGGGGGGGGGGGGGGGGGGGGGGGG9CFGGGGGGFEGGGGGGGGGFGGFGGFGGGFGGFFFFGGGFFGGFGGFGGGGFEGFDGFFAAFFADC?GBFB?*4?A<FFFBFBGDA>F?BFF?BFFGA>:6+98?B?F??>?B::A4<::9498>3(
@M02996:162:000000000-B87FG:1:1101:5629:8256 1:N:0:TAGCGCTC+CTCTCTAT
CCTACGGGCGGCTGCAGTGAGGAATATTGGTCAATGGGCGGAAGCCTGAACCAGCCAAGTCGCGTGAAGGATGAAGGTATTATGTATTGTAAACTTCTTTAGACGTAGAGAAATAAGGGGATCGTGATCCCTGATGCTAGTATACGTAGAATAAGGATCGGCTAACTCCGTGCCAGCAGCCGCGGTAATACGGAGGACCGGGGCGTAATCCGGATTTATTGGGTTGAAGGGGGGCGAAGGCGGTTTTTTAAGTCAGTGGTTAATTCGTGGGGCTTAACTCCATCCGGCCATTGTTCCTGGG
+
8ABCC>D)80)8888;;;;;;;;CEFGGGGGGGGGGGGGGGGFGGGGGGGGGGGGGGGGGGGGGFFFFGGGGGFGFGGFGGGGGGGGGGGGGGGGGGGGGGGGGGGGGGGGFGGGGGGGGGGGGGGGGGGGGGGGGGGGGGGGGFGGGGGGGGGGGGGGGGGGGGGGGGGGGGGGGGGGGGGFFGGGGGGGGC;E8)*2)))*)19)).8:E))8D64CCFFGGG)CF26D3(,(.,4:C0D(.-7::14,*.446AG4><B<))-(4>3)((4)27))6)))6.(,3((5)))-)*).((
@M02996:162:000000000-B87FG:1:1101:6055:8259 1:N:0:TAGCGCTC+CTCTCTAT
[truncated: 72,059,699 more chars]
