# Supplementary material for: Long-term storage of feces at −80 °C versus −20 °C is negligible for 16S rRNA amplicon profiling of the equine bacterial microbiome
Source: PeerJ. 2021 Mar 9;9:e10837. doi: 10.7717/peerj.10837 (PMC7953882; doi:10.7717/peerj.10837)
Supplement: Supplemental Information 4 [file peerj-09-10837-s004.zip › SI_2014_16S_E4_L001_R2_001.fastq]

@M02996:162:000000000-B87FG:1:1101:17785:1850 2:N:0:TAGCGCTC+CTCTCTCT
GACTACCAGGGTATCTAATCCTGTTTGCTACCCGCACTTTCGTGCATCAGCGTCGATTAGTCCCCAGCAACCTGCCTTCGCCATCGGTGTTCTTCCTGATCTCTACGCATTCCACCGCTACACCAGGACTTCCGCTTGCCCCTCACCTATCCAAGAGAAACAGTCCAGTCTGCAGGTCCGGGGTTGGGCCCCGGTCTTTCACAGACTGCTTGCCTCTCCGCCTGCGCTCCCTTTACGCCCAGTGATTCCGCACCACGCTTGCACCCCCCGTTTTCCCGCCGCTGCTGGCCCGTTGTTTGC
+
9CCCCF6,CBFG8EFGE<BEFDEFF@CEFCDFD+++@@EEGF,,8,E,,;@@FE:+B,,,<665:,8,,,,99:BFFCGFEEC:=@6B?FEE99@??6A?DFGGFEBCBEE;CEEE>:<+=,B8+,+++AEFC6>==+@>==D++,5,*6+:9,?,,,,,86)C,3+,+6,5D++,5=:*:++4>*1*1:?:4:/(07+*1>*5(8.65:C5=)*/.;;9=3/42(1(6:3(?477(2:8(..,*)66>4)4(.(/---(-1,)931(-(((,3).),,(42(,0,401(-())*2/(.)
@M02996:162:000000000-B87FG:1:1101:17770:1863 2:N:0:TAGCGCTC+CTTTCTAT
GACTACTCGGGTATCTAATCCTGTTTGCTCCCCCCACTTTCGTGCCTCAGCGTCGATTATCCCCCAGCAACCTGCCTTCGCCACCGGTGTTCTTCCTCATCTCTACGCATTCCACCGCTACACCACGAATTCCGCTTGCCCCTCCCCCATCCAAGATCTACAGTCTCCTCTGCACGTCCGGGGTTGCGCCCCTGTCTTTCACAGCCGGCTTGCATCCCCGCCTGCGCTCCCTTTACACCCAGTGATTCCGACCAACGCTCGCCCCCCACGTCTTACCGCGCCTGCTGGCACGTCGTTACC
+
CCCCCF,,=CEGGEGGGFFGGFFFG<EFG<EFE8@FGEFFGG,,6,E8E?ECFG++B,,,,,,:87B,:,,9,:AFFDFFGE@,,@7@CFEG,99A559EADGGC?DEEGG,CEFGC:@DDEF8++6+@FFGF6=66+6@2:D>++0+<+*:8B?,,2,28@@@,++,+,3;D?3+;3=**59?C4);55E2)/*)1@=8CE<)()((.872=*)1(2:(:--,6(4(4:41:>DA)4;C8(.)*-65>:0((0(9---(-9(4C2(--(--46)-5(3((-,,((.((442).*2/((.
@M02996:162:000000000-B87FG:1:1101:21475:1867 2:N:0:TAGCGCTC+CTCTCTCT
GACTACAGGGGTATCTAATCCTGTTTGCTCCCCCGACTTTCGCGCCTCAGCGTCAGTTCTTTTCAAGTAATCCGCCTTCGCCTCCGGTGTTCTGCAGGATCTCAACGCATTTCACCGCTACACCCCGCATTCCGATTCCCTCTCCCACACTCGAGTCCTGCAGTTTCAACCGCACTTTCCGGGTTGAGCCCCGAGATTTCACACCTGACACCCACGCCCGCCTACGCGCCCTTTACGCCCAGTAAATCCGATCAACGCTCTCGGCCTCCGTCTTACCGCGCCTACTGGCCCATCTTTAGC
+
BCCCCF,,CCFGCFGG<C,CFEEFG@EFFFFFEC@+C@CFGF686@FEC4C@FFC,F,C6,6<,,,C,,,6:58@FFCGFEE874@>C:C=F9,9,,,49,;D39:@C8CE4CBFDB=A=DBF@8+4+8@CFA,606@DE+:D==>5,3=9D+6=71<=4,4)@2?F,+,43;*;@9*;9***4>*)3.9D()))(/7=C7E*5(0(66**(.0()(22(*./(2(((4:7177).(4:?-(.)/)-67;3(,0)9,-(-(*(-><::(34(.3)..42((--(383)(41()0+22).6
@M02996:162:000000000-B87FG:1:1101:14547:1868 2:N:0:TAGCGCTC+CTCTCTCT
GACTACTCGGGTATCTAATCCTGTTTGCTCCCCGCACCTTCGCACCTCAGCGTCAATTATCTCCCAGCAACTTGCCTTCGCCATTGGTGTTCTTCCAAATATCTACAGATTTCACCCCTACACTTGGAATTCCAGTTGCCCTTCATTAATTCTAGTCATGCAGTTTCCAACGCAGTTCCTGAGTTAAGCTCAGGGATTTCACTCCAGACTTTCATACCCGCCTACATGCCCTTTACGCCCAATAATTCCGAACAACGCTCGCAACCTACGTCTTCCCGCGGCTGCTGCCCCGTATTTAGC
+
CCCCCG@EFGFGDGGGGFBFGCEFG<CEFFFFD@:+F@CFGG,8@CFFC?CFGGF7C@,<@6,99,C6,,:,5:BFFFGGGEC:4=CEDFEG99CC,,9CFFGFF?=<@@DEFFGF@=D6?>EA,,,,CFEFD8,6=,EB8):=?,*,4?CCDFG==,@3EEEFE9CA+,,<@>6@;9;<@,@ECGE+*,=*0:+)8FFFCF;8C*=8:CC*;7;+*5:>E:1)8);*8D:@FF;C)5C@2(->*/*9:3)(/277..,/.96(1(/.4(,(,(658(,-32((408).(-(0)*294)-
@M02996:162:000000000-B87FG:1:1101:21485:1883 2:N:0:TAGCGCTC+CTCTCTCT
GACTACTGGGGTATCTAACCCTGTTTGCTCCCCCGACTTTCGCGCCTCAGCGTCAGTTCTTTTCACGTAATCCGCCTTCGCCTCCGGTGTTCTGCATGATCTCAACGCATTTCACCGCTACACCCCCCATTCCGATTCCCTCTCCCACACTCGCGTCCTGCAGTTTCCCCCGCACTTTCCGGTTTGAGCCCCGACTTTTCACCCTTGACTCCCCCTCCCGCCTCCCCTCCCTTTACCCCCACTACATCCGAACCACGCTCCTGCCCTCCGTTTTACCGCCCCTGCTGCCCCTCCCTTCGC
+
6<AC<E,,;;@F@CFGDF,;EECFGACFEFFFGC6+@7@EG@6+7@FF<<C@FED,E,C,,69A,,:,,,9:@8ACCCG=EC4@4@+@>BCF9,9,,,49,?C+9:@B+>C;F9A?8:@=?>E88++868DFD,+00@DD+:DD=88,*6@D++3+441,,,)873B,*,5*4*;=9*:A***41/**00@()))(/<8?6A)/(0(/6++(/)(.(01(:-.(((-(-;32>75>)(;:4((5),)-2()((0(*--(((*)(220:,(()(4).4(-((-,(.77)((-())*202,2
@M02996:162:000000000-B87FG:1:1101:12156:1916 2:N:0:TAGCGCTC+CTCTCTCT
GACTACCCGGGTATCTAATCCTGTTTGCTCCCCCGACTTTCGCGCCTCAGCGTCAGTTGCGTGCAAGTAATCCGCCTTCGCCCCCGGTGTTCTACAGGATATCAACGCATTTCACCGCTACACCCTGTATTCCGATTCCCTCTCCCGCACTCGAGCCAGGCAGTTTCAAGCGCACTTTCCGGGTTGAGCCCGGAGATTTCGCACGTGACACGCCTCCCCGCCTACGCCCCCTTTACCCCCCCTCATGCCGAACAACGCCTGCGACCTCCGTCTTCCCGCGGCTGCTGCCACAGCTTTCAC
+
CCCCCG<CCFEFGGGGG,BFGA@EA<CEAAFFC@@+C@CFGB,++@FC6,<@FECFE6,,+8,8,,:,,669:@<BCFDA:BB>46>@=BCF9,9,,,9A:D=39A>C@6?,@,C<>:9=?,?3@+3,37CFF8++6>AB8D6??=8>BD*:+,+3*,,1*,1@2<5<+,,:C>D?A*:9*1*:*2(;6:@(2)/(/<85(=(,()(/6+*(,0(0(.*,/--,(-4((1,(25)-)4@E((-())).910(-8(1-(((-1((92()(4,,.(6)(((((4((())),).(0)030-))
@M02996:162:000000000-B87FG:1:1101:16691:1951 2:N:0:TAGCGCTC+CTCTCTAT
GACTACTAGGGTATCTAATCCTGTTCGATCCCCACGCTTTCGTGCCTGAGCGTCAGTTGCGGATTAGTCAGCTGCCTTCGCAATCGGTGTTCTGTGACATATCTAAGCATTTCACCGCTACACATCACATTCCGCCAACTTCATCCGTACTCGAGCTCGCCAGTTTCAACTGCAGTGCCGGGGTTGAGCCCCGACATTTCACCGCTGACTTAACGTGCCGCCTGCGCACCCCTTCAACCCAATCAATCCGGATAACGCGCGCATCCTCCGTATTCCCGCGGCTACTGGCACGGAGTTAGC
+
CCCCCGA9EFGEGFGGG<FFEEEFE@BAECFFG9@@F;CGGGC<@AF,;;6@FDF@F@,C++++8:EEC<EB,:BE@CGGGF7:@DBB=BCB4C4,,<CEFFGGF9EFFFEDFEGGE>A>DE@,,5C9,EFGC,+=++@,+3+++6:+@>5*+@+=+@+=>@==6+?82D,;=+=E*5**5414@987>C*:*/9):@FECFE(:4252?1/4A=5/8:(2.(/449(6>((18(4)4;E:(.())-6C>)-(0)0--((-1((152-4(,(.5)44(2-3(((.),)((.1))*126).
@M02996:162:000000000-B87FG:1:1101:7383:1966 2:N:0:TAGCGCTC+CTCTCTAT
GACTACCAGGGTATCTAATCCTGTTTGCTCCCCCCACTTTCGCGCCTCAGCGTCAGTTCTGTTCTAGTCATCCGCCTTCGCCTCCGGTGTTCTTCCGCCTATCTCCGCATTTCACCGCTCCACCCTTCATTCCGCTTCCCTCTCCCACACTCGCTCATTGTATTTTCACGCGCACTTTCCGTTTTCAGCCCTTACATTTCACACTTGACTCGCAATGCCGCCTACGCGCCCTTTCCGCCCATTAATTCCGCACCCCGCTTGCCCCCTCCGTTTTACCGCCGCTTCTGTCCCATCTTTCTC
+
--8B,C6,;,6C,CFF,,;CFF<EEA6CEEDECC++8@CEG,,+7@@C,,;+BC,,<,<<,<BA,,,,,,<@,4A@ECF,@B47,6+8+8?EA,9,,,,844@+,5474>?DF,BA+1?+=,:,44,:,9@F;,+666@>8DD?D,3,*6:D++68+77,6,*<6=C,+,,34*3@?8;8*,,4>+*211;)*3**27=<*<*0(;*73++/-)(2)02(*./(//((,3-3<7)6(,1/((.-*)..2()(-)(1436045()/(--((-)2,-4)((((,.(-9).6).)1)+30-.5
@M02996:162:000000000-B87FG:1:1101:16416:1994 2:N:0:TAGCGCTC+CTCTCTAT
GACTACTCGGGTATCTAATCCTATTTGCTCCCCACGCTTTCGTGCCTGAGCGTCAGTAACAGACCAGGTTACCGCCTTCACCGCCGGTGTTCTTCCATATATCTACGCATTTGACCCCTACACCTGCAGTTCCATAACCCTCTTCTGCACTCTAGTCCATCAGTATTCAACGCTGTTTGGAGTTTAGCCCCACGCTTTCACCTCAAACTTAATCAACCGCCCGCGCACCCTTTACGCCCCATAAATCCGGATAACCCTTTCCACCTACCTATTTCCGACGCCGCCGGCACCGTGTAAGCC
+
CCCCCG@FGGGGGGGG9CCCFCACF@CECCFFEC@CE6BFGGC9@DG,;?@FFECFG,,C,,,;6,C,,,,A:8@FCCEAECF:==@@CCCA>C@E,94AFFGFFABCEGGB,CFG,:<=D8?,4,,:4CEEAD=++7@E+0;+66DCFF?),6+,7,,7>@DC,3+3+=,0@0+=+6:*,6AC=+32)4@)3:C):@+*3<*85*9:*=*12+**0;*5?(((-((,6C((74;,,.<*4(()*.-,/4>((*.*((,)-*-6D((.(4)).)))(((((((((,41,-(())2*+.,(
@M02996:162:000000000-B87FG:1:1101:13008:1997 2:N:0:TAGCGCTC+CTCTCTCT
GACTACCGGGGTATCTAATCCTGTTTGCTCCCCACGCTTTCGTGCATGAGCGTCAGTACAGGCCCAGGGGATTGCCTTCGCCATCGGTGTTCCTCCGCATATCTACGCATTTCACTGCTACACGCGGAATTCCATCCCCCTCTGCCGCACTCTAGCCTTGCAGTCACAACGGCAGTTCCCAGGTTGCGCCCGGGGATTTCACCTCTGACTTCCAAAGCCGCCTGCGCACGCTTTACGCCCCGTAATTCCGACTCACGCCCGCACCCTCCGTATTACCGCGGCTGCTGCCGCGTAGGTAGC
+
CCCC<@6@EBFFFD@FF,AFGCFFGCEFGGCEDFE@BCGGGG<@CFG<;AEEGGG,9,9C9,@CC@E,6@:,,:<FFFGGFFC:8E8BFFGGBEEF+=>FGFA=,<DEE>F;FFA,98DF?@F+6::+@CDEDA=6+@=B8>*+=98+369)785,@,2,49*3,+2@***<C?4CF29A,?C<:;)72:825))(,+;E5CA36*))18D).+)+(20(13((.49-,22(1-)-(,8C(,-3)-)6::0(-).9.((-,1(-10(-,-,(.,).),-,((((.54).(--0)2*3-))
@M02996:162:000000000-B87FG:1:1101:16399:2001 2:N:0:TAGCGCTC+CTCTCTCT
GACTACTCGGGTATCTAATCCTATTTGCTCCCCACGCTTTCGTGCCTGAGCGTCAGTTACAGCCCAGTTTACCGCCTTCACCGCCGGTGTTCTTCCATATATCTACGCATTTGACCGCTACACCTGGAGTTCCACATCCCTCTTCTGCACTCTAGTCTACCAGTTTTCAAGGCTGTATCGAGTTGAGCCCCACGCTTTTACCTCAAACCTAACAAACCGCCCGCGCACCCCTTACCCCCAAGTAATCCCGATCACGCCTTCCACCCACGTATTACCGTGGCCGCCGGCCCGTTGTAAGCC
+
CCCCCGCFGGGFGGGGGCFFGFCFGCFGGGGGG9F@G;FEGGECCFG,C?EFGGGGG,C9,,,:@,E,,,6A@@FGGGGDFFEC4@CCECFE,99C,59EFFGGGDFGGGGD,@EFC:<CDEE,,,9:4AEFG8,++6@=+:D+?;D9FF5=@DD33,,,8@DF,4+@73,;E*=D++*3+4@E,502)@C)39C):C*08A*1)/**)3*0)***)3)25(0((.6(68((0)6(/2C/(().1)).*4.((0,*((,(.2).>0(,((().)..3(((-.4((((((-,()02++.)(
@M02996:162:000000000-B87FG:1:1101:10861:2001 2:N:0:TAGCGCTC+CTCTCTTT
GACTACTGGGGTATCTAATCCTGTTTGCTCCCCGCACCTTCGCACCTCAGCGTCAGTCGTCTCCTGGTAACCTGCCTTCGCCATCGGTGTTCTTCCTGATATCTACAGATTTCACCCCTACACCAGGAATTCCGGTTCCCCCTCACCCACTCCAGTCCGCCAGTTCCAAGCGCAGTTCAGGGGTTGAGCCCCTGGCTTTCACGCCTGGCTTGACAGCCCGCCTACACGCCCTTTACGCCCAATGATTCCGAACAACGCCCGCACCTTACGTGTTACCGCGGCTGCTGGCCCGTATTTAGC
+
CCCCCFE,FFGFGGGGGCEFGDFFG@FGGGFFG@EFGBFGGG7@CFGGFEFFGGEEE@@9<C,:69C,9,CA5:BEFFGGGEE:@8BBBCFG9949ABFFGFGGGEA,@DF==EFEF:FDCEFD7,+:E8FGCC===@FF?AAD+,0,5CF888DC==+=BE>BE=?E+3=:C9+@197=3,6@F0:*8A850**/7>ABAE)4>9>=9A45(9*1(29/:4(683(/.331547963<C7(.,*)--:>)-1)47--((,1(-9().((.,(,).41(((-(4672((.-,0)*236).
@M02996:162:000000000-B87FG:1:1101:13549:2003 2:N:0:TAGCGCTC+CTCTCTAT
GACTACTGGGGTATCTAATCCTGTTCGATCCCCGCGCTTTCGTGCCTCAGCGTCAGTTGCGGCTTGGTGACCTGCCTCCGCGATCGGCGTTCTGTGCGATATCTATGCATTTCACCGCTACACCCCACATTCCAGCCACCCCAAACGCACTCAAGCCCCCCAGTTTCGCCCGCCGTTCCCGGGTTGAGCCCGGAAATTTCACCCCCCACTTAAGGGGCCGCCTACGCACCCTTTAAACCCAATAAATCCGGCTACCGCACGCCCCCGCCGGCTTACCGCCGCTGCTTGCCTCGGTGTCAC
+
CCCCCGF@FGFGGFGGFGFGGFGGGCFGGGGGG+@@F@BDFF;9@FFFFFAFFGG7F@,@+6@@66C@C9<E,:=EE:DCE+B=,6B+@@FE4C9,5+8AF9;=,5@EEDF=AEGEB>D>D,B=+6+88FFFF876=6D@8=*+03>7*0*5:8?<97:@E7:D,4=5*>*0:)//)*5911*=C559);8(0))-696<4:8(45((45:).*,)(07354,(.(((-:-(*3426<FE(((,9).5968-(0,*--((,1-(1(-71(((,(,..-,(-((--)),(5))))2*2)))
@M02996:162:000000000-B87FG:1:1101:16427:2010 2:N:0:TAGCGCTC+CTCTCTCT
GACTACTCGGGTATCTAATCCTATTTGCTCCCCACGCTTTCGTGCCTGAGCGTCAGTTACAGACCAGGTTACCGCCTTCACCGCCGGTGTTCTTCCATATATCTACGCATTTGACCGCTACACCTGGAGTTCCATAACCCTCTTCTGCACTCTAGTCTATCAGTATTCAATGCTGTATGGAGTTTAGCTCCCCGCTTTTCCCCCAAACTTAATACACCGCCTGCGCACCCTTTACGCCCAATAAATCCGGCTAACGCTTGCCACCTACGTACTTCCGTGGCCGCTGGCACCCTCTTAGCC
+
CCCCCFCFFGGG:FGGGFEFFFDCGCEEFFEFF9@B@@BFGGC6@FF<C?CFFGG7F,,@,,64@,C,:,,9:8@CCEGFFCF>4@8@>CFG>9C?<,4CEFFFG<DE=CF=,9BE8::6=C<,,,,,4AEFF;8++46=8=?8=,>;CD8DEFFE@,,,8@DF,=+=+,,5@++@++**3349,+3<07<)3:>):F*03@)15*-)1=*1*4*/.;7-4(0((054;E((2)1(31</(/)7+.)/)()4(9./-,(,(2))90284()(().),)((-(-4(-(((.(())2++)))
@M02996:162:000000000-B87FG:1:1101:10875:2013 2:N:0:TAGCGCTC+CTCTCTCT
GACTACTGGGGTATCTAATCCTGTTTGCTCCCCGCACCTTCGCACCTCAGCGTCAGTCGTCTGCTGGAAACCTGCCTTCGCCATCGGTGTTCTTCCTGATATCTACAGATTTCACCCCTACACCAGGAATTCCGGTTCCCCCTCAGCGACTCCAGTCCGCCAGTTCCAAGCGCAGTTCAGGGGTTGAGCCCCTGGCTTTCACGCCTGGCTTGACAGACCGCCTACATGCCCTTTACGCCCCACGATGCCGACCCACGCTCGCACCTGACGTGTTACCGCCGCTGCTGGCCCGTCATTACC
+
CCCCCGECGGGFFGGGGFFFGGFFGFGGGGGGEEEDGEFGGG@FEEGFFEFFGGGCE@:CD@7AC@E,:CAFCEFGFGGGGGG@DEEFECFE>C@???CFG?FGFE=?@>CBFGGGEAFFD8E88,:=:FGGFG8==BFF8>5=8,3+9@@=FGG;EE6=BC@BA;DF9C6<EA++==C+64@CFCE>@FE539*77>6BEF>BD;==@AC((86*3654*6/,65954C@;<;>E20<C(-(,0,(-915((..9--(((/-4>2.(((--.().413(-(((-.,(2(4(.0/*:))-
@M02996:162:000000000-B87FG:1:1101:12997:2013 2:N:0:TAGCGCTC+CTCTCTCT
GACTACCGGGGTATCTAATCCTGTTTGCTCCCCACGCTTTCGTGCATGAGCGTCAGTACAGGCCCAGTGGACTGCCTTCGCCATCGGTGTTCCTCCGCATATCTACGCATTTCACCGCTACACGCGGAATTCCATCCCCCTCTGCCGTACTCTAGCCTTGCAGTCCCAAACGCAGTTCCCAGGTTGAGCCCGGGGATTTCACCTCTGCCTTGCAAAGCCGCCTGCGCCCGCGTTACGCCCAGTAATTCCGGTCAACGCTCGCCCCCTACGTTTTGCAGCGGCTGCTGGCACTGCTTTGCC
+
CCCCCG<@FGGEGGGGGFEFFEFFG@FFGFFFE?ECF,BFFG;6B8F,;ACFFEGGF,C9,,6?:,C,,:,,:AEGGFGGGGG@=@BB=FFG99@F+?FFGFGGC<=@B=?@FGG,>:?DC@E+4+64@DFGEE@366@8+8@+6>8@?G57;=C;79:4>CEF7*5<5>*<C>*A89A6,6;7?*7*6:E-)2)-/@AC?FA48*3)/6C);6.+(.;:*.((/-((-*,(1(466:CC41(.*.46>:)-(0)2-,--,),-91(11(((,4(.).)(((-,().((()(/*++0-))
@M02996:162:000000000-B87FG:1:1101:16409:2018 2:N:0:TATCGCTC+CTCTCTCT
GACTACTCGGGTATCTAATCCTATTTGCTCCCCACGCTTTCGTGCCTCAGCGTCAGTAACAGACCAGTTTACCGCCTTCACCGCCGGTGTTCTTCCATATATCTCCGCATTTGACCCCTACACATCGCGTTCCATAACCCTCTTCTGCACTCTCGTCTATCAGTTTTCACCGCTGTATGGACTTTAGCCCCCCGCCTTTACCGCAAACTTTCCTATCCGCCTGCCCCCCCCTTACCCCCAATACATTCGGGTAACGCTTGCCACCCACGTATTTCCGCCGCCACTTGCCCCTGCTACACC
+
CCCC8FAEFGEGGFGG,<CFF@CFGDCFCCFDE9@CG@BDGFC6:FF,C;@FGGG>E,6@,,,4,,:,6,,9987CFEF=AC@>848@@FEE99@?,,4CFFG9,54:+@F;:@FF,):80,B,,,++4@CEF,7++7@D=:?+6,:B@A?)>8+31,+,820C,36=2,,33*+4++**3,5@;C*7)4*)**9)05*/11((()07*=+**+1+/6125((/((((.:(45)5(.(:*(()./-).*.).(0.*-(-(-99<F((-(-()().-(((((((-().)()(()00++).,
@M02996:162:000000000-B87FG:1:1101:13556:2022 2:N:0:TAGCGCTC+CTCTCTAT
GACTACTGGGGTATCTAATCCTGTTCGATCCCCGCGCTTTCGTGCCTCAGCGTCAGTTGCGGCTTGGTGACCTGCCTCCGCGATCGGCGTTCTGTGCGATATCTATGCATTTCACCGCTACACCGCACATTCCAGCCACCCCAAACGCACTCAAGCCCCCCAGTTTCGACGGCAGTGACCGGGTTGAGCCCGGAAATTTCACCGCCGACTTAAGGGGCCGCCTACGCACCCGTTAACCCCCATAAAGCCGGATAACGCTCGCCTCCGCCGGATTACCGCGGCTGCTGGCCCGGGTGTAGC
+
CCCCCGE@EFEFGGGGGFGGGGFFGCFGGGEFGCEEGDCGGGC@BFGGFBEFFGGGGE9A:C@C:@CCDDFGCFFGF,DFGDGE=@B=CFFF@F@??=FFCFGDDCEEFGDEFFFFE@>DD>DD+@>CFGDGFCF==8@?CA>6+4>CBDB5BFGFCFEEGGA8=AGC*B=BE48F)+7ABC=:C7;D;?F6=:70<GF<)<A((599>>CA<@)0(09424-233049C3(146?).;8(3149)).*3.3(799---(-1(-14((-(((-(.))(----,46)..(((-0)22:264
@M02996:162:000000000-B87FG:1:1101:11720:2024 2:N:0:TAGCGCTC+CTCTCTAT
GACTACTGGGGTATCTAATCCTGTTTGCTCCCCGCACCTTCGCACCTCAGCGTCAGTCATCTGCTGGTAACCTGCCTTCGCCATTGGTATTCTTCCAGATATCTACAGATTTCACCCCTACACCTGGAATTCTGATTGCCCCTCAGTGACTCTAGTTATGCAGTTCTCAACGCAGTCCAGGAGTTAAGCTCCTGCCTTTCACATCAAGCTTGCAAAACCGCCTACATGCCCTTTACGCCCAATAATTCCGAACAACGCTCGCAACTGACGGGTTACCGCGGCTGCTGGCCAGTAATTCGC
+
CCCCCGFFGGGFFGGGGFFGGGGFGDFFGGGFG@FFGFCFFF@@CFGFE=EFFGGCE@@FAC9A,CEECFEFAFGGGFGGGGGE=CFFDCEF;?@E9BE9FFGGGFEDFEFFGGGFC@?FFFFF8E:EFGGED=,D=;AE8DFD6,;AFFF*@EFE=8D=EFECAE9E9FDBE5>E6==DE6@@FFDDB,@DDDFD8FFFFG@EC5@@EFD=CF*+:C?:480:>::*7DB:C@FE4>FE5>()/87>@.2(2=@5..//.2(6>((//((--447)-,22,(--,45(((,0*0+2)(,
@M02996:162:000000000-B87FG:1:1101:16687:2077 2:N:0:TAGCGCTC+CTCTCTAT
GACTACAAGGGTATCTAATCCTGTTTGCTCCCCGCACCTTCGCACCTCAGCGTCAGTCATCTGCTGGTAACCTGCCTTCGCCATTGGTATTCTTCCTGATATCTACAGATTTCACCCCTACACCAGGAATTCTGATTGCCCCTCAGTGACTCTAGTTATGCAGTTCTCAACGCAATTCCGGAGTTAAGCTCCGGGATTTCACACCAAGCTTGCAAAACCGCCTACATGCCCTTTACGCCCAATAATTCCGAACAACGCTCGCAACTTACGTGTTACCGCGACTGCTGCCACGTAATTAGA
+
CCCCCF@DEFGCFGGGGDFGGFFFGFGGGFFGG@FGGF<FGGBFEFFGGGGGFFGGDCFFFCEEGEFGGGGGGGGGFFGGGGGG4=EEB9C9@CEFGGGGGFGGGGEDEECF;EFFD>?DFEFFDDGCFGEA,;DF8;EAFDADF8DFDDD=DA=,CF;EFD=:EF=AEFFBGBGGFGFFBCGEGFEDD=D::97)1@FEFGFEFFB@CCF=CF588A7:*0/5>5*10?:(;B:4=@EGFD8);.75C.)(,.3;..(,./3,92).68.351.4)(--(-(,(),),.)300*/0.,)
@M02996:162:000000000-B87FG:1:1101:8940:2108 2:N:0:TAGCGCTC+CTCTCTAT
GACTACAGGGGTATCTAATCCTGTTTGCTACCCACGCTTTCGCGCCTCAGCGTCAGTTATTGTCCAGCTAACCGCCTTCGCCACTGGTGTTCTTCCTAATATCTACGCATTTCACCGCTACACTAGGAGTTCCGTTAGCCTCTCCAACACTCAAGAACGTCAGTTTCAAATGCAGACACGAAGTTGAGCCTCGTGCTTTCACATCTGACTTGATGTCCCGCCTACACGCCCTTTACACCCAGTAAAGACGGATAACGCCTGCTCCCGACGAATTACCGCGGCTGCTGGCACGTAGGTAGC
+
CCCCBDFFFEE@CEGD<CFFGDEFADFGFFCFFGEB@C7FCEFEFGGGGFFGFEEECEGGCFGGGGGG,CFFGGFGCFFFFECFFFF9ACB4=5@EFGEFFFDDGGGGGCCFGFGGC>BCDEFGGFED=EEFGC9=>EGGFD5DD,8E?DD)@D?F8?C6DE8<2CFGGGDDFFFGFDDFGGE9@9CDBG@:B*;=8@6AEFC;)<ACEFB7>+94:BF74:(077>@B>=9*>4><<FE0=4>F3))2/.(()/2/((/-1(.*3(414(-(-.54:441903:)5461<:0)2/3.4?
@M02996:162:000000000-B87FG:1:1101:21762:2112 2:N:0:TAGCGCTC+CTCTCTCT
GACTACTGGGGTATCTAATCCTGTTTGATACCCGCACCTTCGAGCCTCAGCGTCAGTTGCGCCCCAGCAAGCTGCCTTCGCAATCGGAGTTCTTCGAGATATCTAAGCATTTCACCGCTACACCTCGAATTCCACCTGCCTCTTGCGCACTCAAGAAACGCAGTTTCCACCGCTGGACGGAGTTGAGCTCCGCGATTTGACGGCCGACTTACATTTCCACCTACGCCCCCCTTAAACCCAATACATCCGGATAACGCTCGGACTTTCCGTATTACCGCGGACGCGGGCACGGAATTAGCCG
+
CCCCCGGFFGGFEGFGFDFGCEFFFGGGGGFFFCGFGECFGG8AFGGFFFFGGEGGGGGGEFECFFFFFFGGGGGGGGGGGDE@?DC@ECF;9,C=,AADAFEFF9EFGGFGFFFGGADGGGGF8FCEGG?FGGC8@FFFGDF==DAE>8@)@=D988D?EEAB=FG,?>@?E>6E5C5@@CCGFG;C*?E):?)/5<8**4>9(270(:+/;;7+1@D72,(/((.,4:(3<296<<;C8(..1--,527,(0.5-((-(/--*-.61:315)-.43(-((-((,,((---).*30,(,(
@M02996:162:000000000-B87FG:1:1101:21756:2132 2:N:0:TAGCGCTC+CTCTCTCT
GACTACTGGGGTATCTAATCCTGTTTGATACCCGCACCTTCGTGCCTCAGCGTCAGTTGCGCCCCAGCAAGCTGCCTTCGCAATCGGAGTTCTTCGAGATATCTAAGCATTTCACCGCTACACCTCGAATTCCACCTGCCTCTTGCGCACTCAAGAAACGCAGTTTCAACCGCTGGACGGAGGTGAGCGCCGCGATGTGACGACTGACGTACATTTCCACCTACGCCCCCTTTAAACCCAATAAATCCGGATAACGCGCGGACCATCCGGATTACCGTGGCTGCTGGCACGGAGATAGCCG
+
CCCCCGFCFGGCCFGG@EFFGGFFG<EGGFGFGGGGGE@FGG,@BFGEEEFFFEGGGGEFBEGEECCCF<FFFEGGC=EFGGGGDFD?BBF=D9EC,=FGF+EFDAFGGDDGGCCFE:9=CFFF,ACEFF7AFFG8DFGG?D?=2@8F>6@)@DD,,,66BC=82CFFGDEBG5CDA;@54@*17C=F5CG9?BD>(=A?C=(.(:4@787?F+)+9@17=(./1-,,4C((*-6>A:CE0()5B)437202:*.7,(---99(/)((((,.-)..8((-4(4(,.4((,-45)*206.24
@M02996:162:000000000-B87FG:1:1101:13450:2158 2:N:0:TAGCGCTC+CTCTCTAT
GACTACTGGGGTATCTAATCCTATTTGCTCCCCACACTTTCGAGCCTAAATGTCAGGTATGACCTAAGTTTTCGGCTTCACCACCGGTATTCTTCCATATATCTGCGCATTCCACCGCTCCACATGGAGTTCTAAAACGGCCTAGCAAACTCTAGACCTACAGTTTCCAATGCAGACCAACGTGGAGCATTGACATTTAACACCAGAATTGTGGAACCAGCTGCGCTCGCCGTACGCCCAGGAAACCGGGATAACGTTGGAAACCCAGGTATTACCGCGGCGGGCGGGCACAAGGAAGCCG
+
CCBB@E9<DFG8B<D<C<EEE9<C,<EFAFE8FF7@7C,<<@@@BFEFFF,C<B<F,<E@FGFGFG?F<<,,;C++6@8:EEDE6@B@@,64>,C?<,AEECD8;?>@B,4;C9::>>5=+@A8,CC,=99,,@D+?>@+08*++41A:8@*,8B;DD?DFFD,7+=,D=E;D9+,:?:@+@=++=368,,3=+5**,<CCF<A>;@)*+22*3**3*?950764--)/*(()/-5(6<:82,56(((/.2.507<(((()*..2(((-.-))-.43((--(((((,,(,,()0***(.(,
@M02996:162:000000000-B87FG:1:1101:13442:2174 2:N:0:TAGCGCTC+CTCTCTAT
GACTACTGGGGTATCTAATCCTATTTGCTCCCCACACTTTCGAGCCTAAATGTCAGTTATGACCTAAGTTTTCGGGTTCACCACCGGTATTCTTCCATATAGCTGCGCATTCCACCGCTCCACATGGAGTTCTAAAACGTCCTAGCAAACTCTAGACCTACAGGTTCCAATGCATACCAACGTTGAGCATTGATATGTAACACCAGACTTGTTGATCCATCTGCGCTCGCTGTACGCCCAGTAAAGCCGGATAACGCTGGGAACCCAGGGATTACCGCGGGTGCTGGCACAGAGGAGGGCG
+
CC@C@FFFFGD+B@FA6<BCEFA<CCEF<C@CFFFFDF,,B@C@CFEFFFCC,CCE<FGFGGGGGGFGC6C,;C48B4E:CC:FEEG8:,,,9,CFG,A,E+9,=CEF>44F9=CC>>9=CDFG,ECEA9,,,9DF7@89==9D8=DF9F+0,867=FCEGFD,6;FDDF,:89+DFCDD>B6,@D8=B231D2C**85C7E@A=CF>8+=:*;;+3=C5=AEEA8)//1)/3:<=9(*;=(8>B**(/.2(6/75./(.(2;67(/(6(-(.2--6,16((4:)),(.)34)0***((-7
@M02996:162:000000000-B87FG:1:1101:10350:2212 2:N:0:TAGCGCTC+CTCTCTAT
GACTACCAGGGGATCTAATCCTGTTCGATCCCCACGCTTTCGTGCCTGAGCGTCAGGTGCGGATTAGTCAGCTGCCTTCGCAATCGGTGGTCTGTGACATATCTAAGCATTTCACCGCTACACATCACATTCCGCCAACGTCATCCGGACTCGAGCTCGCCAGGTTCAACGGCAGGGCCGGGGTGGAGCCCCGGAATTTCACCGCTGACTTAACGTGCCGCCGGCGCACCCTTTAAACCCAATAAATGCGGATAAAGCTCGCATCCTACGGAGTAACGGGGCAGCGGGGACGGGAGAAGCG
+
BCB8@CFFFDD+@@B<@@ECEFCC,CBF9C,@D@F@7B,65@ECFFC<E?CB8B@C,CFFFGG7CCEC6CFGGFE=<EFD@BCCE@C,?+49@FED9<?A=;;8>EEED=,C;=9C>>5@CE@E,ED?E,,,@@CCCGC+6:??DE8+:=*)6@=81@C@EE8+5*:<EEE9C>7*@55@>CE**/-10=C@>)).(,;<.+763)6:1=*.688)-59-2--,-1196>1(*)..6)2*4:0799))2-0(,06*.)).-)-(1.)))-(-(-()-4(,19(-,(-2((--5)*2*41.(
@M02996:162:000000000-B87FG:1:1101:21460:2218 2:N:0:TAGCGCTC+CTCTCTAT
GACTACACGGGGATCTAATCCTGTTTGCTCCCCACGCTTTCGTGGCTCAGCGTCAGTTGTCGTCCAGTAAGCCGCCTTCGCCACTGGGGTTCCGCCCAATATCTACGCATTTCACCGCTACACTGGGAATTCCGCTTACCTCTCCGACCCTCAAGAGCCACAGTCTCAAAAGGAGGTTATTGGTTAAGCCAATAATTTTCACGTCTGACTTGCAGACGCGCCGACACACCCTTTACACCCAGTAAAGCCGGACAAGGCGCGCCACCGACGGAGTACAGCGGCTGCGGGCACGTAGGGAGCG
+
A@@6ACDE@CD+@6,66<,C<EAE9FCFFDF@7ECBE6,,<@FC,CFGDDEC,B@ECFGFFF<FFCCCECGFFECF7,@C:84@8=C,7++9@,@4CE=8=+=D>FFCE6:F9=BE=><?>CF=EGGF=A8,EFGCDGGF+86DFGAF9=;)@@DFGG7CFCC:4+?@9EE?*;FG3;5*,7<5*BBC4AFB*;FAE9C4/>((889@48+04A@+7)1.*.(,6(:3:87,*46463@CBB(696-90-.4(0.*.--(-1(,/4(44733(,.--6.,-(.,(((-(4:30)2**,,-(
@M02996:162:000000000-B87FG:1:1101:16131:2252 2:N:0:TAGCGCTC+CTCTCTCT
GACTACAAGGGGATCTAAGCCTGTTTGCTCCCCGCACCTGCGCACCTCAGCGTCAATCATCTGCGGGTAACCTGCCTTCGCCATTGGGATTCTGCCAGATATCTACAGATGTCACCCCTACACGTGGAAGTCAAGTTGCCCGTCAGTAAGGCTAGTCATGCAGGTCGCAACGCAGTACAGGGGGTAAGCGAAGGGAGGTCACGACAAGCGTGCAAGACCGCCGACAGGCGCGGTACGCCCAATAATGCGGAACAACGCGCGCAACGGACGAGATAGCGCGGCAGAAGGCACGAGAAGAGGG
+
A@-,866;CAC+8,6,66,,,C@,,6;?,;,6:87@+@,,,8@B@@,B@B@B,8@,,,:,6CC?++@66<C?FB?8,,99,8?49=@,,,,,4,C?F,A444,+9<4==,,,49,,,)30=8:+9AB=D:@,,,4+3@,4=5*==B*,3+*),,63,,,6C=9,15+663335*=4+5;BC*9*134971*))//7(*)0.,0,()((/)//8F9*6)2.*.,--70,3*,,)-((-(**-8()/))6)-.-(0(*-((--)-4/((-4-(-(()))-,(,((,-((.(..3).***(.(,
@M02996:162:000000000-B87FG:1:1101:21366:2266 2:N:0:TAGCGCTC+CTCTCTAT
GACTACTAGGGGATCGAATCCTGTGTGCTCCCCGCACCTTCGCACCTCAGCGTCAGTCAACTGCTGGTAACCTGCCTTCGCCATTGGGATTCTGCCTGATATCTACAGATTTCACCCCTACACCAGGAATTCTGATTGCCCCTCAGTGACTCTAGGTATGCAGGTCTAAACGCAGTTCCGGAGGTGAGCTCCGGAAGTTCACACCAAGCTTGCAAAACCGCCGACAGGCGCGTTACGCCGAAGAAAGCCGAACAACGCGCGCAACGGACGAGGTACAGCGGCTGCGGGCACGGAAGACGCG
+
A@-,@C<CDFF+@,@,865666;=,<;E,,,9:@7@+@,,,:CC@C8FAECC,,@B6CFGG9FD@CAC@@CFC=B8,,4?88=499=6=,,,9,CF,?E,@+9,9C4=>9,4,9,,9050@=A?FGGE=E8,,9EFFGF@F=?D8>1A3?+*64=,7@@=@A=,63+,6E=:69=61=C:C>C++389:7<8A>DB=@+*3,;C>FD=>*+-5A?FF*;/*0(0/7(/(*.:),//33**-3(2?((.*(0--5,/--(-,)--),,444(-(,.)..),,(--((-2-,--)0***(--(
@M02996:162:000000000-B87FG:1:1101:16116:2266 2:N:0:TAGCGCTC+CTCTCTAT
GACTACCAGGGGATCTAATCCTGTGTGCTGCCCGCACCGTCGCACCTCAGCGTCAGGCATCTGCTGGTAACCTGCCTTCGCCATTGGTAAGCTTCCAGATATCTACAGATGGCACCCCTACACCGGGAATGCGGATTGCCCGTCAGTGACGCTAGGTATGCAGGTCGCAACGCAGGCCAGGAGTGAAGCTCCGGCCGGTCACATCAAGCTTGCAAAACCGCCGACATGCGCGGTACGCCCAATAAGGCCGAACAAGGGTCGCAACTGACGGGGTGCCGGGGCAGCTGGCCGGGAAGAAGAG
+
A@-88;CEDED7@8,,6@,,,,C=,;;@,,;,,86@+@+6@8F:@+,;6A6@,66@,CF,C6EF99@C@DFGFA8F,,=A8,48,4<,5,,,,,9AFDD:=9;,9<4=@,,,49,+8)*6=8:4+@:==,,,4@?6+@9,A)3==>;C9?*)33=32@,@,60,430+0>CA3@9*99:?DC>1,=AD3,5)*/2/(*0(60./);747)+//ACF@F*.*.---3(52*4()---2(*1-6(47))(1-0475<*,(((-)(-)(,5(-(-,,((.-(-17(,((.1,((,.0***.3((
@M02996:162:000000000-B87FG:1:1101:12402:2314 2:N:0:TAGCGCTC+CTCTCTAT
GACTACAGGGGTATCTAATCCTGTTTGCTCCCCGCACCGTCGCACCTCAGCGTCAGGCATCTGCTGGTAACCTGCCTTCGCCATTGGTATGCTTCCAGATATCTACAGATGTCACCCCTACACCTGGAATTCTGATTGCCCCTCAGGGACGCTAGTTATGCAGGTCTCAACGCAATTGCGGAGGTGAGCGCCGAGAGTTCACACCAAGCTTGCAAAACAGCCAACATGCCCGTTACGCCCAAGAAATGCGAACAAGGATCGCAACGTACGGGTTACCGGGGCTGGAGGCACGAGAGGAGGG
+
A@-88CECCDD-@,6,;6<,<CC,,-;E,,6,,76@+@+6,8CC@B,B6?CB66@C,CF<FCEFCCDCCDFGGF8<,49A=,8,,4=,9,,,9,C=FFD,?+@,9C;BD,,:,9,,9:*664:D,A@DC,,,,9@=CFD9?558=@)A:0*)33=3,,,6,=>,1;+,6@@?+9C=?+3@CCE1*3890*5199D>(,+981>B9FFDB)25(??@@A*/*6(/,/6@)+//)(/(2,**-:01<())2-04952*.().-1--)(-.(-(,---,.8((23(-((.2-(,-))/**,2((
@M02996:162:000000000-B87FG:1:1101:12421:2315 2:N:0:TAGCGCTC+CTCTCTAT
GACTACAGGGGGATCTAAGCCTGTTTGCTCCCCGCACCTTCGCACCTCAGCGTCAGTCATCTGCTGGTAACCTGCCTTCGCCATTGGTATTCTTCCAGAGAGCTACAGATGTCACCACTACACCTGGAATTCTGATTGCCCCTCAGTGACGCTAGTTATGCAGGTCGCAACGCAATTTCGGAGGTGAGCTCCGAGATTGCACACCAAGCGTGCAAAACCGCCGACAGGCCCGTTGCGCCCAAGAAGGCCGAACAAGGACAGAAAACGACGGGTAACCGGGGCGGCGGGCACGGAAGGAGGG
+
A@-66;CADED+@,6,;6,6,CC,,6;=,,,,,8@@+@,,,:BB+74B<?6@,,8@,CF,E,@F<@A,CAFF@?B=,49968=794<99,,44,9FFEE,E*,,9C9BB,,9,9,,,1*6=8,@,A:==4,,,9@8+E9@F5*=?E*A3?:5+8=,,@7=D=:,6;+10@=9@5=+*+0ADC4**019=,50<5CB),*1/,1<)9B>D)*--:@:D;*6/6(33273(*/9)(((--+*,((47(.4*-04774*.((,-*.5*(-4-4(-((())4((22(4(,-,(-(-)0***(((,
@M02996:162:000000000-B87FG:1:1101:14300:2316 2:N:0:TAGCGCTC+CTCTCTAT
GACTACTAGGGTATCTAATCCTGGTTGCTCCCCACGCTGTCGTGGATCAGCGGCAGTTGGCGTCCAGTAATCCGCCGTCGCCACTGGGGTGCTTCCCAATCTCTACGCATTTCACCGCTACACTGGGAAGGCCAATTACCTCTACGACGCGCAAGATCAGAAGGTTCAAAGGCAAGTAAGCGGAGGAGCAGCGGCATGTCACATCGGACTAACAGACCGGCCGACACACCCTGTACAACCAAAAAATCCGGAGAAGGCGTGCCACCGACGAAGAACGGCGGATGCGGGCAGGAAGGGAGCG
+
A@-88C,;CCC-@,<,66,6,,C,,;8:,,6,,;67+,,,59,8885;6?C@+7@B,CE,:C,>CCC<C<,9FBB7+>+886=F?=A,4+++@,CA<A:4,+,39<9+6++4,95:68*==@,,CFCA=++,63D++ED9699+=EAG5?*0@:;F47,4,78,4<*:=F@A,9C*=+:96*:*4)5<(?:().)4,+1)/+1)))/,3)*.57-83))-*-(--((4(*4(0).-6),*-,(471.(*-)-,03*.(---*-5*((4--(,-(.4(,(,((,-.(-1(-(-))22*.-((
@M02996:162:000000000-B87FG:1:1101:18419:2334 2:N:0:TAGCGCTC+CTCTCTAT
GACTACTGGGGTATCTAATCCTGTTTGCTCCCCGCACCTTCGCACCTCAGCGTCAGGCATCTGCTGGTAACCTGCCTTCGCCATTGGTATTCTGCCTGATATCGACAGAGGTCACCCCTACACCAGGAATTCGGATTGCCCCTCAGTGACGCTAGTTATGCAGGTCGCAACGCAAGTCCGGAGGTAAGCTCCGGGATGTCACACCAAGCGGGCAAAACCGCCTACAGGCCCGTTACGCCCAATAATGCCGAACAAAGCTCGCAACTGACGGGGTACAGGGGCTGCTGGCACGGAAAGAGC
+
AC@,@C6@ADD6@,@,C6,CAC@6,6CF96,,,76@+F,,,:BC8@,B6A;@,,6@,CE8F<CFACC<@CFF@?BA,,9?88=,44C95,,4@,@A,??:;?A,@:8=B,,9,9,,@0*6=>BDDGDD=9,,+9A>CG8@F)3=DG9ED?*)66=,3@3==:=,6;08=CE9C5D+15>?C>4**3;>*,@:?>GB2*)11,9(2?F55)),(:=AD4*.*6(//;3<?*(,13--23*/3404?)))2,04-04*.(..-)-4)((..-(-((-45<(,1(---).34,53)08**,(,
@M02996:162:000000000-B87FG:1:1101:13233:2355 2:N:0:TAGCGCTC+CTCTCTAT
GACTACTCGGGGATCGAATCCTGTGTGCTCCCCGCACCTTCGCACCTCAGCGTCAGGCATCTGCTGGTAACCTGCCTTCGCCATTGGGATTCTTCCAGATATCTACAGAGGTCACCCCTACACCGGGAAGTCGGATTGCCCCTCAGGGACTCTAGTTATGCAGGTCGCAACGCAGTTCCGGAGGTGAGCGCCGGAATGTCACACAAAGCGTGCAAAACCGCCGACAGGGCCGGTAGGCCCAAGAAGTCCGAAAAAGGATCGCAACTGACGTGGGACCGGGGCGACTGGGACGAAAGGAGCG
+
@@-,8CCC@CC+@,A,86;6<<C;,<C99,,,6@+@+F,,,CFB6@,B<?CB,8:B,CFEFEFG@CCC@DEF@?B<,,=AB,68=9C,4,,49,@<FA?,=2,,9C;=B,+9,955E):6==,D+@@@E7,,+6@++D8,=80==@)AD63),,6,7@,==A8,6;++3BCA*9C44;7@CE>*53:9:*48?>GF(,3)/3.;(2635)*/(:>@=):.2((4(-(4(22()--(,),*,-(3?2)-*,0,(04*,()(-*--)((-.---,(.(-4(,193((-(,(..-)01**4(-(
@M02996:162:000000000-B87FG:1:1101:7473:2358 2:N:0:TAGCGCTC+CTCTCTAT
GACTACTAGGGTATCTAATCCTGTTTGCTCCCCACGCTTTCGCGCCTCACCGTCAGTTGTCGTCCAGCAATCCGCCTTCGCCACTGGTGTTCCTCCTTATATCTACGCATTTCACCGCTACACAAGGAATTCCGATTGCCTCTCCGATACTCAAGATCAACAGTTTCAAATGCAGTTCATGAGTTAAGCCCATGGATTTCACATCTGACTTGCCGACCCGGCTACACGCCCTTTACCACCAGTAAATCCGGACAACGCTTGCCACCTACGTATTACCGCGGCTGCGGGCACGTAGTTAGC
+
CCCCCGGGGGGEGGGGE@FFGGFFFFGGGGFDCGGGGGDGDGGGGGGGGGGGFCGGGGGGGGGGGGGGGGACFFGG>CFGGGGGGDECEFFFGGGGGCBFFFFGGGGGEGEGCGFGG>BDGFFGGGGGGGGGGGGGGFEFG<DDGEA=ADFDGDF=9AEGGFD@:@DEGEAFGFGGBGCCAFFGDGFGFDGCFFGFFGAC<C778+>;AADECF>>BFC>=55>:55@@G>64=.)))8=@,;;AC59;:>@BF@4-,---/5>FB0474.)..).)4--324,3((--3??0.;;<44)
@M02996:162:000000000-B87FG:1:1101:14756:2369 2:N:0:TAGCGCTC+CTCTCTAT
GACTACACGGGGATCTAATCCTGTGTGCTCCCCACGCTGTCGAGCCTCAACGGCAGTTATCGTCCAGTAAGCCGCCTTCGCCACTGGTGTTCCTCCTAATATCGACGCATTTCACCGCTACACTAGGAATTCCACTTACCTCTCCGAGACGCTAGCTTGACAGGTCCAAATGCAGGCAAGGAGGTGAGCCCCTGCCTTTCACAGCTGGCTGGCCATGCCGGCGGAGCGCGCGTAAGACCCAGTAAACCCGGATAACGCTGGAACGAGACGGAGGAGCGGGGATGCAGGGCAGAAGGAAGGG
+
A@6,@CEFCED+@,9,;<5@@C@;,<;E<,,6,C7@+6,,,CFC@:,B<=C@+8@@,CF,EF,AFCDCCAFFGEFF,,=A866C=9=,94,,9,CEFE?,9+9+9>686++9,9,58=*=0>,,@FCCA,,,@=D+8ECB==6=6EA+3=*)66;@,,@?F9=+2;;9:E9<58C,:*8@C8?**/19),1:*/37*,4*0><*0)03@)*/486)640.14,-(-(((*499(((.2,*,35.92)(*-.3(0.0-(((-*..*-(44-(,(--(-3((2((-().1(((-))+/*..((
@M02996:162:000000000-B87FG:1:1101:7171:2375 2:N:0:TAGCGCTC+CTCTCTAT
GACTACCAGGGTATCTAATCCTGTTTGCTCCCCACGCTTTCGAGCCTCAACGTCAGTTACAGTCCAGTAAGCCGCCTTCGCCACTGGTGTTCCTCCTAATATCTACGCATTTCACCGCTACACTAGGAATTCCGCTTACCTCTCCTGCACTCTAGTTCTACAGTTTCCAATGCAATCCCGGGGTTGAGCCCCGGGTTTTCACATCAGACTTATCTTACCGTCTGCGCTCCCTTTACACCCAGTAAATCCGGATAACGCTTGCCCCCTACGTATTACCGCGGCTGCTGGCCAGTGGTTAGC
+
CCCCCGGGGGGFGGGGFFGGFGFFGGFGGGGGGGGGGGGGFGGGGGFGGGGGGGGGFGGGGGGGGGGGGGGGGFGGGEGGGCEGGFFFECFEFDGGFGGGG9DFGGGGGGGGGDGGG=?CCFFGGGGFGGFEGGGGGGGFFEFGGGDFDGFEGAF,@FFGFFDACDGGGGFFGFGGFGFDGGGGEGFGFFGFFFG5=CA66FEFEFFEBACC7F4=<B89465BEFF2@B;@G@37CEGGF03CFE?CC>A07>@2/,---73:F>;:::4..44<4(--436(,..44.(,0**3;589
@M02996:162:000000000-B87FG:1:1101:7184:2391 2:N:0:TAGCGCTC+CTCTCTAT
GACTACCAGGGTATCTAATCCTGTTTGCTCCCCACGCTTTCGAGCCTCAACGTCAGTTACAGTCCAGTAAGCCGCCTTCGCCACTGGTGTTCCTCCTAATATCTACGCATTTCACCGCTACACTAGGAATTCCGCTTACCTCTCCTGCACTCTAGTTCTACAGTTTCCAATGCAATCCCGGGGTTGAGCCCCGGGTGTTCACATCAGACTTATCTTACCGTCTGCGCTCCCTTTACACCCAGTAAATCCGGATAACGCTTGCCCCCTACGTATTACGGCGGCTGCTGGCACGTAGTTAGC
+
CCCCCGGGGGGFGGFGD@FFGFFFGGGGGFFGGGGGGGDDFGGGGG?FGGGGFFGGGGGGGGGGGGFGGGGGGGGGE,EFGGGGGFFCEFGFFGGGGGGGGFGGGGFGGDGFGFGGG=>6>CFGGGGGGGGGGGGGGGGGGFFFGGDFFGFDEEFFEFDGFFD<@?FEGGGFFFFGFGFFCGGGDGFGFGGDE>GF5>DEEFFF>AB=BFCC*B54>C484-(//:@(4=;;+/7CC<?=<FEE+<EC*,8:6542-.,-45?5C91(.4.2.5)-,(--43290))4038?.0;2<)-5
@M02996:162:000000000-B87FG:1:1101:18139:2391 2:N:0:TAGCGCTC+CTCTCTAT
GACTACAAGGGTATCTAATCCTGTGCGATCCCCGCACTTTCGTGCATGAGCGGCAGTATCGGCTTGGTCAGCTGCCGACGCAATCGGAGGTCTTCGCCAGATCTATGCATTGCACCGCGACACGGCGAATTCCGCCAACCCCAACCGAAAGCAAGCGGGCCAGGAGCAACGGCGGGATGAGGGGGAGCCACACGAGGTAACCGCCGACGAAACAGGGCGCCCGGGCAACCCGAAAAACCAATAAAGCGGGAAAAAGGAGGGAACCGCCGGAAGACCGAGGGCGCAGGGAAGGAGGGAGACG
+
@@8,8CEFDDD6C,C,;;,6C;;=,CBB,,,697+@++,,58C@B@B@<AC@++866C,9BFC,6@@:,@FFE?,=+46>+8=7D=CF@+4,9,C=B=?+4+,39,@,4,,,49,:6>*6==>EGE@=<++,7@6DGGC:*)<?*@:>AD*0?@C*A*?5:778>)*123=:*0>E7)4/885*:7,)-+*.).>(,*/:)+4((721()12,)(.())(2-4(((-(-*-4)(-,.3+/-).56)4()-.(.)(*(.((-*,(14(((((,(,(.-((,((((-(((-(-,))21*----
@M02996:162:000000000-B87FG:1:1101:7158:2391 2:N:0:TAGCGCTC+CTCTCTAT
GACTACCAGGGTATCTAATCCTGTTTGCTCCCCACGCTTTCGAGCCTCAACGTCAGTTACAGTCCAGTAAGCCGCCTTCGCCACTGGTGTTCCTCCTAATATCTACGCATTTCACCGCTACACTAGGAATTCCGCTTACCTCTCCTGCACTCTAGTTCTACAGTTTCCAAGGCAATCCCGGGGTTGAGCCCCGGGTTTTCCCATCAGACTTATCTTACCGTCTGGGCCCCCTTTACACCCATTCAATCCGGACAACGCTTGCCCCCTATGTAATAACGCGCCTGCTGACACGTATGTAGC
+
CCCCCFFGGGGFC8FDF<FEGFGCFGGA<ECFCCFGDG7F9BFFGGGGFFGGFCC7<FECFGG@EGGGGGFFG@FCCFGGGGGFFFFEDFEA=?EEF<FGFDCF;CFG>EEEBFGGG>?>C9F88EFG9:EE@EED+CFGF8+==,)AD??=ECF,@D:DD98<@9CED9,<6?=FBFB>8EDEFG8+:EF89>C5)>?**56/56:*:@C*/1/+*+*8:822((((-=((2)9)98:82())3179710,(0,1---,(94)9(1()).-)-...(-((,(-,(5)42:<.70*<)-)
@M02996:162:000000000-B87FG:1:1101:18156:2398 2:N:0:TAGCGCTC+CTCTCTAT
GACGACAAGGGTATCTAATCCTGTTCGATCCCCGCACTGTCGTGCATGAGCGTCAGTATCGGCTTGGTCAGCTGCCTACGGAAGCGGAGGGCTGCGCCATATCTATGCAGGTCACCGCTACACGGCGAATGCCGCCAACCGCAACCGAAAGCAAGCGGGCCAGGATCAACGGCGGGAAGAGGGAGAGGCACACAATGGAACCGCGGAGGTAAGATGCCGCCGGCGCACCGCGTAAACCAAAGAAAAGCGGAAAAAGACAGGAGCCGCCGAAATACGGAGGGAGGGGGGACGGGGGGAGGCG
+
8@-,88@EFFD-C<,,;6,6,C@,,<@E,6,,,7+@:@,,,@9@,@,;@=;@+8@,6C,<FFG,+@@9,@FBBE,,,49?,8=+@=CF@++,9+@=+86+42,69,9,=,,4,9,,65*6+8,@CFC=3+,,3@+@DG6++1<D*@=C>>*)?8;*=*=77=/*2)*223A5*5CE@)4>>C:*;72*,**.))1))+144*4(,.1(,)2.)04@))/(*,40-(-((*(4)-,2)(+1,(.,0((()()(-)(*(((.,/,-*-((-((((.)(-((,((4(,-3(4(,-))2/*-((4
@M02996:162:000000000-B87FG:1:1101:18141:2409 2:N:0:TAGCGCTC+CTCTCTAT
GACTACAAGGGTATCTAATCCTGTTCGATCCCCGCACTGTCGTGCATGAGCGTCAGTAGCGGCTTGGTCAGCTGCCTACGCAATCGGAGGTCTGCGCCATATCTATGCAGTTCACCGCTACACGGCGAATTCCGCCAACCGCAACCGAAAGCAAGCGGGCCAGGATCAACGGCGGGATGAGGGGGAGCAGCACTACGGAACCGCGGACGAAACATGACGACTGCGCACCCCTAAAACCAAAAAAAACGGGATAACGCCAGGAGCCCCCGGAGAACCGCGGAGGGAGGGAAGGGGGAGGCGG
+
ACA6@EDFEFD-CC996@56CCC6,C@F<C,C<@+@+7,,@@C@BCA@@?CB+,@8,C,CFGG>6@CCCEFDFE@D,49?+BB,D@CF=+,,9,9=BBB+9+,+95@?C,,,,@,,>8*0==,@EECD:++,@D=DDGF++8@DC>>C>D08EFF@E57C7C5*=);C68CA58>E>)4@CC/*:72)(**(.02((*0498;>(84(()141?2<-)/(*(4(,(-(4*((*.4422+:2(33>01(*,.,.8)*(((-373(*((-((,,(.)((((,((-(-430,((2)02*/(-(-
@M02996:162:000000000-B87FG:1:1101:15282:2445 2:N:0:TAGCGCTC+CTCTCTAT
GACTACACGGGGAGCTAATCCTGTGTGCGCCCCACGCGTTCGAGCCGCAACGGCAGGAGCTGGCCAGTAGGGCGCCGTCGCCGCCGGGGGGCCGCCTAATATCGACGCATGTCAGGACTACACTAGGAAAACCCCATACCCCTCCAGTACGCTAGATTAACAGGTGTCAAAGCAATTCCGGGGGGAAGACCAGGAAGTTCAAGTCAAACGGGCAATTCCGGCGAAGCGCCCGGGACACCAAGGAAAGCGGGAAAAGGCTGGCCCCCTACGGAGGACCGGGGCTGAGGGAAGGGAGGGAGCG
+
@@-,8;@FBCC+8+8,66,,,,;;,<;=,+8++88@++++,8CAB:+@6=7@++6>+B,66C,@==C<C?FFGEC:+48>+84>E@:+3+**3*4=*<<,2*+*12:*1**++2,283)0*2,+3AC8++***/29*;**91)9/@:3/2.-*27<+2<<9:412)*+2<:=*9C2*:))88C**13<(2*.7:*4(+*).+-.)9<<<5*,4)-))**.*-(-(-,(4*4()(-,-.+*(.(4:3(.)-.-(.3*-(.((*.(/(-,(-((((-(-4((,-(-((,--.(-).1**(,-,
@M02996:162:000000000-B87FG:1:1101:8892:2483 2:N:0:TAGCGCTC+CTCTCTAT
GACTACAAGGGTATCTAATCCTGTTTGCTCCCCACGCTTTCGTGGCTCAGCGGCAGTTGTCGTCCAGTGAGCCGCCTTCGCCACTGGTGGTCCTCCCGATATCTACGCATTTCACCGCGACACCGGGAAGTCCGCTAACCTCTCCGAGACGCAAGACCTACAGTTTCAAAGGCAGCTCAAGGGGTGAGCCCGGGCATGTCACATCTGACTGGGCTGCCCGCCTAAACACCCGTTAAACCCAGGAAGTCCGGAGAACGCTCGCCACCTACGGAGTACTGCGGCTGCAGGGACGGAGGAAGCG
+
AB<6@CCEEFD-C,6,6@@@,@;,,6;;,,;,@ECB:8,,@8C@86;B<?<@+8@B,CF<@FBFFCC6,:FFGEF@,,=A68=@D?C,9,4,9,C?FB?+>*46@F>==++,44,:>=*==86@EEDEE+,,@=E+CEC8=)*=9EB+3=*5C@CF>F,<,=0,,15=EF,943;=8C>=BCE**/016A;0)01:(++1/+7/;+9?C+0/(..>:59-1-(-).4<2*43/1((.4,*,3(4:.).0-.-(0,*-((--)(-*4(.,-((((.-)..,102-((..(4:-))11*..((
@M02996:162:000000000-B87FG:1:1101:8895:2500 2:N:0:TAGCGCTC+CTCTCTAT
GACTACAAGGGGATCGAATCCTGTGTGCGCCCCACGCTTGCGTGGCTCAGCGTCAGTTGTCGTCCAGTGAGCCGCCTTCGCCACTGGTGGTCCTCCCGATAGCGACGCATTTAACCGCTACACCGGGGATTCCGCTAAACTCTCCGATGCGCAAGACCTACAGGTTCAAATGCAGCTCAAGGGATGAGCCCGGGCAGTGCACAGCTGACTTGGCTGACCGCCTACACAACCGGGACACCCAGGGATGCCGGATAGAGGGCGGCAGCGAGGGAATACCAGAGCAGGAGGCGAGGAGGGAGGG
+
A@6,8CADDFD+@,B,8,;,,,;,;-CE,+6++8@@+,,,,86@7@,A@?CB,,@B,C<,EF<FGCDE,@FFFE=+,,9A:,4@?=C,9,,,9594CC4+@*4+48>6=++9,4,,4)00=38@CFD+3+,,8:C994,,23+*9@1****)>>/>?E,9:?;,,*0=1>,=4::,28>F?CE*+158)0=:)09;(+/).+/(6)5),*2.))(0()0(2-(-(.(2(*4()(,--.+/32((.(-1*(0((0(0-((-,1-(),3-(--,((.))))((().((-4,((40)*/*-(((
@M02996:162:000000000-B87FG:1:1101:13202:2512 2:N:0:TAGCGCTC+CTCTCTAT
GACGACTAGGGGATCGAATCCTGGTTGCTCCCCACGCTTTCGAGCCTCAGCGGCAGTGATCGTCCAGTAAGCCGCCGTCGCCACTGGGGGTCCTCCTAATATCGATGCAGTTCACCGCGACACTAGGAATGCCACTTACCCCTCCGACACGCTAGTTCGACAGGTTCCAAGGCAGTACCGGGGGTGAGCCCCGGGCGGTCACAGCAGACTGGCCGGACCGCCGGCGCGGCCGTTAAACCCGGGAAATGCGGAAGAAGGAGGGAACAAACGGGATACCGGGGAGGCGGGGAGGGGAGGAGGG
+
@@8,88B@EFD+8,A,8<@:CCC,6-@E,,,,,C7@+6,,,8CC6@,A<?C@+6@B,CF,FFEFGDFCCCGGGE7>+6@>:44@8=@,44++9,C<,A;,9+9+64644,,4,6,58)0==@+,@FDB;,,,66E+2D<,=5*=DGA@0<*8339,5=?C797*23*,2B,6*/:,=8;BDDC*113C52/4>>D0(*)(,+.).>?::)*2(07)4))-*-(-,--((*-4)(,(.-,*(,(-)2.)2-.(,).*.(((()((*.(.2-((((.),2((1((,(((-(((-))***,((,
@M02996:162:000000000-B87FG:1:1101:13752:2514 2:N:0:TAGCGCTC+CTCTCTAT
GACTACTCGGGGATCTAATCCTGGTTGCTCCCCACGCTTTCGTGGCGCAGCGGCAGGTGTGGTCCAGTAAACCGCCTTCGCCACCGGTGGGCCGCCTGAGATCTACGCATTCCACGACTACACCAGGAATTCCGATTACCTCTCCCACACTCAAGAGTGACAGGTTCAAGCGCAGTCTACGAGTGGAGCCCGTACAGGTCACGCCTGACTGGTCTCCCCGCCTACACACCCGTAACACCCAGGAAAGAGGGATAACGCGAGCCAGCGACGCATAACGGGGGGTGAGGGCACGGGGGGAGAG
+
@@8,8CCFBDD+@,@,665,66C,,;8A,6,6,C@@@,,,,8;@88+86=@@++@B+EFEFGFGGDDCCADFFC=+,49A,84@@@C+>++4@+@BC=E,?+6+7C>4=++,86,8==*6=8:@EGDD37,,@=++0@7;59*=:D8@903)7>9>C,BCC97*43*=:FC?:5C*;+98:;?***573**.)21;)+/).0:72)63=++/)11@))/-2-(-,4(52*261(,(.,+*(.(8F(.(*.)4.).*-(((-/-5*4(-(-(-(().(-(-,((-((.((,(4))/*241(-
@M02996:162:000000000-B87FG:1:1101:16045:2527 2:N:0:TAGCGCTC+CTCTCTAT
GACTACACGGGGAGCTAATCCTGTGTGCTCACCACGCGTTCGAGCCTCAACGTCAGTTATCGTCCAGCAAGCCGCCTTCGCCACTGGGGTGCCGCCTAAGATCTACGCAGGTAACCGCTACACTAGGAAGGCCACTGACAGCTCCGATACGCTAGCTTGACAGGTCCAAATGCAGTCCAGGAGAGGAGCCCCTGCAGATCACATCTGGCTGGCCATGCCGGCGACGCGCCCGTTACACACAGTAGAACCGGAGAACGCGTGCACCAGACGGGTAAGCGCGGCGGCGGGCACGTGTGAAGGG
+
A<-,8;CFCED+@+6,66,,,,;,,-;=,,,,6;,@++++,8C@,+,;6EC@6,8@,<F,CD8,@@EFDEGGGEF7,,4?B,4C,4=,4+7+@+@F+B=,92,64<>@8++,,6,,68*60=:3@FDC;,+3,DD=+@D,+0*68EB+3;*)64;57,;@@A=*,;725@,421A,;9>A?>C,6/-1/48:)28(7,*0/*7)5199;8/,/=406;*.*.-4-7;((*42)4((.3,2,835*4).*-)4(0.2,,--,*,5*.(.,-((-((),-(-0,(((,-2,(,-0)+*+-)(-
@M02996:162:000000000-B87FG:1:1101:16025:2530 2:N:0:TAGCGCTC+CTCTCTAT
GACTACACGGGGATCTAAGCCTGTGTGCTCCCCACGCTTTCGAGCCTCAACGGCAGTTATCGTCCAGCAAGCCGCCGTCGCCACTGGGGGTCCTCCTAATAGCGACGCAGTTCACCGCTACACGAGGAAGTCCACTTACCGCTCCGAGACTCTAGCTTGACAGGTCCAAATGCAGTCCAGGAGTGGAGACCCGGCCGGTCACATCTGGCGTGCCAGGCGGTCTACGATCCCGTAGCACCCAGGAAATACGGAAAACGATGGCACCAAAAGGAGTACGGCGGCGGCTGGAACGGAGGGAGGG
+
8<-,8;CF@CC+7,@,;6,,,;;;,;;;,,,,,;7@@,,,58D@8+,;;?C@++8@:CF,CF6AF@DFC@FFFE+@++48784CD8<,4+++9,9==A=,9+,+@C>:>++,,6,,88*=+>,+@FD@<,,,,@:=+E9@+)**<CA33;*.55=7,,4=7=7*4?=08B,=,:F4)*0;?C:,+/.2(*/()08(2*)4,+.62*6-5.13()6)())-*-(.)-(-.*((1((---+*,.(-5,.)2-.-(0(*-(((-*.4*2(((.(.(..-(((,-((,(,-4(.(-)7***-3((
@M02996:162:000000000-B87FG:1:1101:13747:2532 2:N:0:TAGCGCTC+CTCTCTAT
GACTACTCGGGTATCTAATCCTGTTTGCTCCCCACGCTTTCGTGGCTCAGCGGCAGTTGTGGTCCAGTAAACCGCCTTCGCCACCGGTGTGCCGCCTGAGATCTACGCATGCCACGACGACACCAGGAATTCCGTTTACCTCTCCCACACGCAAGAGTGACAGGTTCAAGCGCAGGCTACGAGTTGAGCCCGTACAGTGCACGCCGGACGTGGCTCCCCGCCTACACACCCGGTACACCCAGGAAGTCAGGAAAACGCGCGCCAACGACGGAGGACCGCGGCTGCAGGCACGGGGGGAGCG
+
A@-,8;CF@CD-@,A,;65,,,;,,6;C,,,,BC@@+,,,58;@,6,B<E<@+@@C,CF<FG@FGCFCECEFFC@+,449B,6CECD7>,,,@+@=@==,91,+9CB+=++9,9,86=*==86DGFDC=,,3>=,+=D=9+00=?EDD5C:)@8>FG@:EA98*,**5<CC>=5C*:4>FCC:**1/60=*/)02;)2+47+6;3).26)/-(0(/2;5-/4(-.(,4:*4,)-,(6),*-46<@1).*..((0,*--(--1(-)-(-4-(-,(-,(4-,,((--(.3,.1-0)/*24132
@M02996:162:000000000-B87FG:1:1101:16042:2548 2:N:0:TAGCGCTC+CTCTCTAT
GACTACACGGGGATCGAATCCTGTTTGCTCCCCACGCTGTCGAGCCTCAACGGCAGTTATCGTCCAGCAAGCCGCCGTCGCCACTGGGGTTCCGCCTAAGAGCTACGCAGTTCACCGCGACACGAGGAATTCCACTTACCTCTCCGATACGCTAGCTTGACAGGTCCAAATGCAGTCCAGGAGTAGAGCCCCGGCCGGGCAAAGCGGGCTTGCCATGCCGGCGACGCGCCCGGTACACCCAGGAAAGCCGGAAAACGCGGGCACCAAACGAAGTAGCGGGGCTGCGGGGCAGGAAGGAGCG
+
@@-68;@E@DD+7,6,86,,6,C,,-;C,,,,,;6@+6,,,:C@B+,B<EC@+66B,CF,CF9A@@EFCCFGGC:>++6>484@@=A,7++,@+8@:B:,?+,+9:8+=++,,6,:6:*663++@FC@A,,,,@A+<D7:2*399EA*030:*132,2=;7:7*4;*0:C,:58C<A<8ACCC,,202)2/6).)6(*)(,*4(479,4)*,-7<*.)*-/,(-(7(((*44),--5),*,4(:>:,,*-.-(04*-(-(,),(*(((--(((,.).-((21(-,--2(((-))*2*.(((
@M02996:162:000000000-B87FG:1:1101:15046:2560 2:N:0:TAGCGCTC+CTCTCTAT
GACTACTCGGGGATCGAATCCTGTGTGATACCGAAGCTTTCGTGCCTGAGCGGCAGATGATCTCTGGACAGCTGCCTTCGCAATCGGGGGTCTGTGACAGAGCTAAGCAGTTCACCGCTACACAGCACAGGCCGCCATCCTCGACATCGCTCAAGGGGACCAGGATCAATGGCAGGTACCATGGGGAGAAGGAGAAGATCAGCGCGGACTTAAGACGCCGCCTGCGCACCCTGTAAACCCAAGAAAGCCGGATAACGGACAGGGGCGACGGAGGACCACGGCTGCAGGCACGGGGGACGGG
+
A<-66;;@@CD+8,6,8,,,;,;,,;;E,6<,,8+8@,,,58;C86,;6?;@++7@<FGG,F,?CCCFC@FG@=B,,,496?>,@=@+=+4+499?FEB,9*,34C>4>,,,,8,8>=*=0=,@,AD8>,,+3=@=C+,3+*<CDC)89D*)@39D7CE*:C5*=*3:9,>>86D/;+*0464,*1/9(=*,;A7@(,+).+)...429)*.6*)9())-*-(-(-(4(*(-*)-..),*-1(.732(7(.-,.-0(((-(1-()-((--,,((,((((,,7(-3(41,..2.)2:*(,((
@M02996:162:000000000-B87FG:1:1101:24380:2565 2:N:0:TAGCGCTC+CTCTCTAT
GACTACTGGGGTATCTAATCCTGTTTGATCCCCACGCTTTCGTGCATGAGCGTCAGTGCAGGTACGGCAAGCTGCCTTCGCTATCGGAGTTCTGCAGCATATCTACGCATTTCACCGCTACACACTGCATTCCGCCTGCCTTCACCGCACTCAAGACCGACAGTATCAACGGCACTGCCGGGGTTGAGCCCCGACATTTCACCGCTGACTTACCAGCCCGCCTGCGCACCCTTTAAACCCAATAAATCCGGATAACGCTCGCATCCTCCGTATTACCGCGGCTGCTGGCACGGAGTTCGC
+
CCCCCGGGGGGGDFFGGGGGGGGGGGGGGGGEGFGGGGGGGGGGGGGGGCGGGDGEFGGGGGGGGGGGGGGGGGGGGGGGGGGGGGGFGFEGGGGFGGGGGFGGGGGGDEGGGGGGG=>DDFFDEGGGGFFGGGGGGGGGGEBDGEAGFGFFFG?=DGGDGGFEC<CCFGGFGFGGFFCBCCECCDEGFGGFFFGFFFFFFGE@B39>DBF3AFCA68C1C@(2:4649E?09342)2C=BF:??AFFD9.-45<F,----1449:?BF>(,.:-5.(-443;3(..411<?;)122)(4
@M02996:162:000000000-B87FG:1:1101:7162:2576 2:N:0:TAGCGCTC+CTCTCTAT
GACTACCCGGGTATCTAATCCTGTTTGCTCCCCACGCTTTCGTGTCTCAGCGTCAGTTGTCGTCCAGTTAGCCGCCTTCGCCACTGGTGTTCCTCCCGATATCTACGCATTTCACCGCTACACCGGGAATTCCGCTAACCTCTCCGATACTCAAGACCTACAGTTTCAAATGCAGCTCAAGGGTTGAGCCCTTGCATTTCACATCTGACTTGTCTGCCCGCCTACACACCCTTTAAACCCAGTAATTCAGGATAACGCTCGCGACATACGTATTACCGCGGCTGCTGGCACGTAGTTAGC
+
CBCCCGFFEFGFEGGFDDEFFGFFGGGCFFEFGGGGGGGGACFGFF@FFEFFFCFFC<FGDGGFGGFGAFGFGGGGGG?FGGGEFFFCFFGADCEGGGGCFB8@FFFC6>FGDEGAE:*=CFGCEGGGGGG9BDGDDGGGGD+=FEB>*=<*@@CCFECGGGC87CCF7;EFGF7CAF59EG5A>@EGFC5>4AGB499AEDC46=@C6A830;8FCFF6461,(/3=(B985=).).8:;?EF@)67176:>BAG-,(.-7((1-,),45).,.))(((,(74())5(.588.*10.:<
@M02996:162:000000000-B87FG:1:1101:8120:2587 2:N:0:TAGCGCTC+CTCTCTAT
GACTACCAGGGTATCTAATCCTGTTTGATCCCCACGCTTTCGTGCATGAGCGTCAGTGCAGGTACGGCAAGCTGCCTTCGCTATCGGAGTTCTGCAGCATATCTACGCATTTCACCGCTACACACTGCATTCCGCCTGCCTTCACCGCACTCAAGACCGACAGTATCAACGGCACTGCCGGGGTTGAGCCCCGACATTTCACCGCTGACTTACCAGCCCGCCTGCGCACCCTTTAAACCCAATAAATCCGGCTAACGCCCGCATCCACCGTATTACCGGGGCTGCGGGGACGGGGTTAGC
+
CCCCCFFGGGGFE8F9C@DFCGFFGGGGGFEFFGGGGFDDCEGGGGGGGFGGEFGGDFCFFGGGEEGFGGGFGGGGFCGGG,??D>CFFCE;EFFGGFGGFFFFF?EGGGGGGGGGG:5+=EFFGGFEAFCCEGGGGFGCF9;DDGD7<D>DDDDCFGECCE=8@9CFFFGBEFGGFGFFGGGE:CEC=;@2;DDF=FFEFG<<B5,454;CE)9F7A:626,38>0(-*3-24.6)5A8?:2)9<):<4)((0,0-((--),-14)..4.348).)(((,4380((((49>>):/:6:4
@M02996:162:000000000-B87FG:1:1101:7172:2599 2:N:0:TAGCGCTC+CTCTCTAT
GACTACCCGGGTATCTAATCCTGTTTGCTCCCCACGCTTTCGTGTCTCAGCGTCAGTTGTCGTCCAGTTAGCCGCCTTCGCCACTGGTGTTCCTCCCGATATCTACGCATTTCACCGCTACACCGGGAATTCCGCTAACCTCTCCGATACTCAAGACCTACAGTTTCAAATGCAGCTCAAGGGTTGAGCCCTTGCATTTCACATCTGACTTGTCTGCCCGCCTACACACCCTTTACACCCAGTAATTCCGGATAACGCTCGCCACCTACGTCTTACCGCGGCTGCTGGCCCGTAGTTAGA
+
CCCCCGGGGGGFGGGGECFEGGGFFGFGGFFGEGGGGGGGGGGGCF<FFFGGFEGGGGGGGGGGGGGG<DGGGGGGDGGGGGGGGDEEEFFFGFGGGGGGD>DFFGFE>EFGGGGGGAA>DFGGGGGEGGGGGGGGGGGFFDBGFCAC<DBDD>CGGGGGGGE@7CFGDAEAFFCEF5*3@FECBGBFEFF@FFGE<FFFFGF*.=@EEFGFFFCFCF?>E71(/6=;;GF1*6CC5=FEFFF;+9C9:5B?(<62----->(,98::?4.(.()67?3-11B;?04(-(,4.72;96>)
@M02996:162:000000000-B87FG:1:1101:15240:2605 2:N:0:TAGCGCTC+CTCTCTAT
GACTACCGGGGGATCTAATCCTGTGTGCTCCCCACGCTGGCGTACCTCAGGGGCAGGTACAGTCCAGAAAGTCGCCTTCGCCACTGGGGGTCCTCCTAAGATCTACGCATTTCACCGCTACACGAGGAATGCCACTTTCCCCTCCTGCACGCAAGTCTTGCAGGTCGGAAGGCGCGCTGGAGTTAAGCCCCAGGCGGGCACCGTACGCTAACAAAACCACCTACGAACGCGGTACGCCCAATAAGTCGGGAGAAAGAGCGACCCCCAGGAAGGACGGCGGCGGCGGGCAGGGAGGAAGCGG
+
A@688;C@CDD+@,,,6<;6@<C,,<;;,,6,,C6@+,,+,88@8,,C@?,@++@B+:FFFG6EEDEFFFG,CB@:,6,A88:C8=@,:+++9,CF@FA,8+,36<>+4++,,8,,6=*=8=,+@FC@=,,,3@?6+,,,==*@78>A0;38E8>3@,7<,<7,4@C*;BGD;:DCD)6>>C+*,36+(1*/>>:((*)-(*(.4790()1(5F<FF)74/(.43(4-,*-(1-(--4*2,(.49.6(/,0(-0(*.(.-(/-(*(-(,(,.(..(,,111(42(-206(31.5***(((-
@M02996:162:000000000-B87FG:1:1101:17642:2642 2:N:0:TAGCGCTC+CTCTCTAT
GACTACAAGGGTATCTAATCCCGTTTGCTGCCCTGGCTTTCGCAGCTCAGCGGCAGACACAGTCCAGAAAGGCGCCGTCGCCACTGATGGTCCTCCCAATATCTACGCATTTCACCGCTACACTGGGAATTCCCCTTTCCTCTCCTGCACGATAGGCACCCAGGATCAAGAGCCATACGGGGGTGAGCCCCGCAGTTTAACGCCAGAACAAGAAAAACGCCCACATGCGCGGAACGCCGAATAAGACGGGACAACGGTCGACACCCACGGAGAAGCGCGGCAGGCGGGACGGAGGAGAGGG
+
@@-8@@EDDED-C<E<C<E,,E@,,;@E<,6,,-;@,;,,58B@B@,A6=;@++@CFFGGGG,AFCDFACGGGGCF+@+>7,==E=,,:,,,@,CA7?=,?+,+99>>8++,,9,,4:*6==,4CFDA:,4,@9DD67,7+:+=665336*)+36,6E,6@=8+@*=,2@;:,0?,*+5:>C*41*(*(/4/)2),),+)13(33>@3()0,3A@F())(*(-40).)4*-,)-(,--*1,,4-1).(*,.,-)()(((--)-,*(-(,(,,(.(,,((-((-(((,,-(,())1*/(((-
@M02996:162:000000000-B87FG:1:1101:11928:2659 2:N:0:TAGCGCTC+CTCTCTAT
GACTACACGGGTATCTAATCCTGTGTGCTCCCCGCACCTTCGCACCTCAGCGTCAGTCATCTGCTGGTAACCTGCCTTCGCCATTGGTATTCTTCCTGATATCTACAGATTTCACCCCTACACCAGGAATTCTGATTGCCCCTCAGTGACTCTAGGTATGCAGGTCTGAACGCAGTTCCGGAGGTGAGATCCGGAAGTGCACACCAAGCTTGCAAAACCGCCTACAGGCGCTGTACGCCCAAGAAGGCGGAACAAGGATCGAAACGTACGTGTTGCAGGGGCTGAGGGCACGAAAGGAGAG
+
A@-@8CF@BED+C,C,66;,;,C,,6;,@,,98@7@+F,6,9@@++,,CEEC,,BB,CE@F<EFE@CEF<FFCE?8,,9B7B?=,9=6?,,4@@E,F<==@9;,4C=<D,,44@,,@)*+==,DFFDFB,,,,9E9+499A):==DDG<?+*76=,7E88AE9,636,6ED?=5C+1?DED6C+6009*2@=A>C>5,*3;,:C)0=8C*+0)3>=5A*/16(0(0)82*8()/.123**((((23(/).73,0,*,.,(-*.()((((((.(((.,)(-,,(,(.,-(414)012*(.(,
@M02996:162:000000000-B87FG:1:1101:17631:2659 2:N:0:TAGCGCTC+CTCTCTAT
GACTACAAGGGTATCTAATCCCGTTTGCTCCCCGGGCTTTCGCAGCTCAGCGTCAGACACAGTCCAGAAAGGCGCCTTCGCCACTGATGGTCCTCCCAATATCTACGCATGTCACCGCAACACGGGGAATTCCCCTTTCCTCTCCTGCACGCTAGTCATCCAGGATCAAGAGCAATACGGGGGGGAGCCCCGCAGTGGCACGCCAGACTGAGAAAACGGCCGACATGCGGAGTACGCCGAAGAAGACGGGACAACGCAAGCCACCTACGGAGGACGGCGGAGGCAGGCACGCAGGGAGCCG
+
@@A68CEEEFD-C6@,;<<,,C@;,;@F,,66,+6@++,,,8C@@@,B<?C@6,@BFFGFGG9CECEGDCGGGGC@,,,A,,4@==<69,,,@,CA,E=,93,,9CB7=++9,9,:=:*664++@FD==,,,7=D?+,,@+*4=?,:A00*)66=,7@,=98:,A*;,+3@?60=:AFCFDD**2127(:84)0)-(*0441926DF:))98AF:?B)/7/2;;7(5.4*(-*.61,4**3(4:0(,(/()(-7()2((-(*4(*,4(1269(34(((,,((-3:?9(43-()0***4(,7
@M02996:162:000000000-B87FG:1:1101:21179:2662 2:N:0:TAGCGCTC+CTCTCTAT
GACTACTAGGGGATCTAATCCTGTGTGCTCCCCACGCTGGCGAGCCTCAACGGCAGTTACAGTCCAGTAAGCCGCCTGCGCCACTGGGGGTCCGCCTAATATCTACGCATTTAACCGCGACACTAGGAATGCCGCTTACCGCTCCGGCACGCTAGCTAAACAGGTTCCAAAGCAAGTCCGGGGGGGAGCCCCGGGAGGGCACGTCAGACGGGCCATGCCGGCTACGCACCCGGTACACCCAGAAAAACCGGAAAAAGGGGGCCCAAGAGGGATAACGGGGGCAGAGGGGAAGGAGGAGGGG
+
A@8,8C,;CAC+@,6,;<5,6;;;,<;=,,,,,C+@+,,+,8@C:@,BA=;@+8@B,CF,CC9CF<C99@FFGC+4,,98+8+@@=A,=+++@+@=+?A,4+,+4<>@=++4,8,,8=*===+,@ECC;,,6,@C>6E,D+8*=7*0@03*)*4;,,2=?D27,,*0,1BCA,8;,1+*08>=**/39(*2(8)C7-*)(-*-,-7?<?3*2()(/56*-*((-(40(,*,-57((.-,*,4(4?7((*-0-(.(*-(((,)(-*-4.(4(((()),((((((-(-42((--.)*1*,((-
@M02996:162:000000000-B87FG:1:1101:11906:2662 2:N:0:TAGCGCTC+CTCTCTAT
GACTACACGGGGATCTAATCCTGTTTGCTCCCCGCACCGTCGCACCTCAGCGTCAGGCATCTGCTGGTAACCTGCCTTCGCCATTGGTATTCTGCCTGATATCTACAGAGTTCACCCCTACACCAGGAATTCTGATTGCGCCGCAGTGACTCTAGTTATGCAGGTCGCAACGCAGTTCCGGAGGTGAGCGCCGGAATGTCACACCAAGCTGGCAAAACCGCCGACATGCCCGGTACGCCCAAAAATGCAGAACAACGCTCGCAACGAACGAGTTACCGCGGCTGGTGGAACGGAGAGAGGG
+
A<-,@CEFBED+@,@,;<,66CC;,<CE,,,,8@@F7F+;,8FE@B,B,?C@,8@C,CF8F,FE9CA9CAFFED<8,,@?,B=4@==:?,,4@,CECCB,@+939ECCC,,:,9,:953===,@FFDD:,,,,9@86ED+=@*=8@)ADF+0,>=72@==BCD,1;+@9C;?+5C4=C7@DCC*53>D>*4:?>GF5,1)759@7F;?D)*,:AEFFF8./.-432(8)+.3)4,(-(**-((.0())*./.3541-((,,)--)((--4(--(.6---,2((((,.2()(-)0***-3((
@M02996:162:000000000-B87FG:1:1101:19494:2672 2:N:0:TAGCGCTC+CTCTCTAT
GACTACTCGGGGATCGAATCCTGTGTGCTCGCCACGCTTTCGAGCCTCAGCGTCAATGACGGAGTCGTGAGATGCCTTCGCAATCGGGGGGCTGAGTAATATCTATGCATTTGACCGCTACACGACGCAGTCCGCCCACGGCATCCGTATTGCAGCAAGCCAGAATCAAAGGCAGGTCCGGAGTGGAGCTCCGGGCTGTCACCCCTGACGTGGACCAAAGCCGACGCACCCGGGAAACCCAAGAAATCCGGATAACGCGTGAAGCCGCAGGAGGACAGAGGCGGAGGGCACGGAGGGAGGG
+
A@-68CEF@CC+@,6,86;66C@6,<C;<,,+68,@6,,,,8C@B6,@<=C@,,8@,CFFGGG+8<@:@@FG<?<,,,,96=>4=@C+:+**5@DD@CC,2+,+5,532,,7,5,,4(81923*=F=*<*4+5*=CCE8>D>D3*<4*0*0)+09<>C*:*:4,:47:CF9:85C*093>C8=**/47(*<4>>D9(*)3.333,)48:)*-4<>)4)93*,-4(4296*(-)(-(31,/,-(,02))*-)4(..*-(---*-.*.((,-(-((-,.-(.,((,((-((-(-0)1**(-(,
@M02996:162:000000000-B87FG:1:1101:9100:2681 2:N:0:TAGCGCTC+CTCTCTAT
GACTACAGGGGGATCTAATCCTGTTCGATCCCCACGCTTTCGTGCCTGAGCGTCAGGTGCGGATTAGTCAGCTGCCTTCGCAATCGGGGGTCTGTGACATATCTAAGCATTTCACCGCTACACAGCACATTCCGCCAACGTCATCCGTACTCGAGCTCGCCAGGTGCAACGGCAGTGCCGGGGTGGAGCCCCGACAGTTCACCGCTGACTTAACGTGCCGCCTGCGCACGCGGGAAACCCAAGAAAGCCGGAAAACGCACGGGTGCGCCGGAGTACCGAGGCTGCTGGGAAGGGGGAAGCG
+
@@8,ACEACDD+@,6,6@5,,<@;,<BF,6,,,@:@@,,,,8;@@,,;CBCB+,@@,<EFFGG+8@C<,9CBD=AA,,@A6?==DDD+7+++9A4@C@?,A+=+4<@,>4,7;6,,88*==93@,,=,AA,,@=@8C>8=+::5=3:833**6>?@*@CEEC5*4*34=DEA:>D0;D:?DDC2*1686/=(:572(+*).+.8687240*..*-0-7/-2-(-.324(*-,)(-,3(,*,,,7?<??4-.-(0.0--(-,14()419(--,-(.))-(-,((.(,.,(((-5)/2*--(-
@M02996:162:000000000-B87FG:1:1101:9115:2693 2:N:0:TAGCGCTC+CTCTCTAT
GACTACAGGGGTATCTAATCCTGTTCGATCCCCACGCTTTCGTGCCTGAGCGGCAGTTGCGGATTAGTCAGCTGCCTTCGCAATCGGGGGTCTGTGACAGATCTAAGCATGTCACCGCTACACATCACATTCCGCCAACGTCATCCGTACTCGAGCTCGCCAGGTTCAACGGCAGGGCCGGGGTTGAGCCCCGACAGTTCACCGCTGACTTAACGGGCCGCCTGCGCACGCTGTGAACCCAAAAAAGCCGGATAACGCGCGGGGCCGCCGGAGTACAGGGGCTGCGGGCACGGGGGGAGGG
+
@@-,6CCDFED-@,A,6<5<<,;;,CBB,;86,C+@+,,,,8;@,:,;CBCC++7C,<FEFGG76CE6,9CAE?44:9DA8:C4D=C+7+++9A9@F<E,9+4+9C@A=,,9,658>>5=?B,E3=B,A,,,@@6@DG636:@02E:83=**6@?>7CE>EC8*4*3<D>E>;?G*4CDEDDE/*16<;C@1>B<>(+*-6+5<>59634*.69:)431-/---.-342*(-*,(..)+144((03(,*,.3-7-2--,(-1-()4((,-(,-,.))-(,,(4,--(,(,417)22*,(((
@M02996:162:000000000-B87FG:1:1101:22281:2716 2:N:0:TAGCGCTC+CTCTCTAT
GACTACACGGGTATCTAATCCTGTTCGATACCCGCACCTTCGAGCGTCAGCGTCAGAAGTACTCCGGCAAGCTGCCTTCGCAATCGGGGTTCTTCGTGATATCTAAGCATTTCACCGCTACACCACGAATTCCGCCTGCCTGGCGTACGCTCAAGCTGAACAGGTCGCGCTGCACACGCGGGGGTGAGCCCCGGGAGGTCACAACACGCTTAATCAGCCGCCGACGCACCCGTTAAACCCAATAAATCCGGATAACACCAGGACCGTCCGTAGTACCGCGGCTGCTGGGACGGAAGAAGCG
+
CC@C@FFFEED+@,<,;65@<C@;;CCFEC@,;@@B+C8<DCF@B+@C:C@B,8@BFGGAGGFGGGEGDDGGGFEC,,@ABEFBE@CED4+,9,C@ABA,99;+9F@4E9,@,=,:>596894@D@?C=4+,@DEDGGFE81:DD3:@5C55CCFG,@EEGF=8@ADGDE:?CADGFDFEDDE*213<47C6<@GF(*0(,+67?F:39)*,)*.9>F*-23,74>>(4*4(*.--.3,/,4(.9<520-)8,).*-(--,1((/(4(--(.--.))4-,-((-,).4(4:4..1**(.((
@M02996:162:000000000-B87FG:1:1101:21961:2720 2:N:0:TAGCGCTC+CTCTCTAT
GACTACAAGGGTATCTAATCCTGTGTGATCCACACACTTTCGTGCCTCAGCGGCAATGACGGAGTGGTGAGATGCCTTCGCAATCGGGGGTCTGTGTGATATCAATGCATGTCACCGCTACACCACACATTCCACCCACAGCATCCGGATTCCAGATTACCAGGTTCAACGGCAGGTAAAGCGGTAAGCGGGTGCGTGTCACCGCTGACTTGGCATTCCGCCTAGGCACCCGTTAAAACCAAGAAAACAGGAGAAGGGGAGCAACCTGCGTATGACCGCGGCTGATGGGACGGGGAGAGGG
+
A@-88CDFFFC-;6,<;6,,CC@;,-;E<,6,,;6@,,,,58C66,,B6?C@+66@;@FGGG:+8,:@CCAF9?5,,,@A7@E,D=C+=+++9A,99=@,,+4+9,9,4,,9,4,,8:*0+4,6>F:+68,,@,7=8F>=DDF+=,8+3+0*,8=F,7E9E9@+4*=:;,CB59DGA+;+2,47*357*=*6)87-(*.(137;@)638++/=);*/+3/23(-(4(,,:((1(--.),*.3(452(,*.0,(..*((((-)4,2(((.-,,((.).4-,2((-(.64((((0)2*2--((
@M02996:162:000000000-B87FG:1:1101:21969:2737 2:N:0:TAGCGCTC+CTCTCTAT
GACTACAAGGGTATCTAATCCTGTTTGATCCCCACACTTTCGTGCCTCAGCGTCAATGACGGATTGGTGAGATGCCTTCGCAATCGGGGTTCTGTGTGATATCTATGCAGTTCACCGCTACACCACACATTCCGCCCACAGCATCCGTATTCCAGATTACCAGGTTCAACGGCAGGTCACGCGGTAAGCGCGTGCGTGTCACCGCTGACTTGGCATTCAGCCTACGCACCCGTTAAACCCAAGCAATCCGGAAAACGCTCGCATCCGCCGTAATACCGCGGCAGCTGGGACGGGGGGAGGG
+
C@<CCDFGFFD-C6E9;@,@CFC;6CCFA<C@,EFCEF,,,@C@@F9F@BC@6B@@6EFGGGG,@@@CDEFF@EFC@99A:CEBFDD+=6+,9A,<CBA,A+;,>,@CD,:A,995>)5=?9,@FFE+6,,,@,=>DGGGGFF8AE>+;+**@@DAE,EFFFD+2;8FDDE*=?DE?GEFD:>*33:78:*:*9C>(*2-8,7>@)6(/++/60)*)++1+/(//,6:95;9<((444,8,3((0,.,*-.((),0,,(--)-(/(-14-,,(-).),(,,3(-(((.(.(-5)1**-1((
@M02996:162:000000000-B87FG:1:1101:12117:2745 2:N:0:TAGCGCTC+CTCTCTAT
GACTACTAGGGGATCTAATCCCGTTCGCTACCCGGGCTTTCGCAGCTCAGCGTCAGACACAGTCCAGAAAGGCGCCTTCGCCACTGGGGGTCCGCCCAATATCTACGCATTTCACCGCGACACTGGGAAGGCCCCTTTCCTCTCCTGCACTCAAGCCTCCCAGGATCCAGAGCCATACGGGGTGGAGCCCCGCAGTGGCACGCCGGACGTAGGAAACGGACTACAGGCGCGTGACGCCGAAGAAAGCCGGAAAACGAGCGCCAACCAAGTAGTACCGGGGGGGCAGGGACGGAGGAGGCCG
+
@@-,8CEFFFF+@,<,;6,6;FC6,CBF,@@,,+6@++,,,8BC@@,B6?CB,,8B<FGFGGAFGCFFFFGGGE7@,8,9686C8=D,=+++9+8@F@C,?+4+4C>+>++,,4,56=*66=3,CFD<C++,6=E+36,@?*1A?,:@3A+3@8?:E1A5C93*@*;=;FGA69D,;9:ADD*44852(2/.88)((+237*6=6B0(()12:?AFF)5(/(4(4)4(-*2()4(,(-*24(,4),1(/,0(-5()(,(-4),(*(32,)-..----(((((-,(-0(((-3).2**-((-
@M02996:162:000000000-B87FG:1:1101:17026:2773 2:N:0:TAGCGCTC+CTCTCTAT
GACTACTAGGGGATCTAATCCTGTTTGCTCCCCGCACCTTCGCACCTCAGCGTCAGTCATCTGCTGGTAACCTGCCTTCGCCATTGGTATTCTTCCAGATATCTACAGATTTCACCCCTACACCTGGAATTCTGATTGCCCCGCAGTGACTCTAGGTATGCAGTTCTCAACGCAGTTCCGGAGTGGAGCTCCGGAAGGTCACACCAAGCTTGCAAAACCGCCGACAGGCCCGTTACGCCCAATAAGTCCGAACAACGCCCGCAACCAACGGGGTACCGCGGCTGCTGGCACGGAAGAAGCA
+
@B<6@CEFFFF+@@,CC<,C9C@,66CB<9@@:@@B+C,,4CFC@@8F<?CB,6@C<EF9F9FF<CAEDFGGGGB8,,=?B@=4=;A69,<,@,CFFEE,?;89=C;=@9,4,9,:9:*6=E=F,ACF=,,,,9E=9F8EFD*==C)A?D+0,6=,7@8=;A=,7=+6=FFD6>G+<FEDCBC+,089=,@=B>DA)*3883>CAFFBB*2-)@EC=>@/*0(/8;(63*,(13/(3(*3,8(57).)2,0-4>:*-,(-,)-4)((--,(-(-(.61-,-3-,-).,(.),)0/**.,((
@M02996:162:000000000-B87FG:1:1101:7764:2777 2:N:0:TAGCGCTC+CTCTCTAT
GACTACTAGGGTATCTAATCCTGTTTGCTCCCCACGCTTTCGAGCCTCAACGTCAGTTACAGTCCAGTAAGCCGCCTTCGCCACTGGTGTTCCTCCTAATATCTACGCATTTCACCGCTACACTAGGAATTCCACTTACCCCTCCTGCACTCTAGCTTAACAGTTTCCAAAGCAGTTCATGGGTTGAGCCCATGCATTTCACTTCAGACTTGCTATGCCGTCTACGCTCCCTTTACACCCAGTAAATCCGGATAACGCTTGCCCCCTACGTATTACCGCGGCTGCTGGCACGTGGTTAGC
+
CCCCCFGGGGGFFGGGFEGCFGFFGGGGGFFFGGGGGGGGGGGGGGGGGFGGGGGGFGGGGGGGGGGGGGGGGCFGGGFGGGGGGGGFGEFCFCFGGGGGG9=FGGGGGDGGFFFGGBEGDFGGGGGGGGFGGGGGGGGGGFFGGGEFFGFDDAFGGGGGGGDCCDFGGGEDFFGGF99DGGGGGGEFEFDDFAGFEGFFFGEFECEEFFGFFFE<>A*)*11:*55)0>=BGFCAE@CEBB@4B9C<;5250=;8/,(//2639:03=:/))/)1),-429>08))52<<60)2;:<?>
@M02996:162:000000000-B87FG:1:1101:17043:2779 2:N:0:TAGCGCTC+CTCTCTAT
GACTACTAGGGTATCTAATCCTGTTTGCTCCCCGCACCTTCGCACCTCAGCGGCAGTCATCTGCTGGTAACCTGCCTTCGCCATTGGTATTCTGCCAGATATCTACAGAGTTCACCCCTACACCTGGAATTCTGATTGCCCCTCAGTGACGCTAGTTATGCAGGTCGCAACGAAGTTCCGGAGTGGAGCTCCGGAATTTCACACCAAGCGTGCAAAACCGCCAACATGCCCGTTACGCCCAAGAAATCCGAACAACGCACGCAACCTACGTGGTACCGGGGCTGGAGGGACGTAAAACGA
+
@@96@CEEDEC;C<<E@@<,C9C=C<C;@,,,,78@6C,,,CFC@:,@6ACB++7C9FF<F@FF9@A6C@FGEFF,,,4A@BF@D9C656,,9,CEFGBC?2=9=CDEB8,,49,,,10===,@>ECDD=,4,@D99ED,=):@=E;F<6*)++6,,@,=9=9,65+@0CEE+9C1BFEDD>:1,0838,4:A9CA)7+39:A==A@@>*;58?;67?:/*8(.18(63+(6/;(,/(*32?(55())2-547>?*-((-,).9)((.,-..(-..6:((26(-((.1(-(-0./*+,,(
@M02996:162:000000000-B87FG:1:1101:7781:2783 2:N:0:TAGCGCTC+CTCTCTAT
GACTACTAGGGTATCTAATCCTGTTTGCTCCCCACGCTTTCGAGCCTCAACGTCAGTTACAGTCCAGTAAGCCGCCTTCGCCACTGGTGTTCCTCCTAATATCTACGCATTTCACCGCTACACTAGGAATTCCACTTACCCCTCCTGCACTCTAGCTTAACCGTTTCCAAAGCAGTTCATGGGTTGAGCCCATGCATTTCACTTCAGACTTGCTATGCCGTCTACGCTCCCTTTACACCCAGTACATCCGGCTAACGCCTGCCCCCTACGTATTCCAGCGGCTGCTGGCACGTAGTTGAC
+
CCCCCGGGGGGFFGFGF@FGGGFGGGFGFGGGGGGGGGEGGGGGGGGGGFFE@EGGGGGGGGGGGGGGGGGGGGGE@FGGGGGGGGFFFFGFGGFGGGGGAD8FFEEGEDFFEFGGG::?DEFFFGGFFFDGFFFDDCFFFFFGGGBG6F8DD=DFG;=,E,086@6EGG8*@FGGFGEBFF6EGGEGFGG@56:6*@C=CF7*01>C=?D@E+31:AC:4:75*)))0>>BC)9:C3FEDDB>+78>22:((2)2/.(/(*,6<>9=?,/54046)-(-3-,46),5((,,)012<)-,
@M02996:162:000000000-B87FG:1:1101:17026:2792 2:N:0:GAGCGCTC+CACTCTAT
GACTACTAGGGTATCTAATCCTGTTTGCTCCCCGCACCTTCGCACCTCAGCGTCAGTCATGCGCTGGTAACCTGCCTTCGCCACTGGTAGTCTTCCAGATATCTACAGATTTCACCCCTACACCAGGAATTCTGATCGCCCCTCGGTGACGCAAGGAATACAGGACGAAGCGCAGTTCCGGAGTTGAGCACCGGAAGTTCACACCAGACTTGCAAAACCGCCGACATGCCCGTTACGCCCAATAATGCCGAACAACGCTAGCAACTTACGTGGTACCGCGGATGCGGGGACGGAAGAAGG
+
A@A,8CC6CDF-C<E,@<,CC@C6,<;A@<<,8@+@+@,,,9B@@@,E@BCC,B:B,CFC,,8CC@C6,CFFFD<<,,4?,B=,,99,,,,,@,CFADE,A+4,9CAAB,,9,95:90*669:D+ACDA,,,,993+@6CCA?>++)8:8*:66=+,@,,32>,,5++=++9:9D:8@=<83:*,2237,4:AB49(,+9/,*8(2-(0)+.9*8+:A*./6(4:0(/;+5(1,(--4**3<(8=444*-071).*---(-*-.*().)-(.((.)-4(-(30,.-(-(((,).***,((
@M02996:162:000000000-B87FG:1:1101:17429:2834 2:N:0:TAGCGCTC+CTCTCTAT
GACTACACGGGGATCTAATCCTGTGTGCTACCCAGGCTGTCGTGCCTCAGCGTCAGTTAGAGCCCAGTAAGCCGCCTTCGCCACTGGTGGGCCTCCGAATATCTACGCAGTTCACCGCTACACTCGGAATTCCGCTTACCTCTGCTCCACGCAAGAACCACAGGTTGGGATGCAGTTCCGAGGTGGAGCCTCGGATGGTCACATCCAACGTGCAGTCCCGCCGGCGCACCCGTTAAACCCAGTAAAGCCGGACAACGCATGCCACCAACGGAAGAGCGCGGCAGCAGGCAAGTAGAGAGAG
+
A@-68CEFBDD+@6,,;656CCC6,<CA9CC,;C,@<C,,;:9@,,5A6=;B,8@B,<FGGG<AFCF<CEGFGCE+,,9AB86@8=@,:,+,@,9EFEE,?3,,@C>:4++,,95,8>*6=><,9A@>:+,,7DC++@,>+3+=A,373=0)@>=FGG?F7E8,53079B,:,9?@+5>AEEC41//;=51:@AD((*1*/,8*0;;=>)//6F>+/)*.*6(23>FB6*4;*(,-6),*,.(6B4).*-039>,1-,((,2.471(.(-(-((.(,--,,7(-4(,-(.(-/*0++.-((
@M02996:162:000000000-B87FG:1:1101:10303:2835 2:N:0:TAGCGCTC+CTCTCTAT
GACTACTAGGGTATCTAATCCTGTGTGCTCCCCACGCTTTCGAGCCTCAACGGCAGTCATCGTCCAGCAAGCCGCCTTCGCCACTGGGGTTCCTCCCAAGATCTACGCAGTTCACCGCTACACGGGGAAGGCCACGTGCCCCTCCGACACGCTAGCTCAAGAGGTTCCAAAGCAGTCCCGGGGGTGAGCCCCGGGCGTTCACTGCAGACTGACTAAGCCGTCTACGCGCCCGTTACACCCAGGAAAGCCGGATAACGCGTGCAACAGACGAATGACCGCGGCTGCGGGGACGAGGGGAGCG
+
@@6,@ECFEFF-C,B,6;5CE<C,,;;;<66,@C+@+,,9,8DA8@,;C=;B+86@,;E,EFBFEEFGCEGGGB@+,,@A=,4@===,4++,99@?FDF,?;,+9C>:=>+,,@,:6:06==44@FD>=++,@@D+6@8+=80=DG>FBC05433@,@EE;A8,40;9CFGF89F=A75@DEE*416712=(::G>0*)4.+.)4?748)*5,/6185*-2(.-)-1(,*,(1(4(65,/(.2674127-0-(0.*,----*-)24,42-(((,.5(3(,,1-4(14-(41,))***,-((
@M02996:162:000000000-B87FG:1:1101:14359:2862 2:N:0:TAGCGCTC+CTCTCTAT
GACTACTGGGGGATCTAATCCTGTGTGCTCCCCACGCTTTCGAGCCTCAACGTCAGGTATCGTCCAGTAAGCCGCCTTCGCCACTGGGGGGCCTCCTAAGATCTACGCATGTCACCGCTACACTAGGAAGTCCACTTACCTCTCCGACACTCTAGCTTGACAGGTTCCAAAGCAGTTCAGGGGTGGAGCCCCCGCAGTTCACGTCAGACGTGCCATGGCGGCGAGGCTGCCGTTACACCCAGGAAATCCGAAGAACGCGTGCACCAGACGGAAGACCGAGGCTGCAGGGCAGGGAGAGACG
+
@@6,@CCACDD+8,@,;<@,,C@,,<C;,66,6C+@+8,,5@FCB+,@6=;@,,@@,CE,CFEFGDCC<DFFGE:=,,9?68=C?=C,=+++5+>>FFG,8+32>FB::**3,=,,6:*9998,?FFAA,,,;;,=8F7B73;CDG@F>D/(22:24+=FCF<*207<:BC8*8C++068CDC/*/37(:/457D;0**).+(41BF44)/-3)6/5)9-*,-3(-(,(*.(*(-452,*-2(-73))2-04(04*-(-(-*-5*8343(--(4.,.-(,,4(.(((,((,-))***((((
@M02996:162:000000000-B87FG:1:1101:10221:2876 2:N:0:TAGCGCTC+CTCTCTAT
GACTACAAGGGTATCTAATCCTGTTTGATCCCCACGCTTTCGTGCATGAGCGTCAGGGCAGGTACGGCAAGCTGCCTTCGCGATCGGAGGGCTGCAGCATATCTACGCATGTCACCGCTACACACGGCAGGCCGCCTGCCTGCACCGCACGCAAGACCGACAGGATCAACGGCACGGCCGGGGGGGAGCCCCGACAATTCACCGCGGACGTACCAGCCCGCCTGCGCACCCTGTAAACCCAAGAAATCCGGAAAACGCTCGCAACCGCCGGAGGACCGCGGCTGCAGGGACGGGGGGAGCG
+
A@6,AEEGFFD-;,@,;<B@@ECC,<CE,,<6@@@@7,,,,@E@8@A@CACB7,@C,CFFGG8EFEDGDDGGEC@<,,@A,668D?CF=++,9@CAF<E,A+9+9B>@=++9,99,8>*==>,EE7:+6++3@=3@6D8,+6:DDFA@99*)53;FFCEEGE5*=/2=C6C6/8228D@BDDE**/-54:=355/9(+*-.28?;)40()*-476F?F7-*-(-.-,7(*,(*5.65)0*4-(.;3-4*-)3-0,*-(((-)-(/4(3(-(-((-,,(--16(,-(47(4(-.)***-1((
@M02996:162:000000000-B87FG:1:1101:19320:2886 2:N:0:TAGCGCTC+CTCTCTAT
GACTACCGGGGTATCTAATCCTGTGTGCTCCCCACGCTGTCGAGCCTCAGCGTCAGTTAAAGCCCAGTAAGCCGCCGTCGCCACTGATGTGGCACCTAATATCTACGCAGTTGACCGCGACACTAGGAATTCCGCTTACCTCGACTTCACGCAAGAACCGCAGGATCAAATGCAGGCTACCAGGGGAGCCGGTATAGTGCAAAGCTGACGTACAGGTCCGCCTGCGCACCCGGTAAACCAAAGAAAGCAGGAAAACGCGCGCAACCTCCGTATGACCGCGGATGCGGGCACGGAGGAAGCG
+
AC-88=CC@CD+86,,6,56,,;,,6;C,6;,,;6@+,,,,9C@@+,B6=;@,66B,9EGGGD,C<@:CAFFGC7>++4>+,4@,=<,:,,,9,9A<?:,94,+4<98>++,,9::6=*6=++,@FC=>,,,@@?=CE8,+::==+)9+30)58?FGFG:@98****13?,=,1C,:*56?88**/57-7E>08*79,+//+9(,*6@1)*/(29A)/*-*-(-.419(*49)(,,.),*,418>1(.*..4(/,*-(---/-()((,,-(,(...,,,-2(4-.(,-,3435588*,,((
@M02996:162:000000000-B87FG:1:1101:14828:2898 2:N:0:TAGCGCTC+CTCTCTAT
GACTACCCGGGGATCTAATCCTGTGTGCTCCCCACGCTTTCGAGCCTCAACGTCAGGTACAGTCCAGTAAGCCGCCTTCGCCACTGGGGTTCCTCCTAATATCTACGCAGGGCACCGCTACACTAGGAATGCCACTTACATCTCCTGCACTCTAGGTTAACAGGTTCCAAAGCAGGTCAGGGGTGGAGCCCCCGCAGTTCACGTCAGACGTGCGTAACCGGCGAGGCACCCTGGACACCCAGGAAAGCCGGAGAACGCGTGCCCCCGACGGAAGAGCGCGGCTGCGGGCACGGGGGAAGCG
+
A@6A@CEGCDD+@6@<;<<,,;@;,<CF,6,,,C@@+8,,5@FCC7,B@?CB,,@B,CEFGGEFGFDEFDGGGE:+,@??B==FE=@,7++,9,9EDCE,9+,+9<>+4++++9+48)960=,,@FC<;,,,6=F6+E=,+0+==,:>9D+),,=,62@=9=8,,06@5D;3,:D+;C8ACDE**38C2=:7*3:=56151,(0(:=4@)*/6),:<B*3*6(-(-((,*((0(..8,+/,2085:3(2-0-(0.2-(---*,(/-(-4,--((.(,(((,4,-,(--1,-,))/2*-2((
@M02996:162:000000000-B87FG:1:1101:14811:2909 2:N:0:TAGCGCTC+CTCTCTAT
GACTACCCGGGGATCTAATCCTGTGTGCTCCCCACGCTTTCGAGCCTCAACGGCAGGTACAGTCCAGTAAGCCGACGTCGCCACTGGTGTGCCTCCTAATATCTACGCATTTCACCGCAACACTAGGAAGGCCACTTACCGCTCCTGCACGCTAGTCTAACAGGTGCCAAAGCAGTTCAGGGGTGGAGCCCCGGCAGTTAACGTAAGACTTGCGAAACCGGCGACGAGCGCGTGACACCAAGGAAAGACGGAGAAGGCTTGCCACCGACGAAATGACGCGGCGGCTGGGCAGAAGGGAGCG
+
A@-A@CCE@CD+@7<,;6;;,C@,,-;,,,,,,;6@+,,,,8:;8+,@@=EC+76@+:EFAF,C66CC<CFEFC+4+8@>+,689=<99,+,9,,,4E?,A+,+9<>+>4+9,,5:8:*604+,@AEFB,+,>,8++@,,+1*=8,589800+33,,,7C973,4*4,2@@93*;2++3+4891**-185=>)/)((++)/1/((./73++.))(2:)*-*-(-,33(-*-11,-(6)+*,(-:@7((*-.:(7(*.((((*.)*.(439(((,)))((,(4(-((--((.-))0**(-(-
@M02996:162:000000000-B87FG:1:1101:7331:3002 2:N:0:TAGCGCTC+CTCTCTAT
GACTACTCGGGTATCTAATCCTGTTTGCTACCCGCACTTTCGAGCCTCAACGTCAGTTATCGTCCAGTAAGCCGCCTTCGCCACTGGTGTTCCTCCTAATATCTACGCATTTCACCGCTACACTAGGAATTCCACTTACCTCTCCGACACTCTAGTCAAACAGTTTCCAAAGCAGTTCCGGGGTTGAGCCCCGGGCTTTCACTTCAGACTTGCTTCACCGTCTACGCTCCCTTTACACCCAGTAAATCCGGATAACGCTTGCTCCATACGTATTACAGGCGCTGCTGGCCCGGATTTCGC
+
CCCCCFGGGGGFEFFGEEGFGGGGGGGGGFFFGGGGGGGGGGGGGGFGGGGGGGGGFGGGGGGGGGGGGGGGGEGGCEFFGFGGGFFGGFGFGFGGGFCF9CDGGGGGCGEGGGGGGAEDDEFGGGGGGGGFFGGGGGGGG6FGGEFFEGBDFDF;FGGGGGDFFFCFGGFBFFGGFFEFGEDEEC@CEFGFDFDFFGF4AFEF@B=CEFGEFBCFFFF=;0(/.:>6;ED8747E6=G*(,/7;5?<03B8:349----29-4C::A?2.4:>5.).((--9>>B?(((-()02;<)((
@M02996:162:000000000-B87FG:1:1101:18677:3015 2:N:0:TAGCGCTC+CTCTCTAT
GACTACTCGGGGATCTAATCCTGTGTGCTACCCACACTTTCGTGCCTCAGCGTCAGTTAGAGCCCAGTAAGCCGCCTTCGCCACTGGGGTTCCTCCGAATATCTACGCATTTCACCGCTACACTCGGAAGTCCGCTTACCGCTACTCCACTCAAGAACTACAGGTTGGGATGCAGTTCCGGAGTTGAGCTCCGGGAAGTCACAGCCAACGTGCAGTCCCGCCTGCGCACGCGGTACACCCAGTAAATCCGGACAACGCGTGCCACCGACGTATTACCGCGGCTGCTGGAACGGAGGGAGCG
+
@@-68CCF@CD+@,@C6<,@@EC;,<CF9CC6CE@B7C,,B@C@8@<F<BFE,,@C;EFFGGCFGEFEACFGGG@C,,@A:B=FCDC,>+64@9E<@FE@=9=@=ED@C++,,=9?>A58?@,,@ACCC+4,@ECC6CDG+:5@8883:=+8FEDFGGEFFFD,4;+79D@:@AGEBFEDC@C4,29C:,5<AB*:(*2*84>*/:B-60923>>+69;.*6(/6>61:*4()(,-4.0*3:2<?A))0-0:;58/-,,,-/-671(-(-(-).).)4--0(7,-)..(.53))/**-3((
@M02996:162:000000000-B87FG:1:1101:7481:3025 2:N:0:TAGCGCTC+CTCTCTAT
GACTACCCGGGTATCTAATCCTGTTTGCTCCCCACGCTTTCGAGCCTCAACGTCAGTTACAGTCCAGTAAGCCGCCTTCGCCACCGGTGTTCCTCCTAATATCTACGCATTTCACCGCTACACTAGGAATTCCGCTTACCCCTCCTGCACTCTAGCCTGACAGTTTCCAATGCAGTCCCGGGGTTGAGCCGGTATATTTCCCATCTGACTAAAAGTCCCGCCTCAACCCCCTTTAACCCCAGAAATTCCGGAAAACGCCCGCCCCCAACGATTTACGCGGGTGCCTGGACGGTGGTGAGC
+
CCCCCG<FFGGGGDFGFCFAFFEFFFFGG9E@FFCFGGCGGGGFFGGGGCGGFFGG<9FGGGGGGGGEDGG9EFFCF@GGFGGG8@>@EFGADEAFFFGGFFEFFFFGGGDGGGGGG:<=>EFGGGGGGGFGDFEGGEFE+8DDGGDF?FDEBFFGGGFDFG>:,?DGGGEFFCGF??C>GGGG:D)?@AC9*:*9EFF*6>>*78854A+*.;9*0=2-:((/(),(/=3;4;))//=*(/(,07).*4)((),*--(((1-,>,(-(((-.-))(,(-((((.-5((4(())/2*),5
@M02996:162:000000000-B87FG:1:1101:22062:3029 2:N:0:TAGCGCTC+CTCTCTAT
GACTACCAGGGTATCTAATCCTGTTTGCTCCCCCGACTTTCGCGCCTCAGCGTCAGTACTGTCCAAGGAATCCGCCTTCGCCGCCGGTGTTCTACAGGATATCAACGCATTTCACCGCTACACCCGGGATGCCGATACCCCCTCCCAGACGCGAGCAAGGCAGTTTCAAGCGCACGTTCCGGGTTGAGCCCGGAGATGTCACACATGGCACACCGCGCCGCCTACGCGCCCGTTACGCCCAGTAAATCCGAACAAGGCTTGCGACCCCGGACATGCCGGGGCTGCTGGCACAGAGGGAGCG
+
BC<@@F;ECED-C,<@,6CFAECC,=C;@,;@B+6@:F7@,BC@C+8@;?CC:@:@EFC,9,,:CCE686,9A@D@7C?BFF6>C@D@=84,4,E,ECG::9@+>FC:>6+,,9<?8=*==9<=+4=+>++3@E8=+@D,CA*0+@:FFC*1*4?*=?F*>C=8,4::8;184?5*;*/08CE2*)/7)=*,:.>6(+1).044().(.)2(,7159>)-:((-(3636*495,---4**-8:4*).)2-043<3*,-((-/(,/((,(-(-(.)),((--9(,(5..-,5()/8**(,((
@M02996:162:000000000-B87FG:1:1101:7481:3045 2:N:0:TAGCGCTC+CTCTCTAT
GACTACCCGGGTATCTAATCCTGTTTGCTCCCCACGCTTTCGAGCCTCAACGTCAGTTACAGTCCAGTAAGCCGCCTTCGCCACCGGTGTTCCTCCTAATATCTACGCATTTCACCGCTACACTAGGAATTCCGCTTACCCCTCCTGCACTCTAGCCTGACAGTTTCCAATGCAGTCCCGGGGTTGAGCCGGTATATTTCACATCTGACTTACAGTCCCGCCTACACTCCCTTTACACCCAGTAATTCCGGATAACGCTCGCTCCCTCCGTATTACCGCGGCTGCTGGCACGTAGTTAGC
+
CCCCCGFGGGGEEFGGFEFGGGEEFFFGGGAFGGGGGFEGGGGGGGFGGGGGFGGGFFGGGGGGGGFGGGGGGGGGGGGGGGGEFEECEBFFGDFGGGGGFFFDGGGGDDGGCFGGG>>DDFGAFGFDGGGFGGGGGGGGGFFGGFEGFG5D=DDFGGGGGFDC:EG=DC3@FFGGFC@DEGGEGDCFEGEA?E4>AF>C?FFC>=EFFFGCFFFA>AC>C64(//69=B;6C@;CE8<*3DFFFFEFC5881>4C--,,-1(.9::3(4-48>)6.-(-1((4()..(4>B08;;:-5)
@M02996:162:000000000-B87FG:1:1101:22055:3046 2:N:0:TAGCGCTC+CTCTCTAT
GACTACCAGGGTATCTAATCCTGTTTGCTCCCCCGACTTTCGCGCCTCAGCGTCAGTACTGTTCAAGGAATCCGCCTTCGCCGCCGGTGTTCTACAGGATATCAACGCATTTCACCGCTACACCCGGGATTCCGATTCCCCCTCCCAGACGCGAGCAAGGCAGTTTCAAGCGCACTTTCCGGGTGGAGCCCGGAGATTTCACACGTGACACACCTCGCCGCCTACGCGCCCTGTACGCCGAGGAAAGCGGAACAAGGCTTGCGACCTCGGGAGGACCGCGGCAGAGGGACCAGGGTGAGGG
+
CC<@@CFFFGD-@C@C@C@@9C@C<CCFAC<C:F@CC@,,B@FC@B:F@ACB,@BE,CF,F9@FGFFGGG,EFEFG7=FEFF+CC@C4=,49@<EFGFF,?+939BB:>+4,9=,,6=*==@?DG+3+38,3@FGCDGDBF>*=DGCEAF*:>>CEEGGGFE9,29@FGGF?8BG*;*9BDDE/*188;:C:>=CB(,+77+42(),42=243@0)0<)41--44?13(*(,*5).3(**-76>@?(4),04(..*,,,.-*--)3-),((,((---2-,,,,(-402((-27)/**(,((
@M02996:162:000000000-B87FG:1:1101:17434:3098 2:N:0:TAGCGCTC+CTCTCTAT
GACTACAAGGGTATCTAATCCTGTTTGATGCCCACACTTTCGCGCCTCAGCGTCAGTTACAGTCCAGAAAGCCGCCTTCGCAACCGGAGTTCCTCGCAATATCTAAGCATTTCACCGCTACACGGGGAATTCCACCGACCTCGCGTGCACTCAAGCCCGGCAGGATCAAAGGCAAGTCAGAGATGGAAGCCAGGACGTGAACGCCGGACAAAAAGGGCGGCCACGGCGCCCGTAAAGCCCAAACAGTCGGGACAAGGGACGACCACGAGTGATTACGACGGCAGCGGGAAGGAAGGAGACG
+
@@@,@C;CCCD-;;9,;@@@<CC;,CC,A,<6,6,,6;,,A@,@@@7@<B@C,8B66;6CF<,EF@E,6,C,:>@F,?9A@,6+,6=+886,9,C,+48,,<;+>5@?=9,4,9,:>83==@B++4=BC,,4EDF6C>>C+1*=+81636+)@8CFFF+@:9=*4*;,2?23,;7*+57+;,4,70(25/4(2)7((*)(6+/(6)(.0)*/:)4<,)),/,((((,(4*49)--()),*,,((0())*-)-(.,*(((--140)-,(((,).)).(((-(30,(431(((,))2**,((,
@M02996:162:000000000-B87FG:1:1101:17477:3102 2:N:0:TAGCGCTC+CTCTCTAT
GACTACCCGGGTATCTAATCCTGTTTGCTCCCCGAGCTTTCGTGCCTGAGCGTCAGAAGTCACCCAGCAAGCTGCCTTCGCCATTGGCGGTCTCCCAGATATCTACGCAGTCCACCGCGACACCTAGAATTCCACTTGCCCCTTGGACCCGCGAGCATGAGAGGATCGAACGCAGGTCCTCGGGTAAGCAGAGGGAGTTCACGTCCGACGTGGCATACCGCCGAGGCAACCGGTAGGCCCAGTGAGTCCGAACAACGCGCGCACAACGCGGAATACCGCGGCTGAGGGAACGAGGAGAGAG
+
@@@<@CDFBCC+@,@,<<,6CF@=6<CF@,CCF+@@++,,;@CCBD9@@BCC+8@CFGG<FGCFFDFGFFGGGDBB,,@A88=7@==C>++46,9AEEF,A7,+=CB=>++A,9:4=>*===6D,EA?:,,,@EG8FF8@?D*0+@>F*?*:+8;7@,@E,58*@*;99ED?:9C**;B+2*4*,278*?FBFAD@0*)./56,(::6@)1/(04*.**-*-(-(-(-(*(()--(3),1-843/)-)2-0-471/--,--1--9(4(-,(-((.))4((,((-(.-3(,(-).**2466(
@M02996:162:000000000-B87FG:1:1101:12246:3112 2:N:0:TAGCGCTC+CTCTCTAT
GACTACTAGGGTATCTAATCCTGTTTGCTCCCCGCACCTTCGCACCTCAGCGGCAGGCATCTGCTGGTAACCTGCCTTCGCCATTGGTATTCTTCCAGATATCTACAGATGTCACCCCTACACCTGGAATGCTGATTGCGCCTCAGTGACTCTAGGTATGCAGGTCGCAACGCAGTCCAGGAGGTAAGCGCCTGCCGGTCACATCAAGCGTGCAAAACCGCCTAGAGGCACGGTACGGCCAAGAAAGCCGAACAAAGGTCGAAAAGTGAGAGGAACCGGGGCAGGTGGCACGGAAAGAGCG
+
A<-8@CCEEFF-;,6,;656<6;,,6CF,,,68@@@+@,,@CFE@@,B6?CB++7C+@F,FCFG,CC@CCFEFBA<,4E?8844@;=6?,6,99;AFEB,?+,39C;B>9,,49,,90*6=4:@,ACD=4,9,9A=+>E+=)*==FCG8=+0,6=,@EDD9D1,15+66B@>+9@+;7;?864++3;?>*5)33;5)**//,9*:A;;B)2-(:CA=;7-*(,/(/)/(*/()/(/((**-,,85((.*-04303*,(,)-)-2)())).).,(((,4(,(,(-((.,,(,-))/**.4((
@M02996:162:000000000-B87FG:1:1101:11677:3143 2:N:0:TAGCGCTC+CTCTCTAT
GACTACAGGGGTATCTAATCCTGTTCGATCCCCGCGCTTTCGTGCCTCAGCGTCAGTTGCGGCTTGGTGACCTGCCTCCGCGATCGGCGGGCTGTGCGATATCTATGCATGTCACCGCGACACCGCACATTCCAGCCACCCCAAACGCACGCAAGCCCCCCAGGTTCGACGGCAGTGACCGGGGGGAGCCCGGAAAATTCAACGCCGACGTAAGGGGCCGCCGACGCACCCGGTAAAGCCAATAAAACCGGGAAACGCACGCAACCTCCGGAATACCGGCGCTGCTGGGAAGGGGGAAGGG
+
A@<A8CCDCCC-@6<9;<<@C<@;,CCE,;@,C@@BB7,,,@C@CDBF<EEC,,@BCFGGGGG7@@CCCCFGGF8=,9D>=@C+DED>B+++@B>BFC=+3*=+758C37,,36,8>)*;?:>DEGG7>,,,@;FGGF,,;/@DFC><;C)2E8<F:CG=EC;*01:/7C8>=:D2<F2@CCC1*/372:@-8099(+)-6+5:;>B,2)1-8FBFF3)-*-(4(4(4(*-()-(-6),2.3()15),*-.(-0,*((((,)-().(((-((((.),-((,((,()..(((-.)***((((
@M02996:162:000000000-B87FG:1:1101:16374:3150 2:N:0:TAGCGCTC+CTCTCTAT
GACTACCAGGGTAGCGAATCCTGTTTGATACCCGCACTTTCGAGCCTCAGCGTCAGTTACACCCCGGACACCTGCCTACGCGATCGGAGGTGTTCGTCATATCTAAGCATGTCACCGCTACACGACGAATTCCAGCATCCCGGTGTGCACGCAAGGCTTCCAGTTTCAAGGGCGTGGTAGGGTGGAGCGACACGCTTGTACCACGGACGAAAAAACCCGCCTACGCTCCCGGAAAACCAAATAAATAGGGATAACGCCGGGACCGGAGGAAGTACGGAGGCCGCGGGCACGGAAGAAGACG
+
@@-,8=CEDEC-;,;+6++,,;;,,6;;;;;,,8+@++,,,8CC7+;E@B8@,,6@<CF,CFF>@@@C7@CDEDE,,,,8+=B4@@@FD+8+9+C=4+9,9+,34EB?9,,9,4,:45966>,@CB=>+,+3@EF?D,,,6)9333:@15*0B89FF6@98:;,74+=+5D>?93=?*8+68=*49/0(:/::>C((*095+9;2B>>()9-1>90451(*,4,39(-3*-()471<(//,).97)6)*,...1)/--(-(9(-9(((,(.().-(4(1-,(,-(33(22:0.)**+,((-
@M02996:162:000000000-B87FG:1:1101:18970:3198 2:N:0:TAGCGCTC+CTCTCTAT
GACTACACGGGGATCGAATCCTGTTTGCTCCCCCGACTGTCGCGCCTCAGCGTCAGTACTGTGCAAGGAATCCGCCGTCGCCGCCGGGGGGCTATAGGAGATCAACGCAGGTCACCGCTACACCCGAGAGGCCGATTCCCTCTCCCAGACTGGAGTCCGGGAGGTGCAAGCGAACGTTCCGGGTGGAGCCCGGAGATAGCACACTTGACACGAAAGACCGCCGACGGGACCGGGAGGGCGAGTAAAGCGGAACAACGCGCTGGGCAACGGAGAAACCGAGGCGGCGGGAACAGAGGGGAGG
+
@@-88;CC@CD+@6<,86,,,,;6,-;C,,,,,+76+++,59C@@:,B<?C@,,@@,CC,E,,5CDEFDD,5E>B,++4>7,+CE@@+:+***32@FDA,</10284*3**4,4,,46379:,51*1*2***2:E33+++*()*2;4C5*0)22703<*/2:3*2)*3:C;>*<9*.*3588=**/374*2475>3(+*).+.2(*.44/*-(045:5*-*4(4(-(,-*(()(4(,(+*(43,145)),.4-53*-((((1(-/((-(-(((((.,3(,1((,(-41((,,0.22*,,((
@M02996:162:000000000-B87FG:1:1101:7650:3204 2:N:0:TAGCGCTC+CTCTCTAT
GACTACTGGGGTATCTAATCCTGTTCGATCCCCGCGCTTTCGTGCCTCAGCGTCAGTTGCGGCTTGGTGACCTGCCTCCGCGATCGGCGTTCTGTGCGATATCTATGCATTTCACCGCTACACCGCACATTCCAGCCACCCCAAACGCACTCAAGCCCCCCAGTTTCGACGGCAGTGACCGGGTTGAGCCCGGAAATTTCACCGCCGACTTAAGGGGCCGCCTACGCACCCTTTAAACCCAATAAATCCGGAGAACGCCCGCATCCTCGCACATCCCGGGGCTGCTGGCACGGGGTTGGC
+
CCCCCGGGGGGGGGFGGEFFFGFFGGGGGGEGGGGGGGEEFEGGGGFGGGGGBFGGGFGGGGGGEGGGDGGGGGGGFFEGGGGFFGGFEFF:DFFGGGEE:AADCGFGAFEGCEGGG=>C>FFFGGGGCDF=CFGGGC8DC>BGGGFE5DACGECGGGGGGG=32B+7CCCBC4<:=CCFGGC>@>;C@6A;>5C990/6>@B:;;9BFBDAFF<)3794:4(4:B0((2--24:4<2A80:17FA<>*(04(04*--((()-(1..5(((,(-)(.-(-((((2)4(,(.40)::8(((
@M02996:162:000000000-B87FG:1:1101:13348:3216 2:N:0:TAGCGCTC+CTCTCTAT
GACTACTCGGGGATCTAATCCTGTTTGATCCCCACGCTTTCGTGCCTCAGCGGCAATGACGGAGTCGTGAGATGCCGTCGCAATCGGGGTTCTGAGTAAGATCAATGCATGTCACCGCTACACTACGCAGGCCGCCCACGGCATCCGTATTCCAGCAATCCAGGATCAAAGGCAGTTCCGGCGGTAAGCGCCGGGCGGGCACCCCGGACTGGGACCACAGCCTACGCACCCGGGAAAACCAAGAAAGCCGGAAAAAGCGTGCAGCCGCCGGATGACCGCGGGTGCTGGGACGGGGGGAGCG
+
A@-,8C,C@CC+@,@,;<;,@C@,,<CA,,,,:C:@+8,,58;@8,,B@?CB++6@,CFFGGG+6:@9@@FFCB<<+88>+>=7D=C+=4+,9CECC?D,A+4+9,9:=,,,44,,85*6=9,7@<8+8++366@DGG88==B+0@:+3+**,3=>;@,@:?8,@0*49FGF59D,9C?BD5::19174=83A>>((*),-8(495>-4)/.:FF8<)73*-(.,3180*--)(-42(,*.,(.77((*-.4()./-(((-*-.*.27;-(-((.)(4(-,(-,,..4(((45)/**--(-
@M02996:162:000000000-B87FG:1:1101:7926:3223 2:N:0:TAGCGCTC+CTCTCTAT
GACTACACGGGTATCTAATCCTGTTTGATCCCCACGCTTTCGTGCATGAGCGTCAGTGCAGGTACGGCAAGCTGCCTTCGCTATCGGAGTTCTGCAGCATATCTACGCATTTCACCGCTACACACTGCATTCCGCCTGCCTTCACCGCACTCAAGACCGACAGTATCAACGGCACTGCCGGGGTTGAGCCCCGACATTTCACCGCTGACTTACCAGCCCGCCTGCGCACCCTTTAAACCCAATAAATCCGGATAACGCTCGCATCCACCGTATTACCGCGGCTGCTGGACCGGGGGTAGC
+
CCCCCGGGGGGFEGGGFDFFGFFGGGFGGD<CEGGGGGGGGGGGGGGGGGGGGGGGGGGFGGGGGGGGGGGGGGGGFFFGG6CFFEECF@FAEGGGGGGGGCCFGGGGEE:FAFFGG=5=CEFGGGGGGGGGGGDDDGGGG7FFGGF7@G>ECFGFFGGGEEA9EFGGGCEDGFGFFGFFGGE>7C;DECED>4C=<FFEFGEFF.:@DFGE3=>83>7(14-::6>1(?2-78:4A<C??B?B?A9<C-0-,84=--,,,),-12)439301(464?0394272))4((.4))2*24<:
@M02996:162:000000000-B87FG:1:1101:24002:3229 2:N:0:TAGCGCTC+CTCTCTAT
GACTACCAGGGGATCTAATCCTGTTTGCTCCCCGCACCTTCGCACCTCAGCGTCAGTCAGCTGCTGGTAACCTGCCTTCGCCATTGGTATTCTTCCTGATATCGACAGATTTCACCCCTACACCAGGAATTCTGATTGCCCCTCAGTGACTCTAGTGATGCAGGTCTCAACGCAATTCCGGAGTTGAGCTCCGGTATTTCACACCAAGCTTGCAAAACCGCCGACAGGCCCTTTACGCCCAATAATTGCGCACAACGCGCGCAACGTACGGGGTACCGCGGCATCTGGCCGGTAATTAGC
+
CC<8@CEEEED+@,A,<C<@<@@,=EDCGG6::F:F7@,CEFEGGGGGG@GGGGGGGGF,C,BA<CCCED@FCF?F,ACD:BB@A==9?,,,9<EFFFE:A9D,@>>B=EEGCEFGG>DGFFGGGGGFFGGGFGGGGGGGGFFGGGFCDFFFGGCF,73C,6*,6;+6?F,<+?C+02;;>>EGFFEF@CF@B5@ADFFFFG708?@C2/+:4ACFFA?:*-(/-9(,(*/3;EFC(/<E?0(//97)2/)-9339(,(--)-4)((,-3(-(-(,.(--3(3(())6,(((.)/33),2
@M02996:162:000000000-B87FG:1:1101:7570:3237 2:N:0:TAGCGCTC+CTCTCTAT
GACTACACGGGTATCTAATCCTGTTTGCTACCCGCACTTTCGAGCATGAGCGTCGATAAGTCCCCAGCAAGCTGCCTTCGCCATCGGTGTTCTTCCTGATCTCTACGCATTCCACCGCTACACCAGGAATTCCGCTTGCCCCTGAACTATCCAAGAGAAACAGTCCAGTCTGCAGGTCCGGGGTTGGGCCCCGGTATTGTACAGACTGCTTGCATCTCCGCCTGCGCTCCCTTTACGCCCAGTGATTCCGAACAACGCTTGCACCCCTCGTCTTACCGCGGCTGCTGGCCAGAAGTTTGA
+
CCCCCFFGGGGCFFEFECFFGGGGGGGGGFFFGGGGGGGGFGGGGGGGGFGGGGGGGGGFFGGGGGGGGGGGGGGGDFGGGFGGGEEFEBFDCGGGFGFGAF;FGGGGEGEEFGGGG@?DGGFGGGGGGGGFFGDDGGGGD8?FGGF=:=DDGGGGGGGGGG8B@DGF9EFDEDGGFGEFGGGEFGBGFCCAFF9>=98*8=CFFF375BDE;A?F<;:626,:233(6:?174)1::>EFFFF@<A<*57<>FFD-(---1).04,((---(2.),4(41214-3)42((,0.33+.:)
@M02996:162:000000000-B87FG:1:1101:7934:3239 2:N:0:TAGCGCTC+CTCTCTAT
GACTACACGGGTATCTAATCCTGTTTGATCCCCACGCTTTCGTGCATGAGCGTCAGTGCAGGTACGGCAAGCTGCCTTCGCTATCGGAGTTCTGCAGCATATCTACGCATTTCACCGCTACACACTGCATTCCGCCTGCCTTCACCGCACTCAAGACCGACAGTATCAACGGCACTGCCGGGGTTGAGCCCCGACAGTTCACCGCTGACTTACCAGCCCGCCTGCGCACCCTGTAAACCCAATAAATCCGGATAACGCTAGCATCCTCCGTATTACCGCGACTGCGTGCACGGAGGTAGC
+
CCCCCFFFFGE@@EFGDCFFFEDFGGGFGCF<FGGGGGCFACGFFGGGGGGGEGGGCFFGGGGGGGGFGGGGGGGFFGGGGFFGEGGGGBAADEEFFFDG99=8EEFGEEFDBGGFG=>=DFGGGCFFGGGGGGED>>=8D*0DFGAF5CADGFGGGGEGGGA=@<EGFGG?E>DCFGCEGGGG7D:8>FF@?BD@1<CE?GF;02:9@FFEA46A;F59:--4:>;((:1,*.5:)6:EFFF?FFAAF9B:-8.92((((*.)*(,.(--4...6.-,-(,,-2((-(82?5)1**)54
@M02996:162:000000000-B87FG:1:1101:23990:3242 2:N:0:TAGCGCTC+CTCTCTAT
GACTACCAGGGTATCTAATCCTGTTTGCTCGCCGCACCTTCGCACCTCAGCGTCAGTCATCGGCTGGTAACCTGCCTTCGCCATTGGTATTCTTCCTGATATCTACAGATTTGACCCCTACACCAGGAATTCTGATTGCCCCTCAGTGACTCTAGGTATGCAGATCGCAACGCAATTCCGGAGTGGAGCTCCGGGATTTCACAACAAGCTTGCAAAACCGCCGACAGGCCCTTTACGCCCAAGAATGCCGAACAAAGCACGAAACGTACGGGTGACCGCGGCTGCGCGCCCGTAAGAACAT
+
CB@C@CEEDED-C,6,;E,6,<C6;-C=AE,++C@C7@,;,CFGGGGGGGGGGGGG,CE,C,8@CCDCDE<,BE?<,;=FFCC,94=9?,,,9,CF9FF9A+,,9C=B>EFE,9CEF1:DCFFFDGEFGDGGFGGGGGGCFDFGGGFFFGFEG=D9,@,@C=6,,0++=CCD6AC++BD?CBE93::0=6@0<538>GFEEG<*-@=BB*+05A4CD6//4-(4(696(1(6C39<8?E5<;(8)-622()-(.,*.((.-*-4),,(,,(,-(-))-,-,,--((((-(347)**+),()
@M02996:162:000000000-B87FG:1:1101:16800:3255 2:N:0:TAGCGCTC+CTCTCTAT
GACTACTCGGGTATCTAATCCTGTTTGATCCCCACACTGTCGTGCCTCAGCGTCAATGACGGAGTGGTGAGATGCCTTCGCAATCGGGGGTCTGTGTGAGATCGATGCATTTCACCGGTACACCACAAATTCCGCCCACAGCATCCGTAATCCAGATGACCAGGTTCAACGGCAGGTCACGCGGTAAGCGCGGGCGTGTCACCGCTGACTTGGCATGCCGCCGACGAACCCGTTAAACCCAAGAAAGACGGAGAACGAGCGCAACCACCGTAATAGCGGGGGTGCGGGCACGGGGGGAGCG
+
B@<A@CEF@CD;@,@,;;@<<6@=,<CE9@@,,C8@:C,6@C:@8B,E<BEC,8@:,CCAFFE+6,C<CCFG9E<=,,9A,B@4@=@+4+4,9A@<5=@,9+4+6:@+=4,9,9,:6)0==A,@BFD,4,,,7,@CGGEEFDF++@:8;+**73=C,5E7:98+,3+7<,@9@>CEAFEAC,:**2/8>EC9)8)2(*),-0)49)49:**48?4/()*-*4(4(7(42*41*4((5),1-8047:((*-.4(0(*-(((-)-(1((,4-,(((.).((((((---(1(---))/2*(,(,
@M02996:162:000000000-B87FG:1:1101:22859:3256 2:N:0:TAGCGCTC+CTCTCTAT
GACTACCAGGGTATCTAATCCTGTTTGCTCCCCACGCTTTCGTACCTCAGTGTCAGTTACAGTCCAGAAAGTCGCCTTCGCCACCGGGGGTCTTCCAGATATCTACGCATTTCACCGCTACACATGGAGTTCCACTTTCCCCTCCTGCACGCAAGGCTAGCAGTTCGAAAGGCCCGCCGGAGTTAAGCCCCGGGCTGTCACCGCGCGCTTACGAAACCACCGACGTACGCGTGACGCCCAATAAGTCCGGATAACGCTGGCCCCCTACGAAGGACCGAGGCGGCTGAGACGGAGTGAGGCG
+
CC@A@FEFFDD-CCD,CC<C<F@6,CCEA<C8BEF@@C,,<@F@@@,CC=,<;;@E,CFGGGAFFDEEDEF<FCC7,,EC@B=CECC+:+74@,@FG,C?E98+@F=:@++C;E,,>85=?C<E8FFCA4,6EFADF,@>F<FDD3:F6A*:CE=+@,@CFF8,7CDGGGGA@*3CDGAFDE*4228+0=:6B>9((46))>(4(:66()970>3B9@F?:(446(43(*-,)4(323*12(..*-6)1,.(-9)*-((-,916D(-:2(.((.(,4(,,-4(--4(,.33(00**+,(49
@M02996:162:000000000-B87FG:1:1101:15307:3259 2:N:0:TAGCGCTC+CTCTCTAT
GACTACCAGGGGATCTAATCCTGTTCGATCCCCGCACTTTCGTGCATGAGCGTCAGGTACGGCGTGGTCAGCTGCCTACGCAATCGGAGGGGTGCGCCATATCGATGCAGTTCACCGCTACACGGCGAATTCCGCCAACCGCAACCGCAAGCAAGCCCTCCAGGATCAAAGGCGGGATGGAGAGAAGAGCCACGAGGGAACAACAGACGAAAAAAGCCGGCCGCGCACCCGGAAAAGCCAATAAAAGCGGAAAAGGCCCGGAGAGGCCGAAGTAACGGGGGGGCTGGGAAGGAGGGAGGAG
+
A@-,8CEEDDD+@,@,665666;;,=@E,6,,988B77,,,8;@B6;@@DC@+66,,<EFGGG+8@@9,9EFEB?,,99?+8=,@=:F@+++6+8=>B>+9+,+9,8+6,,,,6,:68*0+3,@CBC=:++,,53CDG+@*1@?*6:*9C*)>88**4,;BF6,=)*;8+55301><)4<88+**22*.0;.77C(,*03(*.3(8<(()149F9B4)/(2(-(3-2(-*(,)--4(.,22(,-1))(/,.(-7(*.((--1((*--(,(--())-2((,((-((--((.-2..2**-((4
@M02996:162:000000000-B87FG:1:1101:22761:3268 2:N:0:TAGCGCTC+CTCTCTAT
GACTACCGGGGTATCTAATCCTGTTTGATACCCATGCTTTCGTGCCTGAGCGTCAGTTCATCTCTGGACAGCTGCCTTCGCAATCGGAGTTCTGCAGCATATCTAAGCATTTCACCGCTACACGCTGCATTCCGCCATCCGCGACATGACTGAAGACAACCAGGATCAACGGCAGTTTCAGAGAGGAGATCCGAGATATCACCGCTGACTTAATCGCCCGCCTGCGCACCCGTTAAACCAAAGAAATCAGGAGAACGCGCGCAACCTCCGGAGTAACGCGGCTGCGGGGACGGAGGAAGGG
+
CC<BBFECEGD@@8FE@@FA@ED@,CCFF@C,CE,C@6<,<@E@,D9@CECC+8@CCFFGDGCFFEFFGDFGGEEE9?DABCC7EDBFC6,,@FFGGGEDF+=8@FE=B,,9,=,98>5===<8C+?64C,,ED@CG+,@+:<@CGAG9=+*7@DCFFGGDED+@*?FFCEB6>D,35;B;>@,*389),2:AED@),4/*2:@@):55+40>+1)8)/6*6,,/6191*6193,444,*-4::51))*./8(71*-(((-1-(/((,3((((-()-((-,3(--(41((,-7)/**(.((
@M02996:162:000000000-B87FG:1:1101:22743:3271 2:N:0:TAGCGCTC+CTCTCTAT
GACTACCGGGGTATCTAATCCTGTTTGATACCCAGGCTTTCGTGCCTGAGCGTCAGTTCATCTCTGGACAGCTGCCTTCGCAATCGGAGTTCTGCAGCATATCTAAGCATGTCACCGCTACACGCGGCATGCCGCCATCCGCGACATGACTCAAGACAACCAGGATCAACGGCAGTTTCAGAGGGGAGCGCCGAGATTTCACCGCTGACTTAAGCGCCCGCCTGCGCACCCGTGAAACCCAAGAAATCCGGAGAAAGCTGGCACCCGACGGATTACCGGGGCTGCTGGCAAGGGGGAAGGG
+
BC<A@CE@CED6@,<,;65,;C@;,<CFE@C,6C,@<,,,,8C@B@,@@?6@66@CCFFGAF<FACAEEAFGGEFA,,9A@@F=F=C?=,,4@?EFGFA,A+9,9EE8>,,,44,,88*=6=,@>=:>:+,,7CCCC+,3+:ADGD5C9D+0@3:>EGG?C78+@*9A9@E>5@C,3+;BCC<**/576*/8A:77(,+)/17;62:38+*6<*6>1.1-13(,.-(43*,(*,2164,/,-(2784)2-.-(0.*,()),*.)*-((-(--((.))-((,,,-(..,(.)(0)1**,,(,
@M02996:162:000000000-B87FG:1:1101:10378:3309 2:N:0:TAGCGCTC+CTCTCTAT
GACTACTAGGGGATCTAATCCTGTTTGCTCCCCACACTTTCGCGCCTCAGCGTCAGGTGTCGTCCAGAAAGCCGCCTTCGCCACTGGTGTTCCGCCTAATATCTACGCATGTCACCGCGACACGAGGAATGCCGCTGTCCTCTCCGATACGCAAGACTTACAGGTTCAAATGCAGCTCCGGAGGTAAGCTCCGGCAGTTCACATCTGACTTGAAAGCCCGCCTACGCGGCCAGGACACCCAGGAAATGCGGACAAAGCGTGACACCGACGGAGGACCGCGGCTGCGGGCACGGAGGGAGCG
+
A@-,8C<EDFF+@,@,;<,,C,@,,;;C@,;,@C@@7,,,,8BB8@,B<?C@,66B,<C9CFBFC@EFDCGGGE@7,,=A684@,=A,?,,,9,@?FB?,4+9,9C>==++4,95A6>*==84+@FC@>,,,D=C+++6@+0+=?EF+:D*5E8>FF,,7EC88,*3:@F,=,1A9;C@:>CE**27=7,,7:>:>14+)7+9)6+9<7+3/;AEF;4*.2(,-.407(*-(*(4(44+*-3(8:3))2-.4951*..((-*-692(43-(-((-4(-(,,((--(,1-((-).1/*-2-(
@M02996:162:000000000-B87FG:1:1101:11144:3316 2:N:0:TAGCGCTC+CTCTCTAT
GACTACCCGGGTATCTAATCCTGTTTGCTACCCACACTGTCGTGCCTCAGCGGCAGGTAGAGCCCAGTAAGCCGCCTTCGCCACTGGGGTGCCTCCGAATATCTACGCATGTCACCGCGACACTCGGAAGTCCGCTTACCTCTACTCCACGCAAGAACTACAGGTTTGGATGCAGGTCCGGGGGTGAGCCCCGGGAGTTCACATCCAACTGGAAGTCCCGCCGGCGCACCCGTTACACCAAGGAAATCCGGAGAAGGCTTGCCACCGACGGAATACTGCGGCTGATGGCAAGGAGGGAGCG
+
@B-<@C@F@CD+@,C,;6@,C,;,6;;=,;;,,@@@:,,6,C6@,,,;6?CB++6B+CFGGGGGGDECC<F=FEF@,4D?B6=C,==,>++4@9@?FCB+9+4+959+@++9,9,,6=*===+,38:>@+,,7=80+C,,20+==,:@:@58EDCFGG7CFC@,4*+43:,3,3;,*;B98CE:1127(;A?=>)41*)).+6)408,5)*,(040-*2-/,,,,--91*,,*(,(.-,*(.485:))2-)-(0,*.(((-*.6*8(43-(-(-,-..-,,(4,,).,,.)-.)/*/42((
@M02996:162:000000000-B87FG:1:1101:19748:3319 2:N:0:TAGCGCTC+CTCTCTAT
GACTACTAGGGTATCTAATCCTGTTTGCTGCCCCGACGTTCGCGCCTCAGCGTCAGTACCGTTCAAGGAAGCCGCCTTCGCCGCCGGTGGTCTATAGGATATCAACGCATGTCACCGCTACACCCTAGATGCCGATTCCCTCTCCCAGACTGGAGGCCTGGAGGTTCAAGCGCACGTTCCGGGGGGGGCCCGGAGAGATCACACTTGACAAGGAAGACCGCCGAAGCGCCCGGGGAGCCCAGGAAATGGAAACAAAGCGCAGGGCCGCGGGAAGACCACGGCGGCGGGCACAAAGGGAGCG
+
@@-,8CCCDDF-=6,,6,,,6,;6,6;A9,;,6-6@6++,;@C@8+,B6;;@,,8B,CCCB:,AFAEDCC6AFC@:,,99688@E?:+7++,,5,AA<?,4+,34,@+6++,,8,:68*6=9833+6:7,,,6@===7:,+1*=8D:DC+*)4,++4@,4*;83@*25;E39*@**39)38:C**/17-*2-<>D9(**).2.((*.)5/*.(847:4*,*-((-1(,(*(-)(((-(+*,40157))*)/.(..*,(-((1,4*4,,(-(,((..(((,-2(-(-(---,4))0*2(,--
@M02996:162:000000000-B87FG:1:1101:11160:3324 2:N:0:TAGCGCTC+CTCTCTAT
GACTACCCGGGTATCTAATCCTGTGTGCTACCCACACTTTCGTGCCTCAGCGGCAGTTAGAGCCCAGTAAGCCGCCTTCGCCACTGGTGTGCCGCCGAAGATCTACGCATTTCACCGCTACACTCGGAAGTCCGCTTACCGCTACTCCACTCAAGAACTACAGGTTTGGATGCAGGTCCGGGGTTGAGCCACGGGATGGCACATCCAACGGGCAGTCCGGCCGGCGCACGCGGTACACCAAGTAAAGCCGGACAACGAGTGCCACCAGAGAAGGAACGGGGCAGCGGGCACGAGGGTAGCG
+
@@-,8;CF@@C+7,,,66,,,CC,,<;A,6;,,@,@@,,,,8;98,,B6=C@++7B,<EFGGGEGCCC@AEFGB@7,,=?8B:CD=@,:,,,9+@+CCB+@+9+99>==6+4,4,,6)*6+9,4@DC:>+,,,@68+@A,+0*6+,3@03+)@>FGGGCGCE8,40519D,9,9?6AC::CDE4*179)4,-:?)6(*)(/+6).244=)/(1>3./)*-/,(((-(--*-,)-(,-),*,.)685A97()4,.3*-,(((*.6*.(((.((((,((-(-(4(-((--(-,4))/**(,.-
@M02996:162:000000000-B87FG:1:1101:21318:3344 2:N:0:TAGCGCTC+CTCTCTAT
GACTACCGGGGGATCGAATCCTGAGTGAGACGAAGGGGGGCGAGCGTGAGCGGGAGATCAGCGCTGGAAAGCTGCATTCGAAATCGGAGGGCTGCAGCAGAACTAAGCAAATAACAGCGACAGGCGGAATGACGCCAGCCGCGACATGAATGAAGACAACCAGAATCAACGGAAGGATCAGAGTGGAGGGCCGAGAAAGAAACGCAGACGTAAACGGCCGCAGGAGAAGCAGGTAAAACCAAAAAAGACGGAAAGAGGGCGGAGAAGGCAGAGTAACGGGGATGCGGGGGAGGGGGGAGGG
+
8@-,8C=6:::+6,,,86,6,<;,,-;A,<,,+766,++++6+3++88388@++5>+:,@,8**+5<@83>,87,3,,57<<:,14<CE***641?F<:22)3+22<+2+,,,4,,5()/)/*2*//*1*+++;*97**2)->D):(30**)2<:<CGG***,*2*2<6225*7C*)*(00:93+/3*(**,0.72(+)(,*(-7)41()*-.).>())(*(,((4(4(03<*(..5-,2,,((0(((*,.,,)(0,(---)--)3((.(-,-.)..3(,,(--,-,((((-.)*/*--((
@M02996:162:000000000-B87FG:1:1101:12259:3349 2:N:0:TAGCGCTC+CTCTCTAT
GACTACTGGGGGATCTAATCCTGTTTGCTCCCCACGCTTGCGAGCCTCAACGTCAGGATCTGTCCAGTATGGCGCCGTCGCCGCCGGTGGGCCTCCTAATATCGACGCAGTTCACGACGACACTAGGAAGTCCCCATACCCCTCCAGTACGCTAGATTAACAGGTTTAAAAGAAATTCCTGGGGTAAGCCCAGGTAATACACTTCAAACTTGCGATTACGGCTACGAGCCCGGTACACCCAGGAAAACGGGAGAAGGATTGCCCCCTACGAAGTACGGGGGCTGCAGGAACGAGGGAAAGG
+
@@-,6CCC@DC+7,@,665,66C6,-;A9,,,,;@@7,,,,7@C@@,B@=C@,,@B,C,C,C,CDCE<@,CEEC@4+8+@+8+@E@:+7+++9+9EC=E,9+=+=@>6=+3,,@,368*6=8+38FCB>,,,7,D=7D84?)*9;F@,4D*)64;F,=BCF?;,,3+,5?CC*891+B;+;8?**14C7<//=>09),+14+))/AEEE4+/)..)/)*-*-(-(-(,,*-3),-(.),*-3(4>8(,),.3,04*,.)),*..*-(.(4(.--.-(-(,-((,3(.1,,33))22*(((.
@M02996:162:000000000-B87FG:1:1101:20852:3351 2:N:0:TAGCGCTC+CTCTCTAT
GACTACCGGGGGATCTAATCCTGTGTGCTCCCCACGCTGTCGAGCCTCAACGGCAGGTACAGTCCAGTAAGCCGCCTTCGCCACTGGGGGGCCGCCTAATATCTACGCATGTCACCGCTACACTAGGAAGGCCACTTACATCTCCTGCACGCTAGCATGACAGGTTCCAAAGAAGTCCCGGGGGTGAGACCCGGGCGGTCACGTCAGACTTGCCACGCGGGCGACGCGCCCGTTACACCCAGAAAAGCCGGATAAAGCGTGCCCCCTACGGAGTACCGGGGCAGAGGGGACGGAGGGAGCG
+
A@-8@CC@CDD+@,@,66;6,@;;,<;@,,,6,;@@+8,,,9C@B:,B@=:@++7@+:CCFGB5C?CC<<FEFC>:,,,9++4C8=<,4+**@*4C*><,7+4+2<6*8**7,2,,46)/:9,5??CB:+***=@67C7++)+;:+5<57)(/192A+<EC?4*3*2<:@FF+09+12.78CC/*12<.<8:>>D>0*.(,+,.(7:>3/*.-/6127),*((--471(*33)(--44,*-8((03(,*-0-(0.0.)--,1(.*-(-.4((((...4((,2(----2(-,(0.12*-,(-
@M02996:162:000000000-B87FG:1:1101:19361:3364 2:N:0:TAGCGCTC+CTCTCTAT
GACTACCAGGGGATCTAAGCCTGTGTGATCCCCACACTGTCGTGCCGCAGCGGCAAGGACGGAGTGGTGAGATGCCTTCGCAATCGGGGGTGTGTGTGATATCGATGCAGTTCAGCGCGACACCACACATTGCGCCCACAGCAGCCGGATGCCAGATGACCAGGTTCAACGGCAGGGCACGGGGGAAGGGCGGGCGGGTCACCGCGGACGTGGCAGGCCGCCTAAGCACCCTGGAAACCCAAGAAAACCGGAAAACGAACGAATCCGACGGAATAGCGGGGGTGAGGGCGAGGGGGGAGGG
+
@@88@CCEEDD+@,B66<,666;,6;;@<,,,,C+@,,,,,::@,:+86>6@+667,CFFFGG+8C@6C<FG9?,,,,496==4@=C+:+4+6?4=8?4,7+,+4,8+4,,3,3,86:*668+3@+58<,,,7+3;9E*>CCF5;B:*3**-2226,,=<B6>*,*0<@,?5*59E)94)3*:**/-7(:*435)4(*),,0,40)43()1,8)()()*-*((-)5(6(*(-*(.444,*-3,4.2((1,.-(7,0-((((*-(*)-(--((((.))-(,,(--,(,3(((-5)1**(,((
@M02996:162:000000000-B87FG:1:1101:12250:3365 2:N:0:TAGCGCTC+CTCTCTAT
GACTACTGGGGGATCGAATCCTGTGTGCTCCCCACGCTGTCGAGCCTCAACGGCAGGATCTGTCCAGTAGGGCGCCTTCGCCGCCGGTGGTCCTCCTAATAGCGACGAAAGTCACGACGACACTAGGAATGCCCCATACCCCTCCAGTACGCTAGATTAACAGGGTGCAAAGCAATTCCTGGGGAAAGCCCAGGTAGGTCACGTCAAACGGGCTAGTCCGGCGAGGACCCCGGTAGACACAGGAAATGCGGAAAAGGCAGACCCCCGAAGGATAACCGGGGCAGGCGGGCAGGAGGAAGAG
+
@@8,8CC@ACD+@,,,66,6C,;,,<;A,,,,,;@@+,,,,9CC@@,B6=C@++@@+B,C,CCFFDD6C,CFGGC+,449,8@FCC@+6++,9,9A,A=,9+,+6@>33++7,3,+6>*=?83,@FCC=,,,>:D@9D?:*:*<?F@71=*/*49?,,=<,51,*2*42BEF,;8,4:;=;?C2*/273**6A509)*+1/+((,:1?<)*-(0.))**-/--,(-,((*-(/(4(.),*,,((0())0-.-(.4*-.(,(*-(1((-(4(.)))),(((--(-((--(((40)2/*,,(,
@M02996:162:000000000-B87FG:1:1101:15829:3372 2:N:0:TAGCGCTC+CTCTCTAT
GACTACCCGGGTATCTAAGCCTGTTTGATACCCATGCTGTCGTGCCTGAGCGTCAGATGATCTCTGGACAGCTGCCTTCGCAATCGGTGGGCTGTGACAGATCTAAGCAGTTCACCGCTACACATCAAAGTCCGCCATCCTCGACATCGCGCAAGGGGACCAGGATCAATGGCAGGTCTCAGGTGGAGCAGGAGAAGTTCACCGCTGACGTAATCCTCCGCCTGCGCACGCGGGAAACCCAAGAAAGCCGGAGAACGCACGGGTCAGCCGAAAGACCGCGGCTGCGGGGACGGGGGGAGGG
+
A@-8<CEFCED+@,;,66,6,6;,,;;A,@;,,;,;,;,,,::@8,,;C?EC+6@BEFGGCF@FC@CFC<FFC?@,,,9?8@=,@=C6@++4@?9?FFC,A+,,9EE8=@,9,9,,88*==4:D,AF,9,,,4@CCC+,@+1<C=C)C@C5=GC>FGGG>8=8+@*3;?,@9<6D+3=*?;54,,38>5C?>DBFB7,+*2,1:2)555)259)*4***///(,/.12:*.,)(--2,,*--(477((*-.-(0.*-,((-97()(()4,((((,..4(,,4(,-2--((--0)/2243((
@M02996:162:000000000-B87FG:1:1101:16070:3379 2:N:0:TAGCGCTC+CTCTCTAT
GACACCGGGGGAGCGAAGCCGGTTCGCGCCCCACGCGTGAGCGCCGCAGCGGCAGTTACGGCCCAGGAAGGCGCCGTCGCCACTGGGGGGCCTACCAAGAGCGACGAAGTTCACGGCGACACGGGGAAGTCAACGTACCGCGTCCGCACTCGAGCCAACCAGTAACCAAAGCAAGTCCCAGCGAGAAAACAGGACGGGCACGCCAGACGAAAGCGGCCGCCGACACGCCCCGGACGCCGAGGAGATCGGGACAACGGCGGACCCCGAGGAAGTACGGCGGGGGAGGGGACGGAGGGAGCCG
+
@@@,89@CDD+68@C::+4,@B++688@@++@68@@@66,8,8887>>=+=++6=:,<BFGGGFCDBFFC+AF33@++6+8>>3@?,>+**/**;6CCC*27C7/:*12*,303+/2,.17*/:CGEC;+++3<*19;**9(./>EBG>)42C>*2AC:>?7)0+1:<7AF)39*39>2=+***2926:*;<@>5((*)4(2,47B:<2)9:()-86)7(23;B1-8,,*(()-(2-3**-((()(,(*-0((.()(((-37((7-3(,(..,.6(--(1((4((42(-(,(..2*/-,-4
@M02996:162:000000000-B87FG:1:1101:25145:3384 2:N:0:TAGCGCTC+CTCTCTAT
GACTACTGGGGTATCTAATCCTGTTTGCTCCCCCGACTTTCGCGCCTCAGCGTCAGTGCTGTTCAAGGAATCCGCCTTCGCCTCCGGTGTTCTATAGGATATCAACGCATTTCACCGCTACACCCTATATTCCGATTCCCTCTCCCAGACTCGAGTCCTGTAGTTTCAAGCGCACTTTCCGGGTTGGGCCCGGAGATTTCACACTTGACACGCAAGACCGCCTACGCGCCCTTTACGCCCAGTAACTCCGAACAACGCCCTTTCCCTACGTCTTACCCCGTCTCCTGGCCCCGCGTTAGC
+
CCCCCGGGGGGGGGGGGGGGGGGGGGGGGGDFGGGGGGGGGGGGGGGGGGGGGEGGGFGGGGGGFGFEFFGGGGGGGGGGGGGGFEFF7FEFF5E@@EGFGFGGGGGGGGDGGFGGG@ECDGGGGGGFDFGGGGGD=@DFDDFGGGFADFFF+@=>FFDFFADFGFGGG33@E59E:2*06@*4CD=5>GE2>>C23FFFCGFE2AEEFFD;9A@.(;F9=>;;@(629C>>7?)411>8(,5>=)).7(04;BBG(-,(,*))*.4)(-.(.4)6((--(,((..4(2((,))*/2(,.
@M02996:162:000000000-B87FG:1:1101:14574:3409 2:N:0:TAGCGCTC+CTCTCTAT
GACTACTCGGGGATCGAATCCTGTTTGATACCGAGGCTGTCGTGCCTGAGCGTCAGATGATCTCTGGAAAGCTGCCGTCGCAATCGGGGGGCTGTGACATATCGAAGGAGGTAAGCGCGACACATCAAATGCCGCCATGCTCGACAGCGCGCAAGGGGACCAGGATCAATGGCAGGTCTCAGGAGGAGCAGGAGAAGGTCACAGCGGACGGAAGACGCAGCCGGGGCACGCGGTAAACGGAAGAAAGCGGGAGAACGAGAGGGGCCGGCGGAGGAGCGCGGCTGCTGGGACGGGGGGAGGG
+
8@-,8;,C@@C+6,,,8,,6,6;,,-;?,,;,,8+66,,,,:9@,6,;6<C@+66B9CFG,<C<9CAC,:EF,A,,+8+8+6>,D=:+4++*45,37,3,,+,*1>B*2,**,5,,16)211*<2,?,2,++3:=<7*+2+/:57C(2.7)(::7CGE=>*53*A/*773<:*7C*02./032+*1-7(7*3>@FF:*9).0).6.4193)-4)(8())-*.-1(116(*49),((..+*,2(4<<?7),.4-530,(((-*-,/(-((-(-(--((-(,,,((,..2((.,0)//*--(,
@M02996:162:000000000-B87FG:1:1101:14602:3410 2:N:0:TAGCGCTC+CTCTCTAT
GACTACTCGGGGATCTAATCCTGTTTGATACCCATGCTGTCGTGCCTGAGCGTCAGATGATCTCTGGACAGCTGCCTTCGCAATCGGGGGTCTGTGACATATCGAAGCAGATGACCGCGACACATCACAGTCCGCCATACTCGACATCGCGCAAGGGGACCAGGAGCAAGGGCAGTGCACAGGGTGAGAATGAGAATGTCACCGCTGACGTAAGCCTCCGCCGGCGCACCCGAGAAACACAAGAAATCCGGAAAACGCGCGGGGGCGCCGTAGAACCGCGGCGGCGGGGACGGGGGAGGCG
+
@@-,6CCFBED+@,9,66,,6<;;,6;A,C<,;@,;,,,,,::@B,,56=CB+,6@<<FG@F,A,CAFC<FFFBB,,,,A,6:8@=C+:++,9999E,=,9+,+9B>64,,9,9,,88*6=4+@,8A,8,,,66+=C+,@+:@DDC)3@D*)@:9>EGEE7:5*=*;9C,=9*09,)4*;9,4*,1-7)<+188F4),+./+/66)66=)*/:.//(.*-2-(,(3419*,()(-323,*,4,8::-4*-)((0,0--(,,14()((((-((((-).((,(((((--11((-.)/**(,(,
@M02996:162:000000000-B87FG:1:1101:21449:3423 2:N:0:TAGCGCTC+CTCTCTAT
GACTACAAGGGTATCTAATCCTGTTTGCTCCCCAGGCTTTCGAGCCTCAACGTCAGTTACCGTCCAGCAGGCCGCCTTCGCCACCGGGGTGCTTCCTGATATCTACGCATTTCACCGCTACACCAGGAATTCCGCCTACCCATCCGGTACGCTAGTTAAACAGGTTCCAAAGAAAGTAAAGGGGTAAGCCCTAGGAGTTCACGGCAGACTTGCTTGACAGGCGAAGCGCCCTTTACAGCCAGTAAATGCGGACAACGCGTGACACCGACGAATGACCGAGGCAGCTGGCACGGAGGGAGC
+
A@@,8CEDEFD-C,,;66,,66;66<;E9@<,6C,69,,,A@C68@,B@=CB@<BCC<F9CF<=FCC<@<C@FCF::,,?8,6@=+6++++,@,C,,:=49+4+4<@@C68=;@,:>85==@4DFFDFA8,6>E++==8BF>0=F8=69?*8+69,77@C><:,,*5,2@@?,9;,+2*139:*3379:<D-;6C:),94@7(((0:2:)+*)+.*,0+/*/(.(.,(,34(*5.).),*4<).*.-)2-.4-0.1-,((-/()230((-(((()..-,3(4,,(,(.(.4(0)1**,2(
@M02996:162:000000000-B87FG:1:1101:11668:3430 2:N:0:TAGCGCTC+CTCTCTAT
GACTACCAGGGGATCTAATCCTAGGTGCTCCCCACGCTTGCGTGCCTGAGCGGCAGGAACAGACCAGGTTACCGCCTTCGCCGCCGGGGGTCTTCCAGATATCTACGCAGTTGACCGCTACACAGGGAGTGCCATAACCCTCTTCTGCACTCTAGGCTAGCAGGATGCAAGGCTGTATGGAGTTGAGCGCCACGCTGGCACCGCAAACTAAAGAAACGGCGTGCGCACCCGGTACGCCCAAGAAAGCGGGAGAACGATTGCAACATACGAAGGACCGCGGCGGCGGGCACGGAGGAAGCCG
+
A@-86;CCDDD+@,,,66,,666,,6;=,,,,8;7@6,,,,88@@@,;@=6@++7@+BFFGGFGFFEG6,CAFE7B,,,A,B>@CCC+4+++6,C<F,8,7+,+6<>8=++,,8,,8:*6==>E,@@<:+,,33,4C@,,0)*+533@;9+)655,=,<,829*=97,:?C>:2?,=1122:,,7142(2:.:55(/*)6);(6372()*94)9:FF)3(*,31,,4-(;09)48144*/243:<(4(/,0(4)45(((-)*-.*(.).(,412,((-(,,(-,--,-(-,-..*/*4(.4
@M02996:162:000000000-B87FG:1:1101:18306:3444 2:N:0:TAGCGCTC+CTCTCTAT
GACTACTCGGGTATCTAATCCTGTTTGATACCCGCACCGTCGAGCGTCAGCGTCAGTAGCGGCCCAGCAGGCTGCCTTCGCAATCGGAGGTCTTCGTCATATCTATGCATGTCACCGCGACACGACGAATTCCACCTGCCGCTTACGCACTCAAGAACACCAGGTTCAACTGCAGTGCAGACGGTGAGCGACGACAGTGCACAGCTGACGTGACATCCAGCCTACGCCCCCGGTAAACCCAATAAATCCGGATAACGCGCGGAACCTGCGGATGACCGCGGATGGAGGGCAGGGGGGAGCG
+
A@-6@CCFCCD-@6<6;6,6,C@;,6;E6C@,,@+@+@+,:@F@@@7F:BCB,6@B,CFDGGG=@@EFCCGGFB=8,A,A,?=,@@CF@++,@,C=48?,4+93@,9?;,,4,9,56=*60=3@EF@E:,+,7D=D?D,6+)3+3@:@9;*)7:>EGGGCEC<*,*2=:2,3,;C<AFCFG:7**1577EE6)0>@(2+1/0;@70636)*,3)6*)0*.+-(..40((*42),----,223(.75))*-.4(0.*-(-(-14()(.(.-(,((,-(4(,1((-((.2((-(.)/2/41(-
@M02996:162:000000000-B87FG:1:1101:6275:3453 2:N:0:TAGCGCTC+CTCTCTAT
GACTACCGGGGTATCTAATCCTGTTTGCTCCCCGCACCTTCGCACCTCAGCGTCAATCATCTGCCAGAAACCTGCCTTCGCCATTGGTGTTCTTCCAGATATCTACAGATTTCACCCCTACACCTGGAATTCCGGTTCCCCTTCAGTGATTCAAGTTATGTAGTTCTCAATGCAGTTCCGGAGTTGAGCTCCGGGATTTCACACCAAGCTTGCATAACCGCCTACATGCCCTTTACGCCCAATAATTCCGAACAACGCTCGCACCTTACGTGTTGCCGCTGCTGCTGGCACGTAATTAGC
+
CCCCCGGGGGGCGGGGFEGFFGFFEGGFGFEGGGGGGG8FCFGGFFCFFFFGGDB@CFGFGGGGGGGGGGGFFGGGGECFGGGGFFFFFGGGG<EFGDCGGFFGGGFDFGCFFGGGF:DFGFGDGGGFGGGDFG8=D>FFC=DFGA;FDCFFD=D3EFCDFG;@@D8=F@FEFFGCBGEFEC>CGFFGEFGEEFGFFGFFEFE585@446:BFFEBEF4:E92237@?BG==<)8*(/=8?D@31557;3)/,)(/,.-46)(7D:3)54.(.((-)-((,(5:<:4>FB??0.22+).4
@M02996:162:000000000-B87FG:1:1101:25217:3456 2:N:0:TAGCGCTC+CTCTCTAT
GACTACCCGGGTATCTAATCCTGTTTGCTCCCCACGCTTTCGCGCCTCAGCGTCAGTTACTGTCCAGTAGACCGCCTTCGCCACTGGTGTTCTTCCTTATATCTACGCATTTCACCGCTACACCAGGAATTCCGTCTACCTCTCCAGCACTCAAGAGTGGCAGTTTCAAATGCAGTTTCTGAGTTGAGCCCATATATTTCACATCTGACTTGTCACCCCGCCTACGCGCCCTTTACCCCCAGTAAATCCGAACAACGCTTGCCACCTACGTATTACCGCCGCTGCTGGCACGTAGTTATC
+
CCCCCGGGGGGGDGGGGGGGGGGGGGGGGFEGGFGFGGGGGGGGGGGGGFGGGGBBFGGGGFFGGGGFG<AF<FGGGGGGGGGD8DEFGGGGGGGGGGGF;FGGGGGGGGGGGGGGG=5CCEG,DGGGGEGGGGF8DFFGDDFGGGEFFF?:8D=D8@=8==>F,=CD=;DDFFGFF5*4>@ECGC=9CGGCA>+*@C+*;FF*)4;7AFF5*07C7AD>CAFDB6:(6C>9CE44)(8*(366+15526)(().*(--(-92-24:286.))464)(((-17;13:0:(,8..*2<.).
@M02996:162:000000000-B87FG:1:1101:22122:3456 2:N:0:TAGCGCTC+CTCTCTAT
GACTACACGGGTATCTAATCCTGTTCGATCCCCGCGCTTTCGTGCCTCAGCGTCAGTTGCGGCTTGGTGACCTGCCTCCGCGATCGGCGTTCTGTGCGATATCTATGCATTTCACCGCTACACCGCACAGTCCAGCCACCCCAAACGCACGCAAGCCCCCCAGGTTCGACGGCAGTGACCGGGGGGAGCCCGGAAAGGTCACCGCCGACTTAAGGGGCCGCCGACGCACCCGGTAAAACCAAGAAATCCGGAGAAAGAGAGCAGCCGCCGAAATACGGCGGCAGATGGGACGGGGGTAGCG
+
BC<A@EEGEED+@8@@<6<<<E@,;FBFEC@@<CE@:@,,<@C<B<5EAACC6@@BCFGGGGG7+@@CDCEFGEFD,=EC7@C7D?@@>+++@A9@EE?+6*9+75@<C,,4A=<5>=0==93@EGC=B,,,@EGCGGG8C8@GGGA:>C*)CC9>AFEGGE984;:5CEGBCDG0;FCACCD**/-7(:*4>7DF(*9)5+5<>>>>05*6>F?793)-*4(---(4(*,-)4(-6),2.-(.87))*-.4,73*.(((-*.(*(416-(-((..(,-,,((--)..(..35)/**-2,,
@M02996:162:000000000-B87FG:1:1101:12299:3478 2:N:0:TAGCGCTC+CTCTCTAT
GACTACTGGGGGATCTAATCCTGTTTGATACCCGCACTTTCGAGCCTCAGCGTCAGGTACACCCCGGACACCTGCCTTCGCGATCGGAGTTCTGCGTCAGATCTAAGCAGGTCACCGCTACACGACGAATTCCAGCAGCCCTGGGTGCACGCAAGGCTTCCAGGTTCAAGGGCGTGGGAAGGGTGAGACACACGCGAGTACAACGGACGAAAAAACCGGCCGAAGCGCCCGTGAAACACAACAAATACGGAAAACGGCCGGACCGGAGGAAATACCGCGGGCAGTGGCACGGAAAGAGCAG
+
A<A,8CCCCFD+@,B6;<,6@9C;,-CE,C@66::B::,,E@FD@@8E<?CB,,8@,<CFGGEGGEDFECFFFEA<,?=A8=C8DC@C@+,,9,C=88?+9+4+@FE<B,+9,9,C=8*6=@,@BCC:3,+,73ECG,,68);+04:+:?*)@89BC,,,653,4*4<:5D>59/=?)7):B*0=/5+/=*6)88((*),6+9@3D?(()149@>51))-7(9(,((-(*(-*-46<(+/,(,(0))-/,.(-7,5(-,-,1-(/(((((.()-),(((,((((,..-,)-2.)**04.).
@M02996:162:000000000-B87FG:1:1101:23648:3506 2:N:0:TAGCGCTC+CTCTCTAT
GACTACCGGGGTATCTAATCCTGTTTGCTACCCGCACTTTCGAGCAGGAGCGTCGATTAGTCCCCAGCAAGCTGCCTTCGCCATCGGTGGTCTTCCTGATCTCTACGCAGTCGAACGCTACACCAGGAATTCCGCTTGCCCCTGAACGATCCAAGAGGTGCAGGCCGGACGGCAGGTCCGGGGGGGGGCCCCGGTATGGGACAGTCCGCGTGCAGCGCCGCCTGCGCGCCCGTTACGCGCAGGGAGGCCGAACAACGCGGGCACCCCACGAAGGACCGGGGCGGCTGGCACGAAGGGGGCG
+
BC@CBFFFDED+8,@CCF,@<,C666CFB@C@<C@FE+,,,@FE@B,A@CCC:,@@,CCD@CE=FE@CDEEE<E@@,;@AB?C:D=C8=+,,,,@F9EE:,+9+@<@@C4+9+8+,@>*==9?D@EEF=,,47=+8+@83=8*=DCE,<+5)@@DFFF@?,<=,4*;CD>*9*??E6?38CEG**165(**(7>/-(07(4*4?)9)-2)/-4;<?6)/-*-(-396(,:(-/(((43**(4(-0((,1-84(04*-(((-)-(/(-(-4(-((.,,4(-,(-7((-2,3440.2/*(-0,
@M02996:162:000000000-B87FG:1:1101:23733:3510 2:N:0:TAGCGCTC+CTCTCTAT
GACTACAGGGGTATCTAATCCTGTTCGATCCCCGCGCTTTCGTGCCTCAGCGTCAGTTGCGGCTTGGTGACCTGCCTCCGCGATCGGCGGTCTGTGCGATAGCTATGCATTTCACCGCTACACCGCAAATGCCAGCCACACCAAACGCACTCAAGCCCCCCAGGTTCGACGGCAGGGACCGGGGTGAGACCGGAAATTTCACCGCCGACTTAAGGGGCAGGCGACGCACCCAGTAAAACCAATAAATCAGGAGAAAGCACGAACACACCGGATTACAGCGGCAGCGAGAACGGGGGGAGCG
+
B@@@@EDFFDD-B<9,;E,CC9@;,CBFE<@C<CDE>+689@CCB<,ECECB,8@C,CE9FED7:BCCFE,?EE@E9,9@?CC+DCC+=++4@F=E<CC+@*4+7<@<>,59,8,,>=*==@<=>@C7=7,3:DCCFG6,38:CDB8*<;*)?>C<=*:>C:=1,*;5C8C::38*2>15>EE**187)0;2:>D9)+*).+4:>)-(-.16<?<F93),*-(--4(40:0(*.)6:-,*4<)4=45-*.97(8(2.(((-*-()((,43(((-).).)-,((-(-(-(()-73?5*;,,(
@M02996:162:000000000-B87FG:1:1101:12393:3510 2:N:0:TAGCGCTC+CTCTCTAT
GACTACTAGGGGATCTAATCCTGTTTGCTCCCCACGCTGTCGTACCTCAGGGTCAGTTACAGTCCAGAAAGTCGCCTTCGCCACCGGTGTTCCTCCTGATATCTACGCAGGTCACCGCTACACCAGGAATTCCACTTGCCCCTCCTGCACTCAAGACCTGCAGGTCGGAAGGCGCGCTGGAGGTGAGCGCCAGGCAGGCACCCGACGCTTACAGAACCACCGACGGACGCGGAAAGCCCAAGAAGGCGGGAGAACGCGGGACCCCAACGGAGTAACGGGGGGGGCGGCACGGAGGGAGGAG
+
A@-,8C<EDDC+@,@,;<5<C6;,,-CF,,,,,66@@,,6,:,;:,5,6=,6,,6@,<F9FFEFGFFEC@F5C?7=,6,A6B48@=@67,,,9,@BBB?,A2,,9C>7=++4,9,:6>0==@,@EFDD=,,4>4=9+,,7==5++,3,305)>=?,6@26B8=,6;CCDCG>,07@?0:?3>@*6+1309::BF9((*)8(*5(02:(()2./ACA1)2(2(6(1-:4(*(()-(.(,+/,(,.)(,(/,.,4.)5(,(-(1,(*(4(,412(.).-((,(((((--(-(-455***40(4
@M02996:162:000000000-B87FG:1:1101:20931:3516 2:N:0:TAGCGCTC+CTCTCTAT
GACTACTCGGGGAGCGAATCCTGTGTGATACGCAAGATATCGTGCCTGAGCGGCAGATGAGCTCTGGAAAGCTGCCTACGGAATCGGGGGTCTGTGACAGATCTAAGCAGTTCACCGCTACAGAGCAAATTCCGCCAGGCGCGACAACGAGCAAGGGGAACAGGAGAAAAGGCAGGTCGCAGGGTGAGCATGAGAAAGTCACAGCGGACATGAGGGGGAGCCGACGCACGCGGGAAACGGAGGAAAGCCGGAGAACGAGAGCAGCACACGAAGAACCGCGGCAGACGGGCGGGGGGGAGGG
+
@<-,86,C@CC+7+66764,,<;,,<;A,6,,,8+@,,,,,8,;8,,5;=,@++7@CFFC,,,A,6@C,<CF5A,,,,98,8?999:+4+++99959,9,,+,34CE,6,,,,4,,80*06,,6,,,36,,,,@@6=>+6+1<CC>)63**)>29>:97189084)*4;,:64/:*);3)*311+/27.<+//;+9(,1)/+).2.,,-)*).0404))-*(--((-,(*(4)(-(,(+*-(((.41(*-.4(.,*-(,(,*.(*.(((-((((,(.((,((,,(((,(,((0)*2*(-((
@M02996:162:000000000-B87FG:1:1101:11471:3529 2:N:0:TAGCGCTC+CTCTCTAT
GACTACTGGGGGATCTAATCCTGAGTGATCCCCACGCTGTCGTGCCTCAGGGTCAATCACGGCGTGGTGAGCTGCCGTCGCAATCGGGGGTCTGTGTGATCTCGATGCATGTCAACGCTACACCACACATGCCGCCCACAGCAACCGCATGCTAGCTAACCAGGATCAAGGGCACTTGGACCGTGGAGCGGCAACCTGTCACCACGGACGGAAGCGGCCACCTAAGCACCCGGTAAACCCAATAAATCAGGATAACGACAGCAACCGCCGAATTGCAGCGGCGACAGGGACGGGGGGAGGG
+
@@-,8CCCCDD+7,9,6@56CCC@,6CA,6,,CC@@7,,6,9:@,B,B<?6@,,;@,CFEFGG+8+7,:@FFAB,E+,6>+@=@DDC+=+++,A49C?@,,+7+6,8+6,,9,4,888*6698DFFD+>,,,@=CCGGCEGDFGDD=5>**)62:22BECF95*=*;7C,>6*87,?+7A<6:/*/3C(>C3)0:3(++/-24<2)46>))-8.8)4))-*.,.).(6(*,()4-,6),*3,(.94).*.)5)1.*-(((-*,(0((-(-(-(()...)-(,((-(,-(,,,0)11*-2(,
@M02996:162:000000000-B87FG:1:1101:20924:3535 2:N:0:TAGCGCTC+CTCTCTAT
GACTACTCGGGTATCTAATCCTGTGTGATACCCAGGCTATCGTGCCTGAGCGTCAGATGATCTCTGGACAGCTGCCTTCGCAATCGGGGGTCTGTGACATATCTAAGCATGTCACCGCTACACATCACAGGCCGCCATCCGAGACATCGCTAAAGGGGACCAGGATCAATGGCAGGTCGCAAGATGAGAAGGAGAAGGTCAACGCAGACTTAAGGGGACGCCGACGCAACCGGTAAACCCAAGAAAGCCGGAAAAGGCGAGGAGCCCGCGGAATACCGGAGATGCTGGGACGGGGGGAGAG
+
@@@6@CE,@BC6@,<,;6,6<,;;,;;E,@<,,;6@,,,,,8;@69,@;=;@+,8BFCFG<F@?<@AFC<FEAB<=,,=A,@=@D=:64++,9?9?FC4,9+4+4C@A9,,4,4,,88*0=4,@,A=,=,,+@C+=D+,3+)3?@D*85C6)6==FCCGCC7@+@0*;9,@6,9C:*4)3>*4,,51;*=67A)C@(,2*0,0:6)6232+/96389)>.*.(,(479(:19),,-6-,*-:((03,(*,0-(0.*-(-(-/41*((-(---((.))-(-4(..).).(,(-.)/**,-((
@M02996:162:000000000-B87FG:1:1101:11454:3539 2:N:0:TAGCGCTC+CTCTCTAT
GACTACTGGGGGATCTAATCCTGAGTGATCCCCACGCTGTCGTGCCTCAGGGTCAAGCACGGCTTGGTGAGCTGCCTTCGCAAGCGGGGGGCTGTGTGATCTCTATGCATGTCACCGCGACACCACACATTCCGCCCACAGCAACCGCATGCTAGCTAACCAGGATCAAGGGCACGTTGACCGGGGAGGGGCCACCGTGCACCACGGACGGAAGCGGCCACCGACGCACCAGGTAAACCAAAGAAAGACGGAAAAGGAGAGAAGCCGCCGAATTACCGGGGCTGAAGGCAAGGAGGGAGAG
+
@@@68C@@CDD+@,@,66;,<;C<,<;A6,6,:C@@+8,,,::@,A,B<?,@,;6@,;FEGGG+8@::C@FG<?,4,,9?,=C+==:+=+**4>,57>7,,+,+6,672,,,,4,345278@*=FGGCB,++?9?DGGGEG?FGCC>*7*))+023+<?A893*:)2:7+<5/79*8*.>@62**/45(:C0)5<:(*.--048?)-4>))-1)3)-)1-2.(,(-1908(.*..64:,*34(.770804)4(04*-..(-*..0(-((-(,((.)-3((1(--,).2(4.-.)22*-,((
@M02996:162:000000000-B87FG:1:1101:17617:3547 2:N:0:TAGCGCTC+CTCTCTAT
GACTACCAGGGTATCTAATCCTGTTTGCTCCCCACGCTTTCGAGCCTCAACGTCAGTAATCGTCCAGTGAGCCGCCTTCGCCGCCGGGGGTCCTCCCAATATCGACGCAGTTCACCGCTACACTGGGAATTCCACTCACCTCTCCGACACGCTAGCCATACAGGTTCCAAAGCAGTCCCGCAGTTAAGCCACGGGCGGTCACGTCAGACTTGCATCGCCGGCAACGCTCCCTGTACAGCCAGGAAAGCCGGAGAAGGCGTGCCCCCGACGGATGACCGGGGCTGCGGGCACGGGGGGAGCG
+
AB-8@CEEEDD-C@9@;6,;<<@6,;;E,6,,8C6@+8,,,8FC:@,BA=;@,9@B,CE,EF,AFCDC@AGGGE+4,,9?684=C==+4++4@5;ECDB,=+4+6@>+6+33,8,:85*==>,,8FC>:,,,5@E+CFFG6)*59E:@03*)*1;>?F,9D91,2*4<:EE;66F,8<BB*::*727:)+=8B>D6(*0(,+,(-8:44)*.)9)*4>*-*-(-(3(-(*-(*,)).),1,4(35.(,9-04(04*,(---*-.*2(-4-(,--.420(,10,-((--(-42))1**-(--
@M02996:162:000000000-B87FG:1:1101:18250:3586 2:N:0:TAGCGCTC+CTCTCTAT
GACTACAGGGGGATCGAATCCTGTTCGATGCCCACGCTGTCGTGCCTGAGCGGCAGGTGCGGAGTAGTCAGCGGCCGTCGCAATCGGGGGGGTGTGACAGAGCGAAGCAGGTGACCGCGACAAAGCACAGGCCGCCAACGGCATCCGTACGCGAGCGCGCCAGGTTCAACGGAAGGGCCGGGGGGGAGCCCCGACAGGTCACCGCGGACGTAACGGGACGCAGGGGAAGCCGGGAAAGGCAAGAAAACCGGAGAACGCGCGGAACCGCCGGAAGACCGCGGGTGCGGGGACGGAGGGAGGG
+
@<-,6;@@@CD+@,,,86,,;6;,,<@?,,,,,;,8+,,,,:6@,,,;6=;@++7@+:EFFGG@8=C9<9F@+>+++++8+7=+@@D+:+**221:@22+2)*)//?*0***+0,,1-)1)2*2*;:,0***2::7CE**)-7)234*.1)(/27/2:>*/7-*2*23:3A5*09*<C<@DDC1*/,1-2*4>512(8*.,+.86)4-()*-47:5:)1-2(-,(-(,(*(4)(-,.(+*.3(...((*-04(02*-(-(,)-()(-((---((.(,-(,-(,(-(--(-(,5)1**-((,
@M02996:162:000000000-B87FG:1:1101:7433:3611 2:N:0:TAGCGCTC+CTCTCTAT
GACTACTCGGGTATCTAATCCTGTTTGCTACCCATGCTTTCGTGCCTCAGCGTCAGTTAGAGCCCAGTAAGCCGCCTTCGCCACTGGTGTTCCTCCGAATATCTACGCATTTCACCGCTACACTCGGAATTCCGCTTACCTCTACTCCACTCAAGAACTACAGTTTTGGATGCAGCCCCGAGGTTAAGCCTCGGTATTTCACATCCAACTTGCAGTCCCGCCTGCGCACCCTTTACACCCAGTAAATCCGGAACACGCTTGCCACCTACGTATTACCGCGGCTGCTGGCACGTAGTTAGG
+
CCCCCGGGGGGFGDGFCCFEFFDFFGFGGGFFFGAFCFFGGGGGGEFFFEGFGGGGEFFGGGGFGGEAFFGGGCFEG7FFFFEGGGG<ECFAEAEGGGGGDFCGGFDEGCCF;EGGG>>DDEA,@A@+CFFEFGGGGGGFGBDGGFEFDDFDGGGGGGCFGGEC:D+@C=,;DFG86DFE:CG+>CCF<6,0<A7=CCFCAFF*.;>@EFGFFFE?:A?9C@2/8>BBB=??<3;EFEFE@D3)@<?5;4:2(),*-----78BD?(4:?,.-8---44((,(4334>??7?8)2/3.-(
@M02996:162:000000000-B87FG:1:1101:23030:3613 2:N:0:TAGCGCTC+CTCTCTAT
GACTACCCGGGTATCTAATCCTGTTCGATCCCCACGCTTTCGTGCCTGAGCGGCAGTTGCGGATTAGTCAGCTGCCTTCGCAATCGGGGTTCTGTGACATATCTAAGCATTTCACCGCTACACAGCACATTCCGCCAACGGCATCCGTACGCGAGCTCGCCAGGTTCAACGGCAGTGCCGGGGGTGAGCCCCGACATGTCACCGCTGACTTAACGTGCCGCCGGCGCACCCGGTAAACCCAATAAATCAGGAGAAAGACCGCAGCCGCCGAGGTACCGAGGCGGATGGCACGGGGGGAGGG
+
@@-<8CCE@CC+@6@,665,,<C,,C@A,,8,,C+8+,,,,8;66,,5CACB+8@C,<FEGGG=:@CC<@@F@?B8,4,98?C4D=@+4++,9?9?F<E,9+;+=F@?=,,,,49,88*=6>,@,6?,8,,,7DE6CEC++)<0=D=+06*)5+33*@C7>>7*4*;CFBG>C;D4;CBEDDC**1,7(*/27594(+*..+527),-39*.:8:.,.*-*461(40>6*03)3,,.),*-4(4=9))*.).().*..((-),(1((-3-((((.-)4(-(((-(((-(,435)/2*,,((
@M02996:162:000000000-B87FG:1:1101:7449:3622 2:N:0:TAGCGCTC+CTCTCTAT
GACTACTCGGGTATCTAATCCTGTTTGCTACCCATGCTTTCGTGCCTCAGCGTCAGTTAGAGCCCAGTAAGCCGCCTTCGCCACTGGTGTTCCTCCGAATATCTACGCATTTCACCGCTACACTCGGAATTCCGCTTACCTCTACACCACTCAAGAACTACAGTTTTGGATGCAGCCCCGGGGTTAAGCCCCGGTATTTCACATCCAACTTGCAGTCCCGCCTGCGCACCCTTTACACCCAGTAAATCCGGACAACGCTTGCCACCTACGTATTACCGCGGCTGCTGGCACGTAGTTACC
+
CCCCCGG<CFDFFGGGFEFGGGGGGGFGGFFEE@,;CFEGGGEGGFGCGFGGGG:@C@FGF@FGGGGCFGGGAFGCFGGGGGGD=DEFFGGGCFGGECEGFEEGGGGGCGGFFGGGG8?8CFG,,DF7FFGGGGGGG+@F?:D2?,8=??;=?DDCF,6EFGFF8?6@C,3;EFGC:D>E+@EEG>*?=E*8?D;ADG66EFE4@?>5BFGFFFFA2;?8466=?6937E<6C;4E)/?8=?E314)623)-3>?F-----94-9<747:.8A?4..4-460((42:???B:0)2;A)))
@M02996:162:000000000-B87FG:1:1101:23013:3628 2:N:0:TAGCGCTC+CTCTCTAT
GACTACCCGGGTATCTAATCCTGTTCGATCCCCACGCTTACGTGCCTGAGCGTCAGTTGCGGATTAGTCAGCTGCCTTCGCAATCGGTGGGCTGTGACATATCGAAGCAGTTCACCGCTACACAGCACATTCCGCCAACGGCATCCGGACTCGAGCTCGCCAGGTTCAACGGCAGGGCCGGGGTTGAGCCCCGACAGGTCACCGCTGACTTAACGTGCCGCCTGCGCACCCGTGAAACCCAAGAAATCCGGAGAACGCGCGCAGCCTCCGTAGTAACGCGGCTGCTGGGACGGGGGGAGGG
+
A@-6@@CF@CD+@,@,;6,@,<C6,<@F9,,;,;6@+6,,5:;;:,,@C=C@8,@B69FEGGG+,@C<,CCFF?B<,,=A,BE,@DC88++,9@,=E<E99+@+9BB+=,,9,4,:8>*6=9:E,8=,4,,,7D8CDC@++:9+=@:+3=*)6>?++@A:798*,*;AC;E98>D*@C@?CDC2*138)*36>BD;(*0)/+,820763**)6*3043/-*-,,(46>1*,3*((,6-,*-:(38,.)2,03(0,0-(,(-)(()(((,-(,(()))(,-,1(-()5((,(-5)2**-((,
@M02996:162:000000000-B87FG:1:1101:23032:3632 2:N:0:TAGCGCTC+CTCTCTAT
GACTACCCGGGTATCTAATCCTGTTCGATCCCCACGCTTTCGTGCCTGAGCGTCAGTTGCGGATTAGTCAGCTGCCTTCGCAATCGGGGGTCTGTGACATATCTAAGCATTTCACCGCTACACATCACATTCCGCCAACGGCATCCGTACTCGAGCTCGCCAGGTTCAACGGCAGTGCCGGGGGTGAGCCCCGACAGTTCACCGCGGACTTAACGTGCCGCCGGCGCACCCGTTAAACCCAAGCAAGCCGGATAAAGCTCGCAACCGCCGGATTGCCGGGGGTGCGGGCAAGGAGGTAGGG
+
CCBCBFEGCED+@<E<@C<<EA@C<FCGF<:@6EF@C@,,@@C@BDAACCCC@,BC6@FGGGG=CFC<CCFGFEED9;DCBCC,@=?+:+4+@E>@FE?4=2;+>FB<F,,A;=,5>:*6=9?E,AA<D,,,@FGGGGG3+:B?DG>+3=*5BD;>@CGEGD=*=A8CFFG>CBG8AFEFDDD**13722:8>.962+/)678?>)433.04:94)-5*-23(-,7976*39*((,6-,*-3(,.4((*-07().*.)..-)(().(-,-(,-(().1((1(,,(,-3(((-5)1**.,(,
@M02996:162:000000000-B87FG:1:1101:12384:3636 2:N:0:TAGCGCTC+CTCTCTAT
GACGACTCGGGTATCGAATCCTGTGTGATCCCGACGCTGTCGTGGCTCAGCGTCAGGTGTGGTCCAGTAAGCCGCCTTCGCCACTGGTGGTCCTCCCGAGATCGACGCAGGTCACCGCTACAACGGGAATGCCGCTTACCACGCCCACACGCAAGAACCGCAGGTTCAAAGGCAGGCTGGCAGGTGAGCCGACAGTAGGCACATCTGACGTGCAGTCCCGCCGACACACACGATACAACGAGGAAGTCCGGATAAAGCGCGCCACCGACGAAGGACCGCGGCTGCTGGCACGGAGGGAGGG
+
@@-,88BCCCD-7,6,6656C;;;,<;A,6,6,87@+6,,;9C@B@,B<=CB,,@B,CF<FGEGGAE6C<FFGCC=,@=AB::FC8C,?,89@,C=FCB7=*4+6@>+=++,,6586>*6=9,@EED>@,,,@@C>+C838@*=+B>>5=3=GCDFGGGCEE9*,/2<:E,2/8CGF4@)*32*207<;7E,55C))7*///3)5/64:)*-4;<*.6*-2(,22397:*89)(-,-),*-3(27,.)0-.4,)-0.)(--)(-*4(-7-(-((.((4(,30(-().,(,.3))21*,2((
@M02996:162:000000000-B87FG:1:1101:9835:3637 2:N:0:TAGCGCTC+CTCTCTAT
GACTACCAGGGGATCTAATCCTGTTTGCTCCCCACGCTTTCGAGCCTCAGCGTCAGGTAAAGCCCAGTAAGCCGCCTTCGCCACTGAGGTTCCTCCTAATATCGACGCAAGTCACCGCTACACTAGGAATTCCGCTTACCTCTACTTCACTCAAGAACCGCAGGTTCAAATGCAGGCTACCAGGTGAGCCGGTAGAGGTCACATCGGACGTAAAGGCCAGCCTACAAGCGCGTTACACCCAGGAATGCCGGAGAACGCGCGCGCCCGACGTAGTACAGCGGCTGCTGGCACGGAGGGAGCG
+
@@-A@CC@CDD+@,:,;6;,6C@,,6;;,,,,,C@@@,,,,8DABC,B@?CC,,@C,CFGGGFGFCC:@@FEGC@+,,@?884@99<64,,,95>FF?B,@+9,>@>:C++4445C>=5==9,,9C:EA,,8>=A++@E,?9+?D,*C2A+1DCFDF?FCCC=+,*27<C7=,1=,<+19:8<*30:9=FG4/3*1*,*00,:*8)662)*/(8/*/;*/*6(.(/))/*.().,-4.,:21(-7)))*-.4(0.*--,(-)(,)403-4-,(-).).),-(4,-)..-.53))/**,3,(
@M02996:162:000000000-B87FG:1:1101:13162:3639 2:N:0:TAGCGCTC+CTCTCTAT
GACTACTGGGGGATCTAATCCTGTTTGCTCCCCGCACCGTCGCACCTCAGCGTCAGTCATCTGCTGGTAACCTACCTTCGCCATTGGTATTCTGCGTGATATCTACAGATGTCACCGCTACACCAGGAATGCGGACTGCCCCTCAGTGACGCTAGTCAGGCAGGGCCAAACGCAGTCCAGGAGGTAAGCCCCAGCCTGGCACATCAAGCTTGAAAAACCGCCGACAGGACCGGTAAGCCAAAGAAATCCGAACAAGGCGCGCAACGGACGTGTGACCGCGGCTGCGGGGACGAAAGAAGCG
+
@@6@@CF<ADD+@,6,66;6@C@;,6C,,;,:::8@7F+6@@@:68,,9?:@,,8B,:@,C,CF,6@:<CFGE,,,6,=A686,99=:5,,,@?E+646,9+4+954<>,,9,9,:+136=9:,=F74=,,,+44++68,63*+08*99?*0+3=,7E,=8=15+*++5D89*991**3;C:4**479*,4:*/15(,)(05717;33@)2-(;;FD>*./.(3(6(1(/(()(,-3),*.4(5;())2-0--5:*.--(,1--)(--(---((..64(,204,-(-1((,,))/**.,.(
@M02996:162:000000000-B87FG:1:1101:8268:3676 2:N:0:TAGCGCTC+CTCTCTAT
GACTACCCGGGTATCTAATCCTGTTCGATCCCCGCACTTTCGTGCATGAGCGTCATTATCGGCTTGGTCAGCTGCCTACGCAATCGGAGTTCTTCGCCATATCTATGCATTTCACCGCTACACGGCGAATTCCGCCAACCTCAACCGAAATCAAGCGTGCCAGTATCAACGGCGGGATGAGGTTGAGCCTCACTATTTAACCGCTGACTTAACATGCCGCCCGCGCACCCCTTAAACCCAATAAAACCGGATAACGCTCCGAACCTCAGGATTACCGCGGCTGCCGGCACGGGGTTAGCC
+
CCCCCGFFEGGGGGGGGAFEGFFFFFGGGFCEFFGGGE8EFEGGGGGGGGGGGGGCGGGGGGGGGGGGGGGGGGGG@=DFFGGCFFDFE,CAAFGGGGGGGBAEFFGGFFGGFGFGG>?DDFFEGGG7FGGCFGECCEFGFDFGGGFGFGFCFF?FE@EGGGF,@97CGCEBEEGG>)6FFGE=FG@6;=C;:+7).<:76>,1(7;<A8FD2*)9:6<9:(-(3;;49>0<F?AF)48C<74<?))-/201:B>*--((,)((1(8(((..),.-4(--((-((4(,42(-)0/**.5,
@M02996:162:000000000-B87FG:1:1101:21164:3680 2:N:0:TAGCGCTC+CTCTCTAT
GACTACAGGGGGATCGAATCCTGTTTGCTCGCCACACTTTCGAGCCTCAGCGTCAGGTAAAGCCCAGTAGGCCGCCGTCGCCACTGGGGGGCCGCCGAATATCTACGCAGTTCACCGCGACACTCGGAATTCCGCCTACCTCTACTTCACTCAAGATGAACAGGTTTGGATGCAGGTCCGGGGGGAAGCCCCGACATATCACATCCAACGTGGGCACCCGCCGACGCGCCCGGTAGACCCAGTAAAGGCGGACAACGCGTGCCACCGACGTAGAACCGCGGCAGCGGGGACGGAGGGAGCG
+
@@6,8CEACDD+7,6,86B,;6;,,6;C,,8++88C:6,,58F@B+,@@?C@,,6B,<CFGGGAF@C@@CFFFC==+4=8+,=?8=<,4++*@*@BCC@1<+4+28:4:**7,4,,4:)7:1*+5=:<<4++2>/C*?:2*-*:*+)2/2*);87<0<C?993*3**//<+9*/:*89<>CDC**12C0224<>>3(+*)-04)4)525)*-4)4>?)1-*-(4(77(2:163,-(.6,2,4(679))/-)41:,*--,(-*,66(,-,-(,((.-(-(,,3(-((,2(,2().1**-2-(
@M02996:162:000000000-B87FG:1:1101:10051:3687 2:N:0:TAGCGCTC+CTCTCTAT
GACTACTGGGGGATCTAATCCTGTGTGCTCCCCACGCTGTCGAGCCTCAACGTCAGGTACAGTCCAGTAAGCCGCCTTCGCCGCTGGTGTTCCTCCTAATATCTACGCATGTCACCGCTACACTAGGAATTCCACTTACCTCTCCTGCACGCTAGGTAAAAAGGTTCCAAAGCAGGCCCGGGGTGGAGCCCCGACCGTGCACTTCAGACTTGCCGAACAGTCGACGCGCGCTGTACACCCAGAAAAGCCGGAGAACGCTTGCCCCCGACGGAGAACCGCGGCTGCTGGCACGAAGGTAGGG
+
@B-A8CCCCFD+@,,,66,;,<;6,<;E,C,,,;7@:,,,,:FC@+,B@=;@,6@B,<EFGGAFGFDC@AFFGE@B,=9A88+@+6=,:,,,9,9,A=;,@+,3=C>@>++9,4<9>=*==@,,@FFD?,,,@;E98DA8=6+=D9:ADF5)+==,,@=DFF=+,5=,?CFF,9C+*009>>E41/0;:7@@DFGF0*)22+)/7ACEE)2/6A(::5)/1.(--39(-*--)(..45,*-3(3;3((*-07(732(,((-/.)132--4(-(((..,(,,,(-(.),,.)-).1*+.,((
@M02996:162:000000000-B87FG:1:1101:15350:3774 2:N:0:TAGCGCTC+CTCTCTAT
GACTACCCGGGGATCTAATCCTGTTTGCGCCCGGCACCTTCGCACCTCAGCGTCAGGCATCTGCTGGTAACCTGCCTTCGCCATTGGTATTCTTCCAGATAGCTACAGATTTCACCCCTACACCTGGAATTCGGATTGCCCCTCAGTGACTCTAGTTATGCAGGTCGCAACGCAGTCAAGGAGGGAAGCTCCGGCCTGGCACATCAAGCTGGCAAAACAGCCTACAGGCGCTGTACGCCCAAGAATGCCGAACAACGCGCGCAACGGACGTGTTACGGGGGCGGCGGGAACGAAAGGAGCG
+
@@-86;CF@CC+8,9,66,,,;;,,;;=++86@@+@+F,,,:CB@+,B<?9@88:C,CF8F@CE,CAC@CFEA?<,,,=?8848,9=,5,,,9,CEFEF,?+4+9C9=@,,9,95,41*6=8,@,A:?:,,,+4C8+D89D)*66@3C<D+*,,6,,8,=,=936@+==CCA+9C4;+;A?>C**309)456*/;:-**(7,56)?7;>483(?@ADA*/*6(.(5):7*(()/.)/(1*,-,47)--*-04173*-((,()-4)-(-4-,-((-.(-(,1((,,,-1((-4)./**.,(,
@M02996:162:000000000-B87FG:1:1101:10279:3775 2:N:0:TAGCGCTC+CTCTCTAT
GACTACTAGGGGATCTAATCCTGTTTGCTCCCCGCACCTTCGCACCTCAGCGTCAGTCATCGGCTGGTAACCTGCCTTCGCCAGTGGTATTCTTCCTGATATCTACAGATGTCACCCCTACACCAGGAATTCTGATTGCCCCGCAGTGACTCTAGGTATGCAGGTCCCAACGCAATTCCGGAGTAAAGCCCCGGGAGGTCACAACAAGCTTGCAAAACCGCCGACATGCCCGTGACGCCCAAGAAATCCGAACAAAGCGAGAAAACGACGGGGTACGGGGGATGAGGGGACGTAAAGAGGG
+
A@-,@C,CCCC+8,A,;<@<C@@6,<CF,@<<@@@::@,,,:C:8:4F<?CB,8@B,:@9F<CG,6@996C?@?@?,49A,,?+@4=<5,6,9,C?E<A9==,?9C,<@9,9,95,,1*==8:9@FDFC4,,,4@8===,6:*=@G5EFG+*786,7@,1E:D,63+,6D+:=98+0=*;>@@+,22<0:*=?>DF2*3)7,/*6A>39?+--?>B>A?.2.(.6(())+(//(-(-(**--(1?(6)2-.4-52*.((--)-.*((4(-(-(-(4(-(,1((-().,(((,0.**+.(((
@M02996:162:000000000-B87FG:1:1101:8351:3787 2:N:0:TAGCGCTC+CTCTCTAT
GACTACCCGGGTATCTAATCCTGTTTGATACCCGCACCTTCGAGCCTCAGCGTCAGTTGCGCCCCAGCAAGCTGCCTTCGCAATCGGAGTTCTTCGAGATATCTAAGCATTTCACCGCTACACCTCGAATTCCACCTGCCTCTTGCGCACTCAAGAAACGCAGTTTCAACCGCTGGACGGAGTTGAGCTCCGCGATTTGACGGCTGACTTACATTTCCACCTACGCTCCCTTTAAACCCAATAAATCCGGATAACGCTCGGACCTTCCGTATTACCGCGGCGGCTGGCACGGAATTAGCCG
+
CCCCCGAFGGGC@FFGECFFGGCFFGGGGFFCFGGGG@FGFGGGGDFGGGGGGGGGFGGFGEG7C@B<FGGGGGGGGGGGGGGGGGGCEFG;E9EGFGDGGFGGGGEFGGFFEFAFG=5C8EE=@FGCFGGGDFGF?FGGFD5=F9=:5DEEDFGGCFFFGDABFF7FDED?E5>;600<CGGGGGFF=7CAEED>>G=EE8>1;>?@FFGFFA<+9::>C(5346(27E0444>DFFGG:158@)-4>()--*,9----7C2;*-48<..((.:4?(--.,(---1187,38)*3+43)(
@M02996:162:000000000-B87FG:1:1101:8368:3796 2:N:0:TAGCGCTC+CTCTCTAT
GACTACCCGGGTATCTAATCCTGTTTGATACCCGCACCTTCGAGCCTCAGCGTCAGTTGCGCCCCAGCAAGCTGCCTTCGCAATCGGAGTTCTTCGAGATATCTAAGCATTTCACCGCTACACCTCGAATTCCACCTGCCTCTTGCGCACTCAAGAAACGCAGTTTCAACCGCTGGACGGAGTTGAGCTCCGCGCTTTGACGGCTGACTTACATTTCCACCTACGCTCCCTTTAAACCCAATAAATCCGGATAACGCTCGGACCTTCCGTATTACCGCGGCTGCTGGCACGGAATTAGCCG
+
CCCCCGFGGGGFGGGGDFFCFGFGFGGGGGFFFGGGGGGGDFGFGGGGFEGGGGGGGGGGGGGGGGGGGGGGGGGGFGGGGGGGFGCBCFFFEFGGAEFGGCFCCEFGGGGGGGGGG>B>CFFGEFGGFCGFGGGGGFFGGDF=FG>E?GAEFDGE,@EGGGB<EFGGGGGFG>DGAFA>>CEFFG@F*AF>ED):2F4CEG6>>FD;AADE4A)@ECF;=3;@?;<DFG:AGA)6<2;E1:?A/)44<9.2:=)*-(-(-99978?:?73(.-.-8>,-991,..,(,,,,)0;+08(44
@M02996:162:000000000-B87FG:1:1101:8385:3799 2:N:0:TAGCGCTC+CTCTCTAT
GACTACCCGGGTATCTAATCCTGTTTGATACCCGCACCTTCGAGCCTCAGCGTCAGTTGCGCCCCAGCAAGCTGCCTTCGCAATCGGAGTTCTTCGAGATATCTAAGCATTTCACCGCTACACCTCGAATTCCACCTGCCTCTTGCGCACTCAAGAAACGCAGTTTCAACCGCTGGACGGAGTTGAGCGCCGCGATTTGACGGCTGACTTACATTTCCACCTACGCTCCCTTTAAACCCAATAAAACCGGATAACGCTCGGACCCTCCGTCTTAGCGCGGCTGCGGGCACGGAATTACGCG
+
CCCCCFFGGGGGCGGFC@FCDGGFFGGGGCEEEEGGGGFGFFGFGGGGEFGGCCGGFGEFFGGGGEFGGGGFGFGGDGGGGFGGFGEEEBFEF9EFDE:?,9AFFGGGGC<FDGGGE:9CDBFG8FFF,F7EGGGGGDFGG=FFDFFB5@58>@F3@FFEE=)8@EF@EDFDE@5>FGFF>>C6?D=9)?EFFEDB0<:598(7,)(6;+74;@7FFF7)24486,(34:(6*))671;;:()5*))-1780:64/-(--(99B*:(-4(((--).(-(-((((-(-(3,,()01++)(,,
@M02996:162:000000000-B87FG:1:1101:13412:3800 2:N:0:TAGCGCTC+CTCTCTAT
GACTACTAGGGGATCTAATCCTGTGCGCTCCCCACGCTTTCGAGCCTCAACGGCAGTAATCGTCCAGTGAGCCGCCTTCGCCGCCGGTGGTCCGCCCAAGATCTACGCATGTCACCGCTACACTGGGAATGCCACTCACCTCACCGACACTCTAGCCATACAGGTTCAAAAGCAGGCCCGCAGGAAAGCCGCGGGCTTGCACCACAGACGTGCAGCGCCGGCGACGCACCCGTGAAACCCAGTAAATCCGGACAACGCTGGCCCCCAACGGATGACAGGGGCGGATGGCACGGAGGAAGCG
+
A@-66CCCEFF+@,@,;6B<@@@,,=B:+,+,,;+@+,,,;8CABC,@@=C@+66@,:F,CF6FFCCCEFFCF>@7,:8A:,+8@@@47++9>:=?CB=,A+4+6<>4=++8,45,3:*6==36CDC=33,3@9A6?FF,+5*5=B1@93*)33=@,C,4699,,*2,:DE9,9C*/;4?*::**27<30::>::0(*)4,+((,8::?)11(0))-)),1,(-,3((-*(-*(((.),2,(..94))*-.4(0(*-(((-*.(1,(38-,,-.5-.5(-0203((-1.322..1:*:2(,
@M02996:162:000000000-B87FG:1:1101:20980:3801 2:N:0:TAGCGCTC+CTCTCTAT
GACTACCCGGGTATCTAATCCCGGGTGCTGCCCGGGCTAGCGCAGCTCAGCGTCAGACACAGTCCAGAAAGGCGCCTTCGCCACTGGGGGTCCGCCCAATATCTACGCAAGTCACCGCTACACTGGGAATGCCCCTTTCCTGTCCTGCACGCAAGCTGCCCAGGAGCCAAAGGCATACGGGGGGGAGCGCCGCAGGTGCACACCAGAAGAAAGCAACCGACGACAGGCCCGGAAAGCAGAAGAAGGCGGGAAAAAGAGCGACACAAAAGGAGGAACGGGGCGGGTGGAAAGGAGGAAGGCG
+
8@-,66=@@@C+8,6,66,;,C8+++8=6,,,,-7:+6,,47@B6+,@6=9@,,8CEFGGGG<<C@EGC@FGFE7+,,,9,,4@??C,=+++9+8+8=?,9+,+4,8@8++4,4,,88*063,,CFDB:,3,66++0,,,5*43+,5@633)@8?5,AC;,,1*;**49D?A,/;,@87?8B**192)(*14)7)((+05)+,43).(()94?4>F(./,74939(4((*(-)4(,.(,2,(5:)(((/10(45(5(,(-()-(*,(,.((.(4((4((,(-(((-,,))((00***404>
@M02996:162:000000000-B87FG:1:1101:9167:3816 2:N:0:TAGCGCTC+CTCTCTAT
GACTACTGGGGGATCTAATCCTGTTTGATACCCAGGCTTTCGTGCATGAGCGTCAGATGATCTCTGGACAGCTGCCTGCGCAATCGGTGGGCTGTGACATATCGAAGCATGTCACCGCGACACAGCACAATCCGCCATCCTCGACATCGCGCAAGGGGACCAGGAGCAAGGGCAGTTCGCATGGGGAGCAGGAGAAGAGCACCGCGGACGTAATCCGCAGCCTGCGCACACGTTAAACCAAAGAAAGCCGGATAACGACCGGGGACGCCGGATGAACGGGGCTGAGGGCACGGGAGAAGAG
+
@A-,8CC<CFD+86@,66;,;C@,,-;A<C;,6@,9@,,,,8;96,,;6?C@+,@@<CFF,E,A,C@CC6FED?B8,,,88:B4@=C,?++,@?9=CB=,9+,,9E>+=9,9,9,:6:*6=8+@,,6,8,,,464=?+33+3@6=C)C?C*)>>;EGGGG>:8*@:99C,@9*:C,+2)9>*4,*151-?,-86D@(,)(4*4432:>>)*43))0(0)-*,(.(-(4(*4970(-.),*-,((02.(7357(0-0-((((1,(),(---(,,-4)),(,-4(-.(-,(,435)***..((
@M02996:162:000000000-B87FG:1:1101:20968:3818 2:N:0:TAGCGCTC+CTCTCTAT
GACTACCCGGGGATCGAATGCCGTGTGCGCCACGGGCTATCGCAGCTCAGCGTGAGACACAGTCCAGAAAGGCGCCGTCGCCACTGGGGGGGCGCCCAAGATCTAAGAAAGTAACGGCTACAGTGGGAAGGCCCCTTGGCTCTCCTGCACGCAAGCTGCCCAGGATCCAAAGACAGACGGGGGGGAGCCCCGCAGAGGCAGGCCAGACGTAAGCAAACGCCGACAGGAGCGGGACGCGGAAAAAAGCGGGACAACGCAAGGCAACGACGGAGTAAGGCGGGTGCAGGGAGGAAGGAAGGCG
+
@@-88,CC@@C+8,,,66,,6;8,+;:=,+,+,+7:++,,,8B@,+,:6468,,8@CFF8FF,,C<=F<CFGGB++++484+4898<B:+**2*/**;/*2*+*203+0*,3+3,*/()/*0,+<AC8<***2*25*0+3*.)20+.<02)(28713<C5863*1)2*0<@:+09*094)8>**2/2)-**-)))((*)-(/-((7:(-09(,*6<4)5(*-76;(4(4*(()--14(**,((4)(.(/(0,47(),(-((*.(9((((((3(()).(,,(,(()61(,(-(0.2**.((-
@M02996:162:000000000-B87FG:1:1101:20988:3818 2:N:0:TAGCGCTC+CTCTCTAT
GACTACCCGGGTATCTAATCCCGTGTGCTCCCCGGGCTGTCGCAGCTCAGCGTCAGACACAGTCCAGAAAGGCGCCTTCGCCACTGGGGGGCCGCCCAATATCTACGCAGGTCACCGCGACACTGGGAATTCCCCTTTCCTCGCCTGCACGCAAGCTGCCCAGGATCCAAAGCCAGACGGGGGGGAGCCCCGCATGTACACGCCAGACTAAAGAAACCGCCGACATGCGCGGGACGCCCAAGAAATAGGGACAACGCCCGCAACCGACGAAGAACAGAGGGAGAGGGCACGGAGGGAGCCG
+
A@-,6;C<@CC+@,,666,66;86,;:C,,6,,+6:6+,;,:9@8+,;@?C@,6@CFGGFGG<EFFEFDCFGGEB:,,49,,6C,==,4+++@*@>F@<,73,+2<>18**2,2,,4:)/18*+?FC@A+++2>*0*5+++.):7*41.2)(217;+<6**03*:)*00<F7;)>*8*-8CC**2)-1(*;47;*()+*.)*442046)*22<*4F045(2-3(,(.5(*,()4,2-(*/,,34))))0,0(-.,5(((--)4,*(((,(,,((4(,.,2((4(4:?((42935***4-37
@M02996:162:000000000-B87FG:1:1101:8735:3823 2:N:0:TAGCGCTC+CTCTCTAT
GACTACTCGGGGAGCGAATCCTGTTTGCTGGCCGCACCTTCGCACCGCAGCGGCAGGCATCTGCTGGCAGGCTGCCTTCGCCATTGGGATGCTTCCAGAGATCTACAGATTTCACCCCGACACCGGGAATGCGGCCTGCCCCTCAGTCACTCTAGGTATGCAGGTCGCAACGCAGGTCGGGAGGGGAGCTCCCGCCGTGCACACCAAGCGGGCAGAGCGGCCAAAATGCGCGATAAGCGAAAGAATGCCGAACAACGCGCGAAACTGAGGGATGACCGGGGCTGAGGGAACGAAAAGAGCG
+
@@-,6;=;@BC+8+8+668,;,;,,-;4,,,,,8+66@,,,9B:88+8:=6@++7>+8E8E<FD,CACACFFEA,,,,99486+,9=,4,+,954AF?D,99,+9C4=@,,9,6,5,0*60=+@+8==:8,,+3@C+@D6C1*33D*3<+1*,55,5=:9;:;,1;/*1B8?*/8*2*6>C8:/*/.8-*+()0),4*.(3+6<?F<?:)),(0,7(.),2((.(,.-)*--),((.-*2,42.5))-0-04,5,1-,,(,)-4))-5),((.((.,-((1,(-..-3,(-4).**+-3(,
@M02996:162:000000000-B87FG:1:1101:9169:3836 2:N:0:TAGCGCTC+CTCTCTAT
GACTACTGGGGGATCTAATCCTGTTTGATACCCAGGCTTTCGTGCCTGAGCGTCAGATGATCTCTGGACAGCTGCCTTCGCAATCGGTGTTCTGTGACATATCTAAGCATGTCACCGCTACACAGCACATTCCGCCATCCTCGACATCGCGCAAGGGGACCAGGATCAATGGCAGTTCGCAGGTGGAGCAGGAGAAGTGCACCGCTGACGTAATCCTCCGCCGGCGCAACCTGTAAACCCAAGAAAGCCGGAGAACGCTCGGGGCCGCCGAGTGACCGCGGCTGCGGGCAGGGAGGAAGCG
+
A@668CCCDFD+8,B,66566;;666CA6@;6,@,9,;,,,8;@@B,@CB<B+6@CCCFG9F,F<@CF@DFGCD4,,44AB@@7DDC,?,,,>?@@CC=,?+,39EE==;,C,4,96:3089:E,4EE=,,,>=?GD4,,+:<DDG5C?C*)@6=FCGGEC=:+A0;?D,@A:6D,5C):C5:,69=D5F,/:?CD2,**1,:->)8@D)*0509F)8;.26(,(.07(/.(*---.:,*(4,17:,8*-.4(7.2--((-1-(),,(-,((((.)-4(-262,((-1(-(,0.25*:2.(
@M02996:162:000000000-B87FG:1:1101:13462:3847 2:N:0:TAGCGCTC+CTCTCTAT
GACTACAAGGGTATCTAATCCCGTGTGCTCCCGACGCGTTCGTGCCTGAGGGGCAGAACCGCCCCAGTAGCCTGCCGACGCGATCGGTGGGCCTTCTAATAGCTACGGATGTCACGCCGACAGTAGAAATTCCAGCTACCCCGAACGGCCGGGAGCGGGGAGGGTAAGAGAAAAGTCGGAAGGGTGGAGCCACCAGAGTGAACGATCGACTAACCAGGCCACGGACGCAACAGTGAAGACCCAGTCAGAGCGGACAAGGCCGGGAGAGTAGGGAGGACGGCGCAGGCGGGGAGGGGAGAAG
+
A<-86;EEFFD-C,@,;,,,<C@,,-:;966@C@@C++++,86@,A,A;=,@+77@@FFDFGGGGD=6C?EFEE8F+@=C++6+9@C4=+++96,5CB4,@+4+=?>:4++6,3,381*6=@@6C>EEC,,,@;FG+D9,+)*3;*13**3)**/4**2/**.*1)*2*+;68)2319(0/*:C*9(*12*.5)/,18*-)2-(-)((-)*(47,*()*(:4((4(,(-1(.*.6)6),*,((.0).)*))-()(/((.(()-(/-(().).,(,(43(((-(-(-((-((()./**(((.
@M02996:162:000000000-B87FG:1:1101:6725:3848 2:N:0:TAGCGCTC+CTCTCTAT
GACTACTCGGGTATCTAATCCTGTTTGCTCCCCGCACCTTCGCACCTCAGCGTCAGTCATCTGCTGGTAACCTGCCTTCGCCATTGGTATTCTTCCAGATATCTACAGATTTCACCCCTACACCTGGAATTCTGATTGCCCCTCAGTGACTCTAGTTATGCAGTTCCCAACGCAGTTCCGGAGTTGAGCTCCGGAATTTCACACCAAGCTTGCAAAACCGCCTACATGCCCTTTACGCCCAATAATTCCGAACAACGCCCGCACCTTCCGTTTTACCGCGGCTGCTGGCACGAAATTAGC
+
CCCCCGGFGGGGGGCGF<EAFFFGGGGEDECFGGGGGECGGGFGGGFGGFGGGGGGGFGFGGDGGCGGGGGGGGGDGGGGGGGC8AFEGDGFFFGGGGAFCFEFGGF==EEGGFFGE:F?DEFGEGGGDGGFDE;DF>@E=DFGG=*9+6;:,4D,EE=AFFEF;4+6A8+@=DDE7@EFCEEEC?*68,68>5?@=CF*CFFFFFDB96FCDACA5A;)*/-)00*10C:093*8=DF85134F?<93.2:9B@<..(((),(1,2((,.)(-.22(((-,2(4)),((42)02;@)),
@M02996:162:000000000-B87FG:1:1101:17146:3885 2:N:0:TAGCGCTC+CTCTCTAT
GACTACTCGGGTATCTAATCCTGTTTGCTCCCCACGCTGTCGAGCCTCAACGTCAGTTACAGTCCAGTAAGCCGCCTTCGCCACCGGTGTTCCTCCTAATATCTACGCAGTTCACCGCTACACGAGGAATTCCGCTTACCCCTCCTGCACGCTAGTTCAACAGGTTCCAAAGCAATACCGGGGTGGAGCCCGGGCTGTCACGTCAGACTGGCCAAACCGTCGACGCTCCCGGGACACCCAGTAAAGCGGGATAACGCGTGCCCCCGACGTAGTACCGCGGCGGCGGGGACGAAGGGAGCAG
+
A@<6@CEFBCC-@,66C65@EEC,,;CE,C6,BC@@+,,6;CFC@@,FA<C@6,@@,CFFGG9AFEECCEGGGC@=,,=ABB:@D?C7=,,,9,9A,E=;4;,6=C>@=+4,,95C>8*6==4+@FCC=,,,@FD8+@,6@)*=88:A9=*=3>=,,7E=DC8,63?6CFGF,9F7ACEADDC*5/7979;6B>5((2*9*3(68:@3)/C60A?F@)52:(6;2-,(,/(()413(-*;2,.6=).()-0(./)/4-(-31(:3(4(,-,(-6-)4,(,(((,(-,(-(-().1**4(,.
@M02996:162:000000000-B87FG:1:1101:25436:3888 2:N:0:TAGCGCTC+CTCTCTAT
GACTACAGGGGTATCTAATCCTGTTTGATCCCCACGCTTTCGTGCCTCAGCGTCAATGACGGATTCGTGAGATGCCTTCGCAATCGGTGTTCTGAGTAATATCTATGCATTTCACCGCTACACTACTCATTCCTCCCACGGCATCCGTATTCCAGCAATCCAGTATCAAAGGCAGTTCCGGAGTTGAGCTCCGGGCTTTCACCCCTGACTTGGACCACAGCCTACGCACCCTTTAAACCCAATAAATCCGGATAACGCTTGCATCCTCCGTATTACCGCGGCTGCTGGCACGGAGTTACG
+
CCCCCGGGGGGGGGGGGGGGGGGGGGGGGGFFGGGGGGGGGGGGGGGGGFGGEGGGGGGGGGGGGGGGFGGGGGGGGGGGGGGGGGGFGFFGFGGGGGGGGFGGGGGGGGGGGGGGG:@DDEFGGGGF;FFGGGFFGGDCD>FGGGDDDD;D@F?FEGGGFGFGGFGGGGGFFFGGFCEFCEGGGGFCECGEFFCAFGFFFCE=>?BDFFGF=A>A>FC9?BBBBF>9@G;(;EE<48FEFF8@FFFE;:):?A@;/---49<5::?<?981::66)230(23;<:2:?(427):2;4)(
@M02996:162:000000000-B87FG:1:1101:22454:3903 2:N:0:TAGCGCTC+CTCTCTAT
GACTACCGGGGTATCTAATCCTGTTTGATCCCCACACTTTCGTGCCTCAGCGTAAATGACGGATTGGTGAGATGCCTTCGCAATCGGGGGTCTGTGTGATATCTATGCATGTCACCGCTACACCACACATTCCGCCCACAGCATCCGTATTCCAGATTACCAGGTTCAACGGCAGGTCACGCGGTAAGCGCGTGCGATTCACCGCTGACGTGGCATTCCGCCTACGCACCCGTTAAAGCCAATAAAACCGGAGAAAGCGCGCACCCGCCGTATTGCCGCGGCTGCTGGGAGGGGGAGAGCG
+
BC<BBEFEDGD+B8A9<@<CFEC@,@CF9@,66CFE7E99E@C@B,<AEAECB@@D,CFGGGGCE,@CFCFGFD@A,,=A@CE@FDD+>++4>E4?AB@E9+93>,@?>;,C,=,,>8*=09,@DDDB:,,,>,@=DGEEGFF+=B=+;6**@3?F<;9CCF8+43:CC;E>:AGGFGFFC,4**1:60=:>)2*.(*)9/+;@@.3,5)/3:7:/)1*./1(((-,8(2(-93(-6),*.8,,6-).1-.-(0(*(.(-,)((),,(---,(()).2(,3((-().4(((,))1**((((
@M02996:162:000000000-B87FG:1:1101:19930:3912 2:N:0:TAGCGCTC+CTCTCTAT
GACTACTAGGGGGAGAGAAGCCGGTTGGAGGCCCGCACTTGCGAGCCGCAGGGGCAATGGCACCCCAGAAGGCGGCCTGCGCAATCGGAGGGCTGCGGCAGAGCGAAGCAGTGCACCGTGACACGACGAAGGCCACCTGCCGTGGGTGCAGGAAAGGCCGCCAGTAGCAACGGCAGGCCAAAGGGGGGGACGGACAAGGAACCGCTGACGAAACAGCCGGCCGACGCTCCCGGTAAACAAAAGAAAACCGGAGAAAGAGCGCAGCGGCCGTAGTAACGCGGCGGCGGGGACGGAAAAAGAG
+
@@6,8C@FCCCE@@@,8@<;,C@@88@4666,,-7+68+,9,@@@+74+7@+8>+6CFFFE@F=B+,B<AEF@+4+++994+4>+,:==@+8@,++8+++@06+5<8:+3,85,<8,1*4368@EG*15**16;:CG,1,*5)21:(=);+,3:*4=5C:8*,231*+:EF787C*8)4FC*2*1/2<(>8(75)2(*)4,*-49)49()*-27:F05),*(,-(-((,/42)(32>),*.4(457(.*-.-(..*.(..-1-()(-39-(((,)).-(,,3(3(,,3(,2,))/**4,(,
@M02996:162:000000000-B87FG:1:1101:19912:3915 2:N:0:TAGCGCTC+CTCTCTAT
GACTACTAGGGGGAGCGAAGCCGGGTGGAGGCCCGCACTTGCGAGCCGCAGCGGCAATGGCACCCCAGAAGGCGGCATGAGCAATCGGAGTGCGTCGTAAGAGCGAAGCAGTGCACCGCGACACGACGAAAGCCACCTGCCGTGGGTGCAGGCAAGGCCGCCAGTATCAACGGCATGCCAAGGGGGGGCACGGACATGGAAACGCGGACACAACAGCCCGCCTACGCGCGCGTTGAACCCAAGAAAGCCGGATAAAGCTAGAATCGGGAGGAGGACCGAGGGTGGAGGCACGGAAAGAGGG
+
@@-,66CCCCCECCF@F:::+C:@+++49;8,,-7+7@+,:,8@@++8+7>+8@>=E<FFFGGBF74B=<FFF4448+6,854E9,?::B+3@+8+@+,,816+6@8@38,38,@,,1*33*14>F:::7*4?60?7*53>15:)=.F)9+/325=::::8*(2+1*+:C@:87</7>7?8*:**/17(71(7:<2)+)5,+,437>24)*,-).8(.*-*4(,(-(,-*,-)((--4+*,4(1::(10-.-(0.*.)).,*.)*((((-41(,--,4(,-((-((.,(4,-5.**2(.((
@M02996:162:000000000-B87FG:1:1101:21352:3925 2:N:0:TAGCGCTC+CTCTCTAT
GACTACTGGGGTAGCGAAGCCTGTGTGATACCCGCACCATCGAGCCTCAGCGGCAGTTGCGCCCCAGCAAGCTGCCTTCGCAATCGGAGGGCTGCGAGATATCGAAGCATGTCAACGCTACACCTCGAATTCCACCTGCCTCGTGCGCACGCAAGAAACGCAGGTTCAACCGCGGGACGGAGGGGAGCGCCGCGAATGGACGGCGGACGGAAAGGTCAACCGACGCGCCCGTGAAACCCAATAAAGACGGAGAACGCGCGGACCGGGCGAAGAACGGAGGCGGAGGGGACGGAGAGAGCGG
+
@@-66C;@<CD+8,,66++8,,;,,-;C,C,,,866+7,,,8C@,+,@C?,@+7@C6CFCFGC=C=BFA=FF8A=,,,99,=@:D@@FC+++,+@@FEC+9+,06B>84,,,,6,:88*06=,@,8>B>8+6@E9DDGG865005>>@59*0@89@CFE>8C7*4*4<C<,8*):C8)38187*:/3)-*:4759((3<?0=>B(5331)>(()(*.)2)C0923,(((22(*-4-.(+2((.-8.)(1(.-4583(((4()-(1((-((,-(.,(,-,1(,40776(-(,-))***(-(4
@M02996:162:000000000-B87FG:1:1101:17420:3985 2:N:0:TAGCGCTC+CTCTCTAT
GACTACCAGGGTATCTAATCCTGTTCGATCCCCGCACTTTCGTGCATGAGCGTCAGTATCGGCTTGGTCAGCTGCCTACGCAATCGGAGGTCTTCGCCATAGCTATGCATTTCACCGCTACACGGCGAATTCCGCCAACCGCAACCGAAATCAAGCGGGCCAGGATCAACGGCGGGAAGAGGGTGAGGCACAAGAATTAACCGCTGACGTAACATGGCGGCCGCGGAACCCGTAAAACCAAGAAAGTCGGATAACGGACGGAGCCCACGGAAGACCGCGGAGAGCGGCACGGGGGGAGGCG
+
@CA6@CFEFDD6@6@@@<9@DEC66FCG<<@,C@+@F>,,@8C@@B<@CDCC+,@6,C,CFFG,6@@,:<FFCE<<,49?7@@4DDCFC+,,@,C@CC@,A*,=9,C,=,,4@@,?>0300@?EGGD=>++6@FCCDG6C+1@DDF>@9D*1E;37A*@*>:5*=*0=8,:858DG5)4508**2/,*(/2())2()+*6)99((0-,,)1446)9(55(2(1(((-((*,(*4-468+:2(,.5.)-*-0(,1,/((---/((*(.-((,((.(,-((1(,(((,4,-411))2**-(,4
@M02996:162:000000000-B87FG:1:1101:13959:3992 2:N:0:TAGCGCTC+CTCTCTAT
GACTACAGGGGGATCTAATCCTGGTTGAGCCCAACACGGTCGTGCGTCAGCGTCAAGGACGGAGTGGTGAGATGCCGGCGAAATCGGGGTGCTGTGTGATAGCGATGCAGTTCAAGGCTACACCACAGAGTGCACCCACAGAACACGGATGCCAGATGACCAGGTTCAACGGCAGGGCAAGCGGTAAGCGGGGGCGGGTAACGGCGGACGGGGCAATGCGGCGACGCACGCGTGAAAGGCAAAGAAGCCGGATAAAGAGCGCAAGACACGGAAAAGCGCAGCAGAAGGGGCGGAGGGAGCG
+
@@-68CC@@CD+@,,666,,,6;,,68A,,6,,:6@6,+,,8868+4@6?6@,,86,CF,CFC+,669C?FEF?,,++68+7>,@=:+:6++98@<9?;74+606,6+3,,,,3,,3)*60,,6@+>,>,3,7,@?D?EEF)6++8>+33*)@;>F,2E9,?/*,3*5:2A/*21:446)8*1**//0)=*.)512(17(.+(,-).(-))(4)(),**(*-(,(-,4(*-4/4-,<)+/(,((0.((*,.(()-*.).,-)-(),(.2(-,((((4((,,-(,((.,(((-.)*:*((,-
@M02996:162:000000000-B87FG:1:1101:23583:3998 2:N:0:TAGCGCTC+CTCTCTAT
GACTACAAGGGTATCTAATCCTGTTTGCTCCCCACGCTTTCGAGCCTCAACGTCAGTTACAGTCCAGTAAGCCGCCTTCGCCACTGGGGTTCCTCCTAATATCTACGCATTTCACCGCTACACTAGGAATTCCGCTTACCGCGCCTGCACGCTAGCTAAACAGTTTCCAAAGCAGGTCCGGGGTTGAGCCCCGGGATTGCACGTCAGACTTGCGGTGCGGTCTACGCGCCCTGTAAACCCAGTAAATCCGGAGAAAGCATGCGCCAGACGTATGACCGGGGCTGCTGGAACGGAGTTGGCG
+
CC@<@FFGGGG-C,@@@FAEE,C;;<CF,CC8:FEEE,,6<@FF@C,BCFCC,,@F,<EEFGFFGGECFFGEGBCC7?9F7F=F8=@,=++,@5,A<EF;E9D,DC>@B4,,,9<:@5*=?9,,9E:BAA,,9=866>=,==*0=+5,;6*)+@=@@DFGGFD,,5=@@FGFC9C+;78?EEE**;@G:4*:?ADF(,)*1>(0(2-474+74)(26=)61((197@(1?,(*)-)64,*(.(4796)*-)-,01*..().2(-*-,81,--)...(((-1(-3(.4:(,4-)0/**)(((
@M02996:162:000000000-B87FG:1:1101:13975:4001 2:N:0:TAGCGCTC+CTCTCTAT
GACTACAGGGGGATCTAATCCTGTGTGATCCCCACACTGTCGTGCCTCAGCGTCAAGGACGGATTGGTGAGATGCCGTCGCAATCGGGGTTCTGTGTGAGAGCTAGGCATGTCACCGCTACACCACACATTCCGCCCACAGCATCCGTATGCAAGATTACCAGGTTCAACGGCAGGTCACGCGGAAAGGGCGGGCGGGTCACCGCGGACGTGGCATGCCGCCTACGCACCCGGTAAACCCAATAAATCAGGAAAACGGTCGAAACCTCCGGATAACCGGGGCTGCTGGGACGGGGGGAGGG
+
@@-,8;@DDDD+@66,665,6<C;,<CE,,;,,C@B:,,6,:C@B,,B6?CB,68:,CFGGGG7:C@CC@FGCBE8+,@>+=C,DED+:++,9A4@9?;,A*4+9,9:=,,,,4,:8=*=09,@DEAB:7,,@,+=CECCGFF++@:+3+*0,6=@4,EAB2:+43+<;@E>@5DEC5>FC,:**257(4:4).)7(*)(,+.8>7>2;)12404*()*-/,((.,,4(*2(),,-44,*-,,.=4.)*.).(0.*-(-,-)-(/(,,(-,,-(-),-(((,,,-,..(.(-.)/**(2((
@M02996:162:000000000-B87FG:1:1101:10254:4004 2:N:0:TAGCGCTC+CTCTCTAT
GACTACAGGGGTATCTAATCCTGTTTGCTACCCGCACTGTCGAGCATGAGCGTCGAGAAGTCCCCAGCAAGCTGCCTTCGCCATCGGTGGTCTTCCTGAGCTCTACGCATTCCACCGCTACACCAGGAAGTCCGCTGGCCCCTGAACTAACCAAGAGAAACAGACCAGCCTGCAGGTCCGGGGGTGGGCCCCGGGAGGGGACAGACAGCGGGCATCTGCGCCTGCGCGCCCGGGACGCCCAGGGAGGCCGAACAAAGCTGGCACCCCGCGGATGACCGGGGCTGCTGGGAGGAAGGTGGGG
+
A@-,8CCACDD-8,C,;<C,,6;;,<CE,;;6,@+@+6,,@CFCBB;@<ACB+8@@+CFG6FFFGCBECCFCF=@8,4=?@8=4@=@,8+,,4,95??E,,+9,99@+=++C,9,96=*==9,@BFD@A,,,466++6+,==*=8DD,4+3)@==FFGGGFC8,6<CC++33,:FG@C=<>CE7*/5C11=(::5717>43*,428(..0)--74))*2-*---(-4(-*((/(--3-**(3310(((1-.475,*.()),1..*((41-(((-.521(,143-()32(4(-))0;0(((,
@M02996:162:000000000-B87FG:1:1101:22813:4015 2:N:0:TAGCGCTC+CTCTCTAT
GACTACTCGGGTATCTAATCCTGTTTGCTCCCCACACTTTCGAGCCTCAGCGTCAGTTAAAGCCCAGCAGGCCGCCTTCGCCACTGGTGGTCCGCCTAATATCTACGCATTTCACCGCTACACTAGGAATGCCGCCTGCCGCTACTTCACTCAAGAATTACAGGTTCCGCCGCAGCCATCGGGTGAGCCGATAGATTGAACAACGGACGTGCAAGCCCGCCTACCCGCCCGGTAAACCCAGTAAGTCCGGACAAGGGCGGCCACCTACGAAATACCGAGGGCGACGGGACGGGGGGAGGCG
+
A@-,AFCF@CD-@,,C6;566CC6;;C;A<<F,C@EED,,@@F@8+,FAAFC,,@C;CFGGGG<FCCFFFGGGGCC,==A@BCG8=C,9,,4@+@F?CE?E7,,9CB>C++,A9<,>8*6=>B,@FCB=4,8DEEG6F8D+:0CG,*C42+1D==CD,@EFE8,6;89;6@989D?CF9ACC71*;7*:C*/:?C**,28;;B=@FFF05C(3@))6)515((,(.-(-/-,)4(..(//.(6>746)1-0-95(*(((--/364.4(,(,((.)4:411((4((-3(4--())***,((4
@M02996:162:000000000-B87FG:1:1101:14127:4015 2:N:0:TAGCGCTC+CTCTCTAT
GACTACTGGGGGAGCGAATCCTGTGTGCTCCCCACACTTTCGTGCATCAACGGCAGTTATCGTCCAGAAAGGCGCCTTCGCCACCGGGGGTCCACCTAATATCGACGCAGTTCACCGCTACACTAGGAAGTCCACTTTCCCCGCCGACACTCAAGGGAAAGAGGTTTAGTGGCAGTTCCTCAGGAAAGCCGAGGGAGGGCACAACTAACGGGATTCCGGGGCAAGGAACCCGGTACAGCCAAAAAAGACGGAAAACGCGTGCCCCCAAGGGAATACCGCGGCTGCGAGGACAGAGGGAGCG
+
@@-,6;C@<DD+@+767646,<;,,-;C,,,,,;+8,,,,,8;@66,;6?C@++6@,CC,CF,E@CEF@EG,E>:+,,@9844@E?:+:+++6,8A=E:,8+8+68>7C++7,6,,6806=383@FCA;,,,7<@8<,,74@*<9:A>99*0<28FGGGF,45,4/+425+2*0>*1:51+3<*,237;*:2AB7<1*)13*.30)5),)/-()(*)))-*-(-(-(.(*-()-((6),*.4(.0(((*-.((0.2-(((-*-.*-((,((,((.)),(-(34,--(-(44().3*/41(,
@M02996:162:000000000-B87FG:1:1101:25877:4025 2:N:0:TAGCGCTC+CTCTCTAT
GACTACTGGGGTATCTAATCCTGTTTGATACCCATGCTTTCGTGCCTGAGCGTCAGATGATCTCTGGACAGCTGCCTTCGCAATCGGTGTTCTGTGACATATCTAAGCATTTCACCGCTACACATCACATTCCGCCATCCTCGACATCTCTCAAGGGGACCAGTATCAATGGCAGTTCTCATGTTGAGCATGAGAATTTCACCGCTGACTTAATCCTCCGCCTGCGCACCCTTTAAACCCAATAAATCCGGATAACGCTCGGGTCCTCCGTATTACAGCTTCTGCTGGCACGGATTTAGC
+
CCCCCFGGGGGGGGGGGGGGGGGGGGGGGFFGGGGGGGGGGGGGGGGGGAFGGEGGGGGGGGGGGGGGGGGGGGGGGGGGGGGGGGGGGGGGGGGGDFGFGFGGGFFFGGGGGFFGG>@CDGGEGGCAFEGGGGGDGGFGGEFGGGFDFGFFGGGGGGGGGGDAFFGGGGFFGFGGFGCFEGGAFGFGB,9DFF@DFGFFEFEFFFFFFFGFFFE1AFD=*::>2:>>AGFFGEF4C@:55BBFACCF2:>2?D>;/./,6/388;>E?>-2?:64))))-)6:45:BBBF:80*/2662
@M02996:162:000000000-B87FG:1:1101:9120:4038 2:N:0:TAGCGCTC+CTCTCTAT
GACTACTGGGGGATCTAATCCTGTGTGAGCCCCACACTATCGTGCCACAGCGTCAATGACGGAGTGGTGAGATGCCTTCGCAAGCGGTGGTCTGTGTGAGATCGATGCATTTCACCGCAACAACACACATTCCGCCAACAGCAGCCGTATTGCAGATTACCAGATTCAACGGCAGGTCACGCGGAAAGGGCGTGCGGATCACCGCTGACGGGGCAGGCCGCCTACGCACACGTGAAACCAAAGAAAGCAGGAAAACGCGCGCAGGCGCCGGGAGACAAGGGATGATGCGACGGGGGGAGCG
+
@@<6@,C@D@:+7,@,66;,,;@,,<;F,6C,,BCB7;,6,8C@,9,;6=@@,,88,<CDGGG+8:<9C<FFABB,,,49,@=+4=>,7+,,9A499=E,A+,,6,97=,,4,4,58=*6+9,@D+:+=8,,@,6?8E6=DDF+0@:+365*36=F,,@9D=:,,3+7=;@B6?>C*9@5884**/-*(:85/256(*)(/*,60)62@)1-4)()()*-2,(-(31:(/.,2((-62,*-.(57.((*.01(/32(---,/,()(--((-(((-(((((-,,,.).)(,(,))**2(,-(
@M02996:162:000000000-B87FG:1:1101:9102:4047 2:N:0:TAGCGCTC+CTCTCTAT
GACTACTGGGGTATCTAATCCTGTGTGATCCCCACACTTTCGTGCCTCAGCGTCAATGACGGATTTGTGAGATGCCTTCGCAATCGGTGGTCTGTGTGAGATCTATGCATTTCACCGCTACACCACACATTCCGCCCACAGCATCCGTAGTCCAGATTACCAGGTTCAACGGCAGGTCACGCGGTAAGCGCGGGCGGGGCACCGCTGACTGGGCATGCCGCCGACGCAACCTGTAAAACCAAGAAAGCCGGATAACGCTCGGAACCGCCGAATGACCGCGGGTGCAGGACAGGGAGAAGCG
+
AB@<@CAACFD+B,B,C@9@<FC;,<CE966,@C@B@;,,,8C@B@,B@BCC,,@@,CFGGGG,8,:6CEEGFE<8,,=?@@@,@DC6@+,,9AC@EEE,9=,,969:>,,4,49,85*=89,@DFF:=4,4@,@>CG+>DDF8=E>+;+*5@==E8,@D,@8+60=3C=EBC5CG*6@*+,4+*3:2*48/*/26(*)--*490)424**,453),)2-*--2,142(*.(26-65),*.3(,0881*,04-.-0((((-)-,)-(,2-(,,(-..(((((-(-).1(((-.)*2*.3((
@M02996:162:000000000-B87FG:1:1101:17040:4059 2:N:0:TAGCGCTC+CTCTCTAT
GACTACCGGGGTATCTAATCCTGTTTGCTCGCCACACTTTCGAGCCTCAGCGGCAGTTAGAGCCCAGCAGGCCGCCTTCGCCACTGGTGTTCCTCCGAATATCTACGCAGTTCACCGCTACACGCGGAATGCCGCCTGCCTCTACTCCACGCAAGAAGAACAGGTTCAACGGCAGTTTATGAGATAAGCCCATAATTTTCACCGCTGACGTGCGAGCCCGCCTGCACACGCGGTACACCCAGTAAAGCCGGAGAAGGCACGCCACCTACGGAGTACCGCGGCTGCGGGGACGGAGGGAGAG
+
A@@,@CC@CED+@;<,66,6@6@,,<;A,,,6+88C,;,,C@FC@+;E<ACC++6@6<FGGGDCFADE<EGGGEC+,,@A8B=@D8A5?,+,9,CBFEE+A+,+9CB+=++9,4,,8=*0==,+4@@@:+,,@CEG+@3>+3*==83F33*)@:CGG,AC7:5,4/252?C>?5D,+4/+2<@,,48><6;6)08).,+./+/;9)69=)122)4),)1,*-(-43:A:*(1)(,,)),*,424=9))*-.9-.4*,((.,1(4*1(.4-(-((.-)-(-1(((,-,1(474)):*223,-
@M02996:162:000000000-B87FG:1:1101:5874:4066 2:N:0:TAGCGCTC+CTCTCTAT
GACTACCGGGGTATCTAATCCTGTTTGATCCCCACGCTTTCGTGCCTCAGCGTCAATGACTGCTTCGTGAGATGCCTTCGCAATCGGTGTTCTGAGTAATATCTATGCATTTCACCGCTACACTACTCATTCCTCCCACGGCAACAGTATTCCAGCACTACAGTATCAAAGGCAGTTCCCGAGTTAAGCTCGGGTATTTCACCCCTGACTTGCAGCACAGCCTACGCCCCCTTTAACACCAATCAATCCGGATAACGCTTGCATCCTCCGTCTTACCTCGGCTGCTGGCACGGAGTTAGC
+
CCCCCGGGGEGGGFGGGGFFGGGFDFGGGGGGGGGGGGGGGGGGGGGGGGGGGGGGGGGGGGGGGGGGGGGGGGGFFGGGGGGEFGGFGFFGGGGGGGGGFFGGGGGGGGGGGGFGG=BDGGFGGGGGGFGGGFF?DGGGG=BGGFFFFFFBECDFGGGGGGEDED@FGGGFGFGGFGFFGGGGGFFFFFG>>>CA9CFECDC9>FC=EFGFC*:FDFF79<0076(((45.;;EF3)??(14()75706)/2>>;/.,((1.)*4>2,(-((--4()--411967:4(4>?>.:/;4:<
@M02996:162:000000000-B87FG:1:1101:17720:4072 2:N:0:TAGCGCTC+CTCTCTAT
GACTACTCGGGTATCTAATCCTGTTTGCTCGCCACACTGTCGCGCCTCAGCGGCAGTTACAGTCCAGTAAGTCGCCTTCGCCACTGGGGTTCCGCCCAATCTCTACGCATGTCAGCGCTACACGGGGAAGTCCACGTACCTCACCTGCACGCAAGCCCAGCAGAATCCAAAGCAATTCCCACCGTGAAAGCAGGACGGTCACACCAGACTGAACAGGCCGCCGACGCGCCCGATACGCGCAATCATGCCGGAAGAAGCGGGGCACCTACGGAGTGCCGGGGCGGCGGGGACGGGGGGAGGG
+
A@-,6;CE@ED-86,,6,,,,6;6,<CE,,,++88C,,,,5::@++,86?<@+6@B,CEEGG<FFCCCCDG?FC@:,,=A,86CE8A,4++,9,@@FEC,,4,64CB+4++,,9,,85*068,+6CC:3+,,7DF++@DE+0*==,:@0=*5B89DFEF,::@,@;<?58@A69F,9C6*?8**535;/:A;FADB2*25/0)5;>@1=)*/;F7;83*.*6-79((-(*--)(((-(**--()/))-*-.(().*.(-(()-,/4(.,8::-((.67((261((,-1(--3..***2((,
@M02996:162:000000000-B87FG:1:1101:5893:4076 2:N:0:TAGCGCTC+CTCTCTAT
GACTACCGGGGTATCTAATCCTGTTTGATCCCCACGCTTTCGTGCCTCAGCGTCAATGACTGCTTCGTGAGATGCCTTCGCAATCGGTGTTCTGAGTAATATCTATGCATTTCACCGCTACACTACTCATTCCTCCCACGGCAACAGTATTCCAGCACTACAGTATCAAAGGCAGTTCCCGAGTTAAGCTCGGGTATTTCACCCCTGACTTGCAGCACAGCCTACGCACCCTTTAAACCCAATAAATCCGGATAACGCTTGCATCCTCCGTATTACCGCGGCTGCTGGCACGGAGTTCGC
+
CCCCCGGGGGGGGGGGGGGGGGGGGGGGGGGGGGGGGGGGGGGGGGGGGGGGGGGGGGGCGGGGGGGGGGGGGGGGGGGGGGGGGGGGGGGGGGGGGGGGGFGGGGGGGGGGGGFGGAEGDEFFFGGGGGFFFGGGDGGED=BGGGDCFGFEFCFGGGGGGGEFGFGFFFGBFDGGFGFFEEECCGFG*248BEGFFGFFFGFFFFFBEFGFAA:?59?5;::BB9B9@EFBGEFFFFGGF683AC?7;4827:;C(.///1)6:?8<<(-(.5-..,-4,(3(-.55024?)0*/2)(,
@M02996:162:000000000-B87FG:1:1101:17701:4080 2:N:0:TAGCGCTC+CTCTCTAT
GACTACTCGGGTATCTAATCCTGTTTGCTCCCCAAACTGTAGCGCCTCAGCGGGAGGTACAGTCCAGTAAGTCGCCTTCGCCACTGGTGGTCCTCCCAAGCTCTACGCAGTTCACCGCTACACTGGGAATTCCACTTACCTCTCCTGCACGCAAGCCCAGCAGGAGCCAAAGAAATTCCCACCTTGAAAGCAGGACGTTCACGCCAGACTTAACAGGACGCCAACGCGGCCGTTACGCCCAAGCAATACGGACAACGGAGGCCCCCGACGGATTACCGCGGCTGCTGGGAGGGAGGGAGAG
+
@@-,8C;C@@C-@6<,;<,;CCC,,6C;,,,,,C,;,;,6,<C@:+,46?CB++7@+BFCFG9AFAD<@DG,F?+,,,=B,8=FD=@6=,,,9,C,4=?,,*,,9,>7>++4,4,:6538=9,,CFD@4,,,7DD3=F8=885?D,:A9=0)B8CDFGG,8=8+@*6@7>FF,:C77DA:CF+,,2:9:EEEF>CD2**-.5-:5DB3:)+1>+9AD)2/46(623(4(*3;)(,(,(**-3118())*-.-476*,(--,*--59(-(--(-(,..2(,1(---).2,((,0./8*42-,
@M02996:162:000000000-B87FG:1:1101:26132:4083 2:N:0:TAGCGCTC+CTCTCTAT
GACTACTGGGGTATCTAATCCTGTTTGATACCCACGCTTTCGTGCCTCAGCGTCAGTTGTATGCTGGTAAGCTGCCTTCGCAATCGGAGTTCTGTGACATATCTAAGCATTTCACCGCTACATGTCACATTCCGCCTACCTCGTTTACACTCAAGACAACCAGTTTCCATGGCTCGGTACGGTTGAGCCGCACGCTTTCACCACAGACTTAATCATCCGCCTTCGCACCCTTTAAACCCTATAAATCCGGATAACCCTCGCATACTCCTGATTACCGGCGCCGCTGGCCAGGAGTTTGCC
+
CCCCCGGFGGGGGGGGGGGGGGGGGGGGGFFEFGGGGGGGGGGGGGGGGGGGGGGGGGGGGGGGGGGGGGGGGGGGGGGGGEFGGGFFGGGGFGGEFGGDFFGDF<EFGFGGGGGGG=DGDFFCFGGGGGFF9DECGGGGGBBGGFFGFFFFFGGGGGGGGGFFGFG:FEDFCDFGFGFFGGDEGGDG=+@:A>C=DG80;F=C@*<B39CEE>6=9935=2(0/5=B>G(384?CE3:*,//.;.7=:(2,(;72/(((-/(,2)).).).64.)-((-(-(-((((,((-0)*2+.-<
@M02996:162:000000000-B87FG:1:1101:11754:4091 2:N:0:TAGCGCTC+CTCTCTAT
GACTACAGGGGTATCTAATCCTGTTCGATCCCCGCACTTTCGTGCATGAGCGTCAGTTACGGCCTGGTCTGCTGCCTACGCAATCGGGGGTCTTCGTCATATCTATGCATTTCAACGCTACACAACGAATTCCGCAAAGCTCGACCGCAAGCAAGCTCTCCAGAATCAATGGCGTGATGACGGTGAGCGGCACGAATGAACCACGGAGTAAAAAAGCCGCCGGCGCACGCTGAAAACCCAAGAAATAGGGAGAACGATCGGATCCGCGGTAGAACCGAGGCGGCAGGAACGGAGGGAGGAG
+
A@<@@CECCED-@<F,;<<,<CC;6FCF9,8;@@@@:6,,;@E@F@;@CFFE+,@,,CFGGGGG7@@:,,CEAD<,,CD?+?:,@@C+=+++9,C=98=94+,69595;,,4,9,88800==4@EEDDC,+,7=@?DG,6+:@DCE>F0@3)@8C3245<C98,=35:;,>9,9*=86@F9:**62/*6*3.55>(,,29@5=D(:9(-)25<FFF1)/4/(-,241-(*(-)..44(+22(.1;)))*.0(4))/((.,,1-(*(-(,(,()-5(4(,,,(14(,1((.41)5**/-((3
@M02996:162:000000000-B87FG:1:1101:11775:4091 2:N:0:TAGCGCTC+CTCTCTAT
GACTACAGGGGTATCTAATCCTGTTCGATCCCCGCACTGTCGTGCATGAGCGTCAGTTACGGCCTGGTCGGCTGCCGACGCAATCGGGGGGCTGCGTCATATCTATGCATGTCACCGCTACACAACGAATTCCGCAAACCTCGACCGCAATCAAGCTCTCCAGGATCAAGGGCGGGATGACGTGGAGCGGCACGAGTGAACCAAGGACGAAAAAAGCCGCCTGCGCACCAGGAAAACCCAATAAAACGGGAGAAAGAACGGATAGCGCGTAGAACAGAGGCGGAGGGGAGGGAGGGAGCGG
+
@B@8@CCCDED-@,<6;<@@E@@6,C@F,;,66@@@:+,6<C9@6@,@@A;@+,8,,<FFGGGGBC@::+@FDC:=+@=B+>B,==@+:+**>*4<155,7+,+2,6,2,,,,6,84()1:9,3C*:<:4*+2<3>DECC*(7D3C7*5C)3A97<3<++;04,A)*:0+<5;7)27/,9+8**//3*4**-)57((*16)/4(,88(()13(<3<(./1*(-02(4(-*((*.4242+2((,47)5(7(0(4)(0(((--*((*)((,((-(.-(3(,1(,(((,-(3((,)0***--(-
@M02996:162:000000000-B87FG:1:1101:8044:4143 2:N:0:TAGCGCTC+CTCTCTAT
GACTACACGGGTATCTAATCCTGTTCGATCCCCACGCTTTCGTGCCCGAGCGTCAATGCAGGCCTGGCGAGCTGCCTTCGCTATCGGAGTTCTGTGGCATATCTATGCATTTCACCGCTACACGCCACATTCCGCCCGCCTCGACCGCATTCCAGCCAACCAGTATCAACGGCACTTCGGGGGTTGGGCCCCCGGATTTCACCGCGGACTTGGCCGGCCGCCTGCGCCCCCTTTAAACCCAAGGAATCCGGATAACGCTCGCACCCTCCGTCTTGCCGCGGCTGCGGGCACGGAGTTAGC
+
CCCCCGGGGGGFEFFGE@FFGGFFFGGGGFFGGGGGGGDGGGGGGGFFFDGGFGGGGGGFGGGGGGGGGGGGGGGGFGEFG=FFEEEFECFEFGGGGGCEGFDGC<FGADAFFGGGG>>8DEFGGGGGGGFEE8CCDGE>CDFGGG@@?=ACFDFGGGGFGGF>@=DFFGG5:5>CAF5@EGG5<99D;CE0BBGF6E?499>BB7((40CB76404.79:923(2(((23(586A4-8A<<((7<2<74.(,0)*--,--)((1443(34(.,)).-376-446((3-1:6))2/2.-.
@M02996:162:000000000-B87FG:1:1101:8064:4148 2:N:0:TAGCGCTC+CTCTCTAT
GACTACACGGGTATCTAATCCTGTTCGATCCCCACGCTTTCGTGCCCGAGCGTCAATGCAGGCCTGGCGAGCTGCCTTCGCTATCGGAGTTCTGTGGCATATCTATGCATTTCACCGCTACACGCCACATTCCGCCCGCCTCGACCGCATTCCAGCCAACCAGTATCAACGGCACTTCGGGGGTTGGGCCCCCGGATTTCACCGCTGACTTGGCCGGCCGCCTGCGCACCCTTTAAACCCCAGTAAACGGGCAAAAGCCTGCACCCTCCGTATACCCGCGGCTGCTGGCACGAGGTGCGA
+
CCCCCGGGGGGGGGFFE<FAEFFFGGFGFFGGFGGGGGDCFFGGGFGGGGGGGGGGCFGEAECCEGGGGGGGGGGGGFGGGBBFGGDGDFE=EFCFFFCECF8CFEEF>9FEEFFGG:<=DFFEGGGGGGFFFFGDGEGGDAEGG7>>9+<;;,?FFG,@C9)37?BFC6*3=AG?FDA>EGD*1/77218687C>(/92)086007(,9?<0/)0-75(*--(.19448:35).<).;C,8451)).*(0(,).*,,,((*.(04(-:4-(.))).,(-(,((4),(,(.,).22*)(-
@M02996:162:000000000-B87FG:1:1101:11776:4169 2:N:0:TAGCGCTC+CTCTCTAT
GACTACCCGGGGATCTAATCCTGTTTGCTCCCCGCACCTTCGCACCTCAGCGTCAGTCATCTGCTGGTAACCTGCCTTCGCCATTGGTATTCTTCCTGATATCTACAGATGTCACCCCTACACCAGGAATGCTGATTGCCCCTCAGTGACGCCAGTTAGGCAGGTCTCAACGCAAGTTCGGAGGGGAGATCCGAGATTTCACACCAAGCTTGCAAAACCGCCGACAGGCCCGGTACGCCCAATAAAGCCGAACAACGCGCGCAACCGACGAGTTACCGCGGCTGCAGGCAGGGAAGAAGCG
+
@@-88CCFCCD+@,@,;<A,C,;66<CF,,,:,@8@+C,6<CCC@C,B<ACC,8@B,CF,F<FGCCC9@@EDFA@<,4=AB86494<:<,,,9,C<??E,@3=,>E==D9,499,:@:*6=8,@DFDDF:,4,9D7+EC9FD*@DG*F?B*8+6=,,@,=898+1;+,=CEB6>D+4+;@>>>**0:C),21/:DF),+00,9>@FF==)+-0ACFF;*.2.,..3(6(*--)4,-34**,-(.9)).7-03;5:*--((-)-4)((--4(-(()).,-21(((-(.,-.(-..11*54((
@M02996:162:000000000-B87FG:1:1101:7163:4170 2:N:0:TAGCGCTC+CTCTCTAT
GACTACCAGGGTATCTAATCCTGTTTGATACCCGCACCTTCGAGCCTCAGCGTCAGTTGCGCCCCAGCAAGCTGCCTTCGCAATCGGAGTTCTTCGAGATATCTAAGCATTTCACCGCTACACCTCGAATTCCACCTGCCTCTTGCGCACTCAAGAAACGCAGTTTCAACCGCTGGACGGAGTTGAGCTCCGCGATTTGACGGCTGACTTACATTTCCACCTACGCTCCCTTTAAACCCAATAAATCCGGATACCGCCCGGACCTTCCGTATTACCGCGGCCACTGGGACGGAATTAGCC
+
CCCCCGGGGGGFCFFFE<EDFFEFFGGGGGFEFGGGGGCCFGGGGGFGGGGGGEGGCFGGGGGGGGGGGGGGGGGGGFCFGFGGGGGGG:CFGGGGGGCFEDACFFFGGFCECGFGG>A>DEFFGGFGGGGDEGGGGDEFFEDFFG83*=?DFFFDFGCGGGA:EDCDDFFFG5DDFGABEEE6>FBFEGF2ADGBDFC4=C52()6@@6D<4+7777;72(;;<@086B(.9;A<-4A8B07AF)-(1,0-4047-(--4)4(257((,.1(-.6201(-((-.,8(,4>9))2+2.5:
@M02996:162:000000000-B87FG:1:1101:19896:4174 2:N:0:TAGCGCTC+CTCTCTAT
GACTACCCGGGGATCTAAGCCGAGTTGCTCCCCACGCTGTCGTGCATGAGCGTCAGGAACAGACCAGGTAGCCGCCTTCGCGGCTGGGGGTCTGCCAGATATCTACGCAGGTGACCGCTACAAATGGAGTGCCACTACCCCCTTCTGCACGCTAGTCTGCCAGGATCAAAGGCAGAATGGAGGGGAGCGCAACGCTAGCAGCCCAGACGAAACAGACGGCACGCGCACCCGGAACGCCGAAAAAAACGGGAGAAGGCGTGGCAACAACGGAGTACCGCGGCGGGTGGCGAGGAGGAAGCCG
+
@@-,6;CF@CC+76,,6<,,,+7+,-;=,;,,,;+@+,,,,:9@895@<=C@+,@@,CEEGGGFFCDF,@FFFE77,,49,86@==@4=+4+99EEF8?,4+,+658+46+8A6,,65*06>,@,C:<:8,,5@D?=@:,=)*+;,371;*)*49755=B@C6*4*4,2?F6,)/=A74?BB**492).*=,28)((*).)*.(87?615C?0?:?6)5(1(-(--,-(*(4)4(,((*2,((38(-(*,0,:5(*4-(4()4)/(.(,(-(,5))4,11(-,(--,(((-455**03.(-
@M02996:162:000000000-B87FG:1:1101:8116:4176 2:N:0:TAGCGCTC+CTCTCTAT
GACTACTAGGGTATCTAATCCTGTTTGCTCCCCGCACCTTCGCACCTCAGCGTCAGTCATCTGCTGGTAACCTGCCTTCGCCATTGGTATTCTTCCTGATATCTACAGATTTCACCCCTACACCAGGAATTCTGATTGCCCCTCAGTGACTCTAGTTATGCAGTTCTCAACGCAATTCCGGAGTTAAGCCCCGGGATGTCACACCAAGCTTGCAAAACCGCCGACATGCCCTTTACGCCCAATCATTCCGAACAACGCTCGCAACTTAACTGTTAACGCGGCTGCTGGGCAGTAATTAGC
+
CCCCCGGGGGGCFFGGF9FFFGFFFGGGG9C<CCFGGGFGFEEFFE@FCEFF:FGGEFFGGGGG9FFGGGGGGGGCEFFGGFFCFAFEFFG9@FFGGGGGFFD8@CDEFFFGGGGGC:D6DEGFGGCBFGGGFFGG?FGG+=5DFGFGFCFFGGFE;DDFEG:57=6=DFC@=5DC?D=5C8@CFEEGE=F9@EDAA+;*;EEF@F9=);?CCF*:5;C/44(/69@E98=EC;>CDD<:6(((2)7?@3:;B>3<-(-(,)-49(-5)))..6<).-(-,,(-,.).(((()12+<<?:
@M02996:162:000000000-B87FG:1:1101:18898:4183 2:N:0:TAGCGCTC+CTCTCTAT
GACTACCAGGGGAGCTAATCCTGTGGGCTCCCGACGATGGCGAGCCTCAACGTAAGTTATCGTCCAGTAAGCCGCCTTCGCAACTGGGGGGCCTCAAAAGAGCTACGCAGTGAACCGCTACAGTAGGAAGACCGCTTACCGCGCCGACACTGTAGCAGGACAGGTTCAAAGGAAGGTTATGGGTGGAGCCAAGAGCAGTCAAAGCAGACGTGCAAAGCCGTCGAAGATCGCGGGACACCCGGGAAAAGCGGAGAAGGCGTGCGCCAGACGGAATACCGAGGCGGAGGGCAAGGAGGGAGGG
+
@@-66;=CCCD6@+@,665,66;,,-8,,6,,+8+7+8,,,68:++,46?,@6,9C,,CC@F,A,6C,@<FG<=:4,,,98,@F,9=,++++5*@,,8:,5*,+684*11*2,6,*1()21:,,6@287,,+2=*:*B++*.))2:9/))0)0+2+331>*0-*2*:+2<35*.9*0*.*38=+*/374*34).2()**5)+.)(0.4:>*,()-*.0*-*,,-(4--.*-27(-(24+*(-44:1((*-.(-04*..,,-*,,*,,44-,,(-).)-(,16((-(,-,,(-0)2**410(
@M02996:162:000000000-B87FG:1:1101:11787:4184 2:N:0:TAGCGCTC+CTCTCTAT
GAGTACCCGGGTATCTAATCCTGTGTGCTCCCCGCACCATCGCACCGCAGCGTCAGGCATCTGCTGGTAACCTGCCTTCGCCATTGGGATTCTTCCTGAGATCGACAGAGTGCACCACGACACCAGGAAGTCTGATTGCCCCGCAGTGACTCCAGTTATGCAGGTCGCAACGCAATTTCGGAGTTGAGCTCCGAGATGTCACACCAAGCGTGCAAAACCGCCGACATGCCCGTAACGCCCAAGAAGGCCGAACAACGCCAGCAACCGACGAGTAACCGGGGCAGCAGGGCAGGAAGGCGCG
+
@6-86=CFBCD+@,@,66;,66@,,6C;B,,6,8@:@F,,,8BC7++@@B@@,,8@,CE8F@EE,@<9C@FC99<<?FF=?=B,94=,?,,94,9<EDD,919,@F8B@,5,,4,:,)*60@+@FF=DC,8,4=E+=EE9A5*=++1@DF+96,=97@8===D,4;+49@@?C5940+3ACB>*622;6,56?>?@(,+18;;5>FB31321(8126)1.*,(634(4)+4()(-4-4*:8<(.8((.1,)44>:/(((--*..*(--(-(,-()))-(,-1(-((.((,32).2**(-(,
@M02996:162:000000000-B87FG:1:1101:7159:4188 2:N:0:TAGCGCTC+CTCTCTAT
GACTACCAGGGTATCTAATCCTGTTTGATACCCGCACCTTCGAGCCTCAGCGTCAGTTGCGCCCCAGCAAGCTGCCTTCGCAATCGGAGTTCTTCGAGATATCTAAGCATTTCACCGCTACACCTCGAATTCCACCTGCCTCTTGCGCACTCAAGAAACGCAGTTTCAACCGCTGGACGGAGTTGAGCTCCGCGATTTGACGGCTGACTTACATTTCCACCTACGCTCCCCTTAAACCCAATAAATCCGGATAACGCCCGGACCTTCCGTATTACAGCGGCCGCGTGAACGGAATTAGCCG
+
CCCCCFGGGGGFGGGFACFCFGFGGGGGGFGDFEGDGGCGDFGGGGFGFEFEEFGGFGGGGGGGGGGGGGGGGGGGGDFGGGFGGFECFFFEFGGGGG8F9DG@;FGG9EEGDFEGG5@6>EBEDGGGGGFGGGGGGGGGGDFGGGF>?D>EGDFFGDGGG608@DFGGGGBEAGGFGBBCEGFC>>>*=EAE?C9=F69>C@B=AD1)8C9>C/;CF7)=((52.(/6C(8;444A<CE?74<B--,1204?F41(((--1(22427,..(,..-.4,4((4(-33((..288/0+,8>(
@M02996:162:000000000-B87FG:1:1101:8125:4192 2:N:0:TAGCGCTC+CTCTCTAT
GACTACTAGGGTATCTAATCCTGTTTGCTCCCCGCACCTTCGCACCTCAGCGTCAGTCATCTGCTGGTAACCTGCCTTCGCCATTGGTATTCTTCCTGATATCTACAGATTTCACCCCTACACCAGGAATTCTGATTGCCCCTCAGTGACTCTAGTTATGCAGTTCTCAACGCAATTCCGGAGTTAAGCCCCGGGATTTCACACCAAGCTTGCAAAACCGCCTACATGCCCTTTACGCCCAATAATTCCGAACAACGCTCGAAACTTACGTGTTACCGCCGCTGCTGGCACGGAATTAGC
+
CCCCCGGGGGGFGGFGFFGFGGGGGGGGGGFGGGGGGGFFFGGGGGFGGGGGGEGGEGGGGGGGGGGGGGGGGFGGGGGGGGGGGDFFGGGFFEGGGGGGGFFGGGGGCFEGFGGGF:9DFFFGGGGGGGGGGGGGGFDEDDFGG8CFFF7D9DFFGGGGGGDFFFDFGGGFGFGGFGFFE>CEGGFGFDFAEFGFBF?EEFFF=?D@CF7589:3>A;:;9<@=7?C@FFFGE@C@@FGDDD3BEC?;4:0;362..,/-1.4C66)684452.44((,-401,,)4(,2()0//<6)(
@M02996:162:000000000-B87FG:1:1101:24145:4194 2:N:0:TAGCGCTC+CTCTCTAT
GACTACCCGGGTATCTAATCCTGTTTGCTCCCCACGCTTTCGAGCCTCAACGTCAGTTATCGTCCAGCAAGCCGCCTTCGCCACTGGTGTTCCTCCTAATATCTACGCATTTCACCGCTACACTAGGAATTCCACTTACCTCTCCGATACTCTAGCTTGACAGTTCCAAATGCAGTCCAGGAGTTGAGCCCCTGCCTTTCACATCTGGCTTGCCATGCCGTCTACGCTCCCTTTACACCCAGTAAATCCGGATAACGCCTGCACCCTACGTATTACCGCGGCTGCTGGCACGGCTTTAGC
+
CCCCCGGGGGGGGGGGGGGGGGGGGGGGGGGGGGGGGGGGGGGGGGGGGAFFFFGGGGGDFFGGGGGGGGGGGGGGGGGGGGGGFFEFFFGGGGGGGGGGGFGGGGGGGCGGGGGGGABGCEF8EECFEDFGGGGGGGGGGDFGGGFFBGFFFFGGGGGFG9:CEFFGFFGFGD8DDGEFGFEFFFE?>FGFFFGFFGFEFGECE?=A@FFF=F;:;AG>4>BBFFF@DEDFFB9<EEEE(6=1+9<<72B6887;/.(/-14>F:((.4.)6:).6:0((-4(-5)037<:))228)66
@M02996:162:000000000-B87FG:1:1101:24162:4199 2:N:0:TAGCGCTC+CTCTCTAT
GACTACCCGGGTATCTAATCCTGTTTGCTCCCCACGCTTTCGAGCCTCAACGTCAGTTATCGTCCAGCAAGCCGCCTTCGCCACTGGTGTTCCTCCTAATATCTACGCATTTCACCGCTACACTAGGAATTCCACTTACCTCTCCGATACTCTAGCTTGACAGTTCCAAATGCAGTCCAGGAGTTGAGCCCCCGCCTTTCACATCTGGCTTGCCCTGCCGTCTACGCCCCCTTTACCCCCATTACATCCGGTAACCCCTTGCACCTTACGTATTCCGGCGGCTGCTTGCACGTATTTAGC
+
CCCCCGGAFGGGGGGGGGGGGGGGGGGGGGFGGFGGG@FGGGFGGGGGGFGGFFCCFGFCEGGGGGGFGGGF@CEGGGGGGEGGEFCCFFEGGGGFFFGFFFGGGEGEEEGGGGGG7:<=>CF,45FG9?EFGC8+?>=DFEFFG@5+:+1:,86=DCF,8EDFGFGGG93<FF+@D?7AFF+@@5*+5AF)*<@=AFFFED>*.3:6);?)(9)202;>=(-04(6(.:11C);4<(CC3()1+.1/;:7(())*(-(.(2).7()-.84,4().(,(((,29B7),-2)-0)<2<4)4
@M02996:162:000000000-B87FG:1:1101:9187:4225 2:N:0:TAGCGCTC+CTCTCTAT
GACTACAGGGGGATCTAATCCTGTTTGCTACCCACGCTTTCGCGCCTCAGCGTCAGTTACTGTCCAGCTAACCGCCTTCGCCACTGGTGGGCTGCCTAATATCTACGCATTTCACCGCTACACTAGGAGTGCCGTTAGCCTCTCCAGCACGCAAGAACAGCAGGTTCAAATGCAGACACGAAGTTGAGCCGCGTGCTTTCACATCTGACTGGCTGTCCCGCCGACACGCCCGTTACACCCAGTAAAGCCGGAAAACGCGTGCGCCCGACGGGATACCGGGGATGCTGGGACGGGGGTGGGG
+
@@-88CEDDED+@,9,;6,C<6;,,;;F<@;,,C@@+6,,,8B@@+,B@BC@8,8B9CFFAF@FGCEE,CC9BC@:,,@A,,4C,=A,9,+,@,@,A?E;@+=+>E>4>++4,9,:6>*==98,@ECCC,,,4=+=CGE,+:*6=FDA?8*5CDCFFGGFCF8+,3+<27345<DFFGB?CBC*,599);*/:):2(,+.018*64>C4/+/()6./);./,(...,81*(-)(-,-),/-2,<9<.)7459(.40-(--,*((*-(,--((((,).-((2(--(..4(((-0)/2*((((
@M02996:162:000000000-B87FG:1:1101:9198:4239 2:N:0:TAGCGCTC+CTCTCTAT
GACTACAGGGGTATCGAATCCTGTGTGCTACCCACGCTGTCGCGCCTCAGCGTCAGATACTGTCCAGCGAACCGCCTTCGCCACTGGTGTTCTGCCTAATATCTACGCATTTCACCGCTACACTAGGAGTACCGTTAGCCTCGCCAGCACTCAAGAACAGCAGGTTCAAATGCAGACACGAAGGTGAGCCCCGGGCGTTCACATCTGACGTGCGGGCCCGCCGACACGCGCTGAGAACCCAGGAAAGCCGGACAACGAGTGCCACCTACGGAAGACCGGGGCAGGTGGCACGGGGGAAGCG
+
A@-86CCCCED-8,6,665,C,;,,<;;,;;,,C,@@6,,,:D@8@,B6?C@666@,9CF6F<FECEE@@C@FE:7,,@A,64@,==59,,,9,C,E?E,A+439CB>C++,,9596:56=9,,@FDA:4,,@=++=EEB+00@6E:8;D*)@3=FFFGGFF@+,*2<CE,4@8?@9D5B>CC*,3:9),*0:*:@(*)//+9.)397>3///.6)4))-*-(--32<(*,()((..,+*,,4:F?((0-56-)4*-((-,0.-2(..,-((((,((((,(((,,,.1(,5(../2*(,((
@M02996:162:000000000-B87FG:1:1101:26358:4248 2:N:0:TAGCGCTC+CTCTCTAT
GACTACCCGGGTATCTAATCCTGTTCGATCCCCGCGCTTTCGTGCCTCAGCGTCAGTTGCGGCTTGGTGACCTGCCTCCGCGATCGGCGTTCTGTGCGATATCTATGCATTTCACCGCTACACCGCACATTCCAGCCACCCCAAACGCACTCAAGCCCCCCACTTTCCACGCCAGTACCGGGGTTGAGCCCGGACATTTCACCGCCGACTTAAGGGACCGCCTCCCCCCCCTTTAACCCCACTAATCCCGGTCACCGCTCTCTCCCTCCGTTTTACCCTGCCTGTCGCACCGTGGTACTC
+
CCCCCGEGGGGGGGGGGGGGGGGGGGGGGF@FGFGGGGGGGGGGGGGGGGGGGDGGGGFGGGGGGEGGGGFFGFGGFGGGG7FGFC=FGEGGGGGFGEDGG?FGGGGGFFGFFGGGG>@+=DEGGGGGGGEGGGGFFBEFGAEGGGDEBGE@GG5>EGEG@9)8:88,44*)4)),++/)*3*/*/(24::15<)3<?7)-<4(45(46>/6-*))(0*(:,-(((((-?>19:2:)5A=8(((9)))24),-))2(-,,(2).2((.((().,.-)().(.,)).(((4--))*2+-).
@M02996:162:000000000-B87FG:1:1101:26375:4257 2:N:0:TAGCGCTC+CTCTCTAT
GACTACCCGGGTATCTAATCCTGTTCGATCCCCGCGCTTTCGTGCCTCAGCGTCAGTTGCGGCTTGGTGACCTGCCTCCGCGATCGGCGTTCTGTGCGATATCTATGCATTTCACCGCTACACCGCACATTCCAGCCACCCCAAACGCACTCAAGCCCCCCAGTTTCAACGGCAGTGCCCGGGTTGGGCCCGGAAATTCCCCCCCCGCCTTAGGGGGCCGCCTAGCCACCCTTTAAACCCCACAAATCCGACTAAGCCTCCCTCCTCCCTATTAACCCCGCTGCTGGGCCCGGGTTTAGC
+
CCCCCGGGGGGGGFGGGGGGGGGGGGGGGGDGGFGGGGGGGGGGGGGGGGGGGDFGGGCGGGGGGGGGFGGGGGGGGGGGGCFEFGCFC=CFGGGFGG:EFAEFFFGFFEGGGGGGG>@DDFGGGGGGGGFGGFGFGGGEGA5DFGFEEGEECG7<FFGG>7)8B+1,+,4/=8)0217.=C5511()6E*:))9(6C*-);(-3)((,714)9()(0)4E(,(((().A8:5,5.));*(((-7()5*,),(0)*.((((*((/((.1()).))-)((((,.2))(,,(49)0/12(..
@M02996:162:000000000-B87FG:1:1101:5004:4301 2:N:0:TAGCGCTA+CTCTCTAT
GACTACTAGGGTATCTAATCCTGTTCGATCCCCGCACTTTCGTGCATGAGCGTCATTATAGGCTTGGTCAGCTGCCTTCGCCATCGGAGTTCTTCGCCATATCTATGCATTTCACCGCTACACGGCGAATTCCGCCAACCTCAACCGCACTCAAGCGTGCCAGTATTAACGGCGGGATGTGGTTGAGCCTCCCTCATTTCACGCTGAACTACCATGCCCCCCGTCACCCCCTTTAAACCCATAAATTCCGAACAACCCCGGCTCCCCCGGATTTCCCGCGCCTCTGGGCCCGGGTTTACC
+
CCCCCG9,CEFGGGGGGGGGGGGGG<F,CEEGGGGGGGGGGGGGGGG<C@EGGGG8F,,,;EFD<@7EFEGF<=FGG,EFG,C@,@B8+CEE9FF,,,@FFDFFG<EFFGGGGGGGG>5?DEGE8=BFGGGGGGGC+3DEF=:DF=83<+<DGGFG91@+>F@@,1+<?,:9:9DE))-/2B*ACFE7/*=1=)*(1C1))>66,.()(3*),).*(0*4:,--((-).:1>G7>)-3;*(((49946*4),4547(,((()(-9,(-((((.,)-)((-((,(,.)((-,00)22252)
@M02996:162:000000000-B87FG:1:1101:4989:4316 2:N:0:TAGCGCTC+CTCTCTAT
GACTACTAGGGTATCTAATCCTGTTCGATCCCCGCACTTTCGTGCATGAGCGTCATTATCGGCTTGGTCAGCTGCCTACGCAATCGGAGTTCTTCGCCATATCTATGCATTTCACCGCTACACGGCGAATTCCGCCAACCTCAACCGAACTCACGCGTGCCAGTATCAACGGCGGGATGTGGTTGAGCCTCACTATTTCACCGCTGACCTAACATGCCGCCTGCGCACCCTTTAAACCCAATAAATCCGGATCACGCTCGGATCCTCCGTATTTCCGCCGGTGCTGGCACGGAGTTTGCC
+
CCCCCGFGGGGGGFGGGGGGGGGGGGGCFGFGDFGGGGGGGGGGGGGGFGFGGGGGGGG@FGGGEGGGGGGGGGFGG;FGGEGGGGFFFGGFFGGFFGE>,=CFEFFGGGGFFFGGG=BDDEE6CFGDGGDEEGG=88DEFD*DGD>+<+@EG,;B7+@CDE@8,?9:F88BDFGG><;6FGGC:CEFD09=AF7CEG+/?F?90710(17)(/6;:?D1:1,((,,43E(.9)-2<:C;00).164:)(8((701.,-((1,,26A89?((.).4-((4((-34.5((.69)0;8+)..
@M02996:162:000000000-B87FG:1:1101:21424:4321 2:N:0:TAGCGCTC+CTCTCTAT
GACTACACGGGGATCTAATCCTGTTTGCTCCCCACACTTTCGAGCCTCAGCGTCAGTTAGAGCCCAGTAGGCCGCCTTCGCCACTGGGGTGCCTCCGAATATCGACGCAGTTCACCGCTACACTCGGAATTCCGCCTACCGCTACTCCACTCAAGAACAACAGGTTCAACGGCAGGTCATGGGTTGAGCCCATACATTTCACCGCTGACGGGCGGTCCCGCCGGCGCTCCCGGTACACCGAGGAATGGCGGAGAACGCTGGCCACCGACGGATAACAGAGGATGCTGGCACGTAGAGAGGG
+
A@-,8CEFCDD+@,,,66,6,<@,,6;;,,,,,;+@:C,,<@FC@@<EAACB8,@C<CFGGGGACAC:@CFCFE@+,,9A,84@==A,7++,9,99@CC+9+,+9886=++9,99,==*6=9,78DDC:+,,@FGGCEF8+:0C=,:@9=8)43;EFCFECC=,2*4<;@CA39D>/7.1>:9,*/58>0A-)02;7,+9/>)6,.69@3).3.40()/-*-(-(41(4:(-),(-:)0*.4(45,)(*-.,(0.*-(((,*.,*.(4(((-((-,).(,,(,.,).(,,,3).2*+),(-
@M02996:162:000000000-B87FG:1:1101:5016:4324 2:N:0:TAGCGCTC+CTCTCTAT
GACTACTAGGGTATCTAATCCTGTTCGATCCCCGCACTTTCGTGCATGAGCGTCATTATCGGCTTGGTCGGCTGCCTTCGCAATCGGAGTTCTTCCCCATCTCTATGCATTTCACCGCTACACGGCGAATTCCGCCTACCCCAACCGAAATCAAGCGTACCAGTATCAACAGCGGTATCTGGGTGAGCCCCCCTATTTTACCTCCAGACTTACCTCGCCCCTTACGCCCCCTTTACCCCCAGTAATTCCGGACACCGCCCGCTCCCCACGTCTTACGGCGCCTGTGGCCACGGAGTTTGC
+
CCCCCGC,FFGGFFGGGGFGGGGGG9F:FGGGF@F:FGGGGGEGGGG,E5EFGGD,E,,<,@@=++8,6+7C<:FFG,EGGB@:@DG7@FGGDFG,,:AF,4DFG9EGGGGFF9FGEA?CCCF+6++8@CGGGGGD+3@D+108C31+3+::B;=F+@+@BE@C,?F,;@,3:*;1*3*+?,,=*;5*7*=())*)1?+)7C))(0(),;+))))*(2)/*((,((((-:0>C26--4A:0(,6@))-*..((0(1,(((-)(-1((((--(.().--((-(-(-)((.((())*20.)-
@M02996:162:000000000-B87FG:1:1101:21411:4337 2:N:0:TAGCGCTC+CTCTCTAT
GACTACACGGGGATCGAATCCTGTGTGCTGGGCAAACTTGCGAGCCTCAGCGTCAGTTAGAGCCCAGTAGGCCGCGTTCGCCACTGGGGGTCCGCCGAAGATCTACGAATTGAACCGCTACACTAGGAATGCCGCCTACCTCGACTCCACTCAAGAACAACAGGATCAAAGGCAGTGCAGGGGGGGAGCCCATACAATGCAACGCTGACGTGCGGGACAGCCGGGGCTGCCGTTACACCCAGGAAAGGCGGAAAAAGGGTGACACCGAAGAAATACGGAGGATGCTGGATCGGAGGGAGGG
+
A<-,66C,@@C+@,=:6,,6;,;,,-;4,,,,,;,;,,,,,8@C++,EC?@@,,@@,<CFGGFB@@@,9CE?FC:+++,@6,6:88<:++++9+8CFE:+8+,+4<8+4,+,,3,:>)*==98,,8=>3,,,@@EGDG6@900<*61304+)6,*741=C,47,,**492>8,/:,/+1+28:**/11(2*.)0*<)+14-+,-2)-4()*--)40-)*-/((-(-3((*.-*(-,-4,2(.4<:(((*(.-().*(((.-*..*-4(--((()))(((,,((((.-.().(0)/*2((((
@M02996:162:000000000-B87FG:1:1101:20633:4364 2:N:0:TAGCGCTC+CTCTCTAT
GACTACAAGGGGATCTAATCCTGTGTGCTCCCCGCACCGTCGCACCTCAGCGTCAGGCATCGGCTGGTAACCTGCCTTCGCCATTGGTAGGCTGCCTGAGATCTACAGAGTTCACCCCTACACCAGGAATTCGGATTGCCCCTCAGTGACGCTAGGCAGGCAGGTCGCAACGCAGGCCAGGAGGTAAGCGCCGGCCTGTCAAATCAAGCTTGCAAAACCGCCGACAGGCCCGGTACGCCCAAGAAAACCGAACAACGGCGGCAAACGAAGGGTGAGCGCGGCTGATGGGACGGAAAGAGGG
+
@@6,6C@CDDD+@,<,;6,;C6C,,6;C,,,6,78:+@+68@@@@@,B<=6@,,8@,9C6C,BF,7@,@@CEEB4,,,E?8,8,99<55,,,9,@,A<A,A+,+9C4=@,54,9,:,0*0=8,9@FD@:7,,6@CCDGG9D)3==D*D03*)+66,6@+8+=8+,3043>49*9C**37@88?**219**4//09((*/).+.)3A).7)+/,;?;8)*,*-34(-466*,3)(-(--**3-(,7(((*,)--.3*,(((-)--*((-(-(-((,(,4(,,3,-().4(,43)./**.(((
@M02996:162:000000000-B87FG:1:1101:9636:4393 2:N:0:TAGCGCTC+CTCTCTAT
GACTACCAGGGTATCTAATCCTGTTCGATGCCCGCACTGTCGTGCATGAGCGTCAGTAACGGCGTGGTGAGCTGCCTACGCAATCGGAGGGCTGCGCCATATCGAAGCATTTCACCGCTACACGGCGAAGTCCGCCAACGTCAACCGAAATCAAGCGTGCCAGGATCAACGGAGGGAAGAGGGTGAGGGGCACAAAGTAACCGAGGACGTAAAAGGCCGCCCGCGCACGCGGTAAAACCAAGAAAAACGGGGAAAGGACGGAACCGCCGGAGTACGGAGGGGGCGGGCACGGAGGGAGGCG
+
@@868CCFFDD-C,@,;<,CC,@;,C@F9,8,;67@@+,,,:9866;@ADFC+8@8,C,<FCF++6@9,6CF@E,8,9@B+=B,@=CF=++,9,8>@B>+9+4+9,84>,,,,4,,8)30=>,@=CC:@++,@=8CDED++1<C+@=<3C**@99,9*4*6<7*:*3466C>*/?E)*/028*/4*,*(*3.8)2(5,+9)+4,(8;(-)13(9)7())-1(42((,-(*(-)4,6))+*,((.7((-),)--0(/((.41*-(*((((4((-(5(((,,(-,(((-(,-(3))***4((4
@M02996:162:000000000-B87FG:1:1101:16120:4431 2:N:0:TAGCGCTC+CTCTCTAT
GACTACCGGGGGATCTAATCCTGTTCGATCCCCGCACTGTCGTGCATGAGCGGCATTAGCGGCTTGGTCAGCTGCCGACGCAATCGGGGGGCTTCGCCAGAGCTATGCAGGTGACCGCTACACGGCGAAGTCCGCCAACCTCAACCGAAATCAAGCGTGCCAGGATCAACGGCGGGAGGAGGGGGAGCGGCACGAGGGAACCGCGGACGAAACATGCGGGCGGCGCACCCGGAAAAACAAAAAAAACGGGAAAAAGCTGGGAGACGCCGAAGAAGCGCGGCGGCAGGGAGGGAGGGGGGCG
+
A@<,8CC@DDD+@,9,66,6C@@;,C@E,;66,@@@++,,5C9@86:9<B:@++:+,C,9FFG+8>C5:?EF<E,4+46>+>=+@=@+=+****5<<=<*4)0+3,4,;+,4,4,246)/100;CEE>8/*+3;:DDE8**(09224C5<))<9C+:*A5@94*:)2:7;C::5>=5)37>C**/131(*243)9((*04(*471D>2-)93(7)<2))(1(4(,(4(,*(-)-,4((+2,(425(-(*,.(.)(/2)).49((*--(-(,-(.(((((,(((,(40(,((1).2**-(-4
@M02996:162:000000000-B87FG:1:1101:12201:4437 2:N:0:TAGCGCTC+CTCTCTAT
GACTACTGGGGTATCTAATCCTGTTTGCTCCCCACGCGTTCGTGCCTCAGCGGCAGGTACGTCCCAGTGAACCGCCTTCGCCACCGGTCGTCTGACTAATATCTACGCAGTCGACCGCTACACTAGGAATTCCGGTAACCGCTTCCGCACGCTAGCCCCTCAGGATCGAATGCAGTTCTGGGGTGAAGCCACAGGAGTTCACATCAGACGTAAGAGACCGCCGACGCACCCGGTACGCCCAGGAAGTCCGGACAACGCTTGCTACCGACGGCGGACCGCGGCAGCTGGGACGGGGGGTGCG
+
A@-68CC@CFD+@,6,6656C@@;,-;?,6;6BC+@++++@@B@B@9E6?6C+6@@+CFFGCFFGFDC,:CEFB>@,6=?,84@D=C+4+++94CA?EA4=+,+9C@+=++9?8++8=*0=9,,@F,5=8,,76+0=EFA+8*+3D:@?5*)*:;,AFE481:,A*;;CF8?,8D01C*=,:=**17@56E@FAFF0+)77+9)6=;<E)137FE624*-2,--(41;(*,4)(4(23*/,3((02).2-.47:.*-(((-1).2,(-2-(-((---4(2,4(--(.4(((4))11*(-(-
@M02996:162:000000000-B87FG:1:1101:24994:4450 2:N:0:TAGCGCTC+CTCTCTAT
GACTACAAGGGTATCTAATCCTGTTTGCTACCCACGCTTTCGCGCCTCAGCGTCAGTTATTGTCCAGCTAACCGCCTTCGCCACTGGTGTTCTTCCTAATATCTACGCATTTCACCGCTACACTAGGAGTTCCGTTAGCCTCTCCAACACTCAAGAACGTCAGTTTCAAATGCAGACACGAAGTTGAGCCTCGTGCTTTCACATCTGACTTGATGTCCCGCCTACACGCCCTTTACACCCCGTAAATCCGGATAACGCTTGCTCCCTAAGTATTACCGCGGCTGCTGGCACGGAGTTCGC
+
CCCCCFGGGGGFDDGGFGGGGGGFFGGGGGFFGGGGGGGGGGGGGGGGG<FFFEGFFGGGGGGGGGGGGGGGGGGGGGGGGGGGGGFEFFEFGGGGGGGGGFGGGGGGCBFGGGGGGA?CDFFGGFGGGGGGGGEDGDFEDDFGGGEGFCDDFDGGGGGGGG=CEBGGGGCFADD960)@BEC9EFEFFG,)::C>=CFBC;**38ACEFCE=F*1*=?41:@D:7252:9@GEFFFFG5((,6.,65*686?>>;/.((-/).94()(()))))))-(--49>F?7(1333))220)43
@M02996:162:000000000-B87FG:1:1101:4931:4464 2:N:0:TAGCGCTC+CTCTCTAT
GACTACTAGGGTATCTAATCCTGTTTGCTACCCATGCTTTCGTGCCTCAGCGTCAGTTAGAGCCCAGTAAGCCGCCTTCGCCACTGGTGTTCCTCCGAATATCTACGCATTTCACCGCTACACTCGGAATTCCGCTTACCTCTACTCCACTCAAGAACTACAGTTTTGGATGCAGTTCCAAGGTTAAGCCTTGGCATTTCACATCCAACTTGCAGTCCCGCCTGCGCACCCTTTACACCCAGTAAATCCGGACACCGCTTGCCACCTACGTATTACCGCGGCTGCTGGCACGTAGTTAGC
+
CCCCCGGFGGGGGGGGGGGGGGGGGFGGGFFFFFGGGGGFGGGGGFGGEFFGGGGGFGGGFEGEGGGFGGGGFGGGGGGGGFFEFFFFGGGGEGGFGCEGGFGGGCFGEGGGGGGGG=@CDEGDGGEFGGGGGGGCG8DFFDFF8E5A6=BDFEC,@GGGFDDFDD9@D8,;EFFEFGFF9EGFCFEGEGD8;A68>FFFFG**:;EE:>FE@98<@A5=7:-:>9>))=59CB==EEFEFF>:C6CEF:)39B(:((,(///7;7B(.,().36<2:144-1923:::BFF8<*;@)6.
@M02996:162:000000000-B87FG:1:1101:24988:4467 2:N:0:TAGCGCTC+CTCTCTAT
GACTACAAGGGTATCTAATCCTGTTTGCTACCCACGCTTTCGCGCCTCAGCGTCAGTTATTGTCCAGCTAACCGCCTTCGCCACTGGTGTTCTTCCTAATATCTACGCATTTCACCGCTACACTAGGAGTTCCGTTAGCCTCTCCAACACTCAAGAACGTCAGTTTCAAATGCAGACACGAAGTTGAGCCTCGTGCTTTCACATCTGACTTGATGTCCCGCCTACACGCCCTTTACACCCAGTAAATCCGGATAACGCTTGCTCCCTACGTCTTACCGCGGCTGCTGGACAGTCGTTAGC
+
CCCCCEFFGCDFGAEGCFGGGGGGFGGFGFCFGGGGDGGGFGGGGGDGG8FGGGGDFGGGGGGGGGGGGGGGGGDGGGGGGGGGGGFFGGEEF<EFGGGFCDFGAGGGGEGGGGGGG:@D>EFFG9FFFFFFGGGGDCADGDFGGGFGFDD8@DFCGGGGCGAFFDEGGCFFGFGGFDDDCECEGG<C@GFC5FGAFGFEECCE@A=EFFGEEA*4:BC>*-09:@B/265@F@*8E3F8114;+).<*68(6)4;,.//,/)678<A?B?(40):>02(-((-3,)5.4)3**2123-6
@M02996:162:000000000-B87FG:1:1101:14992:4501 2:N:0:TAGCGCTC+CTCTCTAT
GACTACCAGGGGATCTAATCCTGTGTGGTACCCGCACCGTCGAGCCTCAGCGGCAGGTGCGCCCCAGCAAGCTGCCTTCGCAATCGGAGGGCTTCGAGAGATCTAAGCATGTCACCGCTACACCGCGAATGCCACCTGCCTCGTGCGCACGCAAGAAACGCAGGTTCAACCGCGGGACGGAGTGGAGCGCCGCGAGGGGACGGCTGACGAACAGTTCCACCTACGCGCCCGGAAAAGCGAAGAAAACGGGAAAACGCACGGACCGGCCGTAGTACAGCGGCGGCAGGGACGGAAAGAGCCG
+
@@668;CCDDD+@,@,665,6<;,,<;,;6<,,87@+@+,87FC6+,;6=;@+6@B+CFGGGGGGCCECAGGCB,4,,4=,?=4=@CFD+++9,9>FED+?3,+9C@,=,,,,6,:6:*0=9,6+3=>C+,,33@++D6,20*038>*9>*/B:;DFGF>855*/22<@;C8*):EED;B;>/*10.0(//-)5C((*77>89;(8?(()929.)*)*2)24?>3--((*--)477(4*2,(-55(.(/,0(.0(54(--,9(-)(((,,,-(.))..(,,((((-,(((-0).***(((4
@M02996:162:000000000-B87FG:1:1101:17739:4523 2:N:0:TAGCGCTC+CTCTCTAT
GACTACCGGGGGATCTAATCCTGTTTGATACCCGCACCTTCGAGCCTCAGCGTCAGTTGCGCCCCAGCAAGCTGCCTTCGCAATCGGAGGTCTTCGAGATATCTAAGCAGTTCACCGCTACAACTCGAAGTCCACCTGCCGCTTGCGCAAGCAAGAAACGCAGGTTCAACCGCGGGACGGAGGGGAGCGACGCGGTGGGACGGCGGAGCAAAAAGTGAACCCACGCGCCCCGAAAAGCCAAGAAAGCGGGAGAAGGAGGGGACCGGCCGAAGGACCGGGGCGGGCGGCACGGAAGAAGGGG
+
A@-A6CC@CED+@,9,66,C<9C,6;CA,@<,;@6@:F,,,:C@,6,B<EEC,,8@,<FEFGCCFCCE@CGG=?,9,,9?,?=7@=@FC++,9,9=FD?+92,+7BD8=,,,,6,,88*0=9,@,8===++,3@,=+@,D8)*+34:+3**)6@9CFFFE*95*,325:248*):C>D:D8B**:7-)-**4:7)(-*<?(89>9>((()2(,)(*)*26*(4(((-,,*(-)-19((,2,(4(.((()-.(37(*.(((,)(()(((,((((.(-((((,4(((-((((,,.)**+,((-
@M02996:162:000000000-B87FG:1:1101:7128:4525 2:N:0:TAGCGCTC+CTCTCTAT
GACTACTAGGGTATCTAATCCTGTTCGATCCCCGCACTTTCGTGCCTCAGCGTCAGTTGCGGCCTGGCAGGCTGCCTTCGCAATCGGTGTTCTGTGTCATATCTATGCATTTCACCGCTACACAACACATTCCGCCTGCCTCGTCCGCACTCAAGTGAACCAGTTTCAACGGCAATGCTACGGTTGAGCCGCACCATTTCACCACTGACTTGATCCACCGCCTGCGCACCCTTTAAACCCAATAAATCCGGATAACACTCGGATCCTCCGGATTACCGGGGCTGGTGGCCCGGGGTTAGC
+
CCCCCGGGGGGGGGGGGEFFCGFFFFFFGFEGGGGGGGFGGGGGGGDGGGGGEEGGGGGGGGGGGGGFGGGEGGGGGGGGGGCEFEECC?FEFGGGGGFFEF;FEGGAAFDF9;@FG=EGDFFGGGFGGCBEEFGGGFGFGEFGGE=+<DDEFGG=DFFFGF5,7?FGCCGF65CDAGAFGGGCED=DFFCAF9DB>FF5*=@EF;>@2;77=6817AF9=:223,,(.8<;453?C>CC0?7B=6).2,),().*....,/--9(64:9(-8:)5)(((((-((((-1((-<)/:*(.-
@M02996:162:000000000-B87FG:1:1101:7149:4535 2:N:0:TAGCGCTC+CTCTCTAT
GACTACTAGGGTATCTAATCCTGTTCGATCCCCGCACTTTCGTGCCTCAGCGTCAGTTGCGGCCTGGCAGGCTGCCTTCGCAATCGGGGTTCTGTGTCATATCTATGCATTTCACCGCTACACAACAAATTCCGCCTGCCTCGTCCGCAATCACGTGAACCAGTTTCAACGGCAATGCTACGGTTTAGCCGCACCAGTTCACCACTGACTTGATCCACCGCCTCCGCACCCTTTAACCCCAATAAATCCGGCTAACACCTGACACACCCGAATTCCCTCGGTGTATGGCACGGGGTTGTC
+
CCCCCFGGGGGFGGGGC@FGGGGFGFF=,C8EDFGGGGFDCCGFEGGGGFGEECEGGG<FGGGGGGGGGGEFGGGCF=FGECFC,DC+48@@EFFGGG9FFF89DFEFFGGGFFAF=)9=CFEDFEC,E=;ECF6=?8=@?:9+=8579+*3D,=,@DFGD9=@9CCFGGG5C>D69F*+,>*4*3086FE=*5C2574@?<>7>))*0;+77+9@@AC,*./((61(,3/4*).-))+;8(,)16-.23)(-).2.,-((*()*((-((((-,)))),((((()-)((.510)12*((.
@M02996:162:000000000-B87FG:1:1101:17729:4538 2:N:0:TAGCGCTC+CTCTCTAT
GACTACCGGGGTATCTAATCCTGTTTGATACCCGCACCTTCGAGCCTCAGCGTCAGGTGCGCCCCAGCAAGCTGCCTTCGCAATCGGAGTTCTTCGAGATATCGAAGCATGTCACCGCTACACCTCGAATGCCACCTGCCTCGTGCGCACGCAAGAAACGCAGGTTCAACCGCGGGACGGAGGGGAGCCCCGCGAGTGGACGGCGGACGAACAGTGCGACCGACGCGCCCCGAAAACGCAAGAAAACGGGAGAACGCGCGGACCGACCGAAGGACCGAGGGAGAGGAGACGGAAAAGGCGG
+
@B@68CC@CCD+@,C,<65,@C@6,;CF9CC,,8+@6F,,;CFCB6,B@BCB,6@B,<FFGGGGGECFECGF=?B8,,4?,?=7@=@CC,,,9,9=FF=942,+9EE=B,5,,9,58806=9BD,A=C=,,,7EADGE8,+1*+68:@5=05C:CEEEGC@:8*43;<;5:9*3;C?C>A:8**=<6)(*=4551,(/8<(1-,1>;9()9,9).*-)1423;69,((-*(-)4,-:(*2,-4(0(3(*,0-4))7(-(-3)3(1(((,(,,(4(,1(,(((-((-((.(-,.)**+,((-
@M02996:162:000000000-B87FG:1:1101:7415:4541 2:N:0:TAGCGCTC+CTCTCTAT
GACTACCAGGGTATCTAATCCTGTTTGCTACCCGCACTTTCGAGCATGAGCGTCGATAAGTCCCCAGCAAGCTGCCTTCGCCATCGGTGTTCTTCCTGATCTCTACGCATTCCACCGCTACACCAGGAATTCCGCTTGCCCCTGAACTATCCAAGAGAAACAGTCCAGTCTGCAGGTCCGGGGTTGGGCCCCGGGATTGGACAGACGGCTTGCATCTCCGCCTGCGCCCCCTTTACGCCCAGTGATTCCGAACAACGCTTGCACCCCTGGTATTACCGCGGCTGCTGGCCGGAAGTTTGC
+
CCCCCGFGGGGFFFFGFFFFFGGFFGGGGFFFGEGGGGGGGGFGGEGGGFGGEGDC@FDFFDFCCFG<FGGGGGGGGFGGGFEGGGG:FFGFGGGG9FCDCBDDFFGGGGG,CBFGG=58CEFGDGGGGFGFGDGG+=EF+=*=@FF,8+1DCDGG=FFFGGD==9=D=>DFGFGGDGCDGGGGDDBGFG>>DF*>BC4(.,>9>F(-.><:<FEF9;*::6(((62(,:30>066::?E:F:2/6)<:474452*--(--1)5724(((.).6.6.2-41,(4,,.((,((.0?<0<<>
@M02996:162:000000000-B87FG:1:1101:22689:4604 2:N:0:TAGCGCTC+CTCTCTAT
GACTACTCGGGTATCTAATCCTGTTTGCTACCCGCACTTTCGAGCATGAGCGTCGATAAGTCCCCAGCAAGCTGCCTTCGCCATCGGGGTTCTTCCTGATCTCTACGCATTCCACCGCGACACCAGGAATTCCGCTTGCCCCTGAACGAACCAAGAGAAACAGGCCAGGCTGCAGGTCCGGGGTGGGGCCCCGGTATGGGACAGACTGCTTGCATCTCCGCCTGCGCGCCCTGTACGCCAGGTGAGTCCGAACAACGCGTGCACCCCGCGTATGACCGCGGCTGCGGGCACGAGGTGTGC
+
CC<B@F,,@BC6@,6;@@@9CCCC,@CCEC<,,@7B:6,@9@F@BBEAAEFC@@BE,CFF@FGFFFCFFCFGFDFE,,EDCF=,@@C+4++,9,CFED;,,+@=9ED@B>+C,@5,>>*=?=>FGGGF:4,,@FCGCBE8=D*@FGE,0+31DEFFFGGGG7=,@?FF*6,3@9DAFFEECDE/*2-5/*/3>B/6(,=@5<;235/,4**.:?)1)/*-:3(,26;(181(*5).328*(-,280<)2-729>7/--,(,1,.*-4993(,(..).1,221(,-(-,,,230)///),-
@M02996:162:000000000-B87FG:1:1101:22696:4621 2:N:0:TAGCGCTC+CTCTCTAT
GACTACTCGGGTATCTAATCCTGTTTGCTACCCGCACTTTCGAGCATGAGCGTCGATAAGTCCCCAGCAAGCTGCCTTCGCCATCGGTGTTCTTCCTGATCTCTACGCATTCCACCGCTACACCAGGAATGCCGCTTGCCCCTGAACGATCCAAGAGAAACAGTCCAGGCTGCAGGTCCGGGGTTGGGCCCCGGTAGTGGACAGACTGCTTGCATCTCCGCCTGCGCTCCCGGTACGCCCAGTGAGTCCGAACAAAGCTTGCACCCCGCGGGTTACCGGGGCAGGTGGGACGGAGGTGGGG
+
CC<A@EFFEGD6@6@9;<@<@@C6,6CDC@C<CC7BC:,,<@FACBECCCFC@:@@@FGGFGG8FCCFFEFGDDCE,?@AB@C@DCD6=,,,9,CA<DE9,+=,9ED:E6+C9=,B=>*6=49@FG@=B=,,@CECDG?=F5FF?ED,3+50EDDGG?GG?D8,6@FG+@358AFGAC@EGDG*594>4A8:D>)6/2;(7,8=@A./3++7(2);71*.2,,/(.4(/*4()-((--**2:,,/)))*,.43:(/..)).*.35:((,-(((,(,)((,(((,(..-((42))/**(-(-
@M02996:162:000000000-B87FG:1:1101:25518:4654 2:N:0:TAGCGCTC+CTCTCTAT
GACTACACGGGTATCTAATCCTGTTTGCTCCCCACGCTTTCGAGCCTCAACGTCAGTTACCGTCCAGCAGGCCGCCTTCGCCACCGGTGTTCTTCCTGATATCTACGCATTTCACCGCTACACCAGGAATTCCGCCTACCCATCCGGTACTCTAGTTAAACAGTTTCCAAAGCAATTACAGGGTTAAGCCCTATGATTTCACTTCAGACTTGCTTTACCGTCTACGCTCCCTTTACACCCCGTAAATCCGGATAACGCTTGCCCCCTACGTATTACTGCGGCTGCTGGCACGGAGGTGAC
+
CCCCCGFCFFGEGFGGFGGGGGGGGGGGGGF@EGGGGGGGGEGGGGGGGACFDEGGGGGGGGGGGGGGGGGGGGGGGGGGGGGGGGGFDFEFGGGGGGGFGFGFGGGGGEGGGFFGG=?DDFFFGGGGGGGGFGGGGGGDDEFFDEF7@DFFF9=7,=FGGG@@EFGGFGDFGFGGFGFFGGGGCG5;AEF8*3:EEGFFF7EFEFFCB49@EFFFFFG8:58=C2@9@E?;GE<EFEG*((,62:<6*40/:D<*--(,(*..711(.(2<9(-)).)--(2((),.(2)(0)2*2().
@M02996:162:000000000-B87FG:1:1101:25535:4662 2:N:0:TAGCGCTC+CTCTCTAT
GACTACACGGGTATCTAATCCTGTTTGCTCCCCACGCTTTCGAGCCTCAACGTCAGTTACCGTCCAGCAGGCCGCCTTCGCCACCGGTGTTCTTCCTGATATCTACGCATTTCACCGCTACACCAGGAATTCCGCCTACCCATCCGGTACTCTAGTTAAACAGTTTCGAAAGCAATTACAGGGTTAAGCCCTATGATTTCACTTCAGACTTGCTTTACCGTCTACGCTCCCTTTACACCCAGTAAATCCGGATAACGCTTGCCCCCTACGTATTACCGCCGCTGCTGGCACGTAGTTAGC
+
CCCCCGGGGGGGEGGGFGGGG9EFGGGGGG,CFFCGGGGGGGGGGGGGGAFGGGDDGGGC<FGGGGGGF8FG@FGGGGGGGFG,DEFCFFGGGGGGGGGFGFGGGGGGGGGEEFGGD8ADDF?DFGDFFCEEBGG>CEGFGEBD6>8@BDFD3DD,@DFGGG@<@;F+=DEB?C+,@859FG@@C58DEGFB>6*/:<>A9=7*:1:6);C3*891/BF@=55>EDB;;*6(;@7<<3??03=.1)).2.2(,.69----(1.)14>1(4..)564<<-(--9(9?B(,,8()0:/A))6
@M02996:162:000000000-B87FG:1:1101:13360:4666 2:N:0:TAGCGCTC+CTCTCTAT
GACTACACGGGTATCTAATCCTGTTTGCTCCCCACGCTTGCGCGCCGCACCGTCAGTTGTCGTCCAGCAATCCGCCTTCGCCAATGGTGGTCCTCCTGATATCTACGCATTGCACCGCTACACAAGGAAGTCCGATTGCCTCTCCGATACGCAAGATCAACAGGTTCAAATGCAGGTCATGAGTTAAGCCCATGGAAGTCACATCTGACTGGCCGACCCGGCGACACGCCCGTGACACCCAGAAAAACCGGACAACGCGTGCCACCGACGAAGTACCGCGGCTGCAGGAAGGTGGGGAGCG
+
A@-,8CEFCDD+8,@,;@5,@<C,,;C=,,;,,C@@+8,,,8@@6C+@:>@@,8@B,<F@FGFGGGEFAC,AFCD@,8=?84489==<9,+,9,C8?8A99+4+9C>684+,,9,4>>*6=9BDFGFFD:,,@=C+6D=,6)*6=EA+3=*)@:?F,EEGG?8,4*25=@,4,=D,*;71;?C,,58@A,47*3;>*,)*15917+18C++--26=3)).26.3-,3:(*(4)(--4.+*,2(,72((1-.-(03*-(---*,.*.93,-(,(-.-)---04-(((.3,.(,))1**4,,-
@M02996:162:000000000-B87FG:1:1101:25432:4676 2:N:0:TAGCGCTC+CTCTCTAT
GACTACCAGGGTATCTAATCCTGTTCGATACCCGCACCTTCGAGCTTCAGCGTCAGAAGTACTCCGGCAAGCTGCCTTCGCAATCGGGGTTCTTCGTGATATCTAAGCATTTCACCGCTACACCACGAATTCCGCCTGCCTGGCGTACTCTCAAGCTGAACAGTTCGCGCTGCACACGCGGGGTTGAGCCCCGGGATTTCACAACACGCTTATTCAGCCGCCTACGCTCCCTTTAAACCCAATAAATCCGGATAACACCAGGACCCTCCGTATTACCGCGGCTGCTGGCACGGAATTAGC
+
CCCCCGGGGGGGGGGGGGGGGGGGGGGGGGDFGGGGGGGGGGGGGGGGGGGGGGGGGGGGGGGGGGGGGGGGGGGGGGGGGGGGGGGFGGGGGGGGGGGGGFGGGGGGFGGGGGGGGADGDFGFGGGGGGGGGGGGGGGGGFFGGCBFFGFEFGGGFGGGGGFFFFGGGGGFGFGGFGAA8EGCEGFGFGG;D:DFFGFFFG?@?5169>C?<FA8<FG9=>137-2,4C<(:?A>27FC0:13=<AB77561<49..-((/229(46<(-:?:649(-(-29;8:,8???67<:;0.,4
@M02996:162:000000000-B87FG:1:1101:10291:4681 2:N:0:TAGCGCTC+CTCTCTAT
GACTACAGGGGTATCTAATCCTGTTTGCTACCCGCACTTTCGAGCATGAGCGGCGATAAGTCCCCAGCAAGCTGCCTTCGCCATCGGGGGTCTGCCTGATCTCTACGCATGCCACCGCTACACCAGGAATTCCGTTTACCTCTCCCACGCTCAAGGGAAACAGGTTCAAGCGCAGTTCGTGGGTGGAGCCCACGGATGTCACGCCGGACTGGCCTCGCCGCCGACACACCCTTTACACCCAGTAAAGCCGGAGAACGCTCGCCACCGACGGAGGACCGCGGCTGCAGGCACGGAGGGAGCG
+
@@6,6CCCDED-8,6,;656C9@,,;;E,;C,;@7@+@,6,8FCCB<@@DCB+7@@+BFFEFGGGACF@CG<E?B=,,@?88?8D==+7+++9,CEA?A,,+,=>E>+86+A,4,:6>*6=>=DEGDCD,,3,=6++@79+86A?F=D5D*)@@?FGGGFF?=,2/:9:FF>*/C*=::)4:=4*/,162*/8>)63*//.+6=;)464)*,.))8()/-24(--27:(*((*)-.-),*-3(.0)))0-.,(0.*--(,-/(-*.(44---((--1(-(-(-,-(.1-.2-0)2**-1((
@M02996:162:000000000-B87FG:1:1101:18983:4686 2:N:0:TAGCGCTC+CTCTCTAT
GACTACAAGGGTATCGAATCCTGTTCGATCCCCGCGCTGTCGTGCCTCAGCGTCAGTTGCGGCTTGGTGACCTGCCTCCGCGATCGGCGGGCTGTGCGATATCTATGCAGGTCACCGCTACACCGCACATTCCAGCCACCCCAAACGAACGCAAGCCCCCCAGGTGCGACGGCAGTGACCGGGGGGAGCCCGGAAAGGGCACCGCCGACGAAAGGGGCGGCAGACGCAGCAGTAGAACAAAAAAAAGAGGGAAAAAGGGCGAACACGCAGGATAGCTGCGGCGCAGGGGACGGGGGGAGCG
+
A@A68C<DEFD;;,6,96,=@<@,,=@E,,,;,6@@+++,,9C:,,,B@B<@,68@6CCFGGG:+7@69@,E9A,,,998,4>+@@C8=++++8367>3+6*3+6,8,3,,3,3,36=*3;;8<@7:*5,,3@:<7CF689/9DF8@*/:)(=:8*=C=*123*+)2/7=C>*.920:)/88C**)(/-*/4<)/,(*.(,*17(0499)/,3>:53)),2--,(-(,(*(.2))..),*,.(-71((*,),...*((,(-)2().((4-(().(.).(-(,(((,-1((--.)1**-(-,
@M02996:162:000000000-B87FG:1:1101:18995:4703 2:N:0:TAGCGCTC+CTCTCTAT
GACTACAAGGGGATCTAATCCTGTGCGATCCACGCGCTGGCGTGCCTCAGCGTCAGTTGCGGCGTGGTGACCTGCCTACGCGATCGGCGGGCTGTGCGATATCGATGCATGTGAACGCTACAACGCACATTCCAGCCACCCCAAACGCACTCAAGCCCCCCAGGTTCGACGGCAGGGACCGGGGTGAGCCCGGAAAAGGCAACGCCGACTTAAGGGGCCGCCGACGCACACAGGAAACAGAAAAAAGGAGGAAAACGCGCGCAAGCTGCGTAAGACAGGGGCGGAGGGGAAGGGGGGAGGG
+
@@-,6CCEFFC+8,@,66,6,,;,,;@C<,,,,86@++++,88@6,,B@=C@,,6@,9EDGGG+6=@:C?CFAE,,,,9?+==4@>C+=+++6>3=E@++3*,+6,8+3,,8,3,,80*333,5C@<*1,,,6DD4DC,49-8<668=/))(6882ACC581/*+*2/2;:>*8CCEG(<>C5**/-/(2*450>9(+.(.*-395;31)*..6<FB))-*-,,(4(-(*.(11..4(,*.5),034(*.),(0,0-(,--1-(),)).-,,(.)..1((,((-((--(-,4:)*/*21(,
@M02996:162:000000000-B87FG:1:1101:7343:4710 2:N:0:TAGCGCTC+CTCTCTAT
GACTACTAGGGTATCTAATCCTGTTTGCTACCCGCACTTTCGAGCATGAGCGTCGATAAGTCCCCAGCAAGCTGCCTTCGCCATCGGTGTTCTTCCTGATCTCTACGCATTCCACCGCTACACCAGGAATTCCGCTTGCCCCTGAACTATCCAAGAGAAACAGTCCAGTCTGCAGGTCCGGGGTTGGGCCCCGGTATTGTACAGACTGCTTGCATCTCCGCCTGCGCACCCTTTACGCCCAGTGATTCCGAACAACGCTTGCACCCCTCGTATTACAGCGGCTGCGGGCACGAGGTTTGC
+
CCCCCGGGGGGGGGGGGFGFGGGFGGGGGFFFFGGGGGGGGEGGGGGGGGGGGGGGGGGFGGFFGGGGGGGGGGGG?EFFFGGEFGEEEFEGGGGGGGGGFFDGFFEGGGEEFGGGG:98CEFGGGGGGGGGGGGGGGGGFDDFGGEEFFFEGGGFGGGGGGDEFFGGFGGFGFFGFGFFEGGGGGFGFGGBFFCBDGFCFCEFEA36@FG:BF?F=B;6=;;86;9(.:;7FEF9?<<?(342*6<::8:(4<1C-----*.8C:>:1---(,.-).)--3(7:((4((,47)1/;4:A
@M02996:162:000000000-B87FG:1:1101:7328:4719 2:N:0:TAGCGCTC+CTCTCTAT
GACTACTAGGGTATCTAATCCTGTTTGCTACCCGCACTTTCGAGCATGAGCGTCGATAAGTCCCCAGCAAGCTGCCTTCGCCATCGGTGTTCTTCCTGATCTCTACGCATTCCACCGCTACACCAGGAATTCCGCTTGCCCCTGAACTATCCAAGAGAAACAGTCCAGTCTGCAGGTCCGGGGTTGGGCCCCGGTATTGTACAGACTGCTTGCATCTCCGCCTGCGCTCCCTTTACGCCCAGTGATTCCGAACAACGCTGGCACCCCTCGTATTACGCGGGCTGCTGGCCCGAAGTTTGC
+
CCCCCGGGGGGFGFGGFDFFGGFFEGFEFEEFFGGGGDGFFGGGGFGGGGGGEGEGCGGGGGGGGGGGGGGGGGGGGGFFGGGGFDGFEFGDGGGGGGGG9;CFGGGGEGE;EFGGG8D>DFGGGGGGGGFFGGGD?DD8DDFGFGE=?D1:FDDFGGGGGGDB@DGG+@EDGFFGFGFFBCGGGGADDGEAEB7>=FF7<EEFFA>=@FDEFFCFECC(:333;@F;(B;3CECE13=E13(.146<74.4-741---((1(.7-4(,((-4:62(((-44-3237?1(4;:.:;@).)
@M02996:162:000000000-B87FG:1:1101:9941:4747 2:N:0:TAGCGCTC+CTCTCTAT
GACGACACGGGTATCTAATCCTGTTTGCTCCCCACGCTTTCGCGCCTCAGCGTCAGGTACTGTCCAGTAGATCGCCTTCGCCACTGGTGGTCTTCCTAATATCGACGCATTTCACCGCTACACTAGGAATGCCAGCTACCTCGCCAGCACTCAAGAGAAACAGGTTCAAATGCAGTTTATGAGTTAAGCCCATAGATGTCACATAGGACGTGCTACCCCGCCTACGCGCCCTGTACACCCAGGAAAGCCGGAGAACGCTGGCCACCAACGAAGTACCGCGGCTGCGGGAACGGAGGTAGCG
+
@@-,8@@@@CD+@,C<;@<<<C@,,6;9,@,,6C:@@,,,;@:@6@,B@?C@66@C,CFF,EBFGFC9@@F,C?@=,4@?8B=F8=C,?,,,@,CADEA9===,@C@:>++4,95,883=C9,7@FFDB,,=@=,=8EC?+:*=6E>F:?*0@8DFGFGGFCD,20=2?D:=78D,4+5+3>@,,5;<AC>0*3AE*,+2/,:/*+:7>*/-))*47):/4/(//2327*((*.117)2*620?F>:?C-54(84*--((,1.414(,(-(-(-.-)-(,14(-,(-,((--)01*2..)(
@M02996:162:000000000-B87FG:1:1101:6163:4748 2:N:0:TAGCGCTC+CTCTCTAT
GACTACTAGGGTATCTAATCCTGTTTGATACCCATGCTTTCGTGCCTGAGCGTCAGATGATCTCTGGACAGCTGCCTTCGCAATCGGTGTTCTGTGACATATCTAAGCATTTCACCGCTACACATCACATTCCGCCATCCTCGACATCTCTCAAGGGGACCAGTATCAATGGCAGTTCTCATGTTGAGCATGAGAATTTCACCGCTGACTTAATCCTCCGCCTGCGCACCCTTTAAACCCAATAAATCCGGATAACGCCCGGGTCCTCCGTATTACCGCGGCTGCTGGCACGGAGTTAGC
+
CCCCCGGGGGGFFGGGEEFGGGGFGGGGGGGFGG,FFGGGGGGGGGFGGGGGGGGGCFGFEGFGGGGGGGGGGGGGFGGGGGGGGGEFECFFFGGGGGCE,9CFGGGGGGGGGGGGGA@DGEGGGGGGGGGCEGGGDEGGGDBDGEDGFDCDFFDFGGGGGGDBEFFGG@FFFFD?FG7DF99@FGFGFFCDFFGEFDF7E:@AAABFFAGFF7*?@FG8@==CC>BBFED)3:*9@BFGFF:5;@482/82;37>,,((,2,,23@CD>3::?6464-7;09>2>B?:1<?B):1;)6<
@M02996:162:000000000-B87FG:1:1101:23746:4749 2:N:0:TAGCGCTC+CTCTCTAT
GACTACCAGGGTATCTAATCCTGTTTGATACCCAGGCTTTCGTGCCGGAGCGTCAGAAGATCTCTGGACAGCTGCCTTCGCAATCGGTGTGCTGTGACATATCTAAGCATTTCACCGCTACACAGCACATTCCGCCATCCGCGACAGCGCTCAAGGGGACCAGGATCAATGGCAGTGTTCATGTGGAGCAGGAAAATGTCACCGCGGACGTAATCCTCCGCCTGCGCACCCGTTAAACCCAATAAATCAGGAGAACGCTCGGGCGCGCCGGAATACCGGGGCTGGTGGGACGGAGGGAGCG
+
CCBC@EFEFED-;,@<;C@@@CC6,6CF@@C;<F8C,;,,@@6C8@+@@C@C@7@BAFGG,C,A,CDFFCEA,?8?,,@A@@E7D=C,=,,,9E=AEEE;93=9@DFEA@,,495:@=*=C94=,AEB:,,,9=6@=499+1:CCE58*=*1=DDFGGGGCE=+@*=FG,@A8FD4*+*3>,@,,4>F);,8@9FB;,+/29>>A*995)*62)9:)*2.2,(6(606(/((*,(3:4,*4?047<).*.9>8F8*--((-14()-((43,((-,).4(41((4((.1(4(7B)1*/41((
@M02996:162:000000000-B87FG:1:1101:6174:4763 2:N:0:TAGCGCTC+CTCTCTAT
GACTACTAGGGTATCTAATCCTGTTTGATACCCATGCTTTCGTGCCTGAGCGTCAGATGATCTCTGGACAGCTGCCTTCGCAATCGGTGTTCTGTGACATATCTAAGCATTTCACCGCTACACATCACATTCCGCCATCCTCGACCTCTCTCAAGGGGACCAGTATCAATGGCAGTTCTCATGTTGAGCATGAGAATTTCACCGCTGACTTAAACCTCCGCCTGCGCACCCTTTAAACCCAATAAATCCGGATAACGCTCGGGACCTCCGTATTACCGCGGCTAGTGGCCCTGGTTTCGC
+
CCCCCGGGGGGFCFGFECEFEGFFGGGGG9EFFGEFCFCEGEGGGGGGGGGGGGGGAAF,,CEEGGFAEGGFFGGFFFGGGGGGFDEFECFAEGGGGA9F9<=DG<9E9>FCCEFGE:??CCFC@FGGGGGGGCGGG>E8DD5=C+)9;=5:@,?A+6@@BFDEC+CFG=FFGFD?DGFBD,=EFGEGEF=58*9DEFFECCFDFE@=C5CE5+:98@;>7:0)59=AAED>GFC<CBFC@>@);48<F@:?;>>F,(,,.2((1,6)87-(28).----03((()).-(((0)0+06(,
@M02996:162:000000000-B87FG:1:1101:5977:4809 2:N:0:TAGCGCTC+CTCTCTAT
GACTACCGGGGTATCTAATCCTGTTTGCTCCCCACGCTTTCGTGCCTCAGCGTCAGTTACAGTCCAGAAAGCCGCCTTCGCCACTGGTGTTCCTCCTAATATCTACGCATTTCACCGCTACACTAGGAATTCCGCTTTCCTCTCCTGCACTCAAGTCCCCCAGTTCACAGGGCGAACAATGGTTAAGCCATTGCCTTAACCCCCGTGCTTAAAGGACCGCCTACGCACGCTTTACGCCCAATAATTCCGGATAACGCTTGCCCCCTAAGTATTACCGCGGCTGCTGGCACGTAGTTAGCCG
+
CCCCCGGGGGGGGGGGGFAFGGGGGGGGGGFGEGGGGGGGGGGGGGGGGGGGGGGGGGGAGGGGGGGFGGGGGGGGGGDFGGGGGGFFFGDGGGGGGGFGCDFGGGGGGGEGGGGGG>@CDEGGGGGGGGGFDFGC8>EFFDFGGE=DFGFEFFDFGGGGGGD>ADFFGADEGFG6AG@FA6ECDDEGFEGCFFGF?>9*:=AA>?2594:*9F3ABF?2>6(326?>;E(89<C(,1:*3::A?BAA67)3(/5C((--(25:3(,(,66-6:.-(4-4((480)(3.)4:0)/3+)).(
@M02996:162:000000000-B87FG:1:1101:25393:4831 2:N:0:TAGCGCTC+CTCTCTAT
GACTACAGGGGTTTCTAATCCCTTTCGCTCCCCCGGCCTTCGTACCTCAGCGTCAGTTAATGTCCAGGAACCCGCCTTCGCCACGAGTCTTCTTCTTGATATCTACGCATTTCACTGCTACACCAAGAATTCCGGTTCCCCCTCCATTACTCCAGTAACTCAGTATCATGCGCACTCCAGAGGGTGAGCCCCTGCCTTTCACGCACGACTTAATTTACAGCCTACGTACCCTTTACGCCCAGTGATTCCGAACCACGCCTGCGACCTCTGTATTACTGCCGCTGCCGGCCCCGCGTTTGC
+
CCCCCFFFGGGGEEGGGGGGGGGGGGEGCDEFGGGGCFGGGGGGGG<FGFGGGG7FFGFGGGGGGE<FCGGGFCGGEGGFGGGGGG>GGE?CCEEA<EF94CFDGG@CCCGFFAE?>DB+=9FFGGGGGFGGGEE?DCDDF>?DGDD999DDFF6F,@,8,63CDDC8FDE5E9DEAG<:FFF+6@C;CFGDFFCB@FF=EF)4)@2==654*:>=7B70087=33@41B=);;CF<@G80(/4+7313(:23..*(-(.2*(,/--3)5)-44.6)))(--(,(.,,(-(-).::8(--
@M02996:162:000000000-B87FG:1:1101:8787:4854 2:N:0:TAGCGCTC+CTCTCTAT
GACTACAAGGGTATCTAATCCTGTTTGATACACAGGCTGTCGTGCCTGAGCGTCAGATGATCTCTGGACAGCTGCCTTCGCAATCGGTGGTCTGTGACATATCTAAGCATTTCACCGCTACACATCACATTCCGCCATCCTCGACATCGCTCAAGGGGACCAGGATCAAGGGCAGGTCGCAGGGTGAGCATGAGAAGTGCACCGCTGACGTAATCCTCCGCCTGCGCACCCTGTAAACCCAAGAAATCCGGATAACGCGCGGGTCCTCCGTATTACCGGGGCTGCTGGGCAGGGGGGAGG
+
@C<A@CAFFFD-@,@,66;6@6C;,6CEAAC,,C,;<,,;<CC@BD,;C=C@+8@BAFFG<F@CE@CF,<FEB?B8,4@?,@B4@ED68+,,,A4@C9=,42,?9E@:4,<,,9,:>=*6==,@,A?,9,9,@@CGD4=,2:?DCE5F0=*)@B=FGGG+8?8+@*+6=,@5+:?=@F)9B+4+83878F,349CE),**;,:>2*/5B*37>)9=***0450/05(:(1/,7)/966,*/=(/06))*..8(.6*--(-,12-)().(--((()))4((39(,()42(((-.)//*-,(
@M02996:162:000000000-B87FG:1:1101:25546:4860 2:N:0:TAGCGCTC+CTCTCTAT
GACTACCAGGGTATCTAATCCTGTTTGCTACCCGCACTTTCGAGCATGAGCGTCGATTAGTCCCCAGCAAGCTGCCTTCGCCATCGGTGTTCTTCCTGATCTCTACGCATTCCACCGCTACACCAGGAATTCCGCTTGCCCCTGAACTATCCAAGAGGTGCAGTCCGGACTGCAGGTCCGGGGTTGGGCCCCGGTATTGTACAGTCCGCTTGCATCTCCGCCTGCGCTCCCTTTACGCCCAGTGATTCCGCACAACGCTTGCACCCCTCGTATTCCCGCGGCTGCTGGCACGACGTTTGC
+
CCCCCFGGGDFGGFGGGFGGGGGGGGGGGACEFEGFGGGGGGGGGGGGGEGGGGGGFGGGGGGGGGGGGGDFGGGGGGGGGGGGGGGGGGEGGGGGGGGGGFGGFGGG>CFFGGGGG=BDDFFFFGGFGGGGGFEGDFF@DDFGGGEFFGF<C8?FGGGFFGDEFFGGGGDFGFGGFGCEGGG@FDB?=FE>DFGFDFFF?EEFFA:@BFGFFFE6);F::663(69:@>:?GFAF??CC:B?<05)6:2),48:D--,(-1)5>1(,,---.5)))3-(-4,30))302<:.)*22((.
@M02996:162:000000000-B87FG:1:1101:9021:4861 2:N:0:TAGCGCTC+CTCTCTAT
GACTACTCGGGTATCTAATCCTGTGTGATCCCCACGCTTTCGTGCCTCAGCGTCAATCGCTGTTTCGTGAGATGCCTTCGCAATCGGTGGTCTGAGTAATATCTATGCATTTCACCGCTACACGACGCAGTCCTCCCACGGCAACAGTATGCCAGCCTGACAGGATCAAAGGCAGTTCCAGGGTGGAGCACGGGGCTGTCACCCCTGACTTACCAGACAGCCGACGCACCCGTTAAACACAATAAAGCCGGATAACGCGTGAAAGCTCAGAATTACCGAGGCGGCAGGGAGGGGGGGAGAG
+
AB<@8CCFBCC-@8<,6;5,C,@,,<CE,;,,,C:@76,,;@C@BA,56=CC@:@C,EFGFF6,C<8:C@FGEAB<,,EB,@=8DDD,8+,,9AEA?A;94+@89,95=,,,,9<C>@*==@4+@F+@>+4,99@+=D8>?ADGDFD9432;@=?A?8@?D98+@0=?FGGF,:C4+?7CF,:,*3:9)@D5B>9=)**7/,8/()8=@++88/9;9)7613(.66;;0*((/(,-.4,*43)-9<))*-.4,0.*--,(-*()*(-.).)-)))-)-(,(((31(-0(-((.)/**(,((
@M02996:162:000000000-B87FG:1:1101:14444:4861 2:N:0:TAGCGCTC+CTCTCTAT
GACTACCCGGGGATCTAATCCTGTGTGAGACCCGCACCTTCGAGCCTCAGCGGCAGTTGCGCCCCAGCAAGCTGCCTTCGCAATCGGAGGTCTTCGAGAGATCTAAGCATTTCACCGCGACACCTCGAATTCCACCTGCCTCTTGCGCACGCAAGAAACGCAGGTTCAACCGCGGGACGGAGAGGAGCGCCGCGAGGGGAGGGCGGACTAACAGTTCGACCGACGCGCGCGGAAAACCAAAAAAAACCGGATAAAGCGCGGACCGGCCGAAGTACGGAGGCAGCAGGGAAGGGAAGAGCGG
+
@@-88CCFBED+8,6,665,;C@,,6;E,;,,;@@@+@,,;CFAB6,B<?C@+6@C,CFEGGGGG@CFDFGGCE8<,,9?,==,@=:FD++4,,C?DDF+A+,+9C@,=,,,,6,,88*===+@,@=>=,+,@=DFFG6@+:*538>@00*0B8>DGGGC8C5*4/:?:?:6:?GGA5;DCC**12-1-/:-)5C((*8;(87?0@F0()2(8*)*6)1(2(461((-(*-3)4,.(4+;,(-25(-(/35(-0)7)----97(1(((-(-,(-6(3016((,4(.1(4(-().*2*4((4
@M02996:162:000000000-B87FG:1:1101:8804:4864 2:N:0:TAGCGCTC+CTCTCTAT
GACTACAAGGGGATCTAATCCTGTGTGATACCCAGGCTTTCGTGCCTGAGCGTCAGATGATCTCTGGACAGCTGCCGTCGCAATCGGTGGGCTGTGACATATCTAAGCAGGTCACCGCTACACAGCACATTCCGCCAGCCTCGACAGCGCGCAAGGGGACCAGAAGCAAGGGCAGTTCGCAGGTGGAGCATGAGAAGTTCACCGCTGACGTAATCCTCCGCCGGCGCACCCGTTAAACCAAATAAAGCCGGAAAAGGCGCGGGGGCGACGTAGTACCGCGGAGGCTGGCAGGGGGGGAGA
+
A@6,8CDFFGD+@,B,66,;CC@6,<;E<CC,6@;@<,,,,8C@B<9@@A,@+8@C<EFF9F@FACCFE@FAE?9?+4@>8@B4@@C88++,989=C,A,9+4,9E=A>,,9,45,8)*0644@,=A,99,,@@4=D++++:?DDG5FEG*)BC?@EEGCEE@,@*4<>,5985D,+?)/BB?,,/5C=G,0;;GE5,+1/5*6(/69D)*/6)7+/**.22(3(-7>(2,1*(--)-,*,4).8:).*-.,(04*-(-((1,()((((-,((,).---(,((,-.41(.(-0)2**-,(
@M02996:162:000000000-B87FG:1:1101:25535:4879 2:N:0:TAGCGCTC+CTCTCTAT
GACTACCAGGGTATCTAATCCTGTTTGCTACCCGCACTTTCGAGCATGAGCGTCGATTAGTCCCCAGCAAGCTGCCTTCGCCATCGGTGTTCTTCCTGATCTCTACGCATTCCACCGCTACACCAGGAATTCCGCTTGCCCCTGAACTATCCAAGCGGTGCAGTCCGGACTGCAGGTCCGGGGTTGGGCCCCGGTATTGTACAGTCCGCTTGCATCTCCGCCTGCGCTCCCTTTACGCCCAGTGCTTCCGAACAACGCTTGCACCCCTCGTTTTACCGCCGCTGCTGGCACGACGTTTTC
+
CCCCCGGGGGBFFGGGFGGGGGGGGGGEGFDFFFGGGGGGGGGGGGGGF,CFGGGGGGGGGGGGGGGGGGGGGGGGGGGGGG@FFGFGGGGGGGGGGGGGFDFFGGGG>CFGFGGGG>BCDDGGGGCGCGGFB86DDFFFGDFGG=D=DDFDEFF+==C6CFDC8@DCCGGFGAFGAGFFGGGE7DAGFGGFFBC=DGFF?EEFFFFD@BCDFF5;6:F9=6;D?114<E?:F?24?0>826BB*)6:9:8(1789----4C,.23>0(--(-4.-.4((474((58(122(0)***(-.
@M02996:162:000000000-B87FG:1:1101:14449:4880 2:N:0:TAGCGCTC+CTCTCTAT
GACTACCCGGGTATCGAATCCTGTGTGATACCGGCACCTTCGAGCCTCAGCGTCAGGTGCGCCCCAGCAAGCTGCCTTCGCAATCGGAGGGCTTCGAGATAGCTAAGCAGGTCACCGCTACACCTCGAATGCCACCTGCCTCTTGCGCACGCAAGAAACGCAGGTTCAACCGCGGGACGGAGGGGAGCGCCGCGAGTGGACGGCGGACGAACAGTGCCACCTACGCGCGCGGGAAACCGAATAAAGCGGGAGAAGGTGCGGACCGGGCGAAGTAACGGGGCGGAGGGCAGGGAAGGAGCGG
+
@@-,6;=CBCD+7,,,96,,,,;,,;;A,;<,,666+C,,,9FC6+,B@=C@66@B,CFFGGGGGGEGCEGFF=B,6,D?6B@?ADCGD+++9,9=FED+9+,+9BE<=,+4,4,98=0==94@,4?==,,,6=,=8DD,+0*+68=39=*)B8?FFGFF798*132A9?,94*9?D4;E8C**4122,5:-85944@>D287(4;91()143)6*4*0)/(.(-((-(*-()-4,,.*2,(-.0-)(/()(-7(*(.)(-1(-)((-,((.()))-((,(-4(-4,--(-().**0.((-
@M02996:162:000000000-B87FG:1:1101:12473:4929 2:N:0:TAGCGCTC+CTCTCTAT
GACTACTGGGGGATCTAATCCTGTTTGCTCCCCACACTTTCGCGCCTCAGCGTCAGTTACAGTCCAGTTAGTCGCCTTCGCCACTGGGGGTCCTCCCAATCTCTACGCATTTCACCGCTACACTGGGAATTCCACGAACCTCTCCTGCACGCAAGCCCGACAGGAGCCAAAGCAAGTCCCAAATTGAAGCCAGGACTTTCACTTCAGACTTACCGGGCCGCCGACGCGCCCGGTACGCCCAAGCAGTCCGGACAACGCGTGCCCCCGACGAAGTACCGCGGCTGCGGGGACGGGGGGAGA
+
AC<66C;@ADD+@6,66656@CC6,6CE,@;,6@6@,,,,5@F@@:,BAEEC,66B,CFFGGFFGDFC,9F,CB4@,8=A=B4?,9=,8++6@,CFC=E,A7;=4CB:>++994,,>>*6=>,,CFDAD,,6@;D+=ECB+8+A+6:@:=0)B@D<CGGGGG8*@337;@FF?>F,=CEAGE,,726=;A=7F;D=(2+*8,**8CE?@437;9689>1./.,4-6096*91),((-(**-38?F()(*-.42041-----*-,/-47(-((((...4,-2(,--(,3(-43))22/(,-
@M02996:162:000000000-B87FG:1:1101:6248:4942 2:N:0:TAGCGCTC+CTCTCTAT
GACTACAAGGGTATCTAATCCTGTTTGCTCCCCACACTTTCGTGTCTCAGCGTCAGTTGTCGTCCAGTAAACCGCCTTCGCCACCGGTGTTCCTCCCGATATCTACGCATTTCACCGCTACACCGGGAATTCCATTTACCTCTCCGACTCTCAAGGAAAACAGTTTCAGACGCAGGTCACAGGTTGAGCCTGTAATTTTCACATCTGACTTGCTTCTCCGCCTACACACCCTTTACACCCAGTAAATCCGGATAACGCTCGCCACCTACGTATTACAGCGGCTGCTGGCACGTAGTTCGC
+
CCCCCGGGGGGGFFFGF@FFFFFGGGGGGFFGGGG7CFDGFGEF6@FGG<FFCEFGGE6EFGGGGGGGCGFGGEGGDFFGGF,CFEGFFFGGGFGGGGGGDDFGGGGGDGGGDFGGG:@CCEF,@FFEDD@FGG,6+@CEFD6DFBAG*=DD9CA=81=,@EDC:77EFGG5@A9E3*)0>BC9E3=DBE15;+D*7CF<CG4AB+9>AFGF41948?>9:0(5506=?G>37;>CEEFC=1()396?C:)/,847----43((14(.23())..6),.-2479047702),0)2;+422
@M02996:162:000000000-B87FG:1:1101:21938:4960 2:N:0:TAGCGCTC+CTCTCTAT
GACTACACGGGTATCTAATCCTGTTTGCTCCCCGCACCTTCGCACCTCAGCGTCAGTCATCTGCTGGTAACCTGCCTTCGCCAGTGGTATTCTGCCAGATATCTACAGATTTCACCCCTACACCTGGAATTCTGATTGCCCCGCAGTGACGCTAGTTATGCAGTTCGCAACGCAGTCCAGGAGGGAAGCGCCTGCCTTGCACATCAAGCTTGCAAAACCGCCTACATGCCCTGTACGCCCAATCATTCAGAACAACGCACGCAACGGACGGGTTACCGCGGCTGCAGGGCCGGAAGTCGCG
+
CCB<@CEFCED+7,<<;<,@9E@6,;;E966,,@@B:F8<,CF:884E<BCCB,@C<EF9FCFE9CCCCDCEFEE@,,@?@BC+9==,96,,@,CCFFFEA+@,4C;AD,,9,4,,9:*0=89@,A@D:,,,,9@DDGF,?D*=DG=GD+*)+8637@==BD9,,3+1=EE?@>G@CD>FC>@+*;19:**:*/;:*,*.14>85AB77)2-6AEB@AC/4(///6)9)5((/)75801*3,((0).)+.064..1-((-,)-45.(-(-(--(-..4(,1(--((57(3(-.55*+),((
@M02996:162:000000000-B87FG:1:1101:6252:4961 2:N:0:TAGCGCTC+CTCTCTAT
GACTACAAGGGTATCTAATCCTGTTTGCTCCCCACACTTTCGTGTCTCAGCGTCAGTTGTCGTCCAGTAAACCGCCTTCGCCACCGGTGTTCCTCCCGATATCTACGCATTTCACCGCTACACCGGGAATTCCATTTACCTCTCCGACTCTCAAGGAAAACAGTTTCAGACGCAGGTTACAGGTTGAGCCTGTAATTTTCACATCTGACTTGCTTCTCCGCCTACACACCCTTTACACCCAGTAAATCCGGATAACGCTCGCCACCTACGTATTACCGCGGCTGCTGGCACGTAGTTAGC
+
CCCCCGGGGGGFFGFGFFGDGGGGGGGGGGGGGGGGGGGGGGGGCF<FGFGGGGGGGGGGGGGGGGGGGGCEFGGFEGGGGGGFFCCFEFGFGGGGGGGGG>CGGGGGGGGGGGFGG=@DDEFGGGGEEGGGGGFFGGGGDDFCFGFF>DBBE;FGGGGGGGFDFFGGGFGFE@CCAF@ACFG93?@FEE:>FF+6>FCF<DCCEFEFEFG=EFCFFBG=:86>>5(7,B;?G@6;6;FED;@CA)7?6:>?;B4>----4C76D<FFFF8268-)<0(-,,(-4:):01710)22@).5
@M02996:162:000000000-B87FG:1:1101:13406:4963 2:N:0:TAGCGCTC+CTCTCTAT
GACTACAAGGGAATCGAATCCTGTGTGCGCCAGGCACCAGCGCACCTCAGCGGCAGTCATCTGCTGGTAACCTGCCGTCGCCATTGGTAATCTGCCAGAGATCAACAGAGGTCAGCCCTACACCGGGAAGACTGATGGCCCCGAAGTGACGCTAGGTATGCAGGTCGAAACGCAGGCCAGGAGGTAAGCACCGGCCTGTCACATCAAGCATGGAAAACCGGCAAAAAGAGCGATAGGGCGAAACAACACGAAAACAGAACGAAAAAGAAGGGTTACAGGGGCTACGGGAGAGGAAGAAGCG
+
A@-,8,C@CCC-6,,,66,,,,;,,-;C6+,++6,;,6,,,8@C:@,;6<,@++7@,:C,C,FD6CACCDFG<?,9+4+6+88,,4C59,5,9,>A?==,94,+9,==9,+,,,,,,1*604,4+@:4:+,,,6@9+6,3+:*++88>+?*0++6,272@;29,,;++3B*3*9**/9)*46;**3/38,45)))-(*9)7+7))9)/4)37(;;F;F*,*.(-(.((,*(-)(((,(,*-(((.(,(/-5((0.7(()(-*--)(--(,,,.(,,.)(,,(((.(-0((--)0***,2(,
@M02996:162:000000000-B87FG:1:1101:25241:4975 2:N:0:TAGCGCTC+CTCTCTAT
GACTACACAGGTATCTAATCCTGTTCGATCCCCGCGCTTTCGTGCCTCAGCGTCAGTTGCGGCTTGGTGACCTGCCTCCGCGATCGGCGTTCTGTGCGATCTCTATGCATTTCACCGCTACACCGCACCTTCCAGCCACCCCAAACGCACTCAAGCCACCCAGTTTCGACGGCAGTGACCGGGTTGAGCCCGGAAATTTCACCGCCGACTTAAGGGGCCGCCTACGCACCCTTTAAACCCAATAAATCCGGCTACCGCTCGCATCCTCGATCTTCCAGCGCCTCCTGGCACGGGGTTAGC
+
CCCCCFFFGGGGGGGGDEFFGGGGGGGGGGDCFGGGGGGFFGGGGGGGG@FFFFFGGG9FCCEGGGGGCEGGGGGGFGCGGFGG?EGGEGGFGGGGGG::+*D9E<DEFFAFFFGFGBFGCEFFGD77+ADFGGGGF8D>D8?;FF=@D7?C3@CDG6@F@G=F9BFE45;5?ADC?C9;CCC*=<;78F81BE3:E?@<C;;69>>>>3<)-9.)4<<41346?B>:9E??7).6:8FE060:F):<0()--)(*((,-(/-,)().(((..))))).4((--(4)4:1<())*21(4)
@M02996:162:000000000-B87FG:1:1101:13402:4981 2:N:0:TAGCGCTC+CTCTCTAT
GACTACAAGGGGATCTAATCCTGTTTGCTCCCCGCACCGTCGCACCTCAGCGTCAGGCATCTGCTGGTAACCTGCCTTCGCCATTGGTATGCTGCCAGATATCGACAGATGTCACCCCTACACCTGGAATGCTGATTGCCCCTCAGTGACGCTAGTTATGCAGATCGCAACGCAGTCCAGGAGTTAAGCTCCGGCCTGTCACATCAAGCGTGCAAAACCGCCGACATGACCTGTACGCCCAATAAGGCCGAACAACGCTCGCAACGTACGGGTTACGGCGGCTGCTGGCACGGAAGAGGCG
+
@@-,8CCFFFD+@,6,66;,@CC6,=C9@<,,B@@:+F+,8@FC@@,B<BEB,6@B,CF<F9FGC@C:CAFFG=B<,,EABB=,94<:5,,44,@EFFF,=3;,9C=CD,,,,4,598*6==:D,AAED4,;,=D==F8>=)0@?E;FD=*0+3=,6@EAFAD,2;+60CE9@9D+;?;FFEE1,5;C:25=*0<-)*0:7,:*:FF==**/56=FFF?/4(.:11(;)+/)*1112.*3,4(4=)).1-0-757*-(-(-)-4)((.,-(-((-5(2,,20(3()..(.33)./**(,(,
@M02996:162:000000000-B87FG:1:1101:25224:4982 2:N:0:TAGCGCTC+CTCTCTAT
GACTACACAGGTATCTAATCCTGTTCGATCCCCGCGCTTTCGTGCCTCAGCGTCAGTTGCGGCTTGGTGACCTGCCTCCGCGATCGGCGTTCTGTGCGATATCTATGCATTTCACCGCTACACCGCACATTCCAGCCACCCCAAACGCACTCAAGCCCCCCAGTTTCGACGGCAGTGACCGGGTTGAGCCCGGAAATTTCACCGCCGACTTAAGGGGCCGCCTACGCACCCTTTAAACCCAATAAATCCGCGTAACGCTCGCACCCTCCGTACTACCGCCGCTCCTGTCACGGCGTTAGC
+
CCCCCGGGGGGGGGGGGGGGGGGGGGGGGGGGGFGGGGGGGGGGGGGGGGGGGGGGGGGGGGGGGGGGGGGGGGGGGGGGGFGGCCFGGGEGGGGGGDCFEDGGGGGGGGGGGEGGG>BCC=EGGGGGGGGGGGGDF=EFGF5C7FAFBGFFGG9E5FEGGGFF?FG9;ECAE4<FF+7=CEG7FDFGFGF>A>CF<F=A<FF1659;;D3<)*5:>@3114-4?1614E?(57>A)4@E6037449<DB)(-0-9(----)((),4:0,-,(-62(-(--3((((5.3:24))*22(-6
@M02996:162:000000000-B87FG:1:1101:13060:4989 2:N:0:TAGCGCTC+CTCTCTAT
GACTACCGGGGTATCGAATCCTGTGTGCTACCCGCAAGGTCGAGCATGAGCGTGGAGAAGTCCCCAGCAAGCTGCCGTCGCCATCGGTGTGGTGCCTGATCTCTACGAATGCCACAGCAACACCAGGAAGGCCGCTTGCCCCTGAACTATCCAAGAGAAACAGGCCAGACTGCAGGTCCGGGGGTGGGGCCGGGTAAGGGAAAGACAGCGGGGAGCTGCGCCGGCGCAGCCAGGACAACCAGGAAATCCGGAGAAAGATGGCACCCGACGGAGTAACGGGGGAGCAGGGACGGAGGAAGCG
+
@@-,66;@@CC+8,,,66,,6,;,6-;,,6;,,7+6++,,,8@:,7,<<?:@+,6@,CEE9CE8E<@C<<F@A9,,+,68+,6,@=:,8,,+4+4,954,,+,+499+9,,9,9,,9:*+6,+@DFD<C?+,,66=+@+,=)3=0D),3+4)>8CFCF9E77=,+:@C*4,3,0;C04*<>:>**/,1(2*(25)4(+9,3*43:.(.2)),(8(8()2-*--,-32((*.(*(-(((+*,.(45())2,0,(.4*..)).0,.*,(,(,-,((()-,(((((-(((,(-118.8**,,(-
@M02996:162:000000000-B87FG:1:1101:13079:4999 2:N:0:TAGCGCTC+CTCTCTAT
GACTACCGGGGGATCTAATCCTGTTTGCTACCCGCACTTTCGAGCATGAGCGTCGATAAGTCCCCAGCAAGCTGCCTTCGCCATCGGGGGTCTGCCTGATCTCTACGCAGTCCACCGCTACACCAGGAATTCCGCTTGCCCCTGAACGATCCAAGAGAAACAGGCCAGTCTGCAGGTCCGGGGGTGGGCCCCGGGAGGGTACAGACTGCTTGCATCTCCGCCTGCGCTCCCGGGACACCGAGTAAATCCGGATAAGGCTTGCCCCCGAAGAAATACCGGGGCAGCGGGGACGGGGGAGGCG
+
A@-6@CECCED+@,B,;<B9@C@6,-;?9C@6<@:@:+,,9@FC@@A@@BCC7,7@,EFG?FGGGCEFFGGGEB<A,9=?8864@CC+=+++@4CF9B?,4+6+7EBC>++A,6,86=*6=9BDGGDCC,,,@<CD?D@,C9*<FGE,9*/5E8CFDFGGC?=,4?FE2254,:?F;C:>CCC**11711*->>)4(*7-.36<A>).4**.(9)/.**-1((-.-4((*-7)(-4,4+*-2-4@4)-*-58(.6*.,((,1,.*4(3(-(,()--.4((,(-----20((40)12*(((-
@M02996:162:000000000-B87FG:1:1101:8020:5014 2:N:0:TAGCGCTC+CTCTCTAT
GACTACAAGGGTATCTAATCCTGTTTGCTCCCCCGACTTTCGCGCCTCAGTGTCAGTGACGTTCCAGGGATCCGCCTTCGCCTCCGGTGTTCTATAGGATATCAACGCATTTCACCGCTACACCCTATATTCCGATCCCCTCTCCCGTACTCGAGCGAAGCAGTTTCGGACGCACTTTCCGGGTTGAGCCCGGAGATTTCACATCCGACACACTGCGCCACCTCCGCGCCCTTTACGCCACGTAAATCCGAACACCGCTCTGGGCACATGTCTTACCTCGGCTGCTGGCACAGAGTTACC
+
CCCCCFFGFGGEEFGGD@<EEEF<FFEGG9E<FEFGGGCCGGGFECEFGFCEBECFFGGGGEGGGGGGGGGGGGGG7@DGGGFGGEC@FCFFCFFGGGGCG7EC@CBEGGGGFAFGG=BDDFCFGFF8FGFGGGGGGCDCC8DGDEA:@C*>>@?FGEGGGG5>=CFEDEE>EBDEA7:FEGG*4?BFFE528AD@8FFE?9E);A;D@>)6<;)63794:2(((-146:7-9).4-4C:(((.<().0-.22>(*(((-(0)(1((.).)))-))(---1-((-::7614(00<+0-))
@M02996:162:000000000-B87FG:1:1101:8003:5021 2:N:0:TAGCGCTC+CTCTCTAT
GACTACAAGGGTATCTAATCCTGTTTGCTCCCCCGACTTTCGCGCCTCAGTGTCAGTGACGTTCCAGGGATCCGCCTTCGCCTCCGGTGTTCTATAGGATATCAACGCATTTCACCGCTACACCCTAAATTCCGATCCCCTCTCCCGTACTCGAGCGAAGCAGTTTCGGACGCACTTTCCGGGTTGAGCCCGGAGATTTCACATCCGACACACCTAGCCACCTACGCGCCCTTTACGCCCAGTAAATCCGAACAACGCTCTGGGCCTCGGTATTACCGCGGCTGCTGGCACAGAGGTCGC
+
CCCCCGCFFGGFFGGGGEGGGGGFGGGFGGGGGC@EFGEGGGFFGDGEFF;FFGGGGGGGG8<ACFGFDGEFEFFFGGGFGC,?@CF8>CFEGCGGGA,A:E;3@C>FEEDFGGGGG:5==E<=EAF,AFCFGDCCDE?DFADGGD833?DE>BDF8+:EEGC@<<C7D>8@EEDE4>A+>>C;CD(23?556):>@GF?CC3)))/:9>)/:)().224:34:??F01*2-70A)4:>EFF:29A2<*-72(519,,---*,(/2:7(4-20-))-(-7((-7?03(((.(0)3/0,((
@M02996:162:000000000-B87FG:1:1101:21065:5023 2:N:0:TAGCGCTC+CTCTCTAT
GACTACTAGGGGATCGAATCCTGTGTGCTCCCCACGCTGTCGAGCCTCAACGGCAGGTACAGTCCAGTAAGCCGCCGTCGCCACTGGGGGACCGCCTAAGATAGACGCAGTTCACCGCTACACTAGGAATGCCGCTTACCGCTCCTGCACGCTAGCTAAACAGGTTCCAAAGCAGGTCCGGGGTGGAGCCCCGGGAGGGCACGTCAGACTGGCTGTGCCGGCGACGCGCCCGGGAAAGCGAGTAAATCAGGAGAACGCGTGCGGCAGACGCAAGACCGGGGGGGGGGGCGCGGAGAGAGCG
+
A@-,8CCCDFF+@,:,86;,,<;,,-;C,,,6,C6@6,,,;:CC8+,BA<;@+6@@+:EFFF<,9CC<@<EEF>@7+84>68=@E=<,7+++@+B@+=B,A=,+9C>4=++,,6,585*069,,@F==A,,,6@@+=C,3+1*=+>:@643)*4;>2@FCCC5,4*3,5DAA,9C*08068CC/*8/7/7;7>>GF(*)(-*(.2;?<?)*,()().*0-*-(-(49((*4>)(4(.(,*,4-47<)-*.0.(0,*-(((-*((/424,-((((.4,3(,0((-(((-,((-))***,,,,
@M02996:162:000000000-B87FG:1:1101:21047:5023 2:N:0:TAGCGCTC+CTCTCTAT
GACTACTAGGGGATCTAATCCTGTGTGCTCCACACGCTGTCGAGCCTCAACGGCAGTTACAGTCCAGTAAGCCGCCTTCGCCACTGGGGGGCCGCCTAAGATCTACGCAGTTCACCGCGACACGAGGAAGTCCGCTTACCTCTCCTGCACTCTAGCTAAACAGATTCCAAAGAAGGTCCGGGGGTGAGCCCCGGGAGGGCACGTCAGACGTGCGTGGCCGGCGACGCGCCCGTTACACCAGGGAAAGCGGGAAAAGGCGGGGGCCATACGGATTACAGAGGCAGCTGGGACGGAGGGAGCG
+
A@-66;;ECDD+@,,,66;,,C;,,;;4,,,,,;,@+,,,5:D@66,;6=;@++7@,<CEFG<5E<C6@@FFGC7+,,,98,4@,=@,4+++6+@7><<,7+,+58>*:**,,5,,47*398**=FCC<++++=:**;<++)22>+/4.2+(22:30<<EC93,+*002<CF65C*0248>CE**/3<(*248>DF0*)(,*(.->B45)1-()-.3)0-*4(-(4-(,*,191((..,1(-(-514:)-.-(04*-,-(,)(,/4(.,.((,(..).),1:(-,,.24:(7).***(,--
@M02996:162:000000000-B87FG:1:1101:17021:5024 2:N:0:TAGCGCTC+CTCTCTAT
GACTACTAGGGGATCTAATCCTGTTTGCTCCCCACGCTTTCGAGCCTCAACGTCAGGTATCGTCCAGTAAGCCGCCTTCGCCACTGGTGGTCCGCCTAATAGCTACGCAGTTCACCGCTACACGAGGAAGGCCACTTACCGCTCCGAGACGCTAGCTGGACAGGTCCAAATGCAGTTCAGGAGGTGAGCACCCGCATTTCACAGCTGGCTGGCCATGCCGGCGGCGCTCCCGTTACACCCAGTAAATCCGGAGAAGGCGTGCACCAGACGTAGACCCGCGGAGGCGGGCACGGGGGTGGCG
+
A@-,8CFFDFF+@8@,;<;<9@@;,<;F9,,,,C@B7;,,;8FC6:,B<<C@,6:@,CF,EF<FGCEC@AFGGEC7,,4A,B4F==C,9,,,9+@F,??9@+,,9C>:=+4,,9,:6=06=94+8CCCB,+,@@D+ADCE+:*+=E=+3=*)34;>;,@,@7=+2:6<CF3=38C@89@FACC5*36>),4<*:?=(*1*9;@*7)7:5)*,(24)687.*.(,-49((*49*(--.-,*-4(5=9))0-04(..*.(((-*-4*4134-(-(()),3(,,((,,-21(,,-))2*/(-(-
@M02996:162:000000000-B87FG:1:1101:5114:5036 2:N:0:TAGCGCTC+CTCTCTAT
GACTACCAGGGTATCTAATCCTGTTCGATCCCCGCACTTTCGTGCCTCAGCGTCAGTTGCGGCCTGGCAGGCTGCCTTCGCAATCGGTGTTCTGTGTCATATCTATGCATTTCACCGCTACACAACACATTCCGCCTGCCTCGTCCGCACTCAAGTGAACCAGTTTCAACGGCAATGCTACGGTTGAGCCGCACCATTTCACCACTGACTTGATCCACCGCCCTCTCACCCCTTCAACCCAATCAAACCGGATAACACCCGGATCCTCCGTATTTCCGCGGCTGTCGGCACGGGGTTACT
+
CCCCCGGGGGGGGGGGGFFGGGGGGGGGGFEGFGGGGGGFGGGGGGGGGGGGGEGGGG<,CFGGGGGGGGGGGEFGGGGFEGGEFEBBFFCGGFFFFFFGGFFF4FGGGGGGGGGGG>A?CEGGFGAFFCFGGFGCDGGGCD>GGGBGFGDB>D?FF:EGFG):=CC7CE8AE>D9*C7;EEE;@C@C>GC9*:D=3AF?CF:5@AE==8F@EF@B3AGBD9((((/)9C@(16:7)1=82144?)).9251(569)(,-49((14)4298((,)).--3-,(,,)-(99110.*22,)-
@M02996:162:000000000-B87FG:1:1101:18726:5071 2:N:0:TAGCGCTC+CTCTCTAT
GACTACAGGGGTATCTAATCCTGTTTGCTCCCCGCACCTTCGCACCTCAGCGGCAGGCATCTGCTGGTAACCTGCCTTCGCCATTGGGATGCTTCCAGATATCTACAGATTTCACCCCTACACCTGGAATTCTGATTGCCCCTCAGTGACGCGAGGTATGCAGGTCTCAACGCAATTTCGGAGTTGAGCTCCGAGATTTCACACCAAGCGTGCAAAACCGCCGACAGGCCCGTGACGCCCAAGAAATCCGAACAACGCACGAAACGACAGGGTTACCGGGGCAGCGGGGACGGAAAGAGCG
+
@C<@8CC@DED-@@,,;;5,@<@,6-;A9,6,6@@B@C,,@CCC@:,<@?CB++@B+@E,ECEE<CCCADGGDB<<,,9ABB=4@9=,9,,,9,CAFDE,9+@,4CABB,,,,@5,9:*6=>,D8ACD?,4,,@=C+EF,=)*=?F*FD8*)+8=3AE86EC8,1;+,6>E?89C7*5*;::;*,2;>)758A>DB-,+92,:=289B@69-(88CB;:.*.(.(3(31*(-)(--2-**,8(,7())*-044.8*-,(--*-4/-(((--,.(-.)((((,--((--(---)0/**.,((
@M02996:162:000000000-B87FG:1:1101:20048:5082 2:N:0:TAGCGCTC+CTCTCTAT
GACTACTAGGGGATCGAATCCTGTGTGCTCCCGGCACCGTCGCACCTCAGCGTCAGGCATCTGCTGGTAACCTGCGTTCGCCATTGGGAAGCTTCCAGATAGCTACAGAGGTCACCCCTACACCTGGAAGTCGGATTGCCCCGCAGTGACTCTAGTTATGCAGGTCGCAACGCAGTCCAGGAGGTAAGCTCCTGCCATGCACATCAAGCGTGCAAAACCGACTACAGGCCCGTTACGCCCAAGAAGGCAGAACAAAGCGCGAAACGGACGAGGTACAGCGGATGCGGGAGCGGAAAGAGCG
+
@@-,6;CCCED+@,,,8,58,,;;,<;C,,,,+7+8+C+,,8@@@7,;6;;@,,8@,CF,E,C,,:@66@FFFA@+,6,8686494<,9,,,,,9EFDE,9+=+9C9==,+4,4,,9)*66=,@,A=A:,,,+@@66D87+5*6=B)@92+*,36,,@2==2=,6;7+3B@?*9C*3;0@8>E**;6C1,5)*3*<),)004843BE;3)//(:CF@5*.*,((/;)6(1(4)(,(-(**,-(.0(((*-0485(*.,(--)-41-(-(4(-(-,.)..,2((-.(-3((-(00***.,((
@M02996:162:000000000-B87FG:1:1101:24150:5090 2:N:0:TAGCGCTC+CTCTCTAT
GACTACCCGGGTATCTAATCCTGTTTGATACCCGCACTTTCGAGCCTCAGCGTCAGTTACACCCCGGACACCTGCCTTCGCGATCGGAGTTCTTCGTCATATCTACGCATTTCACCGCTACACTAGGAATTCCGCTTACCTCTACTTCACTCAAGAACCGCAGTTTCAAATGCAGTCTACCAGTTGAGCCGGTATATTTCACATCTGACTTACAGTCCCGCCTACACTCCCTTTACACCCAGTAATTCCGGATAACGCTCGCTCCCTACGAATTACCGCGGCTGCTGGCAAGTAGTTAGC
+
CCCCCGGGGGGGGGGGGGGGGGGGGGGGGGFEGGGGGGGGGGGGGGGGGGGGGGGGGGGGGGGGGGGGGGGGGGGGGGGGGEEGGGGGGGGGGGGGGGGGGFGGGGGGGGGGGGGGG=:=C@FGGGGGGGGGGGGGGGGGGEFGGGCGFGFFFGFFGGGGGG=8EFGGGGGFGFGGFGEFGGGGGFAFFGGBE>F<EFFFFGFFFFFFFFGFF8*43;D5/::<DEF>FGF1DF;CFEFE18@3+).6;=.(37<=-(,(-932<??FF(((.4)..4,(,-3((.,.6(,(/*33<))6
@M02996:162:000000000-B87FG:1:1101:25591:5095 2:N:0:TAGCGCTC+CTCTCTAT
GACTACCAGGGTATCTAATCCTGTTTGCTCCCCACGCTTTCGAGCCTCAACGTCAGTTACAGTCCAGTAAGCCGCCTTCGCCACTGGTGTTCCTCCTAATATCTACGCATTTCATCGCTACACTAGGAATTCCGCTTACCTCTCCTGCACTCTAGCTAAACAGTTTCCAAAGCAGTTCCGGGGTTGAGCCCCGGGATTTCACTTCAGACTTGCTTTGCCGTCTACGCTCCCTTTACCCCCCGTAAATCCGGATAACGCTTGCTCCCTCCGTTTTACCGCCGCTGCCGGCACGTTTTTAGC
+
CCCCCGGGGGGGGGGGGGGGGGGGGGGGGGGGGGGGGGGGGGGGGGGGGFFFGGGGGGGGGGGGGFGGGGGGGGGGGGGGGGGGGGGFFGGGGGGGGGFGDDGFGGGGGGGGGGGGG>DDDEGGGGGGGGFFFGGGGGGGGEFFGGFGFGFEDBDFGCGFCF=CFDF8CFFFFFFFFGEEEEGGGGEGEGGFFFGAFGFFFGFFBBA*>FGEFA>969C245>=C=F25:B@DEFE35F5(,/.58<62(0-256C(4,485)4*-3(,(-).4)5<?0(-42(-((,41010)211.,6
@M02996:162:000000000-B87FG:1:1101:19641:5098 2:N:0:TAGCGCTC+CTCTCTAT
GACTACTCGGAGATCTAATCCTGTTTGCGACCCACACTGTCGTGCCTCAGCGTCAGTTAGAGCCCAGTAAGCCGCCGTCGCCACTGGGGGGCCTCCGAATATCTACGCATTTCACCGCTACACTCGGAATTCCGCTTACCGCTACTCCACTCAAGAACCACAGGTTTGGATGCAGCTCCGAGGGGAAGCCGCGGTAGTGCACATCCAACGTGCAGTCCCGCCAGCGCACCCGGTACACCCAGTAAGGCCGGACAAAGCGGGGCACCTACGGAGTACCGGGGCAGCTGGGACGGAGGAAGAG
+
@@-,8CCF@EC+8,6,66,,6C@,,6;E+78++;,@,,,,,:C@8,,B<?C@,,6@,<FGGGG=F@C9@@FEFC:B++6>8,4@8=<,4+++@+88CE@*5+3+5<>58**2,5,,4:*3/:,,6@:@<*,,2>E:*B8<*()::+62/;+(<>8?FF5F>56*31*17<+0*7C+)9:71::**1274**-8>)4(+/-.+6).0845)/-17>0()9-2-(-,4>;9*4,)4,-.6,*-:5./)).*-.4(73*.,((,)(-*((.(-(,-(..)((,,--4-(..(,46).:**.3(.
@M02996:162:000000000-B87FG:1:1101:18167:5109 2:N:0:TAGCGCTC+CTCTCTAT
GACTACTAGGGGATCTAATCCTGGTTGCTCCCCACACTTTCGTGCCTCAGTGTCAGTAGCTGTCCAGAAAGCCGCCGTCGCCACTGGTGGGCCTCCTAATATCTACGCATTTCACCGCTACACTAGGAATTCCGCTTGCCTCTCCAGAACGCAAGTCACCCAGGTCAGGGGGCGAACAATGGGTAAGCCATGGCCGGAAACCCCATGCGAAGGAAACAACCTACGCACGCGGGACGCCCAAGAAAGCGGGAAAAAGAGTGACCCCAACGTAGAACCGCGGCGGACGGCACGGAGGGAGGCG
+
A<-,8C6CCCC+86@,;6,,6C@,;;@BA,,6,C+@,;,,58;@,,5B@=6<6,;C,C;CEE,CFAEGFFGGGE:+++@>@@4C@?C9?,+,@,9A@==49+,69<>@>++,,4,:6>*6=CB,@FDDC,,,@D8=>++6+0*=AFDFFD*)@>C,@DA=>88+6;?8?FGE89<EBCB*;:;1:07*(4,)2)8((1:6;<7<;):8()13;F;F@)8:*(.5-(-4(*(()-3233**,(4,),(()-0(..(*-.).):)39(--2((((.)(-,(,-((4(-,(----.0*:8(((-
@M02996:162:000000000-B87FG:1:1101:25596:5112 2:N:0:TAGCGCTC+CTCTCTAT
GACTACCAGGGTATCTAATCCTGTTTGCTCCCCACGCTTTCGAGCCTCAACGTCAGTTACAGTCCAGTAAGCCGCCTTCGCCACTGGTGTTCCTCCTAATATCTACGCATTTCATCGCTACACTAGGAATTCCGCTTACCTCTCCTGCACTCTAGCTAAACAGTTTCCAAAGCAGTTCCGGGGTTGAGCCCCGGGATTTCACTTCAGACTTGCTTTGCCGTCTACGCTCCCTTTACACCCAGTAAATCCGGATAACGCTTGCTCCATACGTATTACCGCGGCTGCTGGCACGTATTTACC
+
CCCCCGGGGGGGFGGGGGGGGGGGGGGGGGFGGGGGGGGGGGGGGGGGGEFFFFFGGGGGGGGGGGGGGGGGGGGGGGFGGFEFDDFFFGGGDFGGGGGCF<E@A?FGEGGGGGGGF:DD>EGGGGGGGGGGGGGGGGFF?DFGGCEFD?+0>ECFGGGC8D:<:DGGGGGFGFGGFGFFGGGC@CEGFGGFFE58)@***>A;BFEFFFGFEA:+1=F5=/-09995:E8;CE343)?:62;);.<5C>E?057;/.--,1))2,6),444<7..),(-(-((-,)((()-))32:-))
@M02996:162:000000000-B87FG:1:1101:18164:5131 2:N:0:TAGCGCTC+CTCTCTAT
GACGACTAGGGGATCTAATCCTGTGTGATCCCCACACTTTCGTGCATCAGGGGCAGGAACGGGCCAGAAAGCCGCCTACGCCACTGGTGGGGCTCCTAATATCGAAGCATGTGACCGCTACACGAGGAAGTGAGCTTACATCTCCAGAACGCAAGGCACCCAGATCAGGGGGCGAAAAATGGGTAAGCCAGGGCCATAAACCACAGGGTAAGGAGACAAACTACGCACCAGGAACGCCAAACACGTCGGGGAAAGGGAGGGCGCCGAGGGAGCACCGCGGGAGAGGGACCGCAGGGAGACG
+
@@A668,7CCC+@6,,665,6;;,,;;,<,,,6668,,,,,8,6,,,,6;,;++7B+B,;,B,+@,C@C@FGF>++6,9?+6>,,9<,4,++6+9+,5A,4+9++98+9,,9,4,,68*6+>,64>@@:,,,,6,++,,,3*++6CDE9+*0>33+55@+4:8,2*;,*@@0*2)*/2()33*+,*.*(2*())*((,;98*/,40((.)2,.9(.4)*,/).),---(*(-*48(14*1((.(),((/,)(,.(*-,,-(1(()(-(((,-(-2(4((,((-(121,(-,().*2*,-,4
@M02996:162:000000000-B87FG:1:1101:17829:5144 2:N:0:TAGCGCTC+CTCTCTAT
GACTACCCGGGTATCTAATCCTGTGTGCTCCCCACGCTGTCGTACCTCAGGGTCAGTTACAGTCCAGAAAGTCGCCTTCGCCACTGGGGGGCCTCCTAATATCTACGCATGTCACCGCTACACGAGGAAGTCCACGTGCCCCTCCTGCACTCAAGCCTTGCAGGTCGGAAGGCGCGCTGGAGGTAAGCCCCAGGCTGTAAGCTGACGATGACAAAACCACCCACGGACGCAGGACGCACAAGACAGCCGGAGAAAGGCAGGCACCGAAGGAGTACCGGGGAGGACGGCGAGGAGAGAGACG
+
A@-88C668@@6@6@@66,,C@C;,6C;,,,,,;+8+,,8,9C@CB,B<=,@,6;E,CFCEF,CF@EEECG9FEC:,4D?,,4CD=A,4+++@+@,3>>;C+,?5@>+>++8,5,,68*3;>>*4CC><,,,>A@/?2*6;(:*9,06;?+(?48,2+03+=7,2=7*88E5/2):31-788:2+:2*(2A3;>*((**.)3)).7:1,)234F1@()945(41,(4(,*(-)-((-(*/2(4()((()-)(-04*(((-(1(,*(-(,40..4).4((2(-(((,,-(,,-).*2*,,,-
@M02996:162:000000000-B87FG:1:1101:16482:5151 2:N:0:TAGCGCTC+CTCTCTAT
GACTACAAGGGTATCTAATCCTATTTGCTCCCCACGCTGTCGTGCCTGAGCGTCAGTAACAGACCAGGATCCCGCCTTCGCCGCCGGTGGTCTGCCATATATCTACGCATTTGACCGCTACACATGGAGTTCCATGACCCGCTGCTGCACTCTAGTCGAACAGAATGCAAGGCGGGAGGGAGGTGAGCGCCACGCTTTAAACTCAAACTTAAGAAACCGCCTGCGAACCCCGTACGCCCAAGAAAACCGGAGAAGGAGGGCCACCAACGGAGTACCGAGGCGTGCGGCACGGAGAAAGAGG
+
@@<8@EF@EDD-C,9,;CA9<C,,,;<F9,6,,C@@+B,,5C6@8D95@,;@+6@C6CFEGGFEGGFE,,9EFEC7,,=A:@=F===8=+,49,9EE,9,A+,39C>CC++9=C<<>@*6===4,C@?:8,,@4,?=3=D+0*+=8:>9=+)36=,7+6+89=,5++2<E,::*0*315B8CE*=:-*.2/()2),(4+))5)/7FE)/+;7)/67())-*(-(,-((-*((/4((-(*/2(8:@0.()-0(-.(*(,((-*4:9(241(,((.-)4(,,,4-((--(--(().**+5.(.
@M02996:162:000000000-B87FG:1:1101:16474:5168 2:N:0:TAGCGCTC+CTCTCTAT
GACTACAAGGGGATCTAATCCTATTTGCTCCCCACGCTTTCGTGCCTGAGCGGCAGTAACAGACCAGGTTCCCGCCTGCGCCGCCGGTGGTCTTCCAGATATCGACGCATGTGACCGCTACACAGGGAGTGCCATGACGCTCTGCTGCACGCTAGGCTAGCAGGATGCAAGGCGGTATGGAGGTGAGCGCCACGCTATCACCGCAAACGTAAGAAACCGCCTGCGCACCCGGAACGCCCAAGAGAGCGGGAGAACGAGGGCCACCGACGTAGAACCGCGGGTGTGGGCACGGAGAAAGGCG
+
@@-,8CCEEFD+@,@,@6,6C66,,-<;,,,,,;6@:@,,;@C@B,,@@=CB+8:B,CECFFEA@DEF<,:AF?F:,,9>=?>@ECC+8+8,9,CEE,?,9+,+9@C7>++9C@,,>=*==@B9,AC=:+,,@D,2=D+6+:*+5,:F055)+89,@,4,,<3*@*;6:DF>:4C??*7ACC5*1;5*.2:6)0:((*27/=,:6=><()92,9<FB45(2(-,3,4-,:4;)4-133*;3(2(0-((/(0,4705((-((*-4*(420,14(...,(,((-((--(,(-3(.7*8+4(,4
@M02996:162:000000000-B87FG:1:1101:16362:5177 2:N:0:TAGCGCTC+CTCTCTAT
GACTACTCGGGGATCTAATCCTGTTTGCTCCCCGCACCGTCGCACCTCAGCGTCAGTCATCTGCTGGTAACCTGCCTTCGCCAGTGGGATTCTTCCTGATATCTACAGATTTCACCCCTACACCAGGAATTCTGATTGCCCCTCAGTGACGCTAGGGATGCAGGTCGCAACGCAAGTCCGGAGTTAAGCCCCGGGATTTCAGACCAAGCTTGAAAAACCGCCTAAAGGCCCGGTACGCGCAAGAATTCCGAACAACGCCAGCAAAGTAAGTGTGAGCGCGGCTGCTGAGACGGAAAAAGCG
+
@@88@CCF@CD+7,,6<6,,6;C,,6CF<,,,B@6@+@+;,8C@8@,F<?CC,,@B6EF<E@FG@@A:CEFGFEF8,,9A,B=+99=,9,,,9,9C,?;A93;=9C;<>9,4,9,991*66=BFGGGC,4,,,9EF=F8DDD*=DG;FF+*)+6=,,=,===D,@:++6@@?8?D+BCC?C>C*,5;<:?;@EDGF(,**9,9>>F==9)+,(//;15*.*.,/)/)71*4(),--2(**-9>FF).)2()-().*-(((,*.4*().)6...).),((-,,,-,.4-(.)-)0***,,((
@M02996:162:000000000-B87FG:1:1101:26178:5193 2:N:0:TAGCGCTC+ATCTCTAT
GACTACCGGGGTATCTAATCCTGTTTGCTCCCCACGCTTTCGAGCCTCAATGTCAGTTACCGTCCAGTAAGCCGCCTTCGCCACTGGTGTTCCTCGTAATATCTACGCATTTCACCGCTACACTAGGAATTCCGCTTACCTCACCGATACTCAAGCTAGCCAGTTTCCAAGGCAGGTTCGGGGTTGAGCCCAGAGCTTTAACTTCAGACTTGCCTTGCCCTGTACGCTCCCTTTACACCCAGTAAATCCGGATAACGTTGCACACCTAACTATATCCGCGGCGCGTGGCACTGGTGTAGC
+
CCCCCF8+@FEFFFGFFFGGGGGGG-C;FEADFFG@FFGGGG8FEGFGGA,CBFF9F<<F,F6:+6CFGFGGEFGGFFGGG7CC8EG9BCFE,9E,,,9:FFGFGEGG6C7FGFGGD:?>DDF=8,AFFFFFBFD>6=DFF9*6=8)+3+98,@DF8@?,3E::,?C,2E,3D69+0+:9C>E>C*)*)4;);3*).?+**59548*83;F*964B@F*;+(/)1(.(6:23D)9;)/?*8247:)7<*3.84@)2(((((*.)7((.)().-))---((((((((-4(()())3**-).
@M02996:162:000000000-B87FG:1:1101:16348:5198 2:N:0:TAGCGCTC+CTCTCTAT
GACTACTAGGGGATCTAATCCTGTTTGCTCCCCACACTTTCGCGCCTCAGCGTCAGTTACCGTCCAGAAAGCCGCCTTCGCCACCGGGGGTCCTCCTAATATCTACGCATGTCACCGCTACACTAGGAATGCCGCTTTCCTCTCCGGCACTCAAGAACTACAGGTTAAAATGCAGCCCCGAAGTTAAGCCGCGGTAGTTCACAGCTGACGTGGAAGCCCGCCTACACGCCCGTTACACCCAGGAAATGCGGACAACGCACGCAACCGACGGAGTACAGGGGCTGCTGGGAAGGAGGGAGC
+
@@-,8C6CCDF+8,:,;6,6@@C,,<CE,,C,6C7@76,,,8@@@@7F<?C@,6@@;CFEFG6@F@DFCEGGGE77,?,?6848@?@+=+++@,CF8FA9=+,=>C>==++7,8,C=>*6=B,,@FDD;,,3@EE>D+,@+*+=FEAC5<*)>:CFGGACF78,4*+5:D,9>9F<ADA?EEC*,48@*0*.:>26(,+)9+9)/)648)*-(73)3)*-2-(,,8<?0*-(13(-5-,1(8:BFB4)2-.3(.4*--((-1,-)49913,(--....((-4(-(,.,(((-).1**((-
@M02996:162:000000000-B87FG:1:1101:26167:5209 2:N:0:TAGCGCTC+CTCTCTAT
GACTACCGGGGTATCTAATCCTGTTTGCTCCCCACGCTTTCGAGCCTCAATGTCAGTTACCGTCCAGTAAGCCGCCTTCGCCACTGGTGTTCCTCCTAATATCTACGCATTTCACCGCTACACTAGGAATTCCGCTTACCTCTCCGATACTCTAGCTAGACAGCTTCCAAAGCAGTTCCGGGGTTGAGCCCCGAGCTTTCACTTCAGACTTGCCTTGCCATCTACGCCCCCTTTACACCCTATAAATCCGGATAACGCTTTCCCCCTACGTATTCCCGCGGCTTCTGGACTGTCGTTAGC
+
CCCCCGFEGGGGGGGGFGGGGGGGGGGGGGGGGGGGGGGGGGGGGGGGGDCFFDGGGGFGGGGEGGGGFGFGEFGGGGGGGGGC?D<<EFFDDFGGGCFFGFGGGGGGGGGGEAFFG=?+=EGFFGDFGFGFB@E>C>=B=00=++8@@CFFDE?FFDFGCGD?FFGGFAA9D:DF+C7:>ECE7?@5>;E=>5*/><FE4B@4BA6*06:58A*4./83:(/)):1(.8;6C6)95<CC((.69-5-0-)((..6---(,2.>71442:3).4).42(((-((.62)).),/***2((-
@M02996:162:000000000-B87FG:1:1101:20520:5215 2:N:0:TAGCGCTC+CTCTCTAT
GACTACCGGGGGATCTAATCCTGTTCGATCCCCGCACTTTCGTGCATGAGCGGCATTTACGGCCTGGTCGGCTGCCTACGCAAGCGGGGGGCTTCGTCATATCTATGCAGTGCACCGCTACACAACGAATTGCGCAAACCTAGACCGCAATCAAGCTCTCCAGGATCAATGGCGTGATGACGGTGAGCGGCACGATGGAAGCACGGACTAAAAAAGCCGCCTGCGCACCCGGGAAACCCAGAAAAGCGGGATAACGAGCGGATCCTCCGTAGGACCGAGGAGGCGGGGAGGGAGAGAGCCG
+
A@-86;CCCDD+@,<,<<,;<,@,6C@E,68,6@@B7+,,:89@B99@@D9@++8+9CFGGGEC7==C94@FFB7A,49?+8>+@=@+4+**=*5<+8<+7+++385,32,,22,,1,)159,<E8>C8**+3;:CGG88*(19><9/07))3<7<+00<;F.,:)9><+36051:@96=+8**292*-*245:D((*05(2570@>63)9:<?9B6)7(*-4:3914(1-()(,..(+;((..7((()3;(48<<(,---1((*)),,(.-(3284(,(-(1(--((-(,()0*2*-((-
@M02996:162:000000000-B87FG:1:1101:23870:5219 2:N:0:TAGCGCTC+CTCTCTAT
GACTACCCGGGTATCTAATCCTGTTTGCTCCCCACACTTTCGTGCCTCAGGGTCAGTAACTGTCCAGAAAGCCGCCTTCGCCACTGGTGTTCCTCCTAATATCTACGCATTTCACCGCTACACGAGGAATTCCGCTTGCCGCTCCAGCACGCAAGGAACCCAGTTCAGGGGGCGAACAATGGTTAAGCAATGGCCTTAAACCCCAGGCATAGGAAACCACCGACGCACGCGTAACGCCCAATAAGTACGGAGAAAGGTTGCCCCCGAAGTAATACCGAGGCAGCAGGGAAGGAGGGAGCAG
+
CC<B@FFFCED+@,B,CF@9CCC66<CF9<6C:FEFE,,6@@CC8D,F@E,C6,CE,CEA,C6CFFFGGGF<FC@F,4=DC:=@D=@,9,,,@,CEEGE,A9;,9CD=E,,94@C?>80==D=+@>CF:A,,9=8?644=+:5?DFD6;+*1>>?+6@@A7C=37?DA?DE98@DCDDB*?E,42;?8*=,*1/?*),9><8/8;.3?()278=CF34C1::1(3-4((2(4)40211**4(.51-))147(45(2(,-.(2)8)(4(,(.)).).--(4(((((.-(,.-(.0;**-((.
@M02996:162:000000000-B87FG:1:1101:19321:5250 2:N:0:TAGCGCTC+CTCTCTAT
GACTACCAGGGGAGCTAATCCTGTGTGCTCCCCACGCTGTCGTACCTCAGGGGCAGGTACAGTACAGAAAGTCGCCGTCGCCACCGGTGGTCCGCCTGAGATCTACGCAAGTCACCGCGACACAAGGAATGCCACTTTCCCCTCCTGCACTAAAGGCGTGCAGATCGAAAGGCAAACCGGAGGGAAGGCCCGGGCGGGAAGGCAACGCGTACAAAAACAGCTACGGACACCGAAAGCCCAAAAAAACGGGAGAAGGGAGGACACCAAGGAAATAGGACCGGCGATGGGAGGGAGGGAGCGG
+
@<-,8;6CCCC+@++,6;,6,,;,,-;;,6,,,;66+,,,,:,6:,,;646;++6@+6CCFF<,C<CFC@F5CB+,++686,4896:+7+,,9+@B+4=,9+,+9,944++4,9,,6:*6+3+6@DC<:,,,,6E++,3,+3*=6,:D05+)78:,4++1*19,,3;*06:9,*39337**1***1-*0,*(25)((*),(*.,4.44()9--648(0C(*,.)(38-(*(-)-(,.(+/(..4)(-(*,)(-0(*(((((*((1-8((((().))))(-(-((--114(,())/**,,(-
@M02996:162:000000000-B87FG:1:1101:17745:5261 2:N:0:TAGCGCTC+CTCTCTAT
GACTACCCGGGTATCGAATCCTGTTTGCGCCCCACACTGTCGTGCCTCAGCGGCAGGAACGGCCCAGTAAGGCGCCTACGCCACTGGGGTGCCGCCCAATAGCAACGCAGTTCACCGCTACACGGGGAAGTCCACGTACCTCGACCGCACGCAAGAACATAAGGTTCAAATGGAGCCCCGCAGGGAAGCAGCGGGAGTGCACATCTGACGTGACAGCCCGCCTACGCACACGGTACACGCAAGAAGTCCGGAGAACGCTCGGCAACGACGGAGAGCCGAGACGGCGGGCACGTGGGGAGGG
+
A<8,8CCC@BC+@6,,96,,66C,,-;;+6,+@@6B7;C,,9C@8@9E<=C@++7@+BFCEGC+CBA,C?F,B>+4,,9?48:FD@<,:+++9+8@CC:,7+,+48@+>++,,6,,8=*6=>,+@CC@:+,,7=<+;DC*+:0<C>:>5*32C:<<E=F,<:5,1+0=7C+3+;<EBG;81:/**28/.+;:>:)7-*))-+6.3*646)1-3)6*.0/-*-(,(4(-(*4()(,,6)+/--(25.))0-0--730(,(,-)-4)4(---(-(((,(.(,,-(-(--3-,22))***-2(-
@M02996:162:000000000-B87FG:1:1101:19320:5269 2:N:0:TAGCGCTC+CTCTCTAT
GACTACCAGGGGATCTAAGCCTGTTTGCTCCCCACGCTGTCGTACCTCAGGGTCAGTTACAGTCCAGAAAGTCGCCTTCGCCACCGGGGGTCCGCCTGATATCTACGCAGTTCACCGCTACACCAGGAATGCCACTTGCCCCGCCTGCACGCAAGGCTTGCAGGTCGGAAGGCGAACCGGAGGGAAGCCCCGGGCTGGCACCCTACGCGAACAAAACAACCGACGTACGCGGAAGGCCAAAGAAGGCGGGATAACGAACGACCCCGAAGGAGGACGGAGGCGGCTGGGACGGAGGGAGACG
+
@@-86CCCDDD+@,B,;6,,66@,,-;A,6,,6C+@+,,,,::CC@,C@=,6,,;C,<EFGG9CE@CFFCG,CB@:,,,?8,4@D=@6:+++9+@+4=?,93,+9C>@8++7,6,,8)*069,6@FCDD,,,6EE6A,,,==5CD+:@9A*)@89*4,,4*9=,,;C*9CGD,):C?/688C**177*(*=6>35(,*0485:(3)-(()17;F?F:)/4*(492,4(-*-,)2(3:0+12(5,0,((/10(.0)5(,(-(12(*(2(,(.4(81(-(,-(,,4(-,(,.,3551**---4
@M02996:162:000000000-B87FG:1:1101:24785:5300 2:N:0:TAGCGCTC+CTCTCTAT
GACTACAGGGGTATCTAATCCTGTTTGCTACCCGCACTTTCGAGCATGAGCGTCGATAAGTCCCCAGCAAGCTGCCTTCGCCATCGGTGTTCTTCCTGATCTCTACGCATTCCACCGCTACACCAGGAATTCCGCTTGCCCCTGAACTATCCAAGAGAAACAGTCCAGTCTGCAGGTCCGGGGTTGGGCCCCGGTATTGTACAGACTGCTTGCATCTCCGCCTGCGCTCCCTTTACGCCCAGTGATTCCGAACAACGCTTGCACCCCTCGTTTTACCGCGGCTGCTGGCACGACGTTTGC
+
CCCCCGGGGGGFGGGGGGGGGGGFGGGGGGCFGGGGGGGGGGGGGDFGGGGGGGGGGGGGGGGGGGGGGGGGGGGGGGGGGEEEGGGGGFGGGGGGGGGGGFGGGGGGDCFGDGGGG>?DDGGGGFGGFGGGGGGDGGGEFDFGGCEFFGFFGGFGGGGGFGDCFFGGGCEFGFGGFGFFGGGGGDADFEGAFEGF=FFE>CCCEFFEBFGE=29A);C:5;:;<0((,88;DEEFFDE=?04265><:7B:;>:9--,((1,47490,7((-4.550((--(31.).,,,,0.2:8(-)
@M02996:162:000000000-B87FG:1:1101:10803:5309 2:N:0:TAGCGCTC+CTTTCTAT
GACTACCGGGGTATCTAATCCTGTGCGATACCCGCACCATCGAGCGTGAGCGTCAGAAGGACCCCGGCAAGCTGCCTTCGCAATCGGGGGTCTTCGTGATATCTAAGCATTTCACCGCTACACCAGGAATTCCGCCAGCCCGGCGACTGCCCAAGCGGAACAGACCGGGCGGCACATCCGGGGTGGAGCCCCGGGAGGGGAAAACACGCAGAGGCAGCCGCCAGCGCTGGCGGTACGCCCAAGCAATCCGGAACAAACAAGGCCCAACCGTAGTACCGGGGGTGGCGGGACGGAAGAAGC
+
A@<@@CC:@ED+@,@,6;<,,C;6,-84,,8C,@@@7+,,;8FCB++,67C@68,6,E6,6C:@E7=F7:FF<DE8,,=?B4C7@=@@B+++6,8+A=:,,?,?38@3B35,3655>=5=6==@FFDD>,,,,<AD+C88*)<74*)1***(61817*?7CC@,/2)*8:*787)***(888=/25(1(2;(7:C>0*5(4*,(()(-7)/-()(03.*-2-(((-4((*(()-(-((*2,,3(035)*4)8().*((((.*((*(((--,-(-)))(((,(-,(((,(((-)0*1*,,(
@M02996:162:000000000-B87FG:1:1101:25454:5321 2:N:0:TAGCGCTC+CTCTCTAT
GACTACTCGGGTATCTAATCCTGTTTGCTCCCCACGCTTTCGCGCCTCAGTGTCAGTTACAGACCAGATAGTCGCCTTCGCCACTGGTGTTCCTCCAAATCTCTACGCATTTCACCGCTACACTTGGAATTCCACTATCCTCTTCTGCACTCAAGTTCCCCAGTTTCCAATGACCCTCCACGGTTGAGCCGTGGGCTTTCACATCAGACTTAAGGAACCACCTGCGCGCCCTTTACGCCCAATACTTCCGGACAACGCTTGCCACCTACGTATTACCGCCGCTGCTGGGCCGTAGTTTAC
+
CCCCCGGGGGGGGFGGGGGGGGGGGGGGGFAFGGGGGGGGGGGGGGGGGGGGGGGGGGGGGGGGGGGGGGGGGGGGGGGGGGGGGFFFGGGGFFGGFGCGGFGGGGGGGGGGGGGGGABDDFGGGGGGGEGGGFGGGFFFFFFGGFDFDDDECGGGGGGGGGABFFGFGGG?DFGF6D@DGGCCCCDFEGD=59DFFGFFFGECECFEEFGECA:?4;D)*:)4>:@/5*-29;CCF;<C4;36))))2/0(..1<,--,(1447<7?:24.)3)-)-((--16073,(.,(00*2+))-
@M02996:162:000000000-B87FG:1:1101:10800:5333 2:N:0:TAGCGCTC+CTCTCTAT
GACTACCGGGGGATCGAATCCTGTTCGATACCCGCACCGTCGAGCGTCAGCGTCAGAAGTACTCCGGCAAGCTGCCTTCGCAATCGGGGGTCTTCGTGATATCGAAGCATTTCACCGCTACACCACGAATTCCGCCTGCCGGGCGTACGCGCAAGCTGAACAGGTCGCGCTGCACACGCGGGGGTGAGCCCCGGGAGGGCACAACACGCTGAGGCAGCCGCCGACGCTACCGGTAAACGCAAAAAAGCCGGAGAAAAACAGGACCTGCCGAAAGAACGCGGAGAGGGGGACGGAAAAAGGG
+
A@-88CC@CCD+8,B,86;,C@@6,<@?;66,;@76+6+,,8CC6@+B:BCC,6?CAFF?CFBFGEDFDCG<??B,,,99?:=6@ECDC+++7,8=A=D33+,+6>>783,9,5<8>=39993@DGGC@,*,7<ACCFD>*/07<46=0C)(=B7<3=F9298*2)97<8*0*69FFG;DDCD*/13C,213<>G9(1)--*44:8-31)*-()-7:)*-2,(-(-2((/(()(-,6)+*,-(,72,(9-09(0,*(.-.,14(*(..(-(-(-(.2--,2((,(,(2(373:)2**((((
@M02996:162:000000000-B87FG:1:1101:7578:5337 2:N:0:TAGCGCTC+CTCTCTAT
GACTACAAGGGTATCTAATCCTGTTTGCTCCCCACGCTTTCGAGCCTCAACGTCAGTTACAGTCCAGTAAGCCGCCTTCGCCACTGGTGTTCCTCCTAATATCTACGCATTTCACCGCTACACTAGGAATTCCGCTTACCTCTCCTGCACTCTAGCTAAACAGTTTCCAAAGCAGTTCCGGGGTTGAGCCCCGGGATTTCACTTCAGACTTGCTTTGCCGCCTACGCTCCCTTTACACCCAGTAAATCCGGATAACGCTTGCTCCATACGTATTACCGCGGCTGCTGGACGGGAGTTAGA
+
CCCCCGGEFGGFFGGGFFGGFGFFF@FDGDEFEGGGGGDGFECFFG8FG<FFFDGGEDGGCGFEE<EFDGG9@CFGGGGGGCCCDDEEEFFFA5><EE9FEFAFC,@FEGECFEFGG>ADDFG@FAEFFGGFGGG8DGG83:5+A9:,0=5=4@FG;==DFF:8@DFFGG,;EFFFFFDB@CEC:DEGF?::AEDFFGFFAE49;@AEFFGEE86B;=46*6/67@2(6C<@GF74?AF531;EFF?CF3:(3:)*-((-49.)9(66,(.))..44,--,22,(..8.:(,)0*22.4)
@M02996:162:000000000-B87FG:1:1101:22907:5338 2:N:0:TAGCGCTC+CTCTCTAT
GACTACCAGGGTATCTAATCCTGTTTGCTCCCCGCACCTTCGCACCTCAGCGTCAGTCATCTGCTGGTAACCTGCCTTCGCCATTGGTATTCTTCCAGATATCTACAGATTTCACCCCTACACCTGGAATGCTGATTGCCCCTCAGTGACGCTAGGTATGCAGGTCGCAACGCAGTCCAGGAGTTAAGCTCCTGCCGTTCACATCAAGCTTGCAAAACCGCCTACATGCCCGTTACGCCCAATAAATCCGAACAAAGCTCGCAACTTACGGGTTACCGCGGCAGCTGGCACGGAAAGAGCG
+
BC@A@EEFEED6C<9@;;@<@<@,,6C=,6@@@@@C7F,,@CF@884B@?C@,6@C;CF@FCFA<CACCC@EFDEF,;DAF@B,9=C6?,,,@,CEFFFA?9A,=F;AD,,999<5,1*6==BD,ACDA,,,,9EDFGF9D=0=DFEG9=*1+8=,7E==DA9,6;0@=EE?CAG6DDDFFDC,,5;?6,5=*3CC)60)85>5:CF=C9+82AAC>A*/4/(63>*93?2()(//31**21,58)/)*.06:5/*/()/-/--)().-343((,..4(,41(-((.3(443)./**41((
@M02996:162:000000000-B87FG:1:1101:25452:5340 2:N:0:TAGCGCTC+CTCTCTAT
GACTACTCGGGTATCTAATCCTGTTTGCTCCCCACGCTTTCGCGCCTCAGTGTCAGTTACAGACCAGATAGTCGCCTTCGCCACTGGTGTTCCTCCAAATCTCTACGCATTTCACCGCTACACTTGGAATTCCACTATCCTCTTCTGCACTCAAGTTCCCCAGTTTCCAATGACCCTCCACGGTTGAGCCGTGGGCTTTCACATCAGACTTAAGGAACCACCTGCGCGCGCTTTACGCCCAATCATTCCGGACAACGCTTGCCACCTACTTCTTCACGCGGCTGCTGGCACGTCGTTAGC
+
CCCCCGGGGGGGGGGGGGGGGGGGGGGGGGDFGGGGGGGGGGGGGGGGG@FFGDEGGGGGGGGGGGGGGGFGGEGGGGGGGGGGGG?F@FEFGCFGGGGGG9EGGGGGDGGGGGGGG:<=C@FFGGFFGGGGGGFGFEFGGDFGFFCFFGF8DE6CFGGGCFF,DFFFFEFFCFGC5D=5DCCDEC5?CCG=DFDCFGFF*<A5CA@EBF7CC9**-;CB=<<4@5>69*6(2=EE72CC1((/25CED6)49):5,.(--1(67:??F))..4)).:0(-(79(48087)(.)*22(,6
@M02996:162:000000000-B87FG:1:1101:10822:5343 2:N:0:TAGCGCTC+CTCTCTAT
GACTACCGGGGGATCTAATCCTGTTCGATACCCGCACCTTCGAGCATCAGCGTCAGAAGGACTCCGGCAAGCTGCCTTCGCAATCGGGGGTCTTCGTGATATCTAAGCAGGTCACCGCTACACCACGAATACCGCCTGCCTGGCGGCCACTCAAGCGGAACAGGTCGCGCGGCACACGCGGGGGGGGGCCCCGGGAATGCACAACACGCTGGAGCAGCCGCCGGGGCACCCGTTAAGCCGAAGGAAGCGGGACAACACAGGGAACCCAGGGAATACCGCGGAGGCGGGGGCGGAGAAGGCG
+
BBC<@C;+@@C+8,9,;6C<,,;,,<@F,@6;,@+8+@,,,:C<:+5,69,@,,,8,6,,:F,AE:BF@@D=AB,,,9,9,44+9=CFC+++6,6+8==,,+766A=,>,+3,6,,68*===,8D+<CC:+,6:C7?F5D**0*/*(*)/)(6:8,**::7:5*3;)*1**0*0/*.)4<88C**/(/(/*,7:74(*)).+61181-4)*(()(..)/4*((((,-(-*47*1(-).,*-(-(0,(.)-)-,03*,(((,*-(1((((-(,(.,-.(--,(-,((-3(((-00***.4((
@M02996:162:000000000-B87FG:1:1101:20053:5358 2:N:0:TAGCGCTC+CTCTCTAT
GACTACTCGGGGATCTAATCCTGTGTGCTCCCCGCACCTTCGCACCTCAGCGGCAGTCATCTGCTGGTAACCTGCCTGCGCCATTGGGATGCTGCCAGATAGCGACAGAGGTCACCCCGACACCGGGAATGCGGATTGCCCCGCAGTGACGCGAGGTATGCAGGGCGCAACGCAGGTCCGGAGGTGAGCGCCGGAAGGTCACACCAAGCGGGCAAAACCGCCGACAGGCCCGGTACGCCCAATAAGTCCGAAAAAAGCGAGGAACGGACGGGGTACCGGGGAAGCGGGGACGGAAAGAGAG
+
@@-,6CC@@@C+@,,,665,,6;,,6;C,,,,,88@+@,,,:B@7+,;6?;@+8@B,:C,C,C,,9<:<<:C<?B,,,9868>,94=,4,,,9,C<AEA,=09+6@4=>,+9,4:,90*==4+@+@@@:,,,+@=++@,47)0+9C:FA+*1*19*1<2<;:88*0)*1=38/5C*0;):88C*414741:1859>1*)6.3680>B:2)),(7:710*-24(4(7(4(/,2)--,--**--(.9))-2-04(54)-.-(,)-3*((-(--4(-,,)-((2((-((-,(313).1*2472-
@M02996:162:000000000-B87FG:1:1101:10696:5389 2:N:0:TAGCGCTC+CTCTCTAT
GACTACAGGGGGATCTAATCCTGTGTGCTCCCCACGCTTTCGAGCCTCAACGGCAGGTATCGTCCAGTAAGCCGCCTTCGCCACTGGTGGGCCGCCTAGTATCGACGCAGGTCACCGCTACACGAGGAATGCCACTTACATCTCCGATACGCTAGCTAGACAGGTCCAAAGGCAGTCCCGGGGTGGAGCCCCAGCCGGGCAAATCTGGCGTGCCGTGCCGTCTACGCGCCCGATACACCCAGAAAAACCGGAGAGAGCGTGGACAAGACGGAGAACAGGGGAGGGGGGCACGGGGGAGAGG
+
@<-,8;@CDED+7,A,66,,66;,,<;=,,,,,;+8+,,,,8CC@:,@@<,@++@B+CF,CF<FFCE,<@FFGC=+,,9A,,4@,=<5:,++9+8>F@=49+9+98>+6++8,6,5680==9,+8C@:=,,,@=@++@,,+5+5=EB+3*3)63;6229<9@7*=A4<:E,9,/:,;C;?CEC*4/,1(*=6;5/2(*)(,*.))*.45)*-(7(.4)*-*(,-)3(((*-9)-,(6),*,(((/.((/(.,(0(1-,---)-.*40,(4((((.).((,(((((-(,(-,-))***,((-
@M02996:162:000000000-B87FG:1:1101:22718:5390 2:N:0:TAGCGCTC+CTCTCTAT
GACTACAGGGGAGCGAAGCCGGGTGGCGACCCGCACGTTCGAGCCGCAGCGGCGAGGAGTCCCCAGAAGGCTGCCGTCGACAGCGGGGTTGGTCCGGAGCGCGACGAAGTGCACGGCGACACCAGGAAGTCGGCCTGCCCCGGAACGAGCAAAGAGACACAGTACAGGCGGAAGGTCCGGGGGGGGGCACCGGGATTGGACAGACTGCTGGCGTCTCCGCCGACGCCCCCGGGAGGCCCAGGGAGGCGGAACAACGCGTGCACCCCGCGAATTACCGCGGCGGCGGGGACGAAGGGGGCCG
+
BCCB@FCDFD+6@@@@C@@<@F+8+@;@:87+77@8@C,986:,88:@6@B++4=8@FG<FFGEFD,:A=A4=+BF?F6+6?7FEDCF+++3@,@@FC@*5*1/*44<1*,7@?+14258<**=CEFCF83*2:E*1@*AD97DD?(;)9).<8<CFGGG8=-,+9D*1/:)*0>3@6;BDE**2769(2*4@)9((;.530:??/505)>67)-..*14/(-(-4(-,2(()-(,--+*.(-80(4(/,5-37(1(((,(*-.731(-(,(,6)),(,,,,(-316(31,1)5*/*-((4
@M02996:162:000000000-B87FG:1:1101:10679:5396 2:N:0:TAGCGCTC+CTCTCTAT
GACTACAGGGGTATCTAATCCTGTTTGCTCCCCACGCTTTCGAGCCTCAACGTCAGTTATCGTCCAGTAAGCCGCCTTCGCCACTGGTGTTCCTCCTAGTATCTACGCATTTCACCGCTACACGAGGAAGGCCACTTACCTCTCCGAAACTCAAGCTAGACAGGTCCAAATGCAGGCCCGGGGTGGAGCCCCAGCCGTTCACATCTGGCTGGCCTTGCCGGCTACGCACCCGGTAAACCCAGGAAAGCCGGATAAAGCGGGCAACATACGGGATACTGCGGCAGCGGGCACGGAGAGAGCG
+
@C<8@EF6@ED-@@@,;;5<<CC;,-;A9,,,8C@B76,,,@C@8@,B@<;@,B@C6,C6EFFGGDECEDG9EEC:,=DA@8=F,96,:,6,9,C<,,499+9,9C>@=,,,,49:=>*==@4+8@CCE,+,@@E8+DDB+9+=DEF8*65*,868,726,=:8,96=DF,<39C,<3)988C**/-94=*)9565(*)-019*04947)*/()))))2.*.(/(/7((223)((4)),*(26?>711*-57()-*.)((-)-(11(.5.((((.)).),((--((--(,,3))2*2-,(,
@M02996:162:000000000-B87FG:1:1101:12400:5396 2:N:0:TAGCGCTC+CTCTCTAT
GACTACAGGGGGATCGAATCCTGTGTGCTGCCCACGCTTTAGAGCCTCAACGGCAGGTATCGTCCAGTAAGCCGCCGTCGCCACTGGGGGTCCTCCTAAGAGCTACGCAGTTCACCGCTACACGAGGAAGTCCACTTACCTCTCCGACACGCTAGCTTGACAGGTTCCAAAGCAGTTCAGGGGGTGAGCCCCCGCAGGTCACGTCAGACGTGCCAGGCCGTCTACGCTCCCGGTAAAACGAGTAAAGCCGAAGAACGATGGCACCATACGAAATACCGGGGATGACGGAACGGAGGGAGGG
+
@<-,8CE@DDD+7,:,8;,,;6;;,<;A;,,,,;8@@,,,,;EA6;,B<=EC++6@+CF,FFBFECD<CCGGGE:8+4+>484@==D444++@,CF8<=,4+,+9F>886+9,6,:6=*=66,+6@CC@,,,@9D++@@,+0;CFE@@9*3:*6;@,,@?,<782/3,5;FA=9F5=19BFD5*1//1(23:B8)3,*.,4+,227?A:)*-,)6)4)1-/((-.-(((2-,)(,(.),*--(,8<AB*,.--5.2-(((,*..*4),,.(.((.),((-2((-(),((((-)./**--((
@M02996:162:000000000-B87FG:1:1101:22248:5422 2:N:0:TAGCGCTC+CTCTCTAT
GACTACCGGGGTATCTAATCCTGTTTGCTCCCCGCACCTTCGCACCTCAGCGTCAATTATCTGCCAGCAACTTGCCTTCGCCATTGGTGTTCTTCCAAATATCTACAGATTTCACCCCTACACTTGGAATTCCAGTTGCCCTGCAGTAATGCTAGTCTTGCAGGTTCCATAGCAGTTCCTGGGTTAAGCCCAGGGATTTCACTACAGACTTTCATGACCGCCTACAGGCCCGTTACGCCCAAGAATTCCGAACAAAGCTCGCAACATACGGGTTACAGCGGCTGCGAGCACGGAATAGGCG
+
CCCCCFFCDED8@<B<;6;@@E@C,CCF99C<@BBCEG88BCF@@@4F@EEC@BC@CFG<F9FGGGFGGFG8CAFF9AFDFFG?D==6?,8;C,CEFFFFF+C8=E;=@4,9;=5591*==@=,9C@CA,,,@DEFDG8=A)*=DC*FD9+*4@D4@;EACC=,6;D8D,@D=DG=9EE+=DD6+=8?*@E=FFDF5,*2;<*5:FBC5*=*1BEFFA;84:)/7<):485()-0555**/6((0)9)3/8;;>8*/()//)..)((-4((-(--,..)-307-,-(4(-13)./*+),5(
@M02996:162:000000000-B87FG:1:1101:18330:5426 2:N:0:TAGCGCTC+CTCTCTAT
GACTACTGGGGTATCTAATCCTGTTTGATACCCAGGCTTTCGTGCCTGAGCGGCAGAAGATCTCTGGACAGCTGCCTTCGCAATCGGGGTTCTGTGACATATCTAAGCATTTCACCGCTACACAGCACAGTCCGCCAGCCTCGACAGCGCTCAAGGGGACCAGGATCAAGGGCAGTTTGCAGGTGGAGAATGAAAATGTCACCGCTGACGTAATCCGCCGCCTGCGCACCCGTGAAACCCAATAAAGCCGGATAACGGGCGGGTCCGCCGGAGTACCGGGGATGCTGGGAGGGGGGGAGGG
+
@@-,8CCCCFD+8,666<,,@CC,,-CE<@<,,C,@86,,,8C@@@,@<=CB++@BFFGG@E@<9@DFFEFGFE,=,,9A8@=,@@@+=++,9E,AFCB49+4,9EF@=,,4,9,,8=*0=>,E,AF<?,,,@C==@++6+)<CCE)A*=*)@>DGGGGGDC8+@*9?C,<>::D4+5*=;344,08C)@2:AFGF6,1*22:<A*:9>5855/9=(:8.2,,/621:6*31*(-343,*-4,394).*-.7-0-0-((-,17-/46(,-,-((.-)4((2(--()).(.(,5)/**4(((
@M02996:162:000000000-B87FG:1:1101:10070:5429 2:N:0:TAGCGCTC+CTCTCTAT
GACTACCAGGGGATCTAATCCTGTTTGATCCCCAGGCTGTCGTGCCTCAGCGTCAAGGACGGAGAAGGGAGACGCCTTCGCAATCGGGGTTCTGAGTAAGAGCAACGCAGGTCACCGCTACACCACAAATGCCGCCCACGGCATCCGGATTCCAGCACCGCAGGATCAAGGGCAGTTCCCAGGTTGGGCCCGGGCAGGTCACCACTGACACGCGGCACAGCCTACGCAGCCTGGAAAGCCAAGAAAGACGGAAAAAGCCGGGAACAGGCGGAAGACCGGGGGTGGTGGAGAGGGGGGAGCG
+
A<688C6;C@D+@,,,;@5,6,C,,6C;,,,,9F,6,,,,,96886,B6=6@,,8,,6CFFGF++,:,6C7F,?4+,4=A,888@@C+7++,9,459,99A+@+9,846++4,4,,8=*6=9,,88,,4,,,66+6=E33==B+=D:+3+**55=8:F59*:8*439=C>:9*994=+8A9:74,*(/(4:.2))6(*)6/+)7,/6.6**-,.(.-)2.*((.(,(-(2(,*(.(.(,*,..281((*,)(,0.*-((-,1((*,(((--,((,..(((,((-(,-2((((.)*1*4(,(
@M02996:162:000000000-B87FG:1:1101:22234:5433 2:N:0:TAGCGCTC+CTCTCTAT
GACTACCGGGGTATCTAATCCTGTTTGCTCCCCGCACCTTCGCACCTCAGCGTCAATTATCTGCCAGCAACTTGCCTTCGCCATTGGTGGTCTGCCAAATATCTACAGAGTTCACCCCTACACTTGGAATGCCAGTTGCCCGTCAGTAATGCTAGTCTGGCAGGTTCCAGAGCAGTTCCGGGGTTAAGCCCAGGGATTTCACGACAGACTTGCAGGACCGCCTACAGGCCAGTTACGCCCACTAAATGCGAACAACGCGCGCACCAGAAGTGTTACCGCGGCTGAGGGCACGGGAGAAGGG
+
@@-8@CC@CCC+@6@<;6,6,<@,,;;A9,,,,87@+7,,;CF@@@,B@D<B,,8:,CF,C,EFGECFCD8,C?E<,4=9,B?@49<6:,,4@,CEGF:9A7;,9C==E,,,,=??88*06=,,,9===,,4@FF+6E;,=)3=@E;F+++5,3=,7=,=BC8+63D89,6369D,BD;*>CC++03=6A58CADC),*;25)/73)0:/2**;*25)//4((/5438(3(6C9/.38**/((/2)1)2(0-20.1-(-(-)-,)((,(...))-.-((,2(2-((,,(-33))*2*,(((
@M02996:162:000000000-B87FG:1:1101:22906:5433 2:N:0:TAGCGCTC+CTCTCTAT
GACTACAAGGGTATCTAATCCTGTTTGATACCCGCGCTTTCGAGCCTCAGCGTCAATCGCACTCCAGAAGGCTGCCTTCGCAATCGGAGTTCTTCGTCATATCTAAGCATTTCACCGCTACACGACGAATGCCACCTACCTGGTGGGTATTCAAGCCCAGCAGGATCAACGGCAGGCCAGCGGTGGGCGCGGACAATGGACCGCCGACGTAAAAGGCCGCCGACGCGCCCGGGAAAACCAAGAAAACCGGAGAAAGCGCGCACCGTGCCGAATACCGCGGCCAGAGGGACGGAGAAGAGGG
+
C@BA@CFFFFD-CC<,;6<<,C@C,CCFA<C,@:F@7@,<<@C@@:<FEDEB,8@6,CC,@@CFGGFECE8A@AFF,,@ACFE,==@B>6,,4,9<9,A,92@,9,@<D=,;;=B?B)<==@4AE@CC=,,,6E9?=,,6+5500+18+6+*@@D,@186,=8+6*=EC8@96?GGDGCF*>1*>/-*-=488)/(),/<)<61(),((0>2(96)4)/4:(4123,(4*(()--(.(+*,.435(4()-)(4)(*..,-(9((1(((((((--.),((,((-,,.4(,2(4))**2((((
@M02996:162:000000000-B87FG:1:1101:9766:5441 2:N:0:TAGCGCTC+CTCTCTAT
GACTACAAGGGTATCTAATCCTGTGTGCTACCCACGCTGTCGAAGCTCAGCGTCAGTAACGAGCCAGAAAGCCGCCTTCGCCACTGATGGTCCGCCAGATATCTACGGAATTCACGGCGACACCAGGAATGCCGCTAACCTCGCGCACACTCCAGGTAGGCAGGTTCAAAGGCAGGTCCAGGGGTGAGCCCAGGGAGTGCACCACAGACGGACGGTACAGCCGAAGCGGGCGGTAGGGCAAGGAAAGCCGAAGAAGGGTGGGACCGTGCGAATGCGCGCGGCAGCAGGGACGGGGGGAGCG
+
@@@@8C@E@AC-;,,,66@,;,C,,<;A@<,,@C,@+6,8,C6,,6,B@,;@,6@@,,C,6,@FE@E,,@F=FCC+,,=?B66C8=,,9,,,,+8,4+9,4+,,9<>76++,,9,,+:*6==446A:?A,,,@6?8++,,+:*=++0@99*)6498,,,*;98*,3*9C9,9,9D*/*6A,:?**162(4ABFFDD04)).+(,=):;D)*/,)-0()2.+(-3(((((*-()(-(((,*(-((7(((*-)(-).*((,(-)(.9(((--(((()(---,,1(--(.4((430)2:*(,-(
@M02996:162:000000000-B87FG:1:1101:9786:5449 2:N:0:TAGCGCTC+CTCTCTAT
GACTACAACGGTATCTAATCCTGTGTGCTACCCACGCTTTCGCAGCTCAGCGTCAGGAATGAGCCAGAGAGCCGCCTTCGCCACTGATGTTCTGCCAGATATGTACGGAAGTCACGCCTACACCTGGAATGCCGCTATCCTCTCGCACACGCCAGGTCGGCAGGTTCAATGGCAGTTCCAAGGGTGAGCCCAGGGAGTTAAGCACTGACGTACCGAACAGCCTACAGGCGGTGTACGCCGAGTAATGCCGAGGAACGCGGGAACCATCCGGAGGACCGGGGCTGCAGGCGAGGGGGAAGCG
+
A@-,8CA@,8:-9,6,66,6C,;,,-;@,6;,,;8@+,,,,88@B6;5@=C@,8@C,CF,FGEGG@CF,@C,F>++,8=?,88?==<,9,,,9,99FD:,94,649=:6,+,,4,89)306=,@,AA<:,,,9=8+@+,,+*+6+@:C5=*)>8=+6@CC7C=+40;5=,@?,3C1?97+7:>*,019)=55?>CB)***2,.8-)8555*-/08).)/32/(/(/)518(,)(.)-(**-3(4*).)*-0((0.2--((-)((1(.((-(,((-((((-,4(-1(.((((-5)1/*(-((
@M02996:162:000000000-B87FG:1:1101:17660:5458 2:N:0:TAGCGCTC+CTCTCTAT
GACTACTAGGGGATCTAATCCTGTTTGCTCCCCGCACCTTCGCACCTCAGCGTCAGTCATCTGCTGGTAACCTGCCTTCGCCATTGGTATTCTTCCAGATATCTACAGATTTCACCCCTACACCTGGAATTCTGATTGCCCCTCAGTGACGCTAGTTATGCAGGTCTCAACGCAGTCCAGGAGGTAAGCACCGGCCGGTCACATCAAGCATGCAAAACCGCCAACAGGCCCGTTACGCCCAAGAAAGCCGAACAACGCTCGACACCAACGAGTTACGGGGGCTGAGGGCACGAGAAGAGCG
+
A@<,8CCEDFF+@,@,<<<<9@@,,-CF9,,:,76C7C,,,:B@@@<B<?C@,,8@<EF9F<BE9CC,@EFGF=B?,,@?88@=;4=,9,,,9,C?EEE?=+,,9C;=>,,9,9<,41*6=89D,ACE499,,9E+6EF@D)*=DGDGFF*848=,,@,=9A9,6;+6=ED?+<?@:D;D86@++6;DD,589?DF)*0):,A*5AE=B*+*);ABBA*0*6(0(6(10*(.)(//2(1*//(52(((*-099B?*-(((-)(-)((.(4(-(---(-(,,(,,(4--(-(3))/**,(((
@M02996:162:000000000-B87FG:1:1101:26727:5462 2:N:0:TAGCGCTC+CTCTCTTT
GACTACTGGGGTATCTAATCCCGTTTGCTCCCTACGCTTTCGTGCCTTAGTGTCAGAACCGCCCCAGTAGCCTGCCTACGCTATCGGTGTTCCTTCTAATATCTACGGATTTCACTCCTACAGTCGAAATTCCAGCTACTCCTAACGGTCTCGAGCTTGGCAGTTTAGATAACAGTCTGAATGGTTGAGCCACCAGATTTCACTATCTACTTACCATGCCACCTACGCAACTCTTTACACCCAGTCACTCCGGATAATGCTCGGATCCTACGTATGACCGCGGCTGCTGGCACGGAGTTAG
+
CCCCCGGGGGGGGGGGGGGGGGGGGGGGGGGGGGGGGGGGGGGGGGGGGFGGGGGGFGGGGGGGGGGGGGGGGGGGGFGGGCGGGGCBCFGDGGGGGGGGDFGGGGGGEGGGFGFCGDFDGE,99+8:8999999AFG,4+546688FEGFFDFGGGGGGGG>DGCGGFFGFCFGGFGEFE;F?AGA6CGFEF?CD8CF@C,;7EFC<EACEFF5<EAC@9>5<;BD))>5BGFEE?4,<=@BBFBFC8BFD6A?C)1//6@0(51934./((.67A>((,4>0(3??2((29@**1(())
@M02996:162:000000000-B87FG:1:1101:10763:5470 2:N:0:TAGCGCTC+CTCTCTAT
GACTACAAGGGGATCTAATCCTGTTTGATCCCCAAGCTTTCGTGCATGAGCGTCAGTGCAGGTACGGCAAGCTGCCGTCGCGATCGGAGGTCTGCAGCAGATCTACGCATTGCACCGCGACACACGGCAGTCCGCCTGCCGGCACCGCACTCAAGACCGACAGGATCAACGGCAAGGCCGGGGGGGAGCCCCGACAGTGCACCGCTGACTGACCAGCCCGCCGGCGGACCCGGTAAACCGAATAAAGCCGGAAAACGCGCGGAGCCGCCGGATAACCGAGGCAGCGGGGACGGGGGGAGAG
+
A@-86;@DEFC+8,,,66,;C,@,,<CA,,,,:@,;,6,6,8C@8<,;@=;@+6@B,CCCFG@BFEC@@@<F,=4A+88>+767@=@F=+,,9A=?F5=495,+9<9464+,,4,:8:006=+@+33+6+3,@=6=?F,,+)999>>30;*)@8CFFGGEDD5*4);8<?EA/0)*0C;5>>C**17C(21-<5)9(+9:6+490.434/*..95>2<*3*(---2(4(*(-)(-,54,*-4(,/6))*,.-().*-(((-)-()-40,-,,-(-.,7(,(((,--(,(-(,))/*2,((,
@M02996:162:000000000-B87FG:1:1101:10775:5482 2:N:0:TAGCGCTC+CTCTCTAT
GACTACAAGGGGATCGAATCCTGTTTGATCCCCACGCTTTCGAGCATGAGCGGCAGTGCAGGTACGGCAAGCTGCCTTCGCGATCGGAGGTCTGCAGCATATCTACGCAGTTCACCGCTACACACGGCATTCCGCCTGCCGGCACCGCACGCAAGACCGACAGGAGCAACGGCACTGCCGGGGTGGAGCCCCGACAAGGCACCGCGGACTGACCAGCCAGCCGGCGGACGCGGTAAACCCAAGAAAGCAGGAGAAAGCGCGGAGCCGCCGGAGGACCGAGGCTGCAGGCACGGGGGTAGGG
+
@@6,8C@EDFD+=,:,86,8,6;6,-CF,6,6,@7@+,,,,8,;8@;<@<,@++@C,CCFGGDFGED@:@FF@?B<,,9A?@F====BC+8,99EEF,4,92,+9C98=++9,9,,880==B,@+4=+8+,,@==D6>D8+)0@D@:F9C*8C@>FC?ED7=5*=)::C,40/59*;6;BD>C2*)-74*;(8>)((*),.*--1)4>>)*,(0.0,7*.2-,((-(-(*(-)(,-..,*-((.8::(*.53(.4*.(,(-)-(),,(4,--((-,(-(,10(.-(.(((.,0)1*2,-((
@M02996:162:000000000-B87FG:1:1101:10688:5487 2:N:0:TAGCGCTC+CTCTCTAT
GACTACTCGGGGAGCGAATCCTGTTTGCTCCCCACGCTTTCGAGCCTCAACGGCAGGTACAGTCCAGTAAGCCGCCTTCGCCACTGGGGGTCCTCCTAATATCTACGCATGTCACCGCTACACTAGGAATTCCGCTTACATCACCTGCACTCTAGCTAAACAGGTTCCAAAGCAGTTCCGGGGGTGAGCCCCGGGAGGGCACGTCAGACTGGCGTGGCCGTCGACGCGCCCGGAACACCCAGAAAATCCGGATAAAGCTGGCCCCAGACGGAGTACCGCGGCAGAGGGCACGGAGGGAGAG
+
A@688CCFBCD+@+@+7@@:<C@,,-;C,,,6,C:@7,,,,8FCB7,B@=CB++7B+:FEGG@FFAD9<@FEGE7+,,@9884F8==,4+++9,944A=,@+,+9<>:=++9,6,5>>*6=93,>DCCC,,,6=C6+C,,65+=?9:::C+),3=;,@ECEA=323=,5@EF69?51C@BCCE**128(;/4;>DB(*)(-*,,(>:9:)*,.),)-)*-*-(--24(-*(()(,-,.+*,4(4/2).*-58,56*.)))(*((/414-4(,--..----1((-((--,,-3).***-4(-
@M02996:162:000000000-B87FG:1:1101:10758:5489 2:N:0:TAGCGCTC+CTCTCTAT
GACTACAAGGGGATCTAATCCTGTTTGATCCCCACGCTTTCGTGCATGAGCGTCAGGGCAGGTACGGCAAGCTGCCTTCGCGATCGGAGGTCTGCAGCATATCGACGCAGGTCACCGCTACACACGGCATTCCGCCTGCCTGCACCGCACGCAAGACCGACAGGATCAACGGCACGGCCGGGGTTGAGCCCCGACAGGTCACCGCGGACTTACCAGCCCGCCTGCGCACCCGGTAAACCCAAGAAATCCGGATAACGCGCGCAACCACCGAAGTACCGGGGCAGCGGGCACGGGGGGAGCG
+
A@A,AEFGFFD+@,@,6;;,<C@,6;CC,66C,C@B78,,58;@6A,5C=CB+68B,;@DFGFGGCDF:@FGE?,,,,=A68>4@?CFC+,,49ECA==,A+=+94>4>++9,>,5==3==94@CFD+>+,,>8AD8D8B+36=?B:F>D9)@:?FG7EE@C=*;*;:<:85:89*:C>ACCC**157)2/-<5)40*9))+.40023()*-./6??)*-*,(-.309(*,-)-(-.-,*-1(477)-*-.((0.*--(((),(1.(4(-(((--.)-((,,,-(((,(,435)/**-34(
@M02996:162:000000000-B87FG:1:1101:20986:5559 2:N:0:TAGCGCTC+CTCTCTAT
GACTACCGGGGTATCGAATCCTGTGTGCTCCCCACGCTGTCGAGCCTCAGCGGCAGGTATCGTCCAGAAAGCCGCCGTCGCCACTGGGGGGCCGCCTAATATCTACGCAGTTCACCGCTACACTAGGAATTGCGCTTTCCTCTCCGACACTCAAGTCCGACAGGTGCCAAGGCAATCCCGAGGGTAAGCCCCGGGTGGGCAAATCAGACGTGCCAGACCGCCGACGCGCCCGGTACACCCAGGAAAGCGGGATAACGCGGGAACCAGACGGAGTACCGCGGATGATGGCACGGAGGAAGCG
+
@<-68CC@CDD+6,,,96586,@,,<;;,6,,,;+@+,,,,9C@8+,B6A;@++6@+CF,FF,:@:CFDCFEGB4++4@>+44@===9:+**5*BB*><27+,+2<;18*17,4,3:3)189,+?F:<<,++5==/**+<+./95E9:5/)(;:=+3<CE>53*+)2*2<*5*7C+0257;>C**24=)3:<>>G(-*),.*4)4?AB?)/-(069<31-*4(--41(,*11)4,(.-,*-80:5:(3)-.4(040---(()-,*4(4,-(,(-..-,(,1(,-()..,.)3).***.2,,
@M02996:162:000000000-B87FG:1:1101:21002:5567 2:N:0:TAGCGCGC+CTCTCTCT
GACTACCGGGGGATCTAATCCTGTGTGCTCCCCACGCTGTCGAGCCTCAGCGTCAGTTATCGTCCAGAAAGCCGCCTTCGCCACTGGGGGTCCGCCTAATATCTACGCAGTTCACCGCTACACTAGGAATGCCGCTTACCTCGCCGACACTCAAGGCAGACAGGTTCAAAAGCAATCCCGAGGGTAAGCCCCGGGGTGTCACATCAGACTTGCAAGACCGCCGACGAGCCCGGTGAACCCAGGAAATGAGGAAAAGGGTGACACCATGAGAATGACAGCGGCTGCGGGCACGAGGGAAGCG
+
@@-,8;C+@@C+7,6,66,;,<;,,6;C,,,,,;@@@,,,5CD@@7,B@,:@6,8@<<F@FFF<FFEAC@FGGC=7,,=?8,4FD==44+++9+8@8B=,74,+,,88=++3,6,:==*6=9,,3CCAC,,,6+8=6+@D+**<7CA@/3*-?23,414:8:5*4*:,4?,8,80,29)8=8:***/0)+*,=>D((/70-0)..9?2:)*..*5=1)*-2-(,(-((-*,3)(((.)+*-((,0,6)2..,(/.*,(.,(*-)*(.)).)).)-)).(,2((-((,(,-,4))*/*,,((
@M02996:162:000000000-B87FG:1:1101:9680:5570 2:N:0:TAGCGCTC+CTCTCTAT
GACTACAAGGGGATCTAATCCTGTGCGAGCCCCGAAATATCGTGCATGAGCGGCATTATCGGCGTGGTCAGCTGCCTACGCAATCGGAGGTGTTCGCCAGATCTATGCAGTTAAACGCTACACGGCGAATACCGCCAACCGCAAACGAAATCAAGCGTGCCAGGAGCAAAGGCGGGATGAGGGGGAGGCACACGATGGAACAGCCGACGTAACAGGGGGGCTGAGGACGCCGACAAACCAGAAAACACGAGGAAAGAAGGGAACCGCGGGAATAACGCGGGAGCAGGCAAGGAGGGGGGCG
+
@@-66CCEDFD+@,@,,6,;;,;6,=@?+8+,,7+8+;,,,8,;86;@C=@@+66+,<,<FEG+68:9:?F8BA8,,94=+44,@98B=+++,+9?:+=+4+,+9,95>=,9,8,,6)3064,@CCC:3++,63+=CE8:+1<C*@:<9?**6;9,:4=*6:0*=)1:?,>6/8C=))/;8?**:C-)(/2,.)1(,*83(*.((0,(-)13(=2)())(*(-(.(5((*(-)(,,..+2(,(,5(((*()--.(*(((,(*.,*((((-,((,).--(,(,7(-(-(((-2../**((-3
@M02996:162:000000000-B87FG:1:1101:20149:5584 2:N:0:TAGCGCTC+CTCTCTAT
GACTACCAGGGTATCTAATCCCGGTCGCTCCCCCGGCCTTCGTACCTCAGCGTCAGTAAATGTCCAGGAACCCGCCTTCGCCACGAGTCTTCTGCATGATATCTACGCATTTAACGGCTACACCAAGAATTCCGGTTCCCCCTCCAGTACGCCAGCCGCACAGAATCAGGCGCAAGCCAGAGGTGGAGCCCCGGCCGTTCACGCACGACGTAGGCGGCCGCCTACGGACCAGTTACGGCAAGGGAAGCCGAACAACGCCGGAGAACGACGGATGACGGAGGAAGCGGGGACAGGGGGCGAG
+
@@-68CCCDDC-;,@,6C5,<EF+7C@F7C+,6@:@+@,6,C@666,C@4CB,,@C,CFG,F,CFADC@@C?FC>7,4=?684@C8=,,9,,9,9,599,92,+9<>C=++,,9,848*=+9:@EEEDD,,,4==6=@8DF=*=CG5,3=*)@3334:@CE98,442@;6,9*@CC?*:A,490**/8(*=2?5540*),6+611)4,4)1,())71))-2((-,,44(8(3:)-.,(**-4:0.(((*-.74>2*-((-(1--2)4((-((-(.3(,,,2((.((-1((-,0)//*(-,-
@M02996:162:000000000-B87FG:1:1101:17109:5586 2:N:0:TAGCGCTC+CTCTCTAT
GACTACACGGGGATCTAATCCTGTTCGATCCCCGCGCTTTCGTGCCTCAGCGTCAGTTGCGGATTGGTGACCTGCCTCCGCGATCGGCGGTCTGTGCGATATCTAAGCAGTTCACCGCTACACCGCACATTCCAGCAACGCCAAACGCACGCAAGCCCCCCAGGTTCGACGGCAGTGACGGGGTGGAGCCCGGAAAGGTCACCGCCGACGTAAGGGGCCGCCAACGCACCCGGTAAACACAAGAAAACCGGAGAAAGCACGGAGCCACCGGAAGAGCGCGGCTGAGGGGAAGGGGGGAGAG
+
@@8,8C@FCDD+@,@,;@,C@E@6,CCF,;8C@6@@++,,;8C@BD,,9?CB,8@B<CFGGG7+B6@:=C,CFB<E,,=>84C+DED8>++86?@?<:=A=3=+7,@,=,,3==,,>8*==@<,CGE+>3,,@:AD+DC+78<>;F>53;/)>87C7?/CCC7836:*9=C>8:D*9DA)88=2*/,7(/;2>B3;(*1).+.:>076>)/4444;>5)-2-(,(-14(*42)4(-6),*.4(,58((*-.1(0,*.(((-)-()-((.---((.((-((,(--(.-((((-.)/1141((
@M02996:162:000000000-B87FG:1:1101:9668:5591 2:N:0:TAGCGCTC+CTCTCTAT
GACTACAAGGGTATCTAATCCTGTTCGAGCCCCGCACTTTCGTGCATGAGCGTCAGTAGCGGCTTGGGCAGCTGCCTACGCAATCGGAGGTCTTCGCGATATCTATGCATTTCACCGCTACACGGCGAAGTCCGCCAACCCCAAACGAAATCAAGCGGGCCAGGACAAACGGCGGGATGAGGGGGAGGCCCACGAAGTGAACGCGGAGCAAACAGGCCGGCCGGGGACCCAGGAAAGCCAAGAAAACGGGAAAAAGGCAGGAACCACGCGAGAAACGGGGCAGCAGGGACGGGGGGGGGAG
+
@@@,8CE<EDD-@,B,;<,CE<@6,=@F,,+,,@@@C7,,C@,9B<;@@DEC786,,<,,@CC8+6@,,:BCCB=<,9=?68=8@DC?=+,,9,9<8+8+4*4+9<95@,,,,9,5>)3===,4++6:>++,@=@CD86++1:;9+059?**@;C,@***4:5*A)2,2,=;8):E31-6<8=*:)-)(214)750(**.)+.,,.,(()0,,8(0-))(2,7((((((*((/2,((.,*42(.7(,(*-.((0.*(.(,,/..1(3((-(,((.((((,((-,.4--,((2))1*2-((-
@M02996:162:000000000-B87FG:1:1101:7972:5592 2:N:0:TAGCGCTC+CTCTCTAT
GACTACCAGGGTATCTAATCCTGTTTGCTACCCGCACTTTCGAGCATGAGCGTCGATAAGTCCCCAGCAAGCTGCCTTCGCCATCGGTGTTCTTCCTGATCTCTACGCATTCCACCGCTACACCAGGAATTCCGCTTGCCCCTGAACTATCCAAGAGAAACAGTCCAGGCTGCAGGTCCGGGGTTGGGCCCCGGGATTGTACAGACTGCTTGCATCTCCGCCTGCGCTCCCTTTACGCCCAGTGATTCCGAACAACGCTTGCACCCACCGTATTACGGCGGCAGCTGGCAGGAGGTTTGC
+
CCCCCG<FGGGEGFGGFEGFGFFFEGFGG9DAFDGCGEDFGEGGGGGCFFGGGGEDCFE,CCEFFGE@FGGCFFGG9AFGGGGC8@CBCBFDFFGGGDFG9;DGFFFGGGE,AEGGG>?DDFFCGGGGGGGFFDEDGDGECDF=8=),465:=DFEFFFGGGD=9;=D=BGFGFFFAFBFGGGGFGAGFFCAAB)/2FF89CEFE8))88CEFFF;);7653274@@(/8=DD@EF???C?FF?F)6425.29<1*-----/4472((--.248)63(3>0((-(4:42:(,.)22;)4<
@M02996:162:000000000-B87FG:1:1101:8029:5601 2:N:0:TAGCCCTC+CTCACTAT
GACTACAAGGGTATCTAATCCTGTTTGATCCCCGCACCTTCGTGCCTCAGCGTCAGTGTCGTGCTCGCCAGCTGCCTTCGCGATCGGTGTTCTATGTCATATCTAAGCATTTCACCGCTACATTACACATTCCGCCAGCGCCGTTCGGACTCTAGATAAGCAGTATCAACGGCAGCCTCCCGGTTGAGCCGGGATATTTCACCGCTGACTTACTCGTCCGCCTACGCACCCTTTAAACCCAATAAATCCGGATAACGCCTGCATCCTCCGTATTACCGCGGCTGCTGGCACGGGGTTGGC
+
CCCCCG8FFGGFGGGGFFGGGGFGGGGGGFFGG+F:FFGGGGGGGGGGGGGGGEGGFG6EFG7FGGGGGGGGGFGGGGFGGGGGFEEFEFGGG,EFG5@F,?AFG,@FGGGGDFGGG=>>DF,,CFGCEGGGGGGD+@DEDFFD>FD+<DBDDFG,,,,6EECDGFGGG,6@EFGGFD@F*5=@FGEGF:15?5C>EFFECFF(:339@FGFF+))/8C9E;D@F;7:;EF4C)66>AG5:((.954<<3022>29--,(-*..:>F<13-(,..<),-3444(40)5,17<7./2/((,
@M02996:162:000000000-B87FG:1:1101:8011:5601 2:N:0:TAGCGCTC+CTCTCTAT
GACTACAAGGGTATCTAATCCTGTTTGATCCCCGCACCTTCGTGCCTCAGCGTCAGTGTCGTGCTCGCCAGCTGCCTTCGCGATCGGTGTTCTGTGTCATCTCTAAGCATTTCACCGCTACATGACACATTCCGCCGGCGCCGTTCGCACTCTAGATAAGCAGTATCAATGGCAGCCTCCTAGTTGAGCTAGGATATTTCACCACTGACTTACTCATCCGCCTACGCCCCCTTTAAACCCAATAAATCCGGATAACGCTCGTATCCTCCGTATTACCGGGGCTGCTGGCACGGGGTTAGG
+
CCCCCGGGGGGFGGGGFEGFGGEFEFGCGDEFGGGGGGCFFFGGGGDGGGGEFEFFFGGGGGDEFGGGGGGGGGGGGDGGGGGGGGECEFEBFGGGFGCFCFCGFFFGFCFGGGFGG>?DGF<EGFFGGGFDDFEDGGGGG>AC8EAFDGD@F;B@FFFFEC)<2+DGG;FFGAD5AC@F>EEC@F*9;:C@FF+**@B7*>=:B4)*3?F>*+1;?=F2:6/6(6((,=6,45)96);=:?0:F>)42,.(,796--,--)-.24).4,-..5<5)-((-3-,4)572:?1))//*(.(
@M02996:162:000000000-B87FG:1:1101:4744:5613 2:N:0:TAGCGCTC+CTCTCTAT
GACTACTAGGGTATCTAATCCTGTTTGCTACCCGCACTTTCGAGCATGAGCGTCGATAAGTCCCCAGCAAGCTGCCTTCGCCATCGGTGTTCTTCCTGATCTCTACGCATTCCACCGCTACACCAGGAATTCCGCTTGCCCCTGAACTATCCAAGAGAAACAGTCCAGTCTGCAGGTCCGGGGTTGGGCCCCGGTATTGTACAGACTGCTTGCATCTCCGCCTGCGCTCCCTTTACGCCCAGTGATTCCGAACACCGCTTGCCCCCCTCGTATTACCGCCGCTGCTGGCCCGGAGTTTGC
+
CCCCCGGFGGGGGGGGGEFGGGGGGGGGGGFFFFGGGGGGGGGGGGGGGGGGGGGEGGGGFGFFGGGGGGGGGGGGGGGGGGGGGGFGDGGGFGGGGGGGGFGGGGGGGGGFFGGGG:<CDGGGGGDDGGGGGGGDGDGFFDFFGEDDDCBEGEG8,=DGFFDFFDDGGGGFFFGFFGFFGGGEEDBGFGGAFEC9=FFEFGF5*6>B@FGFBF81*=C976,67.648C?;FF<EFFEGBF>2*.44240363(*(--,(9(4>661144-.5):4?1(-4792))32(43)01/*)-.
@M02996:162:000000000-B87FG:1:1101:10830:5615 2:N:0:TAGCGCTC+CTCTCTAT
GACTACAAGGGGATCTAATCCTGTTTGCTCCCCGCGCTTTCGCGCCTCAGGGTCAGTTACAGACCAGAGAGTCGCCTTCGCCACTGGTGGGCCTCCAAATCTCTACGCAATTCACCGCTACACTTGGAATGCCACTATCCTCTTCTGCACTCAAGGTCCCCAGGTTCCAATGACCCTCCACGGGGGAGCCGGGGGCTGTCAAAACAGACGGAAGGAACCACCTGAGCGGGGGTGACGGCGAAGAATGCCGGAAGAAGCAGGCCACCAACGGAGCAACACGGCTGACGGGAAGGAGGAAGGG
+
@@6,8CCFFGC+86,,;6,@<@@;,-;?,;,68@+@78,,,8B@@+,B<=,9,9@E,CFGGGGGGGEF<AFAFE:7,?9D7B=F8=<5?,+,@,@EFAD:,?,+9B>:>++,44,C6>*6=>,7,9=?E=,,,E8+=,@,63++68:A;D+0@D=,6EF?@?=:23==CC,:;?C7:CAFDCE**//1(=C(:5C3.*)/9+1).>:24)*-8>?FF41,1-(.,.(-(*((/(-)-(**-31(<--)2,.4,).*..((()((*.((-((((((.(((,(,--((-1(,(2858A*..((
@M02996:162:000000000-B87FG:1:1101:10815:5624 2:N:0:TAGCGCTC+CTCTCTAT
GACTACAAGGGTATCGAATCCTGTGTGCTCCCCGCGCTGTCGCGCCGCAGGGGCAGGTACAGACCAGAGAGTCGCCTGCGCCACTGGGGGGGCACCAAATCTCGACGCATGTAACCGCTACACTAGGAAGGCCACTATCCTCTTCTGCACGCAAGTGCCCCAGGTTCCAATGACCCTCAACGGTGGAGCCGGGGGCAGGCACAGCAGACGGAAGGAACCACATGCGCGCGGGGTACGCGCAAAAAGTGCGGACAACGCGTGCCAACGACGAAGTACCGGGGAAGCAGGGAAGGGGGAGGCG
+
@@-,6C@DEFD-;,6,9,5,,,;,,<CE,,,,,78@+8+,,:F:@:+@6=+6++6B+:EFGGGGGFEF=EF,CC+,8,9>=86@,=@,=+**2*2*;C>++*2*31:*/**3+2,,12)11:,++3:<:***/:C49+++*)*2:+6<9C)(:87+++<68/-*+*2+23+0<07:4>(988C*//27(1C6DBG>(2)(4*4,(8:18)143B:).7*./().),(4(/(-)4,)-(**,-((0-))*-.49.4*-(-(-*(.*((((-((,-)..4((,((-((,,(,(,))***,(,(
@M02996:162:000000000-B87FG:1:1101:24679:5633 2:N:0:TAGCGCTC+CTCTCTAT
GACTACACGGGTATCTAATCCTGTTTGCTACCCGCACTTTCGAGCATGAGCGTCGATAAGTCCCCAGCAAGCTGCCTTCGCCATCGGTGTTCTTCCTGATCTCTACGCATTCCACCGCTACACCAGGAATTCCGCTTGCCCCTGAACTATCCAAGAGAAACAGTCCAGTCTGCAGGTCCGGGGTTGGGCCCCGGTATTGTACAGACTGCTTGCATCTCCGCCTGCGCTCCCTTTACGCCCAGTGATTCCGAACAACGCTTGCACCCCTCGTATTACAGCGGATGCTGGCACGAAGGTTGC
+
CCCCCFGGGGGFFGGGGGGGGGGGGGGGGGAFGGGGGGGGGGGGGGGGGEGGGGGGGGGGGGGFGGGGGGGGGGGGGGGGGGGGGGCBFBFGGGGGGGGGGDFFGGGGGDBFGFGGE=>C8BFFGGGGGGGGGGGGGGGEGDFGGFEGF+DDGGGFFFGGGGFDFFGF9,E@AFGGFGFFGCC@FCAGFGGAA4189CFFEGF4*6>>BACB@FCF4@C>:6;8196(/886D@FF?<:?-::B@A25>2)2;B?C--(-(*..74>063,-40.-),.-,(4444<2:?),00**3)(4
@M02996:162:000000000-B87FG:1:1101:21101:5636 2:N:0:TAGCGCTC+CTCTCTAT
GACTACTAGGGGATCTAAGCCTGTGTGCTCCCCACGCTGTCGCGCCTCAGGGGCAGTTACAGACCAGACAGGCGCCTTCGCCACTGGGGGGCCGCCAAATCTCGACGCAAGTGACCGCTACACTTGGAATTCCACTATCCTCGTCTGCACTCAAGTTTCCCAGGTGCCAATGACCCTCCCCGGTTGAGCCGGGGGCGGTCACATCAGACGGAAGAAACAACCGGCGCGCGCGTGACGACGAAGAAGTCCGGACAAAGCGGGCAACCGACGGAGAAGCGGGGCTGCGGGGCCGGGGGGAGAG
+
A@-66;CEDFF+7,,,66,,,;;6,6;;,,,,,C+8+,,,,:C@66,B6=,@++7B,6CEFGGFGCDFC@F,B>++,,4?8,4@,==,7+++55@CFFC,,4,*6>>*>**7,6,,42)129,1+7<<<,++3>E7D+1>+))**26<19+(?:=2++2<<94*3)2:2<+0<97C)12>C8C**/3<)2?>F@GB(*)(,0.-5=?735*33>404)0,1-,21-(3(*,2)(-,-(**-4(46.-)*-.--7(2.(-(()(,*414(4(,-(.((-(,,(,,-(-2(((,))/1*-,(-
@M02996:162:000000000-B87FG:1:1101:10825:5638 2:N:0:TAGCGCTC+CTCTCTAT
GACTACAAGGGGATCTAATCCGGTGTGCTGCCCGCGCGTGCGCGCCGCAGGGTCAGGTACAGACCAGAGAGTCGCCGTCGCCACTGGGGGGGCTCCAAATGTGGACGCAGGTCACCGCTACACGGGGAAGGACACTATCCGCGTCTGCACGCAAGGTCCCCAGATTCAAAGGACACTCCACGGGTGAGCGGGGGGCTGGCGAATCAGACGAAAGGAAAAACCTGGGCGCGGTGTAGGGCGAAAGAGTGCGGACAACGGCTGCCAACGACGGAAGGCCAGGGAACATGGGAAGGAGGGAAGG
+
A@-,6;@EEFC+@,,,6,,,6+6+768,,,,,,8+6++++,8@:6+++746:,,6C,<E9CFFFC=EF,<F,C==,+++87+6@8=A,4+**2**/C8<++/+02<?*:**/+2,024)7/00**21*/***2:;*9++2*4)11*4A660(:/7*39C=*23*2*:+:@+.:5*1)91?*8:**1,*,*22B592(*)-(*4((*..4)),4@67()*.1((((((((*((1-.)-(,*-3((0.))2,)4652*-(-(,*.40423(4,(((((((((-,(((-,.(.(37)/**,(((
@M02996:162:000000000-B87FG:1:1101:24692:5645 2:N:0:TAGCGCTC+CTCTCTAT
GACTACACGGGTATCTAATCCTGTTTGCTACCCGCACTTTCGAGCATGAGCGTCGATAAGTCCCCAGCAAGCTGCCTTCGCCATCGGTGTTCTTCCTGATCTCTACGCATTCCACCGCTACACCAGGAATTCCGCTTGCCCCTGAACTATCCAAGAGAAACAGTCCAGTCTGCAGGTCCGGGGTTGGGCCCCGGTATTGTACAGACTGCTTGCATCTCCGCCTGCGCTCCCTTTACGCCCAGTGATTCCGAACCACGCTTGCACCCCTCGTATTACCGCGGGTGCTGGCACGGCTTTTTC
+
CCCCCGFGGGGGGGGGGGGGGGGGGGGGGFCFFGGGGGGGGGGGGGGGGCGGGGGGGGGGGGGGGGGGGGGGGGGGGGGGGGGGGGGGGGGGGEGGGGFGGFGGGGGGGGGEGGGGGABGCEFGGFGGGGGGGGGGGGGFGDFGFGDFFGFFGGGGFCFGGGFBFFFFFGFBFFGGFG@DGGGEGGADDFGAFDG@BFFF?FEEE;@E2A8>7A<ACFF17177?@F9@DD(;@4;60::6?:)/).6020,4)49--,-,15<D:9:193(3:)6<<14((-(().2:7?0).**+.),
@M02996:162:000000000-B87FG:1:1101:7202:5658 2:N:0:TAGCGCTC+CTCTCTAT
GACTACTGGGGTATCTAATCCTGTTTGCTCCCCACGCTTTCGAGCCTCAACGTCAGTTACAGTCCAGTAAGCCGCCTTCGCCACTGGTGTTCCTCCTAATATCTACGCATTTCACCGCTACACTAGGAATTCCACTTACCTCTCCTGCACTCTAGCTTAACAGTTTCCAAAGCAGTTCAGGGGTTGAGCCCCCGCATTTCACTTCAGACTTGCTATGCCGTCTACGCTCCCTTTACACCCAGTAAATCCGGATAACGCTTGCCCCCTACGTATTACCGCGGCTGCTGGCACGGAGTTACC
+
CCCCCFGGGGGGGFGGEEFAFFFFGFFGFEFGGGGGGGGGCEGGGGGGGGGGGFGGEGGGGGGGGGGGGGGGGGGGEGGGGGGGGGGFGFGFGGGFGGGGFFFGGFFGEGGGFGGGG8>DDEFGGGGGGGCFFGGGGGGGGEFGGGEFFFFED=?ADEFGGGE<EBFAFGFFGFGGFDEFGEEG7DBFFFGAFFGF=FFFEFEEEFFFFFGEEC9=BFF:4:>2>=2(/=5>DECF4*?E(24C;9?C<62/3570,,/((*/=CB>?B?,,6:5)6,(((--42434(8?(00*;*)))
@M02996:162:000000000-B87FG:1:1101:11197:5673 2:N:0:TAGCGCTC+CTCTCTAT
GACTACCCGGGGAGCTAATCCTGTGTGCTCCCCACGCTTTCGCGCCTCAGCGTCAGGTATCGTCCAGTAGACCGCCTTCGCCACTGGTGGGCCACATAATATCTACGCATGTAACCGCTACACTAGGAAGTCCGTCTACCTCTCCGACACGCAAGAACGGCAGGTTCAAATGCAGTTCATGGGGGAAGCCCAGGGAAAGCAAATCTGACGTGGCGTCCCGCCTACGCGCCCGGTACACGCAGGAAAGCCGGACAACGCCCGCTAACGAAGTATGACGGGGGCTGCTGGGACGGAGGGAGCG
+
@@-86CCF@CC+@+7,;6;,<6;,,<C,6,;,:@@@:,,,;8B@6+4B<?:@,,8@,CF9CFAFB@C9CEFFF@7:,,9?B4=F,=<,4+++@+@,5??A@+@+9CB7=++9,99568*6=>=4@DCEF,,,@=36+@===6:DGGF:9031C8DFGGGGGE5*1/;9CD,351C,4:A+<BC**25<62/4)5C?(*.,.+6.7+1<;)*/(.40-)1-2-(-.--,4*(()(-(--+*(-3::4((2-.79:21-(,(,)(-).(----)))--(-((,1,3(.,((.(-5./**-2-(
@M02996:162:000000000-B87FG:1:1101:19332:5720 2:N:0:TAGCGCTC+CTCTCTAT
GACTACCAGGGGATCTAATCCTGTTTGCTCCCCACACTGTCGAGCCTCAGCGGCAGTTAAAGCCCAGCAGGCCGCCGTCGCCACTGGGGGGCCGCCTAATATCTACGCATGTCACCGCTACACTAGGAATGCCGCCTGCCTCGACGTCACTCAAGAAGTACAGGTTCCGCCGCAGCCAGCGGGTGAGCGGAGAGAGTAAACAACGGACGGGCAATCCGGCCGACGCGCCCGGTACACCGAGTAAGTCGGGACAAGGCGTGACACCTACGTAGAACCGCGGGGGCAGGAACGGAGGGAGCGG
+
A@@,66=CEDD+8,,,;6,,;,;;,-;C,;,,,;+@@,,,,:CC6+,B<?C@++7@,6EFGGG,CCCC<CF>FC@++4+88,4@4=A,7++3@*5:>C<,7+,+6<6584*2,2,86>)999,,?FCFC7++?:CD<CC2*.)9/*-/.1*);8=CF++<90:,3*:+1227:5D5>C17>87*212*(:C(8>D()+16-::?6044()7697(93))(:1;1(-,(1*-7/246<(*23-49*)-(/,0,45(*-((-(/.)*(.(,..((65(3(,-((-((-4(.(3().**/--(4
@M02996:162:000000000-B87FG:1:1101:16814:5763 2:N:0:TAGCGCTC+CTCTCTAT
GACTACTCGGATATCTAATCCCGTTCGCTACCCCGGCCTTCGTACCTCAGCGTCAGTGAATGTCCAGGAACCCGCCTTCGCCACGAGGATTCTGCTTGAGATCGACGCATGTCACGGCTACACCAAGAATTCCGGTTCCCCCTCCATCACTCCAGCCGCACAGGAGCACGCGCACTCCAGGGGATGAGCCCCGGCCTTTCAGGCGCGACGTACGCGGCAGCCGACGGACCCGATACGGCCAGGGAGTGCGAACAACGCGTGAGACCTCCGGAGTACCGCGGCAGCTGGGAGAGAGGAGGGG
+
@@@6@CEFEC7-8,@@@@5,,E,6,C@C@@6;@D@@@E,,5CC@C@,C6?FC,8@C,CFGCF9EFCFGDGFGGE7F,6,A,,?FGCC++,,4@,C99:?,A+4+6@>+>++9,95+4=*6==,@BFDE=,,,@EGCCEC9D)*=?G*@36+1@>DDGGGG7?8,@03:*@398>C*9C6ACCD**/0830;6)579(,2)1+/=189,401,(0(04)5,*.(-(-(-(1(-)-((,(**(-(()(-(2,.,(0.*--(((14.*(.),-(-((.))-(,,((-((..(((-5)/**(-((
@M02996:162:000000000-B87FG:1:1101:19408:5770 2:N:0:TAGCGCTC+CTCTCTAT
GACTACCAGGGGATCGAATCCTGTGTGCTCCCCACGCTGTCGAGCCTCAACGTCAGTTATCGTCCAGTAAGCCGCCTTCGCCACTGGGGTGCCGCCTAATATCGACGCATTTCACCGCTACACTAGGAAGTCCACTTACCTCTCCGACACTCTAGCTGGACAGGTTCCAAAGCAGGTCAGGGGGGGAGACCCCGCAGGGCACGTCAGACGGGCCATGCCGTCGACGCGCCCGGTACACCAAGAAAAGCCGAAGAAAGCGGGGACAAGAAGAAGAAGAGCGGCTGCGGGCGAGAGGAGAGAG
+
A@-8@CCCEDD+@,A,865,,<;;,<C=6,6,,;@@+,,6,:CC8@,B@<;@6,8C9CF,CF@AFCC9@AFFGEC+,,998,6CC==,4++,9+>=+?:,=+,+9@>64++,,9,,8=*==E,6@FDDC,,,7@A9FFE868+=?EFF5=*0,35@2,@?778+5*=,5@EF66?*3*3;?CE**/,7(124@5990*)4-/((,7?A>)*(-)-)54*-/-,3-44-3*49)(-,.-,*.812.2,(*-0,(0(*.(-(()-(*4:4(.(((,.((,((-((,((-(,((-))2*/.4(-
@M02996:162:000000000-B87FG:1:1101:16800:5774 2:N:0:TAGCGCTC+CTCTCTAT
GACTACTCGGGTATCTAATCCCGTTCGCTACCCCGGCCTTCGTACCTCAGCGTCAGTGAATGTCCAGGAACCCGCCTTCGCCACGAGTCGTCTTCGTGATAGCTACGCAGGTCACGGCTACACCAAGAATTCCGGTTCCCCCGCCATCACGCCAGCCGCACAGGATCACGCGCACTCCAGGGGGTGAGCCCCTGCCTGTCACGCGCGACTTAGGCGGCAGCCTACGGACCCGTTACGGCCAGGGAGTCCGAACAACGCGGGAGACCGCCGGATTACCGGGGCTGCTGGCACAGGGGGTGCG
+
A@-68CCF@CC-@6<6;<5CCF7,,C@F,@@6,C@@+@,,B@EC:B,C<BEC,6@B<CFG<F,CFFFFGFFFG>@B,,@?BB4@EDE4:+94@,C,9:A,A+,69CBCB++9,9,86:*66=:DFGFFA7,,@EGDCG,@=@*=?E5D05*16>;DFGGGDD=,@*0=*CF9=;D5AF>FFDD*1/6C6CC7)87=),+6104867>16)*6)9:B>3C-1.(,,4(40*4,/(-(2(*2,8(1532(*-.4954*-(((-/-,*40((---,(.--2((,6,-4.,3(,217)*2*(--(
@M02996:162:000000000-B87FG:1:1101:19392:5785 2:N:0:TAGCGCTC+CTCTCTAT
GACTACCAGGGGATCTAATCCTGTGTGCTCCCCACGCTATCGAGCCTCAACGTCAGATATCGTCCAGTAAGCCGCCGTCGCCACTGGGGGTCCACCTAATAGCAACGCATGGCACCGCGACACAAGGAATGCCACGTAACTCGCCGACACGCTAGATGGACAGGTTCCAAAGCAGGTAAGGGGGTGAGCCCCCGCAGTGCAGGTCAGACTGGCCATGCCGGCTAAGCCACCGAGAAAACCAGTAAATCCGAATAAAGCATGAAGCAACGGAGTAACTGCGGATGCGGGAACGGAGATAGG
+
@@-68=C@EED+@,,,66,,66;,,-C,,,6,,;8@+,,,,8C@8+,;C?,@,,8B,<C,CF<EF@@9C<EEEB@++48>@,4@8=<:=+++@,C,,?E,9+,+9,84=++,,4,:==*==3+,8A:>:,,,=@F++768+**397:C*3*0*1;,,,=9825*2*0,4?;6,;F*)+1888?:*121(**(.0)9(*).5+(,)<?DB)*,()4).)0,*((()57(.0(,)(,(((,*...-*.))*(.-(0.*..().2))0.(((,((-()))..((,((.(-,((-,))1*0.)(
@M02996:162:000000000-B87FG:1:1101:13709:5791 2:N:0:TAGCGCTC+CTCTCTAT
GACTACAGGGGTATCTAATCCTATTTGCTCCCCACGCTTTCGTGCATGAGCGGCAGGTACAGACCAGGTAAGCGCCGTCGCCGCTGGTGGTCTTCCAGATATCTACGCATTTGACCGCTACACATGGAGTGCCAGTACCCCCTTCTGCACTCTAGGTTGCCAGGATGCGATGCGGTATGGAGTTGAGCGCAACGCGTGCACAGCAAACTAAACAAACCGCCTGCGAACCCGTGACGCACAAGAAATCGGGAGAAGGCAGGACACCCACGTAGGACCGCGGCGGCGGGAACGGAGAAAGCGG
+
@@68@CFDDED-@,A,6<5CE<<,,-<F9C,6@E@@+,,,586@B@,@@EC@+8@B+CFGGGGGGDFG,CF,EC@:+8@8@8@FC==9=,4,9,C5E,9,9+,+9B@CC++9C=,5>>*==@<E8CC<=,,3>D8DDED9D5*0=>:E9A+)6>D,72AFGA8+A0+49B+9**<1:*);CD,,7:64)4C5?AC(-1)67@(6;FE?)+;;6BDF18/7*-242(--3*-,*-(,-(*1.(.28))(*,0-85(*4((-,940*(-0,(,((.,(-(,(,-(1,(-(-33(.5*00,((-
@M02996:162:000000000-B87FG:1:1101:6639:5832 2:N:0:TAGCGCTC+CTCTCTAT
GACTACAAGGGTATCTAATCCTGTTTGATACCCATGCTTTCGTGCCTGAGCGTCAGAAGATCTCTGGACAGCTGCCTTCGCAATCGGTGTTCTGTGACATATCTAAGCATTTCACCGCTACACATCACATTCCGCCATCCTCGACATCGCTCAAGGGGACCAGTATCAATGGCAGTTTTCATGTTGAGCATGAAAATTTAACCGCTGACTTAATCCTCCGCCTGCGCACCCTTTAAACCCAATAAATCCGGATAACGCTCGGGTCCTCCGTATTACCGGGGCGTCTGGCACGGGGGTCGC
+
CCCCCFGGGGG<CCEFE<ECEFFFFGGGGDFFGGCCFFDFCEFFFFGFGDFFFFGGCFFFCEGGGFGFFFGGFFGCFFFGGFGFEFGFCBCFFGEFFEFGGFCGGGFGGFCGFGGGG@DGDGFG8FFDGGFGGGG6=BD=?DFCDG):*=5=EEGCGGGDGGD,=?FGGDGFDFGE7D*?D,@E9EDGFF=>F?6*:DB*;A*>A*>=@FGCCCEB=?9:4:4>27>A58998;:CFFFG@9=B4CEC76061;A6/.,((2./144).((..(.6-4(,,((((,(.5124@5**1(-,
@M02996:162:000000000-B87FG:1:1101:24365:5860 2:N:0:TAGCGCTC+CTCTCTAT
GACTACTAGGGTATCTAATCCTGTTCGATCCCCGCGCTTTCGTGCCTCAGCGTCAGTTGCGGCTTGGTGACCTGCCTCCGCGATCGGCGTTCTGTGCGATATCTATGCATTTCACCGCTACACCGCACATTCCAGCCACCCCAAACGCACTCAAGCCCCCCAGTTTCGACGGCAGTGACCGGGTTGAGCCCGGAAATTTCACCGCCGACTTAACGGGCCGCCTACGCACCCTTTAAACCCAATAAATCCGGATAACGCCCTCATCCTCCTGATTACCGCGTCTTCCTGCACGGCGTTTGC
+
CCCCCGGGGGGGGGGGGGGGGGGGGGGCGGDFGFGGGGGGGFGGGGGGGFGGGGGGGGGGGGGGGGGGGGGGGGGGGGGGG>CFFEFFFEGFBFGAFGCFFEGGGGGGGFGGGGGGG>@CDGGDEE7FFFFFGCFFG=DDD=>DFGFC5?>@CFCGGGCEGG=>:EG5*BEEG>9EF7;BCDECFG@G8FGBFFGBFFFF)<2:>>6>>:G2<*,0-892*12<?29(4*449:A):<FEFB0,/.))22)(,769-((-(1,)06)481))6).-)-,((-(-.)44>:7())2*1((-
@M02996:162:000000000-B87FG:1:1101:23882:5897 2:N:0:TAGCGCTC+CTCTCTAT
GACTACAGGGGTATCTAATCCTGTTCGCTCCCCCAGCTTTCGCGCCTCAGCGTCAGTGACGGCCCAGCAGGCTGCCTTCGCCATCGGGGGGCTTCCCGATATCTGCGCATTTCACCGCTACACCGGGAATTCCGCCTGCCCCGACCGCACTCGAGCCCGCGAGGTCGGGACCCGGCGTGGGGGTGAGCCCCAAGAGTAGAGGGCCCGCCGAGCGAGCCGCCGACGCGCGGGGGACGCCGGACGAAGCCGGAGAACGCGCGGCCCCCACGGAAGAACGAGGCGGCCGGCACGGAGGTAGCCG
+
A@6@@EDFFED-@,66;E<@,6@,,CB7:,66,+8CA,,,,@FC@@,B@FCB,68C,CFFEGDCFEFF@DCCEBBA,,,AB8@4@@C+:++*5,3>AFC*5/,22<>*=**222,,;(288:,*:<CF<4++5<85>;@**4)>3*-/7/).18<*:CEC5:3*/)17C58)*7</)135CC=*/*.*(2*,<@C(.+0556(-(0-(()141B>@9)17*(347-1((*(()3(,((**-(--0(((1-0(-))1--(((/,2)((((((-(((,,((4((,(((,(,(,,.0:2+.))-
@M02996:162:000000000-B87FG:1:1101:15621:5905 2:N:0:TAGCGCTC+CTCTCTAT
GACTACCAGGGGATCTAATCCTGTTTGCTACCCGCACTTTCGAGCATGAGCGTCGATAAGTCCCCAGCAAGCTGCCTTCGCCATCGGAGTTCTTCCTGATCTCTACGCAGGCAACCGCTACACCAGGAAGTCCGCTTGCCCCTGAACTATCCAAGAGAAACAGTCCAGGCTGCAGGTCCGGGGTTGGGCCCCGGTAGGGGAAAGACGGCTGGCAGCGCGGCCTGCGCGCCCGGTACGCCGAGGGATGCCGAACAACGCGTGCACCCAGCGGAGAACAGGGGCTGCTGGCACGGAGGTCGCG
+
@@-,8CCCDED+@,,66@,,6CC,,-;C9CC,,@+@@:,,,8D@B65<<BEB+@@@,CCF<6EFGCCFCCFGE=,4,,9?B,?,@?D,8,,,9,99<??,,+,69C9+@++@,94,6=9==949DD@C?,,,@===+@8>?D5=DED,3+4)@=DFGGGGG=8,6:BC+D,3@9FGFFF?>CD4*349)=>(:;/65*8((*/6@A(,.))(/;(2())-2((,(3((-*4-)(-43-**(4(07(47*-049:21----,1-)*,((.-(-(((5(.(-((((-).4-(,-)08:*.--,
@M02996:162:000000000-B87FG:1:1101:25736:5929 2:N:0:TAGCGCTC+CTCTCTAT
GACTACAAGGGTATCTAATCCTGTTTGCTCCCCCGACTTTCGCGCCTCAGCGTCAGTACCGTTCAAGGAATCCGCCTTCGCCTCCGGTGTTCTGCAGGATATCAACGCATTTCACCGCTACACCCTGCATTCCGATTCCCTCTCCCGGACTCCAGTCACGCAGTTTGGGACGCACTTTCCGGGTTGAGCCCGGAGATTTCACATCCCACACACGCGACCGCCTACGCGCCCTTTACGCCCAGTAACTCCGGACCACGCTTGCCACCTCTGTATTACCTCGGCTGCTGGCACCGCTCTGAC
+
CCCCCFEFGGGG?DGGGGGGGGGGGGGGFE@CF@FEFCEGGGGGGGGGGFGGEEGGGEGGGFGGGGGDGGGGGGGGDGGGGGGGCECFGGGEEEGGGFC:DDFFCFGGG>FGG;FGG@DGGFGGGGGGFFCGDGDGGGGGGFBDFD=C5>DFFG6FGGGECGA@CA8+;>@AEFGGF?99C8>EED:8@FG>E4?2@CFEEF?<;)3=;>C?752>07D979:?F(9,7:9(25AF?:EE<?547)6273)44.4D(--((/(-244825..6<6<A).,(-46(223??2(8)**/)).
@M02996:162:000000000-B87FG:1:1101:4311:5936 2:N:0:TAGCGCTC+CTCTCTAT
GACTACCAGGGTATCTAATCCTATTTGCTCCCCACGCTTTCGTGCCTCAGTGTCAGTTACAGGCCAGGCAACCGCCTTCGCCACTGGTGTTCTTCCATATATCTACGCATTTTACCGCTACACATGGAGTTCCATTGCCCTCTCCTGCACTCTAGCTTGGCAGTTTCCAAAGCGTACGACAGTTGAGCTGCCGGCTTTGACTTCAGACTTACCATGCCACCTACGCACCCTTTACGCCCAATCATTCCGGATAACGCTCCCCCACTACGTATTACCGCGGCTGCTGTCACGTAGTTAGCC
+
CCCCCGGGGEGGGGGGGGGGGGAFFGFFGFGGGFGGGGGGGGGGGGGGGFFFFFFFGGGGGGGGGGGGGGFFFGGGGGGGGGEEGGF@BEEFGGGGDGGGGFGFFGGGGGGGFDFFE0@DDFGFGGG,?FGCFGFCDFGGGFFGFCBEDFFE9;BFGFGGGGFFFFF,?E=DDDG8DDDB8CDD;FFGFFGFDEG>AEF@AEEEEFCCEFGFEC>BEF47;5:>)/5@@G->C64-25FE033/:ECC6(236+)*.//((2(,/.(.-4,.4<.-30-,--((,2),))(.878@2))4
@M02996:162:000000000-B87FG:1:1101:4328:5942 2:N:0:TAGCGCTC+CTCTCTAT
GACTACCAGGGTATCTAATCCTATTTGCTCCCCACGCTTTCGTGCCTCAGTGTCAGTTACAGGCCAGGCAACCGCCTTCGCCACTGGTGTTCTTCCATATATCTACGCATTTTACCGCTACACATGGAGTTCCATTGCCCTCTCCTGCACTCTAGCTTGGCAGTTTCCAAAGCGTCCGACAGTTGAGCTGCCGGCTTTGACTTCAGACTTACCATGCCACCTACGCACCCTTTACGCCCAATCATTCCGGATAACGCTCTCCCCCTACCTATTACCGACCGTGCTGCCACGTATTTAGAC
+
CCCCCGGGGGGFD<FGEFFGGG<FFG,FGGGGEGGGGEGDGGGFGGGGCEFGGG9FGGGGAFG8FFGGGGGGGCFGCFGFGGGGGGCEECCE@FFGAGGG9<@F@FCGCEFEFGGGG59==EGCC9FFGGGGGGGF@FGFDFFGGGEFFGFEGE@FGGFGFD@F,=FGGFEFCED+<85?++6,,+1?E@FB9@G58FF*:=A=AB@C@15:<A>=@F;:1:)<)>=9>E9@6>4(5:C=/85;;?<C;(53(+/2.//(/2(,9,4?(5464)66((((((.4,.).)5>(0*+++)).
@M02996:162:000000000-B87FG:1:1101:19674:5957 2:N:0:TAGCGCTC+CTCTCTAT
GACTACCAGGGTATCGAATCCTGTTTGATACCCGCACCTTCGAGCCTCAGCGTCAGGTGCGCCCCAGCAAGCTGCCTTCGCAATCGGAGGTCTGCGAGATATCTAAGCAGTTAACCGCTACACCGCGAATTCCACCTGCCTCTTGCGCACGCAAGAAACGCAGGTTCAACCGCGGGACGGAGGGGAGCGCCGCGAGTGGAGGGCGGACGAACAGTTCCACCTACGCGACCTGGAAACCAAATAAAGCGGGAGAACGCGCGGACCTGCCGGAGGACGGCGGCGGCGGGAACGGAAGAAGCAG
+
@@6,8CCEFDD;C,<,9658CCC;,-;E,C;6,76@@@,,;CFDBB,B@?C@68@B,<FFGGGFGGCFD@FG8?:,,,,98?C,DD@C@4,,4,9>FCC+9+,+4BEEA,54,9,,8:*6=>,@+>>=:++,@=@D+D8@+)*+68=+3=*)@:CFGGC:*@1*4**<:?@9**:CDC:8*1**492/(2*45:7((*03(191(8111)9(75)06*26>(5>6--(-/-.*873(.+1,).67)6(5,7,4>?D(,(-29,(*.:(-(-(-44(--10(-70(---,313..**+,,,4
@M02996:162:000000000-B87FG:1:1101:6098:5963 2:N:0:TAGCGCTC+CTCTCTAT
GACTACAGGGGTATCTAATCCTGTTTGCTCCCCGCACCTTCGCACCTCAGCGTCAGTCATCTGCTGGTAACCTGCCTTCGCCATTGGTATTCTTCCAGATATCTACAGATTTCACCCCTACACCTGGAATTCTGATTGCCCCTCAGTGACTCTAGTTATGCAGTTCTCAACGCAGTCCAGGAGTTAAGCTCCTGCCTTTCACATCAAGCTTGCAAAACCGCCTACAGGCCCTTTACGCCCAATAATTCCGAACAACGCTCGCAAAGTACGTGTTACCGCGGCTGCTGGCACGTAGTTAGC
+
CCCCCGGGGGGGGGGGGDFFGGGGGFFGGCEFBFGGDEFGGGGGGGGGGGGGFCEGFEGDGGGGGGGGGGGGGGGGGGFGGFGGGGCGGGGFGGFGGGGGGFGGGFFEFFGG,CFGG:98DEEFGGGGGGGGGGGGGFGFGFFGGGFGFGFFGFGG;GGC9=::=FFFGG??CDGGDGFD>@EDDFEGF9DD?DDDBFF*7;;*3?EEEFF5)A=C@FG5:):474)))*:);=CEDDFEF2(0;@5<D3A0;5=C(.(/.72()/1/18.(.44).(,999;,-,43:?DF08**36.6
@M02996:162:000000000-B87FG:1:1101:6127:5964 2:N:0:TAGCGCTC+CTCTCTAT
GACTACAGGGGTATCTAATCCTGTTTGCTCCCCGCACCTTCGCACCTCAGCGTCAGTCATCTGCTGGTAACCTGCCTTCGCCATTGGTATTCTTCCAGATATCTACAGATTTCACCCCTACACCTGGAATTCTGATTGCCCCTCAGTGACTCTAGTTATGCAATACCAAACGCAGTACAGGAGTTAAGCTCCGGCCTTTCACATCAAGCTTGCACAACCGCATACAGGCCCTTTACGCCCAATAACTCCACACAACGCCCGCAACCTCATGTGACCGGCGGCTGCTGGCACGTACATACC
+
CCCCCGEFDGGGGGGG<CEEGCFE<FFGGFFGEE@ECE8F8D7@C7,AFEFGEEEGFFG9F,BF@EEGFFGGGFFGFGGGG,CC,,:C,6CFAEGGGG9FFFG@96;?FG9FGGAFF:5?F8F8EAFFGGFGFGGFFBCF?=D6=>*,+?D:F9+,67;,=,*<,*+,66+98*=E+A0?@DEGC+3+*,38**CBAGA@CFF78FE6@F+:5A*805D-4)0:>=*:)>6>C=8622=85>@;8).77))//>=D(.((,),-1(((()).))..(-(414>,22).((,(00**2-),
@M02996:162:000000000-B87FG:1:1101:21075:6015 2:N:0:TAGCGCTC+CTCTCTAT
GACTACAGGGGTATCGAATCCTGTGTGCTCCGCACACTTTCGTGCCTCAGGGGCAGGAACAGTCCAGAAAGCCGCCTTCGCCACTGGGGTTGCGCCGAATATCTACGCAAGTCACCGCTACACTCGGAATGCCGCTTGCCGCTACTCCACGCAAGAACTACAGGTTGGGATGCAGGGACGGGGGTAAGACACGACATGGCACAGCCAACTGGCAGTCGCGCCTGCGAGCCCTGTACAGCCAGAAAAGCCGGACAACGCGGGCCACCGACGGAGTACCGGGGATGCGAGCAGGGAGGAAGAG
+
@@-86C@ACDD-@,,,96,,,6@,;6;=,,,,,7+66,,,;8C@,,,;;=,;++7@+BFFFGC?E@CFC@FFGC++,,,96,8@?=A,=+++9+@@@FC+4+4+9<9+6++,,9,,6=*==9,,@A@B=+,3@C@=?D+6+)*=+,330+*)@>;DFF7@D7@,23*19>,948D,@FFEDDG**1.8)0+/:;)7(+)8.04,()420)94(540()1-2(--(-(((*((*..)6),*.,(3)((4*-.--7,*-(,(,/--/2(-47(,--,).-(,1((-.,(-,3(3))*2*(,((
@M02996:162:000000000-B87FG:1:1101:22175:6029 2:N:0:TAGCGCTC+CTCTCTAT
GACTACAGGGGTATCTAATCCTGTTTGATCCCCACGCTTTCGTGCCTCAGCGTCAATCGCTGTTTCGTGAGATGCCTTCGCAATCGGGGTTCTGAGTAATATCTATGCATTTCACCGCTACACTACGAATGCCGCCCACGGCAACAGTATTCCAGCCCTCCAGGATCAAAGGCAGTTCCCGGGTGGGGCCCGGGGAGTTCACCTATGGCTGGAAGAACAGCCTAGGCACCCGATGAACCCAAAAAATCGGGAAAAGGCGGGCACCACACGGAGTACAGGGGCTGCGGGGACGGGGGAAGGG
+
BC@B@FDCFDD-8@99@C@A<C@;6CC=F<@@DE7@:8,,,8C98@,B<=CE,,@:<EDG@F@C<,BC@<FGABF?,,,A:CE,D@C+7+6,9C=??EA,924=D,9A=,9C,4<,>8*==>,4@E++9==,@=@DGGCCD5@CGFD,3++;73=@DE,A@1=,6;??D9DA,6C1?9C9:>C**0)/)4*0?>)5(*.))57)(/7)()*(/)/53)0,22(/(6(,,1,()-(..6+/(-(.71.,*-)4(04*-,-(()--*(((--((-,(.-.(,(7(-4((-(((-))21*,((-
@M02996:162:000000000-B87FG:1:1101:21072:6041 2:N:0:TAGCGCTC+CTCTCTAT
GACTACAGGGGGATCGAATCCTGTGTGCTCCCCACACTGTCGTGCCTCAGGGGCAGTAACAGTCCAGAAAGCCGCCGTCGCCACTGGGGTGCCGCCGAAGATCTACGCATGTCACCGCTACACTCGGAATTCCGCTTGCCTCGACTCCACTCAAGAACTACAGGTGTGGATGAAGTGACGGGGGTAAGCCCCGACAGATCACAGCAAACGGGCAGTCCCGCCGGCGCCCCCGTTACAGCGAGGAAGTGCGGAAAACGCGTGCCACCGACGAAGTACCGCGGCTGCGGGGAAGAAGGAAGCG
+
@@-66;CCDDD+7,6686,,,6;;,<;@,,;,,;66,,,,,:9@,6,B6?,<++@B,CEEFGBE@<EGFDGGGC@++4+8+,4@,=A,4+++@+8+@CC+6+,+4<864++7,6,,6=*6+=,,8A:==+,,7@E+?D+@+1*334:504+3@:CFGF,<798,4*24/6,3,4C,;FEBDDD**13=3+3,:A39,**(.*5)4).34)*,-7<)4)0-*-,-,-,((*-3*,--5)2*,219;())0-04(..*-(((-1-4*((-(-(,(-.))-(,-7(-((,,((,-))2**,.(-
@M02996:162:000000000-B87FG:1:1101:15001:6047 2:N:0:TAGCGCTC+CTCTCTAT
GACTACCCGGGTATCTAATCCTGTTTGCTCCCCACGCTGTCGAGCCTCAGCGGCAGTTGTCGTCCAGCAAGCCGCCTTCGCCACCGGTGTGCCTCCTAAGATCTACGCAGGTCACCGCTACACGAGGAATGCCGCTGGCCCCTCCGATACGCTAGTCCTACAGGTTCCGGTGCAGGCCCGGAGGGGAGCCCCGGGGTGTCAAACCAGACGTGGAAGACCGCCGGCGCTCCCAGTACAGCAAGGAAAGCCGGAAAACGCTCGCACCAGACGGAATACCGGGGCGGCTGGGACGGAAGAAGGG
+
A@<68CCE@CD+7,;,66;,6,;,,-;E,,;<,;@@+,,,,:D@6+,;6?C@+6@B,<,<EF:FFDFFC@FFGE:7,,9A=,4@D@C+7++,@,@=<ED,A+4+4<>4=++9,9,:>83===,+@FDC@,,,6=C8+B6,@=5CCGF+3@*:*393@E,@997,43A,3>13*;F,:5>?C:=**/68(2:3=:D((10).+6)853,4)/-->854)9-*4(-(-2((*-(0,.)6),*(.3?;:,(*-.4(0,2-(-,-/(().(((---(()..4(,19(,((--(.4-0)*2*(,((
@M02996:162:000000000-B87FG:1:1101:10277:6051 2:N:0:TAGCGCTC+CTCTCTAT
GACTACTCGGGTATCTAATCCTGTTTGCTCCCCGCACCTTCGCACCTCAGCGTCAGGCATCTGCTGGTAACCTGCCTTCGCCATTGGTATTCTTCCAGATATCTACAGATGTCACCCCTACACCTGGAAGTCGGATTGCCCCGCAGTGACGCTAGGTATGCAGGTCTAAACGAAGTCCAGGAGTAAAGCTCCGGCCGGTAACATCAAGCTGGCAAAACAGCCGACAGGCCCAGTACGCCCAAGAAAGCCGAAAAAAGCACGAAACTGACGGGGTACCGGGGAGACGGGGACGAAAGGAGAG
+
A@-,8;CFBCD-@,@,;6;,,;@,,<;=,,,,68+@@B,,ACFC@:,B<BCB,6:B,CF,C@FG,C@9@AF<A?@4,,@?6,?844=69,,,9,9AFE?,92,,454=>,,,94,9,1*6=8BD,ACCA,,,+4@80D8,=5*C=@)A4?*:+6=,3@@=BAD,6:+,6ED?+9D+?8;AC89,,5;@6,5:90<5)*/)-,//0A@67)*-(;>8B;/040(6(.(//*/(*/1)3(**/,3:5(5,*(.((0(),.(,-*-2/)).(4(-(,-..(((((,(((,-(-34)0/**(,,(
@M02996:162:000000000-B87FG:1:1101:24646:6057 2:N:0:TAGCGCTC+CTCTCTAT
GACTACAAGGGTATCTAATCCTGTTTGATACCCATGCTTTCGTGCCTGAGCGTCAGAAGATCTCTGGACAGCTGCCTTCGCAATCGGTGTTCTGTGACATATCTAAGCATTTCACCGCTACACATCACATTCCGCCATCCTCGACATCTCTCAAGGGGACCAGTATCAATGGCAGTTTTCATGTTGAGCATGAAAATTTCACCGCTGACTTAATCCTCCGCCTGCGCACCCTTTAAACCCAATAAATCCGGATAACGCTAGGGTCCTCCGTATTACCGCGGCTGCTGGCACGGGGTTAGC
+
CCCCCGGGGGGGGGGGGGGGGGGGGGGGGFDEGGFGGGGGGGGGGGGGG@FGGGGGGGGGGGGGGGFGGGFDGFGGGGGGGGGGGGGGGGGFEGFDGGGGGFGGGEFGGD9EFGGGG>?DDGGGGGGGGGGGGGGGDCFGGFFGGCAFBFDDFCDGDGGGGGDCGFDFGEFFFFGG+?9F=,=EFFFGFFGDFBFDEFDFFGFFA*8AFFDEFFE9AFD>1:=C@9:>AGABGFF<>=<?@8:EF>*><9.,6>3=(.(((0,58=;6;6666:6)6:4(-4>64:77?FF?5)2:180A
@M02996:162:000000000-B87FG:1:1101:10297:6061 2:N:0:TAGCGCTC+CTCTCTAT
GACTACTCGGGGATCTAATCCTGTTTGCTCCCCGCACCAGCGCACCTCAGCGTCAGGCATCTGCTGGTAACCTGCCTTCGCCATTGGTATGCTTCCAGAGATCTACAGATTTCACCCCTACACCGGGAATTCTGATTGCCCCGCAGTGACGCGAGGTATGCAGATCTCAACGCAGTCCAGGAGTGAAGCGCCTGCCAGTCACATCAAGCGGGCAAAACCGCCTACATGCCCATTACGACCAAAAAGTCAGAACAACGATGGAAACCAAAGAGTTACAGCGGCTGCGGGGACGGAATAAGG
+
@C-A@CCEBEC+@,B,6;5,E,@6,;;E,,,,,87@+@,,;7@B@@,B<?,@,8@B,CF8FEFG,CA6@EDFFBB,,,@=B==4,4=95,,,9,C,FDE,?9,,9E;=>,,9=@C,>)*6?84@+8:>@,,8,7@+3E9,=D*=CC)A?C98+3=+@<;9;::,,;+79ED>59C@F9:FCCE1,=<:51=2)2?=),/8.5>*3AA@8)),(==FDF3.*-(-.4).)+.)*).6,(*/-((.8(.)2.9<?5(/-(((-*.3*((((.(.)).-).),,20-(-(,((--)0*/+)))
@M02996:162:000000000-B87FG:1:1101:24648:6078 2:N:0:TAGCGCTC+CTCTCTAT
GACTACAAGGGTATCTAATCCTGTTTGATACCCATGCTTTCGTGCCTGAGCGTCAGAAGATCTCTGGACAGCTGCCTTCGCAATCGGTGTTCTGTGACATATCTAAGCATTTCACCGCTACACATCACATTCCGCCATCCTCGACATCTCTCAAGGGGACCAGTATCAATGGCAGTTTTCATGTTGAGCATGAAAATTTCACCGCTGACTTAATCCTCCGCCTGCGCACCCTTTAAACCCAATCAATCCGGACAACTCTCGGTTCCTCCGGATTACCACAGCTGCTAGCACGGGTCTGGC
+
CCCCCFGGGGGGFFGGGGGGGGGGFGGDFFFCFGGGGGFGGEGGGGGGGAGGGGGGCGGFGGGGGGFGGGGFGGGGGGGFGFEGGGEGCCCFFGGGGGGGGFGGB,@FFGFCDFGGG>@CCEF8=F9<FF;9EGGGDEGGGD>8CCAG??FDFG6,1@EEEGF<D@FGG;D:DFD8FCCF>,@EF7DCDAFDB+=*:=FEECC)=>58=CFF5BEFCBD8*:8>B)4)7B@@GEE*93@8/>:7?*560(84(068)..)//2(*/<9@1((46,)-))(.(43>?)403.4))**0(,)
@M02996:162:000000000-B87FG:1:1101:19123:6093 2:N:0:TAGCGCTC+CTCTCTAT
GACTACTCGGGGATCGAATCCGGTGTGCTCCCCGCACCGTCGCACCTCAGCGTCAGGCATCTGCTGGTAACCTGCCTTCGCCATTGGTAAGCTGCCAGATATCTACAGATGTCACCCCGACACCGGGAAGTCGGATTGCCCCGCAGTGACGCTAGGTATGCAGGTCGCAACGAAGTCCAGGAGGTAAGGGCCTGCCGGTCACATCAAGCGGGCAAAACCGCCGAAAGGCCCGGTAGGCCAAAACATGCCGAAAAAAGACAGAAACGGACGGGGTAGCGGGGGAGAGGGCACGGAAAAGGCG
+
A@8,6==C@CC+@,B,86,6C+6++88=,,6,67+77@+;,8@@8+,:6=:@886@,CE,ECEF,C=,?<EE,?E8,,9?,8?7,4=,5,,,4,9=EA:,4+,+4<4=9,5,44,,41*==4+6+@:=:+,,6@C6=FC=8)0+0@)@9=*:*33,57,4,29,4;**3B89*6C*41/;88:**278)**()0;3(*).6+99);<8;.)((7:FB>9-*-(4(4(4(*,()(-(-),*.(((0)()*(0-(71)-,(.,*.4*(44--(-(,-(,(((,((,-481-,-3).2**(((-
@M02996:162:000000000-B87FG:1:1101:19106:6099 2:N:0:TAGCGCTC+CTCTCTAT
GACTACTAGGGTATCTAATCCTGTTCGCTCCCCGCACCTTCGCACCTCAGCGTCAGTCATCGGCTGGTAACCTGCCTACGCAATTGGGATGCTGCGAGAGATCTAAAGAGTTGACCGCTACACCGGGAATTGGGAGTGCCCCTCAGGGACGCGAGGAAGGCAGATCCAAACGCAGTCCAGGAGGTAAGCGCCGACAGGTCACATCAGGCTGGCAAAACCGCCGACAGGCCCGATACGGCCAAAAAATCAGAACAAAGCTCGAAACGGAAGGGGGCACGGGGCGAGGGGGAGGGAAGGAGGG
+
A@-A@@,,<@@-@6,,66,;,,@;,-8+,,7,,@+@+@,,,:,:68B@6?6@,,6@,:6,966@,6@69C,?@?@<,,9?6,6,,9=,,,,44,C+>:@+91,+9,,5>,,,,9,,+:*669,,6>:==4,,76D+0D,7==*+63),0=*1+8;5*4,*,11*,3*49D59*9C4*21?,::*6*/0*/*())1,(*//)37)/8).6)*,,8<54)*(/-(-13(,,*2;)(-(((**-80,.(((2-/)(.(*.())-)467(24(--,((((,-((,(((((,,(-(-).*/*4((,
@M02996:162:000000000-B87FG:1:1101:18214:6142 2:N:0:TAGCGCTC+CTCTCTAT
GACTACAAGGGGATCTAATCCTGTTTGCTCCCCGCACCTTCGCACCTCAGCGTCAGGCATCTGCTGGTAACCTGCCTTCGCCATTGGTATGCTTCCTGATATCTACAGAGTTCACCCCTACACCAGGAATTGTGATTGCCCCTCAGTGACTCTAGGCATGCAGGTCTCAACGCAGTCCAGGAGTTAAGCTCCTGCCGTTCACAGCAAGCTTGCAAAACCGCCGACAGGCCCGGGACGCCCAAGAAGGCCGAACAACGCGCGCAACAGACGGGGTACCGGGGCTGCTGGGACGGAAGGAGCG
+
@@<8@CFFDFD+8;,,;65<@CC6,=CE9,,6@@6@+F,,B:FC68,B<?CB,6@C,CF@FDFD,CACCCFGGDB?,,=AB@=@=4=:?,,,@,CE9?E,=9,,9C;=D,,9,9,:>)*6==48DFDDD,,,9@D==EF,A5*==E;FFG+*66=,@ED=8D886:+3=DD?@>D+;D;DC@=,66;@>,5:*3=8)33)13A*:CC@C*23);;==?*0*-)/05(--*/()(.(36*3,/(5?((,*-0415.*(((--)-,)((.(4-4(--.)-(,20(--...(.(-)./**.1(,
@M02996:162:000000000-B87FG:1:1101:10638:6148 2:N:0:TAGCGCTC+CTCTCTAT
GACTACCAGGGTATCTAATCCTGTGTGATACCCATGCTGTCGTGCCTGAGCGTCAGTTCATCTCTGGACAGCTGCCGGCGCAATCGGAGTTCTGCAGCATATCTAAGCATTTCACCGCTACACGCGGCAGTCCGCCATCCGCGACATGACTCAAGACAACCAGGAGCAACGGCAGTCGCAGAGTGGAGCACCGAGATGTCAACGCTGACGTAAGCGCCCGCCTGCGGAGCCGTTAAAACCAAAAAATCCGGAAAACGGACGCAACCGCCGGGGAACCGAGGCTGCGGGCACGGGGGGAGCG
+
AB8A@CEEEED6C,@,66;,C,;;,;CC<C,,,;,;66,,;::@,,,;C=C@+,@B;CFA9F6ECCCF@@FCFE<,++@>@@C,DDD8=,,,9AECFB,,?+,3>FD=>,,9A4,:6:36094A@+:+=+,6D=@DC633+5<D@B)@95+*7>9@CFEE7C8*@*<:C>C>*3@,**/88=41,/070*47:)86(,+).+786)/4:)2/3).71)/-2((-.-(,(*(77(-246,;.4(,06(.2,.((0.0,((-()-(1((((.((((-(((-((((,-((((-(-.)*/*(((,
@M02996:162:000000000-B87FG:1:1101:10618:6152 2:N:0:TAGCGCTC+CTCTCTAT
GACTACCAGGGTATCTAATCCTGTTTGATACCCAGGCTTTCGTGCCTGAGCGTCAGTTCATCTCTGGACAGCTGCCTTCGCAATCGGAGTTCTGCAGCAGATCTAAGCAGTTCACCGCTACACGCGGCATTCCGCCATCCTCGACATGACGCAAGACAACCAGGATCAACGGCAGGTTCAGAGTGGAGGTCCGAGATTTCACCGCTGACGTAAGCGCCCGCCTGCGCAACCTGTAAAGCCAAGAAAGCCGGAAAAAGCCCGCAACCTCCGTATGACCGCGGCTGCTGGCACGGGGGGAGAG
+
ACA6@FFGFDD-C,E,;<B9CE@6;6CF<C@6@C,@C,,,E@;@BC,;CDCC+@CB<CCC<EEF@@CCC@FGE?B?,,9A8@C@DEDB@,,,9AFFGED,?;8,@FE8D494;9,C=>*==@4@@+=+>+,9E@EGG+@>+5@D8C5FDG5=EEDFGGG=CE8+6*=:C@ED89D*;*0<;A@7,08>)*11:?C>(,+/118>@/89B)*/6)7>>A3.2,///.(-(*(,*--.6),*.3((04(4*-57(8:*-.(,-)-(1((,.-((,(.),7(,139,().2,4.4.)2:*-1,(
@M02996:162:000000000-B87FG:1:1101:24525:6160 2:N:0:TAGCGCTC+CTCTCTAT
GACTACTCGGGTATCTAATCCTGTTTGATACCCATGCTTTCGTGCCTGAGCGTCAGAAGATCTCTGGACAGCTGCCTTCGCAATCGGTGTTCTGTGACATATCTAAGCATTTCACCGCTACACATCACATTCCGCCATCCTCGACATCTCTCAAGGGGACCAGTATCAATGGCAGTTTTCATGTTGAGCATGAAAATTTCACCGCTGACTTAATCCTCCGCCTGCGCACCCTTTAAACCCAATAAATCCGGATAACGCTCGGGTCCTCCGTCTTACCGCGGCTGCTGGCACGGAGTTAGC
+
CCCCCGGGGDGGGFGGGGGGGGGGGGGGGGFFGGGGGGGGGGGGGGGGFGGGGGGGFGGFGGGGGGGGGGGGGGGGGGGGGGGGGGGCGGGFFGGGGGGGGFGGGGGGCGGGGGGGG>?DDFGGFFFGGGGGGGGDDEGGGEEGGEFFFGFFGGGFGGGGGGBFDFGDFGGFGFGFFCCFEEGFGG98DAFDF79DEFFFFGED>0:>@FGEFFE9>?F>9>>BF9A@BEF>FE=ECECEDFBF;45923062>@6/.//.).:C7<>?14(4:).8(4,(492-4:?FFF?))2206<A
@M02996:162:000000000-B87FG:1:1101:10630:6165 2:N:0:TAGCGCTC+CTCTCTAT
GACTACCAGGGTATCTAATCCTGTTTGATACCCATGCTTTCGTGCCGGAGCGTCAGTTCATCTCTGGACAGCTGCCTTCGCAATCGGAGGTCTGCAGCATATCTAAGCATGTCACCGCGACACGCGGCATTCCGCCATCCTCGACATGACTCAAGACAACCAGGATCAACGGCAGGTTCAGAGGGGAGCTCCGAGAAGTCACCGCGGACGAAATCGCCCGCCGGCGCACCCGGTAAACCCAAGAAAACCGGAGAACGCGCGCATCCTCCGGATTGCCGCGGCGGCTGGCACGGGGGGAGG
+
ACA<@EEDEED6C,C,;@@EEC@=,<CF<CCCFE,;,;,,C8;@BA+4@>@B+B@C6CFE,CCF@EDFFCGGDBB8,=FBBCE@EDC@C+64EFFFCG=,9+@9=EF<D,,9;E?F=@*=?8+@C+46@+,,@=ADG+@,+0<D=E=FFG+:FCDFGGGC>91+5*=@FFCA*9D5;*9BCCF**1:<2,>.??C>(+1)/1/69)6923),406@3.1-2,(,-26;7*3-33(-46,*,4,:?.(4/-034>:*--(--/-(),,).-((((())--,16(3((-,((,-.)1**41(
@M02996:162:000000000-B87FG:1:1101:21958:6173 2:N:0:TAGCGCTC+CTCTCTAT
GACTACAGGGGTATCTAATCCTGTTTGCTCCCCGCACCTTCGCACCTCAGCGTCAGTCATCTGCTGGTAACCTGCCTTCGCAATCGGTATTCTTCCTGATATCTACAGAGTTCACCCCTACACCAGGAATTCTGATTGCCCCGCAGTGACTCCAGGTATGCAGTTCCCAACGCAATTTCGGAGTTGAGACCCGAGAGTTAACACCAAGCTAGAAAAACCGCCGACATGCCCGTTACGCCAAATAAATCCGAAAAACGCTCGCAACATACGGGTAACGGGGGCTGCGGGGCCGAGAGAAGC
+
CCCCCGF@DEG;CCFAFFAFGGECC-CA,EFGGEFG7@8,EDF:@+@ECEFECEEFCEG,C,BFA@CFFFGGFEFG9A?AF,@,,9=,:,9,@?EEFAFEE9D,DF;<D,,C;@CF910=@8B9DFDFB8,4,@,6?4E9=D*++@)?<B+:,8=,63:6CD9,,3+,6BC?8:D1;+5:64@+,2;98,5:09?>),?**>EBF@@4@>+.*4>;BE8/455:96/7;F@7C((/1,:*.:86F)-.*-7,(72*,(---/--7((.3((--(.5(((,(,(,,,(,(-,-))1**(,(
@M02996:162:000000000-B87FG:1:1101:4093:6198 2:N:0:TAGCGCTC+CTCTCTAT
GACTACTGGGGTATCTAATCCTGTTTGATACCCGCACTTTCGAGCATTAGCGTCAGTTACACCCCGGACAGCTGCCTTCGCAATCGGAGTTCTTCGTCATATCTAAGCATTTCACCGCTACACGACGAATTCCACCATCCTTATGTGCACTCAAGGTCTCCAGTATCAATGGCGTGGTATGGTTGAGCCACACGCTTTGACCACTGACTTAAAGACCCGCCTACGCTCCCTTTAACCCCAATAAATCCTGATAACGCTCGCATCTTCCGTATTTCGTCGGCTGCTGTCACGGAATTAGCC
+
CCCCCGGGGGGGGFGGFFA<FFGGGGGGGFFFFGGDGGGGGGGGGGGGGGGGGEGGGGFGGGGGGFEGGGGGGGGGGGGFGGGGGGE6CFGGGGGGGGGGGFGGGFGGGGGGGFGGG>BDDEFCEGGGGGGGGGGGGDFGGE+DDDED=DDEDDCFGGGGGDDCEDGGGFDBFBD>?G7CFGGGG9@FD6E@>5D>AF4*>FEFFFB=:@C6==CF(8204(/8?;16;C3>FEC))3=C,8;A+7632/1-6@2*((---)(,26:5:)..().((-(-(-(-.4-))5168)80+.3)
@M02996:162:000000000-B87FG:1:1101:3714:6199 2:N:0:TAGCGCTC+CTCTCTAT
GACTACCGGGGTATCTAATCCTGTTTGATACCCGCACCTTCGAGCCTCAGCGTCAGTTGCGCCCCAGCAAGCTGCCTTCGCAATCGGAGTTCTTCGAGATATCTAAGCATTTCACCGCTACACCTCGAATTCCACCTGCCTCTTGCGCACTCAAGAAACGCAGTTTCAACCGCTGGACGGCGTTGAGCTCCGCGATTTGACGGCTGACTTACATTTCCCCCTACGCTCCCTTTAAACCCAATAAATCCGGATAACCCTCGGACCTTCCGTATTACCGCCGCTGCTGGCCCGTAATTAGCC
+
CCCCCGGGGGGGD<FFGF@FFFGGGGGGFEFGDFGGGCFFGGGGGGGGDGGGGGGGFGCGGGGGGGGGGGGFGFGGGGGDEFGEFGFCEGGGGGGGGGFGGFFFGFFGGGFGGGGGG>ADGEGGGGGGFGFGF8@6DFGG6DFG7EBG5CBDFDF=?FGGGG9@AEGGGGFE5*CC9C5**4=CCFBF*AF9BEC9;GAC<8:0(218>A:<AAC=9F*4:--4:9(-7C1495<)5:E*81)3*65:D(0426)*(((,,19958B8:?(42--.(-(49((-,2((((-,))13+)..
@M02996:162:000000000-B87FG:1:1101:4114:6199 2:N:0:TAGCGCTC+CTCTCTAT
GACTACTGGGGTATCTAATCCTGTTTGATACCCGCACTTTCGAGCATTAGCGTCAGTTACACCCCGGACAGCTGCCTTCGCAATCGGAGTTCTTCGTCATATCTAAGCATTTCACCGCTACACGACGAATTCCACCATCCTTATGTGCACTCAAGGTCTCCAGTATCCATGGCGTGGTATGGTTGAGCCACACGCTTTGCCCACTGACTTAACGACCCGCCTACGCTCCCTTTAAACCCAATAAATCCGGATAACGCTCGCATCTTCCCTATTACCTCCGCTGCTGGCACGGAATTACCC
+
CCCCCGGGGGGGGGGGGGFGGGGGGGGGGFFFFGGGGGGGGGGGGGGGGGGGGGGGGGGGGGGGGGGGGGGGGGGGGGGGGGDGGGFCFGGGGGGGGGDGGFGGGGGGGGGGGGGGG=A=CEFGEGGGGGFFGFFDDGFGGE7FAEBFFGFFFFFFGGGGGGEF8==,?EFFGE97>FC?CFGG:>CGFGGFF579<F4;=FEFF4>EE@=@*)-89?)6>//((61?BG8AC4)1=@E*2347B<5314)-4=<9---(,)-4*6>2()).5)..--(,,(-().(,()-(.)/0+)-.
@M02996:162:000000000-B87FG:1:1101:18793:6249 2:N:0:TAGCGCTC+CTCTCTAT
GACTACTAGGGGATCTAATCCCGTGCGCTACCCTAGCTGTCGCATTTGAGCGTCAGTTGACGCCAAGTAAGCCGCGTTCGCCACCGGTGTTCCTTGCGATATCAAAGCAGGTCACCGCTCCACCGCAAGGTCCGCTTACCCCTACGGCACGCAAGCATAACAGGTCGGAGCACAGTTCCACGGGTGAGCCGGGGGAGGTCAAACCCCGCGTATTACGCCGCCGACATGCCCGGGAAGCCCAGGGATGCCGAATAAAGGTCGAACAGTTGGACGTACGGGGGCAGCGGGGCCGAGAAAAGCG
+
A@@,@CFFFFF+@,<,<6,,6C@;,BBF:C+,;66C,,,,;:FE,,,;@BCC+8@C6CFCFGGFGEEC@FGGGEF4+8@?>8=FF?@4=,+9@,,9EC=+4*93>FE,>,+,495C==*60><DEFG@C+,,6@8=+@D@?D0=CG)@9C*8C@CDF79CGF;,49D5*>E),8D,+=@F,8C**1656?E0>57-(*.15CD2:7337)/-().18:)-24(49>(40<0-)(-434,;,(407((.*-)4(06*))).-94(91-)).),((-1(-(-(,(,--32(((-))2*+..3(
@M02996:162:000000000-B87FG:1:1101:7231:6291 2:N:0:TAGCGCTC+CTCTCTAT
GACTACTAGGGTATCTAATCCTGTTTGCTACCCGCACTTTCGAGCATGAGCGTCGATAAGTCCCCAGCAAGCTGCCTTCGCCATCGGTGTTCTTCCTGATCTCTACGCATTCCACCGCTACACCAGGAATTCCGCTTGCCCCTGAACTATCCAAGAGAAACAGTCCAGTCTGCAGGTCCGGGGTTGGGCCCCGGTATTGTACAGACTGCTTGCAGCTCCGCCTGCGCGCCCGTTACGCCCAGTGATTCCGAACAACTCTTGCACCCCTCGTATTACGTGCGCTGCTGGCCCGAAGGTTGC
+
CCCCCFGGGGFFFCFFC@FGGFDEFCFGFDDFGGGGGDFG9CGFFFGGGFGEGEGGGGGGGFGGDFGGFGGGGGGGFGCGGGGGGGEBCBFGFGGGGGAEDB8FGGFGGGEFFGGFEAB6?EF?GFGFG88EFGGGDGGDG=FCG85AD9FDGGF8ACEGFF8C=?9DE98D=FGGFFEFGGGCFDBGDCGFFFC2)@8*99@446)6:FGF@6*)(20622(3,,2((32(:4:2:(2/1<:7*)5.24)(,)4*)-).57<<C17(,44604-6(,((-49942?B40(,.)**3644
@M02996:162:000000000-B87FG:1:1101:6586:6291 2:N:0:TAGCGCTC+CTCTCTAT
GACTACTGGGGTATCTAATCCTGTTTGCTCCCCACGCTTTCGCGCCTCACCGTCAGTTGTCGTCCAGCAATCCGCCTTCGCCACTGGTGTTCCTCCTTATATCTACGCATTTCACCGCTACACAAGGAATTCCGATTGCCTCTCCGATACTCAAGATCAACAGTTTCAAATGCAGTTCATGAGTTAAGCCCATGGATTTCACATCTGACTTGCCGACCCGGCTACACGCCCTTTACACCCAGTAAATCCGGACAACGCTTGCCACCTACGTATTAACGCGGCTGCTGGCACGTCGTTAGC
+
CCCCCGGGGGGFGGGGGFGGGGGEFEEFGGGFEGGGGGEGGGGGFGDGGGGGGGGGEGGGGGGGGGGGGGGGGGGGDGGGGGGGGGFGGFFFFFGGG9@FFFFFGGFGGGGGGGGGG>>6CEFFGGGGGGGFGGEGGGGDFEFGGG>7:CDDEFGF=FGGGGDCDFGFGEDBEFGA8;7EGFGGFGFFFG?CFCGE5DFFADFEC@EECFFEFA=?A9957>5227@2(B>6F4>CCEGGFFFCCEEC>38(2549-,-,(1.-9<7043.))..).-,-23(,(.,517?0)./**-4-
@M02996:162:000000000-B87FG:1:1101:14284:6305 2:N:0:TAGCGCTC+CTCTCTAT
GACTACAGGGGGATCGAATCCTGTTTGAGCCCCACGCTTTCGTGCATGAGCGGCAGGGCAGGTACGGCAAGCTGCCTTCGCGATCGGAGTTCTGCAGCAGAGCGACGCATGTCACCGCTACACACTGCATTCCGCCTGCCTGCACCGCACGCAAGACCGACAGGAGCAACGGCACGGCCGGGGGGGAGCCCCGACAGTTCAACGCGGACTTACCAGCCCGCCGGCGCACCCGGGAAACCCAACAAAGCCGGAAAAAGCGCGAATCCGCCGGAGAGCCGGGGCAGCTGGCACGGGGGGAGGG
+
AB@,@EDCDED+B,@,8<5BFE@6,;CF,;6,,BC@@6,,;8;@B@,@EDCB+8@E+@FDFGBEFEDFCCGFFB<F,9=?B+87D=C:@+,4@AFGGFC,A*4+>>B+>++,,C,:=>*==D<@E,7,@,,3=@CD7D6D+*3ACFAF9C*->:CDCFGGGE=*A)*:;8E5=85*556BDCD**/(14*A6B>CB0+*)4+66>)46>)*..)66:5*-24,1-29>6*4-)(-4(.,*81(-74(.*-.,(04*-(,--),(/)(-(--,(((-.4(,,4(-((,2((5-.)/:*,-((
@M02996:162:000000000-B87FG:1:1101:7223:6307 2:N:0:TAGCGCTC+CTCTCTAT
GACTACTAGGGTATCTAATCCTGTTTGCTACCCGCACTTTCGAGCATGAGCGTCGATAAGTCCCCAGCAAGCTGCCTTCGCCATCGGTGTTCTTCCTGATCTCTACGCATTCCACCGCTACACCAGGAATTCCGCTTGCCCCTGAACTATCCAAGAGAAACAGTCCAGTCTGCAGGTCCGGGGTTGGGCCCCGGTATTGTACAGACTGCTTGCATCTCCGCCTGCGCTCCCTTTACGCCCAGTGATTCCGAACCACGCCTGCACCCATCGTATTACCGCGGCTGGTTGCCCGACGTTTGC
+
CCCCCGGGGGGFDDG<ECGGGGGFEGGFGFF<FGGGGDGGGGGGGGGGGGGGGGGGGGGGGGGGGCFGGGGGGGGGGFGGGCGGGGGFECFFEGGFGGGGGBGGGGGGGGDFGGGGGA?>DEFGGGGGGGFDFGEDC?FGGDFGF,8D8@FDFFGDGFGGGGFF?FFFGGGFGFGGFGEDGECEFDAGBFEAFE99)7CCCFFFFFBEBFGEBFEFFFG6=248;9>(3366CE)16;FG(...*-.:C85:;),7--(.-1.89:1(((,(,5)663,(-4(((.)-())47)***(.)
@M02996:162:000000000-B87FG:1:1101:7243:6314 2:N:0:TAGCGCTC+CTCTCTAT
GACTACTAGGGTATCTAATCCTGTTTGCTACCCGCACTTTCGAGCATGAGCGTCGATAAGTCCCCAGCAAGCTGCCTTCGCCATCGGTGTTCTTCCTGATCTCTACGCATTCCACCGCTACACCAGGAATTCCGCTTGCCCCTGAACTATCCAAGAGAAACAGTCCAGTCTGCAGGTCCGGGGTTGGGCCCCGGTATTGTACAGACTGCTTGCATCTCCGCCTGCGCTCCCTTTACGCCCAGTGATTCCGAACAACGCTTGCACCCCTCGTCTTCCCGCGGCTGCTGGCCCGAGGTTTGC
+
CCCCCGGGGGGGFGGGGFGGGGGGGGGGGGGGGGGGGGGGGGGGGGGGGFGGGGECCFGGGGGGGGGGGGGGGGGGGGGFGGGGGGGFEFGFGFGGGDFGAFDFGFGGDEE;=CFGG>?DGEFGGDGFGGGGGFGDCFGGGDFFF,)79?+:F88>@@F8D88F9D9E9FFFGFGFFGEFGGDGEGADCC>>B>9@BF>??ECE4AE6(=B==A?F:BD;C?6339;,6CD1FE4C1;EE?B?<@A<:C?53>F?<--.--/3><<913>:3::)4.3,-43234342(4890)*125<A
@M02996:162:000000000-B87FG:1:1101:9115:6334 2:N:0:TAGCGCTC+CTCTCTAT
GACTACAGGGGTATCGAATCCTGTGCGCTCCCCACGCTTTCGAGCCTCAGTGGCAGGTACAGTCCAGAAAGCCGCCTTCGCCACTGGGGGGCCTCCTAATATCTACGCAGTTCACCGCTACACTAGGAATTCCGCTTTCCTCTCCTGCACGCAAGAAATGCAGGTTCAGTCCCATCACGGGGTTGAGCCCCGCACGTTTAAGACTGACTGGCAGTCCCACCTGCGCTCCCCTGACGCCCAATAAATCCGGACAACGCCCGCCACCCACGGACAACCGCGGGAGCGGGCACGGAGTGGACCG
+
ACA6@EEDDDC6B,E,C<BBF@@,,;@F+B@DFC@@:@,,5@FC@@,ED=,<,8@C+CFGGGEGFFEAAFGFGE@B,6EABB?FF=C,=++8@+@>FE=3@9:;CFC:B**,3588:>*;C@?,?FFBA2,?;:;9*4>C>>=FC,05.;).349<FG9<EC;81*;9+5>/C/+29>8@CD/*20402/;-)79(,*)449>B)9::>47?B),9:FF?:(4?9-(,4*(.14:6:2?8?(..*))(1(.-7@63,(--()(,*,-33(,((.((,(,,((-((-1(--2,)5*2*..(-
@M02996:162:000000000-B87FG:1:1101:15437:6353 2:N:0:TAGCGCTC+CTCTCTAT
GACTACCCGGGAAGCGAATCCTGTGGGCGACCCGCACTGTCGAGCATGAGCGTCGAGAAGTCCCCAGCAAGCTGCCGTCGCCATCGGTGGTCTGCCTGATCTCTACGCAGGCCACCGCGACACCAGGAAGTCCGCTGGCCCCTGAACGATGCAAGAGAAACAGGCCAGGCTGCAGGTCCGGGGGGGGGCCCCGGTAGGGGACAGACGGCGTGCATCGCCGCCGGCGCGCCCGTTACGCCCAGTGATGCCGAACAACGCATGCACCCCGCGTAGCACCGGGGGTGCTGGGACGAAGGGTGGG
+
ACA,@C66@@:+@,E+6@7,6,6,,-89+@@@C@+@@+,6,6C@8:,A@?CC@BC@+6B=,<EFGGGGFGGFFE,9+8=>888@D=@+4+8,9,CB,BE,9+9+@C>4=6+8+@:,38*=>E7@FFECF,8,,54=+@:6@=?<>D323;*-69:>?CCCED5,*28=9*,248CF587>CCC**/1712:185)4(*8-4::<:@((4./,45)1,77-*-((--,((*-4)(---(/2-.(,1-6:*-04-581--((-2.)2-423-(--()-,-((,(-,(-..(.(-).2*2(-(-
@M02996:162:000000000-B87FG:1:1101:22452:6361 2:N:0:TAGCGCTC+CTCTCTAT
GACTACCGGGGTATCTAATCCTGTTTGCTCCCCACGCTTTCGCGCCTCAGCGTCAGTTGTCGTCCAGCAAGCCGCCTTCGCCACTGGTGTTCCGCCTAATATCTACGCATTTCACCGCGACACTAGGAATGCCGCTTGCCGCTCCGCTACTCAAGAACGACAGTTTCAAATGCAGTTCATGGGTTGAGCCCATGGAGTTCACATCGGACGTGCCATCCGGCCGACGCGCCCGTTACACCAAGTAAATCCGGACAAAGCTTGCCCACGACGTAGTACGGGGGCTGCGGGCACGGAGTGAGCG
+
CCCBCFCCDGG+BCF<C<EFGFCC,CCFAFEFGGGB@F7C<@CC@C@FDECC,8@CCFG<FGGGGGEGGFGGGGGGEED?FFFGG?D5=48C@,@C@CAAE+@+>FD@C+8,AEEE>>*==B>@@FCC=A,,@CE6>EE8+:>DGG)+3;A@;8?FCCGGEG7,,::EGG2=;:D7B:A9<CF0*/68>FG@)8CB(55479)93)(((01/45>+/A*,*-(--9>42:63C28:42;*.44>@A46*-.4(<(*,()).*.)04,2(---(-.60(((,3,3(-(,(-1:<)//*-).(
@M02996:162:000000000-B87FG:1:1101:15433:6372 2:N:0:TAGCGCTC+CTCTCTAT
GACTACCCGGGGATCGAATCCTGTTTGCTACCCGCACTTTCGAGCATGAGCGTCGAGAAGGCCCCAGCAAGCTGCCGTCGCCATCGGGGGGCTGCCTGAGCGCGACGCATGCCACCGCGACACCAGGAAGTCCGCTTGCCCCTGAACGATCCAAGAGAAACAGGCCAGGCGGCAGGTCCGGGGGGGGGCCCCGGTAGGGTACAGACCGCGGGCAGCGCGGCCGGCGCTCCCGGTACGGCCAGGGAAGCCGAACAACGCGTGCACCCCGCGGATGACCGAGGCGGCAGGGACGAGGGGTGGG
+
@@8,8CCF@CD+@,B,8<,BF,@,,6;A,;C,,8+@++,,;8C@@@,5CCC@+,@@@FGG,FGEGCEGC<FF?=4E+,6>8,84@=:+4+**4*BFC<>,,):74=:=:**72:,*4()99C*;FFDDC6+0A::*7CC+C:.9DF5*79:1A8=EGGFFF6:*7>FE9A*5:5DG.6)<8>E**/2<(21(85/40*7(,+6)60(-3)),,;(0(.)-/,-2(-,(-*,-)-,-3(*243((.(33*-.((),/-(,,-*--*-((---,(,.5,4,,2((--(-1(((-.)*2*(-(-
@M02996:162:000000000-B87FG:1:1101:24507:6374 2:N:0:TAGCGCTC+CTCTCTAT
GACTACACGGGTATCTAATCCTGTTTGCTCCCCACGCTTTCGCGCCTCAGCGTCAGTTACTGTCCAGTAGACCGCCTTCGCCACTGGTGTTCTTCCTTATATCTACGCATTTCACCGCTACACAAGGAATTCCGTCTACCTCTCCAGCACTCAAGAAAAACAGTTTCAAATGCAGTTCATGGGTTGAGCCCATGGATTTCACATCTGACTTGCCTTCCCGCCTACGCGCCCTTTACACCCAGTAAATCCGGATAACGCTTGCCACCTACGTCTTACCGCGGCTGCTGGCCCGTGTTTAGC
+
CCCCCGGGGGGGGFGGGGGGGGGGGGGGGGEFGGGGGGGGGGGGGGDGGGGGGGGGGGGGGGGGGGGGGGGFGGGGGGGGGGGGGGCGGFEGGGGGGGFFCCGGGGGGGGGGGGGGG>@=CEGGGGGGGGGGGGGGGGGGGFFGGEDFFGFFFGGGDF8EGGDGGFGGCGGFGFGGFGEFGGFFGGFGFGG<F>FEFGFFEGFFEFEEFFGBFFC=:?C>5-0(5>2:2CBFFFCF?@C8;<39;?<<;>:21>37(-4,4D?BG?B?4(,(.4).((-(,-3(-4)2((430)022).)
@M02996:162:000000000-B87FG:1:1101:4506:6404 2:N:0:TAGCGCTC+CTCTCTAT
GACTACTGGGGTATCTAATCCCTTTCGCTCCCCCGGCCTTCGTACCTCAGCGTCAGTGAATGTCCAGGAACCCGCCTTCGCCACGAGTCTTCTTCTTGATATCTACGCGTTTCACTGCTACACCAAGAATTCCGGTTCCCCCTCCATTACTCCAGCCATACAGTATCATTCGCACTCCAGAGGTTGAGCCCCTGCCTTTCACGCACGACTTATACGGCAGCCTACGTACCCTTTACGCCCAGTGATTCCGAACAACGCTTGACGCCTACGTTTTACCGCGGCGTCCTGTCCAGATTTCGC
+
CCCCCFEFGGCCFFGAC@EEEGFGGD@=C@:CFGCFCGGCGGGGG:EGGG@FFDGGGGFFGCGFFFGGGGGDD@@>FCDDFFEBE+4BEFGGDEEFFCAGEFFFDGFFGGFEA@??F0?=BFGGFCFDA9EEGFG=DDDEF=B6CFB=D=;=DDFCGFDEEDBFF7@FD,@CC>CGFGFF9B5@3A5*=FGD5*@=3DF;?D)529929?D>889)8)).:///6/:788@;754<<DCC04,)*6:6*(.-234*---,42)(*-((((.(,-)4)((-2-(-((-).,4<6*++3)(-
@M02996:162:000000000-B87FG:1:1101:14061:6411 2:N:0:TAGCGCTC+CTCTCTAT
GACTACACGGGTATCGAATCCTGTTTGATACCCGCACCTGCGAGCATGAGCGTCAGGAACGGACCAGCAGGCTGCCTTCGCAATCGGAGGTCTGCGTGAGAGCGAGGCAGTTCACCGCAACACCACGAAGGCCACCTGCCTCTCCCGCACTCAAGGGATGCAGGTCCAACCGCGAGATGGAGGGGAGCGCAACGATGTGACGTCTGGCTGGCAGCTCCGCCCGCGCCCCCCGGAAAACCAAGAAAAGCGGAGAACGCACGGCCCGGCCCGAGGACCGGGGCCGCGGGGGAGGAAGGGAGCG
+
CCCCCG@FGGGGG,F,C@8FGD@;,6CE<EFEF@FFGGG,BCFC@C,5C@CB+68@,,:FCEB@FFFFDDGGEB?F,4@AFCE,=98,8+,9,,C484=+=*++6+48>+,,8=,,>=*6=D7CF+=@C++,66D=+,67+:*;C8)8@DFF88>F;F,18A8,437<>>13*/:EA**149:*1/,)(1::)57(-0*6)/(-4)2:17*((.4).)/(1,9((((,-/(-)-3((4+;,.(473(,)3)(-04),(,(-)-3)(-(((((((4190(1(,((-410(4,2))2**4(3>
@M02996:162:000000000-B87FG:1:1101:18507:6441 2:N:0:TAGCGCTC+CTCTCTAT
GACTACAAGGGTATCTAATCCTGTTTGCTCCCCGCACCTTCGCACCTCAGCGTCAGTCATCTGCTGGTAACCTGCCTTCGCCATTGGTATTCTTCCTGATATCTACAGATTTCACCCCTACACCAGGAATTCTGATTGCCCCGCAGTGACTCTAGTTATGCAGTTCTCAACGCAATTCCGGAGTTAAGCCCCGGGATTGCACACCAAGCTTGCAAAACCGCCTACATGCCCTTTACGCCCAATCATTCCGAACAACGCTCGCAACCTCCATTTTCCCGCCGCTGCTTGCTCTGTATTAGC
+
CCCCCGFGGFGFGGGGGFGGGGGGGGGGGGFFDGGGGGGGGGGGFF,FFGGGGGGGGGGGGGGGGGGGGDFGGFGGGGGGGGDGGGFGGFDFFFGGGGDDFFGFFGC8;EFGGGGGFAFDF8EDEFCFFEGFGCGFG9D9D=*==BA89=DDF4DGGGGGGGDFCFFGGCG5896CFFE988CEEG@CEFGA>A5):D3:;FFFF>29BFF2BAE6>A5>GBFFD2C5>CDFG@.9;(43(3@347?C16)(.)61--(,(191)(,((()-.<<))-((,((-(,))().)**+32-:>
@M02996:162:000000000-B87FG:1:1101:23742:6478 2:N:0:TAGCGCTC+CTCTCTAT
GACTACGGGGGTATCTAATCCTGTTTGCTCCCCGCACCTTCGCACCTCAGCGTCAGTCATCTGCTGGTAACCTGCCTTCGCCATTGGTATTCTTCCAGATATCTACAGATTTCACCCCTACACCTGGAATTCTGATTGCCCCTCAGTGACTCTAGTTATGCAGTTCTCAACGCAGTCCAGGAGTTAAGCTCCTGCCTTTCACATCAAGCTTGCAAAACCGCCTACATGCCCTTTACGCCCAATAATTCCGAACAACGCTCGCAACTTACGTTTTACCGCGGCTGCTGGACATGAATTAGC
+
CCCCCGGGGGGGGGGGGGGGGGGGGGGGGGEFGGGGGGGGGGGGGGGGGGGGGGGGGGGGGGGGGGGGGGGGGGGGGGGGGGGGGGDFDFGGGGGGGGFGGFGGGGGGGGGGGGGGG=F=FGGGGGGGGGGGGGGGGGGGGDFGGGEFBFFEGGGGGGGGGGDFFFEGGFGBDFGGFGEFGGGGGGEGFFFCFFFFFGFFFG<@C>9*7ACBBFFFFFGA:8553(@@EFFFGECC??GCDFF@FE??C=:7:>@C,-,(-14(92)-.(.(.46<)((-,27>B:)((,))*0+3<658
@M02996:162:000000000-B87FG:1:1101:24244:6485 2:N:0:TAGCGCTC+CTCTCTAT
GACTACAAGGGTATCTAATCCTGTTTGATACCCATGCTTTCGTGCCTGAGCGTCAGAAGATCTCTGGACAGCTGCCTTCGCAATCGGTGTTCTGTGACATATCTAAGCATTTCACCGCTACACATCACATTCCGCCATCCTCGACATCTCTCAAGGGGACCAGTATCAATGGCAGTTTTCATGTTGAGCATGAAAATTTCACCGCTGACTTACTCCTCCGCCTGCGCACCCTTTAAACCCAATAAATCCGGATAACGCTCGGGTCCTCCGTATTACCGCGGCTGCGGGCACGGATTTAGC
+
CCCCCGGGGGGGGGGGGGGGGGGGGGGGGGFGGGGGGGGGGGGGGGGGFGGGGGGGGFGGGGGGGFGGGGGGGGGGGGGGGGCEGGGGGGGFGGGGGGGGGFGGGFGGGGGGGGGGG=EGDFFGFGGGGFGDFGGGGGGGGEE6D>5FFGFFFGGGGGGEEFDFFFG:FGGFGFDDDGBFDD,EFFEF>DFEBFFDE>DDEFFFFEFAD5FF6+>?@FG=780)<A>5=>>>F)9*9>ECD2758@CECFFDF332/.(/()2,5=3;?1(.87)-)41704(3((-(7>??).**36)6
@M02996:162:000000000-B87FG:1:1101:24226:6486 2:N:0:TAGCGCTC+CTCTCTAT
GACTACAAGGGTATCTAATCCTGTTTGATACCCATGCTTTCGTGCCTGAGCGTCAGAAGATCTCTGGACAGCTGCCTTCGCAATCGGTGTTCTGTGACATATCTAAGCATTTCACCGCTACACATCACATTCCGCCATCCTCGACATCTCTCAAGGGGACCAGTATCAATGGCAGTTTTCATGTTGAGCATGAAAATTTCACCGCTGACTTAATCCTCCGCCTGCGCACCCTTTAAACCCAATAAATCCGGATAACGCTCGGGTCCTCCGTATTACCGCGGCTGCTGGCACGGAGTTAGC
+
CCCCCGGGGGGGFGGGGGGGGGGGGGGGGGGGGFGGGGGGGGGGGGGGGGGGGGGGGGGFGGGGGGGGGGGGGGGGGGGGG@FGGGCGGGGGGGGGFGGEFFGGGGGGGFFGGGGGGADGGGGGFGGGGGGGGGGGGGGGGFFGGEDFFGFFGGFFEEDEGGDFAFGGFFGFGFGFFG>FFGGGGGFGFGGDFCGFEFFFEGEABFBBFFGFFFFFFFG8@@ABF=@BFGFDGBCCC=BEF=>:8@CFFB8(/8>C/.//.).6>?A<@>:<??6<A?03(,(1()52<08:)./2;)4>
@M02996:162:000000000-B87FG:1:1101:3722:6501 2:N:0:TAGCGCTC+CTCTCTAT
GACTACTCGGGTATCTAATCCTGTTTGCTCCCCACGCTTTCGCGCCTCACCGTCAGTTGTCGTCCAGCAATCCGCCTTCGCCACTGGTGTTCCTCCTAATATCTACGCATTTCACCGCTACACTAGGAATTCCGATTGCCTCTCCGATACTCAAGATCAACAGTTTCAAATGCAGTTCATGAGTTAAGCCCATGGATTTCACATCTGACTTGCCGACCCGGCTACACGCCCTTTACACCCAGTCAATCCGGAAAACGCTTGCCACCTACGTTTTACCACGGCTTCTGGCTCGTACTTAGC
+
CCCCCGGGGGGGGGGGGFGGFGGGGGGFGGAF@GGGGGGGGGGGGGGGDFGGFGGFFGGGGGGGGGFGCFGGGGGGGGGGGGEGGGDGCFCEFEEGGGGGFFGGGGGGGGGGGGGGC:@CD=FGFGGCGGGGGGGGGGDE=DFFGCAGDGDDGF6=DDG889:CEFDFF;:7=DFGFFCFGG?FCF@CEGFCFF55:CF7EF7CEA5;CF>*;A=9=?C>C22=@7>=9E61*64>EEGE<(()0977C;:((2.0,(-(-9.)23?>04.(.,.--).--(4326).)(,,0)**3-6<
@M02996:162:000000000-B87FG:1:1101:24144:6501 2:N:0:TAGCGCTC+CTCTCTAT
GGCTACAGGGGTATCTAATCCTGTTTGCTCCCCACGCTTTCGAGCCTCAACGTCAGTTATCGTCCAGCAAGCCGCCTTCGCCACTGGTGTTCCTCCTAATATCTACGCATTTCACCGCTACACTAGGAATTCCACTTACCTCTCCGACACTCTAGCTTGACAGTTTCCAAAGCAGTTCCGGGGTTGAGCCCCGAGCTTTCACTTCAGACTTGCCATGCCGTCTACGCTCCCTTTACACCCAGTAAATCCGGCTAACGCTTGCCCCCTACGTATTACCGCGGCTGCTGGCACGTAGTTAGC
+
C@CCCGFGGGGGGGGGGGGGGGGGGGGGGGFGGGGGGGGGGGGGGGGGGGGGGFGGGGGGGGGGGGGGGGGGGGGGGGGGGFEGGGGFGGGGGGGFGFFGGFGGGGGGGGGGGGGGGBBDGCFGGGGGGGGGGFGGGFFFGFFGGGFGDGFFGGGGGGGGGGDCDFGGGEGFGFDFFGFBEGEEGDFGFFG@>4CBFFFE*>AEE16?EFFFEFFFEFG2*0064;>13C@;F@CEC<EE07EF+<C603>(4780-,(--155>>B:224..466)(-,2119<::86?BF7)8;<)6A
@M02996:162:000000000-B87FG:1:1101:8934:6512 2:N:0:TAGCGCTC+CTCTCTAT
GACTACCGGGGTATCTAATCCTGTTTGATCCCCACGCTTTCGTGCCTCAGCGTCAATGACGGATTCGTGAGATGCCTTCGCAATCGGTGTTCTGAGTAATATCTATGCATTTCACCGCTACACTACTCATTCCTCCCACGGCATCCGTATTCCAGCATGACAGTATCAACGGCAGTTCCGGAGTTGAGCTCCGGCATTTCACCGCTGACTTGCCACACAGCCTACGCACCCTTTAAACCCAATAAATCCGGATAACGCTTGCATCCTCCGTATTACCGCCGCTGCTGGCACGGGTTTAGC
+
CCCCCGGGGGGGGGGGGGFGGGGGGGGGGGGGGGGGGGGGGGGGGGGGGGGGGGGGGDAFEGGDGGGGGFF<FGGGGGGGGGFGFGFFGFFGFGFGGGFGGFGGGGGGGGGGGGGGG>DDD@FGGFGFFEGGGGGGGDF==:5DGGFGFGFFGGGGGFGFGGEC=FGAFGE>GFDEFGFFG+9CFGEFCCF@DEGBBGFFEGFAFB=2>AD@FF=A5?*/;666@(.,6E41CE<?6AGE??FEFFFFF>723@<=----4936:>FFF;42(8..6(-(-,1((,5:0<??))222(66
@M02996:162:000000000-B87FG:1:1101:24130:6513 2:N:0:TAGCGCTC+CTCTCTAT
GGCTACAGGGGTATCTAATCCTGTTTGCTCCCCACGCTTTCGAGCCTCAACGTCAGTTATCGTCCAGCAAGCCGCCTTCGCCACTGGTGTTCCTCCTAATATCTACGCATTTCACCGCTACACTAGGAATTCCACTTACCTCTCCGACACTCTAGCTTGACAGTTTCCAAAGCAGTTCCGGGGTTGAGCCCCGAGCTTTCACTTCAGACTTGCCATGCCGTCTACGCCCCCTTTACCCCCAGTACATCCGGATAACGCCTGCCCCCTACGTTTTACCGCCGCTGCTTGCCCGTACTTAGC
+
CCCCCFFGGGGGGGGGGGGGGGGGGGGGGGGFGGGGGGGGGGGGGGGGEFFEFGGGGGGGGGGGGGGGGGGGGGGGGGGGGGGGGGDEEGCGGFFGFFGGGFGGGGGGGGGGGGGGD8@=DFGFCFFGFFGGGGGGGGGGGFFFGCAFEGFD@F8FEGGGGGBE89F:E;FFGFFFFGE>GGGGGD5DCFF@9@DAAEFFFGE;6F4<EFC3CFBF@AF>462=C22((3:1>E3..(=:9(6>4<F49872:B<D(((.49:159(-83.(.(68-4(,44((-)))(()-)0*2+).6
@M02996:162:000000000-B87FG:1:1101:15974:6519 2:N:0:TAGCGCTC+CTCTCTAT
GACTACAAGGGTATCTAATCCTGTTTGCTCCCCGCACCTTCGCACCTCAGCGTCAGTCATCTGCTGGTAACCTGCCTTCGCCATTGGTATTCTTCCAGATATCTACAGATTTCACCCCTACACCTGGAATTCTGATTGCCCCTCAGTGACTCTAGTTATGCAGTTCTCAACGCAGTCCAGGAGTTAAGCTCCTGCCTTTCACATCAAGCTTGCAACACCGCCTACATGCCCTTTACGCCCAATAATTCCGAACAACGCTCGCAACTTACGTTTTACCGCGGCTGCTGGCCCTTTATTCGC
+
CCCCCGEGGGGGGGGGGGGGGGGGGGGGGGGGEFGGGGGGGGGGGGGGGGGGGGGGGGGGGGFFGGGGGGGGGGGGGGGGGGGGGG@FFGGGFFGGGGGGGFGGGGGG;EGGGGGGG=FGGGGGGGGEGGGGGG;DGFGFGDFGGFE@D=FDGGGGGGGGFGDFGFGG@FG>EB+@?FDDF6@FGGEG5@DDBDGD<FFFEF*7@<:*@FCDD5;*:>@5E=8AC<A8>DB=CEFF=AFG(>:54849108(8)/8(.(/.)(.9@E34(,,43)))-(,,4((4:?((.(())32<43:
@M02996:162:000000000-B87FG:1:1101:15952:6525 2:N:0:TAGCGCTC+CTCTCTAT
GACTACAAGGGTATCTAATCCTGTTTGCTCCCCGCACCTTCGCACCTCAGCGTCAGTCATCTGCTGGTAACCTGCCTTCGCCATTGGTATTCTTCCAGATATCTACAGATTTCACCCCTACACCTGGAATTCTGATTGCCCCTCAGTGACTCTAGTTATGCAGTTCTCAACGCAGTCCAGGAGTTAAGCTCCTGCCTTTCACATCAAGCTTGCACAACCGCCTACATGCCCTTTTCGCCCAATAATTCCGGACAACGCTCGCAACTTCACGTTTACCGCGGCTGCTGGCCTGTTTTTCGC
+
CCCCCGGGGGGFFGGGGGGGGGGGGGGGGGGGEGGGGGFGGGGGGGGGFGGGGGGGGGGGGGGGGGGGGGGGGGGGGGGGGGGGGGFG,CFGFGGFFGFGGFGFFGFG9FFGGGGGG>FGFFGGGCGCFGGAGFFFGFDEG>FGGGD=DGFFGGGGGGGGGFDCFF@FGFGFG5>GFGFFG=CFFGFGEFGE?FG<DFFFEF7E><*:CFF5CF@ACAD=@1)17):9@E=BD3*1/)=?2@5)8/89=0)09BDG..(/,2(.5;4)))(.(4(-),-(-(-(4:27(.),**022,,(
@M02996:162:000000000-B87FG:1:1101:8933:6530 2:N:0:TAGCGCTC+CTCTCTAT
GACTACCGGGGTATCTAATCCTGTTTGATCCCCACGCTTTCGTGCCTCAGCGTCAATGACGTACTCGTGAGCTGCCTTCGCAATCGGTGTTCTGAGTCATATCTATGCATTTCACCGCTACACTACTCATTCCTCCCACGGCATCCGTACTCCAGCTTGACAGTATCAACGGCAGCTCCGGAGTTGAGCTCCGGCATTTCACCGCTGACTTGCCACTCCGCCTACGCCCCCCTTAAACCCACTAAATCCGGATCACGCCTGCATCCTCCGTATTACCGCCGCTGCTGGCCCGGAGTTAGC
+
CCCCCGG+FEEGGGGGGGGGGGGGGGGGGGGGG<F8C,BFGGGGGGGGFGGGGGG7FD,C@6,,:EF,,969FFGGFGGGG7FGDD8CFGGGGG9EG,AF9CFGGD9FGEFGGGGGG=B>DE<=8F9BF=FGGAFG>8@++1*=0EA+;+<D6@DG,,,18=DE2DGFG365C>?+*3:*+6@@CF*CEFG)*3*)0?F?EGF>>:22:FF:E4*1(2*6:1028(6(,::(9?045-;:<(3(0):.99)(-).2,.(.,/,674)).344(,66)(-(--79-))5((,,)0*10669
@M02996:162:000000000-B87FG:1:1101:21967:6531 2:N:0:TAGCGCTC+CTCTCTAT
GACTACTGGGGTATCTAATCCTGTTTGCTCCCCACGCTTTCGAGCCTCAACGTCAGTTATCGTCCAGTGAGCCGCCTTCGCCTCCGGTGTTCCTCCCAATATCTACGCATTTCACCGCTACACCTCGAATTCCACCTGCCTCTTCCGCACTCAAGCAACGCAGTTTCAACCGCTGGTCCGAGTTTAGCCCCCCGGTTTTCCCGCCGACCTACCTTTCCCGTTTACCCCCCCTTTACCCCCAGTAATTCGGATTAACCCCGGCCCCTCCCTATTTACGCCGCTGCCTGCCCCGAACTTATC
+
CCCCCGF,FEEGGFGGGFFGGGGGGGGGGGFGEGGGGGGGGGGGGGGGFGGGGGGGG9F6EFGGGGGG9DCEFGGGGGGGGG:F8CFFEGEGGEFG:E,EFFGGG9EEGGGGGGGGG>B@DEG8,4?CAFGGGCG=D6@FGFF836:FEGFF,8?9,668C>AFGFG,C;FBG5+*0=5?*@*;,+*+.=E)28)(6:)*/+(,()(,(0*(,9<A3A7(*((())((-?1>F06-)4A*11426)46*(.((0)*).((-1(45::((,-.)))-,((-(((((.5((.44.7*/0)-.
@M02996:162:000000000-B87FG:1:1101:10423:6538 2:N:0:TAGCGCTC+CTCTCTAT
GACTACCAGGGTATCTAATCCTGTTTGCTCCCCGCACCTTCGCACCTCAGCGTCAGTCATCTGCTGGTAACCTGCCTTCGCCATTGGTATTCTTCCAGATATCTACAGATTTCACCCCTACACCTGGAATTCTGATTGCCCCTCAGTGACTCTAGTTATGCAGTTCTCAACGCAGTCCAGGAGTTAAGCTCCTGCCTTTCACATCAAGCTTGCAAAACCGCCTACATGCCCTTTACGCCCAATAATTCCGAACAACGCTCGCAACTTACGTGTTACCGCCGCTGCTGGCACGTAATTAGC
+
CCCCCGGGGGGGGGGGGGGGGGGGGGGGGGEFGGGGGGGGGGGGGGGGGGGGGGGGGGFGGGGFFGGGGGGGGGGGGGGGGGGGGGGGGGEFGFFFGGGGGFGGGGGGFGGGGGGGF:FGGGGGGGGGGGGFGGFGGGGGGFFGGEE@DGFEGGGGGCGFFGDFEFFGG9DEGD=EBGEBF8CCEFDGEAEEFFGFFGFFFGFFFBCCCFCCFFE8@A<=G@=AD@C/)?>EF@*8>=GGFBB);?58=689@E1/..//.:(29;9)7,((.:4A)(-(-49902:?6:2(0)2;<6.0
@M02996:162:000000000-B87FG:1:1101:23167:6540 2:N:0:TAGCGCTC+CTCTCTAT
GACTACCGGGGTATCTAATCCTGTTTGCTCCCCACGCTTTCGTGTCTCAGCGTCAGTGGTGGTCCAGTTAATCGCCTTCGCCACTGGTGTTCCTCCCGATATCTACGCATTTCACCGCTACACCGGGAATTCCATTAACCTCTCCCACTCTCAAGATGCACAGTTTCAAACGCAGGTCATGGGTTGAGCCCATGATTTTCACGCCTGACTTGCACACCCGCCTACACACCCTTTACACCCAGTAATTCCGGATAACGCTTGCCCCCTACGTATTACCGCGGCTGCTGGCACGGAGTTAGC
+
CCCCCGFGGGGGGGGGGGGGGGGGGGGGGFFFGGGGGGGGGGGGGGGGGGGGGGGGGGGGGGGGGGGGEF<EFFGGGGGGGGDGGGGGGGGGGGGGGGGGGFGGGGGGGGGGGGGGG:9CDEFGEGGGGGGGFDDC8@EGGFFGFGFGFGFEDDFDFGGGFGD>:DFDGCGFDDGEFGECFGGFGG@FEGGFFFFAEGAFCGF2>F==BFFFF6@?BDD@C68;@;@@<CB1>@EECAFED;@316C<;38(4:<*(--(-1()929:?:4)68):<?970794(,.53040))222)69
@M02996:162:000000000-B87FG:1:1101:21608:6545 2:N:0:TAGCGCTC+CTCTCTAT
GACTACCCGGGTATCTAATCCTGTTCGATCCCCACGCTTTCGTGCCTGAGCGTCAGTTGCGGCTTAGTCAGCTGCCTTCGCAATCGGTGTTCTGTGCCATATCTAAGCATTTCACCGCTACACATCACATTCCGCCAACTTCATCCGTACTCCAGCTCGCCAGTTTCAACGGCAGTGCCGGGGTTGAGCCCCGACATTTCACCGCTGACTTACCGTGCCGCCTCCGCACCCTTTACACCCAATAACTCCGGATAACGCCCGCCTCCTCCCCACTCCCTCCGCTTCTGCCCCGGCCTTACC
+
<BCCCGGGG7@C:6FFGFGGGGDCFGGFGGGGGFG7F;CFFFC<CFG<,AE@@FGEFCFF7++8@<EEFFCAFFFF@FGCGF>C@D?8BC,EC,9,,CFE@DFF;?;FE,A9E=FFE:<=C=F,,A,BFEFFG9AD6+@,=D+==E569DFE,3=F,@+@C>=:=?F,+@+3@9+@*=>**544:?:?6CGD)2?(6;F@4CE1:)((68:))0(0(886=2((3(4(4CB(0.)-64CE(,3:4)).24)((.)9,((--1((9:7:8((((..4(..,(,(--6)),(,(.0**+)4(
@M02996:162:000000000-B87FG:1:1101:10439:6547 2:N:0:TATCGCTC+CTCTCTAT
GACTACCAGGGTATCTAATCCTGTTTGCTCCCCGCACCTTCGCACCTCAGCGTCAGTCATCTGCTGGTAACCTGCCTTCGCCATCGGTATTCTTCCAGATATCTACAGATTTCACCCCTACACCTGTAATTCTGATTGCCCCTCAGTGACTCTAGTTATGCAGTTCTCAACGCAGTCCAGGTGTTAAGCTCCTGCCTTTCACATCAAGCTTGCCAAACCGCCTACATGCCCTTTACGCCCAATCATTCCGAACAACGCTCGCAACTTACGTTTTACCGCGGCTGCTGGCACGTATTTAGC
+
CCCCCGG8FGGGGGGGGGGGGGGGGGGFGGGGG@F@FCFGGGCCEGGG@GGGGGGFGG,<CF,AF,CFCF@FGGGGGGGGGCGG,CFG8DFGGFGC,<AFFEFGGGC,EFGGGGGGF:DFFGGD8A,5;AEFC;,+69996::==,5,<+;D@EGFF,@DEFEFD7+,?,8@ED=E6D*;@,@EG+;FD,@86DFFFGFECE@7@85*:AF55::*33<>E>>==0/*:?BBDE=E)5F=@200;*8>:>4-(:6C..//(13(9(77>:.(.3:4-(-(,44(4:>((4)20)+30669
@M02996:162:000000000-B87FG:1:1101:8709:6548 2:N:0:TAGCGCTC+CTCTCTAT
GACTACTAGGGTATCTAATCCTGTTTGCTACCCACACTTTCGTGCCTCAGCGTCAGTTAGAGCCCAGTAAGCCGCCTTCGCCACTGGTGTTCCTCCGAATATCTACGCATTTCACCGCTACACTCGGAATTCCGCTTACCTCTACCCCACTCAAGAACTACAGTTTTGGATGCAGTTCCGGGGTTGAGCCCCGGTATTTCACATCCAACTTGCAGTCCCGCCTGCGCACCCTTTACACCCAGTAACTCCGGACAACGCTTGCCACCTACGTTTTACCGGCGCTGCTGGCCCGTTGTTCAC
+
CCCCCFGGGGGGGGGGGGGGGGGGGGGGGGCFCEFFDGGGGGGGGGGGGGGGGGGGGFEDAEGGGGGGGGGGGGGGGGGGGEGGGFEFFFCGG<FGGGGGFC;CFFGGGEEGD9<F713=?=EEF@C>CDFEGFGGGD=4?:D29EDFFGFDCEDFGGGGCEBFFFGGGFCDED?FFGEBGEGG79EF5@FAEF>2<DFECF?AEFFEEF8@4=3;;606=((00:6,(:;(;4)/)/<?,(.)3)1.78)-4<19(,,-,144>BF0334(,-.)-4(,((((-5:((,((0.2/14)-
@M02996:162:000000000-B87FG:1:1101:21533:6553 2:N:0:TAGCGCTC+CTCTCTAT
GACTACCCGGGTATCTAATCCTGTTTGATCCCCGCACTTTCGTGCCTCAGCGTCAATGACGGATTTGTGAGCTGCCTTCGCAATCGGTGTTCTGTGTGATATCTATGCATTTCACCGCTACACCACACATTCCTCCCACAGCATCCGTATTCAAGAAACCCAGTATCAACGGCACGTCAGGGGTTGGGCCCCTGCATTTCACCGCTGACTTAAGTCCCCGCCTACGCACCCTTTCACCCCAATAAATCCGGATAACGCTCGCATCCTCCGTATTACCGCGGCTGCTTGCACGGAGTTAGC
+
CCCCCGGGGGGGGGGGGGGGGGG@FGGGGGGGGGGGGGGGGGGGGGGGGGGGGGGGGDEGGG,@CGGGGFF,FFGGGGGGGDFGFG@CFFGGDFGGGGGGGFGGGGGGGGGGGFGGG=?DDFGGGG8BFGGGGFFGGCGGFDDGGGFFFGFF9CF,,@DGGEDF9DGGDG6BGAGDFG=>FGGEGGAGFGGFFFG=EGFF*>>):?2>@AF8>F9CCFG:=6/6@0>19ED;FE4<)7FC<??:F4<9998?B>)*(-,--1(,1828:44(.4-)91-(-422:)),1)42).*2256-
@M02996:162:000000000-B87FG:1:1101:15821:6585 2:N:0:TAGCGCTC+CTCTCTAT
GACTACCAGGGTATCTAATCCTGTTTGCTCCCCACTCTTTCGAGCCTCAGCGTCAGTTATCGTCCAGCAAGCCGCCTTCGCCACCGGTGTTCCTCCTAATATCTACGCATTTCACCGCTACACTAGGAATTCCGCTTGCCCCTCCGCCACTCTAGCTTGGCAGTTTTGGGTGCAGTCCCCGGGTTGCGCCCCGGGCTTTTCCACTCCGCTTCCTAAACCGCCTGCGTTCCCTTTACCTCCAGTAAATCCGGATAACGCTTGCCCCCTACGTATTACTGCCGCTCCGCGCCAGTATTTCGC
+
@CC,8<<C;6,=CCEF,,CFF<@;CFECE<FFG-6,CF<@B7F<FCGGGGG7F@@:C@C,C,BFFG,C,E,A,7FF@FCBC@,C4@+8+,,=@E>=F<A=;?@D9F@FE6@FF9EAE8*6=9:=>,A?EEFGG8C=C??8=8*?C@)B5=*:,,=,@AD8E,=36=EF6=C58*+23@)*48*4**)3-4@>*:)62=?**1**15((3=*/6+)1);73*./,((,((2,)*,5<A)<E(())/)6-*()-(..2(-,--C?7D;((,((.-().)6.(-4((-((--((-/*3+0)((
@M02996:162:000000000-B87FG:1:1101:13488:6590 2:N:0:TAGCGCTC+CTCTCTAT
GACTACCCGGGTATCTAATCCTGTTCGATCCCCGCGCTTTCGTGCCTCAGCGTCAGTTGCGGCTTGGTGACCTGCCTCCGCGATCGGCGTTCTGTGCGATATCTATGCATTTCACCGCTACACCGCACATTCCAGCCACCCCAAACGCACTCAAGCCCCCCAGTTTCGACGGCAGTGACCGGGTTGAGCCCGGAAATTTCACCGCCGACTTCAGGGGCCGCCTACGCACCCCTTAAACCCAATCAATCCGGCTAACGCTCGCATCCTCCGTATTACCGCCGCTGCTGGCACGGGGTTAGC
+
CCCCCGGGGGGGGGGGGGGGGGGGGGGGGGGFGFGGGGGGGGGGGGGGGGGGGGGGGGDGEGGGGGGGGGGGGFGGGGGGGGGGGGFGGGGGGFGGGGCFGFGGDGGGGGGGGGGGG=B6?CFGDFCE:FGGGGGFGDFFGFB:FGAG>GDFCECGGGGGGGFFGFGGCGDEEFGGF+9BGGGGCDEGFGGBF3C(6AFFFGA?FF693>G)67>:9593C44,4<9(4C:(97:AABGG?6((9<AFG>369)49--(--143<?2413-((.-6)(,(-4(430:2(44677*2:(..
@M02996:162:000000000-B87FG:1:1101:3571:6593 2:N:0:TAGCGCTC+CTCTCTAT
GACTACTGGGGTATCTAATCCTGTTTGATTCCCGCACTTTCGAGCCTCAGCGTCAATCGCACACCAGCAAGCTGCCTTCGCAATCGGAGTTCTTCGTCATATCTAAGCATTTCACCGCTACACGACGAATTCCACTTGCCTTGCGTGTATTCAAGCCCATCAGTATCCACGGCATGCCAAGGTTGGGCCCTGACATTTGACCGCAGACTTAAAAGGCCGCCTACGCTCCCTTTAAACCCAATAACTCCGGACAACGCTCGCATCTTCCGTATTACCGCGGCTGCTGGCCTGGAATTAGCC
+
CCCCCGGGGGGGGGGGGFGGGGGGGGGEFGFEDGGGGGGGGGGGGGGG<8EGGGGGGGGGGGGFCGGFGGGGGGGGGGGGDGGGGGGGGGCFFGGGEGGGGFGGGGGGF,CFGGGFG:@=DGGGGD7CFGGGGGCDGE8EGEFFGCDGFGFFEF9FFGGGGE:CAFGEDFGEGFGEFGC*@D9CCGBC=EG594D?E,6*9<)4>BBDF>FEF8*:@4811,,579;44E546>5>E;CC(()-*)))1-)(-0(9-,--()(-:5B56,((..))(,,41(((),.(()-(.72<+,82
@M02996:162:000000000-B87FG:1:1101:9280:6593 2:N:0:TAGCGCTC+CTCTCTAT
GACTACTAGGGTATCTAATCCTGTTTGCTCCCCACGCTTTCGCGCCTCACCGTCAGTTGTCGTCCAGCAATCCGCCTTCGCCACTGGTGTTCCTCCTTATATCTACGCATTTCACCGCTACACAAGGAATTCCGATTGCCTCTCCGATACTCAAGATCAACAGTTTCAAATGCAGTTCATGAGTTAAGCCCATGGATTTCACATCTGACTTGCCGACCCGGCTACACGCCCTTTACACCCAGTAAATCCGGACCACGCTTGCCCCCTACGTATTACCGCGGCTGCTGGCCCGGAGGTAGC
+
CCCCCGGGGGGGGGGGGGFGGGGGGGGGGGFGFGGGGGGGGGGGGGGGGFGGGGGGGGEGGGGGGFFGGCGGGFGGGGGGGGGGGGDFGFGGFFFGGGCFGDGGGGFGGGGGGGGGG>@DCCE=>E:FGGGGGGGGGFFFGFFGG=@FEGFFGGGGGGGDGDDFGFGFG=FFGFFGFGFFGEFGGCE;EGGB5*C@AGFFFGCEEFCEFFGFFF>529;7405(0.>2>E@@GFECEEGE174;11??92=(.)/9----(/5,59B12(.).42<9B9(-4144070-(-4))**2),.
@M02996:162:000000000-B87FG:1:1101:11511:6612 2:N:0:TAGCGCTC+CTCTCTCT
GACTACAAGGGTATCTAATCCTGTTTGATACCCATGCTTTCGTGCCTGAGCGTCAGATGCTCTCTGGACAGCTGCCTTCGCAATCGGTGTTCTGTGCCATATCTAAGCATTTCACCGCTACACATCACATTCCGCCATCCTCGACCTCACTCAAGGGGACCAGTATCAATGGCAGTTCTCAGGTTGAGCCGGAGAATTTCACCCCTGACTTCATCCTCCGCCTGCGCACCCTTTAAACCCACTAAATCCGAATAACGCTCGGGCCCTCCGTATTACCGCCGCTTCTGGCACGGAGGTCTC
+
CCCCCG<FFGDFDGGGGFFGFGGFGFGAF,@EFC<EFGGGGGGGGGG9FFGGGGGG,C,,CE6FFE<@F<<EFEGGGGG@EE+@FFGFGGGGGA;<,CFFDFFG;ECF=FGGGGGG>:5=DFGA,ECFGF,>CFGG+4@EGF>CC+8F*@90,@F81+@@E6::3CGE+,D5E?=DDGEF9;?FG63=),+)*39@6D9CCFE)80):@FC*;6*40;7>E4552:9(8=596=*8*8:C;33(2)79*2),,.96(.(/.)((1((.,3-.(3464(-(-31(4<)5).5:8.**2().
@M02996:162:000000000-B87FG:1:1101:20303:6628 2:N:0:TAGCGCTC+CTCTCTAT
GACTACCGGGGTATCTAATCCTATTTGCTCCCCACGCTTTCGTGCCTCAGCGTCAGTTACAGCCCAGCAAGCCGCCTTCGCCACTGGTGTTCCTCCATATATCTACGCATTTTACCGCTACACATGGAATTCCACTTGCCTCTACTGCACTCTAGCCTGTCAGTTTCCGTGGCTTGATGAGGTTGAGCCTCACGATTTCACCACAGACTTAACTGGCCGTCTACGCACCCTTTACGCCCAATGATTCCGGATAACGCTCGCCACCTACGTATTACAGCTGCAGCTGGCACGTGGTTAGCC
+
CCCCCGGGGGGGGGGGGFGGGGGGGGGGGGGGGGGGGGGGGGGGGGGGGGGGGGGGGGFGEFGGGFFGGGGFGGGGGGGGGGGGGFFFGGGGGFFGBFGGGFGGGGGGGGGGGGGGG>D8CEG9FGFFGEGGGGGGGCGGGDFFFE6FFGFEF>+DFGFFGFFGGFGGGD8AEDF>9F7CD?ECDD)?=CF)A6?CDGFFCDECC>)>EFCEFFC65AC=C>(1>=>=@E=@F6>202C5=D;.16?6C0)(3+79---(-134C:7:3,.6(:.).5).25(..4.1,442)02;+2:0
@M02996:162:000000000-B87FG:1:1101:24270:6634 2:N:0:TAGCGCTC+CTCTCTAT
GACTACCAGGGTATCTAATCCTGTTTGATCCCCACGCTTTCGTGCCTCAGCGTCAATGACGGATTCGTGAGATGCCTTCGCAATCGGTGTTCTGAGTAATATCTATGCATTTCACCGCTACACTACTCATTCCTCCCACGGCATCCGTATTCCAGCACCACAGTATCAATGGCAGTTCCGGAGTTAAGCCCCGGGCTTTCACCACTGACTTGCGTCACAGCCTACGCACCCTTTAAACCCAATCAATCCGGATAACGCTTGCATCCTCCGTATTACCGCGGCTGCTTGCACGGAGTTAGC
+
CCCCCGGGGGGGGGGGGGGGGGGGGGGGGGGGGGGGGFGGGGGGGGEGGGGGGGGFGGGGGG7FGGGGGGGEFFGGGGGGDGFEGGCFGGEGGA;?FFFFFFDCF9@FFGEFFEGGG:@DDFGGGGFGFFF9>=DFGGGBD8ADDG=?;DFE7CDFFGGGGF<CFF8ECFABFFD,=EEEE+@CFDEG5FEA>>CAA@FEFG=BDF@=)+BBAE)6>;F>7BD@=@@2;E3/;37?C<?E0(6()7));3)/8840--(--*.6742)4,((.,-).(--,((-()..(.,())*2;-.<
@M02996:162:000000000-B87FG:1:1101:24284:6646 2:N:0:TAGCGCTC+CTCTCTAT
GACTACCAGGGTATCTAATCCTGTTTGATCCCCACGCTTTCGTGCCTCAGCGTCAATGACGGATTCGTGAGATGCCTTCGCAATCGGTGTTCTGAGTAATATCTATGCATTTCACCGCTACACTACTCATTCCTCCCACGGCATCCGTATTCCAGCACCACAGTATCAATGGCAGTTCCGGAGTTAAGCCCCGGGCTTTCACCACTGACTTGCGGCACAGCCTACGCACCCTTTAAACCCAATAAATCCGGATAACGCTTGCATCCTCCGTATTACCGCGGCTGCTGGCACGGAGTTAGC
+
CCCCCGGGGGGGGGGGGGGGGGGGGGGGGGGGGGGGGGGGGGGGGGGGGGGGGGGCGGGGGGEGGGGGGGG9FFGGGGGGGGGGGGFGGGEGGGFGGGGGGFGGGGGGGGGGGGGGG=BGGGGGGGFGGGGGGGGGGGF@D@FDFGFGFGFFGGCD8EGGGGFFGFF:EEDFFFCGCGFFCEGEGGFGFGGFFFDAFGFFFGFBDFFBEFG6EDAB(:;3A55;DFF3>E;298ECFEFE1?DE4>CC;;)3?F9C-----*4674?AF>4(4:<<9?9,((4643>(,.30<7:;665:
@M02996:162:000000000-B87FG:1:1101:25314:6647 2:N:0:TAGCGCTC+CTCTCTAT
GACTACAAGGGTATCTAATCCTGTTTGCTCCCCACGCTTTCGTACCTCAGTGTCAGTTACAGTCCAGAAAGTCGCCTTCGCCACCGGTGTTCCTCCTAATATCTACGCATTTCACCGCTACACTAGGAATTCCACTTTCCCCTCCTGCACTCAAGTCTTGCAGTTCAAAAGGCTCGCCGGAGTTAAGCCCCGGGCTTTCACCTCTCGCTTACAAAACCACCTACGTACTCTTTACGCCCCATAATTCCCGATAACGCTCGCCCCCTACGTATTACCGCGGCTGCTGGCACGTTGTTTGCC
+
CCCCCGGGGGGGFGGGGGGGGGGGGGGGGGFFGGGGGGGFGGGGGGGGGGGGGFGGFGGGGGGGGGGGFGGGGGGGGGGGGGGCFEFFGGFFDGGGGEGEFFGGGGGGGGGGGFGGG=BDDGGGGGGGGGGGGGGGGEFEGFFGGGFGDGFFFFC4@EFCFF>:EDCGGF,<86?6?CA5:BEF,?AFCGGFF>7)/?9<EF*:*;<-<6*>@FEA=?F::>(;?(72(;.;D<3<D@G5;81)7??6*35;>789-,-(-747C6,48..68).),(,,((-,)).((5:3)0;8*.).
@M02996:162:000000000-B87FG:1:1101:14063:6651 2:N:0:TAGCGCTC+CTCTCTAT
GACTACTCGGGTATCTAATCCTGTTTGCTCCCCGCACCTTCGCACCTCAGCGTCAGTCATCTGCTGGTAACCTGCCTTCGCCATTGGTATTCTTCCAGATATCTGCGCATTTCACCGCTACACTGGGAATTCCACTTTCCTCTACCAAACTCGAGCCTGCCAGTTCAAGATCCGGCTGAAGGTTGAGCCCCCAGATTTCAAATCTTGCTTAACAAGCCGCCTACGCGCGCTTTACGCCCAATGAATCCGGATAACGCTTGCTCCCTACGTATTACCGCGGCTGCTGGCACGTAGTTAGCCG
+
CCCCCGGGGGGGFGGGGGGGGGGGGGGGGGGGGGGGGGGGGGGGGGGGGGGGGGGGGGC@FGACF<EFFGGGGGGGGGGGGGGGAFFGCFGGGFFDFDFGGFGGEGGGGGGGGFGGG>DDGGEGGGG@FGGGGFGGGGGGGDFDCGD,@FFE>>DGGGGGGGFFFF@AF,=@F?>G9=8+@DFF7?=9@GGFDEC@EF<*0:>C*?;AEFC8A699=FC)46((529928(;34C?DFGC1:;)+/<2707:B*4/((-(-*..97)444).,...31-,9>>0442348<<)0;0+)-.(
@M02996:162:000000000-B87FG:1:1101:24270:6658 2:N:0:TAGCGCTC+CTCTCTAT
GACTACCAGGGTATCTAATCCTGTTTGATCCCCACGCTTTCGTGCCTCAGCGTCAATGACGGATTCGTGAGATGCCTTCGCAATCGGTGTTCTGAGTAATATCTATGCATTTCACCGCTACACTACTCATTCCTCCCACGGCATCCGTATTCCAGCACCACAGTATCAATGGCAGTTCCGGAGTTAAGCCCCGGGCTTTCACCACTGACTTGCGGCACAGCCTACGCACCCTTTAAACCCAATAAATCCGGATAACGCTTGCATCCTCCGTATTACCGCGGCTGCTGGCACGGAGTTAGC
+
CCCCCGGGGGGGGFGGGGGGGGGGGGGFGGGGGGGGGGGGGEGGGGGGFGGGGGGGGGGGGG7FFGGGGGG9EFFGGGGGGGGGGGGGGGGGGFGGDGGGGFGGGGGGFGGGGGGGG:@=DFGGGGGGGAAEGGGGGFF@D=DGGGDGFGFFDFG,6@DGFGDCADG:DFGFFBGGFGFEEEGGGGC?A<D>5?D9=FFFEFEEDFE@EFGFEB=E2:C8:BB3=DF@;G@8CE3C47FE;?;E8C36D9=0:E->--,--9<::8>>?2-280:A<(--499B??:?00<?30?A*.44
@M02996:162:000000000-B87FG:1:1101:22777:6685 2:N:0:TAGCGCTC+CTCTCTAT
GACTACTAGGGTATCTAATCCTGTTTGCTCCCCACGCTTTCGCGCCTCAGTGTCAGTTACAGACCAGATAGTCGCCTTCGCCACTGGTGTTCCTCCAAATCTCTACGCATTTCACCGCTACACTTGGAATTCCACTATCCTCTTCTGCACTCAAGTCTCCCAGTTTCCAATGACCCTCCCCGGTTGAGCCGGGGGCTTTCACATCAGACTTAAGAAACCACCTGCGCGCGCTTTACGCCCAATAATTCCGGACAACGCTTGCCCCCTCCGTATTACCGCGGCTGCTGGCACGTAGTTAGC
+
CCCCCGGGGGGGFGGGGGGGGGGGGGGGGGFGEGGGGGGGGGGGGGGGFGGGGGGGGGGGGG9EGGG8FGGGGGGGGGGGGGGGGGGFGGGGGEEG=FGGGFFGGGGGEGGGGFGGG>?CDGGGGAEFGGGGGAEGFEFFGEFGGGEGFGFFE8?FG8FFG?DBFFGGGCFFDDFFFGFEGG6CFC);@GC=>>GABGF64=7?783>EFGF4B@+5?CBG<;;@;@19*66C?BB?0:C(4:?FA<<74029F?C----->4)190((4-,.46<)4,(-49614)((14608*;+.66
@M02996:162:000000000-B87FG:1:1101:22794:6694 2:N:0:TAGCGCTC+CTCTCTAT
GACTACTAGGGTATCTAATCCTGTTTGCTCCCCACGCTTTCGCGCCTCAGTGTCAGTTACAGCCCAGATAGTCGCCTTCGCCACTGGTGTTCCTCCAAATCTCTACGCATTTCACCGCTACACTTGGAATTCCACTATCCTCTTCTGCACTCAAGTCTCCCAGTTTCCAATGACCCTCCCCGGTTGAGCCGGGGGCTTTCACCTCAGACTTAAGAAACCACCTGCGCGCGCTTTACGCCCAATAATTCCGGACAACGCTTGCCCCCTACGCATTCCCGCGGCTGCTGGCACGCATTTGCC
+
CCCCCGGGGGGGGGGGGEFFGGGGGGGGFGAF@EFGGGGGGGGGGGGGFGGGGGGGGFFGFG,AFCGGGGFGGCGGGGGGGGGGGGFEAFEFFFFG,BFFGFGDGGCG,=FFGGGFG:?=C9EFGDA@FGGGGGGG?==8CDFGFF<GFGFF,,+CB=CAFFB?ECDDF,E5,@F?9?ABCC>EG6@+8E+=?BDFFFFFFF*.7)5*8?DCF6;8:AF=G65(/(((6*41>B2<<0CE???FF<>AF?F095:9,-(-39:0*42(.(((,(-.)-13(((-:52(((.())*20)))
@M02996:162:000000000-B87FG:1:1101:10494:6712 2:N:0:TAGCGCTC+CTCTCTAT
GACTACTGGGGTATCTAATCCTGTTTGCTACCCGCACTTTCGAGCATGAGCGTCGATTAGTCCCCAGCAAGCTGCCTTCGCCATCGGTGTTCTTCCTGATCTCTACGCATTCCACCGCTACACCAGGAATTCCGCTTGCCCCTGAACTATCCAAGAGGTGCAGTCCGGACTGCAGGTCCGGGGTTGGGCCCCGGTATTGTACAGTCCGCTTGCATCTCCGCCTGCGCTCCCGTTACGCCCAGTGATTCCGAACAACGCTTGCACCCCTCGTCTTACCGCCGCTTCTGGGCCGAAGTTTGC
+
CCCCCGGGGGGGGGGGGFFGGGGGGGGGGGGFFGGGGGGGGGGGGGGGCGGGGGGGGGFEGGGGGGGGGGCFGGGGGGGGGGGGGGCFGGGGGGGFGGDEFFGGGGGGEGEGGGGGG@BDDFGGDFCFFFGGGGGGGFGFGDFDD8=DDCFFG8DF8EGFDFEFGFGGGGGFGFGGFGFFGGGGEGFGFGG7BAD@=FFFE@CCFFFFFFD<DF<FEFF6263=@9B;@E?(9?(38?EG884</55AFB:?>5:>---48>8?DFB?24-(.-)64(,(4(((-.62(((100//3)64
@M02996:162:000000000-B87FG:1:1101:10471:6717 2:N:0:TAGCGCTC+CTCTCTAT
GACTACTGGGGTATCTAATCCTGTTTGCTACCCGCACTTTCGAGCATGAGCGTCGATTAGTCCCCAGCAAGCTGCCTTCGCCATCGGTGTTCTTCCTGATCTCTACGCATTCCACCGCTACACCCGGAATTCCGCTTGCCCCTGAACTATCCAAGAGGTGCAGTCCGGACTGCAGGTCCGGGGTTGGGCCCCGGTATTGTACAGTCCGCTTGCATCTCCGCCTGCGCTCCCTTTCCGCCCAGTGATTCCGAACAACGCTTGCACCCCTGGTATTACAGCGGCTGCTTGCACGAGGTTTGC
+
CCCCCGG@FGGGGGGFGGFFGGGFFGGGGGFEEGGGGGGGGGGGGGGGGGGGEGGGGF@CFFCDGFCGGGGFGGGGGGGGGGEGGGFGGEEGGGGGGGGGGFGGGGGGGGGGGGGGD130=EEG+4:C:DFGGGGGGGFFGDF?8@=;DGFEGDG:@FGGFFFFFF>9CEGFFFC?A?C>@CCCEC2C@FE>>>C@FGACCCC3?F@DFF<8;F)+)2:0C?(,(.3,1C?1*:)4:1::-8:?75A40(),,7./---(,15473(((-...664).),-43300))().(0)222-4)
@M02996:162:000000000-B87FG:1:1101:27317:6728 2:N:0:TAGCGCTC+CTCTCTAT
GACTACACGGGTATCTAATCCTGTTTGCTCCCCGCACCTTCGCACCTCAGCGTCAGTCATCTGCTGGTAACCTGCCTTCGCCATTGGTATTCTTCCTGATATCTACAGATTTCACCCCTACACCAGGAATTCTGATTGCCCCTCAGTGACTCTAGTTATGCAGTTCTCAACGCAATTCCGGAGTTAAGCTCCGGGATTTCACACCAAGCTTGCAAAACCGCCTACATGCCCTTTACGCCCAATAATTCCGAACAACGCTCGCAACTTACGGTTTACAGCGGCTGCTGGCCCGTAATTAGC
+
CCCCCGFGGGGGGGGGGGGGGGGGGGGGGGFGGGGGGGGGGFGGGGGGGEGGGGGGGGGGGGGGGGGGGGGGGGGGGGGGGGCGGGFGGGDFGGGGGGAFGDFGGGFGGGGGGGGGGAFGGEFGGGGCFFGGGFCGFFFFDDFGGGDFFGFFEFGEFCGGFGDFGBFGGGGFDFDC5DFFG>EGFGFGFFG@B>9=AGFFFGFEA9=5CFGDFF4BB>D2=-8@D2?4><>ED3/459FCD;D;A7CCG8E;;)6D(.//(1-7<(-29(((43.5)))(,49;<7046(((0.*1+)8?
@M02996:162:000000000-B87FG:1:1101:23642:6739 2:N:0:TAGCGCTC+CTCTCTAT
GACTACCGGGGTATCTAATCCTGTTTGATACCCGCACTTTCGAGCCTCAGCGTCAGTTACACCCCGGACACCTGCCTTCGCGATCGGAGTTCTTCGTCATATCTAAGCATTTCACCGCTACACGACGAATTCCAGCATCCCTGTGTGCACTCAAGGCTTCCAGTTTCAATGGCGTGGTCTGGTTGGGCCCCACGCTTTTACCACTGACTTAAAAACCCGCCTACGCTCCCTTTAAACCCAATAAATCCGGATAACGCCCGGCCCTTCCGTATTACCGCGGCTGCTGGCCCGGAATTTGCC
+
CCCCCGGGGGGGGGGGGGGGGGGGGGGFGGGGGGGGGGGGGGGGGGGGGFGGGGFCGFGGFGGGGGGFGGGGGGGGGGGGG7FEFEF=CFGGGGGGGGGG9?FGGFFGGGGGGGGGG>DGGFG6CEGGGGGGGGG86>@DG<FFD@89C=9DGGGAF9C?FGFF9CCECF,@C>;EBG*=DGGG@*-3:*8/?BD9@GA?3C4.4)3;;;@>);):0=)3>3(58>,,4E(<C5<BF?G5<?7<?>).)452(15*-----)-731331:,0:56A6B322((-.)4((,2;7)*3+64<
@M02996:162:000000000-B87FG:1:1101:6774:6753 2:N:0:TAGCGCTC+CTCTCTAT
GACTACTCGGGTATCTAATCCTGTTCGCTCCCCCAGCTTTCGCGCCTCAGCGTCAGTGACGGCCCAGCAGGCTGCCTTCGCCATCGGTGTTCCTCCACATATCTGCGCATTTCACCGCTACACGTGGAATTCCGCCTGCCCCTACCGCACTCGAGCGGCCCAGTTCGGAACCCGGCTTGAGGTTGAGCCCCAAGGTTAGAGGTTCCGCTTAGGCCGCCGCCTACGCGCGCTTTCCGCCCAATGAATCCGGATAACCCTCGCCCCCTACTTATTACCGCTGCTGCTGGCACGTTGTTTGCC
+
CCCCCGGGGEGFGGGGGFGGGGGGGGGGGGEFGGGGGGGGGEGGGGEGGGGGGGGGGGEGEGGGGGGGGGGGGGGGGGGFDGDGGGCG7CFEFGGGGGGFGFFGGGGGGCCFGGGGG:9=8CE8EFDFGGFGGGGGDDFFFFFDGGFF>DAD+,3FECEGGE@>9B*?DEGFGDGGEGBF6B<:,8;G@GG@BFGF37A)7@@@@A;D(8944FB5951,/--,334;>C9:7)6(6:C8-4(696)))(0(30,*.(-,(9<BG((.))).-).68>(-()5424((.4(.)0*2*(.4
@M02996:162:000000000-B87FG:1:1101:18561:6771 2:N:0:TAGCGCTC+CTCTCTAT
GACTACCCGGGTATCTAATCCTGTTTGCTACCCATGCTTTCGAGCCTCAGCGTCAGTTAGTGCCCAGTAGGCCGCCTTCGCCACTGGTGTTCCTCCCGATATCTACGCATTCCACCGCTACACCGGGAATTCCGCCTACCTCTACACCACTCAAGATCGGCAGTTTTGAAAGCAGTTTACAAGTTAAGCCTGTAATTTTCACTTCCAACTTGTCGACCCGCCTGCGCTCCCTTTACACCCAGTAATTCCGGACAACGCTTGCCACCTACGTATTACCGCCGCTGCTGGCACGTAGTTCGC
+
CCCCCGGGGGGGFGGGFFGGGGGGGGGGG@@FFFFGGGGGGGGGGGGGGGGGGGGGGGA@FGGGGFGGEGGGGGGGGGGGGGEGGGCFFFEGGGGGGGCF@@EFFGFGEEE=AEGGG:A6CEEGC@C7C?FGGDEGGBFFGFF+?,:F?DFFCDF:AE6@C:=FGFGGG,,<DFCF;FFFE3ECFFEF>FF:FA:>EF9<ADFEFFCABFCA8B94@;C2?:;(31:9;CDFGF<<<8?C2(6)+.6>:2049::C----,12)747::1...3644(((--(-97:50(3,0)*2<)-(
@M02996:162:000000000-B87FG:1:1101:24754:6799 2:N:0:TAGCGCTC+CTCTCTAT
GACTACTGGGGTATCTAATCCTGTTTGCTCCCCACGCTTTCGTACCTCAGTGTCAGTTACAGTCCAGAAAGTCGCCTTCGCCACCGGTGTTCCTCCTGATATCTACGCATTTCACCGCTACACCAGGAATTCCACTTTCCCCTCCTGCACTCAAGTCTTGCAGTTCGTAGGGCTAACCGGAGTTAAGCCCCGGGCTTTCACCCTACGCTTACAAAACCCCCTACGTACCCTTTACGCCCAATAATTCCGGATACCGCTCGCCCCCTACGTATTACCGCGGCTGCTGGCACGTAGTTGACC
+
CCCCCGGGGGGGGGGGGGGGGGGGGGGGGGGGGGGGGGGGGGGGGGGGFFFGGGGGGGGGGGGGGGGGGGGGGGGGGGGGGGGGGGGGGGGGGGGGGGGGGFGGGGGGGGGGGGGGG>>CDFGGGGGGGEFGGGGGGGGFGDFGGGDFFGFFGGFEDEGGGGEFGFGCFBEFGFGGFGA?C+@C;FFGFGGBA?DFDFFEEGB=9A=ADA*8>:5?B)*648=563=0(57=;>E@D;F*=@).8<C?<258?)41----(183<1(443).4)6909(29>(,4:71(5:308CC0-4)
@M02996:162:000000000-B87FG:1:1101:19959:6802 2:N:0:TCGCGCTC+CTCTCTAT
GACTACAGGGGTATCTAATCCTGTTTGCTCCCCACGCTTTCGTGCCTCAGTGTCAGTTCCAGTCCAGCAAGCCGCCTTCGCCACTGGTGTTCCTCCTAATATCTACGCATTTCACCGCTACACTCGGAATTCCGCTCTCCTCTCCTGCACTCCAGTCTGCCAGTTTTGGATGCAGTCCCCGAGTTCAGCCCGGGGATTTCACCTCCAACTTATTCGCCCCCCTACGCCCCCCTTACGCCCAATCACTCCGGAAACCGCTCGCCCCCTTCGGCTTCCCGCGCCTTCTGGCACCCATTTCGC
+
CCCCCG8CEGGGGGGGGGGGGGGGG9FEFGEGGFGGGGGGGGGGGGECEF,EFGGFGG,F6C6C;,C,,;<A4@FGGGGFG,@=,@EEFGEG;5@=D<FEEDFGGD8CEGGGGGGGG=>DDEGGC+=+CFGGGDE++99DDDFGG,)EFCDE,@D3@,7BFFEFAD+,+6=5D?C,3ADD+611>+*C;?E5@5*88FFECF377A:2<AF6*+0)()96E,(,6(((6B>(:B0420C*((4(0,6992)(()(2--(--136DF0,38(((-()86(((,,(..)-20)())*3<6((
@M02996:162:000000000-B87FG:1:1101:6589:6806 2:N:0:TAGCGCTC+CTCTCTAT
GACTACCCGGGTATCTAATCCTGTTTGCTCCCCACGCTTTCGAGCCTCAACGTCAGTTATCGTCCAGTAAGCCGCCTTCGCCACTGGTGTTCCTCCTAATATCTACGCATTTCACCGCTACACTAGGAATTCCACTTACCTCTCCGACACTCTAGCTTGACAGTTTCCAAAGCAGTTCAGGGGTTGAGCCCCCGCATTTCACTTCAGACTTGCCATGCCGTCTACGCTCCCTTTACACCCAGTCACTCCGAATAACGCTTGCCCCCTACGTATTACCGCCGCTGCTGGCCCGTTTTTAGC
+
CCCCCGGGGGGGGGGGGFGGGGGGGGGGGGGGGGGGGGGGGGGGGGGGGGGGGGGGGGGGGGGGGGGGGFGGGGGGGGGGGGGGGGGGGGGFGGGGGGGF=DGGGGGGGGGGGGGGG>?GGEFFGGGFGGGGGGGGGEFFDEFFGEFGFGFDCFGGGG?==EDFECFGFGGF8B8@DD7FCC6CFG@GEGGDDFG47CFFFFEFFCE*:AG5@F=B))25=>95>10(,8=8C@)957C8=(.)2)148(:185)2-.-1(92.9(((,4()..64)(-(-,(-,5)80(37708;;3(.
@M02996:162:000000000-B87FG:1:1101:6572:6811 2:N:0:TAGCGCTC+CTCTCTAT
GACTACCCGGGTATCTAATCCTGTTTGCTCCCCACGCTTTCGAGCCTCAACGTCAGTTATCGTCCAGTAAGCCGCCTTCGCCACTGGTGTTCCTCCTAATATCTACGCATTTCACCGCTCCACTAGGAATTCCACTTACCTCTCCGACACTCTAGCTTGACAGTTTCCAAAGCAGTTCAGGGGTTGAGCCCCCGCATTTCACTTCAGACTTGCCATTCCGTCTACGCCCCCTTTACCACCCGTAAATCCGAATAACGCTTGCACCCTACGTATTACAGACGCTGCTGGCACGTCTTTAGC
+
CCCCCFF@FGEGCCGGGGFGGGFGGGGFGGFCFGGCFCFEFCFGGGGGAFGGGGGGGFEGGGGGEFGGGGGGGGGGGGGGGGCGGGFF8EECFFGGGFGFF?EFGGGGGGGFGFFGGA>+=@EDGGGEGGFGGGGFDFGGGFFGCB)>?CBDEF8EEFGG,9>:6=CDFG=6DDCAF7AFECEGEGFC>4@5@ADBAE>67<*:@16ABFFF9F>+*4288(-(1((((3205))1/)8=(,648(/)2,04:5<C--,--938*(-,(44548)6)))(--8:(,),,.867)*294))
@M02996:162:000000000-B87FG:1:1101:19943:6815 2:N:0:TAGCGCTC+CTCTCTAT
GACTACAGGGGTATCTAATCCTGTTTGCTCCCCACGCTTTCGTGCCTCAGTGTCAGTTACAGTCCAGAAAGCCGCCTTCGCCACTGGTGTTCCTCCTAATATCTACGCATTTCACCGCTACACTAGGAATTCCGCTTTCCTCTCCTGCACTCTAGTCGGCCAGTTTTGGATGCAGCCCCCAAGTTAAGCCCGGGGATTTCACATCCAACTTAGTCGCCCACCTACTCACCCTTTTCGCCCAGTAATTCCGGACAACGCTCGCCCCCTACGTATTACAGCCGCTGCTGTGAGGTAGCTAGC
+
CCCCCGGGGGGGBFGGGGGGGGGGGGGGGG@FCFEGGGGGGGGGGGGGFFFCFGFGGGGGCDGGGGGAFGGFGGGGGGGGGGGGGGGFCFGFGFFFGFAFGFFGFGGGGGGGCEGGE=5CCEFGGFDBFFGGFDGGGGGGGFFFGF5E?G58FFDGGCEGEC):EFF?CCEFFB?,;?>D6@CAFGCBAAE55@C5)D>EA,*:>FF3<AF=*=20(/75:2(76*0*6B@?C;).42<C4;4979?67(:16>0*,-(--174D02(82...(6-.))(-(,(-),.()).0*+++).(
@M02996:162:000000000-B87FG:1:1101:16911:6825 2:N:0:TAGCGCTC+CTCTCTAT
GACTACCCGGGTATCTAATCCTGTTTGATACCCGCACCTTCGAGCCTCAGCGTCAGTTGCGCCCCAGCAAGCTGCCTTCGCAATCGGAGTTCTTCGAGATATCTAAGCATTTCACCGCTACACCTCGAATTCCACCTGCCTCTTGCGCACTCAAGACACGCAGTTTCAACCGCTGGACGGAGTTGAGCTCCGCGATTTGACGGCTGACTTACATTTCCACCTACGCTCCCTTTCAACCCAATAAATCCGGATAACGCTCGGACCTTCCGTATTACCGCCGCTGCTGGCACGGAATTTGCCG
+
CCCCCGFGGGGGGGGGGDFGGGGGGGGGGFFFCFGGGGGGGGGGGGGGGGGGGGGGGG9FFGGEGGGGGGFFGFFGGGGGGGCGFGC,CFFGGGGE,BEEFFGGG<FGGGFGFGGGD::@DFFGEGGGGFGGGGGGGDGGGFFGGG5FFGFEC88B,@DEE8>FGFGFDGGBGECE5C=ECEECFGFGFGGAFFCB@FF4@/9>F:3=ECC>EFFCEF+/=8(6(67?FG0AC)6.63>*4?2>@4>:/27?B*.1---((/44*5??08(.34.423(4299())(((,(40)/<+).)(
@M02996:162:000000000-B87FG:1:1101:20742:6832 2:N:0:TAGCGCTC+CTCTCTAT
GACTACTAGGGTATCTAATCCTGTTTGCTCCCCACGCTTTCGCGCCTCAGCGTCAGTTGTCGTCCAGCAGGCCGCCTTCGCCACTGGTGTTCCTCCTAATATCTACGCATTTCACCGCTACACTAGGAATTCCGCCTGCCTCTCCGATACTCAAGAGCCACAGTTTCAAAAGCAGTTTATGGGTTAAGCCCATAGATTTCACTTCTGACTTGCAGCCCCGCCTACACGCCCTTTACACCCAGTAAATCCGGACAACGCTTGCCACCTACGTATTACCGCCGCTGCTGGCACGTTGTTCGC
+
CCCCCGGGGGGGGGGGGGGGGGGGGGGGGGFGGGGGGGGGGGGGGGGGGGGGGGGGGGFGGGGGGGGGGGCFGGGGGGGGGFEGGGCFGFGGGGGGGGGEFFGGGGGGCGGGGGGGG>B8DEFFGEEFFFGGGFGGGFGGGFFGG8>FEDFFFDC,8AFFGCDEFFGGG,EFGFFFFG<FEFGGGGEGEGGDFAGEFGFFFGFFBFFFFFGBEA*?BDGFG88@:5B(6;>0<@EFF8FC6147A)7<C63?B589(-(-->:)>:?FF2.).8)))--((,-(43)4(()(.)*2*)(,
@M02996:162:000000000-B87FG:1:1101:17593:6834 2:N:0:TAGCGCTC+CTCTCTAT
GACTACAAGGGTATCTAATCCCGTTTGCTCCCCCAGCTTTCGTCCCTCACTGTCGAAGCTGTTCTGGTAACCTGCCTTCGCCATAGGTCGTCCCTCGAGGATTACAAGATTTCACTCCTACCCCCGAAGTACGGTTTACCTCTCCCAGTCCCAAGATTGCCGGTATCTCTTAGACGCCTTAAGGTTAAGCCTGAAGATTTCCCAAGAGACCTAACAATCAAGCTACGGACGCTTTAAACCCAGTACTAGTGGCCATCACTCAAGCAGCCGGTATTACCGCGGCGGCTGGCCCGCGTCTTG
+
CCCCCGFGGGGGFGGGGEFGGGGGGGGGGGEG@FGGGGGGGGGGGGGGGGGGGGGG8:FFFGGGGGGGGG9EFFGGGGGGGGGGFGFGGGGGGGGGGGGDCDGGGCEECFFGGGGGGDFFDEFGECEECDA;4@@CDFFFGEFGGGDFDFFD9DD>EC,@EEBG6DGAFFGFG7FE@;CA?EFCFFCFFGGFFFGFCEFECFFE)3=@=A9B3?>6*9?:4>>>9>D25*69D??CEF9CDF153)7)+9;2?4;*//)//*/);:(434(--4.-6944960(4((,(((-))2/*8:.
@M02996:162:000000000-B87FG:1:1101:7932:6835 2:N:0:TAGCGCTC+CTCTCTAT
GACTACAGGGGTATCTAATCCTGTTTGCTCCCCACGCTTTCGAGCCTCAACGTCAGTTATCGTCCAGTAAGCCGCCTTCGCCACTGGTGTTCCTCCTAATATCTACGCATTTCACCGCTACACTAGGAATTCCACTTACCTCTCCGACACTCTAGCTTGACAGTTTCCAAAGCAGTTCAGGGGTTGAGCCCCCGCATTTCACTTCAGACTTGCCATGCCGTCTACGCTCCCTTTACACCCAGTAAATCCGAATAACGCTTGCACCATACGTATTACCGCGGCTGCGGGCACGTCTTTACC
+
CCCCCGGGGGGGGGGGGFFGGGGGGGGGGGFGEGGGGGGGGGGGGGGGGGGGGGEGGGGGGGGGGGGGGGGGGGGGGGGGGGGGGGGFGFGGFGGGGGGFFFGGGGGGGGGGGGGGG>>DDFGGGFFGGGGGGFGGDDFGFFFGGGFGFGFFFFGGGGGFGG8CEFGGGCFFGFGGFGFFFGGGDGFFEFGFFDGFFGFFFFEEFCE4:FF>EF>FE6;>C95(88>?;E<@CECFFEFC=056+?3)6.)67398----8C7>G0B?F:.)-36<<?0-(-491((,6(3(0)2204).
@M02996:162:000000000-B87FG:1:1101:7912:6837 2:N:0:TAGCGCTC+CTCTCTAT
GACTACAGGGGTATCTAATCCTGTTTGCTCCCCACGCTTTCGAGCCTCAACGTCAGTTATCGTCCAGTAAGCCGCCTTCGCCACTGGTGTTCCTCCTAATATCTACGCATTTCACCGCTACACTAGGAATTCCACTTACCTCTCCGACACTCTAGCTTGACAGTTTCCAAAGCAGTTCAGGGGTTGAGCCCCCGCATTTCACTTCAGCCTTGCCATGCCGTCTACGCTCCCTTTACACCCAGTAAATCCAAATAACGCTGGCACCATCCGTATTCCCGCGGGTGTCGGCCGGTATTTAGC
+
CCCCCGGGGGGFGGGGGGGGGGGGGGGGGGGFGGGGGGGGGGGGGGGGGGGGFGGGFGGGGGGGGGGGGGGGEGGGGGGGGGGGGGGFGFFFFFGGGGGGGFG@CGDFGGEFGGGGGBBDCEFEGGGGGGGCFGGFGG=EDEFGGEFGFGFDEBDGGDGGGG6:@?FGGGFFGF?D@FFFFFEGEGEGFG8=@DDFFGFFE;EEEB6*0;CBF;>FEA?:/6559@@0(18@FE36/),=2(/1+95<<)2746)>6.8(49()1().4(-.2,)-)4(-((-4(.(((((-).*<2.64
@M02996:162:000000000-B87FG:1:1101:8002:6841 2:N:0:TAGCGCTC+CTCTCTAT
GACTACTGGGGTATCTAATCCTGTTTGATACCCATGCTTTCGTGCCTGAGCGTCAGAAGATCTCTGGACAGCTGCCTTCGCAATCGGTGTTCTGTGACATATCTAAGCATTTCACCGCTACACATCACATTCCGCCATCCTCGACATCTCTCAAGGGGACCAGTATCAATGGCAGTTTTCATGTTGAGCATGAAAATTTCACCGCTGACTTAATCCTCCGCCTGCGCACCCTTTAAACCCAATAAATCCGGATAACGCTCGGGTCCTCCGTATTACCGCGGCTGCTGGCACGGAGTTAGC
+
CCCCCGGFGGGGFGGGGFGGGGGGGGGGFFCFFGGGGGGGGGGGGGGGGGGGGGGGGFGGGGGGGGGGGGGGGGGGGGGGGFFGGGGGGGFGGFGGGGGGGFGGGGGGDGGGGGGGG@DGDFGGFFFGGGGGGGGGGGGGGFFGG@@GBDFEGEFF>EGEEFDFGDGGGGGFGFGFFGFFGGGGGG7AEEFFFF?B7@FECFEFFB=5CFGF5FFFCF>:@81<B-9=@E>FD@:<:=BEDD=EFCFFF;DDF>>D/.//35225;@A?948(5<<.<144499:D>?04<1088CF655
@M02996:162:000000000-B87FG:1:1101:20732:6851 2:N:0:TAGCGCTC+CTCTCTAT
GACTACTAGGGTATCTAATCCTGTTTGCTCCCCACGCTTTCGCGCCTCAGCGTCAGTTGTCGTCCAGCAGGCCGCCTTCGCCACTGGTGTTCCTCCTAATATCTACGCATTTCACCGCTACACTAGGAATTCCGCCTGCCTCTCCGATACTCAAGAGCCACAGTTTCAAAAGCAGTTTATGGGTTAAGCCCATAGATTTCACTTCTGACTTGCAGCCCCGCCTACACGCCCGTTACACCCAGTAAATCCGTACAACGCTTGCCCCCTACGTATTACCTCCGCCGCTGGCACTTTATTAGC
+
CCCCCGGGGGGFFGGGGGGGGGGGGGGGGGFGGGGGGGGGGGGGGGGGCGGGGGGFGGCFGGGGGFEFFGCCFFEGGGGGGF7FGG?CFC=FFEEEGFAEFFFGGGGG>8FGFFFGG:<@DEF=C@AFGEFGG=ECG8@EGFFGG38FDCD8>B?D,@D,DDDFEFGF?FDFGFCFFG7CF6,AF9620CG56>C*3@FFFGFEEAC*/?CEE6>AB>D:/66=:2=6>B9(9=177=CED0=C79?CD92,1)62--,-(1()149(,(.)-.64))-(,((-,49>0(,()1++3)-,
@M02996:162:000000000-B87FG:1:1101:5797:6852 2:N:0:TAGCGCTC+CTCTCTAT
GACTACCGGGGTATCTAATCCTGTTTGCTACCCGCACTTTCGAGCATGAGCGTCGATAAGTCCCCAGCAAGCTGCCTTCGCCATCGGTGTTCTTCCTGATCTCTACGCATTCCACCGCTACACCAGGAATTCCGCTTGCCCCTGAACTATCCAAGAGAAACAGTCCAGTCTGCAGGTCCGGGGTTGGGCCCCGGTATTGTACAGACTGCTTGCATCTCCGCCTGCTCTCCCTTTACGCCCCGTGTTTCCGAACAACGCTTGCACCCATCGTATTACCGCGGCTCCTGGCACGAAGTTTGC
+
CCCCCGGGGGGFEGGGGGGGGGGGGGGGGGFFDGGGGGGGGGGGGGGGGGGEGGGGGGGFGGGGGGGGGGGGGGGGGGGGGGGGGGGGDGGFFGGGGFGGGFGGGGGGGEEGGGGGG:<CDFGGGG>DGGGGGGGGGGGGGDFG6B=EFDFEGCFGGGGGGGD=DFGGGGCAFFGGFFE5CCEECGFG>AGFF4:9BFFFFG<C:A3@DFG<<ACF)22,=633(./).53;FFFFF?CC(4<8.4:6:10((0(9,--,45)878-(.4-(.5.46?1331((,(,((.3())22+-.)
@M02996:162:000000000-B87FG:1:1101:26174:6863 2:N:0:TAGCGCTC+CTCTCTAT
GACTACCAGGGTATCTAATCCTGTTCGATCCCCGCGCTTTCGTGCCTCAGCGTCAGTTGCGGCTTGGTGACCTGCCTCCGCGATCGGCGTTCTGTGCGATATCTATGCATTTCACCGCTACACCGCACATTCCAGCCACCCCAAACGCACTCAAGCCCCCCAGTTTCGACGGCAGTGACCGGGTTGAGCCCGGAAATTTCACCGCCGGCTTAAGGGGCCGCCTACGCACCCTTTAAACCCAATCAATCCGGATAACGCTCGAATCCTCCGTATTACCGCGGCTTCTGGCACGGGGTTAGC
+
CCCCCGGGGGGGGGGGGGGGGGGGGGGFFFEFGGGGGGFFGGGGGGGGGGGGGGGGGGGGGGGGGGGGFGGGGGGGGGGGGGGGGGEGGFCFFFGGGGGFE5ECFFFGDGGGGGGGG=DGD>FEEGGGGGDF=,=DGDFGGA>6@F=C@D@CFGGAE7EGGC=8=EGE9EE;CAD=AFEFGGGGGG;F@7C>BB31<?FAFGFFBE2(-7D02*356B>32--8<26(4?:(95>4<AFC???(9<))2,.3().2--(,-),,754.((-,..6).4-1((,(.6AD?07-8)*2:(,)
@M02996:162:000000000-B87FG:1:1101:5783:6864 2:N:0:TAGCGCTC+CTCTCTAT
GACTACCGGGGTATCTAATCCTGTTTGCTACCCGCACTTTCGAGCATGAGCGTCGATAAGTCCCCAGCAAGCTGCCTTCGCCATCGGTGTTCTTCCTGATCTCTACGCATTCCACCGCTACACCAGGAATTCCGCTTGCCCCTGAACTATCCAAGAGAAACAGTCCAGTCTGCAGGTCCGGGGTTGGGCCCCGGTATTGTACAGACTGCTTGCATCTCCGCCTGCGCTCCCTTTACGCCCAGTGCTTCCGAACAACGCTTGCACCCCTCGTATTACCGCCGCTGCTGGCACGAAGTTTGC
+
CCCCCGGFGGGFGGFGGGFGGGGF9FGFGFFFEEGGGGGFGGGGGGDGEGGGGGDFBFCEGGGGGGGGGGGGGFFGGGGGGGGGGGGGGGCFGGGGGFGGGFGGEGGGGDEGGGGGGABDCCEFGFGGGGGGFGGGGGDFD8FDFGECDCDEGG8FEGGGGGFCEFFFFFCCFC67*2>?C>C@E;=@9CCABDD>(2=@EGF<CFEE@FC)3A)36:*,*/3(/.2(2::4>34AB0?5??F?*)567-0(35:/(--(-1))04318,-,,5<)-((,40(4(,.,((81))/*+)))
@M02996:162:000000000-B87FG:1:1101:26154:6865 2:N:0:TAGCGCTC+CTCTCTAT
GACTACCAGGGTATCTAATCCTGTTCGATCCCCGCGCTTTCGTGCCTCAGCGTCAGTTGCGGCTTGGTGACCTGCCTCCGCGATCGGCGTTCTGTGCGATATCTATGCATTTCACCGCTACACCGCACATTCCAGCCACCCCAAACGCACTCAAGCCCCCCAGTTTCGACGGCAGTGACCGGGTTGAGCCCGGAAATTTCACCGCCGACTTAAGGGGCCGCCTACGCACCCTTTAAACCCAATAAATCCGGCTCACGCTCGCATCCTCCTTCTTACCGCGGCCGCTGGCCGGGAGTTAGC
+
CCCCCFGGGGGGGGGGGGGGGGGGGGGGGGGGGFGGGGGGGGGGGGGGFGGGGGGGGGGGGGGGGEEGGGGFGFGGEGGGGCEGGECGGGBCFFGFGGG=FBGGGGFFGGGGGFDG@=BCC9FGGD+@@DEFFD8=DCD>C@5;FFAGFGFF>D2@FGGGGG28=AF>FECEGAC*6FCF5:ECCD3CEFG>E>7;BFFF>GFFFE099@DB)1))47CBG433<:6(3C?37:262<CGF01)06<:C;)(-),:.,(,47939>B7:()).6-6:12(--((--(-(((()0*2*.4)
@M02996:162:000000000-B87FG:1:1101:26168:6881 2:N:0:TAGCGCTC+CTCTCTAT
GACTACCAGGGTATCTAATCCTGTTCGATCCCCGCGCTTTCGTGCCTCAGCGTCAGTTGCGGCTTGGTGACCTGCCTCCGCGATCGGCGTTCTGTGCGATATCTATGCATTTCACCGCTACACCGCACATTCCAGCCACCCCAAACGCACTCAAGCCCCCCAGTTTCGACGGCCGTGACCGGGTTGAGCCCGGAAATTTCACCGCCGACTTAAGGGGCCGCCTACGCACCCCTTAAACCCAATAAATCCGGATAACGCTCGCACCCTCCGTATTACGCTCGCTGCTGGCACGGCGTTACC
+
CCCCCGGGGGGGFFGGGGGGGGGGGGGGGGGGGFGGGGGGGGGGGGGGGGGGGGGGGGFGGGGGFCGGDFGFGGGGGFGGGEEGGGCGGGEGGFFFGEGFGEGGGGGGDDFGGFFGG>@=CDGGCF:FGEFGGFADDEFF=:3:+@=F>DFFGG5D5C5EEG>DFFC*3CC>E65C3<=FCCE:CD;F;FG@@)74<<?>>F>60D>FFFG2<=75,7<9C444:064>GF(*:)468F=(48)*-).27)347)2(-(-(14()(-8?FF1:52.-(((--489B0,4()(0)/21,()
@M02996:162:000000000-B87FG:1:1101:5133:6895 2:N:0:TAGCGCTC+CTCTCTAT
GACTACTGGGGTATCTAATCCTGTTTGCTCCCCATGCTTTCGTGCCTCAGCGTCAGTTAAAGCCCAGTAGGCCGCCTTCGCCACTGGTGTTCCTCCGAATATCTACGCATTTTACCGCTACACTCGGAATTCCGCCTACCTCTACTTCACTCAAGAACCACAGTTTTGGATGCAGCTCCGAAGTTAAGCTTCGGTATTTCACATCCAACTTGCAGTCCCGCCTGCGCACCCTTTACACCCAGTAAATCCGGACAACGCTTGCCACCTACGTATTACCGCGGCTGCTGGCACGTAGTTAGC
+
CCCCCGGGGGGGGGGGGGGGGGGGGGGGGGEFEGGGGGGGGGGGGGGGGGGGGGFGGGGGGGGFGGGGGGGGGGGGGGGGGGGGGGEGGGGGGGGGGGFGGFGCEGGGGGGGGGGGG=9CCEFFGGGGGGGGGGCCDGFFDDFDGFEFBFFEGFGFGFCGGFDCCFGEGGFFGFFGFGFFGGGGEGEGE=CEFBGCFF>EFC@EFACEFFG;AABF2AFAE>:2>9@@BGF<GF3C?<FG;?@>+5<<7::D@D?G(----9>AGB?7>44,-4<<<:2(347(,8)(,,)30)/234).
@M02996:162:000000000-B87FG:1:1101:24516:6903 2:N:0:TAGCGCTC+CTCTCTAT
GACTACAGGGGTATCTAATCCTGTTTGCTCCCCACGCTTTCGCGCCTCAGCGTCAGTTACCGTCCAGTTGACCGCCTTCGCCACTGGTGTTCTTCCGTATATCTACGCATTTCACCGCTACACACGGAATTCCGTCAACCTCTCCGGCACTCAAGAACTACAGTTTCAAATGCAGGCCATGGGTTAAGCCCATGGTTTTCACATCTGACTTGCAGTCCCGCCTACGCGCCCTTTACACCCAGTAAATCCGGATAACGCTTGCCACCTACGTATTACCGCGGCTGCTGGCCATGAGTTAGC
+
CCCCCGGGGGGGGGGGGGGGGGGGGGGGGGGGGGGGGGGGGGGGGGGGGGGGGGGGGGGGGGGGGGGGGGGGGGGGGGGGGGGGGGGGGGGGGGGGGGGGGFGGGGGGGGGGGGGGG@BGGFGGGGGGGGGGGGGGGGFFGFFGGC=FBGFFGGGGCEGGGGFFFFFGGGGFGFGGFGFFGGGGGGFGF1DDFFGFFGFFFGFFFFFFFFC3CFBBEFG@=>@@@F9:@EBBGFFFF<C:;D?FF2<<C98383<C---.,982>114::85<>642<-(-49((.)58((()*+336.-
@M02996:162:000000000-B87FG:1:1101:7699:6957 2:N:0:TAGCGCTC+CTCTCTAT
GACTACTAAGGGTACCTAACCCTGTTTGATACCCCCACTTCCGACCCCCACCGTCAGTTGCGCCCCATCAAGCTCCTTTCCCAATCGTATTCCTCCTAGACACCTAAGCATTCCCCCGCTACCCCTCGAATCCCATTTGCCCCTTGTGCATCCAAGAAACCCGGTTTCAACCCCTGGTCGGAGTTGAGCCCCGCTATTTCACGGCTGACTTACATTTCCACCTACGCTCCCTTTACACCCACTAAATCCGGATACCGCTCGCACCTTACGTTTTCCCGCGGCTGCTGCCACGGAATTAGC
+
CCCCCGE<,FF9,,,,,C,,C,6;EFE,,,6CC;,8+6,C,;,B+@+87++,868,,C,,9CFEC+,66E,,9:,A,C,,,CF<D,:,,,:,@F9F,A;,,+,,,,94@,CF,@,BE)*++@,=4A77F,@4>,,++7,@=)*++,*,53+*7@6:8=,,,+)+@90<EFF5+<+1*+3**5@CFGFG>,=-/**-8FB*9E((8?9=3AG<<8)3)331=//4=2((/:;@7;E))7FG?2,,949<D>)42>07-((--)(-9(5)88.(,4)).46(-3(,(.4)44>17)/13608
@M02996:162:000000000-B87FG:1:1101:27481:6971 2:N:0:TAGCGCTC+TTCTCTAT
GACTACAGGGGTATCTAATCCTGTTTGCTACCCACACTTTCGTGCCTCAGCGTCAGTTAGAGCCCAGTAAGCCGCCTTCGCCACCGGTGTTCCTCCGCATATCTACGCATTTCACCGCTACACTCGGAATTCCGCCTACCTCTACTCCACTCAAGCACTACAGTTTCAAATGCAGTTCCGAAGTTAAGCTTCGATATTTCACATCCAACTTGCAGTCCCGCCTGCGCACCCTTTACACCCAGTAAATCCGGACCACGCTCGCCACCTACGTATTACCGCGGCTGCTGGCACGTAGTTCGC
+
CCCCCGG8FGEGGGGGGGGGGGGGFGGFFFFFGG@6BEFFGGGGGGGDEFGGGGGGCEDF,,,A,6CCEGGG4FFGEGGGG,@,,@CGGGGG,5448,@FCFGGGFGGGGGGGGGGG:5@CEF94+@+4AEGFFC+@@DGGFFG8@=F0=?D@FD86AF?DGDE8D+,+,7?EFGGF9**64;?E;EGF9DA9*5:AFFC=C*;@9@::AC:*3*303;:4682225-9C8;F369?ABE@0671)??<>212)//---,4),(1,2,4(.)-5-:2434((41:7>(1053.)/;+)-9
@M02996:162:000000000-B87FG:1:1101:9569:6978 2:N:0:TTGCGCTC+CTCCCTAT
GACTACCCGGGTATCTAATCCTGTTCGCTCCCCCGACTTTCGCGCCCCAGCGTCAGTTCCTGCCCAGCAGACCGCCTTCGCTACCGGTGTTCTTCCTCATATCTACGCATTTCACCGCTACACACCACATTCCACCCACCTCTCCCGCACTCCAGACATCCAGTTTCAACTGCACGTCATGAGTTAAGCCCCTATATTTCACCCCTGACTTTCCCCCCCGCCTGCTCGCCCTTTACACCCAGTGAATCCGGATACCGCTCGCATCCTCCGTCTTACCGCGTCTGCTAGCCAGTCGTTAGC
+
CCCCCGGGGDEFGGGGGFFGGGGGG-BCFGDCFF++@FGGGG7FGF74BCGGGGG,EGFGC<,A,,C,6,,4,@FFGGGGG,@+,@:8@FGFF?,,5,CFFBFGG<DEEGGGGGGGG=@DDFG=C++8>CDFG@,=+66@DD6?F,:FF7AE6DC,11,@D?=E9>CFG;,;EAF5@*-*?,=:C+*=9CF2)/**/7BCEF*(-663=FC)9B)0.276:7:(((.-(:<(9:AA922:4(.)*.-.21040>)*,--49G90CBF-.(-..-.-.-((((4(6)).(()()//2/-(-
@M02996:162:000000000-B87FG:1:1101:27465:6980 2:N:0:TAGCGCTC+CTCTCTAT
GACTACAGGGGTATCTAATCCTGTTTGCTACCCACACTTTCGTGCCTCAGCGTCAGTTAGAGCCCAGTAAGCCGCCTTCGCCACTGGTGTTCCTCCGAATATCTACGCATTTCACCGCTACACTCGGAATTCCGCTTACCTCTACTCCACTCAAGAACTACAGTTTTGGATGCAGTTCCGAAGTTAAGCTTCGGTATTTCACATCCAACTTGCAGTCCCGCCTGCGCACCCTTTACACCCAGTAAATCCGGACAACGCTTGCCACCTACGTATTACTGCGGCTGCTGGCACGTAGTTAGC
+
CCCCCGGGGGGGGGGGGGGGGGGFGGGGGFFFGGGGGGGGGGGGGGFGGGGGGGGGFGGGGGGGGGGGGGGGGGGGGFGGGGGGGGGFEGEGEFGGGGGGFFGGGGGGG6BFGGGGG@?C=CEAFGGCCEDGEFGGGGGGGFFGGGFGFGFDEFGGGGGFGFDFGFGFCDDDEFFCFFFAEEEGGGFFFGGA9BGFFGFEEGFFF>=8=FGFFFEFFFC:7:)(-69-5:>@F;36?AFCFFEFF1?E<6;;BA7<.---,9:A=??:::.46466)..42499:?:0(.,487;A?.).
@M02996:162:000000000-B87FG:1:1101:27950:6980 2:N:0:TAGCGCTC+CTCTCTAT
GACTACCCGGGTATCTAATCCTGTTTGCTCCCCACGCTTTCGAGCCTCAACGTCAGTTATCGTCCAGTAAGCCGCCTTCGCCACTGGTGTTCCTCCTAATATCTACGCATTTCACCGCTACACTAGGAATTCCACTTACCTCTCCGACACTCTAGCTTGACAGTTTCCAAAGCAGTTCAGGGGTTGAGCCCCCGCATTTCACTTCAGACTTGCCATGCCGTCTACGCTCCCTTTACACCCAGTAAATCCGACTAACGCTTTCACCCTACGTATTACCCCGGCTGCTGCGACGTTTTTACC
+
CCCCCGGGGGGGGGGGGGGGGGGEAFGGGGFFGGGGEGGGGGGGGGGGGGGGGGGGGGGGGGGGGGGGGGFFGGGGGGGGGEGGGFFF<EEEGGGG?FEFFFGGGGGGGCEGGGGGGABGD9FF@FGGGGGGGGGGGEDEFEFGCGAGDG?DEEGGFFGGGGDCDFCGGAD?FBFGFGFFBG+@@DFG<FG=FFDB>EFCEGE;*+:<>F+>EF:C@A<5////989;?E?FFE3>?ECE?6;.@.?589E(15<F-,--(2.)*42,.,87<79<)(,(---(()))((-40)2;:?28
@M02996:162:000000000-B87FG:1:1101:19858:6991 2:N:0:TAGCGCTC+CTCTCTAT
GACTACAAGGGTATCTAATCCTGTTTGATCCCCACGCTTTCGTGCCTCAGCGTCAATGACGGATTCGTGAGATGCCTTCGCAATCGGTGTTCTGAGTAATATCTATGCATTTCACCGCTACACTACTCATTCCTCCCACGGCATCCGTATTCCAGCAATCCAGTATCAAAGGCAGTTCCGGCGTTAAGCGCCGGGCTTTCACCCCTGACTTGGACCACAGCCTACGCACCCTTTAAACCCAATAAATCCGGATAACGCTTGCATCCTCCGTATTACCGCCGCTACTGGCACGGATTTAGC
+
CCCCCGGGGGGGGGGGGGFGGGGGGGGGGGFGGGGGGGGGGGGGGGGGGGGDGGGGGCFGGG,CFFGGGGGAFGGGGGGGGGGGGGECFGGEGG9FGG;EGFFFGGGGGGGGGGGGGAFGGEGGGFGGEGGGGGGGGGGCGAFGGGDFFGFFGFFGFGGFFFFEDFGGG9FFFFGGFGFECGD:BDB;:@EFDF7@AFFFFGFFFFF=BFGE=F86/:C=F83;@;B(.B@?;E<?EFGG<?F);/4424<1<B49--(((15<F?2>B93.444<9:2(44329:321?F<>)210.66
@M02996:162:000000000-B87FG:1:1101:20674:6992 2:N:0:TAGCGCTC+CTCTCTAT
GACTACTCGGGTATCTAATCCTGTTTGCTCCCCACGCTTTCGAGCCTCAACGTCAGTTACAGTCCAGTAAGCCGCCTTCGCCACTGGTGTTCCTCCTAATATCTACGCATTTCACCGCTACACTAGGAATTCCACTTACCTCTCCTGCACTCTAGTACTCCAGTTTCCAAAGCAGTCCCGGGGTTGAGCCCCGGGCTTTCACTTCAGACTTGCAATACCGTCTACGCTCCCTTTACACCCAGTAAATCCGGATAACGCGTGCCCCTTCCGTTTTACAGCGGCTGCTGGCCCGTGTTTTCC
+
CCCCCGGGGGGGFGGGGFGGGGGGGGGGGGEGGGGGGGGGFFGGGGGGGGGGGGGGGGGGGGGGGDGGFEAFFGGGGGGGDFGGGGGFGGFGGCEGGGGFGFGGGGGGGGGGGGGGE=EGGEFG@FGEFFGGGCGGGFEFGFFGGGBGBF5DDEDG8DA,@?8BFFGFFEDBFDFFFGEBCGGGFGE7=:FFFFC=)DFF?GFEEACEFFGEFFFFBFC546>9=(59=B;=FF)1?AFG3(641).926)3(=4*/-(-,9(8F(4((-)).,).)).((41114)(-(((0.202(.)
@M02996:162:000000000-B87FG:1:1101:27488:6994 2:N:0:TAGCGCCC+CTCTCTCT
GACTACAGGGGTATCTAATCCTGTTTGCTACCCACACTTTCGTGCCTCAGCGTCAGTTAGTCCCCAGTAAGCCGCCTTCGCCACTGGTGTTCCTCCGAATATCTACGCATTTCACCGCTACACTCGGAATTCCGCTTACCTCTACTTCACTCAAGAACTACAGTTTTGGTTGCAGTTCCCATGTTAAGCTTCGGTATTTCACATCCAACTTGCAGTCCCGCCTGCGCACCCTTTACACCCACTAAATCCGGACAACGCTTGCCACCTCCGTATTACCTCGGCTGCTGGCACGTAGTTAGA
+
CCCCCGD@FGGGGGGGGGGGGGGGGGG9FFCFGF;@CFGGGGGGGGGCGGGGGG7F@EF,,,;A,CB@,CFF<:FFGGGGGCG:,9CFEFBF=5,<@+:FFFGGGFGGGGGGGGGGG=@=CCF,,+64@FFGFFGDC=@EGFFFG,*C<ADD=DF,@1,=DEEB8<+,8,6:@FFFF+9+>,@CC+2?C,;0**+0:FFFEG;;@*0):CG***3403D5;@=<49@5>C@FG3/9*7FEF//4)/?CC@F?0>0>,.(--/5-28:(49-(.(6:.-3(-(4(1:2(4:2:0012<6))
@M02996:162:000000000-B87FG:1:1101:23265:6995 2:N:0:TAGCGCTC+CTCTCTAT
GACTACTGGGGTATCTAATCCTGTTTGATACCCGCACCTTCGAGCCTCAGCGTCAGTTGCGCCCCAGCAAGCTGCCTTCGCAATCGGAGTTCTTCGAGATATCTAAGCATTTCACCGCTACACCTCGAATTCCACCTGCCTCTTGCGCACTCAAGAAACGCAGTTTCAACCGCTGGACGGAGTTGAGCTCCGCGATTTGACGGCTGACTTACATTTCCACCTACGCTCCCTTTAAACCCAATAAATCCGGCTAACGCTCGGACCTTCCGTATTACCGCTGCTGCTGGCACGGAATTCGCC
+
CCCCCGGFGGGGGGGGGGGGGGGGGGGGGGFFGGGGGGGGGGGGGGGGFGGGGGGGGGGGGGGGGGGGGGGGGGGGGGGGGFGGGGGGGGGGGGGGGGGGGFGGGGGGGEFGGGGFG=BDG,EFDFG=FGFGGGGGGDFGGFFGGGFGFGFFGGGFCFGGGGFFDFFFGGGFGFGGFGF>:@CFF>>GEGGFEEC=BGF?@=((::?@FCDAEF<;CA27=:;;;>766C8E<<42<2E5<FFFF)68)4)-.65*-.--()-47<046?425<561>(--..45)(1224>)0*<+(4(
@M02996:162:000000000-B87FG:1:1101:27944:6997 2:N:0:TAGCGCTC+CTCTCTAT
GACTACCCGGGTATCTAATCCTGTTTGCTCCCCACGCTTTCGAGCCTCAACGTCAGTTATCGTCCAGTAAGCCGCCTTCGCCACTGGTGTTCCTCCTAATATCTACGCATTTCACCGCTACACTAGGAATTCCACTTACCTCTCCGACACTCTAGCTTGACAGTTTCCAAAGCAGTTCAGGGGTTGAGCCCCCGCATTTCACTTCAGACTTGCCATGCCGTCTACGCTCCCTTTACACCCAGTAAATCCGAATAACGCTTGCCCCCTACGTATTACCGCGGCTGCTGGCCCGTGTTTAGC
+
CCCCCGGGGGGGGGGGGGGGGGGGGGGGGGGGGGGGGGGGGGGGGGGGGGGGGGGGGGGGGGGGGGGGGGGGGGGGGGGGGGGGGGGGGGGGGFGGGGGGGFGGGGGGGEGGGGGGG@BDGEGGGDGGGGGGGGGGGGGGFEFGGGFGBDFDEFGGGGGFGGFFFFGFFF8DGFGGFFFFGGGGGGFGFGFAF>DAFEFFFGFFFCEEFFGBFF>@@FG@=6@DFDF;?EDDGFEE37<E30.7:376;:B6<F<C(--((*(5702(38.,6>:4<?(,13-(-533((-())228)).
@M02996:162:000000000-B87FG:1:1101:12452:6997 2:N:0:TAGCGCTC+CTCTCTAT
GACTACAAGGGTATCTAATCCTGTTTGATACCCGCACTTTCGAGCCTCAGCGTCAGTTACACCCCGGACACCTGCCTTCGCGATCGGAGTTCTTCGTCATATCTAGCATTTCACCGCTACACGACGAATTCCAGCATCCCTGTGTGCACTCAAGGCTTCCAGTTTCAATGGCGTGGTATGGTTGAGCCACACGCTTTTACCACTGACTTAAACACCCGCCTACGCTCCCTTTAACCCCAATAAATCCGGATAACGCCCGGACCTTCCGTATTCCCGCGGCTGCTGGCACGGAATTAGCCGG
+
CCCCCGGGGGGGGGGGGGGGGGGGGGGGGGFFFGGGGGGGGGGGGGGGGGGGGGGGGFFGEGGGGGGGGGGGGGGGGGGGGGGGFGF:FFGGGGGGGGGGGFGGGGFGGGFGGGGEGAEGFGECGGGGGGGGEGEDDGGGGFFFFDCADGFFGGGGGGGGGGFGGFCCFC@FC>9EFGFFGGGGFG9FCG,45BDFDGFE@DEEEFEEFF@E*89EFFG;E;@;;;?@@:>3CC)7;;:;;E4)*).414:(4/-9----2>>BD(.23((.).,(,((,(((,).4.8?>B07<<+2?>1
@M02996:162:000000000-B87FG:1:1101:21490:7006 2:N:0:TATCGCTC+CTCTGTAT
GACTACCAGGGTATCTAATCCTGTTTGCTACCCGCACCTTCGTGCATCAGCGTCAGTTACTGCCCAGCTGACTGCCTTCGCCATCGGAGTTCTTCGTGATATCTACGCATTTCACCGCTACACCACGAATTCCATCTTCCTCTCCCGCACTCACGCGCGCCAGTTTCAACCGCAGTCCCGGGGTTGGCCCCCCAATTTTCCCACCTGCTTTACTGTCCCCCCCACCCCCCCTTTACCCCTAGACATCCCGTAAACCGCTTGCTCCCTCCTTTTACACGCGCTTGTTGCCCTGTATTTCTC
+
CCCCCGGEFGGG<FGGFFFGGGGGGGG,EEFGG@F+@6CFGGFCF8FFGGGGGGGGGGFG,<,AFCC8,,,99CFGGGGFG,449C:,@FGEFGG4A9AFFFGGG,@FECFGGGGGG>ADGBF8++8B+A@FG8DF8,@DFEFGG>0F>DDED,=B+66=CC5@FAC,?E,*:B***;593**=1*)*0=/(2)1,7<+))+.,(2(((13)9+)1)9*2E(-((,329C69*)6.<,;*-(4)1))4*-)-(.-0(-(-,/)-*(((,())-).))(,(,(((,..)))..)*+02)))
@M02996:162:000000000-B87FG:1:1101:18903:7006 2:N:0:TAGCGCTC+CTCTCTAT
GACTACACGGGTATCTAATCCTGTTTGCTCCCCGCACCTTCGCACCTCAGCGTCAGTCATCTGCTGGTAACCTGCCTTCGCCATTGGTATTCTTCCTGATATCTACAGATTTCACCCCTACACCAGGAATTCTGATTGCCCCTCAGTGACTCCAGTCATGCAGTTCTCAACGCAATTTCGGAGTTGAGCTCCGAGATTTCACACCAAGCTTGCAAACCCGCCTACATGCCCTTTACGCCCAATAATTCCGCACAACGCTCGCACCTTAGGTGTTCCGTGTGCTGCTTGCCCGTATTTATC
+
CCCCCGFGGGFEEGGGGCFFFGGFGGG;EE@FEEGGGGGGGGGGGGGGGGGGGGEGGGFFGGGGGG8FGGGGGGGGGGGGGFEGAEEFGGFGGGGEGGDE;DFGEG9EEDFFGFFGEAFGGGGGGCC@FEEFGD=CD,,>FFFGG85,<DFEFD+FD=FDFFDEDDCF9=FBD?DDD@DD+=+@F9>=:=@C5*018CFFEAEE5<=));7):>*4/:;);)-55=;8@C@BF=*/(8=C((,)/931:4).,5(2..,/,1-(1()))..544)6()(.()--).),((5(0)*3+))-
@M02996:162:000000000-B87FG:1:1101:20675:7009 2:N:0:TAGCGCTC+CTCTCTAT
GACTACTCGGGTATCTAATCCTGTTTGCTCCCCACGCTTTCGAGCCTCAACGTCAGTTACAGTCCAGTAAGCCGCCTTCGCCACTGGTGTTCCTCCTAATATCTACGCATTTCACCGCTACACTAGGAATTCCACTTACCTCTCCTGCACTCTAGTACTACAGTTTCCAAAGCAGTCCCGGGGTTGAGCCCCGGGCTTTCACTTCAGACTTGCAATACCGTCTACGCTCCCTTTACACCCAGTAAATCCGGATAACGCTTGCCCCCTACGTATTACCGCGGCTGCTGGCCCGTTGTTAGC
+
CCCCCGGGGGGGEGGGGGGGGGGGGGGGGGGGGGGGGGGGGGGGGGGGGGGGGGGGGGGGGGGGGGCGGGFFGGGGGGGGGGGGGGFFGGGGGGGGGFFGGFGGGGGGGGGGGGGGG:@?CEFGGFCFFGGGGGGGGFFGGFFGGGFGFGFFGGGFFFGGGFECGFGGGGGBGFDGFGFFEEGGGCCFEGGFAECAAEFFFDFC:1*6>FGBEF;BEFF@=:7@E=>6@C@@FFFEE<FC;@@3;?ECFB)(65>;/-,--9:2FB6(((.).5-4)(,,-40433)4(((,0.2/C4))
@M02996:162:000000000-B87FG:1:1101:20658:7018 2:N:0:TAGCGCTC+CTCTCTAT
GACTACTCGGGTATCTAATCCTGTTTGCTCCCCACGCTTTCGAGCCTCAACGTCAGTTACAGTCCAGTAAGCCGCCTTCGCCACTGGTGTTCCTCCTAATATCTACGCATTTCACCGCTACACTAGGAATTCCACTTACCTCTCCTGCACTCTAGTCCTACAGTTTCCAAAGCAGTCCCGGGGTTGAGCCCCGGGCTTTCACTTCAGACTTGCCATACCGTCTACGCTCCCTTGACACCCAGTAAATCCGGAGAACGCTTGCACCCTACGTTTTACTGCCACTGCTGGTCCGGAGTTGGC
+
CCCCCGGGGGGGFGGGGFGGGGGFAFGFEE<6CFGGGGGCFGGGGGGGFGGGGFGGGGGGGGGFGGGGGF<AFDGGFFG@@CFFGFFEFFEGGGFGGCFEFCC,@FGGECFFGFGC@=?GDFGGEC@FEFGGGGGGCEAFGEFFD=5E:89=D>9F,@F,E?8<,?=D=,75,9DEBFD>@3@9:C@F@9F9***1)>966E4464><B4C:;*63*;60468(058-(33(0,).).8:3(6;+).72..6()/2(-,--9)5*4:::1((.(-))-)(),5))64(..4()5?C8)((
@M02996:162:000000000-B87FG:1:1101:18919:7025 2:N:0:TAGCGCTC+CTCTCTAT
GACTACACGGGTATCTAATCCTGTTTGCTCCCCGCACCTTCGCACCTCAGCGTCAGTCATCTGCTGGTAACCTGCCTTCGCCATTGGTATTCTTCCTGATATCTACAGATTTCACCCCTACACCAGGAATTCTGATTGCCCCTCAGTGACTCCAGTCATGCAGTTCTCAACGCAATTTCGGAGTTGAGCTCCGAGATTTCACACCAAGCTTGCAAAACCGCCTACCTTCCCTTTACGCCCAATAATTCCGAACAACGCTCGCCACTTACGTGTTACCGCGGCTGCTGGCACGTAATTAGC
+
CCCCCGFGGGGGEFGGGEFEFGGGGGGGGGFFEGGDGGGGGGGGGGGGGGGGGGGGGGFGGGGGGGGGGGGGGGGGGGGGGGCGFFEGGGGGFFGGGGFFFFGGGGGG;EGGGGGGGAFGGGFGFF7BFFFGGDCFG;DDF89CF>DEBGFFD,=FFFGFGGEFFFFFGFGFGFGGFGFFEEDEGG7DDEFCE*788CFFEGCCD5:@DFG@9A;=>AD:;:--:(**7<>@FECC22CC@(/3;)<CC85(1;@C(.//,)(->89<<1(..:)..((-(.-(1:??018178*;9).(
@M02996:162:000000000-B87FG:1:1101:12296:7034 2:N:0:TAGCGCTC+CTCTCTAT
GACTACTAGGGTATCTAATCCTGTTCGATCCCCGCACTTTCGTGCATGAGCGTCATTTACGGCCTGGTCTGCTGCCTACGCAATCGGTGTTCTTCGTCATATCTATGCATTTCACCGCTACACAACGAATTCCGCAAACCTCGACCGCACTCAAGCTCTCCAGTATCAATGGCGTGATGACGTTGAGCGTCACGATTTAACCCCTGACTTAACACGCCGCCTGCGCACCCTTTAAACCCAATAAATCCGGATAACGCACGGATCCTCCGTATTACCGCGGCTGCTGGCACGGAGTTAGCCG
+
CCCCCGGGGGGGGGGGGGGGGGDFGAFFFGGGGEGDGGGGGGGGGGG<@FFEGGGGGFF<CEFGCDFGFEGBFGGFF,DFEEFF@FGFGFGG9E=AFCFGGFGGGEEF9FGGGGGGG=BDDFF8@FCFGGFEFD8?+@DEGF5CDGAGF8?DDFDF@6=EFGEF9FF,C,,*@*34*;73;>AFGGFFA*85?D*>@C9?4>((58=@4@78.@(/18D0=33163((,;,:7<)-44A*8,.31.<:9(),(=>5((,-(),-9)).3-(.(.)681--4(41.4(-(5(()0*03--5-
@M02996:162:000000000-B87FG:1:1101:12320:7035 2:N:0:TAGCGCTC+CTCTCTAT
GACTACTAGGGTATCTAATCCTGTTCGATCCCCGCACTTTCGTGCATGAGCGTCATTTACGGCCTGGTCTGCTGCCTACGCAATCGGTGTTCTTCGTCATATCTATGCATTTCACCGCTACACAACGAATTCCGCAAACCTCGACCGCAATCAAGCTCTCCAGTATCAATGGCGTGATGACGTTGAGCGTCACGATTTAACCACTGACTTAAAAAGCCGCCTGCGCACCCTTTAAACCCAATAAATCCGGATAACGCTCGGATCCTCCGTCTTACCGCCGCTGCTGGCACGGAGTTAGCC
+
CCCCCGGGGGGGGGGGFFGGGGGGGGGGGGGGGGGGGGGGGGGGGGGGGGGGGGGGGGFGDDGGGGGGGGDFGFGGG;DFGGGGFGFGGGGGEFGGGGFFGFFDDGGGGGGGGGFGG>DCGEFD@FFGCFFGGGG6>8DFGD?CDGBE>GFFFEFEEG8EGGFGGFGFGFFAG*=C5CE+@BEGFFCGF7E2B>GFBF986C;BFA@748CC4F3?DFG22:3:97196E08>.7;83;A-1)4=25779>:1*.1,(-(4),3C<<0;-(.3<50(-(,-,79334144,4002:+-42
@M02996:162:000000000-B87FG:1:1101:7269:7055 2:N:0:TAGCGCTC+CTCTCTAT
GACTACCGGGGTATCTAATCCTGTTCGATCCCCGCACTTTCGTGCATGAGCGTCATTATCGGCTTGGTCAGCTGCCTACGCAATCGGAGTTCTTCGCCATATCTATGCATTTCACCGCTACACGGCGAATTCCGCCAACCTCAACCGAAATCAAGCGTGCCAGTATCAACGGCGGGATGAGGTTGAGCCTCACTATTTAACCGCTGACTTAACCTGCCGCCTGCGCACCCCTTAAACCCAATAAATCCGGATAACCTCCGGATCCTCAGTATTACCTCGGCTTCCGTGCCCGAGTTTGCC
+
CCCCCGGGGGGGGGGGGGGGGGGGGGGGGGGGGFGGGGGGGGGGGGGGFGGGGGGGGGGGGGGGGGGGGGGGGGGGGGGGGFCFFDFFEGGGGGGFGGGGGFGFGGGGGGGGGGGGG:@CDFFGGGGGGGGGGGGDGGGGFDFGGGFFBCFFFFFFGGGGGFCDEFGFGGGFGFC=3C;FFFGGGG@7@*C.;F76<F*69:1>F:6<AFG4)*.04;172,,4(3696C(8726.43C8<??<@)-.1(53,/)*)..(4*(37).)..64<))-)),-44-4),)-(((,)01/+)).
@M02996:162:000000000-B87FG:1:1101:10143:7059 2:N:0:TAGCGCTC+CTCTCTAT
GACTACAGGGGTATCTAATCCTATTTGCTACCCACGCTTTCGTACCTCAGCGTCAGTTTTGGCCCAGCAAATCGCCTTCGCCACTGGTGTTCCTCCTAATATCTACGCATTTCACCGCTACACTAGGAATTCCATTTGCCTCTACCATACTCTAGTCTACCAGTATCTAAAACGAACCGAGGTTAAGCCTCGGGCTTTAATTCTAGACTTAATACACCGCCTACGCACGCTTTACGCCCAATAAATCCGGATAACGCTTGCCCCCTACGTTTTACCGCGGCTGCTGGCCCCGAGTTAACCG
+
CCCCCGGGGGGGGGGGGCFFGGGGGGGGGA@CFGGGGGGGGGGGGGGGGGGGGGGGGGGG8@FGGGGGGGDFGGGGGGGGGGGGGGFFGGGGGGGGGGGGFFGGGGGGGGGGGGGGG>AGGFGGC<AFFBEFGFG9D;DEGEFFGGFFFGFFFFGGGADAFGFF,DGDF9DDGFG6?GBEEGEEBF7+89FD5<CA@F+;=:EEE?5>;A>7CA*;>AC>E>):==29>D(25)1/12C*4(/.1.?;<98,,;31---((92:C16:32(.8)-.2((((((,),,,(((()02;0-))(
@M02996:162:000000000-B87FG:1:1101:5255:7090 2:N:0:TAGCGCTC+CTCTCTAT
GACTACCCGGGTATCTAATCCTGTTTGCTACCCGCACTTTCGAGCATGAGCGTCGATAAGTCCCCAGCAAGCTGCCTTCGCCATCGGTGTTCTTCCTGATCTCTACGCATTCCACCGCTACACCAGGAATTCCGCTTGCCCCTGAACGATCCAAGAGAAACAGTCCAGTCTGCAGTTCCGGGGTTGAGCCCCGGTATTTTACAGACTGCTTGCATCTCCGCCTGCGCTCCCTTTACGCCCAGTGATTCCGCACAACGCTTGCCACCCTCGTATTACCACGGCTTCTGGCACGCACTTCGC
+
CCCCCGCGGGGEDGGGG@FGGGGGGGGFG,@FCFGGGCFGGG,;CCF,CFGGFGC:F,C,<,6A<6CEEF@FFGGGGGGGGGDGGG7FCFEFGGGGGGGG9CFGAGD>GGE9FGGG+1<CDEFGGFGGFFFG,=6@DFFFFDF6D>8,<+;8E8DD,6,=@DDD9D?22D7;9F95<FE>E5@CC7)0:EGDE4*6BF+/9<7**8>)7BF=B*9;);>,766,6.(.3==;C;3>(2:C6(5)*-447,)-4)3C(---(1.)24(-(44-(4-64).-34-33<2).(5()0*13)(-
@M02996:162:000000000-B87FG:1:1101:16552:7093 2:N:0:TAGCGCTC+CTCTCTAT
GACTACAAGGGTATCTAATCCTGTTCGATCCCCACGCTTTCGTGCCTGAGCGTCAGTTGCGGATTAGTCAGCTGCCTTCGCAATCGGTGTTCTGTGACATATCTAAGCATTTCACCGCTACACATCACATTCCGCCAACTTCATCCGTACTCGAGCTCGCCAGTTTCAACGGCAGTGCCGGGGTTGAGCCCCGACATTTCACCGCTGACTTAACGTGCCGCCTGCGCACCCTTTAAACCCAATAAATCCGGATAACGCTCGCATCCTCCCTATTACCGCGTCTGCTGGCACGGGGTTAGC
+
CCCCCGGGGGGFGGGGGGGGGGGGGGGGGGGGGGGGGGGGGGGGGGGGGGGGGGGGGGFGGE+@FGGGGGGFGGGGGGGGGGGGFGGGGFGGFGGG<FFFFFGGGFGGGGGGGGGGGABDGFGGGGGGGGGGGFGG>6DDDEDGGGFGFGFF>DDGEGCGGEBFEFGEGGGFGFGG?FEFEGGEDGEF;FGD9;D=@FFF?E3=BB06@FFE6F1=?>G9E>??@9@6;E?2<:BBFFGGFF14?AAAC>>::3.9(---(124>4)-4(()..-))(-(-(((667:?0360)*282()
@M02996:162:000000000-B87FG:1:1101:22926:7100 2:N:0:TAGCGCTC+CTCTCTAT
GACTACCGGGGTATCTAATCCTGTTCGATACCCGCACCTTCGAGCTTCAGCGTCAGAAGTACTCCGGCAAGCTGCCTTCGCAATCGGGGTTCTTCGTGATATCTAAGCATTTCACCGCTACACCACGAATTCCGCCTGCCTGGCGTACTCTCAAGCTGAACAGTTCGCGCTGCACACGCGGGGTTGAGCCCCGGGATTTCACAACACGCTTATTCAGCCGCCTACGCTCCCTTTAAACCCAATAAATCCGGATAACACCAGGACCTTCCGTATTACCGCGGCTGCTTGCACGGACTTACC
+
CCCCCFGGGGGGGGGGGGFGGGGGGGGGGGGGGGGGGGGGGGGGGGGGGGGGGGGGG,FFCFGGGGGGGGGGGGGGGGGGGGGGG6BFGGGGFEGGFGGFGDGGGFGGGGGGGGGGG>@8CFGGGGEFDGGGGFGGGGGGGF?GGE=FFGFFGGGGGGGGGFCFGFCEGGGEGFG,94:*=BEGEGEG;?F?BDDFFFFFBGB<B42:>DDBF?A/48<32482:4>8?EB8C7<D)8FEB?:4*65:<171,).9-.--,1-:G?)(.4.(.5)-60-(-79(()).()8(.02/+6).
@M02996:162:000000000-B87FG:1:1101:22909:7106 2:N:0:TAGCGCTC+CTCTCTAT
GACTACCGGGGTATCTAATCCTGTTCGATACCCGCACCTTCGAGCTTCAGCGTCAGAAGTACTCCGGCAAGCTGCCTTCGCAATCGGGGTTCTTCGTGATATCTAAGCATTTCACCGCTACACCACGAATTCCGCCTGCCTGGCGTACTCTCAAGCTGAACAGTTCGCGCTGCACACGCGGGGTTGAGCCCCGGGATTTCACAACACGCTTATTCCGCCGCCTACGATCCCTTTAAACCCAATGAATCCGGATAAACCCAGGACCTTCCGTATTACCGCCGCTGCTGGCACTGAATTCGC
+
CCCCCGGGGGGGCEGGGF9FFGGFGGGGGGD<FFGGGGGGGGGGGGGGFGGGFGGGFCFGGGGGGGGGGGGGGGGGGGGGGGGGEFFCEGEGGGGGGFFGFDFGG<EGGGGGGFGFGAAGDGGGDFGFGGGGGCGGGDFGGDFGGE=GDFFDFFGGGFFFGGFFGF6C*BCDEFG,@D>BCEECCD3CEGGFFE394CFF<F<>?><B>BD?>=<*(09(24-41(((.:<3??<<4<0;217(164<640(-7)*).-(,*-4C(-44(.(.36:)2-(4,32;?2(2,)(/*30+)(,
@M02996:162:000000000-B87FG:1:1101:16555:7111 2:N:0:TAGCGCTC+CTCTCTAT
GACTACAAGGGTATCTAATCCTGTTCGATCCCCACGCTTTCGTGCCTGAGCGTCAGTTGCGGCTTAGTCAGCTGCCTTCGCAATCGGTGTTCTGTGACATATCTAAGCATTTCACCGCTACACATCACATTCCGCCAACTTCATCCGTACTCGAGCTCGCCAGTTTCCACGGCAGTGCCGGGGTTGAGCCCCGACATTTCACCGCTGACTTCACGTGCCGCCTGCGCACCCTTTAAACCCAAGCAATCCGGCTAACGCTCGCATCCTCCGTCTTACATCCGCTGATGGCCACGATTTAGC
+
CCCCCGGGGGC6,FFGCDFGGGGGGGGDGG:E@CFGGGGFGGGGGGGA@FGGEGGGGGFF+C@CFEFGGF9AF=EGGGGCEBFGGD:FCCCEGEF9?BFGGFGGG<E<FGGGGGGGG:?8CFG,EF=EFEEGFCEDCEE,A;;FGG)DDDFF8>DCEF+=CE):@FG:CG=5CA6EAC@9@*@45@:F@C><*8C@@@FCE7726:(,=AFC?F22(02.=1/(,.2,7:8(9:)662CE:0,().<:70)(().7----()((/42-27?(,2)-))).-81(,.).((((0)/28-))
@M02996:162:000000000-B87FG:1:1101:12617:7112 2:N:0:TAGCGCTC+CTCTCTAT
GACTACTCGGGTATCTAATCCTGTTTGATACCCGCACCTTCGAGCCTCAGCGTCAGTTGCGCCCCAGCAAGCTGCCTTCGCAATCGGAGTTCTTCGAGATATCTAAGCATTTCACCGCTACACCTCGAATTCCACCTGCCTCTTGCGCACTCAAGAAACGCAGTTTCAACCGCTGGACGGAGTTGAGCTCCGCGATTTGACGGCTGACTTACATTTCCACCTACGCTCCCTTTAAACCCAATCAATCCGGATAACGCTCTGCCCTTCCGTATTACCGCGGCTGCCGGCCTGGAATTAGCCG
+
CCCCCGGGGGGGGGGGDFFGCGGGGGGGGGG@FGGGGGGGGGGGGGGGGGGGGGGGGGEGCFGGGGGGGGGFGFGGGGGGGGGGGGGBFFGGGGGG7EFCFFGGGFGGGGGGGGGGGFFGGGGGFGGGGGGGGGGGGFGGGEFGGGFGFGFFGGG,A?EFGGA3EFGFGGGFGFGG5CA>3@CFCC>C=FFDEEGF>G=/8C9@;AD8A;CAFFF=EFD4=6/489?F>F;992:447;C(((.64>77(0464<*(,-(.*,40:?:14.13)-6:>-,229((-4(((-4)02<+,5)(
@M02996:162:000000000-B87FG:1:1101:18192:7115 2:N:0:TAGCGCTC+CTCTCTAT
GACTACTGGGGTATCTAATCCTGTTTGCTCCCCACGCTTTCGAGCCTCAACGTCAGTTACCGTCCAGCAGGCCGCCTTCGCCACCGGTGTTCTTCCTGATATCTACGCATTTCACCGCTACACCAGGAATTCCGCCTACCCATCCGGTACTCTAGTTAAACAGTTTCCAAAGCAATTACAGGGTTAAGCCCTATGATTTCACTTCAGACTTGCTTTACCGTCTACGCTCCCTTTACACCCAGTAAATCCGGATAACGCTTGCCCCCTACGTATTCCCGCCGCTGCTGGCACGTAGTTATC
+
CCCCCGFGFG@CFGGGGGGGGGGFCFGFGGFECFGGGGEGGGGGGGGGGGGGGGGGGGGGFGGGGGG8EECEGGGGGGGGGEGG,@=FFFEFFGGGGGGGFFGGGGGGGGGGGGGGG@DDDGF@=FFCGGGGGCEDGDGGCEFGG+=89CFE9E=C:8,@EFBFGFFGFF99DF6C5+>A:DEFGFEDAGGBAC7;;FFFFFFEF66:=FE6AFE9EFD6=5/2>(:@>EF;7@EEEFFE;(.);5)18788;3;;/((--985D;08:2..),-6.(((,((-43)2((),0)*2<-))
@M02996:162:000000000-B87FG:1:1101:21805:7144 2:N:0:TAGCGCTC+CTCTCTCT
GACTACCCGGGTATCTAATCCTGTTTGATACCCGCGCTTTCGAGCCTCAGCGTCAATCGCACCCCAGCAAGCTGCCTTCGCAATCGGAGTTCTTCGTCATATCTAAGCATTTCACCGCTACACGACGAATTCCATCTGCCTTGCGTGCACTCAAGACCGCCAGTTTCCATGGCAGTCCAGGGGTGGGGCCTGTCCATTGACCACCTCACTAACAGTCCCCCTACGCCCCCCTTTAACCCAATTAAATCCGCATACCGCTGCCACTTCCCGCTTACCCGCGCCTGCTGCCCCGGATTTCGC
+
CCCCCGGGGGGGGGGGGGGGGGGGG-FGGGGFFFE@F@FGGGGGG@FGGGGGGGG,F,CE7:6@FEGFG,,AEFGGGGGGGCFGEFF@FFGGFFGGGGFGGFGGGGFFGGGGGGGGG>D@DFFCEFC+CFGGG,,?DFFGG**0+31+:6DFFFF>DDECG70:B>FFG,,3DF*4*;7*,61=79/)5:/(+)**1C+))551,)(/6;1(4))1.;*,C(,/(,4(4E199))6)4C*4(-6=)).04)((0)9,((((1).0.)5((((((..,(-4(,(((,4)(((-)0*/+).,
@M02996:162:000000000-B87FG:1:1101:5331:7144 2:N:0:TAGCGCTC+CTCTCTAT
GACTACAAGGGTATCTAATCCTGTTTGATCCCCACGCTTTCGTGCCTCAGCGTCAATCGCTGTTTCGTGAGATGCCTTCGCAATCGGTGTTCTGAGTAATATCTATGCATTTCACCGCTACACTACTCATTCCTCCCACGGCAACAGTATTCCAGCCTGACAGTATCAAAGGCAGTTCCAGTGTTGAGCACTGGGCTTTCACCCCTGACTTACCAGACAGCCTACGCACCCTTTAAACCCAATCAATCCGGATAACGCTTGCATCCTCCGTATTACCGCGGCTGCTGGCACGGAGTTAGC
+
CCCCCGGGGGGGGGGGGGGGGGGGGGGGGGFGDGGGGGGGGGGGGGGGGGGGGGGGFGGGGGGGGGGGGGGGGGGGGGGGGGGGGGDFFBCFFGGGGGGGACFGGGGGGGGGGGFFG>BGDFGGGGGGGGGGFGGGGGG@D=9DGFDFDCEFGGGGGGGGGGFFGDGFGGGBFFGGFGFFCEFGGGFGBAD:9AC@@FFFEGFFFFFFFFFFFFEF@FF=@:<BB5@@>C>9FBEFF@<CD2((2>5C?126?E9>/.///2=?CE@781/63.64644-1434:204:0?B7521:):<
@M02996:162:000000000-B87FG:1:1101:26891:7150 2:N:0:TAGCGCTC+CTCTCTAT
GACTACACGGGTATCTAATCCTGTTTGCTCCCCGCACCTTCGCACCTCAGCGTCAGTCATCTGCTGGTAACCTGCCTTCGCCATTGGTATTCTTCCAGATATCTACAGATTTCACCCCTACACCTGGAATTCTGATTGCCCCTCAGTGACTCTAGTTATGCAGTTCTCAACGCAATTTCGGAGTTGAGCTCCGAGATTTCACACCAAGCTTGCAAAACCGCCTACATGCCCTTTACGCCCAATAATTCCGAACAACGCTCGCAACTTACGTGTTACCGCGGCTGCGGGCACGTAATTAGC
+
CCCCCGGGGGGGGGGGGGGGGGGGGGGGGGGGGGGGGGGGGGGGGGGGGGGGGGGGGGGGGGGGGGGGGGGGGGGGGGGGGGGGGGGGGFGGGGGGGGGGGFGGGGGGGGGGGGGFGAFGGFGGGGGCFGGGGG8FFGGFGBFGGFEEFGFFFGGGGGGFGGFGFFCFGGGFGFGDFGEFB6CEFF>GEDGFFEGBFGFFFEEFAF5@BFDFFFCFCF>7=:49B56?=C2BCEFEF?EC;@;@FEFFFEDDFE81(,//.9369(639<((546:.8-4(-69:(13>0,100*2<).7
@M02996:162:000000000-B87FG:1:1101:26881:7167 2:N:0:TAGCGCTC+CTCTCTAT
GACTACACGGGTATCTAATCCTGTTTGCTCCCCGCACCTTCGCACCTCAGCGTCAGTCATCTGCTGGTAACCTGCCTTCGCCATTGGTATTCTTCCAGATATCTACAGATTTCACCCCTACACCTGGAATTCTGATTGCCCCTCAGTGACTCTAGTTATGCAGTTCTCAACGCAATTTCGGAGTTGAGCTCCGAGATTTCACACCAAGCTTGCAAAACCGCCTACATGCCCTTTACGCCCAATAATTCCGAACAACGCTCGCAACTTACGTTTTACCGCGGCTGCTGGCACTTAATTAGC
+
CCCCCGGGGGGGGGGGGGGGGGGGGGGGGGGGGGGDFEGGGFGGGGGGDGGEFFGGGGGGGGGFGGGGGGGGGGGGGGGGGGGGGGFGFGFEGGGGGGCEFDFGGGGFGGGGGGGGG@FGGFGGGGGGDFGGGGGGGFFGGDFGG8EEDFFFEAFFG,@FFAEFGFFGGGFFGFDGFFFF+66@FDECEFGFEFG=CGFFFGFE>AD@CFGFF>==CA9>C>@AF=?*7?76DE4C=?FC0,:;A7CC1;)6>EFG(.(,.)-45,44<0.(:1).)(,(-2((-4)((()()*+22-,5
@M02996:162:000000000-B87FG:1:1101:25154:7183 2:N:0:TAGCGCTC+CTCTCTAT
GACTACTGGGGTATCTAATCCTGTTTGATCCCCGCACTTTCGTGCCTCAGCGTCAATCTCGGATTCGTGAGATGCCTTCGCAATCGGTGTTCTGTGTAATATCTAAGCATTTCACCGCTACACTACACATTCCTCCCACGGCATCCGAATTCCAGTCCGGCAGTTTCAACGGCACTTTCCACGTTGAGCGTGGACATTTCACCGCTGACTTGTCAGACCGCCTACGCACCCTTTAAACCCAATAAATCCGGATAACGCTTGCATCCTCCGTATTACCGCCGCTGCTGGCACCGAGTTAGC
+
CCCCCGGGGGGGGGGGGGGGGGGGGGGGGFEGGGGGGGGGGGGGGGGGFFGGGGGGGGFGGGDGGGGGGGG,EFGGGGGGGG@FFGGCFFEGGGGGGGGDBFGGGFGGGGGGGGGGG>ADD9FGFFFGGG9EFFFGDCD=D8@DFGAFEGFEGGGFGGGGGGAFGFGFGGGFGFGGFGEF;CGGGGFDBE:@EDFEFGFCEG=DF>>@FFGFFFEFEFC:533<FDB01CDFGF9C<<BE;<:06:44<6)(().2----,/.6::?<<>8(4864<B1(434(14>((32(0)128)6)
@M02996:162:000000000-B87FG:1:1101:8574:7188 2:N:0:TAGCGCTC+CTCTCTAT
GACTACAAGGGTATCTAATCCTGTTCGATCCCCACGCTTTCGTGCCTGAGCGTCAGTTGCGGATTAGTCAGCTGCCTTCGCAATCGGTGTTCTGTGCCATATCTAAGCATTTCACCGCTACACATCACATTCCGCCAACTTCATCCGTACTCGAGCTCGCCAGTTTCAACGGCAGTGCCGGGGTTGAGCCCCGACATTTCACCGCTGACTTAACGTGCCGCCTGCGCACCCTTTAAACCCACTAAATCCGGATAACGCTCGCATCCACCGTATTACTGCGACTGCTGGCACGGAGTTAGC
+
CCCCCGFFGGGFGGGGGGGGGGGGGGGGGF:EFFEGGGGGFGGGGGGGGGGGFGGGCFAFBEBCFGGFFGGFGGFGGGGGGGGGFGGGGGGGGGGG,CFGG7A,E<EFF9FGGFFFE=?CCEFGFGFDEFGFGGDG8CDGGEFGGGDF?DFFEG>EEECCGD=BFFGGFG>?E?6CADEFGGEE7CE>4FGFFADF=@FFF@EDFAB@DFGE3B126;9:C2((37;,(:<1*:B><<CE8(376:5-*-04?BB2--.-496:C?),,2.28:6<)-),--39:)).12<15)220..)
@M02996:162:000000000-B87FG:1:1101:27327:7191 2:N:0:TAGCGCTC+CTCTCTAT
GACTACCGGGGTATCTAATCCTGTTTGCTCCCCGCACCTTCGCACCTCAGCGTCAGTCATCTGCTGGTAACCTGCCTTCGCCATTGGTATTCTTCCAGATATCTACAGATTTCACCCCTACACCTGGAATTCTGATTGCCCCTCAGTGACTCTAGTTATGCAGTTCTCAACGCAGTCCAGGAGTTAAGCTCCTGCCTTTCACATCAAGCTTGCAAAACCGCCTACATGCCCTTTACGCCCAATAATTCCGAACAACGCTCGCAACTTACGTTTTACCGCGGCTGCTGGCACGTCATTACC
+
CCCCCGGDGGGGCCGGGGGGGGGGGGGGGGFGGGGGGGGGGGGGGGGGGGGGGGGGFGGGGGGGFGDGGGGGGGGGGGGGGGGGGFFGGGFGGGGGGG,CFFGGGGGGGGGGGGGF?=5+=ECFGGGGFFGGFGGGGGFFFDFGGG=FBGFDCGGGFFG,>:DFGFGGGGGDGFGGDFED?@@?DFF7D@FEAFFDCD?EFGFFFFFFEFFBBAABCFDA=AD<=.AA;EBFGFFF=(=C@FB);7CCFED(4>8F(.//.2:3<()).,((.4-)3((-4127?024:B.(0)*20)))
@M02996:162:000000000-B87FG:1:1101:22558:7194 2:N:0:TAGCGCTC+CTCTCTAT
GACTACTGGGGTATCTAATCCTGTTCGATCCCCGCGCTTTCGTGCCTCAGCGTCAGTTGCGGCTTGGTGACCTGCCTCCGCGATCGGCGTTCTGTGCGATATCTATGCATTTCACCGCTACACCGCACATTCCAGCCACCCCAAACGCACTCAAGCCCCCCAGTTTCGACGGCAGTGACCGGGTTGAGCCCGGAAATTTCACCGCCGACTTAAGGGGCCGCCTACGCACCCTTTAAACCCAATTAATCCGGATAACGCCCGCATCCCTCGTCTTACGCCCGCTGCTGGCCAGGGGTTGCC
+
CCCCCGGFGGGGGGGGGGGGGGGGGGGGGGCGFFGGGGGGGGGGGGGGGGGGGGGGGGFFC@FGGGGGGGGGGGGGFFGGG@FGDC?CCFFGFFGFGGFGGFGGGGGGGGGGGGGGG:5=>EFG@FBFFGFGGD,=FFGGGAAC7GDGFGEFCF5FGGGGGG@CCFG7CG5?E>C?47?FBEE>:CEF;GGFBB<>4:7ABGF<>FBB>EG2<7)02;D4>742::96>GF(9:>)6<F5(4.)96>:F9501>90(-,-(1(-78().(-(,4.4-(-((-2(422:31(-0)2CE((.
@M02996:162:000000000-B87FG:1:1101:27310:7196 2:N:0:TAGCGCTC+CTCTCTAT
GACTACCGGGGTATCTAATCCTGTTTGCTCCCCGCACCTTCGCACCTCAGCGTCAGTCATCTGCTGGTAACCTGCCTTCGCCATTGGTATTCTTCCAGATATCTACAGATTTCACCCCTACACCTGGAATTCTGATTGCCCCTCAGTGACTCTAGTTATGCAGTTCTCAACGCAGTCCAGGAGTTAAGCTCCTGCCTTTCACATCAAGCTTGCAAAACCGCCTACATGCCCTTTACGCCCAATAATTCCGAACAACGCTCGCAACTTACGTTTTACCGCGGCTGCTGGCACGTAATTAGC
+
CCCCCGGGGGGGGGGGGGGGGGGGGGGGGGGGGGGGGGGGGGGGGGGGGGGGGGGGGGGGGGGGGGFGGGGGGGGGGGGGGGGGGGFGGFCFGGGGGGFGGFGGGGGGFGGGGGGGGAFGFEGGGGFGGFGGGFFGFCFFGFDGGEDC<FFFGGGGGGGFGGFFCFDGGGGFGF=CDFEF?EGFGGEFFAFEFAGFFGFFFGF7@FFEFFC@DFF6=AD>C9/-:)*2:>BFGFEC29FE22:6*67CCEA(6:;G6.,/()(-/,64<::(34)4),((,4((-,3,-25?7)11<)).
@M02996:162:000000000-B87FG:1:1101:18200:7202 2:N:0:TAGCGCTC+CTCTCTAT
GACTACAGGGGTATCTAATCCTGTTTGATACCCATGCTTTCGTGCCTGAGCGTCAGATGATCTCTGGACAGCTGCCTTCGCAATCGGTGTTCTGTGACATATCTAAGCATTTCACCGCTACACATCACATTCCGCCATCCTCGACATCTCTCAAGGGGACCAGTATCAATGGCAGTTCTCATGTTGAGCATGAGAATTTCACCGCTGACTTAATCCTCCGCCTGCGCACCCTTTAAACCCAATAAATCCGGATAACGCTCGGGTCCTCCGTATTACCGCGGCTGCTGGCACGGAGTTAGC
+
CCCCCGGGGGGGGGGGGEFGGGGGGGGGGFDEDFGGGGGGGGGGGGGGGGGGGGGGGGFEFGGGGGGGFFFGGGGGGGGGGGGGGGCFGFGGGGGGEFGGCFGGGFFFGGGGGGGGG>ACGGGGGFGGGGGGGGGGGGGGGFFGG>>FFGDDFEFCEDEEGGDFFFGGG9:DFFDGFGFFFFGDFG7FFFC5?DGFEGFFFGE9AABBFFGFF>7FFF914=>BDA>==EDBF:;*9=?C2@>BA>E?;60/18;2/.,,.)(,9:94(4-(.56442-,((4-(.4(-.42>):;8.6>
@M02996:162:000000000-B87FG:1:1101:23651:7203 2:N:0:TAGCGCTC+CTCTCTAT
GACTACAGGGGTATCTAATCCTGTTTGCTCCCCACGCTTTCGAGCCTCAACGTCAGTTATCGTCCAGTAAGCCGCCTTCGCCACTGGTGTTCCTCCTAATATCTACGCATTTCACCGCTACACTAGGAATTCCACTTACCTCTCCGACACTCTAGCTTGACAGTTTCCAAAGCAGTTCAGGGGTTGAGCCCCCGCATTTCACTTCAGACTTGCCATGCCGTCTACGCTCCCTTTACACCCAGTAAATCCGAATAACGCTTGCACCATACGTATTACCGCGGCTGCTGGCCCGTATTTAGC
+
CCCCCGGGGGGGGGGGGGGGGGGGGGGGGGFGGGGGGGGGGGGGGGGGGGGGGGGGGGGGGGGGGGGGGGGGGGGGGGGGGGGGGGGGGGGGGGGGGFGGG?EFGFGDGGGGGGGGG>>=DEGGGGGGGGGGGGGGGGGGGDDGGGAGFDFDFGGGEFGGGGDC=FGGGGGFGFGGFGFFGGGGGGFGFGGFFFGFFCFEECEE6+6>@F7:A9;@>FC9=57(9063<E@DGFFF?EGE=(.9C?EE;9E?@F7*(-,(,/)5<(847:44<F4)64(--((-4:>:2((1.)2<+)).
@M02996:162:000000000-B87FG:1:1101:14723:7206 2:N:0:TAGCGCTC+CTCTCTAT
GACTACCCGGGTATCTAATCCTGTTTGCTACCCACGCTTTCGCGCCTCAGCGTCAGTTATTGTCCAGCTAACCGCCTTCGCCACTGGTGTTCTTCCTAATATCTACGCATTTCACCGCTACACTAGGAGTTCCGTTAGCCTCTCCAACACTCAAGAACGTCAGTTTCAAATGCAGACACGAAGTTGAGCCTCGTGCTTTCACATCTGACTTGATGTCCCGCCTACACGCCCTTTACACCCAGTAAATCCGGATAACGCTTGCTCCCTACGTATTACCGCGGCTGCTGGCACGTTGTTAGC
+
CCCCCGGGGGGGGGGGGGGGGGGGGGGGGFFGGGGGGGGGGGGGGGGGGGGGGGGGGGGGGGGGGFFGGGFGGGGGGGGGGGGGGGFGGGGGGGGGGFFGGFGGGGGGGGGGGGGGGAADGFGGGGC,9EFGGGGGCEFGGDFGG=DFFGFF?DC:?DEFFEAFGFGGG9EFGFG8;?CD:EGGGGFG@G@@5@0:=FFFCF<A649:AFF*>8>BCFGA:85:B0:5>FB@GF<E3)?C8(6);?F7;(81;A4;/.,.-964D::7?:.)6:5A224(444,:2>7?:?60.*28:4.
@M02996:162:000000000-B87FG:1:1101:6482:7206 2:N:0:TAGCGCTC+CTCTCTAT
GACTACTAGGGTATCTAATCCTGTTCGATCCCCACGCTTTCGTGCCTGAGCGTCAGTTGCGGATTAGTCAGCTGCCTTCGCAATCGGTGTTCTGTGACATATCTAAGCATTTCACCGCTACACATCACATTCCGCCGACTTCATCCGTACTCAAGCTCGCCAGTTTCAACGGCAGTGCCGGGGTTGAGCCCCGACATTTCACCGCTGACTTCACGTGCCGCCTTGTCACCCTTTAACCCCACTGAATCCGGCTCACGCCACCATGCTCCGGTTTACGCCGCCTGCGGCAACGAGGTTATC
+
CCCCCGGGGGGGGGGGCFGGGGGGGGGGGGDF<FGGGFEGGEGGGGFGGGGG+@FGFFGGGGGGGGGGGGGGGGGGFFGGGGGGGGEB:FC;9FFGD,FFGFGGGGDCGGDEEFFAE>DCC,4DFG9CFGGFFGGGGGG6CEFFGFDFDDFFGFGC88EEC>>B7<FGFDE*;?+1*=*983@4>D;05CGFF):6>FFFC;*(0260(;7)9;386837=:(())/1.04(0.)5)5;C?(()*59A63)((..2(,(((*.)*(5-04(((-,6(-(-((,(((-(((-7)0:;;4).
@M02996:162:000000000-B87FG:1:1101:14737:7218 2:N:0:TAGCGCTC+CTCTCTAT
GACTACCCGGGTATCTAATCCTGTTTGCTACCCACGCTTTCGCGCCTCAGCGTCAGTTATTGTCCAGCTAACCGCCTTCGCCACTGGTGTTCTTCCTAATATCTACGCATTTCACCGCTACACTAGGTGTTCCGTTAGCCTCTCCACTACTCAAGAACGTCAGTTTCAAATGCAGACCCGAACTTGAGCCTCGTGCTTTCACATCTGACTTGATGTCCCGCCTACACGCCCTTTCCCCCCAGTACATCCGGATAACGCTTGCTCCCTACGTATTACCTGGTCTGCTGTCGCGTGTTTCGC
+
CCCCCGGGGGGGCFGGGGGGGGGFGGGGGFFFDFGGGGGGGGGGGGGGFGGGGGGGGGCGGGGGG<FGGGGFGFGGGGGGGG>FGGEC=FCFGGGGGE4CFFGGGGGG=>FGGGFFG=>6CDEF,<=A9=CGGGGG+@=DGF5DF;5,0==D,,=C,@6@D=8EGFGCDFGFGC+@D6@AC6+,8+398C3:9?*=>FFB*DC<BF?EEFF3*BEFCCF4?95557>(5=21<;)7),=C9364+7));05(-7)7--,-,1)49:?)((.)..):6))(..6<A456)(-,0022;)-3
@M02996:162:000000000-B87FG:1:1101:6476:7223 2:N:0:TAGCGCTC+CTCTCTAT
GACTACTAGGGTATCTAATCCTGTTCGATCCCCACGCTTTCGTGCCTGAGCGTCAGTTGCGGATTAGTCAGCTGCCTTCGCAATCGGTGTTCTGTGACATATCTAAGCATTTCACCGCTACACATCACATTCCGCCGACTTCATCCGTACTCAAGCTCGCCAGTTTCAACGGCAGTGCCGGGGTTGAGCCCCGACATTTCACCGCTGACTTAACGTGCCGCCTGCGCACCCTTTAAACCCAATAAATCCGGATACAGCTCGCATCCTCCGTATTAACGCGGCTGCTGGCACGGAGTTAGC
+
CCCCCGGGGGGFEFGGGGGGGGGGGGGGGFEFEGGGGGGFGGGGGGGGGGGGGGGGGGGGGGGGGGGGGGGGGGGGGGGGGGGGGGEGGGGGGGGGGGGGGFGGGGGGGGGGGGGGG>@=CEFGGGGGGGGGGGGGGGEED=FGCFDGFGFFGGGGGGGGGGBFGFGGGGGEGEDGFGFFDGGGEDF46FGFFDD>DGAE4CF9@:6@@=C;>F1;(8D6:;;180760C209:A4A<FEFF<FF<2)74),-7)*)...-1-(14)-,44428))63,-4(31()).-(8?7)228:-)
@M02996:162:000000000-B87FG:1:1101:6497:7232 2:N:0:TAGCGCTC+CTCTCTAT
GACTACTAGGGTATCTAATCCTGTTCGATCCCCACGCTTTCGTGCCTGAGCGTCAGTTGCGGATTAGTCAGCTGCCTTCGCAATCGGTGTTCTGTGACATATCTAAGCATTTCACCGCTACACATCACATTCCGCCGACTTCATCCGTACTCAAGCTCGCCAGTTTCAACGGCAGTGCCGGGGTTGAGCCCCGACATTTCACCGCTGACTTAACGTGCCGCCTGCGCACCCTTTAAACCCAATAAATCCGGATAACGCTCGCATCCTCCGTATTCCCGCGGCTGCTGGCACGGATTTCGC
+
CCCCCGGGGGGGGGGGGGGGGGGGGGGGGGEFFGGGGGGGGGGGGGGGGGGGGGGGGGDGGGGGGGGGGGGGGGGGGGGGGGGGGGCFEGGFGGGGGGGGGFGGGGGFGGFFGFGGG>BDDEFGGGGGGGGGGFDDGGGGGFFGGFDFFGFEG@FGGGGGGGFGGDGGGGGFDFGGFGFFGGD?CDECBFGA?EGF9FBCCFFFFEF68FDFEF?5(21(77<FF9>7;D?6C?AD><FC::?BFABA9756().9----,1(494<<?64430)6,(,(,,-484:?:(.40)1*2).(
@M02996:162:000000000-B87FG:1:1101:6234:7246 2:N:0:TAGCGCTC+CTCTCTAT
GACTACCGGGGTATCTAATCCTGTTTGCTACCCGCACTTTCGAGCATGAGCGTCGATAAGTCCCCAGCAAGCTGCCTTCGCCATCGGTGTTCTTCCTGATCTCTACGCATTCCACCGCTACACCAGGAATTCCGCTTGCCCCTGAACTATCCAAGAGAAACAGTCCAGTCTGCAGGTCCGGGGTTGGGCCCCGGTATTGTACAGACTGCTTGCATCTCCGCCTGCGCTCCCTTTACGCCCAGTGATTCCGAACAACGCTTGCACCCCTCGTATTACCGCGGCTGCTGGCACGAAGTTTTC
+
CCCCCGGGGDGFGGGGGFGGGGGGGGGGGFCEEFGGGGGGGGGGGGGGFGGGEGGGGGGGGGGGFGEGGGGGGFGGGGGGGGGGFGGGGGGGFGGGGGFGGFGGGGGGDEGGGGGGG>EDDFGGGGGFFGGGGFEGGDFFG>FGF8=DFGFFGGGGCE8FGFDGDDF7CGGFG?F69CCEECECGDFCDGGFBD<@5CFECEECCFEEFFGFF4?FEFG:5481;6(,(:37::>A(,:?602)*66<>:<<>)4F(-(--98<<16336::<:4>92(-4,-23?3>1(58)011<))-
@M02996:162:000000000-B87FG:1:1101:16229:7246 2:N:0:TAGCGCTC+CTCTCTAT
GACTACAGGGGTATCTAATCCTGTTCGATCCCCGCACTTTCGTGCCTCAGCGTCAGTTGCGGCCTGGCAGGCTGCCTTCGCAATCGGTGTTCTGTGTCATATCTATGCATTTCACCGCTACACAACACATTCCGCCTGCCTCGTCCGCACTCAAGTGAACCAGTTTCAACGGCAATGCTCCGGTTGAGCCGCACCATTTCACCCCTCACTTGATCCACCGCCTGCGCACCCTTTAAACCCAATAAATCCGGTCAACACCCGGAACCTCCGGCTTACCGCGCCTGCTGGCCCGGAGTTAGC
+
CCCCCGGGGGGGGGGGGGFGGGGGGGGGGGGGFGGGGGGGGGGGGGGGGGGGGGGGGG9FFEGGGGGGGECFGGGGGGGGGEEGD@FFGFGGGGGGGG9;;FGCGGGGGGFGGEGGG>ADGDF8+?FFGFGGGFGGGFGGGFFDDGFGBDADDDFF8D8AFGFFGFGCCE6@EE7E*?=+66@EGD9FBG8@*?CB9FFFFGF((/(/6@7)4+1;)2;3C43=3,9.:C:65::24);?6-84?AA56(5(().:.-(--)((13,447((-144(--(((3,((..-,,-0)2;;6.)
@M02996:162:000000000-B87FG:1:1101:6279:7259 2:N:0:TAGCGCTC+CTCTCTAT
GACTACTGGGGTATCTAATCCTGTTTGCTCCCCACGCTTTCGAGCCTCAACGTCAGTTACCGTCCAGCAGGCCGCCTTCGCCACCGGTGTTCTTCCTGATATCTACGCATTTCACCGCTACACCAGGAATTCCGCCTACCCATCCGGTACTCTAGTTAAACAGTTTCCAAAGCAATTACAGGGTTAAGCCCTATGATTTCACTTCAGACTTGCTTTACCGTCTACGCTCCCTTTACACCCAGTAAATCCGGATAACGCTTGCCCCCTACGTATTACAGCGGCTGCTGGCCCGTAGTTAGC
+
CCCCCGGEGGGGGGGGGFGGGGGGGGGGGGFGCGGGGGGGGGGGGGGGGGGGGGGGGGGGGGGGGGGGGGGGEGGGGGGGGGGGGGEGGEFGGGGGGGGFGDC@DGGGG6BFGGGGG>ADDFGGGGDFGGGGGGGGGCFFGFFGGGF>BGFEDBF@FGGGGC5CEFGGGGFFFFDFFFEFGDEGFC@GFGGB567A=FFEC:*86+:6@FF@CFE9EFF2=@>DFDF@2CBDGFFF?ACCF0=)3)<7;280054;/.---1.8C99(:(..5264).)(4(-(-4:4((4900;:<<>A
@M02996:162:000000000-B87FG:1:1101:20903:7270 2:N:0:TAGCGCTC+CTCTCTAT
GACTACAAGGGTATCTAATCCTGTTTGCTCCCCACGCTTTCGAGCCTCAACGTCAGTTACAGTCCAGTAAGCCGCCTTCGCCACTGGTGTTCCTCCTAATATCTACGCATTTCACCGCTACACTAGGAATTCCACTTACCTCTCCTGCACTCTAGTTCGACAGTTTCCAAAGCAGTTCAGGAGTTGAGCCCCCGCATTTCACTTCAGACTTGCCAAACCGTCTACGCTCCCTTTACACCCAGTAAATCCGGATAACGCTTGCCCCCTAAGTATTACCTCGGATGCCGGGCCGGTATTGCG
+
CCCCCGGGGGGGFGGGGGGGGGGGGGGGGGFGGGGGGGGGGGGGGGGGGGGGGGCFFGFGCEGGGGGGGGFFGGGGGGGGEFGGGDFFEFFGGGFFGEGFGFGGGGGGGEGGGFFGGABCDEFFGG?FGGFGGGGGGCFGGEDGFGBGBGFF9EDEAFGGGE>:EFGCDGGFGFGGFGFFGDCDGG9DDGGFB>DAAEFFFAE7@1:;@?7:EF4F4@F:=::)*(-858>2?@**9;FC<0.9@?<<C>>D7>>2/./,//63>BB(((.).-)))).(--(-1)(---(()0**<))(
@M02996:162:000000000-B87FG:1:1101:4772:7271 2:N:0:TAGCGCTC+CTCTCTAT
GACTACTGGGGTATCTAATCCTGTTTGCTCCCCACGCTTTCGAGCCTCAACGTCAGTTACAGTCCAGTAAGCCGCCTTCGCCGCCGGTGTTCCTCCTAATATCTACGCATTTCACCGCTACACTAGGAATTCCGCTTACCTCTCCTGCACTCTAGCTATACAGTTTCCAATGCAGTCCCGGGGTTGAGCCCCGGGCTTTCACATCAGACTTGCATCGCCGTCTACGCTCCCTTTACACCCAGTAAATCCGGCTAACGCTTGCCCCCTACGTATTACCGCGGCTGCTGGCACGTCGTTAGC
+
CCCCCGGGGGGGGFGGGGGGGGGGGGFFGGFGGGGGGGGGGGFGGGGGGFGGGGGGFGGGGGGGGGGGGGGGGGGGGGGGGGGGGGDFG:CFGFGGGG;EFFGGGGGGGGEGGGGGG>9DDFGGGGGGGGGFGGGDGBFGFDBFGFEBDGDDFE=FDFFGGADCCEGGGFG5CFCFAGFBEGGGCDCFEGGFFFGB>7AB*>*9@8@>;6408*9:(2:7/.2732274CF3D@49:7EC645>1.5:C6)(-).9,(--(9::F;B:B(.)-..:9<((-,,12::0(.520.22*219
@M02996:162:000000000-B87FG:1:1101:22479:7274 2:N:0:TAGCGCTC+CTCTCTAT
GACTACCCGGGTATCTAATCCTGTTTGCTACCCATGCTTTCGTGCCTCAGCGTCAGTTAGAGCCCAGTAAGCCGCCTTCGCCACTGGTGTTCCTCCGAATATCTACGCATTTCACCGCTACACTCGGAATTCCGCTTACCTCTACTCCACTCAAGAACTACAGTTTTGGATGCAGTTCCAAGGTTAAGCCTTGGCATTTCACATCCAACTTGCAGTCCCGCCTGCGCACCCTTTACACCCAGTAAATCCGGACAACACTTGCCACCGACGTTTTACCGCGGCTGCTGGCACGTAGTTAGC
+
CCCCCGGGGGGGGGGGFFGGGGGGGGGGGE<FFGGGGGGGGGGGGGGGGGGGEGGGGGFAFFFFGGGGGGGGGGGGGGGGGGGGGGFCFFGGGFGGGCFGGFGGGGGGGGGGGGGGGABGGFGFGFEFGGGGGGGGGGGGGDFFFCDGDGFDF8=,@DFGGGFFFFGGGGGFFFGGFGDF;EGGGGEGEGGEAAFBEGFFFG@E@FFFFF>AEFB>);C7;:/)/-5/:E@>6B*18:FE1;ECAC312.2/6.(*(////;6)90(((,-(.147)1(--449?:771(5000*2+.).
@M02996:162:000000000-B87FG:1:1101:7667:7292 2:N:0:TAGCGCTC+CTCTCTAT
GACTACACGGGTATCTAATCCTGTTTGATCCCCGCACTTTCGTGCCTCAGCGTCAATGACGGATTTGTGAGATGCCTTCGAATCGGTGTTCTGTGTGATATCTATGCATTTCACCGCTACACCACACATTCCTCCCACAGCATCCGTATTCAAGAAACCCAGTATCAACGGCACGTCAGGGGTTGGGCCCCTGCATTTCACCGCTGACTTAAGTCCCCGCCTACGCACCCGTTAAACCCAATAAATCCGGAGAACGCTCGCATCCCACGTATTACAGCGGCTGCAGGCACGGGGTTAGCC
+
CCCCCGGGGGGGGGGGGGGGGGGFGGGGGGFGGGGGGGGGGGGGGGGGGGGGGGGGGGGGGGGDGGGGGGGGGGGGGGCGFFGGGGBFFGFCFGGGGGGGGFG,,CEFGGFFDGGGE>BD?84+@FFEGFDEECGDGGEGGFFGGDDEDDDDGFFFGGGDGGDBEFF8=EEDGFDFFGFFGGGGGGFGBGGFFFGFCCAEEGFFB?BF@C@ECBCFE688266=?9(,6;(6<;3CE;C*33><*)-,1-8(-).1---,-1426().3,(.,.)).2,,-314(.((..2()0:?*4))
@M02996:162:000000000-B87FG:1:1101:7653:7305 2:N:0:TAGCGCTC+CTCTCTAT
GACTACACGGGTATCTAATCCTGTTTGATCCCCGCACTTTCGTGCCTCAGCGTCAATGACGGATTTGTGAGATGCCTTCGAATCGGTGTTCTGTGTGATATCTATGCATTTCACCGCTACACCACACATTCCTCCCACAGCATCCGTATTCAAGAAACCCAGTATCAACGGCACGTCAGGGGTTGGGCCCCTGCATTTCACCGCTGACTTAAGTCCCCGCCTACGCACCCTTTAAACCCAATAAATCCGGATAACGCTCGCATCCTCCGTATTACCGCGGCTGCTGGCACGGAGTTGGCC
+
CCCCCGGGGGGGGGGGGGGGGGGGGGGGGGGGFGGGGGGGGGGGGGGGGGGGGGGBFFGGGGGGGGGGGGFGGGGGGGGGGFDGGGFFGGFGGGGFGGGG;=E=FFGGGGGDGGGGGBEDGGGGGGGG@FFFGGGGGGGGDDFGGGFCFDCFECFGGGGGGGF9@FDFG>EEGFGGFDDFGGGEGDBGDGGFFFC4ACA?EGDFFDFFFFGEFFEABF)(=6;@:9?B;G037)9EF@<*=@@E;?25515?FF>>-----)49F<5173(304.<03,-37>:4>03:>(4).;A+273
@M02996:162:000000000-B87FG:1:1101:4464:7323 2:N:0:TAGCGCTC+CTCTCTAT
GACTACAAGGGTATCTAATCCTGTTTGCTACCCGCACTTTCGAGCATGAGCGTCGATAAGTCCCCAGCAAGCTGCCTTCGCCATCGGTGTTCTTCCTGATCTCTACGCATTCCACCGCTACACCAGGAATTCCGCTTGCCCCTGAACTATCCAAGAAATGCAGTCCGGTCTGCAGGTCCGGGGTTGGGCCCCGGTATTGTACAGACCGCTTGCACTTCCGCCTGCGCTCCCTTTACGCCCAGTGATTCCGAACAACGCTTGCACCCCTCGTATTACCGCGGCTGCTGGCACGAAGTTTGC
+
CCCCCGGGGGGGGGGGGFGGGGGGFGGGGGFFFGGGGGGGGGGGGGGGGGGGGGGGGGGGGGGGGGGGGGGGGGGGGGGGGGGGGGGGGGEGGGGGGGGGGFGGGGGGGGDEFGGGG:<CDEFGGGGGGGGGEFEDGFFFGDFDDGEFDDFFGCGFGGGGGGFF8FG>DGGFCFFGFDBFCEGGGDF>BFG@EBD@2@FC7@EECF9@BEGFFFE6@FC32:;4=7>:?DF?G36916CC?F>?/<<A>4)(2.3>---,-18>C?>,44442(6<>0,-4149BF:7????)0/;<4AA
@M02996:162:000000000-B87FG:1:1101:25837:7348 2:N:0:TAGCGCTC+CTCTCTAT
GACTACTAGGGTATCTAATCCTGTTTGCTACCCGCACTTTCGAGCATGAGCGTCGATAAGTCCCCAGCAAGCTGCCTTCGCCATCGGTGTTCTTCCTGATCTCTACGCATTCCACCGCTACACCAGGAATTCCGCTTGCCCCTGAACTATCCAAGAGAAACAGTCCAGTCTGCAGGTCCGGGGTTGGGCCCCGGTATTGTACAGACTGCTTGCATCTCCGCCTGCGCTCCCTTTACGCCCCGTCATTCCGCACAACGCTTGCACCCCTCTTATTACCGCCGCTGCTGGCACGACGTTTGC
+
CB6AC6EFFG<FCE<C@CFFFFDE,CEFGFFEFBFGGEF9FC8CFC@EEGGGGEBCFEGF@F@<FGFGGGGGGGCEFG?FGGGGD8?8C,,AEFGFGFFGGBGGGEDFEEC4FGDFE>@CCCF@FGGG:,@EGGGC?EFG+:FDG8DGFGFFGFD8=EG8DF5@=FFGGG9DGFGFFGEF+BECFD=CC*@@A>D):FF*7>??*;>>=8459FEFF=0323:18669;C;5C;;<(0</(,,()(6<77),48:5-----*),2,1:2(..6<5--3(--147(,5(273:8)**2,,)
@M02996:162:000000000-B87FG:1:1101:24842:7369 2:N:0:TAGCGCTC+CTCTCTAT
GACTACAAGGGTATCTAATCCTGTTTGATCCCCACGCTTTCGTGCCTCAGCGTCAGATGTATATTAGTGAGCTGCCTTCGCAATCGGTGTTCTGTGTGATATCTGAGCATTTCACCGCTACACCACACATTCCGCCCACTGCACATAATCTCTAGTCTGACAGTATCAACCGCACATATAAGGTTAAGCCTTATTATTTCACGGCTAACTTACCAAACCGCCTACGCACCCTTTAAACCCAATCAATCCGGATAACGCTTGGATCCTCCGTATTACCGCGGCTGCTGGCACGGAGTTCGC
+
CCCCCGDGGGGGGGGGGGGGGGGGGGGGGGGGGGGGGGGGGGGGGGGGGGGGGGGGDFG<FG9FFDFGGGGGGGGGGGGGGEEEFGE@:FEFGGGGGFGGGFGGE?FGFGGGGGGGD>DDGGGGGGGEEGGGGDDDGGEFGDFFF90FFDFEFGGFGDGGFFDCAF+@DFCAGFGCFD9DEFGGGGBCD8@DF+6;;FFE@GFFBFDEEFGFCFF*@FG@*::9>AA<@GF=CEE?>EC5-(-02)))038(())2,.////630:EAD,-(.5)))(,(,(46<??(,.467.*1*-(2
@M02996:162:000000000-B87FG:1:1101:24857:7378 2:N:0:TAGCGCTC+CTCTCTAT
GACTACAAGGGTATCTAATCCTGTTTGATCCCCACGCTTTCGTGCCTCAGCGTCAGATGTATATTAGTGAGCTGCCTTCGCAATCGGTGTTCTGTGTGATATCTGAGCATTTCACCGCTACACCACACATTCCGCCCACTGCACATAATCTCTAGTCTGACAGTATCAACCGCACATATAAGGTTAAGCCTTATTATTTCACGGCTAACTTACCAAACCGCCTACGCACCCTTTAAACCCAATACATCCGGATAACGCTTGGATCCTCCGTATTACCGCCGCTGCTGGCACGGAGTTAGC
+
CCCCCGGGGGGGGGGGGGGGGGGGGGGGGGGGGGGGGGGGGGGGGGGGGGGGGGGGGGGGGGAFGGGGGGGGGGGGGGGGGGGGGGGFGGEGGGGGGGGGGFGGGGGGGGGGGGGGGBEGDFGGGGGGGGGGGGGGGGGGGEFGGGFGFFDDFGGGGGGGGGFFGFGGGGGFGFGGFGFFFGGGGCDBEGFEFFGDEGFCEGDABEA>CAFEFFC>=@CAE@<7=5==@GF2CEEFFFFGFFFB)7CCFF>6(077/.(/6*./*,//5>2(.,.-)(((-479988>((<B802;@)6:
@M02996:162:000000000-B87FG:1:1101:28267:7385 2:N:0:TAGCGCTC+CTCTCTAT
GACTACACGGGTATCTAATCCTGTTTGCTCCCCACGCTTTCGAGCCTCAACGTCAGTTACAGTCCAGTAAGCCGCCTTCGCCACTGGTGTTCCTCCTAATATCTACGCATTTCACCGCTACACTAGGAATTCCGCTTACCTCTCCTGCACTCTAGTTCTACAGTTTCCAATGCAATCCCGGGGTTGAGCCCCGGGTTTTCACATCAGACTTATCTTACCGTCTGCGCTCCCTTTACACCCAGTAAATCCGGATACCGCTTGCCCCCTACGTCTTACCGCGGCTGCTGGCACGTAGTTAGC
+
CCCCCGGGGGGGGGGGGGGGGGGGGGGGGGGGGGGGGGGGGGGGGGGGGGGGGGGGGGGGGGGGGGGGGGGGGGGGGGGGGGGGGG=CFFEFGGGGGGGGGF,CFGGGGGGGGGGGGADGGCFGGGGGGGGGGGGGGGGGGEFGGGEFFGFFGGGGFFDGFGFFGFGGGGGFGFGGFGFFGGGGGDFGFGGDFEGFFGFEE7<EFFEEFF9*8=7C5=F2=87>C=@FFEFDG@FF<<FGF0();9<<2.04(7)2----49??C6((38.(.46654(,449013:0:?23.)*2<)))
@M02996:162:000000000-B87FG:1:1101:21176:7407 2:N:0:TAGCGCTC+CTCTCTAT
GACTACCAGGGTATCTAATCCTGTTTGCTCCCCACGCTTTCGCGCCTCAGCGTCCGTTACTGTCCAGTCGATCGCCTTCGCCACTGGTGTTCTTCCTTATATCTACGCATTTCACCGCTACACAAGGAATTCCATCTACCTCTCCAGCACTCAAGAACCACAGTTTCAAATGCAGTTTGTGAGTTAAGCCCACCGACTTCACATCTGACTTGCTCTCCCGCCTACTCGCCCTTTAGACCCAGTAAATCCGGATAACGCTTGCCACCTACGACTTACGGCGGCTGCTGGACCGGATGTACA
+
CCCCCF66@7CFFEFGFCAF@6CCCFEFFA,CCFCF>FGE9FE:F@:FFFGEF,+@FGGGCE65CFCE,B,=ECCF@FFDE=4@EFGCFFFFFGGFGF,CE@=9;FF:EGCGGG<?@59DCCE,@9:=FFFGF,,?D,,,?:6DD=)A:FDD,==DD,,@D,5:3CF:93=@C7DAFGF:8@9EF97+51D)<*+))@@;AF;=)4;7CFB36+*3./*01-0(0*0(81-9C;)))/?;824;+.<566)(6).*/.(/(*.6C:74(((((446-(--(--(,))(.8(-0)2*36))
@M02996:162:000000000-B87FG:1:1101:20888:7408 2:N:0:TAGCGCTC+CTCTCTAT
GACTACAAGGGTATCTAATCCTGTTTGCTCCCCACGCTTTCGAGCCTCAACGTCAGTATCTGTCCAGTATGGCGCCTTCGCCTCCGGTGTTCCTCCTAATATCTACGCATTTCACTACTACACTAGGAATTCCCCATACCCCTCCAGTACTCTAGATTAACAGTTTTCAAAGCAATTCCTGGGTTAAGCCCAGGTATTTCACTTCAAACTTGCTATTCCGTCTACGCTCCCTTTACACCCAGTAAATCCGGATAACGCTTGCCCCCTACGTTTTACCGCGGCTGCTGGCCCTTATTTAAC
+
CCCCCGGGGGGGGGGGGGGGGGGGGGGGGGFGGFGGGGGGGGGGGGGGGGGGGGGGGCFGGGGGGGGGGGCEEFGGGGGGGGGGGDEGGGGGFGGFGFFFFFGGGGGGGGGGGGGGG=DDFEFFFCFGGFGGGGG+D4DBFDFGG8=CDFFFGFD9EGGGGGFEGFGGGGCFGFFGFGFFF,AEFFEFDFGDFFF7EFFFFGCFE;:CCBFEFFEFFFGC@::>C5@=AED=CEEFE@FE:(6C69?<C@:@FB>9/.///CEFGFFFD1,(/;?;)/0-44>;00,801(()0+<@)-6
@M02996:162:000000000-B87FG:1:1101:11233:7408 2:N:0:TAGCGCTC+CTCTCTAT
GACTACACGGGTATCTAATCCTGTTCGATCCCCGCACTTTCGTGCATGAGCGTCATTTACGGCCTGGTCTGCTGCCTACGCAATCGGTGTTCTTCGTCATATCTATGCATTTCACCGCTACACAACGAATTCCGCAACCCTCGACCGCAATCAAGCTCTCCAGTATCAATGGCGTGATGACGTTGAGCGTCACGATTTAACCACTGACTTAAAAAGCCGCCTGCGCACCCTTTAAACCCAATAAATCCGGTTACCGCTCGGATCCTCCGTATTACCGCGGCTGCTGGGCCGGAGTTACCC
+
CCCCCGGGGGGGGGGGGFFFGGGGGGGGGGFFGGGGGGGGGGGGGGGGFGGGGGGGGGGGGGGGGGGGGGGFGGGGG9EFGGGGFGFFGGGGGGGGGGGGGFGGGGGGGGGGGGGFG@EGGFFCEFGFGGGFGGG8>+@EGDBDDG9FECEE,>DECFGGGGFFF9DFGFF?DDDGBGC+@8@CF/0;ACG=EEDDFG68CFFBE;B=BCCCF+;)(5),::269>266E6B<49<71?88:))1)6393)(())1((,-(1-154A4164::.-.89(,(--(.)(((((-)02*0)).
@M02996:162:000000000-B87FG:1:1101:12239:7410 2:N:0:TAGCGCTC+CTCTCTAT
GACTACAAGGGTATCTAATCCTGTTTGCTCCCCACGCTTTCGAGCCTCAACGTCAGTTACCGTCCAGTAAGCCGCCTTCGCCACTGGTGTTCCTCCTAATATCTACGCATTTCACCGCTACACTAGGAATTCCGCTTACCTCTCCGGCACTCGAGTCTTACAGTTTCCAATGCAGTTTGGGGGTTGAGCCCCCACCTTTCACATCAGACTTGCATGACCGTCTACGCTCCCTTTACACCCAGTAAATCCGGATAACGCTTGCCCCCTCCGTTTTACCTCGGCTGCTGGCCCGTAGTTCGC
+
CCCCCGGGGGGGGGGGGGFGGGGGGGGGGGFGGGGGGGGGGGGGGGGGGGGGGGGGGFFGGGGGGGGGGGFFGGGGGGGGGGGGGGFFFGGGGFFGGFFGGFGGGGGGGGEGGGGGGAB?DEEAFGGGGGGGGGGGGGGGGFFGGC=GADFEFBDFGFGGGFECGFGGGFG5FD?FD=A>CEGGDDFFFGGAE4DA>CFFFG?FEAB3BFGBEAC+7A48/2,66(.,6B?:D@<<CAFG80()19)9C>86<B27--,,-C:?C>F01(,)(-)54).,24:;?8:(4.(4..*1+)3(
@M02996:162:000000000-B87FG:1:1101:11216:7424 2:N:0:TAGCGCTC+CTCTCTAT
GACTACACGGGTATCTAATCCTGTTCGATCCCCGCACTTTCGTGCATGAGCGTCATTTACGGCCTGGTCTGCTGCCTACGCAATCGGTGTTCTTCGTCATATCTATGCATTTCACCGCTACACAACGAATTCCGCAAACCTCGACCGCAATCAAGCTCTCCAGTATCAATGGCGTGATGACGTTGAGCGTCACGATTTAACCACTGACTTAAAAAGCCGCCTGCGCACCCTTTAAACCCAATGAATCCGGATAAAGCTCCGATCCTCCGTTGTACCGCGGCTGCTGGTCCGGAGTTAGCC
+
CCCCCGEGGGGGGGGGGGGGGGGGGGGGGGGGGFGGGGGGGGGGGGGDFGGGGGGGGGFGFECFFFGGGGEFFFGGGDFGGDGE=DFGGGGGFFF<FEBFGFGCFFFGGGGGGFGGGAFGDEGEEEGFGGGGGGG6=EFGGD>6DEAGF8BEDCFGGGDFFFEFCFG:ED@6F9DD*9*9@@1;>7:>2?EFFFDB=G67CFEB:;EE4:+8663)6;>>E<==:69>>E(,925)4:E5:?>4=2:><>0:26)2--.(-/,4C:2318)(,).),((,,(,-,.(())-3.82:+64?
@M02996:162:000000000-B87FG:1:1101:12779:7428 2:N:0:TAGCGCTC+CTCTCTAT
GACTACTCGGGTATCTAATCCTGTTTGCTCCCCGCACCTTCGCACCTCAGCGTCAGTCATCTGCTGGTAACCTGCCTTCGCCATTGGTATTCTTCCAGATATCTACAGATTTCACCCCTACACCTGGAATTCTGATTGCCCCTCAGTGACTCTAGTTATGCAGTTCTCAACGCAGTCCAGGAGTTAAGCTCCTGCCTTTCACATCAAGCTTGCAAAACCGCCTACATGCCCTTTACGCCCAATAATTCCGAACAACGCTCGCACCTTACGTGTTACCGCGGCTGCTGGCACGTAATTAGC
+
CCCCCGGGGGGGGGGGGFFGGGGGGGGGGGFFFGGGGGGGGGGGGGGGGGGGGGGGGGGGGGGFGGGGGGGGGGGGGGGGGGGGEFCGEFGGGGGG<FCFGFGGGGCFGGGGGGGGGBFGGFGGGGGGGGGGGGAFFFFGGDFGG8D9?FFFGGCFGDGFGGEFFFGGG,DDDA6EDGCBDDEFGGFG69DDFFGFEGFFFGFFFFF@CFGDD6C9=AD>G>=ADBF?@DBEG=A;59FEF2>);CF?C28@9A@D..(/.:9(:38;1/...44<A69(42-7?>>0(3<20)*;7:?:
@M02996:162:000000000-B87FG:1:1101:5364:7439 2:N:0:TAGCGCTC+CTCTCTAT
GACTACCCGGGTATCTAATCCTGTTTGATCCCCACGCTTTCGTGCCTGAGCGTCAGTTGCGAGCTCGTGACCTGACTTCTCGATCGGTGTTCTGTGACATATCTAAGCATTTCACCGCTACACATCACATTCCGGCCACGTCTATCGCACTCTAGTCCGGCAGTATCAAAGGCACGATTGGAGTTAAGCCCCAACTTTTCACCCCTGACTTACCGATCCGCCTGCGCACCCTTTAAACCCAATAAATCCGGATAACGCTCGTATCCCCCGTATTACCGCGGCTGCTGGGACGGAGTTAGC
+
CCCCCGFFGGGGEFGGGGGGGGGGGGGGGFFEDGGGGGGGFGGGGFGGGGGGGGGGFGGGGGGGEGGGGGGGGGGGGGGFFC8FDEFBFFGFGGFGGGGGGFFFGGGGGGFGGGFDG:<CDEFFGFDGGEFGAFGGGGGGF=BGFGAF5DEDFFFFFGGEE>=@@CGGFFGFGFGGBGDF6>@CFFACEFFFFFG=*@FEECBDFA>2>FGFEF?D>DG<E664=@FFFGF:74>);<:CB?:7?AA<C6)-4747-----1489)80644335.9)4(,-33>0))(,(.48)/*266>
@M02996:162:000000000-B87FG:1:1101:11401:7458 2:N:0:TAGCGCTC+CTCTCTAT
GACTACCAGGGTATCTAATCCTGTTTGCTCCCCACACTTTCGAGCTTCAGCGTCAGTTGCGGCCCAGCAAGCTGCCTTCGCAATCGGAGTTCTTCGTCATATCTAAGCATTTCACCGCTACACGACGAATTCCGCCTGCCTCTTACGCACTCAAGTAAACCAGTTTCAACTGCAGTCCAGATGTTGAGCACCTATATTTCACAGCTGACTTGATCTACCGCCTACGCTCCCTTTAAACCCAATAAATCCGGATAACGCTCGGATCCTCCGTATTACCGCGGCTGCTGGCACGGAGTTAGA
+
CCCCCGGGGGGGFGGGGGGGGGGGGGGGGGGGGGGGGGGGGGGGGGGGGGGGGGGGGGCGFFGGGGGGGGGGGGGGGGGGGGGGGGGCFFGGGGGGGFGGGFGGGGGGGGGGGGGGG>BGGFDEGGGGGGGGGGGGGGGGGFFGDGDGDGBEFFFFFFGGGGFFGFGGGGGFGFGGFGFFGGGEGGFGF9FDFFGBFGFFEGEEFAEFFFGF@=6=EFF5?@>@DDF=@GDFFFEFCEGG;164AEFEC:=(;EE>/.,--1-(9()447-(.46<>1-(3(--32>BBB?075/2A)-)
@M02996:162:000000000-B87FG:1:1101:22103:7467 2:N:0:TAGCGCTC+CTCTCTAT
GACTACCCGGGTATCTAATCCTGTTTGCTCCCCACGCTTTCGAGCCTCAACGTCAGTTACAGTCCAGTAAGCCGCCTTCGCCACTGGTGTTCTTCCTAATATCTACGCATTTCACCGCTACACCACGAATTCCACTTTCCTCTCCTGCACTCCAGTCCAGCCAGTTCCAAATGCATTCCCGGGGTTGAGCCCCGGGTTTTCACATCTGACTTCCACTCCCCTCTACCCCCCCTTCACACCCAGAAAACCCGGAAACGGCTTGTCCCCTCCTTCTTACCCCGGCTCCTGGCAACGTATTCA
+
CCCCCGCFGGGGEGGGGGGGGGGGGCFFGGGGEGGGGGGGGE8EFGGD@5EFDFGGFFCECCF9CCF,C,,C,@FGGGGGG,F:,=CFBFGGF9@?FBAFGFGGGCGDEEEGGGGGG>D?D@F,8+46CEGGG=DFG9EDFFBDD,)E6DFFEDC@2A,6,+)86B+6+,,4,==,3?*;>6CCF+8*1@F5953)::B):,:*>AE**+;**1/+8)9(*(/(00*/(33(/6()/)??3((()),(1()((.,*((-(().):4(.43())-)).,(,(((-((3:8((.).1*352)
@M02996:162:000000000-B87FG:1:1101:10461:7468 2:N:0:TAGCGCTC+CTCTCTAT
GACTACTCGGGTATCTAATCCTGTTTGCTCCCCACGCTTTCGCGCCTCAGCGTCAGTTACTGTCCAGTAGACCGCCTTCGCCACTGGTGTTCTTCCTTATATCTACGCATTTCACCGCTACACAAGGAATTCCGTCTACCTCTCCAGCACTCAAGCAATACAGTTTCAAATGCAGTTTATGAGTTAAGCCCATAGCTTTCACATCTGACTTGCATCCCCGCCTACGCGCCCTTTACACCCAGTAAATCCGGATAACGCTTGCCCCCTACGTTTTACCGCCGCTGCTGGCCCGTCGTTAGC
+
CCCCCGGGGGGG@FGGGGGGGGGGGGGGGGGGGGGGGGGGGGGEGGGGGGGGGGGGGFFGGGGGGFGGGACEGFGGGGGGGFFGGGEFFGCFGGGGGFEGGFGGGGGGDGGGGGGGG:?CD@F,=EAFGFGGGGFGG8DEGEFGGE5FFGFF8@F9=8DFFFFGGFGGGDCFGFCGFD*=7,7EEFF8:FG5FA6);CFFFG@EC;;*>AGEF5ACEFF:@A@A@/>/5C==C8>EC3FC=06>=5C?D@)(;B<;/./--92,9>F61(.(.4442,,(--99>2)40(((0)222(--
@M02996:162:000000000-B87FG:1:1101:24395:7487 2:N:0:TAGCGCTC+CTCTCTAT
GACTACTCGGGTATCTAATCCTGTTTGCTACCCATGCTTTCGTGCCTCAGCGTCAGTTAAAGCCCAGCAGGCCGCCTTCGCCACTGGTGTTCCTCCCGATCTCTACGCATTTCACCGCTACACCGGGAATTCCGCCTGCCTCTACTTCACTCAAGAGAAACAGTTTCAAGCGCAGGCTATCAGTTAAGCCGATAGTTTTCACGCCTGACTTGCTTCCCCGCCTACGCACCCTTTACACCCAGTAATTCCGGACAACGCTCGCTCCCTACGTATTACCGCCGCTGCTGGCCCGTAGTTAGC
+
CCCCCGFGGGGGC<FGGGGGGGGEGGGGFGFFGGGGGGGGGGGGGGGGGGGGGDFGFGGGGGGCFGGGGGGGGGGGGGGGGGGGGGGGGECFGGGGGGFDGFEGGGGGGGDGGGGGGA>DDFFGGGGCCFGGEGGGGGGGGDFGGEEGFGFFGGGDGG,@DDDCEFGFGFGFGFGGFGEFG9E@=FECBGEAB>DEECFFFG2BBADFFFGFC=>F@FG5*,6;@@@?BC;(;;<E<8CCF@E)@<<::73:>E:9--((-7(49<0441.)6(.:903(-(39903:F.((001/+64<
@M02996:162:000000000-B87FG:1:1101:10457:7488 2:N:0:TAGCGCTC+CTCTCTAT
GACTACTCGGGTATCTAATCCTGTTTGCTCCCCACGCTTTCGCGCCTCAGCGTCAGTTACTGTCCAGTAGACCGCCTTCGCCACTGGTGTTCTTCCTTATATCTACGCATTTCACCGCTACACAAGGAATTCCGTCTACCTCTCCAGCACTCAAGAAATACAGTTTCAAATGCAGTTTATGAGTTAAGCCCATAGATTTCACATCTGACTTGCATCCCCGCCTACGCGCCCTTTACACCCAGTAAATCCGGATAACGCTTGCCACCTACGTCTTACCGCGGCTGCTGGCACGTAGTTAGC
+
CCCCCGGGGGGGGGGGCFFGGGGGGGGGGGFGGGGGGGGGGGGFGGGGGGGGGGGGGGAFGGGGGGGGGGAFFGGGGGGGGGEGGGGGGGGGGGGGGGGGGFFGGGGGGGGGGGGGG=:DDFGGGFGFGGFGGGGGGGGFGEFGGF<FFGFFG@CC,=DFGGFFGFGGFGGFGFFGFG>FGCGGGGFGFFGFFFGE<FFFFGECEFEEEFG@EAA<EFF4EADDD>=29E@2<;CE3@GG086);6CCG026<)/2/.//-95)28?(24.,41.<,(--43>31,)((.4:00*;:-6<
@M02996:162:000000000-B87FG:1:1101:27966:7507 2:N:0:TAGCGCTC+CTCTCTAT
GACTACCAGGGTATCTAATCCTGTTCGATACCCGCACTTTCGAGCTTCAGCGTCAGTTACGCTACAGTCAGCTGCCTTCGCAATCGGAGTTCTTCGTCATATCTAAGCATTTCACCGCTACACGACGAATTCCGCCAACTTCCTGCGCACTCAAGTACTCCAGTTCGCGCTGCAATTCAGATGTTGAGCATCTACATTTCACACCACGCTTAAAATACCGCCTACGCTCCCTTTAAACCCAATAAATCCGGATAACGCCCGGACCTTCCGTATTACCGCGGCTGCTGGCACGGAATTAGC
+
CCCCCGGGGEEGGGGGGGGGGGGFGGGGGGGGGEGGGGGGGGGGGGGGFGGGGGGGGGGGGG@FGGGGGGGGGFGGGGGGGGGGGGGFGGGGGGGGGGGGGFGGGGGGGGGGGGGGGAEGDEGGGGGDFGGGGGGGGGGCGFFGGGAGDGFFFGGGGGGGGGDDGFGGGG>BGFGGFG71@EAEFGFGFFFEFFGFFGFFCFE):@B=@>GF*=;F48D5C3:;8?F1;E@(:56CCACED0;;=7)69;8(3>6>---(4).7C1)3214(4>.5.8--(299:?07027?.0//<6?0
@M02996:162:000000000-B87FG:1:1101:18424:7529 2:N:0:TAGCGCTC+CTCTCTAT
GACTACCGGGGTATCTAATCCTGTTTGATACCCACGCTTTCGTGCCTCAGCGTCAGTTGTATCCTAGTAAGCTGCCTTCGCAATCGGGGTTCTGTGACATATCTAAGCATTTCACCGCTACACGTCACATTCCGCCTACCTCGTTTACACTCAAGAACGCCAGTTTCAACGGCTCGGTATAGTTGAGCTACACAATTTGACCGCTGACTTAACATCCCGCCTACGCACCCTTTAAACCCAATAAATCCGGATAACGCTCGCCTCCTCCGTATTACCGCGGCTGCTGGCACGGAGTTAGCCG
+
CCCCCGGGGGGGGGGGGFGGGGGGGGGGGGGFFGGGGGGGGGGGGGGGGGGGGG@FGGGGFGGGGFGGGGGFGGGGGGGGGFFGGGFFGFGGGFGG,FFDFFGGGFGGGGGGGGGGG=BCDEGCEDFGGGGGGFGDGCFGGFFGGFDGFGFDBDDF8ECEGGBFGFGFFGGFGBDDDG9CDDFEFGBGE9FBFFDBFGFACFBBF4@BEF86E>@ADFC:C;/3;@<;BG7DD))9=@E57@;<C36;7201:F<9--,--)-450::9<(44).)29,,,39::)404<(-)02;9<<:(
@M02996:162:000000000-B87FG:1:1101:18561:7557 2:N:0:TAGCGCTC+CTCTCTAT
GACTACTAGGGTATCTAATCCTGTTTGCTACCCGCACTTTCGAGCATGAGCGTCGATAAGTCCCCAGCAAGCTGCCTTCGCCATCGGTGTTCTTCCTGATCTCTACGCATTCCACCGCTACACCAGGAATTCCGCTTGCCCCTGAACTATCCAAGAGAAACAGTCCAGTCTGCAGGTCCGGGGTTGGGCCCCGGTATTGTACAGACTGCTTGCATCTCCGCCTGCGCTCCCTTTACGCCCAGTGCTGCCGAACAACGCCTGCACCCCTTGTATTACCGCCGCTGCTGGACCGAAACTTGT
+
CCCCCEGGGGFFFGGGFGGGGGGGFGGFGGCFDFEGGGGGGGGGGGGGFGGGGGGGG8CGGGGCFFGGGGFGGGGGGGGGGGGGGGGGDFCFE<E?FGFFGFGGGGGGGEEFFGFGG>A8CEFGF<CF8FBFGGGGG8=,=5?8==8CFDFDFF8DDD@@FD)<@?D8EFDFGF0AFGE>CEGEDG55@GGABBGF>AAEFGE<4?=:@FG35F?FCFG9=1/=0:@1?C0(:=3>?<<C<6:4*-),>(.37),*,--,(1(59(40((.)..).)(((-4943,33(.:90)**3).-
@M02996:162:000000000-B87FG:1:1101:20510:7561 2:N:0:TAGCGCTC+CTCTCTAT
GACTACTCGGGTATCTAATCCTATTTGCTCCCCACGCTTTCGTGCATGAGCGTCAGTTACAGACCAGGTAATCGCCTTCGCCTCTGGTGTTCTTCCATATATCTACGCATTTTACCGCTACACATGGAGTTCCATTACCCCCTTCTGCACTCTAGTTTGCCAGTATTCGATGCTGTATTTAGTTGAGCTCCACGCTTTCACCTCAACCTTAACAAACCGCCCTCGCACCCTTTACGCCCCATACATCCGGATAAACATTGCCCACCAACTTTTTACCGCGCCTACTGGCCCGTGTCACGC
+
CCCCCGGGGGGGEGGGGFGGGG,FEGGFFF@FEGGDGGGGFGGGGGGGFGGGGGGGGGGGEF,AFFF@FCAFGFGGGGGGGCCGGGGGGGGFGGGGFGGGGFGGFGGGGGGGD=CFG>@D8FG?GCF,:FDEC;EE=F8?FAFGDE9EEFFDGDFGGGGAFEDDGFGGF,DBEF?EBFB+37EF,2:8*@,:D>D>AG8**,*5)3):CBCE*+3*1:<:7))/-/)/6B2@?*0//(4*/33(=<3,/.0(,8/*))/).*))1((((()-.)())((-(,1((,.)(,((8)2*0.(,
@M02996:162:000000000-B87FG:1:1101:11497:7565 2:N:0:TAGCGCTC+CTCTCTAT
GACTACCGGGGTATCTAATCCTGTTTGATCCCCACGCTTTCGTGCATGAGCGTCAGTGCAGGTACGGCAAGCTGCCTTCGCTATCGGAGTTCTGCAGCATATCTACGCATTTCACCGCTACACACTGCATTCCGCCTGCCTTCACCGCACTCAAGACCGACAGTATCAACGGCACTGCCGGGGTTGAGCCCCGACATTTCACCGCTGACTTACCAGCCCGCCTGCGCCCCCTTTCAACCCAATAAATCCGGATAACGCCCCCATCCCCCGTTTTCCCCGCGCCTCTGTGCCGGAGTTGAC
+
CCCCCGGGGGGGEGGGGGGGFGGGGGGGGGGGGGGGGGGGGGGGGGGGGGGGGGGGGAF<AFGGGGGGGGGFGFGGGGGGGGGGGGFCCFGGGFFC,B@FGDGGGGGGDGGGGGGGG=ACDEF,CFGGGGGGGGGGGEGGGFFGGGAGADAE,8A3AFD6C+:@CFGFGGGFGFGG>FC*BEGE@D=F>GGFB:<>;FFF?GE?F:,(38DCEFC)/=C97---3(,,2?9(9?2<>AGG?8(,9)).24)(,82*,-(-(),(2((-,(,((-).),((41-(((...4)-0)***-),
@M02996:162:000000000-B87FG:1:1101:11479:7565 2:N:0:TAGCGCTC+CTCTCTAT
GACTACCGGGGTATCTAATCCTGTTTGATCCCCACGCTTTCGTGCATGAGCGTCAGTGCAGGTACGGCAAGCTGCCTTCGCTATCGGAGTTCTGCAGCATATCTACGCATTTCACCGCTACACACTGCATTCCGCCTGCCTTCACCGCACTCAAGACCGACAGTATCAACGGCACTGCCGGGGTTGAGCCCCGACATTTCACCGCTGACTTACCAGCCCGCCTGCGCCGCCTTTCAACCCAATCAATCCGGATACCGCTCGCATCCTCCGCATTACCGCCGCTACTGGCACGGAGTTCGC
+
CCCCCG@BFGEFGGGGGFGGGGGFFGGGGGFFFFGGGGGGFGGGGGGGGGGGGGGGF,C,CEEGGEGCFGGGGFGDGGGGGGGGFEFCFCFGG9EFCG?AD7DCFGGGECEGFEGGGA>CDFF8EEFGGGFFGEGGGDGGCEFGGFFEDD5D@@+CEF>@EGADFFFC7FGFGFDG5CD5>>E*BC:FEGF=?>GFDCFFFGA(3::@@AF<EF3)6AD7C38?1(4((:;(*.-:>AFG:67(9<))72<:2.)*--(--96(5())(((-(-.:)(((-(((-53:((520)120),(
@M02996:162:000000000-B87FG:1:1101:20527:7570 2:N:0:TAGCGCTC+CTCTCTAT
GACTACTCGGGTATCTAATCCTATTTGCTCCCCACGCTTTCGTGCATGAGCGTCAGTTACAGACCAGGTAATCGCCTTCGCCTCTGGTGTTCTTCCCTATATCTACGCATTTTACCGCTACACATGGAGTTCCATTACCCCCTTCTGCACTCTAGTTTGCCAGTATTCGATGCTGTATTGAGTTGAGCTCAACGCTTTCACATCAAACTTAACAAACCGCCTGCGCACCCTTTACGCCCAATACATCCGGATAACGCTTGCCACCTACGTATTACCGCCGCTGCTGGCACGTAGTAATCC
+
CCCCCGGGGGGGGGGGGFEGGG9FGGGGGGFGGFGGGGGGGGGGGGGGFGGGGGGGGGFGDGCFGFG7FG9FGFGGGGGGGGDGGGGGGGGGFFFF,BEFGFFGFGGGGGGGGGFFG>>GDGG9CFFFGFFGGGGDFGGGG@>GGGCGFGFFGGGFGGGFGFDFFFGGG,@F>DCG?DB2,,@EG7)DEGFDFFGFFGFE7<CEE**88=*:AA@;CFD:4-:>=AA=@G2><C>6@>G*5@;);3C3915<(+72.//(/;>;CD(43,).845-(,(-4932::??0<<:0023+).)
@M02996:162:000000000-B87FG:1:1101:18566:7577 2:N:0:TAGCGCTC+CTCTCTAT
GACTACTAGGGTATCTAATCCTGTTTGCTACCCGCACTTTCGAGCATGAGCGTCGATAAGTCCCCAGCAAGCTGCCTTCGCCATCGGTGTTCTTCCTGATCTCTACGCATTCCACCGCTACACCAGGAATTCCGCTTGCCCCTGAACTATCCAAGAGAAACAGTCCAGTCTGCAGGTCCGGGGTTGGGCCCCGGTCTTGTACAGACTGCTTGCATCTCCGCCTGCGCTCCCTTTACGCCCAGTGGTTCCGAACAACGCTTCCACCCCTCGTATTACCGCGGCAGCTGGCACGAAGTTTGC
+
CCCCCGGGGGGGGGGGGGGGGGGGFGGGGFDFFFGGGGGGGGGGGGGGGGGGGGGGG@CFGGGGGGGGGGGGGEGGGGGGGGGGFECFGEFFEFGGGGFFGFGGFGGGGEEGGGGGGFFGDEEGGF=FFFGGGGEGG6DFGDFFC=8A?DFFFGGBD=DDFFDCEDGFGGGFGBD?DFFFEED9FC=DCGGAB4;-/CB=*=8**A==BFFFFFEFCFD9E1;<32:6<C=;>ECE6;EG21:2).369:3(2<79--,((2).C<;0:3,-.76-.,(4(,((-44(((.(0)22<.))
@M02996:162:000000000-B87FG:1:1101:20510:7579 2:N:0:TAGCGCTC+CTCTCTAT
GACTACTCGGGTATCTAATCCTATTTGCTCCCCACGCTTTCGTGCATGAGCGTCAGTTACAGCCCAGTTACTCGCCTTCGCCTCTGGTGTTCTTCCATATATCTACGCATTTTACCGCTACACATGGAGTTCCATTACCCCCTTCTGCACTCTAGTTTGCCAGTATTCTATGCTGTATTGAGTTGAGCTCCACGCTTTCATATCAAACTTAACAACCCTCCGTCGCACCCTTTACGCCCCATAATACCGGTTCACGCTTGGCTCCTCCGTATTCCCGCGCCCTGACGTACCTAGTACACA
+
CCCCCGGGGEGG@FFGFEFGGGDGFGFGFFDFEGGGGGGGGGGGGGGFEGGGGCGGGGGGCF8BFGF,CF,AFFEGGGGGGCBFGGDFFE?FFGGF<FFFF?DGGGGGGGEGC@FFG:@DDFF,EFF?EFFFG,ED+@=DDAFGGEBG?D?DGEFFGD;8DF<B,=?D33D7A<=D+?CD@>EC,=D8*D,1@A65>B+7*,2;;+10>8;AE+:300314)01)/)0:8->*1952(<*6-3/+)1/2(0((29*(,(((2(51((6(,(,.).5(((-((((((-((-(-**0+<)))
@M02996:162:000000000-B87FG:1:1101:6316:7595 2:N:0:TAGCGCTC+CTCTCTAT
GACTACTAGGGTATCTAATCCTGTTTGCTCCCCACGCTTTCGAGCCTCAGCGTCAGTTGTCGTCCAGTAAGCCGCCTTCGCCACCGGTGTTCCTCCTAATATCTACGCATTTCACCGCTACACTAGGAATTCCACTTACCCCTCCGACACTCTAGATGACCAGTTTCCAATGCAGTCCCGCGGTTGAGCCCCGGGTTTTCACATCAGACTTAGCCTTCCGCCTACGCTCCCTTTACACCCAGTAAATCCGGATAACGCTTGCTCCATACGTATTACCGCGCGTGCTAGCCCGTTTTTAGC
+
CCCCCGGGGGGFGGGGGFFGGGGGGGGGGGGGEGGGGGGGGGGGGGGGGGGGGGGGGGGGGGGGGGGGGGGGGGGGGGGGGGGGGGFFGGGGGGGGGGGEFFGGGGGGGGGGGGGGG>?DDFGGGGGGGGGGGGGGGGFGFDFGGGBGFGFFGDFAE,EFGF5C@;FGGGGFGFFGFGFFGDECFGF5@EGDFBGA@GFFFGEFF8:@BFGF=F=F=AF?E<?;3;>:;B@8C@EEFFGD1?>B?4<AC9BBFF2>.-,--54>D(<)31).58)).321(((-,())((.(7)<2:<,4
@M02996:162:000000000-B87FG:1:1101:2925:7595 2:N:0:TAGCGCTC+CTCTCTAT
GACTACTGGGGTATCTAATCCTGTTCGATCCCCGCACTTTCGTGCATGAGCGTCATTATCGGCTTGGTCAGCTGCCTACGCAATCGGAGTTCTTCGCCATATCTATGCATTTCACCGCTACACGGCGCATTCCGCCAACCTCAACCGAAATCAAGCGTGCCAGTATCAACGGCGGGATGAGGTTGAGCCCCACTCTTTAACCGCTGACTTAACATGCCGCCTGGGCCCCCCTTTAACCCAATCAATCCCGCTACCCCTCGGCTCCTCCGTATTTCCGACGCCGATGGCCCGGTGTTTGCC
+
CCCCCGFFGGGGEGGGGFGGGGGGGGGFGGEGGGGGGGGGGGGGGGGGGGGGGGDGGGGGFGGFGEGGGGGGGGGGGADFGGGGEFEFGGGCEGGFEEGG,?EFFGGGGGGGGGGGG:?=D@E8EGG+CEGGFGGG0=@E?DDDFGF=9=DC9EFGE:6EC7@DFFGAFE:AEF4E5)64FD+A<6;F8*=7A;*/.219>C9B>)4:44*))*.07@541(-(((,(-:(77)669<>=3::8?4..*-)-4)(/-(,--/((1.44,4(..)).3((-(((((-4,(-(-))222,64
@M02996:162:000000000-B87FG:1:1101:16503:7597 2:N:0:TAGCGCTC+CTCCCTAT
GACTACTAGGGTATCTAATCCTGTTTGATCCCCACGCTTTCGTGCATTAGCGTCAGTTCCGCCACGGCAAGCTGCCTTCGCTATCGGAGTTCTTCAGCATATCTACGCATTTCACCGCTACACCCCGCATTCCACCTTCCTTCTCCGCACTCAAGATCTCCAGTATCAACGGCACTGTCGGGGTTAGCCCCCCGCTTTTCCCACCTAACTTACGACCCCCCCTGCCCCCCCTTTACACCCATAAAATCCGATAAACGCTCGCTCCTGCCGTATTCCCTCGCCTGCTGGCTCGGAGTTAGC
+
CCCCCG,,CEFFDFGGGGGGGGGGGGGGGDFGG<FBFGGGGG@FGFG9FGGGGGGGG<@C,,,+BFFB+@CFGGGGGGGGG7FGFGF?FFGGF,C<,BFFFFGGF<DEGGGGFGGGG>E?DCF,+4@+@FGGF,ED+4=DDEB++60@?D@DD,=,,7,,8==FDFGGD>CBE9+@9+:*>C*@7*)+0?E95)9(6<*63C)/(2.)/;+)>),).5*(2(((((,-4?9;F)6)62;83(()*64.24.(())*--(-,)(()()..(,(,.))))(-((,((.4(4(.3)0*2*6)<
@M02996:162:000000000-B87FG:1:1101:2940:7604 2:N:0:TAGCGCTC+CTCTCTAT
GACTACTAGGGTATCTAATCCTGTTCGATCCCCGCACTTTCGTGCATGAGCGTCATTATCGGCTTGGTCAGCTGCCTACGCAATCGGAGTTCTTCGCCATATCTATGCATTTCACCGCTACACGGCGAATTCCGCCAACCTCAACCGAAATCAAGCGTTCCAGTATCAACGGCGGGATGAGGTTGAGCCCCACTATTTAACCCCTGCCTTACCATGCCCCCTGCGCACCCCTTAAACCCAATAAATCCGGATAACACTCGGCTCCCCCCGATTTCCTCCGCCTGCTGCACGGAGGTTAGC
+
CCCCCGF,CFGGGGGGGFGGGGGGGGGGFFFGG@FCFGGFGGEGGGGDFCFGGGGGF<CFGGG7FCEGGCFFFGGGFBFFEEGFEGE,CFFGGGGA@FGG@9FFDGGGDGGGGFGGC=?CDEF+=FFGGGF;EE>==CFGGD*AFGB:*+;>AD7>+44@DAAD,?CCGGA@E?3*)1,)3:=:+;5CD*C;>89CEC737<(,3)(.,/2((9.=>F*-:((,,(,34E165))6A7C;(:))9)-5)(83(92*().((1(,7((((((,-(-.))(,(-((((,)(51()0*2*.(.
@M02996:162:000000000-B87FG:1:1101:16514:7613 2:N:0:TAGCGCTC+CTCTCTAT
GACTACCAGGGTATCTAATCCTGTTTGATCCCCACGCTTTCGTGCATGAGCGTCAGTGCAGGTACGGCAAGCTGCCTTCGCTATCGGAGTTCTGCAGCATATCTACGCATTTCACCGCTACACACTGCATTCCGCCTGCCTTCACCGCACTCAAGACCGACAGTATCAACGGCACTGCCGGGGTTGAGCCCCGACATTTCACCGCTGACTTACCAGCCCGCCTGCGCACCCTTTAAACCCAATAAATCCGGATAACGCTCGCATCCTCCGTATTACCGCGGCTGATGCCACGGGGTTTAC
+
CCCCCGGGGGGF<FFFF<FFGGGGDGGGGGFFDGGGGGGGGGGGGGGGGGGGGGGGGGG,CFFGGGGGGGGGGGGGGGGGDDGGGGC?>CFGFFEFFGGGGFGGGGGGGDEGGGGFGA?CDFGCEGFGGGGGGDGGGCEGGEF8DG9GBGFFCFG,AF>EGGA:@9CA9D6@CEGG6DD5B8EE77=FBGG@F4C@>FFFECE@FEF6;FGFFFF48>C6=9;::4923::-9:2:AAGCB082?2:<C408<@4*(---4>(-9?B<3>3.4B5<61691362(.6))5<65)2:88()
@M02996:162:000000000-B87FG:1:1101:5101:7631 2:N:0:TAGCGCTC+CTCTCTAT
GACTACCCGGGTTTCTAATCCCGTTTGCTACCCTGGCTTTCGTGTCTCAGTGTCGGTCTCGGGCCAGTAATCCGCTTTCGCCTCTGGTGTTCTTCCGGATATCTACGCATTTCACCACTACTCCCGGAGTTCCGATTACCTCTCCCGTACCCCAGCCATACAGTCTTGAACGACTTCTCCCAGTTAAGCCGGGAGCTTTCACATCCAACTTGTATCGCCTCCTACACACCCTTTACGCCCCGTAACTCCGGATAACGCTCGTCCCCTCCGTTTTACCTCGGCTTCTGGCACGTGCTTAGC
+
CCCCCGGGGGGG,BFGGAFGGFGGGGGGGGFFCFFGGGGGGGGGGGFGGGGGFGFGFFEGGFDC:FFGGGGGGCGGEGGGGF>FFEFGGGGGDFFB@>CBF?;9FGGGGGGGGGGFG:DD?D=8EGGFGGGGCG68@@EFDEFGGGFF@CDDFEDGGFGGGDDC@9E,=DFAD>CCACCF6:A@=E@DAE>>49>>2:B6AD*8BFEEFFG=1+9B>?C22667<6@48*.(;4>FD(=?(((2)(.-2(7(-))0-((--1-(/4?(,-(.53-4.).-(-((,..)).50).*/0.2)
@M02996:162:000000000-B87FG:1:1101:24598:7637 2:N:0:TAGCGCTC+CTCTCTAT
GACTACACGGGTATCTAATCCTGTTTGCTCCCCACGCTTTCGAGCCTCAGCGTCAGTAATCGTCCAGTAAGCCGCCTTCGCCACTGGTGTTCCTCCTAATATCTACGCATTTCACCGCTACACTAGGAATTCCACTTACCCCTCCGACACTCTAGAACTCCAGTTTCCAATGCAGTACCAGGGTTGAGCCCTGGGCTTTCACATCAGACTTAAAATTCCGCCTACGCTCCCTTTACACCCAGTAAATCCGGATAACGCTTGCACCATACGTATTACCGCGGCTGCTGGCACGTATTTAGC
+
CCCCCGFGGGGGGGGGGGGGGGGGGGGGGGFGGGGGGGGGGGGGGGGGGGGGGGGGGGGGGGGGGGGGGGGGGGGGGGGGGGGGGGGFGGEGGGGGGGGGGFGGGGGGGGGGGGGGGADGGEGGGGGGGGGGGFGGGGGFFDFGGGBGFGFFDADE8EGGGGFFFFGGGGGFGFGGFGFFGGGGGGFGEGGFFFGFFGFFFGFCFFF@BFGFEFEFFFC<7>@FFFB5@GFFGE><3<FGDDEFA?EF;:06;D<>/.,/49?DFF<>?:4)636)64,--4;>::?28(5:>7FC@69<
@M02996:162:000000000-B87FG:1:1101:23893:7637 2:N:0:TAGCGCTC+CTCTCTAT
GACTACAGGGTATCTAATCCTGTTCGATCCCCGCACTTTCGTGCATGAGCGTCATTTACGGCTTGGTCAGCTGCCTACGCAATCGGAGTTCTTCGCCATATCTATGCATTTCACCGCTACACGGCGAATTCCGCCAACCTCAACCGCAATCAAGCTCTCCAGTATCAATGGCGGGATGGAGTTAAGCTCCACGATTTAACCACTGACTTAAAAAGCCGCCTGCGCACCCTTTAAACCCAATAAATTCGGATAACGCTCGGATCCTCCGTATTACCGCGGCTGCTGGCCCGGAGTTGGTCGA
+
CCCCCGGGGGGEEFGFFFFGGFGGEGGFFGFGGGEGFFFGGGGGGGGGFGGGEGGGGGGGGGGGGGGGGGFGEDFFFFEGCEEFGGBCFGCFGFDFGGEA=?DFGEFCEFG9FGF+B03=?E=CGEGGGGDFGGEDDFEDGEFFFGFEDGFFGFF:FCCFAFC,5CFFF9EF@DGC>*8AC,A=FDE=>FC;BFG@D9ACECFEEF@)96:9CA;;;>)42249>9238*4>7.-5(3/8:0857)),*4<?<=(1----(*-472:B?(.5--.3(-4,(-(,.0((((-(..2+8(6-,
@M02996:162:000000000-B87FG:1:1101:23876:7643 2:N:0:TAGCGCTC+CTCTCTAT
GACTACAGGGTATCTAATCCTGTTCGATCCCCGCACTTTCGTGCATGAGCGTCATTTACGGCTTGGTCAGCTGCCTACGCAATCGGAGTTCTTCGCCATATCTATGCATTTCACCGCTACACGGCGAATTCCGCCCACCTCAACCGCAATCAAGCTCTCCAGTATCAATGGCGGGATGGAGTTAAGCTCCACGATTTAACCACTGACTTAAAAAGCCGCCTGCGCACCCTTTAAACCCCATAAATCCGGCAAACGCTCGGATCCTCCGGATTACCGCGGCCGCCGGCCCCGGGTTGGCCG
+
CCCCCGGGGGGFEEFCECFFAFGGEGGFEEFG@FGCFFFFGGGGGGGGGGGGFGGFGGGGGGGGGGGGGGGGGGGE<EEGGGGGCC,7=F?FFFFGG@FFFFCDDFFFFFG;EFF7B8<C6E+@EGCFCECEDGD+=CE=DBFGG=>@?9FEB3;,@,@EF6C,;EFGG;@A>AG76C2AF6C=F74=7<,/55/43:CC<944.8=93+;<4A;A38<92049F4178*37:>BB1:+;??>-*-43<()(.86C---,(/(40.3((--3.56(37(-,((((((,-(.()0***.)(
@M02996:162:000000000-B87FG:1:1101:22922:7644 2:N:0:TAGCGCTC+CTCTCTAT
GACTACTAGGGTATCTAATCCTGTTTGATACCCGCACCTTCGAGCCTCAGCGTCAGTTGCGCCCCAGCAAGCTGCCTTCGCAATCGGAGTTCTTCGCGATATCTAAGCATTTCACCGCTACACCTCGAATTCCACCTGCCTCTTGCGCACTCAAGAAACGCAGTTTCAACCGCTGGACGGAGTTGAGCTCCGCGATTTGACGGCTGACTTACATTTCCACCTACGCTCCCTTTAAACCCAATAAATCCGGATAACGCTCGGCCCTTCCGTATTACCGCGGCTGCTGGCCCGTAGTTAGCC
+
CCCCCGGGGGGGGGGGGGGGGGGGGGGGGGFFFGGEGGGGGGGGGGGGFGGGGGGGGGGGFGGGGGGGGGGFGFGGGGGGGGGGF?B:FFGGGGGG,8@CGEGGG9CFGGGGGGGGG>BGGEDGGGGEFGGGGFGGGFGFGDFGFGBGFGFFFFGF,8EGGEAFCFGCDFGEEDDC>C55>8CFFGEGEFF>FF4@DGF?==29FDFDEC7@AFFFFF7/25(5;61;>F:>G26<31;C(4))14<39(03(1<9----(*-,*4:B<8(4(5.4(1,((4(,,3(((,--.020+.-4
@M02996:162:000000000-B87FG:1:1101:22906:7651 2:N:0:TAGCGCTC+CTCTCTAT
GACTACTAGGGTATCTAATCCTGTTTGATACCCGCACCTTCGAGCCTCAGCGTCAGTTGCGCCCCAGCAAGCTGCCTTCGCAATCGGAGTTCTTCGAGATATCTAAGCATTTCACCGCTACACCTCGAATTCCACCTGCCTCTTGCGCACTCAAGAAACGCAGTTTCAACCGCTGGACGGAGTTGAGCTCCGCGATTTGACGGCTGACTTACATTTCCACCTACGCTCCCTTTAAACCCAATAAATCCGGATACCGCTCGGACCTTCCGTATTACCGCGGCTTCTTGCACGTAGTTTGAC
+
CCCCCGGGGGGGGGGGGGGGGGGFGGGGGGGGGGGGGGGGGGGGGGGGGGGGGGGGGGGGGGGGGGGGGG?FGFGGGGGGGGGGGGF?FFGGGFFG,B=DGFGGEFGGF,C;EGFFG=@?DEGGGGFFFGGGGGGGGFGGGFBFFG=C>DEF8DD:DFGFG>@BFFGGGGGFD>CEFC=>3>;?F;<CCCF2BBGF9FCEC;2@=B,69A:<96<ACF7/;6(.633?@G@ECF5><7CC607)14<751<BB)51-((-4)(42<B:2)(..).6((,-1((.)).).4(3.)20+6)-
@M02996:162:000000000-B87FG:1:1101:11212:7652 2:N:0:TAGCGCTC+CTCTCTAT
GACTACCGGGGTATCTAATCCTGTTTGCTCCCCACGCTTTCGAGCCTCAACGTCAGTTACAGTCCAGCAAGCCGCCTTCGCCACCGGTGTTCCTCCTAATATCTACGCATTTCACCGCTACACTAGGAATTCCGCTTGCCCCTCCTGCACTCTAGCTGGGCAGTTTCCAAAGCAGTCCCGGAGTTGAGCCCCGGGCTTTCACTTCAGACTTGCTCTGCCGTCTACGCTCCCTTTACACCCAGTAAATCCGGATAACGCTTGCCCCCTACGTATTACCGCGGCTGCTGGCACGTTGTTAGC
+
CCCCCGGGGGGGGGGGGFGGGGGFFGGGGGFGEGGGGGGGGGGGGGGGGGGGGGGGFFGGGGGGGGGGGGFFGGGGGGGGGGGGGGFFGGFGGFGGGFFGGFGGGGGGGGGGGGGGGAEDD@FG8EF8FGGGGGGGGEFDFDFGGGEGFGFFG=@GGGFDG8>BFFFGGFG?FFCGFFCDGBEGGG795FG>BADB9FFEEF5@E6@07FFFFA@F@FF:::029(,41B<;GFEF77FC1<4<9>A574>F0542--,445:?DBFF64...464.4,-,46(4522::<6.)222)--
@M02996:162:000000000-B87FG:1:1101:24415:7654 2:N:0:TAGCGCTC+CTCTCTAT
GACTACACGGGTATCTAATCCTGTTTGATACCCATGCTTTCGTGCCTGAGCGTCAGAAGATCTCTGGACAGCTGCCTTCGCAATCGGTGTTCTGTGACATATCTAAGCATTTCACCGCTACACATCACATTCCGCCATCCTCGACATCTCTCAAGGGGACCAGTATCAATGGCAGTTTTCATGTTGAGCATGAAAATTTCACCGCTGACTTAATCCTCCGCCTGCGCACCCTTTAAACCCAATCAATCCGGATAACGCTCGGGTCCTCCGTATTACCGCGGCTGCTGGCACGGAGTTCAC
+
CCCCCGGGGGGGGGGGGGGGGGGGGGGGFFGFGGGGGGGGGGGGGGGGGGGGGGGGGGGGGGGGGGGGGFGGGGGGGGGGGGGGGGGGGGEGGGGGGGGDGFFDEFGGGGGGGGGGG@ADGFGGGGCGGGGGGGGGGGGGGFFGGEAFFGFEAEGACGDCEF5DFFGGDFGFFDGFFGCF>FCDFFFGEG8DFFG@EGFCEG<AADAFFFGFEFFFCFGBG=>)<:@)>E@BFFFFFFGDF(0-2/678>.:;37;/.(,.)6/7:B22942186644(,349>6:?7:(865)*226).
@M02996:162:000000000-B87FG:1:1101:16421:7659 2:N:0:TAGCGCTC+CTCTCTAT
GACTACAAGGGTATCTAATCCTATTTGCTCCCCACACTTTCGAGCCTAAATGTCAGTTGTGACCTAAGTTTTCGTTTTCACCACCGGTATTCTTCCATATATCTGCGCATTCCACCGCTCCACATGGAGTTCTAAAACTTCCTATCAAACTCTAGACTTACAGTTTCCAATGCGTGTTTAGGTTAAGCCTAAGTCTTTAACACCAGACTTGTAAGTCCATCTGCGCTCGCTTTACGCCCCGTAAATCCGGATAACGCTTGTAACCTATGTATTACCGCGGCGTCTGGCAACTAGTTAGCCG
+
CCCCCFGFGGGGEGGGF<FGGGFGFGGFGGEFCEGGGGGGGGFFGGGGGFCFFGGGGGFGCDFEC@FDGGCGGGBABFGFFGGDEGGGGFGGGGGGFGFG9DFGGGGCCGGGGGGGG>BD8FG,E?AAEEGFG8AF7EFFFEF++>;EDGFE=,=,E=DFFGEFFFGFG9@?EEDDE8DD;DFFEFE8DEC5DDGE9F+;DDDA5;D58C?=730+2<+2@8;>@B=5=C)>D*:==4>*665:5*9720)6<B@*.//(/1)9>9(7=1)19<))((.(((,-((.2(.(.0/2<+.-,(
@M02996:162:000000000-B87FG:1:1101:22922:7665 2:N:0:TAGCGCTC+CTCTCTAT
GACTACTAGGGTATCTAATCCTGTTTGATACCCGCACCTTCGAGCCTCAGCGTCAGTTGCGCCCCAGCAAGCTGCCTTCGCAATCGGAGTTCTTCGAGATATCTAAGCATTTCACCGCTACACCTCGAATTCCACCTGCCTCTTGCGCACTCAAGAAACGCAGTTTCAACCGCTGGACGGCGTTGAGCTCCGCGATTTGACGGCTGACTTACATTTCCACCTACGCTCCCTTTAAACCCAATAAATCCGGATAACGCCCGGACCTTCCGTATTCCCGCGGCTGCTGGCACGTAGTTAGCCG
+
CCCCCGGGGGGGFFGGGFGGGGGGGGGGGGDFDFGGGGGGFGGGGGGGFGGGGGGGGGGGDGGGG>EGGFGGGGGGGGGGGGDFFFC=FFGGGGFF49=FEFGDF,CFGGGGFGGGGADDGFGGFFFCFGGGGGGGF8DFGFFF=F9GEGBEFFG=E8DFGC@BFFGGGGEEGFCG5C)5*>@EGGEF;GGDFFGB978/9=@>BE?341:;A+7+5@;7>;3=0;1:9@(<<926212;20:495)492)-,@4/(,,49)46C>???:(,()),-(-(496()).-(),4001++6<0(
@M02996:162:000000000-B87FG:1:1101:6755:7667 2:N:0:TAGCGCTC+CTCTCTAT
GACTACAGGGGTATCTAATCCTGTTTGCTCCCCGCACCTTCGCACCTCAGCGTCAGTCATCTGCTGGTAACCTGCCTTCGCCATTGGTATTCTTCCAGATATCTACAGATTTCACCCCTACACCTGGAATTCTGATTGCCCCTCAGTGACTCTAGTTATGCAGTTCTCAACGCAGTTCCGGAGTTGAGCTCCGGAATTTCACACCAAGCTTGCAAAACCGCCTACATGCCCTTTACGCCCAATCATTCCGAACAACGCTCGCACCTTACGTGTTACCGCGGCTGCTGGACCGTAATTAGC
+
CCCCCGEGGGGGGGGGGGGGGGGGGGGGGGGGGGGGGGGGGGGGGGGGGGGGGGGGGGGGGGGGFGGGGGGGGGGGGGGGGGGG;DFG9EEGDGGGGGGGGFGGGGFGGGGGGGGGG=FFGGGGGGGGGGGGGGGCC@EFFDFGGCEEDFFD>8BFCFDEGGBFF;9DFGGEGF>GFGEF@@+@FG>?D,@=DEDADGFF7D*:A5@CFC?CBFE8=ADAE>:5:0A>BFFEDB*806FEF3/(2<??C@>7@F@G..,,,27(/(542(,(.36>6(33(4>9632(((320)*2<).2
@M02996:162:000000000-B87FG:1:1101:9452:7670 2:N:0:TAGCGCTC+CTCTCTAT
GACTACACGGGTATCTAATCCTGTTCGATCCCCGCACTTTCGTGCATGAGCGTCATTATCGGCTTGGTCAGCTGCCTACGCAATCGGAGTTCTTCGCCATATCTATGCATTTCACCGCTACACGGCGAATTCCGCCAACCTCAACCGCAATCAAGCGTGCCAGTATCAACGGCGGGATGAGGTTGCGCCTCACTATTTAACCGCTGACCTAACATTCCGCCTGCGCACCCCTTAAACCCCATCAATCCGGATAACGGTCTGATCCTCCGTATTACCGTCGCCGGTTGCCCCGAGGTAGCC
+
CCCCCGGGFGGGGGGGGFGGGGGFGGGGGGEGGGGGGGGGGGGGGGGGGGGGGGGGG9EFDCFFGDGGGGFFGGGGF9DCFDCEDFB,@CEGGGF=FFCE9EGGGFFGAFEGF9FGE::?DCE67FF7:CFGD=EC8BDE?D?6?FB+9D*83DCF9@CEG78>9?DEFGE5@AC=5D0)+?6*+*.)/7E;F++).<9)-<(,4)31(9D::@<6:993C:4620691E((9)-44,:*:B0.1)68947?<?)1((-(.*.6742.(,.(.).)4((((((((,((.)((0)*2+.2-
@M02996:162:000000000-B87FG:1:1101:9464:7683 2:N:0:TAGCGCTC+CTCTCTAT
GACTACACGGGTATCTAATCCTGTTCGATCCCCGCACTTTCGTGCATGAGCGTCATTATCGGCTTGGTCAGCTGCCTACGCAATCGGAGTTCTTCGCCATATCTATGCATTTCACCGCTACACGGCGAATTCCGCCAACCTCAACCGAAATCAAGCGTGCCAGTATCAACGGCGGGCTGAGGTTGAGCCTCACTATTTAACCGCTGACTTAACATGCCGCCTGCGCACCCTTTAAACCCCATAAATCCGGATAACGCTCGGATCCTCCGTATTACCGCGGCTGCTCGCACGGAGTTAGCC
+
CCCCCGFGGGGGEGGGGFFGGGGGGGGGGGGGGGGEGGGGGGGGGGGGGGGGGGGGGDGGEEFGGFGGGGGFGGGGGFGGGDGGGGG6@FFGGGGFGGGG@FFFGGGGGGGGGFGGG>?DGFGCEFFFGGGGGFGDC=DGGD9?GGF@5CFF9FGGGGDGGEEF9FGGGG;>EEGE.740;C+CF617@7F@FF7CFG*.6C049)44AF*:A45)461,:,4819;FFG(:D259<?E5:74>F<)4/-)-(/51--,-,)(-962808.324.644((-(41))((,449)012+)-8
@M02996:162:000000000-B87FG:1:1101:21670:7686 2:N:0:TAGCGCTC+CTCTCTAT
GACTACTAGGGTATCTAATCCTGTTTGATACCCACGCTTTCGTGCCTCAGCGTCAGTTGTATGCTGGTAAGCTGCCTTCGCAATCGGGGTTCTGTGACATATCTAAGCATTTCACCGCTACACGTCACATTCCGCCTACCTCGTTTACACTCAAGATAACCAGTTTCAACGGCTTGGTATTGTTGAGCAACCCGCTTTCACCCCTGACTTAATCATCCGCCTACGCACCCTTTAAACCCAATAAATCCGGATAACGCTCCCATCCTCCGTTTTACCGCGCCTGCTGTCACGGAGTTGACC
+
CCCCCGGGGFGGGFGGGGGGGGGGGGGGGGFGGFGGGGGGGGGGGGGGFGGGGGGGGGGGCFCEFGGGGGFFGFEGGGGEGGGGF?FC@FGFFFGG5EFGFFGFBFCFFGGGGGGGD89+=>F8>FF7FFFEG8EDD8EF=5:=FB)CDF9DFB=,EADEF=8BF@FGGGC5+9>E5=*?DDFF,23+*,@)39+):F5;25)18008A9:6/B4944//4/)02@(>@E2=8*9*7;C8(/)7+.)/2323(+)*.(/(/*-.9)432(),(..)83,(-4(,()).--4().283)..
@M02996:162:000000000-B87FG:1:1101:9444:7688 2:N:0:TAGCGCTC+CTCTCTAT
GACTACACGGGTATCTAATCCTGTTCGATCCCCGCACTTTCGTGCATGAGCGTCATTATCGGCTTGGTCAGCTGCCTACGCAATCGGAGTTCTTCGCCATATCTATGCATTTCACCGCTACACGGCGAATTCCGCCAACCTCAACCGAAATCAAGCGTGCCAGTATCAACGGCGGGATGGGGTTGGGCCTCACTATTTAACCCCCGCCTTAACATGCCCGCTGCGGCACCCTTAAACCCCATTAATCCGGATAACGGTCGGTACCCTCGGTATTCCGGCGCTGCCTGCCAGGAGTTGACC
+
CCCCCGGGGGGGGGGGGGGGGGGGGGGGGGEGGGGGGGGFGGGGGGGGGGGGGGGGGFGGFGFGGGGGGADFGEGGGGGGGGGGGGG:FFFGGGGGGGGGFFGGGGGGFGGGGGGGG:@DDFCECFGGGEFGGGGDCEFEDD*AFGA3@DFFEGGGGGEEFGFB2B@CFGGEEE:E0C05*1/:*)(*/*3(86066C*6<C(((0(-(7*44*)/,)*->134((,(-;(:F?4)-.;*3()6B2).)()((1)*((((-/(-:))-((-.(-.)((,.(,4(()-(,))-))00+),.
@M02996:162:000000000-B87FG:1:1101:28259:7695 2:N:0:TAGCGCTC+CTCTCTAT
GACTACCAGGGTATCTAATCCTGTTCGATCCCCGCGCTTTCGTGCCTCAGCGTCAGTTGCGGCTTGGTGACCTGCCTCCGCGATCGGCGTTCTGTGCGATATCTATGCATTTCACCGCTACACCGCACATTCCAGCCACCCCACACGCACTCAAGCCCCCCAGTTTCGACGGCAGTGACCGGGTTGAGCCCGGAAATTTCACCGCCGACTTAAGGGTCCGCCTACGCACCCTTTAAACCCAATAAATCCGGATAACGATCGCATTCTCCGTATTACACCCGCCGCTGGCTGGGAGTTAGC
+
CCCCCGGGGGGGFGGGGGGGGGG9FFGGGGCFFGGGGGGGGGGGGGGGGGGGGGGGGGGFEGGGGGGGFGFFGDFGFGGGGEEFGGGGGGGGFFF99F:::5DFGGGG9DFEF9FFGAECDFGGGGGGGGGGGGDDD8==C@A+=CACADDEF@C@>CE7CGD<@BC*;ECDG4C:4+.;C8>:*9(65:A35@3099B><F3:9>1;>:C9AF?F(09414,4??>09E0154ABFBFEF(4)1.6<24>1,542((-.,1--*6):9(((..-)-)((-(((-(,-(((-0)***.64
@M02996:162:000000000-B87FG:1:1101:28243:7704 2:N:0:TAGCGCTC+CTCTCTAT
GACTACCAGGGTATCTAATCCTGTTCGATCCCCGCGCTTTCGTGCCTCAGCGTCAGTTGCGGCTTGGTGACCTGCCTCCGCGATCGGCGTTCTGTGCGATATCTATGCATTTCACCGCTACACCGCACATTCCAGCCACCCCAAACGCACTCAAGCCCCCCAGTTTCGACGGCAGTGACCGGGTTGAGCCCGGAAATTTCACCGCCGCCTTAAGGGGCCGCCTACGCACCCTTTAAACCCAATAAATCCGGATAACGCTCGCATTCTCCGTATTACCGCGGCTGCGAGCACGGATTTAGC
+
CCCCCGGGGGGGGGGGGGGGGGGGGGGGGGDFGGGGGGGGGGGGGGGGGGGGGGGGGGAFGGGGGGGGGGGGGGGGGGGGGCFGGGGGGGDEGFFFGG7DFDFGGGGGAGGGGGGGG@>=C9DFGGGGGGGGGGAFFFGFG=EDFGFFBGEFBECCCGCEGEADEFGD4EE>CDD2);9B:EE5FGFGFGD..0172:4<>CA19>1((8/8A45)4)99:4,8:(7:;C?(9):<)5AEB0()96<.99)4-<6=--(--1((*.:440-(..64.4-,--,,(((-,(817)*236))
@M02996:162:000000000-B87FG:1:1101:10224:7706 2:N:0:TAGCGCTC+CTCTCTAT
GACTACAGGGGTATCTAATCCTGTTCGATCCCCGCACTTTCGTGCATGAGCGTCATTATCGGCTTGGTCAGCTGCCTACGCAATCGGAGTTCTTCGCCATATCTATGCATTTCACCGCTACACGGCGAATTCCGCCAACCTCAACCGAAATCAAGCGTGCCAGTATCAACGGCGGGATGCGGTTGAGCCCCCCTATTTAACCGCTGACCTAACATGCCGCCTGCGCACCCCTGAAACACAATAAATCCGGCTAACGCCCGGATCCCCCGTATTTACGCTGCGTACTGGCCGGAGTTGACC
+
CCCCCGGFGGGGGGGGGCGGGGGGGGGGGFCFFGGGGGGGGGGGGGGGGGGGGGGGGAEFF:FGGGGGFF8EFGGGG9EFEFFGEG68@CCFF5@FGDFFFDECFGFEC;FGGGEGG:*68CB@7C=:7FFGFGEG+@DECD??FG=+3CFFC;DC+AC9DCCFCFGFFG>BEFDE3715:CG=74;<3*3(7)/:)@?92<(9;)(((124<)6))091>23171(34;(8*(.).(;C(44AF:B:90),-).*((-(-)-(9((44,(..)))(((,((4((-.),(-().20+-).
@M02996:162:000000000-B87FG:1:1101:10205:7710 2:N:0:TAGCGCTC+CTCTCTAT
GACTACAGGGGTATCTAATCCTGTTCGATCCCCGCACTTTCGTGCATGAGCGTCATTATCGGCTTGGTCAGCTGCCTACGCAATCGGAGTTCTTCGCCATATCTATGCATTTCACCGCTACACGGCGAATTCCGCCAACCTCAACCGAAATCAAGCGTGCCAGTATCAACGGCGGGATGAGGTTGAGCCTCACTATTTAACCGCTGACTTAACATGCCGCCTTCGCACCCCTTAAACCCCATAAATCCGGATCACCCCCGGATCCCCCCGATTACAGCGGCTGCTCGGCCGGAGATTGCC
+
CCCCCGGFGGGGGGGGGGGGGGGGGGDGGGGGGGGGGGGGGGGGGGGGGGGGGGGGGCGGFGFGGGGGGFFFGFGGGFGGGGGGDDC:FFGGGGGFGG7F9C=FGGGGGFFGG;EGG8?DDDCG7FC@B=D>FDEDCCGGDD*=?GBBADF@B99F+9+@EE@@CCGFD:**5/7C3D;4BC2:406<;*C(=8+7?C6CCF1>9)484=DAA*:)4?)-:((.-((49E12C,627?GC<((.*)6(),),(0.*(((-()(-7((-(4((-(-)))(-3(((,)(,-(4-)0**+.))
@M02996:162:000000000-B87FG:1:1101:19978:7712 2:N:0:TAGCGCTC+CTCTCTAT
GACTACCGGGGTATCTAATCCTGTTTGCTCCCCCGACTTTCGCGCCTCAGCGTCAGTACCGTTCAAGGAATCCGCCTTCGCCTCCGGTGTTCTATAGGATATCAACGCATTTCACCGCTACACCCTATATTCCGATTCCCTCTCCCGGACTCGAGTCCTGTAGTTTCAAGCGCACTTTCCGGGTTGAGCCCGGAGATTTCACACTTGACACGCCAGACCGCCTACGCGCCCTTTACGCCCAGTAAATCCGCCCACAGCTCTTGGCCTCTGTCTTACCGCGGCTGCTGGCCCAGTGTTAGC
+
CCCCCGGGGGGGFGGGG@FGGGGGGGGGGGFGGGGGGGGGGGGGGGGGGGGGGGGGG<FGGGGG8FD@FGGGGGGGGGGGGGGGGGCGDGGGE<EFGGGGGFFDDGGGGGGGGGGGGADDC@EFGGCFFBFFG?EDGGGGGDFGCGACADFFDDDGGGGGGGCFGFGFDCGFGDDGFGFFC8EEGDB6>GG>)2)6:AFFFG3@DFEAEFG?>53.(272:3-4:,9,4>914:<9(1?C014<4:<691)(-.(*(.,.6:))9:223,.)..).5(-,(4((4:0:0(-())+23-.)
@M02996:162:000000000-B87FG:1:1101:9234:7713 2:N:0:TAGCGCTC+CTCTCTAT
GACTACCGGGGTATCTAATCCTGTTTGCTCCCCACGCTTTCGTGCCTCAGCGTCAGTTTTTCCCCAGTAGGCTGCCTTCGCCATCGGTGTTCTTCCTCATCTCTACGCATTTCACCGCTACACCTGTAATTCCACCCCCCTCTGACCTACTCTAGTCGCACAGTCCCCACTGCAATTCCCAGGTTAAGCCCGTGGCTTTCCCCCCTGTCTTACCCCCCCGCCTACCCCCCCTTTACGCCCCGTACTTCCGTTTACCGCTTCCCCCCTCCGCATTCCCCCTGCTTCCGGTCACTGTTTCAC
+
CCCCCGCFGGGGGGGGFFGGGGGGFGGGGGGGEFFFEGGGGF<DFEG8FFFGGGFFGF9F,CEFFF@6,,:9BFGGFGGFGEGEEECFCGGGFGFG,CEE,?FFEGDG,BCGGGG,@:?=DEG,,,9BFFGGG=AD+@CC+::+=E)8;=3:38=3E=+1BC8FF5?,3+@*@A+2;CEA635@F+A+:CG50*9-/>;**>)02/()0==8*;=6(02.E:6(2(442C;(23):(,:E(-44)14.74)52.)2---((2,.94(4(((((,).).((-.()),(((-(,**320)-.
@M02996:162:000000000-B87FG:1:1101:24486:7717 2:N:0:TAGCGCTC+CTCTCTAT
GACTACCGGGGTATCTAATCCTGTTTGCTCCCCGCACCTTCGCACCTCAGCGTCAGTCATCTGCTGGTAACCTGCCTTCGCCATTGGTATTCTTCCAGATATCTACAGATTTCACCCCTACACCTGGAATTCTGATTGCCCCTCAGTGACTCTAGTTATGCAGTTCTCAACGCAGTTCCGGAGTTGAGCTCCGGAATTTCACACCAAGCTTGCAAAACCTCCTACATGCCCTTTACGCCCACTAAATCCGAACAACGCTCGCAACTTACGTGTTACCGCGGCTGCTGGACCGTCATTAGT
+
CCCCCFGGGGEFGGGGFGGGGGGFGGGGGC<FGGGGGGGGGGGGGGGGGGGG@FGGGGGGGGGGGGGC,CFFGFGGFGGGGGGEFFECAE?FEGGGGGGGGFFGGGGCGGFG9EFFG:F@DEDGGGF@FFEFFGDDGGGGFDFGGF9=FFB>@E9,,EEDEGECA+9EFF?BEBGGFGFDGEEC7C7C8EGCBE6@CCFCEGFE)3:CDF7):FEA2;*)1)017;4*7>2(;>*6>9C??,((2)9<26536:@G..(/(13(154)68,(8?4>9?(((,,4<04((,4(.)/*0-..
@M02996:162:000000000-B87FG:1:1101:16479:7719 2:N:0:TAGCGCTC+CTCTCTAT
GACTACTCGGGTATCTAATCCTGTTTGCTCCCCCGACTTTCGCGCCTCAGCGTCAGTACTGTTCAAGGAATCCGCCTTCGCCTCCGGTGTTCTATAGGATATCAACGCATTTCACCGCTACACCCTATATTCCGATTCCCCCTCCCAGACTCGAGCAAGGCAGTTTCAAGCGCACTTTCCGGGTTGAGCCCGGAGATTTCACACTTGACACACCTCGCCGCCTACGCCCCCTTTACGCCCAGTAAATCCGAACAACGCTTGCTACCTCTGTATTACCTCGGCTGCTGGCACAGAGTTAGC
+
CCCCCGFFGGGFGGGGG@FFGGGGGGGGGGGFEGGGFGGGGGGGGGGGGGGGCGGGGFGGDGGGGGGC<EGGGGGGGGGGGEGGFGFGGGGFFGFF<A=EGFGFGGDGGGGGGGGGG>BDGEFFGGCFFFGGG8+?CGGFGBFGGG5,@FDD6@6B6,,1@D=@EFGFG,EEG>DGFGEFC8C7C;;F>GF=>45(7FFE4CCE=FFE36C;@F@F(0::E6;8@?B(7C>>4:5>:<EG3(,4=42.238:9)49,--(-1).:?)),5.)6<66)).----(,42(425()0+00))4
@M02996:162:000000000-B87FG:1:1101:9219:7723 2:N:0:TAGCGCTC+CTCTCTAT
GACTACCGGGGTATCTAATCCTGTTTGCTCCCCACGCTTTCGTGCATGAGCGTCAGTTTTGCCCCAGGGGGCTGCCTTCGCCATCGGTGTTCTTCCACATATCTACGCATTTCACTGCTACACGTGGAATTCCACCCCCCTCTGACATACTCTAGTCGGACAGTCACAAATGCAGTTCCCAGGTTAAGCCCGGGGATTTCACACCTGTCTTATCCAACCGCCTGCGCACGCTTTACGCCCAGTAATTCCGATTAACGCTCGCACCCTACGTATTACCGCCGCTCCTGGCCAGTAGTTAGC
+
CCCCCGGGGGGGGGGGGEFGGGGGGGGGGGGFGGGGGGGGGGGGGGGGGGGGEGGGGGGGEGGGGCFFGGEFGGGGGGGGGEGGGGGFGGGGFFGFFGFGGFGGGGGGGGGGGGGFG8DDFGGGGGDGGFGGGGGGGGGGGAFFFGEFFGFDGFGGGCCEGG>@FFGGGGGFGFFGFGFFABFC@7;DAFGAFD):(@?EFGEFFA;CFFGFEFE=@A56E6((/.337830C?>AB?EE6??A=<ADC2)4::)*,-(--1-49?0(4:4))4-62(((,4(((,).1(((0/+33)))
@M02996:162:000000000-B87FG:1:1101:19965:7727 2:N:0:TAGCGCTC+CTCTCTAT
GACTACCGGGGTATCTAATCCTGTTTGCTCCCCCGACTTTCGCGCCTCAGCGTCAGTACCGTTCAAGGAATCCGCCTTCGCCTCCGGTGTTCTATAGGATATCAACGCATTTCACCGCTACACCCTATATTCCGATTCCCTCTCCCGGACTCGAGTCCTGTAGTTTCACGCGCACTTTCCGGGTTGAGCCCGGAGATTTCACACTTGACACGCAAGACCGCCTACGCGCCCCTTACGCCCAGGAACTCCGAACAAAGCTCTTCGCCTCTGTATTTGCGCTGCTGCTGGCACAGAGTTAGA
+
CCCCCGFEEGGGEGGGFDFGGGGFCFFGGGDFEEFDGGGGGGGDFGGGGGGGGGGGGGGGDGGGFGG,<FFGGGGGGGGGGEFGDC@CEFGGACEGCGGGGFGCCFEGG+BFGGFGG=AGDGFGGG,?FFGGGGGGGGADGDFF?F)69C>C8@7BCEA7DAC@FFGGC5CAC>DCA:AAE8E*<?=D;;C>DFD13CAE<??E@FEA@;C8@>1)(094:7(383717E>(9:77?0E:?4(,7.).91)-4>(*(,..)2)(*-8(.2))6.))),((--33),)((442)9+3+)..
@M02996:162:000000000-B87FG:1:1101:24493:7733 2:N:0:TAGCGCTC+CTCTCTAT
GACTACCGGGGTATCTAATCCTGTTTGCTCCCCGCACCTTCGCACCTCAGCGTCAGTCATCTGCTGGTAACCTGCCTTCGCCATTGGTATTCTTCCAGATATCTACAGATTTCACCCCTACACCTGGAATTCTGATTGCCCCTCAGTGACTCTAGTTATGCAGTTCTCAACGCAGTTCCGGAGTTGAGCTCCGGAATTTCACACCAAGCTTGCAAAACCGCCTACATGCCCTTTACGCCCAATAATTCCGAACAACGCTCGCAACTTACGTTTTACCGCCGCTGCTGGCACGTAATTAGC
+
CCCCCGGGGGGGGGGGGGGGGGGGGGGGGGGGGGGGGGGGGGGGGGGGGGGGGGGGGGGGGGGGGGGGGGGGGGGGGGGGDGDGGGGGGGGGGGGGGGGG?DFGGGGGGGGGGGGGGAFGGGGGGGGGGGGGGGGGGGGCDDFGGGEEFGFFFGGGGGGGGGEBGFGGGGGFGADGFGEDGCEEEGFGFFGEF5:>CGFF@FEEF@CCDFGFF46+:977=>DFF5>CEF@;DE:E9;FGF06;49EFG;A0;=8;../4>GF;D(9)614((-)441-(-4((-.2(:323>::A7.,(
@M02996:162:000000000-B87FG:1:1101:28567:7733 2:N:0:TAGCGCTC+CTCTCTAT
GACTACCCGGGTATCTAATCCTGTTTGATCCCCGCACCTTCGTGCCTCAGCGTCAGTGTCGTGCTCGCCAGCTGCCTTCGCGATCGGTGTTCTGTGTCATCTCTAAGCATTTCACCGCTACATGACACATTCCGCCGGCGCCGTTCGCACTCTAGATAAGCAGTATCAATGGCAGCCTCCTAGTTGAGCTAGGATATTTCACCCCTGACTTACTCATCCGCCTACGCACCCTTTAAACCCAATAAATCCGGATAACGCTCGTATCCTCCGTATTACCGCGTCTGCTGGCACGCAGTTAGC
+
CCCCCG@FGGGGEGGGGGGFGGGGGGGAFGGGGGGGGGGGGGGFGGGGGGGGGGGGEEF9CGGGGFDEGGGGGGGGGGGGG+>>EGFG7?FGFE@?FFFGGFGCGAFDGGFFGGGF4:5==@59EEBFFCFC,DEC6BE>D>>CC8):?DEEAG8,5;ACDFCFA6<EC;,;D>DEF4)34>BCGGEFB@,54A+8?BAEFC*(5)2,==F9E86178C;532?F812:C??C>>)62C8:23:*6><0;)02546----4)-.*4A2793.8>446(-(--((.4::6?<?.0*2+)6-
@M02996:162:000000000-B87FG:1:1101:9231:7736 2:N:0:TAGCGCTC+CTCTCTAT
GACTACCGGGGTATCTAATCCTGTTTGCTCCCCACGCTTTCGTGCATGAGCGTCAGTTTTGCCCCAGGGGGCTGCCTTCGCCATCGGTGTTCTTCCACATATCTACGCATTTCACTGCTACACGTGGAATTCCACCCCCCTCTGACATACTCTAGTCGGACAGTCACAAATGCAGTTCCCAGGTTAAGCCCGGGGATTTCACACCTGTCTTATCCAACCGCCTGCGCACGCTTTACGCCCAGTAATTCCGATTAACGCTCGCACCCTACGTATTCCCGCGGCTGCTGTCCCGGTGTTAGC
+
CCCCCGGGGGGGGGGGGFFFGGGFGGGGGGAFFCFGEGGFFFGGGGGGGGGGGGGGGFGG<FGGGGGDGDEFGGGGGGGGGGGGGEFGGGGGFFGGFFCGF?FGGGGGGGGGGGGEG>FGG9EEG8FFGFGGGGGGGGEGGAF2=FEGFGFED9+FFGDCEECFFFGGFCACGF8AFGFFCDFEFC=GAFFBDFCB?GFECECBDF1>EFFE?F9:.;7;E3/,26:;;*217?2<4(:?:B3<446624):?B)2-,--291>538?B(42:3)).((((-47B74),).,..*/;)))
@M02996:162:000000000-B87FG:1:1101:4390:7737 2:N:0:TAGCGCTC+CTCTCTAT
GACTACTGGGGTATCTAATCCCATTCGCTACCCTAGCTTTCGCATTTGAGCGTCAGTTGACGCCAAGTAAGCCGCTTTCGCCACCGGTGTTCCTTGCGATATCAAAGCATTTCACCGCTCCACCGCAAGTTCCGCTTACCCCTACGTCACTCAAGCATAACAGTTCGAAGCCCAGTTCCACGGTTGAGCCGTGGGATTTCAAACCCCGCTTATTACGCCGCCTACATGCCCTTTAAGCCCAGTGATTCCGAATAACGTTCGAACCGTTCATCTTACCGCGGCTGCTGGCCAGACCTTAGA
+
CCCCCEGGFGGGGFFGGFGGGGGGGGGGCFCDEGGGGGGGGGGGGGGGFGGGGEGGGGGGGGGDEGGGGGGGEGGGDFGGGGDGDEFGGGGGGGCFGG7DFDFC,CEFD=EFFFGGG83==EFGGGGFGGF;=EECGDE8==FGGGFD5DFFG,AFGGGGGF8@,CD9FGEFGFGGFGFFCGGE@D@GBG>9A*947CAECFEFB8(-5=DFFFF6<>G77:6?D@3)/C<?GFA9))3;33:?/-).75.(-.)2-...,/(()(4((()-.)))(,---((3(3)(-4:,))*++.))
@M02996:162:000000000-B87FG:1:1101:6918:7742 2:N:0:TAGCGCTC+CTCTCTAT
GACTACTAGGGTATCTAATCCTGTTTGCTCCCCGCACCTTCGCACCTCAGCGTCAGTCATCTGCTGGTAACCTGCCTTCGCCATTGGTATTCTTCCTGATATCTACAGATTTCACCCCTACACCAGGAATTCTGATTGCCCCTCAGTGACTCCAGTTATGCAGTTCTCAACGCAATTTCGGAGTTGAGCTCCGAGATTTCACACCCAGCTTGCAAACCCGCCTACATGCCCTTTACGCCCAATACTTCCGAACAACGCTCGCAACTTACGTGTTACCGCGGCTGCTGGCCCGTAATTAGC
+
CCCCCGGGGGGGFGGGGFFGGGGGGGGFGGGDFEGGGGGGGGGDEG<EGFGGGGGGGGGGGGGGGGGGGGGGGGGGGGGGGGGCDFEG,EFFGGGGGGFGGFGGAC;FEFGGGGGGGFFGFEGGGG>?DFFDGDF?F,@EFDFGGEEE<DFFFFFGFADDG=DFFFFGGGGBEDDGBFFFCB>CFGFGDBF89@DA=FFC*;ECD*:=CFGCCF@F)<?>>=9==4;<=GDED@:>22=?>2:=)9<?>;51>3(*(.,/3D>19(6<AF:(5344624(41>3()).4(3(00*/06).
@M02996:162:000000000-B87FG:1:1101:9141:7749 2:N:0:TAGCGCTC+CTCTCTAT
GACTACACGGGTATCTAATCCTATTTGCTCCCCACGCTTTCGTGCCTGAGCGTCAGTAACAGACCAGGTTACCGCCTTCGCCGCTGGTGTTCTTCCATATATCTACGCATTTTACCGCTACACATGGAGTTCCATCACCCTCTTCTGCACTCTAGCCTGCCAGTATCCAAGGCTGTATGGAGTTGAGCTCCACGCTTTCACCTCAGACTTAACAGACCGCCTGCGCACCCTTTACGCCCAATGAATCCGGCTAACGCTTGCCACCTCCGCTTTACCGTGGGCTGCTGTCCGCAGTAAGCC
+
CCCCCGFFGGGGEFGGGFFGGGGGGGGGGGGGGGGGGGGGGGGGGGGFFGGGGGFGGDDF,<FEFCF,EF6EFFGGGGFGGGGEEGGFCFCGGGGGGFEAFFFGGGGGCGEFDFFGG=@CDFG,@9,BFEGGGAG9DGGEGD?DF,*CFGFFCFGGFGDFEFBD,=DFG,@DDF?F+9*;,D1C97=7*7DEFDG5>BA*>FED=008.1+16979>?*:E25@(/(5(B737)9(,6F*33(71)..)().3)(*-----9-,91((-(((-).4:,((((,((),)).(())103).,
@M02996:162:000000000-B87FG:1:1101:14613:7751 2:N:0:TAGCGCTC+CTCTCTAT
GACTACTGGGGTATCTAATCCTGTTTGCTCCCCGCACCTTCGCACCTCAGCGTCAGTCATCTGCTGGTAACCTGCCTTCGCCATTGGTATTCTTCCTGATATCTACAGATTTCACCCCTACACCAGGAATTCTGATTGCCCCTCAGTGACTCTAGTCATGCAGTTCTCAACGCAGTCCAGGAGTTAAGCTCCTGCCTTTCACATCAAGCTTGCAACACCGCCTACATGCCCTTTACGCCCAATCATTCCGAACAACGCTCGCAACTTACGTGTTACCGCGGCTGCTTGCACGTTATTCGC
+
CCCCCGGGGGGGFFGGGFFGGGGGGGGGGGFGGGGGDGGGGGGGGGGGFGGGGGGGEGFGGGGFFGGGGGGGGGGGGGGGGGGGGGGGGGGFGGGGGGGGFFGGGGFGCGGGGGGGG:?DFEEEFFFFGGGGGGGGF;EFGDFGG8E;+BFFGGFCDFGFGGEFGFFDFFGFGFDGFGCFEBCFFGEG<@FEFFGFFGFFEG@C5088EFCCF?A*:?9:@@ADB)>*7D@@FB4C2(=?@27(91@@=56(.)/7,,(/.>9153;342.(.,)))(,-(41(42)4,)487);8A).,
@M02996:162:000000000-B87FG:1:1101:14632:7752 2:N:0:TAGCGCTC+CTCTCTCT
GACTACTGGGGTATCTAATCCTGTTTGCTCCCCGCACCTTCGCACCTCAGCGTCAGTCATCTGCTGGTAACCTGCCTTCGCCATTGGTATTCTTCCTGATATCTACAGATTTCACCCCTACACCCGGAATTCTGATTGCCCCTCAGTGACTCTAGTCATGCAGTTCTCAACGCAGTCCAGGAGTTAAGCTCCTGCCTTTCACATCACGCTTGCACAACCGCCTACATGCCCTTTACGCCCAATAATTCCGAACACCGCTCGCACCCTCCGTGTTACCGCGGCTGCTGGCACGTATTTAGC
+
CCCCCGGFGGGGGFGGGGGGGGGGGGGGGGFGC:FGGEGGGGGFGGGGGGGGGGGGGG<EFGCEFCFGGGGFFGGGGGGGGGGE,EFGCEEFFEFFGF;FFFGGGG=,=DGGGGGF@:DDCEFG8+@+FGGGEFCEF,@BDDFG6,1,5DEEDEGFEFGGGGDCFFDF9EFFGD6ED=**@3@AFF*=>EFB50CCFGFF<FACFA00=>9>C5*<09?5E:>=B0:46BB@GE445@F55(/)*)9<3.027A(2,.666D00>(3124-(4:656607(-14652(,034.0+39)).
@M02996:162:000000000-B87FG:1:1101:3621:7754 2:N:0:TAGCGCTC+CTCTCTAT
GACTACCAGGGTATCTAATCCTGTTTGCTCCCCACGCTTTCGTGCATGAGCGTCAGTTTTGCCCCAGGGGGCTGCCTTCGCCATCGGTGTTCTTCCACATATCTACGCATTTCACTGCTACACGTGGAATTCCACCCCCCTCTGACATACTCTAGTCGTACAGTCACAAATGCAGTTCCCAGGTTAAGCCCGGGGATTTCACACCTGTCTTATCCAACCGCCTGCGCACCCTTTACGCCCAGTAATTCCGATTAACGCTCGCACCCTACGTATTACCGCGGCCTCTGGCACGTAGTTAGC
+
CCCCCGGGGGGGGGGGGGGGGGGGGGGGGGEFEFGGGGGGGGGGGGG9FGFGGGEGGGGGDGGFFGDGGGGGGGGGGGGGGGGFEGEFGGGEFGGGFGGGGDFDDF@FGGGGGGGFG>FGGEF+@FEGFFGGGGGGG=@CD=F=+@>=+?DD@C9C9@16D>9B=4=FGG77EFGGFGEFEDFFFCAFEEF9>5D>9FFCED<@96540==/5B9BBFC(=.(2=@B9;*6(2;CE@FGGB08)*-462()-3;>G-,((-)(-9,:(((,)..).)((4((((,44),()-0)*2349)
@M02996:162:000000000-B87FG:1:1101:4401:7755 2:N:0:TAGCGCTC+CTCTCTAT
GACTACTGGGGTATCTAATCCCATTCGCTACCCTAGCTTTCGCATTTGAGCGTCAGTTGACGCCAAGTAAGCCGCTTTCGCCACCGGTGTTCCTTGCGATATCAAAGCATTTCACCGCTCCACCGCAAGTTCCGCTTACCCCTACGTCACTCAAGCATAACAGTTCGAAGCCCAGTTCCACGGTTGAGCCGTGGGATTTCAAACCCCGCTTATTACGCCGCCTACATGCCCTTTAAGCCCCGTGATTCCGACTAACGTTCGAACAGTTCGTCTTACCGCGGCTGCTGGCACGAACTTACC
+
CCCCCGGGGGGGGGFGGCFGGFGGFFFFGFCEDFGGGGGGGGGGGGFEFGGGGGGGGGGGGGGGGGGGGGGGGGGGFFGGGGGGGGGGGGGGFGGGGEGGGFGFC<EFFEFGGGGGGADDGGGGGGGEDGGGDGGGGGFEFDFFGEDGEGFFFDFGGGGGFFECFAD6::EAFFGGFGFFGCCEFG:FEFE9@B477<FFFGFFFE@25:D?<F6C?A1(1.6(3/?<;C?:G:A).):@((-(086::3<(454>,...414878AB>4:,.-.6(-,(-4>>:?0:6(.:.)2*3.)(
@M02996:162:000000000-B87FG:1:1101:6924:7760 2:N:0:TAGCGCTC+CTCTCTAT
GACTACTAGGGTATCTAATCCTGTTTGCTCCCCGCACCTTCGCACCTCAGCGTCAGTCATCTGCTGGTAACCTGCCTTCGCCATTGGTATTCTTCCTGATATCTACAGATTTCACCCCTACACCAGGAATTCTGATTGCCCCTCAGTGACTCCAGTTATGCAGTTCTCAACGCAATTTCGGAGTTGAGCTCCGAGATTTCACACCAAGCTTGCAAAACCGCCTACATGCCCTTTACGCCCAATAATTCCGCACAACGCTCGCCACTTCCTTTTTACCGCCGCTGCTGGCCCGTAATTCGC
+
CCCCCGGGGG<FCFGFGDFGGGGDFGGFF@FDEEGGGGGGGGGDEGCFGGGGGGFEEGGGGFFGGFFGFGGGGFGGGGGGDG@FFGFGFFGGGGGGGFG=CEAFDGDGFFCFGGFGG:DDD=FGGGCFGEFFGGF=?4=D8=FGG8D;@FFFG8@,@A;=DD9CEF83=DG5CB+@FGEF8>+@:DF?DFGEAEGABFFFFGF0=:=C>FGCF6A1=67)4:5):@EA=EDFGB::29BEF-86*9CEF3)46>@D(.//.1((1,-))))).,()),,(,,36>?07((((75*10612
@M02996:162:000000000-B87FG:1:1101:20105:7778 2:N:0:TAGCGCTC+CTCTCTAT
GACTACCAGGGTATCTAATCCTGTTTGATCCCCACGCTTTCGTGCCTGAGCGTCAGTTGCGAGCTCGTGACCTGACTTCTCGATCGGTGTTCTGTGACATATCTAAGCATTTCACCGCTACACATCACATTCCTGCCACGTCTATCGCACTCTAGTCCGGCAGTATCAAAGGCACGATTGGAGTTGAGCCCCAACTTTTCACCCCTGACTTACCGATCCGCCTGCGCACCCTTTAAACCCAATAAATCCGGATAACGCTCGTATCCCCCGTATTACCGCCGCTGCTGGCCCGGAGTTAGC
+
CCCCCGGGGGGGGGGGGFFGGGGGGGGGGGGGGGGGGGGGGGGDGGGGGGGGGGGGGGCF@CEFCGGG8FFGGGGGFGGGGB:FFGFFFGGGGGGG9F;FFFFGF?CFGGGGGGGGG>AC8,F,EFFFGEFGG,,=F8ABGDFGGGAGFDFFEGCEFGDGG>@>F;=CEB9BFFGC5CCF>@ACGGE707EA5BGFEGFFEGEFFFFFFFCEEF>A@>DDG86>=(71:C@(2=4<E@FEF;@FF3)12,)(-747-----141>A?414-((5<A<03(47>>>:B0(.(4))/;2)).
@M02996:162:000000000-B87FG:1:1101:13147:7785 2:N:0:TAGCGCTC+CTCTCTAT
GACTACAAGGGTATCTAATCCTGTTTGCTCCCCGCACCTTCGCACCTCAGCGTCAGTCATCTGCTGGTAACCTGCCTTCGCCATTGGTATTCTTCCTGATATCTACCGATTTCACCCCTACACCAGGAATTCTGATTGCCCCTCAGTGACTCTAGTCATGCAGTTCTCAACGCAGTCCAGGAGTTAAGCCCCTGCCTTTCACATCAAGCTTGCAAAACCGCCTACATGCCCTTTACGCCCATTAATTCCGAACAACGCTCGCAACTTCCGTTTTACCGCGGCTGCTGGCACGTAGTTAGC
+
CCCCCFDFGGGG86@FFFEGGGGGGGGGFGGGGGGGGCFFFGGGGE<FGFGGFGD7FF<FGGCCCF<FFFGFFFGGGDFFGCC?DFEF9FEFEEF?FEAEE@AD;F,>8EFGGFEGG=?8FGCFGGFGAFFGAE8DC=E>DD?DF,;=?DFE==DGGAGAFD5BEB+@FFG5@D8EFGBDF6+@DFDF=1@>?FG8@FFFFG7C><@=CFF@CA7+099>G40):0:*:E=EGE6C22FE2(0>FC*9:6.(.831,,,,,2.(7(--.(.)5:.8),--((-4<:023(4:.0*23-54
@M02996:162:000000000-B87FG:1:1101:20089:7789 2:N:0:TAGCGCTC+CTCTCTAT
GACTACCAGGGTATCTAATCCTGTTTGATCCCCACGCTTTCGTGCCTGAGCGTCAGTTGCGAGCTCGTGACCTGACTTCTCGATCGGTGTTCTGTGACATATCTAAGCATTTCACCGCTACACATCACATTCCGGCCACGTCTATCGCACTCTAGTCCGGCAGTATCAAAGGCACGATTGGAGTTGAGCCCCAACTTTTCACCCCTTACTTACCGCTCCGCCTGCGCACCCTTTAAACCCAATCAATCCGGATAACGCTCGTATCCCCCGTATTACCGTGGCTGCGTGGCGCGGGTTAAC
+
CCCCCGGGGGGGGGGGGCFGGGGGGGGGGGFFGGGGGGGGGGGGGGGFFGGGGGDGGGEGF@CF7FEGGGGGGGFGGGGGGFGGFGCFGG7FEG=F<EEEFFGGGCGGGGGGGGGGG@ADCEG8FF=FFGGGGD8?DEGEGDFFFG9CBGDEFF=FGG88EGAFFFGFG9DFGFGGADCFG9CFFCEGFGG>A57@6FFE:CB>@5)0<@CEFF?)(:<5C26:((:,9G<=C@E)77FE;,(,)74<C;.(,799,-(--),.>4?6973-,,.5)((,(-,,8(43((((..*22,))
@M02996:162:000000000-B87FG:1:1101:25896:7791 2:N:0:TAGCGCTC+CTCTCTAT
GACTACTCGGGTATCTAATCCTGTTTGCTACCCGCACTTTCGAGCATGAGCGTCGATAAGTCCCCAGCAAGCTGCCTTCGCCATCGGTGTTCTTCCTGATCTCTACGCATTCCACCGCTACACCAGGAATTCCGCTTGCCCCTGAACTATCCAAGAGAAACAGTCCAGTCTGCAGGTCCGGGGTTGGGCCCCGGTATTGTACAGACTGCTTGCATCCCCGCCTGCGCTCCCTTTACGCCCAGTGATTCCGAACAACGCTTGCACCCCTCGTATTACCGCGGCTGCTGGCACGAAGTTTGC
+
CCCCCGGGGGGGGFGGGGGGGGGGGGGGGGFFGGGGGGGGGGGGGGGGGGGGGGGGGGGGGGGGGGGGGGGGGGGGGGGGGGDGGGFFGGCGFGGFFFDGEBDFGGGGGGEFFGGGE=?>DBGGGGGGFFFGGGGGGGFFGFFFG=8EDFFBGGGGGGFGGG5EFFF?DFGFGFFGFGFDGGGGGGFDDGGFF5;@DGFE<9*86FEEDFGEFF48(01,:7:?F;B6?G@@FFAA:BE8::>>64).238:B:?F4--(494<D:(,4742:::A6(.(2(((-5::3(387<A8<<<>
@M02996:162:000000000-B87FG:1:1101:26958:7792 2:N:0:TAGCGCTC+CTCTCTAT
GACTACAGGGGTATCTAATCCTGTTTGATCCCCACGCTTTCGTGCCTCAGCGTCAATGACGGATTCGTGAGATGCCTTCGCAATCGGTGTTCTGAGTAATATCTATGCATTTCACCGCTACACTACTCATTCCTCCCACGGCATCCGTATTCCAGCAATCCAGTATCAAAGGCAGTTCCGGAGTTGAGCTCCGGGCTTTCACCCCTGACTTGGACCACAGCCTACGCACCCTTTAAACCCAATAAATCCGGATAACGCTTGCATCCTCCGTATTACCGCGGCTGCTGGCACGGAGTTAGC
+
CCCCCGGGGGGGGGGGGGGGGGGGGGGGGGGGGGGGGGGGGGGGGGGGGGGGGGGGGGGGGGGGGGGGGGGGGGGGGGGGGGGGGGGGGFGGGFEFGGGGGFGGFGGGGGGGGGGGG@BDGEFGGGFGGGGGGGGGGGF@68BDFGFFBGFFGGFGG?EFEGDCFFGGGFGFGFGGFGFEE8CEFG<FFGG@B5@BFGFFFGFFFFFFFF:6>FBA)/8>C676=@@:@E?0<39?><FED(=3A>EF;;822)/9(-,-,*,6:??A?B4:7::44,4(-19;:?B06?<3758;C).:
@M02996:162:000000000-B87FG:1:1101:20105:7797 2:N:0:TAGCGCTC+CTCTCTAT
GACTACCAGGGTATCTAATCCTGTTTGATCCCCACGCTTTCGTGCCTGAGCGTCAGTTGCGAGCTCGTGACCTGACTTCTCGATCGGTGTTCTGTGACATATCTAAGCATTTCACCGCTACACATCACATTCCGGCCACGTCTATCGCACTCTAGTCCGGCAGTATCAAAGGCACGCTTGGAGTTGAGCCCCAACTTTTCACCCCTGACTTACCGATCCGCCTGCGCACCCTTTCAACCCAATAAATCCGGCTAACGCCCGTATCCCCCGTCTTACCGCGGCTGCTTGCACGGGGTTCGC
+
CCCCCGGGGGGGGGGGGGGGGGGGGGGGGGCFGFGGGGGGGGGGGGGGFGGGGGGGGGDG@CCFCFGGGGGGGG<FGGGGGCFGEGFFGFFFFGGF?FGGGFGGGGGGGGGGGGGGG@DGGGGDGGGGGGGGFD+=DCF8DDFGGG5CBDEEFDDGEF>EECAG8DGCF,35DFGG*?@FEEEFGFEFBFGA9@GFFGFFFGFDBFB2>FGFFF@)585>C:6?@9@6>EF64@6?E;F=87;)9<26C>5(-0,2(.,--1((*68?>6((.(6:?0-(---(8).80)<0><*:/(-(
@M02996:162:000000000-B87FG:1:1101:18753:7824 2:N:0:TAGCGCTC+CTCTCTAT
GACTACCGGGGTATCTAATCCTGTTCGATCCCCGCACTTTCGTGCATGAGCGTCATTATCGGCTTGGTCAGCTGCCTACGCAATCGGAGTTCTTCGCCATATCTATGCATTTCACCGCTACACGGCGAATTCCGCCAACCTCAACCGAAATCAAGCGTTCCAGTATCAACGGCGGGCTGAGGTTGAGCCTCACTATTTCACCGCTGACTTAACCTGCCGCCTGCGCACCCTTTAAACCCAATCAATCCCGATAACGCTCGGATCCCTCGTATTACCGCCGCCGCTTGGCCGGATTTCGCC
+
CCCCCGGGGGECGGCFGFDFGGGGGGGGGGGGGGGEGGGGGGGGGGGGGGGGGGGGGCGGFEFGGGGGGGGFGGGGGFGGGGCGEFC:FFFGGFGFGGGGCFGGGGGGGAFGGGGGG9>CDEFC7FFC+>DEFDGG+>FDFD*=FGB>@7AC,9?F5C1;DFE@7BF:BF:4=4?E):(8C>6CF4;D87A(80:)4C*6:F(2(0.44=:<B*)04:1,:1(((2((4;08<<A253CC(((.72)4*-)(-0)*((((-1,-5().--(.,)..4(-,(-(,((((()(4))*30,(,
@M02996:162:000000000-B87FG:1:1101:6604:7825 2:N:0:TAGCGCTC+CTCTCTAT
GACTACACGGGTATCTAATCCCTTTCGCTCCCCCGGCCTTCGTACCTCAGCGTCAGTGAATGTCCAGGAACCCGCCTTCGCCACGAGTCTTCTTCTTGATATCTACGCATTTCACTGCTACACCAAGAATTCCGGTTCCCCCTCCATTACTCCAGCCATCCAGTATCATGCGCACTCCAGAGGTTGAGCCCCTGCCTTTCACGCACGACTTATACGGCAGCCTACGTGCCCTTTACGCCCAGTGATTCCGAACAACGCTTGCGACCTCTGTATTACCGCCGCTGCTCGCCCCGGGTTTGC
+
CCCCCGGGGGGGGGGGGFGGGGGGGGGGGGEF@FGGGGGGGGGGGGGGGGGGGGCFFGGGGGGGGFFGGGGGGGGGGGGGGGGGGECCFEFFGGGGGGGGGFG8DFFGGGGGGGGFGDFFFEEFGGCFGGGGGGGCDCCFF=DGGFDF7BDD?FDF?,@,825CBDGG@C,0;*=:CGF5ECFEFFFF@FFAFFG@B<A;*5@DA45@FDG471//-8),2//3((6((==593))(/4:14>)*.6)2(08>>?/-,--(*(-1-(.))))-.6><(((-,,((,)-(((())*1*,(-
@M02996:162:000000000-B87FG:1:1101:7438:7830 2:N:0:TAGCGCTC+CTCTCTAT
GACTACCAGGGTATCTAATCCTGTTTGCTCCCCACACTTTCGCGCCTCAGCGTCAGTTACAGTCCAGTTAGTCGCCTTCGCCACTGGTGTTCCTCCCAATCTCTACGCATTTCACCGCTACACTGGGAATTCCACTAACCTCTCCTGCACTCAAGCCCATCAGTATCCAAAGCAATTCCCACCTTAAAAGCAGGACTTTCACTCCAGACTTAACGGGCCGCCTACGCGCCCTTTACGCCCAATCATTCCGGCCAACGCTTGCCCCCTACGTATTACAGCGGCTGCTGGCACGTGGTTCGC
+
CCCCCGGGGGGGGGGGFFGGGGGGGGGGGGFGFGGGGGGGGGGGGGGGGGGGGGGGGGGGGGGGGGGGGGGGGGGGGGGDGGGGGGFGGGGFGGGGGGFGGFGFGGGGGGGGGGGGGADGGEFGGGGGGGGGGGGGDGEGGFFGGGFGFGBDG@=FGGGGGGDCDFGGGGFFGFFGFGFFEFCDFFEDE,DCF?DDFGFFEFEFFFCEFFFF7FD9=?9:C>55@8@56B76F@9)6;FGF(6@;)773;)(-5(1,-,-8F>FG>FB?<......-,)(-37>6383-3<20)*21)(4
@M02996:162:000000000-B87FG:1:1101:21131:7839 2:N:0:TAGCGCTC+CTCTCTAT
GACTACCCGGGTATCTAATCCTGTTTGATCCCCACACTTTCGTGCCTCAGCGTCAATGACGGATTTGTGAGCTGCCTTCGCAATCGGTGTTCTGTGTGATATCTATGCATTTCACCGCTACACCACACATTCCTCCCACAGCATCCGTATTCCAGACTACCAGTTTCAACGGCAGGTCACGCGTTAAGCGCGTGCGTTTCACCGCTGACTTGGCATTCCGCCTACGCACCCTTTAAATCCAATAAATCCGGATAACGCTCACATCCTCCGTATTACTGCCGCTTCTGGCACGGAGTTCGC
+
CCCCCGGGGGGGEGGFGGGGGGGGGGGGFF<FFGGGGGGFGGGGGGGGGGGGGEGFFA<EFC7=FEGGFG9AFG8FGGGGD@CGFD:BFFGGGGGGGGGEEFGFGGGGGGGGG9EFGBFGDEFG7F@C7?FDEFFFGD@+80@FFC=?5DB>GF8=D?8D@?8CEFGEDGDDGAC6:==F+@+1@C)=A*@>D*7)::B@EGF?>456BBC=BF@6;+:;766;;20(6*63;;CFF)<>);<)9<A-9,)-4794(,((-2.6>7?21,,(.(-6.))(-4(,2..57,8())*22--(
@M02996:162:000000000-B87FG:1:1101:18769:7840 2:N:0:TAGCGCTC+CTCTCTAT
GACTACCGGGGTATCTAATCCTGTTCGATCCCCGCACTTTCGTGCATGAGCGTCATTATCGGCTTGGTCAGCTGCCTTCGCAATCGGAGTTCTTCGCCATATCTATGCATTTCACCGCTACACGGCGAATTCCGCCAACCTCAACCGCAATCAAGCGTGCCAGTATCAACGGCGGGCTTAGGTTGAGCCTCACTATTTTACCGCTGACTTAACATGCCGCCTGCGCCCCCTTTCAACCCCATACATCCCGATAACCCTCGGATCCCCCGTCTTTACTCGGCTGCTGGCACGGAGGTAGCC
+
CCCCCGG+8CC@FGGGGGGGGGGFGCFGGFEFFGGGGGGGGGFDGGGEEFGGGGG8F,6C:+@?@@7CFGGFGGGGG9DFGFGEEFB8@FFGEFG<F>FGEDFGG@ECFFFFGFGGD=@@DFG++8:>@CFFG=CGC+=CF5*+=D5+*0@@DF6@7@*48<8F,1B;+8*9895C):(/5BEFF*/7;*C;A@*66A*64@(49)48<8*.)*-/.<)(:4(,44(9>E((0).)6:E*4(((1-<1*-),2550((,-(1(4*(444-(.-)).).(--,((,).((,(3))*20)..
@M02996:162:000000000-B87FG:1:1101:18747:7841 2:N:0:TAGCGCTC+CTCTCTAT
GACTACCGGGGTATCTAATCCTGTTCGATCCCCGCACTTTCGTGCATGAGCGTCATTATCGGCTTGGTCAGCTGCCTACGCAATCGGAGTTCTTCGCCATATCTATGCATTTCACCGCTACACGGCGAATTCCGCCAACCTCAACCGAAATCAAGCGTGCCAGTATCAACGGCGGGCTGAGGTTGAGCCTCCCTATTTTACCGCTGACTTAACATGCCGCCTGCTCACCCCTTAAACCCCATAAATCCGGCTAACGCCCGGATCCTCCCGCTTCCCGCGGCTGGCGGCCCGGGGTTCGCCG
+
CCCCCFFGGGGGGGGGGFGGGGGGGGGGGGFFFGGGCGGGGGGFGGGGGGGGCFGGGEGGGDF@FFGGGGFGGEFGGGFGGEGGGFF,@BFGEEFFGGCG9DDFGGGGGGGGGGGGGAEGDFGCCFF+CEFGGGGG6EFGGD6DFGA<*;A=D@7FEE7EFFED=EGGGGGEG95C3<;5CGF6:8@4=**(07::4C*6<G:>0;;<9?:<A@B7??97E<,((.)6:F48*.)67:C*4,3)9-:>12)42?(1((-,,)-,7-52(((-(()(--(-((((((,((,(,)0*1*(,-,
@M02996:162:000000000-B87FG:1:1101:25315:7867 2:N:0:TAGCGCTC+CTCTCTAT
GACTACCGGGGTATCTAATCCTGTTCGATCCCCGCGCTTTCGTGCCTCAGCGTCAGTTGCGGCTTGGTGACCTGCCTCCGCGCTCGGCGTTCTGTGCGATATCTATGCATTTCACCGCTACACCGCACATTCCAGCCACCCCAAACGCACTCAAGCCCCCCAGTTTCGACGGCAGTGACCGGGTTGAGCCCGGAAATTTCACCGCCGACTTAAGGGGCCGCCTACGCACCCTTTAAACCCAATACATCCGGATAACGCCCGCATCCTCCGTCTTACCGCCGCTGCTCGCCCGGCGTTAGC
+
CCCCCGGGGGEGGGGGGGGGGGGGGGGGGGGFFFGGGGGGG:FGGGGGFGGGGGGGGGGGGGGEEGGG<FGFGGGGFGGGGG+CEEFEGEEFFFGGGGGGG>AFFFFGDFGGGGGGG>EDDDGGGGEGEFGGGDGFGGF8DB>DGGFGEG?EGFFFGGGGGD@<FFGC5EG>E5CFFFEFGGDCE3=FDGGFE:C;AC6<<GFFFF;BFFD<273)3;72C911<:>?;EF(909<BBGE?613)8ABGBEB?B<F--(--1(,72<A39-.416:>6(-(7(,-8)432(-8)*2*(49
@M02996:162:000000000-B87FG:1:1101:18453:7875 2:N:0:TAGCGCTC+CTCTCTAT
GACTACTCGGGTATCTAATCCTGTTTGATACCCACGCTTTCGTGCCTCAGCGTCAGTTGTATCCTAGTAAGCTGCCTTCGCAATCGGGGTTCTGTGACATATCTAAGCATTTCACCGCTACACGTCACATTCCGCCTACCTCGTTTACACTCAAGAACGCCAGTTTCAACGGCTCGGTATAGTTGAGCTACACAATTTGACCGCTGACTTAACATCCCGCCTACGCACCCTTTAAACCCAATAAATCCGGATAACGCTCGCATCCTCCGTATTACCGCGGCTGCTGGCACGGAGTTAGAC
+
CCCCCGGGGGGGGGGGGCGGGGGGGGGGGCAFEGGGGGGGGGGFGGGGGGGGGGGGGGGGGGGGGFFGGGEFGGGGGGGGGCGGGGGCEFGFFEFG<EFGGFGGG9@FFGGGGGGGGADDGFGGGFCFAFGGGDGGGCEGFF>DGFFGFGFFGGD:?E6CECAFGFGFGGDBD0=@5@):CEEFEC@CEFFBAA>@AFF<=?5=BBABEFGEFFFFBA4-=>2=@BDFBG?FGFFF3(8*(8);CFE;8:)/,*.1----7C?>F74:9:43().),,--,19?B>B00,46.0;@3)).
@M02996:162:000000000-B87FG:1:1101:25328:7881 2:N:0:TAGCGCTC+CTCTCTCT
GACTACCGGGGTATCTAATCCTGTTCGATCCCCGCGCTTTCGTGCCTCAGCGTCAGTTGCGGCTTGGTGACCTGCCTCCGCGATCGGCGTTCTGTGCGATATCTATGCATTTCACCGCTACACCGCACATTCCAGCCACCCCCAACGCTCTCAAGCCCCCCAGTTTCGTCGGCAGTGACCGGGTTGAGCCCTGAACTTTCACCGCTGACTTAAGGGGCCTCCTACGCCCCCTTTAACCCCAATAAATCCGAATACCGCCCGCATCCCACTGTTTCCACCCCCTTCGCGCACGACGTATGA
+
-@6BCDF+:+6CF8FGFG9FGGGGGGGFGG7CFCFGCEEEG7FCFF5EEFFGG7:@CFDFCGFCG:C6CFC?EFFEFGCG7@7FFD+4C>:FBEBEFE+6+<;?EFFC,@A,9EFGEBACG9F@EGCFCC;DE@EDGCFB==*=9C15*30:,E@>F77;C*-@,=1/*6/)3=<097/AEC5:CC(05FG154*(.<B:2CA(2)(-37*))*,715)-:..).-241:1(0.)--.;;:(.,*6))9,)(,0.*.,((-1((15(.(()))..))).,(((,44((-(490)12*.()
@M02996:162:000000000-B87FG:1:1101:18976:7931 2:N:0:TAGCGCTC+CTCTCTAT
GACTACACGGGTATCTAATCCTGTTTGCTCCCCGCACCTTCGCACCTCAGCGTCAGTCATCTGCTGGTAACCTGCCTTCGCCATTGGTATTCTTCCAGATATCTACAGATTTCACCCCTACACCTGGAATTCTGATTGCCCCTCAGTGACTCTAGTTATGCAGTTCTCAACGCAGTTCCGGAGTTGAGCTCCGGAATTTCACACCAAGCTTGCAAAACCGCCTACATGCCCTTTACGCCCAATAATTCCGAACAACGCTCGCAACTTACGTTTTACCGCGGCTGCTGGCACGTCATTAGC
+
CCCCCGGGGGGGGGGGGGGGGGGGGGGGGGFGGGGGGGGGGGGGGGGGGGGGGGGGGGGGGGGGGGGGGGGGGGGGGGGGGGGGGGCGGGGGFGGF9FBFGFGGGGGGFGGGGGGGGAFGGGGGGGGGGEFGGGFGDEFGGFFGGEEEFFFFDFGGGGGGGF>CFFGGGCGEGFDGFGFFE+CEGGEGE9F@AEDBDGFFFF<@>@C@CFFCFFE8:;C:=::@B;E?EEFEFFFFF?GG8=@)26?E>6869319..//6)(3>(97AF4(4?AFA(-(((49B?::6:5(.)1;C).(
@M02996:162:000000000-B87FG:1:1101:3406:7931 2:N:0:TAGCGCTC+CTCTCTAT
GACTACCGGGGTATCTAATCCTGTTTGATACCCATGCTTTCGTGCCTGAGCGTCAGAAGATCTCTGGACAGCTGCCTTCGCAATCGGTGTTCTGTGACATATCTAAGCATTTCACCGCTACACATCACATTCCGCCATCCTCGACATCTCTCAAGGGGACCAGTATCAATGGCAGTTTTCATGTTGAGCATGAAAATTTCACCGCTGACTTAATCCTCCGCCTGCGCACCCTTTAAACCCAATAAATCCGGATAACGCTCGGGTCCTCCGTATTACCGCGGCTGCTTGCAACGGGTTAGC
+
CCCCCGGGGGGGGGFGGGGGGGGGGGGGGGGGGGGGGGGGGGGGGGGGGGGGGGGGEGGFFGGGGGGGGGGGGGGGGGGGGGGGGGGGGGGGGGGGGGGGGFGFC<EFGGGGGGGGC=>DGGGDEGGGGGGGGGGGGGGFCDE+=@>FFGDEFGGGGGDGGFDF8;DGFFGFGFGGFGFFGGGGG7DFEAGFFFG@CFC@<CEFFFA9@FGFFF@F@>C>9@ADD5999=@@C@EF=:F=D2:@B93/*(0,2>42/./,699(/4.-37((....)((,-,(4-)).2<)).)22;172
@M02996:162:000000000-B87FG:1:1101:16557:7944 2:N:0:TAGCGCTC+CTCTCTAT
GACTACCCGGGTATCTAATCCTATTTGCTCCCCACGCTTTCGTGACTGAGCGTCAGTAAATAGCTAGCAAGTCACCTTCGCCACTGGTGTTCCTTCATATATCTACGCATTTCACCGCTACACATGAAATTCCACTTGCCCCTCTATCACTCTAGCCTATCAGTATCCGAAGCGAACAGTTGTTAAGCAACTGGATTTAACTTCAGACTTAGTAGACCGCCTACTCACGCTTTACGCCCCATAATTCCGGATAACGCTTTCCACCTTCCGATTCCCGCCGCTGCTGGCCCCTTGTTCACC
+
CCCCCFGGGGEFGGGGGGGGGGGGGGCEFGCFGGGGGGGGGGGGGGGGGGGGGGGGG9C,CCEFGGFGGGFGG9FGFGGGGGGGGGFFFGCFGFFG<FGGGFGGGGGGGGGGGGGGG>?CD@FFGFGGGGGGGFGGGCFFGFFGGBEGFGFEGEGGGCEGF8DC,CFFGE>ACBDE@C5DD,@DEG<DCEGF*:=CEG77:=EEE8AEFF8*;6;+;C7:=<25>B6@9C=FC*85:@E*6;(789CC79)(3A81(/,()0./0().(((,,)).(3(-,-4(.5(((((())3<+-).
@M02996:162:000000000-B87FG:1:1101:10467:7952 2:N:0:TAGCGCTC+CTCTCTAT
GACTACTAGGGTATCTAATCCTGTTCGATCCCCGCACTTTCGTGCATGAGCGTCATTTACGGCTTGGTCAGCTGCCTCCGCAATCGGAGTTCTTCGCCATATCTATGCATTTCACCGCTACACGGCGAATTCCGCCAACCTCAACCGCAATCAAGTCCTCCAGTATCAATTGCGGGATGGAGTTAAGCTCCACGATTTACCCACTGACTTACACGACCGCCTGCGCACCCCTTAAACCCAATAAAACCGGATAACGCCCGGATCCTCCCTATTACCGCGGCTGCCAGCACGGAGTTAGCC
+
CCCCCGGGGGGGGGGGGGGGGGGGGGGGGGGGGGGGGGGGGGGGGGGGAEFGGGGGGGGGCCFEGCGGGFGFG=FFF,@FGGGEFGG,@FEGFFGBGFFGD@FGCG9FFCFGGGGGC:<DGGG6=B>@CCECGEGG6CDGDD58DGAGFCDFGE=FCF:9DECF,<;:FG,;DB5E*@A4>DCCDFCF4CG2;D<>5C>*>A*9=;347::)7*6=;BC6E6,/3((46E0<5:))4<E5(()8*)4:5()34/)*-(--,)(-94<7((..-.6.(-,(((-(())(..42).2*0)48
@M02996:162:000000000-B87FG:1:1101:11615:7965 2:N:0:TAGCGCTC+CTCTCTAT
GACTACTGGGGTATCTAATCCTGTTCGATACCCGCACCTTCGAGCTTCAGCGTCAGAAGTACTCCGGCAAGCTGCCTTCGCAATCGGGGTTCTTCGTGATATCTACGCATTTCACCGCTACACCACGAATTCCGCCTGCCTGGCGTACTCTCAAGCTCAACAGTTCCCGCTGCACACGCGGGGTTGAGCCCCGGGATTTCACAACACGCTTATTCAGCCGCCTACGCTCCCTTTACACCCAATAAATCCGGATAACACCAGGCCCTTCCGTATTACCGCCGCTGCTGGCACGGACTTAGC
+
CCCCCGCCFGGGGGGGGFFGGGGGGGGAF8CEG:F8F@FGGG8FGDFGFGGGGGGG,,;E,CEFGFGG@FGF@FGGGGGGG7F:DDFCFGGGGFF=F=:FEFGGF,@FGGGGGGGGGAFDGEGC=DC@:FFGGDEDGCFGG*08+31C5DFF9EFG8,6,@<CFC;+2+B6@EFF,;*:*4>CEEDFF;FF@B))(.:=CEG))4)-39><,.06*)192E>38<(--2??0:>>)68GGFB3>FA2<C>>:FEFG).,(.*(-9(442:3(.4)..4((3--7;7).287?))*13.44
@M02996:162:000000000-B87FG:1:1101:15934:7973 2:N:0:TAGCGCTC+CTCTCTAT
GACTACCCGGGTATCTAATCCTGTTTGCTCCCCGCACCTTCGCACCTCAGCGTCAGTCATCTGCTGGTAACCTGCCTTCGCCATTGGTATTCTTCCTGATATCTACAGATTTCACCCCTACACCAGGAATTCTGATTGCCCCTCAGTGACTCCAGTTATGCAGTTCTCAACGCAATTTCGGAGTTGAGCTCCGAGATTTCACACCAAGCTTGCAAAACCGCCTACATGCCCTTTACGCCCAATAATTCCGAACAACGCTCGCAACTTACGTGTTCCCTCGGCTGCTGGCACGTAATTGGC
+
CCCCCGGGGGEGFGGGGFFGGGGGGGGGGGGGGGGGGGGGGGGGGGGGFGGGGGGGGGGGGGGGGGGGGGGGGGGGGGGGGGGGGFFFFFFGGGGGGG;E@DGGGGGGDDGGGGGGG=DFGEGGGDCGGGGGGG8DGEFEGDFGGEEEDFFFGGGGGFGGGFEFGEFGGDEEGB6EF?FDC=@EGGBF8=FFB5DABGFFEFC@D>@DCFCCDFE84;34;:75>(8<>?:2?=*49DFE@<@E46CC;.:30)(/,.(/-)4(9:<).(((..).)..,1(44:)),1()(0)*1+-.3
@M02996:162:000000000-B87FG:1:1101:8610:7973 2:N:0:TAGCGCTC+CTCTCTAT
GACTACTAGGGTATCTAATCCTGTTTGATACCCATGCTTTCGTGCCTGAGCGTCAGAAGATCTCTGGACAGCTGCCTTCGCAATCGGTGTTCTGTGACATATCTAAGCATTTCACCGCTACACATCACATTCCGCCATCCTCGACATCTCTCAAGGGGACCAGTATCAATGGCAGTTTTCATGTTGAGCATGAAAATTTCACCGCTGACTTAATCCTCCGCCTGCGCACCCTTTAAACCCAATAAATCCGGATAACGCTCGGGTCCTCCGTATTACCGCGGCTGCTGGCACGGAGTTAGC
+
CCCCCGGGGGGGGGGGGGGGGGGGGGGGGGGFGGGGGGGGGGGGGGGGGGGGGGGGGCF@GGGGGGGGGGGGGGGGGGGGGDGGFFFFGGGGFGGGAFFGGFGGGGGGGGGGGGGGGAFGGGGFGGGGFGGGGGGGGGGGGFEGG8AGFGFEFFFGC>EGGG<FFFGGGGFFGFDGFGFFFFGFGFDDECFDFFG5>FFBEG@=BDFBFFGFEFCCCFF5@::>D9B42C>>FFCECEFC=55);EF<<6),:A>*/((/.)(/2839;0-(.56A9<3-(213<>?:61>07.:;*...
@M02996:162:000000000-B87FG:1:1101:10404:7985 2:N:0:TAGCGCTC+CTCTCTAT
GACTACAGGGGTATCTAATCCCGTTTGCTCCCCTGGCTTTCGCATCTCAGCGTCAGACACAGTCCAGAAAGGCGCCTTCGCCACTGGTGTTCCTCCCAATATCTACGCATTTCACCGCTACACTGGGAATTCCCCTTTCCTCTCCTGCACTCTAGTCATCCAGTATCCAGAGCCATACGGGGTTGAGCCCCGCATTTTCACTCCAGACTTAGAAAACCGCCTACATGCGCTTTACGCCCCATAATTCCGGACAACGCTCGCCACCTACGTTTTACCGCGGCTGCTGGCCCGTAGTTAGCCG
+
CCCCCGGGGGGFGGGGGGGGGGGFFGGGGGGGGGGGGGGGGGGGGGGGGGGGGGGGGGGGDGGGGGGFGGGGFFGGGGGGGEGGGGGGGGGGGFFFGGGGGFGGGGGGEGGGGGGGGADGGFGGFFGFGGGGGGGGGGGGGFFGGFBGFGFFGGGGFGGGGGEF9;FEGD8DEFGG6DDEEEGGEGEF@FGFFFGFFGFFE;BFFF=BEFFC;B;*:;:6E=(7;?<@0C287)91<2=*/8@3:.9.;0:79<8)(,-,-/4:C,4:13(,-).-8;(-3(,4)44(.--400;@E654(
@M02996:162:000000000-B87FG:1:1101:8630:7990 2:N:0:TAGCGCTC+CTCTCTAT
GACTACTAGGGTATCTAATCCTGTTTGATACCCATGCTTTCGTGCCTGAGCGTCAGAAGATCTCTGGACAGCTGCCTTCGCAATCGGTGTTCTGTGACATATCTAAGCATTTCACCGCTACACCTCACATTCCGCCATCCTCGACATCTCTCAAGGGGACCAGTATCAATGGCAGTTTTCATGTTGAGCATGAAAATTTCAACGCTGACTTAATCCTCCGCCTGCGCACCCTTTAAACCCAATAAATCCGGATAACGCTCAGACGCTCCGTATTACGTCGGCTGCTGGCACGGAGTTCGC
+
CCCCCGGGGGGGGGGGEDFGGGGGGGGGGGFFFFGGGGGGGGGGGGGGGGGGGGGGA<E,CFGFGFG9FFFFGGGGGGGGGGEGDFBFEFGFFFFECFGFGFFGGFGGGFGGGGFGE8:?CFF,>FFGGGGGGGGG>CFFGDD8C+)C9FDDFGGC+@6CEFDFGFF,6;3;CF+@FGFF;>AFFDE6DAG=DDGBDFFB<,;8AD=8CAC=;A*?A9;5C:===5>52B>:C>E?C:8C>B@3*8512-)(/)/;(.,/(2))/./,.,-.,3.6(((-,,(-1)8((.)35.2;2)32
@M02996:162:000000000-B87FG:1:1101:8612:7992 2:N:0:TAGCGCTC+CTCTCTAT
GACTACTAGGGTATCTAATCCTGTTTGATACCCATGCTTTCGTGCCTGAGCGTCAGAAGATCTCTGGACAGCTGCCTTCGCAATCGGTGTTCTGTGACATATCTAAGCATTTCACCGCTACACATCACATTCCGCCATCCTCGACCTCTCTCAAGGTGACCAGTATCAATGGCAGTTTTCATGTTGAGCATGAAAATTTCACCGCTGACTTAATCCTCCGCCTGCGCACCCTTTAAACCCAATAAATCCGGCTAACGCTCGGGTCCTCCGTATTACCGCGGCTGCTGGCACGGAGTTAGC
+
CCCCCGGGGGGGGGGGG,CFGGGGGGGGGGGGGFGGGGGFGGGGGGGGGGGGGGGGG9E<FGGGGGGGGGFFGGGGGGGGGGGGFCFFGGGGGGGGEFAFFFGFF?FFGFFGGFFFG@DDDEGGGGFGGGGGGGGGGEGGGEFDG+)ADGFEGFFA,@,=FGDFDFGGGGGFGFDDFGEFAFGGGGE+:9E>FF@6DFFEEGF8@@AFFFG<ACEFE?D8@::88):):>>:7=;*8*?E?=>);:E5;>6(.>;9,./,(1(/2=4932//.:4<<11-1213?04(,.288)*/0--6
@M02996:162:000000000-B87FG:1:1101:28662:7998 2:N:0:TAGCGCTC+CTCTCTAT
GACTACTGGGGTATCTAATCCTGTTTGCTCCCCCGACTTTCGCGCCTCAGCGTCAGTACTGTTCAAGGAATCCGCCTTCGCCTCCGGTGTTCTATAGGATATCAACGCATTTCACCGCTACACCCTATATTCCGATTCCCTCTCCCAGACTCGAGTCCTGTAGTTTCAAGCGCACTTTCCGGGTTGAGCCCGGAGATTTCACACTTGACACGCAAGACCGCCTACGCGCCCTTTACGCCCAGTAAATCCGGATAACGCTCGGATCCCCCGTATTACCGCGGCTGCTGGCACGGAGGTAGG
+
CCCCCGGGGGGGGGGGGGGGGGGGGGGGGGFGGGGGGGGGGGGGGGGGGGGGGGGGGGGGGGGGGGGGGGGGGGGGGGGGGGGGGGGGGGGFFFGGGGGGGFGFDFGGGG7EFGFFGAEGGCF@EGGGFGGFCFEGGGGFCDFGGGD:DGFFGGGGGGGGGGFFGFGFGGGFGFDEFGFFGCEEGCE>EGG>?ADFDGFFFGFFDAEFEFG?BF>=,=C:::,6@7909EBF4:AFFBEEF??2=6<4*404,54>----,13(/.(-4((((,-4.,((--(((.542?<(8)**2).(
@M02996:162:000000000-B87FG:1:1101:23863:8028 2:N:0:TAGCGCTC+CTCTCTAT
GACTACAAGGGTATCTAATCCTGTTTGATCCCCACGCTTTCGTGCCTCAGCGTCAATGACGGATTCGTGAGATGCCTTCGCAATCGGTGTTCTGAGTAATATCTATGCATTTCACCGCTACACTACTCATTCCTCCCACGGCATCCGTATTCCAGCACATCAGTATCAACGGCAGTTCCGGAGTTAGGCCCCGGGCTTTCACCGCTGACTTGATGCACAGCCTACGCACCCTTTAAACCCAATAAATCCGGCTAACGCTTGCATCCTCCGTATTACCGCGGCTGCTGGCACGGGGTTAGC
+
CCCCCGGGGGGGGGGGGGGGGGGGEGGGGGFGGGGGGGGGGGGGGGGGGGGGGGGEGGGGGG7FGGGGGGGGGGGGGGGGGGGGFCFFGGGGGGFGGGCFGFGCCFGGGGGGGGGGGAB=CFGGGGGGGGGGGGGGGGGGG>FGGGDFFFFEEFGGGFFDFDDFGFGADGGEGFGCBDEEG6C>FFEGFGEFBEDAADFFFGFFA?>>98FFFF<@>A88;9:B3(4(6ED3>@CEC@FGFFF@F457;:B4()50--((,156742)47-4226<)4,.,-3(3????BB6>)*22-.6
@M02996:162:000000000-B87FG:1:1101:15445:8035 2:N:0:TAGCGCTC+CTCTCTAT
GACTACCGGGGTATCTAATCCTGTTTGCTCCCCGCACCTTCGCACCTCAGCGTCAGTCATCTGCTGGTAACCTGCCTTCGCCATTGGTATTCTTCCAGATATCTACAGATTTCACCCCTACACCTGGAATTCTGATTGCCCCTCAGTGACTCTAGTTATGCAGTTCTCAACGCAGTCCAGGAGTTAAGCTCCTGCCTTTCACATCAAGCTTGCAAAACCGCCTACATGCCCTTTACGCCCAATAATTCCGAACAACGCTCGCAACTTACGTTTTACCTCGGCTGCTGGCACGTAATTAGC
+
CCCCCGGGGGGFGGGGGGGGGGGGGGGGGGGGGGGGGGGGGGGGGGGGGGGGGGGGGGGGGGGFFFGGGGGGGGGGGGGGGGGGGGGGDGGGGGGGFGFGGFGGFGGGGGGGGGGGG8DFGGGGGEGFGGGGGFDFGDE@DDFGGED=DDDDEFFGGGGGGGEDFFGGGGGFGFDGFGFFGCEFGFEGDEGFFFGFFGFF*@CEFF9@CFFCDF*B=AD8C>:4=5A*:E=>FFEFFFGEF276??EEC;81>:3;..(/6:(49428<1,(.4)424--(461:052((8())*2<).4
@M02996:162:000000000-B87FG:1:1101:15678:8050 2:N:0:TAGCGCTC+CTCTCTAT
GACTACTCGGGTATCTAATCCTGTTTGCTCCCCACGCTTTCGAGCCTCAACGTCAGTTATCGTCCAGTAAGCCGCCTTCGCCACTGGTGTTCCTCCTAATATCTACGCATTTCACCGCTACACTAGGAATTCCACTTACCTCTCCGATACTCTAGCTTGACAGTTCCAAATGCAGCTTGGGGGTTGAGCCCCCACCTTTCACATCTGGCTTGCCATGCCGTCTGCGCTCCCTTTACACCCAGTAAATCCGGATAACGCCTGCACCATCCGTATTACCTCCGCTGCTTGCACGTTTTTCAC
+
CCCCCGGGGGGGGGGGGFFGGGGGGGGGGGGGGGGGGGGGGGGGGGGGGGGGGGGGGFFGGGGGGGGGGGGGGGGGGGGGGGGGGGGFGGGGGFFGG==FFFGGGGGGGGGGGGGGGAEGGFGG@AFFGGGGGGGGGGGGGFFGG7=F?DFFGGGGGGFGDFBFGFGGGEGFGFGGFGFDFG>EED9>@CGAF>DDBFFF?GFEEA6CBFGFFF4BBA?==679=:B7;C?;FFEF?3FE;@4>8<)9<(:3:39D---.-9(5C(486(-(,.-:<)-(,,-,74>B:)500)*2:3)6
@M02996:162:000000000-B87FG:1:1101:19113:8054 2:N:0:TAGCGCTC+CTCTCTAT
GACTACTGGGGTATCTAATCCTGTTTGCTCCCCGCACCTTCGCACCTCAGCGTCAGTCATCTGCTGGTAACCTGCCTTCGCCATTGGTATTCTTCCTGATATCTACAGATTTCACCCCTACACCAGGAATTCTGATTGCCCCTCAGTGACTCCAGTTATGCAGTTCTCAACGCAATTTCGGAGTTGAGCTCCGAGATTTCACACCAAGCTTGCAAAACCGCCTACATGCCCTTTACGCCCAATAATTCCGACCAACGCTCGCAACTTCCGTGTTACCGCGGCGACTGGCACTTATTTAGC
+
CCCCCGGGGGGGGGGGGFEGGGGGGGGGGGGGGGGGGGGGGGGGGGGGGGGGGGGGGGGGGGGGGGGGGGGGGGGGGGGGDFGGGGGGGGGGGGGGGGGGFFGGGGGGGGGGGGGGF>F?FFGGGECFGEFGGCFGGGADFDFGGEDFFFFFGGGGGGGGGEDFGFDFGCFEEDDGFGFF@BCEGGDGEEGD?@6@>FFFEF<C=9C@CFGBBAE6=A94C:/4<):838@:CBEFD=FE>=@);<C5;@B(6>(//.(/(1(-C:4)3:.(.4<A4(-2--((-,(.0:2()1++0))-
@M02996:162:000000000-B87FG:1:1101:17877:8060 2:N:0:TAGCGCTC+CTCTCTAT
GACTACCCGGGTATCTAATCCTGTTTGATACCCGCACCTTCGTGCATGAGCGTCGTTAACGGCCCGGAAGGCTGCCTTCGCGATCGGAGTTCTTCGTGATATCTATGCATTTCACCGCTACACCACGAGTTCCACCTTCCCCTGCCGCAACCAAGCCATGCAGTTCCAACCGCTGAGCGGGGTTGAGCCCCGCGATTTTACGGCTGGCTTGCACGGCCGCCTGCGCACCCTTTAAACCCAATAAATCCGGATCACGCTCGGCCCTTCCGTATTACCGCCGCTGCTGGCACGGAATTAGACG
+
CCCCCGGGGGGGGGGGGGGGGGGGGGGGGFFFFFGGGGGGGGGGGGGFGGGGGGGGGECFGGGFGEGBFFGFGGGGGGGGGGGGFGE:FFFFGGGGGGF@FFGGGGGGGGGGGGGGG>DCDGGGGGGBCFEGGFGGGGGFGFFCFGAGFGFBCFGGGCFFG?A>EFGGGGGFGF>C>CADCEGGEFEF;FG9B>D>?GFF>A:>F>:?3:)83=:56B<3E?(49>04>E(7*).62:8883)59)-.)-0((../,(,((*(-*,48(4,.5-6.4(--(2((.).,,,3(00/<28--(
@M02996:162:000000000-B87FG:1:1101:25765:8071 2:N:0:TAGCGCTC+CTCTCTAT
GACTACACGGGTATCTAATCCTGTTTGCTACCCGCACTTTCGAGCATGAGCGTCGATAAGTCCCCAGCAAGCTGCCTTCGCCATCGGTGTTCTTCCTGATCTCTACGCATTCCACCGCTACACCAGGAATTCCGCTTGCCCCTGAACTATCCAAGAGAAACAGTCCAGTCTGCAGGTCCGGGGTTGGGCCCCGGTATTGTACAGACTGCTTGCATCTCCGCCTGCGCTCCCTTTACGCCCAGTGATTCCGAACAACGCTTGCACCCCTCGTATTACCGCCGCTGCTGGCACGAAGTTTGC
+
CCCCCGCFGGGFGEEFGGGGGGGGGGGGGGG<FFGEGE8EFCEFCFFGGGGGCEFGGGGGGGGFGFGGGGGGGGGGGGGF7BEGGGGEGGGGGGGGGGF=F7CDFED@C8BFFG<FG=9@=>FGGGDG?EFGGGDCG?FC?DFDGEDEFGFEFG?D?CDFDF:@DFGGGGGFGFGFFGFF:BE7CCAGDGE>D>DF=F>58E5CEF=FFFGF;F?FCA:6*63=1;>1;B;(:@CE00:8:::?64442(.(3><F--(--1529,2(,(--4?A<4?1(-114(.55:??:.0//059)
@M02996:162:000000000-B87FG:1:1101:27139:8075 2:N:0:TAGCGCTC+CTCTCTAT
GACTACAAGGGTATCTAATCCTGTTTGCTCCCCCGACTTTCGCGCCTCAGCGTCAGTGCTGTTCAAGGAATCCGCCTTCGCCTCCGGTGTTCTATAGGATATCAACGCATTTCACCGCTACACCCTATATTCCGATTCCCTCTCCCAGACTCGAGTCCCACAGTTTCGGACGCACTTTCCGGGTTGAGCCCGGAGATTTCACATCCGACACATGGGACCGCCTACGCGCCCTTTACGCCCCGTAAATCCGAACAACGCTTTCGACCTCTGTATTACCTCGGCAGCTGACACAGGTTTAGC
+
CCCCCD<FGGGGGGGGAAFF<CD<CE@CFGCFGGGGGGEGGEEGGGGGFGGGEECCEGGGGFGGFFFEFCDGGCDFEGFGGGGECE:FGGCED,E9FA:,C?;?DFEGGGGGGAFCG=?=>EFGGGFD9A;GFDEG>=C,DDFGFGD=@FDD6@D>DDFEFEDEGFGE+@:>CBGGF7EFGEDCGD)?59D=B>DBDFFC<7*>E;2;;0)/4=/88;*6*67<F:>(3:14529<3:CE30897<B>C()(-0(*,---(*((9114)))-6454.).4-2(((.3),,:(0)+20..4
@M02996:162:000000000-B87FG:1:1101:17880:8078 2:N:0:TAGCGCTC+CTCTCTAT
GACTACCCGGGTATCTAATCCTGTTTGATACCCGCACCTTCGTGCATGAGCGTCGTTAACGGCCCGGAAGGCTGCCTTCGCGATCGGAGTTCTTCGTGATATCTATGCATTTCACCGCTACACCACGAGTTCCACCTTCCCCTGCCGCAACCAAGCCATGCAGTTCCAACCGCTGACCGGGGTTGAGCCCCGCGATTTTACCGCTTGCTTTCCCGGCCGCCTGCCCACCCTTTCAACCCAATACATCCGGCTACCCCGCGGCCCCTCCCGCTTTCTGCCGCTGCTGGCCGCGTATTCACA
+
CCCCCFEFGGGGFGGGFFGGGGGGGGGGGFFF<FGEGGGGGGGGG8FAFGFGGGGGGGGG::CFGGGCGEEE<EFGGGGGGFGCDGE4CCFGFFGFGCGGFFFGF<FGGGGGGAFGG:AGDEFGGGF@8@EFGCFDGBDDD=F0+D5FDGF@>@CGG7@,@ACFFAF,?CEDG597*;4AC>7:*;4<8FG(2.)(/=C)4+82,)(-)**.)0(095)->((.(,43:C(,*).)6(C8(43)1)6:*-)(()(*-((--/44)-4:(((,,-)).-)-4(,()540((,4)020+)-)
@M02996:162:000000000-B87FG:1:1101:19713:8080 2:N:0:TAGCGCTC+CTCTCTAT
GACCACAAGGGTATCTAATCCTGTTTGCTCCCCACGCTTTCGAGCCTCAACGTCAGTAATCGTCCAGTGAGCCGCCTTCGCCTCCGGTGTTCCTCCCAATATCTACGCATTTCACCGCTACACTGGGAATTCCACTCACCTCTCCGACACTCTAGCCATACAGTTTCCACAGCAGTCCCGCAGTTCACCCGCGGGCTTTCACTTCCGACTTGCATTTCCGTCTACGCTCCCTTTACACCCAGTAAATCCGGATAACGCTTGCCCCCTACTTTTTCCCTCGGCTGCTGACACGCATTTAGC
+
CCCCCGGGGGGGDFGGGEFGGGGFFGGFGGCFGGGDEGGDCFGGGGGGGGGGGGGGGACGGFGGGCFFFDFFGGGGGGGGEGDEF8@FEFGGGGGEGFFG:EGGGGGG6BCFGFGDG=?=CEEFGFFCGDEEGGGGG,DD?DFGG7>GFGBDEC=FG,6,@E=CDFGEF,@DGF+BFF@*:@*@;+;+3@5:3/)6=:6:C,/9:0(/6>D<9*71);12C6=()/(/28:7>7<<522::63-*6)-2(02:>)2(--(-12)9;>163)))4(-)-,,---3().)(,,())**3))-
@M02996:162:000000000-B87FG:1:1101:19696:8085 2:N:0:TAGCGCTC+CTCTCTAT
GACCACAAGGGTATCTAATCCTGTTTGCTCCCCACGCTTTCGAGCCTCAACGTCAGTAATCGTCCAGTGAGCCGCCTTCGCCTCCGGTGTTCCTCCCAATATCTACGCATTTCACCGCTACACTGGGAATTCCACTCACCTCTCCGACACTCTAGCCATACAGTTTCCAAAGCAGTCCCGCAGTTAAGCCGCGGGCTTTCACTTCAGACTTGCATTGCCGTCTACGCTCCCTTTACACCCAGTAAATCCGGATAACGCTTGCCCCCTACGTATTACCCCCGCTGCTTGGCCGCAGTTAGC
+
CCCCCGGGGGGGGGGGGGGGGGGGGGGGGGGGGGGGGGGGGGFGGGGGGGGGGGGGGGGGGGGGGGGGFGFFGGGGGGGGGGGGGGCFGGGGGGGFGGGGGFGGGGGGGGGGGGGGG@AGGGGGCFFFGFGGGGGCG?FGFDBGG8@EFG?:@;DGGFFFGGEFGDGGGGEFDFCFFGE>EEGGGGEFCGCA4B456FAFFGFFB:>3=FGEFACF3AC:=32=9/6:?ED3F@FAA<@E6?:5*5)671.(3B<9-----787GFF(.-()-.-))(-(--3-()))((.-))*2<)-6
@M02996:162:000000000-B87FG:1:1101:8382:8089 2:N:0:TAGCGCTC+CTCTCTAT
GACTACCCGGGTATCTAATCCTGTTTGCTCCCCGCACCTTCGCACCTCAGCGTCAGTCATCTGCTGGTAACCTGCCTTCGCCATTGGTATTCTTCCAGATATCTACAGATTTCACCCCTACACCTGGAATTCTGATTGCCCCTCAGTGACTCTAGTTATGCAGTTCTCAACGCAGTTCCGGAGTTGAGCTCCGGAATTTCACACCAAGCTTGCAAAACCGCCTACATGCCCTTTACGCCCAATAATTCCGAACACCGCTCGCAACTTACGGGTTACGGCGGCTGCTGGCACGTAATTAGC
+
CCCCCGGGGGGGGGGGGFGGGGGGGGGGGGGGCGGGGGGGGGGGGGGGGGGGGGGGGGGGGGCFFFGGGGGGGGGGGGGGGGGGFGGGGFGGGGGG,EFEFFFGFGGGGGGGGGGGG>FFGGGGG8FEFFGGGFFGFEFFG=FGG8EADGFDF=FAEDFFFFEFFFGC@FGDDADEFGFFB@>CG7E?B,D@?B6ADFFF5;ACD5@5CFG@D>4>:>7:E>)5>=F>=FFBFEE=@?CE4;(61)<<C@>113(*..(..1919><29(((4184(3,-4-2330).(.288)/;0-2:
@M02996:162:000000000-B87FG:1:1101:8399:8141 2:N:0:TAGCGCTC+CTCTCTAT
GACTACTGGGGTATCTAATCCTGTTTGCTCCCCACGCTTTCGAGCCTCAACGTCAGTATCTGTCCAGTATGGCGCCTTCGCCTCCGGTGTTCTTCCTAATATCTACGCATTTCACTACTACACTAGGAATTCCCCATACCCCTCCAGTACTCTAGATTAACAGTTTTCAAAGCAATTCCTCCGTTAAGCACAGGTATTTCACTCCAAACTTGCTATTCCGTCTACGCTCCCTTTACACCCAGCAAACCCGGATAACGCCTGCCCCCACAGTATTCGCACGCCGTCTTGACCATAGTTATC
+
CCCCCGGGGGGGGGGGGGGGGGGFGGGGGGDFGGGGGGGGFGGGGGGGGGGGGGGGG9FFGFGGGFGG<FFGFGGGGGFGGGCFFCFFGGGGGGGGGGGGGFGFGGGGGGGGFGFCEDDDFGGG>9FDFGGGGGGGGC8EFDFGG,)74DDDBEDDFGGGGGB<DFCEGFGFFFDGFGD?,@@+:C5=6EED5:==7@EFFGFEFF56>FCEEAEFEFFC9))1:8)))47)5>*896FE(((066(/*()(/.7*(.(/,9(6:2(./,/.1.)((((,(,((,(()).)))*+30)))
@M02996:162:000000000-B87FG:1:1101:8417:8142 2:N:0:TAGCGCTC+CTCTCTAT
GACTACTGGGGTATCTAATCCTGTTTGCTCCCCACGCTTTCGAGCCTCAACGTCAGTATCTGTCCAGTATGGCGCCTTCGCCTCCGGTGTTCTTCCTAATATCTACGCATTTCACTACTACACTAGGAATTCCCCATACCCCTCCAGTACTCTAGATTAACAGTTTTCAAAGCAATTCCTGCGTTAAGCCCAGGTATTTCACTCCAAACTTGCTATTCCGTCTACGCTCCCTTTACACCCAGTAAATCCGGATAACGCTTGCCCCCTCCGTATTACGGCGGCTGCTGTCACGTCGTTAGC
+
CCCCCGGGGGGGGGGGGFGGGGGGGGGGGGGGFGGGGGGGGGGGGGGGFFGGGGGGGDFGGEGFGEFGFGFFF@FGEGGGGGGGFGFGGGGGGGGGGGGFGFCFGGGGEGGGGGGGE:9DD4,=F,?,EFGGGFG=FDFFDDFCD8=,=DFEEEFBFE,EEE=BEFDGGFAFFFFGF?DD@BCCF6====DCAA;*;FFFFG=AD*:*=FGCE8;F5<?54:8=7):/5BBBF@;;6>CE6(8*89?886)0,..0/.,(/2;6DB0(/(//636?((((-,((,)5.,.4(0)*12,-4
@M02996:162:000000000-B87FG:1:1101:28522:8180 2:N:0:TAGCGCTC+CTCTCTAT
GACTACCCGGGTATCTAATCCTGTTTGCTCCCCGCACTTTCGTGCCTCAGCGTCAGTTTCGTTCTCGCAATCTGCCTTCGCCATCGGTGTTCTGTGTCATATCTATGCATTTCACCGCTACACAACGCATTCCGCCTGCCCCTCCCGCACTCCAGACCACCAGTTTCAACGGCAGCGCCTCGGTTGAGCCGCTACATTTCACCTCTTACTTACTCCTCCTCCTACGCACCCTTTAAACCCAATACATCCGAATCACGCTTGCCACCTCCGTATTACCGCCGCTGCTGGCACGGCATTCGC
+
CCCCCGGFGGGGEGGGGGGGGGGGGGGAFFEFG:FGG:FFGFCFGGGGE,CFGEEFGA@F,,BEC,:F+@,A9EFGGGGGG,,,9@BGGGGF=,9,C<EFA@FGFEFFEAFGGFGGG:96?E<AE7+=FFGGGEG6DGD8D=*++38:<DEF,@D,=+,18=@F9=@<FF+>C97***)*6BEEC7<C<A*(:))09@CEEG*7;A)7;87)/+)))22(256)7(./6B?@F?F)6<FDB1344<A)23)(-).9((((,7(.04:1:>8(4>)6)-,(--(((.4427?:0.**3).-
@M02996:162:000000000-B87FG:1:1101:28539:8181 2:N:0:TAGCGCTC+CTCTCTAT
GACTACCCGGGTATCTAATCCTGTTTGATCCCCGCACCTTCGTGCCTCAGCGTCAGTATCGTTCTCGCCAGCTGCCTTCGCGATCGGTGTTCTGTGTCATATCTATGCATTTCACCGCTACATGACACATTCCGCCGGCGCCGATCGTACTCCAGACCGCCAGTATCAACGGCAGCCCCACGGTTGAGCCGTGGTATTTCACCGCTGACTTAACAGTCCGCCTACGCAACCTTTAAACCCAATAAATCCGGATAACGCTTGCATCCTCCGTATTACCGCCGCTGCTGGCACGGAGTTAGC
+
CCCCCGGGGGGGGGGGGGGGGGGGGGGGGGGGGGGGGGGGGGGGGGGGGGGGGGGGGGGGGGGGGGGGGGGGGGGGGGGGGFGGGGCGGGEGGGGGGGGGGFGGGGGGGGFGGGGGG>BGDEFGGGGGGGGGGGGGGEECG@EGGGFGAGFECFDGGGGGGGFEGFGGGGGFGFGGFGFFEGGGDGEGFGGFFEGCEGFCC@@?B@BFFFDA5*)*-9FBG?43?<>1(::4:<AFAFGGF?7)=<AAFBDBBD9C--(-49?>C>2.4(-.4(.460-(-4(,448:82,37<*20.6:
@M02996:162:000000000-B87FG:1:1101:18319:8229 2:N:0:TAGCGGTC+CTCTCTAT
GACTACTCGGGTATCTAATCCTGTTTGCTCCCCACGCTTTCGAGCCTCAACGTCAGTTATCGTCCAGTAAGCCGCCTTCGCCACTGGTGTTCCTCCTAATATCTACGCATTTCACCGCTACACTAGGAATTCCACTTACCTCTCCGACACTCTAGCTTGACAGTTTCCAAAGCAGTTCAGGGGTTGAGCCCCCGCATTTCACTTCAGACTTGCCATGCCGTCTACGCTCCCTTTACACCCAGTACATCCGAATAACGCTTGCACCATACGTATTACAGCGGCTGCTGGCACGTATTTAGC
+
CCCCCFCGGCCCCFFGGGGGGGGFFGGFGGCCCFGGGGGGGGGGGGGGDFGGGGGGGFFGGGGGGFGGGGGFGDGGGGGGGEEGGGFEEGEGEFFFGFFFGFGGGGGGGGGGGGFGG>@CCEFFEFE8EGGGGCGGGGGGGFBFGB>G>DFDE9BFGGGGGFEBCDFGFF,38:FGFGEFDD7@CD)C<GFDFFGF9FFECFAEFBCEFFCBFF=@>AC=*((646@(2:=;F@EECA?86;46+9<?;,06?>77--(-4C<BG7>7?:.,.:25.).(-,7(8?::132:859<<6:)
@M02996:162:000000000-B87FG:1:1101:4430:8239 2:N:0:TAGCGCTC+CTCTCTAT
GACTACCCGGGTATCTAATCCTGTTTGATCCCCACGCTTTCGTGCCTCAGCGTCAATAACGGATTCGTGAGATGCCTTCGCAATCGGTGTTCTGAGTAATATCTATGCATTTCACCGCTACACTACTCATTCCTCCCACGGCATCCGCATTCCAGTCTGACAGTATCAAAGGCAGTTCCGGAGTTGAGCCCCGGGCTTTCACCTCTGACTTGACAGACAGCCTACGCACCCTTTAACCCCACTAAATCCGGCTAACGCTTGCATCCTCCGTATTGCAGCGGCTTCTGGCACAGAGTTATG
+
CCCCCFFGGGGGGGGGGFFGGGGF9FGEGFCFDGGGGGGGGGGGGGGGGGFGGGGGGFGGGGGGGGGG?EFGFCFEFDGGGGGGGGFFFFFFDEEGGGGGGFF@FFGGGGGGGFFG889CDEFGGGFGGGFGFGGGGGCCD=DGGGAF9C?EFFFGGGGGGGDEFBDCG=FFCFGGFGBA+@7AFGCACGF>AE5>@FAACF<>BAE;6AFFEFEFDF45658>:(5(6:7(256C))8:;(,./4)70,..45)9-,---/.)*(.543-,(())).),--91(-.))(.(5)0+0)))
@M02996:162:000000000-B87FG:1:1101:5641:8242 2:N:0:TAGCGCTC+CTCTCTAT
GACTACAGGGGTATCTAATCCTGTTCGATCCCCGCACTTTCGTGCATGAGCGTCATTTACGGCTTGGTCAGCTGCCTACGCAATCGGAGTTCTTCGCCATATCTATGCATTTCACCGCTACACGGCGAATTCCGCCAACCTCAACCGCAATCAAGCTCTCCAGTATCAATGGCGGGATGGAGTTTAGCTCCACGATGTAACCACTGACTTAACAAGCCGCCTGCCCCACCCTTTACACCAATAAATCCGGCTAACACTCGCATACTCCGTATTACCGCGGCCGCTGGCAAGGGATTAGCC
+
CCCCCGGFEGGGGGGGG,CFGGGGGGGFGGDF@FGGGGGGGGGGGGGGGFGGGEGGGGGGGGGGGGGFGGGFFFFFEEFEE?FEGGGEGEGGGGGCGGGGFBFGGFFGFFDFGGGGG:?=DEECEGGGGGGGG8C=>B6B+=*=88=C>7>@GG+,7CB@DCC3,+52D@7AC9>=)1(8:,0,,49C)=E@)87((4+76;)6=4)()+27)@3=35)-74-6(((--2(,0).-6),2,,456.).9,.-8)5*.-.((1,,2)54(((..-.)-((-(((--((,.)(())*23)(.
@M02996:162:000000000-B87FG:1:1101:4452:8253 2:N:0:TAGCGCTC+CTCTCTAT
GACTACCCGGGTATCTAATCCTGTTTGATCCCCACGCTTTCGTGCCTCAGCGTCAATAACGGATTCGTGAGATGCCTTCGCAATCGGTGTTCTGAGTAATATCTATGCATTTCACCGCTACACTACTCATTCCTCCCACGTCATCCGCATTCCAGTCTGACAGTATCAAAGGCAGTTCCGGAGTTGAGCCCCGGGCTTTCACCTCTGACTTGACAGACAGCCTACGCACCCTTTAAACCCAATAAATCCGGATAACGCTTGCATCCTCCGTATTACAGCGGCTGCGGTCACGGCGTTAGC
+
CCCCCGCCGCFGGGGGGGGGGGGGGGGGGGDFDDGGGGGGGGFGGGGGGGGGGGG@FFG9@FFB7FEFDDG,@FEFFGGGGCEBDDCFEFGGA9;<FEFGGFGGGEFFGFFGGGFFG=>=DEFGGFFGGGGGGCG6+@DB+50=F=0DA+@;>C=FAGG8E?>EAFGG@G=DGBDGFGFA8>9AD7CC@CFF59*=5CFC?C3:9;>;AAFE3AE978*(,-->B@F=>EF(8.7)97<C;;6;*;)6<0863)/8((,33F2.05>A:(-,23)..))(---((((-,474))*2*826
@M02996:162:000000000-B87FG:1:1101:6037:8253 2:N:0:TAGCGCTC+CTCTCTAT
GACTACCGGGGTATCTAATCCTGTTCGCTCCCCACGCTTTCGCGCCTCAGCGTCAGTTACGGCCCAGTAAGTCGCCTTCGCCACTGGTGTTCCTCCCGATCTCTACGCATTTCACCGCTACACCGGGAATTCCACTTACCTCTTCCGTACTCAAGCTCTGCAGTCTCCAAAGCAATTCCCACCTTGAAAGCAGGACTTTCACTCCGGACTTACAGCGCCGCCTACACGCCCTTTACGCCCAGTCATTCCGTACAACGCTCGCCCCCTACGTATTACCGCGGCTGCCGGCACCTTGTTAGC
+
CCCCCGGGGGGGGGGGGGGGGGGGGGGGGGEGEGGGGGGGGGGGGGGGGGGGGGGGGGGGGGGGGGGGGGGGGGGGFGGGGGGGG?EFGFGGGGGGGGEGEFGG9FGGGGGGGGGGG8<=C@BDEGGGGGGGGGGGGFGGGEFGGG@FAG?7@8:FFGF7D,:8CAFFGGGFGFGGFGE6;BCCC7B49EGEFF<BEFFFE7CBDD>D@57><BEF>>D;=;;@D??-3A91D2)6((:?0:>>*6:6>5)(-069--(-,11?C9>BFF:)476))4,---(40((-3(,,0)+326<2
@M02996:162:000000000-B87FG:1:1101:5629:8256 2:N:0:TAGCGCTC+CTCTCTAT
GACTACAGGGGTATCTAATCCTGTTCGATCCCCGCACTTTCGTGCATGAGCGTCATTTACGGCTTGGTCAGCTGCCTACGCAATCGGAGTTCTTCGCCATATCTATGCATTTCACCGCTACACGGCGAATTCCGCCAACCTCAACCGCAATCAAGCTCTCCAGTATCAATGGCGGGATGGAGTTAAGCTCCACGATTTAACCACTGACTTAAAAAGCCGCCTGCGCACCCTTTAAACCCAATACATCCGGATAACGCTCGGATCCTGCGATTTAACAGCGCAGCTGGGCAGGGTTTCCCC
+
CCCCCGGGGGGGGGGGGGGGGGGGGGGGGGEGGGGGGGGFGGGGGGGGGGGGGGGGGGGGGGGGGGGGGGGGGGGGFFGGGGGGGGGGGEGFFGGGGGGGG?FG;FCCGFGGGADDE=?DDEEGGGGGGGGGGGGDDGGGFDFFGFFFEG?8DBDGCFCGFCC@EFF;ECGFG*@EBG?A:CFFGGEG<FFEAED7;E+<CGFFF=E;3;FFFFE=@FC9/,,44(((-;(4>-.:<BECF(4)94)(1()((141((--49((2))..((,()))-..,(((-,4(((2(())0*+)).
@M02996:162:000000000-B87FG:1:1101:6055:8259 2:N:0:TAGCGCTC+CTCTCTAT
GACTACCGGGGTATCTAATCCTGTTCGCTCCCCACGCTTTCGCGCCTCAGCGTCAGTTACGGCCCAGTAAGTCGCCTTCGCCACTGGTGTTCCTCCCGATCTCTACGCATTTCACCGCTACACCGGGAATTCCACTTACCTCTTCCGTACTCAAGCTCTGCAGTCTCCAAAGCAATTCCCACCTTGAAAGCAGGACTTTCACTCCGGACTTACACCGCCGCCTACACGCCCTTTACGCCCAGTCATCCCGGACAACGCTCGCCCCCTACGTATTACCACCGCTGCGTGCACGCAGTTAGC
+
[truncated: 71,939,452 more chars]
