# Supplementary material for: Long-term storage of feces at −80 °C versus −20 °C is negligible for 16S rRNA amplicon profiling of the equine bacterial microbiome
Source: PeerJ. 2021 Mar 9;9:e10837. doi: 10.7717/peerj.10837 (PMC7953882; doi:10.7717/peerj.10837)
Supplement: Supplemental Information 5 [file peerj-09-10837-s005.zip › SI_2014_16S_J83_20_L001_R1_001.fastq]

@M02996:162:000000000-B87FG:1:1101:19173:1996 1:N:0:TAGCGCTC+ACTGCATA
CCTACGGGTGGCAGCAGTGGGGAATATTGCACAATGGGGGAAACCCTGATGCAGCGACGCCGCGTGAGTGAAGAAGTATTTCGGTATGTAAAGCTCTATCAGCAGGGAAGAAAATGACGGTACCTGACTAAGAAGCACCGGCTAAATACGTGCCAGCAGCCGCGGTAATACGTATGGTGCAAGCGTTATCCGGATTTACTGGGTGTAAAGGGAGCGTAGACGGCGAGGCAAGTCTGAAGTGAAATGCGGGGGCTCAACCCCGGAACTGCTTTGGAAACCGTTTTGCTAGAGGGCAGGAGAG
+
-8ACCBA5>01=;8=;;==;;888CFFGGG9FGGGGGGEGCFGGFGGGGGEFGEE@@CECBCFECF@BEFF,FFFGC,CEFGCEF8DDF<FFC<?AF<C<<<E9EEEDFD@FA@A9;FCCF?FFGC,A3C?8==DDFFGE7EEEF9CFGGGCFEFCEF9>D78E@?>*:D;CCC7=62<:CCA>EDDCGCGEC>5;A+1;CFGFC98AA8>:4;:DDFGCFGGC53E7;>C@AA)9A>F:,26*4769D>>F9(4>2FF6<)4407))9:72434<?1(48)3((44)6<B((,((0--(4
@M02996:162:000000000-B87FG:1:1101:17409:2021 1:N:0:TAGCGCTC+ACTGCATA
CCTACGGGGGGCAGCAGTGAGGAATATTGGTCAATGGGCGAGAGCCTGAACCAGCCAAGTAGCGTGAAGGAAGACTGCCCTATGGGTTGTAAACTTCTTTTGTGCGGGGGTAAAGTGGTCCACGCGTGGTCCATTGCAAGTACCGTACGAATAAGCATCGGCTAACTCCGTGCCAGCAGCCGCGGTAATACGGAGGATGCGAGCGTTATCCGGATTTATTGGGTTTAAAGGGAGCGTAGGCGGGCGATTAAGTCAGCGGTTAAATAGTGTGGCTCAACCATGCCTGCCCGTTGAGTCTGGG
+
88BBCA=585)88889:<:::::CCFGGGFGGGGGGGGGGGEFBBFGGGFGGGFFGGFGAFEGGGGDDAFG=FAF9=DBDFFGGG8F@FFCFG@FB@FFFC@><C7FE@<FF?@CF?C<C<9F7<<=<745<CFECF7C7AGCFEF5CC>5AC7@FGGGEDD>C6<A@CC8C5C7FFFFFGCB>C>C3C+?ACB55)*977C5>EGDBFFGGGB3DFFGGFGGDGF?><B>;1(3B><E3757)3.72C:AFA4)63=<?;B<).).5@A=(4(029:::?*52-)(.40-(41()0.5:(
@M02996:162:000000000-B87FG:1:1101:13580:2058 1:N:0:TAGCGCTC+ACTGCATA
CCTACGGGAGGCAGCAGTGGGGAATATTGGGCAATGGGCGAAAGCCTGACCCAGCAACGCCGCGTGAAGGAAGAAGGCCTTCGGGTTGTAAACTTCTTTTATCAGGGACGAAGAATGTGCCGGTACCTGATGAATAAGCCACGGCTAACTACGTGCCAGCAGCCGCGGCATTACGTAGGCGGCAAGCGTTATCCGGATTTACTGGGTGTAAAGGGCGCGTAGGCGGTTGCTCAAGCTGGTTGTAAAATACCACGCCTTATCTGGGGGGACGCGGTGAGACCGTAGAGCCTAGAAACCAGGA
+
88ACCBAB=:1=88=;;==6;88BCFGGFF,CFFGGGGGGEGGCEGGGGFGGGFFFGFG7CCGGGGC7EGG,EFCF8FA,:E7CFFE7B?FFG,EF?EF?,@5,CAEDFE+>::,CA75,96+8+@,,8,=,@,C,=,=F,@=+>7@DFC,,@8>@D,3@D78@:****4*4+?*4,;?,485::58CD55;EFGD)7*/2>+*3*7>>4*+:6)759CGBGG45)21(0*/4<)18)79)1-14**.0<:*5:(33**)-*.)03;00()-3()/0,.)-)(,-,6)...,)6)().(4,
@M02996:162:000000000-B87FG:1:1101:13408:2062 1:N:0:TAGCGCTC+ACTGCATA
ACTACGGGTGGCAGCAGTGAGGAATATTGGTCAATGGGCGCGAGCCTGAACCAGCCAAGTAGCGTGAGGGAAGACGGCCCTACGGGTTGTAAACCTCTTTTGCGCGGGAATAAAGTCAGCCACGTGTGGCTGTTTGCATGTACCGCGGGAATAAGGACCGGCTAATTCCGTGCCAGCAGCCGCGGTAATACGGAAGGTCCGGGCGTTATCCGGATTTATTGGGTTTAAAGGGAGCGCAGGCCGCCTTTTAAGCGTGTTGTGAAATTCGGGCGCCCAACGTCCGCACTGCAGCGCGCACTGG
+
-8ABC@=5=00=;8=;;==;;;;CCFGGDFGGGGGGGGGGDCFCCFGGGFGGGFFFF,CEFEGGFGCE8CF8FFFGDCCCCFFGGDFCFCGFGEAAA=EEDAE7BCCCC@FE,?,:A<FBF@FCFDDCCFC7@DF8EA9<EECFC::>ED5EGGCDF@DCEDGG,>CF=CB*8C,=EGGCE7A>ED5DF?D>=)*::779DC=):C>DFFGGDF>DCA7D?FCDCECF<?F>(43<9BD39C-)-.).724=>>0(,:5(4*)4)).(<>D(19B8@?4(-7(11915><.)(-4(743.1
@M02996:162:000000000-B87FG:1:1101:16730:2125 1:N:0:TAGCGCTC+ACTGCATA
ACTACGGGAGGCAGCAGTGGGGGATATTGCACAATGGGGGAAACCCTGATGCAGCGACGCCGCGTGAGTGAAGAAGTATTTCGGTATGTAAAGCTCTATCAGCAGGAAAGAGAATGACGGTACCTGACTAAGAAGCACCGGCTAAATACGTGCCAGCAGCCGCGGTAATACGTATGGTGCAAGCGTTATCCGGATTTACTGGGTGTAAAGGGAGCGCAGACGGCATGGCAAGCCAGAGGTGAAATGCGGGGGCTCAACTCCGGAACTGCATTTGGAACTGTCAAGCTAGAGTATCGGAGAG
+
-8A?C@88=:1=88=;;==;67:88CCFEFGGGGGGGGDEFGGGGGGGGGGGGFECCFGGGEFE8CFCFGGGGGGGCFFGGGGGCEFGGFFFCEFFFAB?<FFGGGDFGGG?EFFGFGGGGGGGGGGGCGGEGFGGGGGGGGGEGGGGGGGGGGGGFF?FECGCEEEEE@;EGG7CF=CFGGB>CDCDGGGGGF5CFGFFCFGFE9=CA8;E5ABDGBD>FGGGEEGC857>?<070(704:<=)8B>GFFFB>F?2?*5437?FB)3?A:4A<4@=4)46?44).)6?28.4-),5:>6?
@M02996:162:000000000-B87FG:1:1101:16570:2164 1:N:0:TAGCGCTC+ACTGCATT
ACTACGGGGAGCAGCAGTGGGGAATATTGGGCAATGGGCGGAAGCCTGACCCAGCAACGCCGCGTGAGGGAAGAAGGTTTTCGGATTGTAAACCTCTGTCCTTGGTGACGAAGGAAGTGACGGTAGCCAAGGAGGAAGCCCCGGCTAACTACGTGCCAGCAGCCGCGGTACTACGTAGGGGGCGAGCGTTGTCCGGAATGACGCGGCGTAAAGGGCTGGTAGGCTGCGCTGTAAGTCCGGAGTGAAAGTCCTTCTTTCAAGGTGGGATTTGCTTTGGGGACTGCAGAGCTGGGGACCGGAA
+
8AC=C08)1)18:;,=;<;;688,;6C9EEFGGGGCEECFG@@BFGGGFFGGGF@FFGECCCCC=CCC8BB,B<EFFGGGC?CE7FF,C5C?E?EAEGFA=EFFGEFCFEGGG7,=:DD,5>+@+3>,,3@D8F+CC@EGGG7FE>?FG9ADCFBEFFCCE9:D>CEEEC*11B?C9==:1<>E29CCC:D?CFG5>)16C7*)215>))>FG=)3*-55*2:7+8=795)0)).1)-0)(1,)-1/-*696)6444?*))943:08(0,0-))*30((,482?<04(..((((((0((((
@M02996:162:000000000-B87FG:1:1101:16552:2172 1:N:0:TAGCGCTC+ACTGCATA
ACTACGGGGGGCAGCAGTGGGGAATATTGGGCAATGGGCGGAAGCCTGACCCAGCAACGCCGCGTGAGGGAAGAAGGTTTTCGGATTGTAAACCTCTGTCCTTGGTGACGAAGGAAGTGACGGTAGCCAAGGAGGAAGCCCCGGCTAACTACGTGCCAGCAGCCGCGGTAATACGTAGGGGGCGAGCGTTGTCCGGAATGACTGGGCGTAAAGGGCGTGTAGGCGGCGCTGTAAGTCCGGAGTGAAAGTCCTGCTTTCAAGGGGGGAATTGCTTGGGAGACTGCAGAGCTTGAGAACGGAA
+
88A=C?=)15088889:<:99888,B@BEFGGGDEEFGGGGGEEGCFFFGGGGFGGGGGGGEFE@CFEFGGFGGGGGFFGFDGGDGGGGFCFGGGFGGFFEC@FF?CEFGGGGGFGGFFGGGGGGGGGGGGGGGGGFCGFGGGGDDGGGF?EG8:CFGDCFCFAEGGGGGE?DFGFGFDGGDEBCDGGG55;C?EGFGGFGGFFGGFF7@GGGFDGG7>>FFCCEFGDF)97<B>*6-7>2>8FAFFA>AB*8>2.5C>4<6(7>F><)5C<).*;524,4*8?-8413).428()044,(
@M02996:162:000000000-B87FG:1:1101:7141:2259 1:N:0:TAGCGCTC+ACTGCATA
CCTACGGGTGGCAGCAGTGGGGAATATTGGGCAATGGGCGCAAGCCTGACCCAGCAACGCCGCGTGAAGGAAGAAGGCTTTCGGGTTGTAAACTTCTTTTGTCAGGGAAGAGTAGAAGACTGTACCTGGCGAATAAGCCACGGCTAACTACGTGCCAGCAGCCGCGGTAATACGTAGGTGGCAAGCGTTGTCCGGAATGACTGGGTGTAAAGGGTGCGTAGGCGGCTCATAAAGTCAGATGGGAAATGCCGGTGCTTAACTCCGGGGCTGCATTTGAAACTTATTGGCTTGAGGGCAGTAG
+
-8ABCB55:))========;;88BFFFGGGGGGGGGGGGGGGGGEGGGGGGGGGDGGGGGGGGEBEGEFF?FFFFGGGGGGGGGGGGGGGGGGGGGGGGGGGGGGGGGGGGGGGGGGGGGGGGFGGFGGGGEEGGGGGGGGGGGEGFGFGGG8CGFGGGFGFCGGGG5>EGGGGF?EEFGGGFFGGG*15CEG:CE>F*8CCFAF;B)08CEDDFDDBCC@;?CC@EG?FGFB>4646@:2*405)14D>9B13(2:EC<B=2:0(-2049(6<*3/-65>=)).6<(,(4(8(2(8(.4)
@M02996:162:000000000-B87FG:1:1101:7162:2266 1:N:0:TAGCGCTC+ACTGCATA
CCTACGGGTGGCAGCAGTGGGGAATATTGGGCAATGGGCGCAAGCCTGACCCAGCAACGCCGCGTGAAGGAAGAAGGCTTTCGGGTTGTAAACTTCTTTTGTCAGGGAAGAGTAGAAGACTGTACCTGGCGAATAAGCCACGGCTAACTACGTGCCAGCAGCCGCGGTAATACGTAGGTGGCAAGCGTTGTCCGGAATTACTGGGTGTAAAGGGTGCGTAGGCGGCTCATAAAGTCAGATGTGAAATGCCGGGGCTTAACTCCGGAGCTGCATTTGAAACTTTTGGGCTTGAGTGAAGTAG
+
68ACCBD580)========;;88BFGGGGGGGGGGGGGGGGGCFGGGFGGGGFFFGGGGGGGGG>@FEGFGEEFGGFGFFGGGGGGGEGFCFGFGGGFGGGGGFGGGF<FGGEG,AABGGFEFFGGGFGG+FEG7EGGGGGCEGGGFGGFGGFFFGAGC3@CD@FECGGCFFC>D2DC99=9464C*:C**;<5EC=C4AG++8=5).=AFGFFFGD0/>:EGD*<GG>?C?24)9>2*><:<F29@9G:0>;049?GC9)*.8;09;)(9244*+*.9AF*).)((.,.44>45)*66-)
@M02996:162:000000000-B87FG:1:1101:11293:2281 1:N:0:TAGCGCTC+ACTGCATA
ACTACGGGAGGCAGCAGTGGGGAATATTGGGCAATGGACGAAAGTCTGACCCAGCGACGCCGCGTGAGGGAAGAAGGTCTTCGGATTGGAAACCTTAGTCAACAGGGAAGAAGAAAGTGACGGTACCTGTGGAGGAAGCCACGGCTAACTACGTGCCAGCAGCCGCGGTAATACGTAGGGGGCGAGCGTTATCCGGATTTACTGGGTGGAAAGGGGGGGTAGGCGGGAGGGCAAGTCAGATGGGAAACGCAAGGGCTCAAACCGGGACCGGCATTGGAAAAGGGGAGTCGTGGGGGGGGGG
+
-88?C?=@)1)=88=;;==;;@8@;@66CCGCA@ECCCEBBCCEEC9EDECEDA;@@FC@688>+8B=FDCFCDCEF?B5,5BC@?:F,=?A<FF<FF5CFEFFEGDCDFFFFGGGG,EFGGG7FFF?C,@FGGGGGGGFGGEGGDGGG9DEG>:@>D96>9@@FEGG;BC:E?C0<7=*75.58C:C9*9*36CED*9*::+98C)8)07?CFF)9(9/5;C7>DG)()104:?/)602):0F?FF7*,4)44:8,*24-*,309((8(9(4(*00,64()-(4,(-(-(-(439:9>B1
@M02996:162:000000000-B87FG:1:1101:16076:2338 1:N:0:TAGCGCTC+ACTGCATA
ACTACGGGTGGCAGCAGTGAGGAATATTGGTCAATGGGCGAGAGCCTGAACCAGCCAAGTAGCGTGAAGGATGACGGCCCGATGGGTTGTAAACTGCTTTTTCCGGGGGATAAAGTGACCCACGTGTGGGGTATTGCAGGTACCCGGGGAATAAGGACCGGCTAATTCCGGGCCAGCAGCCGCGGTAATACGGAAGGTCCGAGCGTTATCCGGAGTACTGGGGTTTAAAGGGAGCGGAGGAGGAAAGGTAAGGCAGCCGTCAAAACGCGGAGGTCAACCCCGGCCAGCGGTTGAAACAGCG
+
88A?@:85:01;=8=;;==;;;;C,C9@ECCCECECCDCCCCCCFE,C@C-CFAC:CEDC@C6@,@F@FDECEE,BFFCF+C7?CF98@7@?DFF,A?<FEFGG?CCDC8+6EFG?FFDFGGDC8FDFGG6=CD9EFGGGGGGGGEG:EEE7DFFDC8@BC/*=F,,<=@*=)BEF>:7:=705:/2C*<DGC.ACD2:679*7=)75)/CG7789*)**0;7)2)3:>BFD2:(7(35D(<:)39).2:<94236:59(-<,.).42<9)-(,)31)(-(0,,,-4244--376<*(.(-
@M02996:162:000000000-B87FG:1:1101:23782:2343 1:N:0:TAGCGCTC+ACTGCATA
ACTACGGGTGGCAGCAGTGAGGAATATTGGACAATGGGCGGAAGACTGATCCAGCCATGCCGCGTGAAGGAAGAATGTCCTATGGATTGTAAACTTCTTTTGTACGGGAGCAATAAGGTGTATGCATACACCGATGAGAGTACCGTACGAATAAGCATCGGCTAACTCCGTGCCAGCAGCCGCGGTAATACGGAGGATGCGAGCGTTATCCGGATGTATTGGGTTTAAAGGGTGCGGAGGCGGAATGCCAAGGCAGCGGGGAAACGCACGCGCGTAACGCGGGACCTGCCGTGGAAACGGG
+
88AAC:8)01)=;8=;;=;;;;;@CECFFGGEDACCD,;@@ECEGFDFFCFDFEEFFFEFGCCC6@FFGFBFGEF9ECFG9CCEFGCCBA?CFG9,C,?FGFBEFGDEEEFDG?FFGG,A5F<EFFGFGFGFCF=BEGGGEEFCC@EGEGG>FGGGGDGGEG?CGGACFEDCD5FGGGGGFCA>E>DGFFGGDFGGF6DADDE>CC8=58@CDE5)092:@FF1:5?FBFGE:<2>(4BD?G>BF)9<6??F(8<??EG(3)4:08193452>1):70433)4908(41:;4(32>B7(26
@M02996:162:000000000-B87FG:1:1101:23880:2343 1:N:0:TAGCGCTC+ACTGCATA
ACTACGGGTGGCAGCAGTGAGGAATATTGGTCAATGGGCGAGAGCCTGAACCAGCCAAGCCGCGTGAAGGATGAAGGCTCTAGGGATTGAAAACTGCTTTAGTTGGAGGGAAAAGTGAGGCACGAGTGAAGTAATGCAAGTATCGAACGAATAAGCATCGGCCAACACCGCGCCAGGAGCCGCGGTAATACGGAGGAAGCGAGCGTTATGCGGATGTATGGGGTGTAAAGGGTGCGTAGGCGGGACGTGAAGTCAGAGGTCAAATAGGGGAGCGCAACTAAAATTCGCGGTTGAAACTGGG
+
-8AAC>85:1)6,8=;;<;6;;;CCE@DDF6C@@<CCFECF+@BFEFEE<C@FE@,:<C,@@@B@@BEFGE,BCFFF,6:,,,CE8C,B,:C,:E,A?,C,:5:,B8<7>+4AFG<;FB9+@E:++@F;,,C@,844@,A4,,:+38,+6=,3@,,,,+630+6@@++43+@***@*@CF7/35CCCD+1:EEDEG300)2/=::/):)+2:1.0)*6**.;5)*02*6777:1:>46DD2<(),).(*(3@)-62)+9,(/.))).))-/((()203(()0))(-8(((((,.56*).0,
@M02996:162:000000000-B87FG:1:1101:23800:2344 1:N:0:TAGCGCTC+ACTGCAGA
ACTACGGGTGGCAGCAGTGAGGAATATTGGACAATGGTCGGAAGACTGATCCAGCCATGCCGCGTGAAGGAAGAAGGTCCTATGGATGGTAAACTTCTTTTGTACGGGAGCAATAAGGTGTATGCATACACCGATGAGAGTACCGTACGAATAAGCATCGGCTAACTCCGTGCCAGCAGCCGCGGTAATACGGAGGATGCGAGCGTTATACGGATGTATTGGGGTTAAAGGGTGCGTAGGCGGAATGCCAAGTCAGCGGTGAAACGCACGCGCTGAACGCGTGACCTGCCGTTGCAACGGG
+
-8A?CB5)111=;88;;<;;;;;;;C,<EFF<<C<CC,<@@FCCFD9EDC-CEE,6CFDF8@7@8@CFEFDFFEC,C6EE,A<EFEC,AC?<CA?EF9,EDE=FDDEDEECBA,CFEF,ACE,AFGGGFDFA@@4@EF;E8;@FB7D8>BE3DFD@DADCEG+BFC,@FB@@D6E?>CFFF>9>ECDD7FGGDFEGFCC4CDGFE5.:4+;=DB));.3+;<C)=)2?<BCB?:6B48BGFGFF9)9A*4:F6)5<5C982@BB)3-7.496>4):68<130--()).(49-(-()1.(33
@M02996:162:000000000-B87FG:1:1101:16086:2357 1:N:0:TAGCGCTC+ACTGCATA
ACTACGGGTGGCAGCAGTGAGGAATATTGGTCAATGGGCGAGAGCCTGAACCAGCCAAGTAGCGTGAAGGATGACGGCCCTATGGGTTGTAAACTTCTTTTTCCGGGGGATAAAGTGACCCACGTGTGGGTTATTGCAGGTACCCGGGGAATAAGGACCGGCTAATTCCGTGCCAGCAGCCGCGGTAATACGGAAGGTCCGAGCGGTATCCGGCTTGATTGGGTTTAAAGGGAGCGTAGGGGGAAAGGTAAGTCAGCCGTCAAATCGCGGAGCTCAACTCCGTCCAGCGGTGGAAACGGCG
+
88B?C?A5=0)=;8=;;<=;;;@C6C9@EDFCD@EDCFFCEC@CFE,CCFFDDACCEEF<CCCB,@FFGGFDEEECFGGG74CCDGC8C?@?FGGFFC<FFFGGBFGDDF4?FFG?FGGGGGGG:FFFGGCEFCDGGGGGGGGGGGG7CGG7FGCFCD?BCC8EGFDFFE?ECGGFF6?=EC?>E>DDFGGGGFCEF;FACDEEE)0<)9CG7))/).*;9CF9*)<C4=DD<?>E147C(>2085)406<F)6>BD6<,(>26.4:?FFC3;,)<7.)..5-4;?F37>-226>27(-,-
@M02996:162:000000000-B87FG:1:1101:23374:2363 1:N:0:TAGCGCTC+ACTGCATA
ACTACGGGAGGCTGCAGTGGGGAATATTGGGCAATGGGCGCAAGCCTGACCCAGCAACGCCGCGTGAAGGAAGAAGGCTTTCGGGTTGTAAACTTCTTTTGTCAGGGAAGAGTAGAAGACTGTACCTGGCGAATAAGCCACGGCTAACTACGTGCCAGCAGCCGCGGTAATACGTAGGTGGCAAGCGGTGTCCGGATTTACGGGGTGGAAAGGGCGTGTAGCCGGGGCGGTAAGTCAGATGTGAAATCCACGGGCTCAACTCGTGAACGGCATTTGAAACGGCTGATCGGGAGTATCGGAG
+
-8A?C?=A)1)==;=;;=;;;788;CCFFGGCC@CADFFCFECEFEEFFGGGGECECFEGFB@B6@FEGFEGFFFGGG8C,?FDE??F?BAEDFFGGG,FF?EFEGFEFEFE:CFFGGGG?EEACFFFGFCFE:FGGGGGGCCF+BEG,EDE3@DFGGGGFGFEFEE4@EDFGF2<CE4=E?FFGGG):?*?@>EE3**;C*=ADCB)<FCGGFEGD9>FF79CGF*73</76<-*6<@*6*69>B*67>7>B>9(3CG:4*3(4>?F5:)4()*3*6<7(76(4,-5((-37,82939?1
@M02996:162:000000000-B87FG:1:1101:23880:2364 1:N:0:TAGCGCTC+ACTGCATA
ACTACGGGTGGCAGCAGTGAGGAATATTGGTCAATGGGCGAGAGCCTGAACCAGCCAAGTCGCGTGAAGGATGAAGGTTCTATGGATTGTAAACTTCTTTTGTGCGAGGGTAAAGTGAGTCACGTGTGATTTATTGCAAGTATCGAACGAATAAGCATCGGCTAACTCCGTGCCAGCAGCCGCGGTAATACGGAGGATGCGAGCGTTATCCGGATTGATTGGGTTTAAAGGGTGCGTAGGCGGGATGTTAAGGCAGCGGTTAAATAGTGTAGCTCAACTATACGTCGCCGTGGAAACGGGG
+
88A?CA>):10=;8=;;<=;;;;;;CCEEFE<A@ECFGGEEGCCFFCFDGCCEACCAFFFFC@B7@FFFFFFFDFFG<6E<F9CEG9<B?BDEFF9FA<EFGG,AF@CD@8AEEG,AFF5AFFBAEEDG,,,@,4EEFGGGA9FFGGGGGG8FGGGF=?FEG=EGGDAFEEFGGGGGGGGGD>?C>CDFFGGGFGGF4CFGGEFGC3>4:7EDE5**71:AFF1757C<FGE:??E33>9<D>;1)78*6<F)8??1EG1,7AA):A6@9CBB)7C7:)()9<(5(7283-(3:?<8(4:0
@M02996:162:000000000-B87FG:1:1101:24174:2369 1:N:0:TAGCGCTC+ACTGCATA
CCTACGGGAGGCAGCAGTGGGGGATATTGCACAATGGGGGAAACCCTGATGCAGCGACGCCGCGTGAGTGATGAAGTATTTCGGTATGTAAAGCTCTATCAGCAGGGAAGAAAATGACGGTACCTGACTAAGAAGCACCGGCTAAATACGTGCCAGCAGCCGCGGTAATACGTATGGTGCAAGCGTTATCCGGATTTACTGGGTGTAACGGGAGCGTAGAAGGCATAGCAAGCCAGATGTGAAATGCGGGGGCTCAACCCCTGAACTGCATTTGGAACTGTTAAGCTAGAGTATCGGAGAG
+
8ABCCF=8)0)8===;====;888BCCFGGGGGGGFGGGGFGGGGGGGGGGGGFGFDGGGGGGGCFGFFGFGGGGGGGGGGGGGCFGGGFDFGGGGGCCFFGFGGFGG=CDFFGGGGGEGGGDGFGC<FFGDDA8DF?DGGC:FFCDEFGGGGGGGGGGCFCGGGD?CGFCGGFF,=<9?F8A)=?DCGFCCGFCEFFCACDFFEDF7+87*>B5DD?C<*<F4690*)90<::2),57>>:)=-6*452(7(3223A*4()-48:<7*)*.4463*(),-9-4646A2)5>4:)(7(3(-
@M02996:162:000000000-B87FG:1:1101:24160:2384 1:N:0:TAGCGCTC+ACTGCATA
CCTACGGGAGGCAGCAGTGGGGGATATTGCACAATGGGGGAAACCCTGATGCAGCGACGCCGCGTGAGTGATGAAGTATTTCGGTATGTAAAGCTCTATCAGCAGGGAAGAAAATGACGGTACCTGACTAAGAAGCACCGGCTAAATACGTGCCAGCAGCCGCGGTAATACGTATGGTGCAAGCGTTATCCGGATTTACTGGGTGTAAAGGGAGCGTAGACGGCATAGCAAGCCAGATGTGAAATGCGGGGGCTCAACCCCTGAACTGCATTTGGAACTGTTAAGCTAGAGTATCGGAGAG
+
8BCCCE8850)=88======;888BFGGGGGGGGGGGGGGGGGGGGGGGGGGGGGGGGGGGGGGFFGGGGGGGGGGGGGGGGGGGGGGGGGGGGGGGGFGGGGFGGGGGGGGGGGGGGGGGGGGGGGGGGGGGGGGGGGGGGGGGGGGGGGGGGGGGGGGGGGGGGGGGGGGGGGGGGGGGGFFGGGGGGGGGFGGFGGCG<GFGGFFFFGGGFFGGFGGFGGGGEGGFFGF??BFFFFG>GF?A=F9DB;:>9BFFGGBF>0(8BFF@<CBDFFCF?FFAFBAA44<<<<B945:)49>?
@M02996:162:000000000-B87FG:1:1101:7448:2386 1:N:0:TAGCGCTC+ACTGCATA
CCTACGGGAGGCTGCAGTCGAGAATCTTCGGCAATGGACGAAAGTCTGACCGAGCGACGCCGCGTGTATGACGAAGGTCTTCGGATTGTAAAGTACTGTCGATAGGGCGGAAGTTATAAGAAGCAATCTTCTTATTTTGACCTATCTTTTGAGGAAGGGCGGGCTAAGTTCGTGCCAGCAGCCGCGGTAAGACGAACTGCTCTAACGTTATTCGGAATCACGGGGCTTAAAGGGCGCGTAGGCAGTTGGTCAAGCAGGGTTGGAAATCCCTCGGCTCAACCGAGGAACTGGGCTCTGAACG
+
68ACC>AF8))==;======88;BFFGGGGGGGEGGGGGGGGGEFGFGGGGEF@@C@FFGGGGG>F4CFGGGGFGGFGFGFFGGEEGGEDAFFEFGGGFGGFFFGGGGGGGGG@EGGGGGGGGGGGGCF9ECCGGFFFGGGGGGADE@DGGGGGGGGGGCEDCG7;A?FEGGGFGCFGGGFD4>CCGGGEF9<>GGFGGFCFGFGGB5?)/ACFFCD0DFF5CDCBE<8BCFF0<E>F5C494*-./6C(.8<<>BFFGF:5284<<AFD:8;?F*),8:<D;>79?B),4:0:?0=950(
@M02996:162:000000000-B87FG:1:1101:7435:2398 1:N:0:TAGCGCTC+ACTGCATA
CCTACGGGAGGCTGCAGTCGAGAATCTTCGGCAATGGACGAAAGTCTGACCGAGCGACGCCGCGTGTATGACGAAGGTCTTCGGATTGTAAAGTACTGTCGATAGGGCGGAAGTTATAAGAAGCAATCTTCTTATTTTGACCTATCTTTTGAGGAAGGGCGGGCTAAGTTCGTGCCAGCAGCCGCGGTAAGACGAACTGCTCTAACGTTATTCGGAATCACTGGGCTTAAAGGGCGCGTAGGCTGTTGGTCAAGCAGGGTTTGAAATCCCTCGGCTCAACCGAGGAACTGGGCTCGGAACG
+
8ACCCAFF8))==;======88;BFFGGGGGGGGGGGGGGEEFFGGGGGGGCCFCFFGGGGGGGFF8CFFGGGFFGGGGGGGGGDGGFBEEFFFGGGGFGGGEGGGGGEGGGGCGGGGGGGGGGGGCFGGGG7EGFGGGGGGGGGGA;DCFGGGGGGGGGGDEGEFGGGEGEGGG5CEGGGGFEGGGGGGGGFFGG>FGFDFGFGGF:?>DF>FFC70*::EC<F:=F56CFFFFFFF)949?040*47,:F?BBBFGG3<)3<AFBFFB689:5*04.8374;>F030.54((((8963(
@M02996:162:000000000-B87FG:1:1101:19140:2449 1:N:0:TAGCGCTC+ACTGCATA
ACTACGGGAGGCAGCAGTGAGGAATATTGGTCAATGGGCGGAAGCCTGAACCAGCCAAGTCGCGTGAAGGAAGAAGGTATGATGTATTGTAAACTTCTTTAGACGCAGAGAAATAAGGCGCTCGAGAGCGCTGATGCTAGTATGCGGAGAATAAGGATCGGCTAACTCCGTGCCAGCAGCCGCGGTAATACGGAGGATCCGAGCGTGATCCGAATTTAGTGGGTGTAAAGGGTGCGCAGGCGGCAGGTGAAGGCAGCGGTGAAAGAGGGAGGCGCAACCTCAGCCCGCAGTGGAGACGGGG
+
8A8=C:==)11=88=;;==;;;C@6@,,CAC,@@,@ACCCDC@EFE,CADC,@E9:@EE@,868+8BCFFCCF<<EF6E,,9,<,C?<:C?CDF<9FA,<EFFGC>=CBFFCF<FFGGFFG@CCFFGGGGG=EGGFECDFEF;FFG+>EEG3DFF?C,08:=3BF:,E?>4AD*D<>99=4938=:?D:C:FDAEGE*;)1:C8?).:);+CCE)*06**1;=/*)<76=CE.8->(3>7(>2),073*.4B(,.4(CC-3@?A<2:(7:D>4-):.(.((0(5((33(-,..8187(41(
@M02996:162:000000000-B87FG:1:1101:15641:2462 1:N:0:TAGCGCTC+ACTGCATA
ACTACGGGTGGCAGCAGTGAGGAATATTGGTCAATGGACGGAAGTCTGAACCAGCAAAGCCGCGTGAAGGATGAAGGTATGAGGGATGGGAAACTCCGTTAGCAGGGGAGAAAGAAGGGGATCGTGAACCCCGAAGCAAGTACACTGAGAATAAGGATCGGCTAACGCCGTGCCAGCAGCCGCGGTAAGACGGAGGAACCGAGCGTTAGCCGGAATTGGTGGGGTGAAAGGGTGAGGAGGCGGCGCGTGCAGTCAGGGGTAAACGCGGGACGCACAACGGCCGCACGCAATTGACAGGGGG
+
88<?@?85:016;88;;;;6;;;;;C6<@9;<@@9@A,,8:@@:,,6CCC-CFA;,CFA,:668+8@,CAD,B@CC<,,,,5,:,?6,B,9CFG,,A,:<B:?F?4=7@F+?=,A=FCCFC++@,E8+,+44@3+833@=8;C@3;33@EE,@E9?3685+368:D+@784:*6E@>944,33/*/9**<8C=)*?>*;)/1:>E/8>)*2*97)*2)0*.;>)2)20-95>(2(8(5771D0.())()(.1.5)60=5,(/))((4459D;9-8::(-,()-(-(-(((-...).*((((
@M02996:162:000000000-B87FG:1:1101:19135:2470 1:N:0:TAGCGCTC+ACTGCATA
ACTACGGGGGGCAGCAGTGAGGAATATTGGTCAATGGGCGGAAGCCTGAACCAGCCAAGTCGCGTGAAGGAAGAAGGTATTATGTATTGTAAACTTCATTAGACGCAGAGAAATAAGGCGCTCGAGAGCGCTGATGCTAGTATGCGTAGAATAAGGATCGGCTAACTCCGTGCCAGCAGCCGCGGTAATACGGAGGATCCGAGCGGTATCCGAATGTATTGGGTTTAAAGGGTGCGCAGGCGGCAGGTGAAGTCAGCGGTTAAATGGGGAGGCTCAACCCCAACCCGCCGTGAGAAAGGAG
+
88A4@:8@)108888::<::::945CE9ADE<?=EDCEFCCCCCF@<EEFEEFE>+=FECC83>+8BDFFDCF<>B@,@,,3,@,@<BDD=CCFA=F,3@FFFCC::<>FGCF,7CFFGE>*=FGGFFFGGFCECFG9<C+?4?FC*;8EG+BFFFF+*;8C;EFF<<681AD>FGGG=C*/7>D<DD*AFGDDC*8*7;7CC)8).0)*:C578*26**1A79:)<7:FC>82(),-51(9103)0.29>9.))-):C:(0..)).(7:716()29(4(-5(4-4,4>;(((-)))5:((
@M02996:162:000000000-B87FG:1:1101:22652:2470 1:N:0:TAGCGCTC+ACTGCATA
ACTACGGGGGGCTGCAGTCGAGGATCATGGGCAATGGGCGAAAGCCTGACAATGCGACGCGGCGTGGAGGATGAAGGCCTTCGGGTTGTAAACTCCTGTCATAGGGGAACAGGCGAGGGGACCCAATACGTCCCTGAGTTGAGTGTACCCTAAGAGGAAGCGACGGCTAACTCTGTGCCAGCAGCCGCGGTAATACAGAGGTCGCAAGCGGTGTTCGGATTTACTGGGCGGAAAGGGCGCGTAGGCGGGGAGGCGGGGCAGGGGGGAAATCGCCGGGGTCAACCCGGAAAGTGCGCGTGAA
+
8AC?C?851))88889:::8887=,:4<,-:==<BBCCBBCECEF@<EFFDF,AB>=FEF+68>3>CCGGEFCCFFFGG:C?FDG>>F1CACBFGGGC8FFEGGDFDCCCFCF<FFGGGGFCEGGGGGGGFGGGF+;FC<CGG0ACFFCFFGGGGGGGFFE<C?GGE8EFG9D+<+<<:?<CF>ACGGGG/?=7CGFGG:<*28*9>EF>)21087>4C5)+0:9@FFFF)<9BBFF?BC7/3<?6BB)407;F91;*99BE0>2>B?F4?,8<@E>(--4=2:?;BFB3:-6)79)(-,,
@M02996:162:000000000-B87FG:1:1101:15639:2480 1:N:0:TAGCGCTC+ACTGCATA
ACTACGGGTGGCAGCAGTGAGGAATATTGGTCAATGGACGGAAGTCTGAACCAGCCAAGTCGCGTGAAGGATGAAGGTATTATGTATTGTAAACTTCTTTAGCAGGGGAGTAAGAAGGGGATCGTGATCCCCGATGCAAGTACACTGAGAATAAGGATCGGCTAACTCCGTGCCAGCAGCCGCGGTAATACGGAGGATCCGAGCGTTATCCGGATTTATTGGGTTGAAAGGGTGCGCAGGCGGCGTTTTAAGTCAGTGGTGAAATCGTGACGCTCAACGTCATCACGCCAGTGATACTGGG
+
888=@@>5:0)=;8=6;=;;;;;@;C,CCFFECDF@EEEBCDCCCE,CEFCCEA;:@FC698@@+@BEFGEFFADEF6@9,9,C<C?,BC?ADFE,F<CFFGFGD,>@CE@?F,CFGGGGG?FFFGGAFFGGGGEGGGGGFFFGGCGGGGG9FGEC=@+>8>8EGGAEFC@ECDFCGGFEFC99C;CG+DGGGDGGE*AFFGGED:5?.+@EDE)**1+1@<=:/)=:>FFE(:?DFFB>9G60())(*6596:<B6AFB0@?D)):,7>9?F():@(4(,7(6<>?:69(,.<)60)..(
@M02996:162:000000000-B87FG:1:1101:8475:2497 1:N:0:TAGCGCTC+ACTGCATA
CCTACGGGAGGCAGCAGTGAGGAATATTGGTCAATGGGCGGAAGCCTGAACCAGCCATGCCGCGTGCAGGAATAAGGTCCTATGGATTGTAAACTGCTTTTGAGTGGGAGCAATAAGGCGTACGCGTACGCCGATGAGAGTACCATTCGAATAAGCATCGGCTAACTCCGTGCCAGCAGCCGCGGTAATACGGAGGATGCAAGCGTTATCCGGATTTATTGGGTTTAAAGGGTGCGTAGGCTGTTTGTCAAGTCAGGGGTGAAATGCCGGTGCTTAACATCGGAACTGCCTTTGATACTGA
+
68ACCDDF51)=8==;====;;;CFFFGGGGGGGGGGGGGGGGGGGGGGGGGGGFFGGGGGGGGGGGGGGGGCFGGEFGGGGGGGGGGGGGGGGGGGFFGGGGGFGGGFGGGGGGGGGGGGGGGGGGGGGGGGGGGGGGGGGGGGGGGGGGGGGGGGGGGGGFGGGGGGGGGGGGFGGGGGDDEGGGGGGGGGFGGFGGFGGGFGGFFFFFGGFFGC4:FFGGGGEGFFFGFFFFF?:>C>C80507?FFBF<A2<BGD39@?FBFF0B>79><=C=AABBEF<?B???:7A2:9A9<2<)
@M02996:162:000000000-B87FG:1:1101:7671:2509 1:N:0:TCGCGCTC+ACTGCATA
CCTACGGGTGGCAGCAGTGAGGAATATTGGTCAATGGGCGGAAGCCTGAACCAGCCAAGCCGCGTGAAGGATGAAGGCCTTATGGATGGTAAACTTCTTTAGAGGTGGAGAAATAAGCCCCTCGTGAGGGGTGATGCGAGTACACGTAGAATAAGCATCGGCTAACTCCGTGCCAGCAGCCGCGGTAATACGGAGGATGCGAGCGTTATCCGGATTTATTGGGTTTAAAGGGTGCGCAGGCGGAGGAGCAAGTCAGAGGTGAAAGAGTGAGGCTCAAGCCCGACCCGGCGTTGGTGCTGGG
+
8ACCCEFA)1)=;======;;;;CFFGGDCCFGGGGG,EF7FFECFGGGF9,FFF7E<F7DCFFFFGFGFF9FF,EF,,,B,CFC,C,BAAFGGGDFFGG9F,,B99=+FCFA,CFF,,4?+4@+=8+,738@FDF,+@FEC,,,@6@DEGFGDE9DEC@CD>CF,9EC@:;>*3CD69C??DAG?8/=C1B8BG8.*05/9E3CC>>5C7=C>E**4**9:C1C;?C-0CB3(8>>>:7(14)-)0-*-4F)).6AFF2(8349(2)85*4:079/)4(-)(,(,-,(--79(((*.)4(
@M02996:162:000000000-B87FG:1:1101:14434:2533 1:N:0:TAGCGCTC+ACTGCATA
ACTACGGGTGGCAGCAGTGGGGAATATTGCGCAATGGGCGAAAGCCTGACGCAGCGACGCCGCGTGAGGGATGAAGGTTTTCGGATCGTAAACCTCTGTCAGAGGGGAAGAAAGTGCATGGTGCTAATCAGCTGTGTATTGACGGTACCCTCAAAGGAAGCACCGGCTAACTCCGGGCCAGCAGCCGCGGTAATACGGAGGGTGCGAGCGGTAATCGGAATTACTGGGCGGAAAGCGCACGTAGGCGGTTTGGTAGGGCAGGGGGGAAATCCCACGGCGCAACCGTGGAATGGCCTTTGAG
+
88A=@?=5=0)==8=6;==;;78@;C,CEFGEEC:CCDFCEEEEFC<CDECCEC:@@FCF@>7>+8BBFDCFE=?EF4,,:,@@CCFF<DDDEGFFEFCFGGGGCEGFCFGFGGAEGF3DGFDGCDF<FGGG8FCE3E,,8DGGGEFGGGCGGGG;>FFFC9>6CEE8EEE=CCE*BE55=C;A*CDDDG):8+=;>DGFDD*<8>>EE5)1/86DC?CG3+<::7EDBE)8>B?7;9D<41.7:?)-/--04(6)3*24:<3-,7187):::?>>:3((,<1(4(4784),.((,/).)(
@M02996:162:000000000-B87FG:1:1101:7267:2545 1:N:0:TAGCGCTC+ACTGCATA
CCTACGGGTGGCAGCAGTGAGGAATATTGGTCAATGGGCGAGAGCCTGAACCAGCCAAGTAGCGTGAAGGAAGACTGCCCTATGGGTTGTAAACTTCTTTTGTGCGGGGGTAAAGTGGTCCACGCGTGGTCCATTGCAAGTACCGTACGAATAAGCATCGGCTAACTCCGTGCCAGCAGCCGCGGTAATACGGAGGATGCGAGCGTTATCCGGATTTATTGGGTTTAAAGGGAGCGTAGGCGGGCGATTAAGTCAGCGGTTAAATAGTGGGGCTCAACCATGCCTTGCCGTTGATCCTGGG
+
8ACCC>A5>0)=;8===<=;;;CEFGGGGGGGGGGFGGGGGGGGGGGGGGGGGECFFFGGGGGGFFGGGGFGGFA<FFFGDFGGGGFCGGGGFGGGGFGGGFFGGGGGDGFEGGFFFGGGGGGGGGGGGFF<DGGGGGGGGGFGGGGGGGGGGGGGGGGGGGGGGGGGGGGGGGGGGGGGGGFAGGGG7FFGGFGGFGGFGGGBGGF:@F7EDDFDG>FGFGGDG)CFFFGF<BFFBBDC?GBE>E;>C?>F4<<<7CG:1@AAAAF29(13:73E=BFB<?F0<)2:2-4,86))*).8(
@M02996:162:000000000-B87FG:1:1101:14425:2549 1:N:0:TAGCGCTC+ACTGCATA
ACTACGGGTGGCAGCAGTGGGGAATATTGCGCAATGGGCGAAAGCCTGACGCAGCGACGCCGCGGGAGGGATGAAGGTTTTCGGATCGTAAACCTCTGTCAGAGGGGAAGAAAGTGCATGGTGCTAAGCAGCTGTGTATTGACGGTACCCTCAAAGGAAGCACCGGCTAACTCCGGGCCAGCAGCCGCGGTAAGACGGAGGGGGCGAGCGGTAATCGGAATAACTGGGCGGAAAGCGCACGTAGGCGGGGTGGTAAGTCAGGGGTGAAATCACACGGGGCAACCGGGGGAGGGGCGGGGAG
+
88@6@:85:0)=;88;;<=;;88@,C,,CEFC@@C@ACE@BC@CE8,CCC@@C>7@@CCF+78=+7@>CDCFE<??E:,,+,@==+@F,6>>DF8F9D,C9ACFDGDDCFFDFG=FGG,@F<DC:FF,>FGF,@@D;E9,@;FFG7EEFC9FEFGCDFFFCC<BCCE8::B+;+;*=C7:C7F8:;DDDG):C?G9<<5759*7*9.7>:/*/<*:<<CD)+02376517)729:47(7/4*()-0)-)((04(6<?+0)65<>33-,1)*)576:5((,45181(4((-,(-(-()(4((
@M02996:162:000000000-B87FG:1:1101:24543:2562 1:N:0:TAGCGCTC+ACTGCATA
CCTACGGGTGGCAGCAGTGAGGAATATTGGTCAATGGACGGAAGTCTGAACCAGCCAAGTCGCGTGAAGGAAGACGGTTCTATGGATTGTAAACTTCTTTTGTCCGAGGGTAAAGTGAGAGATGCGTCTCTTATTGCAAGTATCGGACGAATAAGCATCGGCTAACTCCGTGCCAGCAGCCGCGGTAATACGGAGGATGCGAGCGTTATCCGGATTTATTGGGTTTAAAGGGTGCGTAGGCGGATGATTAAGTCTGTGGTGAAAGCGTGCGGCTCAAACGTACCGAGCCAGGGGAACTGGG
+
8ACCCE>=01)========;;;;CFEFGGGGFFGGGGGGGGGFFGGGGGGGGGFFFGGGGGGGGFGGGGGGGGFGGGGGGGGGGGGGGGGGGGGGGGGGGGGFDFGGGGGGGGGGGGGGGGGGGGGEGGGG9FGGGGGGFGGGGGGGGGGGGGGGGGGGGGDGCGGGGGDGGGGGGGGFGGGFFGGGGGGGGGFGGFGGFGGEBGGFFFFCGGEFGGFGGCFG9E>FFDFGFFFBF?6>GFG1),8<<CAAF>BA<<FF1684)6?;1)859>9BDF)8:<@?B114,,(((4(93047?(
@M02996:162:000000000-B87FG:1:1101:21173:2600 1:N:0:TAGCGCTC+ACTGCATA
ACTACGGGGGGCAGCAGTGAGGAATATTGGACAATGGGCGGAAGACTGATCAAGCCATGCCGCGTGAAGGAAGAATGTCCGATGGATTGTAAACTTCTTTTGTACGGGAGCAATAAGGGGTATGCATACACCGATGAGAGTACCGTACGAATAAGCAGCGGCTAACTCCGTGCCAGCAGCCGCGGGAATACGGAGGATGCGATCGTTATCCGGATGTAGGGGGTTGAAAGGGTGCGTAGGCGGAATGCCAAGTCAGCGGTGAAACGCACGCGCTAAACGCGTGACCGGCCGGAGAAAAGGG
+
8@@?C?=))0)68889:<:::===,9,,9=F,<=5?A,48=C@CF<,:=<8,BA58=,=8,88>3>CDFFCEF@A,@@<F+@+>BF;,>3@;=C;,E9,8;D>F@FGDEGF<F<FCFF,<<F,FFFFGGGG::F7EEEGG7B?CEFGGGEF2BFEAE8788)*:@C7CF?2:<@EFGFGC11.78)9C*A?EC>5CD*977D*082)8)1;:7)))26**8>71*)<:AFCE2:0>8?@DB565959A*5>:)6:>0EC-4>7A7?02<4)3(-)1/,4170303),4(,2((--8).(-3
@M02996:162:000000000-B87FG:1:1101:19925:2621 1:N:0:TAGCGCTC+ACTGCATA
ACTACGGGAGGCTGCAGTAGGGAATGTTCGTCAATGGGGGGAACCCTGAACGAGCAATGCCGCGGGAGTGAAGACGGTTTGCGGACTGTAAAGCTCTGTTGCGAGAGAAAAACGATAGGGATAGGGAATGATCCATAAGGGATGGTAGCGCGCCAGAAAGGCACGGCTAACGACGGGCCAGCAGCCGCGGTAATACGGAGGGGGGGAGCGGTATCCGGAATGATTGGGCGGAAAAGGTGCGTAGGGGGCATGGTAAGGCTGAAGGCAAAGCCGGCAGGCAAAAGGGCGGAGGGCTGAGAAA
+
88A=C?8881)8=;8;;=;<;8;@;C<6CC@,@@FAEDDC@C:FD+,ABFF=?@6@?,?F,>8>+=CC+>DAEAD>B3+3+,@@:@@F,=;@AFCGFC3FF?CEC@ECEFFF7F<*=*CFG,CFFCFG>FE:9FE+2?>,=CCGG9<+4*3?E>*:0;<CC5FCEE7:C<E*9CE5C=*7197>;CCGGG)?C*<0<7D)7):>*7.<:75//)9**457)3+*39CC1>)07;(03,9*-*,08)81>1(8:):5?<*(.<))((3:55C(74)*.((.(.3(-(43(-(,(((().-)(
@M02996:162:000000000-B87FG:1:1101:23202:2644 1:N:0:TAGCGCTC+ACTGCATA
ACTACGGGCGGCTGCAGTGGGGAATATTGCACAATGGGCGCAAGCCTGATGCAGCAACGCCGCGTGAGGGAAGACGGTCTTCGGATTGTAAACCTCTGTCCATGGTGAAGAAGAATGACGGTAGCCGAGGAGGAAGCCACGGCTAACTACGTGCCAGCAGCCGCGGTAAGACGGAGGGGGCAAGCGTTGTCCGGAGTGACTGGGGGGAAAGGGAGCGCAGGCGGGAAAGGAAGGCAGCGGTGAAAGATACAGGCTGAACCGGTAGACGGCAGGTGAAACTGGGGAGATAGAGTGAGGGAGG
+
686?C?18)118788;;;6;;888;<<FEFCCAA9CFC8@+@C7,<EEF<CFGF,6CFEGECF@+@8:EDEGGD,BCCBF,FFGEECFFDC??,6EEG<<B,,:=,B?5CEF=,A,A?F@F3@:@>C@CEG:CFGGGC@FG>E*@EF9DCECFCGGGGGGGCCGGG?CE+?ED5E5C**::<>FCD**1*::CB=*)*:**:=@*))7>@FGC7B3C(795*7>E5EGB)971((78407<D(9:*0):)5@<1((4<*(-.((--4(80C1,3)<=<)).0(((((()--6.)).703-(
@M02996:162:000000000-B87FG:1:1101:20470:2652 1:N:0:TAGCGCTC+ACTGCATA
ACTACGGGTGGCAGCAGTGGGGAATATTAGGCAATGGGGGCAACCCTGACCGAGCAACGCCGCGTGAAGGAAGAAGGCCTTCGGGTTGTAAACTTCTTTTATGAGGGACGAACAAAATGACGGTACCTCATGAATAAGCCACGGCTAACTACGTGCCAGCAGCCGCGGTAATACGGAGGTGGCAAGCGTTGTCCGGATTTACGGGGTGTAAAGGGCGCGTAGGCGGGATGGCAAGGCAGATGGGAAATCCAGGGGCTCAACGGGTGAACTGCAGTGGAAACTGGCGTTCGGGAGGATCGGG
+
88A?C?55800=;8=;;==;;88@;C6,CCF<AAECDFDDCCFGGG<EDFF7@@8CDFBF@>@>6>FCGFCDFCCFFGF,,CBCEB?F?EAEE@FFF?<FF<FGFGCCDFGEFEGGG9FGGGGCFEG<FGFGGGEGFFGFGGGGGGEGG,ECG>>CDFC:B>D,CCEGC:C9CEF*=:C/258A@FGG3:C3>;AEE*/9:C*88>.<)7:F:FDDG6>)8?ECEEEC(8C@?>?)4:794C)7:FF2:(8*4499(/9<<3(-(42>*)2)<(/<7).4:*6(.-((-((,17(4).--(
@M02996:162:000000000-B87FG:1:1101:6646:2653 1:N:0:TAGCGCTC+ACTGCATA
CCTACGGGTGGCAGCAGTGGGGAATATTGGGCAATGGGCGCAAGCCTGACCCAGCAACGCCGCGTGAAGGAAGAAGGCTTTCGGGTTGTAAACTTCTTTTAAGGGGGAAGAGTAGAAGACGGTACCCCTAGAATAAGCCACGGCTAACTACGTGCCAGCAGCCGCGGTAATACGTAGGTGGCAAGCGTTGTCCGGATTTACTGGGTGTAAAGGGCGTGTAGCCGGGGGAGCAAGGCAGATGTGAAATCTATGGGCGTAACCCATAAACTGCATTTGAAACTGTTCTTCTTGAGTGCTGGAG
+
88ACCDF5:))=;======;;88BFFFGGGGGGGGGGGFFFGGEGGFGGGDGGFFFFGGGGGGG@FGFGGEFGFGGGGCGGGGGGFFFGGFGFFGGGFF9FFGFGGGGGGGFFFFFGGGGGGEGEEGGGGGFGFGGGGGGGBCGCEGFFFFG>FFFGGGFFCEGGGG?EEGGGG14BECEFFFFCFG/>CC?<>GCEDCF7FGFGFF3=6:FFFFGC99DF+<<GBGG679>?B()4:>C6*69<B*6:A<FBF:(4EDBF:37??B2*6*.)-1<7<<>>F5::54:)44-3:A<*6844
@M02996:162:000000000-B87FG:1:1101:23209:2661 1:N:0:TAGCGCTC+ACTGCATA
ACTACGGGCGGCTGCAGTGGGGAATATTGCACAATGGGCGCAAGCCTGATGCAGCAACGCCGCGTGAGGGAAGACGGTCTTCGGATTGTAAACCTCTGTCCTTGGTGACGAAGAATGACGGTAGCCGAGGAGGAAGCCACGGCTAACTACGTGCCAGCAGCCGCGGTAAGACGGAGGTGGCAAGCGTTGGCCGGATTTACGGGGGGGAAAGGGAGCGCAGGCGGGAAAGCAAGGCAGCGGTGAAAGAAACAGGCTGAACCTGTAGACGGCAGTTGAAACGGGTTTGCTTGAGTGGAGTAGG
+
88A?C?8:=1)8888;;;;;;888;C<FEGGEEECDDFFCFGGEGGCEFFFFGECFEFEGEECC4@FEFG=FGF<CCBF?9EDCE:BFFEAE<FEFGG,CF,@EC,BDFGGGGGGAFGFGG>BCEFGEFGGGGGGGGGGGGGG>>EF;DEGDEFGCFFGGFGG>CG*=E+?+>CECE*:=CCAA*>9*9*9<C@E;)*;@*9CBEG)8BFGGGFB)96D<D*7C>>CC:4D:<1<>8()1(98=A*0(2(45:B4(3E<<(7.44<2(7(7,(.1<924(-),(((.)).,5-.4)0.())
@M02996:162:000000000-B87FG:1:1101:6661:2663 1:N:0:TAGCGCTC+ACTGCATA
CCTACGGGTGGCAGCAGTGGGGAATATTGGGCAATGGGCGCAAGCCTGACCCAGCAACGCCGCGTGAAGGAAGAAGGCTTTCGGGTTGTAAACTTCTTTTAAGGGGGAAGAGTAGAAGACGGTACCCCTAGAATAAGCCACGGCTAACTACGTGCCAGCAGCCGCGGTAATACGTAGGTGGCAAGCGTTGTCCGGATTTACTGGGTGTAAAGGGCGTGTAGGCGGGGGAGCAAGTCAGATGTGAAATCTATGGGCTTAACCCATCAACGGCATTTGAAACTGTTCGTCTTTAGGGCTGGAG
+
8ACCCD=5:0)=;==;===;;88BFFGGGGGGGGGGGGGGGGGGGGGGGGGGGFFFFGEGGGGGFFCFGGGGGFGFGG<EFEFEGFFGGCFFGGGGGFEFGGGGGGGFEGGGFGEFAFGGGD7FEEFGGGGGGGGGGGGGGGGGGEGGFEGDFEC>DFGGGG5CCEEEGGGGF85<CG?FFGF6GGGDGEGGGFCEFG67CFGAF588;AD7CEFGGFGF?+6<EFGGF>3>?:464-12.26*6@6<>>2*4(4(3EDAD:?0(,47.(/392*<=592:@<4A(488()-)).(.(-,4
@M02996:162:000000000-B87FG:1:1101:6799:2667 1:N:0:TAGCGCTC+ACTGCATA
CCTACGGGAGGCAGCAGTGAGGAATATTGGTCAATGGACGGAAGTCTGAACCAGCCATGCCGCGTGCAGGAATAAGGCCCTATGGGTCGTAAACTGCTTTTGTGGTGGAGCAATAAGGCGCACGTGTGCGTCGATGAGAGTACATCACGAATAAGCATCGGCTAACTCCGTGCCAGCAGCCGCGGTAATACGGAGGATGCAAGCGTTATCCGGATTTATTGGGTTTAAAGGGTGCGTAGGCTGTGCTGCAAGTCAGTGGTGAAAGCCCCGGGCCGAACCTGGGAACTGCCATTGATACGGG
+
-8ACC?AF9:)====;====;;;CEFFEGGGGGGGGGGGGGEEEFFGGGGGGGFEFFCFFGFFGCFFGGGFGCGGGGGFGGGGGGGFFFFGFGGGGGGDGGFFGGFGGFAFBFGGGGGGGGGGGFGGGGGCFCFGGGGGGCGGGDFFGGGGGGGGGGFDGGGFGGGGGGGEFDGGGGGGGGGABGGGGGGGGGEEGFGGFCGGFGGFEF+CEGFBGF?GGFGGC=)<FFFFEFF?B:37D79<)4*96238F92-<.CFABF<BF<46B;G>>95CBBF:17<1.3)55(5)462<9<(13
@M02996:162:000000000-B87FG:1:1101:6816:2676 1:N:0:TAGCGCTC+ACTGCATA
CCTACGGGAGGCAGCAGTGAGGAATATTGGTCAATGGACGGAAGTCTGAACCAGCCATGCCGCGTGCAGGAATAAGGCCCTATGGGTCGTAAACTGCTTTTGTGGTGGAGCAATAAGGCGCACGTGTGCGTCGATGAGAGTACATCACGAATAAGCATCGGCTAACTCCGTGCCAGCAGCCGCGGTAATACGGAGGATGCAAGCGTTATCCGGATTTATTGGGTTTAAAGGGTGCGTAGGCTGTGCTGCAAGTCAGTGGTGAAAGCCCCGGGCCTAACCTGGGAACTGCCATTGATACTGG
+
8ACCC?:A=:)========;;;;CFFGGGGGGGGGGGGGGGGGGGGGGGGGGGFEFFGGGGGGFFGGGGGGGFGGGGGGGGFGGGGGGGGFGGGGGGFGGGGGGGGGGGGGGGGGGGGGGGGGGGGGGGGGGGGGGGGGGGGGGAEGGGGGGGGGGFFGGGGDGGGGGGGGGGGGGGGGGGDFDGGDGGGGFDEGEE4DFGGGFGGFFFFGGGFFDGFGGFGGCGEGGFFGFFFFFFFFG29:789=>D?FFFBAD2CFFFFFBF08:B4>967);??:>BFFFFBB8.1.:49A4@A<<2
@M02996:162:000000000-B87FG:1:1101:6795:2686 1:N:0:TAGCGCTC+ACTGCATA
CCTACGGGAGGCAGCAGTGAGGAATATTGGTCAATGGACGGAAGTCTGAACCAGCCATGCCGCGTGCAGGAATAAGGCCCTATGGGTCGTAAACTGCTTTTGTGGTTGAGCAATAAGGCGCACGTGTGCGTCGATGAGAGTACATCACGAATAAGCATCGGCTAACTCCGTGCCAGCAGCCGCGGTAATACGGAAGAAGCCAGCGTTATCCGGATTTATTGGATTTAAAGGTTGCGTAGGCTGTGCTTCAAGTCAGTTGTTAAAGCCCCGGGCCTAACCTGGGATGTGCCGTTGATACTG
+
-8A?C*:A@=0===,====;;;;;C,CFGGFGGGGGCFGGGGGGFFDFGGFGGGGGGGGG,@FCC@FGDFGGGGGGFF,BFFDEG<E<FFDFFGG9F??F@EFFGG+@AFGGFFGGFDF:FGGGFCE=A@@CGGD,;8E,@E9A,3,,BEC8FFGGGG?+BDFCGGE77@DGGFF6F66CF75BG;):@FGFE>*:6*2)*2*.39;54C7C>35CC<7@F,+2=97+7*:*4(457:>3.2,..*/)26>9<.-6-+2617)6<<(,)-)40(009(8415((((().-(--805*)-.
@M02996:162:000000000-B87FG:1:1101:13794:2689 1:N:0:TAGCGCTC+ACTGCATA
ACTACGGGGGGCAGCAGTCGAGAATCATTCACAATGGGGGCAACCCTGATGGGGCGACGCCGCGTGGGGGAGGAAGGTCTTCGGATTGTAAACCCCTGTCATGTGGGAGCAAGGCGCAAGCTTGATAGTACCACAAGAGGAAGAGACGGCAAACGCGGGGCCAGCAGCCGCGGGAATACAGAGGTCTCAAGCGGTGTTCGGAATCACTGGGCGGAAAGGGTACGTAGGCTGCCGGATAAGTCGGGCGGGAAAGGCAGGGGCTCAACCGCTGGAGGGCGCAGGAGACTGGAGGGCCGGAGGA
+
88A=A?851)188884:<:888:85:5<5<F?ACEDDFDD@=CFGDCEF?BCB?4=>FEFF>8>3>FDGGEGGCCCE:FC,<FCD<=B8<?BCFFGGF,?FCG<<FCCEFFAFGCFEGGGGC<AF+<F<EGGFFGGGGGGGFFFGGGEEDGGGF*:EE7:8DEGGGGGFCCEG/C5*3+3:77:29*;CEF<:)/:)*28<GC)3?;*95DCD)<CG:CG7:+9*9FD<9786>(>(46>474)45B(96>5:<013EGF>),4<7?()(996?)8.--43@<((0-5.4(46((-044-(
@M02996:162:000000000-B87FG:1:1101:8301:2690 1:N:0:TAGCGCTC+ACTGCATA
CCTACGGGGGGCAGCAGTGGGGAATATTGCACAATGGGGGAAACCCTGATGCAGCGACGCCGCGTGAGTGAAGAAGTATTTCGGTATGTAAAGCTCTATCAGCAGGGAAGATAATGACGGTACCTGACTAAGAAGCACCGGCTAAATACGTGCCAGCAGCCGCGGTAATACGTATGGTGCAAGCGTTATCCGGATTTACTGGGTGTAAAGGGAGCGTAGACGGCATGGCAAGTCTGAAGTGAAAGCCTGGGGCTCAACCCCGGAACTGCTTTGGAAACTGTTAAGCTAGAGTGCAGGAGAG
+
88CCC>A000)8888::<:::88BFFFGGGGGGGGGGGEEEEGGGGGGGFFFGEECFCFEFFFGCFGGFGGFFFFF3@FFCCFG<<CE,@BFFGGGGD;DGGGGFGGFFGFFGGCGGGGGGGGGGGGG@FGGFGCEDGGGGGEGGGGGD8:::FGFGGGGFGDEGGECCCCF4CFFGCFD6:FFGGGGGCCE=@:*9DFFGGG5EGFFFFGG57@>>?DDFGGDE3:C:5DFA<2=25?C2:47<5F?<:6B1(4<)25:?F90(,,8F)*.8??9=?6AF=<AAF252.56:<AA58?::
@M02996:162:000000000-B87FG:1:1101:16719:2709 1:N:0:TAGCGCTC+ACTGCATA
ACTACGGGCGGCAGCAGTGGGGGATATTGCACAATGGGGGAAACCCTGATGGAGCGACGCGGCGTGAGTGAAGAAGTATTTCGGTATGTAAAGCTCTATCAGCAGGAAAGAGAATGACGGTACCTGACTAAGAAGCACCGGCTAAATACGTGCCAGCAGCCGCGGTAACACGTAGGGTGCGAGCGTGATCCGGATTTACTGGGGGTAAAGGGAGCGCAGACGGCATGGCAAGCCAGAGGTGAAATGCGGGGGCGCAACTCCGGAACTGCACTGGGAAGGGTCAAGCTAGAGGAGGGGAGAG
+
88B=C?11)018888;;<;;;@:@,@,CCCFFCAFCDFDGGDCFFE8EE<CCAE<=BFEFC=C>+@CCCEEDFCCF5C,5,?FD?F=F,???AF?FEA,CCGDFEF:BEGG<FG9FGGGGCGGFCGGF,@FGGGGGFGFGGGEGFGFGGGFGGGGF5FC:;7=BF*=E9?CE8B*2B27==7:.:9*9*<DCDF5;6CF*:FG):7>FFFGC<BDGC39C:C5>E:FF:FFF?18>?(7*-:78)169D>BB1(99>G9-:;6<>>08*4*),4;*9((4,5,,5)))5),.,((-74266
@M02996:162:000000000-B87FG:1:1101:11989:2747 1:N:0:TAGCGCTC+ACTGCATA
ACTACGGGTGGCAGCAGTGGGGGATATTGCACAATGGGGGAAACCCTGATGCAGCGACGCCGCGTGAGTGAAGAAGTATTTCGGGATGTAAAGCTCTATCAGCAGGAAAGATAATGACGGTACCTGACTAAGAAGCACCGGCTAAATACGTGCCAGCAGCCGCGGTAATACGTATGGGGCAAGCGTTATCCGGATTTACGGGGTGTAAAGGGAGCGCAGACGGCATGGCAAGCCAGATGTGAAAGGCGGGGGCGCAACTCCGGAACTGCAGTGGGAACGGTCAAGCGAGAGGAGCGGGGAG
+
88A?CA8):0)==8=;;==;;8:+6C<<CEG@<AEACFDGEDEGGCCEFCD9EA6@@FEGBB>>48B@9CEFECAE9A?C?,BC+@7F,@?<AEFFGF,CFFFGEF:BEFGAGGFGGGGGGGGGFGGG:DFCFDFGGGGGGGDGGGFFGG9DFGG?BFD7D>CGGCEE:CGG*:,4=4:5=/86C7*9;CCE882:*:F)9DG):/=B@=FG<>@DC17DFECC=):<8F=>:?3>B)9*6:)=)077C>FD9(4>>C*43)409B)<?A*.(.7;981<3)825,(-766(1034)(((-
@M02996:162:000000000-B87FG:1:1101:10619:2766 1:N:0:TAGCGCTC+ACTGCATA
ACTACGGGTGGCTGCAGTGAGGAATATTGGTCAATGGAGGAAACTCTGAACCAGCCAAGTCGCGTGAAGGACGACGGCCCTATGGGTTGTAAACTTCTTTTGTAGATGGATAAACGACATTACGTGTAATGTTTTGAAGGTAATCTACGAATAAGCATCGGCTAACTCCGTGCCAGCAGCCGCGGTAATACGGAGGATGCGAGCGTTATCCGGATTTATTGGGTTGAAAGGGGGCGCAGGCGGGCGAGTAAGGCAGCGGGGAAATCTCGGAGCTCAACGCGGAAACTGCCGTTGATACGGG
+
88A?@?1):01=;8=;;;=;;;;C;C6CCCCEAAECCCDCCEDFF9,CEFEFAA;C@FF;6@8@7@FCGFFFEC@BEGCG,A=CDGCBC=?CEFA,F@,CFFBFBB,:=F5?FGFGGGG@FGGGEFEFG,@C,C@EEGGGGFF,C3@DGEGDGGF9D8A>C>DGGG7EFC@EDCFF8?CCF>@5C;CD:FCGCBGGF*?FDGGAC))8;+;CCD=**1+1;<C22)<>AFFE(46B6>>92C286B7(1449,4:62ED(4:?B))))041(3(/<*(-1(8>B>?)6,8>((--)1.16>
@M02996:162:000000000-B87FG:1:1101:23230:2778 1:N:0:TAGCGCTC+ACTGCATA
ACTACGGGGAGCTGCAGTGAGGAATATTGGTCAATGGGCGGAAGACTGAACCAGCCATGCCGCGTGCAGGAATAAGGCCCTATGGGTCGTAAACTGCTTTTGTGGGGGAGCAATAAGGCGTACGTGTACGTCGATGAGAGTACATCACGAATAAGCATCGGCTAACTCCGTGCCAGCAGCCGCGGTAATACGGAGGATGCAAGCGTTATCCGGATTTATTGGGTTTAAAGGGTGCGTAGGCGGTGTGGCAAGTCAGCGGTGAAATGCCGGAGCTCACCTCCGGAACTGCCGTGGAGACAGG
+
88B?C>181)1=;;;;;;;;;;;;<C9<EF@<@C<CC,C@@CBEFD<EAFCCAACCCFCF8BFB@@?FEFCE8<CEEGFG,A:EFFAFFFEAFFFEF9,@<EBAF+>BFC8AF,AFDFCCFEDE,BDFEFEGCC>DFCFCE,EF,59ECEE8D9>99AFGDG>@CDFE=B>CGFGFBCCCFCBAGDD3CC7CDEDE5*;5;CCFCD)<8B7ECB5>*)::90C*2)<F28:><?:>03>D?92.-)885(4<5).47CD39F?<A<>7@>C>>.6E*(,.(7021().5198(-3(01(.-
@M02996:162:000000000-B87FG:1:1101:12676:2779 1:N:0:TAGCGCTC+ACTGCATA
ACTACGGGAGGCAGCAGTGGGGGATATTGCACAATGGGGGAAACCCTGATGCAGCGACGCCGCGTGAGTGAAGAAGTATTTCGGGATGTAAAGCTCTATCAGCAGGAAAGAGAATGACGGTACCTGACTAAGAAGCACCGGCTAAATACGTGCCAGCAGCCGCGGTAATACGTATGGGGCAAGCGTTATCCGGATGTACTGGGGGTAAAGGGAGCGCAGACGGCATGGCAAGCCAGATGGGAAAGGCGGGGGCGCAACCCCGGAACTGCATGTGGAACTGTCAAGCGAGAGGAGGGGAGGG
+
88@BC>@>>1)888=;;<;;;7:6,C,@DFFFC@@@ADDDDDDFG@<CC@@<EA:@@FCF:>>>+>CCCEDFF<BE,C5<,,BC+@@C,9AACFAFFD,CFFFFFF@DEFF,FF,FFFGGGGGGFFFFCFEF=FGFGGFFG6@FDF<CGG9DFGE::D>>>9CEG:;;7@FG0:14B,7:CC5889*:*=FGDB2*;CF7:CG3C17@FFFD*059C>797>C975CD?@DF604@B)82195:(0.4CBF>3-79BC*-83(269)4*.264ABC=().-*6)))(,472(,,(-8(,(,
@M02996:162:000000000-B87FG:1:1101:23208:2780 1:N:0:TAGCGCTC+ACTGCATA
ACTACGGGTGGCTGCAGTGAGGAATATTGGTCAATGGTCGGAAGACTGAACCAGCCATGCCGCGTGCAGGAAGAAGGCCCTATGGGTCGTAAACTGCTTTTGTGGTGGAGCAATAAGGCGTACGTGTACGTCGATGAGAGTACAGCACGAATAAGCATCGGCTAACTCCGTGCCAGCAGCCGCGGTAATACGGAGGAGGCAAGCGTTATCCGGATGTATGGGGGTTAAAGGGAGCGTAGGCGGTGGGGCAAGGCAGCGGGGAAATGCCGGAGCTCAACTCCGGACCTGCCGTTGAGACGGG
+
-8ABC>:5)1)==8=;;=;;;;;@CE9<EFCE@<EAD6<@@ECEGFFGGGCFFECCCDCFFCFC6@@FFF@F,CEFFGGGFA8EFF=ECF?CDGFFGACEFE:AC,BCBAAAF,CFGGDG:FFC,A>EFG8FEE8DFFFB>DCF,>DFGGGDFGGGGA8CE>+@FF,EFECGGGGGFDCGC9A>ECGG7FGGGFGEE*:AD<C3C5)5);:EDF3);/;+AEE)/8:C<FGB(43B2:BGF)2)-)89C92<(47:2:<(3>B:)44:@377;()<6().553((((.4(--(,44>21:7
@M02996:162:000000000-B87FG:1:1101:22431:2811 1:N:0:TAGCGCTC+ACTGCATA
ACTACGGGCGGCAGCAGTGGGGAATATTGGGCAATGGGCGAAAGCCTGACCCAGCAACGCCGCGTGAAGGAAGAAGGTCTTCGGATTGTAAACTTCTTTTATGAGGGACGAAGGACGTGACGGTACCGCATGAATAAGCCACGGCTAACTACGTGCCAGCAGCCGCGGTAATACGTAGGGGGCAAGCGTTATCCGGATTTACTGGGTGTAAAGGGCGCGGAGGCGGGGATGCAAGTCAGATGTGAAATCTATGGGCTTAACGCATAAACTGCATGTGAAACTGTAACTCTTGAGTGCTGGG
+
8ABCC*)011)88886;;;;;88@CFA9FDFCCCFCFFEC@C@CFG8FE@FCAEEFFECFF>+>4>BDGGCFFADFG=F,,@C::FFG9F<?EFGGGG9FFFGFEFDCDFGCGDFCG@FGGGGEGGG+>FGGGGGGGGGGGGGGGGGGFEGGE2>EG92@BC:CGGGG*=C=FFC25:72:C8>FFFD9/7:<6CE53*7C7EFC<57)1:C:189D>5)8879E>GD;)9<ADA6:48C);)=<494*)6/6:?0176-))-(,3)642><))*31-6-)*6.:)6:6)...5)./)).(
@M02996:162:000000000-B87FG:1:1101:15662:2821 1:N:0:TAGCGCTC+ACTGCATA
ACTACGGGGGGCAGCAGTAGGGAGTGTTCGGCAATGGGGGAAACCCTGACCGAGCAACGCCGCGTGAATGATGAAGGTCTTCGGATTGTAAAGTTCTGTTATAAGGGAAGAATGATAGCTAGAGGAAATGCTAGTGGTTGGACGGTACCTTAGTAGAAAGCCACGGCTAACTACGTGCAAGCAGCCGCGGTAATACGTAGGTGGCGAGCGGTATCCGGAATGATTGGGCGGAAAGAGTGAGCAGGCGGCATGATAAGTGTGAAGTGAAAGCGTGGGGCTGAACCCCATACAGCCCCGAAAA
+
8AB?C?=55108888::<:<989=8:<?FCFCCBFBDFDGEDFFGG8EDFFCEC@@DGGG@>:>+8@C@CCGFCBFGEGC,@FC><8D,@<@<<,F<F,DFEGGCFFFGGGF?FGFGGG;FFFGGFGG:EFBCGF9CF8*=CFGG7CEG9<F+<C2:A7CC5FGGGG8CFG+??E*;C59:75:;9DGGG)?8*<EF*7>D*<>*155;5)2)09C7;C9)+2:<@FC(<)809?F<.77843??>E>59(04.<4<+*.6@<B)4<A7907(3>E>(((.9>6:?<07??>,(-,79164
@M02996:162:000000000-B87FG:1:1101:13622:2873 1:N:0:TAGCGCTC+ACTGCATA
ACTACGGGAGGCTGCAGTGAGGAATATTGGTCAATGGGCGAGAGCCGGAACCAGCCAAGTAGCGTGAAGGAAGACGGCCCTATGGGTTGTAAACTTCTTTTGTGCGGGGGTAAAGTGGTCCACGCGTGGTCCATTGCAAGTACCGTACGAATAAGCATCGGCTAACTCCGTGCCAGCAGCCGCGGTAGTACGGAGGATGCGAGCGTTATCCGGATTTATTGGGTTGAAAGGGAGCGTAGGCGGGCGATTAAGTCAGCGGGTAAATAGTGGGGCTCAACCATGCCTGGCCGTTGATACTGGG
+
88BBC?1881)8=;8;;==;;;<C,@<,CCCEDC9@ADFEECCEF@+@BEB,CA::@FF<ECC@8@CDFF@FFF@,BFCE,95CEFCB>CBEDF9CF9,A?EBFFGG@CC6>DFF=FG,F@FGEGGGGF:3<E@;EGFGGC;DFGGCECGG,DGGC>D4<:@*:CF7AFC*:DGFF;C=C58)5=19D7FFGGDGGF79)/1>)21.8)/?CCD3**)*01<712.<CABF>(24>90>D?D10-70(949?.69A0CD((8:<)59.7(542-)00(.4)905<)4(44(---).74674
@M02996:162:000000000-B87FG:1:1101:7908:2873 1:N:0:TAGCGCTC+ACTGCATA
CCTACGGGGGGCAGCAGTAGGGAATATTGCACAATGGGGGAAACCCTGATGCAGCAACGCCACGTGTGGGAAGAAGCATTTCGGTGTGTAAACCACTGTCGTGAGGGAATAAAGCTGGAGTTGTCCAGTTGAATGTACCTCGAAAGGAAGCACCGGCAAACTTCGTGCCAGCAGCCGCGGTAATACGAGGGGTGCAAGCGTTGTTCGGAATCACTGGGCGTAAAGGGAGCGCAGGCGGAAGTGCAAGCGGTCTGTACAATACCGGGGCCCAACCCCGGACCTGCAGACCGGCCTGCATTT
+
88CCCEF==508888::<:<:8:CFFGGGGGGGGGGGGGGGGGGGGGGGGGGGGGGGGGGGGGEBF3DFGGGGGGGGGGGGGGGGGGGGGGGGGGGGGFGGGGGGGGFGGGGGGGGGGGGGGGGGGGGGFFFFGGGGGGGGGGGGGGGGGGGGGGGGGGGG>BFEFFGCFGGGGGCCEGGCDFFGGGFGGGDABGGFGGF7DEBGFEFFFGGGFFGG:FGBGGGGFGGBDGEFB>@>;@<;F?9<9=:C>:5<:>A<GGFBFBFFF>>DFG???EE@>0914412:A?8;;(-,3(0)62
@M02996:162:000000000-B87FG:1:1101:13643:2874 1:N:0:TAGCGCTC+ACTGCATA
ACTACGGGAGGCTGCAGTGAGGAATATTGGTCAATGGGCGAGAGCCTGAACCAGCCAAGTAGCGTGAAGGAAGACGGCCCTATGGGTTGTAAACTTCTTTTGTGCGGGGGTAAAGTGGTCCACGCGTGGTCCATTGCAAGTACCGTACGAATAAGCATCGGCTAACTCCGTGCCAGCAGCCGCGGTAGTACGGAGGATGCGAGCGTTATCCGGATTTATTGGGTTTAAAGGGAGCGTAGGCGGGCGATTAAGTCAGCGGTGAAATAGGGTGGCGCAACCAGGCCTTGCCGGTGATACTGGG
+
88A=CA=A=:0==;=;;==;;;;CCCCEFFFC@@ECDFFCEDCEGF,CEFECCECCDGF<ECCB6@FFGFFFFE8,BFGG7A8EDGE?@FBAFGF9E,,?FFFFGGCEDG:BFFGFGG5EFGGGGGGGG<ECEFDEGGGGGGGGGGGEGEGGGGFCE<9BCC8EEGFFGC4AD5CCB?CF=CD>D:>D;CFG=>EGFCF:<CEEED:>)07E758**.00=C51/.CFDFGF?F6B1::DDC6<9E>(*3<9).6<4EG2(<84)6A7:(>>7(7:)(4:(<:<))52>>((-35)1-.3(
@M02996:162:000000000-B87FG:1:1101:12960:2880 1:N:0:TAGCGCTC+ACTGCATA
ACTACGGGAGGCTGCAGTGGGGGATATTGCACAATGGGGGAAACCCTGATGCAGCGACGCCGCGTGAGTGATGAAGTATTTCGGTATGTAAAGCTCTATCAGCAGGAAAGAGAATGACGGTACCTGACTAAGAAGCACCGGCTAAATACGTGCCAGCAGCCGCGGGAATACGTATGGTGCAAGCGTTATCCGGATTTACTGGGTGTAAAGGGAGCGCAGACGGCATGGGAAGCCAGATGGGAAAGGCAGGGGCTCAACCCCGGGACGGCATTTGGAACGGGAAAGCAAGAGGAAGGGAGGG
+
88A?C58>=1)8=;=;;==;;8@@8@,CCFG@AFCDFCDDEEFGGCFEDEEECAC@@FCCF=@>8>BBCCEFEFFE9C<<@@FDBF?FBE<?AFFGDC,CFGGGFFCADFF,EFFFGGGGEGGGGGGFFGDFGGGGGGGGGDGGGGFGGGDGGGG?@C>,@>CEG*CEFF9F*?,;C1<,<:A:?*/:*=DE=:/*;CF6:>F;?);A=9DG475C51795CE)>):<(0072:0727=98<?788)4D>F3((()4**4<)42(139)415)69:=((4()-,41..823.(((-7(((2
@M02996:162:000000000-B87FG:1:1101:18209:2882 1:N:0:TAGCGCTC+ACTGCATA
ACTACGGGAGGCTGCCATTGAGACTGCTGATCGAGAGGGCGAACGGCGCCGGCGGAATGTGGCATGTAGAGGTGAAATGCTGAGAGATGACACAGAACACCGATCGCGAAGGCAGCTGGCGAGCACGACACTGACGCTGAGGCACGAAGGGGCGGGGAGCAAACAGGATAAGAGACCCGGGGAGGCCGGTCTCGTATACACATCGCCGAGCCCACGAGACTAGCGCCCACAGCGGATGCCGGCGTCGGCTGGGAAAAAAAAAAAGAACAGAAGAAGAAGAACAGAGACGCATAGACAGGAG
+
88A=C?8==:0==;==6=;;;,;,;;,,;<CEC@F<C,@,7@@FE:888@@:+@:C=CC<9,:,,:59C,5B,99,<,?F9BFFDGC,CE9E<FDFG,4EFFG++@+6=CF::@F>,@FCFEEFGFGGGGG7AF:EG8EGGFFGFEGGGG*=BECC>11*19CCFFGG6+<AF+;*;::*//87*19/9*9*0/*;7C:FCC29/>@>@:9:*88DD>C)6+39C7*)4)/)14(044524)-04@>4C((0(48<BGG9BD,70(44?(0.4(0+0.(.,)((..((,,((()))*((,(
@M02996:162:000000000-B87FG:1:1101:13634:2890 1:N:0:TAGCGCTC+ACTGCATA
ACTACGGGAGGCTGCAGTGAGGAATATTGGTCAATGGGCGAGAGCCTGAACCAGCCAAGTAGCGTGAAGGAAGACGGCCCTATGGGTTGTAAACTTCTTTTGTGCGGGGGTAAAGTGGTCCACGCGTGGTCCATTGCAAGTACCGTACGAATAAGCATCGGCTAACTCCGTGCCAGCAGCCGCGGTAGTACGGAGGAGGCGAGCGTTATCCGGATTTAATGGGTTTAAAGGGAGCGGAGGCGGGCGATGAAGTCAGCGGTGAAATAGGGTGGCTCAACCATGCCTTGCCGGTGATACAGGG
+
88A=A?8==:)==;=;;==;;;;C;E9<EFE<@A<@CFFCEECEFD8EAECCDACC@FD6CCC@8@BDFFDGFC,,BFFG,A8CDGC,@@??EFE9F,,C9FEFGEEDDE+>FGG<FG,FFGGGGGGGG+@FD==EGGGGFGGGGEGEGGGCFGEEB9>CCC>EGGCGGE4AGBFFFFFCE8::E):C*AFGDDGGF*CECGG38>8>)0:CC>7**.*29CC9/0CDFFGF:<FF(7:9(9-83<>(*-6?.:AA0EG01>BB).4)7(99?(9<0,3?)905))4(53(-4,.69)..4
@M02996:162:000000000-B87FG:1:1101:8017:2898 1:N:0:TAGCGCTC+ACTGCATA
CCTACGGGGGGCTGCAGTAAGGAATTTTCGGCAATGGGGGCAACCCTGACCGAGCAACGCCGCGTGAGTGATGAAGGTCTTCGGATCGTAAAGCTCTGTTGTAAAGGAAGAACGTTAGTGATAGGAAATGATCATTAAGTGACGGTACTTTACTAGAAAGTCACGGCTTACTACGTGCCAGCAGCCGCGGTAATACGTAGGTGGCAAGCGTTATCCGGAGTTATTGGGCGTAAAGGGTGTGCAGGCGGTTTGTTAAGTTTGATGTGAACGCTGTGGGCTCAACCCCATAACGAATAGAAAA
+
88BBC5=118)8888:::9<<:::99CFFGGGGGGFEFE@FGGGGG?FGGFGGGC+BFEGEEBF@<EEGF9FCFGFCF:;C;FCECFECA3<AD:<D9F9FGGGGGGGGGGGGGF7:C2?C,7:,7B<:F9:>ECFGG9CE9;FEEG>B<CFGGGGGGGG7:EE8C*:EGGG7@8=@FGF65)7*>3CDGDCE*+277*)10+.;5@FFDGDDF=?<,*)0*3CFF?50B))4(-7(8>C,0692;)41((8344-)2:5)/)4:A)5*.1((-<*),362927<(21(..(((.(16:)(
@M02996:162:000000000-B87FG:1:1101:7999:2903 1:N:0:TAGCGCTC+ACTGCATA
CCTACGGGGCGCTGCAGTAAGGAATTTTCGGCAATGGGGGCAACCCTGACCGAGCAACGCCGCGTGAGTGATGAAGGTCTTCGGATCGTAAAGCTCTGTTGTAAAGGAAGAACGTTAGTGATAGGAAATGATCATTAAGTGACGGTACTTTACTAGAAAGTCACGGCTTACTACGTGCCAGCAGCCGCGGTAATACGTAGGTGGCAAGCGTTATCCGGATTTATTGGGCGTAAAGGGTGTGCAGGCGGTTTGTTAAGTTTGATGTGAAAGCGTTGGGCTCAACCCAATACAGCATCGAATA
+
68BCC>D5:))8888;;;;<<;;CFCFGGGGGGGGGGGGGGGGGGGGGGGGEFFFFFGGGGGGGFFGGGGGGGFGGGGGGGGGGGGGGGGFGFGGGGF@FGGGGGGGGGGGGGGFFGFFGGGGGGGGGGGGGGGGGGGGGGGGGGGGGGGGGGGGGGGGGGDGFGGGGGGGGGGGGDEGGGGFFGGGGGG9CEFGGFCFFGGGFGGFFFFGGGFFGGFDG>FGGGFGGFF7>?BDFFFFD?:4F?BEF>9?D??<<AFFFFFFDFFFFFAC>F6BGEB7:7FBF<?B:>:>F7:A))(,.-
@M02996:162:000000000-B87FG:1:1101:7182:2906 1:N:0:TAGCGCTC+ACTGCATA
CCTACGGGAGGCTGCAGTGAGGAATATTGGTCAATGGTCGGAAGACTGAACCAGCCAAGTAGCGTGAAGGATGACTGCCCTATGGGTTGTAAACTTCTTTTATGCGGGAATAAAAAGGATTACGTGTAGTCTGTTGCATGTACCGCATGAATAAGGATCGGCTAATTCCGTGCCAGCAGCCGCGGTAATACGGAAGATCCGAGCGTTATCCGGATTTATTGGGTTTAAAGGGAGCGTAGGCGGGCGATTAAGTCAGCGGTTAAATAGTGTGGCTCAACCATGCCTTGCCGTTGCTACTGGG
+
8ACCC>AF@8)=;========;;CFGGGGGGGGGGGGEFFGGGGGGGGGGGGGFFFFGGGGGGGFGGGGGGGGFF9FGGGGGGGGGGGGGGGGGGGGGGGGGGGGGGGEGFFFGGGGGGFGGGGGGGGGEGGGGGGGGGGGGGGGGGGGGGGGGGGGGGGGGGGGDGGGGGFDGGGGGGGGDFEGGGD@CFFGFGGFFFFGGGFGGFFFFG5DFEDGFF7AFGGGBFGFF*==@FF9;D9)99>BD>618<FADAD>GD?6D><2<A<FAGBFB4C?FFF<973<97(44-:((-6B???0
@M02996:162:000000000-B87FG:1:1101:7164:2910 1:N:0:TAGCGCTC+ACTGCATA
CCTACGGGAGGCTGCAGTGAGGAATATTGGTCAATGGTCGGAAGACTGAACCAGCCAAGTAGCGTGAAGGATGACTGCCCTATGGGTTGTAAACTTCTTTTATGCGGGAATAAAAAGGATTACGTGTAGTCTGTTGCATGTACCGCATGAATAAGGATCGGCTAATTCCGTGCCAGCAGCCGCGGTAATACGGAAGATCCGAGCGTTATCCGGATTTATTGGGTTTAAAGGGAGCGTAGGCGGGCGATTAAGTCAGCGGTTAAATAGTGTGGCTCAACCATGCCTTGCCGTTGATACTGGG
+
68ACC5:8::)=;;=;=====;CCFFCEGGGGGGGGGFGFGGEFFGGGGGGGGFG@FFGGGGGGCEGGGGFFGFFCFGGGGFGGGGGGEGGGGGGFFGCFGG<FGGGGCFGGGFEFGGGGFGGGGGGGGEFGFEGFGGGGGGGGGGECEFGGGGGGF=FGGGEGGGCFFGGGGGGGGGGGGGFFGG5CG77D>59CF>CAFGEEGGFFFFGGG54DFCFGFGGGGFFG<FG>;DFEFDFD3)2.,0)4912@<24>?GDBBFA4<)--8):863)36:,,,9:4<4:0(,--,(-)0).5(
@M02996:162:000000000-B87FG:1:1101:8001:2920 1:N:0:GAGCGCTC+ACTGCATA
CCTACGGGAGGCTGCAGTAAGGAATATTCGGCAATGGGGGCGACCCTGACCGAGCAACGCAGCGTGAGGGATGAAGGTCTTCGGAGCGGAAAGCTCTGTTTTAAAGGGAGAACGATAGGGATAGTGTATGCTCATTAATTTACGGTACGATACTAGACAGGCACAGCTTGCGACGTGCCAGCCGCCGAGACGATAGGGAGGGGGGAAGACTTATCCGGATGTGTTTGTCGGAAGCGGTGGCGGGGCTGTATGTTAGGTGTGATGTGAAGTCGCTGGGCTCAACCCCATACAGTAACCAGGA
+
8ACCCEFF51)=6==;=;6<=;;;C,CF,EEFGGGGG,,@6+867CFGGCG:FFFCE,C:+@FFFG,,,8CFGG,CF?F,ED?F++++++@>,AF,5:EF,:5:CFG+A=+A53++@F,DD<=F;,,:C,,@9@;,8@,,,@E++@:*3*@E*7;EF,=F5C,>,11>,,**2=*:1*=1733.*/)))*)**0:*)*2)1):)*)00))*30*/0*45D3<+:C)09)0)04((.76B)()(8(.)-0))9<26),+*.(7)--.))*)*-(45*03(3)??<0(((,())))))*.,((
@M02996:162:000000000-B87FG:1:1101:19318:2941 1:N:0:TAGCGCTC+ACTGCATA
ACTACGGGCGGCAGCAGCTAAGAATATTCCGCAATGGACGAAAGTCTGACGGAGCGACGCCGCGTGGATGATGAAGGCCGGAAGGTTGTAAAATCCTTTTATTAGTGAAGAATAAGCTAAGTAGGGAATGACTTAGTGGTGACCGTAGATAAGGAAGAAGCACCGGCTAATTACGTGCCAGCAGCCGCGGTAACACGTAAGGGGCGAGCGGGGTTCGGAATGAATGGGCGGAAAGGGCAGGTAGGCGGGCGGGCAAGCGTGGGGGGAAAGTCCGAGGGTAAACTGCGGAACTGCAGGGAGA
+
88A=CBA8)1)8888;;;,;<;;@;C@<FFGCCC@CCEFCCECCCC<EDEC@@>8@@@>C8>@>+8@?9AEBE?AFFFGGEFFEG?:E?BAACDFGGF9AFDFF<,A?AFGC,FFGG<FGGFDGGGGG:FGFAACG;EG,@EGEGEEGG,@D,@CC,@;A29D8FGG5ACC,CBF,BC51</068>DGDG3C89F?D*;8CF*7*9@>::)*1).*99<D)+00+1?D1@:BF>FF?:>*-*-18=DF39()41>1<*/(4@9B6>(88(2)635>5(((.94)).4--4().).()-,-(
@M02996:162:000000000-B87FG:1:1101:19322:2960 1:N:0:TAGCGCTC+ACTGCATA
ACTACGGGCGGCAGCAGCTAAGAATATTCCGCAATGGACGAAAGTCTGACGGAGCGACGCCGCGGGGATGATGAAGGCCGGAAGGTTGTAAAATCCTGTTATTATTGAAGAATAAGCTAAGGAGGGAATGACTTAGTGGGGACCGTAGATAATGAAGAAGCACCGGCTAATTACGTGCCAGCAGCCGCGGTAACACGGAAGGTGCGAGCGGTGGTCGGAATGATTGGGCGAAAAGGGCATGAAGGCGGTCTGGCAAGCGTGGGGGGACAGTCCTAGGCCAAAATTCGGAACGGACGTGGAA
+
8A<=C080))18886;;;;;<;;;;@6CFGGGDCEAFFFEEEDCF,<CAFDC@C@C>FEGFB=>+8C+8?8CB<?EBFF@CCFBC8CF+D=DE<FGC,BFG9,F,,:@=F=3,@>BF,@;,,7FEGDB,FFGF9FGBCE,>CGGG@EEG;BC;B=;,CCCF<=BFDGEE7B+++/*<C*227@;;79CDE):;69C))).9C09+7B>@>5:9)8FD97C)897+*271>))17BE:83*.*-15).41((.(.42,**-4)(4((,(8,:<:)*0),((..,.(.44,,-(-(((),(()
@M02996:162:000000000-B87FG:1:1101:14745:3005 1:N:0:TAGCGCTC+ACTGCATA
ACTACGGGAGGCAGCAGTCGAGAATCATTCACAATGGGGGCAACCCTGATGGGGCGACGCCGCGTGGGGGAGGAAGGTCTTCGGATTGTAAACCCCTGTCATGTGGGAGCAAGGCGCAAGCTTGATAGTACCACAAGAGGAAGAGACGGCAAACGCGGTGCCAGCAGCCGCGGTAATAAAGAGGTCTCAAGCGGTGTTCGGAATCACTGGGCGTAAAGGGTACGTAGGCTGCCGTATAAGTCGTGCGTGAAAGGCAGGGGCGCAACCCCGGGAGGGCGCAGGAGACGGTATGGCGGGGGGG
+
88A=C?=A=:1==88;;<;888;@;C<<,<EFDCADDFDECCDFGDFFFFFF,66@@FEFC>>>4>CCFDFGG:FEFFF,,,BCC:BF<E<CDFGGGGBFGDG9@FEDECD=FGFGGGDGGD>DF,@FBCGGGGGGGCFGGGGFFFGGGGGGGG*:B:/43;EGGGGGGGGGG*8/+3+0<?>>39*:DFCFE:EC>*:>C>E>FGF4@5CCD)8CF<FC.<+CC9F<799B<B3>0:=D4>3.-5D1D?F=AF?<?GG>>)(9>;:()(14695>)223(<((,-(3-,(52:065((-(
@M02996:162:000000000-B87FG:1:1101:11580:3021 1:N:0:TAGCGCTC+ACTGCATA
GCTACGGGAGGCAGCAGTGAGGAATATTGGTCAATGGGCGGAAGCCTGAACCAGCCAAGTCGCGTGAAGGAAGAAGGTATTATGTATTGTAAACTTCTTTAGACGCAGAGAAATAAGGCGCTCGAGAGCGCTGATGCTAGTATGCGTAGAATAAGGATCGGCTAACTCCGTGCCAGCAGCCGCGGTAATACGGAGGATCCGAGCGTTATCCGGATTTATTGGGTTTAAAGGGGGCGCAGGCGGCATGTTAAGTCAGCGGTGAAATAGGGAGGCTCAACCGCATCCCGCCGTTGACACGGGG
+
-8AAC?==511=88=;;<=;;;;@;C<CCCC@A<CDCCFEDEECFC<EDFE,EACC@FE@C@8@+@CDGGCGGDCEEAFC,A<C<EC9BABCEFGCG<,:FFGGEFCEEGGFG,FFGGGGG7FFGEFGGGGGGGGGG9EFGD=FFGEGGGGCFA>?,5=<C9>CGGAFFE>CDFGFGF>CFC99C:CG+CFGC?EG>*;=<<CFD7555+@EC85*0.*29CC1*)3:AFF<(90<>>DD674)4)0-*6<@.::<7EG2(.4<.6<)0(176.)<0(4(45(43869>9((-2).9(,((
@M02996:162:000000000-B87FG:1:1101:23841:3023 1:N:0:TAGCGCTC+ACTGCATA
ACTACGGGGGGCAGCAATTAGGAATCTTGCGCAATGGGGGCAACCCTGACGCAGCGACGTCGCGTGTCTGATGAAGTCTTTCGGGATGTAAAAGTCTTTTGGCAGGGAAGAATATAGACTGTACCTGCCGAATAAGCCCCGGCTAACTCCGTGCCAGCAGCCGCGGTAATAAGGAGGGGGCGAGCGTTGTCCGAATTTACTGGGCGTAAAGCGCGCGTAGGCGGTTGGTTAAGGCAGATGTGAAACTCCGAGGCTAAAACGCGGATTGCTTCTGATACGGGCAGACTTGAGGGACGAAGGG
+
6A@ACB)510)888894::<:::C,C9?CGG@C:8ACFDE=FFDE=AFFGDFEC:=3FB@:>:>8@3,@DFCFFCG<E,,,@C@FE:FBFEFGF3FAC;BFCFCCEEFFE=C,?,@FGB,7?<<F,5=BEEG5FGF;<:*=8:*2@C+0C:288ECC55C>FGECE:EE+<+70+2;==DDDE@8<)11*0<;@E5)0?F::CF87<DB>F9C>DC<,77<+:7*7:C():=<)4.(-/2)25@966<F:>D7(().+*5(7499283?)25)68+1)(-45;F(.).4443(((-)-(-3
@M02996:162:000000000-B87FG:1:1101:23837:3042 1:N:0:TAGCGCTC+ACTGCATA
ACTACGGGGGGCAGCAATTAGGAATCTTGCGCAATGGGGGCAACCCTGACGCAGCGACGTCGCGTGTCTGATGAAGTCTTTCGGGATGTAAAAGTCTTTTGGCAGGGAAGAATATAGACGGTACCTGCCGAATAAGCCCCGGCTAACTCCGTGCCAGCAGCCGCGGTAAGACGGAGGGGGCGAGCGTTGGCCGAATTTACTGGGCGTAAAGCGCGCGGAGGCGGTTGGGTAAGTCAGATGTGAAACTCCGAGGCTCAACCTCGGATTGCTTCTGATACTGGCAGACGTGAGGGATGTATGG
+
68AAC>=818)888894::<::C?CEEEFGGFEEFDDFDEFEDFFG8EFGEFGFCBCFEGGBCC8>3@@CBCFDEF8EAB,@FDGGFG@CCCEFBEFG9FGCDFGGGCFEGF,C,FFFE*<<<<C?B<FEGG5FFFCCCGGDE?EGF:@GC8CEGGGGFGGGGGEEEGG+<CGCCEEGDGGGFBCD)*9*>CCBGC):CF*:C>5C)>DFG<C)79C6>DD5CD::*7(0:;?).=6>*:4F>F>B0,>:;DB>:1<G4?(5664((4*5264<@+0))6584::2(-3:?F0:,4)..6:
@M02996:162:000000000-B87FG:1:1101:15798:3095 1:N:0:TAGCGCTC+ACTGCATA
ACTACGGGTGGCAGCAGTCGGGAATATTGCGCAATGGAGGAAACTCTGACGCAGGGACGCCGCGTATAGGAAGAAGGTTTTCGGATTGTAAACTATTGTCGGTAGGGAAGATACAAGACAGTACCTAAGGAGGAAGCCCCGGCGAACTATGTGCCAGCAGCCGCGGTAAGACAGAGGGGGCAAGCGTTATCCGGAATGAGTGGGTGTAAAGGGTGCGTAGACGGAGAAACAAGGGAGTAGTGAAATCCCTCGGCTTAACTGAGGAACTGCAACTAAACCTATGTCCCGTGAGGGTCGGAGG
+
ACC=C5=):)0==86;;<;878876;,6C9B7@68C@@EE@C<FF<,C<CCG@>@C@DEFC@6>+6,:CC<?EDDFGF,,,,@B=F7F<E,ABAE,AF,5C+>E?ACEBFF,EFGGGGGGGGBAF,CFEFD>EFFGGFGCEEE+5CC>D,@,@FF9>DCCF4EGEC=E5,>CD,:<CE5579>8*:2*9**AC7:E)****2=F898===F:78>D7(/>>+:CEFGC8F7>B((74()266-1<688D)27,3((.<*56*.4).8)9?77)()26(.(,0-6).4(.-4:(2-48((--
@M02996:162:000000000-B87FG:1:1101:16146:3097 1:N:0:TAGCGCTC+ACTTCATA
ACTACGGGGGGCAGCAGTCGAGAATCATTCACAATGGGGGCAACCCTGATGGGGCGACGCCGCGTGGGGGAGGAAGGTCTTCGGATTGTAAACCCCTGTCATGGGGGAGCAAGGCGCAAGCTTGATAGTACCACAAGAGGAAGAGACGGCAAACTCGGGGCCAGCAGCCGCGGGAAGACAGAGGGCTCAAGCGGTGTTCGGAATCACGGGGCGTAAAGGGTAGGTAGGCGGCCGGATAAGTCGGGCGGGAAAGGCAGGGGCGCAACCGCGGGAGGGCGCAGGATACTGAAGGGCGGGAGTA
+
88A?C?=5:5188889:<:888:=,:5<<<C?B<B?CFDDFEFFGECEBBED,?4=>FCF@>@>*>@CGGDGDCCFFFGA,7CCC<CC?BACFGGGGF,?F@F,8FCCC:C8AFFGGGGGG6+;C+<C2AGFGGGGGGGGGGGGEGGGGGGGFC+08A)1:)AFFEGGFCEEG*:5*:20:>7:*/299CFC=)1:537>DGC:9CF)7:C*9079CAFG)0*9+9EC7)1<3;(7(4/0)23)-)<17(7):?1(3EC;6.((418(.(9;>B:C)--4,7:)64).)..:<((4>13-(
@M02996:162:000000000-B87FG:1:1101:15779:3102 1:N:0:TAGCGCTC+ACTGCATA
ACTACGGGTGGCAGCAGTCGGGAATATTGCGCAATGGAGGAAACTCTGACGCAGGGACGCCGCGGATAGGAAGAAGGTTTTCGGATTGGAAACTATTGTCGTTAGGGAAGAGACAAGACAGTACCGAAGGAGGAAGCCCCGGCTAACGAGGTGCCAGCAGCCGCGGTAAGACAAAGGGGGCAAGGGTTAGCCGGAATGATGGGGGGTAAAGGGGGCGTAGAGGGAGAAACAAGTGAGTGGTGAAATCCCTCGGCTGAACTGAGGAACTGCAACAAAAACTATTTCCCTGGAGGGTCGGAGG
+
88A?C?=5=00=;886;<=8778@;C9<ECGCC@@AF@AC@DE@E@,CCC@FEC@:@C@@@@6>+++8ECECF<?EF:,:+C@@:+?F8<?E<CE<FF,CF++A?E==DFG,FDFGGGFFFCADF3@CFGGGGGGGGGECEEG5FFG7B*@BBFE28=9<89CEFG*CE,?+>*=2<=C=*85>*:**1*;+:;CE.*:67C:7:D)7?6>FD)89C()95+21:557(.7):)./5)1>)9-16*8(2.(04<((4C*-40228:,)9):74(8;>14).*-).6)6)((.(3-(04(32
@M02996:162:000000000-B87FG:1:1101:12891:3142 1:N:0:TAGCGCTC+ACTGCACA
ACTACGGGTGGCTGCAGGTAGGAGGCGAACAAGAAGAGGGAAACTCTGGGGCAGCAGCGGCGGGAAGACGGAGGAGGCGAGCGGTATCAGGAGTCATGGGGTTGAAAGGGTGCGCAGGCGGCGCGGTAAGTCAGCGGTGAAAGGCAGGGGCGCAAGCCCGGGAGGGCCGGTGAGAGGGGCGAGCGGGAATGCGGTCGAGGGGGGGGGAAGGGGGCGGGGAGGGGGGAAAGGGAGGAGGAGGGCACAGAAGGGCGAAAGCGAAGGAAGGCCCGCAGGGCGGCGGGGCGGGCGAGGCGAGGAG
+
88A?CA85:0);=88;;=;6,,;68,8+6+8C<,,6,;@,,CDF,,,<,C+,@?866E+:@>7+++44:?:4C:?+B:F7F:F@8@+<,7,38:@,@3B<:+85,<,3,@,@5>53<:<FG*1CF*::4757>:?8@*1=<+9:CCE:*:5*/1:**/*/*)/C*C**:**2/:9+*1725)0.:7DD3*2+15/*))35)>E>=D@5>@G*175C7,/))/51*7**()/).(()(,)*-)(0(5.47(()(,--4*7(()-7((.,)(*(-,5*)-(-()(((-((,((4217(),(((
@M02996:162:000000000-B87FG:1:1101:15152:3160 1:N:0:TAGCGCTC+ACTGCATA
ACTACGGGGGGCAGCAGTGAGGAATATTGGTCAATGGGCGGAAGCCTGAACCAGCCAAGTCGCGTGAAGGATGAAGGTATTATGTATTGTAAACTTCTTTAGCTGTGGAGCAATAATCACTATGTATAGGGAGAGGAGAGTACACAGAGAATAAGGATCGGCTAACTCCGTGCCAGCAGCCGCGGTAATACGGAGGAGCCGAGCGTTATCCGGAGTGATGGGGTGTAAAGGGTGCGCAGGCGGCGTGCTAAGGCAGTGGTCAAATCGGGGTGCGCAACGCCATCCCGCCAGTGAGACTGGA
+
88A=A:898)088889:<:::9=C9C,5CCC??<C?CD=CDCCEFC<EEFABAA::>FD5<>@>+8BDFCEFFC>BD@>3,8,@<@@3@=7@CFA9F9,@FFF3>3@<AFF@F,?FDCFFFG9@@CDGG,DFEF*=FGGGCBFGFFCFFGG9CGECC50<8C8CF?CFCC*=CFGFGGFC>7<@D9CC*ACFC3CEF7F:CDG>E)7>56DEDF)1*)**9C=1*)<:AFGF1:?D;BE>(928(0.4*.6?(4:?(AF-3@?F28B<E7)44(0/7(796547?6?FFB2,8A2<4886(
@M02996:162:000000000-B87FG:1:1101:24539:3174 1:N:0:TAGCGCTC+ACTGCATA
CCTACGGGGTGCTGCAGTGGGGAATATTGGGCAATGGGGGAAACCCTGACCCAGCAACGCCGCGTGAAGGAAGAAGGCTTTCGGGTTGTAAACTTCTTTTACCAGGGACGAAGGACGTGACGGTACCTGGAGAAAAAGCCACGGCTAACTACGTGCCAGCAGCCGCGGTAATACGTAGGTGGCAAGCGTTGTCCGGATTTACTGGGTGTAAAGGGCGTGTAGGCGGAGGAGCAAGTCAGAAGTGAAATCCATGGGCTTAACCCATGAACTGCTTTTGAAACTGTTCCCCTTGAGTATCGGA
+
8@BCCF155108=<;;===;;8,8@,;CFGGGFGGGGGGGGGFGGGGGGGGG?AEFEGGGGGGGGEG7ECFGGFFGFGGFGGGGGGGGGGGGGGGGGGGGGGGGGGGGGGGGGGGGGGGGGGGGGGGGGGGGGGGGGGGFGGGG@EGGGGGGGGGGGGGGGF>DC>CEEEGGGGGGGGGGGGFF6CFGGGDGFFGGDGGFGGCFGD)559F7*/8CD9DGFGGGG@CD>B3F?:0654@>:CA9<=FBFBFFFF<BFGGDAFFB:?<>=<C>9<FFFF<BAF9<66428<BF)46>66<91
@M02996:162:000000000-B87FG:1:1101:22389:3182 1:N:0:TAGCGCTC+ACTGCATA
ACTACGGGTGGCAGCAGTGAGGAATATTGGTCAATGGACGGAAGTCTGAACCAGCCATGCCGCGTGAAGGAAGAAGGCCCTATGGGTTGTAAACTTCTTTTGCCACAGAGTAAGAAGGGTCGTGCGCGGCCTGATGAGAGTATGGGGCGAATAAGCATCGGCTAACTCCGTGCCAGCAGCCGCGGTAATACGGAGGATGCGAGCGTTATCCGGATTTATTGGGGTTAAAGGGTGCGTAGGCGGACGCGTAAGTCAGCGGTGAAATATCCCGGCGCAACCGGGGGGCTGCCGTTGATACTGG
+
68AAC?=9101==8=;;==;;;;;;C@FGFFCEAEADDC@@FDCE<EDCFCCFACCEFCFFCEE8@FFGFFFGFD8FCFE7D,CEFE7CFEEFGFGG9EFGG?E<9<=A99AF,C?E=F,A@8CFDDFGGGGFDEFFFEGFFDG,@=>CEGGGGCEGCFED5>CGCCFGEDFGGGGFC=CF7:;E8>3>FGGCEGGFCF4)>EED7.554:EGF5**6:*=FF):377<FGD?FFF(8>9<D;BBB>>>;:;).645>5,4F?6)6)61.99B(8*80(417(((((--.-,(4()0656)
@M02996:162:000000000-B87FG:1:1101:14133:3198 1:N:0:TAGCGCTC+ACTGCATA
ACTACGGGTGGCTGCAGTGGGGGATATTGCGCAATGGGGGAAACCCTGACGCAGCAACGCCGCGTGCAGGATGACGGCCGGCGGGTTGTAAACTGTTGTCGCAAGGGAAGAAACAAATGACGGGACCGTGTGAGAAAGCCACGGCTAACTACGTGCCAGCAGCCGCGGGAATACGGAGGGGGCAAGCGGTGGCCGGATTTACGGGGGGGAAAGGGCGCGGAGGCGGGAGAGCAAGGCAGTCGGGAAGTACCGGGGCTCAACGCCGGAGCGGCGAGGGGAACGGGTATTCGTGAGGAGCGGG
+
8866A?=580);;88;;;=;;7@@6C,6CFGE@CC@CFDDEDCFFC,C@C@@@B6CAFCF7>@>4>B=FFEFFD??CCE+++@@E33C3==A=@F,@F,@FBFGEGD:CFFCGFGGG9FGCFG*>FG*=CBFFGGGGGGFGFEGG8CFC>EGE=:/3AC:<2==CGGG*8C6>@C*;75*77778CCG)298;>EG3*/*:75<8D)8)59FFFECD0<)8?C*>DG<(778>B?)4?>2(9(>7:))::A;9>F0(1><()-37,,4)(1096):7(-:458(,3)).((-(-(4),-3(
@M02996:162:000000000-B87FG:1:1101:18131:3247 1:N:0:TAGCGCTC+ACTGCATA
ACTACGGGAGGCAGCAGTGGGGAATATTGCACAATGGGGGAAACCCTGATGCAGCAACGCCGCGTGAAGGAAGACGGTCTTCGGATTGTAAACTTTTGTTCTTAGTGAAGAGAATGACGGTAGCTAAGGAGAAAGCCACGGCTAACTACGTGCCAGCAGCCGCGGGAATACGTAGGGGGCAAGCGTGGTCCGGAATTACTGGGTGTAAAGGGAGCGCAGGCGGGAAAGCAAGTGGGAGGGGAAAGGTCGGGGCTGAACCCCGGAACGGCATCCAAAACGGATGTTCTGGAGGGAAGTAGAG
+
88@?C?8>=118888;;<=;;78@;@,<CFGFDACCCFDDECCFGC,C@CC<AE:CDFCF:@@@+>FDFFECEDCBF:BB,@FDC=BF?E<D?,C,EE,BE<<@B<A@DFG8FG9FGFGGEEFFFGGGGGGGGGGGEGGGGGDGGGAFFG>FGGAC8D9@@9@CG*@E,?9C*<CC*?==C7:==9*:2<CECBE*8CF+:DG7;)9=@?GE5;<DC;DD:?CCE@:*.<7F4)5>2(7/394>0F*6C>BF(((.8E<6?B>>>>(8)4).4:?C>((4-)(.)4))..3(41,:)-.44
@M02996:162:000000000-B87FG:1:1101:10968:3278 1:N:0:TAGCGCTC+ACTGCATA
ACTACGGGAGGCTGCAGTCGAGAATCTTCGGCAATGGACGAAAGTCTGACCGAGCGACGCCGCGTGTATGACGAAGGTCTGCGGATTGTAAAGTACTGTCGATAGGGCGGAAGTTATAAGAAGCAATCTTCTTATTTTGACCTATCTGTTGAGGAAGGGCGGGCTAAGTGCGTGCCAGCAGCCGCGGTAAGACGAACTGCGCTAACGTTCTTCGGAATCACGGGGCTGAAGGGGCGCGTAGGCGGTTGGCTAAGCAGGGTTCGAAATCCCTCGGCGCAACCGAGGCACTGGGCTCTGAACG
+
88<=@:5=5:)=;;86;=,888;@,6,CFCF:@C8CCCFCCFECC<<F<CCBEF:+@FCC+7@78>,,<CDDC?>CEFG,,,@C@7CF<5,<<<AEFF@EEGGGEFFCC@C==7CF9FDDFGFGFF9<,,7@,@CEACFGGF9FCFG,,,7;EBCCCGDD>CCG*=EGE@ECCCE=;EGFFF>>*9)/17C9+5CEB*0**1:>EFF5))*+2.8DG(6>F*:)2::*49*9019B19)99D>)-)04)((058()7CDB()-43((-/,*(44:*)-2987((,(-3((.(4413*)-(.
@M02996:162:000000000-B87FG:1:1101:10949:3279 1:N:0:TAGCGCTC+ACTGCATA
ACTACGGGAGGCTGCAGTCGAGAATCTTCGGCAATGGACGAAAGTCTGACCGAGCGACGCCGCGTGTATGACGAAGGTCTTCGGATTGTAAAGTACTGTCGATAGGGCGGAAGTTATAAGAAGCAATCTTCTTATTTTGACCTATCTGGTGAGGAAGGGCGGGCGAAGTTCGTGCCAGCAGCCGCGGTAAGACGAACTGCGCTAACGGTATTCGGAAGCACGGGGCTGAAAGGGCGCGGAGGCGGTGGGTCAAGCAGGGTTGGAAAGCACTCGGCGCAACCGGGGAACTGGGGACGGAAAG
+
88<?C:==8:1==;=6;;=88@C@6;<@<CF@C:CCCCCB@:@CC<,C@CC@@>7@@@B@+88>+88:9C<CCB=CE<B5,5BC:+8B5?A<?,@A@E9CDF:EBFF:>FFDG7,@@FFGGGGFGGGGG,3F,@C,3@EEGE9B,@,,,,7@FGFFCGC>><E8*=CE7+?:9:=1AC5CC>072>G/CEGC+8EED*C=*9*889<).0*+*85/9(*9785CE)**.97F:?<D>;8D798)-))->-35<<<:?GG(..4:<7(2),0.4,0/044,,0(-47??,5860(1(@,,(.
@M02996:162:000000000-B87FG:1:1101:19491:3282 1:N:0:TAGCGCTC+ACTGCATA
CCTACGGGGGGCAGCAGTGAGGAATATTGGACAATGGAGGCAACTCTGATCCAGCCATGCCGCGTGAAGGACTAAGGCCCGATGGGTCGTAAACTTCTTTTGACGCAGGGCAATAAGGCGCACGTGTGCGCCGATGAGAGTATGCGTCGAATAAGCATCGGCTAACTCCGTGCCAGCAGCCGCGGTAATACGGAGGAGGCAAGCGTTATCCGGATGTATTGGGTTTAAAGGGTGCGTAGGCGGATGATTAAGTCAGTGGTGAAAGGGCCCGGCTCAAGCGGGGAGCGGCCATTGAGACGGG
+
-88=CA>=:5)88889:<:::::=9C,CECFFCC=BFFFCFCCFFG9ED?F<EABBACBFB>6>+>FFGGFF,>DFGGEG7>+>CF8FCF<CFFGCGC;BFGGGE><CDFF@F>FFGGGGGGGGGGGGGGGGGFCEGGGGGGEGFG/?EEG@GGFGF9CC>>;EGG+<FE;EDGG?EFFEC<;7C9DGCGGGDEGGF5CDDFG@C95>56:EDE7)*6**9:E7/7C7<FCB2?BF0:;72C30(876*6<F).5:.<C.3B2AFB(870DBF-)30).4;D>093(4(4((-.))7<6:>
@M02996:162:000000000-B87FG:1:1101:10958:3296 1:N:0:TAGCGCTC+ACTGCATA
ACTACGGGAGGCTGCAGTCGAGAATCTTCGGCAATGGACGAAAGTCTGACCGAGCGACGCCGCGGGGATGACGAAGGTCTTCGGATTGTAAAGTACTGTCGATAGGGCGGAAGGTATAAGAAGCAATCTGCTTATGTTGACCTATCTGTTGAGGAAGGGCGGGCGAAGTGCGTGCCAGCAGCCGCGGTAAGACGAACTGCGCTAACGTTATGCGGAATCACGGGGCGTAAAGGGCGCGGAGGCTGTTGGGCAAGCAGGGGTGGAAATCCCTCGGCGCAACCGAGGAACGGGGCTCGGAACG
+
88A=C?=A8018;;=;;,=868;6,66,@CC@::C@DDE@CBBCC9,C@CC@@C@@@@BF:>6>7>+64?AFF@@EEEAC,,B@C7BD,7@<?5CFFF,FFF=F>FC@>FGCF*@F9FGGGGGGGGCF,,>9,D;,,6DBFBDF2>DB,2?CFGCECEDCC<8?*:>EC69C>EG*AC=CFCF;:DD3>EF<<BGGE<>F*9*<8<B0)7*+*03)7(*:7*11=@*/-75@2:0B9B)97<:).)/.>(..4:0:?GC18)9:>7)6).*443.*03111>233,2:(289((-,)(,,-
@M02996:162:000000000-B87FG:1:1101:13894:3323 1:N:0:TAGCGCTC+ACTGCATA
ACTACGGGAGGCTGCAGTGGGGGATATTGCGCAATGGGGGAAACCCTGACGCAGCAACGCCGCGTGCAGGATGACGGCCTTCGGGTTGTAAACTGTTGTCGCAAGGGAAGAAGACAGTGACGGTACCTTGTGAGAAAGCCACGGCTAACTACGTGCCAGCAGCCGCGGTAATACGTAGGTGGCAAGCGGTGTCCGGATTTACTGGGTGGAAAGGGCGCGGAGGCGGGCGTGCAAGGCAGATGGGAAATACCGGGGCTTAACTCCGGGGCGGCAGTGGAAACGGGTAGTCTTGAGTAACGGG
+
-88?C?=A5:0==;=;;==;;7@@8C;<CFGCDEFDCFDDEEDGGG@ECFCCEC:EEFGGF>@B+@BCFFEFGD?BEGGC,=FDEBBF:EBD?FF5EF:FFEGGCGGDFGGGGGGGG<EFGGGBFGGC;DDGGGGGGGGCGGGGGGGGG9FFG:CCFGCDF>DDFGGG7BE+;?C+5:C+<7;A@FFG3=C;<AEGF9>*:D+9?F)<)0>FCFE<D(9)<CD3CBE7(.)88AA30451)23F?FF):<?@B>BB(27:6/6:<FFF>(9(-()00,..()4(--4)6)).45.-*.360
@M02996:162:000000000-B87FG:1:1101:11207:3324 1:N:0:TAGCGCTC+ACTGCAGA
ACTACGGGTGGCAGCAGTGGGGAATAGTGGGCAATGGGCGCAAGCCGGACCCAGCAACGCGGCGGGAAGGAAGAAGGTTTGCGGAGTGTAAACTTCTGTCCTTGGTGACGAAGGAAGTGACGGTAGCCAAGGAGGAAGCCCCGGCGAACGACGTGCCAGCAGCCGCGGTAATACGTAGGGGGCGAGCGTGGTCCGGAATGACAGGGCGTAAAGGGAGTGTGGGCGGCCAGAAAAGGCGGAAGGGAAAGTCCGGCGTTAAAGGGGGGAGAGGAGTGGGAGAAGGTGGGGCGGGGGGGCGGAG
+
88@4@?8):)1=;886;;;;;7886;,6<<F@A<<C<@C@@::@C,+@@+8@@E,@@E@7+77>+6@:FC@FF<=EF48:+,8=:+8B,@<@,8,D9<,:D,CC@,>=8@@:FGGGG3DFEFC6@>BFE>DFGFG@CG,DB5>CF*CE8*==C*::B<C*97=*:*>E/8;+:+;301=CDD37291>1*9*+/2:<<*9:*+987)8).1:>?B*9(2**17*:</)(00)).4),(01-9::6>>4*)-061(((*1-:B6>647(),/(-4>>>(40().(((-2(((-(1-4)42,(
@M02996:162:000000000-B87FG:1:1101:24747:3327 1:N:0:TAGCGCTC+ACTGCATA
CCTACGGGAGGCAGCAGCTAAGAATATTCCGCAATGGGGGAAACCCTGACGGAGCGACGCCGCGTGGATGATGAAGGCCGGAAGGTTGTAAAATCCTTTTATTACCGAGGAATAAGCCTTTCAGGGAATGGGAGTGCGGTGACTGTAGGTAATGAATAAGCAACGGCTAATTACGTGCCAGCAGCCGCGGTAACACGTAAGTTGCGAGCGTTGTTCGGACTTATTGGGCGTAAAGGGCATGTAGGCGGCCGCTCAAGTCTGGCGTTAAATGCCAGGGCTGAACCCGTGACCTGACTTGGAA
+
8ACC@B:5=))8==8=;==;<;;;CEFFGGGGGEGGGGGGGGGGGEGFGGGGDCGGGGFGGGGEFFG:C<CFFFEGCGGDGGGGEGGGGGGGGGGGGGDGGGFDFFGGFDGFFGGGG,FGGGDDFD+@DF,@FGGGC8C:E+D<BFFFGGGGGFGGGCCGGFC7FCEGC7EGGGFFCFF7,8AFG?<DC:9*:ACFBFGFDGF6C<BE:5):)0<7C(1))3<DF@64:BG56:A*(8>C:CA?<F319>0>1>><2:*-6:),-(((*-0-).7C)(((.14:?61(,().(((-1),).
@M02996:162:000000000-B87FG:1:1101:24764:3338 1:N:0:TAGCGCTC+ACTGCATA
CCTACGGGAGGCAGCAGCTAAGAATATTCCGCAATGGGGGAAACCCTGACGGAGCGACGCCGCGTGGATGATGAAGGCCGGAAGGTTGTAAAATCCTTTTATTACCGAGGAATAAGCATTTCAGGGAATGGGAGTGCGGTGACTGTAGGTAATGAATAAGCAACGGCTAATTACGTGCCAGCAGCCGCGGTAACACGTAAGTTGCGAGCGTTGTTCGGAATTATTGGGCGTAAAGGGCATGTAGGCGGCCGCTCAAGTCTGGAGTGAAATGCACGGGCTCAACCCGTGAACTGCTTTGGAA
+
68BCCE5:)108===;;==;<;;;CFEEGGGGGGGGGGGGGGGGGGGAFGGGD>CECGGGGGGG@FGEFGGGGFFDGGGGGGGGGGGGGGGGGGGGGGGGGGGGFGGDEGGGGGGGGGGGGG<DFGGFFFDGGGGGGGGGGGGGGGGGGGGGDGGGGGGFGGGGFGGGGGGGGGGGGGGFGFFFGGGGGGGEGFGFFGFFGGGFGGFFFFCCC>FGG9C35CFGGFGGFFGF?B<F??FG?:<04F>BGFFF07(<?<>>F?AF::29?4?A9<FGB;(-3?<B?968186.<2).@7B(-
@M02996:162:000000000-B87FG:1:1101:11192:3338 1:N:0:TAGCGCTC+ACTGCATA
ACTACGGGTGGCAGCAGTGGGGAAGATTGGGCAATGGGCGCAAGCCTGACCCAGCAACGCCGCGGGAAGGAAGAAGGTTTGCGGATTGTAAACTTCTGGCCTTGGTGACGAAGGAAGGGACGGTAGCCAAGGAGGAAGCCCCGGCTAACTAAGTGCCAGCAGCCGCGGTAATACGAAGGGGGCGAGCGTTGTACGGAATGACGGGGCGAGAAGGGCGTGGAGGCGGCCGGAGAAGGCTGAAGGGAAAGTCCGGCGTTCAAGGGGGGGAGTGCGGTGGGGGCTGTGGGGGAGGGGTGCGGAG
+
86@?C:95:00;;88;;<=;;@@C,;6,C@E<@<;C@@;@8::@CC<C@C66CA,C@FB@+887+=CCEGCFG@=FFB9:=,@=:+8E,C<@,,,E,B,:B<,AA,AC8C:=FGGGG+>A<FG:FEGGFGGGCG7CFGG7DBC*>8;FC,>,?@;5>=9<:926CCCE*11+;+=**:5=CC)5/919)*12+/:EFD96*2*08C)<))1:75>*9(1)0:=*:5*)(5/)(,4),(0932,71>F:2).)4>02(:05-9(3>B(-)(2-(()27((,(0-((.39,(4216,4)4,((
@M02996:162:000000000-B87FG:1:1101:21542:3342 1:N:0:TAGCGCTC+ACTGCATA
ACTACGGGCGGCAGCAGTGAGGAATATTGGTCAATGGACGAGAGTCTGAACCAGCCAAGTCGCGTGAAGGAAGACGGTTCTATGGATTGTAAACTTCTTTTGTCGGAGGGGAAAGTGAGAGATGCGTCTCTTATTGCAAGTATCAGACGAATAAGCATCGGCTAACTCCGTGCCAGCAGCCGCGGTAATACGGAGGATGCGAGCGTTATCCGGATTTATTGGGTTTAAAGGGTGCGGAGGCGGGGGGTGAAGGCAGCGGTGAAATGGTGTAGCTGAACGATACCGAGCCGGTGAAACGGGG
+
8ACCC98001)8888;;;;;;;;;;C,<EF@@@@EACFFEGGFE8<,CFGD<FF<FEGFEDBCCCCGFGGFFFE@CFFEG<ACAEGFE4CAAEGD?F99FFGFG+CCEDG+=FGGEFGGGGG,AFGG7+@F<E9EFGGGGGGGGGGGGGGGGGGA9BE6<>D5BFF7ACC8CDCD<DFGF;>?;ECDG7CCFEF5EB*;ADDEBC/778*7*15./*):**2://.3?:FCE(-,<(4:1(127(5)4)(4=0633:ED<;)4<A)2:@2*)6-/9*((,,),28:2(,4(-4(820(,4,
@M02996:162:000000000-B87FG:1:1101:11209:3345 1:N:0:TAGCGCTC+ACTGCATA
ACTACGGGTGGCAGCAGTGGGGAATATTGGGCAATGGGCGCAAGCCTGACCCAGCAACGCCGCGGGAAGGAAGAAGGTTTTCGGATTGTAAACTTCTGTCCTTGGGGACGAAGGAAGTGACGGTAGCCAAGGAGGAAGCCCCGGCTAACTACGTGCCAGCAGCCGCGGTAATACGGAGGGGGCGAGCGTTGTCCGGAATGACTGGGCGGAAAGGGCGGGTAGGCGGCCGGAGAAGTCGGAAGGGAAAGGCCGGCTTTCAAGGGGGGAAGGGCGTGGGAGACGGGCGGGCGGGAGTGCGGAG
+
888?C?8):00=;8=;;<=;;8@@;C,6CCFEC<CDDFFC@B@CF@8EDFED@E9CAFCF@@8>+>FCEDDGGCCFG,95+CFCC8+B5???<?AFGF9FF9EFC,=?@FFEGGFGG<FFGGG@FGGGGGGGGFGGGGGGGGEGE8CFG9EFG2>=>E>@B9>6FEGG58E7;<E*B=DEDD<>8DDG/29*3*:EFG*<:>0=CF@D7BDGFFE3D9C)7>C9C@>)(81)4?:06(01-9(838@?*4:)90((,+:<AF09;>3()(901-.:53::?)3(34>B1((414,4046((
@M02996:162:000000000-B87FG:1:1101:14833:3347 1:N:0:TAGCGCTC+ACTGCATA
ACTACGGGAGGCAGCAGTGAGGAATATTGGTCAATGGGCGGAAGCCTGAACCAGCCATGCCGCGTGAAGGAATAAGGCCCGATGGGTCGTAAACTTCTTTTGACGTAGAGCAATAAGGTCCACGTGTGGATCGATGAGAGTACACGTCGAATAAGCATCGGCTAACTCCGTGCCAGCAGCCGCGGGAATACGGAGGATGCAAGCGTTATCCGGATTTATTGGGTTTAAAGGGGGCGTAGGCGGGGCGTCAAGTCAGTGGTGAAAGCCCGGGGCTCAACTCCGGAACTGCCATGGGTACGGG
+
88C?CB5881)888=;;6=;;@CC@C,<CCC@ECC@CDECCEEEFC<EEFEDAECCEFDCC@7@+>BDFDDF59EEFGGG+8+?CGBFC:AAEFG9F<<F?FGGE4<BCFFCF,4EFG5AFFGGFGGGGGFG@C>EGGGGGFFGGE8EGGG@CFC@C7CCCCEEGF7DFB6:0@ECFGGGG>@>C):C*A:E85EGF*;A7CFFC9)8)8CEDE)**)*29CD9*.C2<FC7(-2>(4:></7)47B(/3:?)6AF4CGFBFFFF7::@>G1(-0<=:.)5<94905552:44(((13((-
@M02996:162:000000000-B87FG:1:1101:24746:3348 1:N:0:TAGCGCTC+ACTGCATA
CCTACGGGAGGCAGCAGCTAAGAATATTCCGCAATGGGGGAAACCCTGACGGAGCGACGCCGCGTGGATGATGAAGGCCGGAAGGTTGTAAAATCCTTTTATTACCGAGGAATAAGCATTTCAGGGAATGGGAGTGCGGTGACTGTAGGTAATGAATAAGCAACGGCTAATTACGTGCCAGCAGCCGCGGTAACACGTAAGTTGCGAGCGTTGTTCGGAATTATTGGGCGTAAAGGGCATGTAGGCGGCCGCTCAAGTCTGGAGTGAAATGCACGGGCTCAACCCGTGAACTGCTTTGGAA
+
68CCCD=880)========;<;;;CFGGGGGGGGGFGGGGGGGGGGGFGGGGGFFGFGGGGGGGFGGGGGGGGGGGGGGGGDFGGGGGGGGGGGGGGGGGGGGGGGGGGGGFGGGGGGGGGGFDGGCGGGGGFGG8EGGEGGGGGGGGGGGGGGGGFGFGGGGGGGGGGGGGGGGGCGGGGGFFGGGGGGG8CACGFGGFGFCFGGFF@BDEDEFGG;DGFGGFGFGGFFGF1?29:?FG:C998@8;<>FF9B>?BGGB9?234?>AFFGF>>FGF97??FF0:((4-4-)336A?2::6
@M02996:162:000000000-B87FG:1:1101:14844:3364 1:N:0:TAGCGCTC+ACTGCATA
ACTACGGGAGGCAGCAGTGAGGAATATTGGTCAATGGGCGGAAGCCTGAACCAGCCATGCCGCGTGAAGGAATAAGGCCCGATGGGTCGTAAACTTCTTTTGACGTAGAGCAATAAGGTCCACGTGTGGATCGATGAGAGTACACGTCGAATAAGCATCGGCTAACTCCGTGCCAGCAGCCGCGGTAATACGGAGGAGGCAAGCGTTATCCGGATTGATTGGGTTTAAAGGGTGCGTAGGCTGTGCGTCAAGGCAGTGGTGAAAGCCCGGGGCTCAACTCCGGAACGGCCATTGAGACTGG
+
-8AAC?==:10=88=;;<=;;;;C6C,,EECEDDDCDFFCDEEEGF<EDFFFFECCDEDFFBCB8>FFGFEG<=DEFG4F+@7?CF=FF:A=EGFFG<,C<FGGB8=?CFFCF,CFGG,CFGGGFGGGGGEFAF3EFGGGCEGGGGFEGGGFGGGFF,=B>D5EGG7FGE:CGGGGGGGFG>:>D:CD+BFCC5>EF*CBCFGFD5)=.;@EDF>**.0:@FC*2)<:<FFF:BFF0<@>7*4059>4)8BF):?F(<F:?FBFFF?FE>C>F(.<9().8B><>9(4(43.)6447?)84
@M02996:162:000000000-B87FG:1:1101:20938:3410 1:N:0:TAGCGCTC+ACTGCATA
ACTACGGGTGGCTGCAGTGGGGAATATTGCACAATGGGGGAAACCCTGATGCAGCAACGCCGCGTGAAGGAAGACGGTTTGCGGATTGTAAACTTCTGTTCTTAGTGAAGAAACATGACGGTAGCTAAGGAGCAAGCCACGGCTAACTACGTGCCAGCAGCCGCGGTAAGACGGAGGGGGCAAGCGTGGTCCGGAATTACTGGGGGTAAAGGGAGCGGAGGGGGGTAGCCAAGGCAGCGGTGAAAACTACGGGCTGAACTGGAAGACGGCAGTGGAAACGGGTTAGCAGGAGTGAAGTAGG
+
888=@?1):))6=86;;;=6;88@;C,6CCF9@AC@ACDDDCC@E,CC@<C,CA:CCE@@778@6>CEGGCCG<98B44,,ACC::8E,@<AF@FGGE<:E<EEB5??BFFCFFG9EFGGG=DFF,CDFFGGGGGFGGGEEGG+@DD,@CE8DE6<?30>33BBFE*=C,>CD*=:C*7=*2.0*::*>*;B8>EG>*C?*:CF*9)799CFCFE)C(/CB*19C3C75*7>?(,7:6)C(9,?4@5,C)476(-3<G4))9(48<01B()4(.0:/..(40((-(.)),--(.)4=644)
@M02996:162:000000000-B87FG:1:1101:20047:3421 1:N:0:TAGCGCTC+ACTGCACA
ACTACGGGTGGCTGCAGTCGAGGATCATGGGCAATGGGGGAAACCCTGACAAGGCGACGCCGCGTGGAGGATGAAGGCCCTCGGGTTGTAAACTCCTGTCAAAAGGGAACAGGCGACCGGACCTAATACGGCCGAGAGTCGAGGGTACCCTAAGAGGAAGGGGCGGCTAACGCGGGGCGAGGAGCCGCGGGAAGACAGAGGCCAAGAGCGGGGGTCGGAGTGACTGGGCGGAAAGGGCGCGGAGGCGGGCGGGCGGGTCAAGGGCGAAATCTCCGGGCTAACCGCGGAACGGGCGCATGAA
+
88@AC?1):));;8=;;=6668+@;,,C<-CFF@FADFCE:CD<<B,EE8FF69:688@:+78>8>:CFDD:BCEEFEG++,@@E4?F+59B?,,9,:,8,,<A4B:4ADA<@:CF+6CEGGE73FC<FC+3+@*5C7,,4>>*>6<,??CF,>,:5,9,**=B@ED5:?A*)*15>C*1:)0.**95CE)C:):@?57)9/:5=<5400)/1)0*/7)))*+0+1:5.5).(-.<?F31,),048)-)4()-370119(5*),(4615(2).-8CB((..).(-(4(4(4(-09102,.-
@M02996:162:000000000-B87FG:1:1101:20948:3425 1:N:0:TAGCGCTC+ACTGCATA
ACTACGGGTGGCTGCAGTGGGGAATATTGCACAATGGGGGAAACCCGGATGCAGCAACGCAGCGTGAAGGAAGACGGTTTTCGGATTGGAAACTTCTGTTCGTAGTGAAGAAACATGACGGTAGCGAAGGAGCAAGCCACGGCTAACAACGTGCCAGCAGCCGCGGTAAAACGTAGGGGGCAAGCGTTGTCCGGAATTACTGGGGGGAAAGGGAGCGTAGGGGGGTAGCCAAGGCAGCGGGGAAAACTACGGGCTGAACGTGGAGACTGCAGTTGAAACAGGTGAGCGTGAGGGAAGTAGG
+
88,6@@=5:)1,;8=6;==6;7;@,C<@CFF,@@9CA@@@@CCFFE7@@BB@DA:C@CCF+88@,?FEGFDFFD6?C848,9@@@=BF,A<?,,,EFF,AF+8ED+BA@FGGEFG9EFDEE6A?F+@FGGFGFGGGGGGGGGG+>EF,@,@@@CC9:@D>D9E*CE@E>,?,96<:C*7=57:5*9*1:*;9;>CG3*;*2:C@*9)8;8FGD>>DD,*1<*5CE3775*9>?0(0-40>(/4<?FF0D74>6>648FD((8(:226)<774-)00995(4@.(.(.(,.46(88?E)54)
@M02996:162:000000000-B87FG:1:1101:20927:3426 1:N:0:TAGCGCTC+ACTGCATA
ACTACGGGTGGCTGCAGTGGGGAATATTGCACAATGGGGGAAACCCTGATGCAGCAACGCCGCGGGAAGGAAGACGGTTTGCGGAGTGTAAACTTCTGTTCTTAGGGAAGAAACATGACGGTAGCGAAGGAGCAAGCCACGGCTAACTACGTGCCAGCAGCCGCGGTAAGACGGAGGGGGCAAGCGTGGTCCGGAATTACGGGGGGTAAAGGGAGCGTAGGGGGGTAGCCAAGGCAGCGGTGAAAACAACGGGCTTAACTGGGAGACGGCAGGGGAAACGGGGAAGCATGAGGGAAGTAGG
+
88A=@?85=)1==8=;;==;;88@;@,6CFG@@<,CADDDCCAEFG?CCEDCCECEDCBF7@8@+=CCGDDCECCCE448+?@CC+8E,@???B<FGE5CF9AFE,?BEFGFGBF<FGGGG>BFF+@FGFFGFGGGGGGGGGG*CFG3E6E4DFFEC:DCB7ECGG*?E,?CD*=:E*7=575:2>9*>:6@8>EE:*:=CGGFCD77?*:FDFEDD(/>@*79:)1/)975:08F?B3D(9,9AF?(9(7:?>((5<*.)/44:?6(8(9(1(7:724(4>1(-(,().-.,4(4B2-5)
@M02996:162:000000000-B87FG:1:1101:20030:3438 1:N:0:TAGCGCTC+ACTGCATA
ACTACGGGTGGCTGCAGTCGAGGATCATGGGCAATGGGGGAAACCCTGACAAGGCGACGCGGCGTGGAGGATGAAGGCCTTCGGGTTGGAAACTCCTGTCATAAGGGAACAGGCGATCGGACCTAATACGTCCGTGAGTTGAGTGTACCCTAAGAGGAAGGGGCGGCTAACGCGGTGCCAGCAGCCGCGGCAAGACAGAGGCCAAGAGCGGGGGTCGGATTGACTGGGCGGAAAGGGCGCGGAGGCGGGCTGGCGGGGCAAGGGGGAAAGCGCCGGGCTCAACCCGGAAAGTGCGCTGGAA
+
8866=:8)101=;8=;;==88867;;6;6-CE<@<CCCDDCCDFG@<CDCAF69:@@@BE6=+=8>CCEEE<E<DFFGGE,EFCE:+@+A<?EFGGFB8BF,EFEEFFCAEDADFE+@FFEFGDFFCFGG9>CG@DGEE;DGG7@,<DFG?FGFFCCFC,*/>*<EE:C:B*/8C*:::C29?:81>7DG)::):@FGGFFC5@8C>F)5)*9)0*9957)2<::9CD6BCEF68F<6@54)-03<>B/(()-(411532(0300-32><*((3085(,-,/(.(,-79>:).)-()(-,.
@M02996:162:000000000-B87FG:1:1101:16920:3454 1:N:0:TAGCGCTC+ACTGCATA
ACTACGGGTGGCAGCAGTGGGGAATCTTCCGCAATGGGCGAAAGCCTGACGGAGCGACGCCGCGTGAGTGAAGAAGGTCTTCGGACCGTAAAGCTCTGTTGTTAAAGGCGAAAGGCTGAAGTAGGAAATGACTTCAGTAAGACGGTAGATAACGAATAAGCCACGGCTAACTACGGGCCAGCAGCCGCGGGAAAACGGAGGTGGCGAGCGGTGTCCGGAAATATTGGGCGGAAAGGGGGCGCAGGGGGAAGGACAAGGCAGGGGTGAAAGGTGGGGGGTCAACCACGGGAGGGCATGGGAA
+
ACC?C?=):0);688=;=;66888;;,,E<B7C:,CAD,@CCC:EF,C@E@@@C::@CEC:=+>+@C?CCD<E<=EBBEF9FDCF=CF+AB<?CCEE955E4:,,5?,4@FC=FCC,@FFF:@FFDFGEFGF7A,5>5=CFBFGGEG*@,3@EFEC,5=>4CDFGGG57?F,=:A*:?E:59;;C59395)::)2;5*9@C*77*))05>5:95):>35))302+9ED()186;?F?(0)4)4<6)04C(27,(.::**.437((-4?FF/.(4>C>(,(4/4:(,3((-((,3-().,(.
@M02996:162:000000000-B87FG:1:1101:6677:3464 1:N:0:TAGCGCTC+ACTGCATA
CCTACGGGAGGCAGCAGTGGGGAATATTGCACAATGGGGGAAACCCTGATGCAGCGACGCCGCGTGAGTGAAGAAGTATTTCGGTATGTAAAGCTCTATCAGCAGGGAAGAAAATGACGGTACCTGACTAAGAAGCCCCGGCTAACTACGTGCCAGCAGCCGCGGTAATACGTAGGGGGCAAGCGTTATCCGGATTTACTGGGTGTAAAGGGAGCGTAGACGGCTGTGTAAGTCTGAAGTGAAAGCCCCGGGCTAAACTCGGGAACTGCTTTGGAAACTATATAGCTAGAGTGCAGGAGAG
+
8ACCC@AA51)===8=====;88BFFGGGGGGGGGGGGGGCEGFGGGGGGGFGCCCFEGGGFGF@@FCFFFGGFFGEFFGGGGGGAFFFGFGFFGGGFDGGG?EGGGEFFGGGGGGGGGGGGGGGGGGGGGGGGGGGFGGEEEGGGGGGGGGFGGGGGGGGD@EE*9EGGGG?FFGGEGGGGA:EDCDFGGGGBE8FFGFFGGFGDFFFFGGGEFGGBCDFEGCE.*2.9CF>449<AF>8:>FF?<<GFFFFB67>?:26DF6(,8<9);.8?FGFF2<<654<<4<235).44<@?:(3
@M02996:162:000000000-B87FG:1:1101:25336:3470 1:N:0:TAGCGCTC+ACTGCATA
CCTACGGGGGGCTGCAGTGAGGAATATTGGACAATGGATGGAAGTCTGATCCAGCCATGCCGCGTGAAGGATTGATGCCCTACGGGTTTTGAACTTCTTTTGTACGGGGGCAATAAGGGCCACGCGTGGTCCGATGAGAGTACCGTACGAATAAGCATCGGCTAACTCCGTGCCAGCAGCCGCGGTAATACGGAGGATGCGAGCGTTATCCGGATTTATTGGGTTTAAAGGGTGCGTAGGCGGCTTGCCAAGTCAGCGGGGAAATCCGGGCGCCCAACGCCGGAACTGCCGTTGAAACTGG
+
68ACCB8=A1)8888::::::::CEFFFGGGGGGGGGGGGGGGGGGGGGGGGGGGGGGGGGGGGFGGGGGGGFGGGGGGGGGGGGGGGGGGGGGGGGGGGGGEGGFGGGGGGGGGGGFGEGGGGGGGEGFGGGDEEFGGGGGGGGGGGGGGGGGDFCC<;EGFEGGGGGGFGGGDCFFC:FGFFGDDDGGFCEFGGDG4)73C5:7>>F4>EG>B*7>GGBGGCEFCC:FDFFF?@?<>D816)(551263;).6.7>D(-540493>>996(-<E>??;>E2(4>BB?B6,(((.989>:
@M02996:162:000000000-B87FG:1:1101:16915:3472 1:N:0:TAGCGCTC+ACTGCATA
ACTACGGGTGGCAGCAGTGGGGAATCTTCCGCAATGGGCGAAAGCCTGACGGAGCGACGCCGCGTGAGTGAAGAAGGTCTTCGGACCGTAAAGCTCTTTTGTTAGAGGCGAAAGGCTGAAGTAGGAAATGACATCAGTAAGACGGTATATAACGAAGAAGCCACGGCTAACGACGTGCCAGCAGCCGCGGTAATACGTAGGGGGCGAGCGTGGTCCGGAATGATTGGGCGGAAAGGGAGCGCAGGCGGAAGGACAAGCCAGAGTGGAAAGTTCGGGGGTCACCCCCGTGACGGAACTGGGA
+
8AB=CAA5:01=;8=;;==6;88@C@<FDGGDCCECFFGEFCECGF@EEF@@B@@:BFCC>>@>+>B=CEFCFFDFFEFB9FGDCCFG:=CD<FAFGG<FG,,A9E?ABFFCFEGF@FFGG,EFGGDG:FFF,7>DFGGGGGGGG*D*@3@EE:*4*49<B*DEEGG5=CE*2CC*=5:FD5AF*;D<DE8C8*<C>7CFD*>B*9>@>51*109>D>39)++:+*:<(7)76>?FBFE/7)1;7759<3>58(84:5>71@:))4<B??*-6:>D:((-(64(4(44<?(496-(/.4(.
@M02996:162:000000000-B87FG:1:1101:13646:3473 1:N:0:TAGCGCTA+ACTGCATA
ACTAGGGGTGGCTGCAGTGGGGAATATTGGGCAATGGGCGAAAGCCTGACCCAGCAACGCCGCGTGAGGGAAGAAGGTTTTCGGAGTGTAAACCTCTATCGTGGAGGACAAAGGACGTGATGGTACTCCACAAGGAAGCCCCGGCTAACTACGTGCCAGCAGCCGCGGGAATACGTAGGGGGCGAGCGTTGTCCGGAATGACTGGGCGGAAAGGGCGGGTAGGCGGGCGGAGAAGTTAGGAGGGAAAGTCCGGCTGGTAAGGGGGGAATGGCGTTGAATACGGTCGGACCAGAGGGCGGAG
+
868A4*1)10);;8=6;;;6;@686C,,@@F8<@<CCD6@@BC@FF8EEE:,CF8FFEBFF@:B+8:?CC:FE,CEF4,,,,>=?+8A,:59<EAF,<,EF?,?BF@:?FF=FEEGG?FFDGG<ABFG8FCF=F@ECBB<D8CCG+8>7,;>E@83*E;*,3435?>C*BE,2B;03//553)52999)19*+0:CDD*9>7+987.737D=98>9D-117?=*:@2)-0))(,4/.)1<:C2>?:>?*).)70-((**.5).0-91())9(1-)2.-))6)8(,491((,.(43(031-(
@M02996:162:000000000-B87FG:1:1101:13665:3477 1:N:0:TAGCGCTC+ACTGCATA
ACTAGGGGTGGCTGCAGTGGGGAATATTGGGCAATGGGCGAAAGCCTGACCCAGCAACGCCGCGTGAGGGAAGAAGGTTTTCGGATTGTAAACCTCTATCGTGGAGGACAAAGGACGTGATGGTACTCCACAAGGAAGCCCCGGCTAACTACGTGCCAGCAGCCGCGGTAATACGTAGGGGGCGAGCGTGGTCCGGAATGACGGGGCGTAAAGGGCGTGTAGGCGGTCTGATAAGTTAGGAGGGAAAGTCCGGCTGTGAAGGTGGGAAGGGCTGGGAATACTGTCGGACTAGAGGGCGGAA
+
688A6*3):01==8=;;==;;888;C@CEDGFFC@CCFFCEDEDGF<CDFEADA:CDFEEFBC>+@FEFGEGGFFFF?9C,9@CE??F?@DEFGGGFG,FFAFGEGCCFFGGGGGGG+CFCFG?FGGGGGGGGGCDFGGGGGEGGEEGGAFEGC>DDF?5D9@@FEGGCCG,B;E4BC=CDD;>8CCDD*>*3?EGFG3?>>*7=C@D)8DGDFEDD,9*8<C=EE/)(0:*658*)6?9<C(:?F@:25>)4>,,8+:4:F4::;:?),>:0()*04(.4/6.6?>B24::)4(40462(
@M02996:162:000000000-B87FG:1:1101:18395:3499 1:N:0:TAGCGCTC+ACTGCATA
ACTACGGGAGGCTGCAGTGAGGAATATTGGTCAATGGACGGAAGTCTGAACCAGCCAAGGCGCGTGAAGGATGAAGGTATTATGGATTGTAAACTTCTTTAGCAGTGGAGTAATAAGGGGAGCGTGATCCCCGATGCAAGTACACTGAGAATAAGGATCGGCTAACTCCGTGCCAGCAGCCGCGGTAATACGGAGGATCCGAGCGTGATCCGGATGGATTGGGTTGAAAGGGTGGGAAGGCGGCTTGTTAAGGCAGGGGTGAAATCGTGACGCGAAAGGTAACCAGGCCATTGAGAATGGG
+
88C?C?8=9118=;=;;;=;;;;;;C,@EF,C@<CCECFCC@CCCC,CCF6,@A;:@FF,,8@@+@CEGFDFECEEF,C,<5,C,A?,BC@?FFE9E,,BEEB?E,A@EE:4C:AFFFGGG7FF@EB4EFGGEF=EGGGGDEEFGADGFGG9EFA==38@C8+@F?=ED=3ACBC@>97A,399:03@+=FB5?9:?*;A8*:?:)):)3:C8>:)*=+*;<5/2)=;AFFF(-(7(.7CBD9)()),*..1)(.4(>C,(7)).)-(04/43()1)(..)1)))(-1(.().))(*).((
@M02996:162:000000000-B87FG:1:1101:15666:3519 1:N:0:TAGCGCTC+ACTGCATA
ACTACGGGTGGCAGCAGTGGGGAATATTGCACAATGGGCGAAAGCCTGATGCAGCGACGCCGCGTGAGTGAAGAAGGATCTCGGTATGTAAAGCTCTATCAGCAGGGAAGAAAATGACGGTACCTGACTAAGAAGCCCCGGCTAACTACGTGCCAGCAGCCGCGGGAATACGTAGGGGGCAAGCGTTATCCGGATTTACTGGGTGTAAAGGGAGCGGAGACGGTTTGGCAAGTCGGAAGGGAAATGCGGGGGCCCAACCCCGGAACGGCTTGGGAAACGGGGGAACAAGAGGGCAGGAGGG
+
68A?C?=5=00=;8=;;==;;8@@6C@EDFGFCD<DCFCBCEECEC@EE,E@EA6@@FCFC@@>+8BCCEDFFCCF,B,C5@EC+B<F5AA?AFAFGA,CFGFGFGDDEGGFGG=FGGGGDGGGFGGG:FGGGGGGGGGGGECGGGDGGG3DFGC:@FCD89@BF*=E,<<C2<A:ECD>E<5.;71>*ACGD>7/0:7/:CG0;)1=87DE5<)>)-)1);=/*0AC)?6@456B9?:*4735)1/4D>FB(((-(2*4:593(4(4)()(-47:>(,(()(-24((,,328(-4@:,(,
@M02996:162:000000000-B87FG:1:1101:20018:3519 1:N:0:TAGCGCTC+ACTGCATA
ACTACGGGGGCGGCAGTGGGGAAGAGTGGGCAAGGGGCGAAAGCCGGACCCAGCAACGCCGCGGGAAGGAAGAAGGTCTTCGGAGTGTAAACGTCTTTTATGAGGGACGAAGGACGTGACGGTACCTCATGAATAAGCCACGGCTAACTACGGGCCAGCAGCCGCGGTAATACGTAGGGGGCAAGCGGTATCCGGATGTACGGGGTGGAAAGGGCGCGGAGGCGGGGAGGGAAGTCAGATGGGAAATCCAGGGGCGGAACTCATGAACTGCAGGGGAAACGGGATCGCTGGAGTGCGGGAG
+
88A=C?8981)88687:::976689C<ECFFCCFGDD:>:CCCFFFG:@CF=B?DF8@6@>@=+@:CCECCFC<AE3:,8<5@:*8@,3@=338D:F99FFFGGFGC6>FC<FFFG<FFGGG<CFGFGG,?FC>CGGGGGGGGG7BFG+<CG*:8CCFFCCCCECEG/>8:CCF+2CD5=C775C9D)1C5C9>EE@)09:*:@C1<)7?CGFE>DC>3CDD*9EFG7(7)848,*6<6*.*.8:;*.*4)749;((:79)*.)66<B*522(()/01.((<(3(((-((,.3.44713-,
@M02996:162:000000000-B87FG:1:1101:25512:3569 1:N:0:TAGCGCTC+ACTGCATA
CCTACGGGCGGCAGCAGTGGGGAATATTGGGCAATGGGCGAAAGCCTGACCCAGCGACGCCGCGTGAAGGAAGAAGGTCTTCGGATTGTAAACTTCTGTAGACAGGGACGAAAGAAATGACGGTACCTGTAAAGTAAGCCACGGCTAACTACGTGCCAGCAGCCGCGGTAATACGTAGGTGGCGAGCGTTATCCGGATTTACTGGGTGTAAAGGGTGTGTAGGTGGGAAGTCAAGTCAGATGTGAAATTCATGGGCTCAACCCGTGACTTGCATTTGAAACTGATTTTCTTGAGTGTGGGG
+
8BCCCD5851)8888;;<;;;88BEFGGGGGGGGGGGGGGGGGGGGGGGGGGGGFFFGGGGGGGGGGGGGGGGGGFGGGGGGGGGGGGGGGGGGGGGGFGGGGGGGGGGGGGGGGGFGGGGGGGGGGGGGGGGGGGGGGFFGGGGGGGGGGGGGGGGGGGGGGEFGEGGGGGGGGGGGGEGGFFGGGGGGGGGFGGFDGFGGGFGGFFF?GGGFFGGFDFFGGGGFGG?@FFAAFFFFFGAGFFAFFFGFFFB<6??FG<1>?FFFFF4:CAD2@9@><AFFFFA4<)4654).62*4<?0
@M02996:162:000000000-B87FG:1:1101:25505:3585 1:N:0:TAGCGCTC+ACTGCATA
CCTACGGGCGGCAGCAGTGGGGAATATTGGGCAATGGGCGAAAGCCTGACCCAGCGACGCCGCGTGAAGGAAGAAGGTCTTCGGATTGTAAACTTCTGTAGACAGGGACGAAAGAAATGACGGTACCTGTAAAGTAAGCCACGGCTAACTACGTGCCAGCAGCCGCGGTAATACGTAGGTGGCGAGCGTTATCCGGATTTACTGGGTGTAAAGGGTGTGTAGGTGGGAAGTCAAGTCAGATGTGAAATTCATGGGCTCAACCCGTGACTTTCATTTGAAACTGATTTTCTTGAGTGTGGGG
+
8ACCC51)10)8888;;<;;;888EEC@EFGGGGGGCGGGGGGDGFFFFGGGGGGGFDCFGGGFEFGFGGFGCFGGFGGGGGFGGGGGGGEGFGGGGDFFGGGGFFGDFEGGGGGGGGFFFEEGGGGGGGFGGFFDFGGGGGG@EG8EFGDCC>6DFGFE?FGGCE=5:7CFGGCFFGC:9DFAGDD3CED;@BC5>DDFCCC@GG?))9CCDF)07;GGFCFDE@GF>)0924)04<4*)*.1-=FFGA<?<B0?B5=<7@?9::8<B2*6:)0<@A2>>F))6:224:)).5ABFF((,
@M02996:162:000000000-B87FG:1:1101:24954:3591 1:N:0:TAGCGCTC+ACTGCATA
CCTACGGGAGGCAGCAGTGAGGAATATTGGTCAATGGGCGAGAGCCTGAACCAGCCAAGTAGCGTGAAGGAAGACTGCCCTATGGGTTGTAAACTTCTTTTGTGCGGGGGTAAAGTGGTCCACGCGTGGTCCATTGCAAGTACCGTACGAATAAGCATCGGCTAACTCCGTGCCAGCAGCCGCGGTAATACGGAGGATGCGAGCGTTATCCGGATTTATTGGGTTTAAAGGGAGCGTAGGCGGGCGATTAAGTCAGCGGTTAAATAGTGTGGCTCAACCATGCCTTGCCGTTGATACTGGT
+
8ACCCB5=)1)===8=====;;;CFGGGGGGGGGGGGGGGGGGGGGGGGGGGGGFGGGGGGGGGFGGGGGGGGGGGGDGGGGGGGGGGGGGGGGGGGGGGGGGGGGGGGGGGGGGGGGGGGGGGGGGGGGGGGGGGGFGGGGGGGGGGGGGGGGGGGGGGGGGGGGGGGGGGGGGGGGGGDGBEGGGDGGGGGFGGFGFFGGGFGGFFFFGGGFFDGFFFFGGDG)CFAFGFFFFFFFFG>C6@BDE>GFFFFF<BFGG?>EB9<BFFFFGFFFFGF??<BF:?A<00:;1:?B<<74<:-
@M02996:162:000000000-B87FG:1:1101:16321:3597 1:N:0:TAGCGCTC+ACTGCATA
ACTACGGGAGGCAGCAGTGGGGAATATTGGGCAATGGGCGAAAGCCTGACCCAGCAACGCCGCGTGAGGGAAGAAGGTTTTCGGATTGTAAACCTCTGTCCTTGGTGACGAAGGAAGTGACGGTAGCCAAGGAGGAAGCCCCGGCTAACTACGTGCCAGCAGCCGCGGTAATACGAAGGGGGCGAGCGTGGTCCGGAATGACGGGGCGGAAAGGGCGGGGAGGCGGCACGGTAAGGCGGGAGGGAAAGTCCGGCTGTCAAGGGGGGAAGTGCTTGGGGGACGGCAGAGGTGGGGTGCAGAA
+
88A=C?8=511=88=;;<=;;7@B@E,<ECG@ACC@CDFEDDCEFE,CCFFA@A:CAECF7@7>+8BCGGEDECCEF??,,9@@C:?E9AADEFFGGF9EFA<CA5AAAFG@FFGGG,FEEGG7FFGGGGGFGGGGGGGGGDGGG@CFG9E@G3>*>D>:>>@,@5?E*:C===F*6:5EDD=8/9<G3*9/+):CFC59C:*>CC7D)79EDF@CGBG)7>C9EE512)7043?)8(093>(>:>::0.63997(3+:44;(37;3<>,C)))*;:(--2),(((,-(.(4(-(4)..5(
@M02996:162:000000000-B87FG:1:1101:25616:3617 1:N:0:TAGCGCTC+ACTGCATA
ACTACGGGAGGCAGCAGTGGGGGATATTGCGCAATGGGGGAAACCCTGACGCAGCAACGCCGCGTGCAGGATGACGGCCTTCGGGTTGTAAACTGTTGTCGCAAGGGAAGAAACAAATGACGGTACCTTGTGAGAAAGCCACGGCTAACTACGTGCCAGCAGCCGCGGTAATACGTAGGTGGCAAGCGTTGTCCGGATTTACTGGGGGTAAAGGGCGCGTAGGCGGGATAGCCAGTCAGTCGTGAAATACCGGGGCTCAACTACGGAGCTGCGATTGAAACTGTTATTCATGAGTATCGGG
+
-8A@CDA9)1)=========;8@@FGGGGGGEFGGGGGGGGGGGGGGGGGGGGGFFGGGGGFEEFGGGGGGGGFFGGGGGGGGGGGGGGGGGGGGGGFEEGG:FFGGFGGGGGGGGGGGGGGGGGGGGGGGGGGGGGGGFGGGGGGGF7EG@E>FFGGGGFGGGGGEGEGGFFGGCFCG9CD5;CGGGG=5=9;EG33>FFFGFGC35.7DCFFF9D>D5:::9EEG7056*).4)5AFC:<<B?@?AFA?>>(661CF?<*.5:?605(0.-,88<>24<=<44<>A4)6))8<A*::>(
@M02996:162:000000000-B87FG:1:1101:20288:3622 1:N:0:TAGCGCTC+ACTGCATA
ACTACGGGAGGCTGCAGTCGAGGATCATGGGCAATGGGCGAAAGCCTGACAATGCGACGCGGCGGGGAGGATGAAGGCCTTCGGGTTGTAAACTCCTGTCAGAGGGGAACAGGCGGACCGACCCAATACGTCGGCGAGTTGAGTGTACCCTAAGAGGAAGGGGCGGCTAACGCGGGGCCAGCAGCCGCGGTAATACAGAGGCGAAGAGGGAGGATCGGATTAACTGGGCGTAAAGGGGGCGTAGGCGGGCTGGGGGGGCAAGGGGGAAAGCGCCGGGGTCAACCCGGAAAGGTGCGTGAAA
+
88A4A?>AA:18;;8;;=;888:@,;<@,-:@C@@@A@CCFC@CF,,C@CC@,9:786@C:@+>+8CCEECFF@FBB=DC<<D@C=+@+=<@,CDFFB,BF,@><CCCDDGEFFGGGGCFGGG7FE7FGG,<?FCEGG8*?CF,?<C?G:9?:EDCCCC0;5CCEEG*7<0/728/::*::*85*777>E>>8*<9?C*9D3*027)0).*/1)00131*)+02+=FD0.1),35F1())-)-0-/7(1((0,((-(*)4,7:(-(4().0((-7::((,.9)4,323,(.(..)(.-((.
@M02996:162:000000000-B87FG:1:1101:20267:3624 1:N:0:TAGCGCTC+ACTGCATA
ACTACGGGAGGCTGCAGTCGAGGATCATGGGCAATGGGCGAAAGCCTGACAAGGCGACGCTGCGTGGAGGATGAAGGCCTGCGGGTTGTAAACTCCTGTCATAGGGGAACAGGCGGACCGACCCAATACGTCGGCGAGTTGAGGGTACCCTAAGAGGAAGGGGCGGCTAACTCTGGGCCAGCAGCCGCGGGAAGACAGAGGCCAAGAGCGGTGTTCGGATTGACTGGGCGGAAAGGGCGCGAAGGCGGTCTGGCGGGGCAAGGGGGAAAGCTCCGGGCGCAAACCGGAAAGTGCGCGTGAA
+
88A?C?===:1==;=;;==88867,;66,-CC@<6CCDEBCEDEFC@EEEDE,9:@@@@@,88>,8@@FDCBEACFFFFC,ACCD>8F+@<BBCFGGF,BF9FFCFDDDFFDFFGGGGGGGGGGGGGGGGGGEGGEGG1*?DF7FECCGC9EEFD?CCF,*1=8FGG=ECC+:+<+;>5::97>:9CDGG):?):;9<F@CC:>=CFF45)/100*999*)*02+9CF<D)8>9BFF0714)-895>B/--5:?B9>DD>(7:?(99BF(2)53>D@(((-0(40169(33).:>63--,,
@M02996:162:000000000-B87FG:1:1101:25617:3635 1:N:0:TAGCGCTC+ACTGCATA
CCTACGGGAGGCAGCAGTGGGGGATATTGCGCAATGGGGGAAACCCTGACGCAGCAACGCCGCGTGCAGGATGACGGCCTTCGGGTTGTAAACTGTTGTCGCAAGGGAAGAAACAAATGACGGTACCTTGTGAGAAAGCCACGGCTAACTACGTGCCAGCAGCCGCGGTAATACGTAGGTGGCAAGCGTTGTCCGGATTTACTGGGTGTAAAGGGCGCGTAGGCGGGATAGCAAGTCAGTCGTGAAATACCGGGGCTCAACTCCGGAGCTGCGATTGAAACTGTTATTCTTGAGTATCGGG
+
8ACCCE8):0)=========;88@CFFFGGGGGEGGGGGGGGGGGGGGGGGGGFGGGGGGGGGGGGGGGGGGGGGGGGGGGGGGGGGGGGGGGGGGGGFGGGEGGGGGGGGGGGGGGGGGGGGGGGGGGAEFGGGGGGGGGGGGGGGGGGGFEGGGGGGGGGGGCEEGGGGFF9CGFGE<?CAFGGGGGGGGGFGGEGGFGGGFGG)77/:?*95CGFDCBEGGGDE<BFFBDF?@AFFFADB53@=A79>EF>199EGF?FA?BF6BE7C?B4);<?FFF?B><)-)6<4<>D9<66:>(
@M02996:162:000000000-B87FG:1:1101:20278:3640 1:N:0:TAGCGCTC+ACTGCATA
ACTACGGGGGGCTGCAGTCGAGGATCATGGGCAATGGGCGAAAGCCTGACAATGCGACGCGGCGTGGAGGATGAAGGCCTTCGGGTTGTAAACTCCTGTCATAGGGGAACAGGCGGACCGACCCAATACGTCGGCGAGTTGAGTGTACCCTAAGAGGAAGGGGCGGCTAACTCGGTGCCAGCAGCCGCGGTAATACAGAGGCAAAGAGCGTGGTTCGGATTTACTGGGCGGAAAGGGCGCGTAGGCGGGCTTGCGTGTCAAGGTGGAAATCTCCGGGCTCAACCCGCAAAGGGCGCATGAA
+
8AC:@5:@)=08888::::88847,44?,9BC<=====BCEGECGCAEFGGG,8:48C@C+=FB5>@CE@EFF<CFCFGFC@FCEFEF*@;@BFGGGGCFC,,7<<CEEGGG<@EFFGGGGDCEGG>CFF68EEGGEEE5CGF<<EGFGGGGG?:98*20*//?EEGCCCC+::;*;:7FCFF>F5C)9:/?E*<+97:07<*.;*))05)/1)):>15*032::*09(5)04(4;<:5)-/()-68(/4253?6(3*99AFF).(4<B)2).<7C@2-,29?01;(4(3.(-237)(--6
@M02996:162:000000000-B87FG:1:1101:5597:3660 1:N:0:TAGCGCTC+ACTGCATA
CCTACGGGAGGCAGCAGTGAGGAATATTGGTCAATGGGCGAGAGCCTGAACCAGCCAAGTAGCGTGAAGGAAGACTGCCCTATGGGTTGTAAACTTCTTTTGTGCGGGGGTAAAGTGGTCCACGCGTGGTCCATTGCAAGTACCGTACGAATAAGCATCGGCTAACTCCGTGCCAGCAGCCGCGGTAATACGGAGGATGCGAGCGTTATCCGGATTTATTGGGTTTAAAGGGAGCGTAGGCGGGGGATTAAGTCAGCGGTTAAATAGTGTGGCTCAACCATGCCTTGCCGTTGGTCCTGGG
+
ACCCCFAB5:)====;====;;;CFFGGGGGGGGGGGGGGGGGGGGGGGGGG@AFFGGGGGGGGGGGGGGGGGFGGGGGGGGGGGGFGGGAFGGGGGGGGGGGFGGGGGEGGGGGGGGGFGGGGGGGEF>,@FCGGGGGGGCGGGGGGGDGGGGGGFGGCEGGGGFGCFGGFDGGGGGGGGGEE=CDGGDFFD3:CB495DGG>=DFFF?FGGEFGGBFCFGDC5)<C<FGFB?(04059899)(0)(2548:A<D:GG:9>AA2)6)96DB?24C?1,47*,).<?7((418(-))6470
@M02996:162:000000000-B87FG:1:1101:22476:3668 1:N:0:TAGCGCTC+ACTGCATA
ACTACGGGGGGCTGCAGTGGGGAATATTGGGCAATGGGCGCAAGCCTGACCCAGCAACGCCGCGTGAAGGAAGAAGGTTTTCCAATTGTAAACTTCTGTCCTTGGTGACGAAGGAAGTGACGGTAGCCAAGGAGGAAGCCCCGGCTAACTACGTGCCAGCAGCCGCGGTAATACGTAGGGGGCAAGCGTTGTCCGGAATGACTGGGCGTAAAGGGCGTGTAGGCGGCCGAGTAAGTCTGAAGTGAAAGTCCCGCTTTCAAGGGGGGAATGGCTTGGGAGCCGGGTGGGCAGGAGTGCGGAA
+
8ABAC98)1)18888:::::988=:A,<ECG8=@EDCFBB@BCCDD<EEFEFFA?EDFCFFC>B+@FFGFEDFCEEFFAB+@C;==;@@@FCFFGGGF3@>AFDC3>>>FGGEFGGG<FFGGG7FFGGGGGGGGGGGGGFGGGGCCEGG7CGG:@;CGC;C<C*CEGG*8C:>FG+<:ECCD>5;FFD3*922@ECBGGFCF99E75<07C=21>9C,99@@FCGED)4>5036A*647:4>)9A?49*.6742(-(+:><?:>>>08))98(1);5(((-044,((--((-(4,.9994(
@M02996:162:000000000-B87FG:1:1101:5583:3677 1:N:0:TAGCGCTC+ACTGCATA
CCTACGGGAGGCAGCAGTGAGGAATATTGGTCAATGGGCGAGAGCCTGAACCAGCCAAGTAGCGTGAAGGAAGACTGCCCTATGGGTTGTAAACTTCTTTTGTGCGGGGGTAAAGTGGTCCACGCGTGGTCCATTGCAAGTACCGTACGAATAAGCATCGGCTAACTCCGTGCCAGCAGCCGCGGTAATACGGAGGATGCGAGCGTTATCCGGATTTCTTGGGTTTAAAGGGAGCGTAGGCGGGCGATTAAGTCATCGGTTAAATCGTGTGGCTCAACCATGCCTTGCCGTTGCTACTGGT
+
8ACCCADB)1)======6=;;;CEFGGGGGGGGGGGDGGGGGGGGGGGGGGGGGGFGFGGGGGCBCFGGGGGGGGGGGGGGGGGGGGGGGGFFFCFGGGFGGF8BGGGG@CFGGGFG?FFGGGGGFGGGGFFFGGGGGGGGGGFGGGGGGFGGGGGGGGG>DFGGGGGFGFGDGGFGGGGGGEEGGDGGGGFGBEGFGFADC>DGGFD49*:<<:DG)?>FFGDG5<25*:)40(89?FC29;39BB>C2<FDA2).<5-8><<5)-84(*-2.7@=?:?BB:06-4(51-48(.)0)576
@M02996:162:000000000-B87FG:1:1101:21214:3690 1:N:0:TAGCGCTC+ACTGCATA
ACTACGGGTGGCAGCAGTGAGGAATATTGGTCAATGGGCGGAAGACTGAACCAGCCATGCCGCGTGAAGGATTAAGGCCCGATGGGTCGTAAACTTCTTTTGTACGGGAGCAATAAGGCTTACGTGTAGGCCGATGAGAGTACCGTACGAATAAGCATCGGCTAACTCCGTGCCAGCAGCCGCGGTAATACGGAGGAGGCAAGCGTTATCCGGATTGATGGGGTTGAAAGGGTGCGTAGGAGGAAGGGGAAGTCAGCGGTGAAATGGCCACGCGTAAGGGGGAACGTGCCGGTGATACGGG
+
88A6@?8):0)=;8=;;==;;CC@6C6,CCC@@@@@A;C@@CCEFF,C@CC:@ECCACCE@@8@8>CDFFD=,9?EFFEG+@+?@FBAC:=ADFCFFC<EFGEFFFDDCFFDG,EFGGG=FEGGGGGGGGGGEFBEGGGGDGGFGGGGEGG8DFFFA7:>8@>BFD@FG>6ADDG<B?C;?>86C5CD1AFFCDGGF*:87DCAC*0=)9CEDD7**.**9CC1/.<CBFGF3?0@037C)93).)88)4<;)-4:?GD,9F?F)9)495/49(0/8(.19@13-((-3(-((--)16(4-
@M02996:162:000000000-B87FG:1:1101:19199:3692 1:N:0:TAGCGCTC+ACTGCATA
ACTACGGGTGGCAGCAGTGAGGAATATTGGTCAATGGGCGGAAGCCTGAACCAGCCAAGTAGCGTGAAGGAAGAAGGTATTATGTATTGTAAACTTCTGTAGACGCAGAGAAATAAGCCCCTCGTGAGGGGTGATGCTAGTATGCGTAGAATAAGGATCGGCTAACTCCGTGCCAGCAGCCGCGGTAATACGGAGGATCCGAGCGTGATCCGGATTGATTGGGTTTAAAGGGTGCGCAGGCGGCATGTTAAGTCAGCGGGTAAATAGTGAGGCTAAACCTCATCACGCAGGTGGTACTGGG
+
AA,AC*05:0);;886;<6;;;;6;CC,CC6,66;C<<C@CE@CC,,C@E@CFA:C@ECC,96@,@FFGFCCF,=CE,A,656C6C,9:A@<CF9EF9,CFEC<=4:=@FFCECFGFFGGG7FG?FGGFGGCEGCFD=DF,7@FFG>EEEG,@,>9@3+===+@FC9FGC6CDFG?DEEC,;9>CC9C@C8FCEG=?*;FCCCEE)):;+;EDF5**/3+147**)22:BC@,4:>>>5D9C3),).)2.6?.)).,:C((8,.)6>)96CB:()3/,.,4?)).,8?(4(.(((.*).4(
@M02996:162:000000000-B87FG:1:1101:19187:3708 1:N:0:TAGCGCTC+ACTGCATA
ACTACGGGTGGCAGCAGTGAGGAATATTGGTCAATGGGCGGAAGCCTGAACCAGCCAAGTCGCGTGAAGGAAGAAGGTATTATGTATTGTAAACTTCTTTAGACGCAGAGAAATAAGCCCCTCGTGAGGGGTGATGCTAGTATGCGTAGAATAAGGATCGGCTAACTCCGTGCCAGCAGCCGCGGTAATACGGAGGATCCGAGCGTTAGCCGGATTTATTGGGTTTAAAGGGTGCGCAGGCGGCAGGTTAAGGCAGCGGTGAAAGAGTGAGGCGCAACCGCATCCCGCCGTTGATACTGGG
+
88A?C?=5801=;8=;;==;;;;C6C,CCCC@@ACCCFFCDEDEFF8EDFEFAA::@EFC988@+8BCGFCEFAEEF:E65@<C5CC,BA?CEFE?E9CEFGGGC@CCEGGFG9FFGGFFGCFGAFGGGGG@EGFGGCFGEF9FFG3BEGG@FGEFD,=>>C:CFGAFGE*@DFGCEFFFC?@>E?DG:EGGDBEGE*>F<DEDE85>);CECB)**.**9?=9*.<CAFFF:?:BB>DGBG207)<.*6<F)3:??GD(-826):?)9:FF:-5?5(.((8(423<>64---4)6/).7(
@M02996:162:000000000-B87FG:1:1101:21207:3710 1:N:0:TAGCGCTC+ACTGCATA
ACTACGGGTGGCAGCAGTGAGGAATATTGGTCAATGGGCGGAAGACTGAACCAGCCATGCCGCGTGAAGGATTAAGGCCCTATGGGTCGTAAACTTCTTTTGTACGGGAGCAATAAGGCTTACGTGTAGGCCGATGAGAGTACCGTACGAATAAGCATCGGCTAACTCCGTGCCAGCAGCCGCGGTAATACGGAGGATGCAAGCGTTATCCGGATTGATTGGGTTTAAAGGGTGCGGAGGCGGTAGGGTAAGTCAGCGGGGAAATGTCCACGCGTAACGGGGAACTGGCCGTGGATACGGG
+
88@?C*851)0=;88;;==;;;;C,@,;CCE9<@@CC,;@@CCCFC<EDFE<CECDC,CFE@@@6>FEFCE,,9CEEFEG,?,:AFCFFC<=BFEAF9,BFG<F9FEDEFE<A,CFGGG,<FFGFGGGFFFGCF+BEFEFEGGFE7DEEEG>FGADB,2<8=3BFFAFGD**;DFFCC;C,3/8C5??8CFGDDG88*;AD:A>C<)=)8DECD)29<7:9CC**)07:F>:1:?3((012>2)-))-048@)6AD0ED(4>10<9649<6:0()20(:(4)(4(.)((46((,,)/58(-
@M02996:162:000000000-B87FG:1:1101:19205:3710 1:N:0:TAGCGCTC+ACTGCATA
ACTACGGGTGGCAGCAGTGAGGAATATTGGTCAATGGGCGGAAGCCTGAACCAGCCAAGTCGCGGGAAGGAAGAAGGTATTATGTATTGTAAACTTCTTTAGACGCAGAGAAATAAGCCCCTCGTGAGGGGTGATGCTAGTATGCGTAGAATAAGGATCGGCTAACTCCGTGCCAGCAGCCGCGGTAATACGGAGGAGCCGAGCGTTATCCGGATGTAGTGGGTTTAAAGGGTGCGCAGGCGGCATGTGAAGTCAGCGGTGAAAGAGTGAGGCGCAACCGCATCCCGCCGGTGATACGGGG
+
88A6A?85=0);;88;;==;;;;C,C,<CDF<@AC@DDFCDECCFC8CCFF7EE<CAEDC,@7@+8CEFD?<E=AEG<F,,A<A,C@,BC5?BF95F,,BFGFG?@>B>FGDF9FFGGGGGFGFDGFFGGG:@FCEG>EGFG;FFG+BEEG;EGFCE,+>>5@>FD:DGB@FGFGGGCFE>C?>E7CD7@CGDFGGE*CD7CE;8))8)0*CD>>7>>*2<:C9*)<:5=CE?B00(3:C(/-04)0)*).9..6>3ED,(>3<)4:.=AD<F6DC53((-<(44(4614-(-4).*(-,(
@M02996:162:000000000-B87FG:1:1101:19194:3726 1:N:0:TAGCGCTC+ACTGCATA
ACTACGGGTGGCAGCAGTGAGGAATATTGGTCAATGGGCGGAAGCCTGAACCAGCCAAGTCGCGGGAAGGAAGAAGGTATTATGGATTGTAAACTTCGTTAGACGCAGAGAAATAAGCCCCTCGTGAGGGGTGATGCTAGTATGCGGAGAAGAAGGATCGGCTAACTCCGTGCCAGCAGCCGCGGTAATACGGAGGAACCGAGCGTTATCCGGATGTATTGGGTTGAAAGGGTGCGCAGGCGGCATGTTAAGTCAGCGGTGAAATAGGGAGGCTCAACCGCAGCCCGACGGTGATACAGGG
+
88A6@:8)1));;88;;<=;;;;@;C,CEDC,@@6C<CFCEC@@CC,CCEC<EAC@CFEC,@:@+>FCGDCBE=<EF??5,A,A,C<,B5??EG9AF+:AFCFGE+>>@FG@<,CFGFGCF<FEFFGGGGG@@F9DB=EFDG9=CG+@CGG,@FC>8,0<C5*>FC,DF@6=DGGFFCCF57)6?:DG7CFF==7E>*0)8:>>=))0)0:AC)7)0.**9:C9:36C4*97(46:9;@)-)-02)0)*.59).6<5E<-(0.-4-9)<<G>(..+0(479:(4,(3(93-360))1)..(
@M02996:162:000000000-B87FG:1:1101:25639:3735 1:N:0:TAGCGCTC+ACTGCATA
CCTACGGGAGGCAGCAGTGGGGGATATTGCGCAATGGGGGAAACCCTGACGCAGCAACGCCGCGTGCAGGATGACGGCCTTCGGGTTGTAAACTGCTGTTGCAAGGGAAGAAACAAATGACGGTACCTTGTTAGAAAGCGACGGCCTACTACGCGCCAGCAGCCGCGGTAATACGTAGGTAGCCAGTGTCCGCCGGATTTACTGGGTGAAAAGGGCGAGTCGGCGGGACAGCAAGTCAGTCGTGAAATACCGGTGCTCAACTTCGGTGCTGCGCATGAAACTGTTATTCTTGAGTAGAGGG
+
8ACCCF>581)8,86=====;86@@ECEGAFGGGGGGGD@+BF@FFGGGGCEGCFFF<FFGGGBCFEFGGGCFGDFFGCGGGGGGGGGGGGGGG9,C,C,,:,,CFGFEGG8F<>=F,E<,8:3DECC;,33@@;5,3@+3@**3**6DC951*4:BEDGDGG,C**=CEGF++=0+/=++0)*5/0*;0**10/:)**920+/@*)0)*00*05*1(7)):=1/.5)(01..(.*.)906*-.,5@)2).7(-,3)<*).6))3(,4><72(()*0))))16<:)64-5)4)).)*).(,
@M02996:162:000000000-B87FG:1:1101:13260:3774 1:N:0:TAGCGCTC+ACTGCATA
ACTACGGGTGGCAGCAGTGGGGGATATTGCACAATGGGGGAAACCCTGATGCAGCGACGCCGCGTGAGTGAAGAAGTATTTCGGTATGTAAAGCTCTATCAGCAGGAAAGATAATGACGGTACCTGACTAAGAAGCACCGGCTAAATACGTGCCAGCAGCCGCGGTAATACGTATGGTGCAAGCGTGATCCGGATTTACTGGGTGTAAAGGGAGCGCAGACGGCATGGCAAGCCAGATGTGAAATGCGGGGGCGCAACTCCGGAACTGCATTGGGAACTGTCAAGCGAGAGTAACGGAGAG
+
88A=C?=5=01=;8=;;==;;8@@8CCEEFGFCCFCCFDDEDDFGG8EA,CCFA:@@FCF@>8>8>BC<C?FFDFF5CA,,CFC8B?F@EAACFEGFC,CFGGGFGDCFFG,EFEFGFGGEGGGGGGGAFGGFGGGGGGGGGCFGGAFGG9EEGCFCFD@@9@CG:EGDFGFAB,;B,<4<CA:E?*:6=FGCE5*0@F6:;E2:);AFFGGFFFGD><GFGDDD):C:FFF:??FF2=*6:594@@9DFFF2(49BE03:57<F1)5942))47;6,)5./:4<)(-419,)).4<:9(2
@M02996:162:000000000-B87FG:1:1101:15651:3778 1:N:0:TAGCGCTC+ACTGCATA
ACTACGGGTGGCAGCAGTGGGGAATAATGGGCAATGGGCGAAAGCCTGACCCAGCAACGCCGCGTGAAGGAAGAAGGTCTTCGGATTGTAAACTTCTTTTATGAGGGACGAAGGACGTGACGGTACCTCATGAATAAGCCACGGCTAACTACGGGCCAGCAGCCGCGGGAATAGGAAGGGGGCGAGCGGTAACCGGAGTGACGGGGTGGAAAGGGCGCGTAGGCGGGGAGGCAAGGCAGAGGGGAAAGCTAGGGGGTTAACCCATAAACGGCAGTGGGAACGGGAGCACAGGGGGGGCGGG
+
88ABCB=5:0)=68=;;<;;686@,C,<EFGGGCFCFFFCCEEEFF<EDF@,@A::CFEF7@@B+@?DGFFCFCEFF,C,,AFD:?BF?EAEEFEFF,,5E@EFEGGEBEG+CCEDF+@=7@C8F:E,83@DCGFGFGAFF8@FFEEEF93@B+8*3@7*,9:EG8?E*:509+>+505*73)0/19D)29*+/:857<)*2*887.8)09997BGG199;?=CEFGG07C>6?F34159(9(7-)8(2)644:B((*16)9(3(.8A*(1((-)<5(.4()-(-,(,.(,2((-4)(-,(
@M02996:162:000000000-B87FG:1:1101:15664:3790 1:N:0:TAGCGCTC+ACTGCATA
ACTACGGGTGGCAGCAGTGGGGAATATTGGGCAATGGGCGAAAGCCTGACCCAGCAACGCCGCGTGAAGGAAGAAGGTCTTCGGATTGTAAACTTCTTTTATGAGGGACGAAGGACGTGACGGTACCTCATGAATAAGCCACGGCTAACTACGTGCCAGCAGCCGCGGTAATACGGAGGTGGCGAGCGTTATCCGGATTTACTGGGTGTAAAGGGCGCGGAGGCGGGGATGCAAGGCAGAGGTGAAATATATGGGCTTAACCCATAAACTGCATGGGAAACGGGAGCGCGTGAGTGCGGGG
+
88A=C?8):))=;8=;;<=;;8@8CC<@CDFFC@EDDDCCEC@CF88E@FEEFACECFCFCCF>+@CFGGCGGCEEF?F,?AF@B4BF9@?D9FFGGC,FF,CFDFDDFFFCGGGGG:FGGGE3FGG5EF9FADFGGGGGGFGGG>EGG9EGG@CD6E9:D9>EGGGG*>E:C;E**:7*47058555)/:*3;ED3*9*:C+98C)850:A:9B3C9C)5::3>DGD2)18.9B)4?>D(9,>A*94*)6*.6((,/9><?:?04<A6)2))-**0(..4)((-(((,(--(-.5*((3(
@M02996:162:000000000-B87FG:1:1101:8304:3815 1:N:0:TAGCGCTC+ACTGCATA
CCTACGGGTGGCTGCAGCTAAGAATATTCCGCAATGGACGAAAGTCTGACGGAGCGACGCCGCGTGGATGATGAAGGTCGGAAGATTGTAAAATCCTTTTAAGGATGAAGAATAAGCAGGACAGGTAATGGTCCTGTGGTGACGGTAGTACTTGAATAAGCACCGGCTAAATACGTGCCAGCAGCCGCGGTAATACGTATGGTGCAAGCGTTATCCGGATTTACTGGGAGTAAAGGGAGCGCAGACGGCATGGCAAGCCAGATGTGAAATGCGGGGGCTCAACTCCTGAACTGCATTTGGA
+
-8,AC@A510)====;=;,;6;;EFGEFC@FGGGGFGFEFCGGFEG9FGGGCFC@@+@C@@FGF@@CECEF9EE<FFEEGC++@=EFF?<FFF9FGG,AE5AF,,,:AAEBB<EFG,FDGEDGFCE,A@FFEE,,83=DFFGGGEGGGFFE@>FG8;E@FFCGCGDGGGGGCDGGGGGE?CG9ADFGDGG<:8=CC)2;6CF96?<F=>>/:95F7<275A,9CCC6D(7*)664=2,014)-.20>:>9;@?:?2:5C01549:A)6*-:4097:59(-.9:)503><4.6>?>4*6:<(
@M02996:162:000000000-B87FG:1:1101:8287:3821 1:N:0:TAGCGCTC+ACTGCATA
ACTACGGGTGGCTGCAGCTAAGAATATTCCGCAATGGACGAAAGTCTGACGGAGCGACGCCGCGTGGATGATGAAGGTCGGAAGATTGTAAAATCCTTTTAAGTATGAAGAATAAGCAGGACAGGTAATGGTCCTGTGGTGACGGTAGTACTTGAATAAGCACCGGCTAAATACGTGCCAGCAGCCGCGGTAATACGTATGGGGCAAGCGTTATCCGGATTTACTGGGGGTAAAGGGAGCGCAGACGGAATGGCAAGCCGAATGTGAAATGCGGGGGCTAAACGCCGGACATGCATTCGGA
+
-8A?C>A5=0)=,==;;;=;<;;CFFGGFFGGGEDEFGGGGGEGGGGGGGGEEF7@@BEDEGCG+@@BCE=EEC?ECFGGEEEEFCFFGGFFDFFGCCFCEEGFFGFGCEGFGGFGCFGFGGGDFEDFGGGGFDEF@DDADG8CEE=8,@>F,=DDAFFGGGCFGGCCGFF7<9DCFG59?FFAE*;;8*/48+=9;**1CF*.8CFA):*/15A7D6:C5,A7A9CF(>C:>A>F11;)4947()54*(-??BF2?F*((.(8<<2:1)0)(4>EB4-(.8,,(4009(-5<))-9)..(
@M02996:162:000000000-B87FG:1:1101:10690:3824 1:N:0:TAGCGCTC+ACTGCATA
ACTACGGGCGGCAGCAGTGGGGAATCTTCCGCAATGGGCGAAAGCCTGACGGAGCGACGCCGCGGGAGTGAAGAAGGTCTTCGGACCGTAAAGCTCTTTTGTTAGAGGCGAAAGGCCAGTAGAGGAAATGCTATTGGTAAGACGGTAGATAACGAAGAAGCCACGGCTAACTACGTGCCAGCAGCCGCGGTAAGACGTAGGTGGCGAGCGGTGTCCGGAATGATTGGGCGGAAAGGGAGCGCAGGCGGAAGGACAAGCCAGAGTTGAAAGTTCGGGGCGCACACCCGTGACGGATCTGGAA
+
88A=@9110118888;;<;;;8@@CC<@FFFE@@@CDDFBCCCEF@,C@CC@=C6>=CCF>>8>+>CCBEAFGDCFFBFB,AFE@FEF+==@=F3D>3,3@33@,>>CCFG:FGGFFFG,DFFGGGGG@FGCFCDFGFGGGCBFG8C*C,BFFGE=*=CE8<FFGGG5C@<+;8C*;AC?C5?>8>GDDG)::*<A>*9FC2<F*CEFFB)2909FG65C0+2*<9>C0@)89>1<??:941-047>>C79@:??B?DFBFF()-6:AB>2).4BE>(,428(4(99(84(49:((*.6-(
@M02996:162:000000000-B87FG:1:1101:10670:3831 1:N:0:TAGCGCTC+ACTGCATA
ACTACGGGCGGCAGCAGTGGGGAATCTTCCGCAATGGGCGAAAGCCTGACGGAGCGACGCCGCGTGAGTGAAGAAGGTCTTCGGACCGTAAAGCTCTTTTGTTATAGGCGAAAGGCCAGGAGAGGAAATGCTATTGGTAAGACGGTAGAGAACGAAGAAGCCACGGCGAACGACGAGCCAGCCGCCGCGGGAATACGTAGGTGGCGAGGGTTGGCCGGAACGATTGGGCGGAAAGGGAGGCCAGGCGGAAGGACAAGGCAGAAGAGAAAGTTGGGGGGCCACCCCCGTGCCGGAACGGGAA
+
88BAC98)81)+788;;<;6;7@@,C,,<CF>@ECDDFFCFC@CFC<CCC@7?C@:>@C@+88>+8BCBE?CFCEEF<F,A,B==>CF+3>=<?:CA,8=E=BF,3=C>FEEGGGFFFG+>C,<BFGFCEEFECEFF9ECFEFEE1D8D;CGFGE:*4CD,*<7B=E*=CC5>8E*2*2<51)0/197DE3C8)+08*9;D*<:*100))/*1))*96)9)*/**8CF(0).4-8:1(.)(*,047@B93(..(.4:*97(0(((.4:74*-).78:((-8)8(44;(4,,4,(,4503(-
@M02996:162:000000000-B87FG:1:1101:14579:3851 1:N:0:TAGCGCTC+ACTGCATA
ACTACGGGGGACTGCAGTGAGGAATATTGGTCAATGGACGGAAGTCTGAACCAGCCATGCCGCGTGAAGGAAGAAGGCCCGATGGGTCGTAAACTTCTTTTGTGGTGGAGCAATAAGTCGTACGTGTACGGCGATGAGAGTACATCACGAATAAGCATCGGCTAACTCCGTGCCAGCAGCCGCGGTAATACGGAGGATGCAAGCGTTATCCGGATTTATTGGGTTTAAAGGGTGCGTAGGCTGGGCGTCAAGGCAGAGGTGAAAGCCCGGGGCCGAACTCCGGAACTGCCGTTGAGACGGG
+
88A?CA898108;;;;;;;;;;;;6;,<CCFFCD@CDDE@CEDEED<ECFFFDFCCCFCEC@@@6@FEGFCF8CDFFGGG+@+?CFBFC=?BDFD?FFADDF?E=9BCDGGCF,FGG,EFCGGGGGGGGGGGGF8EGGGFF;EF8EFGGGG:FGFAC;;BC7DEGG?FGC>FG>F<CFC=C<8;C1>G7CFGDAEEB6DF>FGFG93>4*CEDB5**6*;=CC92)<:<FFD:?BF2<592*.)-7>,>??=)8???GG2:FFAD7<(7;D>F9)20,(6)8;FF>05)4(,-4-(051<9
@M02996:162:000000000-B87FG:1:1101:6942:3860 1:N:0:TAGCGCTC+ACTGCATA
CCTACGGGAGGCTGCAGTAGGGAATATTGCACAATGGGGGAAACCCTGATGCAGCGACGCCGCGTGAGTGATTGAAGTATTACGGTATGTAAAGCTCTATCAGCAGGGAAGATAATGACGGTACCTGACTAAGAAGCCCCGGCTAACTACGTGCCAGCAGCCGCGGTAATACGTAGGGGGCAAGCGTTATCCGGATTTACTGGGGGTAAAGGGAGCGTAGAGGGCAGGGCAAGTCTGAGGTGAAAACCCGGGGCTCAACCCCGGGCCTGCAGTGGAAACTGTCCGGCTTGAGTGCAGGGGG
+
88BACADFA=1====;==;==8;;CEFFEFFGGFGGGGGG@EGGGGGGFGFGGFFEFFEG7FEF=CFC9EEEECC9FFGGG,?FFFFGFFCGDDF9FF9BFEG8EFGGGGGF9ED<FGFGGGGEFC@AFEBGDGFFG8DGEDEFCFDFGGGGGF+,6DFGCCBEGGE516D,9627BCEC*1)0*:*25=C+=>58>G773@EF5C776*:CD5<554DG>+:7*)*14)1)(.6/6.*9:FFFBF42C-3>B2(()0C<:0237((-.(*..:FF422-6*.)-1,,(-,.-5))/(((,
@M02996:162:000000000-B87FG:1:1101:6962:3865 1:N:0:TAGCGCTC+ACTGCATA
CCTACGGGAGGCTGCAGTAGGGAATATTGCACAATGGGGGAAACCCTGATGCAGCGACGCCGCGTGAGTGATTGAAGTATTGCGGTATGTAAAGCTCTATCAGCAGGGAAGATAATGACGGTACCTGACTAAGAAGCCCCGGCTAACTACGTGCCAGCAGCCGCGGTAATACGTAGGGGGCAAGCGTTATCCGGATTTACTGGGTGTAAAGGGAGCGTAGACGGCATGGCAAGTCTGATGTGAAAACCCGGGGCTCAACCCCGGGACGGCATTGGAAACTGTCCGGCTTGAGTGCAGGGGG
+
88BCCAFFA8)==========8;;FFGGGGGGGGGGGGGGGGGGGGGGGGGGGFEEEGGGGGGG@FFGGGGGCEFAGGGGG,FFGCCGGGGGGFGGGGDGGGGGGGGGDFGGGGGGGGGGGGGGGGGGGGGGGGGGGGGGGGGGGGGFGGGGGGGGGFGGGGGGGGGGE9DFG:FFGGGGGGFFGGGDDGGFEFGEDFCFGGGF*>BFFCGGGFFDGFGGFCEDE5:FFFG@?B<FAD7D47516/8:DB>FFF;FD6FBFB>>>>F(01)44<FC7A<<>14)434((-..).:AF1(-,
@M02996:162:000000000-B87FG:1:1101:20762:3877 1:N:0:TAGCGCTC+ACTGCATA
ACTACGGGCGGCTGCAGTGAGGAATATTGGTCAATGGAGGAAACTCTGAACCAGCCAAGTCGCGTGAAGGACGACGGCCCGATGGGTTGTAAACTTCTTTTGTAGAGGGATAAACGACATTACGTGTAATGTTTTGAAGATAATCTACGAATAAGCATCGGCTAACTCCGTGCCAGCAGCCGCGGTAATACGGAGGATGCGAGCGTTATCCGGATTTATTGGGTTTAAAGGGTGCGCAGGCGGGCGATGAAGTCAGCGGGGAAATCGCGGAGCTCAACTCTGAAACTGCCGTGGATACGGG
+
88A=CA>8)108888;;;;;;;C@6@,;CCF<CA6CCAECCDCFFF9EEF@6CACCEEFE,@@@8>FFGGDFEC7>FFFG+@@?EGB+@?<@DF@5F,5CFF=FDF,=@F6=FGGGGGG:FGGGFFGGG3@9,3>DEGGGGGG,@CDGGGGCFGFFF<DC>CDEGG?FGE>CGGGFFFFF7<B?DDGGFFGGGFGGF4CA<DGDE75>)9CE<D3**6*09CC1/)<>AFFB4?0@>FDD>G287D>0*6:8)6<AFGG(9E?B4:(4B;999()<74)..=AFA<)6.49,(44)94(39
@M02996:162:000000000-B87FG:1:1101:9121:3951 1:N:0:TAGCGCTC+ACTGCACA
ACTACGGGTGGCAGCAGTGGGGGATATTGCGCAATGGGGGAAACCCTGACGCAGCAACGCAGCGTGCAGGATGACGGCCTTCGGGTTGTAAAGTGTTGGCGCAAGGGAAGAAACAAAGGACGGTACCTTGGGAGAAAGCCACGGCTAACTACGTGCCAGCAGCCGCGGGAATACGGAGGTGGCAAGCGGTGGCAGGAATTACTGGGGGGAAAGGGAGCGCAGGCGGGAAGGCAAGGCAGGTGGGAAAACCACGGGCTTAACGGGAGGAGGGGAGGGGGAACGGGGTTGCTGGAGAGGAGAG
+
-88ACE55=));;==;;<=;6@:+,C,6@6B@6+,;@8:E@FF8C,,CF8::@FC@@,@:+88@8?=DFCEEE<,B>BF:,5+=C,8:+95B,<CC,B,B>FFF>FD@DEABDAFGG,AFGGG:>@D,,:,@DGGGGGF<F6BF@:@FF,>>C,>;*>2669,6=CEC5CG*79@*=552/5;=9C*/)19*:)2?<F*9>F+989)7)7>F17>FD69)0::):>C5>>D4834727>)(2(7295:*3:)46>(,*944)(-(333:0/((10:<(-22),,(-((()).(4.4)46((
@M02996:162:000000000-B87FG:1:1101:16191:3958 1:N:0:TAGCGCTC+ACTGCATA
ACTACGGGGGGCTGCAGTGGGGGATATTGCACAATGGGGGGAACCCTGATGCAGCGACGCCGCGTGAGTGAAGAAGTATTTCGGTACGTAAAGCTCTTTAAGCAGGGAAGACGGTGACGGTACCTGCAGAATAAGCCCCGGCTAACTACGTGCCAGCAGCCGCGGTAATACGTAGGGGGCGAGCGTTATCCGGATTTACTGGGGGGAAAGGGAGCGGAGACGGTAAGGCAAGTCTGGAGGGAAATGTAGGGGCTTAACCCCGAACCGGCGTGGGAAACGGGCCAACGTGAGTACCGGAGGG
+
88ACC?8550188884:::997==8=,B@EGFAA<?CDDDDDDFGD8BCDC;B<8<<=CF<<4<4<=C<<ACC:CE,<9:,9;C1;CE2:>8:ECFD77EGGGFFGDDEEGFGG*CFGGGDGGGGGGGGGGGGGGFFGGGGGGGGGEGFEAGFGFFEFFC87?CG*CE7@FF9CFCGDC*:)7):9*9*ADGC>*1*;C=:CF):))77>FG4>3D)3198:C/CBGF:F5@.)-9:47*412.)=/6:>F@0((5AC7:B3-99616>19(49FC>(-4(<3(,,((-(4).)685(-29
@M02996:162:000000000-B87FG:1:1101:20291:3978 1:N:0:TAGCGCTC+ACTGCATA
ACTACGGGTGGCAGCAGTGAGGAAGATTGGTCAATGGGCGGAAGCCTGAACCAGCCAAGGCGCGGGAAGGATGAAGGTATGATGGATTGTAAACTTCTTTAGCAGTGGAGTAATAAGGGGCTCGTGAGCCCTGATGCAAGTACACTGAGAAGAAGGATCGGCTAACGCCGTGCCAGCAGCCGCGGTAATACGGAGGAACCGAGCGTGATCCGGATGGAGTGGGTGTAAAGGGTGCGCAGGCGGCTTTTTAAGGCAGCGGGAAAAGCGGGGGGCGCAAACCCAGCCGGCCGATGAGAGTGGG
+
AA@6A?=):0);;86;;=;;;@@@,C,;@@;6@<;@@ACBCCCCE@,C@E9CCA,99EE,,88@+7@CEGDEE<?EFBD5,A,@,BAB?5<<AF<<?,9?CFFGC<=BEG:=FFEEGFGGC:FCFGGGCCEB@F9FFGGGFFFGFFEFGGG,@FEFC,+>80@>FD5CEC*=CFGCD7CF,9)8:)?D7F7C8:=EE*;.5<C)31)8)1?CC5))*.*27:51/)+26=CB(4(<>2;D>D,0()),*3:F)(38-:<(4@2:(4;(<;991()2.(.(,8(3((23(-((-6.-),.3(
@M02996:162:000000000-B87FG:1:1101:22912:3993 1:N:0:TAGCGCTC+ACTGCATA
ACTACGGGTGGCTGCAGTGGGGAATATTGCACAATGGGCGGAAGCCTGATGCAGCGATGCCGCGTGGAGGAAGAAGGTTTTCGGATTGTAAACTCCTGATCTGAGGGACGAAAGTGACGGTAACTCAGGAGAAAGCTCCGGCTAACTACGTGCCAGCAGCCGCGGTAATACGTAGGGAGCGAGCGTTGTCCGGAATTACTGGGTGTAAAGGGAGCGCAGGCGGGACGACAAGTCAGAAGTGAAATGCACGGGCGCCACCCGTGACCTGCATGTGAAGCTGCAGGGCGTGAGTGAGGTGGCG
+
88@?C?8)10)=;8=;;==;;788;C,CEEGE<@,C@CE@:CCCFF,CD9ECFA@B@:@C,@@>8>=BFE=EF=DEC9,:B9FE7+CE<F??,5AEG=9,,5<AAFECFFC+@=7CEGGGGG7<=BEFGGD@DGGG,@EFEGGGCFACCEEC>FC@8D>6@9@>F*=EF;EG;C:::,4=55;>E/1>CFGGEDE:FCF6:FG587/9*02:*73<)4)55CC>*):)(795645=A)025:)9<@*603474(-(4:5(1)2--9)858:))6@C*).,8),(,,433(,6<B)4)(-(,
@M02996:162:000000000-B87FG:1:1101:22906:4009 1:N:0:TAGCGCTC+ACTGCATA
ACTACGGGTGGCTGCAGTGGGGAATATTGCACAATGGGCGGAAGCCTGATGCAGCGATGCCGCGTGGAGGAAGAAGGTTTTCGGATTGTAAACTCCTGATCTGAGGGACGAGAGTGACGGTACCTCAGGAGAAAGCTCCGGCTAACTACGTGCCAGCAGCCGCGGTAATACGTAGGGAGCGAGCGTTGTCCGGAATTACTGGGTGTAAAGGGGGCGCAGGCGGGACGACAAGTCAGATGTGAAATGTACGGGCTCAACCCGGGCCCTGCATTGGAAACTGCCGTTCTTGAGTGAGGGAGAG
+
8AC?C?8)0))==8=;;==;;78@CEAEFGGGFCADE<@BDEEEFC<EFFDFFECCCFCFFB@C7>FFGGCEFDFGG=CA7<FCE:BFEEECFEGGGGAFGGGGDFEDGGG:FGGDGGGGGGGGGGGGGGGGGGGGDFGGGGCCGFFFFGFGGGG@EGFFF>BEG*=ECCFF;CFCGGCCEDDEG7CDCGGGDEE*)?:=:9F88199FFF:)7@GDFCD:CEDGDGC>E<FAABF2<?*626B4F6:7<>:((4<D69:>)4-790:F?*4))039()62?>((3()648)5<?6),422
@M02996:162:000000000-B87FG:1:1101:17167:4061 1:N:0:TAGCGCTC+ACTGCATA
ACTACGGGAGGCAGCAGTGGGGAATATTGGGCAATGGGCGAAAGCCTGACCCAGCAACGCCGCGGGAGGGATGAAGGTTTGCGGATTGTAAACCTCTGTCCTTGGTGACGAAGGAAGTGACGGTAGCCAAGGAGGAAGCCCCGGCTAACTACGTGCCAGCAGCCGCGGTAATACGTAGGGGGCGAGCGTTGGCCGGAAGGACGGGGCGTAAAGGGCGCGTAGGCGGTGCTGGAAGGTAGGAGGGAAAGTCCGGCTGTCAAGGGGGGAAGGGCTGGGAATACTGGAGGGCTGGAGTGCAGAA
+
A@B?A:88):1688=;;<=;;78@6@,6;@C<C@,C@CCCCCCCF8,CEC<E@A9CA<@6888>+7=>FDC,?=DFG4<9+5>:>+4A,5:?9E,FFE5CE,5C<,8?ACF:CGGGG5ADFFE>FFGFGGGGGGGECGGCG+@EF>CFD>>DE:>*1=96:>D>FEGE7BC+;;E<C=CC=C:51>CD3*9*39CEDG)7997>895>.7CCCF@3C99)8CC9E@*)(*2)8?:).4918C0B<F@:*-:39B(((+264<89>93<5(90,,)*)(,,)1680:BF(((-(2(.*.69(
@M02996:162:000000000-B87FG:1:1101:26218:4133 1:N:0:TAGCGCTC+ACTGTATA
CCTACGGGTGGCTGCAGTGGGGAATATTGCACAATGGGGGAAACCCTGATGCAGCAACGCCGCGTGAAGGAAGAAGGTCTTCGGATTGTAAACTTTTGTTCTTAGTGAAGAAAGCAGACGGTAGCTAAGGAGAAAGCCAGGGCTAACTACGTGCCAGAAGCCGGGGGAAAACGTAGGTGGCAAGCGTTGTCCGGAATTACTGGGTGTAACGGGAGGGTAGGGGGGTGACCAGGTTGTGTGCGAAGTGTAGGGGCTTAACCCGGGAACTGCAGTCAAAATGGTTCAGCTTGCGGGAAGTAGG
+
68ABC58581)=====;=;;;888;C<C6CFGGGGGGGGGEGGGGGGGGGGGG?EFGGGGGGDFFE7DGGG,BC4::9CFFEGGG>,EBGGGGFG,A?E4FEA9F5,@FFG9A<:9?<A:+6+==E=?A,9FE:=8=DF,3++6FG,,,>CE=D=98,0=B0+++**4*,,,*,4=5495,*/5*2:*)279CD5*=C+;++3)5>5AA+9C3:5)1(9>)/2)*)*1)9C)-:35(()2)*47(0/.*-2>6108BGF28)4009:7?<*()(9?62)).0))-).6)((-((--<)).)
@M02996:162:000000000-B87FG:1:1101:26212:4152 1:N:0:TAGCGCTC+ACTGCATA
CCTACGGGTGGCTGCAGTGGGGAATATTGCACAATGGGGGAAACCCTGATGCAGCAACGCCGCGTGAAGGAAGACGGTCTTCGGATTGTAAACTTTTGTTCTTAGTGAAGAAAGCAGACGGTAGCTAAGGAGAAAGCCACGGCTAACTACGTGCCAGCAGCCGCGGTAATACGTAGGTGGCAAGCGTTGTCCGGAATTACTGGGTGTAAAGGGAGCGTAGGCGGGTGACCAAGTTGGATGTGAAATGTCGGGGCTTAACCCCGGAACTGCATCCAAAACTGTTCATCTTGAGTGAAGTAGG
+
8BCCCA=511)=;=8====;;888CFGGGGGGGGGGGGGGGGGGGGGGGGFGGGGGGGGGGGGGGGGGGGGGGGGGGGGGGGGGGGGGGGGGGGGGGGGGGGGGGGGGGGGGGGGGGGGGGGGGGGGGGCFGGGGGGGGGGGGGGGGGGGGGFGGFGGGGGGGGGGGGGDCGGGFEDGGGGGFFGGGGGGGGGFEGFGGFGGGFGGFFFFGGGFFGGFGGDGGDEFGGFFGFFF6B:?FFBC6FAF=<F:>F>>>??GGFFFBFFFF?@<79<?FFFFBFAFFFFBB)4).5AAAABFBA)
@M02996:162:000000000-B87FG:1:1101:24400:4170 1:N:0:TAGCGCTC+ACTGCATA
CCTACGGGCGGCTGCAGCTAAGAATATTCCGCAATGGACGAAAGTCTGACGGAGCGACGCCGCGTGGATGATGAAGGTCGGAAGATTGTAAAATCCTTTTAAGTATGAAGAATAAGCAGGACAGGTAATGGTCCTGTGGTGACGGTAGTACTTGAATAAGCAACGGCTAATTACGTGCCAGCAGCCGCGGTAATACGTAAGTTGCGAGCGTTGGTCGGAATTATTGGGCGTAAAGGGCATGTAGGCGGGTATGCACGCTTGGTGTGAAAGGCGGGAGCTCAAATTCCGAACTGCGTTGAGG
+
8ACCC*):5118888;;;;;<;;;CEFGGGGGDGGGGGGGGGGEGGGFGGGGDF:F>FFGGGGGFFGFFGGGGGGFEGGGGGGGGGGGGGGGGGGCGGBFFGGGGGGG<DEFFFGGGGGGGGGFFFGGFFGGGGGGFFGGGGGGGGCCFGGDGFGGGGGGFGFGG8EGCGFGGGGGGG5,<9A)8DDGGGGEGFGFFD=AG7?F7DE>>EGGG)8?DBC3:FGCCFFFBE<72:A4((703:<?7?>>)-,03).)(/9(07<B((-)149<09>*)3424*)).6.5((-.).(,<43>(
@M02996:162:000000000-B87FG:1:1101:24385:4179 1:N:0:TAGCGCTC+ACTGCATA
CCTACGGGCGGCTGCAGCTAAGAATATTCCGCAATGGACGAAAGTCTGACGGAGCGACGCCGCGTGGATGATGAAGGTCGGAAGATTGTAAAATCCTTTTAAGTATGAAGAATAAGCAGGACAGGTAATGGTCCTGTGGTGACGGTAGTACTTGAATAAGCAACGGCTAATTACGTGCCAGCAGCCGCGGTAATACGTAAGTTGCGAGCGTTGTTCGGAATTATTGGGCGTAAAGGGCATGTAGGCGGATATGCAAGCTTGGTGTGAAAGGCGGGAGCTCAACTCCCGAACTGCGTTGAGA
+
8ACCCF8=51)8888;;;;;<;;;CFGGGGGGGGGGGGGFFGGGGGGGGGGGGFEGFGGGGGGEFFEFGGGGGFGGGGGGGGGGGGGGGGGGGGGGGGGGGGGGGGGGGGGGGGGGGGGGGGFGGGGGGCFGGGGGGGGGGGGGGGGGGGGGGGGGGGGGGGGGGGCEGGGGGGGGGGGFCFFFGGDGGGGEGFGGFGGFGGGFGGFFFFDGGEFGGF35:CEDGFGFF@<>BF<FFBF<3::78F>><;,7AAAFFACABFA:8<AAF<4:22)*81?0<6?<-::>:62?FFFFE>2:0
@M02996:162:000000000-B87FG:1:1101:9670:4184 1:N:0:TAGCGCTC+ACTGCATA
ACTACGGGTGGCTGCAGTGGGGAATATTGGGCAATGGGCGAAAGCCTGACCCAGCAACGCCGCGTGAAGGAAGAAGGTCTGCGGATTGTAAACTTCTTTTATGAGGGACGAAGGACGTGACGGTACCTCATGAATAAGCCACGGCTAACTACGTGCCAGCAGCCGCGGTAATACGTAGGTGGCAAGCGTTATCCGGATGTACTGGGTGTAAAGGGCGCGTAGGCGGGAAGGCAAGGCAGGTGGGAAATCTATGGGCTTAACCCATAAACTGCACTGGAAACGGACTTGCTGGAGGGCTGGG
+
88@?CA=5:0)=;8=;;6=;;88@;C6CEAFCC@<DCDFEGGEEG?,EEF<EFA:CEFEG@@@>+@FFGCDGGDEEF=F,,?CCE7BFA@ADF<<FAB,CFGGGFFDEFGGDGGGGG>FFGGGFGGG,DFGGGG,EFGGGGGGGG@EEG>FFG:>DFG9@CCD@FGGGCCE=C9C4<=E,47;A??FG:292CFEGF>);;C+@?F=A)0CCFFD<C0<)>>E4E7:93>D:?FF)4<:9:F0;<FF<C):*6:72(*9<>F?0(446=4C?A2*304>77)8(3()))640(4(-0(--(
@M02996:162:000000000-B87FG:1:1101:17691:4196 1:N:0:TAGCGCTC+ACCGCATA
ACTACGGGAGGCAGCAGTGAGGAATATTGGTCAATGGACGGAAGTCTGAACCAGCCATGCCGCGTGAAGGAAGAAGGCCCTATGGGTTGTAAACTTCTTTTGCCACAGAGTAATAAGGGTCGTGCGCGGCCTGATGAGAGTATGTGGCGAATAAGCATCGGCTAACTCCGTGCCAGCAGCCGCGGTAATACGGAGGATGCAAGCGTTATCCGGATTTATGGGGTTTAAAGGGGGCGTAGGCGGACGCGGAAGGCAGCGGGGAAAGATCCCGGCTCAACCGGGAGGCGGCCGGTGATACGGG
+
-88?=:8=511=88=;;==;;;;C6ECCCCCCDEAEDCFCEECCCC,EADCCEA;:CCCFE@@@8@FEGGFFGFF,CFGG7FACCGF7@@@?EF@BG9<EFFFFCE<DDF:AF<FGGGG4EF4CFGGGGDG>DFEEDFEG@F=FAEEDEGG7EGFE;@+5:9@CGG9ECECFGGFCDFF7:939C?DG7CFGD;EGE6CFG:C5;:8A);7EDF)/*1++9:C9/)<>9BD7(4(<21>D?G>82B)7)-->((,4:EG(2>66(4)9*4C>F(.<?(,94>2;BB(-,-40-42.@AB?0
@M02996:162:000000000-B87FG:1:1101:9076:4205 1:N:0:TAGCGCTC+ACTGCATA
ACTACGGGGAGCAGCAGTGGGGAATATTGGGCAATGGGGGAAACCCGGACCCAGCAACGCCGCGGGGAGGAAGAAGGTCTTCGGATCGTAAACTCCTGTCCTGAAAGACGAGGAGAAGACGGTATTTCAGGAGGAAGCCCCGGCTAACTACGTGCCAGCAGCCGCGGGAATACGGAGGGGGCAAGCGTGGTCCGGAATGATTGGGCGTAAAGGGCGCGTAGGCGGCCCGGGAAGTCGGGAGGGAAAGTCCTGCGTTTAAGGAGGGAATGGCTTTGGAGACTGGCGGGCTGGAGGGCAGGAG
+
88@?C:=51)1=:;=;;<;;;788;@6CCCFCC@CCACDDCCEFGD+@BFFFDA,CAFB@@>8=+7@CFGDFFABEFBFE,<FCCB:F,>ADFAFGFF5DFBFGCEFFFFGCFEGGGGGGGG:FC,@CFGGGEGGGGGFFG>EF:;CG,?FE4FFF?FGC:CEGFEG*>>*<C@*5CCCDD9<:EFG1*:*3A8EGF*9F0*<>FC@)<BGGFEBG)3)9@D9DEB7)9@)>2?)1(-.14/2;?55);))*,,((-10<?FB?9:?().0(((9:6:BB)?(19>9>(,4,3(7(74212
@M02996:162:000000000-B87FG:1:1101:15164:4245 1:N:0:TAGCGCTC+ACTGCATA
ACTACGGGAGGCAGCAGTGGGGAATATTGCACAATGGGGGAAACCCTGATGCAGCAACGCCGCGTGAGTGAAGAAGGTCTTCGGATCGTAAAACTCTGTCCTTAGGGACGAAGAAGTGACGGTACCTAAGGAGGAAGCCCCGGCTAACGACGGGCAAGCAGCCGCGGTAATACGGAGGGGGCGAGCGTGAGCCGGAATTAGTGGGCGGAAAGAGTACGTAGGGGGTGGGGTAAGCGTAAGGTGAAGGCCCGGAGCGTAACTCCGGTTAGCCTGACGAACTGCAAGACGTGAGGGCAGGAGG
+
88@=C?=A>:1=88=;;==;;8@@6@6CCFFC@A@@CDDDEEFFGDAEECEFCECDCFEFC@@@+8CBCECGGFFFFEF<,@CCC?>F,?ADFFCFFG,EFD?F?FDFFFGCFGGGEFGGGF+DFGGGGGGGGGGGGGEFGEGG>EFG+BEG*@C*>DFCC4DE>CE*::6CFC*5BCDC=9::CDD1*:*<C8:?:*099:<@C5B)8:DG<F*:73*9>C5>C0*)(8)88<<E:?594*.15F?291;@91-(4CD?-64:B7(4:42),4)8732(59<7<::1,44:(4,4>>66:
@M02996:162:000000000-B87FG:1:1101:22107:4256 1:N:0:TAGCGCTC+ACTGCATA
ACTACGGGCGGCAGCAGTGGGGGATATTGCACAATGGAGGAAACTCTGATGCAGCAACGCCGCGTGAGTGAAGAAGGATTTCGGTATGTAAAGCTCTAACAGCAGGGAAGAAAATGACGGTACCTGACTAAGAAGCCCCGGCTAACTACGTGCCAGCAGCCGCGGTAATACGTAGGGGGCAAGCGGTATCCGGATTTACTGGGTGTAAAGGGAGCGTAGACGGCAATGTAAGTCAGAAGGGAAAACCCTGGGCTTAACTTAGGGATTGCTTGGGAAAGTAGGTGGCTAGAGTGCGGGAGGG
+
8ABCCA1111)8888;;<;;;76@:C9ECCFCA@,@C@AECEDFE@AEF9@,CEFEAC@F=>:>+>CCCFCAFB<F,B,C,?BC4BDF,??<<E,AE9,9?AFGAFCA?CF4D=CFFFEGCF+AAB=,9>FGGFGGFGGGGG+FGGFGF5,@DCB<@FC>>?CGG*=C=BB:2BC=EDC=7C>):)21*<CEC@*/**28:<E.89/@67DE/57CD277*;/)25+2)9*9)--*4<?*-14>::<?*.25(((5:C*6793?:0,3*)2)(,787(-6)=4)-4(.()5.56(403369
@M02996:162:000000000-B87FG:1:1101:22113:4277 1:N:0:TAGCGCTC+ACTGCACA
ACTACGGGCGGCAGCAGTGGGGGATATTGCACAATGGAGGAAACTCTGATGCAGCAACGCCGCGTGAGTGAAGAAGTATTTCGGTATGTAAAGCTCTATCAGCAGGGAAGAAAATGACGGTACCTGACTAAGAAGCCCCGGCTAACTACGTGCCAGCAGCCGCGGGAATACGTAGGGGGCAAGCGTTATCCGGATTTACTGGGGGGAAAGGGAGCGTAGACGGCAAGGTAAGTCAGAAGGGAAAACCCTGGGCTTAACTTAGGGATGGCTTTGGAAAAGAAGTAGCTAGAGTGCTGGAGGG
+
88BAC>=AA118888;;<;6;878@EFEF<EEF@EDD<C@BADFCDCFG9<FFECEFC@FFBFB4@FE<BBEGAEE,<<,,<AC+BDE??ED<F?EF9,CEGGFEFDC<FGFGGDGGGDGFGGGGGGG9FFGGGGGDGGGGGCGGGCGGG,DGGGFFGDF898EF*=CFCFG6<E5B5==7<>FE:9C9?DGDB:*1?F47DF)8)77@>F=4>@GC?DC@CC5=:5<.9*9)--9<BF*-9252.86*4:@0((.<F*)-93131((0(/,.5FC?((-(0)6.)).4).)6)).94389
@M02996:162:000000000-B87FG:1:1101:13298:4290 1:N:0:TAGCGCTC+ACTGCATA
ACTACGGGTGGCAGCAGTGAGGAATATTGGTCAATGGACGGAAGTCTGAACCAGCCAAGTCGCGTGAAGGATGAAGGTATTATGTATTGTAAACTTCTTTAGCAGGGGAGTAAGAAGGGGATCGCGATCCCTGATGCAAGTACACTGAGAATAAGGATCGGGTAACTCCGTGCCAGCAGCCGCGGTAAAACGGAGGATCCGAGCGTTATCCGGATTTATTGGGTTTAAAGGGGGCGCAGGCGGCGTTTTAAGTCAGTGGTAAAAACGGAAAGCTCAAGGGAAGCACGGCATGGGAAAGGGG
+
68A?C589>1);;88;;<;;;;;;,C,6CCC9@CEDD<EC:@@C;@,CCEC<CACCA<CC<@+@6@B@FFACE@EEE,C,,E9C,C,,CE@ACFE,CCCBFGGGF,==6C,9C,9AFGEFECFF>FC696@,@A9=DFFF,>EFF9DDGFF,EFFF9=6=B+6@FGDFGE3=DBFFFGDE?>9>E3?4+,;*8::CF*;8C9/5:9:>)+::8..**)+1;AC:5)+;CADE6>(8135C(1,)()0,/.,9.:4A4E5))064)-41)().()0+9))((0,35(,((-((.((()((,(
@M02996:162:000000000-B87FG:1:1101:20539:4299 1:N:0:TAGCGCTC+ACTGCATA
ACTACGGGTGGCAGCAGTGAGGAATATTGGTCAATGGAGGAAACTCTGAACCAGCCAAGTCGCGTGAAGGACGACGGCCCGATGGGTTGTAAACTTCTTTTGTAGAGGGATAAACGACATTACGTGTAAGGTTTTGAAGGTAATCTACGAATAAGCATCGGCTAACTCCGTGCCAGCAGCCGCGGTAATACGGAGGATGCGAGCGTTATCCGGATTTAGTGGGTTTAAAGGGTGCGCAGGCGGGCGATGAAGTCAGCGGTGAAATCTCGGAGCGCAACTCTGAAACGGCCGTGGATACGGG
+
88A?C?=5=01=;88;;==;;;;@;C6CCCCC@@@@DDEDEFDFED9CDFF<@E;:@EF;C@7@+@FFGGFFEECEGEFG+@+?CFC?>?<@EGD,F95<FF<F?C9==F<<CFGGGGG+CFGFAFEGG,@7,93@EGGGGGG,CFGGGGGCGGGFC9=>8@@BFF:FGE@EGFGFGGEF@C9?C?DDCGGGDFGGF6CFCGGFG3.:)1@CDE5/*6*29CE9/)<C<FFF8?<EF6BC>G68;F@>*6>=.:9A?GG,7F3<4<..>0)-3():71(-)9><><(4-462(44)92:?>
@M02996:162:000000000-B87FG:1:1101:13282:4302 1:N:0:TAGCGCTC+ACTGCATA
ACTACGGGTGGCAGCAGTGAGGAATATTGGTCAATGGACGGAAGTCTGAACCAGCCAAGTCGCGTGAAGGATGAAGGTATTATGTATTGTAAACTTCTTTAGCAGTGGAGTAATAAGGGGATCGCGATCCCTGATGCAAGTACACTGAGAATAAGGATCGGCTAACTCCGTGCCAGCAGCCGCGGTAATACGGAGGAACCGAGCGTTATCCGGATTTATTGGGTTGAAAGGGTGCGCAGGCGGCTTTTTAAGGCAGGGGGGAAATCGGGACGGTCAACGGCAGCACGCCAGTGAAGCTGGG
+
-8A?C?85:01=;8=;;==;;;;@6C6CCCE@@<C@DCF@CECCCA9CCFCCAA;:CFEC@@8@+8CEFFEFEAEEFBE,,96C<C?CB:??EFA?F<<<EFFGE<?AAF44E,CFGGGGG@FFGGG8DFFFFGEFGGGGFDFGGCFGGGG9EGFC?40>8==EGG8DGC6@D6EFFDFDD999C<CG+ECGCBEGF*;@CCE5::6?)11?7:.**/+3;CC2*)=:>FCB,;0>B>BD>G6.(.))*44@,4<?(:D0(8<B)4:1:373(-0;9)8(47((4(404-().4))),.,(
@M02996:162:000000000-B87FG:1:1101:12976:4302 1:N:0:TAGCGCTC+ACTGCATA
ACTACGGGGGGCAGCAGTAGGGAGTGTTCGGCAATGGGGGAAACCCTGACCGAGCAACGCCGCGTGAATGATGAAGGTCTTCGGATTGTAAAGTTCTGTTATAAGGGAAGAAGGATAGCTAGAGGAAATGCTAGTTGTTTGACGGTACCTGATTAGAAAGCCACGGCTAACTACGTGCCAGCAGCCGCGGTAATACGTAGGTGGCGAGCGTTATCCGGAATGATTGGGCGTAAAGAGTGAGCAGGCGGCAGGATAAGTTGGAAGGGAAAGCGTGGGGCTGAACCCCATACAGCTCCGAAAA
+
88A=CA=585088889:<:<:8988:,<<?F@CCBACCCDCEFFFG8?DFF=B>8@=FCC7>8>38@C<@ACEACFF>F;,@FCC*8>3<B;<<7FDB3@D<FGCFFCEGGG,CF:FGG,CFGGGGGG?FGFFGB+??B+?EGGGGGGG9+?37<<;CCFE7EFGGG5ECC9>8E*;C*07/7:*9DCDG)?8*CC>0CFD*<F8CBDF7/*/)1:C9CC.+3009FF?E)702<@:67:>*5??>>><>97:794<+*).?>F((4:5?5;<BFG@(,,4?(2428(.44<.).(83143
@M02996:162:000000000-B87FG:1:1101:8916:4308 1:N:0:TAGCGCTC+ACTGCATA
ACTACGGGAGGCTGCAGTGGGGAATATTGGGCAATGGGCGAAAGCCTGACCCAGCAACGCCGCGTGAAGGAAGAAGGTCTTCGGATTGTAAACTTCTTTTATAAGGGACGAAGAAAGTGACGGTACCTTATGAATAAGCCACGGCTAACTACGTGCCAGCAGCCGCGGTAATACGTAGGTGGCAAGCGTTATCCGGATTTACTGGGTGGAAAGGGCGCGTAGGCGGGGAGGCAAGGCAGAGGGGAAATCTATGGGCTTAACTCAAAAACTGCATTGGAAACGGAAACGCTTGAGTGCGGGG
+
688=A?>A=10==;8;;==;;78B,C6CECGFFCFDFFFCEEEEGF<EAFCEDACEDGEF:@@@+8CEGGDGFCCFFEGE,AFDB:BF,@BEEFGGGG<FFCGGFFFFFGGGGGGGGEFGGGGDGGG9AFCGFF9FGGGFGGGGGCCGGFFGGFCDEG:3>CD@FGGG;EG:ECF4>CD,<<A;CFCG97:6>BEGF*1;CF7C9C;>):FCDFFDD6C)0:52:BGG>)7><BF)8<@>(12>;D@9F2:*6>B?1*26<*-<(54?50C2<)*00.6AF)8(-(,(4((-25)514;;1
@M02996:162:000000000-B87FG:1:1101:7753:4342 1:N:0:TAGCGCTC+ACTGCATA
CCTACGGGAGGCAGCAGTGGGGGATATTGCGCAATGGGGGAAACCCTGACGCAGCAACGCCGCGTGCAGGATGACGGCCTTCGGGTTGTAAACTGTTGTCGCAAGGGAAGAAACAAATGACGGTACCTTGTGAGAAAGCCACGGCTAACTACGTGCCAGCAGCCGCGGTAATACGTAGGTGGCAAGCGTTGTCCGGATTTAATGGGTGTAAAGGGCGCGTAGGCGGGATGGCAAGTCAGTCGTGAAATACCGGGGCTCAACTCCGGAGCTGCGAGGGAAACTGTTATTCTTGAGTATCGGA
+
8ACCC58@A5)======<=;;878CFFGFGGGGGGGGGEGGGGGGGGGGGGEGFFFGGGGGGGGFGGEGGGGGGFGFGGECEFGGGGGGGGGCFCBFGEEGGGGECEFBGGGGGGFGFCEDEGEG7D,8@,D;@>DFGGFEBCCFEGGEGFCCFC*D;9:8;DCEC??ECEF;C;FF=E+39AF<CGD>53*+8:C)**?C*07CG9:.9C<C45*)(1/78E*::2)()10482944@?>D1<(80.2)4>9B9925*<<=70(461<0*444)*0-:?<*64))))6<6264.516:9(
@M02996:162:000000000-B87FG:1:1101:7726:4346 1:N:0:TAGCGCTC+ACTGCATA
CCTACGGGAGGCAGCAGTGGGGGATATTGCGCAATGGGGGAAACCCTGACGCAGCAACGCCGCGTGCAGGATGACGGCCTTCGGGATGTAAACTGTTGTCGCAAGGGAAGAAACAAATGACGGTACCCTGTGAGAAAGCCACGGCTAACTACGTGCCAGCAGCCGCGGTAATACGTAGGTGGCAAGCGTCGTCCGGATCTGCTGGGTGTAAAGGCGGCGTCGGCGGGGCAGGAAGGCAGTGGGGACATACCGGGGACCACCGCCGGTGCTGCGATGGCAACGGTTATTGTGTGGTATCGGG
+
8ACCC>DA):)=========;878BFFGGC@FFGEGGGGGGGFGGGGGGC:C@FF<FFGGFGGGGG:7CEEAFB,B>++CDFGGD+>FFFGGA9??A?FFC+4@:FG?EGGGGGD3F,E>3=+C@5=,@73FFFF,>3D8:B****3@:;2?>,4*>AFGCDG>F55:CG5112A995C++1))+2**1*/=2>=E:<)9**+9C37.0*222?)))(91)1:9=:7)(0*.((().2:>(2.8()0)0).8(((((2*,4)(4(((-8):24()2)(()()(((-46)-64,,,)*)40(
@M02996:162:000000000-B87FG:1:1101:26468:4352 1:N:0:TAGCGCTC+ACTGCATA
CCTACGGGTGGCAGCAGTGGGGAATATTGGGCAATGGGCGCAAGCCTGACCCAGCAACGCCGCGTGAAGGAAGAAGGCTTTCGGGTTGTAAACTTCTTTTAGCAGGGAAGAAGAAAGGGACGGTACCTGATGAATAAGCCACGGCTAACTACGTGCCAGCAGCCGCGGTAATACGTAGGTGGCAAGCGTTGTCCGGATTTACTGGGTGTAAAGGGCGCGTAGGCGGGATAGCAAGTCAGGTGTGAAATCTATGGGCTTAACCCATAAACTGCACTTGAAACTGTTATTCTTGAGTGTCGGG
+
8BCCCBD581)===8=;==;;888CEGGCFGGGGG@?FECFFGGGGGGGGGGGFEFGGGGGGDF@FFGGGGGGGFGGGGGGGGGGGGGGGGGGGGGGGGG<:?9?7F@,8A8BE=FD,@FFGGGGGGFFGGGGGGGEGFGGGGGGGGGGGGGGGGGGGCBFFE7>EEGGGGGGGGGGF=FGFFFGGGGGGGGGFGDBGGFGGGFGGFD>FGFC=BDG>GGFDEFG@EGB?CFFFFB4<FG<CAEFFFFFA>FFBBF:GGD4=?(3:F<FAC?<2@CBA?FFBA4<<B2:9AFF?5596?>(
@M02996:162:000000000-B87FG:1:1101:7744:4365 1:N:0:TAGCGCTC+ACTGCATA
ACTACGGGAGGCAGCAGTGGGGGATATTGCGCAATGGGGGAAACCCTGACGCAGCAACGCCGCGTGCAGGATGACGGCCTTCGGGTTGTAAACTGTTGTCGCAAGGGAAGAAACAAATGACGGTACCTTGTAAGAAAGCCACGGCTAACTACGTGCCAGCAGCCGCGGTAATACGTAGGTGGCAAGCGTTGTCCGGATTTACTGGGTGTAAAGGGCGCGTAGGCGGAATAGCAAGGCAGTCGTGAAATACAGGGGCTCAACGCCGGAACGGCGATGGAACCTGTTATTCTTGAGTATCGGG
+
-8A=A51=:00=8==;====;888CFGC@FGGCFGGGGGGGGFGGGFGGGEG7+8CEFEGCFEFGFGCGGGFEFGEFG>FC<?FFFB@+CFFGF,EEGFFCGGGGG7D,@FGFFFFCC=9,>:CDGGFEF,,,,@E,4D,>FGCCCGGGGGCCFGGGG9:8*D8FEG*:CCFD9=+57CFG55A</78C*/=;FC*<CCF**2@FGF57FFCF4.39()).::4*0*1(1:9A>()-4BC27104>?904)9(4>F0=7)4)((,31(0(14,,7*),5(,),).)5<24))6.)69)(4(
@M02996:162:000000000-B87FG:1:1101:26476:4368 1:N:0:TAGCGCTC+ACTGCATA
CCTACGGGTGGCAGCAGTGGGGAATATTGGGCAAGGGGCGCAAGCCTGACCCAGCAACGCCGCGTGAAGGAAGAAGGCTTTCGGGTTGTAAACTTCTTTGAGCAGGGAAGAAGAAAGGGACGGTACCTGATGAATAAGCCACGGCTAACTACGTGCCAGCAGCCGCGGTAATACGTAGGTGGCAAGCGTTGTCCGGATTTACTGGGTGTAAAGGGCGCGTAGGCGGGATAGCAAGTCAGGTGTGAAATCTATGGGCTTAACCCATAAACTGCACTTGACACTGCTATTCTTGAGTGTCGGG
+
8ACCCF5):1)========;;888CE,E@FGG8D@<@@CFFGGGGGGGGGGGGFEGGGGGGGGFFGGGGGGGFGGGAFGGGGDGGGGGGGGGGGGGGGG,<A=9=@7746<<=<8,A8:FGGGGGFGDCFGGFGGGFGGGGGDGGGGGGFFFGGGGGGGGFFGGFCEGEGGFGFGG9EEF6DF;CFGGDD3:+:>C3<CFGFFFCG5BE4>+:7>*73C57CEGG>EC9FGFAF:8<64>:94))*96:))*).((.CCB)7:(((.4?)254?=FFF)67F2)6)))66.6::4<FA?(,
@M02996:162:000000000-B87FG:1:1101:26459:4370 1:N:0:TAGCGCTC+ACTGCATA
CCTACGGGTGGCAGCAGTGGGGAATATTGGGCAATGGGCGCAAGCCTGACCCAGCAACGCCGCGTGAAGGAAGAAGGCTTTCGGGTTGTAAACTTCTTTTAGCAGGGACGAAGAAAGTGACGGTACCTGATGAATAAGCCACGGCTAACTACGTGCCAGCAGCCGCGGTAATACGTAGGTGGCAAGCGTTGTCCGGATTTACTGGGTGTAAAGGGCGCGTAGGCGGGATAGCAAGTCAGGTGTGAAATCTATGGGCTTAACCCATAAACTGCACTTGAAACTGTTATTCTTGAGTGTCGGA
+
8ACCCE85=1)=;8=====;;888CFGGDFGGGGG@<CFGGGGGGGGGGGGGGFGGGGGGGGGGGGGGGGCFGGGGGGGGGGGGGGGGGGGCGGGGGGGGG<AF<BFFFCC:?:AF8FFGGGGGGGGGGGGGGGGGGGGGGGG>FGGGGGGGGGGGGGGGGGGGGGGEGEGGGGGGGGGGFFFFGGGGGGGGGFCEAGGFFGGFGGFFFF>F:FFGGFGGFEGGGDGGFFFFFFFFAFF9:94>A4@>FFFFABF?FGG<BFBFF?D>F>7<AF=C4A7AAFFF9AA)6<AF2:48@B00(
@M02996:162:000000000-B87FG:1:1101:8115:4443 1:N:0:TAGCGCTC+ACTGCATA
CCTACGGGAGGCAGCAGTGGGGGATATTGCACAATGGGGGAAACCCTGATGCAGCGACGCCGCGTGAGGGAAGAAGGTTTTCGGATTGTAAACCTCTGTCTTCAGGGACGATAATGACGGTACCTGAGGAGGAAGCCACGGCTAACTACGTGCCAGCAGCCGCGGTAATACGTAGGTGGCGAGCGTTGTCCGGAATTACTGGGTGTAAAGGGAGCGTATGCGGGTATGCAAGTTGAATGAGAAATCTATCGGCTCAACTGATAGGCTGCGTTCAACACTATATAACTTGATTGCAGTAGAG
+
8ACCC5@A880==6==;<=;;878BFFGGGGGFGGGEDGGFGGGGGGGGGAEGEECFGGGGFGGFCGGGGEFGGGG,9BFGF7@F7BFGGGGGGGGGGFFFGGGGGFCFGGGGDFCFGGGGGDGGGFEBFG7CEFGGGG+>8BFGGGGGDGCGGCF8:;7DDG7FEGGD,=**23*+37;7D5)39C5CCDC8@CEF***:*77=3*9BFGC5)7)71*9@55):7CFA?**.<AF2<F*.0-946*-2.8D90-..:C?2*642424@99?:(*01:2()/.)).4).2.).2671).<6
@M02996:162:000000000-B87FG:1:1101:8097:4445 1:N:0:TAGCGCTC+ACTGCATA
CCTACGGGAGGCAGCAGTGGGGGATATTGCACAATGGGGGAAACCCTGATGCAGCGACGCCGCGTGAGGGAAGAAGGTTTTCGGATTGTAAACCTCTGTCTTCAGGGACGATAATGACGGTACCTGAGGAGGAAGCCACGGCTAACTACGTGCCAGCAGCCGCGGTAATACGTAGGTGGCGAGCGTTGTCCGGAATTACTGGGTGTAAAGGGAGCGTAGGCGGGTATGCAAGTTGAATGTGAAATCTATCGGCTCAACTGATAGGCTGCGTGCAAAACTGTATATCTTGAGTGAAGTAGAG
+
88BCC>AF=:)=========;88@FGGGGGGGGGGGGGGGGGGGGGGGGGGGGFFEFGGGGFFG@FGGGGGGGGGGGGGGGGGGGGGGGGGGGGGGGGFGGGGGGGGGGGGDGGGGGGGGGGGGGGGGGGGGGGGGGGGGGGGGGGGGGGGGGGGGGGGGGGGGG=C8CCFGGFGGFGGGGGFFGGCGGGGGGFE=FGGFGGGFGGFFFFFEFE>GD?GGFGGGGD?FBFGFAF<@<BFG6;<9>F@AC<?F16B?FG7><FF<BF0:74>(426FFF:B<=4<2))-6)4.<)54*).66
@M02996:162:000000000-B87FG:1:1101:17444:4530 1:N:0:TAGCGCTC+ACTGCATA
ACTACGGGGGGCAGCAGTGGGGAATATTGGGCAATGGGCGCAAGCCTGACCCAGCGACGCCGCGTGAGGGAAGAAGGTCTTCGGATTGTAAACCTTTGTTGACAGGGACGAGAATGACGGTACCTGTCGAGGAAGCCACGGCTAACTACGTGCCAGCAGCCGCGGTAATACGTAGGGGGCGAGCGTTATCCGGATTTACGGGGGGTAAAGGGGGGGGAGGCGGGATGGCAAGTCAGATGGGAAATACCGGGGCGCAACGCCGGAGCGGCAGTGGAAACTGTAATGCTGGAGAGGGGGAGAG
+
88A?C?=58)18888::<:9978=:=5@ACG=A@FCFDFC@@CCFD8ECE8<?A:=>CCF=>@>+8@BFDCFECCEF>D33CFDC>CF3<@CCFC:FD3FGFFGFFCECFG>GGCFGGGGGGGGGGGGGGGGGGGGGGGGGG5EGGFGGG>GGGCCEFFC@7:CG:CE?CFE6CCE*75*77:7C1*>*<DGC@51/?F)1>E):)7?7=FEDF3D3;<C>CDDC3*/4;6><2:FD29*49(0)@F>GBFE9(499E)36>939B09:9).(4?CB()6)9>))6)).4:2:0?><1312
@M02996:162:000000000-B87FG:1:1101:8224:4533 1:N:0:TAGCGCTC+ACTGCATA
CCTACGGGTGGCAGCAGTGGGGGATATTGCACAATGGGGGAAACCCTGATGCAGCGACGCCGCGTGAGGGATGAAGTATTTCGGTATGTAAAGCTCTATCAGCAGGAAAGATAATGACGGTACCTGACTAAGAAGCACCGGCTAAATACGTGCCAGCAGCCGCGGTAATACGTAAGGTGCAAGCGTTATCCGGATTTACTGGGTGTAAAGGGAGCGCAGACGGCATGGCAAGCCAGATGTGAAAGGCAGGGGCTCAACGCCTGGACTGCATTTGGAACGGTGAAGCGAGAGTATAGGAGAG
+
88BBC5A9A))=;=8;==6;;87@CDFGEGGFCCFFDFGEEEFFGG8CACGFGA,@BFEC@F:F+>,B,B?FGFFE@F,B<EEG:?<F<EEAECFFFAEFFGGGGF:=,,E<FGFGAEFFGF>FGFFGFGGGGGF,,,DCGGDGGGGGGG9FGGFGGGGGGG8C:*=:F,C:6,,=84,<CCB4A*C<DC788A7*;CF6:>E0;D4AA7CGG@@DGFG75CD3*)221?FF(48:7)9:6*)/)8F1134>(4(3>6*4,)4:(1825)2.669+02((-0(.))(,4(-.6))./-4::
@M02996:162:000000000-B87FG:1:1101:5130:4537 1:N:0:TAGCGCTC+ACTGCATA
CCTACGGGAGGCAGCAGTGGGGAATATTGGACAATGGGGGAAACCCTGATCCAGCGACGCCGCGTGAGTGAAGAAGTATTTCGGTATGTAAAGCTCTATCAGCAGGGAAGATAATGACGGTACCTGACTAAGAAGCCCCGGCTAACTACGTGCCAGCAGCCGCGGTAATACGTAGGGGGCAAGCGTTATCCGGATTTACTGGGTGTAAAGGGAGCGTAGACGGCGAAGCAAGTCTGATGTGAAAGGCAGGGGCTCAACCCCTGGACTGCTTTGGAAACTGCTTGGCTAGAGTGCAGGAGAG
+
CCCCCDA@)1)===8;===;;88BFFGGGGGGGGGGGGGG@@FGGGGGGFGGGFGGGGGGGGGGGGCFGGGGGGFFFGAEFGFGFFGGGGGGGGGGGFGEEFE,EFGFGEFDFGGGGF@FGGGGAFD=9CEEGCDC8DCEDGGGFF;;DEGGGCFFG?7FFGGEDEE8F;?CF,:?CG5C7*:;5C3*CGGEEBGGFGGFGGGFGD168@CEFFEDG0CDBDGCC>EDFFGFAF<F<B?2.261.00(99(59FB?DGG<B:????<07)26856:9?AF)75?:F7)43<)::)60414:
@M02996:162:000000000-B87FG:1:1101:8208:4543 1:N:0:TAGCGCTC+ACTGCATA
CCTACGGGTGGCAGCAGTGGGGGATATTGCACAATGGGGGAAACCCTGATGCAGCGACGCCGCGTGAGTGATGAAGTATTTCGGTATGTAAAGCTCTATCAGCAGGAAAGATAATGACGGTACCTGACTAAGAAGCACCGGCTAAATACGTGCCAGCAGCCGCGGTAATACGTATGGTGCAAGCGTTATCCGGATTTACTGGGTGTAAAGGGAGCGCAGACGGCATGGCAAGCCAGATGTGAAAGGCAGGGGCTCAACTCCTGGCCTGCATGTGGAACTGTCAAGCTAGAGTACCGGAGAG
+
88CCCAA=>0)=;==;===;;8@@FGGGGGGGGGGGGGGGFGGGGGGGGGGGGFFGFGGGGGGF@FFEFFGGGFFFCB?FGGGGF@FFGGGFFFGGGGDGGGEFGGDGGGGGGGGGGGFGGGGGGGFFDFGGFGGGGGGGEEGGGGGGGGGGG@GFGGGGGGGGGGGGFGGG>E>FGBFCFDFFGGGDCGGGCBE5AFGFGGGFG9FFFFGG<B8/)4CDFGGCE@GG?FFFFFFFBBF7.:</6>;?DBFF0(,3>F*4)084(,)472:)6:?A?B>F99<).5365).64)-,513,3
@M02996:162:000000000-B87FG:1:1101:11577:4543 1:N:0:TAGCGCTC+ACTGCATA
ACTACGGGTGGCTGCAGTGGGGAATATTGGGCAATGGGCGAAAGCCTGACCCAGCGACGCCGCGTGAGGGAAGAAGGTCTGCGGATTGTAAACCTCTTTCAGCAGGGAAGAAGGAAGTGACGGTACCTGCAGAAGAAGCCACGGCTAACTACGTGCCAGCAGCCGCGGTAATACGTAGGTGGCAAGCGTTATCCGGAATTACTGGGTGGAAAGGGTGGGTAGGCGGGGGGGCAAGGCAGGCGGGAAAATCAGGGGCTCAACCCAGGACCTGCGCTGGAAACGGGGCATCTGGGGAGGGGGG
+
88AAC?85:01==8=;;==;;@@@,CC<CCGECCFDFFEBCEEEGEDEEFCEDA:@@FCF7@@>6>FCFDDGGFDFGEGA,AFDD>BF,A?ABFGGGC?FFFFGFGDFFGGGGGGGG<FGGGG+DFF<FGGGGGGGGGGGGFGGGEEGGAFGG>>D:F>@CC@DFGGG:BE7CCF,?:C4<<;;@FFG<5C2>CEEFD9;CF+;9F)8)7CGFFE*>2>19CD9EEGCF)9)7?B)4?@DFGFFFDFB24<*53742*CB07?B02<18(9(435:717A<):(4--.4).)(-47)4621
@M02996:162:000000000-B87FG:1:1101:19845:4553 1:N:0:TAGCGCTC+ACTGCATA
ACTACGGGTGGCAGCAGTGAGGAATATTGGTCAATGGGCGAGAGCCTGAACCAGCCAAGTAGCGTGAAGGAAGACTGCCCTATGGGTTGTAAACTTCTTTTGTGCGGGGGGAAAGTGGTCCACGCGTGGGCCATTGCAAGTACCGTACGAATAAGCATCGGCTAACTCCGTGCCAGCAGCCGCGGTAATACGGAGGAGGCGAGCGTTATCCGGAGTGAGTGGGTTTAAAGGGAGCGGAGGCGGGCGATGAAGGCAGCGGTGAAATAGGGTGGCCCAACCAGGCCTGGCCGGTGATACTGGG
+
88A=@?8):00=;8=;;==;;;;@6CCEACFC<@6C@CECEC@BCA8EEFE,@A;::EF,@CC@,@BDGFEDF@6,CFAF,A,CAFC,@=?CAFE<F9,EFFAEEGCDCF*5>BF?FF,7?EGEEGEGG*=FE7;CFFGGFGGGGC@CGGG;FGECC<98>9/:FG+@C82:DFGFECFFFC@5C9DD:EGGCBGED*9)7CE5=177)97C7.)1*.*27@F)*)3:49DD?<(0(4>C?G3)(0067<AF((.43CD3,<24)6>)7(>;0(./.(-4(04()(-::7((-4)69).4,
@M02996:162:000000000-B87FG:1:1101:8220:4557 1:N:0:TAGCGCTC+ACTGCATA
ACTACGGGTGGCAGCAGTGGGGGATATTGCACAATGGGGGAAACCCTGATGCAGCGACGCCGCGTGAGTGATGAAGTATTTCGGTATGTAAAGCTCTATCAGCAGGAAAGATAATGACGGTACCTGACTAAGAAGCACCGGCTAAATACGTGCCAGCAGCCGCGGTAATACGTATGGTGCAAGCGTTATCCGGATTTACTGGGTGGAAAGGGAGCGCAGACGGCATGGCAAGCCAGATGTGAAAGGCAGGGGCTCAACCCCTGGACTGCGTTTGGAACTGTCAAGCTAGAGTAACGGAAGG
+
68ACC>A5>51=;=====;;;887BEFGGGGGGGGGGGGGGGGGFGGGGGGGGFFE7FGGEGGG@FFEFGGGGGFFFDGGFDFFF=?FFGFEFGGGGGFGGGGGGGCDGGGGGGGGGGGGEFEFAGEADGGGGG,>FGCGGGGGGGGGDGGGGGGGFGGGFDEGGEEGGGGG4DCCG9CCGGFFGGGDFGGGGFCCFGGFGGGFC)5=BADEF>)))3<CFGGCEBGGBFF@?:FF??F7624167<B*41:7>F?2**(-)4,(()(.(123?>C?::F<66>4))674)--)-2>-(,-
@M02996:162:000000000-B87FG:1:1101:11956:4587 1:N:0:TAGCGCTC+ACTGCATA
ACTACGGGTGGCTGCAGTGAGGAATATTGGTCAATGGGCGAGAGCCTGAACCAGCCAAGTAGCGTGAAGGATGACTGCCCTATGGGTTGTAAACTTCTTTTGTGCGGGGGTAAAGTGGTCCACGGGTGGGCCATTGCAAGTACCGTACGAATAAGCATCGGCTAACTCCGTGCCAGCAGCCGCGGTAATACGGAGGAGGCGAGCGTTATCCGGATTGATTGGGTTTAAAGGGAGCGGAGGCGGGCGATGAAGTCAGCGGTTAAAGAGGGTGGCTCAACCAGGCCAGGCCGTTGATACTGGG
+
888?CB=5=01;=8=;;==;;;;C,C<CCDECF@CCCFFBCC@CF<<EDF-:CECC@FDCECC@,@FFFFDFFC<,C@EG,99:EEE,@@BDCFD,F,,:FFBFAED@:F+=EEF<FF,EDCFGGGGGG+DDC:@EGGGGFGGGGFGGGGG7FGFFDE*>CD*>DF7DFE>CGGGFFFFF=<)8C>DG7CFFCDEGF*>BDDGFE>5@)9CED@3**.*:9C59*)<:97DD?F6@(7>CBD;>6DB(*669)6<A7ED:(746)51(0,>9?()27(46(<1(((-3:4(-415)1).43
@M02996:162:000000000-B87FG:1:1101:17451:4596 1:N:0:TAGCGCTC+ACTGCATA
ACTACGGGGGGCAGCAGTGGGGGATATTGCGCAATGGGGGAAACCCTGACGCAGCAACGCCGCGTGCAGGATGACGGCCTTCGGGTTGTAAACTGTTGTCGCAAGGGAAGAAACAAATGACGGTACCTTGTGAGAAAGCCACGGCTAACTACGTGCCAGCAGCCGCGGTAATACGTAGGGGGCAAGCGTTGTCCGGATTGACTGGGTGGAAAGGGCGCGTAGGCGGGAGAGCAAGGCAGGCGTGAAATACCGGGGCCCAACTCCGGAGCTGCGATGGAAACGGGGATTCTGGAGTATCGGG
+
88A=C:=9:508+88::<:998:@8?5AEFFCEC:?CFDGGEFGG7,BDFD@CC@DEGEGF>@B5>FEGGEFECCCEGG:8BFDEF<F8<@CAFF<FF3CFFGGEGGFCFGCGCGGG9FCGGGCFGG99C9FGGGGGGGGGFEGGDEFG<FFG0:CCGCCFCE;?CEG>CG+??F+<CE*:50:@D5>/*9/39EGE*7)9C<=8C8>)7CGDFF:<9D)8:C6EEE5(815::?)87@)4>(8?FF)29?>BFF>(:9?<)524;06)(9(4,)20(53356((-(,,)6448(.*.32,
@M02996:162:000000000-B87FG:1:1101:19223:4613 1:N:0:TAGCGCTC+ACTGCATA
ACTACAGGGGGCAGCAGTGAGGAATATTGGACAATGGTCGGAAGACTGATCCAGCCATGCCGCGTGAAGGAAGAAGGTCCTATGGATTGTAAACTTCTTTTGTACGGGAGCAATAAGGTGTAGGCATACACCGATGAGAGTACCGTACGAATAAGCATCGGCTAACTCCGTGCCAGCAGCCGCGGTAATACGGAGGATGCGAGCGTTATCCGGATTGAGTGGGTTTAAAGGGTGCGTAGGCGGAAGGCCAAGGCAGCGGTGAAACGCCAGCGCTTAACGCGTGACCTGCCGGTGAAAAGGG
+
-88?=68)))1=78=;;<;;;;;C8E<AF@E8C<6CA;<@CEEEFFAFFEFEDA;CAECCC8@@+@CDGFFEECF,CEFG,A<CBFE<BCBCFG<<CF,CFGFG@F@D@F@=E5CFGG,AAF,CEDEEFGGGGGEEGGGFEGGGGFGGGGG8DGGGG,=>886BFGDGGE6@D?F@C79C,3:>E7DG7FGGDEGGF*;;CDEDE))8)3;E<:59*=*1=<::*)<CF@FD???@(,7DFD3<0)0(9.:F((7<6CD29F<DAB>(.41,4()/*.36704,44)..((((-,51).(3
@M02996:162:000000000-B87FG:1:1101:19205:4614 1:N:0:TAGCGCTC+ACTGCATA
ACTACAGGGGGCAGCAGTGAGGAATATTGGACAATGGGCGGAAGACTGATCCAGCCATGCCGCGGGAAGGAAGAAGGTCCGATGGATTGTAAACTTCTTTTGTACGGGAGCAATAAGGGGTATGCATACACCGATGAGAGTACCGTACGAATAAGCATCGGCTAACTCCGTGCCAGCAGCCGCGGTAATACGGAGGAGGCGAGCGTTAGCCGGATGTATGGGGTTTAAAGGGTGCGTAGGCGGAATGCCAAGTCAGCGGGGAAACGCACGCGCGTAACGCGGGACCGGCCGTGGAAACGGG
+
88@=808)55)=78=;;<;;;;;@6@6CECGECCCCC;C@CECCFA9CECC<@ACCA9CFC@@@+>FEGDECFCE,EBEF+@+?@F?5B?9@EFA<F99EFGFF@FDDCGF=F<FGGG,CCE,DDFAGGGGG@F8EFGGGFGGGGFEGGGG,DFFAA3;>>7>CFF:FGE>CGGGCEECC6868C9CD@FFGDBEGF*CD<CE>C93<)9CCCB73*6*07@C1*0<><BFB4?BF147C<G><>)9467)0)6:A:EC(-<2?(4(-)4)-(,0/7(-(4)4973(4,36,-4,4=?B?<
@M02996:162:000000000-B87FG:1:1101:5554:4630 1:N:0:TAGCGCTC+ACTGCATA
CCTACGGGAGGCAGCAGTGGGGGATATTGCACAATGGGCGCAAGCCTGATGCAGCAACGCCGCGTGCGGGAAGACGGCCTTCGGGTTGTAAACCGCTGTCCTTGGTGAAGAAACAAATGACGGTAACCATGGAGGAAGCCACGGCTAACTACGTGCCAGCAGCCGCGGTAATACGTAGGTGGCAAGCGTTGTCCGGAATTACTGGGTGTAAAGGGAGCGCAGGCGGGACTGCACGTTGGATGTGAAATACCGGAGCTCAACTCCGGGGCTGCATCCAAAACTGTCGTTCTTGAGTGGAGTA
+
8ACCCAD5:81====;====;888CFGGGGGGGGGGGGGGGGGGGGGGGGGGGFFFGGGGGGGGGGGGGGGGGGGGGGGGGGGGGGGGGGFGGGGGGGFGGGGGGGGGGGGFGGGGGGGGGGGGGGGGFCCGGGGGGFGGGGEGGGGGGGGGGGGGGGGGGGGGGEEEEGGGGGGGGGGGGGFFGGGGGGGGCFGGFGGFGGGFFGFF3=:<C7BFD9GGFCEGGECC9>FF>(,8<BFGDF:FFFFFC>0@BFFFFGDB:FFF?169BFGFBFFF::A2?445),844(5<<).57),4(
@M02996:162:000000000-B87FG:1:1101:5534:4632 1:N:0:TAGCGCTC+ACTGCATA
CCTACGGGAGGCAGCAGTGGGGGATATTGCACAATGGGCGCAAGCCTGATGCAGCAACGCCGCGTGCGGGAAGACGGCCTTCGGGTTGTAAACCGCTGTCCTTGGTGAAGAAACAAATGACGGTAACCATGGAGGAAGCCACGGCTAACTACGTGCCAGCAGCCGCGGTAATACGTAGGTGGCAAGCGTTGTCCGGAATTACTGGGTGTAAAGGGAGCGCAGGCGGGACTGCAAGTTGGATGTGAAATACCGGAGCTCAACTCCGGGGCTGCATCCAAACCTGTAGTTCTTGAGTGGAGTG
+
8ACCCD=851)=========;88@FFGGGGGGGGGGGGGFEGGGGGGGGGGGGGGGFFGGGGGGGGGGGGFGGGGFCFGGFGGGGFFGGGGFGGGGGGFFGGFAFGGGGGGFGGGG8EGGGGGGGGGGGGGGCFGGGGGGGFGGGGGGGGGGGGGGGGFGGCGGGGGGG7EGGGGGGGGCGGFFFGFGGGGGFFECECGFFFG6CF8><?DGGFEGGFGD3?E3C>:96@G42>AFF>605>(1.89:79?BB>B>7+*41722:;99B>G<24=C@)-(-7866446)5)<..6<>??3(
@M02996:162:000000000-B87FG:1:1101:19213:4632 1:N:0:TAGCGCTC+ACTGCATA
ACTACAGGGGGCAGCAGTGAGGAAGATTGGACAATGGGCGGAAGACTGATCCAGCCATGCCGCGTGAAGGAAGAAGGTCCTATGGATTGTAAACTTCTTTTGTACGGGAGCAATAAGGGGTATGCATACACCGATGAGAGTACCGTACGAATAAGCATCGGCTAACTCCGTGCCAGCAGCCGCGGTAATACGGAGGATGCGAGCGTTATCCGGATGTAGTGGGTGTAAAGGGTGCGTAGGCGGAAGGCCAAGGCAGCGGTGAAACGCACGCGCTAAAAGCGGGACCAGCCGGTGGAACGGG
+
88A4868558)88886;<;;;;;@,;,,C@F<<66CC,;@@CCCFEDDECCCAACC@<@F,78>+8BDFFC@F==,CBAF,9,CDFC,BE??BFC9F@??EG@FFGEDCFCCF9EFGG8FEE<FFGGGGGGGGF7EFGGGDCDGGCEEGEF,@FFGFD7CCDBEF69CF>@CC5A<>EFE7??>=7CD7@FCC?EED*;ACDG38).:51:EGE>)*.0:<E71*027<F:88<:>3?@DBD689)04D6:@(4??:*749F2A<B19:B39>,)*1).04)(((-(..-,(--(498(24
@M02996:162:000000000-B87FG:1:1101:5552:4651 1:N:0:TAGCGCTC+ACTGCATA
CCTACGGGAGGCAGCAGTGGGGGATATTGCACAATGGGCGCAAGCCTGATGCAGCAACGCCGCGTGCGGGAAGACGGCCTTCGGGTTGTAAACCGCTGTCCTTGGTGAAGAAACAAATGACGGTAACCATGTAGGAAGCCACGGCTAACTACGTGCCAGCAGCCGCGGTAATACGTAAGTGGCAATCGTTGGCCGGAATTACGGGGTGTAAAGGGTGCGCAGGCGGGACTGGAAGTGGGGTGTGAAATCCCGGAGCTCACGTCCTGGGCTGCCTCAAAAACTGTAGTTCTTGTGTGACTTG
+
8ACCC>AA>0)========;;868BFGGGGGGGGGGGEGGCGGGDGGGGF<FGFGFGGG:CFEGGGGGGGG@FFGGGGG+EA4FGDGG=5FGDE>F@BF=BF<FGAFCD;D>FGFC>DFFG=@F+>DFC>9,7,,3@::<>DB:FE8,6>A7>>FC*>**6;>81=5**4=+1<:<9*;4+2=)+0;2*:7*+):=7)9?0:*):)8).*2<DB:*9:<3>?E5*0*/()*)..17),)1,/,060/67())-(,1,6C)(040(50().*-(47+0).4-/.-..).5).6)5(.*).))
@M02996:162:000000000-B87FG:1:1101:8237:4690 1:N:0:TAGCGCTC+ACTGCATA
CCTACGGGAGGCAGCAGTAAGGGATATTGGGCAATGGGGGGAACCCTGACCCAGCCATGCCGCGTGAGGGAATGAGGCCCTACGGGTCGTGAACCTCTTTTGCCTGGGGATAACCCCTCCCGCGCGACGGGGGGCTGCAGGTACCAGGCGAATAAGCATCGGCTAACTCCGTGCCAGCAGCCGCGGTAATACGGAGGATGCGAGCGTTATCCGGATTCATTGGGTTTAAAGGGTGCGCAGGCGGCGCGTTAAGTCAGCGGTGAAAGGCAGGGGCCCAACCCCGGCAGTGCCGTTGATA
+
8ACCC>AF=1)=========<;;;EFGGGGGGGGGGGGGGGGGGGGGGGGFGGFFFFGGGGGGGFGGGGGGGFFFGGGGGGGGGGGFEGGB>FFGGGGGFGGGGGGGGGGGGGGGGGGGGGGGGGGGGGGGGGGGGGGGGGFGGGGGEGGGGGGGGGGGGGDG;;EDCFGGGCEGFFGGGGGFFGGGGGFGC@>GGFGFFFGGFDCBDF>FGGFFGD<DFFGGGE@5C:7FF<<:79BFG><>DBF:;926F<<BABCDF6>4?BFF<@<DBB9E5>6B0379609BF?949(114*6
@M02996:162:000000000-B87FG:1:1101:10719:4737 1:N:0:TAGCGCTC+ACTGCATA
ACTACGGGAGGCAGCAGTGAGGAATATTGGTCAATGGGCGGAAGACTGAACCAGCCATGCCGCGTGCAGGAATAAGGCCCTAGGGGTCGTAAACTGCTTTTGTGGTGGAGCAAGAAGGCGTACGTGTACGTCGATGAGAGTACATCACGAATAAGCATGGGCTAACTCCGTGCGAGCAGCCGCGGTAATAAGGAGGAGGCAAGCGGTATCCGGATGTAGTGGGTTGAAAGGGTGCGTAGGCTGTGTGGCAAGGCAGCGGTGAAAGGCCGGAGCGCAAGGCCGGGACGGGCGGGGATACTGG
+
88A?@?=>=:1888=;;==;;;;C;6;,@CCC@<,<<,;@@@CEF,,C@E6CDA6:CECCC@+76>8CF=@E5=CEEFFG7=,CAFBFC:,9=59E@,,,5C9AC,B:A:=DF,AFCF<B=CEG8F@FFFFE@@3CDEGGD=;F,3,,@>E,@FC@FC+3:6DCFC,5<:*@7*44411,43268/8>2C+23A=ED*:><7*:E75.);@>70)12)*0/27//)<7<FG>((-782:7<*.).*04784)2(((-:D,-54>)4(45014(()2)((-,57(44(2((312(((..)..
@M02996:162:000000000-B87FG:1:1101:10709:4751 1:N:0:TAGCGCTC+ACTGCATA
ACTACGGGAGGCAGCAGTGAGGAATATTGGTCAATGGTCGGAAGACTGAACCAGCCATGCCGCGTGCAGGAATAAGGCCCTATGGGTCGTAAACTGCTTTTGTGGTGGAGCAATAAGGCGTACGTGTACGTCGATGAGAGTACATCACGAATAAGCATCGGCTAACTCCGTGCCAGCAGCCGCGGTAATACGGAGGATGCAAGCGTTAGCCGGATGTATTGGGTTTAAAGGGTGCGTAGGCTGTGTGGCAAGGCAGCGGTGAAATGCCGGAGCTCAACTCCGGAACTGCCGTTGAGACGGG
+
88@?@?8::1)888=;;<=;;;@C;C@CCCEEDCFDD,C@@CCEFE9EEFEFDEC:CCEF@@@@8@FDGFDG,@@EGGGG7A<EFGCFCC=CDFDEG9,:CE:AC,BCDGGCF5EFGGGGGGGGFGGGGGDGGF@FGGGGGGGG3CFGGGGDFGEEF=FC>63CFGAFGE:CGCGFCFCCCCA>DCGG@FFGGFGGFCDAFGGAC:>B)@FEDF>)091+;B=2*.ACBFDD(8?F:?@G<*..5/73*8>F(3?F(:D,4@?B)<A7>BC9>(9@=0)5)<>?BB0542;,(48(72184
@M02996:162:000000000-B87FG:1:1101:6767:4763 1:N:0:TAGCGCTC+ACTGCATA
CCTACGGGAGGCTGCAGTGAGGAATATTGGTCAATGGGCGGAAGCCTGAACCAGCCAAGTCGCGTGAAGGATGAAGGTATTATGTATTGTAAACTTCTTTAGACGTAGAGAAATAAGGCGCTCGTGAGCGCTGATGCTAGTATACGTAGAATAAGGATCGGCTAACTCCGTGCCAGCAGCCGCGGTAATACGGAGGATCCGAGCTTTATCCGGATTTATTGGGTTTAAAGGGTGCGCAGGCGGCATGTTAAGGCAGCGGTTAAATGGTGAGGCTCAACCTCATCCAGCCGTTGATACTGG
+
68BCCADF=:)===8;;;===;;;CFGCFGGFGFGGGGGGGGFGGGGGGGFDGFFGEGGGGFGGFCB@FGGGFEEFFFAC@AFGFCECFDEFGGGFGFAFGGGGF+<ACFDEA?FFFFDFDGGG=FFF8FEE68>EGEGGGC,7=BDF8BFCF9EF?FDGGGFCEFFGGGGGGGCEFGGGGDFFGGGGGDFCEEGGFGG4DGG>*>FFF=CE<>3566:@AFFCEEGFEFFEF?FF06B>27659:>4*.4@)1(-8>CB6<45-).-9)9<0()AF:2746<96))5(43-80)4=4<5
@M02996:162:000000000-B87FG:1:1101:10710:4769 1:N:0:TAGCGCTC+ACTGCATA
ACTACGGGAGGCAGCAGTGAGGAATATTGGTCAATGGTCGGAAGACTGAACCAGCCATGCCGCGTGCAGGAATAAGGCCCGATGGGTCGTAAACTGCTTTTGTGGTGGAGCAATAAGGCGTACGTGTACGTCGATGAGAGTACATCACGAATAAGCATCGGCTAACTCCGTGCCAGCAGCCGCGGTAATACGGAGGAGGCAAGCGTTATCCGGAGGTAGTGGGTTTAAAGGGTGCGTAGGCTGGGGGGCAAGGCAGCGGTGAAAGGCCGGAGCTCAACGCCGGAACTGCCGTTGAGACGGG
+
8864@:1:8:18888;;==;;;;@;@<@EDEC@@E@C,<@CCCCF@9CAFC@AA;:@@CFC@8@+@@<FFCF,@@EFGFG+@+?CFCC@@=CEFFGG9,?EE4EC4BCBFFFG,CFGGFGGGGGGGGGGGFGEC+CFFGGGFFG:;EFEGG>DGGCF@6CC>@CGG:EGC4;C8FC8?>C99:>C29C+BDGDACED*>B<FGFE55A);7=CE))24*29CC1*)<:>FFF2<BE<B>C?*4)-)04)4:>((.48GG(9F>B260<>>792./<6,,--<;99945.49,(-80<7:?7
@M02996:162:000000000-B87FG:1:1101:23793:4777 1:N:0:TAGCGCTC+ACTGCAGA
ACTACGGGTGGCAGCAGTGGGGAATATTGCACAATGGGGGAAACCCTGATGAAGCGACGCCGCGGGAGCGATGAAGGATTGCGGGATGTAAAGCTCTATCAGCAGGGAAGAGAATGACGGTACCTGACGAAGAAGCACCGGCTAAATACGTGCCAGCAGCCGCGGTAATACGTAGGGGGCAAGCGGTATCCGGATGTACTGGGTGTAAAGGGGGCGTAGGGGGCATGGCAAGTCTGAAGTGAAAGCTCGGGGCTCAACCCCGGAACTGCGGGAGAAACTGCCAAGAGAGAGTGCAGGAGAG
+
88@4CB5501),;86;;=;;;78@,;,6CFF,;C<@DFDCCDC<E,<E@,C,@F,76@@FCCF>+@CE@>=,BAAE,B<,,,B@+@+B,:55?<A<?5,:AD,DBCD@DBF@FD8>FFED@F3,;@BFCC>F:CFF8B3>E*3>FC:@,>,>C7E81<C<,788@32A++?:2<*1:*:EC5>5?)*1*20;87**)0:9C6C);1/9?FC5)7>C5;CD:879C4C<3575.))0.:F*5*.695*4>645((-2<6*(-5-,-(,,9(/((4;84().)).42((.--(.-69:><?0,
@M02996:162:000000000-B87FG:1:1101:12961:4778 1:N:0:TAGCGCTC+ACTGCATA
ACTACGGGGGGCAGCAGTGAGGAATATTGGTCAATGGACGGAAGTCTGAACCAGCCATGCCGCGTGAAGGAAGAATGCCCTATGGGTTGTAAACTTCTTTTGCCACAGAGTAAGAAGGGTCGTGCGCGGCCTGATGAGAGTATGGGGCGAATAAGCATCGGCTAACTCCGTGCCAGCAGCCGCGGTAATACGGAGGAGGCAAGCGTTAGCCGGATTTATTGGGTTTAAAGGGTGCGTAGGCGGACGCGGAAGTCAGCGGGGAAAAATCCCGGCGCAACCGGGAGGCTGCGGTGGAGACGGG
+
-8A?C?=510)88889:<:::::CCE,<EFEAD<BBECF@CECCB<,EBEE?EA::?FCF=C@B+@FFGGFGGFA,CDEG,@BBDGB@><@BEFGCF9=EEFGGFACBCG,@F,@FGFF6DG>FGGGGGGGDCFFGGGGGFC@F+=EEGGG>FGFFC09>CC@EGGCFFD;CGFGG;CCFC785=9DG7FGGDBGGF*>BCGG):C)>)9CE7B010.::@CD/:3CCAFCE,::D2?:>?G9>9BBB)79B4)6>:GD1354<(,(./5C>F3:>31:;B@(9>?(44(2,(-3.;?11(
@M02996:162:000000000-B87FG:1:1101:6765:4783 1:N:0:TAGCGCTC+ACTGCATA
CCTACGGGAGGCTGCAGTGAGGAATATTGGTCAATGGGCGGAAGCCTGAACCAGCCAAGTCGCGTGAAGGATGAAGGTATTATGTATTGTAAACTTCTTTAGACGTAGAGAAATAAGGCGCTCGTGAGCGCTGATGCTAGTATACGTAGAATAAGGATCGGCTAACTCCGTGCCAGCAGCCGCGGTAATACGGAGGATCCGAGCTTTATCCGGATTTATTGGGTTTAAAGGGTGCGCAGGCGGCATGTTAAGTCAGCGGTTAAATAGTGAGGCTCAACCTCATCCCGCCGTTGATACTGGG
+
8BCCCBD>=8)==========;CEFGGGGGGGGGGGGGGGGGGGGGGGGGGGGGGFGGGGGGGG@FGGGGGGGGGGGGFGGGGGGFFGGGGGGGGGGGGGGGGGGGGGGGGGGGGGGGGGGGGGGGGGGGGGGGGGGFGGGGGGGGGGGGGGGGGGGGGGGGGGGGGGGGGGGGGGGGGGGGFFGGGGGGGGGFGGFGGFGGGF8CAFFFGEGFFGGCGCFGGCG3FGFFGFFFFFBFFG>GF@>EFAGAFFFFFA?GGB>DAFFFF2969?<.<FFB:8?F<D<2?>>F4??:A<FAA:(
@M02996:162:000000000-B87FG:1:1101:6782:4790 1:N:0:TAGCGCTC+ACTGCATA
CCTACGGGAGGCTGCAGTGAGGAATATTGGTCAATGGGCGGAAGCCTGAACCAGCCAAGTCGCGTGAAGGATGAAGGTATTATGTATTGTAAACTTCTTTAGACGTAGAGAAATAAGGCGCTCGTGAGCGCTGATGCTAGTATACGTAGAATAAGGATCGGCTAACTCCGTGCCAGCAGCCGCGGTAATACGGAGGATCCGAGCTTTATCCGGATTTATTGGGTTTAAAGGGTGCGCAGGCGGCATGTTAAGTCAGCGGTTAAATAGTGAGGCTCAACCTCATCCCGCCGTTGATACTGG
+
68AAC5):=:)======;===;;@CFFFFGGGGGGGGGGGGGGFGGFGGGFGFEFFFFFFFFBFFFFGGGGGGCEEFGFFAEFFFDCD@AEFFFGGGGGGGGGGGGGGGFF@FCGGGGGGGGGGGGGGGGGGGGGGGGGFGGFGFC=>DEFGGGCDFGDFEGGGDCFGGGGGGGG6FGGGGGFEEGDGGFFFGFGG4*9A8DC3?CC=FFF=DB>3=C7;8<5CCACFEFDFFFFBBBB7()()-5<9?AAFBA<A05C:1BBDBAA9FDD?6:FF48((,0699?(39;;?66))=>))
@M02996:162:000000000-B87FG:1:1101:23812:4794 1:N:0:TAGCGCTC+ACTGCATA
ACTACGGGTGGCAGCAGTGGGGAATATTGCACAATGGGGGAAACCCTGATGCAGCGACGCCGCGTGAGCGATGAAGGATTTCGGTATGTAAAGCTCTATCAGCAGGGAAGAGAATGACGGTACCTGACTAAGAAGCACCGGCTAAATACGTGCCAGCAGCCGCGGTAATACGTAGGGTGCAAGCGTTATCCGGATTTACTGGGGGTAAAGGGTGCGTAGGGGGCATGGCAAGTCTGAAGGGAAAGCTCGGGGCGCAACCCCGGAACTGCGTTGGAAACTGGCAAGCGAGAGTGCAGGAGAG
+
688?C?:)81)=;8=;;<;;;88@CE@EFFGFDE9CEFDDCEDFGCCEEEDCFE@@@FEGFCCC6@FE=@>E?CEE,B:5,CFD8E=F,A??AF9FD<,:EFEFEGGFFEG,EFEFFFCEFFCFDDFD,DEFGGGGFEGEGECFFGCFFC@FFGGFFGD@FC:CE:?E:DFC2B,4:4=CE>A?E?*95CFGGF5**;>FCFG)=5;FFFFG*83C*8DG)::9C5CG<@FF44.96AF4-98><.15<>BF9(936>C::B>,3-)4*-*,-4)30(.63)82-4,3934,6)..72342
@M02996:162:000000000-B87FG:1:1101:12782:4862 1:N:0:TAGCGCTC+ACTGCATA
CCTACGGGAGGCTGCAGTGAGGAATATTGGTCAATGGGCGGAAGCCTGAACCAGCCATGCCGCGTGAAGGAGGACGGCCCTATGGGTTGTAAACTTCTTTTGTAGTGGAGCAATAAGGTCTACGTGTAGATCGATGAGAGTACATTACGAATAAGCATCGGCTAACTCCGTGCCAGCAGCCGCGGTAATACGGAGGATGCAAGCGTTATCCGGATTTATTGGGTTTAAAGGGTGCGTAGGCGGGCTGGTAAGTCAGGGGTGAAAGCCCAGTGCTCAACACTGGAACGGCCTTTGAGACGGG
+
-88?CB===81=;;=;;==;;;;C6C,;EDGEFCFCDFFCDECCFF8EEF@CEA::@FDFE@@@6>CDGGFGEC<CFGGG+A=?FGB?@@?BEGGFGA<FEGFGD<BCAFG@F,CFGG,FGGGGFGGGGGGGGFFGGGGGGGGGCCFGGGG8DGFFG9FEEG?EGGCFGE@FGGFGGCCC5999C:CD@FFFDEGGF4C8:FEFE5)=8;FGGF>7*7:@CFCD5)CCBFG>3??FF2>9<)-)-)845<<F-)5<BGD2>FFFF?(406254-/:60>?<FFFF3(34(-4).6(8203-
@M02996:162:000000000-B87FG:1:1101:11930:4863 1:N:0:TAGCGCTC+ACTGCATA
ACTACGGGTGGCAGCAGTGAGGAATATTGGTCAATGGGCGAGAGCCTGAACCAGCCAAGTAGCGTGAGGGATGACGGCCCTATGGGTTGTAAACCTCTTTTGGCGGGGAATAAAGTGCGCCACTTGTGGTGTTTTGCATGTACCCGCCGAATAAGGATCGGCTAACTCCGTGCCAGCAGCCGCGGTAATACGGAGGATCCGAGCGTTATCCGGATTTATTGGGTTTAAAGGGAGCGTAGGCGGGATGTCAAGTCAGCTGTGAAAGGGAGTCGCTCAACGGCGGCACTGCAGTGGAAACGGG
+
88A?C:85=01=;8=;;==;;;;@;C@EEFFEECCDDFFCCECEGF8EEFCDEFEDEGFECEEB6BFGGDEGEFFEGGFG,AEEFGE:@FDCFGGEG=,FFGFGEGDD>F,=FFG<FGGGGGG8FFGGG3DD6>DGGGFGGFGGGGGGGGGDFGFFC>ABDCCEGGFFFE=CGGGGFFC6=85;D>DGFGGGDBGGF6FFCCED=>BB;6CGC>8*06::@CC92)<>BFGFFFFF>B:D>D38>)8,256?.6:AD+>)8?AB)804>(990():?(8(307;>>(.87>9(4.5B:(-3
@M02996:162:000000000-B87FG:1:1101:11948:4872 1:N:0:TAGCGCTC+CCTGCATA
ACTACGGGTGGCAGCAGTGAGGGATATTGGTCAATGGGCGAGAGCCTGAACCAGCCAAGTAGCGTGAGGGATGACGGCCCGATGGGTGGTAAACCTCGTTTAGCGGGGAATAAAGGGCGCCACATGTGGTGTGTTGCATGTACCCGCCGAATAAGGATCGGCTAACTCCGGGCCAGCAGCCGCGGTAATACGGAGGAGCCGAGCGTTAGCCGGATTTATTGGGTTTAAGGGGAGCGTAGGCGGGATGTGAAGTCAGCGGTGAAATGTAGGCGCTCAACGGCTGCACTGCAGTGGAAACGGG
+
-8CBCB5):)0;=8=;;==;;;,8,C,CACGCDA9EC8E@CCFECACCFF9,CACCCFEF,CC@8B:@ECCGGF9FFGGG+44?CF=,885@FFFEF++B++<ABFE@CCA>AC;,@C=@>>C,3>CF:3@@+@,DC@=FE,EDFGGCGGGDFGF6:,*<;96C,11A=E*:5**=BCFGC55.8:)92A://<5=3/7)19EB=95>)/9C>>><=-**0<>95<<*)*28;>0>;:B3)>;>>)73*))9):))2*/4>72A29)-9)24;(0**.-(4.((.3).8),.(.5413,2:
@M02996:162:000000000-B87FG:1:1101:12776:4881 1:N:0:TAGCGCTC+ACTGCATA
ACTACGGGAGGCTGCAGTGAGGAATATTGGTCAATGGGCGGAAGCCTGAACCAGCCATGCCGCGTGAAGGAGGACGGCCCTATGGGTGGTAAACTTCTTTTGTAGTGGAGCAATAAGGTCTACGTGTAGATCGATGAGAGTACATTACGAATAAGCATCGGCTAACTCCGTGCCAGCAGCCGCGGTAATACGGAGGAGGCAAGCGTTAGCCGGATTTATGGGGTTTAAAGGGTGCGGAGGCGGTCTGGTAAGTCAGGGGTGAAAGCCCAGGGCTCAACACTGGAACTGCCATGGATGAGGG
+
8A<AC:)88:1=6;=;;=;;;;;@,@,6C<;C@@,@CACBCE@EGC8EDF<@AF,,C<C<,86@6@FCFFFFEE,FEGGGC4B?FGE+==9@?F9?<@<F,C4A@9AA<?F@<,9EFG5EFDGGFGCFF@EGDF8C>FEGGAFG,,@DEFG,DCD997+38++@FF7CD:@CG>FGF?C,;9:5=/9D+9+;:?CE>*85<5=)31=>);8EDD5**-**9@C)/)<:5=:8,-8D900>:),)-)82*5:=64ABFFC49F7AA(315?*43(009:7,)9,:::).54)),,.)0(,4-
@M02996:162:000000000-B87FG:1:1101:7550:4892 1:N:0:TAGCGCTC+ACTGCATA
CCTACGGGTGGCAGCAGTGGGGGATATTGCACAATGGGGGAAACCCTGATGCAGCGACGCCGCGTGAGTGAAGAAGTATTTCGGTATGTAAAGCTCTATCAGCAGGAAAGATAATGACGGTACCTGACTAAGAAGCACCGGCTAAATACGTGCCAGCAGCCGCGGTAATACGTATGGTGCAAGCGTTATCCGGATTTACTGGGTGTAAAGGGAGCGCAGACGGCATGGCAAGCCAGGTGTGAAATGCGGGGGCTCAACTCCGGAACTGCATGTGGAACTGTCAAGCTAGAGTATCGGAGAG
+
88BACBA5:))====;=<=;;886BEAFGGGFFGGGGGGECEFFGGFGGCGFGFDECEFG7F=C@CFFFFFGGE?FEFFGGAFGB<BFFDFCEFFGGG9FGGEFGG7FGFFFGGGGGGGGDGGFAFBFGGGGGGDFGGGGE8:FFGGGFGE7BGGGCFCFFGCEGEGGGG?;CC=6C4=CF8B6CD<77@7CCB==AFG6:4>=C8=+;AFGFF=C9><D:CE)2):7(8*<:8,7(.7*,049)*/4<>BB90(),0:3256((()5*4:)656313>?F4<),4).5).-.-)474434
@M02996:162:000000000-B87FG:1:1101:7884:4896 1:N:0:TAGCGCTC+ACTGCATA
CCTACGGGTGACAGCAGTGGGGAATATTGCGCAATGGGCGAAAGCCTGACGCAGCGACGCCGCGTGAGGGATGAAGGTTTTCGGATCGTAAACCTCTGTCAGAGGGGAAGAAAGTGCATGGTGCTAATCAGCTGTGTATTGACGGTACCCTTAAAGGAAGCACCGGCTAACTCCGTGCCAGCGGCCGCGGTAATACGTATGGTGCAAGCGTTATCCGGATTTACTGGGTGTAAAGGGAGCGCAGACGGCATGGCAAGCCAGATGGGAAATGCGGGGGCTCAACTCCTGAACTGCATGTGGG
+
88CACAA):0)========;;88@EFGGGGGGGGGGFGGEFEGGFGCGGGFCGF@FFDEGEEEG+@CFGG:EGF?FFG,E+FEEC?>FEFG?<FGFFF@FGGFEGGE@CCFCFF,EDCFGGGGGGGGGCFDF,DEF;F9,@EFGGGGGDCG76BEA;@?C:CFCFC*:;7BFGGGFGGFGC4)//CDDGG<C=AGF>***99<=7DB6)01AD)/CD;<*7CCFFFFG(<>=9ABF?FE<-)(.(0<<C>B@<BF?F=*(.739)((4097<637:531-5014)480448274.-*.48(
@M02996:162:000000000-B87FG:1:1101:7566:4898 1:N:0:TAGCGCTC+ACTGCATA
CCTACGGGTGGCAGCAGTGGGGGATATTGCACAATGGGGGAAACCCTGATGCAGCGACGCCGCGTGAGTGAAGAAGTATTTCGGTATGTAAAGCTCTATCAGCAGGAAAGATAATGACGGTACCTGACTAAGAAGCACCGGCTAAATACGTGCCAGCAGCCGCGGTAATACGTATGGTGCAAGCGTTATCCGGATTTACTGGGTGTAAAGGGAGCGCAGACGGCATGGCAAGCCAGATGTGAAATGCGGGGGCTCAACTCCTGAACTGCATTTGGAACTGTCAAGCTAGAGTATCGGAGAG
+
88CCC>D980)====;===;;88@CFGGGGGGGGGGGGGGGGGGGGGGGGGGGFEFFGGGGGGGFFGGGGGGGGGGFGDGGGGGFDFGGGGGGGGGGGFGGGGGGGDFEGGFGGGGGGGGGGGGGGGGGGGCFGGGGGGGGGGGGGDFGGGGGGGGGGFGFDEGGGGGGGGGFGGGGFGGGGFFGDGGGGGGGFEGFDGFGGGFGCFFFFGEC5BDC;GGFGGGGFGGFFFF(8:F?FF7:CB?BFF>GFF@92<?>F>>?=:<BB2>@A*:4AFFB?>FFF<58<)4>53).6-4>:223
@M02996:162:000000000-B87FG:1:1101:14679:4906 1:N:0:TAGCGCTC+ACTGCATA
ACTACGGGCGGCAGCAGTGAGGAATATTGGTCAATGGACGGAAGTCTGAACCAGCCATGCCGCGTGAAGGAAGAATGCCCTATGGGTTGTAAACTTCTTTTGCCACAGAGTAATAAGGGTCGTGCGCGGCCTGATGAGAGTATGTGGCGAATAAGCATCGGCTAACTCCGTGCCAGCAGCCGCGGTAATACGGAGGATGCAAGCGTTATCCGGATTTATTGGGTTTAAAGGGTGCGTAGGCGGACGCGTAAGTCAGCGGTGAAATATCCCGGCTCAACCGGGAGGCTGCCGTTGATACGG
+
68A?CA8:)1)8888;;<;;;;CC;CCEEFGFACECFFFCEEEEFAEEDFFDDECFEGFFF@@B6>FFGGFGGFF5EFGG,A8CCFE=>CEEFGC<F9?FFGGGCEEFFF?EF,FGGGGFFG7FGGGGGGGFDFDFGGGGCFAFEEGGGGGEGGGGF<FEEGDGGGFGGGCFGGGGGGGFGC?>C:DD>FFFD>EGF6FFGGGFE97:>FGGGF7*06*:=EF9/.<CAFF>2?1B(8>C7D>>>FFF)4<F):<AFGG4>FFA)6-418DFF->C?(49>E>;B?244:92-48-6:02
@M02996:162:000000000-B87FG:1:1101:7868:4911 1:N:0:TAGCGCTC+ACTGCATA
ACTACGGGTGTCAGCAGTGGGGAATATTGCGCAATGGGCGAAAGCCTGACGCAGCGACGCCGCGTGAGGGATGAAGGTTTTCGGAGCGTAAACCTCTGTCAGAGGGGAAGAAAGTGCATGGTGCTAATCAGCTGTGTATTGACGGTACCCTTAAAGGAAGCACCGGCTAACTCCGTGCCAGCAGCCGCGGTAATACGTATGGTGCAAGCGTTATCCGGATTTACTGGGGGGAAAGGGAGCGCAGACGGCATGGCAAGCCAGATGTGAAAGGCGGGGGCTGAACTCCTGACCTGAATTTGGA
+
88@?C>A):0)====;;====88@EFACFFGGGEGGFGGC@BCCCEFFFFGGGFCC@FGGFC:@8CCEGGCFEF?CFFFGGAFGF+8@@CC<E8EEFB5BDGFEFFD:CEFEGGFGFCFFGGGGGGG9FGFFFGGGGFFCFGGGGEG*@C>7DFGFGGGEE*,>FEEGGGGGC?CEFC7EFFFF6?59C58B;6FE>CGFFF+A9<FF>)**18=>D>D3:+C7C86C(5/>::6@::B3,)4>94;2C;6><?B28*5::5)66<2<B24(-4@ED0((.*(.4)-46((.:())06:6(
@M02996:162:000000000-B87FG:1:1101:7888:4915 1:N:0:TAGCGCTC+ACTGCATA
CCTACGGGTGGCAGCAGTGGGGAATATTGCGCAATGGGCGAAAGCCTGACGCAGCGACGCCGCGTGAGGGATGAAGGTTTGCGGATCGTAAACCTCTGTCAGAGGGGAGGAAAGTGCATGGTGCTAATCAGCTGTGTAGTGACGGTACGCTTAAAGGAAGCCACGGCTAACTCCGTGCCAGCAGCCGCGGTAATACGGATGGTGCAAGCGGTATCCGGAATTACTGGGGGGAAAGGGAGCGGAGACGGCATGGCAAGCCTGGTGTGGAATGCGGGGGCTCAACTCCTGAACTGCATTTGGG
+
88BCCBF=>0)======<;6;88BFGGGCGGGGGGGG8FGGGGGCFGGGGG,8@@FEGGGGGGGCC,8<FEGGFGGGG:5+,8@CE7FFGFG9?=FGGGDF9F==:CF+FGGF,3C,,CFGGGA=B3,3@;<;3,@,5,84,36>BCB*3@@EB2;>8A:,*,><:/4:CCGCB5=*2:+</8;@FD3CE)3:3?90*1.7CF7@D?F>>):7)*091*)0<7:C*<F0:)78?6F?()14)45(07:)-4.:07>:5*(,)(..8049)*.(4>EE(,3<@728:-..5,).5)-06:A(
@M02996:162:000000000-B87FG:1:1101:7565:4915 1:N:0:TAGCGCTC+ACTGCATA
CCTACGGGTGGCAGCAGTGGGGGATATTGCACAATGGGGGAAACCCTGATGCAGCGACGCCGCGTGAGTGAAGAAGTATTTCGGTATGTAAAGCTCTATCAGCAGGAAAGATAATGACGGTACCTGACTAAGAAGCACCGGCTAAATACGTGCCAGCAGCCGCGGTAATACGTATGGTGCAAGCGTTATCCGGATTTACTGGGTGTAAAGGGAGCGCAGACGGCATGGCAAGCCAGATGTGAAATGCGGGGGCTCACATCCTGAACTGCATTTGGAACTGTCACACTAGAGTATCGGAGAG
+
-8A?C*:5=0)======;;;;88@@FFFGGGGGGGGFFGECFGGGGGGGGGGGGGEFGGGGGGG7FEEGGGGGGGGCFEFGAFEFAFFFFFFFFFGGGCFGGGGGGDEDGGFDGG9;FEF@FFFFGE<ACF8EGFGGGFGGDEGGGFGC8EGGGGGGGG7FDGGGGGGGFG59CEGGCCFGGFFEGGGG?D8/0:*;@C7FGG4A5=FF:C5CAFD)-/94:C)7<=FBFG<:((772?FA7)=>@F><9BEF0172+::(9<4:>25?22:AAFC=07>>49)),,54)4.5).4.2314
@M02996:162:000000000-B87FG:1:1101:24902:4950 1:N:0:TAGCGCTC+ACTGCATA
CCTACGGGAGGCTGCAGTCGAGGATCATTTGCAATGGGCGAAAGCCTGACAATGCGACGCTGCGTGGAGGATGAAGGCCTTCGGGTTGTAAACTCCTGTCATAGGGGAACAGGCGATCTTACCTAATACGTAAGTGAGTTGAGTGTACCCTAAGAGGAATTGGCGGCTAACTCTTTGCCAGCAGCCGCGGTAATACAGAGGCCAAGCGCGATATTCGGATTTACTGGCCTTACAGTGCGCGTATGCTGTCTGTCGTGCAGAGTGTGAAATCTCCGGGCCCAACTCGGAAAGTGCGCTTGAA
+
8ACCC>)=1))8;;8====888886CC<FFGGGGGFGGGGEGEGGGFGFF<EFECFBFFG@FGF8BFGFGEFCFGG8EFGGG7,:ECCCECBFGDGGGBFGGE9F<:F==<<EFGGGFGGG?FC9FFFGFFE8,33@FGGGFFDCDCD,EF8DCEGCEGGGCEECGEE@DGFF;,7,<EEGGF9FGCC)5?5?1=,4+:)*>F4**)088)2*);;537C>FC7<9+*,*2/(.3*6)5/414).7*.?347-6,8(**))0..644A1-0).))251143:6(),3((-.6---(0-,..
@M02996:162:000000000-B87FG:1:1101:5696:4960 1:N:0:TAGCGCTC+ACTGCATA
CCTACGGGTGGGCTGCAGTGGGGAATATTGCACAATGGAGGAAACTCTGATGCAGCAACGCCGCGTGAAGGAAGAAGGTCTTCGGATTGTAAACTTCTGTTTTTAGTGACGAAACAAATGACGGTAGCTAAAGAGGAAGCCACGGCTAACTACGTGCCAGCAGCCGCGGTAATACGTAGGTGACAAGCGTTGTCCGGATTTACTGGGTGTAAAGGGTGCGCAGGCGGGACTGCAAGTTGGATGTGAAATACCGAGGCTCAACCTCGGAGCTGCATCCAAAACTGTAGTTCTTGAGTGAAGG
+
ACCCCDF5>00====8;;;;CFEF:FEFGGGGGGGGGGGGGGGGGGGEEFGGGGEFGGGGGGGGGGGGGGGGGGGGGGGGGGGGGEGGGGGGGGGGGGGGGGGGGGGGGGDGGGGGGGGGGGGGGGGGGGDEFFGGGGGGGGGGGGGGGGGGGGGGGGGGGGGGGEGGGGGGGGGGDCCEGFFFGGGGGGGEEFGGFGDFGGGFGGFFFEFGGFF3*/9DFGGGG>EG9DGF?<>F:AFGBFBF5=BBC6AFB0726=FFDFB21:?>@BC>4497944>BF:<)5<<BA<BF9)-/6<D(
@M02996:162:000000000-B87FG:1:1101:24917:4960 1:N:0:TAGAGCTC+ACTGCATA
CCTACGGGAGGCTGCAGTCGAGGATCATTTGCAATGGGCGAAAGCCTGACAATGCGACGCTGCGTGGAGGATGAAGGCCTTCGGGTTGTAAACTCCTGTCATAGGGGAACAGGCGATCTTACCTAATACGTAAGTGAGTTGAGTGTACCCTAAGAGGAATTGGCGGCTAACTCTGTGCCAGCAGCCGCGGTAATACAGAGGCCAAGAGCGTTGTTCGGATTTACTGGGCGTAAAGGGCGCGTAGGCGGTCTTGCGTGTCAAGTGTGAAATCTCCGGGCCCAACCCGGAAAGTGCGCTTGAA
+
8ACCCF5851)=========888@CF@FFFGGGGGGGGGFFGGGGGGGGGGFGGFGEGGGGGGGBFGGGGGGGGGGGGGGGGGGGGGGGGGGGGGGGGFGGGFGGGGGGGGGGGGGGGGGGGGGGGFGGGGGGGGGGGGGGGGGGGGGGGGGFGGGGGGGGGGGEGGGGGGGGGGGGGGGGGFFGGGGGGGBEFGGFGGFDGGFGGFFFFGGGEFGGFDGFGGGGFGGFFG>?FFFFFFG999::@EBCB?FFFFFFGFAFFBF<BAB@<DDFFDC@27><@F<:B;>348:>AFFBB?F:
@M02996:162:000000000-B87FG:1:1101:5716:4967 1:N:0:TAGCGCTC+ACTGCATA
CCTACGGGGGGGCTGCAGTGGGGAATATTGCACAATGGAGGAAACTCTGATGCAGCAACGCCGCGTGAAGGAAGAAGGTCTTCGGATTGTAAACTTCTGTTTTTAGTGACGAAACAAATGACGTTAGCTAAAGAGGAAGCCACGGCTAACTACGTGCCAGCAGCCGCGGTACTACGTAGGTGACAAGCGTTGTCCGGATTTACTGGGTGTAAATGTTGCGCATGCGGGACTGCAAGTTGGATGTGAAATACCGAGGCTCAACCTCGGACCTGCAGCCAAACATGCAGTTCTGGAGTGCAGT
+
8ACC@*:)0))+8888:3:BFB@F<C,@DFGFFGGGDCDFEGGGGGG,3@FBC78?>FFGGGFG7=FC:FG8,=:<>FBCCE98*=<FFGGCBFGGGG:CFFGGGC<:@FAEEEEG*8<?+<C*;F5FEC93<C8*;**;FGGE8CCCEEGFCAF6EFGF;<:C@EGDECE5:2<::CFCF*@6FC**/:78;FFG@**0C7?6<FFFEB:9C6=**):))**1ABC<(7FFF))1.)=950)9)1920-)0(,(,-:CB7743:(((),721()2.344()4(),-6645))),.....)
@M02996:162:000000000-B87FG:1:1101:15482:4968 1:N:0:TAGCGCTC+ACTGCATA
ACTACGGGGGGCTGCAGTGGGGAATATTGGACAATGGGGGAAACCCTGATCCAGCGACGCCGCGTGAGTGAAGAAGTATTTCGGTATGTAAAGCTCTATCAGCAGGGAAGAGAATGACGGTACCTGACTAAGAAGCCCCGGCTAACTACGTGCCAGCAGCCGCGGTAATACGTAGGGGGCAAGCGTCATCCGGATTTACTGGGTGTAAAGGGAGCGTAGACGGCAATACAAGTCTGAAGTGAAAGCCCGCGGCTCAACGGCGGAACGGCTTTGGAAACGGTATAGCTAGAGGGGCGGAGAG
+
-886A?>585188889:::9978?:?95ACFE=D<?CDDDEEFGGD<EB?CFAAA=>FCF>>8>+8@B<>AFGC>C3@=,,@FD8D@E9BCCAF:FC<,DFGFGBEDFDGG>FG<FGGGGGGGGGGGGBFGGFGGGGGGGGEEGGG+CFGCFGGGF@FCCC7:EG5CG9CFF9:F=EDD>EF:>CCCG7EFGDE:2*CG?>FG0;)9@F=DEDDEG36<GFCDCEE<>?FFF:A5=<>F0.26@<@5?D>>@7(4<DG*3>>99BF(4)(1(.5?FF(,4(8(6:<)6>?>080;4BF;36
@M02996:162:000000000-B87FG:1:1101:8426:4969 1:N:0:TAGCGCTC+ACTGCATA
CCTACGGGGGGCTGCAGTCGAGAATCATTCACAATGGGGGCAACCCTGATGGTGCGACGCCGCGTGGGGGAGGAAGGTCTTCGGATTGTAAACCCCTGTCATGTGGGAGCAAGGCGCAAGCTTGATAGTACCACAAGAGGAAGAGACGGCAAACTCTGTGCCAGCAGCCGCGGTAATACAGAGGTCTCAAGCGTTGTTCGGAATCACTGGGCGTAAAGGGTACGTAGGCTGCCGCATAAGTCGTGCGTGAAAGGCAGGGGCTCAACCCCTGGAGCGCGCATGATACTGTGTGGCTGGAGTA
+
68ACC>:585)8888::::888:BCF<F5EFGGGGGGGGGEGGGGGGGGGGGBCECFGGGGGGGFGGGGGGGGGGGCFGGGGGGEEGGGGGGGGGGGGFGGGCFCFGFEEGGGGGGGGCGGGCGFC<FGGDEFGGGGGGFGGGGGGGGGGGGCGCF+<:@:CFGGGGGGCGGG?G=@CCGGGFF<CFGFGGFE<EGE<F>7DCFFD@8FFGGC5<CC:FGF?CDEFFDF:C@04>56(*;<;404>E6DFFF>(.3:EGBB>?B)4<0>?G?FB)27-(,4>)46<<6-.6::2(-732((
@M02996:162:000000000-B87FG:1:1101:18651:4972 1:N:0:TAGCGCTC+ACTGCATA
ACTACGGGTGGCTGCAGTGGGGAATATTGGGCAATGGGCGCAAGCCTGACCCAGCAACGCCGCGTGAAGGAAGAAGGTTTTCGGATTGTAAACTTCTGTCCTTGGTGACGAAGGAAGTGACGGTAGCCAAGGAGGAAGCCCCGGCTAACTACGTGCCAGCAGCCGCGGTAATACGGAGGGGGCAAGCGTGGTCCGGAAGGACTGGGCGTAAAGGGCGGGTAGGCGGCGTGTTAAGGCGGAAGTGAAAGTCCTGCTGTCAAGGGGGGAATTGGTTGGGGGACTGGAAGGCGAGAGGGCGGGG
+
88A=A5:5:01=;88;;;=;;788;C6@CCFC@@FDFFECFECCGG8E@CC<EA6CCFEGGB@B6>BDFFFGFEDEF:?9=EFECF+FA@BBFCFFGE,CF95CC:AFFFFCFGGGGAFGGGGEGGGEFGGGGGGGGGGFGGGGGGGGG9FFG,:3DF>@:9DEFGGG9BE,4=E*:?CECD>A8>7C7*:*5;EGFG)<DCC>CD:@5>GGDFF3<(9)7;/9EB:/()*)6:A6(())-1)94FF>25<*-48)-0:45?0;9>720)2()37E5(,,3)4<<>B?4((-,401)4(((
@M02996:162:000000000-B87FG:1:1101:6071:4975 1:N:0:CAGCGCTC+ACTGCAAA
CCTACGGGCGGCAGCAGTGGGGGATATTGCACAATGGGGGAAACCCTGATGCAGCGACGCCGCGTGAGTGAAGAAGTATTTCGGTATGTAAAGCTCTATCAGCAGGAAAGATAATGACGGTACCTGACTAAGAAGCACCGGCTAAATACGTGCCAGCAGCCGCGGTAATACGTATGGTGCAAGCGTTATCCGGATTTACTGGGTGTAAAGGGAGCGGAGACGGCATGGCAAGCCAGATGGAAACTGCGGGGGCTCAACTCATGAACTGCATTTTGAACTTTCAAGCTAGAGTATCGGAGAG
+
88ACC>A=51)8788;;<;;;8+@FFGGGGEFGGGGGG>FFCG,:CFGGGGGFFGGCFCGGEFGFFGEFGFGGGGGEGAEEGGGGGGFFFGFFGGGFC9FFGFGGG7AFGG9FFEDGGGGEGCFGGGGGGCEFDF8DFGGDEGFGD3@ECGGGG9D>DGGFDGEG8CC9ECFGG+0<+=<<+;);:DDCFGCC>=**0:B**C?EDB?*1:=7)8D/(1/7E5)/<FFB@FF-1,5:29*(0.))16-1(-8(43),:7<3*4-)4<4*):<2)/2*..).7<<.)5)54.-)..:>1634
@M02996:162:000000000-B87FG:1:1101:5686:4979 1:N:0:TAGCGCTC+ACTGCATA
CCTACGGGTGGCCTGCAGTGGGGAATATTGCATAATGGAGGAAACTCTGATGCAGCAACGCCGCGTGAAGGAAGAAGGTCTTCGGATTGTAAACTTCTGTTTTTAGTGACGAAACAAATGACGGTAGCTAAAGAGGAAGCCACGGCTAACTACGTGCCATCAGCCGCGGTAATACGTAGGTGACAAGCGTTGTCCGGATTTACTGGGTGTAAAGGTTGCGCACGCGGGGCTTCAAGTTGGATGTGAAATACCTAAGCTCAACCTCTGATCTGCATCCCACAATGTAGTTCTTGAGTGCAGA
+
8ACCC>8):0),;=:;6==CFGGE:<@EF<F,,C<FGGFGGGGGGGEDCC<CFF@@F<EEGGGE@FEG<ECGFDGF88BCA?EGG>FGFGGFGFEFDFCGGGCFFEFFGF:CFCCGDF<C,A:>F++A95><D,6>>46A87D:7CE7,D,6>@>3BEF,32,@F>EG5@:@9@9*,4C*,;;4=+;;*=D5:9FGE5?A*1=>FGF4).2<FA6*;(/18**:C75)()/)4<2F2)/*)2)0-@FAFAFF)))(4+*))).(3)44*.*42)0+9(.(-)-..)-.--.).)..1-.))
@M02996:162:000000000-B87FG:1:1101:18628:4981 1:N:0:TAGCGCTC+ACTGCATA
ACTACGGGTGGCTGCAGTGGGGAATATTGGGCAATGGGCGCAAGCCTGACCCAGCAACGCCGCGTGAAGGAAGAAGGTTTTCGGATTGTAAACTTCTGTCCTTGGTGACGAAGGAAGTGACGGTAGCCAAGGAGGAAGCCCCGGCTAACTACGGGCCAGCAGCCGCGGTAATACGTAGGGGGCAAGCGTTGTCCGGAATGACTGGGCGTAAAGGGCGTGTAGGCGGCTTGGGAAGTCGGAAGGGAAAGTCCTGCTTGCAAGGGGGGAAGTGCTTGGGAGACTGGAAGGCTGGAGGGCGGAA
+
88C?C?:):)1;=8=;;==;;78@6@,6CCF@A@@CCDFC@@CCFC@EFFEFEECEEFEFFB@>+@FDGGFFGCEFGB?C,AFDDFFF<@DDFECFFF<FFFAEC,ABFCGCFGGGG<FFGGG@FGGGGGGGGGGGGGGGGGGGGGGGGCFGG+:CCG?@CCDDFGGG:BE,CFF,BEDDDDBAEFGG9*:35;EGEGC@GCC@CGFE5>DGDFDGG-9*8CEDEBC)()*)45<).(09:D0B?5<<066*5((.)2248<0;>>>:),9<))*:;(-44*5:02?F30(4,1(3)-3-(
@M02996:162:000000000-B87FG:1:1101:8422:4990 1:N:0:TAGCGCTC+ACTGCATA
CCTACGTGCGGCTGCAGTCGAGAATCATTCACAATGGGGGCAACCCTGATGGTGCGACGCCGCGTGGGGGAGGAAGGTCTTCGGATTGTAAACCCCTGTCATGTGGGAGCAAGGCGCAAGCTTGATAGTACCACAAGAGGAAGAGACGGCAAACTCAGGGCCAGCAGCCGCGGTAATACAAGGGTCTCAAGCGTTGTTCGGAATCACGGGGTGTAAAGGGTACGGAGGCTGCCGCATAATTCGTGCTTGATAGGCAGAGGCTCAACCCCTGGAGGGCGCATGAAACTGTGGGGCTGGAGGA
+
88BCC@100))=88===;;868;8F@9F6E<FFGGGGG@FEGG<FDGGG<FD,C9FBFGGFGGGCEEGGGG+>B8A?FEGGGGGGGDGFGCFGGCFGCE5AF,,:BBA@7DGGGGCGDC@@C,,@,3,3,@3,@8,@,@>,3>,686*CC*8:29,,5*,6:*:<,0CF::5C88=B:@C+*.00;5@7C*28)*10*75DC55C*9)).<*70**0:F*0++/*0/9:>7),(-)((**)24)-)).*.)*.(5,,*9((.4)4:((0358(.)/)((4()))).)-)-((-:(4537((
@M02996:162:000000000-B87FG:1:1101:11827:5033 1:N:0:TAGCGCTC+ACTGCATA
ACTACGGGTGGCTGCAGTAGGGAATATTGCACAATGGGGGAAACCCTGATGCAGCGACGCCGCGTGAGCGATGAAGTATTTCGGTATGTAAAGCTCTATCAGCAGGGAAGAGAATGACGGTACCTGACTAAGAAGCCCCGGCTAACTACGTGCCAGCAGCCGCGGTAATACGTAGGGGGCAAGCGTTATCCGGATTTACTGGGTGTAAAGGGAGTGTAGGTGGTTTGGCAAGCCAGATGTGAAAGCCCGGGGCTCAACCCCGCGGACTGCATGTGGAACTGTGAAACTTGAGTGCAGGAGG
+
-8AAC?=)1)0;=8=;;=;<;@@@;C,CEGGCF<CACFDECEFFGG8CD<DFFECBCGEFFCBB6>FEEEEFE?EE5C,<,?FC+BBF?ECCAF?FGG,CFGGGFGDDFGG,EFFFGFGGEGGGGGGGGGGGGGGGGGGGGGDGGGADGGDFGGGEDGDCEC:EG;EGFDFF;CGGGCC7?C:=E:/C<FGGGF5*6CGACGG5:1=FFFGGCE5C::CG9<59:7EC?FGFFB?FF<B26;<FF7>?C>B@2(4<BGFBFFFBFFF9F?7-).9?9,5,5/-6:<7:).5:.5<BFF??(
@M02996:162:000000000-B87FG:1:1101:11893:5060 1:N:0:TAGCGCTC+ACTGCATA
ACTACGGGGGGCTGCAGTGGGGAATATTGGGCAATGGGCGCAAGCCTGACCCAGCAACGCCGCGTGAAGGAAGAAGGCTTTCGGGTTGTAAACTTCTTTTGTCAGGGAAGAGTAGAAGACTGTACCTGGCGAATAAGCCACGGCTAACTACGTGCCAGCAGCCGCGGGAATACGTAGGGGGCAAGCGTTGTCCGGATTTACTGGGTGGAAAGGGCGTGTAGCCGGGTCGGGAAGGCAGATGGGAAATCTACGGGCTCAACTCGGAAACGGCATTGGAAACTGCTGAGCTGGAGTAGCGGAG
+
68ABC?8)8018888::::9:88?BE9EFFGDC<?DFFFCFCCEGGGGFFFFFABEDFEFFC@>+@FEGGFGGEEFFG>@<FFDGFFFFCCFFGGGG;@FFGGGFFFFFGGE3@FGGGGGGGFFGGGGGGGEECFGGGGGGGGG:EGG+BFG;FGGFGGGE*CEEEG*:C;FGC<?EE*:79>>EGG**:7CFBEE>96@F*AFD95)8=FGGFFG731CFCCGG@/14B3;;B088?>*.*.7:F962:6>B>>-,C=(.08(9?>B32)-()/39-54)94)..(5)(43:(54*--(,
@M02996:162:000000000-B87FG:1:1101:20081:5067 1:N:0:TAGCGCTC+ACTGCATA
ACTACGGGGGGCAGCAGTGGGGAATATTGGGCAATGGGCGCAAGCCTGACCCAGCAACGCCGCGGGAAGGAAGAAGGCTTTCGGGTTGGAAACTTCTTTTATCAGGGACGAAGAAAATGACGGTACCGGAAGAATAAGCCACGGCTAACTACGTGCCAGCAGCCGCGGTAATACGGAGGGGGCAAGCGTGGGCCGGATTTACTGGGGGTAAAGGGCGCGGAGGCGGGATGACAAGGCAGGTGTGAAATCGAGGGGCTGAACCCAAAAACTGAACTGGAAACGGCCAGTCTGGAGTGTCGGG
+
88A6A:85:5)88889:<:99884:?B,@@F<=D==CCF>@CECFE8EDBBBEEBEABCF=>@>+8CCGDCFFCCFFFG8,7CCED>F*><B<C;FF,,@@,CFEFGFFFGEGGGGG<FFGGG7<<C*CF?:FF?FF<C6CGGECEEGG7CEG@:;AEF5*7*;C=EG:CC+>?F*;=5*/507@CFG5*9/:5CGF*/*:7+98F)7)59F>FDDG>D3@EC9CEEC(<9BBFF48?;1(98>A8?)*(4)76>>9=CB?>21(.4<B2>))5*+0,5A:)4(46(.)))..2.41)3((
@M02996:162:000000000-B87FG:1:1101:7392:5070 1:N:0:TAGCGCTC+ACTGCATA
CCTACGGGTGGCAGCAGTGAGGAATATTGGTCAATGGGCGAGAGCCTGAACCAGCCAAGTAGCGTGAGGGAAGACGGCCCTACGGGTTGTAAACCTCTTTTGCGCGGGAATAAAAAATGCCACGCGTGGCATCTTGCATGTACCGCAGCGAATAAGGACCGGCTAATTCCGTGCCAGCAGCCGCGGTAATACGGAAGGTCCGAGCGTTATCCGGATTTATTGGGTTTAAAGGGAGCGCAGGCGGAGTGATAAGCCAGCCGTAAAATAGTCGGGCCCAACCCGATCCCGCGGTTGGAACGGG
+
8ACCC>D==0)======<=;;;;CFGGGGGGGGGGGGGGGGGGGGGGGGGGGGFFGFFGGGGGGFGGGGGGGGGGGGGGGGGFGGGGGGGGFGGGGGGGGGGGGGGGGDGFFGGGGGGGGGGGGGGGGGGGGFFGGGGGGGGGGGGGEGEGEEGGGGFGGGDE:F8FGGBCFGGGGFFGGGGEEGGDGDCFGFEGE3<7@FCC78DED@FFFDDBG3?D>FFFD:>594=CF<?F>9BDC213>0><::-5=A<((.:/((8(:4)4996D>93.88:061>;(-3,8>424,6>7=>02(
@M02996:162:000000000-B87FG:1:1101:7375:5074 1:N:0:TAGCGCTC+ACTGCATA
CCTACGGGTGGCAGCAGTGAGGAATATTGGTCAATGGGCGAGAGCCTGAACCAGCCAAGTAGCGTGAGGGAAGACGGCCCTACGGGTTGTAAACCTCTTTTGCGCGGGAATAAAAAATGCCACGCGTGGCATCTTGCATGTACCGCAGCGAATAAGGACCGGCTAATTCCGTGCCAGCAGCCGCGGTAATACGGAAGGTCCGAGCGTTATCCGGATTTATTGGGTTTAAAGGGAGCGCAGGCGGAGTGATAAGCCAGCCGTAAAATAGTCGGGCTCAACCCGATCCCGCGGTTGGAACTGG
+
88ABC>A==0)=;======;;;CEFGGGGGGGGGGGGGGGGGEGGGGGGGFGGFFFFFGGGGGGFFGEGGFFGGGGGGEGGEFGGGCFFGFFGFGFGFFFGGGGGGGG>FEFGGGGGFGGGGGGGGGGGGGGGGGGGGGGGGGGGEGGGGGGCFGGGGFGEGE:FE?EGGGGGGGGGGGGDFEBEGDC<1;9=BGGEG6@FGED5CDFF)>CDEDDG?DGFGFFCECFF=CFFFB54;DGF39D18.4769@BA?F?FF647??4:>9167669)89<7??B>,7:?1(4--(44??:)80
@M02996:162:000000000-B87FG:1:1101:11899:5077 1:N:0:TAGCGCTC+ACTGCATA
ACTACGGGGGGCTGCAGTGGGGAATATTGGGCAATGGGCGCAAGCCTGACCCAGCAACGCCGCGTGAAGGAAGAAGGCTTGCGGGTTGGAAACTTCTTGTGTCAGGGAAGAGTAGAAGACTGTACCTGGCGAATAAGCCACGGCTAACGACGTGCCAGCAGCCGCGGTAATACGGAGGGGGCAAGCGGTGTCCGGATGTACTGGGTGTAAAGGGCGTGTAGCCGGGCCGGGAAGTCAGATGGGAAATCAACGGACGCAACTCGTAAATGGCATTGGAAACGGCTGATAGTGAGGATCGGAG
+
8A<?C5:51))88889:::::888,B,9E@F8=<?AC@ECFCE=FF?FFFAFDE=FC=EGF>3>+@FEGDAFGCFGDC:<*>>EF5*C*>>ADECGF,,??:FF<?CBFGG<3CAFGGEGFG9FGC9FCE8@5C7BFGGGDB?E*8<C*AEG*;88:EFFFGFEDE=*:8@FGF*2:E*7=DB>F:9)*2*+37>G>)29:*?FC>>7?@CGC53C<21>F<+>=)*14.)74:?6:A9*.24<:506*.(79(729G<((*(.,8<)*.*(.4*86:>:(0,3,,)-))..)()()-,((
@M02996:162:000000000-B87FG:1:1101:17167:5079 1:N:0:TAGCGCTC+ACTGCATA
CCTACGGGTGGCTGCAGTGGGGGATATTGCACAATGGAGGAAACTCTGATGCAGCAACGCCGCGTGAGGGAAGAAGGTTTGCGGATTGTAAACCTCTGGTTTTAGGGACGAAACAAAGGACGGTAGCTAAAGAGGAAGCCACGGCTAACTACGGGCCAGCAGCCGCGGTAATACGAAGGGGGCAAGCGTGGTCCGGAATTACGGGGTGTAAAGGGGGCGCAGGCGGGACGGTAAGTGGGAGGGGAAAGACCGAGGCTTAACCGCGGAGCGGCAGCAAAAAAGGCGGTCGTGGAGGGAAGGG
+
-8,6@?=5>)1=;8=6;=;6;6@@,C,,CCFC@<,C@<DEC@<CF<,CEEDCAA:@AC@@@@8@+7B=DDEFE<ADD45C,9CCC+BF,?AA,FEFFA,CC,=C?,4=DFGDGFFGF,EFACC+AFG,@AFFGGGGGFGFGDEGG7EFG3@;@**453752022>=:?*4B,4,=*==D*5525*1/9:77/+/2?DG*0:2*08C)7)0:::7>)/(1)0?57C>:)-)7)-18/.55<09;E9@@(9?051444(*26<=-741;30-)-,(7*04:?()4(-9-,((-214(,513,(
@M02996:162:000000000-B87FG:1:1101:17285:5080 1:N:0:TAGCGCTC+ACTGCATA
ACTACGGGGGGCTGCAGTGGGGGATATTGCGCAATGGGGGAAACCCTGACGCAGCAACGCCGCGTGCAGGATGACGGCCTTCGGGTTGTAAACTGTTGTCGCAAGGGAAGAAACAAATGACGGTACCTTGTGAGAAAGCCACGGCTAACTACGTGCCAGCAGCCGCGGTAATACGTAGGGGGCAAGCGTTGCCCGGATTTACGGGGGGGAAAGGGCGCGGAGGCGGGAGAGCAAGTCAGTCGGGAAAAACCGGGGCTAAACGCCGGAGCGGCGATGGAAACGGGAATTCGGGAGAAGCGGG
+
68AAC@===508888::::99=:>8=A,@FFFDCF=CDDDEDFFG>,ADFDCCC8BDFEF=>@>8>@@FFECCC@CEGGB,?FDD==F:B<CACF@CF3?FBCFCFCBCEGGGGGGG9FGGGGCFGG+0ACFFGGGGGGFGGGGGGEGF+ACE:;@;E<:@<C;EGGE5:E+:@F+<:C*:5.<8CCD7*>E96CGF33*:C*<=D)87BCFCFF<C09)8:=9>D=7(075:::156@*-9674D:(12:<>>>9,*29?)(-62(-.,907,)2.,55:)4((-()6((-(2(.).-3(
@M02996:162:000000000-B87FG:1:1101:17303:5086 1:N:0:TAGCGCTC+ACTGCATA
ACTACGGGTGGCTGCAGTGGGGGATATTGCGCAATGGGGGAAACCCTGACGCAGCAACGCCGCGTGCAGGATGACGGCCTTCGGGTTGTAAACTGTTGTCGCAAGGGAAGAAACAAATGACGGTACCTTGTGAGAAAGCCACGGCTAACTACGTGCCAGCAGCCGCGGTAATACGGAGGTGGCAAGCGTGGCCCGGATTTACTGGGTGTAAAGGGCGCGGAGGCGGGATAGCAAGGCAGTCGTGAAATACCGGGGCCCAACTCCGGAGCGGCGATGGAAACGGTGATTCTAGAGGATAGGG
+
88B4@980)1)=;8=6;;=;;@:@6C;,CCC7@@:CCDDEFECFGC8EFFEEE>8C<ECGC>8>@>CEGGEFEE9CEG@:8,BBEECF+EBB9BF<@F4EFGGG>BEEFGGFFFFGG<DFGGG:FGG,3E;FFGGFGGGGGFGGGEGGGBFGG2>8:DD:B>DDEGGGCBE7CFF*B=7*:5;ACCFGG*>5CFEGB3*9:*A=CG.>)7CFFFFDG0C)8:C3EBG52.76AAB)2370(1(055=4CF)73;29(*9:6))5:93>:(1(44)17(.<?3<(-1))4-).)4(,0).((
@M02996:162:000000000-B87FG:1:1101:7386:5090 1:N:0:TAGCGCTC+ACTGCATA
ACTACGGGTGGCAGCAGTGAGGAATATTGGTCAATGGGCGAGAGCCTGAACCAGCCAAGTAGCGTGAGGGAAGACGGCCCTACGGGTTGTAAACCTCTTTTGCGCGGGAATAAAAAATGCCACGCGTGGCATCTTGCATGTACCGCAGCGAATAAGGACCGGCTAATTCCGTGCCAGCAGCCGCGGTAATACGGAAGGTCCGAGCGTTATCCGGATTTATTGGGTTTAAAGGGAGCGCAGGCGGAGTGAGAAGCCAGCCGTAAAATAGGCGGCCTAAACCCGAACCCGAGGGTGGCACTGG
+
88ACCB80:0)========;;CCCCDEEGGGGGGGGEFGGGGGGGGGGGG@FEFFCCEDFGGEGFGGGGGGFGFFGGGGGFFFGGCCCFG<<CCFFF<FEGFCCGGGGGGFFGGGGGFGGGGGGEGEGGGGFGGFFGGGGGGGGFC>:EEGGCGGGFF9CGDC:CEF;CF?CCEFCFG**=>58CGDD3FG9=5EEFD*=CD57CDDB55>FC>:CC):D*CFGG>5C)4CB4<?E;971412590),:)-/(5:B<GG925?FF<A2)(/-(-);).8(85((-3:4(,-((((,74(((
@M02996:162:000000000-B87FG:1:1101:17290:5098 1:N:0:TAGCGCTC+ACTGCATA
ACTACGGGGGGCTGCAGTGGGGGATATTGCGCAATGGGGGAAACCCGGACGCAGCAACGCCGCGTGCAGGATGACGGCCTTCGGGTTGGAAACTGTTGTCGCAAGGGAAGAAACAAATGACGGTACCTTGTGAGAAAGCCACGGCTAACTACGTGCCAGCAGCCGCGGTAATACGGAGGTGGCAAGCGTTGCCCGGATTTACTGGGTGTAAAGGGCGCGGAGGCGGGAGAGCAAGGCAGTCGTGAAATACCGGGGCGCAACGCCGGAGCGGCGATGGAAACTGATATGCTGGAGTATCGGG
+
8A@8@:0)0)18688::5:997484=,,@CF7=:8?ACDEEEFGGC+=C>=:=@8=<DCFB>@>*@C@FFCDEE:CFEG73,=@E,8C*?<<<BF,<F,>FCGGEF@<FFGFGGGEF+AFGGG*CCC+3@+<CGGGGFDFGFGGGC?FG7CEG2288E7@F<*2?CEG*:C+::C*;7:/178@9>FD3:CCC65CD3**2:+987)800;929<5>9C)0:7/:;:5(0185??)(4:05>,7:F?)0687;099(:99B79939393(99;;);5,487*6))6).).64:8.5*641(
@M02996:162:000000000-B87FG:1:1101:7819:5101 1:N:0:TAGCGCTC+ACTGCATA
CCTACGGGGGGCAGCAGTGGGGAATATTGGGCAATGGGCGGAAGCCTGACCCAGCAACGCCGCGTGAGGGAAGAAGGTTTTCGGATTGTAAACCTCTGTCCTTGGTGACGAAGGAAGTGACGGTAGCCAAGGAGGAAGCCCCGGCTAACTACGTGCCAGCAGCCGCGGTAATACGTAGGGGGCGAGCGTTGTCCGGAATGACTGGGCGTAAAGGGCGTGTAGGCGGCGCGGTAAGTCCGGAGTGAAAGTCCTGCTTTCAAGGTGGGAAGTGCTTTGGAGACTGCAGAGCGTGAGTACGGAG
+
-8BCC>A850)8888::<:::88BFFGGGGGGGGGGGGGGGGGGGGGGGGGGGFFFFGGGFFGGFFGEGGGGGGGGGFFGGGGGEECFGGFGGGGGGGFGFFEGGFFFGGGGGGGGGFFGGGGGGGGGGGGFGGGGGGGEFGGGGGGGGFGGG;FGFGGCGGG@ECGGGGGG=@FF6CCEGGFFEDDDC5CECFEGFGGFFDFFFGFF>DGGF=@>C9DDFGFFGE5CB59>9??96<B>3C?FBF6<;<>?>B?5:CF9::<??FF?)5C4<)/CF?B(,/582:-,3(-81:)6B:;3(
@M02996:162:000000000-B87FG:1:1101:21458:5104 1:N:0:TAGCGCTC+ACTGCATA
ACTACGGGTGGCTGCAGTCGAGAATCTTCGGCAATGGACGAAAGTCTGACCGAGCGACGCCGCGTGTATGATGAAGGTCTTCGGATTGTAAAGTACTGTCGATAGGGCGGAAATTTACGGTGGTAATCCATCGTATTTGACCTATCTTGTGAGGAAGGACGGGCTAAGTGCGTGCCAGCAGCCGCGGTAAGACGAACGGTTCTAACGGTAATCGGAATCACTGGGCTGAAAGGGCGCGTAGGCGGGTTTTTAAGCGGGGTCTGAAATCCCACGGCCCAACCGGGGAACGGGGCTTCGAAGG
+
88ABC?8)1))==8=;;==888;BC@FFFDGFCCEDFFFCFEEEFFFEFFG@CC@@BCCF+>7>7>8CEEEFFEEFEBF?,AFCCFFFBEDDACFGGGEFGGEGBBCABGGEG9,CFGGGFGG@FGGGGGGGE>FC7DGGGGCFEE,7,7@FGGGGCGFC>7BC*AFGG,CECEE:B?CEFDA>CGG7DGG<CBGGF)9<7<+92*<)87*027759(*2?+39FF*14?:@?BFB;>)949,77)),*((..6<BFGG4:).6<>2605C?>9>10(4(38(43-4:(4:B(,(,7(,(,
@M02996:162:000000000-B87FG:1:1101:21441:5112 1:N:0:TAGCGCTC+ACTGCAGA
ACTACGGGTGGCTGCAGTCGAGAATCTTCGGCAATGGACGAAAGTCTGACCGAGCGACGCCGCGTGAATGATGAAGGTCTTCGGATTGTAAAGTACTGTCGATAGGGCGGAAATTTACGGTGGTAATCCAGCGTATGTGACCGATCGGGGGAGGAAGGACGGGCTAAGTACGTGCCAGGAGCCGGGGTAAGACGAACTGTGCGAACGTGAGTGGGAAGCACGGGGCGTAAAGGGCGCGGAGGCGGGTTTGTAAGCGGGGTCTGAAATGCCACGGCGCAACCGTGGAACTGGGCGGCGAAGG
+
88B=C>9500)=68=;;==888;8;,<<,9B+@:6CD@F@CCCECC9EDFC:BC@@@@B@@>7>+8,9<C?,BCEEF:EC,?BD7:FF,@@?<@FFCCCFFG@F?EE8=FGCF,7,CDCC@FFFGGCBEF,@4++8,8@B,3*5*341**=ECGCE8*0415::*:CF9+?7*2;*AC*::107*/1/*<9CCD7=5*90*:*0/)7)08*+*8757(/27*:/7>*)-0183(::72)1-13B(0)(*(.1)-4;(:/.8)2443))/)*)--.18(,.(7-39(5:).(.(((4)(-((
@M02996:162:000000000-B87FG:1:1101:25561:5124 1:N:0:TAGCGCTC+ACTGCATA
CCTACGGGCGGCAGCAGTGAGGCATATTGGTCAATGGACGGAAGCCTGAACCAGCCAAGTCGCGTGCAGGATGACGGTCTTCTGTATTGTAAACTTCTTTAGCATGGGAGTAATAAGGGGATCGCGATCCTTTTTGTATGTACCCTAAGAATAAGGACCGGCTAACTCCGTGCCAGCAGCCGCGGTAATACGGAGGGTCCGAGCGTTATCCGGATTTCTTTGGTTTAAAGGGAGCGTAGGCGGACCCTCAAGTCAGCGGTGAACTTGCGTGGCTCAACCCTACCACTGCCTTGCAACCGTG
+
8BCCC>185))8888;;<;;;;,8;;,CCFGFGGGAFDFE+BCG,CCFFGGGDACFEGGG9FGEFC,C,:B8F<,4F:,4B,EE?5EE9FCFGEFAF?FFGGEF9,BFF+@E5,=,C,<>7=<B+@++8C;?,,>C3,,@DEF,7C6D8FFGGF9FG,=<EDGGC6<F?@DFDGC6:;CFF*@A5?C4FF>58)*/.:F8)):;CG3).92:9))9=):C*<CCFFF*69F5(-45;?)*593)())./277<<46):7(()5))))))-711(0:93?(()(.)..471)6)(.6).,::
@M02996:162:000000000-B87FG:1:1101:7811:5124 1:N:0:TAGCGCTC+ACTGCACA
CCTACGGGTGGCAGCAGTGGGGAATATTGGGCAATGGGCGGAAGCCTGACCCAGCAACGCCGCGTGAGGGAAGAAGGTTTTCGGAATGTAAACCTCTGTCCTTGGTGACGAAGGAAGTGACGGTAGACAAGGAGGAAGCCCGGGCTAACTACGTGCAAGCAGCCGGGGTAATAAGTAGGGGGCGAGCGTGGTCCGGCGTGACTGGGCGGAGAGGGCGGGTAGGCTGCGGTGTAAGTCCGGAGTGAAAGGCCTGCTTTGACGGTGGGAAGGCGGTGGGGGACGGCAGAGCTGGAGTACGGAG
+
88BCCBFBB0)========;;88BF,EF<6CFGGGGGGGGDEFEGGGGGG-,CACFE<CE@FEFBFFF,CE,CEFG8B,FFFGGG+9BFGFG<FFGGGGC,AFFGGFEGGGG:F,<>FFDF++CD:,CFF8F,D++3,,38+358*:F,>ED86DF8,*149E71*4/=BF91,11?=:778A88)1>)*9A2)1/))9<*/<*:*).)))2/7)9C(995*/*+8*9(09<<A4/6)5)-92))**.*32)(,:4)+:)(7(4;>(48(*((-8EB(3(4)(((-(4.)(,(44(0,-4(
@M02996:162:000000000-B87FG:1:1101:18500:5160 1:N:0:TAGCGCTC+ACTGCATA
ACTACGGGTGGCAGCAGTGAGGAATATTGGTCAATGGGCGGAAGCCTGAACCAGCCATGCCGCGTGCAGGAATAAGGTCCTATGGATTGTAAACTGCTTTTGAGGGGGAGCAATAAGGCGTACGTGTACGCCGATGAGAGTACCATTCGAATAAGCATCGGCTAACTCCGTGCCAGCAGCCGCGGTAATACGGAGGAGGCAAGCGTTATCCGGATGTATGGGGTTTAAAGGGTGCGTAGGCGGGTGGTCAAGGCAGGGGTGAAAGGCCGGTGCTAAAGAGCGGAACTGCCGTGGATACTGA
+
88A?A?8)=01=;8=;;==;;;;C,C;6CDCCACCAFFFCDEDEGF,CAECCEA:CACCCC@@@6@BDFFDC,=CEFEEF,A5CDF?,BE??EGFGGA,EFFEG,CCDCGG@F,EGGGGGEGGGFGGGGGGGEF@EGGFGFGGGGGGGGGGCGGGDF,;<>C>BFF<EGC>CDFG?FDEE=788C:DD+<7FCDGEF3DFDGGFC5:>.9FCDB8)*.0*0;=9/)<CAFFE381>(3:C?/4)()0(062=)(4:BGG,4><>22(:B>)44)*21).(,89>>0.43:4((4:)92).-
@M02996:162:000000000-B87FG:1:1101:9518:5178 1:N:0:TAGCGCTC+ACTGCAGA
ACTACGGGTGGCAGCAGTAAGGGATGTTCGGCAATGGGGGAAACCGTGACCGAGCAACGCCGCGGGAGTGATGAAGGTCTTCGGAGCGTAAAGCTCTGGGGTAAAGGAAGAATGCTAAGATCAGGAAATGGTGCTTAGTTGACGGTACTTTACTAGAAAGGCACGGCTTACTACGTGCCAGCAGCCGCGGGAAAACGTAGGGGGCAAGCGTGATCCGGATGGATTGGGCGGAAAGGGTGCGCAGGCGGGGGAGGAAGGCTGGGGGGAAAGCGGTGGGGGCAACGCAATGTAGCCTCAGAGA
+
88A=A?85801=;88;;<;<<;<;,8,,C@F:@:,CADDDECCEFE7C@CC@@C+@AFB@+86>+7@BBEAEE<?EF:95,9B@:+8@+4==?C:A?C,?F6BF<DDCDFGC,CF,FFFF=BDFF@FG,EFF,@,3@E@,@BDFG7DB,,>EC9;<BECF,*D8FGD*7DF,=B?,=471<:880;DCCE3B8)2:>09>D*:B*9<F351*/)9*>11/)*02:7AC(<37>>:FB(5*412>>)<B)((.,(-4:**(4<?F099?)8*4(-.*.(,-30((1990)--6)-.(95)),
@M02996:162:000000000-B87FG:1:1101:11379:5221 1:N:0:TAGCGCTC+ACTGCATA
ACTACGGGCGGCAGCAGTCGAGAATCATTCACAATGGGGGCAACCCTGATGGGGCGACGCCGCGTGGGGGAGGAAGGTCTTCGGATTGTAAACCCCTGTCATGCGGGAGCAAGGCGCAAGCTTGATAGTACCGCAAGAGGAAGAGACGGCAAACGCGGGGCCAGCAGCCGCGGGAATACAGAGGGCTCAAGCGTTGTGCGGAATCACTGGGCGTAAAGGGTACGTAGGCGGCCGCATAAGTCGCGCGTGAAAGGCAGGGGCCCAACCCCTGGAGGGCGCGGGAGACGGTGCGGCGGGAGGG
+
68A?C?8801)8888;;<;888;@,C66,<CCCACCCFDD@BDFG>CCC<EC6=8>=FCFC>>>4>FDGGEGECFFFDFA,AFCC:BF3@ACBFGGGC,@FFGGCEGDEFGFGGGGGGGGG:3?F,@F9FFFCFEGGGGGGGGGGGGGGGGGGG*=8C)8?5EGGGGGGEEGG*:5*2A?CD?>1909CGGE=.*:>*:>DDE36>?8@>FC9.7<F<FG7:+90=FD3)1729>>089>4:-078>,>1?49?08:EG>()(4:06:3(98?::C)--7(87--4(4(-(42(,-896(-
@M02996:162:000000000-B87FG:1:1101:14640:5231 1:N:0:TAGCGCTC+ACTGCATA
ACTACGGGAGGCAGCAGTGGGGGATATTGCGCAATGGGGGAAACCCTGACGCAGCAACGCCGCGTGCAGGATGACGGCCTTCGGGTTGTAAACTGTTGTCGCAAGGGAAGAAACAAATGACGGGACCGTGTGAGAAAGCCACGGCTAACTACGTGGCAGCAGCCGCGGTAATACGGAGGGGGCAAGCGTTGTCCGGATTGACGGGGTGTAAAGGGCGCGGAGGCGGGGGAGCAAGGCAGGCGGGAAAGACCGGGGCGCAACGCCGGAGCGGGGAGGGGAACGGGGAGGCGGGAGTATCGGG
+
886?C?==)11888=;;=;6;76@,;,@@<CFC@BCFFDDECFFGE8EAEC:@C6CAEB@8>7=+>B@FF:BE=,BCCF4,ABCC:+@+@??,<E,7C,CF7FE=FDCFFGDF=FFG,>@FFE+>@E+3@6FFGCFGFEFFFEGG7CFB,?DC,>**=7=<62=F5CE*:E+;9C*355*7555CD3C1*1*+1:C:>*.9C*88C)8./:CCFD97(9)7:51:BE)(79):?B)33:)-92>,8>(57:;09B;0:9>1)4-2903)-7(3-):5(34()-((4(((((324-,*-,((
@M02996:162:000000000-B87FG:1:1101:5381:5232 1:N:0:TAGCGCTC+ACTGCATA
CCTACGGGTGGCAGCAGTGAGGAATATTGGTCAATGGGCGAGAGCCTGAACCAGCCAAGTCGCGTGAAGGAAGACGGTTCTATGGATTGTAAACTTCTTTTGTCCGAGGGTAAAGTGAGAGATGCGTCTCTTATTGCAAGTATCGGACGAATAAGCATCGGCTAACTCCGTGCCAGCAGCCGCGGTAATACGGAGGATGCGAGCGTTATCCGGATTTATTGGGTTTAAAGGGTGCGTAGGCGGATGATTAAGTCTGTGGTGAAAGCGTGCGGCTCAACCGTACCGAGCCATGGAAACTGGG
+
8ACCC>>980)=;==;===;;;;CFFGGGGGGGGGGGGGGGGGGGGGGGGGGGGFFGGGGGGGGFGGGGGGGGGGFFFGFGGGGGFGGGGGGGGGGGGGGGGGFGGGGEFF8EGGGGGGGGGFGGGGGGGGGGGGGGGFGGGGGGGGGGGGGGGGGGGGGGGGCGGGGGGGGGGGGGFGGFD>BGGGGGGGGGFGGFGFFC3CAGGFE:FFCDBFGFFGGFGG5=>EF<FFF?B6B?BFGBGB79EF<*)5=44<BF?F?FBBAFFB:)4DBF6>F@:?9376:::BF9(.5.)5472<?(
@M02996:162:000000000-B87FG:1:1101:5402:5241 1:N:0:TAGCGCTC+ACTGCATA
CCTACGGGTGGCAGCAGTGAGGAATATTGGTCAATGGGCGAGAGCCTGAACCAGCCAAGTCGCGTGAAGGAAGACGGTTCTATGGATTGTAAACTTCTTTTGTCCGAGGGTAAAGTGAGAGATGCGTCTCTTATTGCAAGTATCGGACGAATAAGCATCGGCTAACTCCGTGCCAGCAGCCGCGGTAATACGGAGGATGCGAGCGTTATCCGGATTTAATGGGTTTAAAGGGTGCGTAGGCGGATGATTAAGTCTGTGGTGAAAGCGTTCGGCTCAACCGTACCGAGCCATGGACACTGGG
+
8ACCCBD=>01====;===;;;;;CFFGGGGGGGGGGGGGGGGGGGGGGGGGGFGGEGGGGGGGGGGGGGGGFFFFFGGGGGGGGGGGGGGGGGGGGGGGGGGFGGGGGGGGGGFGGGGGGGGGGGEGGGGGGGGDGGGGGGGGGEEGGGGGGGGGGGGGGGGGFGGGGGGGGGGGGGGGGGFFGGDGGGGGGEEGDGCFD3>BEGEFFFGDDFFGGFGD=<CC>>CGFFGB?F?FF0:55>()-70):-<FFF9AAG4.3@<<AF62.(*-1179=::63><BF:2(454?:45:<:B7(
@M02996:162:000000000-B87FG:1:1101:14640:5249 1:N:0:TAGCGCTC+ACTGCATA
ACTACGGGAGGCAGCAGTGGGGGATATTGCGCAATGGGGGAAACCCTGACGCAGCAACGCCGCGTGCAGGATGACGGCCGGCGGGTTGTAAACTGTTGTCGCAAGGGAAGAAACAAATGACGGTACCTTGTGAGAAAGCCACGGCTAACTACGTGCCAGCAGCCGCGGTAATACGGAGGGGGCAAGCGTGGTCCGGATTTACGGGGGGGAAAGGGCGCGTAGGCGGGAGAGCAAGTCAGTCGGGAAATACCGGGGCTCAACGCCGGAGCTGGGAGGGAAACGGGTATGCTTGAGTAGCGGG
+
88@=C?8851)=88=;;6;;;7:@,@,CEFECC@,@ACDDEDFFG>8EEFDFDC@ECFEFC=@>4>B@FFEFFFCCEGG+=FFCE>BFB==DDFF:@F,ECBFG>DDCEGGCGGGFG@FGGGG:FEG;2C<FFGGGGGGCGGEGG*AFG+BCG+:=8E7CC<B8<CEG7CE7?AC*;:C/5C7>CGFD*1C*36CEE***:C5;=D)8:@GGDFEDG0>)7:C7CBC5-77<?:B/4<@*)117-7767<:@>>>((5>2:.299;26)(2((.)20(.3371:2()(-)).(.-6*.23,
@M02996:162:000000000-B87FG:1:1101:5390:5259 1:N:0:TAGCGCTC+ACTGCATA
CCTACGGGTGGCAGCAGTGAGGAATATTGGTCAATGGGCGAGAGCCTGAACCAGCCAAGTCGCGTGAAGGAAGACGGTTCTATGGATTGTAAACTTCTTTTGTCCGAGGGTAAAGTGAGAGATGCGTCTCTTATTGCAAGTATCGGACGAATAAGCATCGGCTAACTCCGTGCCAGCAGCCGCGGTAATACGGAGGATGCGAGCGTTATCCGGATTTATTGGGTTTAAAGGGTGCGTAGGCGGCTGATTAAGTCTGTGGTGAAAGCGTGCGGCTCAACCGTACCGAGCCCTGGCACATGGG
+
88BCCAA551)=;==;=<=;;;;CFFFGGGGGGGGGGGGGGGGGGGGGGGGGGGGGGGGGGGGGGGGGGGGGGGGGGGGGGGGGGGGGGGGGGGGGGGGGGDFAFGGGGGGGGGGGGGGGGGGGG7CGGGGFGFGGGGGGFFGGGGGGGGGG6FGGGGGGCDFD:EGGG:CFGFGFGGGGGDFFEDGGGGGGGF5:BG84)95AGGFFAFGG3>DD0<;C?GGGD>FDAFG:?-4DBFE9<91)-75)2).=<A99A?<3:F?A4:9:DFD091@F??B9?FF?6?;B60(40224)64((
@M02996:162:000000000-B87FG:1:1101:6792:5260 1:N:0:TAGCGCTC+ACTGCATA
CCTACGGGAGGCAGCAGTGGGGAGTATTGCACAATGGAGGAAACTCTGATGCAGCAACGCCGCGTGAGTGAAGAAGTATTTCGGTATGTAAAGCTCTATCGATGGGGAATATAATGAAGGTACCCAAGTAAGAAGCCCCGGCTAACTACGTGCCAGCAGCCACGGTAATACGTAGGGGGCAAGCGTTATCCGGATTTACTGGGTGTAAAGGGAGCGTAGACGGAATGGCAAGTTTGGAGTGAAAACCTTAAGCTTAACTTAAGAATTGCTTTGAAAACTGTCAATCTAGAGTACTGGAGGG
+
8ACCCDFB=80=========;88@BEEFGGGGGGGGGGGGGGGGGGGGGGGGGGFGGGGGGFGE@FFGGGGGGFFGFGFGGGGG??DFFFFFFFGGGFDFGGCGGGGGGEFFGGGGGGGGGGGGGGGGFGGGGGGGGGGGGGGGGGGGGGGGGGGGGGGGGCGGGFFGGGGGGGGGGGGGGFFFGDGGGGGGG>ECFGGFGGGFGCFFFFFGGEFGD?DGFGGGE:EGFFGFAD>F4?F9:CDF9<7<FAFFF>BFFD:ABFABF>BFF205A>@C???FF69>2>56<64AAB2<F?8<>
@M02996:162:000000000-B87FG:1:1101:23978:5295 1:N:0:TAGCGCTC+ACTGCATA
ACTACGGGGGGCTGCAATTAGGAATCTTGCGCAATGGGGGCAACCCTGACGCAGCGACGTCGCGTGTCTGATGAAGTCTTTCGGGATGTAAAAGTCTTTTGGCAGGGAAGAATATAGACTGTACCTGCCGAATAAGCCCCGGCTAACTCCGTGCCAGCAGCCGCGGTAATACGGAGGGGGCGAGCGTTGTCCGAATTTACGGGGCGTAAAGCGCGCGGAGGCGGTTTGGTAAGTCAGATGTGAAACTCCGAGGCTCAACCTCGGATGGCTTCTGAGACTGGCAGACTTGAGGTAGGGATGG
+
88A?C?>51>)88889,<:<::::5CFGGGGGGGGGGGGGGGGGGGDEFFDFG@@==FECFB@C+>3:3@>=CCCF<@=D9DFDGG<C8<;DFG<FFGGGGGGGGGGFGGGGFGGGGGGGGGGGGGGGGGGGGGGG@?FGG>C*;CF+<FC;CEGFGGGGGGGCEE:EGGGGGGGGGGGGGGFFGGDGGGGGGFG5)*:7*1=>:D:BDFF<C7B5D(9CD*:DEFGD<<;=?AD?<BFF6:<9>?@>GF6>9>BF?E71,)-323(37114<>8+12.86),((.8)--5:48)404:6:
@M02996:162:000000000-B87FG:1:1101:15350:5296 1:N:0:TAGCGCTC+ACTGCATA
ACTACGGGTGGCAGCAGCTAAGAATATTCCGCAATGGGGGAAACCCTGACGGAGCGACGCCGCGTGGACGATGAAGGCCGGAAGGTTGTAAAGTCCTTTTATGGCAGAGGAATAAGCGGGGGAGTGGAAAGCCCCTGCGATGACTGTAGGCCATGAATAAGCACCGGCTAATGACGTGCCAGCAGCCGCGGTAACACGTAAGGTGCGAGCGTGGTTCGGAAGCATTGGGCGGAAAGGGAAGGGAGGCGGTCGGGCAAGCCAGGCGGGAAAGCCAGGGGCTCAAACCCGGAACGGCGCGGGG
+
8866A?=5>01=;8=;;=6;;;;C6C@,EFF;@:@@ACDDEDFFGD,C@ECD@>6@@@CF+>@>+>FCFECCD?AEEFGGE@CCD:,B+???A,EEF,,BF9FGFGB@DFGF<FFGFFGGGGGGCFGGGGGGGEC*DFGGFCFF,?<EGGGFG7<@?+:BC:FECEGG*4?++5A:3:7:C775CFFGGEG*8>EGFD*7CFG4<4>@B5C:*8)1:-97>:*C+9CC?57)4>>FF:)90C0>?EE9C-,809>6?=3:BFB?>(42>31(.:FF>9((-93).412>474(4310-(31
@M02996:162:000000000-B87FG:1:1101:23961:5303 1:N:0:TAGCGCTC+ACTGCATA
ACTACGGAGGGCTGCAATTAGGAATCTTGCGCAATGGGGGCAACCCTGACGCAGCGACGTCGCGTGGCGGATGAAGGCTTTCGGGATGTAAAAGTCTTTTGGCAGGGAAGAATATAGACTGTACCTGCCGAATAAGCCCCGGCGAACTCCGTGCCAGCAGCCGCGGTAAGACGGAGGGGGCGAGCGTTGTCCGAATTTACGGGGCGGAAAGCGCGCGGAGGGGGTTTGGGTAGTCAGATGTGAAACTCCGAGGTCCAACCTCGGAGTGCTGCGGAGGATGGCAGACTTGAGGGATGGAGTG
+
-8A=C?=)11)8=88;6==<;;C@CCFFCGGGFGGFGGGFGGGGG>EEEFD:CC@C@FE@:>>B6>+4+>>>CAAE9F,:,AF@FG>F,A?<FEFF,CFGC7DEGGG=FD@,<FAGGGGGAFFFGGGGFFGG6FEFA8DEC8C*>:5,2:B*;CFC<ECFGCEGEG*=E9B+/8=55CEG=DDEGGDG<EGGGFE*.*:4*9E5:C)8>BG6<77)C(9<>*15>):5()*118)0))0*.0)9<F=7727@((()5<*4(.-34((.1)2,-1>/)(.568(,((5)).33(-.4)4(.1
@M02996:162:000000000-B87FG:1:1101:5124:5309 1:N:0:TAGCGCTC+ACTGCATA
CCTACGGGTGGCAGCAGTGAGGAATATTGGTCAATGGGCGAGAGCCTGAACCAGCCAAGTAGCGTGAAGGATGACTGCCCTACGGGTTGTAAACTTCTTTTGCCGGGGGATAAAAAACGGGACGTGTCCCGTCTTGCAGGTACCCGTGCGAATAAGGACCGGCTAATTCCGTGCCAGCAGCCGCGGTAATACGGAAGGTCCGAGCGTTATCCGGATTTATTGGGTTTAAAGGGAGCGCAGGCGGAGATGCAAGCCAGCCGTAAAATCGTTGAGCTCAACTCAATCTCGCGGATGGAACTGG
+
8ACCCEF9=01====;===;;;;CFGGGGGGGGGGGGGGFGGGGGGFGGGGGGFFGFGGGGGGGGGGGGGGGGGGGGGGGGGGGGG@FFGGGGGGGGGGGGGGGGGGGGGGGFGGGEGGGGGGGGGGGFGDGGGGGGGGGGGGGGGGDGGGGGGGGGGGGEGGGG6@FGGGGFGGDGGCGGFFFGGGG<C7FFEECBGGFFG57E9DFEFGFGF5D327C=EFC5)A44=C?:463795C><>B(78(:4AFAB1:?G91(>60<4::<094:?@G=>2:3?3<26A?89((,228*().(
@M02996:162:000000000-B87FG:1:1101:7699:5314 1:N:0:TAGCGCTC+ACTGCATA
CCTACGGGTGGCAGCAGTAGGGAATATTGGGCAATGGAGGCAACTCTGACCCAGCCATGCCGCGTGAAGGAAGACGGCCCTATGGGTTGTAAACTTCTTTTATCGTAGAGTAAACCTGGCCACGTGTGGCCAGCTGAGAGTATACGAGGAATAAGTATCGGCTAACTCCGTGCCAGCAGCCGCGGTAATACGGGGGATACGAGCGTTATCCGGATTTATTGGGTTTAAAGGGTGCGCAGGCGGATCGGTAAGTCAGGGGTGAAAAGTTGGGGCTCAACTCCAATCGTGCCTTTGATACTG
+
-8ABC>A5>0)========<;8;;CFFGGGGGGEGGGGGGGGGGGGGGGGGGGFFGFGGGGGGEFFGGGGGGGGGFGGGGGFFGGGFGGGGGGGGGGGGGGGFGGGCFFGGGGGGGGGGGGGGGGGGGGGGGGGGGGGGGGGGGGGGGGGGFGGGCFFGGGGFGGGGGGGGGGGGGGGGGGGFFGGDGGGGGGFGGF3CFGFEDGGFBFFDCCDBG4):>@FFCG@GGDFGF:B6BBBFD0C>B15>?9?BF9<DA:GD(4@DD<?))=8DFB;3CF0)52@?A40,(4().-646*))-
@M02996:162:000000000-B87FG:1:1101:5130:5326 1:N:0:TAGCGCTC+ACTGCATA
CCTACGGGTGGCAGCAGTGAGGAATATTGGTCAATGGGCGAGAGCCTGAACCAGCCAAGTAGCGTGAAGGATGACTGCCCTACGGGTTGTAAACTTCTTTTGCCGGGGGATAAAAAACGGGACGTGTCCCGTCTTGCAGGTACCCGTGCGAATAAGGACCGGCTAATTCCGTGCCAGCAGCCGCGGTAATACGGAAGGTCCGAGCGTTATCCGGATTTATTGGGTTTAAAGGGAGCGCAGGCGGAGATCCAAGCCAGCCGTAAAATCGTTTAGCTCAACTCAATCTCGCGGTTGTGACTG
+
8ACCC>85:0)========;;;;;FFGGGGGGGGGGGGGGGDGGGGGGGGGGGGGGFFGGGGGGGGGGGGGGGGGFGGFGFFGGCCFGGCEGGGGGGGGGGFFACFG7FFGGGGGDEGEG7FGGF@D@FFCGEG73@F9FFFGGGCECEGGCG@DFFGFDGGG>F,1>BGCG4BGFFC88:CEFEDGC3F;CF3CGE**9><7@CCB@38C9C>09C?*:FF647>*0:B>*,4:)(,)7999>(0>?*).7>1021*9>:71:9B(,04*(.)*01).-4=?>A2).,3(4(4-(1.-)
@M02996:162:000000000-B87FG:1:1101:19952:5345 1:N:0:TAGCGCTC+ACTGCATA
ACTACGGGGGGCTGCAGTGAGGAATATTGGTCAATGGGCGGAAGCCTGAACCAGCCAAGTCGCGTGAAGGATGAAGGTATGATGTATTGTAAACTTCTTTAGACGCAGAGAAATAAGCCCCTCGTGAGGGGTGATGCTAGTATGCGTAGAATAAGGATCGGCTAACTCCGTGCCAGCAGCCGCGGTAATACGGAGGAGCCGAGCGTTATCCGGATGTAGTGGGTTTAAAGGGTGCGCAGGCGGCAGGGTAAGTCAGCGGTGAAATAGGGAGGCGCAACCGCATCCCGCCGGGGATAATGGG
+
888=@?=585188884:::::9:<5=5,CCC5<=5?CDB>CC@CE8,A=DB+?A::=BE5:>8>+8CDFGCCBAACE:C3,@,<3@<,@@=<AF93B,,@FFFGB@:BCFFCF7FGGFFFG:FF@FFGGGG<?F<EC9CFCF9FFC/BEGG;EGFFE+;<>>/?FG9FGC;CGFFCA?CC578:C9CD*ADGDEGGF*9579C@C1)8.9CCDB3)*.009:=1*)<7<FFF1<0<2;>99D90378(*47@)65<7ED,,7)6).92F:GFF()874(((7(47:3;14((-7,.*)..(
@M02996:162:000000000-B87FG:1:1101:5479:5389 1:N:0:TAGCGCTC+ACTGCATA
CCTACGGGAGGCTGCAGTCGAGGATCATTTGCAATGGGCGAAAGCCTGACAATGCGACGCTGCGTGGAGGATGAAGGCCTTCGGGTTGTAAACTCCTGTCATAGGGGAACAGGCGGACTTACCTAATACGTAAGCGAGTTGAGTGTACCCTAAGAGGAATTGGCGGCTAACTCTGTGCCAGCAGCCGCGGTAATACAGAGGCCAAGAGCGTTGTTCGGATTTACTGGGCGTAAAGGGCGCGTAGGCGGTCTTGCGTGTCAAGTGTGAAATCTCCGGGCCCAACCCGGAAAGTGGGCTTGAA
+
-8BCCAAB580=========8888;FCEGGGGGGGGGGGFGGGGGGGGGGEGGECFFFGGEGGGCGECFGGGGGGGFGGGFFEGGGGGGGGGGGGGGGGFGGGF=DGD:FG8FGGGGGGGGGGGGFGGGGFFGGGGGGGGGFGGGEGF@EFGFGGGGGGGGGGGGEGGEG:C:;>=DFFGGFFFC6<DGG5E8FFGFCFFGGFAEFFFF><5DDF>D;*9>F9>EFFC<DGB(36??FFD0/288=3677?44AFF05C9<@)6>BFF=:*-:<:C>9-36F0<6>(((-,--),354((.
@M02996:162:000000000-B87FG:1:1101:5463:5400 1:N:0:TAGCGCTC+ACTGCATA
CCTACGGGAGGCTGCAGTCGAGGATCATTTGCAATGGGCGAAAGCCTGACAATGCGACGCTGCGTGGAGGATGAAGGCCTTCGGGTTGTAAACTCCTGTCATAGGGGAACAGGCGGACTTACCTAATACGTAAGCGAGTTGAGTGTACCCTAAGAGGAATTGGCGGCTAACTCTGTGCCAGCAGCCGCGGTAATACAGAGGCCAAGAGCGTTGTTCGGATTTACTGGGCGTAAAGGGCGCGTAGGCGGTCTTGCGTGTCAAGTGTGAAATCTCCGGGCCCAACCCGGCAAGTGCGCTTGAA
+
8CCCCAA=88)====;===8888@EF<FFGGGGGGGGGGGGGGGGGGGGGCFGFFEFFGGEFGGCFF@FGGGGGGGGGGGFFFGGGEGGGGGGGGGGGFGGGFGGGGGDGGGFGGGGGGFFGGGAFGGGGGGGGFGGEGGGGGFEFGCEGCF?FEFFFGGGGGGGGGGGGGGGGGGCFG?FF;?AF5DGG3B8FGFF>FFGDGFFFFFFFCCDDFFGFGGFGFCGFGGFF)7::BF:6>3()474?:>7;?F>AF>?E7>AF<A<24:=<C<>AFGF>1;?><F:>F(--:AFA9>)-4..
@M02996:162:000000000-B87FG:1:1101:5485:5408 1:N:0:TAGCGCTC+ACTGCATA
CCTACGGGAGGCTGCAGTCGAGGATCATTTGCAATGGGCGAAAGCCTGACAATGCGACGCTGCGTGGAGGATGAAGGCCTTCGGGTTGTAAACTCCTGTCATAGGGGAACATGCGGACTTACCTAATACGTAAGCGAGTTGAGTGTACCCTAAGAGGAATTGGCGGCTAACTCTGTGCCAGCAGCCGCGGTAATACAGAGGCCAAGAGCGTTGTTCGGATTTACTGGGCGTAAAGGGCGCGTAGGCGGTCTTGCGTGTCAAGTGTGAAATCTCCGGGCCCAACCCGTCAAGTGCGCTTGAA
+
88BCCBFA:0)=;==;====8888CFCFGGGGGGGGGGGGGGGGGGGGGGEFFFFGCGGGEGGGEDGGGGGGGGGGGGGGFGFGGGGGCFGGGGGGGGFFGGFFGGECFGG,FFF7:C>FFGGGGGGGGGFFGGC8CCEFFA,C@=@@DFCG8,@:DFGFGD88FEE>CGGGGGFGGFFCCFFFGG8DDCGGGFGGF:CFDGGA=54)5=)ADAFGGFCD>C97C*<C?7C@B()9?:@D65383F56DB:FFFFF0:DD)0-6:<AAFFGFA33:392>0>?:?>((24)6)636@6(<8
@M02996:162:000000000-B87FG:1:1101:10659:5416 1:N:0:TAGCGCTC+ACTGCATA
ACTACGGGAGGCAGCAGTGGGGAATATTGGGCAATGGGCGAAAGCCTGACCCAGCGACGCCGCGTGAGGGAAGAAGGTCTTCGGATTGGAAACCTTAGTTGGCAGGGAAGAAGAAAGGGACGGGACCAGCAGAGAAAGCCACGGCTAACTACGTGCCAGCAGCCGCGGTAAGACGGAGGGGGCGAGCGTTATCCGGATTCACGGGGTGTAAAGGGGGGGTAGGCGGGAAGGCAAGGCAGAGGTGAAAACAATGGGCAGAACGCAGCGCGGGGATGGGAAACGGGATTGCCTGAGAGCCGGG
+
88A?C98=5:18888;;<=6;888;C<,ECEE@@C@CDFC@ECEG@<ECCCFFEC:C+@F@@8>+@FCFDCGG,=EFEF,,,?=7+8=,<5B?F<?AE@FFGGF@FD7AFEBEFGGG8:EDB@+=@B+8@D<:>B:>DCB8DE@:*:FF,@6>66=*52*27:,>EGG*11,=C?CG5C**75719<DC*/*+/:CE***22*.878<74::>4@33-97;E525>=<9BC>:31)1871(1)8496<F08*.,(,(*14()(-(((,),7(,()/)(.(35<((((()).5(())),-31
@M02996:162:000000000-B87FG:1:1101:4391:5418 1:N:0:TAGCGCTC+ACTGCATA
CCTACGGGAGGCTGCAGTGGGGAGTATTGCACAATGGGCGCAAGCCTGATGCAGCAACGCCGCGTGAGTGAAGAAGTATTTCGGTATGTAAAGCTCTATCGATGGGGAATAAGATGAAGGTACCCAAGTAAGAAGCCCCGGCTAACTACGTGCCAGCAGCCGCGGTAATACGTAGGGGGCAAGCGTTATCCGGATTTACTGGGTGTAAAGGGAGCGTAGACGGAATAGCAAGTTTGAAGTGAAATACCTGGGCTTAACCCAGGAATTGCTTTGAAAACTGTTAATCTAGAGTACTGGAGGG
+
ACCCCDFA>8)====;====;88@FGGGGGGGGGGGGGGGGGGGGGGGGGGGGFGGGGGGGGGGCFGGGGGGGFFFFGGGGGGGGGGGGGGGGGGGGGFGGGGGGGGGGGGFGFFGGGGGGGGGGGGGGGFFGGGGGGGGGGGGGGGGGGGGGGGGGGGGGGGGGGGGGGGGGGGGGGGGGGFFGDGGGGGGGFGGFGGF+>FFGGAAFFGGGFFGGFGGFGGGGFGGFFGFF>FFBFFGFFF04==?DFBFFFFFFGGFFFFFBD?FFFGFFA4FF70<DFFAABFAA<2<ADBA?0::;
@M02996:162:000000000-B87FG:1:1101:4407:5427 1:N:0:TAGCGCTC+ACTGCATA
CCTACGGGAGGCTGCAGTGGGGAGTATTGCACAATGGGCGCAAGCCTGATGCAGCAACGCCGCGTGAGTGAAGAAGTATTTCGGTATGTAAAGCTCTATCGATGGGGAATAAGATGAAGGTACCCAAGTAAGAAGCCCCGGCTAACTACGTGCCAGCAGCCGCGGTAATACGTAGGGGGCAAGCGTTATCCGGATTTACTGGGTGTAAAGGGAGCGTAGACGGAATAGCAAGTTTGAAGTGAAATACCTGGGCTTAACCCAGGAATTGCTTTGAAAACTGTTAATCTCAAGTACTGGAGGG
+
8ACCCBD5)00=;=8;;===;888CFGGFGGGGGGGGGGGGGGGGGGGGGGGGGGGGGGGGGGGFFGFGGGGGFGGGGGGGGGGCFCCFFFGFGGGGGEFFFFGGCFEEGGDGGGFGGGGGB<EGGGGGGGFGGFGECGCGGDGGGGGGGGGGGGGGGGGGGGCGGEEFGE>FGFGGGDGGGFFEDGGGGGGGDGGFGGFGFFFGGFFCFCGD3>)189DFDEGEFCC<FF>A><FB>=F?DA@AFF?FB6FFB:39EFFF4:<B?7>FBDA25939:?4:=<<4<<6)-)6><2);2:?>
@M02996:162:000000000-B87FG:1:1101:4376:5428 1:N:0:TAGCGCTC+ACTGCATA
CCTACGGGAGGCTGCAGTGGGGAGTATTGCACAATGGGCGCAAGCCTGATGCAGCAACGCCGCGTGAGTGAAGAAGTATTTCGGTATGTAAAGCTCTATCGATGGGGAATAAGATGAAGGTACCCAAGTAAGAAGCCCCGGCTAACTACGTGCCAGCAGCCGCGGTAATACGTAGGGGGCCAGCGTTATCCGGATTTACTGGGTGTAAAGGGAGCGTAGACGGAATAGCCAGTTTGAAGTGAAATACATGGGCTTAACCCAGGAATTGCTTTGACAACTGTTAATCTAGCGTACTGGAGGG
+
AABBC>)88))=;===;==;;888BFGFGGGGGFGGEFFFFFGCFGGGGGGGFFFFGGEGFDCC@FEGGGGGGFGGGGGGFGGG@DFF@EDGFF,FFGFGGGGGGGGCEGGGGG9FGGGGGGGGFFDFG<@CEGFGGGGE8CGGDFGFGEGFGGGGFGFGGDGEGCEGFB;CCF5EEGGG*8:5*:CG<CFGGEGGFGG61;CFG96@ACFEFF>391)1*;E<E@9FD:DF:)-6).=F<FB@9=F)06:F(,,4<+>((<0:B0,<*)2-).*39:32)*-)..))).342;:24<??F
@M02996:162:000000000-B87FG:1:1101:18032:5514 1:N:0:TAGCGCTC+ACTGCATA
ACTACGGGGGGCAGCAGTGGGGGATATTGCACAATGGGGGAAACCCGGATGCAGCAATGCCGCGTGAGGGAAGAAGGTCTTCGGATTGTAAACCTAAGGAGTCAGGGAGGAAGAAAGGGACAGTACCTGAAGAGTAAGCTCCGGCTAACTACGTGCCAGCAGCCGCGGTAATACGGAGGGAGCGAGCGTGGTCCGGAGTGACGGGGTGTAAAGGGTGCGTAGGCGGGCTGGCAAGGCAGGCGGGAAAGACCGGGGCTTAACTCCGGGGCGGGGCGGGAAACGGAAAGGCTGGAGGGAAGGG
+
8AB?C5=))0)87889:<:997:>B=<9@FG9?B<?CCDEEDCFFC+>>B@<AA,A=:>D,>@>38@<FECEE<BEF@D,,,@C<FFF,7@@>EFGGG,?F,,@<CCC*=F:FCGGG,FECG*2>:?,?CGGCFCGECF7CFCEGEGGF<EFE;:CCFC5@5;CEEGG*?E+:+;*A75=77)5/9791*1*36CEF)1.:>5;8C08)1?FF?B*9(917C77CDG9(09)4<?)3:BC09(74DF(281<79>2(*064*633>F;5-9(493?5(-8:)-(4(,41(44,.(().(-(
@M02996:162:000000000-B87FG:1:1101:18015:5518 1:N:0:TAGCGCTC+ACTGCACA
ACTACGGGGGGCAGCAGTGGGGGATATTGCACAATGGGGGAAACCCTGATGCAGCAAAGCCGCGTGAGGGAAGAAGGTCCTCGGAATGGAAACCTAAGTAGGCAGGGAGGAAGAAAGAGACATGACCCGAAGAGTAAGCGCCGGCTAACAACGAGCAAGCAGCCGCGGGAAGACGGAGGGAGCGAGCGTAGGCAGGATGTACGGGGTGTAAAGGTGGCGTAGGCGGGCAGGGAAGGCAGGCGGGAAATACCGGGGGGGAAGGCCGGGGGGGCGGCGGGAAAGGCAAGTCGTGGGTGAAGGG
+
88AACB858))86889:<:497+@+E<?B-?FC<??CF>CE+=,BC8EE,<?EDBBA,>3A88>+@F@FDCCEDEGFF3,,,@<**8F,,<=,DDCFD,,@,,7>F@<CFCA<FFCF,CF:B2,7><+4<8:CFGDG@C<7*1***;C8+<*:*2**00***2*/:E8*/1*288**/757757/9571*/*+*2?>4*)00/58/)7)9>:>?**1(/*0::*:8*/(07),.80(,096D1>,<542-37996((*)4()((4,99)(/((()2.(44.7:(4:?--(,,,(,,05<?(
@M02996:162:000000000-B87FG:1:1101:18030:5532 1:N:0:TAGCGCTC+ACTGCATA
ACTACGGGGGGCAGCAGTGGGGGATATTGCACAATGGGGGAAACCCTGATGCAGCAATGCCGCGTGAGGGAAGAAGGTCTTCGGATTGGAAACCTAAGTAGTCAGGGAGGAAGAAAGTGACATTACCTGAAGAGTAAGCTCCGGCTAACTACGTGCCAGCAGCCGCGGTAATACGTAGGGAGCGAGCGTGGTCCGGAGTTACGGGGGGGAAAGGGGGCGGAGGCGGGCGGGCAAGTCAGGCGGGAAAGACCGGGGCTTAACTCGGGGGCGGGGCTGGAAACGGTAAGGCGGGAGGGAAGAA
+
88@AC?A588188889:<:997:=4=5A@FGADAE?CFDDEEFGGD8AA<B9EA:ACA>F<>3>+8CCFD@EEBEFGDFF9<FCCC:F,@=AFFDGGD,@F,@CBCFC6CF<FGGGGAFGGG,,@CF,>FGGGG@FGGG:C6CEFGGGG9CEE+:/*A7/;98;CEGGE8E+:9C+<=C=C<7589CD)*9*0/:EE)/)::*08D)<)09:9:3)9(9)8:C<C7:)(.9B>?B*).8>(90>>>>0CB(7;44(4*25)1.(36995(1(2()20(.3:;?(-,<0:((3,7238,-((
@M02996:162:000000000-B87FG:1:1101:18012:5539 1:N:0:TAGCGCTC+ACTGCATA
ACTACGGGGGGCAGCAGTGGGGGATAGGGCACAATGGGGGAAACCCTGATGCAGCAATGCCGCGGGAGGGAAGAAGGTCTGCGGATTGTAAACCGAAGTAGTCAGGGAGGAAGAAAGGGACATGACCGGAAGAGTAAGCCCCGGCTAACGACGGGCCAGCAGCCGCGGAAAAACGTAGGGAGCGAGCGTAGTCCGGGTTTAAGGGGGGGAAAGGGTGCGAAGGCGGGCGTGCAAGTCAGTCGGGAAATACCGGGGCGTACCGCCGGGGCTGCGCTGGGAACGGCAAGGATGGGGGGAAGTA
+
86B4@?=58))6884::<::974>+9,,9:B+4<,9=ACCEC<FFE,?A,?,?8,33,=B,8@>8<FCED@CE@BEF:F,3,5:>>:F,@38>C*=<B+@C@9F<8<<*=F++4?<C*<AFC?,7>C7>E:?**3<03<6C8:::*:AC*;8E5/::*1280;/:C>**21*98C2*177275029CD)*/230=:))*)2*3?:).8)01/7>D*9,9*08C1:7/)()1)())1).02)1->;5;)26379(41121(,)-,4399)(1-7-):7(,((),(,--,().((((-.(4.)
@M02996:162:000000000-B87FG:1:1101:22616:5543 1:N:0:TAGCGCTC+ACTGCATA
ACTACGGGAGGCAGCAGTGGGGGATATTGCGCAATGGGGGAAACCCTGACGCAGCAACGCCGCGTGCAGGATGACGGCCTGCGGGTTGGAAACTGTTGGCGCAAGGGAAGAAACAAATGACGGTACCGTGTGAGAAAGCCACGGCTAACTACGTGCCAGCAGCCGCGGTAATACGTAGGGGGCAAGCGTTGGCCGGATTTACTGGGGGTAAAGGGGGCGTAGGCGGGAGAGCAAGTCAGTCGGGAAATACCGGGGCGCAACGCCGGAGCTGCGAGGGGAACGGGTATGCTTGAGTATCGGG
+
88@?C:885:1=88=;;==;;7@78C,CCCF:@@@@ACDDEECFG:,EDFD:CE:ECFCF7>@=8@BDFFCFEB<?FEGC+FCCE48C+??EEFF5CE,BFEGGCFDAEGF=D@FGD3DFGGG+DFG:>FDGAEFGGGGGGGGGD*AD82CCE:<CBFF<C<=8FGGGC:C+;9F0>=C*778>CFFG*/7*29>E@*7*?D9@89)70.9E:?>)139/8:=2:>E5,870:??*6A@*6C0@9>7)2-77>9B1(:9>>5267B7933F?>6)*8(340)--(-,()..5(5.6*.43(
@M02996:162:000000000-B87FG:1:1101:22628:5557 1:N:0:TAGCGCTC+ACTGCACA
CCTACGGGAGGCAGCAGTGGGGGATATTGCGCAATGGGGGAAACCCTGACGCAGCAACGCCGCGTGCAGGATGACGGCCTTCGGGTTGTAAAGTGCTGTCGCAAGGGAAGAAAAAAATGACAGTACCGTGTGAGAAAGCCACGGCTAACGACGTGCCAGCAGCCGCGGTAAGACGGAGGCGGGAAGCGTGGGGCGGATTTACGGGGTGTAGAAGGCGCGGAGGCGGGGGAGCAAGGGAGTCGAGAAATACCGGGGCACAACGGCGGAGCTGCGAGGGAAACAGATATGCAGGAGTAGCGGG
+
-8AAC?:>>80==8=;;==;;8+@@ECEFGCGCCFCEF>CFEF8FECFFCBFEFC<CFEGGCFE+@=4EDCEEE,B@:@CCCFDE,+@4AAE,<5,:,5C++6@>EEFGGG8F,@+@,C,7,7,3,8+83,@@,35@DE7,@B37>;DG58>>11*6CFC68=4FE587B80:2AC8:=*//))**1/1*//*8555)*1*2/58100)/*2*97*/(1)0:77:)>)(85)-125((71(1(0(00-*),7,12((:746@((-,-4)(*(4()*.(.(,).())-)))-.23((*--41
@M02996:162:000000000-B87FG:1:1101:26076:5575 1:N:0:TAGCGCTC+ACTGCATA
CCTACGGGAGGCTGCAGTGGGGAATATTGCACAATGGGCGAAAGCCTGATGCAGCAACGCCGCGTGAAGGATGAAGGTCTTCGGATCGTAAACTTCTGTCCTTGGGGAAGATAATGACGGTACCCTTGGAGGAAGCCCCGGCTAACTACGTGCCAGCAGCCGCGGTAATACGTAGGGGGCAAGCGTTATCCGGAATTATTGGGCGTAAAGAGTGCGTAGGTGGTTACCTAAGCAGGGGGTGAAAGGCAGTGGCTTAACCATTGTTAGCCCCCTGAACTGGGCTACTTGAGTGCAGGAGAGG
+
8ACCCD=851)8========;88BCFGGGGGGGGGGGGGFGGGGGGGGGGGGGFFGGGGGGGGGGGGGGGGGGGGGGGGGGGGGGGGGGGGGGGGGGGFGGGFEGGGGGGGGFGGGGGGGGGGGGFFGGGGGGGGGGGGGGGGGGGGGGGGGGGGGGGGGGGGGGGGGGGGGGGGGGGGGGGFFGGGGGGGGGFGGFFGFGGGFGGEDFFGFGFFGG<DGFFGGGFGGFFGFFF?FF>@C,98@AFF:<?FFF6:BFFG?>BABF>BA??C>>:FGFA<2<>:?B7AB30.4><2:.8<::
@M02996:162:000000000-B87FG:1:1101:21216:5587 1:N:0:TAGCGCTC+ACTACATA
ACTACGGGAGGCAGCAGTGAGGAATATTGGTCAATGGGCGAGAGCCTGAACCAGCCAAGTAGCGTGAAGGAAGACGGCCCGATGGGTTGTAAACTTCGTTTGTGCGGGGGTAAAGTGGGCCACGCGTGGTCCATTGCAAGTACCGTACGAATAAGCATCGGCGAACTCCGTGCCAGCAGCCGCGGTAATACGGAGGAGGCGAGCGTTAGCCGGATGTAGAGGGTTTAAAGGGAGCGTAGGCGGGCGATTAAGGCAGCGGTGAAAGAGGGTGGCGCAAGCAGGCCGTGCCGTGGATACTGGG
+
88A=@?=8)11=888;;<=;;;6<6@,6CAE<@<,CCDCCCC@CFA,C@D;CCA;:@CD66C<@68BCFFCCE@6,BC=F+@+=BF:,885?CF<5E+,:B@:EEFCDCE+3DFGCFF,:DFFFGGGGG5@DD@5ECGFG;EFFFFFEEEG:BFFA?,*<:)*:<?5;C:1=7CECB7==*1:7C9CD:<FFDBGEF*959>C5=70<)/*:<>7706**1:=1*)<7>FGF?FFFB<;C7D2<(8>(*44@)(282CD-(8,.)4:(7(99:()/0((4(7,,((-8(4(,-()6/).42
@M02996:162:000000000-B87FG:1:1101:24771:5591 1:N:0:TAGCGCTC+ACTGCATA
CCTACGGGTGGCAGCAGTGAGGAATATTGGTCAATGGTCGAGAGACTGAACCAGCCAAGTAGCGTGAAGGATGACTGCCCTACGGGTTGTAAACTTCTTTTGTTCGGGAATAAAGTGCCGCACGTGTGCGGTTTTGTATGTACCGTTCGAATAAGCATCGGCTAATTCCGTGCCAGCAGCCGCGGTAATACGGAAGATGCGAGCGTTATCCGGATTGATTGGGTTTAAAGGGAGCGTAGGCGGTATGTTAAGTCTGCGGTGAAATGTCAGGTCCCAACCTTGGCTTGCCGTGGCTACTGGG
+
8ACCCE5):1);==8;;=;;;;;;CFFGGFGGGGGGGGGFFEGGGGGGGGGGGEFFGGGCFFFEGGGGGGGGGGGGFFGGFGGGGGGCFGFGGAFAEFFFGGEFGGGGGGGGGGGAFGFGFGGG,9@FFEGFECDGGGDFGAFD+@CF7BBFGGGGGFGD8??E:EFGGE6@CCFGGC?E77BEGGD*:EDBE5*=AG7ADCE;?D>5AFFE>5BD53D7++52=:FFEFFF(2,8-(01,14.(066CA4@AA:22C31(05))-6<@>G<).)37:::<B002:0(4(-36(12))4)(
@M02996:162:000000000-B87FG:1:1101:24795:5603 1:N:0:TAGCGCTC+ACTGCATA
CCTACGGGTGGCAGCAGTGAGGAATATTGGTCAATGGTCGAGAGACTGAACCAGCCAAGTAGCGTGAAGGATGACTGCCCTACGGGTTGTAAACTTCTTTTGTTCGGGAATAAAGTGCCGCACGTGTGCGGTTTTGTATGTACCGTTCGAATAAGCATCGGCTAATTCCGTGCCAGCAGCCGCGGTAATACGGAAGATGAGAGCGTTATCCGGATTTATTGGGTTTAAAGGGCGCGTAGGCGGTATTTTAAGTCTGCGGTAAAATGTCTGGGCCCAACCTTGGCTTGCCGTGGATACTGGG
+
8AC@CE)):0)==8,===;;;;6C<FGGGGGFGFFGGGGGGGFEGFFGGGGGGFFFFGGGGGGGGGGGGGCGGGFCFFGGFGGGGGGGGGFFGGGGGG,,EFFGGGGGEGGGGGFEEFGGGGGGGG,==+@@CG88EAEFG,EGDFCEEGGD+C9DF8=C>=DE89EDGG89:FFGG?6:>DEFG4//:<8C5@GDFG=+;765EGDBF8CGGFFGD7+23CF5:)+C)10:((-049D*.77<97*-::)9A<A<2ED013<A)).6*)9((-8C508?A=?:3:02,2,-2()-7-44(
@M02996:162:000000000-B87FG:1:1101:24771:5610 1:N:0:TAGCGCTC+ACTGCATA
CCTACGGGTGGCAGCAGTGAGGAATATTGGTCAATGGTCGAGAGACTGAACCAGCCAAGTAGCGTGAAGGATGACTGCCCTACGGGTTGTAAACTTCTTTTGTTCGGGAATAAAGTGCCGCACGTGTGCGGTTTTGTATGTACCGTTCGAATAAGCATCGGCTAATTCCGTGCCAGCAGCCGCGGTAATACGGAAGATGCGAGCGTTATCCGGATTTATTGGGTTTAAAGGGAGCGTAGGCGGTATGTTAAGTCTGCGGTAAAATGTCAGGGCCCAACCTTGGCTTGCCGTGGAGACTGGG
+
-8ACCE:5=1)========;;;;CFFGGGGGGGGGGGGGEGGGGGFFGGGGGGGGGGGGGGGGGGGGGGGGGGGGGGGGGGGGGGGGGGGGGGGGGGGGGGGGGGGGDGGGGGGGGGCGGGGGDGGGDFEGG>FGGGFGGGGGGGGGGGGGGGGFGGGGGGDGEEFFGGFGGGGGGGGGGFGFFCGGDGGGGGBGDFGGFGGGFGGFFFF;CD>D5C6FFFDCDGBGFC6FEB?FFBFFGB74<987:CA:BAAA>4CDF(8<BFBAA@2C?83):<??BFB528478:(-(3(((05)((
@M02996:162:000000000-B87FG:1:1101:14124:5619 1:N:0:TAGCGCTC+ACTGCATA
GCTACGGGTGGCAGCAGTGGGGAATATTGCACAATGGGGGAAACCCTGATGCAGCAACGCCGCGTGAGCGAAGAAGGCCTGGGGGTCGGAAAGCTCTGTCCTAAGGGAAGAAGAAGTGACGGTACCTGAGGAGGAAGCCCCGGCTAACGACGGGCCAGCAGCCGCGGTAATACGTAGGGGGCGAGCGTTAGCCGGAATTAGTGGGCGTAAAGGGTACGTAGGCGGTTGATGAAGCGGGGGGGGAAAGGCAAAGGCGGAACCATGGGAAGCCCGGCGAACGGAGAGACTGGAGGGCAGGGGG
+
-8A?C?=51)1;;8=;;==;;88@;@CCEFGEFCEADCCEECEFGG@EACACAE@ECGEG7@@@+@FEFECFECDEFFG,,9BCE@FF+>@:AFCEEE<CFAFGFFFFCFGAFGGG9FGGGG+DFGG,@FFFEFEGGGFGGEEG7CGG*BCG*>CC:FFC80=CECG=CC+<FC50CCDDDD778CD)*:*<8>GG>/*9*2<>C9>)779ECB)9C3*2<C+>E729(*09.9)8(359,)-8:7>6*.45>?B((:CF05))((.4:1F:(-./74((37,432())4.4:>0,72(-(
@M02996:162:000000000-B87FG:1:1101:20063:5638 1:N:0:TAGCGCTC+ACTGCATA
ACTACGGGGGGCAGCAGTGGGGAATATTGGACAATGGGGGAAACCCTGATCCAGCGACGCCGCGTGAGTGAAGAAGTATTTCGGTATGTAAAGCTCTATCAGCAGGGAAGAAAATGACGGTACCTGACTAAGAAGCCCCGGCTAACTACGTGCCAGCAGCCGCGGTAATACGTAGGGGGCAAGCGTTATCCGGATTTACTGGGTGTAAAGGGAGCGTAGACGGCAACACAAGTCTGAAGTGAAAGCCCGCGGCTGAACGGCGGAACTGCTTTGGAAACTGGGCAGCTAGAGTGTCGGAGAG
+
88A4@?8550188889:<:9978=4?<5@CFEAAC?CFDDEEFFGGCED?CEEA:>>@CF8>8>+>CB<>ACFCCF8@3,,@@@8@8D3@=<AF<FC;,8FFDFCFDFFGGGGG<FGGGGEGGGGGGG,FEGFGGFFGGGGG@FGG+CFGFGGGFF8FC0;7:EE*>E7@CC2CFEGDDECD>5C*19/<FGDF5//CG=:>F):19FF?DGFFDD><CCBED)>BCC?FFF44)=<DF25C>FD780D9;D>0(4<?7:BE>FF>2<6-*)..<@B0.62>1:43()547).--479912
@M02996:162:000000000-B87FG:1:1101:17715:5664 1:N:0:TAGCGCTC+ACTGCATA
ACTACGGGTGGCTGCAGTGGGGGATATTGCACAATGGGGGAAACCCTGATGCAGCGACGCCGCGTGAGTGAAGAAGTATTTCGGTATGTAAAGCTCTATCAGCAGGAAAGAGAATGACGGTACCTGACTAAGAAGCACCGGCTAAATACGTGCCAGCAGCCGCGGTAATACGTAGGGGGCAAGCGTTATCCGGATTTACTGGGTGTAAAGGGAGCGCAGACGGCATGGCAAGCCAGAGGGGAAATGCGGGGGCGCAACGCCGGAACGGCAGTGGGAACTGGCAAGCAAGGGGAACGGAGAG
+
88AAC>=51)0==8=;;;=;;7@@8;;CCFGECCFCCFDDCCEFGC<EFADECAC@@FEGFB>B+>CBCCCEFCDF<C9<,ABC8E<F@EAAABCFD?,CFFFFDFCEFGG8FGAEGGGGGGGGGGGG9FGGGFFFGGGGGGEGGGFGGGBFGGGFCGC@E9>BF*?E:DFG=C/:C*5177>.8:1C7CGECE58;C++3CE.:/9B??FC<>>DC>CC:E=7>3CD1F604415817*(120)8=7D;>>3(,4>C)29>7960(4)4).(3787()5,)1,-((((((-,(--8,-,2
@M02996:162:000000000-B87FG:1:1101:24838:5685 1:N:0:TAGCGCTC+ACTGCATA
CCTACGGGAGGCTGCAGTCGAGGATCATTTGCAATGGGCGAAAGCCTGACAATGCGACGCTGCGTGGAGGATGAAGGCCCTCGGGTTGTAAACTCCTGTCATAAGGGAAAAGGCGAACCGACCCAACACGTCGGCGAGTTGATTGTACTTTAAGAGGAATTGGCGGCTAACTCTGTGCCAGCAGCCGCGGTAATACAGAGGCCAAGAGCGTTGTTCGGATTTACTGGGCGTAAAGGGCGCGTAGGTGGCGAAGTGTGTCGGATGTGAAATCTCCGGGCTCAACCCGGAAAGTGCGTCCGAA
+
ACCCCE:051)8==8=====888@CFEFFFGGGGGGGGGEGGGGGGGGGGFEFFFGFGGGGGGEBFGGGGGGGGGFFGGGGGGGGGGGGGGGGGGGGGEFGGGGGGGGGGGGGGGGGGDGGGGGGGGGGGGGGGGGEGEFGFDFDCFGGGGGGGGGGGGGGGGGEGGEEGGGGGGGGGGGGFFFGGGGGGGCGFFGFFFFCDG4FGFFFFDED<>CD>GDEGGGFFGG?FGFFFF?:6>7491>?@@?F>45337>>7?6;5?>?FFFF>GFFFFGBB9:<?<B?0>FF>?>F<6:5(414
@M02996:162:000000000-B87FG:1:1101:5946:5700 1:N:0:TAGCGCTC+ACTGCATA
CCTACGGGTGGCAGCAGTGAGGAATATTGGTCAATGGGCGGAAGCCTGAACCAGCCAAGTCGCGTGAAGGAAGAAGGTATTATGTATTGTAAACTTCTTTAGACGCAGAGAAATAAGCCCCTCGTGAGGGGTGATGCTAGTATGCGTAGAATAAGGATCGGCTAACTCCGTGCCAGCAGCCGCGGTAATACGGAGGATCCGAGCGTTATCCGGATTTATTGGGTTTAAAGGGTGCGCAGGCGGCATGTTAAGTCAGCGGTTAAATAGTGAGGCTCAACCTCATCCCGCCGTTGATACTGGG
+
8ACCCB@558)========;;;;CFGGGGGGGGGGGGGGGGGGGGGGGGGGGGGGGGGGGGGGG@FGGGGGGGGGGGGGGGGGGGGGGGGGFGGGGGGGGGGGGGGGGGGGFFGGGGGGGGGGGFFFGGG>FGGGGGGGGGGGGGGGEGGGGGGGGGGGGGGGGGGGGGGGGGGGGGGGGGDEDDDDGGGGGGFGG>FFA<7CBGGFFFFGGGFEGG<FFFGGGG@EGFFGD:?FEBBEG>GFFFDFA>>FFFF9<:GG(4B9)64>AFFGFB6FGF18??FBAFFFF912::?>>=5<?(
@M02996:162:000000000-B87FG:1:1101:23727:5706 1:N:0:TAGCGCTC+ACTGCATA
ACTACGGGGGGCAGCAGTGGGGAGTATTGCACAATGGGCGAAAGCCTGATGCAGCAACGCCGCGTGAGTGAAGAAGTATTTCGGTATGTAAAGCTCTATCGATGGGGAAGAAGATGAAGGTACCCAAGTAAGAAGCCCCGGCTAACTACGTGCCAGCAGCCGCGGTAATACGTAGGGGGCAAGCGTTATCCGGATTTACTGGGTGTAAAGGGAGCGTAGACGGAATGGCAAGTGGGGAGTGAAAACCCGGAGCTTAACTCAGGAACTGCTTTGAAAACTGTCAAACTAGAGTACAGGAGGG
+
88A?CB8=1:08688::<:::8848?<CEGGEECFDFF,>CEE@FFCEFADEFEB4BFCGGECC6@FC@CCGGFFF<E,@,EFD@FFC;BFC@E@FF;,@C<33<CECEBFDCF,?FGGGFF<F@GFC2CFGGGGFBFGGGG:FGGFGGECFGGGGGGFCFC8CE8:EAFGF9EFDGGGGGFF@E97<>FGGGF5*=DGFFFG0;99FFFGDFEEDC?DDFEGDE.7C:FDF6))7,-</.:4B<..3)21>9((6:<*649?:B(,./-*..-9AF:596/6664447AF24<).5:?69
@M02996:162:000000000-B87FG:1:1101:9338:5720 1:N:0:TAGCGCTC+ACTGCATA
ACTACGGGCGGCAGCAGTGGGGAATATTGGGCAATGGGCGAAAGCCTGACCCAGCAACGCCGCGTGAAGGAAGAAGGTCTTCGGATTGTAAACTTCTTTTATCAGGGACGAAGAAAGTGACGGTACCTGATGAATAAGCCACGGCTAACTACGTGCCAGCAGCCGCGGTAATACGTAGGGGGCGAGCGTTATCCGGATTTACTGGGGGTAAAGGGCGCGGAGGCGGGGATGCAAGGCAGATGGGAAATCTAGGGGCTGAACCCATAAACGGCATTGGAAACGGTATAGCTGGAGTGGCGGG
+
68A?C?88)1)8888;;<;;;78@6@<,CCF@@<C@CDEBCECCFE8EACEEEACCDFEF:>@=+>CDGFCFGCCFF4F,,AB@@4BF,?@A?BBFFC9FFAFFEFFFDFGDGGGGG=FGGGGCFEG,EFFGFGCFGGGGGGEGGDCGG,DDE@>:>F>@BCD8FEEG*:E,B+A0<=C*:5078C>D17>*39EGF3*97:<=?>)807CCFFB3D0>)8:=9E>CD;095>AF)4?:1);0>:FF4C56*5:F62*980>(8(4><7(923-*3036<:7:(,())--)41:58)-36(
@M02996:162:000000000-B87FG:1:1101:23717:5723 1:N:0:TAGCGCTC+ACTGCATA
ACTACGGGGAGCAGCAGTGGGGAGTATTGCACAATGGGCGAAAGCCTGATGCAGCAACGCCGCGTGAGGGAAGAAGGATTTCGGTATGTAAAGCTCTATCGATGGGGAAGAAGAAGAAGGTAACCAAGTAAGAAGCCCCGGCTAACTACGTGCCAGCAGCCGCGGGAAGACGTAGGGGGCAAGCGTTAGCCGGATTTACTGGGTGTAAAGGGAGCGTAGACGGAATGGCAAGTGAGGAGTGAAAACCCTGAGCTTAACGCAGGACTGGCGTGGAAAACTGTCAAACAAGAGTACAGGAGGG
+
-8A6@*88:)1=9;,;;<;;;8878;,<@CC<C<,CCD<@CFCC<<CFFAEFFEC@<FCF7@CB6=C:,?8FF=CF,B,:9<FC8?:E,A<C<?C,A<,C=D9,?FDC?+AFCF,?EF@8BE,AEGDF9DE?=F@E,+@FBC+C>D,>@ECFCGG?@C?DF75>C57?*::C*6:E8CC5CF508/:8*2;BE>***2*9>6E);7=FFFFGGB@77(7CB85/580>?F75-))14:E>:::B4071223FB)(.4<*-25,3(,(3;1/(-,9<5:)-.=AA)3(,40:4<B)6)3:16
@M02996:162:000000000-B87FG:1:1101:6990:5748 1:N:0:TAGCGCTC+ACTGCATA
CCTACGGGTGGCTGCAGTGGGGAATATTGGGCAATGGGGGCAACCCTGACCCAGCAACGCCGCGTGAAGGAAGAAGGCGTTCGGGTTGTAAACTTCTTTTACCAGGGACGAAGAACGTGACGGTACCTGGAGAATAAGCCACGGCTAACTACGTGCCAGCAGCCGCGGTAATACGTAGGGGGCAAGCGTTGTCCGGATTTACTGGGTGTAAAGGGCGCGTAGGCGGGATAGCAAGTCAGGAGTGAAATCCATGGGCTTAACCCATGAACGCCTTGTGAAACTGTTATTCTTGAGTATCGGG
+
68ACCB>5:))=;===;==;;888EFGGFFGGGGGFGFE:FFG<CFFGGGC8FACCCFGGGGGGFFBFGFGGGGGGGG7BC7FFGGGGGGCGEGGFGCFFGEFGFGGGFGGECFF8F+6<=+@FG+CFFC,DFG9BGE=DE6>+CEGGGAFCEGGG5C>@?CDD**=CEEGF7;A964:*/8>B8<FDD*>E@FE:>5C=CF74CF5:7=FDF?>*/0995C77*8:11)284::9)6=C2*(06*8:F>?4)4,:(*>4-*437?DA?0*,(-)006)..6-)6).6.)65-5.48)-,(
@M02996:162:000000000-B87FG:1:1101:6969:5753 1:N:0:TAGCGCTC+ACTGCATA
CCTACGGGTGGCTGCAGTGGGGAATATTGGGCAATGGGGGCAACCCTGACCCAGCAACGCCGCGTGAAGGAAGAAGGCTTTCGGGTTGTAAACTTCTTTTACCAGGGACGAAGAACGTGACGGTACCTGGAGAATAAGCCACGGCTAACTACGTGCCAGCAGCCGCGGTAATACGTAGGTGGCAAGCGTTGTCCGGATTTACTGGGTGTAAAGGGCGCGTAGGCGGGATAGCAAGTCAGGAGTGAAATCCATGGGCTTAACCCATGAACTGCTTTTGAAACTGTTATTCTTGAGTAACGGG
+
88BCC>DA81)====;===;;88BFFGGGGGGGGGGGG@F@FF@FGGGGGGGGFGFGEGGGGGGGGGGGGGGGGGGGGE,B9FGGGGEEFGGFBFFFGGGEE,EFGGDEFCEGEFBFFGDFEDF=66,CFGFFFGCFGF>BFGDGGGGG9FB:@EGGD?@E;,3>CC:/:BF7C:C,:C=<8FA+/71>=<*5+::DG*97+11ADFDF*00??>CD9DDBEG=EB=D0<D969,1-6@F7C(7410:D>BFBFB<(:74)/(,:3A:8>F?<>4+1-6<4/6)).<:>).6)..)*.(4(
@M02996:162:000000000-B87FG:1:1101:6977:5772 1:N:0:TAGCGCTC+ACTGCATA
CCTACGGGTGGCTGCAGTGGGGAATATTGGGCAATGGGGGCAACCCTGACCCAGCAACGCCGCGTGAAGGAAGAAGGCTTTCGGGTTGTAAACTTCTTTTACCAGGGACGAAGAACGTGACGGTACCTGGAGAATAAGCCACGGCTAACTACGTGCCAGCAGCCGCGGTAATCCGTAGGTGGCAAGCGTTGTCCGGATGTACTGGGTGTACAGGGCGCGTAGGCGGGATAGCAAGTCAGGAGGGAAATCCATGGGCGTAACCAATGAACTGCTGTTGAAACTGTTATTCCGTAGTATCGGG
+
88BCC>>01))==8=;=;;;;868CF9FGGFGFFGEEFECFGGEGGGGGGGGGGGF@GFG@CFF:BEDGG8FFGGGFF8=FAFGGDGFFE@FFFCFE<FFGGGGFGGFGGCFGE:,@D=A7@FGFE93E>,@DF9,EFCFGFEF:B8@@;EFG7,@*@@CDC>@***/?**,+44AC*=149AAC<F3C*)=967E:C)0+@:1>4?).=*3:)./)(1>):C=E<*97:CB-.(*6)*9(*()(004>??F21,,(11-,=)(.,)<=4=7<)0+/6<23194-))-))().-3)*.49(
@M02996:162:000000000-B87FG:1:1101:9861:5779 1:N:0:TAGCGCTC+ACTGCATA
ACTACGGGTGGCAGCAGTGAGGAATATTGGTCAATGGGCGAGAGCCTGAACCAGCCAAGTAGCGTGAGGGATGACGGCCCTACGGGTTGTAAACCTCTTTTGCGCGGGAATAAAAAATGCCACGCGTGGCATCTTGCATGTACCGCAGCGAATAAGGACCGGCTAATTCCGTGCCAGCAGCCGCGGTAATACGGAAGGTCCGAGCGTTAGCCGGATTGATGGGGTTGAAAGGGAGCGCAGGCGGAGGGATAAGCCAGCCGTGAAATAGACGGGCGCAACCCGATCCCGCGGGTGGAACGGG
+
888?C?=5=0)=;8=;;==;;;;C6CC<CCCCA<EDDFFEEECEF@CEEFEFFECC@DF9@CC@8@FEFDCFEC<BFFEG7=CBCF74@@@ADFFDF<<AFGGGGGGGDG<EGFGGG8FGGGGGGGGGGGGGGGCGGGAFGFGGGGGGGGGG*@;<CAC>:7=4=E<,=;C?FCC?FCCFC78BCD9>D+@C8>EGFG7B6DED8C7)7);?9></*367*<7C2012:FCF<?F34(7<;96>9>)49(./5<:26FFB-)-8:)6>*.9:99.*0,(41<9((4(-47>9449B7((--
@M02996:162:000000000-B87FG:1:1101:4708:5802 1:N:0:TAGCGCTG+ACTGCATA
CCTACGGGTGGCTGCAGTGAGGAATATTGGTCAATGGGCGAGAGCCTGAACCAGCCAAGTAGCGTGAGGGAAGACGGCCCTACGGGTTGTAAACATCTTTTTCGCGGGAATAAAAAATGCCACGCGTGGCATCTTTCATGTACCGCAGCGAATAAGGACCGGCTACTTCCGTGCCACCAGCCGCGGTAATACGGAAGGTCCGAGCGTTATCCGGATTTATTGTGTTTAAAGGGCGCGCAGGCATGGTGGTAAGCCAGCCGTAAAATAGTCGGGCCCCACCCGCTCCCGCGGGTGGAACGTG
+
ACCCCEFA51)=;=8===,;;;;;EFGGG@EFGGGGGG8FG@FFFFFGGF<FFFF7F8FE,CFGFG7CFGGGGGGG@::@FFCGCFF:+8AFDF<E@EGA<,,+++@++@?F?,E,@B,<A,FC>+>++36ED;=,,,,,83E<>+@C7*CCCGC<?:C<13C>*,8CCG*4CEG?,C,,**)23)1)*<:<C3=5)*9773:)19B5)70:*.579)2*1<+*:500-97=?(-)49>C>3()(01-*-:64???(:7,4542-5).*)/(((.2)414(),4(7:41-((((-,0.(,(
@M02996:162:000000000-B87FG:1:1101:4678:5807 1:N:0:TAGCGCTC+ACTGCATA
CCTACGGGTGGCTGCAGTGAGGAATATTGGTCAATGGGCGAGAGCCTGAACCAGCCAAGTAGCGTGAGGGAAGACGGCCCTACGGGTTGTAAACCTCTTTTGCGCGGGAATAAAAACTGCCACGCGTGGCATCTTGCATGTACCGCAGCGAATAAGGACCGGCTAATTCCGTGCCAGCCGGCGCGGTAATACGGAAGGTCCGAGCGTTCTCCGGATTTATTGGGTTTAAAGGGAGCGCAGGCAGGGTGATAAGCCAGCCGTAAAATAGTCGGGCGCAAACCGATCCAGCGGTTGGAAGTGG
+
8ACCCEF551)=;====;=;;;;CFGGGF@EFGGGGGGGGGGFGFGGFFFFFGFECG8FEFFFGGGEGGGFDFGGGGGEFFGGGGGGGGGGGGF,?AEFGGGG=4FFF7>FFFGGG+AFFB,DFEFGEEGC=8FGGFFGGGGG<F7C@+43@EGFCFGGB1/>:4,4>@CFEFGFEFG5:*:=5*9)19E>FF5>*<DF44C*>GD7>)7*+>5.5*.:7@CGGE572<*:91:3021>DB9:B(.0,*.)65)(36576()(-)64<94D>;()*)(,(4331;8),.,,-4390/(..)
@M02996:162:000000000-B87FG:1:1101:23177:5813 1:N:0:TAGCGCTC+ACTGCATA
ACTACGGGAGGCTGCAGTGGGGAATATTGCGCAATGGGGGGAACCCTGACGCAGCAATACCGCGTGAGTGAAGAAGGTTTTCGGATCGTAAAACTCTTTTATCAGGGAAGAAGAATGACGGTACCTGATGAAGAAGTCCCGGCTAACTACGTGCCAGCAGCCGCGGTAAGACGGAGGGGACAAGCGTTGTCCGGAATGACGGGGCGTAAAGGGCGCGGAGGCGGTTAAATAAGGCGGATGTGAAAGGTACCGGCGCAACCGGTGACATGCATGGGAAAAGGGCCAACGTGAGTACGGGAGA
+
688=@?=A=108=;=;;=;;;88@CEAFFGG::@BCCFDDDFDGGD,EDFE7CF>FFCEGF?@>+@FECDDFGFEDFF,:+9CCF+3@,@3>CF7FD93@DFCFFFFCFCFFGGGFEGFGG><*>,6C2CFFEFFEBC<FECE4FEE;CG>=><BFGGGG><ECEG*?C3@9<;?C:EEGECFF@D1*9*:+;>EG3CGF*975*1)85<CA<379C(998*7<:5*:9*:=A)3531)93C<64=8.:)<<>1((4=3<6>4903))7)*))3.:),((-)((-.(((-4:))--<36>(
@M02996:162:000000000-B87FG:1:1101:8749:5813 1:N:0:TAGCGCTC+ACTGCATA
ACTACGGGGGGCAGCAGTGGGGAATATTGGGCAATGGGCGGAAGCCTGACCCAGCAACGCCGCGTGAGGGAAGAAGGTTTTCGGATTGTAAACCTCTGTCCTTGGTGACGAAGGAAGTGACGGTAGCCAAGGAGGAAGCCCCGGCTAACTACGTGCCAGCAGCCGCGGTAATACGGAGGGGGCGAGCGTGGTCCGGAATGACTGGGCGGAAAGGGCGGGTAGGCGGCGCTGTAAGGCCGGAGGGAAAGGCCGGCTGTCAAGGGGGGAAATGCGGGGGAGACGGCAGAGGTGGAGGACGGAA
+
-8A?C?05:518788::<:99===9?9,AAF?C@<?DFECDEEEFECEDFDFEA=DDFEF:>8>8>@CFDDGGDFFF@@3*@CC@*8F,@<@DFFGGF@FGCBFC8<=FFFCFGGGG<FFGGG<FGGGGGGGGFGGGGGDGGEGG5?FG9@EG::8CF</@7;;EEGG5:E+:<F*CCDDDC>:89CD7*9*+9CEFGDFFF?@CFFE)8DEFFFDG4910:59:>*72090644/247>6>(7:FF?*,4)4>0(.0C:<F:BFF92))2.(()25(-(,.40(((-()-4,4(3799,(
@M02996:162:000000000-B87FG:1:1101:20707:5819 1:N:0:TAGCGCTC+ACTGCATA
ACTACGGGGGGCAGCAGTGGGGGATATTGCACAATGGGGGAAACCCTGATGCAGCGACGCCGCGTGAGTGAAGAAGAATTTCGGTATGTAAAGCTCTAGCAGCAGGAAAGATAATGACGGTACCTGACTAAGAAGCACCGGCTAAATACGTGCCAGCAGCCGCGGTAATACGAATGGTGCAAGCGTTATACGGATTTACTGGGGGAAAAGGGAGCGAAGACGGAATGGCAAGCCAGATGTGAAATGCGGGGGCGCAACGCAGGAACAGCATTGGGAACGAGCAAGCTAGAGAAGCGGGGAG
+
8A@CC?)018)+8884:<:998:44=5,@CF,?49?ACDC>CEFFC=AEBECF>:66+>B@>+<+8@C@C>CFAAE,@,8,3@C*>7>3@A;@C<FC;,@FCFF<C@C@FF,CC,@FGGG7F<FGFGG,FEGEGGGGGFDGEECFG7FGG+:C@:@@F<;:7:EE*:EF:EG*;*3<3<<6:=)111><7CFD@1867D4:C:3:)77FFGG5<5C)49*7;:*:5CC7025(-4.4,9*.2)94@443690((-422)4(.,4(4(4.(*.,:FC)3((()(((().),,),((-)(((-
@M02996:162:000000000-B87FG:1:1101:11971:5819 1:N:0:TAGCGCTC+ACTGCATA
ACTACGGGTGGCAGCAGTTAGGAATATTCGTCAATGGGGGAAACCCTGAACGAGCAATGCCGCGTGAGTGATGAAGGTCTTATAGATTGTAAAACTCTGTTGTAGAGAAAGAAACCTTAAGATAGGAAAGGATCTTAAGCTGACGGTACTCTACCAGAAAGCCCCGGCTAACTACGTGCCAGCAGCCGCGGTAATACGTAGGGGGCGAGCGTTATCCGGATGGATTGGGCGTAAAGCGTGTGGAGGCGGTTGGTTAAGTTTAAGATTAAAGCCCGGGGCTCAACCCCGGTGCGGCGTAAAA
+
-8A?C>=):)1=;8=;;=6<<;;;6C@CFEEF@@CCCFEDEDFFFC<EDFFC@C8BDFFGF@@B+@CE<CBFFDDEFBFE,AC<EFC,BC?CDGGFG,EFEGFGGEDCCFGGGGGGC?AFGG<AFGGGG,@F,EAEFGGGGFGGGGCGG,ECDGGCDFGFEFDFGEGGE@EFGFGC3:;@ED?FFF7CCEG>;B:DCD3;CDGFGDDFFFG=*78>F:D9)*/CEFFFFFG)4?FFBB)94F0F:D@>G,()4,,:>F*))16<B).:7.2.44>E@9-(46<:8(344,(-4(4103124
@M02996:162:000000000-B87FG:1:1101:25035:5822 1:N:0:TAGCGCTC+ACTGCATA
CCTACGGGGGGCAGCAGTGGGGAATATTGCACAATGGGGGAAACCCTGATGCAGCGACGCCGCGTGAGTGAAGAAGTATTTCGGTATGTAAAGCTCTATCAGCAGGGAAGAAAATGACGGTACCTGACTAAGAAGCCCCGGCTAACTACGTGCCAGCAGCCGCGGTAATACGTAGGGGGCAAGCGTTATCCGGATTTACTGGGTGTAAAGGGAGCGTAGACGGCGATGCAAGTCTGATGTGAAAGCCCGGGGCTCAACCCCGGCACTGCATTGGAAACTGTGTTGCTAGAGTGCAGGAGAG
+
8ACCCF58A8)8888::<:::88BAFGGGGGGGGGGGGGGGGGGGGGGGGGGFFFFFGGGGGGF@FGGGGGGGFGGGGGGGGGGGGGGGGGGGGGGGG@FGGGGGGGGGGGGGGGGGGGGGGGGGGGGGGGGGGGGGGGGGGGGGGGGGGGGGGGGGGGGGGGGGGGGGGGGGGGGGGDGGGFFGGGGGGGGGBGGFGFFGGGFGGFFFFFGGFFGGFGGFGGGGBGGFFGF>AFFAD@:5?AFB578>>>FFFFFFGGFFFF>FF<?FAFD?0=CF044:85?<AAAA?FFDDAA5?<,4
@M02996:162:000000000-B87FG:1:1101:20688:5822 1:N:0:TAGCGCTC+ACTGCATA
ACTACGGGGGGCAGCAGTGGGGGATATTGCACAATGGGGGAAACCCTGATGCAGCGACGCCGCGTGAGTGAAGAAGTATTTCGGTATGTAAAGCTCTATCAGCAGGAAAGAGAATGACGGTACCTGACTAAGAAGCACCGGCTAAATACGTGCCAGCAGCCGCGGTAATACGTATGGTGCAAGCGTTATCCGGATTTACTGGGTGTAAAGGGAGCGCAGACGGCATGGCAAGCCAGATGTGAAATGCGGGGGCTCAACGCCGGAACTGCAGTGGGAACTGTCAAGCGAGAGTATCGGAGAG
+
8AC=C?=9=5088889:<:998:>+=<,@FF<?<??ACDDEDDFGG8ED<BEED:>C@>CC>@>38@C<>ACCBBE3@3<,@FC8>>F33@<<F9F@;,8FFBFBCC@FFG7FG<FGGGGGGGGFGBF,CFGEFGGGGGGGG7EGG7FGGCGGGGC8CC;872CECEGCEGF0@0:E+<A7C=5=1197EDGDE*/6CF7:>F.:/9BFBGECD@D59DC5?57:):54FFF:6:FB2806>AF)=84C>B@7(4<?F3>B3,7>B0<F7*-(4787(.5.9:6<4(-416).).4<?6,2
@M02996:162:000000000-B87FG:1:1101:8743:5829 1:N:0:TAGCGCTC+ACTGCAGA
ACTACGGGGGGCAGCAGTGGGGAATATTGGGCAATGGGCGGAAGCCTGACCCAGCAACGCCGCGGGAGGGAAGAAGGTTTGCGGATTGGAAACCTCTGTCCTTGGTGACGAAGGAAGTGACGGTAGCCAAGGAGGAAGCCCCGGCTAACTACGTGCCAGCAGCCGCGGTAATACGTAGGGGGCGAGCGTTGTCCGGAATGACGGGGCGTAAAGGGCGAGTAGGCGGCGCGGTAAGTCCGGAGGGAAAGTCCTGCGTTCAAAGTGGGAAGTGCTTGGGAGACTGCAGAGCTGGAGGACGGAG
+
-88=C585:9)8688::<:99788,:,@@CEE@<E=ADF>C@:CFDCFFF9ADA3>DFEF==>>+5@BFDDFE@DCF>,8*,<@:1*=,<3<:=CFDC<CF?,?A,8<?FF7<FFGG>FFGGG8CGGFGGF8CCGGGGE;FC?EG5CGCEFFE>::8C<;8<C;CEGG78E+:AC3<=C:=D3>8CCC)/9*38:CBC*9C7*8815>3)97C=B37(117CF4C>*13)1)41>*.)09:)-8:)7(*.)/52(,(2C4)1-684288)9)).7:53(2-9:(8>>44)(,(4(,),1,(
@M02996:162:000000000-B87FG:1:1101:25018:5835 1:N:0:TAGCGCTC+ACTGCATA
CCTACGGGGTGCAGCAGTGGGGAATATTGCACAATGGGGGAAACCCTGATGCAGCGACGCCGCGTGAGTGAAGAAGTATTTCGGTATGTAAAGCTCTATCAGCAGGGAAGAAAATGACGGTACCTGACTAAGAAGCCCCGGCTAACTACGTGCCAGCAGCCGCGGTAATACGTAGGGGGCAAGCGTTATCCGGCTTTACTGGGGTTAAAGGGAGCGTAGACGGCGATGCAAGTCTGATGTGAAAGCCCGGGGCTCAACCCCGGCACTGCATTGGAAACTGGGTTGCTAGATTGCAGGAGAG
+
-8BCCE=))1)=;=;;;==;;888CFGGFGGGGGGGGGCFEGGGGFGFGG<CGEFGGGGGGGGG>FEGGG9FGFFCGGGGGGGGGGGGFFFFFGEFGGFGFGGGCFGCCFGGGGGGGGG7FGGGG?EG9EF,@FCF,@EFEGGGCEDE7>D8FGGFF8F:EGG>C8;5:@C**>;5CG*:CFFFEDG5C@@38)*30;CFG455*90996DG4)77<<DCFGGGG)/<?FD=ABBFBAFGB7<=AF48>>9>0(:)27C?FE>>69(:4):<?56A*46-().1(3):4))-.5<?>0(.-
@M02996:162:000000000-B87FG:1:1101:11125:5835 1:N:0:TAGCGCTC+ACTGCATA
ACTACGGGAGGCTGCAGTGAGGAATATTGGTCAATGGACGGAAGACTGAACCAGCCATGCCGCGTGAAGGATGAAGGCCCGAAGGGTCGTAAACTGCTTTTGTACGGGAGCAATAAGGCTTACGTGTAGGCCGATGAGAGTACCGGACGAATAAGCATCGGCTAACGCCGTGCCAGCAGCCGCGGTAAGACGGAGGATGCAAGCGTTAGCCGGATGTAGTGGGTTTAAAGGGTGCGTAGGCGGGATGGTAAGTAAGCGGTGAAATGGCCACGCGTAAGGTGGAAATTGCAGTGGATACGGG
+
88@=C?18=1)=;;=;;;==;;;@,C,C<@CC<A@CC,;@:CCEFC9CDF-,CA<CC9CF<B@B+@@CFCEF,6@EDE==7C+>@C:4@@ADDEE,EF<EDFBF,D::4@+AE:AEEFD8FF@BAF6FAEFBEG7CEEDFG=@FF+@+BBE8FFC@F,+::;4@FF*@C81=9*;4496=4886=):<*<6=*>=88*;4C:?F=*)8)79CC;7)0)*09CF1/)<0)9:@(24>3357)7903.><*659)..4<ED:>>2<)6)(0.13;(.17(4).;04))-..)4)(32)0)(,,
@M02996:162:000000000-B87FG:1:1101:25771:5889 1:N:0:TAGCGCTC+ACTGCATA
CCTACGGGAGGCTGCAGTGAGGAATATTGGTCAATGGACGGAAGTCTGAACCAGCCAAGTCGCGTGAAGGAAGAAGGTATTATGTATTGTAAACTTCTTTAGACGCAGAGAAATAAGGCGCTCGAGAGCGCTGATGCTAGTATGCGTAGAATAAGGATCGGCTAACTCCGTGCCAGCAGCCGCGGTAATACGGAGGATCCGAGCGTTATCCGGATTTATTGGGTTTAAAGGGTGCGCAGGCGGCATGTTAAGTCAGCGGTTAAATAGTGAGGCTCAACCTCATCCCGCCGTTGATACTGG
+
8ACCCD88:0)==;======;;;;CEFFFGGGGGGGGGGGGGGGGGGGGGGGGFGGGGGGGGGG@FGGGGGGGGCFFGGGGGGGGGGGGGGGGGGGGGGGGGGFGG+@FGFFGGGGGGGEGGGGEGGGGGGGGGGGGGAAAAEFFGECGED9DDGGGGGDGDGGDFGGG8EFCFGCFFFFGGFFDGGGGF>EGFGGEGGFG4CEGDBEFFFG3)=DG?F7AGGGG:F+7A::72?F9>FD>36@B5FBFB2FAAABFG3-3>AA2)-)04*41()30:<(4;>FA2(39(4(,(:4F9<0
@M02996:162:000000000-B87FG:1:1101:25794:5891 1:N:0:TAGCGCTC+ACTGCATA
CCTACGGGAGGCTGCAGTGAGGAATATTGGTCAATGGACGGAAGTCTGAACCAGCCAAGTCGCGTGAAGGAAGAAGGTATTATGTATTGTAAACTTCTTTAGACGCAGAGAAATAAGGCGCTCGAGAGCGCTGATGCTAGTATGCGTAGAATAAGGATCGGCTAACTCCGTGCCAGCAGCCGCGGTAATACGGAGGATCCGAGCGTTATCCGGATTTATTGGGTTTAAAGGGTGCGCAGGCGGCACGTTCAGTCAGCGGTTAAATAGTGAGGCCCAACCTCATCCCGCCGGTGGTACTGG
+
ACCCC>>851)8;=8===;==;;;C,CFFGGGGGFGGGGGEGGGGGGGGGGGGFFGGFGFGGGGFG@@FGEFCDGFF@@CFFGGGGGGGGGFGGGFGGGGEF8FGEDGGGGGGGG9??FCG=FC:FCFGFG7CGGGG9,FFBEFA7ACEEGGGGGDGGGGGCFEDFFGGGGGGG7CGGGGGGFFGGGGGGFFG9?EEG4FFGGFGGFFFFGEG:BGD3:>CFGGGAFD3+>>BF:.16;53995;)7?2(565<><BGG(4346)4))*.233()2)(3.(7)44<(-9((-((-6/)))
@M02996:162:000000000-B87FG:1:1101:17942:5894 1:N:0:TAGCGCTC+ACTGCATA
ACTACGGGTGGCAGCAGTGGGGGATATTGCGCAATGGGGGAAACCCTGACGCAGCAACGCCGCGTGCAGGATGACGGCCTTCGGGTTGTAAACTGTTGTCGCAAGGGAAGAAACAAATGACGGTACCTTGTGAGAAAGCCACGGCTAACTACGTGCCAGCAGCCGCGGTAATACGGAGGGGGCAAGCGTTGTCCGGATTTACTGGGTGGAAAGGGCGCGGAGGCGGGAGAGAAAGGCAGGCGGGAAATACCGGGGCGCAACGCCGGAGGTGCGAGGGGAACGGGTATGATGGAGAAACGGG
+
8864@?8):00;;8=;;;=;;7:@,;,,@-@6@:,CCCCDE@AFE7,CCFD7@@+C@FBF7>>>8>B=FF:,E=<CEFD4,9ACDBFG+@<@,8A,,C,CF4@F=EDEDGFCFFGGG,DEFFE+@CF:7EBFEGFFFG@FF6BFC@CFC9DDE2>8>735:78>FGG=/=B+;CF*==C>E57:;C>C919/0*:E@**1**0/89)8)7=C7FF*7>9)88C7>B5/(.7).,4),(796G>5>)8)*-.719B1(114()-(4;4;)-7)(-)2)(--1)40(,.())...4(.).32(
@M02996:162:000000000-B87FG:1:1101:17958:5907 1:N:0:TAGCGCTC+ACTGCATA
ACTACGGGTGGCAGCAGTGGGGGATATTGCGCAATGGGGGAAACCCTGACGCAGCAACGCCGCGTGCAGGATGACGGCCTTCGGGTTGTAAACTGTTGTCGCAAGGGAAGAAACAAATGACGGTACCTTGTGAGAAAGCCACGGCTAACTACGTGCCAGCAGCCGCGGTAATACGTAGGAGGCAAGCGGTGTCCGGATTTACTGGGTGGAAAGGGCGCGGAGGCGGGAGAGCAAGGCAGTCGGGAAATACCGGGGCTAAACGCCGGAGCGGCGAGGGGAACGGGTAAGCTGGAGGATCGGG
+
8AB=C?:)801;;8=;;<=;;7:78C,<CEFCC@@CCDDDCECFGC,CD<@FEC@EEFEF7>C>4@BDFFEFFEECFGGF,AFDDE=F+C<B,EE?FF4EF7FGEFDCDGGCFFGGG<FGGGG:FGG,8E@FCGGGGGGDGGEEG8EFFEFFE<BE5DC7D>F,<EGG5BE+;CF+?:C+:7:>8CCD)2913=EGF<C6>C+9CF7>)7>?DF83C6C)7:C9E@:5177.57<)33>2.C077D>4FA?>;BBB(*9<BB69B643)(7((-)25(446><(,-(.5)).(4(4).4,(
@M02996:162:000000000-B87FG:1:1101:17941:5914 1:N:0:TAGCGCTC+ACTGCATA
ACTACGGGTGGCAGCAGTGGGGGATATTGCGCAATGGGGGAAACCCGGACGCAGCAACGCCGCGTGCAGGATGACGGCCTGCGGGTTGTAAACTGTTGTCGCAAGGGAAGAAACAAATGACGGTACCTTGTGAGAAAGCCACGGCTAACTACGGGCCAGCAGCCGCGGTAAGACGGAGGGGGCAAGCGTGGTCCGGATGTACGGGGTGGAAAGGGCGCGTAGGCGGGAGAGCAAGGCAGTCGGGAAAGACCGGGGCTCAACGCCGGAGCGGCGAGGGAAACGGTGATGCTGGAGTATCGGA
+
88A6@:=580)=;88;;<=;;7:@6@,,CEC@::8CCDDDECCFF@+@@CCB@C8CAC>F=>8>+>8=FFD5B=5BCFC++4@CD@8C+??A99D,5C,:F7FGCFDACFFFGFGGG,DFGGG*D@E,,@5DDFFGFGGFGGGGDEEFF,B?E*:*1C8<:<<*<=EG*1=+::?*;7=:7<578DDD9*C*+9:C>9592:*7=D.8)7CGD>D3C69)8CC4>::/,07>?B?3:2>*(90B>@F1CBB:>;BF(7730)-,4;6270C944)2.48:?::(,4)).))4,.(.*.42(
@M02996:162:000000000-B87FG:1:1101:13010:5922 1:N:0:TAGCGCTC+ACTGCATA
ACTACGGGGGGCAGCAGTGAGGAATATTGGACAATGGAGGGAAGTCTGATCCAGCCATGCCGCGTGAAGGATTGAGGCCCTACGGGTTGTGAACTTCTTTTGTACGGGGGCAATAAGGGCCACGCGTGGTCCGATGAGAGTACCGTACGAATAAGCATCGGCTAACTCCGTGCCAGCAGCCGCGGTAATACGGAGGATGCGAGCGTTATCCGGATGTATTGGGTTGAAAGGGTGCGTAGGCGGCTTGCCAAGGCAGCGGGGAAATCCGGGCGCCCAACGCCAGAACTGCCGATGAAACGGG
+
-8ABC:8)18)88889:<:::9:::C??ECGCCABBDE,8=CCEEA,AB<CECFBDDFDFF>@>8>FEGFFFF=B,:DFG+>FEEG@+3@58@FFCFF9@FFFFFGDDDGFEG,FFGGGGGGGGGGGGG*?FEFCGGGGGGGGGGEGEEEG>FGGCC:CC>CCGGGEFCC/ADCGEFFFCA<55C9>D:EGGDEGGF*CFDDGFC1.>)8CGD>7)*.**9CC/*)<><@FF(4(>:8>/)93.-)8:*<>5(1:?BEG(7:??2)49@B)41,5;5(46153783).).-3--.67)216
@M02996:162:000000000-B87FG:1:1101:11224:5951 1:N:0:TAGCGCTC+ACTGCATA
ACTACGGGAGGCAGCAGTGAGGAATATTGGTCAATGGACGAAGGTCTGAACCAGCCAAGTAGCGTGAGGGATGACGGCCCTATGGGTTGTAAACCTCTTTTATCAGGGAATAAAGTGCGGGACGTGTCCCGTTTTGTATGTACCTGAAGAATAAGGACCGGCTAATTCCGGGCCAGCAGCCGCGGTAATACGGAAGGTCCGGGCGGTAGCCGGATTGATTGGGTTTAAAGGGAGCGCAGGCTGGCCTTTAAGCGGGCGGGGAAATGTAGGCGCTCAACGGCGGCAATGAAGCGCGAACGGG
+
88A=@?==8:1888=;;<=;;;C@6@,;CCCCD<CCDEECEDDDCE,C@DCCAA;:@EFC<C<@6BFEGGEFEECBFFGG7A<CDG:,@C?AEFG=F<<@EFEFGGDFDG<AFFGCFFGGGGGGGGGGGGEA,ABE3E=FGFGG,CEGGGG9DFDCB@?B>7@CF7,:B:+@7CG?DC>:,9??D:CG8CCFDAGGF8CA8:EBE5<>);CG7>.**,029>C1/)<:<FGD?<0BFBED2*..-<*,064=6;(40*9(7@?F)6)-/.240-)21(8(-091(-(.)).),,495(4<:
@M02996:162:000000000-B87FG:1:1101:18634:5954 1:N:0:TAGCGCTC+ACTGCATA
ACTACGGGTGGCTGCAGTAAGGGATATTGGGCAATGGGGGGAACCCTGACCCAGCCATGCCGCGTGAGGGAATGAGGCCCTACGGGTCGTGAACCTCTTTTGCCGGGGGATAACCCCTCCCGCGCGACGGGGGGCTGCAGGGACCAGGCGAATAAGCAGCGGCTAACTCCGGGCCAGCAGCCGCGGTAATACGGAGGATGCGAGCGTTAGCCGGATGCATGGGGTTGAAAGGGGGCGCAGGCGGCGCGTTAAGTCAGCGGGGAAAGGCAGGGGCCCAACCCCGGCAGTGCGGGGGATACGG
+
88A?C?=5=01==8=;;;=<<;<C,C,CCCFFCC@CCFDGDEDFGECEFGFGCEBFCADGE>>>8>FEGGEG>=BDFFGGFFFEEGCFEF58@EF7FCAFGGGG<FEDDF7<FGFGG7FGGGGGGGGFGGGGEE>*;EGGG*AFGGGEFGGG*;CEFGCF:<E*;<F2<8A*9C==FG?C:9::CC7DC+:7:B=EDG*<*CC@*C@)0):?7<>7)37C*;/7*.*2:B>F:(4.44)94)-<;5741(4.:66<AC<B(73?B??FF?C>>6B*54(8<76904>,56(4(192)(.,2
@M02996:162:000000000-B87FG:1:1101:14216:5959 1:N:0:TAGCGCTC+ACTGCATA
ACTACGGGTGGCAGCAGTGGGGAATATTGGACAATGGGGGAAACCCTGATCCAGCGACGCCGCGAGAGTGAAGAAGTATTTCGGTATGTAAAGCTCTATCAGCAGGGAAGAGAATGACGGTACCTGACTAAGAAGCCCCGGCTAACTACGTGCCAGCAGCCGCGGTAATACGTAGGGGGCAAGCGTTATCCGGATTTACTGGGTGTAAAGGGAGCGTAGACGGCATGGCAAGGCTGATGGGAAAACCCGGGGCTCAACCCCGGGCATGCATTGGAAACGGGCAGGCTGGAGGGCAGGAGGG
+
8BC?C?A50016=8=;;==;;@@@6C,CECF@@@ECDFDDECEFG,CCF<6CCAC@@FEB+@@>+8@C:C?EEAAE,<<5,5BC+B4B@@,5?F9FFA,CFGFFFGGFGEG,EE?EFGGGEGGCGFGFAFFGCDFFFFGEEG7FGG7DFG8FCGCFDFC,DCCEE*CE:@F:0:A7CED5=*8:82*2*47CC>5*2+:A:DF8?17@FFGE*0<D)37*98C5C3E<:@*7(8(032=*.*48?476<(45(,().*>1437(((.44)*).56@=((-(0(,-(,((((--,--0,(23
@M02996:162:000000000-B87FG:1:1101:11209:5960 1:N:0:TAGCGCTC+ACTGCAGA
ACTACGGGAGGCAGCAGTGAGGAATAGTGGTCAATGGACGAAGGTCTGAACCAGCCAAGTAGCGGGAGGGATGACGGCCCGATGGGTTGTAAACCTCTTTTATCAGGGAATAAAGGGCGGGACGTGTCCCGTTTGGGATGTACCGGAAGAATAAGGACCGGCTAATTCCGTGCCAGCAGCCGCGGTAATACGGAAGGTCCGGGCGGTATCCGGATGTATTGGGTTTAAAGGGAGAGCAGGCGGTCCGTGAAGCGTGCTGGGAAAAGGAGGGGCTAAAGGGCGGGAAGGAAGGGGGAACGGG
+
6<BCC?0181)688=6;<;;;C@@,C,6CCF<<<<CDCCBC@CDC@,C@D;6@A;:<ED,@CC@+@CEEDC@ECCCEF:F+>+?CF<+@8??DFE8F99,AFFGEGFD<F<=FGG,CCFGGGGG@F@CGGE3,>3C7>>F>;@F*3;CGF?,?FFCE=9B>7=CF7,4B<2=9=A?8?EFE<8>E77C*<:CC>EED*2999E;C)05)1:C7;))0.*29F=//)3:>FGE?<0;?:7C>)-0(0).*4:F)4-81*:(4>?:(,(..4)-,()3/)5((79(-30(.(2(,(4,0,-11
@M02996:162:000000000-B87FG:1:1101:18641:5970 1:N:0:TAGCGCTC+ACTGCATA
CCTACGGGTGGCTGCAGTAAGGGATATTGGGCAATGGGGGGAACCCTGACCAAGCCATGCCGCGTGAGGGAATGAGGCCCTACGGGTCGTGAACCTCTTTTGCCGGGGGATAACCCCTCCCGCGCGCCGGGGGGCGGCAGGGACCAGGCGAAGAAGCAGCGGCGAACTCCGGGCCAGCCGCCGCGGTAACACGGAGGATGCGAGGGTTAACAGGATCCAGTGGGTTGAAAGGGGACGCAGGCGCCGCGGTGAGGCCGCGGGGAAAGGCAGGGGCCAAACACACGCAGGGCCGTGGAGACGG
+
-8,4@*)0801,;88;;;=<<;@,;6,,CAF8@CCCC<@:@@@?FE8AEFB,B94BE,9B:==>888>FC:B=5:CF=3CC,B=CF>:>F<3D@<DFC,@;::AFDCE@C*4C>B<F@FGGCG<F<CFE*8*:CE*:E>C5C;;;**;@EGC*8<++3*;:3:**:*200/*1?E*2**/2)..1>)9>+0+2.**.*2/*)/)*).)0**+2744*26*1<:C/7**-*:>((()-,.5,9-)())-/((0,(-((:52(.(4((.(7:5>0-7;)46(4)(-41((,,(-(((()(-(-
@M02996:162:000000000-B87FG:1:1101:14204:5973 1:N:0:TAGCGCTC+ACTGCATA
GCTACGGGTGGCAGCAGTGGGGAATATTGGACAATGGGGGAAACCCTGATCCAGCGACGCCGCGTGAGTGAAGAAGTATGTCGGTATGTAAAGCTCTATCAGCAGGGAAGAGAATGACGGTACCTGACTAAGAAGCCCCGGCTAACTACGTGCCAGCAGCCGCGGTAATACGTAGGGGGCAAGCGTTATCCGGATTTACTGGGTGTAAAGGGAGCGTAGACGGCATGGCAAGGCGGATGTGAAAACCCGGGGCTCAACCCCGGGACTGCATGGGAAACGGTCAGGCTAGAGTGCAGGAGGG
+
-88?C?=5=01=;8=;;==;;8@@;@,CCCGA@AC@CDDDEDFGGD@EDCEEAA9@@FEF@@@>68BC<CCFFDDF,C9,5,EC+BAF,@BACFFGGC,EGGGGFGGFFGG8FG:FGGGGDGGGFGGGDGGGGGGGGGGGGGEGGGEGGG>FGFFEFGGFF>CEG1CG7EGG*<FEGGDCE<8=C9:C*=FGDB:;*;C8;DF2;19FF=CE5<:D3455=CC57):C:F4>(3(76(02.2699<@BDBF>93<?FGGFFFFFFF1854*).4F?>((4,.3B:?(5:88.6)-67<<?>
@M02996:162:000000000-B87FG:1:1101:22685:6001 1:N:0:TAGCGCTC+ACTGCATA
ACTACGGGTGGCAGCAGTGAGGAATATTGGACAATGGGCGGAAGACTGATCCAGCCATGCCGCGTGAAGGAAGAAGGTCCTATGGATTGTAAACTTCTTTTGTACGGGAGCAATAAGGTGTATGCATACACCGATGAGAGTACCGTACGAATAAGCATCGGCTAACTCCGTGCCAGCAGCCGCGGTAATACGGAGGATGCGAGCGTTATCCGGTTTTATTGGGTTTAAAGGGTGCGTAGGCGGAATGCCAAGTCAGCGGTGAAACGCACGCGCGTAAGGCGGGACCTGCCGGTGAAACGGG
+
88AAC?85:00=;8=;;==;;;;CCE9FFFGFDFCCD,C@CEDEFFAEFCCFEECDEFEGFB@C8>FFGGFGGFF,EBFGCEFDFGE<EFFEFGGGGFDFGFFGGGGGEGGFG?FGGG5EFGAFGGGGGGGGGGEGFFGGGGGGGGGGGGGDGGFFGADCCD8EGGFGGE@EGGGGGGGGCCA>ECDGGFGGDFGGF4DFDGG>CC>B58DGC2.176:7BFF127CDAFGFFFFF?FD>?G68;0<A9>B@-644?GD,7F>AFBFBDB5;F()2<(,,4)4964,4((-(-4829)-4:
@M02996:162:000000000-B87FG:1:1101:14065:6046 1:N:0:TAGCGCTC+ACTGCATA
ACTACGGGTGGCAGCAGTGGGGAATATTGCACAATGGGGGAAACCCTGATGCAGCGACGCCGCGTGAGTGAAGAAGTATCTCGGTATGTAAAGCTCTAGCAGCAGGGAAGAAAATGACGGTACCTGACTAAGAAGCCCCGGCTAACTACGTGCCAGCAGCCGCGGGAATACGTAGGGGGCAAGCGTTATCCGGATTTACTGGGTGTAAAGGGAGCGTAGACGGCGGGGCAAGTCTGATGTGAAAGCCCGGGGCTCAACCCCGGGACGGCATTGGAAAGGGAACGGCTAGAGGGCAGGAGAG
+
88A?@?8):)1=;8=;;=;;;788;CC<EFGEA<C@CDDDCCFGGE8EDCCCDECB@FEF@@@>+>CCCEDGFAEF5C9F,EFC8B9E,A??BFEFFC,CFGGGDFDFGGGGGG;FGGGGDGCGGGGG=FFGGGGGGGGGGDBFGGFGGGFGGGFEFGFAD9CCF*?G,?FG;:C7EDD=E<5>C:*:*=FGDB5*0?F7>FG):1=FF?DECEEG387CFED<EF*73><F5:2=<)82.2.9<?><GFFB3(4>265?<DF1>9(4)1/).4?CF((8()-141(4:2306(-48(,,-
@M02996:162:000000000-B87FG:1:1101:24431:6051 1:N:0:TAGCGCTC+ACTGCATA
CCTACGGGAGGCTGCAGTGGGGGATATTGCACAATGGGGGAAACCCTGATGCAGCGACGCCGCGTGAGTGAAGAAGTATTTCGGTATGTAAAGCTCTATCAGCAGGAAAGAAAATGACGGTACCTGACTAAGAAGCCCCGGCTAACTACGTGCCAGCAGCCGCGGTAATACGTAAGGGGCAAGCGTTATCCGGATTTACTGGGTGTAAAGGGAGCGCAGACGGCATGACAAGTCTGAAGTGAAATCCCCGGGCTCAACCCGGGAACTGCTTTGGAAACTGCCAGGCTAGAGTGCAGGAGGG
+
ACCCCFA8)1)=;=======;88@FFGGGGFGGGGGGGGGGGGGGGGGGGFGGGGEFEGGGGGGFFGGGGFGGFGGFGGGGGGGGGGGGGGGGGGGGCF<FFE<FF?FGGGGGGGGGGGGGGGGGGGG:FGGGGGGFGGDGGGGGGGGGGGGGGGGGFGGGGGGGGGGGFGGGGCFGGGEGGFFGGGGGGGGGFGGFGGFGGGFGGFFAFGEFFEDGBGGFGGDGEGF?FGFDFFFA<4:4?<@9F?>C>FFFFFFFFG69EB;9?:BFAFBD:FE??<6245>0?::6>?>AAFA>03?B
@M02996:162:000000000-B87FG:1:1101:9147:6091 1:N:0:TAGCGCTC+ACTGCATA
ACTACGGGTGGGCGGCAGTGGGGGAGATGGCACAAGGGGGGAAACCTGGAGGCAGCGAGGCGGGGGGAGGGAAGAAGTATTGCGGTAGGTAAAGCTCTATCAGCAGGGAAGAAAAGGACGGTACCGGACTAAGAAGCTCCGGCGAAAGACGTGCCAGCAGCCGCGGTAAGACGGAGGGGGCAAGGGTTATCCGGATTTACGGGGGGTAAAGGGAGCGTAGAGGGCGAGGCAAGGAGGAGGTGAAAGCCAGGGGCTCAACCCAGGAACTGCATGGGAAACTGTCGGGCGTGAGGGCCGGAGG
+
88ACC?>=>11+67+8+8;;;;::+8:C9<CF,9,6@@DCCEDFGF,3,33+8+:+3C+58+3*==>/::8:58:,<,:2,00:C*//;+<:9:<9C,,20<@C,;>>@FEFFGF+;CEGG8FGF8:EG*<<<C:CG8E8E8:*:EG*;:?;?FF:88788*2*:E*:C+A9D5:*:C*//755*99*1+:::::/7*;?DDEFEG38?=FGC7>)C(*17+7//8:C>)956-(0-4<G19-?<94:7(::;B,,<EFB::086<?)7):.)4<003,)61)((--((-,-(4((89(-(
@M02996:162:000000000-B87FG:1:1101:7725:6221 1:N:0:TAGCGCTC+ACTGCATA
CCTACGGGTGGCTGCAGTGAGGAATATTGGTCAATGGGCGAGAGCCTGAACCAGCCAAGTAGCGTGAAGGAAGACTGCCCTATGGGTTGTAAACTTCTTTTGTGCGGGGGTAAAGTGGTCCACGCGTGGTCCATTGCAAGTACCGTACGAATAAGCATCGGCTAACTCCGTGCCAGCAGCCGCGGTAATACGGAGGATGCGAGCGTTATCCGGATTTATTGGGTTTAAAGGGAGCGTAGGCGGGCGATTAAGTCAGCGGTTAAATAGTGTGGCTCAACCATGCCTTGCCGTTGATACGGGG
+
68ACCBD=>0)==8=====;;;CCFGGGGGGGGGGGGGGGFFFGGGGGGGGGGFFFGGGGGGGFFFGFGGGGGFG9FGGGGGGGGGFFGGCFFGGDGGGGGGFGGGGGGGEGGGGGGGFGGGGGGGGFE@FGDF,EGGGGFCFGGGGGGGGGGCFGGFGGGGGGGGGGFDFGGCCFCC6?;?5?EGCCD1+3;87E5**):*28EC:B5?CGG>DDFBF76@ECE5CFDFGF<?2@FFDG<99>>5)7DFFF)5<<):729:<><<<9*-24(4:F?81:2@B4)-).,2(381)4@(370
@M02996:162:000000000-B87FG:1:1101:7743:6231 1:N:0:TAGCGCTC+ACTGCATA
CCTACGGGTGGCTGCAGTGAGGAATATTGGTCAATGGGCGAGAGCCTGAACCAGCCAAGTAGCGTGAAGGAAGACTGCCCTATGGGTTGTAAACTTCTTTTGTGCGGGGGTAAAGTGGTCCACGCGTGGTCCATTGCAAGTACCGTACGAATAAGCATCGGCTAACTCCGTGCCAGCAGCCGCGGTAATACGGAGGATGCGAGCGTTATCCGGATTTATTGGGTTTAAAGGGAGCGTAGGCGGGCGATTAAGTCAGCGGTTAAATAGTGTGGCTCAACCATGCCTTGCCGTTGATACTGGG
+
68ACC>A=@0)==8=;===;;;;CFFGGGGGGGGGGGGGGGGGGGGGGGGGGGGGGGGGGGGGGEGGGGGGGGGGAFGEGGFGGGGGGFGFFFGGGGGGFGGGGGGGGGGGGGGGGGGEGGGGGGGGGGFGFGFGGGGCFGGGGGGFGGGGGGGEGGFGGGGGGFGGGGGFGGGGGGGGGGGFEGGDDGGGGGFGGFGGFGGGFGGFDF?FGG>>C4AGGFFFC5>FGFFGF?61<1:D52C>E>E:(C6AFAF<ABGGF>B2<><646:D?F()<9:?F78(5)6?7((,4?3)4=<64(
@M02996:162:000000000-B87FG:1:1101:7727:6240 1:N:0:TAGCGCTC+ACTGCATA
CCTACGGGTGGCTGCAGTGAGGAATATTGGTCAATGGGCGAGAGCCTGAACCAGCCAAGTAGCGTGAAGGAAGACTGCCCTATGGGTTGTAAACTTCTTTTGTGCGGGGGTAAAGTGGTCCACGCGTGGTCCATTGCAAGTACCGTACGAATAAGCATCGGCTAACTCCGTGCCAGCAGCCGCGGTAATACGGAGGATGCGAGCGTTATCCGGATTTATTGGGTTTAAAGGGAGCGTAGGCGGGCGATTAAGTCAGCGGTTAAATAGTGTGGCTCAACCATGCCTTGCCGTTGATACTGGG
+
88CCCBF5=0)====;===;;;;EFGGGGGGGGGGGGGGGGGGGGGGGGGGGGGGGGGGGGGGGGGGGGGGGGGGGGGGGGGGGGGGGFGGFGGGGGGGGGGGGGGGGGGGGGGGGGGGGGGGGGGGGEGGGGGGGGGGGGGGGGGGGGGGGGGGGGGGGGGGGGGGGGGGGGGGGGGGGGGFFEGDGGGGGGFGGFGGFGGGFGGFFFFGGGFBD7AFGFGGDG:F>>FGFFFFFFFFG<C>@BFD;FBBFDFAFFGGB1BB2<>F<6>GFF:?GF?BFFF?BA67??B3<BFB9=BD:(
@M02996:162:000000000-B87FG:1:1101:23221:6258 1:N:0:TAGCGCTC+ACTGCATA
ACTACGGGGGGCAGCAGTGAGGAATATTGGTCAATGGACGGAAGTCTGAACCAGCCATGCCGCGTGAAGGAAGAAGGCCCTATGGGTGGTAAACTTCTTTTGCCACAGAGTAATAAGGGGCGTGCGCGGCCTGATGAGAGTATGGGGCGAATAAGCATCGGCTAACTCCGTGCCAGCAGCCGCGGTAATACGGAGGATGCAAGCGTTATCCGGATGTATTGGGTTTAAAGGGTGCGTAGGCGGACGCGTAAGGCAGCGGTGAAATATCCCGGCTCAACCGGGAGGCTGCCGTTGAGACGGG
+
-8ACCB=>58)8888::<:::::ECEFGFF5CDEFDFFEB@EEEBFFFGGFFDEB?BCDFFEFC8@FFGGGGGGGDFDGGGG<BDFF+@CCCGGGCF9>FCGFCC::<FC,@F,DCBCF*C<*=FCEED@C*;F+<?:9F4<FC+;E88CE8EGF9EA*>83*;<E+@F:AFDDFGFCCFGCB>EGG<CFGGGFEGF4<>CFGFE>5<4*:CC>5/9-:*8CF9*86CA?DD<?FB6<E93927;B<6),3<)4::0:<(,7<:49<96:GFB(.A6<2;>B6>6:(43(94--4()42((
@M02996:162:000000000-B87FG:1:1101:23239:6260 1:N:0:TAGCGCTC+ACTGCATA
ACTACGTGGGTCAGCAGTGAGGAATATTGGTCAATGGACGGAAGTCTGAACCAGCCATGCCGCGTGAAGGAAGAATGCCCTATGGGTTGTAAACTTCTTTTGCCACAGAGTAATAAGGGTCGTGCGCGGCCTGATGAGAGTATGTGGCGAATAAGCATCGGCTAACTCCGTGCCAGCAGCCGCGGTAATACGGAGGATGCAAGCGTTATCCGGATTTATTGGGTTTAAAGGGTGCGTAGGCGGACGCGTAAGTCAGCGGTGAAATATCCCGGCCCAACCGGGAGCATGCCGTTGATACGG
+
6ACCC91015)==;=;;====;CEFGGGFGGGGGGCFGGEG7FBEEGGGGFFGFFFFGGGGEGE6@FGGGGGGGCCEGGGCFCEFFFEFFGFGGFEFFCFEGGCAFFAFFCFG9EEFFDAFGFCGGGGGGGF@FEEGGGGCGGFAEGGEGGCDFGGGFFGEDFGGGFGGGGGGGGFFGGGGGF>ED3C+BDFGFCC>6CFGGCFE>DBAFGGGFB**)1CAFG57:FCABG@?:?F(4@G4<;B6B>;59BF449BFGG?9F<B<2<>B>D>>(88@::;6:1;((,.836:,2(-84((
@M02996:162:000000000-B87FG:1:1101:19134:6291 1:N:0:TAGCGCTC+ACTGCATA
ACTACGGGTGGCAGCAGTGGGGAATATTGCACAATGGGGGAAACCCTGATGCAGCAACGCCGCGTGAAGGAAGACGGTCTTCGGATTGGAAACTTTTGTTCTTAGTGAAGAAAGCAGACGGTAGCGAAGGAGAAAGCCACGGCGAACTACGTGCCAGCAGCCGCGGTAAGACGGAGGGGGCAAGCGTGGTCCGGAATTACGGGGGGTAAAGGGAGCGGAGGGGGGTGACCAAGTGGGATGTGAAATGTCGGGGCTTAACCCCGGAACTGCATCCAAAACTGTTCATCTGGAGTGAAGTAGG
+
688BCD15=))=======;;;88B6E6EDGGFEFE@CFDDEEFGGGCCFFFGFECFEGCFC@@@6>CFGGGFFFE?CBFC<DFDDBCF,A?EFEFGGF9?F9EFB5ABDFGGGGGGGGGGGCEGG+@CFCDFGGGGGFGGGGG+CEG7EFEDCF5<:8>CEDEGGG7CE9CFG*=:B*55:DA>:DC*9:9A:BEEF*:F:CEF*90>F?FFDFFGG(7CB*/9E5E78FDF?).*4:?D?FFFF/@:D?6:96((,<:<B)-39>F:FBF)6>FGF?B)60..6).6).6:(46<F44<)
@M02996:162:000000000-B87FG:1:1101:22608:6298 1:N:0:TAGCGCTC+ACTGCATA
ACTACGGGAGGCAGCAGTGAGGAATATTGGTCAATGGGCGGAAGCCTGAACCAGCCATGCCGCGTGAAGGAAGACGGCCCTATGGGTTGTAAACTTCTTTTGTAGTGGAGCAATAAGGTCTACGTGTAGATCGATGAGAGTACATTACGAATAAGCATCGGCTAACTCCGTGCCAGCAGCCGCGGTAATACGGAGGATGCAAGCGTTATCCGGATGTATTGGGTTTAAAGGGTGCGTAGGCTGGCTGGGAAGTCAGGGGTGAAAGCCCAGGGCTCAACACTGGAATGGCCTTGGATACGGG
+
68ACCD):>))====;===;;;;;;C@FEFEFAFAADDCBDECEFGCFFGFFFFCCEFCFEBCB+@FFGGGGGGGCFFGG@EFCFGFFF=DCFGGGGF<EFFEGD,AACFEDF,EFGG5<,AFFEGGGGFFGFG=FGGGGFGGG9EFGGGFDGGGAA@+=>D6BFG9FGE@FGGGGEFFFE9@>C;CD@CFGGFGGF*?AGGGFDC>>);FCDB>)25+;AFF>>5FDFFGE1:05?FEGF*4)4)8<*4:B,:>A<GG3>F<BF?BFFB*3:(7C=17:<@?:7))((5),)55)78(4-
@M02996:162:000000000-B87FG:1:1101:14097:6299 1:N:0:TAGCGCTC+ACTGCATA
ACTACGGGTGGCTGCAGTAGGGAATCTTGCACAATGGGCGAAAGCCTGATGGAGCAACGCCGCGTGCAGGATGAAGGCCTTCGGGTTGTAAACTGCTTTTATAAGCGAGAAATATGATGGTAACTTATGAATAAGGATCGGCTAACTACGTGCCAGCAGCCGCGGTCATACGTAGGATCCGAGCATTATCCGGAGTGACTGGGTGTAAAGAGGAGCGGAGGGGGCAGAGTAAGTAGATGGTGAAATCTGGGGGCGCAACCATTCAGACGATGAGCAAAACTGCTAGGCCCGAGACCGTAAG
+
88ABCD=5:))====;==;=;8;C;;,E6<EEEGADDC@BBCCCF8,EF@A<@;;:CFEECB@@6@FFFFEFDCEDFFG8,FFDDE=BBF<A<9EFFDEAF9@F?CCC@@CBCF,FFCEF<EGGF,8AEEAFAFGGGFCGGG8CCEDFGGGGDGGC6@=A8=BCF@@8E;EGGFF9>,4=9*93:9=B2<CEDAE*6CF88FF)8)/3@:;A*)0*)./9>5:C=)*94/285.4*66*9<D<*-*1-;)(06>(,4*14?*-646<?0(1(.)9+)5(3)=?)6).3((-46942>((-2
@M02996:162:000000000-B87FG:1:1101:14078:6304 1:N:0:TAGCGCTC+ACTGCATA
ACTACGGGTGGCTGCAGTAGGGAATCTTGCACAATGGGCGAAAGCCTGAGGGAGCAACGCCGCGTGCAGGATGAAGGCCTTCGGGTTGTAAACTGCTTTTATAAGCGAGAAATATGAGGGTAACTGATGAATAAGGATCGGCTAACTACGTGCCAGCAGCCGCGGTCATACGTAGGAGCCGAGCATTATCCGGAGGGACTGGGTGTAAAGAGTGGCGAAGGGGGCATAGGAAGGAGCTAGGGGAAGCGGGTGGCTCAACCATTCAGACGAGTAGCGAAACGGCTAAGCTCGAGACCGTGAG
+
88ACCA)080)=========;8;;;C@C,CFFDC<@CCFBCDECEF<CE,@@CB8CAFCF@@@@6>BCFDEGEEFFFGG<,CFCD44@4@@CE?FGF9,EF<FFFEB?CFFF,F,FF,AFCFGGG,C,CEF@EFFGG9DFGC7CGGCGGG3DDG3=6DCF?9@BE*;C7=FF;CFE:,*;9764:0+=14=CCAE*:CF49CG;;)2;C=@F++2:C(19B::</00*567*.(,)((*0(/(<:)7(97-04((.5ED?0*--46)477)(()//.494(76(-8?B),463((4513(-
@M02996:162:000000000-B87FG:1:1101:22624:6308 1:N:0:TAGCGCTC+ACTGCATA
ACTACGGGAGGCAGCAGTGAGGAATATTGGTCAATGGGCGGAAGCCTGAACCAGCCATGCCGCGTGAAGGAAGACGGCCCTATGGGTTGTAAACTTCTTTTGTAGTGGAGCAATAAGGGCTACGTGTAGATCGATGAGAGTACATTACGAATAAGCATCGGCTAACTCCGTGCCAGCAGCCGCGGTAATACGGAGGATGCAAGCGTTATCCGGATTTATTGGGTTTAAAGGGGGCGTAGGCTGGCTGGGAAGGCAGGGGTGAAAGCCCAGTGCTCAACACTGGAATTGCCGTTGATACTGG
+
88ACC>8:)11===8=====;;;C,CCEEFCEADEDFFFECEEEFDCFGG@FGA:,CEDG,@@@6@FFGGFFFEFCFGGGGGGDFGFECC?EEFFGGG9EFF=F@<BCBFFDG9EFFG,@FGGGCFGGGGGGFFEFGGGGGGGGAADGGGGFFGFGDA8B:C+BEGFGGEDFGGGFGGFFFC@>DCCD:CFGDFEGFCFFGGG>E55=5;CGC>5*07+1@CF9*)<>AFGF(1;D>>DGF*3)408:*,5>(4:?BGC,65>DF??BFF*4A-9<978B2@???))56)(-,-4:7>99.
@M02996:162:000000000-B87FG:1:1101:9418:6360 1:N:0:TAGCGCTC+ACTGCATA
ACTACGGGTGGCTGCAGTGGGGAATATTGCACAATGGGCGCAAGCCTGATGCAGCGATGCCGCGGGAGGGAAGAAGGTTTTCGGATTGTAAACCTCTGTCAACAGGGACGAAGAAGACGGTACCTGTGAAGGAAGCTCCGGCTAACTACGTGCCAGCAGCCGCGGTAATACGTAGGGAGCAAGCGTTATCCGGAAGTACTGGGTGTAAAGGGAGTGTAGGCGGGACGGGAAGTCAGATGGGAAATATACCGGCTCAACCGGTAGACTGCAGTTGAAAGTGCGGTGCTCGCGTGACGGAGAG
+
88BCCF)):0)=;=====;;;88BFFE9@@EDDEDDFDEC@CCCFG8EE<@FGAC:@F@FFB:@+>CCEGCEEEAFGBC<+E@@@B?F,ADCFFGGGG,FFFBF?FCA6@FEGGGGGFEGEFFEEFFGGGDFGFGF,DCGGG7CBF7EGG>FDGG:BFC7@;8BF4/=<@F?;<FCE?7::CA5;229*ADGC>E*;7F+3CF);97=F?GGFF5C25CF@CED5>*7(0)8.<5*<AF*42,7)706C4<D((-5>**-40(34695.8*)).9+=).64BB-(3)68(4(-:(-04633
@M02996:162:000000000-B87FG:1:1101:9428:6376 1:N:0:TAGCGCTC+ACTGCATA
ACTACGGGTGGCTGCAGTGGGGAATATTGCACAATGGGCGCAAGCCTGATGCAGCGATGCCGCGTGAGGGAAGAAGGTTTTCGGATTGTAAACCTCTGTCAACAGGGACGAAGAAGACGGTACCTGTGAAGGAAGCTCCGGCTAACTACGTGCCAGCAGCCGCGGTAATACGTAGGGAGCAAGCGTTATCCGGAATTACTGGGTGTAAAGGGAGTGTAGGCGGGACGGGAAGTCAGATGGGAAATATACCGGCTCAACGGGTAGACTGCATTTGAAACGGCGGTTCTCGAGTGAAGTAGAG
+
88ACCE>)1))====;===;;88BFF@EEGGGDFEDFFFCCCECFF8EDCDEEECBBFCFF@@C8@FCFDEGEFFGGBEC@DFDCFCF,ECEFGGGGG,EFGGGFGDEFFGGGGGGGGGGGGGGGGGGFGGGGGGG8FGGGGGGGGFGGGFGGGGCFGFCF>CGG:CGDBFFCDFEGGECE<AAE?7D4CGGDFG8;FGFCGG);2AFACGGCE.C;<@FFEE>7@*7(7/<5:48AAF*4C4>-==<F>BF>1:>BGD;F04:AF5>)52-4-6:88(,-<B-,8))-)-569):*).-.
@M02996:162:000000000-B87FG:1:1101:8521:6378 1:N:0:TAGCGCTC+ACTGCATA
CCTACGGGTGGCAGCAGTGGGGAATATTGGGCAATGGGCGCAAGCCTGACCCAGCAATGCCGCGTGAAGGAAGAAGGCTTTCGGGTTGTAAACTTCTTTTAAGTGGGACGACAATGACGGTACCACTTGAATAAGCTCCGGCTAACTACGTGCCAGCAGCCGCGGTAATACGTAGGGAGCAAGCGTTATCCGGATTTACTGGGTGTAAAGGGCGTGTAGGCGGGACATCAAGTCAGATGTGAAAGCACGAGGCTCAACTTCGTGTCTGCATTTGAAACTGACGTTCTTGAGTGTTGGAGGG
+
88BCCDA9:0)=,=====;;;888EFGGGGFGGGGGGGAFCEE@FGGGGFGGGFFEF,FFGGGGFGG<,FFFGGGG@FFGGGGGDGGGGGGGAEEFGFF??EFBFGGGEEEEGGGGGGGGGFGGFGGF9ADFGFGG=FGGGGGGFFGGGGG@FGGGGC?FFGGGGEEGCDGGGGGGG7CGGGFFGGGGGGGGDAGGFFGFGGG5=76C+3>59B5><?C2=CEDD5CFD?DFF4)99462.:<8-598522>BF?F3F76:>.(4:FFF)0:<)6C@>B2))-(-8146:?AB)6<)),(-
@M02996:162:000000000-B87FG:1:1101:8540:6383 1:N:0:TAGCGCTC+ACTGCATA
CCTACGGGTGGCAGCAGTGGGGAATATTGGGCAATGGGCGCAAGCCTGACCCAGCAATGCCGCGTGAAGGAAGAAGGCTTTCGGGTTGTAAACTTCTTTTAAGTGGGACGACAATGACGGTACCACTTGAATAAGCTCCGGCTAACTACGTGCCAGCAGCCGCGGTAATACGTAGGGAGCAAGCGTTATCCGGATTTACTGGGTGTAAAGGGCGTGTAGGCGGGACATCAAGTCAGATGTGAAAGCACGAGGCTCAACTTCGTGTCTGCATTTGAAACTGACGTTCTTGAGTGTTGGAGAG
+
68ACC>8):))====;===;;888CFGGGGGGFGGFFGGGGGGGGGGGGGGGGFFGGGGGGGGGFGGGGGGGGGGGFGFGGGGGGGGGGGGGGGGGGGGGGGG5@BFDFGGGGG?FGGGGFGGGGGGGFGGGGFGGGGGGDGGGGGGGGGG@CGGGGGGGGGGGGEDGEDGGGGGGGCEEGGFAGDGGGGGGGAGGFGGFGGGFGGFFFFGEDDFGGFF:FGGD5<F7?FD4>D97<<?><DDFB@F?DBFFF<?FFF7AFF::4?AFFAGFBFFGFB99AFB?(4:46<:9AADBF?23:
@M02996:162:000000000-B87FG:1:1101:15897:6402 1:N:0:TAGCGCTC+ACTGCATA
CCTACGGCGGCTGCAGTGGGGAATTTTGGACAAGGGGGGCAACCCTGATCCAGCAATGCCGCGTGAGGGAAGAAGGCCCTCGGGTTGTAAAGCTCTTTTGTCAGGGAAGAAAAGGTACGGGCTAATACCCTGTACTGCTGACGGTACCTGAAGAAGAAGCACCGGCTAACTACGTGCCAGCAGCCGCGGTAAGACGTAGGGTGCAAGCGGTAATCGGAATGACTGGGCGGAAAGCGTGCGCAGGCGGTTGGGTAAGACAGATGTGAAAGGCCCGGGCCCAACCGGGGAACGGCATGTGGGG
+
8ACCCBD)811888;;;;;;888;CFGGGGGGGFFDDDD6CDDFGGGGGGGGGGGGFFGGGGDGGDG,@@CFFFDGGGGGGGGG,8F8;BD@:>F>FF9FEGFFFG<CBFGGGGG<FGGGGG*:F,?FGGGGCFG++4CC9CEG:8CCGGGFCFF6@FD<?CGGGGCEFCCEGG*:FECCFF@FEGGGG*);<@FGFGFFD2:>ADF>E)*21*9>DBDC6@E7F@FFB39BFB75?()92/459BD0)4(0-4:B)0*.4*-6564)*49<1;DD:((46@:349>BB6,(43>B*:>?0
@M02996:162:000000000-B87FG:1:1101:20774:6402 1:N:0:TAGCGCTC+ACTGCATA
CCTACGGGGGGCAGCAGTGGGGGATATTGCGCAATGGGGGAAACCCTGACGCAGCAACGCCGCGGGCAGGATGACGGCCTTCGGGTTGGAAACTGTTGGCGCAAGGGAAGAAACAAATGACGGTACCTTGTGAGAAAGCCACGGCTAACTACGTGCCAGCAGCCGCGGTAATACGGAGGGGGCAAGCGTTGTCCGGATTGACTGGGTGGAAAGGGCGCGGAGGCGGGAAAGCAAGTCAGTCGTGAAATACCGGGGCTCAACCCCGGAGCGGCGAGGGAAACGGTGAGGCGTGAGTAACGGG
+
8ACCCD>9=1)8888::<:::8@@FGGGGGGGGGGGFFDDCCFGGGGGGGGGGFFFGGGGGGGG*CCCFDECEFGGGGGGGFGGG88C*<CCB:C,<?+?FEGGEFDCEGG?C:@FG7CFGGGG>/9CGFFFGGGGGGGGGGGGGGGGGGGGGGGGGGGGGC;/CEGG:8E7CFG5EED*7<<>8CCD7*9/+1CE:DG59CG?=5<).>=<7<D7D(7).179CEE5()17:7<FFFFCBDBBBF*:*64>;FB((*24(54:9>99<(<29>):7(483>4((,(((,4;46A)*-36(
@M02996:162:000000000-B87FG:1:1101:20821:6406 1:N:0:TAGCGCTC+ACTGCATA
CCTACGGGTGGCAGCAGCTAAGAATATTCCGCAATGGACGAAAGTCTGACGGAGCGACGCCGCGGGGATGATGAAGGTCGGAAGATTGTAAAATCCTTTTATAACGGAGGAATAAGCAGGGGGAGAGAAACGCATTGTGGTGACTGTAGGTTATGAATAAGCAACGGCTAATTACGTGCCAGCAGCCGCGGTAACACGTAAGTTGCGAGCGTGTGTCGGAATGATTGGGCGGAAAGGGCATGTAGGCGGTTTGGCAAGCTGGATGTGAAAGGCAGGGGCTGAACTCCGTGACTGCGGTGAG
+
8ACCCB=5801========;<;;CFFGGGGGGGGGGGFFCFGGGGGGGGGGGFFGGFGGGGGGG+@CE??FFEEFFFGGGGG:FG?5C?BCFDGGGEF,BF9FGG+@:>FC<>FFGFFG+++8FCFECFGGGGCGGGGGDGGGGGGGGGGGGGGGFGGGFFGF24=CEEEG?FGGF2:=FFD>5CFF<DEG285AFFGGFDDFFGGF37@<C7))124)97@6>?7<7?>D)49>@:1>D85646??0<>FF8:.43C*.5)(6:><>F<GF03>C)(,((048)6)4,-,3-48?5(-,,
@M02996:162:000000000-B87FG:1:1101:20794:6413 1:N:0:TAGCGCTC+ACTGCATA
CCTACGGAGGGCAGCAGTGGGGGATATTGCGCAATGGGGGAAACCCTGACGCAGCAACGCCGCGTGCAGGATGACGGCCTTCGGGTTGTAAACTGTTGTCGCAAGGGAAGAAACAAATGACGGTACCTTGTGAGAAAGCCACGGCTAACTACGTGCCAGCAGCCGCGGTAATACGGAGGGGGCAAGCGGGGTCCGGATTGACTGGGTGGAAAGTGCGCGTAGGCGGGATAGCAAGTCAGTCGTGAAATACCGGGGCTCAACTCCGGAGCTGCGATGGGAACGGTGTGGCTGGAGTATCGGG
+
8ACCCB5)18)=======;;;88@FFGGGGGGGGGGFFDDFGGGGGGGGGGGGGGGGGGGGGGGGGGGGGEGGGGGGGGGGGGGGBBF45AEFFGCFE4CFFGGCFGAFGGFFGGFG9,DFGCFFGGGGCE<DAEGFCGGGGGFGGEFGGGGGGGGGGGGGGGGGGGGGEG9CEG*B:C*7<5787C*)*1/27CE3DC7*?E*;575)0971162>(9DFGG=EBE3(.78:A0*))/269454)9<:<0>2>>937DF0=<?1;(,).9,-,8;5(,52)4--((((,(.,,,.*--,(
@M02996:162:000000000-B87FG:1:1101:4964:6424 1:N:0:TAGCGCTC+ACTGCATA
CCTACGGGTGGCTGCAGTCGAGGATCATTTGCAATGGGCGAAAGCCTGACAATGCGACGCTGCGTGGAGGATGAAGGCCTTCGGGTTGTAAACTCCTGTCATAGGGGAACAGGCGATTGGACCTAATACGTCCGTGAGTTGAGTGTACCCTAAGAGGAATTGGCGGCTAACTCTGTGCCAGCAGCCGCGGTAATACAGAGGCCAAGAGCGTTGTTCGGATTTGCTGGGCGTAAAGGGCGCGTAGGTCGTCCTGCGTGTCGGATGTGACATCTCCGGGCTCAACCTGGAAAGTGCGTCCGAA
+
88CCC>)):))=;===;==88888CFFGGGGGGGGGGGGGFGGGGGGFGGFGGACCCFFGBFGGFGGGGGGGGGGGGGGGGGGGGGGGGGGGGGFFEFEDFGEFGGGGGGGGGGGDEEFGGFFEF,CFFCGFECDFGGGGFGGFGFFGFFGFFGGGGGGGFFDC>CCE1@8?8B9@F7C9C>>AG>DCD=?EEFGC=F+0/:75@*A5A::CG>FCD9CD5C+*+/<5:EDE?:)*-375293529711-:@2448(/*3(78(.)6)1:C<DF35>09BB*,,(433.)4:AFFFD02((
@M02996:162:000000000-B87FG:1:1101:11897:6426 1:N:0:TAGCGCTC+ACTGCATA
CCTACGGGGGGCTGCAGTGAGGAATATTGGTCAATGGACGGAAGTCTGAACCAGCCAAGTCGCGGGAAGGAAGACGGTTCTATGGATTGTAAACTTCTTTTGTCCGAGGGCAAAGTGAGAGATGCGTCTCTTATTGCAAGTATCGGACGAATAAGCATCGGCTAACTCCGTGCCAGCAGCCGCGGTAATACGGAGGATGCGAGCGTTAGCCGGAGTTATTGGGTTTAAAGGGTGCGTAGGCGGAGGTTGAATGCTGTGGTGAAAGCGGGCGGCTCAACCGTACCGAGCCATGGAAACTGGG
+
8ACCCB)8:1)8888::::::::CFGGGGGGGGGGGFEFCDFFGGGGGGGGGGGGGGGGGGGGG+@FEGGFEFEFFEFEGGGGGGGF=>@@DCGGDFF;FFFDE;F>>:F*5FDF9CCFF7FBFFGEDDGFFGGGGGEGGFFGGEEDGG8EGGFECFGGGGD@EFG?CGE8CGGGGGFGGFDD:CCDG7FGGD>*?DGGFDDGFGGF:)0>/5))12)2:8FC9/)<DDFFF:B63:1BD512),7)40.)*6:.66EF(:?>>9:6(04DFF-<C6:36(.41((-(((..42)4..93.
@M02996:162:000000000-B87FG:1:1101:4958:6445 1:N:0:TAGCGCTC+ACTGCATA
CCTACGGGTGGCTGCAGTCGAGGATCATTTGCAATGGGCGAAAGCCTGACAATGCGACGCTGCGTGGAGGATGAAGGCCTTCGGGTTGTAAACTCCTGTCATAGGGGAACAGGCGATTGGACCTAATACGTCCGTGAGTTGAGTGTACCCTAAGAGGAATTGGCGGCTAACTCTGTGCCAGCAGCCGCGGTAATACAGAGGCCAAGAGCGTTGTTCGGATTTACTGGGCGTAAAGGGCGCGTAGGTCGTCCTGCGTGTCGGATGTGAAATCTCCGGGCTCAACCCGGAAAGTGCGTCCGAA
+
8ABCCBD5=))========8888@EFGGGGGGGGGGGGGGGGGGGGGGGGGGGGGGEGGGGGGGCFGGGGGGGGGGGGGGGGGGGGGGGGGGGGGGGGGGGGFGGGGGGGGGBFG7FFFGGGGGGGEGGGGGGGGGGGGGGGGGGGGGGGGFGGGGGGGGGGGGGGGGGGGGGGGGGGGGGDFFGGGGGDGGGFGGFGGFGGGAFGFFFFGGGFFGGFGGFGGGGFFGF39D114?0<EG;>>>?FF9CBFFFBB?1EGFFB:>4:469>>>AFEGFF>?DFFFBFFF>>:>:>>BB>B--
@M02996:162:000000000-B87FG:1:1101:10317:6477 1:N:0:TAGCGCTC+ACTGCATA
CCTACGGGAGGCAGCAGTGAGGAATATTGGTCAATGGTCGGAAGACTGAACCAGCCAAGTAGCGTGAAGGATGACTGCCCTATGGGTTGTAAACTTCTTTTATGCGGGAATAAAAAGGATTACGTGTAGTCTGTTGCATGTACCGCATGAATAAGGATCGGCTAATTCCGTGCCAGCAGCCGCGGTAATACGGAAGATCCGAGCGTTATCCGGATTTATTGGGTTTAAAGGGAGCGTACGCGGGCCTTTAAGGCAGTGGTCAAAGCGTGTGGCTCAACCATACCACGCCGTTGATACTGGG
+
-8ACC5>=):)======<==;;;;EFGGGGGGFGGGGGGGGGECFFGGGGGGGFFFECFFAFFFFGGGGGGGGFGGGGGGGGGGGEGGGGGGGGGGGGGGG9FFGGGGFGGGG<;EGCEGFEFGGGGCFFGGFGG9FGGGGFGGD>EGGGGGGGGGGGGGGDGGGCGGFDGC>898DF8EFDBEGGDGF7;*@?EGA8;FF*1?EGFAAA7?<;EDG3+@FG5DEEFDE6C><6>::()/413)-7)5C):*).(-:CFF?FDAB03:72<:<:FE63?BF4(().(,844(2:4)*.5.(
@M02996:162:000000000-B87FG:1:1101:8993:6484 1:N:0:TAGCGCTC+ACTGCATA
CCTACGGGAGGCTGCAGTCGAGGATCATTTGCAATGGGCGAAAGCCTGACAATGCGACGCTGCGTGGAGGATGAAGGCCTTCGGGTTGTAAACTCCTGTCATAGGGGAACAGGCGATCTTACCTAATACGTAAGTGAGTTGAGTGTACCCTAAGAGGAATTGGCGGCTAACTCTGTGCCAGCAGCCGCGGTAATACAGAGGCCAAGAGCGTTGTTCGGATTTACTGGGCGTAAAGGGCGCGTAGGCGGTCTTGCGTGTCAAGTGTGAAATCTCCGGGCTCAACCCGGAACGTGCGCGTGAA
+
8ACCCF88)1)=========888@EFFFGGGGGGGGGGGGGGGGGGGGGGGGGFFGFGGGGGGGFFGGGGGGGGGGGGGGGGGGGGGGGGGGGGGGGGGGGGFFGGGEGGGGGGGGGGGGGGGGGDEEFFGDF:FGFFFGCFBFAEGGFGG,@FFFFF=FEFDGFGGGGGGGGFGGGGCFGGFFGGGGGGGDEFGGFGGFGGGFFGFFFFGGGFFGGFGGEGFGGFG*2575(:9*,8:<6C;;?FE>DF?FFFFFFGFF<?AA:9AA?A>2:AEGF>;BF??B<09>901::?;9.-1(,
@M02996:162:000000000-B87FG:1:1101:11537:6492 1:N:0:TAGCGCTC+ACTGCATA
CCTACGGGGGGCTGCAGTGGGGAATATTGCACAATGGGCGAAAGCCTGATGCAGCGACGCCGCGTGAGTGAAGAAGTATTTCGGTATGTAAAGCTCTATCAGCAGGGAAGAAAAATGACGGTACCTGACTAAGAAGCACCGGCTAAATACGTGCCAGCAGCCGCGGTAATACGTATGGTGCAAGCGTTATCCGGATTTACTGGGTGTAAAGGGAGCGCAGGCGGTACGGCAAGTCTGATGTGAAAGCCCGGGGCTCAACCCCGGTACTGCATTGGAAACTGTCGAACTAGAGTGTCGGGGG
+
8ACCCA@::0)8888::::::88BFFGGGGGGGGGGGGGGGGGGGGGGGGGGGFFGGGGGGGGGFFGGGGGGGGGGGGGGGGGGGGGGGGGGGGGGGFFGGGGGGGGFGGGGGGGGGGGGGGFGGGGGGGGEFGFGGGGGGGGDGGGGGGGGGGGGGGGGGGGGGGGGGGGGGGGGGGGGGGFFFGGGGGGGGBEDDGGFGGGFFGFFFFGGGFFDGFGGF8C5E>7C>F3DBFBFAFFGFGFFFFFFGFFF>>>BFCGFFF>FFFFFFFFAF7FFF<FDAFA??FFF8>4?A9BA>((-4
@M02996:162:000000000-B87FG:1:1101:10315:6495 1:N:0:TAGCGCTC+ACTGCATA
CCTACGGGAGGCAGCAGTGAGGAATATTGGTCAATGGTCGGAAGACTGAACCAGCCAAGTAGCGTGAAGGATGACTGCCCTATGGGTTGTAAACTTCTTTTATGCGGGAATAAAAAGGATTACGTGTAGTCTGTTGCATGTACCGCATGAATAAGGATCGGCTAATTCCGTGCCAGCAGCCGCGGTAATACGGAAGATCCGAGCGTTATCCGGATTTATTGGGTTTAAAGGGAGCGTAGGCGGGCCTTTAAGTCAGTGGTCAAAGCGTGTGGCTCAACCATACCACGCCGTTGATACTGGG
+
6ACCCFA@88)=8=======;;;EFGGGGGGGGGGGGGGGGGGGGGGGGGGGGFFFGGGGGGGGFGGGGGGGGGGGGGGGGGGGGGGGGGGGGGGGGGGGGGGGGGGGGEGGGGGGGGGGGGGGGGGGGGGGGGGGGGGGFEGGFEGGGGGGGGGGFGGGGGGGGGGGGGGGGGGGGGGGGGFBGGCDGGGGGEGGFGGFGGGEGGEAFFGGG?BGGFGGFGGGGFFFCFGEFFFEB?EC?C>DF>>:FA>FFDFFFEDD?FFA-242527663?:?:((.9<?F?:>4(,-81))9642(
@M02996:162:000000000-B87FG:1:1101:8608:6511 1:N:0:TAGCGCTC+ACTGCATA
CCTACGGGAGGCTGCAGTAGGGAATATTGCACAATGGGGGAAACCCTGATGCAGCAACGCCACGTGTGGGAAGAAGCATTTCGGTGTGTAAACCACTGTCGTGAGGGAATAAAGCTGGAGTTGTCCAGTTGAATGTACCTCGAAAGGAAGCACCGGCAAACTTCGTGCCAGCAGCCGCGGTAATACGAGGGGTGCAAGCGTTGTTCGGAATCACTGGGCGTAAAGGGAGCGCAGGCGGAAGTGCAAGCGGTCTGTACAATACCGGGGCCCAACCCCGGACCTGCAGCCCGGACTGCATTTT
+
88BCCB:511)==========8;CFGGGGGGGGGGGGGGGGGGGGGGGGGGGGFFGGGGGGGGGFGGGGGGGGGGGGGGGGGGGGGGGGGGGGG8FGGFGGGCGFGGFDFEGGGGGGGGGFFGGGGGGGGGGGGGGGGGGGGGFGDGGGFGGGGGGGGGGGGGGGGGGGGFGGGGGGGGGCGEFGGGGGGGEEDGGFGGFGGGFGGF:EFGGGFFCF;FGEGG9AF712>GEF>>EFFDG99<FFFFBD>:>0<AFACFDAFFFFFBB>9C??BF:;>9>7),(0(),-,2022?:9<A))
@M02996:162:000000000-B87FG:1:1101:25147:6518 1:N:0:TAGCGCTC+ACTGCATA
CCTACGGGTGGCAGCAGTGGGGGATATTGCACAATGGGGGAAACCCTGATGCAGCGACGCCGCGTGAGTGAAGAAGTATTTCGGTATGTAAAGCTCTATCAGCAGGGAAGAAAATGACGGTACCTGACTAAGAAGCTCCGGCTAAATACGTGCCAGCAGCCGCGGTAATACGTATGGAGCAAGCGTTATCCGGATTTACTGGGTGTAAAGGGAGCGTAGACGGCGAGGCAAGTCTGATGTGAAAGCCATGGGCTCAACCCATGAACTGCATTGGAAACTGTTTTGCTTGAGTGTCGGAGAG
+
8ACCCEF9:1)========;;888BFGGGGGGGGGGGGGGGGGGGGGGGGGGGGFGGGGGGGGFCFGGGGGGGGGGFFGGGGGGGGGGGGGGGGGGGFGGGGGGGGGGGGGGGGGGGGGGGGGGGGGGGGGGGGGGGGGGGGGGGGGGGGGGGGGGGGFGGGGGGGGGGFGGGGGGGGGGFGFFGGGGGGGGGFGGFGGFGGGFGGFACF*C<ADGGFGGFGGGGBGGBEGFFFBFFFFGB:>6<5>?C?BFFFFFFGGBFFFFFFFFF>FF<B=CF?ABAFBFF?>A78248AD:>09>?
@M02996:162:000000000-B87FG:1:1101:11140:6520 1:N:0:TAGCGCTC+ACTGCATA
CCTACGGGGGGCAGCAGTGAGGAATATTGGTCAATGGGCGGAAGCCTGAACCAGCCAAGTAGCGTGCAGGATGACGGCCCTATGGGTTGTAAACTGCTTTTGTCAGGGAATAAAAAGGAATACGTGTATTCCATTGCATGTACCTGAAGAATAAGGACCGGCTAATTCCGTGCCAGCAGCCGCGGTAATACGGAAGGTCCGGGCGTTATCCGGATTTATTGGGTTTAAAGGGAGCGCAGGCGGCGATTTAAGCGTGTTGTGAAATGTAGGAGCTCAACTTCTGCACTGCAGCGCGAACTGG
+
8ACCCE@880)8888::<:::::CEFGGGGGGGGGGGGGGGGGGGGGGGGGGGGGGGGGGGGGGGGGGGGGGGGGGGGGGGGGGGGGGGGGGGGGGGGGGGGGGGGGGGGGGGGGGGGGGGGGGGGGGGGGGGGGFGGGGGGGGGGGGCGFGGGGGGGGGGGGGGGGGGGGGGFA<FGFGGGFFGGGGGGGCGFGDBGGFGGCBGGFFFFGGGEFGGFGGFGGGEBGGFFGFFBFF;>>G>C93908:C<BFB>:??GD7:FDF26AAFA2337FFF7<>BF24):23<<?:9>F004(45
@M02996:162:000000000-B87FG:1:1101:8617:6527 1:N:0:TAGCGCTC+ACTGCATA
CCTACGGGAGGCTGCAGTAGGGAATATTGCACAATGGGGGAAACCCTGATGCAGCAACGCCACGTGTGGGAAGAAGCATTTCGGTGTGTAAACCACTGTCGTGAGGGAATAAAGCTGGAGTTGTCCAGTTGAATGTACCTCGAAAGGAAGCACCGGCAAACTTCGTGCCAGCAGCCGCGGTAATACGAGGGGTGCAAGCGTTGTTCGGAATCACTGGGCGTAAAGGGAGCGCAGGCGGACGTGCAAGCGGTCGGTACAATACCTGGACCCAACCCCGGACCTGCAGACCGGACTGCATTT
+
88ABCB8:0)18==8;==;=;8;EFGGGGGGGGGGGGGGGGGGGGGGGGGGGFFFGFFFGGGGGFGGGGGGDFFGGGGGGGGFGEDGGGGFFFG8DFGFFFGC=F?FFGEFFCFG9@FGGGGFGGGFEEEGGGGGGGGGGGGDFCC,=,,638FEGCE=EGFGGEFFGGG8CF4D;BEEGEDFF7:F4?5D586CFF=C4*5>5CFBEBDCFDAFCC1<C>=C>EF=4:B93401B9(0)(1()-99?D(()((,.30:<4FD)4((,0,*,-:E*.4,44;(((.-,:0-(-(..*).)
@M02996:162:000000000-B87FG:1:1101:11155:6530 1:N:0:TAGCGCTC+ACTGCATA
ACTACGGGGGGCAGCAGTGAGGAATATTGGTCAATGGGCGGAAGCCTGAACCAGCCAAGTAGCGTGCAGGATGACGGCCCTATGGGTTGTAAACTGCTTTTGTCAGGGAATAAAAAGGAATACGTGTATTCCATTGCATGTACCTGAAGAATAAGGACCGGCTAATTCCGTGCCAGCAGCCGCGGTAATACGGAAGGTCCGGGCGTTATCCGGATTTATTGGGTTTAAAGGGAGCGCAGGCGGCGATTTAAGCGTGTTGTGAAATGTAGGAGCTCAACTTCTGCACTGCAGCGCGAACTGG
+
-8BCCE505)18888::<:::::CFGGGGGGGGGGGGGGGGGGGGGGGGGGGGGGGGFGGGGGGGGGGGGGGGGGGGGGGGFGGGGGGGGDF;EGCFGGGGGGGGGGGGGGGGGGFGGGGFFGGGFEFGGGGGGGGG9FGEFGGGGGFFFGGGGFCCGFGGGGCFGGGGGGGGFGGGGGGCDEFGGG:7<FFEE5E@GGFDCEFGGF>FFGGG>>DGAFGFGGG5>F7<=FF?BBF;BEC99476.83F<>FB;4::6C?F?<A:>F<?B02606<@0<<:@2A472342.49092>6480
@M02996:162:000000000-B87FG:1:1101:5055:6546 1:N:0:TAGCGCTC+ACTGCATA
CCTACGGGTGGCTGCAGTGAGGAATATTGGTCAATGGAGGAAACTCTGAACCAGCCAAGTCGCGTGAAGGACGACGGCCCTATGGGTTGTAAACTTCTTTTGTAGATGGATAAACGACATTACGTGTAATGTTTTGAAGGTAATCTACGAATAAGCATCGGCTAACTCCGTGCCAGCAGCCGCGGTAATACGGAGGATGCGAGCGTTATCCGGATTTATTGGGTTTAAAGGGTGCGCAGGCGGGCGATTAAGTCAGCGGTGAAATCTCGGAGCTCAACTCTGAAACTGCCGTTGATACTGG
+
8ACCCAD=50)======;=;;;;CFFGGGGGGGGGGGGGGGGGGGGGGGFGGGFFFFGGGFFGGGGGGGGGGGGGGGGGGGGGGGGFGGGGGGGGGGGGGGGGGGCEGGGGGGGGGEGGGGGGGGGGGGGGGGGGGGGGGGGGGGGGGGGGGGGGGGGGGGGGGGGGGGGGGGGGGGGGGGGEFGGGGGGGGEFGGFGGFGGGFGGAEFFGGGFFGGFGGFGGGGFG>AFGF??FFFFFC09707D>>GFAFFBFFFGGFFFFAFBFFFF<>9:6C6:<>>FB4.5)48?FFB??A@A)42
@M02996:162:000000000-B87FG:1:1101:5067:6559 1:N:0:TAGCGCTC+ACTGCATA
CCTACGGGTGGCTGCAGTGAGGAATATTGGTCAATGGAGGAAACTCTGAACCAGCCAAGTCGCGTGAAGGACGACGGCCCTATGGGTTGTAAACTTCTTTTGTAGAGGGATAAACGACATTACGTGTCATGTTTTGAAGGTAATCTACGAATAAGCATCGGCTAACTCCGTGCCAGCAGCCGCGGTAATACGGAGGATTCGAGCGTTATCCGGATTTATTGGGTTTAAAGGGTGCGCAGGCGGGCGATTAAGTCAGCGGTGAAATCTCGGAGCTCAACTCTGTAACTGCCGTTGATATGGG
+
68BCCBD5:1)=;======;;;;CFGGGGGGGGDGGGEDF7FGFGGGGGGGGGGGGEFFGDFGGGGEGGGGFGGGGGGGGGGGGGGGGGGGGGGG,FFFGGGGCG?,<=FGGGGC@FEEEEFGGECF,4:,:=FGGGGG?DDEDGAFDDEGGGGFDEFGEEDFEE8EGGGGGGGGFGGFFGGEFGGGGGGGEEF7E?F+?DGGFGGE>;FGGD3B<FFGGFGGGE>EG)9C>2<?B9>>)(9076B)(9:<*)666?C)(,0546))6@,999?FF*2<ABF.)..))4((42(()/))..
@M02996:162:000000000-B87FG:1:1101:22891:6582 1:N:0:TAGCGCTC+ACTGCATA
CCTACGGGTGGCAGCAGTGGGGAATATTGGGCAATGGGCGAAAGCCTGACCCAGCGACGCCGCGTGAGGGAAGAAGGTCTTCGGATTGTAAACCTTAGTTGGCAGGGAAGAAGAAAGTGACGGTACCTGCAGAGAAAGCCACGGCTAACTACGTGCCAGCAGCCGCGGTAATACGTAGGTGGCGAGCGTTATCCGGATTTACTGGGTGTAAAGGGTGTGTAGGCGGGAAGGCAAGTCAGATGTGAAAACTATGGGCTCAACTCATAGCCTGCATTTGAAACTGTTTTTCTTGAGAGTCGGG
+
88BCCBA510);==8====;;88BFFGGGGGGGGGGGGGGGGGGGGGGGGGGGFFGGGGGGGGGFFGGFGGGGGGGGGGGGGFGGGGGGGGGGGGGGGGG?FGGGEGFGDGFGFGGGGGGGGGGGGGGFGCFGEEGGGGGEGGGGGGGGGGGGCEGFGGGGGGGGGGGGGGGGGGGGGGGGFFECDDDDEGGFFGGFGGFGGGFGG?BFFGG:*7>DFGGFGGGGFECBEGFFFBFFFFCAFBFD9@AGFFFFFF?BGFFFF<BF2<?FFG?0)9A@>4A>44<AA??FAABA7?)0599(
@M02996:162:000000000-B87FG:1:1101:8895:6587 1:N:0:TAGCGCTC+ACTGCATA
CCTACGGGGGGCAGCAGTGGGGGATATTGCACAATGGGGGAAACCCTGATGCAGCGACGCCGCGTGAGTGAAGAAGTATTTCGGTATGTAAAGCTCTATCAGCAGGAAAGATAATGACGGTACCTGACTAAGAAGCACCGGCTAAATACGTGCCAGCAGCCGCGGTAATACGTATGGTGCAAGCGTTATCCGGATTTACTGGGTGTAAAGGGAGCGCAGACGGCATGGCAAGCCAGATGTGAAATGCGGGGGCTCAACTCCTGAACTGCATTTGGAACTGTCAAGCTAGAGTATCGGAGAG
+
8ACCCF)5)0)8888::<:::88@FFGGGGGGGGGGGGGGGGGGGGGGGGGGGFFGFGGGGGGGFGGGGGGGGGGGGGGGGGGGGGGGGGGGGFGGGFFGGGGGF<FEGGGFEGGGFGGGGGGGGGGGGGF:CGGGGGGGDEGGGGFFFGGGGGFGGFFGDDGE5C55FFGGGGGC8CFGGGFFGGGGGGGGGFDGFGGFGCGFGGFFFB>EF@DGGFGGFGGGEE=D?FFF:??FFFFG<*69<BF9D0;@>B?B2EGFFFFFF><?FDCBF<BFF>FFFF262<:)).5:<461),4(4
@M02996:162:000000000-B87FG:1:1101:26495:6608 1:N:0:TAGCGCTC+ACTGCATA
CCTACGGGCGGCAGCAGTGAGGAATATTGGTCAATGGGCGGAAGCCTGAACCAGCCAAGTCGCGTGAAGGAAGAAGGTATTATGTATTGTAAACTTCTTTAGCTGTGGAGCAATAACCCCTATGTATAGGGGGATGAGAGTACACAGAGAATAAGGATCGGCTAACTCCGTGCCAGCAGCCGCGGTAATACGGAGGATCCGAGCGTTATCCGGATTGATTGGGTTTAAAGGGTGCGCAGGCGGCGCTGTAAGTCAGTGGTGAAATCGTGAGGCTCAACCTCATCCTGCCATTGATACTGGG
+
68CCCA@)01)8888;;<;;;;;;CFGGGGGGE9EEEFGGCFGGGFGGGGGGGEFG<CFFGGGGCGGCEGFFGEFFGGGGGGGGGGGGGGGGGGGGGGGGFGGGGGGFF8EFEGCGGGGGGGFFEEEGGGGCEGGGFGGGGGGFGDFFGGGGCGGGGGGGGGCE7,EEFEGGGGGGGGGGGG>BGGGGG77EGEEEEGFA>DGFGGFFFFGGGB)9*):C6FFC7<FGBFGF:?:D6;59299>>:>(9A)9AFFFAFFFFFF:<9:<7:G0(4:A7?:BB6<A<?A:B)6>>B9:@AB4(
@M02996:162:000000000-B87FG:1:1101:26513:6621 1:N:0:TAGCGCTC+ACTGCATA
CCTACGGGCGGCAGCAGTGAGGAATATTGGTCAATGGGCGGAAGCCTGAACCAGCCAAGTCGCGTGAAGGAAGAAGGTATTATGTATTGTAAACTTCTTTAGCTGTGGAGCAATAACCCCTATGTATAGGGGGATGAGAGTACACAGAGAATAAGGATCGGCTAACTCCGTGCCAGCAGCCGCGGTAATACGGAGGATCCGAGCGTTATCCGGATTTATTGGGTTTAAAGGGTGCGCAGGCGGCGCTTTAAGTCAGTGGTGAAATCGTGAGGCTCAACCTCATCCTGCCATTGATACTGTG
+
8ACCC>858108888;;<;;;;;CFFGGGGGGGGGGGGGGGGGGGGGGGGGGGFFFFGGGGGGGCFGGGGGGGFFGGGGGGGGGGGGGGGGGGGGGGGGGGGGGGGGGGGGGGGGGGGGGGGGGGGGFGGGGGGGGGGGGGGGGGGGGGGFGBFGGGGGGGGGGGGGGGGGGGGGGGGGGGGFFGGGGGGGFGEGGFFGFGGGFGGFFFFGGGFFGGBGGFGGGGFGFBFGEF??BB>@99>>@;B>0F>DFFF<AFGGFFFFFFAB?FFGFB?FGFFFF?FAFFBF??3<AFABF@AF)-
@M02996:162:000000000-B87FG:1:1101:16090:6642 1:N:0:TAGCGCTC+ACTTCATA
CCTACGGGTGGCAGCAGTGGGGGATATTGCACAATGGGGGAAACCCTGATGCAGCGACGCCGCGTGAGTGATGAAGTCTTTCGGTATGTAAAGCTCTATCAGCAGGGAAGAAAATGACGCTACCTGACTAAGACGCCCCGGCTAAATACTTCCCAGCAGCCGCGGTAATACGTATGGTGCAAGCGTTATCCGGATTTCCTGGGTGTAAAGGGGGCGTAGTCGGCCTAGCAAGCCTGATGTGAAATGCTGGGGCTCAACCCCTGCACTGCATTTGTACCCTTTTAGCTAGTGTATATGAGAG
+
8ABCCDA500)====;===;;888B<FGGCFGGGGGFGFGCFGGFGGGGFAF9FGCFG@CEGGGGG@?FGGDACFFF9AFGG7FFFFEF<AEE<FGG,C,,:FEG+@A?F8FG,?,,?F+86>=:,,ABD9,9,+3++@38BE7,@ECG,>,@,63@8CG:7E*</*44;>56,;0,=E,04;);D*7DFD5?):86+132*=A=D419*:*))09D>C*1:>C*867:*0)41(7(49D)*)0.*0):(()(-8),AC1<F1::,4262*5))/0*))).))6())).).6).)-*.)..
@M02996:162:000000000-B87FG:1:1101:16103:6657 1:N:0:TAGCGCTC+ACTGCATA
CCTACGGGTGGCAGCAGTGGGGGATATTGCACAATGGGGGAAACCCTGATGCAGCGACGCCGCGTGAGTGATGAAGTATTTCGGTATGTAAAGCTCTATCAGCAGGGAAGAAAATGACGGTACCTGACTAAGAAGCACCGGCTAAATACGTGCCAGCAGCCGCGGTAATACGTATGGTGCAAGCGTTATCCGGATTTACTGGGTGTAAAGGGAGCGTAGACGGCATAGCAAGCCAGATGTGAAATGCGGGGGCTCAACCCCTGAACTGCATTTGGAACTGTTAAGCTAGAGTATCGGAGAG
+
8ACCCB>580)=======;;;88@FFGGGGGGGGGGGGGGGGGGGGGGGGGGGFFGFGGGGGGGFGGGGGGGGGGGGGGGGGGGGGGGGGGGGGGGGFEGGGGFFGGGGGFGGGGGGGGGGDGGGGGGGGGCDFGGGGGGGGGGFGFAGFGFGGGGGGGGGDGC:EECFDGGGFGGFGGGFDFFGGGGGGGGGAGGFGGFGG5FGGFF6@*2/5>GGFG3FGGGGFFG?FC:?F<F<5@F<2:1699;D09B>BBF<GFFFF?:08B?F27>AAFFFFF<AFA29A4<4),-4<><B<9,8
@M02996:162:000000000-B87FG:1:1101:22901:6666 1:N:0:TAGCGCTC+ACTGCATA
CCTACGGGTGGCAGCAGTGGGGGATATTGCGCAATGGGGGAAACCCTGACGCAGCAACGCCGCGTGCAGGATGACGGCCTTCGGGTTGTAAACTGTTGTCGCAAGGGAAGCAACAAATGACGGTACCTTGTGAGAAAGCCACGGCTAACTACGTGCCAGCAGCCGCGGTACTACGTAGGTGGCAAGCGTTGTCCGGATTTACTGGGTGTCAAGGGCGCGTAGGCGGGATAGCAAGTCAGTCGTGAAATACCGGGGCTCAACTCCGGGTCTGCGCTTGAAACTGTTATTCGTGGGTATCGGA
+
8ACCC?:5811===8=;==;;88@CEGFFGGGGGGGGGCCF@FFGEGGFGFEECFGGGGGGGGGGDGGGGGGGGGGGGGGGGFGGGGGGGCEFFAGGFEFGG+>F<FFGC,AFFFFFGFCF@FGGGGFF9D77,@E77>FDGD*:7CG:EGFGFFF*9AEGGGGCECEGC*<DB56CC=2=7AAAFGGD5/=>;55>GGFGF:8C4.).):96)7C7931):EFEE*/-?F=941@<21*.1-.2)1)*62B(2016CC?<624(4(().544()202)).*-))6ADA(41((-6)-44(
@M02996:162:000000000-B87FG:1:1101:22916:6677 1:N:0:TAGCGCTC+ACTGCATA
CCTACGGGTGGCAGCAGTGGGGGATATTGCGCAATGGGGGAAACCCTGACGCAGCAACGCCGCGTGCAGGATGACGGCCTTCGGGTTGTAAACTGTTGTCGCAAGGGAAGAAACAAATGACGGTACCTTGTGAGAAAGCCACGGCTAACTACGTGCCAGCAGCCGCGGTAATACGTAGGTGGCAAGCGTTGTCCGGATTTACTGGGTGTAAAGGGCGCGTAGGCGGGATAGCAAGTCAGTCGTGAAATACCGGGGCTCAACTCCGGAGCTGCGATTGGAACTGTTATTCTTGAGTATCGGG
+
8ACCCB)580)=;======;;888FFGGGGGGGGGGGGGGGGGGGGGGGGGGGGGGGGGGGGGGFGGGGGGGGGGGGGGGGGGGGGGGGGGGGGGGGGGGGGCCFGGGGGGGGGGGFGGGGGGGGGFDFFECFGEGG8FG8EEGGGCGGGGGGGGGGFFFGGGGGGCGGEGGGGGGGGGGGFFFGDGGGG3B9AEDFGGFCGGFGGFFF6FFC7DGGFGGFGGGEDC)9;<?FA?FF2@?:D?3:>F<:>BE0;992EC?FF7??;22@?:33-8@7(5),),..).)44<9)46)9-33,
@M02996:162:000000000-B87FG:1:1101:27641:6714 1:N:0:TAGCGCTC+ACTGCATA
CCTACGGGTGGCAGCAGTGAGGAATATTGGTCAATGGACGGAAGTCTGAACCAGCCATGCCGCGTGAAGGAAGACGGCCCTATGGGTTGTAAACTTCTTTTGTGGTGGAGCAATAAGGCGTACGTGTACGTCGATGAGAGTACATCACGAATAAGCATCGGCTAACTCCGTGCCAGCAGCCGCGGTAATACGGAGGATGCAAGCGTTATCCGGATTTATTGGGTTTAAAGGGTGCGTAGGCTGTGCAGCAAGTCAGAGGTGAAAGCCCGGTGCTCAACACCGGAACTGCCTTTGATA
+
-8ABCA>)11)==8=====;;;;;EFFGGGGGGGGGGGGGFGGGGGGGGFEFGGEFGGGGGGGGFGGFGGFGGGGGGGGGGGGGGGGGGGFFFFGFGGFGGGGFGGGGFDGFGGGGGGGGEEEGGGGGFGGGEFGGCGGGGGGFCDGGGGGGGGGGGGFGGGGGGGGGGGGGGGGFGCGDFGFEGGGGGGGGG;*58CGF>FFFGGFFFFGGGFBDGFGCFGGGGFGGF?FE:?BD?FFG?C:8?@9<C:1;A5<<)<586FFF2?06>>9;04/3924:(7>;B603)4,58><96
@M02996:162:000000000-B87FG:1:1101:3309:6726 1:N:0:TAGCGCTC+ACTGCATA
CCTACGGGGGGTTGCAGTGGGGAATATTGCACAATGGGGGAAACCCTGATGCAGCGACGCCGCGTGAGTGAAGAAGTATTTCGGTATGTAAAGCTCTATCAGCAGGGAAGAAAATGACGGTACCTGACTAAGAAGCCCCGGCTCACTACGTGCCAGCAGCCGCGGTAATACGTAGGGGGCAAGCGTTATCCGGATTTACTGGGTGTAAAGGGAGCGTAGACGGCTGTGTAAGTCTGAAGTGAAAGCCCCGGGCTCAACTCGAGAACTGCTTATGAAACTATATAGCTAGAGTGCATGAGAG
+
8ACCC>A01))888:::::::888EFGG@FGGGGGGGGGGGGGFGGGFGFFGFFGFFGEGGGGGGCGGGACGGFGGGGFGGGCEGCGCFFGEFGGGGGCGGGGGGFEGGGFGFGGFGGGGGGGGGCFGGFBBCG?FGGGBEEG*>FGGG*A*;8EFFF4@FCG*8C=EG+@7FEG*?ECEGG>FCCDGGGG5C>GC?CGF>>C?EGFF=*:E<5>3>:D39;:55>:CBFGFA<A@D2?D2C<FA:F:D>>>19?<):2)4),.4:<5=:2)).1+/.<<94-)6<<<)4))--))143))
@M02996:162:000000000-B87FG:1:1101:22841:6734 1:N:0:TAGCGCTC+ACTGCATA
CCTACGGGAGGCTGCAGTGGGGAATATTGGGCAATGGGCGAAAGCCTGACCCAGCAACGCCGCGTGAAGGAAGAAGGTTTTCGGATTGTAAACTTCTGTCCTTGGTGACGAAGGAAGTGACGGTAGCCAAGGAGGAAGCCCCGGCTAACTACGTGCCAGCAGCCGCGGTAATACGTAGGGGGCAAGCGTTGTCCGGAATGACTGGGCGTAAAGGGCGTGTAGGCGGCCGATTAAGTCTGAAGTGAAAGTCCTGCTTTCCAGGTGGGAATTGCTTTGGAGACTGGTTGGCTTGAGTGCGGAG
+
-8BCC>>A=0)=========;888EFGGGGGGGGGGGGGGGGGGGGGGGGGGGGGGGGGGGGGGGGGGGGGGGGGGGGGGGGGGFGGGGGGGGGGGGGFGGGGCFFGFFFEGGDGGGGGGGGGGGGGGDG?FFFEEGBFGGGGGGGEGGGFGGGGGGGGGFGGGEGCEGCEGFGF9ECEGGGFBF<FGGEDEFFGGFCCFDGGFGFFDFFGGGFDDGFGGFGGGGDE59<3B<9>FA)6*.96?<4=626>FBF?D2+*5:))51;2:F:DDFBFGF>:4844?DAB08?00.)6>77;6(
@M02996:162:000000000-B87FG:1:1101:10278:6735 1:N:0:TAGCGCTC+ACTGCATA
CCTACGGGTGGCAGCAGTGAGGAATATTGGTCAATGGGCGGAAGCCTGAACCAGCCAAGTCGCGTGAAGGAAGACGGTCTTATGTATTGTAAACTTCTTTAGGCGCAGAGAAATAAGCTCCTCGTGAGGAGTGATGCTAGTATGCGCAGAATAAGGATCGGCTAACTCCGTGCCAGCAGCCGCGGTAATACGGAGGATCCGAGCGTTATCCGGATTTATTGGGTTTAAAGGGTGCGCAGGCGGCATGCTAAGTCAGCGGTTAAATAGCGAGGCTCAACCTCGTCCCGCCGTTGCTACTGG
+
8ACCCDD580)========;;;;CFGGFGGGGGGGGGGGGGGGGGGGGGGGGGFFGFFGGGGGGGGGGGGGGGFFFEG,FGFGGGGGGGGGGGGGGGGGGGG?FGGEGGGGGGGGGAFCGGGGGGFCFEF=FFDGGGGGGGGGDGGGEEGGGGCFFFGGGGGGG:FGFGGGGGGFGGGGGGGEFGGG?FCFCEFGGFGGFGDEEEGFFFFGGG:EGGFGGFGGGGDGGAFFFF:?)36BD69971>@BFD>F:45::5<2>>A>A<4471>6;:@F?<:,25?:<:0669,18(-)0)48
@M02996:162:000000000-B87FG:1:1101:11092:6745 1:N:0:TAGCGCTC+ACTGCATA
CCTACGGGGGGCTGCAGTGAGGAATATTGGTCAATGGTCGGAAGACTGAACCAGCCAAGTCGCGTGCAGGAAGACGGTCCTATGGATTGTAAACTGCTTTTGTACGGGAATAAAGTTCGGGACGTGTCCCGATTGGAATGTACCGTAAGAATAAGGGTCGGCTAACTCCGTGCCAGCAGCCGCGGTAATACGGAGGACCCGAGCGTTATCCGGATTTATTGGGTTTAAAGGGTGCGCAGGCGGGGGATTAAGTCAGCGGTGAAATTTTCATGCCCAACATGACAACTTCCATTGATACTGG
+
68BCCE=:8817888:::::::CEFGGGGGGGGGGGGGGGEGGGGGGGGGGGGFFGGFGGGGGGGGGGGGGGGFGFGGGGGGGGGGGGGGGGGGGGGGGGGGGGFGGGGGGGGGCGGGGGECFCFCFFGG81?FGGFCFFE>FGDFF*8CFGGCFGFGGGGGGD8F<FGGGFDCCCFFFGGD)>EGCDG+C8C5EG3>FEC)158DD359DEG5<DGADF=CG<E>F7<FGB<0,.4,5D4)4)-0)4CB<FAB95,/<:(7<:4>F206C5A)8@@:(02B)85,)44<)644.-0..<3
@M02996:162:000000000-B87FG:1:1101:11109:6750 1:N:0:TAGCGCTC+ACTGCATA
CCTACGGGTGGCTGCAGTGAGGAATATTGGTCAATGGTCGGAAGACTGAACCAGCCAAGTCGCGTGCAGGAAGACGTTCCTATGGATTGTAAACTGCTTTTGTACGGGAATAAAGTTCGGGACGTGTCCCGATTGGAATGTACCGTAAGAATAAGGGTCGGCTAACTCCGTGCCAGCAGCCGCGGTAATACGGAGGACCCGAGCGTTATCCGGATTTATTGGGTTTAACTGGTGCGCAGGCGGAGGATTAAGTCATCGGTGAAATTTTCATGCTCAACATGCAAACTGCCATTGATACTGG
+
88ACCD=8))1;==8===;;;;;;C6EFFFFFEDGGGGGGGGGG@FFGGFGGFFGGDFGGGGGGGGGGGGGGFEFG,DFFGGGCG,EFGA9FCEGAEFGFGDGFF=FGE+EFFGAFFGE:=+@CFCEFFE6+@E8>E>EAEEGG+DDC@FFGFCGGEFFGC6FCEGGGGEGGGG7CGCCFGGFEGG7>FCCCE4C=BFC?D)*:=DB=;@FEDFA5C);FFGGGE@6:)*274(6)-(8/3C9)()).2.4*.6).6094:)49BAA>4AG>BAF76:?(()))-4-)5(..644:*6:))
@M02996:162:000000000-B87FG:1:1101:22833:6752 1:N:0:TAGCGCTC+ACTGCATA
CCTACGGGAGGCTGCAGTGGGGAATATTGGGCAATGGGCGAAAGCCTGACCCAGCAACGCCGCGTGAAGGAAGAAGGTTTTCGGATTGTAAACTTCTGTCCTTGGTGACGAAGGAAGTGACGGTAGCCAAGGAGGAAGCCCCGGCTAACTACGTGCCAGCAGCCGCGGTAATACGTAGGGGGCAAGCGTTGTCCGGAATGACTGGGCGTAAAGGGCGTGTAGGCGGCCGATTAAGTCTGAAGTGAAAGTCCTGCTTTCAAGGTGGGAATTGCTTGGGAGACTGGTTGGCTTGGTTGCGGAA
+
8ACCCB:=>0)8===;====;888EFGGGGGGGGGGGGGGGGGGGGGGGGGGGGGGGGGGGGGGGGGGGGGGGGGGFFGGGGGGGGGGGGGGGGGGGGFGGGGGGGGGGG7FGGFGGGGGGDGGGGGGGDE7DFGGGCGGGGCGGGGGGGGGGGGGGGGGFGGGGGGEEGEFGGGFFGGEGDBEAFGGGGGGGFGGFDGFGGGFGGFB<7DGGFDGGFGGFGGGGBEGBFGF:AAFFFFG>C<4>=66FFFFF?B2<EFAF?37:>63>49-)6**0(4(3=:063:6?F?9(--(.(--(
@M02996:162:000000000-B87FG:1:1101:10280:6758 1:N:0:TATCGCTC+ACTGCATA
CCTACGGGTGGCAGCAGTGAGGAATATTGGTCAATGGGCGGAAGCCTGAACCAGCCAAGTCGCGTGAAGGAAGACGGTATTATGTATTTTAAACTTCTTTATGCGCAGAGAAATAAGCTCCTCGTGAGTAGTGATGCTAGTATGCGCAGAATAAGGATCGGCTACCTCCGTGCCAGCAGCCCCGGTAATACGGCTGATCCGAGCGTTATCCGGATTTGTTGGGTTTAAAGGGTGCTCCGACTGCCTTCCAAGTCAGCGGTTAAATCGCGACTCTCAACACCGTCCCCCCTTTGCTCCTGG
+
-8ACCF))10);======;;;;;CFGGGGDFGGGGGGGGG@FFGGGGGDFGGGFGFF,FFGGGGGGGFCFCFFGGEDE,CFFGGF9FF,CEG9BFAFGGG9,,?FECCF:=A8?E,,A5EBF=@F,,847,8,,884>,C8@@,A+=++6,=DA,=>8=+@D?C,@EGF@D+=@D,@7,11*3@E>*@C=:>:)*/04=8**=>EG5);@C=D:3DG3:*)4:C=>3*)9:>,(:4))8)(/-0(114*))*).6))*)-,7.4.)--02)(-))+*,)(-).-(-(,44(442))/(..
@M02996:162:000000000-B87FG:1:1101:7489:6763 1:N:0:TAGCGCTC+ACTGCATA
CCTACGGGAGTCAGCAGTGAGGAATATTGGTCAATGGACGGAAGTCTGAACCAGCCAAGTCGCGTGAAGGATGAAGGTATTATGTATTGTAAACTTCTTTAGACGCAGAGAAATAAGCCCCTCGTGAGGGGTGATGCTAGTATGCGTAGAATAAGGATCGGCTAACTCCGTGCCAGCAGCCGCGGTAATACGGAGGATCCGGGCGTTATCCGGATTTATTGGGTTTAAAGGGTGCGCAGGCGGCGTGTTAAGTCAGCGGTTAGTTTGTTCGGCTCAACCTAATTCCGCCGTTGATACTGGG
+
-8ACCDAA)1)=;=;====;=CCFGEFGGGGGGGFFFGGFGGCGGGGGGDFFEDEFFCEFGGEGFCCEGG@DFCFEFC@FFFFGFEGGGGAFFCGGGGGGFFGGG7>FFF,9A?AEFG,FCFCEFGGCF+@+@AE9DBF9ECACFGE7@E,CEDCGGGFDEGGGGFEFGDGGGGGG?,5C@@>?>*7*;=+4=3=?5;7;6774?C>>.+2=<>3*;6+CADGGEAFCEFGEF?6@>>3D()-)(08<*6)16:.-):C1>B().)-.))*33-)06??(()).-.(-43((4(-)16:?(
@M02996:162:000000000-B87FG:1:1101:11097:6763 1:N:0:TAGCGCTC+ACTGCATA
CCTACGGGGGGCTGCAGTGAGGAATATTGGTCAATGGTCGGAAGACTGAACCAGCCAAGTCGCGTGCAGGAAGACGGTCCTATGGATTGTAAACTGCTTTTGTACGGGAATAAAGTTCGGGACGTGTCCCGATTGGAATGTACCGTAAGAATAAGGGTCGGCTAACTCCGTGCCAGCAGCCGCGGTAATACGGAGGACCCGAGCGTTATCCGGATTTATTGGGTTTAAAGGGTGCGCAGGCGGAGGATTAAGTCAGCGGTGAAATTTTCATGCTCAACATGAAAACTGCCATTGATACTGG
+
88CCCDA8AA)8888::::::::CFEFGGGGFGGGGGGGGGGGGGGGGGGGGGFEDFFGGGGGGGGGGGGFFGFGGEGGGGFGGGGGGGGAEGGGCGGGGGFGGG7FE:FGGFFGGGGECCCFGFEGGGGGCCEEFCFGEGFGCEGGDGFGGGFGFCFDGGGG:CFGGGGGGGGG?CFGGCDEFGGGGGGG5A@5*<GGFD3C>ECEFF4CEG5>D6:CC6EFGDBF>)*:5:2(79>B<97(06D>:FDAFFA2)553895>B24648<G)4<F@1..,(96)67>45?:ABA)61<4<)
@M02996:162:000000000-B87FG:1:1101:23648:6767 1:N:0:TAGCGCTC+ACTGCATA
CCTACGGGTGGCTGCAGTGGGGAATATTGCACAATGGGCGAAAGCCTGATGCAGCGACGCCGCGTGAGTGAAGAAGTATTTCGGTATGTAAAGCTCTATCAGCAGGGAAGAAAATGACGGTACCTGACTAAGAAGCTCCGGCTAAATACGTGCCAGCAGCCGCGGTAATACGTATGGAGCAAGCGTTATCCGGATTTACTGGGTGTAAAGGGAGCGTAAACGGTGTGGTAAGTCTGCAGTGAAAGCTCGAAGCTCAACTTCGGAATTGCTTTGGAAACTTTCATACTAGGTGTCAGGAGAG
+
8ACCC>1581);===;===;;888CFGFFGGGGGGGGGGGGGGGGGGGGGGGGGGGGGGGGGGGEGGGGGGGGGGGGGGGGGFEGGGGGGGGGCGGGFFGGGGGGGGGGGGGFGGGGGEGGFGGGFGGGGFCEAEGG?GGGGC7FGGGGGGGGGGGGGGGFGGGGGGGGGGGC?EG>FCC*;AFGD?DGGGGGFG=AFGFDGGFGG4ACAFGFDEGGD**9CEGGFGGFFGFFAA=):?05:>8-76:D>(80)324:?9<@?3(-8)=<F>B(/C?:<))8).)65:6(.))..)7((.4
@M02996:162:000000000-B87FG:1:1101:7503:6775 1:N:0:TAGCGCTC+ACTGCATA
CCTACGGGAGGCAGCAGTGAGGAATATTGGTCAATGGACGGAAGTCTGAACCAGCCAAGTCGCGTGAAGGATGAAGGTATTATGTATTGTAAACTTCTTTAGACGCAGAGAAATAAGCCCCTCGTGAGGGGTGATGCTAGTATGCGTAGAATAAGGATCGGCTAACTCCGTGCCAGCAGCCGCGGTAATACGGAGGATCCGGGCGTTATCCGGATTTATTGGGTTTAAAGGGTGCGCAGGCGGCATGTTAAGTCAGCGGTTAAATAGTGAGGCTCAACCTCATCCCGCCGTTGATACTGG
+
ACCCCEFB>1)88=======;;;CFFGGGGGGGGGGGGGGGGGGGGGGGGGGGGGGGGGGGGGGFGGGGGGGGGGGGGGGGGGGGGGGGGGGGGGGGGGGGGGGGGGGGGGGGGGGGGGGGGGGGGGGGGGGGGGGGGGGGGGGGGGGGGGGGGGGGGGGGGGGGGGGGGGGGGGGCFFGGGFFGGGGGGGGGBGGFGGFG8EEGGFFFFFGGEFDGFGGFGGGEEGGFFGFFFFF>>BGBG;>67>ADFAFFF<AFGGFBDBAD2446<GF645F?BBF<:<AFFF7(-48<FF2@542
@M02996:162:000000000-B87FG:1:1101:23663:6780 1:N:0:TAGCGCTC+ACTGCATA
CCTACGGGTGGCTGCAGTGGGGAATATTGCACAATGGGCGAAAGCCTGATGCAGCGACGCCGCGTGAGTGAAGAAGTATTTCGGTATGTAAAGCTCTATCAGCAGGGAAGAAAATGACGGTACCTGACTAAGAAGCTCCGGCTAAATACGTGCCAGCAGCCGCGGTAATACGTATGGAGCAAGCGTTATCCGGATTTACTGGGTGTAAAGGGAGCGTAGACGGTGTGGTAAGTCTGAAGTGAAAGCTCGAGGCTCAACTTCGGAATTGCTTTGGAAACTATCATACTAGAGTGCAGGAGAG
+
8ACCCB8):1)========;;88BFGGGGGGGGGGGGGGGGGGGGGGGFGGGGFGGGGGGGGGGFGCFGGGGGGGGGGGGGGGGGGGGGGGGGGGGGFFGGGGFGGGGGGGFGFGGGGGGGGGGGGGGGFFGCFGGGGGGGGG@FFFGGGGGGGGGGFGGGGGDGEGEF;DCGGGFGFGGG*?FGGGGGFGGGFGDFDGFGGGFE74A6AFGGFBGGFGGFGEGC5EGFFGFFFFB<BF><FA44?74CB<EFF?F2CC4<BFF?BF?=5DFF?:977<<<*)..)).)6.:<A2<>BBFF
@M02996:162:000000000-B87FG:1:1101:11572:6784 1:N:0:TAGCGCTC+ACTGCATA
CCTACGGGAGGCTGCAGTGGGGGATATTGCACAATGGGGGAAACCCTGATGCAGCGACGCCGCGTGAGTGAAGAAGTATTTCGGTATGTAAAGCTCTATCAGCAGGAAAGATAATGACGGTACCTGACTAAGAAGCACCGGCTAAATACGTGCCAGCAGCCGCGGTAATACGTATGGTGCAAGCGTTATCCGGATTTACTGGGTGTAAAGGGAGCGCAGACGGCATGGCAAGCCAGATGTTAAATGCGGGGGCTCAACTCCTGAACTGCATTTGGAACTGTCCAGCTAGAGTATCGGAGAG
+
68BCC>@>5)1=======;=;888BFGGGGGGGGGGGGGGGGGGGGGGGGGGGGGGGGGGGGGGGGGGGGGGGGGGFCFGGGGGGGGGGGGGGGGGGEFGFGGFGGGGGGFGGCFDGGEGGFGGGGEGGFG8EAGGGGGGEGG@FFFGGGG7FGGGG6CFGGGCGG>EGFGGG?;C>FFGFFFFGGGGGGGGGFGGFGGFCGGFGD4@CF7=95:3C959@EGG5@GFFFFFFF7>0>F7)*.06*13D19>B637>GGFFFFB:2<<?2CAA)@CFF?39F)6:?>952.))65(703,4
@M02996:162:000000000-B87FG:1:1101:17819:6803 1:N:0:TAGCGCTC+ACTGCATA
CCTACGGGGGGCAGCAGTAGGGAATTTTCGGCAATGGGGGAAACCCTGACCGAGCAACGCCGCGTGAGTGAAGACGGCCTTCGGGTTGTAAAGCTCTGTTGCAGGGGAAGAACGGCTGAGAGAGAATCTCAGAGTGACGGTACCCTGCCAGAAAGCCACGGCTAACTACGTGCCAGCAGCCGCGGTAATACGTAGGTGGCAAGCGTTATCCGGAATTATTGGGCGTAAAGGGTGCGCAGGCGGTCCGTTAAGTTTGTGGTCAAAGCGTTGGGCTCAACCCAATAAAGCCACAGATACTGGG
+
8ACCCE=5A5)8888::<:<:8CEFGGGGGGGGDGGGGGGGGGGGGGGGGGGGGGGGGGGGGGGGGGGGGGGGCGGGGGGGGGGGGGGGGGGGGGGGGGGFGFFGGGGGGGGGGGGGGFGFCBB:FCFAFFGGGGF9EE5ACGGGGGGGGGFDFGGGGFGGGGCFGG7CEGGGGGGGFGGGGFFGG5CC?F5C=FCFGGFGGGFGGFFFFGEDE:GGBGG?GGGGFDGFFF3:6<)4;>)4/4097527<?FAAAFFGGF<F>4>?0?B046??@6?0:F0@<)3669B0.21.4<944:(
@M02996:162:000000000-B87FG:1:1101:25060:6821 1:N:0:TAGCGCTC+ACTGCATA
CCTACGGGAGGCAGCAGTGAGGAATATTGGTCAATGGGCGAGAGCCTGAACCAGCCAAGTAGCGTGAAGGATGACTGCCCTATGGGTTGTAAACTTCTTTTGTGCGGGGGTAAAGTGGTCCACGGGTGGTCCATTGCAAGTACCGTACGAATAAGCATCGGCTAACTCCGTGCCAGCAGCCGCGGTAATACGGAGGATGCGAGCGTTATCCGGATTTATTGGGTTTAAAGGGAGCGTAGGCGGGCGATTAAGTCAGCGGTTAAATAGTGTGGCTCAACCATGCCTTGCCGTTGATACTGGG
+
68BCCDDF=1)======<==;;;CFGGGGGGGGGGGGGGGFDFGGGCEFFDCGFAFGGGGGGGGEGGGGGGGCE<FGGGGGGGGGGGGGGGFGGGGGGGGGGFEGGGGGGGFDGGDCGDBFGGEGGGGGGGGGGGGACFGGGGFGGGGGGGGGGGGFGGGGGGGGFGGGGECGGGGFGGFGGFECD<DGGGGGFDDEGGFGGGFGGEDFFGEGBBGFFG7*<FC*80:)*:>?FFFFFBG<99>>EB99(4*)54<0:D:95ADB))-66FFFFFF@B??)15:AD?(52:(,(6>1)67(
@M02996:162:000000000-B87FG:1:1101:16843:6831 1:N:0:TAGCGCTC+ACTGCATA
CCTACGGGGCGCAGCAGTGAGGAATATTGGTCAATGGACGAAGGTCTGAACCAGCCAAGTAGCGTGAGGGATGACGGCCCTATGGGTTGTAAACCTCTTTTATCAGGGAATAAAGTGCGGGACGTGTCCCGTTTTGTATGTACCTGAAGAATAAGGACCGGCTAATTCCGTGCCAGCAGCCGCGGTAATACGGAAGGTCCGGGCGTTATCCGGATTTATTGGGTTTAAAGGGAGCGCAGGCTGTCCTTTAAGCGTGCTGTGAAATGTAGGCGCTCAACGTCTGCACTGCAGCGCGAACTGG
+
88ACCE@9A))8888;;<;;;;;;FFGGGGGGGGGGGGGGGGGGGGGGGGGGGFFFFGGGFGGGGGGGGGGGGFGGGGGGGGGGGGGGGGGGGGGGGGGGGFGG,EFGFGGGGGGGGGGGGEF:FCFGGGGGGGGCGCFAECFFGDCFFGFGGGGGFGGGGGGGDGGGGGGFDFGGGGFGFDBDGG48FGGGG;EEFGGFGGGFGGBEFFGDD3@<F9FF*:CGGFEC>?G3??>DFFFG>FBF??FFD268A9?B6*068?>4<446/)91;BFEFB084F:>23<088(.,99>59:?:
@M02996:162:000000000-B87FG:1:1101:16828:6841 1:N:0:TAGCGCTC+ACTGCATA
ACTACGGGACGCAGCAGTGAGGAATATTGGTCAATGGACGAAGGTCTGAACCAGCCAAGTAGCGTGAGGGATGACGGCCCTATGGGTTGTAAACCTCTTTTATCAGGGAATAAAGTGCGGGACGTGTCCCGTTTTGTATGTACCTGAAGAATAAGGACCGGCTAATTCCGTGCCAGCAGCCGCGGTAATACGGAAGGTCCGGGCGTTATCCGGATTTATTGGGTTTAAAGGGAGCGCAGGCTTTACGTTTAGCGTGCTGTTAAATTTATGCGCTCCACTTCGGCTCTTCAGCGCGACTTGG
+
-8B@CD8>)))88=8;;<;;;;;;;CFGFGGGGGGGGGGGGFEEFGDFCFFFFECCCFGGGGGGGGGGGG>FEFFFCGGGF8FFGGGEGGGGGGGGGGFGFFGGGGGGGGGFEFGFGG:F+@FCFGFFFFEGFGDBEGGFGFG9F,=@9A,6EFGGCFGGEGEE>DCEEC89;>=@EFG6@945CD?CF7B:8)A*)*4;8D*0=DD3.3CEDB;34:>7/CD>:)30)1*58<(.-(.5-2())1..2(-*67026E:52=-).))-*.*80()*/()),0(-(-().)..,((4)((-.
@M02996:162:000000000-B87FG:1:1101:25061:6843 1:N:0:TAGCGCTC+ACTGCATA
CCTACGGGAGGCAGCAGTGAGGAATATTGGTCAATGGGCGAGAGCCTGAACCAGCCAAGTAGCGTGAAGGATGACTGCCCTATGGGTTGTAAACTTCTTTTGTGCGGGGGTAAAGTGGTCCACGGGTGGTCCATTGCAAGTACCGTACGAATAAGCATCGGCTAACTCCGTGCCAGCAGCCGCGGTAATACGGAGGATGCGAGCGTTATCCGGATTTATTGGGTTTAAAGGGAGCGTAGGCGGGCGATTAAGTCAGCGGTTAAATAGTGTGGCTCAACCATTCCTTGCCGTTGATACTGGT
+
ABCCCDFA>0)=========;;;;EFGGGGGGGGGGGGGGGGGGGGGGGGGGGFFFGGGGGGGGGGGGGGGGGFGGGGGGGGGGGGGGGGGGGGGGGGGGGGGGGEGGGGGGGGGGGGGGGGGGGGEGGGGGFGGGGGGGGGGGGGGGGGGGCFGFGGGGDDGGFGGGGGGGGGGGGGGGGGFFGGGGGGGFGFGGFGGFGDGFGGFFFFGGGFFGF<GGFGFGG:6DDFGE?F6BBFBD>9>:>>7;C<AF>AABFGGFFFFFF<AB45F:6<FFFBF?<*64<AFFF>8?:0<AF<A2-
@M02996:162:000000000-B87FG:1:1101:15384:6848 1:N:0:TAGCGCTC+ACTGCATA
CCTACGGGTGGCTGCAGTGGGGAATATTGGGCAATGGGGGAAACCCTGACCCAGCAACGCCGCGTGAAGGAAGAAGGCTTTCGGGTTGTAAACTTCTTTTACCAGGGACGAAGGACGTGACGGTACCTGGAGAAAAAGCCACGGCTAACTACGTGCCAGCAGCCGCGGTAATACGTAGGTGGCAAGCGTTGTCCGGATTTACTGGGTGTAAAGGGCGTGTAGGCGGAGGTGCAAGTCAGAAGGTAAATTGAGTGGCACAACACCTAAACTGCTTTTGGAACTGTATCCCTTGGGTATCGGG
+
88BCC5)):0)=======;;;888CCEFGGGGGGGFGGGGGGFFGGGGGGFFGFEFGGGGGFFG6CBFCFGGFFGGGGGGFFGGGGGGGFFGGGGGGGCFFGFGGGG<FG+=+>,ECGGCFGGGGGGFF8DFFF8BDCFFFGGDGGGGGGGGGGG5DCC*8;DGEEEEEE>C7>EFCCGFGGFFCGCD:EGG7@EGDCDFCC?C+;5>87>7>4)*93CDFEF*:>=9(8C))64=))1*)24/)9@A*))1.7<((074:)-18(55)-224)96*(,6:?<--))).4),(.8-))-,-
@M02996:162:000000000-B87FG:1:1101:15401:6853 1:N:0:TAGCGCTC+ACTGCATA
CCTACGGGTGGCTGCAGTGGGGAATATTGGGCAATGGGGGAAACCCTGACCCAGCAACGCCGCGTGAAGGAAGAAGGCTTTCGGGTTGTAAACTTCTTTTACCAGGGACGAAGGACGTGACGGTACCTGGAGAAAAAGCCACGGCTAACTACGTGCCAGCAGCCGCGGTAATACGTAGGTGGCAAGCGTTGTCCGGATTTACTGGGTGTAAAGGGCGTGTAGGCGGAGATGCAAGTCAGAAGTGAAATCTAGGGGCTCAACCCCTAAACTGCTTTTGAAACTGTATCCCTTGAGTATCGGA
+
8ACCCE>5=0)========;;88BFFGGGGGGGGGGGGGGGGGGGGGGGGGGGFFFGGGGGGGGGGGGGGGGGGGGFGGGGGGGGGGGGGGGGGGGGGGGGGGGGGGGGGGGGGGG:FEFFEGGGGGGGGG=FFGCFCGGFGGEGGGGGGGGGGGGGGGGGFGGGGGDGGGGGGGGGGGGGGFF9FGGGGGGGFGGAGGFGGGFFFFFFBD?CF)>C;GGFGGGGFED>FGFFFBF9<F7<CAFA@FAGFFFF?FFFGGDFFFFB?F2?<:?FAFFFFBFBFBA<4<>:?932,64@>?;(
@M02996:162:000000000-B87FG:1:1101:15029:6859 1:N:0:TAGCGCTC+ACTGCATA
CCTACGGGGTGCAGCAGTGAGGAATATTGGTCAATGGGCGGAAGCCTGAACCAGCCAAGTCGCGTGAAGGATGAAGGTATTATGTATTGTAAACTTCTTTAGACGCAGAGAAATAAGAGGCTCGTGAGCCTTGATGCTAGTATGCGTAGAATAAGGATCGGCTAACTCCGTGCCAGCAGCCGCGGTAATACGGAGGATCCGAGCGTTATCCGGATTTATTGGGTTTAAAGGGTGCGCAGGCGGCCCTGTAAGTCAGCGGTTAAATCGTGAGGCTCAACCTCATCCCGCCGTTGATACTGCG
+
8ACCCD=@0)0========;;;;;FFGGGGGGGGGGGGGGGGGGGGGGGGGGGGGGGGGGGGGGFGGGGGGGGFGGFGGGGGGGGGGGGGGGGGGGGGGGGGCGGGGGGGGGGGGFGGGGGGGEGC@FFGFGGCFFGGGGGGGFGCEEGCFGGGGGGGGGGGGGFGGGGGGGGGGGGGGGGGFFGGGGGEFEGFGGBFGFGDC>GGFFFFFGGDEGG<DD=FGGGFFFFFC3::BBBFF53DFFFF@<C>A?AB<)8E<6>>29<<:<@?GF:17<FB:28)6<<B?;91-4?FF9=AD9(
@M02996:162:000000000-B87FG:1:1101:26082:6861 1:N:0:TAGCGCTC+ACTGCATA
CCTACGGGAGGCAGCAGTGAGGAATATTGGACAATGGCCGGAAGGCTGATCCAGCCATGCCGCGTGAAGGCAGACGGTCCTATGGATTGTAAACTTCTTTTGTACGGGAGCAATAAGGTCTACGCGTAGATCGATGAGAGTACCGTACGAATAAGCATCGGCTAACTCCGTGCCAGCAGCCGCGGTAATACGGAGGATGCGAGCGTTATCCGGATTTATTGGGTTTAAAGGGTGCGTATGCGGGCTGGTAAGTCAGCGGTGAAACGCAGGTGCTCAACACCTGACCTTCCGTTGATACTG
+
8ACCCB==80)=========;;;;EFGGGDGGGGGGGGGGEGGGGFGGGGGGGGGGFGGGGGGGGGGFGGGGGGGGCGGGGGGGFGGGGGGGCEFGGGGGGEGGGFGGGGGGGGGGFGFGGGGGGGG+CCFGGGGFGGGFGGGGGGGGGGGGGGGFGFFCC@DCFGGGGGGDDFFGGGGDGGFEEDDDGGGCEFDEEF4FDGGBGG>>FFGGDFFGGAGG4FCGG@FDF?:)438<?F)96*4)45)8CA)64666:*9?>FBFFF;>59F?BFFGFF>?:;:7:B<)4325>0<<=:AA
@M02996:162:000000000-B87FG:1:1101:4108:6865 1:N:0:TAGCGCTC+ACTGCATA
CCTACGGGAGGCTGCAGTGAGGAATATTGGTCAATGGGCGGAAGCCTGAACCAGCCAAGTCGCGTGAAGGAAGAAGGTCTTATGTATTGTAAACTTCTTTAGACGCAGAGAAATAAGGCGCTCGAGAGCGCTGATGCTAGTATGCGTAGAATAAGGATCGGCTAACTCCGTGCCAGCAGCCGCGGTAATACGGAGGATCCGAGCGTGATCCTGATTTATTGGGTTTAAAGGGTGCGCAGGCGGCATGTTACGTCAGCGGTTGAATAGTGAGGCTCAACCTCATCCCGCCGTTTGTACTGGG
+
CCCCCFFFD8)====;=6;=;;CCFGGGEFFFGGGGGGFGBFGCGGGGGFACFFG,C,CCFFGGFGCD<FGFGFGGGB,6,CEFFFF,5AFGFCEFFFGGGF<E=:>FEEFFEFGF9E8=FFE@>+,@:@>FEGCDGG9FGGGFCCEBC+,8D=FCGGG7CCEEFF7FF7>?7BAF5@CFFGFFGG4?FEG8EACC)02A77*5CD))8F7+;:=FC?7DB6=CEB?:)0:)486B0(7)-99B>B:<74))4238):)-4),426).1462::49*3:?:F9).((--4-3((.)*6<4(
@M02996:162:000000000-B87FG:1:1101:12003:6881 1:N:0:TAGCGCTC+ACTGCATA
CCTACGGGCGGCAGCAGTGAGGAATATTGGTCAATGGAGGAAACTCTGAACCAGCCAAGTCGCGTGAAGGACGACGGCCCTATGGGTTGTAAACTTCTTTTGTAGATGGATAAACGACATTACGTGTAATGTTTTGAAGGTAATCTACGAATAAGCATCGGCTAACTCCGTGCCAGCAGCCGCGGTAATACGGAGGATGCGAGCGTTATCCGGATTTATTGGGTTTAAAGGGTGCGCAGGCGGGCGATTAAGTCAGCGGTGAAATCTCGGAGCTCAACTCTGAAGCTGCCGTTGATCCTGG
+
88CCCB88)008888;;<;;;;;;CFGGGGGGGGGGGGGGGGGGGGGGGGGGGFGGGGGGGGGGGGGGGGGGGCGGGGGGGGGGGGGGGGGGGGGGGGGGGGGGG?FGGGGGFGGFCFEGGFGGGCE=;FGGGGG8CFFGDDFGGGFGGDGGGGGGGGGGGGGCFGGGGGGGGFCEGGGGGGFFGGGDGGGGEDCGDGGFGGC=CGFBFFGGG>BDGBGG?FGGGFGFB*:@FB?DFFF<9970,002C<AFAFA2:G3-(<<<<:-6FB/34,<C@:).)*..87:?FF>F0(-6*.480
@M02996:162:000000000-B87FG:1:1101:4116:6885 1:N:0:TAGCGCTC+ACTGCATA
CCTACGGGAGGCTGCAGTGAGGAATATTGGTCAATGGGCGGAAGCCTGAACCAGCCAAGTCGCGTGAAGGAAGAAGGTATTATGTATTGTAAACTTCTTTAGACGCAGAGAAATAAGGCGCTCGAGAGCGCTTATGCTAGTATTCGTAGAATAAGGATCGGCTAACTCCGTGCCAGCAGCCGCGGTAATACGGAGGATCCGAGCGTTATCCGGATTTATTGGGTTTAACGGGTGCGCAGTCTGCATGTTAAGTCAGCGGTTAAATATTGAGGCTCAACCTCATCCCGCCGTTGATACTGG
+
88ACC>A=000=;==;=====;;;EFGGGCFFFGGGEGF@CGGGGGGFFGGGGGGGGG@FFGGCFEFGGGGFGFFCFFEFEFGGGGGGGF<F9FGGGGGGGECFFGG:CGGGGGG9FCFFGGG@++@>F7BF+:E>DF;?EEG9FFGGDGGGGG,D?DF+@=DEGGCCEBFFGGGFGG9EGDEF5:DDGGG>EFG5BCGAC5CBCGBEFFG*8>DCFEGG=:*9CDGG>3>DB96>>;>/.*)1:F46:AA4<AA2:C)49>>A>A)6@)*(44><@0<???))68(4,27:04>9@A9)
@M02996:162:000000000-B87FG:1:1101:4095:6887 1:N:0:TAGCGCTC+ACTGCATA
CCTACGGGAGGCTGCAGTGAGGAATATTGGTCAATGGGCGGAAGCCTGAACCAGCCAAGTCGCGTGAAGGAAGAAGGTATTATGTATTGTAAACTTCTTTAGACGCAGAGAAATAAGGCGCTCGAGAGCGCTGATGCTAGTATGCGTAGAATAAGGATCGGCTAACTCCGTGCCAGCAGCCGCGGTAATACGGAGGATCCGAGCGTTATCCGGATTTATTGGGTTTAAAGGGTGCGCAGGCGGCATGTTAAGTCAGCGGTTAAATAGTGAGGCTCAACCTCATCCCGCCGTTGATACTGG
+
8ACCCB=@51)8==6=;;=;=;;;CFGGGGGGGGGGGGGGGGGGGGGGGGGGGFFFGGGGGGEGCFFGGGFGGF@FGCBFGGGGGGFGGFFGGGGGGGGGGGGGGGGGEGEDGFGGGGGGGDGGDGGGGGGGGGGGGGGGGGGGGGGGGGGGGGGFGGGDEDGEGGFGGGFGGGA6EGGGGGFEEGCDFGFGGF=EBGGFGGGFGGF3:AGGDBF*9AGGFGGD=5FF<BFB??:B9(<C09950@FFGF<FAF<BD=C:BE<AA<AAF9F??18FF11(4@FF)::>>>7?F05)99<>
@M02996:162:000000000-B87FG:1:1101:12020:6889 1:N:0:TAGCGCTC+ACTGCATA
CCTACGGGCGGCAGCAGTGAGGAATATTGGTCAATGGAGGAAACTCTGAACCAGCCAAGTCGCGTGAAGGACGACGGCCCTATGGGTTGTAAACTTCTTTTGTAGATGGATAAACGACATTACGTGTAATGTTTTGAAGGTAATCTACGACTAAGCATCGGCTAACTCCGTGCCAGCAGCCGCGGTAATACGGAGGATGCGAGCGTTATCCTGATTTATTGGGTTTCAAGGGTGCGCAGGCGTGCGATTAAGTCAGCGTTGAAATCTCGGAGCTCAACTCTTTATCTTCCTGTGCTCCTGG
+
8ACCC5005:)8888;;<;;;;;;CCFGGFGGGFEFFFFFBFFFGGGFFGCFGEFG8CFFGGGGGGEFFGGGGGGE7FGGGGGEGGGGFF@FGGGGGGGFG9FCF9FEGGGGF9FDEFFGEAFFGDEA;DFFEGG?==E8@@CGFF7;+B+@C@FGGGGC5@F3,@AEFGG>DGGFFGGGGGEDGD)9D9;8C5CC.;4A59EBEDFFFFG+>4@CFFGGFFEGEF+:4*93?<0<6>5DBD0@15),949@B<29:*/415.9ADFA@()49BFC@:474*))))-).))).5.-*,()(
@M02996:162:000000000-B87FG:1:1101:16109:6921 1:N:0:TAGTGCTC+ACTGCATA
CCTACGGGAGGCTGCAGTAAGGGATTTTCGGCAATGGGGGAAACCTTGACCGAGCAACGCCGCGTGAGTGATGAAGGTCTTCGGATCGTAAAGCTCTGTGGTAAAGGAAGAATGCTAAGATCAGGAAATGGTTCTTAGTTGACGGTACTTTACTAGAAAGTCACGGCTTACTACGTGCCAGCAGCCGCGGTAATACGTAGGTGGCAAGCGTTATCCGGATTTATTGGGCGTAAAGGGTGCGCAGGCGGTTTATTAAGTCTGGGGTGAAAGCGTTGAGCTCAACGCAATATAGCCTCAGATT
+
8ACCCB=>50)==========;C;CFGGGGGGGGGGGGGGGGGGGGGGGGGGGFGGGGGGGGGGFFGFGGFGGGGGFGGGGGGGGFGGGGGGGGGGGGCFFGDF<@BAEFFGGGGGFFGFFGCFG@EFGGGGGGGGGGGGFFG>FE8EGGGEGGGGCECEEGGGGDEGGGGGGGGGCFGFGGFFGGGGG5D*48CF>C485CG3CD=>FDGGDFFFG0*95>+CFCDG:39738<?8?F<>DB>05.49329><>>BG75>F?(-3:)/)2(445*9248>FF(21,,..646,-49326)
@M02996:162:000000000-B87FG:1:1101:26782:6930 1:N:0:TAGCGCTC+ACTGCATA
CCTACGGGAGGCTGCAGTGAGGAATATTGGTCAATGGACGGAAGTCTGAACCAGCCATGCCGCGTGAAGGAATAAGGCCCTATGGGTCGTAAACTTCTTTTGTGGTGGAGCAATAAGTCCTACGTGTAGGGCGATGAGAGTACATCACGAATAAGCCACGGCTAACTACGTGCCAGCAGCCGCGGTAATACGTAGGTGGCAAGCGTTGTCCGGATTTACTGGGTGTAAAGGGCGTGTAGCCGGGTCGGCAAGTCAGATGTGAAATCTATGGGCTTAACTCATAAACTGCATTTGAAA
+
8ACCCD>A500====;=====;;CEEFGGGGGGGGGGGGGGGGFGGGGGGGGGGFGGGGGGGGGFGGFFGCFGGGGGGGGFGGGGGGGFGGGGGGGGGGGGGGGGGGGGGGGGGGGGGGGGGGGFGGGGGGGGFGGFGGGGGGGGGGGGGGDGGGGFGGGGGGEGGGGGGGGGCGGGGGFGGFDGDGGGGGG:AFGFGGFFGGFGGFBDFGGGFFGGF@FFGGDGBGGFFGFFFFE:FFDAC9B>5BFGBFF92<A<7C>DFFFFFFF?>G?18@FFAA4AFFFA>F>444AAB2:=
@M02996:162:000000000-B87FG:1:1101:26764:6935 1:N:0:TAGCGCTC+ACTGCATA
CCTACGGGAGGCTGCAGTGAGGAATATTGGTCAATGGACGGAAGTCTGAACCAGCCATGCCGCGTGAAGGAATAAGGCCCTATGGGTCGTAAACTTCTTTTGTGGTGGAGCAATAAGTCCTACGTGTAGGGCGATGAGAGTACATCACGAATAAGCCACGGCTAACTACGTGCCAGCAGCCGCGGTAATACGTAGGTGGCAAGCGTTGTCCGGATTTACTGGGTGTAAAGGGCGTGTAGCCGTGTCGGCAAGTCAGATGTGAAATCTATGGGCTTAACTCATAAACTGCATTTGAAA
+
8ACCCE)=81)=;==;=====;;EFFGGFGGGGGGGGGGGGGGGGGGGGGGGGGGGGGGGGGGGGGGGGGGGGFGGGGGGGGGFGGGGGGGGGGGGGGEGFGGGGGGGGCFFFGGGGGGGGGGGGGEGGGCCE>EEFCFGFGGGFGGGGGGGGGGGGGFCEDGEGGGFGE?FGGGGGGGGGGF>EGGGGGGGFFGGFCF?DGCFGGF?AFGEDFFGGFGGFGFFC>GGCF7>?;BE:7FF><(7?FDFGFFFFFFF9<FF>4><<B<AF99287)<@A<><FF<9>F282:)6):2@
@M02996:162:000000000-B87FG:1:1101:5648:6960 1:N:0:TAGCGCTC+ACTGCATA
CCTACGGGTGGCAGCAGTGGGGGATATTGCACAATGGGGGAAACCCTGATGCAGCGACGCCGCGTGAGTGAAGAAGTATTTCGGTATGTAAAGCTCTATCAGCAGGGAAGAAAATGACGGTACCTGACTAAGAAGCTCCGGCTAAATACGTGCCAGCAGCCGCGGTAATACGTATGGAGCAAGCGTTATCCGGATTTACTGGGTGTAAAGGGAGCGTAGACGGTTAAGCAAGTCTGAAGTGAAAGGTGTGGGCTCAACCCGCAAACTGCTTTGGAAACTGTTTAACTAGAGTGTCGGAGAG
+
8BCCCFDA50)=====;==;;88@BFGGGGGGGGGGGGGGGGGGGGGGGGGGGGFGGGGGGFFE@FGFGGFGGGGGGGGGGGGGGGGGGGGGGGGGGGGGGGGFGGGDFGGGGGGGGGGGGGGGGGGGGGGGGFGGGGGGGGGGGGGGGGGGGGGGGGGGGGGGGGGGGGGGGGGGCEGGGGFFGGGGGGGGGFGGFGGFGFGFGGFFFFGEDBEDG?DGFGGGGFCGFFGFFBFFFFFG5DF@A>6:G??E<BBFFEGBFF>>;:FFFF><A?FFB?<BAB>AAA44<A<:AFA:5(((4
@M02996:162:000000000-B87FG:1:1101:8508:6980 1:N:0:TAGCGCTC+ACTGCATA
CCTACGGGTGGCAGCAGTGAGGAATATTGGTCAATGGGCGGAAGCCTGAACCAGCCAAGTCGCGTGAAGGATGAAGGTATTATGTATTGTAAACTTCTTTAGACGTAGAGAAATAAGGGGCTCGTGATCCCTGATGCTAGTATACGTAGAATAAGGATCGGCTAACTCCGTGCCAGCAGCCGCGGTAATACGGAGGATCCGAGCGTTATCCGGATTTATTTGGTTTAAAGGGTGCTCAGGCGGCTTTTTAAGTCAGTGTTTACATCGTGGGGCTTAACTCCATCCTGCCATTGATCCTGGG
+
68BCCD89:0)====;==6;6;;EFFGGGGGGFFFFGFGEGGGGGGGGGGFFGFCFGGGGGGGG@:FEEGGGGFCCFGGGFGGGGGGGGDFFGFGGFGGG9FGGGFGGGGGE<FFGD9EE+>F@FEEFGGGGGCGGGGGGFFGGG?FG?CFGG9=EGGFGGGFGFFFFFGF+@@AFDCAFA*9***97FDGGD?EEF*;A45=BED8>F6:E<55C>77:+?:2*)+26+*)4?0/6<@53<;B0)9)=?)=264)6?*)(9)).-(4@()(-,><9)5)564.4)5543)6<24)/.5:(
@M02996:162:000000000-B87FG:1:1101:8515:6997 1:N:0:TAGCGCTC+ACTGCATA
CCTACGGGTGGCAGCAGTGAGGAATATTGGTCAATGGGCGGAAGCCTGAACCAGCCAAGTCGCGTGAAGGATGAAGGTATTATGTATTGTAAACTTCTTTAGACGTAGAGAAATAAGGGGATCGTGATCCCTGATGCTAGTATACGTAGAATAAGGATCGGCTAACTCCGTGCCAGCAGCCGCGGTAATACGGAGGATCCGAGCGTTATCCGGATTTATTGGGTTTAAAGGGTGCGCAGGCGGCTTTTTAAGTCAGTGGTTAAATCGTGGAGCTTAACTCCATCCCGCCATTGATACTGGG
+
8ACCCB:5:0)=;======;;;;CFFGGGGGGGGGGGGGGGGGGGGGGGGGGGGGGGGGGGGGGFFGGGGGGGGFGGGGGGGGGGGGGGGGGGGGGGGGGGGGGGGGGGGGGGGGCFGGDCGGDFDFGGGGGGGGDFGFGGGGGGGGGFGGGGGGGGGGGGGGGGGGGGGGGGGGGGGGGGGFFGGDGGGGCE>EGFGGFGGGFGGFEFFGGGAA<FEGGFGGGCBFGFFGAFF?E6>ED79;>B@F?D?>FA<AAFFFF?FFBFFFF>1C???FCB<BFFFABFBFF>>BFFA<BF>BF0
@M02996:162:000000000-B87FG:1:1101:22977:7036 1:N:0:TAGCGCTC+ACTGCATA
CCTACGGGAGGCTGCAGTGGGGAATATTGGGCAATGGGCGAAAGCCTGACCCAGCAACGCCGCGTGAGGGAAGAAGGTTTTCGGATCGTAAACTTCTATCAACAGGGAAGAAAGAAATGACGGTACCTGAATAAGAAGCCCCGGCTAACTACGTGCCAGCAGCCGCGGTAATACGTAGGGGGCAAGCGTTATCCGGAATTACTGGGTGTAAAGGGAGCGTAGGCGGCATGTCAAGCCAGATGTGAAAGCCCGGGGCTTAACCCCGCGGATTGCATTTGGAACTGGCCAGCTAGAGTACAGG
+
8ACCC>8:550=;=8;====;88BFFGGGGGGGGGGGGGGGGGGGGGGGGGGGGFGGGGGGGGGFG@GGGGGGGGGGGGGGGGGGGGGGGGGGGGGGFEFGGGGGGGGGGFGGGGGGGGGGGEGGGGGGFGGGGGGGFGGGGGGGGEGGGEGGGGGGGGGGGGGEGGDEE5@FGGGGGGGGGEB8:85DCDFGACEFD5A+CGFGFFEDFGGFFD<<1<DFGGG5BGD>FFFB<)??BF45:5=)999CBFF099>>FF9AF?F0;B0>6CBA5@@6<<:<?:B?:(.(4))524<@4<>2
@M02996:162:000000000-B87FG:1:1101:23275:7043 1:N:0:TAGCGCTC+ACTGCATA
CCTACGGGCGGCAGCAGTGAGGAATATTGGTCAATGGGCGAGAGCCTGAACCAGCCAAGTAGCGTGAAGGAAGACTGCCCTATGGGTTGTAAACTTCTTTTGTGCGGGGGTAAAGTGGTCCACGCGTGGTCCATTGCAAGTACCGTACGAATAAGCATCGGCTAACTCCGTGCCAGCAGCCGCGGTAATACGGAGGATGCGAGCGTTATCCGGATTTATTGGGTTTAAAGGGAGCGTAGGCGGGCGATTAAGTCAGCGGTTAAATAGTGTGGCTCAACCATGCCTTTCCGTTGATACTGGT
+
8ACCCD@):1)8888;;<;;;;;CFGGGGGGGGGGGGGGGGGGGGGGGGGGGGFGGGGGGGGGGGGGGGGGGGGGGGGGGGGGGGGGGGGGGGGGGGGGGGGGGGGGGGDGGGGGGGGGGGGGGGGGGGGGGGGGGGGGGGGGGGGGGGGGGGGGGGGGGGGGGFGGGGGGGGGGFGGGGGGFFGGGGGGGFGEGGEGGFGGGFGGEFFFGGGE>DGFGGFGGGGFFGDFGEBFBEFFFC<DB:;B)4F?FFFF<<:EGF65<:AAFFFBDBF6:9=::4?=,:>92-.88?F6:96)646
@M02996:162:000000000-B87FG:1:1101:21339:7063 1:N:0:TAGCGCTC+ACTGCATA
CCTACGGGTGGCAGCAGTGGGGAATATTGGGCAATGGGCGCAAGCCTGACCCAGCAACGCCGCGTGAAGGAAGAAGGCTTTCGGGTTGTAAACTTCTTTTAAGGGGGAAGAGTAGAAGACGGTACCCCTAGAATAAGCCACGGCTAACTACGTTCCAGCAGCCGCGGTAATACGTAGGTGGCCAGCGTTGTCCGGATTTACTGGGCGTAAAGGGCGTGTAGCCGGGGGAGCAAGTCAGATGTGAAATCTATGGGCTTAACCCGTAAACTGCTTTTGAAACTGTTCTTCTTGAGTGCTGGAG
+
8ACCCD=9:0)=6==;=<6;;88BFFGGFFGGGGGGGGGGGGGGFGGGGGCFGFGEFGGGGGGGFGEG<F9<FEFGGC<FFGGGDGGCGGGGGG<FGGGGFE9EA+@F+C?FGGEDAF3A3+@DEFFGGG,3@F9==9>,,@CGGG?FGGF+@,,@D,;FGF8@FGC1*=,,2;4,,=<C=4);EF3:*=D<?>7C)7C+2;:;D*::<:C+:>>))(1*979>C3:D0)/78?FFFB**)2.9<*=4:-<=2(3::3:4)7(4-1-<@A*)).*+)--.-9649B24<<4).<<AF2811
@M02996:162:000000000-B87FG:1:1101:21202:7072 1:N:0:TAGCGCTC+ACTGCATA
CCTACGGGAGGCAGCAGTGGGGGATATTGCGCAATGGGGGAAACCCTGACGCAGCAACGCCGCGTGCAGGATGACGGCCTTCGGGTTGTAAACTGTTGTCGCAAGGGAAGAAACAAATGACGGTACCTTGTGAGAAAGCCACGGCTAACTACGTGCCAGCAGCCGCGGTAATACGTAGGTGGCAAGCGTTGTCCGGATTTACTGGGTGTAAAGGGCGCGTAGGCGGGATAGCAAGTCAGTCGTGAAATACCGGGGCTCAACTCCGGAGCTGCGATTGAAACTGTTATTCTTGAGGATCGGG
+
8ACCC>):51)=======;=;8@@FGGGGGGGGGGGGGGGGGGGGGGGGGGGGGGGGGGGGGFGGGGGGGGGGGGGGGGGGGGGGGGGGGGGGGFGGGGGGGCGGGGGGGDFGGGGGGGGGGGGGGGGGFGG7DGGGGGGGGGGGEGGGGGGGGFGGGGFGGGGGGCEGCEGGGFC?FGGGGFFFGGGGGCGFFGGFGGFCGGFGG5)7?GGGFFDD>GDDGEF7>C7>?FF9A:7<AFC69:BF3=A:<?DF>>BFGGF?F<>?F:6>?C?9-7@>)<>A=<<4444--6A4)()).1:(
@M02996:162:000000000-B87FG:1:1101:20577:7089 1:N:0:TAGCGCTC+ACTGCATA
CCTACGGGTGGCAGCAGTGAGGAATATTGGTCAATGGGCGGAAGCCTGAACCAGCCAAGTCGCGTGAAGGATGAAGGTATTATGTATTGTAAACTTCTTTAGATGCAGAGAAATAAGAGGCTCGTGAGCCTTGATGCTAGTATGCGTAGAATAAGGATCGGCTAACTCCGTGCCAGCAGCCGCGGTAATACGGATGCTCCGAGCGTTCTCCGGCTTTATTGGGTTTAAAGGGTGCGCAGGCTGCCCTGTAGTTCCGCGGTTAGATCGTGGAGCTCAACTCCATCCCGCCTTTTATCCTTGG
+
88BCCB)0:00========;;;;CFGGFGFGGFGGGGGGGGGGGGGGGGGGGGGGGGGGGGGGGGGEGGGGGGGGFEG,FFGGFGFGGFGGGGGFFGGGGFF,C<FAFFG,AAEDECE,4CCF+@,>=EFFG8:F9E9E<EFGCFC@8@EAGG;,9=EF@EGG8=?EGG7D?DFGGGGFGGDFFDC;7@,=8?/*/)4BFGDC?EGE)>AF=/):7;)1@+?:DGDC@CA>)8(,74(.C7*486::07))1.)-3,*9>;3()..3:)(*,.26+*,.)5)-<?329;33)..))1).)(
@M02996:162:000000000-B87FG:1:1101:21202:7090 1:N:0:TAGCGCTC+ACTGCATA
CCTACGGGAGGCAGCAGTGGGGGATATTGCGCAATGGGGGAAACCCTGACGCAGCAACGCCGCGTGCAGGATGACGGCCTTCGGGTTGTAAACTGTTGTCGCAAGGGAAGAAACAAATGACGGTACCTTGTTAGAAAGCCACGGCTAACTACGTGCCAGCAGCCGCGTTAATACTTAGGTGGCAAGCGTTGTCCGGCTTTACTGGGTGTAAAGGGCGCGTAGGCGGGATAGCAAGTCAGTCGTTAAATACCGGGTCTCAACTCCGGGGCTGCGATTGAAACTGTTATTCTTGGGCTTCGGG
+
-8ACC>0:>118=8=;;=6=;887C6FFFGCGFGGCGFEFGGGGGGGGDFCFCFECFGGGGGGGGGGGGGGFGGGGGGGGGGD:FFGEGGGGFGFEGGGGGGFEFFB,AC,D<FG?DFC<F:+@@FGDC9E,E@BCD7CG7F8CEEG;>FGGGGGG5A?BFGGG:EE*=B8C7E+4>CFCF:AF<9FD<EGGFF5E)19@0?EFDGF)0*2AC7)972CD@E=67>=)-0*1<)(94940.*,)(0*.264<07(-.<:<B4373,(45,*-(()*),)))1-6642)).6-)(((.(--,
@M02996:162:000000000-B87FG:1:1101:20558:7092 1:N:0:TAGCGCTC+ACTGCATA
CCTACGGGTGGCAGCAGTGAGGAATATTGGTCAATGGGCGGAAGCCTGAACCAGCCAAGTCGCGTGAAGGATGAAGGTATTATGTATTGTAAACTTCTTTAGATGCAGAGAAATAAGAGGCTCGTGAGCCTTGATGCTAGTATGCGTAGAATAAGGATCGGCTAACTCCGTGCCAGCAGCCGCGGTAATACGGAGGATCCGAGCGTTATCCGGATTTATTGGGTTTAAAGGGTGCGCAGGCGGCCCTGTAAGTCAGCGGTTAAATCGTGGAGCTCGACTCCATCCCGCCGTTGATACTGCG
+
8ACCCE:580)========;;;;CFFGGGGGGGGGGGGGGGGGGGGGGGGGGGFFFGGGGGGGG@FFGGGGGGEFGFGFGGGGGGFGGGGGGGGGGGGGGGGGGGGDGGGGGCGGGACD8FFGGGEFEGGGGGEFFGGGGGGGGGGGGEEGGGGGGGGGGGGGGFFGGGGGGGGGGGGGGGGFFGGDCFGGCE?EGDGGFGC5BGGFDFFGGGFFGGFGGFGGGGE?:<AF>?FBBFFFC>G>>BFF:F<>FDB<<?CDFF><A<A?F5:/8??F>BBBFF?AA<:?BB>;<??2<FBFB(
@M02996:162:000000000-B87FG:1:1101:9216:7109 1:N:0:TAGCGCTC+ACTGCATA
CCTACGGGAGGCTGCAGTGAGGAATATTGGTCAATGGGCGAGAGCCTGAACCAGCCAAGTAGCGTGAAGGAAGACTGCCCTATGGGTTGTAAACTTCTTTTGTGCGGGGGTAAAGTGGTCCACGCGTGGTCCATTGCAAGTACCGTACGAATAAGCATCGGCTAACTCCGTGCCAGCAGCCGCGGTAATACGGAGGATGCGAGCGTTATCCGGATTTATTGGGTTTAAAGGGAGCGTAGGCGGGCGATTAAGTCAGCGGTTAAATAGTGTGGCTCAACCATGCCTTGCCGTTGATACTGGT
+
88BCCF>=810====;=====;;CEFGGGGGGGGGGGGGGGGGGGGGGGGGGGGGGGGGGGGGGGGGGGGGGGGGGGGGGGGGGGGGGGGGGGGGGGGGGGGGAFGGGGGGGGGFGGGGGGGGGGGECFGGGGGGGGGGGGGGGGGGGGGGGGGGGGGGGGGGGFGGGGGGGGGGGGGGGGGFFGGD<GGGFGFGGFGDFDDGFGGFFFFGGG@FGGFGGFGGGGEGFFFGFFFFEFFFD>96.4<79F<BFFB:>BGGB;DFBFAAFFAFBB?FGF?BF?@BF<:24:>:BBFF<B>54.
@M02996:162:000000000-B87FG:1:1101:9829:7112 1:N:0:TAGCGCTC+ACTGCATA
CCTACGGGCGGCTGCAGTCGAGAATCTTCGGCAATGGACGAAAGTCTGACCGAGCGACGCCGCGTGTATGACGAAGGTCTTCGGATTGTAAAGTACTGTCGATAGGGCGGAAGTTATAAGAAGCAATCTTCTTATTTTGACCTATCTTTTGAGGAAGGGCGGGCTAAGTTCGTGCCAGCAGCCGCGGTAAGACGAACTGCTCTAACGTTATTCGGAATCACTGGGCTTAAAGGGCGCGTAGGCTGTTGGTCAAGCAGGGTTTGAAATCCCTCGGCTCAACCGAGGACCTGGGCTCTGAA
+
8ACCCA=850)8888;;;;888;BFGGGGGGGGGGGGGGGGGGGGGGGGGGGFFFGGGGGEGGGCGGGGGGGGFGGEGGGGGGGEGGFGGGGGGFFGGGGGDGFGGGGG>FGGGFGGF;=>;CFGGEFGGGGGGGGGGGEGGG9FGGGFGF*B@>EGEC7CDEGGGG?FFGEDGGFFGGGGGFFGGDGDE4<E5EEDGGFCFGFFCDF:<GGGF4*14=><@E4FFGG7@FFDBF@;9@/,14?B>62>:<?3)5:2CGF?F1464>9??687,>*72<B78(474(4:7:B6?BB?<A
@M02996:162:000000000-B87FG:1:1101:22941:7117 1:N:0:TAGCGCTC+ACTGCATA
CCTACGGGCGGCAGCAGTGGGGGATATTGCACAATGGAGGAAACTCTGATGCAGCAACGCCGCGTGAGGGAAGAAGGTTTTCGGATTGTAAACCTCTGTTTTCGGTGAAGAAAGAAATGACGGTAGCCGAAGAGGAAGCCACGGCTAACTACGTGCCAGCAGCCGCGGTAATACGGAAGATGCGAGCGTTATCCGGATTTATTGGGTTTAAAGGGAGCGTAGGCGGTATGTTAAGTCTGCGGTAAAATGTCAGGGCCCAACCTTGGCTTGCCGTGGGTCCTGGCGTACTTGAATGTGCACA
+
8ACCCD1550)8888;;<;;;888BFGGGFFGGGGGGGGGGGGGGGGGGGGGGFGEFGGGGGGGCF:FGGGGGGGGGGGFGGGGGGG@FDGGGGGGGGGGGGEEFBBDFFFFGG=FGGGFGFFGCGGGG7CGG78FGFGGGGGGGGEFB9DGGFFGGFCDFFGEFE5ECCCFCGGE;CE2<CFECGGGDEDFFBG=BG*9>FG*<FFBB@*<C7>193CGFGGFG@:5:FFF>9<=AAFF2DB0409<*-6B)7?0,:<3<>?A).8?5>C044>5)-.84B::(-,((66),6)-/-.).
@M02996:162:000000000-B87FG:1:1101:22927:7128 1:N:0:TAGCGCTC+ACTGCATA
CCTACGGGCGGCAGCAGTGGGGGATATTGCACAATGGAGGAAACTCTGATGCAGCAACGCCGCGTGAGGGAAGAAGGTTTTCGGATTGTAAACCTCTGTTTTCGGTGAAGAAAGAAATGACGGTAGCCGAAGAGGAAGCCACGGCTAACTACGTGCCAGCAGCCGCGGTAATACGGAAGATGCGAGCGTTATCCGGATTTATTGGGTTTACAGGGAGCGTAGGCGGTATGTTAAGTCTGCGGTAAAATGTCAGGGCCCACCCTTGGCTTGCCGTGGATACTGGCGTACTTGAATTGTCACA
+
8ACCC*50))18888;;<;;;888CFGGGGFGGGGGGGGGGGGGGGGGGGGGGEFFFFGGGGGGCFGGDG7FGGGGCFGGGGDG+BFGGGGGFGGGGGGGGGGCFBBFFDGG@@FG,A9DFF7FFCDC7FC7EEGFGGGFFGGGG@EGGGGFGGGEGFGFFCGG=C=CEEEG7EDGGGG67@FD55DCGGGGFFCCEG3=>GGFGGF>)<*<CF3979)>>EGGED:7:FGFF25FADFD>9<>(6=A75AF)486?5D(2<6?B???;3C:(8>>>2<FF4)41:934)).))))0.66:
@M02996:162:000000000-B87FG:1:1101:9827:7137 1:N:0:TAGCGCTC+ACTGCATA
ACTACGGGCGGCTGCAGTCGAGAATCTTCGGCAATGGACGAAAGTCTGACCGAGCGACGCCGCGTGTATGACGAAGGTCTTCGGATTGTAAAGTACTGTCGATAGGGCGGAAGTTATAAGAAGCAATCTTCTTATTTTGACCTATCTTTTGAGGAAGGGCGGGCTAAGTTCGTGCCAGCAGCCGCGGTAAGACGAACTGCTCTAACGTTATTCGTAATCACTGGGCTTAAAGGGCGCGTAGGCTGTGTGTCAAGCAGGGTTTTAAATCCCCCGGCTCAACCGCGGAACTGGGCTCTGAAC
+
-8BCCF)88)08888;;;;888;8EFGGGGGGGGGGGGGGGGGGGGGGGFGGGGGGGGGGGGGE@EFGGGGGGGGEGGGGGGGGEGGFGFDFFGGGGGGGFFC8BFGGGGG77FFFFGCCFD@@5DFGGGGGGGGGGGGCFGGGGGFECFC7CFFEGCDFEDCEGF68CGFGGGEGGGFGFC@BGGCCCCGGC5EEDFGF:>FFGF35FFGGF<)2240CF+<4:7EDFBFFB6:)4;B719,64>)6C?FF9)5.4C:1:3()).6<0:*(4-710)8B:@(-(,((,4:(.4:(9).,
@M02996:162:000000000-B87FG:1:1101:27272:7140 1:N:0:TAGCGCTC+ACTGCATA
CCTACGGGTGGCTGCAGTGAGGAATATTGGACAATGGATGGAAATCTGATCCAGCCATGCCGCGTGAAGGAATACGGTCCTATGGATTTTAAACTTCTTTTGTATGAGAGCAATAAGGTGTACGCGTACACCGATGAGAGTATCATACGAATAAGCATCGGCTAACTCCGTGCCAGCAGCCGCGGTAATACGGAGGATGCGAGCGTTATCCGGATTTATTGGGTTTAAAGGGTGCGTAGGCTGCGTGTCAAGTCAGCGGTGAAATGTACGGGCTTAACCCGTACCTGTCCTTGAAAACGGG
+
8ACCCBD9111====;===;;;;;FFGGGGGGGGGGGGGGGGGGGGGGGGGGGGGGGGGGGGGGGGGGGGGGGGGGGGGGGEGGGGGGFFGFGGGGGGGGGGGGGGGGGGGGGGGGGGFEFGGGGDE:FGGGGGGCGGGGGGGGGGGGGGGGGGGGGGGGGGGGGGGGGGGGGGGGGGFGGGFFGGGDGGGGGAEGEGFFGGGFEDF3AFFGGFEGG<FGFGGDG3ECCFC>@D<E?FFD29<E>BDBD>9*6<BFFEDFF5<>D>AF=?C026>C4<AB>F0(())).)).)).)*,(((
@M02996:162:000000000-B87FG:1:1101:17292:7144 1:N:0:TAGCGCTC+ACTGCATA
CCTACGGGAGGCAGCAGTCGGGAATATTGCGCAATGGAGGAAACTCTGACGCAGTGACGCCGCGTATAGGAAGAAGGTTTTCGGATTGTAAACTATTGTCGTTAGGGAAGATACAAGACAGTACCTAAGGAGGAAGCCCCGGCTAACTTTGTGCCAGCAGCCGCGGTCATACATAGGGGGCAAGCGTTATCCGGAATTATTGGGTGTAAAGGGTGCGTAGAGGGAGAAACAAGTTAGTTGTGGAATCCCTCGGCTTAAGTGCGGAACGTCAACTAAAACTATTTCCCTTGGATTGCGGGGG
+
68B@CD==)1)========888@@FGGGGGGGEGGGGFGGFGGGGGGGGGGGGCGFEFGGFFFF@CGGGGGGGGGGGGGGGGGGGGGGGGGGGGFGGGCFGGGGGGGGGGGGGGGFFGDFCGCEFFFFGD9A8@FGGDGDDGGGGGGGGGFGCGCFFFGGEGCEEGC*=;DC4;D<FGGGC)888DD5CCCFE>:?>G@FFGGFEDEFF71CDF)*91*))+2**0>F:5>::)47)64F:/(9)/94931>108(5+*6)*-26;(,.(1326??7354.9A6)<2<414))),).(,,4
@M02996:162:000000000-B87FG:1:1101:17296:7162 1:N:0:TAGCGCTC+ACTGCATA
CCTACGGGAGGCAGCAGTCGGGAATATTGCGCAATGGAGGAAACTCTGACGCAGTGACGCCGCGTATAGGAAGAAGGTTTTCGGATTGTAAACTATTGTCGTTAGGGAAGATACAAGACAGTACCTAAGGAGGAAGCCCCGGCTAACTTTGTGCCAGCAGCCGCGGTAATACATAGGGGGCAAGCGTTATCCGGAATTATTGGGTGTAAAGGGTGCGTAGACGGAGAAACAAGTTAGTTGTGAAATCCCTCGGCTTAACTGAGGAACTGCAACTAAAACTATTTCCCTTGAGTGTCGGGGG
+
88BCCE::5)1========88888EFGGGGGGGGGGGGGGGGGGGGGGGGGGGCGGFGGGGGGGFFGGGGGGGGGGGGGGGGGGGGGFGGGGGGGGGGFGGGGGGDGGGEGGGGGFCEFFGF@FGGGGGD?FEGGGFFGGG6CFGGGGGGCG6FGGGGGGGGCGGGGDEFFE8DGFEGGEEG4AFDGG3>CFG>=CFGGFD>CAEDFFF8CFGFBGC?<DE?C*:>EG?79>:AB@5<F::9>B4F?:C>BFF::>2F>A<?43:(.4=>>).4FGF7?7)=A>AFFA40.542<B:(((-
@M02996:162:000000000-B87FG:1:1101:21942:7223 1:N:0:TAGCGCTC+ACTGCATA
CCTACGGGTGGCTGCAGTGGGGAATATTGGGCAATGGGCGCAAGCCTGACCCAGCAACGCCGCGTGGAGGAAGAAGGCTTTCGGGTTGTAAACTTCTTTTAAGGGGGAAGAGTAGAAGACGGTACCCCTAGAATAAGCCACGGCTAACTACGTGCCAGCAGCCGCGGTAATACGTAGGTGGCAAGCGTTGTCCGGATTTACTGGGTGTAAAGGGCGTGTAGCCGGGGGAGCAAGTCAGATGTGAAATCTATGGGCTTAACCCATAAACTGCATTTGAAACTGTTCTTCTTGAGTGCTGGAG
+
68CCCB:580)========;;88BFFGGGGGGGGGGGGGGGGGEGGGGGGGGGFGGGGGGGGGGFFFEFGGGGGGGCGGGGGGGGGGGGGGGGGGGGGGFF@<9EFGFGCFGGGGGGG8@F7F=FGGGGE8FDFGGDGGGGC@GDCGGGGGECCFGGFGFFGGCEEEGDGGCDFF6EEFCFFAFGGGDGGGGFDGGFDFAFGFFGGF>=?FFF:@5D>GC?<C):BGGBFDF?B)7>A6:6:6/<9F4?A>?>FFFFCFFFFB00<AF4>G22:*396-))1-<<A26664-4><9?6>13
@M02996:162:000000000-B87FG:1:1101:9617:7249 1:N:0:TAGCGCTC+ACTGCATA
CCTACGGGGGGCAGCAGTCGAGAATCATTCACAATGGGGGCAACCCTGATGGTGCGACGCCGCGTGGGGGAGGAAGGTCTTCGGATTGTAAACCCCTGTCATGTGGGAGCAAGGCGCAAGCTTGATAGTACCACAAGAGGAAGAGACGGCAAACTCTGTGCCAGCAGCCGCGGTAATACAGAGGTCTCAAGCGTTGTTCGGAATCACTGGGCGTAAAGGGTACGTAGGCTGCCGCATAAGTCGTGCGTGAAAGGCAGGGGCTCAACCCCTGGAGGGCGCATGATACTGTTGGGCTGGAGGA
+
8ACCCE:=)8)8888::<:888:8EFEGFGGGGGGGGGGGGGGGGGGGGGGGGEFGFGGGGGGGGGGGGGGGGGGGGGGGGGGGGGGGGGGGGGGGGGGGFGGGGGGGGGGGGGGGGGDGGGGGDGFFGGGGFGFGGGGGCFGGGGGGDEG*AFFGGGGGGG9CFGGGGGGGG*?CGGGGGG?FCFGGGG4FG>EDEGG:7CC>E*?FFFGFGEE<D:CDFC?<C?GGFFGFFBB><17DAF47(8@:7<FB>012:EDB;)-<?<FFE:F6?()2)-490;4454))))).48<33(4((
@M02996:162:000000000-B87FG:1:1101:5793:7250 1:N:0:TAGCGCTC+ACTGCATA
CCTACGGGCGGCTGCAGTGGGGAATATTGGGCAATGGGCGCAAGCCTGACCCAGCAACGCCGCGTGAAGGAAGAAGGCTTTCGGGTTGTAAACTTCTTTTAAGGGGGAAGAGTAGAAGACGGTACCCCTAGAATAAGCCACGGCTAACTACGTGCCAGCAGCCGCGGTAATACGTAGGTGGCAAGCGTTGTCCGGATTTACTGGGTGTAAAGGGCGTGTAGCCGGGGGAGCAAGTCAGATGTGAAATCTATGGGCTTAACCCATAAACTGCATTTGAAACTGTTCTTCTTGAGTGCTGGAG
+
ACCCCFF9=1)8888;;;;;;88BFFGGGGGGGGGGGGGGGGGGGGGGGGGGGFFGFGGGGGGECFEFGGFGGGGGFGFGGGGGGGGGGGGFGGGGGGGGGGGGGGGGGGGFGGFFGGGGGGGGGGGGGGGGGGGGGGGGGGEGGGGGGGGGFGGGGGGGGGGGGGGGGGG?FGGFGEGGGGFFCFC7<EGGGFGEFDGFGGDFFF@BFFFGGEF<GFCFFCGCEEGG>EGFFFFFAB@C9:<@BFBBGFFF:<FFBFGFB>:0:?BBB>CA>27F?AAFFFFF9AA<><6:?4A96434:
@M02996:162:000000000-B87FG:1:1101:13768:7256 1:N:0:TAGCGCTC+ACTGCATA
CCTACGGGTGGCTGCAGTGAGGAATATTGGTCAATGGACGGAAGTCTGAACCAGCCATGCCGCGTGCAGGAATAAGGCCCTATGGGTCGTAAACTGCTTTTGTGGTGGAGCAATAAGGCGCACGTGTGCGTCGATGAGAGTACATCACGAATAAGCATCGGCTAACTCCGTGCCAGCAGCCGCGGTAATACGGAGGATGCAAGCGTTATCCGGATTTATTGGGTTTAAAGGGTGCGTAGGCTGTGCTGCAAGTCAGTGGTGAAAGCCCCGGGCCTAACCTGGGAACTGCCATTGATACTG
+
68BCCF=5:0)=;======;;;;;CFGGGGGGGGGGGFGGGGGGGGGGGGGGGFGGFFGGGGGGGGGGGGGGGGGGGGGGGGGGGGGGGGGGGGGGGGGGGGGGGGGGCGGGGGEFGGGCG@FGGGGDFFGGGDGFGEGGFGGGCFFGGGGGGGGGGGGGGGGGGGGGGGGGGGGGGGGGGGFFGGGGGGGGGEGGFGGFGGGFGGFFFFGGGAFGGEGGFGGCEBGGBFGEF0:EB<D<528<?FFFGFFFFBFFFGGFFFFFA?B?FB<>>>EEF?FF?@B<?FF?><):<>)69:A4
@M02996:162:000000000-B87FG:1:1101:5142:7257 1:N:0:TAGCGCTT+ACTGCATA
CCTACGGGTGGCAGCAGTAGGGAATTTTGCGCAATGGGCGAAAGCCTGACGCAGCAACGCCGCGTGAGTGATGAAGCCCCTCGGGGTGTAAAACTCTGTCAGTAGGGACAAATTTTGATGGTACCTACAGAGGAAGCATCGGCTAACTACGTGCCAGCAGCCGCGGTAAGACGTAGGATGCAAGCGTTGTCCGGAATTATTGGGCGTAAAGAGTTCGTAGGTGGCATGTTAAGTCTAGTGTTAAAGCCCGAGGCTCAACTTCGGTTCGGCACTGGATACTGGCAAGCTAGAGTGCGGTAGG
+
8ACCCFF9>01========<;8;;EFFGGGGGGGGGGGGGGGGGGGGGGGGGGFGGGGGGGGGGGGGGGGGGGGGGGGGGGGGGGGEGFFGGGGGGGGGGGGGGGGGGGGGGGGGGGGGGGGGGGGGGFGGGGGGGGGGGDEEGGGGGGGEFFFFFGGGCGGGGEEEEGGCFGFCEDFGGGFBFGGGGGGGGGFEE3DGFGFCFGGD>:>7FCFFFDBGGEF6367<7>FF?AABFA<FG<FA14@FB7995;>??BGGFF????FB(77941:4*8<?FFFB:?::))4<?A<A6@?;F(
@M02996:162:000000000-B87FG:1:1101:5126:7270 1:N:0:TAGCGCTT+ACTGCATA
CCTACGGGTGGCAGCAGTAGGGAATTTTGCGCAATGGGCGAAAGCCTGACGCAGCAACGCCGCGTGAGTGATGAAGCCCCTCGGGGTGTAAAACTCTGTCAGTAGGGACAAATTTTGATGGTACCTACAGAGGAAGCATCGGCTAACTACGTGCCAGCAGCCGCGGTAAGACGTAGGATGCAAGCGTTGTCCGGAATTATTGGGCGTAAAGAGTTCGTAGGTGGCATGTTAAGTCTAGTGTTAAAGCCCGAGGCTCAACTTCGGTTCGGCACTGGATACTGGCAAGCTAGATTGCGGTAGA
+
88CCCDF5=))========<;8;;CFEGGGGGGGGGGGGGGGGGGGGGGGGGGGGGGGGGGGGEFGGGGGGGGGGGGGGGGGGGGGGGGGEFGGGGGGEFFGGGGGGGFGGGGGFGGGGGGGGGGGGGGGGFGFGGGFGGGGGGDFGGGGGGGGGGGGGGGGGGECCCGGGGGGGGGGGGGGFFFDCDDGFGGE*?FG7AFCFAGGFFAFGFG=@CD:GGE9?FGFGG47DFFFA@AAFC5F:*69@:C;BE99?B?E59<=(4?FFFB;)-38>?FA?FAF?F?B:4:<2)-52452,,)
@M02996:162:000000000-B87FG:1:1101:16099:7276 1:N:0:TAGCGCTC+ACTGCATA
CCTACGGGTGGCAGCAGTGGGGAATATTGCACAATGGGGGAAACCCTGATGCAGCGACGCCGCGTGAGCGATGAAGTATTTCGGTATGTAAAGCTCTATCAGCAGGGGAGATAATGACGGTACCTGACTAATAAGCACCGGCTAAATACGTTCCGGCAGCCGCGGTACTACGTCTGGTGCAAGCGTTATCCGGATTTACTGGGTGTAAAGCGGGCGTAGGTGGCATGGCGAGTCTGAAGTGAAAGCTCGGGGCTCAACGCCAGAACTGCTTTGGAAACTGTCAAGCTAGAGTGCAGGAGAG
+
8ACCCB88>1)========,;88BFGGGG@,EGFGGGG7F+BF,EFGGG9-FGFF:C@F@FFGGGG:,9CFGGG<F5,95E<,F+,B495FG?FGGA9E?@F<,BDF+@=+6EFE,7A++8AF93E8<95,,@,,3,@=F+++3,,7,,+4,6,*@****33***=**,22=2,4=:,=F6+0.=D3CF:FGGFE*67C+;4C.AG=?66*:/)7/C>3/*<F4*9*23))0,(-=2<FC82)965*,/(3<131,4C*,2)(.3,))*)*-)(0<=?AB<=5),))-4<?DFAB<>(4(-
@M02996:162:000000000-B87FG:1:1101:8542:7277 1:N:0:TAGCGCTC+ACTGCATA
CCTACGGGTGGCAGCAGTGGGGAATATTGCACAATGGGCGGAAGCCTGATGCAGCGATGCCGCGTGGAGGAAGAAGGTTTTCGGATTGTAAACTCCTGATCTGAGGGACGATAGTGACGGTACCTCAGGAGAAAGCTCCGGCTAACTACGTGCCAGCAGCCGCGGTAATACGTAGGGAGCGAGCGTTGTCCGGAATTACTGGGTGTAAAGGGTGCGCAGGCGGGACGACAAGTCAGATGTGAAATGTACGGGCTTAACCCCTGAACTGCTTTTGAAACTGTTCCCCTTGAGTATCGGAGAG
+
88BCCBA5:0)====;;=;;;88BEFGGGGGGGGGGGGGGGGGEGGGGGGGGGGFGCFGGGGGGGGGGGGGGGGGGGGFGGGGGGGGGGGGGGGGGGGFGGGDGGGGGGGGGGGGGGGGGGGGGGGFFGFGCFFGFCFGEEG8FFGGGGGGDCGGGGGDFFDGEGGGGGEGGGFEEGCEGGGFFGGGGGFGDEF5EFGGFGGGFGGFFFFGDG>>GGFGDEGE57>EDBFDFFA9FBFF:4?A9<FF4C<BD;9?:DGG?(532>04<9>GB?<>AFAB9AFAA???B?FFD9AA?EFF(3
@M02996:162:000000000-B87FG:1:1101:5145:7278 1:N:0:TAGCGCTT+ACTGCATA
CCTACGGGTGGCAGCAGTAGGGAATTTTGCGCAATGGGCGAAAGCCTGACGCAGCAACGCCGCGTGAGTGATTAAGCCCCTCTGGGTGTAAAACTCTTTCAGTAGGAAGACATTTTGATCGTACCTACATAGGAAGCATCGACTAACTACGTGCCAACAGCCGCAGTAAGACGTAGGATGCAAGCGTTGTCCGAAATTATTGGGCTTAACGAGTTTGTAGGTGTCTTATTACGTCTAATGTTAAAGCCCGCGGCACAGCTTCGGTTCGGCACTGTAACCTGGCAAGCTCCAGTGCTGTAGA
+
88ACCB=0:))===8;==6,;,;,C@FFG<7FFEGFF@FF+CC@8EFFGD7CFFG,C,@FFEFGGGG:CFGG,<CFAFFGC+,BFFGGGFEFFGGE,AF,5A?5C?,5,9,9E<@,C=F,+,46+AEBE,;5,D;8E,68+,@:=D8D,@+D,@8A,4+@:733*4@5;E;434DG8?CCE>+;D*3*3:?4=)4*01*+2+6);*0;;=3*)..++(+3;F?*0+++/771((/.2)9:.2)/66*(/((.,,((.*/))*-(-(2(5,1-4313*).)10(.)38))(,..,--*-).)
@M02996:162:000000000-B87FG:1:1101:8523:7283 1:N:0:TAGCGCTC+ACTGCATA
CCTACGGGTGGCAGCAGTGGGGAATATTGCACAATGGGCGGAAGCCTGATGCAGCGATGCCGCGTGGAGGAAGAAGGTTTTCGGATTGTAAACTCCTGATCTGAGGGACGATAGTGACGGTACCTCAGGAGAAAGCTCCGGCTAACTACGTGCCAGCAGCCGCGGTAATACGTAGGGAGCGAGCGTTGTCCGGAATTACTGGGTGGAAAGGGTGGGCAGGCGGGACGACAAGTCAGATGTGAAATGTACGGGCTTAACCCATGAACTGCTTTTGAAACTGTTCCCCTTTGGTATCGTCGAG
+
-8BCCFA5:0)=;=8====;;88BEFGGGFGGGGFGCGGGGEEFGGGGGGGGFGGGFFGGGGGG8FCEGGGGGGGFCFGGGFGGGGGCF@FEFGGGGGDGGG9?FFGEDFGG@=FCFGGCGFGGGGEC8D8,8FEFDGGGCEEGGGCEF6BC?F9@F87D>DEDGG5:FC?CDGC=8CC=E<EFGG55CEFCC::*6+@FC477C))/?5CGC))93:9D3CEG:)>9>;)).<AFA)*:6*.=4*/)0(479>B?2A*4:57AB<92/4:>?2>@7A))6/-))8(4)).44)6,)((--
@M02996:162:000000000-B87FG:1:1101:16085:7288 1:N:0:TAGCGCTC+ACTGCATA
CCTACGGGCGGCAGCAGTGGGGAATATTGCACAATGGGGGAAACCCTGATGCAGCGACGCCGCGTGAGCGATGAAGTATTTCGGTATGTAAAGCTCTATCAGCAGGGAAGATAATGACGGTACCTGACTAAGAAGCACCGGCTAAATACGTGCCAGCAGCCGCGGTAATACGTATGGTGCAAGCGTTATCCGGATTTACTGGGTGTAAAGGGTGCGTAGGTGGCATGGCAAGTCTGAAGTGAAAGCTCGGGGCTCAACCCCGGAACTGCTTTGGAAACTGTCAAGCTAGAGTGCAGGAGAG
+
68BCC?>A)1)8888;;<;;;88BFFFGGGGGGGGGGGGGEGGGGGGGGGGGGFFGFGFGEGGG@FGGGGGGGGFF@FGGGGGGGGGGGGGGFGGGGEAFGGGGGGGFGGGFGGGGGGGGGGGGGGGGGGGEFGGGGGGGGGGGGGGGGGGEGGGGEGGGGGDGDGGGGGGGGEDFGGGGGGFFGDDGGGFCC5AEFGGFGGGFGGFFFFFGGFDGDBD7@FGCF7CC?FFFDAAFAAFF?>A@4<9>DF>E>>BF?G7?FFB>99:?7>C44:??F7>FFFFA<?:-5)5<BA<AF6<14
@M02996:162:000000000-B87FG:1:1101:11137:7289 1:N:0:TAGCGCTC+ACTGCATA
CCTACGGGCGGCTGCAGTGGGGAATATTGCACAATGGGCGCAAGCCTGATGCAGCAACGCCGCGTGAGCGAAGAAGGTCTTCGGATCGTAAAGCTCTGTCCTTGGGGACGAAGAAAGTGACGGTACCCAGGGAGGAAGCCCCGGCTAACTACGTGCCAGCAGCCGCGGTAATACGGAGGGGGCGAGCGTTGTCCGAATTTACTGGGCGTAAAGCGCGCGTAGGCGGTTTGTTAAGTCAGATGTGAAACTCCGAGGCTCAACCTCGGATTGCTTCTGATACTGGCAGACTTGAGGTATGGAT
+
68BCCF@):))8888;;;;;;88BFGGGGGGGGGGGGGGGGGGGGGGGGGGGGFFFGGGGGGGGFGGGGGFGGGGGGGGGGGGGGGGGGGGGGGGGGGFGGGGGGGGFGGGGGGGGGGGGGGGGGGGGFGFGCFGGGFGGGGGGGGGGGGGGGGGGGGGGGGGGGGGGGEGGFGGG;CGGGGFF=DGGGGGGGFGGBGGFGGGFGGFFFEGGFFFGGFDGFGGDEEEG?EGFAFBBAAB?<>-99@F<:8?DB;FF6EC?FF?FFF0650:AAFFF=ABFFF?B?034.6<542.893()-
@M02996:162:000000000-B87FG:1:1101:11120:7296 1:N:0:TAGCGCTC+ACTGCATA
CCTACGGGCGGCTGCAGTGGGGAATATTGCACAATGGGCGCAAGCCTGATGCAGCAACGCCGCGTGAGCGAAGAAGGTCTTCGGATCGTAAAGCTCTGTCCTTGGGGACGAAGAAAGTGACGGTACCCAGGGAGGAAGCCCCGGCTAACTACGTGCCAGCAGCCGCGGTAATACGGAGGGGGCGAGCGTTGTCCGAATTTACTGGGCGTAAAGCGCGCGTAGGCGGTTTGTTAAGTCAGATGTGAAACTCCGAGGCTCAACCTCGGATTGCTTCTGATACTGGCAGACTTGAGGTAGGTAG
+
88ACCA=08)18888;;;;;;88BFGGGGGGGGGGGGGGGGGGGGGGGGGGGGGGGGGGGGGGGGGGGGGGGGGGGGGGGGGGGGGGGGGGGGGGGGGFGGGGDGGGGGGGGGGGGGGFGGGGGGGGGGFGDCFGGGGGGGGGGGGGGGGGGEFFFGGFFGGGGEGGDGGGGGGGGGEGGGGBF=DDGG=7;:BGGEGFFFGF7@CFBEFG5>F>DD>DG>EGCCFED<DG4A<>@<6BG)*.168B<:?F>(,-2(:D,:@04:?4:)4>>):@E4AAAAFB:((,..6<381.,*()-)
@M02996:162:000000000-B87FG:1:1101:24190:7315 1:N:0:TAGCGCTC+ACTGCATA
ACTACGGGTGGCAGCAGCTAAGAATATTCCGCAATGGACGAAAGTCTGACGGAGCGACGCCGCGTGGATGATGAAGGCCGGAAGGTTGTAAAATCCTTTTATTATTGAAGAATAAGCTAAGTAGTGAATGACTTAGTGGTGACCGTAGATAATGAATCAGCACCGGCTAATTACGTGCCAGCAGCCGCGGTAACACGTACGTGTCGAGCGTTGTTCGGCATTATTGGGCGTCACGTGCATGTAGGCGGTCTTGCCAGCTTGGTGTGAACTTCCGAGGCTCAACTTCTGAACTGCCTTTGAA
+
-8BCCBA5:1)==8=====;<;;;EFGGGGGGGGGGGGGGFGFFGGGGGGD@FFFGGGGGGGGG+@:FECGGGFF9CFGGDEGGGDGCFFDGCEFGGGGGFGGAFGGEFCCAFFGACFAFGGGG,<,,9:EDFGGGGEFG7EFGGGG+@E9FC,,7,,@7@CFGDEGDGFFGGG>EFGCE,;6AFF4CC*/BEFGF;98)7**)35)):>C5<AFFD;/7>EFCGF+9:)))-((0425*)2)9)*0,94<?))(63E<A1).,415<*.;>2(5*8((48*.).6)-).(-.4()18-).
@M02996:162:000000000-B87FG:1:1101:6606:7319 1:N:0:TAGCGCTC+ACTGCATA
CCTACGGGGGGCAGCAGTGAGGAATATTGGTCAATGGGCGAGAGCCTGAACCAGCCAAGTAGCGTGAAGGAAGACTGCCCTATGGGTTGTAAACTTCTTTTGTGCGGGGGTAAAGTGGTCCACGCGTGGTCCATTGCAAGGACCGTACGAATAAGCATCGGCTAACTCCGTGCCAGCAGCCGCGGTAATACGGAGGATGCGAGCGTTATACGGATTTATTGGGTTGAAAGGGAGCGTAGGCGGGCGCTACAGTCAGCGGTTAATGAGCTGGGCTCAAACATGACTTTCGGTGGATACTGGG
+
88AC@5@=88)8884::<:::::CEGGGGGGGGFGGGGGGC@FGGGGGGGEGFAD=BEF,AEGGGGGGFGGFGGA,3<,>D=DFFDD:F3,@<<FCECCFCBF@,CC7CGC<CCG<CB<FBE9<F<B::F9FEG9CFG+<*;8C>CFGDGFGGFCFFFGCEDGCFFFFF5*/>F?CE?CCFCEFGCC7:CCC=>G*)99FC*=5CD3B4*27D3)1*):DFGC*/)+2)9<<403.,479))(),0)-)(,0)4)6)*/86))))-4)*(0((,0<?).(.)),-)-.((-(((,)0).)(
@M02996:162:000000000-B87FG:1:1101:5150:7335 1:N:0:TAGCGCTC+ACTGCATA
CCTACGGGAGGCTGCAGTGGGGGATATTGCGCAATGGGGGAAACCCTGACGCAGCAACGCCGCGTGCAGGATGACGGCCTTCGGGTTGTAAACTGTTGTCGCAAGGGAAGAAACAAATGACGGTACCTTGTGAGAAAGCCACGGCTAACTACGTGCCAGCAGCCGCGGTAATACGTAGGTGGCAAGCGTTGCCCGGATTTACTGGGTGTAAAGGGCGCGTAGGCGGGATAGCAAGTCAGTCGTGAAATACCGGTGCTCAACTCCGGAGCTGCGATTGAAACTGTTATTCTTGAGTATCGGG
+
-ACCCAD58))==;=;;===;88@FFGEGGGCCCCGGGGGGGGGFGGFFGGGGGGGEGGGGGCBFGGGGGGGGFGGCGGGGFGGGGGGGGGEFGGGGGEGGG@FGGGGGGGFGGGE@FGEGGGGGGFFFFGCGGCGFFGGGGG7FGDGGGGG>FFGGGCGG4FF:CGGGGGFFGE+2CCFFCA;CDCDGG9CFFGD5CDF77<*<>5BF?C97?;3/4DDFGGGGFDD1?FFFFFFADFGFC4)57*6;>?B6(46)<><BFDBFF?9B?GB9,>FF2:A<=45:A<<)<:44464=)44-
@M02996:162:000000000-B87FG:1:1101:6610:7338 1:N:0:TAGCGCTC+ACTGCATA
CCTACGGGTGGCAGCAGTGAGGAATATTGGTCAATGGGCGAGAGCCTGAACCAGCCAAGCAGCGTGAAGGAAGACTGCCCTATGGGTGGTAAATTCCTTTGGTGCGGGGGTAAAGTGGTCCATGCGTTGTGCATTACCAGTACCTTACGAAGAACCATCGGCTAACGCCGTGCCAGGAGCCGCGGCAATACGGAGGATTCGTGCGTTTTACGGATGTGTTGGGGGGAAAGTGAGCGTAGGCGGGAGATTAAGTCATCGGTTCAATAGTTGCGCTTAAACATGCCGTTCCTGTGTTACTGGG
+
8ACCCFFB81)====;===,;;6CEFGGGG<FEGGGGGGG7+CFGGGGGCFGGFF@F<F,,CFGFFGFGGGGGGE<FG,CF?6FF,C,7?FGD,C,,<CF9,49<FG:+C6+A,C<8E?F5,,,8+@+@F+3@F;,3,,,5,3@,=EG@F:+33,@D:C*@D**,,*178CCD85,*//**).2C)));<**/):*)9*//*:):D))0*0/95))9);7785)*)**.0**-<(.-,.*,)-.(0).264@6----3*-4)))).).*)*-(1)29)5-56:)(-,4()-.5)(-146),
@M02996:162:000000000-B87FG:1:1101:19482:7352 1:N:0:TAGCGCTC+ACTGCATA
ACTACGGGTGGCTGCAGTGGGGGATATTGCACAATGGGGGAAACCCTGATGCAGCGACGCCGCGTGAGTGAAGAAGTATTTCGGTATGTAAAGCTCTATCAGCAGGGAAGAAAATGACGGTACCTGACTACGAAGCTCCGGCTAAATACGTGCCAGCAGCCGCGGTAATACGTATGGAGCAAGCGTTATCCGGATTTACTGGGTGTAAAGGGAGCGCAGACGGTTTGCCAAGTCTGATGTGAAAGGTAGGGGCTCAACCCCTAAACTGCATTGGAAACTGGTAGACTAGAGGGTCGGAGGG
+
ACCCCD=)1));=======;;@@FEGGGGGGGGGGGGGGGGGGGGGGGGFGGGGFFFGGGGGGGFFGGGGGGGEDGGGGGGGGGFGGGGGGGGGGGGEFGDGGGFGGGGGGFGFC9FGGGGFGGGGGGGG,=@FEGGGGDGGG+DFGCGGGFGGGGGGGGFCEGCG*A@CFGGFFF6:CFFGFFEGGDGGGDGEGDFGGFGGFFE>=AFF*7<BFGGFDDFGGDG:C7AFC:6>>@BAF:6*5B94?AG6:>BFFF2?D<?F614:ABF>79),9@47--(04449AB?4)(-2:9>(4(1
@M02996:162:000000000-B87FG:1:1101:18777:7370 1:N:0:TAGCGCTC+ACTGCATA
CCTACGGGTGGCTGCAGTCGAGAATCATTCACAATGGGGGCAACCCTGATGGTGCGACGCCGCGTGGGGGAGGAAGGTCTTCGGATTGTAAACCCCTGTCATGCGGGAGCAAGGCGCAAGCTTGATAGTACCGCAAGAGGAAGAGACGGCAAACTCTGTGTCAGCAGCCGCGGTAATACAGAGGTCTCAAGCGTTGTTCGGAATCACTGGGCGTAAAGGGTACGTAGGCTGCCGCATAAGTCGCGCGTGAAAGGCAGGGGCTCAACCCCTGGAGTGCGCGTGATACTGTGCGGCTGGAGGG
+
88BCCE:):))===8====888;BEFFGGGGGGGGGGGGGGGGGGGGGGGGGGGGGGGGGGGGEFFEGGGGGGGGGGGGGGGGGGGGGGGGGGGGGGGFGGG9FGGGGGGGGGGGGGGGGGGGGFGFCGGFGGGGEGGGGGGGGGGGGGGGGGGGGGGGGGGGFGGGGGGGGGGGGGGGGGGFFGGGGGGGGGFGGFGGFGGGFE>FFFFDGGDD<D<GGFACCEFCDFFGFFFB7:?9CAC?BBBEBGFF?<?14<GD6>BBBFBFFD1FBB?6A69>;BE3?<D)-.65?BF>9<6<((
@M02996:162:000000000-B87FG:1:1101:3184:7376 1:N:0:TAGCGCTC+ACTGCATA
CCTACGGGAGGCAGCAGTGAGGAATATTGGTCAATGGGCGAGAGCCTGAACCAGCCAAGTAGCGTGCAGGATGACGGCCCTATGGGTTTTAAACTGCTTTTGATTGGGAATAACGTGCCCCACTCGTGGGGCAGTGCATGTACCTTTCGAATAAGCATCGGCTAATTCCGTGCCAGCAGCCGCGGTAATACGGAAGATGCGAGCGTTATCCGGATTTATTGGGTTTAAAGGGAGCGTAGGCGGGATGTTGAGTCAGCGGTTAAATGTCAGTGCCCAACATTTGCATGCCGTTGATACTGGG
+
8ACCC>>>581=======;=;;;;CFGGGGGFFGGGGGGGGGGGGGGGGGGGGGEGFGGGFEEFFFGGGGGGGGGGGGFGGGGGGGGGGGFGGGGGGGGGGG?FGGGGGGGGGGGGGGGGG::=A@E4?BEGGGG?;@FGGGGGGGGDEGGGGFFGFADFGGG7FC7,@8>FGGGGGF6EGDDFGG9?FEGGGFGGFGDFD4?DGGFFAFFGGFFGG37CFFFDGECF<FGDF?6>>FED>>;@()08FAA@A4):72C19@46:))6*6:4).70022:A*66AFBBF6?6:<A2*))44
@M02996:162:000000000-B87FG:1:1101:22043:7464 1:N:0:TAGCGCTC+ACTGCATA
CCTACGGGAGGCTGCAGTGGGGAATATTGGTCAATGGGCGGAAGCCTGAACCAGCCAAGTCGCGTGAAGGATGAAGGTATTATGTATTGTAAACTTCTTTAGACGCAGAGAAATAAGCCCCTCGTGAGGGGTGATGCTAGTATGCGTAGAATAAGGATCGGCTAACTCCGTGCCAGCAGCCGCGGTAATACGGAGGATCCGAGCGTTATCCGGATTTATTGGGTTTAAAGGGTGCGCAGGCGGCATGTTAAGTCAGCGGTTAAATAGTGAGGCTCAACCTCATCCCGCCGTTGATACTGGG
+
8ACCCB:>50)=========;88BFGGGFGGGGGGGGGGGGGGGGGGGGGGGGFFGGGGGGGGGFFEGGGGGGGGGFF?FGGGGGGGGGGGGGGGGGGGGGGFGGGGGFGGGGGGGGGGGGGGGGG8FFGGGDGGGGGGGGGGGGGGGGGGGGGGGGFGGGGGGFGGGGGGGGGGGGGGGF?>BGGDGGGFGG:EGFGGFGGGFGGFFFFGGGFFGC>GFFGGGDB?FAFGBF<FB>>FGB)4<7@FFGAFFFFFFBGGF0BA<>2<AF<GBF?@FF??BBF><<4<>7991:06AFAA4(
@M02996:162:000000000-B87FG:1:1101:7981:7468 1:N:0:TAGCGCTC+ACTGCATA
CCTACGGGTGGCAGCAGTGAGGAATATTGGTCAATGGGCGAGAGCCTGAACCAGCCAAGTAGCGTGAAGGAAGACTGCCCTATGGGTTGTAAACTTCTTTTGTGCGGGGGTAAAGTGGTCCACGCGTGGTCCATTGCAAGTACCGTACGAATAAGCATCGGCTAACTCCGTGCCAGCAGCCGCGGTAATACGGAGGATGCGAGCGTTATCCGGATTTATTGGGTTTAAAGGGAGCGTAGGCGGGCGATTAAGTCAGCGGTTAAATAGTGTGGCTCAACCATGCCTTGCCGTTGATACTGGG
+
8ACCCAA5=0)========;;;;CFGGGGGGGGGGGGGGG:CGGGGGGGFGGGGGDF@FCEFGGGGGFGGGGGGDFGGA@F<FGGFFFCFGGFFG9,CFEAEGGFGGGGGGGFGGGGFG9FFGGG:@FFG?FFGFFFG9F=;CFFFGGG>G@DEGGGGGGEG5CFFGFCEFEGGGGFGGGGDFFGGCCG9:5=8EGFG4AD<E>EG>>>4CEDBB792CFFGG7=)<:>?75?B>EFBFD?G9>>;>1FF)9<A><3:D?6BA<A44-*6C<1?49=<(4,0.4:<47392<F:A4FA<?,
@M02996:162:000000000-B87FG:1:1101:18039:7489 1:N:0:TAGCGCTC+ACTGCATA
CCTACGGGAGGCTGCAGTGGGGAATATTGGGCAATGGGCGAAAGCCTGACCCAGCAACGCCGCGTGAAGGAAGAAGGTCTTCGGATTGTAAACTTCTTTTATGAGGGACGAAGGAAGTGACGGTACCTCATGAATAAGCCACGGCTAACTACGTGCCAGCAGCCGCGGTAATCCGTAGGTGGCGAGCGTTATCCGGATTTACTGGTTGTAAAGGTCGCGTAGGCGGGGATGCAAGTCAGATGTGAAATCTATGGGCTTAACTCATAAACTGCATTTGAAACTTTGTCTCTTGAGTGCTGGG
+
88BCCBA@)0)====;====;8BBFFGGGGGGGGGGGGGGEGGGGGGGGGGGGFG<FGGGGGGGGGEGGGFGGGGGGGGFGGGGFFGCFFGGGGFGGGGG@F,F?FGEGGDFGGGG:FFFG@:C+F>CF,@C8;DFGCFF8DGCGEGGGGGGDFFGFGF@:CFCFE9**>>@+?C*,4==?FFF87CDDEGG?CGGFG<FFFFAC025;4:C?F7:C>GG3CE==:794BG><>>BBFF25:69>FFA76AB-:20:54<4@9<A):>F>04<AF77>AA>9).-64)<5-422:A464((
@M02996:162:000000000-B87FG:1:1101:18022:7496 1:N:0:TAGCGCTC+ACTGCATA
CCTACGGGTGGCTGCAGTGGGGAATATTGGGCAATGGGCGAAAGCCTGACCCAGCAACGCCGCGTGAAGGAAGAAGGTCTTCGGATTGTAAACTTCTTTTATGAGGGACGAAGGAAGTGACGGTACCTCATGAATAAGCCACGGCTAACTACGTGCCAGCAGCCGCGGTAATACGTAGGTGGCGAGCGTTATCCGGATTTACTGGGTGTAAAGGGCGCGTAGGCGGGGATGCAAGTCAGATGTGAAATCTATGGGCTTAACTCATAAACTGCATTTGAAACTGTGTCTCTGGAGTTGTGGG
+
88CCCF=80)0=======;;;88BEFGGGGGGGFGGGGGGGGGGGGGGGGGGGGGGGGGGGGFGFGGGGGGGGGGGGGGGGGGGGGGGGGGGGGGGGGGGGGGFGGGDGGGGGGGGGGGGGGGGGGGGGGGGGGGGGGGGGGGGGGGFGGGGCFFGGGGGGGGGGDGEGGGGGGGGGGGGGGFEDGGGGGGGFFCGEDGFGGGAEDFDDFD+*=5CDFGCEGE6EBEG>>GFAFFB>9@;<>)1619)?<AFF:B?7FCBFF)).)6:6AC?7<?9=<:4<F96).<<<4))..,(*.41(
@M02996:162:000000000-B87FG:1:1101:27803:7499 1:N:0:TAGCGCTC+ACTGCATA
CCTACGGGTGGCAGCAGTGAGGAATATTGGTCAATGGACGCAAGTCTGAACCAGCCATGCCGCGTGAAGGATTAAGGCCCTATGGGTCGTAAACTTCTTTTGTACGGGAGCAATAAGTTCCACGTGTGGAGCGATGAGAGTACCGTACGAATAAGCATCGGCTAACTCCGTGCCAGCAGCCGCGGTAATACGGAGGATGCAAGCGTTATCCGGATTCATTGGGTTTAAAGGGTGCGTAGGCGGCTTGGTAAGTCAGCGGTGAAATGCCAGTGCTCAACATTGGACGTGCCGTTGATACTG
+
-8AB@5>5=:)========;;;;CFGFGGGGGGGGG8FGGGGGGFGGGGGGGGFFFFGGGGGGGFGGCFGEFGGGGGGGGGGGGFFGGEGGGGGGGGGFGGGGGGGGGEGGGGGGGGGFGGGGGGFEFGGGGGFGGFGFGGGGFEGGGGEGGGFGGGGGFGGGGGGGGGEGFGGGGGGGFGG>BGGCGGGGGGFGEDGGFGG7>EGEBFCFGGADGGCFFFFC9=)=7C@:>?B:D?FFG<<6>(>;:FFAFFFAA?GD?9F726AABF:*)56@C?3>1<B??:14:1--43,8B6:>4
@M02996:162:000000000-B87FG:1:1101:27784:7500 1:N:0:TAGCGCTC+ACTGCATA
CCTACGGGTGGCAGCAGTGAGGAATATTGGTCAATGGACGCAAGTCTGAACCAGCCATGCCGCGTGAAGGATTAAGGCCCTATGGGTCGTAAACTTCTTTTGTACGGGAGCAATAAGTTCCACGTGTGGAGCGATGAGAGTACCGTACGAATAAGCATCGGCTAACTCCGTGCCAGCAGCCGCGGTAATACGGAGGATGCAAGCGTTATCCGGATTCATTGGGTTTAAAGGGTGCGTAGGCGGCTTGGTACGTCAGCGGTGAAATGCCAGTGCTCAACATTGGACGTGCCGTTGATACTG
+
8ACCCEF581)====;===;;;;CFGGGGGGGGGGGGGGGGGGGGGGGGGGGGFFGGGGGGGGGGGGGGGGGGGGGGGGGGGGGGGGFGGGGGGGGGGGGGGGGGGGGECCFGGGGGFGGGGGGGGGGGGGGGEGGGGGFGGFGGGGGGGGGGGGGGAFGGGGGGGGGGGGGGGGGGGGGGGFFGGCDGGGGGFGGFGGFCFGFGGFFFFGGGEFGGFGGFGGGGDGCEFF@BFFFFFDC8>>@;>>BGF)7:381?EGB>FBBFDFFFB4<A>FFF?<?BF?<?9?0:1020<()/694
@M02996:162:000000000-B87FG:1:1101:25837:7506 1:N:0:TAGCGCTC+ACTGCATA
CCTACGGGAGGCTGCAGTGGGGGATATTGCGCAATGGGGGAAACCCTGACGCAGCAACGCCGCGTGCAGGATGACGGCCTTCGGGTTGTAAACTGTTGTCGCAAGGGAAGAAACAAATGACGGTACCTTGTGAGAAAGCCACGGCTAACTACGTGCCAGCAGCCGCGGTAATACGTAGGTGGCAAGCGTTGTCCGGATTTACTGGGTGTAAAGGGCGCGTAGGCGGGATAGCAAGTCAGTCGTGAAATACCGGGGCTCAACTCCGGAGCTGCGATTGAAACTGTTATTCTTGAGTATCGGG
+
8ACCCD5A81)=========;88FFGGGGGGGGGGGGGGGGGGGGGGGGGGGGGFGGGGGGGGGGGGGGGGGGGGGGGGGGGGGGGGGGGGGGGGGGGGAFGGGGGGGGGGGGGGGGGGGGGGGGGGGGGGGGGFFFGGGGGGGGGGDGGGGGGGGGGGGGGFGGGGGDEGGGGG9CEGGGDFFGGGGDGGGGFGGFG:?FGGFGGFFFFGGGFFGGBGGFGGGC>:<>FGFFB:@A9F:4C?>BFFDGFF@>>B>>FFD?FFFF1:>@7C?B(8853><AFB<<64695>A43<979:B(
@M02996:162:000000000-B87FG:1:1101:18041:7507 1:N:0:TAGCGCTC+ACTGCATA
CCTACGAGAGGCTGCAGTGGGGAATATTGGGCAATGGGCGAAAGCCTGACCCAGCAACGCCGCGTGAAGGAAGAAGGTCTTCGGATTGTAAACTTCTTTTATGAGGGACGAAGGAAGTGACGGTACCTCATGAATAAGCCACGGCTAACTACGTGCCAGCAGCCGCGGTAATACGTAGGTGGCGAGCGTTCTCCGGATTTACTGGGTGTAAAGGGCGCGTAGGCGGGGATGCAAGTCAGATGTGAAATCTATGGTCTTAACTCCTAACCTGCATTTGAACCTGTGTCTCTTGTGGTCTTGG
+
88ACC?)1:0)=,;8===;;=8BBFGGGFG8FGGGGGFFC@:FEGGGGFGGGGFFCFDGEGGGGGGCGFGGGGFGGGGGFGGFGGDGCGFGGGGGGGGGG<F,,:FFEGGCFFDGD=AECFGC?FGD@DFAAEFEFB9DADE+3@B+@BBAF+8DDBDFFGGCG7@?*4*>C:;EFCFG:CFA>:7<78=*:CBEEADD=77CCF45.8AF+09)952CD)859*8EG>BC@A2>FFFF*.::@A116?<D?4))).C*).94)54)(.67?0:F9*4))47(.4>):5)6564((/5:9.
@M02996:162:000000000-B87FG:1:1101:25821:7515 1:N:0:TAGCGCTC+ACGGCATA
CCTACGGGAGGCTGCAGTGGGGGATATTGCGCAATGGGGGAAACCCTGACGCAGCAACGCCGCGTGCAGGATGACGGCCTTCGGGTTGTAAACTTTTGTCGCCAGGGAAGAAACAAGTGACAGTACCTTGTGAGTAAGCCACGGCTAACTACGTGCCAGCAGCCGCGGTAATACGTAGGGAGCAAGCGTTGTCCGGATTTACTGGGTGTAAAGGGTGCGTAGGCGGGCTTGCAAGTCAGGCGTGAAATACCGGTGCTCAACTCCGGGGCTGCGCTTGAAACTGTTAGTCTTGAGTGTCGTG
+
8ACCCE=AF))=========;88@FFGGGGCGGGGGGGGGGGGGGGGGG<FGGFGGG<FGGGGGGGC,FFGGGGDFG7FGGGGG:FGGGGGGG9,:5CF,C+4@FGGG?FGG<>FG,FGGG,,CBGGG,37FFG3EGGG<,DEEGGGGGGGGGGFGGFGGGGGGGGGGGGGGGGGGGGG5*2>)=FGGGGGGGFGGFGGFGGGFGGFEFFGFGFF7C?GD>GGGGFG)3)9FFFBFFFF*41:@0@FACDFFF(49<+*5:FFFFF60D>GBF(<8<?B>ABA>).-6<9>445<)0)4-,
@M02996:162:000000000-B87FG:1:1101:15008:7520 1:N:0:TAGCGCTC+ACTGCATA
CCTACGGGCGGCAGCAGTGAGGAATATTGGTCAATGGACGGAAGTCTGAACCAGCCATGCCGCGTGAAGGAAGAATGCCCTATGGGTTGTAAACTTCTTTTGCCACAGAGTAATAAGGGTCGTGCGCGGCCTGATGAGAGTATGTGGCGAATAAGCATCGGCTAACTCCGTGCCAGCAGCCGCGGTAATACGGAGGATGCAAGCGTTATCCGGATTTATTGGGTTTAAAGGGTGCGTAGGCGGACGCGTAAGTCAGCGGTGAAATATCCCGGCTCAACCGGGAGGCTGCCGTTGATACTGG
+
8ACCCE:)80)8888;;<;;;;;CFFGGGGGGGGGGGGGGGGGGGGGGGGGGGFFFGGGGGGGGFGGGGGGGGGGGGGGGGGGGGGGGGGGGGGGGGGGGGGGGFGGGFGGGGGGGGGGGGGGGGGGGEGGGGBFFGGGGGGGGGGFGDGGGGGGGGGGGGGGGGGGGGGGGGGGGGGGGGGFFGG<GGGGFGFGGBGGFGGGFGGFFFFGGGFFGGFCGFGGGGFCFAFGFFFFEBFF3<>98;E>>GF:FDFAFFGD09FFBF9A<=299>>FFFBFF>D9>3:?BFBFF:?2>9<<:)
@M02996:162:000000000-B87FG:1:1101:25968:7579 1:N:0:TAGCGCTC+ACTGCATA
CCTACGGGAGGCAGCAGTGAGGAATATTGGTCAATGGGCGGAAGCCTGAACCAGCCATGCCGCGTGCAGGAATAAGGTCCTATGGATTGTAAACTGCTTTTGAGTGGGAGCAATAAGGCGTACGCGTACGCCGATGAGAGTACCATTCGAATAAGCATCGGCTAACTCCGTGCCAGCAGCCGCGGTAATACGGAGGATGCAAGCGTTGTCCGGATTTACTGGGTGTAAAGGGCGTGTAGCCGGGTCGGTAAGTCAGATGTGAAATCCACGGGCTTAACTCGTGAACTGCATTTGAAACTGG
+
88CCCB@>=0)=========;;;CFFFGGGGGGGGGFGGGGGGGGGGGGGGGGGFGFGGGGGGGGGGGGGGGGGGGGGGGGGGGGGGGGGGGGGGGGGEGGGGGGEFFGGGGGGGGGGGGGGGGGGGGGGGGGGGGGGGGGGGGFGGGGGGGGGGGGGGGGGFGGGGGGGFFGGGGGGGGGGFFGGGGGGGGGFGGFGGFGGGFGGA5>FGGGEEGGFFGFGGGGFGGFFGF<F>F8(=>8<>DFEF>G?FF9<BF<FGABFFFF:?<??C;09FC=A<987::8ADB25-:-)-693>A(
@M02996:162:000000000-B87FG:1:1101:20414:7582 1:N:0:TAGCGCTC+ACTGCATA
CCTACGGGTGGCTGCAGCTAAGAATATTCCGCAATGGGGGAAACCCTGACGGAGTGACGCCGCGTGGACGATGAAGGCCGGAAGGTTGTAAAGTCCTTTTATGGCAGAGGAATAAGCGGGGGAGTGGAAAGCCCCTGCGATGACTGTAGGCCATGAATAAGCACCGGCTAATTACGTGCCAGCAGCCGCGGTAACACGTAAGGTGCGAGCGTTGTTCGGAATCATTGGGCGTAAAGGGCATGTAGGCGGTCTGTCAAGCCAGGCGTGAAAGCCAGGGGCTCAACCCCTGAACTGCGCTTGG
+
68BCC>=5:))========;<;;;FFGGGGGGGGGGGGGGGGGGGGGGGGGGGFFGGGGGGGGGGGGGGGGGGGFGFFGGGE+FFFGFGGGGGGGGGGGG@FBEG<FFGCFFGGGFGGGDDDECFGFGGGGGGGGGFDC*>CFGGGGGGFGGGGGGGGGFGGGGGG=EGGGGGFGGGGGGGGFFGGGGDEGGEEGEFGG)9*<@FFFB>>DEGEBGG<CCB>9*<=:CBFGF0:?F<0;C?FB4<0?;GFFEBA<4<C6?:F?FBFF<357:?1;F>;9;<?B?B:??3:>BA>FFF(4<8
@M02996:162:000000000-B87FG:1:1101:25969:7599 1:N:0:TAGCGCTC+ACTGCATA
CCTACGGGAGGCAGCAGTGAGGAATATTGGTCAATGGGCGGAAGCCTGAACCAGCCATGCCGCGTGCAGGAATAAGGTCCTATGGATTGTAAACTGCTTTTGAGTGGGAGCAATAAGGCGTACGCGTACGCCGATGAGAGTACCATTCGAATAAGCATCGGCTAACTCCGTGCCAGCAGCCGCGGTAATACGGAGGATGCAAGCGTTGTCCGGATTTACTGGGTGTAAAGGGCGTGTAGCCGGGTCGGTAAGTCAGATGTTAAATCCACGGGCTTAACTCGTGAACTGCATTTGAAACTG
+
8ACCCE=>50)=========;;;;CFGGGGGGGGGGGGGGGGGGGGGGGCFGGFFGGGGGGGGGGGGGGGGGGGGGGGGGGGGGGGGGGGGGGGGFGGGGGGGFGGGGGGGGGGGGGGGGGGGGGGGGGEGGGGGGF?FGGGGGFFFGGGGGGGGGGGGDEGCCFGGGGGGGGGGGGGGGGGFEGDDCGFGGGFGGBGGFGGGFGGFFFFGGGFFGGFFGFGGGGFGGFFGFBF>E8197.>>D9>B;DFFF4))64<*-)*66).42?0CBB7F29A<A(0((44:2)-6A>D4-9<4)
@M02996:162:000000000-B87FG:1:1101:15207:7604 1:N:0:TAGCGCTC+ACTGCATA
CCTACGGGAGGCTGCAGTGGGGAATATTGGGCAATGGACGCAAGTCTGACCCAGCAACGCCGCGTGAAGGAAGAAGGCTTTCGGGTTGTAAACTTCTTTTAAGGGGGAAGAGTAGAAGACGGTACCCCTCGAATAAGCCACGGCTAACTACGTGCCAGCAGCCGCGGTAATACGTAGGTGGCAAGCGTTGTCCGGATTTACTGGGTGTAAAGGGCGTGTAGCCGGGTCTGCAAGTCAGATGTGAAATCCATGGGCTTAACCCATGAACTGCATTTGAAACTGTAGGTCTTGAGTGCTGGAG
+
8ACCCD=A80)=========;88BEFGGGGGGGGGGGGGGGGGGGGGGGGGGGFFFGGGGGGGGFGGGGGGGGGGGFGGGGGGGGGGGGGGGGGGGGFGGGFFGGGGGGGGGGGGGGGGGEGGGGGGGGGGGGGGFFGGFFGGGGGGGGGGEGCGGGGGGGGGEGGGG>EG9CGFFGGGGGGFACGGDGDGGGDECDGGFGGGFGDADFFFGGFFCC>DCFF9CGD5>?FF4226@B2*:6269<19<F<BFF0:?FG7<A7:1:AFBB<44:9BFFBADF?A)4566A4468<2>B9:2:
@M02996:162:000000000-B87FG:1:1101:20596:7612 1:N:0:TAGCGCTC+ACTGCATA
CCTACGGGGTGCTGCAGTGAGGAATATTGGTCAATGGGCGAGAGCCTGAACCAGCCAAGTAGCGTGAGGGAAGACTGCCCTACGGGTTGTAAACCTCTTTTGTCCCGGAATAAAAAATCCCTCGTGAGGGATCTTGCAGGTACTGGTTGAATAAGGACCGGCTAATTCCGTGCCAGCAGCCGCGGTAATACGGAAGGTCCGAGCGTTATCCGGATTTATTGGGTTTAAAGGGTGCGTAGGCGGGATGCCAAGTCAGCCGTAAAATCGTCGAGCTCAACTCGATCTCGCGGTTGAAACTGGG
+
-8BCCD18>))========;;;;;FGGGGGGGGGGGGGGGGGGGGGGGGGGGGFGGGGGGGFFGGGGGGGGGGCGGGGGGGGGGGGGGGGGGGGGGGGGGGGGGG,CFGGGGGGCFFGGGGGGGGGGGGG6FFGGGGFDFGGGGGGGGEGFGGGGGGGGGGGGGGGGGGGGGGGGGGGGGFGFFEGGDGGGFGE*?8FGFG7=>EDF>FFGCCDFGFFGGFGGGEBFFF4>DBBBBBFFG<99>BB::<>:@AA4>?GGF(7:BFF?<FFG>?6@:F?.800(46412379FF:<)16<>,
@M02996:162:000000000-B87FG:1:1101:16120:7629 1:N:0:TAGCGCTC+ACTGCATA
CCTACGGGTGGCAGCAGTGGGGAATATTGGGCAATGGGCGCAAGCCTGACCCAGCAATGCCGCGTGAAGGATGAAGGCTTTCGGGTTGTAAACTTCTTTTACGTGGGAAGACAATGACGTTCCCACTTGAATAAGCTCCGGCTAACTACGTGCCAGCAGCCGCCGTCATACGTAGGGAGCAAGGGTTATCCGGATTTCCTGTGTGGAAAGGGGGTGTAGGCGGGCCAGCAAGTCAGATGTGAAAGCCCGAGGCTCAACTTCGTTTCTGCATTTCAAGCTGACGTTCTTAAGTGTTCGTGCG
+
68CCCA=5:))=======,;6868C6CC9-CFFCFGGGGGFGGGGGGGGGG@<AF,E<FG@FGGGGEGFGG,EFGGFFCFGGGEGGGGGG<FGFEFG?E<E,+AFCGG<+A,:,AAEF:6A,AFFG85C,,7,,,3,=8+@+@:33=,D+@3@FFGFGGF398+>@7*9@F>?98*B6*4*****A**;,1*/)4:;+=8D+,=*/**/2**)):7><C7=C:)/)*/,)*065-842@:4*5*)0),/(430:024*2<2>?1(.:)=4><))*+*.>3271((((.)).6>49)),(((
@M02996:162:000000000-B87FG:1:1101:16112:7644 1:N:0:TAGCGCTC+ACTGCATA
CCTACGGGTGGCAGCAGTGGGGAATATTGGGCAATGGGCGCAAGCCTGACCCAGCAATGCCGCGTGAAGGAAGAAGGCTTTCGGGTTGTAAACTTCTTTTAAGTGGGACGACAATGACGGTACCACTTGAATAAGCTCCGGCTAACTACGTGCCAGCAGCCGCGGTAATACGTAGGGAGCAAGCGTTATCCGGATTTACTGGGTGTAAAGGGCGTGTAGGCGGGACATCAAGTCAGATGTGAAAGCACGAGGCTCAACTTCGTGTCTGCATTTGAAACTGACGTTCTTGAGTGTTGGAGAG
+
88CCCBA9=))========;;88BFGGGGGGGGGGGGGGGGGGGGGGGGGGGGGGGGGGGGGGGFGEGGGGGGGGGGGGGGGGGGGGGGGGGGGGGGGGGGECGGFGGFGEGGGGGGGGEFDGGFGGGGFGGGFGGGGGGGGGGFGGGGGGEGGGGGCFGGGGGDGCCBDGGGGGGGFEGGGFFGGGGGGGGGFGGFGGFGFGFGGFFFF>EGFFGGFGGFGGGEDCC>FG?ABAFAAFGBF>74FF:7:BD>FFF?GGFF51,4:A29<FFB<?FFFB2)66<?:?<6A?6<>A647?:?
@M02996:162:000000000-B87FG:1:1101:11267:7652 1:N:0:TAGCGCTC+ACTGCATA
CCTACGGGGGGCAGCAGCTAAGAATATTCCGCAATGGACGAAAGTCTGACGGAGCGACGCCGCGTGAACGATGAAGGTCGGAAGATTGTAAAGTTCTTTTATAACTGAGGAATAAGTATTCTGAGAGAAACGGAGTATGGTGACTGTAGGTTATGAATAAGCAACGGCTAATTACGTGCCAGCAGCCGCGGTAACACGTAAGTTGCGAGCGTTGTTCGGATTTATTGGGTTTAAAGGACGTGTAGGCGGTTCTGTAAGCTTGGTGTGAAAGGCGGGAGCTCAACTCCCGAATTGCGTTGAG
+
88CCCBA08))8888:::::<::CFGGGGGGGGGGGGGGGGGGGGGGGGGGEGFFFFGGGGGGGFGGGGGGGGFGGFGGGGCFGGGGGGGGGGGGGGGGGGGGGGGGGGGGGGCGFGGGGGDFGEG7FGGGCE<BGGGGGGGGGGGGFFGGGGGGGGGGGGF@EGGGGGGGGGGGGGGGGGGFFGGGGGDCEEEGGFGG4>FGFEGFFD5>CGBEGGFGDDGG:CFCF6>GD?D<F<?.)-/576*16C9F>B)6)696<A?:5,4,-8)*2:>@E331,)/8BFBF?>2,8?<:(.44((
@M02996:162:000000000-B87FG:1:1101:19831:7663 1:N:0:TAGCGCTC+ACTGCATA
CCTACGGGCGGCTGCAGTGGGGAGTATTGCACAATGGGCGCAAGCCTGATGCAGCAACGCCGCGTGAGTGAAGAAGTATTTCGGTATGTAAAGCTCTATCGATGGGGAATAAGATGAAGGTACCCAAGTAAGAAGCCCCGGCTAACTACGTGCCAGCAGCCGCGGTAATACGTAGGGGGCAAGCGTTATCCGGATTTACTGGGTGTAAAGGGAGCGTAGACGGAATAGCAAGTTTGAAGTGAAATACCTGGGCTTAACCCAGGAATTGCTTTGAAAACTGTTAATCTAGAGTACTGGAGGG
+
8ACCCD8):))8888;;;;;;88@FGGGGGGGGGGGGGGGGGGGGGGGGGGGGGGGGGGGGGGGFGGGGGGGGGGGGGGGGGGGGFGEGGGGGGGGGFFGGGGGGGGEGGFGGGGGGGGGFFGGGGGGGGGGGGGGGGGGGGGGGGFEGGG@EGGGGGGGGDGEGGECBCGGGGGGGGGGGDFFGGGGGGGCEAEGFCFFGGGFGGFFBFGG*7:CDFGGFGGCGFGFFFCFAFFF<AFC2:>6:=FFGA0>BBFFBGG?6;4:22:??DGA>)9C=3)-69<4<ABFA24:>A9A7???F
@M02996:162:000000000-B87FG:1:1101:18098:7665 1:N:0:TAGCGCTC+ACTGCATA
ACTACGGGTGGCTGCAGTGGGGAATATTGGGCAATGGGCGCAAGCCTGACCCAGCGACGCCGCGTGAGGGAAGAAGGTCTTCGGATTGTAAACCTTTGTTGACAGGGACGATAATGACGGTACCTGTCGAGGAAGCCACGGCTAACTACGTGCCAGCAGCCGCGGTAATACGTAGGTGGCGAGCGTTATCCGGATTTACTGGGTGTAAAGGGGGTGTAGGCGGGATTTCAAGTCAGATGTGAAATACCGGGGCCCAACTCCGGAGCTGCATTTGAAACTGTAATTCTTGAGATTGGGAGAG
+
-8A?CD>):)0;===;===;;888FFGGGGGGGGGGGGFGGGGGGGGGGGGGGE@FEGGGGGFE@FFGGGGGGGGGDGGGGGGGFGGGFGFFFGGGGGGGGEGGGGGGGGCCGEGFGGGGGGGGGFGGGGEDEGGGGGFGGGGGGGGGGGGGGGGGGGGGEDGGCED5CCEFGG8ABFGFG5ABEGDCFGGGG>:E?CFFF6EFE5?F?FGE3)8CDFFDFGE3/7EDD47@<BBF2)026:)=:=FDD99BB((4<E<82548;>(,/2:2646C@A:2<B6266.6)64,)),47282<
@M02996:162:000000000-B87FG:1:1101:22034:7670 1:N:0:TAGCGCTC+ACTGCATA
CCTACGGGTGGCAGCAGTGGGGAATATTGCACAATGGGCGGAAGCCTGATGCAGCGATGCCGCGTGGAGGAAGAAGGTTTTCGGATTGTAAACTCCTGATCTGAGGGACGATAGTGACGGTACCTCAGGAGAAAGCTCCGGCTAACTACTTGCCAGCAGCCGCTGTAATACGTCGGGAGCGAGCGGTGTCCGGCATTACTGGGTGTAAAGGGGGCGCAGGCGGTACGACAAGTCAGATGTGAAATGTCCGTGCTCCACCCGTGCCCTGCCTTTGAAACTGCCGTTCTTGAGTGAGTGAGGG
+
-8CCC?5000);=8====6;;888ECFGGGGGGGFGGGGGGGGGGGGFEGGG9DFGEFCGGFGGGG7FEFGGGE@CDFGGGGGDGFGGGGGGGGGGGFFGGG9<EECEF7:F?FE<;FGGGFGGGG8=D,3DF:=DFGGCCEGF,DCDF,@3>B;65ED@4*@*>C7,22?13,4*1555*/8A5):59C@ED)2:*@FF7DE)2>64/9CE)7)/<(1/.:E)*)*17)174:)*.6@>:*)1518):347669)4>5:;B0134:2)(26)-*+/-.-4)-:(4-6.64.5)5)0).((
@M02996:162:000000000-B87FG:1:1101:18115:7671 1:N:0:TAGCGCTC+ACTGCATA
CCTACGGGTGGCTGCAGTGGGGAATATTGGGCAATGGGCGCAAGCCTGACCCAGCGACGCCGCGTGAGGGAAGAAGGTCTTCGGATTGTAAACCTTTGTTGACAGGGACGATAATGACGGTACCTGTCGAGGAAGCCACGGCTAACTACGTGCCAGCAGCCGCGGTAATACGTAGGTGGCGAGCGTTATCCGGATTTACTGGGTGTAAAGGGTGTGTAGGCGGGATTTCAAGTCAGATGTGAAATACCGGGGCTCAACTCCGGAGCTGCATTTGAAACTGTAATTCTTGAGAGTGGGAGAG
+
88BCCE>):)0====;==;;;888CFGGGGGGGGGGGGGGGGGGGGGGGGGGGFFGFGGGGGGGFGGGGGGGGGGGFGGGGGGGGGGGGGGGGGGGGGGGFCGGGGGFGGGGGGGGGGGCFDFGGGGGGFGEGDEGGGGGGGGFGGGGGEGCGGGGGGGGGGGEEGEECEGGGFGGGGGGGDFFGGGGGGGGGFGGFFFFFDCFGGFF=BGGGDFDGFGGFGGD27FFFF7@ADDF<AFF-:4*6118911<>60>>GG>FEB?FFF?F>FFF<@E?AF2:=AFFDFB<A:.5?<67:?16
@M02996:162:000000000-B87FG:1:1101:10381:7679 1:N:0:TAGCGCTC+ACTGCATA
CCTACGGGTGGCAGCAGTAGGGAATATTGGGCAATGGAGGCAACTCTGACCCAGCCATGCCGCGTGAAGGAAGACGGCCCTATGGGTTGTAAACTTCTTTTATCGTAGAGTAAACCTGCCCACGTGTGGGCAGTTGAGAGTATACGAGGAATAAGTATCGGCTAACTCCGTGCCAGCAGCCGCGGTAATACGGGGGATACGAGCGTTATCCGGATTTATTGGGTTTAAAGGGTGCGCAGGCGGATCGGTAAGGCAGGGGTGAAAAGTTGGGGCTCAACTCCAATCGTGCCTTTGATTCTG
+
88BCCD:5:00=;==;===<;8;;CFGGGGGGGGGGGGGGGGGGGGGGGGGGGGGGGGGGGGGGGGGGGGGGGGGGGGGGGGGGGGGGGGGGGGGGGGGGGCGGGGGGGGGGGGGGGGGGGCGGGFG=FEG<CFGFFDEFGGGGGGGGGGGGGGGGGGGGGGGGGGGGGGGFGGGGGGGGGGFFGGDGGGGDGBGD8DGFGGGFGGFFFFGGC5>CGFGGFGGGGEGGFFGEF:<>BFFD497.,<>1C??F043?>EC:9FFFFBAFF?G6:93<?:974;:A:03163.6>A).*-.6
@M02996:162:000000000-B87FG:1:1101:11019:7680 1:N:0:TAGCGCTC+ACTGCATA
CCTACGGGAGGCTGCAGTGGGGAGTATTGCACAATGGGCGCAAGCCTGATGCAGCAACGCCGCGTGAGTGAAGAAGTATTTCGGTATGTAAAGCTCTATCGATGGGGAATAAGATGAAGGTACCCAAGTAAGAAGCCCCGGCTAACTACGTGCCAGCAGCCGCGGTAATACGTAGGGGGCAAGCGTTATCCGGATTTACTGGGTGTAAAGGGAGCGTAGACGGAATAGCAAGTTTGAAGTGAAATACCTGGGCTTAACCCAGGAATTGCTTTGAAAACTGTTAATCTAGAGTACTGGAGGG
+
8ACCCBA8=8)=========;88@FFGGGGGGGGGGGGGGGGGGGGGGGGGGGFFFGGGGGGGGFGGGGGGGGGGGGFGGGGGGGFGGGGGGGGGGG?CFG<FGGGGGGGGGGGGGGGGCFEFGGGGFGGGFFFGGGGGGDGGCFDFDGGGCFGGGGGGGGGGC<E7EFEGGGGGGG>?EEGFFGGGGGGGGGEGGF7FFGGGFGD4=AFCCFDDGGFGGFGGDEFFGA=DFFFAFA>FF<>A@ABFBGAFFF7B:4FFFBFFB1:?DFAGFF<FCFFFFA=<A<ADF)63<946)028?F
@M02996:162:000000000-B87FG:1:1101:23467:7681 1:N:0:TAGCGCTC+ACTGCATA
CCTACGGGGGGCAGCAGTGAGGAATATTGGTCAATGGTCGGAAGACTGAACCAGCCATGCCGCGTGAAGGATTAAGGCCCTATGGGTCGTAAACTTCTTTTGTACGGGAGCAATAAGGCTTACGTGTAGGCCGATGAGAGTACCGTACGAATAAGCATCGGCTAACTCCGTGCCAGCAGCCGCGGTAATACGGAGGATGCAAGCGTTATCCGGATTTATTGGGTTTAAAGGGTGCGTAGGCGGTATGGTAAGTCAGCGGTGAAATGTCCACGCTTAACGTGGAACTTGCCGTTGATA
+
8ACCC>08=))8888::<:::::CFFGGGGGGGGGGGGGGGGGGGGGGGGGGGFGGGGGGGGGGGGGGGGGGGGGGGGGGGGGGGGGGGGGGGGGGGGGGGGGGGGGGGGGGGGGGGGGGGGGGGGGFGGGGGGGGGGGGGGGGGGGGGGGGGGGGGGGGGGGGGGGGGGGGGGGGGGGGGGFFGGGGGGGGGFGGFGGFGGGFEGF@FFGGGFFGGFGGFGGGGFGGFFGB?B:>?FFG<7>7-5;3?A<?>AAADGGFBFFBFAFA*69:>BDCFFFFFF2???FAF?7??F049
@M02996:162:000000000-B87FG:1:1101:18103:7684 1:N:0:TAGCGCTC+ACTGCATA
CCTACGGGTGGCTGCAGTGGGGAATATTGGGCAATGGGCGCAAGCCTGACCCAGCGACGCCGCGTGAGGGAAGAAGGTCTTCGGATTGTAAACCTTTGTTGACAGGGACGATAATGACGGTACCTGTCGAGGAAGCCACGGCTAACTACGTGCCAGCAGCCGCGGTAATACGTAGGTGGCGAGCGTTATCCGGATTTACTGGGTGTAAAGGGTGTGTAGGCGGGATTTCAAGTCAGATGTGAAATACCGGTGCTCACCTCCGGAGCTGCATTTGCAACTGTAATTCTTGAGAGTGGGAGAG
+
88BCC>))80)=======6;;88BFGGGGGGGGGGGFFGGGGGGGGGGGGGGGFFGCGGGGGGGGGGGDGGGGGGGGGGGGGGGGFGGGGGGGGGGGFGGFAFFGFGGGGEDF=F<,E>CF<FGG9EFFB>++@DDGFFC@EGGFFF9EBF8DFCFG6CGGGG7:EC*9;FFGCG=C9CEEGFFGGGCFGDE=BGGF>>F*<=@EDF/9=*22>B3>4:06CE)/<FC<?**64<*.6@::7)/./9:D6,<9AAA2A63?@((-3?:?(:<:)*39).,:F<>>FF)..5().4(0(,(-
@M02996:162:000000000-B87FG:1:1101:22039:7688 1:N:0:TAGCGCTC+ACTGCATA
CCTACGGGTGGCAGCAGTGGGGAATATTGCACAATGGGCGGAAGCCTGATGCAGCGATGCCGCGTGGAGGAAGAAGGTTTTCGGATTGTAAACTCCTGATCTGAGGGACGATAGTGACGGTACCTCAGGAGAAAGCTCCGGCTAACTACGTGCCAGCAGCCGCGGTAATACGTAGGGAGCGAGCGTTGTCCGGAATTACTGGGTGTAAAGGGTGCGCAGGCGGGACGACAAGTCAGATGTGAAATGTACGGGCTCAACCCGTGCCCTGCATTTGAAACTGCCGGTCTTGCGTGAGGTAGGG
+
8ACCCB:5=00========;;88BFGGGGGGGGGGGGGGGGGGGGGGGGGGGGFGGGGGGGGGGFFCFGGGGGGGGFGGGGGGGFFGGGGGGGGGGGGGGGG<?FFGGGGGGGGGGGGGGG=FGGGGGGGDDFFGGGGGGEEGEGGGGGGGDGGGGGGGGGGGGGG5EGGGGGCFGGGGGGDDFGGGGGGGGGF5EFFGFGFGFG5=FBFGGGFFGGFGDFGG35):<B>7>BF9=44604:6F<@FAF06@9>FFBGFF9B<?FF?,51CAA4=CF<>9?F0(461>9227?:1394<(,
@M02996:162:000000000-B87FG:1:1101:11029:7695 1:N:0:TAGCGCTC+ACTGCATA
CCTACGGGAGGCTGCAGTGGGGAGTATTGCACAATGGGCGCAAGCCTGATGCAGCAACGCCGCGTGAGTGAAGAAGTATTTCGGTATGTAAAGCTCTATCGATGGGGAATAAGATGAAGGTACCCAAGTAAGAAGCCCCGGCTAACTACGTGCCAGCAGCCGCGGTAATACGTAGGGGGCAAGCGTTATCCGGATTTACTGGGTGTAAAGGGAGCGTAGACGGAATAGCAAGTTTGAAGTGAAATACCTGGGCTTAACCCAGGCATTGCTTTTAAAACTGTTAATCTAGAGTACTGGAGGG
+
6ACCCE==:5)=======;=;888BFGGGGGGGGGGGGGGGGGGGGGGGGGGGGGDFFGGGGGGFGFGGGFEFEFFGGGGGGGGGCGDFGGGGGGFG,<EF=FGGGGGGGGGFCGGGGG8FEGGGGGEGFGFFG@FFGGG@GEC>DG,D8DCGGGGGGGGGGG:BE*@EFGFGF>EGGGGGFFFGGGCCGGGGDEGFGGFGDCFGGFFCFGGGEEDD(>C7CEC5FCGA?DFAFB?>2BG)*6@A@F?D3:>?FB?A?F<:>66:)42/<GA)6?<F?02:=A)5<<64>?A>9440.4?B
@M02996:162:000000000-B87FG:1:1101:11011:7700 1:N:0:TAGCGCTC+ACTGCATA
CCTACGGGAGGCTGCAGTGGGGAGTATTGCACAATGGGCGCAAGCCTGATGCAGCAACGCCGCGTGAGTGAAGAAGTATTTCGGTATGTAAAGCTCTATCGATGGGGAATAAGATGAAGGTACCCAAGTAAGAAGCCCCGGCTAACTACGTGCCAGCAGCCGCGGTAATACGTAGGGGGCAAGCGTTATCCGGATTTACTGGGTGTAAAGGGGGCGTAGACGGAATAGCAAGTTTGAAGTGCAATACCTGGGCTTAACCCCGGGATTGCTTTGAAAACTGGTCATCTATCGTACTGGAGGG
+
68CCCF55:018;==;====;8888EFGGGGGGGGGGGGGGGGGGGCFFGFEGFFGGGGGGGGGCFEGGGFCGEFFEFGGC@FFCFGFGGGGGGGGG9EFGCFGGGGGGGGGGGGGGGGGE,EFF9DFGDF9;FEFGGGDGGGCGFGGGDF@GGGGG,ACCDGGDC:AFGGGGGGECGGGGCFFGGCCGGGEGFGGFGGFGG58C>*@8FG5))79D>C**;C*20+:2@:549>642@C<*-/6//.0-4FBF1>DGF?(70(343(1)CAF2FF?78)(16)..64))-..(-))(.49
@M02996:162:000000000-B87FG:1:1101:17776:7717 1:N:0:TAGCGCTC+ACTGCATA
CCTACGGGAGGCTGCAGTCGAGAATCATTCACAATGGGGGCAACCCTGATGGTGCGACGCCGCGTGGGGGAGGAAGGTCTTCGGATTGTAAACCCCTGTCATGCGGGAGCAAGGCGCAAGCTTGATAGTACCGCAAGAGGAAGAGACGGCAAACTCTGTGCCAGCAGCCGCGGTAATACAGAGGTCTCAAGCGTTGTTCGGAATCACTGGGCGTAACGGGTACGTAGGCTGCCGCATAAGTCGCGCGTGAAAGCCAGGGGCTCAACCCCTGGAGTGCGCGTGTTACTGTGCGGCTGGAGTG
+
8ACCC>==5))=========88;BFFGGGGGGGGGGGGGGGGGGGGGGGGGGGFFGGGGGGGGGFGEGGGGGGGGGGGGGGGGGGGGDFGGGGGGGGGGGFG?FGFGGGGGGGGGGGGFGGGGG7CFGFCFFEGGEEGFFCFFFG@=CEEECCGFGGGFGGGGFGGGGGGGG::EEGGGGFDFFGFGGCFFGGFGGFGGFGG5FC*?FF>GGG>.>*3>C>:<*2?=C7/9B?>;)8110.0451D>BD61*6((.4CC(4><>??FFF:F:?:);/1>99E(,.:>5.696>>FF71453
@M02996:162:000000000-B87FG:1:1101:17760:7725 1:N:0:TAGCGCTC+ACTGCATA
CCTACGGGAGGCTGCAGTCGAGAATCATTCACAATGGGGGCAACCCTGATGGTGCGACGCCGCGTGGGGGAGGAAGGTCTTCGGATTGTAAACCCCTGTCATGCGGGAGCAAGGCGCAAGCTTGATAGTACCGCAAGAGGAAGAGACGGCAAACTCTGTGCCAGCAGCCGCGGTAATACAGAGGTCTCAAGCGTTGTTCGGAATCACTGGGCGTAAAGGGTACGTAGGCTGCCGCATAAGTCGCGCGTGAAAGGCAGGGGCTCAACCCCTGGCGTGCGCGTGATCCTGTGCGGCGGGAGGG
+
68C@CD:501)=========88CCFGGGGGGGGGGGGGGGGEGGGGGGGGGGGFEFEGGGGGEGFFDFGGDFGGGGGGGGGGGGFGGGGGFGGGGGGGFGGG9FFGGGGGGGGGGEFGGDGGGGGFCCFGGDEGGCEFGGGGFCFGGGGGGGGGGGGGFGGGG7FEFGGGGGGGGEGGGFGGFF@GGGGGGGGFGGF4?>CD5>EC?FFFGGG7)>3>FC5<?D:FFG?FDB?B;7:?6>:01;>B>,>:B4ABF??CC9B@8?<?7?BBC0,458)47(-)(.).45<?4?06(-<9>(1
@M02996:162:000000000-B87FG:1:1101:22787:7739 1:N:0:TAGCGCTC+ACTGCATA
CCTACGGGTGGCAGCAGTGAGGAATATTGGTCAATGGGCGAGAGCCTGAACCAGCCAAGTAGCGTGAAGGAAGACTGCCCTATGGGTTGTAAACTTCTTTTGTGCGGGGGTAAAGTGGTCCACGCGTGGTCCATTGCAAGTACCGTACGAATAAGCATCGGCTAACTCCGTGCCAGCAGCCGCGGTACTACGGAGGATGCGAGCGTTATCCGGATTTATTGGGTTTAAAGGGAGCGTAGGCGGGCGATTAAGTCAGCGGTTAAATAGTTTGTCTCAACCATGCCTTGCCGTTGATACTGGT
+
6ACCC>>):))===8=;=;;;;;CFGGGGGGGGGGGGGGGGDGGGGGGGGGGGGGGGEGFGGGFFGGGGGGGGGGGFFGGGGGGGGGGGGFAFGGGGGGGGGGEFCFGDDGGGFGGFEGGGFGDGC@FDGFE?GGGGAAEEFFG@FCEGGGGFCFGCFFFGGF*>FGGGGG>>EFFGGGFGGEFGGG37:C5=>GC566A3CEEGGEE46?CD)75*-?C8CFGGFF746>>11;:;:D>5)479;)27(6@45):>DC11)))5).5*6C(-.*+9,((.*(.6<34434(4:<9F<64.
@M02996:162:000000000-B87FG:1:1101:22767:7740 1:N:0:TAGCGCTC+ACTGCATA
CCTACGGGTGGCAGCAGTGAGGAATATTGGTCAATGGGCGAGAGCCTGAACCAGCCAAGTAGCGTGAAGGAAGACTGCCCTATGGGTTGTAAACTTCTTTTGTGCGGGGGTAAAGTGGTCCACGCGTGGTCCATTGCAAGTACCGTACGAATAAGCATCGGCTAACTCCGTGCCAGCAGCCGCGGTAATACGGAGGATGCGAGCGTTATCCGGATTTATTGGGTTTAAAGGGAGCGTAGGCGGGCGATTAAGTCAGCGGTTAAATAGTGTGGCTCAACCATGCCTTGCCGTTGATACTGGT
+
-8CCC>))010====;===;;;;CFFGGGGGGGGGGGGGGGGGGGGGGGGGGGFGGFGGGGGGGGGGGGGGGGFGGGGGGGGGGGGGGGGGGGGGGGGFGGGG<EFGGGGGGGGGGGGGGGGGGGGEFFGGGGGGGGGDGGGGGEGCEGEGGGGGGGGGGGGGGGGGGGGGGGGGGGGGGGGFFGGCDGFFGGDECEGGFGDEEGGF3@FGCGFFGGFGG?FGGGECFDFG>FF9B>:D359;39B53F?DFFFFFFGGFFEB9AA>AFBF0::FF?:F?B4?DAA:2>;?BB?BFFDA:4
@M02996:162:000000000-B87FG:1:1101:25380:7741 1:N:0:TAGCGCTC+ACTGCATA
CCTACGGGTGGCAGCAGTGAGGAATATTGGTCAATGGGCGGAAGCCTGAACCAGCCAAGTAGCGTGAAGGATGACGGCCCTATGGGTTGTAAACTTCTTTTCTGCGTGATTAAAGAGCCTACGTGTAGGCAGTTGCAGTTAGCGCAGGAATAAGGACCGGCTAATTCCGTGCCAGCAGCCGCGGTAATACGGAAGGTCCTGGTGTTATCCGGCTTTATTGGTTTTAAAGGTACCGTAGGCTGTATGTCAGGCGTGTGTTGAATTGCCCGGGCTCAACCCGCGGTTTGCAGCGCGAACTGC
+
8BCCCB>5:1)=======;;;;;;FGGGGGGGGGGGGGGGGGGGGGGGGFFGGGGGGGGGGGGGGGGGGGGGGGGGGGGGGFGGGGGGGGGGGGDFGGGGGGGGGGGGEFGDDFFFGGGGGGGGGGGGGGGGEFFGGGGGC;ECGCEDGGDEFGFGGG>@CGCFGGGGGGGGGGGGGCGGGCEFGDDFFGGGG>GD?F4AFFFFGD6+;63=):>;75;:A,AC5FC*6F*/).-.-:5645296765C4(03-18-/0(6@)),)).7>)216F+7<21650(-4:))43((44(7,4)
@M02996:162:000000000-B87FG:1:1101:19606:7750 1:N:0:TAGCGCTC+ACTGCATA
CCTACGGGTGGCAGCAGTGGGGAGTATTGCACAATGGGCGAAAGCCTGATGCAGCAACGCCGCGTGAGTGAAGAAGTATTTCGGTATGTAAAGCTCTATCGATGGGGAATAAGATGAAGGTACCCAAGTAAGAAGCCCCGGCTAACTACGTGCCAGCAGCCGCGGTAATACGTAGGGGGCAAGCGTTATCCGGATTTACTGGGTGTAAAGGGAGCGTAGACGGAATGGCAAGTTTGGAGTGAAAACCCTGAGCTTAACTCAGGAATTGCTTTGAAAACTGTCAAACTAGAGTACTGGAGGG
+
8ACCCE=5=0)=======;;;88@FFGGGGGGGGGGGGGGGGGGGGGGGGGGGFF@GGGGGGGGFGGGGGFGGFFFGGGGGGGGGGGGGGGGGGGGGFAFGFGFGGGGGGGGGFGGGGDFF<FGGGGFGG;FDGGGGGGGCEGGCFGEGGGDGGGGGFGGGDGGDGGGGGGGGGGGDGGGGGFFGGGGGGGEE>GGFGGFGDGFGGFF6CG=8ABCGFGGFGGDEFGGFF=@A<<F:7FG3:6*68><C73<8<?<AFFF4@:?F??>F<CBB)=EFBD45=AAA<26-62:94.<)4:?F
@M02996:162:000000000-B87FG:1:1101:28255:7751 1:N:0:TAGCGCTC+ACTGCATA
CCTACGGGGGGCAGCAATTAGGAATCTTGCGCAATGGGGGCAACCCTGACGCAGCGACGTCGCGTGTCTGATGAAGTCTTTCGGGATGTAAAAGTCTTTTGGCAGGGAAGAATATAGACTGTACCTGCCGAATAAGCCCCGGCTAACTCCGTGCCAGCAGCCGCGGTAATACGGAGGGGGCGAGCGTTGTCCGAATTTACTGGGCGTAAAGCGCGCGTAGGCGGTTTGTTAAGTCAGATGTGAAACTCCGAGGCTCAACCTCGGATTGCTTCTGATACTGGCAGGCTTGCGGTATGTATGG
+
ABCCCE=58:)8888::::<:::CFGGGGGGGGGGGGGGGGGGGGGGGGGGGGGGGGGGGGGGGGGGGGGGGGCFGGGGGGGGGGGGGGGGGGGGGGGGGGGGGGDE<FGGGGGGGGGGGGGGGGGGGGGGEEFGGGGGGGDCEEGGGGGGGGGGGGGFGFGDGGGGEGGGGGGGGGGGGGGBDCGGGGGGGGFGGFFFFGGGFF5>@DFGGGD:DGFGGFCEDGF5C<F7BAAA=<6@F<74@BFFFG0,>>;?BFGGFF@BF9B::F>CAA21+9:<)7@(((-.(((-241,.*))6:
@M02996:162:000000000-B87FG:1:1101:22778:7756 1:N:0:TAGCGCTC+ACTGCATA
ACTACGGGTGGCAGCAGTGAGGAATATTGGTCAATGGGCGAGAGCCTGAACCAGCCAAGTAGCGTGAAGGAAGACTGCCCTATGGGTTGTAAACTTCTTTTGTGCGGGGGTAAAGTGGTCCACGCGTGGTCCATTGCAAGTACCGTACGAATAAGCATCGGCTAACTCCGTGCCAGCAGCCGCGGTAATACGGAGGATGCGAGCGTTATCCGGATTTCTTGGGTTTAAAGGGATCGTAGGCGGGCGATTAAGTCAGCGGTTCAATAGTGTGACTCAACCCTTCCTTTCCGTTTCTTCTGGT
+
-8CCC>88=0)=;======;;;;;F<FGECFFFGGGGGGG@FFGGGGGGGGGFEGGGGGFGGFGGGGGGGGGGGGGFFGGGGGFG?FGDF,FFFGGGGGGGGGFFBF:@EF?FA;FCDGGG9F=F@@@CDEF?FGDE==>F9EF@DDGC*@FF=DA;AF@EGG7CFC7CCG*@F;CG6CFGD4??D3CGECE8:C*:D4=C<*<:DE>FFF5C)05C):CFG59C>7C)=C3?1-)4(8>5)4)-))-7(6=BF>6?*>:6).<9)-:F>2.6)8</8<(2)3:BA4).(.)()))14<).
@M02996:162:000000000-B87FG:1:1101:22560:7764 1:N:0:TAGCGCTC+ACTGCATA
CCTACGCGCGGCAGCAGTGGGGAATATTGGGCAATGGGCGGAAGCCTGACCCAGCAACGCCGCGTGAGGGAAGAAGGTTTTCGGATTGTAAACCTCTGTCCTTGGTGACGAAGGAAGTGACGGTAGCCAAGGAGGAAGCCCCGGCTAACTACGTGCCAGCAGCCGCGGTAATACGTAGGGGGCGAGCGTTGTCCGGAATGACTGGGCGTAAAGGGCGTGTAGGCGGCGCTGTAAGTCCGGAGTGAAAGTCCTGCTTTCAAGTTGTGAATTGCTTTGGGGACTGCAGAGCTGGAGTACTGAG
+
-8AC=5))1))8888;;<;;;888EFGGEFGGGGGGGGGGGGGGGGGGGGFGGFGGGGGGGGGGFGCFGGGGGGGGCFGGGGGEEGGFGFGGGGGGGGGGGGGGGGGGGGGGGGD8:FDFFEGG7+D<BFC<D,+C>DFGCEGGGG5;EGGGGGGGGFGGGFGGCEDGGGDFFGGFGGED5C@:2>GGGGGGGFD=>)76:DG@GDFFFBC5D65CD;GG4<A4CBGGB3CF4<4FAFFD0D<.:*1-:A<F<>?F2::5<*6:-4)-96CA<<4<?(((-7(,2()-46,.(440*)-))
@M02996:162:000000000-B87FG:1:1101:5645:7766 1:N:0:TAGCGCTC+ACTGCATA
CCTACGGGAGCAGCAGTGGGGGATATTGCACAATGGGGGAAACCCTGATGCAGCGACGCCGCGTGAGTGAAGAAGTATTTCGGTATGTAAAGCTCTATCAGCAGGAAAGATAATGACGGTACCTGACTAAGAAGCACCGGCTAAATACGTGCCAGCAGCCGCGGTAATACGTATGGTGCAAGCGTTATCCGGATTTACTGGGTGTAAAGGGAGCGCAGACGGCATGGCAAGCCAGATGTGAAATGCGGGGGCTCAACTCCTGAACTGCATTTGGAACTGTCAAGCTAGCGTATCGGAGGGG
+
ACCCCF=A)11========;8888;CFGGG@EFEGFGGECFFFFFFGDEEFGGGCB@CFFGGGGGG:CF,FFCFFFFA?AEEFBFFGGDAFGF<FGCFDAAF<8FBEEFGAAGGFGGGGFEEGGGGGFEFGFFGFGGGGGGG@DGGGGGGGFGGGGGGGFGGGGFEEGFDFF*?FGEGGGGGFFGGGFF?4EEECFFDG7<C;:EGFFFF75DEBGD>GGFGE):F75:6C56::58<BF<:5FAFE0911796>?BGFBF69BB<<?=A7<>2F<<7)-694332),(--(-,29),(49
@M02996:162:000000000-B87FG:1:1101:22903:7770 1:N:0:TAGCGCTC+CCTGCATA
CCTACGGGTGTCAGCAGTGAGGAATATTGGTCAATGGGCGAGAGCCTGAACCAGCCAAGTAGCGTGAAGGAAGACTGCCCTATGGGTTGTAAACTTCTTTTGTGCGGGGGTAAAGTGGTCCACGCGTGGTCCATTGCAAGTACCGTACGAATAAGCATCGGCTAACTCCGTGCCAGCAGCCGCGGTAATACGGCAGGTCCGAGCGTTATCCGGATTTATTGGGTTTAAAGGGAGCGCAGGCGGAGTGATAAGCCAGCCGTAAAATAGTCGGGCTCAACCCGATCCCTCGGTTGGCACTGAT
+
-8ACC551)1)==;=====;===CFGGGGGGDFGGGFGGGFECFGGGEFGGFE@FFCFFFGGGDGGGGFGGCGGGGFGGGGGGGGGGGGGEF<FFGFFGGGGGFGGGGGGGGAGCGGGGGG@FCGF@@>FGGCGGGG=DFFGFFGFFGGDGGGGGFGGGGGGG7FGFFF7F77DFFGGFGF4?D5)8*:EFCE):E35*9)75BGGFDFFG/70</9.*:@FGGG<7:9FF3609)-2>911,)(0))>9AFF(48:GG:,88><>F<*()-36>+9<4210(-,4)(---(-((.7,())
@M02996:162:000000000-B87FG:1:1101:22554:7782 1:N:0:TAGCGCTC+ACTGCATA
CCTACGGGCGGCAGCAGTGGGGAATATTGGGCAATGGGCGGAAGCCTGACCCAGCAACGCCGCGTGAGGGAAGAAGGTTTTCGGATTGTAAACCTCTGTCCTTGGTGACGAAGGAAGTGACGGTAGCCAAGGAGGAAGCCCCGGCTAACTACGTGCCAGCAGCCGCGGTAATACGTAGGGGGCGAGCGTTTTCCGGAATGACTGGGCGTAAAGGGCGTGTAGGCGGCGCTGTAAGTCCGGAGTGAAAGTCCTGCTTTCAAGGGGGGAATTGCTTTGGAGACTGCAGGGCTTGAGTACGGAA
+
8ACCC>:):))8888;;<;;;888ECFGGGGGGGGGGGGGGGGGGGGGGGGGGGGGGGGGGGGGGGGGGGGGGGGGFGGGGGGGFGGGGGGGGGGGGGFGGGGFGGGGGC>FFG@FFGGGGCGGGGGG@7>D6BCCCFFGGGGGGGGGGG?FGGGGGGGGGGGGFGCEGEGGFGGGGGGGGGFFGGGGGG5/295C:5CF>FFFGGFFD@DFGBFGGFGG>EFFGFDDF>GFABAFBBFD?DBFF6BAGDFF<:?FFGFBA)((-70(>,*-:D?+9085:?:?2(((-4<B0244B69,,
@M02996:162:000000000-B87FG:1:1101:22899:7787 1:N:0:TAGCGCTC+ACTGCATA
CCTACGGGTGGCAGCAGTGAGGAATATTGGTCAATGGGCGAGAGCCTGAACCAGCCAAGTAGCGTGAAGGAAGACTGCCCTATGGGTTGTAAACTTCTTTTGTGCGGGGGTAAAGTGGTCCACGCGTGGTCCATTGCAAGTACCGTACGAATAAGCATCGGCTAACTCCGTGCCAGCAGCCGCGGTAATACGGAAGGTCCGAGCGTTATCCGGATTTATTGGGTTTAAAGGGAGCGCAGGCGGAGTGATAAGCCAGCCGTAAAATAGTCGGGCTCAACCCGATCCCGCGGTTGGAACTGTG
+
88CCCE=580)========;;;;CFFGGGGGGGGGGGGGGGGGGGGGGGGGGGGGGGGGGGGGGGGGGGGGGGGGGDGGGGGGGGGGGGGGGGGGGGGGGGGGCFGGGGCGGGGGGGGGGGGGCGGEEFGGGGGGGGGGGGFGGGFCEEEGGGGGGFGGGGGG7FGGGGGGGGGGGGGGGFGFFGGGGGGGGGE5EBGGFGGEDGGFFFFGGGFFGGFGGFGGGGBC>9FGEF?>@>9DC977)48F):4AFF::1?FGB::3:>9AFF;GFB1<FF?FFFE6>8?499944694)0)..)
@M02996:162:000000000-B87FG:1:1101:27518:7804 1:N:0:TAGCGCTC+ACTGCATA
CCTACGGGAGGCAGCAGTGGGGAATATTGGGCAATGGGCGAAAGCCTGACCCAGCGACGCCGCGTGAGCGAAGAAGGTCTTCGGATTGTAAAGCTCTGTTGACAGGGACGAAGAAGTGACGGTACCTGTCGAGGAAGCCACGGCTAACTACGTGCCAGCAGCCGCGGTAATACGTAGGTGGCAAGCGTTATCCGGATTTACTGGGTGTAAAGGGTGTGTAGGCGGGGGAGCAAGTCAGATGTGAAATCTATGGGCTTAACTCATAGACTGCGTCTGAAACTGTTCTTCTTGAGAGTCGGAG
+
8ACCCA:851)8========;88BFGGGGGGGGGGGGGGGGGGGGGGGGGGGGFEGFGGGGGGGFGGGGGGGGGGGGGGGGGGGGGGGGGGGGGGGGGGGGGDFGGGGGGGGGGGGGGGGGGGGGGGGGGGGGDGGGGGGGGGGGGGGGGGGGGGGGGGGGGGGGGEEGGGGGGFGGGGGGGFFGGGGGGGGGFGGDGGFGGGFGGFBFFGGGDFGGFGGFGGGGDEGFFGFFFBFBFFFA?4@B?FDGAF=?B?FBCGAFFFFDFFFFFFFFFFGFFFBDFBB9A99<9--,4:DFF>44
@M02996:162:000000000-B87FG:1:1101:8243:7815 1:N:0:TAGCGCTC+ACTGCATA
CCTACGGGAGGCAGCAGTGGGGGATATTGCGCAATGGGGGAAACCCTGACGCAGCAACGCCGCGTGCAGGATGACGGCCTTCGGGTTGTAAACTGTTGTCGCAAGGGAAGAAACAAATGACGGTACCTTGTGAGAAAGCCACGGCTAACTACGTGCCAGCAGCCGCGGTAATACGTAGGTGGCAAGCGTTGTCCGGATTTACTGGGTGTAAAGGGCGCGTAGGCGGGATAGCAAGTCAGTCGTGAAATACCGGGGCTCAACTCCGGAGCTGCGATTGCAACTGTTATTCTTGAGTATCGGG
+
ABCCC>DA>8)=========;88@FGGGGGGGGGGGGGGGGGGGGGGGGGGGGGGGGGGGGGGGGGGGGGGGGGGGGGGGGGGGGGGGGGGGGGGGGGGGGGEGGGGGGGGGGGGGGGGGGGGGGGGGGGGGGGFFGGGGGGGGGGDGGGGGGFDGGGGGGGGGGGGEGGGGFGGGGGGGGFFFGGGGGGGGGFGGFDDFFGGFG<5>DFCFDFEDC>GDFGGGGFGGB@F9<A?9<AFFAG<)85=A:<?>>;>>0568?FADFF?>E?D:>(<:>)<A??:4<<<<.)--.)-)9.4((
@M02996:162:000000000-B87FG:1:1101:8224:7816 1:N:0:TAGCGCTC+ACTGCATA
ACTACGGGAGGCAGCAGTGGGGGATATTGCGCAATGGGGGAAACCCTGACGCAGCAACGCCGCGTGCAGGATGACGGCCTTCGGGTTGTAAACTGTTGTCGCAAGGGAAGAAACAAATGACGGTACCTTGTGAGAAAGCCACGGCTAACTACGTTCCAGCAGCCGCGGTAATACGTAGGTGGCAAGCGTTGTCCGGATTTACTGGGTGTAAAGGGCGCGTAGGCGGGATAGCAAGTCAGTCGTGAAATACCGGGGCTCAACCCCGGGGCGGCGATTGAAACGGTTATTCTTGAGTCTCTGG
+
-8ACCBA=>0)==88=;6==;888BFGGGGGGGDGGGGGGGGGGGGGGGGGGGFFFFFGGGGGGGFGGGGGGGGGGGGGGFGGGGGGGG,FGGGGGAEFEFGGDGGGCDFFFGGGGGCFGGG7CFEGFGFGGGGFCFFFFGFEFFEEFGGGGG7,4DFGCB*6>CGEEGGGFFGGGCC=CFGAAGGGC//>EF6EEFGGF=7?=FGFFEFGEF?>57>C>>EE6C@CC;?F?A<BFAAF:49,.4.*):<?FB>;9(:D24)4296(()(1(--7*04<<<::12(5)-).644))*.)-)
@M02996:162:000000000-B87FG:1:1101:18420:7839 1:N:0:TAGCGCTC+ACTGCATA
CCTACGGGAGGCTGCAGTGGGGGATATTGCACAATGGGGGAAACCCTGACGCAGCGACGCCGCGTGAGTGAAGAAGTATTTCGGTATGTAAAGCTCTATCAGCAGGAAAGATAATGACGGTACCTGACTAAGAAGCACCGGCTAAATACGTGCCAGCAGCCGCGGTAATACGTATGGTGCAAGCGTTATCCGGATTTACTGGGTGTAAAGGGAGCGCAGACGGCATGGCAAGCCAGATGTGAAATGCGGGGGCTCAACTCCTGAACTGCCTTTGGACATTGCCAGCTAAAGTCTTGGGGGG
+
8ACCCE885))========;;88@FGGGGGGGGGGGGGDGGGGGGGGGGGGGGFFGGGGGGGEF@FGGGGGGGGGGFGGGGGGGGGGGGGGGGGGFGGFGGGGGGG@FGGDFGGGF9FGGGGGGGCDGGGDFFDFGGGGGGDGGGGGGGGGCGGGGGGGGFGG@CGECEFGDGEGGCGGGGGFFGGGGGGGGGBGGAFGFGGGFGGFF6;FEFEE)>>GCFGGG5>EG?@*<::2<<?F7)*664/99C;>D;>?<<FD2?=:2745,9(0<2968)).))*)-4())))-5)-))*(((-
@M02996:162:000000000-B87FG:1:1101:12862:7857 1:N:0:TAGCGCTC+ACTGCATA
ACTACGGGTGGCAGCAGTAGGGAATATTGGGCAATGGAGGCAACTCTGACCCAGCCATGCCGCGTGAAGGAAGACGGCCCTATGGGTTGTAAACTTCTTTTATCGTAGAGTAAACCTGGCCACGTGTGGCCAGCTGAGAGTATACGAGGAATAAGTATCGGCTAACTCCGTGCCAGCAGCCGCGGTAATACGGGGGATACTAGCGTTATCCGGATTTATTGGGTTTAAAGGGTGCTCAGGCGGATCGGTAAGTCAGGGGTGAAAGGTTGGGGCTCAACCTCAATCGTTCCTTTGTTACTC
+
88AC@B=5:))=;8====;=;8;;;EDFGGCFFGGGGGGGGGGGGGGGGGGGGGGFFF,CEEGFGGGGGGGGD@FGFFGDFGGGGFGGGEGFFGFGGGFGG9FFGB?DEGF<FFGGG8AFFGGGG@>7CF8,@+>FEFGFGGGFGG++=+DGDFGGGC7BEGGGFGFFGGC+=BEGGG,9EGADED>>FC+*=4*=5**;+14=ECBDAFD5<529;4CD?FF9EDF::*2333:*.)<*4>9)(.)-911?5<-4(:D6(.44).84)3D6117@@0((.))))-4((().-))./5))
@M02996:162:000000000-B87FG:1:1101:12876:7867 1:N:0:TAGCGCTC+ACTGCATA
CCTACGGGTGGCAGCAGTAGGGAATATTGGGCAATGGAGGCAACTCTGACCCAGCCATGCCGCGTGAAGGAAGACGGCCCTATGGGTTGTAAACTTCTTTTATCGTAGAGTAAACCTGGCCACGTGTGGCCAGCTGAGAGTATACGAGGAATAAGTATCGGCTAACTCCGTGCCAGCAGCCGCGGTAATACGGGGGATACGAGCGTTATCCGGATTTATTGGGTTTAAAGGGTGCGCAGGCGGATCGGTAAGTCAGGGGTGAAAAGTTGGGGCTCAACTCCAATCGTGCCTTTGATACTG
+
88BCCB=5=0)====;===<;8;;CFGGGGGGGGGGGGGGGGGGGGGGGGGGGGGGFGGGGGGGGGEGGGGFGGGGGGGGGGGGGGGGGGGGGGGGGGGGGFGGGGGGGGGGFGGGGGFGGGGGGGGFGGG<DGGDGFGGGGFFGG8CEGGGGGGGGGGGGGGGGGGGGGGGGGAFGGGGGGFFGGGGGFGDGDGGFGFADFEFGGF>FFGGGFFGGBGGFGGGGFGFFFGFF1:<>>FG>/4),7<:G6:FF<>BF=D?6F?F2:DFF0C>:7>CF?FB??:AB?F?:?:ADFA<9666
@M02996:162:000000000-B87FG:1:1101:28320:7881 1:N:0:TAGCGCTC+ACTGCATA
CCTACGGGTGGCTGCAGTCGAGGATCATTTGCAATGGGCGAAAGCCTGACAATGCGACGCTGCGTGGAGGATGAAGGCCTTCGGGTTGTAAACTCCTGTCATAGGGGAACAGGCGATCGGACCTAATACGTCCGTGAGTTGAGTGTACCCTAAGAGGAATTGGCGGCTAACTCTGTGCCAGCAGCCGCGGTAATACAGAGGCCAAGAGCGTTGTTCGGATTTACTGGGCGTAAAGGGCGCGTAGGTGGTCTTGCGTGTCAAGTGTGAAATCTCCGGGCCCAACCCGGAAAGTTCGCTTGAA
+
8ACCCD@581)=;======8888@FEEFGGGGGEGGGGGGGGGGGGGGGGG,@EFFGGGGDFGGGGGGGGEGGD?FF@GDFGGGGGGGGGGGGGGGGGGGGGGFGGFEDDGG8DFFGGGG7CFF9FEFGGGG6CDG7CDFG9>CDFFD@EF@EC9EFF97D+3BCCCCCGGGFFGG9@@F7?;4CFDDGEG>5CGFFF7;FD:)*;5AFE5CC7>FG>GDBFC7CBCF0715,249:?B74793-*/494)9<BBBBGC)<?<)46:)962).53:76(-3@?F<>019;?)))-1).:44
@M02996:162:000000000-B87FG:1:1101:12633:7882 1:N:0:TAGCGCTC+ACTGCATA
CCTACGGGTGGCTGCAGTGGGGGATATTGCACAATGGAGGAAACTCTGATGCAGCAACGCCGCGTGAGGGAAGAAGGTCTTCGGATTGTAAACCTCTGTTTTTAGTGACGAAACAAATGACGGTAGCTAAAGAGGAAGCCACGGCTAACTACGTGCCAGCAGCCGCGGTAATACGTAGGTGGCAAGCGTTGTCCGGATTTACTGGGTGTAAAGGGTGCGCAGGCGGGACTGCAAGTTGGATGTGAAATACCGGGGCTCAACCCCGGAACTGCATCCAAAACTGGAGTTCTTGAGTGGAGTA
+
-8BBCB:5:));===;==;;;888BFGGGGGGGGGGGGGGGGGGGGGGGGGGGFFFGGGGGGGGFGGGGGGGGFGGGGGGGGGGGGGEGGGGGGGGGGFFGGGGGGGGG7FGGGGFCGGGGEEEFGFECGGFGFCGGGGGEFEGFGGGGGGGGGGGE;CGCGGGGGCEGGGGCGGGF>EGGGFF@GGDGGDGFFGG>DGAFGGFGCADFFGGC*=FDFGGEGEGGFEDBFGFA28FAFF>AGFF<BBA=AFF9B;91:9<:F<B9996BBF<>>BAF?4(34)((.536<AA9>AF3)(,(
@M02996:162:000000000-B87FG:1:1101:28303:7893 1:N:0:TAGCGCTC+ACTGCATA
CCTACGGGGGGCTGCAGTCGAGGATCATTTGCAATGGGCGAAAGCCTGACACTGCGACGCCGCGTGGAGGATGAAGGCCTTCGGGTTGTAAACTCCTGTCATAGGTGGACCAGCGATCGCACCTCATACGTCCGTGAGTTGACTGTACCCTAAGGGAAATTCGCTGCTAGCTCTGTGCCAGCAGCCGCGGTAATACATAGGCCACTAGCCTTGTTCGGATTTACTTGACGGAAACGGCGGGTAGTCTGTCATTCTGGTCTAATATTCACTCTCCGGGCCCAACCCGTCAATTTCCCCTTGA
+
8ACCCB0))0)8688::::88878BF,C5-,CEFGGGFFGCGGGGGGGGD58,CF+@FGF+@FGFFGGFGGG,DCFGFGFGF7<FFF717<FFEFGC,F3@,3,D>F*<:,1<C*<,<**1*=+*5?CGG9C/4=;7E;,+?2<<0<@9<E;C:****1+0**2*2*+0+<??:+0+++97*<>C7)>)*1*29+21*0*2*+)*0/*5)*39*9*1(75@6+*???*)))),,,78(.)(137<9*)0-)*).)))+2).*)))))-*.0680)*)27>(0((-(-(,-))-))))((,)
@M02996:162:000000000-B87FG:1:1101:20489:7901 1:N:0:TAGCGCTC+ACTGCATA
CCTACGGGTGGCTGCAGTGGGGGATATTGTACAATGGAGGAAACTCTGATGCAGCAACGCCGCGTGAGGGAAGAAGGTTTTCGGATTGTAAACCTCTGTTTTTAGTGACGAAACAAATTACGCTAGCTCATGAGGAAGCCACGGCTACCTACGTGCCTGCAGCCGCGGTAATCCGTAGGTGGCAAGCGTTGTCCGGAATTACTGGGTGTACAGGTTGCGCAGGCGGGACTGTAACTTGGGTGTGAAATCCCGAGGCTTAACCTCGGAGCTGCATCCACAACTGCGGTTCTTGAGTTAAGTG
+
8ACCCF15:0)=;=====;;;878FFGGG-,EFGGGGGFGCGGDFGGGGD-FGGG8F<FGGGGGGGGEFGDF=EFGG=?,DF:F:FF,C5FGGGGFC<FFGGGFGGGFGE7F@=FFAF5FFD+@+@8F,>,,7>,8D=8<3@+8+3@,39D>><?F6,5>:+3@3@**144=+?;189E44:A6,/::C:);,=CGB5C)1;@+>*=AB4+435*8*/9)0:C77)/96>FFA2)16)6*-*())**.0,,5(-(-4F42.9)3,4(-72<7(:9+9((,-/4<0(:>?)64)4))*.).)
@M02996:162:000000000-B87FG:1:1101:20272:7903 1:N:0:TAGCGCTC+ACTGCATA
ACTACGGGAGGCTGCAGTGGGGGATATTGCGCAATGGGGGAAACCCTGACGCAGCAACGCCGCGTGCAGGATGACGGCCTTCGGGTTGTAAACTGTTGTCGCAAGGGAAGAAACAAATGACGGTACCTTGTGAGAAAGCCACGGCTAACTACGTGCCAGCAGCCGCGGTAATACGTAGGTGGCAAGCGTTGCCCGGATTTACTGGGGGTAAAGGGCGCGTAGGCGGGATAGCAAGTACGTCGTGAAATCCCGGGGCTCACCTCCGAGGTTGCGATTGAAACGGTTATTCTTGAGTTTCGGG
+
6ACCCF:8=)0=========;88@@FGGGGGGGGGGGGGGFGGGGGGGGGGGGGGGGGGGGFCFGGGGGGGGGGGGGGGGGGGGGGGGEGC@ECEFGFBFGFFCFGECFEFFGGGGGGGFGGGG7CECA,@3@FFFGFGGDFGEGGGFF;CE*>:8*>C>??FF<=E8E@EGFGC=C=CGGGA;EFG3DCCGFFEGDGGF*0+=E4).<:FGGFD754C)0:CCE;:3-7C=6<18.))2.),).)1-*,.7>BBFFFC)1*41;((-)(2((-)A))6)))((-()))-.6.,))/)-42
@M02996:162:000000000-B87FG:1:1101:20285:7918 1:N:0:TAGCGCTC+ACTGCATA
CCTACGGGAGGCTGCAGTGGGGGATATTGCGCAATGGGGGAAACCCTGACGCAGCAACGCCGCGTGCAGGATGACGGCCTTCGGGTTGTAAACTGTTGTCGCAAGGGAAGAAACAAATGACGGTACCTTGTGAGAAAGCCACGGCTAACTACGTGCCAGCAGCCGCGGTAATACGTAGGTGGCAAGCGTTGCCCGGATTTACTGGGTGTAAAGGGCGCGTAGGCGGGATAGCAAGTCAGTCGTGAAATACCGGGGCTCAACTCCGGCGCTGCGATTGAAACTGTTATTCTTGAGATTCGGG
+
-8BCCD8=:0)=========;88@FGGGGGGGGGGGGGGGGGGGGGGFGGGGGGGGGGGGGGGGGGGGGGGGGGGGGGGGGGGGGGGGGGGGGG<FFFFGGGF:FFGGGE=FDFGGFGFFFFEGCEFGGCE<C@CFGFGGFGGGGGGDGGGGDGGEE7AFEFGG:ECEEEGGFGGFFGGGGDFFC3C<DGGGGFGEBCCFGFCFGG5)8BCC>B)>57CDBGGGG>EC>FGF)6(16AFC694.5)16DABE6>B9>GG?7*.5:0(-<(13;(<CF)49>?2ADAFFFA<:),()/611(
@M02996:162:000000000-B87FG:1:1101:19939:7920 1:N:0:TAGCGCTC+ACTGCATA
CCTACGGGAGGCAGCAGTGAGGAATATTGGTCAATGGAGGAAACTCTGAACCAGCCAAGTCGCGTGAAGGACGACGGCCCTATGGGTTGTAAACTTCTTTTGTAGATGGATAAACGACATTACGTGTAATGTTTTGAAGGTAATCTACGAATAAGCATCGGCTAACTCCGTGCCAGCAGCCGCGGTAATACGGAGGATGCGAGCGTTATCCGGATTTATTGGGTTTAAAGGGTGCGCAGGCGGGCGATTAAGTCAGCGGTGAAATCTCGGAGCTCAACTCTGAAACTGCCGTTGATACGGG
+
8ACCCE)=500=========;;;CFGGGGGGGGGGGGGGGGGGGGGGGGGGGGGGGGGGGGGGGFGGGGGGGGGGGGGGGGGGGGGGGGGGGGGGGGGGGGGGGG,EFGGGGGGGGGGGGGGGGGGF<FGGGGGGGGGGFFFGGGGGGGGCGGGGGGGGGGGGGGGGGGGGGGGGGGGGGGGDEEGCCGGGEGEGG:F4ACDGFGGF>FFGGG>>DGFGGFGGGGDGGFFG3?:?DFFF<;C>>;B;>F?FFDDFFFEGFBF4<<2<BF?C9;8:9=:<>BFF4526<?:>FB?0:*.(-2
@M02996:162:000000000-B87FG:1:1101:26431:7922 1:N:0:TAGCGCTC+ACTGCATA
CCTACGGGTGGCTGCAGTGGGGGATATTGCACAATGGAGGAAACTCTGATGCAGCAACGCCGCGTGAGGGATGAAGGTTTTCGGATTGTAAACCTCTGTCCTTAGTGAAGAACAAAATGACGGTAACTAAGGAGGAAGCTCCGGCTAACTACGTGCCAGCAGCCGCGGTAATACGTAGGGAGCAAGCGTTGTCCGGATTTATTGGGTGTAAAGGGTGCGTAGGCGGCTATGTAAGTCAGACGTGTAATGCAGGGGCTTAACCTCTGAACTGCGGTTGAAACTGTGTAGCTTGAGTGGAGTA
+
ACCCCF=5:1)=====;==;;8@@FGGGGGGGGGGGGGGGGGGGGGGGGGGGGGGGGGGGGGGGFGGGGGGGGGGGGGGGGGGGGEGGGGGGGGGGGGGGGGGGGGGGGGGGGGGGGGGGGGGGGGGGGGGFFGGGGGGGGGGGGGGGGGGGGFFGGGGGGGGGGGGGGEGGGGGGGGGGGGFFGGGGGGGEGFGGFDGFFGGFGGEEFFGGGFFGGFGGFGGGGFEC:FGFFBAF:AFG7>?@?@FAFFA??0661FC>B?9??:>>?292,(8*74<BA*4.-65-6<91,5<7F??3(
@M02996:162:000000000-B87FG:1:1101:20489:7923 1:N:0:TAGCGCTC+ACTGCATA
CCTACGGGTGGCTGCAGTGGGGGATATTGCACAATGGAGGAAACTCTGATGCAGCAACGCCGCGTGAGGGAAGAAGGTTTTCGGATTGTAAACCTCTGTTTTTAGTGACGAAACAAATGACGGTAGCTAAAGAGGAAGCCACGGCTAACTACGTGCCAGCAGCCGCGGTAATACGTAGGTGGCAAGCGTTGTCCGGAATTACTGGGTGTAAAGGGTGCGCAGGCGGGACTGTAAGTTGGATGTGAAATACCGAGGCTTAACCTCGGAGCTGCATCCAAAACTGCGGTTCTTGAGTGAAGTA
+
8ACCCE85=0)========;;88@FFGGGGGGGGGGGGGGGGGGGGGGGGGGGGGFGGGGGGGG@FFGGGGGGGGGGGGGGGGGGGGFGGGGGGGGGGGGGGGGGGGGGGGGGGGGFGFGGBFFF@DFGFCF,>CGGGGGGGGEFGGGGGFGGGGGGGGGGGGGCGGEGGGGGG59>EGGGGFFGCFCGGGGGFGGDGGFGGGFGF;.5A1AFF:GDDGGFGGGGF:9;:FF9AAFFAFCA431)9*4*63B:9>6:GGADF98::17BBG?BAFC42<??<4<3(41:A4A4))-16<4)
@M02996:162:000000000-B87FG:1:1101:19957:7923 1:N:0:TAGCGCTC+ACTGCATA
CCTACGCGAGGCAGCAGTGAGGAATATTGGTCAATGGAGGAAACTCTGAACCAGCCAAGTCGCGTGAAGGACGACGGCCCTATGGGTTGTAAACTTCTTTTGTAGCTGGATAAACGACATTACGTGTAATGTTTTGAAGGTAATCTACGAATAAGCATCGGCTAACTCCGTGCCAGCAGCCGCGGTACTACGGAGGATGCGAGCGTTATCCGGATTTATTGGGTTTAAAGGGTGCGCAGGCGGGCGATTAAGTCAGCGGTGAACTCTCGGAGCTCAACTCTGAAACTGCCGTTGATACTGG
+
8ABCCB):51)=888;;<;;;;CFGGGGGGGGGGGGGFGGGGGGGGGGGGGGGGGGGGGGGGGGGGGGGGGGGGGGEGGGGGGGGGGGGGGGGFGGGCFGGCFFG9FFGCEGGFGG7FGEGDFFFE@EFGGGGGGD8;DCDE;FGGGGFCGG?DFGFGGCEDGEDEGGG>FF5FFFGGFFCGEFGGD*=CGCEFC5)8287*:>EGF>FFFCC):5FAGGF6CGGB?*69C).(47993<4>>)4<<9512@A<)625)49:2)644431)497F+9<<B>F<42AA4?734((1:=46A0
@M02996:162:000000000-B87FG:1:1101:6364:7927 1:N:0:TAGCGCTC+ACTGCATA
CCTACGGGTGGCTGCAGTAGGGAATCTTCGGCAATGGGGGGAACCCTGACCGAGCAACGCCGCGTGAGTGAAGAAGGTTTTCGGATCGTAAAGCTCTGTTGTAAGAGAAGAACGTTGAGTAGAGTGGAAAGTTACTCAAGTGACGGTATCTTACCAGAAAGGGACGGCTAACTACGTGCCAGCAGCCGCGGTAATACGTAGGTCCCGAGCGTTGTCCGGATTTATTGGGCGTAAAGCGAGCGCAGGCGGTTTAGTAAGTCTGAAGTTAAAGGCATTGGCTCAACCAATGTTTGCTTTTGAA
+
8ACCCDD5:0)=;=======;8;;FGGGGGGGGGGGGGGGGGGGGGGGGGGGGFGGGGGGGGGGGGGGGGGGGGGGFGGGGGEGGGGGGGGGFGGGGFGGGG;CFGGFGGFFGGG?FGFGGGGGGGF9FFGGGCFFFGGGGGGGGGGGFGDGGGFGCGGG?CCFGGEGGGGGGGGGG*CFGFFFFGGGGGGGGFGDFGGFGDFFGGBF5BGGG30::3<C@EGDGBAF?:DFFF:FFFEG;D>51>@4),452<49)+:ADF):76:216C28(9C?00247<<43288A<4<B460)63-
@M02996:162:000000000-B87FG:1:1101:3723:7934 1:N:0:TAGCGCTC+ACTGCATA
CCTACGGGCGGCAGCAGTGGGGGATATTGCGCAATGGGGGAAACCCTGACGCAGCAACGCCGCGTGCAGGATGACGGCCTTCGGGTTGTAAACTGTTGTCGCAAGGGAAGAAACAAATGACGGTACCTTGTGAGAAAGCCACGGCTAACTACGTGCCAGCAGCCGCGGTAATACGTAGGTGGCAAGCGTTGTCCGGATTTACTGGGTGTAAAGGGCGCGTAGGCGGGATAGCAAGGCAGTCGTGAAATACCGTGTCTCCACTCCGGCGCTGCGATTGGCACTGGTATTATTGGGCATCGGG
+
8ACCC>A588)8888;;<;;;888CEGGFGGGEEGGGFGGGGGGGGGGGGGGGFGEFGGGGGGGFGGGGG7EGGGGGGEBFGGG>DGGGGGGFEG<EGGGGCGGGGG7BFGGFFEDCED9::@FDGEFFBECCFG,D,:F,>8GGEGGGD9BEFGGGCCFGGGFGG5EEC5F7;EG2:7CF>:FCCFG5=GG@?C=)19=F>E*<77777DCFFFGD>GC):545)794FG=AA:)((70(9:..09<DA).-4(45<*<<F7:<;((.4C662):81(5?:0(..).)).),(((0(4-4
@M02996:162:000000000-B87FG:1:1101:6350:7941 1:N:0:TAGCGCTC+ACTGCATA
CCTACGGGTGGCTGCAGTAGGGAATCTTCGGCAATGGGGGGAACCCTGACCGAGCAACGCCGCGTGAGTGAAGAAGGTTTTCGGATCGTAAAGCTCTGTTGTAAGAGAAGAACGTTGAGTAGAGTGGAAAGTTACTCAAGTGACGGTATCTTACCAGAAAGGGACGGCTAACTACGTGCCAGCAGCCGCGGTAATACGTAGGTCCCGAGCGTTGTCCGGATTTATTGGGCGTAAAGCGAGCGCAGGCGGTTTAGTAAGTCTGAAGTTAAAGGCATTGGCTCAACCAATGTTTGCTTTGGAA
+
88CCCBF=>0)====;====;8;CEFGGGGGGGGGGGGGGGGGGGGGGGGGGGGGGGGGGGGGG@FGGGGGGGGFGGGGGGGGGGGGGGGGGGGGGGGGGGG@FFFFGGGGGGGGGGGGCEFGGGGGGGGGGGGGGGGGGGGGGGGGGGGGGGGGGGGGFFGGGGGGGGGGFFGGGGGGGGGFFGGGGGGGGG:FFFGGFGGGFGGFFFEGGGEDFGFDG>CF*CFGGFFDFFFFFA>373/(.4BE;G>FE05AF)<:>4?):?FFA*6C<:<F<?B>::@<B?:BD?AA<B<>>77744
@M02996:162:000000000-B87FG:1:1101:3739:7951 1:N:0:TAGCGCTC+ACTGCATA
CCTACGGGCGGCAGCAGTGGGGGATATTGCGCAATGGGGGAAACCCTGACGCAGCAACGCCGCGTGCAGGATGACGGCCTTCGGGTTGTAAACTGTTGTCGCAAGGGAAGAAACAAATGACGGTACCTTGTGAGAAAGCCACGGCTAACTACGTGCCAGCAGCCGCGGTAATACGTAGGTGGCAAGCGTTGTCCGGATTTACTGGGTGTAAAGGGCGCGTAGGCGGGATAGCAAGTCAGTCGTGAAATACCGGGGCTCAACTCCGGAGCTGCGATTGAAACTGTTATTCGTGAGTATCGGG
+
8ACCC>=):))8888;;<;;;888CFGGGGGGGGGGGGGGGGGGGGGGGGGGGGGGGGGGGGGGGGGGGGGGGGGGEGGGGGGGGGGGGGGGGGGGGGGGGGFGGGGGGGGGGGGGGGGFC7FFGGGGGDFFGGGFGGGGGGGGGEEFGGGGGGGGGGGGGGGGGG=EGGEGGGGGFFGGEGFFGGGGGGGE?BGC@DGF?CF7F:?@EFGGGFF539DDEGGGGEGGFFGFB47@BFFGFC?:7F=6:AFFB0;;>GGFFFAFBB66>?>790>F3>ABA46<)6<462??76:4/68B0
@M02996:162:000000000-B87FG:1:1101:12127:7976 1:N:0:TAGCGCTC+ACTGCATA
CCTACGGGTGGCTGCAGTCGAGGATCATTTGCAATGGGCGAAAGCCTGACAATGCGACGCTGCGTGGAGGATGAAGGCCTTCGGGTTGTAAACTCCTGTCATAGGGGAACAGGCGGAGATACCTAATACGTATCCGAGTTGAGTGTACCCTAAGAGGAATTGGCGGCTAACTCTGTGCCAGCAGCCGCGGTAATACAGAGGCCAAGAGCGTTGTTCGGATTTACTGGGCGTAAAGGGCGCGTAGGCGGTCTTGCGTGTCAAGTGTGAAATCTCCGGGCTCAACCCGGAAAGTGCGCTTGAA
+
88CCCA:801)====;===8888@FGGGGGGGGGGGGGGGGGGGGGGGGGGGGFEGFFGGGGGGFF>FGGGGGGGGDGGGGGGGGGGGGGGGGGGGGGFGGGGGGGGGGGGGAFEGGGDDAFGGEFC@FDGFGGGDGCGGCGEGGGFGGGGFGGGGGGGGGGCGGGGGGGGGGGGGGGGGGGFFGGGGG5C>EACGFGGFGGGFGGFFFDCEDEFGGFGGFFFGGFFFBDDEF?AF?FFD11,76F@97>FFFBBFFEGF>04::AFF@>GFB>>CEB0<DF?BF>>;44,-6>B>5:?(.
@M02996:162:000000000-B87FG:1:1101:7364:8009 1:N:0:TAGCGCTC+ACTGCATA
CCTACGGGAGGCAGCAGTGAGGAATATTGGTCAATGGGCGAGAGCCTGAACCAGCCAAGTAGCGTGAAGGAAGACTGCCCTATGGGTTGTAAACTTCTTTTGTGCGGGGGTAAAGTGGTCCACGCGTGGTCCATTGCAAGTACCGTACGAATAAGCATCGGCTAACTCCGTGCCAGCAGCCGCGGTAATACGGAGGATGCGAGCGTTATCCGGATTTATTGGGTTTAAAGGGAGCGTAGGCGGGCGATTAAGTCAGCGGTTAAATAGTGTGGCTCAACCATGCCTTGCCGTTGATACTGGT
+
8ACCC?DF5:)=========;;;CFGGGGGGGGGGGGGGGGGGGGGGGGGGGGGFGGGGGGGGGFGGGGGGGGGGGGGGGGGGGGGGGGGGGGGGGGGGGGGGGGGGGGGGGGGGGGGGGGGGGGGGEGGGGGGGFGGGGGGGGGGGGGGGGGGGGGGGGGGCEGGGGGGGGGGGGGGGGGGFFGGGGGGGGEFGGEGGFGGDEGGBFFFFGGFFDGAGGFGGCG5FFAFGBFFFFFFFD?D>3;BB;FFFFFFFFFGDF1><26)6-9.:::?FG=?<:?F07A9>:24-((-5<B<A?9
@M02996:162:000000000-B87FG:1:1101:7386:8009 1:N:0:TAGCGCTC+ACTGCGTA
CCTACGGGAGGCAGCAGTGAGGAATATTGGTCAATGGTCGAGAGCCTGAACCAGCCAAGTAGCGTGAAGGAAGACTGCCCTATGGGTTGTAAACTGCTTTTGTGCGGGGGTAAAGTGGTCCACGCGTCGTGCATGGCATGTACCGTACGAATAAGCATCGGCTAACTCCGTGCCAGCAGCCGCGGTAATACGGAGGATCCGAGCGTTATCCGGATTTATTGGGTTTAAAGGGAGCGTAGGCGGGCGATTAAGTCAGCGGTGAAATTGTATTGCTCAACCAGGACTTTGCCTTTGTTCTGGG
+
8ACCCADA=8)====;====;;;;FFGGGGGGGGGGG@FG7+CFFGGGGGGGGGGGGGGG,CFGGG:FGGGGGGG9E,EFGGGFG,FGGGEFFGG9=FGGGGG,FFGG7+@CEFGGF,:,,CFG:FE+66+6+C,@,@,DE>FGGGGCEEGGFGF7,@FGGDEGGGGGGGGGGGGGGGGGGGFFCGG<CFGGEEGGBF4;5DGBEGFB:?C5DEFGGBGGFFFGC@<:<FFE((4>,4>C3793(<32FFBF4).)8E:B0:844).)*)*.-57+034((.(,(,)-62-6A).(*))-(
@M02996:162:000000000-B87FG:1:1101:13293:8030 1:N:0:TAGCGCTC+ACTGCATA
CCTACGGGAGGCTGCAGTGGGGGATATTGCGCAATGGGGGAAACCCTGACGCAGCAACGCCGCGTGCAGGATGACGGCCTTCGGGTTGTAAACTGTTGTCGCAAGGGAAGAAACAAATGACGGTACCTTGTGAGAAAGCCACGGCTAACTACGTGCCAGCAGCCGCGGTAATACGTAGGTGGCAAGCGTTGCCCGGATTTACTGGGTGTAAAGGGCGCGTAGGCGGGATAGCAAGTCAGTCGTGAAATACCGGGGCTCAACTCCGGAGCTGCGATTGAAACTGTTATTCTTGAGTATCGGG
+
68CCCA==5))=========;88@FFGGGGGGGGGGGGGGGGGGGGGGGGGGGGGGGGGGGGGGGGGGGGGGGGGGGGGGGGGGGGGGEGGGGGGGGGGGGGFGGFGGGGGFFGFGGGGGGDFGGGGGGFGFGGGGGGGG8FEEGGGGGGGGGGGGF7CFEAGGDGEEGGGGGGGFGGGGGGFFEFGGGGDGGFGGFGGFGGFFFFFEFFGFFFFGGFGGFGECEFGC9FDFFFFFBFFC673@(.9<DDFFF;BFFGG?FFAFFF6;5:F04,7/73)6<49<2)4<A2:A)2649<:1,
@M02996:162:000000000-B87FG:1:1101:16358:8070 1:N:0:TAGCGCTC+ACTGCATA
ACTACGGGCGGCAGCAGTGAGGAATATTGGTCAATGGACGAGAGTCTGAACCAGCCAAGTAGCGTGCAGGATGACGGCCCTCCGGGTTGTAAACTGCTTTTAGTTGGGAATAAAAAAGGCGACGTGTCGCCTATTGTATGTACCATCAGAAAAAGGACCGGCTAATTCCGTGCCAGCAGCCGCGGTAATACGGAAGGTCCGGGCGTTATCCGGCTTTATTGGGTTTAAAGGGAGCGTAGGCGGGTTTTTAAGTCAGTGGTAAAAGCGTGTGGCTCAACCCTACCAGCCCCTTGAAACTGGG
+
-8AC@>=8)0)8888;;<;;;;;CFGGGFGGGGGGGGGGGFGGGEFGGGGGGGFGGGGGG,EGGGGGGFGGGGGGGCGGGGFGGGDGGGGFGGGGFGGGGGE8FCCFEEFFGGGGGEGEF>FFGG7DFCGGE+FG;EFGGGGGGCECE,@E7DFEGCGGFGC>EGFGCGGGFDGGGGGFFGGBEGG3:79FCEE=G3<>FDCEFGDD3)/:7C.75F97DFCCG>D6C2675:?>)4?D5<94)())2C?>F<AA<AG4<AB):4101)45:?.9A*,,(()48))((8111:<))0468(
@M02996:162:000000000-B87FG:1:1101:9259:8070 1:N:0:TAGCGCTC+ACTGCATA
CCTACGGGAGGCTGCAGTGAGGAATATTGGTCAATGGGCGAGAGCCTGAACCAGCCAAGTAGCGTGAAGGAAGACTGCCCTATGGGTTGTAAACTTCTTTTGTGCGGGGGTAAAGTGGTCCACGCGTGGTCCATTGCAAGTACCGTACGAATAAGCATCGGCTAACTCCGTGCCAGCAGCCGCGGTAATACGGAGGATGCGAGCGTTATCCGGATTTATTGGGTTTAAAGGGAGCGTAGGCGGGCGATTAAGTCAGCGGTTAAATAGTGTGGCTCAACCATGCCTTGCCGTTGATACTGGT
+
68BCCD5:8:)==========;CCFGGGGGGGGGGGGGGGGGGGGGGGGGGGGGGGGGGGGGGGGGGGGGGGGGGGGGGGGGGGGGGGGGGGGGGGGGGGGGGFGGGGGGGGFEFGGCGGGGGEGCCCFGGGGGGGFFGGGEFGEGCEGDGGGGGGGGGGGDGGGGGGGGGGGFG?FFGGGGEDGGGDFCGCE>GGFGGFGGGFGGFFFFGGGEFGGAFFFGGGGF6CAFFD<<>>9BFD4/404:>;CB2@<26>DDGFFF9A<4>AFF>?BFFC=77:?FF?AAFB868??())9)6:6
@M02996:162:000000000-B87FG:1:1101:28746:8072 1:N:0:TAGCGCTC+ACTGCATA
CCTACGGGTGGCAGCAGTGGGGGATATTGCACAATGGGGGAAACCCTGATGCAGCGACGCCGCGTGAGTGAAGAAGTATTTCGGTATGTAAAGCTCTATCAGCAGGAAAGATAATGACGGTACCTGACTAAGAAGCACCGGCTAAATACGTGCCAGCAGCCGCGGTAATACGTATGGTGCAAGCGTTATCCGGATTTACTGGGTGTAAAGGGAGCGCAGACGGCATGGCAAGCCAGATGTGAAATGCGGGGGCTTAACTCCTGAACTGCATTTGGAACTGTCAAGTTAGAGGATCGGAGAG
+
8BCCCD>501)=;======;;88@CFGGGGGGGGGGGGGGGGGGDFGGGGGGGFGCFFGGGGGGFFGGGGGFGGGGGFFAFCEGGGGGGGGGGGGGGFGGFGFGGGBFFGGGGGGGGFCFGGGGDG8FDFC>EDD88DDGGGGGFCGGGCGGDFG?8D9FCDEEEEE5EGGG;>CF8BEGFFF>EG49FGGGGFGDFF77CGGAEGFFFFCECBBGG>D<@GG<7>FF?FDFF:?F:?FCA*.06*/4<>FF0((5)<:<>F36?:<4*)2)66?8=B:?A@<A.)-.6:2(,,(,;0>9<
@M02996:162:000000000-B87FG:1:1101:16342:8083 1:N:0:TAGCGCTC+ACTGCATA
ACTACGGGCGGCAGCAGTGAGGAATATTGGTCAATGGACGAGAGTCTGAACCAGCCAAGTAGCGTGCAGGATGACGGCCCTCCGGGTTGTAAACTGCTTTTAGTTGGGAATAAAAAAGGCGACGTGTCGCCTATTGTATGTACCATCAGAAAAAGGACCGGCTAATTCCGTGCCAGCAGCCGCGGTAATACGGAAGGTCCGGGCGTTATCCGGATTTATTGGGTTTAAAGGGAGCGTAGGCGGGTTTTTAAGTCAGTGGTAAAAGCGGGTGGCTCAACCTTACCACGCCATGGAACCTGGA
+
ACCC?A):)108888;;<;;;;;CCEFGGGGGAEFFGFFFFGEGGGGGGGGGGFDFFGGGFFFGGGGGGGGGGGFFFGGGGGGGGGGGGGGGGGGGGFFFGGDGGGGGGGGGGGFFFGDGGDFGGGGGGGG>CFGC9CFGGGGGGGGGGGGGGGGGCG5<>7>CGGGGGGGGGGGGGFGGEDB==DDDGGGGGEGGECFFGDGFE5@:;6DDC>@3*4CGFFF57.EFFFGFFFFDFFFD2/-0,00(9:06966>49>5.*69933()4DFB06:711()/,5)4:(43-..)5().4:(
@M02996:162:000000000-B87FG:1:1101:9275:8086 1:N:0:TAGCGCTC+ACTGCATA
CCTACGGGAGGCTGCAGTGAGGAATATTGGTCAATGGGCGAGAGCCTGAACCAGCCAAGTAGCGTGAAGGAAGACTGCCCTATGGGTTGTAAACTTCTTTTGTGCGGGGGTAAAGTGGTCCACGCGTGGTCCATTGCAAGTACCGTACGAATAAGCATCGGCTAACTCCGTGCCAGCAGCCGCGGTAATACGGAGGATGCGAGCGTTATCCGGATTTATTGGGTTTAAAGGGAGCGTAGGCGGTCGATTAAGTCAGCGGTTAAATAGTGTGGCTCAACCATGCCTTGCCGTTGATACTGGT
+
88CCCF:85818=========;;;EFGGGGGGGGGGGGGGGGGGGGGGGGFGGFFGGGGGGGGGGGGGFGGFEFEFGGGGGGGGGGGGGGCFGGGGGGFFGGG=FGGGGDEF?FCFGDGGGGGGGDCBCGGGGGGDG9ECFGGG7F8EGCFGDGGGGGGGGGGE@FGGGGGCD8DFGFGGGDBEGGGCGCFFE35E:DDFGG=DGGFEFFDDG3BDGBFGFFGGGFGG>FF:224>>FF<579.-.)4C?BF<AA<7EDF6>2)-)6:@4:<:06@?<BB<=?,64:??6:<B<<4FDDF4
@M02996:162:000000000-B87FG:1:1101:9249:8086 1:N:0:TAGCGCTC+ACTGCATA
CCTACGGGAGGCTGCAGTGAGGAATATTGGTCAATGGGCGAGAGCCTGAACCAGCCAAGTAGCGTGAAGGAAGACTGCCCTATGGGTTGTAAACTTCTTTTGTGCGGGGGTAAAGTGGTCCACGCGTGGTCCATTGCAAGTACCGTACGAATAAGCATCGGCTAACTCCGTGCCAGCAGCCGCGGTAATACGGAGGATGCGAGCGTTATCCGGATTTATTGGGTTTAAAGGGAGCGTAGGCGGGCGATTAAGTCAGCGGTTAAATAGGGTGGCTCAACCATGCCTTGCCGTTGATACTGGT
+
8ACCCF5:)1)8=========;;CFGGGGGGGGGGGGGGGGGGGGGGGGGGGGGGGGGGGGGGGGGGGGGGGGGGGGGGGGGGGGGGGGGGGGGGGGGGGGGGGGGGGGGGGGGGGGGGGGGGGGGE@FFGGGGGGGGGGGGGGEGGGGGGGGGGGGGGGGGGGGGGGGGGGGGGGGGGFFGFFGGGGGGGGGDEGDFGFGDEEGGFFFFGGG5@D46FGFGGGGFFFFFGFFF>@>FFG497.45.4D?F?):AA?EGBBFAADF2)).9;F?FEF2(,.887>B??804,,3-)*))5.
@M02996:162:000000000-B87FG:1:1101:16359:8091 1:N:0:TAGCGCTC+ACTGCATA
CCTACGGGCGGCAGCAGTGAGGAATATTGGTCAATGGACGAGAGTCTGAACCAGCCAAGTAGCGTGCAGGATGACGGCCCTCCGGGTTGTAAACTGCTTTTAGTTGGGAATAAAAAAGGCGACGTGTCGCCTATTGTATGTACCATCAGAAAAAGGACCGGCTAATTCCGTGCCAGCAGCCGCGGTAATACGGAAGGTCCGGGCGTTATCCGGATTTATTGGGTTTAAAGGGAGCGTAGGCGGGTTTTTAAGTCAGTGGTAAAAGCGTGTGGCTCAACCATACCACGCCATTGAAACTGGA
+
-8ACCE=581)8888;;<;;;;;;CFGGGGGGGGGGGGGGGGGGGGGGGGGGGGFGGGGG9FFEFGGGGGGGGGGGGGGGGGGGGGGGGGGGGGGGGGGGGG=FGGGGGGGGGGCFGGGGGGGGGEFGGGGGGGGGGGGGGGGGGFGGGGGDGGGEFGGGGDGGGGGGGGGGGGGGGGGGGGFFGGGGG?DEEFEGFGFFGDC>GGFFFFGGGFEGGACFFGGGGEGCBFG@(36:>BE5.99;77B?GFFF:::<<?F<4B<>).4(04CB:1?C68B42*42,304?B<FA2549:AB0
@M02996:162:000000000-B87FG:1:1101:3273:8098 1:N:0:TAGCGCTC+ACTGCATA
CCTACGGGGGGCAGCAATTAGGAATCTTGCGCAATGGGGGCAACCCTGACGCAGCGACGTCGCGTGTCTGATGAAGTCTTTCGGGATGTAAAAGTCTTTTGGCAGGGAAGAATATAGACTGTACCTGCCGAATAAGCCCCGGCTAACTCCGTGCCAGCAGCCGCGGTAATACGGAGGGGGCGAGCGGTGTCCGAATTTACTGGGCGTAAAGCGCGCGTAGGCGGTTTGTTAAGTCAGATGTGAAACTCCGAGGCTCAACCTCGGATTGCTTCTGATACTGGCCGACTTGAGGTATGTATGG
+
88BBC?D):))8888::::<:::CCFFGGGGGGGGGGGGGGGGGGGGGGGGGGFCFFGGGGGGGEGGGGGGGGGGGFGGGGGGGGFGGGGFGGEDGGGGGGGGGGGG>FGFFGGGFGGGGGGGEGGGGGGCFE=9BF@FEEEDDEGGFGGDC5CFEFCFGFFGGGGGGGGGGGGCEGGGGGD>DCD)9<EFGC@EGFGGFGCGFGGBB3@79CBFGG>DG>@EGE>5DF?09:<<*.)/:6:4/619)C6()33312A5:3???(-42FA7AAA49/-:A?4(--(-,.43:2>:?9<<AF
@M02996:162:000000000-B87FG:1:1101:8117:8144 1:N:0:TAGCGCTC+ACTGCATA
CCTACGGGGGGCAGCAGTGGGGAATATTGCGCAATGGGCGAAAGCCTGACGCAGCGACGCCGCGTGAGGGATGAAGGTTTTCGGATCGTAAACCTCTGTCAGAAGGGAAGAAAGTATATTGTGCTAATCAGCAGTATATTGACGGTACCTTCAAAGGAAGCACCGGCTAACTCCGTGCCAGCAGCCGCGGTAATACGGAGGGTGCGAGCGTTAATCGGAATTACTGGGCGTAAAGCGCACGTAGGCTGTATTGTAAGTCAGGGGTGAAATCCCACGGCTCAACCGTGGAACTGCCCTTGAT
+
8BCCCDF@AA)8888::<:::88BFFGGGGGGGGGGGGGGGGGGGGGGGGGGGFFGCGGGGGGGCFGGGGGGGGGGGGGGGGGGDFGGGGGGGGGGGGGGGGCGGGGGFGGGGGGGGGGGGGFGGGGGGGGGGGGGGGGGCFGGEEGGGGGGGGGFGGGCGGGGGGGGGGGGGGGGFGGGGFFFGGGGGGGGG=:FFGGFGGGEDCBF@@DEGFBDF?7<FCCGF4FGBFGF:BFF63))-/(04@FFFDFFAFA<BGC<AFFFFBFF?ACBF0@GD>-4?6(:9((-4552544:??:))
@M02996:162:000000000-B87FG:1:1101:20442:8169 1:N:0:TAGCGCTC+ACTGCATA
CCTACGGGTGGCAGCAGTGAGGAATATTGGTCAATGGTCGGAAGACTGAACCAGCCAAGTAGCGTGAAGGATGACTGCCCTATGGGTTGTAAACTTCTTTTATGCGGGAATAAAAAGGATTACGTGTAGTCTGTTGCATGTACCGCATGAATAAGGATCGGCTAATTCCGTGCCCGCAGCCGCGGTAATACGGAAGATCCGCGCGTTTTCCGGATTTATTGGGTTTAAAGGTAGCGTAGGCGGGCGTTTAAGTCAGTGTGCAAGCCGTGTGGCTCGACCATAACCCGCCTATGATACTGTG
+
-8A@C?:=81)=;8=;==;;;6CEFCEFGGGEEGGGFGGF@@CFGGADGGFFGFGGEEFGGGGEFGG@CFFGGGGFAFGGGGGGGGGGGGGFGGGGGGGGG9F9F,=CCEGGGGGD+?FGG9?FGEEGFEEFCFGGGGGGFDFGDDGDC9AEC73@??FG>=@+:@EDE@B86=,+@CECED>@C?>*=:CB;A*:9DFFG*=AEG))28:=C)0:*/++1<CD=>?;.+20).5)(,.*))-74..,/4:4:)))6+*)./6-((-3)4*4((0*.((47*.806>1(,,.52).144))
@M02996:162:000000000-B87FG:1:1101:20418:8182 1:N:0:TAGCGCTC+ACTGCATA
CCTACGGGTGGCAGCAGTGAGGAATATTGGTCAATGGTCGGAAGACTGAACCAGCCAAGTAGCGTGAAGGATGACTGCCCTATGGGTTGTAAACTTCTTTTATGCGGGAATAAAAAGGATTACGTGTAGTCTGTTGCATGTACCGCATGAATAAGGATCGGCTAATTCCGTGCCAGCAGCCGCGGTAATACGGAAGATCCGAGCGTTATCCGGATTTATTGGGTTTAAAGGGAGCGTAGGCGGGCCTTTAAGTCAGTGGTCAAAGCGTGTGGCTCAACCATACCACGCCGTTGATACTGGG
+
8ACCCE=551)========;;;;CFFGGGGGFGGGGGGGGGGGGGGGGGGGGGGFGGGGGGGDFFGGGGGGGGGGGGGGGGGGGGGGGGGGGGGGGGGGGGGGGGGGGFGFGGGGGCFGGGGGGG8EFGGGGGGGGGGGGGFGFGGGGGGCFGGGGGGCDGDDGGGFGGGGGGGGGGGGGGGFFGGGDFCGGGD>>FGGFGGC;EDFE4=FCC5>G*):@AFFGEDFFCFGE7?@DBDE*,993;D:>FABFB9))-29A24.64:9?><FF:()+0423<F1:>:0--((-41)-96>7(
@M02996:162:000000000-B87FG:1:1101:20436:8187 1:N:0:TAGCGCTC+ACTGCATA
CCTACGGGTGGCAGCAGTGAGGAATATTGGTCAATGGTCGGAAGACTGAACCAGCCAAGTAGCGTGAAGGATGACTGCCCTATGGGTTGTAAACTTCTTTTATGCGGGAATAAAAAGGATTACGTGTAGTCTGTTGCATGTACCGCATGAATAAGGATCGGCTAATTCCGTGCCAGCAGCCGCGGTAATACGGAAGATCCGAGCGTTATCCGGATTTATTGGGTTTAAAGGGAGCGTAGGCGGGCCTTTAAGTCAGTGGTCAAAGCGTTTGGCTCAACCATACCACGCCGTTGATCCTGGG
+
8ACCCD=5800========;;;;CFFGGFGGGGGGGGGGGGGGGGGGGGGGGGFFGGGGGGGGGGGGGGGGGGGGGGGGGGGGGGGGGGGGGGGGGGGGGGFGFGGGGGCGFGGGGEGGGGGGFGGG8FGGGGGGDGEGFEEGGCEEGGGGGEFGGGGGGGGGEGGGGGGGFGGGGGGGFGGFFGG>DGGGCEDEGAFGFGG5BEGF4AFGGGFFGGFGGFGGGGFGGFFGB@@75;DFD<>979D>BGF<4>FA4>:CA7F?BAB>?)471:7?EF::-.*3:2?<0:9>F:0))0-57-
@M02996:162:000000000-B87FG:1:1101:22181:8192 1:N:0:TAGCGCTC+ACTGCATA
ACTACGGGCGGCAGCAGTGGGGGATATTGCACAATGGGGGAAACCCTGATGCAGCGACGCCGCGTGAGTGAAGAAGTATTTCGGTATGTAAAGCTCTATCAGCAGGAAAGATAATGACGGTACCTGACTAAGAAGCACCGGCTAAATACGTGCCAGCAGCCGCGGTAATACGTATGGTGCAAGCGTTATCCGGATTTACTGGGTGTAAAGGGAGCGCAGACGGCATGGCAAGCCAGATGTGAAATGCGGGGGCTAAACTCCTGAACTTCATGTGGAACTGTCAAGCGAGAGGATGGGAGGG
+
8ACCC>0)81)8888;;<;;;88@CEGGGGGGGGGGGGGGGGGGGGGGGGGGGFFFGGGGGFGG8CFGGGGGFGGGGEGGGGGGGGGGGGGGGGGGG8DFFFFFGGDFGGGCGGGFGGGGGFGGGFGFGFGFEDGGGGGGGGGGGGGGGGGGGGGGD6;DFGG7CCEECCGGGG@?FFGGGFFFGGCDFGGEEACE@GGFGGG5C76@FF7=/.5DGFDG>EGDC):7?F=:<F?F0<@::D47<4*(C;(5,((.967?F*364>))*)?)6<F??302AF4)5,((-4((((((83-(-
@M02996:162:000000000-B87FG:1:1101:12504:8192 1:N:0:TAGCGCTC+ACTGCATA
CCTACGGGTGGCAGCAGTGAGGAATATTGGACAATGGTCGGAAGACTGATCCAGCCATGCCGCGTGAAGGAAGAATGTCCTATGGATTGTAAACTTCTTTTGTACGGGAGCAATAAGGTGTATGCATACACCGATGAGAGTACCGTACGAATAAGCATCGGCTAACTCCGTGCCAGCAGCCGCGGTAATACGGAGGATGCGAGCGTTATCCGGATTTATTGGGTTTAAAGGGTGCGTAGGCGGAATGCCAAGTCAGCGGTGAAACGCAAGCGCTTAACGCGGGACCTGCCGTTGAAACTGG
+
88BCC>05:0)========;;;;;CFFGGGGGFGGGGFGGGGGG<FGGGGCFFFFGFGGGGFFGCFGGGGGGGGFGGGGGAFGGCEFGFGGFFGGGGGGGGGGGGGGGCGGGGCGGGGGGGGGGGGGGGFGGGGGEGFFCFEGGGGGGGGGGGGGFFGGGGGGGGGGGFGGGG6FGCDFGFGEDGG4CFGGGGFD>AFGFGGGFGGFEAFDG3>DDG3CGFGGGC>GGFFGFFFBE?B@D<54)-79<6?FFA>AF0CD69F?FAF>>)(/26:58F2((4)3--1(.4.9:(,44=A9<:
@M02996:162:000000000-B87FG:1:1101:12518:8205 1:N:0:TAGCGCTC+ACTGCATA
CCTACGGGTGGCAGCAGTGAGGAATATTGGACAATGGTCGGAAGCCTGATCCAGCCATGCCGCGTGAAGGAAGAATGTCCTATGGATTGTAAACTTCTTTTGTACGGGAGCAATAAGGTGTATGCATACACCGATGAGAGTACCGTACGAATAAGCATCGGCTAACTCCGTGCCAGCAGCCGCGGTAATACGGAGGATGCGAGCGTTATCCGGATTTATTGGGTTTAAAGGGTGCGTAGGCGGAATGCCAAGTCAGCGGTGAAACGCACGCGCTTAACGCGTGACCTGCCGTTGAAACTGG
+
-8BCCE>5:0)=;==;===;;;;CFFGGGGGGGGGGGGGGGGGG,EFGGGGGGFGGGGGGGGGGFGGGGGGGGGGGGGGGGGGGGGGGGGGGGGGGGGGGGGGFGGGGEEGGFGFGGGGGGGGGGCEFGFGGGCGEGGGGGGGGGGFGGGGGGGGGGGGGGGGGGGGGGGFFGGGGGGGGGGFFGGGGGGGGGFGGFGGFGGGDGGFEFFGGGEFGGEGGFGGGGDGFEACA?:?EFBFG<9;79F?<FFFFFFDFDGDBFF?FBFF9319;FFFGFA09>D>0,.62<B>FBF,:63:A0
@M02996:162:000000000-B87FG:1:1101:22184:8213 1:N:0:TAGCGCTC+ACTGCATA
CCTACGGGCGGCAGCAGTGGGGGATATTGCACAATGGGGGAAACCCTGATGCAGCGACGCCGCGTGAGTGAAGAAGTATTTCGGTATGTAAAGCTCTATCAGCAGGAAAGATAATGACGGTACCTGACTAAGAAGCACCGGCTAAATACGTGCCAGCAGCCGCGGTAATACGTATGGTGCAAGCGTTATCCGGATTTACTGGGTGTAAAGGGAGCGCAGACGGCATGGCAAGCCCGATGTGAAATGCGGGGGCTCAACTCCTGAACTGCATTTGGAACTGTCAAGCTAGAGTATCGGAGAG
+
88CCC>)8)1)8888;;<;;;888CFGGGGGGGGGGGGGGGGGGGGGGGGGGGFFGFGGGGGGGCFGGGGGGGGGGGGGGGGGGGGGFGGFGGGGGGFFGGGGCFFBFG><DFGGGEFG@FGGGG9EGGF9>9DCEGGGGEGGGGGDFGGG7CFGGGGGGGGG7CE55CFGGF?FG6:EFFCA>GDGGGGGDGFG57:CFGCGFGGF?FFFGC>@3>>3>>EEDC5:C?4=3:?(737BG>269<4F>313>B6:2>G>ADFBA024<FAFA><?E???)<@2<<?D9B4<<:<A6>BF(4
@M02996:162:000000000-B87FG:1:1101:16055:8220 1:N:0:TAGCGCTC+ACTGCATA
CCTACGGGGGGCAGCAGTGGGGAATATTGCACAATGGGGGAAACCCTGATGCAGCGACGCCGCGTGAGCGATGAAGTATTTCGGTATGTAAAGCTCTATCAGCAGGGAAGATAATGACGGTACCTGACTAAGAAGCCCCGGCTAACTACGTGCCAGCAGCCGCGGTAATACGTAGGGGGCAAGCGTTATCCGGATTTACTGGGTGTAAAGGGAGCGCAGGCGGTTTTTTAAGTCTGATGTGAAAGCCCGTGGCTCAACTGCGGGACTGCATTGGAAACTGGAGAACTAGAGTGTCGGAGGG
+
8ACCCD==81)8888::<:::88BFFGGGGGGGGGGGGGGGGGGGGGGGGGGGFFGGGGGGGGGGGGGGGGGGGGGGGGGGGGGGGGGGGGGGGGGGGGGGGGGGGGGGGGGGGGGGGGDFCFGGGGGGGGFGGGGGGGGGGGGFGGGGGGFGGGGGGGGGDGGGGCEGGGGGGGGGGGGGGFFGGGGGGGGGFGGFGGFGGGFGDFBFFFGGFFGGFGGFGGGEFDGFFGF<<AF>AFG<?A=AFFFDB0B><>??6>BD:494>?6F2:<2?FCFFAA??0(4562)4<6<:A37349>
@M02996:162:000000000-B87FG:1:1101:16073:8224 1:N:0:TTGCGCTC+ACTGCATA
CCTACGGGAGGCTGCAGTGGGGAATATTACACAATGGGGGAAACCCTGATCCAGCGACGCCGCGTGCGCGATGAAGTCTTTCGGTTTGTAAAGCTCTTTCATCAGGGACGATGATGTCGTTGCCTCCCTATGAATCCCCGGCTCCCTACTTGCCACCAGCCGCGGCACTACTCCGTGGGCAGCCGTCATCCTCATTTCCTGTTTGTTACGAAGGTGCCGCCGGTTTTTTATTACTTATGTGAAAGCCCGTGCCTCCACTTCGGACCCGCCTCTGTTCCTGTGGACGTACGTTGTCTCGTTG
+
8ACCC58=)1)=,;====;=;888C6EF,;;CFCFF?FGD@FEFFEFCC,-;9,E+7@:FFFGGGG,8=FGFGFEF@<<FFE4>8+BBFC<F,5EFG,C5@<B<F<,++84@+CD5:5,33,+,>,,3,3,,7,,8>>D6+5>3++,,@,,,,37,@30FEDE*1*/44,?9*2/*==*5**20::)2217+++11++2=**+*;F)**.**15)20,7).:5>53**4.*7-).1))*2.*)*.57()--)-54((22).)(((((-),7(()1+*.:)))(-.--((((((,)-*.-(,
@M02996:162:000000000-B87FG:1:1101:12512:8226 1:N:0:TAGCGCTC+ACTGCATA
ACTACGGGTGGCAGCAGTGAGGAATATTGGACAATGGTCGGAAGCCTGATCCAGCCATGCCGCGTGAAGGAAGAATGTCCTATGGATTGTAAACTTCTTTTGTACGGGAGCAATAAGGTGTATGCATACACCGATGAGAGTACCGTACGACTAAGCATCGGCTAACTCCGTGCCAGCAGCCGCGGTAATACGGAGGATGCGAGCGTTATCCGGATTTATTGGGTTTACAGGGTGCGTAGGCTGACTGCCAAGTCAGCGGTTAAACCCCGCCGCTTAACCCGTGCCCGTCCGTTCGAACTGG
+
68CCC>0):));=8=;==;6;;;;CEGGGGGGDEFGGFGGGG7F,CEEGGGFGGGGFFGGGGGGGGGGGGFGGFFFGGGGFGGGGGGGGGFGGGGGGGGGGDGGGGGCB=F@CGGGF,A8E<FEFFFFGFFGG7C+E@A<@AFF7FGGGG+8ECDFFGGGECFEGGGGGGGGGG,,@EEGFD5@DG44BECDEF*=?*DFDDE>:CDBFFGD3:BGGEGG+?=CEB?+94C:?1:518B*5*.)(0*37:37AA<52558(844)((()(/4(1)2962,-.,(1434(4-.)((,).4.(
@M02996:162:000000000-B87FG:1:1101:26854:8230 1:N:0:TAGCGCTC+ACTGCATA
CCTACGGGAGGCAGCAGTGGGGGATATTGCGCAATGGGGGAAACCCTGACGCAGCAACGCCGCGTGCAGGATGACGGCCTTCGGGTTTTAAACTGTTGTCGCAAGGGAAGAAACAAATGACGGTACCTTGTGAGAAAGCCACGGCTAACTACGTGCCAGCAGCCGCGGTAATACGTAGGTGGCAAGCGTTGTCCGGATTTACTGGGTGTAAGGGGCGCGTAGGCGGGATAGCAAGTCAGTCGTGAAATACCGGGTCTCAACTCCGGAGCTGCGATTGAAACTGTTATTCGTGAGTATCGGG
+
ABCCC>=A10)===8===6;;888BEGFFGGGDGGGGGGGGGGGGGGFGGFFGGGGGGGGGGGGGGGGGGGFGGGGGGGGGGGGGGG+?FBFFGFFGGFGGGEGGCC8F7<>FGGGGGGDFFGFBFFBFGGAEFGGGCFGGGCGGEGGGFGGGGGGGGGGGGFGFCCCGGEC7C59+C7FFGFFG5<CDE)3AFGGFGGFGGG4<D@:@FGGG4>GGFCDDGCGE@ED>@FFAABFBFFG<14>75=47<:@04(((0*5:FFBB(44@09?>BFGF)4).9<AA4><6(5231:476:3(
@M02996:162:000000000-B87FG:1:1101:16046:8238 1:N:0:TAGCGCTC+ACTGCATA
CCTACGGGGGGCAGCAGTGGGGAATATTGCACAATGGGGGAAACCCTGATGCAGCGACGCCGCGTGAGCGATGAAGTATTTCGGTATGTAAAGCTCTATCAGCAGGGAAGATAATGACGGTACCTGACTAAGAAGCCCCGGCTAACTACGTGCCAGCAGCCGCGGTCATACGTAGGGGGCACGCGTTATCCGGATTTACTGGGTGTAAAGTGAGCGCAGGCGGTTTTTTAAGTCTGATGTGAAATCCCGTGGCTCAACTGCGGGACTGCCTTGTAAACTGGAGAACTAGAGTGTCTGTGGG
+
8ACCCEA)11088889:<4::888FEFGGGGGGGGGGGEGGGGGGGGGGGGGCAF==BFGGGGGGG<FGGGGGF=FFCEGGGGDGGGGGCFGCFFGGF@@@DGDFGGGGGGCCFGE9FE7FCFGGFCF9,52>,:CBFG*=C8AEFG+C5CFGC9A;8CEGGDG*/**3<<=79C5C::EG*08=>5DFDG5?>C*97CFG4CF?7*/8@7?*7)194<CDEE<*52/,)2/6AFF949D2>>/)19:581),2??7EF??31(4;F()(9-5)1+7-..(7(,...5<B?4)6<2@)6(8
@M02996:162:000000000-B87FG:1:1101:26241:8265 1:N:0:TAGCGCTC+ACTGCATA
CCTACGGGGGGCTGCAGTAAGGAGTTTTCGGCAATGGGGGAAACCCTGACCGAGCAACGCCGCGTGAGTGATGACGGCCCTATGGGTTGTAAAGCTCTGTTGTAAGGGACGAATGATTAGCTTAGGAAATGAAGCTAATTTGACAGTACCTTACCAGAAAGCCACGGCTAACTACGTGCCAGCAGCCGCGGTAATACGTAGGTGGCAAGCGTTATCCGGAATTATTGGGCGTAAAGAGGGAGCAGGCGACAAGATAGGTTTGAAGTGAAAGCGTAGGGCTCAACCCTATACAGCTTCGAAA
+
8ACCCD1:1))8888::::<<:::CFGGGGGGGGGGGGGGGGFGGECFGGFCCFFGFGGGFGGGFCEGGGCCGEEFCGGGGGFGGGGGGGFGGFGGGG9FF<FGGGGFGGFCCCFGGGGGGFGGGGGGGGGGGGGGGGGGGG;FG9CFFCFGGGGGGGGFFGF8CECGCGC?>A@=;6C=FGFFFG<DCGG?C:FFFD66CDEFGGFFF>9ECBFGGBDDDGG7E?EGFFGFFF6624FG:C>F:303)79><():)+:4A@<A<<>:FFC02:.:7:?7:FBB<23::>>AA?BA=;1?:
@M02996:162:000000000-B87FG:1:1101:24814:8269 1:N:0:TAGCGCTC+ACTGCATA
CCTACGGGTGGCAGCAGTGGGGAATATTGCACAATGGGGGAAACCCTGATGCAGCGACGCCGCGTGAGCGATGAAGTATTTCGGTATGTAAAGCTCTATCAGCAGGGAAGATAATGACGGTACCTGACTAAGAAGCACCGGCTAAATACGTGCCAGCAGCCGCGGTAATACGTATGGTGCAAGCGTTATCCGGATTTACTGGGTGTAAAGGGTGCGTAGGTGGCATGGCAAGTCTGAAGTGAAAGCTCGGGGCTCAACCCCGGAACTGCTTTGGAAACTGTCAAGCTAGAGTGCAGGAGAG
+
88CCCB>581)====;===;;88BFFGGGGGGGGGGGGGGGGGGGGGGGGGGGFFGFGGGGGGGFGGGGGGGGGGGFGGGGGGGGGGGGGGGGGGGGGGGGGGGGGGGGGGFGGGGGGGGGGGGGGGGGGGGGGGGGGGGGGGGGGGGGGGGGGGGGGGGGDGGGGGGGGGGGGGGGFGGGGFFGGGGGGGGGFGGFC:FGGG;EDFFFFGGGFFGGFGGFGGGGFGGFFFFFFBFFFFF7:<9><?:DFFFFF?FFGG:?DB;>B>?F<F4<FFGB:9<BFDF?FFBB<46AFBBFBFF?
@M02996:162:000000000-B87FG:1:1101:26625:8279 1:N:0:TAGCGCTC+ACTGCATA
CCTACGGGCGGCATCAGTGGGGAATATTGGACAATGGAGGAAACTCTGATCCAGCGACGCCGCGTGAGTGAAGAAGTATTTCGGTATGTAAAGCTCTATCAGCAGGGAAGATAATGACGGTACCTGACTAAGAAGCCCCGGCTAACTACGTGCCAGCAGCCGCGGTAATACGTAGGGGGCAAGCGTTATCCGGATTTACTGGGTGTAAAGGGAGCGTAGACGGCATGGCAAGTCTGATGTGAAAACCCGGGGCTCAACCCCGGGACTGCATTGGAAACTGTCAGGCTAGAGTGCAGGAGAG
+
8ACCCB88)1)888;;;<<;;88BFGGGGGGGGGGGGGGGGGGGGGGGGGGGGFFGEGGGGGGGFGGGGGDFGFFGGGGGGGGGGGGFGGGGGGGGGGGGGGGGGGGGGGGGGGGGGGGGGGGGGGGGGGGGGGGGGGGGGGGGGGGFGGGGGGFGGFGGGGGGDGGGGGGGGGGGGGGGGGFFGGDDFGGEGBGGFGGFGGGFGGF4@?7CF>DDD?DGFGGGGFGGFFGFBFDFFBFFAC>7<:DBG;FFFFFFFGGFFE9>BFFFF):<??=C=84<BFDFFF0:3<8BFDFAF0:48
@M02996:162:000000000-B87FG:1:1101:5632:8279 1:N:0:TAGCGCTC+ACTGCATA
CCTACGGGAGGCAGCAGTGAGGAATATTGGACAATGGTCGGAAGACTGATCCAGCCATGCCGCGTGAAGGAAGAATGTCCTATGGATTGTAAACTTCTTTTGTACGGGAGCAATAAGGTGTATGCATACACCGATGAGAGTACCGTACGAATAAGCATCGGCTAACTCCGTGCCAGCAGCCGCGGTAATACGGAGGATGCGAGCGTTATCCGGATTTATTGGGTTTAAAGGGTGCGTAGGCGGAATGCCAAGTCAGCGGTGAAACGCACGCGCTTAACGCGTGACCTGCCGTTGAAACTGG
+
8ACCCBAF>0)=========;;;CFFGGGGGGGGGGGGGGGGGGGGGGGGGGGGGGGGGGCFFFFGGGGGGGGGGGGGGGGFGGGGGGGGGGGGGGGGGGGGGGGGGGGGGGGGGGGGGGGGGGGGGGGGGGGFGGGGGGGGGGGGGGGGGGGGFFGGGGGGGGGGGGGGGGGGGGGGGGGGFFGDGGFGGGGBGGFGGFGGGFGGFFFFGEGFF<FFGGFGGGGBGFEF>DDBBFBF>D>C>B9@@B>?FFA>DAFGGFFFFF3:66>6DF9B>EFAFFB51:(9B?:?3,(3:D?<AA2
@M02996:162:000000000-B87FG:1:1101:26642:8284 1:N:0:TAGCGCTC+ACTGCATA
CCTACGGGCGGCATCAGTGGGGAATATTGGACAATGGAGGAAACTCTGATCCAGCGACGCCGCGTGAGTGAAGAAGTATTTCGGTATGTAAAGCTCTATCAGCAGGGAAGATAATGACGGTACCTGACTCAGAAGCCCCGGCTAACTACGTGCCAGCAGCCGCGGTAATACGTAGGCGGCCAGCGTTATCCGGATTTACTGGGTGTAAACGGAGCGTAGACGGCATGGCAAGTCTGATGTGAAAACCCGGGGCTCAACCCCGGGACTGCATTGGCAACTGTCAGGCTAGCGTGCAGGAGAG
+
8ACCC5>=81)886;;;<<6;868EFGGGGGGGGGGGFEF@CGG@FFFGFGGGGGGGFG:FGGGGGEFGGGGCFFGFGGAF?4FCFFBE<FFGGGGG,CBEFGGGGGFFFGGGGGCFFFGGGGF9D=FF,D,@D,>FFED>CC+3@F,@>B>FC,3:F*>C75>F15*1@;F0::C,=EG*9A>GG58CGGGG:EGF7:67<F7CD669*1:C5)7C?<5?EGD57CFF49>AA4F4)=:<7)/6FE?3(-<6113,7C1:B69(22082:6),)394,5<*4..2:2.3-,(:1-7(3(4
@M02996:162:000000000-B87FG:1:1101:9889:8289 1:N:0:TAGCGCTC+ACTGCATA
CCTACGGGGGGCAGCAGTGGGGAATATTGCGCAATGGGGGGAACCCTGACGCAGCAACGCCGCGTGAAGGAAGAAGGCTTTCGGGTCGTAAACTTTTGTCTGGAGGGACGATAATGACGGTACCTCCGGAGGAAGCCACGGCTAACTACGTGCCAGCAGCCGCGGTAATACGTAGGTGGCGAGCGTTGTCCGGAATTACTGGGTGTAAAGGGCGCGTAGACGGGCATGTAAGTCAGATGTGAAATACCGGAGCTTAACTCCGGAGCTGCATTTGAAACTGCAAGTCTTGAGTGCAGGAGAG
+
8ACCCB>))108888::<:::88BFFGGGGGGGGGGGGGGGGGGGGGGGGGGGCFFFGGGGGGGBFGGGGCGFFFGFGGGGGGGGGGGGGGGGGGGGGEGGGCFGGE5EEGEEDGGGGG>ECEGGGGGG??CCCFGGGGGGEEGGEGGGGGCFFGFGFGGGDEEEGEEG<FGGFFGGGGGGDDEGGGDGGGGGFGFF7FFGGGFGGFFFFGDDDD:DBG3@EG5C5=FDF76-5>F24BC6069<9FFD>>DFFF>4CCA7>026BB:42CD2)=E?82)868).))6.68ADB:40--,4
@M02996:162:000000000-B87FG:1:1101:5644:8293 1:N:0:TAGCGCTC+ACTGCATA
CCTACGGGAGGCAGCAGTGAGGAATATTGGACAATGGTCGGAAGACTGATCCAGCCATGCCGCGTGAAGGAAGAATGTCCTATGGATTGTAAACTTCTTTTGTACGGGAGCAATAAGGTGTATGCATACACCGATGAGAGTACCGTACGAATAAGCATCGGCTAACTCCGTGCCAGCAGCCGCGGTAATACGGAGGATGCGAGCGTTATCCGGATTTATTTGGTTTAAAGGGTGCGTAGGCTGAATGCCAATTCAGCGGTGAAACGCACGCGCTTAACGCGTGACCTGCCGTTGAAACTGG
+
8ACCCDFF>)18===;====;;;CFGGGFFGGGGGGGGGGGGGGGGGFDGFGGGGGGGFFEGGGGGGGGFGCFDGGGGGGGGGGFFGGGGGGGGGGGGGGGGGGGFGGGGGFGGG<?FGGGGGGGGGGGGGF=FGGFGEGGGGG+@DEGG?FGFDFGGG:CDFGFFGGG7F6CGGGGGGF@7AD5DGDGG>F5B*@?FFFDD5;?CAEFFG5<DD3CEGG+<9<FAGG<F7)(,4@<:D7)*,).61622:))69<A:537@>>A02;:;7((458=>-3->2??ADFFF((4(1:/4:).
@M02996:162:000000000-B87FG:1:1101:5619:8294 1:N:0:TAGCGCTC+ACTGCATA
CCTACGGGAGGCAGCAGTGAGGAATATTGGACAATGGTCGGAAGACTGATCCAGCCATGCCGCGTGAAGGAAGAATGTCCTATGGATTGTAAACTTCTTTTGTACGGGAGCAATAAGGTGTATGCATACACCGATGAGAGTACCGTACGAATAAGCATCGGCTAACTCCGTGCCAGCAGCCGCGGTAATACGGAGGATGCGAGCGTTATCCGGATTTATTGGGTTTAAAGGGTGCGTAGGCGGAATGCCAAGTCAGCGGTGAAACGCACGCGCTTAACGCGTGACCTGCCGTTGAAACTGG
+
8BCCCDAA81)====;====;;;CFGGGGGGGGGGGGGGGGGGGGGGGGGGGGFGGGGGGGGGGFFGGGGGGGGGGGGGGFGGGGGFGGGGGGGGGGGGGGGGGGGGGGGGGGGGGGGGGGGGGGGGGGGGGGFGGGGGGGGGGGGGGGGGGGGGGGGGGGGGGGGGGGEGGGGGGGGGGGGFEGGGGDGGGGFEG4DGFGGGFGGFFFFGGGFF5CCFGFGG7E>FGFFGF@BFFF<FGBC>B>FFFGFFFFFFFFGGFFFFF7:9>D;DBFFBGFFFFFFF:FB>8::928?4:/8AA?
@M02996:162:000000000-B87FG:1:1101:25509:8294 1:N:0:TAGCGCTC+ACTGCATA
CCTACGGGAGGCAGCAGTGGGGGATATTGCGCAATGGGGGAAACCCTGACGCAGCAACGCCGCGTGCAGGATGACGGCCTTCGGGTTGTAAACTGTTGTCGCAAGGGAAGAAACAAATGACGGTACCTTGTGAGAAAGCCACGGCTAACTACGTGCCAGCAGCCGCGGTAATACGTAGGTGGCAAGCGTTGTCCGGATTTACTGGGTGTAAAGGGCGCGTAGGCGGGATAGCAAGTCAGTCGTGAAATACCGGGGCTCAACTCCGGAGCTGCGATGGAAACTGTTATTCTTGCGTATCGGA
+
88ACCA:):00=8===;===;888CFFGGGGGEGGGGGGGGGGGGGGGGGGGGGGGGGGGGFGGCFEGGGFGGGGGGGGGGGGEFFGGEGEGGGG<FGBFDG@CFFFFGGGFGFGFGFFGGDGE@EFGFFGGGCFACGGGGGGEDGDGGFGGGGGFGFCFCFFF@=*=CE8EFGCFFGCC69AAFFGGDGDG?FEG>DDFGF+*<C)7)7:<>4;316DC>ECFC<*)3@F?ADFFAFFC>GF>:3=9FBBF0(7>1C08?FBB0283@?DB>(8*51.)49<>244)-6.4.-,,..(,(
@M02996:162:000000000-B87FG:1:1101:5712:8298 1:N:0:TAGCGCTC+ACTGCATA
CCTACGGGCGGCAGCAGTGGGGGATATTGCGCAATGGGGGAAACCCTGACGCAGCAACGCCGCGTGCAGGATGACGGCCTTCGGGTTGTAAACTGTTGTCGCAAGGGAAGAAACAAATGACGGTACCTTGTGAGAAAGCCACGGCTAACTACGTGCCAGCAGCCGCGGTAATACGTAGGTGGCAAGCGTTGTCCGGATTTACTGGGTGTAAAGGGCGCGTAGGCGGGATAGCAAGTCAGTCGTGAAATACCGGGGCTCAACTCCGGCGCTGCGATTGAAACTGTTATCCTTGAGTATCGGG
+
8ACCCAAB)1)8888;;<;;;888@CFGGEFGGCGGGGGGEEGGGGGGGGEGEFF=FEGGGFEEFGCDDFFFGGGGGGGGGGGGGGGGCCFGDEFGEFB=BFC=FGG>FGFGGEFG:FBFGDFGGGC;CGGGGGFFGGGEFF:5FCEGCCG7EFGGGFFCGF>*<CEC*4BFGGGGGGGFC>F@CGG77*);28EGDDCFGGGFGG@B:F7EGBEDG6GGBEGC5:EC>:FF>A<6:AFGB9?74)/:>B>:6>>01295:=28?;(47;GF1(8*8<><7196)<<)..).),../)(3,
@M02996:162:000000000-B87FG:1:1101:3188:8312 1:N:0:TAGCGCTC+ACTGCATA
CCTACGGGAGGCAGCAGTGAGGAATATTGGTCAATGGGCGAGAGCCTGAACCAGCCAAGTCGCGTGAAGGATGAAGGTTCTATGGATTGTAAACTTCTTTTGTTCGAGGGTAAAGTGAGTCACGTGTGATTTATTGCAAGTATCGAACGAATAAGCATCGGCTAACTACGTGCCAGCAGCCGCGGTAATACGTAGGTGGCAAGCGTTATCCGGATTTACTGGGTGTAAAGGGCGCGTAGGCGGGGATGCAAGTCAGGTGTGAAATCTATGGGCTTAACTCATAAACTGCATTTGAAA
+
8ACCCBDB5:)===8====;;;;CFFGGGGGGGGGGGGGGGGGGGGGGGGGGGGGGGGGGGGGGFGGGGGGGGFFFGGGGGGGGGGGGGGGGGGGGGGGGGGGGGGFGGGGGGGGGGGGGGGGGGGGGGGGGGGGGGGGGGGGGGGGGGGGGGGFGGGGGGGGGGGGGGGGGGGGGGGGGGGFFGGGGGDGGGFGGFGGFGGGFGGFFFFGGGEFGGFGGFGGGGFGGFFGFFFFE>9>G>C959>BFFD<FFFBFFGGDFBA>BB4AFFGFFFFE=BAFFFBFBFFFFA>>DA:A6
@M02996:162:000000000-B87FG:1:1101:21485:8316 1:N:0:TAGCGCTC+ACTGCATA
CCTACGGGCGGCTGCAGTGAGGAATATTGGTCAATGGGCGGAAGCCTGAACCAGCCATGCCGCGTGCAGGAATAAGGTCCTATGGATTGTAAACTGCTTTTGAGTGGGAGCAATAAGGCGTACGTGTACGCCGATGAGAGTACCATTCGAATAAGCATCGGCTAACTCCGTGCCAGCAGCCGCGGTAATACGGAGGATGCAAGCGTTATCCGGATTTATTGGGTTTAAAGGGTGCGTAGGCTGTTTGTCAAGTCATGGGTGAAATGCCGGTGCTTAACATCGGACCTGCCTTTGCTACTGA
+
6ACCC>8):))8888;;;;;;;;;CEFGGGGFGGGGGGGGGGFGGGGGGGGGGFGGFFFFGGGGGGGGGGGGGGGGFGGGGGGGGFGGGGGGGFGAFFFGGFFFGFGGFFGGGGGGEFFGF+CCFDGFGFEGEGGGCBEGEFGGAFGGGGGGGGGGGGGGGGGEGGGGGGGFGGGGGFECGGFFGG5DGGGCEFGCEGCFFGC>CGE3>?FCDDFGG2CGFGGGGE?CABG32115::DG?C4>?FFFC6<?B>A)6+>::58AFFB?)499BFF<@645051:(4<?B<<<>2))164<)
@M02996:162:000000000-B87FG:1:1101:21465:8318 1:N:0:TAGCGCTC+ACTGCATA
CCTACGGGCGGCTGCAGTGAGGAATATTGGTCAATGGGCGGAAGCCTGAACCAGCCATGCCGCGTGCAGGAATAAGGTCCTATGGATTGTAAACTGCTTTTGAGTGGGAGCAATAAGGCGTACGTGTACGCCGATGAGAGTACCATTCGAATAAGCATCGGCTAACTCCGTGCCAGCAGCCGCGGTAATACGGAGGATGCAAGCGTTATCCGGATTTATTGGGTTTAAAGGGTGCGTAGGCTGTTTGTCAAGTCAGGGGTGAAATGCCGGTGCTTAACATCGGAACTGCCTTTGATACTGA
+
88BCC58):1)8888;;;;;;;;;CFGGGGGGGGGGGGGGGGGGGGGGGGGGGGGGGGGGGGGGGGGGGGGGGGGGGGGGGGGGGFGGGGGGGGGGGGFGGGGGGGGGFGGGGGFGGGGFGGGGGGFGGFGGGEGGGGFGGGGGFGGGC>EGGGGGGGGGGGGGGGGGGGGFDGGGGGGGGGFFGGDGGGGGG>EGBFGFGGGFGGFFFFGGGFFGGFGC4AFG7BFFFBDFF?FBFBFC<<:08??:FFDFFB>B7EDB;F<BFBFF>(1-3<FCFA<F7):0:>B>?<4<2)6<6<><)
@M02996:162:000000000-B87FG:1:1101:3211:8319 1:N:0:TAGCGCTC+ACTGCATA
CCTACGGGAGGCAGCAGTGAGGAATATTGGTCAATGGGCGAGAGCCTGAACCAGCCAAGTCGCGTGAAGGATGAAGGTTCTATGGATTGTAAACTTCTTTTGTTCGAGGGTAAAGTGAGTCACGTGTGATTTATTGCAAGTATCGAACTAATAAGCATCGGCTAACTACGTGCCAGCAGCCGCGGTCATACTTAGGTGTCAAGCGTTATCCTGATTTACTAGGTGTCAATGGCTCGTAGACGTGTATGCAAGTCATTTGTGAAATCTATGGCCTTAACTCATAAACTGCATTTTAAA
+
8BCCCDDB>8)==8==;=;;;;;CFAFGGGGGFFGG8FGDF7CFFGG@FFFGGFGGFFFGDGGGG7F<FFGFFCF<FFEFGGGDEFGGGGGGGGGFGGGGGFFFGG,?+4FA4C=E,,<FFGG@FCE+,CEFGGF,CFFFFFGG+D=E,@,C=ABDCGG788>+D@FGG7D8DGG,DF,AF6<>49*9EFG,:E<,4**3=:<?:;>BFFF,;8?CFFGG+7<F,/,47++)(,/)((0*11(:(=F3FE4;665))417;+<A6-))9-*((.6<*<9AAF25))..8<.66-42*
@M02996:162:000000000-B87FG:1:1101:24710:8324 1:N:0:TAGCGCTC+ACTGCATA
CCTACGGGTGGCAGCAGTGGGGAATATTGCACAATGGGGGAAACCCTGATGCAGCGACGCCGCGTGAGTGAAGAAGTATTTCGGTATGTAAAGCTCTATCAGCAGGGAAGATAATGACGGTACCTGACTAAGAAGCCCCGGCTAACTACGTGCCAGCAGCCGCGGTAATACGTAGGGGGCAAGCGTTATCCGGATTTACTGGGTGTAAAGGGAGCGTAGACGGTTTGGCAAGTCTGAAGTGAAAGCCCGGGGCTCAACCCCGGTATTGCTTTGGAAACTGTTGAACTAGAGTGCCGGAGGG
+
88BCCD=5:1)====;===;;88BEFFGGGGGGGGGGGGGGGGGGGGGGGGGGFCFFGGGGGGGCFGGGGGGGFFGFGGGGGGGGGGGGGGGGGGGGGFGGGGGGGGGGGGGGGGGGGGGGGGGGGGGGGGGGGGGGGGGGGGEGGGGGGGGGGGCGFGGGGGEGGGGGCFGGFGGGGGGGGFFGDGGGGGDG:EGFGGFGGGFGDFFFFGGCBEGGBGGFGGDGDGG?4FFFF>F<>FF?2:9<@)4169EBF:>7EF:?FF3>?AFF>:>A?FF??)9:64>A?<>A>8>FA>>D;;1;
@M02996:162:000000000-B87FG:1:1101:3196:8330 1:N:0:TAGCGCTC+ACTGCATA
CCTACGGGAGGCAGCAGTGAGGAATATTGGTCAATGGGCGAAAGCCTGAACCAGCCAAGTCGCGTGAAGGATGACGGCTCTATGGGTTGTAAACTTCTTTTGTTCGGGGGTAAAAAGAGTCACGTGTGATTTATTGCAAGTATCTAACGAATAAGCATCGGCTAACTCCGTGCCAGCAGCCGCGGTAATACGGAGGTTGCAGGCGTTATCCGGATTTACTGGGTGTAAAGGGCGCGTAGGCGGGGATGCAAGTCAGGTGTGAAATGTAGGGGCTTAACTTCTGAACTTCATTGCGAACTGG
+
ACCCCDFF>5)8=8=;====;;;CFGGGGGGGGCFGGGGG++@FGGGGGFEFGGFFFGGGDFGGGG,CFGC,FE,FG+6CFFGGG8FGGGGFGGGDFGGGGGG,9++>++@CFD,,@+,C?DEEGGG+CF9?EGEDFF,>EG,C,,@>=EGGGFFEG7:FGGGEG8C,@EGEDGAEGGDGGGFFGGGGGCGG5A*=)**=6*=5CGFFFFGG3:DDF<7CFGGG*8FG)7>>(7679B@G29989>E(*346)).5(37<?F)64944*)139>)<946))1-).8A)4<))))((81:8(
@M02996:162:000000000-B87FG:1:1101:17767:8336 1:N:0:TAGCGCTC+ACTGCATA
CCTACGGGACGCAGCAGTGGGGAATATTGGGCAATGGGCGGAAGCCTGACCCAGCAACGCCGCGTGAGGGAAGAAGGTTTTCGGATTGTAAACCTCTGTCCTTGGTGACGAAGGAAGTGACGGTAGCCAAGGAGGAAGCCCCGGCTAACTACGTGCCAGCAGCCGCGGTAATACGTAGGGGGCGAGCGTTGTCCGGAATGACTGGGCGTAAAGGGCGTGTAGGCGGCGCTGTAAGTCCGGAGTGAACGTCCTGCTTTCAAGGTGGGAATTGCTTTGGAGACTGCAGAGCTTGAGTACGGAA
+
8ACCCF5A)))===8;;<;;;888CFGGGGGGGGGGGGGGGGGGGGGGGGGGGFFFFGGGGGGGCGGGGGGGGGGGFGGGGGGGGFGGGGGGGGGGGGFGGGGGGGGGGGGGGGGGGGGGGCFGGGGGGGFFFFDEGGGGGGGDGEGFGGFGBFGGGGGGGGGGGGGGEGGGDGFGGGGGGGFECGGGGGGGGFGGFGGFGGGFGG>DEFGFGF@GGBDGFGGFGFGGF>DD2>DFFDF<1<<FFF*3>?F@>??AFGGAF@?:?F??:?FBBAFGFF?FFF:BF0::<<2::2:>@2;4(
@M02996:162:000000000-B87FG:1:1101:17742:8340 1:N:0:TAGCGCTC+ACTGCATA
CCTACGGGTGGCTGCAGTCGAGAATCATTCACAATGGGGGCAACCCTGATGGTGCGACGCCGCGTGGGGGAGGAAGGTCTTCGGATTGTAAACCCCTGTCATGCGGGAGCAAGGCGCAAGCTTGATAGTACCGCAAGAGGAAGAGACGGCAAACTCTGTGCCAGCAGCCGCGGTAATACAGAGGTCTCAAGCGTTGTTCGGAATCCCTGGGCGTAAAGGGTACGTAGGCTGCCGCATAAGTCGCGCGTGAAAGGCAGGGGCTCAACCCCTGGAGTGCGCGTGATACTGTGCGGCTGGAGTG
+
8ACCCEA5:))===8====888;BFGGGGGGGGGGGGGGGGGGGGGGGGGGGGGGGGGGGGGGGGGGGGGGFGFGGGGGGGGGGGGGGGGGGGGGGGGFGGG<FGGGGGGGGGGGGGGGGGGGGGGGGGCFGGGEGGGGGFGFGGGGGGGGGFGGGGGFGGGGCGGGGGGGGGGGEGGGGDCA58CGGGGGGGFGGFGGBDGEF<*9?FFDGD<;CCAGGF+6/:?FD?FGFBFF701=26:351>>>GFB4<?FF?GD;>D?BBFBBDFGF0:9*86>>9>4:9<946<>B1,195:?(.
@M02996:162:000000000-B87FG:1:1101:25065:8344 1:N:0:TAGCGCTC+ACTGCATA
CCTACGGGCGGCTGCAGTGGGGAATATTGGGCAATGGGCGGAAGCCTGACCCAGCAACGCCGCGTGAGGGAAGAAGGTTTTCGGATTGTAAACCTCTGTCCTTGGTGACGAAGGAAGTGACGGTAGCCAAGGAGGAAGCCCCGGCTAACTACGTGCCAGCAGCCGCGGTAATACGTAGGGGGCGAGCGTTGTCCGGAATGACTGGGCGTAAAGGGCGTGTAGGCGGCGCTGTAAGTCCGGAGTGAAAGTCCTGCTTTCAAGGTGGGAATTGCTTTGGAGACTGCAGAGCTTGAGTACGGAA
+
8ACCCB=)01)8888;;;;;;888EFGGGGGGGGGGGGGGGGGGGGGGGGGGGGGGGGGGGGGGFGGGGGGGGGGGGGGGGGGGGGGGGGGGGGGGGGFGGGGGGGGGGGGGGGGGGGGGGGGGGGGGGGGGGGGGGGGGGGGGGGGGGGGGGGGGGGGGGGGGGGGGGGGGGGGGGGGGGGFFGGGGGGGGGFGGFGGFGGGFGGFFEEGGGFFGG>GGFGGGGFEC6>GFBFA=AAFC?GFFFFFDDDFFFB0>AGGAFFFFFF??:7CBA<@GF?FF?FFFFFF::22:47<<6:><(
@M02996:162:000000000-B87FG:1:1101:17756:8352 1:N:0:TAGCGCTC+ACTGCATA
CCTACGGGTGGCAGCAGTGGGGAATCTTGGGCAATGGGCGGAAGCCTGACCCAGCAACGCCGCGTGAGGGAAGAAGGTCTTCGGATTGTAAACCTCTGTCCTTCGTGACGCAGGCAGTGACTGTAGCCAAGGACGAAGCCCCGGCTAACTACGTGCTAGCAGCCGCGGTACTTCGGAGGGGGCGAGCCTTGTCTGGATCGGATTGGCGTAAAGGGCGTGTAGGCGGCGCTGTAGCTCCGGAGTGACAGTCCTGCCTTCATGGTGGGACTTGCTTTGGGGGTTGCACTGCTTGGGTACGGTG
+
8ABCCEF5>))=;=8===,;;888C,6C,;;EFGGGGG?F@FGCFGGGG<9C,AE<EFGGGGGEFG:FGGG@FGGGGG,FFGGGFGGGGGGGGG,EFGFGGGA9F?FGF:+8@@:<386,C5A,E,89,36+6,368:8CGGCC:C:>3,@>*3,=*5+2?3>4*45***191+3**/*/=53@*13)>+20+*<8***0**:);*9)0)**2*)11,11.A9*/0*9939.)))*).09(/())*1.:28B77,46+0)5*..3(.().2)))9<)(((()((.)).).))((-69(-(,
@M02996:162:000000000-B87FG:1:1101:27623:8356 1:N:0:TAGCGCTC+ACTGCATT
CCTACGGGTGGCAGCAGTGGGGAATATTGGGCAATGGGCGAAAGCCTGACCCAGCGACGCCGCGTGAGGGAAGAAGGTCTTCGGATTGTAAACCTTAGTCAACAGGGAAGAAGCAAGTGACGGTACCTGTGGAGGAAGCCACGGCTAACTACGTGCCAGCAGCCGCGGTAATACGTAGGTGGCGAGCGTTATCCGGAATTACTGGGTGTAAAGGGTGTGTAGGCGGGTCTGCAAGTCAGATGTGAAAACTATCGGCTCAACTGATAGCTTGCATTTGAAACTGTGGGTCTTGAGTGTGGGG
+
88CCCAD==10;===;===;;888EEGGGGGGGGGGGGGGGGGGGGGGGGFGGFEFCFGGGGGFCFGGGGG,BFFGGGGGGGGGGGGGGFGGGGGGGGFGGGFGGGGGGGGGGGGGGGGGGGGGGGGFFFFFGGGGGFGGGGGGDGGGGGGGGGGFGGGGGGGCFCCEEGDGGGGGGGGGGGABGGGGGGGGGFGGBGFAGGGFGG?@DFFGGFFFD9G7FGDDC<C9;FGFAA>@ADFF9FFFF9BAFDBFF?F66EGF?442<49)@)9?<47C?<>DFFAAF16>(4)-4:989<:?(
@M02996:162:000000000-B87FG:1:1101:10129:8365 1:N:0:TAGCGCTC+ACTGCATA
CCTACGGGAGGCAGCAGTGAGGAATATTGGTCAATGGGCGAGAGCCTGAACCAGCCAAGTAGCGTGCAGGATGACGGCCCTATGGGTTGTAAACTGCTTTTATGCGGGGATAAACGAGGGAACGTGTTCCCTTTTGCAGTTCCCGCTTGAATAAGAACCGGCTATTTCCGTGCAAGCAGCCGCGTTAATACGGAGGTTCCGGGCGTTTTCCGGATTTTTTGGGTTTAAGGGGAGCTTAGCCCGGCCTTTAGGGTGTTTTTGAAATGTGGTCGCTCAACGGTTGCCTTGCAGGGGCAACGGG
+
8ACCCE588:)=========;;;EFGGGGGGGGFGGGGGGFGGGGGGGGGGGGFGGGGGGGGGGGGGGGGGGGFGGGGGGGGGGGGGGGGGGGGGCFGGGG9FAEFGEGGG<FGFC::CC>FGGGFEFGFGGGGGGG,>367E<+8+33@8CFFE,,@0@>*:E,@@F@E?*;*,4>,;C1)/2/)9/;+18*87E>5C)>D*)/9)).9*:9)8D6):9.?*CCDGF2*20(,,),-9*.*-)-.88:<4/,4(-(0*((06)5-..*.*((()291?F2),()-))())((,(-0((4:
@M02996:162:000000000-B87FG:1:1101:27630:8374 1:N:0:TAGCGCTC+ACTGCATT
CCTACGGGTGGCAGCAGTGGGGAATATTGGGCAATGGGCGAAAGCCTGACCCAGCGACGCCGCGTGAGGGAAGAAGGTCTTCGGATTGTAAACCTTAGTCAACAGGGAAGAAGCAAGTGACGGTACCTGTGGAGGAAGCCACGGCTAACTACGTGCCAGCAGCCGCGGTAATACGTAGGTGGCGAGCGTTATCCGGAATTACTGGGTGTAAAGGGTGTGTAGGCGGGTCTGCAAGTCAGATGTGAAAACTATCGGCGCAACTGCTAGCTTGCATTTGAAACTGTGGGTCTTGAGTGTGGGG
+
8ACCCB=5=1)====;===;;88@FFGGGGFGGGGGGGGGCCGGCGGGGEFGGFECF@FGGGGGFGGGGGGGGGFGGFGFFGFGGEGF<AFGGGGCAFFFDAEDFGGFFGGGGCGGGGGGG@C>FFD9DFFCFGEGGGGFDGEDD>EGGGGCBDFGGGCFFFC8FEGE>:8,8CCC,:C=<CFE8/)>CCGGC+=CB356>D+*<4?>)9:CFFBG:(9DFGGGGEE90FFFA28*44@::F)*646)0,4@6:33(/176:.).5>:FAG8<<6+9)6>)*66)(428(69).)4/-4:0
@M02996:162:000000000-B87FG:1:1101:28511:8405 1:N:0:TAGCGCTC+ACTCCATA
CCTACGGGAGGCAGCAGTGAGGAATATTGGACAATGTGCGGAAGCCTGAACCAGCCAAGTCGCGTGATGGATGAAGGTATTATGTATTGTAAACTTCTTTAGACCTAGAGAAAAATGCGTATCCTTCTCCCTGATGCTAGTACACCTATACTAAGAATCGGCTAACTCCGTACCAGCAGCCGCGGTAAAACGGAGGATCCGAGCGTTATCCGGATCTATGGGGCTTAAACGTGGCGCAGGCGACTCTCTAAGTCAGTAGTCAACTCGTGGACCTCAACCTACTCCCCCATGTGATACATGA
+
-ACCC9)85118=8=;;<,;;;;CC<F,C-,CF,,C,;C,7CCCF<8F8,;FFGCFEF@<FCGCFCD,E9E,B,CE,6,C,5,?F?EF,:<<?F@,:CCF,,:,,C,<F9?=:,,,9,88+:E,=5,9??@,@=,,4,@?,4,AF,8,,7,@,A8,47=F8+66:=EFDB8,=8,,68,A86**+3=++,3*40*40;9F7*49*/:?AAC*788)0*+46+**=)6@)*/;,(.)4(.:()()()*)*))7<<<2)+:-)1))63,451*(.()3)(((()))(((,-((..)-.8).))
@M02996:162:000000000-B87FG:1:1101:10782:8409 1:N:0:TAGCGCTC+ACTGCATA
CCTACGGGAGGCAGCAGTGAGGAATATTGGTCAATGGGCGAGAGCCTGAACCAGCCAAGTAGCGTGCAGGATGACGGCCCTATGGGTTGTAAACTGCTTTTATGCGGGGATAAATGACGTCACGTGTGATGTTTTGCAGGTACCGCATGAATAAGGACCGGCTAATTCCGTGCCAGCAGCCGCGGTAATACGGAAGGTCCGGGCGTTATCCGGATTTATTGGGTTTAAAGGGAGCGTAGGCCGGACTTTAAGCGTGTTGTGAAATGTAGTCGCTCAACGGGTGCACTGCAGCGCGAACTGG
+
8ACCCEA==8)=========;;;CFGGGGGGGGGGGGGGGGGGGGGGGGGGGGGGGGGGGGGGGGGGGGGGGGGGGEGGGGGGGGGGGGGGGGGGDGGGGGAGFGGGGGGGGFGGGGGGGGGGGGGGFGGGGGGGFGGGGFFGGGGGGCGGGGGGGGGGGGGGGGGGGGGGFGGGGGGGGGGFFGGGGGGGGGFEGDGGFGGDDEGFFFFGGG3@GGBFGFGGGGFGGFFGD:03)7?FC?9979EDBC9AFA9?FFGC:0F>FD<ABFD:9>FFGFFFB?@684A<8<).27;FB77?B?
@M02996:162:000000000-B87FG:1:1101:10765:8409 1:N:0:TAGCGCTC+ACTGCATA
CCTACGGGAGGCAGCAGTGAGGAATATTGGTCAATGGGCGAGAGCCTGAACCAGCCAAGTAGCGTGCAGGATGACGGCCCTATGGGTTGTAAACTGCTTTTCTGCGGGGATAAATGACGTCACGTGTGATGTTTTGCAGGTACCGCATGAATAAGGACCGGCTAATTCCGTGCCAGCAGCCGCGGTAATACGGAAGGTCCGGGCGTTATCCGGATTTATTGGGTTTAAAGGGAGCGTAGGCCGGACTTTAAGCGTGTTGTGAAATGTAGTCGCTCAACGGGTGCACTGCAGCGCGAACTGG
+
6ACCCE58):)==8=;====;;;EFFGGGGGGGGGG8FGGGGGGGGGGGGGGGGGFGFFGGFFGGGDGGGGFGGFGGGGGGGGGGGGGGGGFGGGEGGGGG,CCE7FF7CGGGEF,8CFCGEFFG3DF;C,FFGF8EF9FDDGG>E8E+9EFGEF6DC?@:DGDGGFGG?FCDFGGGGGC7CEBEGC*=:78E3A:);>F):>>EGE34/:E937C6:CGFGFGEB7048>@:2634,7D?>7)-8@7DF)849(34:C??*)54ABA=2*(,-8*=(81<@004>2(.5()43(,.,(87
@M02996:162:000000000-B87FG:1:1101:14099:8413 1:N:0:TAGCGCTC+ACTGCATA
CCTACGGGAGGCTGCAGTGGGGAATATTGGGCAATGGGCGGAAGCCTGACCCAGCAACGCCGCGTGAGGGAAGAAGGTTTTCGGATTGTAAACCTCTGTCCTTGGTGACGAAGGAAGTGACGGTAGCCAAGGAGGAAGCCCCGGCTAACTACGTGCCAGCAGCCGCGGTAATACGTAGGGGGCGAGCGTTGTCCGGAATGACTGGGCGTAAAGGGCGTGTAGGCGGCGCTGTAAGTCCGGAGTGAAAGTCCTGCTTTCAAGGTGGGAATTGCTTTGGAGACTGCAGAGCTTGAGTCCGGAA
+
8ACCCF8881)====;====;888CFGGGGGGGGGGGGGGGGGGGGGGGGGGGGGGGGGGGGGGFGGGGGGGGGGGGGGGGGGGGGGGGGGGGGGGGGAFGGGGFGFFFGGGGGFGFGGGGGGGGGGGGFGDFEDEGCGGGGGGGGGDGGGGDGGGGGGGGGGGGEGDGGCG@CFGGFEGGGEF?GGGDGGGFFGG@7DFCGGFGGFEFEGFFF:DG>GGFGGGGFGD65CD<<AFFBFG:7->46*.:<AFA?>>29:<<4<:<BB:F09<AF?EF?B02721>?A4:<(8:)6)039,(
@M02996:162:000000000-B87FG:1:1101:20759:8423 1:N:0:TAGCGCTC+ACTGCATA
CCTACGGGTGGCAGCAGTGGGGGATATTGCACAATGGAGGAAACTCTGATGCAGCAACGCCGCGTGAGGGAAGAAGGTTTTCGGATTGTAAACCTCTGTTTTTAGTGACGAAACAAATGACGGTAGCTAAAGAGGAAGCCACGGCTAACTACGTGCCAGCAGCCGCGGTAATACGTAGGTGGCAAGCGTTGTCCGGAATTACTGGGTGTAAAGGGTGCGCAGGCGGGACTGTAAGTTGGATGTGAAATACCGAGGCTTAACCTCGGAGCTGCATCCAAAACTGCGGTTCTTGAGTGAAGTG
+
-8BCCB=5=0)========;;8@CFGGGGGGGGGGGGGGGGGGGGGGGGGGGGGGGGGGGGGGGFFFGGGGGGGGGGGGGGGGGGGGFGGGGGGGGGGFGGGGGGGGGFGGGGGGGGGGGGGGG@:DFGG9FDFFGGGGGGGEEGGGGGGGGGGGGGGFFFGGGGEEEGGGG@FFCFFEGGGFFGGGCDGGGGFGG>CFFGGGFG:A3:AFFC*8FGDGGFGGGGFGC;FG?4<<7<AF73786<B@>7AFF:(3;?FGBFBAB?((45:GFBAFE44<??F>?3(49?<6>9)6)96<6,
@M02996:162:000000000-B87FG:1:1101:10778:8429 1:N:0:TAGCGCTC+ACTGCATA
ACTACGGGAGGCAGCAGTGAGGAATATTGGTCAATGGGCGAGAGCCTGAACCAGCCAAGTAGCGTGCAGGATGACGGCCCTATGGGTTGTAAACTGCTTTTATGCGGGGATAAATGACGTCACGTGTGATGTTTTTCAGGTACCGCATGAATAAGGACCGGCTAATTCCGTGCCAGCAGCCGCGGTAATCCGGAAGGTCCGGGCGTTCTCCGGATTTATTGGGTTTAAAGGGAGCGTGTGCCGGACTTTACGCGGTTTGTGAAATGTATGCGCTCACAGTGAGCACGTCCGCGCTAACTGG
+
68C@CA=5:008888===;=;;;;;CFGF?FGFFGGGFFGEGGGGFGGGGGGGF@FFGGFGFGGGGGGGGGGGCFGFGGGGGGGFGGGEGAEEEGBFFEEG,E<?@7@FCCFGGF,A?FFFGGGG8FE9F9EDDF+@DD9ECGGGGGGE,@F9FEG9D7FC9B*FEED9D:*9DCCD,6C?C???D7*+,48*278)>:8C3*88C)))/:CC57*99DF4CC75:FFAFGEF?251()*)0-)(0)3C>)7((,7(2/439:254)-/)*,,()2*5)))*).-0((,(,(-3((0,..(
@M02996:162:000000000-B87FG:1:1101:20742:8432 1:N:0:TAGCGCTC+ACTGCATA
CCTACGGGTGGCAGCAGTGGGGGATATTGCACAATGGAGGAAACTCTGATGCAGCAACGCCGCGTGAGGGAAGAAGGTTTTCGGATTGTAAACCTCTGTTTTTAGTGACGAAACAAATGACGGTAGCTAAAGAGGAAGCCACGGCTAACTACGTGCCAGCAGCCGCGGTAATACGTAGGTGGCAAGCGTTGTCCGGAATTACTGGGTGTAAAGGGTGCGCAGGCGGGGCTGTAAGTTGGATGTGAAATACCGAGGCTTAACCTCGGAGCTGCATCCAAAACTGCGGTTCTTGAGTGAAGTG
+
88BC@@))1))===8====;;88@FGGGGGGGGGGGGFGGGGGGGGGGGGGGGFEGGGGGGGGG@FFGGGGGGGEGFGGGGGGGGGGGGGGGGGGGGGGGGGGGGGGGGG=CGGDGGGGGGFGGGGGFGCDADFGGGGGGGGGGGDGGGGGGGGGGFAAFGFFGCEDGGEEFCFC9EDEGFGFFFFG5:EGGFFGG5CFFFGCAFGABEFGGDA3CDDGDFGGGGFE)9>D55>2/-)078C76</=A*9?E1969?G<94FF<?:21>?783>FF64).4/.)21,4?).6))).*62.)
@M02996:162:000000000-B87FG:1:1101:4116:8452 1:N:0:TAGCGCTC+ACGGCATA
CCTACGGGTGGCTGCAGTCGAGAATCATTCACAATGGGGGCAACCCTGATGGTGCGACGCCGCGTGGGGGAGGAAGGTCTTCGGATTGTAAACCCCTGTCATGCGGGAGCAAGGCGCAAGCTTGATAGTACCGCAAGAGGCAGATACGGCAAACTCTGTGCCAGCAGCCGCGGGAATACAGAGGTCTCAAGCGTTGTTCGGAATCAGTGGGCGGAAAGGGTACGTAGGCTGCCGCCTAAGTCGCGCGTGAAAGGCAGGGGCTCAACCCCTGGATTGCGCCTGATACTGTTGCGCTGGAGTG
+
88ACC>>5:0)=;=8=;=;888;,;;C<CEDEF,CEFEGGGGCFG@,CFEGF6,9@,6@F7C+77>7FGE7FFGFFCGGG9,DECG+4BFFF94C:FFG?FFC?FGG+@:FDF7@E7CCCC<F,,7@FGGD,@**@E,>5*4B*,?>F7:1*424>,>1;=DEGGEC=58>C)*/*00<?FF47F<77DE*C8>CCE4*8)5A5+**11)9*9)))).5/)3<D6*1*)/17399)3(99624)-);;C:1B62<0(5>1>5?)503<>:7:<)*2*44((04)-5))6)))-(((7(.(.
@M02996:162:000000000-B87FG:1:1101:10847:8455 1:N:0:TAGCGCTC+ACTGCATA
CCTACGGGTGGCAGCAGTGGGGAATATTGGGCAATGGGCGCAAGCCTGACCCAGCAACGCCGCGTGAAGGAAGAAGGCTTTCGGGTTGTAAACTTCTTTTAAGGGGGAAGAGTAGAAGACGGTACCCCTAGAATAAGCCACGGCTAACTACGTGCCAGCAGCCGCGGTAATACGTAGGTGGCAAGCGTTGTCCGGATTTACTGGGTGTAAAGGGCGTGTAGCCGGGGGAGCAAGTCAGATGTGAAATCTATGGGCTTAACCCATAAACTGCATTTGAAACTGTTCTTCTTGAGTGCTGGAG
+
68BCCD=5:));=======;;888EFGGGGGGGGGGGGGGGGGGGGGGGGGGGFFFGGGGGGGGFGGGGGGGGGGGFFGGGGFGGGGGGGGGGGGGGGGGG8BGGDFFFGFFGF9ECFEGGCF<FGGGG<=F8FFGFGGDDCCGGGGGGEGEGFCGGGDFFGGGGG>GGGGCFGGGGGGGGGFFGG5CGGGGGBCEBGGFGGFFGF3BFFFGGEFCG>GGF7?/>B5C>DG)::AFFF6C<F<4<*9<CAAF?0:?6?CAFF?F?7:A6)C2:B@:=>FAA46<<4<4<<<).-).1)518
@M02996:162:000000000-B87FG:1:1101:9458:8468 1:N:0:TAGCGCTC+ACTGCATA
CCTACGGGTGGCAGCAGTGAGGAATATTGGTCAATGGACGGAAGTCTGAACCAGCCAAGTCGCGTGAAGGATGAAGGTATTATGTATTGTAAACTTCTTTAGCAGTGGAGTAATAAGGGGATCGTGATCCCCGATGCAAGTACACTGAGAATAAGGATCGGCTAACTCCGTGTCAGCAGCCGCGGTAATACGGAGGATCCGAGCGTTATCCGGATTTATTGGGTTTAAAGGGTGCGCAGGCGGCTTTTTAAGTCAGTGGTTAAATCGTGACGCTCAACGTCATCACGCCATTGATACTGGA
+
68CCCE@981)========;;;;;EFGGGGGGGGGGGGGGGGGGGGGGGGGGGGGGGGGGGGGGFGEGGGGGGGFGGGAGGGGGGGGGGGGGGGGGGGGGCFGGGFFGGGGGGGCF:FFGGGGGGFBFGGFGGEGEGGFGEFGAFG?CC;EGGGGGGGGGGGGGGGGGGGGGGGGGGGGGGGFFGGGGGCFGEFGGEGFFGGGFGD?>AFGGGFFGGFFGFGGGGFF:C@F38(6326B939;5;:<?GF?FA>AAACFABFFADD<B>?G?::BEF?:??EBAA?F?44?<A).4@AB?(
@M02996:162:000000000-B87FG:1:1101:4115:8469 1:N:0:TAGCGCTC+ACTGCATA
CCTACGGGTGGCTGCAGTCGAGAATCATTCACAATGGGGGCAACCCCGATGGTGCGACGCCGCGTGGGGGAGGAAGGTCTTCGGATTGTAAACCCCTGTCATGCGGGAGCAAGGCGCAAGCTTGATAGTACCGCAAGAGGAAGAGACGGCAAACTCTGTGCCAGCAGCCGCGGTAATACAGAGGTCTCAAGCGTTGTTCGGAATCACTGGGCGTAAAGGGTACGTAGGCTGCCGCATAAGTCGCGCGTGAAAGGCAGGGGCTCAACCCCTGGAGTGCGCGTGATACTGTGCGGCTGGAGTG
+
68A4=@A5810===8=;==888;@CFGCFCF<FFGGEGFFGGEGGG,@FFGGGFFGGGGG7CECFGCEGGC:CFFGGGGGFFFGGGGFEGGFDGGGGG@FGGGGGGGGGGGDFGGGGEGDGFGGGGGGGFGFEGEE7CFGGGGGGGFGGGGDFGGGGGGGFFF@FGFEGEEGDEGGGGGG?FF>CFGGFG=FGFGCEGGFDDGFGGF?F4FCDFDCCBCDFFGGGFGD?FGBBB>58?4*6:370<>9DF(=<::??GGB>@6<>FBF>:C:::?FF>B01@:<<AF<AAB?FF92)(.44
@M02996:162:000000000-B87FG:1:1101:9439:8478 1:N:0:TAGCGCTC+ACTGCATA
CCTACGGGTGGCAGCAGTGAGGAATATTGGTCAATGGACGGAAGTCTGAACCAGCCAAGTCGCGTGAAGGATGAAGGTCTTATGTATTGTAAACTTCTTTAGCAGTGGAGTAATAAGGGGCTCGTGATCCCCGATGCAAGTACCCTGAGAATAAGGATCGGCTAACTCCGTGTCAGCAGCCGCGGTAATACGGAGGATCCGAGCGTTATCCGGATTTATTGGGTTTAAAGGGTGCGCAGGCGGCTTTTTACGTCAGTGGTTAAATCGTGACGCTCAACGTCATTACGCCATTGATACTTGG
+
-8BCCA>500)====;==;;;;;CFFGGGGGGGGGGGFFGGGGGGGGGGGGGGGGGG8FFGFEGFEEGGFCFFFGGFGA<FGGGGFGFFGGFGEGGGGGAFGGAFFGFGGGGGCEGDCCE+CFDF8>FGCFFDFGDGGF,C9E,EFG?E;;=BFFGDF8FEGG+:DFDFCG6DFGCFGGGFGFFEG*CG7>B>AC>DFGADGG>EDFFFFGGG)>CFCGGFGF5>BF7;6C3;12).(7C2)40-895C:))481?F7*.4F)4>91(0(50113/9((-4).))),,--:<424)9)).,
@M02996:162:000000000-B87FG:1:1101:10433:8491 1:N:0:TAGCGCTC+ACTGCATA
CCTACGGGGGGCAGCAGTGGGGAATATTGGGCAATGGGCGAAAGCCTGACCCAGCGACGCCGCGTGCAGGAAGAAGATTTTCGGATTGTAAACTGCTTTTATTGGGGACGAAAAAAATGACGGTACCCAATGAATAAGCCCCGGCTAACTACGTGCCAGCAGCCGCGGTAATACGTAGGTGGCGAGCGTTATCCGGATTTACTGGGTGTAAAGGGTGTGTAGGCGGGATTGCAAGTCAGATGTGAAAACTATGGGCTCAACTCATAGCCTGCGTCTGAACCTGTAGTTCTTGAGGTTCGGG
+
8ACCC>=):118888::<4::88BEFEFGGGGGGGGGGGGGGGGGGGGGGGGGFGGGGGGGFGGGEGGFGCFFG:C,@CEFEGE7FF:3FGGCF<,FFGF9@@;FFGCE*<<:<FC*:?,?1*<:CFC,:;+A+9CC<FGD888>>G+<C@C*C8CGGDEECGG5C=*22??70/+0:*<CD5.*1<<DGC;C6=5)9D?:C??FC7.7=0CFB)757DFFGC6>E*)45*0623=42=*)*.*.19)22)*6)((.:*)(*43A2)59>4:;::*54-.8F365)...6:4),4304-24
@M02996:162:000000000-B87FG:1:1101:24901:8503 1:N:0:TAGCGCTC+ACTGCATA
CCTACGGGCGGCAGCAGTGAGGAATATTGGTCAATGGACGGAAGTCTGAACCAGCCATGCCGCGTGCAGGAATAAGGCCCTATGGGTCGTAAACTGCTTTTGTGGTGGAGCAATAAGGCGCACGTGTGCGTCGATGAGAGTACATCACGAATAAGCATCGGCTAACTCCGTGCCAGCAGCCGCGGTAATACGGAGGATGCAAGCGTTATCCGGATTTATTGGGTTTAAAGGGTGCGTAGGCTGTGCTGCAAGTCAGTGGTGAAAGCCCCGGGCCTAACCTGGGAACTGCCATTGATACTGG
+
8ACCCB88)108888;;<;;;;;CFFGGGGGGGGGGGGGGGGGGGGGGGGGGGFCFGGGGGGGGGGGGGGFGGGGGGGGGFGGGGGGGGGGGGGGGGGFGGGGGGGGGFGGGGGGGGGGGGGGGGGGGGGGGCFGGGGGGGGGG;EEGGGGGGGGGGGGGGG:CFGGGGGGGGGGGFEGGGGFFGGGGFGGFGFGGFGGFGCFFGD>BFFFEGDFGC:DC4FGDE5FGAFGEFFFFFFFG>7:>:=@<G0AFAF)-.CDDBF26AB3?DFGFFFFGF<FF:4<:?:0<?()6)54<9626)
@M02996:162:000000000-B87FG:1:1101:10444:8506 1:N:0:TAGCGCTC+ACTGCATA
CCTACGGGCGGCAGCAGTGGGGAATATTGGGCAATGGGCGAAAGCCTGACCCAGCGACGCCGCGTGCAGGAAGAAGATTTTCGGATTGTAAACTGCTTTTATTGGGGACGAAAAAAATGACGGTACCCAATGAATAAGCCACGGCTAACTACGTGCCAGCAGCCGCGGTAATACGTAGGTGGCGCGCGTTATCCGGATTTACTGGGTGTAAAGGTTGTGTAGGCGGGATTGCAAGTCAGATGTGAAAACTATGGGCTCAACTCATAGCCTGCGTCTGAAACTGTAGTTCTTCAGGTTCGGG
+
88CCCF:>81)8888;;<;;;88BFGGGGGGGGGGGGGGGGGGGGGGGGGFFGFGGGGGGGGGGGGGGCFF8FFGG,<5EFGGGDFGCGGGGGG9FGGGGFGGCFGGGGGCF7FEF<FC9CCCF>:EF?:D,;;ED,DC:,>*<@EGFFFFC*=CF5C8<B<GG78**=BB@7CCGFCEGGCFF*97)9=5*<@>=>DDFFFF=CCF@)7:+;*/29,77*0<*>@5)47<BAAB994=>6*./5*160:24).2::E*,,8.3<44264*:>?>*...)-/--6)..)6<))...03993
@M02996:162:000000000-B87FG:1:1101:26471:8528 1:N:0:TAGCGCTC+ACTGCATA
CCTACGGGGGGCTGCAGTCGAGGATCATTTGCAATGGGCGAAAGCCTGACAATGCGACGCTGCGTGGAGGATGAAGGCCTTCGGGTTGTAAACTCCTGTCATAAGGGAACAGGCGATCCGACCTAATACGTCGGAGAGTTGAGTGTACTTTAAGAGGAAGCGACGGCTAACTCTGTGCCAGCAGCCGCGGTAATACAGAGGTCGCAAGCGTTGTTCGGATTTACTGGGCGTAAAGGGCGCGTAGGCGGCGAAGTGTGTCGGATGTGAAATCTCCGGGCTCAACCCGGAAAGTGCGTCCGAA
+
-8ACC?>5)1)8888::::88848BFAEFFGDGFGGGGGGEGGGGGGDEFGGEFGEBFG7BFEEFGG+3=:DD<FF@FGFFGGGGGGGGGGGEGGCGGDCFFFF<FFCFGGG,@FGFF:FECGEEEGGFFGGGGEGCEBFFFFGFGDGGFGGGG7FGCFFGDEEEGGGEGGGGGGGGGFGGGFFFFGDDDCGCFGGFG=?GGGDGCEFFFCGGFFGGFGGFGGDGFCD?FG:::<B:BED2908:471DF9>>2?A>CFBBE:93<)6/4CAAD:*7111.68??F01,416>99:54934
@M02996:162:000000000-B87FG:1:1101:14747:8542 1:N:0:TAGCGCTC+ACTGCATA
CCTACGGGTGGCTGCAGTGGGGAATATTGGGCAATGGGCGGAAGCCTGACCCAGCAACGCCGCGTGCAGGATGACGGCCTTCGGGTTGTAAACTGTTGTCGCAAGGGAAGAAACAAATGACGGTACCTTGTGAGAAAGCCCCGGCTAACTACGTGCCAGCAGCCGCGGTAATACGTAGGTGGCAAGCGTTGCCCGGATTTACTGGGTGTAAAGGGCGCGTAGGCGGGATAGCAAGTCAGTCGTGAAATACCGGGGCTCAACTCCGGAGCTGCGATTGAAACTGTTATTCTTGAGTATCGGG
+
-8ACCA85:0)=======;;;88BFFGGGGGGGGGGGGGGGGGGGGGGGGGGGGGFGGGGGGGGGGGGGGGGGGGGGGGGGGGGGGGGGGGGGGDGGGGGGG+CFFGGGGGGGGGFEFFAFFFGGGGGGEE>A>DAE8EG+@EEGGGCGGGGCGGGGGGGGGGGCEG=CEEC7CCFFGGFGGFFFGGGGGCGGF=C)>DFFGGFGGFE@FGFCF:CD>DGFGGGGFG)2?FFFF7/:4@>4*,.57/-26:D09>9>GG2:6>F<0027?*4917*).<457<BB<A945:A<).6=<?4(
@M02996:162:000000000-B87FG:1:1101:28582:8542 1:N:0:TAGCGCTC+ACTGCATA
CCTACGGGTGGCAGCAGTGGGGAATATTGCACAATGGGCGCAAGCCTGATGCAGCGACGCCGCGTGAGCGAAGAAGTATTTCGGTATGTTAAGCTCTTTCAGCAGGGAAGATAATGACGGTACCTGACCAAGAAGCAACGGATCAATACGTGCCAGCAGCCGTGGTAATACGTCTGGTGCAAGCGTTATCCGGATTTACTGGGTGTAAAGCGAGCGTATGCGGTTTTACAAGTCCGTTGTGAAAGCCCGTGGCTCAACTTCGGTACTGCATTCGCAACTGTAGAACTAGCGTGTCGGCGGG
+
8ACCC>AA510=,==;===6;888CFGGGF<FGGGGGGGG7FGGGGGGGF-CFFF@@:F+FFGGFGGGCFFGGG,BC<5,CAAFCEF8B,CFCFG8,,<,9FFGDGGCFE<DFGG<AFG:6DF?CF8=:73,6,338,,8@+63@4:,34::E7;3330>B0*55*2,5,,;3,1A,2AF,59?EGDGG9CEGFECA7C+;0C)AG6@81+=18)2C@*96EEGG>5C86:@D<)7()0/(0.*6)0-1,(0,.4256*)6;(,3(641)2)))0:79((6=-).).3417?(,,,.(401
@M02996:162:000000000-B87FG:1:1101:28566:8550 1:N:0:TAGCGCTC+ACTGCATA
CCTACGGGTGGCAGCAGTGGGGAATATTGCACAATGGGCGAAAGCCTGATGCAGCGACGCCGCGTGAGCGAAGAAGTATTTCGGTATGTAAAGCTCTATCAGCAGGGAAGATAATGACGGTACCTGACCAAGAAGCACCGGCTAAATACGTGCCAGCAGCCGCGGTAATACGTATGGTGCAAGCGTTATCCGGATTTACTGGGTGTAAAGGGAGCGTAGGCGGTTTTACAAGTCTGATGTGAAAGCCCGGGGCTCAACTCCGGTACTGCATTGGAAACTGTAGAACTAGAGTGTCGGAGGG
+
88CCCE8):1)====;===;;88CFGGGGGGGGGGGGGGGGGGGGGGGGGGGGFFGGGGGGGGGFGGGGGGGGGGGGGGGGGGGGGGGGGGGGGGGGGFGGGGGGGGGGGGGGGGGGGGGGGGGFGGGGDF<DGGGGGGGGGGGGGGGGGGGGGGGGGGGGGGGGGGGGGGGGGGGGGFGGGFFGGGGCFGGGDGGAGGFGGGFGGFFFFCGGFFGGBGGFGGDGBFGF=C=<<4@>FFC>DBB>?F?DF9B>F?<<FCADFFBFFFF?2062?@GFB2)-*-465>8<93-)66151-;>
@M02996:162:000000000-B87FG:1:1101:22996:8564 1:N:0:TAGCGCTC+ACTGCATA
CCTACGGGAGGCAGCAGTAGGGAATATTGCACAATGGGGGTAACCCTGATGCAGCGACGCCGCGTGAGTGATTGAAGTATTTCGGTATGTAAAGCTCTATCAGCAGGGAAGATAATGACGGTACCTGCATAAGAAGCCCCGGCTAACTACGTGCCAGCAGCCGCGGTAATACGTAGGGGGCAAGCGTTATCCGGATTTACTGGGTGTAAAGGGAGTGTAGGTGGTCTGGTAAGTCAGATGTGAAAGCCCGCGGCTCAACTGCGGGACTGCATTTGAAACTATCAGACTAGAGTGCAGGAGG
+
8ACCCE:8)0)=======;=;8;CFFGGGGGGGGGGGGGGGGGGGGGGGGGGFEFGFGGGGGDF@FGGGGGGGGGGGG<FDGFGGGGGGGGGGGGGGGFGGCCFFGFGAEGGGGGGGGGGGGGGGGGGCGCEAFFGGGGGG6CGEFFGGFGGGGGGGGGGGGGGGGGG5EGGGGGGGGGGGGFAFGGGCGGGGFGGDGGFGGCF8DDFFF7CD>5*9<CDF?F*:=99<FGF<FF?<AFGF*-*6FFFD9;>6>68,<DFFFBFB9>FFB*)66@:=9AAA=<<4,:24:4<AA>>@783(
@M02996:162:000000000-B87FG:1:1101:13916:8579 1:N:0:TAGCGCTC+ACTGCATA
CCTACGGGGGGCAGCAGTGGGGAGTATTGCACAATGGAGGAAACTCTGATGCAGCAACGCCGCGTGAGTGAAGAAGTATTTCGGTATGTAAAGCTCTATCGATGGGGAATAAAATGAAGGTACCCAAGTAAGAAGCCCCGGCTAACTACGTGCCAGCAGCCGCGGTAATACGTAGGGGGCAAGCGTTATCCGGATTTACTGGGTGTAAAGGGAGCGTAGACGGAATAGCAAGTTTGAAGTGAAAACCCTGGGCTTAACCCAGGACTTGCTTTGAAAACTGTTGTTCTAGAGTACTGGAGGG
+
8ACCC5:>AA)8888::<:::888B9FGGGGGGGGGGGGGGGGGGGGGGGGGGGGFGGGGGGGGFFEFGGGGGGGGGGGGGGGGGGGGFGGGGGGGGGGGG:FFFGGEEGCFFGGGGGFDFDGGGFGCGFGCCFGGGGGGGGGEFCGGGGGFGGGGGGGGGGGEEG*AFGFGGFGGEGGGGGFFGGGGGGGGGFGGFGGFGGGFGG==FF>C7BEDGFG<FGE/:79CBFFFAFF9>A@F?DA9AFFFGB?FFFF:AGG?<FFBBBFA?AGFF<FFF::4:BAFBDFFB>DFFFAB4(4<>
@M02996:162:000000000-B87FG:1:1101:26893:8630 1:N:0:TAGCGCTC+ACTGCATA
CCTACGGGGGGCAGCAGTGAGGAATATTGGTCAATGGGCGGAAGCCTGAACCAGCCAAGTCGCGTGAAGGATGAAGGTATTATGTATTGTAAACTTCTTTAGACGTAGAGAAATAAGAGGCTCGTGAGCCTTGATGCTAGTATACGTAGAATAAGGATCGGCTAACTCCGTGCCAGCAGCCGCGGTAATACGGAGGATCCGAGCGTTATCCGGATTTATTGGGTTTAAAGGGTGCGCAGGCGGCCTTGTAAGTCAGCGGTTAAATCGTGAGGCTCAACCTCATCCCGCCGTTGCTACTGGG
+
8CCCCB>0)1)8888::<:::::FFGGGGGGGGGGGEGGGGGGGGGGGGGGGGGGGGGGGGGGGFGGGGGGGGFGGGGGGGGGGGGGGGGGGGGGGGGGGGGGGGGGGGGGGGGGGGGGGGGGGGFGCFGGGGGGGGGGGGGGGGGGGGGGGGGGFGFFEGGGGGGGGGGGGGGGGGGFGGGFFEGGDGGGGGFGGDGGFGGGFGGFEFFGGGEEGG<GFFGD*:>FCB?GFFF?DFFF>95;>9>4)26A?5::AFGGFFFFAAA?BF0<??<F6=?FFB4469<B>>9;8(,4<F)))(
@M02996:162:000000000-B87FG:1:1101:26902:8646 1:N:0:TAGCGCTC+ACTGCATA
CCTACGGGGGGCAGCAGTGAGGAATATTGGTCAATGGGCGGAAGCCTGAACCAGCCAAGTCGCGTGAAGGATGAAGGTATTATGTATTGTAAACTTCTTTAGACGTAGAGAAATAAGAGGCTCGTGAGCCTTGATGCTAGTATACGTAGAATAAGGATCGGCTAACTCCGTGCCAGCAGCCGCGGTAATACGGAGGATCCGAGCGTTATCCGGATTTATTGGGTTTAAAGGGTGCGCAGGCGGCCTTGTAAGTCAGCGGTTAAATCGTGAGGCTCAACCTCATCCCGCCGTTGATACTGCG
+
8ACCCDF8:808888::<:::::CFGGGGGGGGGGGGGGGGGGGGGGGGGGGGGGGGGGGGGGGGGGGGGGGGGGGGGGGGGGGGGGGGGGGGGGGGGGGGGGGGGFGGGGGGGGGGGGGGGGGGGGGGGGGGCFFGGGGGGGGGGGGGGGGGGGGGGGGGGGGGGGGGGGGGGGGGGGGGGFFGGGGGGGGGFGGFFGFGGGFGGFFFFGGGFFGGAGGFGGGG>FGAFGFFFFFFFFGBC9@;E:?GBFFFAFFFGGFFFF:AFF:F:G??FFFFB(,3FBFF1<>;99(16<BBAFF(
@M02996:162:000000000-B87FG:1:1101:13748:8656 1:N:0:TAGCGCTC+ACTGCATA
CCTACGGGCGGCAGCAGTGGGGAATATTGGGCAATGGGCGAAAGCCTGACCCAGCAACGCCGCGTGAAGGAAGAAGGTCTTCGGATTGTAAACTTCTTTTATGAGGGACGAAGGACGTGACGGTACCTCATGAATAAGCCACGGCTAACTACGTGCCAGCAGCCGCGGTAATACGTAGGTGGCAAGCGTTATCCGGATTTACTGGGTGTAAAGGGCGCGTAGGCGGGGATGCAAGTCAGATGTGAAATCTATGGGCTTAACTCATAAACTGCATTTGAAACTGTATCTCTTTAGTGCTGGG
+
88CCCA)18))8888;;<;;;88BFFGGGGGGGGGGGGGGGGGGGGGGGGGGGFFGGGGGGGGGGGGGGGGGGGGGFGGGGGGGFFGEGGFGGGGGGGGGFGFFGFGGGGDGEGGGGGD=FCGGEGGGGFF9EAFAF,EF,D:CFGE8FGGGEGGGGCFGFFGG7E==ECGG:FFFGFGFGFFF<DGGGEDGDFCCEGDFDGGFG*7>BFF?D43C39CGDEGCEBGGFFGFFA4@>A?7<:4/:=*6:>DF2>:?FGFAA=<BFAFFFBDFFFF+94))8@4>A<FFD55)66:2149:(
@M02996:162:000000000-B87FG:1:1101:22220:8689 1:N:0:TAGCGCTC+ACTGCATA
CCTACGGGAGGCTGCAGTGGGGAATATTGGGCAATGGGCGAAAGCCTGACCCAGCGACGCCGCGTGAAGGAAGAAGGTCTTCGGATTGTAAACTTCTGTAGACAGGGACGAAAGAAATGACGGTACCTGTAAAGTAAGCCACGGCTAACTACGTGCCAGCAGCCGCGGTAATACGTAGGTGGCGAGCGTTATCCGGATTTACTGGGTGTAAAGGGTGTGTAGGTGGGAAGTCAAGTCAGATGTGAAATTCATGGGCTCAACCCGTGACTTGCATTTGAAACTGATTTTCTTGATTGTGGGG
+
68BCC>8=:1)=========;88BFGGGGGGGGGGGGGGGGGGGGGGGGGFGGGGGGGGGFGGGFGDGGGGGGFGGFGGGGGGGGGGGGGGGGGGGGGGGG,FFGDGGFGCFGGCGEFGFGCEFCGGGFG9FFCFEFCGG8FGGGGGGGGGGGGGGGFGGF?GGEGCEGGEGGGGGGGGGGGFFEDGCDGGG@FGGEGGFGGGFGFFFE=FFGF:GGBDF?FGGGFGGB>CFBA<FAAF*.*.92@@:76:F)<21(7C,,@10:B616:7:<AF@?A6)574426>)664)))))/68?0
@M02996:162:000000000-B87FG:1:1101:12035:8701 1:N:0:TAGCGCTC+ACTGCATA
CCTACGGGTGGCAGCAGTAGGGAGTTTTCGGCAATGGGGGAAACCCTGACCGAGCAACGCCGCGTGAATGATGAAGGTCTTCGGATTGTAAAGTTCTGTTATAAGGGAAGAATGATAGCTAGAGGAAATGCTAGTTGTTTGACGGTACCTTATTAGAAAGCCACGGCTAACTACGTGCCAGCAGCCGCGGTAATACGTAGGTGGCGAGCGTTATCCGGAATTATTGGGCGTAAAGAGTGAGCAGGCGGCATGATAAGTTTGAAGTGAAAGCGTGGGGCTTAACCCCATACAGCTCCGAAAA
+
88CCC>:5:0)========<;8;BCFGGGGGGGGGGGGGGGGGGGGGGGGGGGFFGGGGGGGGGFGGGFGGGGGFGEGGGGGGGCGGGGGGGGGGGGGGGGGFGGGGFGGGFGF=FFGGGDF@FFFFGFGGGDEFGGGGGCEFC@EGGGGGGGGGGGFGGGGGFCCEGGGGGGGGGFGFGDFFFGGDGGGG*;FGGFGGFGGGFGGBDFFGGGFFGDFD5FGFFC@6C:59D(2688AFC>FD??D@BG>FF2:A6<EGFFFFBD<BFB4F>F:EGFFFF>FFFBFB?,3,:0)27>>B>9
@M02996:162:000000000-B87FG:1:1101:25565:8806 1:N:0:TAGCGCTC+ACTGCATA
CCTACGGGCGGCTGCAGTGAGGAATATTGGACAATGGTCGGAAGCCTGATCCAGCCATGCCGCGTGAAGGAAGAATGTCCTATGGATTGTAAACTCCTTTTGTACGGGAGCAAAAAGGTGTATGCATACACCGATGAGCGTACCGTACGAATAAGCATCGGCTAACTCCGTGCCAGCAGCCGCGGCAATACGGAGGATGCGAGTGTTATCCGGGTTTAGTGGGTTTAAAGGGTGCGTAGGCGGAATGCCAAGTCAGCGGTGGAACGCACGCTCTTAACGCGTTACCTGGCGTGCAGTCTGG
+
8ACCC51:)1)8688;;;,6;;;;CCFFF-EFGGGGG9FF+CGE,EFF@E-CFFG,F,CFFGGGFGGFDFGFGGG<F5F,5FDG8?F?,5CFF<E,,5C<,A4AEBC7CF+4A:4+4:EFFG9@FGGGGGCE83@>9@,CC>E7CF3@@83@6=C;CFC:CC5*>8:E,*3***,=5:EF,96)=)));0>8CA5E);*)/17);:=FBF=EG)7<<(:2*;C)*0+*.8>B:(4>?:D7,C05()))9)35----0//,()(.(((,805(((1+0)(((.(,-6-.0(-3((-)/(.62
@M02996:162:000000000-B87FG:1:1101:11875:8818 1:N:0:TAGCGCTC+ACTGCATA
CCTACGGGAGGCAGCAGTGGGGAATATTGGGCAATGGGCGGAAGCCTGACCCAGCAACGCCGCGTGAGGGAAGAAGGTTTTCGGATTGTAAACCTCTGTCCTTGGTGACGAAGGAAGTGACGGTAGCCAAGGAGGAAGCCCCGGCTAACTACGTGCCAGCAGCCGCGGTAATACGTAGGGGGCGAGCGTTGTCCGGAATGACTGGGCGTAAAGGGCGTGTAGGCGGCGCTGTAAGTCCGGAGTGAAAGTCCTGCTTTCAAGGTGGGAATTGCTTTGGAGACTGCAGAGCTTGAGTACGGAA
+
8ACCCA:5:))=======;=;888FFGGGGGGGGGGGGGGGGGGGGGGGGGGGGGGGGGGGGGGGGDGGGGGGGGGGGGGGGGGFGGGGGGGGGGGGGGGGGGGGGGGGGEGCCGGGGFGF=CG:EEGGGGEGDC7DDGGGGGGGGGGGGGGGGGGGGGGGGGGGGGGGGEGFGGGGGGDGGFFCDGGGGCGGFDGEDGFFGGFGCFDF>CED?>DGBGGFGGGGFGGFFGFFFFFAAD)491557@9DAAFFF?FFG7):6<??>?F@>FDFFFGF:028?7?A?24?ABF:4<AB(44(
@M02996:162:000000000-B87FG:1:1101:26757:8838 1:N:0:TAGCGCTC+ACTGCATA
CCTACGGGGGCAGCAGTGGGGAATATTGGGCAATGGGCGCAAGCCTGACCCAGCAACGCCGCGTGAAGGAAGAAGGCTTTCGGGTTGTAAACTTCTTTTGTCAGGGAAGAGTAGAAGACTGTACCTGGCGAATAAGCCACGGCTAACTACGTGCCAGCAGCCGCGGTAATACGTAGGTGGCAAGCGTTGTCCGGATTTACTGGGTTTAAAGGGCGTTTAGCCGGGTCGGTAAGTCAGAGTCGACATCTACGGGCTAAACTCGTAAACTGCATTTGAAACTGCTGATCTTGATTATCCGAGA
+
8CCCCA>>8)1868;;<6;;888;;<E@EFGGGFGFGGGGGG7CFECEEFFCFACEFEGGGGDGGGGGGGGGFBFGGDGGFDGGGGEGGGGGGGGGGGFGFFGGGGFGGF<FFFFGGFCGGGGDFGFFFGD=@FFGGGGGCEC:*;DG9D>DFGFFFCFGGG>C:?=CEC;CFF,/=FF=C<AFF875DC7?=>E=ACD=++=>**7?6@FGGFD1/-7F6EGCE5>517*5)).*.)**)1-)-)9:*-,<799()<7).0(,414)*42.-57<@><BA@4)))6)4)))).-.*,,((
@M02996:162:000000000-B87FG:1:1101:8995:8853 1:N:0:TAGCGCTC+ACTGCATA
CCTACGGGTGGCTGCAGTGGGGAATATTGGGCAATGGGCGGAAGCCTGACCCAGCAACGCCGCGTGAGGGAAGAAGGTTTTCGGATTGTAAACCTCTGTCCTTGGTGACGAAGGAAGTGACGGTAGCCAAGGAGGAAGCCCCGGCTAACTACGTGTCAGCAGCCGCGGTAATACGTAGGGGGCGAGCGTTGTCCGGAATGACTGGGCGTAAAGGGCGTGTAGGCGGCGCTGTAAGTCCGGAGTGAAAGTCCTGCTTTCAAGGGGGGAATTGCTTGGGAGACTGCAGAGCTTGAGTACGGAA
+
68A@CD5))11,==8;;==;;888EEFGG?FGGGGGGGGEGGGGFGGGFGF<FACCC6C@@F:F@FEEGGGGGGGGCGGFGGEGDGGFGFADFFFCEGGGGGGG8E=AFEE=FG8<AF9AFFGG@FEFDFGGC@EGGGGGGCEGGE>CFCCG*>8DCF:2,;EBBE5:EG5=+<*4?=EGGDEF*5>DDGCEFFCGEDGFGGGFFC4.8@DCDF3CGFGDFGGGG:=>9EGFB29B46@D07(8:*94:<46A?:6>C><:6(,420(7499<9*;<40(4?4<A7)4<>:?0)66F8;,(
@M02996:162:000000000-B87FG:1:1101:26779:8858 1:N:0:TAGCGCTC+ACTGCATA
CCTACGGGGGCAGCAGTGGGGAATATTGGGCAATGGGCGCAAGCCTGACCCAGCAACGCCGCGTGAAGGAAGAAGGCTTTCGGGTTGTAAACTTCTTTTGTCAGGGAAGAGTAGAAGACTGTACCTGGCGAATAAGCCACGGCTAACTACGTGCCAGCAGCCGCGGTAATACGTAGGTGGCAAGCGTTGTCCGGATTTACTGGGTGTAAAGGGCGTGTAGCCGGGTCGGTAAGTCAGATGTGAAATCTACGGGCTCAACTCGTAAACTGCATTTGAAACTGCTGATCTTGAGTATCGGAGG
+
8ACCCE>9=11888;;<;;;888;;CFFGGGGGFFFGGGGGGGGGEGFFGGCGAEFFGGGGGGGGGGGGFEFDBFGGGFGGGGGGGGGGGGFGGGGGGGFFGFGGGGGGFGGGGGGGGGGGGGGGGGGGGGCE:EFGGGGGEEBFGGGFGGFGGGGCFGGGGGGGG5=5BFGGBFFGGFG7CAFFD*>DG7BCD=CEF@6DFGFFGFFFFCFGFEGG1CC8EEDG)/>;:CBF:9456*::C4@2?7<?40>BBFF)<<<<5.4:0<AF47:4AFC=<A42744<2>9B>-364)4593-(
@M02996:162:000000000-B87FG:1:1101:6023:8907 1:N:0:TAGCGCTC+ACTGCATA
CCTACGGGTGGCTGCAGTGGGGAATATTGGGCAATGGGCGCAAGCCTGACCCAGCAACGCAGCGTGAGGGAAGAAGGCTCTAGGGTTGTAAACTTCTTTTGTGAGGGACGAGAAGAAGACGGTACCTCATGAATAAGCCACAGCTAACTACGTGCCAGCAGCCGCGGTAATACGTAGGTGCCAAGTGATATCCGGATTTACTGGGTGATACGGACGTGTTGCCGGGTCGGCAAGTGAAGAGTGAAATCAATTGCCTTAGTCCATGAACTGCATTTGACACTTTTGATCTGTGGTTTCTGAG
+
88BCC>=A=10======;;;;88BEFFGFE,CCDFFFGGGGCEGGGGFG8FFGFGFG8F@CFGGGGG,CFFEGF<8FF8,B,?FGFGCE9,E?,59,55E<,BA9FF@C@::FGGFGFGFG74=CAE?6?,56C=,,,3,3,3AFB=FGG,+68+@F8D@DF:8C5C89*@:D*5,>7CC,*1*D+5+5,26,5::4C;4=8B;FC.)+;1=<)8)9(7*.7<C55*/-)/)-2-*))**(2696*1-0.)*,)).)<*)-*-)).).9893)-*+1)5).*--)(-)))-).4((*))).
@M02996:162:000000000-B87FG:1:1101:17880:8912 1:N:0:TAGCGCTC+ACTGCATA
CCTACGGGCGGCAGCAGTGGGGGATATTGCACAATGGGGGAAACCCTGATGCAGCAACGCCGCGTGCAGGATGACGGCCTTCGGGTTGTAAACTGTTGTCGCAAGGGAAGAAACAAATGACGGTACCTTGTGAGAAAGCCACGGCTAACTACGTGCCAGCAGCCGCGGTAATACGTAGGTGGCAAGCGTTGTCCGGATTTACTGGGTGGAAAGGGCGCGTAGGCGGGATAGCAAGTCAGTCGTGAAATACCGGGGCTCAACTCCGGAGCGGCGATGGAAACTGTTATTCTTGGGTATCGGG
+
88ACCB>=)1)8888;;<;;;8@@BFGGGGGGGGGGGGGGGGGGGGGGGGGGGFFGGGGGGGGGFGGGGGGGGGGFFGGGDGGGGGGGGGGGGGGGGGGGGGFGGGGEFGGGGGGGFGGGGGGGGGGG9;EFFGGGGGGGGGGDGGGGGGGGCFGGCCCFGGGF7CE8EEG?FGD9CCEAEGFFGGFDGGDEFFEG:CDFFGGFGC?333CFCF:DG1C95EE4CBE367F6<BBFAFF:61,.5;6<7<?B>FB>1=C)2/44?B013,/(4(7*7,5-(/4.-).6456<)(-67)-7(
@M02996:162:000000000-B87FG:1:1101:21489:8915 1:N:0:TAGCGCTC+ACTGCGTA
CCTACGGGAGGCAGCAGTCGAGAATCTTCGACAATGGACGCAAGTCTGACCGAGCAACGCCGCGTGAGTGATGAAGGTCTTCGGATTGTAAAGTTCTGTCCTTAGGGCGGAAACTTTCGCTGTTCCTCCATCGTATTTCCCCTCTCTCTTCGGGCCAGCCGGCCTGGTTTCGTGCCAGCAGCCGCCGTTAGCCGAACTGTTCTGACGTTATTCGTACTCACGGGGCTTCGAAGGCGCGGAGGCGATTTTTTGGGCTGGATTTGACCTCCCCCGTCTCACCCGTGGACCTGGGCTCCGGACG
+
68CCC>)=)1)==8====;8,8;8F,EF9-,BFGGGG,FF+CFG@FGGG9-+@CF+CFGGGGGGFG,,5CFFGFFGCFGGGGFGGG+BFGGFG5,CFFFG,5EFGDG8+8@F+,,,,5++@F>9D3C3:,@,=3,,83,3@,>>F@,,43,+*3*4*@5*>**111*1,,,*24*A9C*,=C))*))1*:*5A5*=AG*/:*C*+25B>FC?:5/2/(00//*):5CC(0*)-(4)(-))-)-02))(*)-)((4(,**))/.)).6))4*((-.1)6-(,.(((44(43(-(.(()-,(,
@M02996:162:000000000-B87FG:1:1101:18501:8915 1:N:0:TAGCGCTC+ACTTCATA
CCTACGGGTGGCAGCAGTGAGGAATATTGGTCAATGGACGGAAGTCTGAACCAGCCAAGTCGCGTGAAGGATGAAGGTCTTATGTATTGTAAACTTCTTTAGACGCAGAGAAATAAGGCGCTCGTGAGCGCTGATGCTAGTATGCGTAGAATAAGGATCGGCTAACTCCGTGCCAGCAGCCGCGGTAATACGGAGGATCCGAGCGTTATCCGGATTTATTGGGTTTAAAGGGTGCGCAGGCGGCATGTTACGTCAGCGGTTAAATAGTGAGGCTCAACCTCATCCCGCCGTTGATACTGG
+
8ACCCD:500)=;=8===;;;;;CFFGGGGGGGGGGGGGGGGGGGGGGGGGGGGGGGGGGGGGGFGGGGGFGGGGGCF<FGGGGGGGGGGGGGGGGGGGGGGGGGGCGFGGGGGGGGGGEGEGGGCGGGGEGGGGGGGGFGFGFG7CB=>EGGGGGFFGGGGGGGGGGGGGGGGGFGFGGGGFFEG7>FFGDEBGGDGGFGGEEED>);AGGG5BDC5CFFFFGGDG7CAD3:1:D>6DG6>402)76C2)5:?1::E::>:<>A24.*)9042>+9::?<46<<B?>>(-20(-)9>>D
@M02996:162:000000000-B87FG:1:1101:18518:8921 1:N:0:TAGCGCTC+ACTTCATA
CCTACGGGTGGCAGCAGTGAGGAATATTGGTCAATGGACGGAAGTCTGAACCAGCCAAGTCGCGTGAAGGATGAAGGTATTATGTATTGTAAACTTCTTTAGACGCAGAGAAATAAGGCGCTCGTGAGCGCTGATGCTAGTATGCGTAGAATAAGGATCGGCTAACTCCGTGCCAGCAGCCGCGGTAATACGGAGGATCCGATCGTTATCCGGATTTATTGGGTTTAAATGTTTCGCAGGCGGCATGTTAAGTCAGCGGTTAAATAGTGAGGCTCAACCTCATCCCCCCGTTGATCCTGG
+
8ACCCF)))0)===8===;;;;;CFGGGGGGGGGGGGGGGGGGGGGGEGGGGGFGGGEGGGGGGFFGGFGGGGFGGGG,FFGGGGFFGGGGGGGGGGGGGDD?FGGCFBF@FEG9AF,F+@FFFGEFCFCEGG7E=FGCCGFG9FBCEEEAG9FGCEFGGGGGEAFGGGEG6=>9AFFGGC7?BGGG4C7@BC47?);868**::DF3:7F5<):5;)@C6BCGGE?7)+311.9.8(>9311>>@5<C<2*.66),*941)4)4)).*571((009:?>?9444((-4(42((6)163(
@M02996:162:000000000-B87FG:1:1101:6019:8925 1:N:0:TAGCGCTC+ACTGCATA
CCTACGGGTGGCTGCAGTGGGGAATATTGGGCAATGGGCGCAAGCCTGACCCAGCAACGCCGCGTGAAGGAAGAAGGCTTTCGGGTTGTAAACTTCTTTTGTGAGGGACGAGAAGAAGACGGTACCTCATGAATAAGCCACGGCTAACTACGTGCCAGCAGCCGCGGTAATACGTAGGTGGCAAGCGTTGTCCGGATTTACTGGGTGTAAAGGGCGTGTAGCCGGGTCGGCAAGTCAGATGTGAAATCCATGGGCTTAACTCATGAACTGCATTTGAAACTGTTGATCTTGAGTATCGGAG
+
ACCCCFF580)========;;88BFFGGGGGGGGGGGGGGGGGGGGGGGGGGGFFGGGGGGGGEFFGGGGGGGGGGGGGGGGGGGGGGGGGGGGGGGGGGGGGGGGGGGGGGGGGGGGGGGGGGGGGGGGGGGGGGGGGGGGGGGGGGGGGGGGGGGGGGGGGGGGGGGGGGGGGFGGGGGGFFFGGGGDDGGFGGFGGFGGGFGGFFFFGGGEFGGFGGFGGGGEEC;EGFFFFF>FBFADDFA==<C>FF?FFFFGGFFFBF<>4AF?GFBBF70:>AFFFFF<<>FAAB:AFB94;63
@M02996:162:000000000-B87FG:1:1101:2640:8939 1:N:0:TAGCGCTC+ACTGCATA
CCTACGGGAGGCAGCAGTGAGGAATATTGGTCAATGGGCGGAAGCCTGAACCAGCCATGCCGCGTGAAGGAAGACGGCCCTATGGGTTGTAAACTTCTTTTGTAGTGGAGCAATAAGGTCTACGTGTAGATCGATGAGAGTACATTACGAATAAGCATCGGCTAACTCCGTGCCAGCAGCCGCGGTAATACGGAGGATGCAAGCGTTATCCGGATTTATTGGGTTTAAAGGGTTCGTAGACTGGCTTGTACGTCCGGGGTGAAAGCCCAGTTGTCAACAATGGAACTGCCTTGGATACTTT
+
8ACCCEF>>)1=8=6;===;;;;;CDEFGGGGGGGGGFFEGGGFGGGGGGGGFFFCFGGG@FGGGGGGGGGFFGGFF::FGGGFGFGGGGF??FAFFEEFGGFGGGGGGFGCEAFGEFFFGGFGFGFGGGGGGGCDDFDGGGGEAFE;EFEGGFGGGCFGDGFCG?7AFC6:>DACC?EGGC55EGD7BEG:CB5*89CFGDF3A<DEAF>ED>;D4?+;FG5C5>67<4*0(((.((8*)2,0(0)-99)7(((((113>F?)),,3;36.)-0<8<<()*.,)45),(,-)(.)*))-)
@M02996:162:000000000-B87FG:1:1101:22616:8940 1:N:0:TAGCGCTC+ACTGCATA
CCTACGGGAGGCAGCAGTGAGGAATATTGGTCAATGGACGAGAGTCTGAACCAGCCAAGTAGCGTGCAGGAAGACGGCCCTATGGGTTGTAAACTGCTTTTATGCGGGAATAAAGTGACCTACGCGTAGGTTTTTGCATGTACCGCAAGAATAAGGACCGGCTAATTCCGTGCCAGCAGCCGCGGTAATACGGAAGGTCCGGGCGTTATCCGGATTTATTGGGTTTAAAGGGAGCGTAGGCTGTATTTTAAGCGTGTTGTGAAATGTAGGCGCTCAACGTCTGCACTGCAGCGCGAACTGG
+
-8BCC>8@5))88=8====;;;;;CEGGGGGGGGGGGGGGGGEFGGGGGGFFGFFGFGGGGGGGGGGGGGGGGGGGDGGGGGGGGGGGGGGGGGGFGGFFGEF9EFGG@CGFGGGGGGGGGGGGGGGGGGGGGGGGGGG9EFGGGEGCDGGGFGFGDEGEEGDDGGGGGGGDGGGCFGGGGGEDGGCGG@>CEDGGFGGFGGDFEGEF:AGGGFEGGB7F=CFG=:<*6*>5??;DB0>349:069@BGF49<9:?67><:FFFFF<AF<C>;>EDF<0,8>0:<:B7448269(()((55
@M02996:162:000000000-B87FG:1:1101:22637:8946 1:N:0:TAGCGCTC+ACTGCATA
CCTACGGGAGGCAGCAGTGAGGAATATTGGTCAATGGACGAGAGTCTGAACCAGCCAAGTAGCGTGCAGGAAGACGGCCCTATGGGTTGTAAACTGCTTTTATGCGGGAATAAAGTGACCTACGCGTAGGTTTTTGCATGTACCGCAAGAATAAGGACCGGCTAATTCCGTGCCAGCAGCCGCGGTAATACGGAAGGTCCGGGCGTTATCCGGATTTATTGGGTTTAAAGGGAGCGTAGGCTGTATTTTAAGCGTGTTGTGAAATGTAGGCGCTCAACGTCTGCACTGCAGCGCGAACTGG
+
68CCC>1:50)========;;;;CFFGGGFGGGGGGGGGGGGGGGGGGGGGGGFGGGGGGGGGGGGGGGGGGGFGGGGGGGGGGGGGGGGGGGGGCGGGGG?FFGFGGGGGGGGFGGGGGGFGGGGGEEGGGGGGGGFGGFFGGEGEGCGGGGFGGFGGGEGGEGGGGGGGGDGGGGGGGGGFFGGCGDGG;E4CGFGGFGDGEE8>;FFGGG5>GG<GGFGGGGECDA6FF::95>:DG?9:84@?:><09498((:C?<FAA<AA287C>>6DE=B<?<F0:2?<(580214(-<43<4
@M02996:162:000000000-B87FG:1:1101:18874:8951 1:N:0:TAGCGCTC+ACTGCATA
CCTACGGGAGGCAGCAGTGAGGAATATTGGACAATGGTCGGAAGACTGATCCAGCCATGCCGCGTGAAGGAAGAATGTCCTATGGATTGTAAACTTCTTTTGTACGGGAGCAATAAGGTGTATGCATACACCGATGAGAGTACCGTACGAATAAGCATCGGCTAACTCCGTGCCAGCAGCCGCGGTAATACGGAGGATGCGAGCGTTATCCGGATTTATTGGGTTTAAAGGGTGCGTAGGCGGAATGCCAAGCCAGCGGTGAAACGCACGCGCTTAAGCCCTGGCCGGCCGTTGGACATGG
+
-8BCCDA):))=8=====;=;;;;CFGGGGGGGGGGGGGGGGFFFGGGGGGGGFFGGFGGGGFFFFFGGGGGGGGGGGGGGGGGGGFGGGFGGGGGGGGGGGGGGCFGGGGGGGGGGFFGGFG9FFFFGGGGGCEEGGGFFGGGGGGGGGGGGGGGFGGGGDGCGGGGGEGFDDEFGGGGGGFFGD4CCEGD5AEGFCGFGGE?CGA:FFGGG3>3=/@FFGGGG>CF3AFEF030425C<74.4>FAG?24(4:615C:1><A)((401),(4;;9))(()((..,,1927?((.)..5(
@M02996:162:000000000-B87FG:1:1101:18885:8965 1:N:0:TAGCGCTC+ACTGCATA
CCTACGGGAGGCAGCAGTGAGGAATATTGGACAATGGTCGGAAGACTGATCCAGCCATGCCGCGTGAAGGAAGAATGTCCTATGGATTGTAAACTTCTTTTGTACGGGAGCAATAAGGTGTATGCATACACCGATGAGAGTACCGTACGAATAAGCATCGGCTAACTCCGTGCCAGCAGCCGCGGTAATACGGAGGATGCGAGCGTTATCCGGATTTATTGGGTTTAAAGGGTGCGTAGGCGGAATGCCAAGTCAGCGGTGAAACGCCCGCCCTTAACGCGTGCCCTGCCGTTGCAACTGG
+
88BCCA8>81)=======;;;;;CFGGGGFFGGGGGGGGGEGGG<FGGGGEGGGGGGEGGGGGGGGGFCFGGGGGGEGGEGFGGDAFFFFGGCEFAFEGGGCGGF=FFG:FG8FEFD9A,CE?FFFEAFEFDECGCE8EEECFGFBFGDGGG+EFGGGGGGGBBFFGGGDFFDGGGG,ACEGDDED*;BCGFGF7?5CCF4C5BGGFAFACEG)8CFFGGFGGGEDEF<AG3:(45<?D*4/45(70698:><:<<>CCB(.4:><((0,1(33?F44(-454(-15113(-43(.*).5(
@M02996:162:000000000-B87FG:1:1101:15930:8997 1:N:0:TAGCGCTC+ACTGCATA
CCTACGGGAGGCTGCAGTGAGGAATATTGGTCAATGGGCGAGAGCCTGAACCAGCCAAGTAGCGTGAAGGAAGACTGCCCTATGGGTTGTAAACTTCTTTTGTGCGGGGGTAAAGTGGTCCACGCGTGGTCCATTGCAAGTACCGTACGAATAAGCATCGGCTAACTCCGTGCCAGCAGCCGCGGTAATACGGAGGATGCGAGCGTTATCCGGATTTATTGGGTTTAAAGGGAGCGTAGGCGGGCGATTAAGTCAGCGGTTAAATAGTGTGGCTCAACCATGCCTTGCCGTTGATACTGGT
+
8ACCCD8>>))=======;==;;CEFGGGGGGGGGGGGGGGGGGGGGGGGGGGFFGGGGGDFGGGGGGGGGGGGGGGGGGGGGGGGGGGGGGGGGGGGGGGGGGGGGGGGGGGGGGFGGGGGGGGGGGDGGGGGGGGGGGGGGGGGGGGGGGGGGGGGGGGGGGGGGGGGGGGGGGGGGGGGFFGGDGGGGGGFGGEGGFGCEBGGFFFFGGGDFGFAGGFGGCGFGFAFGF?69B,3>><C7)3<71D?FFAFADFGGBFFFFBFFAFFF<B?FFF?BF8=?29<3::74:<?A29698-
@M02996:162:000000000-B87FG:1:1101:28849:9002 1:N:0:TAGCGCTC+ACTGCATA
CCTACGGGTGGCAGCAGTGGGGGATATTGCACAATGGGGGAAACCCTGATGCAGCGACGCCGCGTGAGTGAAGAAGTATTTCGGTATGTAAAGCTCTATCAGCAGGAAAGATAATGACGGTACCTGACTAAGAAGCACCGGCTAAATACGTGCCAGCAGCCGCGGTAATACGTATGGTGCAAGCGTTATCCGGATTTACTGGGTGTAAAGGGAGCGCAGACGGCATGGCAAGCCAGATGTGAAATGCGGGGGCTCAACTCCTGAACTGCATTTGGAACTGTCAAGCTAGAGTATCGGAGAG
+
ACCCCFF501)====;===;;88@CEGGGGGGGGGGGGGGGGGGGGGGGGGGGFEFFGGGGGGGFFGGFGFGGGGGCFGGGGGGGGGGGGGGGGGGGGGGGGGGGGFFEGGGGGGGGGGGGGGGGGGGFGGGFFGGGGGGGGGGGGGGGGGGGGGGGGGFFDEGCEGGGGGGGGGGFGGGGGFFGGDDDGGGGFGGFGGFGGGFGGFFFFGGGFFGGF3<FGGGGFGGFFFF:??F?>FD62:/48@9D(3DF9BF<CFFFFBA7:A?FD7466BFB?BFFFAF?225>B>):26<B3(34
@M02996:162:000000000-B87FG:1:1101:23671:9006 1:N:0:TAGCGCTC+ACTGCATA
CCTACGGGTGGCAGCAGTGAGGAATATTGGTCAATGGGCGGAAGCCTGAACCAGCCAAGTAGCGTGCAGGACGACGGCCCTATGGGTTGTAAACTGCTTTTGCCAGGGAATAACAAAGCCTACGTGTAGGTTCTTGCATGTACCTGGAGAATAAGGACCGGCTAATTCCGTGCCAGCAGCCGCGGTAATACGGAAGGTCCGGGCGTTATCCGGATTTATTGGGTTTAAAGGGAGCGCAGGCGGCCTTTTAAGCGTGTTGTGAAATGTAGGAGATCAACTTCTGCACTGCAGCGCGCACTGG
+
-8ACC>)581)=;======;;;;;CFFGGGGGGGGGFGGFGGGGGGGGGGFGGFFGFGGGGGGGGGGGGGGGGGGGGGGGGGGFGGFGGGFGGGGGGGEFGGGF<EFGFFGGG,EFGFGGGGGGFGGGGGGGGGGGGGGGGFGGGFGGGGGGGGGGGGFCED>CGFGGGGGGDGGGGFCGGGFFGGGGGGGGGFGGFGFFGDGFC5D35@CG<))90-:CFGGGE@FFBFGF1?>@29BC;C904)98F<00)4(3,*93?FBA<<)49<*,((/00.46<9<).:<0234)-7(()44:0
@M02996:162:000000000-B87FG:1:1101:23689:9009 1:N:0:TAGCGCTC+ACTGCATA
CCTACGGGTGGCAGCAGTGAGGAATATTGGTCAATGGGCGGAAGCCTGAACCAGCCAAGTAGCGTGCAGGACGACGGCCCTATGGGTTGTAAACTGCTTTTGCCAGGGAATAAAAAAGCCTACGTGTAGGTTCTTGCATGTACCTGGAGAATAAGGACCGGCTAATTCCGTGCCAGCAGCCGCGGTAATACGGAAGGTCCGGGCGTTATCCGGATTTATTGGGTTTAAAGGGAGCGCAGGCGGCCTTTTAAGCGTGTTGTGAAATGTAGGAGCTCAACTTCTGCACTGCAGCGCGAACTGG
+
8ACCCB=5=1);=======;;;;CEFGGGGGGGGGGGGGGGGGGGGGGGGGGGGGDGGGGGGGGFGGGGGGGGGGGGGGGGGGGGGFGGGGGGFGGGGGGFGEFFFGGGGGGGGCFGGGG?FGGGF@DFEEFFGGGGGGFEFGGFAFCFEGFGGGGEFGEDGGEGEGGGGGGGGFFGGGGFGFFGGGGGGFGG>5EEGCADDDFGG5>FFGGGFFGGFGGFGGGGFCFAFG:?FF@;FFGFGB77>F<G<>FFB::?7773=AADA<<FA4:3<FFFB<AAFAAA0442>4)2424)404:
@M02996:162:000000000-B87FG:1:1101:12085:9037 1:N:0:TAGCGCTC+ACTGCATA
CCTACGGGAGGCTGCAGTGGGGGATATTGCGCAATGGGGGAAACCCTGACGCAGCAACGCCGCGTGCAGGATGACGGCCTTCGGGTTGTAAACTGTTGTCGCAAGGGAAGAAACAAATGACGGTACCTTGTGAGAAAGCCACGGCTAACTACGTGCCAGCAGCCGCGGTAATACGTAGGTGGCAAGCGTTGCCCGGATTTACTGGGTGTAAAGGGCGCGTAGGCGGGATAGCAAGTCAGTCGTGAAATACCGGGGCTCAACTCCGGAGCTGCGATTGAAACTGTTATTCTTGAGTATCGGG
+
68BCC>188))====;==;=;888CFFFGGGGGGGGGGGGGGGGGGGGGGGGGGGGGGGGGGGGGGGGGGGGGGGGGGGGGGGGGGGGGGGGGGGGGGGGGGCEFDFFFG<DFGGGGGGGGDGGGGGGGGGEEFGGCCFG@FGEFEGGGGGGGGGGGGGGFCGGGGGGEGGGGGGCCCEGGGFFFGGGGG5CFFEEEGGF?FGFGGFDF4:CC4)C<1CDBGGGGFGD1FGFDFFF<BF:6945><=:*9?F>>96>GC?BFDF?969@?F>>>>>@)).49<A<4A9424<2:AF=5:((
@M02996:162:000000000-B87FG:1:1101:21541:9040 1:N:0:TAGCGCTC+ACTGCATA
CCTACGGGCGGCAGCAGTAGGGAATATTGCACAATGGGGGAAACCCTGATGCAGCGACGCCGCGTGAGTGATTGAAGTCTTTCGGTATGTAAAGCTCTATCAGCAGGGAAGATAATGACGGTACCTGACTAAGAAGCCCCGGCTAACTACGTGCCAGCAGCCGCGGTAATACGTAGGGGGCAAGCGTTATCCGGATTTACTGGGTGTAAAGGGAGTGTAGGTGGTTTGGTAAGTCAGATGTGAAAGCCCGCGGCTCAACTGCGGGACTGCATTTGAAACTATCAAACTAGAGTGCAGGGGG
+
-8BCC>1)8))8888;;<;<;8;CFGGGGGGGGGGGGGGGGGGGGGGGGGGGGGGGGGGGGGGGGGGGGGGGGGGGGG,FFGGGGGGGGGGGGGGGGGFFG<<F?EFGDCFGGGFGGGGDEG=FGGGGGGG>DFADFFGGGDEG<BFGFEGGGGGGFFFFFGGDGDGD7ECFGGFFCGGGDDFFGGGGGFGGG5CGFFGFGFGFGGFF4@>?<F>DFFGG?CF3EFGGFFF?<AA64>FGAC999BFFGF9B;B>F?+9<4=:>>;FFFF7AFFFF*-59>FFA9ADD436<4)649<(-(
@M02996:162:000000000-B87FG:1:1101:21528:9051 1:N:0:TAGCGCTC+ACTGCATA
CCTACGGGCGGCAGCAGTAGGGAATATTGCACAATGGGGGAAACCCTGATGCAGCGACGCCGCGTGAGTGATTGAAGTATTTCGGTATGTAAAGCTCTATCAGCAGGGAAGATAATGACGGTACCTGACTAAGAAGCCCCGGCTAACTACGTGCCAGCAGCCGCGGTAATACGTAGGGGGCAAGCGTTATCCGGATTTACTGGGGGTAAAGGGAGTGTAGGTGGTTTGGTAAGTCAGATGTGAAAGCCCGCGGCTCAACTGCGGGACTGCATTTGAAACTATCAAACTAGAGTGCAGGAGG
+
88BCC>8)81)8888;;<;<;8;CEFGGGGGGGGGGGGGGGGGGGGGGGGGGGFFGGGGGGGGGCFFGGGGGGGGEEFFGGFGGGGFGGGGGGFGGGGDGGGDFFGFGGGGFGGGGGGGGCFCFGGGGFC9FFGGGGGGGGGEGEEEF;EGGGGGFGGGGGGGGGGGG5;CGGGGGGGGGGGFFGGGGGFFGG>EGFG>FCFFF*)0>6?FGGFDCGB>>F<C*:5=CBF:?BAA9<<=D>CB*6B@BC>BB>>9BBGFAFFBFFFF?F7*:A<=@8<AFFFFFBA>2486>BA2<=((-(
@M02996:162:000000000-B87FG:1:1101:12100:9057 1:N:0:TAGCGCTC+ACTGCATA
ACTACGGGAGGCTGCAGTGGGGGATATTGCGCAATGGGGGAAACCCTGACGCAGCAACGCCGCGTGCAGGATGACGGCCTTCGGGTTGTAAACTGTTGTCGCAAGGGAAGAAACAAATTACGGTACCTTGTTAGAAAGCCACGGCTAACTACGTGCCAGCCGCCGCGTTAATACGTAGGTGGCAAGCGTTTCCCGGATTTACTGGTTTTAAAGGGCGCGTAGGCGGGATCGCGAGTCAGTCGTGAAATACCGGGGCTCACCTCCGGAGCTGCGCTTTGAACTGTTATTCTTGAGTATAGGG
+
-8ACC5:80))====;====;878BCFGGGGGGGGGGGGGGGGGGGGGGGGGDCFFGGGGGGGGGGGGGGGGGFGGEGGGGG=FFGGGGGGGGGFGGBFGCF=FEFGFFGGGGG,,@F,<D>CF+@CFC<E,@;=9EGGG,DBCFGG7DFGGDGGG>7CF**>:*4=*28CFGGF?B*:=?DAA?3<<C7)BCFCEEDCF**<4<2*)8*>+065CC()/0:C=*759()9)(,,08AFD614.(5*-*.:>((-69GG28=?:>(((.,*((-7A)))-464:4-)665:)-,))*).).
@M02996:162:000000000-B87FG:1:1101:12081:9058 1:N:0:TAGCGCTC+ACTGCATA
ACTACGGGAGGCTGCAGTGGGGGATATTGCGCAATGGGGGAAACCCTGACGCAGCAACGCCGCGTGCAGGATGACGGCCTTCGGGTTGTAAACTGTTGTCGCAAGGGAAGAAACAAATGACGGTACCTTGTGAGAAAGCCACGGCTAACTACGTGCCAGCAGCCGCGGTAATACGTAGGTGGCAAGCGTTGCCCGGATTTACTGGGTGTACAGGGCGCGTAGGCGGGATAGCAAGTCAGTCGTGAAATACCGGGGCTCAACTCCGGGTGTGCGATTGAAAATGTTATTCGTGGGTATCGGG
+
-8BB=A==>)08==8;==;;;888@FGGGGGGGGGGGGGGGEFGGGGGGGFGGFCFGGGGGGGGGGGGGGGGGGGGGGGGGGCGGGGGGGGGGGGGGGEFCGGGGGGFECFFGGGFGGGGGDDGGGGGGGGCG;FCFGGG@FGGGGGGGGGGEFGC>DGGCFGGEE=5EGGGGGGGGCC9<FF;FDGCGG:EEFGE:D:?C>CFFFFE:B*0>?EDDBGD5CG=ED53(7CFAA??>>BD69(08)94>AFF0(349EFF<*8:?9(()-9-4,7*83)))*.6)-.:42:0,(4))58(-
@M02996:162:000000000-B87FG:1:1101:13371:9072 1:N:0:TAGCGCTC+ACTGCATA
ACTACGGGTGGCAGCAGTAAGGGATATTGGGCAATGGGGGGAACCCTGACCCAGCCATGCCGCGTGAGGGAATGAGGCCCTACGGGTCGTGAACCTCTTTTGCCTGGGGATAACCCCTCCCGCGCGACGGGGGGCTGCAGGTACCAGGCGAATAAGCATCGGCTAACTCCGTGCCAGCAGCCGCGGTAATACGGAGGATGCGAGCGTTATCCGGATTCATTGGGTTTAAAGGGTGCGCAGGCGGCGCGTTAAGTCAGCGGTGAAAGGCAGGGGCCCAACCCCGGCAGTGCCGTTGATA
+
-8ACC>@5801====;====<;;;CEFGGGGGFGGGGGGGGGGGGGGGGGGGGFFGGGGGGGDFFGGGGGGFGFGGGGGGGGGGGGGFGGGGGGGGGGGGGFGGGGGGGCGDGGGGGFGGG>F@FEEGCFE@CEGGGGGG>FEGG7FEFGGCC5CFGGGCADGCEGGGGFECFEGC?CEFGGFEGGGGGGGGGFCG@DGFCDGFGGFF>@GG9:5CD<FFFGF4*8:727?B03:>;9:C(9486>D;C;2))6<9)2>;,)(.).4?F0C044B:><BFFEBF447,.-6906:(06
@M02996:162:000000000-B87FG:1:1101:14932:9075 1:N:0:TAGCGCTC+ACTGCATA
CCTACGGGTGGCTGCAGTCGAGGATCATTTGCAATGGGCGAAAGCCTGACAATGCGACGCTGCGTGGAGGATGAAGGCCCTCGGGTTGTAAACTCCTGTCATAAGGGAAAAGGCGAACCGACCCAACACGTCGGCGAGTTGATTGTACTTTAAGAGGAATTGGCGGCTAACTCTGTGCCAGCAGCCGCGGTAATACAGAGGCCAAGAGCGTTGTTCGGATTTACTGGGCGTAAAGGGCGCGTAGGTGGCGAAGTGTGTCGGATGTGAAATCTCCGGGCTCAACCCGGAAAGTGCGTCCGAA
+
88CCC>A9:1)========888@CEFFGGGGGGGGGGGGGGGGGGGGGGG@FGGGGFFGGGGGGGGGGGGGGGGGG@FGGGGGGGGGGGGGGGGGGGGGGGGGCF<FFFGGGCFEDGGGD7FGGFDCFGCFGGCGDCGGGGGFGEGGGGGG9@>DDFD>FGFEGEGGGCGGFGGGGGCC7=F)5CFDDCEGE8?7FBFGFGDF4ADFFFDGGDFFGGFDGFGFGGFDF:7C>?05B?FFD179B3=?:FF9>;:BBFGGBF311:A<<96?AAFBEB>>FFFFF<;9>61?AAA0177944
@M02996:162:000000000-B87FG:1:1101:16614:9088 1:N:0:TAGCGCTC+ACTGCATA
CCTACGGGTGGCAGCAGTGAGGAATATTGGACAATGGTCGGAAGACTGATCCAGCCATGCCGCGTGAAGGAAGAATGTCCTATGGATTGTAAACTTCTTTTGTACGGGAGCAATAAGGTGTATGCATACACCGATGAGAGTACCGTACGAATAAGCATCGGCTAACTCCGTGCCAGCAGCCGCGGTAATACGGAGGATGCGAGCGTTATCCGGATTTATTGGGTTTAAAGGGTGCGTAGGCGGAATGCCAAGTCAGCGGTGAAACGCACGCGCTTAACGCGTGACCTGCCGTTGAAACTGG
+
8ACCCF>58))===8===;;;;;CFGGGGGGGGGGGGGGGGGGGFGGGGGGGGEFFFGGGGGGEFG@FGGGGGGGGGGGGGGGGGGGGGGGGGGGGGGGGGGGGGGGGGGGGGGFGGGGGGFGGGFEFGGGGGCDEG@FFFFGGGGGGCEGFGGGGGGGGGGGGFGGGGGGGGGGGGGGGGGFFGGDGGGGGGFDGFGFFGGDEGGFFFFGGGFFGGFGG6FFGGFGC<FF3:??DFFFD59959F?:C32FBA:>FG:?B3<BAFFFFBGB>95CFA6>BE>68<AFF?>83046154<4
@M02996:162:000000000-B87FG:1:1101:15466:9154 1:N:0:TAGCGCTC+ACTGCATA
CCTACGGGAGGCAGCAGTGAGGAATATTGGTCAATGGGCGAGAGCCTGAACCAGCCAAGTAGCGTGAAGGATGACGGCCCTATGGGTTGTAAACTTCTTTTTCCGGGGGATAAAGTGACCCACGTGTGGGTTATTGCAGGTACCCGGTGAATAAGGACCGGCTAATTCCGTGCCAGCAGCCGCGGTAATACGGAAGGTCCGAGCGTTATCCGGATTTATTGGGTTTAAAGGGAGCGTAGGTGGAAATGTAAGTCAGCCGTCAAATCGCGGAGCTCAACTCCGTCCAGCGGTTGAAACTGCG
+
8BCCCEA==1)=========;;;CFFGGGGGGGGGGGGGGGGGGGGGGGGGGGGGGGGGGDFGGFGGGGGGGGGGGGGGGGGGGGGGGGGGGGGGGGGGGGGGGGGGGGDGGGGGGGGGGGGGGGGGGGGGGFGGGGGGGGGGGGGGGGGGGGFGGGGGGGGGGGGGGGGGGGGGGGGGGGGFFGGGGGGGGGFGGEDGFGGGFGGFFFFGGGEFGGAGGFGGGGFGGFFGF?<>FFFFD<F:<??44FAFFFFFF?GGFFFFFD?<BBBCF>FFGFBFBD>6?B?D?>>?BFF><?<B?:
@M02996:162:000000000-B87FG:1:1101:15542:9204 1:N:0:TAGCGCTC+ACTGCATA
CCTACGGGTGGCAGCAGTGAGGAATATTGGTCAATGGGCGAGAGCCTGAACCAGCCAAGTAGCGTGAGGGAAGACTGCCCTACGGGTTGTAAACCTCTTTTGTCCAGGAATAAAAAATCCCTCGTGAGGGATCTTGCAGGTACTGGTTGAATAAGGACCGGCTAATTCCGTGCCAGCAGCCGCGGTAATACGGAAGGTCCGAGCGTTATCCGGATTTATTGGGTTTAAAGGGTGCGTAGGCGGGATGCCAAGTCAGCCGTAAAATCGTCGAGCTCAACTCGATCTCGCGGTTGAAACTGG
+
8ACCCE:5:0)========;;;;CFGGGGGGGGGGGGGGGGGGGGGGGGGGGGGGGGGGGGGGGFGGGGGGGGGGGGGGGGGGGGGGGGGGGGGGGGGGGGGGGGGGGGGGGGGGGGGGGGGGGGGGGGGGGGGGGGGGGGGGGGGGGGGGGGGGGGGGGGGGGGGGGGGGGGGGGGGGGGGFFCGGGGGGGGFGGFGGFGGGFGGFDAFGGGFFGGFGGFGGGGFGGFFGEBFFFFFFG<DB>B5@7C??FFFFB:6CBFDFABB?FF>99B>FGFFFFFFFBB>B<B;1;BFB<?<B8
@M02996:162:000000000-B87FG:1:1101:6427:9238 1:N:0:TAGCGCTC+ACTGCATA
CCTACGGGGGGCAGCAGTAGGGAATTTTCGTCAATGGGGGGAACCCTGAACGAGCAATGCCGCGTGAGTGAAGACGGTTTTCGGACTGTAAAGCTCTGTTGCGAGAGAAAAACGGTATGGATAGGGAATGATCCATAAGTGATGGTATCTCGCCAGAAAGTCACGGCTAACTACGTGCCAGCAGCCGCGGTAATACGTAGGTGGCGAGCGTTATCCGGAATGATTGGGCGTAAAGGGTGCGTAGGTGGCATGGTAAGTCTGAAGTCAAAGCCGGCAGCTCAACTGTCGTACGCTTTGGAAA
+
88CCCAF)8)08888::<:<:8:CFFGGGGGGGGGGGGGGGGGGGGGGGGGGGFFEGGGGGGGGFGGGGGGGGGGGGGGGGGGGGGGGGGGFGGGGGGGGGGGGGGGGGGGGGGGGGGGGGGGGGGGGGGGGGFGGGGGGGGGGGGGGGCFFGCGEGGGGGFGGGGGGGGGGGGGGGGFFGGFFGGGGGGGGGFGGFGGFGGGFGGFFFFGGGFFGGFGGFGGGGFGG?DGF?<>FFFFG9*8BBFFF<7>FFFF<?<*)6BD?F<AD64><BFE*86:???7246><:B2613(3=:>2.
@M02996:162:000000000-B87FG:1:1101:11213:9239 1:N:0:TAGCGCTC+ACTGCATA
CCTACGGGTGGCAGCAGCTAAGAATATTCCGCAATGGACGAAAGTCTGACGGAGCGACGCCGCGTGGATGATGAAGGCCGGAAGGTTGTAAAATCCTTTTGTGGTTGAGGAATAAGCAGTGTAGGGAATGACACTGTGGTGACTGTAGACTACGAATAAGCACCGGCTAATTACGTGCCAGCAGCCGCGGTAACACGTAAGGTGCAAGCGTTGTTCGGAATTATTGGGCGTAAAGGGCATCTAGGCGGTCTGGCAAGTCTTGCGTGAAATTCCGGAGCTCAACTCCGGAGCTGCGCGGGAA
+
68CC@5:5=0)==8=====;<;CFGGGGGGGGGGGGGGGGGGFFGGGGGGGGGFGGGGGGGGGGCFGGGGGGGGGGGFGGGFGGGGGGGGGGGGFFGGGGGGGEBFGFGGGGGGGGGGGGGGGGGGGFGGGGGEGGCFGFDGGGGGGGGFFFFGGGGGGGGGFGGGGGEEACCCGGGGGGGG4AFG7DDCCCE6CFBGF5FFC4CFFF>>D*>>ACG9DGFC:DFFFGFFCE?FFFB:;97DDF>:>0)38?(8:2<AD4>FF>;B<146:<4558<>7?>FBBBFF73;4:B:6;:>0(3
@M02996:162:000000000-B87FG:1:1101:23339:9249 1:N:0:TAGCGCTC+ACTGCATA
CCTACGGGTGGCAGCAGTGGGGGATATTGCACAATGGGCGCAAGCCTGATGCAGCGACGCCGCGTGAGTGAAGAAGTATTTCGGTATGTAAAGCTCTATCAGCAGGGAAGAAAGACCACGTAAGTGGAGATGACGGTACGACTAAGAAGCCCCGGCTAACTACGTGCCAGCAGCCGCGGTAATACGTAGGGGGCAAGCGTTATCCGGATTTACTGGGTGTAAAGGGAGCGCAGACGGATGAGCAAGTCTGATGTGAAAGCCCGGGGCTCAACCCCGGGACTGCATTGGCAAGTGTTGAT
+
ACCCCB=5=006;88====;;8888CFGGGGGGGGGGGGGGGGGGGGGDFFG<EFGCFGGFCGGGGGGGGFGGFFGGFEGGGCECEFGGGGGGFGGGAFFFGGGGGGGGGGGGFF@F=DEGG<DFCDE:@>CFGGDEGCF8EE@ACAF8F6+@3@EB59FDGGGF6FFFGGCCEFGGGG7ECFFGFD4F*93?>EGFC/7>3EFFGFBDEFCFFB*C4DG?GC*<@*1(7C>;(374(;73<)*1)95:<<B)6A9)+*,(7729(,3.,2321:853(477:BA).5(5.(.-69)).
@M02996:162:000000000-B87FG:1:1101:6632:9252 1:N:0:TAGCGCTC+ACTGCATA
CCTACGGGTGGCAGCAGTGAGGAATATTGGTCAATGGTCGTAGGACTGAACCAGCCAAGTAGCGTGTAGGATGACTGCCCTATGGGTTGTAAACTACTTTTGTTCGGGAATAAAGTGCCGCACGTGTGCGGTTTTGTATGTACCGTTCGAATAAGCATCGGCTAATTCCGTGCCAGCAGCCGCGGTAATACGGAAGATGCGAGCGTTATCCGGATTTATTGGGTTTAAAGGGAGCGTAGGCGGGCTGTTAAGTCTGCGGTGAAATGTCATGGCCCAACCTTGGCATGCCGCGGATACTGAG
+
8ACCCDF5880====;===;;;;CEFGGGGGGGGGGGGGGGGGGGGGGGGGGGFFGGGGGGGGGGGGGGGGGGGGGGGGGGGGGGGGGGGGGGGGGGGGGGGGGGGGGGGGGGGGGGGGGGGGGGGGGGGGCEEGGGGGGGGGGGGGGGGGGGGGGGGGGGGGGGGGGGGGGGGGGGGGGGGFFGGGGGGGGGFGGFGGFGGGFGGFFFFGGG>DGGCGGFGGGG>FGFFGFFF>B;?FC?D>825@<D<BFFF<A)2>(,>>DD<9:7<CBB07;@0:B26::72().4(7>>9?F>A4)
@M02996:162:000000000-B87FG:1:1101:23321:9258 1:N:0:TAGCGCTC+ACTGCATA
CCTACGGGTGGCAGCAGTGGGGGATATTGCACAATGGGCGCAAGCCTGATGCAGCGACGCCGCGTGAGTGAAGAAGTATTTCGGTATTTAAAGCTCTTTCAGCAGGGAAGAAAGACCACGTAAGTGTAGATGACGGTACGACTAAGAAGCCCCGGCTAACTACGTGCCAGCAGCCGCGGTAATACGTAGGGGGCAAGCGTTATCCGGATTTACTGGGAGTAAAGGGAGCGCAGACGGATGAGCAAGTCTGAGGTGAAAGCCCGAGGCTGCACCCCGGGACTGCATTTGCAACTGTTGATC
+
8BCCC>9>=1)=;======;;888CFGGGG<FGGGGGGGGFGGGGGGGGCCFGFG+CCG76CFGFGCCEFF,EE4EC<,<FEDGB<F,,,CF9EFE?,C,:E<<,DF@GE,FFDE,6=DGCG,>FG,5A,@5=:=EEGEG7CC+@D,,D>:385CE5*3<>C?*6,*=,D86?D5:E=E*/*31<12;5=*=EFG5>35./97@<<)8>56+:99**(*19+<*9)C51>)7964B6<)93C7=(096:4<*((-.)+2(.)-11,420(2(.(7*0((-,).))6)..6-,..../).)
@M02996:162:000000000-B87FG:1:1101:24710:9266 1:N:0:TAGCGCTC+ACTGCATA
CCTACGGGAGGCAGCAGTGAGGAATATTGGTCAATGGACGAGAGTCTGAACCAGCCAAGTCGCGTGAAGGAAGACGGTTCTATGGATTGTAAACTTCTTTTGTCTGAGGGTAAAGTGAGAGATGCGTCTCTTATTGCAAGTATCAGACGAATAAGCATCGGCTAACTCCGTGCCAGCAGCCGCGGTAATACGGAGGATGCGAGCGTTATCCGGATTTATTGGGTTTAAAGGGTGCGTAGGCGGGCGATTAAGTCAGCGGTGAAATTGTGTAGCTTAACTATACCGAGCCGTTGAAACTGGG
+
8ACCCD=A)1)=========;;;CCFGGGGGGFGGGGGGFGGGGGGGGGGGGGFFGGGGGGGGGFGGGGFGGGGFGGGGGFGGGGGGGGGGGGGGGGGGGGGFGGGFGFDGGGGGGGGGGGGGGGGEGGGGGGGGGGGGGGGGGGGGGGGGGGGGGGGGGGGDGGGGGGGGGGFGGGGGGGGFFGGGGFEFGGFGGFGGFGCEBCGFFFFGGDDEGFEGFFGGC5=FGFFGFFFFF?FFG<99BBB)(90<F994<BGGBBF25>AFD=47:2)999>94>6<<2,(,43-418:A94<.(
@M02996:162:000000000-B87FG:1:1101:18640:9298 1:N:0:TAGCGCTC+ACTGCATT
CCTACGGGTGGCAGCAGTGGGGAATATTGCACAATGGGCGAAAGCCTGATGCAGCGACGCCGCGTGAGCGAAGAAGTATTTCGGTATGTAAAGCTCTATCAGCAGGGAAGAAGAAATGACGGTACCTGACTAAGAAGCACCGGCTAAATACGTGCCAGCAGCCGCGGTAATACGTATGGTGCAAGCGTTATCCGGATTTACTGGGTGTAAAGGGAGCGCAGGCGGTACGGCAAGTCTGATGTGAAAGCCCGGGGCTCAACCCCGGTACTGCATTGGAAACTGTCGAACTAGAGTGTCGGAG
+
8ACCCEF9))1;===;==;;;886;EFGGGGGGGGGGFGGGGGGGGGGFGGGGGGGFGGGGGGGGGGGGGGGGGGGGGGGGGGGGFGGGGGGGGFGGFFGGGGGGGG?FGGGGGGGGGGGGCFGGGGGGGGFFFF,DFGGG=CFEGGGGGGGGGGGGFGGEFGEGG?EGGGGGGGCFFFGGGFFGGGGGDGGFEG=>DFFGGGFG5>EAFGGFEFDDBGDFEGG=>ED<:<)2894)6@F>:54699:D:6>;B09?GFFF>8(427?4<F)46986:.(4*.)(-38875)3:6A?:>6;
@M02996:162:000000000-B87FG:1:1101:22682:9310 1:N:0:TAGCGCTC+ACTGCATA
CCTACGGGGGGCAGCAGTGAGGAATATTGGTCAATGGACGGAAGTCTGAACCAGCCATGCCGCGTGAAGGAAGACGGCCCTATGGGTTGTAAACTTCTTTTGTGGTGGAGCAATAAGGCGTACGTGTACGTCGATGAGAGTACATCACGAATAAGCATCGGCTAACTCCGTGCCAGCAGCCGCGGTAATACGGAGGATGCAAGCGTTATCCGGATTTATTGGGTTTAAAGGGTGCGTAGGCTGTGCAGCAAGTCAGAGGTGAAAGCCCGGTGCTCAACACCGGAACTGCCTTTGATA
+
8BCCCAA1:1)8888::<:::::CFGGGGGGGGGGGGGGGGGGGGGGGGGGGGGGGGGGGGGGGGGGGGGGGGGGGGGGGGGGGGGGGGGGGGGGGGGGGGGGGGFGGGGGGGGGGGGGGGGGGGGGGGGGGGEGGGGGGGGGGGGGGGGGGGGGGGGGGGGGGGGGGGGGGGGGCFGGGGGFFGGGGGGGGGEGGFGGFGGGFGGFFFFGGGFFGGFDGFGGG5>FGFFGFFFFDFFFGBFF7:FFAC?BFF<9AAFGFFFFFFF?BFFGFF7?C@F2:?FF>B;FF?B<A3AAA4
@M02996:162:000000000-B87FG:1:1101:4212:9321 1:N:0:TAGCGCTC+ACTGCATA
CCTACGGGTGGCAGCAGTGGGGAATATTGGACAATGGGCGAAAGCCTGATCCAGCGACGCCGCGTGAGTGAAGAAGTATTTCGGTATGTAAAGCTCTATCAGCAGGGAAGATAATGACGGTACCTGACTAAGAAGCCCCGGCTAACTACGTGCCAGCAGCCGCGGTAATACGTAGGGGGCAAGCGTTATCCGGATTTACTGGGTGTAAAGGGAGCGTAGACGGTATGGCAAGTCTGATGTGAAAACCCAGGGCTCAACCCTGGGACTGCATTGGAAACTGTCAAACTAGAGTGCAGGAGAG
+
8ACCCEA5=0)===8====;;888EFFGGGGGGGGGGGGGGGGGGGFGGGGGGFEFFGGGGGGC@FFFGGGGGEFGGGGGGFGGGGGGGGGGGGGGGGGFGGFGGGGFFGGFGGGGGGGGGGGGGGGGGGGGGGGGGGGGGGGGGGGGGGGGGGGGGGGGGGEGGGGGGGGGGGGGGGGD=DFFGGGGGGGGGFGGFFGFGGGAGGFFFFGGGFFGGFGCFGGGGFGGFFGF944BABFC<C<B<FD<DFFB?BFFFGGFBFFFFFFF;<FF?4=<=<<2<BAF<>A<A976)6:A>:(,4
@M02996:162:000000000-B87FG:1:1101:22689:9329 1:N:0:TAGCGCTC+ACTGCATA
CCTACGGGAGGCAGCAGTGAGGAATATTGGTCAATGGACGGAAGTCTGAACCAGCCATGCCGCGTGAAGGAAGACGGCCCTATGGGTTGTAAACTTCTTTTGTGGTGGAGCAATAAGGCGTACGTGTACGTCGATGAGAGTACATCACGAATAAGCATCGGCTAACTCCGTGCCAGCAGCCGCGGTAATACGGAGGATGCAAGCGTTATCCGGATTTATTGGGTTTAAAGGGTGCGTAGGCTGTGCAGCAAGTCAGAGGTGAAAGCCCGGTGCTCAACACCGGAACTGCCTTTGATA
+
ACCCC5=A)1)88======;;;;CFGGGCGGGGGGGGGGGGGGGEFGFGGGGGGGGGGGGGGGGGGGGGGGGGG@FEGGGGGGGFGGEEGGGGGGGGGEGGGF<CEGGGGCGGGGGGFG7FGGGGFGGGFDFGGGEFGFGGGGE,E,8CEEDGGGGGGGGGDGGCGGGGCGGGGGGGGGGGGEFGGDGG,DFG):C>FGFFGEFGGFFFFGGGFFCD3CFFGFDE>C*:BDFFB?@((8>8040.74)630><A>>2CD??F?<A?FF>0>>F2BF??4??86629??2,..364:0
@M02996:162:000000000-B87FG:1:1101:10070:9351 1:N:0:TAGCGCTC+ACTGCATA
CCTACGGGAGGCAGCAGTGGGGAATATTGGGCAATGGGCGAAAGCCTGACCCAGCAACGCCGCGTGAAGGAAGAAGGTCTTCGGATTGTAAACTTCTTTTATGAGGGACGAAGGAAGTGACGGTACCTCATGAATAAGCCACGGCTAACTACGTGCCAGCAGCCGCGGTAATACCTAGGTGGCGAGCGTTATCCGGATTTACTGGGGGTAAAGGTCCCGTAGGCGGTGATGCAAGTCAGATGAGAAATCTATGGGCTTAACTCATAAACTGCATTTGAAACTGTGTCTCTTGAGTGCTGGG
+
8ACCCB55:1)========;;888CCFFCCFGGGGGGGGFGGGGGGGGGGGGGFGDGGGGGGGGGGGGFGGFF<EGGGGAFFCGGGGGGGGGFGEGGGGGGGFGG8ECGFCG:FGGGFGA?@FGGGF?DGFFF>FGG9B>=87+:CEGGF9>8FFFF77DF?EC*@C*@EEGC9,,5=,=,?FD8<DGC:55;6C=55:9DCG7EC)7<@FC7?/**,9DFCEFC819(*:7><AB)6626:20)10.05)1)2(.8C*4)/4<<)66/::<<<43/)<45*6:66<)6-.)-,.-*6:,(
@M02996:162:000000000-B87FG:1:1101:2853:9356 1:N:0:TAGCGCTC+ACTGCATA
CCTACGGGGGGCAGCAGTGGGGAATTTTGGACAATGGGGGCAACCCTGATCCAGCCATGCCGCGTGCGGGAAGAAGGCCTTCGGGTTGTAAACCGCTTTTGTCAGGGAAGAAAAGGCTTATGTGAATAATGTAAGCTGCTGACGGTACCTGAAGAATAAGCACCGGCTAACTACGTGCCAGCAGCCGCGGTAATACGTAGGGTGCAAGCGTTAATCGGAATTACTGGGCGTAAAGCGTGCGCAGGCGGTTTGGTAAGACAGGTGTGAAATCCCCGGGCTTAACCTGGGAACTGCATTGGTG
+
8AC@CEDA:8)8888::<:::888BEGGGGGGGGDFGGGGGGGGGGGGGGGGGFFGGGGGGGGGEGGGGGGGGGGGFGGGGGGGGGGGGGGGGGGGGGGGGGGGGGGGGGGGGFGCGFGGGFBFFGGGGGGGGGGC+2BFG?9FGGGEGFEGGGGGGGGGGCF:EGGGGFFCFGGGGGGFGGFFGFDDGGGGGFGGFF7<GDF>GGFFFFGGGFFGGFGGFGGF?BCFFFGE:6A?><>7(97;97>>DFFFFFDA7<C?:)5>F<AF7>D??FFGFF6B?FAAAFF<(53).8<>=).60
@M02996:162:000000000-B87FG:1:1101:18017:9359 1:N:0:TAGCGCTC+ACTGCATA
CCTACGGGAGGCTGCAGTGGGGGATATTGCACAATGGGGGAAACCCTGATGCAGCGACGCCGCGTGAGTGATGAAGTATTTCGGTATGTAAAGCTCTATCAGCAGGGAAGAAAATGACGGTACCTGACTAAGAAGCACCGGCTAAATACGTGCCAGCAGCCGCGGTAATACGTATGGTGCAAGCGTTATCCGGATTTACTGGGTGTAAAGGGAGCGTAGACGGCATAGCAAGACAGATGTGAAAGGCGGGGGCTCAACCCCTGAACTGCATTTGGAACGGTTAAGCTAGAGTATCGGTGAG
+
8ACCCDD>5008;====;;;;888FFGGGGGGGGGGGGGGGGGGFGGGGAGGGFFGGGGGGGGG@FCFGGGGGGGGFE<@FFCGFDGGGGGGGGCGGFF9FGGGEGGGGGGGGGAFGGGDFDG9BFFFAG9FGGGDFC=FGGEEGCDGGFGCC<EF>CF78C>B::?ECFB>FG,C><CFFCFAGD9C59CG=DCEFF7;CFGFGDBC=7FGGE)>C:DC*:C3:70:2?7:(4:F02@:6269)0<9D>(<1(3<<6F::@B?4(:8477))6=+97(,4.8).6))88<6)6),)(-(.
@M02996:162:000000000-B87FG:1:1101:21677:9363 1:N:0:TAGCGCTC+ACTGCATA
CCTACGGGTGGCAGCAGGCGCGAAACCTCCGCAATGTGAGAAATCGCGACGGGGGGATCCCAAGTGCCATTCTTAACGGGATGGCTTTTCTTAAGTGTAAAAAGCTTTTGGAATAAGAGCTGGGCAAGACCGGTGCCAGCCGCCGCGGTAACACCGGCAGCTCTAGTGGTAGCTGTTTTTATTGGGCCTAAAGCGTTCGTAGCCGGTTTAATAAGTCACTGGTGAAATCCTGTAGCTTAACTGTGGGAATTGCTGGTGATACTGTTGAACTTGCGGTCGGGAGAGGTTAGCGGTACTCCCG
+
88BCC>A=1));======8888886CAEFGGGGGGGGGFFGGGGGFCCFGGGC@4CCEFFFGFGGGGGGGFGGGGEGGGDGFGGGCGGGGFFGFFFGGFGGCFGGGGGGFGFGGFFGGFGGGFEGGGGGFEGGGGGGGGGGDEEGGGECEGFGGGGGCDGGFGGGGGGGGGFGGGGGCGGGGFFGGGGGGC3ABCC>DC<C<FFGGFFFF7FGFFFFF>CFG7*<=<:9)0*6:<FD>FGACA*6:5(*.)9>AB?1F*--/)46).)9):44.5:7>B>>8>68?:348)44,((/)58(
@M02996:162:000000000-B87FG:1:1101:10063:9371 1:N:0:TAGCGCTC+ACTGCATA
CCTACGGGAGGCAGCAGTGGGGAATATTGGGCAATGGGCGAAAGCCTGACCCAGCAACGCCGCGTGAAGGAAGAAGGTCTTCGGATTGTAAACTTCTTTTATGAGGGACGAAGGAAGTGACGGTACCTCATGAATAAGCCACGGCTAACTACGTGCCAGCAGCCGCGGTAATACGTAGGTGGCGAGCGTTATCCGGATTTACTGGGTGTAAAGGGCGCGTAGGCGGGGATGCAAGTCAGATGAGAAATCTATGGGCTTAACTCATAAACTGCATTTGAAACTGTGTCTCTTGAGTGCTGGG
+
68CCCB===10=8==;====;88CFGGGGGGGGGGGGGGGGGGGGGGGGGGGGGGGGGGGGGGGGGGGGGFGGGGGGGGGGGGGGGGGGGGGGGGGGGGFGGGGGGGGGGGGGFGGGGGGGGGGGGGGGGGGGGGGFFGGGFEGCDEGGGFGGFGGGGGGGGGGGGG;CCGFGGGGFFCFFGFFEGGGGGG5<@ECEGCF:FFFG<FE5F7<CFFGG1D)>EGGGFGG1DGF<<AFFAFC::<@A*9<G9<F>70:BGGFFF<<BF><=:087AF97:6636<<<:<A6<2764<746<?(
@M02996:162:000000000-B87FG:1:1101:8292:9417 1:N:0:TAGCGCTC+ACTGCACA
CCTACGGGAGGCAGCAGTGAGGAATATTGGTCAATGGGCGAGAGCCTGAACCAGCCAAGTAGCGTGAAGGATGACTGCCCTATGGGTTGTAAACTTCTTTTGTGCGGGGGTAAAGTGGTCCACGGGTGGTCCATTGCAAGTATCGAACGAATAAGCATCGGCTAACTCCGTGCCAGCAGCCGCGGTAATACGGAGGATGCGAGCGTTATCCGGATTTATTGGGTTTAAAGGGTGCGTAGGCGGGATGTTAAGTCAGCGGTTAAATAGTGTAGCTCAGCTATACTTTGCCGTTGAAACTGGG
+
8ACCCBDA=1)========;;;;CCFGGGGGFGGGFGGGGGGGGGGGGGGGGGEFDFGGGGGGGCGGGGGGGGFGGGGGGGFFGGFGGGGGFGGGGGGGGGGGGGGGGGGEGGCCDFFGGGGGGGGGGGGGGFDGGGGGGGFFGCGFGGGGGGGGGGGGGGGFGGGGFFEGGGGFFFGGGFGFEDDGDGFCFGFDEFG6;C7558/<DFFGGGEFGDAFGFGGGGFGGFFG3,,45::ED<D>7())5:A2@AA9))7C?;BA<A<2)06*646=+5064.*.:6:<44-8?12667494(
@M02996:162:000000000-B87FG:1:1101:6230:9421 1:N:0:TAGCGCTC+ACTGCATA
[truncated: 62,865,688 more chars]
