# Supplementary material for: Long-term storage of feces at −80 °C versus −20 °C is negligible for 16S rRNA amplicon profiling of the equine bacterial microbiome
Source: PeerJ. 2021 Mar 9;9:e10837. doi: 10.7717/peerj.10837 (PMC7953882; doi:10.7717/peerj.10837)
Supplement: Supplemental Information 6 [file peerj-09-10837-s006.zip › SI_2014_16S_J83_20_L001_R2_001.fastq]

@M02996:162:000000000-B87FG:1:1101:19173:1996 2:N:0:TAGCGCTC+ACTGCATA
GACTACTAGGGTATCTAATCCTGTTTGCTCCCCACGCTTTCGAGCCTCAACGTCAGTTACAGTCCAGTAAGCCGCCTTCGCCGCCGGTGTTCCTCCTAATATCTACGCATTTCACCGCTACACTAGGAATTCCACTTACCTCTCCTGCACTCTAGCAAAACAGTTTCCAAAGCAGTTCAGGGGTTGAGCCCCCGCATTTCACTTCAGACTTGCCTCGCCGCCTACGCTCCCTTTACACCCAGTAAATCCGGATAACGCGTGCACCAGACGGATTACCGCGGCTGCTGGCACGTCTTTAGC
+
CCCCCGGGGGGCFGGGGGGGGGFFGDFGGGFGDFECFDFGGG,C:CFFFEEFFGGEFEEF9F@=<FFFFFGC@CFFFCCFGGCC6CE7>BBF99>EDFGGGFGGGFFGEEF;EEFFC@BCDCF8E,=EFGGGGGGGGCFDCDFFGBDCDFF)@DDC8=,ADDD3,CFEDC,;=?DDF?EFAE>AF9=C@?FAFEGB4>+*9>2*6BEEEFF:8A:4>>C9*((/66;/:C;,;37CCAFED?FF45457-0,(869--(--14<G7(.37(--0.))---20424384((44.)**0.42
@M02996:162:000000000-B87FG:1:1101:17409:2021 2:N:0:TAGCGCTC+ACTGCATA
GACTACTCGGGTATCTAATCCTGTTTGATACCCGCACTTTCGAGCTTCAGCGTCAGACGTACCCCAGTGGACTGCCTTCGCAATCGGAGTTCTTTAGGATATCTAAGCATTTCACCGCTACACCCTAAATTCCATCCACCTCTAGTACGCTCAAGACAACCAGTATCAACGGCAAGGCATGGTTGAGCCACACTATTTAACCGCGGACTTAATCGCCCGCCCACGCTCCCCTTAAACCCAAGAAATTCGGAAAACGACCCCAACCCCCGTAATACCCGGGCTGCCGGGACGGCGGTAGCC
+
CCCCCGCGGGGFFGGGGGGGFGGFGGGGGGGGGCCEE@AFGG,CC+BFEDEGFFGGCCCF7FCED@FFEEDF@EGGFGGGGGGGDEF7CFFD@5@FCFGGGFFGGFEFFFG9EFGGE>:DDEFEE+EFGGGGGGD===DF?=D?@4CE*=>5CEF9DDFFGCDC9+9EDD>@E?6D*7)3@3@ACF8;@EG9DA>7AF1;EF>B)592/?+9*:2)6553:(,((,(/6C(3;)7)),8*4((,0))./..(,.(),(,(-*2:D((-(-,(-).).(,(((--(4((,2,-).*2*-4)
@M02996:162:000000000-B87FG:1:1101:13580:2058 2:N:0:TAGCGCTC+ACTGCATA
GACTACGGGGGAGCCAAGCCGGTTCGCGTCCCACACGTTTGCGCCCCAGCGTCAATACATGGCCAGGAGCTCGCCCTCGCCACCGGGATTTCTCCAGAGACTCACAGAGTTCACCCCCACACCTGGAACTTGAGCTCCCATCCCTGGCGTCGAGTCTCTCAGTTCTCACCGCCTCCCCCCAGTTAAGCCGGGGTATTTTACAACAAGCTTGAGAAACCGCCTACGCGCCCCTTACACCCAGTAAATCCGGATAACGCTTGCCACCCACGTATTACCGCGGCTGCAAGCACGTAGTGAGCC
+
CCCCCGG>EG++8+,,;,,:+++8,+6668BFFGGG76C,4:+8C++,8<B8,8C955?C,=<F8=F7=C,A+88+@,4+8BF=+>+4+8,,7,8E,58,,+,+7,@F=@D>CDFGG)*6;@F87,5:,@,,3@C+*4@:F)3;*,),***)>82<<@ED@?5@,=CFGG*)*.9=):9>B8=@:CCD;G=450*,6@*<<A6?0>??0=*4>)))4>51>01324799E(8C?:A<7EE2.4-9.>0547((98/((--,2.4>(489((),)).-(,32(4,().,((((..2++)(.
@M02996:162:000000000-B87FG:1:1101:13408:2062 2:N:0:TAGCGCTC+ACTGCATA
GACTACTGGGGTATCTAATCCTGTTCGATACCCGCACTTTCGAGCTTCAGCGTCAGTAATGCTGCAGAAGGCTGCCTTCTCAATCGGAGTTCTTCGTCATATCTAAGCATTTCACCGCTACACAACGAATTCCGCCTTCTTGCCGCAAACTCAAGCCCTCCAGTTCGCGCTGCAGTGCGGACGTTGGGCGCCCGCATTTCACAACACGCTTAAAAGGCGGCCTGCGCTCCCTTTAAACCCAATCAAGCCGGATAACGCCCGGACCTTCCGTATTACCGCGGCTGCTGGCACGGGATTAGC
+
CCCCCGGDFGGFFGGGGFGGGGFFGEGGGGDFGCGGGGCFGG8@C+B,C?FFFGEEC,CF9FEEEFG,CF@FAFGGFGG9EFFCDDF7CBF=>CE=FFF8FFFFG9EFGFCD9EADC>@CDGG?EFEFGGGGFDCCC>=,=*9==@ABBG?*6@DEDF,8CFDCA;CCDG>?EF?@*58*5@C1>;7/7:E>ABD92<FEFGF@DA;7@B31>F3:085,:4(-446(-:8(:32663;E:31(0),879)((0.2-----1(,1(),.8..1(.-.(,-((,-03:::B>?.)**2.,2
@M02996:162:000000000-B87FG:1:1101:16730:2125 2:N:0:TAGCGCTC+ACTGCATA
GACTACAGGGGTATCTAATCCTGTTTGCTCCCCACGCTTTCGAGCCTCAACGTCAGTTATCGTCCAGTAAGCCGCCTTCGCCACTGGTGTTCCTCCTAATATCTACGCATTTCACCGCTACACTAGGAATTCCACTTACCTCTCCGATACGCTAGCTGGACAGTTCCAAATGCAGTTCAGGAGTTGAGCCCCCGCATTTCACATCTGGCTTGCCATGCCGGCTGCGCTCCCTTTACACCCAGTAAAGCCGGATAACGCTTGCAACAGACGGAGTACCGCGGCTGCTGGCACGTATTTAGC
+
CCCCCFFFFGG@FFGGEDEFGGDFEGFGGGEFFFGEF@7DFE8CFGGGGCFE@DCECFGFGGGFGDGGGGGGDEGGDGGDFFEFFCFC=:?;@,@FFFGGGFFGFGEFE6=FCEFFCA9DDGG8>ECBEC,EFGFCFGGG+>DDFCA@?D*)6>CF8,1=F=D3@D=DFGFFFFGGFF*DCCC@F8CFB,DAEDGAAEFEEGF*:698;;F=DFEA=FG6*0(./62(6=;/+)9>EEGG1=F<A<))94.7(069-(-(-1.-9(((4,(-,-(691---7(418::13<30.+03.5)
@M02996:162:000000000-B87FG:1:1101:16570:2164 2:N:0:TAGCGCTC+ACTGCATT
GACTACTCGGGTATCTAATCCTGTTCGCTCCCCACGCTTTCGCGCCTCAGCGTCAGTTACGGCCCAGTAAGTCGCCTTCGCCACTGGTGTTCCTCCCGATCTCTACGCATTTCACCGCTACACCGGGAGTTCCACTTACCTCTTCCGTACTGAAGCCCTGCAGTCTCCAAAGCAATTCCCACCTTGAAAGCAGGACTTTCACTCCGGACTTACAGCGCCGCCTACACCCCCGTTACGCCCAGTCATTGCGGACAACGCCAGCGCCCTACGTAGTGCGGCGGGTGACGGCGAGTGCATAGA
+
CCBA8EFFCED-@FFAE<F9FEEEADFDG,+C@FFC@7,9@@BCEGEF@AFE:@BEFGGG7FEBFEGFGGGFFCFECCFF@FEGCDF<=:B,9,@?7>?@4*9+@ECF6+BC,4,:813+=E8=C+:@++366EDD+@DD+>?7=;>80=**7>:@,@,4811:51?<=F,059D,9+;*@3*,7=>38:E=F?CD@,94*>*8>EB2()26@+7;3AD>>6/,34/((*-(14:,218??((,*).)24)29@?G(-((-1(-97(424,).-(-(((-(((-()(,-(-(.)+++).)
@M02996:162:000000000-B87FG:1:1101:16552:2172 2:N:0:TAGCGCTC+ACTGCATA
GACTACTCGGGTATCTAATCCTGTTCGCTCCCCACGCTTTCGCGCCTCAGCGTCAGTTACGGCCCAGTAAGTCGCCTTCGCCACTGGTGTTCCTCCCGATCTCTACGCATTTCACCGCTACACCGGGAATTCCACTTACCTCTTCCGTACTCAAGCTCTGCAGGCTCCAAAGCAATTCCCACCTTGAAAGCAGGACTTTCACGCCGGACTTACAGCGCCGCCTACACGCCCTTTACGCCCAGTCAGTCCGGACACAGCGCGCCCCCGACGGATTACGGCGGCTGCGGGCACGGAGGTAGC
+
CC<@@EEGEED-@E9FC@FCEFECCFGGGFFEGGCBBC7<<@CDFFGGFFGEF7BFCEFFGEGEGGFFEGGFEEFDCFGDFFCGGDCC=:84@CEEGEF@FF8EDFEFC6+C;@F?E8<CCFGGGGDE:3,@FGG8DGCFF6D7=EA@9=*9EFDF6C7:DEC3;*=ECFGFFFGFFGCFGD57D:7;AAD2FACD)7::?>(055>=@AFEFF36(5>4:6(44:789*4(226411:C<?434.<)9-.3;:(*..(.-1--79(49;((-(.8((-,-37,,(-,-(,,)02/2...
@M02996:162:000000000-B87FG:1:1101:7141:2259 2:N:0:TAGCGCTC+ACTGCATA
GACTACTAGGGTATCTAATCCTGTTTGCTCCCCACGCTTTCGCGCCTCACCGTCAGTTGTCGTCCAGTAATCCGCCTTCGCCACTGGTGTTCCTCCTAATATCTACGCATTTCACCGCTACACTAGGAATTCCGCTTACCTCTACTTCACTCAAGCCCATAAGTTTCAAATGCAGCTCCGGAGTTAAGCCCCGGCATTTCACATCTGACTTTATGAGCCGCCTACGCACCCTTTACACCCAGTAATTCCGGACACCGCTTGCAACCTCCGTAGTCCCGCCGCTGCTGGCACGTAGTTAGA
+
CCCCCEGGGGGEFGGGG<FCFGGFGGGGGDEDFGGGGGDFFFFGGGCGFFGCFEGGGGGGGGGGDDFFGGGGGGGDGEDFGGEEGFGCEFGGFFGGGGGG9DGGGGGGCEFGGGGGG>D6DFGGGGGGAFFGGGGGDGFFFDFGGGCFFF7:D>=FGGGGF8DFGFG:DFGFGFG8*+:?8@CEGGFCA<DAEFG>@CFC=EC4:+:<EFG:8+:64AC)40(5:=@>@GDFDE9;)/?C(=;C6?3774>;BE15--((-1).9((.(3-(,-)).(-(-(,,()).3?4:088;+).)
@M02996:162:000000000-B87FG:1:1101:7162:2266 2:N:0:TAGCGCTC+ACTGCATA
GACTACTAGGGTATCTAATCCTGTTTGCTCCCCACGCTTTCGCGCCTCACCGTCAGTTGTCGTCCAGTAATCCGCCTTCGCCACTGGTGTTCCTCCTAATATCTACGCATTTCACCGCTACACTAGGAATTCCGCTTACCTCTACTTCACTCAAGCCCATAAGTTTCAAATGCAGCTCCGGAGTTAAGCCCCGGCATTTCACATCTGACTTTATGAGCCGCCTACGCACCCTTTACACCCAGTAATTCCGGCCAACGCTTGCCACCTACGGATTCCCGCGGCTCCGACCCCGTGGTTAGC
+
CCCCCEGGGGGFCEFGEEFFGGFFCFGGGGFGGGGGCFCFGFCFGGGGGGGGGGGGGGGGGGGGGGGGGGGGFGGGGGGGGGGGGEFFFFCEFGEEEGFD99E9FEFGEGEFCCGGG:9+=@FFFC8=FFGGGGGGG6DGGEFGGGBFF??DDE+CF681@ED<AFCGG=FFDF=F;=DBEGGEF775>AF)*0CABGFFFG@EB86EEFGA<+*48A9@:6657@=89C36C@C<?8?C;,/);5)136>(:E@C(-,,4/:)*4:04(((--.))4-7(4((-(((((-()022;)()
@M02996:162:000000000-B87FG:1:1101:11293:2281 2:N:0:TAGCGCTC+ACTGCATA
GACTACAAGGGGATCGAATCCTGTTTGCTCCCCACACTTTCGTGGCTCAGCGTCAGGTATGGTCCAGTAAGCCGCCTTCGCCACTGGTGGGCCTCCCGAGATCTACGCAGATCACCGCTACACCGGGAATGCCGCTTACCTCTCCCACACGCAAGAATCACAGGTTCAAATGCAGGACACGAGGGGAGCCCGAGAGGGTCACATCGGACGTGCAAGCGCGCCGACACAACCGGTACACCGAGGAAAACCGGATAAGGGCCGCCACCGAAGGAATACCGGGGCTGCGGGGACGAAGGGAGGG
+
A@6,8;CECCD+@,B6@<A,<@;,,<C,,,,,,C@@:,,,,8;@86,B6?;@,,8B,<ECFF<FFCE,<<FAFB@=,,=A,,6@,9=,:,+,9,@,@>B+>*4+9<>+6++,,94,88*0===DEGDC@,,,>==8=>A868+=+@:@:C@9C8>FC7<C,29,4*2:<@5;51<F*3<4>*=**//7(=:/)2:;0*),/+1)4)679)/,,7:*4)1-/-(4(21<(:80)-,(-.,*-3(6>5((*-59().*.((-,)-3*4((--(,().).((,-((-(((,(-(-))/2*80(,
@M02996:162:000000000-B87FG:1:1101:16076:2338 2:N:0:TAGCGCTC+ACTGCATA
GACTACACGGGTATCTAATCCTGTGTGATACCGGCACCTTCGAGCCTCAGCGGCAGTTGCGCCCCAGCAAGCTGCCTTCGCAAGCGGAGGTCTGCGAGATATCGAAGCATGTCACCGCTACACCGCGAAGTCCACCTGCCTCTGGCGCACTCAAGAAACGGAGGTTCAACCGCGGGACGGAGGTGAGCGCCGCGAGGGGACGGAGGACGAACAGTGCCACCAACGCACCCGAGAAACCCAAAAAAACGGGAGAAGGACCGGAACCGACGAAGGAACGGGGAGTGAGGCACGGAAAGACACG
+
@@-,86C6@@C+8,;,665,,6;,,<CA@;;,,68@:C,,,:FAB+,46=CB+6@C6CF9F:CFFCBFDEGGEE<,,,,9,?E+8=@F=++,9,94@:4+9+,+9A6+>,,,48,:68*6==,63@>B=++,7DDC+@,,+)3228>>>**0@89DFGEC*=5*4/8?CC:??):EBG@E>>5*;:22(1/375D((*<;089(-8?:0)9(7))*)*2)2(.42-(-(/(()-(5(8+/,(.47(-(*25(47(*(,--37(-*(((-((((.(.-((,(-,()51(-,31)0*2*((.4
@M02996:162:000000000-B87FG:1:1101:23782:2343 2:N:0:TAGCGCTC+ACTGCATA
GACTACCGGGGTATCTAATCCTGTTTGATCCCCACACTTTCGTGCCTCAGCGTCAATGACGGAGTGGTGAGATGCCTTCGCAATCGGTGTTCTGTGTGATATCTATGCAGTTCACCGCTACACCACACATTCCGCCCACAGCATCCGGATTCCAGATTACCAGGTTCAACGGCAGGTCACGCGGAAAGCGCGTGCGTGTAACCGCGGACTTGGCATTCCGCCTACGCACCCGGTAAACCCAATAAATCCGGAAAACGCTGGCAGCCGCCGAATTACGGCGGCGGCGGGAACGGAGGGAGCG
+
CCBC@CDFDED+@,@C@F<<E@C,,<CBA,<<@EFEC,,6,@CC6A,B@ECB,68@,CFCFGG+8C@CCCEF9EBE,49D@FC=@=@,?,,,9CC@AEE;944,@,@,>,59,99A@@*===4,DDA?=4,,@9=8CC8E=DF+=,8+?+307CDD,,@D9@D+6+=EFBEA@ADG:7:@CB@1*3:C2:*5):*5(*.(/+/6()66:5*74)5/)*2./((-.3(4(/,()-(4:6,*-:(,=4))0-)(().2((((-*.-*(-4(-((((..(4(41,(-((41((4,5)::*--4,
@M02996:162:000000000-B87FG:1:1101:23880:2343 2:N:0:TAGCGCTC+ACTGCATA
GACTACAAGGGTATCTAATCCTGTTTGATACCCACGCTTTCGTGCCTCAGCGTCAGTTGTAGCCCGGTAAGCTGCCTTCGCAACCGGGGTTCTGTGACATATCTAAGCATTTAACCGCTACACGTGAAATTCCGACGACCGCGTCTACACTCAAGAACGGCAGGTTCAACGGCGAACAAAAGGTGAGGCAGAGAAATTAAACGCAGAACTAACAGCCCGCCGACGAACCCCGTAAAACCAAGAAAGTCGGAGAAAGCGAGCACCCGCCGTAGTACCGAGGACGCGGGGACGGAGGTGGGCG
+
CCBCCFD<EFD<C,6@6C;C,CC;,6C,,C66<F@E+8,,<@6C@@,BCE8C,6@C,;66,,<5,6@8+@69::<A,==FCFC+96=F=++,@E9,,,944+,,>9CAB,,4,9,,88*6==8CD,=+4,,4>@++046@+:0+++39==3)@DDGGC9+39:*1*=<B,@>*/37))()62*,,0/*(**())*(.,*1)5/.(2(((+*)/78)()1(/(,1((,(,2(,114(52+:((,37())*-0(-)(*(((-4)(4*((,,(-,(.)),((4(,(,(-((491>058**,((-
@M02996:162:000000000-B87FG:1:1101:23800:2344 2:N:0:TAGCGCTC+ACTGCAGA
GACTACCGGGGGATCTAATCCTGTGTGATCCCCACACTTTCGTGCCTCAGCGGCAATGACGGATTTGGGAGATGCCTTCGCAATCGGTGTTCTGTGTGATAGCTATGCATTTCAACGCTACACCACAAATGCCGCCCACAGCATCCGGATGCCAGATTACCAGATTCAACGGCAGGTCACGCGGTAAGGGGGGGCGGTTCACCGAGGACTGGGCAAGCCGACTACGCACCCATGAAACCCAAGAAATCCGGAGAGAGGTGGAACGCACCAGGAGACCGAGGCTGGTGGAAGGGGGGACGCG
+
A@<,@CFCDDD+8,6,6C,666;6,<C@@,,,9E:FD,,,,8;C6A,B@EEC++7@,CFEFFE?,,:,?=CC??<=,,,9,?F,@@@+?8+,9E=E,B,,A+4+9,>,94,,,4,<8)3==9,6==B,,,,8@3+=8B6C=DF+288+33*),85D?,=<378,212=C,@9:?>E/*:9C8:**266)0*..7)-(*),6053(0243)*,1)3),0*-*((((4(39*((*().-4,*-8:?@26)24.-(0(1-()(-*.,*-(-(,.(((.-4-(,,,.3((.,()(-0)*2*(-((
@M02996:162:000000000-B87FG:1:1101:16086:2357 2:N:0:TAGCGCTC+ACTGCATA
GACTACACGGGGAGCTAATCCTGTTTGATACCCGCACCTTCGAGCCTCAGCGTCAGTTGCGCCCCAGCAAGCTGCCTTCGCAATCGGAGGTCTTCGAGAGATCTAAGCAGTTAACCGCTACACCTCGAATGCCACCTGCCGCTGGCGCACGCAAGAAACGCAGGTTCAACCGCGGGACGGAGGGGAGCGCCGCGAGGGGACGGCGGACGAACAGGTCCACCGACGCGCCCGGAAAACCCAACAAAGCGGGATAAGGCGAGGACCGGCCGAAGAACGGAGGCGGGTGGCAAGGAAAGAGCGG
+
A@-66C@FEDD+@++,66,6;6;6,-;E,@;,,@7@+@,,@CFDB+,;@EC@,,8@6CFEGGGFFECFDEGGDB=8,,@?,:=4@DDGD+,,9,CBFDD+91,69AB,>,,4,9,,889==94D,AB==,,=DDEFGG8@+8*+68:8303)C3;CFGFC7C=*1**5:>D?*:DED37A88:*482/(2*-).9((27928>32DF9()11;4(/.*04246>2-((-*-4)4334:+:((-,7.((),)(.*)*(-(-25:,)(3(-(,((.1(--,(-((((-,,.)-,0)+**.((4
@M02996:162:000000000-B87FG:1:1101:23374:2363 2:N:0:TAGCGCTC+ACTGCATA
GACTACCAGGGTATCTAATCCTGTGTGCTCCCCACGCTTTCGCGCCTCACCGTCAGTTGTCGTCCAGCAAGCCGCCTTCGCCACTGGTGTTCCTCCTGATATCTACGCATTTCACCGCTACACAAGGAATTCCGATTGCCGCGCCGATACTCAAGATCAGCAGGTTCAAAGGCAGTTCACGAGTTGAGCCCGTGGAGGTCACATCGGACTTACCGACCCGGGTAAACGCCCTTTACACCGAGTAAATGCGGAAAACGCTTGCCACCGACGGAGTACCGCGGCGGCTGGGCAGGGGGTAACG
+
BC@@A@CFFED-C,6@;E@,,,@;,<CFB<@<,EFEE,,,,@FC@@,BCFDB<@BC<6E9CC<AFFEFFF,,DCCE,:=D:??C==@:=,,,@,CF,,9CA+=,9ED>C++,C=<588*6==4EFFGF?,,,7@C==DE9+1*=CE@+:=1*BDDF,:CF7C8+4;8CFC,9,;C9+5;BDCE**59C)1*032?@(*)00,9*7058>)*1))/518).1(,-(.)3(2((*)6)6),*,3(496:)0-7-(0,*-(((-*.6*3(-,-(-((.))-(-(433((,80((,0)2**(()(
@M02996:162:000000000-B87FG:1:1101:23880:2364 2:N:0:TAGCGCTC+ACTGCATA
GACTACAAGGGTATCTAATCCTGTTTGATACCCACGCTTTCGTGCCTCAGCGTCAGTTGTATCCTGGTAAGCTGCCTTCGCAATCGGGGTTCTGTGACATATCTAAGCATTTCACCGCTACACGTCACATTCCGCCTACCGCGTGTACACTCAAGAACGCCAGGTTCAACGGCGAAGTATAGTTGAGCAACACGAGTTAACCGCTGACTTAACATCCCGCCGACGAACCCGTGAAACCCAAGAAATCGGGATAACGATCGCAACCGACGTAAGACCGCGGCTGCGGGGACGGAGGGAGGCG
+
@C<A@CDFEFD-C,@,;C5C9,C6,;;F@CC,,ECF@,,,5@CCB<,B@ECC66@C,,C,C,AA,CACECFFEE8F9,=D7FB:DDDDD:+,@E4AEEE;A@8,@FF8B,,9,99C@=*=?9:@,9CB?;,9>@C=8C?>+)3+0+54?=+)@EDFGDGGDC@+602ADEEB6@DED9A6@D@,@C@C*4,:B*;)0*:9;>=9(8@B4+=>4B*27)91229B;(6.-/,4*43<>:+;6(.::)6(/-.(4929,,(-(1(-*,,-1(-((.)(--(4(((,-,3(-79;00//*-((-
@M02996:162:000000000-B87FG:1:1101:24174:2369 2:N:0:TAGCGCTC+ACTGCATA
GACTACTCGGGTATCTAATCCTGTTTGCTCCCCACGCTTTCGAGCCTCAACGTCAGTTATCGTCCAGTAAGCCGCCTTCGCCACTGGTGTTCCTCCTAATATCTACGCATTTCACCGCTACACTAGGAATTCCACTTACCTCTCCGATACTCTAGCTTAACAGTTCCAAATGCAGTTCAGGGGTTGAGCCCCCGCATTTCACATCTGGCTTGCTATGCCGTCTACGCTCCCTTTACACCCAGTAAATCCGGATAACGCTTTCACCCAACCGTTTACCACCACTCTGCACACGTTTTTCAC
+
CCCCCGGGGGGGGGGGGGGGGGGFFGGGGG@CGGGGGGGGGGGGGGGGFBFFGFGGGGGGGGGGGGGGGGGFGGGGGGGGGGGGFD@FFFFGEFGGGFAFFFGGGGGG6BFGGFGGGAADGEEDFGGG9FFG9DGFGGGGGB:8DCAFBGFFG9===@A89E=CEBFCGD3?CFGGFFE7E?EGG68C@9:ADECAAEFE<C<E3BEA9FF=BFEF4AG=:(((*/9(3B?3C;EEFEFE7;=4;)669(>,:8)2(((-(24<C1((((((-8?.)))((((()-)),-.(0)22;2)6
@M02996:162:000000000-B87FG:1:1101:24160:2384 2:N:0:TAGCGCTC+ACTGCATA
GACTACTCGGGTATCTAATCCTGTTTGCTCCCCACGCTTTCGAGCCTCAACGTCAGTTATCGTCCAGTAAGCCGCCTTCGCCACTGGTGTTCCTCCTAATATCTACGCATTTCACCGCTACACTAGGAATTCCACTTACCTCTCCGATACTCTAGCTTAACAGTTCCAAATGCAGTTCAGGGGTTGAGCCCCCGCATTTCACATCTGGCTTGCTATGCCGTCTACGCTCCCTTTACACCCAGTAAATCCGGATAACGCTTGCACCATACGTATTACCGCGGCTGCTGGCCCGGTTTTAGC
+
CCCCCGGGGGGGGGGGGGGGGGGGGGGGGGCFGGGGGGGGGGGGGGGGGAFCFDFGGGGGGGGGGGGGGGGGGGGGGGGGGGGGGGFGFGGGGGGGGGGGFFGGGGGGGDGGGGGGGABDDEGG@EF@FGFGGGGGGGFGGFFGGGBEADFEGGGGGGGGGGBFGFGGGGGFGFGGFGFFGGGEGGFFEGGDFFGFFGFFAGFFFFEFFAC>DFEFFFF5=6>545@52C?@F8CEE@FC(:;.3?5<>@F17;E6-----1.8C148:74347<<983-,(991)5(3((())12;)(.
@M02996:162:000000000-B87FG:1:1101:7448:2386 2:N:0:TAGCGCTC+ACTGCATA
GACTACAGGGGTATCTAATCCCGTTCGCTACCCGAGCTTTCGCGCGTCAGCGTCAGTTAAAGCCAAGCAAGCTGCCTTCGCCATCGGTGTTCCTTGCGATATCAAAGCATTTCACCGCTCCACCGCAAGTTCCGCTTGCCCCTGCTTCACTCTAGTCGACCAGTTCAGAGCCCAGTTCCTCGGTTGAGCCGAGGGAATTCAAACCCTGCTTGACCAACAGCCTACGCGCCCGTTAAGCCCAGTGATTCCGAATAACGTTAGAGCCATTCGTCTTACGGCGGCTGCTGGCACGAACTTAGC
+
CCCCCFGGGGGFFFFGC@FEFFEF@FFGGEEFF+@FEEDFDFFFG+@FFEFFCCFEEFGFGGDGFGGGGGGGGFGGFFGFGFGGGEECCCCEFDEGGGEGCECCEFEFFFEGAFFGG=*==EFFGGECEGFFFGGGGGGGGBDG6E:;?F7DDGGECEGGGGC@CFGGGGG*DAFFFF;;EEE7FDEGFGG@B?G=(,;67F?E@>@6=F><@A@ADEF;6/3;3493(?;,>?0644<C<(430.6::40,,82F-...-*-60()-6..(.--)(4-((-494:48:?FF7)22+..)
@M02996:162:000000000-B87FG:1:1101:7435:2398 2:N:0:TAGCGCTC+ACTGCATA
GACTACAGGGGTATCTAATCCCGTTCGCTACCCTAGCTTTCGCGCTTCAGCGTCAGTTAAAGCCAAGCAAGCTGCCTTCGCCATCGGTGTTCCTTGCGATATCAAAGCATTTCACCGCTCCACCGCAAGTTCCGCTTGCCCCTGCTTCACTCTAGTCGACCAGTTCAGAGCCCAGTTCCTCGGTTGAGCCGAGGGATTTCAAACCCTGCTTGACCAACAGCCTACGCGCCCTTTAAGCCCAGTGATTCCGAATAACGTTAGAGCGGTTCGTCTTACAGCGGCTGCTGGCACGAAATTAGC
+
CCCCCGGGGGGFEFGGFFGFGGFFGGGGGEDEG-FGGGFFFEGGG7CFGFGGGGGGGFGGGGGGGGGGGGGGGGGGFGGGGGGFGGGFEFFFGFGGGGEGD>A@FFFGFDEFGGGGG:9?CEGGGEGGEGCEEGGGDFGDDDFGGFFFFGFFFGG@FGGGGGFEACGGGGG?FFGGFGF+>CEGGGFGFGGBFDGFFGF??C<==?=BFFGFFFFFFFF60//;@@B>@E@0D>4<A>FG?F2>?<A>>:BB004=-...(0)-)(--2--23:64.,)-,49214>BF7210)*13.4:
@M02996:162:000000000-B87FG:1:1101:19140:2449 2:N:0:TAGCGCTC+ACTGCATA
GACTACCGGGGGATCTAATCCTGTTCGATCCCCGCACGGTCGTGCATGAGCGTCAGTATCGGCTTGGTCAGCTGCCTACGGAATCGGAGGGCTTCGCCAGATCGATGCAAGTGAACGCTACACGGCGAAGGCCGCCAACCGCAACCGAAAGCAAGCGGGCCAGGATCAACGGCGGGAGGAGGGGGAGCGGCACGAGGGAACCGCGGACTGAACAGGGGGCCTGCGGACCCCGTAAAACAAAAAAAAGGGGAGAACGCGCGGAGCAGCAGAAAGAGGCAGGGAGCGGGGAGGGGGGGAGACG
+
@@-68;CB@CC+@,,,66,,,6;;,<@E,,,6,88@6++,,78@6@5@@DC@+,8,,C,CFFG,+>:5:9F??E,,,49?+8=+9=@C=+++9,9=6?B+4+,+6,8+6,:8,6,:6)*003,@CFC3<**,6@*;DC863)882=6<>C)(?874:*=:*:/1:)0:72;>*.7C>)4>>>:*11,)(*2-<)<((*732*49(8-(()28(@7)())(*(-(((33(*(-*-36),+2,(4-7(4(*1)4:5)/-((.2>4,*.((,(()(.(((-(,((,(-4((-(((..***,(,-
@M02996:162:000000000-B87FG:1:1101:15641:2462 2:N:0:TAGCGCTC+ACTGCATA
GACTACAGGGGGATCTAATCCTGTGCGATCCCCGCACGTTCGTGCATGAGCGGCAGTTACGGCCTGGTAAGCTGCCTACGCAATCGGGGGGCTTCGTCATATCTAAGCAGGGCACCGCTACACAACGAAGTCCGCAAACCCCGAGCGCAAGCAAGAGCACCAGGAGCAACGGCGGGATGAGGGGGGGAGCCAGGAAAGAACGACGGAGGTAAAAAGCCGCCCGAGAACCCCGTAAGACCAAGGAACACGGAGAAGAGACGGAGACCGCGAAGAACCGAGGGCGACGGGGCGGGGGGAGGCG
+
@C-68CF8<CD+8,,,;65,,,;,,;8=,,,,,7678+,,,8868659@?CB++6+,<E6F@BF,,=,,,CFFA?8,9=C+,6,@@C+:+**4,>*,*5,,41+6,6,6,***1+846)/79,0=*1<<**+3;*79****-<C)2(*.9)(;:C**2+*276*:0*/*22)*)1:;1(0+8**8),/-*1.).7((*03.*,(-03(()96<F40.))-*(4,-(-..*-(*,-().,024(85(.83()(45(*,..-(1((1((2,(,(((.(-((,(390(-(((,(-))***-(,-
@M02996:162:000000000-B87FG:1:1101:19135:2470 2:N:0:TAGCGCTC+ACTGCATA
GACTACCGGGGGATCTAATCCTGTTCGATCCCCGCACTTTCGTGCATGAGCGTCATTATCGGCGTGGTCAGCTGCCTACGCAAGCGGAGGACTTCGCCAGATCTATGCATTTCACCGCTACACGGCGAAGTCCGCCAACCTCAACCGAAATCAAGCGGGCCAGGATCAAAGGCGGGAAGAGGGAGAGACGCACGATGTAACCGCCGACGAAACATGCGGCGTGAGCAACCCGAAAACCCAAGAAAAGCGGAAAACGACAGGGACCACCGGAGAACAGGGGCGAGCGGAAAGGAGGGAGCGG
+
AB-,8CC:CDD+@66,66;,6@@;,<@A,,,,,766++,,,8C@@@5@@BCB+8@,,<,<FEG+8=:,,9EEEE=8,,9?4?=+9==@@+++9,6:CB?+A+,+4,8,6,,9,6,,8)*0693+@+<>3+*,7@:9DE8B;)AC*>:>/9)1B@8?:*=5873*2)270+50/8C5))-88>**2*2*(2*-8)9(-**.-340(04-()13(<);:)7(*,44(,5((*(4)-420(+;3(435(.(1(.(-.()(((-(/,-*(2(((,-(...4((,(-(((-,--(,.).2**(((-
@M02996:162:000000000-B87FG:1:1101:22652:2470 2:N:0:TAGCGCTC+ACTGCATA
GACTACAAGGGTATCTAATCCTGTTTGCTCCCCCGACTTTCGCGCCTCAGCGTCAGTACCGTTCAAGGAATCCGCCTTCGCCGCCGGTGTTCTATAGGATATCAACGCATTTCACCGCTACACCCTAGATTCCGATTCCCTCTCCCGGACGCAAGTGGGGGAGGTTCAAGCGCACTTGCCGGGGTGAGCCCGGAGATTTCACACCTGACACGCCCCACCGCCTACGCGCCCGTTACGGCCAGTAAATCCGAACAGAGCGTGCGCACGCCGTATAACCGCGGCTAGTGGGACAGAGGAGACG
+
CC<BBEEFEGD-C,<,;<,,<CC66;CB<966B@@@+6,,,@FC7:,C<=CC,@:B<CCEFC:FFFEEEE,CFCDC,,9A=B+CEC@8=8+4E<,EFFF9?7,==B>>>++4@4,:>>*=CC<DC+A,33,,@DECC;DF85:?FE>GDG*=EEC,@FGD7;9*4;?EFGGA48C*?+9AECE*173<1E56BBG>(+1)5+67?)5:?@*2(7(0,3*-24(-141-1*3471((((**(-,674.4*-)4(<(2.((--/-(),((((-(()-.,,-,((((().,((.())0**((-(
@M02996:162:000000000-B87FG:1:1101:15639:2480 2:N:0:TAGCGCTC+ACTGCATA
GACTACAGGGGGATCTAATCCTGTTCGATCCCCGCACTTTCGTGCATGAGCGTCAGTTACGGCCTGGTCGGCTGCCGACGCAATCGGTGGGCTTCGTCAGAGCTATGCAGGGCACCGCGACAAAACGAATACCGCAAACCGCGACCGCAAGCAAGCGCGCCAGGATCAATGGCGTGAGGACGATGAGCGGCACGATGGAACAACAGACTGAAAAAGCGGCCTGCGCACCCGGTAAAGCAAAGAAAAAGGGAGAACGCACGGATCAGCCGTAGGACGGAGGCGGCAGGCACGGAGTGAGACG
+
@@6,6;CCCDD+@,B,6<@6C<C,,<@E,6,6@@7@@@,,,8;6865;@E@@+8@,,<EEGGGG7@<:C8@F<>BE+8=C+4=4D=@+8+++9,9=48A+9+,3456:=,,+84+:8=*===+@DFDDC,+,35:DGG,30)<D9C>:6D/2C8<@*:*=B:3*=)2=8+>/081:7*49::**2:3*-**-)77(-*88:*8B(<?:))98AFBF()/-/(-(-,4-(*(-)-(.).,0.(.45(((*,0,8:25(-,--1((*..(,-34(4,(,((-((-2(41(,,-().**+).)4
@M02996:162:000000000-B87FG:1:1101:8475:2497 2:N:0:TAGCGCTC+ACTGCATA
GACTACCAGGGTATCTAATCCTGTTTGATCCCCACGCTTTCGTGCCTCAGCGTCAATTACTGCTTCGTGAGATGCCTTCGCAATCGGTGTTCTGAGTAATATCTATGCATTTCACCGCTACACTACTCATTCCTCCCACGGCAACAGTATTCAAGCCTGTCAGTATCAAAGGCAGTTCCGATGTTAAGCACCGGCATTTCACCCCTGACTTGACAAACAGCCTACGCACCCTTTAAACCCAATAAATCCGGATAACGATTGCATCCTCCGTATTACCGCGGCTGCTGGCACGAGGTTAGC
+
CCCCCGGGGGGGGGGGFFGGGGGFCGGGGGFGGGGGGGGGFEGFGGGGGGGGEGGGGGFGFGGGGGGGGGGGGGGGGGGGGGGGGGGFEFGGGGGGGGFGGFDGFGGGFFGGGGGGE8@DD4EDFGFFGGGGG;EFGGEE>AAGFEDCDFFEFEGGGFGEFFE,E7FFEEG?EFGFFGFFE@CGFGEFB2DD>BGFBAFECEB5=555@FDCEFE8BF?5A:0:5<9(6E954>4?EFGGFF8);>5?930,2876/((/,061;()7:>3.37-.)--(-4470))((()-))**2.(-
@M02996:162:000000000-B87FG:1:1101:7671:2509 2:N:0:TCGCGCTC+ACTGCATA
GACTACTGGGGTATCTAATCCTGTTTGATCCCCACACTTTCGTGCCTCAGCGTCAGTGACGGTGCGGTGAGATGCCTTCGCAATCGGTGTTCTGCGCAATATCTATGCATTTCACCGCTACACTAGGAATTCCCCCTACGTCACCCGAAATCCAGCACACCAGTATCAAAGGCAGTTCCGGTGTTGAGCACCCGGCTTTCCCCCCAGACTTACAGCACCGCCGCCGCGCCCTTTAAGCCCAATAAACCCGGAAAAACCCTGCACCCCCGGATTTCCGGCGGCTGATGGACGGGTGTTGCC
+
CCCCCGF<EFGGGGGGGFFCFFFGGAFAF9FGG-@BCFFDGG<EB,F<FFGGGGG7E,CFCE,,++88+CF9,:FEE,DFGE>:8DE,BCFF;,,+++6F9+=FG,CFFGGGFFGGG>DCGCG8@,?8EF@FG,40+6@+6:?+240+3+3:,8D>=D88@ED9=DGGC,6:D*:1+5*3B+1@****:4<)**3)0>9**>:>2)/((2294+*)()*,2(((((((-:9>4))6)6C56(44=)),*-)(()(*(-,((*,.7(2,((((-)).((((((-,(.62(,(4002**.))
@M02996:162:000000000-B87FG:1:1101:14434:2533 2:N:0:TAGCGCTC+ACTGCATA
GACTACTGGGGTATCTAATCCTGTTTGCTCCCCACGCTTTCGCACCTCAGCGTCAATAGCGGACCAGGGGGCCGCCGTCGCCACTGATGGTCCTCCAGATATCTACGGATTTCACGCCTACACCTGGAAGTCCGCCACCCGCTCCCGAATGCAAGGCTGACAGGATCAAAGGCAATTCCACGGGGGAGCCGTGGGAGGTCACCCCTGACTGACCAAACAGCCGACGTGCGCGTGACGCCCAGGAAAGCCGAGTAACGCGCGCACCCACCGAAGTACCGCGGCAGCTGGCACGGGGGGAGCG
+
@@-6@C9@ADD+@,<,66;6,6@,;<C9,6,,,;7@7,,,58C@@+,B6?;@,,@@,<,;@EGGGCFE,@FFGC:C+48>@+=F88<,9,,,@,C?FEF9998+4C>:B++,,4,:85*6=>,D,A@CD,,,>CECD@,@+89?+D:CA33*@>>*@1@EDF8*=*4;9EGF,AD,*58B2:7**/3775C(85:82*),,+).3)42:**.594F<>7:*4(411(418(-),-,3-**-2(48(4(*-.44).2-(---)--)-(-1-(,-(..)4((-9(-((.2(423.)/2*-21,
@M02996:162:000000000-B87FG:1:1101:7267:2545 2:N:0:TAGCGCTC+ACTGCATA
GACTACTAGGGTATCTAATCCTGTTTGATACCCGCACTTTCGAGCGTCAGCGTCAGACGTACCCCAGTGGACTGCCTTCGCAATCGGAGTTCTTTAGGATATCTAAGCATTTCACCGCTACACCCTAAATTCCATCCACCTCTAGTACTCTCAAGACAACCAGTATCAACGGCAAGGCATGGTTGAGCCACACTATTTAACCGCTGACTTAATCGCCCGCCTACGCTCCCTTTAAACCCAATAAATCCGGATAACGCTCGCATCCTCCGTATTACCGCGGCCGCTGGCACGGGGTTAGCCG
+
CCCCCFGGGGGF8EFGECFGGGFFFGFGGCEFFGGGGGFGFGGFG+@FF?FFCEGGGGGGGGGGGGGGGGGGFFGGFGGGGGGEGGEFEFFEFGGGGGGG9DDGGGGGGCFGCGCGE=?CDEFGGGGGGGCDFGCD88=FF=DGGFD92BDDGGGGGGGGGGDBD?FGCDGDGFG?FFDAFFFGGGF6CGGDD*AACCFE;@>85?ADB9CEC6=9@DC24(6@995;>F394)7;@3<;26)/21)//62/;B<C.----1,4C)509,...6.6?F72,(460991<?<20.2/2,).(
@M02996:162:000000000-B87FG:1:1101:14425:2549 2:N:0:TAGCGCTC+ACTGCATA
GACTACTGGGGTATCTAATCCTGGGTGCTCCCGACGCTGTCGCACCTCAGCGTCAAGATCGGACCAGGTGGCCGCCTTCGCCACTGAAGTTCCGCCAGAGATCGACGGAAGTCACGCCTACACCGGGAATTCCGCCACCCTCTCCCGAAGGCAAGTCTGACAGGATCAAAGGCAATTCCACGGAGGAGCCGGGGGAGGTCAGCCCGGACAGACCAAAAAGCCGAAGAGGGGGAAGCGGCGGGGAAAGCCGATAAAGGGCAGGCCCGGCCGGGAGGACGGGGAGGCGGGGACGGGGGGAGAG
+
@<686C;@CCD+@,,,;65,6,;,,68@,;,6+86@+,,,,:C@6+,B6AC@,,6@,C,CFGGGG@DF,9FEFE7+,,,9846C,=<,9,,,9,8=F@A,A+,+68=:6++4,4,440*6+6,@+@:=3,3,3==??C,++0*39E8@9**8D39,7,@A998*A/*19DF>,6C,*58=;8=**)/7(2?(8589(*0(,*.80.999)*40),<?)1,*.(4(2(,(*(-)(((-(**(((-)(((0,.-(0.*)(((-)((*((-(-,((-(((,(,,((-333((-(-.)222-,(-
@M02996:162:000000000-B87FG:1:1101:24543:2562 2:N:0:TAGCGCTC+ACTGCATA
GACTACTGGGGTATCTAATCCTGTTTGATACCCACGCTTTCGTGCCTCAGCGTCAATTGTATGCTGGTAAGCTGCCTTCGCAATCGGAGTTCTGTGACATATCTAAGCATTTCACCGCTACATGTCACATTCCGCCTACCTCGTTTACACTCAAGACAACCAGTTTCCATGGCTCGGTACGGTTGAGCCGCACGCTTTCACCACAGACTTAATCATCCGCCTACGCCACCTTTACACCCAATAAATCCGGATAAAGCTTCACTCCTACGTATTACCGCGGCTGCTGGCACGGAGTTTGCC
+
CCCCCGGGGGGGGGGGGGGGGGGGGGGGGFEFGFGGGGGGGGGGGGGGGGGGGGGGGGGGGGGGGGGGGGGGGGGGGGGGGGGGGGGGGGGGFFGFGGGGFFGGGFGGGDGGGGGGG>BGGGFFFF9DFFGGCFGDDGGGGEEFFDDGFGFFGGGEGFFGGGFFFFDGGFFFG*A>DG55EEFEDGFGFCEB>>58>FA@@G@C5*.<=FCE794=AF7:=5((((6/6C(8:C)/),<*:15=F?C@79)(6+.+//)))*)/9)).-4,)5-.63(,((36(.,0((),,0)/2+).5
@M02996:162:000000000-B87FG:1:1101:21173:2600 2:N:0:TAGCGCTC+ACTGCATA
GACTACAGGGGGATCTAAGCCTGGGTGAGGCCCAAACTGTCGTGCCTCAGCGGCAAGGACGGAGTGGTGAGATGCCGTCGCAATCGGGGGGCTGTGGGAGATCGATGCAGGTCACGGCTACAACACACAGTCCGCCCACAGCATCCGGATGCCAGATTACCAGGTTCAACGGCAGGGCACGCGGTAAGGGCGTGAGGGGCACCGGCGACGGGGCAGGCAGCCGACGAACCCGGTAAAGAGAAGAAAGGAGGAAAAAGGACGGAGCAGACGGAAGACAGGGGATGGTGGGACGGGGGGGGGG
+
@<-,66CCCDD+7,,,66,,,,;,,68?6,,,,666,,,,,96@8:,56?;@++6@,CEFGGG:,:@,C6FE?B,,+,+8+4=,99:4=4**>6,5,1<*4),*6,6*2,,,,2,*16)**4,58<:1<*+++*/1:C*:C6@**34*0*),+02;++<9C2.*+**3:3;7*5C:)*4)8*//*1,6)7*4)0/4(*)(-1(-()-3(.),402.(.1-*.(,,-(-(*(9C((--),*.,(.6:((*,0-(/(*-((,-)-,9,(,,-,,(-((..((1(((().((((-0)/**(((,
@M02996:162:000000000-B87FG:1:1101:19925:2621 2:N:0:TAGCGCTC+ACTGCATA
GACTACTCGGGTATCTAATCCTATGTGCTCCCCACGCTATCGTGCCTCAGGGGCAGGTACAGGCCAGGCAACCGCCGTCGCCACTGGGGGGCTGCCAGATAGCTACGCAGTTGACCGCGACACAGGGAGTTCCAGTGCACTCGCCTGCACTCTAGCTGGGCAGGGTCCAAAGAGTACGACAGGGGAGCGGCCGGCTGGGACGGCAGACGAACCATGACAACGACGAACCCTGGACGCACAAGAGGGCGGGAGAACGAGGGGCAACAAGGAGGTACCGAGGCAGCTGGCAAGAGGGGAACAG
+
A@8,8CCE@@C-6,,,6,,,<,6,,<<C,,,,,;+8+,,,,8;;,6,;<=,@+66@+;C<EGGF:<CF@@E?FC@7+8=>:,4@,=<,4+++5+@,@,3,7+7+78>:83*77@,,44*29818,=<::*++5>++;C+<+/)7)1/202+(32:74067**3**0*12@:7+70<9D0):8*7C72)-C89>D3((*532*(445:0()93(7)92)265(-22,4-(*,.*.469(/11(((),((/-0(-0,54-(((1-(1(,(,((-(.))-((1((-:(41(,)(().**/(((.
@M02996:162:000000000-B87FG:1:1101:23202:2644 2:N:0:TAGCGCTC+ACTGCATA
GACTACCCGGGTATCTAATCCTGTTTGCTCCCCACACTTTCGAGCCTCAGCGTCAGTTAGAGCCCAGTAAGCCGCCTTCGCCACTGGTGTTCCTCCGAATCTCGACGCAGTTCACCGCTACACTAGGAATTCCGCTTACCGCTACACCACTCAAGAAAAACAGGTTCAACGGCAGTCAACAGGTTAAGCCGGTAGATTTCACAGCTGACGTGAGTGCCCGCCTGCGCTCCCGTTACACCGAGGAAATCCGGACAACGCTTGCCACCTACGTAGTACCGGGGCTGCTGGCACGGAGAGCGC
+
B@@<@FE6@CC6@@@E;CA9@9@;,6C;<,66,C:B@,,,,@CEB:,B@AD@@,@C,CCA<E,A@EE,CEE5FCEC,:=A@6?F==C69:,4@,CECGF7:+9,@C@@C++,9;:,@5*==449,ABFE8,,64+=?>,@+=*=D,:83=*1>DFFFEFG>@8,4*2:<>+98?D96+30D>C4,+9BA<?43/580,+*148*7).>>)*(().*18562(/(660(6*3(/.(-622*42(9F>46*3>63:31--((-1..2((.3-..(-.5.4((-(,--)5243)400:**(,-
@M02996:162:000000000-B87FG:1:1101:20470:2652 2:N:0:TAGCGCTC+ACTGCATA
GACTACAGGGGTATCTAATCCTGTGTGCTCCCGACGCTTTCGCGCCTCAGCGTCAGTTGTCGTCCAGCAAGCCGCCTTCGCCACTGGTGGGCCGCCTAATATCTACGCATGTCACCGCTACACTAGGAATGCCGCTTGCCTCTCCGATACGCAAGAACGACAGGTTCAAATGCAGTTCACGAGTGGAGCCCGGGGAATGCACAGCAGACGTGCCATCCGGGCGACGCGCCCGGTACAACAGGGAAACCCGGACAAGGGGTGCCACAGACGAGTAACCGGGGGTGCGGGGACGGAGGAAGGG
+
@@-,6CE@CDD-@,,,66,,,,;6,<;C,6,,+877+6,,,8B@6+,B<?;@,,8@6CF,CF<=C@CF<<FFGCC7,,4A,64@8==,9,+,9+@+@?C,=+9+4<>+=++9,6,:6:00==,,@FDCC,,,@CE+=DC8+)*=0CA+30*)@@CFG7@9*17*4*;<CF7:,=C,+2:6:::**/772/8:)5C@(+)9.+/(/)/33)1-(06*,.*-*-(-(-46(/31)(,(-),*((,351((*-0((.4*.(((,*(.*(.,.4((((.)),((((--((32(4(-8)***((((
@M02996:162:000000000-B87FG:1:1101:6646:2653 2:N:0:TAGCGCTC+ACTGCATA
GACTACCAGGGTATCTAATCCTGTTTGCTCCCCACACTTTCGCGCCTCACCGTCAGTTACTGTCCAGCAATCCGCCTTCGCCACTGGTGTTCTTCCTTATATCTACGCATTTCACCGCTACACAAGGAATTCCGATTGCCCCTCCAGCACTCAAGAAGAACAGTTTCAAATGCAGTTTATGGGTTAAGCCCATAGATTTCACATCTGACTTGCTCCCCCGGCTACACGCCCTTTACACCCCGTAAATCCGGACAACGCTTGCCACCTACGTATTACCGCCGCTGCTGGCACGTAGTTAGC
+
CCCCCGGGGGGGGGGGEEFFFGGFFGGGGGFGGGGGGGGGFF@FGGDGGGGEFFGGGGGGFGGGGGGGGG9FFFGGEFGGGGGGGGGGGGGGGGFGFAEF,3@DGGFGGGGFFGAFG:9CDFF=FEGDFGGFGG>DGFGG6=FGGGEFFG5DDEF=?FD8DGDB=FFGGA=DFFGGFFD9EGGFFGFGFGG@A:FFCGACEGFFE+;=CFGEC+*;)9CAE>A=D>-2>F@FGE:EEEFC(337=@CEF3)((2/;.(---75>FFF0:4,.68)696((-(-30:2:<B)-).21<.64
@M02996:162:000000000-B87FG:1:1101:23209:2661 2:N:0:TAGCGCTC+ACTGCATA
GACTACCCGGGTATCTAATCCTGTTTGCTCCCCACACTTTCGAGCCGCAGCGTCAGTTAGAGCCCAGTAAGCCGCCTTCGCCACTGGGGGTCCTCCGAATCTCTACGCATTTCACCGCTACACTCGGAATTCCGCTTACCTCTACTCCACTCAAGAAAAACAGTTTCAACTGCAGTCTACAGGGTAAGCAGGTATATTTCACAGCTGACTTGCTTTCCCGGCTGCGCTCCCTTTACACCCAGTAAATCCGGACAACGCATGCCACCGACGGATTACCGAGGCTGCTGGCACGGGGGGAGCG
+
CCBCBEEC@CD+8,,,;C<@<C@6,<CF<9C<:FFG>@,,ABDEBF+@@CFE7@@E,9CEGGGAFEDFDFE=FFEG,==D=:BFF==,4+7+@,>FBFC?++;+>?D:E++,9@CBB>5==@,76ACC=A,3@@8++@8@+8+=D,0@;=+8:>CFGGGGE?=,2+9AFC,;@AF,;+;CGGF*,;@C=,,/3=+9*,+*25AE2)708++08+*+*0*0*.(.,4(((3,/+)1)98,*,3(5@9))2478().*-(((-0.8*.(-(-(--(...4(-3(..(.44(,)40)//*--((
@M02996:162:000000000-B87FG:1:1101:6661:2663 2:N:0:TAGCGCTC+ACTGCATA
GACTACCAGGGTATCTAATCCTGTTTGCTCCCCACACTTTCGCGCCTCACCGTCAGTTACTGTCCAGCAATCCGCCTTCGCCACTGGTGTTCTTCCTTATATCTACGCATTTCACCGCTACACAAGGAATTCCGATTGCCCCTCCAGCACTCAAGAAGAACAGTTTCAAATGCAGTTTATGGGTTAAGCCCATAGATTTCACATCTGACTTGCTCCCCCGGCTACACGCCCTTTACACCCAGTAAATCCGGACAACGCTTGCCACCTCCGTATTACCGCGGCTGCTGGCCCGTAGTTCAC
+
CCCCCGGGGGGEGGGGDEFEFGGFFFFGGDCEGGGGGGGGFGGGGGDGGGGGGGEGDFGGGGGGGGGGCFCGGFGECCCFGGGGGFEEFGEGGGGFFAFGFFFGGGGGCCCFFGGGG>5=DFFGGGF?EFFFFGDDGFF>?DADGGFE*8@DG@8FFGGGGC:<@DDGGGCFGDD@;=DFGFFGEG>BDFGCFFF@*;F@ECCFE?ECEF7=7+:9>BD:;:9A=BFD@B@FC;=48BCEFF5)3<3);4=?BD<8..//4*4)241(.-(,.5)).(,-3(0((8:3,((30)/29)).
@M02996:162:000000000-B87FG:1:1101:6799:2667 2:N:0:TAGCGCTC+ACTGCATA
GACTACCAGGGTATCTAATCCTGTTTGATCCCCACGCTTTCGTGCCTCAGCGTCAATGACGGATTCGTGAGATGCCTTCGCAATCGGTGTTCTGAGTAATATCTATGCATTTCACCGCTACACTACTCATTCCTCCCACGGCATCCGTATTCCAGCACCGCAGTATCAATGGCAGTTCCCAGGTTAGGCCCGGGGCTTTCACCACTGACTTGCAGCACAGCCTACGCACCCGTTAAACCCAATAAATCCGGATAACGCTTGCATCCTCCGTATTCCCGCGGCTGCTGGCACGGAGTTAGC
+
CCCCCGGGGGGFFFFFGCFEFFEFGGGGGFFFFGGGGGGEFEGGGGGGGFGGE@FFGGGGGGGGGGGGGGGGEFGFFF?FFGGGGGF?FFEGGGGGGGGG9;=9BFFFFFGFCEFGG89+=DFEFG=FGGDGFFGGGGEEGFEDCEAA?=?D,,=FFF==CE>:D9DGF,EDFFCDFGF+,>@@FF=FEG6AFFGF>FA6*D=B9@=*7BDE4A:954*04-(8(0--(31(266?37?C;(,3=E<?83:78<<*(-((373)253426,4445).3(,-7>9:>?>008::):*;)6:
@M02996:162:000000000-B87FG:1:1101:6816:2676 2:N:0:TAGCGCTC+ACTGCATA
GACTACCAGGGTATCTAATCCTGTTTGATCCCCACGCTTTCGTGCCTCAGCGTCAATGACGGATTCGTGAGATGCCTTCGCAATCGGTGTTCTGAGTAATATCTATGCATTTCACCGCTACACTACTCATTCCTCCCACGGCATCCGTATTCCAGCACCGCAGTATCAATGGCAGTTCCCAGGTTAGGCCCGGGGCTTTCACCACTGACTTGCAGCACAGCCTACGCACCCTTTAAACCCAATAAATCCGGATAACGCTTGCATCCTCCGTATTACCTCGGCTGCTGGCACGGGGTTAGC
+
CCCCCFGGGGGFFGGGFEFEFFEFGGGGGD<FFGGGGGDGGEGGGGFGGGGGEGGGGGGGGGG>@FEFGGGGGGGGFCFGGGGDDDECCCCEFGGG<FCDFF8DFGFGFFCF9FFGE>BCDFBEGGGGGGGGGGGGGGGG>>DDGF@D?DFE>=DF8FFEGGA=DFDGG>FFGFDFFGFFGGGC9C:;@CEAFFGB=FFEFGFBD>EBEFGFFF>F()20467>=@993:/68@3CEFFGF((6=E?<;6;6(749-----*.)25).4--...::2)-(,-371:?3((58@)1::426
@M02996:162:000000000-B87FG:1:1101:6795:2686 2:N:0:TAGCGCTC+ACTGCATA
GACTACCAGGGTATCTAATCCTGTTTGATCCCCACGCTTTCGTGCCTCAGCGTCAATGACGGATTCGTGAGATGCCTTCGCAATCGGTGTTCTGAGTAATATCTATGCATTTCACCGCTACACTACTCATTCCTCCCACGGCATCCGTATTCCAGCACCGCAGTATCAATGGCAGTTCCCAGGTTAGGCCCGGGGCTTTCACCACTGACTTGCAGCACAGCCTACGCACCCTTTAAACCCAATAAATCCGACTAACGCTTGAATCCTCCGTATTCCAGCGGCTGCTGGCCAGGAGTTCGA
+
CC<CCFCFFFDF@<EF@6B@FCFE@FGGG,CEDGEGGG;@AEFGGGGG@AFFFCEBCCFGGGGB@<FEEDGFFFGFEECFGGEGGFG:C=BEAFBFDGGFG+@?>,@FAFAGFFEFG=DDC9B;EFFFFGDE@CFGDFDBC=*==EADDDFEGEFGGGGGGGF@FF7D?CFD86==<F*DE?CCF7@=C,@0*:;=>FF=6DB3>96>=4BEFFFF:88>7/838@26:8(3*/4CE7:*(3;3*736D.)(())0-,,,-*.)254-3(-..()-).(-(-(,3:).44((.)220)4(
@M02996:162:000000000-B87FG:1:1101:13794:2689 2:N:0:TAGCGCTC+ACTGCATA
GACTACAAGGGTATCTAATCCCGTTCGCTCCCCCGGCCGTGGTACCTCAGCGTCAGTGAATGTCCAGGAACCCGCCTTCGCCACGAGTATTCTTCTTGATAGCTACGCATTTCACGGCTACACCAAGAATTCCGGTTCCCCCTCCATTACTCCAGCCATACAGGATCAGGCGCACTCCAGAGGGAGAGCCCCTGCCGTTCACGCACGACGTAGACGGGAGCCGAAGGACACGGGACGCGCAGGGAGTCCGAACAAAGGCTGAGAACTCGGGATGACCGGGGGTGCGGGCGCAGGGGGGGGG
+
@@868CCFDFD-@,@6;6;@@EB,;E@@,,+,6@7@+8+68@DCC<,A@=C@,,@@,CFG,ECFGECFFFGCGC@C,4,??=4CGC@8,,,,9,95,?9,9+4+9:>+@++,,9,:6)06=9,@FFFCE,,,7=@=?E,,68*==F7,3=+*7===DGCD8=8,@3=72@:9+9*1;>19689**/590;*)*3272*/(0,5/>/726)2/(:?;<)92*((-(-(4(*.3)(-(3(**-,70)(,(0-.--).*.(((.1..*,)),4-((((.(4(11(3-,(-1((-,))/2/(,(-
@M02996:162:000000000-B87FG:1:1101:8301:2690 2:N:0:TAGCGCTC+ACTGCATA
GACTACCAGGGTATCTAATCCTGTTTGCTCCCCACGCTTTCGAGCCTCAACGTCAGTTACAGTCCAGTAAGCCGCCTTCGCCACTGGTGTTCCTCCTAATATCTACGCATTTCACCACTACACTAGGAATTCCACTTACCTCTCCTGCACTCTAGCTTAACAGTTTCCAAAGCAGTTCCGGGGTTGAGCCCCAGGCTTTCACTTCAGACTTGCCATGCCGTCTACGCTCCCTTTACACCCAGTAAATCCGGATAACGCTTGCACCATACGTATTACGGCGGCTGCTGGCACGTATTTAGC
+
CCCCCGGGGGGFGCFGEEFCFGFGFGGGGCFGGGGGGGGFGGGGGGGGGFGGGGGGFGFGGGGGGGGGGGGGFEGGCGFGGGEDGGGEDECFDFGCFGFGEFFGFFDF>EGGGGGG@:6=DEF8EEGGFGGGGGGGGGGGGFFGCGEEFGBDDEGF8@AFGGE?;FG8@G=FGFG97D>BEGGE7DFGFGG=EEDC@FF@FGE*8BEF@A+3A**1:92)4-))1/:08C5@C>;6E:FC((7@BEE?C3)(/)7;/./(/14@FFF),3/762-6(((-1327<?B?6?31).033-.:
@M02996:162:000000000-B87FG:1:1101:16719:2709 2:N:0:TAGCGCTC+ACTGCATA
GACTACCGGGGGATCGAATCCTGTGTGCTCCCCACGCTGTCGAGCCTCAACGTCAGTTACAGTCCAGTAAGCCGCCTTCGCCACTGGTGTTCCTCCTAATAGCTACGCATGTCACCGCTACACTAGGAAGGCCACTTACCTCTCCGATACGCTAGCTTGACAGGTCCAAATGCAGTTCAGGAGTTGAGCCCCCGCAGTTCACATCTGGCGTGCCAGGCCGGCGGGGCGCCCGTTACACCCAGTAAATCCGGAGGACGCTAGCACCAGACGTGTGAGCGAGGCTGGTGGCACGGAGGGAGCG
+
BC<<@CC@CED+88B,86,@<@C,,<CB9,,6@C7@+6,,@CFC@C,@@=CB,,@@,CFFFG,:FFEEDFGGGB==,,,984:F88=59,+,9,9A8BE,A+9=9C>+>++9,6,86>90=9,,@FC==,+,,6@+8ECC7:+=?EF+33*0+89@:,@;C98*43;2?E,=,=F,1BAFFEC,557>),*548:@(4+67+<)4+963)1,38;)289.*4(-(-7(-*(.)(,-6),*(4(6=<).*-.-()-*-,(-,2.)*.(443,-.,.)(4(-,-,2(..2,(53))***--((
@M02996:162:000000000-B87FG:1:1101:11989:2747 2:N:0:TAGCGCTC+ACTGCATA
GACTACCAGGGTATCTAATCCTGTTTGCTCCCCACGCTTTCGAGCCTCAACGTCAGTTATCGTCCAGTAAGCCGCCTTCGCCACTGGTGTTCCTCCTAATATCTACGCATGTCACCGCTACACTAGGAATGCCACTTACCTCTCCGATACTCTAGCTTGACAGGTCCAAATGCAGTTCAGGAGTTGAGCCCCCGCAGGTCACATCTGGCGTGCCATGCCGGCTGGGACCCCGTAACACCCAGTAAAACCGGATAAGGAGTGCACCATAAGGAGTACCGCGGCTGCTGGCAAGGGGGAGGCG
+
@@6,8CEEFDD-C,<,;6@6,,;,,<C=<@,,@CC@+,,,58DC6@,@ABC@69@B,CF,EFFFEEC<CEGGGG@F@B8A,86F?=C9?,,,@,9?FFE,A+9,@FD=C,49;@,C=0*6@C<4@EDEC,4;DFF6=E8=+*+=DGF+3@+0,66937=6@9182@+@=D,5,487?@DFF8=,,23+5@3:*9;@)**3.,1:>+/*:*3/(28+7)*/*0/,((/((*,.1(((16:8(/(/:.).1,52(06*)).((*..0(-,))),..(.-,(,-((-(),,,,)-).2**((((
@M02996:162:000000000-B87FG:1:1101:10619:2766 2:N:0:TAGCGCTC+ACTGCATA
GACTACAGGGGTATCTAATCCTGTTTGATACCCAGGCTTTCGTGCCTGAGCGTCAGTTCATCTCTGGACAGCTGCCTTCGCAATCGGAGGGCTGCAGCATATCTAAGCAGTTCACCGCTACACGCCGCATTCCGCCATCCTCGACATGACTCAAGACAACCAGGAGCAACGGCAGTTTCAGAGTGGAGCTCCGAGAATTCAACGCTGACTGAATCGCCCGCCTGCGCACCCGTGAAACCCAAAAAATCCGGAGAAAGCGCGAAACCGCCGGAATACCGCGGCTGCGGGAACGGAGGGAGCG
+
A@A,8CEDDED-@,<,;<@<<C@;,;CF<CC<@E<@<,,,58;@B,,@C?CB+8@C,CFG@F9F6CCF@<FGFB@A,,@A,@@8D@@FE++,9@B=AB:4=4=,9FEAB,,,9@,C>=3==@,ABFD+>6+9@=C=?4,,8:<C@E5F<?2*@=DFGGGG@C8+@*6AC4C>+3@,45;?A><2,0873,5::?DF),+*1,1>=)85-++7>+9A75:.16///3(6(*(,/(-46),*42(4>2((2-.4(0(0.,--,)-().-16,(,(-...4(,163-((-1-(-35.2**-1-(
@M02996:162:000000000-B87FG:1:1101:23230:2778 2:N:0:TAGCGCTC+ACTGCATA
GACTACTCGGGTATCTAATCCTGTGTGATCCCCACGCTTTCGTGCCTCAGCGTCAATGACGGATTCGTGAGATGCCTTCGCAATCGGGGTTCTGAGTAATATCTATGCAGTTCACCGCTACACTACACATTCCGCCAACGGAATCCGTATTCCAGCAGGACAGGATCAACGGCAGGGCCGGAGAGGAGCCCCGGCATGTCACCGCTGACTTGCCAAACAGCCTACGCACCCGTGAAAACGAATAAATCCGGAGAAAGCTGGAGACGTCGGAATTACAGGGGCGGCTGGGAAGGGGGGAGAG
+
B@9A@CE<BED-@,A,;C,;,6C;,<C=<,,,,C@C76,,,@,C,,,B@A6@666B,CEC@@C@8689:@BE<?<<6,@A6BF?ADD8=76,9CEECF=,9=,,9,9:>,,9,4,,@8*===,,9E,,94,,@,+0+@64=)0=+813*6**76?6ACC6863+@*==D8E9+<C+*3)9>>E*6;59)**020//-,4**3)/2.,:6++/))7)()/,*,(/,/419*--/(-(6),*41(28)))*-)(-0(*.()),*(./((-(-,-()..-,(,(3(33(-4(((4)02/*-3(,
@M02996:162:000000000-B87FG:1:1101:12676:2779 2:N:0:TAGCGCTC+ACTGCATA
GACTACAAGGGTATCTAATCATGTTTGCTCGGCACGCGGTCGAGCCTCAACGGCAGTTATCGTCCAGTAAGCCGCCGGCGCCACTGGGGGGCCGCCTAATATCTACGCAGGTAACCGCTACACTAGGAAAGCCACTTACCTCTCCGATACGCTAGCTTGACAGATCCAAATGAAGTTCAGGAGTGGAGCCCCCGCAGTTCACATCTGGCAAGCCATGCGGGCGGGGCGCCCGGTAAACCCAGGAAAGCCGGATAAAGCGTGCACAAGACGGAAGACAGGGGATGAGGGGAAGGAGGGAGCG
+
@@66@CAAAEC-6,666;;6,6;,,6;,,,,+,78@+++6+7F:,7,B<=C@+66@,<E,CF<F:@A6CAFBFC::++=8+46C88<:4+**4*>*6<2,7+,+2<:*:**4,4,,41):)<,+?CCA:,*+=9@**<<82)/00C9*.9)(*/1020::?72,+0*39F+9+003*:68?67*0/)1./*(0014(**-.+5)4*648)*,-)4*./)-/--((,--(*-43(,(.)2*(,(-04((*-),(..*.)-(,*-.*((4(((,(,,2(.(((--,.521(((3))**23((,
@M02996:162:000000000-B87FG:1:1101:23208:2780 2:N:0:TAGCGCTC+ACTGCATA
GACTACTCGGGTATCTAATCCTGTTTGATCCCCACGCTTTCGTGCCTCAGCGTCAATGACGGATTCGTGAGATGCCTTCGCAATCGGGGTTCTGAGTAATATCTATGCATTTCACCGCTACACGACGAATTCCGCCCACGGCATCCGTATTCCAGCATGACAGAATCAACGGCAGTTCCGGAGTTGAGCTCCGGCATTTCACCGCTGACTTGCCACACAGCCTAAGCACCCATTAAACCCAATCAATCAGGATAAAGCAGGAAGCCGACGGATTACGGCGGGTGGTGGCAAGGAGGGAGGG
+
CC@8BFFFEED-@,C,;E9@,CC;,@CFB,C8@FCCE,,,5@CCBF,B6E<C,,@:,CFCGGG,8<8:CCCE,?<8,,@A@CC,@=@+7++,9FGD,BE9,+,,@,9,4,,,A9,,8>*8=94+8+4+6,+,7DEDD>C===A===8+;+007@=:@,@A@D=,5=C<F,;?@?C,+?AB>@;42=>?3,,:?B5@(,+01,8@()6.5+274).263D=/((.)((7(*,(*7)165,/-8(,6,.-*.0()/.*.)((-*.(*.3,-,((((,.(((--((-(-41.(53:7;C*340(
@M02996:162:000000000-B87FG:1:1101:22431:2811 2:N:0:TAGCGCTC+ACTGCATA
GACTACTCGGGTATCTAATCCTGTGTGCTCCCGACGCTTTCGCGCCTCAGCGTCAGTTACTGTCCAGTGGACCGCCTTCGCCACTGGGGTTCTTCCTGATATCTACGCATTTCACCGCAACACAAGGAATTCCGTCTACCTCTCCAGCACTCAAGAGATACAGATTCAAATGCAGGTTATGAGGTAAGCCCATAGAATTCACATCTGACTTGCATCCCCGCCGACGCGCCCGATACAGCCAGAAAATCCGGAGAACGCGTGCCACCTACGGAGTACCGAGGCTGATGGCACGGAGGGAGCG
+
BCB6AFFGCEE-@,6,C,;C@ACC,=CE,,;,+8+676,,@@F:6@,B<E;@6B@C,CFFAFFFGGEE,CFFGCF+6,4A88:F8=4,48+,9,@<,,C,A+=+@F>+B++C=C9?>5*6=C?DFFDE,8,=DD4++D=,+5+0=BEF:D*)@8?FFG,EA9=,,+6@DE3=<9D,;+:*3>A,3;79:9:13;C8*,+**7;*7=A889+16A?F=9*/4((0,66:05:9)((--),/.4((74),0-0--840-((,-*(.*.(,5,(-,,.---(,-2(.()),.(.-))/**--((
@M02996:162:000000000-B87FG:1:1101:15662:2821 2:N:0:TAGCGCTC+ACTGCATA
GACTACCGGGGTATCTAATCCTAGTTGCTCCCCACGCTTTCGTGACTGAGCGTCAGTAGCGAGCTAGTAAACCGCCTTCGCCACTGGTGTGCCTCCAGATATCTACGCATTTCACCGCGACACATGGAATTCCGGTTACCCCTCGCGCACGCTAGCTGGACAGGTTGCGGAGCGGGAGGGGGGTAAGCCCCACGCTGGCACGTCAAACTAAGCAGGCGGACGGCGCACGCGGAACGCCGAAGAAGTACGGAAAAAGCGCGCCACCGACGGAGAACGACGGCGGAGGGCACGGAGAGAGGCG
+
@@<<@CCBCDD+@,,,;65,,,6,,6<C,@,,@C@@7,,,58;9C,,;;?C@+,@@,C,CFGGG+CC:@@FFGEC7,4@?B,4@8=A,=,,,9,@EF,?,92,69C>7=++,49,:65*6=>=@,CC<=,,,76+++3,7==*@6@:>?D*843952,@@7<8*4*043>=9/:D5?):DDD5*/942,**-77)((*)42=.8<>DF>*9)4@:>>33(2(,4639(,*(()-(,--**3(,40.))/-)(4)(/(---3)-(*(-(,40((()((--0((-(37,-(-3()0*2*-(-4
@M02996:162:000000000-B87FG:1:1101:13622:2873 2:N:0:TAGCGCTC+ACTGCATA
GACTACTCGGGGATCGAATCCTGTGTGATACCCGCACTTTCGAGCGTCAGCGGCAGACGTACCCCAGTGGACTGCCTTCGCAATCGGAGTTCTTTAGGATATCGAAGCATTTCACCGCTACAACCGAAAGGGCATCCACCTCGAGTACGCTCAAGACAACCAGAAGCAACGGCAAGGCAGGGTAGAGCCACACGAGAGAACCGCTGACGTAAGCGCCGGACGACGCTCCATGAAAACCCAAAAAAACCGGAAAACGGAAGGAACCGCCGAAGTACCGAGGCAGCTGGGAAGGGGAGAGCCG
+
A@-,6;;CBCD+@,@,86;,C;C,,-;A;6,,,8+6+6,,58CC,++8@=,@++7@<EG@FFGCFCC<CAF<,A<,,,99,==4@@CC:+,,9,,9FFE,42,+9E>+>,,,,4,565*0=9,@@+@@@+,+6@,6?F,,6)*6=83,09*)@;3@@CC5B>8,@*3@>DG>5?DCFFB)884,600+-A8:>>D((*0()/70(::((.13(14)-)/(2(491(-(,+).*6544(+22((,0((()-0(-7()(((-(2(.*(-(-((((-).2((2(-(((..(4.,,)0*1*(((4
@M02996:162:000000000-B87FG:1:1101:7908:2873 2:N:0:TAGCGCTC+ACTGCATA
GACTACAGAGGTATCTAATCCTGTTTGCTACCCGCACTTTCGAGCATGAGCGTCGATAAGTCCCCAGCAAGCTGCCTTCGCCATCGGTGTTCTTCCTGATCTCTACGCATTCCACCGCTACACCAGGAATTCCGCTTGCCCCTGAACTATCCAAGAAATGCAGTCCGGTCTGCAGGTCCGGGGTTGGGCCCCGGTATTGTACAGACCGCTTGCACTTCCGCCTGCGCCCCCTTTACGCCCAGTGATTCCGAACAACGCTTGCCCCCCCCGTATTACCGCGGCTGCTGGCACGAAGTTTGC
+
CCCCCGGGFFFEFGFGACEEDGFFFFGFGCF<EFGGGGGGDEGGGGGGGFGGGGGGGGGGGGGGGGGGGGGGGFGFDFGGGGGFFEGFECFEGGGGCFGGGBDGGFGGGGGGDFGGG>ADG=FEGGGGGGGFFGGGGFFFFDFGCFFF+CDDGGGGFGGGGGEFFFGGDGGDGFFGFGCEGGGGGGFGD7E9AE)6-CF*9CEEFF=>@EGDFAEF;F:62/,623((.23,9:<2-3:C?B,4*4<4?404;)49----41(.999(-443(5.626-(-2271442:?<?)0;A+<4)
@M02996:162:000000000-B87FG:1:1101:13643:2874 2:N:0:TAGCGCTC+ACTGCATA
GACTACTCGGGTATCTAATCCTGTTTGATACCCGCACTTTCGAGCGTCAGCGGCAGACGTACCCCAGTGGACTGCCTTCGCAATCGGAGTTCTTTAGGATATCTAAGCATTTCACCGCTACACCCTAAATTCCATCCACCTCTAGTACGCTCAAGACAACCAGGATCAACGGCAAGGCATGGGTGAGCCACACTATTGAACCGCTGACTGAAGCGCCCGCCGACGCGCCCCTGAAAACCAAGAAAGCCGGAGAAAGATCGGAGCCGCCGGAATAGCGAGGCGGCGGGCACGGAGGAAGCCG
+
@<-,8CCE@ED-@,,,;6,;<CC,,CCE6C@,6@6@7+,,,@FC@:+C:BCB+6@C@FGCFFGGGGCCECFGFD==,4=A6B=8@DDFD,,,9,,9ECD,=+9+9BD,=,,,,9,5>>*=04,@=+A=A,,,@=,6DGCD8)+?=3;3*=*)@9?FFGGFD88+@0@?F8;>+9DGFGD*:31,698*-=:>4*;**,=C@*620?@B4;;@*8356)89:4>93(,--*((*.3-),+2((.4?(((1,0-4:(6()-4(9((1(4(((-(,.).9(,,(-4;,(,((-,()./*0.(,4
@M02996:162:000000000-B87FG:1:1101:12960:2880 2:N:0:TAGCGCTC+ACTGCATA
GACTACACGGGGATCTAATCCTGGTTGCTCCCCACGCTTTCGAGCCTCAACGGCAGGTATCGTCCAGTAAGCCGCCTTCGCCACTGGTGTTACTCCTAATATCTACGCATATCACCGCTACACTAGGAAGGCCACTTACCGCTCCGATACGCTAGCTTGACAGGTCCAAATGCAGTCCAGGAGGTGAGCCCCTGCCGTTCACATCTGGCTTGCCATGCCGGCGGCGATCCCAGTACACCCAGGAAATCCGGAGAACGCTGGCACCAGACGAATGACCGCGGCACCGGGGCAGGATGGGGCG
+
@@-,8=CFEED+@,6,;6;,,6C,6;@=,,;,,C+@+8,,,8DA,+,@@FC@++7@+CF9FFFGGGFEDCGGGGCC,4,96B4@?=C9?,,,9,94?EB4A+9+9CB+=++449<,8:*0=D,7@FF@B,+,,@D6+EF8+8*=>EB+0=*)33;>E7@C8@8+5;D9<D,339D@9C;F?8;*138>4,=)/3;5(*)(01>4)4986)1./)7+6A*.*.,,(3(-(2.)*(-..4,*,3(-73))2-)-(0(0-(((-*..*,(.,-(,((..(,(--((((,-1(((-)0+0*((((
@M02996:162:000000000-B87FG:1:1101:18209:2882 2:N:0:TAGCGCTC+ACTGCATA
GACTACACGGGTATCTAATCCTGTTTGATCCCCGCACCTTCGTGCCTCAGCGGCAGTGTCGTGCTCGCCAGCTGCCTTCGCGATCGGTGTTCTGTGTCAGCTCTAAGCATGTCACCGCTACAGGACACATTCCGCCGGCGCCGGCCGCACTCTAGATAAGCAGGAGCAAGGGCAGCCTCCCGGAGGCTGTCTCGGAGACACAGCGGACGGTGCCGACGATACGCAGGGGGGAGGGGAGGGGGGGCGGGGGGGCGGGAAAAAAGAAAAGCGAGGGAGGAAAGAGACAGAGACAAGAAGAAGG
+
AC<,@CDEBED+@,<,6@,6<,C,,<CF@,66C@@@+C,,BC;@B<<E<EEC+8@@,C,<CCFF,<8C@CFGD?B8,,@AB@E+D?D8=++,>F=?9<=,,+9+9FEAA,,4,9,C>=9==@:DFGC,?,,,>D=DGG6>9=@+*5:59;*),5:C,=CC9?5*:)/:6,=6=;D58*658:*/C<6*/*0)1)*4(*0408(41@B(3)1-(74:>5/-2(46:B09>D>()(((((/*364(.,(()4),3),1((.((1(-04(,.(((((((((((,,(((,,(((,(.)0*+,(((
@M02996:162:000000000-B87FG:1:1101:13634:2890 2:N:0:TAGCGCTC+ACTGCATA
GACTACTCGGGTATCTAATCCTGTTTGATACCCGCACTTTCGAGCGTCAGCGTCAGACGTACCCCAGTGGACTGCCGTCGCAATCGGAGGTCTGTAGGATATCTAAGCAGGTCACCGCTACACCCGAAAGTCCATCCACCTCTAGTACGCGCAAGACAACCAGGATCAACGGCAAGGCAGGGTGGAGCAACACGAGGGAACCGCGGACTAAAGCGCCGGCCGACGCACCCCGGAAACCCAAGAAATCGGGAAAACGCGCGCATCCGACGTACTAGCGCGGAGACGGGCACGGAGGGAGACG
+
@@8,8CCE@CD-7,6,;65,C,@,,6;E,6<,;@:@7+,,;@FC@+4B6?C@,6@CAFEDFGGGGGCC@CFG@B<=+8+86>=,@=:B=+,,9?,AFC,,9+93=FE<=4+9,4,,6:3===9@C7F=C+,,>=,6=D8?+0+==3;,0=*5C8?FGGGGD7@<C*;9D6C9*9CGFCD*:8,**/5*(4,7:::((*2=;*29()27()24)*-)4)/4/(9(2-(,,*-()4,424+13(.(7).(/,0(..85(((-()((2((-(((--.),,-(-(((,(-,(--,,).***-((-
@M02996:162:000000000-B87FG:1:1101:8017:2898 2:N:0:TAGCGCTC+ACTGCATA
GACTACACGGGTATCTAATCCTATTTGCTCCCCACGCTTTCGTGTATGAGCGTCAGTTACAGACCAGGTAACCGCCTTCGCCGCTGGTGTTCTTCCATATATCTACGCATTTGACCGCTACACATGGGGTTCCATTACCCTCTTCTGCACTCTAGTTTGCCAGTATTCGATGCTGTATTGGGTTGAGCCCAACGCTTTCACATCAAACTTAACAAACCGCCTGCACACCCCTTAAGCCCAATAAATTCGGATACCGACTGCCACCCACGAATTTCCGCGGAGGTCTGACACTAGTAAGAC
+
CCCCCFFGGGGC7FEGCAF9EFEFFFFDGD@D@FFGGG7FFCCCCEAFGDFFCECGFGGGGFDEFGGGGFGGGEGGCFDEGGGEEEE<E,B@EFGGGE9FCFFGGGCG+>4CEGFGGAB6CEB9,ED+:C+@8,,?F,E?65DDDDDE;D+33@=A:FGDGGE<FF+,=EGDCDGFFD>?CGC1:=5+:CF:9@>))60;AFF5*98@*3?9AC=A4**6*-//388(0*(3*))/4(88(8@AFC)125:34))*(,--(*529((49((4().-(((-(((((),)-))))1+3+)),
@M02996:162:000000000-B87FG:1:1101:7999:2903 2:N:0:TAGCGCTC+ACTGCATA
GACTACACGGGTATCTAATCCTATTTGCTCCCCACGCTTTCGTGTATGAGCGTCAGTTACAGACCAGGTAACCGCCTTCGCCGCTGGTGTTCTTCCATATATCTACGCATTTTACCGCTACACATGGAGTTCCATTACCCTCTTCTGCACTCTAGTTTGCCAGTATTCGATGCTGTATTGGGTTGAGCCCAACGCTTTCACATCAAACTTAACAAACCGCCTGCACACCCTTTACGCCCAATAAATCCGGATAACGCTTGCCACCTACGTATTACCGCGGCTGCTGGCACGTAGTAAGCCG
+
CCCCCGGGGGGGGGGGF@FFGGFGGGGGGFFGGGGGGGDFGEGFCFGGGGGGEFGGGGGGGGGGGGGGEFGGGGGGGGGGGGGGGGGGGFEGGEFGGAFGC9AFFGFGGGGG@;EFE89CCFFGGGGFGGCFGG8DFDEEFDFDGGEFFGFDFD=CEGGGGGFBEF+EFFCC>?FGFGBFGGGGDGFFBFGDBFGDFGFF;@A:C4>@@CGEEF@FFFD)45@BD>E2:C>FF>>>?9<:1@67859=/,)(/+71.(---06<C::72<<679.),(-4,(-(43(,(.3,00/2<.2((
@M02996:162:000000000-B87FG:1:1101:7182:2906 2:N:0:TAGCGCTC+ACTGCATA
GACTACCCGGGTATCTAATCCTGTTTGATACCCGCACTTTCGAGCTTCAGCGTCAGACGTACCCCAGTGGACTGCCTTCGCAATCGGAGTTCTTTAGGATATCTAAGCATTTCACCGCTACACCCTAAATTCCATCCACCTCTAGTACTCTCAAGACAACCAGTATCAACGGCAAGGCATGGTTGAGCCACACTATTTAACCGCTGACTTAACCGCCCGCCTACGCTCCCTTTAAACCCAATAAATCCGGATAACGCCCGGATCTTCCGTATTACCGCGGGCGCTGGCACGGAATTTGCCG
+
CCCCCGGGGGGFGFFGFFGFGGGGGGGGGGFFGGGGGGGGGEGGG+@FFFGGGGGGGFGGGGGGGGGGGFEGGFGGCFFFGFCFGFCFEFGECFCGGGGGAECFGGGGDFEG9EFGG8@CDEF8CFFDGGAEDGDD6DFFCD5FGEEF+?9>E;6AFGGGGGDB=CFGGDGFGFGGFGFAGGGD7+898FFDFFF;=CBA=@@FFDB969FE**/25?<2=(((/3(,6E(;F7CEFFF=@DEEC))/72<0362*.(,-4/((*-).34.8446)4;(4(((316>6?7:90723+-48(
@M02996:162:000000000-B87FG:1:1101:7164:2910 2:N:0:TAGCGCTC+ACTGCATA
GACTACCCGGGTATCTAATCCTGTTTGATACCCGCACTTTCGAGCGTCAGCGTCAGACGTACCCCAGTGGACTGCCTTCGCAATCGGAGTTCTTTAGGATATCTAAGCATTTCACCGCTACACCCTAAATTCCATCCACCTCTAGTACTCTCAAGACAACCAGTATCAACGGCAAGGCATGGTTGAGCCACACAATTTAACCGCTGACTTAAACGCCCGCCTACGCTCCCTTTAAACCCACTAAATCCGGATAACGATCGGCTCTTCCGTATTACGGCGGCTGCTGGGACGGAATTAGCC
+
CCCCCFFGEGGFGFFG9CFEEGDFCCFFGGDFFGGGGEEFFEGGG+CFFCFFECEGGFGGGGGGGGGGGGGGGGGFGFCGGGGGGFEGGGGFFGGGFE;FEFCGGGGGGGGGCDFFGA>=DFGCEGGGGGGGGGGGGGGFGFFGGED,?B+=EDDFG8FGG60:@DGGGGGFG9DGFGC6EGGFG>@C@7D@B*30:=+39C9AFFFFE+:4*;>5=47(2,3@;9/61C8E4>5CE;FG(65.2)..7351:=<D(-.(-)(-7826:,,....((---((4033(((44())232.()
@M02996:162:000000000-B87FG:1:1101:8001:2920 2:N:0:GAGCGCTC+ACTGCATA
GACTACCCGGGTATCTAATCCTGTTTGCTCCCCACGCTTTCGAGCATGAGCGTCAGTTACACACCGGATAACCGCCTTCGCGGCCGGAGTTCTTCCACATATCTACGCATTTCACCGCTACACAAGGAGTTCCAGTACCCTCTTCTGCACTCTAGTTCGCCAGTATCCGAGGCGTGATATGGTTGAGCCCAACGCTTTTACCTCAGACTTAACGAACCGCCTACGCACCCTTTAACCCCAATAAATCCGGATAACGCCCGCCACCTACGTATTACCGCGGCTGCTGGCACGTAGTAACACG
+
CCCCCG,CFFEFECEFCADCEE,CFFF9F,CCC-@+@FEDGG,C,6B,CAFGEGGGFGGGG,BFF+@+6B,C@CFEEFFGG++++6@+@CF=BCF,,54EFDFGG,DFCCFF;FGGG>*=CFG,+,AD,FFFGGC6B,EE686=+8:CFFFF;>@,,,+@>CAC,B9,3**<=9***4*+BGGFEFE4>*,8?EG;@G*94+17()7@)+;C438)65<1><(4,909>D(.*)6)54EGFFF>=4<?C(),4B)/(((-,1(-/,..435404.-(((4((32)5::?BB:8)*++)).(
@M02996:162:000000000-B87FG:1:1101:19318:2941 2:N:0:TAGCGCTC+ACTGCATA
GACTACCCGGGTATCTAATCCTGTGTGCTCCCCGCACCTTCGCACCTCAGCGTCAGGCATATGCTAGAAACCTGCCGTCGCCATTGGGGTTCTTCCAGATATCTACAGATTTCACCCCTACACCGGGAATGCCGGTTGCCCCGCATGGACTCTAGTTATGCAGGTCGCAATGCAGTTCCGAAGTGGAGCCTCGGAATTGCAAACCAAGCGTGCAAGACAGCCGACAGGCCCGTGAGGCCGAGGAAAGCCGAACAAAGACGGAACGTGAGGGGGAAACGGGGATGCGGGGACGAAAGGGAGG
+
@@-86CCF@CC+@,@,;6@<<@@,,<C@,,;,6@6@+@,,4:@B66,B@=@@,66B,CE,FCFEF@EFFCEFDBB=+4+@=6=4=;<,4+4,9,C,CDB,=+4+994=@,,,,9,:@)360=,@+@:@=4,,>@CDD+,,=)*60+)33=+)73=37@,:>,3,,5+99>*9,1?7+?5@E>C*,27C:*,0?>D@(,**9,07>A6/6)*,,=CFF;*/*/(.(6(40*(()(-(,(+*--42.(((*(0-452*.(((,*((*,(.(.,,,(-((((,(((-(--((-(-))***((((
@M02996:162:000000000-B87FG:1:1101:19322:2960 2:N:0:TAGCGCTC+ACTGCATA
GACTACCCGGGTATCTAATCCTGTGTGCTGCCGGCAACTTCGCACCTCAGCGGCAGGCATATGCTAGAAACCTGCCTTCGCCATTGGGGGGCTGCCAGATATCTACAGAGATCACCCCTACACCTGGAATTCCGGTGTCCCGTCAGTGACTCGAGTTAGGAAGGTCGCAATGCAGTTCCGAAGTAGAGCCTCGGAATGTCACACCAAGCGTGCAAGACCGCCGACATGCCCGGTACGCCAAAGAATTGCGGACAACGCGCGAAACAGACGTGTGACCGAGGCAGCTGGACCGAAAGAAGCG
+
AB-66;C,@BC+8,;,66,,66;,,<;@,,;,+7+6+:,,,88@6+,BC<6@++7B+8F,C,CF96EFCCFD8B,,,,998,68,95,4+++@++,@A:,7+,+7<3<;,,7,6,,,-*398,5,6A::,,,2@E8)*,20(2/1*1>8C+/*41,*4+2+4/*+2)*9C;6+7>+1:)7A8:2+0.>)0*.55C?(+*-.+6:0<:6:)*-,>4??F7,*-(,(-(.2+(()(-(3(**-.(5)).)*,)--04*---(,)(,1(.:,---.().)3--26,43(41,(.-))***(,.,
@M02996:162:000000000-B87FG:1:1101:14745:3005 2:N:0:TAGCGCTC+ACTGCATA
GACTACACGGGGATCTAATCCCGTGCGCTCCCCCGGCCTTCGTACCTCAGCGGCAGGGAATGTCCAGGAACCCGCCTTCGCCACGAGGCTTCTGCTTGATAGCTACGCATATGACGGCTACACCAAGAATTCCGGTTCCCCCTCCATTACGCCAGCCATACAGGATCAGGCGCACGCCAGAGGGGGAGCCCCGGCCGGTCACGCACGACTTAGACGGCAGCCTACGGAACCTGTACGCGCAGTGGGGCCGAACAACGCGTGAGAGCTCGGGAGAACCGCGGCTACGGGGACAGGGGGGGGG
+
A@666CEFCDD+@,6,6<,@,C,6,B@6+67,,@@C7F,,,9;@:,,:@=C@++6@+@FG,C9EFDDFFCFFGC>=,,@=:8:CEC=+8,,4@,E,?=,,9+,64:>+6++9,8,835*=+=,@DGCD=7,,6=@+7@,@C8*=;F*,?:*8C:C*CGCFFFA,=94C*DF?8;C*8*-:>>E**1,1,1:63539(*)(,+4<9D9<1)*6)925<)/,*(..(-(-4*,(*6.)-2**-((,)((-1,0-153/-(,(-/-.*4).-9-(((,,(-(,-(((((--((-353/**(((-
@M02996:162:000000000-B87FG:1:1101:11580:3021 2:N:0:TAGCGCTC+ACTGCATA
GACTACAGGGGTATCTAATCCTGTTCGATCCCCGCACTTTCGTGCATGAGCGTCATTATCGGCTTGGTCAGCTGCCGACGCAATCGGAGGGCTGCGCCAGATCTATGCATTTGACCGCGACACGGCGAAGTGCGCCAAACTCAACCGAAAGCAAGCGTGCCAGGATCAACGGCGGGATGAGGGTGAGCCTCACGAAGTAACGGCTGACTTAACAAGCGGCCTGCGGAACCAGGAAACCAAATAAAACAGGAAAAAGCACGGAACCGCCGGAGAACCAGGGGCGCAGGCGCGGAGGGAGCGG
+
@@6,8;;@@CC-@,6,;@@,E<C,,CCE,;8,,8@C++,,,8C@,@,@CDE@+,@,,C6CFGG,@@B9,@FGF?<A+@=>+86,@=@F@7++9+8=@?C+9+,+9,9,9,,4,9,C>>*6+6+@EED:3++,7:@DD5,3*3AD9FAC/C4@GCCDC*=C*=61=)*;8,=5*5CE>):008**1/,*(2*.))1((*1:2*34(8,(-*2.68)0()/(*(486(4(,*(.*4(3(,+2,)--9))(*.0((0,/((.-11(-*-1(,((-(()(.(((((,,(4-((44().21*--(4
@M02996:162:000000000-B87FG:1:1101:23841:3023 2:N:0:TAGCGCTC+ACTGCATA
GACTACCCGGGTATCTAATCCCGTGCGCTACCCGGGCTTTCGCACCTCAGCGTCAGGAGATGCCCAGGAAGCCGCCTTCGCCACCGGGGTTCCTCCTGATATCTACGCATATCACCGCTACACCAGGAATTCCAATTCCCCATACAGACCTCAAGTCGGCCAGTATAAGAAGCAATCCGAGGTGGAGCCGCGGAGGTTCACATCCGACTTAACAAACCGCCGACGCGCGCTGTACGCCCAGCAAAGTCGGAAAACGCACGCACCCGCCGAAGTCACGAGGCCGCGTGGACGGGGGGAGGCG
+
BB@C@ECFEED7@,@@,C@<6,8;,8@CFBC<6+6:76,,<@FF@:,BCEEE,,BCEE,C,CFECDDGGE=AF>C:,:DAB,@===@+4++4@,;B<E;=A7@+99>=>++,,8,,68*66=,@DDDFD,,,@E,==,3@=8*=DF*>67*)@DD,7+4@@:8,2++2+><CCFG7A*:@EE7*6C5;(*/-:87(,2;;;C.6(:7(-):59FBF1)76:0>>;-146*,4/6)--(**2(.(0()./(),,845(---4)13C((4((--,))--(,-(,((((-(,(-()0***-((-
@M02996:162:000000000-B87FG:1:1101:23837:3042 2:N:0:TAGCGCTC+ACTGCATA
GACTACCCGGGTATCTAATCCCGTTCGCTACCCGGGCTTTCGCACCTCAGCGTCAGGATATGCCCAGGAAGCCGCCTTCGCCACCGGTGTTCCTCCTGATATCTACGCAGTTCACCGCTACACCAGGAATTCCACTTCCCCATACATACCTCAAGTCTGCCAGGATCAGAAGCAATCCGAGGGTGAGCCTCGGAGTTTCACAGCTGACTTAACAAACCGCCGACGCGCGCAGTACGGCCGGTAAAGTGGGACAACGACAGCCCCCCACGGAAGACCGCGGACGCAGGCACGGGGGTAGGCG
+
CC<C@CFFCED+@;B<@E,@,C@,;CBF7@@,6+@C@+,,;@F@78,B@ACB,8@CFF,CCF9CEFDFFFD=ECC7,@9FFB@FG=C4>++4@9EFCFG,A7;+@CD:E++9,=5B>>*==@8EBFEFC,,,7@D8=F,>D8*=DF>DBF76DFD,@,@D,@8+@*9FDFF?8CG,;7:5BE*16@<;),,/9@7((,19?C*7)8>(*+495;=F63C:1:>9;09(1*(,/.41(,**,--47-6)03>(45(7(-(((18()(-221-((.347319((-9(46-((-4).*1*-()-
@M02996:162:000000000-B87FG:1:1101:15798:3095 2:N:0:TAGCGCTC+ACTGCATA
GACTACAGGGGGAGCTAATCCTGTTTGCTGCCCACACTTTCGTGCATCAACGTCAGTTATCGTCCAGAAAGTCGCCTTCGCCACCGGTGGTCCTCCTAAGATCTACGCATTTCACCGCTACACTAGGAAGTCCACTTGCCCCTCCGACACGCAAGGGAAAGAGGTTGAGTTGCAGTTCCTCAGTTAAGCCGAGGGATGTCAAAAATAACGTGCGTCTCCGGCGAAGCAACCGTACAAGCCAAGAAATACGGAGAACGGTTGGACCCGACGGATAACCGGGGCTGCTGGCACAAAGGTAAGG
+
8<-86;<CACD+@+6666,6C6C,,;;,,,;,,;8@,6,,,86@86,,65,@,6@@<CF9FFA,BBCEEEF<FC:@,,,A@64CEC=+7+,,@,@<,==,45,,>C984++,,4,9>50==4,,EFFB44,,@DD@FA,4=):=@C9=9=*1C8=@EDGG7@8,23+@37353;C5+?7+5@4,,57<61CAFBG@(*)00,00(/8.0)*/(),)()0.*(.3(,(,.*.(*(,())+2.20(7,))2,0((.,*,(-((/).01,,,,(-(,.4(,(,(((,-)..,().))**3))).
@M02996:162:000000000-B87FG:1:1101:16146:3097 2:N:0:TAGCGCTC+ACTTCATA
GACTACAAGGGGATCTAATCCCGGTCGCTCCCCCGGCCGTCGTACCTCAGCGTCAGGGAATGTCCAGGAACCCGCCTTCGCCACGAGTCTTCTTCGTGAGATCTACGCATTTCACGGCTACACCAAGAATTCCGGTTCCCCCGCCATTACGCCAGCCAGACAGGATCAGGCGCACTCCAGAGGTGGAGCCCCGGCCGGGCACGCACGACGGAGACGGCAGCCGACGGACGCGGTACGCGCAGGGAAGCCGAAAAAAGGGGGAGACCGGCGGAGTACCGAGGATGAGGGCGCAAGGGGTGCG
+
@@-,8CCCEFD+@,,,;6=,,C,++@@C,,+,,7@@+@++4@@@:,,:6A:@,6@B,CFGCFBEFDEFEDFFGCF7,,9A??4@E>@8,,,,@5@49=?+9+,+9C>4=+8,,6,,4=*6=98@DFFE:,,,@DED8=,@DA*?CE)735*)53;3@F,;797*=/*=9EF8:5?/;C7F<>C4*5=75=*6).::0*)(-*49;7;29))4(<:EB)9-2.(-(4(43*(-)(((,,**-491)(-(*,.-(0()-(((()--*-((((-((-,.)-(,,(..(,(-(((,))*/*(,--
@M02996:162:000000000-B87FG:1:1101:15779:3102 2:N:0:TAGCGCTC+ACTGCATA
GACTACAGGGGTATCTAATCCTGTTTGCTCCCCACACTTTCGTGCATCAACGTCAGTTATCGTCCAGAAAGTCGCCTACGCCACCGGGGTGCCTCCTAATAGCTACGCATATCACCGCTACACTAGGAATTCCACTGTCCCCTCCGACACGCAAGGGAAAGAGGTTGAGTGGCAGGTCCGCAGATAAGCCGAGGGAGGGCACAACGAACTTGGTTCTCCGTCGACGAACCCGTTACACCAAAGAATGCCGGAGAAGGCGTGCCCCCGAGGAAGTACCGCGGCGGCGGGGACAGAGGAGGCG
+
@@68@C@ACDD-@@@,;<,,6;@,,6;A,<,@:;+B7,,,,@C@B6,56?;@,:6C,CFAEF;AF:CCADGCFB4?,,9?7+6@DCC+4++,@,@,,B?,@+,69C>:B++4,4,:6=*6=94,9CCE=,,,@DEG+4,4?0*0=B1@9+*)63=FEGGF@F1,2*059,,3*0@*0*:**14*,51::,C>557:(*)(/*/6;)6220+.)0(1)++.*/(-(4--1*--1(,(-4,*,.(45)))*-)4(02*4.-(-*,.57(,,-((()-.)((,,((,-(-2(4(())3**,,-,
@M02996:162:000000000-B87FG:1:1101:12891:3142 2:N:0:TAGCGCTC+ACTGCACA
GACTACCGGGGGATCTAATCCTGTTCGATCCCCACGCTGTCGTGCCTGAGCGGCAATGCAGGCCCGGCGAGCCGCCGTCGCCATCGGAGGTCTGCGGAAGAGCTAGGCAGTTCACCGCGACACGACAAATTCCGCCCGCCCCGACCGCAATCCAGCGCGCCAGGATAAGGGGCAGTGCCGGGGGGGGGCCCCGGGCGGTCACCGCGAACGTAAGGCGCCGCCGGGGCACCCGTTAAAGCCAAGGAATGCGGAGAAACAGCGCGCCAGACGTAGAGCCGGGGCGGAGGGGCCGGAGGGAGCG
+
@@A,@C,+@BC+@,B<;<A,6CC;6<BBA<,,:CBB+8,,,9,88,,,9=C@+6@+,66?6F+F,6=F:=FG+@=>+8=>++8+@=@>B+3,3A,+++8+>*,66,3,:+,3,@,,:=*3;1*;**1*4,,,4<5/5B8*),=CC*.*5)))2+232::**/-**)20*+20*7*29>>@DDG**/(5(21355)(4*)(-+),-)((-)1..))0-)1(*-(4(,(((*-71(,(.),*..((0,))0-)4-8(0((,(-)(,1(((--(((()).,(,1((,(-,((((-7)*2*(((-
@M02996:162:000000000-B87FG:1:1101:15152:3160 2:N:0:TAGCGCTC+ACTGCATA
GACTACTGGGGTATCTAATCCTGTGCGATCCCCGCACTTTCGTGCATGAGCGGCAGGTACGGCCTGGTCGGCTGCCTACGCAATCGGGGGTCTGCGTCATATCTATGCATGTGAGCGCTACACGACGAATTCCGCAAAGCTCGACCGCAAGCAAGCTCTCCAGGAACAATGGCGGGATGGCGGGGAGAACCACGATAGGACCACGGACGAAGAAAGCGGCCTGCGAACGCCGAAAACCAAATAAATACGGAGAAGGCGAGGAGCGGCAGTAGAACGGCGGCAGCGGGCACGGAGAGAGGCG
+
@@-,8CCACFC+@,@,66,;,C;,,=@?,6,,,77@++,,,86@B6,;@?;@++6++:CEFGGE,C@6:@FEB>:?,9@B+4=,9==+7+++6,C=8>:,7+433,8,@,,9,6,:65*==,,@CEE:3,+,75@DGE,,*1@C>>></?)(=201,,4=:16,=)*=7+>635DGD)4>8:**211*,+/..07,(/94,*4:(<304)92:F1/,))-*(-3-(--(*(()--3,-+*,)..7)))/(0--7(*(((--1(()-41,(-))-.,((,1((-4(,2(,-21.5*2*-(-4
@M02996:162:000000000-B87FG:1:1101:24539:3174 2:N:0:TAGCGCTC+ACTGCATA
GACTACCAGGGTATCTAATCCTGTTTGCTCCCCACGCTTTCGCGCCTCAGCGTCAGTTGTCGTCCAGCAGGCCGCCTTCGCCACTGGTGTTCCTCCTAATATCTACGCATTTCACCGCTACACTAGGAATTCCGCCTGCCTCTCCGATACTCAACGGGAACAGTTTCAAAAGCAGTTCATGGGTTAAGCCCATGGATTTCACTTCTGACTTGCTCCTCCGCCTACACGCCCTTTACACCCAGTAAATCCGGACAACGCTTGCCACCTTCGTCTTACCGCCGCTGCTTGCACGTCTTTAGC
+
A<CCCCEGFGGG<@GGGGGFGGFFGEGFGE<@FGGGGECFF:CGGGFGE,FCFCFFGGEEFEGGGEFGGGGGGFGGGGDGGGGGGGEFDFFDBA;FGGGGFFDFFFFGGDCFCGGGE8@==,?==FGGCBEFG,CDCDFFGEFFGE>FBGFFCD+>6+AECFDFGFGFGGCFFCFGFGFFGGGFEGEFBFE@F>4@=AFFC?C66BEEEF7>EF@6;6D255>>F28(18667@<E3<C:;D@EC)9<6;>02.45-4:(-9:)*.1)(-.(.2.5((,---4(42-),48(00*/2.<<
@M02996:162:000000000-B87FG:1:1101:22389:3182 2:N:0:TAGCGCTC+ACTGCATA
GACTACAGGGGTATCTAATCCTGTTTGATCCCCACGCCTTCGTGCCTCAGCGTCAGTGCCGGCCTCGCCAGCTGCCTTCGCGATCGGGGTTCTATGTAATATCTAGGCATTTCACCGCTACAGTACAGATTCCGCCAGCGCCGTGCGGACTCGAGGCGCGCAGGATCAACGGCAGCCTCCCGGTTGAGCCGGGAAATTGACCCGCTGACTTACGCGCCCGCCTACGCACCCTTTAAACCCAAGAAATCCGGATAACGAGTGCATCCGCCGTATTACCGCGGCTGAGAGCACGGGGGGAGCG
+
CCCCCFFCFGDB@EDF@@<E9F@;,;CFF<C8CEF@FF87<CC@7@BECBCC:C@CC,CFG7F@FE@BFEEGFFGG?9EA::C=D=C+@4+9954@:AF;49;=@,9AB,,C,@,C>83==E98@FC879,,>DEDD>CCD5>C+@)@9D*5+@08*44:7?7*/)9FFFC>CBG7F>=)18>**160.08:;5)4)+*-)+442)3,.9:4).(.()1,*-(-.3(,(::(*4).536;2<(15?)67-)-().*,(---2-)*,(,,,(-(().-,-,2(,-.().-).2<)*2*-(((
@M02996:162:000000000-B87FG:1:1101:14133:3198 2:N:0:TAGCGCTC+ACTGCATA
GACTACTGGGGGATCTAATCCTGTGTGCTCCCCACACTGTCGCGCGTCAGCAGCAGGTGTCGTCCAGAAAGCCGCCGTCGCCACTGGGGGGCCTCCTAATATCTACGCAGGTCACCGCTACACGAGGAAGGCCGCTTGCCTCTCCGAGACGCAAGAATAACAGGTTCAATCGCAGCTCCGGAGGGGAGCCCCGGGAATTCAAGACGGACGTGCTATCCCGCCGACGCGCGCTGTAGACACAGGAAAACCGGACAAGGCGGGCCACCGAAGGGAGACCGGGGACGCAGGGACGGGGGGAGGG
+
A@-,8C6@ACD+8,,,;65,6,;,,-;A,,,6,;68,,,,,9C@7++76?C9,,9C,:F,CFAFC@EFD@FFGC7=+4@>+4=C,=<,4++*5*@,,>=,7+,55>>*>**6,6,,45/119,*4CC@:+**3:/1***2:.)82CB*09)(C/7;F9?E6<4*2**2:+37*07*.*5<C:11*/(/(**,05/9(*)).+.3()4,4)*,,).1()*-*-(,(-(-(*--9()).),*,2(.73((*-.,(04*.(((-)-4*2(((--((--,44(((((-,(-,(8(,.)///,(((
@M02996:162:000000000-B87FG:1:1101:18131:3247 2:N:0:TAGCGCTC+ACTGCATA
GACTACCCGGGTATCTAATCCTGTTTGCTCCCCACACTGTCGAGCCTCAGCGTCAGTTAAAGCCCAGTAGGCCGCCTTCGCCACTGGTGTTCCTCCGAATATCTACGCAGTTCACCGCTACACGCGGAATTCCGCCTACCTCTACTTCACGCAAGAAAATCAGTTTTGGATGCAGTTCCGGGGTTAAGCCCCGACATTTCACATCCAACGTGAGTTCCCGCCTGCGCGCCCGTGACACCCAGTAATGCCGGACAACGCGTGCCACCGACGGATTACCGCGGCAGCTGGCACGGAGGTAGGG
+
@B<A@CCF@CD+@66,;<,6CC@6,<C?<,,6,C@@@8,,;CF@B:,B<?CC8,@C<EFGGGAAFEDCDFG<FCC@,,9A@B4@D8A6?,,4@,CFFDC:?+,,9CBC>++,4@<?>>*==9A+@CCB=3,,@D=C0CD8+*+==8*C2=*)@@DGGGG,,<9,74+49D4;@9F@8>ABDCE**39CA4*5ADDF(,+1.5914.;3;)*2=.)+1:*/1.//66(((*33/(,44.+*2<39=)))2-047531-(--,1(.*4(-44(-((...4-,1;(43(.3((,-).:/*,.((
@M02996:162:000000000-B87FG:1:1101:10968:3278 2:N:0:TAGCGCTC+ACTGCATA
GACTACTGGGGGATCTAATCCCGGTCGCTACCCGAGCTTTCGCGCGTCAGCGTCAGTTAAAGCCAAGCAAGCTGCCTTCGCCATCGGGGGTGCGTGCGAGATCAAAGCATTTCACCGCTCCACCGCAAGGTCCGCTTGCCCCTGCTTCACGCGAGTCGACCAGGTCAGAGCCCAGGTCCTCGGTGGAGCCGAGGGATGTCAAACACTGCTTGAACAACAGCCGAAGCGCGCGGGAAGCCGAGGAGGGCCGAAAAAGGATAGAGCAGTGCGTGGTACAGGGGGTGAGGGCGCGGAGGAAGC
+
A6-686CC@DC+8,,,,6;,,68++8@:,6+,,+7@++,,,8@@+8++6?6@,,8@,6EFGGE@FCEDFEGGF==F,,@?,,?,===+=+++6++6@@=3=068=>6,=,,3,8,361*033,@BCC<:*,37:*;9D>825*;*2*7022(*4/44:EC*:3*30C=DGF)*0;5AC32>8C**1,1(/:(7>DF3*0).064(0).)**,().*4)9,*-(-44(49*--)(-43(,*--(()((-*-)-(.2*-()..06)*,..),-((()-))(,((-,-(,(-((()0***.,,
@M02996:162:000000000-B87FG:1:1101:10949:3279 2:N:0:TAGCGCTC+ACTGCATA
GACTACTGGGGTAGCGAATCCCGTTCGCTACCCGAGCTGTCGCGCGTCAGCGTCAGGTAAAGCCAAGCAAGCTGCCTTCGCCATCGGGGGGCCTTGCGAGATCAAAGCATTTAACCGCTCCACCGCAAGTTCCGCTTGCGCCTGCTTCACTGTAGTCGACCAGGTCAGAGCCAAGGTCCTCGGTTGAGCCGAGGGAGGGCAAACCCGGCGGGACCAAGAGCCGAGGCGGCCGGTAAGCCCAGGGAGGCCGAACAACGGGAGAGCAGTGGGGGGGACAGCGGGTGCGGGGACGAAGGAAGG
+
@@-,8;CCCFD+@,B+7646,C@;,;@=7@7,6+7@++,,,:@@88+@:?,@6,8B,<EFGGGGGCFF<DG?A=,4,,9?,,?7D=@+4+**4*,7?C<*4)50<?43:,,7,6,847))/2,3=FEC:2++28:*5C@*7:)95+)+966)32233>E5C=3/39FC:C:7+095FC<*+17**1,2,2:9DBG?<*)(-/1(-8(19))-47(8:)2,2((-((,4(*(,)-,-.),*(.(,.(-(9-0-(.,1--(-,1-(0,),((-((,-,(-((,((--(-3(7420.***,.(
@M02996:162:000000000-B87FG:1:1101:19491:3282 2:N:0:TAGCGCTC+ACTGCATA
GACTACTCGGGGATCTAATCCTGTTTGAGCCCCACGCTTTCGTGCCTCAGCGTCAATAACGGATTCGTGAGATGCCGTCGCAATCGGGGGGCTGTGTGATATCTATGCATGTCACCGCTACACCACACAGTCCTCCCACGGCATCCGCAGGCAAGACAACCAGGATCAATGGCAGCTCCCCGGTGGAGCCGGGACCGGGCACCACTGACTTAATCAGCCGCCTACGCACCCGGGAAACCCAAGAAAGCGGGAGAAAGCATGCAACCACAGGATGACCGGGGCAGCGGGCACGGAGGGAGCG
+
A@-6@C@C@CD+@6B,;<5@<@;;,-;A,66,6@F@@6,,,8C@66,E@E8@,86@,CEGGGG:B<@:CAFGFFA<+,+8+==8@=C+7++**>6<7>B,352+6,@7;,,2,2,84:*1::,5BFC1<,6,6++;DF6BDFF)0B6=>))(;8<;CFGF5C3*:)97C+<6*5C=.>:>5:7/*/37(2C9DD5<(*)--*43:6482**6<*.@)97-*4(4(41:;C11394384,/-8(.77(.)-)4-7,*.(().*.)*.(-,.(()((.52((26(-(-11(-4,5)1**2(,(
@M02996:162:000000000-B87FG:1:1101:10958:3296 2:N:0:TAGCGCTC+ACTGCATA
GACTACTGGGGGATCTAATCCCGTTCGCTACCCGAGCTTTCGCGCGTCAGCGTCAGGTAAAGCCAAGCAAGCTGCCGTCGCCATCGGTGGGCCGTGCGAGATCAAAGCAGATGACCGCTCCACCGCAAGAGCCGCTGGCCCCGGCTGCACTGTAGGCGACCAGGTCAGAGCCCAGTTCCGCGGGGGAGCCGAGGGAAATCAAACCCGGCTGGACCAACAGCCAAAGCGGCCGGTAAGCGGAGGGAGTACGAAAAAAGGGAGAGAAGGGCGCGTGACGGGGGCAGAGGGGCCGGGCGAAGAG
+
@@-,6;C@CED+@,,666;6,C@,,;B::68,,+7@++,,,8B@6@+46?C@,,8@,6EFGGGGGDEF<CF7B=,A+,68+,@,@=C48++9>+88@@?+8*624C=:=,,,,8,,3:*6+6,@B=B@@,,4,::++@*,<>59*1)6/3+)625,,44*:7513;C=7<C.*.>++;<)38=**/37(1?1@BG1(**).39)3>0,-))-458>:3<.2-((,.3((*-4)(,-3)**--(10(,(*,),().)-((.-/--*(.,8,((-((-,,((,3(-,((3((,())*2*(-((
@M02996:162:000000000-B87FG:1:1101:13894:3323 2:N:0:TAGCGCTC+ACTGCATA
GACTACTGGGGGATCTAATCCTGTTTGCTCCCCACACTGTCGCGCCGCAGCGTCAGTTGTCGTCCAGAAAGCCGCCGTCGCCACTGGTGGGCCTCCTAAGATCTACGCATGTCACCGCTACACTAGGAATTCCGCTTGCCTCTCCGATACGCAAGACTAACAGGGTCAAATGCAGCCCCGGAGGGAAGCACCGGTAGGTCACATCGGACGTGAAAGCCCGCCTAAGCGCCCGGTACACCAAGGAAAGCCGGACAACGCTGGCCACCTACGGAAGACCGGGGCGGCAGGGACGGAGGGAGCG
+
@@-,6C@@ACD+8,,,6656,<;,,;;E,6,6,C@@7;,,,:C@@++86>8@8,8@,<F,CF,AFCEGFFGGGE=F+4=>44=F8=C5=+++9+9FADA,9+469<>4>++4,65,>80=+=8,@ACC=3,,7=8@+++@+80=3B>+03*)@:;FG:FCDC9,*3*:CG,4,=D<AC@?CBC**237/+36>:/6(*+1409)6)467)*34FAF<4/-2((-).(-(*,()-(-.),*(.(.7:(.*-.325.*-(-(-*.8*(..5--,((,,49((,1(-4(-2(,(-0.12*41((
@M02996:162:000000000-B87FG:1:1101:11207:3324 2:N:0:TAGCGCTC+ACTGCAGA
GACGACACGGGGATCGAATCCTGTGCGCGGCACAAGCGGGCGCGCCTCAGCGGGAGGTACGGCCCAGTAAGGCGCGGGCGCCACTGGGGGGCCGCCCAATGTCGACGCAGAGCAACGCGACACTGGGAAAGCCACATACCTCGTCCGCACTGAAGCCCGACAGGCGCGAAAGAAAGTCCCACCATGAAAGCAGGACGGTCACATGAGACAGAGAAGGCCGCGGACAAGCGCGGGACGGCAAGGAAGGGCGGACAAAGCGCGCCCCCTAGGAGGGAACGAGGATGAGGGCAAGGAGGGAGCG
+
@@-,8+@@@CC+7,B,,,,,6,;,,;8@+++++;,;,,+++8@@++,86=,=4+7=+8FFFGG:=:?95?F,B>+++++6++68,4<83+**22**??8*+1+*2*11/****3,21()198*3<C>8+***28C**<+**5)*1;4:)1)(3:7+2:E=8/2**)9*9:?7*0C+1:))3;**+0.:-<83?571(*)(-+)-)1448)*.,)(84)*42((,(,,4(*3(/(---(**(-((0(((1-.-(.(*..-,-1(-)((-(.)(((,(-4(-1((((.(,(((-))1*221(,
@M02996:162:000000000-B87FG:1:1101:24747:3327 2:N:0:TAGCGCTC+ACTGCATA
GACTACACGGGTATCTAATCCTGTTTGCTCCCCGCACCTTCGCACCTCAGCGTCAGTCGTCCGCTCGAAGCCTGCCTTCGCCATCGGTGTTCTTCCAGATATCTACAGATTTCACCCCTACACCTGGAATTCCGGCTCCGCCTCGGCGACTCTAGCCCCCCAGTTTCCAAAGCAGTTCACGGGTTGAGCCCGTGCATTTCACTCCAGACTTGAGCGGCCGCCTACATGCCCTTTACGCCCAATCATTCCGAACAACGCTCGCAACCTACGTGTTACCGCGGCTGCTGGCCCGTCATTGTC
+
CCCCCGFGGGGGGGGGGGGGGGGGGGGGG9<@FCFGGEGGGGGGGCCGFGGEGGGGGGGFGGGG,:@FGGGGGGGGGGGGGGGGGG@FCFEFFGGGGGGGGFGGFGGGGGGGGGGG@=DD?DFE=FFGFGGG9=+@DGGGDDFG+6)8*=ADCCFGGGGGGGFCFFGGGGG>EFFF8@7B>>CEFD:FEG=@EFG<CEFFEG?EFFEE<A+=<A350>C17((445A97C48C0)446EEF::(0426C:>:(5(9-(-42C61<(,42242::-).4(((,--8?7,-(,()0*0:).)
@M02996:162:000000000-B87FG:1:1101:24764:3338 2:N:0:TAGCGCTC+ACTGCATA
GACTACACGGGTATCTAATCCTGTTTGCTCCCCGCACCTTCGCACCTCAGCGTCAGTCGTCCGCTCGAAGCCTGCCTTCGCCATCGGTGTTCTTCCAGATATCTACAGATTTCACCCCTACACCTGGAATTCCGGCTCCGCCTCGGCGACTCTAGCCCCCCAGTTTCCAAAGCAGTTCACGGGTTGAGCCCGTGCATTTCACTCCAGACTTGAGCGGCCGCCTACATGCCCTTTACGCCCAATCATTCCGAACAACGCTCGCAACTTACGTGTTACCGCGGCTGCTCGCCCGTAATTAGA
+
CCCCCGFGGGCF7FGGGGGGGGGGCGGGGGGGGDGF+@@FGGGGGGGGGGGGGGEGGGGGGGG@EGEGGGFGGGGGGGGGGGGGGGCFGGGGGFFFEGGDEFGGGGGGGGGGGGGGF>FGC>FGGGFGGGGGGGGCDGEGGAFGGEF+<DBADFDFGGGGEG5@9EGGFBDFGFGGFF<CGGGEFGBDEGGF54CDFGF?EG?<DA@7?FC<<95::>G9:9::?B2::<7(9299?BD*:(4(65:>::5:0;<C-,,(-1(,/()44(.(8:.66:34946905)--((-08*1<-3)
@M02996:162:000000000-B87FG:1:1101:11192:3338 2:N:0:TAGCGCTC+ACTGCATA
GACTACACGGGGATCGAATCCTGTGCGCGCCACACGCTATGGCGCCTCAGCGTGAGGTACGGCCCAGTAAGTCGCCGTCGCCACTGGGGGTCCTCACAAAGTCTACGCATGTAAGGGCGACAGTGGGAAGTCCACTGACCGCTGACGCACGCAAGCCCGAAAGGCGCGAAAGAAAGTACAACCTGGAAAGAAGGACGGTCACGTCAGACGAAGCAGGCCGCCTAGAAGGCGGTGAGGGCGAGGCAGGCGGGACAACGCCAGCACCAGACGCATGACGGCGGATGCGGGGAGGGAGAGAGCG
+
@@-68=@;@CC+@,,,86;,,,;,,;B++6++,;,7+,,,,6;68+,86?,8,,8@,CFFGGCGDEA66CF,CB+,++6>44=F,9<94+++9,85?==,,2,+7B=+3++9,3,,3:*=8=+6CF:<<+,,7@@++@,3+1***6:6333)4*/*=*4=*/5,/))*28C>*;C+1+1+?C*20/47)1*(9.>23*.(-+((,)444))-().7-)1,2((-(.)6(/(31(-(1(+*(,-4:((()()3,<,*-,((-*(.131.-,(,--..((--(,(,,(--(,(3))1**4:(-
@M02996:162:000000000-B87FG:1:1101:21542:3342 2:N:0:TAGCGCTC+ACTGCATA
GACTACTGGGGTATCTAATCCTGTTTGATACCCACGCTTTCGTGCCTCAGCGTCAGTCGTATCCTGGTAAGCTGCCTTCGCAATCGGGGTTCTGTGACATATCTAAGCATTTCACCGCTACACGTCACATTCCGCCTACCGCGTTTACACTCAAGACAACCAGGTTCAACGGCTCGGTATAGTTAAGCAACACAATGTCACCGCGGACTTAATCGCCCGCCTACGCACACCTGAAACCCAAAAAAACGGGAAAACGCGCGCACCCTCCGTAGTACCGCGGCGACGGGCACGGAGGGAGCCG
+
CCCB@FGDFGD6B,@666C<<@C,66CEE6<,,C,@76,,,@C@,<,B<ECC,,@C;EE,C<FF,CAE@DGGGDF<,,4A@EECFD@C@++,=A4BFFE,4+99=FEAB,,9,45,8:00=9B>,AB+?=,4EFG6CEF,+1:6++5C9?+0>BFGGGGFED=+2:?DFGGBG9;E@+)*@B@,3=;2*4:@AAF**,+;/:>))282(*=4/=6)6)8:>(8/3:D1(8((*.)4)3+13(.8>(4(/,)(,045(---(1(,1(4(--4(46)-4(,,21(4(,2-4:33002*:,((-
@M02996:162:000000000-B87FG:1:1101:11209:3345 2:N:0:TAGCGCTC+ACTGCATA
GACTACACGGGTATCTAATCCTGTTCGCTCCCCACGCTTTCGCGCCTCAGCGGCAGGTACGGCCCAGTAAGTCGCCTTCGCCACTGGTGTGCCTCCCAATCTCGACGCAGGTCACCGCTACACTGGGAAGGCCAATTACCTCTTCCGCACGCAAGCCCGACAGGCTCCAAAGCAATTCCCACCGTGAAAGAAGGACTGGCAGTTCAGACTGAGCAGGCCGCCGAAAAGCCCGGTACGCGCAGGCAGGCCGGAAAAGGCTCGCCCCCGAAGGAAGACCGGGGCAGATGGGAGGGAGGGAGGG
+
@@86@CCFCDD+7,C,6@56,;@,,=BF,66@:C:@:,,,,8B@@@,B<?C@+6@B+CFFGGGGE:=:??F5EB>=,4494B=@,=C,9,+,9,9,CDA,,5,+9@>+=++6,8,8=)*6==,3CFF<A++,6@,+2@===*3+<E:89C*)@:>>@FECEE5843;=8FGA66;,4B*6C85?<13<4=*6AAC8(*)(/*().;<6@)24607A:3*,*,(-(-(5(*(-)---2(**,,437((,*-.,(0.*-(((-)-,),(((4(((,.,29(,11(-(,.2(,(30)11*(((-
@M02996:162:000000000-B87FG:1:1101:14833:3347 2:N:0:TAGCGCTC+ACTGCATA
GACTACCGGGGGATCTAATCCTGGGTGATCCCCACGCTTTCGTGCCTCAGCGTCAAGGACGGATTCGTGAGATGCCGTCGCAATCGGTGGGCTGAGTAAGATCTATGCAGGTCACCGCTACACTACTCATTCCTCCCACGGCATCCGGATTCCAGCGCGACAGGATCAATGGCAGTTCCGGAGGGGAGCCCCGGGCGGTCACCACTGACTTGACGCACAGCCGACGAAGCCGTGAAACCAAAGAAAGCCGGAGAACGGTTGAAGCCTGAGGGTAGCCGGAGCTGGAGGGAAGGGGGAAGGG
+
A@-68CE@CCD+@,,,66,;6C@,,;8D,,,,6C6@+,,,,8:6,6,<@?:@,66@,:E<FG746=?6C=FGFB,?+,@>+:>+D=C48+++,@EEACA,4+,3456,6,,8,4,,85*0=9,,8>,,8,,,@,,=6B,8CAF++@:+3***73?@@CEE*?7*=);:;,>;,;D,1:@?887**/.9(23(85>;(*.,-+.5-)..(**-5)459>72*423(-(-(*((/-(--),*,.((04((*-)--78*((-(-*.)*(.((.((,,().((-,4((((.1(((-.)***((((
@M02996:162:000000000-B87FG:1:1101:24746:3348 2:N:0:TAGCGCTC+ACTGCATA
GACTACACGGGTATCTAATCCTGTTTGCTCCCCGCACCTTCGCACCTCAGCGTCAGTCGTCCGCTCGAAGCCTGCCTTCGCCATCGGTGTTCTTCCAGATATCTACAGATTTCACCCCTACACCTGGAATTCCGGCTCCGCCTCGGCGACTCTAGCCCCCCAGTTTCCAAAGCAGTTCACGGGTTGAGCCCGTGCATTTCACTCCAGACTTGAGCGGCCGCCTACATGCCCCTTACGCCCAATCATTCCGAACAACGCTCGCCACTTACGTTTTACCGCCGCTGCTGGCACGTACTTAGC
+
CCCCCGFGGGGGDCGGGGGGGGGGGGGGGGFCCFGGGGGGGGGGGGFGGGGDEEEGFGGGGGGGEGGEGDGGGGGGGGGGGGGGGGFFGGEGGGGGGF9EDEGGFGGGCCFGGGGGGAFFDEGGGGGFGFGGGGGCCECEGFFGDGDCEGEAFEFFGGGE79=@EFGGGGGFGFGGFGFFGGGEGDFGFGG=>;DFFGFC)ACEF;;<<FC3;)/).81(1--((2<20C4(9:0:0:ECFBB(0-)-:4B<B:49,-,-()(-9()66:,((-64>(-(((-(-)401:?60)*12-)6
@M02996:162:000000000-B87FG:1:1101:14844:3364 2:N:0:TAGCGCTC+ACTGCATA
GACTACCGGGGTATCTAATCCTGTTTGAGCCCCACGCTTTCGTGCCTCAGCGGCAAGGACGGAGTCGTGAGATGCCGTCGCAATCGGGGGTCTGAGTAAGAGCGATGCAGTTCAGCGCTACACTACACATGCCGCCCAGGGCATCCGTATTCCAGCGCGACAGGATCAATGGCAGTTCCGGAGGGGAGCCCCGGGCGGGCACCACGGACGAGACGCACAGCCGACGCACGCGGTAAACCCAAGAAAACCGGAGAAAGCGTGCAGCCGCCGGAGGACAGCGGCAGCAGGGACGGAGGGAGCG
+
A@668CC@CED+@,,,;656<@@,,6;E,;,,6@7@+6,,,8;@89,B@EEC++@@,CFEFGG+8C@C?=FGAB?<+,4@+>C,@@C+4+++6?ECC?D,?+,66,686,,,,3,565*6=9,3@F,37,,,@+@CDG,8CDF*;D=1/***62:>CEGEDC9*=)2:6+>8=5C*:;<AD8:**13<(:83>>D9(*)((2-8:)467))-4)4)-)7.*,,-(3(71*47),(-5),*-4:7;4((1-.4(04*.(-(,*-)*(((----((-,(((-,1(-((.-(,(-.)2**(,(,
@M02996:162:000000000-B87FG:1:1101:20938:3410 2:N:0:TAGCGCTC+ACTGCATA
GACTACACGGGGATCGAATCCTGTGTGCGCCCGACACTGGCGAGCCTCAGCGTCAGGTAAAGCCCAGTGGGCCGCCTTAGCCACCGGGGGGCCGCCGAATATCTACGCAGGTCACCGCGACACTCGGAATGCCGCCAACCGCTAAGTCACGCAAGATAACCAGGTGCAACTGCAGGCGACAAGGTAAGCCCGTAGTAGGCACAGCTGACAGGGCGACGCGCCTAAGCGCCCGAGACACCAAGGAAGGCCGGACAACGCGTGCCACCGACGAATGACCGGGGCTGCGGGCACGAGGGGAGGG
+
8<-,6;C@@CD+7,6,66,,,6;,,;;;,+,++7+76,,,,8@@66,:6=:@,68@,<CFFGG,C@C6,9EDF>++,6,9,,9AD6=+4+*1>*4CCE@*4+++38;*;***,4,242)198*+2;888*++3::3DE51)4)1)+)3/0.(2/<C0<E9:?3*3/90:<+0+6C*0)-788:5+067)+2-009()2*).*4:().44**-80(74)1-*-(-)51(,*(4)(--1(+*.80:?1((*-),-..*--((-*,.*(((--(,((.).4((11(--((-(,22))/**(((-
@M02996:162:000000000-B87FG:1:1101:20047:3421 2:N:0:TAGCGCTC+ACTGCACA
GACTACTGGGGGATCTAATCCTGTGTGCTCCCCAGACTATCGCGCCTCAGCGGCAGGACCGGTCAAGGAAGCCGCCTTCGCCGCTGGTGGTCTACAGGAGATCAACGCAGTTCACCGCGACACCCGAGATTCCGATTCCCTCTCCCGGACTGGAGGCCTGGAGGTTCAAGCGCAGTTCCAGGGGGGAGCCCGGAGAGTGCACACATGACACGCAAGACCGCCTAGGCGCCCAGTACGGCCAGAAAATACGGACAAAGCGCGCGGCCAGAGGAGAGCGGCGGAGACGGGAGCAGGGGACGCG
+
AC9,6CC9CFD+@6B,6<,,,6@;,;CFD<,,,-6;,C,,,@C@7:,C6?C@++@@+6,,7+6@FAE6CA,AFC@+,49?88+@+6=:=++,,,,9F8A+=*,+9B>8=++9,6,,=5*6=>@+6833@+,,@86DD;79<=*;*7)>3;*),,3**4,**45**)44=,,246)*3+1+29:**/-1-5C,009>0+06<+<,(04-46*--71).)0,/,(,(((,-/2(*5-.((**-:((03.)*()-(0(*.,-(-1-()-((,,(,(((((-(,,,(((--1((-())1**((((
@M02996:162:000000000-B87FG:1:1101:20948:3425 2:N:0:TAGCGCTC+ACTGCATA
GACTACACGGGGATCGAATGCTGAGTGCGCACCACACTATCGAGCCTCAGCGGCAGGTAAAGCCCAGTGGGCCGCCGACGCCACCGGGGTGGCGCCGAATATCTACGCAGGTCACCGCGACACGCGGAATGCCGCCAACCTCTACTTCACTCAAGATAACCAGGTTCAACGGCAGTCTACAAGGAAAGCCCGGAGGAGGCAAAGAGGACTGGGATACCCGCCGAAGACCCCGATACACCCAGGAAATCCGGAAAGCGCGTGCCAACGACGGAAGACCGCGGCAGCGGGGACGGAGGTAGCG
+
@@-,6;CECCC+7,,,,65,,6;,,6;,+++++;,;,,,,,8C<8+,,;=6@++6@+:<EFGC<@FC:6@FFG>8++++64+8@D=:84+++7+66@C@+8+,+6<>+=6+8,3,,45*3*3**4>:4<*,,6?CCGG*32(*212)71;+)?<9C+A@A+9;*3/:::327*5C*0*5*<9+2*2,/(**-071((*)--*.4,)4.3)*,4)(8,)2-2(,4(-((,*-()(,(.),*-:(3.())2-.-(0(*-((((1(.041(----(-.((,(,(4(-(46((4,(..8**)))(
@M02996:162:000000000-B87FG:1:1101:20927:3426 2:N:0:TAGCGCTC+ACTGCATA
GACTACACGGGGATCGAATCCTGTTTGCTCCCCACACTTTCGAGCCTCAGCGGCAGGTAAAGCCCAGTGGGCCGCCTTCGCCACCGGGGGGCCTCCGAATATCGACGCATTTCACCGCTACACTCGGAAGTCCGCCAACATCGACTGCACGCAAGATAACCAGGTGCAACTGCAGTCTACAAGTTAAGCCCGTAGTGTGCAAAGCTGACTTGGCTACCAGCCGACGCGCCCGGGACACCCAGGAAGTCAGGACAAGGCAGGCCACCGACGGAGGACCGCGGCGGCTGGCACGGAGGAAGGG
+
@@6,8;CFCDD+8,@,66,6,,;,,-;A,,6,,C+@7,,,,8DCBB,E@=,@++@B+CFFGGG8F@D:9@FGGB@+,,,9446@D=C+4+**4*>FFEE*<+,*44:*8**,,5,,4:)199,14=@<<*++2;:CDGE**..99*(2/9)-:><;0A:C8?6*3)20:<+0+1>26*66@C?++24C4<*-07C((+*..+6:?*5<8**-5?(9:)*.*-(-(46((/1(/(-(21+*-4(4@,))*..4458*.(((,)-.*,(-(-(,((((,4(,-1(-(-(-(.42)./:*,(((
@M02996:162:000000000-B87FG:1:1101:20030:3438 2:N:0:TAGCGCTC+ACTGCATA
GACTACTGGGGGATCTAATCCTGGGTGCTCCCCCGACTATCGCGCCTCAGCGGCAGGACCGGTCAAGGAAGCCGCCGTCGCCTCCGGGGTGCTATAGGAGATCAACGCAGGTCACCGCTACAACCGAGATGCCGATTCCCTCTCCCGGACGCGAGTCCGGGAGGTTCAAGCGCACTTTCCGGGTGGAGCCCGGAGAGTGCACACTTGACACGCAAGACCGCCGAAGCGCCCGTTAAGAGAAGTAAAGCGGAACAAAGCGCGGGGCCGCGGGAAGACAGGGGCTGCGGGGACAGAGGGAGAG
+
@@-,8;;@<CD+@66,665,<,;,,-8?,6;,,66@+6+,,8B@@:,B6?:@++7B+B,CF++@BDDFF@,AFC:++68>4++@D=@+:+++65,8DCA3>*,+68888++3,6,,8)*039,54+3*>*,,,@C*/?,,+0*;;6:>6:)-=:8420*/4:6*2)2<:C97*7)*)*)98>=**/3<1*24>>G92+*)6+6((*.48*22-.-03)*-*--2(-,91*(4)(-(.),*.4))/.)))(0-(..*..((-1(-)(((,-((((..(.(,,(-,,,(-(4715)2**---(
@M02996:162:000000000-B87FG:1:1101:16920:3454 2:N:0:TAGCGCTC+ACTGCATA
GACTACCCGGGGATCTAATCCCGTTCGCTCCCCAGGCTGTCGAGCCTCAGCGTCAGATGCGGACCGGAAAGCCGCCGTCGCCGCCGGGGTTCTTCCAGATATCTACGCATTTGACCGCTACACCAGGAATGCCGCATCCCTCGCCCGCGCGCAAGGAGGACAGGACCAGAGGCGTAACGGGGGAGAGCCCAGAACTTGCAAAGCAGACTAGGCCTACCGACTGCGCACCGTGAACGCCCAATAAAGCCGGACAACGCACGCCACCCACGAACGACAGAGGCGGCGGGCCGGAGGGACAGCG
+
A@-68CC,@@C+@@@,;6,6,6,;;;B>,,7,,-6@,;,659@@6@,,6=C@,,8BCF,C6C7CF@D:7+,AFB++4+=>+8+@+6=+48+,@8@F9DA,7<9=6C>=3++,,8,,88*3+8>@8FDB3,,,@C5**>,,*0*3C10=):)(349F*5=*::4**2*//=*);7/*73178CE*29698/83<50))0*4)<(8(.(.)*2(.))).)1(1(-314-41*,(*--,-(**-()5*))(/(0(4),/-((-(*4,*(--,((((4,(-,(,(-32((((-((())***(((-
@M02996:162:000000000-B87FG:1:1101:6677:3464 2:N:0:TAGCGCTC+ACTGCATA
GACTACCAGGGTATCTAATCCTGTTTGCTCCCCACGCTTTCGAGCCTCAACGTCAGTTACAGTCCAGTAAGCCGCCTTCGCCACTGGTGTTCCTCCTAATATCTACGCATTTCACCGCTACACTAGGAATTCCACTTACCTCTCCTGCACTCTAGCTATATAGTTTCCAAAGCAGTTCCCGAGTTGAGCCCGGGGCTTTCACGTCAGACTTACACAGCCGTCTACGCTCCCTTTACACCCAGTAAATCCGGATAACGCTTGCCCCCTACGTATTACCGCGGCTGCTGGCACGTGGTTACC
+
CCCCCGGGGGGGFGGGFFGFFGFFGGGGGGEFEFCGGGGG<@FFGEFGGGGGGDEGGGGGGGGGGGFGGAFFGGGGGGGGGGGGGFGEFFFGFGGGGGGGDFFDFFG7EEGFGGEEE8?@CEFDGGGGGGGA@CDDFGGDDEFFGG84:D<<C,DFGG8=,=;CEFG,+@9;DFC9?FF5CCEFGF;?DG6:5BDA=FF*>A)3)*1::F:CE9*3-;?:4505452(6:=D?)8.6)?*,634A))12.),6;47/,(//9:BG9941(,..5)4.4-49((480:4((4:0)/;8-))
@M02996:162:000000000-B87FG:1:1101:25336:3470 2:N:0:TAGCGCTC+ACTGCATA
GACTACTGGGGTATCTAATCCTGTTCGATCCCCGCACCTTCGTGCCTCAGCGTCAATCAGTGTCTCGCATGCTGTTTCCACAATCGGCGTTCTGTGTGATATCTATGCATTTCACCGCTACTTCACACATTCCGCATGCGGCGGCACCATTCAAGCCCGCCAGTTTCAACGGCAGTTCCGGCGTTGGGCGCCCGGATTTCACCGCTGACTTGGCAAGCCGCCTACGCACCCTTTAAACCCAATAAATCCGGATAACGCTCGCATCCTCCTTATTACCGCAGCTGCTGGCACGGCGTTACC
+
CCCCCGGGGGEFGFGGGGGGGGGGGGGGGGDFGGGGGGGGGGGGGGFGGGGGGGGGGGGGGGGGGGGGGGGGGGGFFGGGGGGGFGC@CGGGGFFGGGFFGFGGGDGFFGFGGGGGG>B>D>FGGGGGGGFGGGGGD6DCD=:DGBAGFGFFGGDFFGG:C>@CGFGGCFEFGFGGFGFEEGGEED?C?5?9BEDBFGFFFGFFF379BFG<:F)9257417:?B:2(3?<:<>2<><@C<<23?):A6403()62-,,(-19:CB<3((.-.:).)-1(-4737074<:715822*(-.
@M02996:162:000000000-B87FG:1:1101:16915:3472 2:N:0:TAGCGCTC+ACTGCATA
GACTACCCGGGTATCTAATCCCGTTCGCTCCCCGGGCTTTCGAGCCTCAGCGTCAGATTCGGTCCGGAAAGCCGCGTTCGCCACTGGTGTTCTGCCTGATATCTACGCAGGTCACCGCTACACCAGGAAGTCCGCTTCCGTCTCCCGCGCGCAAGGAGGACAGGTCCAGATCCGGCACGGGGGGGAGCACCGAACTATCAAATCTGGCTAGGCCTTCCGCCTGCGCGCCCAGTAAGCCGAAGAAGTCGGGACAACGAGCGCAACCGACGTATGAGCGCGGCTGCAGGCACGGAGGGAGCCG
+
@@-6@C@C@CC+@,;C;6<,,C@6,;@+6,+98@::+7,,,8DCC:<E@=FC8,B@EF,CFF@FF:EFDEGGGEC=++6?:+6@89=,:,+4@,C<,:?,=+9+9C>+@++8,6:,=>*6=98@EFDDF,,,@C6C=C8321*=+D>C3<*)>CDEGC7>7:=1:A=<<C5),;/=;D<E5BE*:/3)(2/-5>)()+*..0).)1<0(*1.,/))../-1(4:9-(--:(.*6)..5*14(13))-(/-.,4)(/(((-1)(34(4(-(()(.))-,(1(-,2(.32322(.)2*/-,(-
@M02996:162:000000000-B87FG:1:1101:13646:3473 2:N:0:TAGCGCTA+ACTGCATA
GACTACCGGGGTATCGAATCCTGAGCGATCCCGACGCGGTCGCGCCTCAGCGGCAGGTACGGCCCAGTAAGGCGCCTTCGCCACTGGGGGGCCTCCCAATATCTACGCATATGACCGCGACAATGGGAAGGCCACGTACCTCGACCGCACGCTAGGCCGACAGGAGGAAAAGAAAGTCCCACAGTAAAAGCAGGACTGTCACGCCTAACATAACAGACAGCCGACACGGCCGTTAGGCCCAGGCAGTGCGGACAAGGCAGACACCCGAAGACATACGAGGGCTACAGGGAGGGAGGGGGAG
+
A@-,8;C:CDD+@,,,665,;6C,,;@+,,,,,87@+++++78@7+,8C?FB+>6=+4C5FEGGG+:,5?F5==+++699+44@,=444+**4*4<7F4,,+5+2<:=1**2,5,,47)178*+<<>8</**;8C)/8;*:))*1C785<)(*/1*0<CC8C3;C.*29<;F*7C+176)+*2*026:-28:?5*(./*))0(.:)(,3)*--05*:4*./-(-,(,((14,)(-(((,*((((0(.(2,)3(04*,((,(*((1714(-((().,(((,,((((),,((((0)*2*(((,
@M02996:162:000000000-B87FG:1:1101:13665:3477 2:N:0:TAGCGCTC+ACTGCATA
GACTACCGGGGTATCTAATCCTGTTCGCTCCCCACGCTTTCGCGCCTCAGCGTCAGTTACGGCCCAGTAAGTCGCCTTCGCCACTGGGGGGCCGCCCAAGCTCTACGCATGTCACCGCTACACTGGGAATGCCACTTACCTCTTCCGCACTCTAGGCCGACAGGATGAAAAGCAATTCCCACCAGAAAAGCAGGACTTGCAAGCAGAACTGATCAGAACGCCAACACGCCCGGTAGGCCCAGTCAAGCCGGACAACGCGCGCCCCCGAAGGAATACCGCGGGTGAGGGCACGAAGGGAGCG
+
A<-86=CCCDD+8,,<6656@C@,,C@B,,+,,C@@+,,,,8B@6@,B@ACB,,6B9CFCGGGGGDD6?EF,E?+?,8,A,B=FE=A,4+++5*5>CCC,>*,+5@>:8**,72,849)/:92+<FC<<+++?9C6+?+++)*+3?6==C)(+2:+:6=:*:3*//*22AF:5?G+17<6C6***14<2C84<590(+*.,+)-()4,8**5)1.05*2-*-(-(-(40*,()(-(,),*-..)*).)*-0--0,*-((,-1-4)9(3(4-(()..)3-,-(--,(,-(,-3))1**,-(-
@M02996:162:000000000-B87FG:1:1101:18395:3499 2:N:0:TAGCGCTC+ACTGCATA
GGGTGCCAGGAAGTGAGGAGGGGAGTGGAGGAGCAAGGAAGGCAGCACGGCAAGAGATCATGACAGGGAAAACAGGATCGGGGCCGGAAGAGTACAGGCGGTGAGCAGGTGTGGGGACTGGGGCGAGGGTGGAGGTTCGCTATGCGAGGCGGTGAGACTCGCAAATGAGGCAGACAATCCGTAATGGAACCAGAACAAGCAGCACTAAGACGCGCACGACGGAGAGCGCGAGGAGGAGAGACAAGATGGAAACAGAGAGCGAGAGCAGCAGAAGCAGGAACAGATGAAGACAAAGAAAGAG
+
8--8,6;;,,,-,,,,,,,,,++++6,,,,,8,9,,,,,,,,6,,,,,+++++,96,6,,,,,,:,6,,,,,:,,,,9,,,+@FE+4+++,,9,45?,+++*+0,,,,+4,,++++3)5++,+6++3++66*44*3*3*4*)3+21-*))/(3***13++4*,**1+=7?E3*)000*(0***/**)*.0*.).*.(0044*.(()..)1*(,.()-)/(*(,(((-,(*43),((((+*,(,()())*.*.:)(*..,(()(()()(,(.(((42((,.(,(.)).--)22))*+0((,(
@M02996:162:000000000-B87FG:1:1101:15666:3519 2:N:0:TAGCGCTC+ACTGCATA
GACTACACGGGGATCTAATCCTGTGTGCTCCCCACGCTGTCGAGCCTCAACGTCAGGTACAGTCCAGTAAGCCGCCTTCGCCACTGGTGTTCCGCCTAATATCTACGCAGTTCACCGCGACACTAGGAATTCCACTTACCTCTCCTGCACGCTAGGTCGACAGGTTCCAAAGCAGGTCAGGAGGTGAGCCCCCGCAGTTCACGTCAGACTTGCCAAACCGGCGACGCGACCGGTACAACCAGTAAAGCCGGAGAACGCATGCCCCCTACGGAGGACAGCGGCGGAGGGGAAGGAGGGAGCG
+
A@-,6C@FCDD+@6,,;<<<,;;,,6;C,6,,8C:@+6,,5:DCB+4B6?CB,,@@,<FFFGEFGCCCECGGGC@:,,@?,?:F8=@,9,,,9,@C=CA,@+,+4C>:=++9,9,56=0==8+,@FDA?,4,@=9++D83+3+=?8:A9=*)36=,72@;C>8+5*=,;EFA89F*37>CCCE**/:>:;8>46:>5*+/0,(0(:;@@)+/.078857.*..3(30((2(-)--(.),*,26.99:<*451-.3*-(((-*..*(-,.:(,-,--(,(,,3(-3(-1(4(-0)/2*41,(
@M02996:162:000000000-B87FG:1:1101:20018:3519 2:N:0:TAGCGCTC+ACTGCATA
GACTACTAGGGTATCGAATCCTGTTTGCTCCCCACGCTGTCGCGCCTCAGCGGCAGTTACTGTCCAGTAGATCGCCTTCGCCACTGGTGGTCTGCCTGATATCTACGCAGGTCACCGCTACACAAGGAATTCCATCTACCGCGCCAGCACGCAAGAGAGACAGGTTCAAATGCAGGTCATGAGGTAAGCCCATGGATGGCACATCGGACTGGCATCCACGCCTACGCGCCCGGGACACCCAGGAAAGCCGGATAACGCGTGCCACCGACGGAAGACCGAGGCTGGAGGCACGGAGGGAGCG
+
A@-,8;;CDFF-@,6,96,,66;;,;;C,,6,8C:@+,,,,:C@8+4B6?;@++7C,CFF@F6CFAC6<CF,CA8,,,4?,,4@==@69,,,9,9A,,9,9+4,4<>4=++4,4,,8=*669,@DFFDA,,,7C,?@D;>+:*=CEA=6=*8C@CDFG+:7?3+,*3<<E,<3<C,;*8+5;<,,3;9*1;7*9CE*,*)0,01.)859)*/(;7)=)0/*,,,//(69*61)(-(4(+*(40054,(2-)-(.62--(--/-6*.14(4(,((.(.4(,2(..((4,,-(-))1*/-1(,
@M02996:162:000000000-B87FG:1:1101:25512:3569 2:N:0:TAGCGCTC+ACTGCATA
GACTACACGGGTATCTAATCCTGTTTGCTCCCCACGCTTTCGTGTCTCAGTGTCAGTTGTGGTCCAGTAAACCGCCTTCGCCACTGGTGTTCCTCCCGATATCTACGCATTTCACCGCTACACCGGGAATTCCATTTACCTCTCCCACACTCAAGAAAATCAGTTTCAAATGCAAGTCACGGGTTGAGCCCATGAATTTCACATCTGACTTGACTTCCCACCTACACACCCTTTACACCCAGTAAATCCGGATAACGCTCGCCACCTACGTATTACCGCGGCTGCTGGCACGTAGTTAAC
+
CCCCCGGGGGGGGGGGGGGGGGGGGGGGGGEFGGGGGGGGGGGGGGGGGGGGGGGGGGGGGGGGGGGGGGFGGGGGGGGGGGGGGGFGGGGGGGGGGGGGGDGGFGGGGDEGGGGGGABGGGGGGDGGGGGGGGFDGGGG8DBGGGDGFGFDGG?FCGGGFGEFAFGGFGGFGFCFFGEFEGGDFGFGFGG@AFF=EFFEFFFFFFFFFFGBEF<BABC>=9BFF=BBFGFFGFEF?=FE@FFF6C?<C7:;7B;8/(,/3<11560(.4.36:<:)---479;:28>0(5877@/<-)6
@M02996:162:000000000-B87FG:1:1101:25505:3585 2:N:0:TAGCGCTC+ACTGCATA
GACTACACGGGTATCTAATCCTGTTTGCTCCCCACGCTTTCGTGTCTCAGTGTCAGTTGTGGTCCAGTAAACCGCCTTCGCCACTGGTGTTCCTCCCGATATCTACGCATTTCACCGCTACACCGGGAATTCCATTTACCTCTCCCACACTCAAGAAAATCAGTTTCAAATGCAAGTCACGGGTTGAGCCCATGAATTTCACATCTGACTTGACTTCCCACCTACACACCCTTTACACCCAGTAAATCCGGATAACGCTCGCCACCTACGTATTACGGCGGCTGCTGGCACGTAGTTGGC
+
CCCCCGGGGEGGGGGGGGGGGGGGDGGFGGDEGGGGGGGFGGGGGGFGGFGGFFGGGFDGGGGGGGGGGFCGGGGGGGGGGGCFGG8FFFEFGGGGGG7FF>GGGGGGGGEGGFGGG=5D>EFGGGG77AEGGGGFFGGGD=FGFGBGDGFFG@DFFGGFFGFFGFGGG,:DGFGFFGEFGEE>CC@C5EGCFFGF@FAEEGEFF6E4<B>**6:B69A>46:3>3@*:C52;BEEF78*((.;67C?C988<AAG(((/.1-,9:0556.46?--((((((,(()5(47?00)/2+)(.
@M02996:162:000000000-B87FG:1:1101:24954:3591 2:N:0:TAGCGCTC+ACTGCATA
GACTACTCGGGTATCTAATCCTGTTTGATACCCGCACTTTCGAGCTTCAGCGTCAGACGTACCCCAGTGGACTGCCTTCGCAATCGGAGTTCTTTAGGATATCTAAGCATTTCACCGCTACACCCTAAATTCCATCCACCTCTAGTACTCTCAAGACAACCAGTATCAACGGCAAGGCATGGTTGAGCCACACTATTTAACCGCTGACTTAATCGCCCGCCTACGCTCCCTTTAAACCCAATAAATCCGGATAACGCTCGCATCCTCCGTCTTACCGCGGCTGCTGGACCGGAGTTAGCC
+
CCCCCGGGGGGGGGGGGGGGGGGGGGGGFFCFGGGGGGGGGGGGGGGGGCGGGGGGGGGGGGGGGGDGGGGGGGGGGGGGGGGGGGEGGGGGGGGGGGGGGFGFGFGGGGGGGGGGG=??DFFGGGCGGGFFGGGFGEGGGDFGGFEGFGFFGGCFGGFGGGDC=EFGGGEFGEGGFGFFGFGG7F@CC<DCEFGEFG6ECGBABEBFBC2/2:2?=?D>=66:>925>F(;4)94A;C*4=@EFFF@/38<2A<*(,-4934;C))334(.4).4(,(-(((42,5(4(((.)103.).
@M02996:162:000000000-B87FG:1:1101:16321:3597 2:N:0:TAGCGCTC+ACTGCATA
GACTACCAGGGGATCTAATCCTGTTCGCTCCCCACGCTTTCGCGCCTCAGCGTCAGGTACAGCCCAGTAAGCCGCCGTCGCCACTGGGGGGGCTCCCGAGCTCTACGCATGTGACCGCTACACAGGGAATGCCGCTTACCGCTGCTGCACTCAAGCTCTGCAGGCTCCAAAGCAATTCCCGCCGTGAAAGCAGGACGTGCACGCCAGACTTACAGGGCCGCCGACACGCCCGTTACGCCCAGGCAGTGCGGACAACGCGCGGCCCCTACGTAAGACCGCGGCTGCCGGGACGGAGGGAGAG
+
@@66@CCEDDD+@,6,66;,,<@,,C@7,;+,,;@B+,,,,8B@6+,B@BEB,,@B,CFFGGG7FDACCCGFGE:F++=>+84@8=A,4++*3*48C*;*/5+*23:/8/*3+3,,:1)/1<,<FGDC**++3?E3CEC?*9))9+5:7**(;?CC+<+<+<40:)9E2C@;@:D+*:A?8::*214C4<@?FFG?(/)--+(,-544:)0..=>)8)*-*,(-(-(4(*,().,---**,:1:)(3(2-59>:,1-(-(-)(-/0(-(-.)((.)(--(-1--((-2(,(-)./*2,1((
@M02996:162:000000000-B87FG:1:1101:25616:3617 2:N:0:TAGCGCTC+ACTGCATA
GACTACACGGGTATCTAATCCTGTTTGCTCCCCACACTTTCGCGCCTCAGCGTCAGTTGTCGTCCAGAAAGCCGCCTTCGCCACTGGTGTTCCTCCTAATATCTACGCATTTCACCGCTACACTAGGAATTCCGCTTTCCTCTCCGATACTCAAGAATAACAGTTTCAATCGCAGCTCCGGAGTTGAGCCCCGGTATTTCACGACTGACTTGCTATCCCGCCTACGCGCCCTTTACACCCAGTACATCCGGACAACGCTTGCAACCTACGTATTACCGCGGCTGCTGGCACGTAGGTAGC
+
CCCCCGFGGGGGGGGGGGGGGGGGGGGGGGCFGGGGGGGGGGGFFGFGGCGCFGGGGGGGGGGGGGGFGGGGGGGGGGGGGGGGGGEGGGGF;FGGGGGGFFGGGGGGGGGGGGGGG:06=EFFGGGGGGGGCGGGGGGGDEFFGGA@*=FDGGGFFGGGFGDCCFGG=@=D+@DE9F@EGGGEG7*9@GGDFB7>)@@?EF95=?BF9=FEFF@BEFF62674=011:C>65?<A<2;=6B:A/6AAF:>?FD?F--,-49))94(,,3.56(.).3-14-99::4:::D?7)**3))4
@M02996:162:000000000-B87FG:1:1101:20288:3622 2:N:0:TAGCGCTC+ACTGCATA
GAGTACACGGGGATCGAATCCTGTGTGCGCGCCCGACGATAGCGCCTCAGCGTCAGTACCGTTCAAGGAAGCCGCCGTCGCCGCCGGGGGGCTATAGGAGAGCAACGCAGGGAACCGCTACAGCCGAGATTCAGATTACCTCGCCCGGACTGGAGGCCGGGAGGTTCAAGCGCACTTTCCGGGGTGAGCCCGGAGAGGGCACACGTGACACGCAAGACCGCCAACGCGCCCGGTACGGGCAGAAAAACAGAACAACGAGACGGGCAGCCGGGTGAGTGGGGGTGGAGGGACAGGGGGAGGG
+
A@-,6;6C@CC+@,,,6,,86,C,,-;;,+++++68+++,,8:@+7,86=:@,,@@,C:EF,6AFCEGGC,4A8@++4+8+4+@C@:+:+***22<CCB+4)/*28843****/+*1()/19,<;*:?8/+++3A:70++*))19*4C./0(207*:C*5C:3**.20:C67*59*)*)1:>*:2127(214@3961*)(,*.4(0.1260--7;>:)*-2-(-(40;(*(()-(,-(**-,(.).((1.0.453*-((((*--)(2(((,((-3(.)((((,-((.,((((.)*2*4,((
@M02996:162:000000000-B87FG:1:1101:20267:3624 2:N:0:TAGCGCTC+ACTGCATA
GACTACACGGGGATCTAATCCTGTTTGCTCCCCCGACTGTCGCGCCTCAGCGGCAGTACCGTTCAAGGAATCCGCCTTCGCCGCCGGGGGTCTATAGGATAGCAACGCAGTTCACCGCTACACCCGAGATGCCGATTCCCTCGCCCGGACTCGAGGCCTGGAGGTGCAAGCGCACGTGCCGGGTGGAGCCCGGAGATGGCACACGTGACACGCAAGACCGCCGACGCGCGCGGTACGAGCAGGAAAGCCGAACAAAGCACTGGGCCGCAGAAGGACCGGGGCTGCAGGGACAGAGGAAGGG
+
@@-,8C@C@CD+@,,,66;,,<;6,-;;,,,,,@7@+6+,,:D@6+,86=C@++7C,CEFE66<CDEFDC,9FB=:,,4988+>E@@+4+++65,AFDA,7*,33:>+=++,,6,,4:*3;9,5>*5*53,,7@E*7;,:;)*39E>F/:)(3211:C67==3*2);7:?88=57*)*458CC**/37(/:3>BC>(+)(,+.3().236*34>;5:)2-*,--(7(40*,()-((-(+*-.36>:((0-0-453*.((()*.4*((,(-(,((((-2(,10(-(,..(((,))0**((((
@M02996:162:000000000-B87FG:1:1101:25617:3635 2:N:0:TAGCGCTC+ACTGCATA
GACTACACGGGTATCTAATCCTGTTTGCTCCCCACACTTTCGCGCCTCAGCGTCAGTTGTCGTCCAGAAAGCCGCCTTCGCCACTGGTGTTCCTCCTAATATCTACGCATTTCACCGCTACACTAGGAATTCCGCTTTCCTCTCCGATACTCAAGAATAACAGTTTCAATCGCAGCTCCGGAGTTGAGCCCCGGTATTTCACGACTGACTTGCTATCCCGCCTACGCGCCCTTTACACCCAGTAAATCCGGACAACGCTTGCCACCTACGTATTACAGCGGCTGCTGGCACGTAGTTAGC
+
CCCCCGGGGGGGGGGGGGGGGGGGGGGGGGFGGGGGGGGGGGGGGGGGGGGGGGGGGGGGGGGGGGGGGGGGGGGGGGGGGGGGGFFGGGGGGFGGGGGFGFGGGGGGEGGGGGGGG=BGDEGGGGGGGGGGGGGGGGGGGDDGGGFG@GFFGFGGGGGGFDDCFFGGGFFFGFGGFGFFEGGEGGCGFGGFFFGFDGFFEFF=@DFFFFGFFA5@=A>;C@D@FDF6>G>9FFADFFFC(38A9A<>>3)(2>?F-----9:<6?<BFB.)6445)534340(44)460<?.0*2<6.:
@M02996:162:000000000-B87FG:1:1101:20278:3640 2:N:0:TAGCGCTC+ACTGCATA
GACTACACGGGTATCTAATCCTGTTTGCTCCACCGACTATCGCGCCTCAGCGGCAGTACCGGTCAAGGAAGCCGCCGTCGCCTCCGGTGGTCTATAGGATATCAACGCAGTTCACCGCTACACCCGAGATACCGATTCACTCTCCCGGACGCGAGGCCGGGAGATTCAAGCGGACTTTCCGGGTTGAGCCCGGAGAAGTCACACATGACACGCAAGACCGCCGACGCGCCCGGTACGGCGAGGAAAGCAGAACAGAGCACCGCGCCGCGGGAAGGCCGGGGCGTGTGGGCAAGAGGAAGGG
+
A@<66CC<BED+@6<<66;,6CC,,-;A,,,,6;6@+++,,8@@@+,8@BEB+7@B,CFCG7+>@6CEEE,EFC=++8+884,@D@:84++445,AECE,9+4+9:>+4+49,6,:>)<06=36@+=@>=,6@CE@6F,7+5+3388B97*)413*4C*/17.*2+3<CGFB*:)*6+1988=2*/5C)*/7B:),(2*6.0.8()54)70338>:?)*-*((,--(-(:(7)4-(-(**-,(45,(.*..81?(*.().(),-),4(-,(,(((((,((,,-(((-((,,-.)2/*((((
@M02996:162:000000000-B87FG:1:1101:5597:3660 2:N:0:TAGCGCTC+ACTGCATA
GACTACCAGGGGTATCTACTCCTGTTTGATACCCGCACTTTCGAGCTTCAGCGTCAGACGTACCCCAGTGGACTGCCTTCGCAATCGGAGTTCTTTAGGATATCTAAGCATTTCCCCGCTACACCCTAATTTCCATCCACCTCTAGTACTCTCAAGACAACCAGTATCAACGGCAAGGCATGGTTGAGCCCCACTATTTCACCGCTGACTTAATCGCCCGCCTACGCTCCCTTTAAACCCAATAAATCCGGATAACGCTCGCATCCTCCGTATTACCTCGGCTGCTGGCACGGAGTTAGC
+
CCCCCGGGGGGGE7FDFF<FFDGGGGGC,CCFEF@CGEGFFDCFEGGFGGFGGFGFGGGGGGCFFFBFFGG9FFCF,C,A@@7@@FF:BCFDFGBF,AFFFFFFF,CBDFGGFG9FE156+8,@GGGGF,C,EGGDF8@D=):FGA7A<=B*,,=BFGFFGG=BFF+@FFGFEDD8D?8;7@CAFDFC@A8)*3;@=F>*;EC9A:2:=FFFFF<*:67(4/52:501;E=@CEF39/?=D=@@F46?9;:?DE>6-----9425:)-.7-448).))--(-:10)206(8?)):;6.6)
@M02996:162:000000000-B87FG:1:1101:22476:3668 2:N:0:TAGCGCTC+ACTGCATA
GACTACAAGGGGATCTAATCCTGTGTGCTACCCACGCTTTCGCGCCTCAGCGTCAGTTACGGCCCAGTAAGTCGCCTTCGCCACTGGTGTGCCGCCCAATCTCTACGCATTTCACCGCTACACTGGGAATTCCACTTACCTCTTCCGCACTCAAGCCAACCAGGCTCCAAAGCAATTCCCACCGTGAAAGCGGGACTTTCACGTCAGACTTAATCGGCCGCCTAAACGCCCGTTACGCCCAGGCATACCGGACAAAGCGTGCCCCCGACGTATTACCGCGGCTGCTGGCACGGAGGGAGCG
+
BBAA@EEFFFD+@,,;;65,,<C6,6C;A,C,,C6@+8,,5@F@@:7B@B;@6,@C6CFFGGG+CCD@DC<,C?C@,,=C7B=ED=<69,,,@+@CFEE,=+,+9B>@B6+C,4,9>8*==9,7CFFD:,,,@EG8ADF8+6++3,:@5=*0@=D:ADE?@>8+@;9>CG70@>F,@FEFGCC*33)?;CD@FBD>(,8*01/-6?@EE)1.;+9A?3*.2(/()/.39*41)(,-2(**-:(87)).2,543<0*.((.-*4170(-(--,)()..4-,1((-4),4(25<0)2**,,(-
@M02996:162:000000000-B87FG:1:1101:5583:3677 2:N:0:TAGCGCTC+ACTGCATA
GACTACCAGGGGTATCTACTCCTGTTTGATACCCGCACTTTCGAGCTTCAGCGTCAGACGTACCCCAGTGGACTGCCTTCGCAATCGGAGTTCTTTAGGATATCTAAGCATTTCACCGCTACACCCTAAATTCCATCCACCTCTAGTACTCTCAAGACAACCAGTATCAACGGCAAGGCATGGTTGAGCCACACTATTTAACCGCTGACTTAATCGCCCGCCTACGCTCCCTTTAACACCAATCAATCCGGCTAACGCTCGCATCCTCCGTCTTACAGCCGCTGCTGGCACGGGGTTAGC
+
CCCCCGGGGGGGG7EFGF,FCFFFFFGEFFFFDGGGEE@ACFGGGGEFGGCFGGGGGGGDGGGGGGGGGGFFFCFFG9;FGGGGGFFB7FFFEGFGGGGGGBFFGG,CFFCEGGGGF8@DDEFGGGGGGDC@DCGFDEFGGDFGGFDFFGFEGG+CDGCDFEACA9DFF3DBGFD8F=D*@ECFFGF=CE6=9>CB@FF5EEBAA<AB=AFEEF<F)9;8C>6@=2-(/B6@>@3C.)?C=35()759<(:.185C,---49347.)5:(-,.(6)-..(-((-(..5:?F?..*:?,44
@M02996:162:000000000-B87FG:1:1101:21214:3690 2:N:0:TAGCGCTC+ACTGCATA
GACTACCGGGGGATCTAATCCTGTGTGATCCCCGCACTTTCGTGCCTCAGCGGCAATCGCGGCTTCGTGAGATGCCTTCGCAATCGGGGGTCTGTGTAATATCTATGCATGTGACCGCTACAGTACACATGCCTCCCACGACAACCGAAGTCCAGGACGACAGGATCAACGGCAAGTGCCAAGGAAAGCGGGGACAATTCAACGCTGACGTACCATACCGCCGACGAACCCGGTAAAAACAAGAAATCCGGATAAGGCGGAGAGCCGCAGGAAGACCGGGGCAGCGGGGACGGGGGGAAGG
+
@@-,6;=@CDC+@,,,;6,,;@@,,6;A,,,,,7+7++,,,8:@8,,59?C@++7@,CFFGGG+>F>:C<FGAB,,,,4?+4=+9=:+=+++66379@=,7+,+6,8:;,,8,3,,85*039,,8F;,8,,,@,,;DGC>C=D>3>:>;))*628,=5CE@C2*;)2:<8?>*8<F:+9+?+2:*2473:*->573(+*.)+.8(04233*41)-*4)0-2,34(,(3(*-()-,-6.,*.81:@1))*-.(-..*.(((()-(*(-((-(,((..(-(,(((-((-,(-(35)/**(((,
@M02996:162:000000000-B87FG:1:1101:19199:3692 2:N:0:TAGCGCTC+ACTGCATA
GACTACTCGGGGATCTAATCCTGTTCGATCCCCGCACTGTCGTGCATGAGCGGCAGTAGCGGCTTGGTCAGCTGCCTACGCAATCGGAGATCTTCGCCATAGCTATGCATTGAACAGCTACACGGCGAAATGCGCCAACCTCAACCGAAATGAAGCGTGCCAGGATCAAAGGGGGGAGGAGGGGGAGGGGCACGATGGAACCGCAGACGTAACAAGCCGCCGGCGCACGCCGAAACACGAATAAAACGGGAGAACACACGGAGGCTGCGTATGACGGAGGACACGGGGACGGGGGAGGGCG
+
A@<,6;C@BED+86,966,6,<@,6C@B,,,,,78@++,,;9C@89,;@=C@++7+,C,6@FD+8>:,,?<?BB,,,,9?+8>7@DCF=+,,9,:=C+=+4*,+,,9,4,,,,4,,8)*624,+@+388+,,36@6CE6++03@+@:@03**5,+,4*;**50*:*3:;,>8*/?C))-7>8**:/1)(*1-8)9((*.5(/,9(79(()*.-@)8())-/(-42,4-(*(4)(,(.,+2,.-)0))(*()(-.,*((,-,1((1((-,-((())((-((,((.--(((,(-).:*/(((-
@M02996:162:000000000-B87FG:1:1101:19187:3708 2:N:0:TAGCGCTC+ACTGCATA
GACGACTCGGGGATCTAAGCCTGTGCGATCCCCGCACTGTCGTGCATGAGCGGCATTAGCGGCTTGGTCAGCTGCCTACGCAATCGGAGGTCTTCGCCAGATCTATGCAAGTCACCGCGACACGGCGAAGTCCGCCAACCTCAACCGAAATCAAGCGGGCCAGGATCAACGGCGGGATGAGGGGGGGGCGCACGAAGGAACCGCGGACAAAACATGCCGCCTGCGCACCCGGGAAACCCAAGAAAACCGGAGAACGAGCGGAGACGACGGAAGACCGAGGAGGATGGGACGGAGGGAGGAG
+
A@-,8@@FDDD+@,6,66,,66;,,;@B,6,,,86@++,,,9:@6@5@<B9@+8@+,C,CFGG+6>@6:?FEEE,4,49?+=B+@=CF=++,9,9?@B=+9+,+6,8,6,,9,6,,8=*==8+@EEEC@++,7A@DCG8@*:AC*>:C>D*/B9C>C*=*:73*:);:C*=5*0>E5)49:?7*2),)(21-))9((*04,272(<24()2.(8)9))/(*(-46,4-(/(-)4-2,(+26(.7?(((/,0495))--(429((*((-((,((.4:6(,1((-,.52(4(,2..1**-((4
@M02996:162:000000000-B87FG:1:1101:21207:3710 2:N:0:TAGCGCTC+ACTGCATA
GACTACCGGGGGATCTAATCCTGTGTGATCCCCGAACTTGCGTGCCTCAGCGTCAATCGCGGCGTCGTGAGATGCCTTCGCAATCGGGGGGCTGTGTAAGAGCTATGCATTTCAGCGCTACACTACAAAGTCCGCCCACGACAACCGAAGTCCAGTACGACAGGATCAACGGAAAGTTCCACGGGAAGGGTGGACAGGTCACCGCTGACGTACCATACCGCCGACGCAAGCGGTAAACACAAGAAAGCCGGAGAACGAGAGGAACCGCCGAAGTAACGCGGATGAGGGGACGGAGGAAGAG
+
A<6,6;;::@C+7,,,66;,C,;6,<;A,,,6,8+7+,,,,86886,B<?C@6,8@,CF<FGG+7+848<FF9??,,,,9+4>+@DC+=+**462<,<<?7**038472+,2,5,,46)/:+,+5<?,<*++3**1);8>C25D4C9C:1))2<2+3<A:?=9*A)969285*87C/0)*0:1**149(2*-8777(*0).0.4(0-7:)/-(06*.)2,/,,--7911*44)(--4<,/,4(4778(2,.4-0,*-(-(-*.(*-4(,-(-(,.).((-,((,.),,(,36))12*3:((
@M02996:162:000000000-B87FG:1:1101:19205:3710 2:N:0:TAGCGCTC+ACTGCATA
GACTACTCGGGGATCGAATCCTGTTCGATCCCGGCACTGTCGTGCATGAGCGTCAGTATCGGCTTGGTCAGCTGCCTACGCAATCGGAGGGCTGCGCCAGATCGATGCATTTGACCGCTACACGGCGAATTCCGCCAACCGCAACCGAAATCAAGCGGGCCAGGAACAACGGCGGGATGAGGGAGAGGCGCACGATGGAACCGCGGAGGAAAAAGGCGGCCGGCGCACCCGGGAAACCAAAAAAAGAGGGATAAAGAGCGGAGCAGCCGGAGTACCGAGGAGGCGGGCAGGGGGGGAGACG
+
A@-68CCC@CD+8,@,86,,;,;6,<@E,;,,,7+7+,,,,::@8A,@;=CC6,6,,<,CFGG7+8@C,9EEFB,,,49?+==,@@CC=4+,9+8=C:=+9+,66,9+4,,9,9,,6=*6=4,@EGDC:8+,6@8?GG6>7)<D7D=F/9**?99,=*==*:5*=)228*:5*0CE;)-?CCE*;/-*(1*3)0C((*0<(*,765>(()24(8()2)/4:,292(3(4*(()4-..(+*3(-3:-((1(),.1):.(.-,),(*.1((-,-(5))-,,,((4((41(4((2))/*14(-4
@M02996:162:000000000-B87FG:1:1101:19194:3726 2:N:0:TAGCGCTC+ACTGCATA
GACTACTCGGGTATCTAATCCTGTTCGAGCCCCGCACTTGCGTGCATGAGCGGCAGTATCGGCGTGGTCAGCTGCCTACGGAATCGGAGGGCTGCGCAAAAACTATGCAGTTAAGCGCTACAAGGCGAATGCCGACAACAGCAACCGAAATGAAGCGGGGCAGGAGCAACGGCGGGAGGAGGGGGAGAGCCACGATGGAACCGCCGACGAAACATGCGGGCGGCGCACCCGGAAAAACCAACAAAGCGGGAAAAGGCCCGGATCCGCAGGAAGAGCGCGGAGGGAGGGAAGGGGGGGGGCG
+
@@-6@@EFBD@-66,,6<,,,6;6,=@A,8+,,76@++,,;78@,9,<<=,@++7+,C,<FFG++>@,:9=,5?,,,49?,8=,@=@:4+++9+8:7+4+4*++4,,,7,59,,,,4)36+3,@D+:6:+,,6@+=DEF,+)39;38:3;**622,4*=**23*:)120335*.9>))(088**21,*(**.<)91(*.4(*,(()49()91(0)0,)/(*,4-,,44(*-6)3((.4+8:(-2;(.(/()((7(*((--29(,*(-,(4,((.(.,(,((,((-4((((((.)*/*3(3>
@M02996:162:000000000-B87FG:1:1101:25639:3735 2:N:0:TAGCGCTC+ACTGCATA
GACTACTAGGGTATCTAATCCTGTTTGCTCCCCACACTTTCGCGCCTCAGCGTCAGTTGTCGTCCAGAAAGCCGCCTTCGCCACTGGTGTTCCTCCTAATATCTACGCATTTCACCGCTACACTAGGAATTCCGCTTTCCTCTCCGATACTCAAGAATAACAGTTTCAATCGCAGCCCCGGAGTTGAGCCCCGGTCTTTCACGACTGACTTGCTATCCCGCCTACGCGCCCTTTACACCCAGTAAATCCGGACAACGCTTGCCCCCTACGTATTACCACCGCTGCTGGCACGTCGTTAGC
+
CCCCCGG@ECFFGFGGGGGGGGGFGGFFGFFGGGG@FFFGGGGGGGFG8EGGGGGGGG,E<FGGGGF6,C@FGFGGFGGGGGGGGGGGGGCG,?FGFGGDADGGGGGGGE:FGFFFG@>DCBFFFGGGC:EEGGGD>8DDFDBDG>@+<C9=DGFFF8D9DFDCDFGGG>7D??GC*3=ECEGGGGEGFG:5953):FFFFF2852>B>FFFCB*159D;76;@F6602C9(75-<<2ECB,4:=<5.92>:25(*--(-(1()149<:1.59>66<))(-(2,972211<,0)21*,-)
@M02996:162:000000000-B87FG:1:1101:13260:3774 2:N:0:TAGCGCTC+ACTGCATA
GACTACCGGGGTATCTAATCCTGTGTGCTCCCCACGCTGTCGAGCCGCAACGTCAGGTATCGACCAGTAAGCCGCCGTCGCCACTGGGGGTCCTCCTAAGAGCTACGCAGTTCACCGCTACACGAGGAAGGCCACTTACCTCTCCGATACGCTAGCTTGACAGGTCCAAAGGCAGTTCAGGAGTTGAGCCCCCGCATGTCACAGCTGGCTTGCCATGCCGTCTGCGCTCCCGGTACACCCAGTAAATCCGGAGAAGGAGTGCAACATACGGAATACAGCGGCTGCAGGGACGAGGGGAGCG
+
@@-,6;C@CCD6@,@,;6;,CCC;,6;C,6,,6C@@+,,,5CFDB@+@@CCB,96@,CF@FGGGGGECCDGGGE++++@>+B:F,=<,7++4@,9<AB=,?+,+6:>@E++9,6,,6>*6=9A+@FDEF:+3DC@++@D8:5*=6E>*3<*)*4;D===ECC7*2;99?E,0;8D,118CC8C0,287;0=1D899(*2)<+9)3/633)*-4)6*569-*-(-.3((-*33)-(-.6,14..599.)*-03(78*.((..*.)24())(-,((..).,(-(-(,(..(2(-))***-3(,
@M02996:162:000000000-B87FG:1:1101:15651:3778 2:N:0:TAGCGCTC+ACTGCATA
GACTACAGGGGGATCTAATCCTGTTTGCTCCCCACGCTTTCGCGCATCAGCGTCAGTTACTGTCCAGTAGACCGCCTTCGCCACTGGGGTTCTTCATGATAGCGACGCATTTCACCGCGACACAAGGAATTCCGTCTACCTCTCCAGCACTCAAGAGATACAGGTTCAAACGCAGTTTAGGGGGGAAGCCCAGAGAGTGCACATCTGACAGGCATCCCCGCCGACGCGCCCGGTACACCCAGGAAATCCGGACAACGATCGCCACCGACGGAGGACGGCGGCTGAGGGAGCGAGGGAAGGG
+
@@@,@CECCCD+86@,C<<,,,@,,<C;,,,,,68:+8,,58,@7+,+6A:@,666,<E@6C9AFCF<@<CF@>@7,,E??,48,9<,4++,9,9,,<C,9+;+6@>:=++8,6,,8=*6686@>FCD=,,,@=,6+@,3=8;CCGC39?*0@:?FFG,:=C8,,3*52E,34/;4++2+48C*/1-7(*;,07DB1+*.-0.-,/56<**(,5))(.*-/414(3(70*42)3,--6,*(,(457))*-)-,.,1-(((-*,-*4(,,(--((--(-(,1((-(,,2-(,-))/1*.,((
@M02996:162:000000000-B87FG:1:1101:15664:3790 2:N:0:TAGCGCTC+ACTGCATA
GACTACAGGGGGATCTAATCCTGTGTGCGCGCCACGCTGGCGCGCCGCAGCGTCAGGTACTGTCCAGTAGACCGCCTTCGCCACTGGGGGGCTTCCTGATATCTACGCAGTTCACCGCTACACAAGGAATTCCGGCTACCTCTCCAGCACGCAAGAGATACAGTTTCAAAGGCAGTTTATGGGGGAAGCCCAGAGAGTTCAAATCGGACTGGCATCCCCGCCTACGCGCGCGATACACACAGTAAATCAGGAGAACGGTAGCCACGTACGAAGGACCGCGGCAGCAGGCACGAGGGGAGCG
+
@<-,6,<@CDD+7,6,<6<,,,;,,<;C,++++76@+,,+,8B@+++86>7@,,8?,CCECF?EFFACECFFCB>++4,A484@,=A,=+**45D:B,7,7+,+2<6*8**2,4,,4:)1198AFGGF:,+2><*13B6*246CFG?:.9)4C8CFGG9CFF6,+*2<:A+71)92**6*:8:**127.0*3)09?0+*--+..2),,()*.4<4/37*-/((-.349(*-4)-(-.,,*(.-)/4).*./.-7(*-(-(-0-.7(-.(-(,(,.(,-(,32(--(.-(,13))/2*-,((
@M02996:162:000000000-B87FG:1:1101:8304:3815 2:N:0:TAGCGCTC+ACTGCATA
GACTACTCGGGTATCTAATCCTGTTTGCTCCCCACGCTTTCGAGCCTCAACGTCAGTTATCGTCCAGTAAGCCGCCTTCGCCACTGGTGTTCCTCCTAATATCTACGCATTTCACCGCTACACTAGGAATTCCACTTACCTCTCCGATACTCTAGCTTGACAGTTCCAAATGCAGTTCAGGAGTTGAGCCCCCGCATTTCACATCTGGCTTGCCATGCCGTCTGCGCGCCCTTTACACCCAGTAAATCCGGATAACGCTTGAACCATACGTATTACCGCGGCTGCTGGCACGTATTTAGC
+
C--AC,66BCD-CFFG<,,C6;EC,<CF,CFG,C@:FGE8FCEGGD,EF=EFGGGGFFGGGGGGGGGFGFFGGGG77:=FF:F:@CFFFF:49,,A<<FFBFE8,?DGGG7AFE,CE8<>8@AEGGGFC==EFFGGCGGGGDFGD+88<>DDDEGFGFCGGGD?F;DGGFDFGFGFFF;DDGGG?DEGF9FA>BGFDCFEECE<41>;>FCBFAB+)9C040//9=9(.8.68@CEF@<C@<;EA<7?642/,869,-(--2.8C?244:5<6>).64,,3-,442,((431))23+.))
@M02996:162:000000000-B87FG:1:1101:8287:3821 2:N:0:TAGCGCTC+ACTGCATA
GACTACTCGGGTATCTAATCCTGTTTGCTCCCCACGCTTTCGAGCCTCAACGTCAGTTATCGTCCAGTAAGCCGCCTTCGCCACTGGTGTTCCTCCTAATATCTACGCATTTCACCGCTACACTAGGAATTCCACTTACCTCTCCGATACTCTAGCTTGACAGTTCCAAATGCAGTTCAGGAGTTGAGCCCCCGCATTTCACATCTGGCTTGCCATGCCGTCTGCGCTCCCTTTACACCCAGTCAATCCGGATAACGATTGCACCCTACGTATTACCGCGGCTGCTGGCACGGATTTAGC
+
CCCCCFGGGGG@FFFGCAFEGGECCEFFGECFFGGGDD,CDEGGGGGGGGGGFEGGGGGGGGGGGGFGGGGGGGGDDE?FFFEEGFECFFEDGEE@FGFGF9EFFGGD>CCFEFFGG>?DDEFGGGGFFF8FGGGGGGGGGBFGGGF+<??DGFGFFFGFGF>,@99DGGGFGFGEFGDFDFGFGGE7CF8>D>C=5@B5;E;A=FE679;=>FB=>F4>4(>569@/0*637;CEC;FC,,/)2?5C42B@0)/2/((,-*689((.31.3)5)).4---((-3:2((..-).**+-.2
@M02996:162:000000000-B87FG:1:1101:10690:3824 2:N:0:TAGCGCTC+ACTGCATA
GACTACTAGGGTATCTAATCCCGTTCGCTCCCCTGGCTTTCGAGCCTCAGCGGCAGATTCGGTCCGGAAAGCCGCGTTCGCCACTGGTGTTCTTCCTGAGATCTACGCAAGTCACCGCGACACCAGGAATGCCGCTGCCGTCTCCCGCGCTCAAGGAGGACAGGTCCAGATGCGTCACGGGGGGGAGCCCCGAACGTGCAAAGCGGGCTGGTCCTTCGGCCTGCGCGCCCGGGACGCCCAAGAAGTCGGGACAACGGTCGGCACCTAGGTAGAAGCGCGGCGGCAGGGACGGAGGGAGGCG
+
@@-,8;CCDFF-C,6,66;6;E@,,;@@,;+,8-:@,,,,5@FA,@,;@=,@+66@<C,CFG,FFBEFDEGGGE:F>+=?484@,9<,9,+,9,C,?BB,9;,+>C>>>++9,4,56=*==83=DGDD=,,,3=@=+@,338*=:D=@9D*)>BCGGGGGG>9*2384?C1+12*4:C>>CCE*:C31,*2-059((*04-:(.(079()1(.9)*.)7(*(362-(--*((/-6941*2,(.49.6(/35325(/((--(/-4*(.)..4)).).-,(1(,(((-2(-3-4).2**(((-
@M02996:162:000000000-B87FG:1:1101:10670:3831 2:N:0:TAGCGCTC+ACTGCATA
GACTACTAGGGGATCTAATCCCGTTCGCTGCCCAGGCTGTCGAGCCTCAGCGTCAGATTCGGGCCGGAAAGCCGCGTTCGCCACTGGGGGTGTTCCTGATATCTACGCAGTTAACCGCTACACCAGGAAGGCCGCGTCCGTCGCCCGCGCGCAAGGAGGACAGGTCCAGAGCCGGCACGGGGGTGAGCCCCGAACGGGCAAAGCAGGATGGACGTGCCGCCGGCGCGCCCGGAACGCACAAGAAATCGGGAAAACGCGCGCCACCGAGGTAGTACGGCGGCAGCTGGGAAGGAGGGAGCCG
+
A<6886=CCDD+7,96;<,6<C@;6CC7,,+,;-6@,,,,,:D@8+,B<=CB,6@B9C,6BF+@@B@@7@FAF>44++6?+,8@,9=:>+++6+9,C?,,7+6+6<8>=+87,8,,6)*++6:DFFC=>,+,@:C+*5*59)5C*>><*9?>B8CGGCGD8*3*0)297E*)*0)2.9<DDDE/2/4*.*;-8;)(-*)-(2(4(0,(.0C(4)-)4.79:(4(-,((-*-1)-(-3(*14..4)))(/()(.).7--(-2)-(/4,(,,),)--((-,,,(4((.4(((--..**2-,(4
@M02996:162:000000000-B87FG:1:1101:14579:3851 2:N:0:TAGCGCTC+ACTGCATA
GACTACTAGGGTATCTAATCCTGTTTGATCCCCACGCTTTCGTGCCTCAGCGTCAAGGACGGATTCGTGAGATGCCTTCGCAATCGGTGGTCTGAGTAAGATCTATGCATGTCACCGCTACACTACGCATGCCGCCCACGGCAGCCGTAGTCCAGCGCGACAGAATCAAAGGCAGTTCCGGAGGGAGGCCCCGGGCGGTCACCACTGACTGGACGCACAGCCGACGCACCCGTTAAACCCAAAAAATCCGGACAAGGCGGGCAGACGCCGGAGTAGCGGGGCGGCAGGCACGGAGGAAGAG
+
@@-8@CCFDFF-C,,,66,,,;;,,;;E,6,,,C+@+,,,,8C@6<,B6=CB,66@,CFFGGG:,C@9CCFG@?9<,9,A8@>,D@C,?7,,9AEC,A?,9+,,9,9,=,,9,9,,8>9==9,,9E++4++,@=CC>G+=D5>++8:+3+3*63=@ECGG7>=,@+<<CCC6,9C,+:7?C>4**15564*/8:D9(*)(,+.)-)5-4*0.479863C32((-(,(-(*(,*(,-45,*(-((0-((2-.4(.3*.(((,)-,*.((--(,((.)--((,7,(((,3-(.-.)*1*.2((
@M02996:162:000000000-B87FG:1:1101:6942:3860 2:N:0:TAGCGCTC+ACTGCATA
GACTACACGGGTATCTAATCCTGTTTGCTCCCCACGCTTTCGAGCCTCAACGTCAGTTACAGTCCAGTAAGCCGCCTTCGCCACTGGTGTTCCTCCTAATATCTACGCATTTCACCGCTACACTAGGAATTCCACTTACCTCTCCTGCACTCAAGCCTGACAGTTTCAAATGCAGTCCCGGGGTTGAGCCCCGGGTTTTCACATCAGACTTGCCATGCCGTCTACGCTCCCTTTACACCCAGTAAATCCGGCTAACGCTTGCCCCCTACGTATTACCGCGGCTGCTGGCACGACGTTGGC
+
CCCCCFFECGGGGGGGCCF<FGFFFFEGGFFFEGGGGGGGGGFFGDFGGGGGGFGGFGFFFGGGDGGGGGGCFFGCECGFGFFEFFFCEFFGGGGGGGCGFFCGGGFEEEGFCFGGG>>CDEFDGGGGGG8EDFFGGGGCFDFGG9D??FDDG8DEFGE8BED?@DD,?ECDCFGGF8DAEGD@FDFGFGFAB>D=)C59/>7EE4:*7AC>6FB+)20/4/05*5(,,=<@F47;6)<8?D@E:C?CFB:7278>--.(,1(5C>B(4-.,.54<--391((43:28(,3())2/2(4(
@M02996:162:000000000-B87FG:1:1101:6962:3865 2:N:0:TAGCGCTC+ACTGCATA
GACTACACGGGTATCTAATCCTGTTTGCTCCCCACGCTTTCGAGCCTCAACGTCAGTTACAGTCCAGTAAGCCGCCTTCGCCACTGGTGTTCCTCCTAATATCTACGCATTTCACCGCTACACTAGGAATTCCACTTACCTCTCCTGCACTCAAGCCTGACAGTTTCCAATGCAGTCCCGGGGTTGAGCCCCGGGTTTTCACATCAGACTTGCCATGCCGTCTACGCTCCCTTTACACCCAGTAAATCCGGATAACGCTTGCCCCCTACGTAGTACCGCGGCTGCTGGCCCGTCGTTAAC
+
CCCCCGGGGGGEEGFGEEFGGGGGGGGGGGFGGGGGGGGGGGGGGGGGGGGGGGGGGGGGGGGGGGFGGGGGGGGGFGGGGGGGGFFFGFFFFGGGGGFGCFFFGGFG6>FDGGGGG@BDDEFGGGGGGGGCDEGGDDFDFEFGGGFGFGFFGGGGGGGGGE>CEFFFFGGDFFGGFGFFGGGGEGEGECFAFFG:>FAECFFF)+:>:AG@E44=@FC>4575@DF2;E28>;E45;FGFFFEF37<;3=;;>6*----4*28C918<1.,(-)6)--(4(-22::::((4))*22(()
@M02996:162:000000000-B87FG:1:1101:20762:3877 2:N:0:TAGCGCTC+ACTGCATA
GACTACCAGGGTATCTAATCCTGTGTGATACCCAGGCTTTCGTGCCTGAGCGTCAGTTCATCTCTGGACAGCTGCCTTCGCAAGCGGAGTGCTGCAGCAGATCTAAGCATGTCACCGCTACACGCTGCATTCCGCCAGCCTCGACATGACTCAAGACAACCAGGAGCAACGGCAGGTGCAGAGGTGAGCGCCGAGAGGTCACCGCGGACTGAAACGCCCGCCGGCGCACCCGGTAAACCCAAGAAAGCCGGAGAACGCGCGCAGCCGCAGGATGACCGAGGCAGATGGGACGGGGAGAGCG
+
A@-,@CFEDDD-;,<,66,6<,@;,<;E@@,,,;6@,,,,,8C@,@,;@=CC+86B,CFFAF9FAC@FC@FG@B,,,,4A,@=+@=@B@,,,9AEAFF@,9+,,4CEA=4,9,9,9859===,@=+6+9,,,9DCDC++6+0<C>C8F06+*@=?EFFGE7>8+@*6==@E>+:?9*+8;AA@*3389)**:?BGA(*/(),089)6,:)*/7*/=9:).*-(-(-(21*(3)4,-5.,*,4(4?<,(*-.4(7.*-,-(-)-(/((4(-,,)(..(-(,,(,-,).3(.42.)/*2,(((
@M02996:162:000000000-B87FG:1:1101:9121:3951 2:N:0:TAGCGCTC+ACTGCACA
GGGGAGAAGGGGAGCGAATGATGATGGCTGCAGACACGATGGAGCGTCAGAGGAAGATGAAGCCCAGGAGGCCGCGTTGGAAACCGGGGGGGCGCAGAAGATAAACGCATATCACCGCGACACTCGGAATTGAGACTACAGCTACTACGCGGAAGAAAAAAAGGAGCAACTGGAGTCCACAGGGTAAGCCCGAGGGGTTCACAGCAGACTTGCCTGCCCGACTGCGCGCGAGAAACACACAGAAAGGCCGGACAACGCGTGCAAAAGGCGGAGTAGCGGGGCTGCAGGGAAGGAGGAAGAG
+
6--,6+,=ED;+6+@:7++,,,,,,-;4,,,,,<,C,,+,,6;,;++8,4,C,,,,,<:,,C,AF<<,C@@FD:4++++4,,9FGCE+++5*2**28><+0*+*202*//*+++3,24./9*2+*25:?*3+++*2*3++*.)02+)3)/)(:/7:+::5*/4**)*:7*+/+0*+)2)/317**2,0)+*-))/-(*)(.+-93)414)*-)9)1()*,*-(((-(-(*(()(,(,,+*(.()/(((*,)--0(1--(.(*()*,4((-(3(,.).((-(-(-((.1(((,)./**((.(
@M02996:162:000000000-B87FG:1:1101:16191:3958 2:N:0:TAGCGCTC+ACTGCATA
GACTACCCGGGGATCGAATCCTGTTTGCTCCCCACGCTTTCGAGCCGCAACGGCAGTTACCGTCCAGCAGGCCGCCGACGCCACCGGGGGTCTTCCTGATATCGACGCATTTCACCGCTACACCAGGAAATGCGCCTGCCCGTCCGGGACGCAAGGAGGACAGGGTCCAAAGCAGGGTAGGGGGGAAGGCCCGACAGGTCACACCAGACGTGACGTACCGGCGACGCACCCTGTACACCGAGGAAAGCCGGAAAAAGGGCGCACCCGAAGGATGACCGCGGGTGCTGGGAGGGGAGGAGCG
+
@@8,@CCF@CC+8,9,86;,6C@,,;;=,,,,8C@@+,,,,8C@B@+@:>@@+8@B6CEEEGA@FCCFCCFFGE=@++4>+84@D6=+:++36,C>=>=,7+3+68>+:++,,733>=*90;,@EBC<2,,,5=AD*C,,2(287E>*5/),=87*::=:*64;*09=7CGF60CC)*5>CDD**1-7(/24)7)4(**..+).(8:<?)*-(.(.4)1-1,(-(-4((*((*).6-4,*-4027:(.2-.,(..*((---)--111(44-(),,).,,(((,(().,(.(,.)*2*,((-
@M02996:162:000000000-B87FG:1:1101:20291:3978 2:N:0:TAGCGCTC+ACTGCATA
GACTACCAGGGGATCTAATCCTGTGCGATCCCCGCACGGTAGTGCATGAGCGGGATTTACGGCCTGGTCAGCTGCCAACGGAATCGGGGGGCTGCGTCAGAGCGATGCAGTTGAACGCTACAGGACGAAAGCCGCCAACCTCGACCGCAATCAAGCTCTCCAGAAGCAACGGGAGGAAGGGGGAGAGCGCCACGAGAATACGGCGGACTAAAAAAGCGGCCAGCGAACCCAGGAAACCCAACAAAACGGGATAACGACAGGAGACTGGGAAGAAAGAAGGCGGCAGGAGCGGAGGAGGACG
+
@<-,66;@CCC+7,,,665,,,;;,6@C,,,,,8+6+++,,8;;<6;<@=,@++6+,:CEFGD@,:<6,6CEAE,,,49?+?@,4=@+4+**4*45*55*2*,*4,4*2,,,,6,,4-)/29,<BF:14**+*3/):>;?0,87924/07))3+7+0++38<.,:)*39*:5*7D=7*4>CC5*29,1(/*-..9((**.4*4-(89B()9:<?9B?)/1*(-,1-,7(*(.*4(.(.+/((-3)(4(*,),4/)*(,(-,7((/.)(,(.-(.(.(.(,.(31(23(((-,).1**4-,4
@M02996:162:000000000-B87FG:1:1101:22912:3993 2:N:0:TAGCGCTC+ACTGCATA
GACTACCGGGGGAGCTAATCCTGTGTGCTCCCCACGCTTTCGTGCCTCAGCGTCAGTAAAGGCCCAGTAAGCCGCCTTCGCCACCGATGTTCCGCCTAATATCTACGCATTTCACCGCAACACTAGGAATTCCGCTTACCGCTACCTCACTCAAGAACGGCAGGTTCAAAAGCAGGGCAGGGGGGGAGCCCGGACAGTTCACATCAGACATGTCGAACGGCCTGCGCACCCTTTACACCCAGTCACTCCGGGAAAAGCTAGCACCCTACAGGAAACGGGGACACGGAGGACGGAAGGAGGG
+
BC<A@C,6@CD+@+8,;6;,,CC,,<CA,,,6,C@C+6,,,@,68,<EC@,@,,8C<6F@6ED,B@EDDF,AF>>7,4@?B=@F,6++8,,,9+8==?:,9+,+9C>:+++,4@,56=*66=B,@FDEC,,,@3C6+>DD+)*3;853@D+*44;=AC>*@:7*4;:?CDA?89CG55>):8***13<9**2)7)30+0)6+.).*5,4)*,.14)(0)-*(--((43-*,(*)-6)4,*-4()/)))*,.(()(0.()-.*).*-(((()((((((((,-(((((--(,,())*//..(,
@M02996:162:000000000-B87FG:1:1101:22906:4009 2:N:0:TAGCGCTC+ACTGCATA
GACTACCGGGGTATCTAATCCTGTTTGCTCCCCACGCTTTCGTGCCTCAGCGTCAGTAAAGGCCCAGTAAGCCGCCTTCGCCACCGATGGTCCGCCTAATATCTACGCATTTCACCGCTACACTAGGAAAACCGCATACCTCTACCTCACGCAAGAACGGCAGATTCAAATGCAGGGCACGGGTTGAGCCCGTACAGTTCACATCTGACTTGTCGTCCCGCCTGCGCACCCGTGACACCCAGTAAAGCCGGACAAAGCACGCCCCCGACGGATTACGGCGGCTGCTGGCACGGGGGAAGCG
+
BC<A@EFBCED7@,<E@@<<@C@;;CCEA<,,6C@@7B,,@@C@86,EC?CB68@E6FGGGGGDGECEEFGGGGFF7CCDCCCGGC:+=,:,@+@FCEE,,;;+9C>F>++9,@B?BA5=+=,7EFF?E,,8@CE++@=8366?DG5F0@*5BCDGGGGGDC>*4++@@D7B7BCFEGFFCED4*156)=F9/8/9*7+<71<);;?)6+2.1*6)659.21(//496>E14C(2(6)+:,:3<*)))2-079).*,.((-)(-731247(-(-.81((,12(--)3,13)3))1**4,3,
@M02996:162:000000000-B87FG:1:1101:17167:4061 2:N:0:TAGCGCTC+ACTGCATA
GACTACTGGGGTATCTAATCCTGTTCGCTCCCCACGCTGTCGCGCCTCAGCGGCAGGTACAGCCCAGTAAGCCGCCGTCGCCACTGGGGTGCTGCCCAATCTCTACGCATTTAACCGCTACACTGGGAATTGCGCTTACCGCTTCGGCACGCAAGCCCTCCAGGATGAAAAGAAATTCCCACAGGGAAAGCAGGACGGTCACTCCGAACGTAAAGAACCGCCTACGCGCCCGTGACGCCCAGGCAGTACGGACAACGCGCGGCGCCAACGTAATACCGGGGATGCGGGGACGGAGGGAGGG
+
@@-8666;AC@+8;6,66,,6,6,,=8@6,+,,;8@+6,,,9C:+7,B6;;@++6@+:FCEGA,B@@,6@FCFC+=+++8+84@,9<,4++4@,E<FA:4,+4+99>+=++,,4,,88*063:,CFC<:,,,3@+8+@,3+)*+0+150*3)@8964A7?*108=*0=8BC;*;<,4=*;B6*,,/373;<5AFD,(*)(/3))/)6,4)*.27:67)*-*-(-.4(4(*-4)(40--**-4067(()2-)-(..*-(((-)-()-(---(,(-)-,(((,,--.,26(4(30):**31((
@M02996:162:000000000-B87FG:1:1101:26218:4133 2:N:0:TAGCGCTC+ACTGTATA
GACTACACGGGTATCTAATCCTGTTTGCTCCCCACACTTTCGAGCCTCAGCGTCAGTTAAAGCCCAGTAGGCCGCCTTCGCCACTGGTGTTCCTCCGAATATCTACGCATTTCACCGCTACACTAGGAATTCCGCCTACCTCTACTGCACTCAAGATGACCAGTTTTGGATGCAGTTCAGGGGTGAAGCCTCGACATTTCACATCCAACTTGGTCACCCGCCTACGCTCCCTTTACACCCAGTAATTCCGGAACACGCTTCCCACCGACGTATTACGACGGTTGACTGCACGTATTTAGC
+
CCCCCFFFGEGGEGGGGGGGGFFFGGGGGFD<FGEGEGGGGGFCEFGGFCGGGDFCCFGCFGAEFGGFGFFFGGGGGGGGGGGGGCFF<FEGFAFG7FFCFFGFGFGGGGGGGGGGGAFGDEG=,?FFGFGGGGD0=>@,2:5DFG*,:DDEGGG,9A8,388CD+6@68,;D+=2+=*39>@C++:58;,85*<@=@?@6D48>;5>)/5*>A>B=FF@:85(8(5-,87@G;EE3)8:?<3973)9+4)((./2(---(2()2(-,,-4:5())((,,,(4(()).().(0)+03.)6
@M02996:162:000000000-B87FG:1:1101:26212:4152 2:N:0:TAGCGCTC+ACTGCATA
GACTACACGGGTATCTAATCCTGTTTGCTCCCCACACTTTCGAGCCTCAGCGTCAGTTAAAGCCCAGTAGGCCGCCTTCGCCACTGGTGTTCCTCCGAATATCTACGCATTTCACCGCTACACTCGGAATTCCGCCTACCTCTACTTCACTCAAGATGAACAGTTTTGGATGCAGTTCCGGGGTTAAGCCCCGACATTTCACATCCAACTTGGTCACCCGCCTACGCTCCCTTTACACCCAGTAATTCCGGACACCGCTTGCCACCTACGTATTACCGCCGCTGCTTGCACGTAGTTAGC
+
CCCCCGGGGGGGGFGGGGGGGGGGGGGGGGDFGGGGGGGGGGGGGGGGGGGGGGGGGGGGGGGGGGGGGGGGGGGGGGGGGGGGGG<FFEEGGGGGGGGGGFGGGGGGEGGGGGGGG>B6CEGFGGFEGFGGGGGDGEFGGEFGGGEGFGFFGGDGGGGGGGDFGFGFGFGFGBFGFGFEGGGEEF@G@FG>E>GFFGFFFGFFFFFBEFGCEF=FEFG@C>D@F@F7;C@;FFCEEA??,,/);)<A:>)-4>(/--,--C747?B0:?,2<:.666,,14((,42<?)420)2*2)..
@M02996:162:000000000-B87FG:1:1101:24400:4170 2:N:0:TAGCGCTC+ACTGCATA
GACTACTGGGGTATCTAATCCTGTTTGCTCCCCGCACCTTCGCACCTCAGCGTCAGTCATCTGCTGGCAGGCTGCCTTCGCCATTGGTATTCTTCCAGATATCTACAGATTTCACCCCTACACCTGGAATTCTGCCTGCCCCTCAGTCACTCTAGTTATGCAGTTCTCAACGCAGTTCGGGAGTTGAGCTCCCGCCTTTCACACCAAGCTTGCATATCCGCCTACATGCCCTTTACGCCCACTAATTCCGAACCACGCTCGCAACCTACGTTTTACTGCGGCTGCTCGCCCGTTATTCAC
+
CCCCCGGGGFFGGGGGGGGGGGGGGGGGGGFFCGGGCEGGGGGGGGGGGFEFGGGGGGGGGGGGGGGGGGGGGGGGGGGGGF=FEFCFCFFEFGGG9<DEEFFGGGGGGGGGGGFGG10=8EFFGGGGGGGDEGFCFFF@=D?DGGFGFGFE9FDFGGGGFFDCDFGACGGFGFDED?=?EECE@:AGBAFFFEGB>CF@=C*88<C9CA?@99>999:<9<75((94:C>2?EEC?@ECD(3569/7;=221)58/.//.1463(.(42...1.3)))(,4-(())((,(-.)*135).
@M02996:162:000000000-B87FG:1:1101:24385:4179 2:N:0:TAGCGCTC+ACTGCATA
GACTACTGGGGTATCTAATCCTGTTTGCTCCCCGCACCTTCGCACCTCAGCGTCAGTCATCTGCTGGCAGGCTGCCTTCGCCATTGGTATTCTTCCAGATATCTACAGATTTCACCCCTACACCTGGAATTCTGCCTGCCCCTCAGTCACTCTAGTTATGCAGTTCTCAACGCAGTTCGGGAGTTGAGCTCCCGCCTTTCACACCAAGCTTGCATATCCGCCTACATGCCCTTTACGCCCAATAATTCCGAACAACGCTCGCAACTTACGTATTACCGCCGCTGCTGGCACGTAATTAGC
+
CCCCCGGGGGGGGGGGGGGGGGGGGGGGGGGGGGGGGGGGGGGGGGFGFGGGGEGGGGGGGGGGGGGGGGGGGGGGGGGGGGGGGGGGGGGGGGGGFGGGGFGGGGGGDFGGGFGGG:DDFEFGGGGGGGFGG;EDDEEDGDFGGEDGFGFFGGFFFGGGFGBFGDGGGGGEGBDGFGAEE=@CFG@GFGGFFFGFFGFFFGFFFFCDFFGBF9;=AFG<;9DFF@F<ECBBGEEEF?F8?3884737;3=73:6;..//6>9>D2AAA:4<9:4)4(-(-4129?77?77(00*2<648
@M02996:162:000000000-B87FG:1:1101:9670:4184 2:N:0:TAGCGCTC+ACTGCATA
GACTACTAGGGGATCTAATCCTGTGTGCTCCCCACGCGGTCGCGCCTCAGCGGCAGGTACTGTCCAGTAGACCGCCTTCGCCACTGGCGGTCTGCCTGATATCTACGCATTTCACCGCTACACAAGGAATTCCGTCTACCGCTCCAGCACTAAAGAAAGACAGGTGCAAGTGCAGGTTAGGGGTGAAGCCCATAGAGTGCACACCGGACTTGCCTGCCCGCCGACGCGACCGTTACACCCAGGAAAGCCGGAGAACGCTTGCCAACGACGGATGACAGCGGCTGACGGCACGGAGGGAGCG
+
@<6,8CCEEEF+@,A,;6@,CCC;,<CE9<,6@C@@+++6+8FC@+,B<=CB+77B+CFECF9BEACC<CFEFC::,4=A,84@8=A?=+4+@,CFC,A,9+=+6C>+66+9,6,,8>*0=9,@DFFDC,,,@=6==DAD+:*==FC@0;*)7;:FFGGFFF8*4*34:D5:,3B,32:*2:=**97@88:/)0CC4,+1/+76?)233)2/1;)*/51-2-(-(479(*4(*(--.),*(.((04((2-.-(0.2-(((-*.6*4(444(,((..)..,19(-(((-,((-.02**-2-(
@M02996:162:000000000-B87FG:1:1101:17691:4196 2:N:0:TAGCGCTC+ACCGCATA
GACTACAGGGGGATCTAATCCTGTTTGATCCCCACGCCTTCGTGCCTCAGCGTCAGTGCCGTCCTCGCCAGCTGCCTTCGCGATCGGGGTTCTATGTAATATCTATGCAGTTCACCGCTACAGTACAGATGCCGCCAGCGCCGTGCGGACGCTAGGCGCGCAGGAGCAACGGCAGCCTCCCGGTTGAGCCGGGAGAGTTCACCGCTGACTTACGCGGCCGCCGACGCACCCGTGAAACCCAATAAATCCGGATAAAGCGTGCAACCGCCGTAGTACCGCGGGTGAGGGCACGGAGGGAGC
+
@C-A@CDDFED+@6<E@<B,C6@;6CCF@,6C6C6@+C,,;C@@,BCE@BC@,@:B<FFGG8@:,C@FC@FGFFEF,,@=,7@4@CC+4+8,4@4?,<@,9+4+9<@9>,,9,9,:855=@DB@EFF<,,,CDEEDDGFDGA?==E=@*0*033;,@C>>CE5*:)9C6=CB5:55A05A;8C**158;EG4BD)4-2*)6<2810427*0-6>:765C-*4-349B>1*-(/,4:><,;38:37A))2-.--).*.)-.-*()*.((2----(.446(,4(--((.,(-43.)/**---
@M02996:162:000000000-B87FG:1:1101:9076:4205 2:N:0:TAGCGCTC+ACTGCATA
GACTACCCGGGGATCTAATCCTGTTTGCTCCCCACACTGTCGCGCCTCAGCGTCAGTTACAGTCCAGTAAGTCGCCGTCGCCACTGGGGGTCCGCCCAATCTCTACGCATTTCACCGCTACACTGGGAATGCCACTTACCGCTCCTGCACGCAAGCCCGACAGGATCCAAAGCAATTCCCGCCTTAAAAGAAGGACGGTCACGCCAGACTGACCGGGCCGCCGACGCGACCGTTACGCCCAAGCAGTCCGGACAACGCTGGCCACGTACGAATGACCGGGGAAGCGGGGACGGAGGGAGCG
+
@@-,8CCE@EC+@,@,66;,@,C,;-;,6,,6,;+B7C,,,:D@@:,B@=,@86@C,CFEFG@?FCD9@EF5EC@B+8=>66=C==@,4+++9+4?CEF,,+=+>C>==6+7,8,,>8*6===,CFFDC,3,@=D++@9>+:*3;8:33=*8CCC<CFEE>C5*=*A7;FGF,6C,*=466=***2>D4EG;FAG@(*)(/+(/2>>DF4*58448>5/-/-(4,39>(*(,*(((-,*2,-305()(2-.42521-((-,*.(1(-.(4(((()..-(-(,(-4436(43-0.1:1-,(,
@M02996:162:000000000-B87FG:1:1101:15164:4245 2:N:0:TAGCGCTC+ACTGCATA
GACTACTGGGGGATCTAATCCTGGTTGCTCCCCACGCTGGCGTACCTCAGGGGCAGTTACAGTCCAGAAAGTCGCCTTCGCCACCGGGGGTCCTCCTAATATCTACGCATATCACCGCGACACTAGGAATGCCACTTGCCCCTCCTGCACGCAAGTCTTGCAGGTCGTAAGGCGAACCGGAGTTAAGCGCCGGGCCGGCACCGTACGCGTACAAAACCACCGACGTACACGTAACGCCAAATAGGTCCGGAGAACGCACGACCCCGAGGTAGTACGGAGGCAGCTGGCACGGAGGGAGCCG
+
A@<A@CCC@DD+@,6,66,,,<@,,-8A,,6,,;6@+,,+,8B@8,,C<=,<++@B,<F@FG@FFADFCEG,EB@:,,@?88=@D=@+4+++9,C?<EA,444+6<>>=++,,6,,8:*==83,@FFC=,,,@9E62,,3=5@>D8:@9D*8E@C,5,,599;,=A;41BGF6:DGF565:C**2370(2*.75<,(*)-,*(,-89420>>BFFF<3C?7(962---(+-(*.,1,,*/...)/).)/1.(-))/,((--59(1(4(--.4)-6(3((1-(-((.,(2,3(05**/4--9
@M02996:162:000000000-B87FG:1:1101:22107:4256 2:N:0:TAGCGCTC+ACTGCATA
GACTACCGGGGTATCTAATCCTGTTTGCTCCCCACGCTTTCGAGCCTCAACGTCAGTAACTGTCCAGTAAGCCGCCTTCGCCACCGGTGTTCTGCCTAATATCTACGCAGGTCACCGCGACACTAGGAATACCGCTTACCCCTCCAGCACTCTAGCTACAGAGGTTCAAAAGCAATCCCTAAGTTAAGCCCAGGGTTGTCACGTCTGACTTACATTGCGGGCTACGGTCCCGTTACACCCAGTAAATCCGGAGAACGCGTGCACCCTACGTAGTACTGCGGCTGGTGGCAGGGAGGTAGCG
+
CC9B@F@:@CD7@<,<@65;@<C66-C;B,69,C:@76,,,@C@BF,B;=CB66@BCEF,,CEEGCCC@DF=F>@F,44AB8?@D4>+7,,,9,C<=FFE@+,69<@CE++9,95C>>*6=8@,@ECFC3,8,AEC+B,>=5?+CGEE9=*0,8=,@ECF8F8+4*:CFFE9:99,;*3*63@,357::A8:6>C))*2.7>((8)619+41*;*+9=*4*6(6(/(,/*3;5421.5,/,((.14).9-.4(7(2-----1-.0(443-,.(-..)..,11(-(,.,(4(2).;**.4)(
@M02996:162:000000000-B87FG:1:1101:22113:4277 2:N:0:TAGCGCTC+ACTGCACA
GACTACCGGGGTATCTAATCCTGTTTGCTCCCCACGCTTTCGAGCCTCAACGTCAGTAACTGTCCAGTAAGCCGCCTTCGCCACCGGGGTTCTTCCTAATATCTACGCATTTCACCGCTACACTAGGAATTCCGCTTACCCCTCCAGCACTCTAGCTACAGAGGTTCAAAAGCAATCCCTAAGGTAAGCCCAGGGTGTTCACTTCTGACTTACAGTGCCGGCTACGCACCCGTTACACCCAGTAAATCCGGAAAACGCCTGCCCCCGACGGAGTAGCGGGGCTGCTGGCACGGAGTGAGCG
+
C@BB@F@:@ED+@@<C;@,C<FC66<CF9C,<@EFC@B,,,@FDBB<@C=FB,:@C9FFFEF@FGCE@AEEGGCFF,,EDBB?FG@C+7++9@,CA9EE;A9;+@EB:C=+49=55>>*===,,@E@FA,,,@FC?+BD@D=DCDGDD?80),6==7=FF>==+5:?CFG9FCCG,;CC6;CC,35;9>FF@FFG))**:9<*1.=:CC+:84A*10=:/*/(/6?B(.*67/6,(932*1844=9<)*-02(04*-(,.-*.(14(-(4(-((.).,((30(--).3(4<6.)/**.)((
@M02996:162:000000000-B87FG:1:1101:13298:4290 2:N:0:TAGCGCTC+ACTGCATA
GACTACTCGGGGATCTAATCCTGTTCGATCCCCGCACTTTCGTGCATGAGCGTCAGGTACGGCCTGGTCGGCTGCCTACGCAATCGGGGTGCTGCGTCAGATATATGCATGTCACCGCTACACAACGAAGACCGCAAACCGCGAACGCAAGCAAGCCCTCCAGGATCAAAGGCGGGAGGAAGGGGAGCGTCACGAGGTACCCACGAAACTAAAGAGCCGCCGGAGCACCCCGTAAAACCAAAAAAAACGGAAAAAGCACGGAACGACCGGAATACCGGGGGAGGAGGCACGGAGGGGGGCG
+
@@6,8C,C@BC+@,B,66;,6;C,,C@E@,,;,76@++,,,8C@:A,5@AFC+,8@,CFCEGGG7C@9,+8@,8,,,9,?+48,@==8>+++9,@=8+6+9+,+4,9,4,,9,4,56=*6=3,,>@:>=++,,8+=CE6@+:5CCE=6*;*:6:***=,,4;6,=28:?,>),/)20)(0*25**/,)-**-).C((*0))0.(()(,,*02:/-).))-*(-(((4.(*((1-42-)+*,(2170-,),.(-0,*.,(,,1(,*((((4,((,))30((((,(-22-4.,1).***((,4
@M02996:162:000000000-B87FG:1:1101:20539:4299 2:N:0:TAGCGCTC+ACTGCATA
GACTACAAGGGGATCTAATCCTGTTTGATACCCAGGCTTTCGTGCCTGAGCGGCAGTTCATCTCTGGACAGCTGCCTTCGCAATCGGAGGGCTGCAGCAGATCTAAGCAGTTCACCGCTACACGCGGCAGTCCGCCATCCTCGACATGACTCAAGACAACCAGAATCAACGGCAGTTTCAGAGGGGAGCGCCGAGATGTCACCGCTGACAGAAACGCCCGCCTGCGCACCCGGTAAACACAAGAAATGCGGATAAAGCGCGCAACCGCCGGAATGACGGGGGTGCTGGAACGGAGGGAGCG
+
A@868CCEEFD+@,:,;<56<C;,,<;EBC;,,;,<,,,,58C@B,,@@?6@+67@,CCF<E<EFCAFE<FGFEF<,,,A,@=4@@CFD++,>8CCF9?,A+,,9CEAA,,,,9,:88<0=9,6B+=6>+,,6@?DG+,3+*<C=B5FD?+1>@CEGFG?7>8,@+=:C@E>*:C,1+/=CCE**/5C2**/::D@(,+//5.63)62;**/8)4@6)1-*-(-.--4(*2()(--4-,*.:(857-)*-5((.)2-),,(),(),(,(-(,(,)-.-(,(((-().4((.(0)/*2-,-(
@M02996:162:000000000-B87FG:1:1101:13282:4302 2:N:0:TAGCGCTC+ACTGCATA
GACTACTCGGGTATCTAATCCTGTTCGATCCCCGCACTTTCGTGCATGAGCGTCATTTACGGCCTGGTCTGCTGCCTACGCAATCGGTGGTCTTCGTCATATCTATGCAGGTCACCGCGACACAACGAAGGCCGCAAACCTCGACCGCAAGCAAGCTCTCCAGGATCAATGGGGTGATGACGGAGAGCGGCACGAAGGAACCACTGACTAAAAAAGCGGCCGGGGCACGCGGGAAACCAAAGAAAAACGGAGAACGCACGGAGCCGCCGTAGGACGGAGGCGGCAGGCACGGAGGAAGCGG
+
@@6,8CCECED-@,@,6@5,6CC6,<BE,6,;@@:@7+,,;8C@BB9@<DCC+6@;,CFEFGGG>CCC<,CF,?@<,9@B+@@8@DD,8+,,95C=9,4,9+,,959,9,,9,9,,8=*=88+@BFED@++,6=@DGC@+68:DC>=39C3)@8C>,A,E,28,A*;7C,>9,//=:+:B;:**415//*36)59((*2:3*61(8;4)*24AFFF1)54*(4(--44(2,()4-3(2+2,.4,7(((/(.(47,5-(--(1((/-((,(--(,,(-(,,(-(((-,(..(2)52*0,((-
@M02996:162:000000000-B87FG:1:1101:12976:4302 2:N:0:TAGCGCTC+ACTGCATA
GACTACTAGGGGATCTAATCCTATTTGCTCCCCACGCTGTCGTGACTGAGCGTCAGTATCGAGCTAGTAAACCGCCGTCGCCACTGGTGGGCCGCCATATATCTACGCATTTCACCGCGACACATGGAAGGCCGGTTACCCCGCGCGCACGCTAGCTTGACAGGTTGCGGAGCGGTATGGGGTGAAGCGCCACGCTGGCACGTCAAACTAATCATGCAGCCTGCGCACGCTGGACGCCCAATAAAGCGGGATAACGCTCGCCAACTACGTAGAACCGCGGCGGCGGGGACGGAGGGAGCGG
+
A@@,8@;EEFF+@,9,66;;@,6,,;<A,,,,8C@@+,,,;::@@@,;@=;@+88@,C,CFGGGCED:@EFFGE@>+6=@884@@=A,?,+,@+@@F+9,@+9+9CB@=++4,9,,8>*==@6D,C@A:,+,@=+06B,,A=*=+@:59;/41195<,;CF9;*0**,2=?8=):/:*6AFE**1962(2*-771((*04,2(4:7<3)*2)59)9<*7)*.4(-,4,(*(().,13(*21(.4*).(/,0(./)/-(--,13(*(5)-()((.4,,-1,((2(---(-466.0***,-(4
@M02996:162:000000000-B87FG:1:1101:8916:4308 2:N:0:TAGCGCTC+ACTGCATA
GACTACCCGGGGATCTAATCCTGTGTGCTCCCCACGCTTTCGCGCCTCAGCGTCAGGTACTGTCCAGTAGAGCGCCGTCGCCACTGGTGTTCTTCCTGATATCTACGCATTTCACCGCTACACAAGGAATTCCAGCTACCTCGCCAGCACGCAAGAGATACAGGTTCAAATGCAGTTTATGAGGTAAGCCCATAGAGTGCACATCTGACGGGCATCCCCGCCTACGCGCCCGTTACACCCAGTAAAACCGGAAAACGCTTGCAACCTACGAATTACCGCGGCGGATGGGAGGGGGGAAGCG
+
@@-68CFFBDD+@,B,;;@,C,;,,<;=,CC,6CCB76,6,8C@::,B@?CC,,@B,CFF,FEFGFDC@DF,BC@>+48@=,=FD=A:=,+,9,C?A,99@+@99C>:=++9,9,C=>0==9EFGGGEC4,,6=,=AFF8+:*=DG>F6=*0@@CFGGBF9A:,408@<E,<,<C,15;+3;=,537?69*/*;9:*,+11;>17+97>))/(?(;;49.2((//427(/(3)(-45.,*(..6=:),1-.-().*--((-*,.*(..(-(,.(.)-(((,((-((-1(((,))1**-2(,
@M02996:162:000000000-B87FG:1:1101:7753:4342 2:N:0:TAGCGCTC+ACTGCATA
GACTACTCGGGTATCTAATCCTGTTTGCTCCCCACACTTTCGCGCCTCAGCGTCAGTTGTCGTCCTGAAAGCCGCCTTCGCCACTGGTGTTCCTCCTAATATCTACGCATTTCACCGCTACACTAGGAATTCCGCTTTCCTCTCCGATACTCAAGAATAACAGTTTCAATCGCAGCTCCGGAGTTGAGCCCCGGTATTTCACGACTGACTTGCTATCCCGCCTACGCGCCCTTTACACCCAGTAAATCCGGACAACGCTTGCAACCTACGTAGTAACGCGGCTTCTGGCACGTAGTTAGC
+
CCCCCGFGGGGE:FFFECF9FGFFGGGGGDFGFGGGGFCFDFGGGDGGGFGGGGGGGCGFGGGGD,CEFGGGDFGGCGGGGGGGGGGGFFGABBEGCDCGFFGGGGGGGDGFGGGGG8:=C4B;FGGGFFDFAGGGG8AD=:@FDEA=@DBD@@FFGGC9EFD<CEGGG3DDGF>+@CEDGGGGCGFD@1DAF@;9BFFEEFB=@)-7;FGEE+>+6;82C3(/(,((,=3.;=EFFFGGBF?A?64463:?;54D--(-3>,)212.51()(-)).(,-1((-.)).)42())**0).)
@M02996:162:000000000-B87FG:1:1101:7726:4346 2:N:0:TAGCGCTC+ACTGCATA
GACTACTCGGGTATCTAATCCTGTTTGCTCCCCACACTTTCGCGCCTCAGCGTCAGTTGTCGTCCGGAAAGCCGCCTTCGCCACTGGTGTTCCTCCTAATATCTACGCATTTCACCGCTACACTAGGAATTCCGCTTTCCTCTCCGATACTCAAGAATAACAGTTTCAAACGCAGTTCCGGAGTTGAGCCCCGGTATTTCACGACGGACTTGCTTTCCCGCCTACGCGCCCTTTACACCCAGTAAATCCGGACAACGCTTGCCACCTACGTATTCACACTGCTGCTGGCACGTAGTTAGA
+
CCCCCFEGEGGFEFFGE@FAFEFFGGGFFDEFFGG;CFCFFG@FEGDGGCGFFEGGGGG;,CFGF+@,@FG@FFGEECDGGCFGGGFCEFFFFFGGG?FGCDDDCFFGCEEFGFGGG=@DDEFFEFCBCF8ECGGGG+@EFDDGG70+3=+>=>?3,2=EFFF<DFD8@,49E>G+=EEDG@@E7F5>>4D=AF*:>CA??C=(6)279EGFEC);7;=<5.68@?B,4C;FGB9AFACE0:8>F4)5930-,749-----1()24??B:.)-5.).)((),)422.56()(.)2*+.)-
@M02996:162:000000000-B87FG:1:1101:26468:4352 2:N:0:TAGCGCTC+ACTGCATA
GACTACCCGGGTATCTAATCCTGTTTGCTCCCCACGCTTTCGCGCCTCAGCGTCAGTTATCGTCCAGTAGATCGCCTTCGCCACTGGTGTTCCTCCTAATATCTACGCATTTCACCGCTACACTAGGAAGTCCATCGAGATCTCCGACACTCAAGAATAACAGTTTCAAGTGCAGTTTATGGGTTAAGCCCATAGATTTCACACCTGACTTGCTATCCCGCCTACGCGCCCTTTACACCCAGTAAATCCGGACAACGCTTGCCACCTACGTATTACCGCGGCTGCTGACACGTCGTTAGC
+
CCCCCGGGGGGGDEGGGGGFGGGGGGGGGGFGGGGGGGGGGGGGGGGGGFGGGGGGGGGGGGGGGGGGGGGBFGGGGGGGGGGGGGFFGFEGFEEGGGGGGFGGGGGGEGFGGGGGGADDD98;,9=AE8E,9,7=+,+,+5?C?75@@GFFDGGGGGGGGGDFGFGGGFDFGFGGFGC+@DFCFGEGFCFCAF57AFFFC@=CAAEBEFGFEFEFBFF<46>DFDF(6:33C;<C<3?536;CAEC69;>?>><>---,49?A6:,834.462)).1(-(442(77)())(.)/22(-6
@M02996:162:000000000-B87FG:1:1101:7744:4365 2:N:0:TAGCGCTC+ACTGCATA
GACTACTCGGGTATCTAATCCTGTTTGCTCCCCACACTTTCGCGCCTCAGCGTCAGTTGTCGTCCGGAAAGCCGCCTTCGCCACTGGTGTTCCTCCTAATATCTACGCATTTCACCGCTACACTAGGAATTCCGCTTTCCTCTCCGATACTCAAGAATAACAGTTTCAATCGCAGCTCCGGAGTTGAGCCCCGGTATTTCACGACTGACTTGCTATCCCGCCTACGCGCCCTTTACACCCAGTAACTCCGGACAACGCTTGCCACCTACGTATTACCGCGGCGGCTGGCACGTAGTTAGC
+
CCCCCEFGGGGGCFFG@6F@EFFEFFDGGFEFGGGGEECGGGGGGDGGGGGEFBFGGGGFGGGGG+@FGEFFGEGEEGFGGGGGGFDFFFFEFFFGCFFGAFDDFFGG6B7F9EFGG8?8>EFAFGDEEFGFEDEC8DDDF7DC6+5>3@=8@8FGGGGGG89CDFFFC;<5EDGG5D@D5CECGFED@,=>DD*769BC5ED@=?@===GFF:C6=FDD5(,68316(B219:)6>BFGF<7BF)).24@:9EB<,-((-/599:1(.1,,)4.6),(,,(-((3,(-87()0*2+)6)
@M02996:162:000000000-B87FG:1:1101:26476:4368 2:N:0:TAGCGCTC+ACTGCATA
GACTACCCGGGTATCTAATCCTGTTTGCTCCCCCCGTTTCCGGGCCCCGCCGCAGGTTTTCGTCAGGTGATTCCCCTTCGCCCCGGTTGTTCCTCCAAATATCACCGCTTTTAACCCCTCCAGTCGGAAGCAAACCGAGTCTTCCGCCCCTAAAGATAACAGTTTTCAGTTGCAGTTTTGGGGTAAAGCCCTTGAATTTCAAACCTAACTGGTTCTCCGTCCACGCCGCCCTTTCACCCAGTTAATACCGAAACACACTGCCCACCACCGTATACCGCGGCCGCTGGCCCCGAATTTGGC
+
CCCCCGGGGGEG>FFGGGGGGFGGGGGGGGDC,+++6CF,,,++@++++++7+66+E,,,,+97C,,9,,,,9,C<F:,4B,@4+@@+8B,C4,C,,:,,,+4+,44+4=F,,@D,,)*6+,,,38+++86,,,,=+++3+*+55+)**30)7,*@4,=99,8@F++5:2,+,**5+1*)48EE*0*246*,))*)1C+)/+17(.(),;+()*)*10)/2(()((((4:12C0)).)2/(().1)))0,)-4),*((4).93291,(((((.))-(((((((((-,(,,(())*2+-))
@M02996:162:000000000-B87FG:1:1101:26459:4370 2:N:0:TAGCGCTC+ACTGCATA
GACTACCCGGGTATCTAATCCTGTTTGCTCCCCACGCTTTCGCGCCTCAGCGTCAGTTATCGTCCAGTAGATCGCCTTCGCCACTGGTGTTCCTCCTAATATCTACGCATTTCACCGCTACACTAGGAATTCCATCGACCTCTCCGACACTCAAGAATAACAGTTTCAAGTGCAGTTTATGGGTTAAGCCCATAGATTTCACACCTGACTTGCTATCCCGCCTACGCGCCCTTTACACCCAGTAAATCCGGCCAACGCTTGCCCCCCACGTATTACCGCGGCTGCTGGCCCGTAGTTAGC
+
CCCCCGFGGGGGGFGGGGGGGGGGGGGGGGGGGGGGGGGGGGGGGGGGGGGGGGGGGGGGGGGGGGGGGGGGGGGGGGGGGGGGGGEFGGEFGGGGGGGGGFGGGGGGGEEGGGGGG:<=CFG8,,:BEEGGF,@D+6=BD=:CG@>FEGFDDE8FGFGGGFEGGFGGGFCFGFGGFGEFGGGGGGFCEGGDFFFFFGFFEGFFDAB=FFFEEFFFFFG@?25@:92(,::(>E<EFEF53:=CFE)1;,.((04*--(--1()*-(,,--(..6:A:0(-407?F0::(((0)2206.6
@M02996:162:000000000-B87FG:1:1101:8115:4443 2:N:0:TAGCGCTC+ACTGCATA
GACTACTAGGGTATCTAATCCTGTTTGCTACCCATGCTTTCGAGCCTCAGCGTCAGTAAAAGCCCAGCAAGCCGCCTTCGCCACCGGTGTTCCTCCTGATATCTACGCATTTCACCGCTACACCAGGAATTCCGCTTGCCTCTACTTCACTCAAGATATACAGTTTTGAACGCAGCCTATCAGTTGAGCCGATAGATTTCACATTAAACTTGCATACCCGCCTACGCTCCCTTTACACCCAGTCATTCCGGACAACGCTCGCCACCTACGTACTCCAGCGGCTGCTGTCACGTGCTTCGC
+
CCCCCGGGGGGGDFGFC,CEFGGFFFGGGCEFGG?FFGDGFFGGGGGGGFGGCFGFGGGGGGGGGGFGGGGGGFGG>FFGGGEEGGCFEFGAD9EFGGFAFDA@;CDF>EFFDEGGG09+@FFGGGF7AFCEBFGGGGGGGEBGDF7F?D+0=D=FGAD8@DDFF@+@=3=9C5+=DGFF9CCC9C;9CGG=**3:*3=;=E*>>+0;8A+AEFFBEFG)*0/25/5(845:?>4;C@GG615;B3?CF@82;D=/(,(-4<6(9::(4(,2(-44)(((-449:D)),6620)*13)(-
@M02996:162:000000000-B87FG:1:1101:8097:4445 2:N:0:TAGCGCTC+ACTGCATA
GACTACTAGGGTATCTAATCCTGTTTGCTACCCATGCTTTCGAGCCTCAGCGTCAGTAAAAGCCCAGCAAGCCGCCTTCGCCACCGGTGTTCCTCCTGATATCTACGCATTTCACCGCTACACCAGGAATTCCGCTTGCCTCTACTTCACTCAAGATATACAGTTTTGAACGCAGCCTATCAGTTGAGCCGATAGATTTCACATTCAACTTGCATACCCGCCTACGCTCCCTTTACACCCAGTAATTCCGGACAACGCCCGCCACCTACGTATTACCGCGGCTGCTGGCACGTGGTTAGC
+
CCCCCGGGGGGFFGGGFDCFFGFFGGGGGGFFGGCGGGFFFGGGGGGGGGGGGGGGFGGGGGGGGGGGGGGGGGGGECFFGGGGFEGGGFEGGFGGGGGGFFFGGGGGEECGGGGGGAADCFFGGGGGGGFFGGDDGGGEFDFGGGEGCFDDGGGGGGCDFG=CCD==CFGFGFGGFGED?BEFGGFGFGEF>EGEADFEECEEE>CCE6C6CFCFEFG>*:8@@@@-8B55:B4CEAC?@FEFF5<CC@FFFFD1..(--13(*8:7?<,46:644(,-16013>33:???4)*2;67A
@M02996:162:000000000-B87FG:1:1101:17444:4530 2:N:0:TAGCGCTC+ACTGCATA
GACTACCCGGGTATCTAATCCTGTGTGCTCCCCACGCTTTCGTGGCTCAGCGTCAGTAATGGTCCAGTAAGCCGCCTTCGCCACTGGTGTTCCTCCCGAGATCTACGCAGTTCACCGCTACACCGGGAATTCCGCTTACCGCTCCCACTCGCAAGAAGTACAGGTGCAAATGCAGCTCCGGAGTTGAGCCCCGGTATGTCACATCTGACTTGAAATCCCGCCTACACACCCGTTACACCCAGGAAATCCGGAAAACGGGCGCCACCAACGAATTACCGCGGCAGCTGGGACGGGGGGAGGG
+
@@-6@EEF@CD6@,@,C<5C@,C;,<CF<<,6:C@@:,,,@8C@6@,@@?C@66@C,CF@FG9FGCD6CDGGGG@7,,@?,B:C8=C9?,,,@,CAF>C+6*,,9C>CC++,44,:8=*==B<DEGDC@,,,@DECDE?D+5*=CGD@*=0)ECDFG9;==C;,2*2@<F9=78DC3CCFDC>*2579)1D>DB2:(,+9/599;+977++/7FE+1=C/*.(4(63@1814/(--53,*4???@>4-*-53(.3*-((,-/-43:(.44(-(().6:((2((--(.2(,(4))*2*,,((
@M02996:162:000000000-B87FG:1:1101:8224:4533 2:N:0:TAGCGCTC+ACTGCATA
GACTACTCGGGTATCTAATCCTGTTTGCTCCCCACGCTTTCGAGCCTCAACGTCAGTTATCGTCCAGTAAGCCGCCTTCGCCACTGGTGTTCCTCCTAATATCTACGCATTTCACCGCTACACTAGGAATTCCACTTACCTCTCCGAAACTCTAGCTTGACAGTTCCAAATGCAGTCCAGGAGTTAAGCACCTGCCTTTCAAATCTGGCTTGCCAGGCCTGCTGGGCCCCCTTTACACCACGTAAATCAGGTAAACGCTTGCACCATACGTAGTACCGCGGCATGTGGACCGTAGTACGA
+
CCCCCEGGEGGCFFGGD<<E<FGFCEFF966C:F7C7;7C@BFFBBEFG=FE<DCEEAFFGGGCBCF9FGGGGEFG77@FFFBC,=9:==,;DEE,FFFCEF8DFFF+,@,,AFEBC83=8CB;EFGG9=E,9EAF?ED8B*;D+41+*6=89D@C:FD,,,057D+=?@=9DF+2:?D*@8@,622=C,@5?F?<@AAEA,***3;=5**:=56*0:*)4-)0)/))(1:(26@C57C*(-4/;277*)01)+12/,(/4*)/03))(/))(-))-4((34(((.)..4:9).*2+)(,
@M02996:162:000000000-B87FG:1:1101:5130:4537 2:N:0:TAGCGCTC+ACTGCATA
GACTACCAGGGTATCTAATCCTGTTTGCTCCCCACGCTTTCGAGCCTCAACGTCAGTTACAGTCCAGTAAGCCGCCTTCGCCACTGGTGTTCCTCCTAATATCTACGCATTTCACCGCTACACTAGGAATTCCACTTACCCCTCCTGCACTCTAGCCAAACAGTTTCAAATGCAGTCCAGGGGTTGAGCCCCTGCCTTTCACATCAGACTTGCTTCGCCGTCTACGCTCCCTTTACACCCAGTAAATCCGGATAACGCTTGCCCCCTACGTATTACCGCGGCTGCTGGCACGTAGTTAGC
+
CCCCCGGGGGGGGGGGGFFFGGGGGGGGGEEGGCGGGGGGGGGGGGGGGGGGGGGGGGG,<;FFGGGGFGFFACFGGGGGGGGEDDEFEGEGDGGFGCGGGFGGGGGGGGGEGGGGG@AGGGGFGFGGGFEGGFG==@DD+0DDCEDGDDDEF@@EF?88DF5ACDG,C,EFGFGG*=*63@6ABDFGFG6:0@?@5DFC@F@E@<@=CFGEFC*4539:4:<BCB((6BB@F@C=?EFE816)1<CC7726())2/./(/1(690;((-.,-5)-)(,9(-2(4:5::03())*23))-
@M02996:162:000000000-B87FG:1:1101:8208:4543 2:N:0:TAGCGCTC+ACTGCATA
GACTACTCGGGTATCTAATCCTGTTTGCTCCCCACGCTTTCGAGCCTCAACGTCAGTTATCGTCCAGTAAGCCGCCTTCGCCACTGGTGTTCCTCCTAATATCTACGCATTTCACCGCTACACTAGGAATTCCACTTACCTCTCCGATACTCTAGCTTGACAGTTCCAAATGCAGTCCAGGAGTTGAGCCCCTGCCTTTCACATCTGGCTTGCCATGCCGGCTGCGCGCCCTGTACACCCAGTAAATCCGGAGCACGCCTGCACCATCGTTATTACCGCCGCTGCAGGACCGTATTTAGC
+
CCCCCGGGGGGFEFCGECFFGGGFFFGGGGGGGGGGGGGFDFGGGGGGGDGGGFGGGGGGGGGFGGFGFGGGGGGG>CGGGECGGGFCECFEFAECFGGGGFGGGGGGGEEG9FFGG:9=CEECGGGFGGFEEEGGGFGFFDFGGCA@?D+:DDDA,3=DFD:CCDGFGGEFFFFD5DEFGGGGGGFDEE68CFCC@FA7*@EEF6*85?9ABA6=)*;9*//555(((146*/3675CEF@(93?<58:=,()-2-((.-1.3C()(((.44:)646((-,,4((..(((-002<+524
@M02996:162:000000000-B87FG:1:1101:11577:4543 2:N:0:TAGCGCTC+ACTGCATA
GACTACAGGGGTATCTAATCCTGTTTGCTCCCCACGCTGTCGTGGCTCAGCGTCAGGGGTGGTCCAGTGAATCGCCTTCGCCACTGGTGGTCCTCCCGATATCTACGCATTTCACCGCTACACCGGGAATTCCAGTAACCTCTCCCACGCGCAAGATGCACAGGTTCAAGCGCAGGTCATGGGGTGAGCCCAGGATATGCACGCCGGACGTGCACACCCGCCTACACACACGATACACCCAGTAATGCCGGAGAAGGATTGCCACCGACGGAGTACAGGGGCTGCAGGGACGGAGGTAGGG
+
@@66@CEDDDD-@,<,;<;6<<@=,;CF,,;<,C@@7,,,;::@,74E<A6@668@,CFBFGFFGGD<69F,CE,6,,9968=F8?C,?,,4@,C8F>?+6*9+9CB>>++9,9,:6=*689,@CGDEC,,,7D,??F=33)+==ED6*@*)@3?FCFFGDA8,,*4:@FEB59CE62>9;?F**16<>?:5)5:5),+1.5660)62;)*-,88F?:/-24(-.,3>?*49)(,-.30*,4,.1).40-)-(04*.()).0).01(,--(((((.))(,,(-,-(.3(4,-0)2/*.,((
@M02996:162:000000000-B87FG:1:1101:19845:4553 2:N:0:TAGCGCTC+ACTGCATA
GACTACCAGGGGATCTAATCCTGTTTGATACCGGCACTAGCGAGCGGCAGCGGCAGACGTACCCCAGTGGACTGCCTTCGCAATCGGAGGGCTGTAGGATATCTAAGCATGTAACCGCAACACCCAAAATTGCAGCCACGTCGAGTACGCTCAAGACAACCAGAATCAACGGCAAGGCATGGAGGAGCGACACGAGGTAACAGACGACGAAAGCGCCGGCAGACGCGCACCGAAAACCCAAGAAAGAGGGAGAACGCACGCAGACGACGTAGGACGGAGGCGGGCGGCACGGAGGAAGAGG
+
@@-,6;;;ECD+@,,,;65,,,;6,-;C<;6,,68@+,,,,8@:+@+@6=,@++7@FFG,FFF,C6?69=FF<=:,,4,9,8:,@=:B:+++9=9CFD=,9+4+9B=:4,,,46,,4:*++3+66+38=,,,7@,6=DC+00*=7,3,30*)5,9DFFG:899,:+;:?DE9*?CCF7>1:8,,412*(2335:C.6*;<<+/,(842()13()-)()/(*,411--415(()--,(4+22(.,7.((*30,-7))(((-(1((*((-,,-.434(,,,1-(-((---1(-())/**..(.
@M02996:162:000000000-B87FG:1:1101:8220:4557 2:N:0:TAGCGCTC+ACTGCATA
GACTACTCGGGTATCTAATCCTGTTTGCTCCCCACGCTTTCGAGCCTCAACGTCAGTTATCGTCCAGTAAGCCGCCTTCGCCACTGGTGTTCCTCCTAATATCTACGCATTTCACCGCTACACTAGGAATTCCACTTACCTCTCCGATACTCTAGCTTGACAGTTCCAAATGCAGTCCAGGAGTTGAGCCCCTGCCTTTAACATCTGGCTTGCCATTCCGTCGCGGCTCCCTTTACACCCAGTAAATCCGGCAAACGCTTCCCCCATACGTATTGCACCGGCTGCGGACCAGGGATTACC
+
CCCCCGGGGGGGGFFFCCFCFFEFFGGFGFFFDFFGCEC,BFFGFEGGGDGGGFEGFGGGGGGGGGGGGGFGGGGGDFFGGGDGCEE<=<FAEGEFEFGGCFCFFFDEE>FGGDFGG>@DCCFFGGGG;,ECFFG??FG?DEFGGGF+5=DEFEFFAEFGGGD?EFGFF>6;E76=FG<DD++@3=;7@EGDFCFBEC*3*;7=5@70:AG8C9*+*327,:))((/-/;3(;6))))8:((6)3.6<<9E((.,*---(,*.(1((.28,,..).))((-494((-((,,8)0*2;)))
@M02996:162:000000000-B87FG:1:1101:11956:4587 2:N:0:TAGCGCTC+ACTGCATA
GACTACAGGGGGATCGAATCCTGTTTGAGACCCGCACTTTCGAGCATCAGCGTCAGACGTACCCCAGTGGACTGCCTTCGCAATCGGAGTGCTGGAGGAGATCTAAGCAGGTCACCGCGACACCCGAAAGGCCAGCCACCTCTAGTACGCGAAAGACAACCAGGATCAACGGCAAGGCAGGGGGGAGCCACACGAGATAACCGCGGACTAAAGAGCCGGCCGACGCACCCGGAAAACCAAAGAAAGCGGGATAAAGAGCGCAGCCCACGTAGTACAGAGGCGACAGGCACGGGGGAAGCCG
+
@@-,6;CDCEG+6,,,8C@,,,;,,<;E,@6,,7+@++,,,8CA,+,,6?:@6,6@<FG7FFGFGCC6CCGGE=9,,,@?,848===C=,,,9,,9A:=+9*,+4A=,>,+9,9,56:*==8+@C+38>+,3@D+=DEC,+)+=:5;,09*)@B?FFGGG7;/*4*0;9>C688CFACB)5B**1/2)(<83.7D((*163+7>(5;6()24)*.).)/1:3992-(-(*-()-3323+2,,.,0..(/25(4927.(.-(1((*-((--..---)..2-(-(-(-,-,4,2).***-,(-
@M02996:162:000000000-B87FG:1:1101:17451:4596 2:N:0:TAGCGCTC+ACTGCATA
GACTACCGGGGTATCTAATCCTGTTTGCTCCCCACACTTTCGCGCCTCAGCGTCAGTTGTCGTCCAGAAAGCCGCCTTCGCCACTGGGGGTCCGCCTAATATCTACGCAGTTCACCGCTACACTAGGAATTCCGCTTGCCGCTCCGATACGCAAGAATAACAGGTTCAATCGCAGCTCCGGAGTTGAGCCCCGGGAATTCACGACTGACGTGCTAGCCCGCCGACGCGCCCGGTACACCCAGGAAATCCGGACAACGCGTGCCACCAACGGAATACCGGGGGTGCGGGGACGGGGGTAGGG
+
@@-8@C,@@CD+@;<,;<5@<C@,,<C;<,,66C@B:,,,@@C@@@,C@EC@,8@B6CF<FG,AFCDFFFGGGECF6,9A=B=F==C,=++4@+@F7?E,=+4==?>>C++9,@?,680===<6DFFD=7,,@DCC6+=>+13@DGB533*)@BCFG7@<9<8,4/*::,59;9C7697;8B7*2188)0C?>>)6(+)9/+63;)7343*,,06*,7*,*-(-(-(-(*(()-((.),*-8::@:).*-524;.*-(---*-6*8((4--(((.))-((,(--(---(4-,0)/2/(,((
@M02996:162:000000000-B87FG:1:1101:19223:4613 2:N:0:TAGCGCTC+ACTGCATA
GACTACAAGGGGATCTAATCCTGTTTGAGCCCGACACTATCGTGCCTCAGCGGCAAGGACGGAGTGGTGAGATGCCTTCGCAATCGGTGGTGTGTGTGAGAGGGATGCAGTTAACCGCGACACCACACAGGCCCCCCACAGCATCCGTATGCCAGATTACCAGGTTCACAGGCAGGTCACGGGGGAAGGGGGGGCGTGTCACGGCGGAATGGGCAGCCGGCCAACGCACCCGGGAAACCGAAGAAAGCCGGAAAACGGTCGAAGCCACCGGAGGACCACGGCTGCGGGCACGGAGGAAGGG
+
A@-86;@DDDD+7,6,;65,6,;,,-;;,,,,+8+@+,,,,8;666,B6=,8++66,CFFFGG+B@@9CAFF5?A,,,,9,=:,4==,8+4,9?9=9=@,?*++648,4,,4,4,560*664++6+63>,,+6++6=E6>95;+;@833***3,3@,,@,,28*4*35+,>619>E6*028*4**13/(2*,)5)4(/0(.3(-1)49()0,4)3)())-2,(.(-(4(*,7)(,-.(,*-((-72((*-)-(0.*,(((-)((),(.8(((,(--((,,,((-,(-((,-,.)2**(((-
@M02996:162:000000000-B87FG:1:1101:19205:4614 2:N:0:TAGCGCTC+ACTGCATA
GACTACAAGGGGATCGAATCCTGTTTGATCCCCACACTGTCGTGCCTCAGCGTCAAGGACGGAGTGGTGAGATGCCTGCGCAATCGGGGGGCTGTGTGATATCTATGCAGGTCACCGCTACACCACACATGCCGCCCACAGCATCCGTAGTCCAGATTACCAGGTTCAACGGCAGGTCAAGCGGAAAGGGCGGGAGGGGCAGCGCTGACTGGGCAAGCCGCCGAGGCAACCGGGAAACCCAAAAAAACAGGATAAGGCGCGGAGCCGACGGAATACAGCGGCTGAGGGGCGGGGGGGAGGG
+
A@-,6;CEDFD+@,,,66,6C<@;,-;E,6,,,;+@,,,,,:C@,6,B<?;@,,8@,CFFGGG+6C@6C<FGEE,,,,48+7>,@@C6=+++5>4<,>=,31,+3,5,5,,2,2,,6)/9*2,5;F:*42,,,*:9DEG>D:F+*?:*.*)/222>2+=:B?4*+/*<:3C5*7>E)2849+2**127(:*4)0)-(*)33*-21)--(**,84:)(0*(*-(,(-(,(*(-)((-.(,*-3(.72(,*...)/-*,(-,-)4-)(-((-,,(,,)).)(,((-(.-,((((.)/**30(-
@M02996:162:000000000-B87FG:1:1101:5554:4630 2:N:0:TAGCGCTC+ACTGCATA
GACTACAAGGGTATCTAATCCTGTTTGCTCCCCACGCTTTCGAGCCTCAGCGTCAGTTAGAGCCCAGTAAGCCGCCTTCGCCACTGGTGTTCCTCCGAATATCTACGCATTTCACCGCTACACTCGGAATTCCGCTTACCTCTACTCCACTCAAGAACTACAGTTTTGGATGCAGCCCCGGAGTTGAGCTCCGGTATTTCACATCCAACTTGCAGTCCCGCCTGCGCTCCCTTTACACCCAGTAATTCCGGACAAACCTTGCCCCCTAAGTATTACCGCGGCTTCTGGCCAGTAGTTAGC
+
CCCCCGEGGGGGGGGGGCEFGGGGGGGGGGGGGGGGGGGGGGGGGGGGGGGGGGGGGGGGFGGGGGGGGGGGGGGGGGGGGGGGGGGGGGGGGGGGGCFGGFGGGGGGEEGGGGGGG=BGGFFFGGGGGGGGGGGGGGGGDDF?DFEGFGFDGD8FEGGGGGFFD9FGGBGFGFFGFGDF>GGEGFFGE<F@FB7@DDFFCGFFFFEEFFGFCABFEFGFG5:9;699;ED(>847EEGE<0=;AEC9;=)32),2((...2,)1460(..6444<A?0,43-,(46<)3(-0*032<2<
@M02996:162:000000000-B87FG:1:1101:5534:4632 2:N:0:TAGCGCTC+ACTGCATA
GACTACAAGGGTATCTAATCCTGTTTGCTCCCCACGCTTTCGAGCCTCAGCGTCAGTTAGAGCCCAGTAAGCCGCCTTCGCCACTGGTGTTCCTCCGAATATCTACGCATTTCACCGCTACACTCGGAATTCCGCTTACCTCTACTCCACTCAAGAACTACAGTTTTGGATGCAGCCCCGGAGTTGAGCTCCGGTATTTCACATCCAACTTGCAGTCCCGCCTGCGCTCCCTTTACACCCAGTCATTCCGGTCAACGCTTGCCCCCTACGTATTACCGCGGCTGCCGGCACGTAGTTATC
+
CCCCCGFGEFGGGGGGGGEGGGFFGGGGGGFFEGGGGGGFGGFFGGGFGGGGGGGGGGGGAFFFGDFGGGGGFGGEGEE@EGGGGDCFEFEDDFGGGGGGGFGF=FFGCEEEFGGGGA?DDEG;FGECFFEFGEEDDGGFDDFGG;DDFFFB8@28AFAFGFD<=DFGG,@?,+=EF9>DB8@C,D<98,@=9AGBBF>EEFF?>F3>=FGFFFEFEFF>C=-20,(.(=3(24>EFACC;?=)27<<CE3(-0):((-((1(,*1(-44.)..)6610(--37((--4213))*20)-)
@M02996:162:000000000-B87FG:1:1101:19213:4632 2:N:0:TAGCGCTC+ACTGCATA
GACTACAAGGGGATCTAATCCTGGGTGATCCACACACTGGGGTGCCTCAGCGTCAATGACGGATTGGTGAGATGCCTTCGCAAGCGGGGGGCTGTGTGAGAGCTATGCAGGTCAGCGCTACACCACACATGCCTCCCACAGCAGCCGTATGCCAGATGACCAGGTTCAACGGCAGGGCACGCGGAAAGGGCGTGCGTGTCACCGCGGACGGGGCATGGCGACGAGGCAACCGTGAAAACGAAGAAAGACGGAAAAAGACGGGAGCCACCGGAGTACCGGGGGTGCGGGAACGGGGGAAGGG
+
@@-88CCDEFD+8,6,66,,,,;,,;8A,,,,,;,8,,,,,78@8,,;6=;@,,6:,CFFGGG,6<@6C<FF@9,,,,,A8:=+@@C+=4*:3>,5,82,2**+4,6,2,,6,2,,48)//2,5;F:*4,++++5*>F*;C;F**46*.*).+022++<::63*0*23:3/52.9:)/438*12*1,/(2*-).13(*.(-2)-()3-3))-4)4),)*-*-(-(-(((*(4*(--)),*-42,035(*-.((0(1-((,()-()-(..-,-((())((,((-,-(,,(,-25)*2*((((
@M02996:162:000000000-B87FG:1:1101:5552:4651 2:N:0:TAGCGCTC+ACTGCATA
GACTACAAGGGTATCTAATCCTGTTTGCTCCCCACGCTTTCGAGCCTCAGCGTCAGTTAGAGCCCAGTAAGCCGCCTTCGCCACTGGTGTTCCTCCTAATATCTACGCATTTCACCGCTACACTCGGAATTCCGCTTACCTCTACTCCACTCAAGAACTACAGTTTTGGATGCAGCCCCGGAGTTGAGCTCCGGTATTTCACAGCCAACTTGCAGTCCCGCCTGCGCTCCCTTTACACCCAATCATTCCGGACAACGCTTGCCACCTACGTATTACCTCGGCTGCTGGCACGGAGTTCGC
+
CCCCCFCEFGGGFGGGFEFGGGGGGGGGGADFEFGCGCCGGGGGGGGGGGGGGGGGGGG<EFDEGGGFFGGG,@FGGGGGGGGC8ACCBFEGCGGB,9EFGFFDGFFEGGGGGGGGG:>=CEF=,+8CFEFGGGGD=CAFFDFDD9=FDFDDGFF:D?,@DGEFAFD6+,@6@D=A*==B5+1AFGFF@,D@0@9>BGFCEFF*>>7:5;>EE4*;5?C6=6/5>1992B;8>;E9CEGE1(6(0)97@@)/-03>---,-/3-2,87:(,).8456).(4264(,5(27?0)):12)(,
@M02996:162:000000000-B87FG:1:1101:8237:4690 2:N:0:TAGCGCTC+ACTGCATA
GACTACCCGGGTATCTAATCCTGTTCGATCCCCACGCTTTCGTGCCTGAGCGTCAATGCAGGCCTGGCGAGCTGCCTTCGCTATCGGAGTTCTGTGGCATATCTATGCATTTCACCGCTACACGCCACATTCCGCCCGCCTCGACCGCATTCCAGCGCGCCAGTATCAACGGCACTGCCGGGGTTGGGCCCCTGCCTTTCACCGCTGACTTAACGCGCCGCCTGCGCACCCTTTAAACCCAATGAATCCGGATAACGCTCGCACCCTCCGTATAACCCCGGCTGCGGGCACGGGGTTAGC
+
CCCCCGGGGGGFGGGGFEFGGGFFGGGGFFFGGGGGGGEGGGGGGGGGGGGGGGGGGGGGGGGGGGGGGGGGGGGGF;FGG:F?DCEFEFGFGGGFGGGGGFCGGGGGFGDFGGGGG=>CDEFGGGGEFGGGFGGGGGGGG>DGDEAF?6*;EEGGGGGGGGA>EFDFDFGDG458ACDFGGC/<C>D;FE@FAGF)?FC3@A;9.-(.9*<<FB3(893/-(,((396C?(234<DFFGFB0:99).2,04,36F--(--13,1(-4,44:0,).((((,-,-((((-4<07)122(.-
@M02996:162:000000000-B87FG:1:1101:10719:4737 2:N:0:TAGCGCTC+ACTGCATA
GACTACAGGGGGATCGAATCCTGTTTGATGGGGACGCGATCGTGCCTCAGCGGCAAGGACGGATTCGTGAGATGCCTTCGCAAGCGGGGGGCTGAGTAAGAGCGATGCATGTGAGAGCTACACGACTGATTCCGCCACGGCAACCGGAGTCGAGGAAGAAAGGAACAAAGGGAGGTACGGGGGAGGGGCACGGGAAGGACACGCGGACGTGCGAAACAGGCGAAGGAGCCGGGAAACACGAAAAAAGAGGAGAAAGGGGGAAACCGCCCGAGGAAGGAGGGCGCAGGCAGGGAGGGAGAGG
+
@@-66CE@CED7B,:,6,,,,,;,,-;?,,,,,8+8++++,7;@6@,,6A,@++7@,:CEGGG76,89C=CFCA,,,4,984>48@D+4+***<CC3@;,7*3)124*2+,7,2,,54+089,*=*1*0+++2+1*7*//)4)/2:;8)/0(**)2*2*+*0.,*7DF*@F:C39/*0-7**:*2)()(12->)91(*)((13((0,(()/((0(0()*(/((-((.((*(()(-,((+*-((-)((-*,)-,0(*(-(((1(.01(((-(,(,((-.1((4((490((((1)0***(-,(
@M02996:162:000000000-B87FG:1:1101:10709:4751 2:N:0:TAGCGCTC+ACTGCATA
GACTACAGGGGTATCTAATCCTGTTTGATCCCCACGCTTTCGTGCCTCAGCGGCAAGGACGGAGTCGTGAGATGCCTTCGCAATCGGTGTTCTGAGTAATATCTATGCATGTCACCGCTACACTACGAATACCGCCCACGGCATCCGTATGCAAGCATGACAGGATCAACGGCAGGTCCGGAGGGGAGCTCCGGCAGGTAACCGCTGACTTGCCACACAGCCGACGCACGCGGTAAACCCAAGAAATCCGGAAAAAGCATGAATCCCCCGGAAGAACGGAGATGCAGGGACGGGGGAAGGG
+
A@-6@CECFED6@,@,6;<@F<@;,-CE,,<6@CCB7,,,,8C@@<,B@ECB+67@,CFGGGG+86@:@DGG@?,=,,AA,==8@DC,?,,,4?ECC@=4=+,,9<9:>,,9,4,5885=>@,,@F++94+6@@CCDE6=DAF+8@>+363*36=7E2EF,<8+@00@C>EB*9D*;CC@>>9**/-1(44.::)6(*))1+/3().336+.-/6*4)12*3-4(,37(*-9)(,-6-,*-4((03))*-)-().*-,().*.)2))-(-(,(-,2(,((,4(.-)61(((-5)/2*(-((
@M02996:162:000000000-B87FG:1:1101:6767:4763 2:N:0:TAGCGCTC+ACTGCATA
GACTACTAGGGTATCTAATCCTGTTCGATCCCCGCACTTTCGTGCATGAGCGTCATTATCGGCTTGGTCAGCTGCCTACGCAATCGGAGTTCTTCGCCATATCTATGCATTTCACCGCTACACGGCGAATTCCGCCAACCTCAACCGAAATCAAGCGTGCCAGTATCAACGGCGGGATGAGGTTGAGCCTCACTATTTAACCGCTGACTTAACATGCCGACTGCGCACCACTTAAACCCAATAAAACCGGATAACGCGCGCATCCGCCGTATTACCCTGGCCGCGGGGCAGGAGTTGGCA
+
CCCCCGGGGGGGGGGGFCFFFGFFFGGGGGEFCEGGGGFGGGCFFGGGGGGGGEG<FFEFGGGG:EGGGGGGFGGE9;EEFFEFDFGGD,CEFFGFGGDGGCFFGFGGGGGFFDDBG8@CCCEEGGGCGG8@EG+=CCDED8BG=EAFAD5=CFD9CEGGF7832<BFFDEEEFGGAC?FFGC*+;5232=4.;7.9FFF<909(),()*2<B7)0)0)(2,18:(,(4*((2))6<?>=:,42=))-110(3B2*-(-(()-,*(,(-(-,42<)()(,,(,(-(4((((()0**+(..
@M02996:162:000000000-B87FG:1:1101:10710:4769 2:N:0:TAGCGCTC+ACTGCATA
GACTACAGGGGGAGCTAATCCTGGTTGATCCCCACGCTTTCGTGCCTCAGCGTCAAGGACGGAGTCGTGAGATGCCTTCGCAATCGGGGGGCTGAGTAATATCTAGGCATGTCACCGCTACACGACGCATGCCGCCCACGGCATCCGTATTCCAGCAGGACAGGATCAACGGAAGGTCCGGAGGGGAGCTCCGGCAGGTCAACGCTGACGTGCCAAAGAGCCGACGCACGCTGGAAACCAAAGAAAGCCGGAAAAAGAGTGAAAGCACCGGATGACCGGGGCGGCTGGGAAGGAGGACGCG
+
A@-,6;@ADDD+@+@,665,6,;,6-8?,66,,C:@+,,,,8;@8B,B@?;@,66:,CFFGGGBFE@:@@FFFDB,,,4A,=:8@=C+77**>FFC@C;,7+,+6,4,2,,,,5,362)/:93*=B1*4**+?/C59E58C;D96@420*))3::3:*:=*73*:)0=<*A>*5D*7:48C::**1,/(*3(8:/70/)).0<:0)4,2.*3().).)2,*.(,(-(-(*-(*(.4<(,*-33,72..*-.-(0(/-(,..*.)*4(((-((,((.(-((,((-((--(4(-.)*2*(-,(
@M02996:162:000000000-B87FG:1:1101:23793:4777 2:N:0:TAGCGCTC+ACTGCAGA
GACTACTGGGGTATCTAATCCGGTGTGCTCCCCACGCTATCGTGCCTCAGGGTCAGGTACAGTCCAGAAAGCCGCCTTCGCCACTGGTGGTCCTCCTAATATCGACGCATTGCACCGCTACACGAGGAAGTCCGCTTGCCGCTCCTGCACTCGAGCTTGACAGGTTCCAAAGCAGTGCCGGGGTTGAGCCACGAGCTTTCAAGTCAGACGTGCCAGGCCACCGACGCACCCTTTAAACCCAGTAAATGCGGAGAACGCGTGCACCATACGGAGTACAGCGGAGGCTGGCACGGGTGGAGCG
+
B@6A@CCFDFD68,6,6C;,,+66+-8,,,,,,@@@+,,,,8;C@@,B,?,;,,@E,,C,6C,:,CEFCAEFFC@C,,,A,6@:,4=6:,,,9,,,4?=C43=,D+@@8++,,>,=@>*=?,46@BEFB,,,4=C+++@,+10+=,3,0=+)+8=++,5@D:8+,*2@CCGA:AD,*+3:>CE=*;>F)4,08?C(9,+)1+)64:>4;3><(:9)/:*//,(..4>61*4(*.))64,2-,()0.))*-.-(0.2,-(--/-.*.),4,(-,-...6523(-4((.2((.4))*1*-.((
@M02996:162:000000000-B87FG:1:1101:12961:4778 2:N:0:TAGCGCTC+ACTGCATA
GACTACTGGGGTATCTAATCCTGTTTGATCCCCACGCCATCGTGCCTCAGCGTCAGGGCCGTCCTCGCCAGCTGCCGTCGCGATCGGTGTTCTATGTAATAGCTATGCAGGTCACCGCTACAGTACAGATTCCGCCAGCGCCGTTCGGACGCTAGGCGCGCAGGATCAACGGCAGCCTCCCGGGGGAGCCGGGATATGTCACCGCTGACTGACGCGTCCGCCTACGCACCCGGTAAACCCAAGAAATCCGGAGAACGATGGCAACCGCCGAGAGACAGAGGCTGAGGGGACGGGGAGAGCG
+
A@-A@EFEFGD7B,6,66;;@,@,,-CA,<,,6C@@+F+,;86@,B,B@B6@88@B,CFGF7@F,ECFFGGGFD8E+88>@BE@DED,?++,9?,9CE=9@+,+99>?B,,9,9,C68*==9,,CFCB?,,4@=CGDGFCDBE60@:C9708+>9,;CECECA*A40?CCEA*?CCA2:FEC5**1272:C9B@18)+*.5381109;?**.5@?@25/-24(-.3(4(*((/,,-6),*-4(357)-*-.-(73*-(---*.)/((,(-((((-4(.(,,((...-4(-((0)2*2-1((
@M02996:162:000000000-B87FG:1:1101:6765:4783 2:N:0:TAGCGCTC+ACTGCATA
GACTACTAGGGTATCTAATCCTGTTCGATCCCCGCACTTTCGTGCATGAGCGTCATTATCGGCTTGGTCAGCTGCCTACGCAATCGGAGTTCTTCGCCATATCTATGCATTTCACCGCTACACGGCGAATTCCGCCAACCTCAACCGAAATCAAGCGTGCCAGTATCAACGGCGGGATGAGGTTGAGCCTCACTATTTAACCGCTGACTTAACATGCCGCCTGCGCACCCCTTTAACCCAATAAATCCGGATAAAGCCCGGATCCTCCGTATTCCCGCGGCTGATGGCACGGAGGTAGAC
+
CCCCCFGGGGGGGGGGGEGFGGGGGGGGGGGGGGGGGGGGGGGGGGGGGGGGGGGFGGFGGGCGGGGGGGGGGGGFE;DFFGGGGGGGEBECFDGGGGGGFFDGFFGGFFGGGGGGG:9=CEGGGGGFGGFGGGGGGGGGGFFGGGFCDGFEGGGGGGGGGG><:CCGGFEEGFGGDGDAFG6=7;@F@2==F6@C<CCC9F@FFFFF2*:ADFF?BFCBE((,--4438(:F)6>23;:?34<?-6>520(-9:7-(-17C(->)).,:2.4).4:6-9010()-4((5(7)0**+)).
@M02996:162:000000000-B87FG:1:1101:6782:4790 2:N:0:TAGCGCTC+ACTGCATA
GACTACTAGGGTATCTAATCCTGTTCGATCCCCGCACTTTCGTGCATGAGCGTCATTATCGGCTTGGTCAGCTGCCTACGCAATCGGAGTTCTTCGCCATATCTATGCATTTCACCGCTACACGGCGAATTCCGCCAACCTCAACCGAAATCAAGCGTGCCAGTATCAACGGCGGGATGAGGTTGAGGCTCACTACTTAACCGCCGACTTAACATGCCGCCTGCGCACCCCTTAAACCCACTAAAACCGGATAAAGCTCTGAACCTCAGTAGTACCGCGGCAGCTGGGACGGAGATAGCCG
+
CCCCCGGGFFGGGFFGFEEADFFGGFFAFEFFFCFGGG?EAEFGGFGGGGGGCFGGGGFGGGGGDGGGGGGGGGGFB;@@@,CFF?CCC@FFFGFFEG7:E7D,@FCF9CFFGGFGG=BGDFFGGGGGCCCFG=+=0@6BFDFGGFAC?G*:E,=E97>+@F@>9C+<>@E>5?DEB73/<B66786*6*37=6:()219><2>(04;():4>F<)3)/(2(4:13222;1(7)-:38?E(.44)).,12<(-/-2...).*),1.3(()-).-..6>176((1.81(,411.<*2+.).(
@M02996:162:000000000-B87FG:1:1101:23812:4794 2:N:0:TAGCGCTC+ACTGCATA
GACTACTGGGGTATCTAATCCTGTTTGCTCCCCACGCTGTCGTGCCGCAGGGTCAGTTACAGTCCAGAAAGCCGCCTTCGCCACTGGTGTTCCTCCTAATATCTACGCATTTCACCGCTACACGAGGAATGCCGCTTACCGCGCCTGCACTCTAGCTGGACAGGTTCCAAAGCAGGTCCGGGGGGGAGCCCCGAGCTTGCACGGCAGACTGGACAAGCCACCTACGCACCCGTTACAACCAGAAAATCAGGATAAAGCTGGCACCAAACGAAATACGGCGGCTGAGGGGACGGAAGGAGCG
+
CCBC@FEEFFD@B,@<<E<9,C@=,-C9,@,,6ECC76,,;@:@66+7@>+7,6@E,<C@DF,:EEEFFFEFG>F:,68A@8?CE==,:,6,@5>B,BF,A<;,@C@+>++,4459@8*0==8+8>CC:8,,7=868+,@+0*=C+383=+)76=,7,@=@<8+5*2,CF9A6AF60*:@EEG/*7470**3;./,(0)(5@((-)-(.)*.())).)1.2(,.(-(41*3(*,((6),*48(401),*.64)0)2.).,.*.29((.(-(((.-.((,-(2(3((4((,(4))***(.((
@M02996:162:000000000-B87FG:1:1101:12782:4862 2:N:0:TAGCGCTC+ACTGCATA
GACTACACGGGTATCTAATCCTGTTTGATCCCCACGCTTTCGTGCCTCAGCGTCAATCGCTGTTTCGTGAGATGCCTTCGCAATCGGTGTTCTGAGTAAGATCTATGCATTTCACCGCTACACTACGCATTCCGCCCACGGCAACAGTATGCCAGCCTGACAGGATCAAAGGCAGTTCCAGGGTTGAGCACTGGGCTGTCACCCCTGACTTACCAGACAGCCGACGCACCCGGTAAACCCAAGAAATCCGGAGAACGCATGCAGCCGACGGAGTACCGCGGCTGCAGGGACGGAGGTAGCG
+
A@-,8CEFEDD7@,;,6@,C@<C,,CCE;6,6@C@B7@,,;8;CBF9E@ACB@,@@,EFGFFC9CF@CCCFGDB9E,9=AB@:4@@@88,,,9EFDFEC,?+,,9<@5>,59,4,:>5*0==,,@F+8?++=D@C>>E>=DAED=E=3=33*33=+D,A?,@1+@*==DEF?=9D1BCAFG,9,,319)ED)36F@)*0*157>@*:-:++113:AB)C7,8(-(.3:(3(()..66)23,/(454).2-58(722,((--*.)2((-7-(-(,())-((,3(4((.3((--5.2**.,)(
@M02996:162:000000000-B87FG:1:1101:11930:4863 2:N:0:TAGCGCTC+ACTGCATA
GACTACCCGGGTATCTAATCCTGTTTGATACCCGCACCTTCGAGCGTCAGCGTCAGGAGCGGCCCAGCAGGCTGCCGTCGCAATCAGAGTGCTTCGTCATAGCGATGCAGTGCACCGCTACACGACGAATTCCACCTGCCTCTTACGCACGCAAGAACACCAGGTGAAACTGCAGTGCAGACGATGAGCGACTACAGAGCACAGCTGACGTGAAATCCCGCCGACGCGCCCGTTAAACCCAAAAAAGCCGGATAACGAGCGGAGCCACCGAATAACCGGGGCAGCAGGCAGGGAGGGAGGG
+
AB<,8;CFCDD+@,B,6;,,C@C;,<CE<@C,,@@C:F<,<CFF@+4B@?CB,6@B,EFGGGGGGGEGFGGGFD=E+8=>==@8D8?EE,,,95>=98A,A+9+>9>+9,,,4@,B>>58==ACGGDEE,+,6=9=8FF8+8*55@C<:C*1C8CCGFGCE>5*4*+4=9>;<8C,?C?FF,:**21;*7:3802=),)//*6@;)6<@)*,/)9+6)*-14(-476(-*2().,-44,*-2(3>9,30-.4(0.2-(((-14(/-(,(-(-((),.-((,(((-(.((,((.)1:/1(((
@M02996:162:000000000-B87FG:1:1101:11948:4872 2:N:0:TAGCGCTC+CCTGCATA
GACTACCCGGGGATCTAATCCTGTTTGATACCCGCACCTTCGAGCGTCAGCGTCAGTAGCGGCCCAGCAGGCTGCCGTCGCAATCAGAGTGCTTCGTCATAGCTATGCATATAACCGCTACACGACGAATGACACCTGCCTCTTACGCACGCAAGAACAGCAGGTTCAACGGAAGTGCAGACGGTGAGCGACAAAATGGAACAACTGACGTGACAACCCGCCTAAGACCCCGTTAAAACCAAGAAAACAGGGAGACGCCCGGACCCGCCGGATTACCGAGGCTACGGGAGCGGGAGACGCG
+
B@@B@CC,@@@+@,A,;65,CC@,6;CAE,<,;@+@+@,,,:@<664B:=FC,68C,6CCBFEGG6CEDCFG8?:8+46>:>6+@,955,,,9,C:A89,9+,+954,9,,9,9,4+8*6=6,@B+>6>,,,@A,=6E,@2)*+58:+<?*0@89A,14,310*4/*,5,*3*:/,*=>FEF7**///(=*.))*(),*))+,(6)/)/)*,4).*()*,/((,.,).(*,4*(2,)),2(81:F0(./.)(()-*--(-,1--1(((,-((((,.-((,(,.).-(3(((-.)*1*-(((
@M02996:162:000000000-B87FG:1:1101:12776:4881 2:N:0:TAGCGCTC+ACTGCATA
GACTACACGGGTATCGAATCCTGTTTGATCCGCACGCTGTCGTGCCTCAGCGTGAAACGCTGTTTCGTGAGATGCCTTCGCAATCGGGGGGGTGAGTAATATCTATGCAGTTCAGCGCTACACTACTGAGGCCGCCCACGGCAACAGTATTCCAGCCTGACAGGATCAAAGGGAGTTCCAGGGTGGAGCACGGGGCGGTAACCCCGGACTTACCAGAAAGCCTACGCAACCGTGAAACCCAAAAAATCCGGACAAAGATTGCAGACGCCGGATTACAGAGGGTGATGGCACGGAGGGCGCG
+
@@-86C@CEED+7,6,96;,,,;,,-;?,,,,,8+8+6,,,:,8,@@F<=<@8,8C,:FF,CB=C98:C@FGFBB,,,,A,8=8@@@+=++**:;83:9+0*0*002+9+,++0,314)1/:8+AF+,2+*/2*:CG>5891>DDF:2/2*.0+:+:::CCC4*2)2:CFC@*7<55:6@D;:**/-9(>C>D>G((*.((+).4)439)*.-95@B)9.*(,.(4(((/((1(-,.5,*,4((0(..*-)3(0,*.()).0),*(-(,-(-(,).)5),2(,-()..(.)(7)//*((--
@M02996:162:000000000-B87FG:1:1101:7550:4892 2:N:0:TAGCGCTC+ACTGCATA
GACTACCCGGGTATCTAATCCTGTTTGCTCCCCACGCTTTCGAGCCTCAACGTCAGTTATCGTCCAGTAAGCCGCCTTCGCCACTGGTGTTCCTCCTAATATCTACGCATTTCACCGCTACACTAGGAATTCCACTTACCTCTCCGATACTCTAGCTTGACAGTTCCAAATGCAGTTCAGGAGTTGAGCCCCCGCATTTCACATCGGGCTTGCCATGCCGACTGCGCTCCCTTTACACCCAGTCAATCCGGATAACGCTTGCACCCTACGTATTACCGCGGCTGCTGGGCCGTGTTTAGA
+
BBBCCFFFFGGCFGGGE@FAFFEFCFFFGEF@FGGGDGDGFGGGGDFGGGGGECEGFGGGGGGGGGEGFGGGGGGEE>EGGGEGGFD6?CBFGGG@FFGGGFGGFGFG8>CFEFCEE=9=CF=4EFGFGGFGGGF=8FE8DBFFGCB@58DE9@DGGGFFFGF<EDGDFGDFDFD=1=DDFFG9DFEFEGG9@DGF9FF4<>4:3*)7:?GBFF@B))2:*/64(/4(/=,8?8EEFECE@<F)9?67930((..7--(--*,,93(((-....-:)4--(1(--,,.(((()022*.))
@M02996:162:000000000-B87FG:1:1101:7884:4896 2:N:0:TAGCGCTC+ACTGCATA
GACTACTAGGGTATCTAATCCTGTTTGCTCCCCACGCTTTCGAGCCTCAACGTCAGTTATCGTCCAGTAAGCCGCCTTCGCCACTGGTGTTCCTCCTAATATCTACGCATTTCACCGCTACACTAGGAATTCCACTTACCTCTCCGATACTCTAGCTTGACAGTTCCAAATGCAGTTCAGGAGTTGAGCCACCGCATTTCACACCTGCCTTGCAATGCCGTCGGCGCGCCCTTTACACCCAGTAAATCCGGATAACGCTTGCACCCTACGTATGACCGCGGCTGCTGGACCGGGGTTAGC
+
CCCCCFFGGGGCFDFGEAFFGFEFGGGFFFCFCGGGGGDFFGGGFE8FFFGGCFGGFFFGGGFGGDFGGGGDFFGGEFFGGCGGGFFECEFGGGGGGGGGFFDFGGGFBEEFDEEFG=9=DEFGEFFB9F8EBAD8DD=@@BFFGCA7<DB=D,?BGCFGGFEFCFG=CF9FGFGAFGCDA>8DFGFGFG3=FEGF=:E**3;):6:)5ACBF*7+7@>:1/)055(-(3..737)).?C7(57877?D62/(7-0----8*4)9(-,((..-(.651(31--21:0..(.95)2*1,()
@M02996:162:000000000-B87FG:1:1101:7566:4898 2:N:0:TAGCGCTC+ACTGCATA
GACTACCCGGGTATCTAATCCTGTTTGCTCCCCACGCTTTCGAGCCTCAACGTCAGTTATCGTCCAGTAAGCCGCCTTCGCCACTGGTGTTCCTCCTAATATCTACGCATTTCACCGCTACACTAGGAATTCCACTTACCTCTCCGATACTCTAGCTTGACAGTTCCAAATGCAGTTCAGGAGTTGAGCCCCCGCATTTCACATCTGGCTTGCCATGCCGTCTGCGCGCCCTTTACACCCAGTAAATCCGGATAACGCTTGCACCATACGTATTACCGCGGCTGCTGGCACGTATTTAGC
+
CCCCCFGGGGGFFGGGDEGGFGGGGGGGGFFGEGGGGGGGGGGGGGFGGGGGGGGGGGGGGGGGGGGGGGGGGGGGCFGGGGGGGGFFFFGGGFGGGGGGDFFGGGGGDGFGFFGGG8@>DEFGGFGFGGGDFGGGGGGGFDFGGGFC?D?DE=FGGGGGGC:CEFDFG@9FFFGEFFDFGGGFGGFGFGGADDDA5CFEEGF?>AAEFFGA>FFFFFGF5679CB>(3B>(*)999.?3;DE9=C<CC60(35<9--,--*.5C?<)2(..-3)590((,-,,()).18<:0033<5<<
@M02996:162:000000000-B87FG:1:1101:14679:4906 2:N:0:TAGCGCTC+ACTGCATA
GACTACCAGGGGATCTAATCCTGTTTGATCCCCACGCCTTCGTGCCTCAGCGTCAGTGCCGTCCTCGCCAGCTGCCTTCGCGATCGGGGTGCTATGTAATATCTATGCATTTGACCGCTACAGTACAGATTCCGCCAGCGCCGTGCGGACGCTAGGCGCGCAGGATCAACGGCAGCCTCCCGGGGGAGCCGGGATAATTCACCGCGGACGTACGCGGCCGCCTACGAACCCGGTAAACCCAAGAAATGCGGAAAACGCGTGAAGCCTCCGTAATACAGCGGGCGCAGGGAGGGGGGTAGCG
+
@@<<@CFDFDD+76<,;6<,,CC6,6C?,;;,6C8@+C,,;9C@B,;@C?C@,6@B<FFGG8F@BEEEFCFGDF@E,49?:@:4@@@+:++,@?4?:@=,9+,+9,9C;,,4,9,,8=*8@=B7EFFB=,,,@DEDGG6CDAE++8:FBD5)+3;,@EE98;5*=*;?<CED*6?=5*5AEC=**/37(:C;B>)3)+/))+.:7)4365*4<E0@()),/4(-(-(.(*,4)(-,44,*422877-)0-)4(),*-(--,*-.*(((,-(((-).)).,(((--(-2(2((.)/1*(-)(
@M02996:162:000000000-B87FG:1:1101:7868:4911 2:N:0:TAGCGCTC+ACTGCATA
GACTACTAGGGTATCTAATCCTGTTTGCTCCCCACGCTTTCGAGCCTCAACGTCAGTTATCGTCCAGTAAGCCGCCTTCGCCACTGGTGTTCCTCCTAATATCTACGCATTTCACCGCTACACTAGGAATTCCACTTACCTCTCCGATACTCTAGCTTGACAGTTCCAAATGCAGTTCAGGAGTTGAGCCCCCGCATTTCACATCTGGCTTGCCATGCCGTCTGCGCTCCCTTTACACCCAGTAAATCCGGATAAAGCTTGCAACCTACGTATTACCGCGGCTGCGGGCACCGAGTTAGC
+
CCCCCFGGGGGGGGGGE6F<FDCCEFEGGECCEFGGGGGGFFGGGGCFD?FFFCFGC<FCAFFFGFGGGGGFEFGG>FDFFFEGGEFFEFFD><EGFGGGFFADFFDB8E7F9@FEG=5?CE<ACFF<EC8EFECGFGFFFD5FGEF+3=+:;E@FEFADEF:5=<FD?DE7=?D8?FFFFFG,@DEGB@:=@?7):3BEEE@=C+;A@F4@>FB+>A9:4/(8;>(((46@8@;>C3CEFFFFFFF604034:4+1.///>))2((.(((...6)-4(((-471(--27((0)2*/-44
@M02996:162:000000000-B87FG:1:1101:7888:4915 2:N:0:TAGCGCTC+ACTGCATA
GACTACTAGGGTATCTAATCCTGTTTGCTCCCCACGCTTTCGAGCCTCAACGTCAGTTATCGTCCAGTAAGCCGCCTTCGCCACTGGTGTTCCTCCTAATATCTACGCATTTCACCGCTACACTAGGAATTCCACTTACCTCTCAGATACTCTAGCTTGACAGTTCCAAATGCAGTTCCGGAGTTGAGCCCCCGCATTTCACATCTGGCTTGCCATGCCGCCTGCGCTCCCTTTACACCCAATAAATCCGGATAACGCTTGCACCATACGTCTTACCGCGGCTGCTGGCACGGAGTTAGC
+
CCCCCGC9EFGFFGFGFFGGGGGGGGGGGFFGGCG+@;CECFD@FFGGG,CFFGGGGFGGGD6FB,:FGGCG@FGGGGGGGGG@FDFE<FGG9FFGG,?FCEEGGG,4=CFGGGGGB1:=CCF4EFGFGGGF,4,?D>FF?DBF+@8,+6BD4@D,@,,18EDDFFDGGG9DE9=EFG7?EEGGFGBDD6@=5A>>=FFFFGE;:1*:@FGAF?A949CA*8>(7(0-/=55C8CC)7C:;((;A33903),3:>F/,---/5)93<)3()(.-)6(4491--3::>?BFF?))*22.--
@M02996:162:000000000-B87FG:1:1101:7565:4915 2:N:0:TAGCGCTC+ACTGCATA
GACTACCCGGGTATCTAATCCTGTTTGCTCCCCACGCTTTCGAGCCTCAACGTCAGTTATCGTCCAGTAAGCCGCCTTCGCCACTGGTGTTCCTCCTAATATCTACGCATTTCACCGCTACACTAGGAATTCCACTTACCTCTCCGATACTCTAGCTTGACAGTTCCAAATACAGTTCAGGAGTTGAGCCCCCGCATTTCACATCTGGCTTGCCATGCCGTCTGCGCTCCCTTTACACCCAGTAAATCCGGATAACGCTTGCACCATCCGTATTACAGCGGCTACTGGCAAGTATTTCGC
+
CCCCCFFGGGGGGGGGDCFAEFGEEFGEG9ECEGGGGD7CECGGGG?FEEFEDFGGDGGGGGGGGGGGGGGGGEGGCGGGGGGGGGGFFAFC@?EEDEFGGFGGGGGGDDGGGFFGG@9CDEEDGGGGGG8EEGGGFGGFGDFGG7=:*698EFCFGGGCDGEC,<FGGGA+7;DEFFEFDC>EFCEFFGG959C55B+9>EFEEBACEF>@BFBCB;2(4-05/629(B=@D.)9?;FEFF@F=CC374:70=9D(-(--1.4C0<(.2-(33.-)..-1(((,5>)(452*/<+0)((
@M02996:162:000000000-B87FG:1:1101:24902:4950 2:N:0:TAGCGCTC+ACTGCATA
GACTACAGGGGTATCTAATCCTGTTTGCTCCCCCGACTTTCGCGCCTCAGCGTCAGTACCGTTCAAGGAATCCGCCTTCGCCTCCGGTGTTCTGCAGGATATCAACGCATTTCACCGCTACACCCTGCATTCCGATTCCCTCTCCCAGACTCGAGTCCTGTAGTTTCAAGCGCACTTTCCGGGTTGGGCCCGGAGATTGCACACTTGACAAGAAAGACCGCCTACGCGGCCTTTTCGCCCAGTGAATCCGAACAACGTCCGTGGCCTCTCTAGTACCGCGGCGCCTGGCCACGCGTTAGC
+
CCCC@FFGGGGGGCGGFFGGGGGGGGGGGF?FGF:FGDGGGGGGGGGGGCFGGDGGGGF9BDFGDGCAEFGGGGGECGGGFGDFDEFFGGGGFGGGFGGGGFF9EFGGDCFGFGFGG1<=>>,DEG,E8F@@@@6+=DDF88FG+DD,9?DB6@6C=F:,8@;<@EGCC,:>6?D*68>F>CGGG>5?);C28?55(7*78,0/8+//6A7(/)/06AG1:0(/862((1-(22)-,31;32:)*.447()--047,,,,(/(-)(.(5()-).).)-((((-(--41(((())***-()
@M02996:162:000000000-B87FG:1:1101:5696:4960 2:N:0:TAGCGCTC+ACTGCATA
GACTACAGGGGTATCTAATCCTGTTTGCTACCCATGCTTTCGTGCCTCAGCGTCAGTTAAAGCCCAGTAAGCCGCCTTCGCCACTGGTGTTCCTCCGAATATCTACGCATTTCACCGCTACACTCGGAATTCCGCTTACCTCTACTTCACTCAAGAACTACAGTTTTGGATGCAGCTCCGAGGTTGAGCCTCGGTATTTCACATCCAACTTGCAGTCCCGCCTGCGCACCCTTTACACCCAGTAAATCCGGACAACGCTTGTCACCTACGTATTACCGCGGCTGCTGGCACGTAGTTAGC
+
CCCCCFFGGGGGGGGGFGGGGGGGGGGGGEFGGFGGGGGGGGGGGGGGGGGGGGGGFGGFFFGFGGGGGGGGGGGGGGGGGFGGGGGGGGGGFGGGGGGGGFGFEGGGGGGGDGGGG=AGGGGFGGGGGGGGFFEDDEFGF=FGGFFGFGFFGGGGGGGGDDDFGFGGGGGFGFGGFGFDEGCCCDFF@F88:*985FFAEGFFFFFFFFGFFF=F@FF9=>5B@=B>BGF6FE).)7<=<16CF757262:9A(2-----284:8B:?4.)..))-1,4((496?F::?DB8488<6<)
@M02996:162:000000000-B87FG:1:1101:24917:4960 2:N:0:TAGAGCTC+ACTGCATA
GACTACAGGGGTATCTAATCCTGTTTGCTCCCCCGACTTTCGCGCCTCAGCGTCAGTACCGTTCAAGGAATCCGCCTTCGCCTCCGGTGTTCTGCAGGATATCAACGCATTTCACCGCTACACCCTGCATTCCGATTCCCTCTCCCAGACTCGAGTCCTGTAGTTTCAAGCGCACTTTCCGGGTTGGGCCCGGAGATTTCACACTTGACACGCAAGACCGCCTACGCGCCCTTTACGCCCAGTAAATCCGAACAACGCTCTTGGCCTCTGTATTACACCCGATGCTGGCACCGGATTAGC
+
CCCCCGGGGGGGGGGGGGGGGGGGGGGGGGDFGGGGGGGGGGGGGGGGGGGGGGGGGGGGGGGGGGGGGGGGGGGGGGGGGGGGGGFFGGGFGGGGGGDFGFGGGGGGGEGGGGGGG>A=CEFFGGGGGEGGGGGGGGFD=D?GGGDA?GFD@EGGGGGGEFEGGFGGGFGFDFGGFGEFEGGGDGADFGE=A4553?AE?FFFFF3<E6*/,).)5=C(2333(-7(78>(9:AA?0C5,.4-9<4527042;:<(-(,(0).*,20(5:44).5-)((((((-)6(-(4()0*//5)4
@M02996:162:000000000-B87FG:1:1101:5716:4967 2:N:0:TAGCGCTC+ACTGCATA
GACTACAGGGGTATCTAATCCTGTTTGCTACCCATGCTTTCGTGCCTCAGCGTCAGTTAAAGCCCAGTAAGCCGCCTTCGCCACTGGTGTTCCTCCGAATATCTACGCATTTCACCGCTACACTCGGAATTCCGCTTACCTCTACTTCACTCAAGAACTACAGTTTTGTCTGCAGCTCCGCGGTTACGCCCCGTTATTTCACATCCAACTTGCAGTCCCGCCTGCTCACCCTTTACACCCAGTAAATCCGGACAAAGCTCATCCCCTACGTATTACCGCCGCTGCTGGCACGTATTTAAC
+
C<8B@CCCC;FCGDFGF,BEFFFF9FFFG9AFGGGGFGGGGGGGGGGGFGGDEGGGFFGF,CFFGGGGGGCF@>FGGGG=FG>FFEEFCECFGGGFFFG7,+9?,ED=@@B;4EFFG:9=D>FAEAFGGGGGGGGGGGFE?DFG8E7CCF+88@+CDDFCFF<?C9EG+,73=;==0=D5++4+>+)01@*1<9*<4@FE?CACE>>4;>>9*9*4012-*85(5(**/3825644))8=/447:)./2,)(68(*,..))2.)/-(,(-,..(.46(-(,((,(,)((.8?0)+23)))
@M02996:162:000000000-B87FG:1:1101:15482:4968 2:N:0:TAGCGCTC+ACTGCATA
GACTACTGGGGTATCTAATCCTGTGTGCTCCCCACGCTGTCGAGCCTCAACGTCAGGTATCGTCCAGTGAGCCGCCGTCGCCGCCGGGGGGCTTCCCAATATCGACGCAGGTCACCGCGACACTGGGAATTCCACTCACCTCTCCGACACGCTAGCTATACAGGTTCCAAAGCAGTTCCGCAGTGGAGCCGCGGGCGGTCACGTCAGACTTGGATGGCCGGCGAGGCGCGCGTTAAACCAAGGAAAGCAGGAAGAGGCGGGGCCGCAGAGAAGTGACGGGGGGGCGGGAACGAGGGAGGCG
+
@<-8@C@@CDD+@,,,;6=,@CC,,6;@9,,6,C6@+,,,;CFCB@,B@BC@,,8@,<F,CF@FECEFEDGGGCC7+4=888+@>=:+=+*1>,>:FFC,7+4/4=:<:***,5,>4:)/1110?FFC:*++3<9*9F+/*(*99E9:.9)(*/1++<9<9:.03*22:C?:*9G+/747*/:*0047(/C;@>D6(*0((3,,(0447)*.)9))-0*-/,-7(,4((*(-),((.-,*(.,.03((0.0((.(*,-(,-)-4)(((--(((.)).(((((((((-,(((-))*2*,((-
@M02996:162:000000000-B87FG:1:1101:8426:4969 2:N:0:TAGCGCTC+ACTGCATA
GACTACTCGGGTATCTAATCCCGTTCGCTACCCCGGCCTTCGTACCTCAGCGTCAGTAAATGTCCAGGAACCCGCCTTCGCCACGAGTCTTCTTCTTGATATCTACGCATTTCACTGCTACACCAAGAATTCCGGTTCCCCCTCCATTACTCCAGCCACACAGTATCATGCGCACTCCAGGGGTTGAGCCCCTGCCTTTCACGCACGACTTATGCGGCAGCCTACGTACCCTTTACGCCCAGTGATTCCGAACAACGCCTGAGACCTCCGTATTACCGCGGCTGCTGGCACAGGGTTTGC
+
CCCCCGGGGGGFEFFGFCFFFF,CDFGGGEEGGCCCEGGGFFEFGGGGGGGGGGGEFFGDEFGFGFF<@EFEFGGEEGGGGGGG6CC??FGFGGF9FEFGFDCFGGGGGEGGGGG,@:@DFDFGGFGGGGGGGGCCCCGFFADGGG<FCFCEBFGGGGGGGGDCD<DECEGAGDGCFGFFFGG;><@DEGGA>FGF9FFFFGB45B@FBBG=*8>818).=6(6@?5/6;839E3C<0:C8?:<1))6:40(,849--(.-*()2,,)(--,.545-31139>9?:?7,(5(0)20A(-5
@M02996:162:000000000-B87FG:1:1101:18651:4972 2:N:0:TAGCGCTC+ACTGCATA
GACTACTAGGGGATCTAATCCTGTTTGCTACCCACGCTTTCGCGCCTCAGCGTCAGTTACGGCCCAGTAAGTCGCCTTCGCCACTGGGGGTCCTCCCAATCTCTACGCAGTTCACCGCGACACTGGGAGTGCCACTTACCTCTTCCGCACGCAAGCCTTCCAGTCTCCAAAGCAATTCCCACCTGGAAAGCAGGACAGTCACTTCAGACATAAAAAGCCGCCTACACGCCCGTTACGCCCAGGCAGTCAGGAAAACGGATGCCCCCGACAGATGACCGCGGCAGCGGGGACGGGGGGAGCG
+
@@@,8CCEFGF+@7<,;;5,,;@;66;A9@;,CE,@+,,,,8C@6@,B6=C@,6:@6CF@FG::FBE@@CF,BB@:,,=A=B:CDCC,=++,@,CAFFC,,+4+9C>+=++,,4,:8=5>D7+,8DF@++,,7@E8+@88+0+6BF:>990)@>?FC,:9@=;,,1?,=CGF6AG,AC*;;8*,,37;.;,7?>DB(**0*5**)39?@)27>ACFD:531,/,34=<9*,371,,41*/((2::((.*..,(/.*-(-((*.(/4(3((,,))-),(((-((.49>0(322))/1/-2,(
@M02996:162:000000000-B87FG:1:1101:6071:4975 2:N:0:CAGCGCTC+ACTGCAAA
GACTACTAGGGTATCTAATCCTGTTTGCTCCCCACGCTTTCGAGCCTCAACGTCAGTTATCGTCCAGTAAGCCGCCTTCGCCACTGGTGTTCCTCCTAATATCTACGCATTTCACCGCTACACTAGGAATTCCACTTACCTCTCCGATACTCTAGTTTGACAGTTCCAAATGCAGTTCAGGAGTTGAGCCCCCGCATTTCACATCTGACTTGCCATGCCGTCTGCGCTCCCTTTACGACCAGTAAATCCGGAAACCCCTTGCCCCCTCCGTTTTCCGTCCGCGAGTGGCCGCAGATTAAC
+
CCCCCG<CFGGGGGGG9FFGGGGGGGGGGGDGEFGFGGGFGEDFFEFGF=EFFGGGGGD9EFGGFFFGGGGGGGGFGGGGGFGGGFFGGGGGGGGGGFGGGFGGGGGG68FF,@EFG=5CD>FEGFGGGGFEF,@=DEEGG<FFG@@+*=DBGCD,@:DFFFFFG9DCDGGFDFD@B+;+6,@DFF*AEEC55:+=)@B=A;**0+0*3@FFCAA4)34/4/)//(6//:0>756*((4?(37;3967*.0,()(*(((..*()1((((-()(-))(.,(--(((-6.,((())*33)))
@M02996:162:000000000-B87FG:1:1101:5686:4979 2:N:0:TAGCGCTC+ACTGCATA
GACTACAGGGGTATCTAATCCTGTTTGCTACCCATGCTTTCGTGCCTCAGCGTCAGTTAAAGCCCAGTAAGCCGCCTTCGCCACTGGTGTTCCTCCGAATATCTACGCATTTCACCGCTACACTCGGAATTCCGCTTACCTCTACTTCACTCAAGAACTACAGTTTTAGATGCAGCTCCGAGGTTGAGCCTCGGTATTTCACATCCAACTTGCAGTCCCGCCTGCGCACCCTTTACACCCCGTAAATCCGGACAACGCTTCTCCCCTACGTATTACAGCCGCTGCTGGCACCTCTTTAGC
+
CCCCCG@FGGGGGGGGGGFGGGGGGGGGGFFFFFCFFFGGGGFGGFGGFFFGGGGGGGF<,@FFGGGGGG9FFCCFFFGGGGGDGFEF@FEGEFGFGGGEFEGFFG7F6EDGGGGG7:<==EFA8F7=FGGGGFGGGGGGGDFDFEDFFDFEG8F9F@@@FFD@:D+,6==FCFCE9==@=6?CFG@DEG,8::?C>EFECGE@@9@EFFG4EA*47995*:)(0/55>E=8C@3>EACG((,4)6)1;6)49),*(-2((2<)24?(.4.,48)-)..(--7(4?:(,.3().+23-64
@M02996:162:000000000-B87FG:1:1101:18628:4981 2:N:0:TAGCGCTC+ACTGCATA
GACTACTAGGGGATCTAATCCTGTGTGCTACCCACGCTTTCGCGCCGCAGCGTCAGTTACGGCCCAGTAAGTCGCCTTCGCCACTGGTGGGCCTCCCAAGCTCTACGCAGTTCACCGCTACACTGGGAATTCCACTTACCGCTTCCGCACGCAAGCCTTCCAGGCTCCAAAGCAATTCCCACCTTGAAAGCAGGACGTTCACTTCAGACTTAAAAAGGCGCCTACACGCCCGGTACGCCCAGGCAAGCCGGACAACGCGTGCCCCCGAAGGAAGACCGGGGCTGCCGGGAAGGGGGGAGCG
+
A@668C@EFFF+@,6,;6B<E<C;,;C=@;C6CC;@+,,,;@F@@:+@:>CC,8@B,CFFGGGGGEFACFG9FC=F,,=B7B=FFCF:=8+4@4@FGFF,+*9+9C>@B64,,9,?=>*====4CFFC:,,,@E8@FGAD+0*+6@>@06*)@:>FG7,<,,1,4*370DC9,9C29:A*>>94?5:C448>A>75(*/(.,))/;).6)+1>FFF7)*,2.(/(/3<659()--(((*2,,468(13/-04,82/-(-,,*-4C0,4(,(.((.(.((,2(-(,(-1(((-.)/**((-(
@M02996:162:000000000-B87FG:1:1101:8422:4990 2:N:0:TAGCGCTC+ACTGCATA
GACTACTCGGGTATCTAATCCCGTTCGCTACCCCGGCCTTCGTACCTCAGCGTCAGTAAATGTCCAGCAACCCGCCTTCGCCACGAGTCTTCTTCCTGATATCTACGCATTTCACCGCTACACCAAGAATTCCGGTTCCCCCTCCATTACTCCAGCCACACAGTATCATGCGCACTCCAGGGGTTGAGCCCCTGCCTTTCACGCCCGACTTAACCGGCCGCCTACGTGACCTTTCACCCCAGTGACTCCGAACAACGCTTGAGACCTAGGTATTGCGGCGGCTACGTGCCCCAGGTTTCG
+
CCCCCG<6BFEEFDFGFEF<EC,C8EFFGBCCEC:FC@EGCEE@@FEGFCFFFFGGF,C,CFGGGGF,CEFGGGGDEGFGGGEGECC?,C?E,CE,CEGAE7AFGG8FCE@GDGG,>5B6CEGGG<EFCGFCGFEDDCD,=ADGG8;,=D?>@,=FCFG?CEDD@9EC+@AAEEGGAA);,:CCFDEC:?:)*:D2=FFEFGFF5)6/>;D4)+)2,:)(26/2(-,((26:FA4)).2/2:()1)).0-),2>:/--(--*.(2(,))()-.)))((,-((,((-(.(((()0/3+-)(
@M02996:162:000000000-B87FG:1:1101:11827:5033 2:N:0:TAGCGCTC+ACTGCATA
GACTACCAGGGGATCTAATCCTGTTTGCTCCCCACGCTTTCGAGCCTCAGGGTCAGGTACAGTCCAGAAAGCCGCCTTCGCCACTGGTGTTCCGCCTAATATCTACGCAGTTGACCGCTACACTAGGAAGGCCACTTTCCTCGCCTGCACGCAAGTTTAACAGGTCCAAATGCAGTCCGCGGGGTGGAGCCCCGGGCGTGCACAGCTGGATTGCCAAACCACCTACACGCCCGTGAAACCCAGAAAAGCGGGAGAACGCTGGCCACGGAAGGAACGACGCGGCTGATGGAGCGGAGGCAGG
+
A@-68CCEEDD+@,@,;@56,<;6,-;E9@6,,C@@78,,,8FC,F,B@=,@,6CE,CFFGGFGGGFGFDGFGG@+,6@?,84C8=@69,,,9,8:FEA,=4,,9CB=B++9,9,,88*==@8,EFCEB,+,@@D6=,,48:*=8+:A??*8BC>77,@=BAD,@DGCCE3<,=A@AG>5BCCC4:9C9;458:DB9*)((379(7).3)*-.9<FF51-2(((,.5.(*-25341(.,*-33(0483*(064),9),(((/-,*4(,439::(((,-1(-,(--().2((.05*/*(,(-
@M02996:162:000000000-B87FG:1:1101:11893:5060 2:N:0:TAGCGCTC+ACTGCATA
GACTACTGGGGTATCTAATCCTGTTTGCTCCCCACGCTTTCGCGCCTCACCGGCAGTTGTCGTCCAGCAATCCGCCTTCGCCACTGGTGTTCCTCCTAATATCTACGCATATCACCGCGACACTAGGAATTCCGATTGCCTCTCCGATACGCAAGATCAGCAGGTTCAAATGCAGGTTACGAGTGGAGCCCGTAGAGGTCACAGCTGACTTACAGACCCGGCTACACGCGCTGTACACCCAGGAAACCCGGACAACGCGTGCCACCGACGGAATGCCGGGGCTGCTGGGACGGGGGGAGG
+
@@688C<CCFD+@,@,;@B9F9C;,;CA<9,,6C@@@,,,C@FC+@4BABC@+6@C6CF@FFFFGEFFFF,EFEDC,:@CB,?FF==:=,,4@,>A=EB4@74+9B>C>++,,95,=>*==@+4@FFFF,,4>=@6+@,@=03ADGA+9=*0@89F<EFC7C8+53:<CF@=9@F,3*:;CD:1*/7C=C87)0?@*,)00,1*5)87;8+/.+/;6);3C0./(/=D0*-(/(-).-,*,,2-0,((1-.34<.*--.--*-.*.(((-,-(,)-.2(,-(-,()..(,(,0)*2*-((
@M02996:162:000000000-B87FG:1:1101:20081:5067 2:N:0:TAGCGCTC+ACTGCATA
GACGACACGGGGAGCTAAGCCTGTGTGCTCCCGACGCGTTCGCGCCTCAGCGTCAGTTATCGTCCAGTAGATCGCCGTCGCCACTGGGGGGCCGCCTAATATCTACGAAGATAACGGCTACACTAGGAATGCCAGCTACCGCTCCGACACGGAAGAAGGGCAGGTTCAAGGGCAGGTTATGGGGTAAGCCCATAGAGGTCACACCGGACTGGGCATCCGGCCTAGGCGCCCGGTACACGCAGTAAATGGGGACAGAGCGTGCCACCGAGGAGAGAACGGGGGAGATGGGAGGGGGGAGAGG
+
@@-,86@@@CC+8++,66,,6,;,,6C@,,,,+8+7++++,8+:@+,464,@,,6?,6E,,C:,:8C,6CF,C?=,+++8++4@,994=+**4*>**<227+,+6<:*2**7,4,*16)8*5,5?FCA2,++5>+:*>9;/3)9);9E5/)(2/7AF+C5*:4*2**203+7*0C*)*.*3:C**147)0*4).062*0(.+.8()-4()*.(03)(9*-/-(.(.(,4*43)(-(.6+/(4(575))*.)(-.(2.(-,-*-)0((4(-((((-(.4(,((((((-.(((,.)/1*(,((
@M02996:162:000000000-B87FG:1:1101:7392:5070 2:N:0:TAGCGCTC+ACTGCATA
GACTACCGGGGTATCTAATCCTGTTTGATACCCGCGCCTTCGAGCCTCAGCGTCAGTTACGGGCCGGAAAGCTGCCTTCGCGATCGGAGTTCTTCGTGATATCTATGCATTTCACCGCTACACCACGAGTTCCGCCTTCCTCTCCCGCACTCAAGGGCGACAGTTCCAACCGCGGGATCGGGTTGAGCCCGACTATTTTACGGCTGGCTTAGCACTCCGCCTGCGCTCCCTTTAAAACCAATAAATCCGGATAAAGCTCGGACCCTCCGTATTACCGCGCGGGCCGGCACGGAATTTGCC
+
CCCCCGFGGGGCEFFGGCGFGGFGGGGGGGGFGGGGGGGGGGGGGGFGGEGGGGGGFGGGGGGGGGGGGGGFGEGGFAFGFEGEGGGECBFCFGGGGGFGAFDDGGGGCFGGFGGGG=BGDGGC>FFFDF>FGGGGDEFDFDDFGGFDDGFCGEG:9CEEEGAAC@FGGGCDGFGGFD@DEEGGGGF6=F515.9>AFFAAC6>6:01,)7).7305)/-:1:607(22C(.9:4A).2*-244/))./20-4*)*)).,-)44*(43(-..4-.)-(,((((((4(4(9(-))/+0.5)
@M02996:162:000000000-B87FG:1:1101:7375:5074 2:N:0:TAGCGCTC+ACTGCATA
GACTACCGGGGTATCTAATCCTGTTTGATACCCGCGCCTTCGAGCCTCAGCGTCAGTTACGGGCCGGAAAGCTGCCTTCGCGATCGGAGTTCTTCGTGATATCTATGCATTTCACCGCTACACCACGAGTTCCGCCTTCCTCTCCCGCACTCAAGGGCGACAGTTCCAACCGCGGGATCGGGTTGAGCCCGACTATTTTACGGCTGGCTTATCACTCCGCCTGCGCTCCCTTTAAACCCAATAAATCCGGATAACGCTCGGACCTTCCGTATTACCGCGGCTGCTGGCACGGAATTAGCGG
+
CCCCCFGGGGGFGGGGEEGFFFFFGGGGGGG@FGGGGGGGGGGGFGDGFEGGGFGGFGGGGGGGGGGGGGGGGGGGGGGGGGGFGEG+>+?FEFGGFGGFFD8DGGD?DDEDEGFGG:58@EFFGFGEDFCFGGGGGGFEGCFGGGAE>>BEGGGGGGGGGGB>CFFGGDGBEEGGAC?EGGFCGG@G8CE;EBCD2EFA3;<FFFBB:4<)6@<6AFD6::?BB9069E79*:<2>:EE??0<=24294>6<73>-(-,4917*4(.-54(.4.),((,,(,3.44(()44))23+)5((
@M02996:162:000000000-B87FG:1:1101:11899:5077 2:N:0:TAGCGCTC+ACTGCATA
GACTACTGGGGGATCTAATCCTGTGTGCTCCCCACGCTTTCGCGCCTCACCGTCAGGTGTCGTCCAGCAAGCCGCCTTCGCCACTGGTGTTCCGCCTAAGAGCAACGCATTTCACCGCTACACTAGGAAGGCCGATTGCCTCTCCGAGACGCAAGAGCAGCAGGTTCAAAGGCAGGTTACGAGGTGAGCCCGTAGAGTTCACATCGGACTTACCGAACAGGCTACACGCGCGTTACACCCAGTAAATCCGGACACGGCGTGCCACCGACGTATACCTGCGGCTGCGGACGCGCGGGGAGCG
+
@@-,8;,C@CD+8,,666,6,,;,6;C,,,,,,;7@+,,,;@@@7+@FCFEC,,6B<FF9@F<FE:CEFF,DEE7C,6,A=6?CFDD,:,,99,B:F?=,4+4+9B>+8++9,9,,68*0=9,78F:BA,+,6=C>+6=,+0*A+@539=*8C:>F,,@9D,3*4**2<@,9,*;*A4<FC8:**/*18,;/))14)2+/.+994)6,6)*/.)()..).:1,).,:?>*3-)(,--.,2,4.5/5-)*,)-4>(*--((-/-4*.(((-,()))))..-((-1((4((,4,))2**-(,-
@M02996:162:000000000-B87FG:1:1101:17167:5079 2:N:0:TAGCGCTC+ACTGCATA
GACTACCGGGGGATCTAATCCTGTTTGCTCCCCATGCTTTCGTGCCTCAGCGTCAGGTAAAGCCCAGTAGGCCGCCGTCGCCACTGGGGGGCCGCCGAATATCTACGCAGTTCACCGCTACACCCGGAAGGCCGCCTACCTCGACTGCACGCAAGAACCGCAGGTTTGGATGCAGCCCCGAGGGGAAGCCGCGGGAAGTCACAGCCAACTTACAGTACAGCCGGCGCACGCGTGACACCCAGTAAGGCCGGACAACGCATGCCACCGACGGAGTACCGCGGCAGCGGGCACGGAGGAAGCG
+
@<-,66=@@DC+786,6<,;,66;,<;;,;,,,;,;,6,,;8;6,,,B6?CB8,6@,<CFFG@:DCE6<@EFFF+4+++@846@@=<4=+**4*4FFD:<<+,1;?;41**2,5,,14)1::,*4<@:<***;:C33?***5093/(;0*)(?CCCG6:7*=2****25<+0*/><)98>8CE**13C0**-8:)4(*))-+6)1..,()*.4=5*)1*.3-(--4(,(*-7)((().+*-8(66.)(/-537:1*-((((*.4*,---4(,(,,..4(-12(-((-2,,,3)0:5*4,(,
@M02996:162:000000000-B87FG:1:1101:17285:5080 2:N:0:TAGCGCTC+ACTGCATA
GACTACAGGGGGATCTAATCCTGTTTGCTCCCCACGCTTTCGAGCCTCAGCGTCAGTAATCGTCCAGTAAGCCGCCTTAGCCACTGGTGTTCCTCCTAATATCGACGCATGTCACCGCGACACTAGGAAGTCCGCTTTCCTCTCCGATACGCAAGAAGAACAGGTGCAAGCGCAGCTCCGGAGGTGAGCACCGGGATATCACGACTGACGTGCGATCCCGCCTACGCGCCCGTGACACCCAGGAAAGCCGGGCAACGCGTGCCACCAACGAATTACAGCGGCTGAGGGGCAGGAGGGAGGG
+
A@<,8CCDCED+@6<,;<,@@@C6,<C;B,,,,C@@+6,,,8FA@@,E<?CB,,@B,CF9FF,AF@D@@CGFGCB7,,,9,99A=4=69,,,95CE,AE,9?;,@CB=>++4,4,,6>*===+,@FCBC,,,@CE+++,=3*+==E=+3608ECCFG,AEF?8,,*3<=,@9897;*;6@8>:*6/567,=>AB/9,+1)1+6;9)683)2/4)-)-)2-/-(-.492(*-4/((,-.+*,4(8::(2*-.4(73/-(,,-/,64,(((-((((.))).(,3(-((,-(-,-0)/**,1((
@M02996:162:000000000-B87FG:1:1101:17303:5086 2:N:0:TAGCGCTC+ACTGCATA
GACTACAGGGGGATCGAATCCTGTTTGCTCCCCACGCTTTCGAGCCTCAGCGGCAGTAATCGTCCAGTAAGCCGCCGTCGCCACTGGTGTTCCTCCTAATATCTACGCAGTTCACCGCTACACTAGGAATGCCGCTTGCCTCTCCGATACGCAAGAATAACAGGTTCAATCGCAGCTCCGGAGGGGAGCCCCGGTAGTTCACGACTGACGTGCGAACCCGCCTACGCGCCCGTTACACCCAGTAAAGCCGGGCAAAGCGTGGCAACGAAGGATTAACAGCGATGGGGGCACGAGGGAAGGG
+
@@-66CAACED+@,B,86,,,6;,,6;A,,,,,;6@+,,,58FC,8,B6AC@++7@6CE,CF<EEEDE@EGFG>>+++6@+46@C==99,+,@,@F,B=4A+,34C@7=6+,,6,:>=*0==,,@FFF,,,,7@@8>++>78*6=EB+03*)>4;FF7EECA=,4*455,5:89D>ACEFDC:**/3C(=8:D>)6,,+)1+/89)4).)*--)4),./-*,,-(29>0*-,)(-(.),*-,(.14).*-.4(54*.(---)48*4(-(4,())))-))(-(.4(.3,(((-))*2*(,(-
@M02996:162:000000000-B87FG:1:1101:7386:5090 2:N:0:TAGCGCTC+ACTGCATA
GACTACCGGGGTATCTAATCCTGTTTGATACCCGCGCCTTCGAGCCTCAGCGTCAGTTACGGGCCGGAAAGCTGCCTTCGCGATCGGAGTTCTTCGTGATATCTATGCATTTCACCGCTACACCACGAGTTCCGCCTTCCTCTCCCGCACTCAAGGGCGACAGTTCCAACCGCGGGATCGGGTTGAGCCCGACTATTTTACGGCTGGCTTATCACCCCGCCTGCGCTCCCCTTAAACCCAATAAATCCGGATAACGCACGGACCTTCCGTATTACGGCGGGTGCTGGGCCGGAATTAGCCG
+
CCCCCGGGEEG@FFFEFFAEEGAC@FFFGEEEFFGGGGGCFFGGGGGGGFFGBCEFEFGGEGDEFEGFGGG?FGGF9BDDFGG7DED7=+4CE<FFBD,4;+@=EEFGDA5C9E<EB>BDGGGGGGGC:F7EGGGGGGABFBFFGFBGDGBE6@77>EEEGGB@:@CGG,C>CDGGE)6>EGGC@8@4=5C6D:D)4<=5<E<>05<B15C6:F2)(0521,(224(23C(403.4<8:E608<F6)4<20-142C-(,(-),-*.(438:12).(-(--(((()-.,(-43)0/++.(2(
@M02996:162:000000000-B87FG:1:1101:17290:5098 2:N:0:TAGCGCTC+ACTGCATA
GACTACAGGGGTATCGAATCCTGTGTGCTCCCCACGCTGTCGAGCCTCAGCGGCAGGAATCGTCCAGTAAGCCGCCTTCGCCACTGGTGGTCCTCCTAATATCTACGCATTTCACCGCGACACTAGGAATTCCGCTTTCCGCGCCGATACTCAAGAATAACAGGTTCAATCGCAGCTCCGGAGAGGAGCACCGGGAGGTCACGACTGACTGGCTAACCCGCCTACGCGCGCGTGAAAACCAGTAAAGACGGGCAACGCGTGCCACCTACGGAGTACAGCAGCTGCTGGCACGTAGAGAGCG
+
A@-,6CCACDD-@,;,96,,6,C,,-;=9,6,,;+7+,,,,:DCB:,E<?C@++7B+BF,FF8AFDC@@CGGGG77,,@A:=4@@=<,9,,9@,4,,B?,=+==9<>4=++,,9,,68*==84,@FDDA,,,3@=0++77+8*=CGA+39+*@CDGG,@EFCC,438<:2>?5>D>67;A8BC**/58>*06>>):(*.,/06;004)5**,.).),)9-*4(-442;(*221((,)4,*,.))/.))9-.34541-((--*--0,4,,4(-((.).4)(.3(.().7133,0)1*+.2-(
@M02996:162:000000000-B87FG:1:1101:7819:5101 2:N:0:TAGCGCTC+ACTGCATA
GACTACTCGGGTATCTAATCCTGTTCGCTCCCCACGCTTTCGCGCCTCAGCGTCAGTTACGGCCCAGTAAGTCGCCTTCGCCACTGGTGTTCCTCCCGATCTCTACGCATTTCACCGCTACACCGGGAATTCCACTTACCTCTTCCGTACTCAAGCTCTGCAGTCTCCAAAGCAATTCCCACCTTGAAAGCAGGACTTTCACTCCGGACTTACAGCGCCGCCTACAAGCCCTTTACGCCCAGTAATTCCGGACAACGCTCGCCCCCTACGGCTTACCGCGGCTGCTGGCACGTGGTTAGC
+
CCCCCFGGGGGEBCFGF9FCEGFFFFFGGFFGGGGGGGDGGGGFGG>FGFGGGGGGGGGGGECFGGGFGGGFGGGGGGGGGGGGGGGEEGGFFFE@FG>FEB8FFFDGECFGFGGGG5@CDFGFGGG@FFFFFGGGGFFDDDFDFG>@DD9DE@DE?FFCF<:8<?FCFBE5EFFCADEFGFGGFCEGEFG>F9CDECFCCEFF=A9=@B;@BF@F>>>:=36;8()),=/=8225<<EG?B(-/..6250-7B?C.,(,(1((94(4,(((-(,4.--791(447??0(5<0)2*;67<
@M02996:162:000000000-B87FG:1:1101:21458:5104 2:N:0:TAGCGCTC+ACTGCATA
GACTACCAGGGTATCTAATCCCGTTCGCTACCGTAGCTTTCGCGCGTGAGCGTCAGTTGAAGCCCAGTAAGCCGCCTGCGCCACCGGTGGGCCGTGCGATATCAAAGCATTTCACCGCTCCACCGCAAGTTCCGCTTACCCCTACTGCACGCTAGTTTTCCAGGTCGAAGCCCAGGTCCACGGTTGAGCCGTGGGATGTCAGACCCAGCTGAAAAAACGGCCGACGGGCCCGTTAAGCCGAGTGAGTCCGAAAAACGTGAGAACAGGGCGGCGAAGCGGGGGTCGCGGGCCGAAAGAGGG
+
A@@,8CCCEDD-@,;666,6,C@,,CBF@CCF+-C@,<,,5@F@6@@:@BEC+B@C,CFGGGGFGAC:@EF<FEF@7,D>=86@D=@+>++4>+6>FEC+40@+9BE<>9,@;=CEB@*6=8:DEGGE=@,,@EGCGG?@9C*@G,*8:C*)649,7,,,@2;,43?E9B:*4/;*);*;,:?/*/08>7E(55C;(4;).17@1F(/,)*/7BEFF>),*-(--9(,(1(2C0,(.-,*-4((/).-*,04(),*-((..26)*,.(,-(-((,((-(,((-(((--(((-00***(((
@M02996:162:000000000-B87FG:1:1101:21441:5112 2:N:0:TAGCGCTC+ACTGCAGA
GACGACCAGGGGAGCGAATCCCGTTCGCTACGCGAGCTGTCGCGCGTGAGCGTCAGTTGAAGCCCAGTAAGCCGCCGTCGCCACCGGGGGGCCGTGCGAGATGAAAGCATGTGACCGCTCCACCGCAAGTGCCGCTTACCCCTACGTCACGCTAGATGTCCAGGTCGAAGGACAGGTCCACGGTGGAGCAGGGGGAGTTCAGACACGGCTAGAAAAACCGCCGAAGCGACCGTCAAGGCGAGGGAATCCGGAAAACGTGAGAAAAATGAGGCGAACAGGGGAACGGAGGCGGAACAGAGC
+
A@-,8@@@CCD+@+@+76+6,;8,,;B+,6+,++7:++,,,9:6884+8?CB+,=B6<EEGGFFE==:??CCF>@+++@>+86@@=:+4+**3**1=14*4)++2?<*:0,3+3<<84)))38:?>8/80+<ECECGE8+2()><*(;.9).**1+2+0++3.0397178*0*09F**)60812*)-/,*0(.5796*04494,(0(,()*(.9-?1)1-*((-(((,-*-(*((-))+*-3(()(()2,)-(),*,.-.,2)(2((..-,(-((-(4(((((,-,(-(,(,)0/**..(
@M02996:162:000000000-B87FG:1:1101:25561:5124 2:N:0:TAGCGCTC+ACTGCATA
GACTACCCGGGTCCCTCCTCCTGTTTCCTCCCCGCACTTTCGCGGCTCAACCTCAGTTCCCCTCCACCCTCCTCCCTCCTCGTCCTGATCTCCTCGTCATCTCTCAGCACTTCCCCGCTCCACCACCACTCCCAGCCTCCCTACGATCCCTCCCCACCCCCACCTTCCGTGTCCAGCACCGCCCCTGCCCCCCCCATATCCCCCCCCCTTTCCACTCCCCTGTGCTGCCCCCTCACCCCCTACACTCACCAACCCACCCGGCCCTCCACTGCTACCGTTCCACGACCCCCCACCCCAGCC
+
-8@@@F@E@@+=+,;<,8B@FEEE,6,4;,,6,+8++6,C,,6@+8:B,,C,69:ECF,C,66@F@8,,,:,=,=?<,44:,,,,,:,,,,949>+9B+,42=+,,4,,,:,9,AE+136=,B,,++,+,,6>,,0=,3360++++)3*+38+3+,4++44*)*,;96*,335++,**)*******(*04*(0))2,2+6?F0(()(-(0*).96*,051*()).)-..*,3),((((1*((,..-.(2.9,8)-*(-(-()--/(-,().))))(((((())-((-((((-))***((,
@M02996:162:000000000-B87FG:1:1101:7811:5124 2:N:0:TAGCGCTC+ACTGCACA
GACTACTCGGGTATCTAATCCTGTTCGCTCCCCACGCTTTCGCACCTCAGCGTCAGTTACGGCCCAGTAAGGCGCCTTCGCCACTGGTGTTCCTCCCGATCTCTACGCATTTCACCGCTACACCGGGAATTCCACTTACCTCTCCCGCACTCAAGCCCCGCAGTATCCAAAGCAATACCCAGTTGGAACGCACACCTTCAACCCCGGCCTAACAGCGCCGCCACAACCGCCTTACGCCCCATACATTCGGGCAAAGCCCCGCCCCCTACGAATTCCGCGGGCGGCTGGCCGCAGTTTCGC
+
CCCCCG<FCGEEFFGFECFEE,CFD<FFFFCFGF+CFCEFFFG,@F@FFFGGEEGG,<FF,C:FGGGEFGG8FFGEFGFGGGEFGFFFEFFGFEFGG:FEC?AFGGGGGCEG,9EFG::CCEE8CEGE>FFDE:DFG9DEFD?+=,:+*=>C8BF,+1++578@:BFGD,>AFAGG4C)*6,,=,*)1(/4()0*(0?)).3((6)(,(:*5/)7;()/(/3(,4((-(/(49)3((3?:((2:6A)-*,)(()(*(.,(-C(7>>B(((,(.())(((-((((((-((.,()02+3-((
@M02996:162:000000000-B87FG:1:1101:18500:5160 2:N:0:TAGCGCTC+ACTGCATA
GACTACTCGGGTATCGAATCCTGTTTGATCCCCACGCTTTCGTGCCTCAGCGTCAATTACTGCTTCGTGAGATGCCTTCGCAATCGGTGTTCTGAGTAAGATCTATGCATTTCACCGCTACACTACGAATTCCGCCCACGGCAACAGTATGCAAGCCGGGCAGTAGCAAAGGCAGTTCCGAGGATAAGAACCGGCATATCACCCCTGACGTGACAAACAGCCTACGCACCCGATAAACCCAAGAAAGCCGGAGAACGCGTGCATCCACCGTAAGACCGCGGCTGCGGGGACGGAGGGAGAG
+
A@-,6;CEBEC;@,@,9;5@,CC,,;;A,,,69@6@+6,,,8C<6@,B<=CB66@@,CFFAFG<EA@6CDGGEEE<,,4?,8>,@=@,8,6,9AED5?D,E+,39,@,=9,9,9,98808==,,@F++9,+,99C8DGCCCBEG?FD,4+5*DAD>E+@+388,7+6=DGGA@9D@7C;@E*@*358:*<@CFA7>),4/04079)65>)1-8??F@A<32,(//62?B*6>)(.-6),*,-,3?:,35-)-(04*-,(-,*,-*,),,,(-((.,.2,,1(,,,(11(4>-.0:**-1((
@M02996:162:000000000-B87FG:1:1101:9518:5178 2:N:0:TAGCGCTC+ACTGCAGA
GACTACACGGGGATCTAATCCTAGGTGCTCCCCACGCTGTCGTGCCTGAGCGTCAGTAACAGACCAGGGAGCCGCCGTCGCCGCTGGGGGGCTGCCATATATCTACGCATGTGACCGCTACACATGGAGTGCCACTACCCTCGTCTGCACGCTAGGCTACCAGGATCGGAGGCGATATGGAGGGGAGCGCAACGCGGTCACCCCAGACTAAAGAAACGGACGGCGCACCCGGGACGCCCAAGAAAACGGGGAAAAGGTGGCAACCAAAGAAATAACGGAGCGGGGGGGAAGGAGGAAGGCG
+
@@-,8;@C@CD+7,,,;6;,C,6,,6;=6,6,,C+@6,,,599@,,,;@B,@+,8B,CCEFGGGFCEF,@FFGB:=+4+>+4>>@=@+44**5*@,@,7,7+,+536*:**7@6,,45)11:,>,?@::,++23>*;38*2/)22*/210.(119*2+<*;04*:)9:CCG>8)9*81)9<C**2/21-/C-059((/0-4+,-3>B:)*98)9:7,)/(229(2(4((*-()4(,4(*23(235(((/()(-0(*(.(((*.(*(-(.(,(.-))(((,((((((((4(-())**24((-
@M02996:162:000000000-B87FG:1:1101:11379:5221 2:N:0:TAGCGCTC+ACTGCATA
GACTACAGGGGTATCTAATCCCGGTCGCTACCCCGGCCTTCGTACCTCAGCGTCAGGGAATGTCCAGGAACCCGCCTTCGCCACGAGTCTTCTTCGTGATATCTACGCATTTCACGGCGACACCAAGAATTCCGGTTCCCCCTCCATCACTCCAGCCGCACAGGAGCACGCGCACTCCAGGGGGGGAGCCCCGGCCTGTCACGCGCGACTGAGGCGGCAGCCGACGGACGCGGTACGCCCAGGGAAGCCGAACGACGCTTGGGAGCGACGGAAGGACGGGGCAGCGGGGAAGAGGGGGGGG
+
A@-86;CDCED-@,@,;<<,<@,+6@CFC@@@,C@@+@,,,CCF6B,E6?6@,,@@,CFG<FEGGFDGGFCFGC@:,4,A:B4@EC=84,,,9,C+A?A,9+,+9B>+8++,99,44:*==86DFDC>=,,6>=E=CC,,=8*=DE7F:?+0@>?<FGGEEC@,=//:CEG>*8C*6C7FDC=**/-72:*4)5)9(**4-08:93>,2)).4F?B9)/-*,(,(-(8(*-2)--(-,**((-1.(,1*-.71),1-(((-*((*--((-(,(,(..4((1((-(-(3((4())/**(((,
@M02996:162:000000000-B87FG:1:1101:14640:5231 2:N:0:TAGCGCTC+ACTGCATA
GACTACTAGGGGAGCTAATCCTGGTTGCGCCCCACACTGTCGCGCCTCAGCGTCAGGTGTCGTCCAGAAAGCCGCCATCGCCACTGGGGGTCCGCCTAATATCTACGCAGGTGACCGCGACACTAGGAATTCCGCTTGCCTCTCCGAGACGCAAGAATAACAGGATCAAACGAAGCACCGGAGGGGAGCCCAGGGAGGTCAAGACGGACTGGCAAACGCGCCGACGCGGCCGAGACACCGAGGAAAGGCGGAAAACGCTGGCCACAGACAGAAGACAGAGGCTGCAGGGACGGGGGGAGGG
+
@@-686,CCCD+7+6,;6,;66;,,-8A+6,++8@@7,,,;:C@6+,46?C@,6@B,CE:6F,ACEDF@AFEGC@B+,@?88:C?=A,7+++9+@F7F=,4+,39596>++6,8,,6=*==8+,8CCA;,,,@:@+++5,+)30;C5*3*3)>1;>C,=C9<93,)*46,,0*0?=)23:8*:**)(/(1/(059:080(.+54(.,,()*(,).)4)1-*-(-(2(3(*(()--(.3+*-3(458,(*-.4(0.*-((--*(.*((.((.,)(,.(.(,1((,-(.,(,-,))***41((
@M02996:162:000000000-B87FG:1:1101:5381:5232 2:N:0:TAGCGCTC+ACTGCATA
GACTACTCGGGTATCTAATCCTGTTTGATACCCACGCTTTCGTGCCTCAGCGTCAGTTGTATGCTGGTAAGCTGCCTTCGCAATCGGAGTTCTGTGACATATCTAAGCATTTCACCGCTACATGTCACATTCCGCCTACCTCGTTTACACTCAAGACAACCAGTTTCCATGGCTCGGTCCGGTTGAGCCGCACGCTTTCACCACAGACTTAATCATCCGCCTACGCACCCTTTAAACCCAATAAATCCGGATAAAGCTCGCCTCCTCCGTATTACCACCGGTTCTGGCCCGGAGTTAGCC
+
CCCCCFGGGGGGGGGGGGFFGGGFGGGGGGFFFGGGGGGGGGGGGGGGGGGGGGGGGGGFFGGGGGGGGGGGGGGGGGGGGGGGGGGCFGGGGGGFFGFGGFGGFGGGGGGGGGGGG:@DDE?FEGEFFGGGGGGDDCFGFFFGGG9FFGBDFFFFDFGGGGFFED9ECFFBFDGGFG)9EGGC77CFFCE5>DGFFG5>7D@47;=>4ADACF46/97(=907(-(/6=(38)<6@@E5,6)7619;)(2/:+)+.),,()((91241(.44)-)).(-((((.).)(((-.);A+-4,
@M02996:162:000000000-B87FG:1:1101:5402:5241 2:N:0:TAGCGCTC+ACTGCATA
GACTACTCGGGTATCTAATCCTGTTTGATACCCACGCTTTCGTGCCTCAGCGTCAGTTGTATGCTGGTAAGCTGCCTTCGCAATCGGAGTTCTGTGACATATCTAAGCATTTCACCGCTACATGTCACATTCCGCCTACCTCGTTTACCCTCAAGACAACCAGTTTCCATGGCTCGGTACGGTTGAGCCGCACGCTTTCCCCACAGACTTAATCATCCGCCTACGCACCCTTTAAACCCATTAAATCCGGAATCCGGTCCCATCCTCAGTTATTCCTCCGCCGCTGGCCGCGGTTTCGCC
+
CCCCCGGGGGGGGGGGGFFGGGGGGGGGGFFFFGGGGGGGGGGGGGGGGGGGGEGGGGGGFGGGGGGGGGGGGGFGGGGGGGGGGGCFDGGGGFFDGGGGGDGGFGGGGGGGGGGGG:<=CEEFGGFGGGGGGGGGGGGGGD@FGGDB+=DDGGGG818?C+:F=EGEFGG?8*6@BGFF>CECF85?@4@59AC))63**@892*0:.=+**1:=7??5:(/7-2(>>E(59)9).,<8=99?+1742().(*/2((-((*-4/)-)(.))-).))-(--(((((-,(((,)022+--4
@M02996:162:000000000-B87FG:1:1101:14640:5249 2:N:0:TAGCGCTC+ACTGCATA
GACGACTAGGGGATCTAATCCTGTGTGCTCCCCACACTTTCGCGCCGCAGCGGCAGGTGTCGTCCAGAAAGCCGCCTTCGCCACTGGTGTTCCGCCTAATATCTACGCAGTTCACCGCTACACTAGGAATGCCGCTTGCCGCTCCGATACGCAAGAATAACAGGTTCAATCGCAGCTCCGGAGGTGAGCCCCGGTAGGTCACGACTGACGTGCGATCCCGCCTACGAGCCCGTTACACCCAGTAAATCCGGACAAGGAGTGCCACCGACGAAAGACCGCGGCTGGTGGAGAGGGGGGAGCG
+
@@-,8@6@DFD+@,9,66;,;6;,;<;;,,,,8C6@,,,,,8BB6++@:>7B++7B+:F9FF,4B=CFCDGFGC>+4,@?,84@,9=5:,+,9+4@==E,A+9+4<>>86+9,6,58=*==93,@FFCC,,,@=C06++,+:*3=EB+3;*0B8CFG,=:;99,43*=2,2346?=4?.?5:7**1/1/2*3:>).,*+/6+6:>)458)1-258)()0-*4(-.-(-(*,1),-(586*-4,4/4.)*-)-(0.*.(,(.0-6*82-2-((((.,.((-,7((((,-(((-))/2*,((-
@M02996:162:000000000-B87FG:1:1101:5390:5259 2:N:0:TAGCGCTC+ACTGCATA
GACTACTCGGGTATCTAATCCTGTTTGATACCCACGCTTTCGTGCCTCAGCGTCAGTTGTATGCTGGTAAGCTGCCTTCGCAATCGGAGTTCTGTGACATATCTAAGCATTTCACCGCTACATGTCACATTCCGCCTACCTCGTTTACACTCAAGACAACCAGTTTCCATGGCTCGGTACGGTTGAGCCGCACGCTTTCACCACAGACTTAATCATCCGCCTACGCACCCTTTAAACCCATTACATCCGGATAAACCTCGCATCCTCCGTCTTACCACCGCTGCTTCCACGGAGTTATCC
+
CCCCCGGGGGGGGGGGFFFGGFGFFGGGGFDFCGGGGGGGGGGGGGGGGGGGEEEDFFFGGGGFGGGGGGDFGGGGGGGGGGGGGGFECGGGGGGAFGGGG7EGGGFGFDCECEEFG=AGDFDEEC9FGGGGGGG6>EGG6DEGFFDG?DBDGFGGFGGGGGFFDDFFGE,9@FGCBD)@@EGEBFFGDCE=DFG=8@?AEGFFF4>@3BF44:*=AF9-:58:@9@9=G2>C;)4@DEE(79)=??@>2:2(/)*((/((1,36)4?92,,(.5().(,-(-4.))).431)02*+)..
@M02996:162:000000000-B87FG:1:1101:6792:5260 2:N:0:TAGCGCTC+ACTGCATA
GACTACCAGGGTATCTAATCCTGTTTGCTCCCCACGCTTTCGAGCCTCAACGTCAGTATCTGTCCAGTATGGCGCCTTCGCCTCCGGTGTTCTTCCTAATATCTACGCATTTCACTACTACACTAGGAATTCCCCATACCCCTCCAGTACTCTAGATTGACAGTTTTCAAAGCAATTCTTAAGTTAAGCTTAAGGTTTTCACTCCAAACTTGCCATTCCGTCTACGCTCCCTTTACACCCAGTAAATCCGGATAACGCTTGCCCCCTACGTATTACCGTGGCTGCTGGCACGGAGTTACC
+
CCCCCGGGGGGFGGGGFFGGGGGFGGFGFFFGGGGGGFEFCGGGGGDGGGGGGGGGGGFGGGGGGGGGGGGGGGGGDE?FCGGGFEGGEGGGGGGGCEFGFFFGGGGGDGGGGGG,E:9?DEFFGGGGGGCFFEG?DFEDGDFGGFFABF9DFEDAFGGGGG85=C?FF=EFFFGGBFEFGGGGGGEGEF=DDFGFFGFEEFE@CFEFDFF7=;A<AFF=<0087=911>4=8@CEFFG5>BEFFFC89606:AEF0((/6:(6<6@47;6E<4)771//31(46????<B:3<*2;.).
@M02996:162:000000000-B87FG:1:1101:23978:5295 2:N:0:TAGCGCTC+ACTGCATA
GACTACCCGGGTAGCTAATCCCGTTCGCTACCCGGGCTATCGCACCTCAGCGTCAGGATATGCCCAGGAAGCCGCCTTCGCCACCGGTGTTCCGCCTGATATCTACGCATTTCACCGCTACACCAGGAATTCCACTTCCCCATACATACCTCAAGGCGGCCAGGATCAGAAGCAATCCGAGGGTGAGCCTCGGAGGGTTCTAGCGGACTAAACAAACCGCCGACGCGAGCGGAACGCCCAGGAACGTGGGACAACGCACGCCACCGCCGAAGTACCGCGGAGGCGGGGACGGACGGGATCG
+
CC@A@EFFCED8@,@9;C@E@C@,,6@C@B@<@+8:7+,,,BFFGGGGGGGGGGECFG,@6CF,CEDFFGC=F>:C,6,AB?=@?@C+=++4@+@B+BF:@+9+@B>>B++,,4<EG>@CCEGGGGGCGGGGGGGGGGGGGD5DGFFFFGF*>>=,5+@>@>5*@9*?>FC9<AF,*;5@EE5:<9=*74=2:AD((4.()1)91>@01)9:(@?@6359*36-2((((*,()--(89?*((424(-(/2.44;07,(,-(948*(((,(-((.).4((3(((--42((-4())/**(((-
@M02996:162:000000000-B87FG:1:1101:15350:5296 2:N:0:TAGCGCTC+ACTGCATA
GACTACCAGGGGATCTAATCCTGTGTGCTCCCCGCACCGTCGCACCTCAGCGTCAGGCGTCTGCTGGAAACCTGCCTTCGCCATCGGGGGGCTGCCTGATAGCTACAGAAGTCACCCCGACACCAGGAATTCCGGTTCCCCCTCAGCGACGCCAGGCCGCCAGGTCCAAGCGCAGGTCAGGGGTGGAGCCCCGGGCGGGCACGCCTGGCTGGACAGACGGCCGACAGGCCCGGTACGCCGAAGGATGCCGAACAAGGGACGACCGGGACGGGGTACGGGGGAGGCGGGGACGGAAGGAGAG
+
@@-68;CCCDC+@,,,66,,,,;,,<;C,,;,,8+7+@+,,8@@8+,B@=;@,,6@,CF6@,BF<CCFCCFG<=B,,,@?6864@=:+4+**3*6@F=C,7+>+2@2<>,,,,2,,20)22:1;FGDD@,+++5C:)=++;1):5?4F5C)1//7*::EG5531396<7@@7*.957C4@CCC*//3C01/4).94(*),-*4;1.41.)/,4<4@?))-*434,31:(*((1(-,3(**-30-.)((*(.447:*((((-)(()((-(--,-(()(-((((-,4(,-(((-)0/*1321(
@M02996:162:000000000-B87FG:1:1101:23961:5303 2:N:0:TAGCGCTC+ACTGCATA
GACTACCCGGGTAGCTAATCCCGTTCGCTACGCGGGGTTTCGCACCTCAGCGTCAGGAGATGCCCAGGAAGCCGCCTTCGCCACCGGGGGGCCTCCGGAGATCTACGAAGTTCACCGCTACACCAGGAATTCCACTTCCCCATACATAGCTGAAGACGGCCAGGATCAGAAGCAATCCGAGGGGGAGACTCGGAGAGTCACAGCAGACGTAACAAAACGCGGACGGGACGGTGACGACCAGGAAAGTCGGAAAACGCGCGGCCCCAACGTAGTACCGCAGGTGCGGGAACGAGGGGAGGAG
+
A@-68,C<BEC+@,,,,C,,,,8,,68:,66,++@:+++,,8@FEF<FEGGDG::?CF,9,C,,CFEGFA4AFB+6++4A+4+6D64+4+**419F*<<*42+3??B****,,5?,1.777:AFGGGC8?G@?GGGGGGCFBFGGGFC*27)3<9+**55*7:*:/7*00A;6;>0)9-8>8***96*4++-.)5((0054<<?(7:(()94(957()12*(-4(((((*(-*-,-((*24:4()())1-0(-7()-((-()-,9((-24:1(6))-,-4(,4)(-4--24,).2*/4((4
@M02996:162:000000000-B87FG:1:1101:5124:5309 2:N:0:TAGCGCTC+ACTGCATA
GACTACACGGGTATCTAATCCTGTTTGATACCCGCACCTTCGAGCATGAGCGTCAGTAACGGACCAGCAGGCTGCCTTCGCAATCGGAGTTCTTCGTGATATCTATGCATTTCACCGCTACACCACGAATTCCACCTGCCTCTCCCGCACTCAAGGGATGCAGTTCCAACCGCGAGATTGAGTTGAGCTCAACGCTTTTACGGCTGGCTTGCATCTCCGCCTGCGCTCCCTTTAACACCAAAAAATCCGGATAACGCTCCGACCTTCCGTATTACCGCCGCTGCTGGCCCGGAATTCGCC
+
CCCCCGGGGGGGGGGGGFFGGGGGGGGGGFGFCGGGGGGGGGGGGEFGGGGGGGEGGGGAFFGEGGGGGGGGGGGGGFGGGGGGGGGFGGGFGGFEFGEFFFGGGGGGGEFFGGGGG:?DDFFFCFGGGGFGGGFDGGGGGFFGFD=F?C?EGEGGE?EGGGEFFFFGFFGFG50@?GEFGFCFF7)C8E:>F>*)/=F8BEFB>4925)9;<@E=>B505,6((..,6:(;C4.)).2*4((47(,,1-),1*)*-(((-1429)(,44,24)))--(,1-,-,,.((((-00;8+-(-
@M02996:162:000000000-B87FG:1:1101:7699:5314 2:N:0:TAGCGCTC+ACTGCATA
GACTACAAGGGTATCTAATCCTGTTTGATCCCCACGCTTTCGTGCCTGAGCGTCAGTTGCGAGCTCGTGACCTGACTTCTCGATCGGTGTTCTGTGACATATCTAAGCATTTCACCGCTACACATCACATTCCGGCCACGTCTATCGCACTCTAGTCCGGCAGTATCAAAGGCACGATTGGAGTTGAGCCCCAACTTTTCACCCCTGACTTACCGATCCGCCTGCGCACCCTTTAAACCCAATAAATCCGGATAACGCTCGAATCCCCCGTATTACCGCGGCTGCTGGCACGGAGTTAGC
+
CCCCCFGGGGGEG?FGCCFFGGGFFFFFGEFFFGGGGF@ECEGGGGDFFFGEECFGGGGGGGGGFGGGGGGGGFFFCFDFFGGFFGG:CFFGGGGGGGCF:D;DEFFGGGGGGGFGG@B=DEFFCGGGGGGGCFGGGGGGFD6F9E@F*=*:@@DFDGGGGG>>DFGGGGADDFGGDG5@E9:@AF;;CF>>BEC5*@>E8>=>A5@BFFGEEF@4588846,6;;063B??C@CEEEGDF@@;FCE<99BB?367,---4)4.7))49343.3).6(---34>(.)4<<BB>52*26<<
@M02996:162:000000000-B87FG:1:1101:5130:5326 2:N:0:TAGCGCTC+ACTGCATA
GACTACACGGGTATCTAATCCTGTTTGATACCCGCACCTTCGAGCATGAGCGTCAGTAACGGACCAGCAGGCTGCCTTCGCAATCGGAGTTCTTCGTGATATCTATGCATTTCACCGCTACACCACGAATTCCACCTGCCTCTCCCGCACTCAAGGGATGCAGTTCCAACCGCGAGATTGAGTTTAGCTCCACGATTTTACGACTTGATTTCATTCCCGCCTGCCCCCCCCTTTAACCCCAAAAATCCCGGTACCGCTCGGCCCTTCCCGTTTACCGCGCCTGCCTGCACGTAATTTTCA
+
CCCCCGFGGGGGGGGGGGEGGGGGGGGGGEFFEFGCFGGFGGGGGGGGGGGGGGGGGGGGFGGBFGFGGFGGGGGGGGGGGFFFFFECEGGGGGG?ABFGGFGGGGGGGGFFG9FDE8>CDFGGCGEGGFGGGAG=D8DEDDFFF@>FDG>EG=?,6,6+6@DCF9DFGGGBE57*<>A;,@=<,=:F;G,)/:C45FF?3*(/5)7**4+1*+*+*2/67(,/(,((6:(25)).<AC*((.(8:(3*()(,).*-(---*,41,40(((..,--44((,,((().((.:.))/0+)))
@M02996:162:000000000-B87FG:1:1101:19952:5345 2:N:0:TAGCGCTC+ACTGCATA
GACTACTCGGGTATCTAATCCTGTTCGATCCCCGCACTGTCGTGCATGAGCGGCAGTATCGGCGTGGTCAGCTGCCTACGCAATCGGAGGGCTTCGCCATATGTATGCATGTCACCGCTACACGGCGAATGCCGCCAACCTCAACCGAAATCAAGCGGGCCAGGAGCAACGGCGGGATGAGGGGGAGACGAAACATAGAAGCGCGGAAGAAACAAGGCGCCAGCGAAACCGGGAGAACAAAAAAAACGGGAAAAAGCGGGGAACCGCCGGAGGAACGCGGCGGAGGGCGGGGGGGAAGGAG
+
@<-,8;C@@@C-7,,,66,6,6;,,<@E,,6,,86@++,,,99@,9,;6=6@++7+,C,9BFG+87@:,6CF?B,,,49?+4=,@=@B@+++9,9=@+6+4+,34,9,9,,,,4,,65*66=,6BCC:=+,,6@3;DE6:+5:9*6:C9?**?99,=*9*4//*:)*:8*?5*0CC))4;88=*//,*(2*-))2))+*.)+--,0-(()23(7()())(*--(-((((*(()-(4(),0,.32.(,(/,0(..(*,,(-,1(,*-((,((-((.,,,(((--1(-2((((-).2**-((.
@M02996:162:000000000-B87FG:1:1101:5479:5389 2:N:0:TAGCGCTC+ACTGCATA
GACTACCCGGGTATCTAATCCTGTTTGCTCCCCCGACTTTCGCGCCTCAGCGTCAGTACCGTTCAAGGAATCCGCCTTCGCCTCCGGTGTTCTGCAGGATATCAACGCATTTCACCGCTACACCCTGCATTCCGATTCCCTCTCCCAGACTCGAGTCCTGTAGTTTCAAGCGCACTTTCCGGGTTGGGCCCGGAGATTTCACACTTGACACGCAAGACCGCCTACGCGCCCTTTACGCCCAGTACATCCCAACAACGCTCTTGTCCTCTGTCTTCCCGCGGCTGCTTGCCCGAAATTAGC
+
CCCCCFFGGGGGGGGGGE@FGGGGGGGGGGFGGGGGGGGGGGGGGGGGGFGGGGEGGGGFGDGGEFGFCGGFBFGGGGGGGGGDGGCBCFGGGGGGGG:EFFGGGGGGGGFGGGGGGAECDGE?EGGGGGGGGGGGGGFGGD6=FFD@;FFE8@=CDGGGGF*@AC;EF,@@CDCEAFCBGCC:CGBGDGD288C@=FF?5A?@D=3;;+8(65()/099C9(4(86(-?7(78))28E=?0.-*6).*(046.(/(,(--*))*-)6)..)).)).((--4(4(3),((5())**3-42
@M02996:162:000000000-B87FG:1:1101:5463:5400 2:N:0:TAGCGCTC+ACTGCATA
GACTACCCGGGTATCTAATCCTGTTTGCTCCCCCGACTTTCGCGCCTCAGCGTCAGTACCGTTCAAGGAATCCGCCTTCGCCTCCGGTGTTCTGCAGGATATCAACGCATTTCACCGCTACACCCTGCATTCCGATTCCCTCTCCCAGACTCGAGTCCTGTAGTTTCAAGCGCACTTTCCGGGTTGGGCCCGGAGATTTCACACTTGACACGCAAGACCGCCTACGCGCCCTTTACGCCCAGTAAATCCGAACAACGCTCTTCGCCTCTGTATTACCGCGGCTGCTGGCACGGAGTTAGC
+
CCCCCGGGGGGGGGGGGEDGGGGGGGGGGGGGGGGGGGGGGGGGGGGGGGGGGGGGGGGGGGGG?FGGGGGGGGGGGGGGGEECFGGGGGGGGGGGGDEFFDFDDBEGGGGGGGGGG>BDDCEFGGFFGGGGGGG?DFGGGDFFFFBFDFDE@D>FCFGG>FEFCFGCF9@9@BDEFGEFGGG7FDAGFGGFFD5>@GFE?CEE@=EE@=7?9EFB@AC6:4-4:4((,:99C?BBF?EG0:3<9<29F98<9B?9(-(-30)-/3:324..).)6-(--4441:?FBF?F(0)/2:)<)
@M02996:162:000000000-B87FG:1:1101:5485:5408 2:N:0:TAGCGCTC+ACTGCATA
GACTACCCGGGTATCTAATCCTGTTTGCTCCCCCGACTTTCGCGCCTCAGCGTCAGTACCGTTCAAGGAATCCGCCTTCGCCTCCGGTGTTCTGCAGGATATCAACGCATTTCACCGCTACACCCTGCATTCCGATTCCCTCTCCCAGACTCGAGTCCTGTAGTTTCAAGCGCACTTTCCTGGTTGGGCCCGGAGATTTCACACTTGACCCGCAAGCCCGCCTACGCGCCCTTTACGCCCAGTAAATCCGAACAACTCCCTGTGCCTCTGTATTACCGCGGCTTCAGGCACAGTGTTCGC
+
6ACCCFFGGGGGGFGGCEBEFGGGFGGGGGGGEGGGGGGGGGGGGGGGFGGGGGE7CFGDEGCFGGGGGGGFF@FGGFGFEFDFFGCGFGGGFGFGFGGGGBDDFGGGGCEGGGGGG:@CDGGGGGGGFGGGGGDDGFFGGDFGGGFF?FFD+6+8@EGDGGEF<CFGG5DECDGGFGFF,@A9CGB*7FGBF49((@F5CECFF==EE*22(8()()5(1.416-411C>772:>1:EE21,6=)-66()4;@<*)))..*))*.).,4..-))--,-,((((())).2:3)*3+0)((
@M02996:162:000000000-B87FG:1:1101:10659:5416 2:N:0:TAGCGCTC+ACTGCATA
GACTACCAGGGGATCTAATCCTGTTTGCTCCCCACGCTTTCGTGGCTCAGCGTCAGTAACCGTCCAGTAAGACGCCTTCGCAACAGATGTGCCGCGCGATATCTACGCATGTCACCGCGACACCGGGAAGTCCACTCACCGCACCGACGCTCAAGAAAAACAGGATCAAAGGCAGGCTAGGAGTTGAGCCCAGAGCAGTAAGCACTGACATGCCAGCCCGCCAACACAACCGGTAAACCAAGAAAAGCCGGAAAAAGCACGCCACCGACGGATGACGGCGGCTGATGGGACGGAGGGAGCG
+
AC@<8C6EEED+@,B,;<A9,6C,,-;,66,,,;8@:,,,,8C@,6,B6B<B,8::,<C,9@,,87:9,@F,:8@+,,@A,,8=DF,,9,,4>7++>4@48*=+9998=++,4=5,>>*6=>+8+=CF=+3,6=E++@=,05*3?C5*00*->>?9CC?FC>=,,)2;;F=8,6?E>*6)82;*+277;781A.9()+3)9+/),)6;E*+/)9))4)*-/-(,(-42(*(()(,(.6,*(,(.82.4*-),(74*-((,-1(,*(4773((((.5(((,(,(-(-))(.42..1**--((
@M02996:162:000000000-B87FG:1:1101:4391:5418 2:N:0:TAGCGCTC+ACTGCATA
GACTACCAGGGTATCTAATCCTGTTTGCTCCCCACGCTTTCGAGCCTCAACGTCAGTATCTGTCCAGTATGGCGCCTTCGCCTCCGGTGTTCCTCCTAATATCTACGCATTTCACTACTACACTAGGAATTCCCCATACCCCTCCAGTACTCTAGATTAACAGTTTTCAAAGCAATTCCTGGGTTAAGCCCAGGTATTTCACTTCAAACTTGCTATTCCGTCTACGCTCCCTTTACACCCAGTAAATCCGGATAACGCTTGCCCCCTACGTATTACCGCGGCTGCTGGCCCGTAGTTAGC
+
CCCCCGGGGGGGGGGGGGFGGGGGGGGGGGGGGGGGGGGGGGGGGGGGGGGGGGGGGGGGGGGEGGFGGGGGGGGGGGGGGGGGFGFGGGGGGGGGGGGGGFGGGGGGGGGGGGGFE:BDFEFGFGGAFFFGGGGDGGGGGFFGGGFFFGFDCEFGGGGGGGBB:DFGGG8DFFGGFGFFFGGGGGFFEGGDBADFFGFFEGEFFF7;CFGECF@FCFG8<8:>ACB=AEFDFE4;EBFEDDE48C?E<5)/>B8C/./,4C@@F@FDD;/)74697,33709>B:77((3,0.;;C<<)
@M02996:162:000000000-B87FG:1:1101:4407:5427 2:N:0:TAGCGCTC+ACTGCATA
GACTACCAGGGTATCTAATCCTGTTTGCTCCCCACGCTTTCGAGCCTCAACGTCAGTATCTGTCCAGTATGGCGCCTTCGCCTCCGGTGTTCCTCCTAATATCTACGCATTTCACTACTACACTAGGAATTCCCCATACCCCTCCAGTACTCTAGATTAACAGTTTTCAAAGCAATTCCTGGGTTAAGCCCAGGTATTTCACTTCAAACTTGCTATTCCGTCTACGCTCCCTTTACACCCAGTAAATCCGGATAACGCTTGCCCCCTACGTATTCCCGCGGTCGCTGTCACGTATTTAGC
+
CCCCCGGGGGGGGGGGGGGGGGGGGGGGGGGGGGGGGGGGGGFGGGGGGGGGGGGGGGGGGGGGGGGGGFFDE:FGGGGGGGGGCECGGGGGGGGGGGGGGFGGGGCFGEGGCEFG,5==DEFFGFG,EFGGGGGCGFGGG=DD>8)99DFFFEGGGG8EFFFFDD@FGFE@?FFGFFEF;E+@CFEF=EFD65C<CFFEEFE@@FCA@AFACCE6AC9)400188>):C>BF:CFFFCEB27C>*9925)(/:.*(./,,16)22((:3/)//9)/;0,(((-,,4()).,0.+++)))
@M02996:162:000000000-B87FG:1:1101:4376:5428 2:N:0:TAGCGCTC+ACTGCATA
GACTACCAGGGTATCTAATCCTGTTTGCTCCCCACGCTTTCGAGCCTCAACGTCAGTATCTGTCCAGTATGGCGCCTTCGCCTCCGGTGTTCCTCCTAATATCTACGCATTTCACTACTACACTAGGAATTCCCCATACCCCTCCAGTACTCTAGATTAACAGTTTTCAAAGCAATTCCTGGGTTAAGCCCAGGTATTTCACTTCAAACTTGCTATTCCGTCGACGCTCCCTTTACACCCAGTAAATCCGGATAACGCTGGCCCCCTACGTATTCCCGCGGCTGCTGGCAACTGTTTAGC
+
CCCCCGFGGGGFFFGGFFFGGGGGFGGGGCFFEGGGGG7FFFGFFEGGGFGGGGGGGGGFFGGGGGGGGG<DCFEEGGGFEFFGGGEGFFGGDCDFGGGGGDFGGFFDEE@FFEBFD=FGFGG8FFGFFGGGGEGCF8DFGFFGGCDE<D?=FBBEFCGC,@8A@DDGGGDDFFFG5DEFGGGFGGD=8?EDF?C0*@FC*3C7@FAEBFFAEF59EFG041)1154:)>>);6>:C*@C@27>CEECC>B?0:30/./(,1(,863=;?:)62)).414>,(((5)(-,)())+3044<
@M02996:162:000000000-B87FG:1:1101:18032:5514 2:N:0:TAGCGCTC+ACTGCATA
GACTACCAGGGGATCGAATCCTGTTTGCTCCCCAGACTGTCGTGCCTCAGCGTCAGTTAAAGCCCAGCAGGCCGCCTTCGCCACTGGTGGTCCGCCCAATATCTACGCAGGTCACCGCTACACGGGGAAGTCCGCCTGCCTCGACGTCACGCAAGACGTACAGGTTCAAGCGCAGCCCCGGAGATAAGCCCCGGGAGGTCAAGCCTGACTTGCAAGCCAGCCTACGCACCCGGTACACCCAGGAAAGCCGGACAAGGCGCGGTCCCGACGGATGACGGAGGCTGCTGGGACGCAGGGAGCG
+
@@<68CCEEDD+@,<,86;6C@@;6;CB,,,,,;,;,6,6<9::6,,B@=E@,,6@;CFGGGGFE<ECAAFGG>@+,,9A,84@8=@,9,6,9+8@:C=,9=,+9?>+B4+4,9,:88066>,6BFC=C+,,7@@>?D8E+8*==+1<33*8B8?BF*4@89;,4*3@CFC9=?DE/C>6CCE*237C77;3BB)6(*)6/+/.3)4.8**--9:F2)*.*,,..30:6C:6)-(-.-,*2:2(724:5(.-().*,,,-,)-(1(((3---((..(,(,(-(,().,((.,))2**(,((
@M02996:162:000000000-B87FG:1:1101:18015:5518 2:N:0:TAGCGCTC+ACTGCACA
GACTACCAGGGTATCTAATCCTGTTTGATCCCCAGACTTTCGTGCCTCAGCGGCAGTTAAAGCCCAGCAGGCCGCCTTCGCCACTGGGGTTCCGCGCAATATCTACGCATTTCACCGCTACACTGGGAATTACGCCTGCCTCGACTACACTCAAGACACACAGGTTCAAGCGCAGCCACGGAGGTAAGAACCGGCAGTTCACGCCGGAATAACAAGCCCGCCAACGCACCCGGAACAGCAAGTAAAGGCGGAAAAGGGGCGCGCCCGACGAAGGACAGCGGCAGCGGGGAAGGGGGGACGG
+
@@6,@C6CCCD-;,<C;<,66<@,,<;,,,6,CC86,;,,,8C@6<,B<?CC++@@;<<@FF,AC,C:@<FG:B7>,,@A:,48,9=9:++,4,8++8>444,6>,9+=++4,955>8*===?,CB8E,,,,7D>D6DEG+0*608)@06+)@==F7,,5:78:4*=:<>@?55>:**0:>*;**3/0*145?5)6(5+)1572().(()*))170(01-1-(-,-(((*(-)(((4(,*,4).15))*-),(04*((-(,/-(77>9(4(-((.,.4(,,(,---1,((--))1**,((-
@M02996:162:000000000-B87FG:1:1101:18030:5532 2:N:0:TAGCGCTC+ACTGCATA
GACTACCAGGGGATCTAATCCTGTTTGCTCCCCAGACTTTCGTGCCTCAGCGTCAGTTAAAGCCCAGCAGGCCGCCTGCGCCACTGGTGTGCCTCCCAATATCTACGCAGTTCACCGCGACACGGGGAATTCCGCCTGCAGCTACTTCACGCAAGACTTACAGGTGCAAGCGCAGCCCCGGAGTGAAGCCCCGGGAGATCACGCCTGACTTGAAAGCCCGCCTACGAACGCGATACACCCAGGAAAGCCGGACAACGGGCGGCGCCGAAGAAGTACCGCGGATGAGAGGACGGAGGGAGCG
+
A@<86;CEDDD+@,6,66,6,<@,,-;E,,6,8@,C<,,,58;@8,,B@?CB,6@B,CFEEFEEFDEF@EGFGC@7,,4>+B4@==@,9,,,9,@=FC:,9+4,9C>>=++,49,,>>*6=84+8@CC3,,,7D8=+D8,+)*==,*7360)@@?FF,,=998,5*3<8B:?50<19C2@8>?*,49C>6*5?>)3(*0).*637)636++/)0/2(21-*-(-,4(41*47)---4),*(.(477,,*-.,(.,*-(-((/((12190-((())))(((-((((.).(.(-))*1*42-(
@M02996:162:000000000-B87FG:1:1101:18012:5539 2:N:0:TAGCGCTC+ACTGCATA
GACTACCAGGGGATCGAATCCGGGGTGCTGGAGAGACTATCGTGCCTCAGCGGCAGGTAAAGCCCAGCAGGCCGCCGACGCGACTGGTGGTCCGCCCAATATCGACGCAGTTGAGCGCAACACGGGGAAGACCGCCTGCGTCTACGGCACTCAAGACGTACAGAGTCAAGCGCAGCCCCGGAGTAAAGCCCCGGGAGTGCACGCCTGACGTGAAAGCGCGCCAAGGGACGCGTGCAAGCCAGGAAGAGCGGCAAACGGTCGGCACCTACGGAATACCTGGGCTGCAGGCGAGGAGGTACGG
+
8@-,,;;;CC@+7,,66,5,;+6+++8,,,,,,;,9,,,,,8668,,@6=;@+66@+:EFFG<AF<CC@EGGFB++++68++48@8<59++,78+@>B3,73,+@3>+3++3,6,,6=*33,++@CC:33,,2=CC*=5**(/2B*(*./)(227?=**2*77,3102+?+8*8C*75:55/:*+0.0.014>B)99*)).+341)4,.)1,(0-14)/-*-(((-(4-*,(1((())+*,,4?:(((0(.(-0,*((-(()((1((,,---(,.)))),(.(,((.,((3()08**))((
@M02996:162:000000000-B87FG:1:1101:22616:5543 2:N:0:TAGCGCTC+ACTGCATA
GACTACCGGGGTATCTAATCCTGTTTGCTCCCCACACTTTCGCGCCTCAGCGTCAGTTGTCGTCCAGAAAGCCGCCTTCGCCACTGGTGTTCCGCCTAATATCTACGCATTTCACCGCTACACTAGGAATGCCGCTTTCCGCTCCGATACTCAAGAATAACAGGTTCAAGCGCAGCTCCGGAGTTGAGCCCCGGTATGTCACGACTGACTTGCTATCCCGCCTACGCGCCCTTGAAAGCCAGTAAATCCGGACAAAGCTGGCCACCGACGGAAGACCGCGGCTGCGGGGAAGGAGGGAGCG
+
@@<A@CEBCDD+@,@,66B,6,@;,CCA9,,6,C@@7,,,,8B@8+,B@?C@,,8B,9E,CF<=F@EF@CFFGE@7,4,9?8:F==A,9,,,@,8=CCB=@+;+@F>==++4,9,5>5*=64,,@FCC=,,,@CC>6+,,+:*+=B@+3=+*78:FG,@F@98,,58AC,@0*9D;;9<A>>:4,5768,;5AA/5(,3)1<;;@)6;;+2.)+1+/)2//6(-349>B*((*(-)6),*,.,684))*-)43>2*..)),1(.*((,,-,-((...3(-3,(-((--(-(-.)1/2-,44
@M02996:162:000000000-B87FG:1:1101:22628:5557 2:N:0:TAGCGCTC+ACTGCACA
GACTACCGGGGTATCTAATCCTGTTTGCTCCCCACACTTTCGCGCCTCAGCGTCAGTTGTCGTCCAGAAAGCCGCCTTCGCCACTGGTGTTCCTCCTAATATCTACGCATTTCACCGCTACACTAGGAATTCCGCTTGCCGCTCCGATACTCAAGAAAAACAGGTTCAAGCGCAGCTCCGGAGTTGAGCCCCGGGAGTTCACGACTGACTGGCTAACCCGCCTACGCGCCCTTTACACCCAGTAAATCCGGACAACGCGTGCCACCTACGTATTACCGCGGCTGCTGGCACGGAGGAAGC
+
CCCCBEC+@CD+8@D9C<@<<E@;,CCEFA<C@FG,:;,,5@6@@B7FCDCC6,@BCCECFGBFGGFCECGGGGGG,,AA?C=F@=<,?,,4@,CEFEF9@7C+>F>@B++4;=99>>5==@E=EFDF=,,4@FEDGGG8+0*=CEA33=+33==7:,1@CC=,5::9<>C?@BD@*;=D>8:*6:89;?A>?>)6(*0/7+(,6)6;@4+30)/)65;.24-,.(--(2((*.)-63,::<2<=5466-5:-74/--,--/46=0(.8-,.)())-3-,(,-,-.381:)400/**..,
@M02996:162:000000000-B87FG:1:1101:26076:5575 2:N:0:TAGCGCTC+ACTGCATA
GACTACACGGGTATCTAATCCTGTTTGCTCCCCACACTTTCGTGCCTCAGTGTCAGTAACAGTCCAGAAAGCCGCCTTCGCCACTGGTGTTCTTCCATATATCTACGCATTTCACCGCTACACATGGAGTTCCGCTTTCCTCTCCTGCACTCAAGTAGCCCAGTTCAGGGGGCTAACAATGGTTAAGCCACTGCCTTTCACCCCCTGCTTAGGTAACCACCTACGCACTCTTTACGCCCAATAATTCCGGATAACGCTTGCCCCCTACGTTTTACCGCGGCTGCTGGCACGTCGTTAACCG
+
CCCCCGGGGGGGGGGGGGGGGGGGGGGGGGGGGGGGGGGGGGGGGGGGFEEFGGGGGGGGGGGGGGGGGGGGGGGGGGGGGGGGGGFFGGGFGFGGGGFGGFGGGGGGCCFGGGGGG8ADCEFFGGGGGGGGGGGGGFGGGDFGGGDGFGFEDEFFFGFGFFDBEDDDG>EEGFFGFGFFGGGGFF*=@CGCFFGEFFFCAACBF5)5<CC>*4*=BB*/:)::@62856*>:9>(51F*(:)786)/2(0((+.1.(//,2449(:::1(.3:.-,((--39134,((5,.).:**(.4(
@M02996:162:000000000-B87FG:1:1101:21216:5587 2:N:0:TAGCGCTC+ACTACATA
GACTACTGGGGGATCGAATCCTGTTTGATACCCGCACGGTAGAGCGGCAGCGGCAGACGTACCCCAGTGGACTGCCTTCGCAATCGGAGGGCTGGAGGAGATCTAAGCAAGTCACCGCGACACCCGAAAGTCCATCCACCTCTAGTACGCGCAAGACAACCAGGAGCAAAGGCAAGGCAGGGGGGGGCAACACGAGGGAAGCGCGGACTGAAGGGCCGGGCGACGCGCCCGGGAAACCAAATAAAACGGGAGAAGGCGGGCAACCCAGGGAGGAACGCGGAAGGGGGGACGGAGGGAGGGG
+
@@-666;@<CC+8,6,66566,;,,-;C666,,8+6+++6,8C@,8+76>6@++6@FFF6CCF,C:B,CAEE==4,,,49,4=+@=:?=+++9++9AC:+4*,+6A=64,,,,6,,80*6+3++835:<:,,7=,+=F,,*)*4<73703*)>89C6FF,=55*=)/48,>;*;CCF*=)8B5*2)()-:*4.)7(-*04(*4((8-(()2..)-)-)/(2(4(,-(((*(-)4234(+1,).-7).(*,.(-.(*.((,(1(,*(,((,,((2(((((,-(-(,--(-(-(00***,((-
@M02996:162:000000000-B87FG:1:1101:24771:5591 2:N:0:TAGCGCTC+ACTGCATA
GACTACAGGGGTATCTAATCCTGTTTGATTCCCGCACTTTCGAGCCTCAGCGTCAATCATGCCCCAGAAGGCTGCCTTCGCAATCGGAGTTCTTCGTCATATCTAAGCATTTCACCGCTACACGACGAATTCCACCTTCCTTGTGCACATTCAAGTACGCCAGTATCCACGGCAAGCCAAGGTTGGGCCCTGACATTTTCACGCAGACTTAACCTACCGCCTACGCTCCCTTTAACCCCAATAAATCCGGATAACGCTCGCCTCTTCCGGATTACCGCGGCCGCTGGGCCGGAATTTGCC
+
CCCCCGCFGGGGGGGGGGGGGGGGGGGGGFGFGCGGGGGGGGGGGGGGGGFGGEGGGGGGGGCEGGG?FFGGGGGGGGGGGGGGGFF:FFFGGGGGGGGGGFGGGGGGGGGGGGGGG@>D>EFCEGEGDFGGFGDDFGFGGDFFD9DFFBDDEEF;EFGDEGAFF;DFGG6?CD6CFC)?CBFF<C5;>GD)?A7<7FB**>079AAD)+4>=*166AC(4/(,/,2/7F(78C<).3:*/668A<EE>(8((*.*-(,((),462::(((,,)).49(((((-,4((((37).*0+)-4
@M02996:162:000000000-B87FG:1:1101:24795:5603 2:N:0:TAGCGCTC+ACTGCATA
GACTACAGGGGTATCTAATCCTGTTTGATTCCCGCACTTTCGAGCCTCAGCGTCAATCATGCCCCAGAAGGCTGCCTTCGCAATCGGAGTTCTTCGTCATATCTAAGCATTTCACCGCTACACGACGAATTCCACCTTCCTTGTGCACATTCAAGTACGCCAGTATCCACGGCAAGCCAAGGTTGGGCCCTGACATTTTCCCGCAGACTTAACATACCGCCTAAGCTCCCTTTAAACCCAATCAATCAGGATAACGCTCGCATCTTACGTATTACCGCTGCTGCTGGCACGGGAGTTGCC
+
CCCC@EFCGGGGDCGGGGGGGGGFCGGGGGGEFEGGGGGGGEGFGGGGE<FECEFFGG@FFGGGGGGGGGGGGGGGGFFFFGGGGGFFGEDGGFFGFGFGFBFGGFFGGGGGGGGGD>BDDGFC=CFGGGGGGGGFGFGFGEFGGAFFFGFDGGGGGGEG7E@BDCF,?@E9CEDGFFF*D8ECFGFGDC*89A>?AE:**>>>@)6B)+1>>879@;5(2,()/()/;=/)2.9)73<*81,;67>):;6)2657((((-)--:.)-(3.-(66)((,-(.82??702)(())/2*)).
@M02996:162:000000000-B87FG:1:1101:24771:5610 2:N:0:TAGCGCTC+ACTGCATA
GACTACAGGGGTATCTAATCCTGTTTGATTCCCGCACTTTCGAGCCTCAGCGTCAATCATGCCCCAGAAGGCTGCCTTCGCAATCGGAGTTCTTCGTCATATCTAAGCATTTCACCGCTACACGACGAATTCCACCTTCCTTGTGCACATTCAAGTACGCCAGTATCCACGGCAAGCCAAGGTTGGGCCCTGACATTTTACCGCAGACTTAACATACCGCCTACGCTCCCCTTAAACCCCATAAATCCGGATAACGCTCGCATCTTCCGTATTACCGCGGCTGCTGGCACGGAATTACCC
+
CCCCCGFGGGGGGGGGGGGGGGGGGGGEFGGFGGGGGGGGGGGGGGGGG8FGGGGGGGGGGGGGGGGGGGGGGGGGGGGGGGGGGGGGGGGFFFGGGGGGGFGGGGGGGGGGGGGGG=9=CEGGGGGGGGGGGGGGGGGGGC?DDFFGFGFFDGFFDEGGGG@FCFFGGGGFGFDFFGD6DFGGDCAGDGFCFFF4AEFFFG>B2*5>>CCEFAC85A9816/6/11<>F((;)))=3F*6,(73-:31470?441-,--4)-306A5(5.15).44;(41034:?:0:?4(07;89)).
@M02996:162:000000000-B87FG:1:1101:14124:5619 2:N:0:TAGCGCTC+ACTGCATA
GACTACAGGGGGATCTAATCCTGTGTGCTCCCCACACTTTCGTACCTCAGCGGCAGTTACAGTCCAGAAAGCCGCCTTCGCCACTGGTGGTCCGCCTAATATCTACGCATGTCACCGCTACACTAGGAATTCCGCTTTCCTCTCCTGCACGCAAGTCTAGCAGGTCGCAGGGCGTACAATGGGTAAGCCTGGGCCTGTCACCCCACGCTAAAGAAACCGCCTACGTACCCGTAACGCCCAATAAGTCCGGATAAAGCCCGCCCCCCACGGAGTACCGAGGGTGCAGGAACGGAGGGAGCAG
+
A@668CCEFED+@,A,665;,,;;,;C=<,,,6C@@C,,,,8;@:6,C6?CB++7@9CFFGGADGFFGFFGGGCC:,,@B:84C,8<,9,,,9+8@:CD,A+,==CB:C++4,99,6>9==@B,EF@C=,,4>DCD6+33+:9DDC:D9D0)@8C,@,@,@:985@CC9>E9@?*=ADE+>C,42372:,,(:)C(-,296AB>@>60()27);6;8559*(/(-(.33+-,)-(-(-*;:(,-*)-)7(.(-*)0)(-4(1(9)(-(21--(.6),((,((-8)63-,42(.0/**--(4
@M02996:162:000000000-B87FG:1:1101:20063:5638 2:N:0:TAGCGCTC+ACTGCATA
GACTACTAGGGGATCGAATCCTGTGTGCTCCCGACGCTTTCGAGCCTCAACGTCAGTTATCGTCCAGTGAGCCGCCTTCGCCACCGGTGGGCCTCACAATATCTACGCATGTCACCGCGACACTGGGAATGCCACTCACCTCTCCGACACTCTAGCTGCACAGGTTCCAAAGCAGGTCCGCAGGTAAGCCGCGGGCGGGCACGTCAGACGTGGGGTGCCGGCGACGCACCAGGGACACCCAGGAAAGCCGGAGAAAGCGTGCCCCCGACGGATGACAGCGGCTGATGGGACGGAGGGAGAG
+
A@-68C6CDDF+@,B,865,,6;,,6;E,,,,+88@+,,,,8DC@:,B<<;@,6@@,<C,CF64B@CC@CGFFC:+,,4A?,48@=C+7++,9+9,9=?,9+4+45>8=++494,,8=*6=4+,CFDAA,,,@DF+@F8,+:0?CG>@53*),8=@@E7EFD8,202,5@CF@>F*/;;?BC?7647=76C@F>G@(*07(1((4@?<?)*-(0(0452-*-(--43(-*(,*(--4(+*,40:::6:2-.3-04*.(,(,1(.*.(----,((.-),(-,2(-()-4((.40.8*24:(-
@M02996:162:000000000-B87FG:1:1101:17715:5664 2:N:0:TAGCGCTC+ACTGCATA
GACTACTAGGGTATCTAATCCTGTGTGCTCCCCACGCTTTCGAGCCTCAACGTCAGTTATCGTCCAGTAAGCCGCCTTCGCCACTGGGGGGCCGCCTAAGATCTACGCATTTCACCGCTACACTAGGAAGTCCACTTACCTCTCCGATACGCTAGCTTGACAGGTCCAAATGCAGTTCAGGAGTGGAGCCCCCGCAGTTCAAATCTGGCTTGCCATGCGGGCTGCGCTCCCGGTACAACCAGGAAAGCCGGATAACGCGTGCACCAAACGGAATACCGGGGCGGCTGGGACGGGGGGAGGG
+
@@66@CCEDFD-C<<9;65CE<C6,<@E966,8C@@+8,,A8F@6@,B<=;@,,@@6CF,FF,ACCE@CEGGGE@7,,,D7F:F89<,7+++6+@F7<C,8?,+5@>3>**,,5,34=//3>,,?DCC<,,,?CC++C7,+./;;E@*.2)/3882++=C7@7*3A6<:C0;+3C+*26@:+/0*145./C:5:59(/*.6+6)4/.-.0*-(9<*4/)-:7(-(-((-*-()(((.),*-4(4>:030-53(0.*-(---*42*((.(-((((,..3((2(-(((-3(8:2))*1*(((,
@M02996:162:000000000-B87FG:1:1101:24838:5685 2:N:0:TAGCGCTC+ACTGCATA
GACTACTCGGGTATCTAATCCTGTTTGCTCCCCCGACTTTCGCGCCTCAGTGTCAGTGACGTTCCAGGGATCCGCCTTCGCCTCCGGTGTTCTATAGGATATCAACGCATTTCACCGCTACACCCTATATTCCGATCCCCTCTCCCGTACTCGAGCAAAGCAGTTTCGGACGCACTTTCCGGGTTGAGCCCGGAGATTTCACATCCGACACACTTCGCCACCTACGCGCCCTTTACGCCCAGTAAATCCGAACAACTCTCTTGGCCTCTGTATTACCGCGGCTGCTGGCACAGGGTTAGC
+
CCCCCFGGGGEFF<GGGGGGGGGEGGGGFFAEGGGGGDGGGGGGGGGGGGGFGGGGGFGGGGGGGGGGGGGGGGGGGGGGGCCFGGEGGGGGGEGFGGCGF?EFFGGDEEGGGGEGG>BDCEFGGGGGECEGGGGGGEGGGDFGDD@=?DFE>D>EEFDGEFBFFFGGGGGBG>GGFGFFGEGGGG@GEGG=5AG9(?=CCCEEE;?F9>C@FFAF<;9;:4:?B(749:;F*8<A::CC<?:<9>AA6(8:>D:F).-.)*))2.28(2)4)6.2),(-(11167:B:()(0)*22((-
@M02996:162:000000000-B87FG:1:1101:5946:5700 2:N:0:TAGCGCTC+ACTGCATA
GACTACCGGGGTACCTAATCCTGTTCGATCCCCGCACTTTCGTGCATGAGCGTCATTATCGGCTTGGTCAGCTGCCTACGCAATCGGAGTTCTTCGCCATATCTATGCATTTCACCGCTACACGGCGAATTCCGCCAACCTCAACCGAAATCAAGCGTGCCAGTATCAACGGCGGGATGAGGTTGAGCCTCACTATTTAACCGCTGACTTAACATGCCGCCTGCGCACCCTTTCAACCCAATAAATCCGGATAACGCCCGGATCCTCCGGATTACCTCCGCTGCCTGCTCCGGGGTGGCC
+
CCCCCGGGGGGGGDGGGGGGGGGGGGGGGGGGGGGGGGGFGGGGGFFGGGGGGGGGGGGCFGGGGFGGGGGGGGGGGGGGGGGGGGGFGGGGFGGGGGGGGFGDGGGGGGGGGGGGG=BCDFGGGGGGGGGGGGG>DEGG+8;DGDB>@7AEFFGFEGGEGGECF+BFGGEFGEGG:C7FGGFGFDEC@:EEFFC<5E=))<19>B90)9*6-964?FD9>6-4249>9E(17)64ABD*8?77@-6:14)3(*)*-(-,()-944<4-(-,42)-))((((((().((-)(.)12/-(.
@M02996:162:000000000-B87FG:1:1101:23727:5706 2:N:0:TAGCGCTC+ACTGCATA
GACTACTCGGGTATCTAATCCTGTTTGCTCCCCACGCTTTCGAGCCTCAACGTCAGTAACAGTCCAGTAAGGCGCCTTCGCCACCGGTGGTCCGCCTAATATCTACGCATTTCACCACTACACTAGGAATTCCCCATACCCCTCCAGAACTCTAGCTAGACAGTTTCCAAAGCAATTCAGGAGTTAAGCCCAGGGATTTCACACCAAACTGGCCATGCCGTCTAAGCGCCCTTTACACCCAGTAAATCCGGATAACGATTGCCCCCGACGTATTACCGCGGCTGATGGCACGGAGGGAGCG
+
BBC@BFF,@CD6@,<@CF9<F9C;,;CFA@E<@FEE@66,A@FFBC,ECFFC66@C,;,6,;<AFFD,E,C<FEFE,@DDBC,CFCC+=+8,@+4F7FF9@+@,@E>@E6+9,=9,,:*6==F,@EDF=8,9;46++@@@=8*CG?88;D+>9>=,,,2A9E8,,4+@CDED,;+6:+09C8A,,+;CA14:9?>5:5*03;031?5CD*+:4*0*)*;01/((*9:((==(2)1.97<*38(77?36*.:<(272/((//2)5/7(444(-)..69:(--(,((.63(24?57C5*--((
@M02996:162:000000000-B87FG:1:1101:9338:5720 2:N:0:TAGCGCTC+ACTGCATA
GACTACTGGGGTATCTAATCCTGTTTGCTCCCCACGCTTTCGCGCCTCAGCGTCAGGTATCGTCCAGTAGATCGCCTTCGCCACTGGGGTTGCTCCTAAGATCAACGCATTTCACCGCGACACGAGGAATTCCATCTACCTCTCCGACACTCAAGAGATACAGGTTCAAATGCAGGTTAGGGGGTAAGCCCATAGATATCACAACTGACTTGCATCCCCGCCTACGCGCCCGTTACACCCAGTAAAGCCGGAGAACGCGCGCCACCGACGGAAGACCGCGGCAGCGGGAACGGGGGGAGAG
+
@@-,8CC@CDD+@6A,;6B<<CC,,<;;,,6,,C6@+,,,,8B@++,8<?@B,8:B,<C,CFAFGDD<<CE,C?,,,49A,84?@==,76++9,9,AA=4?2=,99=>=++4,95,8>*===++@FC@A,,,,6,6+D9920+=FGAF5=*)@C9EFG7=9E:,,*4<;D74,4<,3*3*:::**36>*4*/)29C*,+1/,0*(28;@++/1=<6;)*.2,(///696*,,1(-142,*-,(694))0-.72>32-(-,-/--*,(-(,((((.((,(-(,,--(--(---0)2**-2((
@M02996:162:000000000-B87FG:1:1101:23717:5723 2:N:0:TAGCGCTC+ACTGCATA
GACTACTCGGGGATGTAATCCTGTTTGCTCCCCACGCTTTCGAGCCACAACGTGAGGATCAGTCCAGTATGGCGCCATCGCCGCCGGGGGGCCACCTAATATCTACGCATATCAAGAATACACGAGGAATTCCCCATACCGCTACAGTACACGAGAGGGACAGTTAGCAAAGCAATTCCTGAGGTAAGAAGAGGGGGTGCACTACAAACTTGACGTTCCGTCGACGCACCCGTTACACCGAGAAAATCCGGAGAACGCTGGACCCCAGCGCAATACCGCGGCTGAGAGCCAGGAGGGAGAG
+
@@<88,;F@@@+6,,;,<,,,,;,6-;E,,,:@C+@:8,,,866B:,B6A:6,,;@,8,:,:<A<C@6C,<<E4,4+8,8B,47+644=+**4*63,8>?<+2+6@B7;**,,2,8,(42+,,**1<CC,++53*0*50*21))155+02*.*:7***2:*22,2*2+03<926*+/2)*<C?*22:>4++(.<D((*)-,0.)./4??**.)),0(.*-2.,--47((1-(*4,--4,*-((-9:).*-04(7(*(-,((*..*(((,-(-(-.),,(,,2(-.(),(((..71**--4(
@M02996:162:000000000-B87FG:1:1101:6990:5748 2:N:0:TAGCGCTC+ACTGCATA
GACTACTCGGGTATCTAGTCCTGTTTGCTCCCCACGCTTTCGCGCCTCAGCGTCAGTTGTCGGCCAGCAGGCCGCCTTCGCCACTGGTGTTCCTCCTAATATCTACGCATTTCACCGCTACACTAGGAATTCCGCCTGCCTCTCCGATACTCTAGAATAACAGTTTCAAAAGCAGTTCATGGGTTAAGCCCATGGATTTCCCTCCTGACTTGCTATCCCGCCTACGCGCCCTTTACACCCAGTAAATCCGGACAACGCTTGCCACCTACGTATTACCGCGGCTGCTGGCACGTAGTTAGC
+
CCCCCFFFGEDE+CEFF,C,C,@CFFGGGDF@E<FGDECC<CEGGGD@<FFGGEFEGDAFCF++67D7FFFECFGEEG8DFFGEFDCE<C?E=BEFF@EGCFE8EFFDE+B;FBFFB856>DF;,CBFE=FG9FG>DFF8=8FDGCAE>CD5,3=D,==ADC:@@;FCF,<FGFCFFGE7E3;@@C@FC4@=*;*:AF>**58=A*>66F+>:884(6?95>5(-,,(3:.:<;>3?AC83((1;1-6*4)-3).9-((-(*.)23387:.,)(6>28---(4((5..224:.02;36<B
@M02996:162:000000000-B87FG:1:1101:6969:5753 2:N:0:TAGCGCTC+ACTGCATA
GACTACTCGGGTATCTAATCCTGTTTGCTCCCCACGCTTTCGCGCCTCAGCGTCAGTTGTCGTCCAGCAGGCCGCCTTCGCCACTGGTGTTCCTCCTAATATCTACGCATTTCACCGCTACACTAGGAATTCCGCCTGCCTCTCCGAAACTCAAGAATAACAGTTTCAAAAGCAGTTCCTGGGTTAAGCCCATGGATTTCACTCCTGACTTGCTATCCCGCCTACGCGCCCTTTACAACCAGTAAATCCGGACAACGCTTCCCACCTCCGTATTCCCGGCGCTGCTGGCAAGTCGTTAGC
+
CCCCCG9,CFDCCGGGECFGGGFFFGGCGFFGGGGGGGGEFF7FFFCGGEFGGGGDF@ECCF@?@:F@C<F+4@FGEGGGG@FD4@ACECFF=A;EFGGGFFGGGEDFGGGGGGGGG=?8C>EFFDG=FGGGGGGGG>=3=:*6A8:+009:FDGF,AFGFFE,,5DGGFFFGFGDFG@7DGGF7*:BE6:)0AD)::F44D68BFFEFFGFE+:+0;89=/05>5910C66C3C3))8AD@EFF??C*602,04C-,(((*.2C:(.(42(..).,((((,-372)4:()(/*221-(.
@M02996:162:000000000-B87FG:1:1101:6977:5772 2:N:0:TAGCGCTC+ACTGCATA
GACTACTCGGGTATCTAATCCTGTTTGCTCCCCACGCTTTCGCGCCTCAGCGTCAGTGGTCGTCCAGCAGGCCGCCTTCGCCACTGGTGTTCCTCCTAATATCTACGCATTTCACCGCTACACTAGGAATTCCGCCTGCCTCTCCGATACTCAAGAATAACAGTTTCAAAAGCAGTTCATGGGTTAAGCCCAGGGATTGCACTCCTGACTTGCTATCCCGACTACGCGCCCTTTAACCCCAGGAAATCCGGACAACGCTTGCCACCTACGTATTACCGCGGCTGCTGGCAGCTGGTTAGC
+
CCCCCFFGGEGG>CFFG<FCGDEGGGFGFD@8@CFGDGDG,BFGDGDGFDFGGECEG,ECEFC=6BFFEEGGDEG7F:DDF:FC8FE?=4,CEE;AFG,E;<CDEDCC=BCF;A<E@00+64EA8EFFEFFFFGDD=@6@?8*=F613<=1833+,ADFB990C@<+E9E<F?*9<+?C9>CFC>?CGBAE8*<>2->*.6,6)-*:6;A+39498(6?24-(-((.(,=917).)))8*(6(.02))24.-(0(/--,((1()241:714,64-.)(----(44>33<(-,))220.49
@M02996:162:000000000-B87FG:1:1101:9861:5779 2:N:0:TAGCGCTC+ACTGCATA
GACTACTAGGGGATCTAATCCTGTTTGATACCCGCGCCTTCGAGCCTCAGCGTCAGGTACGGGCCGGAAAGCTGCCTTCGCGATCGGAGGTCTTCGTGATATCTATGCAGTTCACCGCTACAACACGAGTGCCGCCTTCCTCTCCCGCACGCAAGGGCGACAGGTCCAACCGCGGGATCGGGGGGAGCCCGACGATGGGACGGCGGGCTAAGCACGCCGCCTGCGCGCCCGGTAAACCCAACAAAACGGGAGAACGCCCGGACCGGCCGTAAGAACGCGGGGGCTGGGACGGAAGGAGCCG
+
A@@<@CCEEFF+8,@,;@A,@<C,,=CF9@@;;@6@@F,,<@FCBB,E@?CC,8@C6<FFGGGGGGEEDCGCFD8,6=8?6=>4@CCFB++4@,C?9?4,4+,39,9,>4,,,99C8)30=B,@EG@@:6+,@C8C=+,>+1+=DF=@99*)@>CGGGGDE>5*,30<CC=8*6>E:)1>CD**879)3*:3>)9(-*)..8964>49()2,4=:)4./-:-8<94(-(*(-),3:)(+;1(,.8(.(/,)(4)35((-4,1-31((,((((.-),(,,,(((4(,4(3,(2))***.((4
@M02996:162:000000000-B87FG:1:1101:4708:5802 2:N:0:TAGCGCTG+ACTGCATA
GACTACCCGGGTATCTAATCCTGTTTGATACCCGCGCCTTCGAGCCTCAGCGTCAGTTACGCGCCGGCAAGCTGCCTTCGCGATCGGAGTTCTTCGTGATATCTATGCATTTCACCGCTACACCACGAGTTCCGCCTTCCCCTCACGCACCCAAGGGCGACAGTTCCAACCGCGGGATCGGGTTGGGCCCGACTATTTTACGGCTCGCCTAGCACTCTGCCTGGGCTCCCCTTTAACCCAAGTGATCCCGATCACCCTACGACCTTCCGTGTTTCTGCCGCTGCTGGGACGGAATTTGCC
+
CCCCCGC<FGGGGFFGGG@FFGGGGGGCEEDEEFG7@@FGGGGGG7FCCGGGGDCBFFF,,,+7@6C++@DFEFGGG=DFG+@FDE:+@FFEGGFAFFFG,?FGGFGFGGG4EDGGG:@CDGGGGFGG3@CFFEG+0@DD+8A++88,<0*:E8**@**9>9@F:B5,+?8?C48E5)6ACG5:*)6;7CC())1).A?.)*(,-)40(8*(./-).**)9)--(.((-;((9.6)48F51(-)*-).*-0(,.(0.(((-1(-).:.(.(,.(.))-),-((-,5((.4(4)0/3+)))
@M02996:162:000000000-B87FG:1:1101:4678:5807 2:N:0:TAGCGCTC+ACTGCATA
GACTACCCGGGTATCTAATCCTGTTTGATACCCGCGCCTTCGAGCCTCAGCGTCAGTTACGGGCCGGAAAGCTGCCTTCGCGATCGGAGTTCTTCGTGATATCTATGCATTTCACCGCTACACCACGAGTTCCGCCTTCCTCTCCCGCACTCAAGGGCTACAGTTCCAACCGCGGGATCGGGTTGAGCCCGCCTATTTTACGGCTGGCTTATCACTCTGCCTGCGCTCCCCTTAAACCCCAGACATCCGGAACACCCCCGGCCCTTTCGCTTTTACGACGGCGCTGTGACCGAATTTGCC
+
CCCCCG<FGGGGGGGGGG<FEEFFFGGGGEFEEGGGGGGFGG8EGGGGGGGEFGGGFGGC@:ECCCGGGGGGGGGGGGGGG@CECCE7CFGGGGGE=EEFFFGGGEFDGGFGGGGG+:AGDDFC>FF+FFGGF8+6=3=D20DFF8)39;98@@:3A7,7DF:<<A+,?8ABC?GDB42?CBCCFC56;GG(0:D)6?@538@01)44257).*)*69*2C).42(((4;13C09))4C51(.(..)3*-)((0(*((,(-/--*().,(,-,)))(,(((((,(-(()-)4../2+.))
@M02996:162:000000000-B87FG:1:1101:23177:5813 2:N:0:TAGCGCTC+ACTGCATA
GACTACCAGGGTATCTAATCCTGTTTGCTCCCCACGCTTTCGCGCCTCAGCGTCAGTATCTGGCCAGCAAGCCGCCTTCGCCGCCGGGGTTCCTCCTAATATCTACGCATTTCACCGCTACACTAGGAATACCGCTTGCCGCGCCAGGACTCAAGATGGACAGGTTCCAATGCAAGTCACAGGTGGAGCCGGTACCTTGCACAACAGACTTAGTAAACCGCCGACGCGCCCGATACGGCCAGGCATTCCGGACAACGAGTGACCCCAACGTAGTAACGCGGCTGGTGGACGGGGGGGAAGG
+
B@9B@ECFEED-C;,6<EA,6,C6,-C;@,,6,C:@+6,65@B@@F,BEE<B,,@B,C,<,C,:,CDCFCD=FCCC7:9?B:@>@@:4:4+,9,9=EEE,=+@+@,@:C+8,,=5BC0*666,,@ADEA3,66@=>=D+>+8*+=C>+<=*8@DC,4,@C;C=*43;EB?,;5B+=+5>F,>C<,9/1(4:=):5)6,+/4+)(/;88(;29)+1376*,*6(-07>6(*-()-,(3(**,((-))-)*.<:25./,((,-*.)2-(,(4-.(()))((-3,(-(.46((((0)2*/((-(
@M02996:162:000000000-B87FG:1:1101:8749:5813 2:N:0:TAGCGCTC+ACTGCATA
ACGACACGGGGAGCGAAGCCGGGTAGCGCCCCACGCGTGCGCGCCGCAGCGGCAGTTACGGCCCAGGAAGGCGCCGGCGCCACTGGGGGGCCTCCCGAGCGCGACGAAGTTCACCGCGACACCGGGAAGGGCACGTACCGCGTCCGGACTCAAGACCGGCAGGCACCAAAGCAAGTCCCACCATGAAAGCAGGACTGGCACGCCGGACTAAAAGCGCGGCCCACACGCCGCGAACGCGGAGTCAGTCGGGACAAGGCGCGGCCCCAAAGAAGGACCGAGGGGGGGGGGGCGAAGGAGGCCG
+
-886,7@@CD++=8@66@@,8@+++8;@++++87:+68+,7+8+++@=:8=++87,,<AFEGEEGABF@C4?C778+3688@:,@8,@+***/*2/::**2):/2:*2;*,332,/245)/1*?EC//****28*12;*/90.9):(A)).,39**2*::15(/*0*21;;)36*+1*,96;*30:6:4*2.07*((*7.211:9>>F()*)5*8BF)3(*(48:334(*(4)-((-(**-(.4*))(/()(.)(*----()4(1(((,((((,(,3(1((((((,-((--().2**((,4
@M02996:162:000000000-B87FG:1:1101:20707:5819 2:N:0:TAGCGCTC+ACTGCATA
GACTACTAGGGGATCTAATCCTGTTTGCTCCCCACGCTTTCGAGCCTCAACGTCAGTTATCGTCCAGTAAGCCGCCTGCGCCACTGGGGTGCCGCCTAAGATCGACGAAATGCACCGCTACACTAGGAAGGGCACTTAACGCGCCGAGACTCTAGCTTGACAGGTCCAAAGGCAGGTCAGGAGGAGAGCCGCCGCAAGGCACAGCTGGCTAGGCATGCCGGCAGGGCTCCCGGGGCACGCAGGAAATGCGGATAGAGCGTGGAACATAAGGAAGAGAGCGGGAGGGGGGGAGGAATGAGCG
+
A@-,8;C@DDC+8,,,66;6,6C,,=;C,,,,6;+7+,,,,8CA8:,4@5;@,,6@<CF,CD@,B:D9@<E<F>++,,98+,87,4<,:++4@+8>,?E,A+,+44844+4,,4,46)3064,78EA?4,++36@0+B,7+0*=+@853+4)73577,4;,58*49225?,3,/;;9*:*8,*/*2//(4*/)8)4(*)3(3/(//636)*.(.50492,/((-(-(((/,()((-4(+*,((-.3))*-0(,0(0.)---)()*.)))6720((((-(((((,(-(-((-4))*+0)).-
@M02996:162:000000000-B87FG:1:1101:11971:5819 2:N:0:TAGCGCTC+ACTGCATA
GACTACTCGGGTATCTAATCCTATTTGCTCCCCACGCTTTCGTGGCTCAGCGTCAGTAACAGCCCAGCAAGCCGCCTTCGCCACTGGTGTTCCTGCTAATATCTACGCAGGTAACCGCTACACTAGAAAGTCCACTTGCCTCTACTGCACTCAAGTCTGCCAGGTTTGAAGACGAACCGGGGGGGAGCCCCGGGCTTGAAGCTTAAACTGAACAAACCGCCGACACACGGTGGAGGCCCAAAAAAACGGGAAAACGCGCGGCCCCCAGGAAGTACCGCGGCAGCAGGAGAGAAGGGAGCCG
+
A@-86CCFCDD-@,@,;<,C<<66,;<A9,;,,CCC+6,,;8C@8@,A<ACC,6@B<CFGGGGGGGEFCFGGGEFC7CDD7B=F88D,9,,,9,,9=EF,9+=,9C>>8++99@,:6830894,@EFAD,,,9=D8AG8,=)3?D,:4:D+)@>=,@,EFFC8+63++6@D76:DGDDAFGG**2731(:E-859(.*74)+)).0654*:34@?>?3<9E0429-441*(-)4(,(-+;1((47(3(*-0(.71)1(-7(191)(4(,(.(.--.3-(1-(-((.34((-()./**4-(4
@M02996:162:000000000-B87FG:1:1101:25035:5822 2:N:0:TAGCGCTC+ACTGCATA
GACTACCGGGGTATCTAATCCTGTTTGCTCCCCACGCTTTCGAGCCTCAACGTCAGTTACAGTCCAGTAAGCCGCCTTCGCCACTGGTGTTCCTCCTAATATCTACGCATTTCACCGCTACACTAGGAATTCCACTTACCTCTCCTGCACTCTAGCAACACAGTTTCCAATGCAGTGCCGGGGTTGAGCCCCGGGCTTTCACATCAGACTTGCATCGCCGTCTACGCTCCCTTTACACCCAGTAAATCCGGATAACGCTTGCCCCCTACGTATTACCGCGGCTGATGGCACGTAGTTAGC
+
CCCCCGGGGGGGGGGGGGGGGGGGGGGFGGGGGGGGGGGGGGGGGGGGGEFFFGGGGGGGGGGGGGGGGGGGGGGGGGGGGGGGGFDFFGEFFGGGGGGGFFGGGGGGCEGGGGGGG>:?DEGCFGCFFGGGFGGGFFGGFDFGGGFGDGFDDF?DGGGGGGDCFFGGGGGFGFGGFGEFGGEGGG@GFGFAEFDBBGF@?GEFB8@BEAGEFFEFFFG;:36?<6938C6,>EFF<3?:17@<*6<699D??D<=-----72:C99?64.).86<4<(((43(()-)((.())2;A--6
@M02996:162:000000000-B87FG:1:1101:20688:5822 2:N:0:TAGCGCTC+ACTGCATA
GACTACTAGGGGATCTAATCCTGTTTGCTCCCCACGCTTTCGAGCCTCAACGGCAGTTATCGTCCAGTAAGCCGCCGTCGCCACTGGGGTTACGCCTAATATCTACGCATGTCACCGCTACAATAGGAATTCCACTTACCTCTCCGATACTCTAGCTGGACAGGTCCAAATGAAGTTCAGGAGGGGAGCCCCCGCAAGTCACATCTGGCTTGCCATGCAGGAGGCGCGCCCGTGACACCCAGTAAAGCCGGAAAACGCGTGCACCAGACGGAATACCGAGGCTGCTGGCAAGAATGGAGCG
+
@B@,8CCFDFC+@6B,;6C,C@C,6-;C,,,,,;7@+,,,,8FC,+4B<=;@++7@66F9EFE<CCDC@AFEFC:7++6>+84@,8=,7++,9+8+98?,94,+9C>48++9,49,88*6==,,CC@B=,,,6@99+@,3+:+=8CB+36+*,8=,7,6A8C=+25:9:E,;7=?21+3BC?9**/-*)*4)/87=(*1)/+19)+13))*.(;7+64*/2((,(-((,*-2)(--6)+*-4(6?A))2-53(.,0-(---*-)*3(.(4-,((.)3:111(..().3(.)-).+++.,(-
@M02996:162:000000000-B87FG:1:1101:8743:5829 2:N:0:TAGCGCTC+ACTGCAGA
ACGACACGGGGAGCGAAGCCGGGTAGCGCGCCACGCGGGCGCGCCGCAGCGGAAGGTACGGCCCAGGAAGTCGACGTCGCCACTGGGGTGACTACCGAGCGCGACGAAGAGCACCGAGACACCGGGAAGAACACGTACGGCGTCCGTACGCAAGCGCGGCAGTACCCAAAGGAAATCCCACCTAGAAAGCAGGACGGACACGCCGGACTGACAGCACGGCCACCACGCGAGAAACGCCGAGTGCACAGGGAACAGGGGGCCCCCCGACGCAGCAGCCGGGCAGCAAGAGCGAGGGGAGCGG
+
--66,8@@@D6+=++666+;7@@++8,@6+++687+8+++7+88+847=@=4+6>+4CFGGGGDE>+B<B:9=++88+6+8<+3<8:B+*+,,,7:@C:*>5C9*4=*6*,52++1*(.104*=EEC/;*+*02/27;*236<C3C(;;)<388*22/C5:7,,0/*31;A):0*+1>)90;:+3>AC2:C30)1-2*)4(1(46743-)9:291)4))(:(((.,34(*((*.,(,-**,(()*)),*()((.(*(,((-)-()((((((((,(.(((-((,(((..(.,(.0**/--(4
@M02996:162:000000000-B87FG:1:1101:25018:5835 2:N:0:TAGCGCTC+ACTGCATA
GACTACCGGGGTATCTAATCCTGTTTGCTCCCCACGCTTTCGAGCCTCAACGTCAGTTACAGTCCAGTAAGCCGCCTTCGCCACTGGTGTTCCTCCTAATATCTACGCATTTCACCGCTACACTAGGAATTCCACTTACCTCTCCTGCACTCTAGCAACACAGTTTCCAATGCAGTGCCGGGGTTGAGCCCCGGGCTTTCACATCAGACTTGCCTCGCCGTCTACGCTCCCTTTACACCCCGTAAATCCGTATAACGCTTGCCCCCTACGGTTTACACTGGCTGCTGTCCGCTCTTTAGC
+
CCCCCFEFGGEGGGGGFGGGGGGGFGGGGGGGGGGGGGGGGGFFGGGGAEC:DDCFGGGGGGGGGGGGGGGGGGGGGGGFEGGGGG<FFFFF@CFGGGGGGFGFFFGG6CFFF9EFE:3==>FGFGGGF8EGGGGGGADDG=FGGGFGFGFDFG?F,=E88F8:7CDGFGGFGDDE?FD>88EGGC:;CCG5?BDAF<FEE?**00**.;+*0)1;54D6/,/69((((363+))..4??.(,(.-))*()(().2---(-934C9B62(((--.))-).((44,.3),)(())23+.))
@M02996:162:000000000-B87FG:1:1101:11125:5835 2:N:0:TAGCGCTC+ACTGCATA
GACTACCGGGGTATCTAATCCTGTGTGATCCCCGCACTGGCGTGCCTCAGCGGCAATCGCGGCTTCGTGAGATGCCTTCGCAATCGGTGGTCTGTGTAATAGCTATGCAGTTCAACGCTACACGACACATGCCGACCACGACAACCGAATGCCAGGACGACAGGATCAACGGCAAGTTCCACGGTAAGCGGGGACATTTCACCGGTGACATACCAAACAGCCTACGCACCCGTTAAACGAAAGAAAGCCGGATAACGAATGCAAGCTCCGAAATACCGCGGCACATGGGACGGAGAGAGCG
+
A@8,8=C:@CC+8,@,6<,;C,;;;<CF,,<6C@+@++,,,88686,;@?CB++@6,:D<FF:48,8:=EFGFBA<,,@?==C+==C+4++,>A4<,5=4=+9+9<95>4,9,6,56:*0=9,3@+@+8,,,@++0==6:>A>C+@:<>*3*@9?3;:C9:E7*:)2?8,4/*87C6+7+<?/1**/74:*(8.)4)+*).+.-()--3**.,).).)/,*-...,(,(*,4*((-6)+*-4-(71(,*-.9(04*,(-(.*.)*-),(-(((,-..(-,,((((-.,(,.-00/*233((
@M02996:162:000000000-B87FG:1:1101:25771:5889 2:N:0:TAGCGCTC+ACTGCATA
GACTACCCGGGTATCTAATCCTGTTCGATCCCCGCACTTTCGTGCATGAGCGTCATTATCGGCTTGGTCAGCTGCCTACGCAATCGGAGTTCTTCGCCATATCTATGCATTTCACCGCTACACGGCGAATTCCGCCAACCTCAACCGAAATCAAGCGTGCCAGTATCAACGGCGGGCTTAGGTTGAGCCTCACTATTTCACCGCTGACTTAACATGCCGCCTGCGCACCCCTTAAACCCAATAAATCCGGATAACGCTCGGATCCTCCGTATTACCGCGGCTGCTGGCACAGAGTTTGCC
+
CCCCCGGGGGGGGGGGGGGGGGGGGGGGGGDGGFGGGGGGGGGGGGGGGDGGGEGGGGGGGGGFGGDGGFGGGGGGGEGGE=FGGG@B:FFFGFGCGGGGGFGFFFGGGGGGGEGGG>?CDFGGGGGGEGDCFGGGCEFE680ADE=+<DFCG,;F@CEGFGEFFFFFGGCEGEG=5<()>CEF:D@G@*==F6C9CG+64F:>>533)0:<D64)2997C,,49>>B>G(4746)44C/-2:A/-<>16):(92*-,,-(1-47)5((4(,(:..21(,4,445)41(,((0)33+)64
@M02996:162:000000000-B87FG:1:1101:25794:5891 2:N:0:TAGCGCTC+ACTGCATA
GACTACCCGGGTATCTAATCCTGTTCGATCCCCGCACTTTCGTGCATGAGCGTCATTATCGGCTTGGTCAGCTGCCTACGCAATCGGAGTTCTTCGCCATATCTATGCATTTCACCGCTACACGGCGAATTCCGCCAACCTCAACCGAAATCCAGCGTGCCAGTATCAACGGCGGGTTGCGGTTGAGCCTCACTATTTTACCGCTGACTTTACATGCCCGCCGCCCAACCCTTTAACCCCATTAATCCCGATAACGCCCGGCACCCCCGTTTTTCCGCCGGCTGTCGGCAGCGGTTCCCC
+
CCCCCFG<FE:FFFGGGGGGGGGGGFGGGG@FGGGEEGDFGGGGGDFEEGGGGGGFGGDGFGCCGG><<FFGGCFGG,DFGGGGFFC?=,EFGGGDC=?@DFFFDGGGGGGGFFFGG8<=CEFEEG7=+@BDF8=D6EFGGDF6DFA59@FF,@7BC9C7DGEFFFFEFFEFG5DG)1()*=*7<*.23*A(.=>)4@*64G?F931767*.6*)*)02-7((-(-((4;119).4)4;80().9).6*8)(())*(-,(()(-*(,(((((-(,)-4,((,((()--4((,002/*().
@M02996:162:000000000-B87FG:1:1101:17942:5894 2:N:0:TAGCGCTC+ACTGCATA
GACTACAAGGGGATCGAATCCTGTTTGCTGCCGACACTATCGCGCCTCAGCGTCAGTTGTCGTCCAGAAAGCCGCCTTCGCCACTGGGGGTCCGCCAAATATCAACGAAGTTAACCGCAACACAAGGAATTCCGCTTGCCTCTCCGAAACGCAAGAAAAAAAGGGTAAAGCGCAGCCCCGGAGTGGAGCCCCGGAAGGTCACGACTGACGGGCAAGCCGGACAAGGCGCCCGTGCAACCCAGAAAATGCGGAAAAGGCAGGCCACCAACGAAATACCGGGGCTGAGGGGACGGGGGGAGCG
+
@@-88C@DEFD+@8A,86B:,,;,,<C;,,,,+8+6+,,,,8B7+7,86?;@,,8@6,C<FFD7F:CFDCFFGC:+,,,AB,4@,4=,8+++9+4++84,459+9A=+4++9,8,,+8*6+8+,8A:A,,,,,@@+0++,2)35+3:+<+0)>*9FC,@C7*/**30C:,>04/24):2:**:*4*.15*3(0;)2(*0).+4:00-8,))(()-)())-*-(,(((-(*,,/((-.,0*(3(4:74)*-.4(.(*-(((()(.1(.(,,(-((..)((,((((((,((-,-))1**(((,
@M02996:162:000000000-B87FG:1:1101:17958:5907 2:N:0:TAGCGCTC+ACTGCATA
GACTACAAGGGTATCTAATCCTGTTTGCTCCCCACACTGTCGCGCCTCAGCGTCAGTTGTCGTCCAGAAAGCCGCCTTCGCCACTGGGGTTCCTCCTAATATCTACGCATGTAACCGCTACACGAGGAATTCCGCTTTCCTCTCCGATACGCAAGAATAACAGGTTCAATCGCAGCTCCGGAGTGGAGCCCCGGTATTTCACGACGGACGTGCTATCCCGCCAACGCGCCCGTGAAACCCAGTAAATCGGGACAAAGAGTGCCACCGACGGATAGCGGGGGCTGCGGGGACGAGGGAAGCG
+
A@<,8CCFDFD-C<<C@<,6,@C;66CF,6,,8C@@7,,,5CD@@@:@@B@B,,@B,CF<FF,AFCEGGFGGGEC@,,9A@?=FF=C,4++,@,9A,A=,4+9,9C>+4++9,9?A6>9==>=+@@7>,,,,>D6+8+,7+*4=+BA+0=*)@+=F,,@CFA:,452@9,7:@9C>*;)<8>;*,/.3)*4:?>26(,+//,--()./6)1,,.1+/)2,/-(-3?17686;C1((..,*-4(674-)*-.2()(*,,().0).*4(-(4(-(((-(((,,(3,,(-(((,4))/**((.,
@M02996:162:000000000-B87FG:1:1101:17941:5914 2:N:0:TAGCGCTC+ACTGCATA
GACTACAAGGGGATCTAATCCTGGTTGCTCCCCACACTTTCGCGCCTCAGCGGCAGGTGTCGTCCAGAAAGCCGCCTTCGCCACTGGTGGTCCTCCTAAGAGCGACGCAGTTCACCGCGACACGAGGAATGCCGCTTGCCTCTCCGAGACTGAAGAATAACAGGTTCAAGCGAAGCTCCGGAGGTGAGCCCCGGGAGGTCACGACTGACGTGCGATCCCGCCTACGCGCGCGTGACAACCAGTAAATCCGGAAAACGCGTGCCACCGACGGAGGACCGCGGCTGCTGGCAGGAGGGAAGGG
+
@@-66=@EDDD+@,,,66,,@<@,,-8=,66,,;+@,6,,;@C@++,86=;@++7@+:E,FF,AC:CFDFGGGE@:,89?,84@==A,9,,,9,9<,A=,9+9+6@>+6++,,8,,6:*66=6+@FCC:,,,7@@++3+@+0*=9EA33**)7=9DC,=?9:9,4*25:,29*/C5);3?CC=**148(2*:A>)6.*).,38?>)425)*-(04)()*-/-(-(4>>(*-9)(--.)+/(3..94))*-.,(0.*-(-(-*,6*(49(-(--(-42((--((-(,)4(2(,))/2*(,((
@M02996:162:000000000-B87FG:1:1101:13010:5922 2:N:0:TAGCGCTC+ACTGCATA
GACTACAGGGGTATCTAATCCTGTTCGATCCCCGCACCTTCGTGCCTCAGCGTCAAGCAGTGTCTCGCAGGCTGGGTCCACAATCGGCGGTCTGGGTGATATCTATGCAGGTCACCGCGACGGCACACAGGCCGCATGCGGCGGCACCATGCAAGCCCGCCAGGTTCATCGGCAGTTCGGGCGGTGGGCGCCCGGATGTCACCGCTGACGTGGCAAGCCGCCGACGCACCCGGTAAACCAAAGAAAGCCGGAGAAGGCGCGCAACCGCCGGAGAACCGCGGCAGCGGGGACGGAGGGAGGG
+
BC<8@CEFFDD-@,<<;@<,6CC,,C@E668@,@@B@F,,4@C<B@,B<?CC,8@@,CFGCF@F6CEFC,CF@D@?:A=4:@?,@DC=>+++@E,<A?D,A+4+999?;,,9,9,:>50==BCEEEE=F,,6CCED>E68DBEGDC@<8:1(B<CC=FEGGC9*36*0+5>:*5D*;>:DD*:*/11<4C*7D:D>(*)-.+8<F)4>:)*347???39-/4(4(34>2*8132(-.),*,.(554((*,.--0(*,(---)-().((-----((,(-(,(((,-((4(4935.*:*42(,
@M02996:162:000000000-B87FG:1:1101:11224:5951 2:N:0:TAGCGCTC+ACTGCATA
GACTACACGGGGATCTAATCCTGTTCGATACCCGCACTGGCGAGCATGAGCGGCAGGTGCGCTACAGTAAGCTGCCTTCGCAATCGGAGGTCTTCGTCATATCGAAGCATGTCAACGCTACACGACGAAGTCCGCCTACGTCCCGCGTACGCAAGTCCTCCAGGTCGCGCGGAAGGGCAGACGGGGAGCGCCGACAGTGCAAAGCACGCTTAAAGGACAGCCTGCGCTGCCGGTAAACCAAAGAAAGCCGGAAAACGCCCGGACCGGCAGTATGACCGCGGCTGCAGGAACGGAAAGAGCG
+
@@6,8CCECDC+8,@66@<<C,;,,<@E,@@6,@6@++,,,8CC@@,:@BEB++7@+CFFGGECFCE<CAFFCB?<,,9?,?=,@@CF@++,9,@=98?,9+9+>E=4=,,,46,888*===,CEEC=C++,7=8D+C8@3:5D9@@*3;:)>89,5<,=86;,46<*54*5*.>5>738;*21*/,5(:?;57)4(+1)6+6:0?73(0*-:@<?:)0,*((.(-(-(*(-)(-(.6,*461?::(.*-.-(),*-(,,,13(1-(-(-.-.).-4(-,1(--(((.(..-7)/**.(((
@M02996:162:000000000-B87FG:1:1101:18634:5954 2:N:0:TAGCGCTC+ACTGCATA
GACTACAGGGGGATCTAATCCTGTTCGATCCCCACGCTTTCGTGCCTGAGCGGCAATGCAGGCCTGGCGAGCTGCCTTCGCGATCGGAGGTCTGTGGCATATCTATGCAGTTCACCGCTACACGCCACATTCCGCCCGCCTCGACCGCAGTCCAGCGCGCCAGGATCAACGGCACTGCCGGGGGGGGGCCCCGGCCGTTCACCGCGGACGGAACGCGCAGCCGGCGCACCCGGGAAACCCAAGGAAGCCGGATAAAGAGCGCAGCCGCCGGATAACCGCGGCTGCGGGGAAGGGGGGAGCG
+
@@<,ACECFDD+@@,;;65,6C@,,CCF9,,,6E@@78,:@@C@@@,<@=CB++@:,C@EFGEF<@DGC@FECE8,,,4=4+8+@@CB>++,9E>?FA=,?+439,9,4,,4,8,568*66>=EGEECD,,3@DEGGGC6+::DCE>C9**07=;@EEEEEC5*=)2:84C>*;D*;F;>CC=**/152:*4)85>(/),4+5:9)32-))-4>?>>@)-*.(---(4(*43)1(43(,/4<:65:(49-.-()-*.)((-)--).((--(,-()).(-2(-(-(((,(,(-3)8:*413,
@M02996:162:000000000-B87FG:1:1101:14216:5959 2:N:0:TAGCGCTC+ACTGCATA
GACGACCAGGGGATCTAATCCTGTTTGCGCCCCAAGCTGTCGAGCCTCAACGGCAGGTACAGGCCAGTAAGCCGCCTTCGCCACCGGGGGTGCTCCTAATATCTACGCAGGTCACGGCTACACTAGGAAGTCCGCTTACCCCTCCTGCACGCTAGCCTGACAGGTTCCAAGGCAGTCACGGGGGGGAGCCCCGGGTGGGCAAATCAGACGGGCCAGGCCGGCGACGCTGCCGGAGCACCCAGAAAATCGGGAGAACGCATGCCCCCGACGAATGACAGCGGATGCGGGGACGTGGGAAGAG
+
@@-,88@FDCD+7,,,66;,,6;6,-;?++,++8,;,,,,5:D:,+,;@E6@++8@+:E@FG,AFC@@CAFFGB7+,,9=,,6@@@@8:+++6,8A?E4,73,+3<6363+8,8,+38*0+3,3@FA<;,,,5:+=+@6,;)*09,:@0;3)*6;:?,CCF97*,*2,2?46:)/4;+1:CDD**/-7(2*48:D,-*)(,*.).*8<2)*1-72)-)*-*,(4(4(,(*.()(((,,+*-4(47()(*,)-,03*--((-*.,*((-(4(,(..2.4((,(,-.--2,223))/1*.2(.
@M02996:162:000000000-B87FG:1:1101:11209:5960 2:N:0:TAGCGCTC+ACTGCAGA
GACGACACGGGGATCGAATCCTGTTCGAGACCCGCACTTTCGAGCAGGAGCGGCAGTTGCGCTACAGTAAGCTGCCTTCGCAATCGGAGGGCTTCGTCAGATCGAAGCAGGTCACCGCTACACGACGAAGTCCGCCTACGTCCCGCGGACTGAAGGCCGCCAGGTCGCGCGGCAGGGCAGACGGTGAGCGCCTACAGTGCACAGCACGCATAAAGGACAGCCGGCGCTCCCTGTAAACCAAAGAAAGAGGGAAAAAGACCGGACGAGCGGGAAGACCGCGGCAGAGAGGAGGGAAGAAGGG
+
A@6,87@@@C@+7,:,86;,,6;,,<@E,;8,,7+8++,,,8C@@@,48=6@++6@,<FFGGFCC@C96<CAC?4,,,@?8=B8@=::4+++9,9>444+8+,+6=>+8,+,,3,:68*0=93@EEDE@++,73@C+C8@C)3<9@:*0))(628,47*/*:3*3)C57**7*09*79:5:*:**/-73C*-)0*.)+*.606:0@?41)*-6BAFF)532,4,(-(((*((2,-.-.,*,22453((*..4(.,*-(((-191)((((,,,((.(.-((,(-,(((-(((-).***(((,
@M02996:162:000000000-B87FG:1:1101:18641:5970 2:N:0:TAGCGCTC+ACTGCATA
GACTACAGGGGTATCTAATCCTGTGCGATCCCCACGCTTTCGTGCCTGAGCGGCAATGCAGGCCTGGCGAGCTGGCGTCGCGATCGGAGGTGTGGGGCATAGCGATGCAGGTCAGCGCTACACGCCACAATCCGCCCGACGCGACCGCAGGCCAGCGCGCCAGGAGCAACGGCACTGACGGGGGGGGGCCCCTGCCCTGCACCGCTGACGTAACGCGCCGCCTGCGAAGCCGTTAAACCCAAGGAACCCGGAGAACGAGCGCAGCGCGCGGATGACCGCGGATGAGGGGACGGGAGACGCG
+
@C<66CADCED=@,C,6;,,<C@,,6B?,,,,,;+@+,,,,8,6,6,;;=C@++7:,CFFFGGB8CCFCBFD+?,,+64>+86+@=@B=+++44+4@4+,7+,+4,8+=,,6,6,561*6+3,@7DF7>,,,7@+CDE*4*8?CDG><8)2(345B*75/*26*:)5A7C8<*09?6*5BCEE/*1174*84)09((+).,3,36)31:)9:?3(04)9,*((-(,(((*.,/((-..,1((,(0.((*-)4(0,*-((-()-()((((,--((,)31((-(4(()(-(44-.)*2*((((
@M02996:162:000000000-B87FG:1:1101:14204:5973 2:N:0:TAGCGCTC+ACTGCATA
GACTACCAGGGTATCTAATCCTGTTTGCTCCCCACGCTTTCGAGCCTCAACGTCAGTTACAGTCCAGTAAGCCGCCTTCGCCACCGGTGGGCCGCCTAATATCTACGCATTTCACCGCGACACTAGGAATTCCGCTTACCCCTCCTGCACGCTAGCCTGACAGGTTCCAAGGCAGTCCCGGGGGGGAGCCCCGGGTGGTCACATCAGACGTGCCATGCCGGCTAAGCGCGCGGTACACCCAGGAAATGCGGAAAACGCGTGCCCCCGACGGAATACCGCGGCTGCTGGACAGGAGGGAGGG
+
A@-8@CEEFED-;,<,;<B,,C@;,<CF,6,,,C7@+6,,A@F<B7,B@EFB,9@C,CFGGGAFGDECEAFGGEF7,,=?BB=FG=:+7++,9+@F=CB,=+,6>C>4=++9,9,:>>*==8+,@FFF;3,,@=>C?EA@DD9D>,:@9D*0+8;8A,CFC98*,039;E95@6C99;=BDEE**/2<4:@?B@D--*)4.+6))044:5*,4760594-*-(().(--*4,)(--5),*(4(-74))2,.-,..*-(-(-*4(121777(-((.))-(,11---...((.-).1**((((
@M02996:162:000000000-B87FG:1:1101:22685:6001 2:N:0:TAGCGCTC+ACTGCATA
GACTACCAGGGTATCTAATCCTGTTTGATCCCCACACTTTCGTGCCTCAGCGTCAATGACGGAGTGGTGAGATGCCTTCGCAATCGGTGTTCTGTGTGATATCTATGCATTTCACCGCTACACCACACATTCCTCCCACAGCATCCGTATGCCAGATTACCAGTTTCAACGGCAGGTCACGCGGTAAGCGCGTGCGGGTCACCGCTGACTTGGCATTCCGCCTACGCACCCGTGAAACCCAAAAAAACCGGAGAACGCACGCAACCGCCGTATTAGCGCGGCTGCTGGGACGGAGGGAGCG
+
BCA<@EFFFGD6C8@D@C9FAEA6,CCF<@,<CEFEE<99<@E@BF9FFFCC,B@@@FGGGGG+@<@CCEGGFEED,,=ACCC,DDD8@6,4@EC?9?A,A+,649@,@,,4A;,:8=9=C@,DFGE??8,,@,@DDGGEGDF+=E@4360*@=DF8,@DAE853?CFFGCA>BDGFC8DCD9++3:95@58*379)*25/,8@>2:5>+1.;A<*)1+/2(,/689;68(6*(-842,/3((,53>61-.2-7,*-((--)-()3(41-(,,(.)(4-,104--)54(4(20)/1*(,-(
@M02996:162:000000000-B87FG:1:1101:14065:6046 2:N:0:TAGCGCTC+ACTGCATA
GACTACAAGGGGATCTAATCCTGTGTGCTCCCCACGCTGTCGAGCCTCAACGTCAGTTACAGTCCAGTAAGCCGCCTTCGCCACTGGGGTTCCTCCTAATATCTACGCAGGTCACCGCAACACTAGGAAGGCCACTTACATCTCCTGCACGCTAGCAGTACAGGTTCCAATGCAGTACCGGGGTGGAGCCCCGGGCGTTCACAGCAGACTGGCACCGCCGGCGAGGCTGCCGGTACACCGGGTAAAGCCGGGAAAGGGGTGCCCCGTACGGAAAGACGCGGCGGCGGGGACGTGGGTAGCG
+
A@@66C@EFFD+@,@66@<6C6@,6=CF9@,:,;8@:,,,,:D@B:,B@ECB,9@B,<FFFGCFGFECDCGFGE+>,,@?884F88=,7++,95CE@EA,A+,,9C>4>++,,9,,6=*6+>4,@FCA;,+,6=E==F=,6*5?+8:33A*:+8=ADG@=9:D,63==2@,331=,=AC?CDE**08>21*:@>DF=*)/(+1)6;=@@)*,/A<)43).*-(-(-(,(*(-)(((.),*(,(,06-)*-.(,..*.(--,/(.9(--(4-1(((((-(,((((((-3(4;2))*22)()(
@M02996:162:000000000-B87FG:1:1101:24431:6051 2:N:0:TAGCGCTC+ACTGCATA
GACTACCGGGGTATCTAATCCTGTTTGCTCCCCACGCTTTCGAGCCTCAACGTCAGTTACAGTCCAGCAAGCCGCCTTCGCCACCGGTGTTCCTCCTAATATCTACGCATTTCACCGCTACACTAGGAATTCCGCTTGCCCCTCCTGCACTCTAGCCTGGCAGTTTCCAAAGCAGTTCCCGGGTTGAGCCCGGGGATTTCACTTCAGACTTGTCATGCCGTCTGCGCTCCCTTTACCCCCAGTAAATCCGGATAACGCTTGCCCCCTACGTATTACGTCGGCTGCTTGCCCGTCGTTAAC
+
CCCCCGGGGGGGDFGGGGGGGGGGGGGGGFFFGGGGGGGGGGFFFGGGG?FFGGGGGGGFGGGGGGGGGGGGGGGGFGGGGGGGGGFFGGGGGGGFGFEFGFGGGGGGGEGGGGGGG>BGGFGGGGGGFGGGGGGD=FFGDDFGDB5BFGBDDF?GGGGCFC>DFFG,=DAAGFGA@?C:B:9CEGEDCGG2@D42=FFFFGEF=497>FCEEF?F686::6,831663==1:6CC36EE6B:9=-6.27>2,).9---((/(45(9?B:.).8.4(((,(--,1)).423(0)*22((.
@M02996:162:000000000-B87FG:1:1101:9147:6091 2:N:0:TAGCGCTC+ACTGCATA
GACTACCGGGGGATCTAATCCTGTTTGCTCCCCACGCTGTCGAGCCTCAACGGCAGGTATCGTCCAGTAAGCCGCCGTCGCCACTGGGGTTCCTCCTAATATCTACGCAGTTCACCGCTACACTAGGAATTCCGCTTACCTCGCCGACACGCAAGCAAGACAGGTTCAAATGCAGGTCATGGGGGGAGGCCAGGGCAGGCAGATCAGGCGGGCCGCGCCGGCGAGGCTGGCGGTAAAACCAGGAAAACCGGGAAAGGGGTGGTCCCAAAGGAATACCGGGGCTGCTGGGACGAGAGGAGAG
+
@B-8@CC:CDD+@,A,;6A@<@C66;CB,,;,,;7@+6,,,:FE:7,9C5:@++@C+CF,<C6EFED,C?FFGE7>+468@4=F?=A,6++,@,C,EE=,@+4+7C>:>++,,3:,6=0=?=B,@FD@A,,3@=C>+>:C8>*;CE=C9C*9GE>1=8887?:*4*;,2?,=,:D*28)+597/*1,/(:/4.5C2(*)(.*4.(9<)4))-(0-0-)1-*(--(-(((*-()--(.-,*43(255((*-)((.4*.(,-,)()2().(..(().).4((,(--().,(.42))*2*(,((
@M02996:162:000000000-B87FG:1:1101:7725:6221 2:N:0:TAGCGCTC+ACTGCATA
GACTACAGGGGTATCTAATCCTGTTTGATACCCGCACTTTCGAGCTTCAGCGTCAGACGTACCCCAGTGGACTGCCTTCGCAATCGGAGTTCTTTAGGATATCTAAGCATTTCACCGCTACACCCTAAATTCCATCCACCTCTAGTACTCTCAAGACAACCAGTATCAACGGCAAGGCATGGTTGAGCCACACTATTTAACCGCTGACTTAATCGCCCGCCTACGCTCCCTTTACACCCAATAAATCCGGATAACGATCGCATCCTCCGTATTACCGCCGCCGCCGGCACGGAGTTAGCCG
+
CCCCCGGGGGGF@DEGEEGGGGGFFFFGGFDFFGGGGGGGGGGGG@EFGGGGEGGGFGGGGGGGGGGGGGGGGGGGFFGGEGGEFGCFFFCEFGGFGGGGGFFGGFGGGGFGGGGGG:>?D9BFGGG@FFCEFGCDD?EGGDFGG=FFDDFEGG84@FGGGGF9B9FGGGGBEDGDFGFFGGFGGGFGBGGDF?G75@+**@AF=E2>BACE4F<*/:C6455B@=(068(.74)943<=;@@FF954C2817A3*,(.(3509C42431.2:9..(,--(((-((-,74?605*2+.)5(
@M02996:162:000000000-B87FG:1:1101:7743:6231 2:N:0:TAGCGCTC+ACTGCATA
GACTACAGGGGTATCTAATCCTGTTTGATACCCGCACTTTCGAGCTTCAGCGTCAGACGTACCCCAGTGGACTGCCTTCGCAATCGGAGTTCTTTAGGATATCTAAGCATTTCACCGCTACACCCTAAATTCCATCCACCTCTAGTACTCTCAAGACAACCAGTATCAACGGCAAGGCATGGTTGAGCCACACTATTTAACCGCTGACTTAATCGCCCGCCTACGCTCCCTTTAAACCCAATAAATACGGATAACGCTCGCATCCTCCGTATTACCGCGGGTGCTGGCCCGGAGTTAGCC
+
CCCCCGGGGGGFFGGGFFGGGGFFFGGGGGGFGGGGGGGGGGGGG@FGGGGGGGGGGGGGGGGGGGGGGGGGGGGGGGGGGFEFGGGFGFGGGGG9FGFGGFGGGGFGGGEDFGGGG@5+?EFGGGGGGGFGGGGDCFGFGDFGGEDF?FFEGD?FGGGGGGDCDFGGGGGFGDGGFG5DGGGFGG=:=,<=DFFFFG+;EGBBFFFB=BGFAFF>D>D>:59B9@9@@G(>69<CFFGGFFF<FC)/2(56(;7*.,.(,)-494<22(,..56<F0,4(,-6248-(--2)020+-.)
@M02996:162:000000000-B87FG:1:1101:7727:6240 2:N:0:TAGCGCTC+ACTGCATA
GACTACAGGGGTATCTAATCCTGTTTGATACCCGCACTTTCGAGCTTCAGCGTCAGACGTACCCCAGTGGACTGCCTTCGCAATCGGAGTTCTTTAGGATATCTAAGCATTTCACCGCTACACCCTAAATTCCATCCACCTCTAGTACTCTCAAGACAACCAGTATCAACGGCAAGGCATGGTTGAGCCACACTATTTAACCGCTGACTTAATCGCCCGCCTACGCTCCCTTTAAACCCAATAAATCCGGATAACGCCCGCATCCTCCGTATTTCAGCGGCTGCTGGCCCGGAGTTAGCC
+
CCCCCGGGGGGFGFGGGGGGGGGFGGGGGFGFGGGGGGGGFGGGG@FGGGGGGFGGFGGGGGGGGGGGGGFGGGGGFGGGGGGDFFCFCFGDFFGFGGFGEFGGGGGGGGGGGGGGG>BDGGGGEGGGGGGGGGGFGGF>FDFCGEDF?FFDGGGGFGGGGGDCE@FGGGGFGFGFFGFFFGGGGGCF5,D@DAFE<F+;=EA=)9A=*+5>9B9?55;2?2>B9>((0B(7>CCE8;GEFDEAFE.1532(/=)/-((,-/(-7)).3,.,.).)).,130-(.3(-(-29002;06<2
@M02996:162:000000000-B87FG:1:1101:23221:6258 2:N:0:TAGCGCTC+ACTGCATA
GACTACTCGGGTATCTAATCCTGTTTGATCCCCACGCCTTCGTGCCTCAGCGTCAGTGCCGTCCTCGCCAGCTGCCTTCGCGATCGGTGTTCTATGTAATATCTATGCATTTCACCGCTACAGGACAAATTCCGCCAGCGCCGTGCGGACTCTAGGCGCGCAGTATCAACGGCAGCCTCCCGGTTGAGCCGGGAGATTTCACCGCTGACGTACGCGTCCGCCTACGCACCCGTTAAACCCAATAAATCCGGACAACGACTGCAGCCGCCGGAATACCGCGGCGGCGGGCACGGAGGGAGCG
+
CCCCCGDFEEDCC8F<CFAEFFAC,CCFCCEEFGFDCF87FCEECF9FEFFE@FEEEE,CC,@FF9B@7@CF@EFG,;FFF@F8@CD6?84CDF,@CEE9F+@,E5@ED994C@AEB@9CDF:,>+A,99,4@DEGGEGDGA?60=8C@D*:,C5,1@61@EA*@BCGGEED?BDCF4(?8:E**:>FEGD9AF)45,+.9C<6>).:7)9,-5(<-8)4:4((,:><6:<(14(49-;??6(:FA2493:6(7:*(((,-*4(*,(,-4(-((.6)3-9(4((-(49(7<?EBE**--,(
@M02996:162:000000000-B87FG:1:1101:23239:6260 2:N:0:TAGCGCTC+ACTGCATA
GACTACTCGGGTATCTAATCCTGTTTGATCCCCACGCCTTCGTGCCTCAGCGTCAGTGCCGTCCTCGCCAGCTGCCTTCGCGATCGGTGTTCTATGTAATATCTATGCATTTCACCGCTACAGTACAGATTCCGCCAGCGCCGTTCGGACTCTAGTCGCGCAGGATCAACGGCAGCCTCCCGGGTGAGCCGGGAAATGTCACCGCTGACTTACGCGGCCGCCGACGCACCCATTAAACCCAAGAAATCCGGCAAACGCGTGCAGCATCCGGAGTACAGCGGCGGATGGCACGGAGTTAGC
+
BCB<BEFECEDCB,E<CF@@F,;6,6CF<C@6CEFEBC,,CCEEFF,BDEFECCCE9FDFG@FFEFCFEEGGGFGG?E9DCEG>D=:8?84,;?A@CF=EF+;DE,@AC@,@E=9C@>*=?C,,CAE,?4,=4@EGDECD+8?=6@8@A=*:,C=,@C@?EGA*@*CFGFGBCBD7A*)9>CE*=95<=,:1BB),),3)19=DF)6>@+2;)8:>(0/414((96;19:<(*)6<>ACC61(37().2-0((04*--,--*-)*().5,((--.4.6.-29(-((-,42>FE7E/0.6)
@M02996:162:000000000-B87FG:1:1101:19134:6291 2:N:0:TAGCGCTC+ACTGCATA
GACTACCCGGGTATCTAATCCTGTTTGCTCCCCACACTTTCGAGCCTCAGCGTCAGGTAAAGCCCAGTAGGCCGCCGTCGCCACTGGTGTTCCTCCGAAGATCTACGCAGGTCACCGCTACACTCGGAAGGCCGCCTACCGCTACTGCACGCAAGATGAACAGGTTGGGAGGCAGTTCCGGGGTTAAGCCCCGACAGGTCACATCCAACGGGGTCACCCGCCGACGCGCCCGTTACACCCAGGAATTCGGGACAACGCTGGCAACCGACGAAGGACCGCGGCGGCGGGCACGGAGGAAGAG
+
ABA,@CCFBDD6@6B9;<,CF9;,,-;A,C,CFC+@B6,,;8C<B@8FE=EB,BBB,<E<FGGAFFCC@DGGGEFF+8CCF?4@@8@,9489@,CEFEE+@+4+9B>:8++ABE<B>>*===,,@DCDC++,>C8C+EGF88*=?,*33=*1:89D4BFF9:8,43377>*9*9C44=6?CDE4*17C>7C(>>DB6*;)59>)6A;@E3),40(84?*-23(4(76(4:>F5(4:430:3,4:>)).*..4>F6*-((-,/()*8(-,-(-((.((-(,094(--(4-7:87./:*.2(.
@M02996:162:000000000-B87FG:1:1101:22608:6298 2:N:0:TAGCGCTC+ACTGCATA
GACTACTGGGGTATCTAATCCTGTGTGATCCCCACGCTTTCGTGCCTCAGCGTCAATCGCTGTTTCGTGAGATGCCTTCGCAATCGGTGTTCTGAGTAATAGCGATGCATTTCACCGCTACACTACGCATTCCGCCCACGGCAACAGTATGCCAGCCTGACAGGATCAAAGGCAATTCCAGGGATGAGCACGGGGCGTTCACCCCGGACTTACCAGACAGCCTACGCACCCGTTAAACCCAATAAATCCGGAGAACGCGTGCACCCGCCGGATTACCGCGGCTGCTGGCACGGGGGGAGCG
+
BCA@@EFDFFD7@@F6C<@EF<@6,=CFA<,CFEF@@6,6,8C@@A<EAECC:C@C,EFGFGF9FF@FFDGGGFFG,,=C@BF@FED8?,69=EE?ACE,A+9+@,>@B,,,4=5C>>0==D<,@F++8++,9,CDGGGCDADDGGD7+=+27668@@D8EFD+6*=@?EF?DA?<:C;FF6@+,3039@D):?DF2*09;9E(>).663;77;46=58/2:(63;>:>54-1238A26:2?0:?>).*-.8(74*-(((-1,-2-(4(4(-((.-.,(-(90,-).4((.,0)1**41,(
@M02996:162:000000000-B87FG:1:1101:14097:6299 2:N:0:TAGCGCTC+ACTGCATA
GACTACTAGGGTAGCGAATCCTGAGTGCTACCGACGCTGTCGTGCCTGAGTGTCAGAACCGTCCCAGTAACCTGCCTACGCGATCGGGGGTCCGTCTAATAGCTACGGAGGTCACGCCGACACGAGAAAGACCAGTTACGCCGAACGGGCGCGAGCTTAGCAGATTAGATAAGAGGCTGAAGGGGGGAGCCACGAGATGGCACTATCTAGTGACTATGCGACCGACGCAACACTGACCACACAGGCACCCAGGAAAAGGCGCGGAACAGAAGTAGGACCGCGGCAGCGGGAAGGGAGGTAG
+
@B@,8CFCEDF-@,B+7:+6C,;,,6;;,CCC:@+7+,,,,9:@B@9EF?,;,6;CCFCFE8BFCA<CEDF9FD@?,4=@@+@4DCC+=4++9+4,,AA;@79+7B>7@=+338:8,50@?C++@CF@F,,8@?@C+@<*<=*<;CA@49;(=:<4/+<<+@7,++;97+510/;*)*/.223:*1,53**4>)546*1)(25(,/))-*2)6*)9)/2(24((-(,-(:3(7))),(,;((-3.-44*().(0(0.(-.-14;)(4(((.,)-).42(,-,(3,41(,,,4).1881(.5
@M02996:162:000000000-B87FG:1:1101:14078:6304 2:N:0:TAGCGCTC+ACTGCATA
GACTACTAGGGTATCTAATCCTGTGTGCTACCGACGCTGGCGTGCCTGAGGGGCAGAACCGTCCCAGTAACCTGCCTACGCGATCGGGGGGCCTTCTAAGATCGACGGAGGGCACGCCGACACTAGAAAGGCCAGTTACCCCTAACGGACGCGAGCGGAGCAGGGTAGATAAAAGTCTGAAGGGGTGAGCCACCAGAGGGCACTAGCGACAGACTAGGCCACCGACGCAACTGTGTACACACAGGCACGCCGGAAAAGGCGCGGAACCCACGGAGGACAGCGGCTGGGGGCGAGGGGCGAG
+
A@6,@CCFDDD-;,<,;65CE,;66-CC,CE,+88@8,,+888@8:,;6=,8+87BCFFGG8C@FFDCCCEF<9:A,C@=88>4@=@+4+*55*,7>BE,?+2*4>>:C:***4+14/)19840?FCCE,**;@F6:FF:F:)9<;:E)9)-::72**21?C7/*.9/2+3/+9?09*.=?3<:51-1,+2,7)9((*),(22(40,(45)(4),9(/*,:(.(--3,4>(.*).)..<C)4,(.-.4/4)(27(9,(-.,1-4)(((((-,(-,(--.,(-79-,((,(2(.02**,--2
@M02996:162:000000000-B87FG:1:1101:22624:6308 2:N:0:TAGCGCTC+ACTGCATA
GACTACTGGGGTATCTAATCCTGTTTGATCCCCACGCTTTCGTGCCTCAGCGTCAATCGCTGTTTCGTGAGATGCCTTCGCAATCGGTGTTCTGAGTAATAGCTATGCATTTCACCGCGACACTACGCATGCCGCCCACGGCAACAGGATGCCAGCCTGACAGGATCAAAGGAAATTCCAGGGGGGAGCACTGGGCTTTCACCCCGGACTTACCAGACAGCCGACGCACCCTTTAAACCCAATAAATCGGGAAAAAGCTGGCATCATCCGGATTACCGCGGCTGCAGGGAGGGAGGAAGCG
+
BCC8BFFFFFD+@<E<CA<FFF@6,6CF<C@;DC:@@,,,C@C@BBBFAECC6B@@<FGGCGC9EFCFGGGGFDFG,,EDBBC4@DD,=,84@EFCFDC,E+@,@C>A>,,44@?F>=*=C@>,@F446++,D4@CDGDCGFFDDF),3=*3@9D@F=?8B9=+@9FGD>FF,@F9@DCFGEE**1476F8)97FF(*))6:)8;34;;3*.674@?FG323(46;B>>5:(*,..4701,40:?<))*,)4(<8*-(.,(*.-9)--)((--().)4(,29(--(..(-(-.)2**(,4(
@M02996:162:000000000-B87FG:1:1101:9418:6360 2:N:0:TAGCGCTC+ACTGCATA
GACTACTAGGGTATCTAATCCTGTTTGCTCCCCACGCTTTCGAGCCTCAGCGTCAGGTAAAGCCCAGTAAGACGCCTTCGCAACTGATGTTCCGCCTAAGATCGATGCAGGTCACCGCTACACTAGGAATTCCGCTTACCTCTACTTCACGCGAGAACCGCAGGTTCAAATGCAGTCTACCAGTTGAGCCGGTATATTTCACATCGGACGGACAGGCCCGCCTACACACCCGGTACACCCAGGAAGGCCGGAGAACGCTTGCTCCCGACGGAGTACCGCGGCGGCTGGCACGGAGGTAGCG
+
AC6,@E,ECED-C,E,C<<CECC,,<C?,;6CFCC@:@,,;@DAB:,ECBCB,B@@,CE@FGFFFFCC@@F9E?@>,8DAB,6@8=6,9,,,9,@,?C?,A+@,@,@@D,,94>B=6>*==D?4@E:EE,,4E==++@D>+:+=D:5,32;8+8=8=ADCEC88,35<C;747<C2;+;ADF<,7209@,@00/32*,18/56*:*:5@))0(/-),2*./6(/((()/*66)--(648*31(8>((.*-.4(7:*--((,1)-211-4-(-(,..-4-(29(,3(--(.4370:5*.,)(
@M02996:162:000000000-B87FG:1:1101:9428:6376 2:N:0:TAGCGCTC+ACTGCATA
GACTACTAGGGTATCTAATCCTGTGTGCTCCCCACGCTTTCGAGCCTCAGCGTCAGGTAAAGCCCAGTAAGCCGCCTTCGCCACTGATGTTCCTCCTAAGATCTATGCATGTCACCGCGACACTAGGAATGCCGCTTACCTCTACGTCACGCGAGAACCGCAGGTTCAAATGCAGTCTACCAGGTGAGCCGGTAGAGTTCACATCTGACGTACAGTCCCGCCGACACTCCCTGTACAACCAGTAATTCCGGAGAACGCGTGCACCCTACGGATTACCGCGGCTGCGGGCACGGAGGAAGAG
+
@BA@@FEFGGG;E,E@C<ACFF@6,;CF9C8CFCC@@B,6B@FCB@,BCBEC,B@C,CFEFGGGGFDCDEGGGEFC,6DAC6=FC=9,:,,9@5EFFEF,A+=9>9=<=,,9=@<E=@*=CC>,@FFFE=,9D=C6CCE,+3+AB+533=*866=FGGFEDG8+502<CF,=,<F<C7;F>:C*,339@EG539*:/,+88;>8)41*9)*/08C=742.26(46,3)(*6/*6)..)3*36-<F)).2.5:(742-((--1(.9:04((-2((.5)-(,,3(,((410708))1**(,((
@M02996:162:000000000-B87FG:1:1101:8521:6378 2:N:0:TAGCGCTC+ACTGCATA
GACTACCCGGGTATCTAATCCTGTTTGCTACCCACGCTTTCGCGCCTCAGCGTCAGTTATTGTCCAGCTAACCGCCTTCGCCACTGGTGTTCTTCCTAATATCTACGCATTTCACCGCTACACTAGGAGTTCCGTTAGCCTCTCCAACACTCAAGAACGTCAGTTTCAAATGCAGACCCGAAGTTGAGCCCCGTGCTTTCACATCTGACTTGATGTCCCGCCTACACGCCCTTTACACCCAGTAAATCCGGATAACGCTTGCTCCCTACGTATTACCGCCGCTGCTGGCACGGAGTTAGC
+
CCCCCG<EFGGFEFGGFFGGGGGFGGGGGAEFFGGGGGGGGG:CGGGGFCGGGGGFFFE,EFFGGFG<CCE<FFGGGGGGGF@FDDEFEFEGFGFFGEGGGFGGGGGGGGGGGGGGC:5=>EFFG?EF?FFGGC,6+6@DFDFGG9:DDC+:,8DFC?C6@C:CEFG,?,7=DFF,3+5045;EFCCDEG*85<*):;B;7;*8>+1*8?C=.+*=5B65=6(-5(5-6C9(;3>E3<FG12633<C92.)/,)69---.,9.97?0)44.,.4-6-4-(-437BF7?1(41))2/866:
@M02996:162:000000000-B87FG:1:1101:8540:6383 2:N:0:TAGCGCTC+ACTGCATA
GACTACCCGGGTATCTAATCCTGTTTGCTACCCACGCTTTCGCGCCTCAGCGTCAGTTATTGTCCAGCTAACCGCCTTCGCCACTGGTGTTCTTCCTAATATCTACGCATTTCACCGCTACACTAGGAGTTCCGTTAGCCTCTCCAACACTCAAGAACGTCAGTTTCAAATGCAGACACGAAGTTGAGCCTCGTGCTTTCACATCTGACTTGATGTCCCGCCTACACGCCCTTTACACCCAGTAAATCCGGATACCGCTTGCTCCCTACGTATTACCGCGGCTGCTGGCACGGAGTTAGC
+
CCCCCGGGGGGFGGGGFEFGGGGFGGGGGFFFGGGGGGGGGGGGGGGGGFGGGGGGFGGGGGGGGGGGGGFEGGGGGGDFGGGGGGGFGFFFFFFFGCFGFFFGGGGGGGGGGGGGG:?CD@:,@FDE@FG,94@=CEE,?=DGG;8FFG88>DGCFGE@EGFDDBGGGGGFGBFFFFCDGGGGGGEGFGD=9?585EFFFGFAEB;EFFGF:8>FEFF::8527;>6@;>(;;CEEEGGF?E)@?C?86:<08)2/-(-(1-)9?B)41.).4).),(43436?3:?B2<B)0:A@)6>
@M02996:162:000000000-B87FG:1:1101:15897:6402 2:N:0:TAGCGCTC+ACTGCATA
GACTACACGGGTATCGAATCCTGTGTGCTCCCCACGCTTTCGTGCATGAGCGTCAGTGTCACCCCAGGGGGCTGCCGTCGCCATCGGGGGTCCTCCACAGATCGACGCAGTTCACGGCGACACGTGGAAGTCCACCCCCCGCTGGCGCACTCCAGCCGTGCAGGCACAAAGGCAGTTCCCAGGTGGAGCCCGGGCAGGTCACCTCTGTCGTACACAACGGCCTGCGCACGCGTTACGCCCAGGAATGCGGAGCAACGACTTCACCCTACGCAGTACCGGGGCAGCGGGGACGGGGGTAGCG
+
CCCCCGGGGGGGG,F,C<,@F9@,,<;@9CC@CEFGG;F,B@;@BB<@CDC@+8BC<EGGCGFEFDE<CDGGECCF+4@>@B@,@CC4+++6@,CAFFC,A+6+@FCFE++37@,,3:*=@C+@8DCEC,,,7=EA*@*>*8):56(=>GFFGDF<AE/:E7;,=5>6<C*5;5C*1::FCCC03/,7:5A4D>D4(8.8.+)5<F?A6)/.,<>F?F)223(-.7(4384;9(---(//4:(8@40.),0((04*-(--(*).2.(,4-(,,-).)4((27(----2(22-))/*2(,.,
@M02996:162:000000000-B87FG:1:1101:20774:6402 2:N:0:TAGCGCTC+ACTGCATA
GACTACCCGGGTATCTAATCCTGTGTGCTCCCCACACTTGCGCGCCTCAGCGTCAGTTGTCGTCCAGAAAGCCGCCGTCGCCACTGGTGTTCCTCCTAAGACCTACGCAGGTCACCGCGACACTAGGAATGCCGCTGTCCTCTCCGATACTCAAGAATAACCGGTTCAAGCGCAGCTCCGGAGGGGAGCCCCGGTAGGGCACGACTGACGTGCGATCCCGCCGGAGCGCCCGGTACAACCAGGAAACCGGGAAAAAGGTTGCCACCGAAGCAGGACCGGGGGTGCTGGCAGGGGAGGAGGG
+
CCCCCGGGGGGGF,E,66,;C,;,,<;@,6,9B;FFG,C,;@@C@C,BA=CBF@FEGGGGGGGGGGGCFCGGGGF7++=>:,@F88=CFF,9@FE=,:=,?+,64EE74++AF=5:65*6=8+6>FFDA,,37=E0+@=,+3+:?E)8<DAC;89FF9EF9,1*4@GDC,53499?)25)=87**1.9.=:;A>)6(*)(-*(((.1:>)*--),)-0*-27(((4796>7-)(-())0;,4(4>(3()-52(74*-(,..934=(-2(-,(((-2(-(,1(,-().3(.(-))*2*-((,
@M02996:162:000000000-B87FG:1:1101:20821:6406 2:N:0:TAGCGCTC+ACTGCATA
GACTACCAGGGTATCGAATCCTGTGTGCTCCCCGCACCTTCGCACCTCAGCGTCAGTCATCTGCTGGTAACCTGCCTTCGCCATGGGTATTCTTCCTGAGATCTACAGAGGTCACCCCGACACCAGGAATGCTGATGGCCCCTCAGTGACTCTAGTCATGCAGGTCTCAACGCAGTCAAGGAGTGAAGCGCCTGCCGTTCACATCAAGCGTGCAAAACCGCGCACCTGCCCGGTACGCCCAATAAGTCGCAACAAAGCTCGCAACGGAAGTGGGACTCGGGCCGCGGGCAGGGAAAGAGG
+
CCCCCGGGGGGGF8E,C@F76C@;,=CE,,;CC:FFGGG,ACCFCF,B@BFDG,B@FGGGGGAFGGGGGGGG<CB?,,,4864C9,:FEFG,4CE,9CE,??,,9CFD,,,AA8,:9=*=?C>DFGDE:,,9E=;++46,6:*=DFE9DFFFG=@,@@,38,3,@D=,3,6:398EB6;5871@,2*:5+58*043)5088,*2:+::6**-0@>=@6C-4(-,(((/(2//)..(/34=3?(56)..*(.-(74*.().49;6C((,(-.2)(.,,,,,--(((-,,-4(-0)***((,
@M02996:162:000000000-B87FG:1:1101:20794:6413 2:N:0:TAGCGCTC+ACTGCATA
GACTACCCGGGTATCTAATCCGGTGTGCTCCCCACACTTTCGCGCCTCAGCGTCAGTTGTCGTCCAGAAAGCCGCCTTCGCCACTGGTGTTCCTCCTAATATGTACGCAGGTCACCGCGACACTAGGAATGCCGCTGTCCTCTCCGATACTCAAGACTAACAGTTTCAATCGAACCTCCGGAGTGTAGCCCCGGGATGTCACTACTGACGTGCCAGACCGCGTACTCTCCCGTTACACCCAGTAAATCCGGACAAAGCTTGCCACAGACTTATGACTGCGGCTGAGGGGACGGGGCAAGA
+
CCCCCGGGGGGGGGGGFCFGG+:8+8BE,6,:CFGFGGGGGGGD6@,C8?FGG7CGGGGGGGGGGGG9<FEFEEF7,8,ACFFGGGEGGGG,99EF?<B;@=,69FGG66+AFGGGC=*6=8+68ECD=A83==EG+BD66*+==E5@ADFFF7+>,@CCFC8@5BEA=B,*,3*4*3)*46;:D4*184:())),(*27.+)/6AEE6)/,(860(21,/(--((--40.41.,-..,*-:,.7))661),-).*.(.).942C?0:().)-).))-,-((4,(.-((-02.)21*-4(
@M02996:162:000000000-B87FG:1:1101:4964:6424 2:N:0:TAGCGCTC+ACTGCATA
GACTACTCGGGTATCTAATCCTGTTTGCTCCCCCGACTTTCGCGCCTCAGTGTCAGTGCTGTTCAAGGAATCCGCCTTCGCCTCCGGTGTTCTATAGGATATCAACGCATTTCACCGCTACACCCTATATTCCGATTCCCCCTCCCAGACTCCAGTCCTGTAGTTTCGGACGCACTTTCCGGGTTGAGCCCGGAGATTTCACATCCGACACGCAGGACGACCTACGCGCCCCTTACGCCCAGTAAATCCGAACAACGCTCTTGTCCCTCGTTTTTACGCAGCTGCTGTCCAAGAGTTTGC
+
CCCCCGGGGGGGCEGGGA@FFGGGGGGGGGFGGEGGGGGFFGGGGEEGFGFFGGGGG9<EGGGGGGGGGFGGGGGGGGGGGGGGGEEEFGGGFFEFGGFFGFGD>FGGDEGGGGGGG::CD>FFCFGGGGGGEFE6D>@ED>>DGGD,;=;D=DDCFGGFDFCDDDG6DCEBG?DGFFAFB8CECDFGFGGA>5)53BFECG*8622>6=C06B6:(0),2.-54(49>E0(9:>F60?8:(.54<94C3.-9339--(((2))2)))(--((-((5(0(-(.,(.).,)))/)23+.-4
@M02996:162:000000000-B87FG:1:1101:11897:6426 2:N:0:TAGCGCTC+ACTGCATA
GACTACCAGGGTATCTAATCCTGTTTGATACCCACGCTTTCGTGCCTCAGCGTCAGTTGTATGCTGGTAAGCTGCCGTCGCAATCGGAGTTCTGTGACATATCGAAGCAGGTCACCGCTACAAGACACATTCCGCCTACATCGTTTCCACTCAAGACAACCAGATTCAATGGCACGGTACGGGGGATGCGCAGGCAGTCACCCCAGACTGAAGCAGCCGGCACAGCACCCCGTAAACCCAAGAAACCCGGAAAACGAGCCCATCCACCGATGTGCCGCGGGCGAGGGCACGGAGGAGGCAG
+
CCCCCGEGGEGGG,C,;@F,C@C;,-=E,CCC@FGGGGG,CBC@@B,@@EFEG:F:CAEFCE,<FEFGFCGGCEF@+8>6@@FGF@C,CFG,@FEACC=,=3,,9C=+,9,9EF,,6=0=@D,=,A:B?,,9@=AD++=,65:+0+)9?=DD>8?FF8=D3@D,6CG,6,@?@*6=?6:36+4+@*)*)4=5**/(/468C,(6()(0=);3))/)5))(2((//4;(68-4*-1:)4:83(.25(.-/(),-783((((,*,,*)(.,(((()).(--,(-((-,3(41(-).2**3((,
@M02996:162:000000000-B87FG:1:1101:4958:6445 2:N:0:TAGCGCTC+ACTGCATA
GACTACTCGGGTATCTAATCCTGTTTGCTCCCCCGACTTTCGCGCCTCAGTGTCAGTGCTGTTCAAGGAATCCGCCTTCGCCTCCGGTGTTCTATAGGATATCAACGCATTTCACCGCTACACCCTATATTCCGATTCCCCCTCCCAGACTCCAGTCCTGTAGTTTCGGACGCACTTTCCGGGTTGAGCCCGGAGATTTCACATCCGACCCGCAGGACGACCTACGCGCCCTTTACGCCCCGTAAATCCGAACAACGCTCTTGGCCTCTGTATTAGCGCCGCTGCTGGCCCAGAGTTAGC
+
CCCCCGGGGGGG@FGGGGGGGGGGGGGGFFFFEFGGGGGGGGGGGGGGGGGGGGGGGGGGGGGGGGGGGGGGGGGGGGGGGGEGEECFEEEFFBFFFGGGGFGGEGGGGGGGGGGGG>ADCCEGGGDEEFGGFFGGDFGGGAFGGGFD?F@DEGGFGGGGGGCFFFGGGEGFGBGGFGFFEDECEDFFEGGBF>)(7BFFFGEFBA(6;)9>FB@F(8)6*--.4?>-(:9478<A?6EG(2317:4<C6.49DFF(,(-(2-37:21,4-))4))(-((((3((.241(((0)13+-)-
@M02996:162:000000000-B87FG:1:1101:10317:6477 2:N:0:TAGCGCTC+ACTGCATA
GACTACAAGGGTATCTAATCCTGTTTGATACCCGCACTTTCGAGCATTAGCGTCAGTTACACCCCGGACAGCTGCCTTCGCAATCGGAGTTCTTCATGATATCTAAGCATTTCACCGCTACACCATGAATTCCACCATCCTTATGTGCACTCAAGGCCTCCAGTATCAACGGCGTGGTATGGTTGAGCCACACGCTTTGCCCACTGACTTAAAGGCCCGCCTACGCTCCCCTTAAACCCAATAAATCCGGATCACGCTCGGATCTTCCGTATTACCGCGGCTTCTTGCACGGAATTAGTCG
+
CCCCCGGGGCEFFGGGGFFGGGGGDGGGGGFDFGGGGGGGFC<FGGGGGGGGGGDGFFGGFGGGGEDEFEDFFGGGGGGGGGGGGGE,@CEGFGGEFGFGFFGGGAFGGGGGGGGGG@?DD=BEFGCFGGGGGFGGFDCFGD7D=E9FBDFDF8DEGGGGG?DFDFGDDF>AEBDEBF7?E6FGGGECDCGBFEG51@9*18>>B47=EB@A;A=FBD)0?255;96;9C(8844E338/35531/9(1,56(821((-4-7217)<9?,.43.4-(4(403,36)..))-(0)230...-
@M02996:162:000000000-B87FG:1:1101:8993:6484 2:N:0:TAGCGCTC+ACTGCATA
GACTACCCGGGTATCTAATCCTGTTTGCTCCCCCGACTTTCGCGCCTCAGCGTCAGTGACTGTTCAAGGAATCCGCCTTCGCCTCCGGTGTTCTATAGGATATCAACGCATTTCACCGCTACACCCTATATTCCGCTTCCCTCTCCCAGACTCGAGTCCTGTAGTTTCAAGCGCACTTTCCGGGTTGAGCCCGGAGATTTCACACTTGACACGCAAGACCGCCTACGCGCCCTTTACGCCCAGTAAATCCCAACAACGCCCTTGGCCTCTGTATTACCCCGGCTGCTGGCACAGAGTTAG
+
CCCCCGGGGGGGEGGGFFFGGGGGGGGGGGGGGGGGGGGGGGGGGGGGGGGGGGGGGG9FGGGGGGGAFGEGGFFGGGGGGGGGGDFEGGGGEFEFBFGGG5E@DEGGEEGGFGFGG:?DCE<FGGGGGFFFFF?+=CE8FFFCDGF8DDFEGDF@DGFG9=;@EFGGFGEACEDGFGFFGGGGGGBC6FGFF512(<ACE@CEEFBEEF8;0A(;(;>5/163;;<F2C;>GF?2A<EC(((599).:().45:F.(((-1.(*.82:2)6:9:6A4(((-4(((),,((,0)33<6.4
@M02996:162:000000000-B87FG:1:1101:11537:6492 2:N:0:TAGCGCTC+ACTGCATA
GACTACTAGGGTATCTAATCCTGTTTGCTCCCCACGCTTTCGAGCCTCAGCGTCAGTTATCGTCCAGTAAGCCGCCTTCGCCACTGGTGTTCCTCCTAATATCTACGCATTTCACCGCTACACTAGGAATTCCGCTTACCCCTCCGACACTCTAGTTCGACAGTTTCCAATGCAGTACCGGGGTTGAGCCCCGGGCTTTCACATCAGACTTGCCGTACCGCCTGCGCTCCCTTTCCCCCCAGTAAATCCGGATAACGCTTGCACCATACGTATTACCGCGGCTGCTGGCCCGTTTTTAGC
+
CCCCCGGGGGGGFGGGDEFGGGGGGGGGGGGGGGGGGGGGGGGGGGGGGGGGGGGGFFEGGFGGG@FGGDEEFFGGGGGGGGGGGFCFFFGGFEFFG=9FFDGG;FCGGGGGGGGGG>A>CEGG=ADBFFGGGGGGGEGGGDFGGB8FEGDDCDFGGGGCG6=CFFGGG,=@GF7E8DEBCC5@FGEG8EGA>A4@>FFF?F7CE?5;BFGBCA2>6:D;G6((62:7;C?;C@)6).?E66:26))6C9<(4747--(-,1,8C(4).4,.-5)))((,((37:):01(,(0)<;8(,)
@M02996:162:000000000-B87FG:1:1101:10315:6495 2:N:0:TAGCGCTC+ACTGCATA
GACTACAAGGGTATCTAATCCTGTTTGATACCCGCACTTTCGAGCATTAGCGTCAGTTACACCCCGGACAGCTGCCTTCGCAATCGGAGTTCTTCATGATATCTAAGCATTTCACCGCTACACCATGAATTCCACCATCCTTATGTGCACTCAAGGCCTCCAGTATCAACGGCGTGGTATGGTTGAGCCACACGCTTTGACCACTGACTTAAAGGCCCGCCTCCGCCCCCTTTAAACCCAATAAATCCGGATAAAGCTCGGATCTTCCCTTTTCCCGCGGACTCTGGCCCGGAATTAGCC
+
CCCCCGGGGGGGGGGGGGGGGGGGGGGGGGFFEGGDGGGGGGEGGGGGGGGGGGGGGGFGFGGGGGGGGGFFGFGGGGGGGGGGGGF?FFGGGGGDFGGGGFGGGFGGGGGGGGGGG>ADDFGGFGGGGGGGGGGGGFFFCE9FFGEGFGFD?EGFDGFGGGFFAFGGG?>@CBGG>C*;@CGGGGFFF,@5AFGFDG8ACG=BE*.:A@76A+7?=?C2?:(02((,.:13;<CC;8<*2=)7+/92/(046*)0)).,(1((2:<<()),.).5:0((,(,(.)))(((-002<0,54
@M02996:162:000000000-B87FG:1:1101:8608:6511 2:N:0:TAGCGCTC+ACTGCATA
GACTACTCGGGTATCTAATCCTGTTTGCTACCCGCACTTTCGAGCATGAGCGTCGATAAGTCCCCAGCAAGCTGCCTTCGCCATCGGTGTTCTTCCTGATCTCTACGCATTCCACCGCTACACCAGGAATTCCGCTTGCCCCTGAACTATCCAAGAAATGCAGTCCGGTCTGCAGGTCCGGGGTTGGGCCCCGGTATTGTACAGACCGCTTGCCCTTCCGCCTGCGCTCCCTTTACGCCCAGTGATTCCGAACAACGCTTGCCCCCCTCGTATTACCGCCGCTCCTGGCAAGAACTTTGC
+
CCCCCGGGGGGGGGGGFGGGGGGGGGGGGGFFFGGGGGGGGGGGGGGGGGGGGGGGGCECFGGGGGGGGGGFGGGGGGGGGGGGGGFFGGGFGGGGGGFGGFGGGGGGGDEGGGGGGBFDDFEGG?CFGGGGGGGGGFGGGDFD88:FFFFDGGGF8@FFGGFGFFGGDGGFGFGFFGFFDGDCEDBGDEG=BFD=>CAEEGFEEFBBBEDDF)59;5>6=;6:7(:43:6?7:25::CE<(4)/6<5:806;5:>(----1(.>9;9:24(244-)4(,-44((()(((,())*+<2-)
@M02996:162:000000000-B87FG:1:1101:25147:6518 2:N:0:TAGCGCTC+ACTGCATA
GACTACAAGGGTATCTAATCCTGTTTGCTCCCCACGCTTTCGAGCCTCAACGTCAGTTATCGTCCAGTAAGCCGCCTTCGCCACTGGTGTTCCTCCTAATATCTACGCATTTCACCGCTACACTAGGAATTCCGCTTACCTCTCCGACACTCAAGCAAAACAGTTTCCAATGCAGTTCATGGGTTGAGCCCATGGCTTTCACATCCGACTTGCCTCGCCGTCTACGCTCCCTTTACCACCAGTAAATCCGGATAACGCTTGCTCCATACGTATTACCGCGGCTGCTGGCACGTATTTCGC
+
CCCCCGGGGGGGGGGGGGGGGGGGGGGGGGGGGGGGGGGGGGGGGGGGGGGGGGGGGGGGGGGGGGGGGGGGGGGGGGGGGGGGGGGGCFCGFGGGGGGGGFGGGGGGGGGGGGGGGBDGGGGGGGGGGGGGGGEGGGFGGEFGGEBGBGFFEFGGGGGGGGDBDFFGGGGFGFFGFGFFGGGGGGEGFGGFFFG9:CF;AFFFF*1<AEG=EFEFFFG@5525CB=6<E@DC3<C3)?*(6>)+77.245?DE)9---,-1).776482.)6?26),,33(,4?:04:,2())322)(-
@M02996:162:000000000-B87FG:1:1101:11140:6520 2:N:0:TAGCGCTC+ACTGCATA
GACTACTGGGGTATCTAATCCTGTTCGATACCCACACTTTCGAGCTTTAGCGTCAGTAACGCTACAGTAGGCTGCCTTCGCAATCGGAGTTCTTCGTCATATCTAAGCATTTCACCGCTACACGACGAATTCCGCCTACTTCCCGCGTACTCAAGCAATCCAGTTCGCGCTGCAGTGCAGAAGTTGAGCTCCTACATTTCACAACACGCTTAAATCGCCGCCTGCGCTCCCTTTACACCCAATCAATCCGGATAACGCCCGGACCTTCCGTTTTACCGTGGCTGCTGGCACGGAAATAGC
+
CCCCCGGGGGGGGGGGGFGGGGGFGGGGGGGGGGGGGGFFGGGGGGGFFGGGEEGGG,CF:FGGGGGFGCEFGGGGGGGGGGGGGGF,CFGGGCFFGGGGG?FGGFGGGGFGGGFGG=BDDEGCEGFFGGFGGGGGG>DCCDF=CEAFDGFFGF?GC=FGGGEGGFDGCGG>85DGFFCA9>CFGG@44<D@AFGE?BFEEG*:A)55@>D@EF?ADA367961?>F9;B;17;C):AEE?((.9<44F0),:362,,---)(2>48:44.)(-.434(((,,(,).51:7:00**3664
@M02996:162:000000000-B87FG:1:1101:8617:6527 2:N:0:TAGCGCTC+ACTGCATA
GACTACTCGGGTATCTAATCCTGTTTGCTACCCGCACTTTCGAGCATGAGCGTCGATAAGTCCCCAGCAAGCTGCCTTCGCCATCGGTGTTCTTCCTGATCTCTACGCATTCCACCGCTACACCAGGAATTCCGCTTGCCCCTGAACTATCCAAGAAATGCAGTCCGGTCTGCAGGTCCGGGGTTGGGCCCCGGTATTGTAACTACCGCTTGCACTTCCGCCTGCGCTCCCTTTACGTCCAGGTATTCCCAACAACGCTTCCCCCCCTCTGTTTCCCGCGGCTGCTGGGCAGGACTTCGC
+
CCCCCGGGGGGGGFGGGFFGGGGFGGGGGFFCC:FEGGDFGGGGGGGGGFGGGGGDG8CCFFGGGFEGF8EFFGGGGGGGGGGGD8BB=BFEGGGGGEFGGFGGGGGGEECGFGGGGBE>CEFDDA7FFF>AFGDCGEFDDDFFDFDF0?9DGGG8=EFGGFDFGFDCDEGAFFC6FF@EECEGEDBGFFEB>?DFFGACE,**/;:=7>D;D=@=@FD(2//4814(,141:?).4,;C0)()*)..*.*,151/((-((*(,/4(72(.))6).)(,(,,-,(.,2((1().*3<)(,
@M02996:162:000000000-B87FG:1:1101:11155:6530 2:N:0:TAGCGCTC+ACTGCATA
GACTACTGGGGTATCTAATCCTGTTCGATACCCACACTTTCGAGCTTTAGCGTCAGTAACGCTACAGTAGGCTGCCTTCGCAATCGGAGTTCTTCGTCATATCTAAGCATTTCACCGCTACACGACGAATTCCGCCTACTTCCCGCGTACTCAAGCAATCCAGTTCGCGCTGCAGTGCAGAAGTTGAGCTCCTACATTTCACAACACGCTTAAATCGCCGCCTGCGCTCCCTTTAAACCCAATAAAGCCGGATAACGCCCGGACCTTCCGTATTACCGCTGCTGCTGGCACGGAATTAGC
+
CCCCCGGGGGDFCFGGGGGGGGGGGGGGGGGFFGGEGGGGGGGGGGGGGGGGGGGGGFFGCFGEGGGGGGFFGGGGGGGGGGGGGGE@FEFGGGGGGGGGGFGGGGGGGGFGGGGGG>?DGFFEGGGGGGGGGGGCDCF?FFFDDG>F>DFFGFGGGF8=FFDDFF?CDGGFGF5A5C7CECGCFDEGECF<AFF;AFFFFG?@D42>>;D26C5=(876*6,47,63<>;8:=<ABFFE?:?DF<)697.-6DAC(----)(47(-5((..,,)--(-(--::),,(474:8)**8-.3
@M02996:162:000000000-B87FG:1:1101:5055:6546 2:N:0:TAGCGCTC+ACTGCATA
GACTACCGGGGTATCTAATCCTGTTTGATACCCATGCTTTCGTGCCTGAGCGTCAGTTCATCTCTGGACAGCTGCCTTCGCAATCGGAGTTCTGCAGCATATCTAAGCATTTCACCGCTACACGCTGCATTCCGCCATCCTCGACATGACTCAAGACAACCAGTATCAACGGCAGTTTCAGAGTTGAGCTCCGAGATTTCACCGCTGACTTAATCGCCCGCCTGCGCAACCTTTAAACCCAATAAATCCGGATAACGCTCGCATCCTCCGTATTAGCGCGGCTGCTGGCACGGGGTTCGC
+
CCCCCGGGGGGGGGGGGGGGGGGGGGGGGGCFEGGGGGGGGGGGGGGGEBFGGGGGGGGEGGGGGGGGGGGGGGGGGGGGGGGGGGCCFFECFDGAFGGFGFGGGGGGGGGGGGGGG=?DDEFGGGGGGGGGGGGGGGGGGDEGG@AADDFEGG?GGFGGGDDCD7FFGGGBGFGCFGEFEEFEFG<FFGGEFEGFCGFFFGF=A3):>FF4CF??>B<8429BF@F0(:@FC9<EFFFE1;@3*779>134:>67,(((-1((13>AF6-,43.).,(--90,34,41:?05)*:8(-(
@M02996:162:000000000-B87FG:1:1101:5067:6559 2:N:0:TAGCGCTC+ACTGCATA
GACTACCGGGGTATCTAATCCTGTTTGATACCCATGCTTTCGTGCCTGAGCGTCAGTTCATCTCTGGACAGCTGCCTTCGCAATCGGAGTTCTGCAGCATATCTAAGCATTTCACCGCTACACGCTGCATTCCGCCATCCTCGACATGACTCAAGACAACCAGTATCAACGGCAGTTTCAGGTTTGAGCTCCGAGATTTCACCGCTGACTTAATCTCCCGCCTGCGCACCCTTTCAACCCATTAAATCCGGATAACGCTCGCATTCTCCTTATTACCGCGCCTGCTTGCAGGGATTTAGC
+
CCCCCG@@FECFGGGGGGGGGGGGFGGGGFFFDDEFF@FGGGGGGGG@FE8FGGGGGGDCFG<FCFCGG<FFGGFGGGGGGGGGGFE@FFGGGAA,,6AFEFDGGGFFCDEFGGGFG=@DDEF+B:FFGGGGG=6CCGGGGD?+06:,<?DEGFG,@,,6@EDF8;FGGG3@E5C5+9037,2<;;7+),@8*300:=FEA,:<)*7>:B9*9+844;<2=5--7(633C@<<6)9))=*:()/3<)92(>01;<F44(((9((*.)-.)-)-.)-)-,,(((-,().3)).0)000)<)
@M02996:162:000000000-B87FG:1:1101:22891:6582 2:N:0:TAGCGCTC+ACTGCATA
GACTACTGGGGTATCTAATCCTGTTTGCTCCCCACGCTTTCGTGTCTCAGCGTCAGTAATCGTCCAGTAAGTCGCCTTCGCCACAGATGTTCCTCCCGATATCTACGCATTTCACCGCTACACCGGGAATTCCACTTACCTCTCCGACTCTCAAGAAAAACAGTTTCAAATGCAGGCTATGAGTTGAGCCCATAGTTTTCACATCTGACTTGCCTTCCCGCCTACACACCCTTTACACCCAGTAAATCCGGATAACGCTCGCCCCCTACGTATTACCCCGGCTGCTGCCACGTAGTTAGC
+
CCCCCGGGGGGGGGGGGGGGGGGGGGGGGGGGEGGGGGGGGGGGGGGGGGGGGGGGGDCFGGGGGEGGGGCGGGGGGGGGGGGGGGFGDGFGGGFFGFEGGEGGGGGGGGGGGGGGGAF>D9FFECFFGGGGGGGGGFGGFBFGG75FBGFD99DA?F8@CDDFFFGGGGGFCFC6@GFFF9CF;C7F@GF5AFFF@GFEFGFEFFFFFFGEFFFFFFGA=666:((*/=@28EC3?<CC2769;6??D@)/2B3;/.,,(14(99;1::().8:6)(((--,4:0:),).(00*2:)-.
@M02996:162:000000000-B87FG:1:1101:8895:6587 2:N:0:TAGCGCTC+ACTGCATA
GACTACCGGGGTATCTAATCCTGTTTGCTCCCCACGCTTTCGAGCCTCAACGTCAGTTATCGTCCAGTAAGCCGCCTTCGCCACTGGTGTTCCTCCTAATATCTACGCATTTCACCGCTACACTAGGAATTCCACTTACCTCTCCGATACTCTAGCTTGACAGTTCCAAATGCAGTTCAGGAGTTGAGCCCCCGCATTTCACATCTGGCTTGCCATGCCGTCTGCGCTCCCTTTACACCCAGTAAATCCGGATAACGCTTGCACCCTACGTATTACCGCCGATGCTGGCACGTATTTAGC
+
CCCCCGGGGGGGGGGGFFFGGGGGGGGGGGGGGGGGGGGGGGGGGGGGGGGGGGGGGGFFFGGGGFGGGGFFGGGGGGGGGGGGGGFFGGGGGGGGGGFGCFGGGGGGGGGGGGGGG=?DGEFG?FFFGGGGGGGGGDDFGDFGGB8FADFEFEGGGGG8FFDFGFCGG9DFF7?FFGFFE8CEGGFGEGGFFDG)>CFFFGEFEF?*>AF25A*=7AF>=:9>C;@:?>?3D@EFFFFD=D;6+7CEF>33836=----49)<D(,(4(.,).)69(,((-((-..88()-0)0<C9))
@M02996:162:000000000-B87FG:1:1101:26495:6608 2:N:0:TAGCGCTC+ACTGCATA
GACTACTGGGGTATCTAATCCTGTTCGATCCCCGCACTTTCGTGCATGAGCGTCATTTACGGCCTGGTCTGCTGCCTACGCAATCGGTGTTCTTCGTCATATCTATGCATTTCACCGCTACACGACGAATTCCGCAAACCTCGACCGCAATCAAGCGCTCCAGTATCAATGGCAGGATGAGGTTGAGCCTCACGATTTCACCACTTACTTAAAGCGCCGCCTGCCCACCCTTTAAACCCACTAAATCCGGATAAAGCTCGGGTCCTCCGTATTAACGCGGCTACTGGCCCGGAGTTTGCC
+
CCCCCGGGGGGGGGGGGGGGGGGGGFCGGGGGGGGGGGGGGGGGGGGGDFGGGDGGGGGGGGGGGGGGGGGGGGGGGFGGGFFGGGGFFGGFGGGGGGGGGFGDGGGGGGGGGGEGE=5DD>F=EGG+C@EGFGGD>EEGGD5CDG9CA+3::D+,@EEGGGEFGFGFG,<;8FGG9D39BFGCBFBFB,D;AA5-(<1**>BF=;44>@+9>1)2:=56=(6((,/(3B13*646<?EG(4584)-,/07:2*)0.))--),-922114(,())--((,,4(,.42((4(-))**3.))
@M02996:162:000000000-B87FG:1:1101:26513:6621 2:N:0:TAGCGCTC+ACTGCATA
GACTACTGGGGTATCTAATCCTGTTCGATCCCCGCACTTTCGTGCATGAGCGTCATTTACGGCCTGGTCTGCTGCCTACGCAATCGGTGTTCTTCGTCATATCTATGCATTTCACCGCTACACGACGAATTCCGCAAACCTCGACCGCAATCAAGCGCTCCAGTATCAATGGCAGGATGAGGTTGAGCCTCACGATTTCACCACTGACTTAAAGCGCCGCCTGCGCACCCTTTAAACCCAATAAATCCGGATAACGCTCGGATCCTCCGTATTACCGCGGCTGCTGGCACGGAGTTAGCC
+
CCCCCGGFGGGGGGGGGGGGGGGGGGGGGGGGGGGGGGGGGGGGGGGGDGGGGGGGGGGGGGGGGDGGGGGGGGGGGFGGGFGGGGGGGGGGGGGGGGGGGFGGGGGGGGGGGGGGGAFDDEGDGGGDGGGGGCGG6EDDGDEGGGFFFDEFGGGGGGGCEGFFFFFFGCGFGFGGFCCFGGGGGGFGFFGFFFGDDGCEEGFFEAE>BFGFEFFFFFG9C82?>((-4C21CAAAF?GEF(4>*.:><>BBFF2C----41(-9)<:1?(4:)64:(,-((-4))4((5?1.72;+.68
@M02996:162:000000000-B87FG:1:1101:16090:6642 2:N:0:TAGCGCTC+ACTTCATA
GACTACTGGGGTATCTAATCCTGTTTGCTCCCCACGCTTTCGAGCCTCAACGTCAGTTATCGTCCAGTAAGCCGCCTTCGCCACTGGTGTTCCTCCTAATATCTACGCATTTCACCGCTACACTAGGAATTCCACTTACCTCTCCGATACTCTAGCTCAACAGTTCCAAATGCAGTTCCGGGGTTGAGCCCCCGCATTTCACATCTGGCTTGCTATGCCGTCTACGCTCCCTTTACGCCCAGTAAATCCGGATAACGCTTCCCACCTACGTTTTACCTCGGCTGCTGGCCCGTATTTCAC
+
CCCCCG9<EFGGGGGGCFGGGGGGGGFFGGFGGGGGGGGGGG,FGGGGG,CEGGGGGGEGGDGGGEF@CFGFGGGGGGGGGGCGGFFFFGEFGGFGGE=FEFGGGGGGGGGGGGGGG=??DFGG,=ECCFGGG@EGG9=DFEFGGC5B*=FECF8AF,,@D,5CEB8ED9FFGFGGFG**@8CEGGE?8EGF5BDADD>E*:*>=AE*8?F>F8584;C>*5>DE?9/;E?@DE3C(2<C6769+/994(0,())2--,((24)91:??:4(.,)5)..(,-<047)(((-30)0+<.).
@M02996:162:000000000-B87FG:1:1101:16103:6657 2:N:0:TAGCGCTC+ACTGCATA
GACTACTGGGGTATCTAATCCTGTTTGCTCCCCACGCTTTCGAGCCTCAACGTCAGTTATCGTCCAGTAAGCCGCCTTCGCCACTGGTGTTCCTCCTAATATCTACGCATTTCACCGCTACACTAGGAATTCCACTTACCTCTCCGATACTCTAGCTTAACAGTTCCAAATGCAGTTCAGGGGTTGAGCCCCCGCATTTCACATCTGGCTTGCTATGCCGTCTACGCTCCCTTTACACCCAGTAAATCCGGATAACGCTTGCACCATACGTATTACCGCGGCTGCTGGCACGTATTTAGC
+
CCCCCGGGGGEGGGGGGGGGGGGGGGGGGGGGGGGGGGGGGGGGGGGGEGGGGGGGGGGGGGGGGGGGGGGFGGGGGGGGGGGGGFFFGGCGGGGGGBBFFFGGEGGGGGGGGGGGGAEGGEFGFFDFGGGGGGGGGFFGGFFGG>5CBGFFGCGGGG9=EA>FGFGGGDGFGFGGFGEFGGGGGGFG=FGFFDGADGFEEGC?=B<ABFDADFCFBB?5=8>=CB@>@C<DFFFF?EFED?;>A5?CC6)(/)7;-----1)5F:<?B<5).:64.(,---((-2),,3710)28<)..
@M02996:162:000000000-B87FG:1:1101:22901:6666 2:N:0:TAGCGCTC+ACTGCATA
GACTACTGGGGTATTTAATCCTGTTTGCTCCCCACACTTTCGCGCCTCAGCGTCAGTTGTCGTCCAGAAAGCCGCCTTCGCCACTGGTGTTCCTCCTAATATCTACGCATTTCACCGCTACACTAGGAATTCCGCTTTCCTCTCCGATACTCAAGAATAACAGTTTCAATCGCAGCTCCGGAGTTGAGCCCCGGTATTTCACGACTGACTTGCTATCCCGCCTACGCGCCCTTTACACCCAGTAAATCCGGACAACGCCTGCCCCCTACGGCTTTCCTCGGCTGCTGGGCGCGAGTTAGC
+
CCCCCGGGGGGGGGGCGCFGGGGFGGGGGGFGEGGGGGGGGGGGGGGGGGGGCGGGGGGGGGGGGGGDGCFGGGGGGGGGGEEGGGFGGGGGEEFFGF9FFCGGGGGGG6BFGFGGGAADGGGFGFFFGGGGGFGGGGGGGFFGGE=E?DBDFEFFGGADGGFCF?DGDFGF856EFGFFECEGGF@G@9DA>>9>=9+*;:5)5:>33AF@EFEFEAC9C9(4601(6::(;@362);E,:?)154<C><6>D?*--(.(1((1((((-((--,))))(-43;<D)(,3(())12866)
@M02996:162:000000000-B87FG:1:1101:22916:6677 2:N:0:TAGCGCTC+ACTGCATA
GACTACTGGGGTATTTAATCCTGTTTGCTCCCCACACTTTCGCGCCTCAGCGTCAGTTGTCGTCCAGAAAGCCGCCTTCGCCACTGGTGTTCCTCCTAATATCTACGCATTTCACCGCTACACTAGGAATTCCGCTTTCCTCTCCGATACTCAAGAATAACAGTTTCAATCGCAGCTCCGGAGTTGAGCCCCGGTATTTCACGACTGACTTGCTATCCCGCCTACGCGCCCTTTACACCCCGTAAATCCGGACAACGCTTGCCCCCTACGTATTACCGCGGCTGCTGGCACGTAGTTAGC
+
CCCCCGGGGGGGGFGGGGGGGGGGGGGGGGGGGGGGGGGGGGGGGGGGGGGGGGGGGGGGGGGGGGG9FGFFGGGGGGGGGGGGGGFGGGGGGGGGGFGGGFGGGGGGGGGGGGGGG>DDD=FGFEFGGGGGGFGGGGGGGFFGGC=FEGFFB8D,@EAFFGFFGFGCFFGFFFCGFGFDE:EGCGCGCGGD5ACFFGFEFG2>>827>FGBEFFFFFG@>34;@2;,:E@6FE<C4AG*(,3(8:><>974;::C----(15)19908:424?<<<B2(,479,34>0(48))2AF>)-
@M02996:162:000000000-B87FG:1:1101:27641:6714 2:N:0:TAGCGCTC+ACTGCATA
GACTACCCGGGTATCTAATCCTGTTTGCTCCCCACACTTTCGCGCCTCAGCGTCAATGACGGATTCGTGAGATGCCTTCGCAATCGGTGTTCTGAGTAATATCTATGCATTTCACCGCTACACTACTCATTCCTCCCACGGCATCCGTATTCCAGCACAACAGTATCAAAGGCAGTTCCGGTGTTGAGCACCGGGCTTTCACCTCTGACTTGCTGCACAGCCTACGCACCCTTTAAACCCAATCAATCCGGATAACGCTTGCATCCTCCGTATTACCGTGGCTGCTGGCACGGGGTTAGC
+
CCCCCGGGGGGBGGGGGGGGGGGGGGGGGGFGGGGGGGGGGGGGGGGGGGGGGEE:EFGGGGGGGGGGGGGGGGGGGGGGGGGGGGFFCFEGFGGGGGGGGDFGGGGGGGGGGGGGG>BGDBFFGFFF9=EGGGGGGGFGGAFGGE=ADGFFDEGGGGGGGGFCGFFGGFGFGF>=BGCEG:@EFGFGFGG@B>DBFG>A<,:*)/>EEFD@>CBA2AF:=957:=B02B<;F)95)7FC?DF(=;56F:),-)42---,-9><*5).46((3:6561((-020(,3:B0)-8)*11(.6
@M02996:162:000000000-B87FG:1:1101:3309:6726 2:N:0:TAGCGCTC+ACTGCATA
GACTACCAGGGTATCTAATCCTGTTTGCTCCCCACGCTTTCGAGCCTCAACGTCAGTTACAGTCCAGTAAGCCGCCTTCGCCACTGGTGTTCCTCCTAATATCTACGCATTTCACCGCTACACTAGGAATTCCACTTACCTCTCCTGCACTCTAGCTATATAGTTTCCTAAGCAGTTCCCGAGTTGAGCCCGGGGCTTTCACTTCAGACTTACACAGCCGTCTACGCTCCCTTTACCCCCACTCACTCCGGATAACGCTTGCCCCCTACGTATTACCGCCGCGTCTTGCCCGTCGTTCGC
+
CCCCCFFGGEGGGGGGGGGGGGGGGGGGGGDFEFCGGGGFGGGGGGGGGFFGGGGFFFGGGGGGGGGGGGDGGGGGGGGGEGCE8DCFBECFFGFGGG9EEDGGGGGGEGGGGGGGG:<CDFGFCFGGGGGGGGGGGGFGFEFGDFFGFGFFCFFFFDGFD8DF=FDDDDA5@?DFFGFFGD+=8=D=DGGF*@+8>FFEEFEFFBC*:>DEEBBF463/=:<BE@@==ED3>)6**08=:(,(0(.77(5(;:7F(.//,1(.*33((,.)-.)).3--2((,(4(.632073*2*(((
@M02996:162:000000000-B87FG:1:1101:22841:6734 2:N:0:TAGCGCTC+ACTGCATA
GACTACACGGGTATCTAATCCTGTTTGCTACCCACGCTTTCGCGCCTCAGCGTCAGTTACGGCCCAGTAAGTCGCCTTCGCCACTGGTGTTCCTCCCAATCTCTACGCATTTCACCGCTACACTGGGAATTCCACTTACCTCTTCCGCACTCCAGCCAACCAGTCTCCAAAGCAATTCCCACCTTGAACGCAGGACTTTCACTTCAGACTTAATCGGCCGCCTACACGCCCTTTACGCCCAGTCATTCCGGACAACGCTTGCCCCCTACGTATTACCGCGGCTGCGGGCACGTAGTTAGC
+
CCCCCGGGGGGGDGGFGGGGGGGGGGGGGGGGEGGGGGGGGGGGGGGGGGGGGGGGGGGGGGFCGGGGGGGGGGGGGGGGGGGGGGGGFGGGGGFFGFGGGFGGGGGGGGGGGGGGGAACDGFGGCEEFGGGGDGGGFGGGFFGGG=F?GFD,@=DGG,=CEDFFFGGGF<CGFFFFGFFBFGGGGEF),@85?*4:DFF?CEC@6*6>FF>EA@?(8882660:(31:FF0CEEED@FE4((5*5<:F?73174/(--(-15)9>>?:68.4>44),(-3((-((--1,((0.*2+.-)
@M02996:162:000000000-B87FG:1:1101:10278:6735 2:N:0:TAGCGCTC+ACTGCATA
GACTACTCGGGTATCTAATCCTGTTCGATCCCCGCACTTTCGTGCATGAGCGTCATTTACGGCCTGGTCAGCTGCCTACGCAATCGGAGTTCTTCGCCATATCTATGCATTTCACCGCTACACGGCGAATTCCGCCAACCTCGACCGCAATCAAGCTTGCCAGTATCAACGGCGGGCCGAGGTTGAGCCTCGCTATTTAACCGCTGACTTAGCATTCCCCCTGCGCCCCCCTTACACCCCATAAATCCGGTTAACGCCCGGCTCCCCCGGTTTCCCGCGGCCGCTGACACCGAGTTATCC
+
CCCCCGGGGGGGEGGGGGGGGGGGGGGGGGGGGGGGGGGGGGGGGGGFFGGGGGGGGGFGFEEGGEGGGG8AFFGGGGFGGF:FDGF6@FGGFGGFGGEGGFGGFGFGGGGGGGGGG=?DDCF>DGEFGEGGGGGDD>DGGD:+@G=F5?DEFEGGFGGGG7:@9BGFFD85C?C5;D03BE5CEFB64*:,5)584C/46<(1(51:)9*)4/)*.9*(:(-496(43E9BG:3>71E*4(,5@)44)-0-(9)*(((-()(4<1(,(((--).5<((-(((,((-().(-)02/+)-)
@M02996:162:000000000-B87FG:1:1101:11092:6745 2:N:0:TAGCGCTC+ACTGCATA
GACTACTGGGGTATCTAATCCTGTTTGATACCCATGCTTTCGTGCCTGAGCGTCAGAAGCTCTCTGGACAGCTGCCTTCGCAATCGGTGTTCTGTGACATATCTAAGCATTTCACCGCTACACATCACATTCCGCCATCCTCGACATCTCTCAAGGGGACCAGTATCAATGGCAGTTTTCATGTTGAGCATGAAAATTTCACCGCTGACTTAATCCTCCGCCTGCGCACCCTTTAAACCCAATAAATCCGGATAACGCTCGGGTCCTCCGTATTACCGCCGCTTCTGGCACGGAGTTACC
+
CCCCCGGGGGGEDFGGGGGGGGGGGGGGGFFGGGGGGGGGGGGGGGGGGGGGGGGGGDE,CFEFGFF,CFFGGGGGGGGGGGEGEDFFFGEGFGGG9FFGGFEGFFGFGGFFGGGGG>EGGGGCDEEFGFEFGGGG6@DFGEECD+>FFF7DBE68+++@E6DB=FFFGGCFFF8F@FFFEDE=DFFFB,=89B+>DCCCEGF=@B)8@AG5*1;BCAF@GD=2=):):C@(9345CEGGF2(;*4<?D>>;@B@7/.(/().,/6>AF74(.4)6<19(-43(4<472()()02;2.)-
@M02996:162:000000000-B87FG:1:1101:11109:6750 2:N:0:TAGCGCTC+ACTGCATA
GACTACTGGGGTATCTAATCCTGTTTGATACCCATGCTTTCGTGCCTGAGCGTCAGAAGATCTCTGGACAGCTGCCTTCGCAATCGGTGTTCTGTGACATATCTAAGCATTTCACCGCTACACATCACATTCCGCCATCCTCGACATCTCTCAAGGGGACCAGTATCAATGGCAGTTTTCATGTTGAGCATGAAAATTTCACCGCTGACTTAATCCTCCGCCTGCGCACCCTTTAACCCCAATAAATCCGGATACCGCTCGGGTCCTCCGTATTACACCGGCTGCTCGCACGGGGTTAGC
+
CCCCCGG@FGGGGGGGGFFGGGGGEGGGGFCEFGGFGGFGGGGCGGGGDGGGEGGGF<@6EFFGGEG,EF@FGFGGGGGGGD+?@?CFEC@FFFGGCEGGF?A=E<E@EGGGGGGGG>ADDEFFGGEGFGEFGFEGGGGGGDB+=85EFGFEAEG,+=@=C=DFAFGGGGGBGFGGFGFFCGGFGG>DD=F<5=@D7@CC7:68@E9=CFFEAFA=EFD=C:=9B=A>=>@2C::?*8<C(9();***23=1(>)2,(.../(694)<<(,(..):.),,(-49:0)-(93>))2:*-44
@M02996:162:000000000-B87FG:1:1101:22833:6752 2:N:0:TAGCGCTC+ACTGCATA
GACTACACGGGTATCTAATCCTGTTTGCTACCCACGCTTTCGCGCCTCAGCGTCAGTTACGGCCCAGTAAGTCGCCTTCGCCACTGGTGTTCCTCCCAATCTCTACGCATTTCACCGCTACACTGGGAATTCCACTTACCTCTTCCGCACTCAAGCCAACCAGTCTCCAAAGCAATTCCCACCTTGAAAGCAGGACTTTCACTTCAGACTTAATCGTCCGCCTCCCCGCCCTTTACGCCCAGTCCTTCCGTCCAACGCTTTCCCCCTACGTTTTACCGCGGCTGCTGGCCAGTCGTTAGC
+
CCCCCGGGGGGGGGGGGGGGGGGGGGGGGGFGFGGGGGGGGGGGGGGGGGGGGGGGGGFGEFGFGFGGGGGGGDEGGGGGGGGGGGGGGGGGFFEEF?FGGFGGGGGGGGGGGGGGG=@DGFGGGGGFFGFFGDGGGCFGDDFFFGDGEGAEFCDGGGCGGGDFGFGGGF9A6*9AAGF?9DEDGFFF*,@);?5=CGFFFGFEE+;A@FFECB9:(2:9C82(8(5(:EB07EC;(2F86(.4)7)4740(-)69--(((26?G96(3-.((,.5)(((,434:?00(4(()**2;(-4
@M02996:162:000000000-B87FG:1:1101:10280:6758 2:N:0:TATCGCTC+ACTGCATA
GACTACTCGGGTATCTAATCCTGTTCGATCCCCGCACTTTCGTGCCTGAGCGTCATTTACGGCCTGGTCAGCTGCCTACGCAATCGGAGTTCTTCGCCATATCTATGCATTTCACCGCTACACTGCGAATTCCGCCAACCTCGACCGCAATCAAGCTTCCCAGTATCAACGGCGGTACGAGGTTGAGCCTCGCTATTTCACCGCCTACTTAGCATGCCCGCTTCCGCCCCCTTTCACCCCATCAAACCCGATAACCACCGTCTCCTCCGTTTTTCCTGCGGCTGTTGCCACGGATTACGC
+
CCCCCGFFGGGGCFGGGFFFGGGGGFD,CFEGG:E@CFGGGGFGG8F@F8FEFGGGGG9F:F+@B,FC,,,AFFGGG9@FG7F@DFF,@FFGGGFD:?CFGFC@,CEFGFFGGGGGG:<DD=E,,C=ECEGGGFEG+@DEGD*6=C9CA8>D?EFGG7,5DC<>,?CAFFCEGAD:/:(2;BCG<C3*74A7>5:;EB+56C(,()/(7A+);+)*/;*(:6(()(-(-:,;C))6:3;:2.(.*))-/,.-,7,*)(,(.*..:),4((),,,().),((,((().)..300)*2+4:-
@M02996:162:000000000-B87FG:1:1101:7489:6763 2:N:0:TAGCGCTC+ACTGCATA
GACTACTGGGGTATCTAATCCTGTTCGATCCCCGCACTTTCGTGCATGAGCGTCATTATCGGCTTGGTCAGCTGCCTACGCAATCGGAGTTCTTCGCCATATCTATGCATTTCACCGCTACACGGCGAATTCCGCCAACCTCAACCGGAATCAAGCGTGCCAGTATCAACGGCGGGATGAGGGTGAGCCTCACTATTTGACCGCTGACTTAACATGCCGCCTGCGCACCCTTTAAAACCAATGAAACCGGATAAAGACCGGCACCTTCGTATTACCGCCGCGACTGGAGCGGGGGAGGCCG
+
CBCCCGGGGGGGGGGGGFEGGGGFFAFGGGGGFGGGGGGGGGGGGGGFGGGGGGGGGGGGGGGGGGEGGGGGGGFFFDGGGFGGGDFFGCGEFFAFGGGGGFG8=<=9DDDFF,5BE=>>DEB8CCECCFGCFFE>DGGDC8FGGGF+9CFB9C?:+4CEGGC,:9ECC8@95*9C):;)<C5CE<;*30*.5+:7)?+9><6(3@>7-**546A40)1(*,4:99(418((2-6>),+2,,(.*)-(),)((*)*).(,3),(1().1,(44))6(((-3((3(42((.3;))***((((
@M02996:162:000000000-B87FG:1:1101:11097:6763 2:N:0:TAGCGCTC+ACTGCATA
GACTACTGGGGTATCTAATCCTGTTTGATACCCATGCTTTCGTGCCTGAGCGTCAGAAGCTCTCTGGACAGCTGCCTTCGCAATCGGTGTTCTGTGACATATCTAAGCATTTCACCGCTACACATCACATTCCGCCATCCTCGACCTCTCTCAAGGGGACCAGTATCAATTGCAGTTTTCATGTTGAGCATGAAAATTTCACCGCTGACTTAATCCTCCGCCTGCGCACCCTTTAAACCCAATAAATCCGGATAACGCTCGGCTCCTCCGTATTCCCGCGGCTGCTGGCACGGGGTTCGC
+
CCCCCGGFGGEGEGGFGFEFGGGGGGGGGGFEFGGGGGGGGGGGGGGG8FGGGGGGG9F,CFGGGF8CEFCFGGGGGGGGGEGGEFFFGGEGGGGGCFAC,DFGFEGGFGGGGGGGGAEGGGGFGGFGGGGGGGDDCCGGGDA++8)A6DFECED,6C6@GGDF,DFDEC3@FF6ED@EF,>=CGGC6:EFEFFGEDGAEEDFFBE58@FGEEFABEF>=C:85=BBBBG@8<EEEE=FC>55;/**122)(6>;=,.//.)(678;;4,(,.54:2(2,(44,3).8603,))/22(,(
@M02996:162:000000000-B87FG:1:1101:23648:6767 2:N:0:TAGCGCTC+ACTGCATA
GACTACTAGGGTATCTAATCCTGTTTGCTCCCCACGCTTTCGAGCCTCAACGTCAGTTACAGTCCAGCAAGCCGCCTTCGCCACTGGTGTTCCTCCTAATATCTACGCATTTCACCGCTACACTAGGAATTCCACTTGCCTCTCCTGCACTCTAGTATGATAGTTTCCAAAGCAATTCCGAAGTTGAGCCTCGAGCTTTCACTTCAGACTTACCACACCGTCTACGCTCCCTTTACACCCCGTAAATCCGGATAACGCTTGCCCCCTACGTATTACCGCGGCTGCTGGCCCGTATTTCAC
+
CCCCCGGGGGGGGGGGFGGGGGGFGGGGGGGGGGGGGGGGGGGGGGGGFGGGGGGGEFGGGGGGGGGGGGGGGGGGGGGGGGGGGGFFGGGGG9EGGGCFGFGGGGGGGEGGGDGGG:>=CEGFGGGEEFFGGGFGGEDFFFFGGFEGFGFFGF?FFGF;FG9CDFFFG,EFDF6DFGFB6@?FGGFGEF8D5@68>CFEFGFFEFE5@FGFFFEF5@D:150)1/5:@EDD>@EF47CC2(8(=1?<;6:,:));/.//(2(/:(((.(.)6:-54,-(-((((55:4(3(.02<2))6
@M02996:162:000000000-B87FG:1:1101:7503:6775 2:N:0:TAGCGCTC+ACTGCATA
GACTACTGGGGTATCTAATCCTGTTCGATCCCCGCACTTTCGTGCATGAGCGTCATTATCGGCTTGGTCAGCTGCCTACGCAATCGGAGTTCTTCGCCATATCTATGCATTTCACCGCTACACGGCGAATTCCGCCAACCTCAACCGAAATCAAGCGTGCCAGTATCAACGGCGGGATGAGGTTGAGCCTCACTATTTAACCGCTGACTTAACATGCCGCCTGCGCACCCCTTTAACCCAATAAATCCGGGTCACGCCCGGATCCTCCGTATTTCCGCGGCTGCTGGCACGGATGTCAGC
+
CCCCCGG@FGGGGGGGGGGGGGGGGGGGGGEFGGGGGGGGGGGGGGGGGGGGGGGGGGGGGGGGGGGFGFGGGGGGGFFGGBFGGGFEDFGGGGGFGGGGGFGCDFGGGGGGGCGGD8?DDFGGGGCFGEGGGGGD6EFGGD5DGGB+<CFFFGFGGGGGEE@DFFGFFCCDGAGE3<@F?C?6<F@GFEG@FFFC5F+9>CBF1830)9?).9:))953:((461(-4;16C)6:A2C*84)-9--592),(0./.(-(-1(-2).414((.)).(4-((,41,5(18442))23+-),
@M02996:162:000000000-B87FG:1:1101:23663:6780 2:N:0:TAGCGCTC+ACTGCATA
GACTACTAGGGTATCTAATCCTGTTTGCTCCCCACGCTTTCGAGCCTCAACGTCAGTTACAGTCCAGCAAGCCGCCTTCGCCACTGGTGTTCCTCCTAATATCTACGCATTACACCGCTACACTAGGAATTCCACTTGCCTCTCCTGCACTCTAGTATGATAGTTTCCAAAGCAATTCCGAAGTTGAGCCTCGAGCTTTCACTTCAGCCTTACCACACCGTCTACGCTCCCTTTACACCCAGTAAACCCGGCTCACGCTTCCTCCATACGTTTTACCGCGGCTGCTGGCACGTTTTTAAC
+
CCCCCGGGGGGGFGGGGGGGGGGGGGGGGGFGGGGGGGGGGGGGGGGGGGGGGGGGGGGGGGGGGGGGGDGGGGGGGGGGGGGGGGEFFFEGGGGGGGGGGDGFFGGGGGG9FGGGG=A8CEFGGGGGGGCEFGGGGGGGGFFGGGFGFGFFCGGGGGGGFGEEFFGGG;ED8F+@FGFF8EEFCFEGD86=>EC=AFFBEGFFEC=*:FC5@F=A5@D4;-):A2>=DGFBFF4><:F52-844**/:6)(()/0//(((0)12())((/((,.<A(,((--,1)),-1.())22*())
@M02996:162:000000000-B87FG:1:1101:11572:6784 2:N:0:TAGCGCTC+ACTGCATA
GACTACTCGGGTATCTAATCCTGTTTGCTCCCCACGCTTTCGAGCCTCAACGTCAGTTATCGTCCAGTAAGCCGCCTTCGCCACTGGTGTTCCTCCTAATATCTACGCATTTCACCGCTACACTAGGAATTCCACTTACCTCTCCGATACTCTAGCTTGACAGTTCCAAATGCAGTTCAGGAGTTGAGCCCCCGCATTTCACATCTGGCTTCCCATTCCGTCTGCGCTCCCTTTCCACCCCTTAACTCCGGATAACGCTTGCCCCCTCCTTTTTACCGCGGCTGCTGGCCACTATTTGGC
+
CCCCCGGGGGGGGGGGGFFGGGGGGGGGGGFFGFEGGGGGGGGGGGGGFFGGGGGGGG9FFGGGGFGGFGFFGGGGGGGGGF7FFFFGEFGGGGGGGDFGGDFGFGGGGGGGGAEEE>BDDDFFCECEFFGGG8FFD;DFDFFGG+:6@DFFEF8FGFF,>=>FFFGG?9ED897EF?*336+6><7C5FGA?>C=ADFFCG5EFF;6>FC):F9F*==<200//-//6CBFGE47?@GE6(6)2)172(0(657C/(,-,13>FF(((()).),.)((((-73835:-(((0)00:)),
@M02996:162:000000000-B87FG:1:1101:17819:6803 2:N:0:TAGCGCTC+ACTGCATA
GACTACTGGGTCTCTAATCCTATTTGCTCCCCACGCTTTCGTGCCTGAGCGTCAGTTACAGACCAGACAGCCGCCTTCGCCACTGGTGTTCCTCCATATATCTACGAATTTTACCTCTACACATGGAATTCCACTGTCCTCTTCTGCACTCTAGTCCGCCAGTATCTGTGGCTTTATTGGGTTGAGCCCAACGCTTTGACCACACACTTAACGGACCGCCTGCGCACCCTTTACGCCCAATAATTCCGGCTAACGCTTGCCACCTACGTATTACCGCTGCCGCTGTCTCGTAGTTAGCCGT
+
CCCCCGGGGGG-EEG@=@FFG9FFEFFEFCCFFFGGFFFEEGGGGFFGFGGGFECCF<F,CEFFGGFGGGGGDFGGCF6FEF@FFDFEFEFFFGGGGFGFGFGGG<CGGBFGGFFCFDFGFGEGGGGGEFF@DFGGGGGGFEDGGBD4@FFF;=DGGGGGCC=BEFGDF=?58?G8FD7DFEGEG+8=DFF=*9DADF;>5@C@)3::ABFA85=>ADD>1(/5((6=@85EGFFF>@7*6;)11)7=)()/4A1)--(-.*44758(,.6:)66?>;2((-,--(.).8(-)02+36.,(
@M02996:162:000000000-B87FG:1:1101:25060:6821 2:N:0:TAGCGCTC+ACTGCATA
GACTACACGGGTATCTAATCCTGTTTGATACCCGCACTTTCGAGCTTCAGCGTCAGACGTACCCCAGTGGACTGCCTTCGCAATCGGAGTTCTTTAGGATATCTAAGCATTTCACCGCTACACCCTAAATTCCATCCACCTCTAGTACTCTCAAGACAACCAGTATCAACGGCAAGGCATGGTTGAGCCACACTATTTAACCGCTGACTTAATCGCCCGCCTACGCTCCCTTAAAACCCAATAAATCCGGATAACGCTCGCATCCTCCGTATTACCGAGGCTGCTGGCCCGGAGTTAGACG
+
CCCCCGGGGGGGGGGGGGGGGGGGGGGGGFFFGGGGGDFGGGGGGGGGGGGGGGGGGGGGGGGGGGGGGGDFFGGCGGFGGGGGGGGFGGGGGGGGGGFDFFGFGFGGGGFGFGGGG@>DDFG?CDGFGGGGGGGGGFGGGDFGG@9FDGFFFFGGGGGGEG<CFF@FGGCAE?GGFGFFGGGGGGE?@FGFEFCEFGFFFGFFF>@BEAGFFFFF2?4646(:D25;@G@E*7;EEFC=2(/.;<5;91D@?A>C((,,(/-3C<<<0,(.(.692((-(.(4,,(,((-3))/*0))5(
@M02996:162:000000000-B87FG:1:1101:16843:6831 2:N:0:TAGCGCTC+ACTGCATA
GACTACTCGGGTATCTAATCCTGTTCGATACCCGCACTTTCGAGCATTAGCGTCAGTTGCGCTACAGTAAGCTGCCTTCGCAATCGGAGTTCTTCGTCATATCTAAGCATTTCACCGCTACACGACGAATTCCGCCTACTTCCCGCGTACTCAAGTCCTCCAGTTCGCGCTGCAGTGCAGACGTTGAGCGCCTACATTTCACAGCACGCTTAAAGGACAGCCTGCGCTCCCTTTAAACCCAATAAATCCGGATAACGCCCGGACCTTCCGTATTACCGCGGCTGCTGGCCCGGAATTATC
+
CCCCCGGGGGGGEGGGGFFGGGGGGGGGGGGGFFGEGGGGGGGGGGGGGGGGGGGGGG@FFGGGGGGGGGGFGFGGGGGGGGGGGGF?:CEGFGGFGGGEFFGGGFGGGGGGGGGGG5?=CEGG7FFCFFFGF8EGGBDCFEFGDGAFFGFEEDFGGGGGGG@FGFCCCGGEGF5F5C8@BFEGG>BGBEGFEEGF?FFFCGF4>5=>FFG6)@);3A56=;@@F>B>BEB7CB>AFAEG?BFBF2A>C>)8:BBF-----/,4<.4>?3.(.,444(--3-(-3>>:((--))*1<:).
@M02996:162:000000000-B87FG:1:1101:16828:6841 2:N:0:TAGCGCTC+ACTGCATA
GACTACTCGGGTATCTAATCCTGTTCGATACCCGCACTTTCGAGCATTAGCGTCAGTTGCGCTACAGTAAGCTGCCTTCGCAATCGGAGTTCTTCGTCATATCTAAGCATTTCCCCGCTACACGACGAATTCCGCCTACTTCCCGCGTACTCAAGTCCTCCAGTTCGCGCTGCAGTTCAGACGTTGCGCGCCTACATTTCACAGCCCGCTTCAAGGACAGCCTGCGCGCCCTGTATACCCAATCAATCCGGATAACGCCCGGACCTTCCTTCTTACCTGCTGTGCGTGGCCGGATTGAGG
+
CCCCCEFGCEBEFGFGFF9FGGGGGGG:EE:C<@@EGGGGGGFFGGGDGGGG@CCFGG,FCFCFGFGGGG9EFGFGGFGGGGGGFC:,>6CFFCF@ECDEFCGFEGG8=;CCB9,EC=B>DFGGGGEG:EGGG?GGGGF?FEFGGGFFBDFED7C@:=EFG,8FAC++75**360A+=AF9>CCB9)55*:6?DGEEFAE.@5A;),(.)*()29)6;8(2,.(.46(,:61*5)).-<04?((94))0-)4?:.2-((-4)(->,)(.).)-)))())(()),)-,4((,4.)*/08<(
@M02996:162:000000000-B87FG:1:1101:25061:6843 2:N:0:TAGCGCTC+ACTGCATA
GACTACACGGGTATCTAATCCTGTTTGATACCCGCACTTTCGAGCTTCAGCGTCAGACGTACCCCAGTGGACTGCCTTCGCAATCGGAGTTCTTTAGGATATCTAAGCATTTCACCGCTACACCCTAAATTCCATCCACCTCTAGTACTCTCAAGACAACCAGTATCAACGGCAAGGCATGGTTGAGCCACACTATTTAACCGCTGACTTAATCGCCCGCCTACGCTCCCTTTACACCCAATAAATCCGGATCACGCTCGCATCCTCCGTATTCCCGCCGCTGCTGGCACGGAGTTAGCC
+
CCCCCGFGGGGGGFGGGGGGGGGGFGGGGGGFGGGGGGGGGGGGGGGGGGGGGEEGGGGGGGGGGGGGGGGGGGGGGGGGGFCGGGGBFGFFGFGGCGFFFBGGGGGGGFFGGGGGG@BDGGGGGGGGGGGGGGGGGFGFFDFG94;FDF9DFGCFGGGGGDDF8EGGGG65CD6FFGDFGGGCF6@C5@FFFFGFEGFEEGAAF?=BEFFECBBFFFG6=>@3(5/69F3>CE)?E@E5?DE;A5C@DF)3.;<*.(-46547>3A?9B(30).),4(-39(().41()(()0/23)5:
@M02996:162:000000000-B87FG:1:1101:15384:6848 2:N:0:TAGCGCTC+ACTGCATA
GACTACACGGGTATCTAATCCTGTTTGCTCCCCACGCTTTCGCGCCTCAGCGTCAGTTGTCGTCCAGCAGGCCGCCTTCGCCACTGGTGTTCCTCCCAATATCTACGCCTTTCACCGCTACACTGGGAATTCCGCCTGCCTCTCCGATACTCAAGGGATACAGTTTCAAAAGCAGTTTAGGGGTTGAGCCCCTAGATTTCACTTCTGACTTGCATCTCCGCCTACACGCCCTTTACACCCAGTCAATCCGGACTACGCCTGCCACCTACCTATTACCGCGGCTGCTGGCACGGCGTACGC
+
CCCCCGGGGGGCGGGGFFFGGGFFFGGGGGFGDGGGGGGFFGGGGGGGGGGGGGGGFGFFFGGGGBFGFFGEFGGGEGGGGGGGGGFFFFEFFEGGGGGGGFGGGGGG+>CEAFGGG@DCGGGGGFCFFGGGGGGGGFF8+>FGGE8:@DC*>>DC68;CEF:8@CFFGG,5@*?CFFCFGGGCFD=46CG9@>F@ADFE4DECBB48;BDEE*9B*1:256((/.660C6(0;>373?3226);9)/96BB9)4*,((.-14)2:845(..).65)-(((,(-8304((.())***((3
@M02996:162:000000000-B87FG:1:1101:15401:6853 2:N:0:TAGCGCTC+ACTGCATA
GACTACACGGGTATCTAATCCTGTTTGCTCCCCACGCTTTCGCGCCTCAGCGTCAGTTGTCGTCCAGCAGGCCGCCTTCGCCACTGGTGTTCCTCCCAATATCTACGCATTTCACCGCTACACTGGGAATTCCGCCTGCCTCTCCGATACTCAAGGGATACAGTTTCAAAAGCAGTTTAGGGGTTGAGCCCCTAGATTTCACTTCTGACTTGCATCTCCGCCTACACGCCCTTTACACCCAGTAAATCCGGACAACGCTTGCCACCTCCGTATTACCGCGGCTGCTGGCACGTAGTTAGC
+
CCCCCGGGGGGGGGGGGGGGGGGGGGGGGGGGEGGGGGGGGGGGGGGGGGGGGGGGGG<FGGGGGEGGGGGGGGGGGGGGGGGGGGGGGGGFEFGFGGEE=DDGGGGGGGGGGGGGG:9=CEFGC@FDGGGGGGGDGGGGGEFGG80CBDFF;8688DG?EFEDFFGGGGCFGFFGFGCFGGGGGGEGEGGFFFF=EGFFFFCAEB>EEFGFFFEFEFF>E=<;8;@12B9BCEECEEGE<D;4:?))2-039>?C-----9846<:(43.(..)<9,-,-2((42)(1:230)1;+.-)
@M02996:162:000000000-B87FG:1:1101:15029:6859 2:N:0:TAGCGCTC+ACTGCATA
GACTACTCGGGTATCTAATCCTGTTCGATCCCCGCACTTTCGTGCATGAGCGTCATTTACGGCCTGGTCAGCTGCCTACGCAATCGGAGTTCTTCGCCATATCTATGCATTTCACCGCTACACGGCGAATTCCGCCAACCTCGACCGCAATCAAGCCCTGCAGTATCAACGGCGGGATGAGGTTGAGCCTCACGATTTAACCGCTGACTTACAGGGCCGCCTGCGCACCCTTTAAACCCCATAAAACCGGCTAACGGTCGGACCCTCCGTTTTTCCGCGGCTGCTTGCACGGAGTTAGCC
+
CCCCCGGGGGGGGGGGGGGGGGGGGGGGGGGGGGGGGGGGGGGGGGGGGGGGGGGGGGFGCEGGGGGGGGGFGGGGGFGGGGGGGGG:CFGGFGGGGG@CCDFGFGGGGGGGGGGGG=B>DFG6BCCFGGGGGGGG+BFGGDBGGGAGBGFFGFGGGGG>F7:@9AFGGGGFG>D5)81)?B6=+04C@*=385>?@G*6<C27351:BF*6)0()8)/1C3-(-(39BG::C)6<>2:*32127))-)-)--)5*((,--/(-1(-((-).,,58<?3((2,,)).().4())2*+-).
@M02996:162:000000000-B87FG:1:1101:26082:6861 2:N:0:TAGCGCTC+ACTGCATA
GACTACCAGGGTATCTAATCCTGTTCGATCCCCGCACTTTCGTGCCTCAGCGTCAATAGCGGATTTGTGAGATGCCTTCGCAATCGGTGTTCTGTGTGATATCTATGCATTTCACCGCTACACCACACATTCCTCCCACAGCATCCGCATTCAAGACCGGCAGTATCAACGGCAGGTCAGGTGTTGAGCACCTGCGTTTCACCGCTGCCTTACCAGCCCGCCTACGCACCCTTTAAACCCAATAAATCCGTATCACGCTCGCATCCTCCGTATTGCCGCCGCGGCCTGCCCGGCGTTAGC
+
CCCCCFGGGGGGGGGGGGGGGGGGGGGGGGGGGGGGGGGGGEGGGGGGFGGGGGGGGGGGGGCEGGGGGGG<FFGGGGGGGGGGGFFCFFFGGGGGGGGGGFGGGGGGGDFGGGGGG=?CD9FFGGGGGGGGGGGGGDF+@=??FBAGDCDCFFDGGGCGGG):9DF:CFEFGFG>>F5FG;FFEGFFB?F@F9C5)>>B?FF=5:2(7?>EEA9A@FG0:;03;6:(3B@(>:):6>G=<17>444)940,4)62(.,--9,-98,.2,4148965(,-41((4(,43((,))222(-6
@M02996:162:000000000-B87FG:1:1101:4108:6865 2:N:0:TAGCGCTC+ACTGCATA
GACTACCCGGGTATCTAATCCTGTTCGATCCCCGCACTTTCGTGCATGAGCGTCATTATCGGCTTGGTCAGCTGCCTACGCAATCGGAGTTCTTCGCCATATCTATGCATTTCACCGCTACACGGCGAATTCCGCCTACCTCAACCGAAATCAAGCGTGCCAGTATCAAACGCGGGATGAGGTTGAGCCTCACTATTTACCCGCCGACTTAACATGCCCGCTTCCACGCCCTTAAACCCAATAAATCCCGATAACCGCTGGCTCCCTCCGTTTTCCCGCGCCGCCTGGCACGTGTTTGCC
+
CCCCCGCFGGGGGGGGGFGGGGGGGAF,CFCFFFGGGDGGGGEFGDEFFGGGGGG8FEC@,+@?F@FCCFEFFFFGG;DFG,@C8EF:=FFGGGG77CGFEDFG9ECAFGGGEEGG78@DGFG8+4@+@FGG,D88+6@D?=*=?8>FB7FAFEF9+@;+8,:@:19<C,,3@9975)/6<E6E,C.*80A3.++19<+13>:@(0(((07.<B56)004=((()))(-119C))633;*8,)-9A)3*-8205)*(,(--1237(((-4(..(--.-(-(((((((((,)-.)02*(..
@M02996:162:000000000-B87FG:1:1101:12003:6881 2:N:0:TAGCGCTC+ACTGCATA
GACTACAAGGGTATCTAATCCTGTTTGATACCCATGCTTTCGTGCCTGAGCGTCAGTTCATCTCTGGACAGCTGCCTTCGCAATCGGAGTTCTGCAGCATATCTAAGCATTTCACCGCTACACGCTGCATTCCGCCATCCTCGACATGACTCAAGACAACCAGTATCAACGGCAGCTTCAGAGTTGAGCTCCGAGATTTCACCGCTGACTTAATCGCCCGCCTGCGCACCCTTTCAACCCAATAAATCCTGATAACGCTCGCATCCTCCGTATTACCGCGGCTGGCGGCACGGAGTTAGC
+
CCCCCGGGGGGGGGGGGGGGGGGGGGGGGDFFGGGGGGGGGGGGGGGGGGGGGGGGGGG<FGFGGGGFGGGFGGGGGGGGGGGGFG:@CFGGFFFEAF=F;DGGGAEF9FCFGGGGG>ECDFGCGFFGGGGGGGGGCEFGGDADG7>:DGFFDE8AE8=DEDBEEFGA8F69CA6@FGE5@@=DFGFG52@@AADADGFFFGE=A*)):AFAECC3<?D>G>>DF@F26E?;FE)996CE2=64BEE?C.=)/1<7(.(--/44CB?4?B4(15))-1-(--,(-(,(-(4:.)/28656
@M02996:162:000000000-B87FG:1:1101:4116:6885 2:N:0:TAGCGCTC+ACTGCATA
GACTACCCGGGTATCTAATCCTGTTCGATCCCCGCACTTTCGTGCATGAGCGTCATTATCGGCTTGGTCAGCTGCCTACGCAATCGGAGTTCTTCGCCATATCTATGCATTTCACCGCTACACGGCGAATTCCGCCAACCTCAACCGAAATCAAGCGTTCCAGTATCAACGGCGGGATGAGGTTTAGCCTCCCTTATTAACCCCTTACTTAACATGCCGCCTGCCCACCCTTTCAACCCAATAAAATCGGGTTACCCCCGGGCCTCACTGCTTTCCGCCGCTGCGTGCACGTGGTTTGGC
+
CCCCCGFGFGGGGGGGGFFGGGGGGGGGGGEGDFEGGGGGGGGGGGGGCEAFFEGGFGGG<CFGGBEGGDEGGFFEECDFEGGGGF7FEGFFFGFBF@CFC7DDFGGEDEDGGFEE8:<CD9FEDF@FGGGGFFC=DEDCDD?DGFF><CA79FCFGG*;@<AC79F:FGCEG4C588()22=*?*9+)+<,55+)17@))+(-4)5?9?7<B?<6)9142,(.(,),4C(.*.6<9?>*8(.26)).*()((.)2.(((()(,*.(.)))).).68?(-2((,(--(,5(().2/*,-,
@M02996:162:000000000-B87FG:1:1101:4095:6887 2:N:0:TAGCGCTC+ACTGCATA
GACTACCCGGGTATCTAATCCTGTTCGATCCCCGCACTTTCGTGCATGAGCGTCATTATCGGCTTGGTCAGCTGCCTACGCAATCGGAGTTCTTCGCCATATCTATGCATTTCACCGCTACACGGCGAATTCCGCCAACCTCAACCGAAATCAAGCGTGCCAGTATCAACGGCGGGGTGAGGGTGAGCCTCACTATTTAACCGCTGACTTAACATGCCGCCTGCGCCCCCCTTAAACCCAAACAATCCCGATAACGCTCGGATCCTCCGTATTTCCTCGGCTGCTGGGACGGGGGTTAGC
+
CCCCCGFGGGGGEGGGGGGGGGGGGGGGGFCEDGGGGGGGGGGGGGGCFGFGGEGFFGGGGGGGGGGFGGGGFGGGGFEGE=BC=EEFFGGGGGGGGGDGG7ECCFGGGGGGG9EGG@EDD9FEEGGFGGGGFDE=C>FGF5*DDGA797*:DE6FGEGGGG@FAAFFFCGEDBDE)963FG5:8*(28:C>F=*.4<84<F99()(()1*.9740495(2(,,-,((-:-27))63:8*(((,0)(.*-041.)*,,,,-1((2)-(-8,(().-).(----282(((4(-))**/,()
@M02996:162:000000000-B87FG:1:1101:12020:6889 2:N:0:TAGCGCTC+ACTGCATA
GACTACAAGGGTATCTAATCCTGTTTGATACCCATGCTTTCGTGCCTGAGCGTCAGTTCATCTCTGGACAGCTGCCTTCGCAATCGGAGTTCTGCAGCATATCTAAGCATTTCACCGCTACACGCTGCATTCCGCCATCCTCGACATGACTCAAGACAACCAGTATCAACGGCAGCTTCAGAGTTGAGCTCCGAGATTTCACCGCTGACTTAATCGCCCGCCTGCGCCCCCTTTAAACCCACTCAATCCGGATAACGCTCGCATCCTCCGTTTTACCGCGGCTGCTGGCCAGGGTTTAGC
+
CCCCCGGGGGGGEGGGFGFGGGGGGGGGGFCEFFGGGGGGGGGGGGGGGGGGGGGEGFG,FFGGGF8EFFDFGGGGGGGGG:CGFG@6@FGGFEGF?FFGGFFFF,CFGFGGGGGGG>DDDGECGGGGGGGFGGGGCCDFGEF+=+:78DFFDE?FD@=DCC5C=FGAEGE>D>GGFC<+7,@ECCAD5@FEB>>55FFFFGF5=9)5>AEA/=:*:5;:=5((-/5(03(37=C)73???0((;3ECF7)(().>-----1(-/48).(-).(.-)-4-(4;224320,,())*21())
@M02996:162:000000000-B87FG:1:1101:16109:6921 2:N:0:TAGTGCTC+ACTGCATA
GACTACACGGGTATCTAATCCTATTTGCTCCCCACGCTTTCGTGCCTGAGCGTCAGTAACAGACCAGGTAGCCGCCTTCGCCGCTGGTGTTCTTCCATATATCTACGCATTTTACCGCTACACATGGAGTTCCACTACCCTCTTCTGCACTCTAGTCTACCAGTATCTGAGGCTATATTGAGTTGAGCTCAACGCTTTCACCCCAGACTTAATACACCGCCTGCGCACCCTTTACGCCCAATAAATCCGGATAACGCTTGCCACCTACGTATTACCGCGGCTGCTGGCACGTAGTACGCCG
+
CCCCCGGGGGGGCFFGAFFGGGGGGGGGGGGGEGGGGGGGGEGGGGGGGGGGGGGGGFFGC<@EGFFEFGGGGFGGGGGGGGGGGGFFGGGGFEFFFGGGGFFFGGGGGGGGFFGGG>@DDBFDG9FEEGGGGFGGGGGGGDFGGGFGFGFFG9DFGGGGGGEFEFFDG=,<@DFG7DD?CEGFB7:CCG@6FDGDAFFFFGFAF5):EFC;EF*9EFG2?86>@@=9@GD@C9C07;FG@1))27C39(5(6+59(,(-,2-)97:>:.)..).480,-319045:0()420.89+-37(
@M02996:162:000000000-B87FG:1:1101:26782:6930 2:N:0:TAGCGCTC+ACTGCATA
GACTACCGGGGTATCTAATCCTGTTTGCTCCCCACGCTTTCGCGCCTCACCGTCAGTTGTCGTCCAGCAATCCGCCTTCGCCACTGGTGTTCCTCCTAATATCTACGCATTTCACCGCTACACTAGGAATTCCGATTGCCTCTCCGATACTCAAGATCAACAGTTTCAAATGCAGTTTATGAGTTAAGCCCATAGATTTCACATCTGACTTGCCGACCCGGCTACACGCCCTTTACACCCAGTAAATCCGGACAACGATTGCAACCTACGTATTACCGCCGCTGCTGGCCCGTAGTTAGC
+
CCCCCGGGGGGGGGGGGGGGGGGFGGGGGGGGGGGGGGGGGGGGGGGGGGGGGGGGGGGGGGGGGGGGGGGGGGGGGGGGGFGGGGFFFFFGGGGGGGGFFFGGGGGGCCFGGGGGGADGGEGGGGGGGGGGGGGGGGGGGFFGGGFGBGFFDGGFFGGGGGDCFFGFG>EF78FCAEEAD>A<FGEGBF5=FFF@EGFFFGEEFFEEFFFFFFA99?G>/--5;@;;9F>1>3697;C50=;)@3??>1531349-(,.-0)-2((558,))46441-(-44763::((4>8)*2<.).
@M02996:162:000000000-B87FG:1:1101:26764:6935 2:N:0:TAGCGCTC+ACTGCATA
GACTACCGGGGTATCTAATCCTGTTTGCTCCCCACGCTTTCGCGCCTCACCGTCAGTTGTCGTCCAGCAATCCGCCTTCGCCACTGGTGTTCCTCCTAATATCTACGCATTTCACCGCTACACTAGGAATTCCGATTGCCTCTCCGATACTCAAGATCAACAGTTTCAAATGCAGTTTATGAGTTAAGCCCATAGATTTCACATCTGACTTGCCGACCCGGCTACACTCCCTTTACCACCAGTACATCCGGCCAACGCTTGCCACCTACGTTTTACAGCCGCTGCTGGCAGGTAGTTAGA
+
CCCCCGGGGGGGGGGGGGGGGGGGGGGGGGGGGGGGGGGGGGGGGGGG<FGGGGGGGGGGGGGGGGGGGFGGGGGGGGGGGGGGGGFGCFEFFGGGGG=EF9DCGGGGGDDGGGGGG89CC9FFGGGGGFFGFGDDCFDFGEFGGC=FBGFE=EDFGGGGGGDFGFGGGG7BFFFGFCAFCFGGGGFGFEGCFFFEEDAFFFC4=BE?*;=>C>5@@BGF=069;)/)/?=3C;C)7)?CD?4>+1?5>?)(-).9(---(*54=:0:8:,(.-...))(-4((-.)(8((()*+33-))
@M02996:162:000000000-B87FG:1:1101:5648:6960 2:N:0:TAGCGCTC+ACTGCATA
GACTACACGGGTATCTAATCCTGTTTGCTCCCCACGCTTTCGAGCCTCAACGTCAGTTATCGTCCAGTAAGCCGCCTTCGCCACTGGTGTTCCTCCTAATATCTACGCATTTCACCGCTACACTAGGAATTCCACTTACCTCTCCGACACTCTAGTTAAACAGTTTCCAAAGCAGTTTGCGGGTTGAGCCCACACCTTTCACTTCAGACTTGCTTAACCGTCTACGCTCCCTTTACACCCCGTAAATCCGGATAACGCTTGCTCCATACGTATTACCGCGGCTGCTGGCACGGTTTTACC
+
CCCCCGGGGGGGGGGGGGFGGGGGGGGGGGCFEGGGGGGGGGGGGGGGGFGGEFGGFGGGGGGGGGGGGGGGGGGGGGGGGGGGGGFGGDEGGGGGGGGGGFGGGEGGGEFGFGGGG>BDDFGGEFFGGGGGGGGGGGFFC9FGGG=FDG?DGFFFGGGGGGDCEFFGGGGFGFGGFGFFGGGGGGFGF?FCFFGFFGFCFGFFF>AE:?E@EFCF=BF-48:BE>=9=EFF7;ECEFC5(6;>8@6C;:=7:3.>(-,-:FA>F:<423..-,-.)34469;;047?0:B());/@.).
@M02996:162:000000000-B87FG:1:1101:8508:6980 2:N:0:TAGCGCTC+ACTGCATA
GACTACTAGGGTATCTAATCCTGTTCGATCCCCGCACTTTCGTGCATGAGCGTCATTTACGGCTTGGTCAGCTGCCTACGCCATCGGGGTTCTTCGCCCTATCGATGGATTTCACCGCTACCCGGCGAATTCCGCCCACCCCAACCGCAATTCAGCTCTCCAGTATCAAATGAGGGATTGAGGTTAACTCACCGCATTCACCACTTACTTAAAAAGCCGCCTGCGTACCCCGTAAAACCCAAAAAACCGTGTAAACACCGGCTCCCGCGGCATTACGCCGGTGCCTGGTACGGAGATGGC
+
B6-,8CD9FFECEGF,CCEEFDFEFD,4<;6F@66+6@FFG,;<FFF9A;CF+,BAFE,C,@BCF:,6,@CA5A4A9,9,++68,@C+864,9FE=EC=@FF8++4,+9>EF,,C,+10++9B@++48++8,@,+@06+B61*++@08*0**7@?,,,,,@,),71:,=,,+,+3;**)3,4,4,2*1*<,0)/2-(*+94@E6(2)/)::1.+/)6)),2,/((,,-,<((1(-())1*4,,(0(,,)-)41*.2.,((()((1((-,-,(-)-.-(--(-,((.)(.))-))***.)(
@M02996:162:000000000-B87FG:1:1101:8515:6997 2:N:0:TAGCGCTC+ACTGCATA
GACTACTAGGGTATCTAATCCTGTTCGATCCCCGCACTTTCGTGCATGAGCGGCATTTACGGCTTGGTCAGCTGCCTACGCAATCGGAGTTCTTCCCCATATCTATGCATTTCACCGCTACACCGCCAATTCCCCCAACCCCAACCCCCATCAAGCTCCCCAGTATTCAAGGCGGGGTGGGGTTAAACCCCCCGACTTTACCCCTGACTTAAAAAACCGCCTGCGCACCCTTTAAACCCCATAAAACTCGTTAACACCCGGATCCCCCCTAGTACAGCGGCTGCTGTGACTGTGATGTCG
+
C6ACCGFE<FGCCFFFFGCFGA<@FC7EA@@F@6@+@6CFA,C8:E<@CE<F+@FCFF,E,BC>@+@F<<CF,:@E,,=@@6+49@:,8BC,>?;,A?,,9?,,,9,:4;AF,,,E403+6944@=++84E9E,=C++6@01*+0>)F5=;D,,+,,6,4@75:,++,5,,*+9**)2(.13*/*0)0(2C(0.5(,;*-)+,4().84**)577)27)3E:((,1(4(;(39)).80:=?((4*)5)*,0(,))2.(,((),-2(--((-(.)..).((,3((.)..).))00+33).(
@M02996:162:000000000-B87FG:1:1101:22977:7036 2:N:0:TAGCGCTC+ACTGCATA
GACTACACGGGTATCTAATCCTGTTTGCTCCCCACGCTTTCGAGCCTCAGCGTCAGTTTCAGTCCAGAAAGCCGCCTTCGCCACTGGTGTTCTTCCTAATATCTACGCATTTCACCGCTACACTAGGAATTCCGCTTTCCTCTCCTGTACTCTAGCTTGCCAGTTCCAAATGCCATCCGCGGGGTTAAGCCCCGGGCTTTCCCATCTGGCTTGACATGCCGCCTACCCTCCCTTTCCCCCCAGTAATTCCGGATTACGCTTGCCCCCTACGTATTACCCCGGCTGCTTGCCCGTCGTTAG
+
CCCCCGFGGGGGGGGGGGGGGGGGGGGGGGFGGGGGGGGGGGGGGGGGGGGGGGGGGGGGFGGGGGGGGGGGGGGGGGGGGGGGGGGGFGGFFFFGGGGGGFGGGGGGGEEGGGGGG=ADDEFG@EAACFEFFDGGGCFFCDFGGC=FEGFFGE=FGG8?EFBFGFGGG9FFF*=DFGAFDGGGGGFC?GGFFFD(8FFFE,8B6F>C>4F?656+76<851;;13(/;C??GB729)A:7B8?9):57))-()(9.----*(.>,22,.-.,<(.5<(((3((-()).(.)))12/,(,
@M02996:162:000000000-B87FG:1:1101:23275:7043 2:N:0:TAGCGCTC+ACTGCATA
GACTACCGGGGTATCTAATCCTGTTTGATACCCGCACTTTCGAGCTTCAGCGTCAGACGTACCCCAGTGGACTGCCTTCGCAATCGGAGTTCTTTAGGATATCTAAGCATTTCACCGCTACACCCTAAATTCCATCCACCTCTAGTACTCTCAAGACAACCAGTATCAACGGCAAGGCATGGTTGAGCCACACTATTTAACCGCTGACTTAATCGCCCGCCTACGCTCCCTTTAAACCCAATAAATCCGGATAACGCTCGCATCCTCCGTATTACCGCCGCTGCTGGCACGGAGTTAGCCG
+
CCCCCGGGGGGGGGGGGGGGGGGGGGGGGGFGGGGGGGGGGGGGGGGGGGGGGGGGGGGGGGGGGGGGGGFFGGGGGGGGGGGGGGEFGGGGFEF,AFGFFFGGGGFGGGGGGGGGG:?8C9FFGGG<CEEDDFFF?DFFGDFGGGFGFGFFDFFAFGFGGGFDEFGEGGEFGF+9@GFFFFGGGGEFFCFDE*7CEFFEEGBABBFBEBCEFF9F@>D>::5@2>;8;F=>8>EFFDD=?@8@+.53:63::B>9--,(-14;424724(48<:41>(((4;3:4463817))22:))3(
@M02996:162:000000000-B87FG:1:1101:21339:7063 2:N:0:TAGCGCTC+ACTGCATA
GACTACAAGGGTATCTAATCCTGTTTGCTCCCCACACTTTCGCGCCTCACCGTCAGTTACTGTCCAGCAATCCGCCTTCGCCACTGGTGTTCTTCCTTATATCTACGCATTTCACCGCTACACCAGGAATTCCGATTGCCCCTCCAGCACTCAAGAAGAACAGTTTCAAATGCAGTTTATGGGTTAAGCCCATAGATTTCACATCTGACTTGCTCCCCCGGCTACACGCCCTTTACACCCAGTAAATCCGGACAACGCTTGCCACCTACGTATTACCGCGGCTGCTGGCACGTAGTTAGC
+
CCCCCGCGGGGGEFGGGGGGGGGGGGGGGGFGGFGFGCEGGGGBEGGGFCFGGGGGGFFE,,EF@EFAFGCF<FFGGGGGGGGGGGFGCGGGGGGGFFGFFFGGGGFGGGGGGGGG,:@DDEG,8AFGGGGGFCEDG=EFFDFGG@)A?FFE8,=3,6,,8=:CFFGGDD8DGFDGF+;D@=?FGCDGB?G@FF78EGFFFG;E@?7>>BFEC+3A5?5)10:)77359C@(8@4=@=FGF==C+)6?D9)1;B3C(./,/:54F:?0:1..-56).,-((-47?FF>?(,()0*20)-6
@M02996:162:000000000-B87FG:1:1101:21202:7072 2:N:0:TAGCGCTC+ACTGCATA
GACTACTCGGGTATCTAATCCTGTTTGCTCCCCACACTTTCGCGCCTCAGCGTCAGTTGTCGTCCAGAAAGCCGCCTTCGCCACTGGTGTTCCTCCTAATATCTACGCATTTCACCGCTACACTAGGAATTCCGCTTTCCTCTCCGATACTCAAGAATAACAGTTTCAATCGCAGCTCCGGAGTTGAGCCCCGGTAGTTCACGACTGACTTGCTATCCCGCCTACGCGCCCGTTACACCCAGTAAATCCGGACAACGCTTGCCACCTACGTATTACCGCCGCTGCTGGCCCGTTGTTAGC
+
CCCCCGGGGGGGGGGGGFGGGGGGGGGGGGGGGGGGGGGGGGGGGGGGFGGGGGGGGGGGGGGGGGGCFGGFGGGGGGGGGGGGGGFGGFGGGGGGGGGGGFGGGGGGGGGGGGGGG>A=CFGGCFFGGDGGGGGGGGGGGFFGGGFFFGFFCF+A=FGGGGBCEFGGGGGFGFDGFGE>E>EEFGEGFGGAFEGB)?FEEC9@BEFEFFGFEFF66FC;E:;@@<9.4E6(:??B4>CE<3,6166494)(,0(1-----9>)9??(54.).:9<48,(49392:020(40.)22/).5
@M02996:162:000000000-B87FG:1:1101:20577:7089 2:N:0:TAGCGCTC+ACTGCATA
GACTACTCGGGTATCTAATCCTGTTCGATCCCCGCACTTTCGTGCATGAGCGTCATTTACGGCCTGGTCAGCTGCCTACGCAATCGGAGTTCTTCGCCATATCTATGCATTTCACCGCTACACGGCGAATTCCGCCAACCTCGCCCGCAATCAAGCCCTGCAGTATCAACGGCGGGCTGGAGTTGAGCTCCACGCATTAACCGCTGACTTACAGGGCCCCCTGCGCACCCCTTAAACCCCATAAATACTGATCACCGTCGGATCCTCCGTATTACCGCCGCCTCTGGGACGGCGTTCGTC
+
CCCCCGGGGGGGFGGGGFFGGGGGGGGGGFCFE@FFGGGGGGGGGGG9FGGGGGGGGFCF@7FGGGGEFF<AFFGGGAFDGDGGGGF6CFFFFGG@FF,@EEGGEFFGGGGGGDFGG:9?DFG>8FF=FCFFG?EC6>DEFD?+=C=F>+@C3@CGGGGGFFBFCFC<CF*<CBD=)1(:3=A*,+.;>GG8FE)(-;*56C(39748<?*6)1(087)(:--234((4;(-0.<))(2*3<02F)).*.*))94*((,((/(-94)((-(.46--(((-,42(.4)((,(4)02:/((,
@M02996:162:000000000-B87FG:1:1101:21202:7090 2:N:0:TAGCGCTC+ACTGCATA
GACTACTCGGGTATCTAATCCTGTTTGCTCCCCACACTTTCGCGCCTCAGCGTCAGTTGTCGTCCAGCAAGCCGCCTTCGCCACTGGTGTTCCTCCTAATATCTACGCATTTCACCGCTACACTAGGAATTCCGCTTTCCTCTCCTATACTCAAGAATAACAGTTTCAATCGCAGCTCCGGAGTTGAGCCCCGGTATTTCACGACTGACTTGCTATCCCGCCTTCGCGCCCTTTACCACCCGTCAATCCGGGCAACGCCTGCCACCTACGCATTACAGCGGCTGCTTGCACGCAGTTAGC
+
CCCCCGGGGGGGEGGGGFFGGGGGGGGGGGFEEFGGGGGGGGGGGGGGCCEGGEFEGGCGGG@CFFG8ECCADFEGGGGGGFDGFF@ECFEFGGGGGEFGGFGGFGGGEGGGGGGGGA5?CFG88EDF;?EFGDG6C@DCFEFGF,*90?E8DDF,,@,6DC9AE7FEC,EFG*6CB8@*@6@1DC=CBGFA9A?4:FFEE7))0?(3>FGEFA<+.;9648/()(3(38;(;;<>3)884(4,)4A<F0)(-)(1(-(.(14)98((.-(((,6:<)),(,(4(,.5().())*2+).)
@M02996:162:000000000-B87FG:1:1101:20558:7092 2:N:0:TAGCGCTC+ACTGCATA
GACTACTCGGGTATCTAATCCTGTTCGATCCCCGCACTTTCGTGCATGAGCGTCATTTACGGCCTGGTCAGCTGCCTACGCAATCGGAGTTCTTCGCCATATCTATGCATTTCACCGCTACACGGCGAATTCCGCCAACCTCGACCGCAATCAAGCCCTGCAGTATCAACGGCGGGATGGAGTCGAGCTCCACGATTTAACCGCTGACTTACAGGGCCGCCTGCGCCCCCTTTAAACCCAATAAATCCGGATTACGCTCGGATCCTCCGTATTGCCTCCGCTGCTAGCACGGAGTTTGCC
+
CCCCCGGGGGGGGGGGGFFGGGGGGGGGGGDFGGGGGGGGGGGGGGGGGGGGGGGGGGGGEGGGGGGGGGGFGFGGGGGGGGGGGGG:CFGGFGG?FFCFGFGGGGGGGGGGGGGGGA5CDEFEGGCFCFFGGFGG8CFGGDFCDG=GFGFFEDDGGGGGGGFGGFGGGGGFGBGG:D8>?B?+1/6D0CG3FD/(.;*6:C(44)3?AF*9)148?@C6E1:<16((4?(8C)4:>0?*4?B>F2<:C930(1)*(,,-(1,,>4-4-,(..)).))(--(47:).(581()0;C+..5
@M02996:162:000000000-B87FG:1:1101:9216:7109 2:N:0:TAGCGCTC+ACTGCATA
GACTACCAGGGTATCTAATCCTGTTTGATACCCGCACTTTCGAGCTTCAGCGTCAGACGTACCCCAGTGGACTGCCTTCGCAATCGGAGTTCTTTAGGATATCTAAGCATTTCACCGCTACACCCTAAATTCCATCCACCTCTAGTACTCTCAAGACAACCAGTATCAACGGCAAGGCATGGTTGGGCCCCACTATTTAACCGCTGACTTAATCGCCCGCCTACGCTCCCCTTCAACCCAATAAATCCGGTTAACGCTCCCATCCTCCGTTTTTACGCGCCCTGTGGCCCGGACTTAGCC
+
CCCCCGGGGGGFEGGGGGGGGGGFGGGGGFFFFGGGGGGGGGFGGEGGGGGGGGGGGGGG?FGGGFCGCFFFFGGGGG=BE:FGDFG,@FDFFGG<EFFEEF=9DFFGFGGGGGGGG=<+=EEEGFFFGGGEFFF=FDFGGDDD8:;A<D9>FAF9@E8AE>=E,CG,=,85CDDD?F):DC,@8+)0:+@):>5AEFF@EG8549>)1=8AAF>FDF)(=9(:@2(/,C(5<(.)//<*/(/.2..6).).-6)*((-(-*48C)272().,(,)(-,(-(,(.).(.-(4))/2+.)3
@M02996:162:000000000-B87FG:1:1101:9829:7112 2:N:0:TAGCGCTC+ACTGCATA
GACTACCAGGGTATCTAATCCCGTTCGCTACCCTAGCTTTCGCGCTTCAGCGTCAGTTACAGCCAAGCAAGCTGCCTTCGCCATCGGTGTTCCTTGCGATATCAAAGCATTTCACCGCTCCACCGCAAGTTCCGCTTGCCCCTGCTTCACTCTCGTCGACCAGTTCAGAGCCCAGTTCCCCGGTTGAGCCGAGGGATTTCAAACCCTGCTTGACCAACCGCCTACGCGCCCTTTAAGCCCAGTGATTCCGAATAACGTTAGAGCAGTTCGTCTTACCGCTGCTGCTGGCACGCACTTAGC
+
CCCCCGGGGGGGEFGGGGGGGGGGGGGGGGGFGGGFGGGCGEGGGGGEGGGGGGGGGGF,9<AFFEFGFGFFFFFGGGGGGGGEEGGGGGGGFDFFGGEGD?EFG9EFGGFGGGGGG>BDDGGGCFFFFEGGFEEGGFGFF:F6D8>EDD@DD,0@E6=EEEDFFF9:C@D:EFFGFGF*:*@@FC4C@G55564(7:FEFG4@(::80/:43FE0(:*.=7(48(.(-:>9FF)).)3;4(.)0-.6>8)11>:C-,..-0)6<:4993,432-5.3,(,4:?B0,51(,3)02206<9
@M02996:162:000000000-B87FG:1:1101:22941:7117 2:N:0:TAGCGCTC+ACTGCATA
GACTACAGGGGTATCTAATCCTGTTTGATTCCCGCACTTTCGAGCCTCAGCGTCAATCATGCCCCAGAAGGCTGCCTTCGCAATCGGAGTTCTTCGTCATATCTAAGCATTTCACCGCTACACGACGAATTCCACCTTCCTTGTGCACATTCAAGTACGCCAGTATCCACGGCACGCCAAGGTTGGGCCCTGACCTTTTACCGCCGCCTTAACATACCGCCTACGCTCCCCTTAGACCCCATACATCCGGATAACGCTCGCACCTTCCGTATTTCCGAGTCTTCGGGCACGTAGTTTTCC
+
CCCCCGFGGGGGGGGGGGEGGGGGGGGGGDFFFFGGGGGGGGGGGGGGFGGGGGGEGGGGGGGGGGG8FECFGGDGGGGGGGGGGFC6@FGGF<FGFFGGGFGFFGFGGGGGGGGGG:9CCEF8>FFEGGGGGCFGGDGGGDF3=FEG5DFD;=D,,=+@EG@DADGGGG65ED++@C):8EFFGDAC=E=);674:FFEEF9=2)(/55*)7+.+7=*.=0,,(.(3:F(=50))5?C*3(,.9458*(781=4*-,-(-),40420-.(.,).60(,-.)..((-((:1())23+)).
@M02996:162:000000000-B87FG:1:1101:22927:7128 2:N:0:TAGCGCTC+ACTGCATA
GACTACAGGGGTATCTAATCCTGTTTGATTCCCGCACTTTCGAGCCTCAGCGTCAATCATGCCCCAGAAGGCTGCCTTCGCAATCGGAGTTCTTCGTCATATCTAAGCATTTCACCGCTACACGACGAATTCCACCTTCCTTGTGCACATTCAAGTACGCCAGTATCCACGGCAAGCCCAGGTTGGGCCCTGACATTTTACCGCAGACTTAACATACCGCCTACGCTCCCCTTAAACCCAATAAATCCGGATAACGCTCGCATCTTCCGTTTTACCGCGGCTGCTGGCCCGTCGTTAGCCG
+
CCCCCGFGGGGGGGGGGGGGGGGGGGGGGGGGGGGGGGGGGEFGGGGGGGGGGGGGGGGGGGGGGGG8FAFFGGDGFGGGGGGGGDFC:FFGGGGGGGGGGFGGGGGGFGGGGGGGG:@DD@F8>FFEEFGGGGGGGGGFFBFD?FFGFGFEEBFF:D6CEEFF8EDGGGGFGF+AFG);B8CCFDFCCGFD64CC?FFC:9:==;2:>@7CEC4;=?<522(/60,3:F(:<EEEF@:*1(.=85>?CB>1(68/-((--)(-065<?:).-4.)----9;B?)2::(((()02;11<3(
@M02996:162:000000000-B87FG:1:1101:9827:7137 2:N:0:TAGCGCTC+ACTGCATA
GACTACCAGGGTATCTAATCCCGTTCGCTACCCTAGCTTTCGCGCTTCAGCGTCAGTTAAAGCCAAGCAAGCTGCCTTCGCCATCGGTGTTCCTTGCGATATCAAAGCATTTCACCGCTCCACCGCAAGTTCCGCTTGCCCCTGCTTCACTCTAGTCGACCAGTTCAGAGCCCAGTTCCTCGGTTGAGCCGAGGGATTTCAAACCCTGCTTGACCAACAGCCTACGCGCCCTTTAAGCCCAGTGATTCCGAATAACGTTGGAGCAGTTCGTCTTACCTCCGCTGATGGCACAGACTAAGG
+
CCCCCGGGGGGGCGGGGGGGGGGFFGGGGGD@FDDFGGGFGGGGGGGGGGGGGGGGGG@<<FFGFFEFGGFFGGGGGGFGGFEGGGG?FFGGGEGGGGDGEBD=FGGGGGEGGGGGG=AGGGGGCFFFGFFGGEEDGFGFGFF?FEEFF?FEFD8DEE+@EE5C,CFGF:FFG?+5BFFCE65CC089@FEADE*-4FACEG4=DD2@FF+7(;7)/:<6==548466(373>=26))<C6:7)*--4:05-,5.7-..(.242>2))),-,(--5()-(,,-4().).().)//8+))(
@M02996:162:000000000-B87FG:1:1101:27272:7140 2:N:0:TAGCGCTC+ACTGCATA
GACTACTCGGGTATCTAATCCTGTTTGATCCCCGCACTTTCGTGCATCAGCGTCAATAAGCGCTTCGTGAGATGCCTTCGCAATCGGTGTTCTGTGTAATATCTATGCATTTCACCGCTACATTACACATTCCTCCCACGGCAACGCCATTCCAGCACATCAGTTTCAACGGCACGTTCCGGTTTAAGCCCGACCTTTTACCCGCGACCTTACACCCCAGCCAACGACCCCTTTAAACCCAATAAATCCGGATAACGCTCGCACCCTCCGTCTTACCGCGGCTGTTGGCCCGCATTTAGC
+
CCCCCGGGGGGGGGGGGGGGGGGGGGGGGGGGGGGGGGGGGGGGGGGGGGGGGGGGGGGGGGGGGGGGGGGEFFGGGGGGGGGGGGFGGGEGGGGGGFGGFFFFGFGGGGGGGGGGG>@=CFFFGGGGGGGGGGGGGGF868BDGCAGDGFFGGGGGGGGFG=CFFGGGGG>EBGGFD)*4C4@:C*+9E:)3**-:D3/.D6(()((,:;)4+))()*/;(((/,((-:2:4)66)-0;?((406:<*9710>>F42(-3)((/-(,-,-(44..((((((,(().48)(4))222-45
@M02996:162:000000000-B87FG:1:1101:17292:7144 2:N:0:TAGCGCTC+ACTGCATA
GACTACCAGGGTATCTAATCCTGTTTGCTCCCCACACTTTCGTGCATCAACGTCAGTTATCGTCCAGAAAGTCGCCTTCGCCACCGGTGTTCCTCCTAATATCTACGCATTTCACCGCTACACTAGGAATTCCACTTTCCCCTCCGACACTCAAGGGAAATAGTTTTAGTTGCAGTTCCTCAGTTAAGCCGAGGGATTTCACAACTAACTTGTTTCTCCGTCTACTCACCCTTTACACCCAATAATTCCGGATAACGCTTGCCCCCTATGTATTCCCGCGGCTGCTGGCACAGAGTTATC
+
CCCCCGGGGGGGGGGFFFGGGGGGGGGGGFCD@FGGGGGGGGGGGGGGGGGGGGGGGGFGGGGGGGGGGGGGGGGGGGGGGGGGGGGFGGGGGGFFGGGGGFGGGGGGGGGGGGGGG@EDDFFDEGFGGGFGGGGGGGGDG8DGG=>FEGFFD@DDDFDGGGEFGFFFGGFFG?6FFGFFFFFGGFEGFGGFAECA@F5AEA*8@5>;EF9CEFBFEB804:89/*79@B@B<BECE*?:?(6;659734)6<AA;(.,/,*46C912)-.).4-)54,(-49>120((42:)0<<<)))
@M02996:162:000000000-B87FG:1:1101:17296:7162 2:N:0:TAGCGCTC+ACTGCATA
GACTACCAGGGTATCTAATCCTGTTTGCTCCCCACACTTTCGTGCATCAACGTCAGTTATCGTCCAGAAAGTCGCCTTCGCCACCGGTGTTCCTCCTAATATCTACGCATTTCACCGCTACACTAGGAATTCCACTTTCCCCTCCGACACTCAAGGGAAATAGTTTTAGTTGCAGTTCCTCAGTTAAGCCGAGGGATTTCACAACTAACTTGTTTCTCCGTCTACGCACCCTTTACACCCAATAATTCCGGATAACGCTTGCCCCCTATGTATTACCTCGGCTGCTGTCACAAAGTTAGC
+
CCCCCGGGGGGGGGGGGGGGGGGGGGGGGGFGGGGGGGGGGGGGGGGGFGGGGGGGGGGGGGGGGGG9FGGGGGGGGGGGGGGGGGFGGFGGGGGGGFGGFDGGGGGGGGDGGGGGGADCGEGG8ECFDGGGGGGGGFGFGBFGGC=FFGFFFD?,@8,@EFDFGFGGGGGFEF6EFGFFGGGGF7CF9FCA>A*8CGFFFGFFAFF97CGAEFFFEA>545>BE(5(6C>9C:6C?<CE;08@=66<C@:(1579,.///>??GFF?:<5)<<)-)).(,(,(8:3).-641.*30)6)
@M02996:162:000000000-B87FG:1:1101:21942:7223 2:N:0:TAGCGCTC+ACTGCATA
GACTACTCGGGTATCTAATCCTGTTTGCTCCCCACACTTTCGCGCCTCACCGTCAGTTACTGTCCAGCAATCCGCCTTCGCCACTGGTGTTCTTCCTTATATCTACGCATTTCACCGCTACACAAGGAATTCCGATTGCCCCTCCAGCACTCAAGAAGAACAGTTTCAAATGCAGTTTATGGGTTAAGCCCATAGATTTCACATCTGACTTGCTCCCCCGGCTACACGCCCTTTACACCCAGTAAATCCGGACAACGCCTGCCACCTACGTTTTACCGCGGCTGCTGGCACGTAGTTAGC
+
CCCCCGGGGGGGGGGGGGGGGGGGGGGGGGGGEFGGGGGGGGGGGGGGFFGGGGGGGGGGGGGGGGGGGGGGGGGGGGGGGGGGGGFFGGGGGGGGGGGGGFGGGGGGGGGGGGGGG:<CDEFCB8FGGFGGGG+CDDF>FDFGGFBFFGFEG@FGF??EGGDC=FGFD,EDFDFFFFDDEGGGGFACEGG5FFFECFAFFGFFE?;AEFGFE89FDFG>*55AB*((2B@>FFEF<@GGD7;4:6?7;9816:<F..(/,12,>?0??4.((-64A:2(44;76438077:.0*20.64
@M02996:162:000000000-B87FG:1:1101:9617:7249 2:N:0:TAGCGCTC+ACTGCATA
GACTACACGGGTATCTAATCCCTTTCGCTACCCCGGCCTTCGTACCTCAGCGTCAGTAAATGTCCAGGAACCCGCCTTCGCCACGAGTCTTCTTCTTGATATCTACGCATTTCACTGCTACACCAAGAATTCCGGTTCCCCCTCCATTACTCCAGCCACACAGTATCATGCGCACTCCAGGGGTTGAGCCCCTGCCTTTCACGCACGACTTATCCGGCAGCCTACGTACCCTTTACGCCCAGTGCTTCCGAACAACGCTTGAGACCTCTGTATTACCGCCGCTGCTGGCCCCGACTTTGC
+
CCCCCGGGGGGGFGGGGGGGGGGGGGGGGGGGGFGGGGGGGGGGGGGGGGGGGGGGGFA<FEGFGFG8CFGGGGGGGGGGGGGGCEFFFFGGGFGFFG9?EFGGGGGGGGGGGGG<F:DFFEFGFFEGGFGGGGEG68@BFFFGG=;@DFFE8=?GGFGDG@DFAFGGF,E@EAD9CGE?E6CEF>@GBGG=@AGBFF38EF9B2>=2=A5C?+95(:),==348<@;;E<3C4C<??EE02,5*5:90,)(-7(9--(,4*)(24).,,.)).)-.,-((-3-92>02(,(0)*2*).)
@M02996:162:000000000-B87FG:1:1101:5793:7250 2:N:0:TAGCGCTC+ACTGCATA
GACTACCGGGGTATCTAATCCTGTTTGCTCCCCACACTTTCGCGCCTCACCGTCAGTTACTGTCCAGCAATCCGCCTTCGCCACTGGTGTTCTTCCTTATATCTACGCATTTCACCGCTACACAAGGAATTCCGATTGCCCCTCCAGCACTCAAGAAGAACAGTTTCAAATGCAGTTTATGGGTTAAGCCCATAGATTTCACATCTGACTTGCTCCCCCGGCTACACGCCCTTTACACCCAGTAAATCCGGACAACGCTTGCCACCTACGTATTACCGCGGCTGCTGGCCCGTAGTTAGC
+
CCCCCGGGGGGGGGGGGGGGGGGGGGGGGGDDEGGGGGGGGGGGGGGGGGGGGGGGFGGGGGGGGGGGGGGGGGGGGGGGGGEGGGFGGGGGGGGGGGGGGFGGGGGGGDFGGGGGGA?DGGGDGGGGGFGGGGGGGFFF=8FCDGD:DF;DGDDFFDGFGGDCEFGFGGGFGFGGFGFFGGGGGGCFFGFDAFGFEDFFFFC=EA@EFFF5699;>ADA:52/007(/;9:DEEFFFGGDFF9AEC5;9A6BE02--(-(1(263720-.564)..41643(,(.48(23100;8<.62
@M02996:162:000000000-B87FG:1:1101:13768:7256 2:N:0:TAGCGCTC+ACTGCATA
GACTACAGGGGTATCTAATCCTGTTTGATCCCCACGCTTTCGTGCCTCAGCGTCAATGACGGATTCGTGAGATGCCTTCGCAATCGGTGTTCTGAGTAATATCTATGCATTTCACCGCTACACTACTCATTCCTCCCACGGCATCCGTATTCCAGCACCGCAGTATCAATGGCAGTTCCCAGGTTAGGCCCGGGGCTTTCACCACTGACTTGCAGCACAGCCTACGCACCCTTTAAACCCAATAAATCCGGATAACGCTTGCATCCTCCGTATTTCCGCCGCTGCTGGCAAGGGGTTCGC
+
CCCCCGGGGGGGGGGGGGGGGGGGGGGGGGGGFGGGGGGGGGGGGGGGGGGGGGGGG<FFGGCFGGGGGGG<FFGFFGGGGGGGGGCFFFEGGGGGGGGGGFGGGGGGGGDGGGGGG@EGGEFGGFFFAGGGGGGGGCE8D=?GGGFGFGFFGCFG?FGCGGB>DFFFGGGFGFGGFGFFFGGGGFCF@EEA>BDB@FFFFGEEBA4;=>G3@/8F=A;5F@2)-5922CF;C;CE<AGED?5);C36C:=;1)49-----1<4:2))8;4(3:))-(-(4-3;90:B?:3(0.*/2(-2
@M02996:162:000000000-B87FG:1:1101:5142:7257 2:N:0:TAGCGCTT+ACTGCATA
GACTACAAGGGTATCTAATCCCATTTGCTACCCTGGCTTTCGTTCCTCAGTGTCAGTTACGGCCCAGCAAGGCGCTTACGCCACCGGTGTTCCTCCTGATATCTACGCATTTCACCGCTACACCAGGAATTCCCCTTGCCTCTACCGCACTCTAGCTTGCCAGTATCCAGTGCCGAACCGAAGTTGAGCCTCGGGCTTTAACACTAGACTTAACATGCCACCTACGAACTCCTTACGCCCAATCATTCCGGACAACGCTTGCATCCTACGTCTTACCACGGCTGCTTGCACGTAGTTATG
+
CCCCCGGGGGGG@FGGGGGGGGGGGGGFGFEEFGFDFGGGGGGGGGGGGGGGGGGGGGGGGGGGGGGGGG<FFGGGDFFGEGGGFG@FF@CFDGGGGGGGGFGGGGGEEC@FGGGGGABGGGGGGGGGGFFFCFGGGGFGD5*AFGFGFGFFGFFGGGGGGF)B@CFGF=FF8DDCBDFFGC5@>FF>@F?CD>GB=AFEEF<BBFFFFFG=CFCF29C3=0-(0/(36*))2/6431BC((3(29C?C;)/-04C(-,-(15678<A7,.(,-)).).,,-4((4-.0341>8223--)
@M02996:162:000000000-B87FG:1:1101:5126:7270 2:N:0:TAGCGCTT+ACTGCATA
GACTACAAGGGTATCTAATCCCATTTGCTACCCTGGCTTTCGTTCCTCAGTGTCAGTTACGGCCCAGCAAGGCGCTTACGCCACCGGTGTTCCTCCTGATATCTACGCATTTCACCGCTACACCAGGAATTCCCCTTGCCTCTACCGCACTCTAGCTTGCCAGTATCCAGTGCCGAACCGAAGTTGAGCCTCGGGCTTTAACACTAGACTTAACATGCCACCTACGAACTCTTTACGCCCAATAATTCCGGCAAACGCTTGCATCCTACGTCTTACAGCGGCTGCTGGCACGTAGTTAGC
+
CCCCCGGGGGGGGGGGGGGGGGCFEFGDDFFGEFEGGGGGGGGGGGGGGGGGGGGGGGGGGGGGGGGGGGFDGGGEFEDCEFEGGGDFGE:FDFFGGGAFFFGFGGGGGDEGGGGGGFFGDEEFGGGGGFGGCCGGGGFFFDFFDFAGFGEFF=DGGGFGFGDFGFGGGGGFGF6CADAF>8C:CFE08FEDD>>AB,;>EGF=E6*:=@C;EB*=3;CBC7=BF2(/.*.)1<E<?DEE?D@@*.6)+68.().*((-,-97)0,54>6461:9:),),-449:3.46,52.)22+.-)
@M02996:162:000000000-B87FG:1:1101:16099:7276 2:N:0:TAGCGCTC+ACTGCATA
GACTACCCGGGTATCTAATCCTGTTTGCTCCCCACGCTTTCGTGCCTCAGTGTCAGTTACAGTCCAGAAAGCCGCCTTCGCCACTGGTGTTCCTCCTAATATCTACGCATTTCACCGCTACACTACGAATTCCACTTTCCTCTCCTGCACTCTAGCTTGACAGTTTCCACCGCAGTTCCTGGGTTGGCCCCCCAGCTTTCCCTTCGCACTTCCCTTGCCCCCTACGCCCCCTTTACACCCAGTAAACCCGGCAACCGCCTGCCCCCTACGATTTCCGCGGCTTCTGTCACCTAATTTCGC
+
CCCCCGGGGGGGGGGGGGGGGGGGGGGDGEFGG@FCG@FFGGCFGGGGEFGGGGGGGGCFF,<EFFF9F<FF@FGGGGGGGEGC4AE:BFEG;FE<F=FFFDGGGGGGGGGGGGGGG>BDDEGAE,@FGGGGG,ED?EEFGEFDDFBGFFFFCDFD;;,1@@DFGFG:@9,<?*=@=D747@8D7+)+)5@>*9>58@6*:,**)*))-33*1?482;2)=(---(-.6=4>F3)4)7F*3,63;6)//.)((.,2(((--*,39(((.((-,,.4(-(,,(,.--.)))))))3<+)(-
@M02996:162:000000000-B87FG:1:1101:8542:7277 2:N:0:TAGCGCTC+ACTGCATA
GACTACTGGGGTATCTAATCCTGTTTGCTCCCCACGCTTTCGCGCCTCAGCGTCAGTTGTCGTCCAGCAGGCCGCCTTCGCCACTGGTGTTCCTCCTAATATCTACGCATTTCACCGCTACACTAGGAATTCCACCTGCCTCTCCGATACTCAAGGGGAACAGTTTCAAAAGCAGTTCATGGGTTAAGCCCGTACATTTCACATCTGACTTGTCGTCCCGCCTGCGCACCCTTTACACCCAGTAATTCCGGACAACGCTCGCTCCCTACGTATTACCGCCGCTGCTTGCACGTAGTTAGC
+
CCCCCGGFGGGGGGGGGGGGGGGGGGGGGGFFEGGGGGGGGGGGGGGGGGGGGGGGGGGGGEGGGGGGGGCFGGGGGGGGGGGGCFFFDFGGGFGGGGGFGFGGGGGGGEEGGGGGG@@DCEFGGDFFGFGGGFFGGGGGGEFGGGA>?D?DD,=D6E+@EF=C;FGFGG,AFFFGFCEFFGG9FFCDEGGBFFGFFGFFFG6<>BAEFFGE4F>:26?9=6668034:C?7<;EFEEGC@F4):)96;3)3(747--(--9(4C??<62.).(.-44-((46693-463<?7)/;:6:>
@M02996:162:000000000-B87FG:1:1101:5145:7278 2:N:0:TAGCGCTT+ACTGCATA
GACTACAAGGGGATCTAATCCCATTTGCTACCCACGCTTTCGTTCCTCAGTGTCAGTTACGGCCCAGCAAGGCGCTTACGCAACCGGTGTTCCTCCTGATATCTACGCATTTCACCGCTACACCAGGAATTCCCCTTGCCTCTACCGCACTCTAGCTTACCAGTATCAAGTGCCGCACCCCAGTTGAGCCTCGGGCTTTAACACTTGACTTACCAAGCCACCTACGAACTCTTTACGCCCAATAAATCCGGACAACTCTTGCATCCTACGTCTTACGGCGGCTGCTGGCACGTAGTTAGC
+
CCCCCGGFGGG7+CFFFGGGGC,CAFG9A<CF@-,@CFFGDFG8FEFGGGCFGFG9C6<FEG:4+@F,,CE,4=C4@,D,@,@+@EEGCFGG;,,9A<FGGFGGACDF8EFDFFGGG=@DC>FGGA++AFEF9,@6+=8,+5;=BC5C583=3,=;==,@DFFGFFG:E,6+@+;6*;=**31@=C50:7,:39*25:/6<<*7*1*.7:FF*)*)(/2(=/,6@(/67*;?>3)1(/4?<;8;*17?<(7<1.41).-.)*).:8?>??423:).(,(-((79?F)(-.)(002*9)6)
@M02996:162:000000000-B87FG:1:1101:8523:7283 2:N:0:TAGCGCTC+ACTGCATA
GACTACTGGGGTATCTAATCCTGTTTGCTCCCCACGCTTTCGCGCCTCAGCGTCAGTTGTCGTCCAGCAGGCCGCCTTCGCCACTGGTGTTCCTCCTAATATCTACGCATTTCACCGCTACACTAGGAATTCCACCTGCCTCTCCGATACTCAAGGGGAACAGTTTCAAAAGCAGTTCATGGGTTAAGCCCGTACATTTCACATCTGACTTGGAGTCCCGCCTGCGCACCCTTTACACCCAGTAATTCCGAACAACGCTCGCTCCCACCGTATTACACCGCCCTGTGGGCTGTCGTGACC
+
CCCCCGGGGGGFGGGGGFGGGGGFFGGGGGFGGGGGGGGGGGGGGGGGGGGEFGGGGGFFGGFFG@EFFGDFFFGCFGGGGFGEGGFFCF=EEAFFGGGGG7=DEEEGGGGGGGGGE):=D9FF,=DDFEFGGFF=6@@DFDDFGG5+9=+8E88FCEC+>88@<CFDC55;@5?GA@*+7>FGD58DEFC50:DDFFF??<7EB+4<6A78))(278?(:2/50(((,=87<3;))/8C;(.7+9<C73)-45(1(,(-(1-,900(-4.(.,)5))(-(((((,..(((-.**2*(()
@M02996:162:000000000-B87FG:1:1101:16085:7288 2:N:0:TAGCGCTC+ACTGCATA
GACTACCCGGGTATCTAATCCTGTTTGCTCCCCACGCTTTCGTGCCTCAGTGTCAGTTACAGTCCAGAAAGCCGCCTTCGCCACTGGTGTTCCTCCTAATATCTACGCATTTCACCGCTACACTAGGAATTCCGCTTTCCTCTCCTGCACTCTAGCTTGACAGTTTCCAAAGCAGTTCCGGGGTTGAGCCCCGAGCTTTCACTTCAGACTTGCCATGCCACCTACGCACCCTTTTCACCCAGTAAATCCGGATAACGCTTGCACCATACGTATTACCGCGGCTGCTGGCACGTATTTTGC
+
CCCCCGGGGGGGGGGGGGGGGGGGGGGGGGFGEFGGGGGFGEGGGGGGGFEFGGGGGGGGEGGGGGG9FFFFGGGGGGGGGGGGGGFEFFEGFFFGFFGGGFGCFGGGGGGGGGGGGADGCFFGGGGFGGGGGGGGGFGGGCFGGGEGFGFFGGGGGGGGGGDCCBFEGGADDDGFFGFFGCGEGCEGFGGD>>5==CFFEGFCE@CFFFGE=FF6;AC39/06;2((/*57C)))/.CG;;;4A?37265/8=7*/.((-7).7(.41...-464<((((4444,)5((.(00ACF).)
@M02996:162:000000000-B87FG:1:1101:11137:7289 2:N:0:TAGCGCTC+ACTGCATA
GACTACTCGGGTATCTAATCCCGTTCGCTACCCTGGCTTTCGCACCTCAGCGTCAGGATATGCCCAGGAAGCCGCCTTCGCCACCGGTGTTCCTCCTGATATCTACGCATTTCACCGCTACACCAGGAATTCCACTTCCCCATACATACCTCAAGTCTGCCAGTATCAGAAGCAATCCGAGGTTGAGCCTCGGAGTTTCACATCTGACTTAACAAACCGCCTACGCGCGCTTTACGCCCCGTAACTTCGGACAACGCTCGCCCCCTCCGTATTACCGCGGCTGCTGGCACGTAGTTAGCCG
+
CCCCCGGGGGGGFGGGGGGGGGGGGGGGGGGFGGGGGGGGGGGGGGGGGGGGGGGGG,F<FEGGGGGCGGGGGGGGGGGGGGGGGGGFGGGGGGGGGGFGGFGFGGGGCEGGGGGGG:@CDFGGDGGGGGGGGGGGGGGGGFFGG9FADGFFGGGFEF8DGGFGAFGGGD9DGBDFFG=EECEFGFBGD?G=EE>5<DF<A><=?+*8AFC<*1.?BF)(=>-871,6(8(6C4;7;9E*-43:))6416)((0,1-,--4D:>G(:<66,4.6.406--4((,.,4,,5:10)2<3.6>(
@M02996:162:000000000-B87FG:1:1101:11120:7296 2:N:0:TAGCGCTC+ACTGCATA
GACTACTCGGGTATCTAATCCCGTTCGCTACCCTGGCTTTCGCACCTCAGCGTCAGGATATGCCCAGGAAGCCGCCTTCGCCACCGGTGTTCCTCCTGATATCTACGCATTTCACCGCTACACCAGGAATTCCACTTCCCCATCCCTACCTCAAGTCTGCCAGTATCAGAAGCAATCCGAGGTTGAGCCTCGGAGTTTCACATCTGACTTAACAAACCGCCTACGCGCGCTTTACGCCCAGTACATTCGGACAACGCTCGCCCCCTCCGTATTACCGCGGCTGCTGCGACGTGATTTGCCG
+
CCCCCGGGGGGEGGGGGFGGGGGGCGGGGGDFGGGGGGGGGGGGGGGGGGGGGGGGGFF<FAFGGGGGGGFGGGGGGGGGGEGGFGF@FGGGFBFGGFFGGFGGGGGGEGGGGGGGC=?DDFFGGDFGGGGGGGGGGGFFG5F+=,0,;=;DFFFGGGGGGGFF=FGGGGGFGF;EFGA5@>CGGG=9CCGDBBGFBGF44<EEFFEAECGCEFB):?)/=>(((.696>1(1>C<16?*4(6)9:2.:4)365(1--,-(9(4>2::9((.().6(((-,1-,).),43(-0)*++.).(
@M02996:162:000000000-B87FG:1:1101:24190:7315 2:N:0:TAGCGCTC+ACTGCATA
GACTACCAGGGTATCTAATCCTGTTTGCTCCCCGCACCTTCGCACCTCAGCGTCAGTCATATGCTAGAAACCTGCCTTCGCCATTGGTGTTCTTCCAGATATCTACAGATTTCACCCCTACACCTGGAATTCCGGTTTCCCCTCATTGACTCTAGTTATGCAGTTCTCAATGCAGTTCCGAAGTTGAGCCTCGGAATTTCACACCAAGCTTGCAAAACAGCCTACCTGCCCTTTACGCCCACTAATTCCGAACAACGCTCGCACCTTACGTGTTCCCGCCGCTGCTGCCACGTAATATCA
+
CCCCCFFGGGGGGGGGGGGGGGGGDGGFGGECGGCGGEFFGEEEGGFG8FGGGEEGEFGGFGGGGGGGGGGGG8FGGGGGGEDGGCFE7FCFGGGGGCFEFFGDFFEFDE<ECFGGG5??FFGGGFDGFGEFGGGCDEG9FDFGGGFGBFFBEGFE,@3;>A*:@;+CD,EFGFC=+=;*6+1@FFEDDDDDE*@5>>EEEE7@)*51)9<@FC*+33*)41-.))..:::57;C<92FE@((8)87>4;E11)(1(.(,()(.2()736:(53-6)(((-,-(()5).3493782+)))
@M02996:162:000000000-B87FG:1:1101:6606:7319 2:N:0:TAGCGCTC+ACTGCATA
GACTACAAGGGTATCTAATCCTGTTTGATACCCGCACTTTCGAGCTTCAGCGTCAGACGTACCCCAGTGGACTGCCTTCGCAATCGGAGTTCTTTCGGATATCTAAGCATTTCACCGCTACACCCTAAATTCCATCCACCTCTCGTACACTCAAGACAACCAGTATCAACGGCAAGACATGGTTGAGCCACACGATTTAACCGCTTACTTAATCGCCCGCCCACCCTCCCCTTAAAACCCATGAACCCCGATAACCACGCACTCCTCCGGCTTCCCACTGCAGCTGCCACGGCGCTAGCC
+
CCCCCGEGGFEFEDF,CAEFGGGGGGGGGFF<@@FFGGFGGD<FG7EGFGGGBFFDDC+CDFFGGGGFFGFFFFGGGGGFGC+8DDBB:BDEDFA<:CF,@CFGGEEGBDFGGGGGE:*=8@FF8<8=AEAGD8,+=,9>=D66++1+*6=8F,ACEFFDE+1,39DGG,A5=BCF*==+@6@9>DFGF6CC59C=C:+0*@)))*-0*+CEE1()88465(1;(,((/3,(2)/)/4+*/,(/;)/(/4:6974*)(((()-(2.,,((,((.)()3(82)42,((().-())*2/(53
@M02996:162:000000000-B87FG:1:1101:5150:7335 2:N:0:TAGCGCTC+ACTGCATA
GACTACCCCGGGTATCTAATCCTGTTTGCTCCCCACACTTTCGCGCCTCAGCGTCAGTTGTCGTCCAGAAAGCCGCCTTCGCCACTGGTGTTCCTCCTAATATCTACGCATTTCACCGCTACACTAGGAATTCCGCTTTCCTCTCCGATACTCAAGAATAACAGTTTCAATCGCAGCTCCGGAGTTGAGCCCCGGTATTTCACGACTGACTTGCTATCCCGCCTACTCGCCCTTTACACCCAGTAAATCCGGGCAACGCTTGCCACCTACGTATTACCCCCGCTGCTGGCACGTCGTACA
+
CCC<C@CFGGGGE@FFG<<FFFGF6EC=FCCEFFGG@FEEAE@CFGEGEGGGDFECEGGGGGDDGGGGAGFGGGDDFCCF,CCCEFCEDAECEFGGGGG9F7DFEFFC>68@DF,?E):86@?EF<F,FFGGGGGGGGGF8DD?DFB@:=AEFE6,=@FG9?8DC9FCCAEF8@G79C)AB>*@F>@C@?FBD>GFB:F?CG?9=BDF=AGE@+4+76*5=2(/(,)5(*62C()94):@93:416)6:(0((0(1-----14::8,4(((()..).)(-(--(-90)((()))12*(((
@M02996:162:000000000-B87FG:1:1101:6610:7338 2:N:0:TAGCGCTC+ACTGCATA
GACTACCAGGGTATCTAATCCTGTTTGATACCCGCACTTTCGAGCCTCAGCGTCAGACGTACCCCAGTGAACTGCCTTCGCAATCGGAGTTCTTTATGATATCTACGCATTTCACCGCTACACCCTAAATTCCATCCACCTCTACTACTCTCAAGACAACCAGTATCAACGGCAATTCATGGTTTAACCACACTGTTTTCCCGCTGACTTTACCGCCCCCCTCACCCCCCCTTAAACCCAAGAAAACCCGATCACCGCTGCCCCCCTCCGCTTAACCGCGCCTCTGGGCACGAGTTTGGC
+
CCCCCG,CFGGGGGGGGGGGGGGGGGG,CFFEE+@+@FEGGG,EF+BFFGGGGGGG967C,<,ADGGC@,C?:=EFGGGGG,@,9,B=FEFFGG95,,9CFFDGF,>FEECFGGGGG=?CC@F,8+9E,CBED,=90,@FDDFG+8;,1=DDEFD,,,==CE)C,3==?D308A06+=9<9@@E,;*+:9E)**+50@*0*5))03)4*B+/*;>9=;5(*((((((((3((7))).2:*1,(.72(,*-)((0(2,,((,*(,1(-4(((-,(-))((70(((,).(.,,4.)/2+)(.
@M02996:162:000000000-B87FG:1:1101:19482:7352 2:N:0:TAGCGCTC+ACTGCATA
GACTACCAGGGTATCTAATCCTGTTTGCTCCCCACGCTTTCGAGCCTCAACGTCAGTTATCGTCCAGTAAGCCGCCTTCGCCACTGGTGTTCCTCCTAATATCTACGCATTTCACCGCTACACTAGGAATTCCACTTACCTCTCCGACACTCTAGTCTACCAGTTTCCAATGCAGTTTAGGGGTTGAGCCCCTACCTTTCACATCAGACTTGGCAAACCGTCTGCGCTCCCTTTACACCCAGTAAATCCGGATAACGCTTGCTCCATACGTATTACCGCGGCTGCTGGCACACATTTACC
+
CCCCCGGGGGGFGGGGGGGGGGGGGGGGGGFGGGGGGGGGGGGGGGGGGGGGGFGGGGGGGGGGGGGGGGFFGGGGGGGGGGGGGGFFFGGGFFFFGGGGF7EFGGGGGGGGGGGDE=<CDFGGGGGFFDGGFGGGGGGGGEDF+6>FEGFDEEFFGGGFGGD:EFGFGFGFGFFGFGEFEF6AFD@=:@C@F5FDFGFEFG<>@08@CF>@)/1;4;@:4/)068509B=:CEEFF3EEF@FFF?).*.)//832,,(//2)/C3)-18,).4.4-(,-(-(((,.(24,())333)).
@M02996:162:000000000-B87FG:1:1101:18777:7370 2:N:0:TAGCGCTC+ACTGCATA
GACTACTAGGGTATCTAATCCCTTTCGCTACCCCGGCCTTCGTACCTCAGCGTCAGTGAATGTCCAGGAACCCGCCTTCGCCACGAGTCTTCTTCTTGATATCTACGCATTTCACTGCTACACCAAGAATTCCGGTTCCCCCTCCATCACTCCAGCCGCACAGTATCACGCGCACTCCAGGGGTTGAGCCCCTGCCTTTCACGCGCGACTTATGCGGCAGCCTACGTACCCTTTACGCCCAGTGGTTCCGAACAACGCTTGAGACCTCTGTATTACCGCGGCTGCTGACACAGGGTTTGC
+
CCCCCGGGGGGGGGGGGGGGGGGFGGGGGGEFFGGGGGGGGGGGGGGGGGGGGGGGGGF,CFGGGGGGGGGGGGGGGGGGGGGGG>CFGADGGGGGGGAFFDFGGGGGGEGGGGGGGDFGGFFF8BFEFFGGGCEDGGFGGFFGGEEGFGFEGEFGGCEEGGBF8EFGF8FAEFGEFGFADCCCEDBGFGGA59CFEFFFEGBB@F9>@ECCFF>36>/,::38104,8C?7FF29<(:C:0,.).,62386>BBG-----2.(9?:??:624>A<4(3(449>:D0).).,0)*2248)
@M02996:162:000000000-B87FG:1:1101:3184:7376 2:N:0:TAGCGCTC+ACTGCATA
GACTACCGGGGTATCTAATCCTGTTTGATTCCCGCACTTTCGAGCCTCAGCGTCAATGGCACCCCAGAAGGCTGCCTTCGCAATCGGAGTTCTTCGTCATATCTAAGCATTTCACCGCTACACGACGAATTCCACCTTCCTTGTTTGCATTCAAGGCCGCCAGTATCAACGGCATGCCAATGTTGGGCACTGACATTTCACCGCTGACTCAACAGCCCGCCTACGCTCCCGTTAAACCCAATCAATCCGGATAAACCTCGCATCTTCCGTATTCCCACCGCTGCTGGCACGGAATTAGCCG
+
CCCCCGGGGGGGGGGGFFGGGGGFFGGGGGGGGGGGGGGGGGGGGGFGGGGGGGGGGGGGGGGGGGGGGDGFEFGGFGGGGGGGGGGFFCEFGGFGFFGGGFGGGGGGGGGGGGGGG5>DDEEGGGGCGEFGGGDDFGGGGFFG8EDFFDDEGFF86DCEC65@C<C:FFGECBGGFGF6@DEFFG4F)9@>FFCEEF+9?EDF>E>FFFGF243F@BD:76((/.6/6B(698042,22:<(4*-5:70<B?F2*((.,-)44:<A)-5((,))))(--((47.8?0,.:935*2+).,(
@M02996:162:000000000-B87FG:1:1101:22043:7464 2:N:0:TAGCGCTC+ACTGCATA
GACTACCCGGGTATCTAATCCTGTTTGATACCCATGCTTTCGTGCCTGAGCGTCAGAAGATCTCTGGACAGCTGCCTTCGCAATCGGTGTTCTGTGACATATCTAAGCATTTCACCGCTACACATCACATTCCGCCATCCTCAACCGAAATCAAGCGTGCCAGTATCAACGGCGGGCTGAGGTTGAGCCTCACTATTTAACCGCTGACTTAACATGCCGCCTGCGCACCCTTTAAACCCAATAAATCCGGATAACGCTCGGATCCTCCGTATTACCGCCGCTGCGGGGCCCGGGGTTGCC
+
CCCCCGGGGGGGGGGGGGGGGGGGGGGGGDFEGGGGGGGGGGGGGGGGGGGGGGGGGCG<FGGGGGGDGGFFGGGGGGGGGGGGGGCGGGGGGGGGAFGGGCGGDFGGGGGGGGGGG>?CGGGGGGGGGGGGGGGGGEGGGDFGGG>:?DFFFGGGGG6EGGEBEFFGGGEFGFDG*959DF6CEGBFBFG:F8D:CF>?CF9@>>>@<AC>E7))/;9:G07619,-4C(8F)<ABBG=?::AF>>?3476(921-(--4)(3*))424(.5)-68((---4(((.((((-)0*/*((5
@M02996:162:000000000-B87FG:1:1101:7981:7468 2:N:0:TAGCGCTC+ACTGCATA
GACTACAGGGGTATCTAATCCTGTTTGATACCCGCACTTTCGAGCTTCAGCGTCAGACGTACCCCAGTGGACTGCCTTCGCAATCGGAGTTCTTTAGGATATCTACGCATTTCACCGCTACACCCTAAATTCCATCCACCTCTAGTACTCTCAAGACAACCAGTATCAACGGCAAGGCATGGTTGAGCCACACTATTTAACCGCTGACTTAATCGCCCGCCTACGCTCCCTTTTAACCCCATAAATCCGGATAACGGCCCACTCCTCCGTATTACCCAGGCTTCTGGCACGGTTTTGGCC
+
CCCCCGGFGGGGGGGGGGGGGGGGGGGGG6CFFEGCGGGGGGDGG:EGGGGGGGGGC@FDEDGGGGGGGFF<<FGGGGGGG,F,9DF,FFGGGGA,9AFGCDGGG,@EEGGGGGGGGAADDEGD@FEFGGGGGGF@0@DGGFFD94;FDFFEEFGADGFFGGDFAC@FG?>AEDGF5F5?:87A+=8D)1D8??D=;F50:E@>75A29A86E955>8)(=5(7--(/6B();)9/74<*63,78?35)()/3*.*((,((*(.7)(.1(,..)66()((,((..).)(8(-0)*1*-).
@M02996:162:000000000-B87FG:1:1101:18039:7489 2:N:0:TAGCGCTC+ACTGCATA
GACTACCGGGGTATCTAATCCTGTTTGCTCCCCACGCTCTCGCGCCTCAGCGTCAGTTACTGTCCAGTAGATCGCCTTCGCCACTGGTGTTCTTCCTTATATCTACGCATTTCACCGCTACACAAGGAATTCCATCTACCTCTCCAGCACTCAAGAGACACAGTTTCAAATGCAGTTTATGAGTTAAGCCCATAGATTTCACATCTGACTTGCATCCCCGCCTACGCGCCCTTTACACCCAGTAAATCCGGATAACGCTCGCCACCTACGTATTACCGCGGCTGCTGGCACGTAGTTAGC
+
CCCCCGGGGGGGGGGGGGGGGGGGGGGGGFFGGGGGGGGGGGGGGGGGGGGGGGGGGGEGGGGGGGGGCF@FFFGGGGGGGGGGDFFFGFEGGGGGGGGGGFGGGGGGGGGGGGGGG@?DGFGGDEFDFFGGGGEFG;AEGEFGG9:FDFFEDE?,=?ECFGDEDFGGGDGFGFGGFC77@;:CCCFGCG6=FFG<7FFFFG77:=;EEB?:CAEFEFC>E>@AF2@/8BBFDEEFEFGGFDECFEFC>>E(8A4;/.--193->:?7?3...36:224(323767?004<?0)/;<A52
@M02996:162:000000000-B87FG:1:1101:18022:7496 2:N:0:TAGCGCTC+ACTGCATA
GACTACCGGGGTATCTAATCCTGTTTGCTCCCCACGCTCTCGCGCCTCAGCGTCAGTTACTGTCCAGTAGATCGCCTTCGCCACTGGTGTTCTTCCTTATATCTACGCATTTCACCGCTACACAAGGAATTCCATCTACCTCTCCAGCACTCAAGAGACACAGTTTCAAATGCAGTTTATGAGTTAAGCCCATAGATTTCACATCTGACTTGCATCCCCGCCTACGCGCCCTTTACACCCAGTAAATCCGGATAACGCTCGCCACCTACGATTTCCCTCGGCTGCTGGCACGTGGTTAGC
+
CCCCCFFGGGGGGGGGGFFGGGGGGGGGGGEECFGGGGFGGGGGGGGGGGGGGGGGGGDGGGGGGGGGGGAFGGGGGGGFGGGGGGFFGGGGF?FGGGGGGFGGGGGG>EGGGGGGG=@DG@FCBEFFGGGGGGGGGFGGGFFGD,:EFGFF8DFE8FF@FFDCFFGGG9DFFFGGFGFFG@EFFG7+1FGDFFC<EGFFFGEE8<7*:CGCEA;FFF?5;:>D=5>/9C@9C8>C?8FC013C=35/062,6A30/.--2>>2><0(5,(((,).)).-84?36457((.(0./*26(.
@M02996:162:000000000-B87FG:1:1101:27803:7499 2:N:0:TAGCGCTC+ACTGCATA
GACTACAAGGGTATCTAATCCTGTTTGATCCCCACACTTTCGTGCCTCAGCGTCAATTGCGGATTCGTGAGATGCCTTCGCAATCGGTGTTCTGTGTGATATCTATGCATTTCACCGCTACACCACACATTCCTCCCACGGCATCCGCATTCAAGCCCGGCAGTATCAACGGCACGTCCAATGTTGAGCACTGGCATTTCACCGCTGACTTACCAAGCCGCCTACGACCCCTTTAAACCCAATGAATCCGGATCACGCTTGCATCCTCCGTATTATGGCTGCTGCTGGCACGGGGTTAGC
+
CCCCCGGGGGGFGGGGGGGGGGFEGGGGGGFEGGGGDGFGGGGGGGGGGGGGGGGGGGGGGGGEFFGGGFGGFGGGGGGGCGGGGGEF=FEGGGGGGGFD;DFGGGGFFGGGGGDFG>DGDEFFGGGGEEFGGGGFGGGCD8@DFD=A9DDFGCGGFGGEGC>:E;2EFEE>CDC>FCA5F>CFGGEGEEF@FFG2BFF<EFEA9*4>DFF:BAE;28C>?,4;@(/((=;D4@EE47<8;;:??:<>F776(049-,-(-*))0.,58>?(:89))..(-(3)).280(5:5.*22(8)
@M02996:162:000000000-B87FG:1:1101:27784:7500 2:N:0:TAGCGCTC+ACTGCATA
GACTACAAGGGTATCTAATCCTGTTTGATCCCCACACTTTCGTGCCTCAGCGTCAATTGCGGATTCGTGAGATGCCTTCGCAATCGGTGTTCTGTGTGATATCTATGCATTTCACCGCTACACCACACATTCCTCCCACGTCATCCGCATTCAAGCCCGGCAGTATCAACGGCACGTCCAATGTTGAGCACTGGCATTTCACCGCTGACTTACCAAGCCGCCTACGCACCCTTTAAACCCAATGAATCCGGATAACGCCTGCATCCTCCGTATTACCGCGGCTGCTGGCACGGAGTTAGC
+
CCCCCGGGGGGGGGGGGGGGGGGGGGGGGGGGGGGGGGFGGGGGGGGGGGGGGGGFFG@EFFG::EFD@FGGGGGGGGGGGGGGGGGFGGEGGEEGGGGGGFGGGFGGGGGGGGGGG:<CDFGGGGFFGGGGGFGGDDD6=3?=@E5FBGFFGGGGDFGEEG@FEFGGGGEFGFG@AFAE>@CGGFEGECGBFFGFEGFEEGB)799AFFGF:?C;>FG2?9>?FDF36EDFFFFFCEGGF(:@FE?EF>3:1><C--(.,9:)045)3048??:6)4(4(316?BB:B()-)8*286)-
@M02996:162:000000000-B87FG:1:1101:25837:7506 2:N:0:TAGCGCTC+ACTGCATA
GACTACCGGGGTATCTAATCCTGTTTGCTCCCCACACTTTCGCGCCTCAGCGTCAGTTGTCGTCCAGAAAGCCGCCTTCGCCACTGGTGTTCCTCCTAATATCTACGCATTTCACCGCTACACTAGGAATTCCGCTTTCCTCTCCGATACTCAAGAATAACAGTTTCAATCGCAGCTCCGGAGTTGAGCCCCGGTATTTCACGACTGACTTGCTATCCCGCCTACGCGCCCTTTCAACCCAGTAAATCCGGACAACGCTTGCCCCCTACGTATTACCGCGGATGCTGGCCCCTAGTTAGC
+
CCCCCGGGGGGGEGGGGGGGGGGGGGGGGGGFGFGGGGGGGGGGGGGGGGGGGGGGGGGGGGGGGGGGGGGGGGGGEGGGGGGGGGFFGGGGGGGGGGGGGFFGGGGGGGGGGGGGG=EGGGGGGGGGGFGGGGGGGGFGGFFGGDABAGFFG=D=EGGFGGDCEEFCFEFFGFGGAFCDBCCC:+AFEGGDFFGBFGFCCGB9=A>@EFDEF@31;A*,/((,669>@E64CF2)5<FE<1:)94).0-)-()49-((-47(,/2(-.4.).(66<02(((((.-67:((()02<<..4
@M02996:162:000000000-B87FG:1:1101:18041:7507 2:N:0:TAGCGCTC+ACTGCATA
GACTACCGGGGTATCTAATCCTGTTTGCTCCCCACGCTCTCGCGCCTCAGCGTCAGTTACTGTCCAGTAGATCGCCTTCGCCACTGGTGTTCTTCCTTATATCTACGCATTTCACCGCTACACAAGGAATTCCATCTACCTCTCCAGCACTCAAGAGACCCAGTTTCAACTGCAGTTTATGAGTTAAGCCCATAGATTTCACCTCTGACTTGCATCCCCGCCTACGCGCCCTTTACACCCATTCAATCCGGATAACGCTCGCCCCCTACGTATTACAGCGGCTGCTGGCCCGAAGTTACC
+
CCCCCGGGGGEFBFGGDDGGGGGFAGGGGFCFEGGGGGGGGGGGGGGGGGGGGGGGGGFGGGGGGFGGFG,AFCEGGGGGGFFGGGFFGGGGGFGFFFGGGCGGGGGGEGGGGGGGG::@DEF=>8ECFGDEG8@BD,EFGFFGF9)A?FFD36=8,=D=D8:=DFCEG,,5A8CGFG>+,,7@,=CGBG6)0:C7CFFFF,*18A58EC>8CA08)337=:)/35=(6=37D@CF?EF8(())31<>>68;733*,--3299(/7623((,45-6).),(--41))(((,())2;<)))
@M02996:162:000000000-B87FG:1:1101:25821:7515 2:N:0:TAGCGCTC+ACGGCATA
GACTACCGGGGTATCTAATCCTGTTTGCTCCCCACACTTTCGCGCCTCAGCGTCAGTTATCGTCCAGAAAGCCGCCTTCGCCACTGGTGTTCCTCCTAATATCTACGCATTTCACCGCTACACTAGGAATTCCGCTTTCCTCTCCGATACTCAAGAATAACAGTTTCAATCGCAGCTCCGGAGTTAAGCCCCGGTATTTCACGCCTGACTTGCTATCCCGCCTACGCGCCCTTTACACCCAGTACATCCGGACAACGCTTGCCCCCTACGTATTTCCGCGGCTGCTGGCACGTCATTGAC
+
CCCCCGG:FGGGGGGGGGGGGGGGGGGGGGFGGE@FGGGGGG7FGGGGGGGGGGGGGG,@CF@FGGGFG@FFGGGGGGGGGGGGGGGGGFGGGGGGCGGF=DGGGGGGGGGGGGGGE::=C@FG,EFFGFGGGGGCD+7@FEFFG+)+3CFFGGCF=A,@ECDCFFGCG;FFGDGG6CE>CBEEG2*53=FAEB7@FGFFEGF2>F>:EFGFF65+6;C,266;82613CF9C:<A<>FC??2:*6<:91)-,).1,-((-980>>6<?F()6:).6(,(-43(,4:(62<:0)**2))-
@M02996:162:000000000-B87FG:1:1101:15008:7520 2:N:0:TAGCGCTC+ACTGCATA
GACTACACGGGTATCTAATCCTGTTTGATCCCCACGCCTTCGTGCCTCAGCGTCAGTGCCGTCCTCGCCAGCTGCCTTCGCGATCGGTGTTCTATGTAATATCTATGCATTTCACCGCTACATTACATATTCCGCCAGCGCCGTTCGGACTCTAGTCGCGCAGTATCAACGGCAGCCTCCCGGTTGAGCCGGGATATTTCACCGCTGACTTACGCGTCCGCCTACGCCCCCTTTAAACCCAATAAATCCGGATAACGCTTGCCTCCTCCGTTTTACCGCGGCCTCTGGCCCGGGGGTCAC
+
CCCCCGGGGGGGGGGGGGGGGGGGGGGGGGGGGGGGGGGGGGGGGGGGGGGGGGGGGGGGEFGGGGGGGGGGGGGGGGGGGEGGGGFFGGGGGFGGGFEGFFGGGGGGGGGGGGGGGAEGGEBFGGFFGGGGGGGGC>D=D=EDGGFEAGDFGGGGGCEGGC>@EFGGGGCBGE>EFCBFGGG=FGBF=G59A=D1?GFE?GF03:11@FGEF)6028D;E<602(,(-:96>?2<>FGG0:3)94269(064769(-(--1()2:??F(()(-).7:1(-(((,(.5),(-))2*:0()
@M02996:162:000000000-B87FG:1:1101:25968:7579 2:N:0:TAGCGCTC+ACTGCATA
GACTACTCGGGTATCTAATCCTGTTTGCTCCCCACGCTTTCGCGCCTCACCGTCAGTTGTCGTCCAGCAATCCGCCTTCGCCACTGGTGTTCCTCCTAATATCTACGCATTTCACCGCTACACTAGGAATTCCGATTGCCTCTCCGATACTCAAGATCAGCAGTTTCAAATGCAGTTCACGAGTTAAGCCCGTGGATTTCACATCTGACTTACCGACCCGGCTACACGCCCTTTACACCCAGTAAATCCGGACAACGCTTGCATCCTCCGTATTACCGCGGCTGCTGGCACGGAGTTAGC
+
CCCCCFGGGGGGGGGGGG9FFGGGGGGGGGFGGGGGGGGGGGGGGGGGFGGGGGGGGGGGGGGGGGGGGGGGGGGGGGGGGGGGGGEEFFEGGGGGGGGGGFGGGGGGGEGGGFGGG>:CDGGGFGGGGGGGGGGGG?FGGFFGGE>FDGFFEFGGGGGGGGDCFFGGGGGFGDFDFGFFFGGGGGFGE@FBEAGFFGFCEGFFFFEFEFF=6F>@>;DB7>><@@D?FGB1C8<E33CC?F@4A<EFF>@?F>BF(-(-,184::>),--,..-6<3,4(4040))(47??../1:6>A
@M02996:162:000000000-B87FG:1:1101:20414:7582 2:N:0:TAGCGCTC+ACTGCATA
GACTACAGGGGTATCTAATCCTGTTTGCTCCCCGCACCTTCGCACCTCAGCGTCAGTCGTCTGCTGGAAACCTGCCTTCGCCATCGGTGTTCTTCCTGATATCTACAGATTTCACCCCTACACCAGGAATTCCGGTTCCCCCTCAGCGACTCCAGTCCGCCAGTTCCAAGCGCAGTTCAGGGGTTGAGCCCCTGGCTTTCACGCCTGGCTTGCCAGACCGCCTACATGCCCGTTACGCCCAATGATTCCGAACAACGCTCGCACCCTACGTGTTACCGCGGCGACTGGACCGTATTTAGC
+
CCCCCGGGGGGGGGGGGGGGGGGGGGGGGGDFGGGGGGGGGGGGGGGGGGGGGGGGGGGGGGFFFDG<FGGFGGGGGGGGGGGGGGCGEGGGGEFFGGGGGFGGGGGGCDFGGGGGGAFGGGGGEBFFGFFGGD@DDGGFGAEGG,:39C9AGGGGGGE>E@>FGFGFFCF@EDDGFGFFCGGGDC)48CF@FF@>>GFFFG2@DFFFFFF@(;*;:82(C>((6=4.;<@09@08;:ECB:1.1)46:.)-7B:9--(--72><(3(44.(.(.4)-(-(-((,-31((.20.*++-.4
@M02996:162:000000000-B87FG:1:1101:25969:7599 2:N:0:TAGCGCTC+ACTGCATA
GACTACTCGGGTATCTAATCCTGTTTGCTCCCCACGCTTTCGCGCCTCACCGTCAGTTGTCGTCCAGCAATCCGCCTTCGCCACTGGTGTTCCTCCTAATATCTACGCATTTCACCGCTACACTAGGAATTCCGATTGCCTCTCCGATACTCAAGATCAGCAGTTTCAAATGCAGTTCACGAGTTAAGCCCGTGGATTTCACATCTGACTTACCGACCCGGCTACACGCCCTTTACACCCAGTAAATCCGGCCAACGCCTGCATCCTCCGTTTTACCGCGGCTGCTGGCACGGAGTTGAC
+
CCCCCGGGGGGGGGGGGGGGGGGGGGGGGGGGGGGGGGGGGGGGGGGGGGGGGGGGGGGGGGGGGGGGGGGGGGGGGGGGGGGGGGGFGFEGGGGGGGGFFFGGGGGGGGGGGGGGG=?=DFGGGGGGGGGGGGGGGDEFFEFGGEBEDGFF9FGFGGGFGG<BBFFFGFGFGFGGFGFFGGGGGGFGFGF>BDGDFGFF4DEEFFECFFGCEFFDFBC>*5/(5/6,:FB9FEFFE)?C<;;3;9)7;;7(()4/--(.->7)05271(-).4).),-((4(,().(,,),7)*28)))
@M02996:162:000000000-B87FG:1:1101:15207:7604 2:N:0:TAGCGCTC+ACTGCATA
GACTACTAGGGTATCTAATCCTGTTTGCTCCCCACGCTTTCGCGCCTCACCGTCAGTTACTGTCCAGCAATCCGCCTTCGCCACTGGTGTTCCTCCTAATATCTACGCATTTCACCGCTACACTAGGAATTCCGATTGCCCCTCCAGCACTCAAGACCTACAGTTTCAAATGCAGTTCATGGGTTAAGCCCATGGATTTCACATCTGACTTGCAGACCCGGCTACACGCCCTTTACACCCAGTAAATCCGGACAACGCTTGCCACCTACGTATTCCCGCGGCTGCTGGCACGTAGTTCGC
+
CCCCCGGGGGGGGGGGGGFGGGGGGGGGGGGGGGGGGGGGGGGGGGGGGGGGGGGGGGFGGGGGGFGGGGGGGGGGGGGFGGGGGGGGGGGGGGFGGFEGGFGGGGGGGGGGGGGGGAFGGGGGDEFGGGGGGG=DGFFFGFFGGE=GFGBEFFGFGGGGGGFFGFGGG;FFGFGGFGEFGGGGGGBGCGGFFFF8>FFFEGFFCB=EEFD6EFB6=?C)=4/5:*:45CB2FFCE47CE(56CF?FE<65(6=19..,/(26)24<?:1.).5)-.(1-42(487?(21)())*2C-,2
@M02996:162:000000000-B87FG:1:1101:20596:7612 2:N:0:TAGCGCTC+ACTGCATA
GACTACAAGGGTATCTAATCCTGTTTGATACCCGCACCTTCGTGCATCAGCGTCAGTGGCACCCCAGGCGACTGCCTACGCAATCGGAGTTCTTCGTGATATCTATGCATTTCACCGCTACACCACGAATTCCATCGCCCTCTAGTGTACTCAAGGACGCCAGTTTCAACCGCGAGATCGAGTTGAGCTCGACGATTTTACGGCTGACTTGGCATCCCGCCTACGCACCCTTTAAACCCAATAAATCCGGATAACGCTCGGCCCTTCCGTATTACCGCGGCTTCTGGCACGGAATTAGCC
+
CCCCCGGGGGGGFGGGGGGGGGGGGGGGGGFGGGGGGGGGGGGGGGGGGGGGGGGGGECFDFGGGGGFEG@CFFGGGGGGG?FGGGE:FGGGGGGGGGFGGFGGGGGGGGGFGGGGG>DGDFFGGGFFGGGGGGGGDGEGGFF8DE9F?DFF=D?,@88CGE>DDDGGGGFEE@DE*?@>EFGGGGFGEGG2AE49BGF?7=2>B8@DEF>81/;=EAG:E?2;@F;29G2:DA>A<?G53?0<B2>7)4;1?*39-,-(-*(4C<21-3.4,.-4<9-43((.)).2.)31001<08:4
@M02996:162:000000000-B87FG:1:1101:16120:7629 2:N:0:TAGCGCTC+ACTGCATA
GACTACACGGGTATCTAATCCTGTTTGCTACCCACGCTTTCGCGCCTCAGCGTCAGTTATTGTCCAGCTAACCGCCTTCGCCACTGGTGTTCTTCCTAATATCTACGCATTTCACCGCTACACTCTGCGTTCCGTTAGCCTCTCCCACACTCAAGAACGTCAGTTTCAAATGCAGACACGACGTTGAGCCTCGTGCTTTCACATCTGACTTGCTGTCCCGCCTACACGCCCTTTACACCCAGTAAATCCGGATAACGCTTGCTCCCTACGTATTACCGCGGCTGCTGGCACGTGGTTGAC
+
CCCCCGGGGGGGEGGGFFFGGGGGGGGGGCEFG<C7FGGGGCGGGGGGGGGGFGGGGF,CFEGGGF8ACFEFFFGGGGGGGG7F@FFFGGGGGGFAFCFGGDF@EGGGGGGGGGGGG>ACDEGD,,C,+@EGG>@A+6=D=8FGF,:DDDFF78A,6D=@FEAFGFGFG,,4ED6,3+5*3+4@FGD*:A,:99DD=FFFC?**6+*2>;7>44*+028(=6625.61;;:6CEEF))<?(1;)+7<6*,),3747--((-*)46:?)3(,.)5.4)((((,7,8::3((.8))*2*40)
@M02996:162:000000000-B87FG:1:1101:16112:7644 2:N:0:TAGCGCTC+ACTGCATA
GACTACACGGGTATCTAATCCTGTTTGCTACCCACGCTTTCGCGCCTCAGCGTCAGTTATTGTCCAGCTAACCGCCTTCGCCACTGGTGTTCTTCCTAATATCTACGCATTTCACCGCTACACTAGGAGTTCCGTTAGCCTCTCCAACACTCAAGAACGTCAGTTTCAAATGCAGACACGAAGTTGAGCCTCGTGCTTTCACCTCTGACTTGATGTCCCGCCTACCCGCCCTTTACACCCAGTAAATCCGGATAACGCTTGCTCCCTACGTTTTACCGCCGCTTCTTGCACGTTTTTATC
+
CCCCCGGGGGGGGGGGGGGGGGGGGGGGGGGGFGGGGGGGGGGGGGGGGGGGGGGGGGFGGGGGGGGGGGEFGGGGGGGGGGGGGGGFGGGGGGGGGFFFFFGGGGGGGGGGGGGGG=@CDEGGCEFFFGGGGEFF6+=FGFFGG>8GFGFD>>FF,@CEGEAFGFGGG;EFGFGDDD@ACBCCGGEF@GD@0@7@5FFF@E*0:6>AEFGF:F<@EFG);86(0(/-8E@6FECEFEGG?(()116187:<;).;/-(-->4<G?8)43.(.464)(-(-4((-6):>)<(0)*122)-
@M02996:162:000000000-B87FG:1:1101:11267:7652 2:N:0:TAGCGCTC+ACTGCATA
GACTACTAGGGTATCTAATCCTGTTTGCTCCCCGCACCTTCACGCCTCAGCGTCAGTCATCTGTTAGCAGCCTGCCTTCGCCATTGGTATTCTTCCAGATATCTACAGATTTCACCCCTACACCTGGAATTCTGCCTGCTCCCCAGTAACTCAAGTCCTGCAGTTCTCAACGCAATTCGGGAGTTGAGCTCCCGCCTTTCACACCAAGCTTACAGAACCGCCTACACGTCCTTTAAACCCATTAAATCCGAACAACGCTCGCAACTTACGTTTTACGGCCGCTGCGTGCCCCTATTTACC
+
CCCCCGGGGGGGGGGGGGGGGGGGGGGGGGGGFEGGGGGCFEEFGCFFFFD:8@CCCDCEEFCFEE9E@CFGGGGGGGGGGGDGGGFGCEFFEFFEAFFEF?EFCGGG9BFC;@FFG=5,@EFF=FBE8E@;D;,6=E8DGFFDD+:E9CE5D,2@EEF,E=)C3C+3?>D>CDCG?@DF@6+@,2;=07D=:9D=AFFC7DCEA?=58F>@@<=8194:C90:<B>)-=5@G?4C4>G=>(*98**/9(:01>(5.,(/.7:1)49))-(,4().-(((--(,(,(46(((.)+30)).
@M02996:162:000000000-B87FG:1:1101:19831:7663 2:N:0:TAGCGCTC+ACTGCATA
GACTACTCGGGTATCTAATCCTGTTTGCTCCCCACGCTTTCGAGCCTCAACGTCAGTATCTGTCCAGTATGGCGCCTTCGCCTCCGGTGTTCCTCCTAATATCTACGCATTTCACTACTACACTAGGAATTCCCCATACCCCTCCAGTACTCTAGATTAACAGTTTTCAAAGCAATTCCTGGGTTAAGCCCAGGTATTTCACTTCAAACTTGCTATTCCGTCTACGCTCCCTTTACACCCAGTAAATCCGGATCACGCTTGCCCCCTACGTATTACCGCGGCTGCTGGCACTTTGTTAGC
+
CCCCCGGGGGGGGFGGGEFGGGGGGGGGGGFGFGGGGGGGGG8FGGGGFGGGGGGGGCGGGFGGGGGGFGACF@EGGGGGGGCGFDCGGGGGGGGGGGGGFEGGGGGGGGGGGGFFG:DGFEFGCFCFGAEFGGG6D@@=FDFGG8DFDFFFGFGFGG8DFCDED;DFGG89DF=EFGFFFEFFGCDGFGGF6@F7EFFEC7EEF9*;>CFCFACBE@E8@)01:):47:>5CECEFBCC2(6CF457C@?2@)5;,(/,(1(4C;>(315).;)7)(((,--,(,4(((,(0*2+0.)4
@M02996:162:000000000-B87FG:1:1101:18098:7665 2:N:0:TAGCGCTC+ACTGCATA
GACTACTGGGGTATCTAATCCTGTTTGCTCCCCACGCTTTCGTGTCTCAGCGTCAGTAATGGTCCAGTAAGCCGCCTTCGCCACTGGTGTTCCTCCCGATATCTACGCATTTCACCGCTACACCGGGAATTCCGCTTACCTCTCCCACTCTCAAGACTTACAGTTTCAAATGCAGCTCCGGAGTTGAGCCCCGGTATTTCCCATCTGACTTGAAATCCCGCCTACACCCCCTTTACACCCAGTAAATCCGGATAAACCTCGCCACCTACGTATTACCACGGCTGCTGGCACGTAGTTAGC
+
CCCCCGGGGFGGGGGGGGGGGGGGGGGGGGFFGGGGGGGGGGGGGGGGGGGGGGGGGGFGFGGGGGGGGGGGGGGGGGGGGFGGGGDFGGGGGDFFGGGGEFGGGGGGGGGGGGGGGAFDGFGGGGC=FFGGGGGGGEGFDEFGGGBFFGFFGF==,,@DGFDFDFGG+>CFGFFG5CE5CEEGGFECCGGD*@DF9EAE*>E*-=;<CFGB9F*8>AD5C>;;@43(.B61CE<EFFGGFF@3;5CCD98?6B22).,,-14(9:0:0:().(64)),,,461:??0(,44.08C+).-
@M02996:162:000000000-B87FG:1:1101:22034:7670 2:N:0:TAGCGCTC+ACTGCATA
GACTACAAGGGTATCTAATCCTGTTTGCTCCCCACGCTTTCGTGCCTCAGCGTCAGTAAAGGCCCAGTAAGCCGCCTTCGCCACCGATGTTCCTCCTAATATCTACGCATTTCACCGCTACACTAGGAATTCCGCTTACCTCTACCTCACTCAAGAACGGCAGTTTCAAATGCAGGGCACGGGTTGAGCCCGTACATTTCACATCTGACTTGTCGTCCCGCCTGCGCACCCTTGACACCCAGTAATTCCGGCCAACGCTCGCTCCCTACGTATTCCCGCGGCTGCTGGCACGGAGGTAAC
+
CCCCCGGGGGGFGGGGGFGGGGGEEECFCFDGCFGGGGGGGDGGGGGGGGGGGGGFGGG,CEFBFGGGGGFGGGGGCFGGGGGGGG@CGEEGECEFGGFGGFGG=FGGG>FGGGGGG:?=CEFGGGGGGGGGGGGGGCFGGDB7DGFGFGFFGDGC?F8CEE@FGFGFGGGFGBCC*?CEGBE?F?5CEGGAB>DFFG66:CEC<+*7AFC*9A=FDAC(4-632(66:=;07()/74=C7<E3AA<<:(<((747-,(-(1:?GB?AB(()..).5(-(476413)(-.5())2*;,)5
@M02996:162:000000000-B87FG:1:1101:18115:7671 2:N:0:TAGCGCTC+ACTGCATA
GACTACTGGGGTATCTAATCCTGTTTGCTCCCCACGCTTTCGTGTCTCAGCGTCAGTAATGGTCCAGTAAGCCGCCTTCGCCACTGGTGTTCCTCCCGATATCTACGCATTTCACCGCTACACCGGGAATTCCGCTTACCTCTCCCACTCTCAAGAATTACAGTTTCAAATGCAGCTCCGGAGTTGAGCCCCGGTATTTCACATCTGACTTGAAATCCCGCCTACACACCCTTTACACCCAGTAAATCCGGATAACGCTCGCCACCTACGTATTACCGCGGCTGCTGGCCCGTATTTAGC
+
CCCCCGGGGGGGGGGGGGFGGGGGGGGFGGFGCGGGGGGGGGGGGGGGGGGGGGGGG9CFFGGGGGGGGGGFGGGGGGGGGFGGGGGGGGGGGGGFGFFGGEGGGGGGGGGGGGGGG>BGGEFGEEGGCGGGGFGGG=FGGFFGGG<FFGFFEBD=DCGGGFDCEFGGG9EFFFCGFGFF>CECFC5F@FGAE>G>BGFFFGFEEFC4>F873688CFC@G@=DD(6<@C9;FEEEFEGE;1@3FE?<;:>0:BA9-,,--933C??B?:.)45)-)(--3(((4:B:0(3;7.*0<.64
@M02996:162:000000000-B87FG:1:1101:10381:7679 2:N:0:TAGCGCTC+ACTGCATA
GACTACTCGGGTATCTAATCCTGTTTGATCCCCACGCTTTCGTGCCTGAGCGTCAGTTGCGAGCTCGTGACCTGACTTCTCGATCGGTGTTCTGTGACATATCTAAGCATTTCACCGCTACACATCACATTCCGGCCACGTCTATCGCACTCTAGTCCGGCAGTATCAAAGGCACGATTGGAGTTGAGCCCCAACTTTTCACCCCTGACTTACCGATCCGCCTGCGCACCCTTTAAACCCAATAAATCCGGATAACGCCCGTATCCCCCGTATTACCGCGGCTGCTGGCACGGGGTTAGC
+
CCCCCGGGGGGGGGGGGGGGGGGGGGGGGGFGGGGGGGGGGGGGGGGGGGGGGGGGGGCFE+7@@FGGGGGGGFFGGGGGG@FGDEBFCFFGGGGGFGGGGFGGGGGGGGGGGGGGG:ACDGGFFGGGGGGGGG>@D>D>FDFFFG=GBGEFGGGGGGGGGG9B@FGGGFFAGFGE5:8F@,,4DF;CCGGFFFGFFGFFFGFFFA44>ADCBF@)5?C9E:6(13:66EF7DFFE3=FGF(5:B<66C9B03:42--(--1245<?<>7-(.5A6)2-(,40((32(,4<?802:E(1>
@M02996:162:000000000-B87FG:1:1101:11019:7680 2:N:0:TAGCGCTC+ACTGCATA
GACTACTCGGGTATCTAATCCTGTTTGCTCCCCACGCTTTCGAGCCTCAACGTCAGTATCTGTCCAGTATGGCGCCTTCGCCTCCGGTGTTCCTCCTAATATCTACGCATTTCACTACTACACTAGGAATTCCCCCTACCCCTCCAGTACTCTAGATTAACAGTTTTCAAAGCAATTCCTGGGTTAAGCCCAGGTATTTCACTTCAAACTTGCTATTCCGTCTACGCTCCCTTTACACCCAGTAAATCCGGATAACTCTTGCCCCCTACGTTTTACCGCCTCTGCTGGACCGTAGTTACC
+
CCCCCGGGGGGGGGGGGGGGGGGGGGGFFGFGGGGGGGGGGGGGGGGGGGGGGGGGGGGGGGGGGGGGGGDFEFEGGGGGGGGGGEFGGGFGGFEFGFFG@DGGFGGGGGGGGGGFF:=DDEFGGGGGCFGGGFG+=>DFFDFGG8DFFGFDFDDAEF,BFEDFGFGGGF,=@F6FFGFFEFGGE?D?>FG@F*CACFFEEFE@C9CEFFGEFF*<E<D=<511=<)-7:>:CECC*8<E-(8*=*/02(2(,).2)/144F@EF(((/(((/,9;)/((--8324:((((-0.*20)).
@M02996:162:000000000-B87FG:1:1101:23467:7681 2:N:0:TAGCGCTC+ACTGCATA
GACAACTGGGGTATCTAATCCTGTTTGATCCCCGCACTTTCGTGCCTCAGCGTCAATCGCGGCTTCGTGAGATGCCTTCGCAATCGGTGTTCTGTGTAATATCTATGCATTTCACCGCTACACTACACATTCCTCCCACGACAACCGAATTCCAGTACGACAGTATCAACGGCAAGTTCCACGTTAAGCGTGGACATTTCACCGCTGACTTACCATACCGCCTACGCACCCTTTAAACCCAATAAATCCGGATACCGCTTGCATCCTCCGTATTACCGCGGCTGCTGGCACGGAGTTAGC
+
CCCCCGGFGGGGGGGGGGGGGGGGGGGGGGGGGGGGGGGGGGGGGGGGCFGGGGGGGGGGGGGGGGGGGGGGGGGGGGGGGGGGGFFFGGGGGGGGGGGGFFGGGGGGGGGGGGGGG=?=CFGGFGFGFGGGGGGGGFFE>:@DGGFFBDFFGGGG8DDGEGBFG?GGGGGFGFGGFGFF,@EFFGFCEC15?DGFFGFC5FB>205@BFGFFFCC3AC(2./6@3@7>EF2D4<>9AFGF:22?BAAD>@04B)2-((-,/2.::<AB>4(8>4<<B0((((,34:::(215)/2;)6<
@M02996:162:000000000-B87FG:1:1101:18103:7684 2:N:0:TAGCGCTC+ACTGCATA
GACTACTGGGGTATCTAATCCTGTTTGCTCCCCACGCTTTCGTGTCTCAGCGTCAGTAATGGTCCAGTAAGCCGCCTTCGCCACTGGTGTTCCTCCCGATATCTACGCATTTCACCGCTACACCGGGAATTCCGCTTACCTCTCCCACTCTCAAGAATTACAGTTTCAAATGCAGCTCCGGAGTTGAGCCCCGGTATTTCACATCTGACTTGAAATCCCGCCTACACACCCTTTACACCCAGTAAATCCGGATAACGCCCACCACCTCCCTATTCCCCCGCCTCCTGGGCCGTGTTTGGC
+
CCCCCGGGGGGGGGGGGCFGGGGFGGGGGGGGCFGGGGGGGEGGGGGGFGGGGEGGG9CFGGGGGGGGGGAFGGGGGGGGGGGGGGGGGGGGEDGFGGGEGFGGGGGGEGGGGGGGG>A?DEFGC7CCFFGGGGGGGBEGGFFGGGDGFGFE9E+:=EGDDD6CFFGGG3EFFFCFFGCD8++CFF5C@GG@@4@)4DFF4D<E=ACCFFGF9AEFFFF@G@9(((6)6C0(54)9))<C(,/)317?;,)-4)67((,-(1((*,(.,(().-:22(,((((((.)(,(((0)22*((5
@M02996:162:000000000-B87FG:1:1101:22039:7688 2:N:0:TAGCGCTC+ACTGCATA
GACTACAAGGGTATCTAATCCTGTTTGCTCCCCACGCTTTCGTGCCTCAGCGTCAGTAAAGGCCCAGTAAGCCGCCTTCGCCACCGATGTTCCTCCTAATATCTACGCATTTCACCGCTACACTAGGAATTCCGCTTACCTCTACCTCACTCAAGAACGGCAGTTTCAAATGCAGGGCACGGGTTGAGCCCGTACATTTCACATCTGACTTGTCGTCCCGCCTGCGCACCCTTTACACCCAGTAATTCCGGACAACGCTCGCCCCCTACGTATTACCGCGGCTGCTCGCACATCGTTAAC
+
CCCCCGGGGGGGGGGGGGGGGGGGGGGGGGEGEFGGGGGGGGGGGGGGGGGGGGGGGEE<FFFEGGGGGGFFGGGGGGGGGGGGGG@FFFFFGFFGGFGGGFGGGGGGGGGGGGGGG=@CDFGGGGGGGGGGGFGGGEFGGDFFGGFGFGFFEE?,1@@EEEBFGFGGGGGFGF?CBD9EEGGGGGFGEGGAF>?5>FFF?F<A=8*AEFFB=A@FFFD>G@;@=(76@EFFGFEEEEGG@DE);?B<:>81;>:C--(-,1(49>B0334,.:):A63(-7>;F:)41(3(*)*2/-(-
@M02996:162:000000000-B87FG:1:1101:11029:7695 2:N:0:TAGCGCTC+ACTGCATA
GACTACTCGGGTATCTAATCCTGTTTGCTCCCCACGCTTTCGAGCCTCAACGTCAGTATCTGTCCAGTATGGCGCCTTCGCCTCCGGTGTTCCTCCTAATATCTACGCATTTCACTACTACACTAGGAATTCCCCATACCCCTCCAGTACTCTAGATTAACAGTTTTCAAAGCAATTCCTGGGTTAAGCCCAGGTATTTCACTTCAAACTTGCTATTCCGTCTACGCTCCCTTTACACCCAGTAAATCCGGATAACGCTTGCCCCCTACGTTTTACCGCGGCTGCTGGCACTTCGTTAGC
+
CCCCCGGGGGGGGGGGGGGGGGGGFGGGGFEFGGGDGGGGGGGGGGGGFFGGGGGGGGGGGGGGGGGGGGG<FFGGGGGGGGEGGGFGGGGGFEFGGGFGGFGGGGGGEGGGGFFBF=FGFFFGGDFFGFGGGFG?DGGGGFFGG,DFFGFDFCD,EGDGGGEEE?=E9F89EDFGFGEF>8EFGGBFDG?565CACGFC*@;;C177@FGEEF5?EFC=@8:>ECF2)>>DGBF4*:FE9908=8CEF=8(().2/,,/(2;5>;@FF7/(//)../-((-4(108((84(/12;0449
@M02996:162:000000000-B87FG:1:1101:11011:7700 2:N:0:TAGCGCTC+ACTGCATA
GACTACTCGGGTATCTAATCCTGTTTGCTCCCCACGCTTTCGAGCCTCAACGTCAGTATCTGTCCAGTATGGCGCCTTCGCCTCCGGTGTTCCTCCTAATATCTACGCATTTCACTACTACACTAGGAATTCCCCATACCCCTCCAGTACTCTAGATTAACAGTTTTCAAAGCAATTCCTGGGTTAAGCCCAGGTATTTCACTTCAAACTTGCTATTCCGTCTACGCTCCCTTTACACCCAGTAAATCCGGATAACGCTTGCCCCCTACGTATTACCGCGGCTGCTGGCACGTAGTTAGC
+
CCCCCGGGGGGGGGGGGGGGGGGGGGGGGGGFCFGGGGGGGGGGGGGGGDGGGGGGF6CFGFGGGFGGGGG8FFFGGGCGGGGGGG@FGGGGFFGGG9FEFFGGGGGGEGEGGGFEF:=CD8FGFFGGCFFGGFGFGFGGGD?DGED=DGFCBDDFFFDFFGECF?DFFFAFFF+@DFFB>@FEF8D=8=F5?FFEFGFEEF@ACF**89FEC=*<AF@8@::501:4>:@D>>49E:FC92;:+9?C8>2>(8;8/.//,26;C@FD;4,.96)..(-,(261?4)4013-0.*2:)65
@M02996:162:000000000-B87FG:1:1101:17776:7717 2:N:0:TAGCGCTC+ACTGCATA
GACTACCAGGGTATCTAATCCCTTTCGCTACCCCGGCCTTCGTACCTCAGCGTCAGTGAATGTCCAGGAACCCGCCTTCGCCACGAGTCTTCTTCTTGATATCTACGCATTTCACTGCTACACCAAGAATTCCGGTTCCCCCTCCATCACTCCAGCCGCACAGTATCACGCGCACTCCCGGGGTTGAGCCCCTGCCTTTCACGCGCGACTTATTCGGCCGCCTACGTACCCTTTACCCCCAGTGATTCCGAACAACGCTTGAAACCTCTGTATTACCTCGGCTACTGGCACAGAGTTTGC
+
CCCCCGGGGGGGEFGGGGGGFGGGGGGGGGEFEGGGGGGGGGGGGGGGFGGGGGGGGFE,ECFGGGGEFGGGGGGGGGGGGGGGEDFFGCEGGFFFFFGGGFGGGGGGEGEGGGGFG:FFFEGGFFGGGGGGGFCDDGGGGFFGD8DFFGFFFECFGDE6EG5C,?F8C+DAGBGCFG)9BC>?BDEF@FGDFFGFFGFE4>2>(81(6>C)6+1;(2*-744:?:?>6C2)9726).@CB(5492)-::)(27:<-,(--2)-28?..5.).46<9))(-4:(.),)(.3()/33<))-
@M02996:162:000000000-B87FG:1:1101:17760:7725 2:N:0:TAGCGCTC+ACTGCATA
GACTACCAGGGTATCTAATCCCTTTCGCTACCCCGGCCTTCGTACCTCAGCGTCAGTGAATGTCCAGGAACCCGCCTTCGCCACGAGTCTTCTTCTTGATATCTACGCATTTCACTGCTACACCAAGAATTCCGGTTCCCCCTCCATCACTCCAGCCGCACAGTATCACGCGCACTCCAGGGGTTGCGCCCCTGCCTTTCACGCGCGACTTATGCGGCAGCCTACGTACCCTTTACGCCCAGTGGTTCCGAACAACGCCTGGTCACTTGTGTTTTACGCCGTTTGTTGACACGGCGTTGC
+
CCCCCGGGGGEFFGGGGFGGGGGGGGGFGFCADFEG>FGGGGGGGGGGGGGGGGGGFE<,FFGGGGGFGGGGGGFGGGGGGEGGDD@FF?FEFGGFFFGGFCGGGGGGGG@FFFGDF:D+@EFGCFCFGGGGGG>DDGGFD5AGG8EGFGFFGGGGG>E=EEDF:DGDD8FDDAG5AF:FC5@@>D)@AGG=?FGB:BFECGFF;E((4=DE);732:)-:(308?F)3882CD25::?C61()).14D6)44)3/--(.(*.-*)).).)((,()--,(-((,(..,)5).).*2:32<
@M02996:162:000000000-B87FG:1:1101:22787:7739 2:N:0:TAGCGCTC+ACTGCATA
GACTACCCGGGTATCTAATCCTGTTTGATACCCGCACTTTCGAGCTTCAGCGTCAGACGTACCCCAGTGGACTGCCTTCGCAATCGGAGTTCTTTAGGATATCTAAGCATTTCACCGCTACACCCTAAATTCCATCCACCTCTAGTACTCTCAAGACAACCAGTATCAACGGCAAGGCATGGTTGAGCCACACTATTTAACCGCTGACTTAATCTCCCGCCTACGCTCCCTTTATACCCAATAACTCCGCATAACCCTCGCATCCTCCGTATTCACGCGGCTGGTTGCCCGGATTTTGAC
+
CCCCCGFGGDEF@FGGGFGGGGGGGGGGGFCFEGDDEGGGGCDFGGGGFGGGCGGGFFGGGGGGGFEGGG9AFFGGFGG7FFDGFFC,@CEGGEEAEFGGGFGGG?EFGDEGGGGGG=@CDEEDGFGGGGFGGCGGGDFDFDFGGFDFFGFFF,A:D8EGG+8CA;DGGF69ED+=:@@ACFFGFGC+84D)9;*;AF6*8<9>>/-5A>+/:F*=>A)/:2070529>E3>CE)167F6383=*/738(021+6*((,-,1344)87(-.,4)).34((-(-(()-().:9)0*3+)(-
@M02996:162:000000000-B87FG:1:1101:22767:7740 2:N:0:TAGCGCTC+ACTGCATA
GACTACCCGGGTATCTAATCCTGTTTGATACCCGCACTTTCGAGCTTCAGCGTCAGACGTACCCCAGTGGACTGCCTTCGCAATCGGAGTTCTTTAGGATATCTAAGCATTTCACCGCTACACCCTAAATTCCATCCACCTCTAGTACTCTCAAGACAACCAGTATCAACGGCAAGGCATGGTTGAGCCACACTATTTAACCGCTGACTTAATCGCCCGCCTACGCTCCCTTTAAACCCAATAAATCCGGATAACGCCCGCATCCTCCGTATTACCGCGGCTGCTGGCACGGAGTTAGCCG
+
CCCCCGGGGGGGDFGGGGGGGGGGGGGGGGFFFFGGGGGGGGGGGGGGFGGGGGGGDFFGFGGGGGGGGG,EFFGGGGGGGEGGGF@CFGGGFEFA?FGGGFGGGGFFDFGGGGGGG=@CDFGGGGGGGGGGGFFDFFFGGFF7DFEGFGFFFGGGFFCFGG<C@DFFGG=>EE>DDGFFGCFFF7C+8,D@DFGFFG6EECAAB425A>C4<F2?DDD2?>(52>7;>G;EF).)/=EC<@@.2<3490)3(93*((-49)4>GBFF9:.44)64(2-.3,408::?152;0)282-)4(
@M02996:162:000000000-B87FG:1:1101:25380:7741 2:N:0:TAGCGCTC+ACTGCATA
GACTACTGGGGTATCTAATCCTGTTCGATACCCGCACCTTCGAGCTTCAGCGTCAGTGACACTCCGGCAAGCTGCCTTCGCAATCGGGGTTCTTCGTGATATCTAAGCATTTCACCGCTACACCACAAATTCCGCCTGCCTCGCGTGTACTCAAGTACGCCAGTTCGCGCTGCAATCCGCGGGTTGAGCCCGCGCATTTCACAACACGCTTGACATACCGCCTACGCTCCCTTTAAACCCAATAAATCCGGATTACACCCGGCCCTCCCGTTTTACGCCGCCTCTTGGACCGGATTTGTC
+
CCCCCGGGGGGG@FFFFGGGGGGGGGGGGFEGGGGGGGGGGGFGGDGGFGGGGGGGGGGGGGGGGGGGGGGGGFGGGGGGGGGGGGGGGFEFGGGGGGGFFFGGGFGGGGGGGGGGG>BDGGGF7BFGGGGGGGGGGFGGGFFGDGFFFGFF;FCFGGGGGEBGGFDGGGGFGFFEFGFFGGGCFGBFBFF1:;D02CFEFGEFDAFD983((9)9<=*47--80,94:C?773)<AAGGB(:26>))230(,).:).(-()(()((,-4,.(-..(((((-(-(.)))4(-..*2+))-
@M02996:162:000000000-B87FG:1:1101:19606:7750 2:N:0:TAGCGCTC+ACTGCATA
GACTACACGGGTATCTAATCCTGTTTGCTCCCCACGCTTTCGAGCCTCAACGTCAGTATCTGTCCAGTATGGCGCCTTCGCCTCCGGTGTTCCTCCTAATATCTACGCATTTCACTACTACACTAGGAATTCCCCATACCCCTCCAGTACTCTAGTTTGACAGTTTTCAAAGCAATTCCTGAGTTAAGCTCAGGGTTTTCACTCCAACCTTGCCATTCCGTCTACGCTCCCTTTACACCCAGTAAATCCGGATAACGCTTGCCCCCTACGTATTACCGCGGCTGCTGCCACGTATTTACC
+
CCCCCGGGGGGGGGGGFFFGGGGGGGGGGGGGGGGGFGGGGGGGGGGGGGGGGGGGGAGGGGGGGGGGDGCBFFGGGGGFDFGGGDCFGGGGFFFFGEFCFFGGFGFGGGEGGGGGF=DFGEFGFDF=FFGGGGG8FCDEGFFGG88A+?DD@>DGGG8@EFECFFFFGFDFGFG=DFEFCA?EFFFG=BFEFF6==FFFECEFFFB):AGFFF@@EFFCG:1:8/:9AGDDGF=CCBFE99>E=C?EC=:(;D<9,.//,1;):(((64()15))6(-(,13430)),..10.+39:)5
@M02996:162:000000000-B87FG:1:1101:28255:7751 2:N:0:TAGCGCTC+ACTGCATA
GACTACCGGGGTATCTAATCCCGTTCGCTACCCTGGCTTTCGCACCTCAGCGTCAGGATATGCCCAGGAAGCCGCCTTCGCCACCGGTGTTCCTCCTGATATCTACGCATTTCACCGCTACACCAGGAATTCCACTTCCCCATACATACCTCAAGTCTGCCAGTATCAGAAGCAATCCGAGGTTGAGCCTCGGAGTTTCACATCTGACTTAACAAACCGCCTACGCGCGCTTTACCCCCCCGAAATTCGGACAACGCTCGCCCCCCCCGTATTTCCGCGGGCGCTGGGACGGGTGTTGCCG
+
CCCCCGGGGGGGGGGGGGGGGGGFGGGGGGGGGGFGGGGGGGGGGGGGGGGGGGGGGGGGGGGGGGGGGGFGGGGGGGGGGGGGGGGGGGGGFGGGGGFFGDFEFGGGGGGGGGGGG:3=@EGGGGGFGGGGFGFCGGFFGFFGG9CDDDDEGGGGGGGGGGFFADGG7DCFF9CGFGFEGGGGFFFGD@C>*9C@DGFFEF<E:A?EFAFFFF3A>>)(236=3:;FB>(3>4-).4C*(((-.3:414>>04(),---496;C(4924(.5)-611,2((-,,(-((.43))*2*.)5(
@M02996:162:000000000-B87FG:1:1101:22778:7756 2:N:0:TAGCGCTC+ACTGCATA
GACTACCCGGGTATCTAATCCTGTTTGATACCCGCACTTTCGAGCTTCAGCGTCAGACGTACCCCAGTGGACTGCCTTCGCAATCGGAGTTCTTTAGGATATCTAAGCATTTCACCGCTACACCCTAAATTCCATCCACCTCTAGTACTCTCAAGACAACCAGTATCAACGGCAAGGCATGGTTGAGTCCCACTATTTAACCGCTGACTTAATCGCCCGCCTACGCTCCCTTTAAACCCAATCAATCCGGCTAACGCTCGCATCCTCCGTCTTACCGCCGCTGCTTGCCTGTACTTAGCC
+
CCCCCGFGGGGGGGGGGGGGGGGGGGGGGCDFFFFGGGGGGGGGGGGG9FFEGGDGFFFG7FFFGEGGGG@EFGGGGGGFGEEGFGC,@FGGGFGFFCDGGDGGDCFFDGGGGGGGG=>DG=FFG@:FGFGGGDEGGGFGFD?+6@;FFFFF9,A,A8@?E>8:@DG:DF8@69=?5@);@CEF<FC+;2D*9?CE;D<0>@8>844>EFFECF)9>?82E9875@2;@G34C3?4<8E5;@(;F?)/26)((941--,,-)-4C2>:2,.,4-.8(((--,,43-512)))**+22)-.
@M02996:162:000000000-B87FG:1:1101:22560:7764 2:N:0:TAGCGCTC+ACTGCATA
GACTACTAGGGTATCTAATCCTGTTCGCTCCCCACGCTTTCGCGCCTCAGCGTCAGTTACGGCCCAGTAAGTCGCCTTCGCCACTGGTGTTCCTCCCGATCTCTACGCATTTCACCGCTACACCGGGAATTCCACTTACCTCTTCCGTACTCCAGCTCTGCAGTCTCCAAAGCAATTCCCACCTTGACAGCAGGACTTTCATTCCGGACTTACCGCGCCCCCTACCCGCCCGTTACGCCCAGTCCTTCCGGCCCACGCTCCCCCCCACCGTTTTACCGGTGCAGCTTGTCCGGAGTTAGC
+
CCCCCGGGGGGGFGGFGGFFGGGGGGGGGGGFBFGGGGGGGGGGGGGGGGGGGGGGGF@F7@FFG7EFGGFGGGGGGGGGGG7FGFGEFGGGGFEFGCCFEFGGFGGGECFAEFGGG:?CDEFF@E@4CFEDFFGGG9EFGEFGGGDD6CFE,3+@=FCGFC=:AAEEFC,;6A?GFGFF9BEFGC6**2D<*3*/7FFF4,*::/-555;**)(828:(2..3=(1(683(124<:?G=8(()))6976)(-)-*--,-(*--920,:(,((-.2-((-(()-)()((-)())22*)))
@M02996:162:000000000-B87FG:1:1101:5645:7766 2:N:0:TAGCGCTC+ACTGCATA
GACTACAGGGGTATCTAATCCTGTTTGCTCCCCACGCTTTCGAGCCTCAACGTCAGTTATCGTCCAGTAAGCCGCCTTCGCCACTGGTGTTCCTCCTAATATCTACGCATTTCACCGCTACACTAGGAATTCCACTTACCTCTCCGATACTCTAGCTTGACAGTTCCAAATGCAGTTCAGGAGTTGAGCCCCCGCATTTCACATCTGGCTTGCCATGCCGTCTGCGCTCCCTTTAAACCCAGTAAATCCGGATAACGCTTGCACCATCCGTTTTACCGCGGCTGCTGTCACGTATTTCGC
+
CCCCCGCFGGGGGGGGGGGGGGGGGGGGGGGGEGGGGGGGGGFGGGGGGDGGGGGGGECDEGD?@CCFFGFF@FEFFGGGGBCDFFFFGGGGGGGGGGGFFFGGGCEGGGGGGGGGG@BGGEFGG<E8FGGGF8FG8FD>69;8D=:@@DFD=@@GCEDFGADCA9FGFGGF8FDFCCEFFGGGCFEGEGGFEFD5>CA*7:*;>AE4>AFBF6*10395/8=>E9@(6CDFG;9);<EE<;;);5??;::1@E<C/((--13)9(4(8:-).(-5.(-(,-91())).64,.)+3<43:
@M02996:162:000000000-B87FG:1:1101:22903:7770 2:N:0:TAGCGCTC+CCTGCATA
GACTACCAGGGTATCTAATCCTGTTTGATACCCGCGCCTTCGAGCCTCAGCGTCAGTTACGGGCCGGAAAGCTGCCTTCGCGATCGGAGTTCTTCGTGATATCTATGCATTTCACCGCTACACCACGAGTTCCGCCTTCCTCTCCCGCACTCAAGGGCGACAGTTCCAACCGCGGGATCGGGTTGAGCCCGACTATTTTACGGCTGGCTTATCACTCCGCCTGCGCTCCCTTTAAACCCAATAAATCCTGATAACGCTCGGACCTTCCGTCTTACCGCTGCTGCTGGCCAGGGGTTACCG
+
CCCCCGGGGGGGEGGGGFFGGGGFEGGGGCDFEFGGGGGGGGGGGGGGFFGGGGGGGG<FGEGEGGGEEEEFGGFGGGGGGGGGFGGCFBFFE?EGFFFGGFGGGGGGGDFGGGGGG>DGDFFF@FE=BFGGGD6DGEGGGFFD?F5FEG>EFG6F6C+?EC=@FCFFDGEFGF<C5?5>EEGC<*68;GD9EBGECGFCDG699<?F?F4<A6>@<;94:42:32189E8<F25)53C56B)4@<>8*.0.50.1-----/(39>723.,(-)-.((((-).3),4(((-().2:1).(
@M02996:162:000000000-B87FG:1:1101:22554:7782 2:N:0:TAGCGCTC+ACTGCATA
GACTACTAGGGTATCTAATCCTGTTCGCTCCCCACGCTTTCGCGCCTCAGCGTCAGTTACGGCCCAGTAAGTCGCCTTCGCCACTGGTGTTCCTCCCGATCTCTACGCATTTCACCGCTACACCGGGAATTCCACTTACCTCTTCCGTACTCAAGCTCTGCAGTCTCCAAAGCACTTCCCACCTTGAAAGCAGGACTTTCACTCCGGACTTACAGCGCCGCCTACCCGCCCTTTACGCCCAGTCCTTCCGGACAACGCCCGCCCCCTACGTATTACCGCCGCTGCTGGCACGTCGTTAGC
+
CCCCCGGGGGGGGGGGGFFGGGGGGGGGGGGGEFGGGGGGGGGGGGGGGGGGGGGGGGGGCCFFGFGGGGGGGGGGGGGGGGGGGGEGGGGGFFGGG>EGGFGGEGGGGGGGGGGGG=ADCEFG@CFFEGGGGGGGG=DFGDFGGGFFFGFFEDFGFGGGFFE=FFGGD,,;@F+AFGFF9DEFF>C>6CF);94>=GFF4><BD*6=>BGFF8@F2=C6E;306=;(6C>>G>2<::CE114.).:<D:.(3719--(-,>2;D>08<-.4)44<230(,1((-).(63>00)*2*(()
@M02996:162:000000000-B87FG:1:1101:22899:7787 2:N:0:TAGCGCTC+ACTGCATA
GACTACCAGGGTATCTAATCCTGTTTGATACCCGCGCCTTCGAGCCTCAGCGTCAGTTACGGGCCGGAAAGCTGCCTTCGCGATCGGAGTTCTTCGTGATATCTATGCATTTCACCGCTACACCACGAGTTCCGCCTTCCTCTCCCGCACTCAAGGGCGACAGTTCCAACCGCGGGATCGGGTTGAGCCCGACTATTTTACGGCTGGCTTATCACCCCCCCTGCGCTCCCTTTAAACCCAATAAATCCGGATAACGCTCGGACCTTCCGTATTACCGCGGCTGCTGGCCCGGATTTTGCC
+
CCCCCGGGGGGGDFGGGGGGGGGGGGGGGGGGGGGFGGGGGGFGGGGGCEGEGGFGGGEGGG7CGGG7FFFFGGGGGGGGGCFGEGF:CFFGFGGGFGDFGFGGAGGFGDGGGGGGG=?@DGGGCFF@CCEGGEGGGGGGGEFGGGBGFGFFGG6C6C6EEG>FGFGGGGGFGFCE)955CEFGGC;C@GG>EEDF3FFEFDBB27:?056><6<).7)(:46?>>6:;F74D9><4:E5<7))9:)45(0,1=7*-----)4748424)((.).-(((-1(3-.,4(8(300)*3+),4
@M02996:162:000000000-B87FG:1:1101:27518:7804 2:N:0:TAGCGCTC+ACTGCATA
GACTACAGGGGTATCTAATCCTGTTTGCTCCCCACGCTTTCGTGTCTCAGCGTCAGTTGTCGTCCAGTAATCCGCCTTCGCCACCGGTGTTCCTCCCGATATCTACGCATTTCACCGCTACACCGGGAATTCCAATTACCTCTCCGACTCTCAAGAAGAACAGTTTCAGACGCAGTCTATGAGTTAAGCCCATAGATTTCACATCTGACTTGCTCCCCCGCCTACACACCCTTTACACCCAGTAAATCCGGATAACGCTTGCCACCTACGTATTACACCCGCTGCTTGCACGTAGTTAGC
+
CCCCCGFGGGGGGGGGGGGGGGGGGGGGGGGGGFGGGGGGGGGGGGGGGGGGGGGGGGGGGGGGGGGGFGGGGGGGGGGGGGDGFGCFGGEGFGGGGGCF7:DGGGGGGGGGGFGGGADGD>FGGGGGGGGGGGGFG;DFFEFGGEBGAGFDFCD,=FGGGGFFGFGGGFGFGFGEFGECCFGGG>@C@FGDFADAACAEEFEEF68EFFGFF=>FDBC2=63236:/:>;DG);CEECED0;C657<C>D:::69---,-1446:(.5:.)63..)).(((471))),.8,0);;0).)
@M02996:162:000000000-B87FG:1:1101:8243:7815 2:N:0:TAGCGCTC+ACTGCATA
GACTACTAGGGTATCTAATCCTGTTTGCTCCCCACACTTTCGCGCCTCAGCGTCAGTTGTCGTCCAGAAAGCCGCCTTCGCCACTGGTGTTCCTCCTAATATCTACGCATTTCACCGCTACACTAGGAATTCCGCTTTCCTCTCCGATACTCAAGAATAACAGTTTCAATCGCAGCTCCGGAGTTGAGCCCCGGTATTTCACGACTGACTTGCTATCCCGCCTACGCGCCCTTTACACCCAGTAAATCCGGACAACGCTTGCCCCCTACGTATTACCGCGGCTTCTGGCACGTAGTTAGC
+
CCCCCGGGGGGG@FGGGEFGGGGGGGGGGGGGGGGGGGGGGGGGGGGGGGGGGEFGGGGGGGGGGGGGGGGGGGGGGGGGGGGGGGFFCFFGGGGGGGCFFFGGGGGGGGGGGGGGG@5DDEF;FEGFFGGGGGGDGGGGDEFGGC@FED==EDFD8DDFFFDEEFGGCEEFGFGGFGFF8ECEFGFFCFGAFFG>DGFFFGBFFB>E=FC3CFFFEFF2C3:<@1@(3:9@CECEE3?C??:6*<5<7708;>:>--4(,>4)17;B?2.,6365),----((..67:B<0.0/;<.6>
@M02996:162:000000000-B87FG:1:1101:8224:7816 2:N:0:TAGCGCTC+ACTGCATA
GACTACTAGGGTATCTAATCCTGTTTGCTCCCCACACTTTCGCGCCTCAGCGTCAGTTGTCGTCCAGAAAGCCGCCTTCGCCACTGGTGTTCCTCCTAATATCTACGCATTTCACCGCTACACTAGGAATTCCGCTTTCCTCTCCGATACTCAAGAATAACAGTTTCAATCGCAGCTCCGGAGTTGAGCCCCGGTATTTCACGACTGACTTGCTATCCCGCCTACGCGCCCTTGACACCCAGTAAATCCGGACAACGCTCGCCACCTACTTATTACCGCGGCAGCTGGCAGGAGGTTAGC
+
CCCCCFGGGGGGGGGGGGGGGGGGGGGGGGFF@FGGGGGGGGGGGGGGGGGGGGGGGGGGGGGGGGGGGGGGGGGGGGGFGGEGGGGEFFGGGGFGGGGGGFGGGGGGGGGEDFGGG=ADDDFGDGGFEFGGGGGGGGFGFEFGGGB@9C78E>DFGGGGGGDCCDFFFA,@FEGG69858BEEGFAG@GGAEFG@BFFFEED=A>@=BFFEEF>+5;;5=,42;6@61E197(749;FE00:9845<C1)(-)4<--((-9-4<::?.)..4<96.4271(((,.(,1((())*22)(.
@M02996:162:000000000-B87FG:1:1101:18420:7839 2:N:0:TAGCGCTC+ACTGCATA
GACTACCGGGGTATCTAATCCTGTTTGCTCCCCACGCTTTCGAGCCTCAACGTCAGTTATCGTCCAGTAAGCCGCCTTCGCCACTGGTGTTCCTCCTAATATCTACGCATTTCACCGCTACACTAGGAATTCCACTTACCTCTCCGATACTCTAGCTTGACAGTTCCAAATGCAGTTCAGGAGTTGAGCCCCCGCATTTCACATCTGGCTTGCCATGCCGTCTGCGCTCCCTTTACACCCAGTAAACCCGGATAACGCTTGCACCATACGTATGACCTCGGCTGCTGGCACGTATTTAGC
+
CCCCCGGGGGGCFGGGGDFFGGGGGGGGGGFGCFGGGGGGGGGGGGGGGGGGGGGGGGGGGGGGGGGGGGFFGEEGGGFGGGGGGGGGGFGGGGGGGGGGFFGGGGGGDGFGGGGGGA?DCEFGG@FBFGGGGGGGGGFFGEFGGC5>@DFFGGGGGGD?FG5DFFGGG9EFGF+@BFEFF??;DCEGEGGAEEGFDGFF<F42<=64>AGFFFFFBFF>4605:6>(3C?3?;<C34C521@)37)(2.)46397---,-92<F:)3(,...()6,).(-14((2:02(.408EGG--)
@M02996:162:000000000-B87FG:1:1101:12862:7857 2:N:0:TAGCGCTC+ACTGCATA
GACTACAGGGGTATCTAATCCTGTTTGATCCCCACGCTTTCGTGCCTGAGCGTCAGTTGCGAGCTCGTGACCTGACTTCTCGATCGGTGTTCTGTGACATATCTAAGCATTTCACCGCTACACATCACATTCCGGCCACGTCTATCGCACTCTAGTCCGGCAGTATCCAAGGCACGATTGGGGTGTATCCCCAACTTTTCACCCCTGACTTACCGATCCGCCTGCGCCCCCTTTAAACCCAGTAAATCCGGATAAGTCTCGTATCCCCCTTTTTACGTCGGCTCCTGGCACGGTGTATCC
+
CCCCCGGFGGEFCEFFCEFFFGGGGGGGGFE<F@@FGGGGF7FGGFFAFGGGGGGDGGGGC7@C@FCGFEFFGFFFCGGGFFGF@EFFGFGGGGGG9EFGFFED,CEFF9EFGGGFG=?CGEF8EF9<EFGGGD+====BGD??8EAGDG?83,+CFG68EG),6CF,=FFFFFGE5+03@,*@**1+9EF<*3C:;@FFFGFD>?::58=846()029(7,/(1,:23:1(*.)6).;E3(,-*6-)*(0(,))*)-).4*3(9))(17().4.5(((-(((((().,(.-7./:+.))
@M02996:162:000000000-B87FG:1:1101:12876:7867 2:N:0:TAGCGCTC+ACTGCATA
GACTACAGGGGTATCTAATCCTGTTTGATCCCCACGCTTTCGTGCCTGAGCGTCAGTTGCGAGCTCGTGACCTGACTTCTCGATCGGTGTTCTGTGACATATCTAAGCATTTCACCGCTACACATCACATTCCGGCCACGTCTATCGCACTCTAGTCCGGCAGTATCAAAGGCACGATTGGAGTTGAGCCCCAACTTTTCACCCCTGACTTACCGCTCCGCCTGCGCACCCTTTAAACCCAATAAATCCGGATAACGCTCGTATCCCCCGTATTCCCTCCGCTGCTGGGACCGAGTTAGC
+
CCCCCFGGGGGGGGGGGGGGFGGGGGGGGGDEFFFGGGGGGGGGGGGGGGGGGGGGGF<FFEBCFFGGGFGFGGGGGGGGGGGGFGFCCFGGFGGG9FEGFDFCFFFGGGGGGGGGGAEDGFGGFFFGFGGGGFEDGEGGGDFDFGFGBGDEFDFGFG8EG?ADFBEGCCGFGFGE5FF9CEFGGGF@@FG>>5C@EGFFFGBFBA9BBFGEFFF)-8C>C6((((.(3B;(;@C?9AFGF((.045:C0)4259=--(-(/(.*.5:173(..).)).((--3>0:(((((.)*28)..
@M02996:162:000000000-B87FG:1:1101:28320:7881 2:N:0:TAGCGCTC+ACTGCATA
GACTACTGGGGTATCTAATCCTGTTTGCTCCCCCGACTTTCGCGCCTCAGCGTCAGTGCTGTTCAAGGAATCCGCCTTCGCCTCCGGTGTTCTGCAGGATATCAACGCATTTCACCGCTACACCCTGCATTCCGATTCCCTCTCCCAGACTCGAGTCCTGTAGTTTCAAGCGCACTTTCCGGGTTGGGCCCGGAGATTTCACACTTGACACGCAAGACCGCCTACGCGCCCTTTACGCCCAGTAACTCCGAACAACGCTCTTGGCCTCCGGATTACCGCGGCTGCGGGCACAGAGTTAGC
+
CCCCCGA<FGGGGGGGGGGGGGGGGGGGGGGGG++@FGEGG@FGGGGGGGGGGGGGGGGGFFGG,FFG<CEF<FGGGGGGGF::DECGEG@FEEE,AF7E,CE8EFEGCEEGFGGFE:5@DEGD4?FFFFGGGG+6=FFGGDFGGF5D;DFE8DCFGFGC@EFDFFGD+,3@EB?C;DEFEC*@F58?@EC4*/C2@GCCEFE@DBE=;428@82=8;;:=./6@<>39EF(7:A>(4:C08749)-4247315,9.---42))24),(((,(-).)-(-(.44(-(,76<(./33+).-
@M02996:162:000000000-B87FG:1:1101:12633:7882 2:N:0:TAGCGCTC+ACTGCATA
GACTACCCGGGTATCTAATCCTGTTTGCTACCCACACTTTCGTGCCTCAGCGTCAGTTAGAGCCCAGTAAGCCGCCTTCGCCACTGGTGTTCCTCCGAATATCTACGCATTTCACCGCTACACTCGGAATTCCGCTTACCTCTACTCCACTCAAGAACTACAGTTTTGGATGCAGTTCCGGGGTTGAGCCCCGGTATTTCACATCCAACTTGCAGTCCCGCCTGCGCACCCTTTACACCCAGTAAATCCGGACAACGCTTGCCACCTACGTATTACCACGGCTGCTGGCACGTTGTTTGC
+
CCCCCFGGGGGGGGGGGGGGGGGGGGGGGGGEFFGGGGGFGGGGGGGGGGGGGGGGGGFF<FFGGFGGGGGGGGGGGGGGGGGGGGFGGGGGGEFFEFGGGFGGGGGGGGGGGGGGG>BDDEFGGGGEGGGGGGGGGGGFGDDFGGFGFGFDGDF=EFGFGGBCFFGGGFFFGFGGFGFFEDGEGDFFCEGADFGB=FFFFGF45;>EFFGFFF5078;8:6:<670(6C;=FFFFEEFE03=67<44C956>@?C(---,146DFFFF:.)).65)),(-46(())(,.)(..*2/((6
@M02996:162:000000000-B87FG:1:1101:28303:7893 2:N:0:TAGCGCTC+ACTGCATA
GACTACTCGGGTATCTAATCCTGTTTGCTCCCCCCACTTTCGCGCCTCAGCGTCAGTGCTGTTCTAGGAATCCGCCTTCGCATCCGGTGTTCTGCAGGATATCTACGCATTTCACCGCTACACCCCGCCTTCCTATTACCGCTCCCAGACTCCAGTCCTGTAGTTTCAAGCGCACTTTCCGGGTTGGGCCCGGATATTTCACACTTGACTCGCCACACCGCCTACGCGCCCTTTACGCCCAGTAAATCCGAACAACGCTCCTCTCCTCTGTATTACCGCGGCTGCTGGCACGGCTTTCGC
+
CCCCCG9,BCCFGGFGGGGGGGGGGGGGGGGGGF+@FFGGGFCEGEGGFFFDGGGCF,6,6CFB,,<6:CDFFGFGGGGGG78+@@@FGFGEGEE,,::FC4=,@?BFGGGGGGGGG:?DDEG,4++8+88EF9,6+,73+:9?D@<,;=DE,@=,EFC,5@EC@FGG7,3<@D5CF*>AEDGGE4)7>FG>;B*6*CFEFGF@3+)74++61)4)/:53:;;;?09(7?>>FF9<-4>EF(54=))6965(,82F(-(((*()2()4)).)6.)).(-(,-39(.).:(,())/*+).1
@M02996:162:000000000-B87FG:1:1101:20489:7901 2:N:0:TAGCGCTC+ACTGCATA
GACTACAGGGGTATCTAATCCTGTTTGCTCCCCATGCTTTCGTGCCTCAGCGTCAGTTACAGCCCAGTAGGCCGCCTTCGCCACTGGTGTTCCTCCGAATATCTACGCATTTCACCGCTACACTCGGAATTCCTCCTACCTCTACTTCACTCAAGACCCGCAGTCTCGGATGCAGCTCCGCGGTTAAGCCTCGGTATTTCACATCCAACTTACAGTCCCGCCTGCGCACCCTTTACACCCAGTAATTCCGGACAACGCTCGCCTCCTACGTATTACCTCGGCTGCTGGCACGTAGTTAGC
+
CCCCCGFGGGGGGGGGGFGGGGGGGGGGGGGGGG<CFGGGGGGGGGGGFGGGGGGEG<F<,;B,@CCFE<9E@FEGGGGGG:FC8DFGGGGG49EA+@FCFFGGGFGGGGGGGGGGG:@?CEFFD+++@DEGG,@D?9E=2::+?4;;CFFD,@D,,@==C@=F,?+1+6+?DF?,;CC0+54@F5:DAF,::AD=@GFFFF*9:*0:>FC.;A*17??:E@>(3:92:D??D;CEEFGE?36)1))1345(-0(*(-,(-14(14:27:4)6:).-).(--(,(,)(,(410)*2+.))
@M02996:162:000000000-B87FG:1:1101:20272:7903 2:N:0:TAGCGCTC+ACTGCATA
GACTACTGGGGTATCTAATCCTGTTTGCTCCCCACACTTTCGCGCCTCAGCGTCAGTTGTCGTCCAGAAAGCCGCCTTCGCCACTGGTGTTCCTCCTAATATCTACGCATTTCACCGCTACACTAGGAATTCCGCTTTCCTCTCCGATACTCAAGAATAACAGTTTCAATCGCAGCTCCGGAGTTGAGCCCCGGTATTTCACGACTGACTTGCTATCCCGCCTACGCGCCCTTTACACCCAGTGAATCCGTGCAACGCTTGCCACCTACGTCTTACCGCGGCTGCTGGCCCGTGTTTAGC
+
CCCCCGGGGGGFCFGGGDFFGGGGGGGGGGGGGGGDGGGGGGGGGGGGGGGGGGGGGGFGGGGGGGGAFGGFGEGDGGGGGGGGGGGGGGGGGGGEGFAFGFFGGGGGG>=FEFGGG=@CDFGGGGGGGGGGGGGGGF9DGFFGGC>@?DD*336FCFGFFFBCGFGG+EEFFECEFGFE+@@A@DAFBGGFEFDBDFAC4D5)6?==>BGFFF?ABA<5C3(456;69C9(;;>C).;=405)*.54>404:55*,-(,(13-64(5,(.(.4)<70(,(-47:770(.3-0)**0))-
@M02996:162:000000000-B87FG:1:1101:20285:7918 2:N:0:TAGCGCTC+ACTGCATA
GACTACTGGGGTATCTAATCCTGTTTGCTCCCCACACTTTCGCGCCTCAGCGTCAGTTGTCGTCCAGAAAGCCGCCTTCGCCACTGGTGTTCCTCCTAATATCTACGCATTTCACCGCTACACTAGGAATTCCGCTTTCCTCTCCGATACTCAAGAATAACAGTTTCAATCGCAGCTCCGGATTTGAGCCCCGGTATTTCACGACTGACTTGCTATCCCGCCTACGCGCCCTTTACACCCCGTAAATCCGGGCAACGCTTGCCACCTCCGTTTTACCGCGGCTTCTGGCACGTCGTTATC
+
CCCCCGGGGGGGGGGGGGGGGGGGGGGGGGCFEGGGGGGGGGGGGGGGFGGGGGGGGGCGFFGGGGGFFFFFGGGGGGGGGGGGGGCFFGGGFGFFGFGFEFGGEGGGGGGGGGGGGABDGFGFFE8EGEFGGGGGGGGGGFFGG>8F>DFFCF6,@DGCFF*<EFGGFFG9FFGGFGEF83+@>=A*8CG>5@92)@BEEF=AFFFBEFGEE878>AF@G@<<@213;E>>CE)9C);8-94-.4:491),4>11---(3C2)241(.4,).4..-,(---4(.44))(5:7)/*2(..
@M02996:162:000000000-B87FG:1:1101:19939:7920 2:N:0:TAGCGCTC+ACTGCATA
GACTACCAGGGTATCTAATCCTGTTTGATACCCATGCTTTCGTGCCTGAGCGTCAGTTCATCTCTGGACAGCTGCCTTCGCAATCGGAGTTCTGCAGCATATCTAAGCATTTCACCGCTACACGCTGCATTCCGCCATCCTCGACATGACTCAAGACAACCAGTATCAACGGCAGTTTCAGAGTTGAGCTCCGAGATTTCACCGCTGACTTAATCGCCCGCCTGCGCACCCTTTAAACCCAATAAATCCGACTAACGCTCGCATCCTCCGTCTTACCTCCGCTGCTGGTCCGGGTTTAGC
+
CCCCCGGGGGGGGGGGGFGGGGGGGGGGGGFGGGGGGGGGGGGGGGGGGGGGGGGGGGG9FGEFGGFCEFEEFFGGGGGFEGGGGG78@FGGEAEEAFEGGFGGGDFGGGGGGGGGG>DGGDF6EC:FGFGGGEGG8@@DCD>6C4=A<FFFGGGFDDFGGGFFFFGDGGGFG>CGFGF?6@DFFFEG@@FC9@958FFFFGFFA?=@BFF46=:5>B;>E96:@5@5@E?,8@ECE<FC<0@.;<?777),45=C,-,49D;<D?2.893(.<4:()-(--4-1:)4().6.)**/().
@M02996:162:000000000-B87FG:1:1101:26431:7922 2:N:0:TAGCGCTC+ACTGCATA
GACTACTCGGGTATCTAATCCTGTTTGCTCCCCATGCTTTCGTGCATCAGCGTCAGTTAGAGCCCAGCAGATCGCCTTCGCCACTGGTGTTCCTTCCAATATCTACGCATTTCACCGCTACACTGGAAATTCCATCTGCCTCTACTCCACTCAAGCTACACAGTTTCAAACGCAGTTCAGAGGTTAAGCCCCTGCATTACACGTCTGACTTACATAGCCGCCTACGCACCCTTTACACCCAATAAATCCGGACAACGCTTGCTCCCTACGTATTACCCCGGCTGCTGGCACGTAGTTCGC
+
CCCCCGGGGGGGEFGGGGGGGGGGGGGGGGGGGGGGGGGGGGGGGGGGFFGGGGGGGGGGGGGGGGGGGGFGGGGGGGGGGGGGGGGFGGGGGGGGGGGGEEGGGGGGGGGGGGFGG:?=DCFGGGGGFGGGGGGGGGGGGEFGGGFFFGFFGGCE6EFGGGDFGFCFGFGFGFGGFGFFFGGGGGEFFFGFFFGFFGFF@FD@>:CCEF@EFFFBAFF8@=9AFDF4>EFFGE4CFEGGF=2);@??8:56>E?F..(//7)76=;)(445<?)6)(----(,83:4?<?<.)*23)(-
@M02996:162:000000000-B87FG:1:1101:20489:7923 2:N:0:TAGCGCTC+ACTGCATA
GACTACAGGGGTATCTAATCCTGTTTGCTCCCCATGCTTTCGTGCCTCAGCGTCAGTTAAAGCCCAGTAGGCCGCCTTCGCCACTGGTGTTCCTCCGAATATCTACGCATTTCACCGCTACACTCGGAATTCCGCCTACCTCTACTTCACTCAAGAACCGCAGTTTTGGATGCAGCTCCGAGGTTAAGCCTCGGTATTTCACATCCACCTTACAGTCCCGCCTGCGCACCCTTTACACCCAGTAATTCCGGACAACGCTTGCCACCTACGTATTACCGCGGCTGCTGGCACGTAGTTAGC
+
CCCCCGGGGGGGGGGGGGGGGGGFGGGGGGGGGGGGGGGGGGGGGGGGGGGGGGGGGGG,<CFFGGGGGGGFGGGGGGGGGGGGGGFGGGGGGGGGFFGGGFGGGGGGEDFGGGGGE@DGDGGGGGEFGGGGGGGGG>DGGDF7DFDGFGFFGGGCFGGGGGFGGFGCD?FBFFDFAFC>B>EEFFECAFF:>DG55FFFCGEFFFE)>FGFFFFFEFG>G5(-9-::@G<DGF3>CEFG;<6>;?CEC=0:;>?D-,---9:AGBF:(842.:6A<14(443,3::302<<>)/;<)..
@M02996:162:000000000-B87FG:1:1101:19957:7923 2:N:0:TAGCGCTC+ACTGCATA
GACTACCAGGGTATCTAATCCTGTTTGATACCCATGCTTTCGTGCCTGAGCGTCAGTTCCTCTCTGGACAGCTGCCTTCGCAATCGGAGTTCTGCAGCATATCTAAGCATTTCACCGCTACACGCTGCATTCCGCCATCCTCGACATGACTCAAGACAACCAGTATCAACGGCAGTTTCAGAGTTGAGCTCCGAGATTTCACCGCTGACTTAATCGCCCGCCTGCGCCCCCTTTAAACCCACTAACTCCGGATAACCCCCGCCTCCTCCGTTTTCCCGCCGCTGCTGGCACTGCGTTCAC
+
CCCCCGGGGGGGFGGGGGGGGGGGGGGGFFFFGGGFGGGGGGGGGGG9CFGGGGEGGGG,FGAFGGG,CECAFGGGGGGGGFGGD@B,@FFFFFGA?FGFEDFFG<EGAFFFGGGGG5@DDFGGGDGGGGGGG?EG6CFGGD58@+:,4ACE8=DEF8,@EEDG,=DF8E8>E?8=DFF;7,6=F:*+82<@5?>8=DFFEEF=A?5AFFG*:9>:@BDAE6/(8(0(08:(5=))1.<8;(/.2().;1)(6>42(((--)((981319().4)53(-(--3(34042(2(0*;A*4()
@M02996:162:000000000-B87FG:1:1101:6364:7927 2:N:0:TAGCGCTC+ACTGCATA
GACTACACGGGTATCTAATCCTGTTCGCTACCCACGCTTTCGAGCCTCAGCGTCAGTTACAGACCAGAGAGCCGCTTTCGCCACCGGTGTTCCTCCATATATCTACGCATTTCACCGCTACACATGGAATTCCACTCTCCCCTTCTGCACTCAAGTTTAACAGTTTCCAAAGCAAACATTGGTTGAGCCCATGCCTTTAACTTCAGACTTACTAAACCGCCTGCGCTCGCTTTCCGCCCAATAAATCCGGACAACGCTCGGGACCTACGTATTACCGCGGCTTCTGGCCCGTCGTTAGCC
+
CCCCCGGGGGGGGGGGGGGGGGGGGGGGGGDGDGGGGGGGGGGGGGGGGGGEGEGGGGGGGGGFGGGGGGGGGGGGEGGGGGGGGGCFEFFFGGGGGGGGFFFFGGGGGGGGGGGGE:?CDBFCFGGGGGGGGGGGGDFGGADDGC9FFGBDDF?AC8DCEDBGFDGGGDFFFFG8CFCFDDECFG@G8+:=FF>7AFA58CA=AA5)09+AE>:*7;3:=6(7595:2>(65))((6=;(=;FA5?31(221<31(,,,(1-4<(),(4.62).61((---(.)).)((,-))1/*4.7
@M02996:162:000000000-B87FG:1:1101:3723:7934 2:N:0:TAGCGCTC+ACTGCATA
GACTACACGGGTATCTAATCCTGTTTGCTCCCCACACTTTCGCGCCTCAGCGTCAGTTGTCGTCCAGAAAGCCGCCTTCGCCACTGGTGTTCCTCCTAATATCTACGCATTTCACCGCTACACTAGGAATTCCGCTTTCCTCTCCGATACTCAAGAATAACAGTTCCAATCGCAGCTCCGGAGTTGAGCCCCGGTATTTCACGCCTGACTTGCTTTCCCGCCTACGCGCCCTTTACACCCAGTAAATCCGGACAACGCTTGCCACCTACTTATTACCTCCGCTGCTGGCCCGACTTTAGC
+
CCCCCGEGGGGGGGGGGGGGGGGGGGGGGGFFCCGGGGGGGGGGGGGGGCGGGG@GGGGGG>,=BFGFGGCF<FEGGGGFGEE:=DCFFGEGAFGGGE9EFFFC9F8FECEEEGGGE:@GDEF8EGGGDFGG;DG+@@@D?DCC8@5CAGFEFEGDG9@FFF<EC++,67@*:>67*=CB88CCFGFFCCFF>>99=FFECG=(/05>EAGFF=*10;?07.313(6(,:66>;<BB<CE<3()*65:F00,9>6C(-.,4C?AG<F(52))6<)-..)(-((213)((,:,))*13:6<
@M02996:162:000000000-B87FG:1:1101:6350:7941 2:N:0:TAGCGCTC+ACTGCATA
GACTACACGGGTATCTAATCCTGTTCGCTACCCACGCTTTCGAGCCTCAGCGTCAGTTACAGACCAGAGAGCCGCTTTCGCCACCGGTGTTCCTCCATATATCTACGCATTTCACCGCTACACATGGAATTCCACTCTCCCCTTCTGCACTCAAGTTTAACAGTTTCCAAAGCAAACATTGGTTGAGCCAATGCCTTTAACTTCAGACTTACTAAACCGCCTGCGCTCGCCTTACGCCCAATAAATCCGGACAACGCTCGGGACCTACGTATTACCGCGGCTGCTGGCACGGTGTTGCCC
+
CCCCCGGGGGGGEGGGGFGGGGGGGGGGGGDFFGGGGGGGGGGGGGGGGGGGGGGGGGGGGGGGGFGGGGGGGGGGGGGGGGGGGGGFGFGGGGGGGGGGGFGGGGGGGGGGGGGGGBFGDEF4EFGGGGGGGGG?FDFFGFFGGGFGCGFFGFGFGGGGGGDFFFGGGFGFGFGDFGEF;DFFGG@FBCGFFAGFFG9ACC<7*+;>CBCEFFEFFF@9?20/(((0(*(45.5;@9F=FFEEC??;<@829>()--,--196C14:(,.6:5.)((((,(((.,504?((00;?*)50
@M02996:162:000000000-B87FG:1:1101:3739:7951 2:N:0:TAGCGCTC+ACTGCATA
GACTACACGGGTATCTAATCCTGTTTGCTCCCCACACTTTCGCGCCTCAGCGTCAGTTGTCGTCCAGAAAGCCGCCTTCGCCACTGGTGTTCCTCCTAATATCTACGCATTTCACCGCTACACTAGGAATTCCGCTTTCCTCTCCGATACTCAAGAATAACAGTTTCAATCGCAGCTCCGGAGTTGAGCCCCGGTATTTCACGACTGACTTGCTATCCCGCCTACGCGCCCTTTACACCCAGTACATCCGGACAACGCTTGCCACCTACGTCTTACCGCGGCTGCTGTCACGTAGTTAGC
+
CCCCCGGGGGGGGGGGGAFGGGGGFGGEFGDFEGGGGGGGGGGGGGGGGGGGGGFGGGGGGGGGGGGGGGGGGGGGFGGGGGGGGGFGFGDFGGGGGGGGFDGG9FFDEGGEFFGGG>@DDEGGGFGCFFGGFCEDCFFGGFFGGEAFEDFFGFCA=E=EFFDFEFGGGGF?EEGGFGFF>C5AFDEGEGGFFFGFDGFFFGFFFB@E=AF5CFCB:FF6E:DFF00,.:6(94<<><EE(85<1<)69<8-15(C(---,944>:?::6.(.36.4(-(--396:>.5<>(0)120.:4
@M02996:162:000000000-B87FG:1:1101:12127:7976 2:N:0:TAGCGCTC+ACTGCATA
GACTACCGGGGTATCTAATCCTGTTTGCTCCCCCGACTTTCGCGCCTCAGCGTCAGTGCTGTTCAAGGAATCCGCCTTCGCCTCCGGTGTTCTATAGGATATCAACGCATTTCACCGCTACACCCTATATTCCGATTCCCTCTCCCAGACTCGAGTCCTGTAGTTTCAAGCGCACTTTCCGGGTTGAGCCCGGAGATTTCACACTTGACACGCAAGACCGCCTACGCGCCCTTTACGCCCAGTAAATCCGAACAACGCTCTTGGCCTCCGTATTACCGCCGCTGCTGGCAACGAGTTAGC
+
CCCCCGGGGGGGGGGGFFGGGGGGGGGGGGFGGGGGGGGGGGGGGGGGGGGGGGGGG<FGFGGGGFG8FGGGGGGGGGGGGGGGGGGGGGGGGGGGCFGGGFGDDGGDGGGGGGGGG>BDDFFGGGEEGGGGGGEGGGGGGFFGGGF@FFFFFGDGGGGGGGFGGFGGG;FEGFGGFGFFGCEGGGFG=EGF>?DB2FFFEGFFFF47@FG0>:3>@FF;GB;1=:>1;E;9CD>FB6:E?<:AF45499)3278/----,0).*372((-.,5-<>(,(-41797:0(.)-0)*28).-
@M02996:162:000000000-B87FG:1:1101:7364:8009 2:N:0:TAGCGCTC+ACTGCATA
GACTACCCGGGTATCTAATCCTGTTTGATACCCGCACTTTCGAGCTTCAGCGTCAGACGTACCCCAGTGGACTGCCTTCGCAATCGGAGTTCTTTAGGATATCTAAGCATTTCACCGCTACACCCTAAATTCCATCCACCTCTAGTACTCTCAAGACAACCAGTATCAACGGCAAGGCATGGTTGAGCCACACTATTTCACCGCTGACTTAATCGCCCGCCTACGCTCCCTTTACACCCAATCAATCCGGATAACGCCCGCATCCTCCGTATTACCGCGGCTGCTGGCCCGGAGTTAGAC
+
CCCCCGGGGGGGGGGGGFGGGGGGGGGGGGFFFGGGGGDGGGGGGGGGGGGGGGGGGGGGGGGGGGGGGGGGGGGGGGGGGGGGGGGCGGGGGGG9EGGFGFGGGGGGGGGGGGGGGBFDGFFGG?FGGGGGGGGGGGGFFDFGG@9FFGFEGDFGGDFGGGDEFFGGGGGFG5DEFGBFGGGFFF<C@,<@EFGFFG+;EGA5=?=BBFC4:+):>?45E:>>>25?1C1>F>37@;:8?;84*)167752<=)*((,,,)(-7)8?1:810:6.:(-((-3()444(4>>)0;*+)))
@M02996:162:000000000-B87FG:1:1101:7386:8009 2:N:0:TAGCGCTC+ACTGCGTA
GACTACCCGGGTATCTAATCCTGTTTGATACCCGCGCTTTCGAGCCTCAGCGTCAGACGTACCCCAGTCAGCTGCCTTCGCAATCGGTGTTCTTTGGGATATCTAAGCATTTCACCGCTACACCCCAAATTCCATCATCCTCTACAACTCTCAAGGCAACCAGTATCAACGGCAAGTCTCGGTTTGACCACGATAATTAACCCCCTACTTAATCCCTCCGCCTCGCCCCCTTTCAAACCCAAAAATTCCGGTTAACCTCCCACCCTCCCTCTTTCCCGCGGCGCCTGCACGGGAGTAGCC
+
CCCCCG,FGGGG:FGGGGFGGGGGGGGGGEDEC++6@FGGGG,EF7F,CEGGGGGGG6FC@FCF,,B66,,AEFGGGGGGGGGGGGG@FGGGG,C,,,9EAFGGG5CFFGGGGGGGG=ADDFG?8+@4FFGGG8,=+,7@DD7D9,*8;FDDFEG,+,6DFEDFGDFDG8@>ED++1=*+7+4*7**+3@*)**;)2@+*:?4))*(-*=+6*+/2)2/(:((/(.((.=((*//<34<*((((7((-2.)((0)0)..(-*((/(-3,4(,.).))((-,((,(((((.-())*2+)).
@M02996:162:000000000-B87FG:1:1101:13293:8030 2:N:0:TAGCGCTC+ACTGCATA
GACTACTCGGGTATCTAATCCTGTTTGCTCCCCACACTTTCGCGCCTCAGCGTCAGTTGTCGTCCAGAAAGCCGCCTTCGCCACTGGTGTTCCTCCTAATATCTACGCATTTCACCGCTACACTAGGAATTCCGCTTTCCTCTCCGATACTCAAGAATAACAGTTTCAATCGCAGCTCCGGAGTTGAGCCCCGGTATTTCACGACTGACTTGCTATCCCGCCTACGCGCCCTTTACACCCAGTAAATCCGGGCAACGCTTGCCACCTACGTATTCCCGCGGCTGCTGGCCAGTAGTTAGC
+
CCCCCGGGGGGGGGGGGGGGGGGGGGGGGGGGGGGGGGGGGGGGGGGGGGGGGGGGGGDGGGGGGGGGGGGFGGGGGGGGGGGGGGEFGGGGGGGGGFFGFFGGGGGGEGGGGGGGG>A>DGGGFFGGGGGGGGGGGGGGGFFGGE5FDGFEEDCFDDFDFGDBDFGGGFGFGFGGFGFBCCEGGGEGFGGD>@CA=DFFFGB@BA=>@AFBFFEFFFG;>66<@?@31C>0CE<>ADGGFF?27<5<F9>>FFF/----2C?9D?F>((.,.5)),81(-44((4)5(((-0/30<-65
@M02996:162:000000000-B87FG:1:1101:16358:8070 2:N:0:TAGCGCTC+ACTGCATA
GACTACTCGGGTATCTAATCCTGTTTGATACCCGCACTTTCGAGCCTCAGCGTCAGTTACACCCCGGCCACCTGCCTTCGCGATCGGAGTTCTTCGTCATATCTAAGCATTTCACCGCTACACGACGAATTCCAGCATCCCTGTGTGCACTCAAGGCTTCCAGTTTCAATGGCGTGGTATGGTTGAGCCCCCCGCTTTTACCCCTGACTTCAAACCCCGCCTCCGCTCCCTTTAACACCAATAAATCCGGATAACGCCCGGACCTTCCGTATTCCAGCGGCTGCTGGTCCGCAATTTTAC
+
CCCCCG<FGGEFEGFGGGGGGGGFFGGEGA<E@@EFG@FGGEGGGGGGFFGGGGGGGGFGCEGGGGG:FFGGGGGGFFGFE+@FD>F,=BFFFFGGFDFGGFGGG9ECDEGGGGGGG:5=>EFA8FGGFGGGG:,==9AFFE5=+@8FFD?D8DG@D=EGGGEEFAGGF,;::?0@*<;A68ECFCCG)**)3):22CF53,((1535>:+)7;48;>/.26((.3-97C(<6)-)).2*())5756(/-.:6F2*-(--()-,*.5244,4,).-.:--,-(4:>:()59(0)2++)))
@M02996:162:000000000-B87FG:1:1101:9259:8070 2:N:0:TAGCGCTC+ACTGCATA
GACTACAGGGGTATCTAATCCTGTTTGATACCCGCACTTTCGAGCTTCAGCGTCAGACGTACCCCAGTGGACTGCCTTCGCAATCGGAGTTCTTTAGGATATCTAAGCATTTCACCGCTACACCCTAAATTCCATCCACCTCTAGTACTCTCAAGACAACCAGTATCAACGGCAAGGCATGGTTGAGCCACACTATTTAACCGCTGACTTAATCGCCCGCCTACGCTCCCTTTAACCCCACTAAATCCGGATAACCTCCGCATCCCCCGTATTCCCGCGCCATCTTGCACGGAGTTAG
+
CCCCCGGGGGGGGGGGGGGGGGGGGGGGGGFDEEGGGGGGGGGGGGGGGGGGGGGGGGGGDGGGGGGGGGFFGGGGGGGGGGCFFFF6CFGGFFGFAFGGGFGGGFGGGGGGGGGGG>@CDFGGGGGFFEFGGFABD=DFGDF8DEDGFGFFGEDDGGGGGCDCDFGGGGGFGECE*=DFFCCEEFC7C1DCEFCEEGC78A=BBB=@BADEFF)@=>D>C:5:(((05B(;64<3):C5((./;5?@3()/(+/*-(.-3)--0(,,3--..).51;,(,((.)).)2,3(.01*0)
@M02996:162:000000000-B87FG:1:1101:28746:8072 2:N:0:TAGCGCTC+ACTGCATA
GACTACAAGGGTATCTAATCCTGTTTGCTCCCCACGCTTTCGAGCCTCAACGTCAGTTATCGTCCAGTAAGCCGCCTTCGCCACTGGTGTTCCTCCTAATATCTACGCATTTCACCGCTACACTAGGAATTCCACTTACCTCTCCGATACTCTAGCTTGACAGTTCCAAATGCAGTTCAGGAGTTGAGCCCCCGCATTTCACATCTGGCTTGCCATGCCGTCTGCGCTCCCTTTACACCCAGTAAATCCGGATAACGCTTGCACCCTACGTTTTACCGCGGCTGCTGGCACGTATTTAGC
+
CCCCCGGGGGGGGGGGGGGGGGGGGGGGGCFGGGGGGGGGGGGGGGGGGGGGGGGGGGGFGGFFGGGGGGGGGGGGGGGGGGGGFGFEFFFGCGGGGGFFGFGGGFFGGGGGGGGGG>9?CCFFGGGDFGGGGGGGGGFGGBFGGEAEEDFFEEGGGEEDBFDCFFGGGGGFGFFDFGEFDFGFBGD8@@DAAEGADCA7@FF5@?ACE>CADFFF=A;/485>C==9>==DG3>F?@GG;<.;;CCE87>?@:7;/./,,/.5*(((3,.(.(.4)-(,(31(48?(::FB77@C<4AD
@M02996:162:000000000-B87FG:1:1101:16342:8083 2:N:0:TAGCGCTC+ACTGCATA
GACTACTCGGGTATCTAATCCTGTTTGATACCCGCACTTTCGAGCCTCAGCGTCAGTTACACCCCGGACACCTGCCTTCGCGATCGGAGTTCTTCGTCATATCTAAGCATTTCACCGCTACACGACGAATTCCAGCATCCCTGTGTGCACTCAAGGCTTCCAGTTTCAATGGCGTGGTATGGTTGAGCCACACGCTTTTACCACTGACTTAAAAACCCGCCTACGCTCCCTTTAAACCCAATATATCCGGATAACGCCCGGACCTTCCGTATTACCGCGGCGTCTGGGACGGAATTAGCCG
+
CCCCCGGGGGGFFGGFEDEEGGGEAGGAFF@EEGGEGGGGGGGGGGGGGGGGGEGGGGGGGGGGGGGDGGGGGGGGGGGGGGGGFEGCFGGGGEFGFGGFFBFGGEFFGFGGGGFGG>BGDFDGGGGGGGGGGFGFFGGGF8DFFEDDBFBDBBDAEEGDFF>@AADGGAFC?B:CDGEFGFFCE9:*:CGBFFD=AGA*7EFFFF=B4AG4CF:>9AC;G663612(6F;FC)7)73=;4?))1646C9<?B47*,-,-,)-49A(34:4729.<B9916((--4((,(-(.022<).,,
@M02996:162:000000000-B87FG:1:1101:9275:8086 2:N:0:TAGCGCTC+ACTGCATA
GACTACAGGGGTATCTAATCCTGTTTGATACCCGCACTTTCGAGCTTCAGCGTCAGACGTACCCCAGTGGACTGCCTTCGCAATCGGAGTTCTTTAGGATATCTAAGCATTTCACCGCTACACCCTAAATTCCATCCACCTCTAGTACTCTCAAGACAACCAGTATCAACGGCAAGGCATGGTTGAGCCACACTATTTAACCGCTGACTTAATCGCCCGCCTACGCTCCCTTTCACCCCAATAAATCCGGATAAAGCTCGCATCCTCCGTATTACCGCCGCTTCTGGTACGGCGTTACCC
+
CCCCCGGFGGGGEGGGFEFGGGGGGGGGGEEFEGGGGGGGGGGGGGGGGGGGGGGGGGGGGGGGGCGGGGGFGGGGGGGGGGCGFEF7FFGGG<FFFFGGFFGGG<FGGGGGGGFGGABCDGGGGGGGGFGGGGGFFDFGGDFFFECFDGBDG,=:DCGFGGFG9DFG+D6>>B++9?=FD,EC:F@FD6FFFF>EEFAE=@8AA5A=ACCEFFDFDFC:C8(7@=@@BG@<9)7)/6FD<D;467)/23232;)+/..-,)-4C)).4:,,34641((-,((-.6<))6(40028542(
@M02996:162:000000000-B87FG:1:1101:9249:8086 2:N:0:TAGCGCTC+ACTGCATA
GACTACAGGGGTATCTAATCCTGTTTGATACCCGCACTTTCGAGCTTCAGCGTCAGACGTACCCCAGTGGACTGCCTTCGCAATCGGAGTTCTTTAGGATATCTAAGCATTTCACCGCTACACCCTAAATTCCATCCACCTCTAGTACTCTCAAGACAACCAGTATCAACGGCAAGGCATGGTTGAGCCACACTATTTAACCGCTGACTTAATCGCCCGCCTACGCTCCCCTTAAACCCAATCAATCCGGATAACGCTCGCATCCTCCGTATTACCGCGGCTGCTGGCACGGAGTTAGCC
+
CCCCCGGGGGGGGGGGGGGGGGGGGGGGGGFFFGGGGGGGGGGGGGGGGGGGGGGGGGGGDFGGGGGGGGCEGGGGGGGGGGGGFFF:FFEGFFGGAFEEGFGGG9EGGGGGGGGGE:9CDFGGGGFGGGGGGFFDFEEGGDFGGGEFFGFFGG?FGDFGGGFF=FGGGGEDGFDD5D5DFFGGC+8;@7FBFFGFFGA@EGAFFB=@ABCEFF2>D995=9235@@@@F(=9)7)76@C15(.8)6/::360A.*--,--)47C2442:318)6<:9(,47,1330144:9).;C2)6,
@M02996:162:000000000-B87FG:1:1101:16359:8091 2:N:0:TAGCGCTC+ACTGCATA
GACTACTCGGGTATCTAATCCTGTTTGATACCCGCACTTTCGAGCCTCAGCGTCAGTTACACCCCGGACACCTGCCTTCGCGATCGGCGTTCTTCGTCATATCTAAGCATTTCACCGCTACACGACGAATTCCAGCATCCCTGTGTGCACTCAAGGCTTCCAGTTTCAATGGCGTGGTATGGTTGAGCCACACGCTTTTACCACTGACTTAAAAACCCGCCTACGCTCCCTTTACACCCAATAAATCCGGATACCGACCGGCCCTTCCCAATTCCCGCGCCTGCTGGCACGGAATTACCCG
+
CCCCCGGGGGGFEGGGGGGGGGGGGGGGGGCA@FGGGGGGGGGGGGGGFGGGGGGGGGFGGGGGGGG7FGGGGGGGGGGGG:FGFGF+@FEGGEGGGGEFGFGGGGGGGCEFGGGGGBFDDGGCEGGGGGGGGCED6@=DFFFGGGBGFFFFGGC<CFCFGGCFEFGFFE;@EDGGEGC:FGGGGFBGFFG2@BC5>FFEFGFFB/>=BFF7;A;>?BD;5;(629(;>F@AFBDBA?C*4::2946(1(5,1))*(----)4-78:3()(..)-)((-(,-((.43(..(-5.2<+)-((
@M02996:162:000000000-B87FG:1:1101:3273:8098 2:N:0:TAGCGCTC+ACTGCATA
GACTACTCGGGTATCTAATCCCGTTCGCTACCCTGGCTTTCGCACCTCAGCGTCAGGATATGCCCAGGAAGCCGCCTTCGCCACCGGTGTTCCTCCTGATATCTACGCATTTCACCGCTACACCAGGAATTCCACTTCCCCATACATACCTCAAGTCTGCCAGTATCAGAAGCAATCCGAGGTTGAGCCTCGGAGTTTCACATCTGACTTAACAAACCGCCTACGCGCGCTTCACGCCCAGTAAATTCCGACCACGCTCCACCCCCCCGTATTACCGAGGCTGCTGGCACGGAGGTCGCCG
+
CCCCCGGGGGGGGGGGFFGGGGGGGGGGGGDCDFGGGGGGGGGGGGFGGGGGGGGGGGGCFGGGGGGGGGGGGGGGGGGGGGGGCGGGGEGGGFFFGEGGFFFGGGGGGGGGGGFGC:<DCEFFFCEFFFFGGGGCFFFC+8@DGGEA:D+>GGGEFDFGGDDDD<+=CDFBFF?FFGFFDGGF7C@F@4@>5*947>@442AB49***+5969>)75):?/(-((.628(6*74/4(:*38<A*642*()-(.-/(((((24-7(,,3,(,,).-((((-(,4)44((5(40)*2*4(-(
@M02996:162:000000000-B87FG:1:1101:8117:8144 2:N:0:TAGCGCTC+ACTGCATA
GACTACTCGGGTATCTAATCCTGTTTGCTCCCCACGCTTTCGCACCTCAGCGTCAATATCGATCCAGGTGGCCGCCTTCGCCACTGATGTTCCTCCAGATATCTACGGATTTCACTCCTACACCTGGAATTCCGCCACCCTCTCCCGAATTCTAGTCTTGCAGTATCAAGGGCAGTTCCACGGTTGAGCCGTGGGATTTCACCCCTGACTTACAATACAGCCTACGTGCGCTTTACGCCCAGTACTTCCGATTAACGCTCGCCCCCTCCGTATTACCGCGGCTGCTGGACCGGGGTTAGC
+
CCCCCGGGGGGGGGGGGGGGGGGGGGGGGGGGEGGGGGGGGGGGGGGGGGGGGGGCFEGGGGFGGGFFCEGGGGGGGGGGGGGGGGFFFEFGGGGGGFAEFFGFGGGGGGGGGGGGG=FGGFGGGGGGGGGGGGGGGGGGGDFGGGF4:C5DGFFGGGFEGG8CDFGGGGGFGFGGFGFFEECFGGFGEGDDFEGDFGFEFGF=:ABBEFF*6AEFEFF@?>:3525(/*(6C?CC;@ED?F=>+95?D7=?@B<:--((-)((1,(484-(.5):63--((,4(,5(.4<BD)//2-(-
@M02996:162:000000000-B87FG:1:1101:20442:8169 2:N:0:TAGCGCTC+ACTGCATA
GACACCAGGGTATCTAATCCTGTTTGATACCCGCACTTTCGAGCATTAGCGTCAGTTACCCCCCGGACAGCTGCCTTCGCAATCGGAGTTCTTCCTGATATCTAAGCATTTCACCGCTACACCATGAATTCCACCCTCCTTATGTGCACTCAAGGCCTCCAGTATCCACGGCGTGGTATGGTTTAGCCACCCTCTTTTCACACTGACTTAAATGCCCGGCTAGTCTCCCCTTAAACCCAATAAATCCGGCTAAGGTCCCGCTCTTTCGTATTTCCGGCGTTTCCTGCCACGACTTGACCCG
+
CCCCCGGGGGGDEGEF@FGGDGGGGGGFGD8FEFGDCGGG:@EGGGE<@EEFEGGGG9F,CFFG::@FFGFFFFFBFF6:BFFF?C?CCFCF@5,C9AFGGDFGF?EFGGCFCEF:B89CDFE+C,,8AE==,@D+?FG?DEF?=,97;+55,6+AECDFCFE,2C+@D8=?:33;@B;56@@,,202*@,)*306>2+*25<)**888C+4*=962))/4(().)1)/3/3;)9<1(+3/5).+1(()-0-))(2.)(-(),,*-),((..)))((((-(()..)...)-(0)2++.,,(
@M02996:162:000000000-B87FG:1:1101:20418:8182 2:N:0:TAGCGCTC+ACTGCATA
GACACCAGGGTATCTAATCCTGTTTGATACCCGCACTTTCGAGCATTAGCGTCAGTTACACCCCGGACAGCTGCCTTCGCAATCGGAGTTCTTCATGATATCTAAGCATTTCACCGCTACACCATGAATTCCACCCTCCTTATGTGCACTCAAGGCCTCCAGTATCAACGGCGTGGTATGGTTGAGCCACACGCTTTGACCACTGACTTAAAGGCCCGCCTACGCTCCCTTTAAACCCAATAACTCCGGCTAACGCTCGGATCTTCCGTATTACCGCGGCTGCTGGCACGGAATTACCCG
+
CCCCCGGGGGGGGGGGGGGGGGGGGFFFGG@FGGGGGGGGCFGGGGGGGGGGGGGGGCG@FGGGGD@FGGGGEGGGGG?DEFFGGGFGGGAEFE,EFDGGGFGFF<EFFFGGAFGFE>?DCEG8FFFFDF=E9DF+@GEFFDFFD;DAFDFDGFFGGGGGDGEBFF+@DC>BCBDGFFEFFGGG6A@FEG6>BEGFDCFE=6<E);>BFF>@418A@))8:(/32/4(:=43@?3367+*,)7)3)6(7(0-4965-----1,4:).,.(43.-.--4-4042)).83769(0.30+).4
@M02996:162:000000000-B87FG:1:1101:20436:8187 2:N:0:TAGCGCTC+ACTGCATA
GACACCAGGGTATCTAATCCTGTTTGATACCCGCACTTTCGAGCATTAGCGTCAGTTACACCCCGGACAGCTGCCTTCGCAATCGGAGTTCTTCATGATATCTAAGCATTTCACCGCTACACCATGAATTCCACCCTCCTTATGTGCACTCAAGGCCTCCAGTATCCACGGCGTGGTATGGTTGAGCCACCCGCTTTGACCACTGACTTAAAGGCCCGCCTACGCTCCCTTTAAACCCCATACATCCGGATAACGCTCGTATCTTCCGTATTCCCGCGGCTGCTGGCACGGATTTAGCCG
+
CCCCCGGGGGGFGFGFAFGGFFGGGGCFFDDFEGGGGGGGDGGGGGGFFGGGGGGGGFG9FGGGEGGGCGFGFGGGGG?CF>FG?E,@FGGFGGAFF9FGGFGGFFEFGGEGGFFBC>BDFFGDG<CFE=EF9EF8DGGGGCFG=C>@:AFF>CCEGFFFF?;8CF+CD>8A8A>+<+CF8EFE:75?CG,:*@?@=,9C6:>=E4@EFC+09*7;@FG@=0=69(19@8>ED<6@DD+*61(77C8?52>?AF?C---,,2:<D<BF??:?):.(2049(164800(43>B)7<@+..(
@M02996:162:000000000-B87FG:1:1101:22181:8192 2:N:0:TAGCGCTC+ACTGCATA
GACTACTGGGGTATCTAATCCTGTTTGCTCCCCACGCTTTCGAGCCTCAACGTCAGTTATCGTCCAGTAAGCCGCCTTCGCCACTGGTGTTCCTCCTAATATCTACGCATTTCACCGCTACACTAGGAATTCCACTTACCTCTCCGATACTCTAGCTTGACAGTTCCAAATGCAGTTCAGGAGTTGAGCCCCCGCATTTCACATCTGGCTTGCCATGCCGTCTGCGCTCCCTTTACACCCAGTAAATCCGTGTACCGCTTGCACCATACGTTTTACTGCGGCTGCTGGCACGTATTTATC
+
CCCCCGGGGGGGGGGGGFGGGGGFEGGGGFCFCGGGGGGGGGGGGGGGFGGGGGGGGGGGGGGGGGGGGGGGGGGGGGGGGGGGGGGFGGGGFFFFGFFGGFGGGGGGGGFGGGGGG=?CC9BD8FFFGGEGGGGGGCFGGFFGG7)83CDEFGGGGGFGFFEFGFGGGFGFGFCEFGEF@6CDFF7?<CFA>ADAFGFFEFFF@8A6BFFAFFA+);C5485/1(69@E?@G8;;CEFE((.)19?626./(2)+(..,-*)3>02580.(.46<)-),2,((-5).,.5100:C:)))
@M02996:162:000000000-B87FG:1:1101:12504:8192 2:N:0:TAGCGCTC+ACTGCATA
GACTACCAGGGTATCTAATCCTGTTTGATCCCCACACTTTCGTGCCTCAGCGTCAATGACGGATTTGTGAGATGCCTTCGCAATCGGTGTTCTGTGTGATATCTATGCATTTCACCGCTACACCACACATTCCTCCCACAGCATCCGTATTCCAGATTACCAGTTTCAACGGCAGGTCACGCGTTAAGCGCGTGCGTTTCACCGCTGACTTGGCGTTCCGCCTACTCACCCTTTAAACCCAATACATCCGGATAACGCTCGCATCCTCCGTATTTCCGCGGCCGCTGTCACGGAACTACA
+
CCCCCGGGGGGGGGGGFEFGGGGGGGGGGGFFGGGGGGGGGGGGGGGGFGGGGGGEF6@FCFGGGGGGGGGGGGGGGGGGGEGGGFCCFCFEEFGGGGGGFFG8FGGGGGGGGGFGG::@CEEFGGGGCFFGGGGGGFGB?=FDDFDADFFBFF8EFGGGGGFCFFGGGGGEGFGGDFBF>B@;7?=F@9C59AC45>4>*,*>2*-5>A7*>F(/562/////,).143618@)7><<C;(/4;4)994),(060--(-,1-,12)5<0,(,.))-.231((-311()).-0)**3)))
@M02996:162:000000000-B87FG:1:1101:12518:8205 2:N:0:TAGCGCTC+ACTGCATA
GACTACCAGGGTATCTAATCCTGTTTGATCCCCACACTTTCGTGCCTCAGCGTCAATGACGGATTTGTGAGATGCCTTCGCAATCGGTGTTCTGTGTGATATCTATGCATTTCACCGCTACACCACACATTCCTCCCACAGCATCCGTATTCCAGATTACCAGTTTCAACGGCAGGTCACGCGTTAAGCGCGTGCGTTTCACCGCTGACTTGGCATTCCGCCTACGCACCCTTTGAACCCAATAAATCCGGATAACGCCCGCCTCCTCCGTATTACCGCGGCTGCTGGCCCGGGGTTAGC
+
CCCCCGGGGGGGGGGGGGGGGGGGGGGGGGGGGGGGGGGGGGGGGGGGGGGGGGGFGDDGGGFGGGGGGGGBFGGGGGGGGGGGGGGGGGGGGGGGGGGGGFGFGGGGGGGGGGGGG=ADGEEDGGGGGGGGGGGGGGGGFDFGGGFFFGFFGFGCGGGGGGFGGFGGGGGAGE>EFGBF>CEEGGC767CAF>DFFGFFFGF=A?25@FFEFF=F@B::C8/6@;B49ED0>@)9..CEFF8;F4<?C;78?FFF-((--1(,9??7<7-((4)64(-,,473::0:-(-(8)*1144)
@M02996:162:000000000-B87FG:1:1101:22184:8213 2:N:0:TAGCGCTC+ACTGCATA
GACTACTGGGGTATCTAATCCTGTTTGCTCCCCACGCTTTCGAGCCTCAACGTCAGTTATCGTCCAGTAAGCCGCCTTCGCCACTGGTGTTCCTCCTAATATCTACGCATTTCACCGCTACACTAGGAATTCCACTTACCTCTCCGCTACTCTAGCTTGACAGTTCCAAATGCAGTTCAGGAGTTGAGCCCCCGCATTTCACATCTGGCTTGCCATGCCGTCTGCGCTCCCTTTCCACCCAGTACATCCGGATAACGCTTGCACCCTACGTATTACCGCGTCTGCTGGCACGTCTTTAGC
+
CCCCCGGGGGGGDFGGGGGGGGGGGGGGGGFGEGGGGGGGGDCFGGGGFFGGGGGGGGGGGEGGGEGGGGFFG=FGGGGFGGGGGDFFFGEGGGGGGGGGGFGGGGGGGGGGGGGGG89=D9FFFE8FCFEGGEFGD9AFGDFGF=)@9DFED;@FFEEED=6CFFGGG9EFGFDDDGF7E?EFFG*9@GGDF>DFFGFA<A=EEF;A>AF)5;*=.6;546(-8==5>BB87@)7)7F:,/69+665>(2(/5/;/.(--9<DG0?(4-.)-.-5.((--(-(.)),(,28))2A926<
@M02996:162:000000000-B87FG:1:1101:16055:8220 2:N:0:TAGCGCTC+ACTGCATA
GACTACCAGGGTATCTAATCCTGTTTGCTCCCCACGCTTTCGAGCCTCAGCGTCAGTTATCGTCCAGCAAGCCGCCTTCGCCACTGGTGTTCCTCCTAATATCTACGCATTTCACCGCTACCCTAGGAATTCCACTTGCCCCTCCGACACTCTAGTTCTCCAGTTTCCAATGCAGTCCCGCAGTTGAGCCACGGGCTTTCACATCAGACTTAAAAAACCGCCTGCGCTCCCTTTACACCCAGTAAATCCGGATAACGCTTGCCCCCTACGTATTACCGCGGCTGCTGGCACGTATTTAGC
+
CCCCCGGGGGGGGGGGGEFGGGGGGGGGGGGGGGGGGGGGGGGGGGGGGGGGGGGEGGGGGGGGGGGGGGGFGGGGGGGGGGGGGGFFFGGGGGFEGFFGGFGGGGGGGGGGGCGGG=@DG,EF8=EFFGGGGFGGGEFDCDFGGE5FAGFDFFFFDGGGGGDBAFGFG=GFGFFCFGFFD6:@F8@C>FC@9B5>AGFF6D*8>+..:;:AC>4A=:C2C66;;,3,6C<3F@9>?EGE;149:?640(0-1>>C-----9::GF>04,.).(.<21((((((-4:413367)+32.))
@M02996:162:000000000-B87FG:1:1101:16073:8224 2:N:0:TTGCGCTC+ACTGCATA
GACTACCAGGGTATCTAATCCTGTTTGCTCCCCACGCTTTCGTGCCTCAGCGTCAGTTCTCGTCCAGCCAGCCGCCTTCGCCACTGGTGTTCCTCCTCATATCTACGCATTTCACCGCTACACTCCGCATTCCCCTTGCCCCTCCCCCACTCTAGTTCTCCAGTTTCCACTGCACTCCCCCCGTTGAGCCCCCGGCTTTCCCATCCGCCTTAACAACCCTCCTGCGCTCCCTTTACACCCCATAAATCCGGATAACGCTTGCCCCCTACTCATTACCGCCGCTTCTTGCCCTCACTTAGC
+
CCCCCF8FGDFGFFGGA,CFGGGGGCFFFFGGGGGGGGGGGG,CFGGGGGGGGGGCFGF<FC6@F:CE,:FD<8CFGGGGG:=B4@F?FFEG9,99EFCF=DEGDCD=BCFFGDFGG89=>9E=8,:C@CEGG,D+6,@B=D?6C+0C9+:D99D3,@=@E@DC=?F,+6=DDF6E6C@*@37CF>)*3C*1*3/7:FFF@F*95)//68C)7+)*(2/(=665@,6(6==8FFCF34C=((4(1-))2(7(,)6>4-(-(9:>GFF(()))-6).)-(((-(4())).(.5))*3+))6
@M02996:162:000000000-B87FG:1:1101:12512:8226 2:N:0:TAGCGCTC+ACTGCATA
GACTACCAGGGTATCTAATCCTGTTTGATCCCCACACTTTCGTGCCTCAGCGTCAATGACGGATTTGTGAGATGCCTTCGCAATCGGTGTTCTGTGTGATATCTATGCATTTCACCGCTACACCACACATTCCTCCCACAGCATCCGTATTCCAGATTACCAGTTTCAACGGCAGGTCACGCGTTAAACGCGTGCGGTTCACCGCTTACTTTGCATTCCGCCTACGCACCCTTTAAACCCAATAACTCCGGATTACGCTCGCATCCTACGTTTTTCCGCCGCGTCTGTGACGGAGTTAGC
+
CCCCCGFGGGGGGGGGGFGGGGGGFGGGGGCFDFGGGGGGGGGFGGGGFGGGGGFBF<FGBE,CGFGGGGFCFGGGGGGGGGGGGE@CFFGGFEGGGGGFGBEGAFGGGGAFFGGGE:9=CEFGCECC7EFFGGGGD@=@D=?FDGAD?F9D>6=:EF8DFADCFDGGGGEF65D8?D)D+>CEEG9+1+@>D*C9)>BA;EEDF9(/>FG*4=*488=5E@@1181(,=?2DE319=8=;?@)2))7C;@(().*(-,--1(,).)).(((((((-(((-(-,42(-)).30.:CC)..
@M02996:162:000000000-B87FG:1:1101:26854:8230 2:N:0:TAGCGCTC+ACTGCATA
GACTACAAGGGTATCTAATCCTGTTTGCTCCCCACGCTTTCGAGCCTCAGCGTCAGTTATCGTCCAGTAAGCCGCCTTCGCCACTGGTGTACCTCCTAATATCTACGCATTTCACCGCTACACTAGGAATTCCGCTTTCCTCTCCGATACTCAAGAATAACAGTTTCAATCGCAGCTCCGGAGTTGAGCCCCGGTATTTCACGACTGACTTGCTATCCCGCCTACGCGCCCCTTACACCCAGTAAATCCGGACAACGCTTGCCACCTACGTATTACCGCGGCTGCTGGCACGAAGTTAGC
+
CCCCCGGGGFGGGGGGGGGGGGGGGGGGGFFEGGGGGGEGGGGGGGGGGGGGGGGGGGGGGGGGEGGGGGGGGGGGGGGGGGGGGGFEFF9EFGGGGGFFGFFGGGGGGGDFEGGGGA>8>EFDFGGGDGGGFFGGGGGGGFFFGG9@@GFEEEF:FG8DFGFFGFGGGGCDGAGGFGCECEE?FFCC@FGF>>C)5FFFF?B2:?=BFFF=EFEF@AG>*623;(2,3CB05=)=>AFE?<7)*-).97>BF@11--(-(989=<0(44.).,6<AB039476<2)2?FF()0*23-)-
@M02996:162:000000000-B87FG:1:1101:16046:8238 2:N:0:TAGCGCTC+ACTGCATA
GACTACCAGGGTATCTAATCCTGTTTGCTCCCCACGCTTTCGAGCCTCAGCGTCAGTTATCGTCCAGCAAGCCGCCTTCGCCACTGGTGTTCCTCCTCATATCTACGCATTTCACCGCTACACTCGGAATTCCACTTTCCCCTCCCACCCTCTAGCTCTTCAGTTTCCAATGCAGTTCCCCCATTGAGCCCCGGGCTTTCCCATCTGACTTAAAAACCCGCCTGCGCTCCCTTTACACCCAGTAAATCCGAGTAACGCTTGCCCCCTACGTCTTCCCCCCGCTTCTTGCCCGTACTTAGC
+
CCCCCGGGGGGGGGGGEGGGGGGGGGGFGGFFEGGGGGGGGEGGGGGGEGGGGGGGGGA9F<FGGG8ADFG=FEFGGGGGDGEE=DCEEFFFEEGFD,EFFFGGGG8F>8FGGGG,>1<8@9FD,+?FFFGGG8=93,7E=DFGD+843@?DD,=,,=6,C,1<,2==D;96D++=+?;+7++,@=7;0@@>55*8:FFFEF**)+*//05/*1*3(:9(=6/-55:2<E;375)9C<CE7(/)+1)/0,),,.6*-((((14:DB;??((((,).((((-,((,.)-)()(0)*23)-)
@M02996:162:000000000-B87FG:1:1101:26241:8265 2:N:0:TAGCGCTC+ACTGCATA
GACTACCAGGGTATCTAATCCTATTTGCTACCCACGCTTTCGGGACTGAGCGTCAGTTTCGAGCTAGTGAACCGCCTTCGCCACTGGTGTTCTTCCATATATCTACGCATTTCACCGCTACACATGGAGTTCCGTTCACTTCTCTCGTACTCTATCAAGACAGTTTTCGAAGCTGTATAGGGTTGAGCCCTACGCTTTCACTTCAAACTTATCTTGTCGCCTGCTCCCTCTTTACGCCCAATAATTCCGGATAACGCTTGCCACCTACGTATTACCGCGGCTGCTCGCACGTAGTTAGCC
+
CCCCCGGGGGGGGGGGGGGGGGGGGGGGGGGGGGGGGGGGGGGGFGGGGGGGGGGGGGCGGGGGGGGGGGGGFCFGGGGGGGGGGGGFGGGGGGGEGGGFFFFGGGGGGGGFFDGGG>@DGEGGGGGDFFGGGGGGG8EFGFFGFGFFEGFE;>EFGFGEFGDDDFFGD>DAEFGGBDDBE>DEB6=DCGFFFFGFFGFFFGEFF>ECE6:9ACEEC>D>A::=>8B=3CBFFE:>95<*3@)/:..9>(.1;4;*.////2./;3(,,4.)().660((440())-(-90(0)2++.63
@M02996:162:000000000-B87FG:1:1101:24814:8269 2:N:0:TAGCGCTC+ACTGCATA
GACTACCAGGGTATCTAATCCTGTTTGCTCCCCACGCTTTCGTGCCTCAGCGTCAGTTACAGTCCAGAAAGCCGCCTTCGCCACTGGTGTTCCTCCTAATATCTACGCATTTCACCGCTACACTAGGAATTCCGCTTTCCTCTCCTGCACTCTAGCTTGACAGTTTCCAAAGCAGTTCCGGGGTTGAGCCCCGAGCTTTCACTTCAGACTTGCCATGCCACCTACGCACCCTTTACACCCAGTAAATCCGGATAACGCTTGCACCATACGTATTACCGCGGCTGCTGGCACGTATTTCGC
+
CCCCCGGGGGGGGGGGGGGGGGGGGGGGGGGGGGGGGGGGGGGGGGGGGGGGGGGGGGGGGGGGGGGGGGGGGGGGGGGGGGGGGGGFGGGGGGGGGGGGGFGGGGGGGGGGGGGGG>BDGEGGGGGGGGGGGGGGGGGGGFFGGGFGFGFFEGGGGFGGGGEAFDGGGGGFGFGGFGFFGGGGGGFGFFGDEEDBFFFFEGCCEFCFFFGFFFEAEFF>C=BB@FB>BGFDGFFFFECCD@E9;CCC;::;?D;>/.,-(14?F?D??F47<:4)9<6(14,(-)).2,)-00AEE<7:
@M02996:162:000000000-B87FG:1:1101:26625:8279 2:N:0:TAGCGCTC+ACTGCATA
GACTACTAGGGTATCTAATCCTGTTTGCTCCCCACGCTTTCGAGCCTCAACGTCAGTTACAGTCCAGTAAGCCGCCTTCGCCACTGGTGTTCCTCCTAATATCTACGCATTTCACCGCTACACTAGGAATTCCACTTACCTCTCCTGCACTCTAGCCTGACAGTTTCCAATGCAGTCCCGGGGTTGAGCCCCGGGTTTTCACATCAGACTTGCCATGCCGTCTACGCTCCCTTTACACCCAGTCAATCCGGATCACGCTTGCCCCCTACGTATTACCGCGGCTGCTGGCCCGTATTTAGC
+
CCCCCFGFGGGGCGGGGGGGGGGFGGGGGGGGGFGGGGGGGGGGGGGGGGGGGGGGGGGGGGGGGGGGGGGGGGGGGGGGGGGGGGFGGFCGGGGGGGFFFFFGGGGGGGGGGGGGGAADGFGGGGGGGGGGGGGGGGGGD>FGGFDFFGFFGGGGGGGGGFDCGFGGGGDFGF8FBFFEGGGGDGEGEGGAFFGFFGFFFGE?E0>BFFGBEFFF@AGBA59(0-59@EDDGFCE<=CG(3;3AE5>;6=0(),2/24229??C0,3:(..4>)6A:1(-(49:B?FF(460)0+3)).
@M02996:162:000000000-B87FG:1:1101:5632:8279 2:N:0:TAGCGCTC+ACTGCATA
GACTACCAGGGTATCTAATCCTGTTTGATCCCCACACTTTCGTGCCTCAGCGTCAATGACGGATTTGTGAGATGCCTTCGCAATCGGTGTTCTGTGTGATATCTATGCATTTCACCGCTACACCACACATTCCTCCCACAGCATCCGTATTCCAGATTACCAGTTTCAACGGCAGGTCACGCGTTAAGCGCGTGCGTTTCACCGCTGACTTGGCATTCCGCCTACGCACCCTTTAAACCCAAGCAATCCGGATAACGCTCGCATCCTCCGTATTACCGCGGCTGCTGGCACGGGGTTACG
+
CCCCCGGGGGGGGGGGGFGGGGGGGGGGGGFFFGGGGFGGGGGGGGGGGGGGGGGGFGGGGGGGGGGGGGGGGGGGFGGGDGGGGGFGGGGGFFGGGGGF;9EFGGGGGGGGGGGGG=?DDGGGGGGGGGFGGFFFGGGEGDFGGGDF56DFGGGGGGGGGGEFEFGGGGG*=@=6*23D+@@@CD>@5+@=D994>GBECGFDA>@FD4FEB6*4781.4868@(669CD@GF36CAFE(((/)/;;9902:@49--,(-17274)-14-,(4)6)(-(-,(,,))(-(),0.*2:()-
@M02996:162:000000000-B87FG:1:1101:26642:8284 2:N:0:TAGCGCTC+ACTGCATA
GACTACTAGGGTATCTAATCCTGTTTGCTCCCCACGCTTTCGAGCCTCAACGTCAGTTACAGTCCAGTAAGCCGCCTTCGCCACTGGTGTTCCTCCTAATATCTACGCATTTCACCGCTACACTAGGAATTCCACTTACCTCACCTGCACTCTAGCCTGACAGTTTCCACTGCAGTCCCGGGGTTGAGCCCCGGGTTTTCACCTCAGACTTGCCATGCCGTCTACGCTCCCTTTAAACCCAGTCAATCCGGATAACGCTCGCACCCTACGTATTACCGCGGCTGCTGGCACGTAGTTAGC
+
CCCCCGFGGFGFFGGGGGGGGGGGG<CFGGGGGGGGGGGGGG@FGGGGGGGGGGGGGGGGEFFC<FGG,CFF<FGGGGGFG@:F=DFFGGEGFCAFG<EFGFGGGGGGGDEGGGGGGADGGFGA,CF<FFFGG=FFFGE=FD*0==D:@FFFEGGGF,@1>8::@EGAD@@DFFDE5DDB6EGGGGFGEFGA>**11@?C;D**:9)6@FE7*;AF:9F@/69(*(((0:=@FF3)732?7:@3A)675:>66B3*/-,((1(-14(441(.63).-(-((,448>B76()-.0**24<4
@M02996:162:000000000-B87FG:1:1101:9889:8289 2:N:0:TAGCGCTC+ACTGCATA
GACTACAGGGGTATCTAATCCTGTTTGCTACCCACGCTTTCGCGCCTCAACGTCAGTTACAGTCCAGAAAGCCGCCTTCGCCACTGGTGTTCCTCCTAATATCTACGCATTTCACCGCTACACTAGGAATTCCGCTTCCCTCTCCTGCACTCAAGACTTGCAGTTTCAAATGCAGCTCCGGAGTTAAGCTCCGGTATTTCACATCTGACTTACATGCCCGTCTACGCGCCCTTTACACCCAGTAATTCCGGACAACGCTCGCCCCCTACGTATTACCGCGGCTGCTCGCACGTAGTTAGC
+
CCCCCGFGGGGFGGGGGGGGGGGGGGGGGGD@FGGGGGGGGGGGGGGGGGFGGGGGGGGGFFGGGFGGGGGFGGGGGGGGGGGGGGEFFFEGFFFFGFFGGFFGGGGGGGGGGGGGGBEDGGGGFFGGGDFGGGGGGGGGGDFGGFDGFGFEGCFAFGGGGFDEEFGGGDGFGFFGFGFAB@EEFGEFCCG@DD9>5DFEEFE;@B7EEFEEFFFAEFD>1:>BC@@(5B>3<E<9EAFE<44C6?C72;5(6>29--(--93(19B01(..-.)4)-709469?:)429;(002/3..4
@M02996:162:000000000-B87FG:1:1101:5644:8293 2:N:0:TAGCGCTC+ACTGCATA
GACTACCAGGGTATCTAATCCTGTTTGATCCCCACACTTTCGTGCCTCAGCGTCAATGACGGATTTGTGAGATGCCTTCGCAATCGGTGTTCTGTGTGATATCTATGCATTTCACCGCTACACCACACATTCCTCCCACAGCATCCGTATTCCAGATTACCAGTTTCAACGGCAGGTCACGCGTTAAGCGCGTGCGTTTCACCGCTGACTTGGCATTCCCCCTACGCACCCTTTAAACCCCATAAATCCGGATAACGCCCCCCTCCTCCGTTTTACAGCGCATGCGCACCCGGGGTTACC
+
CCCCCGFFGDEGCEGFFCEFGGGGGGGGGGFF@FGGGGGGGGGGGGGGGFGFGDGGGFEGDGGEGG9F?FFCFGGGGGGFGGGGGGCGEFFGGAEFGEEF=DFGFFGGGFGGGGGF@::CDGGGFEFFGFFGGFCFDFEEFDBGGGFGFGFFGF+FFDCGE;DEDBGAFF8@CEG6?C=FCF>@BCC+9:C5@5*)->?)*>>A>>(-78=*.1.8*:=*0(-(,;139C@17=;)7<B8(6((;/)1*()-,).C,((-()((*((,.(-),-)4)4)-(((()(((-(4())*2/())
@M02996:162:000000000-B87FG:1:1101:5619:8294 2:N:0:TAGCGCTC+ACTGCATA
GACTACCAGGGTATCTAATCCTGTTTGATCCCCACACTTTCGTGCCTCAGCGTCAATGACGGATTTGTGAGATGCCTTCGCAATCGGTGTTCTGTGTGATATCTATGCATTTCACCGCTACACCACACATTCCTCCCACAGCATCCGTATTCCAGATTACCAGTTTCAACGGCAGGTCACGCGTTAAGCGCGTCCGTTTCACCGCTGACTTGGCATTCCGCCTACGCACCCTTTAAACCCAATCAATCCGGCAACCGCTCCCCTCCCCCGTTTTACACCGGCTGCTGGCACCGAATTAGC
+
CCCCCGGGGGGGGGGGGGGGGGGGGGGGGGAFFGGGGGGGGGGGGGGGGFGGGGGFEGGGGGGGGGGGGGGGGGGGGGGGGGGGFGEFEFGGGGGGGGGGGFGGGGGGGGGGGGGGE:9CDEFFFGGGGGGGGGGGGGGGGDFGGGFFFGFFDEGAFGGGGGFGFFGGGGGDDEGEFG5;+3=@<DC?E>EBB**1)7A>EGFDABB@=FF3BF3ABA=::0/030:31ED(;)77>EFC60(/;75.;38(()(0-((-(*((1-(-42-(,36))).-(((-(.),,(.(7)**/)..
@M02996:162:000000000-B87FG:1:1101:25509:8294 2:N:0:TAGCGCTC+ACTGCATA
GACTACAGGGGTATCTAATCCTGTTTGCTCCCCACACTTTCGCGCCTCAGCGTCAGTTGTCGTCCAGAAAGCCGCCTTCGCCACTGGTGTTCCTCCTAATATCTACGCATTTCACCGCTACACTAGGAATTCCGCTTTCCTCTCCGATACTCAAGAATAACAGTTTCAATCGCAGCTCCGGAGTTGAGCCCCGGTATTTCACGACTGACTTGCTATCCCGCCTACGCGCCCTTTACACCCAGTAAATCCGGACAACGCTTGCCCCCTACGTATTACCGCCGCTGCTGGCACGTAGTTAGC
+
CCCCCEFGGGCGEEGGGGGGGDFFGGGGGEFGGFEGGGGGGGEGGGGGGGGGG7CGGFGGGGGGGGGFGGGGGGGGGGGGGEGGGGEFFFEGGGGGGGGGG7ADFFGGGEGFGC<FG89>DFFAEFGGE8BFFDGG?FFDGC9=D>AEBGFFFF6DFGGGGGEFAFGGGEFFFF;:AFED+:@9<<>9@GGFFF7=BDFECD45>A@6BFF*9F*1;4C0>./,31>(:B9@F@<257,/81:40)669>8:>>.1-(---943149<0(,.)36>)(-(-464,.5041230)/2<-4)
@M02996:162:000000000-B87FG:1:1101:5712:8298 2:N:0:TAGCGCTC+ACTGCATA
GACTACCAGGGTATCTAATCCTGTTTGCTCCCCACACTTTCGCGCCTCAGCGTCAGTTGTCGTCCAGAAAGCCGCCTTCGCCACTGGTGTTCCTCCTAATATCTACGCATTTCACCGCTACACTAGGAATTCCGCTTTCCTCTCCGATACTCAAGAATAACAGTTTCAATCGCAGCTCCGGAGTTGAGCCCCGGTATTTCACGCCTGACTTGCTATCCAGCCTACCCGCCCTTTACACCCAGTAAATCCGGACAACGCTTGCCACCTACGTATTACCGCGGCTGCTGGCACGTAGTTAGC
+
CCCCCGGGGGGFFEGGGEFGGGGGG9FGGGGGEFEGEGFGGGCGGGGEFEFGGGGGGGDFFGGG@BFFDCFGCGGGGGGGGGGDCECFFFGG;FGGGGGFGFGGG?EGGE@FGGGGGAFGGGGGGGGGGGGGGGGGDGEGFEFFGEA:9CBDGGGCDADGFFDE=FFGGCFDG?DE9+):>ECEFFEG>,@>E>CA=CEFFGF):F=B6?D=EA*=36+*,/0.0(/,,32>C3/;?@:C;0;C675<94>(9349---,-*599?:02-..-3)6)-,,(,,4()).4<8?0)12<-)5
@M02996:162:000000000-B87FG:1:1101:3188:8312 2:N:0:TAGCGCTC+ACTGCATA
GACTACAAGGGTATCTAATCCTGTTTGCTCCCCACGCTTTCGCGCCTCAGCGTCAGTTACTGTCCAGTAGATCGCCTTCGCCACTGGTGTTCTTCCTTATATCTACGCATTTCACCGCTACACAAGGAATTCCATCTACCTCTCCAGCACTCAAGAGATACAGTTTCAAATGCAGTTTATGAGTTAAGCCCATAGATTTCACACCTGACTTGCATCCCCGCCTACGCGCCCTTTACACCCATTAAATCCGGATAACGCTTGCCACCTACGTATTACCGCGGTTGCGTGCACGTCGTTAGC
+
CCCCCGGGGGGGGGGGGFFGGGGGGGGGGGGGGGGGGGGGGGGGGGGGGGGGGGGGGGGGGGGGGFFGGC9FFGGGGGGGGGGGGGGGGGEGFFFFGGGGGFGGGGGGGGGGFGGGG=@?DCFGGGGCGGGGGGGGGGFA==FFGFFGFGFFG8DCEFGGFFBEFFGGGFFFGFGGFFEFF@=DEGFCEGGFFFGFEGFC@FCF59=C@FF5EFCFEA9)@8=AB22)/=>FGB*4<>C=2()1;6<?;9:(,=42/,//4C;4CD@1564)-564)(-41(((((--21),00*21((.
@M02996:162:000000000-B87FG:1:1101:21485:8316 2:N:0:TAGCGCTC+ACTGCATA
GACTACCAGGGTATCTAATCCTGTTTGATCCCCACGCTTTCGTGCCTCAGCGTCAATTACTGCTTCGTGAGCTGCCTTCGCAATCGGTGTTCTGAGTAATATCTATGCATTTCACCGCTACACTACTCATTCCTCCCACGGCAACAGTATTCAAGCCTGTCAGTATCAAAGGCAGTTCCGATGTTAAGCACCGGCATTTCACCCCTGACTTGACAAACAGCCTACGCACCCTTTAAACCCAATAAATCCGGATAACGCTTGCATCCTCCGTATTACCGCGGCTGCTGGCACGGAGTTAGC
+
CCCCCGGGGGGGGGGGFGFGGGGFGGGGGGFGEDGGGGGGGGGGGGGGGGGGGGGGGG<FGGGGGGGGGFF<FEGGGGGGGGGGGFCFGGGGFG,EFFAFGFGGGGGGGGGGGGGGG>B=CFGGGFFGGGGGGGGGGGGCD8@DDFDEDGFEGCFGGGGGGGBFFFGG8BADFFDGFGFEEEGGGGFFE,DD*9C9AFFFEEEFF>)5=?EB6FC+:A47C@4>F=@=@GFBDB:@EFGG?<D3AEFE6:)(6;>G/.//,179;;=AB(-(.8-4-02-,47(:3)50()-002A@).)
@M02996:162:000000000-B87FG:1:1101:21465:8318 2:N:0:TAGCGCTC+ACTGCATA
GACTACCAGGGTATCTAATCCTGTTTGATCCCCACGCTTTCGTGCCTCAGCGTCAATTACTGCTTCGTGAGATGCCTTCGCAATCGGTGTTCTGAGTAATATCTATGCATTTCACCGCTACACTACTCATTCCTCCCACGGCAACAGTATTCAAGCCTGTCAGTATCAAAGGCAGTTCCGATGTTAAGCACCGGCATTTCACCCCTGACTTGACAAACAGCCTACGCACCCTTTAAACCCAATAAATCCGGATAACGCTTGCATCCTCCGTATTACCGCGGCTGCTGGCACGGAGGTATC
+
CCCCCGGGGGGGGGGGGGGGGGGGGGGGGGGGGGGGGGGGGGGGGGGGFGGGGGGGGGGGGFFFGGGGGGD,CFGGGGGGGGGGGGGGGGGGFF,CFFGFGFGFEGGGGGGGGGGGG=?DDEFGGGFGGGGGGFGFGDFE889=FEDEFFFFFFGGGGFFFEEFGFGGGDADF5=FFGFE68CDGCDFEFGD>>GBFGFFFDEFFFFFFFF@@FC:);4:E:5@@@>9@CDB*>EFEEGE@?;38>ECF>>(/070/.//,9=CFEF@?94(.26<-2((-(41:7:01(.(87**;).)
@M02996:162:000000000-B87FG:1:1101:3211:8319 2:N:0:TAGCGCTC+ACTGCATA
GACTACAAGGGTATCTAATCCTGTTTGCTCCCCACGCTTTCGCGCCTCAGCGTCAGTTACTGTCCAGTAGATCGCCTTCGCCACTGGTGTTCTTCCTTATATCTACGCATTTCACCGCTACACAAGGAATTCCATCTACCTCTCCAGCACTCAAGAGATACAGTTTCAAATGCAGTTTATGAGTTAATCCCATAATTTTCACACCTGACTTGCATCCCCGCCTACGCTCCCTTTACACCCCGTAAATCCGGATAACTCTTGCCACCTACGTATCACAGCGCCTGCTGTCACGTTCTTTGC
+
CCCCCGFGG8BFFGFGG,FEGGFFGFFFEFDGEFGFGFEDGGGCEFFCFFGGGE@@CEFGG,EFGGGGFA9E@FFGGGGGDGGCFFFGDFDFFGFEE?FFADFGGF,@8E=FFFGEG=@DGEEF4,A<EFDFDEFDD;A>8DDFGE=FFD;8DE=,=DG8;,0CCDGG9DFFGF+=DCED@D,E9ED+;E?=F*2*0C;>E7C@AF@C=FC*:;C78?0)41)):):)0>>B:7A=**C*/-0:4>C<C(0(/8)9)/1..;67;3@E@0/))(19)).((((.(()-.65(00*/+4))
@M02996:162:000000000-B87FG:1:1101:24710:8324 2:N:0:TAGCGCTC+ACTGCATA
GACTACCGGGGTATCTAATCCTGTTTGCTCCCCACGCTTTCGAGCCTCAACGTCAGTTACCGTCCAGTAAGCCGCCTTCGCCACTGGTGTTCCTCCTAATATCTACGCATTTCACCGCTACACTAGGAATTCCGCTTACCCCTCCGGCACTCTAGTTCAACAGTTTCCAAAGCAATACCGGGGTTGAGCCCCGGGCTTTCACTTCAGACTTGCCAAACCGTCTACGCTCCCTTTACACCCAGTAAATCCGGATAACGCTTGCCCCCTACGTATTACCGCGGCTGCTGGCACGTGGTTAGC
+
CCCCCGGGGGGGGGGGGGGGGGGGGGFFGGGGGGGGGGGGGGGGGGGGFGGGGGGGGGGGGGGGGGGGGGGGGGGGGGGGGGGGGGGFGGGGGGGGGGGDFDGGGGGGGGGGGGGGGAEGGEGGGGGGGGGGGGGGGGFDGDFGGGFEBGFFFGFE,EFGGG=CCAGGGGFFGFGGFGEFEGGGGGFGFGGABFGFFFFFFGC?EFEEEFGFFFFA@FG:=487C;B07C;@D?<ADAGGFBBFBA<<>;@13:67-----94:9>>FF:.,)36:6(-(-479BB?7,.380)*22:0<
@M02996:162:000000000-B87FG:1:1101:3196:8330 2:N:0:TAGCGCTC+ACTGCATA
GACTACTAGGGTATCTAATCCTGTTTGCTCCCCACGCTTTCGCGCCTCAGCGTCAGTTACTGTCCAGTAGGTCGCCTTCGCCACTGGTGTTCTTCGTTATATCTACGCATTTCACCGCTACACAAGGAATTCCATCTACCTCTCCAGCACTCAAGAGATACAGTTCCAAATGCAGTTTATAAGTTAAGCCCATAGATTTCACACCTGGCTTACATCCCCGCCTGCGCTCCCTTTACACCCAATAAATCCGGATAACGCTTGCCCCCTACGTATTACCGCGGCTGCTGGCACGTCATTAGC
+
CCCCCG,6ECFGGGGGGGGGGGGFG<FCF9CFEGG+CFGGGGCGG7@,CFFGGGGGGCGGF,EFFGGGGG,,,@FECEGGGCE7,DFEFFEGGGG,A,DFGFF@F<@F>EGFGGGFG=9DDFG,@,AFGGGGF,,=FGF9?D6?6,:,;DFEGF6C,,=,C,:CD++,66@DFDDF7+;?,6@DD+;FDAD5DF7ACFFEFGFC>511:?G51A;B8;98;99)559/-:B=FEFE*7C82(078;EEF>=(()7C/.((/1./9:;(.1426:)).42(,4(12),,:?BF0)*23.6:
@M02996:162:000000000-B87FG:1:1101:17767:8336 2:N:0:TAGCGCTC+ACTGCATA
GACTACCCGGGTATCTAATCCTGTTCGCTCCCCACGCTTTCGCGCCTCAGCGTCAGTTACGGCCCAGTAAGTCGCCTTCGCCACTGGTGTTCCTCCCGATCTCTACGCATTTCACCGCTACACCGGGAATTCCACTTACCTCTTCCGTACTCAAGCTCTGCAGTCTCCAAAGCAATTCCCACCTTGAAAGCAGGACTTTCACTCCGGACTTACAGCGCCGCCTACCCGCCCTTTACGCCCAGTCATTCCGGACAACTCTCCCCCCCTACGTATTACCTCGCCTTCTGTCACCTTGTTAGC
+
CCCCCGGGGGGFGGGGGFFFGGGGGGGCFFCCCFGGGGGGGGGGGGGGGGGGGGGGGGEFFCF@FFGGGGFGGGGGGGGGGGGGGGCFGECGFDEEGF@:FFGGFGFEEEEFGGGGG:?DGFGG7F@FEGGGGGGGG;DBDE9AFGF@*=?C,@;GCCEFGGEEFFGGCC,@CF7CFGFFCFGCCFE4A9E@FF4B@FFF?F?>@)>>=5?*>B<F(5:9E>33=(617E>><>)6((:C14?2*...*.7(9B(7).),(28>G9((,(.)-5)-))-(((--.):))).)*)+30)..
@M02996:162:000000000-B87FG:1:1101:17742:8340 2:N:0:TAGCGCTC+ACTGCATA
GACTACCAGGGTATCTAATCCCTTTCGCTACCCCGGCCTTCGTACCTCAGCGTCAGTGAATGTCCAGGAACCCGCCTTCGCCACGAGTCTTCTTCTTGATATCTACGCATTTCACTGCTACACCAAGAATTCCGGTTCCCCCTCCATCACTCCAGCCGCACAGTATCACGCGCACTCCAGGGGTTGAGCCCCTGCCTTTCACGCGCGACTTATGCGGCAGCCTACGTACCCTTTACGCCCAGTACTTCCGCACAACGCTTGAGACCTCTGTTTTACCGCGGCTGCTGGCACAGAGTTTGC
+
CCCCCGGGGGGFGGGGGFGGGGGFGGGGGFDFFGGGGGGGGGGGGGGGGGGGGGGGGGC<FFFGGGGFGGGGGGGGGGGGGGGGGGCFGCEGGGGGGGFFGFGGGGGGGDGGGGGFGDFGGFGGFGFFGGGGGGGGGGGGGFFGGEEGFGFFG?FGG>EEGGBFGFGFF8FEGDDCFGEF6CE;CDEG4CG=9:DDBFFFFG9@2A(:>>GCCA924=:4E::7::F,8EB2DF2:1<EEB6()*.46C()-4781----,0).9604,).)61.))((-(-470)5402?00)+39)))
@M02996:162:000000000-B87FG:1:1101:25065:8344 2:N:0:TAGCGCTC+ACTGCATA
GACTACTAGGGTATCTAATCCTGTTCGCTCCCCACGCTTTCGCGCCTCAGCGTCAGTTACGGCCCAGTAAGTCGCCTTCGCCACTGGTGTTCCTCCCGATCTCTACGCATTTCACCGCTACACCGGGAATTCCACTTACCTCTTCCGTACTCAAGCTCTGCAGTCTCCAAAGCAATTCCCACCTTGAAAGCAGGACTTTCACTCCGGACTTACAGCGCCGCCTACACGCCCTTTACGCCCAGTCATTCCGGACAACGCTCGCCCCCTACGTATTACCGCGGCTGCTGGCACGTAGTTAGC
+
CCCCCGGGGGGGGGGGGGGGGGGGGGGGGGEGGGGGGGGGGGGGGGGGFFGGGGGGGGGGGGGGGGGGGGGGGGGGGGGGGGGGGGGFGGEGGGG<FEFEGFGGGGGGGGGGGGGGG=@CDFGGGGGGGGGGGGGGGGFGGFFGGGAFFGFFDGFF8DFGGGF=EFGGGGFFGFG<CFFFFGGGGGF7CCGFFFGFBFFEEGEFFA=DFFGFFF:62=C9:66;D4=7@F>><?>A??EG1::?*54<>?;(,),1--(-499:DF;?BF356:4<B?6(-49;?0)(-8<800*2<)52
@M02996:162:000000000-B87FG:1:1101:17756:8352 2:N:0:TAGCGCTC+ACTGCATA
GACTACCCGGGTATCTAATCCCGTTCGCTCCCCACGCCTTCGCACCTCAGCGTCAGTTACTGCCCAGTAACTCGCCTTCGCCACTGGTCTTCCTCTCGATCTCTACGCATTTCACCGCTACACCAGGAATTCCGCTTCCCCCTCCCTTACTCAAGCCCCACCGTCTCCCACGCAATCCCCACCTTGAGACCCTGCCTTTCACTCCCGACTTATACGCCCGCCTACGAGCCCTTTACGCCCCTTCATTCCGAACAACCCTTGCCCCCTCTGTATGCACGCCGCTGATGGCACGGCATTTGA
+
CCCCCGG,@FGGGGGGGDFGG,,CEGGFGC@FE-@FF,CFGG7,@FFGFGGGGGGGG<EG,C,EFCGFGG,,C@FGGGGGGGGGC,CF,9CE,CE5,8EFBFFGGGGGGGGGGGG9C::DDGFG494BDFGEG,@CD6DF+:B6@E),5=D=36=FF?1+>+8:9AD76@EEG5*@*;)*,**4221*/2D5*;F2@EFEFG4820(55?C;)1))(2)(266;@(((.:=1C?)4,1:*((4(94<6:.)-3)11(-((,*(5D>>6,).)-))))(-((-21()-)((.-))**3))-
@M02996:162:000000000-B87FG:1:1101:27623:8356 2:N:0:TAGCGCTC+ACTGCATT
GACTACTAGGGTATCTAATCCTGTTTGCTCCCCACGCTTTCGTGTCTCAGCGTCAGTTGTGGTCCAGTAAGCCGCCTTCGCCACTGGTGTTCCTCCCGATATCTACGCATTTCACCGCTACACCGGGAATTCCGCTTACCTCTCCCACACTCAAGACCCACAGTTTCAAATGCAAGCTATCAGTTGAGCCGATAGTTTTCACATCTGACTTGCAGACCCGCCTACACACCCTTTACACCCAGTCATTCCGGATCACGCTCGCCACCTACGTATTACCGCGGCTGCTGGCCCGTAGTTAGC
+
CCCCCGGGGGGGGGGGGGGGGGGGFGGGGGFFGGGGGGGGGGGGGFFGGGGGGGGGGGGGGGGGGGGGGGFGGGGGGGGGGGGGGFEFFGCBEFGGGGGGGFGGGGGGGDGGGGGGG:*=CEFFCFGGGGGGGGGGGGGGGEFGGGDFEGFDGE?FFFGGGGD>FFGGGBFFGFCGFFEFGGGGGFEFEFGF>BGEEGFF?DE<:=*9;4C=CFE+:>C>46-5>71.6CB(*5>F6.<C0=@.=6?ECE>;;).2,.(-(14:D0:7:8,).464),((--14(.54:(((00*2<.-)
@M02996:162:000000000-B87FG:1:1101:10129:8365 2:N:0:TAGCGCTC+ACTGCATA
GACTACCGGGGTATCTAATCCTGTTCGATACCCGCACTTTCGAGCATCAGCGTCAGTTACGCTACAGTCAGCTGCCTTCGCAATCGGAGTTCTTCGTGATATCTAAGCATTTCACCGCTACACCACAAATTCCGCCAACTTCCCGCGCACTCAAGGACTCCAGTTCGCGCTGCAGTGCACCCGTTGAGCGACTACATTTCACAACCCGCTTAAAGTCCGGCCGACGCTCCCTTTAAACCCCATAAATCCGGATAACGCCCGGACCTTCCGTATTCCCTCGTCTGCCTGCACGGCATTAGC
+
CCCCCGGGGGGGGGGGFGGGGGGGGGGGGGGGFGGGGGGGGGGGGGGGGGGGGGGGGGFGCGGDGGGGGGGGGGGGGGGGGGGGFGF7FFFGFGFGGGGGGFG@F<;FGGFGGGGGG8BGDGGGGGGEEFGGGFGCD6?DGEFGGGFGFGFFFFG::FGGGGE@FF3+<EEAEA>F6C*AEEGEGG2C5/*/??C3CFFCEGE)(2(..0>;EF)39AD1E(((,-7::C?0>?>2:<GD,38?*69:C17-,8<=(-.(4)-4C2<881.,2.)))-.((-.-)).4((.()02*2.)2
@M02996:162:000000000-B87FG:1:1101:27630:8374 2:N:0:TAGCGCTC+ACTGCATT
GACTACTAGGGTATCTAATCCTGTTTGCTCCCCACGCTTTCGTGTCTCAGCGTCAGTTGTGGTCCAGTAAGCCGCCTTCGCCACTGGTGTTCCTCCCGATATCTACGCATTTCACCGCTACACCGGGAATTCCGCTTACCTCTCGCACACTCAAGACCCACAGTTTCAAATGCAAGCTATCAGTTGAGCCGATAGTTTTAACATCTGCCTTGCAGCCCCGCCTCGACACCCTTTACACCCAGTAATTCCGGAAAACGCTCCCCACCTACTTATTACTGCGGCGGCTGGCACGCAGTTACC
+
CCCCCGGGGGGGGGGGGGGGGGGGGGGGGFFGGGGFGGGGGGEG@<EFFGGGGGGGGDGGF@EFGGGGFDEFFGGGGGGGGGGCFDFFFFFGDGAGEGGGGFGGGFGGGDGGGGGGG=9DDEFGE7=BFGDFED6+=EEGGDBG++:F>GFDGGFFEGGGGGDDCFGGGB=CGFCF*3>E:E,EC:53@C81*3*:>FF*)>8*)4**1;@6265)(:*(46<(((6,6C;7C3>EC@EE@1(9@45:>:),(0.2---((1(()3((().).-.6)).---402(4(01)2)0*2+-))
@M02996:162:000000000-B87FG:1:1101:28511:8405 2:N:0:TAGCGCTC+ACTCCATA
GACTACTAGGGTATCTAATCCTGTTTGATCCCCGCACTTTCGCGCATCAGCGTCATTTACGGCTTGGTCAGCTGCCTACGCTATCGGAGTTCTTCCCCATATCTATGCATTTCACCGCTACACGACGAATTCCTCTTACCGCACCTCCACTCAATCTCGCTAGTATCCATAGCCGTATCGAGGTTGACCCCCCTATTTGAACACTGACTTAACATGCCGTCTGCCCACCCTTTTACCCCCAGTAAACCCGTCAAACCCCGGACACTCCCTTTTCACGTCGTCTGCGGCACCGCATTTGCC
+
98C@,<CFGFE66CBFGGGFFEFEF-C,C666D6@7FECGGG,+7+@+C<E:@8B<FGF9C::+8+,::C8A,=F=9,48C,,49,@,@4C,,9@5,:,A:?=FF<,5@CFFF@<BE83+=>,+4+66>ED,@@;++746+)*06,)35+40,,+C,@,++48@7CE;;;,03*0A*989*6*4,0)2:C:4>69)*7+**585**0(*1+/8B)).22(/((1/(),/1,:<3/)/4+/-3()1)).*(),())*(,(-()(,/)(.,,).-)-..(---(.-)((((((())*/+)))
@M02996:162:000000000-B87FG:1:1101:10782:8409 2:N:0:TAGCGCTC+ACTGCATA
GACTACTCGGGTATCTAATCCTGTTCGATACCCGCACTTTCGAGCATCAGCGTCAGTTACGCTACAGTCAGCTGCCTTCGCAATCGGAGTTCTTCGTGATATCTAAGCATTTCACCGCTACACCACAAATTCCGCCAACTTCCCGCGCACTCAAGGACTCCAGTTCGCGCTGCAGTGCACCCGTTGAGCGACTACATTTCACAACACGCTTAAAGTCCGGCCTACGCTCCCTTTAAACCCAATAAATCCGGATAACGCCCGGACCTTCCGTATTACCTCGGCTGCTGGCACGGACTTAGC
+
CCCCCGGGGGGGGGGGGGGGGGGGGGGGGGGGGGGGGGGGGGGGGGGGGGGGGGGGGFFGEGGEGFGGGGGFFGGGGGGGGGGGDFF:>FEFFGGGGFGGGFGFGFGGGGGGGGGGGABGGFGGCFFFEFGGGGGGDEGGGEDGGGBGFG@EFFGG8DFGGFDCFF7CDGGFGFC:*==FFCE?FDB>6**0:?F=?CFEFG53@)-/95C8919@5A7.=:7@D;@4;EF?D?BFAAEE?BF??:A9>9:,2;99----()29D(448?443:<<)).-4-1(2272(48(00**2.)-
@M02996:162:000000000-B87FG:1:1101:10765:8409 2:N:0:TAGCGCTC+ACTGCATA
GACTACTCGGGTATCTAATCCTGTTCGATACCCGCACTTTCGAGCATCAGCGTCAGTTACGCTACAGTCAGCTGCCTTCGCAATCGGAGTTCTTCGTGATATCTAAGCATTTCACCGCTACACCACAAATTCCGCCAACTTCCCGCGCACTCAAGGACTCCAGTTCGCGCTGCAGTGCACCCGTTGAGCGCCTACATTTCACAACACGCTTCAAGTCCGGCCTACGCTCCCCTTAAACCCAATAAATCAGGATAACGCCCGCACCTTCCGTATTACCGCTGCTGCTGGGCACGACAGAGT
+
CCCCCGGGGGGGGGGGGFFGGGGFGGGGGGDFGEDGGGFCFGGGGGGGGGGGGDF@FFDF7FFBFFGGGGDFGFGGGGGGGF7FDDB,@BEFEGGGCF?8=DGGFGFCAFCGGFGGG8<=CEFF7FFBFGGGF?GGDCFFGEFGDG>GEGAEGDGD?D8FFF<C=DGG>EGFGFGGAF;CFEECCGB7;:*/6?G38<8CEGE@965>@>C6<6);>:1./.(63(06<E?(*,5-.)2;08.)0646*)0(56-2-(---)(().82(,.((.)..,2(-3,,.))5((((002**(()
@M02996:162:000000000-B87FG:1:1101:14099:8413 2:N:0:TAGCGCTC+ACTGCATA
GACTACTCGGGTATCTAATCCTGTTCGCTCCCCACGCTTTCGCGCCTCAGCGTCAGTTACGGCCCAGTAAGTCGCCTTCGCCACTGGTGTTCCTCCCGATCTCTACGCATTTCACCGCTACACCGGGAATTCCACTTACCTCTTCCGTACTCAAGCTCTGCAGTCTCCAACGCAATTCCCACCTTGAAAGCAGGACTTTCACTCCGGACTTACAGCGCCGCCTACACGCCCTTTACGCCCAGTCATTCCGGACACCGCCCGCCCCCTACGCATTACCGCCGCTGCTGGCCCGTAGTTCAC
+
CCCCCGGGGGGGGGGGGGGGGGGGGGGGGGFGGGGGGDEGGGGGGGGGGGGGGGGGGFGGGFGGGEGGGGGGGGGGGGGGGGGGGGFGCFEGFFBEGGGGGFGGGGGGGGGGGGGGG=@DDFGGDEGGGDGGGGGGGGFGGBFFDG=FFDFFFDGGDCFGFCE=FAFGGG,@EB5CFGFFFFGCFFEGE:EBF>DFBF=EFGFEB8@=@EF<E+7;.2/6C:;?@1;;>F9(7>2<?<EE<04?86A6::<(9:0/--(-->9>GFF0:1((--.5.43(44(46225,(-(0)12@)))
@M02996:162:000000000-B87FG:1:1101:20759:8423 2:N:0:TAGCGCTC+ACTGCATA
GACTACTCGGGTATCTAATCCTGTTTGCTCCCCATGCTTTCGTGCCTCAGCGTCAGTTACAGCCCAGTAGGCCGCCTTCGCCACTGGTGTTCCTCCGAATATCTACGCATTTCACCGCTACACTCGGAATTCCGCCTACCTCTACTTCACTCAAGAACCGCAGTTTTGGATGCAGCTCCGAGGTTAAGCCTCGTTATTTCACATCCAACTTACAGTCCCGCCTGCGCACCCTTTACACCCAGTAATTCCGGACAACGCTTGCCCCCTCCGTATTCCCACCGCTGCTGGCACTTCGTTAGG
+
CCCCCGGGGDGGGGGGFCFGGGGGGGGGGGGGEGGGGGGGGGGGGGGGGGGGGGGGGGG,@FGFGFGGGFCFGGGGGGGGGEGGGGFFFGGGFGGFGFFGGFGGEGGGGGGGGGFCE>BGGGGGGGGFGFFGGCGDGCFGGFFGGGFGFGFEF8DCGGGDGE=CFFF8?FFFGFFGFGFD8B6CFDA>CGGB50<):FFFFGFFEFEEFFGBFF*==FD=E>8BB23(4BD194/;C3FC18=6:567;;5;>>:5(--8(18)99((-3,(.()))),(--90;B57(14(0*22*(-(
@M02996:162:000000000-B87FG:1:1101:10778:8429 2:N:0:TAGCGCTC+ACTGCATA
GACTACTCGGGTATCTAATCCTGTTCGATACCCGCACTTTCGAGCATCAGCGTCAGTTACGCTACAGTCAGCTGCCTTCGCAATCGGAGTTCTTCGTGATATCTAAGCATTTCACCGCTACACCACAAATTCCGCCAACTTCCCGCGCACTCAAGGCCTCCAGTTCGCGCTGCAGTTCACCCGTTGAGCGACTACATTTCCCAACACGCTTCAAGTCCGGCCTACGCTTCCTTTAACCCCAATAAAGCCGGAGAACGCCCGGACCTTACGTCTTTACCCCGCTGCTGGACAGGAATTCAC
+
CCCCCGGEEGEE:EEG9EFFGGGFFGGGGC:,CFECFDGGGGFCGCEGGGGGGGGEFGGFCGGCFFGGGGEEGCFFGGGGGFGGFD?,8BEFFCEFFDEGGDF8FFDGGFFFA9EEB83=?CGF@F4FF=,,@DED68+@=;D8+C>G>C586==,+@@8>?=<=C7C?CG>C5*,+?*1@DEC,;=*044:55C=8;A5*>B(/)/-3;D64C)+6;*.=4(,6/7((38)26.6))/A:?1,9)))2()(().2,(-41)4(7,2)4(((.-)).)(((((((,),(,.(..030-))
@M02996:162:000000000-B87FG:1:1101:20742:8432 2:N:0:TAGCGCTC+ACTGCATA
GACTACTCGGGTATCTAATCCTGTTTGCTCCCCATGCTTTCGTGCCTCAGCGTCAGTTAAAGCCCAGTAGGCCGCCTTCGCCACTGGTGTTCCTCCGAATATCTACGCATTTCACCGCTACACTCGGAATTCCGCCTACCTCTACTTCACTCAAGAACCGCAGTTTTGGATGCAGCTCCGAGGTTAAGCCTCGGTATTTCACATCCAACTTACAGTCCCGCCTGCGCACCCTTTCCACCCAGTAATTCCGGACAACGCTTGCCACCTACGTCTTACCGCGGCTGCTGGCACGTCGTTAGC
+
CCCCCGGGGGGGGGGGGGGGGGGGGGGGGGFGGGGGGGGGGGGFGGGGFFGGGGGGGFF<@FGFGGGGGGFFGGGGGGGGGEFGGGFGFFFGGFGFGGEGGFGGGGGGGGGGGGGGGAEGGGGGGGDGGGGGGGGGGEFGGFFGGGFGFGFFGGGFEGGGGG@CEFGGGFEFGFFGFGFF3BCEGG@GEGGFE?DDBFFFA?EEEABBBFG;BFEBE;C8C>5=5(6:BGD0DF3754=C;0=EFC<<:4)6>F:*--(--9:2F01.2:,(.,.4(,-,2(,4?03?08<(0)/1;(-4
@M02996:162:000000000-B87FG:1:1101:4116:8452 2:N:0:TAGCGCTC+ACGGCATA
GACTACCAGGGTATCTAATCCCGTTCGCTACCCCGGCCTTCGTACCTCAGCGTCAGTGAATGTCCAGGAACCCGCCTTCGCCACGAGTCTTCTTCTTGATATCTACGCATTTCACTGCTACACCAAGAATTCCGGTTCCCCCTCCATCACTCCAGCCGCACAGTATCACGCGCACTCCAGGGGTTGAGCCCCTGCCTTTCACGCGCGACTTATTCGGCAGCCTACGTACCCTTTACGCCCAGTGCTTCCGAACAACGCTTGAGACCTCGGTATTACCGCGGCTGCAGGCCCCGCGTTTGC
+
CC@CCGDFGEEFFFGGGGGGG@,CF@FEE,@FC@:FE7CFFGFGGGFGFGGGGGGGG9FACFGGGGG8F@F,BCEEEEGGGGEG+?CGFEEFGGG<FAFEFFGGGGGFCB=FFC?EE:?=DEF8E=FD:FFGG@+6C>=D8=@GGE=F+=DDGF6>DGECB@DFG;=CDEE5:>?EF78*DCEGGD2CFCGAFFGBECB48;(7-2(62=G3)+1)(2)(/,.4.-4)-*4)9>9A01:8(3:2*)-6<60(().9---(-*..96))((-(-4.5.-,,,,49,((,(-((8):/*(,6
@M02996:162:000000000-B87FG:1:1101:10847:8455 2:N:0:TAGCGCTC+ACTGCATA
GACTACCGGGGTATCTAATCCTGTTTGCTCCCCACACTTTCGCGCCTCACCGTCAGTTACTGTCCAGCAATCCGCCTTCGCCACTGGTGTTCTTCCTTATATCTACGCATTTCACCGCTACACAAGGAATTCCGATTGCCCCTCCAGCACTCAAGAAGAACAGTTTCAAATGCAGTTTATGGGTTAAGCCCATAGATTTCACATCTGACTTGCTCCCCCGGCTACACGCCCTTTACACCCAGTAAATCCGGACAACGCTTGCCACCTACGTATTACCGCGGCTGCTGGCACGTAGTTAGC
+
CCCCCGGGGGGGGGGGGFGGGGGGGGGFFGFGGGGGGGGGGGGGGGGGDFGEGG7FGF@FGFGGGFGGGFGFGGGGGGGGGGGGGGFGFGGGGGFFGFFFFFEFGGGGGEEGGGGGC=@CG=F8=<:B8FGGGDEDG=DBFDFGGCEGFGFEB@FEG?DFGGFGGFFFDAFCGFDGFGEFGGGGGGF78FG@A?7=;FFAEECEEF*78CGEE@AABB>A:895B3:(6B99>@FFF@F=;DEEC?)9;6:1@:=4---,,9>4C?FFFB45-86>9031(493:0)4:B7?00*29).5
@M02996:162:000000000-B87FG:1:1101:9458:8468 2:N:0:TAGCGCTC+ACTGCATA
GACTACAAGGGTATCTAATCCTGTTCGATCCCCGCACTTTCGTGCATGAGCGTCATTTACGGCCTGGTCTGCTGCCTACGCAATCGGTGTTCTTCGTCATATCTATGCATTTCACCGCTACACAACGAATTCCGCCAACCTCGACCGCAATCAAGCTCTCCAGTATCAATGGCGTGATGACGTTGAGCGTCACTATTTAACCACTGACTTAAAACGCCGCCTGCGCACCCTTTCAACCCCATAAATCCGGATCACGCTCGGATCCTCCCTCTTACCGCGGCTGCTGGCACGGAGTTAGCC
+
CCCCCGGGGGGGGGGGGFGGGGGGGGGGGGGGGEGGGGGGGGGGGGGGGGGGGGGGGGGGFCEGGCFFGGEFGGGGGGGGGEFGGGFGGGGGFFGGGGAED?FGGGGGGGGGGGGGC:@DGEF=@F7DFGGGGFG++@DEGD>CGGBG5DDD8D?F?E98@DCFEFG;CGAAFDGG*@=;FEEGGGEFBEG)9+56*@6AEG323677>A76=B*/:A)6G;(/60,:6E637)6-6.2*471?F><:79B:(8(*(,--31(37)5:(((,.).4((--3((-55,313(,05223623
@M02996:162:000000000-B87FG:1:1101:4115:8469 2:N:0:TAGCGCTC+ACTGCATA
GACTACCAGGGTATCTAATCCCTTTCGCTACCCCGGCCTTCGTACCTCAGCGTCAGTGAATGTCCAGGAACCCGCCTTCGCCACGAGTCTTCTTCTTGATATCTACGCATTTCACTGCTACACCAAGAATTCCGGTTCCCCCTCCATCACTCCAGCCGCACAGTATCACGCGCACTCCAGGGGTTGAGCCCCTGCCTTTCACGCGCGACTTATGCGGCCGCCTACGTACCCTTTACGCCCAGTGATTCCGAACAACGCTTGAGACCTCTGTATTACTGCCGCTGCTGGCACGCAGGTGGC
+
C@6AAFGGGDCCFD@CF,;C<CDE@CC,C@FFCF@C6@;CF<C@FFFG<FDFBFGCFFE@FFGGFDE8DFGC:=B:66@9:B?C=66BBEDBFGG<E?F;=;F8,C8F=8+=A=5EGDF8D4BDFCFE8E9E;D@@DEEFC@5C8,DD0?D8B,+DFGGCEE5C:9=8@==@:9CEA*:CFE*A7DFF>C55F4>(*2*69;(((),3,0>).+6).)),*-4,2-25<E??D24<:<88((52*.64*40(,54C,--(-0).24?:>46))-6.)).(-,7(())(8F2())**1(4(
@M02996:162:000000000-B87FG:1:1101:9439:8478 2:N:0:TAGCGCTC+ACTGCATA
GACTACAAGGGTATCTAATCCTGTTCGATCCCCGCACTTTCGTGCATGAGCGTCATTTACGGCCTGGTCTGCTGCCTACGCAATCGGTGTTCTTCGTCATATCTATGCATTTCACCGCTACACAACGAATTCCGCAAACCTCGACCGCAATCAAGCTCTCCAGTATCAATGGCGTGATGACGTTGAGCGTCACGATTTAACCACTGACTTAAAAAGCCGCCTGCGCACCCCTTAAACCCCATAAATCCCGATAACCCTCTGCTCCTCCGTTATACCGCGGGCTCCTGCACCGACTTTCCC
+
CCCCCGGGGGGGGGGGGFFGGGGFGECFGGFGGEGGGGGGGGGGGGGAFGGGGGGGGGGFC@:FBCDGGGAAAFFGG9DCG,@B@DFGGGGGEGGD=B=FFFGGFEFGGFGGGGFGD>>DDCF8DFG=FEGGGGE++@DFFD5+=C=GEDFFCFFGGGFFGDCF7CGE=;,*@<975CEACC97,785-4CA9:DF=C9*/<>D96*(*4=9*+7)-6),=0(69:234E((2.))-4C:<103@)4404.-(0)*,(,(,2)-7(.4(-,((-).(((((((((()((5(-))22+)-)
@M02996:162:000000000-B87FG:1:1101:10433:8491 2:N:0:TAGCGCTC+ACTGCATA
GACTACACGGGTATCTAATCCTGTTTGCTCCCCACACTTTCGTGTCTCAGCGTCAGTAATCGTCCAGTAACCCGCCTTCGCCACCGGTGTTCCTCCCGATATCTACGCATTTCACCGCTACACCGGGAATTCCAGTTACCTCTCCGACCCTCAAGAACTACAGTTTCAGACGCAGGCTATGAGTTGAGCCCATAGTTTTCACATCTGACTTGCAATCCCGCCTACACACCCTTTACAACCAGTCAATCCGGCTCACGCCCGCCCCCTACCTATTACCGCCGCTGCTTGCCCGTTGTTCAC
+
CCCCCFEFFC6+8@FGGCFGGGFFGDFGGF<@@FGEEGGGGGGGGGGGCGGDFG7FF,<FGDFFGEEFGFGGGGGGGGGFGCFGFD@:FFEGGFEAFGFG@BGGGG7ECECFEF9EE:<=C=BFCE++>A,,@:DDG9=DFDFGG+)@9DDD,@6:8CE7DC@FCAFE998@E>D7?G:AC@9=BD?4=FG>*;3/*@FECFF?F=489BF=E*0=>A82E4//6(6/(36183<96)886(7)2)7721<(())2(.(((1-,144(((.)).).),((--,(4).,(,)(0)/11)))
@M02996:162:000000000-B87FG:1:1101:24901:8503 2:N:0:TAGCGCTC+ACTGCATA
GACTACCGGGGTATCTAATCCTGTTTGATCCCCACGCTTTCGTGCCTCAGCGTCAATGACGGATTCGTGAGATGCCTTCGCAATCGGTGTTCTGAGTAATATCTATGCATTTCACCGCTACACTACTCATTCCTCCCACGGCATCCGTATTCCAGCACCGCAGTATCAATGGCAGTTCCCAGGTTAGGCCCGGGGCTTTCACCACTGACTTGCAGCACAGCCTACGCACCCTTTAAACCCAATAAATCCGGATAACGCTTGCATCCTCCGTATTACCGCGGCTGCTGGCACGGAGTTAGC
+
CCCCCGGGGGGFGGGGGGGGGGFGCEFGGFFCGFGGGGGGGGGGGGGGFFDGGGGFFGGGGG7FGGGGGGGFGGGGGGGGGGGGGGFGGGEGGGAFFGGFGFGFGGGGGGFGGGGGGAFGGFGGGGCEGFGGGGGGGG@=D=BDG8:ADDFFFGFFDGGGGG>8EFGGGDFFGFGGFGFFGGGGGG=FBEC@>DGA=FFFEGF=BFEFFFGEFFEFB6;778:ED<B@FG<6C;<CEEAC@FF)8).5277(284*---,-/.624,54434<?64)42(4(39???044?:70/;*4:<
@M02996:162:000000000-B87FG:1:1101:10444:8506 2:N:0:TAGCGCTC+ACTGCATA
GACTACACGGGTATCTAATCCTGTTTGCTCCCCACACTTTCGTGTCTCAGCGTCAGTAATCGTCCAGTAACCCGCCTTCGCCACCGGTGTTCCTCCCGATATCTACGCATTTCACCGCTACACCGGGAATTCCAGTTACCTCTCCGACCCTCAAGCACTACAGTTTCAGACGCAGGCTATGAGTTGAGCCCATAGTTTTCACATCTGACTTGCAATCCCGCCTACACACCCTTTACACCCAGTAAATCCGGACAACGCTCGCCACCTACGTATTACGGCCGCTGCTGGCACGTATTTAGC
+
CCCCCGGGGGGGGGGGGFGGGGGGGGGFFGFGGFGGGFGGGGDCCFGFFGGGGGGGGA,FF8FFG7FFGGGGFGGGGGGGGGGEDE=FCFEGFGFFGGGGGFGGGGFF8EEGGGGGG>EGDEFG+7@CCFGGG:,DD;DFGDFGGB5FDGFFC8F,,CF,DF5@F7<CCFGFD5**<9@AA9EFFCACEGG9649/;@CEFGE9>18?@FF3844=>FF9>662=45/:E>7FF9<37FE7((9A33/22)0(.4*(-(,-17(9:B?B2.)-.:5((-(-,(-4).80(,(00+306)6
@M02996:162:000000000-B87FG:1:1101:26471:8528 2:N:0:TAGCGCTC+ACTGCATA
GACTACAAGGGTATCTAATCCTGTTTGCTCCCCCGACTTTCGCGCCTCAGCGTCAGTTGCGTTCCAGGAATCCGCCTTCGCCTCCGGTGTTCTATAGGATATCAACGCATTTCACCGCTACTCCCTATATTCCGATTCCCTCTCCCGCACTCGAGCGAAGCAGTTTCGGACGCACTTTCCGGGTTGAGCCCGGAGATTTCACATCCGACACACTTCGCCGCCTACGCGCCCTTTACGCCCAGTAAGTCCGAACAACGCTTGCGCCCTCTGTATTACCACCGCAGCTGGCACAGAGTTAGC
+
CC<CCC8FGGDFF,@EGFGGGEGFAEGGGAFGGGECFEGFGEGGGGGGGGGGGGGGGFGGG:BFFFAFEFGGGDGGGGGG7?FEGGEG7C=F;F9FFCAE=DGFDFGGDCCF;EGGE:3==,:DE=FE=FFGF8>CDGG?A5FG?G=C?DFF6E+CEG9@7C@>CAC7>:*@>BDC>DAFEEGE@DFC3C@95:DB1<CECGE3EA(66)C;?5<@:DD9=643<:B44C929>AAF?EC6((.*).473@6;@39,-(-,1((1,(,,).55<:)6),(-((--,280(,,.0+03.-)
@M02996:162:000000000-B87FG:1:1101:14747:8542 2:N:0:TAGCGCTC+ACTGCATA
GACTACAGGGGTATCTAATCCTGTTTGCTCCCCACACTTTCGCGCCTCAGCGTCAGTTGTCGTCCAGAAAGCCGCCTTCGCCACTGGTGTTCCTCCTAATATCTACGCATTTCACCGCTACACTAGGAATTCCGCTTTCCTCTCCGATACTCAAGACTAACAGTTTCAATCGCAGCTCCGGAGTTGAGCCCCGGTATTTCACGACTGACTTGCTATCCCGCCTACGCGCCCTTTACACCCAGTAAATCCGGGCAACGCTTTCCCCCTACGGTTTTCGCCCGCTGCTCTCCCCGTGTTAGC
+
CCCCCGGGGGGGGGGGGGGGGGGGGGGGGGGGGGGDFGGGGGGGGGGGFGGEGGGGGGAFGGGGGFF,EFFFGFGGGGGGGEFFGGGGGGGGGFFGGF=FE=FGGGGGGECGGGGGG>@CD>FGFDFFGGGGGGGGGGGFGEFGG>5C>DFEE8DC,@9EEF<CEFGGGFGFGDDGFGFAB6CCCD@FCGGADEDABGFFFF29@?2>BFGEFFE62AC;G2/3833;;C@(;@AA>AGC1(..92).9(509>1/---(,:<427>:1(((-,(6(((-44(,,,)))(,())22:))-
@M02996:162:000000000-B87FG:1:1101:28582:8542 2:N:0:TAGCGCTC+ACTGCATA
GACTACCAGGGTATCTAATCCTGTTTGCTCCCCACGCTTTCGAGCCTCAGCGTCAGTAATCGTCCAGTAAGCCGCCTTCGCCACTGGTGTTCCTCCTAATATCTATGCATTTCACCGCTACACTAGGAATTCCACTTACCCCTCCGACACTCTAGTTCTACAGTTTCCACTGCAGTACCGCAGTTGAGCCCCGGGCTTTCACCTCAGACTTGTCATACCGCCTACGCACCCTTTACACCCAATAAATCCGGCTAACGCTTGCACCCTACGTATTACCGCGACTGCTGGCACGTATTTAGC
+
CCCCCGA,EFGGGGGGGGGGGGGGG<F;FCEFGGGGGGGGGGGGGGGGGGGGGGGGGGG<CDEF,BFFGFGF,CGGGGGGG@F44@=9BFFG;F9<,69C=CFGG,@E>DFGGGGGG:@=CEGDFCE8BEGGGAF+?;=D0:@D?6=GBGFF9>937@D7@ADFDFGAGD=?FFDFF+;5+31ACD7FCF:=A>@@BFFFFG6*:3):7AF****+2=D>C959B@=(6:;@GE<673<E@//3*9C726)(.84C---(-184*(82<34)62).6((,(--(4))(8??00.+23.6)
@M02996:162:000000000-B87FG:1:1101:28566:8550 2:N:0:TAGCGCTC+ACTGCATA
GACTACCAGGGTATCTAATCCTGTTTGCTCCCCACGCTTTCGAGCCTCAGCGTCAGTAATCGTCCAGTAAGCCGCCTTCGCCACTGGTGTTCCTCCTAATATCTACGCATTTCACCGCTACACTAGGAATTCCACTTACCCCTCCGACACTCTAGTTCTACAGTTTCCAATGCAGTACCGGAGTTGAGCCCCGGGCTTTCACATCAGACTTGTAAACCCGCCTACGCTCCCTTTACCCCCAGTAAATCCGGATAACGCTTGCACCCTACGTATTACCGCGGCTGCTGGCACGTATTTAGC
+
CCCCCGGGGGGGGGGGGGGGGGGGGGGGGGGGGGGGGGGGGGGGGGGGGGGGGGGGGGGGGGGGGGGGGGGGGGGGGGGGGGGGGGGGGGEFFGGGGDGGGFGGGGGGGGCGGGGGG><=?EGGGFGFDFGGGGGGGGGFGFFGGGBGFGFFEGGGFGGGGGEFGFGGGGGFGFGGFGDBE@EEFGFGFGGDDEDFFGF@6D?EFFEFBFGBAFEF*;7@:6>>B8@28E@1C@<7)6FE9;=EF56?C9>3<>9D-(---/).7(23:34).:5<<(--476(2?F501<<).3<@)6)
@M02996:162:000000000-B87FG:1:1101:22996:8564 2:N:0:TAGCGCTC+ACTGCATA
GACTACAGGGGTATCTAATCCTGTTTGCTCCCCACGCTTTCGAGCCTCAGTGTCAGTTACAGTCCAGAAAGCCGCCTTCGCCACTGGTGTTCTTCCTAATATCTACGCATTTCACCGCTACACTAGGAATTCCACTTTCCTCTCCTGCACTCTAGTCTGATAGTTTCAAATGCAGTCCCGCAGTTGAGCCGCGGGCTTTCCCATCTGACTTACCAGACCACCTACACTCCCTTTACACCCAGTAAATCCGGATAACGCTTGCCCCCTCCGTATTCCACCCGCTGCTGGCCCGTTTTTGTC
+
CCCCCGGGGGGGGGGGGGGGGGGGGGGGGGCGEFFGGGGGGGGGGGGGGGGGGGGGGGGGGGGGGGGDGGCFGGGGGGGGGFDFGFCEFGGGGFGGGEFGGFGGGGGGGGGGGGGGG=<8CEFGDFF?FGGGGGGGGGGGGFFGGF<FFGFFGGGGFFCFGF;EAFGFFEGFFF?FFGE5>@CG;@EGDF+8099>=FAB4<6A0+**:AGEFFC25:?3G5-08(86@CD;F@9<<3F54(6>1)6<03.(/8)0/-,((15?GF6((,-(3(.6)).(-,(-27?((.:(0)+28(()
@M02996:162:000000000-B87FG:1:1101:13916:8579 2:N:0:TAGCGCTC+ACTGCATA
GACTACCAGGGTATCTAATCCTGTTTGCTCCCCACGCTTTCGAGCCTCAACGTCAGTATCTGTCCAGTATGGCGCCTTCGCCTCCGGTGTTCTTCCTAATCTCTACGCATTTTACTACTACACTAGGAATTCCCCATACCCCTCCAGTACTCTAGAACAACAGTTTTCAAAGCAAGTCCTGGGTTAAGCCCAGGGTTTTCACTTCAAACTTGCTATTCCGTCTACGCTCCCTTTACACCCAGTAAATCCGGATAACGCTTGCCCCCTACGTATTACCGCGGCTGCTGGCTCGTAGTTAGC
+
CCCCCGGGGGGGGGGGGFFGGGGGGGGGGGGGGFGGGGGGGGGGGGGGGGGGGGGGGAGGGFGGGFGGGGGGFCFGGGGGGGGGGGFGGGGGGGGGGCFGFFGGGGGGGGGGGGGFG;DFGFFG@DFFEFFGGGGGGGG8FDFGG=DFFFFEFFF@9=DFFFDCEFGGGF,=?FD8DGFF=,@DGFDGBFGDF5C=CFFFCFFFEC*>EFGFFF=FEFG@@C85:):9=:@=G=*:E@FC897>CEFC062(,)7;/.//(:53D267;167<().4(((,3(,43221(.40)*23)69
@M02996:162:000000000-B87FG:1:1101:26893:8630 2:N:0:TAGCGCTC+ACTGCATA
GACTACAAGGGTATCTAATCCTGTTCGATCCCCGCACTTTCGTGCATGAGCGTCATTTACGGCCTGGTCAGCTGCCTACGCAATCGGAGTTCTTCGCCATATCTATGCATTTCACCGCTACACGGCGAATTCCGCCAACCTCGACCGCAATCAAGCCCTGCAGTATCAACGGCGGGATGAGGTTGAGCCTCACGATTTAACCGCTGACTTACAAGGCCGCCTGCGCACCCTTTAAACCCAATAAATCCGGATAACGCTCTGATCCCCCGTATTACCGCGGGTGCTGGCCAGGAGTTAGTC
+
CCCCCGGGGGGGGGGGGGGGGGGGGGGGGGGGGGGGGGGGGGGGGGGGGGGGGGGGGGGGGGGGGGGGGGGGGGGGGGGGGGGGGGGGGGGEDGGGGGGGGFGGGGGGCDFFGGGGG>BDGFG6CFFFGGGGFGGDDGGGGFFGDGFEA6?8DGGGGGGGFG@>CFGFGGGFGFG=)<16?F6C764DF*=5FFC(6:8CBG;9977?46:<<F<F?@C4724?7>B99E(:<)6AFFD8(3:AFAA:)4030=)*.--(.246*(-42,,,5:.639(,(,,8422(,(-1)002+6))
@M02996:162:000000000-B87FG:1:1101:26902:8646 2:N:0:TAGCGCTC+ACTGCATA
GACTACAAGGGTATCTAATCCTGTTCGATCCCCGCACTTTCGTGCATGAGCGTCATTTACGGCCTGGTCAGCTGCCTACGCAATCGGAGTTCTTCGCCATATCTATGCATTTCACCGCTACACGGCGAATTCCGCCAACCTCGACCGCAATCAAGCCCTGCAGTATCAACGGCGGGATGAGGTTGAGCCTCACGATTTAACCGCTGACTTACAAGGCCGCCTGCGCACCCCTTAAACCCCATAAATTCGGATAACGCTCGGATCCCCACTATTTCCGCGGCTGCTTGCACGGGGGTAGCC
+
CCCCCGGGGGGGGGGGGGGGGGGGGGGGGGGGGGGGGGGGGGGGGGGGFFGGC@FFGGGGGGGGGGGFGGGGGGGGGGGGGGGGGGFCFFFGGGGGGGGGGFFGGGGGGGGGGGGGGADDGGGEGGGGGGGGGFGGGGGGG<BGCGBGFDEBD@?@CFGGGGFGGFGGGEEFGFGC)C@AGFFGG<(9=*:3AFGDFC755E9B;:;?FFGA)@)>B>71:,,4>BBF9E0:C,64-2C517?<F2)67183,=2*(,-((149*(4(((,66)-.48,472633)5(,,44))*2/-)-
@M02996:162:000000000-B87FG:1:1101:13748:8656 2:N:0:TAGCGCTC+ACTGCATA
GACTACTGGGGTATCTAATCCTGTTTGCTCCCCACGCTTTCGCGCCTCAGCGTCAGTTACTGTCCAGTAGACCGCCTTCGCCACTGGTGTTCTTCCTTATATCTACGCATTTCACCGCTACACAAGGAATTCCGTCTACCTCTCCAGCACTCAAGAGATACAGTTTCAAATGCAGTTTATGAGTTAAGCCCATAGATTTCACATCTGACTTGCATCCCCGCCTACGCGCCCTTTACACCCAGTAAATCCGGATAACGCTTGCCACCTACGTATTACCGCGGCTGCTGGCGCGTAGTTAGC
+
CCCCCGGGGGGGGGGGGFFGGGGGGGGGGGGGGFGGGGGGGGGGGGGGFGGGGGGGGGFGGGGGGFGGGGFEGGGGGGGGGEGGGG8EFFGGGGGGGGFGGFGGFGGGGGGGGGGGG:@DCEFC7AEFGGGGGGGFFFGGGEFGG;DGFG9D8D6=88FFGDDFGEGEDFGFFB=EFGFC;@AEFGFGFGGFFAGE7CFFFFCEFFFFFFFFFFFFCFF:::45>>=5>CF2?=*9C<BED(6E+9).;:81<B9C/.,//9:9F6((54().466----3(314::(((-(.)/234:)
@M02996:162:000000000-B87FG:1:1101:22220:8689 2:N:0:TAGCGCTC+ACTGCATA
GACTACAGGGGTATCTAATCCTGTTTGCTCCCCACGCTTTCGTGTCTCAGTGTCAGTTGTGGTCCAGTAAACCGCCTTCGCCACTGGTGTTCCTCCCGATATCTACGCATTTCACCGCTACACCGGGAATTCCATTTACCTCTCCCACACTCAAGAAAATCAGTTTCAAATGCAAGTCACGGGTTGAGCCCATGAATTTCACATCTGACTTGACTTCCCACCTACACACCCTTTACACCCAGTAAATCCGGATAACGCTCGCCACCTCCGTATTACCGCGGCTGCTGGCCCGTCGTTCGC
+
CCCCCGGGGGGGGGGGGGGGGGGGGGGGGGGGEEGGGGGGGGGGGGGGGGGGGGGGGGGGGCGGGGGGGG9FGDGGGGGGGGGGGGGGGGGGGGGDFGFEGFGGGGGGGDGGGGGGG><CD9FFE>FGGGGGGGGGG9EFGFFGGGFGFGFDFDFF8=,7D=:CEFGG+CFFF@+@FGEFGGGEGD@DCGG@FA*AAF>EEGEEBC??AA2>3AAAEF>>F::@B2@=>=>9CE*99>F5=?;<A)97;326(8)2/.//(12,>BB(.(,(,3-6)31-1(9,()).-(,(0)/28(((
@M02996:162:000000000-B87FG:1:1101:12035:8701 2:N:0:TAGCGCTC+ACTGCATA
GACTACTCGGGTATCTAATCCTATTTGCTCCCCACGCTTTCGTGACTGAGCGTCAGTATCGAGCTAGTAAACCGCCTTCGCCACTGGTGTTCCTCCATATATCTACGCATTTCACCGCTACACATGGAATTCCGTTTACCCCTCTCGCACTCTAGCTTGACAGTTTTCGGAGCTGTATGGGGTTAAGCCCCACGCTTTCACTTCAAACTTATCATGCCGCCTGCTCACTCTTTACGCCCAATAATTCCGGATAACGCTCGCCACCTACGTATTACCGCGGCTGCTGGCACGTATTTAGCC
+
CCCCCGGGGGGGGGGGGFFGGGGGGGGGGGFGGGGGGGGGGGGGGGGGGGGGGGGGGFGG:F@@FEFGGGFFGGGGGGGGGGGGGGFFGGGGFFFF8FFGGFGGGGGGGGGGGGGGG=ACDFGFGDFFGGGGFGDFGCFFGDFGGGFGFGFFCDDGCG8EFDDCGFGGG>6@EB8FADC?DEGGFGFG@GGDFFGFA@F?8>CEE86:EFCEC6E8AA56=>>BB:<B@E9?7<<;?@F8?3@3AEFFF93;(=7:---(-)4?D??:28.-,.6447,((,4())((.4(,.*+3+-)5
@M02996:162:000000000-B87FG:1:1101:25565:8806 2:N:0:TAGCGCTC+ACTGCATA
GACTACTCGGGTATCTAATCCTGTTTGCTCCCCACACTTTCGTGCCTCAGCGTCAATGACGGTCTTGTGAGCTGCCTTCGCCATCGGTGTTCTGCGTGATATCTACGCATTTCACCGCTACACCACACATTCCTCTCACCTCACCCGTACTCTAGATTACCAGTTTCAACGGCAGGTCACGGGTTAAGCGCGTGCGTTTCACCCCTGACTTGCCATTCCGCCTACGCGCCCTTTAAACCCAATAAATCCGGATAACGCTCGCACCCTACGTCTTACCGCCGCTGCTGGCACGGAGTTCGC
+
CCCCCGFGGGGGGGGGGGGGGGGGGGGEFFGGG@FFGFGGGG,DFGGGGGGGGGG,FCF@:B,,8:CF8FFFFGGGGGGGG,@?4=FFFGEGG,,+@BCFFFGGG,DFGGGGGGGGG:@DGGGE8=:4@AEF;=E++,@,2:0+=@:6<+<D,@=,,@928ADCDFGAF33@EED+;D5*3+@@F;AGF*@03:@)<@@EFG>(6)6:BFG@8AEF*1=;*6/1;?1(4:;BCEC)6<CE:01.9:BB6(0,8;47----(13(1(,(.44(.4)).--(--(362)51:B?))22261(
@M02996:162:000000000-B87FG:1:1101:11875:8818 2:N:0:TAGCGCTC+ACTGCATA
GACTACCAGGGTATCTAATCCTGTTCGCTCCCCACGCTTTCGCGCCTCAGCGTCAGTTACGGCCCAGTAAGTCGCCTTCGCCACTGGTGTTCCTCCCGATCTCTACGCATTTCACCGCTACACCGGGAATTCCACTTACCTCTTCCGTACTCAAGCTCTGCAGTCTCCAAAGCAATTCCCACCTTGAAAGCAGGACTTTCACTCCGGACTTACAGCGCCGCCTACACGCCCTTTACGCCCATTCCTTCCGGACAACGCTCGCCCCCTACGTTTTACCGCGGCTTCTGGGCCGTAGTTAGA
+
CCCCCGGGGGGGGGGGGGGGGGGGGGGGGGDFGGGGGGGGGGGEGGGGGGGGGGGGGGGGCEFGGFGGGGGGFGGGGGGGGGGGGFFFGEFGGFGEGFFGGFGGGGGGGGGGDGGGG=D8DGGGECF>FGGGGFFGGFFFFEFGGGFF9DFFE8DFFGGAF7=@FFGGFD9;EF>GFGFFCFGGF7@38EFFAFDBE9@AAECEFE(5>DGFEFEF>AC9E:6(5(:66F>>FFFF(3CE1(-.*.-6>:5(4),9--(-4C>FGFF??3.((()))43,41((.)).(((-0)//:).)
@M02996:162:000000000-B87FG:1:1101:26757:8838 2:N:0:TAGCGCTC+ACTGCATA
GACTACCAGGGTATCTAATCCTGTTTGCTCCCCACACTTTCGCGCCTCAGCGTCAGTTACAGTCCAGTAAGTCGCCTTCGCCACTGGTGTTCCTCCCAATCTCTACGCATTTCACCGCTACACTAGGAATTCCGCTTGCCTCTCCGATACTCAAGATCAGCAGTTTCAAATGCAGTTTACGAGTTGAGCCCGTAGATTTCACATCTGACTTACCGACCCGGCTACACGCCCTTTACACCCAGTAAATCCGGACAACGCCTGCCACCTACGTATTACACGGGCCGCTGCCCCCTAGTTAGA
+
CCCCCGGGGGGGGGGGGGGGGGGFGGGGGGCFGGGGGGGGGCGGGGGGDGGGFCFGGGGGGGGGGGGGGGGGGGGDEGGGGEFGGFEFFAEEFDGG7=DFGDFFFGGGCEEGGGGGG=<DDEGGGGGGGGGGGG==DFFFGDFFG8>:<DFB>DD,@ADGGGDFFFGGGGGFGFG9+2CF8@CGCGEC@:FAFFC=EC@;AF7AE@CECFGF6A29>?D:/589B=568C>6>@);C@@=2//7;5<.7,:29:17(((.(1,)*.(.52(,:4-..)((((--((-(,(((.0*3362-
@M02996:162:000000000-B87FG:1:1101:8995:8853 2:N:0:TAGCGCTC+ACTGCATA
GACTACACGGGTATCTAATCCTGTTCGCTCCCCACGCTTTCGCGCCTCAGCGTCAGTTACGGCCCAGTAAGTCGCCTTCGCCACTGGTGTTCCTCCCGATCCCTACGCATTTCACCGCTACACCGGGAATTCCACTTACCTCTTCCGTACTCAAGCTCTGCAGTCTCCAACGCAATTCCCACCTTGAAAGCAGGACTTTCACTCCGGACTTACAGCTCCGCCGACACGCCCTTTACGCCCAGTCCTTCCGGCTAACGCTCGCCCCCTACGTCTTACGGCCTCTGCTGCCACGTTGTTTAC
+
CCCCCGFGGGC@6@FGGEFFFFGGAGGEGG+CCFGGEEGGGGGCGGCFDEFECFFGGGCFCCFCEFGFFCGFFECFGF,DEFEG@F@?=F:FGCE?FG@:=*9+9FEGGC@FGFGGC>9=+,B=+>:+8:>EG:FDGFFGG:;2=F589D:A;,2B,5EF@A8:@?CFFF8?>53@>86A9DEFCFE7*,=69F*25BC44;<4>:(5:BF3.+)2)2*(*/.(..4-(27-22)6((?E03())).6C0.2(0)0----(142<1((.(.((-6),(-(-(,53))),)5(.)12:())
@M02996:162:000000000-B87FG:1:1101:26779:8858 2:N:0:TAGCGCTC+ACTGCATA
GACTACCAGGGTATCTAATCCTGTTTGCTCCCCACACTTTCGCGCCTCAGCGTCAGTTACAGTCCAGTAAGTCGCCTTCGCCACTGGTGTTCCTCCCAATCTCTACGCATTTCACCGCTACACTAGGAATTCCGATTGCCTCTCCGATACTCAAGATCAGCAGTTTCAAATGCAGTTTACGAGTTGAGCCCGTAGATTTCACATCTGACTTACCGACCCGGCTACACGCCCTTTACACCCAGTAAATCCGGACAACGCTTGCCACCTACGTATTACCGCGGCTGCTGGCACGTAGTTAGC
+
CCCCCGGGGGGGGGGGGGGGGGGFGGGGGGFEGGGGGGGGGGGGGGGGFGGGEGGGGGGGGGGGGGGGGGFGGGGGGGGGGGGGGGFFGGGGGGGFEGGGGFGGGGGGGGGGGGGGGAEGGDGGGGGGGGGGGFECC6EGGFFGGGFGEGCE=EGDGGGGGGDC89FGGGFFFFGGFGFFGGGEGGECEGGADDDDFGFEFGC;@FEFFFFFFFD>AEG>?9:@DE:9@C>9F@EFFFFGF(.6;)9CC956:::C--(--12)*3<?>:(.)264412(-4,((2)5(.510.2/<.:4
@M02996:162:000000000-B87FG:1:1101:6023:8907 2:N:0:TAGCGCTC+ACTGCATA
GACTACTCGGGTATCTAATCCTGTTTGCTCCCCACGCTTTCGCGCCTCACCGTCAGTTGTCGTCCAGCAATCCGCCTTCGCCACTGGTGTTCCTCCTTATATCTACGCATTTCACCGCTACACAAGGAATTCCGATTGCCTCTCCGATACTCAAGATCAACAGTTTCAAATGCAGTTCATGAGTTACGCCCATGGATTTAACATCTGCCTTTCCGACCCGGCTCGCCGCCCTTTACACCAAGAAAATCCGGTCAACGCTTCCCACCTCCCATTCACCGCGGCGTCTGCACCGTTGTTAGC
+
CCCCCGGGGEGGGGFGFFGGGGGFGGGGGDEGECGGGGGGGGCFEEGGGCFCFFFCFAEEF:BFFGGGGGFG<FFGGEGGG:F:,DE?EFFFDGFFFCFGGFGGGCFGGGCGGGGGE:56==EEEFGFGEFGG?4==DAE859DC85606BDF?FDFGGFGDDB,?FGG,3BDFF,1==3;@CFFGE3)43=A**)9:**3E7*:6*/*32.*+)3:8104(((((,(.=39<;))).8*/((.).)544)(-772--(-(01<4,41((,).)..)(,,--((,,-)64(4))22/.).
@M02996:162:000000000-B87FG:1:1101:17880:8912 2:N:0:TAGCGCTC+ACTGCATA
GACTACTCGGGTATCTAATCCTGTTTGCTCCCCACACTTTCGCGCCTCAGCGTCAGTTGTCGTCCAGAAAGCCGCCTTCGCCACTGGTGTTCCTCCTAATATCTACGCATTTCACCGCTACACTAGGAATTCCGCTTTCCTCTCCGATACTCAAGAATAACAGTTTCAATCGCAGCTCCGGAGTTGAGCCCCGGTATTTCACGACTGACTTGCTATCCCGCCTACGCGCCCTTTACACCCAGTAAATCCGGACAACGCTTGCCACCTACGTATTACCGCGGCTGCTGGCACGTAGTTAGC
+
CCCCCGGGGGGFGGGGGGGGGGGGGGGGGGFFEGGGGGGGGGGGGGGGGGGGGGGGGGFGGGGGGGGGGFGGGGGGGGGGGGGGGGGFGGGGFFGGGGGGFFGGGGGGGGGGGGGGG=?DDFGGFFGGGFGGGFGGGGGGGEFGGG5@?DFFGGGGFFEGGGEEGFGGDCFFGFGGFCCABCCGGGEG=@FAE>C>DFFFFGFFB66>FFGFECE8@F<6>711369,6C66;;C:<AGGFB?A=4<<>7<:>>41(--,->2<F?FFF2,)6::A),-,44;2:FB>?(,478AC<..4
@M02996:162:000000000-B87FG:1:1101:21489:8915 2:N:0:TAGCGCTC+ACTGCGTA
GACTACCAGGGTATCTAATCCTGTTCGCTCCCCTCGCTTTCGCACTTCAGCGTCAGTTGCAGCCCAGTAAGCCGCCTTCGCCACCGGTGTTCCTCCCTATATCAACGCATTTCACCGCTCCACCTCAAGTTCCGCTTACCCCTCCTTCACTCTAGTTTTCCAGTTCGAAACCCTCTTCCCCGTTTACGCCCTGGCTTTTCCCCCCCCGCTTAAAAAACCCCCTCGTCCCCCTTTACGCCCATTACTTCCGACTCCCGTTGCACCCGTTCGTCTTACGTCGCCTCTTGGCCGCAACTTCGC
+
CCCCCGG8FEGGFGGGCFFGG,EEG-BFF,@FF9BFFGGGGG,,C+B5CF<FGGGGGG,C<@<FGGF8AFF9FFGGEGGGGG>GGG@FCFGG,E,,6,9EFCE,@BCFEEGGG9FGG:@+=9BF,4,5CFGGG4@DD+@@FDFCCD*CDD<>,8=C,@FCEFEFGF=D8+3*@*+,+=**78@F<*9*1CC965*)/?*11,0:>59(3>*,)+)6(::(A4,-((-(-811<)660:G*4()-/-:>*()(()(/(.(((*5:3(,(,-3(.().((.((,,((..)444())*<9<((
@M02996:162:000000000-B87FG:1:1101:18501:8915 2:N:0:TAGCGCTC+ACTTCATA
GACTACCAGGGTATCTAATCCTGTTCGATCCCCGCACTTTCGTGCATGAGCGTCATTATCGGCTTGGTCAGCTGCCTACGCAATCGGAGTTCTTCGCCATATCTATGCATTTCACCGCTACACGGCGAATTCCGCCAACCTCAACCGAAATCAAGCGTGCCAGTATCAACGGCCGGCTGAGGTTGAGCCTCACTATTTAACCGCTGAATTAACATGCCGCCTGCGCACCCCTTAAACCCAATAAATCCGGTTAACGCCCGGATCCTCCGTATTACCGCGGCTGCTGTGACGGGTGTAGCCG
+
CCCCCGGGGGFGGGFGGFFGGGGGGGGFGGGFGEGGGGGGGGGFGEFFEGGGGGGGGCFFFGGFGGGGGGFFGFEEFEGGGGDEDEC6@CEFFFFFGGEEEDFGEGGGCDFGGGGGG:9DG?F8=FCCFCFGGDEGDEGGGDB=FGF79CFEFFFGGGECGF@@EFGGGGE>E*3;*9(;CFGGGGEG>8F(;=+9CE+6CGFB93,))1+1>6?FFFD>:(-31>BBFE(,*,).248;(.))1)6(140(4*)*,((,-)429-442,,(....10(,(,(-),.()-(())*2+)))(
@M02996:162:000000000-B87FG:1:1101:18518:8921 2:N:0:TAGCGCTC+ACTTCATA
GACTACCAGGGTATCTAATCCTGTTCGATCCCCGCACTTTCGTGCATGAGCGTCATTATCGGCTTGGTCAGCTGCCTACGCAATCGGAGTTCTTCGCCATATCTATGCATTTCACCGCTACACGGCGAATTCCGCCAACCTCAACCGAAATCAAGCGTTCCAGTATCAACGGCGGGATGAGGTTGAGCCTCACTATTTCACCGCTGACTTCACATGCCGCCTGCGCACCCTTTAAACCCCATAAAACCGGTTCACCCTCGGATCCTCCGTCTTCCCGCGCCTGCTGGCTCGGAGTTTGTC
+
CCCCCGGGFEEGGGGGG<FFGGGGGGGGGGEFEGGGFGGGGGGGGGGFFGGGGGGGGGGGF:CFGFGGGGFFGFGFFCEGE@CGFFF:FGFFFFGFGFFEFFGGGGGGGGGGGFGGG=BDGEGE=@F4@FGGGDEG>EEEGF*+DGB:98D>E@CG+;+4DCEFCAG,BFCDGA4E)>;8EGF7+24F;*A3:+:9CC+.<F073),.)0*-4*6/5?/,E6(419019G2:C)627<G=224)/).,1,)-(1.*.(---)49D2<((((,-).3(,,(-(444)(3(5(4))2;+.(-
@M02996:162:000000000-B87FG:1:1101:6019:8925 2:N:0:TAGCGCTC+ACTGCATA
GACTACTCGGGTATCTAATCCTGTTTGCTCCCCACGCTTTCGCGCCTCACCGTCAGTTGTCGTCCAGCAATCCGCCTTCGCCACTGGTGTTCCTCCTTATATCTACGCATTTCACCGCTACACAAGGAATTCCGATTGCCTCTCCGATACTCAAGATCAACAGTTTCAAATGCAGTTCATGAGTTAAGCCCATGGATTTCACATCTGACTTGCCGACCCGGCTACACGCCCTTTACACCCAGTAAATCCGGACAACGCTTGCCACCTACGTATTACCGCGGCTGCTGGCACGTAGTTCGC
+
CCCCCGGGGGGGGGGGGGGGGGGGGGGGGGGGEGGGGGGGGGGGGGGGFGGGGGGGGGGGGGGGGGGGGGGGGGGGGGGGGGGGFGFFGFCGEGGGGGGGGFGGGGGGGDEGGGGGG>5CDEFGGGGGGGGGGGGGCFFEFEFGGGFFBDFEFDGGGGGGGGDFFFGFGGGFGFGGFGFF;DFGFGFFEGGDFFG@5>FEEFCEFFEFFFFFFFAEBDD9=50>=>B>>FF0DEFFFA<C?;=CF3<CF6>?6).9---.-1(.08<7>?42.5.6)8-(44>6<B::0?>10)2;9)-(
@M02996:162:000000000-B87FG:1:1101:2640:8939 2:N:0:TAGCGCTC+ACTGCATA
GACTACACGGGTATCTAATCCTGTTTGATCCCCACGCTTTCGTGCCTCAGCGTCAATCGCTGTTTCGTGAGATGCCTTCGCAATCGGTGTTCTGAGTAATATCTATGCATTTCACCGCTACACTACTCATTCCTCCCACGGCAACAGTATTCCAGCCTGACAGTATCAAAGGCAGTTCCAGTGTTGAGCACTGGGCGTTCACCCCTGACTTACCAGACAGCCTACGCAACCTTTAAACCCAATAAATCCAGATAACGCTTGCATCCTCCGTATTACCGCGGCGGCTGGACCGGAGTTAGC
+
CCCCCGFGGGGGEGGGGFFGGGGFGGGGGFEFEGGGGGDGGGGGGGGGFGGGGGGFFGGGGGCEFGGGGFDFGDFGGGGGGFEEGGEFFCFDFC,EFAEEGFFGGGGGGAFGFDFFG=BCD9E;FGC=BEFFGGGGDFF+@5?DGGFFFGFEDC?FGF8DDE=:CFEGGFGFGFGFF+;;D>227=;=@9,5**+))89)1<50):58@ACCF469-/75=74:75@9(=B(2.*9/7?C<D@4*95<<);))39C/.//29=)263;32-,..-)40,--((-(--((.((78:;8).)
@M02996:162:000000000-B87FG:1:1101:22616:8940 2:N:0:TAGCGCTC+ACTGCATA
GACTACAGGGGTATCTAATCCTGTTCGATACCCGCACTTTCGAGCTTCAGCGTCAGTAACGCTACAGTCAGCTGCCTTCGCAATCGGAGTTCTTCGTCATATCTAAGCATTTCACCGCTACACGACGAATTCCGCCAACTTCCTGCGCACTCAAGTACTCCAGTTCGCGCTGCAGTGCAGACGTTGAGCGCCTACATTTCACAACACGCTTAAAATACAGCCTACGCTCCCTTTAAACCCAATAAATCCGGATAACGCCCGGACCTTCCGTATTACCGCCGCTGCTGGCACGGGATTAGC
+
CCCCCGGFGGGGGGGFGGGGGGGGGGGGGGDFFFGGGGGGGGGGGGGGGGGGGGGGGFFGGGGGGGGGGGFFGGFGGGGGGFGGE8?8@FFGGGGGGGEGGFGGG,E@FGEGGGGFG@AGDEGCGFFCFGGGGFEGG=FFGFDFFFAGEGEFF,=F8@EFG8:CBFCEDGGDEFGG*==F,@CFFC9FECGB5?GFEFCECF<=F4@=BDC;6@.;7=>4C:64;09(6B?;C@)94);=(4:>FA-5*,0<<).2-----143C28:?,.(.5)).1-(-(-(,3)(-()-))212.).
@M02996:162:000000000-B87FG:1:1101:22637:8946 2:N:0:TAGCGCTC+ACTGCATA
GACTACAGGGGTATCTAATCCTGTTCGATACCCGCACTTTCGAGCTTCAGCGTCAGTAACGCTACAGTCAGCTGCCTTCGCAATCGGAGTTCTTCGTCATATCTAAGCATTTCACCGCTACACGACGAATTCCGCCAACTTCCTGCGCACTCAAGTACTCCAGTTCGCGCTGCAGTGCAGCCGTTGAGCGCCTACATTTCACAACACGCTTAAACTACAGCCTACGCTCCCTTTAAACCCAATAAATCCGGATAACGCCCGGACCTTCCGTATTACCGCGCCTGCTGGCAGCGAATTCGC
+
CCCCCGGFGDGGDFGGGGGGGGGGGGGFFFEGGFGGGGGGGDGGGGGGGGGGGGGGGFCFCGGGGGGGGGGFGDGGGGGGG,FGEGF6CFFFGFGGGGCGGFGFGDGFGGFGGGGGG=@DGGGCCFEGGGGGGDGDDGFEGFFGDGFGDGFFD@FFAEGGGGBFGF;EDGDEGF5F*C5=,@@ECCBFB*C>?>GEEGFFFGF@@)55@>C()A);>A86E634;116;EF@F@C):AFG:0(4?.:A245:<EAF---,-)-4D:75<:4(,.66)-,,((,-1()(-(((0)*/;)(8
@M02996:162:000000000-B87FG:1:1101:18874:8951 2:N:0:TAGCGCTC+ACTGCATA
GACTACTAGGGTATCTAATCCTGTTTGATCCCCACACTTTCGTGCCTCAGCGTCAATGACGGATTTGTGAGATGCCTTCGCAATCGGTGTTCTGTGTGATATCTATGCATTTCACCGCTACACCACACATTCCTCCCACAGCATCCGTATTCCAGATTACCAGTTTCAACGGCAGGTCACGCGTTAAGCGCGTGCGTTTCACCGCTGACTTGGCATTCCGCCTACGCACCCTTTAAACCCAATCAATCCGGATAACGCTCCCATCCTCCATATTACCGCTGCTGCTTGTCACGAGTTAGC
+
CCCCCGGGGGGGGGGGG9FFGGGFFGGGFFCFDFGGGGGGGGGGGGGGFGGGGGGGGGGGGGBCGFGGGGFGGFFGGGGGGGDGGCCFEGGGEFGGGGEGGFGFGCGGFDGGGEFGG=@DDEFGGGFGGGGGGFFFGGEC?8D?=FFFFGFEGEFEGGGGFEDFGDFGGGE>EFDEFGBF@FG9CCBFB>EAB>GA)>?E*DE9>D9=DF:*7FB;EA1;C60(61:(4B?2<375CEGEFFF(;=E479)8(7<C----(/..048<1(.)))))),((-4033))....)0.221)))
@M02996:162:000000000-B87FG:1:1101:18885:8965 2:N:0:TAGCGCTC+ACTGCATA
GACTACTAGGGTATCTAATCCTGTTTGATCCCCACACTTTCGTGCCTCAGCGTCAATGACGGCTTTGTGAGATGCCTTCGCAATCGGTGTTCTGTGTGATATCTATGCATTTCACCGCTACACCACACATTCCTCCCACCGCATCCGTATTCCAGATTACCAGTTTCAACGGCAGGTCACGCGTTAAGCGCGTGCGTTTCACCGCTGACTTGGCATTCCGCCTACGCACCCCTTAAACCCAATAAATCCGGATAACGCTCGCATCCTCCGTATTACAGCCGCTGCTGGCACGGTGTTAGC
+
CCCCCGGGGGGFGGGGGGGGGGGGGGGGGGGGGGGGGGGGFFFGGGGGFGGGGGGGGCFGCE+4@FFGEGE5EEFFFGGGG:FGFFEGGGGGGFFDGGGFGFGGGFFGGGGGGGGGG:?DGFGGGGEFGGFGGFGGDDD+68@CDGFGFFFFGFCAD;FGGGBCD9C=+E+@C58=DFEF@CEEC0>GA*;5@49@/>>=CGF>@;29@8FB5A*4>BF@E;3/60:(6C@(:@;374CC/:23*5A>F>70()62,-(,,12(7>?A7>-(,364)).,--,442)((.,3))12;)-.
@M02996:162:000000000-B87FG:1:1101:15930:8997 2:N:0:TAGCGCTC+ACTGCATA
GACTACCCGGGTATCTAATCCTGTTTGATACCCGCACTTTCGAGCTTCAGCGTCAGACGTACCCCAGTGGACTGCCTTCGCAATCGGAGTTCTTTAGGATATCTAAGCATTTCACCGCTACACCCTAAATTCCATCCACCTCTAGTACTCTCAAGACAACCAGTATCAACGGCAAGGCATGGTTGAGCCACACTATTTAACCGCTGACTTAATCGCCCGCCTACGCTCCCTTTAAACCCAATAAATCCGGATAACGCTCGCATCCTCCGTATTACCGCGGCTGCTGGCACGGAGTTCGCC
+
CCCCCGGGGGGGGGGGGGGGGGGGGGGGGGGFGGGGGGGGGGDFGGGGGGGGGGGG9FCGCFGGGFGGGGGGGGGGGGGGGGGGGFFCFGGGFFGFGGGGGFGFCEFGGGGGGGGGG>@DDFFGGGGGGGGGGCGFFFGGGFFGFE*AFGFFGGFDFFGGEGDE9FGGGGDDGF88?CCFGCFGGDEFC9DCEA77;F678@8543:@FAD4AFBFFFG5?>2:>@186C3>;4)973:83(6)21<6:43;?*31-,-(-)--C2>:((..,--4(4,--(,-4.,((.467)22313(
@M02996:162:000000000-B87FG:1:1101:28849:9002 2:N:0:TAGCGCTC+ACTGCATA
GACTACCCGGGTATCTAATCCTGTTTGCTCCCCACGCTTTCGAGCCTCAACGTCAGTTATCGTCCAGTAAGCCGCCTTCGCCACTGGTGTTCCTCCTAATATCTACGCATTTCACCGCTACACTAGGAATTCCACTTACCTCTCCGATACTCTAGCTTGACAGTTCCAAATGCAGTTCAGGAGTTGAGCCCCCGCATTTCACATCTGGCTTGCCATGCCGTCTGCGCTCCCTTTACACCCAGTAAATCCGGATAACGCTTGCACCCTACGTATTACCGCGGCTTCTGGCACGTATTTTGC
+
CCCCCGGGGGGGCGGGGGGGGGGGGGGGGGGGGGGGGGGGGGGGGGGGGGGGGGGGGGGGGGGGGGGGGGGGGGGGGGGGGGGGGFFFGGEGGGGGGGFGFFGGGFGGGGGFGGGGG:5=?EFGGGGGGGGGGFGGGGGGGFFGGEFFDGFFGGGGGGGGGGFFFFCFGGAFFFGGFGFFDGGGGGCFC?DDFFGAFFFFFGFFF>;;=FC296AABFG@A@@@C5@1;8=@FEFFEACC0;33A?EEC;5(;369-----14<*4?:?((,.5:<2:0-,43-().2)(38.0:6<)),
@M02996:162:000000000-B87FG:1:1101:23671:9006 2:N:0:TAGCGCTC+ACTGCATA
GACTACCCGGGTATCTAATCCTGTTCGATACCCACACTTTCGAGCTTTAGCGTCAGTGGCGCTACAGTAGGCTGCCTTCGCAATCGGAGTTCTTCGTCATATCTAAGCATTTCACCGCTACACGACGAATTCCGCCTACTTCCCGCGTACTCAAGCCTTCCAGTTCGCGCTGCAGTGCAGAAGTTGAGCTCCTACATTTCACAACACGCTTAAAAGGCCGCCTGCGCTCCCTTTAAACCCAATCAATCCGGATAACGCCCGGACCTTCCGTATTACCGCGGCCGCTGGCACGGACTTAGC
+
CCCCCGGGGGGGEGGGGGGGGGGFGDFGFGDFFFGGGGGGGGGGGGGGGFGGFGGGFFFGGGGGGGFGGGGGGGGGFFGGGGCFFFGFGGGGGGGGGGGGGFGFCFFGBDFGGGGGG:@CDEFE@FFGCFGGGGGGGGGDFB8DGGA@@CFDGGGDFFGGGG=<EC09CECB5FDAAG4@DFGFGDF7>2<<FF43CFF4@GFB@A@@BF52CF3A0;<6/4(639;3;E?17:<4248C?(8(97AAG9>2:B<7,,(--1-4C:<:B-.,,.).6(((.((-49>>BFF(0<*20.))
@M02996:162:000000000-B87FG:1:1101:23689:9009 2:N:0:TAGCGCTC+ACTGCATA
GACTACCCGGGTATCTAATCCTGTTCGATACCCACACTTTCGAGCTTTAGCGTCAGTGGCGCTACAGTAGGCTGCCTTCGCAATCGGAGTTCTTCGTCATATCTAAGCATTTCACCGCTACACGACGAATTCCGCCTACTTCCCGCGTACTCAAGCCTTCCAGTTCGCGCTGCAGTGCAGAAGTTGAGCTCCTACATTTCACAACCCGCTTAAAAGGCCGCCTGCGCCCCCTTTAAACCCAATAAATCCGGAAAACGCCCGGACCTTCCGTTTTCCCGCGGCTGCTGGCCCGGAATTCGC
+
CCCCCGGGGGGGGGGGGGGGGGGGGFGGGFEGGGGGGGGGGGGGGEGDGGGGGGGGGGGGGGDGGGGGGGGGGGGGGGGGGCFGGGCBFFGGGGGGGGGGGFGGGFGGGGGGGGGGG@DDDFGGGGGGGGGGGGGGGCG9FE@FDGF+<DFFDGGAFFAGGG=@FFGGGGGBE*;E*:AADFEFGCEC<=<:96?=EGFE*BE=D)/5(.92;FEF<A>6E:;?;00,-:64<04>4<F=1::D4)6:99)((.42----,/-4C:-,40.).().331(-44240)((((-0)1*+-(-
@M02996:162:000000000-B87FG:1:1101:12085:9037 2:N:0:TAGCGCTC+ACTGCATA
GACTACCCGGGTATCTAATCCTGTTTGCTCCCCACACTTTCGCGCCTCACCGTCAGTTACTGTCCAGCAATCCGCCTTCGCCACTGGTGTTCCTCCTAATATCTACGCATTTCACCGCTACACTAGGAATTCCGCTTTCCTCTCCGATACTCAAGAATAACAGTTTCAATCGCAGCTCCGGAGTTGAGCCCCGGTATTTCACGACTGACTTGCTATCCCGCCTACGCGCCCTTTACACCCAGTAAATCCGGGCAACGCTTGCCCCCTACGTTTTCCCGCGGCTGCTGGCACGTATTTAGC
+
CCCCCGGGGGGGGGGGGGGGGGGGGGGGGGGGGEGGGGGGGGGGGGGGGGGGFGGGGFFGGGGGGFGGGGGFGGGGGGGFGGGGGGFGGGGGE<EFGFEFGFFGGGGGGGGGGGGGG=9@DFGGGGGGGGGGGGGGGGGGGFFGG>=FBGFFED6FDFFAEGDCFFGGD=FDFFDGFGEB@@69FFACCFGAFFD4>FFFEG=9A6=:>FC>C87AEA?>C662:0:0:E>;GEEFCFGE?:8A*-).24)-2>(1--,-,9:)99><?(.(,4)-4(-,4(((()5.(1320)+3<-)-
@M02996:162:000000000-B87FG:1:1101:21541:9040 2:N:0:TAGCGCTC+ACTGCATA
GACTACTGGGGTATCTAATCCTGTTTGCTCCCCACGCTTTCGAGCCTCAGTGTCAGTTACAGTCCAGAAAGCCGCCTTCGCCACTGGTGTTCTTCCTAATATCTACGCATTTCACCGCTACACTAGGAATTCCACTTTCCTCTCCTGCACTCTAGTTTGATAGTTTCAAATGCAGTCCCGCAGTTGAGCCGCGGGCTTTCACATCTGACTTACCAAACCACCTACACTCCCTTTACACCCAGTAAATCCGGATAACGCTTGCCCCCTACGTATTACCGCGGCTGCTGGCACGTAGTTATC
+
CCCCCGGEGGGGGGGGGGGGGGGGGGGGGGFGEGGGGGGGGDGGGGGGGGGGGGGGGGEGGGGGGGGFGGFFGEGGGGGGGGGGGFFEFGGGGGGGGFGGFDGGGGGGGGGGGGGGG>AGGFGGFGGGFDGGGGGGGFGGGEDGGGFGFGFFFFGGGGG=EF;FGFGGG9GFGF?FFGFFGEGGGGFGDF@=9@5=2FFE6EEFFFFFEFD9BFE)/:DBG>>BBEFCFFF;CECE?AF=01/);)67;38;D)/2/,---9>DFFF<??.).8:4--1(-449?BD?(.8:002;:))-
@M02996:162:000000000-B87FG:1:1101:21528:9051 2:N:0:TAGCGCTC+ACTGCATA
GACTACTGGGGTATCTAATCCTGTTTGCTCCCCACGCTTTCGAGCCTCAGTGTCAGTTACAGTCCAGAAAGCCGCCTTCGCCACTGGTGTTCTTCCTAATATCTACGCATTTCACCGCTACACTAGGAATTCCACTTTCCTCTCCTGCACTCTAGTTTGATAGTTTCAAATGCAGTCCCGCAGTTGAGCCGCGGGCTTTCACATCTGACTTACCAAACCACCTACACTCCCTTTACACCCAGTAAATCCGGCTAACGCTTGCCCCCTACGTATTACCGCCGCTGCTGGCACGTAGTTAGC
+
CCCCCGGGGGGGGGGGGFGGGGGGGGGGGGEGEGGGGGGGGGGGGGGGFGFGGGGGGGGGCGGGGGFAFGGGGDGGGCDFGGGGGFFFGGGGGGFFGEGCGFGCFGGGGGGGGGGGG>:CGFGGGGGEFGGGGGGGGGGGGFFGGD<GFGFFGGGGGGGCGGEFGFGEFDGFC<=FBGD>E>EGGGEGDGEA><D@5CFFCGFFFFFCAADEFFE4=?9(:08;63>/:2>,:=EECAC:=;;9A)??96)..8)2/----9:BG>F(,84).,64-(((-42402426?<:0)*;<.-<
@M02996:162:000000000-B87FG:1:1101:12100:9057 2:N:0:TAGCGCTC+ACTGCATA
GACTACCCGGGTATCTAATCCTGTTTGCTCCCCACACTTTCGCGCCTCACCGTCAGTTACTGTCCAGCAATCCGCCTTCGCCACTGGTGTTCCTCCTAATATCTACGCATTTCACCGCTACACTAGGAATTCCGCTTTCCTCTCCGATACTCAAGAATAACAGTTTCAATCGCAGCTCCGGAGTTGAGCCCCGGTATTTCACGACTGACTTGCTATCCCGCCTACGCGCCCTTTCCACCCAGTAAATCCGGGCAACGCTTGCCACCTACGTATTACCGCCGCTGCTGGCACGTCGTTAGC
+
CCCCCFFGGGGGFGGGCEFEEGGFGGGGGGFFEGGGGGGGGGGGGGGGGGGGGGGGGGFGGGGGGCFGFFGGGGGGGGGGGFGGGGGGGGGGEFGGGFGGGFGGGGGGGGGGGGGGG=9=>>FGGGGFGGGGGGGGGGGGGECGF>=F?CFD;,A:,@=EFDDFGFGG?EGFGDGGFFEFC69A@D5D5EGDFD7A)@FE*D5=>4(35BCEF=7@BFG@C664317(3B>9FE);C<FE(3.)9)<<C(.91789--(-4>3)2334?<4..546)(-(-(((())(487,)0*2*(--
@M02996:162:000000000-B87FG:1:1101:12081:9058 2:N:0:TAGCGCTC+ACTGCATA
GACTACCCGGGTATCTAATCCTGTTTGCTCCCCACACTTTCGCGCCTCACCGTCAGTTACTGTCCAGCAATCCGCCTTCGCCACTGGTGTTCCTCCTAATATCTACGCATTTCACCGCTACACTAGGAATTCCGCTTTCCTCTCCGATACTCAAGAATAACAGTTTCAATCGCAGCTCCGGAGTTGAGCCCCGGTATTTCACGACTGACTTGCTATCCCGCCTACGCTCCCTTTACACCCAGTCAATCCGGGCAACTCTTGCCCCCTACGTTTTACCGCGGCTGCTCGCAACTAGTTAGC
+
CCCCCGFGGGGGGGGGGGGGEGGGGGGGGGFFEGGGGGGGGGGEGGGGFGGGGGGGGGDGGGGGGGGGGFGGGGGGGGGGGGGGGGFGGGGGGGGGGFGGGFEDGGGG=CCGGGGGD:@CDGGG,<EA9FFGFFGGDFGGFEFFF+0@@D?D@@?A,E,@FGEEEDG8C;A?FEDGFGC5@@@CFGE78@FF>AGF2FFFFGF>@DFFEFGFFF*BBAF(=:;?@;B(/C;=7@EC37FEF;;);<<6960135:3(.-..:7)59914(((.-.528,((-3718)(2(((/0+236:9
@M02996:162:000000000-B87FG:1:1101:13371:9072 2:N:0:TAGCGCTC+ACTGCATA
GACTACACGGGTATCTAATCCTGTTCGATCCCCACGCTTTCGTGCCTGAGCGTCAATGCAGGCCTGGCGAGCTGCCTTCGCTATCGGAGTTCTGTGGCATATCTATGCATTTCACCGCTACACGCCACATTCCGCCCGCCTCGACCGCATTCCAGCGCGCCAGTATCAACGGCACTGCCGGGGTTGGGCCCCTGCCTTTCACCGCTGACTTAACGCGCCGCCTGCGCACCCTTTAAACCCAATGAATCCGGATAACGCTCGCATCCTCCAGTTTCCCGCGGCTCCTCGCACGGAGTTAGC
+
CCCCCGGGGGGGGGGGGFGGGGGFGGGGGGDFFGGGGGGGGGGGGGGGGGGGGGGGGCF,FFFGGGGGGGGGGGGGGGGGGGGGGGF?FBFGFGGGFGGGGCGGGGGGGGGGGGGGG>>DDGGDGGEGGGCEGGGDGGGGGADDDEBGBGFFGGGGGGGGGD@@F>F,=F5AGEGGFGD>E8C*497C;FGBFFGD8,=<CCA?@.,(:=DDFF(0(5>(2--(.39>BE:,7:<<52;??<(3@<<97-0-3062(-,-,/--18281(().5))44((((((-((-(4395)2;;).)
@M02996:162:000000000-B87FG:1:1101:14932:9075 2:N:0:TAGCGCTC+ACTGCATA
GACTACTAGGGTATCTAATCCTGTTTGCTCCCCCGACTTTCGCGCCTCAGTGTCAGTGACGTTCCAGGGATCCGCCTTCGCCTCCGGTGTTCTATAGGATATCAACGCATTTCACCGCTACACCCTATATTCCGATCCCCTCTCCCGTACTCGAGCAAAGCAGTTTCGGACGCACTTTCCGGGTTGAGCCCGGAGATTTCACATCCGACACACTTCGCCACCTACGCGCCCTTTACGCCCAGTAAATCCGAACAACGCCCTTGGCCTCTGTTTTACCGCGGCTTCTGGCACAAGGTTCGC
+
CCCCCGGGGGGGAFGGGFGGGGGGGGGGGGFGGGGGGGGGGCGGGGGGGGGGGGGGG9EFFGGFFFGGCFGFGFGGGGGGGFEGG>@FFGGGG?EF?F9FGFFFDGGGGGGGGFGGG:?DGEGGGGFFGGGGGG6=DGGGGADFGGFGFGDF+>CG+==?8DDFGFGGG+CDGFGGFGEFCECEEGFFEGGFA4D=DGFFFGFFFFF?BEG1:A>A;AD;E==@?:;(3:>94?2:(3EC??56=A2<23)(,).>-((--0(,0:<::?))..64)-,,(-,(3)6)2:,,)02<9)(-
@M02996:162:000000000-B87FG:1:1101:16614:9088 2:N:0:TAGCGCTC+ACTGCATA
GACTACTCGGGTATCTAATCCTGTTTGATCCCCACACTTTCGTGCCTCAGCGTCAATGACGGATTTGTGAGATGCCTTCGCAATCGGTGTTCTGTGTGATATCTATGCATTTCACCGCTACACCACACATTCCTCCCACAGCATCCGTATTCCAGATTACCAGTTTCAACGGCAGGTCACGCGTTAAGCGCGTGCGTTTCACCGCTGCCTTGGCATTCCGCCTACGCACCCTTTAAACCCAATAAATCCGGATAACGCTCCCATCCTCCGTTTTACTGCCGCCGCTGTCACTGAGTTAGC
+
CCCCCGGGGGCFFGGGGGGGGGGFGGGGGG<ECAFGGGGGGGGGGGGGFGGGEGGEFDAFFC,?CGGGFGEGGGCGGGGGDGGGFG@BFFCFFEGGFGFFFFG,9FFFEEFGGGDDG=?DDEEGGGGGGFGGGGGGGCFGFDFGGGAFFGFEFEFCCFDEDG)CEFFGGGC5C5C+;D)@+34@F7CF6+:)@*@47F>=AF=45)((-2+.(;>AEF:5E3/(,(.(6:?:8@9C)):?1(,/;7)-2,)-4)46(-(((*.)285-3(()(--.))),-(((((-,)).)**+006.4
@M02996:162:000000000-B87FG:1:1101:15466:9154 2:N:0:TAGCGCTC+ACTGCATA
GACTACAAGGGTATCTAATCCTGTTTGATACCCGCACCTTCGAGCCTCAGCGTCAGTTGCGCCCCAGCAAGCTGCCTTCGCAATCGGAGTTCTTCGAGATATCTAAGCATTTCACCGCTACACCTCGAATTCCACCTGCCTCTTGCGCACTCAAGAAACGCAGTTTCAACCGCTGGACGGAGTTGAGCTCCGCGATTTGACGGCTGACTTACATTTCCACCTACGCTCCCTTTAAACCCAATAAATCCGGATAACGCTCGGACCTTCCGTATTACCGCGGCTGCTGGCCAGGAATTGACCG
+
CCCCCGGGGGGGFFGGGFGGGGGGGGGGGGGEFGGGGGGGGGGGGGGGGGGGGGGGGGFGGGGGGGGGGGGGGGGGGGGGGGGGGGGFGGGGGGGGGGGGGFGGFGGGGGGGGGGGG=BDGGGGGGGGGGGGGGGGGGGGGFFGDGFGEGFFFGGGGGGGGGFFGFGGGCGFGFGGFGFF8@CFDGEG;F?AEFDBFGF7@:@@BE@D9AF@@FFFFF77;3.6133;9G@EFEE9A3E53:2>F958>>DB:?59-(--4/7;<2??04,4:)..,2-((((-484(3,-()0<6<2)5(
@M02996:162:000000000-B87FG:1:1101:15542:9204 2:N:0:TAGCGCTC+ACTGCATA
GACTACCCGGGTATCTAATCCTGTTTGATACCCGCACCTTCGTGCATCAGCGTCAGTGGCACCCCAGGCGACTGCCTACGCAATCGGAGTTCTTCGTGATATCTATGCATTTCACCGCTACACCACGAATTCCATCGCCCTCTAGTGTACTCAAGGACGCCAGTTTCAACCGCGAGATCGAGTTGAGCTCGACGATTTTACGGCTGACTTGGCATCCCGCCTACGCACCCTTTAAACCCAATAAATCCGGATAACGCTCGGACCTTCCGTCTTCCCGCGGCTCCTGGCACGGAATTAGCCG
+
CCCCCGGGGGGGGGGGGGGGGGGGGGGGGGGGFFGGGGGGGGGGGGGGGGGGGGGGGGGGGGGGGGGGGGGGGGGGGGGGGGGGGGFFGGGGGGGGGGGGEFGGGGGGFGGGGGGGG>DGGGG?FGGGGGGGGGGGCGGGGFFGGEEFFGFFGGG:=DGGGGB@FA@AFGGFGFGGFC:@EFGGGGFGFGEAFFC@FGFEBCDFFDDFFFFFFF8;18C9C8/=D>069G17CAAB>2>?21,5@<<:C6>B??4/-(-(-)-35<BB?.(,,)),,3-49(((()..3<?;7>/<<).5(
@M02996:162:000000000-B87FG:1:1101:6427:9238 2:N:0:TAGCGCTC+ACTGCATA
GACTACCCGGGTATCTAATCCTATTTGCTCCCCACGCTTTCGTGCCTCAGTGTCAGTTACAGGCCAGGCAACCGCCTTCGCCACTGGTGTTCTTCCATATATCTACGCATTTTACCGCTACACATGGAGTTCCATTGCCCTCTCCTGCACTCTAGCTTGGCAGTTTCCAAAGCGTACGACAGTTGAGCTGCCGGCTTTGACTTCAGACTTACCATGCCACCTACGCACCCTTTACGCCCAATCATTCCGGATAACGCTCGCCACCTACGTATTACCGCGGCTGCTGGCACGTAGTTAGCCG
+
CCCCCGGGGGGGEGGGGFGGGGGGGGGGGGGGGGGGGGGGGGGGGGGGGGFFGGGGGGGGGGGGGGGGGGGGGGGGGGGGGGGGGGGFGGCFFGGGGGGGGFGGGGGGGDGGFCFGGAEGGGGGGGGEFEGGGGGGGGGGGFFGGGEF?FFEGGFDGGGGGG=FAFGGGFGFGFGEFGFFGGFGAF<CECGFFFD5>79E=F56EAE@==8B=F6=>4*:487>9>=B@G6=68>??9F=?@;;F)56>6)61+7*((--474<F?(3?4.)..648>4(449:>8>?0224)0;90640(
@M02996:162:000000000-B87FG:1:1101:11213:9239 2:N:0:TAGCGCTC+ACTGCATA
GACTACCCGGGTATCTAATCCTGTTTGCTCCCCGCACCTTCGCACTTCAGCGTCAGTCATGTGCTCGAAACCTGCCTTCGCCACCGGTGTTCTTCCTAATATCTACAGATTTCACCCCTACACTAGGAATTCCGGTTCCGCCTCACTGACTCAAGCCTAGCAGTTTCCCGCGCAGCTCCGGAGTTGAGCTCCGGAATTTCACGCAAGACTTGCCAGACCGCCTACATGCCCTTTACGACCAATAATTCCGAACAACGCTCGCCCCCTACGTGTTACCGCCGCTGCTGGCACCGAGTTGAC
+
CCCCCGGGGGGGGGGGGGGGGGGGGGGGGGFFGGGGGGDGGFGGGGGGGGGGGGGGFGGGGGGFFFGGGGGGGGGGGGGGGGGFCEGGGGGGGGGGGGGGFFGGGGGGGGGGGGGGG=FGGFGFGGGGGGGGGGGGGGGGGFFGGGFFFGFEFGG9EGGGGGFFGFGGGEGFEFGEAFEFDCEGGGCGE=EEFFC>DCFEFGFF>)53:BGFCF<=3:C:::37(/11/C@;C@EFF(?EB8>B?<FBF(8:9@<4-,,(-1((1(43:(((.46)6--(-2992),5((.,))*1/)))
@M02996:162:000000000-B87FG:1:1101:23339:9249 2:N:0:TAGCGCTC+ACTGCATA
GACTACTAGGGTATCTAATCCTGTTTGCTCCCCACGCTTTCGAGCATGAACGTCAGTTACTGTCCAGTAAGCCGCCTTCGCCACCGGTGTTCCTCCTGATATCTACGCATTTCACCGCTACACCAGGAATTCCGCTTACCCCTCCAGTACTCTAGCTCAACAGTTTCCAATGCAGTCCCGGGGTTGAGCCCCGGGCTTTCACATCAGACTTGCTCATCCGTCTGCGCTCCCTTTACACCCAGTAAATCCGGATAACGCTTGCCCCCTACGTATTACCGCGGCTGCTGGCACGTGGTTAGC
+
CCCCCGGGGGGG?FEFCFFGGGGFGGGFGGGGGGGGGGGGGGGGGGGGFGGGGGGGGGFGGFGGGGGGGGGGGGGGGGGGGGGGFE@FGGGGGGGFGEGGGDFDDFGGEGGGG,CFE8BDDEGDDGGFGGGGDGGGGGGGDDFGGDD=BFFEFFG,@DGGGGDCDFDGG;CFFFGGF6D?8CC@FGBGEFFDDFGA>CFFFGECFFBBEFG3@=>+*0?84589C@B63>=FF467<AFE2,/48)99<3)(8.67(---,1.3520(444).545)43-(-49:BB2<<>:7)*2*.,)
@M02996:162:000000000-B87FG:1:1101:6632:9252 2:N:0:TAGCGCTC+ACTGCATA
GACTACCGGGGTATCTAATCCTGTTTGATTCCCGCACTTTCGAGCCTCAGCGTCAATCATGCCCCAGAAGGCTGCCTTCGCAATCGGAGTTCTTCGTCATATCTAAGCATTTCACCGCTACACGACGAATTCCACCTTCCTTGTGCACATTCAAGGCCATCAGTATCCGCGGCATGCCAAGGTTGGGCCATGACATTTCACCGCAGACTTAACAGCCCGCCTACGCTCCCTTTAAACCCAATAAATCCGGCTAACGATCGCATCTTCCGTATTACCGCCGCTGCTGGCACGGAATTAGCCG
+
CCCCCGGGGGGGGGGGGGGGGGGGGGGGGGGGGFGGGGGGGGGGGGGGFFGGGGGGGGGGGGGGGGGGGGGGGGGGGGGGGGGGFCEGGGGGGGGGGGDFFFGFGGGGGGGGGGGGG@EDGGGGGGGGGGGGGGGGGGGGGFFGFGEGFFFEFFFFEGGGGG5CDFGFCGGFGFGGFGFFGGGDGDFGFEFEFFCEEGFE8C@=B>=:3BGEEFFF?AC7703361/(6E1>695.4:>C((.<*4<>)-),,659((.-498;7<4<?3,.,.6419(46(40574<F?FF77A<<)3.(
@M02996:162:000000000-B87FG:1:1101:23321:9258 2:N:0:TAGCGCTC+ACTGCATA
GACTACTAGGGTATCTAATCCTGTTTGCTCCCCACGCTTTCGAGCATGAACGTCAGTTACTGTCCAGTAAGCTGCCTTCGCCACCGGTGTTCCTCCTGATATCTACGCATTTCACCGCTACACCACGAATTCCGCTTACCCCTCCAGTACTCTAGATCAACAGTTTCCAATGCAGTCCCGGGGTTGAGCCCCGGGCTTTCACATCAGACTTGCTCATCCGTCTGCGCTCCCTTTACACCCAGTAAATCCGGATAACGCTTGCCCCCTACGTATTACAGCGGCTGCTGGCACGTAGTTATC
+
CCCCCG9CFFGGFFGGGGGGGGGGGGGGG<EFFEGEFGGGGGGGGCG<@5FFGGGGGFEG<@BFG9FAF@FF,AFGGGGGGFF,DEF8CFEG;FE<FEGGGFGGGGGGGEGGGGGGG>@DGCFGG+F=FGGGGFGCDCGG+036=,:94=FD4@DG:F@8DEDCEDGFG,EFGFFGFF<>8BCEEGFFCG8=>BD9AFFF?FCEB4>BFFF3>4.4*4;5/75592>6?ED@GFCEF@FG?@@7AEC?8::11<>F--(,-1.85,03?:446?).)),---19:224<0<:)02;<)).
@M02996:162:000000000-B87FG:1:1101:24710:9266 2:N:0:TAGCGCTC+ACTGCATA
GACTACCGGGGTATCTAATCCTGTTTGATACCCACGCTTTCGTGCCTCAGCGTCAGTCGTATCCTGGTAAGCTGCCTTCGCAATCGGGGTTCTGTGACATATCTAAGCATTTCACCGCTACACGTCACATTCCGCCTACCTCGTTTACACTCAAGACAACCAGTTTCAACGGCTCGGTATAGTTAAGCTACACAATTTCACCGCTGACTTAATCGCCCGCCTACGCACCCTTTAAACCCAATAAATCCGGATAACGCTCGCATCCTCCGTATTACCGCGGCTGCTGGCACGGAGTTAGCCG
+
CCCCCFFGGGCFF,FGGGGGGGFGGGGGGGFEFFGGGGGGGGGGGGEGGGGGBBFGGGGGGGGGGGGGGGGGGGGGGGGGG,CFGGGFEFEFGFGGGGGGCFGGGGGGGGFGGGEFG>BDGGGGGGGGGGGGGGGGGGDDDDFGFG>G;?=DDCFFGGGGGGF>FFGGGFGDCAGGFGFFFFGG,?A8A@CCFAGFFGFFFGFB=?2<:8:>?65:@BD6/33=(3?9@G08FC5)737*6;3)163,97><0=39-,---/1272),4<3:446)3(,,,-4237((37?9.7;A:663(
@M02996:162:000000000-B87FG:1:1101:18640:9298 2:N:0:TAGCGCTC+ACTGCATT
GACTACAGGGGTATCTAATCCTGTTTGCTCCCCACGCTTTCGAGCCTCAGCGTCAGTGATCGTCCAGTAAGCCGCCTTCGCCACTGGTGTTCCTCCTAATATCTACGCATTTCACCGCTACACTAGGAATTCCACTTACCCCTCCGACACTCTAGTTCGACAGTTTCCAATGCAGTACCGGGGTTGAGCCCCGGGCTTTCACATCAGACTTGCCGTACCGCCTGCGTCCCCTTTACACCCAGTAAATCCGGATAACGCTTGCACCCTACGTCTTACCCCGCCTCCCGGCACGTATTTGCC
+
CCCCCGGGGG:6CFECFFGFGGG@FFEAFF8DEGGG:CBFGGGGGEFGGGGGGGGEFGGGGGGGGGGGGGGGGCCFGGGGDCGGGCACFFBGGGGGGGGGAFFGGGGGG6?EFFGGD>0@DFGDFGGGGGGGGFGGGGGFG5*@DEAFFGFD9EGFGGGFEE@<FFGGGEG5D9=EFG7?EEGEFGF58@F95B4=@EFEEF<4307>3;C3:;>A1)>,=243;6(((36855)42-8?6?82*6:597)(-7)2(---(1,5*(,(.(.((-)6((-((-(((((-4(-(0)30+-)-
@M02996:162:000000000-B87FG:1:1101:22682:9310 2:N:0:TAGCGCTC+ACTGCATA
GACTACAGGGGTATCTAATCCTGTTTGATCCCCACACTTTCGTGCCTCAGCGTCAATGACGGATTCGTGAGATGCCTTCGCAATCGGTGTTCTGAGTAATATCTATGCATTTCACCGCTACACTACTCATTCCTCCCACGGCATCCGTATTCCAGCACAACAGTATCAAAGGCAGTTCCGGGGTTGAGCACCGGGCTTTCACCTCTGACTTGCTGCACAGCCTACTCACCCTTTAAACCCAATAAATCCGGATAACGCTTGCATCCTCCGTCTTACCGCCGCGTCTGGCCAGGGTGTCAC
+
CCCCCGGGGGGGGGGGGGGGGGGGGGGGGGEFFGGGGGGGGGGGGGGGGGGGGGGGGGGGGGGGGGGGGGGGGGGGFFGGGGGGGGGGGGGGGGCGGGGGGFGGGGGGGGGGGGGGG>BDGFGGGGGGGGGGGGGGGGFEG>DGGFDFFGFFGGGGCEGGGGDFGFGCD@@FGFGGFGFF6+:EEGEGFFFCEAD=AFFFEGFF73:AEFGEE84?>A>862(75*)*(=>(;EFFEFGGFFFEFFCEC::28B<>/.(--15<D().474..:6A:-1(-((438:?0,(-0)**2)).
@M02996:162:000000000-B87FG:1:1101:4212:9321 2:N:0:TAGCGCTC+ACTGCATA
GACTACCGGGGTATCTAATCCTGTTTGCTCCCCACGCTTTCGAGCCTCAACGTCAGTTACAGTCCAGTAAGCCGCCTTCGCCACTGGTGTTCCTCCTAATATCTACGCATTTCACCGCTACACTAGGAATTCCACTTACCTCTCCTGCACTCTAGTTTGACAGTTTCCAATGCAGTCCCAGGGTTGAGCCCTGGGTTTTCACATCAGACTTGCCATACCGTCTACGCTCCCTTTACACCCAGTAAATCCGGATAACGCTTGCCCCCTACGTTTTACCGCGGCGGCTGGCACGTAGTTAGC
+
CCCCCGGGGDGGGGGGGCFGGGGGGGGGGGGGDFGGGGGGGGGGGGGGGGGGGGGFGGGGGGGGGFGGGGGGGEGGFGGGGFGGGGFCFFEFGCEFGFGGGDFGGGGGGGGGGGGFE:<=DEGGGGGFGFFGFGGF==DBDDFGGGEFFGDD>EGFGGGFFFEDEFGGGGFFDFGG5=DFGFDEDG5DFGF@6?C@AGFFEGFFF<8@56+:AFECB>C:4::@EB9/5===CB*6C=FC@0@FA6CCC>33<D@F/.///94/9761:(.(.46.5((-3(-(-330:4):77/2<)65
@M02996:162:000000000-B87FG:1:1101:22689:9329 2:N:0:TAGCGCTC+ACTGCATA
GACTACAGGGGTATCTAATCCTGTTTGATCCCCACACTTTCGTGCCTCAGCGTCAATGACGGATTCGTGAGATGCCTTCGCAATCGGTGTTCTGAGTAATATCTATGCATTTCACCGCTACACTACTCATTCCTCCCACGGCATCCGTATTCAAGCCCAACAGTATCAAAGGCAGTTCCGGAGTTGAGCTCCGGGCTTTCACCTCTGACTTGCTGCACCGCCTACGCACCCTTTAAACCCAATAAATCCGCATACCGCTTGCATCCTCCTTATTACCGCGGCTGCTGCCACGGAGTTGGC
+
CCCCCGE@FGEFFFGGGGGGGGGGGGGGGGEGFGGEGGGGGGGGGGGGGGGGGGGEFF@FGG,@FGGGGGGGGGGGGGGGGGGGGGEFGEGGGGDGEDFGGFGGGGGGGGGGGGGGG=BDDEE;FGGGGGGGGGGGGGG>8:?DFGFBDFFF,EC9+@D8>E5FGFGGG,@FCFD?DGDEE+@@FGECC,3:5B9=ACFCCE@EFFF*:BC*:B.*03*/:9@DF@>(5=;;C@<?37F5?03;A)7?>:)6(:)0(-,,(1.):,)38(.664)).,-((-233:0).4<>8<1*2)(,
@M02996:162:000000000-B87FG:1:1101:10070:9351 2:N:0:TAGCGCTC+ACTGCATA
GACTACTGGGGTATCTAATCCTGTTTGCTCCCCACGCTTTCGCGCCTCAGCGTCAGTTACTGTCCAGTAGATCGCCTTCGCCACTGGTGTTCTTCCTTATATCTACGCATTTCACCGCTACACAAGGAATTCCATCTACCTCTCCAGCACTCAAGAGACACAGTTTCAAATGCAGTTTATGAGTTAAGCCCCTAGATTTCACATCTGACTTGCATCCCCGCCTACGCGCCCTTTACACCCAGTAAATCCGGCTAACGCTCGCCACCTACGTATTACCGCGGCTGCTGCCACGTAGTTAGC
+
CCCCCGGDFGGGDFGGGFFGGGGGGGGGGGEFFFGFG7,CFGGGGGGGGGGGGGGGGGG9CEAFGGGEGGDAAFGGGGGGGGGEFGFFGGEGGGGGFFGGGFGGGGGEEGGFGGGG71<=?>F98EFFGGGGGDCB99@E=0@F6=8ADC?=D8=,6@=A8,5ED36CD9D?EFGFF=CDDFDDFF>DDDG)9*+:CFCA*;E7>+528CG:EF@<53384:>A2>=)-:95FFFF<*??0?@F+1.7268(6).;/,/(.1-(987:B:.))4).)(.3(-346?B).),(0022<4<F
@M02996:162:000000000-B87FG:1:1101:2853:9356 2:N:0:TAGCGCTC+ACTGCATA
GACTACCGGGGTATCTAATCCTGTTTGCTCCCCACGCTTTCGTGCATGAGCGTCAGTTTTGCCCCAGGGGGCTGCCTTCGCCATCGGTGTTCTTCCACATATCTACGCATTTCACTGCTACACGTGGAATTCCACCCCCCTCTGACATTCTCTAGTCTGGCAGTCACAAATGCAGTTCCCAGGTTAAGCCCGGGGATTTCACACCTGTCTTACCAAACCGCCTGCGCACGCTTTACGCCCAGTAATTCCGATTAACGCTTGCACCCTACGTATTACCGCGGCTGCTGGACCGTAGTTAGC
+
CCCCCGGGGGGGGGGGGGGGGGGGFGGGGGFGGGGGGGGGGGGGGGGGGGGGGGGGFFFGGGGGGGGGGGGGGGGGGGGGGGGGGGFFGGGGFGFFGGFGGFGGGGGGGGGGGGGEGDFGGEFGFGG>EEGGGGGFDECCGFFG?EEDCD;CDFGGGGGGCGDFC8@FGGGFFFD:FGFFFGGCCDE7CGC>>DGFFGFC<CE==AEEEFG4?FE6=>*(/.6=?>F@989:D?2<B0>??0>A*6AD>7<<BBDG,--41C??FFF7:03)-8:A>((,44903?:(((,400;C96:)
@M02996:162:000000000-B87FG:1:1101:18017:9359 2:N:0:TAGCGCTC+ACTGCATA
GACTACACGGGTATCTAATCCTGTTTGCTCCCCACGCTTTCGAGCCTCAACGTCAGTTATCGTCCAGTAAGCCGCCTTCGCCACTGGTGTTCCTCCTAATATCTACGCATTTCACCGCTACACTAGGAATTCCACTTACCTCTCCGATACTCTAGCTTAACAGTTCCAAATGCAGTTCAGGGGTTGAGCCCCCGCATTTCACATCTGGCTTGCTATGCCGTCTACGCTCCCTTTACACCCAGTAAATCCGGATAACGCTTGCACCATACGTATTACCGCGGCTGCTGGCACGTATTTGGC
+
CCCCCGFFGGGFFGGGGGGGGGGGGGGGGGDFCEGGGEGGGGGGGGGGGGGGGGGGGGGGGGGGGGGGGGGG8FGGGGGGGGGEGGGGGFCG;FGGFGFGFFFFGGGDEGGGGGGGE=ADGEGFFGGGGGGGDGGFGFGGGEFGGG9BADD6EFGFGC,EFGEGGFDGGGEDFFGGFGFFGFGGGGEG<EG=>DGFFGFFFGFFFAEEFFFADA7+.;C84682@(/6/==@7EEF?<EG<76>F3?<<;=<18)2----(1429:))(,.).3.-)--4(-(4:?FB:0260.2A9)::
@M02996:162:000000000-B87FG:1:1101:21677:9363 2:N:0:TAGCGCTC+ACTGCATA
GACTACAAGGGTATCTAATCCGGTTCGCGCCCCTAGCTTTCGTCCCTCACCGTCAGGTTCGTTCCAGTTAGCCGCCTTCGCCACAGGTGGTCCTCCCAGGATTACAGAATTTCACCTCTACCCTGGGAGTACCGCTAACCTCTCCCGACCTCAAGTTCAACAGTATCACCAGCAATTCCCACAGTTACGCTACAGGATTTCACCAGTGACTTATTAAACCGGCCACGAACGCTTTAGGCCCAATAAAAACAGCTACCACTAGACCTGCCGGTGTTACCGCAGCCGCTGGCACCGGTCGTG
+
CCCCCGGGGGGGFGGGGGGGGGG@@GFEGE@FCFCFFFFGGGGGGGGGGGGGGGGFGFFGGFFGGGGFCFFGGGGGGGGGGFGDDE=EFFGGFGGGGFFGF5,=@FDCFCGGGFGGG:?DC,BDFFDFFG8FFCGGGEFCFD?F==83<=?DFGFCEFGGCGDGGFGCFG9@EADGF7;F;@79FF=+1131??;B9>@=4>EB3?A=*4+:C69@*=;7*8((.3.32*.1>;7<C8801;,69=.6*4@(4).2(,),,2.)2,,44(-,-4(.6---(((((((4((,)08::8124
@M02996:162:000000000-B87FG:1:1101:10063:9371 2:N:0:TAGCGCTC+ACTGCATA
GACTACTGGGGTATCTAATCCTGTTTGCTCCCCACGCTCTCGCGCCTCAGCGTCAGTTACTGTCCAGTAGATCGCCTTCGCCACTGGTGTTCTTCCTTATATCTACGCATTTCACCGCTACACAAGGAATTCCATCTACCTCTCCAGCACTCAAGAGACACAGTTTCAAATGCAGTTTATGAGTTAAGCCCATAGATTTCTCATCTGACTTGCATCCCCGCCTACGCGCCCTTTACACCCAGTAAATCCGGATAACGCTCGCACCCTACGTATTACCGCGGCTGCTGGCACGTAGTTAGC
+
CCCCCGGGGGGGGGGGGGGGGGGGGGGGGGGGGGGGDC@FGGGGGGEGGFGCCGGCFGGGGGGGGGGGGGGGGGGGGGGGGGGGGGGGGGGGGGGGGGFGF;A9FGGGGGGGGGGGG53=>FFFGGGGFEFGGGGGGGFGGFFGGG5??FFFGGGB8EEGGF5BC9FGGDGFGFGFFGFFGF8DDGFGEEFDFFCEEGFEFFECEFEE7?CCEFFFCFG5@:<AB5>:@GF5C@>E<>F8?DECF?3/;6:21)77/(//.:((18?70-4<4,.<)(-(-((4(48??FBF7.;;<4-6
@M02996:162:000000000-B87FG:1:1101:8292:9417 2:N:0:TAGCGCTC+ACTGCACA
GACTACTGGGGTATCTAATCCTGTTTGATACCCACGCTTTCGTGCCTCAGCGTCAGTTGTATCCTGGTAAGCTGCCTTCGCAATCGGGGTTCTGTGACATATCTAAGCATTTCACCGCTACACGTCACATTCCGCCTACCTCGTTTACACTCAAGAACGCCAGTTTCAACGGCAAAGTATAGCTGAGCTACACTATTTAACCGCTGACTTAACATCCCGCCTACGCACCCTTTAAACCCAATAAATCCGGATAACGCTCGCATCCTCCGTATTACCGCTGCTGCTTGGACTGAGTTAGCCG
+
CCCCCGGFFGGGGGGGGGGGGGGGGGGGGGDEDGGGGGGGGGGGGGGGAFGGGCFFGCFGGGGGGGGGGGGFFFGGFGGGGFGGGGFFFCEFGGFDFFGGFFFCF,4EDFFFFGGFG>DCD9AEEFCFEGGGGGGGGBDGFDDGGF8A9A9:FGGGGGGGC88B=CCGGGGEGFDCFGE9@DEEFGFGFFGFFACEEGF@@C9A=D=BAAGEFFFFDFD5=:(75>2(-;(:;ECC;87=7;)7;5?3:4),2+7*(((,-),(2.28,1,45<-),3(,,)55?))()5.8/)33+-.8(
@M02996:162:000000000-B87FG:1:1101:6230:9421 2:N:0:TAGCGCTC+ACTGCATA
GACTACTAGGGTATCTAATCCTGTTCGATCCCCGCACTTTCGTGCATGAGCGTCATTTACGGCTTGGTAAGCTGCCTACGCAATCGGGGTTCTTCGTCATATCTATGCATTTCACCGCTACACGACGAATTCCGCCTACCTCAACCGCGATCAAGCGCTCCAGTATCAATGGCGGGATGAGGTTGAGCCTCACGATTTGACCACTGACTTAAAGCGCCGCCTGCGCACCCTTTCACCCCCATAACTCCCGCTAAACCTCGGATCCCCCGTATTCCAGCGGCTGCTGGCACGGGGTTCGTC
+
CCCCCFGGGGGGFGGGGFGGGGGGGGEGGGEGGGGGGGGGGGGGGGEGFGGGGGGGGGGGGGDGGGDGGGGGGDFEEFGCFFECFGGGGCGFGGGGFFGGGFFFGGGGDFGG=DFFG>DDCFFGGGDEGGGGFGG?DGFGGBFDGGBC*69=>;FGGGDGGG@FCFF7=>E*:@DEFD@FGFEG@<=G@FGFFFD@;:+/)A8?FFAE9A>>E=<>>BD1:,48;B9;>E3(*.6)),1*,.(5))62*-)-45>0..,(-/4>5((---((,).).(-,(((,.)5??2:20)/2*((-
[truncated: 62,774,154 more chars]
