# Supplementary material for: Long-term storage of feces at −80 °C versus −20 °C is negligible for 16S rRNA amplicon profiling of the equine bacterial microbiome
Source: PeerJ. 2021 Mar 9;9:e10837. doi: 10.7717/peerj.10837 (PMC7953882; doi:10.7717/peerj.10837)
Supplement: Supplemental Information 7 [file peerj-09-10837-s007.zip › SI_2014_16S_J83_L001_R1_001.fastq]

@M02996:162:000000000-B87FG:1:1101:17111:1811 1:N:0:TAGCGCTC+GTAAGGAT
CCTACGGGGGGCTGCAGTGAGGAATATTGGACAATGGTCGGAAGTCTGATCCAGCCATGCCGCGTGAAGGAAGAATGTCCTATGGATTGTAAACTTCTTTTGTACGGGAGCAATAAGGTGTATGCATACACCGATGAGAGTACCGTACGAATAAGCATCGGCTAACTCCGTGCCAGCAGCCGCGGTAATACGGAGGATGCGAGCGTTATCCGGATTTATTGGGTTTAAAGGGTGCGTAGTCGGAATGCCAAGTCACCGGTGAAACCCCCGCCCTTAACCCGTTCCCTGCCTTTGATACTGG
+
8ACCCE=>):)8888::::9:::CFAEF95,:BBFFG?CF7:F4,CFFG?EE<FFFF<B<BCFGGG7+,>F,:BDC,<83C,@EC,::3>=C,3:33@@@>,:,:+<>:*33,3,,,,,,7,3,2,5,7,4,**4*,,,,624=*6*64**4*,5<9<C*1C8*,51>01:*1:+38*0::757:9)*:+2*2)**)2*.1**)29;35?>*5)01>9:C*+79=>+*)**).(,8::;*.)-)()))2),).))).*)-())).(-(0(1(-,.+*-).(.((.44).,).5).)*-.-)
@M02996:162:000000000-B87FG:1:1101:7959:1974 1:N:0:TAGCGCTC+GTAAGGAG
CCTACGGGAGGCAGCAGTGAGGAATATTGGACAATGGTCGGAAGACTGATCCAGCCATGCCGCGTGATGGAAGAATGTCCTCTGGATTTTAAACTTCTTTTGTACGGGAGCACTAAGGTTTATGCATACACCGATGCTAGTACCGTACGAATAAGCATCGGCTAACTCCGTGCCATCAGCCGCGTTTATACTGCGGATGCGAGCGTTATCCGGATTTTTTTTGTTTAAAGGTTTCGTAGTCGGAATTCCAAGTCATCGGTTAAACGCACTCTCTTAACCCGTTACCTGCCTTTTATACTTT
+
CCCCC>AFA:)=8=8===;;;;,;C,CE,-,;,,;C<C@6++,6,;CC,;<C,CCC,C,;C+@7CF,,,6,,:,,C,<6CE,C,,,9?,::,,:CB?CE@F,B,9,++,+++,:,,,,:,9,9,4,9,4,94++8++,,,84,8+8+8++,86,,6,@D++=B+,6@9=+6+0@,,6,,21+9**3**5,2,5+***;)2)**)*28.;A@*))8:=);<)**2:<+*)***.).0:(0*-),)(0).2))/.6)).+*-())-)(3(0(2)).6+*.),(0((,.5224).4)4)*)).)
@M02996:162:000000000-B87FG:1:1101:7627:2008 1:N:0:TAGCGCTC+GTAAGGAG
CCTACGGGCGGCAGCAATTAGGAATCTTGCGCAATGGGGGGAACCCTGACGCAGCGACGTCGCGTGAACGATGAAGTCTTTCGGGTTGTAAAGTTCTTTTGCAGTGGTAGATAATGACGGTACCTTTTGAATAAGCCCCGGCTAACTACGTGCCAGCAGCCGCGGTAATACGTAGTGGGCGAGCGTTGTCCGAATTTACTGGGCGTAAAGCGCGCTTATGCGGTTGGTTAATTCAGATGTGAAACTGCTAGGCTCAACCTCGTATTGCTTCTGTTTCTGTCCCACTGTAGGTATGTTTTGG
+
CCCCCBA8:0)8888;;;;<;;,6CFEF9@7F::F,C<,++7+:AFF,<?-8+@C:7>>>>7CEFF77,33@@,3:D>BCFG7*7,8*>,,,,<@@<=CB,,,,,,8,,2,7,,7,,7**4*4>CB+7,*+7+,24<8:**:?*+2<:@*;*28+<@*0;:3/**2**3+0/2+**+**7*)).:9739<:**):;?779***0*9)7)10*)).)12**02*9:)**4***.-)16<FG)*)/-/*,*.)),.()):042)313:24760.))1+/)).)/))((,))))6)-.6*.(((
@M02996:162:000000000-B87FG:1:1101:19608:2033 1:N:0:TAGCGCTC+GTAAGGAG
CCTACGGGAGGCTGCAGTGAGGAATATTGGACAATGGATGGAAGTCTGATCCAGCCATGCCGCGTGAAGGATAGATGCCCTACGGGTTTTGAACTTCTTTTGTACGGGGCAATAAGGTCCACGGGTGGACCGATGAGAGTACCGTACGAATAAGCATCGGCCTACCCCGGTCCAGCCGCCGCGGTTATTCGGGGGATGCGAGCGTTATCCGGATTTATTGGGTTTACAGGGGTCGTAGGCGGCTTGCCAAGGCAGCGGGGAAATCCGGGCGCCCAACGCCGGAACTGCCGTTGAAACTGG
+
-8A?C?=@51)8;;=6;==;;C;CFEGGGF9FFGGGGG9E@FFDFGGGGFGGGFGGGCFFDEFGFG>CEGGGAAC<CEECFGGGGCC:@=<8CEFEAFEFE9E<F<EFCC+A=,9,=,AA,,+4+8+46<>7@=+8@,@5,7>+8+388,@8;=DF,408:++8:,,@***@;9:,*9?9/9/8/)**+2*3*:C=:DF)1>C)*97)/9C5*086*)2*0C1>E)+0.)9)(-7)31:66D9)4>>:*5,)((2:(*)((8864:((70)-79325,(-()(9(),.((--,,5)1)4(
@M02996:162:000000000-B87FG:1:1101:20911:2051 1:N:0:TAGCGCTC+GTAAGGAG
CCTACGGGAGGCTGCAGTGGGGAATATTGCACAATGGGCGGAAGCCTGATGCAGCGATGCCGCGTGGAGGAAGAAGGTTTTCGGATTGTAAACTCCTGATCTGAGGGACGAGAGTGACGGTACCTCAGGAGAAAGCTCCGGCTAACTACGTGCCAGCAGCCGCGGTAATACGTAGGGAGCGAGCGTTGTCCGGAATTACTGGGTGTAAAGGGTGCGCAGGCGGGACGACAAGTCAGATGTGAAATGTACGGGCTCAACCCGTGCCCTGCATTTGAAACTGCCGTTCTTGAGTGAGGTAGAG
+
-8AAC?8=5:)=;;=;;;=;;7@@EFFGFGCFGGGGGGGGDFGEEFGGGGGGGEECFFEDCCFE@FCEFEEEFEFFGFFGGGGGCEF8??FFGGCFEF9A<F<<ECEDFGD++@=<AFEDGDEFGG8DFCCCF8FF>DEFDGDEFEFGGGGGGGGFFC9@DC>ECCE*=C;5;F=A5?EE=D>>CDGGDFFGEFCCAGG?DGGFGD??F8FECE>D<>GDFGGC55EC;EGF>D9@A4=7:C>@AF?5CB>B>6<2<DF?1.-4<0(,7(2.)-9A*).62?0-4::4:24).6>0045)6
@M02996:162:000000000-B87FG:1:1101:19608:2051 1:N:0:TAGCGCTC+GTAAGGAG
CCTACGGGAGGCTGCAGTGAGGAATATTGGACAATGGATGGAAGTCTGATCCAGCCATGCCGCGTGAAGGATAGATGCCCTACGGGTTTTGAACTTCTTTTGTACGGGGGCAATAAGGCCCCCGGGTGGACCGTTGAGAGTACCGTACGATTAAGCATCGGCTAACCCCGTGCCAGCACCCGCGGTAATCCGGAGGATGCGAGCGTTATCCGGATTTATTGGGTTTAAAGGGTGCGAGGCCGGCTTCCCAAGTCACCGGTGAAATCCGGCCCCCCACCCCCGGACCTCCCTTGGAAACTG
+
88ABCB5=8:1=6;=;;==;;;;;;EFGGE9FGGGGGF<C@FFEFFGGGFFGFFCFFGGFFGGGFGDFCFFFCCE6C@DEFDCEGDF@CE<BEEFFFFGEFEFFF@EED+>C+9:<=,,:++8>+36@++@,8+838D,,43@8+33:8B*6>;3@B,3>*;8E,1,4;>>*/:,48;,4:))5:<327+;:80*/)*0.5/15?CBE)@7E:)8746C78CFGGDGC<=F):,(8((0),9,)(7).*5(8)))).//7(;4)-629:9)(44>>76(-()-3((,).(()((5)*,).
@M02996:162:000000000-B87FG:1:1101:24014:2063 1:N:0:TAGCGCTC+GTAAGGTG
CCTACGGGCGGCTGCAGTCGAGTATCATTTGCTATGTGCGAAAGCCTGACAATGCGACGCGGCGTGTAGGATGAAGGCCTTCGGGTTTTAAACTCCTGTCATAAGTGAACATGCGACCTTACCTAATACGTCGGGCAGTGTATGGTACGTTAAGAGGTAGCTCCTGCTAACTCTGTGCCAGCAGCCGCGGTACTACAGATTGCTCAATCGCTTTTCTGATTTACTTTTCTTTAATGGCGCGTAGGCGGCTACGTGTGTCTGTTTTGCAATCTCCGTTCTCAACCCGTAAAGTTCGTCCTTT
+
BCCCCA9):0)8888;;;;888,,6CECEE9,,,<,,,;,,++6:C<,,:-,@A,+BCFF+>F7CE+,,,,:,,,:B4BBFGGG7BC+B,,,:B=AE,B5,C,,,,,,5A9,3=++8@C@,@DB,,8,8+@@++++@*63,,,,,7@E*7D>*,,22,;FG+,,,24>,,6=CC,=,4:,0/0)=78))*:**32>);+++*3++3=+10*2*09:*)*29C+2<*+*-*2*))4=A?E329()-/)(9((),.(4(22))*.)(())*.*-).)1).-5)*.(-(,(((..)68-.-())
@M02996:162:000000000-B87FG:1:1101:21823:2104 1:N:0:TAGCGCTC+GTAAGGAG
CCTACGGGGGGCAGCAGTGGGGAATATTGGGCAATGGACGAAAGTCTGACCCAGCGACGCCGCGTGAGGGAAGAAGGTCTTCGGATTGTAAACCTTAGTTATCTGTGAAGAAGCAAGTGACGGTAGCAGAAGAGAAAGCCACGGCTAACTACGTGCCAGCAGCCGCGGTAATACGTAGGGGGCAAGCGTTATCCGGAATTACTGGGTGTAAAGGGTGTGTAGGCGGGAGAGCAAGGCAGATGTGAAAACCACGGGCTCAACTCGTGAATTGCATTTGAAACTGTCCTTCTTGAGATTCGGG
+
-8ABCB89:5)87889:<:::88?BFFGGGGGGGGGGFGGCFFEGEGGGGGGGFA@>CEEFEEECFCCFGGFGGGGGFGGGCGECGGFFFEFGGGGFGGG@FC<@<@CFFFCCF@FFCG9CCCF7@<?FCFFGGFFGGGG>FEFGGGGGFCGGC;FGFCCE7EGCEGGEE>E>EG9C=E*:<BDACF3>:51CFEGBD3?:F?FC/0<8?FEDF>9<(99@<FDG3C5;39@B<0)47>52:)16@@<D?:)29,3(:C2:93:16>:8-26))*01.-.4*6).5:<<).4).()*.(3(
@M02996:162:000000000-B87FG:1:1101:11249:2114 1:N:0:TAGCGCTC+GTAAGGAG
CCTACGGGGGGCAGCAGCTAAGAATATTCCGCAATGGACGAAAGTCTGACGGAGCGACGCCGCGTGGATGATGAAGGCCGGAAGGTTGTAAAATCCTTTTATAACTGAGGAATAAGTAAGGTGAGAGAAACGCCTTATGGTGACTGTAGGTTATGAATAAGCAACGGCTAATTACGTGCCAGCAGCCGCGGTAACACGTAAGTTGCGAGCGTTGTTCGGAATGATTGGGCGTAAAGGGCATGTAGGCGGTTTTACAAGCTTGGTGTGAAATCCCGGGGCTTAACTCCGGAAGTGCGTTGAG
+
68A?=?89>5087889::4:<::CCEFGGGGGGGGGGGGEFGGEFGFFGGECBC@BCFEGCBFC@BFE<CFGGFFGFGGGGFFGGFGFGGDFGGGGGGFFDC;FFCCCCFCFCFFGGDFFFFCFFGCGF@FFEGG7FEGGGB9B7>>CEFEEFG@FFGGGFGFGGGGGDECGGGGFCFGGG7>FGFGGDC3:C>C?:C>4<FFFECBFFDG59<DC>37C7*+*<BGGBFG8>FFFFF393F:F<BFFG2(.-:<AAGG?9??<?26AFB*4:3>?),--4F<BB<>32:1,5<),.-70,
@M02996:162:000000000-B87FG:1:1101:17308:2212 1:N:0:TAGCGCTC+GTAAGGAG
GCTACGGGAGGCTGCAGTGGGGAATATTGGGCAATGGGCGAAAGCCTGACCCAGCGACGCCGCGTGAGGGAAGAAGGTCTTCGGATTGTAAACTTCTTTTGTCTGAGGGTAAAGTGAGAGATGCGTCTCTTATTGCAAGTATCAGACGAATAAGCATCGGCGAACTCCGGGCCAGCAGCCGCGGTAATACGGAGGATGCGAGCGTTAGCCGGATTTATTGGGGTTAAAGGGTGCGTAGGCGGGCGATTAAGTCAGCGGTGAAAGTGTGTAGCTTAACGATACCGAGCCGTGGAAACTGGTG
+
-88?@?888108;;=;;;=;;@8@6C,CEDGECCCDFFFEEEDEGF8CDFCFDA9@@CEFFBCB6@FEFEEFGEDFFFFFGFFDECFGGFEFGGGGGGFGGFG<ACEFD4ECFGEFGGGGG9FGG@B3D5>FFDGGGGG<F,CFGGGGGGGGGGGF,@:CC*@EG8EGG*BEGGGFGFG?CD>B=CD+@FFCEFGGFGGFGGEF*CD)97DEC).0:)*:?F*9*8CCAFG5<FB)49@97DBB98)(1:<*:5ABFG*4,=<).6)6)6>AF)9A@?F<4>>??F>FFF(4644316:..
@M02996:162:000000000-B87FG:1:1101:7157:2220 1:N:0:TAGCGCTC+GTAAGGAG
CCTACGGGTGGCAGCAGTGGGGAATATTGGGCAATGGGCGCAAGCCTGACCCAGCAATGCCGCGTGAAGGAAGAAGGCTTTCGGGTTGTAAACTTCTTTTAAGTGGGACGACAATGACGGTACCACTTGAATAAGCTCCGGCTAACTACGTGCCAGCAGCCGCGGTAATACGTAGGGAGCAAGCGTTATCCGGATTTACTGGGTGTAAAGGGCGTGTAGGCGGGACATCAAGTCAGATGTGAAAGCACGAGGCTCAACTTCGTGTCTGCATTTGAAACTGACGTTCTTGATGGTTGGAGCG
+
ABCCCAD5=))====;===;;88BFFGGGGGGGGGGGGGGGGGGGGFGGGGGGFFGGGGGGGGGFGGGGGGGGGGGGGFGGGGGGGGGGGGGGGGGGGGGGGCFGGGGGGGGGGGDBFGDGGGGGGGEGDGGGGGGGGGGGGGGGGGGGGGGGFGGGGGGGGGGGGGGFECFGGGGGFEGGDFFGGGGGGGGEFGEFFGFGGGAEGFFFFFGGFFGDFGGFGGGEFGGBFF@D<DFBAFFA><9<:6?DBFFFB<<?GGF9EBB07<>FAGFF9FGFFFF<6:BFFFA:))-,8)(.4((,
@M02996:162:000000000-B87FG:1:1101:7140:2220 1:N:0:TAGCGCTC+GTAAGGAG
CCTACGGGTGGCAGCAGTGGGGAATATTGGGCAATGGGCGCAAGCCTGACCCAGCAATGCCGCGTGAAGGAAGAAGGCTTTCGGGTTGTAAACTTCTTTTAAGTGGGACGACAATGACGGTACCACTTGAATAAGCTCCGGCTAACTACGTGCCAGCAGCCGCGGTACTACGTAGGGAGCAAGCGTTATCCGGATTTACTGGGTGTAAAGGGCGTGTAGGCGGGACATCAAGTCCGATGTGAAAGCACGCGGCTCAACTTCGTGTCTGCATTTGAAACTGACGTTCTTGAGTGTTTGAGAG
+
88BCCAD5:0)=;==6=<=;;88BFFGFGGGGGGGGGGGFEGFGFGGGGGFGGFEFFGGGGGGFFGGFGGGCFFFFFGGGFGGGGGGGGEFFFGFFGGGG9?EFAFGFGGGGDGGGFGG7F7FAEFFGGGFGGGGGFGGGGGGCFCCFFEECGFGFF67F8=*BEGG*=DEGG9D587EEFG6?EGDGG9BEEBGGFGGFGGGFGG=AACGGCAB:D:GGFGGG55572=C=A)-890>F2>)/.59:)(,796:,4CD>AEFFF:))76:4AAB<@AAFBFFB02?<4)8AD<)(0--(5
@M02996:162:000000000-B87FG:1:1101:23750:2242 1:N:0:TAGCGCTC+GTAAGGAG
GCTACGGGAGGCAGCAGTGGGGGATATTGCGCAATGGGGGAAACCCTGACGCAGCAACGCCGCGTGCAGGATGACGGCCTTCGGGTTGTAAACTGTTGTCGCAAGGGAAGAAACAAATGACGGGACCGTGTGAGAAAGCCACGGCTAACTACGTGCCAGCAGCCGCGGTAATACGTAGGTGGCAAGCGTGGTCCGGATTTACGGGGTGTAAAGGGCGCGTAGGCGGGAGAGCAAGGCAGGCGTGAAATACCGGGGCTCAACGCCGGAGCGGCGAGGGAAACTGGTATTCGTGAGTATCGGG
+
-88ACB>=)10=88=;;6;;;77@@EADEFECC:BCCFDDEEEFGE8EEFDEG@6CDFEGDCCC7@CEGGCDEEEFDGG:8=FDG?CF:?ADEFF5EF=FGCGGEGDEFEFFFFFGG,>FGGG+@<E+>BBFGGGFFGGDG6CE@@CF7;DBC,>DCFFCFFF7B5EE*BE+3<F+<7C+<8;AFGGD8*9*0?EED**9C**0:D)7)1:FGFE<D(9)0:=9C@E7,<>3::3.4?E)3C8D877):4?E>69147C??)49>>>B7(7(4-)*0(4?(*.5964)6:(4::)6*.19(
@M02996:162:000000000-B87FG:1:1101:14694:2248 1:N:0:TAGCGCTC+GTAAGGAG
GCTACGGGAGGCAGCAGTGAGGAATATTGGTCAATGGGCGGAAGCCTGAACCAGCCAAGTCGCGTGAAGGATGAAGGTATTATGGATTGTAAACTTCTTTAGCAGTGGAGTAATAAGGTGGTCGAGACCACTGATGCAAGTACACTGAGAATAAGGATCGGCTAACTCCGTGCCAGCAGCCGCGGTAATACGGAGGATCCGAGCGTTATCCGGATTGATTGGGTTGAAAGGGTGCGCAGGCGGCTTTTTAAGTCAGCGGTAAAATCGTGGGGCTCAACCCCATCCTGCCGTTGATACTGGG
+
-88?@:185:1=888;;==;;;;C;CCCEFFADAFDFFFEDEEEFF8EDFFGFECCCFECC@@@+8BDGGFCEDEEF?F6,C?C,CFEFFEFGGGGGCEFGGGGFCACFFA=F,FGGGCFGFGGGGGGGGGGFGFGGGGGDFGGGGGGGGGDGGGFF@=>>D@EGGGGGEDGGGGGGGGFGDD?DCGG@FGGDBGGF*?;8CCBED5>56CEDEB:*77+;CC/=)=:;BFDFB6B;>B>;D28,)),*4:B6>BFFGG<>EAD)5?(76DBF(0<90:8<@.24)54:4(-46.6@263(
@M02996:162:000000000-B87FG:1:1101:7419:2250 1:N:0:TAGCGCTC+GTAAGGAG
CCTACGGGCGGCAGCAGTGAGGAATATTGGTCAATGGACGGAAGTCTGAACCAGCCAAGTCGCGTGAAGGATGAAGGTATTATGTATTGTAAACTTCTTTAGCAGTGGAGTAATAAGGGGATCGCGATCCCTGATGCAAGTACACTGAGAATAAGGATCGGCTAACTCCGTGCCAGCAGCCGCGGTAATACGGAGGATCCGAGCGTTATCCGGATTTATTGGGTTTAAAGGGTGCGCAGGCGGCTTTTTAAGTCAGTGGTTAAATCGTGGCGCTCAACGTCATCACGCCATTGATTCTGGG
+
8ACCCDF=51)8888;;<;;;;;CEFGGGGGGGGGGGGGGGGGGFGGGGGGGGFFFFGGGGGGFFFGGGGGGGFFFEFFFGEGGGFGGGGFGGGGGGGGGGGGGGGGGGGGGGGGGGGGGGGGGGGGEGGGGGGGGGGGGGGGGGGGGGGGGGGFFGFGGGGGEFDGGGGGGGFFCFGGGGGFEEGGGGGGGGBGEDFGFGGGEGGFFFFGGGFF:FFFGFGFDGFGGBFGB:?<FFFF34C6)(897F?DFFA<A2CFF?BAAF<B6)(/(49>EFF<8?>?B4)1.894:>2))1-44(
@M02996:162:000000000-B87FG:1:1101:14711:2251 1:N:0:TAGCGCTC+GTAAGGAG
GCTACGGGAGGCAGCAGTGAGGAATATTGGTCAATGGGCGGAAGCCTGAACCAGCCAAGTCGCGTGAAGGATGAAGGTATTATGTATTGTAAACTTCTTTAGCAGTGGAGTAATAAGGAGGTCGAGACCACTGATGCAAGTACACTGAGAATAAGGATCGGCTAACTCCGTGCCAGCAGCCGCGGTAATACGGAGGATCCGAGCGTTATCCGGATTTATTGGGTTTAAAGGGTGCGCAGGCGGCGTTTTAAGTCAGCGGTAAACTCGTGGGGCGCACCCCCATCCTGCCGTTGAGACTGTG
+
88<CC>9AA:)88866;<;;;;;;C<9FFFGF<C@CCFFEDGEEG?EFFGC,EECCCFFCC8@B+@6CFFEFFDEEFBF,<,5E,CE,F@EFCFEFGFCEEFGGDCECF@,A<,C9EG,,@?EGCF=FFFGGGC,EEFGGGDF9EE9>EEGEFFC?>8+>CDFGGGGGGGDFDGF?GGGGGD?>CDDD7=FF>*=E>**86*=;C9;)577ED58*;.++3<C953777A:)(/::9;@C4D1>(0)-*.)9.6<<?G<81>F26)4(7(128(88),813)(44)).2,-(-83(0-4.)
@M02996:162:000000000-B87FG:1:1101:21258:2326 1:N:0:TAGCGCTC+GTAAGGAG
ACTACGGGAGGCAGCAGTGGGGAATATTGGACAATGGGGGAAACCCTGATCCAGCGACGCCGCGTGAGTGAAGAAGTATTTCGGTATGTAAAGCTCTATCAGCAAGGAAGAAAATGACGGTACTTGACTAAGAAGCTCCGGCTAAATACGTGCCAGCAGCCGCGGTAATACGTATGGAGCAAGCGTTATCCGGATTTACTGGGTGTAAAGGGAGCGTAGACGGCAAAGCAAGTCTGAAGTGAAATCCCGGGGCGCAACCCCGGAACGGCTGTGGAAACGGTGTAGCTAGAGTGCAGGAGAG
+
-88?@?885:0868=6;==;;78@;@;;CCF@@E9CCFDDC@CCFDDEECCDEA:@@@@C:@@>6>B?<CBDFAAE,C,<59ED8EBE,@?B?FEGF<,BFFFGDGFFFFGCFF;FGGGGGGG9;FFG=FGGFFGG,@EFGEEFGGAGGFEFDG;<4@:,69@EF@EGC@FF;E,;DFFFCC>4??/?*=CGDF***:F@:;F;:);CFCFEDEBG>8DG@CC)>DGF<FCF:A)9<AF*.:<B)09:G9BF6(17;E*8?B6;>>(6>(),.4?@?0(4()(-.:)65)4).5A:<:?::
@M02996:162:000000000-B87FG:1:1101:21237:2335 1:N:0:TAGCGCTC+GTAAGGAG
GCTACGAGAGGCAGCAGTGGGGAATATTGGACAATGGGGGAAACCCTGATCCAGCGACGCCGCGTGAGTGAAGAAGTATTTCGGTATGTAAAGCTCTAGCAGCAAGGAAGAAAATGACGGTACTTGACTAAGAAGCTCCGGCTAAATACGTGCCAGAAGCCGCGGTAATACGAAGGGAGCAAGCGTTATCCGGACTTACGGGGTGTAAAGGGAGCGTAGACGGCAAAGCAAGACGGAAGTGAAAACCCGGGGGCCAACCCCGGAACCACGTGCGAAACAGTTTAACGCAGATGCCGGAAGG
+
--AAC@):5:0888=;;<=6;888CF<<ECFEE<CCD<;CCEFFEE<EE<EFFA@:@:B@F@@>+8=:CC?,CCCE,5?,,A,=8:FF<C:E<FFGF<,BE?EDDF?CCEF?AF,<7<FFCFDCEFCE9FD,@3@E8@EE7E+F,8,89=@,@+,5,57,30@C*5*4@;CF*8**641=C*//42*:?FGGD>***;C39CE>=>FF777=<B:DG()7*2:)*00*(99)(4:)4()*,:6*)0735,3)(((-(*12050(,2((0(*((-7C3((4)*.))6(2(((..))(.((,,
@M02996:162:000000000-B87FG:1:1101:21210:2360 1:N:0:TAGCGCTC+GTAAGGAG
ACTACGGGAGGCTGCAGTCGAGGATCATGTGCAATGGGCGAAAGCCTGACAATGCGACGCGGCGTGGAGGATGAAGGCCTTCGGGTTGTAAACTCCTGTCATAGGGGAACAGGCGATCCGACCTAATACGTCGGTGAGTTGAGTGTACCCTAAGAGGAATGGGCGGCTAACTCGGTGCCAGCAGCCGCGGTAATACAGAGGCCAAGAGCGGTGTTCGGATTGACTGGGCGGAAAGGGCGCGAAGGCGGGCTGGCGTGGCAAGTGGGAAAGCTCCGGGCCCAACCCGGAAAGTGCGCTTGAA
+
-886@@>==81=;;=;;==8886@,;6,,-<C@<CCCDCBCEDEF<8CAEAC,;:@8@CF@@8>48@CFECEECDEFFG8,,DCEBBF4@<?E?FGGE,BF9FGDFCEDFGEFFFG+FFGGGGGGGGGGGDFEEBEFGB,EFG,E@CC@B9DGGGCFFC,,0DFGGG=ECE7C*=2==7C31;A=CGGGG)?C*<EFFG@F<7F8<>@F7)*1)):C>C*.*3*09FD?F)8>BFF?BD<9)-87577/3()30>1;5318<.:)8?:F195)5<E:(-41><?FF;6663)46;2)(-..
@M02996:162:000000000-B87FG:1:1101:21228:2364 1:N:0:TAGCGCTC+GTAAGGAG
GCTACGGGAGGCTGCAGTCGAGGATCATGGGCAATGGGCGAAAGCCTGACAAAGCGACGCAGCGTGGAGGATGAAGGCCTTCGGGTTGGAAAATCCTGTCATAGGGGAACAGGCGATCCGACCGAATACGTCGGTGAGTGGAGTGTACCCTAAGAGGAAGGGGCGGCTAACGCGGGGCCAGCGGGCGCGGTAATAGAGCGGCGAGGAGCGTGGATCGGATGGGCTGGGAGGAAAGGGCGCGGAGGCGGGCAGGCGGGTGAAGGGGGAAATCGCCGGGCCCAACCCGGAAAGTGGGAACGAA
+
-88?C?8=91)8;;=;;=,6,868,,,CCEFGGCCCFFFE:+@@FE8ED,;E,9:6@+@6+@@@6?>,C=CFFFEFGGG8,,C=E,8C789?E<BFEFB<<,C<<FC:C+9=44FC4++63CF:>6@+3DGGECB@E7,,+@:,67;=;33>FE9<,4*,B4>*4*=**4</>*35/:**11)0*/7/>://**++1C757>*7*).)).)21)**1-*7)8**28/5(8D)4(4>6(7),1-<>7>(),(.(42(,2)(,9(4(4(3.-:(34085,-((.4(,4;302656),()(((,
@M02996:162:000000000-B87FG:1:1101:20375:2393 1:N:0:TAGCGCTC+GTAAGGAG
ACTACGGGAGGCTGCAGTGGGGAATATTGGGCAATGGGCGAAAGCCTGACCCAGCGACGCCGCGTGAGGGAAGAAGGTCTTCGGATTGTAAACCTTAGTCAACAGGAACGAAGAAAGTGACGGTACCTGTGGAGGAAGCCACGGCTAACTACGTGCCAGCAGCCGCGGTAATACGGAGGGGGCGAGCGTTATCCGGATTTACTGGGGGGAAAGGGGGTGGAGGCGGGGAAGCAAGTCAGATGGGAAAATTATGGGCCGAACCCATAACCTGCATGGGAAACTGGTTTTCTGGAGTGCGAGG
+
-88?@:188108=;8;;==;;@@;;CC<CCFECCEDDFFBCCCEFFFEEFEEDA:@@CCFC@@>+8BCFGDFGEFGFFFA9<DCDBBEBB?CFGFFFF<EFEFGFFCEFFGDGGGGGEFGGGGCGEF<E,@FFGGGGGGGGGGGG7EGG9DGG7@D:F>6>;C@FGGG7BE:CFF*647*2<>>=DGG31>*3=EGF3*0:::@8>)05<CFCFF)>-9)7@5<GBGD7>D>BBF*6>?F2D)<7<><*(4*6:F:<*/9;B6?0:BFF>G?B)**0,.2:/6())((64-59:.41717(
@M02996:162:000000000-B87FG:1:1101:23571:2511 1:N:0:TAGCGCTC+GTAAGGAG
GCTACGGGAGGCTGCAGTGAGGAATATTGGACAATGGAGGGAAGTCTGATCCAGCCATGCCGCGTGAAGGATTGATGCCCTACGGGTTTTGAACTTCTTTTGTACGGGGGCAATAAGGGCCACGCGTGGGCCGATGAGAGTACCGTACGAATAAGCATCGGCTAACTCCGTGCCAGCAGCCGCGGTAATACGGAGGATGCGAGCGTTATCCGGATGTATGGGGTTTAAAGGGTGCGTAGGCGGCTTGCCAAGTCAGCGGTGAAAGCCGGGCGCCCAACGCCGGAACTGCCGGTGAAACTGG
+
-88AC?18)11=;;=;;;;;;;CC@E9FEFGEDCDCDF,@@EECCC<EEFFFEECCCFEGFCCB8@CEFGEFC@C,CFFFDFECEG>,,998CFA5F<,<BE:EEFCDDE@CF4AEGFFFGGGEFDBBE+@F=@8>DFFFDBFG>@CEEEG7FGFEG<CCED5BGGCEGE*=C8FFGGGFGC55E>DG7CCEEEGGE*7;DDGDE95>:4>ECB))2.:*<CE)*0<F<BFB:<0@(4>D<D;.()7229?F)55:8=D16FFF2:?>E9)-1-7C:1<(7:6396)45(4(,,-,1))67
@M02996:162:000000000-B87FG:1:1101:20814:2539 1:N:0:TAGCGCTC+GTAAGGAG
GCTACGGGAGGCAGCAGTGGGGAATATTGCACAATGGGGGAAACCCTGATGCAGCGACGCCGCGTGAGTGAAGAAGTATTTCGGGATGGAAAGCTCTAGCAGCAGGGAAGAAAATGACGGTACCTGACTAAGAAGCCCCGGCTAACTACGTGCCAGCAGCCGCGGGAATACGTAGGGGGCAAGCGTTATCCGGATTTACTGGGTGTAAAGGGAGCGTAGACGGCTGGGGAAGTCTGAAGGGAAAGCCCCGGGCTCAACGCGGGAACGGCTTGGGAAACGAGATAGCGAGAGTGCAGGAGAG
+
-8,AC:888:1888=;;==;;@8@;@66CCFEA<<CACDDCDCEFC8CE<C@EA:@@@BF886>+8BB<C?CE?CE5B9,,9C@+@>F+=<?CF,FA5,:EFFGEFDCFGGFGG4EFGGGEGCFGGGF:FFGFGGGDGGGGG@EGGCFFE>FFGDC5D9>@9@EG*?C6:CE0BE7EDDC5CF5=2*:4+@ECD2**:C?:CG7:)9@FFGE5>;D949>9CC/*8:7(85>4-)9<AF*4C35:08359BE0-3<??597B9B>?1?5()(-3@?5((4(0(..6(-4>;)6:<<:62.2
@M02996:162:000000000-B87FG:1:1101:8941:2568 1:N:0:TAGCGCTC+GTAAGGAG
GCTACGGGCGACTGCAGTCGAGGATCATGGGCAATGGGCGAAAGCCTGACAAGGCGACGCGGCGGGGAGGATGAAGGCCTGCGGGTTGTAAACTCCTGTCATAAGGGAACAGGCGATCCGACCTAATACGTCGGAGAGTGGAGTGTACTTTAAGAGGAAGAGACGGCGAACTCGGTGCCAGCAGCCGCGGTAAAACAGAGGTCGCAAGCGACGTCCGGATGTACTGGGCGTAAAGGGCGCGTAGGCGGCGAAGTGTGTCGGAGGTGAAATCACCGGGCGCCACCCGGCAAGGGCGTCGGAA
+
886CC318)1)8+7;6;;;88877,;6,;-:,CC,@@@,@@C@CC,,CCFCC:?:@@@@C67+@+4@>FCB=BB<ACCD,+,@:@@+@8@=@,@F7=D3@D,<==EEEC@F:>5CF*>FF<=<<CF9FCFCGCF@ECG??7?B,4+;2++5C9FCC><DF*2;;EC:*:>>*0*;ACE*0097>09CDDG):;*2A.>9@C**0*1>@35**1))1115*)320+1<<8E9>164?08>C4)(04?.1/3;334?)-22-3)3((-)./):).(.8;((((.(.(49(-((--(,-.((-(
@M02996:162:000000000-B87FG:1:1101:8943:2589 1:N:0:TAGCGCTC+GTAAGGAG
GCTACGGGCGGCTGCAGTCGAGGATCATTTGCAATGGGCGAAAGCCTGACAATGCGACGCGGCGTGGAGGATGAAGGCCTTCGGGTTGTAAACTCCTGTCATAAGGGAACAGGCGATCCGACCTAATACGTCGGAGAGTTGAGTGTACTTTAAGAGGAAGCGACGGCTAACTCGGTGCCAGCAGCCGCGGTAAGACAGAGGTCGCAAGCGTTGTTCGGATTTACTGGGCGGAAAGGGCGCGTAGGCGGCGAAGTGTGTCGGATGTGAAATCCCCGGGCGCAACCCGGAAAGGGCGTCCGAA
+
-8ABCB58)018888;;;;88868;C<C<-CCF<CDFFFEGGGEGFEEEFFF,9:@B@CF:=@>8@FEGDFFECDFFFGG,FGDEEFG?EEDFDGGFG<FGFGGDFGFGFGFFGGGFGGGGGGEFGGGGGGGEFEGGG?,?ED,?@DF,6?FGGG@CC8CF?CCGGG*:EFAF5E=CCFCCD?>CCDGGG7CE*<CFGGFF20729@FF;/21.0:C;DD>+<>+9EF?F)7>>054:>C9),737>>GFF5>(4.<1::>)(4.65<84>()4@G:9(47B>:?FF0>9:(46;(0(4--
@M02996:162:000000000-B87FG:1:1101:14010:2600 1:N:0:TAGCGCTC+GTAAGGAG
GCTACGGGGGGCAGCAGTGAGGAATATTGGTCAATGGACGGAAGTCTGAACCAGCCATGCCGCGTGAAGGAAGAAGGCCCGATGGGTTGTAAACTTCTTTTGCCACAGAGTAATAAGGGTCGTGCGCGGCCTGATGAGAGTATGTGGCGAATAAGCATCGGCTAACTCCGTGCCAGCAGCCGCGGTAAGACGGAGGATGCAAGCGTTATCCGGATTTATTGGGGTTAAAGGGTGCGTAGGCGGACGCGTAAGGCAGCGGTGAAATATCCCGGCCCAACCGGGAGGCTGCCGGTGATACTGG
+
68<AC?55:)188889:<:::9==5C,CEFE??<@BCDFBDEDEB?AECFBFFEBB=EDFB>@>+@FEGGFGGCC,>DFG7C:>EF:8@8@AAFE9F9;FDGGGCFACFF7<F,@FGGG>FGCFFGGGGEGFCC9CGGFC:;+C7CFFGEG8FGE<C+9>><;CGG7FGC8CDEGCCFE6>705C9>D*<DGC>EGF4D>CGFFD95>7*?ECD)1*)*29@=)1)27<FDE4?BF,:>D?D97;EDF)4<@)8BB?GG395>9:6.)12C>>(0;71:6>E09934.,49614-.0))6)
@M02996:162:000000000-B87FG:1:1101:6916:2603 1:N:0:TAGCGCTC+GTAAGGAG
CCTACGGGGGGCTGCAGTGGGGAATATTGGGCAATGGGCGAAAGCCTGACCCAGCAACGCCGCGTGAAGGAAGAAGGTCTTCGGATTGTAAACTTCTTTTATGAGGGACGAAGGACGTGACGGTACCTCATGAATAAGCCACGGCTAACTACGTGCCAGCAGCCGCGGTAATACGTAGGTGGCAAGCGTTATACGGATTTACTGGGTGTAAAGGGCGCGTAGGCGGGGAGGCAAGTCAGATGTGAAATCTATGGGCTTAACTCAGAAACTGCAGTTGAAACGGTATATCTTGAGTGCTGGG
+
88@CC>A=:)08688::::::88BBFDDFGGGFGGGGG=@@FFDEFGGGF=FGABEEFEFFF:F>CCCFCCGGECFGFEFGGFG<:FFFFFFFGGGG9FGGGGGGGGFFFGGEDF,<FFFFFGGGGGGCFCFGGFGGGGFFDEEGGGGGGGGCAFFGGGGGF;@EEEGEECGGGFC6:CCEFFFFC9C5EDC+9CGF35?GFE@GF?D:*>CGFE3C0DDBCGFC>CGF3C3:,40))9:):<F<9*)066@<41:(/*-9?)3)2))84C22(*+0644)),(44)))6)665.86<<76
@M02996:162:000000000-B87FG:1:1101:6917:2621 1:N:0:TAGCGCTC+GTAAGGAG
CCTACGGGGGGCTGCAGTGGGGAATATTGGGCAATGGGCGAAAGCCTGACCCAGCAACGCCGCGTGAAGGAAGAAGGTCTTCGGATTGTAAACTTCTGTTATGAGGGACGAAGGACGTGACGGTACCTCAGGAATAAGCCACGGCTAACTACGTGCCAGCAGCCGCGGTAATACGTAGGTGGCAAGCGTTATCCGGATTTACTGGGTGTAAAGGGCGCGTAGGCGGGGATGCAAGTCAGATGTGAAATCTAGGGGCTTAACTCAGAAACTGCATTTGAAACTGTATCTCTTGAGTGCGGGG
+
8ABCCB>==8)8888::::::88BFFGGGGGGGGGGGG8FFEGCGGGGGG9FFFFFGGGGFFGGFFGGGGGGGGGGGGCGGGGGGGGGGGFFFGGGG?FGBF9FFGGGFGGG=*C<<<FGGGGGGGGF9F+?C<?EGGGGGGGDGGGGGGGGGGGGFGGGGFCFEGGGGGGGFFFFEGGCGFFFGGGGGE*;CFEGFGDFGGFFGGFBFF*<FFEDG0C9@EEFGFGD>;DFFFBBBBF>)C<BA6=AC.-*.:>FF/926F4>))))02>>))/+1<AA>4<.:).6>).8>>:74((4(
@M02996:162:000000000-B87FG:1:1101:12637:2632 1:N:0:TAGCGCTC+GTAAGGAG
GCTACGGGTGGCTGCAGTGAGGAATATTGGTCAATGGACGAGAGTCTGAACCAGCCAAGTAGCGTGAAGGATGACGGCCCTATGGGTTGTAAACTTCTTTTGTTTGGGAATAAAGTCAGGGACGTGTCCCTGTTTGTATGTACCTTACGAATAAGCATCGGCTAATTCCGTGCCAGCAGCCGCGGTAATACGGAAGATGCGAGCGTTATCCGGATTTATTGGGTTGAAAGGGTGCGCAGGCGGGCAGTTAAGGCAGTGGTCAAAGCGTGAGGCTCAACCTCAGCCCGCAATGGATACTGGG
+
-86?@@5)=00==8=;;;=;;;;<,C,,CCCC@<,@AAFCCD@CCE,CAEC@DA;:CFA6@CC@8@FDFFFFECC,@FGG,4CCDFC,>@?CDGCEG,,:CFB,,,8=EFA<FFGAEFGGGGGGGGGGGGGG8=EE=E;FGAFF;EEFGGG8FGGGC@D=CDBCF9:EGC>DDFGFFFFCFD*3:@DG7E8E>AGGF+=99;E4::)8)+=EDF)*0/+2;AC1=)<CAFFE3;7A09>C;C6)47>(*6:F2?FF4FG4)=3<).4(03>:<(.<9((((0(43:;6((,)58)5)..34
@M02996:162:000000000-B87FG:1:1101:24657:2635 1:N:0:TAGCGCTC+GTAAGGAG
CCTACGGGAGGCAGCAGTGGGGAATATTGGGCAATGGGCGCAAGCCTGACCCAGCAACGCCGCGTGAAGGAAGAAGGTTTTCGGATTGTAAACTTCTATTCCTGGAGACGAAAAAAGTGACGGTAACCAGGGAGGAAGCCCCGGCTAACTACGTGCCAGCAGCCGCGGTAATACGTAGGGGGCAAGCGTTGTCCGGAATGACTGGGCGTAAAGGGCGTGTAGGCGGCTTTATAAGTATGGAGTGAAAACCCGGCTTTCAAGGGCGGGCCTGCTTTGTAGACTGTAGAGCTTGAGTGCGGAA
+
AACCCD@>)1)====;===;;88@EFEEGGGGGGGFGGFGGGGGGGGGFGGGGFFFGGGGGGGGFFGGGGGGGGGGGGGGGGGGGGGGGGGGGGGGGFFFFGGGGDFFGGGGGGGGGGGGGGGGGGGGGGGGGGGGGGGGGGGGGGGGGGGGGGGGGGGGGGGGGGGGEGGGGDFCGGGGGGFEFGGGGGGEGFGGFGGFFGGFGGFFFFGGGFFGGFGGFGGGGEE>6:FFFFF@>DFG<DFFFFFDCBBBFF>F?GGF<?:?>FFFFFFBF2BC*-69ABBA<4)-..(4(0)./94-(
@M02996:162:000000000-B87FG:1:1101:12011:2648 1:N:0:TAGCGCTC+GTAAGGAG
GCTACGGGAGGCAGCAGTGAGGAATATTGGTCAATGGGCGGAAGACTGAACCAGCCATGCCGCGTGCAGGAATGAGGCCCTATGGGTCGTAAACTGCTTTTGTGGTGGAGCAAGAAGGCGTACGCGTACGCCGATGAGAGTACACCACGAATAAGCATCGGCTAACTCCGTGCCAGCAGCCGCGGTAATACGGAGGAGGCAAGCGTTATCCGGATTGATTGGGTTTAAAGGGTGCGTAGGCTGTGCCGCAAGGCAGTGGTGAAAGCCCGGGGCGTAACTCCGGAACGGCCATGGATACAGG
+
-88ACA9=881888=;;==;;;;;;C<CEFFECCCDF,C@@EEEFF9EEGFFFA:C@FCEE@@@8>CDGGCG,=CEFGFG,?5CEGCFEF=EDFGGGE,CFFBFD,B@=FFDF,AFGGGGGGGGGGEGGGGGGFCEGGFG;CEF,@DCGEG,@FCA>@CCC7>EGG7DFE>FDFF?FE=AC<A8C2>D+AFGDFGGF5DEDGG389>E4/?EC>75*.209@=917<DFFGE,8?D(8>D2*.)5/999>BE(:?F3EG4:FBF>:0<>9CB>(.17(.64@B04-(-434()4:)=3)64
@M02996:162:000000000-B87FG:1:1101:16177:2654 1:N:0:TAGCGCTC+GTAAGGAG
GCTACGGGTGGCAGCAGTGAGGAATATTGGTCAATGGGCGGAAGCCTGAACCAGCCAAGTAGCGTGAAGGATGACGGCCCTATGGGTTGTAAACTTCTTTTCTGCGGGAGTAAAGAGCCTACGGGTAGGCAGTTGCAGTTAGCGCAGGAATAAGGACCGGCGAATTCCGGGCCAGCAGCCGCGGTAATACGGAAGGTCCTGGGGGTATCCGGAGTTATGGGGGTAAAGGGGAGGGAAGGCGGAAGGCAAAGGGGGGGGGGAAAGGCGGGGGCTAAACCCGCGGAGGGCGGGGGGAACCGGG
+
-86AC?1):0)=;86;;==;;;;;,C,CEDF@D<C@CDFEDEDEFC@CCFCCCECC@AE9@@C@,BFFGGDEF=:?CFCE,ACEEG48@@??EGF<FECFGGGFCG+6>+89EFGGGGGBFGG+@8BFGGGG8>EFGG3,CEFGGEGGGG6EFGDF:@9<B0>C*4CGC*=75EF5FCF5:9>>*9>+;FFCE:EG6*9*:C5BEGF4@=CEC.)2:)*9>G79*0C*5>5)4(4)(45*-9(01;)(1.44206((:377@(3:69(7952((9+9((,(<>0((3((-(((46?0(-(,
@M02996:162:000000000-B87FG:1:1101:12010:2670 1:N:0:TAGCGCTC+GGAAGGAG
GCTACGGGAGGCAGCAGTGAGGAATATTGGTCAATGGGCGGAAGACTGAACCAGCCATGCCGCGTGCAGGAATGAGGCCCTATGGGTCGTAAACTGCTGTGGTGGGGGAGCAAGAAGGCGTACGCGTACGCCGATGAGAGTACATCACGAATAAGCATCGGCTAACTACGGGCCAGCAGCCGCGGGAATACGGAGGATGCGAGAGTTAGCCGGATGTATTGGGTGGAAAGAGTGCGTAGGCTGTGCCGCAAGTCAGTGGTGACAACCCGGGGCGGAACGCCGGAACTGACAGTGATACGGG
+
--8?@?):1:1,88,;;<=;;C@<,C,,CAEE<<,C;;@@:::CFC,:@CC<CE66C,C@,7@@+>=6E<?E,6:CFEFF,4,:==4<:+4A=F:,F,,,,:BDB+==>@7<F=FA,AFFGGGGCEEBCEE@EE*>FGFC,3EC,@D;EGC,>D?79,;<>)6*F>:;?BCEGGGCC67*=<).8)575CD88.*2<27>)CE)2**9**9CCB51*.*09<71*):CBF*7-:9>(8>5<*.0.*/()--0)6.-)<74-@0:)(-(047>((018(,(-)4(,(.5)..)).4)/)-,(
@M02996:162:000000000-B87FG:1:1101:19397:2695 1:N:0:TAGCGCTC+GTAAGGAG
GCTACGGGGGGCGGCAGTGGGGAATATTGGGCAATGGGCGCAAGCCTGACCCAGCAATGCCGCGTGAAGGAAGAAGGCTTGCGGGTTGTAAACTTCTTTTAAGTGGGACGACAATGACGGTACCACTTGAATAAGCTCCGGCTAACTACGTGCCAGCAGCCGCGGGAATACGTAGGGAGCAAGCGTTATCCGGATTTACTGGGGGTAAAGGGGGTGTAGGCGGGAAAGCAAGTCAGAGGGGAAAGCACGAGGCTCAACGTCGGGTCTGCAGTGGAAACGAACGGTCTGGAGGGTGGGAGGG
+
-88=C?=8:5)887868::9968=4?,8ACF<A===ACDB@BCEFC,>>FD8B@BFC<<F8>@>*>CCGFCCF:AEFE83*1>CE<<F1C<AB?FGG9,<FGG><FCC:FGFGG?FGGGGEGGCGGF0<CFF<CFC0AFEGD5EGG7EFE@GGGF@8C<*272CE*:E=<<E*<FCE?C:=<>);*/91CDED@:**2>9:CG):)0908FA)>)>)5:>9CC)*)2*(90<62676)8*4C:7<)/(919>3,(.8712,7(44((.*6*.,4?C?7(((04,-1(4367(4-(4>(((-
@M02996:162:000000000-B87FG:1:1101:18447:2705 1:N:0:TAGCGCTC+GTAAGGAG
GCTACGGGAGGCTGCAGTGGGGAATATTGGGCAATGGGCGAAAGCCTGACAAGGCGACGCGGCGTGGAGGATGAAGGCCTTCGGGTTGTAAACTCCTGGCATAGGGGAACAGGCGATCCGACCCAATACGTCGGTGAGTTGAGTGTACCCTAAGAGGAAGGGGCGGCGAACTCGGGGCCAGCAGCCGCGGTAAGACAGAGGCCAAGAGCGGTGTTCGGATTTACTGGGCGGAAAGGGCGCGTAGGCGGGCTGGCGTGGCAAGGGTGAAAGCTCCGGGCCCAACCCGGAAAGTGGGCTGGAA
+
-88AC@=881)6;;8;;==;;8886C,6CAFC<@C@CCECECCEF@6CAEDFC=6@@@BF:=@>48CBFDCBEECFEFFF,EDDDBBC=B?CB?FGFF,BFCGFFGGEDFGBFFGGCDFGGGGGGGGGGGEFCG>CFGE;EFG,@DFFGGGGGEF@C=>,*3C:CEE*:::*:8C*:CC7:9?:;*>7CG)??*<9@FGFGC>>=C@F@>)/1).:9>D*.+0:+9EF3@)76>4FB2:/4)-7?4BB)3()-(4(4*142<6<(38?F493.3<C>(-,4<4:6>FF6(..6)((.--(.
@M02996:162:000000000-B87FG:1:1101:15821:2726 1:N:0:TAGCGCTC+GTAAGGAG
GCTACGGGGGGCAGCAGTGAGGAATAATGGTCAATGGGCGGAAGCCTGAACCAGCCATGCCGCGGGAAGGAAGACGGCCCTATGGGTGGGAAACTGCATTTGTAGGGGAGCAAGAAGGGCTACGTGTAGATCGATGAGAGTACATTACGAATAAGCATCGGCTAACCCCGGGCCAGCAGCCGCGGTAAAACGGAGGATGCAAGCGTGATCCGGATGTAATGGGGTTAAAGGGGGCGGAGGCTGTCGGGGAAGGCAGGGGTGAAAGCCCAGGGCTCAACACGGGAAGTGCATGTGATACGGG
+
88,?C?5518)87889:<::94:=,C,,9<,,?=A@EF,=:C::B,B=<FA+=A:B=8=D,68=+5C@>C3>D<,8><@F*388>C3*>*33<CF9>,,@<B,@<,8:=F=:5+=FFG*=<F+C=CBCCF9CCC*@@CGG8F7E++<F>FE*::?+03*:87*CC?**2/*29*:72:66:5)08195*30:87:=5*95*:C)81)8)/CE<.))*-**1::7=)2:4?F>(30>(,01(/.0.)04)-47(4::955,45)))(,(.4*4<()31(.((04193.5)))-....74(89
@M02996:162:000000000-B87FG:1:1101:24070:2747 1:N:0:TAGCGCTC+GTAAGGAG
CCTACGGGTGGCTGCAGTGGGGAATATTGGGCAATGGGCGAAAGCCTGACCCAGCAACGCCGCGTGAAGGAAGAAGGTTTTCGGATTGTAAACTTCTGTCCTAAGTGACGAAGGAAGTGACGGTAGCTTAGGAGGAAGCCCCGGCTAACTACGTGCCAGCAGCCGCGGTAATACGTAGGGGGCGAGCGTTGTCCGGAATGACTGGGCGTAAAGGGCGTGTAGGCGGCCGATTAAGTCTGAAGTGAAAGTCCTGCTTTCAAGGTGGGAATTGCTTTGGGGACTGGTTGGCTTGAGTGCGGAA
+
88CCCE85:1)========;;888FFFGGGGGGGGGGGGGGGGGGGGGGGGGGGGGGGGGGGGGGGGGGGGGGFFGGGGGGGGGGGGGGGGEGGGGGGGGGGGGGGGGGGGGGGGGGGGGGGGGGGGGGGGGGFGGGGGGGGGGGGGGGGGGGGGGGGGGGGGGGGGGGGGGGGGGGGGGGGFFGGGGGGGGGFGGEGGFGGGFEFFFFEG5:9@DGFGGFGGGEDGDBEGF0<AFD<?>AGAFFFF<:AFFF:2<<C76>F??B;,3;:>AFFF9<((,4<<BFA?2:?FF:?>B4074(
@M02996:162:000000000-B87FG:1:1101:23882:2747 1:N:0:TAGCGCTC+GTAAGGAG
GCTACGGGAGGCTGCAGTGGGGAATATTGGGCAATGGGCGAAAGCCTGACCCAGCAACGCCGCGTGAAGGAAGAAGGCCTTCGGGTTGTAAACTTCTTTTATGGGGGAAGAGAATGACGGTACCACATGAATAAGCCACGGCTAACTACGTGCCAGCAGCCGCGGTAATACGTAGGGGGCGAGCGTTGTCCGGATTTACTGGGGGTAAAGGGCGCGTAGGCGGGATGGCAAGTCAGATGTGAAATCCACGGGCGTAACGCGTGAACTGCATTTGAAACTGTCGGTCTTGAGTAGCGGAGAG
+
-8AAC?=@51)==;=;;=;;;88@6C<FEFG@A@CFCFFBCEEEFD8EEGEEFACEDFEG:@CC6@FFGGDGFEFGGGE8,?DDGF@F??DAF,9FEC,EFGG,?CEEGGG,EE:EFGEGFFFGGGE:CFGDFGGFEGGGGCEGGGFGGC>FDFFFFGF@FD@CD1;C:DD:;BCC*:=EGDD>C7*95CCGGE529?FBCDG):97?FBFG*8)C77DGFEGG>@EF1?DF:4:FB>B26:2=)99<78>E>(-465*43)48:2)8*.*6)6=A77)6-9:(4(()46::9)-477>96
@M02996:162:000000000-B87FG:1:1101:23865:2752 1:N:0:TAGCGCTC+GTAAGGAG
GCTACGGGAGGCTGCAGTGGGGAATATTGGGCAATGGGCGAAAGCCTGACCCAGCAACGCCGCGTGAAGGAAGAAGGCCTTCGGGTTGTAAACTTCTTTTAGGTGGGAAGAGAATGACGGTACCACATGAATAAGCCACGGCTAACTACGTGCCAGCAGCCGCGGTAATACGTAGGTGGCGAGCGTTGTCCGGATTTACTGGGTGTAAAGGGCGCGTAGGCGGGATGGCAAGTCAGATGTGAAAGCCACGGGCTGAACGCGGGAACTGCATTGGAAACTGTCGTGCTGGAGTAGCGGAGAG
+
-88ACA8==118=;=;;;;;;@B@CF9FFGGFDC<DFFFEEGEEGFCFDFFFGFCFFGEGEEFB8>FFGGCGGFFGGFG=,CFDGBFE=EDFDF?EFC,CF,B,:BECFGG,FF9FFGGG@DC9FGG,CFGCFGGGGGGGGCEGFGGGGGFGGGGCFGFFFDDEE*:C:ECF7BEE,<>CEDEDEC*9:FGGGF5*0:FAFFG);:=CCCFG>BEG)9DGFGC9C7EF?FDF)46@A9F:6:<@2<<<<99DB1(4<C*43)42405<*5*-)4?FF<)9)*2,(4()58<37)57>99>6
@M02996:162:000000000-B87FG:1:1101:24271:2760 1:N:0:TAGCGCTC+GTAAGGAG
CCTACGGGCGGCAGCAGTGGGGAATATTGGACAATGGGGGAAACCCTGATCCAGCGACGCCGCGTGAGTGAAGAAGTATTTCGGTATGTAAAGCTCTATCAGCAGGGAAGAAAATGACGGTACCTGACTAAGAAGCCCCGGCTAACTACGTGCCAGCAGCCGCGGTAATACGTAGGGGGCAAGCGTTATCCGGATTTACTGGGTGTAAAGGGAGCGTAGACGGTATAGCAAGTCTGAAGTGAAAGCCCGCGGCTCAACTGCGGGACTGCTTTGGAAACTGTTGAACTAGAGTGTCGGAGAG
+
8ACCCA>581)8888;;<;;;888EFGGGGGGGGGGGGGGGGGGGGGGGGGGGFFGGGGGGGGGFFFGGGGGGGGGGGGGGGGGGGGGGGGGGGGGGGFGGGGGGGGGGGGGGGGGGGGGGGGGGGGGGGGGGGGGGGGGGGGCGGGGGGGGGGGGGFFGGGGGGGGGCFGGGGGGGGGGGGFFGGGDFGGGGFGGFGGFGGGFGGFFFFGGGFFGGFGGFGGGGFGFAFGFFFFFFBFF<CA=AFFBDFFD>FFFFGGFFF9BFFFFFFGF>7FGF?BFFF2<AFBFBB<4<99?DBBB?
@M02996:162:000000000-B87FG:1:1101:10276:2793 1:N:0:TAGCGCTC+GTAAGGAG
GCTACGGGTGGCTGCAGTGAGGAATATTGGTCAATGGACGGAAGTCTGAACCAGCCATGCCGCGTGAAGGAAGACGGCCCTATGGGTTGTAAACTTCTTTTGCGGTAGGGTAATAAGCCCCATGCGTGGGGTGATGAAAGTATAAGGCGAATAAGGATCGGCTAACTCCGTGCCAGCAGCCGCGGTAATACGGAGGATACGAGCGTTAGCCGGATTTATTGGGTTGAAAGGGTGCGTAGGCGGATGAGGAAGGCAGTGGTGAAATATCCTAGCGCAACTAGGAGGCTGCCATTGATACGGG
+
-8AA@@55:));;8=;;6=;;;;@;C,6CCC@@@@C@AC@@C@CC@@ECECDCECCCECF<@8@6@FCGFDGGDCCFFFG,A,CEGC4@@@AFFF<F9,A,AA+++48@F49E,CEGFBFGG,FGGCGGGGCEFAFGGGGGGFFGFGCGGG7EFB,@<CBC>:CGGCFGC4CDDGF>?:C49/6=5CD8C7C=DEGD*;67CGACC5A)AFG785**)*:@E=9/)<>AFGF4<BF1<7C?G37(<FB*57;2:?B(CG-:F?A)6.4/)067(0:7((.595?24(4-2)))6<)9-:?6
@M02996:162:000000000-B87FG:1:1101:8628:2804 1:N:0:TAGCGCTC+GTAAGGAG
GCTACGGGAGGCTGCAGTGGGGGATATTGCGCAATGGGGGAAACCCTGACGCAGTAACGCCGCGTGCAGGATGACGGCCTTCGGGTTGGAAACTGGTGTCGCAAGGGAAGAAACAAATGACGGTACCTTGTGAGAAAGCCACGGCTAACTACGTGCCAGCAGCCGCGGTAATACGGAGGGGGCAAGCGTTGCCCGGATTGACTGGGTGTAAAGGGCGCGTAGGCGGGAGAGCAAGGCAGGCGGGAAATACCGGGGCTCAACTCCGGAGCGGCGATTGAAACGGGTATGCGTGAGAAGCGGG
+
-8ACCDA881)==;=;;;=;;7:@,@,6CFFFCCCCCDDDEDFFGG8CAC@FFF,CEGGGGGGGFEGFFFGGGGGGGGGGGGGGGG+C+=?CEFF,CB,BFGGGCGDDFFGAFFGGG<EFFGG+D@E,,@>FDGGGGGGGGGEGGGGGGGGGGGGGGGGGFC6DFGGG7:E+;9A*=:=*:5.78F:DC*98+<EGFDG5CFGFFGFFEFGG:*3*9;GDDEG4=BC<(077:BF)3:>)4C9@9DF>GAFB>>F9-*9<7*)4264;B()4>0)/8254278(--)(.,(-,4).).-3(
@M02996:162:000000000-B87FG:1:1101:8612:2815 1:N:0:TAGCGCTC+GTAAGGAG
ACTACGGGAGGCTGCAGTGGGGGATATTGCGCAATGGGGGAAACCCTGACGCAGGAACGCCGCGTGCAGGATGACGGCCTTCGGGTTGGAAACTGTTGTCGCAAGGGAAGAAACAAATGACGGTACCTGGTGAGAAAGCCACGGCTAACTACGTGCCAGCAGCCGCGGTAATACGTAGGAGGCAAGCGTGGACCGGATTGACTGGGTGTAAAGGGCGCGTAGGCGGGATAGCAAGGCAGGCGGGAAATACGTGGGCGCAACTCCGGAACTGCGCTGGAAACTGGTAGTCGTGATGTAAGGG
+
-8ABC>):=:16=;=6;;=;;:@@CE,,CCF+@:,CC@CDDCCFF@,@FFGGGG+@CFFG@FGGBFEGGGDGGGGGBFGEGGGGGFGG+=?AE,5C5:4E=A@F=DC,ACFCF,@FG,CFFCC+@3@7,:><;,@;FCFGGFE@FEGGGFFGC,,4*,9*?CFG7C7=E8C1:+=+?17+28))::773*7*>75E;<7)0:97CFFF:*:+2?DC53CDBCA*:<E3(.9*6>?5:?5)-77),00)2)(1.8(3,*)41@24?(((8)*),()*0,8240-(.))).,-,(())*).,(
@M02996:162:000000000-B87FG:1:1101:8639:2818 1:N:0:TAGCGCTC+GTAAGGAG
ACTACGGGAGGCTGCAGTGGGGGATATTGCGCAATGGGGGAAACCCTGACGCAGGAACGCCGCGTGCAGGATGACGGCCTTCGGGTTGGAAACTGGTGTCGCAAGGGAAGAAACAAATGACGGTACCGTGTGAGAAAGCCACGGCTAACTACGTGCCAGCAGCCGCGGTAATACGTAGGGGGCAAGCGTTGCCCGGATTGACTGGGTGGAAAGGGCGCGTAGGCGGGAGAGCAAGGCAGTCGGGAAATACCGGGGCGCAACTACGGATCGGCGATGGAAACGGTTAGTCTTGAGTAGCGGG
+
-8@?C?:80:1,,;8;;=;;;76@6@CEEDEFB@FEFCEE@CCEGE<EEECCEF+CFGEEGGGE=F=<FDCEFFGGF7FFGGGGGG:F+A??,BF,CF<EB@BF+BCDFFGFG,FFF,EFGGG3@FF+8D3FEFFGDCGGGFG@FG8FGGGGEGGGG7?F?8=:BEGC*:C?C;C+<7C*:<5>@3CDC*CCC@55;DG46CE*;F53)09ED>3>C6D35C7*:>5)(017:BF31:72(1(02BF2:)4>09;9(:>;0)(.4(-(04*370:87.).2)43(:(-)6)6486:1)470
@M02996:162:000000000-B87FG:1:1101:25028:2845 1:N:0:TAGCGCTC+GTAAGGAG
CCTACGGGTGGCAGCAGTGGGGGATATTGCGCAATGGGGGAAACCCTGACGCAGCAACGCCGCGTGCAGGATGACGGCCTTCGGGTTGTAAACTGTTGTCGCAAGGGAAGAAACAAATGACGGTACCTTGTGAGAAAGCCACGGCTAACTACGTGCCAGCAGCCGCGGTAATACGGAGGATGCAAGCGTTATCCGGATTTATTGGGGTTAAAGGGTGCGTAGGCTGTGCAGCAAGTCAGAGGTGAAAGCCCGGTGCTCAACACCGGAACTGCCTTTGATACTGTTGTGCTGGAATACGGAT
+
8ACCCF80)1);==8====;;88@FC<FEFGGGGGGGGGGGGGGGGGGGGGG@FFFGGGGGGGGFGGGGGGGGGGGGGGGGGGGGGGGGGGGGGGEFGFGECCFFGGGGGGFFGFCFFFDFEFGGGCFCFGFFGFGGGGFGGGGFGGGGGBCE<BCCGCF?FFFEE5=GGGGGGGGB*>E6CA=?FC5CEDBF@EGF3C?:CFFGG)0);:97?DGGFGGFCEGE<CGFFC?BFB6><678F>>2@FFGBF:9>B0)<FD?FBFF;(4<?DFF??CFA<95926:)33)-64(,349::0(
@M02996:162:000000000-B87FG:1:1101:17600:2853 1:N:0:TAGCGCTC+GTAAGGAG
GCTACGGGAGGCTGCAGTGAGGAATATTGGTCAATGGACGGAAGTCTGAACCAGCCATGCCGCGTGAAGGAAGACGGCCCTATGGGTTGTAAACTTCTTTTGCTGTAGGGTAATAAGCCCCATGCGTGGGGTGATGAAAGTATAAGGCGAATAAGGATCGGCGAACTCCGTGCCAGCAGCCGCGGGAATACGGAGGAGACGAGCGTTATCCGGATGGATTGGGTTGAAAGGGTGCGGAGGCGGAGGAGTAAGGCAGGGGGGAGAGAGCATAGCGAAAGCAGGAGGCTGCCATTGATACGGG
+
6-68@A5>8:)8=;8;;6=;;;;;;@,,CAC<@<6CCEC@C@CE@,,<CDC,CA;:@,CE8@@@+8BDFFBFFC<@CFCG7,,CB:48@?@?CFFEF,,A?FD,,,5@AC:<FAEEGGEGFG8ECGEFFFECCE,EFFGGDFAFGGGGGGG+DFDD9,+>:7+@<5,@?B>CDGGEFCCC,9)8=))1*=+;=5CEE*;5<<E3:)).)*:=CB))*.**0A71*)00-7<<,8(8(,7C(>481>5?*.4=2:13(:C(3>(4(2,8/.0-.-)1)((,4)(-3(,44(.)-.)-84410
@M02996:162:000000000-B87FG:1:1101:17618:2862 1:N:0:TAGCGCTC+GTAAGGAG
GCTACGGGAGGCTGCAGTGAGGAATATTGGTCAATGGACGGAAGTCTGAACCAGCCATGCCGCGTGAAGGAAGACGGCCCTATGGGTTGTAAACTTCTTTTGCTGTAGGGTAATAAGCCCCATGCGTGGGGTGATGAAAGTATAAGGCGAATAAGTATCGGCTAACTCCGTGCCAGCAGCCGCGGTAATACGGAGGATACGAGCGTTATCCGGATTTATTGGGTTTAAAGGGTGCGTAGGCGGATGAGTAAGGCAGGGGTGAAATATCCTAGCTCAACTAGGAGGCTGCCATGGATACTGG
+
-8ABCA===11==;=;;===;;;@CC9@EFFEAA<CCDFCCEDEFCAEEF@DAECCA@CCC@@@+@FFGGGGGFFCFFFG7E<ECFE:CFEEFGEEGF<FGGG,,95AAF,=E<FGGGGGGGAFGGGGGGGGCF9EGGGGGGFGGGGGGGGEGGB,67+>CD6EGGFGGG8CDFGFFFDCC9AAECGGCFGGDDGGF4>FDCEEEC>B0@CGDB5**<+3=EC97.C>AFGE::BFB:@C<D97(8<:7<AF)31<(:C8>F?A4<-<@)::B)9<?0),59:BF<(44:24)4?2B?)5,
@M02996:162:000000000-B87FG:1:1101:7427:2872 1:N:0:TAGCGCTC+GTAAGGAG
CCTACGGGAGGCAGCAGTGAGGAATATTGGTCAATGGGCGGAAGCCTGAACCAGCCAAGTCGCGTGAAGGAAGACGGTATTATGTATTGTAAACTTCTTTAGACGTAGAGAAATAAGGGGATCGAGATCCCTGATGCTAGTATACGTAGAATAAGGATCGGCTAACTCCGTGCCAGCAGCCGCGGTAATACGGAGGATCCGAGCGTTATCCGGATTTATTGGGTTTAAAGGGTGCGCAGGCGGCATGCTAAGTCAGCGGTTAAATAGCGAGGCTCAACCTCGTCCCGCCGTTGATACTGGG
+
8ACCCEFA)1)=8==;===;;;;CFFGGGGFGGFGGFGGGGGGGGGGGGGGGGFFFGGGGGGGECFGGGGGGGGGFGEFFG9FGFFGGGGGEGCGGGGGGGGGGGBDECFGFFFGGGGGEGGGGCFGCFFFFFEFFGFGGGFAFFGGGGGGGGGGGGGGGGGFGFGGGFGGGGGGGGGGGGGEEGGGGGG>FDDDGFGFFGGGFGGFF5AGGGF5<FCCFFGGCC3?DDFGD?B?F9;EG>D976>FBCDAF>AFF2CD?2B9ABBBFFFGF>(5:?<FF073(26>F>740((.6=<AD0
@M02996:162:000000000-B87FG:1:1101:17765:2881 1:N:0:TAGCGCTC+GTAAGGAG
GCTACGGGTGGCTGCAGTGAGGAATATTGGTCAATGGACGGAAGTCTGAACCAGCCAAGTCGCGTGAAGGATGAAGGTATTATGTATTGTAAACTTCTTTAGCAGTGGAGTAATAAGGGGATCGCGATCCCTGATGCAAGTACACTGAGAATAAGGATCGGCTAACTCCGTGCCAGCAGCCGCGGTAATACGGAGGATCCGAGCGTTATCCGGATTTATTGGGTTGAAAGGGTGCGCAGGCGGCTTTGTAAGGCAGGGGTTAAATCGGGACGCGCAAGGTCAGCACGCCAGTGAGACTGGG
+
-88?C?1)501;;88;;;;;;;;@6@;6CC@,@<,CCDC@@@@CC<,CCF<CAA6:@FEC,@6@+@CDFFDFF<@EGBEC,C@E6CECEEBCEGGCG9,CFFFGA,AA?F,9E,CFGGGGG:FFGGG4DFFEDFEGGGFGGGGGFCFFFGG,@FD9@,=>CD>CGG8DD>@DCBGD@FC1=999>;CG+EGGCBGGF0?FCGGEE5)8)+BE7?:**1++;BC8*)=;7ACE=?FFFFD>0D673)/)*.6031(8(CC,(0-.))4(8639>(5:7(4.)9())(-(44(..<)6*..1(
@M02996:162:000000000-B87FG:1:1101:12893:2882 1:N:0:TAGCGCTC+GTAAGGAG
GCTACGGGTGGCTGCAGTCGAGGATCATTGGCAATGGGGGAAACCCTGACAAGGCGACGCGGCGTGGAGGATGAAGGCCTTCGGGTTGTAAACTCCTGTCATAAGGGAAAAGGCGAGGGCACCCAATACGTGCCTTAGTTGATTGTACTTTAAGAGGAAGCGACGGCTAACTCGGTGCCAGCAGCCGCGGTAATACAGAGGTCGCAAGCGTTGTTCGGATTTACTGGGCGGAAAGGGCGCGTAGGCGGCGAGGTGGGGCAAGGGGGAAAGCGCCGGGCTCAACCCGGAAAGTGCGCTTGAA
+
-8AAC?:):0);=8=;;==888@@6C6;,-;C@ADDFDDDEEFGGGCEEFEF,=6@@FEF@=CB8>FBFDCFGCDFGGG<8=FDE<?F=E?EFGGGGE8BDFGGEFFECGGDFDFGGGGGGGGGGGGGGGGGGF9=EGE,@DE,@EFG,3@DFGGEF@FFDCEEGGG5EGG,?8C:CEG?CCFF9FGGGG3CE*A?FCCFF0:>*>BFF:**108>C;C73+0:+=FF:E3DFF?FB?:)4)4>?9BF:B;;91:-9*94:F1?6>9:5?F(427C>3(-8??0<>FFFFF4<299)(-..
@M02996:162:000000000-B87FG:1:1101:9842:2887 1:N:0:TAGCGCTC+GTACGGAG
ACTACGGGGAGCAGCAGTGAGGAATATTGGGCAATGGACGGAAGTCTGAAAAAGCCATGCCGCGTGAAGGAAGACGGCCCTAGGGGTGGTAAACTGCGGTTGCGGTAGGGAAAGAAGCCCCAGGCGTGGGGTGAGGAAAGTATAAGGCGAATAAGGATCGGCAAACCCAGGGCCAGGAGCCGCGGTAAGACGGAGGATACGAGCGTTACACGGATTGATTGGGTTGAAAGGGTGCGGAGGCGGAGGAGTAAGGCGGTGGGGAAGTGACCTAGCTCAACAAGGAGGCTGACATGGAGACGGG
+
-68?C:185516,;;6;<66;;66;;,<CE,<@@@CC<EB@@@C,,,CCF-,;@;,::CF,@@@+@@<FDCDEF,BCFGG,,,=EC,+@=@BFF<,5++8@FF7:B+=48,4:,8E=F,>+3+6=>3@@FC84@,>>7:FF3,77@DEEGD*D;;F9,458**4=C*:C@*4:*CG****//)0//1:0421/5//)*2)91:78))0)*2:5<3/*)2*1;:*:)+0-=FB43(<1;>D1C,0(05:2:)6)8,7(>D>>E?1))).*)*)5)*0/.).,0(8:8(.(42<)4.()(-((
@M02996:162:000000000-B87FG:1:1101:13893:2902 1:N:0:TAGCGCTC+GTAAGGAG
GCTACGGGTGGCTGCAGTGGGGAATATTGCACAATGGGGGAAACCCTGATGCAGCGACGCCGCGTGGAGGAAGAAGGTCTTCGGATTGTAAACTCCTGTTGTTGAGGACGAGAATGACGGTACTCAACAAGGAAGCCACGGCTAACTACGTGCCAGCAGCCGCGGTAAAACGTAGGTGGCAAGCGTTGTCCGGAATTACTGGGTGTAAAGGGAGCGCAGGCGGGAGGACAAGTGGGAAGTGAAAACTATGGGCTCAACCCATAGCCTGCTTTCAAAACTGTTATGCGTGAGTAGTGCAGAG
+
-8ABC?=5:)0;=8=;;==;;78@;C<@DFGFAA@CCFEEEEDGGGFEEEDEFECBBFEGC@@>8>CCGGDGFCEFFEF?ADFDEEFG9EAEFGGGGF5FFEFFCFFFFGGEGGEGGGGGGGG,FGGGGGGGGGGGGGGGGGEGGGFGGGGGGGGEDEDFE9CEG/CEGGGG2BF=2<=:?C8=C:*:1ACEDFGC4CFA@FG;:)9BF?CGFFEGD9DGDEDD7):7:F5@.).>?BD*5:4@AF)6*6:>((4<)6C660.:?B)35(2-6<FFF<)6)*.)-6(-:?B:4A-:=A.--
@M02996:162:000000000-B87FG:1:1101:8105:2906 1:N:0:TAGCGCTC+GTAAGGAG
CCTACGGGTGGCTGCAGTCGAGGATCATTTGCAATGGGCGAAAGCCTGACAATGCGACGCTGCGTGGAGGATGAAGGCCCTCGGGTTGTAAACTCCTGTCATAAGGGAAAAGGCGAACCGACCCAACACGTCGGCGAGGTGATTGTACTTTAAGAGGAATTGGCGGCTAACTCTGTGCCAGCAGCCGCGGTAATACAGAGGCCAAGAGCGTTGTTCGGATTTACTGGGCGTAAAGGGCGCGTAGGTGGCGAAGTGGGGCGGATGTGAAAGCTCCGGGCTCAACCCGGAAAGTGCGTCCGAA
+
-8ACC>D>=))=;8=;==688877CF<EF@CFFFGGGGGGEEGGGGFGGFGG9CCCCGGG,BFF@CECGGF=FFEED<?FFFCGGEEGGFFGG?EGGG5EEFGGFGGFFGGFG8CGC:FFGFGGGGCFGGDF@B4C88*@DFFBFGG9;;EC,>?DC1;,,;:8FC*:=8<+:9>+C@F7C<AACCDCDGCCC6?CFFGFG35)**0..81:D7@>>15<BF+C7=EGFF>@:?<?B<>)-1,84991*,-)4,))(2*41),2,442/)0)8.7?>((()97.-72((,..699:E(332
@M02996:162:000000000-B87FG:1:1101:22496:2908 1:N:0:TAGCGCTC+GTAAGGAG
GCTACGGGTGGCTGCAGTCGAGGATCATGGGCAATGGGCGAAAGCCTGACAATGCGACGCGGCGTGGAGGATGAAGGCCTTCGGGTTGTAAACTCCTGTCATAGGGGAACAGGCGGACGTACCTAATACGTAAGCGAGTTGAGTGTACCCTAAGAGGAAGTGGCGGCTAACGCTGTGCCAGCAGCCGCGGTAATACAGAGGCCAAGAGCGGTGTTCGGATTGACTGGGCGTAAAGGGCGCGTAGGCGGGCTTGCGGGGCCAGGGGGAAATCTCCGGGCTCAACCCGGAAAGGGGGGTGGGA
+
-88AC55)1))=;8=;;==8886@6666,-:@@@EAEDCBCECCED8EEFFF,A9@@@CC8=@>+>CFFDEEEDCFGGGE<AFEEFCG:E?@?EFGGG,FGCFGCFCDEDFDFFFGGG+8>FG,FECGGGGGGGGGGGE:FGG9>EFGFGFGGGFEFF>,,3?EFGG*CBB*9*==C+=9<:AFCDGDGE/:88<9=DGFFG:58C7>:5)*1))099CD)*0:+@FG:F/70:<=??>14/-<??>9)(-)33>(3*)((78?(4905<C).-8C5((,5=?717B94(..30(()(-(.
@M02996:162:000000000-B87FG:1:1101:22044:2910 1:N:0:TAGCGCTC+GTAAGGAG
ACTACGGGTGGCAGCAGCTAAGAATATTCCGCAATGGACGAAAGTCTGACGGAGCGACGCCGCGTGGATGATGAAGGTCGGAAGATTGTAAAATCCTTTTAAGAATGAAGAATAAGCAGGGCAGGAAATGGTCATGAGGGGGCGGTAGGACTAGAAAAAGGAACGGCTAATTAAGGGCCAGCAGGCGCGGGAATACGTCAGTTGCGAGCGGTGGTCGGAATGATTGGGCGGAAAGGGCAAGGAGGGCGATAGGCAAGCCTGGGGTGAAAGGCGCGGGGTCAAAGCCCGGAATGGGGTGAGA
+
88@BC:1)10)=;8=;==6;<;;C6CC9CFGD@@FDFFFCFEEEFCCFDFEDCC@B@FEE:@@>6>CCCEE,EEDFF,EFGCGGF<FFCF<?EAFGFAEFGCD,EFAA<FD<7FGG:FBD+66+@+,A,5@,@,,3,>F+=++3F>8>*4,D,<,>,021*0?,<?7*7+++++3+3**//*;5*18/5E3::)308**05*+9+/7.0.)29)0*/4)/0++03*AF(77>BBFF1()*-*,)4))4)(()53)4(**.4F04-414=A*(1(7/)((-.9)...:;07((.(.()-(2)
@M02996:162:000000000-B87FG:1:1101:20958:2918 1:N:0:TAGCGCTC+GTAAGGAG
ACTACGGGTGGCTGCAGTGAGGAATATTGGACAATGGAGGGAAGTCTGATCCAGCCATGCCGCGTGAAGGATTGAGGCCCTACGGGTTGTGAACTTCTTTTGTACGGGGGCAATAAGGGCCACGCGTGGGCCGATGAGAGTACCGTACGAATAAGCATCGGCTAACTCCGTGCCAGCAGCCGCGGTAATACGGAGGAGGCGAGCGTTATCCGGAGTGATTGGGTTGAAAGGGTGCGTAGGCGGCTGGCCAAGGCAGCGGGGAAATCCGGGGGCCCAACGCCGGAACTGCCGGGGAAACGGG
+
-88?@?85=0)=;8=;;==;;;;@;C<CECGECC@CCD,8@CCCCC<EE@CDEACCAC@F,@@@+8BDFDE@C99:CBCF,AEBDG8,7@7<CCC?F95BFGBF9FGDDGF=F,CFGGGGGGGGGGGGG+@FCC:CGGGG@CFGGFCGGGG8EGFEC3;<>76>FG?CGE1=DFGCECDF=<8>D8DG:F7ECAEGF*9><5EBC))7)9>ECB)**.0*9CC1*)3:<FFE7?B>0:593C10-08:*:(7(:?<<C<(9>-8)6:>EF39693?723(4799>().)41((-(3><:?<
@M02996:162:000000000-B87FG:1:1101:22026:2922 1:N:0:TAGCGCTC+GTAAGGAG
GCTACGGGTGGCGGCAGCTAAGAATATTCCGCAATGGACGAAAGTCTGACGGAGCGACGCCGCGTGGATGATGAAGGTCGGAAGATTGTAAAATCCTTTTAAGTATGAAGAATAAGCAGGACAGGTAATGGTCCTGTGGTGACGGTAGTACTTGAAGAAGCAACGGCTAATTACGTGCCAGCAGCCGCGGTAATACGTAAGGTGCGAGCGGTGTTCGGAATTATTGGGCGGAAAGGGCATGTAGGCGGAGATGCAAGCTTGGGGTGAAAGGCGGGAGCTCAACTCCCGAACTGCGTGGAGA
+
-8AAC?=5:))=+88888;;<;;CCFECFGGGCEEDFFFEEEECCA<EEFECCC@CCFEGF>@C+>CCCEE<EAEEF?FGGEGCEBFF?FDCE9FGGD<FGGG,?,:?DGGGAFFGGGGGFGGGG3CF9FGGGGGG=EGCFGGGGGGG,@F=3EFE,=;CDFGGGGGDGGF,=EG6DC5=<C6A=CDGGG8CC7@C>=FFF*4=69>DD>)290)?D>C9)+0229FF?E3>BFBFBB:2406@A?E;9(-)5<AAFC*-8>(7(435FAF6>BE*7((.5F7)5)4344-(.)4:)71:(
@M02996:162:000000000-B87FG:1:1101:8122:2922 1:N:0:TAGCGCTC+GTAAGGAG
CCTACGGGTGGCTGCAGTCGAGGATCATTTGCAATGGGCGAAAGCCTGACAATGCGACGCTGCGTGGAGGATGAAGGCCCTCGGGTTGTAAACTCCTGTCATAAGGGAAAAGGCGAACCGACCCAACACGTCGGCGAGTTGATTGTACTTTAAGAGAAATTGGCGGCTTACTCTGTGCCAGCAGCCGCGGTAATACAGAGGCCAAGAGCGTTGTTCGGATTTACTGGGCGTAAAGGGCGCGTAGGTGGCGAAGTGTGTCTGATGTGAAATCTCCGGGCTCAACCCTGAAAGGGCGTCCGCA
+
-8ACCBA91))===8==;=88878CFDFCCFGGGGGGGGGGGECFGGGGGGGCAC@:CFEFDD:FCFGGEFGGEDGGGGEG<+,@FEFC9@FFCGGGGAF99FE,:BBFFGGCC74+>FFFFGCFFEGD@@@C7>C@BC@F,,7@EFGEFC;B2>F6EG<DF6B*=CE5BC7CC?<C<C<7>AFGG3C)*/*:6FGF**/CCF7*9>5?3):9;FCD1DGEFGDG*05:3951:AF:2)1397508*,93>E332.:/:)-*.).).)1.:2)))/04>B>*,31(4(..)(-2-459((-
@M02996:162:000000000-B87FG:1:1101:8106:2929 1:N:0:TAGCGCTC+GTAAGGAG
CCTACGGGTGGCTGCAGTCGAGGATCATTTGCAATGGGCGAAAGCCTGACAATGCGACGCTGCGTGGAGGATGAAGGCCCTCGGGTTGTAAACTCCTGTCATAAGGGAAAAGGCGAACCGACCCAACACGTCGGCGAGTTGATTGTACTTTAAGAGGAATTGGCGGCTAACTCTGTGCCAGCAGCCGCGGTAATACAGAGGCCAAGAGCGTTGTTCGGATTTACTGGGCGTAAAGGGCGCGTAGGTGGCGAAGTGTGTCGGATGTGAAATCTCCGGGCTCAACCCGGAAAGTGCGTCCGAA
+
8ACCCB>5:))====;===8888@EFDGFFGGGGGGGGGGGGGEGGGGGGGGGAFEFGGGBFGEFGGGGGGGGGGGGGGGGGGGGFGGGGGGGGGGGGFGGGGGGGGGGGGGGGGGGGGGGGGGGGGGGGGGGGGGEEGFFGGGGGGGAFGGGGGGGFG<FFDGGGGGGGGGG?GGGGGGGGFFGGGGGGGGGFGGFGGFGGGFGGFFFF>EGEFFD>DG@DGFGFGGFFDE:6:?<?FD414>?F??C>>>B<74>7:?F>?F7ABB*):<<>BEF;04<FBFFF>0413<AFBF>7;92
@M02996:162:000000000-B87FG:1:1101:21510:2956 1:N:0:TAGCGCTC+GTAAGGAG
GCTACGGGTGGCAGCAGCTAAGAATATTCCGCAATGGACGAAAGTCTGACGGAGCGACGCCGCGTGGATGATGAAGGCCGGAAGGTTGTAAAATCCTTTTATTATTGAAGAATAAGCTAAGTAGGGAATGACTTAGTGGTGACCGTAGATAATGAAGAAGCACCGGCTAATTACGTGCCAGCAGCCGCGGTAACACGTAAGGTGCGAGCGTTGTTCGGAATTATTGGGCGGAAAGGGCATGTAGGCGGTCTTGCAAGCTTGGTGTGAAATTCCGAGGCTCAACGTCGGAACTGCATGGAGA
+
-8AAC?=5>00=;8=;;=;;<;;CCF9FGGGGEDEEFFFCFEDEFDAEEFECCC@CCFEGF@FC+>FFCEFFEFFFFGGGGGGEGFFFFGFDFDGGGCAFGCFF,,A?EGGF<FGGGEGGGCFGGGGG8FGGGFGGDGGFFGGGGGGGGCFF3EEG9EFFFCGCGGGDEFG:FCG,DEFCFCAA=FGGGGCGCFGGFCGFFF<AC<DFFB:*28>>DBCD3+0:09EFBE)<>FFFFFF*40.9>FFB722*92?DFG6)4D4?:?F<@)2<4?5?>(..<?B(4(4;BF12<?>)*.2:2
@M02996:162:000000000-B87FG:1:1101:21528:2961 1:N:0:TAGCGCTC+GTAAGGAG
GCTACGGGTGGCAGCAGCTAAGAATATTCCGCAATGGACGAAAGTCTGACGGAGCGACGCCGCGTGGATGATGAAGGCCGGAAGGTTGTAAAATCCTTTTATTATTGAAGAATAAGCGGAGTAGGGAATGACTTAGTGGTGACCGTAGATAATGAATAAGCACCGGCTAATTACGTGCCAGCAGCCGCGGTAACACGTAAGGTGCGAGCGGTGTTCGGAATGATTGGGCGGAAAGGGCGTGTAGGCGGACTGGCAAGCATGGGGGGAAATTCCGTGGCCCAACTCCGGGAATGCATGGGGA
+
-8ABC?)):))6;88;;;;;6CE@CEDDFCF7@@FEFCFEFEF@C,CCE9::CC@@@C@@C@@E6@:BCC=BFFFDFGG7@EECEEB,+CA?EAFGG9,:B,AE,<:?FAE?7FFFG++366DDDFDG8>DF8DCE9=DF7FFG@B8EGCFG9F9<;<=>,+>E<EG>?8D7=DD,,=5,<?48:8<4D5<53=CFA*2=8*+/5>:.:7)210):C;<3)+0*+*:4(>)816?F6())(*(1.9>6)3-)401.,:*)350((4(4<);<<7)*03.((04().4((((.364<*2(((
@M02996:162:000000000-B87FG:1:1101:17697:3012 1:N:0:TAGCGCTC+GTAAGGAG
ACTACGGGCGGCAGCAGTGGGGGATAGTGCACAATGGGGGGAACCCTGATGCAGCGACGCCGCGGGAGTGAAGAAGGATTTCGGTATGAAAAGCTCTTTAAGCAGGGAAGACAATGACGGTACCTGCAGAATAAGCCCCGGCTAACTACGTGCCAGCAGCCGCGGTAATACGTAGGGGGCAAGCGTTATCCGGATTTACTGGGTGTAAAGGGAGCGTAGACGGCATAGCAAGTCTGAAGTGAAATGTAGGGGCTTAACCCCGGAACGGCTGTGGAAACTGGTAGGCGTGAGTACCGGAGGG
+
88A?@:1:51068866;<;;;7:686,,@EF,C@,9<A@CEEEFF+3A>9?BFA5:>@CFC<:>*5>C>>3<>;>B,=,=,@<:1<CF,7=:<F:FFC,CFF@<<<:=BCFFGG9CFCFE@CFGGGGGGGGDFCEFGGGGGGDCFEFFGG6CCFGGFGDAF7??E:>?+32:9FEEGDC>:C>:E//9DDFGCB22=FG?7<F7C)9FF?DEDFDC)8CCFGDCED673@CFA46@:)7*.2.86@6-:4<>((48>+:6?)49;B(47(/.57FC/(-6(*6:15(-786)4-.3>;299
@M02996:162:000000000-B87FG:1:1101:18538:3021 1:N:0:TAGCGCTC+GTAAGGAG
ACTACGGGAGGCTGCAGTGGGGAGTATTGCACAATGGGCGAAAGCCTGATGCGGCAACGCCGCGTGAGTGAAGAAGTATTTCGGTATGTAAAGCTCTAGCGATGGGGAAGAAGATGAAGGTACCCAAGTAAGAAGCCCCGGCTAACTACGTGCCAGCAGCCGCGGGAATACGTAGGGGGCAAGCGTTATCCGGATTTACTGGGTGTAAAGGGAGCGTAGACGGAATAGCAAGTGTGAAGTGAAATACCTGGGCTTAACCCAGGAATGGATTTGAAAACTGTTAATCAAGAGTACGGGAGGG
+
-86AC?=>5:18;;8;;==;;7878;,<CCFDFC<CFCCCCCCCFE@EDEDD@=+@BFCFCB>>+@CBCE?EE<CE,C@F,,CC8BDE5?@???AFC<,CCFBCDFC@C+AAFF=CFGGGGGGGFGGGFFGGGGGGGGGGGGEEGFGGGG6DFFFFDFF>D95CC*=ECCEF;CFEGGD>ECF:E>*8CFGGDB:*9FF*2>F8:9=FFFGE5>ED>?DD4:CDEF9>6?DF)))16:F25?<F)967*5:>10(5<FD208:(4)).*.*).46CF()6)*6655).)).6))-,>:369
@M02996:162:000000000-B87FG:1:1101:13388:3075 1:N:0:TAGCACTC+GTAAGGAG
GCTACGGGGGGCTGCAGTGAGGAATATTGGTCAATGGACGGAAGTCTGAACCAGCGAAGTCGCGTGAAGGATGAAGGTATTATGAATGGTAAACTTCTTTAGCAGGGGAGAAATAAGGGGATCGCGATCCCTGATGCAAGTACACTGAGAATAAGGATCGGGTAACTCCGAGCCAGAAGCCGCGGTAATACGGAGGATCCGAGCGTTATCCGGAGTGAGTGGGTTGAAAGGGGGGGCAGGCGGCGGAGTAAGTGAGTGGGGAAAAGGGGACGCTAAACGTCAGCAGGCCATGGGAGACGGG
+
68AAC?5==518+884:::5::9C5CC9EF5CE<@BC<B>:CCE5A,ABFADEA:+8@B:,?6>3>B3FDA>BA=B=BCB,73@,833>3@@FGC7=F,@FE<BA+<:5F*@F,@FFGGGG::FGCE:FFF7<FCC<>9C>CFCFG@FCCG>FFC6B+2<8)2:CE7;C8*:7:CF*0<<2187=))1:00;5)>EF*2.1>GDC/.7)**:/0)/*)**1;=)2.?74BF>(,(7;6753DF)())-145@-))5.:C((73?(((-52/4(-)1/((.()-).,81:((),-(()(-3(
@M02996:162:000000000-B87FG:1:1101:13382:3097 1:N:0:TAGCACTC+GTAAGGAG
GCTACGGGGGGCTGCAGTGAGGAATATTGGTCAATGGACGGAAGTCTGAACCAGCCAAGTCGCGTGAAGGATGAAGGTATTATGTATTGTAAACTTCTTTAGCAGGGGAGTAAGAAGGGGATCGCGATCCCTGATGCAAGTACACTGAGAATAAGGAAGGGCTAACTCCGTGCCAGCAGCCGCGGTAATACGGAGGAGCCGAGCGTTATCCGGATTTATTGGGTTGAAAGGGTGCGCAGGCGGCGTTTTAAGTCAGTGGTGAAATCGTGACGCTCAACGTCATCACGCCAGGGATACGGGA
+
-6ABCB=A>0087889:::9::9:,C,CEFA<?=@BDCFCCECC:C,B?FB<?AA+=FD,:?@>38B@FFEDDBEDBB>F,@3@,<@,C,7=CFG9=3<=DGAFF+>:@F*5@,@FFGGGG@CGGGC*4<:,:FBCFGG@,?F@C9CFFFG+>CCC+**1813=<F+AC8*=CCCF5E::*77;819C7CFGCEGGF*5557C;:7)8)12CC7)1*)*29@C1/)A:6=D>.34B>FB71C90())(1.:=.)6>.?C.(9>A4:64;:946,080.4(-7(.65:6(3((-,,(9133(
@M02996:162:000000000-B87FG:1:1101:6374:3104 1:N:0:TGGCGCTC+GTAAGGAG
CCTACGGGTGGCAGCAGTAAGGAATATTCGGCAATGGGGGCAACCCTGACCGAGCAACGCCGCGTGAGTGATGGAGGTCTTCGGAGCGTAGAGCTCTGTTGTACAGGACGAATACAAGAATGAGGAAATGCTTTCTGGATGACGGTACCTAGTAAGAAAGCCACGGCTAACTACGTGCCAGCAGCCGCGGTAATAGGTAGGTGGCAAGAGTTGCCCGGATTTGCTGGGAGTGAAGGGCGCGGAGGCGGGATAGCAAGGCAGTCGTGAAAGAGCGGGGCCCAACGCCGGGGCTGCGATTGAG
+
88ACCDFA91)=,======<<;6CE,CC,EFFGGGGGGGE6CFFGGGGGGGCFFF@F<CFCFGE@FCFEFFFG,CFF?F?EAEG:+4>44+85C,99CEFG,A55CF,4=+836CFGGD,AF<FC,@3,FB,,99E,3,,8>,83@++@,,45,@EDACC,9DF*8>ECEDF+?8=EGC9<8)/,/87?C2=/+=+;37;C1<AC;*.)2;:@+*092DG3602<?FG(5/))-6?8(8)4)(0-).4>(-)55))4*1,4),((43(9)0(.2./.,(-()-89B>B((((((-(0(-,)
@M02996:162:000000000-B87FG:1:1101:23347:3119 1:N:0:TAGCGCTC+GTAAGGAG
GCTACGGGAGGCAGCAGTGGGGGATATTGCACAATGGGGGGAACCCTGATGCAGCGACGCCGCGTGAGTGAAGAAGTATTTCGGTATGTAAAGCTCTTTAAGCAGGGAAGACAATGACGGTACCTGCAGAATAAGCCCCGGCTAACTACGTGCCAGCAGCCGCGGTAATACGTAGGGGGCAAGCGTTATCCGGATTTACTGGGTGTAAAGGGAGCGTAGACGGCATAGCAAGACTGAAGGGAAATGTAGGGGCTTAACCCCGGAACTGCTTTGGAAACGGGTAGGCTTGAGGAACGGAGGG
+
-8@?C?8=510=88=;;=;;;7788C9@EFGEECFCFFDDDEEFFCCEFFF<EE?@>FEGGECB8@FCCBBFFCDC,@=8<BDE@D>F@C@CBFCEFC9FFGFGFGDCFGGCFG@FGGGGCG7FGFGGGFFFGGGGBEEEGD@FGGGGGE9C5FGFFGFFG<CEG:EGFFGC9CEEGGGGGGFFGC5D*<CEEF*2*:D@FFG0;9=F=?CEFD;<C?C<FEDCC@+7)9>F(,-043=*4*47)91-058@(,,45<242)7,,-55*-*...)371-3()-43))(-(.()(,4>(-33
@M02996:162:000000000-B87FG:1:1101:6365:3120 1:N:0:TGGCGCTC+GTAAGGAG
CCTACGGGTGGCAGCAGTAAGGAATTTTCGGCAATGGGGGCAACCCTGACCGAGCAACGCCGCGTGAGTGATGAAGGTCTTCGGATCGTAAAGCTCTGTTGTAAAGGACGAATACAAGAATGAGGAAATGCTTTCTTGCTGACGGTACCTTGTGAGAAAGCCACGGCTAACTACGTGCCAGCAGCCGCGGTAATACGTAGGTGGCAAGCGTTGCCCGGATTTACTGGGTGTATAGGGCGAGTAGGCGTGATAGCACGTCAGTCGTGAAATACCGGGGGTCAACTCCGGAGCTGCGATGGAA
+
68@CCBA580)==88;=;=<<;;CFCEDDGGGGGGGGGGGGGCFGGFGGFF@@@@@6CFFE>:C@@BCFGGGGGEFFGFFFFGECFFBBFCFFECFG?C9CFFG?FFCFGGGGGGFEFG8FFGGGGGGGGGGGGGGGGGCGGGGDEGGAGCDDFFGGGGGCDCFGEGEGFGCGGGGGG>CFCFFGCD<DGGBCAFG3*657DFFGFFFFBCGD3*097DC>CGFF7ED(7CF)648.18)-1467=>(7((754))-*9(:*44(4>:B2*.4,717(-33*))-,3((--(.4;;7(((.
@M02996:162:000000000-B87FG:1:1101:8167:3124 1:N:0:TAGCGCTC+GTAAGGAG
CCTACGGGAGGCAGCAGCTAAGAATATTCCGCAATGGACGAAAGTCTGACGGAGCGACGCCGCGTGGATGATGAAGGCCGGAAGGTTGTAAAATCCTTTTAAGTGTGAAGAATAAGCGAGGGCAGGGAAAGCCCATGTGGTGACGGTAGCACTTGAATAAGCAACGGCTAATTACGTGCCAGCAGCCGCGGTAACACGTAAGTTGCGAGCGTTGTTCGGAATTATTGGGCGTAAAGGGCAGGTAGGCGGTTTTGCAAGCTTGGTGTGAAATCCCGGGGCTTAATTCCGGAATTGAGTTGAG
+
88ACC>DF=1)=8==;;=;;<;;;CEGGGGGGGGGGGGGGGGGEEFGGGGGEGCCECGGGGGGGFFGFGGGGGGFGFGGGGGGGGGFGGGGGGGGGGGGGGFG?FEFGFGGGGGGGGGEDGGGGGGGFFCGGGGGFGGGGGGGGGGGGGFGF,FGGGGGGGGGGGGGGGGGGGGFFCFG5F8>FGFGGDEGGGFGGFGGF>FCFGC>>575CDEFGGBC77@?FGFFGFFD>9?2=7:<C(>3F88*7G(4)(4<<AG346@?)431<F4C4:5<:<>96??4)65<7>:4<:?)3/.::2
@M02996:162:000000000-B87FG:1:1101:11956:3134 1:N:0:TAGCGCTC+GTAAGGAG
GCTACGGGTGGCTGCAGTAGGGAATATTGGGCAATGGAGGCAACTCTGACCCAGCCATGCCGCGTGAAGGAAGACGGCCCTATGGGTTGTAAACTTCTTTTATCGTAGAGTAAACCTGGCCACGTGTGGCCAGCTGAGAGTATACGAGGAATAAGGATCGGCTAACTCCGTGCCAGCAGCCGCGGTAATACGGGGGATACGAGCGTTATCCGGATTGATTGGGTTTAAAGGGTGCGCAGGCGGATCGGTAAGTCAGGGGTGAAAAGTTGGGGCTCAACTCCAATCGGGCCGTTGATACGG
+
688?@?851)1;=886;;=<;8;C,C6CEDG@CCECDDFDBCCDFF9C@FECEA;C@FCDC@@@+@FDFFCFFCC@FFEG<E<ECFC,@4ACFGGEG,<,?ACF?4<?CG<BFGGGGGGGGGGGDGGGGFGGF7@EGGFGFGCFGFGGGGG8EGF,@,==CD6CGGAFGE6CDGFFDFCC99<9C;CG@EGGDFGGF3CFCGGDE):>):CED>)**57>@CC91)<CAFFD480>9>>D0C27(7>?*44@-6948FG,9>DFAF))949>:-0<6(.-8FF)(4(433,4-48)=438
@M02996:162:000000000-B87FG:1:1101:7566:3135 1:N:0:TAGCGCTC+GTAAGGAG
CCTACGGGTGGCAGCGGTGGGGGATATTGCGCAATGGGGGAAACCCTGACGCAGCAACGCCGCGTGCAGGATGACGGCCTTCGGGTTGTAAACTGTTGTCGCAAGGGAAGAAACAAATGACGGTACCTTGTGAGAAAGCCACGGCTAACTACGTGCCAGCAGCCGCGGTAATACGTAGGTGGCAAGCGTTGCCCGGCTTTACTGGGTGTAAAGGGCGCGTAGGCGGGATAGCAAGTCCGTAGTGAAATACCGGGGCTCAACTACGGAGCTGCGATTGAAACTGTGCTTCTTGAGTATCGGA
+
68ACC*:=:))=6==++8888668BFGGG<FCFFGGFG7FC@C,CFFGGG7F:8>,6,@FEFGGGGBBCFCC@F9FGDEFG=DFGGGEBBEFG<<,:?>,836C>DF=@EGGGEFA=,@CFGDBDF9,7,@FCE,=8D7ED8:FEEGGGGGGC,DEFCFGFGCC@EEG*=CCCG8?9*12<7;5+C1*229;<FEE)CD:77?B8C53./0:C*79C6DG>CECE@=C15C=<BB*6)8*(94?BF8)7<3;9963(:C28*,4,3:65<C(,(0*02598*.6)))).).)-..)*-43(
@M02996:162:000000000-B87FG:1:1101:11803:3137 1:N:0:TAGCGCTC+GTAAGGAG
GCTACGGGTGGCAGCAGTGGGGGATATTGCGCAATGGGGGAAACCCTGACGCAGCAACGCCGCGTGCAGGATGACGGCCTTCGGGTTGTAAACTGTTGTCGCAAGGGAAGAAACAAATGACGGTACCTTGTGAGAAAGCCACGGCTAACTACGTGCCAGCAGCCGCGGTAATACGTAGGGGGCGAGCGTTATCCGGAATTAGTGGGCGGAAAGAGTACGTAGGGGGGTGGGTAAGCGTGAGGGGAAAGCCCGGGGCTCAACGCCGGGAAGCCTGTGGAACTGCCAGACTTGAGTGCAGGAG
+
88A?C@85:0)=;886;<=;;7:@6C,CEFFCC::CCFDGGDFGGG8ECFCBC@@ECFEFC>@>7>CDFFCFEE9CFGD7,,B@EBBF4?ED<FF?@F4EFGGGEFCDDGGFGGGGG,DGGGG7F:E=CFDGEGGGGGGGGGGGGGGGG9DEED>D8E9>?9>>FGGGCCE7D?E+<;=ED<>>=DCD<*<*3=EGFG*):*+98C>B)7CC7@F7::<29C=*:@*/(8C)6??69479:C(837>:9(87>FF>2*C?()-19B(4::>04(*+.-55)=)833(4)).54)52*)2--
@M02996:162:000000000-B87FG:1:1101:8154:3140 1:N:0:TAGCGCTC+GTAAGGAG
CCTACGGGAGGCAGCAGCTAAGAATATTCCGCAATGGACGAAAGTCTGACGGAGCGACGCCGCGTGGATGATGAAGGCCGGAAGGTTGTAAAATCCTTTTAAGTGTGAAGAATAAGCGAGGGCAGGGAAAGCCCATGTGGTGACGGTAGCACTTGAATAAGCAACGGCTAATTACGTGCCAGCAGCCGCGGTAACACGTAAGTTGCGAGCGTTGTTCGGAATTATTGGGCGTAAAGGGCATGTAGGCGGTTTTGCAAGCTTGGGGGGAAATCCCGGGGCTTAACTCCGGAATTGCGTTGGG
+
88BCCBD==:)====;===;<;;CFGGGGGGGGGGGGGGGGGEFGGGGGGGGFCFECFGGGGGF@FGEGGGGGGGGGGGGGGGGGEGGGGGGGGGGGFGGGGG@FEFFGGGGGGGGGGGGGFGF>G@FGGGEFGFFGGGGGGGGGGGGGFFGGGGGGFGGGGGGFGCGGGGGGGGGGGGGGGFFGGGGGGGGEFFCADGFFDFFGF:B5BGECDEGGFGDEFFFFFGGFFG>BFFF<0)9(9<F>9?;<43)3:?F:EC:<FF((((4<:><?0>GE>;6:@<2447846>?:<><B16(,
@M02996:162:000000000-B87FG:1:1101:13764:3175 1:N:0:TAGCGCTC+GTAAGGAG
GCTACGGGAGGCAGCAGTGAGGAATATTGGTCAATGGGCGGAAGCCTGAACCAGCCAAGTCGCGTGAAGGATGAAGGTATTATGTATTGTAAACTTCTTTAGACGCAGAGAAATAAGCCCCTCGTGAGGGGTGATGCTAGTATGCGTAGAATAAGGATCGGCTAACTCCGTGCCAGCAGCCGCGGTAATACGGAGGATCCGAGCGTTATCCGGATTTATTGGGTTTAAAGGGTGCGCAGGCGGCAGGGTAAGTCAGCGGGTAAAGAGGGAGGCTCAACCGCAGCCCGCCGTTGATACTGGG
+
-88?C?=88:1=88=;;<=;;;;C,CCAEDFC@AEAEFFCDECEFE,CDFFCCEC:CFEEF@8@+8BDFFEGFC?EFBE<,A9C<CE9E?EAFGAFF<9EFGGFB>>>CFGDG9FGGGGGGFEGGFGGGGGFEFFGGFGGGCDGCEEGGGGCGGEFD=8>C=:EGG7FGE@CGDGEGEFEFCA>E;CD+BFGDEGGF4<FCCEF=88=8@CEDF3**1+09CC91)<C<FFD18:B9>>C>D;7>)7(*58F.)6<?EG(-7>B2>B(0:GFF()<9(4(3<(4:1;999(,33-)8)63(
@M02996:162:000000000-B87FG:1:1101:13760:3193 1:N:0:TAGCGCTC+GTAAGGAG
GCTACGGGAGGCAGCAGTGAGGAATATTGGTCAATGGGCGGAAGCCTGAACCAGCCAAGTCGCGGGAAGGATGAAGGTATGATGTATTGTAAACTTCGTTAGACGCAGAGAAAGAAGCCCCTCGGGAGGGGTGATGCTAGTATGCGTAGAATAAGGATCGGCTAACTCCGTGCCAGCAGCCGCGGTAAGACGGAGGAGCCGAGCGTTAGCCGGATTTATTGGGTTTAAAGGGTGCGCAGGCGGCATGGTAAGGCAGCGGTGAAAGAGTGAGGCTCAACCCCATCCCGCCGGGGAGACGGGG
+
86@AC:8=811,8886;<=;;A@<,C,;CCC<@<@@CDCCCCCECA8EAEC,6E@C<FD968+8+8@BFD=FE<CCEBE5,9,C,C<,CC9?EFCEF+4,A?FFECCBCFGFG,EFGGDGG?FF+CEGFGGFEFAEC>EFFA,EEE@EGGG9EFCCC6C<E58EFF,>EC>CDFGFFGFFEC4?D9DG*AFGCBEGD*>BDGGF89)83@FCDD5**.2*9<C**)3?>FC@:?(719><(93)-07(*.<=02::1CD<(57A<0:)0-281()+1(((,7.,3(((41(,44288(-,(
@M02996:162:000000000-B87FG:1:1101:15425:3199 1:N:0:TAGCGCTC+GTAAGGAG
GCTACGGGAGGCAGCAGTGAGGAATATTGGTCAATGGGCGGAAGACTGAACCAGCCAAGTCGCGTGCAGGAAGACGGTCCGATGGATGGTAAACTGCTTTTGTACGGGAATAAAGTTCGGGACGTGTCCCGATTGGAATGTACCGTAAGAATAAGGGTCGGCTAACTCCGTGCCAGCAGCCGCGGTAATACGGAGGACCCGAGCGTTATCCGGATTTATTGGGTTTAAAGGGGGCGCAGGCGGAGGAGGAAGGCAGCGGTGAAATTTGCATGCTCAACAGGAAAACTGCCATGGATACGGG
+
-886=?=@=11=8866;==;;;;@6@6CEDEC@ACCCCC@CECEF@CEAFCC@EC@@FF:C@8@6@CEGFCFGC,?C4BF+6,?@F?,AC??DE?FF<,B5EFFEGEDCF8=FGGEEFGGGGGGCFGGGGGG+@EFFG9FEADFG=FEFGG9EFECC45>><*BFGCFGB4?CFGFCF>?FC?;C):D:@FGD3:EE3CDDDEDC5)7)1>CC@)**)*29<C**.<:AFFE(7(71;5D>G904<8(*487(3?BFGG<FF?A42).9.*5:)9<?(.(4;?F?1)632?))4:6??(27
@M02996:162:000000000-B87FG:1:1101:16255:3218 1:N:0:TAGCGCTC+GTAAGGAG
GCTACGGGTGGCAGCAGTGAGGAATATTGGTCAATGGACGGAAGTCTGAACCAGCCAAGTCGCGTGAAGGATGAAGGTATTATGTATTGTAAACTTCTTTAGCAGTGGAGTAATAAGGGGAGCGTGATCCCCGATGCAAGTACACTGAGAATAAGGATCGGCTAACTCCGTGCCAGCAGCCGCGGTAATACGGAGGATCCGAGCGTTATCCGGAGTGATTGGGTTGAAAGGGTGCGCAGGCGGCTGTTTAAGTCAGTGGTTAAATCGGGAGGCCCAAGGGCAGCACGCCAGTGATGAGGGG
+
-88AC?95>01;;8=;;==;;;;C;C,6CCCC@@CCCDFCDC@CC<@EAFCCEAC,CED;,88@6@CDGFDCA@@EF,@,,9,C9C<,C5?CFFDEG9<FGFFGF,A@EF:?E,EFGGGGG+4@CEGAFFFF@FBECGGGEGGGGCAEFFG=FFF?D,6=8+6BFFAFGB3ACFD==CCCA9:9C0@D9FDGD?CGF9CF9DE4=)0:4+8C7>)**9++3<C22)=:>BC>(68@>>BG>G90(.0)2641..:<)<<.(06A6<:(89)---0*0(4(-<(43(4>(4424)))*).-(
@M02996:162:000000000-B87FG:1:1101:8110:3279 1:N:0:TAGCGCTC+GTAAGGAG
CCTACGGGGGGCAGCAGTAGGGAATATTGCACAATGGGGGAAACCCTGATGCAGCAACGCCACGTGTGGGAAGAAGCATTTCGGTGTGTAAACCACTGTCGTGAGGGAATAAAGCTGGAGTTGTCCAGTTGAATGTACCTCGAAAGGAAGCACCGGCAAACTTCGTGCCAGCAGCCGCGGTAATACGAGGGGTGCAAGCGTTGTTCGGAATCACTGGGCGTAAAGGGAGCGCAGGCGGAAGTGCAAGCGGTCTGGACAATACCGGGGCCCAACCCCGGACCTGCAGACCGGACTGCATTT
+
88BCC?D88=)8888::<:<:8:CFFGGGGGGGGGGGGGGGGGGGGGGGGGGGFFFGGGGGEGF<F>BFGGGEFFGFGGGGGGGGFFFFFFGGGGGGF@FGGGGGGGFFFGGGGGGGGGGGGGGGGGGF<CFGGGGGGGGGGGGGGGGGGGGGGGGGGDGGGGGGFGGGGGGGGGFEGGG5>DFGGFFGGGG8BEGFGFE57E@FGBFFFGGFFFGGFCD3>5DFF5<:BG>;BB54;DD7979<49:D>:3:B09?GFFFFD?FFF0>9<??4</7;796>2((56:243(,(484)6)
@M02996:162:000000000-B87FG:1:1101:9504:3303 1:N:0:TAGCGCTC+GTAAGGAG
ACTACGGGGGGCTGCAGTCGAGAATCATGCACAATGGGGGCAACCCTGATGGGGCGACGCCGCGTGGGGGAGGAAGGTCTTCGGATTGTAAACCCCTGTCATGGGGGAGCAAGGCGCAAGCTTGAGAGTACCACAAGAGGAAGAGACGGCAAACGCGGGGCCAGCAGCCGCGGGAAGACAGAGGGCTCAAGCGGTGTTCGGAATCACTGGGCGGAAAGGGGAGGTAGGCGGCCGTATAAGGCGAGCGGGAAAGGCAGGGGCGCAACCGCGGGAGGGCGCAGGGTACTGGATGGCTGGAGGA
+
-8@?C?5A8B087889:::848:B,9,<<CFFFCEDFFCE6=B=FG8EEFFC,88:>FCFC>@B5>3<@@CCCCCFF:C,,@FCC8=F?BBC,?CFFF,<F:F,8<EED8EFFF>E:EEGG6+28A;<+<90<+:A8;8C8CCGC8FEDGGDFG;*::)8>3?F8?FG*8CCD*:5*0*0**05*/0*7AC98)/:;*:@CC5)+:41/.>*9)<CD:C<)**9*1<<<)/53925(5/:)0-)-.7(C11)8?0<15D>F)(-913-8(>9925*),(-(0(,(,5.).).4(.-0.4-(
@M02996:162:000000000-B87FG:1:1101:14730:3344 1:N:0:TAGCGCTC+GTAAGGAG
GCTACGGGTGGCAGCAGTGAGGAATATTGGTCAATGGACGGAAGTCTGAACCAGCCAAGTCGCGTGAAGGATGAAGGTATTATGTATTGTAAACTTCTTTAGACGCAGAGAAATAAGCCCCTCGTGAGGGGTGATGCTAGTATGCGTAGAATAAGGATCGGCTAACTCCGTGCCAGCAGCCGCGGTAATACGGAGGATCCGAGCGTTATCCGGATTGATTGGGTTTAAAGGGTGCGCAGGCGGCAGGTTAAGTCAGCGGTTAAATAGGGAGGCTCAACCACAACCCGCCGTTGATACGGGG
+
88ABC?=5>01=;88;;<=;;;;@,CC<EDF@@@CCCFFBDECCC<CEDEFFEECCCFF6C@@@+8CDFD@EEACEF9E@,9,C6CE,CA?DEFF,E99EF?FGECEC=FFFG,EFGGGGG@FFAFGGGGGCCDFGC9EGFG,EFGEBEEGEGGFC?,=>>+@CGGFEGC6@D6E@FGCCF9:>C;CC+DDG8*@EB2CFCDGFG7)85@GGDF3**/++;CC:*)<C9CFF161;10099D204)0(*6<B.4<B)>D(,8>B)49)7?GFB,)293<((8(366>(91((-,))9(41(
@M02996:162:000000000-B87FG:1:1101:13738:3346 1:N:0:TAGCGCTC+GTAAGGAG
GCTACGGGGGGCAGCAGTGGGGGATATTGCGCAATGGGGGAAACCCTGACGCAGCAACGCCGCGTGCAGGATGACGGCCTGCGGGTTGTAAACTGTTGTCGCAAGGGAAGAAACAAATGACGGTACCTTGTGAGAAAGCCACGGCTAACGACGTGCCAGCAGCCGCGGTAAGACGGAGGGGGCAAGCGTGGTGCGGATTTACGGGGTGTAAAGGGCGAGTAGGCGGGAGAGCAAGGCAGGCGGGAAATACCGGGGCGCAACACCGGGGGTGCGAGGGAAACAGGAAGGCATGAGTATCGGG
+
-8A?CA>01)188889:<:498+@4E<?E9FFC@FBFF>E=CE,FE,AB3:CE@@BADECC>@>5>>>FFEGGD,@CCCC*3C@E*<F*@<C;<FBCC,?BBFGC@@2<FGDGCFGC:C:+AC/;8+++32<@CC9FGGCFEEEG*8EF*;*:*2*/<7*202*1CEC*/;+:9C=875*/55)/9377*1**0>EF)77***0:C7..*20:/<*1->17<?*:>=7(57..435:B5)->>>975AC>)72422(*)49)(,40(73,)-727*.(,.8)4(.,,(4(.4-5-60)-2(
@M02996:162:000000000-B87FG:1:1101:8592:3356 1:N:0:TAGCGCTC+GTAAGGAG
CCTACGGGTGGCAGCAGTGGGGGATATTGCGCAATGGGGGAAACCCTGACGCAGCAACGCCGCGTGCAGGATGACGGCCTTCGGGTTGTAAACTGTTGTCGCAAGGGAAGAAACAAAGGACGGGACCGTGTGAGAAAGCCACGGCTAACTACGTGCCAGCAGCCGCGGTAATACGTAGGGGGGAAGCGGGGGCCGGATTGACTGGGTGTAAAGGGCGGGTAGGCGGGAGAGCAAGGGAGTAGGGAAATACCGGGGGTCAAATCCGGAGCTGCGCTGGGAACTGGTAGGAGGGAGTATCGGG
+
88ACCEA9>00======<;;;86@FF,@CCC@::@CCFDDDDDFFGGGGEFGGGGGGGGGGGGGFGFFGGGGGG?FCEEGGGGGGFGGGGGF9?F<FE8CFACC=FE@EGG@D,D@>,>FGGD+>@B8@CFFGGGFGGGGGGEGGGGGGGFFEFEFFG8FFCFCFGGGCCEF7989C5=*/7)78C*7)*9*/75EDCD>FFG?GGFF5=FGGFFGG(9));CCCBE3(.704:18(47/(238.)7-:6::91(((21))*58(907.(6(-(010(48?04(6))()(-((-40*-36(
@M02996:162:000000000-B87FG:1:1101:9386:3356 1:N:0:TAGCGCTC+GTAAGGAG
GCTACGGGCGGCAGCAGTGAGGAATATTGGTCAATGGGCGGAAGCCTGAACCAGCCATGCCGCGTGAAGGAAGACGGACCGATGGGTCGTAAACTCCTTTTGTAGGGGAGCAATAAGGGCTACGCGTAGAGCGATGAGAGTACATCACGAATAAGCATCGGCTAACTCCGGGCCAGCAGCCGCGGTAATACGGAGGAGGCAAGCGTTATCCGGATGGATTGGGGTGAAAGGGTGCGTAGGCGGCCCGGTAAGGCGGGGGTGAAAGCCCAGGGCTCAACACGGGAACTGCCTTTGAAACGGG
+
-88?C?11)1)8+88;;<;;;;;@;C6<CCC@D<CCDFFB76:BE<8CDFEDDA::=CCCC88>4>?CFFDGGD,?C+4@+>+?CFF,@@==DFC,A,,CFF,5:,>@:=+6D,3>F<,8,@FF+@CF3@,,@<,>CCDFGFGE,,26CEG@FGF;CB4B88*CGG?FGE*CD*CC*:7C78=:E9CG7CFGDDGGF*C5*9C>=>5>)*?EC><)*.*08@C)2.CC<9DE1:?F(47C<>3),)04)48=).(40CC,7>?AF0(,)4*41()3032:?EBF(().4())...)94(14
@M02996:162:000000000-B87FG:1:1101:9528:3377 1:N:0:TAGCGCTC+GTAAGGAG
ACTACGGGAGGCTGCAGTCGAGGATCATTGGCAATGGGCGAAAGCCTGACAATGCGACGCGGCGTGGAGGATGAAGGCCTGCGGGTTGTAAACTCCTGTCATAGGGGAACAGGCGATCGGACCTAATACGTCCGTGAGTTGAGTGTACCCTAAGAGGAAGGGGCGGCGAACTCGGTGCCAGCAGCCGCGGGAATACAGAGGCCAAGAGCGGTGTTCGGATTTACTGGGCGGAAAGGGCGCGTAGGCGGTCTGGCGTGTCAAGGGGGAAATCGCCGGGGTCAACCCGGAAAGTGCGCTTGAA
+
-88?C?=>=:0==;=;;;=888:@,C<6,;CC@@ECCDECEEECFF@EAEDE,9:@@@CF:@@>4>FCFDCFECDFGGG=+,CDE=8F4E<BCFGGGF,EFFGGGFDDDFFDDFGGCGGGGGG,FGEGGGGGGGEFGGD3EEG3E@EEEG?GGGG@D=D,*/>CGGG*>>E*C/?7EEG9C>?@;<DDDG)CC)<FFFCFFD5@8FFFF>)/100CD67/.+0:+9CC:B3>BFFFF<@97)->??E>131).09-710:<F2:(46?:2:(4:>C:((-4=><:BF>;>:)6)43.(-,4
@M02996:162:000000000-B87FG:1:1101:12094:3412 1:N:0:TAGCGCTC+GTAAGGAG
GCTACGGGAGGCAGCAGTGGGGAATATTGGGCAATGGGCGAAAGCCTGACCCAGCGACGCCGCGTGCAGGAAGAAGATTTTCGGATTGTAAACTGCTTTTATTGGGGACGAAAAAAATGACGGTACCCAATGAATAAGCCACGGCTAACTACGTGGCAGCAGCCGCGGTAATACGTAGGTGGCGAGCGTTATCCGGATTTACTGGGTGTAAAGGGGGTGTAGGCGGGAGGGCAAGTCAGATGGGAAAACTATGGGCTCAACTCATAGCCTGCGTCGGAAACTGGAGTTCGTGAGGGGCGGG
+
-8A?C?>A810888=;;<=;;@@@;C,CCCGF<DFCDFEBCEDEGF8EDFF@EA:@@FEF:@@>8>BDFFCFFCCEE55<,FFDCFFF?EADEGGGG<,CFDFFCFC=@FFGGGGGG=FFGGGEFFGGFGGGGGFGGGFGGGGGGGGGG;ECGD>*4D;>B>D>FEGGECE?FEC3CCD+<<A>?DDD9*9*<@EEF3**:F+9@F7>09D:>FF)9-9/9CC9EEEC-)18:?F/6<?C)?0@?:F?9.6*6>?:(*9<7*88)6<>))904,0:5,36?*9(4<.(.((4284:03460
@M02996:162:000000000-B87FG:1:1101:25593:3419 1:N:0:TAGCGCTC+GTAAGGAG
CCTACGGGTGGCAGCAGTGAGGAATATTGGTCAATGGGCGAGAGCCTGAACCAGCCAAGTAGCGTGAAGGAAGACTGCCCTATGGGTTGTAAACTTCTTTTGTGCGGGGGTAAAGTGGTCCACGCGTGGTCCATTGCAAGTACCGTACGAATAAGCATCGGCTAACTCCGTGCCAGCAGCCGCGGTAATACGGAGGATGCGAGCGTTATCCGGATTTATTGGGTTTAAAGGGAGCGTAGGCGGGCGATTAAGTCAGCGGTTAAATAGTGTGGCTCAACCATGCCTTGCCGTTGATACTGGG
+
8ACCCF>5)10;=======;;;;;CFCGGGGGGGGGGGGGGGGGGGGGGGGGGGGGGGGGGGGEFGGGGGGGGFGGGGGGGGGGGGGGGGGGGGGGGGFGGGGGGGGGGGDFGGGGGGGGGGGGGGGGGGGGGCGFGEGGGGGGGGGGGGFGGGGGGGGGGGFEGFGGCEGGGGGGGGGGGGFFGGGGGGGGGFGGEGGFGGGFGGFFFFGGGFEDGFFGFGGGC>F><7FFFF0>>BF34D>>9><1CBF?:6>BFGG?05A).494=<>004?F4,7B?*35<522,748?:>>8AAD0
@M02996:162:000000000-B87FG:1:1101:11566:3427 1:N:0:TAGCGCTC+GTAAGGAG
GCTACGGGAGGCAGCAGTGAGGAATATTGGTCAATGGGCGGAAGCCTGAACCAGCCAAGTAGCGTGAAGGATGACGGCCCGATGGGTTGTAAACTTCTTTTCTGCGGGATTAAAGAGCCTACGGGTAGGCAGTTGCAGTGAGCGCAGGAATAAGGACCGGCGAATTCCGGGCCAGCAGCCGCGGTAATACGGAAGGTCCTGGTGGTAGCCGGATTTAGTGGGGTGAAAGGGAGCGAAGGCCGGATGTCAAGGGGGGTGGGAAAGGCGGGGGGCGAAACCGCGGGTGGCAGCGCGAACTGGG
+
88@AC?88)10888=6;<=;;@C@<C,CECECC@CCCFFEDCCEFF,CCEC<CA::CFF,ECC@6@FDFGFEED,BC7@F+@@?CF:8@@ADFGGEGGFGGGGE?F468+,7CEGFGFA4AFF+@3>CDFGE@FFGGG63,68@BEEGEG,>EFFE,D9::*>B*44C?:CEDBC2?C*=5:55*19++19C=>EG);=*:9+85C9*)01C5))*26:?FFGC57A:>@DF<(-)--01(127(00-2)4)82>>9>313;?0:,3(.97(((0:)(.4(<9(((4((-(-,,(40(421
@M02996:162:000000000-B87FG:1:1101:13682:3431 1:N:0:TAGCGCTC+GTAAGGAG
GCTACGGGTGGCTGCAGTGAGGAATATTGGTCAATGGGCGGAAGACTGAACCAGCCATGCCGCGTGAAGGATGAAGGCCCGATGGGTCGTAAACTTCTTTTGTACGGGAGCAATAAGGCTTACGTGTAGGCCGATGAGAGTACCGTACGAATAAGCATCGGCTAACTCCGTGCCAGCAGCCGCGGTAATACGGAGGATGCAAGCGGTAGCCGGATTGAGTGGGTTGAAAGGGTGCGTAGGCGGTAGGGGAAGTCAGCGGTGAAATGGCCACGCTGAACGGGGAACGTGCCGTTGATACGGG
+
88AAC>>5:)1,=88;;;=;;;;;;C,CECEE<@C@C,;@@CCCFC9CEFF,CAC9<ECCE@:@7>FFGFBF,CCFGGGG+@7?CFBEC@?AFFCCG,5ECFFGCGDDCFFFG<EFGGF=EGGFGGFGGGGGE@+BFGGGGCGGGGGGGGG?FGEAE9;<>>@>FG,DC@1=CDE<>CCCC9:6C/CD7CFGCAEGF*;AFGG3=)8>)/>EGD5**)*;?C71*)<:AFCE1??E(45C<9-0-073)48@3:AF0CC-9FFF)4)4/4171()215:0:>1??0:4-8>((4()1)(--
@M02996:162:000000000-B87FG:1:1101:13659:3433 1:N:0:TAGCGCTC+GTAAGGAG
GCTACGGGTGGCTGCAGTGAGGAATATTGGTCAATGGGCGGAAGACTGAACCAGCCATGCCGCGTGAAGGATGAAGGCCCGATGGGTCGTAAACTTCTTTTGTACGGGAGCAATAAGGCTTACGTGTAGGCCGATGAGAGTACCGAAGGAATAAGCAGCGGCTAACTCCGTGCCAGGAGCCGGGGTAAAAAGGAGGAAGCAAGCGGTAACCGGAATTAATGGGTTGAAAGGGGGGGGAGGGGGGAGGGTAAGTCAGCGGTGAAAAGGCAGCGCGCAACGGGGGACAGGCCGTGGAGACGGG
+
--88@?=5:)0;,88;;=;;;;66;@,,CD,,@@<@AC,@@@CCC<,CEF@7@AC,<C@C6@@@+>B,CAD=,6<EECEF+@+8BF,=@>49BFC??,,CFEBFCG:C+484A,9FFFG<45AFDGFGEF,3@>+@DCFGDA=F=+4+84:@>FA,5,*3>**6D:,>F8*=98@?*/**45))8)28+1*1/22?5*7.0;C88)07)0:EDB)**-*:@CC0/)32<F<>(,(0(45D(530-.7974:/-).6):D(47)-)5(87(*-((0*0(,,4>((,38(-39((-((/(4:>
@M02996:162:000000000-B87FG:1:1101:8395:3439 1:N:0:TAGCGCTC+GTAAGGAG
GCTACGGGTGGCAGCAGTGGGGAATATTGGACAATGGGCGAAAGCCTGATCCAGCGACGCCGCGTGAGTGAAGAAGTATTTCGGTATGTAAAGCTCTATCAGCAGGGAAGATAATGACGGTACCTGACTAAGAAGCCCCGGCTAACTACGTGCCAGCAGCCGCGGTAATACGTAGGGGGCAAGCGTTATCCGGATTTACTGGGGGTAAAGGGAGTGTAGACGGCATGGCAAGTCAGATGTGAAATGCAGGAGCTCAACTCCTGAGCTGCATTTGAAACTGTTTTTCTGGAGCGTCGGTGGG
+
-8ABCB@5:0);==8;===;;888CE<9EFFGFFCFFF@FEEFEFFFG8EFFGACCBFEGCCFF+@BCFGCFGEFGE9<FD9=FFGGGAFFCEGGGGG,EFGDGEFEEFGG9FFFGGGGGEGBFGFFF9FFGGGFFGGGG7CEEFGFGGGGG8FCADFGFC?BE*1=;C;CEF9FEGEC5:<8);99D<CGGGFGGF=C6@6C):>@FFBCG5:;FC4F??DE)/7CD07FFAAAF9<F*6*.1-1/4:(,.(.38<2*.8F4<:(6:?(2)59=98-6<.7:0:2)))),(,4210-(17
@M02996:162:000000000-B87FG:1:1101:12058:3447 1:N:0:TAGCGCTC+GTAAGGAG
GCTACGGGTGGCAGCAGTAGGGAATATTGCACAATGGGGGAAACCCGGATGCAGCGACGCCGCGTGAAGGATGAAGTATTTCGGTATGTAAACTTCTATCAGCAAGGAAGAAATTGACGGGACATGACTAAGAAGCCCCGGCTAAATACGTGCCAGCAGCCGCGGTAATACGTATGGGGCAAGCGTTATCCGGATTTACTGGGTGTAAAGGGAGCGTAGGCGGTGGGGCAAGTAAGAAGTGAAAGCCTGGGGCTCAACCCCGGAATTGCATTGGAAACTGCCATACAGGAGGGGCGGAGGG
+
8-,ACB5):)1,;8,;;<;<;8;@,;,,<CFC@A,C<@@CCCCCF7+@@,@C@AC@@FCFF76>+8CCCADEE<<C5C9,,CA@+B?F,?A?,<AE9<,:EFFEBF@A@FA<A,4CFEFG+CF+3EEF9FEDGGCF>DEEC6+<FF,@DD,:CGEC8D93@95CC*4==CGG6B14BC===?0/:/29*=CE8>==4CG=:CG8;2=FFAF5/57D)2<C4:C):)>C3><F)-6BA2:*.;99A?53C:?D8(,5?C*3:DB9;1).1)*)).997().4)4),()),.-(3((-.6769
@M02996:162:000000000-B87FG:1:1101:24486:3453 1:N:0:TAGCGCTC+GTAAGGAG
CCTACGGGAGGCTGCAGTGAGGAATATTGGACAATGGTCGGAAGACTGATCCAGCCATGCCGCGTGAAGGAAGAATGTCCTATGGATTGTAAACTTCTTTTGTACGGGAGCAATAAGGTGTATGCATACACCGATGAGAGTACCGTACGAATAAGCATCGGCTAACTCCGTGCCAGCAGCCGCGGTAATACGGAGGATGCGAGCGTTATCCGGATTTATTGGGTTTAAAGGGTGCGTAGGCGGAATGCCAAGTCAGCGGTGAAACGCACGCGCTTAACGCGTGACCTGCCGTTGGAAATGG
+
88BCCE1851)=;==;=====;;CFFFGGGGGGGGGGGGGGGGGGGGGGGGGGGGGGGGGGGGE@FGGGGGGGGGGGGGGGGGGGGGGGGGGGGGGGGGGGGGGGGGGGGGGGGGGGGGGGGGGGGFGGGGGGFGGGGGGGGGGGGGGGGGGFGGGGGGGGGGGFGGGGGGGGGGGGGGG6DBDGGGGGGGGGFGGEG4ADGEFGGFFFFGGGFFDFEGFFGGGG3CGFFGFFFFFBFFG89>:657<FDFFBA<<?ED:1<<AFF>B@079B95:BA66>FB6?<9(317480(49).6<
@M02996:162:000000000-B87FG:1:1101:8402:3459 1:N:0:TAGCGCTC+GTAAGGAG
GCTACGGGTGGCAGCAGTGGGGAATATTGGACAATGGGCGAAAGCCTGATCCAGCGACGCCGCGTGAGTGAAGAAGTATTTCGGTATGTAAAGCTCTATCAGCAGGGAAGATAATGACGGTACCTGACTAAGAAGCCCCGGCTAACTACGTGCCAGCAGCCGCGGTAATACGTAGGGGGCAAGCGTTATCCGGATTTACTGGGTGTAAAGGGAGTGTAGACGGCATGGCAAGTCAGATGTGAAATGCAGGAGCTCAACTCCTGAGCTGCATTTGAAACTGTTTTTCTTGAGAGTCGGTGGG
+
-8ABC>=5=0)=;======;;8@BFGGGGGGGGGGGGGGGGGGGGGGGGFFGGFFFFGGGGGGE@FCFGGGGGFFGFDFGGFGGCFGGFGEFEGGGGG<FEFGGFFEEEGGFGGGFFGGFGGGGGGGGGGGGFF>EGGGGGGGEGGGGGGGCGGGFGF7<DDECF59EGGGGGEFGGGGGGFF:EGGGDGGGG>=EFGGFFGGFGGFFFFGE<@EGGACCFEGGEF=>?F6F<<)99AFCAF>B4=F27:?@BF?F26:<:7).((5>;:726AFFFB9).1-((:>AA22(43<>B>69>
@M02996:162:000000000-B87FG:1:1101:12059:3465 1:N:0:TAGCGCTC+GTAAGGAG
GCTACGGGTGGCAGCAGTAGGGAATATTGCACAATGGGGGAAACCCTGATGCAGCGACGCCGCGTGAAGGATGAAGGATTTCGGGATGGAAACTTCTATCAGCAAGGAAGAAATTGACGGTACGTGACTAAGAAGCCCCGGCTAAATACGTGCCAGCAGCCGCGGTAATACGTAAGGGGCAAGCGTGATCCGGATGTACGGGGTGTAAAGGGAGCGTAGGCGGTGTGGCAAGTCAGAAGTGAAAGCCGGGGGCGCAACCCCGGAATGGGGGGGGAAACTGCCATACTTGAGGGGCGGAGGG
+
686?C?85:0);;88;;=;<;@@@;C,<E-EEA<@CCFCDDCC<FECED,<,CA6:@@B@+@@>+8CCFFDFEA?E9E5:,5CC:@>F+4=?<,AEF<,CEFBFFGC<EFFAF,,CAFGG?FG+,AD<,:BDED88DFGFG67FFFCFGG,@BF38+@9343@>C*;C:;DC36,4B=C?756);**:*4;888*3/:C)/8E):99@B?FG47>C/39D4?C1:.25176@.)6@<BF04:-9>57(912;12999C5:07>9;0)4)()((-<>58)6<)3).()).-5(3((-8>>>>
@M02996:162:000000000-B87FG:1:1101:14057:3512 1:N:0:TAGCGCTC+GTAAGGAG
GCTACGGGTGGCAGCAGTAAGGGATATTGGTCAATGGGGGGGACCCTGAACCAGCCATGCCGCGTGAGGGAAGAAGGCCCTACGGGTCGCAGACCTCTTTTGCCGGGGGATAACGCGCGCCACGTGTGGCGCGGTGAAGGTACCCGGAGAATAAGCATCGGCTAACTCCGTGCCAGCAGCCGCGGTAATACGGAGGATGCGAGCGTTAGCCGGATTGATTGGGTTTAAAGGGTGCGCAGGCGGGGGGGTAAGTCAGCGGTGAAAGGGGACGGCTCAAGCGGAGCAGGGCCGGTGAAACGGG
+
-88?C?=5=0);;88;;<;;<;@C6C,6CCCC@CC@CFDD43<CFE8BAED:>@8@<FCF@>5>*>=CFECGGCDFFFFG*<2<CF=FFFC@BFGBF,<C?EGGCEDDDG8:FEGEGGEGEGEE;FCFGFGGEG/?FGGGCEGGGGGGGGG<FGFCC+>C><8EGG?FGC;EDFFCECFCF707=1CD*CFGC>CEE*>FCGG@C).<)9CCCE)**,**18C1*)3:6BFB(40>6>BG>D20408(/44=)6:A0EG19FBAAF(30(>>0(.+9).3786(,.-2(-4((4,)/.(4:
@M02996:162:000000000-B87FG:1:1101:18378:3515 1:N:0:TAGCGCTC+GTAAGGAG
ACTACGGGCGGCTGCAGTCGAGGATCATTGGCAATGGGCGAAAGCCTGACAAGGCGACGCGGCGTGGAGGATGAAGGCCTTCGGGTTGTAAACTCCTGTCATAGGGGAACAGGCGATCCGACCCAATACGTCGGTGAGTTGAGGGTACCCTAAGAGGAAGGGGCGGCGAACTCGGGGCCAGCAGCCGCGGTAAGACAGAGGCCAAGAGCGTTGTTCGGATTAACGGGGCGGAAAGGGCGCGTAGGCGGGCTTGCGTGGCAAGGGGGAAATCTCCGGGGCCAACCCGGAAAGTGCGCGTGAA
+
-88?CB8851)8888;;;;888:@,;66,6;CCC8EDFCCCECEFC@ECEEA6=9@=@CF7=@>4>CCFDEBEFFFFGG=8FFDGBBF+ABAD?FGGF5DFAFGFGDEEGGB@=FF+FGGGGGGGGGGGG:F?F>CFGD7DFG,<;CFGG9FFFC@CFF<85B:FEG*CEG*?*;*:>E5CC?>8CGGDG/CC*<<@FDFDCEF8D@FF>1*1)0*>67*)+0:*8AC(<)8>>?FF?@)4)-867>>5>()-(4(4*).)8(4(49?:)2-6)>C>(-,8><6-799B9?6:)3;3(--,
@M02996:162:000000000-B87FG:1:1101:5598:3528 1:N:0:TAGCGCTC+GTAAGGAG
CCTACGGGTGGCAGCAGTGAGGAATATTGGTCAATGGTCGTAGGACTGAACCAGCCAAGTAGCGTGTAGGATGACTGCCCTATGGGTTGTAAACTACTTTTGTTCGGGAATAAAGTGCCGCACGTGTGCGGTTTTGTATGTACCGTTCGAATAAGCATCGGCTAATTCCGTGCCAGCAGCCGCGGTAATACGGAAGATGCGAGCGTTATCCGGATTTATTGGGTTTAAAGGGAGCGTAGGCGGGCTGTTAAGTCTGCGGTGAAATGTCATGGCCCAACCTTGGCATGCCGCGGATACTGAG
+
ACCCCDD5>0)====;===;;;;CFFGGGGGGGGGGGGGGEFCCEFGGGGGGGFFDFFGFGFGGGGGGGGGGGGGGGGFEFGGGGGGGGGGGGFGFDGFG9FBEAFCFEFGGFGGGGGGGEGGGGGGFFGD=EGGGGGGGGFGGGGGFGFFGGGGGGGGGGGFEFGGFCD8E6BFGFFFGGDA?EGDCF:BEEE*CA@D><CEEGGFBFFGGGF3D4CGD6FFDCACF)A757037(1>C?777>>B:74<F4<<A<CDBFF3><AA4@A>2?3>EFF3?A@?7?A:45739;;089<::)
@M02996:162:000000000-B87FG:1:1101:12078:3561 1:N:0:TAGCGCTC+GTAAGGAG
ACTACGGGAGGCAGCAGTGAGGAATATTGGTCAATGGGCGGAAGCCTGAACCAGCCATGCCGCGTGAAGGAAGACGGCCCGATGGGTTGTAAACTTCTTTTGTAGTGGAGCAATAAGGTCTACGTGTAGATCGATGAGAGTACATTACGAATAAGCATCGGCTAACTCCGTGCCAGCAGCCGCGGTAATACGGAGGATGCAAGCGTTATCCGGATTTATTGGGTTTAAAGGGTGCGTAGGCGGTCTGGGAAGTCAGGGGGGAAAGCCCAGTGCGCAACACTGGAAGGGCCTTTGAAACGGG
+
-8AAC?88)10=88=6;==;;;;@6C,CEDFEDAEDDFFCDEDEFF8EEFFFFECCCEDFF@@@+>CEGFEGGFCCFFGG+@4?CFB4>@@BFGGCG,5C?EBFD5ACDFGCF<FGGG,CFGGGCGGGGGGGFGFGGGGGFFGG9CEFGGG@FGFCC99>>D+CFG7EGC>CGCFGCFEC;9:9C:DG+CFGDEGGF*CACFGFC75A)1CED=./*1++3<712)<C<FFE(:<D??@CB)4)-.82*437)6<AFGG9>FFFF?:B5:056,.:7(48)=?FF((,(4(,-..)1-(-,
@M02996:162:000000000-B87FG:1:1101:5829:3564 1:N:0:TAGCGCTC+GTAAGGCG
CCTACGGGGGGCTGCAGTGAGGAATATTGGTCAATGGGCGAGAGCCTGAACCAGCCAAGTAGCGTGAAGGAAGACTGCCCTCTGGGTTGTAAACTTCTTTTGTTCTGAGGTAACGTGGTCCACGCGTGGTTCATTGCAAGTACCGTACGTATAAGCATCGGCTAACTCCGTGCCAGCAGCCGCGGTAATACGGAGGCTGCGAGCGGTATCCGGATTGCTTGGGTTTAACGGGAGCGTAGGCGGGGGCTTTAGTCAGCGGTTAGAGTGCTTGGCTCAACCATGGCTTCGCGTGGCTCTTGGT
+
8ACCCEFA18)88884:::,::5:C,CF,-:FFFFFFGGGG:@CGGGGG848<AF7B,EE,CCFCF++BBBB<B,5B8=,B,BBE,:+@BCE,@F><FGGFAG,,,8,335>@>7F>*@@,,3*51>41**7<A@CE,>FC,6FCCFCC*?B+?9CFGGG5C5C78+>6C***2+<5**::<)):7C<C<7:50*1<*/)75C:C).0)97C)0>C*)0*6;=9E)3:-7C)(,(778)9)145(0)-*()04<--):7,,)(.)-6)*)2(,()2*(.(.*(.,.(((-4,((.5/.4,.
@M02996:162:000000000-B87FG:1:1101:5849:3572 1:N:0:TAGCGCTC+GTAAGGAG
CCTACGGGGGGCTGCAGTGAGGAATATTGGTCAATGGGCGAGAGCCTGAACCAGCCAAGTAGCGTGAAGGAAGACTGCCCTATGGGTTGTAAACTTCTTTTGTGCGGGGGTAAAGTGGTCCACGCGTGGTCCATTGCAAGTACCGTACGAATAAGCATCGGCTAACTCCGTGCCAGCAGCCGCGGTAATACGGAGGATGCGAGCGTTATCCGGATTTATTGGGTTTAAAGGGAGCGTAGGCGGGCGATTAAGTCAGCGGTTAAATAGTGTGGCTCAACCATGCCTTGCCGTTGATACTGGG
+
8BCCCEFF)1)8888::::::::FFGGGGGGGGGGGGGGGGGGGGGGGGGGGGGGFGGGGGGGGGGGFGGGGGGFFFGFGGGGGGGGCGGGGGGGGGFGGGGGGGGGGGGGGGGGGGGGGGGGGGGEEEFGGGEGGGGGGGGFGGGGGGEFFGGGGGGGGGGGGFGGGGGGGGGGGGGGGGGEFGGGGGGGFGD5CDFDFGGGFGGFFFFGGGF>DDBGGFGGGGDFGFFGB<?BFFF@G<DFD95)4/-6FAFFFFGDF9E4542<-96C66:F@?BBFF@?266::49??FFFF?4<2(
@M02996:162:000000000-B87FG:1:1101:7195:3671 1:N:0:TAGCGCTC+GTAAGGAG
CCTACGGGGGGCTGCAGTGGGGAATCTTCCGCAATGGACGAAAGTCTGACGGAGCAATGCCGCGTGAGTGATGAAGTTTTTCGGAACGTAAAACTCTTTTGTTTGTGACGAACGTGCCTTCCATCAACAACAGAGGGCAGTGACGGTAGCAAACGAATAAGCCACGGCTAACTACGTGCCAGCAGCCGCGGTAATACGTAGGTGGCGAGCGTTGTCCGGAATTATTGGGCGTAAAGCGCATGTAGGCGGTTTTCTAAGTCTGGAGTGAAAATGCGGGGCTCAACCCCGTATGGCTCTGGAA
+
8ABCCBDF>))8888::::::88BFFGGGGGGGGGGGGGFFCFFFGGGGGGGGFFFFGGGGGGE@FFFFGGGGGGFEFFGGGGGEFFEGGGGGGGGGGGGGGGGGGGGGGGGGGGGGGFFGGF;@FFFGFGGGGGG@CGEGFGGGGGGEGGGGCCGGGFFGGFGGGGGEGGGGGFG;EGGGFFFGG>DGED8CBGGFG7FFG?FFCBBB>GGGFFGGBG:DGGGDFFGFFDE>BFFFF35(16B6?@;D4>5344<2C>A9FFFB:7<*62439DEEF942F?F:484-4(4:0.2)-3.(
@M02996:162:000000000-B87FG:1:1101:10479:3705 1:N:0:TAGCGCTC+GTAAGGAG
GCTACGGGGGGCAGCAGTGAGGAATATTGGTCAATGGCCGAGAGGCTGAACCAGCCAAGGAGCGGGCAGGATGACGGCCCTCCGGGTTGTAAACTGCTTTTAGTGGGGAATAACTGCGGGCTCGTGAGCCCGAGCTGTAGGGACCATCAGAAAAAGGACCGGCTAATTCCGTGCCAGCAGCCGCGGGAATACGGAAGGTCCGGGCGTTAGCCGGAGTGATGGGGTGTAAAGGGAGCGTAGGCGGGCTTGAAAGGCAGCGGTGAAATCCGGCGGCGCAACCGGGGGATGGCAGGGGATAGTG
+
-8@AC>=5:5)87889:<:::::=9C,,CC?CAAFAC4BBC==BC:,A=FA7EA:+?FD+=E>>+>6=FDCBBA,@CFFF@:>>CG>*>1<@D<@>>,,8<FF,3=CCCF,3@<,CEGGGG*C<<FGGG@FGGGC*<3A+<5;C;C+<?CFFGFF8>@4*:5:*28+3<+<+1/;9@5670*5):<)99*9<8>EEFG*9>DEE*>5)77:6188)*4***37>/0**.8:F613)--.930-03))()(.76(4::*)4-73?<-)557)7>,)*03(,759F(7(-2038(491).().
@M02996:162:000000000-B87FG:1:1101:25436:3754 1:N:0:TAGCGCTC+GTAAGGAG
CCTACGGGTGGCAGCAGTGGGGGATATTGCGCAATGGGGGAAACCCTGACGCAGCAACGCCGCGTGCAGGATGACGGCCTTCGGGTTGTAAACTGTTGTCGCAAGGGAAGAAACAAATGACGGTACCTTGTGAGAAAGCTCCGGCTAACTACGTGCCAGCAGCCGCGGTAATAAGTAGGGAGCGAGCGTTGTCCGGATTTACTGGGTGTCATGGGTGCGTAGGCGGGGAAGCAAGTCAGGCGTGAACACTATAGGCTCAACTGATTGCCTTCGCTTGACACTGGTTTTCTTGAGTGTAGTG
+
8ACCCF8551)===8;=<;,6888BCEFDGGGGGGGGGDGGGGG<FFGGGGEGFF<FGGGGGGGFGEGFGGGGG9FF7F+EE=F@FGGGGGGGGA@FAF,?+@FDFGGFGGGGGGDD>,,@FF@:+>3,,7FCF>=D,,8>@C***@D,EB>BGF*>,;:B72,*:C8EGEG7++2+<91?DFD/)9C//9E70::)9CFG>F4C<77<:7+:=3C7(>7>EC67;EG05D44?B@).**(98515*6*5(@)6)()**)(*,))).)1)*58<3/70..59)(..4()..))).5/6<)(
@M02996:162:000000000-B87FG:1:1101:25421:3764 1:N:0:TAGCGCTC+GTAAGGAG
CCTACGGGTGGCAGCAGTGGGGGATATTGCGCAATGGGGGAAACCCTGACGCAGCAACGCCGCGTGCAGGATGACGGCCTTCGGGTTGTAAACTGTTGTCGCAAGGGAAGAAACAAATGACGGTACCTTGTGAGAAAGCTCCGGCTAACTACGTGCCAGCAGCCGCGGTAATACGTAGGGAGCGAGCGTTGTCCGGATTTACTGGGTGTAAAGGGTGCGTAGGCGGGGAAGCAAGTCAGGCGTGAAAACTATCGGCTCAACTGATAGCCTGCGCTTGAAACTGGTTTTCTTGGGTGAAGTA
+
88CCCE5581)====;;==;;88@CFFFGGGGGGGGGGGGGGGGGGGGGGGGGDGGGGGGGGGGFGGGGGGGGGGGGGGGGFFGGGGGGGGGGGGGGGGGGGFGGGGGGGGGGGGGGGGGGGGGGGGGGGGGGFGGGGGGGGGDGGGGGGFFGGFFGGGGGGGG7EEGGGGGGGGGGGGGC>:BC<CDGE5?FFGG5CGFGGGFGGFFBFGDCFDCC?GGFGGGGFGD9DGF?BB=AFFGBC:>0@F4*)46<:9>?GFF(62).)).0-2.36;5<,.9279(67<(:4)))(-805:6)
@M02996:162:000000000-B87FG:1:1101:24851:3771 1:N:0:TAGCGCTC+GTAAGGAG
CCTACGGGAGGCTGCAGTGAGGAATATTGGACAATGGATGGAAGTCTGATCCAGCCATGCCGCGTGAAGGATAGATGCCCTACGGGTTTTGAACTTCTTTTGTACGGGGGCAATAAGGGCCACGCGTGGCCCGATGAGAGTACCGTACGAATAAGCATCGGCTAACTCCGTGCCAGCAGCCGCGGTAATACGGAGGATGCGAGCGTTATCCGGATTTATTGGGTTTAAAGGGTGCGTAGGCGGCTTGCCAAGTCAGCGGTGAAATCCGGGCGCCCAACGCCGGAACTGCCGTTGAAAATGG
+
8ACCCB==51)==;=;==;==;CCFGGGGGGGGGGGGGGGGGGGGGGGGGGGGGGGGGGGGGGGGGGGGGGGGGGGGGGGGGGGGGGFGGGGGGGGGGGGGGGGGGGGGGGGGGGGGGGGGGGGGGGGGGGGG:EGGGGGGGGGGF@EGGGGGGGGGGGEGGGGGGGGGGGGGGGGGFCFGG>DGDGGGGGGGFGGFGGFGDEDGGFFFFFGG>F564FGFFGC=;FGFFGFFFFF6(<35>>>>>>?CFFF9A)),>D695<AFFBFF9)434>E>B<9389146?<<?>:8?<A9))58
@M02996:162:000000000-B87FG:1:1101:19967:3782 1:N:0:TAGCGCTC+GTAAGGAG
GCTACGGGTGGCAGCAGCTAAGAATATTCCGCAATGGACGAAAGTCTGACGGAGCGACGCCGCGGGGATGATGAAGGCCGGAAGGTTGGAAAATCCTTGTATAACGGAGGAATAAGTAAGGTGAGAGAAACGCCTGATGGTGACTGTAGGTTATGAATAAGCAACGGCTAAGTACGTGCCAGCAGCCGCGGTAACACGGAAGGTGCGAGCGTGGTGCGGAAGGATTGGGCGGAAAGGGCAGGGAGGCGGGGGGGCAAGCTTGGGGTGAAAACCCGGAGCGGAACGCCGGAATTGCGGTGAG
+
-8,8@:1):)1=;8=;;=6;<;;@;@66EFEF:@:CDCCB@CCCCC,CAECCC>8@@@C@+78>+7@=???BA<?EEEFEEFGGG::B+=??DBCFEA,CF<FDC+6=>EEC,CFF;FEGG,@FGGGGGGGGGG,*63@EDEGF,?4DFF;,?2>;C,=;C=EC>CEG5BF,4=F:6;*::<:;CC>DCED137<F?D3@DD*0<27@B7C**00/*4<><**><?EF?FC)49;FFF3F0D0F4>79G(()(-498F*))8339(4:?<*,42<>.2-((7973604>F91)5)3524,.
@M02996:162:000000000-B87FG:1:1101:19564:3795 1:N:0:TAGCGCTC+GTAAGGAG
GCTACGGGTGGCAGCAGTGGGGGATATTGCACAATGGGGGAAACCCTGATGCAGCGACGCCGCGTGAGTGATGAAGTATTTCGGTATGTAAAGCTCTATCAGCAGGGAAGAAAATGACGGTACCTGACTAAGAAGCACCGGCTAAATACGTGCCAGCAGCCGCGGTAATACGTATGGGGCAAGCGTTATCCGGATTTACTGGGTGTAAAGGGAGCGTAGACGGCATAGCAAGCCAGAGGGGAAATGCGGGGGCTCAACCCCGGAACGGGATGTGGAAAGGGTAAGCCAGAGAAACGGGGGG
+
-88?C?=5=00;;8=;;==;;@:@8C6<CFG@CCEACDDDFCDFFDFDFCC@EEC@@@CF>>@>+>BCCCECECEE<CBE,CFC8B<F,A?ECFCFF<,:FFFGEFDFEGGDFG=FGFGGGGGGGFGF,CFFDGGGGGGGGGDGGG7EGGEGGGFCDF97,3@EG8EGCEGG2B;4=,4==C52::2>;CCGCB***@FA:CF.;)9@FCFC5@:C/41<BED):)<>0@>>26?7?(897<6>)969CBFE2(38BC4<FB96>B(4),)((.*+1)(.()..))((.(.(((,-7(((,
@M02996:162:000000000-B87FG:1:1101:16504:3795 1:N:0:TAGCGCTC+GTAAGGAG
CCTACGGGTGGCAGCAGTTAGGAATATTGGTCAATGGGCGGAAGCCTGAACCAGCCAAGTCGCGTGAAGGATGAAGGTATTATGTATTGTAAACTTCTTTAGCAGTGGAGTAATAAGGAGCTCGTGAGCTCTGATGCAAGTACACTGAGAATAAGGATCGGCTAACTCCGTGCCAGCAGCCGCGGTAATACGGAGGATCCGAGCGTTATCCGGATGTATTGGGTTGAAAGGGTGCGCAGGCGGCGTGTTAAGTCAGCGGTAAAATCGTGGGGCTCAACCCCAGCCTGCCGGTGATACGGGG
+
-88?C?85=0);;8=;;=,<<;;C;@<CEDC@@<CCDFEBCCCEFE,CAE@<@ECCCEE@9@@@68BDGFDFEAEEFBE?,E9C,CCCEA@?EGFEGE9FEFGGE5AAAF?=E5FGGGGGG<FFFGGGG,D<EGFGGGGGGDGGGFGGGGGDFGDCD,8>>D=EGGDDGC6ADFEGGGE@:939C3?D7CDGDEGGF*;ADDG>C:48)::ECE))09;@ACC:*.?:AFDE3;;B>F>C9D20(.)-*6<B-64<?GG41B4A)7:3@:GB64)<0,.81>(86(::87(--2).8(-1(
@M02996:162:000000000-B87FG:1:1101:25639:3800 1:N:0:TAGCGCTC+GTAAGGAG
CCTACGGGAGGCTGCAGTGGGGAATATTGGGCAATGGGCGAAAGCCTGACCCAGCGACGCCGCGTGAGCGAAGAAGGTCTTCGGATTGTAAAGCTCTGTTGACAGGGACGAAGAAGTGACGGTACCTGTCGAGGAAGCCACGGCTAACTACGTGCCAGCAGCCGCGGTAATACGGAGGATCCGAGCGTTATCCGGATTTATTGGGGTTAAAGGGTGCGCAGGCGGCTTTTTAAGTCAGTGGTCAAATCGTGGAGCTTAACTCCATCCCGCCATTGATACTGGAGAGCTTGAGTGCGGTGGG
+
8@CCCF8:8)0====;=;=;;88@CAFEGGGFGGGGGGGFFGGGGGGGGGFGGACC@FGGGGGGFGGGGGGGGGGGGGGGGGGGGGGGGGGGEGGFGGGGGGFFGGGGFFFFGEFFFGGGGGGGGGGGFDFGGGEFEGGGGGGGGGGGFGGGGGCF,8?DFGDECEEEGGGGFGG=GGECFF=>EGGCDECCC>E:5C=FGGGFF)8.<9DFG>FG*775>C=<E:C7:?=744<0)69:4:37>FFFGFF5(331><:<<F?:<:0<>9D132*+*)).-???41,).4().4-4;?(4(
@M02996:162:000000000-B87FG:1:1101:25621:3803 1:N:0:TAGCGCTC+GTAAGGAG
CCTACGGGAGGCTGCAGTGGGGAATATTGGGCAATGGGCGAAAGCCTGACCCAGCGACGCCGCGTGAGCGAAGAAGGTCTTCGGATTGTAAAGCTCTGTTGACAGGGACGAAGAAGTGACGGTACCTGTCGAGGAAGCCACGGCTAACTACGTGCCAGCAGCCGCGGTAATACGGAGGATCCGAGCGTTATCCGGATTTATTGGGTTTAAAGGGTGCGCAGGCGGCTTTTTAAGTCAGTGGTCAAATCGTGGAGCTTAACTCCATCCCGCCATTGATACTGGAGAGCTTGATTGCGGTTGG
+
88CCCE>>51)8========;88BEFCFGGGGGGGGGGGGGGGGGGGGGGGGGGFGEGGGGGGGFGGGGGFGGGGGFGGGGGGGGGGGGGGGGGGGGGGGGGGGGGGGGGGGGGGGGGGGDGGGGGGGGGGGGGGGGGGGGGGGGGGGGGGGGGGGGGGGGGGGGGDGGGGGGGGGGGG7CFFBEGGDGGCGFEEEEDGFFGGFG<57@FGGGFFGGFGGFGCDE>GG7FGFFF<B>A@:3:39>FBBGF:B6?BFBCGAAFB:6<??BBG03<=+9<<AA4((.8:<?:.46<<<DF04(
@M02996:162:000000000-B87FG:1:1101:12380:3817 1:N:0:TAGCGCTC+GTAAGGAG
GCTACGGGTGGCTGCAGTCGAGGATCATTTGCAATGGGGGAAACCCGGACAAGGCGACGCGGCGTGGAGGATGACGGCCTTCGGGTTGTAAACTCCTGTCATAAGGGAACAGGCGAGGGCGCCCAACACGCGCCTTAGTTGAGTGTACTTTAAGAGGAAGAGACGGCTAACGCTGTGCCAGCAGCCGCGGTAAGACAGAGGTCTCGAGCGTTGTTCGGATTGACTGGGCGGAAAGGGCGCGTAGGCGGCGAAGCGGGTCGGAGGTGAAATCACCGGGGCCAACCCGGAAAGGGCGGCCGAA
+
688AC?=5:)0==88;;==888:@,;66,6<C<@FAEFDDDCCFGE+@B@@A:::@@CCF@=@>7>FCFDCFEE?CFFGE<<DCEB8CB?AD?FFGGF,BF9FGFGDDF@FEGFGGGGGGGGFGGGGGGGGGGGG7BF,3?CF,?@CF,,BFGFCCC=<CC<CBFGE8=CF*9*=/?CF:C9:@ADDDGG9EG*<CFFFFF2:6+9?DD5/*100:99<90*2:+=FF1D379>BFF<>9413>?476593>>0>(9*)497(4(46<6):)5(8>:(-44F:??>B>FFB::0>95-3,-
@M02996:162:000000000-B87FG:1:1101:21172:3821 1:N:0:TAGCGCTC+GTAAGGAG
GCTACGGGTGGCAGCAATTAGGAATCTTGCGCAATGGGGGCAACCCTGACGCAGCGACGTCGCGTGTCTGATGAAGTCTTTCGGGATGGAAAAGTCTTTTGGCAGGGAAGAATATAGACTGTACCTGCCGAATAAGCCCCGGCTAACTCCGTGCCAGCAGCCGCGGTAAGACGGAGGGGGCGAGCGTGGTCCGAATTTACGGGGCGTAAAGCGCGCGTAGGGGGTTGGGTAAGGCAGAGGTGAAACTCCGAGGCGCAACCTCGGAGTGCTTCTGAGACTGGCAGACTGGAGGGAGGTAGGG
+
-88?C?55>)1;;88;6;;<;;;@,66@CEF7@@,CDCDD@@CFGE8CACCBCC@@@CC688@>8>8:,C?,A?AF,CB?,EFDEF=F+=<AEF?FGCAFGGGGEED=DGFC5F9FGGG5FBFEG<EFGGGGCGGGGGFGGGG+@EC,ECE@DF>ACEFCD7CCFG:EE,B??CE:CEDC*775*99>D:>::BC*)*:6*9EB*>5>D>F<7.<)>-)1;*7>*0290)008017468C4>4@A?15047;>0((7ED<(0-47(-.*6*.).8+9))5:>?:?(.)4::?1?(4).)-6
@M02996:162:000000000-B87FG:1:1101:10888:3833 1:N:0:TAGCGCTC+GTAAGGAG
ACTACGGGTGGCAGCAGTAGGGAATATTGCACAATGGGGGAAACCCTGATGCAGCAACGCCACGGGTGGGAAGAAGCATTTCGGTGTGTAAACCACTGTCGTGAGGGAAGAAAGCTGGAGTTGTCCAGTTGAATGTACCTCGAAAGGAAGCACCGGCAAACGTCGTGCCAGCAGCCGCGGGAAGACGAGGGGGGCAAGCGGTGTGCGGAATCACTGGGCGTAAAGGGAGCGCAGGCGGAAGTGCAAGCGGTCGGGACAATACCGGGGCCCAACCCGGGACCTGCAGACCGGACGGCAAGGG
+
-88AC?55=0)=;8=;;=;<;8;C;C,CEFFFFAEEFFDEEDCFGECFF@AEFECFEFEF768@+@+8CEDGGEFF=FCC,@FD8FFF<BDEFGGGGG,EFFGGEGGEF+FFFGG9FGFGG8FFEGGGC5@FGEFEEFG,EBEFFGGGGGGGGGECEGDFF>DGG:EGG=CFFCD4B;:CC7:):CDCDGGG*8EEFGGF)9><EGBFF@*+07*:F11C./57C?17:3CDF>FB9;B97*./:FF?G>2),4(46FG<<?:BBFBF32C?:?5*.143?)48874:,7>;903()(-(-
@M02996:162:000000000-B87FG:1:1101:9472:3852 1:N:0:TAGCGCTC+GTAAGGAG
GCTACGGGTGGCTGCAGTGAGGAATATTGGTCAATGGACGGAAGTCTGAACCAGCCATGCCGCGTGAAGGAAGACGGCCCTATGGGTTGTAAACTTCTTTTGCTGTAGGGTAATAAGCCCCATGCGTGGGGTGATGAAAGTATAAGGCGAATAAGGATCGGCTAACTCCGTGCCAGCAGCCGCGGTAATACGGAGGATACGAGCGTTATCCGGATTGATTGGGTTTAAAGGGTGCGTAGGCGGAGGAGTAAGGCAGTGGTGAAAGAACGTAGCTCAACTAGGAGGCGGCCATTGATACGGG
+
8888=?85:)1;;88;;==;;;;@,C,6CCC<@@@CCEFCCCCCC<6CAFCCEA;C@<CF9@8@+8CCFGDGFEC@CFFG,?,CDF=4@@@?EFC,FA,B9CE,,<5@AF:?F,FGGGFGGG8EFGEGGGGGEFAFGGGGDFADFFGCGGG=FGG3>,=>>=@CGG7DE>*@CFCE>CCC:?99C?CG7FCGDFGGF*;A8CEDC78>)3:CCB)**.**9@7/2)3>AFFF(::D1::D2>27,<>?*5<@,1:<3CG)8B<D)2(4)(221-*21()()92:?:17(47(.64)94(3(
@M02996:162:000000000-B87FG:1:1101:9482:3870 1:N:0:TAGCGCTC+GTAAGGAG
GCTACGGGTGGCTGCAGTGAGGAATATTGGTCAATGGACGGAAGTCTGAACCAGCCATGCCGCGTGAAGGAAGACGGCCCTATGGGTTGTAAACTTCTTTTGCTGTAGGGTAATAAGCCCCATGCGTGGGGTGATGAAAGTATAAGGCGAATAAGGATCGGCTAACTCCGTGCCAGCAGCCGCGGTAATACGGAGGATACGAGCGTTATCCGGATGTATTGGGGTTAAAGGGTGAGTAGGCGGATGAGTAAGTCAGTGGTGAAATATCCTAGCTCAACTAGGAGGCTGCCATTGAGAACGG
+
8686@?)):0);688;;;=;;;;@,CCCEFD<<<CCFEFCDCCEC<,CDFFDFFCCEADF,8@B+@FCFCEFGC<BBCFGF<,CDFF,@@?CEFF9F,5BEFG9B??@?F,AE,CFGGFGGG,AFGGGGGGCCEDGGGGGFF9DFDGFGGG@EFFC>=?>:+@CGGAFFC*ACFGFBF?CECBADCGG7EFGGFGGF4C;<CEFC83>)3CCCA8575**9:E)*)::<FFB(8(0-6=;7DB3(5)40.)0))).)<C)4=<<)6))*)2-5)/39().5?>?0:(4(.5)..))<2)-(
@M02996:162:000000000-B87FG:1:1101:24702:3884 1:N:0:TAGCGCTC+GTACGGAG
CCTACGGGAGGCAGCAGTGGGGAATATTGCACAATGGGCGCAAGCCTGATGCAGCAACGCCGCGTGAGGGAAGACGGTTTTCGGATTGTAAACCTCTGTCTTCAGTGACGAACAATGACGGTAGCCGATGAGGAAGCCACGGCTAACTACGTGCCAGCAGCCCCGGCAACACGCATGTGACCAGCCTCATCCGGAATTACTTGGTGTAAAGGGGGCGCAGGCCGGTCGGCAAGATCGCGGGTCAGTTTGTTGGCCAGTCCCCTGACATGCCCTTTAAACTGCTGTTCTTTCGCTTAGGAAG
+
88ACCD8:)1)8==8=6=,;;88,CCFFEDCFFEFFC,,@@@C:FDFGFG9CFFGEFEGFGGGG>7:E,CEGG8FFGGFGGGDCF@GCGGGGGFGFGFFAF9?,C@9<EFGFE48EBECF@FEGCA+8=F,,3,>,@8DE++++>7<BA88@8>D3,**,,**@:***=*>C4*:CE94:,+;):*0*09+53)**.>:3:1AA0:A6++;9*))1/0)/)/*1*.2)(79:0()/3(7)-1(7(9*6*((0(,)((+2)55(-,5))1)2,2()+/)3)./4).46)5))(((((*))),
@M02996:162:000000000-B87FG:1:1101:24729:3891 1:N:0:TAGCGCTC+GTAAGGCG
CCTACGTGAGGCAGCAGTGGGGAATATTGCACAATGGGCGCAAGCCTGATGCAGCAACGCCGCGTGAGGGAAGACGGTTTTCGGATTGTAAACCTCTGTCTTCGGTGACGAACAATGACGGTAGCCGAGGAGGAAGCCACGGCTAACTACGTGCCAGCCGCCGCGGTCATACGCAGGTGACAAGCGTTATCCGTAATTACTGGGTGTAACGGGAGCGCCGGCGGGACAGCAAGTTAGCGGTGAAATTTCTGGGCTCCACCCCTAACCTGCCGTTCAAACTGTTGTCCTTGCGTTGAGTCAG
+
8ACCC>13)1)=88====6=;=88C,CEFD<FFGGGGGFFCGG7FGGGGF<FFFGGG@FGGGGGFGGGCGGGG8FGGEGGFGGGGGGGG,EF9EEFGGG,CAA?EFGGGGGGE+AE:AFF:F7F>D8::@EGG+D888,>BEGF+>,@,,*>:FFG?:*5:;48<C/*424C<*//B*=+AF+=@7CDCGC+/)/AAFFFGFG>*50=7*97*0)/50)))/*1>)2938*7(.)0))81-),7:FFB0)6*22((-+92(),(486-70F(48)31).)-063()))-)(,((-(96)..
@M02996:162:000000000-B87FG:1:1101:24711:3903 1:N:0:TAGCGCTC+GTAAGGAG
CCTACGGGAGGCAGCAGTGGGGAATATTGCACAATGGGCGCAAGCCTGATGCAGCAACGCCGCGTGAGGGAAGACGGTTTTCGGATTGTAAACCTCTGTCTTCGGTGACGAACAATGACGGTAGCCGAGGAGGAAGCCACGGCTAACTACGTGCCAGCAGCCGCGGTAATACGTAGGTGACAAGCGTTATCCGGAATTACTGGGTGTAAAGGGAGCGCAGGCGGGACAGCAAGTCAGCGGTGAAATTTATGGGCTCAACCCATAAACTGCCGTTGAAACTGTTGTTCTTGAGTGGAGTAGG
+
8ACCCB8)81)=========;88BCFGGGGGGGGGGGGGGGGGGGGGGGGGGGFFFGGGGGGGGCFGGGGGGGGGGGGGGGGGGGGGGGGGGGGGGGGGGGGGGGGGGGGGGGGGGGGGGGGGGGGGGGEGGGGGGGGGGGGGGGGGGGGGGFGGGGGGGGGGGGGGGGGGGGGGGGGGGGGFFGGDGGGGGGFGGFGGFGGGFGGDFFFGGGFFGGFDGEEGGGFGGFFGFFFBFABFD<DB@609>F)5??FFBFGGBFEF04AFA??GFFB:87>DBFB<<8?F>A))..5:?732:)
@M02996:162:000000000-B87FG:1:1101:5486:3905 1:N:0:TCGCGCTC+GTAAGGAG
CCTACGGGTGGCAGCAGTGAGGAATATTGGTCAATGGGCGGAAGCCTGAACCAGCCAAGTCGCGTGAAGGAAGAAGGTCTTATGTATTGTAAACTTCTTTAGACGGAGAGTAAAAAGCGCCGCGTGTGCGGTTATGCTTGTATGCGAAGAATAAGGATCGGCTAACTCCGTGCCAGCAGCCGCGGTAATACGGAGGATCCGAGCGTTATCCGGATTTATTGGGTTGAAATGGTGCGCAGGCGGCAGATTAAGTCAGCTGTTAAATGTTGAGGCTCAACCTCATCCCTCCCTTTGTTCCTGG
+
8ACCCAD=81)===8;==;;;;;CFEGGGGGGGGGGG@GGEGGGFGGGGGGGGFGFGDFEGGGGFG=FFGGGGG<FGG99CFDG,,EDAFGGGFGEE<FF<C,9B++8@+,99,9?F@=@F+>8>=+6,3++++8@3,,8@=,@D++3BEFE;BFCECFE5CC@CEGFFEGCGG?CGGGGGGEECGDCF:@EEAGG>49;49>0?9>5FFCEGF:D4<CGFGGGG)3CA*:*).).(4B:(13)()).;9)9<<)-)+9:28A)4<).9-*.(,829<(..).66023?((...-(*.)6.
@M02996:162:000000000-B87FG:1:1101:23363:3917 1:N:0:TAGCGCTC+GTAAGGAG
GCTACGGGTGGCAGCAGCAAGGGATATTGGTCAATGGGGGGTACCCTGAACCAGCCATGCCGCGTGAGGGAAGAAGGCCCTACGGGTCGCAGACCTCTTTTGCCGGGGGATAACGCGCGCCACGGGTGGCGCGGTGAAGGTACCCGGAGAATAAGCATCGGCTAACTCCGTGCCAGCAGCCGCGGTAATACGGAGGATGCGAGCGTTATCCGGATGTATTGGGTTTGAAGGGGGCGCAGGCGGGGTGTTAAGGCAGCGGTGAAAGGCGACGGCGCAACCGGAGACGTGCCGGTGCTACTGG
+
-6,8@:00:1),;886;=;;;96@;CE9@DC@AACCFFDG++8B5,BDDF-+AA4B<E?F<>@C+@BB<C:FEBFECF>@FF,=BCC@<@<<>F@,@,,@,>8,>C@EDE:4B?F@E@CFCF*<*2/2/:8;8>2?CFECC9<?@:CEEDF+3<@9FFDEDD*;<8<CF>/:C5E?EFCC5537=>DG7<7@=BGE3767DDG>CC>B44::75))2.:*9CC**8*24=D>(-4<(37/3C9@9).(1:6B)1:3,:3-7>?FA((471/21(.:7(437)4((---((-((-()/6)32
@M02996:162:000000000-B87FG:1:1101:23341:3918 1:N:0:TAGCGCTC+GTAAGGAG
GCTACGGGTGGCAGCAGCAAGGGATATTGGTCAATGGGGGGAACCCTGAACCAGCCATGCCGCGGGAGGGAAGAAGGCCCTACGGGTCGCAGACCTCTTTTGCCGGGGGATAACGCGCGCCACGTGTGGCGCGGTGAAGGTACCCGGAGAATAAGCATCGGCTAACTCCGTGCCAGCAGCCGCGGTAATACGGAGGATGCGAGCGTTATCCGGATTTATTGGGTTTAAAGGGTGCGCAGGCGGGGTGGGAAGGCAGCGGTGAAAGGCGACGGCTCAACCGGAGCAGAGCCGTGGATACTGG
+
-8@ACB=5:11;=8=;;=;;;:86,C6EDFF<@<C@CFDC++8BBC@EFGFFGFB??FCFFBFE+=FEEG@EEFEFF<DG+@@CEG><F*<:>FC7D>9;FCDCCEGGDE7CF2CBCGEEEGGE8C+@ECEEGG?>EFEF+<C@CEGGGEFFDCE?EC<?CD*?EG+<6CGCC89FDGGGFGB>?9CD>EGGGFGDB*2<DDGFEC>B)@>ECD@*26*29FF9*7C7<FCB<??F>>ECBG9BB)5().5>(4<:0CC8>F<>F:?0)4791()+0(429)40,.(-436:((-592)4:
@M02996:162:000000000-B87FG:1:1101:11053:3918 1:N:0:TAGCGCTC+GTAAGGAG
GCTACGGGTGGCAGCAGTGGGGAATATTGGGCAATGGGGGCAACCCTGACCCAGCAACGCCGCGTGAAGGAAGAAGGCTTTCGGGTTGTAAACTTCTTTGACGAGGGACGATAATGACGGTACCTCGAAAACAAGCCACGGCTAACTACGTGCCAGCAGCCGCGGTAATACGTAGGTGGCAAGCGTTGTCCGGATTTACTGGGTGTAAAGGGCGGGTAGGCGGGATGGCAAGTCAGATGTGAAATCTCCGGGCTTAACCCGGAAATGGCATTGGAAACGGTGGGGCGGGAGGATCGGAGGG
+
88@BC?8)80);688;;=;;6@@@;C6@ADGDFCECECCC@BCFEE8EDFCECECCDFEF7@@B+>BDGGFGGFFFFG=C,AFDEFFG?@AEEECFF9,CFFGGEGDEFGG+CFDFGGGGFGGGGGGGGGGG@DDFGGGGGGGGFGAEGGFGGGGE8F9D,9>EG/CE:BGF?:CE+<7==F>AE**:1<+CCD:/6CD+:CF0;/9FF?FE*7)7)-7<=E=950/94?=F64AF<)906::=-7*-:707(((5<97:;>6>>>)2)40)).99=((4-)-(-8((429(,(.3BB,(-
@M02996:162:000000000-B87FG:1:1101:14632:3986 1:N:0:TAGCGCTC+GTAAGGAG
GCTACGGGTGGCTGCAGTCGAGGATCATGGGCAATGGGCGAAAGCCTGACAAGGCGACGCGGCGTGGAGGATGAAGGCCGGCGGGTTGTAAACTCCTGGCATAAGGGAACAGGCGAGAGGTGCTAATACCACCTTGAGTGGAGGGTACTTTAAGAGGAAGGGGCGGCTAACGCGGGGCCAGCAGCCGCGGGAAGACAGAGGCCAAGAGCGGGGTTCGGAGTGACTGGGCGGAAAGGGCGCGTAGGCGGCGAGGCGTGGCAAGGGGGAAAGCTCCGGGCGCAACCCGGAAAGTGAGCTGGAA
+
866?@:8):)16;866;;;88867,;66,-:,@<,CACCBBC@CE<,E@EDC:968@@@@@:+>+8@=FDCBE<<EE<F++>@CE@+C+=3@<@DGGE,3D9FFCFFFF:DC@DFFGGFE<FC9<FFGGGGGGG7BFG;,=:F*=*><+++??FF<>=<+1/1=FGG5:@C*9>E5CCC7C5:>*9DDDG)?C)A??GGFD<:>@F7<?5)*10)199<)0*02+9EC1D3;74:F43>1-),047<9)34772;(4*1.4>6:(--4)3*)..8C>0(,->1:(91(92:-6)53*(.,,
@M02996:162:000000000-B87FG:1:1101:10344:3995 1:N:0:TAGCGCTC+GTAAGGAG
GCTACGGGTGGCTGCAGTGGGGGATATTGCGCAATGGGGGAAACCCTGACGCAGCAACGCCGCGTGCAGGATGACGGCCTTCGGGTTGTAAACTGTTGTCGCAAGGGAAGAAACAAATGACGGTACCTTGTGAGAAAGCCACGGCTAACTACGGGCCAGCAGCCGCGGTAATACGGAGGGGGCAAGCGTGGTCCGGATTTACTGGGTGGAAAGGGCGCGTAGGCGGGAGAGCAAGGCAGGCGGGAAATACCGGGGCTCAACGCCGGAGCTGCGAGGGAAACGGGTATGCTTGAGTATCGGG
+
6886@?55>00;=886;;=;;7@@8C;<CFFFC@@CCFDDEDFFGE8EFFD@CC@ECFEF7>@>7>B@FGEGFFB?CCF+,,BCC:4C+@?BFFF<@F4CFEFE@FDEFGGFGFGGG9FGGGG7FFG,@E,@EFBFGGGGGFGGG@CEG,?BE*::BCC<B8B;CCEE>:C+;>C*=77*750<8CCD**123?EEF***0:+9?F.7)7CC7>B3C99/0277C@EC1<D5>B?)447)-9(:2@>);447>9F>(AC>B)2349393,>073)*0(.((04((-)()-)),5)6*)-2(
@M02996:162:000000000-B87FG:1:1101:16840:4012 1:N:0:TAGCGCTC+GTAAGGAG
ACTACGGGGGGCTGCAGTGGGGGATATTGCACAATGGGGGGAACCCTGATGCAGCGACGCCGCGGGAGTGAAGAAGTATTTCGGGATGTAAAGCTCTTTAAGCAGGGAAGACAATGACGGTACCTGCAGAATAAGCCCCGGCTAACTACGTGCCAGCAGCCGCGGGAATACGTAGGGGGCAAGCGTTATCCGGATTTACTGGGTGTAAAGGGAGCGTAGACGGCATAGCAAGTCGGAAGGGAAAGGTAGGGGCGTAACCCCGGAACTGCGTTGGAAAAGGGTAGGCTGGAGTAGCGGAGGG
+
8884@?5888088889:::9:4:8+49,9CFEFA,E@CCDDEEFF7@C33=BEB8<<<CB*<<<*8:C;;:<<<CC,3,,<:@E*:?C,:00:C+CF79FGGFECEC;8CGEFG9CG9EGGGGFGGGGGGG+<EFFFGGGGE8?EC?FGE*CEGG88@<6872:E*1:*<+:*0;5ACD*217)2/19/CCG57*1/:F62>F);)9=?FFD5>>D)-9<6;59C)<:0B*7)62:9(5*(/.80>*69:85,((-8**84326>9),*(1(4()29(.80.,4:>4,3:7,2)6779612
@M02996:162:000000000-B87FG:1:1101:14008:4080 1:N:0:TAGCGCTC+GTAAGGAG
GCTACGGGAGGCTGCAGTGAGGAATATTGGTCAATGGGCGCGAGCCTGAACCAGCCAAGTAGCGTGAGGGAAGACGGCCCTACGGGTTGTAAACCTCTTTTGCGCGGGAATAAAGTCAGCCACGTGTGGCTGTTTGCATGTACCGCGGGAATAAGGACCGGCTAATTCCGTGCCAGCAGCCGCGGTAATACGGAAGGTCCGGGCGGTATCCGGATTTATTGGGGTTAAAGGGAGCGCAGGCCGCCTTTTAAGCGTGTGGTGAAATGCGGGCGCCCAACGGCCGCACTGCAGCGCGAACGGG
+
-88=C?5:::18=;8;;==;;;CE;C9<EFFECACCCFFBCCBCFF<EAECFDECCCEF6@CCB6@CCFDCGGDECCFGG,A=BEG@8>CBCFGG8FD<FCFGGEGCDBFFAFGG<FFGGGGGG=FDGGF8F8=DFGG9FGEGGGGGGGGG:FGECCD@B>C:EG7=CFF,CD>F<CEE7C<:5E:>D+CCFDBGEF*:99DG>E)8B)=GGC<)**.209@C)2):CAFGF??BEFFBG>73)4)0.*6:=)4,4(*9,4=?D)6)4>B)407:E5(4(7>2-27(.4.4.2(7959(46
@M02996:162:000000000-B87FG:1:1101:5790:4140 1:N:0:TAGCGCTC+GTAAGGAG
CCTACGGGAGGCTGCAATTAGGAATCTTGCGCAATGGGGGCAACCCTGACGCAGCGACGTCGCGTGTCTGATGAAGTCTTTCGGGATGTAAAAGTCTTTTGGCAGGGAAGAATATAGACTGTACCTGCCGAATAAGCCCCGGCTAACTCCGTGCCAGCAGCCGCGGTAATACGGAGGGGGCGAGCGTTGTCCGAATTTACTGGGCGTAAAGCGCGCGTAGGCGGTTTGTTAAGTCAGATGTGAAACTCCGAGGCTCAACCTGGGATTGCTTCTGATACTGGCAGACTTGAGGTATGTATGG
+
8ACCCEFFA8)====;===<=;;CEEGGGGGGGGGGGGGGGGGGGGGGGGGGGFFGCFGGGGGGFFGGGGGGGGGGGGGGGGGGGGGGGGGGGGGGGGGGGGGGGGFEEC@FGGGGGGGGGGGGGGGGGGGGGGGGGFGEEGEGGGGFGGCDFGGDGGGGGGGGDCEEE@FGGEEGGGGC5)07:3>DGGGFC35=>CFFGGG5/5>F::::C5@<C7)97+:DG>*9?FC64.:*-49C<26954@2614>70(43CG<2),41:0:B<D)66/<*6).8)(,47:))5>F?F)(*6:>F
@M02996:162:000000000-B87FG:1:1101:13841:4183 1:N:0:TAGCGCTC+GTAAGGAG
GCTACGGGGGGCTGCAGTGGGGGATATTGCACAATGGAGGAAACTCTGATGCAGCAACGCCGCGGGAGGGAAGAAGGTTTTCGGAATGTAAACCTCTGTCAGTAGGGACGAAACAAACGACGGCAGCCAAAGAGGAAGCCACGGCAAACGACGTGCCAGCAGCCGCGGTAAGACGGAGGCGGGAGGCGGAGGCCGGAATTGAGGGGAGAAAAGGGGGCGCAGGCGGGGCAGGAAGGCGGAGGGGAAAAACCGAGGCTAAACCGCGGAGGGGGAGCAAAAACCGAGGTGGAGGGGCGAAGAG
+
-8ABC@858508+88::::997=>+=?ADFGCCCB?C,<BCEFG?E9?F,?ECE<48FCFF>=>+5@BFDEGEACFD,83*7C:**>F>CCF,@CFGB3,,,,7<,:B*=F7C::<F*=C<<:*4:**/CFGG>G>F8CCCFG58**2C*8:/2/**<7;C<C*C8751//+0+;*/25//))0*/55)*1**.:E>D*9**08/1)0))22275))(11<CCC5>:),.1)((.)(-51(1-53))(1-27(23((+2)5)((-3(-)(1((()*0,(-(.((-0-((,(((-(-)44,,
@M02996:162:000000000-B87FG:1:1101:23688:4194 1:N:0:TAGCGCTC+GTAAGGAG
CCTACGGGAGGCTGCAGTGAGGAATATTGGTCAATGGGCGAGAGCCTGAACCAGCCAAGTCGCGTGAAGGATGAAGGGTCTATGGATTGTAAACTGCTTTTATTCGAGGGTAAAGGGAGGGTTGTGACCCTTAATGCAAGTATCGAAGGAATAAGCATCGGCGAACTCCGTGCCAGCAGCCGCGGTAATACGGAGGATGCGAGCGTTATCCGGATGTATGGGGGTTAAAGGGTGCGTAGGCGGATAATGAAGTCAGCGGTAAAAGAGTGGGGCTAAACGAGACCGAGCCGTTGAAACAGGG
+
-86?CA=>511,;;=;;;;;;;CCCE<9EE6,@@CDFFFCC:CCD8<EDFCDFFECCDFCFB@@7@FFGGD@FEEED,6C,?,CFCA,9C59EFF,,5,5B@,5,C<BCC+AEFG,:FEGG+,68?=:,4,=6,68CEFF=>BDBFD+3BD,@BDDFD6BC?+:C8,@CB6CC>DF>9CE>>>>EDDD@7DCDFGEE*2)9CE3::):5++=9>)/*6*27@C31):CAF7>4:6>-2<*,79@0)9)*--9)-:4)5C,(.6:A(466(146()<9:(4(<0439;96--(--6-*(404
@M02996:162:000000000-B87FG:1:1101:23700:4207 1:N:0:TAGCGCTC+GTAAGGAG
ACTACGGGAGGCTGCAGTGAGGAATATTGGTCAATGGGCGAGAGCCTGAACCAGCCAAGTCGCGTGAAGGATGAAGGTTCTATGGATGGTAAACTGCTTTTAGGCGAGGGTAAAGGGAGGGTTGTGACCCTTAGTGCAAGGATCGAATGAATAAGCATCGGCTAACTCCGTGCCAGCAGCCGCGGTAATACGGAGGATGCGAGCGTTATCCGGATGTATGGGGGTTAAAGGGTGCGTAGGCGGAGAATGAAGGCAGAGGTAAAAGCGGGGGGCTCAACCATACCGAGCCGGTGAAACGGGG
+
-8A?C?58)1)==;=;;=;;;;;;CEEDEFCCAAFDFFFEFDECFFCEFGCFGECCEEDCE@CC8@FFGGDEEEEEE,9C<<,CEAC6DE@CFFG,ED<EEE,,,@:=:C+AFGG9@GGGG+9=@@CC=<,4@,,8DFGG+8CA>CD6=BE,>FF8E@+>>>=>FFC7@:@@D6@ADCFGF959E?CDFFGGGFGGE*96?CEAEC5=.+3>D>5<D93+.CE/*.:C>?7>8:(>-3<><<2>18:)*44F((1117>538<4<:B9:0C>B2)<724(.91.41;(1,(,4-8)/--14
@M02996:162:000000000-B87FG:1:1101:24634:4208 1:N:0:TAGCGCTC+GTAAGGAG
CCTACGGGTGGCAGCAGTGAGGAATATTGGTCAATGGGCGAGAGCCTGAACCAGCCAAGTAGCGTGAAGGAAGACTGCCCTATGGGTTGTAAACTTCTTTTGTGCGGGGGTAAAGTGGTCCACGCGTGGTCCATTGCAAGTACCGTACGAATAAGCATCGGCTAACTCCGTGCCAGCAGCCGCGGTAATACGGAGGATGCGAGCGTTATCCGGATTTATTGGGTTTAAAGGGAGCGTAGGCGGGCGATTAAGTCAGCGGTTAAATAGTGTGGCTCAACCATGCCTTGCCGTTGATACTGGT
+
8ACCCA5581)========;;;;;CFGGGGGGGGGGGGGGGGGGGGGGGGGGGGFFFGGGGGGGFGGGGGGGGGGGGGGGGGDGAFGGGGGGGGGGGGGGGGGFGGGGGGGGGGGEFGGGGGFGEGGGGFGGGGGGGGGGGGGGGGFGGGGGGGGGGGGGDDEECFFGGGGGGGGGGGGGCDFFCDGGG+;EG>EGFGGFDGGFGGFFFFGGG3>*9<CGFGGCE:FFBFGFF?9DBFFG<9>)1>;95:<FD>42:GG:B)6<<<))*.28:3)<=8:?>F7?2.)(493::(64@<AB4
@M02996:162:000000000-B87FG:1:1101:24648:4225 1:N:0:TAGCGCTC+GTAAGGAG
CCTACGGGTGGCAGCAGTGAGGAATATTGGTCAATGGGCGAGAGCCTGAACCAGCCAAGTAGCGTGAAGGAAGACTGCCCTATGGGTTGTAAACTTCTTTTGTGCGGGGGTAAAGTGGTCCACGCGTGGTCCATTGCAAGTACCGTACGAATAAGCATCGGCTAACTCCGTGCCAGCAGCCGCGGTAATACGGAGGATGCGAGCGTTATCCGGATTTATTGGGTTTAAAGGGAGCGTAGGCGGGCGATTAAGTCAGCGGTTAAATAGTGTGGCTCAACCATGCCTTGCCGTTGCTACTGGG
+
8ACCCB:)01)========;;;;CFGGGFFGGGGGGGGGGGGFEGGGGGGGGGGGGGGGGGGGGFEGGGGGGGDGGGGGGGGGGGGGGGGGGGGGGGDFFGGE@FGGGGGGGGGGGGGGGGGGFFGGDGGGGGGGGG;FFGGGGGFFGGG>FG,>FGGGGGDGGGGFGGGGGGGFGGGGGGGFFGGGGGGGGEEGEEG4AGC57?DEFFFGGD3><FAGGFGGGG:?F<F*58<>E>?)989(;;BD>FBFFA<9<?GC?F)9<>ABA4<76??FGFFF:?78:9ADBF0,-4(6592<>(
@M02996:162:000000000-B87FG:1:1101:19909:4251 1:N:0:TAGCGCTC+GTAAGGAG
ACTACGGGTGGCAGCAGTGGGGAATATTAGGCAATGGGGGAAAGCCTGACCGAGCAACGCCGCGTGAAGGAAGAAGGCCGGAGGGTTGTAAACTTCTTTTGTGGGGGAGCAATAAGGCGTACGAGAACGACGATGAAAGGAGACCACGGATAAGGAACGAGGAACGCCGAGCCAGGAGCCGCGGGAAGACGGAAGATGCAAGGGGTGACCGGAGTTAGGGGGGTTAAAGGGTGCGGAGGCTGTGGGGCAAGGCGCGGGGGAAATGCGGAAGGCCGACGCCGGAACGGCGGAGGGGACGGGG
+
-88?CA=5011=;8=;;6=,,78@;CCE@<FEAC@@C8,@8@A,,;@ECF-@C>8+CC@F+@8>+>8CC=A<E=CEEBF=C++64B9F+@?B,57EF9,C,E<++4=>>+>B,EFGGAEC@@C+C+>,+*4@:*@5,2?::,>6621***4=EF,>,4/**)3BFD5?C71/:</*/:=C*).)1/9<F*95*)*21::?FF*75*)))/95500*06*17CEC=59*6*7.,((0-75*(9(),>7(1(4)((((,2134).).-(3)->((.)*)-9(4)47>01914(,-,-4),--(
@M02996:162:000000000-B87FG:1:1101:14618:4291 1:N:0:TAGCGCTC+GTAAGGAG
GCTACGGGGGGCAGCAGTGGGGAATATTGCGCAATGGGCGAAAGCCTGACGCAGCGACGCCGCGTGAGGGATGAAGGTTTTCGGATCGTAAACCTCTGTCAGAAGGGAAGAAGGTATATTGTGCCAATCAGCAGTATATTGACGGTACCTTGTGAGAAAGCCACGGCTAACTACGTGCCAGCAGCCGCGGTAAGACGGAGGTGGCAAGCGGTGTCCGGATGTACTGGGGGTAAAGGGCGCGTAGGCGGGAGAGCAAGTCAGTCGGGAAATACCGGGGCTCAACTCCGGAGCTGCGAGGGAA
+
886?C?5==)188889:<:9978=:A,<@EF:=:+?CFBCCDCCFA,ABFE@C>6>>CCF>>8>35@CFDEFC<BCF?,,*,><C*CF<BCCCFCFGC,@FGGGEFDCCGGGGGBF<F,7?<CFGGF<FGGFGGBC+C>,BFFGGGGEG79A3AE@@FFFE5CFEGG5CCF+CFG*;5:9<9:>;CGDGG5CC7F?>*97C1AF*7?F55)2109DC9<*)+0:+9EF(718(:<FF<@74)-7?4<951-)4:>??3*.6*)41,47).:>BFFG@((-.=7).3?B:7-...1()(--.
@M02996:162:000000000-B87FG:1:1101:21750:4310 1:N:0:TAGCGCTC+GTAAGGAG
ACTACGGGGGGCTGCAGTGGGGAATATTGCACAATGGGGGAAACCCTGATGCAGCGACGCCGCGTGAAGGAAGAAGTATCTCGGTATGTAAACTTCTATCAGCAGGGAAGAAAATGACGGTACCTGACGAAGAAGCCCCGGCTAACTACGTGCCAGCAGCCGCGGTAATACGTAGGGGGCAAGCGTTATCCGGATTTACTGGGTGTAAAGGGAGCGTAGACGGCATCGGAAGTCTGATGTGAAAGGCAGGGGCGCAACGCCGGGACTGCATTGGAAACTACGAAGCTTGAGTGCCGGAGGG
+
-88AC?851))68889:::9:88=:A9EEFFDC@?BDFDDEECFGEDFF?D?DE:=:@>F@>=>+>FCFGAEFCCF8@@F,@FF3D@F,@ACCEGGG;,8DFFFAFC<CGGDFGCFGGGGEGGGGGGF*CEGGGGGGGGGGGDGGGGGGGCGGGCC8F<0;7?EG8CG?CGF7CGGGGGCC5>.;97C5FGGDF5/7DG4:FG):9?B@?GGDDDG3:<DFE=CC567(87@8>)9<292.:49AF>?DBFF909>>C)99.-999087<*.57@C4().5@F?:(.)484-5264<>329
@M02996:162:000000000-B87FG:1:1101:12126:4355 1:N:0:TAGCGCTC+GTAAGGAG
ACTACGGGAGGCAGCAGTGGGGAATATTGGGCAATGGGCGAAAGCCTGACCCAGCAACGCCGCGTGAAGGAAGAAGGTTTTCGGATTGGAAACTTCTGTCCTTGGTGACGAAGGAAGTGACGGAAGCCAAGGAGGAAGCCCCGGCTAACTACGTGCCAGAAGCCGCGGCAAGACGGAGGGGGCAAGCGTTGTCAGGAAGGACGGGGCGGAAAGGGCGGGTAGGCGGCGGAGGAAGGCGGAAGGGAAAGGCCGGCTGTGAAGGGGGGGAGGGCATGGGGGACGGGGTGGCGTGAGGGCGGGG
+
-8ABC?8=):1=88=;;<=6;88@;C,C@@F<@<CCCCFC@CEEFF@EDCC,CACCDCCBF@@>+>BDGFFCFCDEFB9,,,8=:+4B8=?B,A<FFFB<<,<:49B?,@FEEGGCE,AFGGG+368D=FFFD:EDDG,3=+=:F7:E:,@4B865*72,3073<CEE*1:*;:=5E7=55<=>*::8129*0*<C@C*77**88C7>3:D*15<CD(>)0;C*:>*)-)1)-3178(./4D:3(573*,()4((-4+*-67(,,3(40(>((..8.(4(4593((-7(((-(4(-0440(
@M02996:162:000000000-B87FG:1:1101:20601:4367 1:N:0:TAGCGCTC+GTAAGGAG
ACTACGGGAGGCAGCAGTGGGGGATATTGCGCAATGGGGGAAACCCTGACGCAGCAACGCCGCGTGAAGGATGAGGGCCTTCGGGATGGAAAGTGCTATCGGCAGGGAAGAAAAAAACGACGGCAGCCTGAGAAAAAGCGACGACAGACGACGTGGCAGCAGCGGCAGTAATCAGGAGGCGGCAAGTGTTGGGAGGATGTACGGGGTGAGAAGGGGGAGTAGGCGGGGAAGCAAGGCAGTCGGAAAAGAGCGAGGCTCACCTGCGAGGCGGTGATAGAAGCTGTGCTAATGAAGAGACGGG
+
68A?C?885118,8=6;<=;;8676C@DEF6@@@:EDFDDECCFGC8EF8@@C@:,:6@F+>+@+8,:<<,:=4,:8+4B,,B@F+=F+A?A,<7,,,,:++8@>CC<>:D<F<=>F+@+8+3****,53,>A,,,6*D*64*1***6=88*11***<7:*2=*:8*/2<<+*++<+2:*/)))***0:3*/*)/:)**9***)2)).)):+9>3)1(1*0<9C:):)(0/),(.0((0*(*-),07(9((0(-,((299:*(.(,,4@(/--(*00-5)(0).()-)-).))-)(.,(((
@M02996:162:000000000-B87FG:1:1101:25055:4371 1:N:0:TAGCGCTC+GTAAGGAG
CCTACGGGTGGCAGCAGTGGGGAATATTGCACAATGGGGGAAACCCTGATGCAGCGACGCCGCGTGAGTGATGAAGTATTTCGGTATGTAAAGCTCTATCAGTAGGGAAGATAATGACGGTACCTAACTAAGAAGCACCGGCTAAATACGTGCCAGCAGCCGCGGTAATACGTATGGTGCAAGCGTTATCCGGATTTACTGGGTGTAAAGGGAGCGTAGGTGGTTTGGCAAGCCAGAAGTGAAAACCCGGGGCTCAACCCCGCGGATTGCTTTTGGAACTGTTGAACTAGAGTGCAGGAGG
+
AACCCF85=10=;=8====;;88BCFGGGGGGGGGGGGGGGGGGGGGGGGGGGFFGEGGGGGGF@FFGGGGGGGGGGGGGGGGGGGGGGGGGGGGGGFCFGGCFGGGGGGGGGGGGGGGGGGGGGGFGGGGGGGGGGGGGGGGGGGGGGGGGGGGGGGGGGGGGGGGGGGGGDFFGGGGGGGFFGGGGGGGGGFGGFGGFGGGFGGFFFFGGGFEG<;GGFGGGCFGGFFGFFB?FBBFG<CB94808DBFFB>BFBFFFFFFFFF00@<D<9<=E::>?<B9A9<?A<>64<A<AFFFFF
@M02996:162:000000000-B87FG:1:1101:24758:4372 1:N:0:TAGCGCTC+GTAAGGAG
CCTACGGGCGGCAGCAGTGGGGAATATTGCACAATGGGGGAAACCCTGATGCAGCGACGCCGCGTGAGTGAAGAAGTATTTCGGTATGTAAAGCTCTATCAGCAGGGAAGAAAATGACGGTACCTGACTAAGAAGCACCGGCTAAATACGTGCCAGCAGCCGCGGTAATACGTATGGTGCAAGCGTTATCCGGATTTACTGGGTGTAAAGGGAGCGTAGACGACGAGGCAAGTCTGAAGTGAAATGCGGGGGCTCAACCCCTGAACTGCTTTGGAAACTGTTTTGCTAGAGTGCAGGAGAG
+
8ACCCF==)1)8888;;<;;;888EFCFGGGGGGGGGGGGGGGGGGGGGGGGGFEFEGGGGGGG@FGGGGGGGFGGFGGGGGGGGGGGGGGGGGGGGGEFGGGGGGGGGGGGGGGGGGGGGGGGGGGGGGGGGGGGGGGGGGGGGGGGGGGGGGGGGGGGGGEGGEGGGGGEGGGGGGGGGGFFGGGGGGGGGFGGFGGFGGGFGGFFFFGGGFFGGFGGFEECEDGGBFGFA<>F4:FF4C<FA=60<>BFF9:<>FFBFF??BBAF@BGDBFFFFB>F2FBF2)6:>>><))6:FF?3:
@M02996:162:000000000-B87FG:1:1101:24738:4373 1:N:0:TAGCGCTC+GTAAGGAG
CCTACGGGCGGCAGCAGTGGGGAATATTGCACAATGGGGGAAACCCTGATGCAGCGACGCCGCGTGAGTGAAGAAGTATTTCGGTATGTAAAGCTCTATCAGCAGGGAAGAAAATGACGGTACCTGACTAAGAAGCACCGGCTAAATACGTGCCAGCAGCCGCGGTAATACGTATGGTGCAAGCGTTATCCGGATTTACTGGGTGTAAAGGGAGCGTAGACGACGAGGCAAGTCTGAAGTGAAATGCGGGGGCTCAACCCCTGAACTGCTTTGGAAACTGTTTTGCTAGAGTGACGGCGAG
+
AACCCD1881)8888;;<;;;888;CF<FFGGGGGFFG>FDCFGGGGGGGGGG9CFEGEGGGGG@FGGGGGGGGGGGGGGGGGCGGGGGGGGGGGGGCBFFFGGDDCFFGGGEGGGGFG=FGGGGFGGGGF>FGGFGGGDEEEC>DFEGGGDGFC8FGGFGGGGC?E=EGGG6FGGGGGGGGFAEDGGGGGCGEGGFG7AF*:0*9?4=*75C:@GG?D56CCD53CC>@*>>4>4<<=7)26*5969)34D>(2><FGF?30.484?F<268.9<61<2)7)442-:.5).4)),)(--4
@M02996:162:000000000-B87FG:1:1101:25039:4387 1:N:0:TAGCGCTC+GTAAGGAG
CCTACGGGTGGCAGCAGTGGGGAATATTGCACAATGGGGGAAACCCTGATGCAGCGACGCCGCGTGAGTGATGAAGTATTTCGGTATGTAAAGCTCTATCAGTAGGGAAGATAATGACGGTACCTAACTAAGAAGCACCGGCTATATACGTGCCAGCAGCCGCGGTAATACGTATGGTGCAAGCGTTATCCGGATTTACTGGGGGTAAAGGGAGCGAAGGTGGTTTGGCAAGCCAGAAGTGAAAACCCGGGGCTTAACCCCGCGGGTTGGTTTTGGAACTGTGTAAATAGAGTGCAGGGGG
+
88BCCD==00);=6==;=;;;88,CE9@EEEFG@FGGGGGGGFFGGGGGGFGGEFFEGCFGGGG@FE:FG9<FCFFFFGCGGFG7FFCGEF<EFGGGGFFG9<A9FE@,@FFA<=?DFGGGFGGGEEEFFG@FG8DFFDE78CE,C=BCGD,6D,,+8DGCDC@*@78,2?7925:E7,<?DFF8/?/*==6:)*AAF7:76F35>3/+;*CCEFC)(19?EF5=>*<2?F>(,(.,.9C>*)1-)7413(70(()-A*41)61>(4:)(14((.*).,47?)).))).-4-66)4*((-4
@M02996:162:000000000-B87FG:1:1101:24748:4388 1:N:0:TAGCGCTC+GTAAGGAG
CCTACGCGCGGCAGCAGTGGGGAATATTGCACAATGGGGGAAACCCTGATGCAGCGACGCCGCGTGAGTGAAGAAGTATTTCGGTATGTAAAGCTCTATCAGCAGGGAAGAAAATGACGGTACCTGACTAAGAAGCACCGGCTAAATACGTGCCAGCAGCCGCGGTAATACGTATGGTGCAAGCGTTATCCGGATTTACTGGGTGTAAAGGGAGCGTAGACGACGAGGCAAGTCTGAAGTGACATGCGGGGGCTCAACCCCTGAACTGCTTTGGAAACGGTTTTGCTAGAGTGCAGGAGAG
+
8ACCC>)1=1)8888;;<;;;88,CCFFGGGGGGGGGFGGGGGGGGGFGGGGGGGGGGGGGGGG@FGGGGFGGFGGGGGGGGGGGGGGGGGFGGGGGGFGGFG9,BFDGGGGCFGGGGEGGGGGGGGGFGG?FGGGGGGCEGGGGGGGCGGFGGDGFFCFFGGCDCEEFFF5?9E?FEGGGGFFGCCDFGCB85E=9@FCFGFFGGFFFFCGGB5>DB5CFE*1/):<;EC).:4?:5??<F2@>*99D>1:9>?FFGF1:@<?0:<5?>GAA::FF:(((02:?>2<B2,.)6<272222
@M02996:162:000000000-B87FG:1:1101:6718:4452 1:N:0:TAGCGCTC+GTAAGGAG
CCTACGGGTGGCTGCAGTCGAGGATCATTTGCAATGGGCGAAAGCCTGACAATGCGACGCTGCGTGGAGGATGAAGGCCTTCGGGTTGTAAACTCCTGTCATAGGGGAACAGGCGATCCGACCCAATACGTCGGTGAGTTGAGTGTACCATAAGAGGAATTGGCGGCTAACTCTGTGCCAGCAGCCGCGGTAATACAGAGGCCAAGAGCGTTGTTCGGATTTACTGGGCGTAAAGGGCGCGTAGGCGGTCTTGCGTGTCAAGTGTGAAATCTCCGGGCTCAACCCGGAAAGTGCGCTTGAA
+
88BCCD@=>0)==8=====888@FFFCFFFFFFGGGGGGGGGEGGGGGGGGGFA:CFGGGBFGGBFEFGGFGGGGGGGFFFGGGGFFGEGFGGGGGGGEFGGGGGGGGGGGGGFGGGGGGGGGGGGGGGGGGEFEGGGFCGGGGGGGGGGGGGGGGGEGEFDFGGEGCGGGEGCEGGGGGGGFFG<CDDGDGDFGGFFFFGG5A=<AFAE9=D7>DC;9CDCGGC@FG?B9>8?BFB?BD414;?@BB121@A2>0</2-:?<>4:AA1:>:AB>EE;3:5F<?BFFF724<A27>043.4
@M02996:162:000000000-B87FG:1:1101:6736:4456 1:N:0:TAGCGCTC+GTAAGGAG
CCTACGGGTGGCTGCAGTCGAGGATCATTTGCAATGGGCGAAAGCCTGACAATGCGACGCTGCGTGGAGGATGAAGGCCTTCGGGTTGTAAACTCCTGTCATAGGGGAACAGGCGATCCGACCCAATACGTCGGTGAGTTGAGTGTACCATAAGAGGAATTGGCGGCTAACTCTGTGCCAGCAGCCGCGGTAATACAGAGGCCAAGAGCGTTGTTCGGATTTACTGGGCGTAAAGGGCGCGTAGGCGGTCTTGCGTGTCAAGTGTGAAATCTCCGGGCTCAACCCGGAAAGTGCGCTTGAA
+
88ACCEF=>0)====;===8888@CFCGFFGGGGGGGGGGGGGGGGGGGGGGCCEEFGGG@FFFBFGGGGGGGGGGGGGGGCGGGGGGGGGGGGGGGGBFGGGGGGGGGGGGGGGGGGGGGGGGGGGGFGGGGGGGGGGGGGGFGGGGFFGGGGGGGGG:DDDFGGGGGGGGGCGGFGGGGGFFGGGGGGGGGFGGFGGFGGGFGGFFFFCCDBFGGBGDB6EGFFGGFE<DBFDFBFF:414><FF><9:6<AB;BACAFFFFFBFF=204<2>GEB6:?F?F?FF>>64>DF99544?:
@M02996:162:000000000-B87FG:1:1101:17594:4461 1:N:0:TAGCGCTC+GTAAGGAG
CCTACGGGAGGCTGCAGTGAGGAATATTGGTCAATGGACGGAAGTCTGAACCAGCCAAGTCGCGTGAAGGATGAAGGTATTATGTATTGTAAACTTCTTTAGCAGTGGAGTAATAAGGGGATCGCGATCCCTGATGCAAGTACACTGAGAATAAGGATCGGCTAACTCCGTGCCAGCAGCCGCGGTAATACGGAGGATCCGAGCGTTATCCGGATTTATTGGGTTTAAAGGGTGCGCAGGCGGCGTTTTAAGTCAGTGGTGAAAGCGTGACGCTCAACGTCAGCAGGCCATGGATACTGGG
+
-88?C?8=5118;;=;;==;;;;;,@,;CCF@@@9@CDC@@EEEFF,C@C66CA;:@EEC<@@@6@CEGFDEECDEFB@6,96C6C?CEAECDGGEGA<FFF9FFC?CEF,?E5EFGGGGE:FGGGG:FCF<DF>EGGGGGGGGGGGGGGG=FGE?D==BCD6EGG8EGB@DGDFDFFC8@959:3@D2EFGDFGGF*?FCGGEE95?AFGGGF:7*9+2;FC92)=@EFGF;;1B;9BG>G>>()0,*68@)6>A.CF>,=>6)(9(86/3<():72:407(,6(8914,.3?)6;)62(
@M02996:162:000000000-B87FG:1:1101:24221:4462 1:N:0:TAGCGCTC+GTAAGGAG
CCTACGGGCGGCAGCAGTGGGGAATATTGGGCAATGGGCGAAAGCCTGACCCAGCAACGCCGCGTGAAGGAAGAAGGTCTTCGGATTGTAAACTTCTTTTATGAGGGACGAAGGAAGTGACGGTACCTCATGAATAAGCCACGGCTAACTACGTGCCAGCAGCCGCGGTAATACGTAGGTGGCGAGCGTTATCCGGATTTACTGGGTGTAAAGGGCGCGTAGGCGGGGATGCAAGTCAGATGTGAAATCTATTGGCTTAACTCATTAACTGCATTTGAAACTGTGTCTCTTGTGTGCTGGG
+
88CCCE::)1)8888;;<;;;88BFGFGGDFGGGGGGGGFGGGGFGGGGGGGGFFGGGGGGGGGGGGGGGGGGFGFFGGAAFFGGGGGGGGGGGGGGGGGGGGGGFGGFGGGGGGGGFCGFGFFFEFDCGGGGDGCFCAF>>BCEC;FFDDBEFGCG;C7>7DCCEE/CCEGGFC02AC7?DFBE)9>>7CF?FEG>*>FGGGFGD5>>FF7>BECDBD>BEGFC>GG>>D>ADDFF>F72CA94@*)2:<F)....70647<2)).6=9:<85@+94542=26-..)---2)543*-64(
@M02996:162:000000000-B87FG:1:1101:13990:4510 1:N:0:TAGCGCTC+GTAAGGAG
ACTACGGGTGGCAGCAGCTAAGAATATTCCGCAATGGACGAAAGTCTGACGGAGCGACGCCGCGTGGATGATGAAGGCCGGAAGATTGTAAAATCCTTTTAAGTAGGAAGAATAAGCAGGACAGGGAATGGTCCTGTGGGGACGGTAGGACTGGAAGAAGCAACGGCCAATTACGGGCCAGCAGCCGCGGCAAGACGTAAGTGGCGAGCGCGGTTCGGAAGGATGGGGCGAAAAGGGCAAGGAGGCGGAAAGGCAAGCGTGGGGGGAAAGGCGGGAGGGCAACCCCCGAACGGGGAGGGGG
+
-8ABC?=5>0)=;88;;=,;;;;C6@<C@CFEC:@CCAECFCCC<<,ECC:+B@+:8@@@@7+78>>?:C?C@CCEC,B>CFFEC59E?@?EFBFG9,,B@=F,B,?<?CFE5EF?=CDFGFGFF>@B,FEDF8DD3>D+@BEEF7@E+43>3>?84DCD>?CBEGC*=2,,5,:*:C*//16;4*:):=)8?)2*819><2+0/9>>)))*10)*1039)*09+;CD(>)7767>:25*-*.83007)(-)43?((*/--.31(43:54/,-9:*)(((-0((-(,-(4(--(-()(,,(
@M02996:162:000000000-B87FG:1:1101:13987:4535 1:N:0:TAGCGCTC+GTAAGGAG
GCTACGGGTGGCAGCAGCGAAGAATATTCCGCAATGGACGAAAGTCTGACGGAGCGACGCCGCGGGGATGATGAAGGTCGGAAGAGTGTAAAATCCTTTTAAGGAGGAAGAATAAGCAGGACAGGGAAGGGTCCTGGGGGGACGGTAGGACTGGAAGAAGCAACGGCTAATTACGGGCCAGCAGCCGCGGCAAGAAGGAAGGTGGGAGCGGGGGTCGGAAGGATTGGGCGGAAAGGGCAAGGAGGCGGATAGGCAAGGGTGGGGTGGAAGGCGGGAGGCCAAGGACCGAAGTGGGGGGAGG
+
68AAC@0):00;;8=;;;+8688;,C,C,CE@:@,CA<C@C+@@<,,CC@:7@>8:@6@8@>@>+==:+8?9A9?BE,C:B=FC<,8BA5A<ABB<:,5EE=B,8,B:=@CD>=FAADFF7FFGGDCC+CC@D3,@,@@<CCEEG8C:*3+3*22022>?+9:;8CE*:00+2+/*27*:5*7501/17:)//5A;@*CF<*39*7).0.)*1)07>1)*)***08614<55206F?:3*-*,74))4)(-).(5(1*1(4@01-,(4*.9((4B*)((-.7((,.(4(4(,.)(()((-(
@M02996:162:000000000-B87FG:1:1101:10111:4560 1:N:0:TAGCGCTC+GTAAGGAG
GCTACGGGAGGCTGCAGTGGGGGATATTGCGCAATGGGGGAAACCCTGACGCAGCAACGCCGCGTGCAGGATGACGGCCTGCGGGTTGTAAACTGTTGTCGCAAGGGAAGAAACAAAGGACGGTACCTTGTGAGAAAGCCACGGCTAACTACGTGCCAGCAGCCGCGGTAATACGGAGGGGGCAAGCGGTGTCCGGATTTACTGGGGGGAAAGGGCGCGGAGGCGGGAGAGCAAGTCAGTCGGGAAATACCGGGGCTCAACTCCGGAGCGGCGAGGGGAACGGGGAGTCTTGAGTATCGGG
+
6866@?88)1166;8;;==;;@:@6C6CCEFCC@BCCDDDEDDFFE8EEFD@E@8ECEEF@>@>8>B@FFCFGA5?FFGB+AFCE4BF+???<CF,CF,BF<FF>FD<DFGCF<FGG,@FGGG:FFG@,F;F<=CGGGGGGDGGDCEGG,DDG<:=:A81<8=;<EEE/:C9@+A*=:C*7<7>=CCG)/92<9EG>3/*:><=8C)<)79CDFF3>(9)7:C9=>E5(097?:?*6<82-9(<>DF<F<?@BFF>1CGF:/24:96>80>(4-)20(-8?)4((4(,())64:)6*.31(
@M02996:162:000000000-B87FG:1:1101:12261:4568 1:N:0:TAGCGCTC+GTAAGGAG
GCTACGGGTGGCAGCAGTGAGGAATATTGGTCAATGGGCGGAAGCCTGAACCAGCCAAGTCGCGTGAAGGAAGACGGTATTATGTATTGTAAACTTCTTTAGACGCAGAGAAATAAGGGGCTGGCGAGCTCTGATGCTAGTATGCGTAGAATAAGGATCGGCTAACTCCGTGCCAGCAGCCGCGGTAATACGGAGGAGCCGAGCGTTATCCGGAGTGATTGGGTTTAAAGGGTGCGCAGGCGGCGCTGTAAGGCAGGGGTCAAAACGGGAGGCGCAACCTCAGCCCGCCATGGAGACTGGG
+
-8A?@:05=01;;886;==;;;CC,@6CEDC6@<,CDFFCDECEFA,CDF-CAECCAFEC<@@@6>FCFFFGFD,BC8DC,9,C,C9,B<??EFFDF,,9FFFGECCEEGGFE?FGGGGGGE+CFGGGG+D?EFCFF9CF9A3FEE@>EGG=FGCC:,ABCD8CFG9EGC@CDFEFFCE9:>?>E8DD+BFGGBEEF*C>CDEBE85>)3::78)**.**9:C7*)<74FCF?FFF9>714C6045)(*.69)41:(>D11>3<).7()2>94(7/7((((0(5(4;62>4,4:(4>)44(
@M02996:162:000000000-B87FG:1:1101:12708:4574 1:N:0:TAGCGCTC+GTAAGGAG
GCTACGGGAGGCAGCAGTGGGGGATATTGCGCAATGGGGGAAACCCTGACGCAGCAACGCCGCGTGCAGGATGACGGCCTTCGGGTTGTAAACTGTTGTCGCAAGGGAAGAAACAAATGACGGTACCTTGTGAGAAAGCCACGGCTAACTACGTGCCAGCAGCCGCGGTAATACGGAGGTGGCAAGCGTTGTCCGGATTTACTGGGTGTAAAGGGCGCGGAGGCGGGAGAGCAAGGCAGGCGAGAAATACCGGGGCTCAACGCCGGAGGTGCGAGGGGAACGGGGATTCAGGAGGAGCGGG
+
-8AAC?8=8:1888=;;=;;;8:@,C,@CFECC:FCEFDGEEFFGE<EDFECEC@EDGGG:=@>7@BCFFEFFC5CCFFE,=FEEB8F:E?AFFF5AE,CFFGGEGDFFGGGGFFFG=FFGGG=FFF<BFBFGGGGGGGGGGGGGGGGG@FDGF>DDGC:D9>>FDGG5BE9C9C*B=C*:<2=9CFD/*:20*AEE**/0:+92907)/:E:BDDG0C)>CC3C>E5(7<5)8:)807)(9(80>F)7<B>B>B9(**.,.192;19),9,340/0(43()4((,(()))5(,(4),4,(
@M02996:162:000000000-B87FG:1:1101:23048:4598 1:N:0:TAGCGCTC+GTAAGGAG
ACTACGGGCGGCAGCAGTGAGGAATATTGGTCAATGGGCGGAAGCCTGAACCAGCCAAGTCGCGTGAAGGATGAAGGTATTATGTATTGTAAACTTCTTTAGACGCAGAGAAATAAGAGGGTTGTGACCCTTGATGCTAGTATGCGTAGAATAAGGATCGGCTAACTCCGTGCCAGCAGCCGCGGTAATACGGAGGATCCGAGCGTTATCCGGATTTATTGGGTTTAAAGGGTGCGCAGGCGGCCCGGTAAGGCAGCGGTTAAATCGGGAGGCTAAACCTCATCCCGCCGTTGATACTGAG
+
-88ACB9=)108888;;<;;;;;CCC@FEFC@CACCCDCCDGDEGG@ECFCFFEC6CFD?C?@>+>BDGFEFECDEFBF,,9BA,CE<CA?BEGFCGA9FGGGGC8>>FGGDF?FGGGGGG=8CCGGGGGCFFGGGGDFGCFCGGEGGGGG;FGGFG9CCCD8CGG7FGEDEGFGEFFFFCC?8CCGG@FFGGFGGF8DFCDGFE:)>48FGDB7**6**=CC9*.<CAFC>4?FF>FFGFG><67)-)42?)4??1:<3(84<44:0>>GFF()39(3(4<))64?9;7-(4<)69).-)
@M02996:162:000000000-B87FG:1:1101:25620:4616 1:N:0:TAGCGCTC+GTAAGGAG
CCTACAGGTGGCAGCAGTGAGGAATATTGGTCAATGGACGGAAGTCTGAACCAGCCATGCCGCGTGAAGGAAGAATGCCCTATGGGTTGTAAACTTCTTTTGCCGCAGAGTAATAAGTGGGATGCGTCCCATGATGAGAGTATGCGGCGAATAAGCATCGGCTAACTCCGTGCCAGCAGCCGCGGTAATACGGAGGATGCAAGCGTTATCCGGATGTATTGGGTTTAAAGGGTGCGTAGGCGGACTGTTAAGTCAGCGGTGAAATACCACGGCTCAACCGTGGGGCTGCCGTTGATACTGG
+
8ACCCFEBD3)=============EFGGGGGGGGGGGGGGGGGGGGGGGGGGGFGGGGGGGGGGFGGGGGGGGGGFGGGFGGGGGGGGGGGGGGGGGGGGGGGGGGCFEGFGGGGGGGFGGGGDEGGGGGF<FC9AEFGGGDFEDEGGGGGGFGGGGGGGGDFGGGEGDEGGGGGGGGGGGGFFGGCDGGGGGFGEEGFFG7CFGGFFFFGCDBE);<FG6FF5=56FAFGDB<(54:E*4960(77A>44@AAFA2=D19FFB)5ABF4/49;BFFB?F?)404?9::?BFF:(-*.6<:
@M02996:162:000000000-B87FG:1:1101:25677:4625 1:N:0:TAGCGCTC+GTAAGGAG
CCTACGGGAGGCAGCAGTGGGGGATATTGCACAATGGGGGAAACCCTGATGCAGCGACGCCGCGTGAGTGAAGAAGTATTTCGGTATGTAAAGCTCTATCAGCAGGGAAGAAAATGACGGTACCTGACTAAGAAGCTCCGGCTAAATACGTGCCAGCAGCCGCGGTAATACGTATGGAGCAAGCGTTATCCGGATTTACTGGGTGTAAAGGGAGCGTAGACGGTTTGCCAAGTCTGATGTGAAAGCTTGGGGCTCAACCCCGAAACTGCATTGGAAACTGGTAGACTAGAGTGTCGGAGAG
+
8ACCCD>551)=8=======;88@CFGGGGGGGGGGGGGGGGGGGGGGGGGGGFFGFGGGGGGG>CFGGGGGGGGGGGGGGGGGGGGGGGGGGGGGGGCFGGGGGGGGGGGGGGGGGGGGGGGGGGGGGGGGGGGGGGGGGGGGGGGGGGGGGGGGGGGGGGGGGGGGGGGGGGGGGGGGGFFFGGGGGGGGGFGGFGGCGGGFGGFFFFGGGFFGGFGGFGGGGFGGFFGFDFFFFBFG<FB@6?FAFBFFF>?FFGGFFF9BFFDB?AC<<:FC7:AA>FFFDAA>?F?5AFFBDBB08
@M02996:162:000000000-B87FG:1:1101:18944:4640 1:N:0:TAGCGCTC+GTAAGGAG
ACTACGGGAGGCAGCAGTGGGGAATATTGCGCAATGGGGGAAACCCTGACGCAGCAACGCCGCGTGAAGGATGAAGGTTTTCGGATTGTAAACTTCTTGGACGAGGGACGAATAACTGACGGTACCTCGAAAACAAGCTCCGGCTAACGACGGGCCAGCAGCCGCGGTAATACGTAGGGAGCGAGCGGTGGCCGGATGTACGGGGTGGAAAGGGCGAGGAGGGGGGAGGACAAGGCAGAGGGGAAAACTAGGGGCGCAACCCAGAGCCGGCATGGGAAACGGGGGTGCGGGAGGGAGGGAG
+
-88?A:8=5:1=88=;;<=;;78@;C6;CEGCC:BCCDDDDDDFGC,CACC@@B8CAFBF@>@>+8CDFFCEECCFFB,?+5@CC+8E,?<@B,AFF9,BFFGGCFDD=FG@,AFF9FFFGG7DFFGGFGGGCFFGGG,FGEEE3CDF*@BE*>B=EF9B:C:CFEG8E8;CGF59CDC?7:57C7D)1>);A<EC7)29:*:<C)8)79>FFE>C<;)97C*9EFE39D373?().4514*-8:8F4*4)0:>6-3:990)-4.21474)((,)/034.2>((-(,4((-3-4(,)--(,
@M02996:162:000000000-B87FG:1:1101:14857:4659 1:N:0:TAGCGCTC+GTAAGGAG
GCTACGGGTGGCAGCAGCTAAGAATATTCCGCAATGGACGAAAGTCTGACGGAGCGACGCCGCGGGGATGATGAAGGTCGAAAGATTGTAAAATCCTTTTGGAAGGGAGGAATAAGCATTGCAGGGAATGGCAGTGTGGGGACTGTAGCTTCGGAAGAAGCAACGGCTAATGACGGGCCAGCAGCCGCGGGAACACGTAAGTTGCGAGCGGTGTGCGGAATGATTGGGCGGAAAGGGCATGTAGGCGGGCAGGAAAGGCGGGAGTGAAAGCCCGGGGGTGAACCCAGGAACGGCGAGGGAA
+
688?C@>5=0)=;8=;;=,;;;;C,C,,CFF@@@7CCDF@CCCCC9,CEECCC>7@@FCF+@6>+7@>+?=CEABEFBFF:A?B=,<C,@<?EAFGF,,8CFFGD+>>BEFC=FFGFG,,CDBFGGGG@FGFGG@E,@C*>>E3D9DFG9;D*>C:>DCEF8CFGGG5C@B,=+A*BC*/:9;538CDGG3ECFFEE09FF0+9+98757)110):993C.+0*+9CD:B)7;>FF?:5*.2-141<>)29>>:?,8*9(7)-4,,649)*.:(8>:(--49)4-38:(4((--(30333,
@M02996:162:000000000-B87FG:1:1101:11377:4661 1:N:0:TAGCGCTC+GTAAGGAG
GCTACGGGTGGCAGCAGTAGGGAATATTGCACAATGGGGGAAACCCTGATGCAGCAACGCCACGTGTGGGAAGAAGCATTTCGGTGTGTAAACCACTGTCGTGAGGGAATAAAGCTGGAGTTGTCCAGTTGAATGTACCTCGAAAGGAAGCACCGGCAAACGTCGTGCCAGCAGCCGCGGGAAGACGAGGGGGGCAAGCGGTGTGCGGAAGCACTGGGCGTAAAGGGAGCGCAGGCGGAAGTGCAAGCGGTGTGTACAATACCGGGGCCCAACCCGGGACCGGCAGACCGGACGGCATGGG
+
68AACB5):00=;886;<=<;8;@;C6CEFGFCC<CDFDDEDFFGG8CECECEACECFCF@@B@:C6:CCCGEEFFFFCC9EFD8FBFBBDFFGEFFF,CFFFGEGGEF,EAFGF9FGFGG,E:FFFGE,@FFEGEFGG<EBCFGGGGGGFGEGCCBEDFG6>FF@EGGCGGGFF,C5;C496)<CDGGGGG8@7CFF<E)1:8*?<>D:)12;6FF<*C):77??57:BC;>FB:;>B9423069B<GF1)--(..<:)69:8>F9;0(/3115*.1-3:31(39:1-422((3(>(((,
@M02996:162:000000000-B87FG:1:1101:10011:4664 1:N:0:TAGCGCTC+GTAAGGAG
GCTACGGGTGGCTGCAGTGGGGGATATTGCGCAATGGGGGAAACCCTGACGCAGCAACGCCGCGTGCAGGATGACGGCCTGCGGGTTGTAAACTGGTGTCGCAAGGGAAGAAACAAATGACGGTACCTTGTGAGAAAGCCACGGCTAACTACGTGCCAGCAGCCGCGGTAATACGGAGGGGGCAAGCGTGGCCCGGAGTTACGGGGTGGAAAGGGCGCGTAGGCGGGATAGCAAGGCAGTCGTGAAATACCGGGGCTCAACGCCGGAGCGGCGAGGGAAACTGGTAGTCGTGAGTAACGGG
+
86,8@:8580);,88;;;=;<@C@,;6<C@FBC::CCCDDE@C@FC,C<C@6@>@CDFCC>>8>4>8CFFCEF<5?C@C7+A@@D88C:ABD9FE,:B3BC7FE=D@=@@FCFFGGG,@FGGE@FFG,@FFGGGGGGGGGGGEGG7CFFCFFCF:=;E8=C8=CC?EG*4C+;CC*;:527<07CG3C**98*7CED)1700/.8>0<)>CF78>*>1<)7?7*:@E)(07*-:2)-400,1(0.7/409)7790(-*9,..704;(7)4C644./0,.4(*.()-)-.4::7:.6*--1,
@M02996:162:000000000-B87FG:1:1101:14167:4683 1:N:0:TAGCGCTC+GTAAGGAG
GCTACGGGGGGCTGCAGTGGGGAATATTGCGCAATGGGCGAAAGCCTGACGCAGCGACGCCGCGTGAGGGATGAAGGTCTTCGGATCGTAAACCTCTGTCAGAAGGGAAGAATGTTATGTCTGCCAATCAGGACATAAGTGACGGTACCTTCAAAGGAAGCACCGGCTAACTCCGTGCCAGCAGCCGCGGGAAGACGGAGGGTGCAAGCGTTAATCGGAATGACTGGGCGGAAAGCGCATGTAGGCTGTAAGGCAAGTGGGGGGGGAAATCCAACGGCTCAACCGGGGAACTGCCAACAAA
+
-8AAC?===))88889:::9:>=B,=5BEFFEC@:?CDEBCCCEFC,A?FCBCC+==FCCC>>>+5CCFDEFECCCF:D,,<FDC*>F,<BEFGFGGG3CGGGGGGGECGGF?F7?F9FCF9CFGGG,?FFGGGG9CGG,?CEEG>CCE:?FGGG?CFFFC7A;CEG8CFGEF8C*;E=:<3?>;CDGGG)CC.:8BGGFDC/88CBF@>*21>4CF:C95+<C9@GF?B3@BFF529:*4*.9<?)4*6AFFFF0?005:)43(49<:)2(5:68:(,-504(4((-4:-)4)4:)-24:
@M02996:162:000000000-B87FG:1:1101:25415:4683 1:N:0:TAGCGCTC+GTAAGGAG
CCTACGGGTGGCTGCAGTGGGGGATATTGCGCAATGGGGGAAACCCTGACGCAGCAACGCCGCGTGCAGGATGACGGCCTTCGGGTTGTAAACTGTTGTCGCAAGGGAAGAAACAAATGACGGTACCTTGTGAGAAAGCCACGGCTAACTACGTGCCAGCAGCCGCGGTAATACGTAGGTGGCAAGCGTTGCCCGGATTTACTGGGTGTAAAGGGCGCGTAGGCGGGATAGCAAGTCAGTCGTGAAATACCGGGGCTCAACTCCGGAGCTGCGATTGCAACTGTTATTCTTGAGTATCGGG
+
8ACCCF=801);==8;===;;88@FFGGGGGGGGGGGGGGGGGGGGGGGCEGFFFFFGGEGGGGGGGGGGGGGGGGGGGCFGGGGGGGGFGGGGGEBDF9FF=FEGGFGGCFGDFFGEEFFCCF:@EGGEFG;>=C:FDDCFECFCECGGGFGCFEGGGGGCDEE5?E:C>FGGGGGCE++:AACFGGGGGDCFGGFGG@CFC?FGFF3?FFFFECD9CGDGG4E@CGF?FFBFFFAF?*.98>>>FACADDB9960*24:=A:?;:,8890--)*0)<>>6545-4)6:6>4766/6-90
@M02996:162:000000000-B87FG:1:1101:24158:4707 1:N:0:TAGCGCTC+GTAAGGAG
CCTACGGGTGGCAGCAGTGAGGAATATTGGTCAATGGGCGTGAGCCTGAACCAGCCAAGTAGCGTGAGGGATGACTGCCCTATGGGTTGTAAACCTCTTTTGTTTGGGAATAAAGTCAGGGACGCGTCCCTGTTTGTATGTACCTTTCGAATAAGCATCGGCTAATTCCGTGCCAGCAGCCGCGGTAATACGGAAGATGCGAGCGTTATCCGGATTTATTGGGTTTAAAGGGAGCGTAGGCGGACTGTTAGGTCTGTGGTCAAATGTCAGGGCCCAACCTTGGCATGCCATGGAAACCGGG
+
8ACCCD=5=1)===8====;;;;;CFGGGGGGGGGGGGGGGGGGGGGGGGGGGFFFEGGGGGGGGGGGGGGGGGGGGGGGGGGGGGGGGGGGGGGGGGGGGGFGGGGGGGGGGGGGGGGGGGGGGGGGGGGGGGGGGGGGGGGGGGGGGGGGGGGGGGGGGGGDGFGGGGGGGGGGFGGGGGFFGGDGGGGGGFGGFGGACDG;EGD)8AFGD)=7D?7@FFGDGEGFECGE?79B;:BD<D>@>EFA*)6F459(.<C:27<A2:AA6<7<:8>EF(4479::?<7:?<<BF04<??693
@M02996:162:000000000-B87FG:1:1101:25487:4751 1:N:0:TAGCGCTC+GTAAGGAG
CCTACGGGAGGCAGCAGTGGGGAATATTGCACAATGGGGGAAACCCTGATGCAGCGACGCCGCGTGAGTGAAGAAGTATTTCGGTATGTAAAGCTCTATCAGCAGGGAAGAAAATGACGGTACCTGACTAAGAAGCCCCGGCTAACTACGTGCCAGCAGCCGCGGTAATACGTAGGGGGCAAGCGTTATCCGGATTTACTGGGTGTAAAGGGAGCGTAGACGGCTGTGTAAGTCTGAAGTGAAAGCCCCGGGCTCAACTCGGGAACTGCTTTGGAAACTACATAGCTAGAGTGCAGGAGAG
+
88ABCB:5:0)==8=;==;=;888CEEGGGFFGFFECFEECFFGGGGGGGEEDFFECGEGGGGGFFFGGGGGGFGGGGFGGFCF@FGGGGG<FFGDFECFFEFGGGGFGFFFBFEFGGFGGGGAFGDFGGGGEFG8CFGCGGCG>EFGGDEFGGGGGGGFGGGEGECEDGGGGFGG5CEGGF:8CDDDGGGEGAGEFFFFGGEFG)6=B4CE<)53/:<DFEGC=<:DDFG=A)4=A2?F<2.*)0.(97;@((()5CCA?>9>9:>DF<><BB?A??BF?FA492)654)-<:26)(8::
@M02996:162:000000000-B87FG:1:1101:25498:4766 1:N:0:TAGCGCTC+GTAAGGAG
CCTACGGGAGGCAGCAGTGGGGAATATTGCACAATGGGGGAAACCCTGATGCAGCGACGCCGCGTGAGTGAAGAAGTATTTCGGTATGTAAAGCTCTATCAGCAGGGAAGAAAATGACGGTACCTGACTAAGAAGCCCCGGCTAACTACGTGCCAGCAGCCGCGGTAATACGTAGGGGGCAAGCGTTATCCGGATTTACTGGGTGTAAAGGGAGCGTAGACGGCTGTGTAAGTCTGAAGTGAAAGCCCCGGGCTCAACTCGGGAACTGCGTTGGAAACTACATAGCTAGAGTGCAGGAGAG
+
8ACCCF5:)1)=========;88BFFFGGGGGGGGGGGGGGGGGGGGGGGGGGFFFEGGGGGGG@FGGGGGGGGGGFGGGGGGGGGGGGGGGGGGGGFFGGGGGGGGFGGGGGGGGGGGGGGGGGGGGGGGGGGGGGGGGGGGGGGGGGGGGGGGGGGGGGGGGGGGEFGGGGGGGGGGGGGFFGDGGGGGGGFGGFGGFGGGFGDFFFFGGGFFGGFGGFGGGED7FAFGFAFAFFFFD8C>FA778DFFFF1:>D7:2:BB17??<6(9:;4?EF:FBDFADBBADF?BAFFFBF????
@M02996:162:000000000-B87FG:1:1101:25480:4773 1:N:0:TAGCGCTC+GTAAGGAG
CCTACGGGAGGCAGCAGTGGGGAATATTGCACAATGGGGGAAACCCTGATGCAGCGACGCCGCGTGAGTGAAGAAGTATTTCGGTATGTAAAGCTCTATCAGCAGGGAAGAAAATGACGGTACCTGACTAAGAAGCCCCGGCTAACTACGTGCCAGCAGCCGCGGTAATACGTAGGGGGCAAGCGTTATCCGGATTTACTGGGTGTAAAGGGAGCGTAGACGGCTGTGTAAGTCTGAAGTGAAAGCCCCGGGCTCAACTCGGGAACTGCTTTGGAAACTACATAGCTAGAGTGCAGGAGAG
+
ABCCCFFF51)=======;=;888FEFGGGGGGGGGGGGGGGDGGGFGGGGGGFFGGGGGGGGE@FGGGGFGG?FGGGGGGGFGGDFGGGGGGGGGGGDFG9FGGGGGGGGGGGGGGGGGGGGGGAFGGFFF,CDF=DEF7CG@DFGGGGGFGGCGGFGGGGGEFEEGFGGGGFFEECGGGGFFECDDFGG5?>=EFGGFG*AA5)968FG=FEDDD:5D?E5DG>C46F*9<2:72:6>3*)8)0)414(709127F*5(8902(8)6)26>(9+9:99::.)9><2>??>644:)344(
@M02996:162:000000000-B87FG:1:1101:25546:4774 1:N:0:TAGCGCTC+GTAAGGAG
CCTACGGGTGGCTGCAGTCGAGGATCATTTGCAATGGGCGAAAGCCTGACAATGCGACGCTGCGTGGAGGATGAAGGCCTTCGGGTTGTAAACTCCTGTCATAGGGGAACAGGCGATCTTACCTAATACGTAAGCGAGTTGAGTGTACCCTAAGAGGAAGCGACGGCTAACTCTGTGCCAGCAGCCGCGGTAATACAGAGGTCGCAAGCGTTGTTCGGATTTACTGGGCGTAAAGGGCGCGTAGGCGGCCGAGTGTGTCAAGTGTGAAATCTCCGGGCTCAACCCGGAAAGTGCGCTTGAA
+
8ACCCEA5:1)==8=====888@CEGDFFFGGGGGGGGGGEGGGGGGGGGGGGFEF@FGGGGEGBFG@FGGGGGGGGGGGGGGGGGGGGGGGGGGGGGFGGGGGGGGGGGGGGGGGGGFGGGGGGGGGGFFGFFGGGGGGGGGGGGGGGGGGBFGGGFGGGGGGFGG5CFFGGGGGGGGGGGFFGGGGCE5*A6CFFGDFGGGFGGFFFB1AD5FGGFDDFGGGFFGGBFGEFFFF:<ED99378679C>F391?FACGFFFFA55>>@<CAFFBC>>18?63::7>>(236<ABF<:?(2
@M02996:162:000000000-B87FG:1:1101:15758:4774 1:N:0:TAGCGCTC+GTAAGGAG
CCTACGGGTGGCAGCAGTGAGGAATATTGGTCAATGGACGGAAGTCTGAACCAGCAATGTCGCGGGAAGGAAGACGGCCCTATGGGTTGTAAACTTCTTTTGCTGTAGGGTAATAAGCCCCATGCGTGGGGTGATGAAAGTATAAGGCGAATAAGGATCGGCTAACTCCGTGCCAGCAGCCGCGGTAATACGGAGGATACGAGCGTTATCCGGATTTATGGGGGTTAAAGGGTGCGGAGGCGGATGAGGAAGGCAGGGGTGAAAAATCCTAGCTCAACTAGGAGGCTGCCATTGCTACTGG
+
-8A?C@95=))=;88;;==;;;;C;CCEEFFDAAEDFFFCDECECE9EDFCDAECECEC;CCC@+@FEGGDFFCC8CFEG,?,CDGC?@@@DEFC<FA,CEFF<<B<@CF9=F,FGGGGGGG,EFGGGGGG@EF;EFGGG;F9FGGGFGGGEFGG,>,=B>78CGG9FFC3A7FGCEG>AA>9?E?DG+=DFC;EED*;6CFEAC78A)+;ECB5**57*9CC):)::>FFB2<:E095D0>30(8??*8:F06<?(:C,4><<)3(./)263-/<9().49:??8(4-.26).))1<),)
@M02996:162:000000000-B87FG:1:1101:6044:4780 1:N:0:TAGCGCTC+GTAACGAG
CCTACGGGTGGCAGCAGTGGGGGATATTGCGCAATGGGGGAAACCCTGACGCAGCAACGCCGCGTGCAGGATGACGGCCTTCGGGTTGTAAACTGTTGTCGTAAGGGAAGAAACAAATGACGGTACCTTGTGAGAAAGCCACGGCTAACTACGTGCCAGCAGCCGCGGTAATACGTAGGTGGCAAGCGTTGCCCGGATTTACTGGGTGTAAAGGGCGCGTAGGCGGGATAGCAAGTCAGTCGTGAAATACCGGGGCTTAACCCCGGAGCTGCGATTGAAACTGTTATTCTTGAGTTTCGGG
+
ABCCCBF=>0)========;;86@FGGGGGDGGGGGGGCE@FG,EFGGG<FGGFGGGGGGGGGGGGE7FGFFGGGGG+CGGGGGGGGGGGGGG<9FFGFGG+46BDFGGGGGFFGG8FFGGGGGG7E,37>FFGFGGCGGGGGGGGGEEGGGGGGGGGGGGGGGGGGGGGGGGGGGGGG<FCAFCCGGDEG33=CGECC**?FFGGFEEFGCFFF3C>G)8?EDGEE5947=>AB=64=*)9,0(094*6:@9BBFF*9<)*.4;>9;>:60(()20..-84>BA))-.).628:)*--7(
@M02996:162:000000000-B87FG:1:1101:6038:4797 1:N:0:TAGCGCTC+GTAAGGAG
CCTACGGGTGGCAGCAGTGGGGGATATTGCGCAATGGGGGAAACCCTGACGCAGCAACGCCGCGTGCAGGATGACGGCCTTCGGGTTGTAAACTGTTGTCGCAAGGGAAGAAACAAATGACGGTACCTTGTGAGAAAGCCACGGCTAACTACGTGCCAGCAGCCGCGGTAATACGTAGGTGGCAAGCGTTGCCCGGATTTACTGGGTGTAACGGGCGCGTAGGCGGGATAGCAAGTTAGTCGTGAAATACCGGGGCTCAACTCCGGAGCTGCGATTGAAACTGTTAGTCTTTATTATCGTA
+
ACCCC>=):81=;==6=<;;6888@EFGGG,@FFGGGFEFGGGGGGGEFFGGGGEFFG@FFGGGGGDD9EFGGFGGGEGG@DDF@FCGGGGFFCFECEAE:=F@FCFFFCDDFFFG8DFFGGGCG7B,3<@F===DC8FGGGCFGGC@CAGCEFF*D97FG*>8<??8*:EFGGEEGF=EECFF9><CDCD8CA5E>DG*2C<4@<5>)9D+9BFDG><53?=FG>G535C=>AB*))9?2935:579:),03(-29CF),*.819:0@(*((,0:)3423/6466))-6)))).)/68,(
@M02996:162:000000000-B87FG:1:1101:16984:4802 1:N:0:TAGCGCTC+GTAAGGAG
ACTACGGGGGGCAGCAGTGGGGGATATTGCGCAATGGGGGAAACCCTGACGCAGCAACGCCGCGTGCAGGATGACGGCCTTCGGGTTGGAAACTGTTGTCGCAAGGGAAGAAACAAAGGACGGTACCGTGTGAGAAAGCCACGGCTAACTACGGGCCAGCAGCCGCGGTAAGACGGAGGGGGCAAGCGTGGTCCGGATGTACGGGGGGGAAAGGGCGCGAAGGCGGGAGAGCAAGTCAGTCGGGAAAAACCGGGGCGCAACGCCGGAGCGGCGAGGGAAACGGTGATGCTGGAGGAGCGGG
+
-86AC:855))88849:<:99=@=4?,<@AF:::B=CDDDEDCFF@,A=B@:@>8>>DCF+>@>+@<:FDB@><3@FF@>,<DCE88F*3;<?9F;C?8?FCEE@CCACFGCFFGGG+CEGGG*;>F**;;F<CGGFGFFGFEGG5EFG7ECE*8:8;7;8<;;CCEG*:C+:+C*;:7:=C)58C*91*92+9>EE5))::*78C)8)097>>@*9(9)0:C4CBC/(77):7<*)-9*)14B;78(*-,79;B9(*179)31996;7(9(46):.-33()-(,,)..)..,4(4)---(
@M02996:162:000000000-B87FG:1:1101:7006:4888 1:N:0:TAGCGCTC+GTAAGGAG
CCTACGGGAGGCAGCAGTGGGGAATATTGGACAATGGGGGCAACCCTGATCCAGCGACGCCGCGTGAGTGAAGAAGTATTTCGGTATGTAAAGCTCTTTAAGCAGGAAAGATAGTGACGGTACCTGCAGAATAAGCCCCGGCTAACTACGGGCCAGCAGCCGCGGTAATACGTAGGGGGCAAGCGTTATCCGGATTTACTGGGTGTAAAGGGAGCGTAGACGGCAATGCAAGTCTGAAGTGAAAGCCCGTGGCGCCACTGCGGAACTGCTTTGGAAACTGTATAGCGAGGGGGCAGGAGAG
+
8-ACC5:A50)=8=8;=;==;888;C,FFGGGGFGGGGGGG@FF,BCF<EFCFF@C@FEEFF:C8@??FFDFGCFF?F9FCFGG+AFFFFFF@FGGFGGGGG,CFF:AAFFE,F,AFFGGGCFFGG8FFF8FFFFG8DE>EGGGGG7EEG++8CEG5:*@,;BCC**4=BB5;9EECC=E=5=>E3<<D97CEBCEFGGADGGFG<F=@6C=75))9<GCFDEC*0+75*:?<)6=446C<F246)04C9:3((,(-:95))-(,322?)*).8)C47)6-7696),(-(((,((-<<-34
@M02996:162:000000000-B87FG:1:1101:12480:4893 1:N:0:TAGCGCTC+GTAAGGAG
GCTACGGGAGGCAGCAGTGGGGGATATTGCGCAATGGGGGAAACCCTGACGCAGCAACGCCGCGTGCAGGATGACGGCCTGCGGGTTGTAAACTGTTGTCGCAAGGGAAGAAACAAATGACGGTACCTTGTGAGAAAGCCACGGCTAACTACGTGCCAGCAGCCGCGGGAATACGGAGGGGGCAAGCGTGGTCCGGAGTTACTGGGTGTAAAGGGCGCGTAGGCGGGATAGCAAGTCAGTCGTGAAAAACCGGGGCTCAACGCCGGAGCTGCGATGGAAACTGTAATGCGTGAGTATCGGG
+
86@?C?5:5:),888;;<=;;7:@,;,6CFGED@FCDFDGEEEFGG8EFFE7C@7CEFE>:>>>+>C@FF@EEB9BCFGB+<CCE+4C8@?@EFFAFF,CFGGGBFECDFG<DFGGG,33>FG:FGG@FF,>EGGGGGGGGGGGDEGGGEFCGF>F*B<*?8=;FEEE*:C6CFF*;C5*178<89CD9*7/<FEEF)15:CCF8F.<00;?DFB3C0>1;C=7CDG5(7>*.>8*.6@2)9(80F8)18:B>BF>(*0.8)(-3(347(9234)*0.,8(*..))-.-(-4(4.-1.-2(
@M02996:162:000000000-B87FG:1:1101:7031:4901 1:N:0:TAGCGCTC+GTAAGGAG
CCTACGGGAGGCAGCAGTGGGGAATATTGGACAATGGGGGCAACCCTGATCCAGCGACGCCGCGTGAGTGAAGAAGTATTTCGGTATGTAAAGCTCTTTAAGCAGGAAAGATAGTGACGGTACCTGCAGAATAAGCCCCGGCTAACTACGTGCCAGCAGCCGCGGTAATACGTAGGGGGCAAGCGTTATCCGGATTTACTGGGTGTAAAGGGAGCGTAGACGGCAATGCAAGTCTGAAGTGAAAGCCCGTGGCTCAACTGCGGAACTGCTTTGGAAACTGTATAGCTAGAGTGTCGGAGAG
+
8ACCC>AB9:)=========;88BFFCFGGGGGGGGGGGGGGGGGGGGGGGGGFFGEGGGGGGGCFGEGGGGGFGGFGGGGGGGFAFGGGGGGGGGGGGGGGGGGGGGGGGGGGGGGGGEGGGGGGGGGFGGGGGGGGGGGGGGGGGGGGGGGGGGGGGGGGGGGGGGGGGGGGGGGGGGGGFFGGGGFGGGGFGGFGGFGGGFG<FFFFGGG>DGGFDCFGGGGDFGFFGFABFFFFFGBFFFB?F?G;BFFFFF?GGFFFB9997<@>F2<BFGFFFFFF6<<<.:8?DFB>>BDB2-4
@M02996:162:000000000-B87FG:1:1101:19826:4904 1:N:0:TAGCGCTC+GTAAGGAG
ACTACGGGCGGCTGCAGTGAGGAATATTGGTCAATGGGCGGAAGCCTGAACCAGCCATGCCGCGTGAAGGAAGACGGCCCGATGGGTTGTAAACTTCTTTTGTAGTGGAGCAATAAGGGCTACGTGTAGATCGATGAGAGTACATTACGAATAAGCATCGGCTAACTCCGTGCCAGCAGCCGCGGTAATACGGAGGAGGCAAGCGTTATCCGGATGTATGGGGTTTAAAGGGTGCGTAGGCTGTCTGGTAAGGCAGGGGTGAAAGCCCAGGGCTCAACACTGGAATTGCCTTGGATACGGG
+
-888@?9:51)7888;;;;;;@CCCC6,CCC,@@C@CCFEDEDEFFAEEFC@EE:CCFCFC>@B8>FFGFCFFE??FFGG+@+?@FB8>@??EG9,E9,EDF>F@5AABFF<F7CFGG,@FGGGFGGGGG9FDF8EFGFGFGGG,@DFGGG7EGCEE=7B>@:CFG7FGE1CDGFFGDFC78:>CDDD@FGGGFGGF*:>CFFF=>0856CGCD7)06**8@C1*.67<FFE2:3B<:BDF*4).*14066=)4283ED49F394<??F?*8?(5:=:7:AFBF7.4562)))..)7:0--
@M02996:162:000000000-B87FG:1:1101:7014:4908 1:N:0:TAGCGCTC+GTAAGGAG
CCTACGGGAGTCAGCAGTGGGGAATATTGGACAATGGGGGCAACCCTGATCCAGCGACGCCGCGTGAGTGAAGAAGTATTTCGGTATGTAAAGCTCTTTAAGCAGGAAAGATAGTGACGGTACCTGCAGAATAAGCCCCGGCTAACTACGTGCCAGCAGCCGCGGTAATACGTAGGGGGCAAGCGTTATCCGGATTTACTGGGTGTAAAGGGAGCGTAGACGGCAATGCAAGTCTGCAGTGAAAGCCCGTGGCTCAACTGCGGAACTGCTTTGGAAACTGTATAGCTAGAGTGTCGGAGAG
+
-8ACC?01)1);==;;=<=;=8@BFFGFGGGGGGGGFGGGGGGGFGGGGEDFGGGGFEGGCFFG>CFEGGGGGGFF,C?<EFGFCEFGGGCFGGGGGGGCFGBFGFDGGFGFFG;FGFGGGGGGGGGGF9EGGGGGGGEGECEEGGGGGGGCFGGGGGGGGGGGEG58,;DFDFF*BEGGGFFFGGDG4CCEDDG=FGGFGGGFGGFFFFCEFDDG<6)19EEC:5EG?FFBAD2@)6?F:>4@>451C((716>?<2:87BBB>B),*:F))./071<A2=A2)-)68<8)..6<B94(4
@M02996:162:000000000-B87FG:1:1101:20953:4909 1:N:0:TGGCGCTC+GTAAGGAG
ACTACGGGTGGCTGCAGTGAGGAATATTGGTCAATGGGCGAGAGCCTGAACCAGCCAAGTAGCGTGAAGGAAGACGGCCCTATGGGTGGTAAACTTCTTTTGTGCGGGGGTAAAGTGGGCCACGCGTGGTCCATTGCAAGTACCGTACGAATAAGCATCGGCTAACTCCGTGCCAGCAGCCGCGGTAATACGGAGGATGCGAGCGGTATCCGGATTTAGTGGGTTTAAAGGGAGCGGAGGCGGGCGATGAAGTCAGCGGGGAAAGAGGGGGGCTCAACCATGACTGGCCGGTGATAATGGG
+
-6646:55=0),=8,;;;=;;C@<;6,6C@6,;<,;@@E@@@:@CE,C@E9,C;;:CCC:<C,@,8@DFDECE<6,B@@F,99CEFC,849<C9:,C,,5?F?FBCCC@F3=ADFAFF,>FFFGGGGGG3@DEF;DCCGFGFG=CC8@EEG:FGGE?,;>C*>8C?9CF:4=D*CCCCEF59=:8CDGCE7ECACGF67779*.?)770/:AD>)*9:**9;C9*)<:4@FD?F3@(,7C(>30(0.-*6>=).6A27>-(024(.:(0(170()</..,5@)))-4(3-,-,(-)*).64
@M02996:162:000000000-B87FG:1:1101:12473:4911 1:N:0:TAGCGCTC+GTAAGGAG
GCTACGGGAGGCAGCAGTGGGGGATATTGCGCAATGGGGGAAACCCTGACGCAGCAACGCCGCGTGCAGGATGACGGCCTTCGGGTTGGAAACTGTTGTCGCAAGGGAAGAAACAAATGACGGGACCGGGGGAGAAAGCCACGGCTAACTAAGTGCCAGCAGCCGCGGGAATACGGAGGGGGCAAGCGTTGTCCGGATTTACGGGGTGGAAAGGGCGCGGAGGCGGGAAAGCAAGGCAGGCGGGAAATACCGGCGCCGAACGCCGGGGGAGCGACGGAAACGGGACGTCGTGGGGACGGGG
+
688?C?188:0=88=;;==6;@7@8CCFD<FCCC7CCFCDCCF<FC8EF<:FEC@ECFEBF>@C>C:=FDFFEEDCFF=+,9DCE,8>+<?E8<FFEF,FFB@>>FC<DEFDG>FEF,CFGCC+@+85+<*:@CE7CFG7,,4*F*=EB3<+>,3;2>0425=**=EE*/2**3;*A/:2755.19>C**12+/:CB7**0*:)/9)))09<1.)*1(1)02712<55(01.4(47:?7),11>1<;)2).7>(--(*)49.491((4)(1(,()2)(-44)-((((-8(,-,-14)-412
@M02996:162:000000000-B87FG:1:1101:19830:4921 1:N:0:TAGCGCTC+GTAAGGAG
ACTACGGGCGGCTGCAGTGAGGAATATTGGTCAATGGGCGGAAGCCTGAACCAGCCATGCCGCGTGAAGGAAGACGGCCCTATGGGTTGTAAACTTCTTTTGTAGTAGAGCAATAAGGCCTACGTGTAGATCGATGAGAGTACATTACGAATAAGCATCGGCTAACTCCGTGCCAGCAGCCGCGGTAATACGGAGGAGGCGAGCGTTATCCGGATGTATTGGGTTTAAAGGGTGCGTAGGCGGGCGGGTAAGTCAGGGGTGAAAGCCCAGGGCTCAACACCGGAAGGGCGTGGGATACGGG
+
-8A=CB88)118888;;;;;;;;C;@66CCCC@@<CCFFCDEEEFEAEDFECDECDD,CC,>8>7>FFGFCFFF,BFF:=+A=?F@F7@@DDFGG?F9,CCE:E@<,:AF?>F9FGGG,6>FGG>F,,878C@F@FEFFGCF93,39BDGG7EGF9C3;@C5:EFGCGFE8CG8FCDCCFCCA;C7CD7FFGDEGGEC7B)1:>8><@)=>GC>>)267*9@C12)C7AFFD3:?F,8;92)3.4)86)9(7)).6:GG49F2:>0(,53*4:4)<?0,4(73,,((-8((((-4(.3(1-
@M02996:162:000000000-B87FG:1:1101:20963:4927 1:N:0:TGGCGCTC+GTAAGGAG
ACTACGGGTGGCTGCAGTGAGGAATATTGGTCAATGGGCGAGAGCCTGAACCAGCCAAGTAGCGTGAAGGAAGACGGCCCTATGGGTTGTAAACTTCTTTTGTGCGGGGGTAAAGTGGTCCACGCGTGGTCCATTGCAAGTACCGTACGAATAAGCATCGGCTAACTCCGTGCCAGCAGCCGCGGTAATACGGAGGATGCGAGCGTTATCCGGATTTATTGGGTTTAAAGGGAGCGTAGGCGGGCGATTAAGTCAGCGGTGAAAGAGTGGGGCGCAACCATGCCGTGCCGGTGATACTGGG
+
-686=?558)1;=886;;=;;;;@,@66CCE9@<<@CDECEC@EFCEEDFC<CA;:@AE:<CC@6@CCFFCFFDC,BFEG7A8CDGE,@???FFE?F,,BFFBF9FCEDE3>FGG?FG,EEGGGGGGGG+EFA@8EFGGGCFGGGFGGECGFGGFEC99C>7*>CG7EFC;CGCGFGDEEFCBBDCDG+<DFDBEGF7CFCDGFE73>)9CECD5*0.209CC*2)<7<?C)4:;E,4:D>D9;9EB(*4:=-.6:?GG4,74>)8:6@(>9?(7?0,.82B,4(44134(-48)6*..74
@M02996:162:000000000-B87FG:1:1101:10951:4971 1:N:0:TAGCGCTC+GTAAGGAG
GCTACGGGAGGCTGCAGTGAGGAATATTGGTCAATGGACGGAAGTCTGAACCAGCCATGCCGCGTGAAGGAAGAAGGCCCTATGGGTTGTAAACTTCTTTTGCCACAGAGTAATAAGGGTCGGGCGCGGCCTGATGAGAGTATGTGGCGAATAAGCATCGGCTAACTCCGTGCCAGCAGCCGCGGTAATACGGAGGATGCAAGCGTTATCCGGATTTAGTGGGTTGAAAGGGTGCGGAGGCGGACGCGTAAGGCAGCGGTGAAATATCCCGGCTCAACCGGGAGGCGGCCGGTGATACTGG
+
88AAC?5881)=;;=6;;=;;;@CCCCEEFFAC<CCDDFEDECCCFCEFFDDFECDDEEG,@8@6@FFGFFGGCE,FFGG7A=EFFE6@C?AEFG<F95CFGGGDFCEEGC@F<FGGGGAFG+@FGGGGFGFEFBDFGGGFG9F,CEGGGGCFFFGG9CCCDDEFGCFGG>EDFFGFFCFFDBAD?DG7CDGDBGGF<FFFGGFE8>D);FGDE@*06*C@FC1:)<:AFC>:?BF(9>DBG;86@D>)9?F)4::6EG17:<A2<4<@3D>B(<91,86>B(47:(704;077060)-6)
@M02996:162:000000000-B87FG:1:1101:6335:4975 1:N:0:TAGCGCTC+GTAAGGAG
CCTACGGGGGGCAGCAGTGAGGAATATTGGACAATGGTCGGAAGACTGATCCAGCCATGCCGCGTGAAGGAAGAATGTCCTATGGATTGTAAACTTCTTTTGTACGGGAGCAATAAGGTGTATGCATACACCGATGAGAGTACCGTACGAATAAGCATCGGCTAACTCCGTGCCAGCAGCCGCGGTAATACGGAGGATGCGAGCGTTATCCGGATTTATTGGGTTTAAAGGGTGCGTAGGCGGAATGCCAAGTCAGCGGTGAAACGCACGCGCTTAACGCGTGACCTGCCGTTGAAACGGG
+
8ABCCBF5=5)8888::<:::::CFGGGGGGGGGGGG?FFGGGGGGGGGGGGGFFGGGGGGGFGFGGGGGGGGGGCGGGGGDGGGFFGGGGGGGGGGGGGGGGGGGGGGGGGGGGGGG>FFGFGGGGGGGGGEGGGCGGGGGGGGGGGGGGGGGGGGGGGGGGGGGFGGGGGGGGGGGGGGGFBGDGGGGGGGFGGFGG@GGGDGGFFFFGGGE>D4>GGFGGGGFGGBFGD0??D(4>D>G>39FFDCBFF<AA<>ED<>FBFD:46<279B>>EFFBB>),--6)4:792(48AFD124
@M02996:162:000000000-B87FG:1:1101:15813:4977 1:N:0:TAGCGCTC+GTAAGGAG
GCTACGGGGGGCAGCAGTGGGGAATCTTCCGCAATGGGCGAAAGCCTGACGGAGCAATGCCGCGTGAGTGATGAAGGGATTCGGCCCGTAAAGCTCTTTTGTTGGTGACGAACGTGCGTAGGGGGAACAATCCTGGGTAATGACGGTAGCCAACGAATAAGCCACGGCTAACTACGTGCCAGCAGCCGCGGTAATACGTAGGGGGCGAGCGGGGTCCGGAAGGATTGGGCGGAAAGAGCAGGGAGGCGGTTGCTTAAGGCTGGAGTGAAAAGGCGGGGCCCAACCCCGGATGGCTTGGGAG
+
-8AAC?5850)87889:<:49=?C<=BEDEFECC:?CFECCCCEGCABDACC@C@BB9>D,>>>+>CC8>>@ECDEGDG>,,C,5<FF7CC<AF>FFGC<F>>F@*<A:=FC<F*<FF*<FFF*=FCFFFBGGGG+;AFGFGGGGGGFGGGGGGCFA*9@CD<FGGGG58E6*AC:*:/A99>5CF<DGGG*:>:CFG6?CG*887>FFBG5)7<C7-7>7**796A<?FD391>FBB59(C>F4>DBD-(04))-)AFF(823:(4)9A>02(7>50((-5(34,,4,3(467((032((
@M02996:162:000000000-B87FG:1:1101:18688:4978 1:N:0:TAGCGCTC+GTAAGGAG
ACTACGGGTGGCAGCAGTGAGGAATATTGGTCAATGGGCGGAAGCCTGAACCAGCCAAGTAGCGTGAAGGATGACGGCCCTATGGGTTGTAAACTTCTTTTCTGCGGGAGTAAAGAGCCTACGTGTAGGCAGTTGCAGTTAGCGCAGGAATAAGGACCGGCGAATTCCGGGCCAGCAGCCGCGGGAATACGGAAGGTCCTGGTGGTATCCGGATTGAGGGGGGTTAAAGGGAGCGGAGGCGGTAGGTCAAGGGGGTTGGGAAATGCGCGGGCGCAACCCGCGGAGTGCAGCGCGAACTGGG
+
-88AC@=580)=;8=;;==;;;C@@C,CCDC<@@ECCFECDDCEGC<EDFC<CECCAEFCDCCB,@FEGGFFED<CFFGG,F8CDGF,@C?<EGC<FE,EFFEFFG+=>+89EFGGGGG=FFF6E4@FFFFG,AEFFG3,CEFGGGGGGG?GGGFFDF9<C*BE7*B<F7CGDGGCFE=7?C>B*<C*9EGE8;EG6>C=:C+7*7=*9*9C<))*9)*9>E=)*7?*:FC>?09)49:12C(0(7/)92<)4(7-(:5>??:)499<FFD1(47/50(-2>>6,(.)).)4(4600(.20
@M02996:162:000000000-B87FG:1:1101:5731:5000 1:N:0:TAGCGCTC+GTAAGGAG
CCTACGGGCGGCTGCAGTCGAGGATCATTTGCAATGGGCGAAAGCCTGACAATGCGACGCTGCGTGGAGGATGAAGGCCTTCGGGTTGTAAACTCCTGTCATAAGGGAACAGGCGAGGGTACCCAACACGTACCTTAGTTGAGTGTACTTTAAGAGGAAGCGACGGCTAACTCTGTGCCAGCAGCCGCGGTAATACAGAGGTCGCAAGCGTTGTTCGGATTTACTGGGCGTAAAGGGCGCGTAGGCGGTCGCGTGTGTGGGATGTGAAATCTCCGGGCTCAACCCGGAAAGTGCGTCCCAA
+
8ACCCDF5=))8888;;;;88888CFCFGGGGGGGGGGGGGGGGGGGGGG@FEFFECFFGGGGGFGEFGGGGGGGGGGGGGGGGGGGGGGGGGFGGGGGGGGGGGGFEGGG<FGCEEGGGGGGGGGGGGGGGGGFGGFFGGGGGGGGGGGGGGGGGGGGFGGGGCEGG=EFFGGGGCGGGFGFFGGDDDEGCCCGGFFGF7DGFGG>EFD9EGFFGGBC<BFFFGFCGF@CDF?>FFBFG9D6)4?:>C69@B>>:07FB<4:B:<B2=2*).2>E>9444*,4276>>;().)4804852
@M02996:162:000000000-B87FG:1:1101:23985:5000 1:N:0:TAGCGCTC+GTAAGGAG
GCTACGGGAGGCAGCAGTGGGGAATATTGCACAATGGGCGGAAGCCTGATGCAGCGATGCCGCGTGGAGGAAGAAGGTTTTCGGATTGTAAACTCCTGATCTGAGGGACGATAGTGACGGTACCTCAGGAGAAAGCTCCGGCTAACTACGTGCCAGCAGCCGCGGTAATACGTAGGGAGCGAGCGTTGTCCGGAAGTACTGGGTGTAAAGGGTGCGCAGGCGGGACGACAAGTCAGATGTGAAATGTACGGGCTCAACCCGGGCCCTGCAGTTGAAACTGCCGTTCTTGAGTGAGGTAGAG
+
-88AC?5:=1)=8=======;88B;FGGGGGGGGGGGGGEGGGGGGGGFDFAFA9@@@BFEB@>+>BCEECFGDDED,594EEDFECDFFCFFGFGGGGGGGGGGGGGGGGGGGGGGGGGGGGGGGGGGGGGGGGG9DGGEE@FFGCGGE8EFGGCEGFFGCBCE:?C,@FGGGGGGGGGGGFFGDGGGGGGGFG*0;7@CFG0;19=FFGG*77D<>GG>EC5*>EDBFGFFFFFFFFG>>A@AFFFDF>EB9?<B:*1(.3(-(-:5:*.)6=F/4).)0131:24:)5..))(9)...
@M02996:162:000000000-B87FG:1:1101:14699:5019 1:N:0:TAGCGCTC+GTAAGGAG
GCTACGGGTGGCAGCAGTGGAGAATCTTGCACAATGGGGGAAACCCTGAGGCAGCAACGCCGCGTGAAGGATGAAGGCACTGGGGTCGTAAACTTCTGTTCTAAGGGAAGAGAATGACGGTACCTTAGGAGCAAGTCCCGGCTAACTACGTGCCAGCAGCCGCGGGAATACGTAGGGGGCGAGCGTTATCCGGAAGTATTGGGCGTAAAGAGTACGAAGGGGGTTTCCCAAGCAGGGGGTTTAAGGCAACGGCGTAAACAGGGGTAGCCGCAGGAACGGGGTACCGCGAGTGAGGGGGGGG
+
68,6C*8):));;886;=;;6;;;,,,@@9F<@E9C<<;BBCCFF:EE@,69@@BE<6@@+8+7+88DEC=AB=,9:=,C,,44>88@+9A9?F9EAC,:F,CFEECAEFFEFD4EFFGGGG@FE,CAB?@AEGG,C8DCE>CCFFA;@EDFGG9:6<?3,053@**1=>DC9C5765557<5::)*99+:8=>=*):**22*<C)0<F6?C*819*4DD)1/120+*)107:,(0495)(1.*.9?:C4(03(,48**.(0,(,(-)/(),(-)0)(-46)().-(-,-(-)).()--21
@M02996:162:000000000-B87FG:1:1101:19921:5065 1:N:0:TAGCGCTC+GTAAGGAG
CCTACGGGGGGCAGCAGTGGGGGATATTGCACAATGGGGGAAACCCTGATGCAGCGACGCCGCGTGAGGGATGAAGGATTTCGGGATGGAAAGCTCTATCAGCAGGAAAGAGAATGACGGTACCTGACTAAGAAGCACCGGCTAAAGACGAGCCAGCAGCGGCGGTAATACGTATGGGGCAAGCGTTATCCGGAGGTACTGGGTGTAAAGGGAGCGCAGACGGCATGGCAAGCCAGAAGGGAAAGGCAGGGGCTCAACGCCGGGACTGCAGTGGGAAAGGGAAAGATAGAGTAGAGGAGAG
+
-886@?==50176884:<:49=:>8=59@<ED?=?BCCCD@CC<B?<EA,<BCC::>8>C=>>>+>@@,<>8C<BC,88,,,8<*>1F*:<<:CCF9,,88F>C@C:@AFF+FC9BFBFGFFGCAFF<7<CECFGCCB*?E**ACC+CC;*:/8+8*:5**)2:C1:?<23:0<+2;*1:=55.:7*9*<CE=@**)9:*29C0;)1=86>E450>)4DD5?=/2):<(7*<((4<:(0*-7108F.3D19:-(-4<*179),11((..3*-5:>86(.86)3,3().<2:)))).03-(-
@M02996:162:000000000-B87FG:1:1101:19905:5075 1:N:0:TAGCGCTC+GTAAGGAG
GCTACGGGGGGCAGCAGTGGGGGATATTGCACAATGGGGGAAACCCTGATGCAGCGACGCCGCGTGAGTGATGAAGGATTTCGGGATGGAAAGCTCTAGCAGCAGGAAAGAGAATGACGGTACCTGACGAAGAAGCACCGGCTAAATACGTGCCAGCAGCCGCGGGAATACGTAGGGGGCAAGCGTTATCCGGATTTACTGGGTGTAAAGGGAGCGCAGACGGCATGGCAAGCCAGAGGGGAAAGGCAGGGGCGCAACGCCGGGACTGCATGGGGAACGGGCAAGCTAGAGGAGCGGAGAG
+
-866@?89:5186889:<:4974749,5@AF9?<9?CCCCCCCAE@,AB,?,?A5:=@B>388>+8@@8>>,@@=C,>,3,7@:*>*C*5::<F>CC3,8<FCFAC@ACFF@FF,?FCFGFFFG?FFF*CCFEFGFGGGGGE5CFG+CFC3CEFC82;72;52?E*>E*:<C*<*1;*7>=C:)87111+:C=B***:09:CF.;)9@?6CE5@5<99CC5:7/:3CC4?6<18:@?(7*-118:888DBBB2--79C970),463(4).2)(4787(,3656?:(,-.33(22,4B>-(-
@M02996:162:000000000-B87FG:1:1101:21989:5084 1:N:0:TAGCGCTC+GTAAGGAG
GCTACGGGAGGCAGCAGTGGGGAATATTGGACAATGGGCGCAAGCCTGATCCAGCGACGCCGCGTGAGTGAAGAAGTATTTCGGTATGTAAAGCTCTATCAGCAGGGAAGAGAATGACGGTACCTGACTAAGAAGCCCCGGCTAACTACGTGCCAGCAGCCGCGGTACTACGTAGGGGGGAAGCGTTATCCGGAGTTACTGGGGGTAAAGGGAGCGTAGGCGGCAAGGACAGTCGGAAGTGAAAACCCAAGGCTCAACCATGGGACTGGATTGGAAACTGGCGAGCTAGAGGGCAGGAGAG
+
-8,AC?888:1=88=;;<=;;8886@,CC<E,<@<CCFC@@:BCFFCCE9<,CE,@@@CE7@>>+@CCCE?DEAFE,C?9,AFD+ABF,C<,?,CFG<,CEF<F=BCBFFF,AFAFE9CFEGGGFGGGCGDFAC@FDFEEGGEGFGGGGE,@DFF:CGF7@7*BF:C*,5;E9DGECCD*:7>):/*9*2?EC.**.?F*:DF):18?FBG5*07D52)*1:C/7):C()07-5(0,(00.:6=A:<?DB::((.54*94)1.:BB0:48*)486@4(.63)(34,(..).(,,-:>01(,
@M02996:162:000000000-B87FG:1:1101:21980:5101 1:N:0:TAGCGCTC+GTAAGGAG
ACTACGGGAGGCAGCAGTGGGGAATATTGGACAATGGGCGCAAGCCTGATCCAGCGACGCCGCGTGAGTGAAGAAGTATTTCGGTATGTAAAGCTCTATCAGCAGGGAAGAGAATGACGGTACCTGACTAAGAAGCCCCGGCTAACTACGTGCCAGCAGCCGCGGTAATACGTAGGGGGCAAGCGTGATCCGGATTTACTGGGTGTAAAGGGAGCGTAGACGGCAAGGCAAGGCTGATGGGAAAACCCAAGGCTCAACAATGGGACTGCATTGGAAACTGTCTAGCTAGAGAGCAGGGGAG
+
-88?CA===10=88=;;==;;888;@6CCCGFAACACFECCEECGGCEFCCEEAC@CFEF:@@>6>CCCEEEFEFE,C,9,,EC8EFGECC<CFFFC<,CFGGGFGDDFGGEGGCFGGGGEGGGGGGF,FFGGGGGGGGGGCEGGGGGFE,@CFGFCGC@D9@EF*=E,;EF9>D7CDCEEFA>EC*>>FGGGFEC=FFF@FG.:)9@FFFGCEEG<?GGFCC9EFGG1FC>(3(7:3=44>2@<78:D:(70,4?>F*4.94:::(48)*)4:=99(.6.94.)))..).).(540(-(-
@M02996:162:000000000-B87FG:1:1101:21998:5110 1:N:0:TAGCGCTC+GTAAGGAG
ACTACGGGAGGCAGCAGTGGGGAATATTGGACAATGGGCGCAAGCCTGATCCAGCGACGCCGCGTGAGTGAAGAAGTATTTCGGTATGTAAAGCTCTATCAGCAGGGAAGATAATGACGGTACCTGACTAAGAAGCCCCGGCTAACTACGTGCCAGCAGCCGCGGTAATACGTAGGGGGCAAGCGTTATCCGGATTTACTGGGTGTAAAGGGAGCGTAGACGGCAAGGCAAGTCTGATGTGAAAACCCAAGGCTCAACCATGGGACTGCATGGGAAACGGGCCAGCTAGAGTGCAGGAGAG
+
-88AC>5:8:8=888;;<=;CCC@8E@FGFGGFFGEFFFBFEDEFCFFFCEFGE8B@FEGEB>B7@:BFE<EFEFF5FE99EFD+E@F9AD??FEFGD,CEGGGCFEDFFE9FGFGGGGGFGCFGGFF9FFFGGGGGGGGGGGGGGGGGG?FGGGGFGFFF>EEG:EGCFFFCC>CECCEEFF>C>8D4AFGDF=?6FG=CFF);>BFF?C>CEBGC<<97?=CG3FD<FDFAA4999=:6:<FAFF<D<:FF>:?FGF0592:?:34?B:)(4)A>?-1()(434)-.84::AF<F?6(,
@M02996:162:000000000-B87FG:1:1101:13322:5130 1:N:0:TAGCGCTC+GTAAGGAG
GCTACGGGTGGCAGCAGTAGGGAATATTGCACAATGGGGGAAACCCTGATGCAGCAACGCCACGGGGGGGAAGAAGCATTTCGGTGTGTAAACCACTGGCGTGAGGGAATAATGCGTATTTTCGGATAAGTTGAAGGTACCGCGAAAGGAAGCACCGGCAAACTGCGTGCCAGCAGCCGCGGTAATACGAGGGGTGCAAGCGTTGTTCGGAAGCACTGGGCGGAAAGGGAGCGCAGGCGGAGAGGCAAGCGGACGGTACAATACCGGGGCCCAACCCCGGACCTGCGGTCCGGACGGCAC
+
-8ACCD85:0);;8=;;<;<;8;<6C,CCFGFA<CCCDDDEDDFGG@CEFECEA;CCFEF@@8@+7+=CCCFECFFFFC>:<FD8FFF:C<CFGGGFF,;E8CEEGCCC*<?0A9*2;*0<9CEGGGGGGGGGFG+ACFGG8EEGGGECGGF88CC:CDC8CF++3A*:;FGGCGCC:::=C)8/:F>F5CG8<*:5CCF*>77:*0*85C7))/263CC>E5CE):<?@C59,3>>;>D2/3.,)0.98:>49(38:<<<*.2::;F:(918-587(7,7.1(.,(,(-(32<6()(,-
@M02996:162:000000000-B87FG:1:1101:13312:5146 1:N:0:TAGCGCTC+GTAAGGAG
GCTACGGGTGGCAGCAGTAGGGAATATTGCACAATGGGGGAAACCCTGATGCAGCAACGCCACGGGTGGGAAGAAGCATTTCGGTGTGTAAACCACTGTCGTGAGGGAAGAATGCTTATTTTCGGATAAGTTGAATGTACCTCGAAAGGAAGCACCGGCAAACGTCGTGCCAGCAGCCGCGGGAATACGAGGGGTGCAAGCGTTGTTCGGAATCACTGGGCGGAAAGGGAGCGCAGGCGGAGAGGCAAGCGGACGGGACAAGACCGGGGCCCAACCCCGGACCGGCAGGCCGGACGGCAC
+
-88?C?85=))6;8=;;==<;8;@,C;CCFFEA<CCCCDDEDFEF7<CC,C<@A;@<FCF@68@+@68CDEGGCCFCF?6,AEC,BBF,@<CCFFG=E,CF7CFCFDCE+AB,EF<EF,,C,EFFGDGFGFDEFGCFFGFG,CFGGGGGGGGGGGG>CDCC9@+,5:*@:EEG8CFG::1:<)2:2CDGGGGDE*?AFFB*C2)2954<:DE**=C*.99>ECGGEGFBFD:B6>EBF>9314)-)<273:@>929(:C?B4:BFBBFE(C0:?E55899>3437694(,(4997(819(
@M02996:162:000000000-B87FG:1:1101:17142:5163 1:N:0:TAGCGCTC+GTAAGGAG
GCTACGGGTGGCAGCAGTGAGGAATATTGGTCAATGGGCGAGAGCCTGAACCAGCCAAGTCGCGTGAAGGATGAAGGTTCGAGGGATTGTAAACTTCTTTTGTTCGAGGGTAAAGTGAGTCACGTGTGAGTTATTGCAAGTATCGAACGAATAAGCATCGGCTAACTCCGTGCCAGCAGCCGCGGTAATACGGAGGATGCGAGCGTTATCCGGATGTATTGGGTTGAAAGGGGGCGTAGGCGGGAGGGTAAGGCAGCGGTGAAAGAGTGGAGCTCAACGATACGGTGCCGTGGAAACTGGG
+
-86A@:858)1;;886;<;;;;;C;C,6<<;,6<6CACC@@B@@CE,CCD;9<A;:@EE,:88@+8CDGFD<@@AEE6,:+A,7@CC,A59?CF95F,,C<F:,:B<BCE6<EEF,CFG:EFGFAFEFG96A@4,CEFGGEF=AFGFFGGG8EFFAA,==8=3=F8==E>6A9FF?D9;@,9398/;D+@CFCBEGE*;A<CE68):8)1;C<A))011+;B71*)<C>FFF(9;B(35DBD282)8(/827,(8:1CC-(744)4:-=(04:()00((,(0-((.46,-((-37A5).,,
@M02996:162:000000000-B87FG:1:1101:21615:5188 1:N:0:TAGCGCTC+GTAAGGAG
GCTACGGGTGGCTGCAGTGAGGAATATTGGTCAATGGGCGAGAGCCTGAACCAGCCAAGTAGCGTGAAGGAAGACTGCCCTATGGGTTGTAAACTTCTTTTGTGCGGGGGTAAAGTGGTCCACGCGTGGTCCATTGCAAGTACCGTACGAATAAGCATCGGCTAACTCCGTGCCAGCAGCCGCGGTAATACGGAGGAGGCGAGCGTTATCCGGATTTATTGGGTTTAAAGGGAGCGTAGGCGGGGGATTAAGGCAGCGGTGAAATAGGGTGGCGCAACCATGCCTGGCCGGTGGTACTGGG
+
-88ACA85=00;=886;;=;;;;;;CCEDFF<C<<@CFFCEDBCFC,CEFCCFACCCFDCEE9C,BFFGGFFEE<,C@FG,AFEFGC:C@D<FF9EF9,CFFFGFFCCDG4=AFGEFG,CEGCGGGGGG+@DF@9DECGGFGGGGEGGGGGGGGFDAE5B:C>EGGCFFC>EGGGCFFFF=C48=:DGCGGGD8EGF3DEDCE>8C7@<*:=777**6**9CF5/7FCAFGF<B9E><@D<>30(004*5:F)((3:CD,(84:):<)81D>0(02.(8?2@?04-2434(460-)0).4(
@M02996:162:000000000-B87FG:1:1101:21411:5221 1:N:0:TAGCGCTC+GTAAGGAG
GCTACGGGTGGCAGCAGTGAGGAATATTGGACAATGGGCGGAAGACTGATCCAGCCATGCCGCGGGAAGGAAGAAGGTCCGATGGATTGTAAACTTCTTTTGTACGGGAGCAATAAGGGGTATGCATACACCGATGAGAGTACCGTACGAATAAGCATCGGCTAACTCCGTGCCAGCAGCCGCGGTAATACGGAGGAGGCGAGCGTTATCCGGATGTATGGGGTTTAAAGGGTGCGTAGGCGGAATGCCAAGTCAGCGGTGAAACGCACGCGCGTAAGGGGGGACCGGCCGTGGAAACGGG
+
-886@?1):)0=;8=;;<=;;;;C6CCFFFGFFCFDD,C@CEEEFE9EC,C@EA:CC<CC986@+>CEGDCCFAC,EBAF+>+?CFE,BC@AFGD9FC,EFGFG9FEDEGCBF<FFGG,@FGCFGGGGGGGGEF7EGGGGGGGGGGGEECE7EGFEC32>8;*BFD7EGC>FGGGFFGDFCCA?EDGGFGGGDEGGD*9>DGG@=9.>)9CG<>8)*.**8CC):)?C>FFFBFFFBFED>D9B>5<>FB?F6<<<:ED(,<3A234733)4(()17()(-)-((-3(4(31243<FB?:?
@M02996:162:000000000-B87FG:1:1101:21430:5228 1:N:0:TAGCGCTC+GTAAGGAG
ACTACGGGTGGCAGCAGTGAGGAATATTGGACAATGGGCGGAAGACTGATCCAGCCATGCCGCGTGAAGGAAGAATGTCCGATGGATTGTAAACTTCTTTTGTACGGGAGCAATAAGGTGTATGCATACACCGATGAGAGTACCGTACGAATAAGCATCGGCTAACTCCGTGCCAGCAGCCGCGGTAATACGGAGGATGCGAGCGTTATCCGGATTGATTGGGTTTAAAGGGTGCGTAGGCGGAATGCCAAGTCAGCGGGGAAACGCACGCGCTGAACGCGGGACCTGCCGTTGCAACGGG
+
688?A?55:0)=;88=;==;;;;C6CCEEFGGEFEDD,C@CEECFFCFD,C<EACCAFCF8@+@+>CDFFCDFAE,C<FG,@:BDFEFFF??EFGFG9<FFG<FCF@CCFGFFAFGGG,AFFFGGGCGGGGGGEEBFGGGFGGGGGGGGGGDECEFD,=@>CBEGG7AF@DGGFGCGE:;C9@>CCDDCFGFDEGGF79A<9EEC):A);;:CD3**5*0=87/*)3><@FE<F0<(3715C284)0-28:;-64ADE5((.:.283;7;)-32):608(3)3,(-34(,3((-476:123
@M02996:162:000000000-B87FG:1:1101:25732:5247 1:N:0:TAGCGCTC+GTAAGGAG
CCTACGGGGGGCTGCAGTGAGGAATATTGGTCAATGGACGGAAGTCTGAACCAGCCATGCCGCGTGAAGGAATAAGGCCCTATGGGTCGTAAACTTCTTTTGTGGTGGAGCAATAAGTCCTACGTGTAGGGCGATGAGAGTACATCACGAATAAGCATCGGCTAACTCCGTGCCAGCAGCCGCGGTAATACGGAGGATGCAAGCGTTATCCGGATTTATTGGGTTTAAAGGGTGCGTAGGCTGTTCTTCAAGTCAGAGGTGAAATACCCGGGCTCAACCCGGGAACTGCCTTTGATACTGG
+
88BCCE=@B1)8888::::::::CEFEFGGGGGFGGGGFEGGCFGGGGGGGGGFFFFGGGGGGGCFGGGGGGFFFGFDGGGGGGGGGGGGGGGGGGGGGGGGFFGFGFGGGFFFGGFGFGGGGGGGGGGGEGGGGGGGGGGGGGFGGGGGGGGGGGGFFGDGFGGGCFFEGGGGGGGGGDFDFFGGGDGF7CEFGGFGGFGGGFGGDF@FFGGFDC4<FC@FGDC)<FBBFE::?E::3><03)4=?A:>DFFF<46CGF:F<D9<4:)2C9975:0:807D>(-4))43.6<66<=<))4
@M02996:162:000000000-B87FG:1:1101:6089:5279 1:N:0:TAGCGCTC+GTAAGGAG
CCTACGGGCGGCAGCAGTGAGGAATATTGGACAATGGATGGAAGTCTGATCCAGCCATGCCGCGTGAAGGATTGATGCCCTACGGGTTTTGAACTTCTTTTGTACGGGGGCAATAAGGGCCACGCGTGGTCCGATGAGAGTACCGTACGAATAAGCATCGGCTAACTCCGTGCCAGCAGCCGCGGTAATACGGAGGATGCGAGCGTTATCCGGATTTATTGGGTTTAAAGGGTGCGTAGGCGGCGTGCCAAGTCAGCGGTGAAATCCGGGCGCCCAACGCCGGAACTGCCGTTGAAACTGG
+
8ACCCE9:50)8888;;<;;;;;CEFEGGGGGGGGGGGGGFGGFGGGGGGFGGFCFCGGGGGGGFGGGGGCAEAEEGGFGGCGGGG+C:FE?EFFFGFGGGGGGGGGGEGGDFCGGGGGGGGGGGGEGGFCGEE7EDFGGFGFGGCFCG>C8EFGGGGGGGGGGGGEEGG8:5FGFF?EFFD5=GDGCFGGGG57EBGGFDD=:EDEF@*CEDE35*6F78EC/:)CFFFGBBFFD1?DG?92.(8>:GAFF)55<0:D(2F79<<(4:991(75EF(:1;BB0-47?444(-4::*4)6:
@M02996:162:000000000-B87FG:1:1101:8734:5300 1:N:0:TAGCGCTC+GTAAGGAG
GCTACGGGTGGCAGCAGTGGGGGATATTGCACAATGGGGGAAACCCTGATGCAGCGACGCCGCGTGAGTGATGAAGGATTGCGGTATGTAAAGCTCTATCAGCAGGAAAGAGAATGACGGTACCTGACTAAGAAGCACCGGCGAAATACGTGCCAGCAGCCGCGGTAATACGTATGGGGCAAGCGTTATCCGGATGTACTGGGTGTAAAGGGAGCGTAGACGGCATGGCAAGCCAGATGGGAAAGGGGGGGGCTCAACTCCCAAGCGGCAGGTGGAACGGGCAAGCTAGAGGAGCGGAGGG
+
-88?@?=5>01;;88;;;=;;7:@,C,6CCFD<A@CCDDDDCCFFD<CC9C@DA:@@FB@7>8>48BB<C?EEC?E,B:5,,B=8@?F5@?AAF?FE<,:FFFGDFCCEGG<FG=FGGGGGGDGDGGG,DFGEFGFGGGEGG+@FE>FGFDFGGC:>DCD,3>CGCCE9;CF8:+2=*/:=<>):129*=7ECE5*0:?6:DG0:19=F7DE<><D529CBCC1/):C(72<:::>:)1*4947:7)4C>FE0((576*.).436:,4)4)(.5>>6(-8()3381)).450(--4@4-(,
@M02996:162:000000000-B87FG:1:1101:8748:5312 1:N:0:TAGCGCTC+GTAAGGAG
GCTACGGGTGGCAGCAGTGGGGGATATTGCACAATGGGGGAAAGCCTGATGCAGCGACGCCGCGTGAGTGATGAAGGATTTCGGTATGTAAAGCTCTAGCAGCAGGGAAGAGAATGACGGTACCTGACTAAGAAGCACCGGCTAAATACGTGCCAGCAGCCGCGGTAATACGTAGGGGGCAAGCGTTATCCGGATTTACTGGGTGGAAAGGGAGCGTAGACGGCATGGCAAGCCAGATGTGAAAGGGGGGGGCTCAACTCCAAAGCGGCAGTGGGAACTGGCAAGCTAGAGGAGCGGAGGG
+
88<AC?1):))=;88;;<=;;7+86C@9CFGECCECCD7@CCC,E<8CE@CEEA6@@CBE=>>B+8BB9E<:B??E,B9,,CB@4B<F,E<??F?FFA,CFFGGFG+=?FG,EF:FGGGGGGGGGGGGCGFCDFFF8DFGGC+CF,,EFFBEFGECDEDA83@CG*@EE;;F8<87157/:88>:/:>8CCGC>:/;CGF:CF0?3>?F@FC5>BG)319=?7)*.AC:F6@(2,7:.90.:67)7)-99>E6(,47623?)(6(4(-)-)4,45*/,).(0(4(4,.545((-(-723(,
@M02996:162:000000000-B87FG:1:1101:12727:5341 1:N:0:TAGCGCTC+GTAAGGAG
GCTACGGGCGGCAGCAGTGGGGAATCTTCCGCAATGGGCGAAAGCCTGACGGAGCAATGCCGCGGGAGTGATGAAGGGATTCGTCCCGTAAAGCTCTTTTGTTGGTGACGAACGTGCGTAGGGTGAACAATCCTGTGTAATGACGGTAGCCAACGAATAAGCCACGGCTAACTACGTGCCAGCAGCCGCGGTAATACGTAGGTGGCGAGCGTGGTCCGGAAGGATTGGGCGTAAAGAGCATGTAGGCGGTTGCGTAAGGCTGGAGTGAAAATGCGGGGCTCAACCCCGGATGGCTGTGGAA
+
86AAC?1181)78886;<;;;8@:;CCCFGFFC@FDFCFBCEDCFE8EDEEC=@@CCEDFF>@>+>FE8A?FFACFFEG8,,B,8BFG8BC@CFFFG9,CF<AFABBB>FGCFG>FFG+@FGE,CFFFFD9FGCG@FEFGGC@DGEEFECFGGGEEC5?;BC6FFEGGGCFG7;FE2:>:C8:AFG<GGGG*:@7@?D>?DC+98>BDD>D2/><CF4<<>*/C6*A<?FG)4<:F<?FG):)@<F?9>((02(31(/*..7:8:(4<*.2)5)>DE1-,(9<:7:14(4(241.(0.33)
@M02996:162:000000000-B87FG:1:1101:14139:5349 1:N:0:TAGCGCTC+GTAAGGAG
GCTACGGGTGGCAGCAGTGGGGAATATTGCACAATGGGGGAAACCCTGATGCAGCGACGCCGCGGGAGTGAAGAAGTATTGCGGTATGTAAAGCTCTATCAGCAGGGAAGAAAATGACGGTACCTGACTAAGAAGCACCGGCTAAATACGTGCCAGCAGCCGCGGTAATACGTAGGGGGCAAGCGTTATCCGGATTTACTGGGTGGAAAGGGAGCGTAGACGGCGAGGCAAGTCGGAAGGGAAAGGCGGGGGCGCAACCCCGGAAAGGCTGTGGAAACTGTATTGCTAGAGGGCCGGAGGG
+
68AAC>=5>0)=;8=6;==6688@CE@CCGGCAD@CDC@DFEFEEEFFF@ECEEC@CFEG@@@>+=@=8ECFFCCF5C,,,98=4@=F9EDCCF<FD<,CFCFGFGDFEGGFFG9FGGGGGG7D9DFE9FFGGGGFGGFGGE8FFGFGGG,@CG;3*:7:D/:>F*:E7C?FC9,4=***2/58C22:1=C85>52*;F*2CG5=)8??592*85D),9DFGE577ED6>*8.6(73:>/,1.0(779C>B>3,,417D:2),(,(415(*,.,129()66*)-.:)66,,(26(-0(((,
@M02996:162:000000000-B87FG:1:1101:12717:5355 1:N:0:TAGCGCTC+GTAAGGAG
GCTACGGGCGGCAGCAGTGGGGAATCTTCCGCAATGGGCGAAAGCCTGACGGAGCAATGCCGCGTGAGTGATGAAGGGATTCGGCCCGTAAAGCTCTTTTGTTGGTGACGAACGTGCGGAGGGGGAACAATCCTGTGTAATGACGGTAGCCAACGAATAAGCCACGGCTAACTACGTGCCAGCAGCCGCGGTAATACGTAGGTGGCGAGCGTTGTCCGGAAGGATTGGGCGGAAAGAGCATGTAGGCGGTTGCTTAAGGCGGGAGGGAAAAGGCGGGGCGCAACCCCGGATGGACTGGGGG
+
-88?C?5:51)8888;;<;;;8@@6C,@EFE:@:BDFFFCEEEEFF<ECEEC=C=C=EDF=>4>+>CB<ABFEBDFFEG<,AF8@FGF>=?CCGAFF9,:EDDFD8BDFGGGEG>FFG7FFGG*@FEGGGCFGDFDFEGGGFGGGGEFGGGGGGCE889BCFBGGGGG5:FE@CCE*:57C8>5@FDDDGD*2>+<FF2?7C+=87BDD3>**07C73C>D*:DC*C7:5<)49BFFB)9);)9<FF>G,(80))6>F*0(7;>>(4?482(-.7C>;((-77;(334(4(4:())..2((
@M02996:162:000000000-B87FG:1:1101:15474:5391 1:N:0:TAGCGCTC+GTAAGGAG
GCTACGGGAGGCAGCAGTCGAGGATCATGTGCAATGGGCGAAAGCCTGACAAGGCGACGCGGCGTGGAGGATGAAGGCCTTCGGGTTGTAAACTCCTGTCATAGGGGAACAGGCGGACTTACCTAATACGTAAGCGAGTTGAGGGTACCCTAAGAGGAAGGGGCGGCTAACTCGGTGCCAGCAGCCGCGGGAAGACAGAGGCCAAGAGCGGGGTTCGGATTAACGGGGCGGAAAGGGCGCGTAGGCGGGCTGGCGGGGCAAGGGGGAAATCTCCGGGCCCAACCCGGAAAGGGCGCTGGAA
+
888?C?5:81)=88=;;==888:@,;6;,-<CACCDDFFCEDCEFF<EACEF:9:@@FCC8=@>+8@CFDEFECDFFFG<,EFDD9BF?BAD?<FFGF,BFEGGFFDEDFGAADFGGG:,CFF,FGGGGG:FGGEEGG@*@BF,C3@DFC9FFGGFCFFD57E@FEE*ACF+;;E*=>C:CD?@;7DGGG):=)A@FFGFG<7>CC@F::)*1))9925*)+32/7ED9D5>>F?>?6>)4)-8<@DF)4()::>07*/3?F(4(30:5)2)658C5,-3:F??:9B>B;:(-,30)-323
@M02996:162:000000000-B87FG:1:1101:9314:5398 1:N:0:TAGCGCTC+GTAAGGAG
GCTACGGGTGGCAGCAGTGAGGAATATTGGTCAATGGGCGAGAGCCTGAACCAGCCAAGTAGCGTGAAGGAAGACGGCCCTATGGGTGGTAAACTTCTTTTGTGCGGGGGTAAAGTGGTCCACGCGTGGTCCATTGCAAGTACCGTACGAATAAGCATCGGCTAACTCCGTGCCAGCAGCCGCGGTAATACGGAGGATGCGAGCGTTATCCGGATGTATTGGGTTGAAAGGGAGCGTAGGCGGGCGATTAAGGCAGCGGTTAAAGAGGGGGGCTCAACCATGCCTTGCCGGTGATACTGGG
+
688?C?8)=)1=;8=;;<=;;;;@,;,CCCCE@A<CCFCBC@@@FF,CDFCCDE@:CFF,@CC@6BFCFFEFGAC,CFCE,A<CEGF:>??CFF<,C,,5EC4A,CCDDF:3ADF<AE:CFFGGGGGGG+@FD@,@FGGGGFGCF*@8BCF@FGF7;52<8*1:CC=CC:6=?FFFFEEF77.5=CDG+CFGGFGGF*9@<>E>C97@)*:ACE))260*1<C/2)ADAFFFFF>F04:D>D9>7DB1*35@28<::EG0(76<)6?05(73;,)29(,3)=24))5874(-32)6*)...
@M02996:162:000000000-B87FG:1:1101:25016:5411 1:N:0:TAGCGCTC+GTAAGGCG
CCTACGGGGTGCAGCAGTAGGGAATATTGCACAATGGGGGAAACCCTGATGCAGCAACGCCACGTGTGGGAAGAAGCATTTCGGTGTGTAAACCACTGTCGTGAGGGAATAAAGCTGGAGTTGTCCAGTTGAATGTACCTCGAAAGGACGCACCGGCAAACTTCGTGCCAGCAGCCGCGGTACTACGAGGGGTGCAAGCGTTGTTCGGAATCACTGGGCGTAAAGGGAGCGCAGGCGGAAGTGCAAGCGGTCTGTACAATACCGGGGCCCAACCCCGGACCTGGCGACCGGACTGCAATTT
+
-8ACCB=)1)0===;;===<;8;CFGGGGGGGGGGGGGGGGGGGGGGGGGGGGFDFFGGGG7F@CFGFGGGGGGGG8FGGFGGGGGGGGGGGFFGGGFCEGFGGGGGFGGGGGG9FCGGGGGGAFGGGGGGGGFFGGGGFFEGGGGGG>8>E8FECC8+F6C,@BFFEGGGGGG6?ECEDE>*45CGDGGGC:>*+;CFBCCE5FCEFFF<CCA+;9:FDFEE3C?**(0>5999399D7425=<FF4*7,),46>47CA<?4(-149:07,4(./70914),(((,4666((-,(*)--)
@M02996:162:000000000-B87FG:1:1101:25002:5421 1:N:0:TAGCGCTC+GTAAGGAG
CCTACGGGGGGCAGCAGTAGGGAATATTGCACAATGGGGGAAACCCTGATGCAGCAACGCCACGTGTGGGAAGAAGCATTTCGGTGTGTAAACCACTGTCGTGAGGGAATAAAGCTGGAGTTGTCCAGTTGAATGTACCTCGAAAGGAAGCACCGGCAAACTTCGTGCCAGCAGCCGCGGTAATACGAGGGGTGCAAGCGTTGTTCGGAATCACTGGGCGTAAAGGGAGCGCAGGCGGAAGTGCAAGCGGTCTGTACAATACCGGGGCCCAACCCCGGACCTGCAGACCGGACTGCATTT
+
88BCCEAAA1)8888::<:<:8:CFGGGGGGGGGGGGGGGGGGGGGGGGGGGGFFFGGGGGGGCBFGGGGGGGGGGFGGGGGGGGGGGGGGGGGGGGGDFGGGGGGGGGGGGGGGGGGGGGGGGGGGGGGGGGGGGGGGGGGGGGGGGGGGGGGGGGGGGGGCGGGFGGGGGGGGGGGGGGGFFGGGGGGGGGDGGFGGF>CEFGGEFEFFGGFFGGFGGFEEFGFGGFFGFFFFFFFDG79?FAF?BGFBDB?<BDGGFFFFFBFFF>>DFB8EC<>49BFBBFBA?:999FFFF?4>4
@M02996:162:000000000-B87FG:1:1101:25021:5432 1:N:0:TAGCGCTC+GTAAGGAG
CCTACGGGGGGCAGCAGTAGGGAATATTGCACAATGGGGGAAACCCTGATGCAGCAACGCCACGTGTGGGAAGAAGCATTTCGGTGTGTAAACCACTGTCGTGAGGGAATAAAGCTGGAGTTGTCCAGTTGAATGTACCTCGAAAGGAAGCACCGGCAAACTTCGTGCCAGCAGCCGCGGTAATACGAGGGGTGCAAGCGTTGTTCGGAATCACTGGGCGTAAAGGGAGCGCAGGCGGAAGTGCAAGCGGGCTGTACAATACCGGGGCCCAACCCCGGACCTGCAGACCGGACTGCCTTT
+
88BCCB>1:0)8888::<:<:8::CFFGGGGGGGGGGGGGGGGGGGGGGGGGGFFGGGGGGGGGFFFGGGGGEFGGGGGGGGGGGGGGGGGGGGGGGGGGGGFGGGGFFFGGCGGFGGGGGGGGGGGGGGGGGGGGGGGGFGGGEGGCGGGGGGGGGEDGGGGGGGFGGGGGGGGGGGGDEGBFGGG3CCGGGFGGFGFDDDGFGGFFFFGGGFFGCFGGEG5CFFGG?FGFFF9E>BDG7989<@F<GB(76:?45CF2<F02;0497;D0?F>EF>906>BF72A<?06990::))6)
@M02996:162:000000000-B87FG:1:1101:11582:5437 1:N:0:TAGCGCTC+GTAAGGAG
GCTACGGGGGGCTGCAGTGGGGAATATTGGGCAATGGGCGCAAGCCTGACCCAGCAACGCCGCGGGAAGGAAGAAGGCTTGCGGGTTGTAAACTTCTTTTAAGGGGGAAGAGGAGAAGACGGTACCCCTAGAATAAGCCACGGCTAACTACGTGCCAGCAGCCGCGGTAATACGTAGGTGGCAAGCGTTGGCCGGATTTACTGGGTGTAAAGGGCGTGTAGCCGGGGGAGCAAGTCAGATGTGAAATCTATGGGCGTAACCCATAAACGGCAGTGGAAACTGTGGCTCTTGAGTGCTGGAG
+
68@CC:8)1))88889:::9:8==9A,5@CF<D==?CDB>C@B@FD,?EFF8AA,ABFEFC>8>+<FCED<FGC>EFG:>*>FCD58=<BBFFCFF9,,@FCFFGGDEEGG<E=CFGGGFGG:EGFGGFGGGG9FFGGFGGCEE*;EA+<CG2ACGCFFF@FFGGGG/:?9CF8+<CE+<555189C**2*<C<CE>**9>7<@F2<)9=FGC;DD)2*9@<0>EBED9BCF?B:@<AB*62.9401.26)9??B((:DFAF?(8?AF3419(./0645:)9.)(-(..)5AF.4A16327
@M02996:162:000000000-B87FG:1:1101:13106:5465 1:N:0:TAGCGCTC+GTAAGGAG
GCTACGGGTGGCAGCAGTGGGGAATAGTGGGCAATGGGCGCAAGCCTGACCCAGCAATGCCGCGGGAAGGAAGAAGGCTTTCGGGTTGTAAACTTCTTGTAAGTGGGACGACAATGACGGTACCACTTGAATAAGCTCCGGCTAACTACGTGCCAGCAGCCGCGGGAATACGTAGGGAGCAAGCGTTATCCGGATTTACTGGGGGTAAAGGGAGGGTAGGCGGGACATCAAGGCAGATGGGAAAGCACGAGGCGCAACGTCGGGGCGGCATGTGAAACTGACGGACGGGAGGGGTGGAGGG
+
88,?@?8):))6;8=6;==;C@@@,C,,CAF<@<CCCCCB8@@CFC,C@EC,CA,@@CCEC@@@+=FCED@FFCCFFF,9,9BCE9BF4E<A<C9FF<,CFEF,@FCCAFG7FG=FGGGGEGGGFFF<CFGFFGGF;DFFEEEEGG9CFE>DFDC:3D9>39:CG=EGCFCF6CFEECC::C888/*:*<7B==**0:C*:CG58)7FF?FD*7)9*49C=>CD555*)976),371)1*.94585909(4:(--4>:)(,<0;B6(4)-)(-6=?@)--8634(-,(-49(-(--7(,(,
@M02996:162:000000000-B87FG:1:1101:5874:5471 1:N:0:TAGCGCTC+GTAAGGAG
CCTACGGGTGGCTGCAGTGGGGAATATTGGGCAATGGGCGGAAGCCTGACCCAGCAACGCCGCGTGAGGGAAGAAGGTTTTCGGATTGTAAACCTCTGTCCTTGGTGACGAAAAGATGACGGTAGCCAAGGAGGAAGCCCCGGCTAACTACGTGCCAGCAGCCGCGGTAATACGTAGGGGGCGAGCGTTGTCCGGAATGACTGGGCGTAAAGGGCGTGTAGGCGGCGCTGTAAGTCCGGAGTGCAAGTCCTGCTTTCAAGGTGGGAATTGCTTTGGAGACTGCAGAGCTTGAGTACGGGAG
+
88CCCBF>A0)=;=8;===;;88BFGGGGGGGGGGGGGGGEDGGGGGGGGGGGGGGGFGGGGGGGGGGGGGFGGFGGFDFGFGGDEGGGGGGGGGGGGGFGGGFGGGFGGGGGGGGGGGGGGEGDGGGGGGGGGCEGGFC7BEGGG<DGGCGFFFGGFGGGGFEGEGEGGGGGCCFFEGDGGD:CDDGGD3C?:E8@FG?C7E4CCE5BDGGGFDGGBGGFG6CGEGC1><?AFA@ABFD>52*6@B<FA9F?FA49AF<:??BF62(04*).66C:27:>F04:4:8)5(()).).((4-
@M02996:162:000000000-B87FG:1:1101:27296:5488 1:N:0:TAGCGCTC+GTAAGGTG
CCTACGGGAGTCTGCAGTGAGGAATATTGGTCAATGGACGGAAGTCTGAACCAGCCATGCCGCGTGAAGGAAGACGGCACTATGGGTTGTAAACTTCTTTTGCGTTAGGGTAATAAGCCCCATGCGTGGGGTGATGAAAGTATAAGGCGAATAAGTATCGGCTAACTCCGTGCCATCAGCCGCGGTAATACGGCGGATACGAGCGTTATCCGTATTTATTGGGTTTAAAGGGTGCGTAGGCGGCTGAGTAAGTGAGTGGGGAAATATCCTAGCTAAACTAGGAGGCTGCCATGTAGT
+
-ACCC:18)1);6,6;==6,;=;CEFFFGGGGFGGGFFGGGGGGGGGGGGFF8FFC8AFGFG7E7@EFGGFGGFGGGG+BCFGFFG@EEGGFCGFGGGGCG,:+844799:E<9,<FFCFDDF??EGG7EGGG7D,@DF9D,@D=,@8CEGDDGDAFGGGG7FGGFGF?@>FGCC,,@,,@>*5CCDDFGF58)**:)*6CFDFGD@E>77:*)4**4*293:5C>6CAFGFF?BFBBE*491)-50,:><B9))469C((<(,-4)4*)0-4249?0AFF)21(31(-2244)5)*
@M02996:162:000000000-B87FG:1:1101:21244:5493 1:N:0:TAGCGCTC+GTAAGGAG
GCTACGGGAGGCTGCAGTGAGGAATATTGGTCAATGGACGGAAGTCTGAACCAGCCATGCCGCGTGAAGGAAGACGGCCCTATGGGTTGTAAACTTCTTTTGTGGGGGAGCAATAAGGCGTACGTGTACGTCGATGAGAGTACATCACGAATAAGCATCGGCTAACTCCGTGCCAGCAGCCGCGGTAATACGGAGGATGCAAGCGTTATCCGGATTTAGTGGGTGTAAAGGGAGCGCAGACGGCATGGCAAGCCAGAGGTGAAATGCGGGGGCTCAAGTCCTGAACTGCATGTGGAACGGG
+
-88?C?=@=:16;;8;;;=;;;;@;C,6CCC,@@;CADFBDECC;,,CDEC6CE;CA<CCC@8@+@FDGFCCFDCBFFBE,?,CCF=,@7??DFA<F<,EFFBFE+>CCFFDFCFGGGGGEGGGFGGGGGFGCC3EFGGGDGGG,CAFGGG8EGFDF<9>:C8BGGCGGC@FGCGCDEDE79@;C:CG:CCGDEEGF*>ACGG:=*):)1@ECA5**6*29CC1:0C>>FGF?B;EB;@C?G2)4)8497<>4<?BB:7,4=3A)649D>DF0()01)-).*5:?2)5)5))).5790(33
@M02996:162:000000000-B87FG:1:1101:19197:5494 1:N:0:TAGCGCTC+GTAAGGAG
CCTACGGGTGGCAGCAGTGAGGAATATTGGTCAATGGGCGAGAGCCTGAACCAGCCAAGTCGCGGGAAGGATGAAGGTTCGATGGATTGTAAACTTCGTTTGTAGGAGGGTAAAGTGACTTACGTGTAAGTTATTGCAAGTATCATACGAATAAGCATCGGCTAACTCCGTGCCAGCAGCCGCGGTAATACGGAGGAGGCGAGCGTTATCCGGATGTAGTGGGTTTAAAGGGTGCGTAGGCGGATGATTAAGGCAGCGGTAAAAGCGTGGGGCTCAACCAGACCGAGCCGTGGATACGGGG
+
-88?@?=5500;;88;;==;;;C@,@;,CC;;@<CCCDFCCC:CFA,CCDC9@A;:@EE9C88@+8CCFDC?E=?CE:5E+9,C@F9:AC5?BFE9F+,BFC4E9F<ECF44AFG5FFG9BFGFAF,FFG99@@CEEFGGFGAFEDDFFGG8EFEEC3=>==>BFF=FGC>CGFG<@C?C,3<9C;CD+BCGDDGEF7D>CDGFE9)>467C7A0)06*:<CC9*)<7>FFF2??F::>D?D;7()9)*6<B)33?3CD(4@>>A:>(7(C>1():0(.1(8(,42;>64--22).0(-4-
@M02996:162:000000000-B87FG:1:1101:27320:5497 1:N:0:TAGCGCTC+GTAAGGTG
CCTACGGGAGGCTGCAGTGAGGAATATTGGTCAATGGACGGAAGTCTGAACCAGCCATGCCGCGTGAAGGAAGCCGGCCCTATGGGTTGTAAACTTCTTTTGCATTAGGGTAATAAGCCCCATGCGTGGGGTGATGAAAGTATAAGGCGAATAAGTATCGGCTAACTCCGTGCCAGCAGCAGCGGTAATACGGAGGATACGAGCGTTATCCGGATTTATTTGGTTTAAAGGGTGCGTAGGCGGATGAGTAAGTCAGTGGTGAAATATCCTTGCTCAACTAGGAGGCTGCCATTGATACTG
+
68BCCD=>A0)8;,86;==;6;,;@EFGGGGGGGGFGGFCCEDGGGFGGGGGCA8CDEDCCFDGGGG,CFFGG,<FGDCFGGDGGGFDGDACFFGFGGFGG,:,,<::99AFFFDGGF8DGGGGGGGGCD>+=7;FEFFFFGGGFGGCEECEFGGGGGGGGGDGGGGDCGFGGFDCCFGG,7>>EGCCF77CEBCEEGGFGGGEGGFAF=DCC))7*?FG+>?7*;<FFFG@BBBFF<3D?D630>)4>257>B92)?DAFF>AABFF4<*40)*09()()6),3,3:-25<<92<@)<<
@M02996:162:000000000-B87FG:1:1101:27302:5509 1:N:0:TAGCGCTC+GTAAGGTG
CCTACGGGAGGCTGCAGTGAGGAATATTGGTCAATGGACGGAAGTCTGAACCAGCCATGCCGCGTGAAGGAAGACGGCCCTATGGGTTGTAAACTTCTTTTGCTTTAGGGTAATAAGCCCCATGCGTGGGGTGATGAAAGTATAAGGCGAATAAGTATCGGCTAACTCCGTGCCAGCAGCCGCGGTAATACGGAGGATACGAGCGTTATCCGGATTTATTGGGTTTAAAGGGTGCGTAGGCGGATGAGTAAGTCAGTGGTGAAATATCCTAGCTCAACTAGGAGGCTGCCATTGATACTG
+
8ABCCE888108=;=======;;CFFGGGGGGGGGGGGGGGGGGGGGGGGGGGGGGGGGGGGGGGGGGGGFGGGGGGGGGGGGGGGGGGGGGGGGGGGFGG,:,:<::99AFFGGGGGGGGGGGGGGDEGGGGGGGGGGGGGGGGGGGGGGGGGGGGGGGGGGGGGGGGGGGGGGGFGGGGGFFGGGGGGGGGFGGFGGFGGGFGGFFFFGGGDEDGFGGFGGDGDGGFFGFFFFFFFEG>GB>9EFFFBFFAFFFFGG>FFBAB<A>F<7:>AFGF?FFFF>:<?B?3:):5449BAAA
@M02996:162:000000000-B87FG:1:1101:13225:5511 1:N:0:TAGCGCTC+GTAAGGAG
GCTACGGGTGGCAGCAGTGGGGGATATTGCACAATGGGCGAAAGCCTGATGCAGCGACGCCGCGGGAGGGAAGACGGTTTTCGGATTGGAAACCTCTGTCTTCGGGGACGAAAAAGGACGGTACCCGAGGAGGAAGCCACGGCTAACGACGTGCCAGCAGCCGCGGTAAGACGGAGGGGGCAAGCGTGGGCCGGAATTACGGGGGGTAAAGGGAGAGGAGGCGGGATGGCAAGGCCGGGGTTAAATCTATCGGCGCAACCGAGGGCGGCGGCGGAAACGGGAGGGCGTGAGTGAAGTAGAG
+
-8ABCDA5=01=;8=;;=;;;86@6C<FEFGFCCCCDFFCEDEDFF8ED@AFFEC@BFEG@>CC+>FCFD@FEBB?C?=++5CC@+BF,??D=FFGGF,C@FFFCFGCCFGGGGGGGGGGGCDFGFGGGGGGGGGGGGGGGGG*CFG*=CEEEGCECCDCF8C7?C2CE+AFG?E=E*/5*9::*>//9*9C8@EG)*:7*>GF5D7>F?FGG:>CD07DF*:CED**-77@B(453()94)-99/7)2).03;((-:C<>F(42((-0499967:7(-3:>>(((((44<-56.6*.4-4
@M02996:162:000000000-B87FG:1:1101:13209:5522 1:N:0:TAGCGCTC+GTAAGGAG
GCTACGGGTGGCAGCAGTGGGGGATATTGCACAATGGGCGAAAGCCTGATGCAGCGACGCCGCGTGAGGGAAGACGGTTTGCGGAGTGTAAACCTCTGGCTTCGGGGACGAAAAAGGACGGTACCCGAGGAGGAAGCCACGGCTAACGACGTGACAGCAGCAGCGGTAAGACGGAGGGGGCAAGCGTGGTCCGGAAGTACGGGGGGTAAAGGGAGAGTAGGGGGGATGGCAAGGCCGGGGTGAAAGCAACCGGCGCAACCGATGCGGGGGGCGGAAACGGAAGTGCCGGAGGGAAGGAGAG
+
686?C@=5801=;8=;;=;;;8:@6C,;CFGGC@,@AD@@BC@CF8CEC@C<@E,6@FB@@=6>+8BBEDCFEC,?=84?+A>@:+8B,??BAF8FDF,BE,B@CEDE7FF@>C>FFGCGGCF@FDCGEGGGGFGGDFFFGGG*=E<1C8>1=2=CB39<>*9=FC/8=?<9C2;CE:7521)0*9//9/2+:>GE)*:*19CB5D3:6*:?CF>7C)*2=*:<77*5:)5*-2(73()9()-04*7(*.40-7((-:D(()(--(-4)2/(-4B*513:()(.,-)(--116:4<)2((1
@M02996:162:000000000-B87FG:1:1101:14733:5541 1:N:0:TAGCGCTC+GTAAGGAG
GCTACGGGTGGCAGCAGTAGGGAATATTGCACAATGGGGGAAACCCTGATGCAGCAACGCCACGTGTGGGAAGAAGCATTTCGGTGTGTAAACCACTGTCGTGAGGGAAGAAAGCTGGAGTTGTCCAGTGGAATGTACCTCGAAAGGAAGCACCGGCAAACGTCGTGCCAGCAGCCGCGGGAAGACGAGGGGTGCAAGCGTTGTGCGGAATCACTGGGCGTAAAGGGAGCGCAGGCGGAAGGGCAAGCGGTCGGTACAATACCGGGGCCCAACCCCGGACCTGCAGACCGGACGGCATGG
+
-88?CD>580);;8=;;=;<;8@CCC<CCFGEA@CCCFDDEEEFFD8EEAEFFECEDGEF@68@6C:CFDCGGDDFCFA<@9FC8C?FBBDEFGGGGF,EFFGGEGDBF+EDFGGEGGGGGCG<FGGGE,@AFEFEFGG,E>EFGGGGGGCGGGGDCGDFGDEGG:EGGCFGGFG5BCCD=C;:CFGGGGGE*:AEAFGD**2)*2>EFB*<:??FGB*>.879EBC<:BD:>FF3;9>D9*3088>BGF-7(4(.3CF9<F?B9>>959G?BBF*51-39)2(,34<?99(--40)(((
@M02996:162:000000000-B87FG:1:1101:27192:5546 1:N:0:TAGCGCTC+GTAAGGTG
CCTACGGGTGGCAGCAGTGAGGAATATTGGTCAATGGGCGGAAGCCTGAACCAGCCAAGTAGCGTGCAGGAAGACGGCCCTATGGGTTGTAAACTGCTTTTGTGAGGGAATAAAAAGGATTACGTGTAATCCATTGCATGTACCTGAAGAATAAGGACCGGCTAATTCCGTGCCAGCAGCCGCGGTAATACGGAAGGTCCGGGCGTTATCCGGATTTATTGGGTTTAAAGGGAGCCCAGGCGGCGATTTAAGCGTGTTGTGAAATGTAGGAGCTCAACTTCTGCACTGCAGCGCGAACTGG
+
8ACCCD>5=10===8;===;;CCFFGGGGGGGGGGGGGGGGGGGGGGGGGFGGFCEFFGGGGGGGGGGGGGGGGGEGEGGGGGGGGGGGGGGGGGGGGGGG,:,:<:869:CFFGGGGGGFGGGGGGGGGGGGFGGGGGGGGGGGGFGGGGGGGGGGGGGGGGGGGGGGGFGGGGGGGGGCDEEGGGGGGGGGFGGFFCAGGGFGGFEFCGGGB3<FFGGBGGCE>FC<FGFB:63(,>F:C95753(16AF9>0::C7,8/:B9>ABFF41:??FF7<A>*5920A2.45)36>>:9?BF
@M02996:162:000000000-B87FG:1:1101:9520:5574 1:N:0:TAGCGCTC+GTAAGGAG
GCTACGGGGGGCAGCAGTGGGGAATATTGGCCAATGGGGGAAACCCTGAGACAGCGATGCCGCGTGAGTGATGACGGCCTTCGGGTTGGAAAACTCTGTCGTAAGGGACGAAAAACATATCGCTAATATCGGTATGCACGACGGTACCTGGCAAGAAAGCACCGGCTAACTACGGGCCAGCAGCCGCGGTAAGACGAAGGGAGCAAGCGGGGTCCGGAGTGACGGGGGGAAAAGAGCACGTAGGCGGTGGGATATGTCGGAGGGGAAAATCCAGAGGGTAACGTGGGACCGGCATCCGAAA
+
-88?C?59:5188889:9:99==?9A,5@-B?=<B?CDDDECCFFE@EADCC=EB==<>B=>@>+8CCCBCFEC@>CFF<,3@@E38C*7<AFFDGFF,@D5DFBFFF<FGDFGGGF,C,CFGCFGGG?FEF:FCFGGGGGGGG8@EG7+;:CFCDFEC;+2AEGG5CF<7CFC*::7CC:<>7/93>D*9?+9?G)9CECFGECD@5>)):)059C6D*<?+*2>C)4)/83>:>?F)9.7374BE()494(4)6)+14757(41:?>)9(,.*/)-(4:1,.(-76.4(402-4)4123
@M02996:162:000000000-B87FG:1:1101:19630:5578 1:N:0:TAGCGCGC+GTAAGGAG
ACTACGGGTGGCAGCAGTGGGGAATATTGGGCAATGGGCGAGAGCCTGAACCAGCAAAGCAGCGTGAAGGAAGAAGGCGCTCGGGGTGGAAACTTCTTTTAGGGGGGAGGAAAAGGAGGGTACGACTGGAATAAGCTCAGGATAACTACGAGACAGCAGGGGCGGTAAGACGTAGGGAGCAAGGGTAATACGGAGGAACAGGGCGTAAAGGGGGTGTAGGCGGGACAACAGGTCAGAAGGGAAGGGAAGAGGCACAACGTAGGGCAGGCATGGGAAACTGAGGTGCGAGGGGGGGGGAGGG
+
886=C?05)1),,8=;;6=,;@@@;C,,CC@,@CCCCCEB6+7@EE,CC,:,EA9,:,@9CC6@8BFDGFD,E=CFFG+++,+==+8C=75A,,C:,,<C<,5,+@E**>:,?F:C:,=:<CF7<*=:F<87>7??++2?7+2?,4+5+1*4***0*00**/*2*/1*+03:*;*:*77>755):>*7:0?FDD**)9*)2*:):).83/:=5))99<FG=:C3/7=*2.*7.)5>9)0719(.()).932>036(,*)((0(((-,4),*.(30<>0---)(,(.((-((-0((,0--(3
@M02996:162:000000000-B87FG:1:1101:15730:5590 1:N:0:TAGCGCTC+GTAAGGAG
GCTACGGGAGGCTGCAGTGGGGGATATTGCACAATGGGGGGAACCCTGATGCAGCGACGCCGCGTGAGTGAAGAAGTATTTCGGTATGTAAAGCTCTTTAAGCAGGGAAGACAATGACGGTACCCGCAGAATAAGCCCCGGCTAACTACGTGCCAGCAGCCGCGGTAATACGTAGGGGGCAAGCGTTATCCGGATTTACTGGGTGTAAAGGGAGCGTAGACGGCATAGCAAGTCGGAAGGGAAAGGTAGGGGCTTAACCCCGGAACTGCGTGGGAAACGGTTAGGCGTGAGTACCGGAGGG
+
-88BC?8=5:18;;=;;;=;;7@@8C@@CFFFCECACFDDDECFG@8EE?DCDE9>=FCF@>@>+8BC<>>BC=BE,@,3,7DC3@3D,@=@=FFFG=;FGGFGCFD@EGG?EG9DFGGGGGGGGGGGGFGGGGGGGGGGGGCGGGGGGG@EFGE8@FC;@7:?E*CECCGF7EFCGGD:CD>>E9*9*<CGDE**1?C7>FG0;)9BFFFD4>>G)37>F>C9C3?C:F7F5<(79?B*49.04@949:?B((.52+*8<)24>9)49(/(44F8F:(8(.,4::(((4:94:6<>>6-2
@M02996:162:000000000-B87FG:1:1101:27420:5658 1:N:0:TAGCGCTC+GTAAGGTG
CCTACGGGAGGCTGCAGTGAGGAATATTGGACAATGGATGGAAGTCTGATCCAGCCATGCCGCGTGAAGGATAGATGCCCTACGGGTTTTGAACTTCTTTTGTACGGGGGCAATAAGGGCCACGCGTGGCCCGATGAGAGTACCGTACGAATAAGCATCGGCTAACTCCGTGCCAGCAGCCGCGGTAATACGGAGGATGCGAGCGTTATCCGGATTTATTGGGTTTAAAGGGTGCGTAGGCGGCTTGCCAAGTCAGCGGTGAAATCCGGGCGCCCAAAGCCGGAACTGCCGTTGAAACTGG
+
-8ACCF:8=11==;=;=====;;;CCFGGGGGGGGGGGGGGGGGGGGGCFFGGFFFGFGGGGEGFFDFFGGGGGGGGGGGGGGGGG=CEGGDFGGGGGCFG,:,::88688>ABFGGGGGGGGGGGEGGGGGGFEEGGGGGGGGGGGGGGGGGGGFGGFGGGGGGGGEGEGGGCFGGGGGGGEFGDDDFGGGGFGE>DGFGGGFGG@FFFFEG>DGC9>FFGGDE3CGAFGFFFFFFFB<7C;:0@EFGA>F<2<A?CD1>F?>A>BBEBC912>E:(::::>079?F?01,43-6@7<<?
@M02996:162:000000000-B87FG:1:1101:14405:5673 1:N:0:TAGCGCTC+GTAAGGAG
GCTACGGGAGGCAGCAGTGAGGAATATTGGTCAATGGACGAGAGTCGGAACCAGCCAAGTCGCGTGAAGGAAGACGGTTCGATGGATTGTAAACTTCTTTTGTCTGAGGGTAAAGTGAGAGATGCGTCTCTTATTGCAAGTATCAGACGAATAAGCATCGGCTAACTCCGTGCCAGCAGCCGCGGTAATACGGAGGAGGCGAGCGTTATCCTGATTTATTGGGTTTAAAGGGTGCGTAGGCGGGCGATTAAGGCAGCGGGGAAATTGGGTAGCTGAACGAGACCGAGCCGGGGAAAATGGG
+
66,AC@=8)1)888=6;<=;;@CC8@C<ECE<<<,CCFFBCC@E66+@@C7C@ACCDFFC@@@@+@FDGF@FFCC?C86?+A,CBF,:A5?CDFD9F<,CEFBECCCBDG+9EFGBFGGGGG9FFGGGEGCEECFGFFGGGC@FFFGGGGGFGGF,96==>C=EFF9DFC@CCFGGGGFFCC@9>CDGCFGGGFGGF54?CDE3=:)8);C=:C+1+9+@;EC/*0<>AFDD8?:E<?EG<D986D>(1:AF)3:::EG(4BB1)4:(<4><F)*29((-(04:44>9,3((47610).4.
@M02996:162:000000000-B87FG:1:1101:27430:5676 1:N:0:TAGCGCTC+GTAAGGTG
CCTACGGGAGGCTGCAGTGAGGAATATTGGACAATGGATGGAAGTCTGATCCAGCCATGCCGCGTGAAGGATAGATGCCCTACGGGTTTTGAACTTCTTTTGTGCGGGGGCAATAAGGGCCACGCGTGGCCCGATGAGAGTACCGTACGAATAAGCATCGGCTAACTCCGTGCCAGCAGCCGCGGTAATACGGAGGATGCGAGCGTTATCCGGATTTATTGGGTTTAAAGGGTGCGTAGGCGGCTTGCCAAGTCAGCGGTGAAATCCGGGCGCCCAACGCCGGAACTGCCGTTGGACCTGG
+
88ACCE==51)8==8;;==6=;CEFGGGGGGGGGGGGGGGGGGGGGGGGGGGGFEDFGGGGGGEFGGGGGFGGGGGGGGGGGGGGGEGDGGCGGGGGGGGG,:,:8888888AFGGGGGGGGGGGGGGGGGGEEEGGGFFFGGGGGGGGGGGGG9CFFGGGGGGGGCFFGDGGFFGFGGGGGFB?D5DGGFGGFGGFGGFGCGFGGB>FFGGGB3D4<GGFGGGCBFFFFG><B?B?<>G?DF;1))(797FADFF:ECB>3<<A4?B>95609B>>:1((<>132??3?;::<(.)(,(.
@M02996:162:000000000-B87FG:1:1101:27409:5680 1:N:0:TAGCGCTC+GTAAGGTG
CCTACGGGAGGCTGCAGTGAGGAATATTGGACAATGGATGGAAGTCTGATCCAGCCATGCCGCGTGAAGGATAGATGCCCTACGGGTTTTGAACTTCTTTTGTGCGGGGGCAATAAGGGCCACGCGTGGCCCGATGAGAGTACCGTACGAATAAGCATCGGCTAACTCCTTGCCAGCAGCCGCGGTAATACGGAGGATGCGAGCGTTATCCGGATTTATTGGGTTTAAAGGGTGCGTAGGCTGCTTGCCAAGTCAGCGGTGAAATCCGGGCGCCCAACGCCGGAACTGCCGTTCACACTGG
+
88CCC5851))8;==;==;;;;;6C@EGGD?FGGGFGGGGGGGGGGGGGFFFGFGGCGGGGGGGGGGGFGGGGGGGDF8FFGGG7>=FEGGCFGGGGGGGG,:,548+8+886EFFC,<>FCFCFBE++B8FGCECGGAFEDGGCFFGGGGGGG9D?EG7CDFD,@FGG,??FFGFE,8CFGFF5CCCFDG55>5C>C45CDEFGGFFFFGEGFF3D):C765CE@C7<?:3868),(7542,>>B4:C20.444<0718(5)56A:(50C>9(>*71(395(4113<2:3::(()@:7)(
@M02996:162:000000000-B87FG:1:1101:20808:5703 1:N:0:TAGCGCTC+GTAAGGAG
ACTACGGGGGGCAGCAGTGGGGAATCTTCCGCAATGGGCGCAAGCCTGACGGAGCAACGCCGCGTGAGTGAAGAAGGTTTTCGGATCGGAAAACTCTGTTGAAGGGGGCGAACGGGTAAGCTAGGAATAATAACTTACACTGACGGTACCCTTCGAGGAAGCCACGGCTAACTACGGGCCAGCAGCCGCGGGAATACGTAGGGGGCAAGCGTTGTCCGGAAGTATTGGGCGGAAAGAGAGCGGAGGCGGGGGTGCAGGGCGACCCTAAAAGAGCGGGGCGCAACCCCGTGATGGGGGAGAA
+
-88?@:55:))88889:<:99>?@?C9FFGFCC@B=CDFB@@CCFD8ADFC@BC@DCFCFC>@>+>CC8>ACECCFF8,8*BFDD>FF7<@@EGAGGF;FGGGGGGDD<FGEFGGG*:EGG7C0CGF<CFFGCC7+<CGGGGFCEG=EGEGC*;:;CEC8C<CFFEGG=CGE>FDC*:5>57>:CC<DDEG*272A?C0979*<C)>FF5C**8>GG8CD7*+2A4EC?5C)449@BF:<?D074@>99,(.(42?AG)1(8(-9(4<F3:6<:EGD14((799<:?4,(,(.4:?)4--.
@M02996:162:000000000-B87FG:1:1101:26075:5708 1:N:0:TAGCGCTC+GTAAGGAG
CCTACGGGTGGCAGCAGTGAGGAATATTGGTCAATGGGCGAGAGCCTGAACCAGCCAAGTAGCGTGAAGGAAGACTGCCCTATGGGTTGTAAACTTCTTTTGTGCGGGGGTAAAGTGGTCCACGCGTGGTCCATTGCAAGTACCGTACGAATAAGCATCGGCTAACTCCGTGCCAGCAGCCGCGGTAATACGGAGGATGCGAGCGTTATCCGGATTTATTGGGTTTAAAGGGAGCGTAGGCGGGCGATTAAGTCAGCGGTTAAATAGTGTGGCTCAACCATGCCTTGCCGTTGATACTGGT
+
88BCCF5551);==8=;==;;;;;CFGEFGGFFFGGGGGFGGGGGFGGGGGGGEFGFGGGEGGGGGGGGGFGGGGGGGGGGGGGGGGGGGGFGGGGGFGGGGGGGGGGGGGGGGGGGGGGGGGGGGGGGGGGFFGGGGGGGGGGGGGGGGGGGGGGGGGCGDCEGGGGGGGGGGGGGGGGGDDFGDGGGGGFCEGGFFFFGGGFGGFFFFGGG@E5DA7FFGG9C3E*6=>E?:739?DG<99>>BBBC?<F<>ABFGGFF3<AAFFAFAG:6?FGFF7:?FF>AFF?B93:BFF2@262-
@M02996:162:000000000-B87FG:1:1101:25003:5711 1:N:0:TAGCGCTC+GTAAGGAG
CCTACGGGAGGCAGCAGTGGGGAATATTGGGCAATGGGCGCAAGCCTGACCCAGCAACGCCGCGTGAAGGAAGAAGGCTTTCGGGTTGTAAACTTCTTTTAAGGGGGAAGAGTAGAAGACGGTACCCCTAGAATAAGCCACGGCTAACTACGTGCCAGCAGCCGCGGTAATACGTAGGTGGCAAGCGTTGTCCGGATTTACTGGGTGTAAAGGGCGTGTAGCCGGGGGAGCAAGTCAGATGTGAAATCTATGGGCTTAACCCATAAACTGCATTTGAAACTGTTCTTCTTGAGTGCTGGAG
+
88CCCE>)81)=8=8=====;888CFGGGGGGGGGGGGGGGGGGGGGGGGGGGEFGGGGGGGGG@FGGGGFGGFGGGGGGGGGGGGGGGGGGGGGGGGGGGGGGGGGGGGGGGGGGGDGGGGGGGGGGGGGGGFGGGGGGGGGGGGGGGGGGGGGFGGGGGG8EGGGGGCFGGGGGGGGGGGFFGGGGGGGEGEGGFGGFGGGFFFBAAFGGCBBGDFGGBFGGGDEGFFGFFFFFFF8:6:9=<B6<:5944?BF:CGAA><FB?A<@-*))66<4<9AF?AA>4<<A:<>8AABB)54:
@M02996:162:000000000-B87FG:1:1101:11160:5715 1:N:0:TAGCGCTC+GTAAGGAG
GCTACGGGTGGCTGCAGTGGGGAATATTGCACAATGGGCGCAAGCCTGATGCAGCAACGCCGCGGGAGGGAAGACGGTTTTCGGATTGTAAACCTCTGTCTTCGGGGACGAACAATGACGGTAGCCGAGGAGGAAGCCACGGCTAACTACGAGCCAGCAGCCGCGGGAAAACGGAGGGGGCAAGGGTTATCCGGAATGACTGGGGGGAAAGGGAGCGCAGGCGGGACAGCAAGTAAGCGGTGAAATGTAGGGGCTCAACCCAGACACTGCCGTTGAAACTGTTGATAGAGAGGGGAGGAGG
+
8-,8CB)0:));;8,6;=;;;88@C@,,C<FEE<@DCFFE+@C@D8,CC9EFEFCCEFCCFEFB+>CCFE:FEABBF8+++5@>B:FE,AEE,,EFEF,A8,CFD+=8@FGGFGGGEFCF>+F:7FEGGGGGEGGFGGGFE8>*6DF,28C*:<:8:;;C8FGGEC7E5*;*//CCC57CEDFF*79*93*2*7/?3**9*:C>C<)>@59ED>3)/35DD8:9751*45<:7.)1.)07->1?24*.:4<B201:2A*333,4(.4)/474((5@*)3).*).).))))---,,17(,3,
@M02996:162:000000000-B87FG:1:1101:24987:5718 1:N:0:TAGCGCTC+GTAAGGAG
CCTACGAGAGGCAGCAGTGGGGAATATTGGGCAATGGGCGCAAGCCTGACCCAGCAACGCCGCGTGAAGGAAGAAGGCTTTCGGGTTGTAAACTTCTTTTAAGGGGGAAGAGTAGAAGACGGTACCCCTAGAATAAGCCACGGCTAACTACGTGCCAGCAGCCGCGGTAATACGTAGGTGGCAAGCGTTGTCCGGATTTACTGGGTGTAAAGGGCGTTTAGCCGGGGGCACAATTCAGATGTTAAATCTATGGTCTTAACCCCTCAACTGCATTTTGACCTGTTCTTATTTGGTGCTAGAG
+
6ACCCF)801)=8=8===,==+88C,;EEGGGGGGGGGGGGG++DFFCFGGGFDFEFFFGGGGGF@GGGGGFFEFFGGGGGGGDDGGGGGGFFFFFFGGFEG?,?FC+@=FDGC?9F,AF=FFGGGGGGGF<3F,E,CDFF6EGGGFFGGG8C7ECCCFDF5EGDEEGEEF@C:99:?CC*6AF577DDG<FG):EAGGACDFAC55.6+11;)<CD()/9:<773*>()17:4)9<B@F2264)9852)69>6<2<A*645(-((..*(2)-6=+*4)))).4:4-.)6))).-6*)).,
@M02996:162:000000000-B87FG:1:1101:20816:5718 1:N:0:TAGCGCTC+GTAAGGAG
GCTACGGGGGGCAGCAGTGGGGAATCTTCCGCAATGGGCGCAAGCCTGACGGAGCAACGCCGCGTGAGTGAAGAAGGTTTGCGGATCGGAAAACTCTGTTGAAGGGGGCGAACGGGTAAGCTATGAATAATAACTTACACTGACGGTACCCTTCGAGGAAGCCACGGCTAACTACGGGCCAGCAGCCGCGGGAATACGTAGGTGGCAAGCGGGGTCCGGAAGGATTGGGCGGAAAGAGAGAGGAGGCGGTTTGGCAGGGCTACCCGAAAAGGGCGGGGCGCAACCCCGGTAGGGGGGAGAA
+
-886A:8585178844:<:9:7884:,,FGG@::7?DDE>@@:CFD,AEEE:=B=CB=BF3=8>+8@B<BACF;>CF888*7@@@>EG7F1<CFFG9C<BGFBFFGED:BFBCGGG5CFGG7@+<FG+AE7E@C<9<CGGFEGGGGGFGGC90A;EEGGFC5;EGGGG*1AF*:FE*1:EEC5?:CFDDGD1?;0<67*9<C29=4>F@37*)08DF9DCB/5C+/:<?)753(37,4)1,*(<28)9D(()-8)):ED?7)(,41>;B90(-(8>>14,37;1(4(,(-3(-49>51312
@M02996:162:000000000-B87FG:1:1101:24587:5724 1:N:0:TAGCGCTC+GTAAGGAG
CCTACGGGTGGCTGCAGTGAGGAATATTGGACAATGGTCGGAAGACTGATCCAGCCATGCCGCGTGAAGGAAGAATGTCCTATGGATTGTAAACTTCTTTTGTACGGGAGCAATAAGGTGTATGCATACACCGATGAGAGTACCGTACGAATAAGCATCGGCTAACTCCGTGCCAGCAGCCGCGGTAATACGGAGGATGCGAGCGTTATCCGGATTTATTGGGTTTAAAGGGTGCGTATGCGGAATGCCAAGTCAGCGGTGAAACGCACGCGCTTAACGCGTGACCTGCCGTTGAAACTGG
+
88ACCED5=1)===8;===;;;;CFFFGGGGGGGGGGGGFGGEGGGGGGGGGGFFGFGGGGGGEFFGGGGGGGGGGGGGGGGFGGGGGGGGGGGGGGGFFGGFGGGGGGGGGGGGGGGGGGGGGGGGFGGGGGGEGGGGGGGGGGGGGGGGGGGGGGFGGGGGGGGGGGDGGGGGGGGGGCDFEGGGGGGGGGFGGFGGFGGG:EGFFAC7:C8>CCEGG=FG5C:6FEFGFFFBFB6><6DF:6F?<C77F)))60CD1938AA?>>D><6;;>E691>95(-84<3:11-((-49)6>?
@M02996:162:000000000-B87FG:1:1101:11147:5727 1:N:0:TAGCGCTC+GTAAGGAG
GCTACGGGTGGCTGCAGTGGGGAATATTGCACAATGGGCGCAAGCCTGATGCAGCAACGCCGCGTGAGGGAAGACGGTTTTCGGATTGTAAACCTCTGTCTTCGGGGACGAACAATGACGGTAGCCGAGGAGGAAGCCACGGCTAACGACGTGCCAGCAGCCGCGGGAAGACGGAGGTGGCAAGCGGTAGCCGGAATTACGGGGGGTAAAGGGAGCGCAGGGGGGACAGCAAGGCAGCGGTGAAATTTATGGGCTCAACCCAGAAACGGCCGTTGAAACGGTGGGTCGGGAGGGGAGGAGG
+
-88=C?85:)0=;88;;==;;8@@,C,<CEFEC@<@CCC@8@@CFF,CDCEDDECECFEF@@@B+>CEGGDGGE8BF88,,C@CC?=F,9?A?FFGGF5CA,FFC+=BCFGC@FG<FFGGGCFGGGGGGGGGGFFGGGGGGDE*@DF*>EG>CFCC?=DC8FGGGG*=E*<*>8E:E*77*7=:/>)19*038>EG3*:8*9CEGG)<;?FGDFB3C(/CE*7CE5*94<<?:(4@?6:C,9(941*)2)6??6(,.C4:BB,2<:0(5(77(,719-.-4)(4((,((-,4,46,0((,(
@M02996:162:000000000-B87FG:1:1101:5221:5733 1:N:0:TAGCGCTC+GTAAGGAG
CCTACGGGTGGCAGCAGTGAGGAATATTGGTCAATGGACGAGAGTCTGAACCAGCCAAGTAGCGTGAAGGAAGACGGCCCTCCGGGTTGTAAACTTCTTTTAGTTGGGAATAAAAAGAGAGACGTGTCTTTCATATTGTATGTACCATCAGAAAAAGGACCGGCTAATTCCGTGCCAGCAGCCGCGGTAATACGGAAGGTCCAGGCGTTATCCGGATTTATTGGGTTTAAAGGGAGCGTAGGCGGATTTTTAAGTCAGTTGTGAAAGTTCACGGCTCAACCGTGGAATTGCAGTTGATA
+
8ACCCFF5=01=;=8;===;;;;CF@FGGGGGGGGGGGGGGGGGGGDGFGGGGGFGGGGFGGGGFGGGGGGGCFGGGGGGGGGGGGGGGGFFFFFFFGEGGGGGGGFCAFGGGGGFGGGGGGGGGGGGGAFGGGDGGGGFGGGFFEGGGGFD;=DEGGCFGD=CE+@EFGGGGDEFECFGGG5>CGGGGGGGFFGGEGGFGC64CGEFEF77CBEG7<4:AFCDG5E<;=F6AF0>0771353;6781*<AF)6<ADGGBFF:FB)96=4D<?4;853227DF04-58??6>B)6)1).
@M02996:162:000000000-B87FG:1:1101:24597:5740 1:N:0:TAGCGCTC+GTAAGGAG
CCTACGGGTGGCTGCAGTGAGGAATATTGGACAATGGTCGGAAGACTGATCCAGCCATGCCGCGTGAAGGAAGAATGTCCTATGGATTGTAAACTTCTTTTGTACGGGAGCAATAAGGTGTATGCATACACCGATGAGAGTACCTTACGAATAAGCATCGGCTAACTCCGTGCCAGCAGCCGCGGTAATACGGAGGATGCGAGCGTTATCCGGATTTATTGGGTTTAAAGGGTGCGTATGCGTCATGCCAAGTCAGCGGTACAACGCACGCGCTTAACGCGTGACCTGCCGTTGGAACTGG
+
88AAC5)):1);====;==;;;,;;EDFGGGGGGGGGGG@@FEDFFGFGGFGG@FGEGGGGGGEFFGFFGFGFCCCEGFFFGFFGGGGGGGC9EFGGGGGGGFGEGGCCGDFGFBF:FFGGGGGA<CEFCCG88B=EGDGFFF,,8DFGFD8FDFFGGGDGC@=F899=CFFDGGCGFG9@>EB*3*32;+B>:75*4@A4**//8?E5AFD38DGF7+:AF51C)A><FD3670:2()76*()-<@B4.:@F9)6:EC0()).)(4(<1C(24.;840997(4:)6::(--2,()0.))(
@M02996:162:000000000-B87FG:1:1101:20283:5741 1:N:0:TAGCGCTC+GTAAGGAG
GCTACGGGTGGCAGCAGTGAGGAATATTGGACAATGGGCGGAAGACTGATCCAGCCATGCCGCGTGAAGGAAGAATGTCCTATGGATTGTAAACTTCTTTTGTACGGGAGCAATAAGGTGTATGCATACACCGATGAGAGTACCGTACGAATAAGCATCGGCTAACTCCGTGCCAGCAGCCGCGGTAATACGGAGGATGCGAGCGTTATCCGGATGTATTGGGTTTAAAGGGTGCGTAGGCGGAATGCCAAGTCAGCGGTGAAACGCACGCGCGTAACGCGGGACCTGCCGTTGAAACGGG
+
-86?C?85=)1;;8=6;<=;;;C@;C;<ECG@D<6@C,C@CDBCFC9CECCCEACDCEDFF@@@6>FFGGDFFCC,CAFG,A<CFG?C?C??DFCBF9,CFFBFGGDDEGGCF?FGGG5EEGCFGGGGGGGGGFCEGGGGGFGGGGGGGGG=FGGCD=DBCD@CGGAFGE@FGGGCFFFFA9@>C;DD8FGGGFG=B*;ADGGFE5):5+;CDE:)29128@=1*)<:AFFE3<0@<?EG7D9>>)9224:F6<AFFGG49F,<2831<4139()27(437)422((.4,3((-4<9<0::
@M02996:162:000000000-B87FG:1:1101:5235:5746 1:N:0:TAGCGCTC+GTAAGGAG
CCTACGGGTGGCAGCAGTGAGGAATATTGGTCAATGGACGAGAGTCTGAACCAGCCAAGTAGCGTGAAGGAAGACGGCCCTCCGGGTTGTAAACTTCTTTTAGTTGGGAATAAAAAGAGAGACGTGTCTTTCATATTGTATGTACCATCAGAAAAAGGACCGGCTAATTCCGTGCCAGCAGCCGCGGTAATACGGAAGGTCCAGGCGTTATCCGGATTTATTGGGTTTAAAGGGAGCGTAGGCGGATTTTTAAGTCAGTTGTGAAAGTTCACGGCTCAACCGTGGAATTGCAGTTGATACG
+
88CCC>A951)=;==;===;;;;;FFGGGGGGGGGGGGGGGGGGGGGGGGGGGGGGGGGGGFGGGGGGGGGGGGGGGGGGGGGFGGFGG@EFFGGGGG?FGFGGFGGGFGGGGGGGGGGGGGGGGGFGGGFGGGFGGFGCFFGGGGGGGGGGFGGGCEDDFGCGGCFGGGGGG?EGG,ACCGADEDC@*9C;D4?E4C*;;8,)=4)28BGGGFFGGDFCC9+7A8>GEFF6<03)(3<7(*5@1534>A>5.6AAD+2:AB1<96<>=AC<?85174),4.-(3(.5),.))6))06))(
@M02996:162:000000000-B87FG:1:1101:5221:5756 1:N:0:TAGCGCTC+GTAAGGAG
CCTACGGGTGGCAGCAGTGAGGAATATTGGTCAATGGACGAGAGTCTGAACCAGCCAAGTAGCGTGAAGGAAGACGGCCCTCCGGGTTGTAAACTTCTTTTAGTTGGGAATAAAAAGAGAGACGTGTCTTTCATATTGTATGTACCATCAGAAAAAGGACCGGCTAATTCCGTGCCAGCAGCCGCGGTAATACGGAAGGTCCAGGCGTTATCCGGATTTATTGGGTTTAAAGGGAGCGTAGGCGGATTTTTAAGTCAGTTGTGAAAGTTCACGGCTCAACCGTGGAATTGCAGTTGATT
+
ABCCCDF=80)====;===;;;;CFGGGGGGGGGGGGGGGGGGGGGGGGGGGGGGGGFGGGGGGGGGGGGGGGGGGGGGGGGGGGGGGGGGGGGGGGGGGGGGGGGGGGGGGGGGGGGGGGGGGGGGGGGGGGGGGGGGFGGGGGGGGGGGGGGGGGGGGGGGGGGGGGFGGF+@FGGGGGGFFGGGGGGGGGFGGEGGFGGGFGGFFFFGGGEF>D?GGFGGGGFGGFFGFF?=>39@D>D?>7<8?0:AF)46<ACDAFF?)::>AFAC:0:527)2<BFBF9(534,).)):A*))
@M02996:162:000000000-B87FG:1:1101:19669:5757 1:N:0:TAGCGCTC+GTAAGGAG
ACTACGGGAGGCAGCAGTGGGGGATATTGCGCAATGGGGGAAACCCTGACGCAGCAACGCCGCGTGCAGGATGACGGCCTGCGGGTTGGAAACTGTTGTCGCAAGGGAAGAAACAAATGACGGTACCTTGTGAGAAAGCCACGGCTAACTACGTGCCAGCAGCCGCGGTAATACGTAGGGGGCAAGCGTTGTCCGGAGTTACGGGGTGTAAAGGGCGCGTAGGCGGGAGAGCAAGTCAGGCGTGAAATACCGGGGCGCAACGCCGGAGCGGCGAGGGAAACTGTGAGGCGGGAGTAACGGG
+
-88AC?=>9:0888=6;==;;7:@8@C,CEFC@@7CACDDEDCFGG8EDFD@CC@FCCCF7>@>8>BDFFEEED5BCGGC7DFCE68C+=<EE?D@AF,CFCFGCFCD@FGCFFGGG,FGGGGCFGG=,E3D=FFGGGGGFFGGGDEGG9DFG,>C8F<*?<C8EGGG78E+@EF+BCC*7<;:CFFD7*92<=EGF39):D*7?D7>)9CGF?EDGBC1>EDCEFE<(7C>?BB*6>?*4D(<<>@):977>;FF(7>BF)(79>293(9699)20(.4:*6))6)(,((4(3(.*.36(
@M02996:162:000000000-B87FG:1:1101:18624:5760 1:N:0:TAGCGCTC+GTAAGGAG
GCTACGGGCGGCAGCAGTGGGGAATATTGGACAATGGAGGAAACTCTGATCCAGCGACGCCGCGTGAGTGAAGAAGTATTTCGGTATGTAAAGCTCTATCAGCAGGGAAGAGAATGACGGTACCTGACTAAGAAGCCCCGGCTAACTACGTGCCAGCAGCCGCGGTAATACGTAGGGGGCAAGCGTTATCCGGATTTACTGGGTGGAAAGGGAGCGTAGACGGCATGGCAAGGCGGAAGTGAAAACCCGGGGCTCAACCCCGGGACTGCATTGGAAACGGTCAGGCTAGAGTGCAGGAGAG
+
-88AC?=8)1)8888;;<;;;@BB@E<CCCFFEF9CCAEEEEFGGGGEFEFGFECBCFEF:>@>7>FCCEEFFDEF5CCA,EEE8EDF?@EAAFCFFA,@FFFFEFDEFGG,FF:FGGGGFGGGGGGG9FGGGGGGGGGGGGCGGGGGGG>FGGFCDFDF>9>CG*CE@BFF6CGEGGG=ECF>C92><EFGCB*2*?D*:CF.;)8?F@GE5@>D7?CGFGDCE)CC??DF(-(04(0*.::=>5<:DBBB4(-5>?7:BF6>FF(45<*).5=F6((4(.(.4((..4<-5):6042,-
@M02996:162:000000000-B87FG:1:1101:5237:5764 1:N:0:TAGCGCTC+GTAAGGAG
CCTACGGGTGGCAGCAGTGAGGAATATTGGTCAATGGACGAGAGTCTGAACCAGCCAAGTAGCGTGAAGGAAGACGGCCCTCCGGGTTGTAAACTTCTTTTAGTTGGGAATAAAAAGAGAGACGTGTCTTTCATATTGTATGTACCATCAGAAAAAGGACCGGCTACTTCCGTGCCAGCAGCCGCCGTAATACGGAAGGTCCAGGCGTTATCCGGATTTATTTGGTTTAAAGGGAGCGTATGCGGATTTTTAATTCATTTGTGAAAGTTCACGGCTCAACCGTTGAATTGCAGTTGATA
+
ACCCCBD5>0)=;======;;;;EFGGGGCFEFFGGGGGGGGGGGGGGGGGGFGGGGEGGGGGGGGGGGGG8FFGGFEGGGGGFFDFGEFGFGGFGGGGGGCFGG9EFGFGFFFFFFGG@CDF:F7EEDFE@;FCFGFG,6@FF@EFGDF9,>D?DEGG,@>+BBE,,7@9EG:EGGGFG6F>?C*7@;AFGG*9=5?DFCF6AGGFFFFFF7A3592>+1<+;+8C<6AGA8?<>91)>(2<>6>@2CA2.)).5.+*-6@7))6A<F2*5035*.).,30((-,6)-)).)).)*.)
@M02996:162:000000000-B87FG:1:1101:8942:5826 1:N:0:TAGCGCTC+GTAAGGAG
GCTACGGGCGGCAGCAGTGGGGAATATTGGGCAATGGGCGCAAGCCTGACCCAGCAATGCCGCGTGAAGGAAGAAGGCTTTCGGGTTGTAAACTTCTTTTAAGTGGGACGACAATGACGGTACCACTTGAATAAGCTCCGGCTAACTACGTGCCAGCAGCCGCGGTAATACGTAGGGAGCAAGCGTTATCCGGATTTATTGGGTGGAAAGGGGGCGTAGGCGGCTTGCCAAGTCAGCGGTGAAATCCGGGCGCCCAACGCCGGAACTGCCGGTGAAACGGGCGGGCTGGAAGGGTGCCGCG
+
-88?C?8:)1)77886;<;;;78@,C6CEDGCC<CCDDECFCEEFC8ECFEAAECED<CE,>>>+>CDFFCFGCEEFF8?,5CCE<BE?<EEC<?FEC,CFGG,@FEEFFGEFFFGGGGGGGGGGGGBFFGGFFGG=;EEGE8BFGGGGGCGGGG@BF>@:9>CE*=CCCCF8CGEGFECFCA:C::DDCFGC:*3/;C6:DG.*)09=:D=5>3D72<D4C79/):*4@6;-.6@34514>>?9?07DB2>096BFCD>>F>9>F)470C1(4>978(8176B99(-4872:8.4)(-((
@M02996:162:000000000-B87FG:1:1101:6879:5847 1:N:0:TAGCGCTC+GTAAGGAG
CCTACGGGAGGCAGCAGTGAGGAATATTGGACAATGGAGGGAAATCTGATCCAGCCATGCCGCGTGAAGGAATACGGTCCTATGGATTTTAAACTTCTTTTGTATGAGAGCAATAAGGTGTACGCGTACACCGATGAGAGTATCATACGAATAAGCATCGGCTAACTCCGTGCCAGCAGCCGCGGTAATACGGAGGATGCGAGCGTTATCCGGATTTATTGGGTTTAAAGGGTGCGTAGGCTGCGTGTCAAGTCAGCGGTGAAATGTACGGGCTTAACCCGTAACGTGCCGTTGAAACTGG
+
8ACCCBAB):)=,==;==;;;;;;EFGGGDFGGGGGGG8CCFFCGGGGG9CFGFC9EEFFFGGGGGGGGGGG8FDFGGC>B9?FE9ECFFFGGGEGFGGAFGGG9F9EFGCEG?FGGC,:<?<FFGBFGDEFEGCGB@E=EE,@FFFEF?FGGGE9>D=FCDDCEGGG8EGCCEGGGGFFGDEEDD4CEFDBEBGC6F8FDDG;:7BFAF>EGD:7*6::AEFDD3CC>8*73(6:1->G296)2<>3C<4@)66<05<?FF?F<AA962C9>90C@>F838018?<141112:249>)6(
@M02996:162:000000000-B87FG:1:1101:21497:5872 1:N:0:TAGCGCTC+GTAAGGAG
GCTACGGGTGGCAGCAGTGGGGAATATTGGGCAATGGGCGCAAGCCTGACCCAGCAATGCCGCGTGAAGGAAGAAGGCTTTCGGGTTGTAAACTTCTTTTAAGTGGGACGAGAATGACGGTACCACTTGAATAAGCTCCGGCTAACTACGTGCCAGCAGCCGCGGTAATACGTAGGGAGCAAGCGTTATCCGGATTTACTGGGTGACAAGGGCGTGTAGGCGGGACAGCAAGTCAGATGTGAAAGCACGAGGCGCAACTTCGGGTCGGCAGTGCGAACTGACGTGATGGAGTGTTGGCGAG
+
-8ACC:1)1))=;866;==;;886,;<@FCF8E@CCCFD@CFFEGC<EFFG8EA<CCF@F,@:@6@FCFC?AE,=EFF8,=5FCEFGFFDFAFGFGGC,BEGGE@FEFGGG+CFFFBFGGGGGGGG8,CF?9DFFG>FGGGGGGGF8C8BDGGGGGGG9@D9CEG*;EFFGG9DGCE7:=*8;?;2*:F?CGCD7:FDCA76A8=*);15>A*:):*4D74:5C5@F36>*854AF))92.2)9).9?G3>B9(419E*).5-(,3(4B>).())*)((45@6(((,)5.((.)..0(((,
@M02996:162:000000000-B87FG:1:1101:9641:5879 1:N:0:TAGCGCTC+GTAAGGAG
GCTACGGGTGGCAGCAGTGAGGAATATTGGACAATGGGCGGAAGACTGATCCAGCCATGCCGCGTGAAGGAAGAAGGTCCTATGGATTGTAAACTTCTTTTGTACGGGAGCAATAAGGTGTATGCATACACCGATGAGAGTACCGTACGAATAAGCATCGGCTAACTCCGTGCCAGCAGCCGCGGTAATACGGAGGATGCGAGCGTTATCCGGATTTATTGGGTTTAAAGGGTGCGGAGGCGGAAGGCCAAGTCAGCGGTGAAACGAACGCGCTGAACGCGGGACCAGCCGTGGAAACGGG
+
-88?C?=5:)0=;88;;==;;;;C;C6CDDGFCCCCC,;@@CCEGF9EDEEEDECCDADF<@@@8>FDGFFGFDD,CBAF,AECEGE,B9ECDGE9FC,CFFFFFGDDCGEDG5FFGG,AEF,EFGGGGGGGEB+BFGGGGEGGGBFGGGG=FFGAD=+>>7@EGGAFE>+@>:F@:CCF5>?>E;DG7E7FCBGGF*;5C<EEE/:;)1:CDF3*0)*09@=9*)<:>FFF1?6B(4;>:D289)764<<F--69?GG16@FF74(-)4*,(4):7(::>399B?(..19,,4??6:?B?
@M02996:162:000000000-B87FG:1:1101:21482:5883 1:N:0:TAGCGCTC+GTAAGGAG
GCTACGGGTGGCAGCAGTGGGGAATATTGGGCAATGGGCGCAAGCCTGACCCAGCAATGCCGCGTGAAGGAAGAAGGCTTTCGGGTTGTAAACTTCTTTTAAGTGGGACGAGAATGACGGTACCACTGGAATAAGCTCCGGCTAACTACGTGCCAGCAGCCGCGGTAATACGTAGGGAGCAAGCGTTATCCGGATTTACTGGGTGTAAAGGGCGTGTAGGCGGGACAGCAAGTCAGATGTGAAAGCACGAGGCTCAACTTCGGGTCTGCATTGGAAACTGACGGTCTTGAGTGTTGGAGAG
+
-8AACA=5:)0;;8=;;==;;88@CF9EFFGFDCCCEFFC@BCEGF<EFGFDGEEFFEDGC@CC6@FFGGFFFFGFFGFF8EFDGEFG@FEFFGGGGA<FGGE,:CDEFGG7FGFGGGGGGGGGGGG,DFGGGGGG;FGGGGGGGF8EGGGGGGGFFGDFDCEGE*@E7BGGFGGGGGDEGCFAECCC<FGGGFC86@FFFFG58>FFFAFEDF3><:GFFGGDC>C3:FCF<<BFB2=06;:7<?FBG:>B902>4E*)6>,709(4=>*64:=<=:))5;6((-3)....8))48:342
@M02996:162:000000000-B87FG:1:1101:9653:5897 1:N:0:TAGCGCTC+GTAAGGAG
GCTACGGGTGGCAGCAGTGAGGAATATTGGACAATGGGCGGAAGACTGATCCAGCCATGCCGCGGGAAGGAAGAAGGTCCGATGGATGGTAAACTTCTTTTGTACGGGAGCAATAAGGGGTAGGCATACACCGATGAGAGTACCGGACGAATAAGCATCGGCTAACTCCGGGCCAGCAGCCGCGGTAATACGGAGGATGCGAGCGTTAGCCGGATTTAGTGGGTTGAAAGGGTGCGGAGGCGGAATGCCAAGGCAGCGGTGAAAAGCCAGCGCTTAACGCGGGACCTGCCGGTGAAACTGG
+
888?C?=51))6;8=6;;=;;;<@,;,6CCFA@C9@D,C@@C@CFC,ED,CC@A@CDEDE,@7@+=FCFDDGGDC,C?FF+@+?BF<,:C5?EC<,C,,AEFAFAD@@@>FFG,AFGG,F3F+ADFFGGGGGEF7EFGGCEB9BF7CEGEG7FGD,?=>>CC8BFG?;FB*=4:E?FCE6C7::CCCG7EGGDEGG>4C@CDE):9)<)*9CC>)/0)**1;:12)<7)99@2::D(4:)(9389)9264:53?FF15D-90<<).((),1-(()21)693)41(4(.(440(-,492)63
@M02996:162:000000000-B87FG:1:1101:21035:5919 1:N:0:TAGCGCTC+GTAAGGAG
CCTACGGGTGGCAGCAGTGGGGAATATTGGACAATGGGGGAAACCCTGATCCAGCGACGCCGCGTGAGTGAAGAAGTATTTCGGGATGTAAAGCTCTATCAGCAGGGAAGAGAATGACGGTACCTGACTAAGAAGCCCCGGCTAACTACGTGCCAGCAGCCGCGGGAATACGTAGGGGGCAAGCGTTATCCGGATTTACTGGGTGGAAAGGGAGCGTAGACGGCATGGCAAGTCTGAGGGGAAAACCCGGGGCTCAACCCCGGGACGGCAGTGGAAACGGGCAGGCGTGAGGGCAGGAGAG
+
-88=@?55501;;8=6;<=;;78@6@,6CAF<@A@CCDDDEDCFFDAECCCFCA:@@@BF+88>88BB<CDCFADE5C,9,ACC+@:F,?<?AECFE<,CFGGGDFDDFGG8FG:FGGGGGGGGGGGG9FFGEFGGFGGGGG8FGG7EGE>FGGFC>EC<>9@EF*:E=CFE;CE7EDDCCDF>C:*:*ACGCB2/*:D=>FG);)0?F>FGCBEG7:DG?CD):)CC8F=F5449A27/4C:<<<72D>>D((-8BF46?@9>>>(4>>)(.4@91((-(76:96((4880:0:<E:,(-
@M02996:162:000000000-B87FG:1:1101:12443:5919 1:N:0:TAGCGCTC+GTAAGGAG
GCTACGGGAGGCTGCAGTCGAGGATCATGTGCAATGGGCGAAAGCCTGACAAGGCGACGCGGCGGGGAGGATGAAGGCCTTCGGGTTGTAAACTCCTGTCATAGGGGAACAGGCGATCGTACCTAATACGTAAGTGAGTTGAGTGTACCCTAAGAGGAAGGGGCGGCTAACTCGGTGCCAGCAGCCGCGGTAATACAGAGGCCAAGAGCGGTGTTCGGATTGACTGGGCGGAAAGGGCGCGTAGGCGGTCTTGCGTGTCAAGGGGGAAATCTCCGGGCTCAACCCGGAAAGGGCGCGGGAA
+
888AC?5:8818=;=6;;=888:@,;6<6<<CC<6@AD;CCECCF<,CCFCCC=9:@FCF@:@>+7>=CCCFF@<BFGGG8<FEG=7F>AACFGGGGD,:C=FGFGCECDFEGFFG@F*5DFG?FGCFFGDFFG@CFC>,?CG,?@CFCG,<BFG@C@D+*/=:FGG=ECG+C5A*;:0<CC?>;9DDGG5EC*CE?CC@CCC>89@F@:)/10.:C179)*0:+9FG6>)7;BBF<6>D9/4>39<>79,/64>-4294AF2?(49?>9F2)58C>4,4,9:?0>>>90446,40)(-13
@M02996:162:000000000-B87FG:1:1101:22135:5930 1:N:0:TAGCGCTC+GTAAGGAG
GCTACGGGTGACAGCAGTGGGGAATATTGCACAATGGGCGAAAGCCTGATGCAGCGACGCCGCGTGAGTGAAGAAGGATTTCGGTATGTAAAGCTCTATCAGCAGGGAAGAAAATGACGGTACCTGACTAAGAAGCCCCGGCTAACTACGTGCCAGCAGCCGCGGGAATACGTAGGGGGCAAGCGTTATCCGGATTTACTGGGTGTAAAGGGAGCGTAGATGGTATGACAAGTCGGAAGTGTAAGCTCGAGGCTCAACTTCGGAATTGCGTTGGAAAGGGGCAGACTAGAGTGCAGGAGAG
+
-8AA?:55>0)=;;=;;<=;;@@BCFAEDFFEEF@CFFFB@CCEGCEDE<EDFE,@@FEFF@@B+>BBCCBCFDDF,BBC,EFD4BDF<A@E?FEFF<,CFGEGFGEDFGGEFGFGGGGGFGGFGGGD9FGGGGGGFFEGGGCGGGGGGG:EFGC?8D:>D9CGG*?E6:BG4CGDEC:7=/5:E/288CDEC8***;C?:DG7;/9FFBGG<D7C9<991<?::6F>AF7>:A(74<>04*.9<9*4C9:;4(.8<C*4>D:1:()./(1,4:F??((4()2(4(2).6<6:46<5(-,,
@M02996:162:000000000-B87FG:1:1101:16409:5956 1:N:0:TAGCGCTC+GTAAGGAG
GCTACGGGGGGCTGCAGTGAGGAATATTGGACAATGGATGGAAGTCTGATCCAGCCATGCCGCGTGAAGGATAGAGGCCCTACGGGTGTTGAACTTCTTTTGTACGGGGGCAATAAGGTCCACGGGTGGACCGATGAGAGTACCGTACGAATAAGCATCGGCTAACTCCGTGCCAGCAGCCGCGGTAATACGGAGGAGGCGAGCGTTAGCCGGATTTATTGGGTTTAAAGGGTGCGGAGGCGGCTTGCCAAGTCAGCGGTGAAAGCCGGGCGCCCAACGCCGGAACGGCCGGGGAAACGGG
+
-88?C@=):))88884:::::9::9=,CEEGEF<EADD,:=AACBF<?E@E9=A:B=?AE<@>>+>CEGGD<A=A:BCFG+>DCEG@++858@FEDF9<@FGFG;FEDDFGDG7FGGG,?FGEFEGEGGGGGEC8CEFGGGGGGGGGGGGG@GGGCC9C8>DCEGGCFFE>FGGGCFFCFF787=9CD*C>CCBGGD3CB<CE::17:)/>C98.**6*08<:1*)<CBFFB:B?E04>91D10()03*9>>.4>FDGD8;F?:)819FF<9>6>E),69(<>>(-(4(--,(-14)2031
@M02996:162:000000000-B87FG:1:1101:11711:5959 1:N:0:TAGCGCTC+GTAAGGAG
GCTACGGGAGGCAGCAGTAGGGAATATTGGGCAATGGAGGCAACTCTGACCCAGCCATGCCGCGTGAAGGAAGACGGCCCGATGGGTTGTAAACTTCTTTTATCGTAGAGTAAACCTGGCCACGTGTGGCCAGCTGAGAGTATACGAGGAATAAGGATCGGCTAACTCCGTGCCAGCAGCCGCGGTAATACGGGGGATACGAGCGTTATCCGGATTTATTGGGTTTAAAGGGGGCGCAGGCGGATCGATAAGTCAGGGGGGAAAAGTTGGGGCGCAACGCCAATCGGGCCTGTGATACGGG
+
68@BCA=@8:18888;;==<;8;;,C,<ECGECCFFFFFEFCEFFE9EDFFFEA;C@ECFF@@@6@FDGFCGFDCCFGGG+@7?CF=BC??CDGF9F<?FEFCFB9=?CF,@EEFFFGGGGGGGFGDGGGGGGG@FFGGGDDCFGGGGGGG8EFF,====C73CGGCFFC6AGEGFFFCC?C?9ECDG7:8CCEGGF<FFFGGBE))7.9>EC:8*2-2*9:C/2)<CAFFF(9;D>FBC>>60-07<*8:=-6<>:F>(7><B07))15990(017((--59(4<(((-,(-.))1613(
@M02996:162:000000000-B87FG:1:1101:11693:5963 1:N:0:TAGCGCTC+GTAAGGAG
GCTACGGGAGGCAGCAGTAGGGAATATTGGGCAATGGAGGCAACTCTGACCCAGCCATGCCGCGTGAAGGAAGACGGCCCTATGGGTTGTAAACTTCGTTTATCGTAGAGTAAACCTGGCCACGTGTGGCCAGCTGAGAGTATACGAGGAATAAGGATCGGCTAACTCCGTGCCAGCAGCCGCGGTAAGACGGGGGATACGAGCGTTAACCGGATTTATTGGGTTTACAGGGTGCGCAGGCGGAGCGATACGTGCGGGGGGAAAAGGTGGGGCTGAACGCCAAGCGAGCCGTGGAGACGGG
+
8-,AC:1881)8=86;;<;<;8;<6C,FEDFCC<6CD@D@8@AF@<6C@C6,6A;:<;CEE@@@+8CCFCCFFC@BF:FE,,,:=EC:>8@?EGFAA7,:+A9FD44?@FCEFFE<EFFDFGGGEFDGCFGGEF>EEGGF3>,A@6=EEEG,@DC6=603@+@>FD9<,:6@=DF,+@C7;999>*;D*=;1885C;*2)9*=58/:A);::)7)**)*29C5*2)<269C5(4:>09BD0520(0.11,(0)((-75C(()31:?0)6:321,)2*.(((043(2(-(4(,(-837((,(
@M02996:162:000000000-B87FG:1:1101:26103:5969 1:N:0:TAGCGCTC+GTAAGGAG
CCTACGGGCGGCTGCAGTGAGGAATATTGGTCAATGGGCGGAAGCCTGAACCAGCCATGCCGCGTGAAGGAATGAGGCCCTATGGGTTGTAAACTTCTTTTGACGGGGAGCAATAAGGCGTACGCGTACGCCGATGAGAGTACCCGTGGAATAAGCATCGGCTAACTCCGTGCCAGCAGCCGCGGTAATACGGAGGATGCAAGCGTTATCCGGATTTATTGGGTTTAAAGGGTGCGTAGGCTGTGCGGTATGTCAGAGGTGAAAGCCCCCCGCTTAACGGGGGAACTGCCTTGGTTACGAT
+
8ACCC518=1)8888;;;;;;;;;CCEFFFGGFFFFGGGGGGGGGGFGGGGGGFFGFGGGFGGGCFGGGGFFGGFGGGGGGGGGGGGGGGFCFFFGGGGGGGFGGGCFDEGGGEFGAFFEFGGEGGGGGGGDGDGCFGGGEFG<FGCEGGGGGGG?FGGGGGFGFGEFFEFFDFFFCFGGCDBEGGC<FC>EGEGE>CFFGF7>EG3>FFC55)7DGFGFF6CD58<>29*88:BB:B>D4><88F)39;(94)))69*5847ABF?B)450-(029A?1:3908622283>).),/)(((
@M02996:162:000000000-B87FG:1:1101:26122:5970 1:N:0:TAGCGCTC+GTAAGGAG
CCTACGGGCGGCTGCAGTGAGGAATATTGGTCAATGGGCGGAAGCCTGAACCAGCCATGCCGCGTGAAGGAATGAGGCCCTATGGGTTGTAAACTTCTTTTGACGGGGAGCAATAAGGCGTACGCGTACGCCGATGAGAGTACCCGTGGAATAAGCATCGGCTAACTCCGTGCCAGCAGCCGCGGTAATACGGAGGATGCAAGCGTTATCCGGATTTATTGGGTTTAAAGGGTGCGTAGGCGGTGCGGTAAGTCAGAGGTGAAAGCCCCCCGCTTAACGGGGGAACTGCCTTTGATACTGG
+
88ACC50:51)8888;;;;;;;CCFFFFGGGEEEGGGGGFFGEFGGGGFGGDGFFFFGGFGGCC@CGCGGFGGGFGGGGGGGGGGGFGEGGFGGGGGGFGGGGGGGGGGGGFDGGFD9FGGGGGGGGGGEE@ECGGGG@FFG?>CEEG>EGGGGGGGCFGGG5=FFGFGGGGGFFF;FFGFDBEGGD<DEGFG3EG3FFFGGGFGGBE>*:ED)<D69*:6AFCED6>6BD@::?>??E*))(0-75673:FD2.6)<*8?FDFFF?674)44(8;66:BFE>4(1:528<<AA<>/4:A)
@M02996:162:000000000-B87FG:1:1101:17824:5970 1:N:0:TAGCGCTC+GTAAGGAG
ACTACGGGAGGCAGCAGTGGGGAATATTGGGCAATGGGCGAAAGCCTGACCCAGCAACGCCGCGTGAAGGAAGAAGGTCTTCGGATTGTAAACTTCTTTTATGAGGGACGAAGGACGTGACGGTACCTCATGAATAAGCCACGGCTAACTACGTGCCAGCAGCCGCGGTAAAACGGAGGGGGCAAGCGTTATCCGGATTGACGGGGTGGAAAGGGCGCGGAGGCGGGGAGGCAAGGCAGAGGTGAAACAGAGGGGCGGAACGCATAAACGGCATGGGAAACGGTATCGCGGGAGGGCTGGG
+
88A?C?==5:1888=;;=;;;78@;C6,CCF@A@@@CDCBEDCCFF,CCECECA:CCFEFC@@>+>FDGFCCFCEFGBFE,,C@CCCFADEDFFFFG9,EFCGGFGDD?FG:FGGGG:FFGGG+FFF,CFCGFGFGFGGGGGGGGGGGGDFEG5>@>D>@B>D>EEGG*:C,=9E*=:C=CC:A=7:D*29*5:EEDCC)7?5>=D8<)7FFFFFDD>C)7:=5>BGD6055<?F)8259(9)7<FF)*(.)38B;(*12()(-(,6>7(96>()00,.8?)-,,-.,-(,4,2,-..-1,
@M02996:162:000000000-B87FG:1:1101:16594:5972 1:N:0:TAGCGCTC+GTAAGGAG
ACTACGGGAGGCAGCAGTGGGGGATATTGCACAATGGGGGAAACCCTGATGCAGCGACGCCGCGTGAGTGAAGAAGGATTTCGGGATGGAAAGCTCTATCAGCAGGAAAGATAATGACGGTACCTGACTAAGAAGCACCGGCTAAATACGTGCCAGCAGCGGCGGTAAAAAGGAAGGAGCAAGGGTTATCCGGATTGACCGGGCGTAAAGGGAGCGCAGACGGCATGGCAAGCCAGAAGGGAAATGCGGGGGCTCAACGTCTGAACTGCAGTCGGAACTGGCAAGCTAGGGGAGCGGAGAG
+
88@BC?8A510=888;;==6;86@@CC@CCEE<<EDDFCECEFFFG8FEC<EFA::@6B:+>=>4>==<C5CE?EF,B:,5<=B+>CF7<E?<F?E9,,,9ABA<D7<??<,CE,9C?CGGGEDFGFA933@@>DC>8BFD6+<CD,@FG9EGE;<>E7,**41C55C+++*19*2**21=*))3*2>79@ECB:2)97*1CE3:15@86F:*00934><<E=9:B=54@FF(28@:(0*-*4)6//373>D0(-,.0*,()-).8)2*-*.,47:5-),(.(,-(..,((31((-739(-
@M02996:162:000000000-B87FG:1:1101:11712:5976 1:N:0:TAGCGCTC+GTAAGGAG
GCTACGGGAGGCAGCAGTAGGGAATATTGGGCAATGGAGGCAACTCTGACCCAGCCATGCCGCGTGAAGGAAGACGGCCCTAGGGGTTGTAAACTTCTTTTATCGTAGAGTAAACCTGGCCACGTGTGGCCAGCTGAGAGTATACGAGGAATAAGGATCGGCTAACTCCGTGCCAGCAGCCGCGGTAATACGGGGGATACGAGCGTTATCCGGATTGATGGGGTGTAAAGGGTGCGCAGGCGGATCGAGAAGGCAGGGGGGAAAAGGTGGGGCGCAACGCCAATAGGGCCGGTGATACGGG
+
8-6?C@5=8:)888=;;<=<;8;@;@,,CAFCA<EADDECFCCF@C,E@CCFCAC9@@CFE@@@7@FFGGDGFD,@CFGG,?,9EF=+8@?ACFF?F<?FCECFD:<BCG<?FFFGFEFGGGGGAFFDGGGGGGCFGGGGGE9FFFGGGGGCFGB,>6=>==>CGG7FGE3@D?EFD?CCACA?D;C99=FFDBEEE5CFC7C>::8:)1;ECD5104*01::1*0<:<BC<,82>>F:13D>>6>D?*487(4?BFGG09E?034(,049>(()15((1,>1().).,(((,--)1)-:(
@M02996:162:000000000-B87FG:1:1101:26111:5986 1:N:0:TAGCGCTC+GTAAGGAG
CCTACGGGCGGCTGCAGTGAGGAATATTGGTCAATGGGCGGAAGCCTGAACCAGCCATGCCGCGTGAAGGAATGAGGCCCTATGGGTTGTAAACTTCTTTTGACGGGGAGCAATAAGGCGTACGCGTACGCCGATGAGAGTACCCGTGGAATAAGCATCGGCTAACTCCGTGCCAGCAGCCGCGGTAATACGGAGGATGCAAGCGTTATCCGGATTTATTGGGTTTAAAGGGTGCGTAGGCTGTGCGGTAAGTCAGAGGTGAAAGCCCCCCGCTTAACGGGGGAACTGCCTTTGATA
+
88CCCE>8)1)8888;;;;;;;;CFFFFGGGGGGGGGGGGGGGGGGGGGGGGGFGGGGGGGGGGGGGGGGFGGGGGGGGGGGGGGGGGGGGGGGGGGGGGGGFGGGGGGGGGGGGGGGGGGGGGGGGGGEGGGDGGGGGGGGGGGGGGGGGGGGGGGGGGGGGGGGGGGGGGGGGGGGGGGGFFGGGGGGGGGFGGDDCFGGGFGGFF>FFGGFFGGAGGBGGDGBGGFFFFF12>:0@D>9:>BFE699BFFFBFBFGF16><)1:?B9C(39>C?A<>?F;66:??2256AF9A*
@M02996:162:000000000-B87FG:1:1101:19207:6018 1:N:0:TAGCGCTC+GTAAGGAG
CCTACGGGAGGCTGCAGTGAGGAATATTGGTCAATGGGCGGAAGCCTGAACCAGCCAAGTAGCGTGAAGGATGACGGCCCTATGGGTTGTAAACTTCTTTTCTGCGGGAGTAAAGAGCCTACGTGTAGGCAGTTGCAGTTAGCGCAGGAATAAGGACCGGCGAATTCCGGGCCAGCAGCCGCGGGAAGACGGAAGGTCCTGGGGGTATCCGGAGTGAGGGGGGTTAAAGGGAGCGTAGGCGGGAGGTCAAGCGAGGTGGGAAAGGCGCGGGCCCAAGCCGCGGAGGGCAGGGGGAACTGGG
+
-88=A:1881)8;;8;;;=;;;;@,@,<CCC6<@6CCCECDECEF8,C<E:CCA:C@DF<<CC@,@FEGFACEAC?FCCG,A<CCFC,@49?EFE?FA9EFEFFEF+6=+44CEFGGFG,EFG,E,@FGGGG8AEFGG6,@DDFGECCEF?FFGGC4@;@>0BE*1=9CCGGGGG*::=:7)5:*2<*;:CC8>EG;*C=:C*8*75)9=>E5).*0)*9>EGD/7F>>FD5,(4)-4.2(90@1B08F28*4(4(-:<16?0(,(-(>7<((-0;)4312B>1((-03:0(,4,:)).,(
@M02996:162:000000000-B87FG:1:1101:5718:6025 1:N:0:TAGCGCTC+GTAAGGAG
CCTACGGGTGGCAGCAGTGAGGAATATTGGTCAATGGGCGGAAGCCTGAACCAGCCAAGTCGCGTGAAGGAAGAAGGTATTATGTATTGTAAACTTCTTTAGACGCAGAGAAATAAGCCCCTCGTGAGGGGTGATGCTAGTATGCGTAGAATAAGGATCGGCTAACTCCGTGCCAGCAGCCGCGGTAATACGGAGGATCCGAGCGTTATCCGGATTTATTTGGTTTAAAGGGTGCGCAGGCGGCATGTTAAGTCAGCGGTTAAATAGTGAGGCTCAACCTCATCCCGCCGTTGATACTGGG
+
ACCCCE>A)10;;==;===;;C;EFGFGGGGGGGGGGGGGGGGGGGGGGGGGGGGGGGGGFE@F@FCFFEGGGGGGGF<FCGGGGGGGGGGGGGGGFGGGGGG<F:CFFGGEGGGGGA=FGD:F:?=FECE?@FGGFGGGGGFGGCGEGGGFGGFGGFGCEDFGGGGFGGFGDGGGGGFGGGA?EGGGFCDGGFEG:FGFGGGECGFEFFGGD35D=<F7*<:>F)CF>?:>?:,)-43979373>)):4<FA92:7EGFFB9>B9944)66<1>FF(0007:<D??7449:?BFF=4<0(
@M02996:162:000000000-B87FG:1:1101:10900:6048 1:N:0:TAGCGCTC+GTAAGGAG
GCTACGGGAGGCTGCAGTGAGGAATATTGGACAATGGGCGGAAGACTGATCCAGCCATGCCGCGTGAAGGAAGAAGGTCCTATGGATTGTAAACTTCTTTTGTACGGGAGCAATAAGGTGTATGCATACACCGATGAGAGTACCGTACGAATAAGCATCGGCTAACTCCGTGCCAGCAGCCGCGGTAATACGGAGGAGGCGAGCGTTATCCGGATTTATTGGGTTGAAAGGGTGCGTAGGCGGAATGCCAAGTCAGCGGTGAAACGCACGGGCTTAACGCCGGAACTGACGGGGAACCGGG
+
-6A?CA5A>1)=;;=;;;=;;;;;C<@9CCFFEEFDF,C@@CEBC8,C@<CEFA6CECCEC@+@+@FFGG@FFC=,E,CF99CCCFE,EE<ECFA<E,?BBE4C<FCEFEGGG9FFGG,,CF9FFGGGGGGFG=+3EGGGGFCEG8FGGGGEG=D8B8DCED6CGGDAFG?CD>FCFFFFFCE>D@DCC@FCCBD=B*9>DCCBC5)0011CC3>*2.2*/<79:5<CAFFE4:?F6:;12910()94977@).6<:=<,(55<>?06)()(,-7<99?0()(,(4),).-((4,()(-27
@M02996:162:000000000-B87FG:1:1101:22637:6052 1:N:0:TAGCGCTC+GTAAGGAG
ACTACGGGTGGCAGCAGTGAGGAATATTGGACAATGGTCGGAAGACTGATCCAGCCATGCCGCGTGAAGGAAGAATGTCCTATGGATTGTAAACTTCTTTTGTACGGGAGCAATAAGGTGTATGCATACACCGATGAGAGTACCGTACGAATAAGCATCGGCTAACTCCGTGCCAGCAGCCGCGGTAATACGGAGGATGCGAGCGTTATCCGGATGTATTGGGTTTAAAGGGTGCGTAGGCGGAAGGCCAAGTCAGCGGTGAAACGCACGCGCTAAAGGCGGGACCTGCCGTGGAAACGGG
+
-88AC?=51)1=;8=;;==;;;;C@FCFFFGFDCECD<C@CEEEFGCFFEFGGEEFFFEGFCCB7@FFGGFFGFG,EBFG,EEEFGCEFEEDFGFFFE<FGGFGGGGGEGFDF9FGGG?FFGFGGGFGGGGGGGCEGGGGGGGGGGGGGGGCFFFFGFDECG>EFGFGGEDFDGGGFGFFF>ABDDGGDGGGGBGGFCFFGGGFEGAB:6CG<85);<1+;BF//5CFEFFF?FBF?F>9>D;@>)739?BF.<DF7:<,7FBFA?>9>4130()29)42>)49;64443;,(48<B::::
@M02996:162:000000000-B87FG:1:1101:10883:6055 1:N:0:TAGCGCTC+GTAAGGAG
GCTACGGGAGGCTGCAGTGAGGAATATTGGACAATGGGCGGAAGACTGATCCAGCCATGCCGCGTGAAGGAAGAAGGTCCTATGGATTGTAAACTTCTTTTGTACGGGAGCAATAAGGGGTATGCATACACCGATGAGAGTACCGTACGAATAAGCATCGGCTAACTCCGTGCCAGCAGCCGCGGTAATACGGAGGATGCGAGCGTTAGCCGGATTGATTGGGTTTAAAGGGTGCGTAGGCGGAATGCCAAGTCAGCGGTGAAACGCACGCGCTTAACGCGGGACCTGCCGTGGGAACGGG
+
-88?C?8>8:0==;=;;==;;;;C;C,6ECGFCAC@C,;@CCCCFC,CA6CC@ECCCEDFE@@@+@CCGGFGF=D,CBFC,@,CBFC:AC?DEFE9F9,AFFBFAF@CEGGCG?FGGG,@CF,FGGGGGGGGEFCEGGGGGDGGG8FEGGGCFGFDE@7C>C@CFF:CGE3ADGGFDFFC@>?>C?GG@FCGDFGGF*CADDEEE78D)1CE78)1*.*:@@C12)CCBFGF:FBF1?BGFG9<>5?ACBFF)5>FDGG0;F>B2:6>5959>-)214?46)9>96,.429,14(46::<?
@M02996:162:000000000-B87FG:1:1101:12551:6074 1:N:0:TAGCGCTC+GTAAGGAG
GCTACGGGTGGCTGCAGTGGGGGATATTGCGCAATGGGGGAAACCCTGACGCAGCAACGCCGCGTGCAGGATGACGGCCTTCGGGTTGGAAACTGTTGTCGCAAGGGAAGAAACAAATGACGGTACCTTGTGAGAAAGCCACGGCTAACTACGTGCCAGCAGCCGCGGTAAGACGTAGGGGGCAAGCGTTGTCCGGATTTACGGGGTGTAAAGGGCGCGTAGGCGGGATAGCAAGGCAGTCGGGAAAAACCGGGGCCCAACGCCGGAGCGGCGAGGGAAACGGTGATGCGTGAGTATCGGG
+
-8AAC?89@01=;8=;;==;;@:@8C,CDCF@C@BCCFCDECCEFC<ECC@@BC@FCCCC>>@>8>BCFGDEEE<CFFG:,5B=E,8F+<?E=BF:,C:EF@FGCGDA<FFDGDFGG@FGGGG3@CF,,@5DEGGFGGCCFF8@C8CGF,?BE,>D5D7*>0=6<EGG*1=+;:C*=57*18558FDD5*9*+9CEF***0:/58C07.6C<:?EDD09/7:52:>5/-.7*:4.),37*.11@>B5(1-879;>7(*1:(.4719(3.4C(42)85-:6(.4-(4)4>((-(--6/)-1,
@M02996:162:000000000-B87FG:1:1101:4525:6099 1:N:0:TAGCGCTC+GTAAGGAG
CCTACGGGGGGCAGCAGTGAGGAATATTGGTCAATGGGCGAGAGCCTGAACCAGCCAAGTCGCGTGCGGGATGATGGCCCTACGGGTCGTAAACCGCTTTTGTACGGGAATAAAAAATCCCACGTGTGGGGTCTTGTAGGTACCGTAAGAATAAGGATCGGCTAACTCCGTGCCAGCAGCCGCGGTAATACGGAGGATCCGAGCGTTATCCGGATTTATTGGGTTTAAAGGGTGCGCCGGCGGGCTAGTAAGTCCCCGGTGAAATGGCAGGGCTCAACCTTGGCACTGCCGGGGATACCGG
+
88BCCBF)=))8888::<:::::CFFGGGGGGGGGGGGGGGGGGGGFGGGGGGFABEFGGGGGGGGGGGGGGGFFGFFGGFFGGGGEGGGFGGGCFGGCFGGGGGGGGCFGCFGGGGGGGGGGGGGGGGGCCCFFGDGGGGGGGGFGGGDGGFGGGGGGGEGGEGGGGGGGGGGCFFGGG5>>DEGGGGGGGG:CG>7CFF9C>E<::>FGDC7>DF2CFFFGGG30CAFC@41059(0C>C6B0.5106>B))).25D21)5:64),08DBF0:FF<?33*352)80),,7(34-52)((
@M02996:162:000000000-B87FG:1:1101:20954:6104 1:N:0:TAGCGCTC+GTAAGGAG
GCTACGGGTGGCTGCAGTGAGGAATATTGGTCAATGGGCGGAAGCCTGAACCAGCCAAGTCGCGTGAAGGATGAAGGTATTATGTATTGTAAACTTCTTTAGACGTAGAGAAATAAGAGGCTCGTGAGCCTTGATGCTAGTATACGTAGAATAAGGATCGGCTAACTCCGTGCCAGCAGCCGCGGTAATACGGAGGAGCCGAGCGTTAGCCGGATTGAGTGGGTTTAAAGGGTGCGCAGGCGGTCTTTGAAGGCAGGGGTTAAAGCGGGAGGCGCAACCACATCACGCCAGTGATACTGGG
+
-88?@?1)8)1;=8=;;;=;;;;@,C;6CCC6@A6CACECDCCEF@,C@ECCDE:CCDFC:88@68CDGFDCE=DEFBE,<@9C,CC5B5??EGFCG9<FFGGGC4<?@FGDEAFFGGGGG?FGGGGGGF8FDGEEGEEGEG9FGFDGGEG,EFFFF9?>>=6>FF8EFC>CGFEEFEFFC99?D;DD9CFGDEGGF*C>8:C>=::>);8EDE5**/03;C=//)<:<FFE7?6BBBDG1D90,)*)*6<B(.8<(:7(-04<2<>(7,99<(.:.(4(-<4).)4862().-).*).3(
@M02996:162:000000000-B87FG:1:1101:23899:6108 1:N:0:TAGCGCTC+GTAAGGAG
GCTACGGGTGGCTGCAGTGGGGAATATTGGGCAATGGGCGAAAGCCTGACCCAGCAACGCCGCGTGAGGGAAGAAGGTTTTCGGATTGTAAACCTCTGTCCTCAGGGACGAAGGAAGTGACGGTACCTGAGGAGGAAGCCCCGGCTAACTACGTGCCAGCAGCCGCGGTAATACGTAGGGGGCGAGCGTGGTCCGGAATGACTGGGCGTAAAGGGCGGGTAGGCGGCGGGAGAAGTCTGGAGGGGAAGGCCTGCTGTCAAGGGGGGAAGTGCGGGGGAGACGGTAGAGCGTGAGTGCGGAG
+
-88=@?=5=10;;8=;;;;;;88@@E6@CEGC<@<FCFFBCCCEEC<EDG<AEA:C@FCFB@@>8>CEFGCFGDFFF:95,AFCF+4B,A??EF@FGE,CFGGGGGFDAFEGGGGGG,AEGGG+ACF,CDFFGGGGGGG?FGEGD:EFF;>@C,@@DEC@DD>>CEEE*:C,BC@0??DEEDB>CDCD9*9*39EEFG5?>7+8CF>>57*2:?D:D(9)<CFFGF=),.>)48:/64=C<D(54008*,1)4132)+:<7F136>BB),92((.:7(--()4(4:95)4(--4648394(
@M02996:162:000000000-B87FG:1:1101:6044:6115 1:N:0:TAGCGCTC+GTAAGGAG
CCTACGGGTGACAGCAGTGGGGAATATTGGGCAATGGGCGAAAGCCTGACCCAGCAACACCGCGTGAAGGAAGAAGGTCTTCGGATTGTAAACTTCTTTTATGAGGGACGAAGGACGTGACGGTACCTCATGAATAAGCCACGGCTAACTACGTGCCAGCAGCCGCGGCAATACGTAGCTGGCAAGCGTTGTTCGGATTTACTGGGTGCAAAGGGCGCGTAGGCGGGGAGGGAAGTAAGATTGGAAATCCATGGGCTTATATCAGTAACTGCATTTGGTACATTCAACCTGTGTGGCTGGG
+
88BCC5@5>0)=<;=;6=;;;688CCFFGFG8CD,CCFEF@CEEFGGGGD<EFFGGGGG@FECECF@DGGGFFFFGGAFGGGGGDECFEEFG,,EGCE,E?,<AFECCDF@:C:AFC:FFD@EC:@9@BFEFE9;9E9B,>DEGGGGFDB,>8:DF6,+36=68@64@*144;,;?:;*,48)/>8*:9*)*,35C>GG*+1+;+C;5)0:+*;;<<67)08CG=>CC6;5)(.4)))**)*)..676*42=2(,(22*).*-6)..-8)0).-*39)(-6*)-)))).5..,)((),-((
@M02996:162:000000000-B87FG:1:1101:6032:6130 1:N:0:TAGCGCTC+GTAAGGAG
CCTACGGGTGGCAGCAGTGGGGAATATTGGGCAATGGGCGAAAGCCTGACCCAGCAACACCGCGTGAAGGAAGAAGGTCTTCGGATTGTAAACTTCTTTTATGAGGGACGAAGGACGTGACGGTACCTCATGAATAAGCCACGGCTAACTACGTGCCAGCAGCCGCGGTAATACGTAGGTGGCAAGCGTTATCCGGATTTACTGGGTGTAAAGGGCGCGTAGGCGGGGATGCAAGTCAGATGTGAAATCCATGGGCTTAACTCATGAACTGCATTTGAAACTGTATATCTGGAGTGCTGGG
+
88BCC>A5=00=======;;;88BFFGGGGGGGGGGGGGFEGFCFFGGGGGGGFFFGGGGEFGG@FGGGGGGGGGGFGGGGGGGGGGGGGGGFFGGGDFGGGGGGGGFFGGGGGGFGGGGGGGGGGGDFFEFGGGGGGGGGGGDFEGCGGGGGGGGGGGGGF?DEGGGGGGGGFFFFCECFFAFGGCDC:C5;BEGFDGACGF8CF4>DFG7:BECGFGCBEEFG@*91>G5<2<99AFGDGBF<F7<:8?FAFF??GG<)9>2ABDB=AFB24@09A:<AFA>4))-6.)-..8894<:(
@M02996:162:000000000-B87FG:1:1101:26026:6134 1:N:0:TAGCGCTC+GTAAGGAG
CCTACGGGTGGCAGCAGTGGGGAATATTGGGCAATGGGCGCAAGCCTGACCCAGCAACGCCGCGTGAAGGAAGAAGGCTTTCGGGTTGTAAACTTCTTTTGAGAGGGAAGAGGAGAAGACTGTACCTCTCGAATAAGCCACGGCTAACTACGTGCCAGCAGCCGCGGTAATACGTAGGTGGCAAGCGTTGTCCGGATTTACTGGGTGTAAAGGGCGTGTAGCCGGGTTTGCAAGTCAGATGTGAAATCTATGAGCTTAACTCATAAACTGCATTTGAAACTGTAGATCTTGAGTATCGGAG
+
ABCCCEA=81)========;;88BFFGGGGGGGGGGGGGGGGGGGGGGGGGGGFFFGGGGGGGECFGGGGGGGGGGGGGGGGGGGGGGGGGGGGGGGGGGGGGGGGGGGGGGGGGCGGGGGGGGGGGGGGEGGGGFFGGGFGGGGGGGGGGGGGGFGGGGGGEGGGGGGGGGGGGGGGGGGGFFGGGGGGGGGFGEBCGFGGGFGFEFFFGGGFFGGFGGFGGGGFGGFFGFFBAFFF6>6:)8<@FDCAFFFAFFFGGFFFFB29<<FBFA4A?<6AAABFDAA:::4654:AF<9:BB0
@M02996:162:000000000-B87FG:1:1101:6052:6134 1:N:0:TAGCGCTC+GTAAGGAG
CCTACGGGTGGCAGCAGTGGGGAATATTGGGCAATGGGCGAAAGCCTGACCCAGCAACACCGCGTGAAGGAAGAAGGTCTTCGGATTGTAAACTTCTTTTATGAGGGACGAAGGACGTGACGGTACCTCATGAATAAGCCACGGCTAACTACGTGCCAGCAGCCGCGGTAATACGTAGGTGGCAAGCGTTATCCGGATTTACTGGGTGTAAATGGCGCGTAGGCGGGGAAGCAAGGCAGATGTGAAATCCATGGGCTTAACTCATGAACTGCATTTGAAACTGTAGCGCTTGAGTGGTGGG
+
8ACCCEFB5:)===8;==;;;88BFFGGGDCFFGGGGG,C6CEDGGGGGE@FGGGGGGAFGCGFGG7<FGGGGFGG=:6FGGGGDEGGGGGGGFFGGAFF<FFGGGGFFFGG:F=,B=FFDEC:6FF<F>ED3FECD,CF,3+@CEE8=BED>,,@+@+:D7F8+@?C7CEC:FC2>5E,=C6FC//**4*,,4/?.:D*+2=+<4A386FC7:=<3;DDBGC6/7EG0)9).42)3,<54FF?)7@528<FF(8:(:7<)96)64).*-25A6*3/-.))/).---39,6?3)62).44(
@M02996:162:000000000-B87FG:1:1101:26009:6140 1:N:0:TAGCGCTC+GTAAGGAG
CCTACGGGTGGCAGCAGTGGGGAATATTGGGCAATGGGCGCAAGCCTGACCCAGCAACGCCGCGTGAAGGAAGAAGGCTTTCGGGTTGTAAACTTCTTTTGAGAGGGAAGAGGAGAAGACTGTACCTCTCGAATAAGCCACGGCTAACTACGTTCCAGCAGCCGCGGTAATACGTAGGTGGCAAGCGTTTTCCTGATTTACTGGGTGTAAAGGGCGTGTAGCCGTGTTTGCCAGTCAGATGTTAAATCTATGAGCTTAACTCCTAAACTGCATTTGAAACTGTAGATCTTGAGTATCGGAG
+
68BCCE))=1)===8====;;888CFGACCFGGGGGDFGFEGFGGGGG@FFGGGGCFGGGGGGGFGGFFGFFADEF,BFFGGEF:?FGGGGEEGGGGCGG9C<A8=FFGGG,A<C@FCFGGGG,EFFFGGGG8FFE99D,DEGGGGGGGGC+7,@@BFFCGFF>E5CCE*D78FFFFECFCCA?FFC7/**?F++<ADFFGGG)38A5;:C9*8>D<(199CFD*7:535*7648?9)*26>)/:*9.*)6*-)4:(+264=)544)(9<C29-93*6)<>*))).:)46.6?46<*(,:(
@M02996:162:000000000-B87FG:1:1101:21483:6176 1:N:0:TAGCGCTC+GTAAGGAG
ACTACGGGGGGCAGCAGTGGGGGATATTGCGCAATGGGGGAAACCCTGACGCAGCAACGCCGCGTGCAGGATGACGGCCTTCGGGTTGTAAACTGTTGTCGCAAGGGAAGAAACAAATGACGGTACCTTGTGAGAAAGCCACGGCTAACTACGTGCCAGCAGCCGCGGTAATACGGAGGGGGCAAGCGTGGTCCGGATTTACTGGGTGTAAAGGGCGCGTAGGCGGGATAGCAAGGCAGTCGTGAAATACCGGGGCTCAACTCCGGAGCGGCGATGGAAACGGTTATGCTGGAGTAGCGGG
+
-8AAC?89=5)8888::<:9:8=B?DBFEFGGDEC?CFDDEEFGGGGGGGDGGC@BDFEGFCFB@BFFGGGFFFFEGGGCCFGDG<<F*FCFFGGGGG,CFGGGEFDEEGGGGGGGG,FGGGGCGGG0@CCGGGGGGGGGGGGGGGGGGFGGG:CECF<AC<AEGGGGCEG+?9C*;=C5=C7>CGGGD:D/0?EGF310:F9@CG7@)9CFDFEGG9D7>EDCEFGD(7<@BFF3:?E*5C:EF5B<FFF@BBB>1>D?B/.:BFB>B(9(4-)27(52:)8((3)).4)818,4*.42(
@M02996:162:000000000-B87FG:1:1101:8876:6187 1:N:0:TAGCGCTC+GTAAGGAG
CCTACGGGAGGCTGCCGTTGATACTGTCGGCCGGGAGGCCGAACGGCGCCGGCGGAATGTGGCATGTAGCGGTGAAATGCAGAGATATGACACAGAACACCGATCGCGAAGGCAGCTGGCGAGGACGCGACTGACGCTGAGGCACGAAAGCGTGGGGAGCAAACAGGATGAGAGACCCGTGGAGTC
+
-88?C?88:1)==;==8868:,<<6CC;C@FF++8:C+BC@BCFGD8@@FCC@>:CCDB<A,B=,A5@F,>F4==@EEFGF9CDDFFEEEDEAFGGFFCFGGG7FFFBEGGDDFGGFFGGGGGGGGGGGGGFGGEGGGGEGCFGGGGGGGGG*A>CDC):E7@FGGGGF6FGG6C*;EC1:)77+2
@M02996:162:000000000-B87FG:1:1101:3952:6232 1:N:0:TAGCGCTC+GTAAGGAG
CCTACGGGTGGCAGCAGTAAGGGATTTTCGGCAATGGGGGAAACCTTGACCGAGCAACGCCGCGTGAGTGATGAAGGTCTTCGGATCGTAAAGCTCTGTGGTAAAGGAAGAATGCTAAGATCAGGAAATGGTTCTTAGTTGACGGTACTTTACTAGAAAGTCACGGCTTACTACGTGCCAGCAGCCGCGGTAATACGTAGGTGGCAAGCGTTATCCGGATTTATTGGGCGTAAAGGGTGCGCAGGCGGTTTATTAAGTCTGGGGTGAAAGCGTTGAGCTCAACTCAATACAGCCTCAGATA
+
ACCCCBA951)====;===<<;CCFFGGGGGGFGGGGGGGGGGGGGGGGGGGGGGGGGGGCFFGCFGGGGGGGGGGGGGGGGGGGGGGFGFGFGGGGGEFGGGGGGGCFGGGGGGGGGGGGGGFGGGDGGGEGGGGGGGGGGGGGGGGGGGGGGGGCECFGGGGGGGGGGGGGGGGGGGGGGFFGGGGGGGGGFFGFGFFGGGFGGFAFEGDDFFGGFGGFGGGFFGGFFG@2?AF??35499DFEFFC>:4>>A4)3?AFFFF1(4?84C>??<897BB<F?2<B?6625<B<<BF?7>5
@M02996:162:000000000-B87FG:1:1101:4783:6251 1:N:0:TAGCGCTC+GTAAGGAG
CCTACGGGAGGCAGCAGTAGGGAATATTGCACAATGGGGGAAACCCTGATGCAGCAACGCCACGTGTGGGAAGAAGCATTTCGGTGTGTAAACCACTGTCGTGAGGGAATAAAGCTGGAGTTGTCCAGTTGAATGTACCTCGAAAGGAAGCACCGGCAAACTTCGTGCCAGCAGCCGCGGTAATACGAGGGGTGCAAGCGTTGTTCGGAATCACTGGGCGTAAAGGGAGCGCAGGCGGAAGTGCAAGCGGTCTGTACAATACCGGGGCCCAACCCCGGACCTGCAGCCCGGCCTGCATTT
+
88CCCBA))1)===8;;=;=;8;;FGGGGGGGGGGGGGGGGGGGGGGGGGGGGFGGGGGGF7FFFGGGGGGGGGGGGFEGGGGGGCGGGGGGGCFFFGGFGFBFEGGGGGGGGGGGG,AFFGGGGGG8EG,CEFFGGFFCGGEGGDGG8DCBCFGEGGCGGGFGDECEFGGFG6DFEEG5EGFFF>FFD7D8A;?FFCG3CCEDGF>>EDGFGF=+>07)2::FGFEF8><>BBFEF;BD-22@:*127(,7::<499FF463(46>;D>G6<?>8<;>>;5141:)(4(42(((..62:
@M02996:162:000000000-B87FG:1:1101:12199:6253 1:N:0:TAGCGCTC+GTAAGGAG
GCTACGGGTGGCTGCAGTAGGGAGTTTTCGTCAATGGGGGAAACCCTGAACGAGCAACGCCGCGTGAACGATGAAGGTCTTCGGATTGTAAAGTTCTGTTACAAGGGAGAAATGGTTGGATGAGGAAATGCATTCAATTTGATAGTACCTTGCCAGAAAGCAACGACTAACTTCGTGCCAGCAGGCGCGGTAATACGAAGGTTGCAAGCGGTATCCGGAATGATTGGGCGGAAAGAGAGAGCAGGCGGTATGGTAAGGTTAAAGGCAAATGGATAGGCTCAACCTATTCTCGCTTGAAAAA
+
888AC?85:0)=========;8;@8,;;E@C@@@ECCFDDEEFFGG8ECFADE@@@CFEFC@@>8>CDFDEGFDFFFEFEAFFCB??F,@DCCFEGGF5CFGGGFGDD?FGF?FGA=CFGFGGGGGGGGGGF8=EGGFC5EEGGGGGGGCFGGGFDDGGGFGGFFGGGGFG,;DE6DEGGCFFA*<DGGG7:?+BEFGGFD2,;,CFFF>)2/);CD97>5,<@7ACF@E37>485:?DC<98F?>D>/4,9(.:<B+*-)9<>)1:BF2CBF9BC?0)44?132:)-6)64((,(84<24
@M02996:162:000000000-B87FG:1:1101:12182:6261 1:N:0:TAGCGCTC+GTAAGGAG
GCTACGGGTGGCTGCAGTAGGGAGTTTTCGTCAATGGGGGAAACCCTGAACGAGCAACGCCGCGGGAACGATGAAGGTCTTCGGAGTGGAAAGTTCTGTTACAAGGGAGAAATGGTTGGATGAGGAAATGCATTCAATTGGATAGTACCTTGCCAGAAAGCAACGACTAACGTCGGGCCAGCAGGCGCGGGAATAAGAAGGGTGCAAGCGGTATCCGGAAGGATGGGGCGGAAAGAGAGAGCAGGCGGGAAGTCAAGGGTAAAGTCAAAGGGATAGGCGCAACCTAGTCTCGGGTGAAAAA
+
688?@?1):0),==8;===<;8@@8,,<,8C,<@,@@CDCC:ACFC8CAEC@@C@@<FB@8@7>6=F@C=CFB?AEGFGD,CFDC++B7=A<A<CF9B55AAFFBF@<4CFA:EF9,@FDAFGGGFFFCFGF3,EFF;,,8B9FD9EEA,,@C75:>DFEDC8,@F>5@BF*;BE*>*/749;;*/9<CC)33)3+2>:AC*27*2==85)*/)*293/7)*02+027(7D@B;?:(2>7:3)76)59),(7)).5<+/(8?:6)-:91)248(.09((-4>(,43))66)4((,()4).2
@M02996:162:000000000-B87FG:1:1101:20168:6263 1:N:0:TAGCGCTC+GTAAGGAG
ACTACGGGGGTCAGCAGTGAGGAATATTGGACAATGGAGGGAAGTCTGATCCAGCCATGCCGCGGGAAGGATGGAGGCCCGACGGGTTGTGAACTTCTTTTGTACGGGGGCAATAAGGGCCACGCGTGGTCCGATGAGAGTACCGTACGAATAAGCATCGGCTAACTCCGTGCCAGCAGCCGCGGGAATACGGAGGAGGCGAGCGTTATCCGGAGGGAGTGGGGTTAAAGGGTGCGGAGGCGGCTGGCCAAGTCCGGGGTGAAAGCGGGGCGCCCAACGACGGAAAGGCCGGGGACACCGG
+
88<AC*5)))16;;;;;<;;;;CA,@,,@AF<<<<@DC,6@C<C:E,CFFF9CECDDFAFE@@B+>FCFDF<,49,BFFF+@FBEE+++448EFCFGG,CDFEF?F@B@C@BF,EFGFGG7F:FGFEFF1??=C*>DFGGGGG,C**1:CE=CFC0<+*48<*=FG?CCC3CGFGGGG=:*1)7?)9)79DCDDGGF3*))/:<8/..00:E7.)))(9/7EG)*7:>-9C;48,0(-53(14)()03*58:))),(1713<22<(((7-)4;9D*8(2((04((((,.(-(,(--5:(-,
@M02996:162:000000000-B87FG:1:1101:7983:6276 1:N:0:TAGCGCTC+GTAAGGAG
CCTACGGGGGGCTGCAGTGAGGAATATTGGTCAATGGACGCAAGTCTGAACCAGCCATGCCGCGTGCAGGAATGAGGCCCTATGGGTCGTAAACTGCTTTTGTGGTGGAGCAATAAGTCGTACGAGTACGGCGATGAGAGTACATCACGAATAAGCATCGGCTAACTCCGTGCCAGCAGCCGCGGTAATACGGAGGATGCAAGCGTTATCCGGATTTATTGGGTTTAAAGGGTGCGTAGGCTGTGCTGCAAGTCAGGGGTGAAAGCCCGGTGCCCAACACCGGAACTGCCTTTGATACTG
+
-8ACC>A=:))8888::::::::CFEGGGGGGGGGGGGGEGGGFGGGGGGGGGFFFFGGGGFFEFGGGGGGGCFGGGGGGGGGGGGDFFGGGFFGGGFCGGFFFGGGGGGGGGGGGGFGGGGGGGGGFGGGEE=@EGGGGGGGGCCFGGGGGGGGGGGGGGGGGGGGGGGGGGGGGGGGGGGFFGGCGGGGGGF=EBGGFGGGFGG>EFFGGGFF36<GGFGGGGBGGAFGF:6:>1(0C<9:).0*-9(4?ABFFFGGBBFFAB:BFEF9;6<F?5:8?BFFBBF)8>,.:BA5<99AF
@M02996:162:000000000-B87FG:1:1101:20175:6283 1:N:0:TAGCGCTC+GTAAGGAG
ACTACGGGTGGCAGCAGTGAGGAATATTGGACAATGGAGGGAAGTCTGATCCAGCCATGCCGCGTGAAGGATTGAGGCCCTACGGGTTGTGAACTTCTTTTGTACGGGGGCAATAAGGGCCACGCGTGGTCCGATGAGAGTACCGTACGAATAAGCATCGGCTAACTCCGTGCCAGCAGCCGCGGTAATACGGAGGAGGCGAGCGTTAGCCGGAGTGATTGGGTTTAAAGGGTGCGTAGGCGGCTGGCCAAGTCAGCGGGGAAAGCCGGGCGCCCAACGCCGGAACTGCCGGGGAAACGGG
+
-8AC@>15:)0;;======;;;;CCECEFCFFCCCCCA6@:CDCCF,CECFFFECCEECFF@8@7@CDGFFEBAE,CFGG7EFCEG@8+@=?EFFFGE9EFFFGGGEDDGCEGAEGGGGGGGGGGGEGG+@FCF7CFGFGCGGGG7DEGGGCFGFCC5*<>76BFGFFGD4AGGGFFGEE?<B>EDCDCFGGDEGG>*:BDGGFE/07)97CCD)10.229CD1*0+:<FCD:?03:B@D?GB>0)8:5>BF)6<A?GG(4>3:(.34DB<9047850<>FFF>99)5289((-3:;?(31
@M02996:162:000000000-B87FG:1:1101:8005:6283 1:N:0:TAGCGCTC+GTAAGGAG
CCTACGGGGGGCTGCAGTGAGGAATATTGGTCAATGGACGCAAGTCTGAACCAGCCATGCCGCGTGCAGGAATGAGGCCCTATGGGTCGTAAACTGCTTTTGTGGTGGAGCAATAAGTCGTACGAGTACGGCGATGAGAGTACATCACGAATAAGCATCGGCTAACTCCGTTCCAGCAGCCGCGGTAATACGGAGGATGCAAGCGTTATCCGGATTTATTGGGTTTAAAGGGTGCGTAGGCTGTGCTGCAAGTCAGTGGTGAAAGCCCGGTGCCCAACACCGGAACTGCCTTTGATACTG
+
88BCCADA5)08888::::::::CFFGGGGGGGGFGGGGGGGDGDFGGGGGGFFGGFGGGGGGGGGGGGGGG8,=EFFGGFCDGCCFFEGGGGGGFGGGGF98>FFGGGGGGGGDGDGFGGFFGGGEGGCGGGCE@CG+CFGFC,5;:BGDF5<EFFC<CECE8ACCFFEF+9F7+<6FFFG@EEG37CFG@=@GEEGG:FCFFGGFFFFG=G5;<DBCD=FGD:>EFFFGEF?65(3@1,930.689F?A4)6:<.9*.,92).3::B0)(-3437282483(,()4><<BF<).*6))
@M02996:162:000000000-B87FG:1:1101:25831:6309 1:N:0:TAGCGCTC+GTAAGGAG
CCTACGGGTGGCAGCAGTGGGGAATATTGGGCAATGGGCGAAAGCCTGACCCAGCAACGCCGCGTGAAGGAAGAAGGTCTTCGGATTGTAAACTTCTTTTATGAGGGACGAAGGACGTGACGGTACCTCATGAATAAGCCACGGCTAACTACGTGCCAGCAGCCGCGGTAATACGTAGGTGGCAAGCGTTATCCGGATTTACTGGGTGGAAAGGGCGCGTAGGCGGGGATGCAAGTCAGGTGTGTAATCTATGGGCTTCACTCATAAACTGCACTTGAAACTGTTGCTATTGAGTGCTGGG
+
8ACCCF9581)=;==;===;;888CFFGGGGGGGGGGGGFFGGGGGGGGGEFGFEFFGGGGGGEEFFGGGGGF<FGGGGGGGGGGGGGGFGGGGFGGGGGGGFGFGGGGGGFFGGGGGGGGGGGGGGDF=EFFGGGG9BFFGGGGG68EGF7EGGGBAFF69@EGGEGGG>FC,=CFF5BEGFFGGGGGGGGFFGGFDG47CGFGC;533=7<)7*1(918C57>>EC>3C@AA<6<AF769<58*96::4FB73:?D*9<=>?9:45?<D7):F6828.8=A<)-646))6.)-5*:AB0
@M02996:162:000000000-B87FG:1:1101:13092:6337 1:N:0:TAGCGCTC+GTAAGGAG
ACTACGGGGGGCAGCAGTAGGGAATATTGGGCAATGGAGGCAACTCTGACCCAGCCATGCCGCGTGAAGGAAGACGGCCCTATGGGTGGTAAACTTCTTTTGTCGCAGAGTAAACCCGGTCACGTGTGGCCGGTTGAGAGTATGCGAGGAATAAGGATCGGCTAACTCCGTGCCAGCAGCCGCGGTAAGACGGGGGATACGAGCGTTATCCGGATCTATTGGGTTTAAAGGGAGCGCAGGCGGAGCGGTAAGTCAGGGGTGAAAAGTGGGGGCGCAACTCCAATCGTGACTTGGTGAGTGG
+
68BCCB)8)))8888::<:<:89:4C??<AFFED??C=E=+BEF<EAEEFF8BFEBD9EFEBCC6@FDEDCFGGBBECGE<<>BCCF+CFFF;FFFG;=FEF@@:<11>F7@?BFB*>FCCGGG<CBEC7<<C:EDGGGG8ECGC8EEG*:2<:9+<3*;CD1*<C7@C8*:7FFGCF62/))0/))9*09885=C59>?DCE)/))).*:C<>))*)**0<=7:.0249CD(-1)29B39C1.4>E>148F)6A>BGC37><))5.)149>0(02.3(-)),-42.4(4)-))-(1(..(
@M02996:162:000000000-B87FG:1:1101:4533:6344 1:N:0:TAGCGCTC+GTAAGGAG
CCTACGGGTGGCAGCAGTGGGGAATATTGGACAATGGGGGCAACCCTGATCCAGCGACGCCGCGTGAGTGAAGAAGTATTTCGGTATGTAAAGCTCTTTAAGCAGGGAAGAAAATGACGGTACCTGCAGAATAAGCCCCGGCTAACTACGTGCCAGCAGCCGCGGTAATACGTAGGGGGCAAGCGTTATCCGGATTTACTGGGTGTAAAGGGAGCGTAGACGGCAAATCAAGTCTGAAGTGAAAGCCCGCGGCTCAACTGCGGAACTGCTTTGGAAACTGATTAGCTAGAGTGTCGGAGAG
+
88CCCDF5=))=;=8====;;88BFFFGGGGGGGGGGGGGGGGGGGGGGGFGGFGGEGGGGGGG@FEFGGGGGGGGGGGGGGGGGGGGGGGGFGGGGGGGGGGGGGG@EGGGGGGGGGGGGGGGGGGFGGGGGGGGGGGGGGGGGGGGGGGGGGGGGGGGGGGGGGGGGFGGGGGGGGGGGGFFGGGGGGGGGDGGFGGFGGGFGGF?FFFGGFFGGFGGFGGGGFGF?FGFFFFFFFF:5CABA?FFGBFFFFFFFF78<D;>>FFBF2*<A>FF=2AA>4>92(.58<BFF96:EFF6:
@M02996:162:000000000-B87FG:1:1101:3767:6363 1:N:0:TAGCGCTC+GTAAGGAG
CCTACGGGTGGCAGCAGTGAGGAATATTGGTCAATGGGCGAGAGCCTGAACCAGCCAAGTAGCGTGTAGGAAGACTGCCCTATGGGTTGTAAACTACTTTTGTTCGGGAACAAAGAGGGGCTCGCGAGCCCCGTTGCGTGTACCGTTCGAATAAGCATCCGCTGATTCCGTGCCAGCAGCCGGGGTTATACGGAAGATGCGGGCGTTATCCGGATGTATTGGGTTTAAAGGGAGCGTAGGCGGACTTGTAAGCTTGCTGTGTAAGTTGGCTTCGCAACTGTTGAGTTTGCGTTGCTACTGG
+
8ACCCBAAB0);===;===;;;,;CFFGGCFGFGGGGGAF@@FCGGGGGC6DFFF<F<F@FFFGGGGC9FFGGGF9CF,,A=<FFFG,+@FF<EG?EEF<AFDA<FG+@FF8F@,A44BF+4A>+CBF:33368,+@++@+,,@>4@F8,,83=@C,53,6*3*5@C,5@>C*1>C51=FCC)/:D):C7@GGB**)+++2)=):D>E:**:C3)/9A7:*<C958F*)*07(-(0,(79)127()97:))/))),(3*),/)))-)))(*(.(78>>274/.)(.66-.,70(()0))52
@M02996:162:000000000-B87FG:1:1101:20530:6371 1:N:0:TAGCGCTC+GTAAGGAG
GCTACGGGAGGCTGTAGTGAGGAATATTGGACAATGGAGGGAAGTCTGATCCAGCCATGCCGCGTGAAGGATAGATGCCCTACGGGTTGTGAACTTCTTTTGTACGGGGGCAATAAGGGCCACGCGTGGCCCGATGAGAGTACCGTACGAATAAGCATCGGCTAACTCCGTGCCAGCAGCCGCGGTAATACGGAGGATGCGAGCGTTATCCGGATTGATTGGGTTGAAAGGGTGCGTAGGCGGCGTGCCAAGGCAGCGGTGAAATCCGGGGGCCCAACGCCGGAACGGCCGTGGAGACTGG
+
-8ACCF15=0)==========;;CFGGGGFGFCDECDD,@@ECEFF9C<CEFFECFEFDFF@8@7@FEFFF<BCE,CFGGEFGEEG@8+4=?EEGFG9<BFGGGGGDDDFFDF,EFGGGGGGGGGGGGGGGGEF=EFGGGCCFGGGGDEGG7FGFCF9CB>C>CGG7FGE>CGGGGGCCEFC5;D>DGCGGGC>CEF*;ACGGFG97B5@G7<@)1*.*:9CC1*)<:6FCB3?0)4:3<?G;0(07<G<BF(44?BE<,4>2>.4:4@6)394D>@(463<>96((46993,2((08),1
@M02996:162:000000000-B87FG:1:1101:12861:6392 1:N:0:TAGCGCTC+GTAAGGAG
GCTACGGGAGGCTGCAGTCGAGGATCATGTGCAATGGGCGAAAGCCTGACAATGCGACGCGGCGGGGAGGATGAAGGCCTTCGGGTTGTAAACTCCTGTCATAGGGGAACAGGCGATCTTACCTAATACGTAAGTGAGTTGAGTGTACCCTAAGAGGAATGGGCGGCTAACTCTGTGCCAGCAGCCGCGGTAAGACAGAGGCCAAGAGCGTTGTTCGGATTTACTGGGCGGAAAGGGCGCGTAGGCGGTCTGGCGGGGCAAGTGTGAAATCTCCGGGCCCAACCCGGACAGTGCGGCTGAA
+
-8AB@>>=>1)8=;======88@CCFCG,;C6<@C@@CFBBEDEF@<EFGCC;ACC@FCE+7+84=CCEDD8EECFGGGD8FFDEDBF+C==<BEGGD:DFCFGFFDECFGFDFGF@GE;FFG,>FFGGGFGGGCDFF,,DCG,@B9EF??BFGGEFC<,,0BC7EC8=8C+;<>+?=CEFDF;*9CDGG)*;*<F@DFFGG5@FFFFF>)*1)0:<6D9)+27<BG<(.)89(47(43)314>:4<>)4,)4:B(3*936>A<.6).8)0..2885(,415,---46(,22-4(()(-,,
@M02996:162:000000000-B87FG:1:1101:20135:6404 1:N:0:TAGCGCTC+GTAAGGAG
CCTACGGGTGGCAGCAGTGGGGAATATTGGGCAATGGGCGAAAGCCTGACCCAGCGACGCCGCGTGAGGGAAGAAGGTCTTCGGATTGGAAACCTTAGTCAACAGGGAGGAACAGAGGACGGTACCTGTGGAGGAAGCCACGGCTAACTACTTGCCAGCAGCCGCGGCAATACGAAGGGGGGGGGCGGTACCGGGAATTAGTGGGTGTAAAGGGGGTGTAGGGGGGAGGGGAAGGCAGGTGTGAAAACGATGGGCCCAACGCATAACGGGCACTGGAAACGGACGGTGTGTGGGGGGGGGG
+
8ACCCE==)1)=6=====;;;888EFGGGG8FGGGGGFFEE:FGGGGGGGGGGFG@FBF7FFGG+@?:FDDFFGGGGFE?F?<F:4B?<9?D?EF,5C5??@FDEFD7+6=BAFGD,<<+3:>@F,8,7,@,3@+8,@D7,>+@:8DFEEF,7,3@D,@CFG>:*1=*:*2=D8**1/=55)))1)1/>C*+*):*5<C**20)8C55/**27.)1),9**<57ED>)37)0340)((0930-4)9/(),,<?:1((*/-(.4,(6((.-)(-,/00(582B,43,-(-(((-((-7,31(
@M02996:162:000000000-B87FG:1:1101:12866:6410 1:N:0:TAGCGCTC+GTAAGGAG
CCTACGGGAGGCTGCAGTCGAGGATCATTTGCAATGGGCGAAAGCCTGACAATGCGACGCTGCGTGGAGGATGAAGGCCTTCGGGTTGTAAACTCCTGTCATAGGGGAACAGGCGATCTTACCTAATACGTAAGTGAGTTGAGTGTACCCTAAGAGGAAGGGGCGGCTAACTCGGGGCCAGCAGCCGCGGTAATACAGAGGCCAAGAGCGGTGTTCGGATTGACTGGGCGGAAAGGGCGCGTAGGCGGTCTTGCGGGGCAAGTGTGAAATCCCCGGGCCCAACCCGGAAAGTGCGCTTGAA
+
88CCCB>=80)===8=====8888CFFGG-CFFGGFFFFEEEEEGGGGGGGGGFFFFGGG,B@F,8@CFDEFFFFGFGGGGGGGGFCG,AECFGFGGG,EFDGGGGGGEGGFFGGGEG8AEFG5EGFGFGGGGGDBFDFG9AF9EEEFGGFGGGGDCFD8+7CEGGGEGFG9C*=5EG5EEFFFFGGGGG38*;7;AFFFFGGFCCFFF>/*10):9699.*3C9=FF?F3>>2:F0:B3494>??B>133*6<>0>*91,><2:<B96):(5?>EB1708FBFB>>>0(.:))(()(-33
@M02996:162:000000000-B87FG:1:1101:19862:6417 1:N:0:TAGCGCTC+GTAAGGAG
CCTACGGGTGGCAGCAGTGAGGAATATTGGTCAATGGGCGGAAGCCTGAACCAGCCATGCCGCGTGAAGGAAGACGGCCCTATGGGTTGTAAACTTCTTTTGTAGTGGAGCAATAAGGTCTACGTGTAGATCGATGAGAGTACATTACGAATAAGCATCGGCTAACGCCGTGCCAGCAGCCGCGGTAATACGGAGGATGCAAGCGTTATCCGGATGTATTGGGTTTAAAGGGTGCGTAGGCTGGCTGGTAAGGCAGGGGGGAAAGCCCAGGGCGCAACACTGGAATGGCCTTTGTGACGGG
+
88BCCEA5>)1=;======;;;CEGGGGGGGGGGGGGGGCFEFGGGGGGGGGGGGGGGGGGGGGGGGGGFFFGFGGGGGGGGGGGGE4@@FCFGG<FE?@FF=FD,BFFGGGG9FFGGGFFFGGGGGCGGGGGGGGGFGGGGGEGGGGFGFFCGGGGGGGGGGGGG+@EE5CGGGFGDFEC9:>D8CC+=FG=)>EFG64>>FFGGFFFFGE5):)*.:C?FG/*)<:>FFF3<:>B:EG>D:.37<6>A>?)42<9GD20>1<BFF:F?*:0-)*0-4?)9<:(44:034:>F)4B>12,
@M02996:162:000000000-B87FG:1:1101:14457:6423 1:N:0:TAGCGCTC+GTAAGGAG
CCTACGGGTGGCTGCAGTGGGGAATCTTCCGCAATGGGCGAAAGCCTGACGGAGCGACGCCGCGTGAGTGAAGAAGGTCTTCGGACCGTAAAGCTCTTTTGGTAGAGGCGAAAGGCCAGTAGAGGAAATGCTATTGGTAAGACGGTATATAACGAATAAGCCACGGCTAACTACGGGCCAGCAGCCGCGGGAATACGTAGGTGGCGAGCGTTGTCCGGAATTATTGGGCGGAAAGGGAGCGCAGGCGGAAGGACAAGCCAGATTTGAAAGTTCGGGGCGCACCCCCGGTACGGATCGGGAA
+
68ACCD:5:00========;;88BFGGGGGGGGGGGGGFEFGGGGGGGGGGGGFFGFGGGGGGGFGGECEFGFFGGFGGGGGGGGGGG7BEECGGGG9@,E+BF,CFGGGEECFFGGGG,,:CDCGEGGGGGGGGGGFG@FGGGGGGFFFGEGGGGGGGGGGGGGGG:CCG,CCE5:5CE=FAA:FGGDG)?8>CFFF9;CF?FFGFF))9E<B?DD>9CFF7:+9ED4@3<>F35<?FD679B;589)49@(:B:?CF025<B2<<A7<*.6:EGB9(((79<9490((-39130)41,(
@M02996:162:000000000-B87FG:1:1101:23140:6459 1:N:0:TAGCGCTC+GTAAGGAG
CCTACGGGGGGCTGCAGTCGAGGATCATTTGCAATGGGCGAAAGCCTGACAATGCGACGCTGCGTGGAGGATGAAGGCCTTCGGGTTGTAAACTCCTGTCATAGGGGAACAGGCGATCCTACCTAATACGTAGGTGAGTTGAGTGTACCCTAAGAGGAATTGGCGGCTAACTCTGTGCCAGCAGCCGCGGTAATACAGAGGCCAAGAGCGTTGTTCGGATTTACTGGGCGTAAAGGGCGCGTAGGCGGTCTTGCGTGTCAAGTGTGAAATCTCCGGGCTCAACCCGGAAAGTGCGCTTGAA
+
8ACCCB8>=8)8888::::88888BFFGGGGGGGGGGGGGGGGGGGGGGGGGGFFGFGGGGFGGFGFFGGGGGGGGGGGGGGGGGGGGGGGGGGGGGGGGGGGGGGGGGGGGGGGGGGGGGGGGGGGFGGGFFCFGGGGGFGGGGGGGFGGGEGDFGFGGGGGGGGGGGGGGGGGGGGGGGGFFGGDGGGGGGFGGFGGFGGGFGGFFFFGGGFFGGFDDFGGGGFGGFFCB?<>FFFFG;C;FFFFFGFFFFFFFFEC<>F4>9>498<76AFFGFFBBF??F<0>9;1(6<<;>>:624
@M02996:162:000000000-B87FG:1:1101:4981:6471 1:N:0:TAGCGCTC+GTAAGGAG
CCTACGGGAGGTTGCAGTCGAGGATCATTTGCAATGGGCGAAAGCCTGACAATGCGACGCTGCGTGGAGGATGAAGGCCTTCGGGTTGTAAACTCCTGTCATAGGGGAACAGGCGATCGGACCTAATACGTCCGTGAGTTGAGTGTACCCTAAGAGGAATTGGCGGCTAACTCTGTGCCAGCAGCCGCGGTAATACAGAGGCCAAGAGCGTTGTTCGGATTTACTGGGCGTAAAGGGCGCGTAGGCGGTCTTGCGTGTCAGGTGTGGAATCTCCGGGCTCAACCCGGAAAGTGCGCTTGAA
+
88ACCFFB)1)==;;=====888@CFGGGGGGGGGGGGGGGGGGGGGGGGD@FECFBFGGGGGG:FFFGGGGGGGGCGGGGGGGGGGGGGGEGFGGGGFGFFFGGGGGEGGGGGGDFGGGGGGG?FFFGGGGGGGGGGGFGGGGGGGGFGGFEGGFFGGGGGGFGGGGGGGGGGGGGGGGCFFFGGGGDEDE?AFF47CAFGGFD*5=5>DCCDFGGFCGEGFC?BFGFFG>?:<61(0/497D?FF>99:FDFFFFGGA)7<B7<()/5>:AAEGB1(486?<:BB6-(3<DA9>@???4
@M02996:162:000000000-B87FG:1:1101:17503:6481 1:N:0:TAGCGCTC+GTAAGGAG
CCTACGGGTGGCAGCAGCTAAGAATATTCCGCAATGGGGGAAACCCTGACGGAGCGACGCCGCGTGGATGATGAAGGCCGGAAGGTTGTAAAATCCTTTTGAAACTGAGGAATAAGTGCTGGAGGGAATGCCAGCATGGTGACTGTAGGTTTTGAATAAGCACCGGCTAATTACGTGCCAGCAGCCGCGGTAACACGTAAGGTGCAAGCGTTGTTCGGAATTATTGGGCGTAAAGGGCATGTAGGCGGATCGCTAAGCTTGGTGTGAAAGCCTGGGGCTTAACTCCAGAATTGCATTGGGA
+
68ACCE=980)=;=8====;<;;EFGGGGGGGGGGGGGGGGGGGGGGGGGGGGFCFFGGGGGGGFFCFGGGGGGGGGGGGGGGGGGGGGGGGGGGGGGGGGEGGGGGGGGGGGGFGGGGGGCFFGGGGGGGGGGGGGGGGGGGGGGGGGGGGGGGFDGFGGFGGEGGGCFGG:ECFCGGGGGFFGGGGGGGEEFFGEGC4FCGA@<CBFFGGGFFFDFGGFGCFGFFGBFGE<?FFFF@C8FAFFFB>9>;@66:6>FGFF3.,43<>*9C?FBF8;0;<>FBFB?73534:?F-.*))((
@M02996:162:000000000-B87FG:1:1101:4389:6484 1:N:0:TAGCGCTC+GTAAGGAG
CCTACGGGTGGCAGCAGTAGGGAATCTTTCACAATGGGCGAAAGCCTGATGGAGCAACGCCGCGTGCAGGATGAAGGCCTTCGGGTTGTAAACTGCTTTTATAAGCGAGAAATATGATGGTAACTTATGAATAAGGATCGGCTAACTACGTGCCAGCAGCCGCGGTCATACGTAGGATCCGAGCATTATCCGGAGTGACTGGGTGTAAAGAGTTGCGTAGGTGGCATAATAAGTAGCTAGTGAAATCTGGTGGCTCAACCATTCAGACTATTAGCTAAACTGTTAAGCTCGAGACCGTTAG
+
8@CCCEA980)========<;8;CFFGGGGGGGGGGGGGGGGGGGGGGGGGGGGGGGGGGGGGGFGGGGGGGGGGGGGGGGGGGGGGGGGGGGFGGGGGGGGGGGGGFGGGGGGGGGGGGGGGGGGGGGGGGGGGGGGGGGGGGGGGGGGGGGGGGGGGGGGGGGGGGGGGGGGGGFGGGGDFBEFGDFFGGGFCGFFDFGGDFGGFFFA7FFAC7DFDGFGGGGFGGFFFA3.494:=F<:A?29BBG4<F?F:0<9DB?FFFA2)862C>><?984)(.*.<<66<B>:>2(6281818
@M02996:162:000000000-B87FG:1:1101:4992:6485 1:N:0:TAGCGCTC+GTAAGGAG
CCTACGGGAGGTTGCAGTCGAGGATCATTTGCAATGGGCGAAAGCCTGACAATGCGACGCTGCGTGGAGGATGAAGGCCTTCGGGTTGTAAACTCCTGTCATAGGGGAACAGGCGATCGGACCTAATACGTCCGTGAGTTGAGTGTACCCTAAGAGGAATTGGCGGCTAACTCTGTGCCAGCAGCCGCGGTAATACAGAGGCCAAGAGCGTTGTTCGGATTTACTGGGCGTAAAGGGCGCGTAGGCGGTCTTGCGTGTCAAGTGTGAAATCTCCGGGCTCAACCCGGAAAGTGCGCTTGAA
+
ABCCCEFA50)===;=====888@FFGGGGGGGGGGGGGGGGGGGGGGGGGGGGFGEGGGEGGGFGGGGGGGGGGGGGGGGGGGGGGGGGGGGGGGGGGGGGFGGGGGEGGGFGGGGGGGGGGGGGGGGGGGGGGGGGGGGGGGGGGGGGGGGGGGGGGGGGGGGGGGGFGGGGFGFGFGGGFFGGGGGGGGGFCGFGFFCGFFGGFA4=CEGFFCDFGGFGGFG?GC?EC3:3<=6:ED19;BBFD9/46@<AB;?GGF<?>A4<2:@A7).4>E>0362?(4?B>>42()-2135:0:8
@M02996:162:000000000-B87FG:1:1101:10110:6499 1:N:0:TAGCGCTC+GTAAGGAG
CCTACGGGCGGCTGCAGTGAGGAATATTGGTCAATGGGCGAGAGCCTGAACCAGCCAAGTAGCGTGAAGGATGACTGCCCTATGGGTTGTAAACTTCTTTTGTTCGGGAATAAAGGAGCCTACGCGTAGGCTTTTGCATGTACCGTTCGAATAAGCATCGGCTAATTCCGTGCCAGCAGCCGCGGTAATACGGAAGATGCGAGCGTTATCCGGATTTATTGGGTTTAAAGGGAGCGTAGGCGGCCTTTTAAGTCAGCGGTCAAATGTCAGCGCCCAACGCTCGCCTGCCGTTGATCCTGGT
+
88BCCF):)0)8888;;;;;;;;CFFGGGGGGGGGGGGGGGGGGGGGGGGGGGACDEFFGGGGGFGGGGGCFGFGGGGGGGGGGGGGGGGGGGGGGGGGGGFGGGGGGGCGFEFFGG8FGFEFEGDEFECFGFGCDFCFFGFGGDFEGEFCFGGFGGGGGEGGDGGGGGGGFGGFFGFFGFGFFGGCDGFG>EBEGAF=FGDC>GGFEFAGGGEFG45CC=FGGE:<DF6FB?BBD9BFD893798@BC))9-65<>5C?0>B<AA>>9<D((4@;70(,:)43>60:?048?:9)*-.(.
@M02996:162:000000000-B87FG:1:1101:9332:6502 1:N:0:TAGCGCTC+GTAAGGAG
CCTACGGGGGGCAGCAGTGGGGAATATTGCACAATGGGGGAAACCCTGATGCAGCAACGCCGCGTGAAGGAAGACGGTCTTCGGATTGTAAACTTTTGTTCTTAGTGAAGATAATGACGGTAGCTAAGGAGAAAGCCACGGCTAACTACGTGCCAGCAGCCGCGGTAATACGTAGGTGGCAAGCGTTGTCCGGAATTACTGGGTGTAAAGGGAGCGCAGGCGGGAAATCAAGTTGGATGTGAAATGTCGGGGCTTAACCCCGGAACTGCATCCAAAACTGGTTTTCTTGAGTGAAGTATGG
+
88BBCB0)50)8888::<:::88BFFGFFGGGGFGGCFGGDGGGGGGG@FFGGFEEGGGGEGFGGGCFGGFCG8FF7CFFBFGGGGG,FFGGGGGGGFFGGGGFGGGGFCAFFGGFFGG>FCFGG9FFGGC7<<EGGGGD7BC:<CGFFEG+CGEGC6CF>5C5*/*;<AGFC<EGGCFGGFFFGGD3<+CEC@EGF7DFG<5<E7?F/9>CC>BGGFGGFGGCCD=DA4C?AF<F77?7)2-9)*1.91(8>>??)0::BB;69;:?F2>A?29A><:2(9<B?2-6)).))).49))),
@M02996:162:000000000-B87FG:1:1101:15250:6533 1:N:0:TAGCGCTC+GTAAGGAG
CCTACGGGCGGCTGCAGTGAGGAATATTGGTCAATGGGCGGGAGCCTGAACCAGCCAAGTCGCGTGGGGGACGACGGTCCTACGGATTGTAAACCCCTTTTGCCGGGGAGTAACGTGCGGGACGTGTCCCGCAGTGAGAGTACCCGGAGAAAAAGCATCGGCTAACTCCGTGCCAGCAGCCGCGGTAATACGGAGGATGCGAGCGTTATCCGGATTTATTGGGTTTAAAGGGTGCGCAGGCGGCGCGTCAAGTCAGCGGTCAAATCCCGGTGCCCAACGCCGGTCCGCCGTTGAACATGC
+
88@CCD5):)08888;;;;;;;6;CEFGGGGGGGGGGGGGGGFGGGGGGGGGGFFGGGGGGFGGCFDGGGGGGGGFEGGGGGGGGGGGGFGGFGGGGGFGGGGFFCEGFEGGGGDGGGG:CCFGGGGGGFGGGGGGDBFGFEGGGGEECEG+;:CCCGGGGGGGFGGGGGEDDFGGGGGGFDDEGGCGGGGGG@EGFGDF<<C5:DD)5=C57:>7C2:C6<EDC>E7<?F><(3729B<1>9735@1)41*:A2225539)5><?0386D26(.<>?(,4<11(496863:?(62*)..
@M02996:162:000000000-B87FG:1:1101:12796:6539 1:N:0:TAGCGCTC+GTAAGGAG
CCTACGGGAGGCTGCAGTCGAGGATCATTTGCAATGGGCGAAAGCCTGACAATGCGACGCTGCGTGGAGGATGAAGGCCTTCGGGTTGTAAACTCCTGTCATAGGGGAACAGGCGATCCGACCTAATACGTCGGTGAGTTGAGTGTACCCTAAGAGGAATTGGCGGCTAACTCTGTGCCAGCAGCCGCGGTAATACAGAGGCCAAGAGCGTTGTTCGGATTTACTGGGCGTAAAGGGCGCGTAGGCGGTCTTGCGTGTCAAGTGTGAAATCTCCGGGCTCAACCCGGAAAGTGCGCTTGAA
+
68ACCB:85))8===;====8888CFFFGGGGGGGGGGGGGGGGGGGGGGGGGFEGFGGGGGGGFGGFFGGGGGGGGGGGGGGGGGGGGGGGGGGGGGGGGGFGGGGGGGGGFGGGGGGGCGGGDGECFDGGGGGGGGGGCFCGGGFGGGGGEGFGGGGGGG8FCGGGGGGGGGFGGGGFFGFFGGGGGDGEGFGGFGFFGGGFECFFFFDEGFFGGFGG@GG>FFCFFDC>1:BFFFFG7947:FFFGFFFAB>>?GGBB6>A<>AA@6:2:>DEE9>BB43<?9B679642:9B3?:1)
@M02996:162:000000000-B87FG:1:1101:15241:6549 1:N:0:TAGCGCTC+GTAAGGAG
CCTACGGGCGGCTGCAGTGAGGAATATTGGTCAATGGGCGGGAGCCTGAACCAGCCAAGTCGCGTGGGGGACGACGGTCCTACGGATTGTAAACCCCTTTTGCCGGGGAGTAACGTGCGGGACGTGTCCCGCAGTGAGAGTACCCGGAGAAAAAGCATCGGCTAACTCCGTGCCAGCAGCCGCGGTAATACGGAGGATGCGAGCGTTATCCGGATTTATTGGGTTTAAAGGGTGCGCAGGCGGCGCGTCAAGTCAGCGGTCAAATCCCGGTGCTCAACGCCTGTCCGCCGTTGAAACTGC
+
88BCCB18)1)8888;;;;;;;;CFFGGGGGGGGGGGGGGGGGGGGGGGGGGGGGGGCGEGGGGCFGGGGGGGGGGDGDCGGGGGGGGGGGGGGEGGFGCGGGGGGGGFGGGGGEG7FFD*4CCEGGGAGGE=CE7CFCCCGEGGGCEGGFC*;E=CGG?:C8CFFFG?E@ECFGGGGGGGGEEGGDGG7DAED*?3C7:CCE>EGEFFFFGGE:3C4CCFGGGGB?C<FCEF01>BFFC9C9;9>>978:@44-6?C712;<B<,37519(2)0<=:(,4)(.)5166(-48()4754,
@M02996:162:000000000-B87FG:1:1101:12883:6575 1:N:0:TAGCGCTC+GTAAGGAG
CCTACGGGGGGCAGCAGTAGGGAATATTGGGCAATGGAGGCAACTCTGACCCAGCCATGCCGCGTGAAGGAAGACGGCCCTATGGGTTGTAAACTTCTTTTATCGTAGAGTAAACCTGGCCACGTGTGGCCAGCTGAGAGTATACGAGGAATAAGTATCGGCTAACTCCGTGCCAGCAGCCGCGGTAATACGGGGGATACGAGCGTTATCCGGATTTATTGGGTTTAAAGGGTGCGCAGGCGGATCGGTAAGTCAGGGGTGAAAAGTTGGGGCTCAACTCCAATCGTGCCTTTGATACTG
+
88BCCB:==))8888::<9<:8:CFFGGGGGGGGGGGGGGGGGGGGGGGGGGGFGGGGGGGGGGGGGGGGGGGGGGGGGGGGGGGGGGGGGGGGGGGGGGGCGGGGEGGGGGGGGGGGFGGGGGGGGGGGG:EGGFCFGGGGGGGGGGEGGGGGGGGGGGGGGEGGGGGGGGGGGGGGGGGGFEGGGGGGGGGFGGBD4@GGGFGGFDFFFEGFFGG2?FFGGGGFGGFFGFFFB:;;FC9C977>E0C<BFFFFFBGDFFF>DBFDFFBC>B>FF@?AF?F8A?68<FF997A)464:<
@M02996:162:000000000-B87FG:1:1101:7386:6579 1:N:0:TAGCGCTC+GTAAGGAG
CCTACGGTGCGCTGCAGTGAGGAATATTGGTCAATGGGCGGAAGCCTGAACCAGCCAAGTCGCGTGAAGGAAGAAGGTATTATGTATTGTAAACTTCTTTAGACGCAGAGAAATAAGGCGCTCGAGAGCGCTGATGCTAGTATGCGTAGAATAAGGATCGGCTAACTCCGTGCCAGCAGCCGCGGTAATACGGAGGATCCGAGCGTTATCCGGATTTATTGGGTTTAAAGAGTGCGCAGGCGGCATGTTAAGTCAGCGGTTAAATCGTGAGGCTCAACCTCATCCCGCCGTTGATACTGGG
+
ACCCCAD85))=8==;==;,;;;;EEFGEGEGFGGGGGGGEGGGGGGFGGGGGGG@FEFFFGGGGGGGGGGFFC=EFGFGG<EFFCFGGGGGGFGGFGGGGG,?FE:CF:E?FFF9==EECFGGCEF7:F8FGGGDGFGFGFGDFDEGGCEEEC9E9:CCEGECCCFGFG*10@FGFFGGFDF>CG49FFCGGEC58;FAGDDDGG:AFF:ED>@56<G78CF7AD?*61*).64>175D2/37()8<C<<6))-6)7<,1)))))-3)5C:?0;GFFFF??<>642(---4((6<66:4,
@M02996:162:000000000-B87FG:1:1101:12901:6582 1:N:0:TAGCGCTC+GTAAGGAG
CCTACGGGGCGCAGCAGTAGGGAATATTGGGCAATGGAGGCAACTCTGACCCAGCCATGCCGCGTGAAGGAAGACGGCCCTATGGGTTGTAAACTTCTTTTCTCGTAGAGTAAACCTGGCCACGTGTGGCCAGCTGAGAGTATACGAGGAATAAGTATCGGCTAACTCCGTGCCAGCAGCCGCGGTAATACGGGGGATACGAGCGTTATCCGGATTTATTGGGTTTAAAGGGTGCGCAGGCGGATCGGTAAGTCCGGGGTGAAAAGTTGGGGCTCAACTCCAATCGTGCCTTTGATACTG
+
88ACC5:=)))8888;;<;<;8;;CFGGGGGGGGGGGFGCGGGGGGGGGGGGGFGGGGGGGGGGGGGGGGGCFFFG7CGGFGGFGGGGGGGGGGGGGFGGG,EFGG7FDGGGFDGGGDCGFFGDG<EA:FF,@DF=9,=3DEF<F=@CE68FCFGGGGGGGGGEGEGGGGGFGG7<DCGGGGFDED?DF9F:=>ECADFAFF=B5CB5@BFCC3BGC<DF=FDDGDC*6?F>F:?5>;EC413)-778D?(9>>)4(:57>)5<)4AAFF)(40@96367>:(6:<?:<-64<A2)/462
@M02996:162:000000000-B87FG:1:1101:11306:6592 1:N:0:TAGCGCTC+GTAAGGAG
CCTACGGGGGGCTGCAGTGAGGAATATTGGACAATGGATGGAAGTCTGATCCAGCCATGCCGCGTGAAGGATTGATGCCCTACGGGTTTTGAACTTCTTTTGTACGGGGGCAATAAGGGCCACGCGTGGTCCGATGAGAGTACCGTACGAATAAGCATCGGCTAACTCCGTGCCAGCAGCCGCGGTAATACGGAGGATGCGAGCGTTATCCGGATTTATTGGGTTTAAAGGGTGCGTAGGCGGCTTGCCAAGTCAGCGGTGAAATCCGGGCGCCCAACGCCGGAACTGCCGTTGAAACTGG
+
88BCCED=@A)8888::::::::CFFGGGGGGGGGGGGGGGGGGGGGGGGGGGGGGGGGGGGGGGGGGGGGGGFFGGGGGGGGGGGGGFGGGGGGGGGGGGGGFGGGGGGGGCGFGFGGGGGGFGCCFFGGGGCGGFGGGGGGGGG5CECGGFGGGGGGGGGGCGGGGGGGFGGGGGGFGGGFDGDDDGGGGGBE5>FGFDGGFGGFFFFGDD3;DG2CGFGGGGFGFFFGE?(458?F389687;<?FABFF<2:?GCB9>>FFFF>F>D9;>FGFFFFFFFB>BB2?<14<(4<=<4<:
@M02996:162:000000000-B87FG:1:1101:7404:6592 1:N:0:TAGCGCTC+GTAAGGAG
CCTACGGGGGGCTGCAGTGAGGAATATTGGTCAATGGGCGGAAGCCTGAACCAGCCAAGTCGCGTGAAGGAAGAAGGTATTATGTATTGTAAACTTCTTTAGACGCAGAGAAATAAGGCGCTCGAGAGCGCTGATGCTAGTATGCGTAGAATAAGGATCGGCTAACTCCGTGCCAGCAGCCGCGGTAATACGGAGGATCCGAGCGTTATCCGGATTTATTGGGTTTAAAGGGTGCGCAGGCGGCATGTTAAGTCAGCGGTTAAATAGTGAGGCTCAACCTCATCCCGCCGTTGATACTGG
+
ACCCCE@=A=08788::::::CCFGGGGGGGGGFFGGGGGGGGFGGGGGGGGGFFGGGGGGGGG@FGGGGGGGFFFFGCGFFGGFEFGGGGGGGGGGGGGGGCGGGGGCFGFFGGCBCCC7<FGGGGDGEECCG9EFFFGGGGFGGGGGGGGGGGGGGGGGGGGGFFGGGGGGGGFGGGGGGFFEGGDDGGGGFGGFGGFGDCDGGDEFFGGGF3DFFGCFGGG=5<CDFGD?F?FFFFC9C(04576CAFFF<45>GG19D9A2<ADF9DFB6FCFBB?<FFFFFF;>B9BF:B)79:4
@M02996:162:000000000-B87FG:1:1101:12801:6607 1:N:0:TAGCGCTC+GTAAGTAG
CCTACGGTGGGCAGCAGTGAGGAATATTGGTCAATGGAGGCAACTCTGAACCAGCCATCTCGCGTGAAGGAATACGGCCCTACGGGTCTTAAACTTCTTTTATAGGGGGATAAAGTGAGGCATGCATGCCTTTTTGTAGGTACCCTATGAATAAGCATCGGCTAACTCCGTGCCAGCAGCCGCGGTAATACGGAGGATGCGAGCGTTATCCGGATTTATTGGGTTTAAAGGGTGCGCAGGCGGCACGTTAAGTCACCGGTGAAATGTCGGGGCTCAACCCCGGCACTGCCGTTGCAACTGG
+
88@CC59030)==6=;;=;;==;;FFGGGGGGGGGGGGGGFGGGGGGGGFFGGEEFCFFCFGGGGGGGFGGGGG,F@@FFGGGGGGGGFGGGFGGFGGGGG,BCF9FCEBEGF<FEBEA8F@F<F9ECGGGGGGGGGGCFEFGFFGGFEFFFGGFGGGGEECE7@DCGGED=DFCFGFFFFDBEDGD;E7C5C*=C>FFFGG568DF:FFCCC)>D6CF7+?CD7BECC67>;1()44>9(9759B@FG:6FDB2).:5,4),6AD<<FBGFF9FD?:1(4)3316?:?<>B1((.9?((,
@M02996:162:000000000-B87FG:1:1101:8396:6607 1:N:0:TAGCGCTC+GTAAGGAG
CCTACGGGAGGCTGCAGTGAGGAATATTGGACAATGGATGGAAGTCTGATCCAGCCATGCCGCGTGAAGGATTGATGCCCTACGGGTTTTGAACTTCTTTTGTACGGGGGCAATAAGGTCCACGGGTGGACCGATGAGAGTACCGTACGAATAAGCATCGGCTAACTCCGTGCCAGCAGCCGCGGTAATACGGAGGATGCGAGCGTTATCCGGATTTATTGGGTGTACAGGGTGCGTAGGCGGCTTGCCAAGTCAGCGGTGAAATCCGGGCGCCCAACGCCGGAACTGCCGTGGAAACTGG
+
88ACCDA=110=;;=;==;==;;;CFGFGGGGGGGGGGGGGGGGGGGGGGGGGGGGGGGGGGGGFFGGGGCFFCFCFGGGGGGGGGGGGGGEGGGGGG<FGGGGGFGGGGGGGA=F:CEFFGF@FDEC7+@FC7ECFGCCDBFGCGGGGGFGDGGGGFFGGGGGGGGGFG>*;8DFFFFGCDBFGGDDF:+:EDD5>F6ADDGDGG)7>FGCD;>GCAGGFGED5@F*64538(,58<<G4C;>>5)-26)7>4<<)>),73)424?B:39134B>5-6048>(29B<3.(-(-(./2))4
@M02996:162:000000000-B87FG:1:1101:7585:6608 1:N:0:TAGCGCTC+GTAAGGAG
CCTACGGGGGGCAGCAGTGAGGAATATTGGTCAATGGACGGAAGTCTGAACCAGCCAAGTCGCGTGAAGGATGAAGGTATTATGTATTGTAAACTTCTTTAGCAGTGGAGTAATAAGGGGATCGCGATCCCTGATGCAAGTACACTGAGAATAAGGATCGGCTAACTCCGTGCCAGCAGCCGCGGTAATACGGAGGATCCGAGCGTTATCCGGATTTATTGGGTTTAAAGGGTGCGCAGGCGGCTTTTTAAGTCAGGGGTTAAATCGTTACGCTCAACGTCATCACGCCATTGATACTGGG
+
ABCCCEAFF5)8888::<:::::EFGGGGGGGGGGGGGGGGGGGGGGGGGGGGFFFFGGGGGGGFGGGGGGGGGGGGGGGGGGGGGGGGGGGGGGGGGGGGGGGGGGGFFGGGGGGGGGGGGGGGGGGGGGGGGGGFGGGGGGGGGGGGGGGGGGGGGGGGGGGGGGGGGGGGGGC>FGGGGFFGGDGGGGGGFGGDFGFGGG@EG>BFFGGGFFGGFGGFGGGGDGG9?GB?B<>99DG9DF@>D?<C<BFFF24(:D:9F9<A<:()-98:?FGFFFFFDFB28:<6(49>25975:71
@M02996:162:000000000-B87FG:1:1101:8381:6619 1:N:0:TAGCGCTC+GTAAGGAG
CCTACGGGAGGCTGCAGTGAGGAATATTGGACAATGGATGGAAGTCTGATCCAGCCATGCCGCGTGAAGGATTGATGCCCTACGGGTTTTGAACTTCTTTTGTACGGGGGCAATAAGGTCCACGGGTGGACCGATGAGAGTACCGTACGAATAAGCATCGGCTAACTCCGTGCCAGCAGCCGCGGTAATACGGAGGATGCGAGCGTTCTCCGGATTTATTGGGTTTAAAGGGTGCGTAGGCGGCTTGCCAAGTCAGCGGTGAAATCCGGGCGCCCAACGCCGGAACTGCCGTTGAAACTGG
+
68ACCB)1:))==========;;CFFGGGGGGGGGGGGGGGGGGGGGGFFGGGGGGGGGGGGGEFGGGGGGGGFGGFGGGGGGGGGGGGGGGGGGGGGGGGGGGGGDGGGGGGGGGGFFGFGGDEDGE><DFD=ECFF,8@BFGBF@@EGFGGGGGGGGEGGCGF@FGEE:*/>EGGFFFDC;?EGG<FGGGGFGDF<88DC*):D>)097CDBB3=):F49CCC56:>FDBF0:5867D)17547:?F>))<<)))*)4(0<A>>:2)49191BE51((45619>0).46?10,5=A2.5
@M02996:162:000000000-B87FG:1:1101:12808:6625 1:N:0:TAGCGCTC+GTAAGGAG
CCTACGGGGGGCAGCAGTGAGGAATATTGGTCAATGGAGGCAACTCTGAACCAGCCATCTCGCGTGAAGGAATACGGCCCTACGGGTCTTAAACTTCTTTTATAGGGGGATAAAGTGAGGCATGCATGCCTTTTTGTAGGTACCCTATGAATAAGCATCGGCTAACTCCGTGCCAGCAGCCGCGGTAATACGGAGGATGCGAGCGTTATCCGGATTTATTGGGTTTAAAGGGTGCGCAGGCGGCACGTTAAGTCAGCGGTGAAATGTCGGGGCTCAACCCCGGCACTGCCGTTGAAACTGG
+
88BCCD:A)1)8888::<:::::CFGGGGGGGGGGGGGGGGGGGGGGGGGGGGGGGGGGGGGGGGGGGGGGGF=FGEGGGGGGGGGGGGGGGGGGGGGFGGCGEGGGGGGGGCCFGGGCFFEGGGCCCFFGGGGGCGF@CCCGGGGGGGGGGGFGFFGGGGGGGGGGGGGGGGGGGGGGFFGFFGGC>GGGGEFDGFFGFGGGFGGFFFFGGDFFGGAGGFGGGGFGGFFGFF(479>3C9)48(85?GFFFBBDFFECB9F<B9):>F0<>;;FC?1???E>>2707BF03:6:A44<B7
@M02996:162:000000000-B87FG:1:1101:8399:6627 1:N:0:TAGCGCTC+GTAAGGAG
CCTACGGGAGGCTGCAGTGAGGAATATTGGACAATGGATGGAAGTCTGATCCAGCCATGCCGCGTGAAGGATTGATGCCCTACGGGTTTTGAACTTCTTTTGTACGGGGGCAATAAGGTCCACGGGTGGACCGATGAGAGTACCGTACGAATAAGCATCGGCTAACTCCGTGCCAGCAGCCGCGGTAATACGGAGGATGCGAGCGTTATCCGGATTTATTGGGTTTAAAGGGTGCGTAGGCGGCTTGCCAAGTCAGCGGTGAAATCCGGGCGCCCAACGCCGGAACTGCCGTTGAAACTGG
+
8ACCCB==88)==========;;;FGGGGGGGGGGGGGGGGGGGGGGGGGGGGGGGGGGGGGGGGGGGFGGGGDGGGGGGGGGGEDGGGGGGGGGGFGGGGAGGGFGGG@FGGGGGFDGGGFGGDGE:@FGGGED@F@FFGGGGGGGGGGGGGGGGGGGGGGGDGGGGGGDFGG?FGGGGGGEBGGGGGGG>EFCGAFFFD3EBGGFFFFGGG@BDGAGGFGGGEBFDDFGFF:<B??>C<57@>>7?FB?FFFF<>5DB6FDAFFFB53D09BBEFB?>9)90;>F?F:,44124=<>65
@M02996:162:000000000-B87FG:1:1101:13722:6662 1:N:0:TAGCGCTC+GTAAGGAG
CCTACGGGTGGCAGCAGTGGGGAATATTGGGCAATGGGCGAAAGCCTGACCCAGCAACGCCGCGTGAAGGAAGAAGGTCTTCGGATTGTAAACTTCTTTTATGAGGGACGAAGGACGTGACGGTCCCTCATGAATAAGCCCCTGCTCACTACGTGCCAGCAGCCGCGGTAATACGTCGGTGGCAAGCGTTATCCGGATTTACTGGGTGTAAAGGGCGCGTGGGCGGGAAGGCAGGTCAGGTTGGGAATCTTTGTGCTTAACCCCTACACTGCACTTGGACATTGCTTTCATGATGTCTGTG
+
-8ACC>5):0)===8===,;;88BFFGAFGDGE8FGFFGFFGGDGFGGFGGGGGGCFFGGGGGGGGEEFGG8FEGGGGGGGAFF7BFFFAEDFGGGGGGG@FEEFCC@F+F7?+AF:@?EG+CF+@DCAAF,,,@8CBFDC++6@E5=FF9F+FF?CFC<:CGF:E9>E85C+>:=,4?**1/;51>D7:*=+A*::D*;17@+8;;5:6@+:73353DD)*/7=BCC9>DF0((033>C)*(0(5647))6<:<))0*)-6((,3,77<*.),10*))))*))..)-)))-).-)1.6).
@M02996:162:000000000-B87FG:1:1101:11273:6674 1:N:0:TAGCGCTC+GTAAGGAG
CCTACGGGTGGCAGCAGTGAGGAATATTGGTCAATGGGCGGAAGCCTGAACCAGCCAAGTAGCGTGAAGGATGACGGCCCTATGGGTTGTAAACTTCTTTTCTGCGTGATTAAAGAGCCTACGTGTAGGCAGTTGCAGTTAGCGCAGGAATAAGGACCGGCTAATTCCGTGCCAGCAGCCGCGGTCATACGGAAGGTCCTGGTGTTATCCGGATTTATTGGGTTTTAAGGGAGCGTAGGCTGTATGTCAAGCGTGTTGTGAAATGCGCGGGCTCAACCCGCGGCTTGCAGCGCGAACTGG
+
88ACC>==800=======;;;;;CFGGGEFGGGGGGGGGGGGGGGGGGGF<FGFEDF8FFFFGGGGGGCFGGGGFGGEGGFGGGF8FGGGGGGGGFFGGGG<EEF7FC:EFGFFF<8FEFFDEF=BFGGG,6=?;EGEGG9EFEEEECEGE9D,EDF?DB>94DCGGG7D57;D,9DFGGGD9;E)*=+=C*:6CC677BDFG4@DFC=FCE3.:F+7:+;7EGG3C>6*95<;BF?9BF8C?FAB=426744,:41:<64*4<6<9F@>:0(-9073?1479(3-(-.55(((((734>
@M02996:162:000000000-B87FG:1:1101:13708:6679 1:N:0:TAGCGCTC+GTAAGGAG
CCTACGGGTGGCAGCAGTGGGGAATATTGGGCAATGGGCGAAAGCCTGACCCAGCAACGCCGCGTGAAGGAAGAAGGTCTTCGGATTGTAAACTTCTTTTATGAGGGACGAAGGACGTGACGGTACCTCATGAATAAGCCACGGCTAACTACGTGCCAGCAGCCGCGGTAATACGTAGGTGGCAAGCGTTATCCGGATTTACTGGGTGTAAAGGGCGCGTAGGCGGGAAGGCAAGTCAGGTGTGAAATCTATGGGCTTAACCCATAAACTGCACTTGAAACTGTCTTTCTTGAGTGCTGGG
+
88BCCA>580)=;==;===;;88BFFGGGGGGGGGGGGGGFGGGGGGGGGGGGFFFGGGGGGGGGGGGGGGGGGGGGGGGGGGGEFGGGGGGGGGGGGGGGGFGGGGGGGGGGGGGGGGGGEGGGGGFGFFAFEGFGFGGFGCGGGDGGGGGGGGGGGGGGGGGGGG>GCCFFGGGGCGGGGFFGGGGGGGGGFGEBGGFGGGFGGFFFFCFFABGGFGGFGGGGFDGFFGFFFBFFFFGA74><@F:CDFFA??F?FD>BF?FBFFFFFFFFFFFFF?-8@AAA<B<A9AA<4AABFAF0
@M02996:162:000000000-B87FG:1:1101:13298:6693 1:N:0:TAGCGCTC+GTAAGGAG
CCTACGGGCGGCAGCAGTGAGGAATATTGGTCAATGGGCGAGAGCCTGAACCAGCCAAGTAGCGTGAAGGATGACTGCCCTATGGGTTGTAAACTTCTTTTGTGCGGGGGTAAAGTGGTCCACGGGTGGTCCATTGCAAGTACCGTACGAATAAGCATCGGCTAACTCCGTGCCAGCAGCCGCGGTAATACGGAGGATGCGAGCGTTATCCGGATTTATTGGGTTTAAAGGGAGCGTAGGCGGGCGATTAAGTCAGCGGTTAAATAGTGTGGCTCAACCATGCCTTGCCGTTGATCCTTGT
+
88CCCB@>51)8888;;<;;;;;CFFGGGGGGGGGGGGGGGGGGGGGGGGGGGGGGGGGGGGGGGGGGGGGGGGGGGGGGGGGGGGGGGGGGGGGGGGGGGGGGGGGGGEGGGAFFGGGGGGGGG@BFEFGFGGGFGGGGGGGGEGGGGCFGGDGGGGGCEGGEGGGGGGGGGGGGGGGGGGFFGGDGGGGGGFGGFGGFGGGEGGFFFFGGG:BDGFGGFGGGGFGGFFGE0:>BB:>D8/4),0)-9:<FBA>DFGGFFFBB<99AF<F?BBFF??F0)*55448:7,40(4::F2)4-
@M02996:162:000000000-B87FG:1:1101:4864:6700 1:N:0:TAGCGCTC+GTAAGGAG
CCTACGGGTGGCAGCAGTGAGGAATATTGGTCAATGGGCGAGAGCCTGAACCAGCCAAGTAGCGTGAAGGATGACTGCCCTATGGGTTGTAAACTTCTTTTGTGCGGGGGTAAAGTGGTCCACGGGTGGTCCATTGCAAGTACCGTACGAATAAGCATCGGCTAACTCCGTGCCAGCAGCCACGGTAATACGGAGGATGCGAGCGTTATCCGGATTTCTTGGGTTTAAAGGGAGCGTAGGCGGGCGATTAAGGCAGCGGTTAAATAGTGTGGCTCAACCATGCCTTTCCGTGGTTTCGGGT
+
88BCCBF>50)=;=8===;,;;;CFFGGGGGGGGGGGGGGGGGGGGGGGGGGGFFGEFGGGGGGGGGGGGGFGFFGGGFGFGGGGGFEGGFGGGGGGGGGGGGGGGGGGGGCFGGFFGGGFGFCEEGGGG9FGGGGGCCFGFGGGGGGGGGGF>FGACFGGGGCG8CFGGGGGEEC;FGF5*;>CDFGGGFFGFGG)6*;5CGAGGE>>FF5C7>*9)0?FG59E@FGBFF>1(2)-4>*)/-760.(*468),.40EG?B:<464)-9<C101:FF?2(,*.,4<).)(522(((9((7(
@M02996:162:000000000-B87FG:1:1101:21713:6703 1:N:0:TAGCGCTC+GTAAGGAG
CCTACGGGGGGCAGCAGTGGGGAATATTGCACAATGGGGGAAACCCTGATGCAGCGACGCCGCGTGAGTGAAGAAGTATTTCGGTATGTAAAGCTCTATCAGCAGGGAAGAAAATGACGGTACCTGACTAAGAAGCCCCGGCTAACTACGTGCCAGCAGCCGCGGTAATACGTAGGGGGCAAGCGTTATCCGGATTTACTGGGTGTAAAGGGGGCGTAGACGGCGATGCAAGTCTGATGTGAAAGCCCGGGGCTCAACCCCGGCCCTGCATTGGAAACTGTGTTTCTAGAGTGCAGGAGGG
+
8ACCCD:@=8)8888::<:::88BFGGGGGGGGGGGGGGGGGGGGGGGGGGGGFGGGGGGGGGGCFFGGGGGGGGGGFGGGGGGFGGGGGFGFGGGGFGGGGGGGGGGGGGGGGGGGGGGGFGGGFFGGGGGGGFGGGGGGGGGFFGGG>F8FGFGFDFFFDGCDGCEFFGFGF5=CGGGGFF>EGGDGGGGGFGGFGGFGGC?EC*9@F75)75<C,)*8?EDE@CD100*.-5=AAF:5C<995><DB079;6727C?FF>0,42,5(D4),*<7?245@F0(6:9<-..6).6834(3
@M02996:162:000000000-B87FG:1:1101:6403:6709 1:N:0:TAGCGCTC+GTAAGGAG
CCTACGGGTGGCAGCAGTCGAGAATCATTCACAATGGGGGCAACCCTGATGGTGCGACGCCGCGTGGGGGAGGAAGGTCTTCGGATTGTAAACTTCTTTTGTACGGGAGCAATAAGGTCTACGCGTAGATCGATGAGAGTACCGTACGAATAAGCATCGGCTAACTCCGTGCCAGCAGCCGCGGTAATACGGAGGATGCGAGCGTTATCCGGATTTATTGGGTTTAAAGGGTGCGTAGGCGGGCTGGTAAGTCAGCGGTGAAACGCAGGTGCTCAACCCCTGACCTGCCGTTGATACTGC
+
8ACCC>DA>0)====;=<=888;8EF,FFGGGGEGGGFGGG7FGGGGGGGGGGFFGEGGGGGGGCFGGGGGGGGGGGGGGGGGGGGGGGGGFGGGGGGGGGGCFBCEFFGGGGGGFDFGGGGGGGGGGGGGGGGGGCFGGFDFGGGGGGGFFGGGGGGGGGG:FFGGF=:FGGGFGGGGFGDBFGCCCCCG85>GEFGCBDDGFGGFFFFGECB3D7:FDFGGG5)<F<=:F<?>DFF@D;9(5><BB7>BFA)-39CDF?F<)(,,35(*.758+7((-1),52A:3,(--48>>?<24
@M02996:162:000000000-B87FG:1:1101:21701:6717 1:N:0:TAGCGCTC+GTAAGGAG
CCTACGGGGGGCAGCAGTGGGGAATATTGCACAATGGGGGAAACCCTGATGCAGCGACGCCGCGTGAGTGAAGAAGTATTTCGGTATGTAAAGCTCTATCAGCAGGGAAGAAAATGACGGTACCTGACTAAGAAGCCCCGGCTAACTACGTGCCAGCAGCCGCGGTAATACGTAGGGGGCAAGCGTTATCCGGATTTACTGGGTGTAAAGGGAGCGTAGACGGCGATGCAAGTCTGATGTGAAAGCCCGGGGCTCAACCCCGGCACTGCATTGGAAACTGTGTTGCTAGAGGGCAGGGGGG
+
88BCC>58)0)8888::<:::88BFGGGGGGGGGGGGGGGGGGGGGGGGGGGGFGGGGGGGFFGCFFGGGGGGGGGFFGGGGGGGGGGFGGFGGGGG?DF<FGFGGGGGGGGG7FCFGGGGGGGGFGGFGG:CFGFGGGGEEGCFGGGGCGEGGGGGFFEGGG?>E5;9:EDC+AECGGG5FFFGGGGGGGGGFGGFDFFGGC5EC*9BF*55@BCD?GGFGDD>>EGBFGFFFFFBFF:<:)8)<F<G66D9>BDFGGFBE6(,4?>FF7622FE=:BA<*6::)6<42,((41(7((,4
@M02996:162:000000000-B87FG:1:1101:12456:6722 1:N:0:TAGCGCTC+GTAAGGAG
CCTACGGGCGGCTGCAGTGGGGAGTATTGCACAATGGAGGAAACTCTGATGCAGCAACGCCGCGTGAGTGAAGAAGTATTTCGGTATGTAAAGCTCTATCGATGGGGAATAAAATGAAGGTACCCAAGTAAGAAGCCCCGGCTAACTACGTGCCAGCAGCCGCGGTAATACGTAGGGGGCAAGCGTTATCCGGATTTACTGGGTGTAAAGGGAGCGTAGACGGAATAGCAAGTTTGAAGTGAAATACCTGGGCTTAACCCAGGAATTGCTTTGAAAACTGTTAATCTAGAGTACTGGAGGG
+
-8ACCA):81)8888;;;;;;8BFFGGGGGGGGGGGGGGGGFGGGGGGGGGGGEFFGGGGGGFGFFEFGGGGGGGGGGGGGGGGGGGGGFGGGGGGGFFGGGGGGGGFFGGFFFFDFGFGFFGGGFGGGGGCFFDFGGEEGGGGGGGGGGGEGGGGGFGGFGEGDGGDDFGGGCCCGGGG5<FFGGGGGGGGGAGCAFGFFGGFGGFFFFGE4@DGD?CDFGG3:>+:<FG>AADFFFFC2DA=<8@DC).<(8?BFGG0()68?:B?*<G<2.=C8??<986<):AA<2)66:4-<17?B
@M02996:162:000000000-B87FG:1:1101:6398:6729 1:N:0:TAGCGCTC+GTAAGGAG
CCTACGGGTGGCAGCAGTCGAGAATCATTCACAATGGGGGCAACCCTGATGGTGCGACGCCGCGTGGGGGAGGAAGGTCTTCGGATTGTAAACTTCTTTTGTACGGGAGCAATAAGGTCTACGCGTAGATCGATGAGAGTACCGTACGAATAAGCATCGGCTAACTCCGTGCCAGCAGCCGCGGTAATACGGAGGATGCGAGCGTTATCCGGATTTATTGGGTTTAAAGGGTGCGTAGGCGGGCTGGTAAGTCAGCGGTGAAACGCAGGTGCTCAACACCTGACCTGCCGTTGATACTGC
+
8ACCCBF5>0)=;==;===888;8CFFGGGGGGGGGGGGGGGGGGGGGGGGGGGGGGGGGGGGGFGDGGGGGGGGGGGGGGGGGEGGGGGGGGGGGGGGGGGGGFGGFGGGGGGGFGGGGFGGGGGGDGGGGGGGGGFGGGGGCF7CCEEGEGGGGGGGGGGEEGGGGCB:CFGFGGGGGDGBEGGGGGGGEEEEGFFGFCGEBGDFFF?DG*)7D:>FD?FG3EFFGFBG@:BFF0>DF>G9>;B><D))9<BA?>EG>0=A>69>9@<7?AF=FFFF?:94?>97??6<?(84494<4
@M02996:162:000000000-B87FG:1:1101:12469:6734 1:N:0:TAGCGCTC+GTAAGGAG
CCTACGGGCGGCTGCAGTGGGGAGTATTGCACAATGGAGGAAACTCTGATGCAGCAACGCCGCGTGAGTGAAGAAGTATTTCGGTATGTAAAGCTCTATCGATGGGGAATAAAATGAAGGTACCCAAGTAAGAAGCCCCGGCTAACTACGTGCCAGCAGCCGCGGTAATACGTAGGGGGCAAGCGTTATCCGGATTTACTGGGTGTAAAGGGAGCGTAGACGGAATAGCAAGTTTGAAGTGAAATACCTGGGCTTAACCCAGGAATTGCTTTGAAAACTGTTAATCTAGAGTACTGGAGGG
+
68BCCE8881)8888;;;;;;88@FGGGGGGGGGGGGGGGGGGGGGGGGGGGGFFFGGGGGGGGFGGGGGGGGGGGGGGGGGGGGGGGGGGGGGGGGFFGGFGGGGGFGGGGFFGGGGGGFGGGGGGFGGGFFGFGGGGGDGGEGFGGGEGEGGGGGGGGGGGGGGGGGGGGGGDECGGGGFFFGGGGGGGGGDGGFGGFFGFFEGFF?@7:7>EGG?DGFGGD776>AFDFFA)6:AFGDGFB:9FFG<?FFBFFFGGF<FBF??:<FAFDF<7CFFF>AFFFAFFA<A264ABA?<BFF
@M02996:162:000000000-B87FG:1:1101:27977:6743 1:N:0:TAGCGCTC+GTAAGGAG
CCTACGGGTGGCAGCAGTGAGGAATATTGGTCAATGGGCGAGAGCCTGAACCAGCCAAGTAGCGTGTAGGCAGACTGCCCTATGGGTTGTAAACTACTTTTGCGCGGGAATAAAACACGCCTCGTGAGGCGTCTTGCATGTACCGCAGCGAATAAGGACCGGCTAATTCCGTGCCAGCAGCCGCGGTAATACGGAAGGTCCGAGCGTTATCCGGATTCATTGGGTTTAAAGGGAGCGCAGGCGGATTGCTAAGCCAGCCGTAAAATCGTGGGGCTCAACCCCATCTCGCGGTTGGAACTGG
+
88ACC>>5=1)===8====;;;;CFEFGGGGGGGGGGGGGGGGGGGGGGGGGGGGGGGGGGGGGGGGGGGGGGFGGGGGGGGGGFGGGGGGFGGGGGGGGGGGGGGGGGGGGFGGGGGGGGGGGGGGGGGGGGGGGGGGGGGGGGGGGGGGCGGGGDGGGGGGGGGGGGGGGFGGGGGGGGGEDEGGGDGGGGDGEEGCFGD=58C@<)8DGGFFGGF7DBGGGG3EGAFGFFF:>;>EG;DFFB5>:FDFFFF21:FC02@:6<2:B>?C>>:);=???:EB4:ADFF>BB99>?B2??5
@M02996:162:000000000-B87FG:1:1101:27974:6761 1:N:0:TAGCGCTC+GTAAGTAG
CCTACGGGTGGCAGCAGTGAGGAATATTGGTCAATGGGCGAGAGCCTGAACCAGCCAAGTAGCGTGTAGGCAGACTGCCCTATGGGTTGTAAACTACTTTTGCGCGGGAATAAAACACGCCTCGTGAGGCGTCTTGCATGTACCGCATCGAATAAGGACCGGCTAATTCCGTGCCAGCAGCCTCGGTAATACTGCAGGTCCGAGCTTTATCCGTATTCATTGTGTTTAAAGGCATCGCAGGCGGATTGCTCAGCCAGCCGCAAAATCGTGGGGCTCAACCCCATCTCGCGTTTGTAACTTG
+
BCCCCFA511)==88===;;;;;;CFGGCGGE9FFFGE@FEFGDFGGFG,CFGGGGG<EG,CFGGGGDFGGGGGGGGGFGG,EAC,CF>@EFGFGDFGFFG,?FGEC7FFGEFFGFFFCCGGGFF<>=,D8F>FG9FGGEFGGGFGG+@:,@D7,5D6:F3*@>*<CF,>?F*BGC,?76?<);/*:;CDFB,=,>;*;A=)5=ECFC=6+47))2C7D7+2+2=)*7)**9(,.604<*(145,.71*))04:?0(7C((82-2358F(9(,-8C4)34<53206:((4,,4(()1-)))
@M02996:162:000000000-B87FG:1:1101:26282:6761 1:N:0:TAGCGCTC+GTAAGGAG
CCTACGGGAGGCAGTAGTCGAGGATCATTTGCAATGGGCGAAAGCCTGACAATGCGACGCTGCGTGGAGGATGAAGGCCTTCGGGTTGTAAACTCCTGTCATAAGGGAACAGGCGAGAGGTGCTAATACCACCTTGAGTTGAGTGTACTTTAAGAGGAATTGGCGGCTAACTCTGTGCCAGCAGCCGCGGTAATACAGAGGCCAAGAGCGTTGTTCGGATTTACTGGGCGTAAAGGGCGCGTAGGTGGCGAGGCGTGTCAAGTGTGAAAGCTCCGGGCTCAACCCGGATAGTGCGCTTGAA
+
8ACCCF5>81)=========888@FGDGFGGGGGGGGGGFFGGGGGGGGGGGGGGGGGGGFGGGFGGCFGGGGGGGGGGGGGGGGGGGGGGGGGGGGGGGGGGGGGGGGGGGGGGGGGGEGGGGGFFFFFFGGGGGGDDFCFFDFGGGGGFFFG;FGFFGGFGGGGGGGGGGGGGGGGGGGFFFFGGGGGGG=FGGFGGFGGGFFGFFFFDGGFFGGFGGFGGDGF7D?BCD?:>?6:ED>D>E?FFBGFFEF6B?FGGFA@AFA<A4?<C43>FGD9(:8F:<:>96(4:<9A>FF:B?4
@M02996:162:000000000-B87FG:1:1101:24758:6776 1:N:0:TAGCGCTC+GTAAGGAG
CCTACGGGTGGCAGCAGTGAGGAATATTGGTCAATGGGCGAGAGCCTGAACCAGCCAAGTAGCGTGAAGGAAGACTGCCCTATGGGTTGTAAACTTCTTTTGTGCGGGGGTAAAGTGGTCCACGCGTGGTCCATTGCAAGTACCGTACGAATAAGCATCGGCTAACTCCGTGCCAGCAGCCGCGGTAATACGGAGGATGCGAGCGTTATCCGGATTTATTGGGTTTAAAGGGAGCGTAGGCGGGCGATTAAGTCAGCGGTTAAATAGTGTGGCTCAACCATGCCTTGCCGTTGATACTGGT
+
8ACCCA85=1)==8=====;;;;CFFGGGGGGGGGGGGGGGGGGGGGGGGGGGEFGGGGGGGGGGGGGFGGGGGGGGGGGGCGGGGGGGGGGGGGGGGGGGGGGGGGDGGGGGGGGGGGGGGGGGFEBGGGGGGGGGDGGGGGGGGGGGGGGGGGGGFG>EGFCFGGGGGFFGGGGGGGGGGFFGGDGGGG>CBEGEGGFGDCE59>3FFGGGFFGGBCFFGGGG@FFDFGF??;@1:@G?),79@@;G6<*-664:CDB>@DBAAA67.*46<?C?:F??@??)-5:268?F?FFF9)56
@M02996:162:000000000-B87FG:1:1101:26273:6778 1:N:0:TAGCGCTC+GTAAGGAG
CCTACGGGAGGCAGTAGTCGAGGATCATTTGCAATGGGCGAAAGCCTGACAATGCGACGCTGCGTGGAGGATGAAGGCCTTCGGGTTGTAAACTCCTGTCATAAGGGAACAGGCGAGAGGTGCTAATACCACCTTGAGTTGAGTGTACTTTAAGAGGAATTGGCGGCTAACTCTGTGCCAGCAGCCGCGGTAATACAGAGGCCAAGAGCGTTGTTCGGATTTACTGGGCGTAAAGGGCGCGTAGGTGGCGCGGCGTGTCAAGTGTGAAAGCTCCGGGCTCAACCCGGAACGTGCGCGTGAA
+
88ACC>08>1)===6=====88@@<FFGFGGGGGGGGGGGGGGGGGGGGGGGGFGFGGGGGGGGGGEFGGGGGGGGGGGGGGGGGGGGGFFFGGGGGGGGGGFFFGGFGGGGGFFFGEGCGFGGGGECFFGGGGGGDDFFF,DFGGGGDFF,EFFFGGGGGFDF+8CGGGGGDFGGGGGGGGFFGGGGGGGGDFGGADF;58AAE<4FFFGEGFFGD0DGFG?7F=F44)950()9(4BG0>;>:F4<G(()-4,-9EG):?A96)-)94C3:?3C@>9??44??2(49(--(-30)4-(-
@M02996:162:000000000-B87FG:1:1101:15387:6813 1:N:0:TAGCGCTC+GTAAGGAG
CCTACGGGGGGCAGCAGTGGGGAATATTGGGCAATGGGGGAAACCCTGACCCAGCAACGCCGCGTGGAGGAAGAAGGTCTTCGGATCGTAAACTCCTGTCCTCAAAGACGAGAAGAAGACGGTAATTGAGGAGGAAGCCCCGGCTAACTACGTGCCAGCAGCCGCGGTAATACGTAGGGGGCAAGCGTTGTCCGGAATGATTGGGCGTAAAGGGCGCGTAGGCGGCCTGTTAAGTCTGGAGTGAAAGTCCTGCTTTTAAGGTGGGAATTGCTTTGGATACTGATGGGCTTGAGTGCAGGAG
+
8ACCCEA@A))8888::<:::88BFFGGGGGGGGGGGGGGGGGGGGGGGGGGGGGGGGGGGGGGFGDGGGGGGGGGGGGGGGGGFEGGGGGGGGGGGGFGGGGG>FFGGGGGEEGCGGFGGEGGGGG@FFCCECEFDGGGGGGGGGCGGFGDF:FGFGGGGGGGGGGGCCG9CGFGEGGGGGBFFGGGGGGGGECCD<F?GGGFGGFDE>FGGEEGG>D55C97C>=*4FGFFDFF<6?24987>FFFDAFFF?2A<EF<2@>?F6?:FFG<AAFG:<9::6.5).,3::63:FBA6-8-1
@M02996:162:000000000-B87FG:1:1101:4394:6814 1:N:0:TAGCGCTC+GTAAGGAG
CCTACGGGTGGCAGCAGTGAGGAATATTGGACAATGGTCGGAAGACTGATCCAGCCATGCCGCGTGAAGGAAGAATGTCCTATGGATTGTAAACTTCTTTTGTACGGGAGCAATAAGGTGTATGCATACACCGATGAGAGTACCGTACGAATAAGCATCGGCTAACTCCGTGCCAGCAGCCGCGGTAATACGGAGGATGCGAGCGTTATCCGGATTTATTGGGTTTAAAGGGTGCGTAGGCGGAATGCCAAGTCAGCGGTGCAACGCACGCGCTTAACGCGTGAACTGCCGTTGACACTGG
+
68ACCD@9:)0===8====;;;;CFFFGGGGGGCFGGGGFEEEGGGDGGAEFGFCDCFFGFGFEFGGFGGFGG<CFEGGFG,EFGGGGGGFFGGGGGGFGGFGGGGGGEFGGGGF9EC<EFGGCDFE,4CDECFCGGFFGGGGGGGGGGGGG6FFGFGGGGGGEFFGF8EEGGCFEFF69CCEFGGGDFC:DGBGGFGGFGGGBDGEBAF2CDADCC);CFFGDE>FF):;>?:<B1(09<D><0>?<<2:FAA<A2ED?;)4)479B>(919(5;74:(7D;(()6))(,,334)14:<<
@M02996:162:000000000-B87FG:1:1101:4416:6826 1:N:0:TAGCGCTC+GTAAGGAG
CCTACGGGTGGCAGCAGTGAGGAATATTGGACAATGGTCGGAAGACTGATCCAGCCATGCCGCGTGAAGGAAGAATGTCCTATGGATTGTAAACTTCTTTTGTACGGGAGCAATAAGGTGTATGCATACACCGATGAGAGTACCGTACGAATAAGCATCGGCTAACTCCGTGCCAGCAGCCGCGGTAATACGGAGGATTCGAGCTTTATCCGGATTTATTTGGTTTAAAGGGTGCGTAGGCGGAATGCCAAGTCAGCGTTGAAACGCACGCGCTTAACGCGTGACATGCCGTTGAAACTGG
+
8ACCCB:5:)0=;=====;;;;;CFFGGFGGGGGGGGGGGGEGGGGGGGGGGGGGGFGEGGGGGGGGGGCFGCF@E@FFGFGGGFFGGGGGGGGEFGGGGGDFGGDFEGGFGGGGGFFGCFGG<DFGGGGGGDGGGG,,AEGGG@F@EBEGGGFFFGGG+BDCEGGGGDGFECEDCGCEF6CEF5DDG@@FD>5;58F+**+4:42B@6=F*/).5><CC+7:DC;E7>A7>;?1;<@>*59(),006C>7F<AA.3=*49FBBA?>6@6D(,45;64497:(44)687,(--2:>*-6.(
@M02996:162:000000000-B87FG:1:1101:4399:6832 1:N:0:TAGCGCTC+GTAAGGAG
CCTACGGGTGGCAGCAGTGAGGAATATTGGACAATGGTCGGAAGACTGATCCAGCCATGCCGCGTGAAGGAAGAATGTCCTATGGATTGTAAACTTCTTTTGTACGGGAGCAATAAGGTGTATGCATACACCGATGAGAGTACCGTACGAATAAGCATCGGCTAACTCCGTGCCAGCAGCCGCGGTAATACGGAGGATGCGAGCGTTATCCGGATTTATTGGGTTTAAAGGGTGCGTAGGCGGAATGCCAAGTCAGCGGTGAAACGCACGCGCTTAACGCGTGACCTGCCGTTGAAACTGG
+
8ACCCFF==0)===8;===;;;;CFFGGGGGGGFGGGGGGGGGGGGGGGGGGGGGGGGGGGGGGGGGGGGFGGGGGGGGGGGGGGGGGGGGGGGGGGGGGGGGGGGGGGGGGGGGGGGGGGGGGGGGGGGGGGGGGGGGGGGGGGGGGGGGGGGGGGGGGGDGGGGGGGGGGGGGGGGGGGGFFGGGGGGGGGFGGFGGFGGGFGGFFFFGGGFEGFEGGFGGGGFGGFFGFFFFF?B>C?DF>BFFFGFFFFBFF?GDFFFFFF?BFB9966;BGF<BFFFF::BAB0(44:??A=2:A7
@M02996:162:000000000-B87FG:1:1101:3353:6857 1:N:0:TAGCGCTC+GTAAGGAG
CCTACGGGTGGCAGCAGTAGGGAATATTGCACAATGGGGGAAACCCTGATGCAGCAACGCCACGTGTGGGAAGAAGCATTTCGGTGTGTAAACCACTGTCGTGAGGGAATAAAGCTGGAGTTGTCCAGTTGAATGTACCTCGAAAGGAAGCACCGGCAAACTTCGTGCCAGCAGCCGCGGTAATACGAGGGGTGCAAGCGTTGTTCGGAATCACTGGGCGTAAAGGGAGCGCAGGCGGAAGTGCAAGCGGTCTGTACAATACCGGGGCCCAACCCCGGACCTGCAGACCGGACTGCATTT
+
ACCCCEAFA8);;=8;===<;8;CFGGGGFCFGGGGGDGG@FF@FFGGGFAEFFFFFGGCFCGGFGGGDGGCEGFGGGG<FC<CGFFCF<FGGGG<A<FFGG:A?EFCFGGGGGFFFGG8EF9FGG=AFFG9FGGGGDFCDGG,@7@DDFGGGGGGGG6AFGGDEFCEGF6CG?DFE7E*97B>E:?DGGDGGFGGFFDB8<CEFGFFFFCCGFF;C?GDA>*1+9CC?BDFFFFF>0BC;><6<9=?G9:B3:<2<CD<<F?:;BFBD1*((-<E;;BF;FB:2?A:BF7063<(0).<
@M02996:162:000000000-B87FG:1:1101:24465:6883 1:N:0:TAGCGCTC+GTAAGGAG
CCTACGGGAGGCAGCAGTGGGGAATATTGGGCAATGGGCGAAAGCCTGACCCAGCAACGCCGCGTGAAGGAAGAAGATTTTCGGATTGTAAACTTCTTTTATAAGGGACGAAGAAAGTGACGGTACCTTATGAATAAGCCACGGCTAACTACGTGCCAGCAGCCGCGGTAATACGTAGGTGGCAAGCGTTGTCCGGATTTACTGGGTGTAAAGGGCGCGTAGGCGGGATTGCAAGTCAGATGTGAAATCCATGGGCTCAACCCATGAACTGCATTTGAAACTGTGATTCTTGAGTATCGGG
+
8ACCCE==>1)====;====;88BFFGGGGGGGGGGGGGGGGGGGGGGGGGGGGGGGGGGGGGGFGGGGGGGGFGGFGGGGGGGGGGGGGCFGGGGGGGGGGBGGGGFGGGGGGGGGGGGGGGGGGGGGGGGGGGGGGGGGGGGGGGGGGGGGGGGGGGGGGGGGGGGGGGGGGGGGGGGGFFFGGGGGGGGGFGGBGGFFGFFGGFFFFGGGF>CC2CDEGGGGFGGFFGFFADFBFF7<C<94FB9F:7FAFB?75*.4>BFB<BFFF=<>)9<=<22)9<A<-).62).-4.)/)-,(
@M02996:162:000000000-B87FG:1:1101:12111:6890 1:N:0:TAGCGCTC+GTAAGGAG
CCTACGGGTGGCTGCAGTGGGGAATATTGCGCAATGGGGGGAACCCTGACGCAGCAATACCGCGTGAGTGAAGAAGGTTTTCGGATCTTAAAACTCTTTTATTAGGGAAGAAGAATGACGGTACCTAATGAAGAAGTCCCGGCTAACTACGTGCCAGCAGCCGCGGTAATACGTAGGGGACAAGCTTTGTCCGGAATGACTGGGCGTAAAGGGCGTGTAGGCGGCTTTATAAGTCTGACGTGAAAGGTACCGGCTCAACCGGTGCCATGCGTTGGAAACTGTAGAGCTTGAGTACTGGAGG
+
88BCCB=A00);;=====6;;88BFFGGGFEGGGGGGGGGEGGGFGGGGGGGECFEFFF=FGGGFGEFGGFGGF@FF=>DFGDGEGG<33DFGGGGFGGF,@FGGGGCFGFGCFFFFCFF*>*>CGCFFFC,<CCFGGCG8:BCC8CFBF8C<FFGGGGGCC8CFCE55@CEC9E=**:/77)>8*;CCFGFGFGEFGGFGCF:E7@:)00?DB)9<:F7FCC)/8:9:@?@:><*)46D?<:8)/>52:A>9931)3>19)13424<F8)-3(7+/-:9>FAA9<A454(464-6/214(
@M02996:162:000000000-B87FG:1:1101:18628:6900 1:N:0:TAGCGCTC+GTAAGGAG
CCTACGGGTGGCTGCAGTGAGGAATATTGGTCAATGGGCGAGAGCCTGAACCAGCCAAGTAGCGTGAAGGAAGACTGCCCTATGGGTTGTAAACTTCTTTTGTGCGGGGGTAAAGTGGTCCACGCGTGGTCCATTGCAAGTACCGTACGAATAAGCATCGGCTAACTCCGTGCCAGCAGCCGCGGTAATACGGAGGATGCGAGCGTTATCCGGATTTATTGGGTTTAAAGGGAGCGTAGGCGGGCGATTAAGTCAGCGGTTAAATAGTGTGGCTCAACCATGCCTTGCCGTTGATACTGGT
+
88BCCB)50)0;==8;===;;;;;EFGGGGGGGGGGGGGGGGGGGGGGGGGGGFGGGGGGGGGGGGGGGGGGGGGGGGGGGGGGGGGGGGGGGGGGGGGGGGGCFGGGGGGGGEFGGGGGGGGGGGEFFFGGGGGDFGFGFFGGEFFECGGGFFFGDGGGGDGG@FGGFGGFDGGDGFGGFGFFED37F9DF5>5CADGFGGGFGGD>FFFED3@GGAGGFGGGGFGC>FG@?B;D>?FD>C>),07493<FFA4<BGGFFFF2>>)-/-2864?C64808183:<8?29B6:1<98).46
@M02996:162:000000000-B87FG:1:1101:21423:6907 1:N:0:TAGCGCTC+GTAAGGAG
CCTACGGTGGGCTGCAGTGGGGAATCTTCCGCAATGGGCGAAAGCCTGACGGAGCAATGCCGCGTGAGTGATGAAGGGATTCGTCCCGTAAAGCTCTTTTGTGTATGACGAATGTGCAGAGAGTGAACAATCCTCTGTAATGACGGTAGTACACGAATAAGCCACGGCTAACTCCGTGCCAGCAGCCGCGGTACTACGTAGGTGGCGAGCGTTTTCCTGAATTATTGTGCGTAAAGAGCATTTAGGCGGGTTCTTACGTCTGGAGTGAAAATGCGGGGCTCCACCCCGTATGCGTCATGAT
+
68BCCE=)5)):=8==;====88BFGGGGGGGG@FGGGGGGGGGGGGGGGGCCFCGFFFFFFFECE6CGGGGGGFFD,,:EF7FB:FEFCFFDE<FGGGGAG8FFAFFF7+>?DEFG,,?<EFGFDFGG<EEFFFGFBDCF,CFG7E773=FEDEC@@?FFGG7C+98E:EGG,8787CGFG96=CC;7*9::),1:4?66*=*8C;A3>5=3)8C:);*0+0*<=F:48*0(4(0.(574:)9<767)(456<)))*2(854)(,.:9)*)54>E@BFBF3728:9(4(.4)(4()(.-)
@M02996:162:000000000-B87FG:1:1101:18154:6909 1:N:0:TAGCGCTC+GTAAGGAG
CCTACGGGTGGCAGCAGTGGGGAATATTAGGCAATGGGGGAAACCCTGACCTAGCAACGCCGCGTGAAGGATGAAGGTTTTCGGATTGTAAACTTCTTTGGCAGGGGACGATAATGACGGTACCCTGAGAACAGGCCACGGCTAACTACGTGCCAGCAGCCGCGGTAATACGTAGGTGGCAAGCGTTGTCCGGATTTACTGGGTGTAAAGGGCGAGTAGGCGGGAATGCAAGTCAGATGTGAAATACCGGGGCTTAACCCCGGAGCTGCATTTGAAACGGTATTTCTGGAGTGATGGAGAG
+
88A?CB=5=)1;;==;===;;88BEFFGGGGGGGGFGGGGGGGGGGGGGGGGGGFFFGGGGG@C8CFFGGGGGGFGGGGGGGGGGGGGGGGGGGGGGGDGGGFGEFGFEGGGGGGGGGGGGGGGGGGGGGGGGCGGGFGGGDGGGGGGGEGGGGCCEFGFFCECEE:EGGGGFCCEGFGFF6?6EGGCDCFGE>CGFF>FGCFFEDFFFACC*78CD?GGFGG<EDCCA?7FD<<64)9:4C6F<FB)/-1>990:AFG:0>;9BF?26:GA2A=E6<((,.,))5-)-.,,.)4:*87(2
@M02996:162:000000000-B87FG:1:1101:5166:6945 1:N:0:TAGCGCTC+GTAAGGAG
CCTACGGGGGGCTGCAGTGAGGAATATTGGTCAATGGGCGCAAGCCTGAACCAGCCATGCCGCGTGCAGGATGACGGCTCTATGAGTTGTAAACTGCTTTTATACGAGGGTAAAACCTGGAATCTTTCCAGCTTGAAAGTATCGTATGAATAAGGATCGGCTAACTCCGTGCCAGCAGCCGCGGTAATACGGAGGATCCAAGCGTTATCCGGATTTATTGGGTTTAAAGGGTGCGTAGGCGGTTTGGTAAGTTAGTCGTGAAATAATAAGGCTTAACCTTATATGTTCGGTTGATA
+
8ACCCADBA))8888::::::::CFF,CFGGGGGGGGGGGGGFGGGGGGGGGGGGGGGGGGGGGGGGGGGGGGGGGGGGGGGGGGGGGGGGGGGGGGGGGGGGGGGGGGGGGGGGGGGGGGGGGGGGGGEEGGG8FGGGGFGGDGGGGEFG@GGGGGGGGGGGGGGGGGGFGGGGGFGGGGGEEGGGFGGGGGFD=FGFFDFGFGGFFFFGGGF@F*):7?FCGG@FGFFGFFF>F?BFFBG934<B?79?FD94<BEGF?FA<4AA<99C08BFE?DAA9?>A24)6:63:9?BD
@M02996:162:000000000-B87FG:1:1101:5181:6956 1:N:0:TAGCGCTC+GTAAGGAG
CCTACGGGTGGCTGCAGTGAGGAATATTGGTCAATGGGCGCAAGCCTGAACCAGCCATGCCGCGTGCAGGATGACGGCTCTATGAGTTGTAAACTGCTTTTATACGAGGGTAAAACCTGGAATCTTTCCAGCTTGAAAGTATCGTATGAATAAGGATCGGCTAACTCCGTGCCATCAGCCGCGGTAATACGGAGGATCCAAGCGTTATCCGGATTTATTGGGTTTAAAGGGTGCGTAGGCGGTTTGGTAAGTTATTCGTGAAATAATAAGGCTTAACCTTATATTTTCGGTTGATA
+
88BCCB5=)0)===8====;;;;CFGGGGGGGGGGGGGGGGGGGGGGGGFFFFCFGGGGGGGGGGGGGGGGGGCFGFFGGGGGAFFGGGGGGGGGAFGGGGFGGGFFCGGGCFGGGGGGCDFGGGGGGGFGEDF@DFFCGGGG7B=D8DFFGGDBED?DCCFG@FFGGEG6CFG,@>?CE:?AFGDDFGGFGGFDG;FGFFFFD8?DFFF5C3>BFGFG74@EGGAFG9FDF?F@A;0<F0)-88))3*:2F9))).*96?8<D<2<A=-23:<F9@DFA<F>92)).(4:?>?D9
@M02996:162:000000000-B87FG:1:1101:18958:6977 1:N:0:TAGCGCTC+GTAAGGAG
CCTACGGGGGGCTGCAGTGAGGAATATTGGTCAATGGGCGAGAGCCTGAACCAGCCAAGTCGCGTGAAGGATGAAGGTTCTATGGATTGTAAACTTCTTTTGTTCGAGGGTAAAGTGAGTCACGTGTGATTTATTGCAAGTATCGAACGAATAAGCATCGGCTAACTCCGTGCCAGCAGCCGCGGTAATACGGAGGATGCGAGCGTTATCCGGATTTATTGGGTTTAAAGGGTGCGTAGGCGGGATGTTAAGTCAGCGGTTAAATAGTGTAGCTCAACTATACTTTGCCGTTGAAACTGG
+
88BCCE8ABA)8888::::::::CFGGGGGGGGGGGGGGGGGFGGGGGGGGGGGGGGGGGGGGGFGGGGGGGGF,DFGGGGGGGG9FGGGGGGGGGGGGGGGGGGGFGGGGGGFFGGGGGFGGGGGG>GGGGGGGFGFGGGGGGGFFFECEGGGGGFGGGGDGGGGGGGGGGGGGFFGGFCGEFDG5CDFGDC@DCBG4@DD=DGGF>FFGGG5@GGAGGFGGGGFGFFFG3<08>?FFD?<;)()78FBBFDB>2>=D?BB<9A9AFFDD2AAFFFB2:A?<B>FAA<181<?-4B-64
@M02996:162:000000000-B87FG:1:1101:17959:6993 1:N:0:TAGCGCTC+GTAAGGAG
CCTACGGGAGGCAGCAGTGAGGAATATTGGTCAATGGACGGAAGTCTGAACCAGCCATGCCGCGTGAAGGAAGACGGCCCTATGGGTTGTAAACTTCTTTTGTGGTGGAGCAATAAGGCGTACGTGTACGTCGATGAGAGTACATCACGAATAAGCATCGGCTAACTCCGTGCCAGCAGCCGCGGTAATACGGAGGATGCAAGCGTTATCCGGATTTATTGGGTTTAAAGGGTGCGTAGGCTGTGCAGCAAGTCAGAGGTGAAAGCCCGGTGCTCAACACCGGAACTGCCTTTGATA
+
68BCCE=8)01=8=8;===;;;;CEFGGGGGGGGGGGGGGGGGGGGGGGGGGGGFGGGGGGGGGFGGGGGFGGGGGGGGGGGGGGGGGGGGGGGGGGGGGGGGGGGGGGGGGGGGGGGGGGGGGGGGGGGGGG:EGGGGGGFGGGGGGGGGGGGGGGGGGGGGGGGGGGGGGGGGGGGGGGGEBEGGGGGGGGFGGFGGFGGGFGGFFFFGGD:E3CEGG=FGGGFCCAFGFFFFBBFFDD76.49=<CBFFBA49-AF>FFB<A???EB7;>4@C@??B?DF>72?????>A2)-1
@M02996:162:000000000-B87FG:1:1101:21508:7009 1:N:0:TAGCGCTC+GTAAGGAG
CCTACGGGGGGCAGCAGTGAGGAATATTGGTCAATGGGCGAGAGCCTGAACCAGCCAAGTAGCGTGTAGGAAGACTGCCCTATGGGTTGTAAACTACTTTTGTGCGGGAATAAAAAATGCCACGTGTGGCATCTTGCATGTACCGTTACGAATAAGGACCGGCTAATTCCGTGCCAGCAGCCGCGGTAATACGGAAGGTCCGAGCGTTATCCGGTTTTATTGGGTTTAAAGGGTGCGTAGGCGGCATGTCAAGTCAGCCGTGAAATTGCGGGGCTCAACCCCGTACTGCGGTTGAAACTGG
+
8ACCCA)815)8888::<:::::CFFGGGGGGGGGGGGGGGGGGGGGGGGGGGFGGGEGFFGGGGGGGGGFGGGGGFGGGG?FGGGGGGGGGGGGFFGGFGFGBCGGGGGGGGFGGGGGGGEFCF<FFEG>GGGGCG:C<ECFGGGGGG5C*=<9CGGGGGGGGCFGGGG?F*CF:<CECFFDEGGGCCF7EG3AE3<FFGD*0:/7;)8:CD>))9?D>?FG*:>ED)1:FBF?FFFED:C35>5@:C<>?<BFAFGG9()-:)6>)96C19>:E=2:82>680<F2><>FB6,<436<?
@M02996:162:000000000-B87FG:1:1101:24376:7020 1:N:0:TAGCGCTC+GTAAGGAG
CCTACGGGCGGCTGCAGTGGGGAATATTGCACAATGGGGGAAACCCTGATGCAGCAACGCCGCGTGAAGGATGAAGTATTTCGGTATGTAAACTTCTATCAGCCGGGAAGATAATGACGGTACCTGACTAAGAAGCCCCGGCTAACTACGTGCCAGCAGCCGCGGTACTACGTAGGGGGAAAGCGTTATCCGGATTTACTGGGTGTAAAGGGAGCGTAGGCGGCATGATAAGTCAGCAGTGAAAGCCCGGGGCTACACTCCGGGACTGCTGTTGAAACTGTCAGGCTTGATTTCCGGAGAG
+
88ACCE5=>108888;;;;;;88CDFFGGFGGGGGGFGGGGGGGGGGGGGGG9,ECFGGGGGGGGGGGGGGFGF<EC,CFGGGGGGGFA?FG9FGGG,9F<FF,@>C+@=FF,BFFFFECFGDGFFFGGG?FFA38BD+CCEEG7,@;EC6,:@ADG6*>B48*C/=*42,=CGG5EG=*2*0;C1*852;*:)7?=7:@FFC@E59@19CE*0.9C6)9?EGD=:*0.@>69<:B><5:87)*6))(13;3964()20.,>>001(.567682FA?3<)69))(42((34)4))40(99<
@M02996:162:000000000-B87FG:1:1101:22735:7022 1:N:0:TAGCGCTC+GTAAGGAG
CCTACGGGTGGCAGCAGTGGGGAATATTGCGCAATGGGCGAAAGCCTGACGCAGCGACGCCGCGTGAGGGATGAAGGTTTTCGGATCGTAAACCTCTGTCAGCAGGGAAGAAGGTATATTTTGCTAATCAGCAGTATATTGACGGTACCTTCCAAGGAAGCACCGTCTAACTCCGTGCCAGCAGCCGCGGTAATACGGAGGGTGCGAGCGTTAATCGGAATTACTGGGCGTAAAGCGCGCGTAGGCTGTATTGTAAGTCAGGGGTGAAATCCCCCGGCTCAACCGTTGAACTGCCCTTGGT
+
88CCCB>5>))========;;88BFFGGGGEGGGGGGGGGGGGEGGGGGFCGGFGGGGGGGGGGFGGG?FGGGGGG8BFGGGGG+BCFGGGGFFGGGFFGGG,?FFGGGDBFGFGFGDDF,73>F@DFDFAFFDF,C,@F;,>@F>3@FGGG,,@DE6?BFFGGC,=F*@FGFGGGCGCFGFFFFG4C5*:*/8<@)2*):CGD=D3BEFGGG@FGC?D9FE7DC*ADB>5846496>)74147(9?6C)6@264)6<?2)7?(4((84:04.()204(4)93?>0(-46.:72:108:(-
@M02996:162:000000000-B87FG:1:1101:24360:7026 1:N:0:TAGCGCTC+GTAAGGAG
CCTACGGGCGGCTGCAGTGGGGAATATTGCACAATGGGGGAAACCCTGATGCAGCAACGCCGCGTGAAGGATGAAGTATTTCGGTATGTAAACTTCTATCAGCAGGGAAGATAATGACGGTACCTGACTAAGAAGCCCCGGCTAACTACGTGCCAGCAGCCGCGGTAATACGTAGGGGGCAAGCGTTATCCGGATTTACTGGGTGTAAAGGGAGCGTAGGCGGCATGATAAGTCAGCAGTGAAAGCCCGGGGCTCAACTCCGGGACTGCTGTTGAAACTGTCAGGCTTGATTTCAGGAGAG
+
88BCC>:581)8888;;;;;;8BBFGGGGGGGGGGGGGGGGGGGGGGGGGGGGGGGGGGGGGGGFGGGGGGGGFEGFGGGGGGGGGGGGGGGGGGGGGGGGGGGGGGGGGGGGGFFGGGGGGGGGCFFFGGGGGGGGGGGGGGGGGFFGGGFGGGGGGGGGGGGGGGGGGGGGFFGGGGGGCF>GGGDGGGGGFDGFFGFGGGFGGFFFFGG<373C?DDFGDDEBGG<FGF<<AF?AF:5CAF>F5:CFBF>;??7:7<?FB92>1<F<GF<24EFB4)-94<:<7147B><>AA1,,,4
@M02996:162:000000000-B87FG:1:1101:8522:7037 1:N:0:TAGCGCTC+GTAAGGAG
CCTACGGGGAGCTGCAGTGGGGAATATTGCACAATGGGCGCAAGCCTGATGCAGCAACGCCGCGTGAGGGAAGACGGTTTTCGGATTGTAAACCTCTGTCTTCGGTGACGAACAATGACGGTAGCCGAGGAGGAAGCCACGGCTAACTACGTGCCAGCAGCCGCGGTAATACGGAGGATGCGAGCGTTCTCCGGATTTATTGGGTTTAAAGGGTGCGTAGGCGGGCCGATAAGTCCGCGGTGACATATCCCGGCTCAACCGGGAGGCTGCCGTTGATACTTTTTGCCTTGAGTCCGACCGG
+
88ACC>51:))=;;====6;;888CFGGFFCGGGGGGGGGGGGGGGGGGGFFGFGGGGGGGGGGGGGGCFG8CEGE7F,=FFCFEFG,EFGGGG<FGFF9FFFFCGGGGGEGG@FG9BE:CFFCFG+++3+@678,,@DG+BC<*8:D@DEFFFCFECCDCC*B**?:/@CFDC:CEECEFD3AED9C**:B?@55<C*8CC+<87>FF4D+9F@55:5)36:3*7ED9.))556*(4<D,10)59*50..0174386783)2-((33)2>0,45*9-:A2=<<,)5)5:)).66()(((,
@M02996:162:000000000-B87FG:1:1101:8506:7046 1:N:0:TAGCGCTC+GTAAGGAG
CCTACGGGGAGCTGCAGTGGGGAATATTGCACAATGGGCGCAAGCCTGATGCAGCAACGCCGCGTGAGGGAAGACGGTTTTCGGATTGTAAACCTCTGTCTTCGGTGACGAACAATGACGGTAGCCGAGGAGGAAGCCACGGCTAACTACGTGCCAGCAGCCGCGGTAATACGGAGGATGCGAGCGTTATCCGGATTTATTGGGTTTAAAGGGTGCGTAGGCGGGCCGATAAGTCAGCGGTGAAATATCCCGGCTCAACCGGGAGGCTGCCGTTGATACTGTTGGCCTTGAGTCCGAACGG
+
88ACCF==@))====;==;;;888CFGGGGGGGGGGGGGGGGGGGGGGGGGGGFFGGGGGGGGGFFEGGGGGGGGGEGGGGGGGGGGGGGGGGGGGGGFGGGGGGGGGGGFEGGFGGGGGGGGCGGCFFCEGDGGCGGGGGGGGGGGGGGGGGGGGGGGGGGGGGGGGGGGGCEGGGGGGGGEFGGGGCFGGG>CEEGGFGCFFCG>F47:FGFFGGFGCDFGGGFGG>EGFF<<F<DB389:FAFFFG9?E9>>?BGGFFF>>BFF?5472:::59<BFAFFF?FFBF?<:A<A6B?921
@M02996:162:000000000-B87FG:1:1101:17465:7071 1:N:0:TAGCGCTC+GTAAGGAG
CCTACGGGAGGCTGCAGTGGGGAATATTGCACAATGGGCGCAAGCCTGATGCAGCAACGCCGCGTGAGGGAAGACGGTCTTCGGATTGTAAACCTTTGTCTTTGGTGAAGAAGAAAGTGACGGTAGCCAAGGAGGAAGCCACGGCTAACTACGTGCCAGCAGCCGCGGTAATACGTAGGTGGCAAGCGTTGTCCGGAATTACTGGGTGTAAAGGGAGCGCAGGCGGGACAGCAAGTTGGATTGGAAATACCGATGCTTAACCACGGAGCTGCATCCAAACCTGTTCTTCTTGATGTAAGTA
+
88ACCF>=:))=======6=;8@CFEGGGGGGFGGGGGGCEGGGGGGGGGGGGGG,EFGGGGGGGGCFGGGGGGGGFGGGGGGGFGGGGCFGFGGGGGFFGFGGGGGFFFGGGGG<EF<9FCGG7@EF9DFFGDGGGFGGGGEEGGEBGGGG6@6CFFGGGFGGEG9CEEEGFGGGCFGGFGFFCFGDGE<EFFCE33DFFGGAC4A>5A>+;A5C*.>GFGEGEFG59@FF7:7B<<67)2()4@=<?>4)4(-:AF:<>F?F<1(,71*((6=C?)4(48(-))--:6)4--))16)-)
@M02996:162:000000000-B87FG:1:1101:7722:7077 1:N:0:TAGCGCTC+GTAAGGAG
CCTACGGGTGGCTGCAGTGAGGAATATTGGTCAATGGACGGAAGTCTGAACCAGCCATGCCGCGTGAAGGAAGACGGCCCTATGGGTTGTAAACTTCTTTTGTGGTGGAGCAATAAGGCGTACGTGTACGTCGATGAGAGTACATCACGAATAAGCATCGGCTAACTCCGTGCCAGCAGCCGCGGTAATAAGGAGGATGCAAGCGTTCTCCGGATTTCTTGGGTTTAAAGGGTGAGTAGGCTGTGCTTCAAGTCCGTGGTGAAAGTCCCGGGCCTAACCTGGGGAAGTCCAGTGATACTGG
+
8ACCCDD9>01==88===;;;;6;EFFGG<CFGGGGFCFF@FGGFGGGGGAEEFFCFFGFFGGG@FF<@F@GG8ECCB+C=FFGGCFEGGGGGDGGGGG,5C,AFG+=AFGFFG,?E<EF=+66AF,,AA@F8=ECFG9FGF;F;BEGGCEE=;FFCE6CC9@::EGGCCGFDBA@BCF@7?>>ED*5@9+?1*,;?CCAG?7)=CB)0::=DA.:C);>FGF5*3C7);*0.(()../*)23<,1*)04)94))-8CD??*)6.)).7912(-72)2:4:@(((((54.))-..)/))..
@M02996:162:000000000-B87FG:1:1101:18393:7078 1:N:0:TAGCGCTC+GTAAGGAG
CCTACGGGTGGCAGCAGTGGGGAATATTGCACAATGGGGGAAACCCTGATGCAGCGACGCCGCGTGGGTGAAGAAGTTTTTCGGAATGTAAAGCCCTATCAGCAGGGAAGATAATGACGGTACCTGACTAAGAAGCCCCGGCTAACTACGTGCCAGCAGCCGCGGTAATACGTAGGGGGCAAGCGTTATCCGGATTTACTGGGTGTAAAGGGAGCGTAGACGGAATAGCAAGTCTGAAGTGAAATGTAGGGGCTCAACCCCTGAACTGCTTTGGAAACTGTTGATCTTGAGTACCGGAGGG
+
88BCCEA58))=;==;===;;88@FGGGGGGGGGGGGGGGGGGGGGGGGGGGGEEFEGGGGGGGFFFGGGGGGGGGGGGGGGGGGGGGGGGGGGGGGFFGGGGGGGGGGGGGGGGGGGGGGGGGGGGGGGGGFGGGGGGGGGGCCFFFGGGCFGGGGGGFEGGGEGCEFFGGGGGGGGGGEGFFGGGGGGGCCBGGFGGFGFGFGGFF?FGGCDFGGFGGFGG5>>ADAFFFFBB=AAFC4::167=<G<?E;01<?GFFFF?:FF>F?:><48FF=:AABF7)6<A6.-.6.<:?B>>>B
@M02996:162:000000000-B87FG:1:1101:7743:7083 1:N:0:TAGCGCTC+GTAAGGAG
CCTACGGGTGGCTGCAGTGAGGAATATTGGTCAATGGACGGAAGTCTGAACCAGCCATGCCGCGTGAAGGAAGACGGCCCTATGGGTTGTAAACTTCTTTTGTGGTGGAGCAATAAGGCGTACGTGTACGTCGATGAGAGTACATCACGAATAAGCATCGGCTAACTCCGTGCCAGCAGCCGCGGTAATACGGAGGATGCAAGCGTTATCCGGATTTATTGGGTTTAAAGGGTGCGTAGGCTGTGCTGCAAGTCAGTGGTGAAAGCCCCGGGCCTAACCTGGGAACTGCCATTGATACTG
+
8ACCCDF5>))====;===;;;;EFGGGGGGGGGGGGGGGGGGGGGGGGGGGGGGGGGGGGGGGGGGGGGGGGGGGGGCGGGGGGGGGGGGGGGGGGGGGGGGGGGGGFGFFFGGGGGGGGGDGGGGFFFGGGGGEFGGGGGGFDGGGGGGGGGGGGGGGGGGGGGGGGCGGGGGGGDCEGGFFEGGGGGGGGFGGFGGFFGGFGGFFFFGGGFFDGEGGFGFDDBFDBBG>??<DFFFGFF1.2=F<=?AFBDFFFGCA?FBBFB<:>;<>9;D@97BB::?:8?F>>05AFF9<9<<4
@M02996:162:000000000-B87FG:1:1101:17442:7090 1:N:0:TAGCGCTC+GTAAGGAG
GCTACGGGAGGCTGCAGTGGGGAATATTGCACAATGGGCGCAAGCCTGATGCAGCAACGCCGCGTGAGGGAAGACGGTCTTCGGATTGTAAACCTTTGTCTTTGGTGAAGAAGAAAGTGACGGTAGCCAAGGAGGAAGCCACGGCTAACTACGTGCCAGCAGCCGCGGTAATACGTAGGTGGCAAGCGTTGTCCGGAATTACTGGGTGTAAAGGGAGCGCAGGCGGGACAGCAAGTTGGATGGGAAATACCGAGGCTTAACCACGGAGCTGCATCCAAAACTGTTGTTCTGTAGTGATGTA
+
-8A?CB18>1)===8=====;8BBFGGGGFGGGFFGGGGFFFGGGGGGGGGGGFFEFGFGGGGE@FFCGGFCGGGGFGGGGGGGEEGGGGGGGGGGGGGGGGGGGGGGGGFGGGGGGGGGGGGGDGGGG>EDGFGEGGGGGGGGGGGGGGGGC:BFEFFFCFGGCEEGGEGGGGC2D;CBFFFFCCFGDCCE?FEEBCFFGF77@C):8AFCCF)/52C9BEGGE>*)45>>024B<A?929(54<7<7<BF?66>??FD9F<21219DBGB?6@864-.:@D6--.1:4)-)).49)6.)
@M02996:162:000000000-B87FG:1:1101:17461:7091 1:N:0:TAGCGCTC+GTAAGGAG
CCTACGGGAGGCTGCAGTGGGGAATATTGCACAATGGGCGCAAGCCTGATGCAGCAACGCCGCGTGAGGGAAGACGGTCTTCGGATTGTAAACCTTTGTCTTTGGTGAAGAAGAAAGTGACGGTAGCCAAGGAGGAAGCCACGGCTAACTACGTGCCAGCAGCCGCGGTAATACGTAGGTGGCAAGCGTTGTCCGGAATTACTGGGTGTAAAGGGAGCGCAGGCGGGACAGCAAGTTGGATGTGAAATACCGCGGCTTAACCACGGAGCTGCATCCAAAACTGTTGTTCTTGAGTGAAGTG
+
88BCCF==>))====;====;888CFGGGGGGGGFGGGGGGGGGGGGGGGGGGFFFGGGGGGGEFGBFGGGGGGGGGGGGGGGGGGGGGGGGGGGGGGGGGGGGGGGGGGEFFGCFFGGGG::FFGGGGFC@DFGCFFGG@F@CFGEFGGFG6FGGGGGGFGGGCEGCGGE@:F>9ECEGGGFF94CDGGGGGFEDBDGFFGGFGGFBEFFC@A)>D;DDFGEGGF5777FF1<?7A9F9>68*)7=<79?3(-4;>GF44F216>(1><F3(6@C@F22:F)462,34-52)56<*)).)
@M02996:162:000000000-B87FG:1:1101:18382:7093 1:N:0:TAGCGCTC+CTAAGGAG
CCTACGGGTGGCAGCAGTGGGGAATATTGCACAATGGGGGAAACCCTGATGCAGCGACGCCGCGTGGGTGAAGACGTTCTTCGGAATTTAAAGCCCTATCAGCAGGGAAGATAATGACGGTACCTGACTGAGCATCCCCGGCTAACTACGTTCCAGCCGCCGCGGTACCACGTCGGGGGCAAGGGTAATCCGGATTTACCGAGTGTAATGGGGGCTTAATCGGTTTAGAAGGTCCGTAGGCAAATGTGTGAGCTCGACGTCTGAACTGCTTGTGAAACTGGTGTGCTGGCGTTCCGGTGGG
+
88CCC>=58));==8;==;6;88BFFGGG96EDFGGG8@C6CF86CFGF,9@FFF+@@FGGGGGGG:47BBFGG8F49,+C<7F7+B5,,CF<E,?4,:=<EG9,B@+,@,5E9,,,C8+@+><,?>FF,,,,8,33>BC8+BFDFF,8+@:,@,@8****311****,,<**1*2*/=7C*))2>**:9CE5>E*6:7*1*2)2?*0*00:*))/92**0;C*/.<*,*0).)))(,8*)*(0.//)04)9()5((*)(-.,))44,152)()*304:)(1.((6<)((-4(((()(-(-
@M02996:162:000000000-B87FG:1:1101:26938:7093 1:N:0:TAGCGCTC+GTAAGGAG
CCTACGGGAGGCAGCAGCTAAGAATATTCCGCAATGGACGAAAGTCTGACGGAGCGACGCCGCGTGGATGATGAAGGTCGGAAGATTGTAAAATCCTTTTATAACTGAGGAATAAGCAGTGTGAGAGAAACGCATTGTGGTGACTGTAGGTTATGAATAAGCAACGGCTAATTACGTGCCAGCAGCCGCGGTAACACGTAAGTTGCGAGCGTTGTTCGGAATTATTGGGCGTAAAGGGCATGTAGGCGGTGTTGCAAGCTAGATGTGAAAGGCAGGAGCTTAACTCCTGGACTGCGGTGAG
+
8ACCCB0181)====;===;<;CFFFGGGGGGGEGGGGGGGGGGGGGGGGGGFFFGFGGGGGGGFGEEGGGGGGGGGDFFGGBFGGGGGGGGGGGGGGGGGGFGGGGGGGGGGGGGFGGGFFGGGCF@FDGGGGGGGFGGGGGFFGGGGGGGGGFGFE@EEFFDFGGGGGGGGGGGGGCCFGFFGCDDGGGGGEGFFGGAFFGFGGEFFFG=C:BDC2DG);CGGFGFFFGEF?B?>?BC3CAFA*99D>-<8:4)4<*4:F?<AA>56:>?F?FG>:2?:@A964:A42.34176)47((
@M02996:162:000000000-B87FG:1:1101:7046:7095 1:N:0:TAGCGCTC+GTAAGGAG
CCTACGGGGGGCAGCAGTGAGGAATATTGGTCAATGGACGGAAGTCTGAACCAGCCAAGTCGCGTGAAGGATGAAGGTATTATGTATTGTAAACTTCTTTAGCAGTGGAGTAATAAGGGGATCGCGATCCCTGATGCAAGTACACTGAGAATAAGGATCGGCTAACTCCGTGCCAGCAGCCGCGGTCATACGGAGGATCCGAGCGTTATCCGGATTTCTTGGGTTTAAAGGGTGCGCAGGCGGCTTTTTAAGTCAGTGGTTAAATCTTGCCGCTCAACGTCATCACGCCATTGATACTGGG
+
8ACCCDF::))8888::<:::::CFGGGGGGGGGGGGGGGGGGGGGGGGGGGGGGGFGGGGGGGFGGGGGFFGGAFFGDGGGGGGFGGGGGGGGGGGGGGGGGGGGGGCEDFFGGGGGFGGGGGGGGFGGGGGGGFGGGGGGGGGGGGGGGGGGGGGGGGGGGGGGGGGGGGGGGGGFFGFGFE?5)9:FGGGBGC3CFFG35>GGF:@FGGD>EGG)?FFGDDEFGGBFCBB:BEFBFD>GFD35?2FFFFFF<A4?GDFFA44-)./)0-73)8?:??<)49<?:0:9B::4<59:A3(
@M02996:162:000000000-B87FG:1:1101:16880:7143 1:N:0:TAGCGCTC+GTAAGGAG
CCTACGGGAGGCTGCAGTGGGGAATATTGGGCAATGGGCGAAAGCCTGACCCAGCAACGCCGCGTGAAGGAAGAAGGTCTTCGGATTGTAAACTTCTTTTATCAGGGACGAAGAAAGTGACGGTACCTGATGAATAAGCCACGGCTAACTACGTGCCAGCAGCCGCGGTAATACGTAGGTGGCGAGCGTTATCCGGATTTACTGGGTGTAAAGGGCGCGTAGGCGGGGATGCAAGTCAGATGTGAAATCTATGGGCTTAACCCTTAAACTGCATTTGAAACTGTATCTCTTGATATTCGGG
+
88BCCEA:51)8==8=====;8BCCFFGGGGGFGGGGGGFEGGGGGGGGGGGGGGGGGGGGFGGFGGGGGGGFFGGGGGGGGGGGGGGGGFGGGGGGGGGGGGGGGGFGGGGGGGGGGGGGGGGFGGGGGGCGGGGGGGGG?EFDGGFGGFG>FGGGGD@FFGGCGGDEEGDGGGGGGGFGGFE8DGGGGGGGA=CDGDFFGGFC5ADFFGGGFFGGFGG>GGCE<=D9ED:<9<F9<F:>*)9<F?ACAAFF:04:C6>BF?((.6AFB7))-=+64<A<*-66-))--6AA)))/),.-
@M02996:162:000000000-B87FG:1:1101:16879:7161 1:N:0:TAGCGCTC+GTAAGGAG
CCTACGGGAGGCTGCAGTGGGGAATATTGGGCAATGGGCGAAAGCCTGACCCAGCAACGCCGCGTGAAGGAAGAAGGTCTTCGGATTGTAAACTTCTTTTATCAGGGACGAAGAAAGTGACGGTACCTGATGAATAAGCCACGGCTAACTACGTGCCAGCAGCCGCGGTAATACGTAGGTGGCGAGCGTTATCCGGATTTACTGGGTGTAAAGGGCGCGTAGGCGGGGATGCAAGTCAGATGTGAAATCTATGGGCTTAACCCATAAACTGCATTTGAAACTGTATCTCTTGAGTGTCGGG
+
88ACCD=8)10===8;====;88BFFGGGGGGGGGGGGEFGGGGGGGGGGGGGFEFGGGGGGGGFGGGGGFGGGGFEGGGGGGGCFGEGGGGGGGGGGGGGGGGGGGGGGGGGGGGGGGGGGGGGGGFGGGGGGGFGFGGCGGGGGGGGGGG+>DFGCFFCGGGCEEECEGF+DCCF?CFGGFF=DGGGGGGGFGD>DDFGCFFGG=>8=F7D?DGG9<<>EGDEEGD>3DFA)2@4)@>AF4=<FB>FAFFA:72?GD24=600(4<?<F?FBF7?.44.*).65)))..444)-990-,
@M02996:162:000000000-B87FG:1:1101:25257:7163 1:N:0:TAGCGCTC+GTAAGGAG
CCTACGGGTGGCTGCAGCTAAGAATATTCCGCAATGGACGAAAGTCTGACGGAGCGACGCCGCGTGGATGATGAAGGTCGGAAGATTGTAAAATCCTTTTAAGTATGAAGAATAAGCAGGACAGGTAATGGTCCTGTGGTGACGGTAGTACTTGAATAAGCAACGGCTAATTACGTGCCAGCAGCCGCGGTAATACGTAAGTTGCGAGCGTTGTTCGGAATTATTGGGCGTAAAGGGCATGTAGGCGGATATGCAAGCTTGGTGTGAAAGGCGGGAGCTCAACTCCCGAACTGCGTTGAGG
+
8ACCCB>581)========;<;;CFGGGGGGGGGGGGGGGGGGGGGGGGGGGGFFGGGGGGGGGCFGGGGGGGGGGGGGGGGGGGGGGGGGGGGGGGGGGGGGGGGGGGGGGGGGGGGGGGGGGGGGGGGGGGGGGGGGGGGGGGGGGGGGGGGGGGGGGGGGGGGGGGGGGGGGGGGGGGGFFGGGGGGGGGFGGFGGFGGGFGGFFEFGGGFFGGBGGFGGGGFGGFFGFB?FFFBF7:CAFAFB>528FBF<>DGGAFFF??B44@A5:BBFC>BFB<FF>7?FB?99<823:@><2(
@M02996:162:000000000-B87FG:1:1101:6808:7187 1:N:0:TAGCGCTC+GTAAGGAG
CCTACGGGAGGCAGCAGTGGGGGATATTGCACAATGGGGGAAACCCTGATGCAGCGACGCCGCGTGAGTGAAGAAGTATTTCGGTGTGTAAACCACTGTCGTGAGGGAATAATGCTTATTTTCGGATAAGTTGAATGTACCTCGAAAGGAAGCACCGTCAAACTTCGTGCCAGCAGCCGCGGTAATACGAGGGGTGCAAGCGTTGTTCTGAATCACTGGGCGGAAAGGGAGCGCAGGCGGAGAGGCACGCGGACTGTACAGTACCGGGGCCCAACCCCTGACCTCCAGTCCGTACTGCAC
+
8ACCCFFF5:0========;;888CFGGGEDFGGGGGGGGGGGGFGGGGDDFGFF@CCG7FGGGFGGEFGGDGGFF?,??EE=F=FG745FGGG8<A5F??A+AFDC:4EFFF9F<FAFGGGGGD@CFG<6F:,@;,CE,@FA+=8@:FGG7,D>FC:<:4+>9>D5<*4:,*DFGGCGG:96)*=F:*A28C8*CD611*128EGF?*9*2*/*7:.**.:*7/55<0.>7(-1>61@D3D1)()7(17,<393:7+*4)/.))-(,5(1,((08<6(-44()).,4684:(36:/97(
@M02996:162:000000000-B87FG:1:1101:27539:7192 1:N:0:TAGCGCTC+GTAAGGAG
CCTACGGGTGGCAGCAGTAAGGGATATTGGTCAATGGGGGTTACCCTGAACCAGCCATGCCGCGTGAGGGAAGAAGGCCCTACGGGTCGCAGACCTCTTTTGCCGGGGGATAACGCGCGCCACGTGTGGCGCGGTGAAGGTACCCGGAGAATAAGCATCGGCTAACTCCGTGCCAGCAGCCGCGGTAATACGGAGGATGCGAGCGTTATCCGGATTTATTGGGTTTAAAGGGTGCGCAGGCGGGGTGTTAAGTCAGCGGTGAAAGGCGACGGCTCAACCGGAGCAGTGCCGTTGATACTGG
+
8ACCCFA5)10=;==;===<<;;;CFGGGGGGFGGGGGGGGFGGGGGGGGGGGGGGGGGGGGGGFGGGGGDGGGGGGGGGGGGGGGGGGGGGGGGGGGGFGGGGGGGGGGGGGGG>GGGGGGGGGGGGGGGGGGEGGFGGGGGGGGEGGGGGGGGGGGGGGGFGGGGGGGGGGGGGGGGGGD>BECDDGGGGGFEGFGGFGGGFGGFFFFFGGFFGGAGGFGGDG3CGAFFEF?6D9>FD;D9738@;CBAF4:<BFGGFFF>>>F:>D>C>B;B?9<8;FEFFFFF2)674:??F9:AA:
@M02996:162:000000000-B87FG:1:1101:4254:7208 1:N:0:TAGCGCTC+GTAAGGAG
CCTACGGGTGGCTGCCGTTGATACTGTTGGCCTTGAGTCCGAACGGCGCCGGCGGAATGTGTCATGTAGCGGTGAAATGCATAGATATGACACAGAACACCGATCGCGAAGGCAGCTGGCGAGGACGCGACTGACGCTGAGGCACGAAAGCGTGGGGATCAAACAGGATTAGATACCCTAGTAGTC
+
8ACCCBFA=0)====;=888:<<<EEGGGGFGGFGFGGGGGGGGEFCFFFCECFGGGGGEGGGCGGGGGGGGGGGFGFF?FEFGGG?FGGGGGAF<??,ACGFCFGGGEGGFFFFGGCGGCBFGGGCF7FGGGGEEEGC:CFGGGGGGC8CCEFGGGGDGCDCGFFGFFCGGGGCEFGF6CF6=<C
@M02996:162:000000000-B87FG:1:1101:4276:7214 1:N:0:TAGCGCTC+GTAAGGAG
CCTACGGGTGGCTGCCGTTGATACTGTTGGCCTTGAGTCCGAACGGCGCCGGCGGAATGTGTCATGTAGCGGTTAAATGCATAGATATGACACAGAACACCGATCGCGAAGGCAGCTGGCGAGGACGCGACTGACGCTGAGGCACGAAAGCGTGGGGATCAAACAGGATTAGATACCCTAGTAGTC
+
8ACCCEF51))======888:<<CFEFGEFGGGFE@FGGGGGGGC@@8@F@@FGFGFFFGCFE<FFFFEECFF+?FEF<FGFGFFFFGFGGEGG@FGGEFE:=FGFFFCE@CGGCGGGGGDGCCFGGGDGEE*FGEEE;FB8BEGGGG78CEGDDDGGGF*9<F:CFGGGGGGCECFGGGCC@FFF
@M02996:162:000000000-B87FG:1:1101:17447:7214 1:N:0:TAGCGCTC+GTAAGGAG
CCTACGGGTGGCAGCAGTGAGGAATATTGGTCAATGGGCGAGAGCCTGAACCAGCCAAGTAGCGTGAAGGATGACTGCCCTATGGGTTGTAAACTTCTTTTGTTCGGGAATAAAGGAGCCTACGCGTAGGCTTTTGCATGTACCGTTCGAATAAGCATCGGCTAATTCCGTGCCAGCAGCCGCGGTAATACGGAAGATGCGAGCGTTATCCGGATTTATTGGGTTTAAAGGGAGCGTAGGCGGCCTTTTAAGTCAGCGGTCAAATGTCAGCGCCCAAGGCTGGCCTGCCGTTTATACTGAG
+
-8AA@E==)11;;=8;===;;;CCFGGGGGGEFFFGGGGGGGGGGGGGGGGGGFEFDFGGGFC@FFGGGGGGGGGGGGGGGFGGGGGGGCGGGGGGGGGGGGGGGGGG4CFGEGGGGGGGGGGGGCGGGGGGCFDCGGGAFGFGEGGGGGGGGGGADED@ECGCFGGGGFFGGFGFDEGGGG59EDCDF7+>C@C?68CFD5:8EGA>FFD7CDFGGEGGFGGGG3CCEFGB32>534BG4/4;9>).*.,*--)6)29:>FBF2)659:761,5A5(((()(0..40.43-.())92-))
@M02996:162:000000000-B87FG:1:1101:17464:7220 1:N:0:TAGCGCTC+GTAAGGAG
CCTACGGGTGGCAGCAGTGAGGAATATTGGTCAATGGGCGAGAGCCTGAACCAGCCAAGTAGCGTGAAGGATGACTGCCCTATGGGTTGTAAACTTCTTTTGTTCGGGAATAAAGGAGCCTACGCGTAGGCTTTTGCATGTACCGTTCGAATAAGCATCGGCTAATTCCGTGCCAGCAGCCGCGGTAATACGGAAGATGCGAGCGTTATCCGGATTTATTGGGTTTAAAGGGAGCGTAGGCGGCCTTTTAAGTCAGCGGTCAAATGTCAGCGCCCAACGCTGGCCTGCCGTTGATACTGAT
+
88ACCA=@)0);======;;;;;CFGGGGGGGGGGGGGGGGG@FGGGGGGGGGFFGGGGGGGGGGGGGGGFGGGGGGGGGGGGGGGGGGGGGGGGGGFFGGGGGGGGGCGGGGGGGEGGGGFGGGGGFFDFGGGGFGGGGGGGGEGGGGGGGGGGGGGGGGGGG:@FGGGGDGGGGGGGGGGFEGGGCGCFCGFDEFGGFGGGFGGFBFFFGGFFGGFGGFGGGGFGFEFGEFFFBF<DG?C>:9<?DG<DFFFFFFCDFBF?9<AFFBAGFF7BAF?36?DBFFF?BF>?:43:4@AB2)
@M02996:162:000000000-B87FG:1:1101:11785:7230 1:N:0:TAGCGCTC+GTAAGGAG
CCTACGGGAGGCAGCAGTGGGGGATATTGCACAATGGGGGAAACCCTGATGCAGCGACGCCGCGTGAGTGATGAAGTATTTCGGTATGTAAAGCTCTATCAGCAGGGAAGAAAATGACGGTACCTGACTAAGAAGCACCGGCTAAATACGTGCCAGCAGCCGCGGTAATACGTATGGTGCAAGCGTTATCCGGATTTACTGGGTGTAAAGGGAGCGTAGACGGCATAGCAAGCCAGATGTGAAATGCGGGGGCTCAACCCCTGAACTGCATTTGGAACTGTTAAGCTAGAGTATCGGAGAG
+
8ACCCB:8)1)=8==;==;=;88@FGGGGGGGGGGGGGGGGGGGGGGGGGGGGFFEFFGEGGGGFFFGGGGGGGGGGGGGGGFGFGGGGFGGGGGGG9FFDGGGGGG7EEGGEEGEFGDEGGGGGGDGGGG,@DEGGGFGCEGGCCFGGGGBFGGGGGGGGDCEGGGDGGGFFGGFGEGGGGFFGGGGGGFEE>GGFGGFG<F;EDAA=A>EFFFDG?DGFGGGD>FFDFFF:?:FBBFGF:4*48B><;FF9>FB?GGFFF:?F>F<43CDF2@@@?>F<B<><FA<<2<<65>?5010:
@M02996:162:000000000-B87FG:1:1101:17983:7246 1:N:0:TAGCGCTC+GTAAGGAG
CCTACGGGTGAGCAGCAGTGGGGAATATTGGGCAATGGGCGAAAGCCTGACCCAGCAACGCCGCGTGAAGGAAGAAGGTCTTCGGATTGTAAACTTCTTTTATGAGGGACGAAGGACGTGACGGTACCTCATGAATAAGCCACGGCTAACTACGTGCCAGCAGCCGCGGTAATACGTAGGTGGCAAGCGTTATCCGGATTTACTGGGTGTAAAGGGCGCGTGGGCGGGGATGCAAGTCGGATGTGAAATCTATGGGCTTAACTCATAAACTGCATTTGAAACTGTATCTCTTTGGTGCTGG
+
88BCCBA=8))=====;;<CFGGGEGFGGGGGGGCEGFGDFEGGEGGGGFGGGFGGGGFGGGGEF:@F7EFGFGFFG8AFFEGGGGGGGGGGGGGGGGGGG9FG9EFFGGGGGGCGFGFGFGGGFFEGEGDFF;;FGGGGGGGGFEEE>DD9D@DCFGGFDFEEGEEC>4BEE;DC<CCCEC86:;5C758*8A9C58DEDDFFGG4;>8:91;/9DBGCE*:)/8E<>)*.4)6=69)91740:776DA<4<B0:?74)<F9AF))608CBF2=C4>A<49))).-..6)-))(.04<DB
@M02996:162:000000000-B87FG:1:1101:17966:7258 1:N:0:TAGCGCTC+GTAAGGAG
CCTACGGGTGAGCAGCAGTGGGGAATATTGGGCAATGGGCGAAAGCCTGACCCAGCAACGCCGCGTGAAGGAAGAAGGTCTTCGGATTGTAAACTTCTTTTATGAGGGACGAAGGACGTGACGGTACCTCATGAATAAGCCACGGCTAACTACGTGCCAGCAGCCGCGGTAATCCGTAGGGGGCAAGCGTTATCCGGATTTACTGGGTGTAAAGTGCGCGTAGGCGGGGATGCAAGTCAGCTGTGAAATCTATGGGCTTAACTCATAAACTGCATTTGAAACTGTATCTCTTTGGTGCTGG
+
88ACC5158)5=;6;==,=CFGGGDGDFCE,@CF8EEGGGGGGG7FFFFGGGGGFGGDGEGGGEFF@BFFCC<EG?F8BFGFGGGFFCGAFFFFFGGGGGGAB?<FFC:F:F=CC<F7?+<F7FCABEFGEFFF,E=F9FFCF@+>8CEFGGFFGDGC8FFC:DF:5****=@9:?=CG5*/).3*15*AC*;@985*/:*:=6E4)0)0*<7**:*2)/81:7CBGG93CBFF26666F):4@:9*-CBA7>A?7:CF:A=49).6:?4:>2)/<7).62*)4)-.)-..).).4742:(
@M02996:162:000000000-B87FG:1:1101:8037:7316 1:N:0:TAGCGCTC+GTAAGGAG
CCTACGGGCGGCTGCAGTGAGGAATATTGGTCAATGGACGGAAGTCTGAACCAGCCAAGTCGCGTGAAGGATGAAGGTATTATGTATTGTAAACTTCTTTAGCAGTGGAGTAATAAGGGGATCGCGATCCCTGATGCAAGTACACTGAGAATAAGGATCGGCTAACTCCGTGCCAGCAGCCGCGGTAATTCGGAGGATCCGAGCGTTATCCGGATTTTTTGGGTTTAAAGGGTGCGCAGGCGGCTTTTTAAGTCAGTGGTTAAATCGTGAGGCTCAACGTCATCACGCCATTGGTACCGGG
+
ACCCCEF=50)8888;;;;;;;;CFFGGGGGGGGGGGGGG@FGGGGGGGFGGGFF7E,E9FFGGFGGGGGGCGGGGGEFGGGDGG,EFFFGGGAFGEGGGGFGGGGGFFF<FAF=5FF?ECF74@=>:FC=DDGGGGFGDFFG@,>D9>;=EEAD==,=F=D8+::ECC8>+;89ECFGFGD5A>;;*2,2*=8CC?FFF*/:)3>BE:=FEGAEDC)17>ECC5>?D<?FF?<?E;;FG0>>>>>:>GB4@A<)6:974:FAD)4(.<,*((,)<?:4-:706))(,,404))).9),41
@M02996:162:000000000-B87FG:1:1101:8057:7323 1:N:0:TAGCGCTC+GTAAGGAG
CCTACGGGCGGCTGCAGTGAGGAATATTGGTCAATGGACGGAAGTCTGAACCAGCCAAGTCGCGTGAAGGATGAAGGTATTATGTATTGTAAACTTCTTTAGCAGTGGAGTAATAAGGGGATCGCGATCCCTGATGCAAGTACACTGAGAATAAGGATCGGCTAACTCCGTGCCAGCAGCCGCGGTACTACGGAGGATCCGAGCGTTATCCTGATTTATTGGTTTTACAGGTGTCGCAGTCGGCTTTTTAAGTCAGTGTTTAAATCGTGACGCTCAACGTCCTCACGCCATTGATATCGGA
+
8ABCCBA=5))8888;;;;;;;;CFFGGGGGGGGFGGGGGGGFGGGGGGFGFGFFFGGGGGGGGEGGGGGGFGFFFGGFGFGGGFGGGGGGGGGGGGGGGFGGGGGG8DFGGGGGFGGGEGGGGEDEGGGGG?FEFD,,?EGFGGGFF,@FG9=,,@EFCEC8EFGGGG7FGCE79EE,ACD>?GCD*=:FCE>GGFGGFG<55*:5AF6;+7;FGF<FF+74:2:C;C=C?().)29@*(/-740?2D0)@62).-9*.(95<<)(4825(4:DEF?-:?7(69:14(-,)))6)*)(-(
@M02996:162:000000000-B87FG:1:1101:17614:7345 1:N:0:TAGCGCTC+GTAAGGAG
CCTACGGGAGGCTGCAGTGAGGAATATTGGACAATGGATGGAAATCTGATCCAGCCATGCCGCGTGAAGGAATACGGTCCTATGGATTTTAAACTTCTTTTGTATGAGAGCAATAAGGTGTACGCGTACACCGATGAGAGTATCATACGAATAAGCATCGGCTAACTCCGTGCCAGCAGCCGCGGTAATACGGAGGATGCGAGCGTTACCCGGATTTATTGGGTTTAAAGGGTGCGTAGGCTGCGTGTCAAGTCAGCGGTGAAATGTACGGGCTTAACCCGTACCGTGCCGTTGAAACTGG
+
88ACCFA=51)==========;;CFGGGGGGGGGGGGGGGGGGGGGGGGGGGGFFGFGGGGGGGGGGGGGGGGGGGGGGGGGGGGFGGGGGGGGGGGGGGGGGGGGGGGGGGGGGGGGGGGFGGGFCFGGGGGEGEGCGGFGGGFFGGGGGGGGGGGGGGGGGEEGGGGEGGGGGGGGGGGGFFGGGCFGGFGFEDDGGFGGGFGGFBEBGDGFFGGFGGCGGGGFGFEFG:@:B>?:BC<>?72<53DDFFFAA<DGG?0><2926<FBGFFFFFB<BF9F>041:1:<>1::(61469(
@M02996:162:000000000-B87FG:1:1101:27474:7357 1:N:0:TAGCGCTC+GTAAGGAG
CCTACGGGTGGCTGCAGTCGAGGATCATTTGCAATGGGCGAAAGCCTGACAATGCGACGCTGCGTGGAGGATGAAGGCCTTCGGGTTGTAAACTCCTGTCATAAGGGAACAGGCGAGGGTACCCAATACGTACCTGAGTTGAGTGTACTTTAAGAGGAAGCGACGGCTAACTCTGTGCCAGCAGCCGCGGTAATACAGAGGTCGCAAGCGTTGTTCGGATTTACTGGGCGTAAAGGGCGCGTAGGCGGCATTGCGTGGCAAGTGTGAAATCTTCGGGCTTAACCCGGAAAGTGCGCTTGAA
+
68ACCBD511)===8;===8888CFGFGGDGGGGGGGGGGGGGGGGGGFGGGGFEGFEGGFFGGFGG>FGGGGGGGGGGGGGGGGGGGGGGGGGGGGGBFAFGGGGGGGFGFFFGECCDGFFGGGGGGGGGGGEGGGDDDGGD=FGGGGGGEGGFGGGDGGGGGFECEGGGDFFGGCFGGGGFFG8CGGGGGGFGFFGGFGGGDEDFEFF3=D3;7CBGGBGGC797C3<CDBFAF?0:1-14049;75446<A?>65)()7-:A>A<9406<9>>>>((5043?>B>>>.<>D0370:::
@M02996:162:000000000-B87FG:1:1101:24818:7361 1:N:0:TAGCGCTC+GTAAGGAG
CCTACGGGTGGCTGCAGTGAGGAATATTGGTCAATGGTCGGAAGACTGAACCAGCCATGCCGCGTGAAGGATTAAGGCCCTATGGGTCGTAAACTTCTTTTGTACGGGAGCAATAAGGTCTACGTGTAGGCCGATGAGAGTACCGTACGAATAAGCATCGGCTAACTCCGTGCCAGCAGCCGCGGTAATACGGAGGATGCAAGCGTTATCCGGATTTATTGGGTTTAAAGGGTTCGTAGGCGGGTTGGTAAGTCAGCGGTGAAATGTCCACGCTTAACGTGGACCGTGCCGTTGATACTG
+
88ACCBA5:1)6=8=====;;CCFFGGGGGGGGGGFGGGGGGGFDCFFFGFFGFFFFGGGGFFGGGGGGGGGGGFGGGGG7FFFFCFGEGGGGGGGGGFFGFFFFGGGEGGGGGGGGGECCEGGGGFFGGGGE@EGGGGFGGFFGFGGGGGGGGFCFFGGGGFC<FGGGGG6CFGGGGG7CDEFGGGGGGG>EEGGFGGFGGGFEDAEAFC*:2):4<F=AGF*A:<@36>@7((03<FC>D>)3))4>9<?.5A93*987><229><95686(>AB9?::B:5(4,4(---48()*..5
@M02996:162:000000000-B87FG:1:1101:6148:7362 1:N:0:TAGCGCTC+GTAAGGAG
CCTACGGGTGGCTGCAGTGAGGAATATTGGTCAATGGACGGAAGTCTGAACCAGCCAAGTCGCGTGAAGGATGAAGGTATTATGTATTGTAAACTTCTTTAGACGCAGAGAAATAAGCCCCTCGTGAGGGGTGATGCTAGTATGCGTAGAATAAGGATCGGCTAACTCCGTGCCAGCAGCCGCGGTAATACGGAGGATCCGAGCGTTATCCGGATTTATTGGGTTTAAAGGGTGCGCAGGCGGCATGTTAAGTCAGCGGTTAAATAGTGAGGCTCAACCTAATCCCGCCGTTGATACTGG
+
8ACCCEFA80)========;;;;CEFGGGGGGGGGGGGGGGGGGGGGGGGGGGFFFGGGGGFGG@FGFGGGGGEFGGGFGGGGGGGGGGGGGGGGGGGGGGGGGGGGGGGGGGGGGGGGGGGGGGGGGFGGGGGGGGFGGGGGFGGGGGGGGGGGGGGGGGGGGGGGGGGGGGGGGGGGGGGFFGGGGGGGGG>GGFGGFGGGFGGFFFFGGGFFDG3FGFGGGGECFEFGFFFFFFFFD>D>@>BFFGFFFFFFFFGG66B>BAAABF9C<?:FGF??:(6<>A8:>F>;:?0<4=<AF
@M02996:162:000000000-B87FG:1:1101:6132:7373 1:N:0:TACCGCTC+GTAAGGCG
CCTACGGGTGGCTGCAGTGAGGAATATTGGTCAATGGACGGAAGTCTGAACCAGCCAAGTCGCGTGAAGGATGAAGGTATTATGTATTGTAACCTTTTTTAGACGCAGAGACATTAGCCCTTCGTCTTGGGTGATGCTCGTATGCGTAGAATCAGGCTCGGCTAACACTGTGCCAGCAGCCGCGGTTATCCGGAGGTTCCGAGCGTTATCCGGATTTATTGGGGTTATAGGGTGCGCAGGCGACATGTTAAGTCAGCGGTTAAATAGTGATGCTCAACTTCATCCCGCCGTTGATACTGGG
+
88BCCFF5:0);=======,;;;6CFGGGGGGGGGGGFGG7FFF,FGGG9FFGFF@F<F@FFGGFGFGGGGCFFFGG<,@F,6E6,<,CEFF,,C,,CFFFCB<C:::+ADAF<,A;F<A,,A9,+,4C94FC7B4,,6@8>E8;>@E8+,3,8@=,366+8++33,6,35B+D@A67@FC>5*;C*;C,=:C>7*)2;):9C8CD5BA+3C)55*;C>7+?E)2)22)1?F?1(<1(732>(83)=-2)6@42-.3CD0()))6)..*)*)))*37()))*.).((,((--6().*))),
@M02996:162:000000000-B87FG:1:1101:6162:7374 1:N:0:TAGCGCTC+GTAAGGAG
CCTACGGGTGGCTGCAGTGAGGAATATTGGTCAATGGACGGAAGTCTGAACCAGCCAAGTCGCGTGAAGGATGAAGGTATTATGTATTGTAAACTTCTTTAGACGCAGAGAAATAAGCCCCTCGTGAGGGGTGATGCTAGTATGCGTAGAATAAGGATCGGCTAACTCCGTGCCAGCAGCCGCGGTAATACGGAGGATCCTAGCGTTATCCGGATTTATTGGTTTTAAATGTTGCGCAGGCGTCATGTTAAGTCAGCGGTTAAATAGTGAGGCTCAGCCTCATCCCGCCGTTGATACTTG
+
8AA=@5:5:)1;;8=;;=;;;;;6CCFGEFGGGGGGG@F77BB@FGGGGGGGGFFFFEFFFEGFFFCDFC8FCCFGFGAFGFGFFGGGBFFGGGGGGGGGGGFGGGG+CFGFFGFAGFFFGGEBF@8:B76C6=E;EGADF9E<DGGGEEDCFDFFFDF7@CGE8@EGGEG+=:AFFGGGGGBD@D*;CCFEE97*:*;6+11;CD?BFFGE355DGFG++7+1=>+64+;1979061:/4935()*.C<4@:2>4:*9:B)).))66/.0(28>C))884/649:2399>FB(:9*))-
@M02996:162:000000000-B87FG:1:1101:27470:7376 1:N:0:TAGCGCTC+GTAAGGAG
CCTACGGGTGGCTGCAGTCGAGGATCATTTGCAATGGGCGAAAGCCTGACAATGCGACGCTGCGTGGAGGATGAAGGCCTTCGGGTTGTAAACTCCTGTCATAAGGGAACAGGCGAGGGTACCCAATACGTACCTGAGTTGAGTGTACTTTAAGAGGAAGCGACGGCTAACTCTGTGCCAGCAGCCGCGGTAATACAGAGGTCGCAAGCGTTGTTCGGATTTACTGGGCGTAAAGGGCGCGTAGGCGGCATTGCGTGTCAAGTGTGAAATCTTCGGGCTCAACCCGGCAAGTGCGCTTGAA
+
8ACCCA=511)====;===88888CEFGGG9FFGGGGGGGGGGGGGGGGGGCFAC@CFGGGGGGFGGGGGGGGGGGGFGGGGGGGGGGGGGGGGGGG<FFGGGGGGGCEGG@EF7FDFGFGGGGGGFGGGGGGGGGGGFGAEC@DFGGGGGCGGGGCFGGGGGG**;CEGGGGFCFFGGGGGFFGCDGGGGGGFGGF+7AFCCBED>:A:7CDFFG*7<D5FCCF=FG1@578(-92?EG6C604@3(79768<?F?EG2:FAAA)624<D4:4F*8232)61::6;0994AAAFF3:(..
@M02996:162:000000000-B87FG:1:1101:24811:7377 1:N:0:TAGCGCTC+GTAAGGAG
CCTACGGGTGGCTGCAGTGAGGAATATTGGTCAATGGTCGGAAGACTGAACCAGCCATGCCGCGTGAAGGATTAAGGCCCTATGGGTCGTAAACTTCTTTTGTACGGGAGCAATAAGGTCTACGTGTAGGCCGATGAGAGTACCGTACGAATAAGCATCGGCTAACTCCGTGCCAGCAGCCGCGGTAATACGGAGGATGCAAGCGTTATCCGGATTTATTGGGTTTAAAGGGTGCGTAGGCGGTTTGGTAAGTCAGCGGTGAAATGTCCACGCTTAACGTGGGACGTGCCGTTGATACTG
+
88ACCD8)81)====;===;;;;;CFGGGGGGGGGGGGGGGGGGGGGGGGGGGFGGGGGGGGGGGGGGGGGGGGGGGGGGGGGGGGGGGGGGGGGGGGGGGGGGGGGGGGGGGGGGGGFGGGGGGGGGGGGGGGGGGGGGGGGGGGGGGGGGGGGGGGGGGGDGGGGGGGGGGGGGGGFGGGFFGGDDGGGGGFGGFGGFGGGFGDFFFFGGGFFGGCFGFGDD=>GGFFGFFFFF??FC<CB725BBF6>FFFFA?EG?FF?AFFAAB:FBF6@EFFF?B3(43236?89<BB?FBAA<
@M02996:162:000000000-B87FG:1:1101:13713:7384 1:N:0:TAGCGCTC+GTAAGGAG
CCTACGGGTGGCAGCAGTGGGGAATATTGGGCAATGGGCGAAAGCCTGACCCAGCGACGCCGCGTGAGGGAAGAAGGTCTTCGGATTGTAAACCTTAGTTGGCAGGGAAGAAGAAAGTGACGGTACCTGCAGAGAAAGCCACGGCTAACTACGTGCCAGCAGCCGCGGTAATACGTAGGTGGCGAGCGTTATCCGGATTTACTGGGTGTAAAGGGTGTGTAGGCGGGAAGGCAAGTCAGATGGGAAAACTATGGGCTCAACTCATAGCCTGCATTTGAAACTGTTTGTCTTTAGAGTCGGG
+
88ACC5>9:));=8=;;=6;;888CFFGGGGGGFCFGGGFC@CFGGGGGGGGGGFEFGGGGGGG7F=?FGGGGGGGFGGGGGCFCGG?FGGGGGGGCGGGGGGGEEG7<F,4AFDFDFCFGCGGFGGGGF=FFFGFFGGG8B8CFGCCEGCFEGCF*3;FFFGG>5;CE=EGGG54CFC<CFF>3):DCECFFFGDFGC=>7F=6D7>;7C+:6@CC3*9@GCDED*)4>3)(.(*.)**6:0).))4F2)742:::54)(92<AA<:06F?B<6+9))6)*<<:9(342.).)).9<>0-
@M02996:162:000000000-B87FG:1:1101:20500:7404 1:N:0:TAGCGCTC+GTAAGGAG
CCTACGGGCGGCAGCAGTGAGGAATATTGGACAATGGTCGGAAGACTGATCCAGCCATGCCGCGTGAAGGAAGAATGTCCTATGGATTGTAAACTTCTTTTGTACGGGAGCAATAAGGTGTATGCATACACCGATGAGAGTACCGTACGAATAAGCATCGGCTAACTCCGTGCCAGCAGCCGCGGTAATACGGAGGATGCGAGCGTTATCCGGATTTATTGGGTTTAAAGGGTGCGTAGGCGGAATGCCAAGTCAGCGGTGAAACGCACGCGCTTAAGCGGGTACCTGCCGTTGACACTGG
+
-8A=AB0151)8888;;<;;;;;CEFGGGGGGGGGGGGGGGGGGGGGGGGGGGGGGGGGGGGGGCEFGGGGGGGGGGGGGGFFGGDGGGGGGGGGGGGGGGGGGGFGGFGGG<FGGGDGGGGGGGGEEGFGGDGGGGGGDFGGGEFFEGEGGGGGGFGGGGGGEGGGGGGGGGFGGGGGGGGFFGGCDGGGDE>CEDG6FD>EDGGF>AFGGGFFGGFFFFCGGGFGGF?DFF?B)3?DG>79>>FFBGFF>AAA>>5D?978AA:3(0()43,>8=).,()(-54)4789(((2)88:5:
@M02996:162:000000000-B87FG:1:1101:13708:7407 1:N:0:TAGCGCTC+GTAAGGAG
CCTACGGGTGGCAGCAGTGGGGAATATTGGGCAATGGGCGAAAGCCTGACCCAGCGACGCCGCGTGAGGGAAGAAGGTCTTCGGATTGTAAACCTTAGTTGGCAGGGAAGAAGAAAGTGACGGTACCTGCAGAGAAAGCCACGGCTAACTACGTGCCAGCAGCCGCGGTAATACGTAGGTGGCGAGCGTTATCCGGATTTACTGGGTGTAAAGGGTGTGTAGGCGGGAAGGCAAGTCAGATGGGAAAACTATGGGCTCAACTCATAGCCTGCATTTGAAACTGTTTTTCTTGAGAGTCGGG
+
88BCCBA5:0)=======;;;888EFGGGGGGGGGGGGGGGGGGGGGGGGGGGGFFFGGGGGGGFGGGGGGGGGGGGGGGGGGGGGGGGGGGGGGG<FFGGGGGGGGDFEFFGGGCDGGGGGGGGGGGGGG8DBE@FGGGFGEDGGEGGGGGDFGGGFGGGGGGDGEDGGGGFGGGC;EGGGFF=DDGGGGGGFGGFGDFFGF4@5<:BFFCDF3CD9DGFGGFGF55>:DF??<FBDFGFC).4@F:FFFF<>?B(5*5:FAA<9A??>C:3AFC@<4-8@26<F?:796))52)0)-(-
@M02996:162:000000000-B87FG:1:1101:13727:7408 1:N:0:TAGCGCTC+GTAAGGAG
CCTACGAGTGGCAGCAGTGGGGAATATTGGGCAATGGGCGAAAGCCTGACCCAGCGACGCCGCGTGAGGGAAGAAGGTCTTCGGATTGTAAACCTTAGTTGGCAGGGAAGAAGAAAGTGACGGTACCTGCAGAGAAAGCCCCGGCTAACTACGTGCCAGCAGCCGCGGTAATACGTAGGTGGCGAGCGTTATCCGGATTTACTGGGTGTAAAGGGTGTGTAGGCGGGAAGGCAAGTCAGATGTGAACACTATGGGCTCAACTCATAGCCTGCATTTGAAACTGTTTTTCTTTAGAGTCGGG
+
88ACCB)18))==8====;==88@FFGGGGGGGGGGGGGGEEGFGGGGGGFGGFFGGGGGGGGGGGEGGGDFGFGGFGGGGGFEFFGDGFGGGGGG9FFFGGGFFCFGGD4E<E:F:FCGG7CF:FGGGGG<=>,@@DGG+B8FFE>C@CFG>FCFECFF8CDG*C7?ECEGFGGG9CEG,:FDEGGDGGGGGFGDBGCFCFGFGCFBF*:<CB)>92CC8CFG=BG57BDFBF?F<AF*6:6*59/6DA:F)316?FGBFFF2:<>?FAC?1<F764--)*-.6<BFBA))).).9<>B0
@M02996:162:000000000-B87FG:1:1101:20489:7419 1:N:0:TAGCGCTC+GTAAGGAG
CCTACGGGCGGCAGCAGTGAGGAATATTGGACAATGGTCGGAAGACTGATCCAGCCATGCCGCGTGAAGGAAGAATGTCCTATGGATTGTAAACTTCTTTTGTACGGGAGCAATAAGGTGTATGCATACACCGATGAGAGTACCGTACGAATAAGCATCGGCTAACTCCGTGCCAGCAGCCGCGGTAATACGGAGGATGCGAGCGTTATCCGGATTTATTGGGTTTAAAGGGTGCGTAGGCGGAATGCCAAGTCAGCGGTGAAACGCACGCGCTTAACGCGTGACCTGCCGTTGAAACTGG
+
88ACCF:5:))8888;;<;;;;;EFGGGGGGGGGGGGGGGGGGGGGGGGGGGGGGGGGGGGGGGFGGGGGGGGFGGFGGGGGGGGGGGGGGGFGGGGGGGGFGGGGGGGGGGGGGGGFGFFFGGGGE@FGGFGEGGGGGFGGGGCGGGCEDFFGGGGGGGGGGGGGGGGGGGGGGGGG6CGGFFGGDGCGG>E>GGEGDFGGGEGGEFFFGGGFFDG>GFFGGGG>?:A*:>BBB@:BF:<C>)3>F<<2:F>A92:EGF(),:A?>6879139B8@<FF9)((,4A13:;??14:682<:
@M02996:162:000000000-B87FG:1:1101:20511:7420 1:N:0:TAGCGCTC+GTAAGGAG
CCTACGCGCGGCAGCAGTGAGGAATATTGGACAATGGTCGGAAGACTGATCCAGCCATGCCGCGTGAAGGAAGAATGTCCTATGGATTGTAAACTTCTTTTGTACGGGAGCAATAAGGTGTATGCATACACCGATGAGAGTACCGTACGAATAAGCATCGGCTAACTCCGTGCCAGCAGCCGCGGTCATACGGAGGATGCGAGCGTTATCCGGATTTATTGGGTTTAAAGGGTGCTTAGGCGGAATTCCACGTCAGCGGTGCAACTCCCACCCTTAACCCGTTACCTGCCGTTGAAACTGG
+
8ACCCD))1))8888;;<;;;;;CFCFFFFGGGGGGGGGG>FGG8FFFGGGGGEGFACFFGEGEGG:7CCGGGFGGFGGGGGGFG,EFFGGGGFGGGGGGGEFEF+CCF+@DCF:,,AF8CFGAF<C9?,D<C+CB9D9FDEGGDF8CE+@EG9AE@DD:B=F+@DGGGDF7DG7FFFGGGGFFED49CFG6CB5C)7*2><55*:>3:AF=C3DGF<FDB?5CC57:5*:).4?*4)=*357)4)0.?)))((,(.*9,3)5-,())7(*(,450*))4(7((-44)43(-((,)14:<7
@M02996:162:000000000-B87FG:1:1101:25549:7427 1:N:0:TAGCGCTC+GTAAGGAG
CCTACGGGTGGCAGCAGTAGGGAGTTTTCGGCAATGGGGGAAACCCTGACCGAGCAACGCCGCGTGAATGATGAAGGTCTTCGGATTGTAAAGTTCTGTTATAAGGGAAGAATGATAGCTAGAGGAAATGCTAGTTGTTTGACGGTACCTTATTAGAAAGCCACGGCTAACTACGTGCCAGCAGCCGCGGTAATACGTAGGTGGCGAGCGTTATCCGGAATTATTGGGCGTAAAGAGTGAGCAGGCGGCATGATAAGTTTGAAGTGAAAGCGTGGGGCTTAACCCCATACAGCTCCGAAAA
+
8ACCCE=9>1)========<;8;8CFGGGGGGGGGGGGGGGGGGGGGGGGGGGGGGGGGGGGGGCFGGGGGGGFFGGGGGGGGGEEGGGGGFGGGGGGGGGGFGGGGGGGFFGGGGGGGGGGGGGGGGGGGGGGGDGFGGGGGGGEGGGGGGGGGGGGGGGGGGGGGGGGGGGGGGGGGGGGFFGGGGGGGGGFGGFGGFGGGFGGFFFDCE<=FGG>*CFEFFFF?FBFCEF06*:<FF<C<@(>>BGFFFA<4<BGGAFF<ADFFB=<C>FBEGF?;:?FA8:1?<::5>>DDBFF?F>
@M02996:162:000000000-B87FG:1:1101:25566:7432 1:N:0:TAGCGCTC+GTAAGGAG
CCTACGGGTGGCAGCAGTAGGGAGTTTTCGGCAATGGGGGAAACCCTGACCGAGCAACGCCGCGTGAATGATGAAGGTCTTCGGATTGTAAAGTTCTGTTATAAGGGAAGAATGATAGCTAGAGGAAATGCTAGTTGTTTGACGGTACCTTATTAGAAAGCCACGGCTAACTACGTGCCAGCAGCCGCGGTAATACGTAGGTGGCGAGCGTTATCCGGAATTATTGGGCGTAAAGAGTGAGCAGGCGGCATGATAAGTTTGAAGTGAAAGCGTGGGGCTTAACCCCATACAGCTCCGAAAA
+
8ACCCD8)=1)========<;8CBCFGGGGGGGGGGGGGGGGGGGGGGGGGGGFGEGGGGGGGGFGGGGGGGGGGGFGGGGGGGGGGGGGGFGGGGGGGGGGGGGGGGGGGGGGGGGGGGGGGGGGGGGGGGGGGGGGFGGGGGGGGGGGFGGGGGG:CGGGGGGGGGGGGGGGGGGGGGGGFFGGGGGGGGGFGGFGGFGGGFGGFFFFGGGFFGGFG<FGGGGFGGFFGFFFF@8460528?:@@>D>9>264<DGGFFFFFA?<AFAF><(7CDB>FFF>D<??B214<3405)(,,4
@M02996:162:000000000-B87FG:1:1101:21766:7433 1:N:0:TAGCGCTC+GTAAGGAG
CCTACGGGTGGCAGCAGTGGGGGATATTGCGCAATGGGGGAAACCCTGACGCAGCAACGCCGCGTGCAGGATGACGGCCTTCGGGTTGTAAACTGTTGTCGCAAGGGAAGAAACAAATGACGGTACCTTGTGAGAAAGCCACGGCTAACTACGTGCCAGCAGCCGCGGTAATACGTAGGTGGCAAGCGTTGTCCGGATTTACTGGGTGTAAAGGGCGCGTAGGCGGGATAGCAAGTCAGTCGTGAAATACCGGGGCTCAACTCCGGAGCTGCGATTGAAACTGTTATGCTGGGGTATCGGG
+
88ACC?5850);;======;;8@CCGGGGGGGGGGGGGGGGGGGGGGGGGGEGCFGGGGGGFFGFGGGGGGGGGGGGGGGGGGGGGGGGGGGGGGGGGGGGGGGGGGFFGGFGGGGGGGGGGGGGGFFGGFCFGGGGGGGGGGGGGCGGGGGDGGGDFGCCFGGFGEEGEGGFGGGGFG?CDAFGGGGGD3;FFGGFGDFGGFFFGFFDB>CGF@DD>D9):CFGE551FC@B4:FA<FC<D?EF)9>:A:@B(47(AC>BB>>?>49@(937(5/8244)96.-54)6<)((1(-)-34(
@M02996:162:000000000-B87FG:1:1101:21785:7439 1:N:0:TAGCGCTC+GTAAGGAG
CCTACGGGTGGCAGCAGTGGGGGATATTGCGCAATGGGGGAAACCCTGACGCAGCAACGCCGCGTGCAGGATGACGGCCTTCGGGTTGTAAACTGTTGTCGCAAGGGAAGAAACAAATGACGGTACCTTGTGAGAAAGCCACGGCTAACTACGTGCCAGCAGCCGCGGTAATACGTAGGTGGCAAGCGTTGTCCGGATTTACTGGGTGTAAAGGGCGCGTAGGCGGGATAGCAAGTCAGTCGTGAAATACCGGGGCTCAACTCCGGAGCTGCGATTGAAACTGTTATTCTTAAGTATCGGG
+
8ACCC>)0:))=;8=;===;;888CFGGGGGGGGGGGGGGGGGGGGGGGGGGGFGGGGGGGGGGGGGGGGGGGGGGGGGGGGGGGGGGGGGGGGGGGGGGGGG:FGGFGDGGGGGGFGGDFEGGGGGFFGFDCCFGGFGGCGGGGGCGGGGGGGGGGGGGGGGGGGDGGGGGGGGGGGGGFGFAEGFGGGDGGFGG@DGFGGGFGFFFDF*CFF:DGFGGFGGGGFGGFFFFF>?FFFF06>3.:3@<*<?E026>9>4>B44?:;(-.4>?9-5A876-8*4-:4>AB944:)669<:B1
@M02996:162:000000000-B87FG:1:1101:10504:7444 1:N:0:TAGCGCTC+GTAAGGAG
CCTACGGGGGGCTGCAGTTAGGAATATTCGTCAATGGGGGAAACCCTGAACGAGCAATGCCGCGTGAGTGATGAAGGTCTTATAGATTGTAAAACTCTGTTGTAGAGAAAGAAACCTTAAGATAGGAAATGATCTTAAGCTGACGGTACTCTACCAGAAAGCCCCGGCTAACTACGTGCCAGCAGCCGCGGTAATACGTAGGGGGCGAGCGTTATCCGGATTTATTGGGCGTAAAGCGTGTGTAGGCGGTTTGTTAAGTTTAAGATTAAAGCCCGGGGCTTAACCCCGGTTCGTCTTAAAA
+
8ACCCF)5:8)8888:::<<<::CFGGGGGGGGGGGGGGGGGGGGGGGGGGGGFGGGGGGGGGGFGGGGGGGGGGGFGGGGGGFFFGGGGGGGGGGGGGGGEGFGGGGGGGGGGGGGGGCFCGGFGGGGGGGGGGGGGGGGGFGGCGGGGGGGGGGGGGGFFGGGGDGGGGGGE6EFFGGGGFFGGGGGGGGEFGGFGF@GGGFGGF>>BGGGFFGGFGD>CFCCFFGFFGB>FBFABDD?C104*?9CBFBBFFFFGGFFFAB>>BFF9C<?BEGF99>6@AAF<B;144:>(4:>AB><
@M02996:162:000000000-B87FG:1:1101:6825:7470 1:N:0:TAGCGCTC+GTAAGGAG
CCTACGGGCGGCTGCAGTGGGGAATATTGCGCAATGGGCGAAAGCCTGACGCAGCGACGCCGCGTGAGGGATGAAGGTTTTCGGATCGTAAACCTCTGTCAGAAGGGAAGAACGTGCAGTGTGCTAATCAACATTGTATTGACGGTACCTTCAAAGGAAGCACCGGCTAACTCCGTGCCAGCAGCCGCGGTAATACGGAGGGTGCAAGCGTTAATCGGAATTACTGGGCGTAAAGCGCACGTAGGCTGTATTGTAAGTCAGGGGTGAAATCCCACGGCTCAAACGTGGAACTGCCCTTGAT
+
88ACC>D580)8888;;;;;;88BFFGGGGGGGGGGGGGGGGGGGGGGGGGGGFFGFGGGGGGG@:FGGGGGGGGGGGGGGGGGGGGGGGGGGGGGGGFGGGFGGGGGGGGGGGGGGGGGGGGGGGGGGFFGGGGGGGGGGGGGGGGGGGGGGGGGGGGGGGFGGGGGGGGGGGGGGGGGFCFFGGGGGGGCGFCCFGG3DGGFDGFFFFCGGFFGGF:DFGGFGFGGB>738?9B9>F<;>:>??F?CBAFBFFFFGGFFFB>FF?FB27::7:E>>4?B?-<?:34-55),243)445)
@M02996:162:000000000-B87FG:1:1101:6814:7485 1:N:0:TAGCGCTC+GTAAGGAG
CCTACGGGCGGCTGCAGTGGGGAATATTGCGCAATGGGCGAAAGCCTGACGCAGCGACGCCGCGTGAGGGATGAAGGTTTTCGGATCGTAAACCTCTGTCAGAAGGGAAGAACGTGCAGTGTGCTAATCAACATTGTATTGACGGTACCTTCAAAGGAAGCACCGGCTAACTCCGTGCCAGCAGCCGCGGTAATACGGAGGGTGCAAGCGTTAATCGGAATTACTGGGCGTAAAGCGCACGTAGGCTGTATTGTAAGTCAGGGGTGAAATCCCACGGCTCAACCGTGGAACTGCCCTTGAT
+
8ACCCBA5:))8888;;;;;;88CFGGGGGGGGGGGGGGGGGGGGGGGGGGGGFGGGGGGGGGGFGGGGGEFGGGGGGGGGGGGGDGGGGGGGGGGGGFGGGFGGGGGGGGGGGGGGGGGGGGGGGGGGG,@FGGGGFGGGGFFE*=EGGGGGGGD>EFGGGGGGGGGGGGGGGGGGGGGGGFFGGGGGEDEGFGGF79>GGGBEGFFFFDGGFFGGFCGFFGGGFG4?EGE?F<619ED>78@3?FFC<AF).69AFGBFFFF?FFF4<G?F?FG@>924FB?(4:>??:?<?B?4(4<)
@M02996:162:000000000-B87FG:1:1101:17283:7491 1:N:0:TAGCGCTC+GTAAGGAG
CCTACGGGAGGCTGCAGTGGGGAATATTGGACAATGGAGGAAACTCTGATCCAGCGACGCCGCGTGAGTGAAGAAGTATTTCGGTATGTAAAGCTCTTTAAGCAGGAAAGAAAATGACGGTACCTGCAGAATAAGCCCCGGCTAACTACGTGCCAGCAGCCGCGGTAATACGTAGGGGGCAAGCGTTATCCGGATTTACTGGGTGTAAAGGGAGCGTAGACGGCAATACAAGTCTGAAGTGAAAGCCCGTGTCTTAACTGCGGAACTGCTTTGGAAACCGTATAGCTAGAGTGTCGGAGAG
+
88BCCEA8))0=========;88BFFGGGGGGGGGGGFGGGGGGGGGGGFFGGECFFGGGGGGGFFFGGGGGGGGGFGGGGGGGGGGGGGGGGGGGGGGGGGGGGGCFGGGGGGGGGGGEGGGGGGGGGGGGGGGGGGGGGGGGGGGGGGGGGGGGGGFCFDGGGEGEGGGGGGGEBEEGEGFFGGDDGGGGGFGGFGGFFGD=CDFFFFFECDFGGFGC6EGGGFGGFFF?BDFFA<?:4C<FBFFFGFFFFFBF<EFDDD>FBF?DFFC><?FGFF:6?@<7)6<><236<4AB@>>08
@M02996:162:000000000-B87FG:1:1101:5668:7532 1:N:0:TAGCGCTC+GTAAGGAG
CCTACGGGTGGCTGCAGTGAGGAATATTGGTCAATGGGCGAGAGCCTGAACCAGCCAAGTCGCGTGAAGGATGAAGGTTCTATGGATTGTAAACTTCTTTTATTCGAGGGTAAAGTGAGGGTTGTGACCCTTATTGCAAGTATCGAATGAATAAGCATCGGCTAACTCCGTGCCAGCAGCCGCGGTAATACGGAGGATGCGAGCGTTATCCGGATTTATTGGGTTTAAAGGGTGCGTAGGCGGATAATTAAGTCAGCGTGCAAAGCGTGTGGCTCAACACTACCGAGCCGTTGAAACTGGG
+
88BCC>@500)====;===;;;;CFFEFGGGGGGGGGGGGGGGGGGGGGGFGGFFDFGGGFFCF@FGGFGFGGFCFGCFGGGGGGGGGGFFFGGGGGGGGGGGGGGGGEGEDFGGGGGGGGGGDGGGGGGGGGGGGGGFGGGGGGGGGGGGGGGGGGGGGGGDEGGGGGGGGDGGGGGG?EGFFGGGGG7>FGFGGFGGFDCEFEDFFFA@GGF>G6?GGFGG7C3<CCFGB@?;D:1:339>B;)9:FDFFAF<FFG*((0-63?B?>?GF?8FE67)(-9889(2363(,(3).*6<?(
@M02996:162:000000000-B87FG:1:1101:20597:7532 1:N:0:TAGCGCTC+GTAAGGAG
CCTACGGGAGGCTGCAGTCGAGGATCATTTGCAATGGGCGAAAGCCTGACAATGCGACGCTGCGTGGAGGATGAAGGCCTTCGGGTTGTAAACTCCTGTCATAAGGGAACAGGCGAGGGTACCCAACACGTACCTTAGTTGAGTGTACTTTAAGAGGAAGCGACGGCTAACTCTGTGCCAGCAGCCGCGGTAATACAGAGGTCGCAAGCGTTGTTCGGATTTACTGGGCGTAAAGGGCGCGTAGGCGGTCGCGTGTGTGGGATGTGAACTCTCCGGGCTCAACCCGGCAAGTGCGTCCCAA
+
8ACCCD08:))=========8888EFDGGGGGGGGGGGGGGGGGGGGGGGEFGFGGCFGGGGGGGGGGGGGGGFGGGGGGGGFGGGG7CEGGGGGGGGFFEGGGGGGGGGGC?FCCDGGGEFGGGGEEGCF@FFGG9CFGGFFFFGGGGGGC@FGEG6CGGD>GCG>EECFFG97=FGFGFGFFFGGGDGG*;F?G67C4CDFBE3BDFBGGGFFFDF3DEGCFGFGGFFD)81:*16:D9D(0:FD0DBFF;>11(22:65814<AA*):.8?@GD9(()1(83(3(36,:A<915(().
@M02996:162:000000000-B87FG:1:1101:5686:7535 1:N:0:TAGCGCTC+GTAAGGAG
CCTACGGGTGGCTGCAGTGAGGAATATTGGTCAATGGGCGAGAGCCTGAACCAGCCAAGTCGCGTGAAGGATGAAGGTTCTATGGATTGTAAACTTCTTTTATTCGAGGGTAAAGTGAGGGTTGTGACCCTTATTGCAAGTATCGAATGAATAAGCATCGGCTAACTCCGTGCCAGCAGCCGCGGTAATACGGAGGATGCGAGCGTTATCCGGATTTATTGGGTTTAAAGGGTGCGTAGGCGGATAATTAAGTCAGCGGTAAAAGCGTGTGGCTCAACCATACCGAGCCGTTGAAACTGGT
+
8ACCCEF=>))====;===;;;;CEFGGGGGGGGGGGGGGGGGGGGGGGGGGGGGGGGGGGGGECFGGGGGGGGGGGGGGGGGGGGGGGGGGGGGGGGGGGGGGGGGGGGGGGGGGGGGGGGGGGGGGGGGGGGGGGGGGGGGGGGGGGGGGGGGGGGGGGGGGGGGGGGGGGGGGGGGGGGFFGGGGGGGGGFGGFGGFGGGEGGFFFFGGGFFGGFGGFGGGGEGGEFGF@DD>14D5<DB>3@7:CD<FFABFFGGFFFFFFFBBFFGFFBFGF?7<??B?BBBB9;8?BFF9=>4.-
@M02996:162:000000000-B87FG:1:1101:25150:7542 1:N:0:TAGCGCTC+GTAAGGAG
CCTACGGGAGGCTGCAGTGAGGAATATTGGTCAATGGGCGGAAGCCTGAACCAGCCATGCCGCGTGAAGGAAGACGGCCCTATGGGTTGTAAACTTCTTTTGTAGTGGAGCAATAAGGTCTACGTGTAGATCGATGAGAGTACATTACGAATAAGCATCGGCTAACTCCGTGCCAGCAGCCGCGGTAATACGGAGGATGCAAGCGTTATCCGGATTTATTGGGTTTAAAGGGTGCGTAGGCTGTCTGGTAAGTCAGGGGTGAAAGCCCAGTGCTCAACACTGGAACTGCCTTTGATA
+
8ACCCF>:)1)==========;;;CEFFGGGGGGGGGGGGGGGGGGGGGGFGFFF@FGGGFGGGGGGGGGGGGGGEGGGGGGGGGGGGGGGGGGGGGFGGGGGFGGGGAFGGGFGGGGGGGGGGGGGGGGGGG7@9FGGGGDGGGEGGGFGGGFGGGGGGGGGGGGGGGC:7DGGGGGGGGGFFGGGGGGGGGDG5>FFFCGC5:CEFFFGGGABGFEGGFGGGEDEF)=>D??:@:?3D>CB<79FBF><=4<AFFCC:>FBA>(4?F:28ABFGF??6>??0(4>?<?74AFAA/
@M02996:162:000000000-B87FG:1:1101:25132:7545 1:N:0:TAGCGCTC+GTAAGGAG
CCTACGGGAGGCTGCAGTGAGGAATATTGGTCAATGGGCGGAAGCCTGAACCAGCCATGCCGCGTGAAGGAAGACGGCCCTATGGGTTGTAAACTTCTTTTGTAGTGGAGCAATAAGGTCTACGTGTAGATCGATGAGAGTACATTACGAATAAGCATCGGCTAACTCCGTGCCAGCAGCCGCGGTAATACGGAGGATGCAAGCGTTATCCGGATTTATTGGGTTTAAAGGGTGCGTAGGCTGTCTGGTAAGTCAGGGGTGAAAGCCCAGTGCTCAACACTGGAACTGCCTTTGATA
+
8ACCCD@=>11==========;;CFFGGGGGGGGGGGGGGGGGGGGGGGGGGGGGGGGGGGGGGGGGFGGGFGGGGGGGGGGGGGGGGGGGGGFGGGGGGGGGGGGGGGGGGGGGGGGGGFGGGGGGFGGGGGGGG;D;EFGF<DFFGGGGGDFFADDFFEDGGGGGGGEG6?FEFFFFGGGE9EGDGGFGGCDGG>FGFGFC>EGE:ACFGGFF<FCGGFFGGG>C7AFGB??BF?BDD8C<7<=63F2466466?5DB25>FFFF<58C?B9FCF<FFFF07>>77285A2)5:0
@M02996:162:000000000-B87FG:1:1101:7807:7571 1:N:0:TAGCGCTC+GTAAGGAG
CCTACGGGTGGCTGCAGTGAGGAATATTGGTCAATGGACGGAAGTCTGAACCAGCCATGCCGCGTGAAGGAAGAAGGCCCTATGGGTCGTAAACTTCTTTTGTGGTGGAGCAATAAGTCGTACGTGTAGGGCGATGAGAGTACATCACGAATAAGCATCGGCTAACTCTGTGCCAGCAGCCGCGGTAATACGGAGGATGCAAGCGTTATCCGGATTTATTGGGCTTAAAGGGTGCGCAGGGGGGGGGGTAAGTCAGCGGTGGAAGGCGACGGCGCAACCGGAGCAGTGCCGTTGATACGGG
+
8ACCCBFA=0)=6=====;;;;;;CFGGF-;FFGGGGEFF+CFCEGGGGF-CFFE,E,EFGGGGFGG7,CF,,CFG<BA,A4CFDAG,+4EFCFG,5<FB,A,4BFG:DF,AF,45,9C+AFG@FGD,,,+6@CECE,3DD,6ECD,8>=+8@FFG=E6+@C+3><,<,,35+@@C6,@F,9AAGG9CG7C5?E5*0**6*+<)=8)85A+:3):7D?@;+?C*==++)1*88((817B)(1(.().(1(,1:4)5):)-(),48:1;51/(4():;>,-()(-,(64-)-4(--)*.(-4
@M02996:162:000000000-B87FG:1:1101:26825:7594 1:N:0:TAGCGCTC+GTAAGGAG
CCTACGGGAGGCAGCAGTGAGGAATATTGGTCAATGGACGGAAGTCTGAACCAGCCATGCCGCGTGAAGGAAGAATGCCCTATGGGTTGTAAACTTCTTTTGCCACAGAGTAATAAGGGTCGTGCGCGGCCTGATGAGAGTATGTGGCGAATAAGCATCGGCTAACTCCGTGCCAGCAGCCGCGGTCATACGGAGGATGCAAGCGTTATCCGGATTTATTGGGTTTAAAGGGTGCGTAGGCGGACGCGTAAGTCAGCGGTGAAATATCCCGGCTCAACCGGGAGGCTGCCGTTGCTCCTG
+
88BCCE8)11)=88=;====;;;EFEGGGGGGGGGGGGGGGGGGGGGGGGGGGGGGGGGGGGGGGGGGGGGGGGGGGGGGGGGGGGGGGGGGGGGGGGGGGFGGGGGGGGGFAFGGGGGGGGGGGCCFGGGGGFGCFGFGGGGGGGGGGGGGGGGGGGGCEGGEGGGGGGGCGGGDFGGGGGF>EG)?CCFCEFGGEGGFGGGFGGF54AGGDE3DFFGGFGGGE56CBFFEF(3710@>2140(8:9<;6><<<AF=D:BFB49-)6/.9267B69<(31)444(46?F7?:(()*.50
@M02996:162:000000000-B87FG:1:1101:26845:7597 1:N:0:TAGCGCTC+GTAAGGAG
CCTACGGGAGGCAGCAGTGAGGAATATTGGTCAATGGACGGAAGTCTGAACCAGCCATGCCGCGTGAAGGAAGAATGCCCTATGGGTTGTAAACTTCTTTTGCCACAGAGTAATAAGGGTCGTGCGCGGCCTGATGAGAGTATGTGGCGAATAAGCATCGGCTAACTCCGTGCCAGCAGCCGCGGTAATACGGAGGATGCAAGCGTTATCCGGATTTATTGGGTTTAAAGGGTGCGTAGGCGGACGCGTAAGTCAGCGGTGAAATATCCCGGCTCAACCGGGAGGCTGCCGTTGATACTGG
+
8ACCCE=:)1)=8==;====;;;CFFGGGGGGGGGGGGGGGGGGGGGGGGGGGGFFGGGGGGGGFGGGGGGGGGGGGGGGGGGGGGGGGGGGGGGGGGGGGGGGGGGFGGFGGGFGGGGGGGGGGGGGGGGGGFGGGGGGGGGGGGGGGGGGGGGGGCGGGGGGGGGGGGGGGGGGGGGGGGBDGGGGGGGGGFGGFGGFGGGFGGFBFFGGGFFGGFGGFGGGGFGGFFGEBFFDBFFG<DFE>E:>CBFF<<BFBEG?FFBAAFAAF7D>B9DFF<BBBF;>0(.(,442:6:28<92)
@M02996:162:000000000-B87FG:1:1101:9355:7603 1:N:0:TAGCGCTC+GTAAGGAG
CCTACGGGTGGCAGCAGTGGGGAATATTGCACAATGGGCGCAAGCCTGATGCAGCGATGCCGCGTGAGGGAAGAAGGTTTTCGGATTGTAAACCTCTGTCAACAGGGACGAAGAAGACGGTACCTGTGAAGGAAGCTCCGGCTAACTACGTGCCAGCAGCCGCGGTAATACGTAGGGAGCAAGCGTTATCCGGAATTACTGGGTGTAAAGGGAGTGTAGGCGGGACTGTAAGTCAGATGTGAAATATACCGGCTCAACTGGTAGACTGCATTTGAAACTGCGGTTCTTGCGTGAAGTAGAG
+
88ABCB=):0)==8=;;==;;88BFGGGGGGGGGFGGGGGGGGGGGGGGGGGGFCF@FGGGGGGFGGGGCGGGGGGGFGGGGGGGEGGGGGGGGGGGGFGGGGGGGGFGGGGGEGGGGGEGDFGGGGGCFAFFFFGGGGGGGE:FFGDGEGDFFGGGGGGGDGEGGGGGFC?FDD?CCEEFCFFEGGDGGGGEDGGF7DFGG5=EGFFFFG5*.8DGFGDFGG3=>EF<FFFAFFFAFF060616174FA<366:>BGF?FF:AFAF:02>AFFFFFBD<<F9<1:24))49?(1)1).-6
@M02996:162:000000000-B87FG:1:1101:6976:7605 1:N:0:TAGCGCTC+GTAAGGAG
CCTACGGGTGGCAGCAGTGGGGAATATTGCACAATGGGCGCAAGCCTGATGCAGCAACGCCGCGTGAGGGAAGACGGTCTTCGGATTGTAAACCTTTGTCTTTGGTGAAGAAGAAAGTGACGGTAGCCAAGGAGGAAGCCACGGCTAACTACGTGCCAGCAGCCGCGGTAATACGTAGGTGGCAAGCGTTGTCCGGAATTACTGGGTGTAAAGGGAGCGCAGGCGGGACAGCAAGTTGGATGTGAAATACCGAGGCTTAACCACGGAGCTGCATCCAAAACTGTTGTTCTTGAGTGAAGTG
+
8ACCCFFA>))========;;88BFGGGGGGGGGGGGGGGGGGGGGGGGGGGGGGGGGGGGGGGGGGGGGGGGGGGGGGGGGGGGGGGGGGGGGGFGFFGGGGGGGGGGGGGGGGGGGGGGGGGGGGGGCGGFGGGGGGGGGGGGGGGGGGGGGGGGGGGGGGGGGDGGGGGGGGGGGGGFCFFGGGGGGGGGFGG:8FFGGGFGG).:FF9FFFCDBGD:EGGGD:99FGFF:B@<BF42C?BAFFD?<?EB09307FFBFFFFFF9@:F?>262).6:??AADAFFF<2)-4<7@2::)
@M02996:162:000000000-B87FG:1:1101:11305:7632 1:N:0:TAGCGCTC+GTAAGGAG
CCTACGGGCGGCAGCAGTGGGGAATATTGGGCAATGGGCGCAAGCCTGACCCAGCAACGCCGCGTGAAGGAAGAAGGTCTTCGGATTGTAAACTTTTGTTGTCAGCGAAGAAAAAGGACAGTAACTGACGAGGAAGCCCCGGCTAACTACGTGCCAGCAGCCGCGGTAATACGTAGGGGGCAAGCGTTGTCCGGAATTACTGGGCGTAAAGGGCGCGTAGGCGGCATATTAAGTTAGATGTGAAATCCCCGGGCTTAACCTGGGTGTTGCATTTAAAACTGATAAGCTTGAGTGCAGGAGG
+
88CCCB=5)1)8888;;<;;;888FFGGGGGGGGGGGGGGGGGGGGGGGGGGGFGFFGGGGGGGFGGGGGGGGGGGFGGGGGGGFGGGGGGGGGGGGGGGGGGGGGGGGGGGGGGGGGGGCGFFGGGFFCECEGGGGGGGGGGGGGGGGGGGGGGGGGGGGGGGGGGGGGGGGFGGGGGGGGFFGGGDGGGFGDGGFGDFGGGFGDFFFFGGDB>DGFGGFFE:CDGGFFGF>ADF<<FG>CA?AFFFGF;>;>9B?EGBFFBBFFFFFFDADFFGFAF>A7ABBAA<<:,5674<B:1:(
@M02996:162:000000000-B87FG:1:1101:15173:7636 1:N:0:TAGCGCTC+GTAAGGAG
CCTACGGCGGGGCAGCAGTGAGGAATATTGGTCAATGGGCGAGAGCCTGAACCAGCCAAGTAGCGTGAAGGAAGACTGCCCTATGGGTTGTAAACTTCTTTTGTGCGGGGGTAAAGTGGTCCACGCGTGGTCCATTGCAAGTACCGTACGACTAAGCATCGGCTAACTCCGTGCCAGCAGCCGCGGTAATACGGAGGATGCGAGCGTTATCCGGCTTTATTGGTTTTAAAGGGAGCGTAGGCGGGCGATTAGTTCAGCGGTTAAATAGTGTGGCTCAACCATGCCTTGCCGTTGATACTGG
+
88BCCEF)8>088888;;<::FFCEFFGGGFGGGGGGGGGGG:FGGGGGGGGGC=FG<FFGGGFGGGGFFGGGFFGGGFGGG<FGGGGGGGGGGGGGGGGGGCGGGGGGG7FFCGGGGFGGGGGGGEGGGFFG>FGFGG,?FEGGGGGGGG*BFGFGGGFGDGGGCCGGGGGFEFFCGFGGGFFGGGGDGCGGFCGDGGFGC:>EDB>7@FFGD)1C7CG?CC*:>7::9DF<?(71;:7(99)4<<;D:?*.)46<FGBFBFF29>A=9C9065<=?F:06):>BA?FB9<0((.*.69:
@M02996:162:000000000-B87FG:1:1101:16941:7640 1:N:0:TAGCGCTC+GTAAGGAG
CCTACGGGTGGCTGCAGTAAGGGATATTGGTCAATGGGGGTTACCCTGAACCAGCCATGCCGCGTGAGGGAAGAAGGCCCTACGGGTCGCAGACCTCTTTTGCCGGGGGATAACGCGCGCCACGTGTGGCGCGGTGAAGGTACCCGGAGAATAAGCATCGGCTAACTCCGTGCCAGCAGCCGCGGTAATACGGAGGATGCGAGCGTTATCCGGATTTATTGGGTTTAAAGGGTGCGCAGGCGGGGTGTTAAGTCAGCGGTGAAAGTCGACGGCTCAACCGGAGCAGTGCCGTTGATACTGG
+
88ACCE=))00===8;====<CEEFGGGGGGGGGGGGGGGGGGGGGGGGGGGGFFFGGGGGGGGGGGGGGGFGGGGGGGGGGGGGGGGGGGGGGGGGGGGGGGGGEGGGGGGFGFGGGGGGGGGGCF@FGDGGGGGGGGGGGGGGGGGEGGGFGGGGGGGGGGGCGGGGGGGGGGGGGGGFGFDGGGGGGGDEBEGFD*4>DE>EGE5FFCCCBFGGBFFFGGDG@FGFFF:38?B>>B<;D>BB7<9<49=4<>B:GG?BFDAA).4)4CBB6DF??BFFD;>?(-(6.-432-)*6498
@M02996:162:000000000-B87FG:1:1101:11401:7660 1:N:0:TAGCGCTC+GTAAGGAG
CCTACGGGTGGCAGCAGTGAGGAATATTGGTCAATGGGCGAGAGCCTGAACCAGCCAAGTAGCGTGAAGGAAGACTGCCCTATGGGTTGTAAACTTCTTTTGTGCGGGGGTAAAGTGGTCCACGCGTGGTCCATTGCAAGTACCGTACGAATAAGCATCGGCTAACTCCGTGCCAGCAGCCGCGGTAATACGGAGGATGCGAGCGTTATCCGGATTTATTGGGTTTAAAGGGAGCGTAGGCGGGCGATTAAGTCAGCGGTTAAATAGTGTGGCTCAACCATGCCTTGCCGTTGATACTGGT
+
88CCCA>980)====;===;;;;CFFGGGGGGGGGGGGGGGGGGGGGGGGGGGGGGGGGGGGGGGGGGGGGGGGGGGGGGGGGGGGGGGGGGGGGGGGFGGGGCEGGGGDGGGFGGGGGGGGGGGFEFFGGGGGGGGGGGGGGGGGFGGGGGGGGGGGGGGGGGGGGGGGGGGGGGGGGGGGFFGGGGGGGGGFGGFGGFGGGFGGFFFFGGGFFGGAGGFGGGGFGGFFGF?<9:><F><>>79B<6DFAFF>>AFEGFFFFFFFDFFFGF<<?E@7?BFFBD<>B?F>:<:?A<FBA:.
@M02996:162:000000000-B87FG:1:1101:19167:7665 1:N:0:TAGCGCTC+GTAAGGAG
CCTACGGGTGGCAGCAGTGAGGAATATTGGACAATGGATGGAAGTCTGATCCAGCCATGCCGCGTGAAGGATTGATGCCCTACGGGTTTTGAACTTCTTTTGTACGGGGGCAATAAGGGCCACGCGTGGTCCGATGAGAGTACCGTACGAATAAGCATCGGCTAACTCCGTGCCAGCAGCCGCGGTAATACGGAGGATGCGAGCGTTATCCGGATTTATTGGGTTTAAAGGGTGCGTAGGCGGCTTGCCAAGTCAGCGGTGAAATCCGGGCGCCCAACGCCGGAACTGCCGTTGAAACTGG
+
8ACCCD8):0);;=====;;;;;CFGGGGGGGGGGGGGGGGGGGGGGGGFGFFFFGGGGGGGGGFGGGGGGGGFEGFGGGGGGGGDFGGGGDFGGGGGGGGDGFFCECFDGGDGFFFGGGEGGGGGE:7FGGD=C8DCFGGGGGGGCBEGGGFGGGGGGGGGGGEFGGGGGDDFGFGGGFGGDBCDC<FGGCCEGG);7AGD*>EGFFFFCCC)87C9FGFCFGC:CDBFF:BF?5:?D3894>B@52>>)7AA9A:EDFFF<4)5:>30/199@8>4-438629632)44(-(32@7)42
@M02996:162:000000000-B87FG:1:1101:14436:7679 1:N:0:TAGCGCTC+GTAAGGAG
CCTACGGGTGGCAGCAGTGGGGAATATTGGGCAATGGGCGAAAGCCTGACCCAGCAACGCCGCGTGAAGGAAGAAGGTCTTCGGATTGTAAACTTCTTTTATGAGGGACGAAGGACGTGACGGTACCTCATGAATAAGCCACGGCTAACTACGTGCCAGCAGCCGCGGTAATACGTAGGTGGCAAGCGTTATCCGGATTTACTGGGTGTAAAGGGCGCGTAGGCGGGGATGCAAGTCAGATGTGAAATCTATGGGCTTAACCCATAAACTGCATTTGAAACTGTATCTCTTGAGTGCTGGG
+
88CCCD>5=0)========;;888CFGGGGGGGGGGGGGGGGGGGGGGGGGGGFFGGGGGGGGGFGGGGGGGGGGGCGGGGGGGGGGGGGGGGGGGGGGGGGEFGGGGGGGECEFGGG7FFGGGFGGGGFFDFBFFGGGG8ECDFGGGGGGGGGGGGGGGGCGGEGEGGGEGCFGGGGGGGGFFCGGGGGDGFFGE>GGFGGGFGGFFFFGGF=5DGFGGFGGGGFGGFDGFFFAF<<F>>><6>6@<CBFFFBBFFGF<BF6:B?FAFADBFFFEFAAFAF<<BBA)5::<44AFB>B?(
@M02996:162:000000000-B87FG:1:1101:19998:7685 1:N:0:TAGCGCTC+GTAAGGAG
CCTACGGGAGGCAGCAGTGAGGAATATTGGTCAATGGGCGAGAGCCTGAACCAGCCAAGTAGCGTGCACGAAGACTGCCCTCTGGGTTGTAAAGTGCTTTAGTATGGGAATAAAGTGAGGGACGTGTCCCTTTTTGTATGTACCATAAGAATAAGGACCGGCTAATTCCGTGCCAGCAGCCGCGGTAATACGGAAGGTCCAGGCGTTATCCGGATTTATTGGGTTTAAAGGGAGCGTAGGCGGATTATCAAGTCAGTGGTAAAATCGTGTGGCCCAACCATACCTCGCCATTGAACCTGTT
+
88CCCE1:=)0=========;;;;FEFGGGGGGGGGGGGGGGGGGGGGGGGGGGGGGGGGGGGGGGGGGGGGGGGGGGGGFGGGGGGGGGFGGGGGGGFGGGGGGGGGAFFGFEFGDFFFGGFGGEGGGGGGGGGGGGGFFGGGDGFFGFGGGGGDFGGGGCCE@EFGGGGEDGGGGGDFCDEFGGDGGGGFG5?C*ACFFA?FGGFFFFFEGFFGGEGGFGGGGEFC;CCB(;;:2;@<29;)476A>4<FDFA>>9>44*6AD?085:C6:2F:32?:46216424(,155<F))33)6
@M02996:162:000000000-B87FG:1:1101:20012:7703 1:N:0:TAGCGCTC+GTAAGGAG
CCTACGGGAGGCAGCAGTGAGGAATATTGGTCAATGGGCGAGAGCCTGAACCAGCCAAGTAGCGTGCACGAAGACTGCCCTCTGGGTTGTAAAGTGCTTTAGTATGGGAATAAAGTGAGGGACGTGTCCCTTTTTGTATGTACCATAAGAATAAGGACCGGCTAATTCCGTGCCAGCAGCCGCGGTAATACGGAAGGTCCAGGCGTTATCCGGATTTATTGGGTTTAAAGGGAGCGTAGGCGGATTATCAAGTCAGTGGTAAAATCGTGTGGCCCAACCATACCTCGCCATTGAAACTGTT
+
8ACCCB==>))===8;====;;;;CCFGGGGGGGGGGGGGGGFFGGGGGGGGGFGGGGGGGGGGGGGGGGGGGGGGGGGGGGGGGGGGGGGGGGFGGGGGGCGGGEFF<FGGGGGGGGGG7:DFG:EGGGGGGGGGGGGFFFGFAEGFCFFGGGGFGGGGGGG8DFGGGGGCCGAFGGGGFDEFGGCDGGFFEBEG>CDFGCG>GGF;FCGDGAFGGFGGFGGG5>67;CGF6;>33@>*.9904>44C<AFBFA9:7<A<@>FBF:<)3*3:17;>:<28=?7)53-(-464A261).6:
@M02996:162:000000000-B87FG:1:1101:7361:7736 1:N:0:TAGCGCTC+GTAAGGAG
CCTACGGGCGGCAGCAGTGAGGAATATTGGACAATGGATGGAAGTCTGATCCAGCCATGCCGCGTGAAGGATTGATGCCCTACGGGTTTTGAACTTCTTTTGTACGGGGGCAATAAGGGCCACGCGTGGTCCGATGAGAGTACCGTACGAATAAGCATCGGCTAACTCCGTGCCAGCAGCCGCGGTAATACGGAGGATGCGAGCGTTATCCGGATTTATTGGGTTTAAAGGGTGCGTAGGCGGCTTGCCAAGGCAGCGGTGAAATCCGGGCGCCCAACGCCGGACCTGCCGTTGAAACTGG
+
88BCC>D5:))8888;;<;;;;;CFFGGGGGGGGGGGGGGGGGGGGGGGGGGGGGGGGGGGGGGGGGGGGGGG,CFFGGGGGGGGG@CEGFEGGGGGGGGGGGCFGFGEFFGGFCADFCEFGGGGGE+FGGG>FGGGGDFGGGGEG:CGGGGGGGGGFGGEG5*FCFGGGGFGGCFGGGGGGFFGGDGGGGGGDGGFGGFGDGDGGFEFFFE<B:DGFGG*<FG=5E*66>>?<:D?B:75DBBBE><C9>5((32<GG:>><>F<2>0,1492>5<:143)9>((.,,,,(,2:4=4.<:
@M02996:162:000000000-B87FG:1:1101:7342:7741 1:N:0:TAGCGCTC+GTAAGGAG
CCTACGGGCGGCAGCAGTGAGGAATATTGGACAATGGATGGAAGTCTGATCCAGCCATGCCGCGTGAAGGATTGATGCCCTACGGGTTTTGAACTTCTTTTGTACGGGGGCAATAAGGGCCACGCGTGGTCCGATGAGAGTACCGTACGAATAAGCATCGGCTAACTCCGTGCCAGCAGCCGCGGTAATACGGAGGATGCGAGCGTTATCCGGATTTATTGGGTTTAAAGGGTGCGTAGGCGGCTTGCCAAGTCAGCGGTGAAATCCTGGCGCCCAACGCCGGAACTGCCGTTGAAACTGG
+
ACCCCDD081)8888;;<;;;;;CCFGGGGGGGGGGGGGGGGGGGGGGGGGGGGGGFGGGGGGEFGEGGGGGGGGGFG8FGGGGGGF@GGGGGFCGFFFGGGGGGGGGGGGEGGGGGGGGG7+@FGGEGGGGECCGC8BDFFGGEFGCEGGGGGGGGGGCGC;CBFGGGGGGGFGGGDCFGGFFGDGGFGGFEBGGFGGFDCGFGDEEFFGCD>DDF9:>BFGCE><FFFC>?F<7:<DD7CB)-5<1C>?F4446):<:0)<)628)9>C;BFFGF:416B9(46)).89<1284BA:9>
@M02996:162:000000000-B87FG:1:1101:3008:7751 1:N:0:TAGCGCTC+GTAAGGAG
CCTACGGGTGGCAGCAGTGAGGAATATTGGACAATGGATGGAAGTCTGATCCAGCCATGCCGCGTGAAGGATAGATGCCCTACGGGTTTTGAACTTCTTTTGTACGGGGGCAATAAGGTCCACGGGTGGACCGATGAGAGTACCGTACGAATAAGCATCGGCTAACTCCGTGCCAGCAGCCGCGGTAATACGGAGGATGCGAGCGTTATCCGGATTTACTGGGTGTAAAGGGAGCGTAGGCGGGTGACCAAGGTGGATGTGAAATGTCGGGGCTTAACCCCGGAACTGCATCCAAAA
+
88ACC?AA@0);===;===;;;;CFFGGGGGGGGGGGGGGGGGGGGGGGGGGGFFGFGGGGEFFGGGGGGGGGGGGGGFGGGGGGGGEEGFCEGGGGGGGGGGGGGG>F>FGGDGFGGGCGGGEGGGGGGFGE@CEAFFGGFFGGGGGGCEFGEFGGGGGEGGEDFEGGEGGGGGGGFGGGDFFCGDGGGGGGEGGFGGFG<EEGGFFFFFGGFFGF2;C=C=>E>G>A?GFBFBF>07D>7>D>>),>:(.(.5:19*(:?ADF<<4.2>>9;FGF<2:<>66>9?F3).680760
@M02996:162:000000000-B87FG:1:1101:7346:7758 1:N:0:TAGCGCTC+GTAAGGAG
CCTACGGGCGGCAGCAGTGAGGAATATTGGACAATGGATGGAAGTCTGATCCAGCCATGCCGCGTGAAGGATTGATGCCCTACGGGTTTTGAACTTCTTTTGTACGGGGGCAATAAGGGCCACGCGTGGTCCGATGAGAGTACCGTTCGAATAAGCATCGGCTAACTCCGTGCCAGCAGCCGCGGTAATACGGAGGATGCGAGCGTTATCCGGATTTATTGGGTTTAAAGGGTGCGTAGGCGGCTTGCCACGTCAGCGGTGAAATCCGGGCGCCCAACGCCGGAACTGCCGTTGACACTGG
+
8ACCCAA):))8888;;<;;;;;CFFGGFFGGGGGGGFAFGGGG<FGGGAGGGGGGGGFFGGGGGGDFGGGFF,CCGFDFGG8FEGGC:FEGGGGGGFFGGGFEFGCDCCFGFFGFG=BFFGGGGEE<CFGGG7CEGGDGGGGGFG*,3DGGGGGGGGGGGGGGGGGGGGEGGGGGGCCGGGFFCG<DGGF8CA==:FGF>CGFGGF@@?FEDF>DGFGGFGGGD<E::=F::<BFF<@D89(>>B51CA)8<:14?G:?BFB>)<:()4966(88FB,4(.((42:>?76<((,)=8),(
@M02996:162:000000000-B87FG:1:1101:8339:7759 1:N:0:TAGCGCTC+GTAAGGAG
CCTACGGGAGGCTGCAGTCGAGGATCATTTGCAATGGGCGAAAGCCTGACAATGCGACGCTGCGTGGAGGATGAAGGCCTTCGGGTTGTAAACTCCTGTCATAAGGGAACAGGCGAGGGTACCCAATACGTACCTGAGTTGAGTGTACTTTAAGAGGAAGCGACGGCTAACTCTGTGCCAGCAGCCGCGGTAATACAGAGGTCGCAAGCGTTGTTCGGATTTACTGGGCGTAAAGGGCGCGTAGGCGGCATTGCGTGTCACGTGTGAAATCTCCGGGCTCAACCCGGAAAGTGCGCTTGAA
+
8ACCC>D>00)====;====88@FGGGGGGGGFGGGGGGGGGGGGGGFGGGFGFFGFFGGGGGGFEGDGGGGGFGGGGGGGGGGGGGGGG5FFGGGGGBFGGGFGGFGGFGGGGGDGGGFCFGGGGGGGGGGGGGGFDEGGGGEFFFGFFG@>FGFFF6CEDCEDEGG>7DGGFGGCGC,=7AAC7/?DGC*3@FGFG70*;*8C<).5)8CDFFGG07CBF7CF@E*3.93:1968:@G494@06),/34FD<64(:9<)7(.5<A984:A<A5>791:?6(8219,-(.)..79881(,
@M02996:162:000000000-B87FG:1:1101:2992:7762 1:N:0:TAGCGCTC+GTAAGGAG
CCTACGGGTGGCAGCAGTGAGGAATATTGGACAATGGATGGAAGTCTGATCCAGCCATGCCGCGTGAAGGATAGATGCCCTACGGGTTTTGAACTTCTTTTGTACGGGGGCAATAAGGTCCACGGGTGGACCGATGAGAGTACCGTACGAATAAGCATCGGCTAACTCCGTGCCAGCAGCCGCGGTAATACGGAGGATGCGAGCGTTATCCGGATTTAATGGGTGTAACGGGAGCGTTGGCGGGTGACCAAGTTGGATGTGAAATGTCGGGGCTTAACCCCGGCACTGCATCCAAAA
+
8ABC@A@5:));;8=;=<=;;CCCEFFFGGGGGGGGGGGGGFGGGGGGGGCFFFFFFFGGFCCC@FFFFGGGGGGGGDFGGGGGGG@FCFF:C?FGGGGGGGGAEGGEGGGGGGGGGGGGFAFGFEGFFGGDCFEG9DEGFG>FFFGGGGGGCFGGGGGGEGG8CDGGFGGGDGGG5,7=6C?AEDG<FGGGG>EE3;F;7:EAGGFDFFGD90.>DA*:9EGFG><C)73:199>3(.92)4>BFF2*,:F24>?)<77<94)6466895;(4)389)3-77((((()).)48)6)
@M02996:162:000000000-B87FG:1:1101:3009:7768 1:N:0:TAGCGCTC+GTAAGGAG
CCTACGGGTGGCAGCAGTGAGGAATATTGGACAATGGATGGAAGTCTGATCCAGCCATGCCGCGTGAAGGATAGATGCCCTACGGGTTTTGAACTTCTTTTGTACGGGGGCAATAAGGTCCACGGGTGGACCGATGAGAGTACCGTACGAATAAGCATCGGCTAACTCCGTGCCAGCAGCCGCGGTAATACGGAGGATGCGAGCGTTATCCGGATTTACTGGGTGTAAAGGGAGCGTAGGCGGGTGACCAAGTTGGATGTGAAATGTCGGGGCTTAACCCCGGAACTGCATCCAAAA
+
8ACCCAAA:));===;=<=;;;;EFGGGGGEGGGGGGGGGFDGGGGGFGEFFGFFGFGG@FGGGGGG@FGGGG8ECGGGGGGGGGGCB:FGGGGGGGGGGGGGGGGGGGCE=DBFGE9FGFGGGCECCFFBD>FEEDDAGDDGG@FGGGGGGGGGGGGGFGGGGGGGFGEGDGGFDGGGGGGFADGG3CGGGGEEGFG;=DCGFGGFEFFCEG@D3D>FFFFGGG>CG<FG>BFFB9?FD799:1)5,:?BFA4:04?C>A4<BDFAA04<;99>FF<A??EFBFFF??D)64),<7
@M02996:162:000000000-B87FG:1:1101:8338:7777 1:N:0:TAGCGCTC+GTAAGGCG
CCTACGGGAGGCTGCAGTCGAGGATCATTTGCAATGGGCGAAAGCCTGACAATGCGACGCTGCGTGGAGGATGAAGGCCTTCGGGTTGGAAACTCCTGTCATAAGGGAACAGGCGAGGGTACCCAATACGTACCTGAGTTGAGTGTACTTTAAGAGGAAGCGACGGCTAACTCTGTGCCAGCAGCCGCGATAATACAGAGGTCGCAAGCGCTGTTCGGTTTGACTGGGCGTAAAGGGCGCGTAGGCTTCATTGCGTGTCACGTGTGAAATGTCCGGGCCCAACCCGGAAAGGGCGCTTGAA
+
ABCCCBDB=8)=6=====;66878C@,CC@6EFGGGGGGG7+FFGGGGGCE,,;C6CCG@,BFGGG+,CFGGGG<FGGG<F,,BF=F:+,CF89E<95CD?<FA,CF8FC?E4=F::CC?,?ED=7@FBF9D8>EG8@FD,E83,C=E;@D;F:E,33+@DC6C**1**4:2=;>C,:<99/*@8//1/*)131C+A++2:965//).)0)*17@D*(/9)*0:C*/1(<5)4?9B(:FDB)(0,/)(*646)43-3:*--)..8<).7)*).65209(-()-207>(,,,(48(7)4:()
@M02996:162:000000000-B87FG:1:1101:26285:7778 1:N:0:TAGCGCTC+GTAAGGAG
CCTACGGGTGGCAGCAGTGAGGAATATTGGTCAATGGTCGGAAGACTGAACCAGCCAAGTCGCGTGCAGGAAGACGGTCCTATGGATTGTAAACTGCTTTTGTACGGGAATAAAGTGAGGGACGTGTCCCTTTTGGAATGTACCGTAAGAATAAGGGTCGGCTAACTCCGTGCCAGCAGCCGCGGTAATACGGAGGACCCGAGCGTTATCCGGATTTATTGGGTTTAAAGGGTGCGCAGGCGGAGGATTAAGTCAGCGGTGAAATTTTCATGCTCAACATGAACACTGCCATTGATACTTG
+
ACCCCAA551)========;;;;CFFGGGGGGGGGGGGGGGGGGGGGGGGGGGGGGGGGGGGGGGGGGGGEGGGGGGGGGGGGGGGGGGGGGGGFFGGFFFFGGGGGGGDGGGGGGGGGGCEFGG>FFGGGGGGGGGGGGGFGFGGGEGGGGFGG?FFFG6@DCFGGGGGGGGGGGGGGGGGFDEGGDFGGD:@GGEGGFGGCBGGAEFFGGGAEGGFGGAGGGG5<CA?GE?FB:9B>D991)4<>?F2AFA:<<?ED?FF?>AAABF>FAA>F7=B><??<)6:A777):6<A<?26).
@M02996:162:000000000-B87FG:1:1101:23474:7779 1:N:0:TAGCGCTC+GTAAGGAG
CCTACGGGGGGCAGCAGTGGGGGATATTGCGCAATGGGGGAAACCCTGACGCAGCAACGCCGCGTGCAGGATGACGGCCTTCGGGTTGTAAACTGTTGTCGCAAGGGAAGAAACAAATGACGGTACCTTGTGAGAAAGCCACGGCTAACTACGTGCCAGCAGCCGCGGTAATACGTAGGTGGCAAGCGTTGCCCGGATTTACTGGGTGTAAAGGGCGCGTAGGCGGGATAGCAAGTCAGTCGTGAAATACCGGGGCTCAACTCCGGAGCTGCGATTGAAACTGTTATTCTTGAGTATCGGA
+
88BCC?1):))8888::<:::88@FFGGGGGGGGGGGGGGGGGGGGGGGGGGGDGGGGGGGGGFFGGGGGGGGGGGGGGGGGGGGGGGGGGGGGGGGGGG>FFFGGGFGGGGGGCFGGGGGGGGGGF?FFF@FCF7EGGGFGGGGGDGGGGEEFGGGGGGGGGGGG=CEEC97CEC6*>FGDFFGGGGGGGDGFGGDGD?GFFFGGF>B7CCGBDGG>GG:EDFGFG>64FFB>?FD>FF9/474@?>:A)>>(7BFGD?F?<7?3:17?6?4-7/52.4494:<FD9A445.,65*6(2(
@M02996:162:000000000-B87FG:1:1101:27002:7791 1:N:0:TAGCGCTC+GTAAGGAG
CCTACGGGGGGCAGCAGTGAGGAATATTGGTCAATGGTCGTAGGACTGAACCAGCCAAGTAGCGTGTAGGATGACTGCCCTATGGGTTGTAAACTACTTTTGTTCGGGAATAAAGTGCCGCACGTGTGCGGTTTTGTATGTACCGTTCGAATAAGCATCGGCTAATTCCGTGCCAGCAGCCGCGGTAATACGGAAGATGCGAGCGTTATCCGGATTTATTGGGTTTAAAGGGATCGTAGGCGGGCTGTTAAGTCTGCGGTGAAATGTCATGGCCCAACCTTGGCATGCCGCGTATACTGAT
+
88CCCF>A8:)8888::<:::::EFGGGGGGGGGGGGGGGGGFGGGFFGGGGGGGGFGGGFGGGGGGGGGGGGGGGFGGGGGGGGGGGGGGGGGGFGGFGGGGGGGGGGGGGFGGGGGGGGGGGGGGFGFGGGGGGGGGGGGGGGGGGGGGGGGGGGGGGGGGGGGGGGGGGGGGCGGGGGGEFGGD<FFGGGBGEFGGFGGGFDGE@FFFGGEF3CBGC@GFDGBF:<F:DB14@BFFC?9>>1BDFGF<F4<BFBDDF>FFFB45>94226(787?B><F0:?A08.319,23)16565
@M02996:162:000000000-B87FG:1:1101:23486:7792 1:N:0:TAGCGCTC+GTAAGGAG
CCTACGGGGGGCAGCAGTGGGGGATATTGCGCAATGGGGGAAACCCTGACGCAGCAACGCCGCGTGCAGGATGACGGCCTTCGGGTTGTAAACTGTTGTCGCAAGGGAAGAAACAAATGACGGTACCTTGTGAGAAAGCCACGGCTAACTACGTGCCAGCAGCCGCGGTAATACGTAGGTGGCAAGCGTTGCCCGGATTTACTGGGTGTAAAGGGCGCGTAGGCGGGATAGCAAGTCAGTCGTGAAATACCGGGGCTCAACTCCGGAGCTGCGATTGAAACTGTTATTCTTGAGTATCGGA
+
8ACCC>5851)8888::<:::88@FGGGGGGGGGGGGGFFGGGGGGGGGGGGGFGFGGGGGGGGGGGGGGGFFGGGGGGGGGGGGGGGGGGGGGGGGGGGGGCGGFFFGGGGGGGGGGGGFGGGGGGFFFFFGFG<CFGG6CEGGEDFGGGGGGGGGGGGGGGGGGGGGGGGFGFG@FGGGGFFGGGDDEGEGFGGFGGFGGD*<FFF>FCFGFFGC9DGBEGGE>ED>FGFA9<?AAFCADBEF>4429::0699(:*.4*4:?;(1>?DFF(787<9<299<:):4:2AB),.)*-,,(
@M02996:162:000000000-B87FG:1:1101:6157:7832 1:N:0:TAGCGCTC+GTAAGGAG
GCTACGGGTGACTGCAGTGGGGGATATTGCGCAATGGGGGCAACCCTGACGCAGCAACGCCGCGTGCAGGATGACGGCCTTCGGGTTGTAAACTTTTGTCGCAAGGGACGCAACAAATGACGGTACCTTGTGAGCAAGCCACGGCTAACTACGTGCCAGCAGCCGCGGTAATACGTAGTTGGCAAGCGTTGCCCGGATTTACGGGGGGTAAAGGGTGCTTGGGCGGTTACGCAAGTCCATCGGTCAGTTCCGTGGCTCCCCTCGGGATCCGGGGTTGAAACGGTTTGTTCTTCGTTCTGGG
+
-8ACCBD910)=====;=;==888B,CFAFGGEBECFGGG+CDFFGGGFFEEGFFC<@+@@@@FFG7DFFGG,?ECGGDGG?FGG8?FGAF,?@,CA,B<4A:++AC,+8+@@>D,8@99FFCFFCBCF,,,<B,@8D7::C8*<B:,>;;2>6,1>?CFF464<8:===*92BFG97*=@*)*>C5>:*12<?E5)11/**20?G))))*2*182*(2:*//*27/)()*0(,(/))**.*,.4>).*))0)(((.3*46.4((,(-)(*((,.*0())))-,(((.()-.)(..),))4
@M02996:162:000000000-B87FG:1:1101:6182:7833 1:N:0:TAGCGCTC+GTAAGGAG
ACTACGGGTGGCTGCAGTGGGGGATATTGCGCAATGGGGGAAACCCTGACGCAGCAACGCCGCGTGCAGGATGACGGCCTTCGGGTTGTAAACTGTTGTCGCAAGGGAAGAAACAAATGACGGTACCTTGTGAGAAAGCCACGGCTAACTACGTGCCAGCAGCCGCGGTAATACGTAGGTGGCAAGCGTTGCCCGGATTTACTGGGTGTAAAGGGCGCGTAGGCGGGATAGCAAGTCAGTCGTGAAATACCGGGGCTCAACTCCGGAGCTGCGATTGAAACTGTTATTCTTGTGTTTCGGG
+
88ACC>A>=)0====;;=;;;88@FFFGGGGGGGGGGGGGGGGGGGGFGGEEGFGGGGGGGGGGGGGGGGGGGGGGGGDGGGGGGG77FFGGGFGGGFFGGG@FGGGCGGGGGGGCFGGGGFGGGGGGGEFEFFCFEFGGFGDGGE8@EGGGGA>DFCFGFGGGCEEGGCEFGGGGGG*<EGFFFFFG<E3CEFGG:DDF:C?=EF8B@F*9>=3DG>GG3CEFGFC148>?AA?84<72694<2>4):>B@(4(-3:*3:?A??911>222,(7;<).6<BDD<<2-)).6).,(0.(3(
@M02996:162:000000000-B87FG:1:1101:12282:7836 1:N:0:TAGCGCTC+GTAAGGAG
CCTACGGGAGGCTGCAGTGGGGAATATTGGGCAATGGGCGCAAGCCTGACCCAGCGACGCCGCGTGAAGGAAGAAGGCCCTCGGGTTGTAAACTTCCGTCAACAGGGAAGAAACAAATGACGGTACCTGTGGAGTAAGCCCCGGCTAACTACGTGCCAGCAGCCGCGGTAATACGTAGGTGGCAATCGTTATCCGGATTTGTTGGGTTTACAGGTTGCGTAGGCGGAATGCCAAGTCAGCGGTGAAACGCACGCGCTTAACGCATGACCTGCCGTTGATACTGGTAATCGTGAATACGTAG
+
88BC=>:>51)8;=====;;;88BFFGGGGFGGGGGGGGGGGGFGGGGGFGGGFFE@FGGGGGGGGGFAFGFFGGGGGGGGG7FFGG@FDFGGGGE94EB::5?FGGEGD,AEEA,AA,?C8:F+@>:C=@8,33363=F+@+@CC:FCCAE8DGFF,9:D;8EFE>:/8:C7BC9,4=<?8AA+*;*;:*B9FGGFGD4+;E)@<E:<?7<C?7C*2CD:EG7*05>6:CFD03@44=>(7:.3192*39:07,((:9:A;>(,-)5:<*4?(8;:()..*6).))66,.8(44)683)(
@M02996:162:000000000-B87FG:1:1101:6168:7846 1:N:0:TAGCGCTC+GTAAGGAG
CCTACGGGTGGCTGCAGTGGGGGATATTGCGCAATGGGGGAAACCCTGACGCAGCAACGCCGCGTGCAGGATGACGGCCTTCGGGTTGTAAACTGTTGTCGCAAGGGAAGAAACAAATGACGGTACCTTGTGAGAAAGCCACGGCTAACTACGTGCCAGCAGCCGCGGTAATACGTAGGTGGCAAGCGTTGCCCGGATTTACTGGGTGTAAAGGGCGCGTAGGCGGGATAGCAAGTCAGTCGTGAAATACCGGGGCTCAACTCCGGAGCTGCGATTGAAACTGTTATTCTTGAGTATCGGG
+
8ACCCFFB81)====;===;;@@FGFGGGGGGGGGGGGGGGGGGGGGGGGGGGFFFGGGGGGGGGGGGGGGGGGGGGGGGGGGGGGGGGGGGGGGGGGGGGGFEGGGGGGGGGGGGGGGGGGGGGGGGGGGGGGFFGGGFGGGGGGGDGGGGGGGGGGGGGGGGEGGGGD5CFGFGGGGGGGFFGGGGGGCGGFGGFGGFGGGFGGFBFFGGGF>DDFGGFGDGG>*1479B><77<AFFADB>B59:2<BF>BBF;GGFFFFBFFB>EFF?B(0A:>A2-9<DF<AF<))6.).4/630-
@M02996:162:000000000-B87FG:1:1101:12105:7867 1:N:0:TAGCGCTC+GTAAGGAG
CCTACGGGCGGCAGCAGTGGGGGATATTGCGCAATGGGGGAAACCCTGACGCAGCAACGCCGCGTGCAGGATGACGGCCTTCGGGTTGTAAACTGTTGTCGCAAGGGAAGAAACAAATGACGGTACCTTGTGAGAAAGCCACGGCTAACTACGTGCCAGCAGCCGCGGTAATACGTAGGTGGCAAGCGTTGCCCGGATTTACTGGGTGTAAAGGGCGCGTAGGCGGGATAGCAAGTCAGTCGTGAAATACCGGGGCTCAACTCCGGAGCTGCGATTGAAACTGTTATTCTTGAGTATCGGG
+
68ACC>88)1)8888;;<;;;88@FGGGGGGGGGGGGGGGGGGGGGGGGGGGGGGGGGGGGGGGGGGGGGGGGGGGGGGGGGGGGGGGGGGGGFGGGGGGGG>FFFGFGGCGFGFGGGGCG@FGFGGGGCF:ECGGGGGG7DEEGGEGGGFGGFGGFDFGGFGGEG=EGGGGGGFGGGGGGGFFFFFGGGCGCFDEBDCFCGGFGGFEFFFFC=:DGFGGFGGGG>C39FGF26:=:>FC693.87*6:9?FF9;B9GF7?FA?FF?F>?G:925572))4=AAF<A95)6-52:214891
@M02996:162:000000000-B87FG:1:1101:21921:7869 1:N:0:TAGCGCTC+GTAAGGAG
CCTACGGGTGGCAGCAGTGAGGAATATTGGTCAATGGACGGAAGTCTGAACCAGCCAAGTCGCGTGAAGGATGAAGGTATTATGTATTGTAAACTTCTTTAGCAGTGGAGTAATAAGGGGATCGCGATCCCTGATGCAAGTACACTGAGAATAAGGATCGGCTAACTCCGTGCCAGCAGCCGCGGTAATACGGAGGATCCGAGCGTTATCCGGATTTATTGGGTTTAAAGGGTGCGCAGGCGGCTTTTTAAGTCAGTGGTTAAATCGTGACGCTCAACGTCATCACGCCATTGATACTGGA
+
68BCC>)080)========;;;;CFFGGGGGGGGGGGGGGGGGGGGGGGGGGGGGGGGGGGGGG@FGGGGFGGGFGEG,FEFGGGGGGGGFFGGGGGGGGGGFFFCFGGEEGGGGGGGGDEGGGGGBCFGGGF8EFGGGDFGGGGGGFG9FGGGDFFDGGGDEEGGGGGGGGGGGGGGFFGD>DGGGDFCGGGFGDBGGFC>EBEDEFFFGGC5>3=5:FFFDCCDF7);;;@@FF;@FC7C>DFE<<FBFFB:>9>FGB0FA<D46?>:D:?<DC?BBBF>:A92(4:6?4449<?AA>(
@M02996:162:000000000-B87FG:1:1101:23011:7899 1:N:0:TAGCGCTC+GTAAGGAG
CCTACGGGAGGCAGCAGTGAGGAATATTGGTCAATGGGCGGAAGCCTGAACCAGCCAAGTCGCGTGAAGGAAGACGGTATTATGTATTGTAAACTTCTTTAGCAGTAGAGCAATAAGCGCCACGTGTGGCGTGATGAGAGTATACTGAGAATAAGCATCGGCTAACTCCGTGCCAGCAGCCGCGGTAATACGGAGGATGCGAGCGTTATCCGGATTTATTGGGTTTAAAGGGTGCGCAGGCGGTCATTTAAGTCAGTGGTCAAATCGTGAGGCTCAACCTCATCCCGCCATTGATACTGGT
+
88ACC5:=5))=========;;;;CFGGGGGGGGGGGGGGGGGGGGGGGGGGGGGGGGGGGGGGFGGGGGGGFFGGFFDGGGGGGGGGGGGGGGGGGGGGDGGGGFGFFEGGGGGDFGEGDBFEGFGGDGGGGGGGF8DFGGGGGGFFGGGGGGGDFGGGGGGGGGGGGGGFGE9FGGGGGGFFGGGDFGGFGB=E56FAGDGAEGFEFFGDDBBGGCCFFGGGGFGGFFF3((()((0949>),)*-:<6=<44:AFD<?B24<2284(/3815C=3,4:?>FF::49625<4697)4).
@M02996:162:000000000-B87FG:1:1101:8315:7902 1:N:0:TAGCGCTC+GTAAGGAG
CCTACGGGGGGCTGCAGTCGAGAATCTTCGGCAATGGACGAAAGTCTGACCGAGCGACGCCGCGTGTATGACGAAGGTCTTCGGATTGTAAAGTACTGTCGATAGGGCGGAAGTTATAAGAAGCAATCTTCTTATTTTGACCTATCTTTTGAGGAAGGGCGGGCTAAGTTCGTGCCAGCAGCCGCGGTAAGACGAACTGCTCTAACGTTATTCGGAATCACTGGGCTTAAAGGGCGCGTAGGCTGTTGGTCAAGCAGGGTTTGAAATCCCTCGGCTCAACCGAGGAACTGGGCTCTGAA
+
88CCCEF9:5)8888,:::888:BFFGGGGGGGGGGGGGGGGGGGGGGGGGGFFFFGGGGGGGGFGGGGGGGGGGGGGGGGGGGGGGGGGGGGGGFFGGGGGEGGGGGGGGGGGGGGGGFCFGFGFFGFFGGGGGGGGGGGGFGF9CFFGF5CGGFGGGGGDGGEGGGGFCCD8E=CEFFGGFFGGGGDEG7@DEGFGGFGGGFGGFFFFGGGFFDG?GGFDFFEFGGFFGF>?:E>B51797<:<F<D?FFB<<FFGGFFF?DBAFA??FF>1;87?<:17>>>B?F><,6:???F94
@M02996:162:000000000-B87FG:1:1101:22994:7907 1:N:0:TAGCGCTC+GTAAGGAG
CCTACGGGAGGCAGCAGTGAGGAATATTGGTCAATGGGCGGAAGCCTGAACCAGCCAAGTCGCGTGAAGGAAGACGGTCTTATGTATTGTAAACTTCTTTAGCAGTAGAGCAATAAGCGCCACGTGTGGCGTGATGAGAGTATACTGAGAATAAGCATCGGCTAACTCCGTGCCAGCAGCCGCGGTAATACGGAGGATGCGAGCGTTATCCGGATTTATTGGGTTTAAAGGGTGCGCAGGCGGTCAGTTAAGTCAGTGGTCAAATCGTGCGGCTCAACCTCATCCCGCCATTGATACTGGT
+
8ACCC>1:50)88=8====;;;;CFGGGGGGGGGGGGGGGGGGGGGGGGGGGGFEFFGGGGGGGGGGGDFEGGFGFCF,FFGGGGGGGGGGGGGGGGGGGGFGGGGGGGGGGCG9FFGGGGGGGGCGFGGGGGCGGFGGFGGGGGGFGGGGGGGGGGGGGGD?EFGGGGDFFDGGFGGFGDDEFGGDGG7:CE>EEFGCFGGGEGGFFFFGGGDFG;<CFFGGGDF6:9=F),(8>>>DD9740407<GFAFFA44>FG:7?):>??F>0596(;@=<17<?9B9((,((,)69AAFF>56
@M02996:162:000000000-B87FG:1:1101:8407:7910 1:N:0:TAGCGCTC+GTAAGGAG
CCTACGGGTGGCAGCAGTGAGGAATATTGGACAATGGTCGGAAGACTGATCCAGCCATGCCGCGTGAAGGAAGAATGTCCTATGGATTGTAAACTTCTTTTGTACGGGAGCAATAAGGTGTATGCATACACCGATGAGAGTACCGTACGAATAAGCATCGGCTAACTCCGTGCCAGCAGCCGCGGTAATACGGAGGATGCGAGCGTTATCCGGATTTATTGGGTTTAAAGGGTGCGTAGGTGGAATGCCAAGTCAGCGGTGAAACGCACGCGCTTAACGCGTTACCTGCCGTTGCAACTGG
+
88BCCE=5:0)=======;;;;CFGFGGGGGGGGGGGGGGGGGG,EFGGGGGGGGGGGGGGGGGFGGFGGGFGGGGGGGGGGGGGGGGGGGGGGGGGGGGGGGGGFGGGEGGGGGGGGGGGGGGGGEFGGGGECGGGFFGFFGGGGGGEEGGGGGGGGGGGGGGGGGGGGGGGGFEGGGGGGFFGGDGGGGGG>EGFG6AD4EDEGFFFFGGGFEGGFGG+?FDCEGFFAFDFFFFFFECAG?359/6>??>A<AFFD34>F?>2:6()-9(29DCFFF;7>(,4<<)344(22(518:??
@M02996:162:000000000-B87FG:1:1101:8424:7919 1:N:0:TAGCGCTC+GTAAGGAG
CCTACGGGTGGCAGCAGTGAGGAATATTGGACAATGGTCGGAAGACTGATCCAGCCATGCCGCGTGAAGGAAGAATGTCCTATGGATTGTAAACTTCTTTTGTACGGGAGCAATAAGGTGTATGCATACACCGATGAGAGTACCGTACGAATAAGCATCGGCTAACTCCGTGCCAGCAGCCGCGGTAATACGGAGGATGCGAGCGTTATCCGGATTTATTGGGTTTAAAGGGTGCGTAGGTGGAATGCCAAGTCAGCGGTGAAACGCACGCGCTTAACGCGTGACCTGCCGTTGAAACGGG
+
88ACCA89:0)=;=8;===;;;;CFFGGGGGGGGGGGGGGGGGG6FFGGGGGGFFGGGGGGGGGGGGGGGGGGGGGEGGGGGGGGGGGGGGGGGGGGGGGGEGFFEGGGEGGGGFGFCFGGGGFGGEBFFGGGFGGGDGGGFFG@EFGBEGGGGGGGGGGGGGGGGGGGGC6CGGGGGGGGGFBEGGDGGGGEED5BG6AGDGFGGFFFFGEGDACGFGFFGGG5>6C4AF38<BFF:B*.24).196><?FBFFB7C5-4@7<76>65(77>>FE?>(--<92:6<811(4(2()9<06:
@M02996:162:000000000-B87FG:1:1101:8408:7929 1:N:0:TAGCGCTC+GTAAGGAG
CCTACGGGTGGCAGCAGTGAGGAATATTGGACAATGGTCGGAAGACTGATCCAGCCATGCCGCGTGAAGGAAGAATGTCCTATGGATTGTAAACTTCTTTTGTACGGGAGCAATAAGGTGTATGCATACACCGATGAGAGTACCGTACGAATAAGCATCGGCTAACTCCGTGCCAGCAGCCGCGGTAATACGGAGGATGCGAGCGTTATCCGGATTTATTGGGTTTAAAGGGTGCGTAGGTGGAATGCCAAGTCAGCGGTGAAACGCACGCGCTTAACGCGTGACCTGCCGTTGAAACTGG
+
68CCCD:5:0)=;==;===;;;;CFGGGGGGGGGGGGGGGGGGG<FGGGGGGGGGGGGGGGGFGFGEGGGGGGGGGFGGGGGGGGDGGGGGGGGGGGGGGGCGFFDFGGGGGGGGGFGGGGFGFGFE@FFGGGGGDDGGGFGGGGGGGGGGGGGGGGGGGGGGGGGGGFGGGGGGGGGGGGGFDEGDGGGGCCBE*0;DFGCEEGGFFFFGGGFFGGFGGFGGGGBGFCFG3:::B?BFGBF?@?FFBGF7F>>F)8>5:>FFB<?>>>()499DEF<3;>FBB6.64814811647<9A?
@M02996:162:000000000-B87FG:1:1101:16228:7938 1:N:0:TAGCGCTC+GTAAGGAG
CCTACGGGGGGCTGCAGTGGGGGATATTGCACAATGGGGGAAACCCTGATGCAGCGACGCCGCGTGAGTGAAGAAGTATTTCGGTATGTAAAGCTCTATCAGCAGGAAAGATAATGACGGTACCTGACTAAGAAGCACCGGCTAAATACGTGCCAGCAGCCGCGGTAATACGTATGGTGCAAGCGTTATCCGGATTTACTGGGTGTAAAGGGAGCGCAGACGGCATGGCAAGCCAGATGTGAAATGCGGGGGCTCAACTCCTGACCTGCATTTGGAACTGTCAAGCTAGAGTATCGGAGAG
+
8ACCCF=AA))8888::::::88@FFGGGGGGGGGGGGGGGGGGGGGGGGGGGFFGGGGGGGGGFGGGGGGGGGGGGGGGGGGGGGGGGGGGGGGGGGGGGGGGGGFGGGGGGGGGGGGCFCGGGFGGGFGGGGGGGGGGGGGCGGGGGGGGGGGGGGGGGDGEGGEGGGGGGGGGFGGGGGFFGGGGGGGGGFGGFGGFG4FFGGF4@FCECDFGGFGGFGGDC>CGFFGFFFFF?DFGB:<BAFFFD>;B>B?2<GC>FF>B((::>0:<AAFC=??<<=))538A?7<>9448714,4
@M02996:162:000000000-B87FG:1:1101:16281:7954 1:N:0:TAGCGCTC+GTAAGGAG
CCTACGGGAGGCTGCCGTTGATACTGCGCGACTAGAGTCCGAACGGCGCTGGCGGAATATGTCATGTAGCGGTGAAATGCATAGATATTACATAGCACACCGATCGCGAAGGCAGCTGGCGAGTACGGCACTGACGCTGCGGCACGAAGGCGTGGGGATCAACCAGGATTAGATACCCCAGTAGTC
+
88CCCB=>=1)=======88:<<<CC@@CF7F:@EEDFA9BFGG:@BFG777F@+@FC<<FF,<FFGG,9@=F:F=FE,<?5,C<C,9BFGGG,,,,94B:++44F7=+++3=>=FF<DF++@+8F+5@CEG6:C>BE7*>*>*=*4C:*=7C*=:8?DGF46C4*=3=9ECC9+1>6:*:9*12:
@M02996:162:000000000-B87FG:1:1101:2923:7982 1:N:0:TAGCGCTC+GTAAGGAG
CCTACTGGTGGCAGCAGTGAGGAATATTGGTCAATGGACGGAAGTCTGAACCAGCCATGCCGCGTGAAGGAAGAATGCCCTATGGGTTGTAAACTTCTTTTGCCACAGAGTAATAAGGGTCGTGCGCGGCCTGATGAGAGTATGTGGCGAATAAGCATCGGCTAACTCCGTGCCAGCAGCCGCGGTAATACGGAGGATGCAAGCGTTATCCGGATTTATTGGGTTTAAAGGGTGCGTAGGCGGACGCGTAAGTCAGCGGTGAAATATCCCGGCTCCAACGGGGGGCTGCCGTTGATAATGG
+
AACCCF><>51=;======;===CFFGGGGGGGGGGGGGGGGGGGGGGGGCFGFFFFFGGGFGFFFGGGGGGGGGFGGGGGGFGGGFGGGGGGGGGGGGGGGGGGG8EEGGGGFGGGGGCGGGGGGGGGGGGGFGGGGGGGGGGCFG?7CGGGGGGGDFGGGGGCDCFGGGGDGGGGGGGGGFA?GGGGCFGGFGGFGGFF?FAGGFFFFGGGDEGG3FGFGGDGF6D;FGFF??EB6@<?D>52>BBGFFF)-5<?GGFFFF>A2-5@)99>9B*/.:69>0(4411331:02()*))))
@M02996:162:000000000-B87FG:1:1101:25113:7996 1:N:0:TAGCGCTC+GTAAGGAG
CCTACGGGTGGCAGCAGTGGGGAGTATTGCACAATGGAGGAAACTCTGATGCAGCAACGCCGCGTGAGTGAAGAAGTATTTCGGTATGTAAAGCTCTATCGATGGGGAATATAATGAAGGTACCCAAGTAAGAAGCCCCGGCTAACTACGTGCCAGCAGCCGCGGTAATACGTAGGGGGCAAGCGTTATCCGGATTTACTGGGTGTAAAGGGAGCGTAGACGGAATGGCAAGTTTGGAGTGAAAACCTTAAGCTTAACTTAAGAATTGCTTTGAAAACTGTCAATCTAGAGTACTGGAGGG
+
88BCCFF9>1)=;======;;888CFGGGGGGGGGGGGGGGGGGGGGGGGGGGFFFFGGGGGGGFGGGGGGGGGGGGGGGGGGGGGGGGGGGGGGGGGGGGGGGGGGFFGGGGGGGGGGGGGGGGGGGGGGGGGGGGGGGGGGGGGGGGGGGGGGGGGGGGGGGGCEGGGGGGGGGGGGGGGFFGGGGGGGGGFGGFGGFGGGFGGFFFFGGC3>GGDGGFGGGD>GFBFGFBA<F??FGB:AFAFFFGFFFFFAFFGGFFFA2<9<>?FGFF:FFFFBF>=<BAFA<4A>AA9AAFFFFF
@M02996:162:000000000-B87FG:1:1101:9063:8001 1:N:0:TAGCGCTC+GTCAGGAG
CCTACGGGCGTCAGCAGTGGGGGATATTGCGCAATGGGGGAAACCCTGACGCAGCAACGCCGCGTGCAGGATGACGGCCTTCGGGTTGTAAACTGTTGTCGCAAGGGAAGAAACAAATGACGGTACCTTTTGAGAAAGCCACGGCTAACTACGTGCCAGCAGCCGCGGTAATACGTAGGTGGCAAGCGTTGCCCGGATTTACTGGGTGTAAAGGGCGCGTAGGCGGGATAGCAAGTCAGTCGGGAAATACCGGGGCCTCACTTCGTGGCTGCGCTTGAAACTGTTATTCTTGGGGTGTGGG
+
88ACCF5:)1)==8;;;<;;;8@CCFGGGGGGGGGGGFGGFEFFGGGGGGFGGFGGGGGGGGGGGGGGGGGGGG?FGGGGGGGGGEGGGCBEFG,FDEFFGG+8>FEAFFGGFGFFBFFFFGCGBFGGG,@F>FGGGGGG>E7CGGCGGGFGC>EDFFCCEFGGCECCEE8+7BF+?ACC?FFA<><7DEDGGF5CECDF7FGFGG)0)6C9C?>*13>)787*:5E/-)**)6(/6-9069()(.))264796(((**((*).3(--04*(,(0*534)59)62)<559<A)(((),,-3
@M02996:162:000000000-B87FG:1:1101:18802:8007 1:N:0:TAGCGCTC+GTAAGGAG
CCTACGGGAGGCTGCAGTGGGGAATATTGCACAATGGGCGCAAGCCTGATGCAGCAACGCCGCGTGAGGGAAGACGGTCTTCGGATTGTAAACCTCTGTCCTTGGTGACGAAGACTGACGGTAGCCGAGGAGGAAGCCACGGCTAACTACGTGCCAGCAGCCGCGGTACTACGTAGGTGGCAAGCGTTTTCCGGATTTACTGGCGTTAACGGGAGCGCAGGGGGGAAAGCAAGTCGGCGGTGAAATATACAGTCTTAACCTGTAGACTGCAGTTGAAACTGTTTTTCTTGAGTGGATTAGG
+
88CCCE@>91)=6======;;88BFGGGGEAFFGGGGCGGGGGGGGGGGFEGGFFCFFFCFGGGFG,8FGGGFFGGGGGEGF4F?FG<FBFGFFGDEEE?BFG<<FG<FE7F7C,CE,EFGF+F=?++++6+++8>EEDD++@@3,@E@D*D,<33DE>FCF5>**C8*2,=*2AF5=ECFC*://::):C9E>/*:C7A7+=)3/875*9:C@5356)>@*:)*077<F6),.6)-155,90*-966059B68<6)+054).64)6>6:7:661<B)4<6045:(264)6).4()*.).)
@M02996:162:000000000-B87FG:1:1101:18782:8007 1:N:0:TAGCGCTC+GTAAGGAG
CCTACGGGAGGCTGCAGTGGGGAATATTGCACAATGGGCGCAAGCCTGATGCAGCAACGCCGCGTGAGGGAAGACGGTCTTCGGATTGTAAACCTCTGTCCTTGGTGACGAAGAATGACGGTAGCCGAGGAGGAAGCCACGGCTAACTACGTTCCAGCAGCCGCGGTAATACGTAGGTGGCAAGCGTTGTCCGGATTTACTGGGGGTAAAGGGAGCGCAGGCGGGAAAGCAAGTCAGCTGTGGAATATACAGGCTTAACCTGTAGCCTGCAGTTGAAACGGTTTTTCTTGTGTGGAGTAGG
+
-8ACCD8:51)==;=;==;=;@BFGGGGGGFGGGGGGGGGFGGGGGGGGGGGGFFGGGGGGGGE@FGGGGGGGGGGCGGGGGGGEFGDGGGGGGGGGGBFGGGGGGGGFGEFEFCC=FGGGFGGGGGEEGC7CGGGGGGGGGGGGGGGFG>F,DFGCFGE6D5C7:?E5;;:5:AEDE?:?C6A5CDGCCCGE>EG:FCFGGG:*))0<=CFGF5/137CE8:9>7C5?FGF?BFFDFF<69(9<766*6<???:<:EF<)).66))).44:<4*219>((.(46?:4))..(.())..))
@M02996:162:000000000-B87FG:1:1101:24414:8010 1:N:0:TAGCGCTC+GTAAGGAG
CCTACGGGTGGCTGCAGTGAGGAATATTGGTCAATGGGCGGAAGCCTGAACCAGCCAAGTCGCGTGAAGGAAGACGGTATTATGTATTGTAAACTTCTTTAGACGCAGAGAAATAAGGGGCTCGCGAGCTCTGATGCTAGTATGCGTAGAATAAGGATCGGCTAACTCCGTGCCAGCAGCCGCGGTAATACGGAGGATCCGAGCGTTATCCGGATTTTTTGGGTTTAAAGGGTGCGCAGGCGGCGCTTTAAGTCAGTGGTCAAATCGTGAGGCTCAACCTCATCCCGCCATTGATACTGGG
+
8ACCCE>5)1)====;===;;;CFGGGGGGGGGGGGGGGGGGGGGGGGGGGGGFGGGGGGGGGGGGGGGGGGGGGGGGGGGGGGGGGGGGGGGGGGGGGGGGGGGGEGGGGGGGGGGGGGGGGGGGGGGFGGGGGGGFGGGGGFGGGGGGGGGGGGGGGGGGGGGGGGGGGGGGGGGGGGGGFFGGGGGGGGGFGGFGGFGGGFGGFFFFGGGFFGGFGGFGGGG3<F46DDB?059>FD>DBD>BEBG<27<4)56?FA?FF>>DFB>4C?<<FFFFBFBFFFF??BB;?>BFF>B<27:
@M02996:162:000000000-B87FG:1:1101:13252:8013 1:N:0:TAGCGCTC+GTAAGGAG
CCTACGGGGGGCTGCAGTCGAGGATCATTTGCAATGGGCGAAAGCCTGACAATGCGACGCTGCGTGGAGGATGAAGGCCCTCGGGTTGTAAACTCCTGTCATAAGGGAAAAGGCGAACCGACCCAACACGTCGGCGAGTTGATTGTACTTTAAGAGGAATTGGCGGCTAACTCTGTGCCAGCAGCCGCGGTAATACAGAGGCCAAGAGCGTTGTTCGGATTTACTGGGCGTAAAGGGCGCGTAGGTGGCGAAGTGTGTCGGATGTGAAATCTCCGGGCTCAACCCGGAAAGTGCGTCCGAA
+
88ACCA:>11)8888::::88888BFFGGGGGGFGGGGGGGGGGGGGGGGFGFFEGGGGGGFFFFGEEGGGGGGGGGGGGGGGGGGGGGGGGGGGGGGFGGGGGGFGGGGGGBFGGGGGGGGGGGGGFGGGGGCGGEGCGFGGGGGGGGGGGGGGGD@FG6FGGGDGGGGGGGGGGGGGFGGFFGGGGGGG8CFGGFGGFGGGFCCFFFFGGGEFGD319@FFF??FGFE>DFFFFBFED992><FF:>9>3;<3-)2>?FE<B,)5:7:FB<ADGF;(23=?BF>FF-4?>2:6:@;61-
@M02996:162:000000000-B87FG:1:1101:21332:8014 1:N:0:TAGCGCTC+GTAAGGAG
CCTACGGGTGGCAGCAGTGAGGAATATTGGTCAATGGGCGAGAGCCTGAACCAGCCAAGTAGCGTGAAGGATGACTGCCCTATGGGTTGTAAACTTCTTTTGTGCGGGGGTAAAGTGGTCCACGGGTGGTCCATTGCAAGTACCGTACGAATAAGCATCGGCTAACTCCGTGCCAGCAGCCGCGGTAATACGGAGGATGCGAGCGTTATCCGGATTTAGTGGGTTTAAAGGGAGCGTAGGCGGTCGATTAAGTCAGCGGTTAAATGGTGTGGCTCAACCATGCCTTGCCGTTGAATCTGGG
+
88ABC>58=01====;;=;;;;;;6FFFFFGFEGGGGGGGGGGGGGGGGGEFGFFCCFGGGGECFGGGGGGGGGGEFGGGFFGGGGGGGGGFFGGDGCEFGGG8FFDFGGGGGGCD9FGGGGGGGGCF>FGDFGF;FFGG9;DFEE8EECGGGGGF9EGGG?DEGGFC<EFGGGGGGEE6C<?D=>)>C:@*CDCE>CDFGGEBEGEB7*>ECEEGG2*:@CFDGEG>A4>E((-7-(7*397.().,:,6@9<54:=D?;:<AF)8:9.916:<96(22>9(465,8:64(((-)*-)-(
@M02996:162:000000000-B87FG:1:1101:9085:8015 1:N:0:TAGCGCTC+GTAAGGAG
CCTACGAGCGGCAGCAGTGGGGGATATTGCGCAATGGGGGAAACCCTGACGCAGCAACGCCGCGTGCAGGATGACGGCCTTCGGGTTGTAAACTGTTGTCGCAAGGGAAGAAACAAATGACGGTACCTTGTGAGAAAGCCACTGCTAACTACGTGCCAGCAGCCGCGGTAATACGTAGGTGGCAAGCGTTTCCCGGATTTACTGGGTGTAACGGGCGCGTAGGCGGGATCGCACGTCAGTCGTGACATACCGGGTCTCCACTCCGGCGCTGCGATTGAAACTGTTATTCTTGAGTATCGGG
+
88ACCF)18))=888;;<;;;888BFFGGGGGGDFGGGGGGGFGGGGGGGGGDFFFEFEGGGGGGGFFGGCFEGGGCFGGGGDCFGGEGGDGGF<FF?BFFF:>FDG8BFC88FD,=FD9F:<F7FEFG<E,,7>E,6@F,D8>FF,5DE,?*@DCCD>EECFG7?**24*=+58<+*=CCCAA>DGCDG)B?F*27<D@:CG4<*))87:+1>)C),1C):AFE:*)()172(4>61<:653)4)/4*4:E43--4E*6<@??:90(72119(7C3)6)-94<BAFF<<AA2,.)86(4(
@M02996:162:000000000-B87FG:1:1101:9068:8020 1:N:0:TAGCGCTC+GTAAGGAG
CCTACGGGCGGCAGCAGTGGGGGATATTGCGCAATGGGGGAAACCCTGACGCAGCAACGCCGCGTGCAGGATGACGGCCTTCGGGTTGTAAACTGTTGTCGCAAGGGAAGAAACAAATGACGGTACCTTGTGAGAAAGCCACGGCTAACTACGTGCCAGCAGCCGCGGTAATACGTAGGTGGCAAGCGTTGCCCGGATTTACTGGGTGTAAAGGGCGCGTAGGCGGGATAGCAAGTCAGTCGTGAAATACCGGGGCTCAACTCCGGAGCTGCGATTGAAACTGTTATTCTTGAGTATCGGG
+
88BCCF:58))8888;;<;;;88@FGGGGGGGGGGGGGGGGGGGGGGGGGGGGGGGGGGGGGGGGGGGGGGFGFGGGGGGGGGGGGGGGGGGGGGGGGGGGG>FGGGGGGFGGGGGGGGFGEGGGGGGGGGFGCFGGGGGFGEEGGGFGGGGGGFGGGGGGFGGGGG8ECEGDFFGGGGGGGFFGGGGGGGGGFGGEGGFFGGFGGFFFFGGGFEGDFGGFGGGGF=99FGFFFBFDDFG>>?@B>BAFFFFF6>>6FF?FF<B?F09>?GFF1FE>>A<>F<AB94:>FFF426)16:;3
@M02996:162:000000000-B87FG:1:1101:18791:8023 1:N:0:TAGCGCTC+GTAAGGAG
CCTACGGGAGGCTGCAGTGGGGAATATTGCACAATGGGCGCAAGCCTGATGCAGCAACGCCGCGTGAGGGAAGACGGTCTTCGGATTGTAAACCTCTGTCCTTGGTGACGAAGAATGACGGTAGCCGAGGAGGAAGCCACGGCTAACTACGTGCCAGCAGCCGCGGTAATACGTAGGTGGCAAGCGTTGTCCGGATTTACTGGGTGTAAAGGGAGCGCAGGCGGGAAAGCAAGTCAGCTGTGACATATACAGGCTTAACCTGTAGACTGCAGTTGAAACTGTTTTTCTTGAGTGGCGTAGG
+
88ACCF>==)08===;====;88BFFGGGGGGGGGGGGGFGGFGGGGGGGGGGGGGGGGGGGGGFFGFFGCGGGGGGGGGGGGGGGGGGGGGGGGGGGFGGGGGGGGGDE7FEGFGGCGFEC+?FGEFGG>FEFGGGGGGG6CGG,DFFGDG6FFGGGFGGF5C@EGG=FGGCBFFEFGGGGFFCCDGGGGGGFGGFGGFGGGFFD=FFFGFC;>CDB3D>*:5:5C48:*?BFB6<:*>60-*6=*62-)98<:<59*46><.<95)/,2(6.82=684)*)6880)....-)((02(,-
@M02996:162:000000000-B87FG:1:1101:24411:8029 1:N:0:TAGCGCTC+GTAAGGAG
CCTACGGGTGGCTGCAGTGAGGAATATTGGTCAATGGGCGGAAGCCTGAACCAGCCAAGTCGCGTGAAGGAAGACGGTATTATGTATTGTAAACTTCTTTAGACGCAGAGAAATAAGGGGCTCGCGAGCTCTGATGCTAGTATGCGTAGAATAAGGATCGGCTAACTCCGTGCCAGCAGCCGCGGTAATACGGAGGATCCGAGCGTTATCCGGATTTTTTGGGTTTAAAGGGTGCGCAGGCGGCGCTGTAAGTCCGTGGGCAAATCGTGAGGCCCAACCTCATCCCGCCATTGATACTGGG
+
88ABC>58:1)========;;;C6EFGGGFGGGGGGFFGCFEGGGGGGGGGDFFFFGGGGGGGGGGGCFFGGFGGGEG<D9FEFGFFGGGG,FFGGGGGGGGGG:EGGGG,AA<FFD9FGG@F=CCCFFCGGGGFGGGFGGGGFGGG78CGGGC9EFGFEGD5BEEGGGGGGCGGGG6CFGDBD5C<5C7C>CB58AC6AGDDBCGFFFFGG3>D74)2CEG59C7?*:F7>?6:EF97549356:D(94:=BF20:C:(()3()486F?D<:()*08?::6))..8(9>(5)..)8:<7:
@M02996:162:000000000-B87FG:1:1101:21337:8031 1:N:0:TAGCGCTC+GTAAGGAG
CCTACGGGTGGCAGCAGTGAGGAATATTGGTCAATGGGCGAGAGCCTGAACCAGCCAAGTAGCGTGAAGGATGACTGCCCTATGGGTTGTAAACTTCTTTTGTGCGGGGGTAAAGTGGTCCACGGGTGGTCCATTGCAAGTACCGTACGAATAAGCATCGGCTAACTCCGTGCCAGCAGCCGCGGTAATACGGAGGATGCGAGCGTTATCCGGATTTATTGGGTTTAAAGGGAGCGTAGGCGGGCGATTAAGTCCGCGGTTAAATAGTTTGGCTCAACCATTCCTTGCCTTTGATACTGGT
+
8ACCCD85:0)========;;;;EFGGGGGGGFGGGGGGGGGGGGGGGGGGGGGGGGGGGGGGGGGGGDGGGGFGGFGGGGGGGGGGGGGGGGGGGGGGGGGGGG7FFE:FFFAFGDFGGGGGG7>B7@FFGDGGGGFFCEFGGGGGGGCCFCGGGGGGGGGGECFGGGGG>DGGGGGGGGGFFGGGGFGGGG>CG5C7ADCEEGGF>FFGDC)<GG<FD4CEDGFGG<?D5((-721B<896:9579>(.9A<)(15)(4<<<<4<<4)20426<=:?()*..)4).,).))-4)65<,)
@M02996:162:000000000-B87FG:1:1101:21322:8043 1:N:0:TAGCGCTC+GTAAGGAG
CCTACGGGTGGCAGCAGTGAGGAATATTGGTCAATGGGCGAGAGCCTGAACCAGCCAAGTAGCGTGAAGGATGACTGCCCTATGGGTTGTAAACTTCTTTTGTGCGGGGGTAAAGTGGTCCACGGGTGGTCCATTGCAAGTACCGTACGAATAAGCATCGGCTAACTCCGTGCCAGCAGCCGCGGTAATACGGAGGATGCGAGCGTTATCCGGATTTATTGGGTTTAAAGGGAGCGTAGGCGGGCGATTAAGTCAGCGGTTAAATAGTGTGGCTCAACCATGCCTTGCCGTTGATACGGGG
+
88A?CD058)0;;=====;;;;;CFFGGGGGGGGGGGGGGGGGGGGFGGGGGGFFDFFFGFFDCFGGGFGGGGFGGGGGGGGGGGGGGGGGGGGGGGGGGGGGGGEFCFCGGGGGGFGGGGFGGCFCFEFEFCFGGGGGFFFGGGGGGGGGGGGGGAFGGGGFEGGCGFGGCGGGGFGFFFGFFGGCDGGGGGBGG)9<FDDEDGGDFFFFGDD3C9ACFBFFDEFDC28DE06>EBFF9590@9<>0>?FFAA44?CGB>@<<45<A6<DBF?FF=72:>F:D<DBB:7<,4()6B(,2(
@M02996:162:000000000-B87FG:1:1101:4462:8058 1:N:0:TAGCGCTC+GTAAGGAG
CCTACGGGAGGCTGCAGTCGAGGATCATTTGCAATGGGCGAAAGCCTGACAATGCGACGCTGCGTGGAGGATGAAGGCCTTCGGGTTGTAAACTCCTGTCATAGGGGAACAGGCGGACTTACCTAATACGTAAGCGAGTTGAGTGTACCCTAAGAGGAATTGGCGGCTAACTCTGTGCCAGCAGCCGCGGTAATACAGAGGCCAAGAGCGTTGTTCGGATTTACTGGGCGTAAAGGGCGCGTAGGCGGTCTTGCGTGTCAAGTGTGAAATCTCCGGGCCCAACCCGGAAAGTACGCTTGAA
+
88BCCEAA=)0=====;===8888CFGGGGGGGGGGGGGGGGGGGGGGGGGGGGFGGGGGGGGGFFGGGGGGGGGGGGGGGGGGGGFGGGGGGGGGGGGGGGGCGGGGGGGGFGGGGGGGGGGGGGGGGGGGGGGGGGGGGGGGGGGGGGGGGGGGGGGFGFGGGGGGGGGGGGGGGGGGGGFFGGGGGGGGGFGGFGGAGGGFGGFFFFDGGFFGGFGGFGGGGFCGFFGDFFFFF?DG9>604?@;DFFF<AFFBCDADFA9:A2666264>BCB>FFB<0?B>F1391-).-,)43:7
@M02996:162:000000000-B87FG:1:1101:22600:8084 1:N:0:TAGCGCTC+GTAAGGAG
CCTACGGGTGGCTGCAGTGGGGAATATTGCACAATGGAGGAAACTCTGATGCAGCAACGCCGCGTGAAGGATGAAGGTCTTCGGATCGTAAACTTCTGTCCTTAGGGAAGATAATGACGGTACCTTTGGAGGAAGCCCCGGCTAACTACGTGCCAGCAGCCGCGGTACTACGTAGGGGGCAAGCGTTATCCGGAATTATTGGGCGTAAAGAGTGCGTAGGTGGTTTCCTAAGCATAGGGTGAAAGGCATTGGCTTAACCAATGTTAGCCCTTTGAACTGGGTTACTTGAGTGCAGGAGAGG
+
8ACCCB85>0)========;;888EFGGGGGGGGGGGFGFFGGGGGGGGGFGGGGGGGGGGGGGGGGGGGGGGGGGGGGGGG7F@=FCFFGGGFGGGGGFGGFAF<F<EE@FFCFGGGGGFDFFFFFFF=,4CB=FGCGEDGEC8DGFGEGCGGGGG8=CDCGCF87*@@F>F9DCEEEGG:;5EGG5CGGGG>CFACFAFFFFEC)8:C76CFFCD:C5BFGGGFGGB*:;:))/48:74141.5>:F2)9::?F)<:26F0<D292??GF>94<)6471??6:AA4<:<>2)-1),1:6
@M02996:162:000000000-B87FG:1:1101:22584:8092 1:N:0:TAGCGCTC+GTGAGGAG
CCTACGGGTGGCTGCAGTGGGGAATATTTCACAATGGAGGAAACTCTGATGCTGCAACGCCGCGTGAAGGATGAAGGTCTTCGGATCGTAAACTTCTGTCCTTAGGGAAGAGACTGACGGTCCCTTTGGATGAAGCCCCGGCTTACTACGTGCCAGCAGCCGCGGTCTTACGTTGTGGGAAAGGGCTAGCTGGTACTATTGGCCGTAACGTGTGCCGAGTTGGTTTCCTAACAATGGCGGGTAAGGCATTTGCTTTACCAATTTTAGCCCTTTCGACTGGATTACTTAAAGTCAGCATAGA
+
88BCCD18>1)===8===,;;8,8C,CE,-<EGGGGG,,BCFG86FGGG,-,,;C,CFGG+CFFFG,DEGFGGGGGF?CFGGGG:F+BFGGGGF,EGFFG8F59EFGGG7F,,4,5,4+6@+C<:,@,,,6,,4,,88++6@8+336,C+D,@7EG+D?,,=3+>*4*7@C*0,44:11,,*;*4*0**0124)=,+44=C9,)/).2)2022)++1(/1>:E3E4+0-9*))-)*,(7),/-).))(9))*5-)))02<0)))6)(-)(0.5-.*),-((/))5))).)-4244)*)).)
@M02996:162:000000000-B87FG:1:1101:6080:8117 1:N:0:TAGCGCTC+ATAAGGAG
CCTACGGGAGGCAGCAGCTAAGAATATTCCGCAATGGACGAAAGTCTGACGGAGCGACGCCGCGTGGATGATGAAGGTCGGAAGATTGTAAAATCCTTTTATCACTGAGGAATAAGCAGTTTGAGCGAAACGAATTGTGGTGACTGTATGTTATGAATAAGCAACTGCTAATTCCGTGCCAGCAGCCGCGGTAACACGTAAGTTGCTAGCGTTTTTCGGACTTCTTGGTCTAAAAGGGCCGGTATGCGGTTTTGCCAGCTTGTTGTGACAGGCAGGAGCTTGACTCCTGGACATCGTGGGG
+
88BCC55@:))======;;;;;;6CEFGGGGG@CFGGCDE@F@@FFFCGGF@C@CCCFEFGGGGGC+=,EAA95CC84CC+6?F4E,,EGFGGFGFFAFF@F,EFGGG<:DF<?A,A?<<,,85=,+CC+8F+8DD=D,>>@9FB9@,,6@;>EGAEGG,5+9D:,56AFFGG;@,@*75,;F5@CD*3@)=C8C?6*?49/4;;++;+)/2/):CC(28)*2++;=>.9**).)*-4<>(/-)(0981-(522)-)<*..5..(.3)06*-(()*)(,44)4).)(),(,3)),4;((((
@M02996:162:000000000-B87FG:1:1101:6062:8119 1:N:0:TAGCGCTC+GTAAGGAG
CCTACGGGAGGCAGCAGCTAAGAATATTCCGCAATGGACGAAAGTCTGACGGAGCGACGCCGCGTGGATGATGAAGGTCGGAAGATTGTAAAATCCTTTTATAACTGAGGAATAAGCAGTGTGAGAGAAACGCATTGTGGTGACTGTAGGTTATGAATAAGCAACGGCTAATTACGTGCCAGCAGCCGCGGTAACACGTAAGTTGCGAGCGTTGTTCGGAATTATTGGGCGTAAAGGGCATGTAGGCGGTTTTGCAAGCTTGATGTGAAAGGCAGGAGCTTAACTCCTGGACTGCGTTGAG
+
8ACCCDAF>:)=8======;<;;EEFGGGGGGGGGGGGGGGGGGGGGGGGGGBFFFFGGGCFFF@FGGGGGGGFGGGGGGGGGGFGGGGGGFGGGGGGGGGGFGGGGCGGGGGGGGGGGFFFGGGGGGGGGGGGGGGGGGGGGGGFFGGGGGGGGGGGGGGGFGGGGGGGGGGGGGGGGGGGAAGGFGGGGGGFGGFGGFGGGFGGFFFFGGGFFGGDGCEGGGGFGGBFGFBF:F<BEGFGF*59?;D>1>:??B>GGBFFFFFAFA?2C?B05C><?F0B<<448>?3,.43(80(,((
@M02996:162:000000000-B87FG:1:1101:28495:8119 1:N:0:TAGCGCTC+GTAAGGAG
CCTACGGGTGGCTGCAGTCGAGGATCATTTGCAATGGGCGAAAGCCTGACAATGCGACGCTGCGTGGAGGATGAAGGCCTTCGGGTTGTAAACTCCTGTCATAAGGGAACAGGCGAGGGTACCCAACACGTACCTTAGTTGAGTGTACTTTAAGAGGAAGCGACGGCTAACTCTGTGCCAGCAGCCGCGGTAATACAGAGGTCGCAAGCGTTGTTCGGATTTACTGGGCGTAAAGGGCGCGTAGGCGGTCCCATGTGTCGGATGTGAAATCTCCGGGCTCAACCCGGAAAGTGCGTCCGAA
+
8ACCC>@5:1)===8;===88888EFGGFFDGGGGGGGGGGGGGGGGGGGG<FFFEFFGGFFGGFGEGGGGGGGGGGGGGGGGGGFGECEEGFFFFFGFGGGGGGGGEFFGGGGGGGGFFCGGGGGEGGGGGFGGGGGGGGGGFGGGGGGGGGGGGDE?FFGGGGGGEGGGGGFGC;BCGGGFFGFGGDECEEAFFFCGFGGGEGDDFFEDCGEFGDBDGFFGGFFGCBF<D?FFFF?EG9DB5?FE>939>BBFFFGGFFE07>A<A?:C2:<EGEF>?BFB?:;9B>904)298>;9(3
@M02996:162:000000000-B87FG:1:1101:25108:8123 1:N:0:TAGCGCTC+GTAAGGAG
CCTACGGGGGGCAGCAGTGGGGAATATTGGGCAATGGGCGGAAGCCTGACCCAGCAACGCCGCGTGAGGGAAGAAGGTTTTCGGATTGTAAACCTCTGTCCTTGGTGACGAAGGAAGTGACGGTAGCCAAGGAGGAAGCCCCGGCTAACTACGTGCCAGCAGCCGCGGTAATACGTAGGGGGCGAGCGTTGTCCGGAATGACTGGGCGTAAAGGGCGTGTAGGCGGCGCTGTAAGTCCGGAGTGAAAGTCCTGCTTTCAAGGTGGGAATTGCTTTGGAGACTGCAGAGCTTGAGTACGGAA
+
8ACCCEFAA1)8888::<:::@8CFGGGGGGGGGGGGGGG=FGGGGGGGGGGGGGGGGGGGGGGFGGGGGGGGGGGGGGGGGGGGGGGGGGGGGGGGGGGGGGGGGGGGGGGGGGGGGGGGGGGGGGGGGGGGGGGGGGGGGGGGGGGGGGGGFGGGGGGGGGGGGG8CEGGGGGGGGGGGGFFGGGGGGGGGFGGFGGFGGGFGGFFFFGGGFDGG;GGFGGGGFGGFFGFFFFFFFFD6DFFFFFDGFFFFF7AFGCBAFFFFF0:F?FDFB?C?718<???BFF?:A?FB?<A@6>4(
@M02996:162:000000000-B87FG:1:1101:27007:8133 1:N:0:TAGCGCTC+GTAAGGAG
CCTACGGGTGGCAGCAGTGGGGGATATTGCACAATGGGGGAAACCCTGATGCAGCGACGCCGCGTGAGTGAAGAAGTATTTCGGTATGTAAAGCTCTTTAAGCAGGGAAGACAATGACGGTACCTGCAGAATAAGCCCCGGCTAACTACGTGCCAGCAGCCGCGGTAATACGTAGGGGGCAAGCGTTATCCGGATTTACTGGGTGTAAAGGGAGCTTAGACGGCACAGCAAGTCTGAAGTGAAATGTAGGGGCTTAACCCCTGAACTGCTTTGGAAACTGTTGTGCTTGAATACCGGAGGG
+
88BCCDA5>1)====;===;;88@FGGGGGGGGGGGGGGGGGGGGGGGGGGGGFEEGGGGGGGG:CCFGGGGGDFGFGGGGGGGGGGGGGFFFGGGGGFGGGGGFGGGGDFGGGGGGFF7CEGGDEFGGDFGGGGGGGGGGGGGGGGGGGGCGGGGGFGGGGGGGGGGGFDCGGGE8CEDGF3:EDGGGGGGGBG=4;FFDDGFGGFF@FGGD3)*2:DDFGGD5:FFBFGF<46B><@72::F<8BAF><E14<?:CGFFFF:3228?:DAFBFGFFF4<FF046:<2().6>0:>>2(4
@M02996:162:000000000-B87FG:1:1101:17965:8140 1:N:0:TAGCGCTC+GTAAGGAG
CCTACGGGAGGCTGCAGTTAGGAATATTCGTCAATGGGGGAAACCCTGAACGAGCAATGCCGCGTGAGTGATGAAGGTCTTATAGATTGTAAAACTCTGTTGTAGAGAAAGAAACCTTAAGATAGGAAATGATCTTAAGCTGACGGTACTCTACCAGAAAGCCCCGGCTAACTACGTGCCAGCAGCCGCGGTAATACGTAGGGGGCGAGCGTTATCCGGATTTATTGGGCGTAAAGCGTGTGTAGGCGGTTTGTTAAGTTTAAGATTAAAGCCCGGGGCTCAACCCCGGTTCGTCTTAAAA
+
88CCCE)00)18==6======;;;CFGGGGGGFGGGGGGGGGGGGGGGGGFGGGEFGGGGGFFB@@@FFGGGFGFGEGGGDGGGGFGGGGGGGGFGGGFFGGGGGFFGGGFGGGGGFGG9F9FGGGGGGGFEGGGGGGGGGCFGEGGGGGEFGGGGGGCCFFGGGG>EGECFFFGGFFGGGGFFFGGGGGGEEBGFFGGF475>GGBEEFGGGFFGGFG<>EFCFF?D<FGEFFF=90.7:<<76*99CBF@?FFBA?2:AF4):<>BFDFABBBED912<F?FBFFB09>09???F<<:>
@M02996:162:000000000-B87FG:1:1101:25259:8172 1:N:0:TAGCGCTC+GTAAGGAG
CCTACGGGGGGCTGCAGTGGGGAATATTGCACAATGGGCGCAAGCCTGATGCAGCAACGCCGCGTGAGGGAAGACGGTTTTCGGATTGTAAACCTCTGTCTTCGGTGACGAACAATGACGGTAGCCGAGGAGGAAGCCACGGCTAACTACGTGCCAGCAGCCGCGGTAATACGTAGGTGGCAAGCGTTATCCGGAATTACTGGGTGTAAAGGGAGCGCAGGCGGGACAGCAAGTCAGCGGTGAAATTTATGGGCTCAACCCATAAACTGCCGTTGAAACTGTTGTTCTTGAGGGGAGTAGG
+
88BCCD::=8)8888::::::88BFGGGGGGGGGGGGGGGGGGGGGGGGGGGGFFFFGGGGGGGFGGGGGGGGGGGGGGGGGGGGGGGGGGGGGGGGGGGGGGGGGGGGGGGGGGGGGGGGGGGGGG@EGCGGGGGGGGGCEGGGGGGGGGGFGGGGGGGGGGGGGGGGGGGGGGGGGGGGGFFGGGGGGGFGFGGFGGFFGGFGGFF=FGGGFFGG>DDEGGDGEGGFFGFFF<=<BFD?DF4<@FFFFFFF??F?CFFFFFF<DFFF?GFB?@C@DFA<@272:22:>..(219E:0)-
@M02996:162:000000000-B87FG:1:1101:19972:8207 1:N:0:TAGCGCTC+GTAAGGAG
CCTACGGGTGGCAGCAGTGAGGAATATTGGTCAATGGACGAGAGTCTGAACCAGCCAAGTCGCGTGAAGGAAGACGGTTCTATGGATTGTAAACTTCTTTTGTCTGAGGGTAAAGTGAGAGATGCGTCTCTTATTGCAAGTATCAGACGAATAAGCATCGGCTAACTCCGTGCCAGCAGCCGCGGTAATACGGAGGATGCGAGCGTTATCCGGATTTATTGGGTTTAAAGGGTGCGTAGGCGGGCGATTAAGTCAGCGGTGAAATTGTGTAGCTTAACTATACCGAGCCGTTGAAACTGGT
+
88BCCD9550)=;======;;;;CFGGGGGGGGGGGGGGGGGGGGGGGGGGGGGGGGGGGGGGGGGGGGGGGGGGGCGGGGGGGGGGGGGGGGGGGGGGGGGGGGGFFGGGFGGGGGGGGGFGGGGGGGGGGGGGGGGGGGGGGGFGGEGGGGGGGGGGGGGGEGGGGGGGGGGGGGGGGGGFFGGGGGGGGGFGGFGDFGGGFGGFFFFGGGDADDEFFFGFDEFGGFFGFFFFBDFFG?C704B>BGBFFFDFFFGGFF>224<DA710:<FBEF<9):=AA11>B9(,44:<4?<AF4
@M02996:162:000000000-B87FG:1:1101:22128:8227 1:N:0:TAGCGCTC+GTAAGGAG
CCTACGGGTGGCTGCAGTCGAGGATCATTTGCAATGGGCGAAAGCCTGACAATGCGACGCTGCGTGGAGGATGAAGGCCTTCGGGTTGTAAACTCCTGTCATAGGGGAACAGGCGGACTTACCTAATACGTAAGCGAGTTGAGTGTACCCTAAGAGGAATTGGCGGCTAACTCTGTGCCAGCAGCCGCGGTAATACAGAGGCCAAGAGCGTTGTTCGGATTTACTGGGCGTAAAGGGCGCGTAGGCGGTCTTGCGTGTCAAGTGTGAAATCTCCGGGCTCAACCCGGAAAGTGCGCTTGAA
+
88ACCD89=0)====;===88888CFGGGGGGGGGGGGGGGGGGGGGGGGGGGFCFFFGGGGGGCFCFFGGGGGGGGGGGGGGGGGGGGGGGGGGGGGFGGGFGGGGGGGGGGGEGGGGGGGGGGGFFGGGDGDGGGGGGGGGGGGGGGGGFGFGFGFGGGGFGGGGG7CGFGGGGGGGGGGFFGGGGGGG>CFGGFD7;FGGFGGFFFFCGDEFGGBDDEGE>?FFFFFG@F<AFBBFGF99B?FEBGFFF222>FEFFBFD<4AAAFAC>BADEB>;FFFFFF;B179::>>16>?<..
@M02996:162:000000000-B87FG:1:1101:28607:8239 1:N:0:TAGCGCTC+GTAAGGAG
CCTACGGGTGGCAGCAGTGAGGAATATTGGTCAATGGGCGAGAGCCTGAACCAGCCAAGTAGCGTGAAGGATGACTGCCCTATGGGTTGTAAACTTCTTTTGTGCGGGGGTAAAGTGGTCCACGGGTGGTCCATTGCAAGTACCGTACGAATAAGCATCGGCTAACTCCGTGCCAGCAGCCGCGGTAATACGGAGGATGCGAGCGTTATCCGGATTTATTGGGTTTAAAGGGAGCGTAGGCGGGCGATTAAGTCAGCGGTTAAATATTGTGGCTCAACCATGCCTTGCCGTTGATACTGGT
+
ACCCCF=551)===8;===;;;;CFGGGGGGGGGGGGGGGGGGGGGGGGGFGGGGGGGGG<EFGGGGGGGGGGGGGGGGFGGGFFGFGGEGGGGFGGGGGGGGGGGGGGGE@EFGFFGEGFGGGFGECGFFFGAFGGGAFGGGGGGGGGGGGGGGAFGGGGDFGGGGGGGGGGGGGGGGGGGABEGGGDFGGE>GC8*75CGGBGGFFF@FGG>>DG2FGFGG<75C06@>@024566B7<DBF6B3(9:B4).).4EC?6>B<2)))9<FFB?FEF10-8FB?64),3,802-)69465.
@M02996:162:000000000-B87FG:1:1101:8646:8244 1:N:0:TAGCGCTC+GTAAGGAG
CCTACGGGGGGCAGCAGTGGGGAATATTGGACAATGGGGGAAACCCTGATCCAGCGACGCCGCGTGAGTGAAGAAGTATTTCGGTATGTAAAGCTCTATCAGCAGGGAAGAAAATGACGGTACCTGACTAAGAAGCCCCGGCTAACTACGTGCCAGCAGCCGCGGTAATACGTAGGGGGCAAGCGTTATCCGGATTTACTGGGTGTAAAGGGAGCGTAGACGGCAATGCAAGTCTGAAGTGAAAGCCCGCGGCTTAACTGCGGAACTGCTTTGGAAACTGTATAGCTAGAGTGTCGGAGAG
+
8ACCCD==)1)8888::<:::@BFGGGGGGGGGGGGGGGGGGGGGGGGGGFGGFGGGGGGGGGG@FGGFGGGGGGGFGGGGGGGGGGGGGGGGGFGGFFGFGGDFGGGGDFGFFFFFGG7FCGGGFFGGFECFGGFGFGGGDGGGFGGGGGGGGGFGGFDFGGGE:ECGDGGGGFC;:EECFFFEG9DFGGEG@EG?DFBCFFFEGF4FFF5*77DDBGCFGGGDECFFFFF>A9FDF4:<>946?58>>>@FF>BFGFF<@409908@ACA727<9::46*665>9>2<2.)-688391<
@M02996:162:000000000-B87FG:1:1101:17718:8245 1:N:0:TAGCGCTC+GTAAGGAG
CCTACGGGAGGCTGCAGTGGGGAATATTGGACAATGGACCGAAAGTCTGATCCAGCAATTCTGTGTGCACGATGACGTTTTTCGGAATGTAAAGTGCTTTCAGTCGGGAAGAAGAAAGTGACGGTACCGACAGAAGAAGCGACGGCTAAATACGTGCCAGCAGCCGCGGTAATACGTATGTCGCAAGCGTTATCCGGATTTATTGGGCGTAAAGCGCGTCTAGGCGGCAAGGAAAGTCTGATGTGAAAATGCGGGGCTCAACTCCGTATTGCGTTGGAAACTGCCTTACTAGAGTACTGGG
+
-8BCCB88)0)8;=====;=;88CFGGGGGGGGGGGGGGCFGGEGGGGGGFGGAFFGGGGGGGGGGGGGGGFFGGGGGGGGGGGGGGGFGGGGGGGGGGGGGFFGGGGEDDFFGGGGGGGGGGGGGGGGGGGGEFCFGGGGCGCEEGE==DDFCGGGGGGGFEGGGGGGGGGCFGFDFCGGFFFGGCFGGG*4B9CBDGDDGGFGGFFA;5EGFF39;C5:5<*:<C<;@C:(8:>>A*?2::9<@9AGA27>>9>FCCD?FAAFB:08504145C>::A?FB?BF<<>>4<92:AFBF0(
@M02996:162:000000000-B87FG:1:1101:28611:8262 1:N:0:TAGCGCTC+GTAAGGAG
CCTACGGGTGGCAGCAGTGAGGAATATTGGTCAATGGGCGAGAGCCTGAACCAGCCAAGTAGCGTGAAGGATGACTGCCCTATGGGTTGTAAACTTCTTTTGTGCGGGGGTAAAGTGGTCCACGGGTGGTCCATTGCAAGTACCGTACGAATAAGCATCGGCTAACTCCGTGCCAGCAGCCGCGGTAATACGGAGGATGCGAGCGTTATCCGGATTTATTGGGTTTAAAGGGAGCGTAGGCGGGCGATTAAGTCAGCGGTTAAATAGTGTGGCTCAACCATGCCTTGCCGTTGATACTGGT
+
8ACCCEA5>:)====;===;;;;;EFGGGGGGGGGGGGGGGGGGGGGGGGGGGGGGFGGFFGGGGGGCGGGGGGGGGGGCCGGGGGGGGGGGGGGGFFGFGGGGGEGE:@CCFEAFEFGGFGGGEGG:7CFGGGGGGGGGGGGGGGDGDGGGGGGGGFFFEGGGGGGGFGFGCF?EFGGGGGFFEGGGGGGFEDDGEC<;DGCBEG5>FFC=5:)9=B=DBGFC5>C:6@FD?:9@BBFD5<>F(<70C?>FA:<A?5DB6><2:9<A4:>:14<FFFB6?FB?2528464:01:<=2436
@M02996:162:000000000-B87FG:1:1101:28365:8289 1:N:0:TAGCGCTC+GTAAGGAG
CCTACGGGAGGCTGCAGTGAGGAATATTGGTCAATGGGCGAGAGCCTGAACCAGCCAAGTCGCGTGAAGGATGAAGGTTCTATGGATTGTAAACTTCTTTTGTTCGAGGGTAAAGTGAGTCACGTGTGATTTATTGCAAGTATCGAACGAATAAGCATCGGCTAACTCCGTGCCAGCAGCCGCGGTAATACGGAGGATGCGAGCGTTATCCGGATTTATTGGGTTTAAAGGGTGCGTAGGCGGGATGTTAAGTCAGCGGTTAAATAGTTTAGCTCAACTATCCTTTGCCGTTGAAACTGG
+
8ACCCD))11)=;======;;;;EFGGGGGGGFGGGGGGGGGGGGGGGGGGGGGGGGGGGGGGGFEG@FGGGGCFFGGGGGGGFFCFEFGGGGGGGGGFFEFDGGEGGEDGAF?EG9FGGGGGGGFFFFFFGGGGGGGG<ECFFCFGGCEGGGGGGGGGCGDGGGGGGGEGGGGGGGG?FG>EBGDDC7@>*:5E559;ADG5?59?EFFGG)8BC=5CD=FGGGEGGFA;)3;67:BE*573)1B78DA<@A2:6>EDFFFA>FBA)*)2).6FC?:<:4*.<4:46<0<:(,6<9644
@M02996:162:000000000-B87FG:1:1101:9105:8327 1:N:0:TAGCGCTC+GTAAGGAG
CCTACGGGTGGCTGCAGTGGGGAATATTGCACAATGGGCGGAAGCCTGATGCAGCGATGCCGCGTGGAGGAAGAAGGTTTTCGGATTGTAAACTCCTGATCTGAGGGACGATAGTGACGGTACCTCAGGAGAAAGCTCCGGCTAACTACGTGCCCGCAGCCGCGGTAATACGTAGGGAGCGAGCGTTGTCCGGCATTACTGGGTGTCAAGGTGGCTCAGGCGGGACGACAAGTCAGATGTGGAATGTGCGGGCCCAACCCGTGCCCTGCGTTGTCAACTGCCGTGCTTGCATGAGGTCGAG
+
68ACCFA5=0)==8=;==6;;88BFEGGGFGGGGGGGGGGGGGGGGGGGGGGGGGGCFGGDFEGFFGGGGGGGFFGD?FFFGGG+BF<BEGGGGGGGC?EFFGGGCBC@F+?F7FEGGCCFDFFGGG8=3+,@DFEBEGGCEG+3@AAFCC,BEC8>**36;C*=*C?CFGF6?CGCFE=E9:.311)C?FCE)>CF*:6>CEFDC)019F0*)8/04*95CEG*)C995/)6:)*6:9>)*.*)00)*-(7(((-(*11,8(-,,715(1-(,*015.(,)(((-,550)).-),/.-(-
@M02996:162:000000000-B87FG:1:1101:9098:8347 1:N:0:TAGCGCTC+GTAAGGAG
CCTACGGGTGGCTGCAGTGGGGAATATTGCACAATGGGCGGAAGCCTGATGCAGCGATGCCGCGTGGAGGAAGAAGGTTTTCGGATTGTAAACTCCTGATCTGAGGGACGATAGTGACGGTACCTCAGGAGAAAGCTCCGGCTAACTACGTGCCAGCAGCCGCGGTAATACGTAGGGAGCGAGCGTTGTCCGGAATTACTGGGTGTAAAGGGTGCGCAGGCGGGACGACAAGTCAGATGTGAAATGTACGGGCTCAACCCGTTCCCTGCATTTGAAACTGCCGTTCTTGAGTGAGGTAGAG
+
88ACCB:):0)========;;88BFGGGGGGGGGGGFGGGGGGGGGGGGGGGGGGGGGGGGGGGCFGCEFFFFGGGCGGGGGGGFFGGGGGGGGGGGGDGGGGFGGGFGGFG4FGCFGGGFFGGGGGDCE><D?EGGGGGGGG@FEGFGDG8EGGGD?FGFGGEDEDEG@FGGC;EGGGGEGDEGGGDGGFEGFGGFGGFFGGFGGFFFF=EF:>DG9D3>EG3:>C3237>AFF=2<FF)2.949F<G<>DF>B?FGGFB>(243AB>?=>92*398<2<F>B<::4))5<2).108?)6
@M02996:162:000000000-B87FG:1:1101:22457:8375 1:N:0:TAGCGCTC+GTAAGGAG
CCTACGGGCGGCAGCAGTAGGGAGTTTTCGGCAATGGGGGAAACCCTGACCGAGCAACGCCGCGTGAATGATGAAGGTCTTCGGATTGTAAAGTTCTGTTATAAGGGAAGAATGATAGCTAGAGGAAATGCTAGTTGTTTGACGGTACCTTATTAGAAAGCCACGGCTAACTACGTGCCAGCAGCCGCGGTAATACGTAGGTGGCGAGCGTTATCCGGAATTATTGGGCGTAAAGAGTGAGCAGGCGGCATGATAAGTTTGAAGTGAAAGCGTGGGGCTTAACCCCATACAGCTCCGAAAA
+
8ACCCB>):))8888;;<;<;8;BCEGGGGGGGGGGGGGGGGGGGGGGGGGGGFGGGGGGGGGGGGGGFGGGGDFGFGGGGGGGGGGGGGGGGGGGGGGGGGGFGGGGFGGGGGGGGGGGGGEDDGGGGGGFGCFGCGGGGGGGGCEGGGGGGGGGGGGGGF8EGCEGCFGGGGGGCFGFGGFFFGGGG=D8CFGGFDCFDGF5CCDFFFGGDFFGGBD5@EFFFF+9?DGF?:60847:4*47(5>;G9BFA445>GFDA?AABFBFF247:6BCB:;6>69).,44::.627?BBFFFF
@M02996:162:000000000-B87FG:1:1101:4183:8378 1:N:0:TAGCGCTC+GTAAGGAG
CCTACGGGGGGCAGCAGTGGGGAATCTTCCGCAATGGGCGAAAGCCTGACGGAGCAATGCCGCGTGAGTGAAGAAGGAATTCGTTCCGTAAAGCTCTTTTGTTTATGACGAATGTGCCCTGTGTGAACAATGCGGGGCAATGACGGTAGTAGACGAATAAGCCACGGCTAACTACGTGCCAGCAGCCGCGGTAATACGTAGGTGGCGAGCGTTGTCCGGAATTATTGGGCGTAAAGAGCAGGTAGGCGGTTTCCTATGTCCGGAGTGAAAATGCGGGGCTCAACCCCGTATGGTGCTGGAT
+
88CCCAD850)8888::<:::8BFFGFFGGGGGDGFCFFGGGFFGF@FGGG+8C@CFGGGGGGGCGGGGGFFCFFGCFAFGFFDGGGGGGGFGGGGFFACF>FFFFGFFGFEF@BAFGGGGGG@FGGGGGGGDG*B*BEGFF<:EEEFGCCFFGGGGG3EGGGFGG*:E>CFGG61C*2:CCFFGGF5<CG/85FGFFF?DGGFC475@BDE*)0::?39@>6CC99C0)5)304@A07*(1,*,06(1427).:A)+:42:((-,4)7<04.)7*04760/4(.4:3-44:7-).74(()
@M02996:162:000000000-B87FG:1:1101:22476:8381 1:N:0:TAGCGCTC+GTAAGGAG
CCTACGGGAGGCTGCAGTGAGGAATATTGGACAATGGATGGAAGTCTGATCCAGCCATGCCGCGTGAAGGATTGATGCCCTACGGGTTTTGAACTTCTTTTGTACGGGGGCAATAAGGGCCACGCGTGGTCCGATGAGAGTACCGTACGAATAAGCATCGGCTAACTCCGTGCCAGCAGCCGCGGTAATACGGAGGATGCGAGCGTTATCCGGATTTATTGGGTTTAACGGGTGCGTAGGCGGCTTGCCAAGTCAGCGGTGAAATCCGGGCGCCCAACGCCGGAACTGCCGGTGAAACTGG
+
88BCC>0>81)========;=;;CFEGFGGGGGGGGGGGGGGGFGGGGGGGGGEGGGGGGGGGGGGGGFGGGGFGGFGGGGGGGGGGGGGGGGGGGGGGGGDGFEDGGG:CFFGGFF<<:FEGGGGEGDGGGGFGED,C@DDEGCFGGGCGGGCFFFGGGEGF8FGGFGGGFDFCFGGGGGCDFGG57D?GGGEGG>GGFD3EAGGFFF=>CDF>DG<CFFGFGEEGG)5>399?>?1@D25604B58F<?F2>2>FEDF;:8<DFB0>2>99;FGF:(9;:9(3;D?F?((-2-.15:4(
@M02996:162:000000000-B87FG:1:1101:22449:8392 1:N:0:TAGCGCTC+GTAAGGAG
CCTACGGGCGGCAGCAGTAGGGAGTTTTCGGCAATGGGGGAAACCCTGACCGAGCAACGCCGCGTGAATGATGAAGGTCTTCGGATTGTAAAGTTCTGTTATAAGGGAAGAATGATAGCTAGAGGACATGCTAGTTGTTTGACGGTACCTTATTAGAAAGCCACGGCTAACTACGTGCCAGCAGCCGCGGTAATACGTAGGTGGCGAGCGTTATCCGGAATTATTGGGCGTAAAGAGTGAGCAGGCGGCATGATTAGTTTGAAGTGAAAGCGTGGGGCTTAACCCCATACAGGTCCTAAAA
+
88ACCA9))0)8888;;<;<;8;BFFGGGGGGGGGGGGGGGGGGGGGGGGGGGFGGGGGGEFGECFFFG@FGFGFGFFGGGGGG=FGGFFFFGGGGGFFGGGCDFFFGFEGDECDAFFGGGCFD8F+DFCFGFFGGDEGGFCC@CEGGGGCC,EEEC<CFFD:FEGEGECFGGGGG8CA@?78AFG<DDDG8EFCFFGDFGGC>6D@)375=*)=FG9C<FCCCE4CDBED3:B)*4:@D<FAF0B>;D,2:<)49?FG2)16)-,-.*)22((7:>0(82FADFF(.(454(-.4*))58
@M02996:162:000000000-B87FG:1:1101:4196:8393 1:N:0:TAGCGCTC+GTAAGGAG
CCTACGGGGCGCAGCAGTGGGGAATCTTCCGCAATGGGCGAAAGCCTGACGGAGCAATGCCGCGTGAGTGAAGAAGGAATTCGTTCCGTAAAGCTCTTTTGTTTATGACGAATGTGCCCTGTGTGAACAATGCGGGGCAATGACGGTAGTAGACGAATAAGCCACGGCTAACTACGTGCCAGCAGCCGCGGTAATACGTAGGTGGCGAGCGTTGTCCGGAATTATTGGGCGTAAAGAGCATGTAGGCGGTTTCCTAAGTCCGGTGTGAGAATGCGGGGCTCACACCCGTATGCCTCTGGAT
+
8ACCCEFB)1)8888;;<6;;+88CFGGGGCFGGGGFGGGCGGGGGGGFG-:FFGGGGGGGGGEFGGFGGGGGCFGF?EDFFGGGGGGGGGGGGGGGGGGGGGGGGGGGGGGGFDFFGGGGGGGFGFFFGFDFF@8+BCFG9CGGGEGEFGGGGGGGGFG9:CGGGGGDEGGGGFEC=FCDFFA6CF3D:<C8>G+89FFF*A4CF5>3@)>D)8DCBD*5@FC?93*()/77:0@)2?97*69)00(>;BFFFFA)2?AA:1(,206*.*.-.5*7((3(/)..,,1-4(8)-.)0)4-6
@M02996:162:000000000-B87FG:1:1101:4177:8398 1:N:0:TAGCGCTC+GTAAGGAG
CCTACGGGGGGCAGCAGTGGGGAATCTTCCGCAATGGGCGAAAGCCTGACGGAGCAATGCCGCGTGAGTGAAGAAGGAATTCGTTCCGTAAAGCTCTTTTGTTTATGACGAATGTGCCCTGTGTGAACAATGCGGGGCAATGACGGTAGTAGACGAATAAGCCACGGCTAACTACGTGCCAGCAGCCGCGGTAATACGTAGGTGGCGAGCGTTGTCCGGAATTATTGGGCGTAAAGAGCATGTAGGCGGTTTCCTAAGTCCGGAGTGAAAATGCGGGGCTCAACCCCGTATGGCTCTGGAT
+
ACCCCAA5)0)8888::<:::88BFFGGGGGGGGGGGGGGGGGGGGGGGGGGGFFGGGGGGGGGFGGFGGGGGGGGGGGGGGGGGGGGGGGGGGGGGGGGGGGGGGGGGGGGGGGGGGGGGGGGGGGGFGG9CBEGEGCGGFGGGGGGGFGGGGGGGGGFGGGGGGGGGGGGGGGGGGGGGFFFGGGGDEGGGFGGFGGFGGGFGGFF>>GGGFFFGFGC@GGDG@EG:FGDB:?FA<F64:<8>4@>C>>BBFFDFCGBFFFB>BFAF<?<DBFCE9;B:*<:<8BF?>48?:::F286)
@M02996:162:000000000-B87FG:1:1101:14572:8410 1:N:0:TAGCGCTC+GTAAGGAG
CCTACGGGAGGCTGCAGTGGGGGATATTGCGCAATGGGGGAAACCCTGACGCAGCAACGCCGCGTGCAGGATGACGGCCTTCGGGTTGTAAACTGTTGTCGCAAGGGAAGAAACAAATGACGGTACCTTGTGAGAAAGCCACGGCTAACTACGTGCCAGCAGCCGCGGTAATACGTAGGTGGCAAGCGTTGCCCGGATTTACTGGGTGTAAAGGGCGCGTAGGCGGGATAGCAAGTCAGTCGTGAAATACCGGGGCTCAACTCCGGAGCTGCGCTTGAAACTGTTATTCTTGAGTATCGGG
+
88BCCE:8=0)=========;88@FFGGGGGGGGGGGGGGGGGGGGGGGGGGGGGGGGGGGGGGGGGGGGGGGGGGGGGGGGGGGGGGGGGGGGGGGGFGFG+FGGGFFEGGGGGGGGGFGEGGFGGGGAF,ED3BFCFGDGCEGGGGGGGGEGGGGGGG?9FGDEDEGGDG7CCFGFGGC>FFGGGDGG<EFFEG>GGFCGGBF5777?CCFFFGG;GGBGGFGBD>9?FFFF:?AFFD61-05:=:26?E>>(-2A*4:BFF?F37:7<(((0;5,398=4<9)66<AA<4).-*.-4(
@M02996:162:000000000-B87FG:1:1101:18213:8410 1:N:0:TAGCGCTC+GTAAGGAG
CCTACGGGGGGCTGCAGTGAGGAATATTGGTCAATGGACGAGAGTCTGAACCAGCCAAGTAGCGTGCAGGATGACGGCCCTATGGGTTGTAAACTGCTTTTATGTGAGAATAAAGCGGGGAACGTGTTCCCCTTTGCATGTATCACATGAATAAGGACCGGCTAATTCCGTGCCAGCAGCCGCGGTAATACGGAAGGTCCGGGCGTTATCCGGATTTATTGGGTTTAAAGGGAGCGTAGGCCGCCTGTTAAGCGTGTTGTGAAATGTCCTGGCTCAACCAGGGCACTGCAGCGCGAACTGG
+
-8ACCD9>):)8888::::::::CEGGGGGGGGGGGGGGGGGEGGGGGGGFFGFBDEGGGGFGEFGGGGGGGGGGGEGGGGGGGGGGGGGDFFGGGGGGGGGGGGGGGFGGGGGGGGDGGGGGGGGGGGGGGGGGGGGGGGGGGGGFCFGGGGGGGGGGGGGGGGGGGGGE=DGGGGGGGGGFFGGGCFGGGEBEGFGGFGGGFGGFFFFFGGEF3CDGFFGGGGEGGFFF:3<>BB<EG?C989B>9CAFFFF??BEFB<=4<AA>DF9C??3?C@?F48>(2260(,5(,43-0>B07(
@M02996:162:000000000-B87FG:1:1101:14578:8429 1:N:0:TAGCGCTC+GTAAGGAG
CCTACGGGAGGCTGCAGTGGGGGATATTGCGCAATGGGGGAAACCCTGACGCAGCAACGCCGCGTGCAGGATGACGGCCTTCGGGTTGTAAACTGTTGTCGCAAGGGAAGAAACAAATGACGGTACCTTGTTAGAAAGCCCCGGCTACCTACGTGCCAGCAGCCGCGGTAATACGTAGGTGGCAAGCGTTGCCCGGATTTACTGGGTGTAAAGGGCGCTTCGGCGGAATAGCAAGTCAGTCGTGAAATACCGGGGCTCACCTCCGGGGCTGCGATTGAAACTGTTATTCTGTGGTCTCGGG
+
88BCCE1:801==;====;=;888BEFFFFCGG77CFFG>EFEGGGFGCE-BCFFGGGGGGGGGGGGGGGGGF??F+@FGF@<FGGG78EFEFF,CA,BE+A:+@AF<,+6ADGGFFFD<D+3F@F=CFCE37@;CGCDFCEEC@EE,?D,?CGGFF94>>9F:*==5CECF72*0+=CFG<FF+*8*::3CFFG*)9DF**9@6FFD567<FF3774)*)///:<*)3*099)(1..00)1-)5)16*627(300(/2)(*349((()(1-3(71)46287<>44A<<2)))(.)1.2(-
@M02996:162:000000000-B87FG:1:1101:12484:8434 1:N:0:TAGCGCTC+GTAAGGAG
CCTACGGGGGGCAGCAGTGAGGAATATTGGTCAATGGTCGGAAGACTGAACCAGCCATGCCGCGTGCAGGAATAAGGCCCTATGGGTCGTAAACTGCTTTTGTGGTGGAGCAATAAGGCGTACGTGTACGTCGATGAGAGTACATCACGAATAAGCATCGGCTAACTCCGTGCCAGCAGCCGCGGTAATACGGAGGATGCAAGCGTTATCCGGATTTATTGGGTTTAAAGGGTGCGTAGGCTGTGCTGCAAGTCAGTGGTGAAAGCCCCGGGCCTAACCTGGGAACTGCCATTGATACTG
+
68CCCB:AA5)8888::<:::::CFFGGGGGGGGGGGGGGGGGG,EFGGGGGGGGGGGGGGGGGGGGGGGGGGGGGGGGGGGGGGGGGGGGGGGGGGGFGGGGGGGGGFFGGCGGGFDFFGGGDGFF<FCGGGCGGGGGGGGGGFGGGGGEGGGGGGGGGGGGGFGGGGGGGGGGGGGGGGGFFGGG:FGGFGF7EDGGFGGGFGDFDFFGGGFFGGBFFFGGGGFGGFFGFF:?>B?ED>C87:=F>GFFFFF4269<B07<BFFFFBBDFF;BCFBFFFFFFFFF3??)6>AAA9<BA
@M02996:162:000000000-B87FG:1:1101:12463:8436 1:N:0:TAGCGCTC+GTAAGGAG
CCTACGGGTGGCAGCAGTGAGGAATATTGGTCAATGGTCGGAAGCCTGAACCAGCCATGCCGCGTGCAGGAATAAGGCCCTATGGGTCGTAAACTGCTTTTGTGGTGGAGCAATAAGGCGTACGTGTACGTCGATGAGAGTACATCACGAATAAGCATCGGCTAACTCCGTGCCAGCAGCCGCGGTAATACGGAGGATGCAAGCGTTATCCGGATTTGTTGGGTTTAAAGGGTGCGTAGGCTGTGCTGCAAGTCAGTGGTGAAAGCCCGGGGCCTAACCTGGGAACTGCCATTGATACTG
+
68ABCD)8:))==8=;===;;;CCEFGGGGGGGGGGFGGGGGGG<FFGFGFGGGGGGGGGGGGGGGGGGGGGFGGGFGGGCGGGGGGGGGGGGGGGGGGGGGGGGF<FFFGGGGAFFGGGGGGGGGEEFDFGGGGDFGGFGGGEDGGGGGGGGGGFCGGGGGGGGGGGGGFFGGGGGGGGDD?EGG>DGGCE5?EEADGFG;:>EGFAFFFD5>ED6):CFGDGG5C:<47BFF?@::DD<9:83F4)7?AF<AB>FGGB<B>460:<),C>>>B:)1:<?56(((,)8<5A><)6/.5:
@M02996:162:000000000-B87FG:1:1101:20277:8452 1:N:0:TAGCGCTC+GTAAGGAG
CCTACGGGGGGCAGCAGTGGGGGATATTGCACAATGGGGGAAACCCTGATGCAGCGACGCCGCGTGAGTGAAGAAGTATTTCGGTATGTAAAGCTCTATCAGCAGGAAAGATAATGACGGTACCTGACTAAGAAGCACCGGCTAAATACGTGCCAGCAGCCGCGGTCATACGTATGGTGCAAGCGTTATCCGGATTTACTGGGTGTAAAGGGAGCGCAGACGGCATGGCCAGCCAGATGTGAAATGCGGGGGCTCAACGCCTGAACTGCATTTGGAACTGTCACGCGAGAGTATCGGAGGG
+
88ACCE=5A:)8888::<:::88@FFGGGGGGGGGGGGGGGGGGGGGGGGGGGFFGGGGGGGECCGGGGGGGGFFGF9FGGGGGGGGGFGGGGGGGGF9FCCFFGFCFGGAFGCFFGGGGGGGGGFGGCE+<C9FGGGFGDGG8EGFCFCF8CGGGGFC:8CE5CE7C?C96=@FC6<+<6C?>EGGG7CFCGDECFCFFGGGFGGFFFFD5*)./5153;EC<:BCF()77:BFF<.**)2)*-199D097(-482**-(04(2())1-266)9+97)4<@>2(.((,,-5:>)(76,(4
@M02996:162:000000000-B87FG:1:1101:15591:8459 1:N:0:TAGCGCTC+GTAAGGAG
CCTACGGGTGGCAGCAGTGAGGAATATTGGTCAATGGACGAGAGTCTGAACCAGCCACGTCGCGTGAAGGAAGACGGTTCTATGGATTGTAAACTTCTTTTGTCGGAGGGTAAAGTTAGATATGCGTCTCTTATTGCAAGTATCAGACGAATAAGCATCGGCTAACTACGTGCCAGCAGCCGCGGTAATACGGATGGAGCAAGCGTTATCCGGATTTGCTGGGAGTAAAGGCGGTGGAGGCGGGACATCAAGTCAGATGTGAAACCACGAGGCCCAACTTCGTGTCTGCCTTTGCAC
+
8ACCCA1=>:)====;==;;;;;;FGGGGCCFGGGGG@CFF@GCEFGGG<@FGFFCF,C9D:FGGG7@EFGGGG@F:?F:F,CF<EFEFFGGFFC,ACFEF<EF,:+8=+4A4C;F9,5,5,9AB7BCB@EGA@B,64C,86@@A,@DCEGF=FDF9DDBC+338@E,@:@ACDFGGGGGGG>9?DC*=FF8*3*=);8;*9:)ADE;6:7C3.85D)+;/C**202+9FC)((,7((0*(92)(874*)5?6<)6-<*-)/6.)(,:D(1(((0/0444)).((.6<-)5-))--*
@M02996:162:000000000-B87FG:1:1101:20272:8468 1:N:0:TAGCGCTC+GTAAGGAG
CCTACGGGGGGCAGCAGTGGGGGATATTGCACAATGGGGGAAACCCTGATGCAGCGACGCCGCGTGAGTGAAGAAGTATTTCGGTATGTAAAGCTCTATCAGCAGGAAAGATAATGACGGTACCTGACTAAGAAGCACCGGCTAAATACGTGCCAGCAGCCGCGGTAATACGTATGGTGCAAGCGTTATCCGGATTTACTGGGTGTAAAGGGAGCGCAGACGGCATGGCAAGCCAGATGTGAAATGCGGGGGCTCAACTCCTGAACTGCATTTGGAACTGTCAAGCTAGAGTATCGGAGAG
+
8ACCCE8>A=)8888::<:::88@FGGGGGGGGGGGGGGGGGGGGGGGGGGGGFFGGGGGGGGGFGGGGGGGGFGGGGGGGGGGGGGFGGGGGGGGGFGGGGGGGFFGGGGGGGGGGGGGGGGGGGGGGGC@FFGGGGGGGGGGGGGGGGG8FGFGGGGFGGGEGGCCE@GGGGGGFGGGGGFFGGGGGGGGGBGGFGGFGGGFGGFFFFFG5>BGGFGGFGGGEFDCBFFF<F?F0<FC40)8<7B>G>BF>9B>FGF<FF2632<?F<C<A6F<@B2,<?AA??))5384.):?)(-,4
@M02996:162:000000000-B87FG:1:1101:19664:8485 1:N:0:TAGCGCTC+GTAAGGAG
CCTACGGGAGGCTGCAGTGAGGAATATTGGTCAATGGTCGGAAGACTGAACCAGCCATGCCGCGTGAAGGATTAAGGCCCTATGGGTCGTAAACTTCTTTTGTACGGGAGCAATAAGGCTTACGTGTAGGCCGATGAGAGTACCGTACGAATAAGCATCGGCTAACTCCGTGCCAGCAGCCGCGGTAATACGGAGGATGCAAGCGTTATCCGGATTTATTGGGTTTAAAGGGTGCGTAGGCGGTATGGTAAGTCAGCGGTGAAATGTCCACGCTTAACGTGGAACTTGCCGTTGATA
+
88ACCF=@=0)==========;;CFGGGGGGGGGGGGGGGGGGGGGGGGGGGGFGGGGGGGGGGGGGGGGGGGGGGGGGGGGGGGGGGGGGGGGGGGGGGGGGGGGGG@FFGGGGGGGGGGGGGGFFAAFEGGFGGDEGGFGGGEGGGGGGGGGGGGFGGGGGGGGGGGGGGGGGGGGGGGGEFGGGGGGGGGDDC?F6ACGGFGGFFFFGDDEDGGCGG8FFDG>CFFAF@::<>?F@G?G>095F0::2=AAA<?EDFFF7<B4<B9<FF><E8B<<<:34<?B24<89F?F(49
@M02996:162:000000000-B87FG:1:1101:16021:8500 1:N:0:TAGCGCTC+GTAAGGAG
CCTACGGGTGGCTGCAGTGAGGAATATTGGTCAATGGAGGCAACTCTGAACCAGCCATCTCGCGTGAAGGAATACGGCCCTACGGGTCTTAAACTTCTTTTATAGGGGGATAAAGTGAGGCATGCATGCCTTTTTGTAGTTACCCTATGAATAAGCATCGGCTAACTCCGTGCCAGCAGCCGCGGTAATACGGAGGATGCGACCGTTATCCGGATTTATTGGGTTTAAAGGGTGCGCAGGCGGCACGTTAAGTCAGCGGTGAAATGTCGGGGCTCAACCCCGGCCCTTCCGTTGAAACTGG
+
8ACCCF8@11)========;;;;CFGGGGGGGGGGGGGGGGGGGGGGGGGGGGFFGGGGGGGGGFGGGGGGGGGGGEGGGGGGGGGGGGGGGGGGGGGGGGDGFFGGGGGGGGA,E9,A,A7A<?<9,A?EGFGF7@@E5C;EGCD88,@>@FFAD9A=FEDEG,D=EEGF+C6,@D77F7+3@*9C@G7>F5:*:*9*;7/*2:D>>4ADGD>BGGFG+;FFGG>FGEAG3,(4)29;7396:25B?2::FFFBA?=DFF><4>2:4<6592-7C6<:?<3;B(43(:(-8.((-14-64
@M02996:162:000000000-B87FG:1:1101:16039:8501 1:N:0:TAGCGCTC+GTAAGGAG
CCTACGGGGGGCTGCAGTGAGGAATATTGGTCAATGGAGGCAACTCTGAACCAGCCATCTCGCGTGAAGGAATACGGCCCTACGGGTCTTAAACTTCTTTTATAGGGGGATAAAGTGAGGCATGCATGCCTTTTTGTAGGTACCCTATGAATAAGCATCGGCTAACTCCGTGCCAGCAGCCGCGGTAATACGGAGGATGCGAGCGTTATCCGGATTTATTGGGTTTAAAGGGTGCGCAGTCGGCACGTTAAGTCAGCGGTGAAATGTCGGGGCTCAACCCCGGCACTTCCGTTGCAACTGG
+
-8@CC>9):1)8888:::::::::E5EFGGGGGGGGGGGGGGGGGGGGGGGGFEFGFGGGGGGGGGCFEGFFGGGGGGGGGGGEGGGGGG9CFGGGGGGGGCGGGFGGGGGGGGGGCFFCFCFGGGGGGGGGGGGEGGFGGCFFGC6E9FEGGFCFFGCGEDGEFGGGGGGDGGGGGGGGGGFFGGCDDCF@E>5=>FGFG3EFGGFBFFGDDBFDGFGGFGGGGFDC<BCEFF?EBFF*.1471<>3FFBFFFA<:5CB;;3)4):<81<69()<7<:B?31>6>:)))3:)3(.*5044
@M02996:162:000000000-B87FG:1:1101:14642:8514 1:N:0:TAGCGCTC+GTAAGGAG
CCTACGGGGGGCAGCAGTGGGGGATATTGCGCAATGGGGGAAACCCTGACGCAGCAACGCCGCGTGCAGGATGACGGCCTTCGGGTTGTAAACTGTTGTCGCAAGGGAAGAAACAAATGACGGTACCTTGTGAGAAAGCCACGGCTAACTACGTGCCAGCAGCCGCGGTAATACGTAGGTGGCAAGCGTTGCCCGGATTTACTGGGTGTAAAGGGCGCGTAGGCGGGATAGCAAGTCAGTCGGGAAATACCGGGGCTCAACTCCGGAGCTGCGATTGAAACTGTTATTCTTGAGTATCGGG
+
8ACCCD=A=1)8888::<:::88@FGGGGGGGGGGGGGGGGGGGGGGGGGGGGFGGGGGGGGGGGGGGFGGGGGGGGGGGGGGGGGGGGGGGGGGGGGGGGGF7FGGGGGGGGGGGFGF9FDEGGGFFGFF8@EDGGGGG*@CGGGGGGGGGGGGGFGGGFFGGEGC=CECGGGGGGGGGGFFFGGFGGGGGGFGGDGGFCCFFGGFFFFGFFF@DD>GDEGCCEDEC9FGFFFFFFBFC93()4;FA:A0>>>FF>GC<?FFFFF<BD0907-7C>BD)8@AAFAB44AFFF3<>75:4(
@M02996:162:000000000-B87FG:1:1101:16462:8516 1:N:0:TAGCGCTC+GTAAGGAG
CCTACGGGTGGCAGCAGTGGGGAATATTGGGCAATGGACGCAAGTCTGACCCAGCAACGCCGCGTGAAGGAAGAAGGCTTTCGGGTTGTAAACTTCTTTGACAGGGGAAGAGCAGAAGACGGTACCCTGAAAACAAGCCACGGCTAACTACGTGCCAGCAGCCGCGGTAATACGTAGGTGGCAAGCGTTGTCCGGATTTACTGGGTGTAAAGGGCGTGTAGCCGGGTCGATAAGTCAGATGTGAAATCCACGGGCTCAACTCGTGAACTGCATTTGAAACTGTTTATCTTGAGTATCGGAG
+
88BCCE1)8))=======;;;88BFGGGGGGGGGFGGGGGGGGGGGGGGGGGGGGGGGGGGGGGFGGGGGGGGGGGGGGGGGGGGGGGGGGGGGGGGGGFGGFFGEGGGGFFGGGGGGGGG@FGGFGGGE8DFGDGGGGGGGGGGGGGGGGEGFGGGGFFGGGEGGGE*>DFFFFG5EFEGGFFGGGDGGGGGE7CEDGFFCFAGGFFFFCGGDA3C>GF@CC<EB=)(7C>?A<=<<6?.;<6<F?>G??@F(3-8CD:9??B:7:AF762:<BCB>)8</<A)).)).)).6AAB13,4
@M02996:162:000000000-B87FG:1:1101:26873:8523 1:N:0:TAGCGCTC+GTAAGGAG
CCTACGGGAGGCTGCCGTGGGGAATATTGGGCAATGGGCGCAAGCCTGACCCAGCAATGCCGCGTGAAGGAAGAAGGCTTTCGGGTTGTAAACTTCTTTTAAGTGGGACGACAATGACGGTACCACTTGAATAAGCTCCGGCTAACTACGTGCCAGCAGCCGCGGTAATACGTAGGGAGCAAGCGTTATCCGGATTTACTGGGTGTAAAGGGCGTGTAGGCGGGACATCAAGTCAGATGTGAAAGCACGAGGCTCAACTTCGTGTCTGCATTTGAAACTGACGTTCTTGAGTGTTGGAGAG
+
88BCCEA=)1)====;==88888BFFGGGGGGGGGGGGGGEGGGGGGGGGGGGFFGGGGGGGGEFGGGGGGGGGGGGGGGGGGGGGGGGGGGGGGGGGGGGGGGGGGGGGGGGGGGGGGGGGCGGGGGGGGGGGGGFGGGEGGEGGGGGGGGGGGGGGGDFDEGGGEGGGGGGGGGGGGGGGFFGGGGGGGGGFGGAGFFGGGFGDFFFFFE3>BGGFGGFGGGGFGGBFGFADFFA>FFA:<@A7<?GFFFFFFB?GF<>EBFBFFFFDCBAFFGFFAFF??<2:::B<?<AA><F??B<
@M02996:162:000000000-B87FG:1:1101:4090:8535 1:N:0:TAGCGCTC+GTAAGGAG
CCTACGGGTGGCAGCAGTGAGGAATATTGGTCAATGGGCGAGAGCCTGAACCAGCCAAGTAGCGTGAAGGATGACTGCCCTATGGGTTGTAAACTTCTTTTGTTCGGGAATAAAGGAGCCTACGCGTAGGCTTTTGCATGTACCGTTCGAATAAGCATCGGCTAATTCCGTGCCAGCAGCCGCGGTAATACGGAAGATGCGAGCGTTATCCGGATTTATTGGGTTTAAAGGGAGCGTAGGCGGCCTTTTAAGTCAGCGGTCAAATGTCAGCGCCCAACGCTGGCCTGCCGTTGATACTGAT
+
ABCCCFFA=0)===8====;;;;;FFGGGGGGGGGGGGGGGGGGGGGGGGGGGGGGFGGGGGGGGGGGGGGGGGFGGGGGGGGGGGGGGGGGGGGGGGGGGGFGGGGG7FFGGCGGGGGGGGGGGGGFGDEFGGGGGGF9EGGF@FE@CFFGGGGGDGGGGGGGGFGFGGGGGFEGGGGGGGEBCGCCFGGEG>EGFGCFG<EFGGFFFFFGGFFGFFGGFGGGGECFFFGFF<>@2?BD?CBDFFFFFABBADAA:GC<;F<<A<A<=><944);<?:1(09:??B?F9:BBBA<@AD9)
@M02996:162:000000000-B87FG:1:1101:14910:8541 1:N:0:TAGCGCTC+GTAAGGAG
CCTACGGGAGGCAGCAGTGAGGAATATTGGTCAATGGACGGAAGTCTGAACCAGCCAAGTCGCGTGAAGGATGAAGGTATTATGTATTGTAAACTTCTTTAGCAGTGGAGTAATAAGGGTCTCGTGATCCCCGATGCAAGTACACTGAGAATAAGGATCGGCTAACTCCGTGCCAGCAGCCGCGGTAATACGGAGGATCCGCGCGTTATCCGGATTTATTTGGTTTAGCGGGTGCGCAGGCGGCTTTTTAAGTCAGTGGTTAAATCGTGACGCTCGACCTCACCACGCCATTGTTACTGGA
+
88CCCA:>0))=8=====;;;;;;C6CFA9FGGGGGG<FG@FGGFGGGGFGG<AECF,CCCFGGFGCEGGEFGFGGGF9FG9FFGFFFEEGGDBEFECF?F,A:E5B,F,:4<59E,9,9,:EBB,,:EEBFGCECEE95EFG?FGF9,4,C=9@F9DD7BCG8AEA8DE>+=>@,@==CEGFF6DC?@,+68>>E>4DFF**::DD5FA8*:)>5D):@AFCDCF7+).8>763),(8/-1(0()).C()1:6)-6+*686--)4(.82D(--8*03(-.)(4,269:(4<A))-*.480
@M02996:162:000000000-B87FG:1:1101:4109:8542 1:N:0:TAGCGCTC+GTAAGGAT
CCTACGGGTGGCAGCAGTGAGGAATATTGGTCAATGGGCGAGAGCCTGAACCAGCCCAGTAGCGTGAAGGATGACTGCCCTATGGGTTGTAAACTTCTTTTGTTCGGGAATCAAGGAGCCTACGCGTAGGCTTTTGCATGTACCGTTCGAATAAGCATCGGCTAATTCCGTGCCAGCAGCCTCGGTAATACTGAAAATTCGAGCGTTATCCGGATTTATTGGGTTTAATGGGAGCGTAGGCGGCCTTTTAAGTCAGCGTTCAAATGTCATCTCCCAACGCTGGCCTGCCGTTGATACGTAT
+
88BC@*:==))====;;==;;;;CF9FG9EFFFGGGGGGGGGGGGGGFFGGGGGFG,FGGEFGGGGCFGGGFGGGGFFFGGFGGGGGGDGE<?FGG,CFFG,FFG7F>:FG,AF9EFFGGGGGFGGEG7FCFGGEFCEGGGACFFFAE3=BFFCADFFG7BCEE,;C3ECF6?CC6FGGFC*;?CD>?FFG,2+,,+=3=*=6AG<:))8B*C56DG<:C+:75C;CC)1+0/(1).6:*714575FAGB0@).6),:*4:?:AA)<4*4*-6<FCF4(4()-33<((((-(31))*,.).
@M02996:162:000000000-B87FG:1:1101:27652:8550 1:N:0:TAGCGCTC+GTAAGGAG
CCTACGGGCGGCAGCAGTGGGGAATCTTCCGCAATGGGCGAAAGCCTGACGGAGCGACGCCGCGTGAGTGAAGAAGGTCTTCGGACCGTAAAGCTCTTTTGTTATAGGCGAAAGGCTGAAGTAGGAAATGACTTCAGTAAGACGGTATATAACGAATAAGCCACGGCTAACTACGTGCCAGCAGCCGCGGTAATACGTAGGTGGCAAGCGTTATCCGGATTTACTGGGTGTAAAGGGCGCGTAGGCGGGGATGCAAGTCAGGTGTGAAATCTATGGGCTTAACCCATAAACTGCATTTGAA
+
88BCC>=5:1)8888;;<;;;88BFFGGGGGGGGGGGGGGGGGGGGGFGGGGGGGGGGGGGGGGGGEGGGGGGGGGGGGGGGGGGGGGGGGGGGGGGGGGGGGGGFGGGGGGGEGFFGGGGGGGGFEGGGGGGGGGGGGGGGGGGGGGDEGGGGGGGGDFGGGGF5=EGGGGDFGD9CFG65FFGGGGGGG88@EFFGG>GGG@:D6)<@DEDFFGC>CCEGGGG*?<:>CB2<)961BC49;32F>>)3;@<<ADFGGBF?<2A(6594DFAB?FFF?:?FFA?:B?365:9>ABB9426
@M02996:162:000000000-B87FG:1:1101:27669:8554 1:N:0:TAGCGCTC+GTAAGGAG
CCTACGGGCGGCAGCAGTGGGGAATCTTCCGCAATGGGCGAAAGCCTGACGGAGCGACGCCGCGTGAGTGAAGAAGGTCTTCGGACCGTAAAGCTCTTTTGTTATAGGCGAAAGGCTGAAGTAGGAAATGACTTCAGTAAGACGGTATATAACGAATAAGCCACGGCTAACTACGTGCCAGCAGCCGCGGTAATACGTAGGTGGCAAGCGTTATCCGGATTTACTGGGTGTAAAGGGCGCGTAGGCGGGGATGCAAGTCAGGTGTGAAATCTATGGGCTTAACCCATAAACTGCATTTGAA
+
8ACCCFF5:1)8888;;<;;;88BFGGGGGGGGGGGGGGGGGGGGGGGGGGGFFEGFGGGGGGGCFGGGGGGGGGGGGGGGGGGGGGGGGGGGGGGGGGGGGGGGFFGGGGGGDGGGGGGGGGGGGGGGGGGGGGGGGGGGGGGGGGFCFGGGGGEGFCCGFGGGGGGGGGGGGGGFFGGGFA8=<GGGGDEGFGG@FGFGGGFGGFF>ECEGFFGG>GD>GFGGFGG4B7FF>>F?BF<4178:7>>D>2BBBFFFGC26?6>A<4>FAF<>AFGF6?F?FAF??F<?A5467))16<<<
@M02996:162:000000000-B87FG:1:1101:18451:8555 1:N:0:TAGCGCTC+GTAAGGAG
CCTACGGGTGGCAGCAGTGGGGAATATTGGACAATGGGGGAAACCCTGATCCAGCGACGCCGCGTGAGTGAAGAAGTATTTCGGTATGTAAAGCTCTATCAGCAGGGAAGAAAATGACGGTACCTGACTAAGAAGCCCCGGCTAACTACGTGCCAGCAGCCGCGGTAATACGTAGGGGGCAAGCGTTATCCGGATTTACTGGGTGTAACGGGAGCGTAGACGGCAATGCAAGTCTGAAGTGAAAGCCCGCGGCTTAACTGCGGAACTGCTTTGGCAACTGTATAGCTAGAGTGTCGGAGAG
+
88ACC>05)));==8=;==;;88BEFFGGGGGDFFEGGGGEEGGGDGGGGGFGEFEGGGGGGGB8CEFGGCBFFGGDCFGGGFGGGGGGFGFGFGGGFFGGGGGGGGGGGGGCGGGFGDFF<FGGGFCDED@DFGGGGGEGEG=BDGCFCFE6FC?EFCFGDG87C7=7@CFFF5C8CEGGGFACGG:FFFCGEGDFCFFCC=;EGF6/815937DGFDDFGGG5577>BFFAFA6<)?:2?9/45>131(89>62)+747@BF9>F)/-:))3)2*4?:D*6)62-4<<><>9)-5(-(-
@M02996:162:000000000-B87FG:1:1101:2729:8557 1:N:0:TAGCGCTC+GTAAGGAG
CCTACGGGTGGCAGCAGTAAGGGATTTTCGGCAATGGGGGAAACCTTGACCGAGCAACGCCGCGTGAGTGATGAAGGTCTTCGGATCGTAAAGCTCTGTGGTAAAGGAAGAATGCTAAGATCAGGAAATGGTTCTTAGTTGACGGTACTTTACTAGAAAGTCACGGCTTACTACGTGCCAGCAGCCGCGGTAATACGTAGGTGGCAAGCGTTATCCGGATTTATTGGGCGTAAAGGGTGCGCAGGCGGTTTATTAAGTCTGGGGTGAAAGCGTTGAGCTCAACTCAATATAGCCTCCGATA
+
88CCCFAA=0)====;==;<<;CCCDFGGGGG@EGGGGGGFFGGFGGGGGGGFFFGGGGGGGGF@FGFGG<FGCFFGGGGGGGGECCFE<EDFEGGGGCFFFFGGGGDGFFFGGGGGF@FGGEFGAEFFFGGFFGFFGGGGGGGGGGGGGGGGGGGFGGGFGFGGGGGGCFGFGGGGGE7FGFF,@DGGGGB?FGGFG4;CFGFFFFFFEGGDFAFD>3>5<FFGF?F0<D5<BA61?@C31454089/916-6>)6?CBB@BF12:<6<D>F<;*9:4:2=:A3)5:-4)..))()--,,
@M02996:162:000000000-B87FG:1:1101:15908:8562 1:N:0:TAGCGCTC+GTAAGGAG
CCTACGGGGTGCAGCAGTGGGGGATATTGCGCAATGGGGGAAACCCTGACGCAGCAACGCCGCGTGCAGGATGACGGCCTTCGGGTTGTAAACTGTTGTCGCAAGGGAAGAAACAAATGACGGTACCTTGTGAGAAAGCCACGGCTAACTACGTGCCAGCAGCCGCGGTAATACGTAGGTGGCAAGCGTTGTCCGGATTTACTGGGTGTAAAGGGCGCGTAGGCGGGATAGCAAGTCAGTCGGGAAATACCGGGGCCCCACTCCGGACCTGCGATTGAACCTGTTATTCTTTAGTATCGGG
+
8ACCCE:A:0)=;======;;88@FFGGGGGGGGGGGGGGFGGGGGGGGGGGGGGGGGGGGGGGGGGGGGGGGGGGGGGGGGGGGGGGGGGGGGGGGGGGCGCFGFGGGGGGGGGGCFGGGGGGGGGGGEFCFF,EFCGGEEE:FCEEFGCG5FGFFGCFG>FGFEG5EGCGGGGFGGGGGFFF3CGGGEDEFFGG>DGF7:?*<DF@B?C7CFED<>GG3EE9E5*794DFFB7644=:</(02>)4*92729>>(*)-7F8:6>:(0(*4943;78B)15:994).64))).6495:11
@M02996:162:000000000-B87FG:1:1101:15928:8570 1:N:0:TAGCGCTC+GTAAGGAG
CCTACGGGGGGCAGCAGTGGGGGATATTGCGCAATGGGGGAAACCCTGACGCAGCAACGCCGCGTGCAGGATGACGGCCTTCGGGTTGTAAACTGTTGTCGCAAGGGAAGAAACAAATGACGGTACCTTGTGAGAAATCCCCGGCTAACTACGTGCCAGCAGCCGCGGTAATACGTAGGTGGCAAGCGTTGTCCGGATTTACTGGGTGTAAAGGGCGCGTAGGCGGGATAGCAAGTCAGTCGTGAAATCCCGGGGCTCAACTCCGTAGCTGCGATTGAAACTGTTATGCATGATTTTCGGG
+
-8ACCE>A:8)8888::<9::88@FFGGGGGGGGGGGGGGGGGGGGGGGGGGGFGFGGGGGGGGGGGGFGGGG:FEDGGGGGGGGGGCGGGGGGGGGFFGDG:CC<FFEF+?EGG>EGFCF:FGC>FFFCC6@CEFF+<E+;*8?EECEFGG>FGGGGGGGGFGDGCEEEGG*+:E?*:<275><7C<D=5CFFEE)1>@:CGFGGF37*2<7=79D>DDEGG45:=)459@A>0*66@C>9:>:.1)0(.71;(42CC<:@-)4,11><C:>()*8))-.944))-)))).)-.)*-4-(
@M02996:162:000000000-B87FG:1:1101:2744:8571 1:N:0:TAGCGCTC+GTAAGGAG
CCTACGGGTGGCAGCAGTAAGGGATTTTCGGCAATGGGGGAAACCTTGACCGAGCAACGCCGCGTGAGTGATGAAGGTCTTCGGATCGTAAAGCTCTGTGGTAAAGGAAGAATGCTAAGATCAGGAAATGGTTCTTAGTTGACGGTACTTTACTAGAAAGTCACGGCTTACTACGTGCCAGCAGCCGCGGTAATACGTAGGTGGCAAGCGTTATCCGGATTTATTGGGCGTAAAGGGTGCGCAGGCGGTTTATTAAGTCTGGGGTGAAAGCCTTTGGCTCAACTCAATATAGCCTCCGATA
+
8ACCC>DA>0);;==;===<<;;;CAFFGEEGGGGGFGGGGGGGG<FGGGFCGFGGGGGGGGGGFFCFGGGGGGGG<EAFGGGG>FGGGGGGFGBFGGFCFGFGGGGGG8EFGGGGGGEEFG8BF8BFGGGGGGEGGCEFACFF@EEGGGGGGGFEFCCFFDFE+@CC:CGG;FCGCFEFC944DC/@DDD*=CCC4FFF*@+)<8AF:ACEDFFGD6*>DGFGG6FFF)9)41)734@C6C(7(5.7991?A<<<AGGA>F0;>6<B*99(,8=+)5?7>?<)5ABB46-6<DF?)(4?(
@M02996:162:000000000-B87FG:1:1101:14139:8581 1:N:0:TAGCGCTC+GTAAGGAG
CCTACGGGGGGCAGCAGCTAAGAATATTCCGCAATGGACGAAAGTCTGACGGAGCGACGCCGCGTGAACGATGAAGGTCGGAAGATTGTAAAGTTCTTTTATAACTGAGGAATAAGTATTCTGAGAGAAACGGAGTATGGTGACTGTAGGTTATGAATAAGCAACGGCTAATTACGTGCCAGCAGCCGCGGTAACACGTAAGTTGCGAGCGTTGTTCGGATTTATTGGGTTTAAAGGACGTGTAGGCGGTTCTGTAAGCTTGGTGTGAAAGGCGGGAGCTCAACTCCCGAATTGCGTTGGG
+
8ACCCE>A01)8888:::::<::CFGGGGGGGGGGGGGGGGGGGGGGGGGGGEFFGGGGGGGGGGGGGGGGGGGGGFGGGGG:FFGGGGGGGGGGGGGGGGGEGGGGGGGGGGGGGGGGGGGGFFGCGGGGEG7BEGGGGGGGGGGGGGGGGGGGGFGGGGGDGGGDEGGGGGGGGGGGGGGFFGGGCDCDGEDF9@GG@GGGFGC)<DF<EGBECFBG5BGGFGFEGBFGFFFFFABFD:7:46=F>DBFDF<B<4796<?0<?F:6FAF:<;>C)34:3=?FA27:9<(::<B0030((
@M02996:162:000000000-B87FG:1:1101:17403:8587 1:N:0:TAGCGCTC+GTAAGGAG
CCTACGGGAGGCAGCAGTGGGGAATATTGGGCAATGGGCGAAAGCCTGACCCAGCGACGCCGCGTGAAGGAAGAAGGTCTTCGGATTGTAAACTTCTTTTATATGGGACGAAGAAAATGACGGTACCATATGAATAAGCCACGGCTAACTACGTGCCAGCAGCCGCGGTAATACGTAGGTGGCGAGCGTTATCCGGATTTACTGGGTGTAAAGGGTGTGTAGGCGGGACTGCAAGTCAGATGTGAAAACTATGGGCTTAACTCATAGCCTGCATTTGAAACTGTGGTTCTTGAGGGTCGGG
+
8ACCCA>:)))8======;=;888FFGGGGGGGGGGGGGGGGGGGGGGGGGGGFGGGGGGGGGGFGGGGGGGGGGGGGGGGGGGGGGGGGGGGGGGGGGGGGFGGFGDGGGGGGGGFGGGGGGEFGGFGGGCDGGGGFGGFGGDGGGGGGGGGGGGGGFFFGGGGGDGGG;:2CFFF:AFGGFFCGDDGGGGGFGGDGGFFGG7FGF).0C7:?3<<9>FFGGDGFG)2;FFABAFF)7:606?B6B9524=>????FFBD49<A<AFFBC0(6@@?9>)484.).40.<:))52(0(-4(
@M02996:162:000000000-B87FG:1:1101:17408:8605 1:N:0:TAGCGCTC+GTAAGGAG
CCTACGTGTTGCAGCAGTGGGGAATATTGGGCAATGGGCGAAAGCCTGACCCAGCGACGCCGCGTGAAGGAAGAAGGTCTTCGGATTGTAAACTTCTTTTATATGGGACGAAGAAAATGACGGTACCATATGAATAAGCCACGGCTAACTACGTGCCAGCAGCCGCGGTAATACGTAGGTGGCGAGCGTTATCCGGATTTACTGGGTGTAAAGGGTGTGTAGGCGGGACTGCAAGTCAGATTTGAACACTATGGGCTTAACTCATAGCCTGCATTTGAAACTGTGGTTCTTGAGGTTCGGG
+
-8BCCA)10))===;===;====BFFGGGGGGFGGGGGGFCFGGGGGGGGGGGFEGFGGGGGGGGGGGGGGGGGGGGGGGGGGGGGGGGGGGGGGGGGGGCFEFFFGGGEEGGGDGGFFDFG7FGGEFGFFA=3EAFDGGCGGDFGDGGGGG>FFGFFFGF:FF:@7:CEGGECF9BCEG6CADCGCCDG3BCF=E33DFGGGFGCF:;AF7:459*49F=FFGEDG74FGFB>2864B24*./-9)69)496:76<=64)*.)6662@99214?CF<D4>?9<21<:4-5A9)4,))31(
@M02996:162:000000000-B87FG:1:1101:13712:8612 1:N:0:TAGCGCTC+GTAAGGAG
CCTACGGGAGGCAGCAGTGGGGAATATTGGGCAATGGGCGCAAGCCTGACCCAGCAACGCCGCGTGAAGGAAGAAGGCTTTCGGGTTGTAAACTTCTTTTAAGGGGGAAGAGTAGAAGACGGTACCCCTAGAATAAGCCACGGCTAACTACGTGCCAGCAGCCGCGGTAATACGTAGGTGGCAAGCGTTGTCCGGATTTACTGGGTGTAAAGGGCGTGTAGCCGGGGGAGCAAGTCAGATGTGAAATCTATGGGCTTAACCCATAAACTGCATTTGAAACTGTTCTTCTTGAGTGCTTGAG
+
88CCCB==51)=8=======;88BFFGGGGGGGGGGGGGGGGGGGGGGGGGGGGGGGGGGGGGGGGGGGGFGGGGGGGGGGGEGGGGGGGGGGGGGGGGGGECGGGGGGGDFFGGGGGGGFCFGGGEGGEF>EGFFFGGGGG@FGGGGGGGCF<EGGGGBEFGEGGDGCEGCDFFGFGGGGGFFGGGGGGGGGFECFGG6FGGFGGEDFFGGFDDGGBGGFFG5ED5C>BGFFFBFFB4><DA6>*9<:<>F?06?BF:A<F??:<AFFFGFBAFF?<)5<=AAA4A>BB:<?<<20).,5
@M02996:162:000000000-B87FG:1:1101:6588:8628 1:N:0:TAGCGCTC+GTAAGGAG
CCTACGGGAGGCAGCAGTCGAGAATCATTCACAATGGGGGCAACCCTGATGGTGCGACGCCGCGTGGGGGAGGAAGGTCTTCGGATTGTAAACCCCTGTCATGTGGGAGCAAGGCGCAAGCTTGATAGTACCACAAGAGGAAGAGACGGCAAACTCTGTGCCAGCAGCCGCGGTAATACAGAGGTCTCAAGCGTTGTTCGGAATCACTGGGCGTAAAGGGTACGTAGGCTGCCGCATAAGTCGTGCGTGAAAGGCAGGGGCTCAACCCCTGGAGTGCGCATGATACTGTGTGGCTGGAGTA
+
8ACCCDD>>:)=8==;===888;FFGFGGGGGGGGGGGGGGGGGGGGGGGGGGFFGFGGGGGGG@FGGGGGGGGGGGGGGGGGGGGGGGGGGGGGGGGGGGGGGGGGFGGGGGGGGGGGGGGGGGGFGFGGGGGFGFGGGGGGGGGGGGGGDFGGGGGGGGGGGGGGGGGGGGGGGGGGDGGAFGGGGGGGGGBDEBGGFGGGFGGFFBFGGGFB3CAFGFEFDC@FDDFGFFFFE??9CAD?>6>DBGFFFFF:?BGG9;>?FFFFFFFGB0:FD99030>>AA>:445-:??:38:?,(
@M02996:162:000000000-B87FG:1:1101:17130:8631 1:N:0:TAGCGCTC+GTAAGGAG
CCTACGGGTGGCTGCAGTGAGGAATATTGGTCAATGGACGGAAGTCTGAACCAGCCAAGTCGCGTGAAGGATGAAGGTTCTATGGATTGTAAACTTCTTTTGTCTGAGGGTAAAGTGCGGTACGTGTACCGTTTTGCAAGTATCAGACGAATAAGCATCGGCTAACTCCGTGCCAGCAGCCGCGGTAATACGGAGGATGCGAGCGTTATCCGGATTTATTTGGTTTAAAGGGTGCGTAGGCGGAATGTTAAGTCAGTGGTAAAAGCGTGTGGCTCAACCATACCAAGCCATTGATACTGG
+
88CCCF85)0)=======;;;;;CFGGGGGGGGGGGGGGGGGGGGGGGGGGGGGGGGGGGGGGGCFGGGGGGGFGGGGGGGGGGGGGGGGGGGGGGGGGGGGGGGGGFGGGGGGGGFGGGGGGGGGGGGGEGGGGFGGGGGFGGGG?F@EDGGGGGGGGGGGGGDGGGGGGGGGGGGGGGGGFFGGDGGGGGGFCEEGGFGGGEGGFDFFGGGFFGG?GGFGGGGFGGFFG3=08)66D>8C97>F?<FBFF>AAADFGFF=9A2?>B5,1808@E?:::3FBBD?6:019AAAFA=4A)
@M02996:162:000000000-B87FG:1:1101:15629:8633 1:N:0:TAGCGCTC+GTAAGGAG
CCTACGGGTGGCAGCAGTGGGGAATATTGGACAATGGGGGCAACCCTGATCCAGCGACGCCGCGTGAGTGAAGAAGTATTTCGGTATGTAAAGCTCTTTAAGCAGGGAAGACAATGTCGGTACCTGCAGAATAAGCCCCGGCTAACTACGTGCCAGCAGCCGCGGTCATACGTAGGGGGCAAGCGTTATCCGGATTTACTGGGTGTAAAGGGAGCGTAGACGGCAATACAAGTCTGAAGTTAAAGCCCGCGGCTCAACTGCGGAACTGCTTTGGAAACTGTATAGCTAGAGTGTCGGAAAG
+
88ACCD)):))=;==;==6;;888CCFGGGFGGGGGGGGDEGGGGGGGGGGGGEFGFGGGGGGG@CGGGGGCGEGGGGGGGGFGGGGGGGGFGFGGGGGDGGGGG=FFFEGEFFGGGGC7@?FGG?FG?FFFCC9FGGEGCEGEGGGGGEG@FFGGGFFGG>E>FE*=FCGGGGG=EGGGGGFFGGGGGGGEE>E=A7CFGFFFGGFFFB7:7:BGGFGDFGGDGBGCFFC?>A>*))=:-*6=)8><C(4<>F?)8E728303,77<=2C928?7=<A2)15-..64.))..)61@9(-,
@M02996:162:000000000-B87FG:1:1101:15646:8651 1:N:0:TAGCGCTC+GTAAGGAG
CCTACGGGAGGCAGCAGTGGGGGATATTGCGCAATGGGGGAAACCCTGACGCAGCAACGCCGCGTGCAGGATGACGGCCTTCGGGTTGTAAACTGTTGTCGCCAGGGAAGAAACAAATGACGGTACCTTGTGAGAAAGCCACGGCTAACTACGTGCCAGCAGCCGCGGTAATACGTAGGTGGCAAGCGTTGTCCGGATTTGCTGGGTGTGAAGGGCGCGTCGGCGGGATAGCAAGTCAGTCGAGAACTACCGGGGATCCCCTCCGGAGCTGCGATTGAAACTGTTATTCTGTAGTATCGGG
+
88ACCA)=)1)=8==;====;88@FFGGGGDGGEGGGGGGGGGGGGGGG?FGGGGCGGGGGGGGGGEC<FGGGGFGCCFGGGGGGEGGGFGG<EF7EEFG:D=CFFGFGEFFGG888,C:3@++68@3@373@,,333@F,4*3@8*DFG;B*>E*>9FG6;FDC8C*?E*:+28C<1==0:.;+/85>:)35:/*.**100<*@DF@0)*<:@)C7;71):C9:>:)-)2844074./?:C()(0).*),79(,(-70,852<(7(-)(2(-(0*0.6))146>).)).--))6)063((
@M02996:162:000000000-B87FG:1:1101:23111:8660 1:N:0:TAGCGCTC+GTAAGGAG
CCTACGGGTGGCTGCAGTGAGGAATATTGGTCAATGGGCGAGAGCCTGAACCAGCCAAGTAGCGTGAAGGATGACTGCCCTATGGGTTGTAAACTTCTTTTGTGCGGGGGTAAAGTGGTCCACGGGTGGTCCATTGCAAGTACCGTACGAATAAGCATCGGCTAACTCCGTGCCAGCAGCCGCGGTAATACGGAGGATGCGAGCGTTATCCGGATTTATTGGGTTTAAAGGGAGCGTAGGCGTGCGATTAAGTCACCGGTTAAATATTGTGGCTCAACCATGCCTTGCCGTTTATACTGGT
+
88CCCE)8580;=8=====;;;;;CFGFGGGGGGGGGGGGGGGGGGGGGGFGEFFGFGGGGGGGGGGFGGGGGFGGGGGGGGGGGGGGGGGGGGGGGGGGGGGDFFGGGGGGGGGGGCFGGGFFGGEBEFGGFGG,EDCFGGGGGE@EEGGGFGGFFEGGGGGCFFGGGGG5>FGFFFGGGGFFGGGGG7;BE3C=BCCAG**7CDFFFFFC:@DGG2?>F+:DGF6>26C).4457:378C,8-.)4<,:44>2)):)(,<2<A))6=62::0;F=?<-)*.)-5)4434:((-)1).46
@M02996:162:000000000-B87FG:1:1101:21197:8663 1:N:0:TAGCGCTC+GTAAGGAG
CCTACGGGGGGCAGCAGTAGGGAATATTGCACAATGGGGGAAACCCTGATGCAGCAACGCCACGTGTGGGAAGAAGCATTTCGGTGTGTAAACCACTGTCGTGAGGGAATAAAGCTGGAGTTGTCCAGTTGAATGTACCTCGAAAGGAAGCACCGGCAAACTTCGTGCCAGCAGCCGCGGTAATACGAGGGGTGCAAGCGTTGTTCGGAATCACTGGGCGTAAAGGGAGCGCAGGCGGAAGTGCAAGCGGTCTGTACAATACCGGGGCCCAACCCCGGACCTGCAGCCCGGACTGCATTTT
+
88AC@>8>5))8888::<:<:8:CFGGGFGGGGGGGGGGGGGGGGGGGGGGGGGGGGGGGGGGGFGGGGGGGGGGGGGGGGGGFGGGGGGGGGGGGGGFGGG>@FFGFFGGGFGGGGGCFFGGGGGGFGGGGGGGGGGGGGGGCEEGGCGGGGGGGGGGGGGGGEGFGGGCFFGGGCGGGGGFF:CDDGDDCCBGGFGGEGGGFGGFBFBGGGFBC5:GGE5CDGF5DBFGF>>BE9>>729<=<**4D9<:?BFBFGCABFFFB0>F>B5:48B8>936>;:?0(,(-46,42??=4:4)
@M02996:162:000000000-B87FG:1:1101:23093:8663 1:N:0:TAGCGCTC+GTAAGGAG
CCTACGGGTGGCTGCAGTGAGGAATATTGGTCAATGGGCGAGAGCCTGAACCAGCCAAGTAGCGTGAAGGATGACTGCCCTATGGGTTGTAAACTTCTTTTGTGCGGGGGTAAAGTGGTCCACGGGTGGTCCATTGCAAGTACCGTACGAATAAGCATCGGCTAACTCCGTGCCAGCAGCCGCGGTAATACGGAGGATGCGAGCGTTATCCGGATTTATTGGGTTTAAAGGGAGCGTAGGCGGGCGATTAAGTCAGCGGTTAAATAGTGTGGCTCAACCATGCCTTGCCGTTGATACTGGT
+
8ACCCD=581)========;;;;EGGGGGGGGGGGGGGGGGGGGGGGGGGGGGGGGGGGGGGGGGGGGGGGGGFGGGGGGGGGGGGGGGGGGGGGGGGGGGGGGGGGGGGGGGGGGGGGGGGGGGGGGGGGGGGGGGGGGGGGGGGGGGGGGGGGGGGGGGGGGGGGGGGGGGGGGGGGGGGFFGGGGGGGGGEGGFGGFDGGFGGFFFFGGGBFGF<FGFGGGGEGGFFGFFF>D>FFG<>>BBF74F:DFBF>B?GGFBF9:AABDFFGFF:?EFBFF8@8?<<38?>6BFBA9FB<7.
@M02996:162:000000000-B87FG:1:1101:21179:8665 1:N:0:TAGCGCTC+GTAAGGAG
CCTACGGGGGGCAGCAGTAGGGAATATTGCACAATGGGGGAAACCCTGATGCAGCAACGCCACGTGTGGGAAGAAGCATTTCGGTGTGTAAACCACTGTCGTGAGGGAATAAAGCTGGAGTTGTCCAGTTGAATGTACCTCGAAAGGAAGCACCGGCAAACTTCGTGCCAGCAGCCGCGGTAATACGAGGGGTGCAAGCGTTGTTCGGAATCACTGGGCGTAAAGGGAGCGCAGGCGGAAGTGCAAGCGGTCTGTACAATACCGGGGCCCAACCCGGGACCTGCAGACCGGACTGCATTTT
+
-8ACCE=@A)18888::<:<CFEFFGGGGGGGGGGGGGGGGDFGFGGGGGGGGFFFGGGDFED@BFFGGGGGGFGGGGGGGGGGGGGGGGGGFF7FGGGGGGFFGGGFFGGFCGGGGGGGFFGGGGGCFFGGGFGCEFFFFE:BFEFGFDFGGGGGC*1<CGGGGGGGGFGGGGGGGGGGGD>?FG<DGGG*85CFFGGFDGGEGG:)>>CADF?C929D>::D99*7077:6>;>1>)>49<@>*93<>(;00.<ACC<)62?9(((871862;*74(,4)4743-3((((-(,41-4))
@M02996:162:000000000-B87FG:1:1101:8179:8668 1:N:0:TAGCGCTC+GTAAGGAG
CCTACGGGGGGCAGCAGCTAAGAATATTCCGCAATGGGGGAAACCCTGACGGAGCGACGCCGCGTGGACGATGAAGGCCGGAAGGTTGTAAAGTCCTTTTATGGCAGAGGAATAAGCGGGGGAGTGGAAAGCCCCTGCGATGACTGTAGGCCATGAATAAGCACCGGCTAATTACGTGCCAGCAGCCGCGGTAACACGTAAGGTGCGAGCGTTGTTCGGAATCATTGGGCGTAAAGGGCATGTAGGCGGTCTGTCAAGCCAGGCGTGAAAGCCAGGGGCTCAACCCCTGAACTGCGCTTGG
+
ABCCCBF8:8)8888:::::<::CFGGGGGGGGGGGGGGGGGGGGGGGGGGGGGGGGGGGGGGGGGGGGGGGGGGGGGGGGGGGGGGGGGGGGGGGGGGGGGGGGCGGGGGGGGGGGGGGGGGGGGGGGGGGGGGGGGG>FGGGGGGGGGGGGGGGGGGFGFGGGGGGGGGGGGGGGGGGFGFFGGDDGGGGGFGFFGGFGGGFCFFFFFGGG>DGGFGGFGGFGFGGFFDE;?BF<?>*(9>=AFF>D>>>?<AFFFGF07-4343:F>?BBBFGEFF>FFFF?:B?:4,56>7<@;:?:
@M02996:162:000000000-B87FG:1:1101:21233:8670 1:N:0:TAGCGCTC+GTAAGGAG
CCTACGGGGGGCAGCAGTGGGGAATATTGGGCAATGGGCGAAAGCCTGACCCAGCAACGCCGCGTGAAGGAAGAAGGTCTTCGGATTGTAAACTTCTTTTATGAGGGACGAAGGACGTGACGGTACCTCATGAATAAGCCACGGCTAACTACGTGCCAGCAGCCGCGGTAATACGTAGGTGGCAAGCGTTATCCGGATTTACTGGGTGTAAAGGGCGCGTAGGCGGGGGTGCAAGTCAGATGTGAAATCTATGGGCTCAACTCATAAACTGCATTTGAAACTGTGGTTCTTGAGTGGAGTA
+
8ACCCD5@5))8888::<:::88BFFFGGGGGGGGGGGGGGGGGGGGGGGGGGGGGFGGGGGGGGEGGGGGGGGGGCGGGGGGGGGGEGGGGGGGGGGGGFGF@FGGGGGGGGGGGDGCGFGGGGGGFFFGGCFGCGCGGGGGCGGGGGGGGGGGGGGGGGFFGDGGCGGGGCGFGGGGGGGFFCFGGGGCGGFGG3DGFGGGFGGFDFFDFFF>GGFGGEGGGGFCGFFGBFBAFBFF*6:<*49@AGAAFF:??FGF>0@2):2><=<?<25?FF<F)4446<(4343.62:92048((
@M02996:162:000000000-B87FG:1:1101:23101:8678 1:N:0:TAGCGCTC+GTAAGGAG
CCTACGAGTGGCTGCAGTGAGGAATATTGGTCAATGGGCGAGAGCCTGAACCAGCCAAGTAGCGTGAAGGATGACTGCCCTATGGGTTGTAAACTTCTTTTGTGCGGGGGTAAAGTGGTCCACGGGTGGTCCATTGCAAGTACCGTACGAATAAGCATCGGCTAACTCCGTGCCAGCAGCCGCGGTAATACGGAGGATGCGAGCGTTATCCGGATTTATTGGGTTTAAAGGGAGCGTAGGCGGGCGATTAAGTCAGCGGTTAAATAGTGTGGCTCAACCATGCCTTGCCGTTGATACTGGG
+
88ABCB08:5)==8==;=;;==CCFGGGGFFGGGGGGGGGGGBGGGGEGGGGGFFFGEFFF@EGGGGGGGGFFFGFGGGGGGGGGFGGGGGGGGGGGFFGGFEGGG+CFGGGGGGGGGGGGFG:FE@F+@EGGGGAEDCBEGGGGFDGGEGGGGGFGCFFGGG*FFGGGDFGGFGGGDGGGDBFEGDGGGGCGFGGAGGFGGGFGGFEFF>G3;D3C2>CF6FDE:6FAF=@FF9>B(5<<9;>;>54F?2@<B><?>D19@<<A4<<*::::26+1,((59,5)6:>074:1(.6@AB)(
@M02996:162:000000000-B87FG:1:1101:21191:8680 1:N:0:TAGCGCTC+GTAAGGAG
CCTACGGGGTGCAGCAGTAGGGAATATTGCACAATGGGGGAAACCCTGATGCAGCAACGCCACGTGTGGGAAGAAGCATTTCGGTGTGTAAACCACTGTCGTGAGGGAATAAAGCTGGAGTTGTCCAGTTGAATGTACCTCGAAAGGAAGCACCGGCAAACTTCGTGCCAGCAGCCGCGGTAATACGAGGGGTGCAAGCGTTGTTCGGAATCACTTGGCGTAAAGGGAGCGCAGGCGGAAGTGCAAGCGGTCTGTACAATACCGGGGCCCAACCCCGGACCTGCAGACCGGCCTGCATTTT
+
68ACCA11:))========<;8;;FGGGGGGGGGGGGGDGGGGGGGGGGGFGGFFFGGGGGGGGFFGGGGGGGGGGGGGGGG8FGGGEGGFGGGFGGGFFGG:AFFGGGG?DFGGGFGGCEGFGGGGDFGDFGGGGGGGGGGEBFE?FFGGFGGGGG6?FFFGGGGGGGF:EFDFCGGGGGDEFDD4775CEE>GECDGEDD58FGF38BFDFFF+?3FDD:5*<=59:DDF>>9EB>:39F?FF964704)4,6>><CA-<2(4(36B99?:?E8>>(39>:?1()482(-,843.6).)
@M02996:162:000000000-B87FG:1:1101:15301:8692 1:N:0:TAGCGCTC+GTAAGGAG
ACTACGGGGTGCTGCAGTCGAGGATCATTTGCAATGGGCGAAAGCCTGACAATGCGACGCTGCGTGGAGGATGAAGGCCTTCGGGTTGTAAACTCCTGTCATAGGGGAACAGGCGATCCGACCTAATACGTCGGTGAGTTGAGTGTACCCTAAGAGGAATTGGCTGCTAACTCTGTGCCAGCAGCCGCTGTAATACAGCGGCCAAGAGCGTTGTTCGGATTTACTGGGCGTGAAGGGCGCGTAGGAGGTCTTCGTTTTCAAGGGTGAAATCCCCGGGCTCAACCCGGAACGTGCCTTTGAA
+
-8ACC>=)11)=======;88888;FEGGGGGGGGGGGDFFGGGGGGGGGFGCFFEFCFEEGGGFG7F=CFGGGGG<FGGGGFCGFGGGFFGFEEGGGFEFGGGGFCFEFGGCEC4>FC?:FFG:AC5><D<C7B8DCFGCA8F9EAFFFF7DCCDF?DFGGDF,;@E9E8C>9DGC7,5=C66>CGC*?56;BCCF7*/7<E)/9;AA>7E<BAFGF7DEC+:+6C*25/)43)<:?35(C()(*)-1,47)((((/*))*)(.4()/-*()-0:>66:7734(,414((32:()15:).
@M02996:162:000000000-B87FG:1:1101:5517:8708 1:N:0:TAGCCCTC+GTAAGGAG
CCTACGGGAGGCTGCAGTAAGGGATATTGGTCAATGGGGGTTACCCTGAACCAGCCATGCCGCGTGTGGGAAGAAGGCCCTACGGGTCGCAGACCTCTTTTGCCGGGGGATAACGCGCGCCACGTGTGGCGCGGTGAAGGTACCCGGAGAATAAGCATCGGATAACTCCGTGCCAGCAGCCGCGGTAATACGGAGGATGCGAGCGTTATCCGGATTTATTGGGTTTTAAGGGTGCGCAGGCGGGGCGTTAAGTCAGCAGTGAAAGGCGACGGCTCAACCGGAGCACTGCCGTTGATACTGG
+
88CCCBA=)1)=======;=<;6;FGGGGGGGGGGGGGCFCGGEFGGGGGGGGGGGG<FF@BFGGG:CCGGGGGFDFFFEGG8FFDF+F7@=FGFFGGGGGG@EBFGC=CGGF,=:++@CFFGGGC>>FGG74>EGGGCFDGGGFG*BBECC?FGG9EC:;***,>F9C8CCCG+7CFCFGC5.2CCC7+*1A>=E)*07)*:>?C;)08C5>).994:F4?EGE>**58CF:06>6(7C09;B7))-9,8@64<A?+062?<<2(,,)4CBB3>+9(43(.((((..4,-,41()16:94
@M02996:162:000000000-B87FG:1:1101:16402:8709 1:N:0:TAGCGCTC+GTAAGGAG
CCTACGGGAGGCAGCAGTGAGGAATATTGGTCAATGGGCGGAAGCCTGAACCAGCCAAGTCGCGTGAAGGAAGACGGTATTATGTATTGTAAACTTCTTTAGCAGTAGAGCAATAAGCGCCACGCGTGGCGTGATGAGAGTATACTGAGAATAAGCATCGGCTAACTCCGTGCCAGCAGCCGCGGTAATACGGAGGATGCGAGCGTTATCCGGATTTATTGGGTTTAAAGGGTGCGCAGGCGGTCAGTTAAGTCAGTGGTCAAATCGTGAGGCTCAACCTCATCCCGCCATTGATACTGGT
+
8ACCCE=>)1)=========;;CCFGGGGGGGGGGGGGGGDGGGGGGGGGGGGEEFGGGGGGGEFGGGGGGGGCGFFGGGGGGGGGGGGGGGGFGGGGGGGGGEGG9?EFGGGGFFCGEGGGGGGGGEGGEGG:E=E@DEGFGFGGFG8FFGGGGGGGGEGGGGDFGGGGGGGGGGGGGGGGFFGGC571CBE?EG5CFFD<EDGGE3AFGGGFFGGAGGFGFGGFCF<@GBFBF>BFFG49;>;>)6>A4?ADA<<?FA248<FBBB5(1:<05@@?:046<AAB?>>F?AAA>A?<>06
@M02996:162:000000000-B87FG:1:1101:5834:8716 1:N:0:TAGCGCTC+GTAAGGAG
CCTACGGGTGGCAGCAGTGGGGAATATTGCACAATGGGCGAAAGCCTGATGCAGCGACGCCGCGTGAGCGAAGAAGTATTTCGGTATGTAAAGCTCTATCAGCAGGGAAGATAATGACGGTACCTGACTAAGAAGCACCGGCTAAATACGTGCCAGCAGCCGCGGTAATACGTATGGTGCAAGCGTTATCCGGATTTACTGGGTGTAAAGGGAGCGTAGGCGGAATTTTAAGTCTGATGTGAAAGCCCAGGGCTCAACCCTGGTACTGGCTTGGAAACTGGGGGTCGTGCGTGTAGGAGGG
+
8ABCC>A58))=;======;;88BFFDCGGGGGFGGGGGFFFGGGGGGGGGGGFEGEGGGGGFE@FGFFG7FGCFGGGGGGGFGFFGFFFEGFGGGGGFFGGGGGGGGGGGGGFGGGGGGGGGGGFGGGGGGGGGGGGGGGEEGGGGEGFCEFFFGGC9FCDEGGGGG:@FGGFFFFGGGGG8FGGGD*=CEC)58=:CA7CGFGGFCFFGD4B>C74CCFGGCEFG7<=DBD24FA>F*)0699.839:?E:<?<<:FB:@6.)45))(*476?E=<66:)4(--((-((((((.9).:>
@M02996:162:000000000-B87FG:1:1101:16383:8717 1:N:0:TAGCGCTC+GTAAGGAG
CCTACGGGAGGCAGCAGTGAGGAATATTGGTCAATGGGCGGAAGCCTGAACCAGCCAAGTCGCGTGAAGGAAGACGGTATTATGTATTGTAAACTTCTTTAGCAGTAGAGCAATAAGCGCCACGCGTGGCGTGATGAGAGTATACTGAGAATAAGCATCGGCTAACTCCGTGCCAGCAGCCGCGGTAATACGGAGGATGCGAGCGTTATCCGGATTTATTGGGTTTAAAGGGTGCGCAGGCGGTCAGTTAAGTCAGTGGTCAAATCGTGCGGCTCAACCTCATCCCGCCATTGTTCCTGTT
+
-8ACCFF580)8========;;;EFFGGGGGGGGGGGGGGFGGGGGGGGGGGGGFGGGGCGGGGFGGGGGGGGGGGCGGGGGGGGGGGGDEGGGGGGGGGG9FGGGFGGFGGGGGGCGGGGGGGGGGG>FEGGGFGFFFGGGGFGGGFGGGGGGGGFGGGEGGGGGGGGGGGGGFCEGGF7CBBGGDGGGGGGFGGFGFFD7EDGGF>FFGGCBEDGA>GFGGGG3F7<*:)8?BB;9B)4990,7)6C4:BB<64>FFDFFDBF?B?5(9(437C@??:?/69<6?949(<9)))0.6-.
@M02996:162:000000000-B87FG:1:1101:8036:8719 1:N:0:TAGCGCTC+GTAAGGAG
CCTACGGGTGGCAGCAGTCGAGGATCATTTGCAATGGGCGAAAGCCTGACAATGCGACGCTGCGTGGAGGATGAAGGCCTTCGGGTTGTAAACTCCTGTCATAAGGGAACAGGCGAGAGGTGCTAATACCACCTTGAGTTGAGTGTACTTTAAGAGGAATTGGCGGCTAACTCTGTGCCAGCAGCCGCGGTAATACGTAGGTGGCAAGCGTTATCCGGATTTACTGGGTGTAAAGGGCGCGTAGGCGGGGATGCACGTCAGGTGTGTAATCTATGGGCTTAACTCATAAACTGCACTTGAA
+
ACCCCBA51))=====;<=88888CFFGGGGGGGGGGGGGGGGGGGGGGGGGGFFGFGGGFFGGBFCGGGGGGGGGGGGGGGGGGGGGGGGGGGGGGGFGGGGGFGGGGGGGGGGGG@FCGGGGGGGGGGGGGGGGGGGFAFGGGGCDFGGFGGFGF?DGGGFGGGGGGGGGGGGGGGCCFFFFGFDGGCD5=FCGFGGFDGG3C<A>>8DGGFFGGFGGFGG7?FGFFEDF<AA?<()/49073?B6D91>B<>.4:C?FFA?FFF29<C)5>FGFF?62*6242)-6)-<2)-,92<A:
@M02996:162:000000000-B87FG:1:1101:8056:8722 1:N:0:TAGCGCTC+GTAAGGAG
CCTACGGGTGGCAGCAGTCGAGGATCATTTGCAATGGGCGAAAGCCTGACAATGCGACGCTGCGTGGAGGATGAAGGCCTTCGGGTTGTAAACTCCTGTCATAAGGGAACAGGCGAGAGGTGCTAATACCACCTTGAGTTGAGTGTACTTTAAGAGGAATTGGCGGCTAACTCTGTGCCAGCAGCCGCGGTAATACGTAGGTGGCAAGCGTTATCCGGATTTACTGGGTGTAAAGGGCGCGTAGGCGGGGATGCAAGTCAGGTGTGTAATCTATGGGCTTAACTCATAAACTGCACTTGAA
+
8ACCCFF9:0);===;===8888@FGDFGGGGGFGGGGGGGGGGGGGGGGGAFEEGFGGGFGGGFGGGGGGGGGGGGGGGGGGGGGGGGGGGGGGGGGGGGGGDFGGGGGGGGGGGGGGGGGGGGFEFFFGGGFGGGGGGGGGGGFGGGGGGDFEFGGFGGGGGGGGGGGGGGGGGGGGGGGFFGGDGGGGGEFFGFGGFGGGFGGFFFFGGCFFGGFDGFG7CFFGCFEGBDF>BFFDG9>6<6FDBGB9DF?7>DFFFF:>:ABFF=::ABFBC>:FB0BAFA<AA<ADAA?<7=?<-.
@M02996:162:000000000-B87FG:1:1101:5853:8725 1:N:0:TAGCGCTC+GTAAGGAG
CCTACGGGTGGCAGCAGTGGGGAATATTGCACAATGGGCGAAAGCCTGATGCAGCGACGCCGCGTGAGCGAAGAAGTATTTCGGTATGTAAAGCTCTATCAGCAGGGAAGATAATGACGGTACCTGACTAAGAAGCACCGGCTAAATACGTGCCAGCAGCCGCGGTAATACGTATGGTGCAAGCGTTATCCGGATTTACTGGGTGTAAAGGGAGCGTAGGCGGAATTTTAAGTCTGATGTGAAAGCCCAGGGCTCAACCCTGGTACTGCATTGGAAACTGGAGTTCTAGAGTGTCGGAGGG
+
88CCCDA9=0);==8;===;;88BFFGGFGGGGGGGGGGGGGGGGGGGGGGGGFFGFGGGGGGGGGGGGGGGGGGGGGGGGGGGGGGGGGGGGGGGGGFGGGGGGGGFGGGGGGGGGGGGGGGGGGGGGGGGGGGGGGGGGGGGGGGFGGGGGGGGGGGGGGGGGGGGGGGGGGGGGGGGGGFFGDGGGGGGGFGGFGGFGFGFGGFFFFGCGBEGGFCGFGGGGFGGFFGFFFFFFFFGBFFFAFF?FFFD?BBFFGGF?FFFFFBFFDFDF?FFFBFFF:?FFFF:)).6:<<B3>>;B
@M02996:162:000000000-B87FG:1:1101:6674:8739 1:N:0:TAGCGCTC+GTAAGGCG
CCTACGGGCGACAGCAGTGGGGGATATTGCGCAATGGGGGAAACCCTGACGCAGCAACGCCGCGTGCAGGATGACGGCCTTCGGGTTGTACACCGTTGTCGGTAGGGAAGAAACAAATGACGGTTCTTTATGAGAACGCCACGGCTAACTACGTGCCAGCAGCCGCGGTAATACGTAGGTCGCGATAGTTGCCCGGATTTACTGGTTGTCACGAGGGCTTCGGCGGGAAAGCAACTCAGGCGTGAACTGCCGGGCGCCAACTACGGTGCTGCGTTGTCAACTTCTATTCTTGTGTACTTGG
+
8ACCCFF==1)=68;;;<;;;86+86EFF-,@+@BF<F7F6B<<EFGGGGCFFCF,:EF@FEGGGGEFGG:E@AFEE7:4BA+B::C:C7,B?,3A@=B,8++:+BF3,@<B=,8=CFG9C:+>+@,@,,@;7D,;@*@<:88*5>:>DFF786,:C106:*BE7C:/2*1<@F8++**++25)*/*1?9*0+675BD>=7D?FC0/).*:+>)0))(**)2:)/7:7()*)4(()).)*(),08)*.2)()-4(((/731)(.(((-0502-,)2.)).)*.).))).)646).-/)-6,
@M02996:162:000000000-B87FG:1:1101:6688:8750 1:N:0:TAGCGCTC+GTAAGGAG
CCTACGGGCGGCAGCAGTGGGGGATATTGCGCAATGGGGGAAACCCTGACGCAGCAACGCCGCGTGCAGGATGACGGCCTTCGGGTTGTAAACTGTTGTCGCAAGGGAAGAAACAAATGACGGTACCTTGTGAGAAAGCCACGGCTAACTACGTGCCAGCAGCCGCGGTAATACGTAGGTGGCAAGCGTTGCCCGGATTTACTGGGTGTAAAGGGCGCGTAGGCGGGATAGCAAGTCAGTCGTGAAATACCGGGGCTCAACTCCGGAGCTGCGATTGAAACTGTTATTCTTGAGTATCGGG
+
8ACCC>D580)8888;;<;;;88@FFGGGGGGGGGGGGGGGGGGGGGGGGGGGGGGGGGGGGGGGGGGGGGGGGGGGGGGGGGGGGGGGGGGGGGGGGGGGGGGGGGGGGGFGGGGGGGGGGGGGGGGGGGGGGGGGGGGGGDGGGGGGGGGGGGGGGGGGGGGGGGGGGEGGGGGGGGGGGFFFGGGGGGGGFGGDGGFGFGFGG?DEFGGGFDDGFGGFGGGGFGGFFFBAA?949@:69:BB7FA:9?F9>FFFGC?BFFB?6:9B7D29(<;>?>AD=96<<A<6:ADB?--*.472
@M02996:162:000000000-B87FG:1:1101:13343:8752 1:N:0:TAGCGCTC+GTAAGGAG
CCTACGGGCGGCAGCAGTGAGGAATATTGGACAATGGATGGAAATCTGATCCAGCCATGCCGCGTGAAGGAATACGGTCCTATGGATTTTAAACTTCTTTTGTATGAGAGCAATAAGGTGTACGCGTACACCGATGAGAGTATCATACGAATAAGCATCGGCTAACTCCGTGCCAGCAGCCGCGGTAATACGGAGGATGCGAGCGTTATCCGGATTTATTGGGTTTAAAGGGTGCGTAGGCTGCGTGTCAAGTCAGCGGTGAAATGTACGGGCTTAACCCGTAACGTGCCGTTGAAACTGA
+
8ACCCD==)1)8888;;<;;;;;CFGGGGGFGGGGGGFGFGGGGGGGGGCGGGFFGFGGFGGGGGGGGGGGGGFGGFGGGGGGGGCGGFGGGGGGGGGGGGGFGG?<FGGGGGGGGFFF8EEDFGGB@FFGFGGGGGFGDDGGGAFGGGGGGGGGGGGGGGGGCGGGGGGGGGGGGGGGGGGFFGGGGGGGFGEEGFGGFGDGFGGFFFFGGGFEGGAGGFGGGGFGGFFG>::?53?EC828>97)4>ABFFF<A:EDB>FDB>96272)4190379F<973(4(.4?4(446(6/)-6)
@M02996:162:000000000-B87FG:1:1101:26652:8754 1:N:0:TAGCGCTC+GTAAGGAG
CCTACGGGGGGCAGCAGTGGGGGATATTGCACAATGGAGGAAACTCTGATGCAGCAACGCCGCGTGAGGGAAGAAGGTTTTCGGATTGTAAACCTCTGTTTTTAGTGACGAAACAAATGACGGTAGCTAAAGAGGAAGCCACGGCTAACTACGTGCCAGCAGCCGCGGTAATACGTAGGTGGCAAGCGTTGTCCGGAATTACTGGGTGTAAAGGGTGCGCAGGCGGGACTGTAAGTTGGATGTGAAATACCGAGGCTTAACCTCGGAGCTGCATCCAAAACTGCGGTTCTTGAGTGAAGTA
+
8ACCCF>AA:)8888::<:::8@FFGGGGGGGGGGGGGGGGGGGGGGGGGGGGFFGGGGGGGGGFGGGGGGGGGGGGGGGGGGGGGGGGGGGGGGGGGFGCGGGGGGGGGGGGGGGGGGGGGGGGGGGGGGGGGGGGGGGGGGGGGGGGGGGGGGGGGGGGFGGGGGGGGGGGGGGGGGGGGFFGGGGGGGGFFEGFGGFGGGFGGFEDFGCFFFGDFGGFGGGGFGGFFGFFFF=AFF937>FFFFBF<?BF>9B:GGFFFF<FBFFFFG?BAFEF7<??FAFFFB>:4:AA?421<A.)
@M02996:162:000000000-B87FG:1:1101:15846:8764 1:N:0:TAGCGCTC+GTAAGGAG
CCTACGGGAGGCAGCAGTGGGGAATATTGGGCAATGGGCGAAAGCCTGACCCAGCAACGCCGCGTGAAGGAAGAAGGTTTTCGGATTGTAAACTTCTTTTATCAGGGACGAAGAAAGTGACGGTACCTGATTAATAAGCCCCTGCTAACTACGTGCCAGCAGCCGCGGTACTACGTAGGTGGCAAGCGTTATCCTGATTTACTGGGTGTAAAGGGCGCGTAGGCGGGGATGCAAGTCAGGTGGTAAATCTAGTGGCTTAACCCATCAACTGCATTTGAAACTTTATCTCTTTGCTGTCGGG
+
88CCCB8=>5)=8======;;888CFEGGGGGGGGGGGGGGFGGGGGGGGGGGFFAFFGGGGGGFGGGFGGFGGGGEGGGDFGG@CFGGGGDFFGGGGFGCEGGGGGEGGGGGGGE@A?BFF7FFCFGG8E<:DGD@@EF7C+@FBFADF9E6FEDGGGF:C?FFEEEG:*5+68>>7>=CCFA45<DGE4,1@,410CFCGFFGGF35*@F@45DD0)))1:7CB*74:DF2.)16:B5:C(0)*15:<2656?6<=0-961(.,5).408).9+/:)6<F)).).6<4).)).6852((
@M02996:162:000000000-B87FG:1:1101:11017:8773 1:N:0:TAGCGCTC+GTAAGGAG
CCTACGGGAGGCAGCAGTGGGGAATATTGGGCAATGGGCGCAAGCCTGACCCAGCAATGCCGCGTGAAGGAAGAAGGCTTTCGGGTTGTAAACTTCTTTTAAGTGGGACGACAATGACGGTACCACTTGAATAAGCTCCGGCTAACTACGTGCCAGCAGCCGCGGTAATACGTAGGGAGCAAGCGTTATCCGGATTTACTGGGTGTAAAGGGCGTGTAGGCGGGACATCAAGTCAGATGTGAAAGCACGAGGCTCAACTTCGTGTCTGCATTTTAAACTGACGTTCTTGAGTGTTGGAGAG
+
8ACCCE::5:)=======;=;88BFGGGGGFGGGGGGGGGGGGGGGGGGGGGGFGGGGGGGGGGGGEGGGGGGGGGGGGGGGGGGGGGGGGGGGGGGGGGF=EFGGGGGGGGGGGGGGGGGGGG;FGGFGCFGADGGGGGGGGCFDG;FEE,DGGGGGFFGGGGCG5EFDFDD?,=8CGDCCFFGGGGGGGGGBGGFCGFGGDFGGFFFC7EGAEDGFGFFGG3585:?FFFFFAFFFFGD=694?/4C<FFFFF?>ED9<DFFFF<4@AFDF)9<@7<44::B??:5:<8>BF:?)8<.4
@M02996:162:000000000-B87FG:1:1101:11036:8776 1:N:0:TAGCGCTC+GTAAGGAG
CCTACGGGAGGCAGCAGTGGGGAATATTGGGCAATGGGCGCAAGCCTGACCCAGCAATGCCGCGTGAAGGAAGAAGGCTTTCGGGTTGTAAACTTCTTTTAAGTGGGACGACAATGACGTTCCCACTTGAATCAGCTCCGGCTAACTACGTGCCCGCAGCCGCGGTAATACGTAGGGAGCAAGCGTTATCCGGATTTTCTGGGTTTAAAGGGCTTTTAGGCGGGCCATCAAGTCCGATGTGAAAGCACCATGCTCAACTTCGTTTCTGCATTTGAAACTGACGTTCTTTATGGTTGGAGCG
+
8ABCCFD58018======6=;888CCFGGGGGFGGGGGGGGGEEFGGGCGGGGFFEFFGGGGGGGGGGGGCFFFEECFFGGG7EGGGGGGDFGFFGGFFGB,9CE,E,9:+@F:?F9<F=D,AF=FEF9,@F,C>DFGGE+BC=3DFFG>F8DF>CGCDEGGG7:C*8C9F*;2,1=0:ECC6;CDD:7EF*=)CEF+;67C6;85)+;17**).**.*7/855/.:*.7**64))(-)740)0)8).*,.18A<2)079<)4,,3)69)266:*3/5A>B626::BA44)-...(),2(-
@M02996:162:000000000-B87FG:1:1101:15865:8779 1:N:0:TAGCGCTC+GTAAGGAG
CCTACGGGAGGCAGCAGTGGGGAATATTGGGCAATGGGCGAAAGCCTGACCCAGCAACGCCGCGTGAAGGAAGAAGGTTTTCGGATTGTAAACTTCTTTTATCAGGGACGAAGAAAGTGACGGTACCTGATGAATAAGCCACGGCTAACTACGTGCCAGCAGCCGCGGTAATACGTAGGTGGCAAGCGTTATCCGGATTTACTGGGTGTAAAGGGCGCGTAGGCGGGGATGCAAGTCAGGTGTGAAATCTATGGGCTTAACCCATAAACTGCATTTGAAACTGTATCTCTTGAGTGTCGGG
+
8ACCCE:==1)====;====;888FFGGGGGGGGGGGGGGGGGGGGGGGGGGGFGFGGGGGGGGCFCFFGGGGGGGEGGGGGGGFFGGGGGGGGGGGGGGGGGGGGGGGGEGCCFFEGG9F=FFFGGGGFF<=;FFACFG,DEFGGGGGGGGEGGGGCFGGCGGGGD5EEEGFGGGGGCE??FA6?F:<ECFFFGG>GGFGF?1>DFFF8CFGF3C<>GG>EGGGBGGFFGFD<3@<AFGF6<:A4=<:<AF4?:BFGFFDFF??2?2?4*5)5BF=4465=>BA>A4<AFF:3<)16:3(
@M02996:162:000000000-B87FG:1:1101:14137:8794 1:N:0:TAGCGCTC+GTAAGGAG
CCTACGGGTGGCAGCAGTGGGGAATATTGCACAATGGAGGAAACTCTGATGCAGCAACGCCGCGTGAGCGATGAAGGTCTTCGGATCGTAAAGCTCTGTCCTTAGGGACGAAGAAAGTGACGGTACCTAAGGAGGAAGCCCCGGCTAACTACGTGCCAGCAGCCGCGGTAATACGTAGGGGGCGAGCGTTATCCGGAATTATTGGGCGTAAAGATTCCGTAGGTGGTTTTGTAAGCGTAAGGTGAAAGCCTGGGGCTTAACACCGGAACTGCCTTTGATACTGGTGTGCTGGAATACGGAT
+
88BCC>===0)=;==;===;;88BFFGGGGGGGGGGGGGGGGGGGGGGGGGGGGGGGGGGGGGGGGGGGGGGGFFG?FGGGGGGGGGGGGGFGGGGGGGGGGGGGGGFGGGGG@FFGGG9FGGGCFGFDGG?DC7CG8DGGGEGGGGGGGCFEGGGGGGGG9FGEDGDGCCGCFGGGGGGGDAA*8DGGG7EFFEC@DF4:DF*<7@ED:DFG6*0*.9C5AEDGFE*:)*0444F>379(967>F?AG8?F0:36;=*64@BB17;18:D<?8FCFAF>)*)).480<A>(((-)13:0(
@M02996:162:000000000-B87FG:1:1101:14158:8801 1:N:0:TAGCGCTC+GTAAGGAG
CCTACGGGTGGCAGCAGTGGGGAATATTGCACAATGGAGGAAACTCTGATGCAGCAACGCCGCGTGAGCGATGAAGGTCTTCGGATCGTAAAGCTCTGTCCTTAGGGACGAAGAAAGTGACGGTACCTAAGGAGGAAGCCCCGGCTAACTACGTGCCAGCAGCCGCGGTAATACGTAGGGGGCGAGCGTTATCCGGAATTATTGGGCGTAAAGAGTACGTAGGTGGTTTTGTAAGCGTAAGGTGAAAGCCTGGGGCTTAACACCGTAACTGCCTTTGATACTGTTGTGCTGGAATACTGAT
+
88BCCD5):0)========;;88BEGGGGGGGCFGGGGGGGGGGGGGGGGGGGFGGGGGGGGGGGGGFGGGGGGGGCFGGGGGGEGGGGGGGGGGGGEFGGGGAFFGFFC>CCG8FFGGAF=FGFGGGFGG8,DE>E@FGGG7FGCGDFGGG6FGGGEFGGGGGCG>CEEGGGGGGG5:AEDEFEGGGGG3;?F*:5<FFCDFFGGFFF>DFF77CGAGF6CGGGFEF?:C@24AFFF@D<*646?@AFBBFF:02;F6<<?:6;(4(82*5<<FGF2>><F4AA2:(94)84,<)9)65-
@M02996:162:000000000-B87FG:1:1101:6749:8808 1:N:0:TAGCGCTC+GTAAGGAG
CCTACGGGAGGCAGCAGTGAGGAATATTGGTCAATGGGCGAGAGCCTGAACCAGCCAAGTAGCGTGCAGGATGACGGCCCTATGGGTTGTAAACTGCTTTTATGGGGGAATAAATGAGATCACGTGTGGTTTTTTGCATGTACCCCATGAATAAGGACCGGCTAATTCCGTGCCAGCAGCCGCGGTAATACGGAAGGTCCGGGCGTTATCCGGATTTATTGGGTTTAAAGGGAGCGTAGGCGGCCTTTTAAGCGTGTTGTGAAATGTCCGGGCTCAACCGTGGCACTGCAGCGCGAACTGG
+
ACCCC?D=5:188=8=;===;;;CFGGGGGGGFGGGGGGGFCEGGGGGGGGGGGGGGGFGEFFGEGGGGFGGGGGGGD7BFFGFGEFFGGFGGGGGGGGDGG9AFCFGFGFGGDGG;AFBEGDC?=EFGE=A@FGGGGGGGFGDFFEGGGGGGGGGGG?FGD>EGGGGGGGC>FCFGFGGCDEEGGGGGGFGG>5E/CFFGCCBGCD>AFGG<>>DD<GF?EEGGDCC46C>(13),4@*496>()<AGF>F)4(4:=5:<=94)6<<9()33,<EF<:,449>12(4<)..-,(,04(35
@M02996:162:000000000-B87FG:1:1101:23779:8840 1:N:0:TAGCGCTC+GTAAGGAG
CCTACGGGGGGCAGCAGTGAGGAATATTGGTCAATGGGCGGAAGCCTGAACCAGCCAAGTCGCGTGAAGGAAGACGGTATTATGTATTGTAAACTTCTTTTGTGCGGGGGTAAAGTGGTCCACGCGTGGTCCATTGCAAGTACCGTACGAATAAGCATCGGCTAACTCCGTGCCAGCAGCCGCGGTAATACGGAGGATGCGAGCGTTATCCGGATTTATTGGGTTTAAAGGGAGCGTAGGCGGGCGATTAAGTCAGCGGTTAAATAGTGTGGCTCAACCATGCCTTGCCGTTGATACTGGT
+
88BCC>8>>:)8888::<:::::CFGGGGGGGGGGGGGGGGGGGGGGGGGGGFEFFGGGGGGGGFGGGGGGGGGFFC@7CFGGGGGGGGGGGGGGGGGGGGGGGGGGGGGGGGGGGGGGGGGGGGGGGGGGGGGGGGGGGGGGGGGGGGGGGGGGGGGGGGGGGGGFFGGGGG*ACFGGGGGFFGGGGGGGGGFGGDGGFGCEFGGFDFFGED@EGGAGGFGGGG3?7<FGE?FFF>FFG?C>718;69:BFAA9>4CGFFFAAA<>FFFGB?:?C6?:2472:5)..(,-(:0AA=5>?-
@M02996:162:000000000-B87FG:1:1101:16162:8878 1:N:0:TAGCGCTC+GTAAGGAG
CCTACGGGTGGCAGCAGTAGGGAATATTCGGCAATGGAGGAAACTCTGACCGAGCAACACCGCGTGAATGATGAAGGTCTTCGGATTGTAAAGTTCTGTGATGGGGGACGAAGAAAGTGACGGTACCCCAAGAGCAAGCCACGGCTAACTACGTGCCAGCAGCCGCGGTAATACGTAGGTGGCAAGCGTTGTCCGGAATGACTGGGCGTAAAGGGTACGTAGGTGGCTATTCAAGTTGGTAGTGAAATCCCGGGGCTCAACTCCGGTGCTACTACTAAGACTGTTTAGCTTGAGTGCAGGG
+
8ACCCE=@)1)====;===<;8;CFGGGGGGGGGGGGGGGGGGGGGGGGGGGGFFFGGGGGGGGFGGGGGGGGGGGFGGGGGGGFGGGGGGGGGGGGGFGGGFGGGGGGGGGGGGGGGFGGGCFGGGGGFGFF8DGGGGGCGDGGGGGGGGG>FDDGGGGGFGECGGGGGGGGGGGGFGFGGFF:CFGCEGEGFEGBD:AGGGFGFFB>5<GFF30*.>>FGEG?FF:<@GFF<AFAFFGAGAF>19<G:?B(76>6CFBFFDFFFF;D<:<:4@EFA:B<42<AAF>466:2).-9<>:0
@M02996:162:000000000-B87FG:1:1101:13782:8878 1:N:0:TAGCGCTC+GTAAGGAG
CCTACGGGTGGCAGCAGTGGGGAATCTTCCGCAATGGGCGAAAGCCTGACGGAGCAATGCCGCGTGAGTGATGAAGTTCTTCGGAACGTAAAACTCTTTTGTTTGTGACGAACGGGTCGCCTATCAACAACGGGCAGCAGTGACGGTAGCAAACGAATAAGCCACGGCTAACTACGTGCCAGCAGCCGCGGTAATACGTAGGTGGCGAGCGTTGTCCGGAATTATTGGGCGTAAAGCGCATGTAGGCGGTCTCTTAAGTCTGGAGTGAAAATGCGGGGCTCAACCCCGTATGGCTCTGGAT
+
88BCCEA=1))=;==;===;;88BFFGGGGGGGGGGGGGGGGGGGGGGGGGGGFGGGGFGGGGGGGGGGGGGGGGGGGGGGGGGGGGGGGGGGGGGGGGGEGGGGGGGGEGGGGGDGGGGGGGFGF;FGGG+@>EEGGGGFFGGGGGGGGFFDGGGGGGGGGGFGGCEGGGGGFGGGGGGGGFFGGGDGGGGGEF+87;8CCFFGGDDE@CEG:BGGFG<@GGCGF?F0@DE>BFFFFF34769<?F>599><DA)6:::<??)44?9@9:4<ADGFB90:9?BF?FBB(43:6.8<)4..
@M02996:162:000000000-B87FG:1:1101:15745:8882 1:N:0:TAGCGCTC+GTAAGGAG
CCTACGGTGGGCAGCAGTGAGGAATATTGGTCAATGGACGGAAGTCTGAACCAGCCAAGTCGCGTGAAGGATGAAGGTATTATGTATTGTAAACTTCTTTAGACGCAGAGAAATAAGCCCCTCGTGAGGGGTGATTCTAGTATGCGTAGAATAAGGATCGGCTAACTCCGTGCCAGCCGCCGCGGTAATAAGGAGGCTCCGAGCGTTCTCCGGATTTATTGGGTTTAAAGGGTTCGCAGGCGGCATGTTAAGTCAGCGGTTAAATGGGGCGGCTCACCCTCATCCCGCCGTTGATACTGC
+
8ACCC>>5=A)=6======6==;;FFGGGCEGGGGGGA@FEGGGFGGGGEFGGFGGG@FCF7FGFGE,CFGFGGGG8B<FGAEGG,F?@AFGAEEEFCF??5:CFF:FE7ED,?4,9AFFGGGGGG,@EG6FGFG,@FG9@9@FC+@=>CAG;AE93ED:=CFC8DFFFBEDDGFGG+CC9D59=DD>9B+DFA,:)/;875*2?DE5):7=3):9F)+;6CEG5B6+/:C3.(.:13>)499B9.7<>2969:.<2:)3939)-))()(1-12<+*(,-4).4<?:94(4,8,5)/66)
@M02996:162:000000000-B87FG:1:1101:23525:8883 1:N:0:TAGCGCTC+GTAAGGAG
CCTACGGGGGGCAGCAGTGAGGAATATTGGTCAATGGTCGGAAGACTGAACCAGCCATGCCGCGTGGGGGAGGGAGGCCCTATGGGTTGTAAACCCCTTTTGCCCGGGAGTAATAAGGCGGACGCGTCCGCCGATGAGAGTACCGGGAGAATAAGCATCGGCTAACTCCGTGCCAGCAGCCGCGGTAATACGGAGGATGCGAGCGTTATCCGGATTTATTGGGTTTAAAGGGTGCGTAGGCGGGCCGATAAGTCAGCGGTGAAATATCCCGGCTCAACCGGGGGGCTGCCGTTGATACGGT
+
8ACCCB==51)8888::<:::::CFFGGGGGGGGGGGGGGGGGGGGGGGGGGGFFGGGGGEGGGFGEGGGGGG<CFGGGGGGGGGGGGGGGGGGGGGGGGGGGGGGGGFGGGGGGGGGGGGGGGGGGGGGGGGEGGGGGGGGGGGGGEGGGGGGGGGGGGGGGGGGGGGGGGGGGGGGGGGGFEGGGGGGGGGFGGFGGFGGGECDFFFFGGGD>DF<>DFGGGGFGGFFGE:?BFFFFGDD;865>0<>BF><5),>D:955:AABB?:C9>1>FFFFF>8,34>910243<<6<9<((.
@M02996:162:000000000-B87FG:1:1101:17328:8901 1:N:0:TAGCGCTC+GTAAGGAG
CCTACGGGTGGCTGCAGTGAGGAATATTGGTCAATGGACGCAAGTCTGAACCAGCCATGCCGCGTGCAGGATTGAGGCCCTATGGGTCGTAAACTGCTTTTGCTGGGGAGCAATAAGGCGCACGTGTGCGTTGATGAGAGTACCCGGCGAATAAGCATCGGCTAACTCCGTGCCAGCAGCCGCGGTAATACGGAGGATGCGAGCGTTATCCGGATTTATTGGGTTTAAAGGGTGCGTAGGCTGTCCATCAAGTCAGCGGTGAAATGCCGGGGCTCAACCCCGGAGCTGCCGTTGATA
+
88ACCFA58))========;;;;CFFGGGGGGGGGGGGGGGGGGGGGGGGGGGFFGFGGGGGGGGGGGGGGGGGGGGGGGGGGGGGGGGGGGGGGGGGGGGGGGGGGGEGGGEGCFFGFFGGGGE<E+CFGGGGGFGBFDDFGGGGGGGGGGGGGGGGGGGCGGGGGGGCGGGGGGGGGGGGAEGGGGGGGGGFGGDFGFDGDDGGFFFFGGGFFGGFGGFGGGGFGGBFG3334<:0><72204<8<FFAFF><-7ED1(74):<D?DFG>;1FFF:2:::9(49:0:89?<?--*
@M02996:162:000000000-B87FG:1:1101:18854:8913 1:N:0:TAGCGCTC+GTAAGGAG
CCTACGGGTGGCAGCAGTGAGGAATATTGGTCAATGGGCGAGAGCCTGAACCAGCCAAGTAGCGTGAAGGAAGACTGCCCTATGGGTTGTAAACTTCTTTTGTGCGGGGGTAAAGTGGTCCACGCGTGGTCCATTGCAAGTACCGTACGAATAAGCATCGGCTAACTCCGTGCCAGCAGCCGCGGTAATACGGAGGATGCGAGCGTTATCCGGATTTATTGGGTTTAAAGGGAGCGTAGGCGGGCGATTAAGTCAGCGGTTAAATAGTGTGGCTCAACCATGCCTTGCCGTTGATACTGGG
+
88BCCB850)1=;==;==;;;;;CCFGGGGGGEFFGGGGGGFEGGGGGGGGGGFFFFGGGGFGGFFFFGGGGGGGGGGGGGGGGGGGGGGGGGGGGGGGGGGGGGGGGGGGGFFGGGGGGGGGEC@C=FFFGGGGFGGGCGGGGFGGEGGFGGGGGFGGGEGGGGCGGFGCCDFGGGFEFFGFFGGGGGGGFE)*:ADFAGCEFGGF>FFGGGFEGFDG>7EECG>FFFFG@?:9DFBFGF>9.4774704@AF2<?GG(4@B>))969::8:4<<60:3>@?)6:??:74(4(-69:9?(
@M02996:162:000000000-B87FG:1:1101:17319:8918 1:N:0:TAGCGCTC+GTAAGGAG
CCTACGGGTGGCTGCAGTGAGGAATATTGGTCAATGGACGCAAGTCTGAACCAGCCATGCCGCGTGCAGGATTGAGGCCCTATGGGTCGTAAACTGCTTTTGCTGGGGAGCAATAAGGCGCACGTGTGCGTTGATGAGAGTACCCGGCGAATAAGCATCGGCTAACTCCGTGCCAGCAGCCGCGGTAATACGGAGGATGCGAGCGTTTTCCGGATTTATTGGGTTTAAAGGGTGCGTAGGCTGTCCATCAAGTCAGCGGTGACATGCCGGGTCTCAACCCCGTAGCTGCCGTGGATA
+
88ACCE55)10=;=====;;;CEAFFFGGGGGGGGGGGGGGGGGGGGGGGGGGGGGGGGGGGDGFGGGGGGGGGGGEDGGF8<FFFEFG:FFFGFDCFGGGDGAACGGEGGGGGGGFGGGGDG7=4E+=@CCCACCD@=FFFDGF7CEEE688FDGG7;BEDC@:@:@@CF?CFEEGFGGGGFDGGDDGGFGEDECBGGFGGEEGGF))*:*95.9C:F>9C=7C)AC>F*7810::,)9,*4.4994C2>@26))47C34>,-:>::)4>((.90*(8?6D(((()...--(((4*
@M02996:162:000000000-B87FG:1:1101:18874:8920 1:N:0:TAGCGCTC+GTAAGGAG
CCTACGGGTGGCAGCAGTGAGGAATATTGGTCAATGGGCGAGAGCCTGAACCAGCCAAGTAGCGTGAAGGAAGACTGCCCTATGGGTTGTAAACTTCTTTTGTGCGGGGGTAAAGTGGTCCACGCGTGGTCCATTGCAAGTACCGTACGAATAAGCATCGGCTAACTCCGTGCCAGCAGCCGCGGTAATACGGAGGATGCGAGCGTTATCCGGATTTATTTGGTTTAAAGGGAGCGTAGGCGGGCGATTAAGTCAGCGGTTAAATAGTGTGGCTCAACCATGCCTTTCCGTTGATACTGGT
+
8ACCCD@5=8)===8====;;;;;FFGGGGGGGGGGGGGGGGGGGGGGGGGGGFFGFGGGGGGGGGGGGGGGGGGGGGGGGGGGGGGGGGFFGFGGGGGGGFG@F:FDGGGGGGGGGGGGGEGEG7CC:FFGGGGDFFCFFCGGFGGGCGGGCFGGGGGGGGGGCFGGGGGGGGCFGEGGGGFFGGDDFGGCEEGGDGGFGDGFDDFEFFGGD@DGGFGG*<EFGFCF<=FEB<>.9?F5599)77)3F1>FDF.5:=D?>:<<AA9AFAF?FBFGF?F:?=BBDF2.6:?DFFA2@<<)6
@M02996:162:000000000-B87FG:1:1101:20239:8928 1:N:0:TAGCGCTC+GTAAGGAG
CCTACGGGAGGCTGCAGTAAGGGATATTGGTCAATGGGGGTTACCCTGAACCAGCCATGCCGCGTGAGGGAAGAAGGCCCTACGGGTCGCAGACCTCTTTTGCCGGGGGATAACGCGCTCCACTTGTGGGGCGGTGAAGGTACCCGGAGAATAAGCATCGGCTAACTCCGTGCCAGCAGCCGCGGTAATACGGAGGATGCGAGCGTTATCCGGATTTATTGGGTTTAAAGGGTGCGCAGGCGGGGTGTTAAGTCAGCGGTGAAAGGCGACGGCTCAACCGGAGCAGTGCCGTTGATACTGG
+
88ACCD=>>))========<=;;;CFGGGGGGGGGGGGGGGGGGGGGGGGGGGGGGGGGGGGGGGGGGCGGGGGGGGGGGGGGGGGGGGGGGGGGGGGGGGGGGGEGGGEGG<FEGGGGGGGGGGEGCFEGGGEGDGGGGFFGGGGDCECGGDFGGGGGGGGGGGGGGGGGFGGGGGGGEFGDFGGCCGGGGGEGD@F67>CC@EGFFFFGGGEFGGFGGFGGGGEGC<FGEF<FBBFF99D>F0)79DBDFFFAAFGGB>F>>A??0.7C>B9>A=?FFFD>B?0.8A99??<6<9:>A8
@M02996:162:000000000-B87FG:1:1101:20258:8930 1:N:0:TAGCGCTC+GTAAGGAG
CCTACGGGAGGCTGCAGTAAGGGATATTGGTCAATGGGGGTTACCCTGAACCAGCCATGCCGCGTGAGGGAAGAAGGCCCTACGGGTCGCAGACCTCTTTTGCCGGGGGATAACGCGCTCCACTTGTGGGGCGGTGAAGGTACCCGGAGAATAAGCATCGGCTAACTCCGTGCCAGCAGCCGCGGTCATACGGAGGATGCGAGCGTTATCCGGATTTATTGGGTTTAAAGGGTGCGCAGGCGTGGTGTTAAGTCAGCGGTGAAAGTCGACGGCTCAACCGGAGCAGTTCCGTTGATCCTGG
+
88ACCB5==1)====;==;==;CCFGGGFGGGGGGGGGGDGGGGGGGFGGGGGGGGFGFGGGDEEGGG8BFGGGGGGGGGGGGGGGGGFEGCEFGGGGFGGEGGGCFGG7FGGGEGEGEGGCGGGDE><@CGG7EEG,<BCCGGGG5B7ECFEGGGFGGFGDGGAFGGGGGCDGFGGGGGGGEF5>)9>CFCCBEG:FFFG7:7:DF)5@F7C>E:D>FG?DFGGFFFABGB?04519>G4)-0488:<9)9>64>?*7:955)9)64)4)177>:F:B((0(-4(.)..(.3:()1-63.
@M02996:162:000000000-B87FG:1:1101:3047:8945 1:N:0:TAGCGCTC+GTAAGGAG
CCTTACGGGGTGCAGCAGTGAGGAATATTGGTCAATGGACGGAAGTCTGAACCAGCCATGCCGCGTGAAGGAAGAATGCCCTATGGGTTGTAAACTTCTTTTGCCACAGAGTAATAAGGGTCGTGCGCGGCCTGATGAGAGTATGTGGCGAATAAGCATCGGCTAACTCCGTGCCAGCAGCCGCGGTAATACGGAGGATGCAAGCGTTATCCGGATTTATTGGGTTTAAAGGGTGCGTAGGCGGACGCGTAAGTCAGCGGGGAAATATCCCGGCTCAACCGGGAGGCTGCCGTTGATA
+
ACCC@D=1:>)==,==;==;CFFG<FEFGGGGGGGGGGGGFGCGDFFFGFGGGFGGGGGGGGGCFGGGCEFGGGGGGGGGGCFGFGGFGFGGGGGGGGGGGGEDGAFGGGGFGGGGGGGGGGGGGGGDGGGGGGGGEFFFGDFECFGGGGGGGGFEFGGGGGGGGGGFCFGGGGGGGGFGFFFFGGGGGG@;@BGG:CDFFCEFEGFFBF7CDEEDG@G@6FGFEEDGFFGFFB(57?B7:99:67>952>EBB)4:<D>()41(-:59)23995;??27,<>(,04.802(-41075
@M02996:162:000000000-B87FG:1:1101:20241:8948 1:N:0:TAGCGCTC+GTACGGAG
CCTACGGGAGGCTGCAGTAAGGGATATTGGTCAATGGGGGTTACCCTGAACCAGCCATGCCGCGTGAGGGAAGAAGGCCCTACGGGTCGCAGACCTCTTTTGCCGGGGGATAACGCGCTCCACTTGTGGGGCGGTGAAGGTACCCGGAGAATAAGCATCGGCTAACTCCGTGCCAGCAGCCGCGGTAATACGGAGGAGGCGAGCGTTATCCGGATTTATTGGGTTTAAAGGTGGCGCAGGCGGGGGGTTCAGTCGGCGGTGATAGGCGAGGGCTCAACCGGAGCAGTGCCGTTGATACGGG
+
88BBCD508:)8=======<=;6;FFFGGGGGGGGGGF7FFGGGGGGGGGGGGFFDFGGGFGGFFG@FGGGGGGGGGGGGGGGGGCGGGGEFEGFFGGGGGCGGG7FGEGGGGGGG7==FCEFGGAF<F+@CCCCE1C<FFFDGGG58**<FGFGGGGDC:<:BFFGGGGGC5C@CGC:CFD>>EGGDCFDCC>EED**5>/*7=<E37?DDDFFCD4CF?EGDE>77ABF*,(3>:2<3251)1))-9(-94:((,/9((.)6)((4)()((.0<7:271)-92()(..-8(116944(1
@M02996:162:000000000-B87FG:1:1101:19553:8952 1:N:0:TAGCGCTC+GTAAGGAG
CCTACGGGCGGCAGCAGTGAGGAATATTGGTCAATGGGCGGAAGCCTGAACCAGCCATGCCGCGTGAAGGATGACGGCCCTATGGGTTGTAAACTTCTTTTCTGCGTGATTAAAGAGCCTCCGTGTAGGCAGTTGCAGTTAGCGCAGGAATAAGGACCGGCTACTTCCTTTCCAGCAGCCGCGGTAATACGGAAGGTCCTGGTGTTATCCGGATTTATTGGGTTTAAAGGGAGCGTAGCCTGTATGTACAGCGTGTTGTGCAATGCGCGGGCTCAACCCGCGGATTGCAGCTGGCACTGCG
+
88AC?>))81)8888;;<;;;;;;CFGGFGFFDFGGGGGFGFGGGGGGGGFFGFFGGGGGEGFEFGEGGGGGGGGD7FGGGFGGGFGGDGGGGGGGGGFGGGGGGEFGCFGF9<,AACGG8FEG:FE9D,3>5FCCF9DF9DEFGG58@@B@F:EEF*;F5*>6:AC<7@;=DFGGFGF=GDDE*)2+:<C*/>GG87C?D*2);9/9**C5305C*677?F*9*0+2563)2(3<:;):<C>=49=)*-60(-3:,*0()0)),(76)4319?6:53((-0((-(.8)5.((.((143)(
@M02996:162:000000000-B87FG:1:1101:2875:8960 1:N:0:TTGCGCTC+GTAAGGAG
CCTACGGGTGGCAGCAGTAGGGAGTTTTCGGCAATGGGGGAAACCCTGACCGAGCAACGCCGCGTGAATGATGACGGTCCTCGGATTGTTAAGCTCTGTTTTTCGGGAAAAATGATAGGCCGCGGAAATGCTCTCTCTTTGATGGTACCTTATTAGAACGCCACGGCTCACTCCGTGCCAGCAGGCGCTGTAATACGTCGGTGGCAAGCGTTATCCGGATTTATTGGACGTAAAGAGTGAGCAGATGGCATGGTAAGTTTGAAGTGATCGCGTGGGGCTTAACCCCATACAGCTTCGAATA
+
8ACCCAD=1))=======;6;8C,B,FF,C+FFGGGFG,@F7F8FGGGGCG:FFG+C,@+7@FGGGGCFGGFGA5,C:B+C,+B::FEF,FFC,,,,:EF,E7,+8@:FF,A,?D,C,6,,33@:@>+@FCGGG9D9,EC=C,7FF,,5,;9;@@E9EGGEG*>5*4/*2,=+:8A1*12+*)5*)/1)**553A1:F*.95C;8**7)0*:1)*2/-**)+3:F49*4>953-)*(-92477F(*94CF)<04<))0::46AAA2))*-*44(027:9(./-8(((.((.-33)))(,)(
@M02996:162:000000000-B87FG:1:1101:19552:8970 1:N:0:TAGCGCTC+GTAAGGAG
CCTACGGGCGGCAGCAGTGAGGAATATTGGTCAATGGGCGGAAGCCTGAACCAGCCATGCCGCGTGAAGGATGACGGCCCTATGGGTTGTAAACTTCTTTTCTGCGTGATTAAAGAGCCTACGTGTAGGCAGTTGCAGTTAGCGCAGGAATAAGGACCGGCTAATTCCGTGCCAGCAGCCGCGGTAATCCGGAAGGTCCTGGTGTTATCCGGATTTATTGGGTTTAAAGGGAGCGTAGGCTGTATGTCAAGCGTGTTTTGAAATGCGCGGGCTCAACCCGCGGATTGCAGTGCGAACTTGG
+
88BCCB10:))8888;;<;;;;;CFGGGGGGGGGGGGGGGGGGGGGGGGGGGGGGGGGGGGGGGGGGGGGGGGGGGGGGGGGGGGGGGGGGGGGGGGGGGGGGFGEFGGGGGGGFGFGGGGGGGFGGDDG?@DGAFFEGGGGGGGG>@BFFEDCGGGGGGGGG8FGGGCG8CFECFGGGGGGEFG5CF+=D5::EEFGGFGGGFGGFFFFDG9BBG0<F*?FEGG4CGB4C4:>0<?>DG?DB9>BFA::)66?2<10*,(/69<A9?D9GF>:*37:F>9<996:(4:).(-(-37:24)
@M02996:162:000000000-B87FG:1:1101:2889:8971 1:N:0:TAGCGCTC+GTAAGGAG
CCTACGGGTGGCAGCAGTAGGGAGTTTTCGGCAATGGGGGAAACCCTGACCGAGCAACGCCGCGTGAATGATGAAGGTCTTCGGATTGTAAAGTTCTGTTATAAGGGAAAAATGATAGGGTGAGGAAATGCTCTCTATTTGATGGTACCTTATTAGAAAGCCACGGCTAACTACGTGCCAGCAGCCGCGGTAATACGTAGGTGGCAAGCGTTATCCGGAATTATTGGGCGTAAAGAGTGAGCAGGCGGCATGGTAAGTTTGAAGTGAAAGCGTGGGGCTTAACCCCATACAGCTTCGAAAA
+
8ACCCED==));;==;===<;8;88EFGGGGGGGGGGGGGGGGGGGGGGGGGGFFFGGGGGGGGGGGGGGGGGGGGGGGGGGGGGGGGGGGGGFGGGGGGGGFGGGGCEGFGGGGGGGGGGGGGGGGGGGFGGGGGGGGGGGGGGFGGGGGGGGGGGGGGGGGGGGGGGGGGGGGGGGGGGGFFGGGGGGGEEFGGFG8AGFFFGGFFFFGGGFFGGFGGFGGGGFGGDFGFFF<??BFFDFA:?>EBGFFFBAAA?GGFAFF<<DFF99F>F6>GBF9?FFFF?FF?:<8AB0<9038(4
@M02996:162:000000000-B87FG:1:1101:2873:8979 1:N:0:TAGCGCTC+GTAAGGAG
CCTACGGGTGGCAGCAGTAGGGAGTTTTCGGCAATGGGGGAAACCCTGACCGAGCAACGCCGCGTGAATGATGAAGGTCTTCGGATTGTAAAGTTCTGTTATAAGGGAAAAATGATAGGGTGAGGAAATGCTCTCTATTTGATGGTACCTTATTAGAAAGCCACGGCTAACTACGTGCCAGCAGCCGCGGTAATACGTAGGTGGCAAGCGTTATCCGGAATTATTGGGCGTAAAGAGTGAGCAGGCGGCATGGTAAGTTTGCAGTGAAAGCGTGGGGCTTAACCCCATACAGCTTCGGAAA
+
8ACCCF=0:));;======<;B;,BFGGGGGGEGGGGGGGGGGFGGGGGGF>CF8@EGEGGCFF@CFGGGGGGFCFFFFGGGGCFGFGFFFFCAEE9FFGGGCFGGGGGGGCGE9EFGGGFGFGGGFFFGGEGGC9@@EFF,DDGGGGGF;FDFGGGC@@8+6@FEGGG7,@FFEEGF>FGCAA,*;DDGGEEFGGFGGFDG6>CC9FFDDG3:F7:(*>FEGGG=C4=DCB?:291>BC44<F(.)49(3@76<6>EF2:*686:<2/9<1(,7CBB><769<3467.4).4?)6)((34
@M02996:162:000000000-B87FG:1:1101:19568:8985 1:N:0:TAGCGCTC+GTAAGGAG
CCTACGTGCGGCAGCAGTGAGGAATATTGGTCAATGGGCGGAAGCCTGAACCAGCCATGCCGCGTGAAGGATGACGGCCCTATGGGTTGTAAACTTCTTTTCTGCGTGATTAAAGAGCCTACGTGTAGGCAGTTGCAGTTAGCGCAGGAATAAGGACCGGCTAATTCCGTGCCAGCAGCCGCGGTCATCCGGAAGGTCCTGGTGTTATCCTGTTTTATTGGGTTTAAAGGGAGCTTAGGCTGTATGTCCAGCGTGTTTGTAATTGCGCGGGCTCAACCCCCGGATTGCAGCCGTGACTTG
+
88BCCB)0:))8===;;<;6;;;CFEFGGGGGGGGGGGGGGGGGGGGGGGGGGGGGGGGGGGGGFGGGFGGFF,EFEFGGGGGFGFGGGGGGFFFGGGGGGGGFGEGGGCEGGCEFGGGG8FGGDGGADF,@@FFF,>EFDFGEEEDDCBD9DFDFGGGGDDEDCFGGCG*=;F2::77;;7>DG)/;>CD>ED>EACCF><0)3:+;7@+2++;;*.:*7*29E:+:)09;297)424D)/4*66@)*.347?(4<C*..=)6<96930),434+),((()((-8?-.),((((,7<)4
@M02996:162:000000000-B87FG:1:1101:7365:8998 1:N:0:TAGCGCTC+GTAAGGAG
CCTACGGGGGGCAGCAGTCGAGGATCATTTGCAATGGGCGAAAGCCTGACAATGCGACGCTGCGTGGAGGATGAAGGCCTTCGGGTTGTAAACTCCTGTCATAGGGGAACAGGCGATCCGACCCAATACGTCGGTGAGTTGAGTGTACCCTAAGAGGAATTGGCGGCTAACTCTGTGCCAGCAGCCGCGGTAGTACAGAGGCCAAGAGCGTTGTTCGGATTTACTGGGCGTAAAGGGCGCGTAGGCGGTCTTGCGTGTCAAGTGTGAAATCTCCGGGCTCAACCCGGAAAGTGCGCTTGAA
+
8ACCCDF=@=)8888::<:8888CFGFGGGGGGGFGGGGGGGGGGGGGGGGEFFFGGGGGEGGGFFGBFGGGGGGGGGGGGGGGGGGGGGGGGGGGGGGGGGCGGGGGGGGGGGGGGGGGGGGGGFFEGGGGGGGGGGGGGGGG@AGGGGGFEGGGGGGGGGGGGGGG5FGGGGGGGGGGGGFFGGDGDGGCEFGGFGFFFDGFGG4>@EGGGFFGGF3DEGGGGFGF:@CEFFFFF?><792>6@>>C6:F<4;66CGBA=4:A>ADFA:<AFEDBB90391?461(,-.6<)31;:?04
@M02996:162:000000000-B87FG:1:1101:3956:9000 1:N:0:TAGCGCTC+GTAAGGAG
CCTACGGGCGGCAGCAGTGAGGAATATTGGACAATGGTCGGAAGACTGATCCAGCCATGCCGCGTGAAGGAAGAATGTCCTATGGATTGTAAACTTCTTTTGTACGGGAGCAATAAGGTGTATGCATACACCGATGAGAGTACCGTACGAATAAGCATCGGCTAACTCCGTGCCAGCAGCCGCGGTAATACGGAGGATGCGAGCGTTATCCGGATTTATTGGGTTTAAAGGGTGCGTAGGCGGAATGCCAAGTCAGCGGTGAAACGCACGCGCTTAACGCGTGACCTGCCGTTGAAACTGG
+
8ACCCFFA51)8888;;<;;;;;CFFGGGGGGGFGGGGGGGGGGGGGGGGEFGFFGFGGGGGEEGGGGGGFGGFGGGGGGGGGGGCFGGGGGGGGGGGGGGGGGGGGGGGGGGGGGGGGGGGGGGGGGGGGGGGGGGGGGGGGGGGGGGGGGGGGGGGGGGGGGGGGGGGGGGGGGGGGGGGFFGGGGGGGGGDGGFFDFGDGFGGFFFFCGGFFGG9CGFGGGGBFG9FGF:?BFFFFG79;BBFFFGFFFFAFF0ED:;FFFFF>>>;DF>FEEFF:;3>9?<DA?033(8<:A=<AB:
@M02996:162:000000000-B87FG:1:1101:15357:9019 1:N:0:TAGCGCTC+GTAAGGAG
CCTACGGGTGGCTGCAGTGAGGAATATTGGTCAATGGAGGCAACTCTGAACCAGCCATCTCGCGTGAAGGAATACGGCCCTACGGGTCTTAAACTTCTTTTATAGGGGGATAAAGTGAGATATGTATATCTTTTTGTAGGTACCCTATGAATAAGCATCGGCTAACTCCGTGCCAGCAGCCGCGGTAATACGGAGGATGCGAGCGTTATCCGGATTTATTGGGTTTAAAGGGTGCGCAGGCGGCACGTTAAGTCAGCGGTGAAATGTCGGGGCTCAACCCCGGCACTGCCGTTGACACTGG
+
88CCCD:8)1)=;======;;;;CFFGGGGGGGGGGGC<FFEGD@FGGGGGGGFFGFE<FGFGGGGGGGGG@EFGGGGGGGGGGGGG7EFGGGGGGGGGGGEE9FCFGEFGGGAAFF,ACFA,CF?E?4EFF,EGG=E=FFGGGGGDEAFEF9FF=CFGGGGFEGGGFDEF?CFGGGGGFFDBBGGCDF:FFG>CGFG>FGCCDE<D?FAD=DB:CG<CFCFGDGE6CCFGFFF<@BFFC99;7()<6F08F4<AA:C<8()5A<262>(7;6-.<=:?(47496>322:(44(3)@?7),
@M02996:162:000000000-B87FG:1:1101:21692:9034 1:N:0:TAGCGCTC+GTAAGGAG
CCTACGGGTGGCTGCAGTGAGGAATATTGGACAATGGTCGGAAGACTGATCCAGCCATGCCGCGTGAAGGAAGAATGTCCTATGGATTGTAAACTTCTTTTGTACGGGAGCAATAAGGTGTATGCATACACCGATGAGAGTACCGTACGAATAAGCATCGGCTAACTCCGTGCCAGCAGCCGCGGTAATACGGAGGATGCGAGCGTTATCCGGATTTATTGGGTTTAAAGGGTGCGTAGGCGGAATGCCAAGTCAGCGGTGAAACGCACGCGCTTAACGCGTGACCTGCCGTTGAAACTGG
+
88ACCA85=))========;;;;CFGGGGGGGGGGGGGGGGGGGGGGGGGGGGFFGGGGGGGGGGGGGGGGGGGGGGGGGGGGGGGGGGGGGGGGGGGGGGGGGGGGGGGGGGGGGGFGGGGGGGGGFGGGGGGGGGGGGGGGGGGGGGGGGGGGGGGGGGGG8FGGGGGGGGGGGGGGGGGFFGGGGGGGGGEDDFGGFGGGFGGFFFFGGGBACFFGGFGGGCBFFCFGDF?BB?FFG<DB.4>?AGFFFB<ABFCDB0><AB?FFFFD9;>EE=AB>BD;?6AABF:9133:>FF2A?
@M02996:162:000000000-B87FG:1:1101:6482:9042 1:N:0:TAGCGCTC+GTAAGGAG
CCTACGGGGGGCAGCAGTGGGGAATATTGGGCAATGGGCGCAAGCCTGACCCAGCAATGCCGCGTGAAGGAAGAAGGCTTTCGGGTTGTAAACTTCTTTTAAGTGGGACGATAATGACGGTACCACTTGAATAAGCTCCGGCTAACTACGTGCCAGCAGCCGCGGTAATACGTAGGGAGCAAGCGTTATCCGGATTTACTGGGTGTAAAGGGCGTGTAGGCGGGACATCAAGTCAGATGTGAAAGCACGAGGCTCAACTTCGTGTCTGCATTTGAAACTGACGTTCTTGAGTGTTGGAGAG
+
8ACCCBF>=A)8888::<:::88BFFGGGGGGGGGGGGGGGGGGGGGGGGGGGFFBEGGGGGGGFGGGGGGGGGGGGGFGGGGGGGGGGGGGGGGGGGGGGGGFGGGGGGGGGGGGGGGGGGGGGGGGGGGGGGGFCFGGGGGGGGGGGGGGGGGGGGDCGGGGGGGEFFGGFGGGGG=GGFFFGGGGGGGGGFGG@DFFGGGFGGFFFFGGGEEGG?GGFGGGG>FG?FGFBFAF9)976::9<FFFGF9EB?7B?FD25>,:?:BAB>FB9<?C@ABB<?BF:7<4.).6AB.(0)..4
@M02996:162:000000000-B87FG:1:1101:12964:9051 1:N:0:TAGCGCTC+GTAAGGAG
CCTACGGGTGGCAGCAGTGAGGAATATTGGACAATGGTCGGAAGCCTGATCCAGCCATGCCGCGTGAAGGAAGAATGTCCTATGGATTGTAAACTTCTTTTGTACGGGAGCAATAAGGTGTATGCATACACCGATGAGAGTACCGTACGAATAAGCATCGGCTAACTCCGTGCCAGCAGCCGCGGTAATACGGAGGATGCGAGCGTTATCCGGATTTATTGGGTTTAAAGGGTGCGTAGGCGGAATGCCAAGTCAGCGGTGAAACGCACGCGCTTAACGCGTGACCTGCCGTTGAAACTGG
+
88BCCAA)1))=;==;===;;;;CFFGGGGGGGGGGGGGGGGGG<FFGGGGGGGGGGFGGGGGGGGGGGGGGGGGGGGGGGGGGGFGGGGGGGGGGGGGGGFGGGGGGGFGGGGGGGGGGGGGGGGFEFGGGG+BEG8EGFEGGFGCGEG8D?DFGGGGDGGGCGGGGGGGGGGGGGGGGGDEFCGGGGGGCE>EGFGDFGGGFGGFFFFGGGDFGG?FGAGGGGBEGCFFF??FDFFFC87786F/49??FFFDBFGGF>>76<?BBF>C>>>7279691.,14)-.32(,44(6*5:A3
@M02996:162:000000000-B87FG:1:1101:12947:9057 1:N:0:TAGCGCTC+GTAAGGAG
CCTACGGGTGGCAGCAGTGAGGAATATTGGACAATGGTCGGAAGACTGATCCAGCCATGCCGCGTGAAGGAAGAATGTCCTATGGATTGTAAACTTCTTTTGTACGGGAGCAATAAGGTGTATGCATACACCGATGAGAGTACCGTACGAATAAGCATCGGCTAACTCCGTGCCAGCAGCCGCGGTAATACGGAGGATGCGAGCGTTATCCGGATTTATTGGGTTTAAAGGGTGCGTAGGCGGAATGCCAAGTCAGCGGTGAAACGCACGCGCTTAACGCGTGACCTGCCGTTGAAACTGG
+
68ACCB:5=01;==8;===;;;;CFFGGGGGGGGGGGGGGGGGG,EFGGGEGGFFGGGGGGGGGFGGGGGGGGGGGGGGGGGGGGFGGGGGGGGGGGGGGGGGGGGGGGGGGFGGGGGDFGGGGGGFEFGGGGEGEGGGGGGGGGGGGGGGGGGGGFGGGGGGGGGGGGGGGGFGGGGGGGGFEEGGGGGGGGFDGFGGFGGGFGGFBFFGGGFFGGFGGFGGGEEGFCFGFFFFF??FDBC9>4FFBFFFFFAAFFGGFFFFBFF>;79C649BE@2166)34:9A44?>238:9636>8
@M02996:162:000000000-B87FG:1:1101:3461:9062 1:N:0:TAGCGCTC+GTAAGGAG
CCTACGGGCGGCAGCAGTGGGGAATATTGGACAATGGGCGAAAGCCTGATCCAGCGACGCCGCGTGAGTGAAGAAGTATTTCGGTATGTAAAGCTCTATCAGCAGGGAAGATAATGACGGTACCTGACTAAGAAGCCCCGGCTAACTACGTGCCAGCAGCCGCGGTAATACGTAGGGGGCAAGCGTTATCCGGATTTACTGGGTGTAAAGGGAGCGTAGACGGTATGGCAAGTCTGATGTGAAAACCCAGGGCTCAACCCTGGGACTGCATTGGAAACTGTCAAACTAGAGTGCAGGCGAG
+
ACCCCFFBB0)8888;;<;;;88BFGGGDFFGGGGGGCGGFGGGGGGGGF<CFFEFFGGGGEGGCFFEEFFFGGFFEFCEFGFGEDFFGGFGGFFFFACFGE?EFEGGGGGCAC@FGGCED7FFGGGCFG9DFGG7:+BCEGG*7DFGGGDDFBFFGGGGGGEG@8?EFGCE=E5CCEGDCDF>GC*9<?0:8>EE4CFBFG5@EGBFFFDCFD@CCBDGFGGGFFGG?@FF4<5FAA?*)268.77:38()((4<?F5?:F?B<?F?53?-3)13774).*).53)--...)64:7,((-
@M02996:162:000000000-B87FG:1:1101:3720:9078 1:N:0:TAGCCCTC+GTAAGGAG
CCTACGGGCGGCAGCAGTGAGGAATATTGGTCAATGGACGGAAGTCTGAACCAGCCATGCCGCGTGAAGGAAGAAGGCCCTATGGGTTGTAAACTTCTTTTGTAGTGGAGCAATAAGGCCTACGTGTAGATCGATGAGAGTACATTACGAATAAGCATCGGCTAACTCCGTGCCAGCAGCCGCGGTAATACGGAGGATGCAAGCGTTATCCGGATTTATTGGGTTTAAAGGGTGCGTAGGCGGTTTGGTAAGTCAGCGGTGAAATTTCCAGGCTTAACGTGGCAACTGCCGTTGATACTGG
+
8BCCCADF)1)8888;;<;;;;;CFFGGFCFGGGGGG,FGGGGGCFGGGGFFGFFCFCFGGGGGFGFEFGGFCG,CFFGEFGDGGFGEEGGGGGFFDFGGGFE<EFGGCFGGEFGGFF,:EAFEGFFGG<,C=FCDGFEEGGGFGD9BFF?FGDFGGGDEEGEE7@EF6B:**6,@*:@F59>AGCD8:FCC58EEDF6;FF7)=*8>AFGGD>EG71;DCCC>EECCA7F)33:D?:BD)530()),1:)0<9)62E<6().64).<@A:(4,7<=A(24B(4)((..3-4::3</).6)
@M02996:162:000000000-B87FG:1:1101:3468:9081 1:N:0:TAGCGCTC+GTAAGGAG
CCTACGGGCGGCAGCAGTGGGGAATATTGGACAATGGGCGAAAGCCTGATCCAGCGACGCCGCGTGAGTGAAGAAGTATTTCGGTATGTAAAGCTCTATCAGCAGGGAAGATAATGACGGTACCTGACTAAGAAGCCCCGGCTAACTACGTGCCAGCAGCCGCGGTAATACGTAGGGGGCAAGCGTTATCCGGATTTACTGGGTGTAAAGGGAGCGTAGACGGTATGGCAAGTCTGATGTGAAAACCCAGGGCTCAACCCTGGGACTGCATTGGAAACTGTCCAACTAGCGTGCAGGAGAG
+
8ACCCFF=80)8888;;<;;;88BEFEFGGGGGGGGGGGGGGGGGGGGGGGGGGFGFGGGGGGG>FGGGGGGGGGGGGGGGGGGGGGGGGGGGGGGGGEFGGGGBFGGGGGGGGGGGGGGGGGGGGGGGFCFGGGGGGG@CGGGGGGGGGFEGGGFGGGGGGG:FGEACGGGFC/5C5E=EGFFGCDGGGGCEEEEFGGFGGGFDDFFBFFGG>3CC<DG?EGGGFFFFFGFA<6=<AFD9C<@<5815:?B634?FGGF:F<:07,(04:A>>?<B:5469)4)383-((-,312F((.-
@M02996:162:000000000-B87FG:1:1101:17465:9085 1:N:0:TAGCGCTC+GTAAGGAG
CCTACGGGGCGCTGCAGTGAGGAATATTGGACAATGGTCGGAAGACTGATCCAGCCATGCCGCGTGAAGGCAGACGGTCCTATGGATTGTAAACTTCTTTTGTACGGGAACAATAAGGGCCACGCGTGGTCCGATGAGAGTACCGTACGAATAAGCATCGGCTAACTCCGTGCCAGCAGCCGCGGTAATACGGAGGATGCGAGCGTTATCCGGATTTATTGGGTTTAAAGGGTGCGTAGGCGGAATGGTAAGTCAGCGGTGAAACGCAGGTGCTCAACCCCTGACCTGCCGTTGAAC
+
88BCCE:8)))8888;;;;;;;;CFGGGGGGGGGGGGGGGGGGGGGGGGGGGGFGGEGGGCGGGGGGGGGGGGGGGGGGGGGGGGFGGGGGGGGGGGGGGGFGGGFGGGGGGFFCGFFDGGCFGGGEFGGGGGGGGGDGGGGFFDFDGGGGGGGGGGGGGGGGGGGGGGGGGGFGGGGGGGGFFGGGDGFG8EFGGFF;ADGGB:DEFFFGGGEFGG<F=6EGGGFFFAFGDF?BB??BD8<;867/.:<9@:ADAFGGFFFFFF01;>(/())*<90,28@0(..67<44??0:<)
@M02996:162:000000000-B87FG:1:1101:2380:9096 1:N:0:TAGCGCTC+GTAAGGCG
CCTACGGGGGGCTGCAGTGGGGGATATTGCGCAATGGGGGAAACCCTGACGCAGCAACGCCGCGTGCAGGATGACGGCCTTCGGGTTGTAAAATGTTGTTGCCAGGGAAGAAACAAATGACGGTCCTTTGTGAGAACGCCACGGCTACCTACGTGCCAGCAGCCGCGGTAATACGTCGGTGGCAAGCGTCGTCCGGATTTACTGGGTGTCAAGGGCGCGTAGGCGGGATAGCAAGTCAGTCGTGAACTTCCGGGGCTCAACTCCGGAGCTGCGATTGCAACTGTTATTCTTGAGTACCGGG
+
8ACCCEDF0))8788::::::848FDGGGC+@FGGGGGCFG@F,FGGGGC:FGFF<F,@+FFGGGG<CGGGCFFFFG:*1DD*FFGG:<3CF,3?,,3@,87,,8FF7:C+?F:<2*2?:A:*<**+2,,52C9+2+/*:**//:/1*00<+20CG8<9@C78**://*22+*<@F*1:*19F.3*//>*1:5)>EDGC60>C6E<?ED)*29?>*)-/>8CE4C:5>95F4)649):F:69()()*.*)-7203(,22.86),(,(-73632,)20))).)(.))64<)-6)5..*.(--
@M02996:162:000000000-B87FG:1:1101:3548:9123 1:N:0:TAGCGCTC+GTAAGGAG
CCTACGGGTGGCAGCAGTGGGGGATATTGCGCAATGGGGGAAACCCTGACGCAGCAACGCCGCGTGCAGGATGACGGCCTTCGGGTTGTAAACTGTTGTCGCAAGGGAAGAAACAAATGACGGTACCTTGTGAGAAAGCCACGGCTAACTACGTGCCAGCAGCCGCGGTAATACGTAGGTGGCAAGCGTTGCACGGATTTACTGGGTGTAAAGGGCGCGTAGGCGGGATAGCAAGTCAGTCGTGAAATACCGGGGCTCAACTCCGGAGCTGCGATTGAAACTGTTATTCTTGGGTATCGGG
+
88@CCADA>0)=;=====;;;88@FFGGFGGGGGGGGGGGGGGGGGGGGGGGGFC@FGGGGFGGGGGFGGGGGGEFFFEGGFGGGGDFGGGGFGGDGGGGEC@FGGGFGGGGG<FFFAD,C@FFC:BFD>DFEFCFGG7<@FEGCECFGGDGGGG*DGF:D;DFF8CD5EC+;BFF9CCCGGFACFGDCC<:98::3176CCGFGD8>0=C7?4BGD1C9>C>CC>CC65C=<A<FF4*0.>?027/4264>(49(4:C<17248;89),97127/7.6<8*6)6.6..)65)2()94441
@M02996:162:000000000-B87FG:1:1101:3569:9131 1:N:0:TAGCGCTC+GTAAGGAG
CCTACGGGTGGCAGCAGTGGGGGATATTGCGCAATGGGGGAAACCCTGACGCAGCAACGCCGCGTGCAGGATGACGGCCTTCGGGTTGTAAACTGTTTTCGCAAGGGAAGAAACAAATGACGGTACCTTGTGAGAAAGCCACGGCTAACTACGTGCCAGCAGCCGCGGTAATACGTAGGTGGCAAGCGTTGCCCGGATTTACTGGGTGTAAAGGGCGCGTAGGCGGGATAGCAAGTCAGTCGTGAAATACCGGGGCTCAACTCCTGAGCTGCGATTGAAACGGTGATTCTTGAGTATCGGG
+
88ABC>AA:0)========;;888CFGGGGGGGGGGGGDEGGGGGGGGGGGGGGGGGGGGGGGGGGGDGGEGGGGGGGGGGGGGGGGGGG9FGGGGGAEDGG7FEGGGGGGFDGGGGEFEGGGGCCBFF9EDFAEBC>8@DC::FGECCFF7>FFFGF*6?CF7<CE:?7CFGGGFF5CFCCAA9:C7DECCFFECD*9@:>E*+97;77><:*8*9;C<5*:FE>7)4?</)64*))*2)/-0556)2).7(493(793?=)2.)6:))2(39F57)-.))-3((469:6<20:-/),--
@M02996:162:000000000-B87FG:1:1101:10772:9139 1:N:0:TAGCGCTC+GTAAGGAG
CCTACGGGTGGCTGCAGTGGGGAATATTGGGCAATGGGCGCAAGCCTGACCCAGCAATGCCGCGTGAAGGAAGAAGGCTTTCGGGTTGTAAACTTCTTTTAAGTGGGACGACAATGACGGTACCACTTGAATAAGCTCCGGCTAACTACGTGCCAGCAGCCGCGGTAATACGTAGGGAGCAAGCGTTATCCGGATTTACTGGGTGTAAAGGGCGTGTAGGCGGGACATCAAGTCAGATGTGAAAGCACGAGGCTCAACTTCGTGTCTGCATTTGAAACTGACGTTCTTGAGTGTTGGAGAG
+
8ACCCDD5:0)====;===;;88BFFGGGGGGGGGGGGGGGGGGGGGGGGGGGGGGGGGGGGGGFGGGGGGGGGGGGGGGGGGGGGGGGGGGGGGGGGGGGGGGGGGGGGGGGGGGGGGGGGGGGGGGGGGGGGGGGGGGGGGGGGGGGGGGGGGGGGGCGGGGGGGGGGGGGGGGGGGGGGFFGGGGGGGGGFGGFGGFGGGFGGFF6AGGDFFGGFGGFGGDEBFGBFGFFFFFFFFC9FDFBFFFGFFFFFFFFGGFFFFB61<AFFGFFAFGFFFFFF?:<??>>A?9AB66FB??B
@M02996:162:000000000-B87FG:1:1101:10755:9139 1:N:0:TAGCGCTC+GTAAGGAG
CCTACGGGTGGCTGCAGTGGGGAATATTGGGCAATGGGCGCAAGCCTGACCCAGCAATGCCGCGTGAAGGAAGAAGGCTTTCGGGTTGTAAACTTCTTTTAAGTGGGACGACAATGACGGTACCACTTGAATAAGCTCCGGCTAACTACGTGCCAGCAGCCGCGGTAATACGTAGGGAGCAAGCGTTATCCGGATTTACTGGGGGTAAAGGGCGTGTAGGCGGGACATCAAGTCAGATGTGAAAGCACGAGGCTCAACTTCGTGTCTGCATTTGAAACTGACGTTCTTGAGTGTTGGAGAG
+
88ACCB)0=0);=======;;88BFGFGGGGGGGGGGGGGGGGGGGGGGEFGGGGGGGGGGGGGGGGGGGGGGFGGGGGGGGGGGGGGGGGFGGGGGGGGGGGGFGGGGGGGGGFF9EGGGGGFAFCFGFGGGFG9EFFGGGGGFFGGGGG@CFGFGFGCFDEGG:?>B@FFGGGGEA5CFG4?E5<CGFDDC):EFGFF795)3/.;AF:=DBEGC7C7*::9:):D<=C?AAA89-@C):6*-06:D?1@BF())2*4)..41(5684:6:ABA=A4)4)361:6:24>>BFBFF03,4
@M02996:162:000000000-B87FG:1:1101:3554:9141 1:N:0:TAGCGCTC+GTAAGGAG
CCTACGGGTGGCAGCAGTGGGGGATATTGCGCAATGGGGGAAACCCTGACGCAGCAACGCCGCGTGCAGGATGACGGCCTTCGGGTTGTAAACTGTTGTCGCAAGGGAAGAAACAAATGACGGTACCTTGTGAGAAAGCCACGGCTAACTACGTGCCAGCAGCCGCGGTAATACGTAGGTGGCAAGCGTTGCCCGGATTTACTGGGTGTAAAGGGCGCGTAGGCGGGATAGCAAGTCAGTCGTGAAATACCGGGGCTCAACTCCGGAGCTGCGATTGAAACTGTTATTCTTGAGTATCGGG
+
8ACCCEF=A))=;==;===;;8@CFFFGGGGGGGGGGGGGGGGGGGGGGGGGGGGGGGGGGGFGGGGFGGGGGGGGGGGGGGGGGGGGGGGFGGGGGGGGGGGGGGGGGGGGGGGGGGGGGGGGGGGFGGGGGGGGGFGCFGGGGGGGGGGDEFGGGFGGG9DEFDCC5EEGGGG?CGGGEGFFFGGGGG)=FFGGFGGFGGGFGGF>>BFGGFFGDFGDEG5CEEGCBFGFFFFFAFFC<C65>8B<FFBF(4;;4FF?<FA7?>?;D:F?>951.5<2<6<)6<B46)6<A?4694:B6
@M02996:162:000000000-B87FG:1:1101:19614:9143 1:N:0:TAGCGCTC+GTAAGGAG
CCTACGGGAGGCAGCAGTGAGGAATATTGGTCAATGGGCGGAAGCCTGAACCAGCCAAGTCGCGTGAAGGAAGAAGGTATTATGTATTGTAAACTTCTTTAGACGCAGAGAAATAAGCCCCTCGTGAGGGGTGATGCTAGTATGCGTAGAATAAGGATCGGCTAACTCCGTGCCAGCAGCCGCGGTAATACGGAGGATCCGAGCGTTATCCGGATTTATTGGGTTTAAAGGGTGCGCAGGCGGCATGTTAAGTCAGCGGTTAAATAGTGAGGCTCAACCTCATCCCGCCGTTGATACTGG
+
88BCCEFA@01========;;;;CFFGGGGGGGGGGGGGGGGGGGGGGGGFGGFFFGGGGGGGGFGGGGGGGGEFGGGFFGGGGGDGGGGGGGGGGGGFGGGGGGGGGGGGGGGGGGGFGGCGGGGGGFGGEGGGGGCGGGGGGGDGGGGGGGCFGGGGGGDFCFFGGFGGGGGGFCFGGGGFFGG<DGGGGEEGGFFGFCDEBGCE>AFDEGFEGFBG=B+C/A;FG<FG@,8:FF>3CBG>>>..-:4)*).6<>7D17E<6:5AA=)04(.7@67.43?)<B?((44,,4<:<*)))
@M02996:162:000000000-B87FG:1:1101:22586:9156 1:N:0:TAGCGCTC+GTAAGGAG
CCTACGGGAGGCTGCAGTGGGGAATATTGGGCAATGGGCGAAAGCCTGACCCAGCGACGCCGCGTGAAGGAAGAAGGTCTTCGGATTGTAAACTTCTGTAGACAGGGACGAAAGAAATGACGGTACCTGTAAAGTAAGCCACGGCTAACTACGTGCCAGCAGCCGCGGTAATACGTAGGTGGCGAGCGTTGTCCGGAATTACTGGGTGTAAAGGGAGCGTAGGCGGGTGACCAAGTTGGATGTGAAATGTCGGGGCTTAACCCCGGAACTGCATCCAAAACTGTTCCTCTTGAGTGACGTA
+
8ACCCBDA51)=========;88BFGGGGGGGGGGGGGGGGGGGGGGGGGGGGGGGFGGGGGGGFGGGGGGGGGGGGGGGGGGGGGGGGGGGGGGGGGGGGGGGGGGGGGGGGGGGGGGGGGGGGGGGGGGGGGGGGFGGGGGGGGGGGGGGGGFGGGGGGGGGGGGGGGGGGGGGGGGGFFFFEGGGGGGEGFGGF<CFGGGFGGFEFFGGGFB4<9DGDGGGGFG79FFF?F:@BFFC<F?FFFFFGF<FFBFFFGGABFFFF>>>FDC3AAF?4:>?BFFFF:-).)6<-4.)/)(((
@M02996:162:000000000-B87FG:1:1101:10767:9159 1:N:0:TAGCGCTC+GTAAGGAG
CCTACGGGTGGCTGCAGTGGGGAATATTGGGCAATGGGCGCAAGCCTGACCCAGCAATGCCGCGTGAAGGAAGAAGGCTTTCGGGTTGTAAACTTCTTTTAAGTGGGACGACAATGACGGTACCACTTGAATAAGCTCCGGCTAACTACGTGCCAGCAGCCGCGGTAATACGTAGGGAGCAAGCGTTATCCGGATTTACTGGGTGTAAAGGGCGTGTAGGCGGGACATCAAGTCAGATGTGAAAGCACGAGGCTCAACTTCGTGTCTGCATTTGAAACTGACGTTCTTGAGTGTTGTGGAG
+
8ACCCE)):1)=;8=;===;;88BFGGGGGGGGGGGGGGGGEGGGGFGGGGGGGGGGGGGGGGGFGGGGGGGGGGGGGGGGGGGGGGGCGCFFGGGGGGGGGGGGGGGGGGGGGFGDGGGGGGGGGGFGGGGGGGGGGGGGGGGGGGGGGDEGGGGGGFGGGGGGGGGGGFCDCEEGGGC588FGDCGCFCGCBGCADGFGG=FE>FFFFGEDDDGGFGGFGGDGFFF?FC4)6<F>BF:AF2=>FFFGFFFFF1>??FFFF:?B:BBBA>A4:4CF<)646<F:B:-.4:BFD<:.(().
@M02996:162:000000000-B87FG:1:1101:25615:9159 1:N:0:TAGCGCTC+GTAAGGAG
CCTACGGGAGGCTGCAGTGGGGAATATTGCACAATGGGCGCAAGCCTGATGCAGCAACGCCGCGTGAGGGAAGATGGTTTTCGGATTGTAAACCTCTGTCTTCGGTGACGAACAATGACGGTAGCCGAGGCGGAAGCCACGGCTTACTACGTGCCAGCAGCCGCGGTAATACGTAGGTGGCAAGCGCTATCCGGAATTACTGGGTGTAACGGGAGCGCAGGCGGGACAGCGAGTCAGCGGTGAAATTTATGTGCTCAACTCATAAACTGCCGTTGAAACTGTTGTTCTTGAGTGGAGTAGG
+
8ACCCE858:)====;===;;888FFGG<FFGGGGGGFGGEGGGCFGGGFGGGFFCFGGGGGGGFGEGGGGFGGEFFGEFFD:FGGGGGG<FFA,EFFGB,E,A=FFGFGGG@FGC,FG:FGFB8,@F=:+>3FB87:8DCEGC*3>;;ECF61*=2*A,2;::1?C8:2995<+=C@0:FF=8@C)/1762/<=E)2*9*?F)*10=F4CC5:)9),>D)**15)77?F)71(.1:75)491*6945:<4*6<)4:+>).*--6-4)/54,,,819)4:</5)4,644642<A03)4.))
@M02996:162:000000000-B87FG:1:1101:19621:9161 1:N:0:TAGCGCTC+GTAAGGAG
CCTACGGGAGGCAGCAGTGAGGAATATTGGTCAATGGGCGGAAGCCTGAACCAGCCAAGTCGCGTGAAGGAAGAAGGTATTATGTATTGTAAACTTCTTTAGACGCAGAGAAATAAGCCCCTCGTGAGGGGTGATGCTAGTATGCGTAGAATAAGGATCGGCTAACTCCGTGCCAGCAGCCGCGGTAATACGGAGGATCCGAGCGTTATCCGGATTTATTGGGTTTAAAGGGTGCGCAGGCGGCATGGTAAGTCAGCGGTTAAATAGTGAGGCTCAACCTCATCCCGCCGTTGATACTGG
+
AACCCDF==:)=========;;CFFGGGGGGGGGGGGGGGGGGGGGGGGGGGGGGGGGGGGGGGFGGGGGGGGGGGGGGGGGGGGGGGGGGGGGGGGGGGGGGGGGCEGGGFFGGGGGGGGGGGGGGDFGGGGGGGGGGGFGFCGEGEEGGGGGGGGGGGGGGGGGGGGGGGGGGGGGGGGGFFEGGGFCGGGFGGFGGFGGGFGGFFFFGGGFFGGFGFFGGGGEGC>FGFFFBD;BFG;DBDF>:(:<AFFD:BBGDF1BA>4<AF?DGFFFFGFB??BFBF>??9169:<,64*.6>
@M02996:162:000000000-B87FG:1:1101:16404:9163 1:N:0:TAGCGCTC+GTAAGGAG
CCTACGGGAGGCAGCAGTGGGGAATATTGGGCAATGGGCGAAAGCCTGACCCAGCAACGCCGCGTGAAGGAAGAAGGCCTTCGGGTTGTAAACTTCTTTTATGAGGGACGAAGGACGTGACGGTACCTCATGAATAAGCCACGGCTAACTACGTGCCAGCAGCCGCGGTAATACGTAGGTGGCAAGCGTTGTCCGGATTTACTGGGTGTAAAGGGCGCGTAGGCGGGATGGCAAGTCAGATGTGAAATCCATGGGCTCAACCCATGAACTGCATTTGAAACTGTCGTTCTTGAGTATCGGG
+
8ACCCEFA=:)===8===;=;8BBFGGGGGGGGGGGGGGGGGGGGGGGGGGGGGGGGGGGGGGGGGGGGGGGGGGGGGGGGGGGGGGGGGGGGGGGGGGGGGGGGGGGGGGGGGGGGGGGGGGGGGGGGGGGGGGGGFGGGGGGGGGGGGGGCGGGGGFGGGGGGGGGCEGGGGGGFGGGGGFF6CFGGGGGGAGG3DDFGGFFGGFEEFGGGFB336CC:EG==BECF@37?3:FA49><7.1:F=AF0<?<?6:75C)2>0(277<@9C8>AFG49AAFFF6<6::?(:AA2.6*-163
@M02996:162:000000000-B87FG:1:1101:11850:9171 1:N:0:TAGCGCTC+GTAAGGAG
CCTACGGGTGGCTGCAGTGGGGGATATTGCGCAATGGGGGAAACCCTGACGCAGCAACGCCGCGTGCAGGATGACGGCCTTCGGGTTGTAAACTGTTGTCGCAAGGGAAGAAACAAATGACGGTACCTTGTGAGAAAGCCACGGCTAACTACGTGCCAGCAGCCGCGGTAATACGTAGGTGGCAAGCGTTGCCCGGATTTACTGGGTGTAAAGGGCGCGTAGGCGGGATAGCAAGTCAGTCGGGAAATACCGGGGCTCCACTCCGGGGCTGCGATTGAAACTTTTATTCTTGAGTATCGGG
+
88BCC>0):0)=;8=;==;;;888BFGGGGGGGGGGGGGGGGGGGGGGGGGGGGGGGGGGGGGGGGGGGGGGGGGGGGGGGGGGGGGGGGGGGGGGGCGGFFEGGGGGGGGGGGGGGGGGGGGGGGCFG9EEACGGFFGF7CEEGGGGGGGFGGFGFFGGGGEG:E:EGGGG=C=<95CFGGFFGGGGGGGGGFGE@GDF=79*<*))09C::F@99(117CCCE7712)9@BA??44*265()-87.*)4<04((,/9((011(3(1)(*,,();8<)--0).64:6)).--4)515:;9
@M02996:162:000000000-B87FG:1:1101:25628:9172 1:N:0:TAGCGCTC+GTAAGGAG
CCTACGGGAGGCTGCAGTGGGGAATATTGCACAATGGGCGCAAGCCTGATGCAGCAACGCCGCGTGAGGGAAGATGGTTTTCGGATTGTAAACCTCTGTCTTCGGTGACGAACAATGACGGTAGCCGAGGAGGAAGCCACGGCTAACTACGTGCCAGCAGCCGCGGTAATACGTAGGTGGCAAGCGTTATCCGGAATTACTGGGTGTAAAGGGAGCGCAGGCGGGACAGCAAGTCAGCGGTGAAATTTATGGGCTCAACCCATAAACTGCCGTTGAAACTGTTGTTCTTGAGTGGAGTAGG
+
8ACCCD:8:8)=========;8BCFGGGGGGGGGGGGGGGGGGGGGGGGGGGGGFGGGGGGGGGCFGGGGGGGGGGGGGGGGGGGGGGGGGGGGGGGGGGGGGGGGGGGGGFEFGGGGGGGGGGGGGGGGGGGGGGGGGGGGGGGGGGGGGGGGGGGGGGGGGGGGDGEGGGFFFGGFGGFGFFGGDDGGGFGFGEFFGFFGGFEGDFFFGGGFFGGFGGFEGGGFGGBFGFFF9?ABBD<>??AF?AFFFF?B:BBGGBFFFFFF24@?F>60>E?BA2<BFFB0455<<?5<?>>?>D)
@M02996:162:000000000-B87FG:1:1101:11867:9176 1:N:0:TAGCGCTC+GTAAGGAG
CCTACGGGTGGCTGCGGTGGGGGATATTGCGCAATGGGGGAAACCCTGACGCAGCAACGCCGCGTGCAGGATGACGGCCTTCGGGTTGTAAACTGTTGTCGCAAGGGAAGAAACAAATGACGGTACCTTGTGAGAAAGCCACGGCTAACTACGTGCCAGCAGCCGCGGTAATACGTAGGTGGCAAGCGTTGCCCGGATTTACTGGGTGTAAAGGGCGCGTAGGCGGGATAGCCAGTCAGTCGTGAAATACCGGTGCTCAACTCCGGAGCTGCGATTGACACTGTTATTCTTGAGTATCGGG
+
88BCCB==>0)=====88888888CFGGGGGGGGGGGGGGGGGGGGGGGGGGGFGFGGGGGGGGGGGGGGGGFFGGGGGGGGGGGGGEFGGGGGGGGGGGGGDGGGGGGGGGGGGGGGGGG@FGGGGGGGGFGFGGFGGF@FGGGEGGGGGGGGGGDFFGFGFGGGGDEGGGGGGGEGGGFGFFFGGCD=9EGFGGBGGFDGC=GGFFF4CFFF@DC6CDFGGGG>E32?F4)3:FD>?C61,).09<7<0>B(,-.<73:47>?089>(084(887?)6367<AAB4.4><4,64/.:7(
@M02996:162:000000000-B87FG:1:1101:19125:9190 1:N:0:TAGCGCTC+GTAAGGAG
CCTACGGGAGGCTGCAGTGGGGAGTATTGCACAATGGGCGAAAGCCTGATGCAGCAACGCCGCGTGAGTGAAGAAGTATTTCGGTATGTAAAGCTCTATCGATGGGGAATAAGATGAAGGTACCCAAGTAAGAAGCCCCGGCTAACTACGTGCCAGCAGCCGCGGTAATACGTAGGGGGCAAGCGTTATCCGGATTTACTGGGTGTAAAGGGAGCGTAGACGGAATAGCAAGTTTGAAGTGAAATACCGGGGCTTAACCCAGGAATTGCTTTGAAAACTGTTAATCTAGAGTACGGGAGGG
+
AACCCFFFA1)=;======;;8B@FFGGGGGGGGGGGGGGGGEGGGGGGGGGGFFGGGGGGFGGFFGGGGGGGGGGGGGGGGGGGGGGGGGGGGGGGGFFGGGGGGGGGFGFGGGGG9FGGGGFGGFA:A=EFGGGGGGGGDGGGGFGGGGGGGGGGGGGGGGGGGEEGGGGFGGGGGGGECFFGGGGGGGGGFEEFDGFGGF;ECFFFFGGFF>DGBGD7EEG57+>6B7><96FABF74:<14998*,,>>><)6C7:6:?F0..8@A><A>FGFF?FAF<4)64>:97<D9(37(-9>
@M02996:162:000000000-B87FG:1:1101:19146:9192 1:N:0:TAGCGCTC+GTAAGGAG
CCTACGGGAGGCTGCAGTGGGGAGTATTGCACAATGGGCGAAAGCCTGATGCAGCAACGCCGCGTGAGTGAAGAAGTATTTCGGTATGTAAAGCTCTATCGATGGGGAATAAGATGAAGGTACCCAAGTAAGAAGCCCCGGCTAACTACGTGCCAGCAGCCGCGGTAATACGTAGGGGGCAAGCGTTATCCGGATTTACTGGGTGTAAAGGGAGCGTAGACGGAATAGCAAGTTTGAAGTGAAATACCTGGGCTTAACCCAGGAATTGCTTTGAAAACTGTTAATCTAGAGTACTGGAGGG
+
8ACCCF@AA1)=========;8BCFFGGGGGGGGGGGGGGGGGGGGGGGGGGGGGGGGGGGGGG@CGGGGGGGGGGGGGGGGGGGGGGGGGGGGGGGGGGGGGGGGGGGGGGGGGGGGGGGGGGGGFFGGGGFGGGGGGGGGGGGFGGGGGGGGGGGGGGGGEGGGGGFGGGGCFGGGDGGCFFGGDGGGGDGFGGF7CFGGGFGGFFFFGG4BFGGFGGFGGGEFGFBF>@AA<@A6*;4:A*4@4328?FF<?B>FG3:FBF:>B<6AGA)-9C924>BFB:9A5>A4<AAA4<6:BBF
@M02996:162:000000000-B87FG:1:1101:19134:9207 1:N:0:TAGCGCTC+GTAAGGAG
CCTACGGGAGGCTGCAGTGGGGAGTATTGCACAATGGGCGAAAGCCTGATGCAGCAACGCCGCGTGAGTGAAGAAGTATTTCGGTATGTAAAGCTCTATCGATGGGGAATAAGATGAAGGTACCCAAGTAAGAAGCCCCGGCTAACTACGTGCCAGCAGCCGCGGTAATACGTAGGGGGCAAGCGTTATCCGGATTTACTGGGTGTAAAGGGAGCGTAGACGGAATAGCAAGTTTGAAGTGACATACCTGGGCTTAACCCAGGAATTGCTTTGAAAACTGTTAATCTAGAGTACTGGAGGG
+
8ACCC>>=00)=========;8BCFGGGGGGGGGGGGGGGGGGGGGGGGGGGGFGGGGGGGGGGGGGGGGGGGFGGGGGGGGGGEFGGGGGGGGGGGGGGGGGGCFGGEGGGGGGGGGGGGAEGGGGGGGGGFGFGGGGEGGGGGGGGGGGFGGGGGGGGGGGGCECEGGGGGGFEGGEGGGFFCGD<CGGDGFGGFGGFCGG5CDFCFFGC7AEGGFGGFGGGGFG:<BFFF26/:>8:):)9<BF:FFBFFBF?BGGF:FFF????F9><)-9@B:)9:@A)64<<2:>9:4469??<B
@M02996:162:000000000-B87FG:1:1101:19436:9214 1:N:0:TAGCGCTC+GTAAGGAG
CCTACGGGCGGCAGCAGTGGGGAATATTGCACAATGGGGGAAACCCTGATGCAGCGACGCCGCGTGAGCGAAGAAGTATTTCGGTATGTAAAGCTCTATCAGCAGGGAAGAAAATGACGGTACCTGACTAAGAAGCTCCGGCTAAATACGTGCCAGCAGCCGCGGTAATACGTATGGAGCAAGCGTTATCCGGATTTACTGGGTGTAAAGGGAGCGCAGGCGGTAGTATCAGTCTGATGTGAAAGGCCGGGGGCCAACCCCGGGACTGCATTGTCAACTATAAAACTATAGTATCGGAGTG
+
8ACCC500:))8888;;<;;;88BFGGGGGGGGGGFGGGGGGGGGGGGGGGGGGFGFGGGGGGGFEEGGGGGGGGGGGGGGGGGGGGGGGGECGGGG9,CFGGGGGGDFDGGGGFFGGGGGGGGCFFGGGD@FFE7DGCCE>EEGGGGGGGGFGF:FGGGFDGEC*=CECGGGGCF9CFFCF)5CDDDFGF*=BE5=FG4FGGFC)/*=@D**0)/>>GG@GGCE>?F9/:*).:4:A=76*674FF21793(41:6FD<:)-,14(,5<*-3)*<62:06*)))).)))...4<?313(.
@M02996:162:000000000-B87FG:1:1101:10187:9223 1:N:0:TAGCGCTC+GTAAGGAG
CCTACGGGAGGCAGCAGTGGGGAATATTGCACAATGGGCGAAAGCCTGATGCAGCAACGCCGCGTGAGGGAAGACGGTTTTCGGATTGTAAACCTCTGTCTTTGGTGAAGAATAATGACATTAGCCGAGGAGGAAGCCACGGCTAACTACGTGCCAGCAGCCGCGGTAATACGTAGGTGGCAAGCGTTATCCGGAATTACTGGGTGTAAAGGGAGCGCAGGCGGGAAAGCAAGTCAGCGGTGAAATGTCTGGGCTCAACCCATGAACTGCCGTTGAAACTGTTTTTCTTGAGTGGATGAGG
+
8BCCCE551118========;86BFGCGGGGEFGGGGGGFGGGCFEFFAFDFFFFFFEEGGDGE8CFFFGEFGGGGFFGGGGFCEGEGGGGGGGGDGGFGGG9FC=B<EFAEGF9AFFGGGGGGGGGFEDEEGGFGGGGGE>@CEFGGGGGG?FGGGCFEGGEGGEEECEBFGGC=>=EFGFF>8?CCDCGEGDEC>FD6+CF4*984A7FGDA>C79DDD879:5CFB?*?1449)8>G2709:49.*-)70((-3CDF<3332)))*.9>?<:8/)-66166:6:<)664A3(.*)(.,
@M02996:162:000000000-B87FG:1:1101:19424:9231 1:N:0:TAGCGCTC+GTAAGGAG
CCTACGGGCGGCAGCAGTGGGGAATATTGCACAATGGGGGAAACCCTGATGCAGCGACGCCGCGTGAGCGAAGAAGTATTTCGGTATGTAAAGCTCTATCAGCAGGGAAGAAAATGACGGTACCTGACTAAGAAGCTCCGGCTAAATACGTGCCAGCAGCCGCGGTAATACGTATGGAGCAAGCGTTATCCGGATTTACTGGGGGTAAAGGGAGCGCAGGCGGTAGTATAAGTCTGATGTGAAAGGCCGGGGCCCAACCCCGGGACTGCATTGGAAACTATACAACTAGAGTATCGGAGGG
+
88ACCBA851)8888;;<;;;88BFFGGGGGGGGGGGGGGGGGGGGGGGGGGGGGGGGGGGGGGFGGGGGGGGGGGFFGGGGGGGGGGGGGGGGFGGGFGGGGGGGGGGGGGGGGGGGGGGGGGGGGGGGGGGGGGGGGGGGEFGGFFGGGFFGGGGGGGGGGGGGGGGGGGGGGGFGGGGFFFGGGGGGGGGEGGFGGFGGG)?DEFFFGC7>EGGFGGBGGGGE9C<FFBAA>FFB7*)2664004C9>DBBFFFGG?BBB019?B?AFA<36FF:9450:<<:::<>>)6<91.(139
@M02996:162:000000000-B87FG:1:1101:16958:9232 1:N:0:TAGCGCTC+GTAAGGAG
CCTACGGGAGGCAGCAGTGGGGGATATTGCGCAATGGGGGAAACCCTGACGCAGCAACGCCGCGTGCAGGATGACGGCCTTCGGGTTGTAAACTGTTGTCGCAAGGGAAGAAACAAATGACGGTACCTTGTGAGAAAGCCACGGCTAACTACGTGCCAGCAGCCGCGGTAATACGTAGGTGGCAAGCGTTGCCCGGATTTACTGGGTGTAAAGGGCGCGTAGGCGGGATAGCAAGTCAGTCGTGAAATACCGGGGCTCAACTCCGGAGCTGCGATTGAAACTGTTATTCTTGAGTATCGGG
+
ABCCCDFA51)=========;8@FFGGGGGGGGGGGGGGGGGGGGGGGGGGGGGGGGGGGGGGGGGGGGGGGGGGGGGGGGGGGGGGGGGGGGGGGGGGGGGGGGGGGGGGGGGGGGGGGGGGDGGGGGGGGGGGGGGGGGGGGGGEFGGGGEGGGGGCCEGGGGEGGGGE9;FGFGGGGGGFFGGGGGGGGGFGGFGGFGGGFGGFFEFGGGF><3(>DEGGFGB5775DFD>?F9)=::C?7?FFFCA25;>>0(267<=A0?9(47:C(-(0*))62<*4<654566)--...1-8>(
@M02996:162:000000000-B87FG:1:1101:19447:9234 1:N:0:TAGCGCTC+GTAAGGAG
CCTACGGGCGGCAGCAGTGGGGAATATTGCACAATGGGGGAAACCCTGATGCAGCGACGCCGCGTGAGCGAAGAAGTATTTCGGTATGTAAAGCTCTATCAGCAGGGAAGAAAATGACGGTACCTGACTAAGAAGCTCCGGCTAAATACGTGCCAGCAGCCGCGGTAATACGTATGGAGCAAGCGTTATCCGGATTTACTGGGTGTAAAGGGAGCGCAGGCGGTAGTATAAGTCTGATGTGAAAGGCCGGGGCCCAACCCCGGGACTGCATTGGAAACTATACACCTAGAGTATCGGAGGG
+
8ABCCDA8=0)8888;;<;;;88BFFGGGGGGGGGGGGGGGGGGGGGGGGGGGGGGFGGGGGGGGGGGGGGGGGGFGGGGGGGGGGGFGGGGGGGGG9AGGGGGGGGGGGGGGGGGGGGGGGGGGGGGGFCC9FGGGGGGGGGGGGGGGGGGGGGGGGGGGGGGC=7EGCGGGGGGFGGGGGFFGGGGFGGEGFGE?CGFGGGFGG=7*7DEG>>3DBC)<EEGE@F74@FFFBFF2)7C<:>F>)>?GF>EF9>F0=DB?F>B(4::F):23)9CF36494)4).7>>).6)548<(37>
@M02996:162:000000000-B87FG:1:1101:16941:9241 1:N:0:TAGCGCTC+GTAAGGAG
CCTACGGGAGGCAGCAGTGGGGGATATTGCGCAATGGGGGAAACCCTGACGCAGCAACGCCGCGTGCAGGATGACGGCCTTCGGGTTGTAAACTGTTGTCGCAAGGGAAGAAACAAATGACGGTACCTTGTGAGAAAGCCACGGCTAACTACGTGCCAGCAGCCGCGGTAATACGTAGGTGGCAAGCGTTGCCCGGATTTACTGGGTGGAAAGGGCGCGTAGGCGGGATAGCAAGTCAGGCGTGAAATACCGGGGCTCAACTCCGGGGATGCAATGGAAACGGTGAAGCTTGGGTATCGAG
+
88CCCAD=)118=====;==;88@FFFFGGGGGDGGGGGGGGGGGGGGGGGGGFFGGFGGGGGE@FGGGGGGGGFGGGGGG<FGG??C8FFFFGGEFGFGFGGDGGGFGEFGGAFFGADFFGGC@FF9BF>FFGGCEE7FFGGGGGCFFGG,BFGGGGFCGGC:EGGD:8ECG+A9:7C:CF)=C5*99ECEG)CE)C3/2:+*3*)7;:7CFFF39>GC):C2:7:)(.9*66:7A>F*4)(087=2>A:EF9-41C*.38578((-)-7()-1+/).)(0,:0())).)(((,.043(-
@M02996:162:000000000-B87FG:1:1101:8375:9242 1:N:0:TAGCGCTC+GTAAGGAG
CCTACGGGAGGCAGCAGTAGGGAATATTGCACAATGGGGGAAACCCTGATGCAGCAACGCCACGTGTGGGAAGAAGCATTTCGGTGTGTAAACCACTGTCGTGAGGGAATAATGCTTAATTTCGGTTAAGTTGAATGTACCTCGAAAGGAAGCACCGGCAAACTTCGTGCCAGCAGCCGCGGTAATACGAGGGGTGCAAGCGTTGTTCGGAATCACTGGGCGTAAGGGGAGCGCAGGCGGAGATGCAGGCAGTCTGTACAATACCGGGGCCCAACCCCGGACCTGCCGACTGGACTGTTTT
+
[truncated: 66,575,152 more chars]
