# Supplementary material for: Long-term storage of feces at −80 °C versus −20 °C is negligible for 16S rRNA amplicon profiling of the equine bacterial microbiome
Source: PeerJ. 2021 Mar 9;9:e10837. doi: 10.7717/peerj.10837 (PMC7953882; doi:10.7717/peerj.10837)
Supplement: Supplemental Information 8 [file peerj-09-10837-s008.zip › SI_2014_16S_J83_L001_R2_001.fastq]

@M02996:162:000000000-B87FG:1:1101:17111:1811 2:N:0:TAGCGCTC+GTAAGGAT
GACTACTGGGGTATCTAATCCTGTTTGATCCCCACACTTTCGTGCCTCAGCGTCAATTACGGATTTGTGAGATGCCTTCGCAATCGGTGTTCTGTGTGATATCTATGCATTTCACCGCTACACCACACATTCCTCCCACAGCACCCGTATTCCAGCTTCCCAGTTTCAACCGCAGTTCACGCCTTAAGCCCCTCCCTTTCACCGCTGACTTCGCATTCCGCCTACGCACCCTTTAAACCCAATCAATCCGCATCACGCTCGCACCCTCCGTTTTACCGCGGCTGCTGGCACTGTGTTAGC
+
<CCCCG,6CEFFCEGGG@FGGDEFG@CFFFFFF-@,FCFFGF;66BFEC<@@FEF,E,,,,,,46,CC,,,,5:BFFEGFE,+79@8BCFCF959,9,9CFFGGF<EEFGFEFCFCC=BDD>B=+A,B=FFGF,,00,9++1*+64:8@=DB98D,2,,6@65B@;=88>,*6*++56*+,3+6>+128,:)5*3)37:C7==)80850<<*-9)3-4:)*00/585(6C5/85>))/::/(/(/).7>>)(,))2//,,-91(934331-).8)43:2(,,49?DF01(5()*+324-.
@M02996:162:000000000-B87FG:1:1101:7959:1974 2:N:0:TAGCGCTC+GTAAGGAG
GACTACTCGGGTCTCTAATCCTGTTTGATCCCCACACTTTCGTGCCTCAGCGTCAATGACGGTTTTGTGAGATGCCTTCGCCATCGGTGTTCTGTGTGATCTCTATGCATTTCACCGCTCCACCACACCTTCCTCCCACCGCTTCCGTCTTCCCTTTTTCCATTTTCACCTGCAGTTCCCGCTTTAAGCCCGTTCGTTTCACCGCTGACTTGGCCTTCCGCCTACGCACCCTTTAACCCCCATCCTTCCGCCTATCCCTCGCATCCTCCGTTTTCCCGCCGCTTCTTCCCCTTCTTTAGC
+
--AC<E,;BBBE+CFFC,;CFCCEFC6,BEDFF-@,B<DDG@C,8BEB,4C8BC7,<,,,,+,88,,:,,,,95:AECF:@,,896,8,B?F=,9,9,,9,4DC,C9?9>EDF,CC,:?+=,:,,9,4+9>F8=@00,9++1*6=4:A*69D;,+,26,63,*83==,+6,*6*+252*3+3+6<+*+3,5)3*3)1@58*78)09)/-4:*)/)6693)1/-(0/((-453<3))).2*((/,)))/2,)(/))2(.,((1(,1(,).4:),1)4)(((-(-((.))-,1())030))-
@M02996:162:000000000-B87FG:1:1101:7627:2008 2:N:0:TAGCGCTC+GTAAGGAG
GACTACCCGGGTATCTAATCCCGTTCGCTACCCTGGCTTTCGCACCTCAGCGTCAGTTTATGCCCAGGAAGCCGCCTTCGCCACCGGTGTTCCTCCTGATATCTACGCATTTCACCGCTACACCAGGAATTCCACTTCCCCATACTTACCTCCCGTCCGACAGTTTCAGCTGCAATACCAGGTTTAGCCTCCCACTTTCCCCTCTTACTTTTCCCCCCCCCTACGCTCCCTTTTCCCCCCCTTACTTCCTACACCCCTCCCCCCCTACCTTTTTCCGCCGCTGCCTGCCCCTTCTTTCCC
+
--ACAE@@F+:@+CFGC,;CE6BCE@BCE,@EE@,,CCDFG:,,@CDB,4@8BF7,,,<,<,,::,:,,,,998@CEDF9?B7?96+@4?@E4A@FF,4?4?EF;,9>+=BDF,BE+:?+=,B,+,++,8>F;,@===DB08;+=,3,5=9>>++6++++8+):,1?,+,,55*+=+3)*,*4<7*0<52@)3**08<+*1,070+*961+09**)(0)(2((/(.(-(1(67)4..2:/(3(.).-6*.*.()()-(,(-147<((.(4).3).4-1(((((((.)(.((-))00+)-)
@M02996:162:000000000-B87FG:1:1101:19608:2033 2:N:0:TAGCGCTC+GTAAGGAG
GACTACTGGGGTATCTAATCCTGTTCGATCCCCGCACCTTCGTGCCTCAGCGTCAATCAGTGTCTCGCATGCTGGGTCCACAATCGGCGTTCTGTGTGGTATCTATGCATTTCACCGCTACGGCACACATTCCGCATGCGGCGGCACCAGTGAAGCCCGCCAGTTTCAACGGCAGTTCCGGCGTTGGGCGCCCGGATTTCACCGCTGACTTGGCAAGCCGCCTACGCACCCTTTAAACCCAATAAATCCGGCAAACGCTCGCAGCCTCCGGATTACCGCGGCTGCGCGCCCGGAGTTCGC
+
CCCCCGGAFGGFGGGGFFGGGGFFGDFGGGGGGEGGGCFFGGFDEGGFFFFGGGGEG@F9F9FD<EGCBB:FEF,,:,@4CCEFDEEBC@FE>FB<AB,4C9FGDDEGFEFFFGGGG=A>DB++@CFEFFGCA8CC8>D=8>D>D7@F9+0*7@=>;CCEGE98=>FGFF5?EDDF=:C;EEG*C7291:C9A5)44E6<>CBFB592:=>7?F)0(7>9*-,-419<9C<:70644<FC6<B)9.--9-5(().1--(,-/,-/.3.4(((-2,548((,,,-8((--(-,7):/2),(
@M02996:162:000000000-B87FG:1:1101:20911:2051 2:N:0:TAGCGCTC+GTAAGGAG
GACTACACGGGTATCTAATCCTGTTTGCTCCCCACGCTTTCGTGCCTCAGCGTCAGTAAAGGCCCAGTAAGCCGCCTTCGCCACCGATGTTCCTCCTAATATCTACGCATTTCACCGCTACACTAGGAATTCCGCTTACCTCTACCGCACTCAAGAACGGCAGTTTCAAATGCAGGGCACGGGGTGAGCCCGTACATTTCACATCTGACTTGTCGTCCCGCCTGCGCACCCGTTACACCCAGTAATTCCGGACAACGCTCGCTCCCTACGGATTACCGCGGCTGCTGGCACGTAGTTAGC
+
CCCCBFEFGGG:FEGGEDGGGGFFEEEGGGGFGGGEGGCFGEFDFGGGGFGGGGECE9FFCFE<BFDFCFGGEEFGCEGGFFEE=C:8?:<F>5CEDFGGFBGFGGFGC6?E;@FGE:9CDGFAEBEFGGGFGGGGGEGG8>?8D=0>9=?)@DDCEGGDGG>:<CFGFFFAFFGGEG5DEEE*595466C20?D=*,:??FF?B+8@CFG5/;128AD32.(//(.2;EF0/8(36AGG<(86=)<)245:>DB9-,(--9(4C:048((,-4,4)4-2,(4-1)5::()-)02*+).-
@M02996:162:000000000-B87FG:1:1101:19608:2051 2:N:0:TAGCGCTC+GTAAGGAG
GACTACTGGGGTATCTAATCCTGTTCGATCCCCGCACCTTCGTGCCTCAGCGTCAATCAGTGTCTCGCATGCTGCGTCCACAATCGGCGTTCTGTGTGATATCTATGCATTTCACCGCTACCGCACACATTCCGCATGCGGCGGCACCATTCAAGCCCGCCAGGTTCAACGGCAGTTCCGGCGGTGGGCGCCCGGATTTCACCGCTGACTTGGCAAGCCGCCTACGCCCCCTTTAAACCCAATAAATCCGGATAACGCTCGCATCCTCCGTATTACCGCGGATGATGGCCCGGGGGTAGC
+
CCCCCGG@FFG@FFGFGGGGGGFFGDFGGGEFGCGGGEFGFFDDEFFFFFFGFEEEE@F9CF<F,CE@B,6EAE,+B+=::EF?=EC7C@CG>FFCFFFFGCFG=@EFGGGFFFGGC=ACD,+++@B=?EGGGGGDDC@+@=B9C+:FC*+*7@CCCFECCC@*29?F@FCAEED?FGEBCBE*C72<<5?4<>D0,*4<>GF(4796167436)9(0>427(421,(4?>(92)62<FG?0(744).035((06*--,(-1,(147474(((.)..4--1,,-.)44(((,))1*/((4
@M02996:162:000000000-B87FG:1:1101:24014:2063 2:N:0:TAGCGCTC+GTAAGGTG
CACTACCCGGGTATCTAATCCTGTTTGCTCCCCCGACTTTCTCGCCTCTGCGTCATTTTCGTTCCAGGAATCCCCCTTCGCCTCCGGTGTTCTATAGGATTTCAACGCATTTCTCCGCTCCCCCCTCTTTTCCGATTCCCTCTCCCGCACTCGCTCTTAGCATTTTCGGACGTACTTTCCGGTTTTATCCCTGCTTTTTCCCATCCGACACACTTCGCCCCCACCGTGCCCTTTCCCCCCCTTACTCTCTCACCACGCGCTCGACTGCCGTATGTCGGGTGTTCCTGTCCCATCTTTCTC
+
-8AC,CCFEGGFFGFGAFF,CFDF;C,A@C668@@CCCB@F,;,874@,,;+87,,9C,9@C<FEFGCGGDC9,:>@9,9BF7==ECBCFF,,9C<5BCF,;=+9,+++6===,9B+1<+6+86>>+:,78@=++6=;==3)3==,::>D?@+++8+,,5,2*,,4?><*@9**3445*+*111<**+1<<)))0*17;;*>*13.;?9)1:@)7=(:*(/,((((.((*.,94)-),//((.))))-2,*).),/(-((-*(()((.(4((.(-)(((.(-4244)6333)*)3006..
@M02996:162:000000000-B87FG:1:1101:21823:2104 2:N:0:TAGCGCTC+GTAAGGAG
GACTACCCGGGTATCTAATCCTGTTTGCTCCCCACACTTTCGTGGCTCAGCGTCAGTTGTCGTCCAGTAAACCGCCTTCGCCACTGGTGTTCCTCCCGATATCTACGCATTTCACCGCTACACCGGGAATTCCGTTTACCTCTCCGACGCTCAAGAAGGACAGTTTCAAATGCAATTCACGAGTTGAGCCCGTGGTTTTCACATCTGACTTGCTCTCCCGCCTACACACCCTTTACACCCAGTAATTCCGGATAACGCTTGCCACCTACGTATTACCGCGGCTGCGGGCCCGGAGTTAGC
+
CCCCCGFFEEG@FGGGGFGFGGFFFGGGGGGGGGGGGGGGGEFF,@FFFEFEFCEGGFGFGGGGGGGGGGCEFFFGCGGGGGGGGFFEEFFA=,CEFFEC@>E8DFFFCCFFDGFGEA?CDFFGGCECGG8FGG6==DDEDDFGGEAE5@05EFFGCFFGGC>32?CGGE7;E@@@FFEFGCECFCEFEGGA/6<55FAFEFE<B=@7CFF@F;7;<F86C:31=@@=@C>?43;;<32?4?BA@9).?5.(,7)2---(-184C?(((-(..8)4.4(-3(((((4,((,())228-).
@M02996:162:000000000-B87FG:1:1101:11249:2114 2:N:0:TAGCGCTC+GTAAGGAG
GACTACACGGGTATCTAATCCTGTTTGCTCCCCGCACCTTCGCACCTCAGCGTCAGTCATCTGCTGGTAACCTGCCTTCGCCATTGGTATTCTTCCTGATATCTACAGATTTCACCCCTACACCAGGAATTCTGATTGCCCCTCAGTGACTCTAGTTATGCAGTTCTCAACGCAATTCCGGAGTTAAGCTCCGGGATTTCACACCAAGCTTGTAAAACCGCCTACATGCCCTGTACGCCCAATAAGTCCGAACAACGCTCGAAACCGACGTGTTACCGCGGCGGCTGGCACGTAATAAGC
+
CCCCCFFFEGE+@EFGA@FEFFFFDGFGGEEFCCFGEC8CCFCFGGGFFEFEFEDE<@F9A@AE9CFEFFGGGGFG?EGEFFC7;=DE?CC=E,@AFFGCG7D,DF;=@@9==EFFF@?DFFFFGFEFFFGF;=FG8EGF6DADGC*ADD9*68=4@EF=EFD:@D+,=EFAE>D@FFFFDB@6D=EFB7@@EECFBFFFEEECDFD@>A?8)=89799/4:)8>:48;BB36>5<5:FE<<();)19;/021>52..,/,/.41((-(---,(.5)4--,4(-4(41,()4075*+..2
@M02996:162:000000000-B87FG:1:1101:17308:2212 2:N:0:TAGCGCTC+GTAAGGAG
GACTACAAGGGTATCTAATCCTGTTTGATACCCACGCTTTCGTGCCTCAGCGTCAGTCGTATCCTGGTAAGCTGCCTTCGCAATCGGGGTTCTGTGACATATCTAAGCATTTCACCGCTACACGTCACATTCCGCCTACCTCGTGTACACGCAAGACAACCAGGTTCAACGGCTCGGTATAGGTAAGCTACACAATTGCACCGCGGACGTAAGCGCCCGCCGACGCACCCCGTAAACCCAATAAATCCGGAGAACGCACGCAGACGACGTATTACCGAGGGGGCTGGGCGGGGGGGAGCAG
+
CC@6@EDFFGD-CC<EC<;CFECC,CEEACC@<E@B7B,<<@F@BFEFCDFE,@BE;EF<FCDE9CAC@EGGGFF8,,=A,@=:DDCDD+6,@E=@FEA,=24,@EFFC,,,99,,850==>FE,FE+A,,,@FG>=EDG8D@0+@3:9?3)@>CFGGGFEDD+6;8EDEE>>3@CD=C*@;,23<8;*5@@AFG57,+1.<:=>>=(5?<B(A62.87(=(.63(4138((*-(8).+:6(.2=)-(/,0(-7:3-(--,9((2((41,().6)-((,,((,-,4-(((-2)./**(((.
@M02996:162:000000000-B87FG:1:1101:7157:2220 2:N:0:TAGCGCTC+GTAAGGAG
GACTACTAGGGTATCTAATCCTGTTTGCTACCCACGCTTTCGCGCCTCAGCGTCAGTTATTGTCCAGCTAACCGCCTTCGCCACTGGTGTTCTTCCTAATATCTACGCATTTCACCGCTACACTAGGAGTTCCGTTAGCCTCTCCAACACTCAAGAACGTCAGTTTCAAATGCAGACACGAAGTTGAGCCTCGTGCTTTCACATCTGACTTGATGTCCCGCCTACACGCCCTTTACACCCAGTAACTCCGGTTAACGCTTGCTCCCTACGTATTACCGCGGCTGCTGGCACGCAGTTGGC
+
CCCCCFGGGGGGGGGGGEFFGGGGGGGGGCFGGGGGGGGGGGEGGGGGFEFGGGFGGGGGGGGGGGGGFGGFB7EFFGGGGGGGGGGGGGGGGGGGGGDFGFGGGGGG86CFGGGGG>DDGEFG8EGFCFFGFG==?BDEGDFGGCEFFGFDGFFGGGGDD88F=FGGGGAFGFGGFGFBG8?EFGEFE6,)3<7@DGFEAFF==AE=7<CCEF79EFC>?:5<7639=E@BD@4CF@FE(==EF))7620(.0/;/.////.;<:F223.)6(-6)((-(-,(3?>7?(.()0*20)(.
@M02996:162:000000000-B87FG:1:1101:7140:2220 2:N:0:TAGCGCTC+GTAAGGAG
GACTACTAGGGTATCTAATCCTGTTTGCTACCCACGCTTTCGCGCCTCAGCGTCAGTTATTGTCCAGCTAACCGCCTTCGCCACTGGTGTTCTTCCTAATATCTACGCATTTCACCGCTACACTAGGAGTTCCGTTAGCCTCTCCAACACTCAAGAACGTCAGTTTCAAATGCAGACACGAAGTTGAGCCTCGTGCTTTCACATCTGACTTGATTTCCCGCCTCCACGCCCTTTACACCCAGTCAATCCGGATAACGCTTGCCACCTCCGTATTAGCGCGGCTGCTGGCACGTCGTTTGC
+
CCCCCGGGGGGGGGGGGEFFGGGGGGGFFCACDFGGDGGGGGGGGGGGGGGGGGGGGGGGGGGGGGGGGGGGDFEGGGGGGGGG=FFFFFGGFGGGGAFG,5@D=CEG6CGGGEGGG8A=C>F8EFC?BEFGF@96==DG=5:AF98,9=D56@FE,6@6@E=E=FFGCEGFF?F=?=DE>C>FFGEG@C,89*+1=CC:EFF*:3**3<@@5+*+*437;::):0725C@2D)88*38:,//)29?4*../4>;7(.///2(.0(4(324128)).-(-,,43().(((),0)*2*(,.
@M02996:162:000000000-B87FG:1:1101:23750:2242 2:N:0:TAGCGCTC+GTAAGGAG
GACTACCGGGGTATCTAATCCTGTTTGCTCCCCACACTTTCGCGCCTCAGCGTCAGGTGTCGTCCAGAAAGCCGCCTTCGCCACTGGTGTTCCTCCTAATATCTACGCATTTCACCGCTACACTAGGAAGTCCGCTTGCCGCTCCGAGACTCAAGAATAACAGGTTCAAGCGCAGCTCCGGAGTTGAGCCCCGGGATTTCACGACTGACTTGCGATCCCGCCTACGCGCCCTTTAAAGCCAGTAAATCGGGACAACGCGTGCCACCGACGGAGTACAGGGGCGGAGGGACAGGAGGGAGCG
+
CC<C@EECEED+866,<E@,<6C666;E<,6,6CFF><6,,@FE@@BF@FCC,,@B,9C6CF,AEFEFFFFDFFDD,:DC6==C,==99,,,@,@B,FE9A+49>CB@>6+,,9<<B80==>B,@ADFA,4,,=6+=>6=+:9CDEF+<=0)@@?FF,@F9A9,50:CF,,<5@D53;09:>;*,599;78>??59(+*17937>)4)5+17>)3)6)*614(-,4(1(:(-*).))),031))14)-*-81372*-(((-*()04(-4---(-.6))(-099;,(-2((-4)01**4,--
@M02996:162:000000000-B87FG:1:1101:14694:2248 2:N:0:TAGCGCTC+GTAAGGAG
GACTACCGGGGTATCTAATCCTGTTCGATCCCCGCACTTTCGTGCATGAGCGTCAGTTACGGCCTGGTCAGCTGCCTACGCAATCGGTGTTCTTCGTCATATCGATGCATTTCACCGCTACACGACGAATTCCGCCAACCTCGACCGCAAGCAAGCTCTCCAGGATCAACGGCAGGATGGGGGTGAGCCCCACGATGTTACCGCAGACCTAAAAAGCCGCCTGCGCACCCGGGAAACCAAAGAAAGCCGGAAAACGCGCGGATCCGCCGGAGAAACGCGGCGGCGGGCACGGAGGTGGGCG
+
BB-A@EE@CDD+@,C,;@@,6ECC,CCF,;8;C@8B76,,,@C@B@C@<ECC+6@,6CFFGGGG@CC6,@FFGEA8,9@C+=C4D=@,?88,9,C=A?=A@+,+9,9+@,54==,:>A*=C@ACGGEC:,+,@@3?CE+6+39CCC>F5D58D@9>4A,@FF@,@*;FF>E>5?DEB*7?>C*2=92*/2868.C12479?+:B(842(09:4?B>?)5(*(-4637(-*(()-443?+;3(,4.,((/,.(4)3)(((--7(-0(((,(,-(,(.3(,,,(,(--((-,,6))2**((49
@M02996:162:000000000-B87FG:1:1101:7419:2250 2:N:0:TAGCGCTC+GTAAGGAG
GACTACACGGGTATCTAATCCTGTTCGATCCCCGCACTTTCGTGCATGAGCGTCATTTACGGCCTGGTCTGCTGCCTACGCAATCGGTGTTCTTCGTCATATCTATGCATTTCACCGCTACACAACGAATTCCGCAAACCTCGACCGCAATCAAGCTCTCCAGTATCAATGGCGTGATGACGTTGAGCGTCACGATTTAACCACTGACTTAAAAAGCCGCCTGCGCACCCCTTAAACCCACTAAATACGGATACCGCCCGGATCCCCCGGTTTACCGAGGCTGCTGGTACGGAGTTAGCC
+
CCCCCGGGGGGFEGGGFFFFGGGFGGGGGGGGGGGGGGGGGGGGGGGGGFGGGGGGGGGGGGGGGGGGGFGGGGGGGCFGGEGGFFGFGCEGFGGGGGGGGFGGGGGGGGGGFFGGG:9=CEFCGGGGGGGGGGGCDGGGGDBGG7=:<DDEDFGG8C=FFGFCACGGGDF9?DCCEGEFFGGFFF@FFCEAFD8-:FFEFGED2?=3>FDEE@7808562,6/2((.6B(3*)4:<?CC(((.962)/-7:B)5*((--(1(49(439((-4(-.8(((-(,,,)4())(4)020+.).
@M02996:162:000000000-B87FG:1:1101:14711:2251 2:N:0:TAGCGCTC+GTAAGGAG
GACTACCGGGGTATCTAATCCTGTTCGATCCCCGCACTTTCGTGCATGAGCGTCAGTTACGGCCTGGTCAGCTGCCTACGCAATCGGGGGTCTTCGTCATATCTATGCATTTGACCGCTACACGACGAATTCCGCCAAGCTCGAACGCAATCAAGCCCTCCAGTAACAACGGCAGGATGGGGGTGAGCCCCACGAGTATACCGCGGACAGAAAAAGCCGCCAGAGGACCCCGTAAACCCGAAAAAAGCGGATAAAGCCCGGGACCGCCGGAAAACCGAGGGAGGCAGTACGGAGGGAGCCG
+
A@@<6C;7@CC+B,A,;<5C<@C,;CCF,,B,9@CF76,,,@E@B<;@@E<B686,,9CEFGGG@<@,:6CFAE<8,A=?+B=4D@:+7+++9,9<A8+,4+,+,,85>=,9,4,,6)3=6>BEEDCCE,+,@=ACG8,4=80<*@=C503)22;2*4,11?:,2++42688:?7E>2;>C>:*41/*(2C4>79(-*164+31-023()944?<B(5/11(4(((,-(*(4*4,45(+*-((-0(-(),)(-15*).47,)((/(,(((((((.(3,(,,13(((-()),-)./1*--(-
@M02996:162:000000000-B87FG:1:1101:21258:2326 2:N:0:TAGCGCTC+GTAAGGAG
GACTACACGGGGATCTAATCCTGTTTGCTCCCCACGCTGTCGAGCCTCAACGGCAGTTACAGTCCAGTAAGCCGCCTTCGCCACTGGGGGTCCGCCTAAGAGCTACGCATTTCACCGCTACACTAGGAATGCCGCTTACCTCGCCTGCACTCGAGCTAAACAGGTTCCAAAGCAGGTCCGGGGTGGAGCCCCGGGAGGGCACGTCAGACGTGCTGTGCCGGCGAAGCTCCCGTTACACCCAGGAAATCCGGATAACGCATGCGCCAGACGGAGTACCGGGGCAGCGGGGGCGGATGGAGCG
+
A@668;CEBDD+@,9,6;,,6C;,,;;;,;,6,@+@+,,,,:CC@:,@<<;@++6@,<FFGG<CC<C<@@FGGC@7,89?684@@==,7+++9+8@??=,9+,+9:>+>++,,8,:883==9,3@FDDA,,,D@@+=BEC+:*=C+58670)+4;5*@EFDC8,4*;@;EFF:AG*/?=ACDC**/6;(*;7>BGF6*),3*(,,8?AF37-,))*.*2-*-(-(43))3-4*(--5),*,42?FB))2-03-..*-,((,*--/4(((446(-.)-4(,,(-4,(33(((-))*/*4,(,
@M02996:162:000000000-B87FG:1:1101:21237:2335 2:N:0:TAGCGCTC+GTAAGGAG
GACTACACGGGTATCTAATCCTGTGTGCTCCCCACGCTTTCGAGCCTCAACGTCAGTTACAGTCCAGTAAGCCGCCTTCGCCACTGGGGGTCCGCCTAAGAGCTACGCAGGTGACCGCTACACGAGGAATTCCGCTTACCTCTCCGGCACGCTAGCTAAACAGGTTCAAAAGCAGGTCCGGGGGTGAGCCCCGGGAGGTCACGTCAGACGTGCGTTGCCGGCTACGCCGCCGTGACACCAAGGAAATCCGGAAAACGCGTGCGCCAGAAGAATTACCGCGGCTGGTGGCGAGGAGGAAGG
+
A@-,@CAFEDD+8;@,;6,,@@@,,;;,,,,,,6677,,,,8DC764FCAC@66@C<CEFFFBFCA@CC<FDFF>@,,,9,,4@,=@,7++,@+=:+B?,A+9+9:>7>6+9,9,:=:*666,+@BCC:,,,3D+0+@=86*0=++1+039)339@2@E7,@8,@*;,2,5;,;C*;76958C==//81:*/0)>60*..,+(((0448)1,4)()-)*-24-,.4(((/429(4,6)2*,.(453))2(.-().2-,--(1-(14(.(.(,)).)),(,-3,-(,,((((,).***.((
@M02996:162:000000000-B87FG:1:1101:21210:2360 2:N:0:TAGCGCTC+GTAAGGAG
GACTACTGGGGGATCTAATCCTGTGTGCTCCCCCGACTGGCGCGCCTCAGCGTCAGTACCGGTCAAGGAAGCCGCCTTCGCCGCCGGGGGTCTATAGGAGAGCAACGCATGTGACCGCGACACCCTAGATTCCGATTCGCTCTCCCAGACTCGAGTCCTGGAGATTCAAGCGAACGTTCCGGGTGGGGCCCGGAGAGGGCACACTTGACACGCAAGACCGCCTACGCGCCCGGGACGCGCAGTAAAGCCGAACAAGGCGCAGGGGCGCGGGAGGAGCGGGGATGCAGGGACAGGGGGAGCG
+
A@-,6;C@@EC+86,,6656,,;,,<;=<,,,,88@+++,,8B@8+,@@?:@,86C<EFFG+7>?CCFFD,AEC+=,,9A,8@FE@@+:+++353@FD>,6*623:>38++8,5,88>*33:*5>*>@>,,,5DE49E***7);8C8F68))BCC7=<+2+;5,*+31:C9;*5C*:*,):>C/*119(*:4BDD>(*)-,/4:(*625603-89D?)2-*-(-(--77/(3)(----**-4(699))*-.-108*.(,-()-4)-4;,(-(((-((-((,((,()..(-4-.)/*243((
@M02996:162:000000000-B87FG:1:1101:21228:2364 2:N:0:TAGCGCTC+GTAAGGAG
GACTACTGGGGTATCTAATCCTGTTTGATACCCGGACTGTCGAGCGTCAGCGGCAGTACCGGTCAAGGAAGCCGCCTTCGCAGCCGGGGTTCTATAGGATAGCAACGCATGTCACCGCTACACCCGAGATTCCGATTCGCTCGCACAGACGCGAGAACAGAAGGTTCAAGCGCAGTGTACGGGGGGGGCGAGGAGAGTGCACACGTGACACGCAAGACCGCCGACGCGCCCGGGAAGCCGAGGAAAGCAGAACAAGGCACAGGGCCGACGGAGTACGGAGGCAGGGGGACCAGAGGAGGCG
+
@@668EFCCFD68,;,66,,;C@,,-;,,,;,C+6@++,6,:,7,++B6?;@+76B6C,CF+6@F@E<@,,A?@++,,9??,,4@=:+4++,9,,5C<B,?*4+4988>++9,6,:8)00=933++3+8+,,,6A+6,+6+53++C539;*)>:9**4,8,46,,0:<C>58:6)*/3)+1*:**/,7(**-8>DB(0*).36.-)4:(**-(.-045*,*(,--;191*,-)(-(,(,*423957(,*.04351*.(((,2(-1((((-,,(,()(,(,(4(-((-0((((0)1**((((
@M02996:162:000000000-B87FG:1:1101:20375:2393 2:N:0:TAGCGCTC+GTAAGGAG
GACTACTGGGGTATCTAATCCTGTTTGCTCCCCACGCTTTCGTGGCTCAGCGTCAGTTACGAGCCAGTAAATCGCCTTCGCCACCGGTATTCCTCCCAAGATCTACGCATTTCACCGCTACACTGGGAATTCTATTTACCGCGCGCGCACTCAAGAAAAACAGATTCAAAGGCAGGTGATGGGGTAGGCACAGAATGTTCACATCTGACTTGCTTCCCCGACGACACACCCGATACACCCAGTAAATCCGGAGAAGGGGCGCCACCTACGGATAACAGCGGCTGAGGGGACGAGGGGAGGG
+
A@-,6;C@CFD+@,B,;65,,C;,6<CE9,,6,;@@@,,,58;@6+,B6;,88,8B6CFFGGECF@CC<<F,CC,,,,,988=CECD+7,,,9,99?==,9+,,9<94=++,,4<,8)*==@,4CF@==,,,47,+6>;,0:*=+>8>9=0)@8:FEDGDE7@,71+7?C,9,0?C;*:+;?E*53/97,10);C/*2+10,9*7+9>;++0/+*3).0.26(.21(((*(,)(-(6),*-:(68<))*-)--0,*.(,((),-*((.((,,(().)-,(,(-,4(42(2,,))11*(((-
@M02996:162:000000000-B87FG:1:1101:23571:2511 2:N:0:TAGCGCTC+GTAAGGAG
GACTACAAGGGTATCTAATCCTGTTCGATCCCCGCACCTTCGTGCCGCAGCGTCAATCAGTGTCTCGCATGCTGGGTCCACAATCGGCGTGCTGTGTGATATCTATGCATTTCACCGCTACGGCACACATTCCGCATGCGGCGGCACCATGCAAGCCCGCCAGTTTCAACGGCAGTTCCGGGGTTGGGCGCCCGGATGGCACCGCTGACTTGGCAAGCCGCCTACGCACCCGTTAAACCCAAGAAATCCGGAGAACGCGCGAACACTCCGAAGTACAGCGGCTGGAGGCACGGGGGAAGCG
+
CCCCBFFGGFD6C,<@;F<@@<@;,CBF<@B<CEFFCF,,@CCC@F+@@C@B66@@,9CE<E6A,EC@B,BEA?:469=4:C=5D@C+77+8@A9A9AA,@+@+9595=,,4,95C>>5=CEBEE7E?B,6,6=A=+>=>C5@DGDA6;4+3>DFD@9C>E953,45CE?C>CED41B4?>*:**26C,78>)8C>0*)(.+(4204>06057989,7/-/-(-8<>6>*4,/(,4<2,*-:???:2.*-04(78*-(((-)-().)(,4(-(().).)--2(-((.1(4,8.588*(,((
@M02996:162:000000000-B87FG:1:1101:20814:2539 2:N:0:TAGCGCTC+GTAAGGAG
GACTACTGGGGGATCTAATCCTGTTTGCTCCCCACGCTTTCGAGCCTCAACGGCAGTTACAGTCCAGTAAGCCGCCTTCGCCACTGGGGGGCCTCCTAATATCTACGCAGTTCACCGCTACACGAGGAAGGCCACTTACCGCGCCTGCACTCTAGCTAGAGAGGTTCAAAAGAAGGTCCCGAGTGGAGCCCGGGGCAGGCACGTCAGACGTAAACAGCCGGCGACGCGCCCGGTACACCCAGTAAATCCGGATAAGGGAGACCCCCGAAGAAAGACCGCGGAGGCGGGCAAGGGGGGAGCG
+
A@-6@CC@CDD+@,,,;65,6,;,,;;;,,,,,;8@+,,,,8CA6+,B@<;@++6B,<EFFG@AE<@<@AFFGE@+,,,A,,4C,9<,4+++@+@<,>B,8+3+33638**,33,,64*399,*=F@<<,*,,;C4>C;:*4)78*625*2(+427+=+=+44*+)2+2AEF*5C*0:)78>:***47,*2-<>D>(*)(.*(,(78>:)/3(7<@75*-*,(-(4(((*(,)--(.6,*,8(-94))*-)-(..*.((((*(.*4(4(-(((,..(4(,,((-,--2(,(-))/**--((
@M02996:162:000000000-B87FG:1:1101:8941:2568 2:N:0:TAGCGCTC+GTAAGGAG
GAGTACCAGGGAATCGAATCCTGATTGCACCCCCGACTATCGCGCCTCAGCGTAAGATGCGGTCAAGGAAACCGCCTTCGGGGCCGGTGAGCTAGAGGAGATCAACGCATTTGAGCGCTACACCCGAAAGACAGATTCGCTCACCCGCACTGGAGCGAAGCAGATACGGACGGACTTACCGGGGTGAGACAGGAGAATGCACACCCGGAACACTGAGACGACGACGAGGGGGTTAAGGGCAGGAAAGGCGAAAAAGGGGGAGGAGATCAGAAGAAACAGGGGCGGAGGGAAAGGGGAGGGG
+
8A-,8,<C@@;-6;;C66;,,,;,,-;,,,,,8+8@+++,,666++,864;@,,,6,6CC@+6@,,6CA,,,B7++,,,4,++8+6@+7+,,9,,,C<:+43,+9B=8+++,,8+,6)*606B6++3+8+,,,36++6+4+5*++8:590*)643,C>EC*75,0++41:4?*88**+//88=541(*)2*.85C4(+1).+-(1),((0)4(*)*.*2,*,(-(-,,(*(-)(()-),*(--3)(((*()-(0,*(((-(1(,*(()).)).((((((,,((-((,(((.,.)1**((((
@M02996:162:000000000-B87FG:1:1101:8943:2589 2:N:0:TAGCGCTC+GTAAGGAG
GACTACCAGGGTATCTAATCCTGCTTGCTCCCCCGACTTTCGCGCCTCAGCGTCAGTTGCGTTCCAGGAATCCGCCTTCGCCTCCGGGGTTCTATAGGATATCAACGCATGTCACCGCTACACCCGAGATGCCGATTCCCTCGCCCGCACTCGAGCGAAGCAGGTTCGGACGCACGTTCCGGGGTGAGACCGGAGAGGGCACATCCGACACACGTCGCCGCCTACGCGGCCTGTACGGCCAGGAAAACCGAACAACGCGTGCGAACGCCGGATAACCGGGGAAGCAGGGCCAGGGGGAGCG
+
A@@@6CCCEED6C<<<E<<FDE@,6;CDB<<,:C7@:+,,,@BCFC:F@DFE,8@C,CFGG@FFGFFFFF,CFCD7,@=AB?4@F@C+=88,,5,@5<A,9+;3>ECBC++9,9AB=@9?C9,=C+@3>A,,@=@++,,66:*=CCAE5>*)649@EGGDGC=*,**194/2=;C=A*:ACEE5</27)=E2<>D>2*)(4*8).0429:)43),79)*-*-(-(,33(1(-/.-.,(**,-((05((*,046>:1-(((,*-()-((((-,,()).-(,,((,,(.3(((-0)//*,3((
@M02996:162:000000000-B87FG:1:1101:14010:2600 2:N:0:TAGCGCTC+GTAAGGAG
GACTACCCGGGTATCTAATCCTGTTTGAGCCCCACGCCGTCGTGCCTCAGCGTCAGGGCCGTCCTCGCCAGCTGCCGTCGCGATCGGGGGTCTATGTAATATCTATGCATGTGACCGCTACAGTACAGATTCCGCCAGGGCCGGGCGGACGCTAGGCGCGCAGGATCAACGGCAGCCTCCCGGGGGAGGCGGGATAAGTGACCGCGGACGTACGCGTCCGCCGACGCACGCGGTGAACCCAATGAAGCCGGACAACGGTGGCAACCAGCGGAAGACCGGGACGGCTGGACAGGGGGGAGCG
+
@@-88CEFBCD+8,<,66,,66;,,<CF,,6,,88@+C+++78@,,,B6=;@,88B,CCFG+CCFFBF7?FFC==E+,+=+7=4@=@+:+++@5,75BB,3+,37865>,,7,8,868*6+383CDC,7,,,8<;?CE*378@**4:F;9.(341+0>E=7=-*2)9A7*;5/5C5F*44*:5**/,1(2?9D:)4)+1).+-49)7,-./-,<1;,)1-1-,-(-(-(*(()4(-.)+*-(((1.))*,.3(..*-(,(,*()*(((.((((((.(-(((,(-((-(,()(7)**1(-,(
@M02996:162:000000000-B87FG:1:1101:6916:2603 2:N:0:TAGCGCTC+GTAAGGAG
GACTACCGGGGTATCTAATCCTGTTTGCTCCCCACGCTTTCGCGCCTCAGCGTCAGTTACTGTCCAGTAGACCGCCTTCGCCACTGGTGTTCTTCCTTATATCTACGCATTTCACCGCTACACAAGGAATTCCGTCTACCTCTCCAGCACTCAAGAGATACAGTTTCAAAGGCAGTTTAGGAGTTAAGCCCATAGATTTCACATCTGACTTGCATCCCCGCCTACGCGCCCTTTACACCCAGTAAATCGGGATAACGCTTGCCACCTACGTATTAAGCGGGCTGCTAGCGCGAAGTGAGC
+
CCCCCGDCEGGCGGGGDEFFCFFEFFEFF<CC:FEEEF7FFCFFFECFGGGGF:FFFGFG,CEFFGFCEACFFGGC7F8FFFFGGFGEECC,>?EGC,9EEF;F9?@C8@CFFGFGGAEGGGGGFFGFGG@EAF=8DFCDF5FGG@DDFGDDGGGGCDFGFF=CD++@C;30D9C:B7C+,7@:ACCD5<C@A6CEFFFEFFEC51;;AFCEFFE843?:*//:5>2@>*1945<7C@FE(((935<?*(.4,<<*--(--*.49((,,3..:3))))(,,,34-.).(((4))22+6)(
@M02996:162:000000000-B87FG:1:1101:6917:2621 2:N:0:TAGCGCTC+GTAAGGAG
GACTACCGGGGTATCTAATCCTGTTTGCTCCCCACGCTTTCGCGCCTCAGCGTCAGTTACTGTCCAGTAGACCGCCTTCGCCACTGGTGTTCTTCCTAATATCTACGCATTTCACCGCTACACAAGGAATTCCGTCTACCTCTCCAGCACTCAAGATATACAGTTTCAAATGCAGTTTAGAAGTTAAGCCCATAGATTTCACATCTGACTTGCATCCCCGCCTACGCGCCCTTTACACCCAGTAAATCCGGATAACGCTTGCCACCTACGGATTACCGCGGCTGCTGGCACGTAGTTAGC
+
CCCCCG<:CFGFGFGGGEGFGGGGGGGGGFGGEGG@CFGGGGGGGGEGGGGGGGGGEF<@CFGGGGGEFC6EFFGGCEFGGEGGGGGFFFGG9FGGG,CFCBCFGGFGGGGGFGGGG=AGDCF,DGGCGFGFEF40@8EEFEFGF>8,:DFBGGCE,2==DEDEEFFGG;,BCFGE++;+,5,@F@C=6C+8002**@;7CA@AC+AEFBGFEF?+<AG>@>22((2/5:99C@EF<3CE<<@<19CCC6):/=@7-----*4<C:?>F?((-44891-4(420:7??FB7?888A<6>>
@M02996:162:000000000-B87FG:1:1101:12637:2632 2:N:0:TAGCGCTC+GTAAGGAG
GACTACCCGGGGATCTAATCCTGTGCGATCCCCGCACTGTCGTGCATGAGCGTCAGGAACGGCCTGGTAAGCTGCCTACGCAATCGGTGGTCTTCGTCATATCGATGCAGGTCACCGCTACACGACGAAGTCCGCCTACCTCGACCGCAAGCAAGGCAACCAGGATCAATGGCGGGATGAGGGGGAGCCTCACGATTGGACCACTGACGGAACTGACCGCCTGCGCACCCCGGAAACCCAATAAAACCGGAAAACGCGAGGAAGCTCCGGAGTACCGCGGGGGCTGGGAAGGAAAGAGGCG
+
A<-88;CEBCD+@,,,;<56@FC,,CCF,,,,,78@++,,,9C@,@,;C=CB+,@,,CFDGGGGGCFCCEGFFA,4,C=?4=C=D=@,8++,9,=998?,=+,+9994=,,,,9,,88*=8=,@EEEDE++,7=6=+66,60:C6C:53@*)@@C*@EFFF75*=**=2,59,6CEE)6A<?**4),1(*2()09((/)))242.9A:()14()59,)5,1(441(4(-*,()--2.4+;2(.-8)4(),.(-7()((--(1((*))(,(,((()-4((,(,(((-,(32-85)+/*,(-4
@M02996:162:000000000-B87FG:1:1101:24657:2635 2:N:0:TAGCGCTC+GTAAGGAG
GACTACCAGGGTATCTAATCCTGTTCGCTCCCCACGCTTTCGCGCCTCAGCGTCAGTTACGGCCCAGTAAGTCGCCTTCGCCACTGGTGTTCCTCCCAATCTCTACGCATTTCACCGCTACACTGGGAATTCCACTTACCTCTTCCGCACTCAAGCTCTACAGTCTACAAAGCAGGCCCGCCCTTGAAAGCCGGGTTTTCACTCCATACTTATAAAGCCGCCTACACGCCCTTTACGCCCAGTCCTTCCGGGCAACCCTTGCCCCCTCCCTCTTACCGCGGCTGCTGGCACGGCGTTACC
+
CCCCCGGGGGGGGGGGGGGGGGGGGGGGGGEEGGGGGGGGGGGGGGGGG<FFGGGGGGGGGGGGGGFGGGGGGGGGGGGGGGGGGGGEFFFFGGGGGGGGGFGGGGGGCEGGGGGGGA:>C>FFFGGGGGGGA8EDGCCFDDFCDFDGFG?DFFGGGGGGGGBCDF9DDGGFG?5C@+:@GCE5CCCG=EG=EFD)5CFFFGFFF;4558C?4858@AGBC7;;D;8/:C@(8@<;;;CE(4,.)).4*(0((.,1(-(,(28?<>>34(.(.6).,-,--444-)4,0380).2/:,(.
@M02996:162:000000000-B87FG:1:1101:12011:2648 2:N:0:TAGCGCTC+GTAAGGAG
GACTACCGGGGGATCGAATCCTGTGTGATCCCCACGCTTTCGTGCCTCAGCGTCAATGACGGATTCGTGAGATGCCTTCGCAATCGGGGTTCTGAGTAATATCTATGCAGTTCACCGCTACACTACTCATTCCGCCCACGGCATCCGTATTCCAGCACCACAGGATCAATGGCAGTTCCGGAGTGAAGCCCCGGGCGTTCACCACTGACTGGCGGCAAAGCCGACGAAGCCGGTAAACCCAAGAAAGCCGGAGAACGCGTGCAGACACCGGATTACCGCGGATGCGGGGACGGGGGAGGCG
+
@B@@6=C@CDD+@,B,8<A,C@@;,<CA,<,,9C@@76,,,8C@:B,B<?CC,66@,CFGGGG7,6?:CCFGCE<<,9==8=B:D@C+:++9=AFC,@=49+,+999:;,,,,6,,6>*==9:,@F9,73,,3,6=CGECGFE63D:8;=*0@3=@CGGGGF@,A*;7C,@A6>D=BD4:>CE*,=<C);C=D;D@048(/1=@D2;<;+22(<40-)7.0.(-(---(14;314246,*36(8F?B<5-.4(.3*-(,--*-)2.(((-(,(()-)--,1((,(4(1((-,0)1:*((,(
@M02996:162:000000000-B87FG:1:1101:16177:2654 2:N:0:TAGCGCTC+GTAAGGAG
GACTACCGGGGGATCTAATCCTGTTCGATACCCGCACCGTCGAGCGTCAGCGTCAGTGACACTCCGGCAAGCTGCCTGCGCAATCGGGGGGCTTCGTGAGAGCTAAGCATGTCACCGCTACACCACAAAGGCCGCCTGCCTCGCGTGGACGCAAGGACGCCAGGTCGCGCTGCAATCCGCGGGGTGAGCCCGCGCAGGTCACAACACGCGTGACATACAGCCGACGCGCCCGGGAAAGCGAATAAAGCAGGGAAAAACAAGGACAGGCGGAAGAACGGCGGCTGCAGGAGAGGGAAAGGAG
+
A6-86==@CEC+8,6,66,,6<C;,CCF,C66C@@@+@+6:@FECB+BB?C@,68?<FGFGG<EGCEGECFGFD8<,,988>B+@@CDC+*11,?<4<<*<)*+2?<:;+8,74,,412/29,=CCF>8***;C5C7F*;*)8D<*4*02),:C<*:AE*:=320/9:<:*0/6C+099):>C**1-95:*47>DB(*),,+643732())--86*6*26+4(3(3(((*-4)(-48(,*-(((15)4*.)((04*,-.,./.4*((3(-(-3(,.--(,(2,--(.1-(.-.)/**((((
@M02996:162:000000000-B87FG:1:1101:12010:2670 2:N:0:TAGCGCTC+GGAAGGAG
GAGTACCGGGGGAGCTAATCCTGAGTGAGCCCGACGATGTAGTGCCTCAGCGTGAAGGACGGATTCGTGAGATGCCGTCGCAATCGGGGGGCTGAGTAATATGTAAGCATGTCACGGCTACACGACGAAGGCCACCCAGGGCAGGCGAATGCAAGCACCACAGAATCAAGGGAAGGGCCGGGGAGAAGCCCCGGGAGGGCACCACAGACGAGGGGCAGAGCCGAAGAAGACGATGAAGGCAAGAAATGAGGAAAAGGATGGACACCGCGGGCAGACCGGGGCTACGGGACAGGAGGAGGCG
+
@<-,86,66BC+@++,6,,,,<;,6-;A,,,,+6+6+,,6,9,9,,,,69:@6,8@66C@FEG,,,8,9=FF,A,,+8+68:=4@D:+6+***6;:7@,,2+,44,2,,+,7,2,*1()/2:,*=C**1***1*;7C8*81(>*)/-*0/))0+2**:56C*,,30*370<:*.>*)/,75*:***(*,**(..1((1)--/-42)(.43)1(7-)-)*-*.,4(-(5(+(()((..),*(.430())*.).,0.*,().,0))*(,(((((((-(--(,(-,(,(-(-((,))/**-((-
@M02996:162:000000000-B87FG:1:1101:19397:2695 2:N:0:TAGCGCTC+GTAAGGAG
GACTACAAGGGGATCTAATCCTGTGTGCTACGCACGCTTTCGCGCCTCAGCGGCAGTTATTGTCCAGCGAACCGCCTTCGCCACTGGGGGGCTGCCTAAGATCTACGCAGGTCACCGCTACACTAGGAGTGCCGGTAGCCGCTCCAACACTCAAGAACGGCAGGTTCAAATGGAGACACGAAGGTGAGACGCGGGCGGGCACATCTGACTGGAAGTCCCGGCGAAACGGCCGTTGCACCCAGGAAAAGCGGAAGAAGGGTGGCCCCGAAGGAATAGCGGGGCTGCTGGGACGGAGGGAGCG
+
A@-,6;@EDFD+@,6,66;,66;6,-;A,;6,+8+8+,,,,8B@86,B@?,@++7@,<E,@F@FG<CF7@@@F>4>,,9?484C===,7++*3*@><CA,74,55<>5:**,,4,842671<,,?FC::2++<?8:CG65)6)97CEC.1*,;8=AFCG*:C3*2*:9:F+9+6>F>F:>:8:*+2.7)3*4<)991*.3-24))0644**,,)4))**,*(-,(-(,(1(-)-((..,*23::F7((1,.-,).*.((.-)((*221(-((().))-((-(--()).(.((0)//*-3(4
@M02996:162:000000000-B87FG:1:1101:18447:2705 2:N:0:TAGCGCTC+GTAAGGAG
GACTACTCGGGGATCTAATCCTGTGTGCTCCCCCGACTGTCGCGCCTCAGCGTCAGTGACTGTGCAAGGAATCCGCATGCGCCTCCGGTGTGCTGCAGGAGAGCAACGCAGTGCACCGCGACACCCTGCATGCCGATGCCCGCTCCCAGACGCGAGTCCGGGAGTTTCAAGCGCACTTTCCGGGGGGGGCCCGGAGAGTGCACACTGGACACGCAAGACCGCATACGCGGCCGTGACGGCAAGGAAAGAGGAACAACGGCCAGGGCAGCGGGATGACGGGGGCGGCGGGGACAGAGGAGGG
+
@@668CCF@CC+8,A,6@,6@6;;,<;E9,,,,@8@+++,,:D@@@,B<=CC,,:@6CFGFF,,CC<FDEG,E,79844A78@4A@=C4@8?E?@<EFC@@9@6=F4648+6,4@58106=@>E@F+83,,=DFEG+++63)<++>:F9938>89F4:F*145<4)1,==;*32C:)2)1<:=5*)2512*4@><99*/))35600)2:)98:;6;6;*4E4(-,).47*((),--1-**(-4().72*()4:)22((((,)-4C6,-8(1(-(-4),(((-(-,(-,3(,(0)0+2,(,(
@M02996:162:000000000-B87FG:1:1101:15821:2726 2:N:0:TAGCGCTC+GTAAGGAG
GACAACTGGGGGATCTAAGCGTGGGTGATCCCGACGCTTGCGTGCCGCAGCGTGAATCGCTGTGTCGTGAGATGCCGTCGCAATCGGTGGGCTGAGTAAGATCTATGCATGTCAACGCTAGAGGACGCAGACCGCCCACGGCAAGAGGAGGCCAGCCTGACAGGAGCAAAGGCAATTCCAGGGTGGAGCACGGGGCGTTCAGCCCTGACTGACCAGACAGCCGAGGCACCCGGTAAACCCAAGAAAGCAGGAGAACGCGTGGAAACCGCGGAAAACAGGGGCGGCGGGGAAGGGGGGAGCG
+
8@-,8,,;@CC+7,6666,,+86++78A;,<,,8+@+,6,,76,,,4@+88@,,8@,66C,B,,<689?CFG9?C5+,68+448,==+8+++9@=D95=,7+,+6,6,>,,,,4,:6)3=+6,,@+++8++6+3C>DG68C=>C*@@,*/:)*4919,::,<7*4)24?:>646C+*;C;C3=**127(::(:5970*)(.+-40)434**54)588352*4(3(,(42*-,),-,6),*-2(:57((*.33:).*,(-(-)-)*(((--((((((..((,3(-((,2(((,.)/2*((,(
@M02996:162:000000000-B87FG:1:1101:24070:2747 2:N:0:TAGCGCTC+GTAAGGAG
GACTACCGGGGTATCTAATCCTGTTCGCTCCCCACGCTTTCGCGCCTCAGCGTCAGTTACGGCCCAGTAAGTCGCCTTCGCCACTGGTGTTCCTCCCAATCTCTACGCATTTCACCGCTACACTGGGAATTCCACTTACCTCTTCCGCACTCAAGCCAACCAGTCTCCAAAGCAATTCCCACCTTGAAAGCAGGACTTTCACTTCAGACTTAATCGGCCGCCTACACGCCCTTTACGCCCAGTCATTCCGGACAACGCTCGCCCCCTACGTCTTACCGCGCCTGCTGTCCCGTAGTTCGC
+
CCCCCGGGGGGGGGGGGGGGGGGGGGGFEGEFGGGEFGGGGGGGGGGGGGGGGGGGGGGGGGGGGCFFFGFGGFGGGGGFGGGGGG=EFEE;EFGGGFCFGFGGGGGGGGGGGGGGG:<CCEFFGGFFFDFGFDGGGDFGGEFGGFFGDGFFGF6CF:CFEGFCFCGGGCEFFFFGFGE5EGGGEG@F*5=4F?GBFFFFEG?EEF9C@AF9:BC2>;D9D:<DF(66>FFFCEFE??EE(.,5*-6>C85:9345(-,-(70:C>F104,..46ABF64(-3::>0),))-)0/2<)(4
@M02996:162:000000000-B87FG:1:1101:23882:2747 2:N:0:TAGCGCTC+GTAAGGAG
GACTACCCGGGTATCTAATCCTGTTTGCTCCCCACGCTTTCGCGCCTCAGCGTCAGTTGTCGTCCAGCAAGCCGCCTTCGCCACTGGTGTTCCTCCTAATATCTACGCATTTCACCGCTACACTAGGAATTCCGCTTGCCGCGCCGAGACGCAAGAACGACAGGTTCAAATGCAGTTCACGAGGTAAGCCCGGGGATTTCACATCGGACATGCCATCCCGCCTACGCGCCCTTTACACCCAGTAAATCCGGAAAAGGCTCGCCACCTACGTATTACCGCGGCTGCGGGCAAGGAGGGAGCG
+
CCB@BFFFBED+@,A@@EB9@,C6,<CFA96C@ECCC6,,@@FC@C,B@E@C8@@C,6C,CF,A:FEFDEFFGEBF,@9AB=CF?=A,A44,@,9=AEEAE;D+@CBCE+4,@@5C@>*=8=,4>?EFD=,,@=>C=>FD85*=?CB+<3*1CEDFE7C7EE=*4*3CFG,=,BD,++;9DEC**;9?*4*5)8DB(+*)13.)6)6;>)0/)/4*()*-/,,-4<B>6*14*).64.,*4:2)84)52474(04*-(.(,1-(*((.44,.)(..48(402(-(((,(((-)01**,-((
@M02996:162:000000000-B87FG:1:1101:23865:2752 2:N:0:TAGCGCTC+GTAAGGAG
GACTACCCGGGTATCTAATCCGGTTTGCTCCCCACGCTTTCGCGCCTCAGCGTCAGTTGTCGTCCAGCAAGCCGCCTTCGCCACTGGTGTGCCTCCTAATATCTACGCATTTCACCGCTACACTAGGAATTCCGCTTGCCGCTCCGATACTCAAGAACGACAGGTTCAAATGCAGGTCACGAGGTAAGCCCGGGGATTTCACATCTGAATTGCCAGCCCGCCTACGCGCCCGTTACACCCAGTAAAGCCGGACAACGCTCGCCACCGACGTAGTACAGCGGCAGCTGGGACGGGGGGAGCG
+
CCC<@EEFCED+@6,,;F<@C+@8+8@AE96<CGCCC,,,@@BEFE,BCE<C6BBE6<CCCF@FFGFGDFFBGEE@,,@ACCCF?=C5=4,4@,@F8FF9A+D+@CDC=++,A;<5@>0===8,@BBF=,4,@@E+=DCC+1*6@EA+<?85DCFFFFGGCEA*23:EGF7?@FF6;F:AECC5129?30:25BDB(+*199C)6+95.+;794>)6;52*4(-:B279*2492-4><,*44.46.).*4;7>:?*,-((-/-2*3(493--(-...6.410(-((..(4(,))2/*-90(
@M02996:162:000000000-B87FG:1:1101:24271:2760 2:N:0:TAGCGCTC+GTAAGGAG
GACTACAGGGGTATCTAATCCTGTTTGCTCCCCACGCTTTCGAGCCTCAACGTCAGTAATCGTCCAGTGAGCCGCCTTCGCCTCCGGTGTTCCTCCCAATATCTACGCATTTCACCGCTACACTGGGAATTCCACTCACCTCTCCGACACTCTAGTTCAACAGTTTCCAAAGCAGTCCCGCAGTTGAGCCGCGGGCTTTCACTTCAGACTTGCTATACCGTCTACGCTCCCTTTACACCCAGTAAATCCGGATAACGCTTGCCCCCTACGACTTACCGCGGCTGCTGGCACGTCGTTAGC
+
CCCCCGGGGGEGGGGGGGGGGGGGGGGGGGCEGGGGGGGEGGGGGGGGGFFFFDGGGGGGGGGGGGGGGGGGGGGGGGGGGGFFFC>FFFGGGFGGGGGGGFGGGGGGGGGGGGGGGAADDFGGGGGFFFGGGGGGGFGGGFFGGCBGFGFDGEFDFGGGGGDCEFGGGGGBGFGGFGCEGDCCFCAFEG85A:C>BGFFFGFFFFFEFFGEEFE+7A7626:0)6930B?@F3<<FFGC3?849)4<977(:@AC-,---1:?F60461((-4.4..439272().5<1>10022;4?<
@M02996:162:000000000-B87FG:1:1101:10276:2793 2:N:0:TAGCGCTC+GTAAGGAG
GACTACTCGGGTATCTAATCCTGTTTGATCCCCGCACCTTCGTGCCTCAGCGTCAGGGTCGTGCTCGCCAGCTGCCTTCGCGATCGGGGTTCTGTGTCATCTCTAAGCATGTCACCGCGACAGGACAAAGTCCGCCGGCGCCGTGCGCACGCTAGATAAGCAGGATCAAGGGCAGCCTCCTAGGTGAGCGAGGAAAGTGCACCACGGACGGACTCATCCGCCTACGCACGCGGTAAAACCAATAAAGCCGGATAACGCCCGAAGCCGCCGGATTAACGCGGCTGCAGGCAGGGAGGGAGGG
+
@@@6@CCFBCD-@,<,;6,6C<@;,<CE,<<,6@@@+C,,,9;@6,,B6?C@,6@C,C6CF@FGC<@F:@FFEEEC,,@?==C8DED+=++,@E@?CB=,,+,69EEED9,9,45,6>*68=8DD>A,6,,,@=@CDGE:=:?03@:@/;*)*69@1CGGGF:*:);CC,>>*0C:F*5A33<*,2/84*:3=>*/(+*--+,4:)433))-20.?)*:-2((-,-(49*-,)(-3:2,*43).7<))2-09-0.2(((,-)--1,,(-,--(())-4-,10(--(43(4,15)8*22,((
@M02996:162:000000000-B87FG:1:1101:8628:2804 2:N:0:TAGCGCTC+GTAAGGAG
GACTACTAGGGTATCTAATCCTGTGTGCTCCCCACACTTTCGCGCCTCAGCGTCAGTTGTCGTCCAGAAAGCCGCCTTCGCCACTGGTGTTCCTCCTAATATCTACGCATGTCACCGCTACACTAGGAAGGCCGCTTTCCTCGCCGATACTCAAGAATAACAGTTTCAATCGCAGCTCCGGAGTTGAGCCCCGGTAGGTCACGACTGACTTGCTATCCCGCCTACGCGCCCGGTAAACCCGGTAAATCGGGGCACGCGTTGCCACCTACGTATTACCGCGGCTGGTGGAGAGGAGTTAGGG
+
CCCCCFGGGGGFGGGGFFGGGGGF,EFGF9CFFGGGGGG,,@C@@@,B@?CC,8@BEGGGGGGGGGGFGGGGGGG:CFFGGGEGGGFFFFGFE<EGGGCFFFCGFGG+@,,4,9,,6536==,,@FF=C4+9@==6=4,4+:*=?EB+3=+*>8=FFG9EFF8<ECFGGDF?GDCC5*3<>@EECC*3)4;)@5C@-*+*0,/(6),)6;C)717;;FGDG68034917?(,)--(.),*((-2).).*-.4(0(*(-(--15)2:1,(-.)-(.560,(--4,(.(1(((-708**-)(.
@M02996:162:000000000-B87FG:1:1101:8612:2815 2:N:0:TAGCGCTC+GTAAGGAG
GACTACTAGGGTATCTAATCCTGTTTGCTCCCCACACTTTCGCGCCTCAGCGTCAGTTGTCGTCCAGAAAGCCGCCTTCGCCACTGGTGTTCCTCCTAATATCTACGCATGTCACCGCTACACTAGGAATGCCGCTGTCCTCTCCGATACTCAAGAATAACAGTTTCAATCGCAGCTCCGGAGTTGAGCCCCGGTATGTCACGACGGACTTGCTATCCCGCCTACGCGACCTTTACACCCACTAGATCACGGCAACGCTTGCCACCGACTTATTAACGCTGCTGCTAGGACGTATTTAGT
+
CCCCCFFGGGGFDFFGE@FACFFFGGGAE,CFEGFEGG9EFCFC++,B@AC@,66@<FFGGGGGGEF9CFFGGGGGEGFGGEEGGCECDFFFFFFFFEFGFFFFGGGGCE,,9;,98:*=+>,,@CCC;9,,9=E6+44,+:+=DGA+0=5*>==3=AFGGA88@9=ED=AFGDDEAF=@::@@:5>98,*199*:2,4*22086)(5=3C8C1<84;C;E6,3(621(:2,:<))))2*,(,(*-.6*(0-47;1-,(,,1..9:010((--.))),(--,)).,).(.)-))+03.))
@M02996:162:000000000-B87FG:1:1101:8639:2818 2:N:0:TAGCGCTC+GTAAGGAG
GACTACTAGGGTATCTAATCCTGTGTGCTCCCCACACTTTCGCGCCTCAGCGGCAGGTGTCGTCCAGAAAGCCGCCTTCGCCACTGGTGTTCCTCCTAATATGTACGCATTTCACCGCGACACTAGGAAGGCCGCTTTCCGCGCCGACACTCAAGAATAACAGTTTCAATCGCAGCTCCGGAGTGGAGCCCCGGTAGGTCACGACAGACTTGCCATCCCGCGTAACCGCCCGTTACACCCAGTAAAGTCGGGCAACGCTTGCCACCTACGTATTACCCCGGCTGAGGGCACGGAGGGAGAG
+
CCCCCEG<EFFFEGGGFCFDFGGG8<C,6CCCB<@BFGF,,@C@@@,@6=,@+7@C+6,CFGGGGGGFFGDFGEBE,@EFGCFGGGFFFGGGEC@FGDGGA<,6=F8+=++,,9<,6)*6=B7,@E:E=,+6@=CG++36==5@8@5+030)43?C,7:,,41<@BDFCFFFG>>CF*:886/4,/7<57F(:5)6(*1).5412)(6:FD74)6*5:4(E((--(.,4*4(1(-(.)2/,.(-064)*-.37>?*((-(,1.4D2<0:?4)4.<6)((--412(((-(((-0)***3,(-
@M02996:162:000000000-B87FG:1:1101:25028:2845 2:N:0:TAGCGCTC+GTAAGGAG
GACTACCCGGGTATCTAATCCTGTTTGATCCCCACACTTTCGTGCCTCAGCGTCAATGACGGATTCGTGAGATGCCTTCGCAATCGGTGTTCTGAGTAATATCTATGCATTTCACCGCTACACTACTCATTCCTCCCACGGCATCCGTATTCCAGCACAACAGTATCAAAGGCAGTTCCGGTGTTGAGCACCGGGCTTTCACCTCTGACTTGCTGCACAGCCTACGCACCCTTTAAACCCAATAAATCCGGATAACGCTTGCATCCTCCGTATTACCGCCGCTGCTGGCACGTAGTTAGC
+
CCCCCGDGGGGGGGGGGGGGGGGGGGGFGGGGGEGGGGGGGGGGGGGGGGGGGGGCGGCFGGGDFGGDFF@FFGGGGGGGGG7FDGCGGGGGGGDGGGDDGFGFGFGGGGGGGGGGG@DDDCF,@FGGGGGGG=FDDGD88=ADGGFDDDDE>DFCEFCE+D8C,CEFGEA6DFGGFGE58+@EFGCGFAFCFEG=A7AEFEF@=?EE=+=6C9*3<A+8458>2@B=@EF@G@E)74?8(=;E6;EEG32,3:>F(----146>7B<1138:?))6:1-41971385??F?.78CE446
@M02996:162:000000000-B87FG:1:1101:17600:2853 2:N:0:TAGCGCTC+GTAAGGAG
GACTACTGGGGTATCTAAGCCTGTTTGATCCCCGCACCGTCGTGCCTCAGCGTCAGGGTCGTGCTCGCCAGCTGCCTTCGCGATCGGTGTTCTGTGTCAGCTCTAAGCAGGTGACCGCTACAGGACAAAGGCCGCCGGCGCCGGGCGCACGCTAGATAAGCAGTATCAAGGGCAGCCGCCTAGTGGAGCAAGGATAAGTCAACACTGACGTACGCATCCGCCGACGCAACCGATAAAGCCAAGGAAGCGGGAAAACGCGCGGAACCGCCGAAAAAACGGGGGTGCGGGCACGGGGGGAGAG
+
@@-,8;CC@CC+@,,,66,6@<C,,<C?,,6,,8@:+@+,878@69,B6EE@,,8@,C6CF:C,,C@@8@FFDAA<,,=?,>C+@=@,84+,4?CAA,;,,+9+9AE?9,+9,9,58)*064:@EDE,6,,,6@@?DG6>DAF**>:>/;)(*18<,1=?@:>,413::+<8*2>=5)68*32+,17<,*2.<:2.)+*..+-440528)*-()-7()*-*-,3,((((*(()(--5),*..((02(2)-.1(..*-,(,,/,(9((-(-(((((-(-(((((-((,,,(-43)/:*(-(,
@M02996:162:000000000-B87FG:1:1101:17618:2862 2:N:0:TAGCGCTC+GTAAGGAG
GACTACTGGGGTATCTAATCCTGTTTGATCCCCGCACCTTCGTGCCTCAGCGTCAGGGTCGTGCTCGCCAGCTGCCTTCGCGATCGGTGTTGTGTGTCATCTCTAAGCATGTCACCGCTACAGGACACATTCCGCCGGCGCCGTTCGCACGCTAGATAAGCAGGAGCAAGGGCAGCCTCCGAGGGGAGCTAGGAGAGTTCACCACTGACTTACGCATCCGCCTACGCACCCGTTAAACCCAAGAAATCCGGAGAACGCCCGTAGCCTCCGGATTACCGCGGCTGCTGGGACGGGGGGAGCG
+
@@6A@EECDFD7@<<,@@5CA@C66;CE@66,6@@B+F,,@CC@@@,B<BEC,8@C,C,CF7BF@9@FCEGGEEDD,,9?6=C:DCC4?,8,9@@C4C=,,4,+9EFCC,,C,4,9=>*6=D:DFFF8AA,,@D8CGG>>D=?3+@>7:C*)46;FCFGC9?5*;*3:>,=?;5CCF45A*4:**/6<(*>7AF*6(7+).+5<B)844/2:>33B(.9,*-(4(-(30*89*((4<),*-:6:@<))0-0,(0,*-(---)-(1))(.,(-((..4((-,(1,-).,(.(4:)2**-1-(
@M02996:162:000000000-B87FG:1:1101:7427:2872 2:N:0:TAGCGCTC+GTAAGGAG
GACTACTGGGGTATCTAATCCTGTTCGATCCCCGCACTTTCGTGCATGAGCGTCATTTACGGCCTGGTCAGCTGCCTACGCAATCGGAGTTCTTCGCCATATCTATGCATTTCACCGCTACACGGCGAATTCCGCCAACCTCGACCGCAATCAAGCTTGCCAGTATCAACGGCGGGACGAGGTTGAGCCTCGCTATTTAACCGCTGACTTAGCATGCCGCCCGCGCACCCCTTAAACCCAATAAATCCGGATAACGCCCGGATCCTCCGTATTACCGCGGACACCGGCACCGGGTTGACCG
+
CCCCCGGFFGDFFGDFFEFFGGFFGGGFGGFGGGGGGGGGGGGGGGGGGFGGGGG8EGGGGGGGDGGFCFFGGGGGGDFGGEEGGFEECBFDDFFFGGCFGDAFFFGAFGGGGFFGG:@CC=FGGGGGGDF;@FGGGEFGFDEGDGB7@DFFGECGFECCDG@3BFDFF?EEEFDG>D9:CE*6CFE*5*98D)52>G64<E19(797<8>AA4<F:65(:(-(39B09;1?C3).21;218?FF)-.)40(,9<*(,--2)(-*)531?(.,5-43((,((((,-(((((-).***(,)(
@M02996:162:000000000-B87FG:1:1101:17765:2881 2:N:0:TAGCGCTC+GTAAGGAG
GACTACAAGGGTATCTAATCCTGTTCGATCCCCGCACTTTCGTGCATGAGCGTCATTTACGGCCTGGTCGGCTGCCTACGCAATCGGGGGGCTTCGTCAGATCTATGCATGTCACCGCTACACAACGAATTCCGCAAACCTCGACCGCAATCAAGCTCTCCAGGATCAAGGGCGGGATGACGATGAGCGGCACGATGGAACCACTGACGAAAAAAGCGGCCTGCGCACCCGGAAAACCCAAGAAAACCGGAGAACGCCGGGAGCCGCCGGAGTACGGAGGCAGAGGGCACGGAGGGAGACG
+
@<668CDFFFD-C8E,;@C,<C@;,CBE,6,,:@6@++,,,8;@6@;@CBCB+,6,,<FEFGEF7C<CC+@CB>@=,49?6?=4DDC+7++*56@>,8<*74,55,6,6,,7,5,?:>)199,>CECCC,*+?CCGGGFC*6>GDB:<>7))<?C607+28C4,:)0:C+<5*7)>>78F+:**2:303*237<<(,*0<:5:6(<<3()93;56>:)/(*,4(-49-(/((),428(+*,(4:?((()2512<)51((--9((*(((,(--,..((-(1,(18-,-(,,,,))2**--(-
@M02996:162:000000000-B87FG:1:1101:12893:2882 2:N:0:TAGCGCTC+GTAAGGAG
GACTACAGGGGTATCTAATCCTGTTTGCTCCCCCGACTTTCGCGCCTCAGCGTCAGGACTGTTCAAGGAATCCGCCTTCGCCGCCGGGGTTCTATAGGAGAGCAACGCATGTCACCGCGACACCCGAGATGCCGATTCCCCCGCCCAGACGCGAGCAAGGCAGGTTCAAGCGCACGTTCCGGGTGGAGCCCGGAGCGGTCACACTGGACACACCGCGCCGCCGACGCGGCCGTTACGCCCAGGAAAACCGAACAAAGCGTGGGACCGCGGGAGTACGCGGGCAGCGGGGACAGGGGGAGCG
+
A@6A@CFADED-B6@,66B9@C@,,6;E<,,,8C8@+8,,5@F@@@:F<BCC,,8B,:C<F:AFFFFGGC,CFEF7,4,?B:4FEED+=++4@<@BFGD,=*929BB+>++9,6,:4>*==8+@C+>8>+,,65@3=E7,31*3;3:F99*/>:8CEGGFC=;**/:<@C@53:/*0*6ACCE**/-7278-78C>(*0(-+.4(*(,46*4:3(79))-/4(4(20((*(-1-(,-(**-2(4;?(.*-.4(04*.,((-),.*46((-(-(-()(((,16(,-(3((491.)22*42((
@M02996:162:000000000-B87FG:1:1101:9842:2887 2:N:0:TAGCGCTC+GTACGGAG
GACTACCAGGGGAGCTAATCCTGTTTGATCCCCGCACCTTCGCGCCTCAGCGACAGGGGCGTGCTCGCCAGCTGCCTTCGCGACCGGTGTGCTGTGTCAGCTCTAAGCATTTCACCGCGACAGGACACAGTCCGCAGGCGCCGTTCGCACGCTAGATAAGCAGGATCAAGGGCAGCCGCCGAGGTGAGCGAGGAGAGTTCACCACAGACATACGCAGCAGCCGAAGAACGCGTTAAACCGAAGAAAGCAGGAGAACGCCCGGAGCCGCCGGATGACCGAGGATGAGGGGACGGAGAGAGCG
+
@@6,8<E@CED+@++,6;,,,=C6,-;ABC,@,7+@+7,,;C,7864BE=,@+88@,B+@FCGG,,?::=FF,94=,,@?:=C+==C4=++,@?849,8,,+,+6CD<D,,3,6,535*==C>+@+>AC,,,6:5**4:8D)9**66=):)-1*17+4@<9</*2);;C?C5?55CF)(>12/**1.9(*:-7>*(2+*.)+).(044:)0-504@>D7,*.(-(,(((*--/-(-.),*-((46<4(*,.,-0.2-,((-)-(1((-3-(((-.).4-((3,.(.(-(4,(.58**4-,(
@M02996:162:000000000-B87FG:1:1101:13893:2902 2:N:0:TAGCGCTC+GTAAGGAG
GACTACCCGGGTATCTAATCCTGTTTGCTACCCAGACTTTCGAGCCGCAGCGGCAGTTGGTGCCCAGTAGGCCGCCTTCGCCACTGGGGTTCCTCCCGATATCTACGCATTCGACCGCGACACCGGGAATGCCGCCTACCTCTGCACGACTCAAGAATAACAGGTTGGAAAGCAGGCTATGGGTGGAGCCCAAAGTGTTAACGTCAAACGGGGCATCCCGCCTGGGGGCCCGGTGCACCAAGGAAAGCCGGACAACGCGTGCAACCTAAGGGTGACCGGGGCGGCTGGGACGAGGGAGGGG
+
@@-88;CFCDD+8,B9;6;C@EC,,;CF,CC,,C,C,,,,,@FCB++@:>@B+7@B6CFF@FGFGDECACFGGE@7,,9?684C=8A,=+7,9,CAFC=+8*,+9<9+=4+C,8++6=*6=83=CGDCC,,,6:EG5E?,39*;*EC*37/)?C>FG,DC,<7,49050C>808CFB*6*;?C01/17(1/2).;.7,1)1+(//)44<)*-(.405)*-*--,(,(,-*,,)(((..,*(.(..(((2-.-(0,*-,-(,*()*((()..(,-,))((((3(-((--((,-))//*-(((
@M02996:162:000000000-B87FG:1:1101:8105:2906 2:N:0:TAGCGCTC+GTAAGGAG
GACTACAAGGGTATCTAATCCTGTTTGCTCCCCCGACTTTCGCGCCTCAGCGTCAGTACTGTTCAAGGAATCCGCCTTCGCCTCCGGTGTTCTACAGGATATCAACGCATTTCACCGCTACACCCTATATTCCGATCCCCTCTCCCGTACTCGAGCAAAGCAGTTTCGGACGCACTTTCCGGGTTGAGCCCGGAGATTTCACATCCGACACACTTCGCCACCTACGCGCCCTTTACGCCCAGTAAATCCGAACAACGCTTTGGGCCTCTGTATTACCGCGGCTGCTGGCACAGAGTTAGC
+
CCCCCGGGGGGFGFGGCCFFFGGGGFGGGFEFEFEGEGGGGGDFF7FEGFGGEFEGGGACFCBFFGFGGFFGFFGGCFDGEGFEGEEGGFGGGCFE@GFG9DE8EEEGCEFGFFGGG8?=CEFGGCD,EFF9EG6=DBFDF=?F?D=A?=@:BFD7EGFGGGFFFF7EG>@DGFGC6*;ACE>CFC@FFGG@EEGB2FCCFGFC@F<?;:<8<)7=;>9;C.420?076C;9*44<B::C?6:4*.)-2271,)4/-((--*(-9::B(5))-.).)-,(,((-3.,2::2())330-<4
@M02996:162:000000000-B87FG:1:1101:22496:2908 2:N:0:TAGCGCTC+GTAAGGAG
GACTACCAGGGTATCTAATCCTGTTTGCTCCCCCGACTTTCGCGCCTCAGCGTCAGTACCGTTCAAGGAATCCGCCTTCGCCGCCGGTGTTCTGCAGGATATCAACGCATTTCACCGCTACACCCGGCATGCCGATTCCCTCTCCCAGACTCGAGTCCTGGAGGTTCAAGCGCACTTTCCGGGTTGAGCCCGGAGAGTTCACACTGGACACGCAAGACCGCCTACGCGCCCTGTACGCCCAGTAAAGCCGAACAACGCTCTGGGCCGCGGGATGACCGGGGGAGCGGGCGCAGGGGGAGCG
+
A@@@@CEEEED-C@96C@@<@FD@<ECDA,,9@@@B@:@<A@C@@:@CAEEE,@@C9ECFG,,EFFFFFF8EFCF7,:9A=B+CE@C@>8B9EFGGGGE:A+@+>BCFE++4,4AB>>*==B,@B+=+8@,8DEG6DE8E+8*=?,5FA;01@>C,@EA<>@8*4?FFGGF?EAG;F849>>E**/68>:C4:8<>(7+67+7@6*((/6;3(;63,7*-13(448>FFC0(*.))-3*/,..599)-0-04172*,-(-(2..*442--(,((.).(,(,((-,(-24(4153***,((,
@M02996:162:000000000-B87FG:1:1101:22044:2910 2:N:0:TAGCGCTC+GTAAGGAG
GACTACCCGGGTATCTAATCCTGTTTGCTCCCCGCACCTTCGCACCTCAGCGTCAGTCATCTGCTGGCAGGCTGCCTTCGCCATTGGTATTCTTCCAGATATCTACAGAGATCACCCCTACACCTGGAATTCTGCTTGCCCCTCAGTCACTCTAGGTATGCAGGTCTAAACGCAGTTCGGGAGGTGAGCTCCCGCCTTTCACACCAAGCTTGCACAACCGCCTACAGGCCCTTTACGCCCAAAAATTCCGAACAACGCTCGCAACGTACGTAGTAGCAGGGCAGATGGCAGGGAATAAGC
+
BB@CAF,,8@@+@@,C6<,@9F@;,CCFFC<C@@@@+F,,BCF@@@8E@DCB,6@C<CF9FCGGEDD7@66FFEFC,;=ACFC7E;<C<,,,@,CEGG?,A9A9>F=DB9,,C=44,136=@<D,ECFD:>,,@;+6EDDD9*6DFE9<8=*@4=,7@:=EC=,66+,+@D?C?++?DAFC>E+509:=7<@99*))*4*;29@):>>=955>F3B=;:67>(((/.57*/(*//)/(1*23((0(()1/.49>4/-,(-,)(-)(-.4(.).,-))))((1-,()),(4((..*2+-..
@M02996:162:000000000-B87FG:1:1101:20958:2918 2:N:0:TAGCGCTC+GTAAGGAG
GACTACCCGGGGATCGAATCCTGTTCGATCCCCGCACCGTCGTGCCTCAGCGGCAATCAGTGTCTCGCAGGCTGGGTCCACAATCGGCGGTCTGTGTGAGAGCTATGCATGTCACCGCGACGGCACACATTCCGCATGGGGCGGCACCATGCAAGCCCGCCAGGTTCAACGGCAGGTCCGGCGGGGGGCACCCGGAGTGCACCGCGGACTTGGCAAGCCGCCGACGCACCCGGTAAACCCAAACAATCCGGAAAAAGCGCGGAACACGCGGAAGACCGGGGGTGACGGCACGGAGGGAGCG
+
@@868CCFCCD+@,9,8@5,<@@,,C@E,,8;,7+@+@+6,8@@8,@B@=C@+8@@,:EG<FCA,C:B:,@CBBBFB444,:A5@=@+>+4+666?9=@,7*6+6,856,,,,3,,8>*6=@F>EGA<>,,,@DEG?E,3?=89)=7*)*+(?9:*=:EEGE3*0*0<:<EB*7D=5C?@C*:**11<(:*837D>(*0-.34;>)49()*.49<FB:*-/--24>01,*4()(--64,*,4((01)(2-.4,..*-(((-)-()4((--,((,.(.,(,((-,()-,,3125)1/*((-,
@M02996:162:000000000-B87FG:1:1101:22026:2922 2:N:0:TAGCGCTC+GTAAGGAG
GACTACCCGGGTATCTAATCCTGTTTGCTCCCCGCACCTTCGCACCTCAGCGTCAGTCATCTGCTGGCAGGCTGCCTTCGCCATTGGTATTCTTCCAGATATCTACAGATTTCACCCCTACACCTGGAATTCTGCCTGCCCCTCAGTCACGCTAGTTATGCAGTTCTCAACGCAGTTCGGGAGGTGAGCGCCCGCCATTCACACCAAGCTTGCATAGCCGCCTACATGCCCGTTACGCCCAATAAGTCCGAACACAGCGCGCAACGTACGTATTGCCGCGGCTGCTGGGACGGAAGAAGAG
+
BCA@@CFFCED@@E9CC@<@FGAC,CCF9C<6:FFECF8,<CF:6@<,CEFC,6@B<EFCF<FGCAEGFGEGGDFF,C?DFCB:,==:?,<,@,CCFGF@;+,,9FAC@9,,,95C=:*6=BAD,ACE==,,,@EGCGG@DD?DFG;F<D0)++=37@:ACA9,7?6@=FF>69D6DFAEDCE+59A?=*@8>9CA)63/9;AEF>B5@/252A*8.)2576(63(.9@6367;(67(1///(6=/--*,.(-0(*.(-(-)-3C0,.3((.)())--(-(3(-,.,4(.(-00/**((((
@M02996:162:000000000-B87FG:1:1101:8122:2922 2:N:0:TAGCGCTC+GTAAGGAG
GACTACAAGGGTATCTAATCCTGTTTGCTCCCCCGACTTTCGCGCCTCAGCGTCAGTACTGTTCAAGGAATCCGCCTTCGCCTCCGGTGTTCTACAGGATATCAACGCATTTCACCGCTACACCCTATATTCCGATCCCCTCTCCCGTACTCGAGCAAAGCAGTTTCGGACGCACTTTCCGGGTTGAGCCCGGAGATTTCACATCCGACACACTTCGCCACCTACGCGCCCTTTACGCCCAGTAACTCCCAACCACGCCTTTGCCCTCCGCAATACCTCCGCTTCTGGCCCAGAGTTCGC
+
CCCCCFCFGGEGCFGGC9FEFGGGGFFGGACFEGFGDGDGGGGGGGDGGGGG:CEGEFGGG<FGGGGFGGGGGEGGE:@FGGDGGGCFECF=@EDFGGFGDFA,DFEGECFFFEFGG=5+@9FGGFG8FFED;D60=4@>DDFGGEAF*=?9+@8C6DDFDF<@B9CCDEGDDECE>FEA:>7?C>2;5;FB?4:2>CF<)A36@4(,3578;)4A18/3=827??B(4:3(2):::1::(3..0).6>(7:?)-1,,-((2))2.3((((((-).,)..--((())),(,48)2306,(
@M02996:162:000000000-B87FG:1:1101:8106:2929 2:N:0:TAGCGCTC+GTAAGGAG
GACTACAAGGGTATCTAATCCTGTTTGCTCCCCCGACTTTCGCGCCTCAGCGTCAGTACTGTTCAAGGAATCCGCCTTCGCCTCCGGTGTTCTACAGGATATCAACGCATTTCACCGCTACACCCTATATTCCGATCCCCTCTCCCGTACTCGAGCAAAGCAGTTTCGGACGCACTTTCCGGGTTGAGCCCGGAGATTTCACATCCGACACACTTCGCCACCTACGCGCCCTTTACGCCCAGTAAATCCGAACAACGCCCTGGGCCTCTGTATTACTCCGGCTGCGCGCACAAGGTTAGC
+
CCCCCGGGGGGFGGGGGCGFGGFFFGGGGGGGGGGGGGGGGEGGGGGGGGGGGEGGGGGGGFGGGGGGGGGGGFGEGEEFGGGGGGGFGGGGGGGGGGGGGFFCFGEGGEFGGGGGG>56>EFGGGG<FGFFGGGGGEFEG8DFGEBA9CFDCDDFCGGGGGF<ACFGGEGFGDGG5DEFGGGEEG=CEFFBFFGF2<7?5A<?E8?;@BDDFFAF?ED;>8.5::>;>GFB4:AA?3:E(44)16<:*4)42>3*,((--*-2<?BB(5...))))-((-4991((((-3())*3+.(-
@M02996:162:000000000-B87FG:1:1101:21510:2956 2:N:0:TAGCGCTC+GTAAGGAG
GACTACAAGGGTATCTAATCCTGTTTGCTCCCCGCACCTTCGCACCTCAGCGTCAGTCATATGCTAGAAACCTGCCTTCGCCATTGGTGTTCTTCCAGATATCTACAGATTTCACCCCTACACCTGGAATTCCGGTTTCCCCTCATTGACTCTAGTTATGCAGTTCGCAATGCAGTTCCGAAGTTGAGCCTCGGAATTTCACACCAAGCTTGCAAGACCGCCGACATGCCCTTTACGCCCAAGAATTCCGAACAAAGCCCGCCCCTGACGGGGTACCGGGGCAGCTGGCAGGGAATGAGCG
+
CC@C@EFGFGD-;6<9CC@@<E@C6CCEA,CC,@@B:F,,,CC@8@4@@EEB,6@C6EF<F9FGGFFFFFEGDBF86==DCCF:FACC@,,,@,CFGGECE7A8@FCCE4,4,9C5@)066=9D,ECA:,,9EFGDD+,4?5:>F,*C3?+*64=,6==AC;D57C+1=G6;DBG6@FFE=CC@,=;?8@,:@AD=C,+37:C@@FF@=?75=FEFDF4/17-6>9(7;850*6))3(1*3=((;))1+/26(5,*/((-,)((1-((4(-((--))-(-27(-((.2(.(-0./*+..)(
@M02996:162:000000000-B87FG:1:1101:21528:2961 2:N:0:TAGCGCTC+GTAAGGAG
GACTACAAGGGTATCTAATCCTGTTTGCTCCACGCACCTTCGCACCTCAGCGTCAGTCATATGCTAGAAACCTGCCTTCGCCATTGGTGTTCTTCCAGAGATCTACAGATTTCACCCCGACACCTGGAATTCCGGTTGCCCCTCATTGACGCGAGTTATGCAGGTCTCAATGCAGTTCCGAAGGTGAGCCTCGGAAGTTCGCACAAAGCTAGCAAGACGGCCAACATGCCAGATACGCCCAAGACAGCCGAACACAGCCCGCCCCCACCGAGTGAACGGGGCTGACGGCGAGGAAGAAGG
+
BB<BCFFCFFDCF8B<,6;6,CC6,<C,<,;,;@C@7@,,,C@:78,B<?@C,B@C,;E<CFAFFCEFFFFAGCF@A,@BF,@?,9<C@6,4E,C<E?E,4+9,4C4<D,,9,@,941*6==+9,A:E=4,4@FG?D4,@F=56+,0E1?*)+6=36=@D;=3,,;+==,,4@@G9+CCAECE+30378C,8:5*:)7B*)*)/)*:4<*+.6B887A*5=/(((((/)53)*)1)(/*3/,(,)((/*(0,4.(*.((,()(,1((((-(((()))(,(((,,,(-((((-)00**,((
@M02996:162:000000000-B87FG:1:1101:17697:3012 2:N:0:TAGCGCTC+GTAAGGAG
GACTACACGGGGATCTAATCCTGTTTGCGCCCCACGCTTGCGAGCCGCAACGACAGGTACCGTCCAGCAGGCCGCCTTCGCCACCGGTGTTCTTCCTGATATCTACGCAGTTCACCGCGACAGCAGGAATTCCGCCTGCCCCGCCGGTACGCAAGCCTAACAGGTTCCAAAGCAGTTCAGGGGTTAAGCCCCTACATATCACGTCAGACGTGCCATGCCGTCGACGCTCCCGTGACACGCAGTAAATCCGGATAACGCGTGCACCCAACGAAGAACGGCGGCTGCAGGGACGGAGGTAGGG
+
A@@,6=CFC@E+68,,CC,;;C@,,CCF+@8++@CB+,6,4@C:+7+CC:6@,+6@,CE<FGDFGEGGFGGDGCC:,+,9484@@=:4=++,99@F,?F?4+,64<>@=++4,6,:60*0=8+@DFF<>,,,7D>D>F?,;)*3;CA*:4*(6:8<C,<C7=0,01:6+<CA66F+;77ACDE212727CC;)=50)+/)-+((,04>:)1,().147*-*-(-(40-(*,,*(--6,+1(43)8:))*-5:(0.2((,,-1(.2((--4((,((.(((((4(--(,,(,3-..1*1).((
@M02996:162:000000000-B87FG:1:1101:18538:3021 2:N:0:TAGCGCTC+GTAAGGAG
GACTACAAGGGTATCTAATCCTGTTTGCTCCCCACGCTTTCGAGCCTCAACGTCAGTATCTGTCCAGTATGGCGCCTTCGCCTCCGGTGGTCCTCCTAATATCTACGCATTTCACGACGACACTAGGAATGCCCCATACCCCGCCAGTAAGCTAGATGAACAGGTTGCAAAGCAATTCCTGGGGTAAGCCCAGGTATGTCACTTCAAACGTGCGATGCCGTCGACGAGCCCTGTACACCCAGGAAAGCCGGAGAACGCTTGCCACCGAGGGATTACAGGGGCTGCAGGGACGGAGGGAAGG
+
@@-66;EFEFD-;@F<@6B,,;@;6<CEC,;@@C7@+6,,;@FD@@,B<<C@,,@B6E,CCE,CFFFC<,CEFE7:,,9A,8,@@EC8=+6,9,C,,C=,9+9,9C>=B,,9,9,9>85=>=+,@FFAE,,,76=C=DC=D5*66B>8=++*38=B@,@AEC=,6++,2@EAD?C9;CE?>89*5;8>C,@:FF4>*2+26,**:BC6;**5()0)(0;//-(..:(,6*3,5/737.2*,4?17:::*-79(03*--((-*.)0.(-(-(((().),(,1(-(4((.((-())2**((((
@M02996:162:000000000-B87FG:1:1101:13388:3075 2:N:0:TAGCACTC+GTAAGGAG
GACTACAAGGGTATCGAATCCTGTTCGATCCCCGCACTTTCGTGCATGAGCGTCAGTTACGGCCCGGTAAGCTGCCTACGCAACCGGGGTGCTGCGTCATATCGACGCAGTGCACCGCGACACAAGGAAGGCCGCAAACCTCGACCGAAAGCAAGCACTCCAGGATCAAAGGCGAGATGACGGTGAGGGCCACGATTGAAGCACAGAACGAAAAAGCCGGCCGCGCACCCCGAAAAACCAAGAAAAACGGAAAAAGCACGGAAACTGCGGAGGACCGGGGGCTACGGGAACGAGGGAGGCG
+
A<-,8C;,CAC-C,A,:<5,@,;,,<@F<,86,666+6,,58C@,B<5CBC@66@B;6C66F7F+6@6+,:E,?:<,?DB=B=+==@+7+++,5@48+6,93;+9+84=+8,,65:68*0==@@F,<<>,+,63479C>5*)<7D17*)5)5C8C*4=0,606,1)978+>55./=5*)32*****(*,*1-..9((*/6)343(8(3()1-4>BE<))(:(,(,,4-3*,,)--,.(+;2,,8F0(,),.,4723(,,,-1((*))4040(((4((-(-((((((,((((-).***4((-
@M02996:162:000000000-B87FG:1:1101:13382:3097 2:N:0:TAGCACTC+GTAAGGAG
GACTACACGGGGATCTAATCCTGTTCGATCCCCGCACTGTCGTGCATGAGCGGCAGGTACGGCCTGGGCGGCTGCCGACGCAATCGGGGGTCTGCGTCATAGCTATGCATGTCAGCGCGACACAACGAATTCCGCAAACCTCGACCGCAAGCAAGCTCTCCAGGATCAAGGGCGTGATGAGGGTGAGCGGCACGATGTAACCACGGACGTAAAAAGCGGGCTGCGAACCCGGGAAACCAAAAAAAACCGGAAAAGGCGAGGAGCCGAGGAAGAACCGGGGCGGCAGGGAAGGAGGGAGAGG
+
@<-68;CECDD+@,6,6<A,<@C,,<8F,,6,,766+6,,5::@8AA5C=C@+6@++CFCFGEE,9=,:8@F@>:<+8@B+>:+@@C+4++37,C:333,8+@+588,;,,7,5,,4=*;98*4>:<@>,*,6:;CDG=*25=D3:6=5:)6ECC*20+=;04,:)*:<+<7*5):>*.=+***2512-22385C((*16.9<?(>;(()162B<54))(/(2(,(-((1,()432(4+2,((-0(((/,)(-7(*.((--/((/-((,(,.((3(-((,(46;(--(-(-,).***-((-
@M02996:162:000000000-B87FG:1:1101:6374:3104 2:N:0:TGGCGCTC+GTAAGGAG
GACTACTAGGGTATCTAATCCTGTTTGCTCCCCACACTTTCGCGCCTCAGCGGCAGTTGTCGTCCAGACAGCCGCCTTCGCCACTGGGGTTCCTCCTAATATCTACGCATTTCACCGCTACACTGGGAATTCCGCTTCCCTCTCCGAGACTCAAGAATAACAGTTTCAAACGCCGCTCCGGAGGTGAGCCCCGGGATTTCACGACTGACTTGCTATCCCGCCTACGCCCCCTTTGAACCCAGAAAATCCGGGCAACGCCTGCCACCCACGTATTGCCCCGGCGCCGTGCACGGGGTTACG
+
CCCCCG,,<EF-C,EFCFCCFFG,FFF4,;CFE-@C6;CEA@,@@C,@;46@7:@@,CF,6B,DFCF<,66,::7CB?9=,C:?@8E,74@E=C,A,9;;A;D=EFG7++BFB9<FE)0+6,,4,,4?ECE9DD++=+,,6:*=03:+*+;DF,+,,,2,3,:,<?9:C,@:@**409:*C*=*>46C28*8/:).(49??G<;003;1;C83+)+/)2(*-,-(-((-2--28))).@E?2(.)4).7,.-()-*-(((,/()2.3(,((,).))),(((--(,(-3(8A().**2,)(
@M02996:162:000000000-B87FG:1:1101:23347:3119 2:N:0:TAGCGCTC+GTAAGGAG
GACTACAGGGGTATCTAATCCTGTTTGCTCCCCACGCTTTCGAGCCTCAACGTCAGTTACCGTCCAGCAGGCCGCCTTCGCCACCGGTGTTCTTCCTGATATCGACGCATTTCACCGCTACACCAGGAATTCCGCCTGCCCCTCCGGTACTCAAGCCTAACAGGTTCCAAAGCAGGTCAGGGGGTAAGCCCCTACATTTCACGTCAGACGGGCTATGCCGGCTACGCACCCTTTACAACCAGTAAATCCGGAGAACGCTTGCCCCCTACGGAATACCGGGGCAGAGGGCACGGGGAGAGCG
+
BC<ABEFFGGD-@,@<@C@<,;C;;-CE9@C<,E:C7,,,@@FEC:,;@A,@96@C6,CEFF7CCGFFFFG:FCC@,@DF:??FECC4=4,,9,;E,BE?A+@+>@>@>++,,9,,@)3===<@BBDFA,,,7D8D6>=,=)*=CC9+3?+*@>;>@,4@,A9,5*3C=;EA6CF*39:CFGG51:>F34*()2;=4,+/99(/1A;>6)*.()6//;*./6(-,64(-12(*..)646*4:)6@<))2-7:(0(*--(,-1(.*2(4(,--(()))((-,7(3-,30(-(40)1*2341,
@M02996:162:000000000-B87FG:1:1101:6365:3120 2:N:0:TGGCGCTC+GTAAGGAG
GACTACTCGGGTATCTAATCCTGTTTGCTCCCCACACTTTCGCGCCTCAGCGTCAGTTGTCGTCCAGAAAGCCGCCTTCGCCACTGGTGTTCCTCCTAATATCTACGCATTTCACCGCTACACTAGGAATTCCGCTTTCCTCTCCGATACTCAAGAATAACAGTTTCAATCGCAGCTCCGGAGTTGAGCCCCGGTATTTCACGACTGACTTGCTATCCCGCCTACGCGCCCTTTACACCCAGTAAATCCGGGCAACGCTTGCAACCTACGGTTTACCGCGACTGCTGGGCAGGCGTTCGA
+
CCCCCGFFBFDCFFDFE@FDFFEFFGGFFEEF@FEG>EEGFE@FFEFGGGGGCEGGEFGGGGGGEGGFFFG?FFGCCFDGGCGGGGGFFCFFFEEFGGGGGFFGGGDB86?FDEFGE=58CCFGGFGGGGDA=D=CDGGGGF?+=CAF5CD<@CDFGGDFGC:C@E9FG,@D?BGD?GCB@8@E:CEGEEFADF@9)@+:8>5((/5>B48*98*+(;C(762;@199>>06<8><<DFG::4A064:96524@?*----4D)67:7(((-(--,.)-(41((-(...(,4())1*2(-,
@M02996:162:000000000-B87FG:1:1101:8167:3124 2:N:0:TAGCGCTC+GTAAGGAG
GACTACTAGGGTATCTAATCCTGTTTGCTCCCGGAACTTTGGAACCTCGGCGTAAGCAACCGCTGGGTACCTGGCGTTGGCCATTGGATTTCTTCCGAGTATCTCAGGGTTCAACCCCACACCAAGGAATTCTGATTGCCCCTCAGGACCCCTAGTATTGCAGTTCCAAAGGCAATCCGGAAGTAAGGCCCGGGGATTCAACCCAAGGCTTGAAAAACGCCTACATGGCCCTTACGGCCAATAAATTCCAACAAACGCCTCAACCTACCGTGTACCGCGGGTGCCGGGCCCGTATTAAGCG
+
CCCCCGGGGGGFFGFGECFGGFFFGGGGFCEF:+8+@,6,,,;,C,,,,,,+6+,;,C,6,++4+@C6C,C,,,B+B++4C,,A,@6,,C<;@,C,,,+,,24,,,4,,9B,4,CFE)*6++BE,E7E,9=>,,,?=,@@A5*++,0,*+*0+++9,,,,6,5C,+67+9,*,;+A*=5@+>9E,C*+:FG5AA*)::**/,)/65(((/*((10;-8)(2((/()1(/?6<G)(((.4*4(.3*-)-*)1,8@(*((-((0.4*,((((-,4(-6:(((((-,,(--3((.08*++)-)(
@M02996:162:000000000-B87FG:1:1101:11956:3134 2:N:0:TAGCGCTC+GTAAGGAG
GACTACTGGGGGATCTAATCCTGTTTGATCCCCACGCTTTCGTGCCTGAGCGGCAGGTGCGAGCTCGTGACCTGACGTCGCGATCGGTGGGCTGTGACATATCTAAGCATGTCACCGCGACACATCACATTCCGGCCACGTCTAGCGCACTCTAGTCCGGCAGGATCAAAGGCACGATTGGAGGTGAGCCCCAACTAGTCACCCCTGACTTACCGAGCCGCCGGCGCACCCGATAAACCAAAGAAAACCGGATAAAGACCGGAGCCCCCGAAATAACGCGGATGCGGGGACGGGGGGAGCG
+
A@-8@CCCCFD+@,<;@<5;F@C;,<CF6,<6,C+@6,,:58C@BB,;;?C@+6@C+CFFGGGG@EB@=CDFFEBA,8A++>>7D?C4?+++9?4AA@=,9+,+>EEA4,57,655=>*6=>+@,@=3>,,;C=EGGGG:083C2@:C5>*),7:3@BEDEG5*=1;:CFGA;6CE4//:8:?**17</=*3>;53(,+171736)42:*2..9(7(.)-*-(-,4,7(*43)(,-440*4:(4:8((1459-79*.-(,-)-(1(,-3-(((()).,((-(,-(,-,-7(4))*2*((((
@M02996:162:000000000-B87FG:1:1101:7566:3135 2:N:0:TAGCGCTC+GTAAGGAG
GACTACAAGGGTATCTAATCCTGTTTGCTCCCCACACTTTCGCGCCTCAGCGTCAGTTGTCGTCCAGAAAGCCGCCTTCGCCACTGGTGTTCCTCCTAATATCTACGCATTTCACCGCTACACTAGGAATTCCGCTTTCCTCTCCGATACTCAAGACTAACAGTTTCAATCGCAGCTCCGGAGTTGAGCCCCGGAATTTCACGACTGACTTGCTATCCCGCCTACGCGCCCGTTACCCCCAGTAAATCCGGGAAACGCCTGCCCCATACGTCTTACCGCCGCTGCTGGCCCAGGGTTCAC
+
CBCCCEEGGGGFE8FGE9EAEGGGGGGGGDFFFFGGCEFEFGFFGGEGGFGGFEFGFG<,;BFGCGG9EEC,@CFEFCFGGCFDFFCCEFFF,EFDG,AF9DAFGFFGGDEGGGGGG>A6CBF,8FGE9FGDFD@0?4=D?DFDGG=+9CFDFFGG,=,@DGDC=EFF?67<FEG+6?):CECCCCEFEFG=EB*))7=7A:B)5?@@BFDBC+815A*026;(616(.:2(2311).;C(,()1.-6238(-)(2-,(.-1,,1((.(.)(,--6(-((((1((.,2(3:()0120(.)
@M02996:162:000000000-B87FG:1:1101:11803:3137 2:N:0:TAGCGCTC+GTAAGGAG
GACTACACGGGGATCTAATCCTGTTTGCTCCCCACGCTTTCGTACCTCAGTGTCAGTTACAGTCCAGAAAGTCGCCTTCGCCACCGGTGGTCCGCCTAAGATCTACGCAGTTCACCGCGACACTAGGAATGCCACTTTCCCCTCCTGCACTCAAGGCTGGCAGGTCGAAAGGCTTACCGGAGGTGAGCCCCGGGCTTGCACCGCACGCTTACCAAACCACCCACGGACGCTGAAGGCCCAATAAAGCGGGAAAACGGTGGACACCCACGAAGTGACGGGGCGGCGGGGACGAAGAAAGCAG
+
@@@6@CEGEDD+7,@,66;,C<C;,-;E6,,,B@@@+6,,C@CE,@,B<A,C,,6C6CFFFGFGGCDFCFG9FC@:6=D?BB4@D@C8>+,,@+6=BCE,A+=,9C>8>++9,99:=>*6=>+,@ECB=,,,7=A=?,=9DD*=C8:6:D+0D8?,@1@>C?=+5;CCCEGF,*0@FGAD>C7*>554:>E5B>9-(*)77:(,68:6,):);FEFD37::(4:2(-,,1,()5),.4+12(.5*).()-0(4.()((((-0).*(-(((,(().66((,(((((-,(-2-(.0*+05((.
@M02996:162:000000000-B87FG:1:1101:8154:3140 2:N:0:TAGCGCTC+GTAAGGAG
GACTACTAGGGTATCTAATCCTGTTTGCTCCCCGCACCTTCGCACCTCAGCGTCAGTCATCTGCTGGTAACCTGCCTTCGCCATTGGTATTCTTCCTGATATCTACAGATTTCACCCCTACACCAGGAATTCTGATTGCCCCTCAGTGACTCTAGTTATGCAGTTCTCAACGCAATTCCGGAGTTAAGCCCCGGGATTTCACACCAAGCTTGCAAAACCGCCTACATGCCCTTTACGCCCAATAATTCCGAACAACGCCTGCAACTTACGGTTTACCGGGGCTGCTGGCACGTAATTGAC
+
CCCCCGGGGGGFFDFGFFGFGGEFGGFGGCFFGGGGGGGGGGGGGEFGGFGGDGGGGGGGGGGGGGGGGGGGGGGGGGGGGGGGGDFFGFFEDEGGGGGGGFGGGGDFFGCGFGGGG8??DFFFGGGDDFGGGGGDGEEEF5DGGEEFFG7DGGG@FGGGGGDCEF+EFEFBEFG8FFEFEEGGGGFGFG6=BFGF=FFCFGFFFFFBBA>CFF?BBFC9=:5(0(09><>3;B>=@=FGF@D;;)/<@;>@>F3;.,((/*(.9(4)4:(.(3,<4:((--,483)80(4(.72*<)).
@M02996:162:000000000-B87FG:1:1101:13764:3175 2:N:0:TAGCGCTC+GTAAGGAG
GACTACTGGGGTATCTAATCCTGTTCGATCCCCGCACTTTCGTGCATGAGCGGCAGGATCGGCTTGGTCAGCTGCCGACGCAATCGGAGGTCTGCGCCATATCGATGCAGTTCACCGCTACACGGCGAATGCCGCCAACCGCAACCGAAATCAAGCGTGCCAGGATCAACGGGGGGATGAGGGGGAGGCTCACGATGTAAGCGCAGACGAAACATGCGGCCCGCGAAACCGGAAAACCCAAGAAATCCGGATAACGACGGGAACCGCGGGAGTACCGAGGAGGCGGGCAAGGAGGGAGGCG
+
@@-86CC@CDD+@,@,665<@<C,,C@E,6,,6@@B++,,5@;@B@5@@BCC+6@++B,CFGG,6@C::@FFFE,?+@@C+>=,D@CF@++,9,9=>C=+=+,+9,9+>,,4,8,,650=C9,@EEDC=+,,3@>DDGF8*8@?@DAF?D**?:=:E5CE@:5*:)0=9*=5*0>E<*-)28**:/2)(2*,00>((*1.)+-3(8;:()9317)?>)5(*(-(-(((-*-()-(3.(+;(((4;))(/-0(-9)*4((-,*((1(,(((--(.).,((-((-((-2(,((-).2/*(((4
@M02996:162:000000000-B87FG:1:1101:13760:3193 2:N:0:TAGCGCTC+GTAAGGAG
GACTACTGGGGTATCTAATCCTGTGCGATCCCCGCACTGTCGTGCATGAGCGGCAGTAGCGGCTTGGGCAGCTGCCTACGCAATCGGAGGGCTTCGCCATAGCTAGGCAGGTGAGCGCTACACGGCGAATTGCGACAACCTCAAACGAAAGCAAGCGGGCCAGGAACAACGGCGGGAGGAGGGGGAGGCGCACAAATGAACCGCAGAACGAAAAAGCGGGCAGGGGCAGCAGAAAAAACAAAAAAGACGGGAAGAGGAGGGCAAGCGCGGGAAACCGCGGGGGCGGGGACGGAGGGAGCGG
+
A@-,8;;C@CC+8,;,6;5,66;;,=@?,6,6,@+@++,,,9:8,@,56?;@+778,C,CFGG+@@@,:CCF?A8,,94?+8=,9@C@C+++,,9=@:++9*,+9,>,>++8,8,:6)*606,@EGC3>+3,7:+3@E,600;>*@:B0@*-?>0*=*:C7551A)2*9*38*29E7)2./8***)()-2:3))9()+1.)*-2-<9(,)18(.(8:))(13:((((-(*,.*(.(((+*,(,(7(-(*,)(4)(*(.(((*((*--1((,,((((,(,(((((,,4(3,-,).2:8(((-
@M02996:162:000000000-B87FG:1:1101:15425:3199 2:N:0:TAGCGCTC+GTAAGGAG
GACTACAGGGGTAGCTAATCCTGTGTGAGACCCATGCTGTCGTGCCTGAGCGGCAGAAGATCTCTGGACAGCTGCCTTCGCAATCGGGGGGCTGTGACAGATCTAAGCAGTTGAGCGCTACACAGCACAGGCCGCCAGCCTCGACATCGCGCAAGGGGACCAGGATCAAGGGCAGGGTGCAGGTGGAGCAGGAAAAGATCACCGCGGACGTAAGCAGCCGCCGGGGCACCCGGTAAACCGAAGAAAGCCGGAGAACGCTCGGGGCCGCCGGAAGACCGGGGATGCTGGCACGGGGGAAGCG
+
@@-,6;@DDDC-8,6,66;,,,;,,-;E,;6,,;,;,6,,,9688,,;6?CB+6:BCFGG,C6A@CCF<@FFA=,4,,,A6@:8D=:+=+++5@35@@336+,+5@@,5,,3,7,84)*339,>,><,6,,*;:*?D**3*(8D<E(<=D)(=/7AEGGD5C.2:)0:7+<5;5C*)*(.<+2*+/-/,C0-8>FB(**),*,4()4-4)*-4)5*(.1-1-(2(-,3(*-4)(4,5-,*-1(3??:(*(.4-7.2-((((1(-)(((-(--(,.(,(((,-,-(-..(.)-.)12*--,(
@M02996:162:000000000-B87FG:1:1101:16255:3218 2:N:0:TAGCGCTC+GTAAGGAG
GACTACTGGGGGATCTAATCCTGTTCGATCCCCGCACTTTCGTGCATGAGCGGCAGTTACGGCCTGGTCGGCTGCCGACGCAATCGGGGGTCTTCGTCAGATCTATGCAGGTCACCGCGACACAACGAATGCCGCAAACCTCGACCGCAATCAAGCACTCCAGGATCAAAGGCGTGAGGACGGTGAGCGGCACGATGGAACGACGGAGTGAAAAAGCGGCCGGAGAACCCAGTAAACCGAAAAAAACGGGATAAAGCGCGGATCCGCCGGAGTACCGAGGAGTGAGGGACGGGGGAGACAG
+
A@-@@C6<ADD+@,@,;6,;<C;6,<@E6,,,,78@+6,,<8;@B@;@<BCB+@@7:CFDGGGE7@@:66@FFC=B+46>+>=+@=@+=+++3,8=886+8+3+6583>,,6,6,38=*;735@FEC>:,,,>==DGG58*7?D4::C)8))?9=7*2+0<<4,=)*=7+>5*.1=>*4F*85*/1,*,2/4)5<(4*7<3*4;(<?(()26<?B><))-:(3(-,.).*(,*.5452*2,((4>(-(*,.(,/-*)(-,37((*,((((,,-.)---(-(-.().,(((-,))2**(((.
@M02996:162:000000000-B87FG:1:1101:8110:3279 2:N:0:TAGCGCTC+GTAAGGAG
GACTACAAGGGTATCTAATCCTGTTTGCTACCCGCACTTTCGAGCATGAGCGTCGATAAGTCCCCAGCAAGCTGCCTTCGCCATCGGTGTTCTTCCTGATCTCTACGCATTCCACCGCTACACCAGGAATTCCGCTTGCCCCTGAACTATCCAAGAAATGCAGTCCGGTCTGCAGGTCCGGGGTTGGGCCCCGGTATTGTACAGACCGCTTGCACTTCCGCCTGCGCCCCCTTTACGCCCAGTGATTCCGAACAACGCTTGCACCCTTCGTATTACCGCGGCTGGTGGCACGAAGTTTGC
+
CCCCCGGGGGGEECFGFCFFFFDFFGEFGGFGGGGGGGFGDEGGGGGGGGGGGGGGDGGGGGGGGGGGGGGGGGGGFGGGGEGGGGGFE?FAFCEFFGEGCFAFGFGGGDCDFFGGG>BCDGGGGGGGGGGGFGGDGGGGGDFGGGEF:=5:E@FFGGDFCGE31DGECCEF8FFGFG@BGGGGGCBGBACBEFCBBCF45BE?=?B@FAC;8A@8=6;:26(27>@(.?99F7<9?0:83:></<2:055:158C-----*5)9:(((,.(.4)..8,,,((-(4:8((.175**3)..
@M02996:162:000000000-B87FG:1:1101:9504:3303 2:N:0:TAGCGCTC+GTAAGGAG
GACTACAAGGGGAGCTAATCCCGGTCGCTCCCCCGGCCTTCGTACCTCAGCGTCAGTGAATGTCCAGGAACCCGCCTTCGCCACGAGGGTTCTTCATGAGATCTACGCATGTCACGGCTACACCAAGAAGTCCGGTTCCCCCACCAGCACGCAAGCCAGACAGGATCAAGCGCACGCCAGAGGGTGAGCCCCGGCCGGTAACGCACGACGTAGACGGCAGCCTAGGGACCCGGTACGCCCAGAGAATCCGGAAAACGCATGAGACCAGTGGATGACCGCGGCTGCAGGGACGAGGGGAGGG
+
@@<,6C8FFFD+@++;6;5;,CF+8@@@:,69,+6@+8,,,9;9:6,E@=C@,6@B,6CC,C6?FCEC@E<,BC+@,,@A44=F>8>++4,49,9,95A,9+@+9C>@>++,,88+6=*==9A@D<BDF,,3E+8CC>,@?@*=9@8,30*1+396@F54@C=*;*;9*62/*//*):5?,8?**//7;=*6).:((*)-4+:0(04:B)/-,7)783C,2.,.(.(.(*-()(--(-**-3((.())2-)--..0,-((-2..2((()..,)...23(,,(---(.1(28,))12*(,((
@M02996:162:000000000-B87FG:1:1101:14730:3344 2:N:0:TAGCGCTC+GTAAGGAG
GACTACCAGGGTATCTAATCCTGTTCGATCCCCGCACTTTCGTGCATGAGCGGCAGTATCGGCTTGGTCAGCTGCCTACGCAATCGGAGGGCTTCGCCATATATATGCAGGTCACCGCTACACGGCGAAATCCGCCAACCTCAACCGAAAGCAAGCGTGCCAGGAACAACGGGGGGAAGAGGGTGAGCCGCACGAAGGAAGCGCGGACCAAACAGGCCGCCGGCGCAACGCGTAAAACCAATAAAACCGGATAACGAGAGGATACGCCGGAGAACCGCGGATGCGGGGACGGAGGGAGCGG
+
@@<,8CEFFDD6C,@<;<;,C<@=,C@E,,,,:76@:+,,C@C@@6;<@A@@+6666C,CFGG=+@@:,CFGDDB<,99@+?>8@=@B=++,9,9>CCC+9+,6454,9,,9,9,96:*06=,@C7=66+3,@=8DGE6++0;=:D>F9C*3D>0@@@:C7C5****436?/*/:=)*-78>:*2/2*(*1-0)9((*78(*4((<9(()142@(<(.70:(721,4(4*(()--().+1,).48))(),0((1)/(((-4*(-2-(((((,(.)(-((,((-3(-((((,-).***-((-
@M02996:162:000000000-B87FG:1:1101:13738:3346 2:N:0:TAGCGCTC+GTAAGGAG
GACTACAAGGGAATCGAATCCTGTGTGCTCCCCACACTTTCGCGCCTCAGCGGCAGGTGTCGTCCAGAAAGCCGCCTTCGCCACTGGTGGGCCTCCTAATATCTACGCATGTCACCGCTACACTAGGAATTCCGCTTGCCTCTCCGATACGCAAGAATAACAGGATCAATCGCAGCGCCGGAGTGGAGCCCCGGAATGTCACGACGGACTGGATAACCAGCCGACGAGCCCGGTAAACCCAGGAAATCCGGAAAACGCGTGCCACCGAGGGGATACCGGGGATGCGGGCACGGAGGGAGGG
+
AC@@8CCEEFD9D<@,;<,,C<C6,-;,,6,,6;@BC,,,58B@++,,;?C@+8@C+CE:@F<FG:CCCAFGGG::,,=A6,4@==A,:,+,9+@9AED,@+9+9<>+6++9,95,>>*6=44,6AAE?,,,4=366++@+5*+=@)+3+0)@8>FF,EC@C8,,3*;9,,9*3;1*;-:51:*,*06(/=8B>)3(,+)1131;)(-4)*((*.*,)*./,-((3(-(*.()((-)),*-.(8>3-)*-)-(.4*--((-*,-*4,((-(((-,.),(,,(--.(-1(-(-))22*4(((
@M02996:162:000000000-B87FG:1:1101:8592:3356 2:N:0:TAGCGCTC+GTAAGGAG
GACTACTGGGGTATCTAATCCTGTTTGCTCCCCACACTTTCGCGCATCAGCGGCAGTTGTCGTCCAGAAAGCCGCCTTCGCCACTGGTGTTCCTCCTAATATCTACGCATTTCACCGCTACACGAGGAATGCCGCTAGCCGCGCCGAGACGCAAGAATAACAGTTTCAATCGCAGCTCCGGAGTTGAGCCCCGGGATTTCACGACTGACTTGCTATCCCGCCTACGCGCCCTTTACACCCAGTAAATCCGGACAACGCTTGCCACCTACGTATTACCGCGGCTGCTGGCCAGTAGTTAGC
+
CCCCCGFFFGGFFGGGFDGGGGGGGGGGGCFFFFGGGGGGGG7@@+,86?;@+6@CFGGGGGFGGGGAEFGGGGGGEEGFGFEGFFFFF=FFGGFFGFGGFFCFGGGGEGFGFG9?>>9==9,+@FCC:,,,@==6++,,+0*=6BA+03*184CDFF7EGG@@B9FFF2>AGDC?FGEFC>E=GD?F3*=;BD),2CFCCF??@),4>FF>A64/5794:94:04>;BGF0CF2A))2:1<?F64)697026@<*--((-149C:(((,.....--,,,29;21.).,(((0*330664
@M02996:162:000000000-B87FG:1:1101:9386:3356 2:N:0:TAGCGCTC+GTAAGGAG
GACTACCCGGGGATCTAATCCTGTTTGAGCCCCACGCTTTCGTGCCTCAGCGTCAATCGCTGCTTGGTGAGATGCCTTCGCAATCGGGGGTCTGAGTAATATCTATGCATGTCACCGCTACACTACGCATTCCAGCCACGGCAAAAGCACTCAAGCCTGACAGGATCAAAGGCAGGTCCAGGGGTGAGCACGGGGAGGTCACCCCGGACGTAACAGACAGCCTACGCACCCGGTAAACCCAAGAAATCCGGAAAACGCGAGAAGCCTCCGAATGACCGCGGCTGCAGGCACGGAGGAAGAG
+
@@68@6CF@CC+@,B,;65,C<C,,6;A,,;,:;:@76,,,8C@B<,B@?CB,8@,,9CF,B+,6,8:C@EBFD@B,9=?B6@4@=C+4++8@A;A95?,9+@+459AC,,9,6<,6=*0=9,,3D+86++,83,6DFD8>>FG+4:,3+*),4;>C,4@@E8*:*;4?EG9=6C*3*1;:?C**15660<2:)7((*0(/+),4)69B3*4()-9()2.2,(..3;<9*(()4-4<9,*,-((82.)*-)((0,*-,,(-)-,*(,(.-(-((..,,(-1(---(.2,41,5)1/*.,2,
@M02996:162:000000000-B87FG:1:1101:9528:3377 2:N:0:TAGCGCTC+GTAAGGAG
GACTACAAGGGGATCTAATCCTGTGTGCTCCCCCGACTGTCGCGCCTCAGCGTCAGGACTGTTCAAGGAATCCGCCTTCGCCGCCGGTGTGCTATAGGAGATCAACGCATGTCACCGCTACACCCGAGAGTCCGATTCCCTCGCCCAGACGCGAGGCCTGGAGGTTCAAGCGCACTTTCCGGGTTGAGCCCGGAGAAGGCACACGGGACACGCAAGACCGCCTACGCGCGCGGTACGCGCAGAAAAACCGAACAACGACCGGGGGCGCGGGGATACCGCGGGTGACAGGACAGGGGGAGGG
+
@@A,@C@EFFD+@@B,;<@9@EC,,-;A,6;,,C@B+++65CF@@+,:@?@@,6@C,CF8F66EEFDFCD,CFE7F,6E?86+@C=:7=++,><=?AAA,9*=2=9>@=++9,65,>)36@9:@>+@:>+,,7=>+0@,,28*==E>F*?*)BB9*=A64145*42:4@?AA*6C*;>)9BC72*1563*83>BG;(0)(,*.8()427:*2259<2)2-*(,-(-,70*--)--,--**(-(.01(,*-07;)4*-(-((1(-)(-((-((((.).2(-(0(,,)).(.(.))/**((((
@M02996:162:000000000-B87FG:1:1101:12094:3412 2:N:0:TAGCGCTC+GTAAGGAG
GACTACTCGGGGAGCTAATCCTGTGTGCTCCCCACACTGTCGTGGCTCAGCGGCAGGAATCGTCCAGTAACCCGCCTTCGCCACCGGGGTTCCTCCCGAGAGCGACGCAGGTCACCGCTACACCGGGAAGGCCAGTTACCTCTCCGACCCTCAAGAACTACAGGTTCAGACGAAGGCTAGGAGTGGAGCCCAAAGTTGTCACATCGGACTGGCAATCCCGCCGACAAACCCGTTACACCCAGTAAAGCCGGAAAAGGAGCGCCACCAACGAATGACCGGGGCTGCTGAAACGGAGGAAGCG
+
@@-68;CFCDD+@+6,6;;,C6C,,<C=,669,C7@:,,,5::868,B6=<B++7C+BF8FFFGEDFCDFFGGEF:,?,9B84CD@=4=++,@,CAFBC+6*++6@>@>++6,>,,6>*66=:DEGDCC++,4:D;2ED@+*03;C>>:?*/>2;FGG7<CC6,4200:?:;*8CEF*;)*8;*+//8/:*/));)),3).37-5.4?F)*,(74)..*-/-(---((.*4(14--6),*,2(68<-)2-..(04*,,((-)(4/:((4-(-((..,-(-,4(-().))..-))2**.342
@M02996:162:000000000-B87FG:1:1101:25593:3419 2:N:0:TAGCGCTC+GTAAGGAG
GACTACTGGGGTATCTAATCCTGTTTGATACCCGCACTTTCGAGCTTCAGCGTCAGACGTACCCCAGTGGACTGCCTTCGCAATCGGAGTTCTTTAGGATATCTAAGCATTTCACCGCTACACCCTAAATTCCATCCACCTCTAGTACTCTCAAGACAACCAGTATCAACGGCAAGGCATGGTTGAGCCACACTATTTAACCGCTGACTTAATCGCCCCCCTACGCTCCCTTTACACCCAATCAATCCGGATAACCCTCGCATCCTCCGTATTACCGCGGCTGCTCGGCCGGAGTTACCC
+
CCCCCGGGGFGGGGGGGGGGGGGGGGGGGGCEFGGGGGGGGEGGGGGGF<FGGGGGGGGGGGGGGGGGGGGGGDGGGGGGGEFGGGEFFGFFGFGGGGGGG?FGGFGGGGGGGGGGD>AGCEGGGGGGG@EGGGGGGGGGGFFGGECEFGFBFG?GGGGGGGFFCFGGGGGFGEGGFG<DFGG7+C5D=,@55*CCFGF@EG=5)9::69+6:A2AFE2/*//5-616(8330;)7=3**63(6A368C9>(244*.(--49(-2250(((.4:64(,(-23((,)(((((-.)2;+--.
@M02996:162:000000000-B87FG:1:1101:11566:3427 2:N:0:TAGCGCTC+GTAAGGAG
GACTACCCGGGTATCTAATCCTGTTCGATACCCGCACCTTCGAGCGTCAGCGTCAGGGACACTCCGGCAAGCTGCCTTCGCAATCGGGGTTCTGCGTGAGATCTAAGCAGTTCAACGCTACACCACAAATGCCGCCTGCCTCGCGTGTACGCAAGTAAGCCAGGTCGCGCTGCAATCCGCGGGGGGAGCCCGCGCATGTCACAACACGCGTGACATACAGCCGACGACCCCGGTAAACCAAAGAAATCCGGAGAACACCAGGACCGCCAGAAAAACCGGGGCTGCTGGCACGGAAGGAGAG
+
A@-88C6C@@C+@,6,;<5<6<C6,<BF,C6;;67:+@,,,:CA7+4B@CEB,,8@,:C<FC@FF@CBC@FGFE,A,,DA:B@@E@@ED++4@,968:?+919+9FEED,,9,9,<6>*=?9,6D<FFF,,,@=@C8D88+8@+=88+3?*)@89,7,@@E>8*,0997*42:6D,8*6:BCE**/(1,:C-7576(**..+6)(8:2()1,47</6*9.32(--33(,*4;)(-4.)0*-.(45())*-)2(04*.(,,(/--*((((-(.)(,((-((12((-,.(-.2-.)/*/41((
@M02996:162:000000000-B87FG:1:1101:13682:3431 2:N:0:TAGCGCTC+GTAAGGAG
GACTACCGGGGGATCTAATCCTGTTTGATCCCCGCACTTTCGTGCCTCAGCGGCAATCGCGGCTTCGTGAGATGCCGTCGCAATCGGTGGTCTGTGTAAGATCGATGCATTTCACCGCTACACTACACAGTCCTCCCACGACAACCGAATGCCAGGACGACAGGATCAACGGCAAGTTCCAAGTGAAGCGTGGACATGTCACCGCTGACGTACCATAACGCCGACGCACCCGGTAAACCCAAGAAATCCGGATAACGAGTGCAGCCACCGGATGACCGAGGCAGATGGCGCGGAGGGAGAG
+
@@-68CC@CDD+7,6,;<5,C6C6,6CA,,,,9@+@+6,,589@BB,B<BCC++@@,CFDFGG+7C>:CCFGAE9<++@>+@:+@@C+8++,7A6?9?=,?99+6:@+>,,,,6,,8:*6==,7@=B,8,,,67@CDG6:@5BD9C>>3**/?;>*=CEC855*=)98C,=5*8DF+368C+2+,391):*/07*5)+0.)+.40)-,4)*-(06*5**-*4-339147*(7),--5),*31((72).*-.(,0.*,(((-*.)*(((.,((((.),((,-(-,().4(((-5)/2/42(,
@M02996:162:000000000-B87FG:1:1101:13659:3433 2:N:0:TAGCGCTC+GTAAGGAG
GACTACCGGGGTATCGAATCCTGTTTGATGCCCGCACTGTAGTGCCTGAGCGGCAAACGAGGCCTGGTGAGATGCCTTCGCAATCGGAGTGCTGTGTAATATCTATGCAGTTGACAGCTACACGACAAAGACCGCCCACGACAACCGAATTCCAGGACGACAGGATCAACGGCAAGGTCCAGGGGAAGGGAGGACAGGTCACCGCGGACTGAACACACCGCCGACGCAACCGGGAAACCAGAGGAAGACGGAAAAAGAGAGCAGCCACAGAAAGAACGCGGAGGAGGGGACGGGAGGAGGG
+
A@-666C@CCD+@,<,66,6C@;;6-;A,,,,;-++++,<,<<;,,,,;?;@+6@:,,86@FG,:,9,9?FDC?,,,,99,868@=@,7,,,99,4,<=,9+,69<9,4,,9,9,,9:*6==,@EE:+A,,64@>D6+33=85?8+:@:+**38;,44@@7C8*=*9;9?19*3?E)*0*2,4**/(1(2/,2)1((*2)/+7330331)*.)9-)(.*-*,(-(4(--*(-)((-,(,*(..(0.:(*,.:(),/-(((,1.(*.(.,.(.).,(.-(,-(,,(((,((-,0)*2*(((,
@M02996:162:000000000-B87FG:1:1101:8395:3439 2:N:0:TAGCGCTC+GTAAGGAG
GACTACCGGGGTATCTAATCCTGTTTGCTCCCCACGCTTTCGTGTATCAGCGTCAGTTGTCGTCCAGTAATCCGCCTTCGCCACTGGTGTTCCTCCCAATCTCTGCGCATTTCACCGCTACACTGGGAATTCCGATTACCCCACCGACTCTCAAGAAAAACAGTTTCAAATGCAGCTCAGGAGTTGAGCTCCTGCCTTTCACATCTGACTTGCCATGCCGTCTACACTCCCTTTACACCCAGTAACTCCGGATAACGCTTGCCCCCTACGTATTACCGCGGGTGCTGGGACGTAGTTCGC
+
CCCCCEGEEGDFGGGGCCE@<FEEEGGGG<CFFDFEC@78<@EC;BCFGEFEF:CFFEGGGGGGGGGGGDFFGGGDEGFFFFFGGGGFFC:AEEE=FEFFFF8DCFE>EGFCFGGGE=?DCFEFGGGGCD?FGGGGGGG9DDBGGGF@5C5DFGD,@EFGGGD@C?ECC>,BF?CA:C@CDBC7CCEC57@8AAF)*,46ADEA@+:EE>+7;>A@@A4/450-96:6:677?).4<@C58;;E7).)9/2(48>;/./--/.:<B;0:6,,5(6))((-((--,5)4(((-0)2*+)-(
@M02996:162:000000000-B87FG:1:1101:12058:3447 2:N:0:TAGCGCTC+GTAAGGAG
GACTACTCGGGGATCTAATCCTGAGTGCTGCCCACGCGGTCGAGCCTCAGCGTCAGGAATCGTCCAGTAAGCCGCCTTCGCCACCGGGGGGCTTCCTAAGATCTACGCAGGTCACCGCGACAATAGGAATGGCGCTGACCCCTCCGACACGCAAGTATGGCAGGGTCAAAAGCAAGTCCGGGGATGAGCCCCAGGCGGTAACTGCGGACTGGACACACCGCCGAGGGCACCGGTAAACCCAGGAAAGCCGGAGAACGCGAGCCCGAGAAGGAGTACCGCGGCTGCGGGCGCGGAGAGAGCG
+
@@-,6=;E@CC+@,,,66,,;,;,,-;=,,,,,;6@+++++8@@,7,B<=9@6,8C,CF8EE<AF:D<@AFFB>+4,,,A,,6@D==+4+**4,6,>BC,7=,+4?;*1**,,43,46)758*+5FC::7++*38D):*0*2)9*?425>)(:/7+<:C6863/*0*26A?7*9D68*68>CC**14<)2*45511(27(,+)).)49(.*3()))3)1-2((-(-(((*,-),,(.),*,.,-;2((2-.4().*,(-(-1(()-((-((..,,.-,(-(,,-((,,((,-))***(((-
@M02996:162:000000000-B87FG:1:1101:24486:3453 2:N:0:TAGCGCTC+GTAAGGAG
GACTACAGGGGTATCTAATCCTGTTTGATCCCCACACTTTCGTGCCTCAGCGTCAATGACGGATTTGTGAGATGCCTTCGCAATCGGTGTTCTGTGTGATATCTATGCATTTCACCGCTACACCACACATTCCTCCCACAGCATCCGTATTCCAGATTACCAGTTTCAACGGCAGGTCACGCGTTAAGCGCGTGCGTTTCACCGCTGACTTGGCATTCCGCCTACGCACCCTTTAAACCCAATAAATCCGGATAACGCTCGCATCCTACGTATTACCGCGGCTGCTTGCACCGAGTTAGC
+
CCCCCGGGGGGFFGGGGGGGGGGGGGGGGGFFGGGGGGGGGGGGGGFGGGGGGGGGGGGGGGGGGGGGGGGGGGGGGGGGGGGGGGGGGGGGGGGGGGGGGFGGGGGGGGGGGGEGG@DDDFFGGGGGGGGGFGGGGGGGGDFGGFAFDGFFDFFGGGGGGGEEFFDGGF=@EFDEDFDFCGGCFGDGFGGFBFGAACBFEGEA>A@BFFG;EF=FFFC@C<D@8;9,6E;0C3>?)7?C;6:42>?496@BFEAG(---(17(/.7),,.).,)-.(--((4--4-4:>2(0)2;1.))
@M02996:162:000000000-B87FG:1:1101:8402:3459 2:N:0:TAGCGCTC+GTAAGGAG
GACTACCGGGGTATCTAATCCTGTTTGCTCCCCACGCTTTCGTGTATCAGCGTCAGTTGTCGTCCAGTAATCCGCCTTCGCCACTGGTGTTCCTCCCAATCTCTGCGCATTTCACCGCTACACTGGGAATTCCGATTACCCCACCGACTCTCAAGAAAAACAGTTTCAAATGCAGCTCAGGAGTTGAGCTCCTGCATTTCACATCTGACTTGCCATGCCGTCTACACTCCCTTTACACCCAGTAAATCCGGATAACGCTTGCCCCCTACGTATTACAGCCGCTGCTGGCACGTAGTTCAC
+
CCCCCFGEGGGGEGGGFEFFGGGFFGGGGDEFEGGGGGCFFGGFCBFGGGGGEEGGGGGGGGGGGGGGGEEFGEGGGGFFGCGGGGGGGDGAEEFFGGGGGFGGGGGGGGGGGGGGE:@6CEFGGGGFGGGFGGCDGCFED>EGD3:F>CDEEBFGFFGDEG=,7?CECCF;DFGGFGFFFFGCFDFGE,D@FFG87@FECFA66+1:AF7;EFE67A8>46/5415/5?>3;E9C?<??<:4C7??<248;?>>6(.,/-9::C9>?14,))..-.,)(-,4,484(2:210)2*2)).
@M02996:162:000000000-B87FG:1:1101:12059:3465 2:N:0:TAGCGCTC+GTAAGGAG
GACTACTCGGGGATCTAATCCTGTTTGCTCCCCACGCTGTCGAGCCTCAGCGGCAGTAATCGTCCAGTAAGCCGCCTTCGCCACCGGTGTTCTTCCTAATATCTACGCAGTTCACCGCTACACTAGGAAGGCCGCTTACCCCTCCGACAAGCAAGAATGGCAGGTTCAAAAGCAAGTCCGGGGGTGAGCCCCAGGCGGGCACGGCTGACTTGCCACACCGCCTACGCGCCCGATACACCGAGGAAAGCCGGAGAAGGGGGGCCCAAGACGGATGAGCGGGGCGGAAGGCACGGAGGGAGGG
+
@@6,8C=6@CD+@,B,;65,6<@,,<CE9,;<,;@::8,8,:FC@+,,6?C@++6@,:F,CFBFC@E6@6FDFC7>,,@A?,6@E6:47++,9,9C??;,@+,64<>+=++,,9,,8>*6=947@FDFC,+,6=C+66=@DD566E=@9+*)@8?,4,7,:9=51**227<9,9;,4:6@CCD**/,8/*335876(*)--/((,.-.2**..)61..*-*-((.-(-(*--),-(..,*(,(-53(4*-.4(.3*,(((-)-,*(2,44((((()-(((3733((-2(43,))*/*--(,
@M02996:162:000000000-B87FG:1:1101:14057:3512 2:N:0:TAGCGCTC+GTAAGGAG
GACTACCGGGGGATCTAATCCTGTTCGATCCCCACGCTTTCGTGCCTCAGCGTCAATGCAGGCCCGGCCAGCTGCCGTCGCGATCGGGGGTCTGTGGCAGATCGATGCAGGTAACCGCTACAAGCCACATTCCGCCGGCCTCGACCGCATGCAAGGACGCCAGGATCAACGGCACGGCCCCGGGGGAGCCGGCGCCGGGAACCGCGGACTTAACACCCCGCCGGCGAACCCGGTAAAGCAAAGAAAGCCGGAAAAAGCGAGCAGCCGCCGGAAGACCGGGGCAGCGGGCAAGGGGGGGGGG
+
@<66@CC@CCC+@,,,;<A,,C@,,C@E,@:,,C@@+8,,58:@8,,:6?C@,,8@,CFCFGGCECCC7=FFF?=<+,6>7468==@DC+++6A,@F<,+8+6+6,6+3,,8,8,,4:*30;,@D7>,>,,,3:8CCGE**7?G)46*0*2)?2:C;=EC*731A/0:9*;5*05*<3(7517/*/,7(*:43.531*)((*-41)--()*-6*:)-))-1,(-(-(-(*-4)--(6),+,43?5:((*-.-(..*-.-(-)-(*(((--(,(-((,-(((,(--(,2--(,0)/2*(((-
@M02996:162:000000000-B87FG:1:1101:18378:3515 2:N:0:TAGCGCTC+GTAAGGAG
GACTACCAGGGTATCGAATCCTGTGTGCTCCCCCGACTTTCGCGCCTCAGCGTCAGTGCTGTTCAAGGAAGCCGCCTTCGCCTCCGGGGTTCTGCAGGATATCAACGCAGGTCACCGCGACACCCGGCAGGCCGAGTCCCTCTCCCAGACTCGAGCCCTGGAGGTGCAAGCGCACTTTCCGGGTGGGGCCCGGAGAGGTCACACGTGACACGCAAGACAGCCTACGCGCCCGGTACGGCCAGGAAATCCGAACAACGCGCAGGGCCGAGGGAAGAACGCGGGTGCCGGGGAAGGAGAAGGG
+
A@66@CECDDD-@,C,C<,,CC@,,6;@,,;,,@8@@@,,58CC8@,B@BCC,8@B<CF9E66AEEFGFF6EECCE7,E?B8,@D=@+4+74@FGCFFC,9+939:>@=++,,9,,>=*68=8@C+=>>++3BCG+7:9:*8*;CG=F>33)@BC>C>,9:F5*4);CCGC?CD<*8*7AECE/*11561C9DBGF0*).4+67(.4186234BFF?F7.*-(.,8>B9*273,-22(*1(,,4::))*-08278*-((-(/-4*.4((423((.(((,,1(,-,(-((((())*2*.(((
@M02996:162:000000000-B87FG:1:1101:5598:3528 2:N:0:TAGCGCTC+GTAAGGAG
GACTACCGGGGTATCTAATCCTGTTTGATTCCCGCACTTTCGAGCCTCAGCGTCAATCATGCCCCAGAAGGCTGCCTTCGCAATCGGAGTTCTTCGTCATATCTAAGCATTTCACCGCTACACGACGAATTCCACCTTCCTTGTGCACATTCAAGGCCATCAGTATCCGCGGCATGCCAAGGTTGGGCCAGGACATTTCACCTCAGACTTAACAGCCCGCCTACGCTCCCTTTAAACCCAATTAATCCCGATAACGCTCTCATCTTCCGTATTTCCGCCGCTGCTGGCACGGAATTAGCC
+
CCCCCG@FGDGGFDGGCEFGGGGGGGGGG9EFFGGGGGGGGGGGGGGGGGGGGGGGGGGF9FFGGGGCFFGGGFEGGGGGGFC=DFF@FGFGGGFFFGGGGFGGGGGGGGGGGGGGG>BGGGGGGGGGGGGGGGG6=DFGG9<=DFEFD9DEFGFDCDFG?FDFAFFG6FEDCEC6>FC6BFGCA@=;B**)9*30>FFECG*76)7=6B:/8+7;=D<7*(//(182:F(/8)79<@D81()6=54:*-0,4))*(,-(.2).*-6<(4,,4)))-,(40((())5-(4(2)0:<2),.
@M02996:162:000000000-B87FG:1:1101:12078:3561 2:N:0:TAGCGCTC+GTAAGGAG
GACTACCCGGGTATCTAATCCTGTTTGATCCCCACGCTGTCGTGCCTCAGCGTCAATCGCTGTGTCGTGAGATGCCTTCGCAATCGGTGGGCTGAGTAAGAGCGATGCAGTTCACCGCGACACTACGCATTCCTCCCACGGCAACAGTATGCCAGCCTGACAGGATCAAAGGCAATTCCAGGGGTGAGCACGGGGCTGGCACCCCGGACTTACCAGACAGCCGACGCAACCGGTAAACCCAAAAAAGCCGGATAACGCTGGAATCAGCCGAAAGACCGCGGCTGCAGGCACGGGGGGAAGG
+
@@-88CEFCDD7@,@;;@<<C9@,,<;A6<,,6CC@@,,,;:C@B@@F@DEB:@@C,CFG@FB,C@@CBCGGCD,?,,=A@@>4DDD6?++,9?ECCED,A+@+69>4=,5,,4,98=*6==46@F@>=++,>,@DDGF=DBFGDGD,=239@3?DC6EFF?8+@3=CCFGF,9@,3BCEF6:**3/3)AF2A5C@(4)(/537B)6695974)7A@)72*-(-(3(,(*4()((-64,*,-((72,.7-.3(06*-(((,*.)0))).-(-((.(.3--1(---(.2(.(45)/**-(((
@M02996:162:000000000-B87FG:1:1101:5829:3564 2:N:0:TAGCGCTC+GTAAGGCG
GACTACAAGGGTATCTAATCCTGTTTGCTACCCGCACTTTCGAGCCTCAGCGTCAGACGTACCCCAGTGGACTGCCTTCGCAATCGGAGTTCTTTAGGATATCTAAGCATTTCACCGCTACACCCTAAATTCCATCCACCTCTAGTACTCTCACGCCAACCAGTATCAACGGCCAGGCATGGTTGAGCCACTCTATTTCACCGCTGACTTCCTCGCCCGCCTACGCTCCCTTTAAACCCAATAAATCCGGATAACGCTCGCCTCCTCAGTATTACCGCGGCTGCTCGCCCGGAGTTAGCA
+
CCCCCFF<FGGGFGECFA;EF,EFFCF,B<CFEF:+@F<FGG8,,+;FFGGGGGGG;@EFG?@ADGGGGGG<BEGGFGFFGCFED=?,8CFFAF9??<EEGFGGF,@FCE<ACEFFG>5>C=F9@+4?FEFFF,9++,99+:FG+C*CDFFEG,@,@8+=BE8A,=C=FG+?>?CFFG@AFGC9C;):1,@);?8;;E+;=D5>AD2).=+*1=)*/28(4/-:9((41E3AC35.7(8*,84)1956/(.(,+.1---,-)-47(<A3...)..6:9(494-(.)--3(40))/20-:)
@M02996:162:000000000-B87FG:1:1101:5849:3572 2:N:0:TAGCGCTC+GTAAGGAG
GACTACAAGGGTATCTAATCCTGTTTGATACCCGCACTTTCGAGCTTCAGCGTCAGACGTACCCCAGTGGACTGCCTTCGCAATCGGAGTTCTTTAGGATATCTAAGCATTTCACCGCTACACCCTAAATTCCATCCACCTCTAGTACTCTCAAGACAACCAGTATCAACGGCAAGGCATGGTTGAGCCACACTATTTAACCGCTGACTTAATCGCCCGCCTACGCTCCCTTTAAACCCAATAAATCCGGATACCGCTCGCATCCTCCGTATTACCGCGGCTGCTGGCACGGGGTTTGCC
+
CCCCCGFGGGGGGGGGGGGGGGGGGGGGGGFFFEGGGGGGGGGGG@FGGGGGGGGGCEECDFGGGGGGGGGGGFGGGGGGGCGGFGGFFGGGGFFAEFGGGFGGFGGGCFGGGGGGG:9=>EFFEEFFGFGGGG8==DDFFDFCBFEFFGFDCBFF8FGGGGFDFFGGFDCDGFGF?D=?FGEF+C@954D5>FF*;D+*:EBFFABDEFCEEF>FAAC5759B@@9@BG(>6674@;E5/6;3AC?@C(:<;6)*.---49:>F<>BB?(.4669394(--,-),((.4(4))28*(.)
@M02996:162:000000000-B87FG:1:1101:7195:3671 2:N:0:TAGCGCTC+GTAAGGAG
GACTACCCGGGTATCTAATCCCGTTTGCTCCCCTGGCTTTCGCATCTCAGCGTCAGACACAGTCCAGAAAGGCGCCTTCGCCACTGGTGTTCCTCCCAATATCTACGCATTTCACCGCTACACTGGGAATTCCCCTTTCCTCTCCTGCACTCTAGTCATCCAGTATCCAGAGCCATACGGGGTTGAGCCCCGCATTTTCACTCCAGACTTAGAAAACCGCCTACATGCGCTTTACGCCCAATAATTCCGGACAACGCCCGCCACCTACGTATTACCGCGGCTGCTGGCACGTAGTTAGCC
+
CCCCCGFGGGG@EGGGFEFCFECFGGGGGGGGG-DFGGFFFGGG@F@FFFFGGGGGGGGGGGFGGGGGGGGGGEGGGEGGGGGGGFGGGGGGFEGGGGGGGFFGGCGGDGGGFGGGG>>+=@FGGFGFGGFFEDFGGFEFDDFGGFDDFGBDFBDEF8CAEGEDDFGDGDAFFFFCDGDBGEC>:DECBGC=?ECA?G66A:<BE*:@4++:AF82-5564(/0665@6=:DC)9;?9<?1(6=865.2,036)8>-(-(-96?F<?,33445).-49(3((((.).(8<32082<+.65
@M02996:162:000000000-B87FG:1:1101:10479:3705 2:N:0:TAGCGCTC+GTAAGGAG
GACTACTGGGGGATCTAATCCTGTTTGATACCCACACTTTCGAGCCTCAGCGGCAGTCGCACTCCGGACACTTGCCTTCGCGATCGGAGGTCTTCGTCATAGCTAAGCATGTCACCGCTACACAACGAATTCCGGCATCCCGGCGTGCACTCAAGACGCCCAGGATCAACTGCAATTCCACGGTTGAGCCGCAGGAGGTCACAGCGGACGTAAAAGCCCGCCTAAGCGCCCGTAAAACCCAAGAAAGCCGGAGAAAGACCGGAACGGCCGGAGAACGGGGGCTGCTGGGAAGGAAGGAGCG
+
@@-68C6<AEC+8,B,66;,6<C6,6;E@C6,6C,6:,,,,8DA@@,B<<,@++@C,CFCEE:FE@CB+76,9::A,,@?,:>+@==B>+4,9,9=989,4+4=9E>A=,,9,9,58>*===,@E7===8+,@=?CD+,3=)3@74:39C+0D:9F@*1*475*=*3:9,,3,9:11C*=,1:**1026*:7>5D?(*)(/<9E?)6;9)*42>>744*-*4(().(((*,()(-4.)+*-327?<7(*-.4(03*...(-1(-1(((--(,((,.(((((34-(),,(4445)***.,((
@M02996:162:000000000-B87FG:1:1101:25436:3754 2:N:0:TAGCGCTC+GTAAGGAG
GACTACTAGGGTATCTAATCCTGTTTGCTACCCATACTTTCGTGCCTCAGCGTCAGTTAAAGCCCAGTAGGCCGCCTTCGCCACTGGTGTTCCTCCCGATCTCTACGCATTTCACCGCTACACCGGGAATTCTGCTTACCTCTACTTCACTCAAGAAAAACAGTTTCAAGCGCAGGCTATCAGTTGAGCCGATAGTTTTCACGCCTGACTTGCTTCCCCGCCTACGCACCCTTTACACCCAGTAAATCCGGACAACGCTCGCCCCCTACTTTTTACCGCGGCTGCTGGCACGTCTTTAGC
+
CCCCCGG<FGGGGGGGGGGGGGGGGGGGG9CFGF@FGEGGGGFFGGGGGFGGGGGGGFGA<EEGCCEGGCEFAFGGGGGGGGDEDCCFCGEFEGGGCFEGGFG@FGC=EGGGGGGGC8@DCEFGEGGGGFFG,E8+?@DF=:F79CDEEGFF8EG,1@=@@EDC=?2,D6=AEFD>>G5*7EFCEFE6@:*0<*@AEGFFFA4==*75@FGEE4/+.;F@E>>9=5(/6C?@GFEE)7<C6,/6@/977@5(,).>(---(1((1,;08))).544480(4499:)),(3<?0)*/+).6
@M02996:162:000000000-B87FG:1:1101:25421:3764 2:N:0:TAGCGCTC+GTAAGGAG
GACTACTAGGGTATCTAATCCTGTTTGCTACCCATACTTTCGTGCCTCAGCGTCAGTTAAAGCCCAGTAGGCCGCCTTCGCCACTGGTGTTCCTCCCGATCTCTACGCATTTCACCGCTACACCGGGAATTCCGCCTACCTCTACTTCACTCAAGAAAAACAGTTTCAAGCGCAGGCTATCAGTTGAGCCGATAGTTTTCACGCCTGACTTGCTTCCCCGCCTACGCACCCTTTACACCCAGTCAATCCGGACAACGCTCGCTCCCTACGTATTACCGCGGCTGCTGGCACGTCGTTAGC
+
CCCCCGGGGGGGGGGGGGGGGGGGGGGGGDCFFGGGGGGGGGGGGGGGGGGGGGGGGGGGGGGGGGGGGGGGGGGGGGGGGGGGGGFFGGGGGGGGGGFGEDGGGGGGGGGGGGGGG:@CDFGGGGGGGGGGGGGGGGGFGFFGGFFGFGFFGGGG8FGGGGDFAFGGGFCEDFDGFGFAGGFAFGEGFGGBFBDEFGFCEG=DFFFDEFGFFFE6:?C>:2(:@;F@@GF1>EEE?8?=6=6)2).72676;5:D--,-47:?D??FB4.))36<>14,(-,,4,).((560)22:-1<
@M02996:162:000000000-B87FG:1:1101:24851:3771 2:N:0:TAGCGCTC+GTAAGGAG
GACTACAAGGGTATCTAATCCTGTTTGCTACCCACGCTTTCGCGCCTCAGCGTCAGTTATTGTCCAGCTAACCGCCTTCGCCACTGGTGTTCTTCCTAATATCTATGCATTTCACCGCTACTTCACACATTCCGCATGCGGCGGCACCATTCAAGCCCGCCAGTTTCAACGGCAGTTCCGGCGTTGGGCGCCCGGATTTCACCGCTGACTTGGCAAGCCGCCTACGCACCCTTTAAACCCAATAAATCCGGATAACGCTCGCATCCTCCGTATTACCGCGGCTGCTGGCACGTAGTTAGC
+
CCCCCGGGGGGGGGGGGGGGGGGGGGGGGGGEGGGGGGGGGGGGGGGGGFGGGGGGGGGGGGGGGGGGGGGGGGGGGGGGGGGGGGFFFFEGGGGGGGGGGEFFGGGGGGGGGGGGG>@CD8FGGGGGGGFGFGGGGGGGG=>DGGFGFGFFGGFGGGGGGGFFGFGGGGGFG?DGFGFBGGCEFGB:=5C>BEGBFGFFCG=DFDFF??GAFFF=<FG323(8??;(4E?(9:44<7CC?FB7?A>6>;E665<G--((-14().>289:38>6<-(-4((4187?:?222))1*+)..
@M02996:162:000000000-B87FG:1:1101:19967:3782 2:N:0:TAGCGCTC+GTAAGGAG
GACTACCCGGGGATCTAATCCTGTTTGCTCCCCGCACCGTCGCACCTCAGCGGCAGGCATCTGCTGGCAGGCTGCCTTCGCCATTGGGATTCTGCCAGAGATCTACAGATTTCACCCCTACACCGGGAAGTCGGCCTGCCCCGCAGGCACTCGAGGTATGCAGGTCGCAACGCAATTCCGGAGGGAAGCGCCGGGAGGTCACACCAAGCGTGCAAAACCGCCGACAGGCCCGTGACGCCGAAGAATGCAGAAAAACGCACGAAAGCGAAGGGGTACGGGGGCTGATGGGACGGAAAGAGCG
+
@<86@CCF@CD+@,A,6<,66;;6,6;C,6C6,86@+C+,87@B@@,E@=:B++@B+@E6F6EF<CAF@CEFFAB<,,E?88=+,9=,9,,,9,CAFEF,A9,+=C4=>,,,,49,81*608,6+@:=@+,,+@CG8E860>*+0@)@04*)*33**=2<,2:3,;*;/4*8*88*1=>AC>C:*/78/*33::DB(*)..+6415?<3)1-,;A@?5*-*4(--2,:(/(4)(-(-4**-7926.))0.14).4*--((-*-4)((-(---(-,.(,(,(((-().)((.-0.**/(,((
@M02996:162:000000000-B87FG:1:1101:19564:3795 2:N:0:TAGCGCTC+GTAAGGAG
GACTACAAGGGTATCTAATCCTGTTTGCTCCCCACGCTTTCGAGCCTCAACGTCAGTTATCGTCCAGTAAGCCGCCTTCGCCACTGGGGGTCCGCCTAATATCTACGCATGTCACCGCTACACTAGGAATACCACTTACCTCGCCGAAACTCTAGCTTAACAGGTCCAAATGCAGTTCAGGGGTTGAGCCCCCGCAGGTCACATCTGGCTTGCGAGGCCGGCGACGCGCCCGTTACACCCAGAAAAGCCGGAGAACGCGTGAACCAGACGGATTACCGCGGCTGCGGGGACGAAGGGAGCG
+
A@-68C@DFFD-C6E,665,;@@6,-;E,,6C,;@@7,,,58FC@C,B@<;@,,8@;CF,EF8EFCACCAFFGE::,,=A,64@@=@,:+4,@+8FEC=445,399>@=++9,955=>*0==4,@FCC;4,4@E88+@,3+0*==E:+3+4*,3297,7@9;8,5034?C,4,=?,45;BCDD**059);87*9?9(*2)65>*.+143)*.603),8*.2,(-(4(-4*,,),,,45,:23(4::(,2-.4(0,0--,--*-)*,,4,4-(((...-(-((,-,(-3(((-))/**,3((
@M02996:162:000000000-B87FG:1:1101:16504:3795 2:N:0:TAGCGCTC+GTAAGGAG
GACTACCGGGGTATCTAATCCTGTTCGATCCCCGCACTGTCGTGCATGAGCGGCAGTTACGGCCTGGTCAGCTGCCTACGCAATCGGGGTTCTTCGTCATATCTATGCATGTCACCGCTACACGACGAATTCCGCCAACCGCGACCGCAAGCAAGCTCTCCAGGATCAACGGCAGGATGGGGGTGAGCCCCACGATTGTACCGCGGACTGAAAAAGCGGCCGGCGCACCCGGAAAACCCAATAAAACCGGAAAAGGCGCGGAGACACCGTAGAACCGAGGCAGCGGGCACGGAGGGGGCCG
+
@@6,@CECDED+@,@,<6,<<@C;,CCF,6,,,88@+6,,@CC@8@A@@DEC++@+6CFFGGGFE@@9,CFFFD8=,49?8?=8D@@+=++,9,C=AB9,9+4+9<@,94,4,9,,8=*66=,AEGEE=,+,7D?CDE?E+)@DCC:399/)>:>>2<=<,96,=)2:C,A885DEE*5>D>7*4/2*(*83579((**..38;157(-)9<>B:><))31(-42(4(2*(4)--34(+2-(.47))(/,0(-5(*(((-(/((*,(4,(,-(.).-((,(((-(-3,3(21).2**((,-
@M02996:162:000000000-B87FG:1:1101:25639:3800 2:N:0:TAGCGCTC+GTAAGGAG
GACTACAAGGGTATCTAATCCTGTTCGATCCCCGCACTTTCGTGCATGAGCGTCATTTACGGCTTGGTCAGCTGCCTACGCAATCGGAGTTCTTCGCCATATCTATGCATTTCACCGCTACACGGCGAATTCCGCCAACCTCCACCGCAATCAAGCTCTCCAGTATCAATGGCGGGATGGAGTTAAGCTCCACGATTTGACCACTGACTTAAAAAGCCGCCTGCGCACCCTTTAAACCCAATAAATACGGATCACGCCCGTATACTCCGTATTACCGCCGCCGCTGGCCCGTAGTTAGCCG
+
CCCCCGGGGGGGGEGGGGGGFGGGGCF?FF@EFGGGGGGGGGGGGGFGG8FGGGGGGGGGGGGGGGGFGGGGFGGFFFCGG:FFGGE=>BFBFGGGFF=FEFGGF9=DAEGGCFFFE)58=,B@C:F7CGGAEEED>EFG?=*=?==F?+08@DFBCGF9CE8@CFGG7;DFF?DE)/(2?F<62CCGCGGEF5<<@FAEE@;=;FEFEF7CE8;=?FG(71:(47;41?(:644)338*(,.<=<).91>0(8(1(,(-(1()*)).41((..-61(,--((3-22(((-4.51<+-).(
@M02996:162:000000000-B87FG:1:1101:25621:3803 2:N:0:TAGCGCTC+GTAAGGAG
GACTACAAGGGTATCTAATCCTGTTCGATCCCCGCACTTTCGTGCATGAGCGTCATTTACGGCTTGGTCAGCTGCCTACGCAATCGGAGTTCTTCGCCATATCTATGCATTTCACCGCTACACGGCGAATTCCGCCAACCTCAACCGCAATCAAGCTCTCCAGTATCAATGGCGGGATGGAGTTAAGCTCCACGATTTGACCACTGACTTAAAAAGCCGCCTGCGCACCCTTTAAACCCAATCAATCCGGATAACGCCCGGATCCTCCGTGTTACCGCGGCGTCTTGCACTTGTTTAGCC
+
CCCCCFGGFFGGGGGGGGGGGGGGGGGGGGEGGGGGGGGGGGGGGGGGGGGGGGGGGGGGGGGGGGGGGGGFGFGGGGGGGGGGGFGBCBFFFGGFEGGCCFGGGGGGGGGGGFFGG=@CDGGGGGGGFGGGGGGGGGGGD8DGFFFGEGF@8EC@5?7EFEECG?CFCCFFGDGG5D2??BCCCFEGCGG;F>D(:F6ECG;0(07();:7;67=;AD97,-4992(7E3(94497?E5<0(4=)).115<6*.*--,--1(-7)443:(,4).6-,--2(,,--64).../*+2<)),
@M02996:162:000000000-B87FG:1:1101:12380:3817 2:N:0:TAGCGCTC+GTAAGGAG
GACGACTAGGGGAGCGAATCCTGGTTGCTCCACCGAAGTTCGCGGCTCAGCGGCAGGTGCGTACCAGGAAACCGCCTTCGCCGCCGGGGGGCTGCAGGAGAGCAACGGAGAGGAACGCTAGACCCTGCAGGCCGATTCGCCATGCCGCACTGCAGCGAGGCAGGTTCGGACGCACGTTCCGGGGGGGGGCCGGAGAAGGCACAGCCGACACGGCGCGCGGCCGACGCGGGCGGTACGCGGAGGAAAACCGAACAAGGAGAGCAACCGCGGGGATAACAGGGCGGCGGGGACAGAGGGAGGG
+
86-,666@CCD+6+++66+,;<C,6-8,,,,,,;77++,,,8@:+++8C=,@7+76+CFFF,6@FG=FE@,9EC++++,9+8@FGCC4:+**:CECGF**4)30828*1****2,0/1)1)3,<C*2*;+**;:81*2**1(0*2<320))(227+1>CC571*20*25;*0*0C/058F887**/,9(2:2<>D>(2).,*.(.84995),()(04)),*((---(4(*-3<-,-,(**(,43),((1-)--78*,((,-*).*.,466,(((..)))(-2((--,,(4(-.)0**((((
@M02996:162:000000000-B87FG:1:1101:21172:3821 2:N:0:TAGCGCTC+GTAAGGAG
GACTACTCGGGGATCTAATCCCGTGCGCTACCCGGGCTTGCGCACCTCAGCGTCAGGAGATGCCCAGGAAGCCGCCTTCGCCACCGGGGGGCCGCCTGAGATCGACGCAGTTCACCGCTACACCAGGAATTCCACTTCCCCAGACATACCGCAAGTCTGCCAGGATCAGAAGCAAGCCGAGGAGGAGCGGCGGAGTGTCACAGCGGACTAAACAAACCGCCTACGCGCGCGGTACGCCCAGGAAATGGGGGAAACGCGCGGCCCCCACGGAGGACCGAGGCAGCGGGGACGGGGGGAGGCG
+
A@-,@CCFB,@+8,,,665;,C@6,B@C+@7,6+7@:+,+,8@C++,B6=:@,68CDF,ECFEAF<CFFCGEGC:+,,4A4,4@D=:+4+**>*=:*<<,7++*34:18**,,4,8:2)/1:,2AFDC>++++<C7CC+:C,.9*;:C=F)(:8C+3+3<C64*2)977CFF+6D*8/->CD*/1931(**.0;D-4+*6<9)4(79(()288=:@2579*(432-7(4*-,)-31-,*/303::).)*,)(,)(*(((-()43<((-,(-((-4(9-,1,(48(36(-(--)02**4((4
@M02996:162:000000000-B87FG:1:1101:10888:3833 2:N:0:TAGCGCTC+GTAAGGAG
GACTACACGGGTATCTAATCCTGTTTGCGACCCGCACTTTCGAGCATGAGCGTCGATAAGTCCCCAGCAAGCTGCCTTCGCCATCGGGGGGCTTCCTGATCTCTACGCATTCCACCGCTACACCAGGAATTCCGCTTGCCCCTGAACTATCCAAGAAATGCAGGCCGGGCGGCAGGTCCGGGGTGGGGCCCCGGGATGGGACAGACCGCTGGCACGGCCGCCTGCGCACGCGTGACGGCCAGGGATGCCGAACAACGCTTGAACCCCGCGAATGACCGGGGGTGCGGGCACGAAGGTGGGG
+
@@-,8CDFCDD6@,<@C<A@FF@6,<CE+@6+@@6@78,,;@FD@@5<C=<@7@@B,CFF,EFGGFCFCDGFFD8F,,=A:??,@@C+=++*53>FG;D,,+5+5?>7:4*7,63,:9)?9@,=CFDCC,2+2<CD*=*3;=)95CE,0+3(?:>:FF<?CC>,15C5)2*027<EFF4:CCE//105(2838>)((*0(.0-1,7(-4)1((<2),77-/-(,(-3(-*-99(--,(**-,20..,(0-)((.,*-(((-*),*-(4(-(,((.)(((,((---(21,(-4.)2:+(-((
@M02996:162:000000000-B87FG:1:1101:9472:3852 2:N:0:TAGCGCTC+GTAAGGAG
GACTACCCGGGTATCGAATCCTGTTTGATCCCCGCACCGTCGTGCCTCAGCGTCAGGGTCGTGCTCGCCAGCTGCCTTCGCGATCGGTGTGCTGTGTCATCTCTAAGCAGGTCACCGCTACAGGACACATTCCGCCGGCGCCGTTCGCACTCTAGAGAAGCAGGATCAATGGCAGCCTCCGAGGGGAGCTAGGATAGGTCACCACTGACTTACGCATCAGCCTACGCACCCGTTAAACACAAAAAAGCGGGAAAAAGCGCGGAGCCGCCGAAGGACAGCGGGAGCAGGCACGGGGGAAGAG
+
@@6@8CC<@CC+@,=,66,8,CC,,<CE6,<,687@@C+6,78@@<,B@?CB6,@B,C,CF@FGCE@F==FFE=A,,4@?8>C+@=@4=4+,9?C=C5;4,+=+9B@:=4+444,:>8*069:DFGDD=,,3@=>CDGC:=:?3*4:*3;*),2=D,BCFCC>*=);8C,>6,6?:8*(;*32**/3<(*>7AA+7(,0),+55?98AB**.458B()*.3.(.(42?(*,4*(,39),*.4((76-3),.-(0,*-.,--)--/--(--(,,(.3(-.,,((--(.1-(.-.)/**43((
@M02996:162:000000000-B87FG:1:1101:9482:3870 2:N:0:TAGCGCTC+GTAAGGAG
GACTACCCGGGTATCGAATCCTGAGTGATCCCCGCACCATCGTGCCGCAGCGGCAGGGTCGTGCTCGCCAGCTGCCTTCGCGAGCGGTGTTCTGTGTCATCTCTAAGCAGTTCACCGCTACAGGACACAGTCCGCCGGCGCCGTGCGCACTCTAGATAAGCAGGATCAAAGGAAGCCTCCGAGTGGAGCTAGGATAGGTCACCACTGACTTACACATCCGCCGACGCACCCGTTAAAACAAAGAAAGCCGGACAACGCTCGAAGCCGCCGTATAACAGGGGCGACTGGGAAGGGGGAAGG
+
A@-<8C<C@ED+8,B,96;6@,C,,<CE,,;6C@7@:F,,;8C@B<+@@=@C+8@B+8:@FFFG,,8C+?FDF=A85,@A=BE+=@=8=4+4@E;?A579,?,3=EEA=3539=A,>5*6=@:@B=F,@,,,==@DD>5:75B;;C:</C)(,6:@<CEC9:8*=0*0;+>8*.>7423A*3:24/;C7*<.77*.(+04,+.8:)4<:**.-*)1)/*-/-(4-2>90/31*(,-4),*.8(572.4*-0-(04*-(,,-).(/.(4(4,,,)).).((,4((-(4.(((-))*2*(,(
@M02996:162:000000000-B87FG:1:1101:24702:3884 2:N:0:TAGCGCTC+GTACGGAG
GACTACAGGGGTATCTAATCCTGTTTGCTCCCCACACTTTCGAGCCTCAGCGTCAGTTAGAGCCCAGCAGGCCGCCTTCGCCACTGGTTTCCTTCCAATTACTAACCCATTTCCCCCCTCCACCGGGATTTCCCCTGCCCTCTCCTCCACCCACAACCACAAGTTTCACCAGCGTTGTACGGGTTAGCCCCTAAATTTTACCCCCGCCCTTCCTTCCCCCCTCGGCCCCCCTTACACCCCAGAATTCCGGGTCACCCTTTGCACCCACGTTGTTCCGCCGCTGCTGGCCACTGTTTGGCC
+
BCCC8E,,E@CGFFGGFGGGGGCFFGGDGDFFGGGCFGGGGGGGGGGGF,6CFG:FGGG<FGFAFGG8,:CFFCGFFGGGGGDGGG,9,:,A=,C,,<,,,+,,,4,,,9<;,4F,40*6=,?@+6+@:A@B;4,+6>D8+)*6+,0,*+956+03++6+,608,++,+3,0,*+4<*0+6:*@:38:3CE)****;>6:3>)(-)/((88=1+)2/;*.1((((((,48(45)(-82/:1(((*6)-*-),(0,*(((.)*).5((4(3((-(.-(,(--(((,5:(820:)0+3*(.4
@M02996:162:000000000-B87FG:1:1101:24729:3891 2:N:0:TAGCGCTC+GTAAGGCG
GACTACAGGGGTATCTAATCCTGTTTGCTCCCCACACTTTCGAGCCTCAGCGTCAGTTAGAGCCCAGCAGGCCGCCTTCGCCACTGGTGTTCCTCCAAATATCTACCCATTTCACCGCTCCCCCCGGAATTCCGCCTGCCTTTCCTCCACTCAAGAACACCAGTTTCAAAGGCAGTTTATGGGTTGACCCCCTAAATTTCCCCGCTGACTTGCTTTCCCGCCTGTGCTCCCTTTCCCCCCCGCACTCCCGATACACGCTCGCCCCCTACTTTTTCCGGCGGCTCCTGGCACGTATTTACC
+
CCCCCGDFGGGGGGGGDGGGGGFGGGGGGF@FFFGEGCFGGGGGGGFGFGFGGG@GGGGFFGFEGGGGC<DFFGGGGGGGGGGGGG86,C6E;<;<,949C;D99C,:4>FE94E?@0*+=+C=+@CF:DFGC,++=+=@+*3+6,5>*?+),@+,,6=16+:F<CCC+,,*5:791?C9BF7<3*)*:4A)**3*1<:*25))-/(((4+.64*+0+26=((())1/7:13>3).)(4/(((4)((.*4)-,0)0-(-(-)(,/((4(,))).(.(--((,((-..(.1.,0)++3)).
@M02996:162:000000000-B87FG:1:1101:24711:3903 2:N:0:TAGCGCTC+GTAAGGAG
GACTACAGGGGTATCTAATCCTGTTTGCTCCCCACACTTTCGAGCCTCAGCGTCAGTTAGAGCCCAGCAGGCCGCCTTCGCCACTGTTGTTCCTCCGATTACCTACGCTTTTCCCCCCTACCCCGGGAATTCCGCCTGCCCTTACTCCACCCAAGACAACCAGTTTCAACGGCAGTTTTGGGGTTGACCCCATAAATTTCCCCCCTGACTTCCTTTCCCGCCTGCGCCCCCTTTACACCCAGTAATTCCGGATAACGCTTTCCACCTACTTATACCGCCGGCTCCTGGCCCGTATTTAGC
+
CCCCCGFGGGGGGGGGGGGGGGGGGGGGGGFGGGGGGGGGGGGGGGGGGGGGGGGGGGGGGGGGGGGGGGGDGGGGGGGGGGGGGG,6,C,C=5C9>F,=,+93,44++@F9=9F4+0*++,:4+8>F@E=E9,@+C+@30)*203:F5+*)66+@,,@,++1@E19E9>E*80*@@9**>>5?B9.*3C;();F*5B85*>(-.:0((2:).8)17=8(/((/,(((-:4;C446-4C*4(.:/6)-740(().7---((*--2170().)6).6((,,-,(,(.346((-0)03<A)2
@M02996:162:000000000-B87FG:1:1101:5486:3905 2:N:0:TCGCGCTC+GTAAGGAG
GACTACTCGGGTATCTAATCCTGTTTGATCCCCGCACTTTCGTGCATGAGCGTCAGTTTCGGCCTGGTCAGCTGCCTTCGCAATCGGTGTTCTTCGTCATATCTATGCATTTCACCGCTACACGGCGAATTCCGCCAGCCTCTACCGCACTCAAGCGTGCCAGTCTCAATGGCGGTACGCTGTTTAAGCTCTCTAATTTCCCCGTTACCTTAAATTCCCCCCTACGCCCCCTTTAACCCCACAAATTCCGATTAACGCCGGGTTCCCACTGTTTACGCCGGCGCCTGGCCCGGAGTTTCC
+
CCCCCG,FGGGGGGGGGGFGGGGGG9FEF<FGF+@+@CGFGGGFGEF9FGFGGGE7C,666@+,86DCEEFGGGGGGGGGG::@?@F,?FEGDGF,,BDFDFGFF,EFGGGCDFGGG8ADG@F6+868C6@FGFD=C+@BDD*8=,)6*+:DF>?,1;7>:7)@,15EC,,;,*<;*/)**114?+*08,1***111@@48F2(/),(/;:)/1)1)32(:,((/((46E>>F7A4)5CC?1(.7))62,)((0):(((-()((1.))(..).)).(((.((,(,-(,(4(3.)/2*)).
@M02996:162:000000000-B87FG:1:1101:23363:3917 2:N:0:TAGCGCTC+GTAAGGAG
GACTAGAAGGGTATCTAATGCTGTTCGATCCCCACGCTTTCGTGCCTCAGCGACAATGCAGGCCCGGCCAGATGGCTTCGCGATCGGGGATCTGTGGCAGATCAATGCAGTTCACGGCTACACGACACATGCGGCCGGCCGCGACGGCATGCAAGGACGCCAGGATCAAGGGCACTGCGCCGGTTGAGGAGACGCCTTGGACCGACGACTTAAAAACCCGGCTGCGCACCCGTGAAAGCGACAAAATGCGGATAACGCACGGAACCACCGGATTACCGGGGCGGCGGGCACGGGGGAAGCG
+
AB-,ACEED66-,,,,<C5,<C<,,=@E,,6,,;@@+,,,,8,C8:5B6A,@+8:@6<,CFGF,8@C++@C,,9,,,9,86847,@BFD+++9?,5AB,+9+9+9,@99,,4,4:,41366@,@++=+,,,,+3+60@+3+033**)*))))62:C66CC*5.81)**;++:*2**0;8B>C72*18F(+/(.0)1(*)(.0(3()4-()*-)*.*-)1-*4(-1-(-(/-(*(,(6),*,,(-.2.)2-5(().*-((-,),(/4((40-,((,.)-(-16(((((--2((0)2:*((((
@M02996:162:000000000-B87FG:1:1101:23341:3918 2:N:0:TAGCGCTC+GTAAGGAG
GACTAGAAGGGTATCTAATCCTGTTCGATCCCCACGCTTTCGTGCCTCAGCGTCAATGCAGGCCCGGCCAGCTGCCTTCGCGATCGGGGGTCTGTGGCATATCTATGCATTTCACCGCTACACGCCACATGCCGCCGGCCTCGACCGCATGCAAGGACGCCAGGATCAACGGCACTGCCCCGGTTGAGCCGGCGCCTGTGACCGCTGACTTAAAACCCAGCCGGCGCAACCTTTAAACCAAATAAATCCGGAGAAGGCGAGACGCAGCCGGATTACAGCGGCTGGTGGCAAGGAGGGAGCG
+
AB9@A<FFFFG;C@<,;C,6<,;6,=BEE,B<,C:@7,,,C@6C8<,;@ACC6,@:,CCCCDD@CCC@+@C,@?EF,,4A@@>8D=?==+++@A,AE74,9+,+9<:,@,,7,65:@=30=9,@+6=+3,,,6@=+=C+3+039@*8*:**):>:<C1:5*?/*4)96D?CBCA)*22(.1:C**/(2)*/(.770(*1).2991.4-4*26:*)0(8*.24,((-(-(2((*...45,*-,-.86).*-0-().*,(,(-)(-1(-4(3(-((,)).)-1((4((.182)8>);**,,((
@M02996:162:000000000-B87FG:1:1101:11053:3918 2:N:0:TAGCGCTC+GTAAGGAG
GACTACTCGGGTATCTAATCCTGTTTGCTCCCCACGCTTTCGCGCCTCAGCGTCAGGTGTCGTCCAGCAAGCCGCCGTCGCCACTGGTGGTCCTCCGGAGATCTACGCATTTCACCGCTACACACGGAATTCCGCTTGCCGCGCCGAAACTCAAGAACTACAGGTTCAAATGCAAGTTCCGGGTTAAGCCCGGAGAGGGCACATCTGACTTGCAATCCAGCCGACGCGCCCGTTAAAACCAGGAAAGCCGGACAACGATGGCCACCGACGGAATACCGGGGCTGCTGGGACGGAGGGAGGG
+
A@@6@C6C@CD-@,C,@<E9<<C;6<CE,,;,6@+@+8,,,@B@@+@4@?EC6,@B,CF9EFDFEEEF@CFFGEF7++=>64=F,==,:,8,@,C,@+?+@*469C>@>++,99@A>@5?>C,@>CCC:+,,7=C+8E6868*=9EA*3;+*@:9FFF,<BF7,2*4:@F,92=C,++1::>/**28>*084>>GF2*)/,*/)/+16;+1..=:0.)*.04-441(-,*-(/(((.),*.26?>8((0-03(),/-((,,0(.*.,2(-(-((.643((,9(4().4((4-0)/*/-,((
@M02996:162:000000000-B87FG:1:1101:14632:3986 2:N:0:TAGCGCTC+GTAAGGAG
GACTACTAGGGGGAGCGAAGCCGGGTGGCGCCGCCGACGTGCGCGCCGCAGGGGCAGTAACGGACAAGGAAGCCGCCTGCGCCTCAGGAGGGCGAGAGGAGAGCAAAGCAGTGCACCGAGACACCCGAGATGCCGATTCCCGCTGCCGGACGCAAGCAAGGGAGGTGCAAGAGGACTTTCCGGGGGGAGCCAGGAGAGTACACACTAGAAACGACGCGGCGCAGAAGCGGGCGCGACGGGCAGTAAAGACGAAGAACGCTCGGGGGCGCGGGAGGACCGCGGCGGCAGGCGAAGGGGTAGG
+
8@-,6;;CCCDECFG:F:FF7EF@+8+4,86++8+7:@+7B,>+>6+++8>+8@4=BFFEFG+@FC<FD<F,B,6+8+6,63++@6>A,B+3@+8+@B@@@6533F,578,7,,<,2/*3313==C*4=:*4?>?D)*++2(0))=2FB574*15?EFFDF/22*.*+2CF88)>56*)1+1::*9299*/(0513(/)))3.5(0(..*2.8),)45)-C(((-(..-*(()(--(3**--4,*).-*(.39)47(-(((/(-/(-(,410,,---((((4(((((-,3(())*/*((,-
@M02996:162:000000000-B87FG:1:1101:10344:3995 2:N:0:TAGCGCTC+GTAAGGAG
GACTACCAGGGGATCTAATCCTGTTTGCTCCCCACACTGTCGCGCCTCAGCGGCAGGTGTCGTCCAGAAAGCCGCCTTCGCCACTGGTGGTCCGCCTAATATCGACGCATGTCACCGCGACACTAGGAATGCCGCTTTCCGCTCCGATACGCAAGAATAACAGGTTCAATCGCAGCTCCGGAGTGGAGCCCCGGGAGTGCAGGACGGACTGGCTAGCCCGCCTACGCGCCCGGTACAGCAAGTAAAGCAGGACAACGCGAGCAACCACAGAAGGCGCGAGGATGCAGGGACGAGGGGAGAG
+
A@@,8;CEDDD+7,,,;656C@@,,6;;,66,@C:@:6,6,:D@@+:C@DCB++@B+CF9FG7DFEFFCCFFGE=:,4,A6,6F8=C5?,,,@+@+@==,@+4+98>==++4,6<B>A*6=8+,@FD<;,,,@=E+6+5>+1*=CE@*3@*)@:?FF9BF9C9,4345=,48*2CE;8>?CCC*2/)7(/A1>:).(*).6+4:()--4)*,(..).)*-2((-(176(/(-)-,(.),*(.).14.)*..8(..*-(((-)-(0(((..()((((--(,1((,,)-.((--)./*2,(--
@M02996:162:000000000-B87FG:1:1101:16840:4012 2:N:0:TAGCGCTC+GTAAGGAG
GAGTACTCGGGGATCTAATCCTGTATGCTGACCACGCTGTCGAGCCTCAACGGCAGGTACCGGCCAGCAGGCCGCCTTCGCCACCGGTGTTCTTCCTGAAATCTACGCAGGTCACCGCTACAGCAGGAATTGCGCCTGCACCTCCGGGACGGAAGCCGAACAGGTGCCAAAGCAGTTCAGGGGGTAAGCCCCGACATTTCACTTCAGACTTGCCAGGCGGTCAACGCGCACGTGACAACCAGGAAATGCGGAAAAGGCGGGCCCCCTACGAAGTACCGCGGCAGCGGGAGAGGAGAGAGGG
+
@6-86;,C@;@+@B,,66,;,,66,<<E,,,6,;,@+,,,,:FC6:4F6=6B++@@+CECAF++@@C@<AFDGE:+,4,9:B,@9@@+4++,49@,<?C,42,69<>+4++8,>,:48*==D,6>F@B3,3,7A+=+@,,=)*=+@8+3=<)689>>=CC@C=34/?,:>=A86014:@FFFE*424==+8:)089(+1).+)))/-.5)*))).)-))-*,())41(,*-3/(4(-6+*-:0352))*-5-(),*-(---1(()-((.-((-(..-4(((((,((-(,((-))1*2(-(-
@M02996:162:000000000-B87FG:1:1101:14008:4080 2:N:0:TAGCGCTC+GTAAGGAG
GACTACTGGGGTATCTAATCCTGTTCGAGACCCGCACTTTCGAGCGTGAGCGTCAGTAATGCTGCAGAAGGCTGCCTTCGCAATCGGAGTTCTTCGTCAGATCTAAGCAGTTCACCGCGACACAACGAATGCCGCCTGCGGGCCGCAAACGCAAGCCCTCCAGGTCGCGCTGCAGTGCGGACGGGGGGCGCCCGCAGGGCACAACACGCTGAAAAGGGGGCCGGGGGTCCCGGTAAACCCAAGAAATGCGGAAAACGACCGGACCAGCCGGAAGACCGGGGCTGCTGGGACGGAAGGAGGG
+
@@-66CC@CDC+@,@,66;,,<C,,C@B,;696@@B7+,,58FCB7+88?CB+8@B,CF<FGGFGFFGFFGC@=B<,,9A@==4DDDFD,,,9,C?A4?,92,,4C@A9,,,,4,58=*==8+@EFEF:,,8@=@C8+,3+)3;;@AF>;*)@3;1;FCF>:7,4;C=7=*2=0C3;79EE>=2*11<4E8;)076(*)-,*.3<FF?1)*-<BBFF)71*-(-(-((,*(-)((365,1,-(278.)*-)-().*-((--13()(.(3(-((-...-((,((,-).,(,(,0)***(,((
@M02996:162:000000000-B87FG:1:1101:5790:4140 2:N:0:TAGCGCTC+GTAAGGAG
GACTACAAGGGTATCTAATCCCGTTCGCTACCCTGGCTTTCGCACCTCAGCGTCAGGATATGCCCAGGAAGCCGCCTTCGCCACCGGTGTTCCTCCTGATATCTACGCATTTCACCGCTACACCAGGAATTCCACTTCCCCATACATACCTCAAGTCTGCCAGTATCAGAAGCAATCCGAGGTTGAGCCTCGGAGTTTCACATCTGACTTAACAAACCGCCTACGCGCGCTTTACGCCCAGTAAATTCGGACCACGCTCGCCCCCCCCGTATTCACGCGGCTGCTGGCACGGAGTTAGCC
+
CCCCCGGGGGGGGGGGFFGGGGGGGGGGGGGGFGGGGGGGGGGGGGGGGGGGGGGGGGGFFGGGGGGGGGGGGGGGGGGGGGGGGGGGGGGGFGGGGGGGGDGGGGFGGGGGGGGGG8?=CEGFFGGEFGGGGGGGGGGGGFFGGFEDFFDEGDFBDGGGGGFFFFGGGGGFGFGCFF5>CC>CFGFGB@D>BEDDFGF48>AEEFFFEF>ABF;ABAC::--7559;6C02>)>6<@C*((.)9:491173(82/((,(,146C(329:182)).4(((((-()).(2426..*03--4
@M02996:162:000000000-B87FG:1:1101:13841:4183 2:N:0:TAGCGCTC+GTAAGGAG
GACTACACGGGGATCTAATCCTGTTTGCGCCCCAGGCTGTCGTGCCTCAGCGTCAGTTAAAGCCCAGTAGGCCGCCGTCGCCACTGGTGGGCCTCCGAATATCGACGCAGTTAACCGCTACACTCGGAATTCCGCCTACCTCTACGTCACGCAAGAACCGCAGGTTGGGATGCAGCTCCGAGGGGAAGCCACGGGAGGTCACAACCAACTTACAGTGACGGCTGCGCACCCTGTACACCCAGGAAATCCGGAAAACGCAGGGCACATACGGAGTACCGGGGGTGCTGGGAAGGGGGTAGGG
+
A@-,86,=@@:+8,:,@@,,,C@;,6;E+@6@+BB<,;,,C9688,,;6,;7,8@C,<EA<FBFD@@C@<FFGG@:+8=>444C,8<9?,++9+@AFG:8=+,+9@>+>++9,6,:68*063,,8A=:>+,,3=@=+CD,+30=F3)83+*)339DC?77B9>*43**/=,0,8C6)*8?88C**//>(:*6=5)/-*),,+6)404(4)0-.7.*)**-*4-3(244,*,-*))...,*310:@())*-)(-0.2--((()-4*())).((-((..3((-((-(..4(((-))*1*((((
@M02996:162:000000000-B87FG:1:1101:23688:4194 2:N:0:TAGCGCTC+GTAAGGAG
GACTACAGGGGTATCTAATCCTGTTTGATACCCACGCTTTCGTGCCTCAGCGTCAGGTGGATGCTGGTAAGCTGCCTTCGCAATCGGGGGTCTGTGACATATCTAAGCAGTTCACCGCTACACGGCACATGCCGCCGACCGCGGGAACAATCAAGACAACCAGGTTCAACGGCTCGGAAGGGTGGAGCCAAACGCTGTGACCGCGGACGTAAATATCCGCCTACGAACCCGGTAAACCCAATAAAGCCGGATAACGCCAGCAACCACCGAAGTACAGCGGCGGCAGGAACCGAGGGAGGAG
+
BCB<@EEEFED6@,<<@F9<6;@;,;CF9C@,,CCCF,,6,8,:,6,B@E8@,,8@,6C,@,B<,<@9@@@5:?8=,,@A:BC,@9@CC++,@E9@A<=9?+4+9EE8>,,,44,:>>08=94@++6+49,,6===+>86+:?+**0*3*3)?BC:CFC;*?5*4;8CF,??:):1.)()38**413*,=*():)(-/)5)03(-7,(()/((*-1)118*(,((-,(,1(,)--<)2+;:(.)/).(/4)(-9)/-((-(*((2(12,(-(,6)).0(419(4(491(((-.02**-(,4
@M02996:162:000000000-B87FG:1:1101:23700:4207 2:N:0:TAGCGCTC+GTAAGGAG
GACTACAGGGGTATCTAATCCTGTTTGATACCCACGCTTTCGTGCCTCAGCGTCAGGTGTAGGCTGGTAAGCTGCCTTCGCAATCGGGGTTCTGGGACATATCTAAGCATTTCACCGCGACACGTCACATTCCGCCTACCGCGTGTACACTCAAGACAACCAGTTTCAACGGCACGGTAGGGGTGAGGCACACGCGTGTACCGCGGAACTAAGGATCCGCCGACGCACCCGGGAAACCCAAGAAAGCCGGAAAAAGGACGGAGCCCCCGGAAGAACGAGGGCGCTGGCACGGAGGAAGGAG
+
CC<CCFGGFGD-@,@<CF9C<@C,,6;FE@C@@FGE@@6@9@;CBD,BCECC,8@C,<@,;,;EC@C6@E6<@?AE,9=ABFB?=@@C:87,@F,<<<A,9+;,@FFAD,,,,95,@>*==@:A4+6+4,,,8@+6+4=B+:@++85,56+)@B?E=DDFG==,7+=CF;C>+**40*0*3>***3:*0;,0)2)/(*03)926,>3(()26/)/*(07:/(,13,,-(1,()-7<80+:3(4:?..(/-0(-5(/(,,-(923C(,(((,((..,,(,4((4((-3-42(400:**.((.
@M02996:162:000000000-B87FG:1:1101:24634:4208 2:N:0:TAGCGCTC+GTAAGGAG
GACTACCCGGGTATCTAATCCTGTTTGATACCCGCACTTTCGAGCTTCAGCGTCAGACGTACCCCAGTGGACTGCCTTCGCAATCGGAGTTCTTTAGGATATCTAAGCATTTCACCGCTACACCCTAAATTCCATCCACCTCTAGTACTCTCAAGACAACCAGTATCAACGGCAAGGCATGGTTGAGCCACACTCTTTAACCGCTGACTTAATCGCCCGCCTACGCTCCCTTTAAACCCAATACATCCGGATAACGCTCGCATCCTCCGTATTACTGCGGCTGCTGGCACTGAGTTCGCG
+
CCCCCGFGGGGFGFGGGGGGGGGGGGGGGGFFGGGGGGGGGGGGGGGGFFGGGGGGGGGGGGGGGGGGGGDFGGGGGGGGEGEGGEFGEGGGGGGGGGGGGFGGGGGGGGGGGGGGG:@CDEFGGGGGGGGFFGGFFFFGGD5=F@EFFGFBBE6DFGGGGGFFGFGGGGCEGE>8DFFFF6EF<CCGB6DCFF**;=+3AE=A@9426@CEAC>FDED9=-5228(;9E(4*)5)73:*/(6==5C@862(,/)*-(((,)(-0,8:;3.,54.)-.-33(,4))40,)(.*003+(-(
@M02996:162:000000000-B87FG:1:1101:24648:4225 2:N:0:TAGCGCTC+GTAAGGAG
GACTACCCGGGTATCTAATCCTGTTTGATACCCGCACTTTCGAGCTTCAGCGTCAGACGTACCCCAGTGGACTGCCTTCGCAATCGGAGTTCTTTAGGATATCTAAGCATTTCACCGCTACACCCTAAATTCCATCCACCTCTAGTACTCTCAAGACAACCAGTATCAACGGCAAGGCATGGTTGAGCCACACTATTTAACCGCTGACTTAATCGCCCGCCTACGCCCCCTTTAAACCCAATAAATCCGGATAACGCCCGCATCCTCCGTATTACCGCCGCTGCTGGCACGGATTTTGCC
+
CCCCCGGGGGEFEFGGFGGGGGGGGGGGGGFGGGGEGGGGGGGGGGGGGGGGGD@FFGGGGGGGGGGGGGGGGGGGGGGGG:FGGGF=FGFGGGGCGGFGGFGGGFFGFFGGGGGGG=@DGEFGGGFGGGGGGGGGG8DFGD6FGFFGFGFFGFGFFDGGGGFF3+=FGGA>EF+1<F@F?:EE7CEFC@F5AA>EEF+@EGAFFEA4:>FEFF=FDFD645(758(.6C1;C4C9@;F*=;)7:<?@7(8:B@2/-(-(-)44C2A?08(.44-646(-((,-2)513<<00)20+)).
@M02996:162:000000000-B87FG:1:1101:19909:4251 2:N:0:TAGCGCTC+GTAAGGAG
GACTACCGGGGTATCGAATCCTGTTTGATCCCCACGCCTTCGTGCCTCAGCGGCAATGACGGATTGGTGAGATGCCTTCGCAATCGGTGGTCTGAGAAAGATCTATAGAGGTCACCGCGACACTACGAATTCCGCTCGCGGCATAGGGAGGCCAGCAAGGCAGAATCAAAGGCAGTTCAGGAGGGGAGCGCCGGCAGTGCACAGCAAACAGGCAAAACAGCCTACGGACCCGTTAAACCCAAAAAAGCCGGACAAAGCGTGAAACAGACGTGAGACCGCGGCTGCGGGGACGAGGAAAGGG
+
A@-,8;,+@CC68,C,9;,,;@@,,-;4,,,,,-+6+,,,,9,,86,@@?CB++@+,6CC@C6,8,@:6CEFGC,,,,4A,B>4@=C,,+,,9EE9,,9,A+,+9,,,9,,9,9,548*68@+,4,@B>,+,7@++0++6+:93;,8,5**)*3;64,9**=/*4++592=959D,18*:9C:**).7(**6A>C>(*).-0.3()((.)*,().)47*.*,(.(,(-3*-39:40-),1,,(.0(-(*-)4-).*.(-(-*--*...3,(,(,.)-4(,0(--,442(-62))***(((-
@M02996:162:000000000-B87FG:1:1101:14618:4291 2:N:0:TAGCGCTC+GTAAGGAG
GACTACCCGGGTATCTAATCCTGTTTGCTCCCCACACTGTCGCGCCTCAGCGTCAGTTGTCGTCCAGAAAGCCGCCTTCGCCACTGGGGGTCCTCCTAATATCTACGCATTTCACCGCTACACTAGGAATTCCGCTTTCCTCTCCGATACGCAAGAAGAACAGGTTCAATCGCAGCTCCGGAGAGGAGCCCCGGTAGGTCACGACGGACGGGCGATCCCGCCGACGCGCCCGGTAAACCGAGGAAATGCGGACAAAGCGTGCCAACGACGGAAGACGGGGGCGAGAGGGGAGGGGGGAGCG
+
A@-86;CF@CD+7,6,665,66;,,-;4<6,,,;+@66,,,:C@8+,B6?<@,,8@,CF<FFBFGCEFCCFFGE@+,,=?68=C8=<,4+++9,CEADA,9+,+9<>44++9,9,:8>*==9,,@FFDA,,,@=C60+,6+*5@?EA+3=*0@8CFG6CEC?@,4*;:@,79*5C769>@8::*1/-8(4*8?>)4(*+1/+68>)4,:)),3)-)(0*-24(4(,39(*1()(-(.5,*,-0-7.))*-.22.3*.(((-*(-*4(44-((((.((((,((,(,,,2(((-))/**(,(,
@M02996:162:000000000-B87FG:1:1101:21750:4310 2:N:0:TAGCGCTC+GTAAGGAG
GACTACTGGGGTATCTAATCCTGTTTGCTCCCCACGCTTTCGAGCCTCAACGTCAGTTACCGTCCAGTAAGCCGACTTCGCCACTGGGGTTCCGCCTAATATCTACGCAGTTCACCGCTACACTAGGAATTCCGCTTACCCCTCCGGCACTCAAGCTTCGGAGGTTCCAATGCAGTCCAGGAGGTGAGCCCCTGCCGTTCACATCAGACGTACGATGCCGGCGACGCTCCCGTTACACCCAGGAAATCCGGATAAAGCATGCCCCCTACGAATTACCGCGGCAGCTGGGACGGAGGGAGGG
+
B@@A@CEACFD+@@<C;;A,,E@=,<C9E<,,6C@@:@,,5@FA@:,B<EFC,@@C,CFGGGFEGEFCDCEFGEEF+4=B@B=FF?C,4++,@,@:CBE;=+=99C>@C++4==BA=>*0==B,@FFB;8,,6@C?CEFDF)?CDGFC>>*)@=?=A,@=+@1+4*=,5@,;<8F2;>AFFDE**3992=E>*3;:21/(0<C*8;>=E)262>@)()2.*.(.(4((-*4>5:-,5),*,4<B::))2,04().*..().*..7(--44((.(.).(((,1(-(..2(4820.28*4(((
@M02996:162:000000000-B87FG:1:1101:12126:4355 2:N:0:TAGCGCTC+GTAAGGAG
GACTACAAGGGTATCTAATCCTGTTTGCTACCCACGCTTTCGCGCCTCAGCGGCAGGTACGGCCCAGTAAGGCGCCTTCGCCACTGGTGTTCCGCCCAAGCTCGACGCATGTCACCGCTACACGGGGAATGCCACTTACCTCGCCCGCACGCAAGCCAACCAGACTCCAAAGCAAGTCACACAAGGAAAGCAGGACGGGCACTTCAGACGTAAGAGGCGGCCGACACGCCCGTAACGACAAGACAGCCCGGACAAGGCGGGCCCCCGACGTATGAGCGCGGGGGAGGGCAGGGAGGGAGCG
+
@@-88CCFEDD-;,,,665C@<@6,-;46,;,,6@:+,,,5@@:@+,,@?CB++8F+:EEFGGGG,C:CAF,:8+:,,@A?,6@==A94,,49+@+8??,+*4+68=+=++944,56=*====+@@CE>,,,7,6=+@,><3*++8:59;*)>:?@9FFGGC7,/)208EE8A4*,+4*+?:=***/;3CC@FFGF0*)(.*())9<>B)*-8.)96>3,2((-(--36*76)(-(,(**,((39(((*-)-(08*(((--)-(1-4604-()()).4-2(((,(-30(((-)./**((-(
@M02996:162:000000000-B87FG:1:1101:20601:4367 2:N:0:TAGCGCTC+GTAAGGAG
GACTACTGGGGGATCTAATCCTGTTTGCTCCCCACACTTTCGCGCCTCAGCGGCAGTTGTAGTCCAGAAAGCCGCCTTCGCCACTGGTGGTCCTCCTAAGATCTACGCAGATCACCGCTACACTAGGAATTCCGCTTGCCGCTCCGACACTCAAGAATAACAGGTTCAAAAGCAGGTCAGGGGGGGAGCCCCGGCAGATCACGACAGACTTGCCATGCGGCCGAAGGCGCCTGTAAAACCAGGAAAACGGGAAAAAGGATGACACGTAAGAAATACCGGGGATGAGGGACGGGGGGAGAGG
+
A@668C,,;C@+86,,;65,C6C,,;CC9,6,,;+,,,,,,88@++,86=6@++8@:C,,,C,CFAEFDCFFGEC7,4,A?847@=<:=,,,9,9A8EE,A+,+95>@8++4,4,48=*6=9,7@FC<=84,7@E6C+8D+=5D8E)+33*),3=,422@F99,4*4@9,3*,0;1**)38,4**1(1(:*(.5)-3*/(.*4(2)3..0*-)).*)0)(*((-(,(((*((/))))),*426?F2(,)-)--0.*(((,,*.46(,(,.))().-),(,-((-(,(,--(())***,(((
@M02996:162:000000000-B87FG:1:1101:25055:4371 2:N:0:TAGCGCTC+GTAAGGAG
GACTACACGGGTATCTAATCCTGTTTGCTCCCCACGCTTTCGAGCCTCAGTGTCAGTTACAGTCCAGTGAGCCGCCTTCGCCACTGGTGTTCCTCCCAATATCTACGCATTTCACCGCTACACTGGGAATTCCACTCACCCCTCCTGCACTCTAGTTCAACAGTTCCAAAAGCAATCCGCGGGGTTGAGCCCCGGGTTTTCACTTCTGGCTTGCCAAACCACCTACGCTCCCTTTACACCCAGTAAATCCGGATACCGCTTGCACCATACGTATTACCGCGGCTGCTGGCACGTATTTAG
+
CCCCCFGGGGGFGGGGGGGGGGGGGGGGGGFGGGGGGGGGGGGGGGGGGGGGGGGGGGGGGGGGGGGGGGGGGGGGGGGGGGGGGGFFGEFGGEGGGGGGGFGGGGGGGEGGGGGGGAEGGFGCEFEFGGGGGGGGGGGEGFFGGGEGFFFEAFGFGGGGGG=CEFGGGGGFGFFGFGAFGGGCGCAGFGGFDED>>EB=?C?EEAFEF4F7>FEF=AG=:1;8@;261=9?DA7)45<89??3?6A47:D;2<:*.,--1*42>?F24:4.,..):<(239699??F002>))23<))-
@M02996:162:000000000-B87FG:1:1101:24758:4372 2:N:0:TAGCGCTC+GTAAGGAG
GACTACAGGGGTATCTAATCCTGTTTGCTCCCCACGCTTTCGAGCCTCAACGTCAGTTACAGTCCAGTAAGCCGCCTTCGCCGCCGGTGTTCCTCCTAATATCTACGCATTTCACCGCTACACTAGGAATTCCACTTACCTCTCCTGCACTCTAGCAAAACAGTTTCCAAAGCAGTTCAGGGGTTGAGCCCCCGCATTTCACTTCAGACTTGCCTCGTCGTCTACGCTCCCTTTACACCCAGTAAATCCGGCTAACGCTTGCCCCCTACGTATTACCGCGTCTGCTGGCAGGTCTTTAGC
+
CCCCCGFGGGGGGGGGGGGGGGGGGGGGGGEFGGGGGGGGGGGGGGGGFECFGFFGGGGGGGGGGGGGGGGGGGGGGGGGGGGGGGGFFGEGGFGGGGGGGFGGGGGGGGGGGGGGG>ADD9FGDGGGGGGFGGGGGFGGGEFGGGFGFGFFGGGGGGGGGGDD8CGGGGGFGFGGFGFFBFECFGEFEGGA9AGBFGFFFEEFFAEEEFF@EFFFFFD>==@;4?>(/=:(;@E<3<CE6?@F=EF?96@(7>:C,,--,1,4513::8.).3.4-8,-((4:54)5,(((0)3<<)6A
@M02996:162:000000000-B87FG:1:1101:24738:4373 2:N:0:TAGCGCTC+GTAAGGAG
GACTACAGGGGTATCTAATCCTGTTTGCTCCCCACGCTTTCGAGCCTCAACGTCAGTTACAGTCCAGTAAGCCGCCTTCGCCGCCGGTGTTCCTCCTAATATCTACGCATTTCACCGCTACACTAGGAATTCCACTTACCTCTCCTGCACTCTAGCAAAACAGTTTCCAAAGCAGTTCAGGGGTTGAGCCCCCGCATTTCACTTCAGACTTTCCTCGTCGTCTACGCTCCCTTTACACCCAGTCACTCCGGATAACGCTTGCACCATACGTCTTACCGCCGCTGCTGGCCACTATTTCAC
+
CCCCCFFGGGGGGGGGGGGGGFGGFGGGGGFFFGGGGGGGGGGFGGGG8;;BBDGGGGFGGGGGGGGGGFGGGCGGGGGGGGGGGCBCFFFFFFFGGFGGGFCFGGGGEGFEGFGGE:9=>CE@F9FGFGGGGFGDGFGGGDFGG98F9D?DGG8F8EDFGFD<FFGGGGGFGFGGFGEFFBCCC;@D@EFDFFGF=FFFED*/78@?EFD*1A?FD)9:2,//74;2;C75:4<E))8:(35)2))/2-),-747,---392<F04<(..((,.6,3((-,332)5043((/0++3)).
@M02996:162:000000000-B87FG:1:1101:25039:4387 2:N:0:TAGCGCTC+GTAAGGAG
GACTACACGGGTATCTAATCCTGTTTGCTCCCCACGCTTTCGAGCCTCAGTGTCAGTTACAGTCCAGTGAGCCGCCTTCGCCACTGGTGTTCCTCCCAATATCTACGCATTTCACCGCTACACTGGGAATTCCACTCACCCCTCCTGCACTCTAGTTCAACAGTTCCAAAAGCAATCCGCGGGGTTGAGCCCCGGGTTTTCACTTCTGGCTTGCCAAACCACCTACGCTCCCTTTACACCCAGTAAATCCGGAGAACGCTTCACCCAAACGTGATACCCCGGCGCCTGGCACGTGTTCTC
+
CCCCCFGGGGGCF8FFFGGGGGGGFFFGGF?FGGGFGGGGGGFGGGGGGGDGFFEGGGGGGGGGGGGGGGGGGGGGGGGGGGGGGFFEFG>FFGGGGGGGCFEFGGGGDCCFEBFGG=>DDFGGCGFGEE89BDEFGDD@F=F8?,:FFGFEFGGE=DGGGGDFEFFGGDEFFFGFFGFFEGG>FDF>=GF5>DD=@GE2CG?*9A?C<;D?FF1255C7=6/5;301,*(69>05<AC8;:1.*.)-0(),(.-2.(,((*-,04-((-24((.62)(--((((-,2(32.))*30)))
@M02996:162:000000000-B87FG:1:1101:24748:4388 2:N:0:TAGCGCTC+GTAAGGAG
GACTACAGGGGTATCTAATCCTGTTTGCTCCCCACGCTTTCGAGCCTCAACGTCAGTTACAGTCCAGTAAGCCGCCTTCGCCGCCGGTGTTCCTCCTAATATCTACGCATTTCACCGCTACACTAGGAATTCCACTTACCTCTCCTGCACTCTAGCAAAACAGTTTCCAAAGCAGTTCAGGGGTTGAGCCCCCGCATTTCACTTCAGACTTGCCTCGTCGTCTACGCTCCCTTTACACCCAGTAAATCCCGATAAAGCTTCCACCATACGTATTACCCCGGCTGCTGGCCAGGATTTGTC
+
CCCCCGFGGGGGEGGGFGGEGGGGGGGGGGFGGGGGGGGGGGGGGGGGG?CBDEFGEGGGGGFFGCFGGFGGGGGGGGGGGGGGGG>FFF@FFAFGGGGGGFGGGGGGDCEEFGFGGA>C>>FCFGFCDCFGGFFFGGGFCDFGGEEGDDDDEGGGGGG?>FDGGFGGGGGFGFGGFGECEGGEG5:CEFGADF>@9BFFFFE?@FFEEFFBFACA@F46=8(14(626=?3D;4CC3C*(/4>F3.7*)0(4<(*).).)2.9*()4::..6,46)(--9-(3(.222((())3<@)).
@M02996:162:000000000-B87FG:1:1101:6718:4452 2:N:0:TAGCGCTC+GTAAGGAG
GACTACTCGGGTATCTAATCCTGTTTGCTCCCCCGACTTTCGCGCCTCAGCGTCAGTACTGTTCAAGGAATCCGCCTTCGCCTCCGGTGTTCTGCAGGATATCAACGCATTTCACCGCTACACCCTGCATTCCGATTCCCTCTCCCAGACTCGAGTCCTGTAGTTTCAAGCGCACTTTCCGGGTTGAGCCCGGAGATTTCACACTTGACACGCAAGACCGCCTACGCGCCCTTTACGCCCAGTAAATCCGAACAACGCCCTGGGCCGCGGTATTGCCGGGGCTGCTGGCCCAGAGTGAGC
+
CCCCCGGGGGGEFGGGEFFEFFFGFGGGGDEFEGGGGEEGGGGGGEGGGFGGGEEGFGGGGDGGGGGGGGGCFFGDGGGGGGDEFCEFEFGFGGGGGGGFFFECEFEGGGGGGGGGG=?DDFEFGGGGGGGGFGGDGCDFG5DFDGDFDGBDGDDFFGDGGFEFFFFGDFGFGFGD*:AFGEEG@9@GEC:-9AD@9FF?CCEE=8B==B*:25658AC9:.(/6<B21E>6C7A5:?5C,3()1:-4*(04(..*--,(-*((13((-,,14))).2(-,4(82?:>(,21;5;<+.)(
@M02996:162:000000000-B87FG:1:1101:6736:4456 2:N:0:TAGCGCTC+GTAAGGAG
GACTACTCGGGTATCTAATCCTGTTTGCTCCCCCGACTTTCGCGCCTCAGCGTCAGTACTGTTCAAGGAATCCGCCTTCGCCTCCGGTGTTCTGCAGGATATCAACGCATTTCACCGCTACACCCTGCATTCCGATTCCCTCTCCCAGACTCGAGTCCTGTAGTTTCAAGCGCACTTTCCGGGTTGAGCCCGGAGATTTCACACTTGACACGCAAGACCGCCTACGCGCCCTTTACGCCCAGTAAATCCGAACAACGCCCTTGGCCTCTGTATTACCGGGGCTGCGGGCACGGAGTTCGC
+
CCCCCFGCEGDEFDGGECFCFFDEFFGFGEFGGGGGGDCCDEGGGEEGFEGGGGGGFGGGGEEDEFGGGGGGGGGGDFGGGGDEEGGFECGGGGGGGGFGGFEDGFECGEEDGGGGE@>DCEFGGFGG,CFFFGC6DFFGGD5FGFDFBFF8EFGFGGCDAFCB=DFGGGGBEFGDFDEFGGGGGGFGFFG>:@DBDGFFFGF2>AE@@BD@BF@:(5<1:661(699BEB9FBA>?<EG<FF>FF26*,839B:7--,((2.(25<:(....)).)-(--,4,3(,42(-(0)2/*)-(
@M02996:162:000000000-B87FG:1:1101:17594:4461 2:N:0:TAGCGCTC+GTAAGGAG
GACTACAAGGGTATCTAATCCTGTTCGATCCCCGCACTGTCGTGCATGAGCGTCATTTACGGCCTGGTCTGCTGCCGACGCAATCGGTGTTCTGCGTCAGATCTATGCAGGTCACCGCTACACAACGAATTCCGCAAACCTCGACCGCAATCAAGCGCTCCAGGATCAATGGCGTGATGACGGTGAGCGTCACGATGTAACCACGGAACAAAAAAGACGCAGGCGGAACCCGGAAAACCAATAAAAACGGAGAAGGCACGGAACCCGCGAAGGACCGAGGCCGCAGGCACGGAGGGAGACG
+
AC@,8CEDEFD-CC@6@@5CAAC;9FBF9CBCDB@B@7,6C9@@@@5@CCCB+8@,;CFFGGGGC@@CC,CEEEC<646>+@=,==@48,,,9,C=4+8+9+43999:=,,,,9::>>*==9:EFECDB,+,7D8@@E88+::CDC>@990)@9C@+@44>9=,@*4:C,@>:93;A9>F?B?7<959/*46)8C((+3759=?(:>2()22=FFB(.57*(4-2(4(-*(,)4(433+;,)).9))(/-7(47(*(((-,1(-*((-,((((.(-4,(2(--2-4142(,7.5*2/-(--
@M02996:162:000000000-B87FG:1:1101:24221:4462 2:N:0:TAGCGCTC+GTAAGGAG
GACTACTCGGGTATCTAATCCTGTTTGCTCCCCACGCTCTCGCGCCTCAGCGTCAGTTACTGTCCAGTAGATCGCCTTCGCCACTGGTGTTCTTCCTTTTATCTACGCATTTCACCGCTACACAAGGAATTCCATCTACCTCTCCAGCACTCAATAGACACAGTTTCAACTGCAGTTTATGAGTTAAGCCCATAGATTTCACATCTGACTTGCATCCCCGCCTACGCACCCTTTACACCCAGTAAATCCGGCTAACTCCCGCCACCTACGTCTCACCGCGGCTGCTGGCCAGCATTTACC
+
CCCCCGEFGGDG+,<EFGGGGFGGGG@EEFGFDFGGGCCCFE:FFE:C@AFDFGEGEGAFGGGFGGFFG9CFF@FEE7@7FC=F8@,C=F,,@,EFC6,94+@=4EFG,@F;ADFF703=C9F,@F@G?FB9=DFDGGFG8*+==8=F?D?8EE+:BA6,@65F:;DGG,=?FF+E9C9F@D,@;+C@DGC89*+*3@CEFG7C@?=E=A7*7CEC89*047455))-::5>DBCFF3@8((.9+/*106)(,05D)/)(6C0(1((/42.(4(.661,-(,24())((.(,)0+++-).
@M02996:162:000000000-B87FG:1:1101:13990:4510 2:N:0:TAGCGCTC+GTAAGGAG
GACTACCAGGGGATCTAATCCTGTTTGCTCCCCGCACCTTCGCACCGCAGCGTCAGGCATCGGCTGGCAGGCTGCCTTCGCCATCGGTATGCTGCCAGAGATCTACAGATGTCACCGCTACACCTGGAATGCTGCCTGCCCCTCAGGCACGCTAGGCATGCAGGTCGCAACGCAGTTCGGGAGTTGAGCGCCCGCAGTTCACACCAAGCTGGCATAGCCGCCGACACGCCCGGTACGCCCAATAAAGCCGAAAAACGCTCGCAAGGGACGGAGGACCGGGGCTGATGGGCAGGAAAGAGGG
+
@@<<@CCECCC+@,:,;6,;,6@,,<;,,;;,,677+8,,,CB:8+++@=@@,88@,6C9C6B:@@@8@C:FGD,A,9,94,?@,6:8,+,,9,C,??B4?9=+95,599,9,4,:+)*6+8,@,888?,,,,6,6?@D,085+=D5F0=3)+863,544,@9:,00+3B;9:5@*+=:A>8:*,176)*4()/1((*+)/5<(;F;66)*(/=.;.);.*-((-,((-*4()4((,-*/41(.7)64*-.-(0,/-((-,)(()((,3-,,((,,-2(,(4--()).(((,))*+*(,((
@M02996:162:000000000-B87FG:1:1101:13987:4535 2:N:0:TAGCGCTC+GTAAGGAG
GACTACCAGGGGATCGAATCCTGGTTGCTCCCCGCACCGTCGCACCTCAGCGTCAGGCATCGGCTGGCAGGCTGCCTTCGCAATCGGGATGCTGCCAGATATCGACAGATTTCAGCCCGACACCTGGAAGTGGGACTGCCCCGCAGGCACGCTAGGGATGCAGGTCGCAACGCAGTGCGGGAGGGGAGCACCCGCCGGTCAAACCAAGCTGGCAAAACCGCCTACAGGGGCGGTACGGCGAAGAATGCAGAACAAGGCGCGCAACGGACGTGGGAAGGGGGCTGCAGGCACGAAAGGAGCG
+
@<666=C@C@C+8,:,86@,,<;,,;84,,,,,686+6+,,7@68+,,9=:@,,@@,,C,:,BC<BDB<CBF8E7E,,9?B,4,,9=+4++49,9,=?A,43,++6+69,,8,4,,,0*66=+@,A3A3,3,,6,=+>,,63*+38)@3?58*40,,4,18:8,43373B/?58D=)4455*1*1/,70*2(70/(4*)-(+.)(0424)2((0)0(0*-2,(,(.,((*-(),((,(**-4((0))-*./5.08*.((--).,)(,-,4(((,.((,((,((-,(.1,,,-)./*2.((-
@M02996:162:000000000-B87FG:1:1101:10111:4560 2:N:0:TAGCGCTC+GTAAGGAG
GACTACCCGGGTATCTAATCCTGTTTGCGCCCCACACTGTCGCGCCTCAGCGTCAGGTGTCGTCCAGAAAGCCGCCTTCGCCACTGGTGGTCCTCCTAATATCTACGCAGGTCACCGCTACACGAGGAAGTCCGCTTGCCTCTCCGATACTCAAGAATAACAGGTTCAAGCGCAGCTCCGGAGTGGAGCCCCGGGATGTCACGACTGACGTGCGAACCCGCCTACGCGCGCTGTACACCAGGGAAATGCGGACAACGCAGGCCACCTACGGATGACAGGGGCTGCAGGGACGGAGGGAGCG
+
A@A6@CEFBED+@,@,;;,<,;@,,<;A++67+8@@:,,6,9C@@+4@<=CB,8@C,CFCFG<FGCDFFFFGGB>+6,9A8,4C,=@,9,,,@,4AFFA4@=,+>F>=>++9,9,:>>*=+=,+@FDBA,3,7==0++6,+:*=0CA+3=+0@:;FF@EFFC@,2035?3<989C5;>BAC>4*,*7754;(::).(*)97+6;9.6)=)1/,)4)-)1-*-(-(2(-(*(()(.).5,*(,4::3))2,.--<3*-((,-1(4*((..,-,(-.)).(,,((-((.(((,,001**,,((
@M02996:162:000000000-B87FG:1:1101:12261:4568 2:N:0:TAGCGCTC+GTAAGGAG
GACTACCAGGGTATCGAATCCTGTTCGATCCCCGCACTGTCGTGCATGAGCGTCAGGGTCGGCTTGGTAAGCTGCCTACGCAATCGGGGGGCTGCGTCATAGCTATGCAGGTCACCGCTACACGACGAATGCCGCCTACCTCAACCGAAAGCAAGCGCGCCAGGATCAAGGGCGGGAGGAGGGGGAGACGCACGATGGGACCACGGACTAAAAGCGCCGCCGGCGCAACCGGTAAACCCAAGAAAACCGGAGAAGGCAGGGAAGCCAGGGAATACAGAGGCAGGTGGGAAGGGGGGAGCCG
+
A@-88CC@ECC-C,A,96;8C<@,,=BE,,6,6@+@++,,;::@@@;@@CEB+8@,,C,CFGG7@@@9CAFF@?,A,C@?@BC7A==CC++*:*@5651,7+,+6,5,;,,672,,6:)79@:CEGDC:*+2???D*=<6*);FCG4:>D73E8DCGG/:E53*:)209+<:*7DG3)4>CC5*2/-*,/*-759-(*7::*40(8,(()24)/3<-)/(1(7(,(4(-*(4)-3...+22(,3.(((),.(-8(*..((-*((*(.(((((.,.5)),((-(((.,(.(-1)./2*3-(-
@M02996:162:000000000-B87FG:1:1101:12708:4574 2:N:0:TAGCGCTC+GTAAGGAG
GACTACTGGGGTATCTAATCCTGTGTGCTCCCCACACTGTCGCGCCTCAGCGTCAGGTGTCGTCCAGAAAGCCGCCTTCGCCACTGGGGGTCCGCCTAATATCTACGCAGTTCACCGCTACACTAGGAATTCCGCTTTCCTCTCCGATACGCAAGAATAACAGATTAAAACGCAGCTCCGGAGATGAGCCCCGGTAAGTCACGAAGGACTTGCTATCCCGCCTACGCGCCCGGTGCAACCAGGAAAGCCGGACAACGCGTGCCACCGACGAAGGACCGGGGCTGCAGGCACGGAGGGAGCG
+
A@-6@CCCCFD+@,@,66=,@CC,,<;;,,,96C@@7,,6@CD@7:,B<ECC6,@@,<FCFFBFEEFFGFFGGB++,4DA?B?F8=C,=++4@+@=FEE,@+;+9C>+>++,445,>=5=?>,,@FFEA,,,@=C?+6,7=9+=8E9+3@30C8CFG,@E>A9,,+25;,59*9C594<ADBC*,288>::6?>)6(7+1/+6/().38)*/)+1+/)2//-(,.3190?73)-(()),*-3(:;?((9-.44<41-----/-676(-43(-((.(-6((3(3-((.1(..(0)/*1,(((
@M02996:162:000000000-B87FG:1:1101:23048:4598 2:N:0:TAGCGCTC+GTAAGGAG
GACTACACGGGTATCTAATCCTGTTCGATCCCCGCACTTTCGTGCATGAGCGTCAGTTACGGCCTGGTCAGCTGCCTACGCAATCGGAGGTCTTCGCCATATCTAGGCATTTCACCGCTACACGGCGAATGCCGCCAACCGCGACCGCAATCAAGCCCTGCAGGATCAACGGCGGGATGAGGGGGAGCCGCACGAAGTAACCGCCGACTTACAGGGCCGCCTGCGCAACCGGTAAACCCAAGAAAACCGGAAAACGCCAGGAACCGCCGAAAGACCGCGGCGGCGGGCACGGAGGTAGACG
+
AB<@@EEFEED+@C<<66,;CCC=,C@F966CC@:B:@,,<@E@BDBACDCB6,@,<CFGGGGG>CC96@EFFDFD,4=B:CC,DDC:=+,,@,@BFC?:=<=+>,94>9,4A4,,==*6=9,@EED=:+,,@C?DGGFG6):DDB@@9C*0D@9>;C?9CC>,//8EFGG;85DG>38F?C**251)(**-553(-/*.-<;9(59(-)26<F:8(./45(4<9((-(*,().3664+*412?:(,(/30((035(((--1(,7(4(,(((,.((4((,(-,-,--(-(-3)0**+...-
@M02996:162:000000000-B87FG:1:1101:25620:4616 2:N:0:TAGCGCTC+GTAAGGAG
GACTACAAGGGTATCTAATCCTGTTTGATCCCCGCACCTTCGTGCCTCAGCGTCAGTATCGTTCTCGCCAGCTGCCTTCGCGATCGGTGTTCTGTGTCATATCTATGCATTTCACCGCTACATGACACATTCCGCCGGCGCCGATCGTACTCCAGACCGCCAGTATCAACGGCAGCCCCACGGTTGAGCCGTGGTATTTCACCGCTGACTTAACAGTCCGCCTACGCACCCTTTACACCCAATAAATCCGGATAACGCTTGCACCCCCCGTATTACACCGCCTGCTGGACCGGGGTTAGC
+
CCCCCGFGGGGGGGGGGGGGGGGGGGGFGGGGGGGFGEFGGGGGGGGGGFGGGEGGGGGGGGGGGGGGGGGGGGGGGGGGGC@EFGFGGGGGFFGFGGFFG@FGGGGGFGGFGGGGGABDCE,@EFFGGGGGGGGC8CCBD=>6CE><AFFFEFGFFGGGG58@AFGGD:=BEFGDF4>8CEGEBD3CFGE7>>9CCFFFFGF(:B16@FGB>FB?AFF0C48<1-449C?6DFB)6<CC,28?*6<:7954159*(---4*4,0-((---(44<4)),-(,--,()5(2(4.)*22(()
@M02996:162:000000000-B87FG:1:1101:25677:4625 2:N:0:TAGCGCTC+GTAAGGAG
GACTACTGGGGTATCTAATCCTGTTTGCTCCCCACGCTTTCGAGCCTCAACGTCAGTTATCGTCCAGTAAGCCGCCTTCGCCACTGGTGTTCCTCCTAATATCTACGCATTTCACCGCTACACTAGGAATTCCACTTACCTCTCCGACACTCTAGTCTACCAGTTTCCAATGCAGTTTCGGGGTTGAGCCCCAAGCTTTCACATCAGACTTGGCAAACCGTCTACGCTCCCTTTACACCCAGTAAATCCGGATAACGCTTGCTCCCTACGTATTACCGCGGCTGCTGGCACGTCTTTCGC
+
CCCCCGGGGGGGGGGGGGGGGGGGGGGFGGFGGGGGGGGGGGGGGGGGGAFFFGGGGGGGGGGGGGGGGGGGGGGGGGGGGGGGGGEFFFFGFGGGGGGGGFGGGGGGGGEGGGGGG>@DCFGGGGDFGGGGGGGGGGGD98DGGGFGFGFDFFFFGGGGGGDC@EGGG=EFGFGGFFDE6EEEDDFGEGGAFBGCEGFFFGFFFF3@EFGEEF@A)@F6=:8(*>@5@ED9C@74)7FE;F@)39CEG@),2)4>,./,,956>82281.5AB<A)83(-42363)5<?>(.)22<),-
@M02996:162:000000000-B87FG:1:1101:18944:4640 2:N:0:TAGCGCTC+GTAAGGAG
GACTACTGGGGTATCTAATCCTGTGTGCTCCCCACGCTGTCGCGCCTCAGCGGCAGTTAATGTCCAGCAGGCCGCCGTCGCCACTGGGGGGCCGCCTAATATCGACGCAGTTCACCGCTACACTAGGAAGTCCGCCTGCCTCTCCAGCACTCAAGAACAACAGGTGCAAAGGAAGGCTAGGGGTGGAGCCCATAGTGTGCACATCTGACGTGGCAACCCGCCGACGCGCCCGGGAAAACCAGGAAAGCCGGACAACGAGCGGCCCCTACGGAAGAGCGGGGCTGAGGGGACGGAGGGAGGG
+
@@-,6C;@<DC+8,6,66,,6;;,,<C;,6,,,;7@+6,,,:C@6@,B<?;@+66C,<EF,E,CF<EF@DFFGC>++448@44@8=@:=++*@*BE7>:,74,*45:*:**,,4,,66.7/:,1?FDC:2++5ACG:F58*4)*5E(0.9)(2<CFFCG?5:3*+)23:E+0*0CGF*578CE**/3C(/84))*))+*..+6)./6.)7122)4*-)*-24,,-(43(*,4)(4(((,*.866@:3(*-.33.,*-(-,,)((/((,(-(((-.(((((,4--(.,2((4,0)***-1((
@M02996:162:000000000-B87FG:1:1101:14857:4659 2:N:0:TAGCGCTC+GTAAGGAG
GACTACTAGGGGATCTAATCCTGTTTGCTCCCCGCACCGTCGCACCTCAGCGTCAATTATCTGCCAGCAACTTGCCGTCGCCATTGGGGTGCTTCCAAAGATCTACAGATGTCACCCCGACACTTGGAAGTCCAGTTGCCCGTCAGTAATGCTAGTCCTGCAGGTTCCATAGCAGTTCCTGGGGTAAGCCAAGGGAGATCACGACAGACTTGCATGACAGCCGAAAGGCGCTGTACGCCCAAAAATGCCGAACAAGGCCGGGAAAGGACAGGTAACCGGGGCTGCGGGGACGGAAAGAGCG
+
@@-66;CEDFD+@,,666566C@6,<CF,,,,8@@B+@+,,8F@@+4A6?6@,,@:,<E,CCEFFFFGFFF,BAC<+4=>+86494=,=++,9,CEFGF,A+,34C;=@,,9,45:40*6=84,8C@==,,,@=DC3E8,D9??=B;F;3+*,6=8=E8A,@8,6+A,5,@9,4C,?CE+>?C+538>81,399CC)***.,):2@5>B)+0/*0B@;*0/8(3(.(3(*((/(1)/(**--(.0(-)*-.4(04*.(((()-,*.(.,(--.)))-,((2((--(-,(473)./**,(((
@M02996:162:000000000-B87FG:1:1101:11377:4661 2:N:0:TAGCGCTC+GTAAGGAG
GACTACAGGGGTATCTAATCCTGTTTGCTACCCGCACTTTCGAGCATGAGCGTCGATAAGTCCCCAGCAAGCTGCCTTCGCCATCGGTGGTCTTCCTGATCTCTACGCATTCCACCGCTACACCAGGAATGCCGCTTGCCCCTGAACTAGCCAAGAAATGCAGGCCGGTCGGCAGGTCCGGGGTGGGGCCCCGGTAGGGAACAGACCGCGTGCACGTCCGCCGGCGCACCCGGTACGCGCAGTGAGACCGAACAACGGGTGCACCCCGCGGATGACGGGGGCTGCGGGGACGAAGGGGGCG
+
A@-86;CCDED-8,6,;<,;6@C6,<CE,;;,6@@C+8,,,8FC@@,@ADCB6,@B,CFGEFGGGGEGDFGGEBB8,9=A6867@CD,8+,,9,=F<?B,4+,=9CB+=+49@9,96>*6=E,@FGDFC,,8D>ED+@+,==*=DGD,:+5)>@DFFGCDCA8,6:DC35+339CGACEDDCE1479<2:?>=>)6(*:(/38@8;636)1,(>>),)1-24(,-32(,*,()(-,-(**,-,,/)))*-03952*-((-,*.55(,,,-(-(((.(-((1((--(-1((4-0)22*(,,,
@M02996:162:000000000-B87FG:1:1101:10011:4664 2:N:0:TAGCGCTC+GTAAGGAG
GACTACTCGGGTAGCTAATCCTGTTTGCGCCCCACACTTTCGCGCCTCAGCGTCAGGTGTCGTCCAGAAAGCCGCCTTCGCCACTGGTGTGCCTCCTAATATCTACGCATTTCACCGCTACACTAGGAATGACGCTTTCCTCTCCGATACGCAAGAATAACAGGTTCAAGCGAAGCTCCGGAGTGGAGCCCCGGTAGTTCAGGACTGACTGGGTAACCCGCCGACGCGCGCGTGACAACCAGGAAAGCCGGGCAGAGCGTGCAACACACGGATGAGCGCGGCTGCGGGCGAGGGGGGAGGG
+
@@-,6;C6@C@-@,B,66,;,6C,,-;A++8++8+6,,,,,8B@7+,86=CC6,@B,<CCFF@FD@EFCAFEFC7+,,9A8,:C,4<,9,,,9,9,AEA=9?8=9E>+8++4,95,6)3==E,4@FCCE,,,7648=3,3?*+=@EB+06*)@==D@,@9E99,,*+22,5:*3@CA78?C>?*,319)4*(:;/8(,+1/+7.3)644+0,()/))2*.1.(--34>(*-7)(---)+*,,(4<::(2,)-(0(*-(---*(.04(((--(--()---((4((,(-4(((-.)1*2,((-
@M02996:162:000000000-B87FG:1:1101:14167:4683 2:N:0:TAGCGCTC+GTAAGGAG
GACTACTCGGGGATCTAATCCTGTTTGCTACCCACGCTGTCGCAGCTCAGCGTCAGGTACGGACCAGACAGCCGCCTTCGCCACTGATGTGCTTCCGGATATCTACGGAGTTCACGCCGACACCCGGAATGCCGCTGTCCGCTTCCGCACTCGAGTGAGGGAGGTTGGATGGCAGTTCAACGGGGGAGCCGTTGGAGGTCACCACCAACGGGCCGTACAGCCGAAATGCGCGGGACGCGCAGGAAGAGCGAGTAACGCGGGAACCCACCGGAGAACCGGGGGTGCGGGGAGGGGGGGAGGG
+
@@-,8C,ECED+8,9,66,,6,C,,-;A,;C,,C,@+,,,5:D@8+,B6ECC,@@B,<FGGGGGGFFGFCGFGE7:,,@A,6:C8=<,9<,,@,CAFD?46+,+9B=:@++9,9,:@8*==84DEFDEC+,3@>C?C69>+1*+3D:@9>*)@:9,@EGF*1/*4**19,>>,0?=1=8@<C7**/2C3=C3)0>:(*).,+.<:5::?)),-5(04)1.2-(-(-(6)/(()(--33**,-(4.(((0-0-(0.*-(((,)--*-(-3,,,((.,(-((,(,-,-,3(((,0)12*(((,
@M02996:162:000000000-B87FG:1:1101:25415:4683 2:N:0:TAGCGCTC+GTAAGGAG
GACTACCAGGGTATCTAATCCTGTTTGCTCCCCACACTTTCGCGCCTCAGCGTCAGTTGTCGTCCAGAAAGCCGCCTTCGCCACTGGTGTTCCTCCTAATATCTACGCATTTCACCGCTACACTAGGAATTCCGCTTTCCTCTCCGATACTCAAGAATAACAGTTTCAATCGCAGCTCCGGAGTTGAGCCCCGGTATTTCACGACTGACTTGCTATCCCGCCTACGCGCCCTTTACACCCAGTAAATCCGGGCAACGCTTGCCACCTACGTATTACCGCGGCTGCTGGCCCGTAGTTAGC
+
CCCCCGGGGGGGGGGGGGGGGGGGGEGGG9AFGGGGGCFGGGGGGEGGG8FGGGGGEEEFG:FGGGF@FFGGEGGGGGGGGEG=DGGFFGGGFGGFGFGGFFDGGDFGGGCGGFGGG>@CDGGGGGGGGGGGGGG>D@EFGEBFGC@:5CFEFFF,1EFFFGDEGFGGD;=DF5CE*3:9BCECFD@*=CGFFFGFDFFFFG==@225=FGEEF*+0;<8/3;D@6696C9.;4>EFEGEBF?2@2<<C702,)4>,----/(.96?0:84<2:64<?4(-7(21)288:?()0/;+5-4
@M02996:162:000000000-B87FG:1:1101:24158:4707 2:N:0:TAGCGCTC+GTAAGGAG
GACTACCCGGGTATCTAATCCTGTTTGATACCCGCGCTTTCGAGCCTCAGCGTCAATCGCACTCCAGCAGACTGCCTTCGCAATCGGAGTTCTTCGTCATATCTAAGCATTTCACCGCTACACGACGAATTCCATCTGCCTTGCGTGTATTCAAGACCGCCGGTTTCCATGGCATGCCAAGGTTGGGCCCTGACATTTTACCACAGACCTAACAGTCCGCCTACGCTCCCCTTAAACCCAATAAATCCGGATAACGCTCGCATCCTCCGTATTACCTCCGCTGCTTGCCCCGAATTCACC
+
CCCCCGGGGGGGGGGGGGGGGGGGGGGGGGFDFGGGGGGGGGGGGGGGGGGGGGGGGGGGGGEGGGGGGGGGGGGGGGGGGGGGGGFCCFGFGGGGGGGFFFGGGFGGGGGGGGGGGABDD@FCGGGGGGGGGGGGGGGGG>6DCEDFFGFEEFFGFGG>CEBFEEGGGGFFF*A99?6*6>CEFGFGBG=())*0>F+/8F*72A2/6);3@AA+)0*6=3//(.((.;(2*4942:C*,20874971484:=<C----,)-(*,)42:(,5:--).(,,((-)-42()(-00/;3).4
@M02996:162:000000000-B87FG:1:1101:25487:4751 2:N:0:TAGCGCTC+GTAAGGAG
GACTACTCGGGTATCTAATCCTGTTTGCTCCCCACGCTTTCGAGCCTCAACGTCAGTTACAGTCCAGTAAGCCGCCTTCGCCACTGGTGTTCCTCCTAATATCTACGCATTTCACCGCTACACTAGGAATTCCACTTACCTCTCCTGCACTCTAGCTATGTAGTTTCCAAAGCAGTTCCCGAGTTGAGCCCGGGGCTTTCACTTCAGACTTACACAGCCGTCTACGCTCCCTTTACACCCAGTAATTCCGGAGACCGCTTGCCCCCTACTAATGACAGCCGCTGCTGGCCCCTCGTTACC
+
CCCCCCFGGGGGG@FGFGGGGGGGGGAFGGFCFGGGGGGGGGGGGGGGGFECFFDGGGGGGF@FEGDGGFF=F7FGDGGGFGEGGGD,9EFFGGGGGGFGFDGGGGGC>,4@EDF9E>@DD9A,EFGGF8FGGGGGGA9>D:+=?C=E58FDGGGDDF8DBFBEDFG,CGDFGFGFF+5+6@E=7+*+8@=>5:9:039CEG5A@;A5:6:9B4>9>AC)405>CF2(85-:;>EE))8/,6@EF)9<7/)((2(2..(--1,5>1(24)-).))-)),(((469?0(((,()0*2*,(-
@M02996:162:000000000-B87FG:1:1101:25498:4766 2:N:0:TAGCGCTC+GTAAGGAG
GACTACTCGGGTATCTAATCCTGTTTGCTCCCCACGCTTTCGAGCCTCAACGTCAGTTACAGTCCAGTAAGCCGCCTTCGCCACTGGTGTTCCTCCTAATATCTACGCATTTCACCGCTACACTAGGAATTCCACTTACCTCTCCTGCACTCTAGCTATGTAGTTTCCAAAGCAGTTCCCGAGTTGAGCCCGGGGCTTTCACTTCAGACTTACACAGCCGTCTACGCTCCCTTTACACCCAGTAAATCCGGATAACGCTTGCCCCCTACGTATTACCGCGGCTGCTGGCACGTAGTTAGC
+
CCCCCGGGGGGGGGGGGGGGGGGGGGGGGGGGGGGGGGGGGGGGGGGGGEFFFFGGGGGGGGGGGGGGGGGGGGGGGGGGGGGGGGFFGFFGFFGGGGGGGFGGGGGGEDGFGGGGG:@CDGGGGGGGGGGGGGGGGGGFFFFGGGFGFG5DFGGGGGGFFGECFBGGGGGFGFGGFGFFGGGFGGFGEGGBFFGFFGFEEFFFECEEFFGFFA>A4AC:=52565>9@EF9FEEFFEFGFF5C;7C?C::(68;8(,///93:C;(42(4<<?A<<?1-((24<?>>B??F8)*22.-6
@M02996:162:000000000-B87FG:1:1101:25480:4773 2:N:0:TAGCGCTC+GTAAGGAG
GACTACTCGGGTATCTAATCCTGTTTGCTCCCCACGCTTTCGAGCCTCAACGTCAGTTACAGTCCAGTAAGCCGCCTTCGCCACTGGTGTTCCTCCTAATATCTACGCATTTCACCGCTACACTAGGAATTCCACTTACCTCTCCTGCACTCTAGCTATGTAGTTTCCAAAGCAGTTCCCGAGTTGAGCCCGGGGCTTTCACTTCAGACTTACCCAGCCGTCTACGCTCCCTTTACCCCCCGTCAATCCTGATAACGCCTGCCCCCTACCTATTACCGCGGCTGCTCGCCCCGCGTTAGC
+
CCCCCGGGGGGGGGGGFGGGGGGGGGGFGG<FFGGGGGGGGFGGGGGGGGGEFCFEGGGGGGGGGGCFGGGGGGGGGGGGGGGGC9EFGFCFFEGGGGGGFFGGGGGGC=FF=EGGG=3+6>F8FFGGFGGFE89?FFGECEDGGF=80=<5@F+,@,=EFGEGGFG,D3A6,DD81DDFB=8D=GB6:D?55?6=BGFFCA@E54:5>F9:6*:9@9?@C/--/:=5@E5(::=44(<*.,/1)/762);97+.2-((,-9(47((-.(..4<-5)-((-(7603)(40((.)*21(4)
@M02996:162:000000000-B87FG:1:1101:25546:4774 2:N:0:TAGCGCTC+GTAAGGAG
GACTACCAGGGTATCTAATCCTGTTTGCTCCCCCGACTTTCGCGCCTCAGCGTCAGTACTGTTCAAGGAATCCGCCTTCGCCTCCGGTGTTCTGCAGGATATCAACGCATTTCACCGCTACACCCTGCATTCCGATTCCCCCTCCCAGACTCGAGCCGAGCAGTTTCAAGCGCACTTTCCGGGTTGAGCCCGGAGATTTCACACTTGACACACTCGGCCGCCTACGCGCCCTTTACGCCCAGTAAATCCGAACAACGCTTGCGACCTCTGTATTACCGCGGCTGCTGGCACAGGGTTAGC
+
CCCCCGFGGGEFGGGGGGGGGGGFFGGGGGDFFGGGGGGGGGGGGGGGGGGGGGGGGFGGGGGGGGGGGGGGGGGGGGGGGGGGGGGGGGGGGGGGGGGGFFGFGGGGGGEGGFFGG>?DCE<DEFGGGDGFGGGGDGGEFFFGGGDADFFE6>CGGDGCCGFF7EGG9EFAEBCGFFEFEEGCFGEFEGF@DEC9BFFEEGFF1;>E@FD@FFDADDG::6:?FFB90>9(9)6<64C8?<3A@:5:967<BE?7(-(-(*(-1(-)),)))).4)4,-422;(,.211<:0)*2*44:
@M02996:162:000000000-B87FG:1:1101:15758:4774 2:N:0:TAGCGCTC+GTAAGGAG
GACTACAGGGGTATCTAATCCTGTTTGATCCCCGCACCTTCGTGCCTCAGCGTCAGTGTCGTGCTCGCCAGCTGCCTTCGCGATCGGTGTTCTGTGTCATCTCTAAGCATGTCACCGCTACAGGACACATTCCGCCGGCGCCGTGCGCACGCTAGATAAGCAGGATCAATGGCAGCCTCCGAGGGGAGCTAGGATAGTTCACCACGGACGTACGCATCCGCCGACGCACCCGGTAAACCCAAGAAAGCCGGATAACGCGCGGAACCACCGAAGTACCGGGGCGGATGGCACGGGGGGAGCG
+
@@-,8CECDED8@6<,;6;,,;@666CF,,,;,86C7F,,4@;@8,,B6A;@,88@;C6@FDFGCABFC:FGFD@<,,@?=BC8D==,8,,,9?;?9CE,,+,+9C@<>,,9,955>5*0==,@EFF,4,,,@ECDGG+>D5<0+8:>9+*134;@,EFFFF5*;**;?,>649?EF*7A4:4**14C1*5;FA+7(,+)1+7=?):315*-4)4>10*-24(437(7(*-()(--4<,*3:(:;?042-52(06*--(-,1-(13((,-(-(-.).4((6((-,(,1,,5:5)//*41((
@M02996:162:000000000-B87FG:1:1101:6044:4780 2:N:0:TAGCGCTC+GTAACGAG
GACTACAAGGGTATCTAATCCTGTTTGCTCCCCACACTTTCGCGCCTCAGCGTCAGTTGTCGTCCAGAAAGCCGCCTTCGCCACTGGTGTTCCTCCTAATATCTACGCATTTCACCGCTACACTAGGAATTCCGCTTTCCTCTCCGATACTCAAGAATAACAGTTTCAATCGCAGCTCCGGAGTTGAGCCCCGGTATTTCACGACTGACTTGCTATCCCGCCTACGCTCCCTTTACACCCAGTAAATCCGGGCAACGCTTGCCACCTACGTATTACAGCGGCTGCTGGCACGTGGTTAGC
+
CCCCCG<FGGGGGGGGGFEGGGGGGGGFFGFFEGGGGGGGGG:FGGCGFFGGEFGGGGF@EGBDGGG9FCFFFGGGGGGGGGGGGFEGFFGGGGGGGGFGFDC9@FGGGECDFGGGG>@GDFFF,FGGFGFF>DG>>6@EGDFDD+8+3@BDG>AFG9EGGG===<9D?EFFEE6E?CCEB6@@F+>C5?3:??C=BAE47D/)6):==FD.4A5>BAD(/./:;(((/=6575)))/8:@@E<@)467()01),*(.(,-9:)93<,8(..-.)))).(-(-4325(((,48)**2)..
@M02996:162:000000000-B87FG:1:1101:6038:4797 2:N:0:TAGCGCTC+GTAAGGAG
GACTACAAGGGTATCTAATCCTGTTTGCTCCCCACACTTTCGCGCCTCAGCGTCAGTTGTCGTCCAGAAAGCCCCCTTCGCCACTGGTGTTCCTCCTAATATCTACGCATTTCACCGCTACACTAGGAATTCCGCTTTCCTCTCCGATACTCAAGAATAACCGTTTCAATCGCAGCTCCGGAGTTGAGCCCCGGTATTTCACGACCGACTTGCTCTCCCCCCTACGCGCCCTTTACACCCACTAAATCCGGACAACGCTTGCCACCTCCGTATTACAGCGGCTGCTGGCAGTGACTTATC
+
CCCCCF?GGGGFGGGGGF<C@6CCFEFGGGGGGCFGGGGAFE:FFG,CFF8@6@BCCEC;E,:DCFDDFCFAF,BFG,@D@GCGGDFFFGG==9CEFE=;=<D=@C,C8C7EFFEFE=50+9F;EFFFFC=;,DE>06@FCD=D+88+9=+87@+,=DFD9,)8+0=CDFCDF>6CAC30+349DCE0)4@5?4D=9F9/;CDA@)8=25//78)3;;<(5../((,-3/3,95:-).,:((((03:4*(0(-).1(((-(*()2(43(44(.4:-)))-(-2(-))((3(.)*+30.).
@M02996:162:000000000-B87FG:1:1101:16984:4802 2:N:0:TAGCGCTC+GTAAGGAG
GACTACCGGGGTATCTAATCCTGTGTGCTCCCCACACTTTCGCGCCTCAGCGTCAGTTGTCGTCCAGAAAGCCGCCGTCGCCACTGGTGTTCCTCCTAATATCTACGCATGTCACCGCTACACTAGGAAGGCCGCTTTCCGCTCCGATACGCAAGAATAACAGGTTCAAGCGCAGCTCCGGAGGGGAGCCCCGGTATGTCACGACTGACGTGCGAGCCCGCCTACGCGCGCGTTACACCCAGTAAATCCGGACAAAGCGTGCCACCGAAGGAATGCCGGGGCGGATGGGACGGAGGAAGGG
+
@@-,8;C@CDD+@,@,66,66;;6,<CF,,6,,C+@,C,,;8B@6+4B<?CC,68@6<F<FF7DF@DFFFGEGE@7+8=>4,=FD=C59,+4@,@E,?A,@+,+9CB:8++9,9,58=*===4,@FCDC,+,@CC60+,6+)3+=EA+3;*)6>CFG,ECCC8,43=<9,5:*9DC*;>?C8C**/.76*=;A>)6(,+.71;?0.4.5)13()4.-)1-2,(((4>9;*3()(,,.),22:(.94)-2-5<1;:*..(--*,.*,(4(-(.(,)))-((,2(-,(--(.4,0)/:*,,((
@M02996:162:000000000-B87FG:1:1101:7006:4888 2:N:0:TAGCGCTC+GTAAGGAG
GACTACAGGGGTATCTAATCCTGTTTGCTCCCCACGCTTTCGAGCCTCAACGTCAGTTATCGTCCAGTGAGCCGCCTTCGCCGCCGGTGTTCCTCCCAATATCTACGCATTTCACCGCTACACTGGGAATTCCACTCACCTCTCCGACACTCTAGCTATACAGTTTCCAAAGCAGTTCCGCAGTTGAGCCAAGGGCGTTCACTTCAGACTTGCATTGCCGCCTACGCCACCTTTACACCCAGTAAATCCGGATAACGCTTGCCGCCTACGTATTACATGGGCTGCTGGCAGGTAGTTACA
+
CCCCCGFFFGG@F@EG<@FCEGDFEFFGGCEDEFGGDFCFDFGFF7FGG=CCFEFE@CFGGGFGFGGGGGGGGFGGG:EGFCF@EGDFEFFFBFEGGGEG8<E+@FBB>EEC9,<FG=*6?EEFGGGCEFG,=DCDGDDGGFB+=>@7*=0=DDDAEGFGFD18;C+EFFFFEFGEFDEE>EE@FGCFB6<)/37>5FED(<*0>=C55A8@FFF+);>2*.//5;9((361>)9)54B=01()0.4-94)(-).24--(4*5()-81,(..-.)-))).,..4244:6719./<A+).6
@M02996:162:000000000-B87FG:1:1101:12480:4893 2:N:0:TAGCGCTC+GTAAGGAG
GACTACCGGGGGAGCGAATCCTGTTTGCTCCCCACACTGTCGCGCCTCAGCGGCAGTTGTCGTCCAGAAAGCCGCCTTCGCCACTGGTGGTCCGCCTAATATCTACGCAGTTCACCGCTACACTAGGAATGCCGCTTGCCTCTCCGATACGCAAGAATAACAGGTTCAATCGCAGCTCCGGAGGTGAGCCCCGGGAGAGCACGACTGACTTGCTATCCCGCCGACGCGCGCGGTGAAACGCGGAAAACCGGACAAGGGTTGCCACCGACGGAAGAACGCGGCTGCGAGCACGGGGGGCGCG
+
@@-88CECCDD+@+@+76+6@6@,,-;F,,,,,;@B@<,,5:D@@:,B@D,@++=>,<FCFGEGGEFE=CGGGC=++6@A+84C==A,9++,7+@FCE=,7+,67C>+>++,36,38530==,7>FFCC,,,@:C;***4:)3;?G>*3;*)6:;DF,BCE:7,4*::@,>?*6:*00/81*//*175;7*4A>)4(*)-.*41()-24**.-*6*,)2-/-(,-3149593)7((.-<*(-(954(.1-.4(73*.(((-*.9*:9724(,((((.-(,-((-(-(-(4.3.)*2*((,,
@M02996:162:000000000-B87FG:1:1101:7031:4901 2:N:0:TAGCGCTC+GTAAGGAG
GACTACAGGGGTATCTAATCCTGTTTGCTCCCCACGCTTTCGAGCCTCAACGTCAGTTATCGTCCAGTGAGCCGCCTTCGCCGCCGGTGTTCCTCCCAATATCTACGCATTTCACCGCTACACTGGGAATTCCACTCACCTCTCCGACACTCTAGCTATACAGTTTCCAAAGCAGTTCCGCAGTTGAGCCACGGGCTTTCACTTCAGACTTGCATTGCCGTCTACGCTCCCTTTACACCCAGTAAATCCGGATAACGCTTGCCCCCTACGTATTACCGCGGCTGCGTGCACGGAGTTAGC
+
CCCCCGGGGGGCCGFGFEGFFGGFGGFGGGFGEGGGGGGGGGGGGGCGGGFGGFGGGGGGGGEGGGGGGGGGGGGECFGGGGCEGGGEGFGGGFE?BFCF@FFDFGGGDGGGGGGGG>56CEFFGGGCFGEF@:FDFEFF?8DGGB=FBGBD@CFFG7,ED7:3@FGCFGGFGFGFFGEE5:4A>FEGEG6>DFDF>GFECF*9:BCEFFG746*=*1>:2,//7/3/3CD3FE3)<8FE?D26649A977:-746-.---1,5C9B<3(...36AA30;94012(,-40<0))/22-69
@M02996:162:000000000-B87FG:1:1101:19826:4904 2:N:0:TAGCGCTC+GTAAGGAG
GACTACCGGGGTATCTAATCCTGGGTGAGCCCCACGCTTTCGTGCCTCAGCGTCAATCGCTGTTTCGTGAGATGCCTTCGCAATCGGTGGTCTGAGTAATATCTATGCAGTTCACCGCTACACTACGCAGGCCGCCCACGGCAACAGTAGTCCAGCCTGACAGGATCAAAGGCAATTCCAGGGGGGAGAACTGGGCTGTCACCCCGGACGTACCAGAAAGCCGAAGCAACCGGGAAACCGAAGAAAGCCGGAAAACGCGTGAAACCGCCGGAAGACCGGGGATACTGGACAGGGGGAAGG
+
@@@,8CC@@ED+@,B,;65,<C@,,;8=,6,,,87@7,,,,8C@B@,B6?CC,,@C6EGGEF,:6F@C@<FF<BB,,,,A,8>,@=@,8+,49?EE<E=,A+4,9,9:44,4,9,56>*===,4@E@+=+++++6=?E+6=@EG?FD,4+3*73;@9,@;>2:+@*3@CGFF5CC<3=;BC,;**/,1(:<)9:71(*...+530)437)*-(06<?:632839(742(*.-)(--4(,*-66:F?((9-),(04*-(-(-/-)246(4-,,((.,,-(,2(((...,..43.)/2*(((
@M02996:162:000000000-B87FG:1:1101:7014:4908 2:N:0:TAGCGCTC+GTAAGGAG
GACTACAGGGGTATCTAATCCTGTTTGCTCCCCACGCTTTCGAGCCTCAACGTCAGTTATCGTCCAGTGAGCCGCCTTCGCCGCCGGTGTTCCTCCCAATATCTACGCATTTCACCGCTACACTGGGAATTCCACTCACCTCTCCGACACTCTAGCTATACAGTTTCCAAAGCAGTTCCGCAGTTGAGCCACGGGCTTTACCTTCAGACTTGCATTGCCGTCTACGCTCCCTTTACCACCAGTAAATCCGGATAACGCTTGCCCCCTACGACTTACCGCGGCTACTGGCACGGAGTTAGC
+
CCCCCFFGGGGFGGGGG@FEFFDEEFGFFDFECGGGGCEFCEGEGGFGGGGGGEFF@EGGFGGF,FGGGGGGGFGGD,@DFGFFGEEFCFFGGFFGGFFGFFGGGFFG6EEF9EFCG=5=DFCF9F@D@G@FFGGC6@DEC8DGGEFGFGFD>E=FGFGAEGEFGFGG9FFFFAFGAFA>C854FGEFB6:@BDD>>FA**48@3*68>ADECF48BFC>=16:9?F;6E;;G@E).)?=@6/6=446*4711<AF-(-(-1,.1-4(8((----6.22246(((.,,(14(001*;)))
@M02996:162:000000000-B87FG:1:1101:20953:4909 2:N:0:TGGCGCTC+GTAAGGAG
GACTACTAGGGGATCGAATCCTGTGTGATACCGGCAGTATCGAGCGTCAGAGGCAGACGTACCCCAGTGGACTGCCTTCGCAATCGGAGGGGTGTAGGAAAGCTAAGCATGGCACAGCGACAGCCGAAAGGCCAGCCAGCTCTAGTACGCTGAAGACAACCAGAATCAACGGGAAGGCATGGAGGAGCAACAAGAGGGAACCGCAGACGGAAGCGACGGCCTACGCTCCCGGAAAACCAAAGAAAACCGGAAAAGGCGCGCAACCGCCGAAGGAGAGGGGAGGCGGGGAAGGGGGGAGACG
+
@<-6666CCCC+@,,,66,,;,;,,<;@666,,7+6+,,,,8:<,8+46=,;,,6BFFG,DFG,C@8:C@EF9E,,,,49,6:,@@:F4+++664AFC=,9*,+4<9A49,,,9,,9=5=+4+,++8>:+,,3@+=8F,++)16=,5330*)53;DCGC,378,@+5<97@>*99C9C5*:8,4=75*(4,0);C(,*06(369(=@3()243)3)-)/(/(,4(((-(*(-),3140+/,,.2)(,(/,0(-5(*(---(/(,*-(-,((,(3((-((,(((,(-((((-,).**/-(,-
@M02996:162:000000000-B87FG:1:1101:12473:4911 2:N:0:TAGCGCTC+GTAAGGAG
GACTACCGGGGTATCTAATCCTGTGTGCTCCCCACACTGTCGCGCCTCAGCGTCAGGTGCCGTCCAGAAAGCCGCCGTCGCAACTGGTGTGCCTCCTAATATCGACGCATGTCACCGCGACACGAGGAATGCCGCTGACCTCTCCGGTACGCAAGAAGAACAGGATCAAGCGCAGACCCGGAGGAGAGGCCCGGAAGGGCAGGACGGACGAGCCAGCCGGCCGACGCGCCCGTTACACCCAGGAAAGCGGGACAAAGCTGGCACACGAGGAGTAACGGGGGCGGCGGGAAGGAAGGAGGCG
+
A@@6@C,7@CD+8,6C6<56F<C,,<;,,,6@C@@@C,,6A@@@@+,46?CB88@F,<C,C@8FC:C@ADGFGE:F++=>4+6@@==:?4+,9,99,??,9+,+9@>4>++,44,58>*==8=+@CEED,,,@:C0++4,+3*99@)33<*-B:CFC,<CCC>,,/;:8,,2*/:*.2/.887**/,*(2/2;5)3(*)(4*(4:)41())((),0(0),24(4(,(-,*-75.-(6<8*,.(-72(.)-)-,.4*.(.)(*,,*,(-(-((((-.,(((,3(,(,,,,((3))2;*(((-
@M02996:162:000000000-B87FG:1:1101:19830:4921 2:N:0:TAGCGCTC+GTAAGGAG
GACTACCGGGGTATCTAATCCTGTGTGAGCCCCACGCTGTCGTGCCTGAGCGTCAATCGCTGTGTGGTGAGATGCCTACGCAATCGGGGGTCTGAGGAATATCTATGCATTTGACCGCTACACGACGAATTCCGCCCACGGCAACAGGAAGCCAGCCGGACAGGAGCAAAGGCAAGTCGAGGGTGGAGCACGGGGCGGTGACCCCGGACATACAAGGAGGGCGAGGACACCGGAAAACCGAAAAAAGCAGGAAAAAGGCGGGAACAGGCGGAGGAACGGGGCTGGCGGACGGGGGGGGGGG
+
@@<,@E<+:@@+@,@,;65,,C@,,-;F,,,,,-66+,,,,:C@B,,,;?;@+,87,6FG,B8,<,86@@F9<A<5,,98+?=,@=:+4+++9EED+:?,4+,+9,9A=,,4,6,:80*063,+3@86>,+,7,@C7B+6C=AD9D@,3**),:;>9*=**4/*4)2:84<;,68A+;(:CB514),*(29(8577(*)(,+.(()((-)*.)/,/()*(*(-,(-2(,1,43(,-(.+*--(371,(*.),./(/((((()--1.((,(-,(-,(((((-((,,(-((,((0)1**(((-
@M02996:162:000000000-B87FG:1:1101:20963:4927 2:N:0:TGGCGCTC+GTAAGGAG
GACTACTAGGGGAGCTAATCCTGTGTGATACCCGCACTTTCGAGCGTCAGCGGCAGACGTACCCCAGTGGACTGCCTTCGCAATCGGAGGTCTGTAGGAGATCTAAGCATGTCACCGCTACACCCGAAATGCCATCCACCTCGAGTACGCTCAAGACAACCAGGATCAACGGCAAGGCAGGGTGGAGCAACACGAAGAAACCGCGGACCAAAGGGCCCGCCGACGCACCCCGAAAACGAAAGAAAACGGGAGAACGCGGGGAGACGACGAAGGACGGCGGGGGCGGGGAGGGAGGGAGGGG
+
A@-,8CCCDDD+8++,66,,66C6,<;E,;<,,86@++,,,8DA68+@8=C@++@BFFGCDDG<F@B:CAEFB?:,,,996?>,@=@F@+,,4,,AFDA,9*4+9A@,=,,9,9,,88*6=4,,8+6=:,,,@@,==DD,+)*==,:9:C*)69:@@FFFD78+@*3;94@>*9DEF*4*1:414//*(=,0858((*2=(*6(6>6(()92()-.(./(*(4(,(((-*(-)4,42(*11(43:(.(*,)-4.))-,(-(1((*,((((,-(43(,,,((-(-7(1(-((,).***-((-
@M02996:162:000000000-B87FG:1:1101:10951:4971 2:N:0:TAGCGCTC+GTAAGGAG
GACTACAGGGGTATCGAATCCTGTTTGATCCCCACGCCTTCGTGCCTCAGCGTCAGTGCCGTCCTCACCAGCTGCCTTCGCGATCGGTGGTCTATGTAAGATCTATGCATTTCACCGCTACAGTACAGATTCCGCCAGCGCCGTTCGGACGCTAGGCGCGCAGGATCAACGGCAGCCTCCCGGTTGAGCCGGGAAAGGGCAACGCTGACGTACGCGGCCGCCGACGCAGCCCGAAAACCCAAGAAAGCCGGATAAAGCGTGCAGCCGCCGGATTACCGCGGCTGCTGGGAGGGGGGGAGCG
+
BC@6@FCCFDD-8,C,9CB:E@C=,;CC@<C,@C+@@F,,,9;@8@9E<B6@,,@B,CE<F7FG@,6CC@FGFD8=,,@A,@B>@CD,=4,,9?,?CE=,934399@?=,,9,9956=9==EB,CFE<A9,,@DEDDGEC?@?++8:C?D*)63;,@EGD@C=*@3;;C6C>@AGEF6:6:>=*1//7=FG9>;)6(*)((*/21)-4:)*4(71;(.1-*-(---2-(1(()(,-3(+*421<::(.*-)((0-*.)(--*-)2(,((((-((,..4(13(-4(),,(4(-0)/**-(3(
@M02996:162:000000000-B87FG:1:1101:6335:4975 2:N:0:TAGCGCTC+GTAAGGAG
GACTACCCGGGTATCTAATCCTGTTTGATCCCCACACTTTCGTGCCTCAGCGTCAATGACGGATTTGTGAGATGCCTTCGCAATCGGTGTTCTGTGTGATATCTATGCATTTCACCGCTACACCACACATTCCTCCCACAGCATCCGTATTCCAGATTACCAGTTTCAACGGCAGGTCACGCGTTAAGCGCGTGCGTTTCACCGCTGACTTGGAATTCCGCCTACGCACCCTTTAAACCCAATAAATCCGGATAACGCTCGCATCCTCCTTATTACCGCGGCTGCTGGCACGGGTTTAGA
+
CCCCCGGGGGGFFFGGGEGGGGGGGGGGGGFGGGGGGGGGGGGGGGFGGFGGGEGGGGGGGGGDE9EFGGGGGFGGCFCFGFGGGGGFGGGFFGGGGGDGG?DGGGEGFGGGGGGGG=5@CFGGGGGGGGGGGAF6=DFEG8?=DFA=6=DE@,BF?FFFGC>A9D@FGGGFGFGE?FDF=,44:CCDE758@4>))6@>EFB(-262=FGBB)8*>B@;7(6,(/((6B7=4495)7F8?@:B=A<>C-0,-<<9--(--76-/8?A3())-).6.--(,49><0.(-32:;)*/*(.)
@M02996:162:000000000-B87FG:1:1101:15813:4977 2:N:0:TAGCGCTC+GTAAGGAG
GACTACCCGGGGATCTAATCCCGTTTGCTCCCCGGGCTGTCGCAGCTCAGCGTCAGACACAGTCCAGAAAGGCGCCTTCGCCACTGGTGGGCCTCCCAATATCTACGCATATCACCGCGACACGGGGAATTCCCCTTGCCTCGCCTGCACGCAAGCTGCCCAGGATCCAAAGCCATACGGGGGGGAGCCCCGCAATGGCACGCCAGACGAAAGCAACCGACGACAGGCGCGTAACGCCGAAGAAGTCCGGACAACGGGCGCAACCAACGTAGGACCGAGGGTGCTGGCACGAAGGAAGCCG
+
@@-,8C6C@@C+@,B,;<,6,C@6,;8A,,;,8+::7+,,,:C:8+,B<ACB,6@@EFFFGG9FFFEE@DFFGC:C,,9A,,4@,9=,:,++@+9,@=?49+9+9A>86++4,9,:6=*=+>++>FCC:,,,@,8+;,,,+)*=06:693*1B89>,=7CDE=*=*3,*B;862;,8*888B**/131(/*-7))()+).4/,33@F?()929)5)()/,>2>61(4(,*--)4,,(3*13(-:7).)1,.-4.()((,-,)4,0(31,,,.(.,3>110(--().,-1)-())**0.((-
@M02996:162:000000000-B87FG:1:1101:18688:4978 2:N:0:TAGCGCTC+GTAAGGAG
GACTACCGGGGTATCTAATCCTGTTCGATACCCGCACCTTCGAGCGTCAGCGTCAGTGACACTCCGGCAAGCTGCCGTCGCAATCGGGGGGCTTCGTGATATCTAAGCATGTCACCGCTACACCACAAATGCCGCCTGCCGCGCGTGTACGCAAGGACGCCAGGTCGCGCTGCAATCCGCGGGGGGAGCCCGCGCAGGTCACAACACGCGTGACATACAGCCTACGCTCCCGGGAAACCCAAGAAAGCCGGAGAACACCAGGACCGACCGAATGACAGCGGCTGCTGGGCGGGAAAGACAG
+
A@-,8CE@CED+@6A,66,66C@,,C@E<C@,<@:@:F,6,9FA664C@BEC,6@B<CFFGGCFGEEGCEGGFDB<+,6@7C68DEDED+**>,?<>>>,@+,4<FF7;,,7,4,3:>)75:,=EFGFB,++?E=DGGFE)9>GC2410:)-CCD*:CGEGC6*39CCD8*0*6:+957>EDD**/-72:*4>5<>(*0).+632F::()1,3>416*7.3-(.(4,((/(-)(-44(,*-422:?((0-.-(0,*,(,-.14453(4(4(((,..),((-(,-(),((((,001**.(,(
@M02996:162:000000000-B87FG:1:1101:5731:5000 2:N:0:TAGCGCTC+GTAAGGAG
GACTACCAGGGTATCTAATCCTGTTTGCTCCCCCGACTTTCGCGCCTCAGCGTCAGTACCGTTCAAGGAATCCGCCTTCGCCTCCGGTGTTCTGCAGGATATCAACGCATTTCACCGCTACACCCTGCATTCCGATTCCCTCTCCCGGACTCCAGTCACGCAGTTTGGGACGCACTTTCCGGGTTGAGCCCGGAGATTTCACATCCCACACACGCGACCGCCTACGCGCCCTTTACGACCAGTAAATCCGAACAACGCTTGCGACCTCTGTCTTACCGCCGCTTCCGGCCCGCGGTTAGC
+
CCCCCGFGGGGGGGGGFFEFGGFFFGGGGGGGEGGGGGGGGGGGGGGGG?FCFGGGGGG9FDCFEFFGGGGGGEGGGEFFGGDGGGGGDGGGFAEFFGGG9DFFGGGGDEEGGGGGG:?DDEFDEFAFFFFFGF4=CFGGFDFCGGA>@CBDEDFGGGGGG6@CA;@C7,@?CEGEFGFFDEC:FGEGFGF@D)C13<A<CFFEFF;@F3DFFF(:(8C>:-4:<2342?239)6)((2:(49.9A)4<60(3;11----4*((1-())..).).4(--(-(-(-)-(((,(0)2:8874
@M02996:162:000000000-B87FG:1:1101:23985:5000 2:N:0:TAGCGCTC+GTAAGGAG
GACTACAGGGGTATCTAATCCTGTGTGCTCCCCACGCTTTCGTGCCTCAGCGTCAGTAAAGGCCCAGTAAGCCGCCTTCGCCACCGAGGGTCCTCCTAATATCTACGCAGTTCACCGCTACACTAGGAATTCCGCTTACCTCTACCTCACTCAAGAACGGCAGGTTCAAATGCAGGGCACGGGGTGAGCCCGTACATTTCCAATCGGACTTGGCGTCCAGCCTGCGCACCCTTTACACCCAGGAATGCTGGAAAACGCTCGCCCCCGAAGGAGTACCGGGGCTGCGGGCACGTAGGAACGG
+
BC@@@EFFFED-@,@@@FB<<,C,,;;E<<,,6EFE76,:,BFGGGGGGGGGGGGG,EFEFGC?:CDCEDECEECE,:@A8B=@FC:+7+,4@,,E,FFCA7;,@C@CE+BF,4EFG>@CCEGGGGGGGGGGGGDGGGGGGEFGGFDGFFFEFEFFGFGGCE5+,*=AFG,=,BCGEGFAGGG55;-3:=E5?;7=?CFE4,**82:56);7.8...8*/3(,/,416084(*.)6:2EC((.:).).*.),(1.*-(,,-)(-1-,3(-(.(..-.4(-3((-((-03(((0)*2+-((,
@M02996:162:000000000-B87FG:1:1101:14699:5019 2:N:0:TAGCGCTC+GTAAGGAG
GAGTACCAGGGTATCGAAGCATGATGGCAGCCCAAACTTTAGTACAGCAGGGTAAGGTACTGACCAGAAAGCCGGCAACGGAACTGGGGGGCCGCCTAAGATGTACGCAAATCAGGGCGACAAGAGGAAAACCGCGTGGCCCTCCAGCACGCAAGGAAACCAGATCAGGGGGCGAACAATGGGGAGGCGGGTGCCGTAAACGCCAGGCTAAGGAAACCACCGACGAACGGCGTAGGGCGAAGAAATGAGGATAAGGCAGGGCCACGAGGAAGTACCACAGGCGCGGGGAGCGAGGAAGGCG
+
@@-88C,CCED-,;,,9,,+,6;,,-;,,,6,,;,6C,,,,6;C<,,E,4:@6,6C,CFF9F,;;6C<@FFGFC+8++9++88@,46,++++6+8@+>,,3=,2334*3**3,3,,3-*;*8*,6<@,,,,,1:=)2**32()2*465;*)(3/7*0*+2;5,*+09372?)201>5<1*08*2/),1(**(0)*(,*0,.*(44)-4.)*..9(??)*31(40-(-,,*((1-(-((*2-,,(0)))0,0(./)2.((,(*2(*(-((((())))).,,((,(,-2,4((-))***((.4
@M02996:162:000000000-B87FG:1:1101:19921:5065 2:N:0:TAGCGCTC+GTAAGGAG
GACTACTCGGGTATCTAAGCCTGTGTGCTCCCCACGCTGTCGAGCCTCAACGTCAGGTATCGTCCAGTAAGCCGCCGTCGCCACTGGGGGTCCGCGTAAGAGCTACGCATTTCACCGCTACACTAGGAAGTCCACCTACCGCACCGAAACGCTAGCTGGACAGGTCCAAAGGCAGTCAAGGAGTGGAGCGACGGCAGGTCACAGCTGGCTGGCCAAGCCGGCTGAGGACCCGGTAAACCCAGTAAATCCGGATAACGCGGGCACAAGACGGAATACGGGGGCTGCGGGGACGGAGGGCGCG
+
@@6,@C;,8@C-7,,,;6,;,6@,,<;E,;,C,C+@+,,,,:@@6:,B@5;@,68B,6<<6B,:FBC<@@FFGE:B++@>664C==<4:++49+@++8=,=+,+9,888++,44,,6=3089,,@A8AD,,,7@F+6@,,+)*00@1+33*)6337524:D77*4/;4:?,/,9?,)+096<:,,*010**())1((*)/.+.),).(-.*1(0548>*-*-(((.(),*(()(((.:,*-,.)1--)*-.4(..*-(-(-)--*,,,.4-2(().(-(,1(,,-(--(((-0)*1*((,-
@M02996:162:000000000-B87FG:1:1101:19905:5075 2:N:0:TAGCGCTC+GTAAGGAG
GACTACTCGGGGATCGAATCCTGTGGGCTCCCGACGCTGTCGAGCCTAAAGGGGAGTTAGCGTCCAGTAAGCCGCGTTGGCAACGGGGGGGCCGCAGAAGATCAAAGCATGTAACGGCGACACAAGGAAGGCCACTGACCGCGCGGAAACGCTAGCTGGACAGGTCAAAAGGAAGTCAAGGAGGGGAGCCCAGGCCTGTCACATCTGGCTGGACAGGCGGGCGGCGCGCCCGTGAAACCGAGTAAAGGCGGAAAAAGAGTGAACCATACGAAGAACCGGGGCGGCGGGGACGAAGAGAGCG
+
@<6,8C@C@@C+@,:,8<56@,@;,-6A,,,,+8+7+,,,,69:8+,,9A,C,+6@669,,@6C@,C,96CEF=7++4+44,AA64=7=***2*:**20+0*+*3,2*0+,3+2,**4)97:/*2;*2*0***2A4*<C01(7C)11*02)(**/2330:6+3*00*0::*5*.20/*.96*2**),/4*2,53<()27)-2-))*.)))1,...),))-*--((41(-*(4)(((.),*(-(,15))*-.,().*-,.--*.)*...(.(((,(.(-(,(,((-4-2(4(,))/**.1(-
@M02996:162:000000000-B87FG:1:1101:21989:5084 2:N:0:TAGCGCTC+GTAAGGAG
GACTACTCGGGTATCTAATCCTGTTTGCTCCCCACGCTTTCGAGCCTCAACGTCAGTTACAGTCCAGTAAGCCGCCTTCGCCACTGGTGTTCCTCCTAATATCTACGCAGTTCACCGCGACACTAGGAATTCCACTTACCTCTCCTGCACTCTAGCTAGACAGGTTCCAATGCAGTCCCAGGGTTGAGCCGTGGGTGGTCAAAGCAGACTGGCCGTGCCGGCTACGCGCCCGTAGAACCGAGAAAATCGGGAGACAGGGTGCCCCCTAGGCATACGCGGGGCTGAGGGGACGAAGGAGGCG
+
@@688C@,@CD-@,A6;6,,66;,,;C96,;,6C6@7,,6,8C@8@,FA=CB6,8B;CFFGGEEFCC@CDFFGCC=,,=?B8=FD==,9,,,@,>FF==44+9,9597@+,,,9,,85*6++8,@EC@44,,6E9DGGA8+90=?,:806+5,8=97EF99=3+652A6@,3,=D,:+:D>:?1,300)5+135?))*3*1,:6>@=)76*-))(/0)*/*((((/.((*.()(((.-+*,4(,)3)(*-.4-7(2((((-/(.*((((((,,.)((-(,-(((((-((214))/**(-4(
@M02996:162:000000000-B87FG:1:1101:21980:5101 2:N:0:TAGCGCTC+GTAAGGAG
GACTACTCGGGTATCTAATCCTGTTTGCTCCCCACGCTTTCGAGCCTCAACGTCAGTTACAGTCCAGTAAGCCGCCTTCGCCACTGGTGGTCCGCCTAATATCTACGCATTTCACCGCGACACTAGGAATGCCACTTACCGCGCCTGCACGCTAGCTAGACAGTTTCCAAGGCAGTCCCAGGGTGGAGCCGGGGGTTTGCACATCAGACTTGCCTTGCCGGCGACGCGCCCGTTACACCCAGTAAATCCGGAAAACGAGTGCCCCAGGCGGATTACCGCGGCAGCTGGGAGGGGGGAGGAG
+
CC@B@E@FCED-@,@,;@,CCFCC6CCAE9<@BC@B78,,@@FA@B,BCEEC,6@B<EFGGG<FGFDCDEF=FECC,:DB@CBFD?C,:,,9@+@FCCE4@4,,9<>:B4+,44<:>>*=886,@ECD=,,4DGG6?GG8+:*=865>00*:+36@:EGGGC=,54=CFG,:8:C1;C@F,8C1*/7C:?1):5C6(*))1>;);AEEE4:3CA)166*-*-(--42(,83(7(,,43,*,4(474))0-.4(..*-(((-*..C(,((-(-((..--(,19(-,(.2(.(-.)/**(,((
@M02996:162:000000000-B87FG:1:1101:21998:5110 2:N:0:TAGCGCTC+GTAAGGAG
GACTACTCGGGTATCTAATCCTGTTTGCTCCCCACGCTTTCGAGCCTCAACGTCAGTTACAGTCCAGTAAGCCGCCTTCGCCACTGGTGTTCCTCCTAATATCTACGCATTTCACCGCTACACTAGGAATTCCACTTACCTCTCCGGCACGCAAGCTAGACAGGTTCCAATGCAGTCCCATGGTTGAGCCTTGGGTTTTCACATCAGACTTGCCTTGCAGGCGACGCGCCCTTTGCACCAGGGAAAGCCGGATAAAGCTTGCCCCCTACGTCATACAGGGGCAGCTGGGACGGGGGTAGGG
+
AA<@@FCGCEDCFAC9C@E<<CC6,-CFA,C@,FC@7@7C,BF@@C8FAFFE<<CECFGGGGFFGGEFFGEFGGGGCCEFFCCGGFDC?9,,@,CEFFFAEFF,>EFCG,,C949C=8*==>8@EFFDE,,,@EFG?GA@68F=F+=C?G*1++6DDDGGG98+6;==FG,@8<D96:CB,3@73019@F,*;0;1)3@*AEAA=+*.:*+1:@6=<A*1,/(///6(.=(.*/))..<*(/(/)3349-0(().*.)-.45??F>(-3:,(((-.).((-3(--(5,(((())2*/-(((
@M02996:162:000000000-B87FG:1:1101:13322:5130 2:N:0:TAGCGCTC+GTAAGGAG
GACTACCCGGGGAGCTAATCCTGTGTGCTACCCGCACTTTCGAGCATGAGCGTCGATAAGTCCCCAGCAAGCTGCCTTCGCCATCGGGGGTCTTCCTGAGCTCTACGCATTCCACCGCGACACCAGGAATGCCGCTTGCCCCTGAACTATCCAAGAGGTGCAGGCCGGACTGCAGGTCCGGGGGGGGGCCCCGGGATGGGACAGGCCGCGGGCAGCTCCGCCGGCGCGCCCGGTACGCCCAGGGATGCCGAACAACGCTGGCAACCCGCGGAGAACCGCGGCTGCAGGCACGAGGGGGGCG
+
@@-66;CCCED+@++,6;,;CEC,,6CB@C<,;@@B+6,,58DC:@,@CCEC76@B,CFGFGGGGGEGGGGGFDDD,CDA:B=@DCC+=+8+4,@C<?E,6+,6=?>+>++8A=:3>>5?C8+@FGDCE,,8D>EC>GC@7=5CCD@,;+1)DD9DGG?CG79,18CCC=*2,9CFA<88>CC**/35(2?355734CF1.*4<(88305),4>17(0*-*4(-(-((-2((14-(3(**-3(,0.4:*309933*--(--*()*4-32,(,((.4(-,,,,,-4(.1(,.37)/**,(4,
@M02996:162:000000000-B87FG:1:1101:13312:5146 2:N:0:TAGCGCTC+GTAAGGAG
GACTACCCGGGGATCTAATCCTGTGTGCTACCCGCACTTTCGAGCATGAGCGTCGAAAAGTCCCCAGCAAGCTGCCGTCGCCATCGGGGTTCTTCCTGATCTCTACGCATGCCACCGCGACACCAGGAAGTCCGCTTGCCCCTGAACTATCCAAGAGGTGCAGGCCGGACGGCAGGTCCGGGGTTGGGCCCCGGGAGGGGAGAGTCCGCTGGCAGCGCCGCCGGCGCGCCCGGTACGCCCAGTGGGTGCGAACAAGGGTGGCAACCGCCGAGGTAACGGGGCAGGAGGGAAGAAGGTTGCG
+
A@-,8CCFCDC+7,9,66,;@;@,,6;;,;;,;@+@:+,,,8DC@@,<@AEC6,@@,BFGCEGGGFGGFEGGAE8=+8=>784,@6=+4++,9,C<5?=,,+,+9C>+4++9,8,,6>*==8@3DFCDA,,3@=@=+@C:70*=9@:,:+5)@;?@9E@?C7=,*9DCD**0*/CG5;<BDDD2*1,9(/*-<:)4(*8(3*4?)9431)12(8(7(.)-2--2(23,4*-,)4-(,-*1(.(,).-(1,.(-..*((.,-*()*((((-(((())),((-((-((-2(((,))0/0-.(-
@M02996:162:000000000-B87FG:1:1101:17142:5163 2:N:0:TAGCGCTC+GTAAGGAG
GACTACTCGGGGATCTAATCCTGTTTGATACCCACGCTTTCGTGCCTCAGCGTCAGGTGTATCCTGGTAAGCTGCCGTCGCAATCGGGGGGCTGTGACATATCTAAGCATGTCAACGCTACACGGCACAGGCCGCCTACCGCGTGGACACGCAAGAACGCCAGGTTCAACGGCAAAGTATAGGGGAGCGACACGATGTAACCGCGGACGTAACATACGGCCGACGCACCCAGAAAACCAAAGAAAGCCGGAGAAAGAGAGAAACCCACGTAGGACCGCGGCGGCGGGCACGGAGGGAGCCG
+
A@-,6=,6@@C+@,9,66,,;6@6,<;E,C;,,C8@+6,,,8;986,B6=;@,,6B,CFCFE<9,9C6CDG<CE,,+64>+@:8DDCED+++@<,>F@>,3+,57FD79,,3,5,,4)*/998A*=B:2,,*6=:<*=*3/62))*/5/1.(28CCF=EG5/3*3*:2><EB85DGF::/::+*:73)-:/7:)1((*1:<+9>(<;4(0964B9/8)70*(-(1--((*(4*4:1:4+;,,..5(,(/25(45(*(((--9(.*((,,((((5,,3(,(,(,((42(3-3,.02/*3((-
@M02996:162:000000000-B87FG:1:1101:21615:5188 2:N:0:TAGCGCTC+GTAAGGAG
GACTACTGGGGTATCTAATCCTGTTTGATACCCGCACTTTCGAGCGTCAGCGTCAGACGTACCCCAGTGGACTGCCTTCGCAATCGGAGTTCTGTAGGATATCTAAGCATTTCACCGCTACACCCTAAATTCCATCCACCTCTAGTACGCTCAAGACAACCAGGATCAACGGCAAGGCATGGTTGAGCAACACGAGGTAACCGCGGACGTAAGCGACCGCCGACGCTCCCGGAAAACCCAATAAAGCGGGAGAACGAGCGCATCCTCCGAAGTACCGCGGCTGCTGGCAAGGAGGTAGCCG
+
CCCCBEDACED6@EE9C@A<<C@C9CEFFDCC8@CEE7,,<@FD,@@FCCCC@@CEGGGCFGG@FEECCCEFDBEA@99ABCC:D==F=6,,@,:EFDE,A2;,9E@ED,,9,9,9>>5==9,4>+A<=9,4EF;@FGG8+59D@8;4:?*)@D?FGGFGDE8+@3@FDDG>8>GGFGF*:8:,59143;@@B*?))*3A6>9A(8@9():6(6.)()1(=(769((40:(()-7?0<+1,.54@))()-5(4<?<((.49D(7*)).,(-((.)6:011((-4),.,(.,1).//05,--
@M02996:162:000000000-B87FG:1:1101:21411:5221 2:N:0:TAGCGCTC+GTAAGGAG
GACTACTCGGGGATCTAATCCTGTGCGAGCCCCGCACTTTCGTGCATGAGCGTCATTTACGGATTGGTGAGATGCCGTCGCAATCGGGGGTCTGGGTGATATCTATGCATTTCACCGCTACACCACACATTCCGCCCACAGCATCCGTATTCCAGAGTACCAGGTTCAACGGCAGGTAACGCGGTAAGCGCGGGCGGTGCACCGCTGACGTGGCAGGCAGCCGAAGCACCCGGGAAACCCAAGAAAGCCGGAAAACGCGCGCAACCGCCGGAAGACGGCGGATGGTGGCAAGGGGGGAGGG
+
@@-,8;CFCED+@,,,665,,<@;,C@C++6,,@+@:+,,,8C@:B@<CDEC@6@,,<FFGGG7,@@,C6EF,?55+4=>+=:8@@C+7+++9A,<4?4442,+,,854,,,,3,:6=*6033=DGD363,,@,==DGEGGFF7:E@**4**73=F,,@C927*4*22=,;5*59E8+7*1*4**/47)2*6)0)4-*)(.+.16)43:)/,454)(0*-*.(-(404(*27),,-((,*(:1:573(2-.-(7.*--,(-)-(1((((-,,((.,(42(,(--()-,(()-.)*2*-(((
@M02996:162:000000000-B87FG:1:1101:21430:5228 2:N:0:TAGCGCTC+GTAAGGAG
GACTACTCGGGGATCTAAGCCTGTGCGATCCCCGCACTGTCGTGCATGAGCGTCATTTACGGATTGGTGAGATGCCGGCGCAATCGGTGGTCTGTGTGATATCTATGCAGTTCACCGCTACACCACAAATTCCGCCCACAGCATCCGTATTCCAGATTACCAGGTGCAACGGCAGGGCACGCGGAAAGCGCGGGCGGTGCAACGCTGACGGGGCATTGAGACGACGAAGCCGTTAAAGCCAAGAAATACGGAAAACGGCCGACGGCGGCGGAGAAGTGCGGGTGCAGGGACGGAGGGAGCG
+
A@-,8;;@@@C+@,<,66,6,6;6,;@F,,6,,78@+6,6A99@B@C@CECC+8@,,6CEFGG,8,@,@@FFFB9?++6>4=B,@@@8?++,999<A?@,4+,+4,9,4,,9,9,9@5*=8@,=DFC8,,,,@,6@DGEDGDF7DD:+3+0*>;=@,,75>:8+2*5<>:C9*:CE4;:?>*4**/49(2=3)853(*)-.+,1()-38)),686))**-*.(,.4(-(/311(-(6),*.:(3?0))2,.4(.40-(((-)(()(((--,(-(.(-)-(,((,-)-3((4-0)2**(,(-
@M02996:162:000000000-B87FG:1:1101:25732:5247 2:N:0:TAGCGCTC+GTAAGGAG
GACTACCAGGGTATCTAATCCTGTTTGATCCCCACGCTTTCGTGCCTCAGCGTCAATCGCTGTTTCGTGAGATGCCTTCGCAATCGGTGTTCTGAGTAATATCTATGCATTTCACCGCTACACTACTCATTCCTCCCACGGCAACAGTATTCCAGCCCTCCAGTATCAAAGGCAGTTCCCGGGTTGAGCCCGGGTATTTCACCTCTGACTTGAAGAACAGCCTACGCACCCTTTAAACCCAATAAATCCGGATAACGCTTGCATCCTCCGTATTACCGCGGCTGCTGGCAAGGGGTTAGC
+
CCCCCGGGGGGFGGGGGGGGGGGGGGGGGGFGGGGGGGGGGGGGGGGGGCGGGGGGGGGGGGGGGGGGGGGGGGGGGGGGGC@FGFGFGFGGFGGGGGGGGFGGGGGGGGGGGGGGG@ADDEFGGGGGGGGGGGGFGGDEG=BGGFFEDDFFDEDFFGGGGGD<=@FGGGGFFFGGFGFFGGGGCGEFEGGBFFCA@FFFEFEEF9CCCFGEFABBEF45970>BD>(9E==C=:CFAFCD0:;FCE?C:8/8BF6/,//692405<<14-,..6))-((-(4308?7:1)())1/2((5
@M02996:162:000000000-B87FG:1:1101:6089:5279 2:N:0:TAGCGCTC+GTAAGGAG
GACTACCCGGGTATCTAATCCTGTTCGATCCCCGCACCTTCGTGCCTCAGCGTCAATCAGTGTCTCGCATGCTGCTTCCACAATCGGCGTTCTGTGTGATATCTATGCATTTCACCGCTACTTCACACATTCCGCATGCGGCGGCACCATTCAAGCCCGCCAGTTTCAACGGCAGTTCCGGCGTTGGGCGCCCGGATTTCACCGCTGACTTGGCAAGCCGCCTACGTCCCCTTGAAACCCAATAAATCCGGATAACGCTCGCCTCCCCCGTCTTACCGCGGCTGCTGGCACGGGGTTAGC
+
CCCCCFFFGGGGEFGGGCEFGGGGFGGGGGEE@FGGCFFGGFGGGGGGGGGGGGGDGGFCGFGFFGGGGGGFAF,9CA9CFGEEGGFGDGGCBFGCFGFGCFGGEGGGFDFGFFFAE:5+=9<DFGGDGGEFCDECDEFDDBFGDCA7?D97FCFFFGEC7*18@:EFGGGE>BCFF+9;CCC5FDFGD1*,0=C@68F<FG26>)(48*C<2:2*3:C>C98:0((((14:5(5><>>C<B18?B)6C7544:9F---(()(-/.-(-(,(.,-.(-,3(,--48?:47?<).22*-,)
@M02996:162:000000000-B87FG:1:1101:8734:5300 2:N:0:TAGCGCTC+GTAAGGAG
GACTACCGGGGGATCTAATCCTGTGTGCTCCCCACGCTTTCGAGCCTCAACGGCAGGTATCGTCCAGTAAGCCGCCTTCGCCACTGGGGGTCCGCCTAATATCGACGCATGTCACCGCTACACTAGGAATGCCACTTACCGCGCCGAGACGCTAGCTTGACAGGTCCAAAGGAAGCTTGGGAGTGGAGCCCCCAACGTGCAAATCTGGCGAGCCATGCCGGCTAAGCGCGCGTGACAACGAGGAAAACCGGAGAACGCGGGGACCAGACGGAAGACGGGGGCGGCAGGCACGGAGGGAGCG
+
@@8,6CC@CDD+@,B,@65CE<@;,;;C,,6,6;+@+,,6,8C@B+,9C5:@+6:B+CF9FC6AC:CC?AFFGE==,,@?844@,=A,4+++9+@BB@:,A+4+686+>++7,3336:30=>,,@@AAA,,,4<D62@;6*1*;7E@*33)(117,1,4:89;7,;*07B*5*0;;20/=C*:*+/47(=*1@:*2(*)(-+6),*645))-()5*56*-1-(-)..,(*--1(-(-6+*--((05((1,0-(04*-,-(,)-(*4(4(4(,(-,.(4(,13-,-(31-,,30.*2*,-(,
@M02996:162:000000000-B87FG:1:1101:8748:5312 2:N:0:TAGCGCTC+GTAAGGAG
GACTACCGGGGTATCTAATCCTGTGTGCTCCCCACGCTGTCGAGCCTCAACGGCAGGTACCGTCCAGTAAGCCGCCTTCGCCACTGGGGGTCCTCCTAATATCTACGCATTTCACCGCTACACTAGGAATGCCACTTACCTCGCCGACACTCTAGCTCGACAGGTCCAAATGCAGGTGGGGAGGTGAGCCCCCACCTGTCAGACCGGACTGGACAGGCAGGCGACGCGCACGTGACACCCAGGAAAGCCGGAAAACGAGTGCCCCCGACGGATGACCGCGGCTGAGGGCACGGGGAGAGCG
+
BC@@@CC@CED+8,C,;<A,C<@6,<;=,,6,6C+@+,,8,:FC@+,BE=CB++7B+CF,,B6?FCC<C<FFGC:>,,=?88=C==C,=+7+9,94AB=4@+9+99B7=++9,85?6>*6=>,,@FC==,,,@=ED7FE,6:*683)53=*),55,,,4:B>8*434<:D,459C134):>::*4257(=8<A)8((,+/9+/)().(4)1.(05)(0*-*-(-(24(-*,-*,3(:4+*,.(,55((*-.-().*-,---*.(*((-4---,-.5(2(-((--(.,2-344))/**--(-
@M02996:162:000000000-B87FG:1:1101:12727:5341 2:N:0:TAGCGCTC+GTAAGGAG
GACTACTCGGGGATCTAATCCCGTGTGCTCGCCGGGCTGGCGCAGCTCAGCGGCAGACACAGTCCAGAAAGGCGCCGTCGCCACTGGGGGTGCGCCCAATAGCTACGCAGTTCACCGCTACACTGGGAATGCCCCTTTCCTCTCCTGCACTCAAGCTGCCCAGGATCCAAAGCCATACGGGGGTGAGCACCGCATTGGCACGCCAGACTAAAGCAACCGCCGACAGGCGCCGTACGCCCAATAATGCCGGACAACGCTCGCCACCCACGGAATACCGGGGCAGCGGGCACGAAGTGAGCCG
+
@@6686;<@CC+@,A,;<,,6C@,,;C@,,,+6+6@++,,,8BC@@,B@=,@++6@<FFDFG9FGFDFDFGGGE=:+6=>+8=F?=A,=+8+6+8>FCD,8+,36C>+6++,,6,,38*33>,@EFF<<,,33@C*;,,,+0+;*5:?6?+)>>9>7EG>C09*C)?,2?E?,0?,;C@EDE5/2932)2;-87*-)+/.4/469BF?)*9:AF:@8470*(439-482*(()--30,*22(,.*)))1171;F(7(((-()--*(,41(-(().)-((-((4(-42(-(-(..*++.(,-
@M02996:162:000000000-B87FG:1:1101:14139:5349 2:N:0:TAGCGCTC+GTAAGGAG
GACTACCAGGGTATCTAATCCTGTTTGCTCCCGACGCTTTGGAGCCTCAACGTCAGGTACAGTCCAGTAAGCCGCCTTCGCCGCCGGGGTACCTCCTAAAATCTACGGATTTCACGGCAACACGAGGAATGCCACTTACACCTCCGGCACGGTAGCAAAACAGGTCCAAAAGCAGTTCAGGGGTGGAGCCCCGGCATGTCACGCAAGACGTGCCGCGCGGCCGACGGCCCCGTAACAACCGAGAAAGCCGGAAAAGGGTAGCAACAAACGAGATACGGCGGCAGCTGGGAGGAAGGGAGGG
+
@B6A@C;EEED6@,<,;;A@9C@,,<CE<,,9+8+6+,,,,6;8C,,,;A,@,,6@,6C,CF,CC6:<CE<FF=:+,8,9,,47=6=+4++,9,CE<=;,9+,+9C4+6++9,9,,+1*60@4+8@@@3,,,,68+=B,,+)3@?+1+<C0)633,@EF6,:334*;E<E,0,*4,++2=C>E41)-6-4;>))).(+1))1(((215@5*(,.()(.)-*--4(((((*-,*((())+*((,-74,(*,)(-).*((.(,*.)*((.(-(((--.(((((0(-((.1(((-).*/*.1((
@M02996:162:000000000-B87FG:1:1101:12717:5355 2:N:0:TAGCGCTC+GTAAGGAG
GACTACTCGGGGATCTAATCCCGTGTGCTCCCCGGGCTGGCGCAGCTCAGCGTCAGACACAGTCCAGAAAGGCGCCTTCGCCACTGGTGTTCCGCCCAATATCTACGCATTTCACCGCGACACTGGGAATGCCCCTTGCCTCTCCTGCACTCAAGCTGCCCAGGATCCAAAGCCATACGGGGTGGAGCGCCGCAGTGGCACACCAGACTAAAGCAACCGCCGACAGGCCCCTGACGCCCAAGAAAGCGGAGCAACGCCGGACAACCACGGAGGACCGCGGGAGCAGGGACGGAGGGAGACG
+
A@-68CCF@CD+@,,,66;6,C@,,;:A,,6,@67:+6,,8@F@87,B<?CC,8@BAFGFGGFGGGDGGDGGGG@+6,4A:B4C88=,9,+,@+@@FE=,?+,39FB7>++,4@?,6:*6=@+,CFCC:,,8DE??+,,>7)*=+3:D0=+)@>CB,AF5FF8*@;7,9DE9@AC2;?>DDD**495*(43.::)//+56)36;<A<()*24>4:F7)77=(7(4(8((*,(14(,,(*;2(..)(((/()-8545(((-(/(3*-,(((,((,-46((((,,2(41(4((,.0*2/-,-4
@M02996:162:000000000-B87FG:1:1101:15474:5391 2:N:0:TAGCGCTC+GTAAGGAG
GACTACACGGGGATCGAATCCTGTGTGCTCCACCGACTTTCGCGCCTCAGCGTCAGGACCGTTCAAGGAATCCGCCGTCGCCTCCGGTGTTCTGCAGGAGATCAACGCAGGTCACCGCGACACCCGGCAGTCCGATTCGCTCTCCCAGACGCGAGGCCTGGAGGTTCAAGCGCACGTGCCGGGTGGGGCCCGGAGAGGGCACACGTGACACGCAAGACCGCCTACGCGCGCTGGACGCCCAGAAAATCCGAACAAAGGGCAGGGCGTGCGTAGAACCGGGGCGACGGGGGAAGGGGGAGCG
+
@@686CAEBED+@,A686;,,C@,,<;A,,,,;C@@:+,,58FC@+,B<=CB,6@B,CCFG8,EFFFGGF,CFC9,+6@>+?8@,=@4=++,4ABEGDC+9*,299>==++,,8,568*=68+@C+:+8+8,@:E6*E*3;)02;ECF9?/)>1/*=:,7;E3*22;?>CGB*:C*;*/::>C*//27(2*-8;DF0*)(-*2,(041:=917D>FF4*-*-(-(-,(-*(-)(.,,(**-3(().)(2-.--7.*.(-((/-3*(((((((,().,((,(46(,(,,(((-.)/2*((((
@M02996:162:000000000-B87FG:1:1101:9314:5398 2:N:0:TAGCGCTC+GTAAGGAG
GACTACTCGGGGATCTAATCCTGTGTGATACCCGCACTGTCGAGCGTCAGCGTCAGACGTACCCCAGTGGACTGCCTTCGCAATCGGAGTTCTTTAGGATATCTAAGCATTTCACCGCTACACCCGAAAGTCCATCCACCTCGAGAACACTGAAGACAACCAGAATCAACGGCAAGGCAAGGGTGAGCCACACGAGTAAACCGCGGACTAAAGCGCCGGCCGACGCGCCCGGGAAACCCAATAAAACGGGAGAACGCACGCAACCGGCGTAATACCGCGGGTGCAGGCACGGAGGGAGGAG
+
A@-68;C<@CC+8,9,66B<CCC,,<;A<;<,6@66++,;,:F@@@+B6=C@,8@B<CF:CDGGG@C,@AE<C?4?,,9A,?=49==B>,:,@,,9A<?,9+,+9E@A=,,4,4<9>)06==,9@+>=B+4,@=6==C?,+5*==,18*6+*79=DFFGDEE8,@5+<9:>>+9CFAFD*:8*16940)=8:?>D(-,191,65(.66()2;)+622)/(:(4;2(((-*,()-4287+2,().9).(/,0(-725((--,/(,*(((,(-((-5,4((2((-,..3(..23)0**/4(,-
@M02996:162:000000000-B87FG:1:1101:25016:5411 2:N:0:TAGCGCTC+GTAAGGCG
GACTACTCGGGTATCTAATCCTGTTTGCTACCCGCACTTTCGAGCATGAGCGTCGATAAGTCCCCAGCAAGCTGCCTTCGCCATCGGTGTTCTTCCTGATCTCTACGCATTCCACCGCTACACCAGGAATTCCGCTTGCCCCTGAACTATCCAAGAAATGCAGTCCGGTCTGCAGGTCCGGGGTTGGGCCCCGGTATTGTACAGGCCGCTTGCACTTCCGCCTGCGCTCCCTTTACGCCCGGTGGTGCCGACACACGCTTGCACCCCTCCTATTACAGCGGATGCTGGCACGAAGTTTGA
+
CCCCCFFGGGGGGCGGCGGFGFGGGGGGGFCFFGGGGGGGGGGGGGGGFGGGGGGGGGGGGGGFGGGGGGGGGGGGGGGGGGGGGGEFGFGFFGGGGGFGGFGGGGGGGEFGCDFGG=@CCFFFGGDGFG8BFGGDDGGDGDF?DEDFB?D<EG6FGGGGGGF9=DD@==CA9F6CFGFFGGGGGGFGDGGFFFD>9CF?EFE4(85>15901*7/582(2//677644::(25<>?:DE((,,),(-2-8((0./(,--(*5<<(-(((,,.)..).)-((,474)2-8>B.0**2:>)
@M02996:162:000000000-B87FG:1:1101:25002:5421 2:N:0:TAGCGCTC+GTAAGGAG
GACTACTCGGGTATCTAATCCTGTTTGCTACCCGCACTTTCGAGCATGAGCGTCGATAAGTCCCCAGCAAGCTGCCTTCGCCATCGGTGTTCTTCCTGATCTCTACGCATTCCACCGCTACACCAGGAATTCCGCTTGCCCCTGAACTATCCAAGAAATGCAGTCCGGTCTGCAGGTCCGGGGTTGGGCCCCGGTATTGTACAGACCGCTTGCACTTCCGCCTGCGCTCCCTTTACGCCCAGTGATTCCGAACAACGCTTGCACCCCTCGTATTACCGCGGCTGCTGGCACGGAGTTTGC
+
CCCCCGGGGGGGGGGGGGGGGGGGGGGGGGFFGGGGGGGGGGFGGGGGGGGGGGGGGGGGGGGGGGGGGGGGGGGGGGGGGGGGGGGGGGGGFGGGGGGGGFGGGGGGGCGGGGGGG=@CDFFGGGGGGFGGGGGGGGGGGDFGGGEDFFFFGGGFFGGGGGFGGFGGDEGFGFGGFGFFGGGEGGFGFGGAFFD@BGFEEGFFFFFFFFGF;*79;FG:2:47<BF13><1DB2:<?EC??5,*4:>C0>:BE:D-----18BC?6:67-14:4)62((3(666327?0<0)08A8<A<
@M02996:162:000000000-B87FG:1:1101:25021:5432 2:N:0:TAGCGCTC+GTAAGGAG
GACTACTCGGGTATCTAATCCTGTTTGCTACCCGCACTTTCGAGCATGAGCGTCGATAAGTCCCCAGCAAGCTGCCTTCGCCATCGGTGTTCTTCCTGATCTCTACGCATTCCACCGCTACACCAGGAATTCCGCTTGCCCCTGAACTATCCAAGAAATGCAGTCCGGTCTGCAGGTCCGGGGTTGGGCCCCGGTATTGTACAGACCGCTTGCACTTCCGCCTGCGCTCCCTTTACGCCCAGTGATTCCGAACAACGCTTGCACCCCTCGTATTACCGCGTCTGCTGGCACGACGTTTGC
+
CCCCCFGGGGGGGGGGFGGGGGGGGGGGGGDFGGGGGGGGGGGGGGGGGGGGGGGGGGGGGGGGGGGGGGGGGGGGGGGGGGGDGGGGDFGEFEGGGGEEG7FGGEFGEEFFGEFGG>@DDEGGGGGGGGGGGGGGGGFFGFFGDFEFFGFEFFF,DEGGGGBFCFDEGGGFGFGFFGEECEEECC=DDEEB4AD=9C6@@CEFFFFFFEG@FF42;FD;C87=F@F91C6:FFAB61CE?:(.6:46:?8425(1,,,,(128C66,((2-0:624((((,-4<244:??(0)1/28?<
@M02996:162:000000000-B87FG:1:1101:11582:5437 2:N:0:TAGCGCTC+GTAAGGAG
GACTACTCGGGTATCTAATCCTGTTTGCTCCCCACACTTTCGCGCCTCACCGGCAGGTACTGTCCAGCAATCCGCCTTCGCCACTGGTGTGCCGCCTGATATCTACGCATGTCACCGCGACACAAGGAAGGCCGATTGCCCCTCCAGCACTCAAGAGAAACAGGTTCAAATGCAGTTGATGGGGTAAGCCCATAGATATCACATCGGACTGGCACCCCCGGCTACACGCCCTGTACAGCAAGGAAAACCGGGCAAGGCTTGCCACCGAAGGAAAGCCGCGGGTGAGGGCACGAGGGGAGCG
+
@@-88;;@@CD68,B,;6;,;6@,,-C9,,,,,C@B,,,,,8CC7@:F<FEB++7@+:FE<EBFGCEFCD,AFB7:,49AB==C??C9=,,,@+@F@,A,9?,+9AB==++9,99C6>*6==4DFGFFC,+,6=C6+3,,=5*=CGED6=*)@::FGGGFF78,43*<;B,;,=C,<+;+>?C*537?7,*0*9CE7,+/157*7)/9@)*(/)/8,)8./.(,,73,(2(,*,.).),*.33<?2(,*-.(,.4*,((.-*(.*,(-(,-((((,2((,,(,,-(,3((-2))8*1,(-4
@M02996:162:000000000-B87FG:1:1101:13106:5465 2:N:0:TAGCGCTC+GTAAGGAG
GACTACAGGGGTATCTAATCCTGTGTGCTACCCACGCTTTCGCGCCTCAGCGGCAGGTATTATCCAGCGAACCGCCGTCGCCACTGGGGGTCTTCCTAAGATCTACGCATTTCAACGCTACACTAGGAGGTCCGGTAGCCTCTCCAACACGCAAGAACGGCAGGTTCAAAGGCAGACACGAAGGTGAGCCTCGGGCGGTCACATCGGACGGGAGGTCCCGCCTAAAAGCGCGGTAGAACCAGGAAAGCCGGAGAACGCGGGCTCGCGACGGAATAGCGCGGCTGCAGGCAAGAAGGGAGCG
+
@<-,8CEDFED-8,6,66;,@,C,,;;E,6;,,C,@+,,,,8B@++,B6?;@+66@+CF,6E9EGFEF+@FFGE+4++6>+8?F8=A,4+++9,9EB?A,=+4+4C=+6++,,8,56)*=0=,,@FD==++,663=DG6,+)5+9D@@5;*)@8>FGEE*>1514*44:B,6,6?C66(::872,0/1/*0(:5DF(*0(-+6).)-,4))-8;>).*1-*-(,).)6(*-(/(((.),*,2(-57((0-.-,0.*--((-)(-)4174,,-(,.))--,-((-((.,(,(-).3**42(-
@M02996:162:000000000-B87FG:1:1101:5874:5471 2:N:0:TAGCGCTC+GTAAGGAG
GACTACTAGGGTATCTAATCCTGTTCGCTCCCCACGCTTTCGCGCCTCAGCGTCAGTTACGGCCCAGTAAGTCGCCTTCGCCACTGGTGTTCCTCCCGATCTCTACGCATTTCACCGCTACACCGGGAATTCCACTTACCTCTTCCGTACTCAAGCTCTGCAGTCTCCAAAGCAATTCCCACCTTGAAAGCAGGACTTTCACTCCGGACTTAAAGCGCCGCCTACACGCCCTTTACGCCCAGTCCTTCCGGACAACGCTCGCCCCCTACGAATTCCCGCGGCGGCTGTGCCGGAGTTAGC
+
CCCCCGFFGGGGGGGGGGFGGGGGGFGGGGGGGGGGGGGGGGGGGGGGGGGGGGGGGGGGGCDFGGG<FGGAF@EGGGGGGGGECDFEFGEF99E=CFGGG6DFCE@FEEGGGGGGG:<CC9FDGEGFEFEFGGGGDEEGGFFFFB>@?CFEGGGG,ADCFGFFCFFCC8D?FFGGFGE69DE9>FEG5@FBA*C>EGFFFG**<92@=>8*/+8+(25,/3(/36=/6C>(7;<A8?E?618B)-.-2-721),9(-((,1(3C1(-1(-((-4)<?3((((((--.())().12;)42
@M02996:162:000000000-B87FG:1:1101:27296:5488 2:N:0:TAGCGCTC+GTAAGGTG
GACTACCAGGGTATCTAATCCTGTTTGATCCCCGCACCTTCGTGCCTCAGCGTCAGTGTCGTGCTCGCCAGCTGCCTTCGCGATCGGTGTTCTGTGTCATCTCTAAGCATTTCACCGCTACAGTCGACATTCCGCCGGCTCCGTTCGCACTCTAGATAAGCAGTATCAATGGCAGCCTCCTAGGTGAGCTAGGATATTTCCCCACTGACTTACCCATCCGCCTACGCACCCTTTAAACCCAATACATCCGGATAACGCTCGTACCCTCCGTATTACAGCTGCTGCTCGCTCTGAGGTCTC
+
CCCCCGFGGGEGGGGGFFAFGGCFFFGFGGCGG7FEDDGFFGGGGGGGGGGGGCEGFGFG7DDCFFGGGDGGGGFFCFGGGG7@DCCC,=CAFCFGGFFGG?;=FGGGDABFGGGA485CD,,9C+48448866+C>C+6+1306803*=58EG+;CA9FF,1=AC7EF,7?6*97AC8*,,7,7CECE9CB44CA<F>?*9@=>4)*7AC**)(25A*-7612323165;;5)9)742=018;))4.76)22)67(,-,-1,(/)5(241.(.-..).)(,).4))(((.,9*3*3()-
@M02996:162:000000000-B87FG:1:1101:21244:5493 2:N:0:TAGCGCTC+GTAAGGAG
GACTACTCGGGGATCGAAGCCTGTGTGCTCCCCACGCTGTCGAGCCTCAACGGCAGTTATCGTCCAGTAAGCCGCCGTCGCCACTGGGGGGCCGCCTAAGAGCGACGCATGTCACCGCGACACTAGGAAGTCCACTTACCGCGCCGATACTCTAGCTTGACAGGTCCAAATGCAGGTCAGGAGGTGAGCCCCCGCATGGCACATCTGGCGTGCCATGCCGGCGGCGCTCCCGTGACACCCAAGAAAGCCGGATAAAGCGTGCAACAGCCGGAGTACCGCGGCTGCAGGCACGGGGGGAGCG
+
@@-,8C<F@CC+7,:68<,+C,;,;6;C96,66C6@+,,,,:CCB@,B@=;@++7@,<C,EF,A@@C,<@FFGB@+++6>886C8=<,4++*@*>:*><,>*1)44:48**7,4,246)958*+?FC<:*++0<C7:@@+*-)9>E9*0/*)++2330:=8?4*2/99:C+8+9>6;<4>DC=**147(023@776(*)43+8.,*642)1-,)61:)*-/,(,(-3(,*(371,-64+*-3(.),((2-53()-2.)-,-*-)*,((,-(-((,.-----((--(.2(,(,0)1//----
@M02996:162:000000000-B87FG:1:1101:19197:5494 2:N:0:TAGCGCTC+GTAAGGAG
GACTACAAGGGGATCGAAGCCTGTGTGATACCCACGCTTTCGTGCCTCAGCGTCAGTTGTATGCTGGTAAGCTGCCTTCGCAATCGGAGGGCTGGGACATATCTAAGCAGGTCACCGCTACACGGCACAGTCCGCCTACCTCGTGTACACTCAAGACTACCAGGATCAACGGCACGGTATGGGGGAGCGACACGCGGGGACCGCGGACGAAAGAATCCGCCGACGCACCCGGAAAACCCAAGAAAGCGGGAGAACGCGCGCAGCCTCCGTAGGACCGAGGACGCGGGAACGGAGGGAGCAG
+
@@6,6CCEFFD+@,9,86,+,;;6,6;A66<,,C,@76,,,8;@8B,B6?C@,86B,<ECF,FE,CA,CAFGCB,,,,4A66B,D=@FC++,,?BCFE:,4+,,4CE=9,+9,9,,6:*609,@+@:+=,,,6@@CCE8,+*3+63:726+)@3=FD,@D8=8+@*=99@A95*3@>*8*4:,*5;7/(4*6?>)((*)-3*493>963)96(7:*-)1(2(796-331*-()--382+13(425(((/-53:555,(--3C((*.((-(,((.4,4(,1((-7246(3(31).***4-(.
@M02996:162:000000000-B87FG:1:1101:27320:5497 2:N:0:TAGCGCTC+GTAAGGTG
GACTACCAGGGTATCTAATCCTGTTTGATCCCCGCACCTTCGTGCCTCAGCGTCAGTGTCGTGCTCGCCAGCTGCCTTCGCGATCGGTGTTCTGTGTCATCTCTAAGCATTTCACCGCTACAGTCGACATTCCGCCGGCTGCGTTCGCACTCTAGATAAGCAGTATCAATGGCAGCCTCCTAGTTGAGCTAGGATATTTCACCACTGACTTACTCAACCGCCTACGACCCCTTTAAACCCAATGAATCCGGATAACGCTCGTATCCTCCGTATTACCGCGGCTGCTGGCCCGGGGTTAGA
+
CCCC?FDFFGEFC8EGFCGGFGG9EFFCFFA<CGG>EDCFGFGGGGDGGFGG>EDGGGGGGGGGGGGGGDFGGGGFDAFGGE7EGGEEDGGGGGGGGC9AFFFDGGGGCCAFDFCFEADDD9,99+4848,84,48DG+6+106681+905@GG+@AF79AFF=CFF7FFFA>***9C5A89:,,+*@E,,16FF*7CFC*;5326>=BAC**898(/;,*./1@<((.:7(;3)968C*,(,(1))66(>0:3<=,,--()1(*.-3((((((.-)-((,-24(2)(((-(.7=5=(4)
@M02996:162:000000000-B87FG:1:1101:27302:5509 2:N:0:TAGCGCTC+GTAAGGTG
GACTACCAGGGTATCTAATCCTGTTTGATCCCCGCACCTTCGTGCCTCAGCGTCAGTGTCGTGCTCGCCAGCTGCCTTCGCGATCGGTGTTCTGTGTCATCTCTAAGCATTTCACCGCTACAGTCGACATTCCGCCGGCTCCGTTCGCACTCTAGATAAGCAGTATCAATGGCAGCCTCCTAGTTGAGCTAGGATATTTCACCACTGACTTACTCATCCGCCTACGCACCCTTTAAACCCAATAAATCCGGATAACGCTCGTATCCTCCGGATTACCGCGGCTGCTGGCACGGCGTTCGC
+
CCCCCGGGGGGGGGGGFGGGGGGGGGGGGGFFGGGGGGGGGGGGGGGGGGGGGGGGGGGGGGGGGGGGGGGGGGGGGGGGGGDGGGCGGGGGGGGGGGGGGFGGGGGGGGGFFGGGGA>DD@,99+8888887@EGGG+6+13666:@AGBBGFFGGGGFGG5@CAGGFGGFGFGGFGFFCFGGFGFGFGGFFAC=<FFEEGFFFF3=BFGF9:CA?8C9A56<37><BG<1<E<3CEFGFFF@FCEEF9B01)694,(,-1317>DAB6((4642<11-4(-(,,52??708)*28(,2
@M02996:162:000000000-B87FG:1:1101:13225:5511 2:N:0:TAGCGCTC+GTAAGGAG
GACTACCAGGGGATCTAATCCTGTTTGCTCCCCACACTTTCGAGCCTCAGCGGCAGGTAAAGCCCAGCAGGCCGCCTTCGCCACTGGTGGGCCGCCTAATATCTACGCATGTCACCGCGACACTAGGAATGCCGCCTGCCTCGACTGCACGCAAGAACTACAGGTTCCGCCGCAGCCAGCGGGTGAGCAGAGAGAGTGAACAACGGACGGGCAATCCCGCCGACGCGCCCCGAACACCCAGGAAGGCGGGACAACGCGGGACACCGACGTAGAACGGCGGCGGAGGGGACGTAGGGAGGAG
+
@@-66CCEEDD+@,@<6@,CF@C,,<;E,,,,6C@@C,,,5@FD@:,B@BCB+7@B+CEFGGGFGGFGGFGGGE:F,4=A=B4@==<,:,+4@+@>F@D,=;;39C>6>++4,9,,8=*=C8+,@FDFE,,,@=@D+D8@3:*=C3)30=*:BEDGGG7CC7;,,381;>C?:5??AD2?CC52<722)=C(A:C(.+1:4<?B;>B9(0<>>F?F(/50/(4(,(-46*--)--2.4**.(-3)(,(/(0,47(),-(,(18(*(-(,-,,(..(4-1-((4((29((---).226,((-
@M02996:162:000000000-B87FG:1:1101:13209:5522 2:N:0:TAGCGCTC+GTAAGGAG
GACTACCAGGGGAGCTAATCCTGTTTGCTGCCCACACTGTCGAGCATCAGCGGCAGGTAAAGCCCAGCAGGCCGCCGTCGCCACTGGTGGGCCGCCTAAGATCTACGAAGTGGAACGCTACACTAGGAAGGCCGCCTGCCTCGACTTCACGCAAGAACGACAGGTGCCGCCGCAGCCAGCGGGGGAGCCGAGAGAGGGAACAACGGAAGGGCAAGCCCGCCAACGCGCCCCGAAGACCGAGCAAGGCGGGCAAAGGGATGCCACCGACGAAGACAGGAGGGGAAGAGAACGAGGGGGACGG
+
@<-,6;=CCCC+8+666<;,,6;,,-C,;,6,6;,6,6,,,9C@7@,B6?6@+66@+:FDFGGGG<DFCDGGG>4:+4=>+84@,==,9+++9+@F::E=E+,39<>+44+,,8,,48306=,,@=@BF,+3,3==6D,,+)*3++)83**0B39FA,4:>95*4**,24*246D*.;088>*/:/2)(:E9E5>((*0838:11742(7D62>()4)/4/(((-((-,*(-)4(-(.*1-(-,.(-()(),(0(*(((-(*.)1(4((((-(.(((.,((-((-(...)-,).*/1(,(4
@M02996:162:000000000-B87FG:1:1101:14733:5541 2:N:0:TAGCGCTC+GTAAGGAG
GACTACTCGGGTATCTAATCCTGTTTGCTACCCGCACTTTCGAGCATGAGCGTCGAGAAGTCCCCAGCAAGCTGCCTTCGCCATCGGTGGTCTTCCTGATCTCTACGCATGCCACCGCTACACCAGGAATTCCGCTTGCCCCTGAACGATCCAAGAAATGCAGACCGGGCTGCAGGTCCGGGGTGGGGCCCCGGGAGGGGAGAGACCGCGGGCACGTCAGCCGGCGCGCCCGTGACGCCCAGGGAGTCCGAACAACGCGTGCACCCCTCGGAGAGCCGGGGCTGCGGGGACGAAGGTGGCG
+
A<68<CCFBCD6@,@6665C<C@,,=;F,@@,,7@@:+,,5@FDB@5@@DC@+8@C+CFF<EFFGGEGFFGGGDE=,9=AB8=,@@C,=+8,,,CE??D,,+,,4<>>>++9,9,4==30=9:@FFDF:8,,7=@88D68==:@DEF,3+;)D8DFFG899A9,6@CD9@+3*3CGA>EDDDD**/28(4*(:>)6,*2(.*-38<--4))-(7<)(.*-04(,(4,(-*,(),-,31**-4(,)(((*-046:1*---(-*-.2(,(,-(((((-((((-0--34(-(((-.)/:+((.(
@M02996:162:000000000-B87FG:1:1101:27192:5546 2:N:0:TAGCGCTC+GTAAGGTG
GACTACCAGGGTATCTAATCCTGTTCGATACCCACACTTTCGAGCTTTAGCGTCAGTAACGCTACAGTAGGCTGCCTTCGCAATCGGAGTTCTTCGTCATATCTAAGCATTTCACCGCTACACTCGGAATTCCGCCTAGTGCCCGCGTACTCAAGCAATCCAGTTCGCGCTGCAGTGCAGAAGTTGAGCTCCTACATTTCACAACACGCTTAAATCGCCGCCTGCGCTCCCTTTAAACCCAATAAATCCGGATAACGCCCGGACCTTCCGTATTACGGCCGCTGCTGGCCAGGAATTTGC
+
CCCCCGGGGGGGGGGGGGGGGGGGGGGGGCCDFGGGGGGFFGGGGGFGGGGGGGGGGGGGGGGGGGGGGCGGFGGGGGGGGGGGGGGCCFDFGGGGFGGGGFGGGGGGGE<EFDDDG=?C>F,99+8749994,6@68,9+5+0681836?9FC8@?=A8EGEFGFD8=BEEGFGGFGC?EGGAE>5CEAD59FGF@FCFFGFBDFF=AADDCF?>2?D==2(,(.((4C7@+;<EEAFD;1846)56>15(8560-(-,1/49C<<4(4,(.(-4((((-4>76:3((,(45)0++).)
@M02996:162:000000000-B87FG:1:1101:9520:5574 2:N:0:TAGCGCTC+GTAAGGAG
GACTACTAGGGGATCTAATCCTGTTCGCTCCCCGAGCTATCGCACCTCAGCGTCAGATCCAGTCCAGAAAGCCGCCTTCGCCACTGGGGGGCTTCCTAATATCGACGCATTTCACCGCTACACTAGAAATGCCGCGTTCCTCTCCTGTACTCAAGTTGAACAGGTTCGGATGCAGGTCCAAAGATAAGCGCGGGATGGGCAAATCCGACATAGCAAACAGCCTACGAGCGCGGTACGCGCAGGCACGACGGACAACGAAGGCGCCCGACGAAAGACGGCGGCAGGTGGCAGGGGGGGAGCG
+
A@-,@CCEEFF+@,@,;<,C@EC,,CCE,6+,,+6@@+6,,8BB@@,;6?;@,66@<<CFFG<FFCDGFCFFGE@C,,49,,4@,=A,7+++@,@7DC;,8;7+>@>*8**3,2<8>9597;,,?FCC;2,,6:?)2***+/+9;+623;+)?:82++412:3*3**27:17*0?F)249C<:++24:2*2(8.C((*)(,*.-)04265*.-0.14;*.2(,.(3(4(/,(),,(--**,-(-0.((1-)34).*-(((,*((143-,4((((.4(-(,1((-((.,(4(2))/**-(((
@M02996:162:000000000-B87FG:1:1101:19630:5578 2:N:0:TAGCGCGC+GTAAGGAG
GACTACCGGGGGATCTAATCCTGTGTGATACACACGCGTTCGAGCGTCAGCGACAGACATAGTCCAGCGAACCGCCTTCGCAACCGGGGGTCTGCAGAATATCTAAGCATTTAAGCGCTACACTAGGAGAGCCGGTAGCCTCTACAACACGCAAGAACGCCAGGATCAAAGGCAAGGAAAGAGTGGAGCACAGGGATGTAACACAGAACAAGAGGACCGGCCGAGAAGCGCGTGAAACCAAGAAAAGGGGGAAACGGCAGGAGCCCGAGGAGTGAGCGAGGCGCGTGAGCGGAGGGAGCGG
+
@@6,6;,7@@C+8,6,66,,6,;6,<C,,6<,;-,6++++,8,98+44@=,@++7>6,6,,,,:ECD,4+8@784+++,94+46,66+4+3+7,,<,,8,73,6388>9,,3,5,345300>,5,7,8,,**2113/1,,5-)0+27,)2)(=:8C:****=3**)2:7?<;*;**)*/)***++*)*,*22).9,(*)-)+.(()()()*(().)-))(*,(-(((((*-4)(,-)),/,.(.7(((*()-,0(*--(((1(,/11((-(,((.)(,(,(,(((--((((,))/**-((-
@M02996:162:000000000-B87FG:1:1101:15730:5590 2:N:0:TAGCGCTC+GTAAGGAG
GACTACTCGGGGATCTAATCCTGTTTGCTCCCCACGCTTTCGAGCCTCAACGTCAGTTACCGTCCAGCAGGCCGCCTTCGCCACCGGGGGTCTTCCTGATATCTACGCAGTTCACCGCTACACCAGGAATTCCGCCTGCCCCTCCGGTACTCAAGCCGAACAGGTTCCAAAGCAGGTCAGGGGGGAAGCCCCTACAGGTCACGTCAGACGTGCTATGCCGTCGAAGCTCCCTGTACAACGAGGAAATCCGGATAAAGCGTGCCCCCTACGGAGTACCGGGGATGCGGGAAAGAGGGAAGCG
+
@@-,8C;C@@C+@,6666,;E@C6,<C=,,,,,C7@+,,,,8CA66,B<EEB,B@C6CFDFF,8FCEFCCGGGE:C,,9??8:CF?C+:+++9,C<?A?,8=,+6C>8>++3,6,56)36093@FFDD>,,3>E6C6E,7=5*@6E@5:*30@:?9F7CGCC5,2*2,=FFF6AF*208ADCG**13C0**4))/5)*/),+(,4>?9?)/,30.1.**-*-(-(-1).0((0.)).),*-3(4@:).*,.4(0)*.)-(-*-(/2(-.---(,,-)-((29,,.(--((.,))/1*((,,
@M02996:162:000000000-B87FG:1:1101:27420:5658 2:N:0:TAGCGCTC+GTAAGGTG
GACTACTGGGGTATCTAATCCTGTTCGATCCCCGCACCTTCGTGCCTCAGCGTCAATATGTGTCTCGCATGCTGTTTCCACAATCGGCGTTCTGTGTGATATCTATGCATTTCACCGCTACTGTCAACATTCCGCATGCTGCGGCACCATTCAAGCCCGCCAGTTTCAACGGCAGTTCCGGCGTTGGGCGCCCGGATTTCACCGCTGACTTGGCAAGCCGCCTACGCACCCTTTAAACCCAATCAATCCGGATAACGCTCGCATCCTCCGTATTACGGCGACTGCTGGCACGGAGTTAGC
+
CCCCCGGGGGGGGGGGGGGGGGGGGGGGGGDGGGGGGGGGGGGGGGGGGGGGGGGGGGGGGGGGGGGGGGGGGGEF9FGFFGGGGGGGDEDGGGGGGGFGGFGGGGGGGGGGGFGGG>B8CE,99,::499944=CGE,7+53666)ADFFFFG8FGGGGGGAFGFGG?FDFGFGFFGFFGBECEGDD)*85>BGFFGFFEGFFF3,7@FGEEFFA<>F,1766716(9EF?G7<D22CEFB:(98<A*95?BFAF----471,78<<?6,417.4(-,,(4((82,803707)210.))
@M02996:162:000000000-B87FG:1:1101:14405:5673 2:N:0:TAGCGCTC+GTAAGGAG
GACTACAAGGGGAGCTAATCCTGTTTGATACCGACGCTGTCGTGCCTCAGCGGCAGGCGTATCCTGGTAAGCTGCCGTCGCAATCGGGGTTCTGTGACATAGCTAAGGAGTTCACCGCTACACGTCACATGCCGCCTACCTCGTGTACACTCAAGACAACCAGGTTCAACGGCGCGGAATAGTGAAGCGACACAATGACACCGCTGACTGAATCGCCGGCCGACGCACCCGGAAAACCCAATAAATCAGGAGAACGCACGCAGCCGCAGTAGTACGGAGGATGCGGGAGAGGAGGAGGCAG
+
@@-,8C@DDFD+8++,66,,6,;,,6CA,@<,,88@+,,6,:,@8,,;@=C@+6@@+@FBF@F<C@@:C?FGCD,,+46>+>=4@@C:C4+,9?,?F?B,434=>E>,9,,9,9:,6=3009,@88=>;,,8@=@D+BD8+3@6+,58;C+0@::FFGGF77=*202<;@E9=37CB)6)>;++2262(::28=D)),*7;*6(-892)*9<)1471)/(/,769(3(-*,()447:<+;(.,.1).-0,0(...)-((-(9((1-,(-,-..--(-(-1(..3(,-(((-205***,--4
@M02996:162:000000000-B87FG:1:1101:27430:5676 2:N:0:TAGCGCTC+GTAAGGTG
GACTACTGGGGTATCTAATCCTGTTCGATCCCCGCACCTTCGTGCCTCAGCGTCAATATGTGTCTCGCATGCTGTTTCCACAATCGGCGTTCTGTGTGATATCTATGCATTTCACCGCTACTGTCGACATTCCGCATGCTGCGGCACCATTCAAGCCCGCCAGTTTCAACGGCAGTTCCGGCGTTGGGCGCCCGGATTTCACCGCTGACTTGGCAAGCCGCCTACGCACCCTTTAAACCCAATCAATCCGGATCACGCTCGCCTCCTCCGTATTACCGCGGCCGTCGGCACGGGGGTAGC
+
CCCCCGGGGGGGGGGGGGGGGGGFGGGGGGGGGGGGGGFGGGGGGGGGGGGGGGGGGGGGGGGGGGGGGGGGGGFGFFCGGGGGGGEGGGGGGGGGGGGGGFGGGGGGGFFFGGFGGF>CD?,99+98+8999@EGGC,7+3366818;DFCGF9FFGGGGGFFGFCF?CCDD57,=FEB>8?ECDDGB=EBBED@DGFFCG<;B>;4@FCE;A<47A31:(-334>4>>?0C:<::<F5(4:(<?<49(@(()4*((,(-1,(92(44--(.2).)((((-,4((-36>0(0)2*:-()
@M02996:162:000000000-B87FG:1:1101:27409:5680 2:N:0:TAGCGCTC+GTAAGGTG
GACTACTGGGGTATCTAATCCTGTTCGATCCCCGCACCTTCGTGCCTCAGCGTCAATATGTGTCTCGCATGCTGTTTCCACACTCCGCGTTCTGTGTGATATCTATGCATTTCACCGCTACTCTCAACCTTCCGCATGCTGCGGCACCATTCAAGCCCGCCAGTTTCAACGGCAGTTCCGGCGTTGGGCGCCCGGATTTCACCGCCGACTTGGCCAGCCGCCTACGCACCCTTTAAACCCACTCAATCCGGATAACGCTCCCATCCTCCGTCTACCCGCGGCTGCTGCCACCGCGTTTGC
+
CCCCCGGFGFDGC@DFGGDFGGGGFGGFGGEGGEGGGGGFGGGGGGGGD?CEGDDGGGAD<FGFCDGGGGEFFF@,<9;FCG,EF,,8+F@CGGEFA89;BBGCECCFCFDFGGGF,:?688,99,4:,9999+6+8+,6+3*+6+18@C7DDC8=CD+@EEA=FBGCFGEAD*=@FFFDCDC9C7BGD5C@FFGF@>AFCGA;0)66>FGE3A37(0>;566:?(70-8::C2>9>28CB:(.).469(),-5)>--(((*()2325,13(8()6,(,(((-(44?)42)(0)**2(--
@M02996:162:000000000-B87FG:1:1101:20808:5703 2:N:0:TAGCGCTC+GTAAGGAG
GACTACCCGGGGATCTAATCCCGTGCGCTACCCGAGCGGTCGAGCCTCAGCGGCAGGTGCAGTCCAGAAAGCCGCCGTCGCCACTGGTGGACCGCCCAATATCTACGCAGGTCACCGCTACACTGGGAATTCCGCTTGCCTCGCCTGGACTCAAGTTTTACGGGTTCGACCACAGAACGGGGGTGAGCCCCGCGCTGGTAGGGTAGACCGGCAAAACCGCCGACGCTACCGTGACGCCCAAAAAGTCGGAACAAGGCGTGCCACCTGAGTAGGACCGCGGCGGATGGGACGAAGGAAGCGG
+
A@-88CEFBCC+@,,,665;,C@,6B@=+7+,6+7@+++,+8@C8+,@@=:@++@>+:EDFG6AF<CFFCFCFC@7++@>@46@8=@,9++,64@+CB:33+,+6<>+>6+6,6,36=*339,3@FFC:,3,5@8?533:+8*7?*:*34*)?28,,,14279*4);*13=)*0*=;C;EDD**2132(*;4709((/06.8:,5;A4:)>69>4<1)1(1(4;1,(,(*--94(,,4**3(.3))6(/(.,.7(*((,-,*.)/,((.)-)).)((4,1((-((-,(.13().***.,(-
@M02996:162:000000000-B87FG:1:1101:26075:5708 2:N:0:TAGCGCTC+GTAAGGAG
GACTACCAGGGTATCTAATCCTGTTTGATACCCGCACTTTCGAGCTTCAGCGTCAGACGTACCCCAGTGGACTGCCTTCGCAATCGGAGTTCTTTAGGATATCTAAGCATTTCACCGCTACACCCTAAATTCCATCCACCTCTAGTACTCTCAAGACAACCAGTATCAACGGCAAGGCATGGTTGAGCCACACTATTTAACCGCTGACTTAATCGCCCGCCTACGCTCCCTTTAAACCCAATAAATCCGGATAAAGCTCGCATACCCCGTATTACCGCCGCTGCCGGCACGGAGTTAGCC
+
CCCCCGGGGGGFGGGGFGGGGGGGGGGGGFAFGFGGEGGGGGGGGGGGGGGGGGGGEGGGFGGGGGGFGGGGGGGGGGGGGGCEGGGFGGGGFEFFGGGFGFGGGGGGGFGGGGGGG@?=CCFGGGFGGGFGGGGFGGGFGDFGGEF@FFFFGGGGGGGGDG5CDFFGGG+?EDD?DGFF?BFAF?EG<,@)?CF@;FFFEF)=@9>549+;AA9F9>;8:>57(855>F1;;4C4<8<*=D37;.)./..,3+)1/)/(()((0((-,-,.54..,,(--(3((-,0((-(.)22+-..
@M02996:162:000000000-B87FG:1:1101:25003:5711 2:N:0:TAGCGCTC+GTAAGGAG
GACTACTCGGGTATCTAATCCTGTTTGCTCCCCACACTTTCGCGCCTCACCGTCAGTTACTGTCCAGCAATCCGCCTTCGCCACTGGTGTTCCTCCTTATATCTACGCATTTCACCGCTACACAGGGAATTCCGATTGCCCCTCCAGCACTCAAGAAGAACAGTTTCAAATGCAGTTTATGGGTTAAGCCCATAGATTTCACATCTGACTTGCTCCCCCGGCTACACGCCCTTTACACCCAGTAAATCCGGACAACGCTTGCCACCTACGTATTACCGCCGCTGCTTGCACGTAGTTAGC
+
CCCCCGGGGGGGGGGGFGGGGGGGGGGGGGGGGGGGGGGGGGGGGGGFFGGGGGGGGGGGGGGGGGGGGGGGGGGGGGGGGGGGGGGGGECGFAFGGGGFGFGGGGGGGEGFGGGGG=@?DFGGGGGGGGGGGGGGGFGGGDFGGE<FDGFFFGCFGFFGGGDFGFGGGGGFGFGGFGFFFGG=FGFGEGG@F5CC7FCEEGFEE8E@EFGBEA8?>BG2;505:33(8B92F=EF<3F=(34>CE3/268;>E(*.,/-(1.-281(4:44)46442((--4797),())()./2+64<
@M02996:162:000000000-B87FG:1:1101:11160:5715 2:N:0:TAGCGCTC+GTAAGGAG
GACTACAGGGGTATCTAATCCGGTTTGCTCCCCACACGTTAGAGCCTCAGCGGCAGGTAGAGCCCAGCAGGCCGCCTTCGCCACTGGGGATCCGCCGAATATATACGCAGGTCACCGCTACAATCGGAATGCCGCCTGCCTCGACTCCACGCAAGAACAACAGGTTCAAAGGCAGGTGAAGGGGTGAGCCCAGAAAGTTCACCGCAGACTGGCGGTCCCGCCTGCGCGCACGTAGCAACCAGGAACGCCGGGAAAAGAGTGCAAGACACGCGAGACAGGGGCAGCGAGGAAGGAGGGAGCG
+
@@686CCCCFD-@6,,6;5CC+6768@;,,,,,CF@:+,6,8CAC6,B@=;@+@:B+CFGGC@FE@EF@DGCGE+>,,@=B,?F8=<,4,,,9,96FE>+A=,6@E>=>8+6,6,,88*6==87@ACE++,,36+=+>,3+:*:++1D03*)@>DFGGGGFG5,4*22:,>A,9D*?*8*4:5C:/066=5:)0;5(7+)9+/13)615)06(),)-)*,*((-,,-(,*--9((--),*44327((,1,0(().*(((..*.)*(((,-(,((,((.((,,(4(((,((((0)/**(-((
@M02996:162:000000000-B87FG:1:1101:24987:5718 2:N:0:TAGCGCTC+GTAAGGAG
GACTACTCGGGTATCTAATCCTGTTTGCTCCCCACACTTTCGCGCCTCACCGTCAGTTACTGTCCAGCAATCCGCCTTCGCCACTGGTGTTCCTCCTTATATCTACGCATTTCACCGCTACACAGGGAATTCCGATTGCCCCTCCAGCACTCAAGAAGAACAGTTTCAAATGCAGTTTATGGGTTAAGCCCATAGATTTCACATCTGACTTGCTCCCCCGGCTACGCGCCCTTTACACCCAGTAAATCCGGACAACGCTTGCCACCTACGTATTACCGCGGCTGCTGGCACGTCGTTATG
+
CCCCCGGEGGGGG@GGGGGFGGGFGGGFGG@DFFGGGFGGGGGGGGGGGGGGGECGEFGGGGGGGGGGGFGGGGGGEGGGGGGGGG@EEFGFGGGGGGGG9FFGGFGGGECFFFGGC:9=>EF@EC+DADFGGGG>CFGDG=FD=,)8;DDEFCCFD8,@@DD5DDG:?,:FFFG=D79?FGGGCGB;ACD):C+*;FFC*,7ACFEEEFG:A36?:<*:*5:2(((06C60<37>54<8186/+5)1240(18(/--,4(14)76?0((.,445-.-,-421(()4.4:>1)0*2;4,)
@M02996:162:000000000-B87FG:1:1101:20816:5718 2:N:0:TAGCGCTC+GTAAGGAG
GACGACCCGGGGATCTAATCCCGTGCGCTACCCGAGCGGTCGAGCCTCAGCGTCAGGTGCAGTCCAGAAAGCCGCCTGCGCCACTGGGGGGCCGCCCAATATCTACGCAAGTCAACGCTACACTGGGAAGGCCGCTTGCCGCGCCTGGACTCAAGGTGGACGGGTGCGACCGCAGAACGGGGGGGAGCGCCGCGCGTGGAGGGGAGAGCGGCAAAACCGACGACGCGCGCGTGACGCAGAAGAAGGCGGGAGAACGCGGGCAAACTACGTAGTACGGCGGCGGAGGGCGAGTAGTGAGAGG
+
8@-,86@F@CD+6,:666,;,C@,,@@:+@+,,77@+++,+8@@,+4@9?:@,66?,CEGGGE,C?EFCEGFGC++++,88+8@==@,4+**4*4*<F167+,+4<1*1**,,4,244)1)2,+5=ABA***;CC)9**3)()1)*-*7*/(320+0+*2071*1)**/1/)*.):@F77>>*7C73)(2/-.)7((*)4383(4BB0<>GFF348(77(/-966-((-/-()(,,-(*2.(..0(((1(0(-))1(,(-4)(,/)),,.,(-6)((-,1(,2(-(,(((,-./+03.))-
@M02996:162:000000000-B87FG:1:1101:24587:5724 2:N:0:TAGCGCTC+GTAAGGAG
GACTACTGGGGTATCTAATCCTGTTTGATCCCCACACTTTCGTGCCTCAGCGTCAATGACGGATTTGTGAGATGCCTTCGCAATCGGTGTTCTGTGTGATATCTATGCATTTCACCGCTACACCACACATTCCTCCCACAGCATCCGTATTCCAGATTACCAGTTTCAACGGCAGGTCACGCGTTAAGCGCGTGCGTTTCACCGCTGACTTGGCATTCCGCATACGCACCCTTTAAACCCAATAAATCCGGATAACGCTCGCATCCTCCGTATTACCGCGGCTGCTGGCACGGCGTTAGC
+
CCCCCGGGGGGGGGGGGGGGGGGGGGGGGGGGGGGGGGGGGGGGGGGGGGGGGGGFGGGGGGGGGGGGGGGGGGGGGGGGGGGEGGGGGGGGGGGGGGFGFFGGGFFD@FFEDFGGG>ADDEEFGGGGFGGGFGGGGGFEG=FDGE=A?F6;@@DGFGGGGGEEDFGCFGEEGBGGFGFF+D>@:DDC=7>ABFGF=FEFEG=A>DFFDFC*7AEFFFG;:91;@@;;>E1(;;C?>EFG@(6);4C?0-),(069-(-.-111).,4394.88.).4(,-4((4,),2(,:>)2::(-6
@M02996:162:000000000-B87FG:1:1101:11147:5727 2:N:0:TAGCGCTC+GTAAGGAG
GACTACAGGGGGATCTAATCCTGTGTGCTCCCCACACTTTCGAGCCTCAGCGGCAGTTAGAGCCCAGCAGGCCGCCTTCGCCACTGGTGGTCCTCCGAATATCTACGCAGTTCACCGCTACACTCGGAATGCCGCCTGCCTCGACTCCACGCAAGAACAACAGATTCAACGGCAGTTTATGGGTGGAGCCCAGAAAGTGCACCGCTGACGTGCTGGCCCGCCGGCGCCCCCGTTACACCCAGGAAGGCCGGATAACGCGTGCCACCGACGAAGTACCGCGGCTGCGGGGACGGAGGGAGCG
+
@@-,@CDDDED+@,@,;<56@<@,,<CF,@8,6C+C7C,,,@FC@@,B<=CB++@B,<EFGGGGGCEFCDFGGE>7,,E?88=F8=A,9,4,@,9?FEE+A+,6><>:B++9,9:56:*6=9:,@AC=@3,,@=@D6D8,+8*==+:,3A*)@:CFGGGFFF8,249=C@EB85C4++2+4:C,*/5<(4;-)8C@(,+)1+6:@)6;@)*/3)9)-)9-/--,(-(((*,-*(,(..,*-4::7(((1-.3(..2-(((-*-6*.242-(,-(.).4(-114,-(,-(-(4).22*41((
@M02996:162:000000000-B87FG:1:1101:5221:5733 2:N:0:TAGCGCTC+GTAAGGAG
GACTACTAGGGTATCTAATCCTGTTTGATACCCACACTTTCGAGCCTCAGCGTCAGTTGCACTCCGGACACATGCCTTCGCGATCGGAGTTCTTCGTCATATCTAAGCATTTCACCGCTACACGACGAATTCCAGCATCCCTGCGTTCACTCAAGACTTCCAGTATCAACTGCAATTCCACGGTTGAGCCGTGAACTTTCACAACTGACTTAAAAATCCGCCTACGCTCCCATTAAACCCAATAAATCCGGATAACTCCTGGACCTTCGCTATTACGCCGGCTTCTGGCACGGAATTCTC
+
CCCCCGGGGGGGGGFGCEFFGFGGGGGGGGFGDGGGGGGGGGGGGGGGGGGGGGGGGGGGGGGGGGGFGGGGGGGGGGGFDGGGGGGGCFFGGGGGGGGGGFGGGGGGGDFGFFGFE5:DDGGDBFGGGF@GEFGGGFGDDEFGD3)@@DDDGDCFCDFFGGFFGFDEDCDFFBGCDFECGGGGGC)359E>>>>AAFF7*@?*:AEFFFD;;F6*46?5=5@?@2(5@E7(+)7?)7C=70()*1.76,)325>*)//.)*.851),((,(--).(((,(-((.92808<6))*13)).
@M02996:162:000000000-B87FG:1:1101:24597:5740 2:N:0:TAGCGCTC+GTAAGGAG
GACTACTGGGGTATCTAATCCTGTTTGATCCCCACACTTTCGTGCCTCAGCGTCAATGACGGATTTGTGAGATGCCTTCGCAATCGGTGTTCTGTGTGATATCTATGCATTTCACCGCTACACCACACATTCCTCCCACAGCATCCGTATTCCAGATTACCAGTTTCAACGGCAGGTCACGCGTTAAGCCCGTGCGTTTCACCGCTGACTTTGCCTTCCGCATACGCACCCTTTACACCCAATAAATCCGGATAACGCTCGCAACCCCCGGTTACCCCCGGCGTCGTGCCCCGCGTTGGC
+
CCCCCGGGGGDFFFGGGGGGGGGGGGGGGGFGGGGGGCEFGGGGGGFGGGGGGGGEFGFFGGGDCFFGGFFFDFFFFFG@C,>,=@BF7FCE;AFGGEGGFFGGDGGGFDFEFEFFD19==DFF>DA+@BFGF,ED>8==806A?DDC6=D;7@84=D@DEF8CDFGGGEC5CDG+;F)*+6@:B+0<<,@5@5*0:@564,:)/3:5<9=**1.=46;5*(/->06(6=8/>8E)9)C8(2=;637<7,5((567(,,(-1((),((4(((((.)2(--13((-(--1:0(0)22:(((
@M02996:162:000000000-B87FG:1:1101:20283:5741 2:N:0:TAGCGCTC+GTAAGGAG
GACTACAGGGGGATCTAATCCTGTGTGATCCCCACACTTTCGTGCCTCAGCGTCAATGACGGAGTGGTGAGATGCCGTCGCAATCGGTGGTCTGTGTGATATCTATGCAGGTCACCGCTACACCACACAGTCCGCCCACAGCATCCGTAGTCCAGATTACCAGGTTCAACGGCAGGGCACGCGGGAAGCGCGTGCGTGTCACCGCTGACTTGGCATGCCGCCAACGCAGCCGGGAAACCCAAGAAAGGCGGACAAAGCGCGAAGGCGGCGGAAAGGCGGGGAGGATGGGCCGGAGGGAGAG
+
@@-88CCDDED+8,A,;65,<9@6,;;A,,,,:@6@,6,,,86@:@,A<BCB,68@,CFGGGG+B,@<CAFGA?5,+,=@+:>7DDC,?+,,9?9?C==,9+9+9,95=4,9,9,98>*=0>4,@F@+=,,,@6ECCEECGDF8=E=+5+**73=F,,79==8+20;ADEEB69DE*7:98*4**157(?*:).9./1)//5789:731**.5)5/(/*,*-(-(-(-(*.-)(-4:(,1-8((72((*-),(0.2.,-(-1,,).,(-,,(((((.-((,(-(,(.1(((,0)1**41(,
@M02996:162:000000000-B87FG:1:1101:5235:5746 2:N:0:TAGCGCTC+GTAAGGAG
GACTACTAGGGTATCTAATCCTGTTTGATACCCACACTTTCGAGCCTCAGCGTCAGTTGCACTCCGGACACATGCCTTCGCGATCGGAGTTCTTCGTCATATCTAAGCATTTCACCGCTACACGACGAATTCCAGCATCCCTGCGTGCACTCAAGACTTCCAGTATCAACTGCAATTCCACGGTTGAGCCGTGAACTTTCACAACTGACTTAAAAATCCGCCTACGCTCCCTTTAAACCCAATAAATCCGGATAACGCCTGGACCTTCCGTATTACCGCGGCTGCTGTCCCGGCATTAGC
+
CCCCCGGGGGGGGGGGGFFGGGGGGGGFGGFGGGGGGGGGGGGGGGGGGGGGGGGGGGGCFFGGGDGGGGGGG9FGGGGGGGGGGGFFCGGFGGGGGGGGGCDDDGGGGGGGGGGGG:?CDEGDGGGG:FFGFGGFGFFDDEFGDG9CFGFF?EF:8DFGGFEB=9=DFFGFCF?DFGF+EBCCFCEFCGCA>?FFEFFF?GFFFFFEBFG=EA;456?>?6265690:C@3C@9);EFG;13)/;<)245?F)/;-,-.,1.390-(38>:<7>62,-403>>144))).())220..(
@M02996:162:000000000-B87FG:1:1101:5221:5756 2:N:0:TAGCGCTC+GTAAGGAG
GACTACTAGGGTATCTAATCCTGTTTGATACCCACACTTTCGAGCCTCAGCGTCAGTTGCACTCCGGACACATGCCTTCGCGATCGGAGTTCTTCGTCATATCTAAGCATTTCACCGCTACACGACGAATTCCAGCATCCCTGCGTGCACTCAAGACTTCCAGTATCAACTGCAATTCCACGGTTGAGCCGTGAACTTTCACAACTGACTTAAAAATCCGCCTACGCTCCCTTTAAACCCAATCAATCCGGATAACGCCTGGACCTTCCGTATTACCGCGGCTGCTGGCACGGAATTAGC
+
CCCCCGGGGGGGGGGGGEFFGGGGGGGGGGGGGGGGGGGGGGGGGGGGGGGGGGGGGGGGGGGGGGGGGGGGGGGGGGGGGGDGGGGGGGGGGGGGGGGGGFGGGGGGGGGGGGGGG:@DDFFGGGGGGGGGGGGGGGGGGEFGCCAGFGFFG@?>DAEGGG=C,?FGGGGBFFGGFGFCGGGGGD@>>FGFF5>EEGFEFGFFFFEEBFGEFF;ADFG@A68675@52==@D@EFC@FEF0:1;@EE;6878B7C(,-(4/.(9(42<B8.2>6:6339;9>9<7:08?>?7<21<)).
@M02996:162:000000000-B87FG:1:1101:19669:5757 2:N:0:TAGCGCTC+GTAAGGAG
GACTACTAGGGGATCGAATCCTGTTTGCTCCCCACACTGTCGCGCCTCAGCGGCAGGTGTCGTCCAGAAAGCCGCCGTCGCCACTGGGGGTCCGCCTAATATCTACGCAGGTCACCGCGACACGAGGAAGGCCGCTTGCCTCTCCGAGACTCAAGAATAACAGATTCAATCGAAGCTCCGGAGGGGAGCCCCGGTAGGGAACGACTGACGTGCGAGCCCGCCGACGCGCCCGGGACACACAGGAAAGCCGGACAACGCATGCCACCGACGGAGGACGGCGGATGCTGGCACGGAGGGAGGG
+
@@-,6C;CEFD+@,B,86,,66;;,-;A,;,,6C@@7,,<,CD@@@,B<?C@+7@C+:F@FFA=C:EFC@FFGE@:++=@+84@8=@,4+++@+@:+?B,7+,+6C>64++3,8,,8:*6=8++@CCCC,+,6@E5C5:,+)*30B=*3;*.B,9EF,BF9?7,01+<:,,2,0>7/91=81:**/.7,114<5)-(*)(.*-:1)427)*,,)-)-)*-*.(4(42>(*-,)--(44,*-:(3::60*-.-,0(*-(((,*..0((-(-,(((-((((,1(4-(-.2(14,0)2**4(((
@M02996:162:000000000-B87FG:1:1101:18624:5760 2:N:0:TAGCGCTC+GTAAGGAG
GACTACCCGGGGATCTAATCCTGTTTGCTCCCCACGCTAGCGAGCCTCAACGGCAGTTACAGTCCAGTAAGCCGCCTTCGCCACTGGTGGTCCTCCTAATATCTACGCATTTCACCGCGACACTAGGAAGTCCACTTACCGCTCCTGCACTCTAGCCTGACAGGTTCCAATGCAGGCCCGGGGTGGAGCCCCGGGGTTGCACATCAGACGTGCCATGCCGGCGACGCCCCCGTGACAACCAGTAAATCCGGATAACGCGTGCCCCCAAGGGATGGCAGCGGCTGCGGGGCCGGAGGGAGGG
+
ACA@@CEFBDD+@8AE@<,CFCC,,<CE,CC<:F:@+8,+;@FC6@,@A=CC+8@C,CCEGG9FGGDCECGDFE=:,,4948:C?8C::,,,9,CF8EE9A<D+>CB:>++,,45:>>*==C+,@FDCD,,,7DE8DDFD+5*=C3:@6++0,8CAF7@EGF1*2*29=E,3@9C,<DADDDD4*/687*:48:<(,*)/4+7)6=@2:)*-3><*4)*-2--4(41((/4(1(-())+14?2:64))0-)-,.6*---(-1-(911(((-((((.(4(,(((,((,(((--0)1/281(,
@M02996:162:000000000-B87FG:1:1101:5237:5764 2:N:0:TAGCGCTC+GTAAGGAG
GACTACTAGGGTATCTAATCCTGTTTGATACCCACACTTTCGAGCCTCAGCGTCAGTTGCACTCCGGACACATGCCTTCGCGATCGGAGTTCTTCGTCATATCTAAGCATTTCACCGCTACACGACGAATTCCAGCATCCCTGCGTGCACTCAAGACTTCCAGTATCAACTGCAATTCCCCGGTTGAGCCGTGAACTTTCACAACTTACTTAACAATCCGCCTACGCTCCCCTTAAACCCAATAAATCCGGATAACGCCCGGCCCCTCCTTTTTCCCGCCGCCTCTTGCCCGGAATTCGC
+
CCCCCGGFGGCGGGEFEFDFGGGGGGGGGFFGGGGGGGGFGGGGGGGGDFFFCEGGGGF9AF9FEEECGG?8FEEFGGGCC++>DCF6CFFFGGGCEFGGFFFDFEFEGDFFGAFEG:<@DEFEEGGGGFFGGGG6DFFFGEFCCC5F5DFDF,=FGFGGGFDFGCDDFE:?FF+EAF@*@C+@F>:F5GED???B;FFE4D<=4/*1:B>6A+9**;<-40/55(12::=(26)47<C51:8;A.).2.231;)0((,(()-(1((,(..)),,-4(--((-(-5))-,,(00/*<)(,
@M02996:162:000000000-B87FG:1:1101:8942:5826 2:N:0:TAGCGCTC+GTAAGGAG
GACTACCAGGGGATCTAATCCTGTTCGATCCCCGCACCTTCGTGCCTCAGCGTCAATCAGTGTCTCGCAGGCTGGGTCCACAATCGGCGTTCTGTGTGAGATCTATGCAGTTCACCGCTACGGCACAAAGGCCGCATGCGGCGGCACCATGCAAGCCCGCCAGGTTCAACGGCAGGTCCGGCGGGGGGCGCCCGGAGGGCACCGCTGACGGGGCAAGCCGCCGAAGCACCCTGTAAAACAAAGAAATCCGGAAAACGCATGGTCCCGACGGAGTACCGAGGCTGCAGGGACGGAGGGAGCG
+
@@-68CEFFDD+@,,,;@<<<@C;,C@E,68<<@:B7C,,,CC@,<,E<?C@,,8@,CEFEFAFCFCF:,@>FBBF,4=4,C??==:+=++,9?4<CA@,41,+9<9:>,,9,9558=:==8+@E:B,A,,,>=@D6C,3=5ADCEBC?*+)@D?*=7EG799*,*4<C;E5:?G*2C<>C*:**1152C56:5C6(*),-*-7(.43.)),439>?)1-23-4(3(4(*((0)..-),*,4(.7,.)2-3,(0,2--((-*))*((---(-((())4(,-(,.-(.1(4(-0)*2*--((
@M02996:162:000000000-B87FG:1:1101:6879:5847 2:N:0:TAGCGCTC+GTAAGGAG
GACTACTGGGGTATCTAATCCTGTTTGATCCCCGCACTTTCGTGCATCAGCGTCAATAAGCGCTTCGTGAGATGCCTTCGCAATCGGTGTTCTGTGTAATATCTATGCATTTCACCGCTACATTACACATTCCTCCCACGGCAACGCCATTCCAGCACATCAGTTTCAACGGCACGTTACGGGTTAAGCCCGTACATTTCACCGCTGACTTGACACGCAGCCTACGCACCCTTTAAACCCAATAAATCCGGATAACGCTCGCACCCTCCGTATTACCGCGGCTGCTGGCACGGGGTTAGC
+
CCCCCGGDGGGFEGFFFEGFGGGGGGGFGGFGGDGGGGGGGGGGGGGGGGGGGGGCFCEAGGC7CFFECFGGFFGFFCGGGGG@EFFGGGGFGG@DGGGGGFGCG?EFGGGGGGGGG>?CDE,@EFFFGGFGGGG?CCE>+>9CFE5+<+1;7CD:EGF3@ADBDFGGGFEEGF6>C70:EDGGGGFGFGFAA5?5*DF?CGF5A69>=AGE:)*2-:1626/;=?B?@GFDFFEFCAFE1?(5?<<<64)(4B9C-----14(9:?<?((,.8)66?44344(-,).1,,4))21:8:A
@M02996:162:000000000-B87FG:1:1101:21497:5872 2:N:0:TAGCGCTC+GTAAGGAG
GACTACTCGGGTATCTAATCCTGTTTGCTACCCACGCTTTCGCGCCTCAGCGTCAGTTATTGTCCAGCGAACCGCCTTCGCCACTGGTGTTGTGCCTAATATCTACGCATTTCACCGCAACACTAGGAGTGCCGCTAGCCGCTCCAACACGCAAGAACGTCAGGTTCAAATGCAGACACGAAGATGAGCCTCGAGCTTCAACATCAGACTTGATGGCCCGCCTCAACGCCCGTTACACCCAGGAAAACCGGAAAACGCATACGCCCGAAGAAGTCGAGAGGGTGGTGGGGCGGGAGAGAGG
+
@A-,6CCFED:-76@,66C,,,;,,6;=<@,6;E;@7,,,;8B@6+,B6=C7,,8@<CF9EF@,@FEE7CFFGEG+8,,A=,4?4=C:4:,,9,99,B49=;,9,C>+==+4,@,5==*6=44,@8:544,,7@++=EF,6)3=@FD=3=*8C8><CCE+818,@98E=@3<,<+EFGFF8EC*721*.=,08)1-(6+*19*(0+/7)2+73+.*/2*,2.((///((*-(12((..,*(((2)3(.1(.((0(0(((((2(-1-,((((,(.)(-((,,(-,((-,((-(0./:*,(((
@M02996:162:000000000-B87FG:1:1101:9641:5879 2:N:0:TAGCGCTC+GTAAGGAG
GACTACCGGGGTATCTAATCCTGTTTGATCCCCACACTTTCGTGCCTCAGCGTCAAGGACGGATTGGTGAGATGCCTTCGCAATCGGTGGTCTGTGTGATATCTATGCATGTCACCGCTACACCACACATTCCTCCCACAGCATCCGTATTCCAGATTACCAGGTTCAACGGCAGGTCACGCGGTAAGCGCGGGCGTGTCACCGCTGACTGGGCATTCAGCCGACGCACCCGGTAAACCAAAGAAATCCGGATAACGCGCGAAACCTCCGGATTAGTGCGGCTGCGGGGACGGGGGTGGCG
+
@@-,86C@CDD+@,@,6;,6,<@;,;;?,,,;CC66,,,,,8;@,@,B@BCC6,8@,CFFGGG:6,@9C@FF@AC,,,@A6==,@=:8?+,,9?C?C=A,9+4,9<9,99,9,4,98>00=9:,DFF7=4,,9,7=8D,6@DF+2@>+3+5*73=F2,@DFD8+,+6@=@C>69DE:;:*8,4**317*=*5*/23,*./11)69)62=++,6)5).*2.+.(--2090*(,/-,-..,*-3((7().0-0:(04*---(-1-(),((.(,,(-.)).)-1(-,-(,2((,,.)2*/(,(,
@M02996:162:000000000-B87FG:1:1101:21482:5883 2:N:0:TAGCGCTC+GTAAGGAG
GACTACTCGGGTATCTAATCCTGTTTGCTACCCACGCTTTCGCGCCTCAGCGTCAGTTATTGTCCAGCTAACCGCCTTCGCCACTGGTGGTCTTCCTAATATCTACGCATTTCACCGCTACACTAGGAGTTCCGTTAGCCTCTCCAACACTCAAGAACGTCAGTTTCAAATGCAGACACGAAGTTGAGCCGCGGGCTTTCACATCTGACTTGATGTCCCGCCTACACGCCCTTTACACCCAGGAAATCCGGAGAACGCGTGCCGCCTACGTATTACTGAGGCAGCTGGCAGGGGGGTAGCG
+
CCCCCFFGEEDCCECACCB@@FDC<FEGDEE8CEC@B8;8@BGDFC7F@DFC86@C<FGG9FFGFAEG,CEFGGCC,,@ACC:F8@D:?,8,>,CFCFD=E7A,>F@F=6+@,@B<>=*==C<,EFCC=A4;EG42CGFF35:?DFD=:D;)@DDFGGG+DC8,7+@CED8?8BFGFGDFEE+1,5CCEE+:9*;A(,287958>18@EA83>+0+1+;.*.(/35(((33(*5.)13<:-,0::4A)2-.8().*(-((-*((1--,.-,)),.-).))38(--(530((,0)/*2(()(
@M02996:162:000000000-B87FG:1:1101:9653:5897 2:N:0:TAGCGCTC+GTAAGGAG
GACTACCGGGGGAGCTAATCCTGTGTGATCCCCACACTTTCGTGCCTCAGCGTCAATGACGGATTGGTGAGATGCCTTCGCAATCGGGGGGCTGTGTGATATCTATGCATGTCACCGCGACACCACACATGCCTCCCACAGCATCCGTATGCCAGATTACCAGGTTCAACGGCAGGTCACGCGGGAAGGGCGGGCGGTGCAACGCTGGCGTGGCATGCCGCCGACGCACCCGGTAAAACCAAGAAAGCCGGAGAACGCGCGAATGAGACGAATGAGCGCGGCTGCGGGCACGGGGGAAGAG
+
@@-A8CEBCDD+@+@,;,,;<<@6,<CA,<66CE:BB8,6,8:@B7,BC?CB,86@,CFEFGG,869:CCGGFF<86,=A8=C4D@@44+**>C><@<<,7+5+2<67;,,2,2,3:2)178*=CFF*<,++>+>8CF=EFFF07<4/0*).3<<C++<<<:4*+*2<::C:*87>)>8?C*5**135(/*-)0)40*)-)+59(04(()*,438*.00-*31-(-,435:0)((-<),/,4(4??0(2-54(04*-(--3)4(*.)).3((((.)-4(,,((((,4(((--.)*2*((((
@M02996:162:000000000-B87FG:1:1101:21035:5919 2:N:0:TAGCGCTC+GTAAGGAG
GACTACCCGGGGATCTAATCCTGTTTGCTCCCCACGCTTTCGAGCCTCAACGTCAGTTACAGTCCAGTAAGCCGCCGTCGCCACTGGGGGGCCGCCTAATATCTACGCATTTCACCGCTACACTAGGAAGGCCACTTACCTCGCCTGCACGCAAGCCGGACAGGTTCCAAGGCAGTCCCGGGGGGGAGCCCCGGGTGGGCACATCAGACGTGCCATGCCGTCTACGCGCCCGGTACACCCAGGAAATCCGGAGAAGGCGGGCCCCCGAAGGGAGACCGGGGCAGAGGGGAAGGAGAGGGGG
+
@@688CCFBED+8,<6665<@C@,,-;=,6,C6C:@+,,,58DC6:,B<=;@,,8@,<FFGG@AFCCC@@FFGC@++4=>+6=F8=A,7+++5*5><><,<+,+5<>*:**,,5,845)29:,5BFFAB+**3AE47C;22)):C*6<87)(=:9;A*::C56*+1:+2A+7*0C*99:<CCE*//-/,*/4@>G(-*)((*.)4=?>?)1-(06*54*-/((-)4((3*-4)-,(..,*,.4<:2-)*-.((0,*.(((,/-(/4(-(-((((,(-1(,-((,(((-(-(,))1*2(((-
@M02996:162:000000000-B87FG:1:1101:12443:5919 2:N:0:TAGCGCTC+GTAAGGAG
GACTACAAGGGGATCTAATCCTGGTTGCTCGCCCGACGATCGCGCCTCAGCGTCAGGGACTGTGCAAGGAATCCGCATGCGCCTCCGGTGTGCTGCAGGAGAGCAACGCAATGGACCGCGAAACCCGGCATGCCGATTCCCGCTCCCAGACGCGAGTCCGGGAGATTCAAGAGCACTTGCCGGGTGGAGCCCGGAGAGGACACACGTGACACGAAAGACCGCCGACGCGGCAGTGACGGCCAGGAAAGCGGAAGAACGCAAGGGGCCGAGGGAGAACCGCGGCAGGTGGCAGAGAGGAAGG
+
8@-8A;CE@C@+86@,<@5,,;C,6;8?,,,++667@++,,7B:66,86<:@,B@E,CFD<C9,C<<EDCG,C,49+8=,88844,7>+>88@,CAAA@:?9++4B9>68+44,:5,13+6+6@D7+383+48@@C++,3*:@7?B>:979-*48F44?5B=,4*02+3?<*0);2;6)3:8C=*1,76C*-5>C>>85(,2.1:)..,.*)4)3565*.:6,44-33(*-(1.,)-,*/(34(0,3(0()--).0.-((-)(-)-(,--2(0(((4(((---(-(,.((.().22;(3,-
@M02996:162:000000000-B87FG:1:1101:22135:5930 2:N:0:TAGCGCTC+GTAAGGAG
GACTACAGCGGGGAGCGAAGCCGGGTGGCGCCCCACGCTTGCGAGCCGCAAGGGCAGTTACAGTCCAGCAAGCAGCCTGCGCCACGGGTGTGCATCCGAAGAGCGACGCATTGCACCGCGACACTAGGAATGCCGCTTGCCTCGCCTGCACGCGAGTATGACAGTTGCCAAAGCAATTCCGAAGTGGAGCCACGAGCTTACACTCCAGACTGGTCATACCACCGACGCGCCCTTGACACCGAGTAAAGCCGGAGAACGCTTGCCCACGACGGATGACCGGGGCGGCTGGCAGGGAGGTAGG
+
A@<A@ED,,8@CFFC@@@@:6EB@+@+4,88+868878,6:6C=@:8++@>CFGC@EG,CFFGFGF<EE<FFG,9A4,@A68@EC+=@+@33@,,CF:>::5,6+@B548+57=<<,1*3345C,?<@C@,<CGEDC1460);*8C;FFC;/=:1=:F+<:+-3+0*<>CG??:FF7>61:;>>*2.9:7C(8:CB(1/6)<24()44..2,40.7)02(<)((-(-4(:1-)(..,:,*((-(04).*(.497(0.-(((1(.>,404(3(,,-5-.(((4(3(0((-14(../2*(.34
@M02996:162:000000000-B87FG:1:1101:16409:5956 2:N:0:TAGCGCTC+GTAAGGAG
GACTACTAGGGTATCTAATCCTGTTCGATCCCCGCACCGTCGTGCCTCAGCGGCAATCAGTGTCTCGCAGGCTGGGTACACAATCGGAGGTCTGTGTGATATCTATGCAGGTCACCGCTACGGCACACATGCCGCATGCGGCGGCACCATTCAAGCCCGCCAGGTTCAACGGCAGTTCCGGCGGTGGGCGCCCGGATATCACCGCTGACGTGGCAAGGCGCCGAGGAACCCGGTAAACCCAATAAAGCCGGAAAAGGCACGAAACCGACGGATTACCGGGGCTGCGAGCACGGAGGGAGCG
+
@6-,8C,CECC-;,,=66;,,C;;,CBE,;86,@@C7F+;,@@@6B,B<=;C7+7@,CEF@FAEGGCF@,@FFDF,,,94,::,@DC,7+,,9A4?5A;49+,+4,9:=,,4,4,560*6+++8CCD,=,,,7@C@6B88=)<CCEB33*+*@@<7AEED79=CA4*<:6A>8;G7@DEEC*:**/2C3E56B>G;(**-.+.32.441)*,27:=<)*-*.44(-(.(/(4)-(-5),*-,(,75))*-)-(0.*-.(.-*-(1(((,-(,(()).((,(((,(((,(-(2))/*2-(((
@M02996:162:000000000-B87FG:1:1101:11711:5959 2:N:0:TAGCGCTC+GTAAGGAG
GACTACCAGGGGATCTAATCCTGTTTGATCCCCACGCTTTCGTGCCTGAGCGTCAGTTGCGAGCTCGTGACCTGACTTCGCGATCGGGGGTCTGTGACAGATCTAAGCAGGTCACCGCGACACATCACATTCCGGCCACGTCTAGCGCACGCTAGTCCGGCAGGATCAAAGGCACGAGTGGAGGGGAGCCCCAACTTGTCACCCCTGACTGAGCGATCCGGCGGCGCACCCGGTAAACCCAAGAAAGCCGGAGAACGAGCGTAGCCCCCGTATGACAGCGGCTGCAGGCACGGGGGGAGCG
+
A@-86CCEEED+@6A,;;,,@,@;,<CE,,6;,C+@+,,,;@C@B@,;@ACB+,@B,CFFGGGG:F@8ECDFFDC8,,=,B>B@D=C+7+++4A4@F<B,9+4+>F@<=,+4,4,:6>*==C@E,@D<B,,3@=ED>E:858*=9C>F>D*7>87,5=EDEC51A);8CCE;/5>E>)(:8B:**/.741;3>:C()+*..3)4;.814/*.)04:()1.*-(-(--47*2-),-2::,;13.882379-54(0,2-((,-)--*..(--(,.(.))..,1(,(-(.3(.8:5)1*2434,
@M02996:162:000000000-B87FG:1:1101:11693:5963 2:N:0:TAGCGCTC+GTAAGGAG
GACTACCAGGGGATCTAATCCGGGGTGATCCCCACGGTGGCGTGCCTGAGCGGCAGGTGCGAGCTCGTGACCTGACTTCACGATCGGTGGGCTGGGACATATCTAAGCATTTCACCGCGACACATCACAGTCCGGCCACGTCTAGCGCACTCTAGTCCGGCAGGATCAAAGGCACGATCGGAGTGGAGCCCCAACTTGTCACCCCGGACGTAGCGATCGGCCTGGGCACGCGGGAAACAGAATGAATCCGGAGAAGGAGCGGATGCCCCGTAGTGACGGGGGAGCAGGGACGGGGGAAGCG
+
A@-,86=CDCD+8,,,66;,C+7+++8=<,,,6;@@+:,+488@,,,5@=,@++@7+CE8@CEG7<?7==CF??B,:,,,59?+@@C48+++9@+4AE:,92,+4<@,4,,9,4,,8=0=+6+@8==,73,,6@CDDG?:=);;5E=>030),55,5249*;5*=)2:8CGF,6;E3*(:887*+/776*/6855(/+9).3,.()4,9)13.)-0())-/(-,(,4:0*-,)-7134,*.)))1--)*-.4,72*.,.-,)-(),)(,-(((((.)-((-((-.,4((3(,0)/2*,(((
@M02996:162:000000000-B87FG:1:1101:26103:5969 2:N:0:TAGCGCTC+GTAAGGAG
GACTACTGGGGTATCTAATCCTGTTTGATCCCCACGCTTTCGTGCCTCAGCGTCAATGACTGCTTCGTGAGATGCCTTCGCAATCGGTGTTCTGAGTAATATCTATGCATTTCACCGCTACACTACTCATTCCTCCCACGGCAACAGTATTCCAGCGCGACAGTATCAAAGGCAGTTCCCCCGTTAAGCTGGGGGCTTTCACCTCTGACTTACCGCACAGCCTACGCACCCTTTAAACCCAATACATCCGGATAACGCTTGCACCCTTCGTATTACCGCGGCTGCTGGCACGCAGTTAGC
+
CCCCCGGGGGGGGGGFGGGGGAFGGGGGGGCCFFGGGFEGGGGGGGGGF<FFGDGFFFFGGGGGGGGGGF>FFFGGGGGGGGGGGGGGGGGGGGGDFGCFFFGG9FEFGFFFEFGGE8<=DCFCGGFF=FGGGFGDCFFE6)*=D@DEFEF>,C9ACECCCGA>F=DDC>=*DD+=BGFF>CC@CC=CE,:)@5CB2FFFCG@=>6)@>=GE4A@A2?5/26(.5(,(6B;<C.)777,:;06E68<<94),452*,-(--*))2-((.-.((.)641((--((()5(-,.,)02/2-.6
@M02996:162:000000000-B87FG:1:1101:26122:5970 2:N:0:TAGCGCTC+GTAAGGAG
GACTACTGGGGTATCTGATCCTGTTTGATCCCCACGCTTTCGTGCCTCAGCGTCAATGACTGCTTCGTGAGATGCCTTCGCAATCGGTGTTCTGAGTAATATCTATGCATTTCACCGCTACACTACTCATTCCTCCCACGGCAACAGTATTCCAGCGCGACAGTATCAAAGGCAGTTCCCCCGTTAAGCGGGGGGCTTTCACCTCTGACTTACCGAACAGCCTACGCCCCCTTTAAACCCAATAAATCCGGATAACGCTTGCATCCTCCGTATTTCCGCAGCTGCTGGCCTGGGTTTCGC
+
CCCCCGGGGGGFEFGG9FFFFGGFGGGGGG@FFGGGGGGGGGGGGFGGGEEGGGGGGGGFGGGGGGGGGGGGGGGGGGGGGGGGGGFFGGGGFGGGGGGGGFGGGGGGC;FFFGGGE)<==EGFGGGGGGGG,,,=8FFGG=E>+4:CD8DBA9DFG>ECEG):EFGGGF=D?FGGFGFFCG?@@C=?;ECFEFGFFGFA4F7),/849F:<B<,)(094*-40(4(((249F7>2:7;:483496<<DBF(2).2(---(*..*8?2<6,4.3)))(,(,(,((.)(3()(.)*1*.(-
@M02996:162:000000000-B87FG:1:1101:17824:5970 2:N:0:TAGCGCTC+GTAAGGAG
GACTACACGGGTATCTAATCCTGTTTGCTCCCCACGCTGTCGCGCCTCAGCGTCAGTTACTGTCCAGTAGACCGCCTTCGCCACTGGGGGTCTTCCTTATATCTACGCATTTCACCGCGACACAAGGAATTCCGTCTACCGCTCCAGCACGAAAGAGATACAGGTTCAAAGGCAGTTTAGGAGGTAAGCCCAGAGATGTCACATCTGACTTGCAGCCCCGCCAACGCGCCCGATACACCCAGGAAATCCGGAAAACGCGTGCAAACAACGAAGACCCACGGCTGCGGGGAGGGAGGGAGAG
+
@@-88CCFBED+@,<,66,6C@@,6<CAE9;,@C:@76,,;:F@@@,:@=CC,,@@,CFF@F6CFCCCC@FFGE@F,,=?68:C8=C,7++,9,CF9,9,9?,?=C>>>++4,9956>*66=+DFGFFC:3,@D,=0DFD88*=?D@>9?*)539EGG9A=A88,**7;@,9,9D11+;+22;**3937=5:)6CB*,+*1,9*)+1/1++/);)23)*.*.(.,4(((/(-)(,,-),*-4(,..-)*-04(0.*-(-(,1-.*4(,.-((((((((,,,(,-((31(((-0)/**-(((
@M02996:162:000000000-B87FG:1:1101:16594:5972 2:N:0:TAGCGCTC+GTAAGGAG
GACTACTGGGGGATCTAATCCTGTTTGCTCCCCACGCTTTCGAGCCTCAACGTCAGTTATCGTCCAGTAAGCCGCCTTCGCCACTGGGGGTCCTCCTAATATCTACGCAGTTGACCGCTACACGAGGAATTCCACTTACCTCTCCGATACGCAAGCTAGACAGGTCCAAATGCAGGTCAGGAGGGGAGCCCCCGCAGTTCACAACAGGCTTGCCAGGCCGGCGGGGCTCCCGTTACACCCAGTAAATCCGGATAGAGCGTGCACAATACGGAAGAGCGCGGCAGCGGGGACGGAAGAAGAG
+
@@-68C,<ACD+@6@,6<@@EC@,,<;;,,,6,C@:+6,6@@FCB+<F@<EC,,@B<9E<6C,4@CE@@<FFGC+>,@,A,,@889<,7++,9,C?,AE,A+,34,>+B++,,9,,613==E,+8@@@=,,,@C9D8F,@+13=FE=+0601+335,,,@9C@*@A>?8@,4@<<,@F:A,>1***-1(=*685:9(*+77+7)6)/,100((;.0/01,*-((((-(-/-(*(-,--0*1:(685))*-.2(0(*.-((-*-)2()..-,((((((.(,22,-(-(-(43-))***.3(,
@M02996:162:000000000-B87FG:1:1101:11712:5976 2:N:0:TAGCGCTC+GTAAGGAG
GACTACCAGGGTAGCTAATCCTGTTTGATCCCCACGCTGTCGTGCCTGAGCGTCAGTTGCGAGCTCGTGACCTGACTTCTCGATCGGGGGGCTGTGACATATCTAAGCATTTCACCGCTACACATCACATTCCGGCCACGTCTAGCGCACGCTAGGCCGGCAGGATCAAAGGCACGATTGGAGGGGAGCCCCAACTATTCACCCCTGACGTAGCGAACAGCCGGCGCACCCTGTAAACCAAAGAAATCCGGAGAACGAGCGGAGCCACCGGAATACCGCGGCGGCAGGGACGGGGGTAAGG
+
A@-,8CCEDDD6C,;,;6;6,6;;,-;A,,,,9;8@+,,6,::@,:,;@BCC+8@B,CFGGGGG@C@:C@FEEBC89,=,,8?4D=@+7+++4>8<E@=,7+3+3@BD;,,,,3,,45*3;;3D,@>,<2,,6<E4CE54235>:9:<8))(141+2<C58C6*:)7:<FF5*0CE@*(08::**/37(/1->>*((+*56+5<()-32)/-,0-.()).*,--,--4(*(-2.-.-.0*-32(72))*-.8(04*-(-(,)-(/-.,.-(-((...4((4((,((-4(-(,7)/:*(())
@M02996:162:000000000-B87FG:1:1101:26111:5986 2:N:0:TAGCGCTC+GTAAGGAG
GACTACTGGGGTATCTAATCCTGTTTGATCCCCACGCTTTCGTGCCTCAGCGTCAATGACTGCTTCGTGAGATGCCTTCGCAATCGGTGTTCTGAGTAATATCTATGCATTTCACCGCTACACTACTCATTCCTCCCACGGCAACAGTATTCCAGCGCGACAGTATCAAAGGCAGTTCCCCCGTTAAGCGGGGGGCTTTCACCTCTGACTTACCGCACAGCCTACGCACCCTTTAAACCCAATAAATCCGGATAACGCTTGCATCCTCCGTATTACCGCGGCTGCTGGCACGGAGTTAGC
+
CCCCCGGGGGGGGGGGGGGGGGGGGGGFGGGGGGGGGGGGGGGGGGGGFGGGGGE@FGGGGGGGGGGGGGGGGGGGGGGGGGGEGFEGGGGGGGGGGGGGGFGGGGGGFGFGGGGGGBFDCDFGGGGGFEFGGGGGGGFCD=DGGFDFDFFFFFGGDGGCEE8C:FGCFFFFGFGGFGFFGGGEGG5CCEE>BFGFFGFFAFFFFFFFFFFBA??FFFD87-4:??B8>C:4C?AAAACG:B?D45>A7;@0:EAF,,--,9<4:8<42(-12().6(-(-4-3148?:<BB0)122))6
@M02996:162:000000000-B87FG:1:1101:19207:6018 2:N:0:TAGCGCTC+GTAAGGAG
GACTACTGGGGTATCGAATCCTGTGCGATACCCGCACCTTCGAGCGTCAGCGGCAGGGACACTCCGGCAAGCTGCCGTCGCAATCGGGGGGCTGCGTGAGAGCTAAGCATGTCACCGCTACACCACAAAGTCCGCCTGCCGCGCGTGGACGCAAGGACGCCAGGTCGCGCTGCAATCCGCGGGTTGAGCCCGCGCAGAGCACAACACGCGGGACATACAGCCTACGCTCCCGTGAAACACAAAAAATACGGAGAACAACAGGACAGGCAGGGATACCGAGACAGCGGGGACGGAAGAAGCG
+
@@-66C;CCCC68,;,9<,6<C;,,CBC6:8,,7+7+8,,,9DA@F@@@BC@++@C+@FFGG<FFBEG@CFDE?B,+,484:=+@=:BC+**4*=<6<4*7)/+2=<<;+,7,2,,4()87:,5BFDDC+++2=?C5F5@)-87714*.2)(:8/*2AE:5:3*+09/7**0*9:392-.88=**147)*;-8:C9(*).,24<?FB24)),458*6*75+4(.,4(-,*46*(--47,*4:(.71()*,04(0.2,.,.,/.,*(((.-((((,))-(,(,(,(-(-(-(25)1**,,.2
@M02996:162:000000000-B87FG:1:1101:5718:6025 2:N:0:TAGCGCTC+GTAAGGAG
GACTACCAGGGTATCTAATCCTGTTCGATCCCCGCACTTTCGTGCATGAGCGTCATTATCGGCTTGGTCAGCTGCCTACGCAATCGGAGTTCTTCGCCATATCTATGCATTTCACCGCTACACGGCGAATTCCGCCAACCTCAACCGAAATCAAGCGTGCCAGTATCAACGGCGGGATGAGGTTGAGCCCCACTATTTCACCGCTGACTTAAAATGCACCCTGCGCACCCCTTAAACCCCATAAATCCTGATAACGCTAGGATCCTCCGTATTTCCGCGGCTGCCGGCACGGGGTTTGCC
+
CCCCCGGGGCEFGFGGGEFEGGGGGGGGGGGFFGGGGGGGGEFGGFGGGGGGGGGGGF<FGDGGGFGGGF?FDGGGG9DCGGCEDGC,@BFFGGGG7CFGGFGGGGGGGFFGFFGGG>5==C,@CE7BCFFGGGGCGGGG61*=?B@398FEG;CFE@C;:E8F:6=F>@595?DE)8;42?<*4D82(2A;BFF??E+9)>(61.,,697<>/.0)**(/,.(-3172C(:C399745*8:<?F4.2*.*.-1)*(,((.*)556<(3((.,)-.4:(40(3((-,,-4?()0::*(.)
@M02996:162:000000000-B87FG:1:1101:10900:6048 2:N:0:TAGCGCTC+GTAAGGAG
GACTACACGGGTATCTAATCCTGTTTGATCCCCACACTTTCGTGCCTCAGCGGCAAGGACGGAGTGGTGAGATGCCTTCGAAATCGGGGGTCTGTGTGATATCGATGCATGTGACCGCTACACCACACATTCCGCCCACAGCATCCGGATTCCAGATTACCAGGTTCAAAGGCAGGGCACGCGGAAAGCGCGAGCGGGGCGACGCGGACTGGGCAAGCAGCCTACGCACCCGATAAACCAAAAAAAACCGGATAACGCCTGCAGCCGACGAGGTGCAGGGGATGCAGGAAAGGGGGGTGCG
+
A@-,8;EFCDD+7,6,;6,666C,,-;A,6;,,;@@76,,,8,<6,,B@=,@++@@,CFFGGG786@6C<FF,?,5,,,9,9?,@=:+=+++9?9A9?=,9+,+9,989,,9,8,:689008,,8+D+>,,,76+6=E6>DDF+=@8+3+0055?@,2@79F3*2*3@=,@9,;*=*/:*1*4**26/(1*.))).(*)((*-3-89-,)*,3)()(0*.0,(.42(4(*,,),(-4),*(((-03((1,.,().2,((((*.,*((-(-(((-().)((,(-((-.,((,())**2(,-(
@M02996:162:000000000-B87FG:1:1101:22637:6052 2:N:0:TAGCGCTC+GTAAGGAG
GACTACACGGGTATCTAATCCTGTTTGATCCCCACACTTTCGTGCCTCAGCGTCAATGACGGATTGGTGAGATGCCTTCGCAATCGGTGTTCTGTGTGATATCGATGCATTTCACCGCTACACCACACATTCCTCCCACAGCATCCGTATTCCAGATTACCAGGTTCAACGGCAGGTCACGCGTAAAGCGCGTGCGGTTCACCGCGGACTTGGCATTCCGCCGACGCACCCTGTGAACCCAAGCAATCCGGAAAACGCTCGCACCCACCGGAATGCGGGGGGACGGGGGACGGGGGGAGGG
+
B@B<@EFGEDD6@<ED;@5@FFC=,<CFA@9C@CCE76,CB@E@8B9FACEC,@@@6EFGGGG7C<@CCEGG9?FF99FBFEG?DDD8=88,@?C?CEE,A+9,9,@=D,,94995>8*==@<DGGF=B4,4@,@=DGFEFFF8=E:+5+*5@@6C=,EAEE8+,3=EDE8589DEDG@FC,71*3:98@8:*/;:)*2(8,352).,4.*7;9<*)+3.*/((-99>;>(-*.)..)+*-:(-0.))*,.3,).*(-((,).,)-,,,-(((().(-((,(-(((,,(((,5381*7(,(
@M02996:162:000000000-B87FG:1:1101:10883:6055 2:N:0:TAGCGCTC+GTAAGGAG
GACTACACGGGGATCTAATCCTGTTTGATCCCCACACTTTCGTGCCTCAGCGTCAAGGACGGATTTGTGAGATGCCTTCGCAATCGGTGGTCTGTGTGATATCTATGCATGTCACCGCTACACCACACATTCCGCCCACAGCATCCGTATGCCAGATTACCAGGTTCAACGGCAGGTCACGCGGAAAGCGCGTGCGTGTCACCGCGGACGTGGCAGTCCGCCGACGAACACGGTAAACCAAAGAAAGCCGGAAAACGCGCGAAGCAGCCGGAAGACCGCGGAAGCGGGGACGGGGGAAGGG
+
@@6,8C@FCDD+@,@,6@,<@C@,,6;A,;,,,;6@@,,,,8;@8,,B<=C@,6@@,CFGGGG,6,:<C@FF@?@=,,9A,@=,DDD,?+,,9AC?CB;,4+4,9,9,4,,4,9,,6:*=+44@BFE+=A,,9,@8?E>BDDD+6>>336*3@968,,@=,=8+232=E,C949=E?::?>5:**359)=*/2/*0(1.(7+7;@)699)*,8)4).)*-/----3(-(*.4D(-2:),*-3(.71((*-)4(0.0,(((()-(/(4134(,(,.,.-(,(((-(((,(44-5)*2*-(((
@M02996:162:000000000-B87FG:1:1101:12551:6074 2:N:0:TAGCGCTC+GTAAGGAG
GACTACAAGGGTATCTAATCCTGTTTGCTCCCCAAACTTTCGCGCCTCAGCGTCAGGTGTCGTCCAGAAAGCCGCCGTCGCCACTGGGGGTCCTCCTAAGATCTACGCAGTTCACCGCTACACTAGGAATACCGCTTTCCTCTCCGATACGCAAGAATAACAGGTTCAAGCGCAGCTCCGGAGGTGAGCCCCGGGAGGTCACGACGGACTGGCGATCCCGCCGACGCGGCCGTTAAACCCAGTAAAGCGGGACAAAGAATGCCACAGCAGGAATACCGCGGGTGGGGGGACGGAGGGAGCG
+
A@86@CAFFFD-;,6,66,6<C@6,;C9,,;,6C,C,,,,;@C@@@,B<BFB,6@C,CF;CFDFGEFFCCGGGE7>+8@>:,4@8=C,4+++9,C,,5=,A+,39<>>B++,,9,58>*=0=4,@ECDE,,,@=@+++3799+==C5+0=*1@:9@C9EF9:=,4*;:9,,3*3;1*;>?D1:**/.6(48:A:):(*),/+6395923)/,()-),)*,*-,--799(*-(/,((.5,*42(.99)))(.44;6*.((..*..*(.((.(((),))-(,,((-(,(-(((-0)/*2(((-
@M02996:162:000000000-B87FG:1:1101:4525:6099 2:N:0:TAGCGCTC+GTAAGGAG
GACTACTCGGGTATCTAATCCTGTTCGATCCCCACGCTTTCGTGCCTGAGCGTCAGATATGGTATGGTATCCTGCCCTCGCAATCGGTGTTCTGTGTGATATCTATGCATTTCACCGCTACACCACACATTCCGGATACCTCCGCCACTCTCAAGGCCAACAGTATCTCCGGCAGTGCCAAGGTTGAGCCCTGACATTTCACCGGAGACTTACTAGCCCGCCTGCGCACCCTTTAACCCCAATCAATCCGGATAACGCTCGGATCCTCCGTATTACCGCGGCTGTTGTCACGGGGTTAGC
+
CCCCCGGGEGGGGEGGFGFGGGGGGGGDGGGGGGGGGGGGGGGGGGGGGGCGGDEFFGGFFGGGGGGGGGGGGGGG<=FEGGGGGGEFFGGGFGGGGFGGGFGGFFGGGCFGFFFGG83=C,BFGGFGGGGGGGGCGEGB?0DGG7=FBFBDFGDDEFGGGGDC:D9,?FC>EDGFAGFF>EFE9F@FEGGFA97**7BACDF):9>BFFFEB>C=(/;(/55@B9937B<6*36?)7<C02=(67?>C@@?BF)0-..-4)--724)2(-.34)).(-,-(20(,4()6:()0*2:-2)
@M02996:162:000000000-B87FG:1:1101:20954:6104 2:N:0:TAGCGCTC+GTAAGGAG
GACTACCCGGGGATCTAAGCCTGTGCGATCCCCGCACTTTCGTGCATGAGCGTCATGTACGGCGTGGTCAGCTGCCTACGCAATCGGAGAGGTGCGCCATATCTATGCAAGTCACCGCTACACGGCGAATGCCGCCAACCTCAACCGCAAGCAAGTCCTCCAGGAACAATGGCGGGATGAGGGTGAGCCGCACGAAGGAACCACTGACTAAAAAGACCGACTGCGCACACGGGAAACCAAAGAAAGCAGGATAACGAACGGATCCGCCGGAGTACCGCGGAGGCAGGCAAGGAGGAAGCCG
+
@@-8@CCAC@@+@,A6;<,;CC;;,CBE,,,,,77@+6,,;8;@8@5@C=C@+,8,,<FFFGG+=>@6:CFCFB,,,49?4=C,@=@B:+++4+9=@B=69+9+9,9,=,,,,4,:6=*6=9,@CGD:>+,,7@@CGG63*0;C*@>@5;*7FC9,52,52;0,=)2:C,>;,6)=>)6AC8:*21.2.*:477D((*03,/4<(9>0)*97AF<;.)70769(-,3-(*(()-2238+14(54?(.(0-0).925((,.1C((0((,-21((.4424(1((-4(4--.(-20.2**..,-
@M02996:162:000000000-B87FG:1:1101:23899:6108 2:N:0:TAGCGCTC+GTAAGGAG
GACTACTGGGGTATCTAATCCTGTGCGCTCCCCACGCTTTCGCGCCTCAGCGGCAGTTACGGCCCAGTAAGTCGCCTTCGCCACTGGGGTGCTTCCCAATCTCTACGCATTTCACCGCTACACTGGGAAGTCCACTTACCGCTTCCGCACTCAAGCTCTACAGGCTCCAAAGCAATTCCCACCATGAAAGCAGGACTGCCACGCCAGACGAAGAAAGCAGCCTACACGCCCGTTACGCCCAGGCATTCCGGACAACGCAGGCCCCCGACGGATAACCGCGGATGCGGGCCAGGAGGAAGCG
+
B@<A@CFEFFD+B,<,6C<,,<@=,;BF+,+,6C@B+,,,5@FC@@,B<E8B++7C,,C9CEFCFEC:CCE,CBCC,=9AB?=@8==,74++,,9A,C?:,+,+9<@@=++,,45A>=*6=9,@BCCE:+,,73=++766+)*+6813<C*5BEF:52,@9:=,1*;59DFF6AD,/8A*D>*,75::CC,7A>C5(,)(01--559@D)).(:62482/*,(/:4@D(*(-)(4(84**41(30.))*.04(04*-(((-/(,/1(-,(--(().(((,-((4((--((-4)02;*84((
@M02996:162:000000000-B87FG:1:1101:6044:6115 2:N:0:TAGCGCTC+GTAAGGAG
GACTACACGGGTATCTAATCCTGTTTGCTCCCCACGCTTTCGCGCCTCAGCGTCAGTTACTGTCCAGTAGATCGCCTTCGCCACTGGTGTTCTTCCTTATATCTACGCATTTCACCGCTACACAAGGAATTCCAGCTACCTCTCCAGCACTCAAGAGATACAGTTTCAAATGCAGTTCATGAGTTAAGCCCCTGGATTTCACATCTGACTTGCATCCCAGCCTACGCGCCCTTTACACCCAGTAAAGCCGGATCACGCTTGCAACCTACGATTCACCTCGGATGCTTGCACTGGTTTCGG
+
CCCCCFEFGEGGEEAFFF@FFFGCEF@;,;6CFCEGGEGGGCCC@+,BC;FFC,CFGGGEFEGGGGGGGGGGGGGGF=,ACF:FFFGF?FGFGGFGGGCGGFFFFGGGG87EFFE<CA>DD@B?EF8BA,ECAA,=?FGFGEF+=E8A:?*:FD+A8,@DF=>C:++@+==DFB?@F9C?;;8=FF>98@60*@FFC9?E7CE<);;5*0D6**088@*34):4)-/))45@*)0/1*,4(/0)1.)/*.),/)(;/////2//;(??2,((,))-)).,,,241.).:))-).30*.((
@M02996:162:000000000-B87FG:1:1101:6032:6130 2:N:0:TAGCGCTC+GTAAGGAG
GACTACACGGGTATCTAATCCTGTTTGCTCCCCACGCTTTCGCGCCTCAGCGTCAGTTACTGTCCAGTAGATCGCCTTCGCCACTGGTGTTCTTCCTTATATCTACGCATTTCACCGCTACACAAGGAATTCCATCTACCTCTCCAGCACTCAAGAGATACAGTTTCAAATGCAGTTCATGAGTTAAGCCCATGGATTTCACATCTGACTTGAATCCCCGCCTACGCGCCCTTTACACCCAGTAAATCCGGATAACGCTCACCACCTACGTATTACCGCGCATGCTGGCACGTGTTTAGT
+
CCCCCGGGGGGGE<FFF@FFFGGGGGGGGGGFGGGGGGGGGE>FC@FEFFGGCEFEGGGGDGGGGDEGGFGGGFGGGFFFGGEGGCGFCFEFCFGGGGGGDFGGECFEEEGGGFBFE=BDCFFEEDFFG@E;BFEDGGGGGEFD6=D=;D6DFD+,6@DEFFDCEFGFG;,BE=DFBFDFF,@EEGCC<@DBFC7)07?ECFCC5+0;:C?C**;?C59=*:79@<>@@GF2CE46**,3(,6)+95<*60,2=4;/./((2//93:341...39)-,,,(,,3.)).((.-0)022)))
@M02996:162:000000000-B87FG:1:1101:26026:6134 2:N:0:TAGCGCTC+GTAAGGAG
GACTACACGGGTATCTAATCCTGTTTGCTCCCCACGCTTTCGCGCCTCACCGTCAGTTGTCGTCCAGCAATCCGCCTTCGCCACTGGTGTTCCTCCTAATATCTACGCATTTCACCGCTACACTAGGAATTCCGATTGCCTCTCCGATACTCAAGATCTACAGTTTCAAATGCAGTTTATGAGTTAAGCTCATAGATTTCACATCTGACTTGCAAACCCGGCTACACGCCCTTTACACCCAGTAAATCCGGACAACGCTTGCCCCCTACGTATTACCGCGGCTGCTGGCACGTAGTTAGC
+
CCCCCGGGGGGGGGGGGGGGGGGGGGGGGGFGGGGGGGGGGGGGGGGGGGGGGGDGGGGGGGGGGGGGGGGGGGGGGGGGGGDGGGFF@FGGGFGGGGGGFFFGGGGGGGGGGGGGG>AD6CFEGGGDFFGGGGGGGGGGGFFGGG=GFGFF;FGFFGGGGGDCFFGGGGGFGFGGFGFFFGGFGGFGFEFCCFGEFGFFFGEFFF5EFFCEFF4BBFGA7>>@DEF(6=>@F=E<?8FC2@@C6?E?23>@FE=8..,--15)/49164.)-556-4(,,4200::0::7?00/10.)4
@M02996:162:000000000-B87FG:1:1101:6052:6134 2:N:0:TAGCGCTC+GTAAGGAG
GACTACACGGGTATCTAATCCTGTTTGCTCCCCACGCTTTCGCGCCTCAGCGTCAGTTACTGTCCAGTAGATCGCCTTCGCCACTGGTGTTCTTCCTTATATCTACGCATTTCACCGCTACACAAGGAATTCCATCTACCTCTCCAGCACGCAAGAGATACAGTTTCAAATGCAGTTCCTGAGTTAAGCCCATGTATTTCACATCTGACTTGCATCCCCGCCTACGCTCCCTTTACACCCGGTAAATCCGGATAACGCTTGCCCCCTACGTATTACCGCGACTGCTGGTACGAATTTATC
+
CCCCCG,FFGGGGEGGGFGGGGGGGGGGGEFGGCF@CFGGGGCFFGEGFFGFGG,,C@F@F<@FFGGFGGG95=CFFGGGGGGD4@EFEGEGGGGGG,AF,?FGFGGGGEGFGGGGE=<DDEF8DGGGGGFFG,96=4@E=:?86E5,;+*1@B6DGF8@EFDD,++226DFFFG,BC*3@,66@C@GFG6)*3+;;D1;;:C*0+*3:@FECF=F8@D=@/:<:=@(:CDFC=49*0?8((.(2)/9060(,:7=,.//,1.,9>B63(.).()6>:;;(-11(.3(().,))22+..6
@M02996:162:000000000-B87FG:1:1101:26009:6140 2:N:0:TAGCGCTC+GTAAGGAG
GACTACACGGGTATCTAATCCTGTTTGCTCCCCACGCTTTCGCGCCTCACCGTCAGTTGTCGTCCAGCAATCCGCCTTCGCCACTGGTGTTCCTCCTAATATCTACGCATTTCACCGCTACACTAGGAATTCCGATTGCCTCTCCGATACTCAAGATCTACAGTTTCCAATGCAGTTTATGAGTTAAGCTCATAGATTTCACATCTGCCTTGCAACCCCGGCTACACGACCTTTACACCCAGTCAATCCGGACCACGCTTGCCACCTACGTATTACCGCCGCTGCTGGCCCCTAGTTGGC
+
CCCCCFFGGGGGGGGGGGGGGGGGGGGGGGFFGGGGGGGGGGGGGGGGGCGGGGFFGGFGFFDFG>8FFFGGFFGGGGGGGGGGGGGGGGGFF9;FGEFD;FGGGGGGGEGGGFGGD:<=+9FAEFFF9EFGGGEDDFEFDDFGG75FEDFEF8D9?FFGFGDC:DF,+@@FF7DG?F@AF,@EFG77>9D@FAFAEEFFFFCFF6****<58AE*05D5=6>55*72(=9@FEEF53?/:=4)/9).2()/(),//(---14)24?:0(.)-5..)3,((-39,,42(((())*3+)((
@M02996:162:000000000-B87FG:1:1101:21483:6176 2:N:0:TAGCGCTC+GTAAGGAG
GACTACTGGGGTATCTAATCCTGTTTGCTCCCCACACTTTCGCGCCTCAGCGTCAGTTGTCGTCCAGAAAGCCGCCTTCGCCACTGGTGGTCCTCCTAATATCTACGCATTTCACCGCTACACTAGGAATGCCGCTTTCCTCTCCGATACGCAAGAATAACAGTTTCAATCGCAGCTCCGGAGTTGAGCCCCGGTAGTTCACGACGGACTTGCGAGCCCGACTACGCGCCCGTTACACCCAGGAAATCAGGACAACGCGTGCCACCTACGGAGTACCGCGGCTGCTGGCACGAGGGTAGG
+
CCC@CGGEFGG6CCFACAFFGGCCCCCFFD<DFFEGGC,<E@FC7@,FEECC8CCECFGFFGGDGCEFEFGGGGFE,:FEFF@FFCDCE,84@,CAFEFCFFD=DGFFE++,A@BB>:*6=@,,@FFFC,,9DEGGC+@=+:+=DC563=*:CCCGGGGGGG8,73?<F,@:DBDGFFCED8;1,5AC@AD:BB3:5<+*8==@B),/:)27>)6)6:1.*---4394289>5(-,.)0*3?0?5:4.*.64354*,((-,1-4C?(((4(-(-().42114-30457(,)-))***.,(
@M02996:162:000000000-B87FG:1:1101:8876:6187 2:N:0:TAGCGCTC+GTAAGGAG
GACTACACGGGTATCTAATCCTGTTTGATCCCCACGCTTTCGTGCCTCAGCGTCAGTCGCGTCCTCGCCAGCTGCCTTCGCGATCGGGGGTCTGTGTCATATCTATGCATTTCACCGCTACATGACACATTCCGCCGGCGCCGTTCGGACTCAAGGCCGACAGGATCAACGGCAGCCTCCCGGAGGCGGGCCCGTATACACAGCTGAGGCGGCCGACGACGCCAGACGGGGAGAGCACGGGGGCGGGGGGGACGTGGAAAAAAAAAACAGAAGACAGGGACGACATACACGAGGAAGAGAG
+
@BA8@CDFEDD7@6C,C<@CF9@66=CF,C;CFFFB:8,,@8C@B@9FCEFC,BBC,CFGGFFGGFBGFEGGFEFF,?F?B=B7@?C+=+86DE@ACEE,7+4+>5CFA,,7A@5C==*=@E,@EFD>>,,>E@CDGGGDGFE9*?:F>D*5D@CFEGGEEC=*A/7;C9ED5>G:F*5ABC*58<213/:(8))-(+8<7C(4)9>((.)--7377:)3*,4((.,3383()((-)(/8723()((()-5,()-1(-..(1-3933,,,()((.(((((,,(,-,)).)(())***(((,
@M02996:162:000000000-B87FG:1:1101:3952:6232 2:N:0:TAGCGCTC+GTAAGGAG
GACTACCGGGGTATCTAATCCTGTTTGCTACCCATGCTTTCGAGCCTCAGCGTCAGTAAAAGCCCAGCAAGCCGCCTTCGCCACCGGTGTTCCTCCTGATATCTACGCATTTTACCGCTACACATGGAGTTCCACTACCCTCTTCTGCACTCTAGTCTACCAGTATCTGAGGCTGTATTGAGTTGAGCTCAACGCTTTCACCCCAGACTTAATAAACCGCCTGCGCACCCTTTACGCCCAATAAATCCGACTAACGCTTGCCACCTACGTATTACCTCCGCTGCTGGCACGTAGTAAGCC
+
CCCCCGGGGGGGGGGGGFEFGGGGGGGGGFFGFGGGGGGGGGGGGGGGGGGGGDGGGFGGGGGGGGGGGGGGGGGEFFGGGFGEGGFFGGGGGGGGGGDGGFGGGGGGEEGGFGGGG>?CDEFGGGG@,AEGEGGFDFGGCDFGGFEF7DFDE>9AFFF8DD<CFCDFFEGF?DGG?F=C;CE:,5=CEGF5A9DD=FFCEGDBFEFBEAGFFFA6*9*6*-05((-/6E?FG<C1(,<*6;34AC78)()((1.1-(---94)728:6.).5:))))(-,,793>(((,410):<+)..
@M02996:162:000000000-B87FG:1:1101:4783:6251 2:N:0:TAGCGCTC+GTAAGGAG
GACTACACGGGTATCTAATCCTGTTTGCTACCCGCACTTTCGAGCATGAGCGTCGATAAGTCCCCAGCAAGCTGCCTTCGCCATCGGTGTTCTTCCTGATCTCTACGCATTCCACCGCTACACCAGGAATTCCGCTTGCCCCTGAACTACCCAAGAAATGCAGTCCGGTCTGCAGGTCCGGGGTTGGGCCCCGGTATTGTACAGACCGCTTGCACTTCCGCCTGCGCTCCCTTTACGCCCAGTAATTCCGAACAACGCTTGCACCCCTCGTATTACAGCGGCTGCTGGCACGAAGTTTGC
+
CCCCCGEFGGGGGGGFGG@FGGGGFFGGGDEFFFGCFGGGGGFGGEGFGGGCGGF@F@F,C@BEGFGFGGDFFFFFGGGGGGGGGGGGGGEDFGFGGFDFGFGGFGGGCCCCACFGG=@DDEFCFGGGGGGGGGGDGBFEFFF=+=D7;+0:EGGGD8DDFGE<=:88CE6CDFFCFGEF>C5:FDAGDGGAA4?25F+19E4*9A19>EGFFA;068:;E/68<,3(48:8D?FF6?DD??3)1)6<C?>(4<3F(-(,-183<:>(34:,.864),.,,-4623).:?>?7)*2:).4
@M02996:162:000000000-B87FG:1:1101:12199:6253 2:N:0:TAGCGCTC+GTAAGGAG
GACTACCCGGGGATCTAATCCTAGTTGCTACCGACGCTTTCGAGACTAAGCGTCAGTATTGTGCTAGTGAGCCGCCTTCGCCACCGGTAGGCTTCCAGATATCGACGCAGTTCACCGCGACACATGGAGTTCTACTAACCTCTCACATACGCTAGTATGCCAGGTTTGAAAGCGAGAATAGGGGGAGCCTAGCCATGTGACGTTAAACTTAACATACCGCCGGCGCGCGCGGTACGCCCAAGAATGCCGGAGAACGCGGGGAACCTGCGCATTACCGCGAAGGCGGGGACGAAGGGAGACG
+
@@86@CFFEDD+@6@<@@5C@,;,,6<E<CC@+B@@78,,;8DDEF9FCDCC,B@C9<,<FCFF@EEC,CFFGE@>,4@AB6=FF?@+8,,,9,@EF,?4=+=+>FB>=++,9@?F==0=CC8D,CCAC,,6,7@@DF?821+==EE,<C*:4:93@=EEF?8*43+*5EAF69DGFD38>E,*4?5)0,>(;;F)),3??3((68?;)+;>@F)A<)7:/(-7(43(3?((1481048;6(,2*).)7,.(47:<3((((183*(,.-((-(-.)3-,--(48(32(((-().1**4((4
@M02996:162:000000000-B87FG:1:1101:12182:6261 2:N:0:TAGCGCTC+GTAAGGAG
GACTACCCGGGTATCGAATCCGAGGTGCTACAGACGCGGGCGAGACTAAGCGGCAGGATGGTGCTAGTGAGCCGCCTTCGCCACCGGGAGGCTACATAAAGTCACGGAAGACACCGGCACAAAGGGGGGGGGAACAAACGCCAACATAACGCAGAAAGCCAGGGTTTAAAGGGAGAAAAGGGGGAGGCAAACCAAGTGACCGGAAAAGTAAAAAACCGGAGGGGCGCACGGGACGGCCAAACAGGCCGGAAAAAGGATTGAAACGGAGGAAGAGAGGGGAGGCCGGGGAGAAGGGAGTGGG
+
@@88@CEF@CD+7,B,965,<+8++8C=,@;,,<,8+++++8@@@+,@<=C>+86@+8,,C,CF,5CC,?FGGEF+++,?+84@D@C+8+++,,8A,,,,,+,+,8+8++,,6,+3+)*+0834@F**2*/*****95@*)-893*(0*0)(**)++3*2@/3*2)*3::@**)9/)*(98AE5*/(/(*0.;>3(.3/-)1((,0(.)*:)6*4)-))(*-((,33((*,,*(,((-*;((,,)((,/(),48(*,)),.:).*(-,-,(.(((-(((-,((,-(((((-(0.**/-,(.
@M02996:162:000000000-B87FG:1:1101:20168:6263 2:N:0:TAGCGCTC+GTAAGGAG
GACGACAGGGGTATCTAATCCTGTTCGATCCACGCACCTGCGTGCCGCAGCGTCAATCAGTGTCTCGCAGGCTGAGTCCACAATCGGCGGGCTGTGTGATAGCTATGCAGGTAACCGCTACGGCACAAATGCCGCCTGCGGCGGCACCATGAAAGCCAGCCAGGTTCAAGGGAGAGTCCGGGGGGGGGGGCCCGGATTTCACAGCTGACGGGGAAAGCGGCCGGCGCACCCGAGAAACCCAATAAATCGGGAAACGGCGAGAAACACCGAGAGACCGGAGGCACGTGGAGGGGGGAGAAGG
+
@@A,8@B@CDD6@,C,;<5;CE@,,<@E,;,,;@6C+@,,,8888B+@6>8@,8:6,CEF9EC@,E:C:,@FB=,499,4:=F,D@@+=++6@?@<,==,7+7+6,8,=,,,36:D6=*6683+8+@,<,8,,4+++6487::5)=5B)02)522<**/7*7,832*=C+A>*)*2;C<BC*:E*/05(/8(7090,**).3).(),54)1,1)4.4<)(*(((-,((-*22)-7?212*,4847)).*,)2(.4*-,(,(),(*.(((--((,(,-,-,((((-,,((((,.)/*2(((.
@M02996:162:000000000-B87FG:1:1101:7983:6276 2:N:0:TAGCGCTC+GTAAGGAG
GACTACACGGGTATCTAATCCTGTTTGATCCCCACGCTTTCGTGCCTCAGCGTCAATGACGGATTCGTGAGATGCCTTCGCAATCGGTGTTCTGAGTAATATCTATGCATTTCACCGCTACACTACTCATTCCTCCCACGGCATCCGTATTCCAGCACTGCAGTATCAAAGGCAGTTCCGGTGTTGGGCACCGGGCTTTCACCCCTGACTTGCAGCACAGCCTACGCACCCTTTAAACCCAATAAATCCGGAAAACGCTTGCATCCTCCGTATTACCGCGGCTGCTGGCCAGGGGTTAGC
+
CCCCCGGGGGGFGGGGGCFGGGFFGGGGGGDFGGGGGECFGGGGGGGGGGGGGEGFFGGGGGGGGGGGGGGGGGGGFGGGGGGGGGFFEFGFGGGGGGGGFFFFFGGGGGEGFGGGG=>=DEFGGGGGGCAEDDFDGGFGGBFGFFADBDF>=DFF8D8=DFF9=DFFGFG?EFGGFGFDECEE7F@CBGGFFFGAAEFBFFF49?BDFF:==4>ADFC3=58;52:(,8;(;=.6)/?C<=@34<5?;.:((047--(--/,.04<43(-..(.4):((-(-4148:03((.)22*-(.
@M02996:162:000000000-B87FG:1:1101:20175:6283 2:N:0:TAGCGCTC+GTAAGGAG
GACTACAGGGGTATCGAATCCTGTTCGATCCCCGCACCTTCGTGCCTCAGCGTCAATCAGTGTCTCGCATGCTGGGGCCACAATCGGCGGTCTGTGTGAGAGCTATGCATTTCACCGCTACGGCACACAGTCCGCATGCGGCGGCACCATGCAAGCCCGCCAGGTTCAACGGCAGTTCCGGCGGGGGGCGCCCGGAGGTCACCGCGGACGTGGCAAGCGGCCGACGCACCCGTTAAACCCAATAAAGCCGGAGAAAGAGCGAATACGCCGGAGGAGCGGGGCTGATGGCACGGGGGGAGCG
+
@@A,@CACCDD-@;A69@,BDE@;,C@E,;B@F@:@FG8,@9C<BBAFA?CB66@@6CFGFGEF9ECFC6BFD?,4+8@46=E,D@@@>+++@=C?9=E,A*=+=<=:B,,,49,,88*==+8=CFD=B,,3>@@?6CF>DAEGCC2>9*+04;;6=FEEG55*4/;CFBE:?>D2;C?ED8:**11<9E*7)7>;(/0(.3317)4(4)*,-).9<5*-*-(-,4(495:B1(--6<,/,4(479522-54(03*((,.-)-(*-421-(-((-(,((,(3-(().3(2,,.)/**(,((
@M02996:162:000000000-B87FG:1:1101:8005:6283 2:N:0:TAGCGCTC+GTAAGGAG
GACTACACGGGTATCTAATCCTGTTTGATCCCCACGCTTTCGTGCCTCAGCGTCAATGACGGATTCGTGAGATGCCTTCGCAATCGGTGTTCTGAGTAATATCTATGCATTTCACCGCTACACTACTCATTCCTCCCACGGCATCCGTATTCCAGCACTGCAGTATCAAAGGCAGTTCCGGTGTTGGGCACCGGGCTTTCACCCCTGACTTGCAGCCCAGCCTACGCACCCTTTAAACCCAATAAATCCGGATAACGCTTGCATCCTCCGTATTCCCGCGGCTGCTGGCACGGAGTTAGC
+
CCCCCG@FFGGFFGGGFFGGGGGGGGGFGGGGGGGGGGGGGGFGGGFGFGGGGGG:FFGGEGGG7<FF@FGFAFGGGGGGGCG==DEGFGGFFC,?FGDGCFFCE?EGGGFGFGGGG=?>CFFGF<,AFGGAA@E=CFD++100AE=+;+DF=@F:?FCCFGFD9CDGGC8@FFDGFGE>E+@EDC=CC6CCFFGFFGFF?FF4:9>=BFC@EF3)(://46(>@@B79ED<GE95>AFEF(3@*>)<<>A?<B<F-----15.;3))44-(.,)..3-423((3>7(12<<))210.6<
@M02996:162:000000000-B87FG:1:1101:25831:6309 2:N:0:TAGCGCTC+GTAAGGAG
GACTACTGGGGTATCTAATCCTGTTTGCTCCCCACGCTCTCGCGCCTCAGCGTCAGTTACTGTCCAGTAGATCGCCTTCGCCACTGGTGTTCTTCCTTATATCTACGCATTTCACCGCTACACAAGGAATTCCATCTACCTCTCCAGCACTCAAGAGATACAGTTTCAAGTGCAGTTTATGAGTTAAGCCCATAGATTACACACCTGACTTGCATCCCCGCCTACGCGCCCTTTACACCCAGTAAATCCGGATAACGCTTGCAACCTACGTATTACCGCGGCTACTGGCCACGAGTTCAC
+
CCCCCGGGGGDGGGGGGGFGGGFFGGGGGGGFGGGGGFGGGGGGGGGGGGGGGGGGGGGGGGGGGGGGGG,AEFGGGGGGGGDGGFCFFFGGGGGGF9FFGFFFGFGEECFGGDEFGADGDEGGGGGGGGGGA;==D9@EDDFGGEDEDGFFEGGEGGGGGGDCDDCD+,3=DFG9DG7DABB=BC;@EAEBDB?*;A4*8E6=5?=CFBGFFF;+)335*75:@4>@=CB5<69CF@F*66;)@).9;(0128/2/./,(2))2..,((.,-,-)),(((-,((,)4..(().2//)-.
@M02996:162:000000000-B87FG:1:1101:13092:6337 2:N:0:TAGCGCTC+GTAAGGAG
GACTACCGGGGTATCTAATCCTGTTTGATCCCCACGCTTTCGTGCCTGAGCGTCAGGAGTGAACTCGCGACCTGACTTCGCGATCGGGGGTCTGTGACAGAGCTAAGCATGTCACCGCGACACATCAAATGCCGGCCGCGGCTAGCCCACGCTAGGCCGGCAGGATCAAAGGCACGATTGGAGTAGAGCCCCAACTTTGCACCCCTGACTAACCGAGCCGCCGGCGCACCCTGTAAACCAAATAAAGCGGGAAACGGGTCGGAACCGCCGGAGAACCGCGGCTGCTGGCACGGAGGGAGCG
+
CCB<BF<@DDD6B,C,C@AAF@6,,-C?,@,,CE:@:,,6C@C@B,5@EEEE+B@C,,86CFFF<C@@CEGGCBFC9=AFGDE4D=?+>+4+@=,58<?,A*=+68>8>3,3,6,B6>*6=B=@,,7,7,,,@8CDDGE5*7//*7(,/:)(6*1+2=C5BE2*2)0=*?E::5DGD<(8><0++25:-:84:55()0*66+28>.47:**437(8(8)-24((,3996E:494-.6)2*-3).9<)6)-)((7(*-(,(()-(/,(-37((-(.4,-(((4(--).,(42,3.:**41((
@M02996:162:000000000-B87FG:1:1101:4533:6344 2:N:0:TAGCGCTC+GTAAGGAG
GACTACCCGGGTATCTAATCCTGTTTGCTCCCCACGCTTTCGAGCCTCAACGTCAGTTATCGTCCAGTGAGCCGCCTTCGCCACCGGTGTTCCTCCCAATATCTACGCATTTCACCGCTACACTGGGAATTCCACTCACCTCTCCGACACTCTAGCTAATCAGTTTCCAAAGCAGTTCCGCAGTTGAGCCGCGGGCTTTCACTTCAGACTTGATTTGCCGTCTACGCTCCCTTTACACCCAGTAAATCCGGATAACGCTTGCCCCCTACGTATTACCGCGGCTGCTGGCCCGTAGTTAGC
+
CCCCCGGGGGGGGGGGGFFFGGGGGGGGGGGGGGGGGFGGGGGGGGGGGGGGGGGGGGGGGGGGGGGGGGGGGGGGGGGGGGGGGGFFGGGGFFGGGGGGE;DCFFGGDEGGGGGGG=@@DFGGGGG@EGGGG8DDGGGGGDFGGG5>@D98@>@D:EGGGGF=AFGGFGGFFFGGFGFFGGDEFFAFFDG59?D@F@AEFGFFF=)<;8FE=FEF<FF7:368>1(,,:31::ADFFGG?F4A=::4<1)(484F(---(1.5C6B018.).5)).3(449>BB5)5(2(,0);:C)..
@M02996:162:000000000-B87FG:1:1101:3767:6363 2:N:0:TAGCGCTC+GTAAGGAG
GACTACTGGGGTATCTAATCCTGTTTGATACCCGCACTTTCGAGCCTCAACGTCAGTGATGCCCCAGATGGCTGCCTTCGCAATCGGAGTTCTTCGTGATATCTAAGCATTTCACCGCTACACCACAAATTCCACCATCCTTATGCATACTCAAGACCAGCAGTATCAAATGCAATTCTACGGTTAAGCCGCAGACTTTCACATCTGACTTACAAGTCCGCCTACGCTCCCTTTAAACCCAATAAATCCGGATAACGCTCGCATCTTCCGTATTACCGCGGCTTCTGGCACCGAATTAGC
+
CCCCCGGFGFGGDGGGFGBFFGGGGGG9F@DEFFGCGFGGGEGGGGGGG,CCGGFGG<FF966ADFEFEEFGAFGGGGFDD@FCFGF,>CFGDFGDFGGGGFGGFEFGEGGGGGGCGAB8CFFGGC=FGFGGGFF?+@@FC*+?+,*CDFFEFGGFD8DFDCDF3DDF?36DD?8DDGB+>DCEB+8=9@+1*3+)1EBEFG**:+;CEFGCC+0*:B>:*:))::A@@D5=>BC*6>FEF=::*7?E<958@BEG,./(()(,1).).(,,,35.)42(--4(,-4).43(081//6:0
@M02996:162:000000000-B87FG:1:1101:20530:6371 2:N:0:TAGCGCTC+GTAAGGAG
GACTACTGGGGTATCTAATCCTGTTCGATCCCCGCACCGTCGTGCCTCAGCGTCAATATGTGTCTCGCATGCTGTGGCCACAATCGGCGGGCTGTGTGATAGCTATGCAGGTCACCGCTACGGCACACATGCCGCATGCGGCGGCACCATTCAAGCCCGCCAGGTTCAACGGCAGTTCCGGCGGGGGGCGCCCGGAAGGCACCGCGTACGTGGCAAGCCGCCGACGCACCCGTAAAACCCAATAAAGCCGGATAAGGCCGGCAGCCGCCGAAGTACGGCGGCTGCTGGGACGGGGGGAGGG
+
@CA8AF9ACDC+@;C,;@,CFD@6,CBF,;,6C@@C:F+6C@CBBD,E@ECB,8@@<F,E<FFFGGDGE,BF@D5,,4@99@B5@DC==++6@=>=9?A,9+4+7,>C;,,47>,C8=*==+86BFF<>,,>BEED>E6:DFFGGG6*/4BC;;C?:CEDC=313*;9@CG:::D*+;?EC8=**1152CC>>7C>(1),.*--48-(-)2.45:98)1-*4(-49>39C:9*(-3<2+*43.46-).*-.,-.6*,,.(,1--122,34(-(,.-(,-(-(4,-)..(.(353*2*,(((
@M02996:162:000000000-B87FG:1:1101:12861:6392 2:N:0:TAGCGCTC+GTAAGGAG
GACTACCGGGGTATCGAATCCTGTGTGCTCCCCCGACTGTCGCGCCTCAGCGTCAGGGACTGTTCAAGGAATCCGCCTGCGCCTCAGGTGTGCTGCAGGAGAGCAACGCAATGCACCGCGACACCCTGCAAGCCGATTCCCGCACCCAGACTCGAGTCCGGGAGTTTAAAGCGCACTTGCCGGGTGGGGCCCGGAGAGGGCACACGTGACACGCAAGACCGCAGACGCGGCCGTTACGCCCAGAAAACGCGCACAACGCGCTGGGCCGCTGGATCACCGAGGCTGCAGGCGCGGAGGTCGG
+
@@88@;ECFDGFE6A,C<,8,,;,,-;C9,,,6@8@+6+,5:D@@@,@@AC@,8@B,EFGAEC9FCCFACF=F,>,,6@?=8C:@,:A,C,+9,CEFDCC89++9EE=B8++,88,81*+68=C8F3=63,8@3@>++,7=)<+=B:>*9?8D8>@47:*C*/44/+11?<+:6DE)*);>B7=*)./1=83>5<79*)((22(2.40.):)879>6.*(2(((-,-41*4(),-((,+*-,.(0,(,)(0(-)-0--((()--3(((,(,(,)),(,1(,42(.((41((().*/2((,(
@M02996:162:000000000-B87FG:1:1101:20135:6404 2:N:0:TAGCGCTC+GTAAGGAG
GACTACACGGGTATCGAATCCTGTGTGCTCCCCACGCTTTCGTGGCTCAGCGTCAGTGGTGGTCCAGTAAATCGCCTTCGCCACCGGTATTCCTCGCGATACCTACGCATGTCACCGCTACACCGGGAAGGCTATGGACCCCGCACACTCTCAAGAACGGCAGGTTCAAGGGCAAGTGATGGGGTAGGCCCAGAGAGGTCAAACCTGACGTGACAGGCCGCAGACACACCCGTTACACCCAGGAAACCGGGAGAACGATCGCCACCGACGCAAGACCGCGGCTGCTGGGAAGAGGGGAGCG
+
CCCCCGGGGGGGG8F,:<;BE@;;,-;,66C,@6@FF,B,5@@@8@,A@=C@F:FCF,CCDFF=CEFG9<F,:?BC,,EAB,@=@=@87D,,9?E,FCB+4*939EB>8++9F;958>*==C,DED>CC++,36E++76,+1*0+80D9CC@E;DFCEE*>*15=FG9@2234/*:++11?,==1*(77<:>50>((*2360)7:8;(6)*,6)/*(2*-:((-,1:1(*,1*,-(642882(-0(.()(0-(02*-((.-9,(7(,(-,,(((.449(12-(-(,.,(4(-))/**-,,-
@M02996:162:000000000-B87FG:1:1101:12866:6410 2:N:0:TAGCGCTC+GTAAGGAG
GACTACCGGGGTATCTAATCCTGTTTGCTCCCCCGACTTTCGCGCCTCAGCGTCAGTGACTGTTCAAGGAATCCGCCTGCGCCTCAGGTGTGCTGCAGGAGAGCAACGCATTTCACCGCGACACCCGGCATGCCGATTCCCTCTCCCAGACTCGAGTCCTGGAGTTTCAAGCGCACTTGCCGGGGGGGGCCCGGAGAGGTCACACTTGAAACGCAAGACCGCCCACGCGCCCGTGACGCCCAGTAAACCAGAAAAACGCTCTTCGCCCCGGGAGCACCGCGCACGCTGGCACAGGGGGAG
+
CCCCCGGGGGGGG,F9;CA@@C@;,-CF,C<@FCFGG+B,CCGD@C,CCDFE,B@C,C@FGGE<EE<CCFE5B:@?,@,F:@@8@,4=BD5,9,CFGFCC+96==FFDC>4+,:@,C1*06>CE@F+:@:686=>D+@,3316+9D:>:DFEGFFF@CG@E688,3+7=CCF>?DD?>*4,4:E*)-71:8;@BGB1*)..<5::8>A))2.35353)*.:4((--432*(3)441312:(4.(06:4*().(0(1-,--49))/(-(,21,3((-2.,(((--,(((,-(5))***-41
@M02996:162:000000000-B87FG:1:1101:19862:6417 2:N:0:TAGCGCTC+GTAAGGAG
GACTACCCGGGTATCTAATCCTGTGTGATCCCCACGCTTTCGTGCCTCAGCGTCAATCGCTGTTTCGTGAGATGCCTTCGCAATCGGTGTTCTGAGGAAGATGTATGCATTTCACCGCGACACTACGCATTCCTCCCACGGCAACAGTATTCCAGCCTGACAGTATCAAAGGAAATTCCAGTGTGTAGCACGTGGCGTTCACCCCTGACGTACCAGACAGCCTACGCTCCCGGTAAACCCAACAAATCCGGAAAAACGTTGCATCCGCCGTATGAACGCGGCTGAGGGGAGGGGGTGAGG
+
CCCCCGGGGGGGGGGGGGGGGGGG,<CF,6<EFGGGGGGGGEFC8B@E<FGGGCFGGGGGGGGGGGGGGGD9BACA,9,ABFGGGGGGGGD;EC,9,:A49=,6@FFGGGGGGGGG>1*0=8+,@F8+68BFGGGGGB@CD>DGFGBFFFFFF,+=DGGDE,1:@CFCD,,*53+EB+*+7@?C>*;8;@7839?A)*3):,14A>=@>)///2/)-8*7C(6.6,((/*/.),./79,*416(.(-.24)(()(/(((..1,.2(--2(-((.6)-,(,,,4((.-,(,(-5)/213((
@M02996:162:000000000-B87FG:1:1101:14457:6423 2:N:0:TAGCGCTC+GTAAGGAG
GACTACCCGGGTATCTAATCCCGTTCGCTCCCCTGGCTTTCGAGCCTCAGCGTCAGATTCGGTCCGGAAAGCCGCGTTCGCCACTGGTGTTCTTCCTGATATCTACGCAGGTCACCGCTACACCAGGAAGTCCGCTGCCGTCTCCCGCTCTCAAGGAGGCCAGGTCCAGAGCCGTCCCGGGGGTGAGGCCCGAACGTGCAAATCTGGCTGGGCCGGCCGGCGGCGCGCCCCGGACGCCCAAGAAGTCCGTACAACGCGCGCCACCGACGCTGCACCGCGGGCTGCGGCAGGGAGGGGGCGG
+
CCCCCGGGGGGGG,CFD<FCFFB6,CCF,;8CC-CFGGGGGEGFBC,EFAFGG@FGDFFGC@GFGFE:FGFGGEF+6+66C84C,4CEFFG,,CE,5BF,A=,?;E@44++9AEAFE:*66=,DGGDFC,,8@EGG+@=+6:*=AF=FEDFFFA7@,,@**,8*@AF99,,*,39@*3:)4=*=<*(*/7?3)))((25:4:6?A6:>:)9(47()-.)(2(,(,(,4-*(,1411,4*;<:8:66<4*,0-(9)5,,,--73:5-3(2((,((4((-,,(((((----(--)0*2*(,((
@M02996:162:000000000-B87FG:1:1101:23140:6459 2:N:0:TAGCGCTC+GTAAGGAG
GACTACCGGGGTATCTAATCCTGTTTGCTCCCCCGACTTTCGCGCCTCAGCGTCAGTACTGTTCAAGGAATCCGCCTTCGCCTCCGGTGTTCTATAGGATATCAACGCATTTCACCGCTACACCCTATATTCCGATTCCCTCTCCCAGACTCGAGTCCTGTAGTTTCAAGCGCACTTTCCGGGTTGAGCCCGGAGATTTCACACTTGACACGCAAGACCGCCTACGCGCCCTTTACGCCCAGTAAATCCGAACAACGCCCTTGGCCTCTGTATTACCGCGGCTGCTGGCACAGAGTCATC
+
CCCCCGGGGGGGGGGGGFGGGGGGGGGFGGFGGGGGGGGGGGGGGGGGGGGGGGGGGGGGGGGGGGGFGGGGGGGGGGGGGDEGFDEGFGGGGFGFFFGGCFFFGGGGDDDGGGGGG@?>DGGGGGFGGFGGGG+=CFFGGFFGGGDFDGFEFFDFGGGGGG@EGFGGGFGFDDGGFGFFCEGGGG=FEFGFFF:@5FFFFGFEBFFEEFFDF>656AF;C:;DFDF9BG;>4>4:6?GGB(,672<<DB31(7(1--(,-7(.77?3.)...:4:>B99769;0.828?B<.9+2+.)-
@M02996:162:000000000-B87FG:1:1101:4981:6471 2:N:0:TAGCGCTC+GTAAGGAG
GACTACACGGGTATCTAATCCTGTTTGCTCCCCCGACTTTCGCGCCTCAGCGTCAGTACTGTTCAAGGAATCCGCCTTCGCCTCCGGTGTTCTATAGGATATCAACGCATTTCACCGCTACACCCTATATTCCGATTCCCTCTCCCAGACTCGAGTCCTGTAGTTTCAAGCGCACTTTCCGGGTTGAGCCCGGAGATTTCACACTTTACACGCAAGACCGCCTCCGCGCCCTTTACGCCCAGTAAATCCGAACAACTCCCTTGGCCTCTGTATTTCCGCGGTCGCCGCCCGACGATTAGC
+
CCCCCGDFGGGFCFGGGEFFGGGGCFGGGG@C@FGGGGGGGGGGGCEGFGFGCEGGGGGGGGGGGGGGGGGGGEGGGGGGDFEEGGGGGGEGGGGGGGGG9CFD=FEGEGGFGGGGG@DDCCFFGGGGGGGGCGGDGFFFGFFGGGDFFGFFG8DGGGGGDDEB=DGFGDFE>BDGFGF>:BEGEGFFEFFB>FG@DGFFEC<:>0*/1+4>@305@FD6C6(,66266CB1C?FF?:ED4:()1<<4C9)49)37).),.:(562),,..)-))).(((-((((-((((-,)0*/2,,,
@M02996:162:000000000-B87FG:1:1101:17503:6481 2:N:0:TAGCGCTC+GTAAGGAG
GACTACAAGGGTATCTAATCCTGTTTGCTCCCCGCACCTTCGCACCTCAGCGTCAATCATCTGCTAGAAGCCTGCCTTCGCCATTGGTGTTCTTCCAAATATCTACAGATTTCACCCCTACACTTGGAATTCCGGCTTCCCCTCAGCGATTCAAGTTCACCAGTTCTCAATGCAATTCTGGAGTTAAGCTCCAGGCTTTCACACCAAGCTTAGCGATCCGCCTACATGCCCTTTACGCCCAATAATTCCGAACAACGCTTGCACCTTACGTGTTACCGCGGCTTCTGGCACGTAATTAGC
+
CCCCCFFGGGGFGGGGGGGGGGGGGGGFGGFFCGGGGGGGGGGGGGGGGGGGGGGGGGFGGGGGGGGFGGGGGGGGGGGGGGGGGFFFGGGGFFGF?EFEFFGGGGGGFGFGGGGGGBFCDEGGGFFGFFGGGGDDGEGDGDFGG@DBBGFFG@DGGGGGGGFEGFGGG9DFGBCEFGFF@EDEFGFGFFGFFFFFFGFFFGFCF5C5>FDEFF=589<8EA=5=4A*:EDBG@EE?>EEDFBBFCCEB==?BE18../68F8@G;4)/36,6?:<)---442(,<B<?0)47?;CC447
@M02996:162:000000000-B87FG:1:1101:4389:6484 2:N:0:TAGCGCTC+GTAAGGAG
GACTACCAGGGTATCTAATCCCGTTTGCTCCCTACGCTTTCGTGCCTTAGTGTCAGAACCGTCCCAGTAACCTGCCTACGCTATCGGTGTTCCTTCTAATATCTACGGATTTCACTCCTACACTAGAAATTCCAGTTACCCCTAACGGTCTCGAGCTTAACAGTTTAGCTAATAGTCTGAATGGTTGAGCCACCAGATTTCACTAGCTACTTATTATGCCACCTCCGCAACTCTTTACACCCAGTCACCCCGGATAATTCTCGGATCCTACGTATGACCGCGGCTGCTGGGCCGCATGTT
+
CCCCCGGGGGGGFFGFGGGGGGGFGGGGGGDDEFGGGGGGGGGGGGGGEGGGGGGGGGGGGGGGGGGGGGGGGG?FGGGGEGGGGGEFGGGGFGGGGGGFFFGF9FGGDGEGGGFGGDFFGEFGGCGEFFGGGGGGGA=@D=DGGFDEBD>EF8CFGGEEFEDFFFFADFG7A9@EFGFFAEFGGGF?D?EDFFF5)@DFECCEFAFFFFGFEFC==CFC,18:)0=)0@@BF48*:6,>)):)65>E*(:@@)/8)1).9D67)4:()97,(//(1).(,(3333(2)((())**2(.)
@M02996:162:000000000-B87FG:1:1101:4992:6485 2:N:0:TAGCGCTC+GTAAGGAG
GACTACACGGGTATCTAATCCTGTTTGCTCCCCCGACTTTCGCGCCTCAGCGTCAGTACTGTTCAAGGAATCCGCCTTCGCCTCCGGTGTTCTATAGGATATCAACGCATTTCACCGCTACACCCTATATTCCGATTCCCTCTCCCAGACTCGAGTCCTGTAGTTTCAAGCGCACTTTCCGGGTTGAGCCCGGAGATTTCACACTTGACACGCACGACCGCCTACGCGCCCTTTACGCCCAGTAAATCCGAACAACGCTCTTGGCCTCTGGATTAACGCGGCTGCTGTGACAGAGTTAAG
+
CCCCCGGGGGGGGGGGGGGGGGGGGGGGGGFD:FGGGGGGGGGGGGGGGGGGGGGGGGGGEGGGGGGGGGGGGGGGGGGGGGGGGGEGGGEGGEFGGGGFGFGGFFGGGGGGGGGGG=@DDGGG@FGGFFGGGGGGDGGGFDFGGGFC?FFEDDDGGGGGGGEF=<DGGGGFGEGGFGFFBEEEDGEFECGBB*9>=C=<CFEFDFFEE@F?BE0;6:D3=:31;8>96E>6F:5>B:EEF??<@<AAGB7:>D?1(((--2).98<32)).-44).4(-41,4(.,)(-699.<<C4))
@M02996:162:000000000-B87FG:1:1101:10110:6499 2:N:0:TAGCGCTC+GTAAGGAG
GACTACTGGGGTATCTAATCCTGTTTGATACCCGCGCTTTCGAGCCTCAGCGTCAATCGCACTCCAGAAGGCTGCCTTCGCAATCGGAGTTCTTCGTCATATCTAAGCATTTCACCGCTACACGACGAATTCCACCTTCCTTGTGTGTATTCAAGCCCATCAGTATCAACGGCAGGCCAGCGTTGGGCGCTGACATTTGACCGCTGACTTAAAAGGCCGCCTACGCTCCCTTTAAACCCAATAAATCCGGATAACGCTCGCATCTTCCGTATTACCGCGGCTGCTGCCCCGGAATTAGCC
+
CCCCCGGFGGGGGGGGGGGGGGGG,FGFGGGCEBCFFGGGGGGGGGGGGGGG@FEGGGDG:FEGGFGAFG?FGFGGGGGGGEEGF@C,CFCFEFFGFGCGEFC8ACGGGGDGGGGGGAEGGGFGCFGGEFGFGFGFGFGGGEFFGEDGCGFFG=DFGGGGGGBFADGFFECBGD>7BDC*@BC5*@>>=E>>)8CC79B*99>@BA(3;3+94:.)(026:(/(/1?BBF:294>A<<>=(.4<=<<./438(9)5((,-4)((2:AFF,,42)6<:6,((-(,8>)(((-4).28+42,
@M02996:162:000000000-B87FG:1:1101:9332:6502 2:N:0:TAGCGCTC+GTAAGGAG
GACTACTCGGGTATCTAATCCTGTTTGCTCCCCACACTTTCGAGCCTCAGCGTCAGTTAAAGCCCAGTAGGCCGCCTTCGCCACTGGTGTTCCTCCTAATATCTACGCATTTCACCGCTACACTCGGAATTCCGCCTACCTCTACTTCACTCAAGAAAATCAGTTTTGGATGCAGTTCCGGGGTTAAGCCCCGACATTTCACATCCAACTTGATTTCCCGCCTGCGCTCCCTTTACACCCAGTAATTCCGGACAACGCTTGCCACCTACGTTTTACCGCCGCTTCTGGCCCGGACTTAGC
+
CCCCCEGGGGGGCFGGFFEFGGFGAFFEGFFF@FGEGGGGFEFGCGGGEFGGCEGDGGA<FCFGGCFGFFCAF:B>CFFCFFEFGF8CEF:FF?EE,C,EC?DGGGGGEGGGGCGGG8?DGCF;EDGGCGGEGFDCC8DGCDF7B,;FBD9DG86,,=8=FEDFGFF,=DF?F?7EFFFD8CDGE+>+8CC89>;==<FEFFEFFFFEFFD4>C4=?F*8::55=2;62583>;995)8/11=1:<?E+()69;(1,(--37?94?7(5(,(.-))3(-(-491())528(,))*23)))
@M02996:162:000000000-B87FG:1:1101:15250:6533 2:N:0:TAGCGCTC+GTAAGGAG
GACTACAGGGGTATCTAATCCTGTTCGATACCCACGCTTTCGTGCATGAGCGTCAGTCCAGTGCTGGAGGGCTGCCTTCGCAATCGGCGTTCTGCGTGATATCTATGCATTTCACCGCTACACCACGCATTCCGCTCTCCTCGCACGAACTCGAGCACGGCAGTTTCAACGGCGGACCGGCGTTGAGCACCGGGATTTGACCGCTGACTTGACGCGCCGCCTGCGCACCCTTTAAACCCAATCAATCCGGAACACGCCCTGATCCTCAGTATTACCTCGGCGGCGTGGTCGGAGTTCACC
+
CCCCCGFGGGGGGGGGGFFGGGGFGGGGGGEGFGGGGGDGGGGGGGGFGGGGGGGGEFF9CFDEFGG,CFGGGGGGFGGGGGGGFEFFGGGEFGGGGG7FFDFGFGGGGGGGGDFGG:9CD9EGGFGCCGGGGGG8C8AFGDBGGG=@9DFB+,7FEFGGGGF89EFGGG5?CEDC><>333=E:9/;@GF>@@9(.+82:C99>>1:2=*47DB3957(::?((-(-4E(8*44<A2;*(.(,/-)./-.(().*((((,*-67)4.(.)).-6)))((-((,--,((.,4))*00))-
@M02996:162:000000000-B87FG:1:1101:12796:6539 2:N:0:TAGCGCTC+GTAAGGAG
GACTACCAGGGTATCTAATCCTGTTTGCTCCCCCGACTTTCGCGCCTCAGCGTCAGTGCTGTTCAAGGAATCCGCCTTCGCCTCCGGTGTTCTGCAGGATATCAACGCATTTCACCGCTACACCCTGCATTCCGATTCCCTCTCCCAGACTCGAGTCCTGTAGTTTCAAGCGCACTTTCCGGGTTGAGCCCGGAGATTTCACACTTGACACGCAAGACCGCCTACGCGCCCTTTACGCCCAGTAAATCCGAACAACGCTCTTGGCCTCTGTATTACCGCGGCTGCTGGCACAGAGTTAGC
+
CCCCCGGGGGGGGGGGFGGGFGGGGGGGGGEDGGGGGGGGGGGGGGGGGGGGGGGGGCFGFGGGFFGCFGGGGGGGGGGGGGGGGGFGGGGGGGGDFFGGGFFFEGGGGGGGGGGGG=@CGGGGGGGGGGGGGGDDGGGGGDFGFGBD?FFF?FDGGGGGGGECD?FFGEGEGFGGFGFFEEEGGGEGBGGFEFGB(<FEEGC;BF4@B=CDB5(0,;D2C:6?D<>03C96CB<AF:EE?0.>64)692719>0*-,(--2))0)8?:)...5))6(-((--3??031(475)23<).)
@M02996:162:000000000-B87FG:1:1101:15241:6549 2:N:0:TAGCGCTC+GTAAGGAG
GACTACAGGGGTATCTAATCCTGTTCGATACCCACGCTTTCGTGCATGAGCGTCAGTCCCGTGCTGGAGGGCTGCCTTCGCAATCGGCGTTCTGCGTGATATCTATGCATTTCACCGCTACACCACGCATTCCGCTCTCCTCGCACGAACTCGAGCACGGCAGTTTCAACGGCGGTCCGGCGTTGAGCACCGGGATTTGACCGCTGACTTGACGCGCCGCCTGCGCACCCTTTACACCCAATAAATCCGGCTAACGCTCGCCTCCTCCGTATTACCGCGGCTGCTGGCACGGAGTTAGCC
+
CCCCCG@FGECFCFGGGFFGGGGGGFGGG@EFFGGGGGGGGGGGGFGFGGGGGGGGGGG86C6@CFC<FEEGDGGGGGGGG?>BDFF6FFGGGGGCGEEGGFGGGAFGGGGGGGGEE:@DGGGGGGGGGGGGGFGGGDFGCD?G>G>+@DFF>DGG6EEDEGFFGFF7EFEEGEG*:C1>CE=E7F;;8FGBFB31(A44<F(7(77?<F7<?)4)28)-:1(.72013C,(7<)6<<E5,:,)92)3)-)-3?>*((,,,)(-944:9-..,5)6(((((,,-))(((537))22+..4
@M02996:162:000000000-B87FG:1:1101:12883:6575 2:N:0:TAGCGCTC+GTAAGGAG
GACTACAAGGGTATCTAATCCTGTTTGATCCCCACGCTTTCGTGCCTGAGCGTCAGTTGCGAGCTCGTGACCTGACTTCTCGATCGGTGTTCTGTGACATATCTAAGCATTTCACCGCTACACATCACATTCCGGCCACGTCTATCGCACTCTAGTCCGGCAGTATCAAAGGCACGATTGGAGTTGAGCCCCCACTTTTCACCCCTGACTTACCGACCCGCCTGCCCACCCTTTAAACCCAATCAATCCGGACAACGCTCGTTACCCCCGTTTTACCGGCGCTTCTTGCCAGGGTTTAGC
+
CCCCCGGGGGGGGGGGGGGGGGGGGGGGGGFGGGGGGGGGGGGGGGGGGGGGGGGGGGCGC@:@CEGGGGGFGFGGGGGGGEFGFGFFGEGGGGGGFFGGCDFFF9EGGGGGGGGGGADDDEFGGGGGGGGGGFC@DEFEGDFFFGAGEGDDFD8FGGCCE6=B9=DDGF,;F?FD>FFAF9CFGGEG=CGF*9DDEFFFFGFFFF=BBFF4BFF4()23C62(((()/333C36C)4F81;1(0,)-247(()(1(4(4(1((/).49>(((-)-4((((-(,())..()).)2*/())
@M02996:162:000000000-B87FG:1:1101:7386:6579 2:N:0:TAGCGCTC+GTAAGGAG
GACTACCAGGGTATCTAATCCTGTTCGATCCCCGCACTTTCGTGCATGAGCGTCATTATCGGCTTGGTCAGCTGCCTACGCAATCGGAGTTCTTCGCCATATCTATGCATTTCACCGCTACACGGCGAATTCCGCCAACCTCAACCGAAATCAAGCGTGCCAGTATCAACGGCGGGATGAGGTTGAGCCTCACTATTTTACCGCTGACTTAACATGCCGCCTGAGCACCCTTTTAACCCCATTAATCCCGATTACGTCCGGCTCCTCCGACTTGTACCTGGTTCCGGGCACGAGTTGACG
+
CCCCCGGGGGGGGGGGGGGGGGGGGFGGGGFGGGGGGGGGGGGGGGEGGGGGGGGGGGGFGGGGG7FFEEFGGGGGGFGGGGGGFGG7FCFGGGFFEDEDGFGGDGGFGGGGGGGG759CCFFCGGG=FGGGGGGCDGFGFBD?FFA7@C?CGB7@>>GGGG=@,+=EFDC5@9755)(8<FEG7*;43*=6A673),+1);(32)-898>9)=<)47312(-(((5(486(0)6)).2*4().1)-.*-)-(0-*((--(1(-1(3.(((--))))))-(.).(((((((-))*/+-)(
@M02996:162:000000000-B87FG:1:1101:12901:6582 2:N:0:TAGCGCTC+GTAAGGAG
GACTACAAGGGTATCTAATCCTGTTTGATCCCCACGCTTTCGTGCCTGAGCGTCAGTTGCGAGCTCGTGACCTGACTTCTCGATCGGTGTTCTGTGACATATCTAAGCATTTCACCGCTACACATCACCTTCCGGCCACGTCTATCGCACTCTAGTCCGGCAGTATCAACGGCACGATTGGAGTTGAGCCCCAACTTTTCACCCCTGACTTACCGATCCGCCTGCGCACCCTTTAACCCCAATAAATCCGGATAACGCTCGTATCCCCCTTATTCCCTCGGCCGCCGGCCCGGAGTTAGC
+
CCCCCGFFGGGGDFGGGFGGGGGFGGGGGFFFEFGGGGGGGGGGGGGGFGGGGGDCGFEF@@@@@FFGGFGFGGGGGGGGGGFGDCCFCFGGFGGF,E;AEFGGG9EFFFGGGGGGGAFDGEF?FF9B=EFGFCCCD@@CDDB6DGAF>DEFGFDGGG+@E8=B8CF8=,;9EEGG>9C5:,4AFCEC8FFA**;:AFFFFFFF@F>BEFG:EF2:5:CDGD<;?>0,4C@;FE4?.7@C:12:=4<<F7)(4767(---41((2-343(()-6)..-,-(-(-,((((((()021;:2)
@M02996:162:000000000-B87FG:1:1101:11306:6592 2:N:0:TAGCGCTC+GTAAGGAG
GACTACCAGGGTATCTAATCCTGTTCGATCCCCGCACCTTCGTGCCTCAGCGTCAATCAGTGTCTCGCATGCTGTTTCCACAATCGGCGTTCTGTGTGATATCTATGCATTTCACCGCTACTTCACACATTCCGCATGCGGCGGCACCATTCAAGCCCGCCAGTTTCAACGGCAGTTCCGGCGTTGGGCGCCCGGATTTCACCGCTGACTTTGCAAGCCGCCTACGCCCCCTTTAAACCCAATAAATCCGGATAACGCTCGCATCCTCCGTTTTACTGCGGCTGCTGGCCCGCAGTTAGC
+
CCCCCGGGGGGGGGGGFGGGGGGGGGGGGGGGGGGGGGGGGGGGGGGGFGGGGGGGGGGGGGGFFGFGFGEFGGFGFGGFGGFGGCBFFGEGGGGGGGGGGFGGGGGGGGGGGGGGG@E6C8BEEGGGCFGFGFGDG=A86:A6?+:FFGFEADFGGG7?ECACFFGFCGEEGF7CFGF>5:=?F<892*=>B>D;?DFF?GF09:;BFFG))*-*5;74E;4::8>39E>6D>56)48=61:2?>).945135)*(-(4,1(,14)),4().-63)).,-,2,(,.((((.))2226:4
@M02996:162:000000000-B87FG:1:1101:7404:6592 2:N:0:TAGCGCTC+GTAAGGAG
GACTACCAGGGTATCTAATCCTGTTCGATCCCCGCACTTTCGTGCATGAGCGTCATTATCGGCTTGGTCAGCTGCCTACGCAATCGGAGTTCTTCGCCATATCTATGCATTTCACCGCTACACGGCGAATTCCGCCAACCTCAACCGAAATCAAGCGTGCCAGTATCAACGGCGGGATGAGGTTGAGCCTCACTATTTAACCGCTGACTTAACATGCCCCCTGCGCACCCTTTTAACCCCATAAATCCCGGTACCCCTCTGCACCCCCGTTTTACCGACGGTGCATGGCACGAGTTAGGC
+
CCCCCGGGGGGGGGGGGFFGGGGGG9FGGGGGGGGGGGGGGGGGGGGGGGGGGGGGGGGGGEFGDFFFGGGGGGGGG9DGGCGGGGF?FFGGGGGFCGGGFFGGGGGGGGGGGFGGG>DGDEG=EGCFFEGGGGGD>B@ED=9=DGF+:=DAGFFDCA+@DF@@EBCFGG>>EBDE5988EGCE<FF<@*C4)++).<+)9E69;)41970:AB<)4;*4>(((,4-37C((7)62<<F5<F7)96)3*-)-9))*-(-..*).9(-412((-).4,(((((-4).6((()-)012+)(.
@M02996:162:000000000-B87FG:1:1101:12801:6607 2:N:0:TAGCGCTC+GTAAGTAG
GACTACTCGGGTATCTAATCCTGTTCGATCCCCACGCTTTCGTGCCTGAGCGTCAGTTGCGGATTAGTCAGCTGCCTTCGCAATCGGTGTTCTGTGACATATCTAAGCATTTCACCGCTACACATCACATTCCGCCAACTTCATCCGTACTCGAGCTCGCCCGTTTCAACGGCAGTTCCGGGGTGGAGCCCCGACATTTCACCGCTGACTTCACGTGCCGCCTGCGCACCCTTTCAACCCAATAAATCCGGATAACGCTCGCATCCTCCGTCTTTCCGCTGCGGCGTGCTCGTAGGTAGC
+
CCCCCGG8FGGGGGGGCFGFEGGGGGGFGGGGGGGGGGGGGDFFGGGDFFGGGGGGGF<F+C+CBFFGGGGFEFFGFGGGGEGDAFCF>=FGFGGE<FFDGBGGG<EGFGGGCEGGD=A8CEF?,A,54EFFFCED+@@8D;7?DG)?:??D6>DGGG+@E+:8DDGFFGG>EE+1+?E>C*@C**0CB>F2)225/<88?F)2:8(36=D)5;,58AC6G(/-:60(483(2)).).2A6(,./6<<91)4(0)*(.(--),(14<376-(.()).(-(-((-(((-3(.-0)/13)))
@M02996:162:000000000-B87FG:1:1101:8396:6607 2:N:0:TAGCGCTC+GTAAGGAG
GACTACTAGGGTATCTAATCCTGTTCGATCCCCGCACCTTCGTGCCTCAGCGTCAATCAGTGCCTCGCATGCTGTTTCCACAATCGGCGTTCTGTGTGATATCTATGCATTTCACCGCTACTTCACACATTCCGCATTCGGCGGCCCCATTCAAGCCCGCCAGTTTCAACGGCAGTTCCGGCGTTGGGCGCCCGGAGTTCACCGCTGACTTGGCAAGCCGCCTACGCACCCTTTAAACCCAATAAAGCCGGATAACGCTCCCATCCCCTCTATGTCATCGCCTGCCGGCACGTGGTTCGC
+
CCCCCGGGGGGGGGGGGGFGGGGGGGGGGGBFFGGGGGGGGGGGGGGGGGGGFEGFGGG,F,<CCFFEGGGGGGFE@FDFFFFGF?BCFGGGGGGGFF,AEBFGGGGE9EFGGGEFE=9=DF?D9BAFFGGGGGGGG+@DG=E+@3)@5DDBC@EF?C7CEC=3B?FBCFEEE>*:=FC>5CEE*1848*?(>)<((18C3@3167;>BF>7:?7?::F0=--((-((,13(92))6-2;20(:75))2-)-,769-((-(1.)9,83(,(-).)))).(((,,,((,((--0.***)-,
@M02996:162:000000000-B87FG:1:1101:7585:6608 2:N:0:TAGCGCTC+GTAAGGAG
GACTACCCGGGTATCTAATCCTGTTTGATCCCCGCACTTTCGTGCATGAGCGTCATTTACGGCCTGGTCTGCTGCCTACGCAATCGGTGTTCTTCGTCATATCTATGCATTTCACCGCTACACAACGAATTCCGCCAACCTCGACCGCCATCAAGATCTCCAGTATCAATGGCGTGATGACGTTTAGCGTCACGATTTAACCCCTTACTTACAAAGCCCGCCTCGCACCCCTTAAACCCAATAAAACCCGATAACACTCCGATACCCCGTATTTCCGCCCGCTCTTGCGCGGAGGTGGGC
+
CBCCCGGGCEE@@EFECAEFGFFGG-CEF@EFF+@BFCFGD@@DD,@@E?EFGE@FGG9C,BCC:,C<CF,<@,5F,,=::,CBDFEF76F;>F;?AC7=E?4,,<959=FF;9,A>1*+6,B,9:=A:=DFE88+=B8E8D:CDGBCAC@=,C=,,@<;B:@FC9+2<@@96*<*3;*99>1@,*:C4=C2?53-51+9>9-((/07*8:8;870/;*(1((//((.(=,1*)6)).;*(())/))(*-)(-)4*.).(-1((1)4((--,.).)41((-(((().4(,40))*22((,
@M02996:162:000000000-B87FG:1:1101:8381:6619 2:N:0:TAGCGCTC+GTAAGGAG
GACTACTAGGGTATCTAATCCTGTTCGATCCCCGCACCTTCGTGCCTCAGCGTCAATCAGTGTCTCGCATGCTGTTTCCACAATCGGCGTTCTGTGTGATATCTATGCATTTCACCGCTACTTCACACATTCCGCATGCGGCGGCCCCATTCAAGCCCGCCAGTTTCAACGGCAGTTCCGGCGTTGGGCGCCCGGATTTCACCGCTGACTTGGCAAGCCGCCTACGCCCCCGTTAAACCCAATAAATCCGGCAAACGCTCGCATCCACCGCATTACCGCGGCATCTGGCATGGATTTACG
+
CCCCCFGGGGGFGGGGGGGGGGGGGGGGGGEFGGGGGGGGGGGGGGGGGGGGEEFEGGGCGGGGFGGGGGGGGGFE<FFFFG:FE,8CCFGGFGGGG<F;E?FFEFGGGFGGCEFGG=ADDGCDEGGGDFFFGDEGC6D=6=*6@+:FADFECCCFGG69EG5DABG77FE*:@CGBBA5*:*=@C,C;5E@FD310<FC)>4(4792<F>))93*,.91=2,-.(7((:>0<0::24:?6834*6)4<,)4()(*(-((,1-,74)(.((-(()6<0(((,((())6),)(0)++3)-(
@M02996:162:000000000-B87FG:1:1101:12808:6625 2:N:0:TAGCGCTC+GTAAGGAG
GACTACTCGGGTATCTAATCCTGTTCGATCCCCACGCTTTCGTGCCTGAGCGTCAGTTGCGGATTAGTCAGCTGCCTTCGCAATCGGTGTTCTGTGACATATCTAAGCATTTCACCGCTACACATCACATTCCGCCAACTTCATCCGTACTCGAGCTCGCCAGTTTCAACGGCAGTGCCGGGGTTGAGCCCCGACATTTCACCGCTGACTTAACGTGCCGCCTGCGCCCCCTTTAAACCCAATAAATCCGGATAACGCCCGCATCCTCCGTATTCCCGCGGCTGCTGGCACGGGTTTAGC
+
CCCCCGGGGGGGGGGGGFFGGGGGGGDGGGGGGFGGGGGGGGGGGGGGGGGGGGGGGGAFGECFGFFGGGGEGEFGGGGGGGGGFDFFGGGGFFGG,EFGGFGGGGGGGGGGGDGFE>ECD@F,@FGGGGGGGGGG>BFFGD7EDGFGDGFFEEGGCGGGGC>BFFGFFGGDGDDG?FC>B>EEGDBD=CC>?)?5@,BEEGFDF:07;=D3CF<5(2:6C;;??>F,4:3,9?)65<CE?B?8*44<7901?D9C--(--1(4773<89-((.)64:9(34((().(((.4))2*2.)6
@M02996:162:000000000-B87FG:1:1101:8399:6627 2:N:0:TAGCGCTC+GTAAGGAG
GACTACTAGGGTATCTAATCCTGTTCGATCCCCGCACCTTCGTGCCTCAGCGTCAATCAGTGTCTCGCATGCTGTTTCCACAATCGGCGTTCTGTGTGATATCTATGCATTTCACCGCTACTTCACACATTCCGCATGCGGCGGCACCATTCAAGCCCGCCAGTTTCAACGGCAGTTCCGGCGTTGGGCGCCCGGATTTCACCGCTGACTTGGCAAGCCGCCTACGCACCCGTTAAACCCAATAAATCCGGATAACTCTCGCATCCACCGTATTACCGCCGCTTCTGGCCCGTGGTTATC
+
CCCCCGGGGGGGGGGGGGFGGGGGGGGGGGGGFGGGGGGGGGGGGGGGGGGGGGGCGFGFGFGF<FFFGGGFGFE<CFFFGFGGE?8@FCFFG?E@FF9E;?EGFEGGGGGGGGGGG=BDDE?EEGFFGGGGGGD+=>DC6:0=C+:FFC7C,@EGFGEGEEFFGFGF+D*<5?DGFGFDEDCEFGF34/=38B392CFFC?E09.,4:F>7)9)1(5C9C94:?,443C6(9:?(-5CE((,)16<572)((8)2-...-90-93).414477--)(-(-40,()-4)(,-0)***-).
@M02996:162:000000000-B87FG:1:1101:13722:6662 2:N:0:TAGCGCTC+GTAAGGAG
GACTACAAGGGTATCTAATCCTGTTTGCTCCCCACGCTTTCGCGCCTCAGCGTCCGTTACTGTCCAGTAGACCGCCTTCGCCACTGGTGTTCTTCCTTATATCTACGCATTTCACCGCTACACAAGGAATTCCGTCTCCCTCTCCAGCACTCCAGCCAGCCAGTTTCAAGTTCAGTTTATGGGTTAAGCCCATAGATTTCACACCTGCCTTGCCTTCCCGCCTACTCGCCCTCTACACCCATTAACTCCGGCTAACGCTTGCCACCTACCGTTTACCGCGGCAGCGTGGACGCTCTTGTC
+
CCCCCFFCFGGGFGEFFFFFGGGGAFFGGAC,BFCFGFEGGGGDGGCFFCFGFF++CC,BE,EFF,@F9<CCEFGGFF?7CEFGGGGF,:BFDEEGGFEG,?FFGGGGGGGGGFG9E=3889B,9,?F8FEBA4D?D,6808DDD48D6D9D3@D,+6,++=88=99=D@D+@+D:?+*2>,4@F?*+3@D5;*;*07;ACDE:80)):?=>@>*3*/*/4:<25*6(6=9@*7=)738/,()9+)).66)(,0)0/./(,*4.9(((.(((-(,).4(,,(((-(4((((-))*2+).)
@M02996:162:000000000-B87FG:1:1101:11273:6674 2:N:0:TAGCGCTC+GTAAGGAG
GACTACTCGGGTATCTAATCCTGTTCGATACCCGCACCTTCGAGCTTCAGCGTCAGTGACACTCCGGCAAGCTGCCTTCGCAATCGGGGTTCTTCGTGATATCTAAGCATTTCACCGCTACACCACAAATTCCGCCTGCCTCGCGTGTACTCAAGTACGCCAGTTCTCGCTGCAATCCGCGGGTTGAGCCCGCGCATTTCACACCACGCTTGCCACACAGCCTACGCTCCCTTTAAACCCAATAAATCCGGATAACCCCCTGACCTTCCGTTTTACCGCGGCTTCTGGCACGGACTTACC
+
CCCCCGFEGGGGGGGGGGGGGGGGGGGFG8B8EFGGGGGGGG,CF@FGDGGGGGEGGAEF9CCEECCCGG7DGGGGGGGGGFEGGGGDCFGFFGGDGFFGGFGGG?EFGEFGGGGGG:@CDFGGFG,EFGGGDGE=C8FG68*C@@8@@FBE=@DFFF8>EGBFGF+@@C8?EF=F6D>5E>?EEGEGE=F(85)(6FFF3C?(6:;?FED@064*.8*.:844<21(4:8:F><))4AC1,..146<C9)--5<0(.,((*,.997(3:8).1).)(-(-1((,6-)),4807/13.)3
@M02996:162:000000000-B87FG:1:1101:13708:6679 2:N:0:TAGCGCTC+GTAAGGAG
GACTACAAGGGTATCTAATCCTGTTTGCTCCCCACGCTTTCGCGCCTCAGCGTCAGTTACTGTCCAGTAGACCGCCTTCGCCACTGGTGTTCTTCCTTATATCTACGCATTTCACCGCTACACAAGGAATTCCGTCTACCTCTCCAGCACTCAAGAAAGACAGTTTCAAGTGCAGTTTATGGGTTAAGCCCATAGATTTCACACCTGACTTGCCTTCCCGCCTACGCGCCCTTTACACCCAGTAAATCCGGATAACGCTTGCCACCTACGTATTACCGCGGCTGCTGGCACGGCTTTCGC
+
CCCCCGGGGGGGGGGGGGGGGGGGGGGGGGGGGGGGGGGGGGGGGGGGGGGGGGGGGGFGGGGGGGGGGGDFGGGGGGGGGGGGGGFFGGGGGGGFGGCFGFGGGGGGGGGGGGGGG:9?CEF=B8FFGGGGGGGGGFGGGEFGG9=EFGFFDDFAF8DDEDDGGFGGGEGCGFGGFGEFGGFGGGFGFGGFFFF@7EFFFGFFFFFBFFG@EFEBEFDAE:>2>5=9@GBBGEEEFECE6;ECACECC1:((./2(.(/-9:9FF:(((()..)4)(,(-422?:??:()())**34((
@M02996:162:000000000-B87FG:1:1101:13298:6693 2:N:0:TAGCGCTC+GTAAGGAG
GACTACTAGGGTATCTAATCCTGTTTGATACCCGCACTTTCGAGCTTCAGCGTCAGACGTACCCCAGTGGACTGCCTTCGCAATCGGAGTTCTTTAGGATATCTAAGCATTTCACCGCTACACCCTAAATTCCATCCACCTCTAGTACTCTCAAGACAACCAGTATCAACGGCAAGGCATGGTTGAGCCACACTATTTAACCGCTGACTTAATCGCCCGCCTACGCTCCCTTTAAACCCAATAAATCCGAATAACGCTCGCATCCTCCGTATTACCGCGGCTGCTGCCCCGGAGTTAGCCG
+
CCCCCGGGGGGGGGGGFGGGGGGGGGGGGFFFGGGGGGGGGGFGGGGGGGGGGGGGDGDGGGGGGFGGGGGFGGGGGGGGGGGGFFFB:FGGGEF<<FFFGFGGGGGGGGGGGGGGG=>=CFFFGGGGGGGGGFFDD=@DFDFFGEBGDFFF>CDEFGFGGGFFFFGGGGGEGFGCDFD?BFGGGG@G@,@=E?FFEG7;7EBA5*:8AFCEEFBFDFG>C@=:@99@BG(>;<?CF@C583=);5<8<()61A;9.//(-14672-.34.446.)(----(4().)((((-)02:+-62(
@M02996:162:000000000-B87FG:1:1101:4864:6700 2:N:0:TAGCGCTC+GTAAGGAG
GACTACTAGGGTATCTAATCCTGTTTGATACCCGCACTTTCGAGCTTCAGCGTCAGACGTACCCCAGTGGACTGCCTTCGCAATCGGAGTTCTTTAGGATATCTAAGCATTTCACCGCTACACCCTAAATTCCATCCACCTCTAGTACTCTCAAGACAACCAGTATCAACGGCAAGGCATGGTTGAGCCACACTATTTAACCGCTGACTTAATCCCCCCCCTACGCCCCCCTTAAACCCAATCAATCCGGATAACGCCCGCATCCCCCCGATTACCGTGGCTGACGTCCCGGCGTTAGCC
+
CCCCCGGGGGGGGGGGGFFGGFGFGGGGGFCG@FGGGGGGGGCGGGGGDGGGGGGGGGGGFGGGGGGGGGFGFGGGFGGGGGFCDG@BFGFGGGFFGGGGGFGGGEEFDGGGGGGGG:@DDFFGCGGFGGGGFF;=+==D@DFGGEEFCF?DGEFGGGFGGE=B,?DFGFGFC?GGFGFFGGGG++8F=7DD>*3*;F97*,)))*:@*;=EAF*/)9)(4((((,(,.3(68.7>ABE56((49240),)((/.*((-((1((*(-,((((--.4(,(4(((((,(-((-2).2:/(..
@M02996:162:000000000-B87FG:1:1101:21713:6703 2:N:0:TAGCGCTC+GTAAGGAG
GACTACCGGGGTATCTAATCCTGTTTGCTCCCCACGCTTTCGAGCCTCAACGTCAGTTACAGTCCAGTAAGCCGCCTTCGCCTCTGGTGTTCCTCCTAATATCTACGCATTTCACCGCTACACTAGGAATTCCACTTACCTCTCCTGCACTCTAGCAACACAGTTTCCAATGCAGTGCCGGGGTTGAGCCCCGGGCTTTCACATCAGACTTGCATCGCCGTCTACGCTCCCTTTACACCCAGTAAATCCGGATAACGCTTGCCCCCTACGTATTACCGCGGCTGCTGGCACGGAGTTAGC
+
CCCCCGGGGGGGGGGGGGGGGGGGGGGGGGGGGGGGGGGGGGGGGGGGGGGGGGGGGGFGGGGGGGGGGGGGGGGGGGGGGGGGGGCFGGGGGFFFGGFGFFGGGGGGGGGGGGGGG>BDGGFFGGGGGGGGGGGGGFFGGFFGGGBGFGFFGFGGGGGGGGDCFFGFG;FFGFGG*BEDEGGEGD5CEGGD*9>>>CFFFGCFEBE3BFGEF*@F=AD::26=EDF18C?@DECC?EFE00;9@<FDGB3?6B67---,(1,:D>2((,.,)45<444(2313?D?(2.)().*2;-).
@M02996:162:000000000-B87FG:1:1101:6403:6709 2:N:0:TAGCGCTC+GTAAGGAG
GACTACCGGGGTATCTAATCCTGTTCGATCCCCGCACTTTCGTGCCTCAGCGTCAATAGCGGATTTGTGAGATGCCTTCGCAATCGGTGTTCTGTGTGATATCTATGCATTTCACCGCTACACCACACATTCCTCCCACAGCATCCGCATTCAAGACCGGCAGTATCAACGGCAGGTCAGGTGTTGAGCACCTGCGTTTCACCGCTGACTTACCAGCCCGCCTACGCACCCTTTAAACCCAATAAATCCGGATCACGCTCGCATCCTCCGTATTCCCGCGGCTGCTGGCCCGGATTTAGC
+
CCCCCGGGDGGGGGGGGFFGGGGGGGGGGGDFFGGGGGGGGGGFEGGGFFGCGGGBFFFGDGGGGGGGGFGFFFGGGFGGGF7F=?BFGGGFGEGGGF=EACFFGGGGGGGGGGGFG>EDD,B@FGGGGGGGGGDFGDF>8:DGGFFGEGAEE,?FGGEEG?=FCCFGFFDDGB>EFGFAF>6=C92;6?FBFF<(8<?35CF@>3:13B:CFF<6=8C1533?;;F46C??C7>)68C=BF0)1445730(()(9-.(-4D11932514-,,()-.(,(,,3((.).((-30)*20.4)
@M02996:162:000000000-B87FG:1:1101:21701:6717 2:N:0:TAGCGCTC+GTAAGGAG
GACTACCGGGGTATCTAATCCTGTTTGCTCCCCACGCTTTCGAGCCTCAACGTCAGTTACAGTCCAGTAAGCCGCCTTCGCCTCTGGTGTTCCTCCTAATATCTACGCATTTCACCGCTACACTAGGAATTCCACTTACCTCTCCTGCACTCTAGCAACACAGTTTCCAATGCAGTGCCGGGGTTGAGCCCCGGGCTTTCACCTCAGACTTGCATCGCCGTCTACGCTCCCTTTACACCCAGTAAATCCGGATAACGCTTGCCCCCTACTTATTACCGCGGCTGCTGGCACGGATTTAGC
+
CCCCCGGGGGGGEGGGGGGGGGGGGGGGGGFGEGGGGGGGGGGGGGGGGGGGGGGGGGEGEEFGGDGGGGEFGGGGGGGFGGGGGG8CCFGGGGGGGFCFFFGFFGGGGCFGGGGGE:?CDEFF8EFFGGGGGGGGGFGFGFFGGGFGFGFFDEFGG8F8BDDEGFCFGF=6EF+E*=D>EGGGEC)CEGGA>>C=BG6AE;;3>6575AC*@*5B24C4=6;16(:D@C?3>@<ECAGE?(;A=<>A*-.(,769--(-,1,87;9(4))).)).-3-4(4(2:2846(58))1/+.)-
@M02996:162:000000000-B87FG:1:1101:12456:6722 2:N:0:TAGCGCTC+GTAAGGAG
GACTACCGGGGTATCTAATCCTGTTTGCTCCCCACGCTTTCGAGCCTCAACGTCAGTATCTGTCCAGTATGGCGCCTTCGCCTCCGGTGTTCTTCCTAATATCTACGCATTTCACTACTACACTAGGAATTCCCCATACCCCTCCAGTACTCTAGATTAACAGTTTTCAAAGCAATTCCTGGGTTAAGCCCAGGTATTTCACTTCAAACTTGCTATTCCGTCTACGCTCCCTTTACACCCAGTAAATCCGGATAACGCTTGCCCCCTACGTTTTACCGCGGCTGCTGGCACGTTGTTAGC
+
CCCCCGGGGGGGGGGGGGGGGGGGGGGGGGFFGGGGGGGGGGGGGGGGGGGGGGGGGGGGGFGFFGGGGGGCFGGGEGGGGGGGGGFFGGGGGGGGGFGGGFGGGGGGGGGGGFGFF:DC@EFGGGG8FAEDFEGF?4@DFDFGG8DEFFFFGFF9EFGFFE8CEFGGGGAD?FGGFGEFEGGGGGCC5FF0@?C=*@FF=@A;@+A;>5CCE+;?ECF:4-/58>4))>9@GFCEEEGD((0*49??95)(/83*(.(//2.6>3.((3/(.46-)4349290,),51(56.)/2;))6
@M02996:162:000000000-B87FG:1:1101:6398:6729 2:N:0:TAGCGCTC+GTAAGGAG
GACTACCGGGGTATCTAATCCTGTTCGATCCCCGCACTTTCGTGCCTCAGCGTCAATAGCGGATTTGTGAGATGCCTTCGCAATCGGTGTTCTGTGTGATATCTATGCATTTCACCGCTACACCACACATTCCTCCCACAGCATCCGCATTCAAGACCGGCAGTATCAACGGCAGGTCAGGTGTTGAGCACCTGCGTTTCACCGCTGACTTACCAGCCCGCCTACGCACCCTTTAAACCCAATACATCCGGATAACGCTCGCCTCCTCCGTATTACAGCGCCTGCTTGCACGGCGTTAGC
+
CCCCCGGCECGGGGGGGGGGGGGGGGGGGGGGFGGGGGGGGGGGGGGGGGGGGGG@FEFGGGFDC9FGGGGGFFGGGGGGGEFGGGGGGGGFFFEGGFGFGFGGGGGGGGGGGGGGG=@DDEFEGGGGGGGGFGGFGDFEF8FFGGDGFGAFGG7FGGDDEE5@AFGFGFEEGEDCFG);DDCCFG4CBCGFFFG>@GFFEGE@@>BFFFGFFF4):>8:5:;05(343C??C4AF9<FEB?,803:<><)41)9G,---49(,14?<:63(4464),)((--(4(63?BB(.)*12-12
@M02996:162:000000000-B87FG:1:1101:12469:6734 2:N:0:TAGCGCTC+GTAAGGAG
GACTACCGGGGTATCTAATCCTGTTTGCTCCCCACGCTTTCGAGCCTCAACGTCAGTATCTGTCCAGTATGGCGCCTTCGCCTCCGGTGTTCTTCCTAATATCTACGCATTTCACTACTACACTAGGAATTCCCCATACCCCTCCAGTACTCTAGATTAACAGTTTTCAAAGCAATTCCTGGGTTAAGCCCAGGTATTTCACTTCAAACTTGCTATTCCGTCTACGCTCCCTTTACACCCAGTAAATCCGGATAACGCTTGCCCCCTACGTATTCCCGCGGCTGCTGGCACGTAGTTAGC
+
CCCCCGGGGGGGGGGGGFFGGGGGGGGGGGFFGGGGGGGGGGGGGGGGFGGGGGGGG<FGGGGGGGGGGGGFFFGGGGGGGGGGGGFGGGGGGGGGGGGGGFGGGGGGGGGGGGGFGDFGGEFGFGGGGGGFGFFGGDFGGDFGG,=@9FFFFBDAFGGFFGFFGFGGGF:DGFGGFGFFGGCGGG5C8FGFF??@AFFFECCEF6A0>FD7CFEFEFF==5/7>5@99BBBGFEE4>FEBD;:69C?F@=6<B)2/.(//:@6DFF;??6)4:)-)(-(-4141)430:?<8)2;942)
@M02996:162:000000000-B87FG:1:1101:27977:6743 2:N:0:TAGCGCTC+GTAAGGAG
GACTACACGGGTATCTAATCCTGTTTGATACCCGCGCCTTCGAGCCTCAGCGTCAGTAACGGTCTTGAAGGCTGCCTTCGCGATCGGAGTTCTTCGTGATATCTATGCATTTCACCGCTACACCACGAGTTCCGCCTTCCCCTGCCGCACTCAAGACTGCCAGTTCCAACCGCGAGATGGGGTTGAGCCCCACGATTTTACGGCTGGCTTAGCAATCCGCCTGCGCTCCCTTTAAACCCAATGAATCCGGATAACGCTCGGACCTTCCGTATTACCGCGGCTTGTGGCCCGGGATTATCC
+
CCCCCGGGGGGGGGGFGGGGGGGGGGGGGGGGGGGGGGGGGGGGGGFGGGGGGGGGGGGGGGGGGGGGGGGGGGGGGGGGGCGGFGFCFFGGGGGGGGGGFDFGGCGGGGFGGGGGG>BDDGGFGGEEGGGGGGGGGGG,=8D@FGFGDGFFECF>FGGGDFFFGFGGGGGFGECCAGBFGGGGGFEG@FE@BAGFFGFE@*(6:5?1(0;8<FC=@AD?D?6:>FF49E(6<2>FF?GGF<F:9)-.99043=49-(--(17353:0().,:-.)49---7((.3(((((-)0:;?))-
@M02996:162:000000000-B87FG:1:1101:27974:6761 2:N:0:TAGCGCTC+GTAAGTAG
GACTACACGGGTATCTAATCCTGTTTGATACCCGCGCCTTCGAGCCTCAGCGTCAGTAACGGTCTTGAAGGCTGCCTTCGCGATCGGAGTTCTTCGTGATATCTATGCATTTCACCGCTACACCACGACTTCCGCCTTCACCTGCCGCACTCAAGACTGCCAGTTCCAACCGCGAGATGGGGTTGCGCCCCACGCTTTTACAGCTCGCTTAACAATCCCCCTGCGCTCCCTTTAAACCCCATCAATCCCGATAAACACCGGCCCTTCAGTCTTACCCCTGCTGCTGGCGCGGGATTCGCCG
+
CCCCCGGGGGCFGGFG9FGGGGGGGGGGGFCEGFGFGFGGGFGFGGGGEFFGGGGGGGGGGGGDFC,C@@8FGDGGGGGGG7>FEEG,>BEEDGG,A=,AEFFCECEFGGCGCEFGC136=D=F7=FF+8@FG@EDDCFE8DD+AE0C9D>DFFC9DFFFFGFBGF7@FGD*:5*49D**D*=?**/:>EG=;D),4C4<=+)56)/:@59));.*/2*-72(476>B9F(66.).83A*,.(.*)6(2-)(-))*)((((1,(*,.)).).6)-.(((,(,.).)5((,(())2*+(-4(
@M02996:162:000000000-B87FG:1:1101:26282:6761 2:N:0:TAGCGCTC+GTAAGGAG
GACTACCAGGGTATCTAATCCTGTTTGCTCCCCCGACTTTCGCGCCTCAGCGTCAGTAACGTACAAGGAATCCGCCTTCGCCTCCGGTGTTCTATAGGATATCAACGCATTTCACCGCTACACCCTATATTCCGATTCCCTCTTCCGTACTCAAGCAAGGTAGTTTCAAGCGCACTTTCCGGGTTGAGCCCGGAGCTTTCACACTTGACACGCCTCGCCACCTACGCGCCCTTTACGCCCAGTAAATCCGAACAACGCTCATGGCCTACGTATTACCGCGGCTGCTGGCACAGCGTTAGC
+
CCCCCGGGGGGGFGGGFGGGGGGGFGGGGGGGGGGGGGGFGGGGGGGGGGGGGGGGGGGGGGFFEGGGGGGGGGGGGGGGGGGGGGGGGGGGGGDGCFGDGFGFGFEGDEFGGGGGG=EGGEFDGGGGGGGGGGCCD@EEFFFGGGDFFGFFDGGGGCDGGGDC:CGGGGFDGAG>?CEFEGGEGG5CEFE44?C@DFABCFFFFFB@EAFF>F;:?DD(:65EF;:.6C99F?4A?6ED6:>AF<).2104>B11----(0).14)(((..5(6)60(-(--32),(48>(0)1/;--:
@M02996:162:000000000-B87FG:1:1101:24758:6776 2:N:0:TAGCGCTC+GTAAGGAG
GACTACCCGGGTATCTAATCCTGTTCGATCCCCGCACTTTCGTGCCTCAGCGTCAATAGCGGATTTGTGAGATGCCTTCGCAATCGGTGTTCTGTGTGATATCTAAGCATTTCACCGCTACACCCTAAATTCCATCCACCTCTAGTACTCTCAAGACAACCAGTATCAACGGCAAGGCATGGTTGAGCCACACTATTTCACCGCTGACTTAATCGCCCGCCTACGCTCCCTTTAAACCCAATAAATCCGGATACCGCTCGCCTCCTCCGTATTACCGCGGCTGCTGGCACGGAGTTAGAC
+
CCCCCGFGGGGGGGGGGGGGGGGGGGGFGGGGGFGGGGGGGGGGGGGGGGGGGGGFGGGGDG:FGGGGGGGAFGGGGGGGG6FEGGCFFCCGGEFGGGGGGFGGGGGGGGGFFGGGG>?=CEGGEGGGGGGGGEEDFG@EDDFF8CFGFGFDDGFGGFGGGGFFGFGGGGGFG>GGFGFF3:EA+9CGFCF)96CEEG+;AGABBEABF9@6E69F@FC8428><:1:>G@EG3<).,88(5;<A<?;)630<)8*---(()-49::?B:(4?96960((-3;25)52,58(.);;+.).
@M02996:162:000000000-B87FG:1:1101:26273:6778 2:N:0:TAGCGCTC+GTAAGGAG
GACTACCAGGGTATCTAATCCTGTTTGCTCCCCCGACTTTCGCGCCTCAGCGTCAGTAACGTACAAGGAATCCGCCTTCGCCTCCGGTGTTCTATAGGATATCAACGCATTTCACCGCTACACCCTATATTCCGATTCCCTCTTCCGTACTCAAGCAAGGTAGTTTCAAGCGCACTTTCCGGGTTGAGCCCGGAGCTTTCACACTTGACACGCCTCGCCACCTACGCGCCCTTTACGCCCAGTAAATCCGAACAACGCCCGTCGCCTCTGTATTACCTCGGCTGCTTGCCAAGAGTTGGC
+
CCCCCGGGGGGGGGGGGGGGGGGGGGGGGGGGGGGGGGGGGGGGGGFGFGGGGGGGGGGGGGGFGGGGGGGGGGGGGGGGGGGGGDDGGGEFFEFGFFF;FFGGFGGGGGGGGCFFE=@DGCBEGGGFFFGGGGGGGGGFGDFGGGFFFGFFGGGGGFFDEGFFGFGGGC6:EAGGFGCA:CEEGGEFEGG=DB7:2>A>CBC@@;@E@8D@BF@568>?E=F;E@@;;:7,9:)6((2?03:986<B497(,)4C-,,-(1(,7:???>-)--)-.).-((-342)5?(.)07;<C)((
@M02996:162:000000000-B87FG:1:1101:15387:6813 2:N:0:TAGCGCTC+GTAAGGAG
GACTACTGGGGTATCTAATCCTGTTTGCTCCCCACACTTTCGCGCCTCAGCGTCAGTTACAGTCCAGTAAGTCGCCTTCGCCACTGGTGTTCCTCCCAATCTCTACGCATTTCACCGCTACACTGGGAATTCCACTTACCTCTCCTGCACTCAAGCCCATCAGTATCCAAAGCAATTCCCACCTTAAAAGCAGGACTTTCACTCCAGACTTAACAGGCCGCCTACGCGCCCTTTACGCCCAATCATTCCGGACAACGCTTGCCCCCTACGTATTACCGCGGCTGCTGGCACGTAGTTAGC
+
CCCCCGGGGGGGGGGGGGGGGGGGGGGGGGGGGGGGGGGGGGGGGGGGGGGGGGGGGGGGGGGGGGGGGGGEGGGGGGGGGGGGGGFFGGGGGGGFGFGGGFGGGGGGGGGGGGGGG>@DDEGGFGGFGGGGGGGGGFFGGFFGGGEGFGFFFEGGGGGGGGECAFGGGG8DGF?FFGFFGGGGGGBFDGGC9FD>@>FFFGEE@FBCDFC*AFCA@>G>1::AFA>85C2=>@EFF;FC@;3@A<?7;@52>3=C-,(-,185CBFBF4,).(.44(-(-449?>):::)(002206<)
@M02996:162:000000000-B87FG:1:1101:4394:6814 2:N:0:TAGCGCTC+GTAAGGAG
GACTACAAGGGTATCTAATCCTGTTTGATCCCCACACTTTCGTGCCTCAGCGTCAATGACGGATTTGTGAGATGCCTTCGCAATCGGTGTTCTGTGTGATATCTATGCATTTCACCGCTACACCACACATTCCTCCCACAGCATCCGTATTCCAGATTACCAGTTTCAACGGCAGGTCACGCGTTAAGCGCGTGCGTTTCACAGCTGACTTGGCATTCCGCCTACGCACCCTTTCAACCCAATAAATCCGGATAACGCTCGCATCCTCCGTATTAACGCGGCTGCTTGCACGGAGTTAGC
+
CCCCCGGGGGGFCFFGGFFGGGGGGGGFGC@CCGGGGGGEFGGGGGGGGGGGGGEF<FGGGGCGGGGGCFF9FGAFFGGGDEGGFDFFFGGFEGGGGGC9DFGG9FFGCGGCFFFFE8:CDFGGGGGGGGFFFGGGGGD@F8DDF8>FBDFFGGGEGGGGGFDFDDG=F=EFGA6=DF8F@D=@CDFC@EGAEFG5:7*.;E/.49)7);=5>F3AE>C3799(:50,.=;@46)79;FC?,6)0;59F40/:B<2((((,14:D2<8<62.,52).(((-(31(,)4().:))*/2)..
@M02996:162:000000000-B87FG:1:1101:4416:6826 2:N:0:TAGCGCTC+GTAAGGAG
GACTACAAGGGTATCTAATCCTGTTTGATCCCCACACTTTCGTGCCTCAGCGTCAATGACGGATTTGTGAGATGCCTTCGCAATCGGTGTTCTGTGTGATATCTATGCATTTCACCGCTACACCACACATTCCTCCCACAGCATCCGTATTCCAGATTACCAGTTTCAACGGCAGTTCACGCGTTAAGCGCGTTCGTTTCACCGCTGACTTGGCCTTCCGCCTACGCACCCTTTAAACCCAATCAATCCGGGTAACGCTCGCATCCTCCTATTTACCGCGGCATCTGGACCGGAGTTAGC
+
CCCCCGGGGGEGFGFGGGGGGGGGGGGGGGDG8FGGGFGGFGGGGGDGGFGGGGGGGGGGGDGGGGEG@EECFFEGGFGFDF:FFG@FFEEGFFGCF<DGGFGDGGGGFGGGGGGGG:9>DCFGGGGGGGGF94=8CEF+019=FGFGFFFFGGG9FAFGGF5CCDGACF85@DG,5?;D,@+=C+:=8+@>D*;@8CFFFGB=A>==)0=.54);6=854/053>@63B;1>;9)94CE6(((;3)126.(-.,2--((()(-)..-((..)).55((,---,(.))),(4))*225.)
@M02996:162:000000000-B87FG:1:1101:4399:6832 2:N:0:TAGCGCTC+GTAAGGAG
GACTACAAGGGTATCTAATCCTGTTTGATCCCCACACTTTCGTGCCTCAGCGTCAATGACGGATTTGTGAGATGCCTTCGCAATCGGTGTTCTGTGTGATATCTATGCATTTCACCGCTACACCACACATTCCTCCCACAGCATCCGTATTCCAGATTACCAGTTTCAACGGCAGGTCACGCGTTAAGCGCGTGCGTTTCACCGCTGACTTGGCATTCCGCCTACGCACCCTTTAAACCCAATAAATCCGGATAACGCTCGCATCCTCCGTATTACCGCGGCTGCTGGCACGGGGTTAGC
+
CCCCCGGGGGGGGGGGGFGGGGGGGGGGGGFFFGGGGGGGGGGGGGGGGGGGGGGFFGGGGGDGGGGGGGGFGGGGGGGGGGGGGGEGGGGGGGGGGFEFFDFFGGGGGGGGGGGFD=BGDGGFGGGGGGGGGGGGGGGGGDFGGGDFFGFED@FGGGCFFFEGFFGGGGG>EBG+;DDF@FECCGFFFCDBB5?):BDEE?65@:2@BFC*66*9>:@(4/8733963*3,23CE;<CEDD@@F<C?DB@F?:>G----,1,()5?27343.4-6)(((,,2((40(((.40)*22((-
@M02996:162:000000000-B87FG:1:1101:3353:6857 2:N:0:TAGCGCTC+GTAAGGAG
GACTACACGGGTATCTAATCCTGTTTGCTACCCGCACTTTCGAGCATGAGCGTCGATAAGTCCCCAGCAAGCTGCCTTCGCCATCGGTGTTCTTCCTGATCTCTACGCATTCCACCGCTACACCAGGAATTCCGCTTGCCCCTGAACTATCCAAGGAATGCAGTCCGGTCTGCAGGTCCGGGGTTGGGCCCCGGTATTGTACAGACCGCTTGCACTTCCGCCTGCGCTCCCTTTACGCCCAGTTATTCCGAACAACGCTTGCCCCCCTCGTATTACGGCGGCTGCTGGCACGACTTTTGC
+
CCCCCFE@BEDGCGGGGGGGGGGGGGGFFFFEEFGEGFGGGGGGGDGGCEGCGD@@FG7EGCFFGFEC@AFFFFGFGGGGG7@FFGGFCFGFGFF?F,CFEFFFFEFGGGGF,,:E8:<=DCEDEEGGGGGGA=ECDGFFDD5+0,)80?F8ECF+@F82=AD81:6@?EGFGF?605*9:>@CFGBG==://8165AA87B?CEF(:9EGD@=;==6*(*/618,(,(88(:):>6:CE6(..*6A6:4.-(72D---(-*(./,-,(4-413-4((.(--(,()),(()4.)**3)4<
@M02996:162:000000000-B87FG:1:1101:24465:6883 2:N:0:TAGCGCTC+GTAAGGAG
GACTACACGGGTATCTAATCCTGTTTGCTCCCCACGCTTTCGCGCCTCAGCGTCAGTTGTCGTCCAGCAAGTCGCCTTCGCCACTGGTGTTCCTCCTAATATCTACGCATTTCACCGCTACACTAGGAATTCCACTTGCCTCTCCGATACTCAAGAATCACAGTTTCAAATGCAGTTCATGGGTTGAGCCCATGGATTTCACATCTGACTTGCAATCCCGCCTACGCGCCCTTTACACCCAGTAAATCCGGACCACGCTTGCCACCTACGTATTACCACGGCTGCTTGCACGTCGTTTCC
+
CCCCCGGGGGGGGGGGGGGGGGGGGGGGGGGGGGGGECEGGGGGGGGGGGGGGGDGGGFGGGGGDGGFFFGGGGGGGFGFEGGGGGFFFFEECFGGGGGG,DDDGGGGDGEGGGGGGAD>C9FFFCGFFGGGGGGGGDEFGFFGC85F@DFFGFGG?DF882*:EFGGGGGFGF=EDFFFCFCCEDE+:@F@FFD@EFAEEFE<CFFCFF:6**/403;)7:@@@@B>@B;FC;EF3)8:(/696)1<*3)/3)-*----(9:)031(.(4)6(5))).,(--(-5))48480)*2;())
@M02996:162:000000000-B87FG:1:1101:12111:6890 2:N:0:TAGCGCTC+GTAAGGAG
GACTACTCGGGTATCTAATCCTGTTTGCTCCCCAAGCTTTCGCGCCTCAGCGTCAGTATCTGTCCAGCAAGCCGCCTTCGCCGCCGGTGTTCCTCCTAATATCTACGCATTTCACCGCTACACTAGGAATTCCGCTTGCCTCTCCAGTACTCAAGCTCTACAGTTTCCAACGCATTTCACCGGTTAAGCCGGCACCTTTCCCCTCCGACTTTTAACGCCGCCTCCACCCCCCTTACCCCCCATCATTCCGGCCTACCCCTGTCCCCCTCGTTCTACCCCCGCTGCCGTCTACTGTTTTGC
+
CCCCCGGGGGGG@FGGGFFGGGGFGGGGGGGFEGGGGGGGGGGGGGGGGGGGGGGGG,CFGGAEEFGGGGGGFGGGGGGGGGGGEGC@FFGGGEEEFE=F=DGGGGGG+@FGGDGGG@BGGDGGFGF?FGGGGGGDGCD=DD;8?,5EFFFF=DDFFGA=DED@EFGGG,3*5*6+4;5ED:CEC76B:18:*3D5(<A=*>(05)/555C3)+)+())(26((//3<(:6,74)((.CG9(((/)))2.0(,).*(,--(*,.6(((,(-(,-)))(,((((4((((((()1/32+,()
@M02996:162:000000000-B87FG:1:1101:18628:6900 2:N:0:TAGCGCTC+GTAAGGAG
GACTACTGGGGTATCTAATCCTGTTTGATACCCGCACTTTCGAGCTTCAGCGTCAGACGTACCACAGTGGACTGCCTTCGCAATCGGAGTTCTTTAGGATATCTAAGCATTTCACCGCTACACCCTAAATTCCATCCACCTCTAGTACTCTCAAGACAACCAGTATCAACGGCAAGGCATGGTTGAGCCACACTATTTAACCGCTGACTTAATCGCCCGCCTACGCTCCCTTCAAACCCAATAAATCCGGATAACGCTCGCATCCTCCGTATTACCGCGGCTTCTGGCACGGAGTTAGCC
+
CCCCCGGGFFGFEGGGGFGFFGGGGGGGGGDFDFGGGGGGGGGGGGGGAGGGGGGGGGGGGGGGGGGGGG?FFGFGGGGGGGGGGEC6@CFGEEFFGGFGGFGGGFGGGGGGGGGGGAFDGFFGGGGFFGGGGDGFFDEGGDFGGGFGFGFE9EF,@E=DEG5C3;FEFGGDGFGFFG5DDEFDFD@?C7C55:77CC+;=FBBFB8=EF+17B5F>4;4?>67(8(2:E=>*3))/3B*68)7+7)./(),6/)*.(--.)39D.4:12.,.6622(--726,).43(,,(.0;C2.67
@M02996:162:000000000-B87FG:1:1101:21423:6907 2:N:0:TAGCGCTC+GTAAGGAG
GACTACACGGGTATCTAATCCCGTTCGCTACCCTGGCTTTCGCATCTCAGCGTCAGACACAGTCCAGAAAGCCGCCTTCGCCACTGGTGTTCCTCCCAATATCTACGCATTTCACCGCTACACTGGGACTTCCCCTTTCCTCTCCTGCACTCAAGCCTCCCAGTATCACGAGCCATACTGGGTTGCGCCCCGCATTTTCACTCCAGACTTACGAAACCGCCTACATTCTCTTTACGCCCAATAGTTCCGGACAACGCTCGCCACCCACGTCTTTCCGCCGCCTGTGGTCAGTTGTTTGTC
+
CCCCCG<EEEGG:FGGFFFGFGGGGGGGGC@EGGGGGGGFD7FF@CFGFGGGGGECFFFGC<FFGFG,CFD,BBCBFGGGGGGGGGFFEGGEFFGFECFGGFGGGGGGDE=FGCEF7::=CEFAEF,A,AEGGGGGGGGF=:9DFE)D*=+8@6+DFGGGGD5D8D=,+++3=?+@*5*33,4;3+:D8EG49>;>4@F*8,>BF)053:+*/:(/-;1,>:(6())1.;5?+.6019F*(42)*66>9676954)-(-,-/48D(3:(,,(-)..-(((((-())((.)46*/0/*(,.
@M02996:162:000000000-B87FG:1:1101:18154:6909 2:N:0:TAGCGCTC+GTAAGGAG
GACTACTCGGGTATCTAATCCTGTTTGCTCCCCACACTTTCGCGCCTCAGCGTCAGTTAATGTCCAGCAGGCCGCCTTCGCCACTGGTGTTCCTCCCGATCTCTATGCATTTCACCGCTACACCGGGAATTCCGCCTGCCTCTCCCTCACTCAAGAAATACAGTTTCAAATGCAGCTCCGGGGTTAAGCCCCGGTATTTCACATCTGACTTGCATTCCCGCCTACTCGCCCTTTACACCCAGTAAATCCGGACAACGCTTTCCACCTACCTATTAGCGCCGGTGCTGGGACGGTAGTATG
+
CCCCCGGGGGGFEGGGGFFGGGGGGGGGGGDFCFGGGGGGGGGDGGGGGGGGGGGGGGF,FFFGGGGGGGGGGGGGGGGGGGGGGGEEFEGGFFGFGGFGGFGGGFFGGGFGFCFGG:9=DFGGEEEEEGGGGGGGGFGGGFFGG,8FFGFECFDF?=FFFF:CEFGGGGGFFFFGFGFFG>C@EGFFEGGFEFGBFG>?EFC5>B4<=FCBE6>BCAF;E>?657E7@EFFF@346;A8:1:)*644247(4>:*--(-(262?0(((())-4)).(-(,((--5),,(.().**3:))
@M02996:162:000000000-B87FG:1:1101:5166:6945 2:N:0:TAGCGCTC+GTAAGGAG
GACTACAAGGGTATCTAATCCTGTTTGATCCCCACGCTTTCGTGCCTCAGCGTCAGATGTATATTAGTGAGCTGCCTTCGCAATCGGTGTTCTGTGTGATATCTGAGCATTTCACCGCTACACCACACATTCCGCCCACTGCACATAATCTCTAGTCTGACAGTATCAACCGCACATATAAGGTTAAGCCTTATTATTTCACGACTAACTTACCAAACCGCCTACGCACCCTTTAAACCCAATCAATCCGGATAACGCTTGGGTCCTCCGTATTCCCGCCGCTGCTGGCCCGGGGTTACC
+
CCCCCFGGGGGGFGGGGGGGGGGGGGGGGGGGFGGGGGGGGGGGGGGGGGGGFGGGGGGGFGCEGGGGFGGFGGGGGGGGGGGGGGEGGGEGGGGGGGGGGFGGGGGGGGGGGGGGG=??DFGGGGGGGGGGGFDDGGCDDDFFGGFF?D?EFFGGGGDDF8:8,3?;FFGFG*==FG;FFFGGGFDDEGGFFFG>7=C7;;C):BBFECG@E*06@?<>@A5@>5=<AGFDF=CCFEF55B@(8@C<C0>1()7*((,//2((*/;739-(.,)).8(((--1(3)(1(((0)*//-))
@M02996:162:000000000-B87FG:1:1101:5181:6956 2:N:0:TAGCGCTC+GTAAGGAG
GACTACAAGGGTATCTAATCCTGTTTGATCCCCACGCTTTCGTGCCTCAGCGTCAGATGTATATTAGTGAGCTGCCTTCGCAATCGGTGTTCTGTGTGATATCTGAGCATTTCACCGCTACACCACACATTCCGCCCACTGCACATACTCTCTAGTCTGACAGTATCAACCGCACATATAAGGTTAAGCCTTATTATTTCACGACTAACTTACCAAACCGCCTACGCACCCTTTAAACCCAATAAATCCGGATAACGCTTGACTCCTCCGTATTACCTCGGCTGCTGGCACTGAGTTAGC
+
CCCCCGFGGGGGFGGCFFGGGGGFGGGGGGFGFGGGGGEFGGGGGGFGF<FG@FGGGGGGGGGGGGEG<FAFFGGGGGGFGEFGFF:FFGEFFFGFGFGFGFGGGGGGGGGGGGGGG@>GDEFFGFGGGFGGGGGGGGG==8DFGGF,424:DE?4EFGGGGDC@=F;FGG>E>0+=FDFDFG8>FE+5AFEF+DEEFFCEFBF>9885B<9A6=F@FD=?5<):9:>9:608>ECF@<55(0684?CF>5(;57C6(,/,*.);4E58(,(..6-4).---84:F?20,5(9*++3))6
@M02996:162:000000000-B87FG:1:1101:18958:6977 2:N:0:TAGCGCTC+GTAAGGAG
GACTACTGGGGTATCTAATCCTGTTTGATACCCACGCTTTCGTGCCTCAGCGTCAGTTGTATCCTGGTAAGCTGCCTTCGCAATCGGGGTTCTGTGACATATCTAAGCATTTCACCGCTACACGTCACATTCCGCCTACCTCGTTTACACTCAAGAACGCCAGTTTCAACGGCAAAGTATAGTTGAGCTACACTATTTAACCGCTGACTTAACATCCCGCCTACGCACCCTTTAAACCCAATAAATCCGGATAACGCTCCCATCCTCCGTATTCCCGCGCCTGCTGGCACTGCTTTATCCG
+
CCCCCFGGEFGGGGFGGEGGGGGGGGGGGGFFGGGGGGGGGGG@EGGGGGGGGGGGGGGGAGGGGGGGFGGFGGGGGGGGGGGGGFFFFGGGFEEE9FFFGFGGG<EGGGGGGGGGGADGDFGEGG7=F=EFF8CCDBFFGFEFFFDGFGFFGGCD,A8>E6>BFFGCFGDBE>+8?F;;;;EFCD@C=,96AA67;F+;>;=AA5:@EF+AAA8;BF7:?--59@(6@G?DDE5>A3C=(3)717CE).)/36)*.--(-*).92).,-(.4).)(-((--1454562<(.**020)..(
@M02996:162:000000000-B87FG:1:1101:17959:6993 2:N:0:TAGCGCTC+GTAAGGAG
GACTACAGGGGTATCTAATCCTGTTTGATCCCCACACTTTCGTGCCTCAGCGTCAATGACGGATTCGTGAGATGCCTTCGCAATCGGTGTTCTGAGTAATATCTATGCATTTCACCGCTACACTACTCATTCCTCCCACGGCATCCGTATTCCAGCACAACAGTATCAAAGGCAGTTCCGGTGTTGAGCACCGGGCTTTCACCTCTGACTTGCTGCACAGCCTACGCACCCTTTAAACCCAATAAATCCGGATAACGCTTGCATCCTCCGTCTTACCGCGGCTGCTGGCACGGGGTTAGC
+
CCCCCFGGGGGGGGGGGGGGGGGGGGGGGGDFCFGGGGGGGGGGGGGGGGGGGGGFGFGGGE,@FFGGGGEGGFGGGGGGGGGGGGGGGGGGFGGGGGGFGFGGGGGGGGGGGGGGGAEDDEFGGGGGGGGGGGGGGFECGADGGGFGFGFEGGGGGG?FGGDBFFGGG9=FGFDGDGFFECEEEG7;<<F@ADDBAGFFCGFBB>BAEFGBEF=FFF?:C>:BF@F>@E@B4@37C8?=3=DFF<E7<93,;D<C/.(--94):4?<<6-(,446420(-1,-(.5::043))*22874
@M02996:162:000000000-B87FG:1:1101:21508:7009 2:N:0:TAGCGCTC+GTAAGGAG
GACTACCAGGGTATCTAATCCTGTTTGATACCCGCACCTTCGTGCATCAGCGTCAGTTACGGACCAGCAGACTGCCTTCGCAATCGGAGTTCTTCGTGATATCTATGCATTTCACCGCTACACCACGAATTCCATCTTCCTCTCCCGCACTCAAGCGCGCCAGTTTCAACCGCAGTACGGGGTTGAGCCCCGCAATTTCACGGCTGACTTGACATGCCGCCTACGCACCCTTTAAACCCAATAAATCCGGCTACCGCTCGGCCCTTCCGTATTACCGCGGCTGCTGGCCCGTAATTAGCC
+
CCCCCGGGGGGGGGGG9FFGGGGGGGGCFFFGGFGFGGGGGGGGGGGGFGGGGGEGGGAFCG,>FEF,CFFAFFGGGGGGGFGGDDF,CFGGGGGFGFEFDFGDAFGGFGGGGGGGG>ACDGGGGGFFGGGGGFFFGEFGGFFGGEBGFGFFDDFG>E6CGCA>FFDCCFGBE5CE+==5CEGGEGECBGGBFF)>>CB??,(53;6=4A03=+9*;FC(=;(:6B17;E1?6)4)4:E*(3)59493)()33),1----(1-77<1,14(.,).9?0(--3;470.-(-7,)0/C3,:.
@M02996:162:000000000-B87FG:1:1101:24376:7020 2:N:0:TAGCGCTC+GTAAGGAG
GACTACAGGGGTATCTAATCCTGTTTGCTCCCCACGCTTTCGAGCCTCAGCGTCATTGTCAGTCCAGAAAGCCGCCTTCGCCACTGGTGTTCCTCCTAATATCTACGCATTTCACCGCTACACTAGGAATTCCGCTTTCCTCTCCTGAAATCAAGCCTGACAGTTTCAACAGCAGTCCCGGAGTTGAGCCCCGGGCTTTCACTTCTGACTTATCATGCCGCCTACGCTCCCTTTACACCCAGTAAATCCGGATAACGCTTGCCCCCTACGTCTTACCGCGGCGGCTGGCACGTATTTACC
+
CCCCCGFGGGGGEGGG9CFFGGGGGGGGGG@CFGGCGGDFGGGGGGCG@FGGGGGGGGGGGGGGGGGG<FDFFGGGCGGGGGGGFFFFFF:DEFGGGGDGCCE8EFFGCEDCFFGGGBFGDEGGFGGDCDFGGCC?DF8DCEFGGGE,;+9>DEGBGGGCFC::@D9AF9,;@DFGFGB>E>EGCG=:@FF)@>D==DFF*,2/:=8>6;:A78<AEFG2*082@(67::657@3>5.??((4;6)162(.,8)60(-,,-*5)/2(,.4..(4-)(,(((,(((-(,33?B57+33--.
@M02996:162:000000000-B87FG:1:1101:22735:7022 2:N:0:TAGCGCTC+GTAAGGAG
GACTACCGGGGTATCTAATCCTGTTTGCTCCCCACGCTTTCGCACCTCAGCGTCAATATCCATCCAGTTGGCCGCCTTCGCCACTGATGTTCCTCCAGATATCTACGGATTTCACTCCTACACCTGGAATTCCGCCACCCTCTCCCGCACTCTAGTCTTGCAGTATCAAGGGCAGTTCCACGGTTGAGCCGTGGGATTTCACCCCTGACTTACAATACCGCCTACGTTCCCTTTACGCCCCGTAATTCCGCTTAACGCTTGCCCCCTCCGTTTTACCGCGGCTGCTGGCACGGAGTTAGC
+
CCCCCGGEGGGGGGGGGFFGGGGGGGGGGGGGGFGGGGGGGGDCFGGGEGGGGGG:F,<<,,CFGCF<6,:AFFGGGGGGGGGGGG6EFFGGGFGF,:CFFFGGGGG+BEGGGGG,9:DFG@B@=E@FGGGGGFG86B@EGFFGGD=:9+@EFCG@@:E8CFDD,CF,6,,<:?>FFGF+5>9EFD);=G*1*9722>FFFC@4>*9@BFG:@9*=8;*0*./3;(,(6*7;FEFF:?EG((:1<06<C?)(4)4:---(,1(4C694:(()(46<21,-4470<?)51(51))*2;).6
@M02996:162:000000000-B87FG:1:1101:24360:7026 2:N:0:TAGCGCTC+GTAAGGAG
GACTACAGGGGTATCTAATCCTGTTTGCTCCCCACGCTTTCGAGCCTCAGCGTCATTGTCAGTCCAGAAAGCCGCCTTCGCCACTGGTGTTCCTCCTAATATCTACGCATTTCACCGCTACACTAGGAATTCCGCTTTCCTCTCCTGAAATCAAGCCTGACAGTTTCAACAGCAGTCCCGGAGTTGAGCCCCGGGCTTTCACTGCTGACTTATCATGCCGCCTACGCTCCCTTTACACCCAGTAAATCCGGATAACCCTTGCCCCCTACGTATTACCTCCGCTGCTCGCACGTAGTTGAC
+
CCCCCGFGGGGGGGGGGGGGGGGGGGGGGGGGGGGGGGGGGGGGGGGGGGGGGGGGGGGGGGGGGGGGGGGGGGGGGGGGGGGGGGFFGGGGGGGGGGFFFFFFFFGGGGGGGGGGG>?6CFGGGGGGGGGGGGGGGGGGGEFGGFEFDDFEGGGGGGGGGGFFFFGGGGGFFFGGFGFEG6:EGGCFFEF@E>C=BDAA<EECEF3CDFGFFFCF4@F@585>BD>67ED@C8CFFAGGD?;4FE))2352<EF9,.(.(9:FFF9(4,,).5)6))-((((,4))41(-300*2<)),
@M02996:162:000000000-B87FG:1:1101:8522:7037 2:N:0:TAGCGCTC+GTAAGGAG
GACTACAAGGGTATCTAATCCTGTTTGATCCCCACGCTTTCGTGCCTCAGCGTCAGTCGCGTCCTCGCCAGCTGCCTTCGCGATCGGTGTTCTGTGTCATATCTATGCATTTCACCGCTACATCACCCATTCCGCCGGCGCCGCTCGGACTCAAGGCCAACAGTATCCACCGCAGCCTCCCGGTTGAGCCGGGATCTTTCCCCTCTGACTTCACGCCCCGCCTACGCCCCCTTTCACCCCAACACATCCTGTCAACACCCGCTACCTCCGCTTTTCCACCGCGTCAGGCCCGTTGTTGTC
+
CCCCCFGCGGGGGGGGGGGGGGGGGGGGGFFGGCFFGGGGGG@FFGGGGGGFGGGGGGBC6@:F@EGCGFEFGDGGGGGGG+FGDECFFFGFG,49CE,CEFEFF<;E;ECGGGGG>:<DDE,,9E,94AEEEEC=++@+=8*+3:)5<;@:462<@F51@1:@:E@:CF,:C4;=F*7)1*=:=<;0/C*68>1(/?@?)38(3064;@C))9()-01(24442(-(-?>(9).6)-;E?0(-)..40)/))0)*)--,(1((),)54(((--)6).)((,(-4((,(-(-.)**1,..
@M02996:162:000000000-B87FG:1:1101:8506:7046 2:N:0:TAGCGCTC+GTAAGGAG
GACTACAAGGGTATCTAATCCTGTTTGATCCCCACGCTTTCGTGCCTCAGCGTCAGTCGCGTCCTCGCCAGCTGCCTTCGCGATCGGTGTTCTGTGTCATATCTATGCATTTCACCGCTACATGACACATTCCGCCGGCGCCGTTCGGACTCAAGGCCAACAGTATCAACGGCATCCTCCCGGTTGAGCCGGGATATTTCACCGCTGACTTATCGGCCCGCCTACGCACCCTTTAAACCCACTAAATCCGGATAACGCTCGCATCCTACGTCTTACCGCGCCTGCTGGCCCGTGGTCAGC
+
CCCCCGGGGGGGGGGGGFFGGGGGGGGGGGGGFEGGGGGGGGGGGGGGGGGGGGGGGFGGCGGGGGGGGGEFGFGGFGGGGGCED8CGGGGGGFFEGGGGFFGGGGGGDFFGGGGGG>BDDEDAFFFFFGGFGFEGGC=BGFEGGGA>:DDDCFC?FG7CFGBFAFFCDGG4C>*=A>@FCE=CCGEDEGE@A)8@EGFFEGED;:69@FC));1)4;C9C940:8;26EF(94<)<AGG((.54)44C9>:<@<C-(--,1(-)8<),4,(.1)..23((-48?()((,((0)*2+-..
@M02996:162:000000000-B87FG:1:1101:17465:7071 2:N:0:TAGCGCTC+GTAAGGAG
GACTACTGGGGTATCTAATCCTGTTTGCTCCCCACACTTTCGAGCCTCAGCGTCAGTTAAAGCCCAGTAGGCCGCCTTCGCCACTGGTGTTCCTCCGAATATCTACGCATTTCACCGCTACACTCGGAATTCCGCCTACCTCTACTTCACTCAAGAACAACAGTTTTGGATGCAGCTCCGTGGTTAAGCCTCGGTATTTCACATCCAACTTGCTGTCCCGCCTGCGCTCCCTTTACACCCAGTAATTCCGGACAACGCTTGCCACCTCCGTATTACCGCGGCTGCTGGCACGTCGTTAAC
+
CCCCCFGGGGGGFGGGFAFGGGGGGGGGGGFGEGEEFGGGGGGGGGGGCEFGGGGGGGG,6CFFGGGGGGGFGEEGGGGGGGGGGGFGGFCGEDGFDGGGGFGGGGGGGGDFFGFGG:ADDFFFGFGCFEGGG?EGGGFDFEF=FFEGFFFDD@F:DFGEE@5C=FG?D6EFFFFFFGE>D8CFGFEG8EF:*09):DBE=EEFFFFEEFF=EF*=>F9:?@@BB6>(5C?FFFCC)7F5(,61:63<D3207A;D,-,-(15)7:0(.(((.556-(,(317(3:5((4)40)*2/(()
@M02996:162:000000000-B87FG:1:1101:7722:7077 2:N:0:TAGCGCTC+GTAAGGAG
GACTACCAGGGTATCTAATCCTGTTTGATCCCCACGCTTTCGTGCCTCAGCGTCAATCAGTGTCTCGCATGCTGTTTCCACAATCGGCGTTCTGTGTGATATCTATGCATTTCACCGCTACACTACTCATTCCTCCCACGGCATCCGTATTCCAGCACCGCAGTTTCAATGGCAGTTCCCAGGTTAGGCCCGGGGCTTTCACCACTGACTTGCAGCCCGGCCTACGCACCCTTTAAACCCACTAAATCCGGATAACGCTTGCATCCTCCTTCTTACCGCGGCTGCTGGCACGTAGTTAGC
+
CCCCCGFFGGGGGGGGGGFGGGGGGGGGGGGGEGGGGGGGGGGGGGGGGGGGGGGDGCGFFGCF9EF7FEGGFG<<B,DADFFD,@F@CCFGDGFDFG9FFFGGGCEGDEAEFGGGG=ACD=FGGGFDFGGGGCGD+>@++:98D>=6;+;;78=8=6=?>CAF,=F=FDEFGBDD9DE9=DFGGGCFCGGFFFDBFFF*/>>=>9@EBFC>>F=F-))04//(319(6C?(;;7?<EDGF16@6;?CF4044)6>---(-13)*,)),(--5>.4(4-(-((-,)).8?22.01;<---
@M02996:162:000000000-B87FG:1:1101:18393:7078 2:N:0:TAGCGCTC+GTAAGGAG
GACTACCCGGGTATCTAATCCTGTTTGCTCCCCACGCTTTCGAGCCTCAACGTCAGTTACCGTCCAGCAGGCCGCCTTCGCCACCGGTGTTCTTCCTGATATCTACGCATTTCACCGCTACACCAGGAATTCCGCCTGCCCCTCCGGTACTCAAGATCAACAGTTTCCAAAGCAGTTCAGGGGTTGAGCCCCTACATTTCACTTCAGACTTGCTATTCCGTCTACGCTCCCTTTACACCCAGTAAATCCGGATACAGCTTGCCCCCTACGTATTACCGCGGCTGCTGGCACGTAGTTAAC
+
CCCCCGGGGGGGGGGGGGGGGGGGGGGGGGFGEGGGGGGGGGGGGGGGGGGGGGGGGGGGGGGGGGGGGGFFGGGGGGGGGGGGGGCFFGEGGFGGGGGGGFGGGGGGGGGGGGGGG>ADDEFGFE>FFFGGGGGGGFGGFDFGGEAFFDFED@DCFGGGGGC@FFGGFG,;CFCEFGCFEGEEEDFF=GGAF>D2:FFFEFCFF@=9BFFBFA?FC@:84:8=96@<?EF@FFF<EEE?/1=;673<74)33>)0)),.(144F64(((.).4.9)(,,21;2(4:00:2(0)/22-)-
@M02996:162:000000000-B87FG:1:1101:7743:7083 2:N:0:TAGCGCTC+GTAAGGAG
GACTACCAGGGTATCTAATCCTGTTTGATCCCCACGCTTTCGTGCCTCAGCGTCAATCAGTGTCTCGCATGCTGTTTCCACAATCGGCGTTCTGTGTGATATCTATGCATTTCACCGCTACACTACTCATTCCTCCCACGGCATCCGTATTCCAGCACCGCAGTATCAATGGCAGTTCCCAGGTTAGGCCCGGGGCTTTCACCACTGACTTGCAGCACAGCCTACGCACCCTTTAAACCCAATAAATCCGGATAACGCTTGCATCCTCCGTATTACCGCCGCTGCTGGCCCGGAGTTAGC
+
CCCCCGFGGGGGGGGGGGGGGGGGGGGGGGGGGGGGGGGGGGGGGGGGGGGGGGGFGGGGGGGGGGGGGGGGGGFEFAFFGGFGFFFFGEGEFGGGGGGGGFGFGGGGGGGGGGGGG>EGGGGGGGGGGGGGGFGGDGGE>>@GGGADFDDEGGGGGGGDGGAFFFGGGFGFGFGFFGFFFGFFGGFGFGGBAECABGFF6DEEB9>BEFFEFFEFFAF04:@=75@?@G?FG)77>AFE1136;467>9DFFB<C-----93473>8:--(..).-(-(,,-(-52.41((0)*2;).)
@M02996:162:000000000-B87FG:1:1101:17442:7090 2:N:0:TAGCGCTC+GTAAGGAG
GACTACTGGGGTATCTAATCCTGTTTGCTCCCCACACTTTCGAGCCTCAGCGTCAGTTAAAGCCCAGTAGGCCGCCTTCGCCACTGGTGTTCCTCCGAATATCTACGCATTTCACCGCTACACTCGGAATTCCGCCTACCTCTACTTCACTCAAGAACAACAGTTTTGGATGCAGCTCCGTGGTTAAGCCTCGGTATTTCACATCCAACTTGCTGTCCCGCCTGCGCTCCCTTTACACCCAGTCATTCCGGACAACGCTTGCCACCTACGTCTTACGTCGGCTGCTGGCACGTTGTTAGC
+
CCCCCGGGGGGGCGGGGFGGGGGGGGGGGGFDCGGGGGGGGGGGGGGGGGGGGGGGGGG<EFFFGGGGGGGGGGGGGGGGGGGGFGFFGFGGGFGGCFGGGEFGGGGGGGGGGGGGG><?DEE;FGEGGGGGGGGGGDGGGFFCFGFGFGFEEEGC8F8FGGDCFFFGGGFFFFFGFGE>DFC@FGE?CGG@DFGF=FFF;FEFE@B@EFG8CC=FBA74=>>>(5@@@C?@C@)))7C:1(4)199<75;(6B@;-,(-,14.>6:?7-.((46:(,.((,(-403::021))1;*-..
@M02996:162:000000000-B87FG:1:1101:17461:7091 2:N:0:TAGCGCTC+GTAAGGAG
GACTACTGGGGTATCTAATCCTGTTTGCTCCCCACACTTTCGAGCCTCAGCGTCAGTTAAAGCCCAGTAGGCCGCCTTCGCCACTGGTGTTCCTCCGAATATCTACGCATTTCACCGCTACACTCGGAATTCCGCCTACCTCTACTTCACTCAAGAACAACAGTTTTGGATGCAGCTCCGTGGTTAAGCCTCGGTATTTCACATCCAACTTGCTGTCCCGCCTGCGCTCCCTTTACACCCAGTAATTCCGGACAACGCTTTCCCCCTACGTATTACCGCGGCTGCTGTCCCGTAATTAGC
+
CCCCCGGGGGGGGGGGFFGGGGGGGGGGGGFGGGGGGGGGGGGGGGGGGGGGGGGGGGG,CFFFGGGGGGGFGGGGGEGGGGGGGGCFGGGGGGGGGGGGGFGGGGGGGGGGGGGGG>BDGEFGGGGG>FGGGFGGG=DFGFFCGGFGFGFFCEFFFGGGGFDFFFGGG?EFGFGGFGEE@DEGGGBFBGFCE>CCCFFEFFFFEFFEFFGCFF@BBFFAC:869>>>@E;3CEFEEAFC@<@<CCC<;6:;;A;;-,,-(2-)279822.3<?6>20-,(-3(4)8.5))-0)*226:?
@M02996:162:000000000-B87FG:1:1101:18382:7093 2:N:0:TAGCGCTC+CTAAGGAG
GACTACCCGGGTATCTAATCCTGTTTGCTCCCCACGCTTTCGTGCCTCAGCGTCAGTTACCTTCCAGCAGGCCGCCTTCGCCACCGGTGTTCTTCCTGATCTCTACGCATTTCACCGCTACACCAGGAATTCCGCCTGCCCCTCCGGTACTCAAGATCAACAGTTTCCATAGCAGTTCCGGGGTTGAGCCCCTACATTTCACTTCAGACTTCCTATTCCGCCTACGCTCCCTTTACACCCAGTAAATCCGGCTAACGCTCGCCCCCTCCGTTTTCCCGCCGCTGCTGGCACGGAGTTAGC
+
CCCCCGGFGGEFCFGGGGGGGGGGGGE9FFDFE@F:F;FGGG8FGGGGF,FGGEGGGG9FA,6A@,CF,,6@4CEGGGGGG>G:DE=FFGGGGC45F,AE,CFGGECGGGEGGFFGG>?CDF,444++8AFGGFGG8DE,?=50=+)69CFF,@A>E8==DF@@<CG7C,7?FFGA+5***3@CFDFGB48)*3*<4FFFFGE*7101>AG*811498C(*6:;@<B(:C@FFF<))7C8=,.);6)6>40((.)2(--(-/347>>::4()(,..)(((,(,39?)((()())2;0)-)
@M02996:162:000000000-B87FG:1:1101:26938:7093 2:N:0:TAGCGCTC+GTAAGGAG
GACTACAAGGGTATCTAATCCTGTTTGCTCCCCGCACCTTCGCACCTCAGCGTCAGTCATCTGCTGGTAACCTGCCTTCGCCATTGGTATTCTTCCAGATATCTACAGATTTCACCCCTACACCTGGAATTCTGATTGCCCCTCAGTGACTCTAGTTATGCAGTTCTCAACGCAGTCCAGGAGTTAAGCTCCTGCCTTTCACATCTAGCTTGCAAAACCGCCTACATGCCCTTTACGCCCAATAATTCCGAACACCGCTCGCCACTTACGTGTTACCCCGGCTGCTGGCACGTAATTACC
+
CCCCCGGGGGGGGGGGGGGGGGGGCGGGGGFGGGGGGGGGGGGGGGGGGGGGGGGGGGGGGGGGGGGGGGGGGGGGGFGGGGGGGCEFCCEEGGGGGGGGGFGGGGGGGFGGGGGFGFFGDF<?>FCFGFFFFGGGGG8==8DGG@DFFGFD9;@FFFCCEG<C@;FGFFC?EB=E5DDDB>CDDGF=D=,:;:DDEGBDDAC@8+;*:C?0>FCFFA38418=88C7;D@<D=6C>2>C(8>7;***46?2@A18(..,(/(/*/;)7(///()))(((,-4(-48?B()20)22<..)
@M02996:162:000000000-B87FG:1:1101:7046:7095 2:N:0:TAGCGCTC+GTAAGGAG
GACTACAAGGGTATCTAATCCTGTTCGATCCCCGCACTTTCGTGCATGAGCGTCATTTACGGCCTGGTCTGCTGCCTACGCAATCGGTGTTCTTCGTCATATCTATGCATTTCACCGCTACACAACGAATTCCGCAAACCTCTACCGCAATCAAGCTCTCCAGTATCAATGGCGTGATGACGTTGAGCGTCACGATTTAACCACTGACTTAAAAAGCCGCCTGCGCACCCCTTAAACCCAATAAATCCGGATAACGCCCGGATCCTCCGTATTACCTCGGCTGCTGGCACGGAGTTAGCC
+
CCCCCGGGGGGGGGGGGFFGGGGGGGGGGGEFGGGGGGGGGGGGGGGGGGGGGGGGGGGGGGGGDFG<FDEFGEGGGFGGGFCFD?FFEFGGGGGGGG7EFDFCGCEFCGGGGGGGG:?CD>FDFGGGGGGGFFGC6@=D?D+6DEBGA>9DD9?==DAFEGEFF7CDF=@DCBCEBGE?FGEFDC@GA:E8?DDB=F>>6CBFFAEB=FG*>8>)8A85*6/691>;9E(,0/>EA3F:;@)8/.6499BF0@81(((-4),49)-392.82)-6))-(((,30841482())220-.)
@M02996:162:000000000-B87FG:1:1101:16880:7143 2:N:0:TAGCGCTC+GTAAGGAG
GACTACCAGGGTATCTAATCCTGTTTGCTCCCCACGCTTTCGCGCCTCAGCGTCAGTTATCGTCCAGTAGATCGCCTTCGCCACTGGTGTTCCTCCTAATATCTACGCATTTCACCGCTACACTAGGAATTCCATCTACCTCTCCGACACTCAAGAGATACAGTTTCAAATGCAGTTTATGGGTTAAGCCCATAGATTTCACATCTGACTTGCATCCCCGCCTACGCGCCCTTTACACCCAGTAAATCCGGATAACGCTCGCCACCTACGTATTACCTCGGGTGCTCGCACGTAGTTAGC
+
CCCCCGGGGGGGGGGGGFGGGGGGFGGDGGCFDFFGGGGGGGGGGGGGGGGGGGGGGGGGGGGGGGGGGGAFGGGGGGGGGGGGGGEFF8CFGFFGFGGGGFGGGGGGGGGGGGGGGADGGEFGGGFFGGFGGGGGG;EF?DBFGEFGFG6DFFGGG8ECFADCFFGFGFGFGFDFF@>EFDCFEGFG*CGFFF+7;FFFFG578AC@EFF@EF*?8;*0=:>257208:@9*49;?<<CDDE;C?C62.2/(270/.(--/1(91<>0(().466>).3-(.36<)(-(43)0/2<)).
@M02996:162:000000000-B87FG:1:1101:16879:7161 2:N:0:TAGCGCTC+GTAAGGAG
GACTACCAGGGTATCTAATCCTGTTTGCTCCCCACGCTTTCGCGCCTCAGCGTCAGTTATCGTCCAGTAGATCGCCTTCGCCACTGGTGTTCCTCCTAATATCTACGCATTTCACCGCTACACTAGGAATTCCATCTACCTCTCCGACACTCAAGAGATACAGTTTCAAATGCAGTTTATGGGTTAAGCCCATAGATTTCACATCTGACTTGCATCCCCGCCTACGCGCCCTTTACACCCAGTAAATCCGGATAACGCTCGCCACCTACGTATTACCGCGGCTGCTGGCACGTAGTTTGC
+
CCCCCGGGGGGGFGGGGFGGGGGGGGGGGGGGCGGGGGGGGGGGGGGGGGGGGGGGGGGGGGGGGGGGGGFGGFGGGGGGGGGGGGFFFCBFFFFGGGGGGFGGGGGDGEFGFCGGG>5=DBFGCFFFFFFGGGGFGFGGGFFGG8=GBGFFG>DGGGGDGFEDGFFDGCG?DFC=FFBFEGGGG?AC=FGFFAGE@FFFE7**8==EABC*AF<FEAC7C>>455>/5:@9C@4>?EF51264+9?<*.)/3)78/./--9;6G?0(4(..)44).41-324--.)(234:0)2;06-<
@M02996:162:000000000-B87FG:1:1101:25257:7163 2:N:0:TAGCGCTC+GTAAGGAG
GACTACAAGGGTATCTAATCCTGTTTGCTCCCCGCACCTTCGCACCTCAGCGTCAGTCATCTGCTGGCAGGCTGCCTTCGCCATTGGTATTCTTCCAGATATCTACAGATTTCACCCCTACACCTGGAATTCTGCCTGCCCCTCAGTCACTCTAGTTATGCAGTTCTCAACGCAGTTCGGGAGTTGAGCTCCCGCCTTTCACACCACGCTTGCATATCCGCCTACATGCCCTTTACGCCCAATAATTCCGAACAACGCTCGCAACCTACGTATTACCGCCGCGGCTGGCCTGTAATTGGC
+
CCCCCGGGGGGGGGGGGGGGGGGGGGGGGGGFGGGGGGGGGGGGGGGGGGGGGGGGGGGGGGGGGGGGGGGGGGGGGGGGGGGGGGFGFGEGGGGGGGGGGFGGCFGDGGGGGGGGGFFGGDGGGGGGGFGGGGGGGGGGG=DGGGEF8FFEBEFCFFFFFGEFFFEGDGGD>56CFGDDC6=CF?D7@AFFFDG5=CF@*@AEFF)5=>9>BFF61:FAE9)(:7?7>FB=CBFF@?EE?6;@6577C;84:>(>..(/3>1(1(5(,44)6:).42((--(((4(42()-11++0)(.
@M02996:162:000000000-B87FG:1:1101:6808:7187 2:N:0:TAGCGCTC+GTAAGGAG
GACTACCGGGGTATCTAATCCTGTTTGCTACCCGCACTTTCGAGCATGAGCGTCGATAAGTCCCCAGCAAGCTGCCTTCGCCATCGGTGTTCTTCCTGATCTCTACGCATTCCACCGCTACACCCTGAATTCCGCTTGCCCCTGCACTATCCAAGACGTCCAGTCCCGACTGCAGGTCCGGGGTTGGGCCCCGGGATTTTACCGTCCACTTGCATCTCCGCCTGCGCTCCCTTTAAGCCCAATAAATCCGGACAACGCCTGCACCCCCCGTATTACCGCGGCTGCCTGCCCGACGTTTGC
+
CCCCCG8+@FGGGGGGAEFGGGGGGGGEFFFGF:@7FFGGGG8FG:FGFGGGGGC+B,@:FGCF<,CF,EFGGGGGGGGGGEGGGGEBFFGGGCFC?5EFFFGGGAFGGCF,CEGGG:ADGFG,84E8FFFGFDG86+6>+:?8+3)8;++:F,8,,66+@C=D,0++=>+9:AC,0*:?C>=?FG7CBCE@F))6,5/)/>)((),(/;C/7=.1.22(1--(391--::(:?))-6<@((()/)))2-)4(547-((.-1(,71;(24,(,.6:A1(((-((-(...(.:))2:*.44
@M02996:162:000000000-B87FG:1:1101:27539:7192 2:N:0:TAGCGCTC+GTAAGGAG
GACTACAGGGGTATCTAATCCTGTTCGATCCCCACGCTTTCGTGCCTCAGCGTCAATGCAGGCCCGGCCAGCTGCCTTCGCTATCGGGGTTCTGTGGCATATCTATGCATTTCACCGCTACACGCCACATTCCGCCGGCCTCGACCGCATTCAAGGACGCCAGTATCAACGGCACTGCTCCGGTTGAGCCGTCGCCTTTCACCGCTGACTTAACACCCCGCCTGCGCACCCTTTAAACCCAATAAATCCGGATAACGCTCGCATTCTCCGTATTACCGCGGCTGCTGGCACGGAGTTAGC
+
CCCCCGGGGGGGGGGGGGGGGGGGGGGGGGGGGGGGGGGGGGGGGGGGGGGGGGGGGGGGGFGFGGGGGGGGGGGGGGGGGFCGGGGFGECGGGFGFGFGGFGGGFGGGGGGGGFFGABDGFGGGGGGGGGGGGGGDGGGC=BGGEAGDDEE;F7D@EEGEGAC76@2BD5@C>50?G9FGGGGGG27;FC1BEG@FGFEEGF;1549?FDBBFFF?EGBC4406(-09584DD2)6<FG<F77?4<AF3),3<9C----(132*.44<9,(.4)5)--(42374325?F<,80*;;:4A
@M02996:162:000000000-B87FG:1:1101:4254:7208 2:N:0:TAGCGCTC+GTAAGGAG
GACTACTAGGGTATCTAATCCTGTTTGATCCCCACGCTTTCGTGCCTCAGCGTCAGTCGCGTCCTCGCCAGCTGCCTTCGCGATCGGTGTTCTGTGTCATATCTATGCATTTCACCGCTACATGACACATTCCGCCGGCGCCGTTCGGACTCAAGGCCAACAGTATCAACGGCAGCCACCCGTAGG
+
CCCCCGGGGGGGGGGGGGFGGGGGGGGGFGFGFFGGGGGGGGEFGGGGGGGGGGGGGEGG:FCCCFGEGGGFEEFGGGGGGBF:,@CFDGFGGB@AFEFFACFGFEFGGGGGGGGGG>BGDE<AFGGDEFGGGG+=6>C+=>5==DA@>DEFFFGGFGFGGC:<2?F<FF*@EEGE9;-88CE=CD
@M02996:162:000000000-B87FG:1:1101:4276:7214 2:N:0:TAGCGCTC+GTAAGGAG
GACTACTAGGGTATCTAATCCTGTTTGATCCCCACGCTTTCGTGCCTCAGCGTCAGTCGCGTCCTCGCCAGCTGCCTTCGCGATCGGTGTTCTGTGTCATATCTATGCATTTCACCGCTACATGACACATTCCGCCGGCGCCGTTCGGACTCAAGGCCAACAGTATCAACGGCAGCCACCCGTAGG
+
CCCCCGGGGGGGGGGGGGGGGGGGGGGGGGEE@GGGGGGGGGGGGGGGGGGGGGGGGG6F@FFFGFDGGGGGGEEGGGGCF6>CFG@F,BFGFFGGGGFFEDGGGGGFD;DGGFGE@:<CCEE@FGGGGGGGGGGC=883@8@DDGFGADFFFGC,@FCCFADFFFFGGGCFD?4CFG:FE*4*1?
@M02996:162:000000000-B87FG:1:1101:17447:7214 2:N:0:TAGCGCTC+GTAAGGAG
GACTACAAGGGTATCTAATCCTGTTTGATACTCGCGCTTTCGAGCCTCAGCGTCAATCGCACTCCAGAAGGCTGCCTTCGCAATCGGAGTTCTTCGTCATATCTAAGCATTTCACCGCTACACGACGAATTCCACCTTCCTTGTGTGTATTCAAGCCCATCAGTATCAACGGCAGGCCAGCGTTGGGCGCTGACATTTGACCGCTGACTTAAAAGGCCGCCTACGCTCCCGTTAAAACCAATACATCCGGATAACGCTCGCATCTTCCGTCTTACCTCGGCCGCTGGCACGGAATTAGCC
+
CCCCCGGGGGGGGGGGCEEGGGGGFGGGGGCFFFGGGGGGGGGGGGGGGGGGFGC@EFGGGGGGGGGFFGGGGGGGGGGGGGGGGGEFGFGFFDGGFGGF9CGGGDFGCFGGGGGGE>ADDFF>GF@CECDFGGGFGFDFFDFGGFDFFGFE;CDGGGGDDEDB,==FDGG>>*0@>CC?DEEEEFFF=EG)9ACACCAECE>F=45348CEEF3;7F)(213=2:,66C(8*(-6),;83?:?F4A?D2711*.7-,--,149>6)),..,-))())-,,((-((4(3,2(0)2++.,,
@M02996:162:000000000-B87FG:1:1101:17464:7220 2:N:0:TAGCGCTC+GTAAGGAG
GACTACAAGGGTATCTAATCCTGTTTGATACTCGCGCTTTCGAGCCTCAGCGTCAATCGCACTCCAGAAGGCTGCCTTCGCAATCGGAGTTCTTCGTCATATCTAAGCATTTCACCGCTACACGACGAATTCCACCTTCCTTGTGTGTATTCAAGCCCATCAGTATCAACGGCAGGCCAGCGTTGGGCGCTGACATTTGACCGCTGACTTAAAAGGCCGCCTACGCTCCCTTTAAACCCAATAAATCCGGATAACGCTCGCATCTTCCGTATTACAGCTGCTGCTGGCACGGAATTTGCC
+
CCCCCGFGGFGGGGGCFGGGGGGGGGGGGGGGGFGGGGGGGGGGGGGGGGGGGGGGGGGGDGGGGGG<FGFFGGGGGGGGGGGGFFB?FFGGFEGGFDF8F@FGGGGGGGGGGGGGG>DGGCFC7FCFFGGGG,EDFGGGGCFGGD=FFGFFFEFGGG8?EF<CDFGGGGEEGFDCBGDFGGECGCAFFGGAEF4EFG85>C66@A2>EF>C3A6=@FD>E8(/(66?@G<>C92)81C*4387F:<291)42929(-,(-1,4CAA:24.14)-).8).57).)).,28<;80/++).)
@M02996:162:000000000-B87FG:1:1101:11785:7230 2:N:0:TAGCGCTC+GTAAGGAG
GACTACTAGGGTATCTAATCCTGTTTGCTCCCCACGCTTTCGAGCCTCAACGTCAGTTATCGTCCAGTAAGCCGCCTTCGCCACTGGTGTTCCTCCTAATATCTACGCATTTCACCGCTACACTAGGAATTCCACTTACCTCTCCGATACTCTAGCTTAACAGTTCCAAATGCAGTTCAGGGGTTGAGCCCCCGCATTTCACATCTGGCTTGCTATGCCGTCTACGCTCCCTTTACACCCAGTAAATCCGGATAACGCTTGCACCATACGTCTTACCGCGGCTGCTGGCACGTATTTACC
+
CCCCCGGGGGGGGGGGGGFGGGGGGGGGGGFFGGGGGGGGGGGGGGGGGFGGGGGGGFGEDGFEGGGGGGGGGGGGGGGGGFGGGGGGGGGGGFFFGFEFGFGGGGGGGGGGGGGGG>ECDEGGGFGDFGGGGGGGFFFGGEFGG8=:@DFFEBFGGCAFGFDFFCFFFEGFGFGGFGCFDFGGGD5CEGGFFFGF=FFFFGECE=A6>FFAFF<B6A;84605CDF5>ED1CE<9?<FG0257;<5CC::(:>79/.---1.5>(82:4.(.464(2,49,336:0408280)02<6).
@M02996:162:000000000-B87FG:1:1101:17983:7246 2:N:0:TAGCGCTC+GTAAGGAG
GACTACTAGGGTATCTAATCCTGTTTGCTCCCCACGCTTTCGCGCCTCAGCGTCAGTTACTGTCCAGTAGACCGCCTTCGCCACTGGTGTTCTTCCTTATATCTACGCATTTCACCGCTACACAAGGAATTCCGTCTACCTCTCCAGCACTCAAGCGATACAGTTTCAAATGCAGTTTATGAGTTAAGCCCATAGATTTCACATCTGACTTGCATCCCCGCCTACGCGCCCTTTACACCCAGTAAATCCGGATAACGCTTGCCACCTCAGTTTTACCGCGGCTGCTTGCACGGAGTTAGC
+
CCCCCGGGGGGGGGGGGGGGGGGGGGGGGGFFEFGCFGGGGGGGGGGGGGGGGGGEGG<FFFFFGFFGEF,CBFEEEGGGG:FGGGFGGGGGGAEEGGGGGFGGGGGGGGGGGGGGG>BDDFFF@CFFFFGGG88=F8E9CD??F,:FFFFFGGG9AEC+@@>EGFGGG,=DFD+7<C*=E@AFFFFGEEGFFFDCEGF@7D7;>?;EEFG6E*@A@F77@:@AFAF2:B@@GF).<<FD<(/);5<5960218;7/.//47?4F<1((,.).-).)(--(-,4:)).1,4().?;*)))
@M02996:162:000000000-B87FG:1:1101:17966:7258 2:N:0:TAGCGCTC+GTAAGGAG
GACTACTAGGGTATCTAATCCTGTTTGCTCCCCACGCTTTCGCGCCTCAGCGTCAGTTCCTGTCCAGTAGACCGCCTTCGCCACTGGTGTTCTTCCTTATATCTACGCATTTCACCGCTACACAAGGAATTCCGTCTACCTCTCCAGCACTCAAGAGATACAGTTTCAAATGCAGTTTATGCGTTAAGCCCATAGATTTCACATCTGACTTGCATCCCCGCCTACGCGCCCTTTACACCCAGTAAATCCGGATAACGCTTGCCACCTCCGTCTTACCGCGGCTGCTGTCACGTAGTTAGC
+
CCCCCF<EFFFGFGGGGFGGGGGGGFFGGGGGGGGGGGGGGGDGGGGGGGGGGGGGGG,FFCEFGFGFEFACBFGGGGGGG7FF?FGFGGEGG9@9CEG,EDAEGFGGEEGGGGGGG>@DDCE9+AA8BFEGGC,==>ADFFFGG98FB=FEFD8:D?A8E@DFEDCAF9E?F78FFG*<@,@CCD=FACG@F??*;EFFFG7AEF=AEFC@E*;>CAC)@:<=B=((8B=(5646?@GE@04.;6<5C;8(634C/./--934FB:1:(4(((..4((((,39??F),64()0*/2)42
@M02996:162:000000000-B87FG:1:1101:8037:7316 2:N:0:TAGCGCTC+GTAAGGAG
GACTACAAGGGTATCTAATCCTGTTCGATCCCCGCACTTTCGTGCATGAGCGTCATTTACGGCCTGGTCTGCTGCCTACGCAATCGGTGTTCTTCGTCATATCTATGCATTTCACCGCTACACAACGAATTCCGCAAACCTCGACCGCAATCAAGCTCTCCAGTATCCATGGCGTGATGACGTTGAGCGTCACGATTTTACCACTGACTTAAAAAGCCGCCTGCGCCACCCTTAAACCCAATAAATCCGGATAACGCCCGGATCCCCCCTCTTTCCGCCGCTACTGGCCCCGCGGTAGCCG
+
CCCCCG<<FGGGGGGGGFFGGEGGGCGFGGGGGCCFGGGGGGCFFEGGGGGGGGGGGGGGGGGGCDGCFGGGFGGGGAFFG,@?=8FGGGGFFGGF,8=FFFGFG?FGGGEGFCF<G>B>D9F,@FGGGGGGFFG6>4@FGD5=CE)@B65>EFGG,2=D@ACD,+5,5DEFG5DG>G*;;@CF>GEGFEE=59DBBG+9;F=30;8:4A4>*=>42A3(2((63(((/=(8833)48E8::)5*)..140:67)*,(((-)-942,1(((..))..4(,-((-.)..((,(00*2*().(
@M02996:162:000000000-B87FG:1:1101:8057:7323 2:N:0:TAGCGCTC+GTAAGGAG
GACTACAAGGGTATCTAATCCTGTTCGATCCCCGCACTTTCGTGCATGAGCGTCATTTACGGCCTGGTCTGCTGCCTACGCAATCGGTGTTCTTCGTCATATCTATGCATTTCACCGCTACACAACGAATTCCGCACACCTCGACCGCAATCAAGCTCTCCAGTATCAATGGCGTGATGACGTTGAGCGTCACGATTTAACCCCTGACTTAATAAGCCGCCTGCGCACCCTTTCAACCCCATAAATCCGTCTAACGATCGGATCCTCCGTATTACCGCGGCTGCTGGCACGGAGTTAGCC
+
CCCCCGGGGGGGGGGGGFFGGFGFGGGGGGCFFFGGGGGGC@GGGGGGGGGGGGGGGGGGGGGGGGGGGGGGGGGGGGGGGFGEFGGGGGGDGGEFGGGGGFFGGGGGGEFGGGGFGAEDC@F9FGEFFFGF9@CD+@EG6=56CEAEBDBEEFFGGGGFDD=D,1?CFFG5:5C69D<>C*49@*8DA:C>D>9>>F+9>C2(/)((0=:@*=517AD(23(64(,(,3(3<)96??:81(4)166(/(0((1)1((.,.1(-9)8:;6.35-..-1-,(((353(,28(,)0;;7)).
@M02996:162:000000000-B87FG:1:1101:17614:7345 2:N:0:TAGCGCTC+GTAAGGAG
GACTACAGGGGTATCTAATCCTGTTTGATCCCCGCACTTTCGTGCATCAGCGTCAATAAGCGCTTCGTGAGATGCCTTCGCAATCGGTGTTCTGTGTAATATCTATGCATTTCACCGCTACATTACACATTCCTCCCACGGCAACGCCATTCCAGCACATCAGTTTCAACGGCACGTTACGGGTTAAGCCCGTACATTTCACCGCTGACTTGACACGCAGCCTACGCACCCTTTAAACCCAATAACTCCGGGTAACGCTCGCATCCTCCGTATTACCGCCGCTGCTGGCACGGAGTTAAC
+
CCCCCGGGGGGGGGGGGGGGGGGGGGGGGGGGGGGGGGGGGGGGGGGGGGGGGGGGGCEFGGGGGGGGGGGGGGGGGGGGGGGGGGFGGGGGFFGGGFFFGFGGGGGGGGGGGGGGG>BGGGGGGGFGGGGGGGGGGDECD>DCFEAGFGFFGGGGGG8EFGEGGFGGGGCDG>GGFG<BEGGEGGBFEGGFD4D=?FFFFGFFFB>=BFFE=FFF2?)6>73)63>3>GF2CEF39AF=(3:7?)).92<(-).2--,((1(-/4>A?0-(,5)<<:7(712,4>?00:<(.)2;E))-
@M02996:162:000000000-B87FG:1:1101:27474:7357 2:N:0:TAGCGCTC+GTAAGGAG
GACTACAGGGGTATCTAATCCTGTTTGCTCCCCCGACTTTCGCGCCTCAGCGTCAGTGCTGTTCAAGGAATCCGCCTTCGCCTCCGGTGTTCTGCAGGATATCAACGCATTTCACCGCTACACCCTGCATTCCGATTCCCTCTCCCAGACTCGAGCATTGTAGTTTCAAGCGCACTTTCCGGGTTGAGCCCGAAGATTTCACACTGGCCACGAAATCCCGCCTACGCGCCCTTTACGCCCAGTAAATCCGAACAACGCTTTCGACGCACGCTGTACCGCGGGTGCGGGCCACAAGTTTGA
+
CCCCCGFGGGDGGFGGGGGGGFGGGGGGGFCCFCFGGGGGGGGGEGGGGGGGGGEGGGGGGGFGCEGGFF8FFGGGGGGGGGGGGGGEGFCGFFF98=:,C==9CEBCE>CC,EFGG:<@CCFF>FFF8FGGFEE6==8E?8DGFGFFFGFD6==76DF8@ADBAFGGG9EDE*;76:7<>CEE@>@4:;D7A?C9CCA4@B5@D*7(()1((0,8)2;6C((/(3((-1,47?))--8C1,4)*.))21)-7@45,---(2,(1((((-(((-.64(-((((---,-404(0.20<)-.
@M02996:162:000000000-B87FG:1:1101:24818:7361 2:N:0:TAGCGCTC+GTAAGGAG
GACTACTCGGGTATCTAATCCTGTTTGATCCCCACACTTTCGTGCCTCAGCGTCAATGTCGGATTCGTGAGATGCCTTCGCAATCGGTGTTCTGTGTAATATCTAAGCATTTCACCGCTACACTACACATTCCTCCCACGGCATCCGAATTCTAGTCCGGCAGTATCAACGGCACGTTCCACGTTAAGCGTGGACATTTCACCGCTGACTTACCAAACCGCCTACGCACCCTTTAACCCCAATAAATCCGGATAACGCTTGCATCCTCCGTATTACCGCGGCTGCTGGCAGGCAGTTAGC
+
CCCCCGGGGGGFGGGGGGGGGGGGGGGGGGFFGGGGGGGGGGGGGGFGGFGGGGGEGGGGFF7FFGGGGGG9FGGGGGGGGGGGGGFGGGGGGGFGGGGGC?FGGGGGGGGGGFFCGAAGG9BFGGGGFGGGGCEFDGDBD59DFE>608:DFGGGGGG6@E>BEDGGGGGDG*7CAF5FCBCEGGB>A*4=BAG@EEFECFB2AAAFBF7EEF4A9;46:26:;;@0:E?@*4>C)7<8,35);;AAC1081)69,----93)2(,53((44>26-(-(-434()),4?(4))*23))5
@M02996:162:000000000-B87FG:1:1101:6148:7362 2:N:0:TAGCGCTC+GTAAGGAG
GACTACTGGGGTATCTAATCCTGTTCGATCCCCGCACTTTCGTGCATGAGCGTCATTATCGGCTTGGTCAGCTGCCTACGCAATCGGAGTTCTTCGCCATATCTATGCATTTCACCGCTACACGGCGAATTCCGCCAACCTCAACCGAAATCAAGCGTGCCAGTATCAACGGCGGGATGAGGTTGAGCCTCACTATTTAACCGCTGAATTAACATGCCGCCTGCGCACCCCTTAAACCCAATAAATCCGGATAACGATCGGATCCTCCGCATTACCACTGCTGCTGGCCCGGGGTTGGCG
+
CCCCCGGFGGGGGGGGGGGGGGGGGGGGGGGGGGGGGGGGGGGGGGGGGGGGGGGGGGGGGGGGGGGGGGGGGGGGGGGGGGGGGGGGEGGGGGGGGGGGGFGGGGGDGGGGGGFGE:BCDEFCCF>:CEEEDEGGGGGGGDFGGFA3<DFECDGGGCEEFG@<F6FFGGGDGBGG>D@F68+2=46C@6F@FFC7<C+<CFBF6.().8D>>F2/4<54*(-.-4949E(89.642(;/(()4*.67),0(86)*((.(41,754<?F(-43--.))(..).4)520.:390.***(.-
@M02996:162:000000000-B87FG:1:1101:6132:7373 2:N:0:TACCGCTC+GTAAGGCG
GACTACTGGGGTATCTAATCCTGTTCGATCCCCGCACTTTCGTGCATGAGCGTCATTATTGGCTTGGTCAGCTGCCTACGCAACCGGAGTTCTTCGCCATATCTATGCATTTCACCGCTACACTGCGAATTCCGCCAACCTCAACCGCAATCAAGCGTGCCAGTTTCAACTGCGGGATGAGGGTTAACCCCACTACTTTACCGTCGACCTAAAATGCCGCCCGAGACCCCCTTACACCCCATTAATTCCGGTAACCGCTGGATCCTTCGTCTTACCGCCGGCGACTGCCCCGAGGTTAGC
+
CCCCCGAFGGGGGGGGGFGGGGGGG@F,C,@FF:FCFGGFGF;FF<F,CFGGGGFEF<6,6C<<@6B66C6A,AFGG,DGG:F+,+@+@CGFGGGC,,8@FFGGG<EEGGGGGGGFG=?CD>F,99:C=BEGGG++66@EGD5+=E5+5+@DDE6=1+=6DF8@,4CGG,,;E*;757)0,24=,**2:1*)066(0F:5EG(/()(((2*.)*.*.2)(=(((((--.;2>F).)-4C*,3259)).*,0,(.)0(((,(1))2)).((((-).,(((40(,((,4((((4))*22)(.
@M02996:162:000000000-B87FG:1:1101:6162:7374 2:N:0:TAGCGCTC+GTAAGGAG
GACTACTGGGGTATCTAATCCTGTTCGATCCCCGCACTTTCGTGCATGAGCGTCATTATCGGCTTGGTCAGCTGCCTACGCAATCGGAGTTCTTCGCCATATCTATGCATTTCACCGCTACACGGCGAATTCCGCCAACCTCAACCGAAATCAAGCGTGCCAGTATCAACGGCCGGATGAGGTTGAGCCTCCCTATTTTACCGCTGACTTAACATTCCGCCTGCCCAACCTTTAACACCCATCAATCCCGATAACCCTCGGATCCTCCGCATTACACCCGCTGCCGCCACGGCGTTCGTC
+
CCCCCGGG8EFGGGGGFCEGGGGGGGGGGGDGGFGGGGGGGGGGGGGGCGGDFGGGGF,ECFGGGGD<FGGGGGGGGGGGGEGFFGGGGGGGGGGFEC7B9DGFAF;E9DFGGFGCG:@8=@F=EF+@+=DFFEE>6EDEFBF+8D5@59F:@8:FGGGGFF93@+2;C,AAD*37>*(),64;,*(;5:8()2;5<F+74F16;81=<C7>FF)1);*,2,,,(.)(-2(87)))).:*333<F443*-)44)4*..-(3/41*6>4((--2)-))((-,-(-(((-(3(()02:/((,
@M02996:162:000000000-B87FG:1:1101:27470:7376 2:N:0:TAGCGCTC+GTAAGGAG
GACTACAGGGGTATCTAATCCTGTTTGCTCCCCCGACTTTCGCGCCTCAGCGTCAGTGCTGTTCAAGGAATCCGCCTTCGCCTCCGGTGTTCTGCAGGATATCAACGCATTTCACCGCTACACCCTGCCTTCCGATTCCCTCTCCCAGACTCGAGCATTGTAGTTTCAAGCGCACTTTCCGGGTTGAGCCCGAAGATTTCACACTTTACACGCAATGCCGCCTCCGCTCCCTTTACGCCCAGTAAATCCGAACAACGCTTCCGACCTCTCTATTACCACGGCTGCTGGCACAAAGTTACG
+
CCCCCGGGGGGGEGGGGFGGGGGGGGGGGGFGGGGGGGGGGGGGGGEGGGGGGGGGFCGGGFGGAGGGGGGGGGGGGDGGGFCFGGCFDFCE>5E?AF>EGFF+@EEGGC@EGDGGE=@==>FG7FFG,EFGFCEGGDFDDDFGGGD,;D?5>DCE+6,@CA9E;<?,=@A>GFG7CF;8655::DE?:;8=BE4@CFF?CFEBB+*//=C=B5::<;F:=(((/.((,=3:>24>?:CDB<(.16A<99@:;E?F(--((2(-1,(.,(,-.64)6))((-4(-),,8723).*3+-)(
@M02996:162:000000000-B87FG:1:1101:24811:7377 2:N:0:TAGCGCTC+GTAAGGAG
GACTACTCGGGTATCTAATCCTGTTTGATCCCCACACTTTCGTGCCTCAGCGTCAATGTCGGATTCGTGAGCTGCCTTCGCAATCGGTGTTCTGTGTAATATCTAAGCATTTCACCGCTACACTACACATTCCTCCCACGGCATCCGAATTCTAGTCCGGCAGTATCAACGGCACGTTCCACGTTAAGCGTGGACATTTCACCGCTGACTTACCAAACCGCCTACGCACCCTTTAAACCCAATAAATCCGGATAACGCTTGCATCCTCCGTCTTACCGCCGCCTCTGGCACGGAGTTAGC
+
CCCCCGGGGGGGGGGGGGGGGGGGGGGGGGFGGGGGGGGGGGGGGGGGGGGGGGGGGGGGGGECGGGGGGG,EFGGGGGGGGGGGGGGGGGGGGGGGGGGGFGGGGGGGGGGGGGGGADGGFGGGEB?FGGGGGGGGGF=8:?DGFACDGFDDFFFGGGEGG=B@9FGGGGFGFGGFGCAFFGFGGFGEGGDE>FFFGFFFGF2>@BFFFG=EF=F9?G>C9;?FDB<@GF=F;CEC<@ED;66*6AAFF@?8;69,-(--1,-:487:4-(,36<?04(-3((-5?:?(.(0.*22.)-
@M02996:162:000000000-B87FG:1:1101:13713:7384 2:N:0:TAGCGCTC+GTAAGGAG
GACTACCGGGGTATCTAATCCTGTTTGCTCCCCACGCTTTCGTGTCTCAGCGTCAGTAATCGTCCAGTAAGTCGCCTTCGCCACAGATGTTCCTCCCGATATCTACGCATTTCACCGCTACACCGGGAATTCCACTTACCTCTCCGACTCTCAAGAAAAACAGTTTCAAATGCAGGCTATGAGTTGAGCCCATAGTTTTCACACCTGCCTTGCCTTCCCGCCCACACACCCTTTCCACCCATAAAATCCAGAACACGCCCGCCACCTACGTTCTACGGCCGCGGCGTGTGCGTTGTTAGC
+
CCCCCGGGGGGGGGGFFFFGGGGGGGGGGGEFCFCEGGGFA@EGFDGGFAFGGGCEFGCFGCFEFCEFFGGEECGGGGGGGFGGGCCFFGGFGFFFEGF@C?DDAF@+6CFGGGGGC89=>EEECFCCFFGGGGGGFAD,=:DFF+1>5?<DF@DA8@,,3:CFGFGG+EC8CA?CADEFF5EEE7E>>C*)**;86,9:6FC)7*.)-4B)(1/@EFF2E((,,/62;C@(044)9/88(((7A3?E*)2)().*--(--14(9:(,44(((-.-((-((((((,-4(()-0)22*6)4
@M02996:162:000000000-B87FG:1:1101:20500:7404 2:N:0:TAGCGCTC+GTAAGGAG
GACTACACGGGTATCTAATCCTGTTTGATCCCCACACTTTCGTGCCTCAGCGTCAATGACGGATTTGTGAGATGCCTTCGCAATCGGTGTTCTGTGTGATATCTATGCATTTCACCGCTACACCACACATTCCTCCCACAGCATCCGTATTCCAGATTACCAGTTTCAACGGCAGGTCACGCGTTAAGCCCGTGCGTTTCACCGCTGACTTGGCATTCCGCCTACGCACCCTTTAAACCCAATCAACCCGGATAACGCCCGCCTCCTCCTTATTACCGCCGCTGCTGGGCTGGGGTTATG
+
CCCCCGGGGGGGGGGGGFGGGGGGGGGGGGEGGGGGGGGGFGGGGGGGGGGGGGGFGFFGGG7FGGGGGGG,FFGGGGGGGGGGGGFFEFGGEFFGFFGGGFGGGGGGGGGGGGGGGAFGGGGGGGGGGGGGGEFFGGGC+8DDDGAFFGFFG,B:FGCAFDDEFFGFGGEAGBG6DDDFCC7+>6=+1,@>A5;)8FEF?DBAAE4>BFG=3;38;64(:-/83/3(:E@?FFE?C3<C<;D(/4((9371176=-,(,,)((*44<77)).6)))(-(((((-3)5(2(())*1:,))
@M02996:162:000000000-B87FG:1:1101:13708:7407 2:N:0:TAGCGCTC+GTAAGGAG
GACTACCGGGGTATCTAATCCTGTTTGCTCCCCACGCTTTCGTGTCTCAGCGTCAGTAATCGTCCAGTAAGTCGCCTTCGCCACAGATGTTCCTCCCGATATCTACGCATTTCACCGCTACACCGGGAATTCCACTTACCTCTCCGACTCTCAAGAAAAACAGTTTCAAATGCAGGCTATGAGTTGAGCCCATAGTTTTCACATCTGACTTGCCTTCCCGCCTACGCACCCTTTACACCCAGTAAATCCGGATAACGCTCGCCACCTACGTTTTACGGCGGCTGCTGGCACGTAGTTAGC
+
CCCCCGGGGGGGGGGGFFFGGGGGGGGGGGFDEGGGGGGGGGGGGGGGGGGGGGGGGGGGGGGGGFEGGGFGGGGGGGGGGGGGGGFGGGGGGFFFGGGGGFGGGGGGGGGGGGGGG>@DGGGGG7FFGGGGGFGGGBFFGEFGG>>FDGFFBD=:D,,@ECC@FFGGGFFFFFGGFGEFG,@FGGCFCFGDFFGECGFFEGCC@@;ECFF=AFEFBFC>G50((((/6C;(;;<E5@FD((/);9)59(:217)2----,99(16??F(.((-)-((--((((-..(11,(00;;9)-6
@M02996:162:000000000-B87FG:1:1101:13727:7408 2:N:0:TAGCGCTC+GTAAGGAG
GACTACCGGGGTATCTAATCCTGTTTGCTCCCCACGCTTTCGTGTCTCAGCGTCAGTAATCGTCCAGTAAGTCGCCTTCGCCACAGATGTTCCTCCCGATATCTACGCATTTCACCGCTACACCGGGAATTCCACTTACCTCTCCGCCTCTCAAGACAAACAGTTTCAAATGCAGGCTATGAGTTGAGCCCATATTTTTCACATCTGACTTGCCTTCCCGCCTACACACCCTTTCCACCCAGTAAATCCGGATACCGCTCCCCCCCTACGCTTTCACGACGCTTCTGGCACGTTCTTCGC
+
CCCCCGGGGGGGGGGGFGGGGGGGGGGGGGFGGGGGGGGGGGGGFGGGFGGGGGGGGCFGGFGFGBFGFFFFGGGGGGGGGFCFFDFFFGGGGGGEGGFFGEGGGGGECEEGGGGGGADGGFGG77=FBFFFGFFGGFFGGDFGG+)@@?DDDECF=@?==8:@AFGGG,EFGFF@>?CF9@7<,=EG=FGBA*+;4@A=4;64>86AEFGFF6==BA6@E/((-.8.3;66<)176)=*63497)792,:((0)2----(14(97((3((((-))-(((,,,(().)..40.)*29),,
@M02996:162:000000000-B87FG:1:1101:20489:7419 2:N:0:TAGCGCTC+GTAAGGAG
GACTACACGGGTATCTAATCCTGTTTGATCCCCACACTTTCGTGCCTCAGCGTCAATGACGGATTTGTGAGATGCCTTCGCAATCGGTGTTCTGTGTGATATCTATGCATTTCACCGCTACACCACACATTCCTCCCACAGCATCCGTATTCCAGATTACCAGTTTCAACGGCAGGTCACGCGTTAAGCGCGTGCGTTTCACCGCTGACTTGGCATTCCGCCTACGCACCCTTTAAACCCAATAAATCCGGATAACGCCGGCATCCTCCGCTTTACGGCCGCTGCTCGCACGGGGTTAGC
+
CCCCCGGGGGGGFGGGFGGGGGGGGGGGGGFGGFGGGGGGGGGGGGGGGGGGGGGGGFFFFG6FGGGGGGF9FFGGGGGGGGGGGFFGGGGGGCFGGGGGGFGGGGGGGGGGGGGGCA?GGGFGEG@FGGFGGGGGGDD@D8FGGGFFFGFFFFDFGGGGGGDB9DF8+D>BGA>CFF)D8@;@FGFB81@):*;:>FBFEFED@;9(8?G=:F**0=4(26/6=(6/6C@;F)3648CE(2=37<.)0,06(0-2-((((1-4F?248(((,,66((((----,8)-,,,(.)*2:-.)
@M02996:162:000000000-B87FG:1:1101:20511:7420 2:N:0:TAGCGCTC+GTAAGGAG
GACTACACGGGTATCTAATCCTGTTTGATCCCCACACTTTCGTGCCTCAGCGTCAATGACGGCTTTGTGAGCTGCCTTCGCAATCGGTGTTCTGTGTGATATCTATGCATTTCACCGCTACACCACACATTCCTCCCACCGCATCCGTATTCCAGATTACCAGTTTCAACGGCAGGTCCCGCGTTAAGCGCGTGCGTTTCACCGCTGACTTGGCATTCCGCCTACGCACCCTTTCAACCCACTAAATCCGGATACCGCTCGCATCCTCCGTCTTACCGCCTCCGCTCGCACGTGCTTAGC
+
CCCCCGDFECGGCFGGGAFGGGGGGG<,EFEFGFG7FGGGGFGGGGGGGCGGGGGCF,CF,@+@@FAFFAF8F=EGGGGFC,@FF6,CFGGGFEGEFE@FFFGGGFGGGGGGGGGG7:9CCEFG+D,BEEFGGFGGGDF+68?+8E=AD8DEA9=:AF9EDF5DFFGAFG=5CB++;;*;38+@<*:291@):57/6<B:CFE(:)(65=CA);)94:23:/(/(/3(.=<(2:))).;8,-1().)-97)(-),*(,(.-1(-9:4)31-(,:)6(-11(-((,(((-(4(../22))-
@M02996:162:000000000-B87FG:1:1101:25549:7427 2:N:0:TAGCGCTC+GTAAGGAG
GACTACACGGGTATCTAATCCTATTTGCTCCCCACGCTTTCGTGACTGAGCGTCAGTATCGAGCTAGTAAACCGCCTTCGCCACTGGTGTTCCTCCATATATCTACGCATTTCACCGCTACACATGGAATTCCGTTTACCCCTCTCGCACTCTAGCTTGACAGTTTTCGGAGCTGTATGGGGTTAAGCCCCACGCTTTCACTTCAAACTTATCATGCCGCCTGCTCACTCTTTACGCCCAATAATTCCGGATAACGCTCGCCACCTACGTATTACCGCGGCTGCTGGCACGTAGTTAGCC
+
CCCCCGGGGGGGCEGGGGGGGGFFGGGFFGFGGGGGGGGGGGGGGGGGGGGGGGGGGGGGEGGEGGGGGGGGGGGGGGGGGGGGGGFFGGGGGGGGFDGFFFFGGGGG6BFFF9EEC=?CDDGGGGGFGGGGGGAFGFGFGFFGGFACAGEFFGCAEDECFG=C:CDGGEGFGFGGFGF5DCGEC?AFCGGFFFGFFFFFE:>@E>EEFFGCECC+>AD5:5>B5>?A)?)?C?E?<>F5,6)7@CFEF0A?DFE7,,--,1247:782:)4>A:)40-(-,124470(48());<+-).
@M02996:162:000000000-B87FG:1:1101:25566:7432 2:N:0:TAGCGCTC+GTAAGGAG
GACTACACGGGTATCTAATCCTATTTGCTCCCCACGCTTTCGTGACTGAGCGTCAGTATCGAGCTAGTAAACCGCCTTCGCCACTGGTGTTCCTCCATATATCTACGCATTTCACCGCTACACATGGAATTCCGTTTACCCCTCTCGCACTCTAGCTTGACAGTTTTCGGAGCTGTATGGGGTTAAGCCCCACGCTTTCACTTCAAACTTATCATGCCGCCTGCTCACTCTTTACGCCCAATAATTCCGGATACCCCTCGACACCTACGTATTACCGCGGCTGCTGGCACGTAGTTAGCC
+
CCCCCGGGGGGGGGGGGGGGGGGGGGGGGGFGGGGGGGGGGGGGGGGGGGGGGGGGGGGGGGGGGGGGGGGGGGGGGGGGGGGGGGFGGGGGGGGGGGGGGFGGGGGGDEFGGGGGG=ADDEGGGGFGGGGGGG8DCGFFGDFGGGAGEGFFEFGGFDDGGGEFEFGGGGEEGFGGCGFFGGGGGGFGFGGAEEGDDFFFEF?ECF6@BFCC=FEFEF46/5526BCACF@?CEE(30<*:;;<=E549138<4)*,--((129C3?:4:,)46.4:6((,,-,)5:61<0:)7CC<6AD
@M02996:162:000000000-B87FG:1:1101:21766:7433 2:N:0:TAGCGCTC+GTAAGGAG
GACTACTCGGGTATCTAATCCTGTTTGCTCCCCACACTTTCGCGCCTCAGCGTCAGTTGTCGTCCAGAAAGCCGCCTTCGCCACTGGTGTTCCTCCTAATATCTACGCATTTCACCGCTACACTAGGAATTCCGCTTTCCTCTCCGATACTCAAGAATAACAGTTTCAATCGCAGCTCCGGAGTTGAGCCCCGGTATTTCACGACTGACTTGCTATCCCGCCTACGCGCCCTTTACACCCAGTAAATCCGGACAACGCTTGCCACCTACGTATTACCGCGGCTGCTGGGAGTGGGTTCGC
+
CCCCCGGGGGGGGGGGGGGGGGGFGGGGGGGGGGGGGGGGGGGGGGGGGGGGGGGGGGGGGGGGGGGFGGGGGGGGGGGGGGGGGGGGGGGGGDFGGGGGGFGGGGGGGEGGGGGGG>@DDEFFFFGGGGGGGGGGGGGGGEBGGCA>@GDDEFG=@FFAEEDC=FGGFGGFGFGGFGFFCCECFGFGEGGFEFG>BGFFEGDFF4(7BFFFFACBBAD:>;(/57>(:C90C;6>)8:C184)99AAC;03;)49(-(-,/5.9??420.46?4>)(-,4491:BF0,((-))2*/((-
@M02996:162:000000000-B87FG:1:1101:21785:7439 2:N:0:TAGCGCTC+GTAAGGAG
GACTACTCGGGTATCTAATCCTGTTTGCTCCCCACACTTTCGCGCCTCAGCGTCAGTTGTCGTCCAGAAAGCCGCCTTCGCCACTGGTGTTCCTCCTAATATCTACGCATTTCACCGCTACACTAGGAATTCCGCTTTCCTCTCCGATACTTAAGAATAACAGTTTCAATCGCAGCTCCGGAGTTGAGCCCCGGTATTTCACGACTGACTTGCTATCCCGCCTACGCGCCCTTTACACCCAGTAAATCCGGACACCGCTTGCCCCCTACGTTTTACCGCGGCTGCTGGCACGTAGTTAGC
+
CCCCCGGGGEGGGGGGGGGGGGGGGGGGGGFGGFGGGGGGGGGGGGGGFGGGGGGGGGGGGGGGGGGDFFDFGEGGGGGGGFGGGG8FGGGFGFFGGEFGGFGGGGGGGGGGGGGGG>ADGEGGFC:FGGGGGFGGG?FGGEFGG7=FAGF>EBFC,@,@FGDFGFGGGGGFGFCECGC>BB>EGGE9:CFABBGBFGFFFG=D=?>EBF:34=4@=AD9E6;132:,:C>;FE)))8E?3(84=>B99702>E09-----1,,C>9(3:4(46-8.(-((-((-32:6(8:00/;<.)6
@M02996:162:000000000-B87FG:1:1101:10504:7444 2:N:0:TAGCGCTC+GTAAGGAG
GACTACTAGGGTATCTAATCCTATTTGCTCCCCACGCTTTCGTGTCTCAGCGTCAGTAACAGCCCAGCAAGCCGCCTTCGCCACTGGTGTTCCTTCTAATATCTACGCATTTAACCGCTACACTAGAAATTCCACTTGCCTCTACTGCACTCAAGTCTGCCAGTTTTTAAGACGAACCGGGGTTAAGCCCCGGGCTTTAATCTTAAACTTAACAAACCGCCTACACACGCTTTACGCCCAATAAATCCGGATAACGCTCGCCCCCTACGTTTTACCGCGGCTGCTGGCACGTAGTTAGCCG
+
CCCCCGGGGGGGGGGGGGGGGGGGGGGGGGGGGGGGGGDGGGGGGGGGGGGGGGGGGFFFFFGGGGGGGGGGGGGGGGGGGGGGGGGGGGGGGGGGGGGGGFGGGGGGEEGGGGGGG@EDGGGGGFCFDGGGGEGGGDFFFDFFGCBGFGFFGGGGGGGGGGFFGFGGGCE+DBD6BGBEGGGGGGFCEGGBAFGFFGF?AGCE?9<6EFDEEF=;BFC@G(:86=363B(273C?;9F*8@;A=59>147<?F7*(((,-9:FG96444(.34.<69(,-1182)3((5(4..;@+643(
@M02996:162:000000000-B87FG:1:1101:6825:7470 2:N:0:TAGCGCTC+GTAAGGAG
GACTACTCGGGTATCTAATCCTGTTTGCTCCCCACGCTTTCGCACCTCAGCGTCAATATCGATCCAGGTGGCCGCCTTCGCCACTGATGTTCCTCCAGATATCTACGGATTTCACTCCTACACCTGGAATTCCGCCACCCTCTCCCGAATTCTAGTCTTGCAGTATCAAGGGCAGTTCCACGGTTGAGCCGTGGGATTTCACCCCTGACTTCCAATACAGCCTACGTGCGCTTTACGCCCAGTAATTCCGATTAACGCTTGCACCCTCCGTATTACCGCGGCTGCTGGCCCGGAGTTAGC
+
CCCCCGGGGGGGFGGGGFGGGGGGGGGGGGFGGGGGGGGGGGGGGGGGGGGGGGGDGGGGGFGGGGGGGGGGGGGGGGGGGGGGGG<FFGFGGGGGGGGGGFGGGGGG>EGGGGGGG=DADEGGGGGGGGGGGGDGGGGGGDFGGGA+@DD>DD8CEGGGCGEFFDGDDDD>CFGGFGFFGGCEGDECCGC=AE55=C6EEFFF=9@=BFG*>FFF36;CF5@==/5(/:6>D@<4((4:11;>A))/3406;3;2(---(/),23-321-.(..4),-(44232>70,.3680:;F6.)
@M02996:162:000000000-B87FG:1:1101:6814:7485 2:N:0:TAGCGCTC+GTAAGGAG
GACTACTCGGGTATCTAATCCTGTTTGCTCCCCACGCTTTCGCACCTCAGCGTCAATATCGATCCAGGTGGCCGCCTTCGCCACTGATGTTCCTCCAGATATCTACGGATTTCACTCCTACACCTGGAATTCCGCCACCCTCTCCCGAATTCTAGCCTTGCAGTATCAAGGGCAGTTCCACGGTTGAGCCGTGGGATTTCACCCCTGACTTACAATACAGCCTACGTGCGCTTTACGCCCAGTAATTCCGATTAACGCTTGCACCCTCCGTATTACCGCGGCTGCTGGCACGGAGTTAGC
+
CCCCCGGGGGGGGGGGGGGGGGGGGGGGGGGGEGGGGGGGGGGGGGGGGGGGGGGGGGGGGGGGEGGGGGGGGGGGGGGGGFEGGGCFGGGGFFGGGFGGGFGGGGGGGGGGGGGFG=DFFFGFGGGFGGGGFGGDGGGGGDFGGGFF>CFEGDF,AA=,@9DFFFGGGFFEGFGGFGFFGGGFGGFGFGEFEEGFBFFF4D@>BFBFFFGCEFFC=FC8=557B25(-36(:<94@6CEF;;C;)7<C@216<9:----,9<29?<4:>4817..)4,((((463)5?7?B:>C?C6)6
@M02996:162:000000000-B87FG:1:1101:17283:7491 2:N:0:TAGCGCTC+GTAAGGAG
GACTACCAGGGTATCTAATCCTGTTTGCTCCCCACGCTTTCGAGCCTCAACGTCAGTTATCGTCCAGTGAGCCGCCTTCGCCACCGGTGTTCTTCCCAATATCTACGCATTTCACCGCTACACTGGGAATTCCACTCACCTCTCCGACACTCTAGCTATACGGTTTCCAAAGCAGTTCCGCAGTTAAGACACGGGCTTTCACTTCAGACTTGTATTGCCGTCTACGCTCCCTTTACACCCAGTAAATCCGGATAACGCTTGCCCCCTACGTATTACCGCCGCTGCTGTCCCGTAGTTAGC
+
CCCCCGGGGGGGGGGGGFGGGGGGGGGGGGGGGGGGGGGGGGFGGGGGGGGGGGGGGGGGGGGGGGGGGFFGGGGGGGGGGGGGGGGFGGGGGFGFGFFGGFGGGGGGGGGGGGGGG>BCDFFGGFGGGFGGGDGFGFFGGFFGGGAGFGFDB>DGGGFGGGAFGDGADCADFF?CFFEAEEEEGG5FCGGC995AFGFEEGCEF@C4@FCEC@@+9AC54859>@B17C;3>@EE34F887@EF)9?6::;1>>2,-,-(1.5C>>??8.)6564)(-(413297:-)).,..21<6).
@M02996:162:000000000-B87FG:1:1101:5668:7532 2:N:0:TAGCGCTC+GTAAGGAG
GACTACTGGGTATCTAATCCTGTTTGATACCCACGCTTTCGTGCCTCAGCGTCAGTTGTATGCTGGTAAGCTGCCTTCGCAATCGGGGTTCTGTGACATATCTAAGCATTTCACCGCTACACGTCACATTCCGCCTACCTCGTTTACACTCAAGACAACCAGTTTCAACGGCTCGGTATGGTTGAGCCACACGCTTTTACCGCTGACTTAATTATCCGCCTACGCACCCTTTAAACCCAATAAATCCGGATAACGCTCGCATCCTCCGTATTACCGCGGCTGCTGGCCAGGCGTTAGCCG
+
CCCCCGGGGGGFFFGCEGGEFGFFGGFC@@;CEFGGGGGGGGGGGGGFFGGGCEGFGGGGGGGGGGGGGGGGGGGGFGFGFFFGGGFGEGFGFFFFDFGGGFGDE<DFEDEFFCFEG>DDFFEGGGGGGGFAEGGGGGFFG><DC=EFF8DDCE+FFGGGGGEFFBG89CEACEDC?FCF,5=C@FBGEGGAFF*>=F+:9CBF>5-8AFDFCA/4:?4-4--5/->235(4C3CE118=@EA9+/601/:;EA35,-,-4*35*-(-4(45)--4((-((4:750(.34<6)888?653
@M02996:162:000000000-B87FG:1:1101:20597:7532 2:N:0:TAGCGCTC+GTAAGGAG
GACTACCCGGGTATCTAATCCTGTTTGCTCCCCCGACTTTCGCGCCTCAGCGTCAGTACCGTTCAAGGAATCCGCCTTCGCCTCCGGTGTTCTGCAGGATATCAACGCATTTCACCGCTACACCCTGCATTCCGATTCCCTCTCCCGGACTCCAGTCACGCAGTTTGGGACGCACTTTCCGGGTTGAGCCCGGAGATTTCCCATCCCACACACCCGACCGCCTACGCGCCCGTTACGCCCACTCAATCCGAACAACGCCTCCCACCTCTGTTTTACCGCCGCTGCCTGCCAAGGCTTAGC
+
CCCCCGGGGGGGGGGGGFFGGGGGGGGGGGFGGGGGGGGGGGGGGGGGGGGGGEGGG9EFCCFF,<E8EFGGGGGGGGGGGGGGF>>FFGGGFGGBFCFGCDFDGGGGGGGGGGGGG@AGDEGGG@=F:FGGGFECGFFGGFFFDC=79DFFGDFCF7E+@C=CFB8CD,DA?*;CF7;FEECGE4766FF@45):@F6))5.)5FF;;:D@?),2.8<4>64:?1>(4:9(1408(,:?:(((04<:51.0;;:F(-((,9(.08?:,).)..)..((-41(((())(()))0*+*,,)
@M02996:162:000000000-B87FG:1:1101:5686:7535 2:N:0:TAGCGCTC+GTAAGGAG
GACTACTGGGTATCTAATCCTGTTTGATACCCACGCTTTCGTGCCTCAGCGTCAGTTGTATGCTGGTAAGCTGCCTTCGCAATCGGGGTTCTGTGACATATCTAAGCATTTCACCGCTACACGTCACATTCCGCCTACCTCGTTTACACTCAAGACAACCAGTTTCAACGGCTCGGTATGGTTGAGCCACACGCTTTTACCGCTGACTTAATTATCCGCCTACGCACCCTTTAAACCCAATAAATCCGGATAACGCTCGCATCCTCCGTATTACCGCGGCTGCTGGCACGGAGTTAGCCGA
+
CCCCCGGGGGGFFFGDEFGEFGGGGGFC<<@CCFGGGGGFCFGGGGGGGGGFFCFFGGGGGGGGGGGGGGGGGGGGFFGGGGGGGGEGFEGGFFGGGGGGGFGGGFGGGFGFGGFFE>ADFFFGGGGGGGGGGCGGGGGGGDFGGGEFFDFDFGGGGGGGGGDFGFGGGGEF=ADGEFBFGGGG>FBGFGGDAEDD>FCEEE>A>?DFFFG?EFEFFFF@?-0652>3383@F?9EFF+*(57)1.56)3)6AA1C-----*-5*4<4-8:BFF)307(4(30))431<:0907*+0-.,(
@M02996:162:000000000-B87FG:1:1101:25150:7542 2:N:0:TAGCGCTC+GTAAGGAG
GACTACTGGGGTATCTAATCCTGTTTGATCCCCACGCTTTCGTGCCTCAGCGTCAATCGCTGTTTCGTGAGATGCCTTCGCAATCGGTGTTCTGAGTAATATCTATGCATTTCACCGCTACACTACTCATTCCTCCCACGGCAACAGTATTCCAGCCTGACAGTATCAAAGGCAGTTCCAGTGTTGAGCACTGGGCTTTCACCCCTGACTTACCAGCCAGCCTACGCACCCTTTAAACCCAATAAATCCGGATAACGCTTTCATCCTCCGTATTACCGCCGCTGCTGGCCAGGGGTTATC
+
CCCCCGGEGGGGGGGGFGGGGGGGGGGGGGGGGFGGGGGGGGGGGGGGGGGGGGGFFGGGGGCFGGGGGGG,EFGGGGGGGGCGGGFBFFFGGG9?CFC;;DFFGGGFFGGGFGGGG=?CD>FGGGGG9FFEEFFFGEF=DA*=DFDF+CFDEGFFGGDFFGDCDDCG8FGFGB8FFGFF>@==@FE858D=CF6<CFA**EEFFFF5CC+:CAEAC5;:;/:=DDFDFDF(2>*9CEGE(9(7**76;(8/4372/,(/(21.+7.)/(/(.::9-((((-(-(,,((.(-)0/2:(-.
@M02996:162:000000000-B87FG:1:1101:25132:7545 2:N:0:TAGCGCTC+GTAAGGAG
GACTACTGGGGTATCTAATCCTGTTTGATCCCCACGCTTTCGTGCCTCAGCGTCAATCGCTGTTTCGTGAGATGCCTTCGCAATCGGTGTTCTGAGTAATATCTATGCATTTCACCGCTACACTACTCATTCCTCCCACGGCAACAGTATTCCAGCCTGACAGTATCAAAGGCAGTTCCAGTGTTGAGCACTGGGCTTTCACCCCTGACTTACCAGACAGCCTACGCACCCTTTAAACCCAATAAATCCGGATAACGCTTGCATCCTCCGTATTACCGCGGCTGCTTGCACGGAGTTAGC
+
CCCCCGGGGGGGCFFGGGGGGGGGGGGCGGFGGGGGGGGGGGGGGGGGGGGGGGGFGGGGGGGFFGGGGGG,CEGGGGGGGGGGGGFFGEEFGC,EFGGGGFGGGFGGFGGGGGGGG>DDDFGGGGGGGGGGGGGGDFD+@8>6D8DFFGFFGGGGGGGGGGFF=EGGGFGFG5CGFGFEG>=FE6>8DEG@C?9@@FFFFGFFFFCCE<CEBF@*@?75A>:BFABAA=@>FEE8CFFE@BBF=CFEFB5;?EEF/.,/674?CEEF@6607>454:-(((-7?2.5:7<?).*2*44<
@M02996:162:000000000-B87FG:1:1101:7807:7571 2:N:0:TAGCGCTC+GTAAGGAG
GACTACTCGGGTATCTAATCCTGTTCCATCCCCACGCTTTCGTGCCTCAGCGTCATTGCAGGCCCGGCCACCTGCCTTCGCTATCGGGTTTCTGTTGCATACCTCTGCATTTCACCGCTACCCGCCACATTCCGCCGGCCCCGACCCCATTCAACGACGCCAGTTTCAACGGCACTTCTCCGGTTGAGCCGTCGCCTTTCACCCCTGACTTAACACCCCGCCTACCCACCCTTTAAACCCAATAAATCCGGTAAACCCTTCCCTCCTCCTGTTTCCCCCGCCTCTCGCCCCGGGGTGACC
+
CCCC@EA<FGD<6@BCF,AFFEFGG9,4;CFGF6F:BFEDF:C6CB,@F<C:CFE,C,CFG8FGEGC7+@,AEEFEG;=,B,,@=E7F,B=FF<,,9,,4,+43,,,:@DFEB,C<+10+6,B+++@4AFEE,4++6366+1*06+)3*3<3E@++++*4:@)8,+5=FD:/;A/C);7+2=5CG4.*/A/(.=>78F646;70(2((5AG))*./:BD0>1-(,,.)-;11C:2468FE83:)9-).24)(,))*((,((23)2((,2(,-.6-6)((4(-(4(((((,(-08*2/(.)
@M02996:162:000000000-B87FG:1:1101:26825:7594 2:N:0:TAGCGCTC+GTAAGGAG
GACTACCAGGGTATCTAATCCTGTTTGATCCCCACGCCTTCGTGCCTCAGCGTCAGTGCCGTCCTCGCCAGCTGCCTTCGCGATCGGTGTTCTATGTAATATCTATGCATTTCACCGCTACATTACATATTCCGCCCGCGCCGTTCGGACTCTAGTCGCGCAGTATCAACGGCAGCCTCCCGGTTGAGCCGGGATATTTCACCGCTGACTTACGCGTCCGCCTACGCCCCCTTTAACCCCAATAAATCCGGATAACGCTTGCATCCTCCGTTTTACTGCCGCTGCTGCCACGGCGTTGTC
+
CCCCCGGGGGDGGGGGGGGGGGGGGGFGFFFGGGGGGGGGGGGGGGGGGGGGGGGGGFGGGGFGGGDGGGGFFGGGGGGGG@7CDG7FFGEFG@F9FG9F;FF9EFEFGGFGGFGGGABDD@FCFGGA=EEFA@C8++6=DB*@DG=>BGFD9FFFG+@@:65@CFG7CFE5CE4CFC=FGGECFDEG=C:5=BG@FGFFEEE;B=>B;ACEF3<56;C>C3(13(4(-:41C0><).;C0(35=))-22)4(89C--(--/49:8)47(().4).)).,,,4>>??).3<6)0*2/((.
@M02996:162:000000000-B87FG:1:1101:26845:7597 2:N:0:TAGCGCTC+GTAAGGAG
GACTACCAGGGTATCTAATCCTGTTTGATCCCCACGCCTTCGTGCCTCAGCGTCAGTGCCGTCCTCGCCAGCTGCCTTCGCGATCGGTGTTCTATGTAATATCTATGCATTTCACCGCTACATTACATATTCCGCCAGCGCCGTTCGGACTCTAGTCGCGCAGTATCAACGGCAGCCTCCCGGTTGAGCCGGGATATTTCACCGCTGACTTACGCGTCCGCCTACGCACCCTTTAAACCCAATAAATCCGGATAACGCTTGCATCCTCCGTATTACCGCGACTGCTTGCCCGGCGTTAGC
+
CCCCCGGGGGGFGGGGGGGGGGGGGGGGGGGGGGGGGGGGGGGGGGGGFGGGGGDGGGGGGGGGGGGGGGGGGGGGGGGGGFGGGGEGGEGFGFGGGDGGGFGGGGGGGGFGGGGFG>@DDFGFFFDFGGGGGGEGGGFCG=EDDF5FEGFFGGGGGGGGGGAFFCFEFBCDDFGGACBFGGGGEGFGFGG@F><@EGF5<FFFFFF@;BF3A56240>6:(-:B6>47C?-7>))63:EB(()14).2971336>-----1)6*44534-(.8-66:(,(-.((.).3(,4))1**(-.
@M02996:162:000000000-B87FG:1:1101:9355:7603 2:N:0:TAGCGCTC+GTAAGGAG
GACTACTAGGGTATCTAATCCTGTTTGCTCCCCACGCTTTCGAGCCTCAGCGTCAGTTAAAGCCCAGTAAGCCGCCTTCGCCACTGATGTTCCTCCTAATATCTACGCATTTCACCGCTACACTAGGAATTCCGCTTACCTCTACTTCACTCAAGAACCGCAGTTTCAAATGCAGTCTACCAGTTGAGCCGGTATATTTCACATCTGACTTACAGTCCCGCCTACACTCCCTTTACACCCAGTAATTCCGGATAACGCTTGCTCCCTACGTTTTCCCGCGGCTGCTGTCCCGTATTTAGC
+
CCC?CFGGGGFGFGGGGFFGGGGFGFGGGGGGGGGGGGGGGDFGGGGGFGGGFGGDGGE9C9EFGFGGGGGGGGGGGGGGGFGGGGCCFFEFGGEFGAFGEFFFGGGCEEEGFGGGG:38=E=FGFFF;?EGGGEGGCEFGEFDFEEGFGFFGFGAGGG+@=>8=;FAEFFBFD8DFGBFEFFGGG93:F+:?9FFFGFEFG5EEA;A@8C=6+0=C49:C:00:<503<93834@C7FE92(*=9?3:6./6>78/.////..;;;3<16((4..521((-72<)5.)),,0000+66<
@M02996:162:000000000-B87FG:1:1101:6976:7605 2:N:0:TAGCGCTC+GTAAGGAG
GACTACTCGGGTATCTAATCCTGTTTGCTCCCCACACTTTCGAGCCTCAGCGTCAGTTAAAGCCCAGTAGGCCGCCTTCGCCACTGGTGTTCCTCCGAATATCTACGCATTTCACCGCTACACTCGGAATTCCGCCTACCTCTACTTCACTCAAGAACAACAGTTTTGGATGCAGCTCCGTGGTTAAGCCTCGGTATTTCACATCCAACTTGCTGTCCCGCCTGCGCTCCCTTTACACCCAGTAATTCCGGACAACGCTTGCCACCTACGTATTCCCGCGGCTGCTGGCACGTGGTTAGC
+
CCCCCGGGGGGGGGGGGGGGGGGGGGGGGGGGFGGGGGGGGGGGGGGGGGGGGGGGGGGGGGGGGGGGGGGGGGGGGGGGGGGGGGGGGGGGGGGGGGGGGFGCFGGGGGGGGGGGG@B6>EFGGGGFGFFGGGG>GEFFGFFGGFEGDGFFDFFGGGFGGD:CDFF?DBFFDFFGFGFFGGDFGGEGEG@CEEDBDGFFFGFEFAEFFFGE=6AABFF@C==@B29(8C;5>=EEFECC=F=E7E??;;;;@BDF-,,-4<?)96B::1.463)6704(2,46:?>(20210)1;/..5
@M02996:162:000000000-B87FG:1:1101:11305:7632 2:N:0:TAGCGCTC+GTAAGGAG
GACTACCCGGGTATCTAATCCTGTTTGCTACCCACGCTTTCGCGCCTCAGCGTCAGTTACAGTCCAGAAAGTCGCCTTCGCCACTGATGTTCCTCCTAATATCTACGCATTTCACCGCTACACTAGGAATTCCACTTTCCTCTCCTGCACTCAAGCTTATCAGTTTTAAATGCAACACCCAGGTTAAGCCCGGGGATTTCACATCTAACTTAATATGCCGCCTACGCGCCCTTTCCGCCCGGTCATTCCGGACAACGCTTGCCCCCTACGTATTCCCGCCGCTGCTGGCACGTAGTTAGC
+
CCCCCGGGGGGGGGGGFFFGGGGGGGGGGGFFFGGGGGGGGGGGGGGGGGGGGGGGGEFGFGGGGGGGGGGGGGGGGGGGGGGGGGAFGFFGGGGGGGGGGFGGGGGGDEEGGGGGGAD+=CFGFGGEGGGGGAGGGGFGGFFGGGBGFGFEFFGGGGFEGGCFGFGFFFGCFFCF6DDFFFFGGCD@AFGFBBCA5BACAGE75:EEEFF36F4FEFA@G62(((8(.=>6FE)730C8((.(::9<:0<16:(1-.--->:>FFF(3:4,636<2(-(-((-2).0:?>075/A0)))
@M02996:162:000000000-B87FG:1:1101:15173:7636 2:N:0:TAGCGCTC+GTAAGGAG
GACTACTCGGGTATCTAATCCTGTTTGATACCCGCACTTTCGAGCTTCAGCGTCAGACGTACCCCAGTGGACTGCCTTCGCAATCGGAGTTCTTTAGGATATCTAAGCATTTCACCGCTACACCCTAAATTCCATCCACCTCTAGTACTCTCAAGACAACCAGTATCAACGGCAAGGCATGGTTGAGCCACACTATTTCACCGCTGACTTAATCGCCCGCCTACGCTCCCTTTAAACCCAATAAATCCGGATAACGCTCGCATCCTCCGTATTACCGCGGCTGCTGGCACGGACTTAGCC
+
CCCCCGGGGGGGCFGGGFGGGGGGGGGGGGGGGGGGGGGGGGGGGGGGGGGGGGGGEFFGGGGGGFGGGGGFG,EGGGGGGEGGFGFBFGGGFFGFEFCGF9DFGGGGGGGGGGGGD:<CDFGGGGFGFGGGGGGGG,@FGDFGCECFFFFFCFGCDG8EGGFGFFFGGGGFGFGG?F5FFGEE7;5?@,DCEF7E@F+@AEAAF?5>EA8*AFBFFFG5=@(5>:99=F;@FF<335C*68=EFCF@D@),,+//.-(--139C<<168,.4-).(2,,47903.(((4(4))29+...
@M02996:162:000000000-B87FG:1:1101:16941:7640 2:N:0:TAGCGCTC+GTAAGGAG
GACTACACGGGTATCTAATCCTGTTCGATCCCCACGCTTTCGTGCCTCAGCGTCAATGCCGGCCCGGCCAGCTGCCTTCGCTATCGGGGTTCTGTGGCATATCTATGCATTTCACCGCTACACGCCACATTCCGCCGGCCTCGACCGCATTCAAGGACGCCAGTATCAACGGCACTGCTCCGGTTGAGCCGTCGCCTTTCACCGCTGACTTAACACCCCGCCTGCGCACCCTTTCAACCCACTAAATCCGGATAACGCTCTCATCCTCCGTATTACCTCCGGTGCTGGCCCGGAGTTCAC
+
CCCCCGGGGGEGDGGGGGGGGGGGGGGGGGGGGGGGGGGGGGGGGGGGGGGGGGGGGCG,@FFFGEGGGGGFGEGGGGGGGGGGFGFEG@FGFFGFGGGGCDDGGGGGGGGGGGGGG8?DGFGDEG@F8FEGGFGG6CEGGD@CDGFGFGFFBDDFDF5;EC5FEFGFGGEDGFDC4C4AF>EE*);C@GDFF>GF(=B34EB098368FC:AFFF?DD9E960079(4C?19?)6)6@E14(.9.65<95(4>29---4(C<):97>:4-2346<)45(,(,(,54:((,(0)**2-))
@M02996:162:000000000-B87FG:1:1101:11401:7660 2:N:0:TAGCGCTC+GTAAGGAG
GACTACACGGGTATCTAATCCTGTTTGATACCCGCACTTTCGAGCTTCAGCGTCAGACGTACCCCAGTGGACTGCCTTCGCAATCGGAGTTCTTTAGGATATCTAAGCATTTCACCGCTACACCCTAAATTCCATCCACCTCTAGTACTCTCAAGACAACCAGTATCAACGGCAAGGCATGGTTGAGCCACACTATTTAACCGCTGACTTAATCGCCCGCCTACGCTCCCTTTAAACCCAATAAATCCGGATAACCCTCGCATCCTCACTTTTACCTCGGCTGCTGGCACGGAGTTAGCC
+
CCCCCGFGGGGGGGGGFFGGGGGGGGGGGFFFGGGGGGGGGGGGGGGGGGGGGGGGGGGGFGGGGGGGGGDFGGGGGGGGGGGGGGFCEFGGGFGF<FFGGFGGFEGGGGGGGGGGG>EGDEFFGGGGGGGGGGGFF8DFGDFGGEDGFGFFCEDEGCDDGCDFFFGGCGGEEF6F?FDFFGGFFGED@@FBEFGECF+;=5):5:2>EFFFFFFF5?D>G-5:999;9E37C4?CA=F=@;;<F?531,)/,+.*,.---/,473<)())..).4)5(-88;:,.53(54())2*:).4
@M02996:162:000000000-B87FG:1:1101:19167:7665 2:N:0:TAGCGCTC+GTAAGGAG
GACTACTAGGGTATCTAATCCTGTTCGATCCCCGCACCTTCGTGCCTCAGCGTCAATCAGTGTCTCGCATGCTGTTTCCACAATCGGCGTTCTGTGTGATATCTATGCATTTCACCGCTACTTCACACATTCCGCCTGCGGCGGCACCATTCAAGCCCGCCAGTTTCAACGGCAGTTCCGGCGTTGGGCGCCCGGATTTCACCGCTGACTTGGCAAGCCGCCTACGCCCCCTTTAAACCCAATCAATCCGGATAACGCTCGCATCCTCCGTCTTACCGCGGCTGCTGGCACGGAGTTCGC
+
CCCCCGGGGGGGGGGGGFFGGGGGGGGGGGGGGGGGGGGGGGGGGGGGGGGGGEGGGGC@FFGGDFFGEGDEGGEF,FFGGGGGGG7FGGGEGGFGGGGGF7=DCGGGCDFG9FFGE8?CGGGFCGAFCFFGGEG>DCD+0:90C+=GFGFFGFGGGGEGGD=8ABGE+@*:CACCF>E4:B/:F<?C;*?>FBC9(*=EEGA?B:;97=D35@)/(097:4,1:(3(4?9(*2:-62CE362(034.91)(-86*(-(-,/(-9:<<?9-(.4))(-,,(-4,(4)4(()3)0*28)(1
@M02996:162:000000000-B87FG:1:1101:14436:7679 2:N:0:TAGCGCTC+GTAAGGAG
GACTACTGGGGTATCTAATCCTGTTTGCTCCCCACGCTTTCGCGCCTCAGCGTCAGTTACTGTCCAGTAGATCGCCTTCGCCACTGGTGTTCTTCCTAATATCTACGCATTTCACCGCTACACTAGGAATTCCATCTACCTCTCCAGCACTCAAGAGATACAGTTTCAAATGCAGTTTATGGGTTAAGCCCATAGATTTCACATCTGACTTGCATCCCCGCCTACGCGCCCTTTACACCCAGTAAATCCGGATAACGCTTGCCACCTACGTATTACCGCGGCTGCTGGCCCGTCATTAAC
+
CCCCCGGGGGGGGGGGGGGGGGGGGGGGGGGGGGGGGGGGGGGGGGGGGGGGGGGGGGFGGFGGGFGGGGGGGGGGGGGGGGGGGGGGGGGGGFGGGGFFFFGGGGGGGGGGGGGGG>@DGEGGC=FFGGGGGGGFGCFGGEFGGEDGFGFFCGGE==EGGFDEGFGGGGGFGFFGFFDFGGGGGGDFDGGDFFD<EGFFFG@CCFFFFFGEFFFFEFG5C=AFD@B9@E@>DE=FFEGCD0;);?<7432(63;7/.//(9=47?84:0.)-.---,--,3,4<5)(((-(0)*23)))
@M02996:162:000000000-B87FG:1:1101:19998:7685 2:N:0:TAGCGCTC+GTAAGGAG
GACTACAAGGGTATCTAATCCTGTTTGATACCCGCACTTTCGAGCCTCAGCGTCAGTTGCACTCCAGACACCTGCCTTCGCGATCGGAGTTCTTCGTCATATCTAAGCATTTCACCGCTACACAACGAATTCCAGCATCCCTGCGTGCACTCAAGACTAACAGTTTCAATGGCGAGGTATGGTTGGGCCACACGATTTTACCACTGACTTGATAATCCTCCTACGCTCCCTTTAAACCCACTAAATCCGGATAACGCCTGGCCCTTCCGTATTACCGCGGCCGCTGGCACGGAATTAGCC
+
CCCCCGGGGGGGEGGGGDFGGGGGGGGGGFDFGGGGGGGGGGGGGGGGGGGGGGGGGGGGCGGGGFF9FFGGGAFGGGGGDGGGD=B8@?FEFFGGGGGFGFGGGFFFGGGGGGGGG:@CCEF9BFCFGGGGG,ED8E=@DE?FDE=C5DFE8D+,@D8@F@BDE?DEDEFFF?>6?G@FGGGCEGF>89F@EBDFBGF6@FEFFF:BEFC:CA@C484048.7==(-:B39DC39@8+*((((;663),)/(27*(-(,(*.47:(.-4(.,).--1(-(-3(-((2(51(0.280.(5
@M02996:162:000000000-B87FG:1:1101:20012:7703 2:N:0:TAGCGCTC+GTAAGGAG
GACTACAAGGGTATCTAATCCTGTTTGATACCCGCACTTTCGAGCCTCAGCGTCAGTTGCACTCCAGACACCTGCCTTCGCGATCGGAGTTCTTCGTCATATCTAAGCATTTCACCGCTACACAACGAATTCCAGCATCCCTGCGTGCACTCAAGACTAACAGTTTCAATGGCGAGGTATGGTTGGGCCACACGATTTTACCACTGACTTGATAATCCGCCTACGCTCCCTTTAAACCCAATAAATCCGGATAACGCCTGGCCCTTCCGTATTACCGCCGCTGCTTGCACTGATTTCGCC
+
CCCCCGGGGGGGFGGGG9FGGGGFGGGGGFDFFGGFGGGGGGGGGGGGGGGGGGGGGGCGEGGGGEFADFGGGFGGGGGGGCCFDG?8>FFGGGGGGGGGFFGDGGDGGGFGGGGGG@BDDFGDFGGFGFGGGF;==DEFGDFFCEDGFGFFEEFBEFGGGGFFGFGGFFCFF>8EDDEFGGFFCCADCCG5DBDDDGFFFECEF>:B4BG3;67BCFD9:>/75@;26C3>F)9).6<*38).1)9=72)63=3*--.--*.1C1<:14(4,).)4,(-4,708),-)5)5/*+0+,(4
@M02996:162:000000000-B87FG:1:1101:7361:7736 2:N:0:TAGCGCTC+GTAAGGAG
GACTACACGGGTATCTAATCCTGTTCGATCCCCGCACCTTCGTGCCTCAGCGTCAATCAGTGTCTCGCATGCTGTTTCCACAATCGGCGTTCTGTGTGATATCTATGCATTTCACCGCTACTTCACACGTTCCGCATGCGGCGGCACCATTCAAGCCCGCCAGTTTCAACGGCAGTTCCGGCGTTGGGCGCCCGGATTTCACCGCTGACTTGGCAAGCCGCCTACGCACCCTTCAAACCCATTAAATCCGGATAACGCTCGCATCCTCCGTATTACCGCGGCTGCTGGACCGGAGTTAGC
+
CCCCCGFGGGGGGGGGFGGGGGGGGGGGGFEGGGGGGEGGGGGGGGGGGGGGGGGGGGGCFGGGCGGGGGGGGGAEDBFFFGGGG6CCFFGFGF@FGGGFGFGGGGGGGFFGGGGGG>FDDE?AEFEFCFGGGEGCDEG+@)@8CB=F?DFA@CFGGGEGE@=D=BG:FFCDGFDCFGE):>CEGG<9=582>DD63CFFFGA((53,3@C3>?)1(0*1C-4(3(-(3?6:F(5663;EF(-.94).2-0-,)69-,-(-1,(/(..33-(,(-6.80(--32134,((,7008A0--2
@M02996:162:000000000-B87FG:1:1101:7342:7741 2:N:0:TAGCGCTC+GTAAGGAG
GACTACACGGGTATCTAATCCTGTTCGATCCCCGCACCTTCGTGCCTCAGCGTCAATCAGTGTCTCGCATGCTGTTTCCACAATCGGCGTTCTGTGTGATATCTATGCATTTCACCGCTACTTCACACGTTCCGCATGCGGCGGCACCATTCAAGCCCGCCAGTTTCAACGGCAGTTCCGGCGTTGGGCGCCCGGATTTCACCGCTGACTTGGCAAGCCGCCTACGCACCCTTTAAACCCAATAAATCCTGCTAACGCTCGCATCCCCCGTATTCCGGCGGCTGCCGGCACGGGGTTCGC
+
CCCCCGGGGGGGGGGGGGGGGGGGFFGGGGEGFGGGGGGGGGGGGGGGGGGGGGGGGGGGGGGGGGGGGGGGGGGCFGGGGGCFFFEFGFEFFGGGGFGEGFGGGGGGGGGGGGGGG>ACDGFGGG9BFFGGCGGGGDGC>>DDD+:BFFACEDCCCCEGGG8@,1BCFGGFGFGGFGFF5CEC@D;G?5818DDFFG=<<<<?F<6(4@D7:F?*275(12((.43((14<<2<<47CE6(3)*--.7)/(,069----27((/(.(-3:(..4:((((,((-((--7>1:))*2/(-(
@M02996:162:000000000-B87FG:1:1101:3008:7751 2:N:0:TAGCGCTC+GTAAGGAG
GACTACCGGGGTATCTAATCCTGTTTGCTCCCCACACTTTCGAGCCTCAGCGTCAGTTAAAGCCCAGTAGGCCGCCTTCGCCACTGGTGTTCCTCCGAATATCTACGCATTTCACCGCTACACTCGGAATTCCGCCTACCTCTACTTCACTCAAGATGAACAGTTTTGGATGCAGTTCCGGGGTTAAGCCCCGACATTTCACATCCAACTTGGTCACCCGCCTACGCTCCCTTTCCCCCCATTAAATCCGGCACAACCCCTCATCCTCCGTTTTTCCGCCGCTGCTGCTCCCGGGTTTGC
+
CCCCCGGGGGGG7FGGGGGGGGGCFFGGGGEFEGGGGGGGGGGGGGGGGGGGCEFGEGGAFDFCFFGGGGGFGGCGFFGFCFFGGGCGGGDGFGFFECECFFGGFGGGDGGGGGGGG>>=C=FGG7F+FDFGCDED?CD880+AFGDF+AD=FB=DGGGGFA=D8==DDEFFGF?GFGFFGCCE:D@FEGGA9*3-57B7@F?7)?BE=?:*5/*408>65:;8;((,/=23>347)/<5-()-06))947(()(*(-(((1,-:))).--),,(.5(-(,(((,)))...(0)*2/((-
@M02996:162:000000000-B87FG:1:1101:7346:7758 2:N:0:TAGCGCTC+GTAAGGAG
GACTACACGGGTATCTAATCCTGTTCGATCCCCGCACCTTCGTGCCTCAGCGTCAATCACTGTCTCGCATGCTGCTTCCACAATCGGCGTTCTGTGTGATATCTATGCATTTCACCGCTACTTCACACGTTCCGCCTGCGGCGTCACCATTCAAGCCTGCCCGTATCAACGGCAGTTCCGCTGTTGGGCGCCCGGCTTTCACCGCTGACTTGGCCAGCCGCCTCCGCACCCTTTAAACCCAATCAATCCGGATAACTCTCTCATCCTCCGCTTTACCGCGGCTGCTCGTACGGCGTGAGC
+
CCCCCG,FFFGGEFFGCGGGGGGGG<FGGGEGG@FCF:FGGGGGGGGGGGGGGGGGGDC,6E<5EGG,+6FFGG,,C,@,CC:?@8,8>>BFFGA@F=FFGFFGGGGG;EFGFAFEG8@=C=,44EED+A>EFGC+=6@>+8*+6+13:=DDEB7DF,4CE,1F+@FAF,@9EF5EFGE4****7:9C=*:2)?D(.*=A3@3(3>((6=@3)6);/8C;C7((.2339EB(934942@C(48(9<4694)-(049)..))2)-:4).((,(-,64.(4(,,131))-((-6))*2*(((
@M02996:162:000000000-B87FG:1:1101:8339:7759 2:N:0:TAGCGCTC+GTAAGGAG
GACTACAGGGGTATCTAATCCTGTTTGCTCCCCCGACTTTCGCGCCTCAGCGTCAGTGCTGTTCAAGGAATCCGCCTTCGCCTCCGGTGTTCTGCAGGATATCAACGCATTTCACCGCTACACCCTGCATTCCGATTCCCTCTCCCAGACTCGAGCATTGTAGTTTCAAGCGCACTTTCCGGGTTGAGCCCGGAGATTTCACACTTGACACGCAATGCCGCCTACGCGCCCTTTACGCCCAGTAAATCCGAACAACGCTTGCGACCTCTCCATTACCGCGGCTGCTGGCACAGAGTTAGC
+
CCCCCGFFEFGFGCFGFFFGGGGGGGGGGFFFEGGGGGGGGGGGGGGGGGGGGGGGGGGGGGGG9FGGGGGGGGGGGGGGGGGGGGFG>EFGFFG9FGFEFFG=EGEEGEEFGGGGG::DCEFFGGGGDFFGGGGGGGFGFDFFDGFFBFFEDDCFGFGGGFEFF?DEC9@0@BGGFFEBE>>*@7@FFGFAB57@(7=9*>5BFBE37+85;56BFFG>C;?03669>D9(244<03CE(..68))-*-.4953C,--(,9((14>>)((.6)-6)((-(49204:0-(.(0)030))-
@M02996:162:000000000-B87FG:1:1101:2992:7762 2:N:0:TAGCGCTC+GTAAGGAG
GACTACCGGGGTATCTAATCCTGTTTGCTCCCCACACTTTCGAGCCTCAGCGTCAGTTAAAGCCCAGTAGGCCGCCTTCGCCACTGGTGTTCCTCCGAATATCTACGCATTTCACCGCTACACTCGGAATTCCGCCTACCTCTACTTCACTACAGATGAACAGTTTTGGATGCAGTTCCGGGGTTAAGCCCCGACATTTCACATCCAACTTGGTCACCCGCCTACGCTCCCTTTACACCCAGTAAATCCGGATAACGCTCGCATCCGCCGTATTACCGCCGCTGCGTGGCCGGGGTTAGC
+
CCCCCGFGGGGEGGGGGFFFGGFFDFGGFFFFFGGGGGGGGGGGGGGGFEFGGGGGEFGFGGGGGGGFGGGGGGGCEFDEC?BEGGECFEEFGFFFFGGGGD8DDFDEGEEFGFFED=9CGFGDFFG7FGGGGGGGDGGGC=DFG@DFDF+*,62CDFFD=DDFF=DF>>DFCFGAFG@>>EG5CGEGF9D=?DD9)@A45<?5>4)076FFFFEFFFF::91(67;763;,;=<3)7::<?,4=A2-9(>42740--(--118>((((--(.,).)4-((,,4((-(-,1-))***((-
@M02996:162:000000000-B87FG:1:1101:3009:7768 2:N:0:TAGCGCTC+GTAAGGAG
GACTACCGGGGTATCTAATCCTGTTTGCTCCCCACACTTTCGAGCCTCAGCGTCAGTTAAAGCCCAGTAGGCCGCCTTCGCCACTGGTGTTCCTCCGAATATCTACGCATTTCACCGCTACACTCGGAATTCCGCCTACCTCTACTTCACTCAAGATGAACAGTTTTGGATGCATTTCCGGGGTTAAGCCCCGACATTTCACATCCAACTTGGTCACCCGCCTACGCTCCCTTTAAACCCAGTAAATCCGGATAACGCTCGCATCCTCCGTATTACCGCCGCTGCTTGCACGGAGTTAGC
+
CCCCCGGGGGDGCGGGGFFGGGGGGAFDFFFGGFGGGGGGGGGGGGGGFFGGGGGGFFFCCFFG@FFGG<CF@FEFFGGFG:FEDFFFFGGFDFDE=FFGFFGGGGFGDGGGFGFFG:@DCEF=FF@CGFFGGDECGEEFDDB=@DDC?DFEGGGCFCEFEEDFFFF,+8EAEF+2CFFDGGCEFGA8=GGFB>D>AGFCEFE*>;EEEFG=E/*4>97(*661=?B0(:=1:.7)))8=0(5)=<95C(.2(5-9,---(1,4C?D7?941,4).<:6((,,968)44<<().12*)-)
@M02996:162:000000000-B87FG:1:1101:8338:7777 2:N:0:TAGCGCTC+GTAAGGCG
GACTACAGGGGTATCTAATCCTGTTTGCTCCCCCGACTTTCGCGCCTCAGCGTCAGTGCTGTTCCAGGAATCCGCCTTCGCCTCCGGTGTTCTTCAGGATATCTACGCATTTCACCGCTACACCCTGCATTCCGATTCCCTCTCCCAGACTCGAGCATTGTAGTTTCAAGCGCACTTTCCGGGTTGAGCCCGGAGTTTTCACACTTGACTCTCAATCCCGCTTACGCGCCCTTTACCCCCATTAAACCCGAACAACGCATGCTCCTCCGTTATTACGCCGCTGCCTGCCCAGCAGTTAGC
+
CCCCCGE<ECFGGGGGGGGGGGGGGGG9F<EFE@:FGGGGGGGGGGGGGGGGGGG6E<@@C99C,FG@DG<F@FGGGGGGGE:,@EF>FFGGG,@,55EFGBF+@FGGGGGGGGGGGAEDDEFDC<FFGGGGFD=CDDFGGB5F=CD,;8DE+@CG=D8,8,;E:=FCF9@?EE>>*2;3B>5C:D5;:E;A?*/(0<BE4E72-+5>)++0)*010;*(7(/////,,B99C2))4(1:;().65).*,)(().9(((((0.)0((.(()(..66((,--,-((,5(.4),00*3+)).
@M02996:162:000000000-B87FG:1:1101:26285:7778 2:N:0:TAGCGCTC+GTAAGGAG
GACTACTAGGGTATCTAATCCTGTTTGATACCCATGCTTTCGTGCCTGAGCGTCAGAAGATCTCTGGACAGCTGCCTTCGCAATCGGTGTTCTGTGACATATCTAAGCATTTCACCGCTACACATCACATTCCGCCATCCTCGACATCTCTCAAGGGGACCAGTATCAATGGCAGTTTTCATGTTGAGCATGAAAATTTCACCGCTGACTTAATCCTCCGCCTGCGCACCCTTTAAACCCAATAAATCCTGCTAACGCTCGGCTCCTCCGTATTCACGCGGCCGACGGCACGGCGTTACC
+
CCCCCGGGGFFFGGGGGGGGGGGGGGGGGGGFGFFGGGGGGGGGGGGGGGGGGEEGGGGGGGGGGGGGGGDFGFGGFFGGGGGGGG@FCFGGFFF9FGGGFEGGFEFFGGGGGGGGE:<@DCFEGGGGAFEGGCEGGGGGGD?DGC>F?FFDEEC=E+@EEGDFGDFAFGGFG??@1+;D;@EFE9DFEFG5D7DEFGFFFGFFFDA58A2A@A>?ACFA>>)):):))>55;==C=BGG@F=)*9<EG*4(/312:.(/(:(6<;.,663((51)6:03(((,((,49(4())*1*-()
@M02996:162:000000000-B87FG:1:1101:23474:7779 2:N:0:TAGCGCTC+GTAAGGAG
GACTACAAGGGTATCTAATCCTGTTTGCTCCCCACACTTTCGCGCCTCAGCGTCAGTTGTCGTCCAGAAAGCCGCCTTCGCCACTGGTGTTCCTCCTAATATCTACGCATTTCACCGCTACACTAGGAATTCCGCTTTCCTCTCCGATACTCAAGAATAACAGTTTCAATCGCAGCTCCGGAGTTGAGCCCCGGTATTTCACGACTGACTTGCTATCCCGCCTCCGCGCCCTTTACACCCAGTAAATCCGGGCAACGCTTGCCACCTACGTCTTACAGCGGCTGCTGGCACGTCGTTATC
+
CCCCCGGGGGGGGGGGGGGGGGGGGGGGGGEGGFGGGGFGGGGGGGGGGGGGGGGGGGGGGGGGGGGGGGGGGGGGGGGGGGGGGF=FFFEGGFGGGEFGGFGGGGGGGGGGGGGGG@58CBGG?DCGGGGGGFGGGGFGGEFGGDBEBDFEDFGG?FGGGGFFGFFFGGGFGFGGFC895+@CFFFDE?CAFF>5@FFCFGF2=?>3@FG9EC?+0;C@D9;(,6761:>BGFFFFFGG(455*)6>6153;::F--(,(1447<B082.(.(..),.(--((40).::<<0.1:C(.)
@M02996:162:000000000-B87FG:1:1101:27002:7791 2:N:0:TAGCGCTC+GTAAGGAG
GACTACCGGGGTATCTAATCCTGTTTGATTCCCGCACTTTCGAGCCTCAGCGTCAATCATGCCCCAGAAGGCTGCCTTCGCAATCGGAGTTCTTCGTCATATCTAAGCATTTCACCGCTACACGACGAATTCCACCTTCCTTGTGCACATTCAAGGCCATCAGTATCCGCGGCATGCCAAGGTTGGGCCATGACATTTCACCGCAGACTTAACCGCCCGCCTACGCTCCCCTTAAACCCAATAAATCCCGATAACGCTCCCATCTTCCCTATTACCGCCGCTGCTGGCACTGAATTAGCC
+
CCCCCGGGGGGGGGGGGGGGGGGGGGGGGGGGGGGGGGGGGGGGGGGGGGGGGGGGGGGGGGGGGGGFGCGGGGGGGGGGGGGGGGEGGGGGGGGGFGGFGFGGGGGGGGGGGGGGG=@=>EFEEGEGGGGGFGFDGFEGGDFFGGEGFGFFGGG,AFFGFGFGGFGACFGFGFGGFGF*@EFGCC>FF>DEFFGFFGF7>F9=@5@B>C+>@*1>;EC3:168@:069E(87:<ADFG5<?7<9)6:*-)(,04*,((((*.4C5<4(..,.)6<0((4147>?:0:0<(41*+3+.?B
@M02996:162:000000000-B87FG:1:1101:23486:7792 2:N:0:TAGCGCTC+GTAAGGAG
GACTACAAGGGTATCTAATCCTGTTTGCTCCCCACACTTTCGCGCCTCAGCGTCAGTTGTCGTCCAGAAAGCCGCCTTCGCCACTGGTGTTCCTCCTAATATCTACGCATTTCACCGCTACACTAGGAATTCCGCTTTCCTCTCCGATACTCAAGAATAACAGTTTCAATCGCAGCTCCGGAGTTGAGCCCCGGTATTTCACGACTGACTTGCTATCCCGCCTACGCGCCCTTTACACCCAGTAAATCCGGGCACCGCTTGCCCCCTACTTATTTCCCCGGCTGCTGGCACGTAGTTCGC
+
CCCCCGGGGGGGGGGGGGGGGGGGGGGGGGEFGGGGGGGGGGGGGGGGGGGGGGGGGDGGGEGGGGGCGGFGGGGGGGGGGGGGGGFGDGEGGGGGGGFGGFGGGGGGGGGGGGGGG@F8C9EAGGGGGGGGGGGGGGGGGFFGGGFD@DFFFG?DEF8@EGFFGFGGGGGFGFD>ADCB:+CEFC5>CGE=9BD2BFFFFG=FF;>EEFG=C=E856F>::;@F196:CBFDE<C)7;C:68<F99699<((0(*--,,-93)73911))).6)))),(-430:??:414?.5*2<)(4
@M02996:162:000000000-B87FG:1:1101:6157:7832 2:N:0:TAGCGCTC+GTAAGGAG
GACTACCAGGGTATCTAATCCTGTTTGCTCCCCACACTTTCGCGCCTCAGCGTCAGTTGTCGTCCAGAAAGCCGCCTTCGCCACTGGTGTTCCTCCTAATATCTACGCATTTCACCGCTACACTAGGAATTCCGCTTTCCTCACCGACACTCAAGAATAACAGTTTCAATCGCAGCTCCGGAGTTGAGCCCCGGTATTTCTCGACTGACTTGCTAGCCCGCCTACGCGCCCTTTTCAACCAGTGAATCCGTGCAACGCTTGCAACCACCGTATTACAGCGGCTGCTGTCACGTGGTTAGC
+
CCCCCGC<FGEGF@EFC@FGGGGGGGGGGGGG@GGGGGGGGGFGGGGGGGGGGGFFGDFG9FFC@FGCFGGGCGGEGFGFGGEC@FGGGGGGC?EFG9DFC?D8@,>FEEGGFGGGG:96?EEFCFG<EEEA=,80=?EDDE+=DE=+300:D@?F,EF,CDDF=+2EFCF?F@976CEF8EC@F>778CDA4>*)02B<*553=8@EEFGEEF4+(28(21/2,/3(4B@97)).))<C616)1)).0,)((0.*(----/))2,(--(,42(.-)).,-392434)35.18)*22.05
@M02996:162:000000000-B87FG:1:1101:6182:7833 2:N:0:TAGCGCTC+GTAAGGAG
GACTACCAGGGTATCTAATCCTGTTTGCTCCCCACACTTTCGCGCCTCAGCGTCAGTTGTCGTCCAGAAAGCCGCCTTCGCCACTGGTGTTCCTCCTAATATCTACGCATTTCACCGCTACACTAGGAATTCCGCTTTCCTCTCCGATACTCAAGAATAACAGTTTCAATCGCAGCTCCGGAGTTGAGCCCCGGTATTTCACGACTGACTTGCTATCCCGCCTACGCGCCCTTTACACCCAGTAAATCCGGGCCACGCCTGCCACCTACGTATTACCGCCGCTGGTTGCCAGTTCTTAGC
+
CCCCCGGDGDCCFGFFCFGGGGGGGGGFFFFGEGGGGGGFGGGGGGGGEGFDFGGGFGGGGGGGEGGGGGGGGDGGGGGGGGGFGGFFDFGFFFGFGG;FGDFGGGGGGCCFGFGGGBBGCEFGGGGGGGGGFCGGCGGDFEFGGGF@BGFDD8D:FGGGFGD@=FGG9;FFFB6EFGFB+6+@CFE>C;FFBFGF>FFEEF4=@>===A7*9FC>BF?5*,62:0:61=6173>C.;@80:56/-).9,03>)-9(-(.4C70933(,,4).,)).(,-,((((.)-..-40*++2.))
@M02996:162:000000000-B87FG:1:1101:12282:7836 2:N:0:TAGCGCTC+GTAAGGAG
GACTACCAGGGTATCTAATCCTGTTTGATCCCCACACTTTCGTGCCTCAGCGTCAATGACGGCTTTGTGAGATGCCTTCGCAATCGGTGTTCTGTGTGATATCTATGCATTTCACCGCTACACCACACATTCCTCCCACAGCATCCGTATTCCAGATTACCAGTTTCAACGGCAGTTCCCGCGTTAAGCGCGTGCGTTTCACCGCTGACTTGGCATTCCGCCTACGCACCCTTTAAACCCAATCACTCCGGATAACGCTTTCCACCTCCGTATTAGCGCGGCTGCTTGCACGTGGTTCAC
+
CCCCCGGGGGGGGGGGGGGGGGGGGGGGGGGGGFGGGGGGGGGGGGGGECFGGGG7F,CCBB7FFFGGGDF,CEGGGGGGGGGGGGGGGGGGGA,CFGEGGFGGGGGGGGGGDFGG7898>EFGFGGG>FGGGGGGGDF6?8FGGEAADFFFE@D,ED;EEDDFG?DFFGG*CB61=F*@@>7E>=5CC+;=B**-:C?E*>>)::((0?F56A38BF7>5//28(3(23:@FF)99=GG(2/(;(--9(02(769----(26):,4(,4,(,4)),-,,--(,45-5(,4-))*22)).
@M02996:162:000000000-B87FG:1:1101:6168:7846 2:N:0:TAGCGCTC+GTAAGGAG
GACTACCAGGGTATCTAATCCTGTTTGCTCCCCACACTTTCGCGCCTCAGCGTCAGTTGTCGTCCAGAAAGCCGCCTTCGCCACTGGTGTTCCTCCTAATATCTACGCATTTCACCGCTACACTAGGAATTCCGCTTTCCTCTCCGATACTCAAGAATAACAGTTTCAATCGCAGCTCCGGAGTTGAGCCCCGGTATTTCACGACTGACTTGCTATCCCGCCTACGCGCCCTTTACACCCAGTAAATCCGGGCCACGCTTGCCACCTTCCTATTCCCGCGGCCTCCGGCACGTAGTTAGC
+
CCCCCGGGGGGGGGGGGGGGGGGGGGGGGGFFGGGGGGGGGGGGGGGGFGGECFFGGGGGGGGGGGGGGGGGGGGGGGGGGGGGGGGGGFGDFFFGGGGGGFGFGGEG6EEGGGGGG@ADG,EFGFGGGGGGFGD+CGEGFDFGGG=EDGFFCF8,AEFFGFDEE?DGGFD?EDDG:?C<CE+@FGA9:FGAF>C==FFFEFBAFA>E;A@36@<15?C(*./6;:;((B>09;C>?@EGF(:)/4)469>69)(9(-(-(156*4?)(().).)6>(((-3((.((-441(0)223)-)
@M02996:162:000000000-B87FG:1:1101:12105:7867 2:N:0:TAGCGCTC+GTAAGGAG
GACTACAAGGGTATCTAATCCTGTTTGCTCCCCACACTTTCGCGCCTCAGCGTCAGTTGTCGTCCAGAAAGCCGCCTTCGCCACTGGTGTTCCTCCTAATATCTACGCATTTCACCGCTACACTAGGAATTCCGCTTTCCTCTCCGATACTCAAGAATAACAGTTTCAATCGCAGCTCCGGAGTTGAGCCCCGGTATTTCACGACTGACTTGCTATCCCGCCTACGCGCCCTTTACCCCCAGTACATCCGGGCAACGCTTTCCACCTACGTTTTACCGCGGCTGCTGGCCCTGAGTTAGC
+
CCCCCGGGGGGGGGGGGGGGGGGGGGGGGGEFGGGGGGGGGGGGGGGGGGGGGGGGGGGGGGGGGGGGGGFFGGGGGGGGGGGGGGGGGGGGGGFGGGGGGFGGFGGGGGGGGGGGE:@=C=FGFFGFGGGGGGGGGGGGGFFGG85FDGFFDEFA8DAFGGFFGFGGGFG5ED8CAGED@+1@C+;;8FGFD>7)/DFEFGDA=)/7BFGEF+*+5AD9C::1=6;(4:>@C@;4)6CG>08-*.569:>(7>?F--(-(:6):70,4:,(.2)))44-(--4:2734(-())*+2).:
@M02996:162:000000000-B87FG:1:1101:21921:7869 2:N:0:TAGCGCTC+GTAAGGAG
GACTACTAGGGTATCTAATCCTGTTCGATCCCCGCACTTTCGTGCATGAGCGTCATTTACGGCCTGGTCTGCTGCCTACGCAATCGGTGTTCTTCGTCATATCTATGCATTTCACCGCTACACAACGAATTCCGCAAACCTCGACCGCAATCAAGCTCTCCAGTATCAATGGCGTGATGACGTTGAGCGTCACGATTTAACCACTGACTTAAAAAGCCGCCTGCGCACCCTTTAAACCCAATAAATCCGGATAACGCTCGGATCCTCCGTCTTACCGCGGCTGCTGGCACGGAGTTAGCC
+
CCCCCGGGGGGGGGGGGGGGGGGGGGGGGGGGFGGGGGGGGGGGGGGGDFGGGGGGGGGGGGGGGGGGGGGGGDGGGAEGGFGGGGDFGEGGGGGGGGGGGFGGGGGGD;FGGCFFG>B?DEG8=CC@?FEEFEE+=CFFG8@CGGFGFDFECEFF8A=9FG=CEFGGGGGFGFGG*;=FC5AE<0)?5@E=EE;4BFFCCF3=>?:=EAC>*=*2:A8,246?3:(11C<@FCFF@1C8824A=44,1(0(475/---(-)(4C25.3-((-.63<0-,(((().3222:0))/23-4>
@M02996:162:000000000-B87FG:1:1101:23011:7899 2:N:0:TAGCGCTC+GTAAGGAG
GACTACCGGGGTATCTAATCCTGTTCGATCCCCGCACTTTCGTGCATGAGCGTCATTAACGGCCTGGTAAGCTGCCTACGCAATCGGTGTTCTTCGTCATATCTATGCATTTCACCGCTACACGACGAATTCCGCCTACCTCGACCGCAATCAAGTCAACCCGTATCAATGGCGGGATGAGGTTGAGCCTCACGATTTGACCACTGACTTAACTGACCGCCTGCGCACCCTTTCAACCCAATAAATCCCGATAACGCTCGCATCCTCCGTTTTACCGCGGCTGCTGGCACGGGGTTACGC
+
CCCCCGGGGGGGGGGGGEFGGGGGGGGGGGDGFGGGGGGGGGGGGGGGGGGGGGGGGFGGGDGFGGGGGGFFGGGGGGGGGGGGGG=B?FGGGGGGGFEGFFGGGGGGGGGGGGGGG8<CDBF6+@7CFEFGGGGGG8DDFFDGDG9F5CAEFFGGGAFGG*18@FGG>;C*8:DG)?@6BCEGGC;G@EG@FAC;@GAECF@6@43;9A7>>?4*8?57E84011(44A(:<)-5..2/(43<?4<:*(0-(03*,-((-)(-98AF04).,).4-,,(((,-)).(.4:()):2*)(4
@M02996:162:000000000-B87FG:1:1101:8315:7902 2:N:0:TAGCGCTC+GTAAGGAG
GACTACACGGGTATCTAATCCCGTTCGCTACCCTAGCTTTCGCGCTTCAGCGTCAGTTAAAGCCAAGCAAGCTGCCTTCGCCATCGGTGTTCCTTGCGATATCAAAGCATTTCACCGCTCCACCGCAAGTTCCGCTTGCCCCTGCTTCACTCTAGTCGACCAGTTCAGAGCCCAGTTCCTCGGTTGAGCCGAGGGATTTCAAACCCTGCTTGACCAACAGCCTACGCGCCCTTTAAGCCCAGTGATTCCGAATAACGTTAGGTCAGTTCGTCTTACCGCCGCTGCGTGCCCGAACTTAGC
+
CCCCCGGGGGGGGGGGFFGGGGGGGGGGGGGGGGGGGGGGGGGGGGEGGGGGGGGGGGGGGGGGEGGGGGGGFGGGGGGGGGGGGGGGGGGGFGGGGGGGGFG=DCFGGGGGGGGGG><CDFGGGGGGGGGGFGGGGGGFFDFGG>DGFGFEFEGFGCCEGG@@AF;EFEF9D5CGFGEFGE91CGFGFGC29?7@@FFEEEEFF>@DDFGFFFE4;>9:A=8882739E@0>:A2><FG1?:29--6738-4:2=-...,*).2,..)--(,-)-51((-((,((---((4)0*123:)
@M02996:162:000000000-B87FG:1:1101:22994:7907 2:N:0:TAGCGCTC+GTAAGGAG
GACTACCGGGGTATCTAATCCTGTTCGATCCCCGCACTTTCGTGCATGAGCGTCATTAACGGCCTGGTAAGCTGCCTACGCAATCGGTGTTCTTCGTCATATCTATGCATTTCACCGCTACACGACGAATTCCGCCTACCTCGACCGCAATCAAGTCAACCAGTATCAATGGCGGGATGAGGTTGAGCCTCACGATTTGACCACTGACTTAACTGACCGCCTGCGCACCCTTTACACCCAATAAATCCGTATAACGCTCGCATCCTCCGTATTACCGCGGCTGCTGGCACGGAGTTGGCCG
+
CCCCCGGFGGGGGGGGGGGGGGGGGGGGFGFGGGGGGGGGGGGGGGGG,FGGGGGGGFGGGGGGGGGGGGFFGGGGGGGGGGGGFDFFGGGGGFFFFCFGGFGG9FGGGGGGGGGGG>DGDFG>CFGCFFGGG=EGGEGGG=EDDGAGFGF@8EDFGACGGGFGFFGGGGDFC>DGDD(6EGGCCD@F;AGEF4*68F=E<<@?E;8;>A7>E=)96<C1E<<?FFFFFG<BFA)622:@-<8)95A?D(51:@95,----)-977<?64425<49:9-(4>1(5:08:<<008/8+,(,(
@M02996:162:000000000-B87FG:1:1101:8407:7910 2:N:0:TAGCGCTC+GTAAGGAG
GACTACCGGGGTATCTAATCCTGTTTGATCCCCACACTTTCGTGCCTCAGCGTCAATGACGGATTTGTGAGATGCCTTCGCAATCGGTGTTCTGTGTGATATCTATGCATTTCACCGCTACACCACACATTCCTCCCACAGCATCCGTATTCCAGATTACCAGTTTCAACGGCAGGTCACGCGTTAAGCGCGTGCGTTTCACCGCTGACTTTGCATTCCCCCTACGCCCCCTTTAAACCCAATAAATCCGGATAACGCCCGCATCCTCCGTATTACCGCGGCTGCTGGCACGGAGTTAGC
+
CCCCCGGGGGGGGGGGGGGGGGGGGGGGGGGGGGGGGGGGGGGGGGGGGGGGGGGEGEAFEG:FEGGGGGGFFGGGGGGGGGGGF??FGGGGGGGGGGGFGFGGGGGFGGGGGGGGG>ACDFFGGGGFGGGGGGGGGGGCF=FGGGFFFFFFGGGGFGGGGFDCFFGGFGCEDBC>FGFF6C:@FGC8A*?>D:DF2CEF4CB2@BF@BFF*>FCFEF:):66;<6901CBBGFFFEBFG(:?>?A2.92>82.4>--(-(1(-1:>A?(-.3(...-14,(47?20(,(,40):A8)).
@M02996:162:000000000-B87FG:1:1101:8424:7919 2:N:0:TAGCGCTC+GTAAGGAG
GACTACCGGGGTATCTAATCCTGTTTGATCCCCACACTTTCGTGCCTCAGCGTCAATGACGGATTTGTGAGATGCCTTCGCAATCGGTGTTCTGTGTGATATCTATGCATTTCACCGCTACACCACACATTCCTCCCACAGCATCCGTATTCCAGATTACCAGTTTCAACGGCAGGTCACGCGTTAAGCGCGTGCGTTTCACCGCTGACTTTGCATTCCACCTACGCACCCTTTAAACCCAATAAATCCGGCTAACGCTCGCCTCCGCCGTATTACCGCGGCTGCTGGCACGGAGTTCAC
+
CCCCCGGGGGGGGGGGGGGGGGGGGGGGGGGGGGGGGGGGGGGGGGGGGGGGGGGGGCFGGGEGGGGGGGEEFGGGGGGGGFGGGGFGGGGGGGGGGGGGGDFGGGGGGGGGGGGGGAB6CFFGGGGGGGGGGGGGGEFEDDDFGGFGFGFFGGGFGGCFGF>EFFGGGGGBGFDCFGBFBB@EGGDFF5CAF*927:?BEGF?B825@FD*5B573;@<E814;(616EF0;@E?EEGGF615?AF>>9@((0.2--(--1((18(,32-(.5)-)-((-41,,)5(((,47)*;*:))
@M02996:162:000000000-B87FG:1:1101:8408:7929 2:N:0:TAGCGCTC+GTAAGGAG
GACTACCGGGGTATCTAATCCTGTTTGATCCCCACACTTTCGTGCCTCAGCGTCAATGACGGATTTGTGAGATGCCTTCGCAATCGGTGTTCTGTGTGATATCTATGCATTTCACCGCTACACCACACATTCCTCCCACAGCATCCGTATTCCAGATTACCAGTTTCAACGGCAGGTCACGCGTTAAGCGCGTGCGTTTCACCGCTGACTTGGCATTCCACCTACGCACCCTTTAAACCCAATAAATCCGGGTAACGCTCGCATCCTCCGTATTACCGCCGCTTCTCGCAAGCATTTAGC
+
CCCCCGGGGGGGGGGGGFGGGGGGGGGGGGGGFGGGGGGGGGGGGGGGGGGGGGGFFDGGGG@FFGGGGGGFFGGGGGGGGGGGF8CFGGGGGGGGGGGGGFGGGGGGGGGGGGGGG=ADDEFGDFFECFFGGGGFG?FEFD?FGGFDFGFEFFGCFGGGGGFGGFGFGGE5>D>+:F);@:>CFGCDE*@>F4CA>GEFCCF?B42>DFGF@4)2.+:<E66(6;><9C@7<E>CCEGGF23.9A<49>>(().2.-,--1409().493(.566)(((,(((4))43--1))+02)))
@M02996:162:000000000-B87FG:1:1101:16228:7938 2:N:0:TAGCGCTC+GTAAGGAG
GACTACTAGGGTATCTAATCCTGTTTGCTCCCCACGCTTTCGAGCCTCAACGTCAGTTATCGTCCAGTAAGCCGCCTTCGCCACTGGTGTTCCTCCTAATATCTACGCATTTCACCGCTACACTAGGAATTCCACTTACCTCTCCGATACTCTAGCTTGACAGTTCCAAATGCAGTTCAGGAGTTGAGCCCCCGCATTTCACATCTGGCTTGCCATGCCGTCTGCGCTCCCTTTACACCCCGTAAATCCGGATAACGCCTGCACCCTACGTATTACCGCCGCCTGTGGCCGCGTTTTACC
+
CCCCCGGGGGGGGGGGGGGGGGGGGGGGGGGGGGGGGGGGGGGGGGGGGGGGGGGGGGGGGGGGGGGGGGGGGGGGGGGGGGGGGGGFFGGGGGGGGGGGGFGGGGGGGGGGGGGGG=BGDEFG8AFDCGGGGCGGG9FGGFFGGC=EBDFFGGGGGGFGFDDFFFFFGBFFGFFDDGB7E>+DGCE+:FGFFFGA=EFFFG*;CB;=CAGAFFBF3AFA=2(-*(0(/:>2C@3C7=FE((/7:2).2(83837;--(.-9,8F08(:4.,57)6)4-(42(-(),((((().22:4-)
@M02996:162:000000000-B87FG:1:1101:16281:7954 2:N:0:TAGCGCTC+GTAAGGAG
GACTACTGGGGTATCTAATCCTGTTTGATCCCCACGCCTTCGTGCCTCAGCGTCAGTGCCGTCCTCGCCAGCTGCCTTCGCGATCGGTGTTCTATGTAATATCTATGCATTTCACCGCTACATTACATATTCCGCCAGCGCCGTTCGGACTCTAGTCGCGCAGTATCAACGGCAGCCTCCCGTAGGCTGTCCCTTATTCCCCTCTGACGTTGCCGCCGACCCCTCACTCCTAGACCTCCCGGGTCTCCCTGTCATCGCCATCACACTACCGAGTAGCCCTGCTGCACTGTCCATATTGAG
+
CCCCCGGGGGGGGGGGGGGGGGGGGGG;FGGGGGGGGGGGGGGGGGGGGGGGGGGGG<DG:FCF:FEGGGGFEGGGGGGGG7>4@CCGGGGGF9@?FFGGGFGGGAFFGGGGGGGGG:@DDE<E,A9?FFGGGGGG6+@+==>=+8)+3=DFAEG,2+81@4:@,C@CF?*@CD>C9*:A>:C*19;*(4>)6*8>E,B57,:9(0.9()9(/11)1))(/446(..))*))*,).)2+*(-(()())*(/,89)*.(,(-*))2(((.((((((..)(..4().(()()))**3++.))
@M02996:162:000000000-B87FG:1:1101:2923:7982 2:N:0:TAGCGCTC+GTAAGGAG
GACTACAAGGGTATCTAATCCTGTTTGATCCCCACGCCTTCGTGCCTCAGCGTCAGTGCCGTCCTCGCCAGCTGCCTTCGCGATCGGTGTTCTATGTAATATCTATGCATTTCACCGCTACATTACATATTCCGCCAGCGCCGTTCGGACTCTAGTCGCGCAGTATCAACGGCAGCCTCCCGGTTGAGCCGGGATATTTCACCGCTGACTTACGCGTCCGCCTACGCACCCTTTAAACCCCATAAATCCGGATAACGCCTGCATCCCCCGTTTTACCGCGGCTTCTGGCACGGGGTTAGC
+
CCCCCFFGGGGGGGGGGGGGGGGGGGGGGFCFFGGGGGGGGGGGGGGGGGGGGGGGGGGGGFGEGGCGGGGGGGGGGGGGGE:=DEFFGGGGGEAFGGEGGFGGGGGGGGGGGGGGG>>DDEAFGGGGGGGGFGDDGGFEC=>DGGAF>DFFGGFCGGGEGGA:<95,?DG>E>5;;CDFGDE7FCBFFCE>>?5(7FF?CC400:(,5AFCE)6;151(/-4:0-746C?0>):6>2?E0<BF9<D><;F?FE>=--(,-94)0(.,-4((.-)-8:11-1((.).)508(.)/2:2:A
@M02996:162:000000000-B87FG:1:1101:25113:7996 2:N:0:TAGCGCTC+GTAAGGAG
GACTACCAGGGTATCTAATCCTGTTTGCTCCCCACGCTTTCGAGCCTCAACGTCAGTATCTGTCCAGTATGGCGCCTTCGCCTCCGGTGTTCTTCCTAATATCTACGCATTTCACTACTACACTAGGAATTCCCCATACCCCTCCAGTACTCTAGATTGACAGTTTTCAAAGCAATTCTTAAGTTAAGCTTAAGGTTTTCACTCCAAACTTGCCATTCCGTCTACGCTCCCTTTACACCCAGTAAATCCGGATAACGCTTGCCCCCTACGTATTACCGCGGCTGCTCGCACGTAGTTAGC
+
CCCCCGGGGGGGGGGGGGGGGGGGGGGGGGGGGGGGGGGGGGGGGGGGGGGGGFFGGGGGGGGGGGGGGGGGGGGGGGGGGGGGGGGGGGGGGGGGGGGGD?EFGFGGGGGGGGGFG3=?=EFGGGGGGGGGDGGGGFDDFDFGG=DC9AFEGGCFGGGDFGBCEFGG9EEFDFDGFGBD3EFFGGFGFGFEFFGEDFFFEGEFFAECCFGF@ACC@AB=@@CDFFB8AEDDGEAEEBFE>=ECF/@CC@62(:;;00//(2(5C0(62;6;CF<?;0.((,39:))--,49.01;@<AD
@M02996:162:000000000-B87FG:1:1101:9063:8001 2:N:0:TAGCGCTC+GTCAGGAG
GACTACCAGGGTATCTAATCCTGTTTGCTCCCCACACTTTCGCGCCTCAGCGTCAGTTGTCGTCCAGAAAGCCGCCTTCGCCACTGGTGTTCCTCCTAATATCTACGCATTTCACCGCTACACTAGGAATTCCGCTTTCCTCTCCGATACTCAAGAATAACAGTTTCAATCGCAGCTCCGGAGTTGAGCCCCGGTATTTCACGACTGACTTGCTATCCCGCCTACGCTCCCTTTACACCCAGTAAATCCGGGCAACGCTTGCCACCTACGTTTTCCCGCGGCTGCTGGCTCGGCGTTAGC
+
CCCCCGGGGGCFCFGGGGGGGGGFGGGGGGFGGGGGGGGGGGGGGGGGGGGGGGGGGGGGGGGGGEGEE@EFGGGGGGGGGFFGGFGFGGGGGFFFG=BF,DFGGGGGGGGGGGGGG:<=>=B;E@8EAFGGGGGGGEDDDEFGGG=@@DFF;DF,@FDAFA:CD7DFGEFDFB=CFGEF86C9F7EFEGGA5@C5=FFFECF42)(7>FF*>F<=B8007346=(3(/363CEFFC8FC=;;)+)6596)-(.,1---,49>4C?B20(,(.-).)----,46??:??(57))12C,()
@M02996:162:000000000-B87FG:1:1101:18802:8007 2:N:0:TAGCGCTC+GTAAGGAG
GACTACAAGGGTATCTAATCCTGTTTGCTCCCCACACTTTCGAGCCTCAGCGTCAGTTAGAGCCCAGTAAGCCGCCTTCGCCACTGGTGTTCCTCCGAATCTCTACGCATTTCACCGCTACACTCGGAATTCCGCTTACCTCTACTCCACTCAAGAAAAACAGTTTCAACTGCAGTCTACAGGTTAAGCCTGTATATTTCACAGCTGACTTGCTTTCCCGCCTGCGCTCCCTTTACACCCAGTCAATCCGGACAACGCTTGCCACCTACGTATTCCGGCGGCTGCTGGCACGTGGTTAGC
+
CCCCCG8FGGGEGGGGGGGGGGGGGGGGG9FGGGGFFGGGGGFGGGGGGGGGGGGGGGDC,CBFF@EG@CFEFFGGGGGGGFFGEGGGGGGFFAFDC7FCEFGGGGGGEGGFFAFGG>?DG9F8E<B+=DFGGFGGC+@DDEF7F9DGFGFDFFG:@D8,@DDF:DFFFGGFGFFFD=BDD=CCFCEGACFC8?7CEGFEEG*9CFCEFFF5*B8BE>D9E=>BF5A(:CD2>6**97C=8(6)1).9862(3:=C../,/:4)>817:1,,.46:((-(-4926))(-(587.*2/.(.
@M02996:162:000000000-B87FG:1:1101:18782:8007 2:N:0:TAGCGCTC+GTAAGGAG
GACTACAAGGGTATCTAATCCTGTTTGCTCCCCACACTTTCGAGCCTCAGCGTCAGTTAGAGCCCAGTAAGCCGCCTTCGCCACTGGTGTTCCTCCGAATCTCTACGCATTTCACCGCTACACTCGGAATTCCGCTTACCTCTACTCCACTCAAGAAAAACAGTTTCAACTGCAGTCTACAGGTTAAGCCTGTATATTTCACAGCTGACTTGCTTTCCCGCCTGCGCTCCCTTTACACCCAGTAAATCCGGACAACGCTTGCCACCTACGTATTACCGCGGCTGCTGGCACGTAGTTAGC
+
CCCCCFGGGGEFDGGGGEGFGGGGFGGEGGCFDGGGGGGGGGGGGGGGFGGGGGGGGGFGFGGFGFGGGGGGGGGGGGGGGGGGGGEFGGCFECGGGDGGGFGGGGGGGGEGGGGGG=@DDEGFGGGFGGGGGFGGGEFFFDFDDFDFFGFFGG?==D?DEFDFFFGDFGGFGF6EFGEF=E6@@DC<AGFDFFGFEGFFEF7C9;:=CAC=EF=<CFD4?:7=@4A6@EDBF=C=77<=5?=3:???;7313>?5../(/2/;FB0(.-....))---(((4,-:3(,(.48)2;C6:2
@M02996:162:000000000-B87FG:1:1101:24414:8010 2:N:0:TAGCGCTC+GTAAGGAG
GACTACAGGGGTATCTAATCCTGTTCGATCCCCGCACTTTCGTGCATGAGCGTCATTGTCGGCTTGGTAAGCTGCCTACGCAATCGGGGTTCTTCGTCATATCTATGCATTTCACCGCTACACGACGAATTCCGCCTACCTCAACCGAAATCAAGCGCCCCAGTATCAATGGCGGGATGAGGTTGAGCCTCACGATTTGACCACTGACTTAAAGCGCCGCCTGCGCACCCTTTAAACCCAAAAAATCCGGATAACGCTCGGATCCTCCGTATTCCCGCCGCCGCCGGCCAGGACTTGACC
+
CCCCCGGGGGGGGGGGGGGGGGGGGGGGGGEGGGGGGGGGGGGGGGGGGGGGGGGGGGGGGGGGGGGGGGGGGGGGGGGGG:CFGFFEGGGGGGGGGGGGGFGGGGGGGGGGGGGGG>BCGFEEGGGGGGGGGGGGGGFFGDDGGGFFD=FFGGGGGGGGGEDFEFGGF@CA@DDEBGDFFGFFD<E;;7E;FFG@FGFECGEFFAE4>:;)9:;)9>C9E14:BFFFBG(<C)66ABG5::04)(88)(.14*.1-(-,-)(,9).4(-((.-).(-((((--(-((((-1.)03+).4
@M02996:162:000000000-B87FG:1:1101:13252:8013 2:N:0:TAGCGCTC+GTAAGGAG
GACTACAAGGGTATCTAATCCTGTTTGCTCCCCCGACTTTCGCGCCTCAGTGTCAGTGACGTTCCAGGGATCCGCCTTCGCCTCCGGTGTTCTATAGGATATCAACGCATTTCACCGCTACACCCTATATTCCGATCCCCTCTCCCGTACTCGAGCAAAGCAGTTTCGGACGCACTTTCCGGGTTGAGCCCGGAGATTTCACATCCGACACACTTCGCCACCTACGCGCCCTTTACGCCCAGTAAATCCGAACAACGCTCTTGGCCTCTGTATTACCGCGGCTGCTGGCACAGAGTTAGC
+
CCCCCGGGGGGGGGGGGGGGGGGGFGGGGGGGGGGGGGGGGGGGGGGGGGGGGGGGGAFGFGGGGFD8FGGFGGGGGGGGGGEGFGFGGGGGGFG?FFGGGFGCFGGGGGGGGGGGG=@>DEFFGGFFFFGGGGEDGEGGGFFGGGFF?DDEE@8FG?FCFFFGGFGGDEGFGFGGFGFFEEEEGDEGBCE@B>DBFFFFFF56=A;;@)81?A;F7BC3=6/8?49,4?>;DF4:1?EEB?F48<25>,.49>?D(----2))05874.6).-.6)4(-(4,484:8073200339)--
@M02996:162:000000000-B87FG:1:1101:21332:8014 2:N:0:TAGCGCTC+GTAAGGAG
GACTACTGGGGTATCTAATCCTGTTTGATACCCGCACTTTCGAGCTTCAGCGTCAGACGTACCCCAGTGGACTGCCTTCGCAATCGGAGTTCTTTAGGATATCTAAGCATTTCACCGCTACACCCTAAATTCCATCCACCTCTAGTACTCTCAAGACAACCAGTATCAACGGCAAGGCATGGTTGAGCCACACTATTTCACCGCTGACTTAATCGCCCGCCTACGCTCCCTTTAAACCCAATCAATCCGGATAACGGTCGCATCCTCCGTATTACCGAGGCTGCTGGCACGGAGTTCGCCG
+
CCCCCGGGGGGGGGGGGGGGGGGGGGGGGAAEDGGGGGFGFGGGGGGGDGGGGGGGGGDFGGGFGGGGGGFAFFGGGGGGGEEGGFC,@BDFF?EFGGGGGFGGDGGGGGGFGFGGG=DDDFFFGG:=FFEGGFCDGDEFDDFFGEEGEDDE=@?AFFGFGGD:E;=ACE>5CDD6DDDFGG@AFGEC57:8B*90*@+07<1==F)0*3B47B5/:?D>:9(7>B5@@G@3<3)9=(8:/((.0.9=<()/(0;/(((-3)8;G<2363..,)).(((--34?7B06.32()022+-(((
@M02996:162:000000000-B87FG:1:1101:9085:8015 2:N:0:TAGCGCTC+GTAAGGAG
GACTACCAGGGTATCTAATCCTGTTTGCTCCCCACACTTTCGCGCCTCAGCGTCAGTTGTCGTCCAGAAAGCCGCCTTCGCCACTGGTGTTCCTCCTAATATCTACGCATTTCACCGCTACACTAGGAATTCCGCTTTCCTCTCCGATACTCAAGAATAACAGTTTCAATCGCAGCTCCGGAGTTGAGCCCCGGTATTTCACGCCTGACTTGCTATCCCGCCTACGCGCCCTTTACACCCAGTAAATCCGGGCAACGCTTGCCCCCTCCCTATTTCCTCCGCTTCCTGGCCGTTGTTATC
+
CCCCCGGGFGGGGGGFGGGGGGGGGGGGGGFFCFGFGGGGGGGFGGGG8FGEFGGGGF9FGGGGGCF<@F,AFGGGGGGGGCEGGGCEFFCGGEEEGEEF,CEGGGGGEEEGGGGGG=<+?9FG@E,BFEFGGGGGGGGGGDBFG61>@DBDC8=,1=,=EDDGGFFFEGG9E>8@FGB>>6+*@7A987FDA4C):@F?4F))))22>FF3;:*BEFG(=73(639(6:9;*64><7FE02.6154:798(1)-7--(-(14)1762((...6)).)-(-,-(2))..(((.)**26))
@M02996:162:000000000-B87FG:1:1101:9068:8020 2:N:0:TAGCGCTC+GTAAGGAG
GACTACCAGGGTATCTAATCCTGTTTGCTCCCCACACTTTCGCGCCTCAGCGTCAGTTGTCGTCCAGAAAGCCGCCTTCGCCACTGGTGTTCCTCCTAATATCTACGCATTTCACCGCTACACTAGGAATTCCGCTTTCCTCTCCGATACTCAAGAATAACAGTTTCAATCGCAGCTCCGGAGTTGAGCCCCGGTATTTCACGACTGACTTGCTCTCCCGCCTACGCGCCCTTTACACCCAGTAAATCCGGGCAACGCTTGCCACCTACGTATTACGGCGGCTGCTGCCACGTGGTTAGC
+
CCCCCGGGGGGGGGGGGFGGGGGGGGGGGGGGGGGGGGGGGGGGGGGGGGGGGGGGGGFGGGGGGFFCGGFFGGGGGGGGGGGGGGCFGGEGFFEFGFAFFFDFGGGGGGGGGGGGGADGGGGG8<FGGEGGGGGGGGGGGFFGGB@FADFFDFG=1E9AFDEGGFGGGGG?F5DGFGE>@+4AFCEFCGG><ADB@FFEFG29>D=EEFGFFF=B>FF@G@DFF6;(.B6,8@3>)<FE0:448>D924)4;51F(---.984>?1(41.).26:((-(-.,2<B?)(43,0)*2;)()
@M02996:162:000000000-B87FG:1:1101:18791:8023 2:N:0:TAGCGCTC+GTAAGGAG
GACTACAAGGGTATCTAATCCTGTTTGCTCCCCACACTTTCGAGCCTCAGCGTCAGTTAGAGCCCAGTAAGCCGCCTTCGCCACTGGTGTTCCTCCGAATCTCTACGCATTTCACCGCTACACTCGGAATTCCGCTTACCTCTACTCCACTCAAGAAAAACAGTTTCAACTGCAGTCTACAGGTTAAGCCTGTATATTTCACAGCTGACTTGCTTTCCCGCCTGCGCTCCCTTTACACCCAGTAAATCCGGACCACGCTTGCCACCTACGTATTACCGCGGCTGCTGGCACGTTGGTAGC
+
CCCCCGGGGGGGFGGGFGGGGGGGGGGGGGDFEGGGGGGGGGF8FGGGGGGGEGGGGGGFEFGFGGGGGGGGGGGGGGGGGGGGGGFGGFGGFFFGEFFGGFGGGGGGGGGGGGGGG>ADGEF,EFEEFGCFGGGGG6DFGEFFGDEGFGFFGG8:,ADEGFDGGFGFGGGFGFFFFGFFDEEEE:C?AGFCFFFC@GFEEGF*8;8*09FBEF=<AFC4?2:<4)552BB=FFFFFFGED1..19C5265(:)6:/,(/(/5)*2:((((,.:)))--(((4(())((03(00**2-.,
@M02996:162:000000000-B87FG:1:1101:24411:8029 2:N:0:TAGCGCTC+GTAAGGAG
GACTACAGGGGTATCTAATCCTGTTCGATCCCCGCACTTTCGTGCATGAGCGTCATTGTCGGCTTGGTAAGCTGCCTACGCAATCGGGGTTCTTCGTCATATCTATGCATTTCACCGCTACACGACGAATTCCGCCTACCTCAACCGAAATCAAGCGCCCCAGTATCAATGGCGGGATGAGGTTGAGCCTCACGATTTTACCCCTGACTTAAAGCGCCCCCTGCCGACCCTTTAAACCCCACACATCACGCTAACCGCCCGCACCTCCGCTTTTCCTGTGCGACTAGGCCGGAGTTCACC
+
CCCCCFGGGGDGEFFGGGGGGGGGGFDCFGGFGGGGGGFGGGGGGGGGGGGGGGGGGGGGGGGGGGGGGGGFGFGGGFFGGGC@EGGFGFEDFGGGGGGFFFGFGGGGGGGGGGGGG=@?DGGGGGGGGGGGGGGG>>FD+03=CGF>@8DDF9?FEG6CEC>899@,BCFF>57=?C26FC8:C<@GF*9(=5/41C+67C(,:>((;+@4)3))(8)(:--2(((,6C(87<56)2;*4(408)3)*-)(,)(1-(-(()(-1(31-(((-)).)))..(((-((((.46))22+..-
@M02996:162:000000000-B87FG:1:1101:21337:8031 2:N:0:TAGCGCTC+GTAAGGAG
GACTACTGGGGTATCTAATCCTGTTTGATACCCGCACTTTCGAGCTTCAGCGTCAGACGTACCCCAGTGGACTGCCTTCGCAATCGGAGTTCTTTAGGATATCTAAGCATTTCACCGCTACACCCTAAATTCCATCCACCTCTAGTACTCTCAAGACAACCAGTATCAACGGCAAGGCATGGTTGAGCCACACTATTTAACCGCTGACTTAATCGCCCGCCTACGCTCCCTTTAAACCCAATAAATCCGGATAACGCTCGCATCCTCCGTTTTACCGCGGCTGCTGCCCCGGGGTTAGCC
+
CCCCCGGGGGGGFGGGGGGGGGGGGGGDFECFFGGGGGGGGGGGGGGGFGGGGEGGFGGGFGGGGFFGGGFFGFGGGGGGGEGGFGB6@FFGGFGFGGGGGFFGGC9FGGGGGGGGG>B>8,BEGFGEGDFGGDFDF8DFGDFDDF;FFGFFCEF9DECFG=DF,DFFDGGFGFDE?@5FF,79+0=D5,@)<65;*@60>A>AB54BB6+9AFBF=D*6?58>8@25:C376)<.7(8*/=;3;.?@165D?=/2-,-(-)(49))443).4)5)--,(-((-..)((((()02:*,)5
@M02996:162:000000000-B87FG:1:1101:21322:8043 2:N:0:TAGCGCTC+GTAAGGAG
GACTACTGGGGTATCTAATCCTGTTTGATACCCGCACTTTCGAGCTTCAGCGTCAGACGTACCCCAGTGGACTGCCTTCGCAATCGGAGTTCTTTAGGATATCTAAGCATTTCACCGCTACACCCTAAATTCCATCCACCTCTAGTACTCTCAAGACAACCAGTATCAACGGCAAGGCATGGTTGAGCCACACTATTTAACCGCTGACTTAATCGCCCGCCTACGCTCCCTTTACACCCAATAAATCCGGATAACGCTCGCATCCTCCGTATTACCGCGGCTGCTGGCACGGAGTTAGCC
+
CCCCCGGGGGGG@FGGFFGGGGGGGGGGGGFAFGGGGGGGDFGGGGGGGGGGGGGGFGFGFGGCFFGGGGFFFGGGGGGGDFFGGGG:CGGGFEFFFCGFG7EFGCGGGGGGGGGFGADGCFGGGG@FGD9EFGCDG?FF?:DDCE;A?D<DCFD=DDFDB==CGBGGGFGFDFDG*=D?DCCFFD@?C6ECEF6CEG+78D)=53/5A=:AEF4FDEG=C(659>D@BG14*9)7<6F@,8.)29?39.8;@4.2---,-/2993>19::1.)--,4,-(-(23:5((5(3)0;;+-),
@M02996:162:000000000-B87FG:1:1101:4462:8058 2:N:0:TAGCGCTC+GTAAGGAG
GACTACACGGGTATCTAATCGTGTTTGCTCCCCCGACTTTCGCGCCTCAGCGTCAGTACCGTTCAAGGAATCCGCCTTCGCCTCCGGTGTTCTGCAGGATATCAACGCATTTCACCGCTACACCCTGCATTCCGATTCCCTCTCCCAGACTCGAGTCCTGTAGTTTCAAGCGCACTTTCCGGGTTGGGCCCGGAGATTTCACACTTGACACGCACGACCGCCTACGCGCCCTTTACGCCCAGTAAATCCGAACAACGCCCTTGGCCTATGTATTACCGCGGCTGCCGGCCCAGAGTTAGC
+
CCCCCGGGGGGGDGGGGGGG,EFFGGGFGGGGGGGGGGGGGEGEGGEEFGFFFGGGGGGGGGGGGGGGGGGGGGGGGGGGDGGGGGGGGGCGGGGFGGGGGFGFFGGGGGEGGGGGG:?DGFGFGGCFFGGGGGGGGFFGGFFGGGDBDF?DEGCFGGGGGG7@CFGGGGGFGEGGFGEF5EE?CG9;BGG25)?((2BEEGFFFF3;@+;19A(:<B<1:4:8:1904C;65:<D??E=0?:BBB:6<6E:BF7*,-((,0((242().-<9))))3,,-49>:((1,0(-078<C<A2
@M02996:162:000000000-B87FG:1:1101:22600:8084 2:N:0:TAGCGCTC+GTAAGGAG
GACTACCGGGGTATCTAATCCTGTTTGCTCCCCACACTTTCGTGCCTCAGTGTCAGTAACAGTCCAGAAAGCCGCCTTCGCCACTGGTGTTCTTCCATATATCTACGCATTTCACCGCTACACATGGCGTTCCGCTTTCCTCTCCTGCACTCAAGTAACCCAGTTCAAAGGGCTCACATTGGTTAAGCCAATCCCTTTCACCCTATGCTTAGGAACCCACCTACGCACTCTTTACGCCCATTAATTCCGGATAACGCTCGCCCCCTCCGTATTACCGCGGCTGCTGTCACGTAGTTAGCCG
+
CCCCCGDCFGGGDFGGGGGGGGGGGGGGGGFGCFGEFGGGGGGGGGGGFGCFGGGGGGDFDDGGCEG,CFEABCFGGGGGGCGEEFGEFGGGGFGF,A=FGFGGGGGGGGGGGGGGG:?@DEGDGFF,>FGGGDGCG?FGGEB??FEGFGFFGFFD,3EFFE5B9D7EE,DDCF+,<29DEFEF@8=C@1,3*5CEFC+>;D=)8;39;@B**49*:?/04<25->>B>F@FC?C895FG(7)9+<C?63):;F7*./(,.1-47>04>,..(5-409((44(-8?2<:4<:)0/<+.).(
@M02996:162:000000000-B87FG:1:1101:22584:8092 2:N:0:TAGCGCTC+GTGAGGAG
GACTACCGGGGTATCTAATCCTGTTTGCTCCCCACACTTTCGTGCCTCAGTGTCAGTACCGTTCCAGAAATCCGCCTTCGCCACTGGTGTTCTTCCATATATCTACGCATTTCACCGCTACACACTGTGTTCCGCTTTCCTCTCCTGCACTCAAGTCACCCAGTTCCAAGCGCTCTCTTTGGTTAAGGCCCTGCCTTTTACCCCATGCTTAGCAAACCCCCTACCCCCTCTTTACGCCCACTAATTCCGGACAACCGTTCCCCCCCCCGTATTACCCGCGCTGCTGCTGCCTGTTTTCCC
+
CCCCCG8:FGGGGGGGGFGGGGGGGGGFGGFGE96CFGGGGG@FGGGGFG6EFGDGGC,;,6BFFGG,EG,CFEGGGGGGGE@F8DFFGGEGF59?,A4EGDG,EFFGGCGGGGGGG>BGGFG,+,4,,9@EGCCGG+EFGFFGG=)45@FF>@AF;3,63+:BFF+6D,+<60++3+*+786A,+3+:,30*:+6AE**3@))0;)18++:08:*::*)=-))))((-=(8+0659>G*((/(1)91*,)(,)/2(,/(.*(-5(,-(-(,.)..((((-((,)).)),(,**320-).
@M02996:162:000000000-B87FG:1:1101:6080:8117 2:N:0:TAGCGCTC+ATAAGGAG
GACTACTCGGGTATCTAATCCTGTTTGCTCCCCGCACCTTCGCACCTCAGCGTCAGTCATCTGCTGGTAACCTGCCTTCGCCATTGGTATTCTTCCTGATATCTACCGATTTCACCCCTACACCAGGAATTCTGATTACCCCTCCGTCACTCTAGTCATGCAGTTCTCAACGCAGTCTAGGAGTTAAGCCCCTGCCTTTCACATCAAGCTTGCAAACCCGCCTACGTTCCCTTTCAGCCCCATAAATCCGAACAACGCTCGCACCCTACGTTTTTCCGCCGCTGCTGGCCAGTAATTTGC
+
CCCCCGG<@F:F:FFGGFGGGGGGGGGGGG8DB@FCG@EGGGGFD@AFF=DGGGGCE9FGGG,AECFG9FDGGGEFDGF@EGGG=D,FFFEFDGGGGBFF;3D,9C,44BF@FGGEE5DGF,B=FG7CFGGG=@,6?,99=DFG6>D80@F876DEAFF,C=>DCD+:D;3<>B+@:+*5,,,6@DBCE,@8??+:6FFEEF<A:9*0:AC)8**+)39:C)<>:(0-8B@EGE4*/*8=(/85*)9902)/4>6C(.(/./((1(8(,(.(.,((.4((--41()..3((()*330)))
@M02996:162:000000000-B87FG:1:1101:6062:8119 2:N:0:TAGCGCTC+GTAAGGAG
GACTACTAGGGTATCTAATCCTGTTTGCTCCCCGCACCTTCGCACCTCAGCGTCAGTCATCTGCTGGTAACCTGCCTTCGCCATTGGTATTCTTCCTGATATCTACAGATTTCACCCCTACACCAGGAATTCTGATTGCCCCTCAGTGACTCTAGTCATGCAGTTCTCAACGCAGTCCAGGAGTTAAGCTCCTGCCTTTCACATCAAGCTTGCAAAACCGCCTACATGCCCTTTACGCCCAATCATTCCGAAAACCGCTCGCAACTTACGTGTTACCGCGGCTGCTTGCACGTAATTAGG
+
CCCCCFGGGGGGAEGGGGFGGGGGGGGGGFCFEGGGGGGGGFGGGGGGGGGGGGGGGGGGGGGGGGGGGGGFGGGGGGGGGGFEFDFGGGGGGGGGGGFG;DFGGGGGCGFDFEFFG89DFFGGGFGGGGGGGGGFGGGGA8DGGCEE5FCDBEDGGGGGGF>CDFGGGGGFDFDEBDEF8DCF@FFGFEGD66DDBCFFBFEEFF@EFFGFF?AADA<:4::5=:;*0B@5A=<47->?FB3(1/9>+(8((.(*....6>0:3(4=<6.(..6).(-474-(()).22>60);;<4))
@M02996:162:000000000-B87FG:1:1101:28495:8119 2:N:0:TAGCGCTC+GTAAGGAG
GACTACACGGGTATCTAATCCTGTTTGCTCCCCCGACTTTCGCGCCTCAGCGTCAGTGCTGTTCAAGGAATCCGCCTTCGCCTCCGGTGTTCTGCAGGATATCAACGCATTTCACCGCTACACCCTGCATTCCGATTCCCTCTCCCAGACTCGAGTCCCACAGTTTCGGACGCACTTTCCGGGTTGAGCCCGGAGATTTCACATCCGACACATGGGACCGCCTACGCGCCCTTTACGCCCAGTACATCCGAACAACGCTTGCGACCTCTGATTTACCGCGGCTGCTGGCACAGAGTTCGC
+
CCCCCGGGGGGGGGGGGGGFGGGGGGGGGGGGGGGGGGGGGGGGGGGGGGGGGGGGGGGGGGGG,EE8FGGGGGGGGGGGGGGFFGFFGGGGGGF,EFGGGFGDFDEECEGGGGGGG=?=>EFFGFGGGGGGGDCDC>CDDD*=DFDADFFF@FD=D==DFGBFAFG+@BEFGFGGFFEFEGGEEDEGFEF9>5D>2CAEC;?<;A?D9=D@@45.6AC;E4:<B4;7;?>;7:<BBFGGB3>D*6>DGB5<>D?G(-(--*(-91(5)4)).).68:;7;419??B(4:>:))+00)(,
@M02996:162:000000000-B87FG:1:1101:25108:8123 2:N:0:TAGCGCTC+GTAAGGAG
GACTACCCGGGTATCTAATCCTGTTCGCTCCCCACGCTTTCGCGCCTCAGCGTCAGTTACGGCCCAGTAAGTCGCCTTCGCCACTGGTGTTCCTCCCGATCTCTACGCATTTCACCGCTACACCGGGAATTCCACTTACCTCTTCCGTACTCAAGCTCTGCAGTCTCCAAAGCAATTCCCACCTTGAAAGCAGGACTTTCACTCCGGACTTACAGCGCCGCCTACACGCCCTTTACGCCCAGTCATTCCGGACAACGCTCGCCCCCTCCGTATTACCGCGGCTTCTGGCACGTAGTTAAC
+
CCCCCGGGGGGGGGGGGGGGGGGGGGGGGGGGGGGGGGGGGGGGGGGGGGGGGGGGGGGGGGGGGGGGGGGGGGGGGGGGGGGGGGFEFFEGGGGGGGEEGFFGGGGGGGGGFFFGG=@CGGGGGGGGGGGGGGGGGGFGFBDGGGFGFGFFEGGGCGGGFFC:EFGGGGGFGFGGFDEFGGGGFFE9A?F=FFDFFGFFEGFFF?B=BEGFE=3A15D9C6(6@(/,9F9(9:AFFFGG062<44)4?27?>F:9----459?DFF(1--(.5))-43((,4(())))()(..*22))-
@M02996:162:000000000-B87FG:1:1101:27007:8133 2:N:0:TAGCGCTC+GTAAGGAG
GACTACTAGGGTATCTAATCCTGTTTGCTCCCCACGCTTTCGAGCATCAACGTCAGTTACCGTCCAGCAGGCCGCCTTCGCCACCGGTGTTCTTCCTGATATCTACGCATTTCACCGCTACACCAGGAATTCCGCCTGCCCCTCCGGTACTCAAGCCCAACAGTTTCCAAAGCAGTTCAGGGGTTAAGCCCCTACATTTCACTTCAGACTTGCTGTGCCGTCTACGCTCCCTTTACACCCAGTAAATCCGGATAACGCTTGCCCCCTACGTATTACCGCGGCTGCTGGACCGTAGTTAGC
+
CCCCCGGGGGGGGGGGGGGGGGGFGGGGGGFGGGGGGGGGGGGGGGGGGGGGGGGGGGGGGGGGGGGGGGGGGGGGGGGGGGGGGGEGGGGGGGGGGGFGGFGGGGGGGGGGGGGGG=96=EFGGGGCFGGGFFGGGDFFGFFGGGFFBGFFGGCGFGCGGGFDFFGGGG,?FFGFFGFFCFGGGDEFAEF=4@GFFGFFEEAE@ACEFFF;EF=F=FGB=:@2@@@;<C?FGFCEFFFE@F54;?)192:13@)2--(42C?FD96???4)6(.46(--43(-())((..20.*2<5AA
@M02996:162:000000000-B87FG:1:1101:17965:8140 2:N:0:TAGCGCTC+GTAAGGAG
GACTACTGGGTCTCTAATCCTATTTGCTCCCCACGCTTTCGTGTCTCAGCGTCAGTAACAGCCCAGCAAGCCGCCTTCGCCACCGGTGTTCCTTCTAATATCTACGCATTTAACCGCTACACTAGAAGTTCCACTTGCCTCTACTGCACTCAAGTCTGCCAGTTTTTAAGACGAACCGGGGTTGAGCCCCGGGCTTTAATCTTAAACTTAACAAACCGCCCACACACGCTTTACGCCCAATAATTCCGGATTACACTCGCCCCCTACGAATTCCCGCGGCTGCTGGCCCGTAGTTACCCGG
+
CCCC@EFFFFG9FGGC<,C@EEF@FEFEEC6BECECCEFGGGDFGGGGGGGGECFFDFF9EFGGFFGAFGGGEGG@@FFEG@F4CECCE,CECFFD<<FCEEGGA=CGG6?,C=B@BAFGDGED9E=<FGEF,@DFFFC=DE?FG,:4;+9:DEGGGFGGCG8EGFGGGF,@EAGGBDBDEGGCDF@D>GDA*:?B=E+>7>4556;EE885C8@F9)34*//(3(6,6*(6@E1727+*3:7)*.64/,)(.7)7)((-(1-4),,,((.,)))(,(-,(12).(((((-()00++64;>
@M02996:162:000000000-B87FG:1:1101:25259:8172 2:N:0:TAGCGCTC+GTAAGGAG
GACTACAAGGGTATCTAATCCTGTTTGCTCCCCACACTTTCGAGCCTCAGCGTCAGTTAGAGCCCAGCAGGCCGCCTTCGCCACTGGTGTTCCTCCGAATATCTACGCATTTCACCGCTACACTCGGAATTCCGCCTGCCTCTACTCCACTCAAGAACAACAGTTTCAACGGCAGTTTATGGGTTGAGCCCATAAATTTCACCGCTGACTTGCTGTCCCGCCTGCGCTCCCTTTACACCCAGTAATTCCGGATCACGCTTGCCCCCTCCGTATTACCGCGGCTGCGGGCACGTTGTTCGC
+
CCCCCGGGGGGGGGGGGGGGGGGGGGGGGGGGGGGGGGGGGGGGGGGGGGGGGGGGGGGGGGGGGGGGGGGGGGGGGGGGGGGGGGFFGGGGGGGGGGGGGFGGGGGGGGGGGGGGG8@CDFGGGGGGGFGGGGGDGGGGGFFGGADFFGFFGGFC=FGGGGFFGFGGFGGFGFGGFGEFGGGGEDEDCFGFFFFFFGFFFGFFFFFFFFGEFFFFFFG>D-/096;(4B<;C=CEFFGG;3/.+197;;::?)49,((--9(.946(---((.).4(,((,((1((-(,:?0)*22)-1
@M02996:162:000000000-B87FG:1:1101:19972:8207 2:N:0:TAGCGCTC+GTAAGGAG
GACTACTCGGGTATCTAATCCTGTTTGATACCCACGCTTTCGTGCCTCAGCGTCAGTCGTATCCTGGTAAGCTGCCTTCGCAATCGGGGTTCTGTGACATATCTAAGCATTTCACCGCTACACGTCACATTCCGCCTACCTCGTTTACACTCAAGACAACCAGTTTCAACGGCTCGGTATAGTTAAGCTACACAATTTCACCGCTGACTTAATCGCCCGCCTACGCACCCTTTAAACCCAATAAATCCGGATAACGCTCGCATCCTCCGTATTACCGCGGCTGCTGGCACGGAGTTAGCC
+
CCCCCGGGGGGGDGGGGGGGGGGGGGGGGFCFFGGGGGGGGGGGGGGGGGGGGGGGGGGGGGGGGGGGGGGFGGGGGGGGGGGGG8B@FGGGGGGGCFGFGFGGGGGGGGGGGGGGG=ADDFGDGGGGGGFFG?EGGEGGGFFGGGDGFGFFCE6:DF8EGEDEGFGCGGDBE>>E?CCFFF:FFGFGFGGFFFFEFFF<EFAAF>7@BFCEEF4ADEG:?9(:(/(36E6@C;<C=DG*3;3AF)<;),)/3?<1-,(--)(-9<2?>:...:.-,9--4(4:??(-()--.0;;<).,
@M02996:162:000000000-B87FG:1:1101:22128:8227 2:N:0:TAGCGCTC+GTAAGGAG
GACTACTAGGGTATCTAATCCTGTTTGCTCCCCCGACTTTCGCGCCTCAGCGTCAGTACCGTTCAAGGAATCCGCCTTCGCCTCCGGTGTTCTGCAGGATATCAACGCATTTCACCGCTACACCCTGCATTCCGATTCCCTCTCCCAGACTCGAGTCCTGTAGTTTCAAGCGCACTTTCCGGGTTGAGCCCGGAGATTTCACACTTGACACGCAAGCCCGCCTACGCGCCCTTTCCGCCCAGTAACTCCGAACAACGCTCCTGGCCTCTGTATTACCGCCGCTGCTTGCACCGAGTTAGC
+
CCCCCGGGGGGGGGGGGGGGGGGGGGGGGGFGEGGGGGGGGGGGGGGGGGGGGGGGGGGGGGGGGGG<FFGGGGGGGGGGGECFFEFGGGEFGFGFE@FGGFGGFGGGGGGGGGGGG=ADGGFGGGGG?FGGGC+@DGGGGFFGGGB=DFFFDEGFGGGGGGDEGFGGGBFAE5DGFGCFC8EEGGFCBGG=?BD@DGFFFGFEFB4;BBD=BB(2,::4C6/3;(6(4?6052-41:EG8::274).2-0:1349--,-(0).9642(5))-..640-(-4(474)5,.53))/21))4
@M02996:162:000000000-B87FG:1:1101:28607:8239 2:N:0:TAGCGCTC+GTAAGGAG
GACTACACGGGGTATCTAATCCTGTTTGATACCCGCACTTTCGAGCTTCAGCGTCAGACGTACCCCAGTGGACTGCCTTCGCAATCGGAGTTCTTTAGGATATCTAAGCATTTCACCGCTACACCCTAAATTCCATCCACCTCTAGTCCTCTCAAGACAACCAGTATCAACGGCAAGGCATGGTTGAGCCACACTATTTAACCGCTGACTTAATCGCCCGCCTACGCTCCCTTTAAACCCAATCAATCCGGATAACGCTCGCATCCTCCGTATTACCGCGGCTGCTGGCACGGGGTTAGC
+
CCCCCGGGGGGGFGGGGGFCFGFFGGGF9FGGGGFFGGGG9CFGGGF8EFFFGFGEFGGGGGGGGGEDGCGGGGFGFGGGFGG=CFF7?8CAEEGFCGG9E5DFEGFFGFEFFG<FF:9=CEBDGGGGGFF9DFGGGFGF?DFGGGF,<DFC8FCDCF??E?=,@F9:CC8?CEGC*+5;,@ECDCCCCFC=>57@EFFFEFBBF@>ABAF;EFE5>8864092=@926C;;D;E3>@FC?(63;@F7*6=18@6C(---417().)8?F:1<?65---((-96::::?:?F))//88?)
@M02996:162:000000000-B87FG:1:1101:8646:8244 2:N:0:TAGCGCTC+GTAAGGAG
GACTACCAGGGTATCTAATCCTGTTTGCTCCCCACGCTTTCGAGCCTCAACGTCAGTTATCGTCCAGTGAGCCGCCTTCGCCACCGGTGTTCCTCCCAATATCTACGCATTTCACCGCTACACTGGGAATTCCACTCACCTCTCCGACACTCTAGCTCTACCGTTTCCAAAGCAGTTCCGCAGTTAAGCCGCGGGCTTTCACTTCAGACTTGCATTGCCGTCTACGCTCCCTTTACACCCATTAAATCCGGATAACGCTTGCCCCCTACGTATTCCGTCCGCTGCTGGGCCGTCTTTAGC
+
CCCCCGFGGGGGCFGGGGGGGGGGGGGGGGGGGGGGGGGGGGFFGGGGFGGGGGGGGFFGGCBFGFFGFCFFFGGGGGGGGGGEFGCFCBFGGGGGG<FEEFGFGGGGGGEFGGGGG@BCDFGD@EFAF:EGG@F9F,@E=D?FG@=F>+*5>CDFG,,=3,1:=DGGG9=AGA?CBCC5@+@CCCE+8C:=:?)>@BAEFG??@8)9@FF8EA):)2;,266;E<@((=?87;.4)4CC,(6<44<67;>3,<>F(-,-->?FGF0180()),.6(,.((-(49::0(32-0.**3)..
@M02996:162:000000000-B87FG:1:1101:17718:8245 2:N:0:TAGCGCTC+GTAAGGAG
GACTACTCGGGTATCTAATCCTGTTTGCTACCCACGCTTTCGCGCTTTAGCGTCAGTATCTGTCCAGTAGGCTGGCTTCCCCATCGGCATTCCTACAAATATCTACGAATTTCACCTCTACACTTGTAGTTCCGCCTACCTCTCCAGTACTCTAGTAAGGCAGTTTCCAACGCAATACGGAGTTGAGCCCCGCATTTTCACATCAGACTTTCCTTGCCGCCTAGACGCCCTTTACGCCCCATACATCCGGATAACGCTTGCGCCCTACGTATTACCGCGGCTGCTGGCACGGATTTAGCC
+
CCCCCGGGGGGGEGGGGFFGGGGGGGGGGGFGFGGGGGGGGGGGGGGGGGGGGGGGGCFGGGGGGGGGDFDFGGGGFGGDGGGGGGFGGGGGGFGF<FGGGDGGFGGG8DFGGGGGGDDFGFGGF?FFGFFGGCEDG6EGGFFGGEDFDFFFDEFGCG,@FGFFGFGGGGGFDDDE?FD>>+A=BF875FGFF>?)>F>E<D=CEA@@5<=;EFE45A99E>2>5B(0(4-3CEC003F*6;8(*)<35::87;7C---(()(-),4444,6(5..-((-(,(()5(1,80(0.;@:))5
@M02996:162:000000000-B87FG:1:1101:28611:8262 2:N:0:TAGCGCTC+GTAAGGAG
GACTACACGGGGTATCTAATCCTGTTTGATACCCGCACTTTCGAGCTTCAGCGTCAGACGTACCCCAGTGGACTGCCTTCGCAATCGGAGTTCTTTAGGATATCTAAGCATTTCACCGCTACCCCCTAAATTCCATCCACCTCTAGTACTCTCAAGACAACCAGTATCAACGGCAAGGCATGGTTGAGCCACACTATTTAACCGCTGACTTAATCCCCCGCCTACGCTCCCTTTAAACCCAATAAATCCGGATAACGCCCGCATCCTCCGTATTACCGCGGCTGCTGGCACGGAGTTAGC
+
CCCCCGFGGGGD:BFGEFG9FFGGGGGFCEGGGGGGGGGGGGGG<CFEGG9CFGCFEGGGGGGGGGGGGGGGGGGFAFFG7FGG68<8BCFFEFFDDGGFFFCGGGGFGGFG=F,EF=>=>E,DFG7<::E,>8DFFGGGGFBDD9DFFFF>=D3AEGGGGGFGGFDFGFGB+@C+00:A,6A9FGFFEGFCFFC=EFFEFFEFF599@AFC6>7+0:D@C:(4@627?EFDCE<FCFGGF;6)2).9<>7:1<<F4-(,,92,924<?1-.(.5<B?(((--(3:B2:1>B.0*22.).
@M02996:162:000000000-B87FG:1:1101:28365:8289 2:N:0:TAGCGCTC+GTAAGGAG
GACTACTCGGGTATCTAATCCTGTTTGATACCCACGCTTTCGTGCCTCAGCGTCAGTTGTATCCTGGTAAGCTGCCTTCGCAATCGGGGTTCTGTGACATATCTAAGCATTTCACCGCTACACGTCACCTTCCGCCTACCTCGTTTACACTCAAGAACGCCAGTTTCAACGGCAAAGTATAGTTGAGCTACACTATTTAACCGCTGACTTAACATCCCGCCTACGCACCCTTTAAACCCAATAAATCCGGATAACCCTCGCATACTCCGTATTACCGCGGCTGCTCGCACGTAGTTAGCC
+
CCCCCGGGGCCFEFGGFGCFFFGGGGGGGGFAFFFGGGGGGEGGGGGGGGGEGEGEGGDGGGGGGGFGGGFGGFGGGGGGGGGGG8F@CFC:EFGGFGFGGFGGGGGGFFGGGGFCG>?DD@FGGGGG,EFGFGGGG>FG8=BG6D:CDGFDFE8EEG>CEE5B=DGGGGCEGFG6?E79FECF,+8CE,,:AB5AEFAEEGA>>*:>AFG*>FEABFG9=99:@F?@>E;@946C;878,3)/2964::EF;F4*/,(--)-(264443(.,).-((((--12)).(2((())2<@6-4
@M02996:162:000000000-B87FG:1:1101:9105:8327 2:N:0:TAGCGCTC+GTAAGGAG
GACTACACGGGTATCTAATCCTGTTTGCTCCCCACGCTTTCGTGCCTCAGCGTCAGTAAATGCCCAGTAAGCCGCCTTCGCCACCGATGTTCCTCCTAATATCTACGCATTTCACCGCTACACTAGGAATTCCGCTTACCTCTACCTCACTCAAGAACGGCAGTTTCAAATGCAGGGCCCGGGTTGAGCCCGTACATTTCACATCTGACTTGTCGTCCCGCCTGCGCACCCGTGACACCCAGTCATTCCGGACAACGCTCGCTCCCTACGTCTTCCCTCGTCTGCTGGCACGTAGTTCGC
+
CCCCCGFGGGGGGGGGGFFGGGGFGGGGGEC,BFGGGGGFGGGGGGGGGGGGGGGGGGF@,CEEGGGGGDDFGGGGGGGG>@FFGG+@CEFFEFGGG=FFF?DFGGGGGGGGFFGGD=:=DGGGF@EDFEFFGGED+6=D?>FGGGBFFF9>DDD,=FECGE>>ECFFGDFFFFFG5C5>CCGGG5008;D5**346<FE4A4*8AC?*;B3**0/9?D6=6,//(6((:((2(((.,8C8:?)/)6)?35<9;(7--((,1-4>1(40-..(-))(..4--.-)6,(-()(00**3),-
@M02996:162:000000000-B87FG:1:1101:9098:8347 2:N:0:TAGCGCTC+GTAAGGAG
GACTACACGGGTATCTAATCCTGTTTGCTCCCCACGCTTTCGTGCCTCAGCGTCAGTAAAGGCCCAGTAAGCCGCCTTCGCCACCGATGTTCCTCCTAATATCTACGCATTTCACCGCTACACTAGGAATTCCGCTTACCTCTACCTCACTCAAGAACGGCAGTTTCAAATGCAGGGCACGGGTTGAGCCCGTACATTTCACATCTGACTTGTCGTCCCGCCTGCGCACCCTTTACACCCAGTAATTCCGTACAACGCTCGCTCCCTACGTATTACCGCGGCTGCTGGCCCGTAGTTAAC
+
CCCCCGGGGGGGEFGGFCFGGGGGGGGGGGFFFGGGGGGGGGGGGGGGGGGGGEGGGCE,66EFGGFFGGFFGGGGGGGGGEGGGG@@FFCFGFEFGFFFGFGGGGGGGGGGGGGGG@ADDEFEGFEFFEEFF=CDD>AFGEFDFFEGFGFE3D?:,AC>EC>FGFGFFFCFGC+5*@)<>BCEG?)*3@:7@>DF4C96A?8A=8*9>BB=:A2:55987::;76,(3C8253)19@<C((.6154:?()4:B29(.---5(8C:,8:,.).,-))4-((,-,()4.((,37);;C))-
@M02996:162:000000000-B87FG:1:1101:22457:8375 2:N:0:TAGCGCTC+GTAAGGAG
GACTACCAGGGTATCTAATCCTATTTGCTCCCCACGCTTTCGTGACTGAGCGTCAGTATCGAGCTAGTAAACCGCCTTCGCCACTGGTGTTCCTCCATATATCTACGCATTTCACCGCTACACATGGAATTCCGTTTACCCCTCTCGCACTCTAGCTTGACAGTTTTCGGAGCTGTATGGGGTTAAGCCCCACGCTTTCACTTCAAACTAATCATGCCGCCTGCTCACTCTTTACGCCCATTCATTCCGGATAACGCTCGCCCCCTACGTATTACCTCGCCTGCTGGCCCGTAGTTAGCC
+
CCCCCGGGGGGGFGGGGGGGGGGGGGGGGGFGEGGGGGGGGGGGGGGGFGGGGGEGGFGFF@ECFGGGGG9FFGGGGGGGGGGGGGGGGGGGGFFF<FEFFFGGGGGGGGGGGGGGG>AGDEF,EFEFGDFGGGFGG6DDGFFGGGFGFG*8D9@FGGGGGGDCDFGGD6+<86?FDGC5@EEGF?;8=EGFDFGFFDFF<DCEE+1:;+9AEFABEFC=E69BEEEEEGBFDE<3?>F5(7)/17C<*.)38/72./---1(3>0:4:,..,)--).-(-4<83,(((-(-0)203)-4
@M02996:162:000000000-B87FG:1:1101:4183:8378 2:N:0:TAGCGCTC+GTAAGGAG
GACTACCGGGGTATCTAATCCCGTTCGCTACCCTGGCTTTCGCATCTCAGCGTCAGACACAGTCCAGAAAGGCGCCTTCGCCACTGGTGTTCCTCCCAATATCTACGCATTTCACCGCTACACTGGGAATTCCCCTTTCCTCTCCTGCACTCAAGCCTCCCAGTATCCAGAGCCATACGGGGTTGAGCCCCGCATTTTCACTCCGGACTTAGGCAACCGCCTACCTGCTCTTTCAGCCCACTACTTCCCGACAACGCTCGCCACCTCCGTATTAACTGCGCTGCTGGCACGCAGTTCGCC
+
CCCCCFGGGGGGGGFGGFGGGGGGGGGGGGCEDEFGGGGGGGGGGGGGGGFGGFGGGGGDFFGGGGGGGGGGFGGGGGGGDFCEFDCFEFEGDEFFFGFGGFGFGCEGGCDFCFFGE:30=EFGFGFEFGGGCEEFGGGGGE9DGGB,*=+0>D8FDFGFGFEDFBFFGDFFGFDGAFD5CG:@CGFGFGG@B9494;=*/18:9/6:9?+9387A@F31>3(((7781;.=+)))1(+;,28(0693*404(749-(--498?G<(.((,.4))).))-,((4),(((.,(0)22+((-
@M02996:162:000000000-B87FG:1:1101:22476:8381 2:N:0:TAGCGCTC+GTAAGGAG
GACTACCAGGGTATTAATCCTGTTCGATCCCCGCACCTTCGTGCCTCAGCGTCAATCAGTGTCTCGCATGCTGTTTCCACAATCGGCGTTCTGTGTGATATCTATGCATTTCACCGCTACTTCACACATTCCGCATGCGGCGGCACCATTCAAGCCCGCCAGTTTCAACGGCCGTTCCGGCGTTGGGCGCCCGGATTTCACCGCTGACTTGGCAAGCCGCCTACGCACCCTTTAAACCCAATAAATCCGGATAACGCTCGCCTCCTCCGTATTACCGCGGCTGCTGGCACGGAGTTAGCC
+
CCCCCGGGGGGGGGDEFGGGAFFGEFGFEEFGEGGCGGGDFGFGGFFGCDFEFGGGGCFGGGGFGFE>@CFFGGGGGGFFG@FF,@C=FFCDDFAAF,FEEFGGG9>F;DFFGGGCE1<DFEFGGDFFCEDFEE+@CFGC@>5DCGD,@CFFE3=FFCEECC=CFF7EC@*:*9CGF;25>8CGF*7C0EE:5:)4<EF2696>9563>0*.:?)868)-1,-43>003;1:C)65>:E84:7)*-5:14741/.1----(/48D3146:.1.6.6(1((--332,.1.3:00);C+-)8
@M02996:162:000000000-B87FG:1:1101:22449:8392 2:N:0:TAGCGCTC+GTAAGGAG
GACTACCAGGGTATCTAATCCTATTTGCTCCCCACGCTTTCGTGACTGAGCGTCAGTATCGAGCTAGTAAACCGCCTTCGCCACTGGTGTTCCTCCATATATCTACGCATTTCACCGCTACACATGGAATTCCGTTTACCCCTCTCGCACCCTAGCTTGACAGTTTTCGGAGCTGTATGGGGTTAAGCCCCACGCTTTCACTTCAAACTAATCCTGCCGCCTGCTCACTCTTTACGCCCAATTATTCCGGCTCACTACTGTCACCTACGTACTCCCGCCGCATCTTGTCCGGAGTTATCC
+
CCCCCGGGGGGGGGGGGGGGGGGGGGGGGGFGGGGGGGGGGGGGGGGG@FGGGGGGG9,F7FDFGFGGGFCFGGGGGGGGCFGGGGCFFGGGFFGG,EFGGFGGGGGGGGGGGFGGC8@CDFG=FFFGFGGGGD8DFDGFGDFGGG)FAD*1@,=FFGFGGFDC,==DD8@>+*=B+?A56>CEFGC<=CE5@AG@5@B?CFFFA+:7;+*1>+/*76)-=>=DF4*8*?4;C5;3;;<*(()/19550(.,(/)+.()))2::C<(,-.4(-)((36(3(((--))-)-(-))2;0).6
@M02996:162:000000000-B87FG:1:1101:4196:8393 2:N:0:TAGCGCTC+GTAAGGAG
GACTACCGGGGTATCTAATCCCGTTCGCTACCCTGGCTTTCGCATCTCAGCGTCAGACACAGTCCAGAAAGGCGCCTTCGCCACTGGTGTTCCTCCCAATATCTACGCATTTCACCGCTACACTGGGAATTCCCCTTTCCTCTCCTGCACTCAAGCCTCCCAGTATCCAGAGCCATACGGGGTTGAGCCCCGCATTTTCCCTCCGGACTTAGGAACCCACCTACATGCTCTTTACGCCCCATAATTCCGAACACCGCCCTCCACCTTCGTATTACCGCCGCTGATGTCACCTCTTTACCC
+
CCCCCEFEGGEGCGFGGFFGGGGFGGGGGC@FCF<FGFGFGGGGGGDGGGGGGGGGFGCEGEGGGGGGGCFFFGFGGGGGGF7C@?4EE=BFFGGGGGGFGDDFAFGGDEBGGGGG70<@CEFG9AC8EDFE@FGFF=@@@EFGFF5FDD?EG8DGDD?FEG):@<FFF99:?AFG?FC*3@@C*?@G5FE2AADFFA+*11>(()(/-1+00:))(0*/*((/63)6496@7)7/26C*4,83/6)-0(049)(1,(--.1.8C().(,...)).(((-,-((--.-56)))*03+-..
@M02996:162:000000000-B87FG:1:1101:4177:8398 2:N:0:TAGCGCTC+GTAAGGAG
GACTACCGGGGTATCTAATCCCGTTCGCTACCCTGGCTTTCGCATCTCAGCGTCAGACACAGTCCAGAAAGGCGCCTTCGCCACTGGTGTTCCTCCCAATATCTACGCATTTCACCGCTACACTGGGAATTCCCCTTTCCTCTCCTGCACTCAAGCCTCCCAGTATCCAGAGCCATACGGGGTTGAGCCCCGCATTTTCACTCCGGACTTAGGAAACCGCCTACATGCTCTTTACGCCCAATAATTCCGGACAACGCTCGCCACCTACGTATTACCGCCGGTGCTGGCACGTATTTAGCC
+
CCCCCGGGGGEGGGGGGEFGFGGGGGGGGGDFDGFGGGGGGGGGGGDGGFGGGGGGGGGGGGGGGGFGGGGGGGGGGGGGGGGGGG@FCFGEFGGFGGGGFFGGGGGGGGGFGGFFG=ADCCFGFGFFGFGGFGGGGFFGFEFGGG<FFGFDF==FGGGGEF5B=CFGC,998ACG?FFA:B@CCF5DDGGAF*@5AFA*79@F9;6@=;8@:C968F<:C4:;@3)6.5.;CC>(/(:A(().8A>90(B2;54)((--->??F(,442)64:6-(,(-((-45)40,44,)*02+4<7
@M02996:162:000000000-B87FG:1:1101:14572:8410 2:N:0:TAGCGCTC+GTAAGGAG
GACTACAGGGGTATCTAATCCTGTTTGCTCCCCACACTTTCGCGCCTCAGCGTCAGTTGTCGTCCAGAAAGCCGCCTTCGCCACTGGTGTTCCTCCTAATATCTACGCATTTCACCGCTACACTAGGAATTCCGCTTTCCTCTCCGATACTCAAGAATAACAGTTTCAATCGCAGCTCCGGAGTTGAGCCCCGGTATTTCACGACTGACTTGCTATCCCGCCTACGCGCCCTTTACACCCAGTAACTCCGGGCAACGCTTGCCACCTACGTATTCCCGCCGCTGCTGGCACGTCGTTATC
+
CCCCCGGGGGGGGGGGGGGGGGGGGGGGGGGGGGGGGGGGGGGGGGGGGGGGGGGGGGFGGGGGGGFFGGGGGGGGGGGGGGGGGG<FGGGGGGFGGGGGGFGGGGGGEGGGGGGGG>DDD@FGF9EFGFGGGGGGGFGGGEBGF88CDDFFE8F,=E9@EFDEFFGGGEGF?BCE?FC>56@EFC5FCGGFFFGABGFFFGB>@89=EFC3C89==FF1E66(,,:63:9(;34AADFG:?46?)).24809)(1----4<?9CBF(3((,-,4628-(4490708,((8(.0/2;(()
@M02996:162:000000000-B87FG:1:1101:18213:8410 2:N:0:TAGCGCTC+GTAAGGAG
GACTACCGGGGTATCTAATCCTGTTCGATACCCGCACTTTCGAGCATCAGCGTCAGTAACGTTCCGGTAAGCTGCCTTCGCAATCGGAGTTCTTCGTGATATCTAAGCATTTCACCGCTACACCACGAATTCCGCCTACCTCGTGCGCACTCAAGCCCGACAGTTCGCGCTGCAGTGACCTGGTTGAGCCAGGACATTTCACAACACGCTTAACAGGCGGCCTACGCTCCCTTTAAACCCAATAAATCCGGATAACGCCCGGACCTTCCGTATTACCGCGGCTGCTGGCACGGAATTAGC
+
CCCCCGGGGGGGGGGGGGGGGGGFGGGGGGDFDGGGGDGGGGGGGGGGAFGGFGDFGDGGGGGGGGGGGGGGGGGGGGGGGGGGGGGEGFGGGFGGFGEFGFGGGFGGFGFGGFGGG>BGDEEFGGGGFFGGGGGGGGGGGFFGGGFGDD?DGGGGGGD6CE5@FFDGGGGFDFGEAFAFFGGFGDEGFGGFFFGFFCFFEGF<@4?DFFD?FFC8=FD,24487?B0:>:(::B><AGGF<70466664>01562,-(-(1(4C(4(.2,(.8.:----(-3-8),,42<:))2*3.).
@M02996:162:000000000-B87FG:1:1101:14578:8429 2:N:0:TAGCGCTC+GTAAGGAG
GACTACAGGGGTATCTAATCCTGTTTGCTCCCCACACTTTCGCGCCTCAGCGTCAGTTGTCGTCCAGAAAGCCGCCTTCGCCACTGGTGTTCCTCCTAATATCTACGCATTTCACCGCTACACTAGGAATTCCGCTTTCCTCTCCGATACTCAAGAATAACAGTTTCAATCGCAGCTCCGGAGTTCAGCCCCGGTATTTCACGACTGACTTGCTCTCCCGCCTACGCGCCCTTTACTCCCAGTAGATCCGGGCACCGCCTGCCACCTACGTATTACCGCGGCTGCTGGCCCTTAGTTCGC
+
CCCCCGFGGGEGCFGGFEFGGGGGGGGFGGFFFCFGGGGGG>EGGGGGGGGGGGGGGGCFGGGFG:D9FFFEFEGGGGGGGEGFGGFFGGGFGFGGGFFGEDFG9F@EE6CCGGGGG=<=CEFG8<?F=FFGG?EGGFDEGE?FF>5F5?DD=3A,,9==EE6DFFDGDCFFF5CGAFC*5+4AF+;=;FGFE/354FFFEC)25:@3BFG3CF*4>;D0>643=0919C99CE2<))<8(.5)*.:>C2B(47(1-((--135=:(,53..64)4)(((--473)5(2((())+<<)-2
@M02996:162:000000000-B87FG:1:1101:12484:8434 2:N:0:TAGCGCTC+GTAAGGAG
GACTACACGGGTATCTAATCCTGTTTGATCCCCACGCTTTCGTGCCTCAGCGTCAATGACGGATTCGTGAGATGCCTTCGCAATCGGTGTTCTGAGTAATATCTATGCATTTCACCGCTACACTACTCATTCCTCCCACGGCATCCGTATTCCAGCACCGCAGTATCAATGGCAGTTCCCAGGTTAGGCCCGGGGCTTTCACCACTGACTTGCAGCACAGCCTACGCACCCTTTAAACCCAATAAATCCGGATAACGCTTGCATCCTCCGTTTTCCCGCGGCTGCTGGCCCTGCGTTAGC
+
CCCCCGGGGGGGEGGGGGGGGGGGGGGGGGFFFFGGGGGGGGGGGGGGGGGGGGGGGGAFEG,FGGGGGGDBFFGGGGGFGGGGFFFFGGGGFFEGGFGGGFGGGGGGGGGGGGGGG:BDGGGGFGGGGGGGGGGGG>DED8?DGGFGFGFFGFCGFGGGGG=CFFGFGFFFGFDGFGFFFEGFFGFGCEEB>>>A=FFFFF@3>F=>BFGBF?*?(;C>G>837(7(6B;(<@<CEEGE<(/;BCEC<(2(4><=(--(-*.67()443().-4))((,-439?:88140(<)**13()
@M02996:162:000000000-B87FG:1:1101:12463:8436 2:N:0:TAGCGCTC+GTAAGGAG
GACTACACGGGTATCTAATCCTGTTTGATCCCCACGCTTTCGTGCCTCAGCGTCAATGACGGATTCGTGAGATGCCTTCGCAATCGGTGTTCTGAGTAATATCTATGCATTTCACCGCTACACTACTCATTCCTCCCACGGCATCCGTATTCCAGCACCGCAGTATCAATGGCAGTTCCCAGGTTAGGCCCGGGGCTTTCACCACTGACTTGCAGCACAGCCTACGCACCCTTTCAACCCATTCAATCCGGATAACGCTTGCATCCTCCGTATTACCGCGGCTGCTGGCACGGTGTTAGC
+
CCCCCGGGGGGGGGGGGGGGGGGGGGGGGGFFFGGGGGGGGGGGGGGGGGGGGGGEGCCFCG@EEGGGGGDCFGGGGGGGGGGGGGGCCFGGEFFGGGGGG?FFFGGGGGGGFGGGGAEDGEFGGGGGGGGGGFGFGGG>8>9DFGF=DGFEGFDGGGGGGGFFFFGGGGGFFF>FDGFF;D67B8@D@CG>>AD>)DAB<F:*:*)0;ADECA@FBFF7C673569(.=3/7).7)9F8?(/);?3;;:>?3562-----14.::>A?>2(32)4964-42(,4200((.-5)**/)))
@M02996:162:000000000-B87FG:1:1101:20277:8452 2:N:0:TAGCGCTC+GTAAGGAG
GACTACTGGGGTATCTAATCCTGTTTGCTCCCCACGCTTTCGAGCCTCAACGTCAGTTATCGTCCAGTAAGCCGCCTTCGCCACTGGTGTTCCTCCTAATATCTACGCATTTCACCGCTACACTAGGAATTCCACTTACCTCTCCGATACTCTAGCTTGACAGTTCCAAATGCAGTTCAGGAGTTGAGCCCCCGCATTTCACATCTGGCTTGCCATGCCGTCTGCGCTCCCTTTACACCCAGTAAATCCGGATAACGCTTGCACCTTACGTATTACCGCGGCTGCTGGCACGTTTTTAGC
+
CCCCCGGGGGGGGGGGGGGGGGGGGGGGGGGGGGGGGGGGGGGGGEGGFFGGGGGGGGFFGGGGGGGGCF,CFFGGEGGGGGGGGGGFGGGGGGGGGGGGGFGGFGGGGGGGGGGGG>?DCEFGFGGGFFGGGFFGG,@DGEFGG8ACAGFFGFFFGG8=FFDCFFGGGD9FDFCFFGFFFD6FGGC7>:DAFFGFFGF<5D*;@FEFEF;)7;9B:>?(4805655(58;1CF9957F83?;>F)16*6067A)*/,---1)5C()),4...464)(-((-(482).14<2).2;/.(.
@M02996:162:000000000-B87FG:1:1101:15591:8459 2:N:0:TAGCGCTC+GTAAGGAG
GACTACCCGGGTATCTAATCCTGTTTGCTCCCCACGCTTTCGCGCCTCAGCGTCAGTTACTGTCCAGTAGATCGCCTTCGCCACTGGTGTTCTTCCTTATCTCTACGCATTTCACCGCTACACTCGGAGTTCCGTTAGCCTCTCCAACACTCAAGAACGTCAGTTTCAAATGCAGACCCGAAGTTGAGCCTCGTGCTTTCACATCTGACTTGCTGTCCCGCCTACACGCCCTTTACACCCAGTAAATCCGGATAACGCTTGCTCCCTACGTATTCCCGCGGCTCCTGGCACTTAGTTCGC
+
CCCCCGCFGGGGGGGGGGGGGGGGGGGGGCFGGFGEFGGGGGGGGGGGGGGGGGBBFGGGGGFFGEGEFFC,AFGGGGGGGGGE8FFGGGGGGGGGGEGG,DGGGGGGGGGGGGGGG:ADGEF;,9=C:FGGGG,=+@EEDDFFC=)8:C5DEF6=1@@8D8>EDDF89,@BFFF90+:@5+@AFF5C8F,:5?7>CGFECG*67+*/8>@:<8*4:9?9E88>@05(5B@BGFCE6;FED06)3755;60(()/;,----9)670()4:48<:4<)(-((--(-(,,1,8()/3<+)-3
@M02996:162:000000000-B87FG:1:1101:20272:8468 2:N:0:TAGCGCTC+GTAAGGAG
GACTACTGGGGTATCTAATCCTGTTTGCTCCCCACGCTTTCGAGCCTCAACGTCAGTTATCGTCCAGTAAGCCGCCTTCGCCACTGGTGTTCCTCCTAATATCTACGCATTTCACCGCTACACTAGGAATTCCACTTACCTCTCCGATACTCTAGCTTGACAGTTCCAAATGCAGTTCAGGATTTGAGCCCCCGCATTTCACATCTGGCTTGCCATGCCGTCTGCGCTCCCTTTACACCCAGTAAATCCGGATAACGCTTGCACCATACCATTTACCTCGGCTGCTGGCACGTATTTAGC
+
CCCCCGGGGGGGGGGGGFGGGGGGGGGGGGFGGGGGGGGGGGGGGGGGFGGGGGGGGGCGGGGGGGGGGGGGGGGGGGGGGGGGGGFGFGGGGGGGGFGGGFGGGGGGDGGGGGGGG>ADGGGGFFGFFEFGGFGGFGFFGFFGGEAFBDFEDFFGGGFFFEDFGFGGG9FFGBGGFGFF@,,@FGFGBGGFFFGFFGFFE7A;@A*:BFGAFFBB)9;94-5>C2>>?EDDGFCE5;FG?D@9+97<C>E?<B42,.,-(1)4D0387())-)))-).(--49???(,(5(.)3+<).)
@M02996:162:000000000-B87FG:1:1101:19664:8485 2:N:0:TAGCGCTC+GTAAGGAG
GACTACCGGGGTATCTAATCCTGTTTGATCCCCGCACTTTCGTGCCTCAGCGTCAATCGCGGCTTCGTGAGCTGCCTTCGCAATCGGTGTTCTGTGTAATATCTATGCATTTCACCGCTACACTACACATTCCTCCCACGACAACCGAATTCCAGTACGACAGTATCAACGGCAAGTTCCACGTTAAGCGTGGCCATTTCACCGCTGCCTTCCCCTACCGCCTACGCCCCCTTTAAACCCAATAAATCCGGCTAACGCTTGCCTCCTCCGTTTTACGTCCGCTGCTAGCACGGATTTAGC
+
CCCCCGGFFGGGEGGGGFGGGGGGGGGGGGDFGEGEGGGGGGGGGGGGFGGGGGGGGGGGGEFGGGGGGGG,FEFGGGGGGGDGGF@FGGGGGFGGGGGFF9DFGGGGFGGGGGGGG::=CFGFGGGGGGGGGGGGGDFED8B+@GAFEGFEGGCGFGDECC@E,=BE>FEBE*C7FFEF?FECFCBF;4=2A4CBEGFCFFE2:>((/;C)55()(;<,1:(4=8>(4E9-24)6:3:EB020?AD<27)(-7)*(-,-(1()28:?B>-).468(,((,,,,7>)4(--3))**0.)-
@M02996:162:000000000-B87FG:1:1101:16021:8500 2:N:0:TAGCGCTC+GTAAGGAG
GACTACACGGGTATCTAATCCTGTTCGATCCCCACGCTTTCGTGCCTGAGCGTCAGTTGCGGCTTAGTCAGCTGCCTTCGCAATCGGTGTTCTGTGACATATCTAAGCATTTCACCGCTACACATCACATTCCGCCAACTTCATCCGTACTCGAGCTCGCCAGTTTCAACGGAAGTGCCGGGGTTGAGCCCCGACATTTCACCGCTGACTTCACGTGCCGCCTGCGCACCCCTTAAACCCAATAAATCCGGATAACGCCCGCCTCCTCCCCATTACCGCGCCTACTTGCCCGGGGTTCGC
+
CCCCCGFGFGGGGGGGGGGGGGGGGGGGGGGGFEGGGGGGGGGGGGGGGGGGGGGGGG@F@@+@F,CFFFGFEFGGGFGGGGGGEG=B@FCFFEGG9EBFGFGGG,EFGGGGGGGGG8@DDEFFGF?FFGGGGFGGD8EDGDCFGGFGFGFF3,CG=FCEGG=B2DFCCGEF+57F9DCB>@E9CD@F@FGFADG@@GFCCGEDF>6>@AC)7A@525:,=.,33,7(3::(92))6<GE0(3,1--.97),8369(-(-,9(-9?131(((,.)..32((,,(,.).),)(0)///((-
@M02996:162:000000000-B87FG:1:1101:16039:8501 2:N:0:TAGCGCTC+GTAAGGAG
GACTACACGGGTATCTAATCCTGTTCGATCCCCACGCTTTCGTGCCTGAGCGTCAGTTGCGGATTAGTCAGCTGCCTTCGCAATCGGTGTTCTGTGACATATCTAAGCATTTCACCGCTACACATCACATTCCGCCAACTTCATCCGTACTCGAGCTCGCCAGTTTCAACGGCAGTTCCGGGGTTGAGCCCCGACCTTTCACCGCTGACTTAACGTGCCACCTTCGCACCCTTTAAACCCAATAAATCCGGATAACGCTCACATCCTCCGTATTACCGCCGCTGCTGGCGCTGGGTTCAC
+
CCCCCGGGGGGGEGGGGFFGGGGGGGGGGGGGGGGGGGGGGEGGGFGGFGGGGGGGGG<F@F7FGGGGGGGFGGGGGGGGGGGGFGBFGGGGFFGGEGGGGFGGGFGGGGGGGGGGGADDGEF?GGGGCFGGGFGGG8D=?E?FGGDFFGFD+,=FEDEDG@>FFFGFGG6>6?DG+BE>CCCCC?);5AFFB>C2(2;@?C>>>8(3@FF33B;F;>C)3/,)/(//:C?(904)62CG0<?00))69-0(().9,-,,-2.6*8<224-..8)6.(-(3-,4>>?B6(,4>)*2?.))
@M02996:162:000000000-B87FG:1:1101:14642:8514 2:N:0:TAGCGCTC+GTAAGGAG
GACTACACGGGTATCTAATCCTGTTTGCTCCCCACACTTTCGCGCCTCAGCGTCAGTTGTCGTCCAGAAAGCCGCCTTCGCCACTGGTGTTCCTCCTAATATCTACGCATTTCACCGCTACACTAGGAATTCCGCTTTCCTCTCCGATACTCAAGAATAACAGTTTCAATCGCAGCTCCGGAGTTGAGCCCCGGTATTTCACGACTGACTTGCTATCCCGCCTACGCGCCCTTTACACCCAGTCAATCCGGCCAACGCTTGCCACCTACGTATTACGGCGGCTGCTTGCACTTAGTTAGC
+
CCCCCGGGGGGGGFGGGGFGGGGGGGGGGGFGGGGGGGGGGGGGGGGGGGGGGGGGGGFGGGGFGFFFGGGGGEGGGGGGGGGGGGFGGGGFGFFGGG=FDDGGGGGGGGGGGGGGG=BDGFGGFEFGGGGGGGGGGDEGGFFGG>)@ADFF>=AA,EDFGGDCFFDDFFGFGE6C?DEBCEGCGF<FCFG=49C5BGFFEGFF>?2>=FD7@CCCFFG;G::?D;@19E>6FFFF<<FE615)/.-.967(-).9---,,15.9<?:??(..86<((-,-34-:)).123))003<...
@M02996:162:000000000-B87FG:1:1101:16462:8516 2:N:0:TAGCGCTC+GTAAGGAG
GACTACTGGGGTATCTAATCCTGTTCGCTCCCCACGCTTTCGCGCCTCACCGTCAGTTGTCGTCCAGTAATCCGCCTTCGCCACTGGTGTTCTTCCTTATATCTACGCATTTCACCGCTACACAAGGAATTCCGATTACCTCTCCGATACTCAAGATCAACAGTTTCAAATGCAGTTCACGAGTTGAGCCCGTGGATTTCACATCTGACTTATCGACCCGGCTACACGCCCTTTACACCCAGTAAATCCGGACAACGCTTGCCACCTACGTATTACCGCGGCTGCTGGCACGTAATTAGC
+
CCCCCGGGGGGGGGGGGGGGGGGGGGGGGGGGGGGGGGGGGGGGGGGGGFGGGGGGGG9FFGGFGGGGGGGGGFGGGGGGGFGGGGFGGFEGGGGGGGFGGFGGGGGGDGGGGGGGD>>DD=F,+=:FGGGGGGC>D+DF?DFGF@=FBDFF;DD,@E?DF=DCFFGGGEGFF7FGFGFF@@CEEFE58FGAF9D=;FFFFGCFBFE4AFGF?F=FFAC2566;@3;19;:,8=.9?<FC0;@)3<35;3.8>EFF(-,,,7(6C?F::3.)-4.:466(((27?>:011<200**<).(
@M02996:162:000000000-B87FG:1:1101:26873:8523 2:N:0:TAGCGCTC+GTAAGGAG
GACTACTCGGGTATCTAATCCTGTTTGCTACCCACGCTTTCGCGCCTCAGCGTCAGTTATTGTCCAGCTAACCGCCTTCGCCACTGGTGTTCTTCCTAATATCTACGCATTTCACCGCTACACTAGGAGTTCCGTTAGCCTCTCCAACACTCAAGAACGTCAGTTTCAAATGCAGACACGAAGTTGAGCCTCGTGCTTTCACATCTGACTTGCTGTCCCGCCTACACGCCCTTTACACCCAGTAAATCCGGATAACGCTTGCTCCCTACGTATTACCGCCGCTGCTGGCACGTAGTTAGC
+
CCCCCGGGGGGGFGGGGGGGGGGGGGGFGFFFGGGGGGGGGGGGGGGGGGGGGGGGFGGGGGGGGGGGGFEFGGGGGGGGGGGGGGFFGFGGGGGGGGGGGFGGGGGGGGGGGGGGG>BDDFFDGGGFFGGGGGGGDGFGGDFGGGEGFGFDGEGGGGGGGE>DFFGGGEFFGFGGFGDFGEEFGGCFEFCCEF5:CFAAEFF@5+*2AACE*88=3925;:69@;>@FGB2C3;9C<EEF@(4A7CCG>8;6:>;,,/,-9).2(.5<?336:5-)(-,47(,453:1(24))222)6:
@M02996:162:000000000-B87FG:1:1101:4090:8535 2:N:0:TAGCGCTC+GTAAGGAG
GACTACAAGGGTATCTAATCCTGTTTGATACCCGCGCTTTCGAGCCTCAGCGTCAATCGCACTCCAGAAGGCTGCCTTCGCAATCGGAGTTCTTCGTCATATCTAAGCATTTCACCGCTACACGACGAATTCCACCTTCCTTGTGTGTATTCAAGCCCATCAGTATCAACGGCAGGCCAGCGTTGGGCGCTGACATTTGACCGCTGACTTAAAAGGCCGCCTACGCTCCCTTTAAACCCAATCAATCCGGATAACGCCCGCATCTTCCGTCTTTCCGCGGCCTCTGGCACGGAATTAACC
+
CCCCCGFGFFGGGGGGGGGGGGGGGGGGGFEFDFGGGGGGGGGGGGGGGGGGGGG@FFGGGGEFGFGGGGGGGGGGGGGGGDGGGGGCFFFGGGGGGGGGFFGFGGGGGGGGGGGGD:ACGFGGCEGEGGGGGGGGGGGGGFFGGFDFFFFEFD?FDGE8>?8CABGGGGCACB>EEGC?FGEECF=FAE55*?;98F+*9@2@@42=A@D);6)8<;C9=//6/612-@4496>AA?>*48(57--,147((*.*-((-(),4*6A6()(.-)).(--(-(((()..(4(()0*<2))4
@M02996:162:000000000-B87FG:1:1101:14910:8541 2:N:0:TAGCGCTC+GTAAGGAG
GACTACTGGGGTATCTAATCCTGTTCGATCCCCGCACTTTCGTGCATGAGCGTCATTTACGGCCTGGTCTGCTGCCTACGCCATCGATGTTCTTCGTCATATCTATGCATTTCACCGCTACACCACGAATTCCGCAACCCTCTCCCGCAATCAAGCTCTCCAGTATCAATGGCGTGATCACGTTTAGCGTCACGATTTTACCACTTCCTTCAAAAGCCGCCTGCGCCCCCTTTAAACCCAATAAATCCCGCAAACCGCCTGTTCCTCCGCTTTACCGCCGCTGCTGGCACGGAGTTTGCC
+
CCCCCGG,CFGGGGGGGFGGGGGGGFGDGGEGG@FGGGGGGGFGGDF@CFGGGGGFGGCDCCFFE7@CFF<C@=FFFADFG++?@E:FFGGGGGF<?B:EFFGFGAEEGGGGGGGGG:@=DEF,+<?FCFGGFGG+6>DEG=*+6D):?+:D=9A92@DEDFDC6=FG?,3*@*04:A*16+4@,*0B5*@559355F+2:FEEF9**0++*/+8?2;/8E1,/,,(3:E(8C)94)8C*((.56):4*-)(,).*((,(-*-.:4421(((-)))(((---4-)),((.(-))2:+)).
@M02996:162:000000000-B87FG:1:1101:4109:8542 2:N:0:TAGCGCTC+GTAAGGAT
GACTACAAGGGTATCTAATCCTGTTTGATACCCGCGCTTTCGAGCCTCAGCGTCAATCGCACTCCAGAAGGCTGCCTTCGCAATCGGAGTTCTTCGTCATATCTAACCATTTCACCGCTACACGACGAATTCCACCTTCCTTGTGTGTATTCAAGCCCATCAGTATCAACGGCAGGCCAGCGTTGGGCTCTGACATTTTACCGCTGACTTAAAATGCCGCCTACGCTCCCTTTAAACCCAATAAATCGGGATACCGTCCGCAACTTCCGTATTTCCTCGGCTGTTTGGACGCAATTAGAC
+
CCCCCGGGGGGGGGGGGFFEGGGGCGCFFFAEC@FGGGDFGCFCGEGGGGGDGCGCFAFGGGG?E@EGGDCFGEEGGGCD7CFGGG:FDFFGFGFGE=,?ADGGCG,:99CFGG9AE>?GC,B=BFGGG:>ECECDDDDDFEFGGGFCFFDCC,?BFGC?DD8@@7@EGE>DC5+49>C>F34C**7F);EB6CCE8@=*>7@=@49B>F+*68*8>4<(///,62((.8(466?))(+*((486.)(*-)24),*((((-1((064<(),.()-.)6,(-(((,)(((.(()0*3+5))
@M02996:162:000000000-B87FG:1:1101:27652:8550 2:N:0:TAGCGCTC+GTAAGGAG
GACTACTAGGGTATCTAATCCTGTTTGCTCCCCACGCTTTTGCGCCTCAGCGTCAGTTATCGTCCAGTAGATCGCCTTCGCCACTGGTGTTCCTCCTAATATCTACGCATTTCACCGCTACACTAGGAATTCCATCTACCTCTCTGACACTCAAGAGATACAGTTTCAAATGCAGTTTATGGGTTAAGCCCATAGATTTCACACCTGACTTGCATCCCCGCCTACGCGCCCTTTACACCCAGTACATCCGGATACCGCTTGCCACCTACGTATTACCGCGGCTGCTGGCACGTAGTTAGC
+
CCCCCGGGGGGGGGGGGGGGGFGGGGGGGGFGGGGGGGGGGGGGGGGGFGGGGGCGGGFFGGGGGGGGGCFGGFFGGGGGGGGGGG?EFECFEGGGGGAFEFGGGGGGGGEGGGGGG>BDDFGGGG?DFFGGGGGGGFDFGFFGGE<FFGBDGG6,=,7AE@DCEFGGG@DDF73EFG>FGDCFFD5=D@FFF?+*CF9@E7;8AFFFFFGE7@;1@6F5@==@@7>77C2(274:*7BCDB><+7)9702(6=86/../(25)02:34(.).56))-(-((((-,43((51))*23.))
@M02996:162:000000000-B87FG:1:1101:27669:8554 2:N:0:TAGCGCTC+GTAAGGAG
GACTACTAGGGTATCTAATCCTGTTTGCTCCCCACGCTTTTGCGCCTCAGCGTCAGTTATCGTCCAGTAGATCGCCTTCGCCACTGGTGTTCCTCCTAATATCTACGCATTTCACCGCTACACTAGGAATTCCATCTACCTCTCTGACACTCAAGAGATACAGTTTCAAATGCAGTTTATGGGTTAAGCCCATAGATTTCACACCTGACTTGCATCCCCGCCTACGCGCCCTTTACACCCAGTAAATCCGGATAACGCTTGCCACCTACGTATTACCGCGGCTGCTGGCACGTAGTTCTC
+
CCCCCGGGGGGFGGGGGGGGGGGGGGGFGGFGGGGGGGGGGGGGGGGGGGGGGGGGGGFGGGGGGGGGGGGGGGGGGGGGGGGGGGGGGDBFFFGGGE;FFFFGGGGGGGGGGFGDE=?@C9FFGGGGFGGGGGGFGFFFC9DFFFDFFGBDGED?FGFFDG9CEFGGFEFFGFGGFFFFGGFGGGD7DF85DFGFEFFFFFEFAFFCFFGBEFFC80<>@=A>=9=)5=>@GBEE?=FGFD=;F)9CC1.6;B);/.,/,257CD;4;8.)6:)))(--(491())(3?<(0)*2<))-
@M02996:162:000000000-B87FG:1:1101:18451:8555 2:N:0:TAGCGCTC+GTAAGGAG
GACTACTGGGGTATCTAATCCTGTTTGCTCCCCACGCTTTCGAGCCTCAACGTCAGTTATCGTCCAGTGAGCCGCCTTCGCCACCGGTGTTCCTCCCAATATCTACGCATTTCACCGCTACACTGGGAATTCCACTCACCTCTCCGACACTCTAGCTATACAGTTTCCAAAGCAGTTCCGCAGTTAAGCCGCGGTCTTTCACTTCAGACTTGCATTGCCGTCTACGCTCCCTTTACACCCATTAAATCCGCATAACGCCTGCCCCCTACTTTTTGCCTCCGCTTCTGGCACTTTGTTACG
+
CC<CCEFGG?@F@FFEADFFGGGG9FGEGF8F6EFGCEFGGGGGGGGGD8CFDFEGGGFGGEGGGEGGGCEEE>:FFFGGCCFGFC78@=BGFEGGGF:?F=DGGFG76C:FGCEDG@>DG9AEG8,BFFEFF8ADF4DFF8?FG+)@@C:8,82>:8EEE::BFFG8C,6*69C@F9C?EB6?F7AF=C:9<?/:AGCE?C6@E86*>;=:C4883B7643/(.,64;8((23;.<8<8((/.;377;.)-,0)>(((.->:1C>9,4))))5())).(((((4<)))().0*+2254(
@M02996:162:000000000-B87FG:1:1101:2729:8557 2:N:0:TAGCGCTC+GTAAGGAG
GACTACTCGGGTATCTAATCCTATTTGCTCCCCACGCTTTCGTGCCTGAGCGTCAGTAACAGACCAGGTAGCCGCCTTCGCCGCTGGTGTTCTTCCATATATCTACGCATTTTACCGCTACACATGGAGTTCCACTACCCTCTTCTGCACTCTAGTCTACCAGTATCTGAGGCTATATTGAGTTGAGCTCAACGCTTTCACCCCAGACTTAATAAACCGCCTGCGCACCCTTTACGCCCAATAAATCCGGATCACCCTTGCCACCTACGTATTACCGCGGCTGCTGGCCAGTCGTAATCC
+
CCCCCGGGGGGGGGGGGFGGGG9FGGGGGGGFGGGGGGGGGGGGGGGGFGGGGGCFFFGGFGFFGGGGGGGGGGGGGGGGGGGGGEEFFFFGGGGGFG=FFFGGGGGGGGGFFGGGG@BDDEFGCDGBFGGFFGFGGGF?DDFFFGEF9@DDFF9FGFGGC?:?EFGC=D9?FFGGFGF7@F8CFG5?8CE:6*+85DA;=C)>59CB@@2:AA696*3:18((09292E>F;3)(/(4=(,)7+1)//(23(;,*(-..42)5704432..4:6),1--433,)).,((,,*02/2(.)
@M02996:162:000000000-B87FG:1:1101:15908:8562 2:N:0:TAGCGCTC+GTAAGGAG
GACTACAGGGGTATCTAATCCTGTTTGCTCCCCACACTTTCGCGCCTCAGCGTCAGTTGTCGTCCAGAAAGCCGCCTTCGCCACTGGTGTTCCTCCTAATATCTACGCATTTCACCGCTACACTAGGAATTCCGCTTTCCTCTCCGATACTCAAGAATAACAGTTTCAATCGCAGCTCCGGAGTTGAGCCCCGGTATTTCACGACTGACTTGCTATCCCGCCTACGCGCCCTTTACACCCAGTAAATCCGGACAACCCTTGCCACCTACGTATTACCGCGGCTGCTGGCCAGTAGTTAGC
+
CCCCCGGGGGGGGGGGFGGGGGGGGGGGGGGGGGGGGGGGGGGGGGGGGGGGGGGGGGGGGGGGGGGAFGGGGGGGGGGGGGFGGGFGGFFGGCFGGGFGGFGGGGGGGGGGGGGGG8@DDEFGCFFCFGGGGGGGGFEFGEFGGE=FBGFFG,D9DFFDGADCEFGGGGGFGF>EFGFFCBCGGC=C8CFA>A?ABGFE4>42682BEFG=:@?8=A?:E:;(/036:E;(863<BBGG:(.6=9>BG>36>3:7(-...>?<GFFF?04).4..41(((-,76>4762((0/3<+..5
@M02996:162:000000000-B87FG:1:1101:15928:8570 2:N:0:TAGCGCTC+GTAAGGAG
GACTACAGGGGTATCTAATCCTGTTTGCTCCCCACACTTTCGCGCCTCAGCGTCAGTTGTCGTCCAGAAAGCCGCCTTCGCCACTGGTGTTCCTCCTAATATCTACGCATTTCACCGCTACACTAGGAATTCCGCTTTCCTCTCCGATACTCAAGAATAACAGTTTCAATCGCAGCTCCGGAGTTGAGCCCCGGTATTTCACGACTGACTTGCTATCCCGCCTACGCGCCCTTTACACCCAGTAAATCCGGACAACGCTTGCCACCTACGTCTTACCGCGGCTGCTGGCACGTTGTTCGC
+
CCCCCGFGGGGGGGGGGGFGGGGGGGGGGGGGGGGGGGGGGGGGGGGGGGGGGGGGGG9FGDGDGEG9FGFFGGGGGGGGGGGGGGFGFGGGEFFFGEEFGFGGGGGGCEGGGGGGG>DCG9FFFECGGGGGGGGGGDFGGFFGGC5@@DFFD,?=,@8FEEEFGCFDFDGFG5=C9=@?>:@CC>7D@AFDD4/74FFFFF>=@?@@=B=7>=5=;8;2E:;<;((.6=:(;@3><BGG?6>F6<<60204238*-.,-(156C::((-.(.-.63(-,2(,1:40.(43:0)21/),-
@M02996:162:000000000-B87FG:1:1101:2744:8571 2:N:0:TAGCGCTC+GTAAGGAG
GACTACTCGGGTATCTAATCCTATTTGCTCCCCACGCTTTCGTGCCTGAGCGTCAGTAACAGACCAGGTAGCCGCCTTCGCCGCTGGTGTTCTTCCATATATCTACGCATTTTACCGCTACACATGGAGTTCCACTACCCTCTTCTGCACTCTAGTCTACCAGTATCTGAGGCTATATTGAGTTGAGCTCAACGCTTTCACCCCAGACTTAATAAACCGCCTGCGCACCCTTTACGCCCCATAAATCCGGATAACGCTTGCCACCTACGTATTACCGCCGCTGCTGGCACGTAGTAATCC
+
CCCCCGGGGGGGGGGGGFGGGGCGGGGGGGFGGFGGGGGGGGGGGGGGFGGGGGGGGGGGGGGGGGGGGGGGGGGGGGG?EGGGGGFFGFFEFFGFEGFBF+@DFGGFEGEG@EFDC:@DDEGGGFF@FFGGGFGGFG?FDDF3BEEADFFE>DDFGGGGGCEF,?CDFGAD?F?FFGE7E,@E=7@FEDCEFFGA5D>CECDBA*:CE>@EFA6=@6;54/07(6=>@E=D>67?<(=8;3=86CFEC;.23=8*-,-((9<?54?80,)684.)4(((,((-).(-()(())2+3))-
@M02996:162:000000000-B87FG:1:1101:14139:8581 2:N:0:TAGCGCTC+GTAAGGAG
GACTACTGGGGTATCTAATCCTGTTTGCTCCCCGCACCTTCACGCCTCAGCGTCAGTCATCTGTTAGCAGCCTGCCTTCGCCATTGGTATTCTTCCAGATATCTACAGATTTCACCCCTACACCTGGAATTCTGACTGCTCCCCAGTAACTCAAGTCCTGCAGTTCTCAACGCAATTCGGGAGTTGAGCTCCCGCCTTTCACACCAAGCTTACAGAACCGCCTACACGTCCTTTAAACCCAATAAATCCGAACAACGCTCGCAACTTACGTGTTACCGCGGCTGCTGGCACGTAATTAGC
+
CCCCCGGGGGGGGGGGGGGGGGGGGGGGGGGGGGGGGGGGGGGGGGGGGGGGGGGGGGFGGGGFGFGGGGGGGGGGGGGGGGGGGGEGFFGGGFGGGGFGCFGGGGGGGGGGGGGGG:DFFEFGGFGGGGGGGGAFGFGGGFFGG8D;DGFFGFGGGGGCF?DCFFFGGGGFGFDGFGDFECEEFGFD=DGFFFGFFGFFCGCEA5C@CFF;EC@18>;>E><@=6>(7B@@GFFCC7FC==7;*;<?;9;(.)/2,.(/.12(12<2<4.(.1-6),-(--,-::0(4(420)*2+677
@M02996:162:000000000-B87FG:1:1101:17403:8587 2:N:0:TAGCGCTC+GTAAGGAG
GACTACCGGGGTATCTAATCCTGTTTGCTCCCCACACTTTCGTGTCTCAGCGTCAGGTATCGTCCAGTTACTCGCCTTCGCCACTGGTGTTCCTCCCGATATCTACGCATTTCACCGCTACACCGGGAATTCCAGTAACCCCTCCGACCCTCAAGAACCACAGTTTCAAATGCAGGCTATGAGTTAAGCCCATAGTTTTCACATCTGACTTGCAGTCCCGCCTACCCACCCTTTACACCCAGTAAATCCGGATAACGCTCGCCCCCTACGTTTTACAGCGGCTGCTGGCACGTCGTTAGC
+
CCCCCGGGGGGFGGGGGFFGGGGGGGGGGGFGGGGGGGGGGGGGGGGGGGGGGGGGGFCFGGGGGGGGGGGGGEGGGGGGGGGGGGGGCFEFGGGFGFGEEEGGFGGGGEGGGFGGD=9DD=FGCCEFGGGGGFDGC;FGGFFGG85FBGFD=D6@9FGCGGBFGFGG7>FFGF8EDFFADFFGCF*?6AF>FFGFEFFFFC?EEFFEFFFECA3;EF;2=6;@3,6;7B?6D@C<E@CC(,.;6<6<87<<BD4*--(--964)43(((.(.-)..),(-,71()).(4,200*22(()
@M02996:162:000000000-B87FG:1:1101:17408:8605 2:N:0:TAGCGCTC+GTAAGGAG
GACTACCGGGGTATCTAATCCTGTTTGCTCCCCACACTTTCGTGTCTCAGCGTCAGGTATCGTCCAGTTACTCGCCTTCGCCACTGGTGTTCCTCCCGATATCTACGCATTTCACCGCTACACCGGGAATTCCAGTAACCCCTCCGACCCTCAAGAACCACAGTTTCAAATGCAGGCTATGAGTTAAGCCCATAGTTTTCACATCTGACTTGCAGTCCCGCCTACCCACCCTTTCCACCCAGTAACTCCGGACAACCCTCGCCACCTACGGTTTAACGCGGCTACTGGCCGTTAGTTAGC
+
CCCCCGGGGGEFEGGGGFGEGGGFFFGFGG<FCFGGGGGGGGGGGGGGGGGGGGGGFG<FGGGGGGGGGGGGGGGGGGG:FGGGGE<FEFCFGFGGGG=CB>FGGGFECEGGGFGGG=D+=>FFCCC>FFGEF8AD3@AFG8?DD6)F@GFF,8=A7FGCG6=@FFGGG,7=DFF@@C59;,@BCFE+9EF59A*9*@FE?E*9>@**8AC*84*;@F68=6/(6(3.6E<;83.)/.CE;16);7..;252(..1(((-(1--93(,:4((-4(-4(,(((-(4?2)(.((0)13<62)
@M02996:162:000000000-B87FG:1:1101:13712:8612 2:N:0:TAGCGCTC+GTAAGGAG
GACTACAAGGGTATCTAATCCTGTTTGCTCCCCACACTTTCGCGCCTCACCGTCAGTTCCTGTCCAGCAATCCGCCTTCGCCACTGGTGTTCTTCCTTATATCTACGCATTTCACCGCTCCACCAGGCATTCCGATTGCCCCTCCCGCACTCCAGCACCACAGTTTCAAATGCAGTTTCTGGTTTAACCCCATAGATTTCACCTCTGACTTGCCCCCCCGCCCCCACCCCCCTTACCCCCAGCAAATCCGGACCACCCCTGCCACCTACCTCTTCCCCCCGCCGCTCCCACGCCCTTAGC
+
CCCCCGCED<CEEEFGDFFGGGDCEEFFGGFGG@F;FDECFCF@FGGG8EGBFFC@CE,C,,EEF<,CECCEGCFGF=F7FFCFF,,:,:?F;9CE?<AE9?DD;F,F8=:=F9FGE:<+=,E,4,8+AE=FG8+6=+@BFD5DD+)@5@0==@+,1,,,@,)37=D,=,3+7162?+*1735,33;+:FE5****074>*7**1*)*005*6*0:=BG(*/((.(6(/B>(14)4(5EG0((()(.5F9)(-)-5((((-14)24.(,()))--.((,46-((4(((((41.)***)-.
@M02996:162:000000000-B87FG:1:1101:6588:8628 2:N:0:TAGCGCTC+GTAAGGAG
GACTACTCGGGTATCTAATCCCTTTCGCTACCCCGGCCTTCGTACCTCAGCGTCAGTAAATGTCCAGGAACCCGCCTTCGCCACGAGTCTTCTTCTTGATATCTACGCATTTCACTGCTACACCAAGAATTCCGGTTCCCCCTCCATTACTCCAGCCACACAGTATCATTCGCACTCCAGGGGTTGAGCCCCTGCCTTTCACGCCCGACTTATGCGGCAGCCTACGTACCCTTTACGCCCTGTGATTCCGAACACACCTTGCGCCCTCTGTATTACCGCCGCTGCTGGCCCGGAGTTTGC
+
CCCCCGGGGGGGGGGGGCFGGGGGGGGGGGGFEGGGGGGGGFGGGEAFEFGGGGGGGGGGGGGGGGGGGGGGGGGGGGGGGGGGGGFCFAEGGGGGGGGGGFGGGGGGGEGGFAEEE536BEFGGFGGGFGGGG6=CEGFGBBCG@>C9DFFGG?FC,@8CEDFFDGFF,@DE>CCFGEF?EC@FDEGFGGF59FDEEFFFG4=5>A25A:*849:28)67//63(//6C@3;@<C((<?(48)*6)-25)4453*(-...*,(*4413...-564),((,(4(1))((((-)012;:62
@M02996:162:000000000-B87FG:1:1101:17130:8631 2:N:0:TAGCGCTC+GTAAGGAG
GACTACTGGGGTATCTAATCCTGTTTGATACCCACGCTTTCGTGCCTCAGCGTCAGTTGTATGTTGGTAAGCTGCCTTCGCAATCGGGGTTCTATGACATATCTAAGCATTTCACCGCTACATGTCATATTCCGCCTACCTCGTTTACACTCAAGAACGCCAGTATCAATGGCTTGGTATGGTTGAGCCACACGCTTTTACCACTGACTTAACATTCCGCCTACGCACCCTTTAAACCAAATAAATCCGGTTAACGCTCGCATCCTCCGTATTACCGCGGCTGCTGGCACGGAGTTAGCC
+
CCCCCGGGGGGGGGGGGGFGGGGGGGGGGGGEGFGGGGGGGGGGGGGGGGGGGGFGGGGGGGGGGGGGGGGFGGGGGGGGGFGGGGFFFGGFEFGG9FFFCFGGGGGGGGGGGGGGG>5=CEEFGGGGGGGGGFGGG>DDFFEGGGDGFFDDGFGF8D8CGG>FGFGGGFFFFFGGEG<DDEFFCFBDBGG@EDGFFGFFEFEFBA@CEC@EEF<=AAA<E5-5>4(08C@F649*75<C>39AA?5396)(6/.1(,,.,)4>F>>:>,,.2).---,-4((-.,(,(539)02:0))5
@M02996:162:000000000-B87FG:1:1101:15629:8633 2:N:0:TAGCGCTC+GTAAGGAG
GACTACCAGGGTATCTAATCCTGTTTGCTCCCCACGCTTTCGAGCCTCAACGTCAGTTATCGTCCAGTGAGCCGCCTTCGCCTCCGGTGTTCTTCCCAATATCTACGCATTTCACCGCTACACTGGGAATTCCACTCACCTCTCCGACACTCTAGCTATACAGTTTCCAAAGCAGTTCCGCCGTTGAGCCGCGGGCTTTCACTTCAGACTTGTCTTGCCGTCTCCGCTCCCTTTACACCCAGTAAATCCGGATAACACTTGCCCCCTCCGTCTTCCCGCGGCTGCTTGCACGTCGTTCGC
+
CCCCCGGGGGGGFFGGGGFGGGGGGGGGFGFGEGGGGGGGGGGGGGGGF8FCFGGG<E@FGFGFGFFGGFFFG7FGGGGGGF:FFEC@CFEFFGGFGG@DFFGGGGGG6BFGGGGGG>@DDEFGFA:EFEFFFDFFG,@FF=DFG78FDGFD9>=FGGFAFC9FDFGGG;,:=9+@DFE5>++@FC=*3@C=*:458BFEEF5EE+955AC<>46C<6;4=:4(7(6;@8@8C8<948EE1?..16AA707:0:.*)..).2,3996(1(-.48)).-4-23((4)),2).-)0*2/(,3
@M02996:162:000000000-B87FG:1:1101:15646:8651 2:N:0:TAGCGCTC+GTAAGGAG
GACTACAGGGGTATCTAATCCTGTTTGCTCCCCACACTTTCGCGCCTCAGCGTCAGTTGTCGTCCAGAAAGCCGCCTTCGCCACTGGTGTTCCTCCTAATATCTACGCATTTCACCGCTACACTAGGAATTCCGCTTTCCTCTCCGATACTCAAGACTAACAGTTTCAATCGCAGCTCCGGAGTTGAGCCCCGGTATTTCACGACTGACTTGCTATCCCGCCTACGCGCCCTTTACACCCAGTCAATCCGGCCAACGCTTGCCCCCTACGTATTACCGCGGCTGCTGGCCCGTAGTTCGC
+
CCCCCGEEGGGGGGGGGGGGGGGGGGGGGGGGFGGGGGGGGGGGGGGGGGGGGGGGGGGGGGGGGGF9FGGFGEGGGGGGGGGGGGCCFFEGGFFGGDFGGFGGGGGGGEEGGFGGG=9=?CFGEEGFFGGGGCGGGDFG9DDF?@58*=+>=@FD,@9EFFDFGFGC9@FF?*@6CFEFE8?EFGCF:@FDDFCAFGFCEF2=9)>=EFGBE6*1;AF;G666;<F0:E@9DEAA23AE((5)16>62(.(4519-((-(1.)9(423(,)).)6)--(4-(,,4):0((-0)/2+)(-
@M02996:162:000000000-B87FG:1:1101:23111:8660 2:N:0:TAGCGCTC+GTAAGGAG
GACTACTAGGGTATCTAATCCTGTTTGATACCCGCACTTTCGAGCTTCAGCGTCAGACGTACCCCAGTGGACTGCCTTCGCAATCGGAGTTCTTTAGGATATCTAAGCATTTCACCGCTACACCCTAAATTCCATCCACCTCTAGTACTCTCAAGACAACCAGTATCAACGGCAAGGCATGGTTGAGCCACACTATTTAACCGCTGACTTAATCGCCCGCCTACGCTACCTTTAAACCCAATAAATCCGGATACCGCTCGCATCCTCCGTATTACCGCGGCTTCTGGCACGGATGTAGCC
+
CCCCCGGGGGGGGGGGGGGGGGGGGGGGGFFFGGGGGGGGGGGGGGGGFGGDGGGGGGGGGGGGGGGGGGGGGGGGGGGGGFGGGG7CGGGGGGGEGFGGGFDDFCFGGGGGGGGGG>?DDEFCEGGGCCEFGGGGGGGGGDD?DEBC?DFBDD6FFGGGGGFFGDGADDEEGFDGFGF?@DF=:95CCFGFFFGFEGFEEE88=@5@A9=EEFF>A>D>=66>===(0?7*+>?3;@GD=@)7+)9;C(58?6;:.(((-139>2).28(.5--.,2((-1-.6<),.<((.)*2+).8
@M02996:162:000000000-B87FG:1:1101:21197:8663 2:N:0:TAGCGCTC+GTAAGGAG
GACTACAGGGGTATCTAATCCTGTTTGCTACCCGCACTTTCGAGCATGAGCGTCGATAAGTCCCCAGCAAGCTGCCTTCGCCATCGGTGTTCTTCCTGATCTCTACGCATTCCACCGCTACACCAGGAATTCCGCTTGCCCCTGAACTATCCAAGAAATGCAGTCCGGTCTGCAGGTCCGGGGTTGGGCCCCGGTATTGTACAGACCGCTTGCACTTCCGCCTGCGCTCCCTTTACGCCCAGTGATTCCGAACAACGCTTGCACCCCTCGTATTACCGCCGCTGCTGGCCGCAAGTTTGC
+
CCCCCGGGGGGGEGGGGGGGGGGGGGGGGGFFGGGGGGGGGGGGGGGGGGGGGGGGG?FFGGGGGGGGGGFFGGGGGGGGGGGGGGFFFFFGFGFFGGGGGFGGGGGGGGEGDEFGG=ADDGGGGGCFGGGGFGGGGGGDGFFGF8DFFGFEGGG888@DGGBFGFGDCEEFFFF?FGF>C>EGGG9DDGG:9BDBFG677C4<CFBB9AD@FA=A@F76=1/8?9;4?EFBGF<A<:EEF<2)944<G75<B@?C---,-938FB1(-,-(.:2:21,((-7>>F:B0(((.0/3<>A<
@M02996:162:000000000-B87FG:1:1101:23093:8663 2:N:0:TAGCGCTC+GTAAGGAG
GACTACTAGGGTATCTAATCCTGTTTGATACCCGCACTTTCGAGCTTCAGCGTCAGACGTACCCCAGTGGACTGCCTTCGCAATCGGAGTTCTTTAGGATATCTAAGCATTTCACCGCTACACCCTAAATTCCATCCACCTCTAGTACTCTCAAGACAACCAGTATCAACGGCAAGGCATGGTTGAGCCACACTATTTAACCGCTGACTTAATCGCCCGCCTACGCTCCCCTTAAACCCAATAAATCCGGCTAACGCTCGCATCCTCCGTATTACCGCGGCTGCTCGCACGGAGTTCGCC
+
CCCCCGGGGGGGGGGGGGGGGGGGGGGGGFDEGGGGGGGGGGGGGGGGGGGGGGGGGGGGGGGGGGGGGGGFGGGGGGGGGEGGGCFFFGGGGGGFGGGGGFGGGFGGGFGGGGGGGAD8CEGFEGGFGGGGGGGGGFGGGFFGCEEGFDFEFGGCFGGGGGFGGFGGDGGFG>CDDFDFFGGGBGCCC,@@B@6CEFAEAF=9A>ACFFGCAFFFFFC:=5089528>F(=;@@EF@BC@8=);7)(),).:6=*((--1)-46)8(,44(56-9:2(--(-(.),((47().2;+(44
@M02996:162:000000000-B87FG:1:1101:21179:8665 2:N:0:TAGCGCTC+GTAAGGAG
GACTACAGGGGTATCTAATCCTGTTTGCTACCCGCACTTTCGAGCATGAGCGTCGATAAGTCCCCAGCAAGCTGCCTTCGCCATCGGTGTTCTTCCTGATCTCTACGCATTCCACCGCTACACCAGGAATTCCGCTTGCCCCTGAACTATCCAAGAAATGCAGTCCGGTCTGCAGGTCCGGGGTTGGGCCCCGGTATTGTACCGACCGCTTGCACTTCCGCCTGCGCTCCCTTTACGCCCAGTGATTCCGACCAACGCTTGCACCCCTCGTATTACTGCTGTCGCGGGCACCGATTTTGC
+
CCCCCGGGGGGGGGGGGFGGGGGGCFGGGGCFFGGGGGGGGGCFGGGGGGGGGGGGG8BFGGGGGGGGGGEFGGGGGGGGGGGGG>C?FFFGEFGGGGGGGFGGGGGGCEEGDDGEE=BDDFFGGGE?FGGGG8EDGF+@DDAFFF89;@FBDFGF8DGGGF=C@D>+6CEFGCGFFGF>EG>;FDB45ECADF)2(7+00,*((039>BD?FF@=@F7/26/63(99?E<0>,)),(213<B3*.6<>()((..1--,,-14<54(((-44(5-5)).))-.(-301038())*/1)-,
@M02996:162:000000000-B87FG:1:1101:8179:8668 2:N:0:TAGCGCTC+GTAAGGAG
GACTACTAGGGTATCTAATCCTGTTTACTCCCCGCACCTTCGCACCTCAGCGTCAGTCGTCTGCTGGAAACCTGCCTTCGCCATCGGTGTTCTTCCTGATATCTACAGATTTCACCCCTACACCAGGAATTCCGGTTCCCCCTCAGCGACTCCAGTCCGCCAGTTCCAAGCGCAGTTCAGGGGTTGAGCCCCTGGCTTTCACGCCTGGCTTGACAGACCGCCTACATGCCCTTTACGCCCAATGATTCCGAACAACGCTCGCCCCTTACGTGTTACCGCCGCTGCTGGCACGTACTTAGC
+
CCCCCGGGGGGGGGGGGGGGGGGGGGGAFFFGEGGGGGGGGGGGGGGGGGGGGGGGDGGGGGGGGGDFGGGGGEGGGGGGGGGGFCCFGFGGGGGGGGGGGFGGFGFGCFFGGGGGG8:=DEFGGGGFGGGGGGGGGGFFF>FGGG5@5?BAG@GGGGEGG6=BFDCFGGGFGFGGFGEAFCEEGC5>CCEAFFCBBFFF?C9BFADFFFF9=FEF2?56:17184C53:@(9)9E06BEF;1(/66::4<<9)49---31C(4>(4)8((34:44461(427(,))3<0)2.7*/3644
@M02996:162:000000000-B87FG:1:1101:21233:8670 2:N:0:TAGCGCTC+GTAAGGAG
GACTACAAGGGTATCTAATCCTGTTTGCTACCCATGCTTTCGTGCCTCAGCGTCAGTTAGAGCCCAGTAAGCCGCCTTCGCCACTGGTGTTCCTCCGAATATCTACGCATTTCACCGCTACACTCGGAATTCCGCTTACCTCTACTCCACTCAAGACCCACAGTTTCAAATGCAGTTTATGAGTTGAGCCCATAGATTTCACATCTGACTTGCACCCCCGCCTACGCGCCCTTTACACCCAGTAAATCCGCATAACGCTTGCCACCCACGTTTTACCGCGGCACCTGGCACGTATTTAGC
+
CCCCCGGGGGGGFGGGGFGGGGGGGGGGGGGGGGGGGGGGGGGGGGGGGGGGGGGGGGGDEAFEGFGFGEEFGGGGGGGGGGGGGGCFFGGGGGGGEFFF,=EGGGGGGGGGGGGGG:@DD=FFGCFEG=EGG?GDG6@DD>D8@CDGFGFFFFCG,@D=E+:BECGGGDGFGFDFFGFFG99=@?DF=FGFFF=*;CFFECEECF@EFFGFF*:ADDD2C5-775>59EF2789EF3<C;(/7:9EEF0)42=;2/,(--18)93(((,,(.36A)(3(((((-(((8(.,0)33:))6
@M02996:162:000000000-B87FG:1:1101:23101:8678 2:N:0:TAGCGCTC+GTAAGGAG
GACTACTAGGGTATCTAATCCTGTTTGATACCCGCACTTTCGAGCTTCAGCGTCAGACGTACCCCAGTGGACTGCCTTCGCAATCGGAGTTCTTTAGGATATCTAAGCATTTCACCGCTACACCCTAAATTCCATCCACCTCTAGTACTCTCAAGACAACCAGTATCAACGGCAAGGCCTGGTTGAGCCACACTATTTAACCGCTGACTTAATCGCCCGCCTAAGCTCCCTTTAACCCCACTCAATCCGGATAACGCTCGCATCCTCCGTATTACCAGTGCTCCTGTCACGGAGTTAGCC
+
CCCCCFGGGCFGCFFFGGGGGGGGGGGGGFFDFEGDFGGGGGGGGGGGFFGGGGGGGGEGGGGGGGGGGFFEFFGGGGGGGFGGGGCFGEFFGFG<FFFF9?EGFGFFEEFFGGFDE>BCD9FFEFCFAEFGGGGDD=EGGFFCFF>FFFFF9@D9FGGGGGFGGDEGGGGEEFD=FG)6DFGGE+8;@<65@6CCEDCEFG0)8@ACEFDEEF<9@A?548(..0868:(.28<*/6FE((,66))//7>(,+7*((((41,-7,).--(....9)).)..)).4-4)6,4)02*3)).
@M02996:162:000000000-B87FG:1:1101:21191:8680 2:N:0:TAGCGCTC+GTAAGGAG
GACTACAGGGGTATCTAATCCTGTTTGCTACCCGCACTTTCGAGCATGAGCGTCGATAAGTCCCCAGCAAGCTGCCTTCGCCATCGGTGTTCTTCCTGATCTCTACGCATTCCACCGCTACACCAGGAATTCCGCTTGCCCCTGAACTATCCAAGAAATGCAGTCCGGTCTGCAGGTCCGGGGTTGGGCCCCGGTATTGTACAGACCGCTTGCACTTCTGCCTGCGCTCCCGTTACGCCCAGTGCTTCCGAACAACTCTTGCACCCCTCGTCTTACGGCGCCTCCCTGCACGACGTTTGC
+
CCCCCGGGGGGGEFGGGEFGGGGGGGGGGFFFFEGGGGGGFGGGGGGGGGGGGGDGG,:@FGGFGEEGGGGFGGGGGGGGGGCFDCBCEFGGFFGFGGGFGBEGDGGGGGGGGCFGG=BGDEFF@FCEGFGFG?E=D8+=DDFC0,:FFFFE9>=8D8DCFGDFFD8CDGGFF?F6AGEFGG>EEC>CBGE>?>D=>FFFE9C*9AB9BEDD?A;;;6+/<47<;69>@C?(9<(31(:C:(53*54.935(4539)))63744C<B((--(.--6,((((,4(.(()(,(())11;(()
@M02996:162:000000000-B87FG:1:1101:15301:8692 2:N:0:TAGCGCTC+GTAAGGAG
GACTACCCGGGTATCTAATCCTGTTTGCTCCCCCGACTTTCGCGCCTCAGCGTCAGTGCTGTTCAAGGAATCCGCCTTCGCCTCCGGTGTTCTGCAGGATATCAACGCATTTCACCGCTACACCCTGCATTCCGATTCCCTCTCCCCGACTCGAGTCCTGTAGTTTCAAGCGCACTTTCCGGGTTGAGCCCGGAGATTTCACACTTGACACGCACGACCGCCTACGCGCCCTTTACGCCCCGTAAATCCGAACAACGCTCTTGCCCTCTGTGTTCCGGCGGCTGCTGGCACAGCGTTAGC
+
CCCCCGFGGGGGEFGGAEFGGGGGGGGGGFFGEEEGFGGGGGGGGGGGGGGGGGGGGFCGGGGFDCF,E@GE<FFFGGGGGECGE+@FFGGGFFGEFB+A?FFC;FGGGGGGGGGGG:9CD@?FGGGGGGGGGF8CGGGGG:DDFD)+3@ADC8:D@FGGFGEFFFGGDDDADAGGFCEFEEGGGGFG7;E@5?753CFEEGFE@874;6CD9.(.,:D(:446<:;((:9052)686E=((,-7(<4997:>>(*-((.-2.)24(3...).(.)((,(((4(().(((5())*2*(--
@M02996:162:000000000-B87FG:1:1101:5517:8708 2:N:0:TAGCCCTC+GTAAGGAG
GACTACCCGGGTATCTAATCCTGTTCGATCCCCACGCTTTCGTGCCTCAGCGTCAATGCAGGCCCGGCCAGCTGCCTTCGCTATCGGGGTTCTGCGGCATATCTATGCATTTCACCGCTACACCCCACATTCCGTCGGCCTCTCCCGCACTCAAGGGCGCCAGTATCAACCGCACTGCTCCGGTTGTGCCCGCGCCTTTCACACCTGACTTACCTGCCCGCCTGCTCCCCCTTTACACCCAACAATTCCGGCTAACGCCCGCCCTCGCCTTTTTACCGCGGCTGCTGGCACGGATTAACC
+
CCCCCF,C@FCFGGGGGDFGGGGGG<FFG8CED-C:@,@FFFGGG8FFFGGFGGFCF<<@C<:?F+@76+,AFFGFAFGGG,?CEE>8CCCGF,,F++8C=DGFGGGECFFGFGFGG@BDDFG,4@:+@FGGA3,6+6=CD=:+=F57<+9@BFF3449EC9>?9B@@CF6@>>/:);*+<C=EC3(*7C*())),/<;;)+)((.(((0:6)/)*459-1(,-(())-;4(9)6653CE?6((0,).*,),(..C(-,(-/-()(((((-)),.3-3,(--(((),.:(),).*2+)).
@M02996:162:000000000-B87FG:1:1101:16402:8709 2:N:0:TAGCGCTC+GTAAGGAG
GACTACTGGGGTATCTAATCCTGTTCGATCCCCGCACTTTCGTGCATGAGCGTCATTAACGGCCTGGTAAGCTGCCTACGCAATCGGTGTTCTTCGTCATATCTATGCATTTCACCGCTACACGACGAATTCCGCCTACCTCGACCGCAATCAAGTCAACCAGTATCAATGGCGGGATGAGGTTGAGCCTCACGATTTGACCACTGACTTAACTGCCCGCCTGCGCACCCTTTAAACCCCATAAATCCGGATAACGCTCGCCTCCTCCGTCTTACCTCGGCTGCTGGCACGGAGTTAGCC
+
CCCCCGGFFGGFCGGGGGGGGGGGGGGGGGGGFFGGFGGGGGGGGGGGGGGGGGGGG<<FCGGGGGFGGGGFGFGGGGGGGGGGGGFFGGGGGGGGGG7FGFGFGGGGGGGGGGGGGAFGGFGG@FCCC@GGGGGGGCFGFE5DGG=FEGFFCEGFFAEGGCCFAFGGGDFFGFDGAGDAFFGGGG:<B?G(;88(6FC/6C8?@))4487;EC)*/8:,2,42,4(27A07<)62488*-317F44:73)28*45,(.(,)-4C(,4(-,.,)684)((-(((),.((8(3..28+)..
@M02996:162:000000000-B87FG:1:1101:5834:8716 2:N:0:TAGCGCTC+GTAAGGAG
GACTACTGGGGTATCTAATCCTGTTTGCTCCCCACGCTTTCGAGCCTCAGCGTCAGTAATCGTCCAGTAAGCCGCCTTCGCCACTGGTGTTCCTCCTAATATCTACGCATTTCACCGCTACACTAGGAATTCCACTTACCCCTCCGACACTCTAGAACTCCAGTTTCCAATGCAGTACCAGGGTTGAGCCCTGGGCTTTCACATCAGACTTAAAATTCCGCCTACGCTCCCTTTACACCCAGTAAATCCGGATAACGCTTGCAACATACGTATTACCGCCGCTGCTGGCCAGTATTTAGC
+
CCCCCGGGGGGGGGGGFFGGGGGFGGGGGG<D7FFGGGGGGGGGGGFGGGFGGGGGGGGFGGGGGGGGGGGGGGGGGGFGECCFECCC=FCFEFGGGGFFFFGFFD7>EEEGGGFGG>5?DEDFEGGGGGFGGGG8D>,@D0D6@C==*=@DDED9@EADFFD3@FF,=F,*8++@=FCFGGC7:DFFFGGCAFDD5>FCCEC=EACE=AGE4=CF=F+.*079>9((0==BGE;;C=EC?044@35?C9:/()/;/./,/:))2.348:??2(..-(((,-44-,.,(((()*03+6-)
@M02996:162:000000000-B87FG:1:1101:16383:8717 2:N:0:TAGCGCTC+GTAAGGAG
GACTACTGGGGTATCTAATCCTGTTCGATCCCCGCACTTTCGTGCATGAGCGTCATTAACGGCCTGGTAAGCTGCCTACGCAATCGGTGTTCTTCGTCATATCTATGCATTTCACCGCTACACGACGAATTCCGCCTACCTCGACCGCAATCAAGTCAACCAGTATCCATGGCGGGCTGAGGTTGAGCCCCACGATTTGACCACTGACTTAACTGACCGCCTTCGCACCCCTTAAACACCATAACTACGGGTAACCCCACGCTCCTCCGGACTACCGTGTCTTCTTGCCCCGAGTTTGCCG
+
CCCCCGGFFFGGEGGGGFFFGGGGGGG,<E@FDGGGDGGGGGGGGGGDFFGGFGGGGDFGGEGGGGGGGGCFGFGGGGFGGGGGGGFCGGGGGFFFEEFGGFGGGFGGGGGGGGFFE>DGGDF>EGCC@EGGGFEDDCFF?D*0=C9FDDED897@FF:FF9@@ACF7@@,;D5*9)264:C?C7;3*(*/(:8:11C8?CC@@@4<1)31.78;*/9/3E(1.3((-3;(4C4)63-;*8>BF)6).*,)-3).*((((()(-9(,.((((,,(,1(((()))))-)()--))2*+643(
@M02996:162:000000000-B87FG:1:1101:8036:8719 2:N:0:TAGCGCTC+GTAAGGAG
GACTACAAGGGTATCTAATCCTGTTTGCTCCCCACGCTCTCGCGCCTCAGCGTCAGTTACTGTCCAGTAGATCGCCTTCGCCACTGGTGTTCTTCCTTATATCTACGCATTTCACCGCTACACAAGGAATTCCATCTACCTCTCCAGCACTCAAGAGATACAGTTTCAAGTGCAGTTTATGAGTTAAGCCCATAGATTACACACCTGACTTGCATCCCCGCCTACGCGCCCTTTACCCCCAGTAAATCCGGATAACGCTTGCCACCTGCGTATTACAGCCGCTGTTGGCACAGATTCAGC
+
CCCCCGGGGGGFGGGGGFFGGGGFGGGGGGGGGGGGGGGGGGGGGGGGGGGGGGGGGGGGGGGGGGGGGGGGGGGGGGGGGGGGCGGEGFEGGGGGGGGGGFGGGGGGGGGGGGGGG>?DGGG?FG?FGGGGGFGFGGFGGFFGGEEGFGDEFFGEFCGFFD:CEB98CEGFGDFGFFFFFCDDEDEFDA?<DFFDCC+:C;5==CFDEFFFC9AFFFC:@7=@B0)-(=>@CBCC*7FGB(66+)9.;.80;A;7/.,/,/;;*3(,1242,(.4-))--(2,().(.,5.7)330.--
@M02996:162:000000000-B87FG:1:1101:8056:8722 2:N:0:TAGCGCTC+GTAAGGAG
GACTACAAGGGTATCTAATCCTGTTTGCTCCCCACGCTCTCGCGCCTCAGCGTCAGTTACTGTCCAGTAGATCGCCTTCGCCACTGGTGTTCTTCCTTATATCTACGCATTTCACCGCTACACAAGGAATTCCATCTACCTCTCCAGCACTCAAGAGATACAGTTTCAAGTGCAGTTTATGAGTTAAGCCCATAGATTACACACCTGACTTGCATCCCCGCCTACGCGCCCTTTACACCCAGTACATCCGGATAACGCCTGCCACCTCCGTATTACCGCGGCTGATGGCCCCGGGTTACC
+
CCCCCGFFGGGGFFGGGFGGGGGGGGGGGGGFEFGGGEFFGGGGGGGGGGGGGGGGGGGGGGGGGGGGGFFGGFFGGFGGGGDGGGFFGGGFGGGGGGFFFDFGGGGGEGGGGGGGG:@CDFGGGGGGGGGGFGGGGGGGGFFGGE5FFGFEGEFD8EDGFEDF=FGGG=E7DF=EFGFF@D8FBDDFFGFDBFGBEFFEEGEFFF5@CFF6A>;B@>;51:7-<):)/:@9DE4:C3CEF;E<+<6CC?54<B3C,.(//;@5C<223(-802-<D?74((3((-.3022())12;-))
@M02996:162:000000000-B87FG:1:1101:5853:8725 2:N:0:TAGCGCTC+GTAAGGAG
GACTACTGGGGTATCTAATCCTGTTTGCTCCCCACGCTTTCGAGCCTCAGCGTCAGTAATCGTCCAGTAAGCCGCCTTCGCCACTGGTGTTCCTCCTAATATCTACGCATTTCACCGCTACACTAGGAATTCCACTTACCCCTCCGACACTCTAGAACTCCAGTTTCCAATGCAGTACCAGGGTTGAGCCCTGGGCTTTCACATCAGACTTAAAATTCCGCCTACGCTCCCTTTACACCCAGTAAATCCGGATAACGCTTGCACCATACGTATTACCGCGGCTTCTGGCACGTATTTAGC
+
CCCCCGGGGGGGGGGGGGGGGGGGFGGGGGFFEGGGGGGGGGGGGGGGGGGGGGGGGGGGGGGGGGGGGGGGGGGGGGGGGGGGGG<FFFEFGGGGGGGGGDGGFGGGDGEGGGGGG:@DDEFGGGGDGGGGFGGGGGF8FDFGGGBGFGFFGG8FCGGGGGFFFFGGGFC6EF?FFGFFGEEFFGBGEGGCFADCBFFF5EEEE96@BFGFEF4BEB=69::5>/6/5B=>C=448=BCD?@3@?ECC>5;FB9=/.///:48D04)81425?<<-803714(.<:>77?0)0<<9<A)
@M02996:162:000000000-B87FG:1:1101:6674:8739 2:N:0:TAGCGCTC+GTAAGGCG
GACTCCGGGGTTTCTAATCCCGTTTGCTTCCCACCCCTTTGCGCCCCAGCGTCCGTTTTCGTCCTGATAGCCGCCCTTGCCACTGGTGTTCCTCCTAATATCTACGCATTTCACCGCCTCCCCAGGAATTTCGCTTTCCCTCCCGTTCCCTCAGAATAACCGTTTCCATCGCCGCTCCGGAGTTGAGCCCCGGTATTTCACGACTGACTTCATATCCCGCCTACGCGCCCTTTACACCCCGTAATACCGGGCAACGATTGTCACCTCCGACTTACCGCGGCTGCTGTCGCCGTGTTAGCC
+
CCC,AFC+FF:6,,,,<C,C66;CFFCC<CEF,-666CF8,6@6B74,,4+8,+76E,,9:FFC,,,,<C<EF+@4F,4,C<E==@CFAE,C=9,AA,4,93,+,4+++6B,,@F+4)*6+@+6++A,78,@,6++6,7,+)30+,0,5++)3,2,,2,6,@AGC*5C+;A*4*<CB47*6*4C97BG3CG@>6)57,+).*6675;@):+).+9;?6:61(/34>0>9G9<<44)).:*2:(4))-,*(0(,.-)(((-)2.:=4(.((,,,)..4((--(-,)5-,(3(()02*+)))
@M02996:162:000000000-B87FG:1:1101:6688:8750 2:N:0:TAGCGCTC+GTAAGGAG
GACACCGGGGTATCTAATCCTGTTTGCTCCCCACACTTTCGCGCCTCAGCGTCAGTTGTCGTCCAGAAAGCCGCCTTCGCCACTGGTGTTCCTCCTAATATCTACGCATTTCACCGCTACACTAGGAATTCCGCTTTCCTCTCCGATACTCAAGAATAACAGTTTCAATCGCAGCTCCGGAGTTGAGCCCCGGTATTTCACGACTGACTTGCTATCCCGCCTACGCGCCCTTTACACCCAGTAAATCCGGGCAACGCTTGCCACCTACGTATTACCGCCGCTGCTGGCACGTATTTAGCCG
+
CCCCCGGGGGGGGFGFGGGGGGGGGGGGGFFGGGGGGGGGDFGGGGFFCFFFGGGGGGGGGGGG7FFGGCGGGGGGEG6FFFEFFEFDEECFEGFGCFF;FDF+DBEFEGFGGFFGGABDFG?DGGGGGGFABGGCGGGFGCFGD@>+9BDEDFGFFGFGGGDFGFFAFGGFDDGFFFFBEECF>>5CBGGFFF:28C@4@8@@F>3=EC7>EA?FEFD62336:;6>>E0:66<AF<?;(8<)1:9754)-()-/---,-9A?C(4.-3)626.6(7(-4-94825:1<:2)*232.).(
@M02996:162:000000000-B87FG:1:1101:13343:8752 2:N:0:TAGCGCTC+GTAAGGAG
GACTACAAGGGTATCTAATCCTGTTTGATCCCCGCACTTTCGTGCATCAGCGTCAATAAGCGCTTCGTGAGATGCCTTCGCAATCGGTGTTCTGTGTAATATCTATGCATTTCACCGCTACATTACACATTCCTCCCACGGCAACGCCATTCCAGCACATCAGTTTCAACGGCACGTTACGGGTTAAGCCCGTACATTTCACCGCTGACTTGACACGCAGCCTACGCACCCTTTAAACCCAATAAATCCGGATAACGCCCGCCTCCCCCGTATTACAGCGGCTGCCTGCCCGGGGGTGAC
+
CCCCCGGGGGGGGGGGGGGGGGGGGGGGGGGGGGGGGGGGGGGGGGGGGGGGGGGEG9CAFGFGGGGGGCF,EFGGGGGGGGGGGF?FCFGGGFFGGBFGGFGGGGGGGGGGGGGGG>DGDEEFBFFFGGGGGGGGGFFC6:9CF+8EBGFFDECGFG8AFFDFGFGGGGGFGEGGFGBDEEDGEFFGCFGFEEGDCFFEFGF=@:>BBFFE36*;2??5E6(/,3>(6C?@C@)9CFGGD;@;FDA6C75127-*,-(-4)-(13(-44-(,546.).-(4368,)..,(-0)**/((,
@M02996:162:000000000-B87FG:1:1101:26652:8754 2:N:0:TAGCGCTC+GTAAGGAG
GACTACTAGGGTATCTAATCCTGTTTGATCCACACGCTTTCGTGCCTCAGCGTCAGTCGCGTCCTCGCCAGCTGCCTTCGCGATCGGTGTTCTGTGTCATATCTACGCATTTCACCGCTACACTCGGAATTCCGCCTACCTCTACTTCACTCAAGAACCGCAGTTTTGGCTGCAGCTCCGAGGTTAAGCCTCGGTATTTCACATCCAACTTACAGTCCCGCCTGCGCACCCTTTACACCCAGTAATTCCGGCCAACGCTTGCCACCTACGTATTACCGCCGCTGCTTGCACGTAGTTAGC
+
CCCCCGGFGGGFDGGGFGGGGGGGGGGGGGGGGEGGGGGGGGGGGGGGGGGGGGGGGGGGGGGGGGGGGGGGGGGGGGGGGCFGGGGGGECFEFGGGGFGGFGGGGGG>CFGGGGGGAADD9FEGGGGGFGGFFGGGEFFFEFFGEDFFGFD>FDGGGG>EC@CFFGGG3@?EFGG6FEFEGGCFGEFEC6<@BDFDGFFFFFFFF377AC=B83@BFG>C;;@F69(6C@FG;EFFEFEF6>476ADF>0(47,1---((15)9:0(.232:269>((,-2-41,)5?BF6002*3.6)
@M02996:162:000000000-B87FG:1:1101:15846:8764 2:N:0:TAGCGCTC+GTAAGGAG
GACTACCAGGGTATCTAATCCTGTTTGCTCCCCACGCTTTCGCGCCTCAGCGTCAGTTATCGTCCAGTAGACCGCCTTCGCCACTGGTGTTCCTCCTAATATCTACGCATTTCACCGCTACACTAGGAATTCCGTCTACCTCTCCGACACTCAAGAGATACCGTTTCAAATGCAGTTTATGGGTTAAGCCCATAGATTTCACACCTGACTTGCATCCCCGCCTACGCGCCCTTTACACCCAGTAAATCCGGATAACGCTTGCCACCTACGTATTACCGCGGCTGCTGGCCCGTAGTTAGT
+
CCCCCGDGGGGFGGGGGGGGGGGGGGGGCFFFGGGGGGGGGGGGGGGGGGGGGGGGGGFGGGGGGGGGFFFFGGGGGGGGGGGGGGFEAFEFD9EAFEEFGFGGGGGGE6FGGFFGG>DGGEGGGD=FFGGGGGEFGFGG=9DDF85F9DDD8FF98=F=E,):A?FGG9:=792@?5*+@@EFGG5+:AFFFF>A7FFEEF@B=3)<:>C3A4;6=AC/:599:22(.=7@CE34).8:;;54:))92(71<369,--,(15<F?:,5:4)63)-)((-(,3(4>)3(.((0012<..)
@M02996:162:000000000-B87FG:1:1101:11017:8773 2:N:0:TAGCGCTC+GTAAGGAG
GACTACACGGGTATCTAATCCTGTTTGCTACCCACGCTTTCGCGCCTCAGCGTCAGTTATTGTCCAGCTAACCGCCTTCGCCACTGGTGTTCTTCCTAATATCTACGCATTTCACCGCTACACTAGGAGTTCCGTTAGCCTCTCCAACACTCACGAACGTCAGTTTCAAATGCAGACACGAAGTTGAGCCTCGTGCTTTCACATCTGACTTGATGTCCTGCCTACACGCCCTTTACACCCAGTAAATCCGGATAACGCTTGCCCCCTACGTATTACCGCGGCTGCCGGTCCGTAGTTAGC
+
CCCCCGFGEGEGGGGGGGGGGGGGGGGFGGFGGGGEEGGGGGGGGGGGGGGGGGFGGGCEGCGFGFFFGG,EFEGGGGFGGGGGGGGFFGGFGGFFG<;FFDFGFGGGGGGGGGGGG>?CDGGGC9,,9EFGG>E8D>DEGD:DF,:FFD;D@,=:+@=@D8)CDFGGDGGFGFF7?CC:8@@CCCE>@F?@5?;@CCFFFGF<;8>EEFDE39A9EF+1477@B3B(0:92C;<C3;FE:044@73?C(),25)2(.,/,*(.19B(2(.,64).4(-(,4(((((,((-(.0/2<-62
@M02996:162:000000000-B87FG:1:1101:11036:8776 2:N:0:TAGCGCTC+GTAAGGAG
GACTACACGGGTATCTAATCCTGTTTGCTACCCACGCTTTCGCGCCTCAGCGTCAGTTATTGTCCAGCTAACCGCCTTCGCCACTGGTGTTCTTCCTAATATCTACGCATTTCACCGCTACACTAGGAGTTCCGTTAGCCTCTCCAACACTCAAGAACGTCAGTTTCAAATGCAGACACGCAGTTGAGCCTCGTGCTTTCACATCTGACTTGATTTCCCGCCTACTCGCCCCTTCCCCCCAGTAACTCCGGATCACGCCTTCTCCCTACGTCTTACCGTGCGTGCTGTCACGTTGGTACC
+
CCCCCGGGGDEGGGGGGFGGGGGGFGGGGGFFFFGGGGDFGCGGGGGGGGGGFGCCFGCGGFGGG<CFF,@AF@FEFGGGG@CGGGFF@FCFDFGGGC?F;<DGGGGG>=CGFGGGG:@CDEFFFDG8FEFGGGFF8+@==:DGG,:FADFD8DC,@D6E@+:E:FGGGGF9EF+=D+:*45@?=+;3:?88*3*:8DFF<DC57=8*/+=*14/1:972?008=*35(49(>@1;(6<:2(5)3))/0/0(()(2-.(.(2).?774(-.(.-)57?(,((4(805:)6)())2*2-).
@M02996:162:000000000-B87FG:1:1101:15865:8779 2:N:0:TAGCGCTC+GTAAGGAG
GACTACCAGGGTATCTAATCCTGTTTGCTCCCCACGCTTTCGCGCCTCAGCGTCAGTTATCGTCCAGTAGACCGCCTTCGCCACTGGTGTTCCTCCTAATATCTACGCATTTCACCGCTACACTAGGAATTCCGTCTACCTCTCCGACACTCAAGAGATACAGTTTCAAATGCAGTTTATGGGTTAAGCCCATAGCTTTCACACCTGACTTGCATCCCCGCCTACCCGCCCTTTCCACCCATTAAACCCGGATAACGCTTGCCCCCTACTTTTTCCTCCGGCTTCTGGCACGTATTTACC
+
CCCCCGGGGGGGFFGGGGGGGGGGGGGGGGGGEGGGGGGGGGGGGGGGGGGGGGEGGGGGGFGGGGGGGGFFGGGGGGGGGGGGGGCCEGGGDCEFGFFGFFGGGGGGCEGGGGGGG:?8C>FGBEFGFGGGGFGGGCEFFDFGG>)+9?FDDBD,1ADDEFCGGFGGG9D7EFCFFF7CFGGGGG@FCGGFFA?)*@BA7E;@@FB5>BC*6**4:97>E26>:(/-8B61D@)>)7FE1()9+7)(24)(,749----(94)9>6(.)-).<(-)).(-4(-(.))..4(.)+2+.)-
@M02996:162:000000000-B87FG:1:1101:14137:8794 2:N:0:TAGCGCTC+GTAAGGAG
GACTACCGGGGTATCTAATCCTGTTTGATCCCCACACTTTCGTGCCTCAGCGTCAATGACGGATTCGTGAGATGCCTTCGCAATCGGTGTTCTGAGTAATATCTATACATTTCACCGCTACACTACTCATTCCTCCCACGGCATCCGTATTCCAGCACAACAGTATCAAAGGCAGTTCCGGTGTTAAGCCCCAGCCTTTCACCTTACGCTTACAAAACCACCTACGTACTCTTTACGCCCAATAATTCCGGATAACGCCCGCCCCCGCCTTATTACCGCGGCCGCTGGCACCTTGTTCGC
+
CCCCCGGGGGGGGGGGGGGGGGGGGGGGGGGGFGGGGGGGGGGGGGGGGGGGGGGGGCCF@F,@@FGGFGEGGCGGGGGGGGGGFGFFGGGGGGFFGFGFEFGGFG9<DGEGGGGGG=BGG9FFFGFGGGGGGDDFG8D+=:9=FFDFFGFEEEFC8ADFEGFBDFFAD9DFGF=FFGF5@>9CFF@CCGGD>A*:)@CEEGEFF+:55>C)5;634?D>:6(((--02*9*45)107FC1(//;.9?76:(3>A8/.(-,143>(-(((,,)).<)(((((((,((((,)(0)03963,
@M02996:162:000000000-B87FG:1:1101:14158:8801 2:N:0:TAGCGCTC+GTAAGGAG
GACTACCGGGGTATCTAATCCTGTTTGATCCCCACACTTTCGTGCCTCAGCGTCAATGACGGATTCGTGAGATGCCTTCGCAATCGGTGTTCTGAGTAATATCTATGCATTTCACCGCTACACTACTCATTCCTCCCACGGCATCCGTATTCCAGCACAACAGTATCAACGGCAGTTCCGGTGTTAAGCCCCAGGCTTTCACCTTACGCTTACACACCCACCTACGTACTCTTTCCGCCCAATAATTCCGGCTAACGCTCGCCCCCTACGTCTTACAGCCGCTTCCGGCCCGTAGTTAGC
+
CCCCCGGGGGGGFFGGGGGGGGGGGGGGGGGGFEGEGGGGGGGFGGGGGGGGGGG@F9,ECG:FCF7F@EEGGGFGGGGGGGGGFCBFGGEGFFAGAFCGGFGGGGGGFGFGGGGFG>BDGGGGGGGGGGGGGDFGDFGED8>DFGFGFGFFFGGG8@@DE=DD:DFCD,6<EFGGFGFD:>CE>77BAFG=AB5>2?FE47:>=8BDABC=BF3A@AD2:97(4(=3;579@C)/(/CE?(6;*17/36.--0)9-((--97?D96182,(.(..-))(-(((-)((-(-40)/2<).4
@M02996:162:000000000-B87FG:1:1101:6749:8808 2:N:0:TAGCGCTC+GTAAGGAG
GACTACAGGGGTATCTAATCCTGTTCGATACCCGCACCTTCGAGCATCAGCGTCAGTTATGCTACAGTAAGCTGCCTTCGCAATCGGAGTTCTTCGTCATATCTAAGCATTTCACCGCTACACGACGAATTCCGCCTACTTCCTGCACACTCAAGCCCTCCAGTTCGCGCTGCAGTGCCACGGTTGAGCCGGGACACTTCACAACACACTTAAAAGGCCGCCTAGGCTCCCTTTAAACCCAATAAATCCGGATAACGCCCCGACCTTCCGTCTTACAGCGCACTCTGGCACGGAATTAGC
+
C-CCC@<@<7FFFEFGGFFGGGGFGGGGG8FCEEGGGGGGGG8FEBFFFEFGGGGGGGGCFGGF9CFEFFGGGGGGGGGGC,=FDDFCBBEFCFDDGGGGGFG@>?9<ECFGDCD<E::@>,B4=CEFFFGGA8@=D>DDGFFF9@8FD?DDF8=CFGGGDF5C898=@6EA89C9?8AF9**4**)3>F5>***-(,8;5C*>-/8((/2*/=)@24;(/(/((,6)/;63:;CC42;?<??)*64)04.(-747(-,(()(->0>,(-..(.).)))-(-(((6),).)()0**3).,
@M02996:162:000000000-B87FG:1:1101:23779:8840 2:N:0:TAGCGCTC+GTAAGGAG
GACTACCCGGGTATCTAATCCTGTTTGATACCCGCACTTTCGAGCTTCAGCGTCAGACGTACCCCAGTGGACTGCCTTCGCAATCGGAGTTCTTTCGGATATCTAAGCATTTCACCGCTACACCCTAAATTCCATCCACCTCTAGTACTCTCAAGACACCCAGTATCAACGGCAAGGCATGGTTGAGCCCCACTATTTAACCGCTGACTTAATCGCCCCCCTACGCTCCCCTTAAACCCCATAAATCCGGAACACGCTCGCCTCCTCCGTATTACCGCGGCTGCTGGCACCGCGTTTGCC
+
CCCCCGGFGGGGGGGGGGGGGGGGGGGGGFFFGGGGGGGGGGGGGDGGFGGGGGGGAFDFFGGGGGGFDF<FGGGGGGGGG:FGFGF8@FFFGGF,8>FGGFGGG<FFGEFFGGGGG>B=DEGDGCCBFGGGGD=D?BDF8DFDD82@;+4:DGFA?F,=BGDDF?FFGG6@DD+@?F)3DEEF>FC;@*@)93;*;FB;AF-))3/:6B7;5A255;)/=./3/.(66C(=<;@)7:F*4??2=465)4)((0.1-,---),45(3,32.(().<:>-36((-)),((,((.0:**(5-
@M02996:162:000000000-B87FG:1:1101:16162:8878 2:N:0:TAGCGCTC+GTAAGGAG
GACTACAAGGGTATCTAATCCTGTTTGCTCCCCACGCTTTCGTACTTCAGTGTCAGTTACAGTCCAGTAAGTCGCCTTCGCCACTGGTGTTCTTCCTAATATCTACGCATTCCACCGCTACACTAGGAATTCCACTTACCCCTCCTGCACTCAAGCTAAACAGTCTTAGTAGTAGCACCGGAGTTGAGCCCCGGGATTTCACTACCAACTTGAATAGCCACCTACGTACCCTTTACGCCCAGTCATTCCGGACAACGCTTGCCACCTACGTATTACCTCGGCTGCTGGCACGTATTTAGC
+
CCCCCGFGGGGGGGGGGGGGGGGGGGGGGGGGEGGGGGGGGGGGGGGGGGFGGGGGGGGGGGGGGGGGGGGGGGGGGGGGGGGGGGGFGGGGFFGGGFGGGFGGGGGGGGGGGGGGG=9@DFGF8<EFGGGGGGGGGDFFGDFGGFFGFGFFGGGGGGGGGFDAFFGFGE,CFFCG?DD>E>EGFF7=8FGFAED58<CEEG@5@FF@AFGF@AA=6AD:C>:>E@DEDCBFCB*>>2CE@5=@;<?CF;:;B:;>..///9=)>DFFE8...:4<4).((48;?FF707<B00+3:<)6
@M02996:162:000000000-B87FG:1:1101:13782:8878 2:N:0:TAGCGCTC+GTAAGGAG
GACTACCGGGGTATCTAATCCCGTTTGCTCCCCTGGCTTTCGCATCTCAGCGTCAGACACAGTCCAGAAAGGCGCCTTCGCCACTGGTGTTCCTCCCAATATCTACGCATTTCACCGCTACACTGGGAATTCCCCTTTCCTCTCCTGCACTCTAGTCCCACAGTATCCAGAGCCATACGGGGTTGAGCCCCGCATTTTCACTCCAGACTTAAGAGACCGCCTACATGCGCTTTACGCCCAATACTTCCGGACAACGCTCGCCACCTCCGTATTACCGCGGCTGCTGGCACGTATTTATCCG
+
CCCCCGGGGGGGGGGGGGGFFFGGGGGGGGGGEGCFGGGFGGGGFGGGFGGGGGGGFGGGGGGGGFFFGGG?FFGGGGGGGGGGGGDFFFGGGGGGGFFFGFGGGGGGGGEGGGGGG@>CDEFGG8FEGGGFGGGGGGGGFEFGGGDGFGFFGFGFFGGGG?5F=FFGGF,;E??FFFC5>@@@FFEG@GGFFFD>AFFEE?EFFAEBBA+@4B>/>>98C31=8C)3.;(;:4C;;:FE;8>)169214)9()4/---(,11:D1(47,..35-.,-,(,2(44)56(844)*+3+-..(
@M02996:162:000000000-B87FG:1:1101:15745:8882 2:N:0:TAGCGCTC+GTAAGGAG
GACTACCAGGGTATCTAATCCTGTTCGATCCCCGCACTTTCGTGCATGAGCGTCATTATCGGCTTGGTCAGCTGCCTACGCAATCGGAGTTCTTCGCCATCTCTATGCATTTCACCGCTACACGGCGAATTCCGCCAACCTCAACCGAAATCAAGCGTGCCAGTCTCCACGGCGGGCTGAGGGTGGGCCTCCCTCTTTCACCGCTCACCTAACATTCCCCCTGCGCACCCTTTCAACCCAATCAATCCGGATCAACCCCGGCCCCTCCCTCTTTCCGCCGCTGCCTGCCCGTAGTTTTCC
+
CCCCCGGGGGGGGGGGGFGGGGGGGGG8EFEGGGGGGGGGGGFGG8FDGGGGGGCFF,@E,+@BC:FE@,CAFFGGGFGGGDEGFFC,8BEFEFGDC@:F,=EGFEFGGGGGGGGGGAD>D=E++8>CFGGGGDEGG>@E0:*6=D)+0+;A9EFF>C?ED:@FD6<,2D*9?55C)2(0;B*A*).74*C3;@7(6E*).C-,()(.(0*.4))*.9*(:12,23(-4E(27)))),;*((42*5).1-)(,0,0((,,-)(-9(33(.((.)..((-,3(((,).((4(,).*++))3
@M02996:162:000000000-B87FG:1:1101:23525:8883 2:N:0:TAGCGCTC+GTAAGGAG
GACTACCCGGGTATCTAATCCTGTTTGATCCCCACGCTTTCGTGCCTCAGCGTCAGTCGCGTCCTCGCCAGCTGCCTTCGCGATCGGTGTTCTGTGTCATATCTATGCATTTCACCGCTACATGACACATTCCGCCGGCGCCGTTCGGACTCAAGGCCAACAGTATCAACGGCAGCCTCCCGGTTGAGCCGGGATATTTCACCGCTGACTTATCGGCCCGCCTACGCACCCTTTAAACCCAATAAATCCGGATACCGCCCGCATCCTCCGTATTCCCGCGGCTGATGGCCCGGAGGTCGC
+
CCCCCGGGGGGGGGGGGGGGGGGGGGGGGGGGGGGGGGGGGGGGGGGGEGGGGGGGGGGGGGGGGGGGGGGGGDFGGGGGG:FEFGCGGGGGGGGGGGGGGFGGGGGGGGGGGGGGG:@DDDFFGGGGGGGGGGGGGCEEGFFDGGFF>7>@DDFDC>:ED*0@@FGGGG8?EEGGFGDFGGGGEGE>5C=;>5:;EGFFCF@?F39>FFGFA?(>;BG>=742<:>-7C<192<<)5883<2)79).997(45.*(((--1-().).2>-,27)..--((4(((-..3(((0)8*23(4
@M02996:162:000000000-B87FG:1:1101:17328:8901 2:N:0:TAGCGCTC+GTAAGGAG
GACTACTGGGGTATCTAATCCTGTTTGATCCCCACGCTTTCGTGCCTCAGCGTCAATCGCTGCTTCGTGAGATGCCTTCGCAATCGGTGTTCTGAGTAATATCTATGCATTTCACCGCTACACTACTCATTCCTCCCACGGCAACAGTATTCAAGCCCAACAGTATCAACGGCAGCTCCGGGGTTGAGCCCCGGCATTTCACCGCTGACTTGATTGACAGCCTACGCACCCTTTAAACCCAATAAATCCGGATAACGCTCGCATCCCCCGTTATACCGCGGCTGCCGGCCAGGGGTTAAC
+
CCCCCGGGGGGGGGGGGGGGGGGGGGGGGGFGGFGGGGGGGGGGGGGGGGGGGGGGGGFGGGGGGGGGGGGCFFFGGGGGGFFGGGFGGGGGFFFGGGGGGFGGGGGGGGGGGGGGG=:=CEFGCFFGGGGGGGGGGFE@C=9@FF5FFFFFDEGGGG?FEGDFGFGGCG8BEACEFGC>BCECFG5>@GG@BBGAAGFF?979@:6@DFC@3C*=);+7A6/4=62(6C?7CE)9>@FG?FF:F2<523513369,((,,141CB1(47-((46:62--1-1((,((((,(0022?())
@M02996:162:000000000-B87FG:1:1101:18854:8913 2:N:0:TAGCGCTC+GTAAGGAG
GACTACTCGGGTATCTAATCCTGTTTGATACCCGCACTTTCGAGCTTCAGCGTCAGACGTACCCCAGTGGACTGCCTTCGCAATCGGAGTTCTTTAGGATATCTAAGCATTTCACCGCTACACCCTAAATTCCATCCACCTCTAGTACTCTCAAGACAACCAGTATCAACGGCAAGGCATGGTTGAGCCACACTATTTCACCGCTGACTTAATCGCCCGCCTACGCTCCCTTTAAACCCAATAAATCCGGATAACGATCGCATCCTCCGTATTACCGCGGCTGCTGGGACGGAGTTGGCC
+
CCCCCGGGGGGFFGGGGGGGGGGFFGGGGFDFEFGGGGGGGGGGGGGGEGGGGGGGGGGGGGGFGGGGGGFGGGGGGGGGGFDGGGGCCFFGFEFGGGGGGFGGGGGGGFGGGGGGG:?D>EFGGGGGGFGGGFGFF8@EDDFDDEDGFFFB9;DAFGGGGGDDFFGGGGDBGEGGFFDFGCCACFCC5,DCB?FEFF+7;D=BBEADFF84CF9FDDC6:52>@>:@FG@FG;EFE=FE;8=3@7CE91.1;B3*,,.-4*41F<><;?425)6),1-166(4424((,49).;:+(.)
@M02996:162:000000000-B87FG:1:1101:17319:8918 2:N:0:TAGCGCTC+GTAAGGAG
GACTACTGGGGTATCTAATCCTGTTTGATCCCCACGCTTTCGTGCCTCAGCGTCAATCGCTGCTTCGTGAGATGCCTTCGCAATCGGTGTTCTGAGTAATATCTATGCATTTCACCGCTACACTACTCATTCCTCCCACGGCAACAGTATTCAAGCCCAACAGTATCAACGGCAGCTCCGGGGTTGAGCCCCGGCCTTTCACCGCTGACTTGCTGGACAGCCTACGCACCCTTTAAACCCAATAAATCCGGATAACGCTCGCACCCTACGTATTACCGCGGCTGCTGGCACGGGGTTAGC
+
CCCCCGFGGGEFGGGGGGGGGGGGGGGGGGEFCGGGGGGGGGGGGGGGGGGGGGGCGGFFFGGFFGGG7E@FCFGGGGGGGGGGGGBCFFEGDFFFFFGG,CFG;FFGGGGGGGFGG>EDDDFGGGFGGGGFGFG?GFFE>890D8:A?CFEG;DFGGG8EF:C=FGGGG>>CD6EDGF*54;C:CEC@FG@9?7)/?AEFGF(>55>:=C:*B4)=A<8C8:=3<0((803;=3)9;BC(:7:=):<>104-567----(14(14((.4254:4:),(((--(1:22087(7)*2*(.)
@M02996:162:000000000-B87FG:1:1101:18874:8920 2:N:0:TAGCGCTC+GTAAGGAG
GACTACTCGGGTATCTAATCCTGTTTGATACCCGCACTTTCGAGCTTCAGCGTCAGACGTACCCCAGTGGACTGCCTTCGCAATCGGAGTTCTTTAGGATATCTAAGCATTTCACCGCTACACCCTAAATTCCATCCACCTCTAGTACTCTCAAGACAACCAGTATCAACGGCAAGGCATGGTTGAGCCCCACTATTTAACCGCTGACTTAATCGCCCGCCTACGCTCCCTTTAAACCCCATAACTCCGGATACCGCTCGCATCCTCCGTATTACCACGGCTGCTCGCACGGGGTTAGCC
+
CCCCCGGGGGGDFGGGGFDGGGGGCGGGGGFFGGGGGGGGGGDFGGGGFGGGGEEGGGGGGGGFGGGGGGEFGGGGGGGGGGGGDDB?>CFFFAFGGGGGGFGGGCGGGGGGGGGGG>@DDBFGGG=EEFGGGGGFGFFFFDB8+:;EFFDED@DAFEDGGGFF9?F,=FEDG*?F?DDFF?CA@+:C@+@>@A5>EF65>F8>=3::AA8>6=)@ADC6=555-69@@G;@>;)9=8@*(63;).;31()/:)5*-(-(-)(-9)44764..).)).--460,)--1(3(,))2*;4>?
@M02996:162:000000000-B87FG:1:1101:20239:8928 2:N:0:TAGCGCTC+GTAAGGAG
GACTACTCGGGTATCTAATCCTGTTCGATCCCCACGCTTTCGTGCCTCAGCGTCAATGCCGGCCCGGCCAGCTGCCTTCGCTATCGGGGTTCTGTGGCATATCTATGCATTTCACCGCTACACGCCACATTCCGCCGGCCTCGACCGCATTCAAGGACGCCAGTATCAACGGCACTGCTCCGGTTGAGCCGTCGCCTTTCACCGCTGACTTAACACCCCGCCTGCGCACCCTTTCAACCCAATAAATCCGGATAACGCTCGCATCCTCCGTATTCCCCCGGCTGCTTGCACGGGGTTGCC
+
CCCCCGGGGGGGGGGGGGFGGGGGGGGGGGEGGGGEGGGGGGGGGGGGFGGGGEFGGDG,7@CCFFFGGGFFGFFGGGGGGGGGGE:@FFGFFFGF@D8FGFGGGGGGGGGGGGGGG:@@DFG6CG@FFFGGGDGGD>CEDD*=?C9FFGFFF,;>,@>EGGFFFCG:CGEEG4DF8C;FF8C::D@DEG5<EAGF7CFFFGF07@9;?FGF4F2<?BD9E>14:4719EF(7:-:9>GE0,2)99<5720(-0-9-((-(14-7:BA?1-(,()-..----700)),,280))*22((-
@M02996:162:000000000-B87FG:1:1101:20258:8930 2:N:0:TAGCGCTC+GTAAGGAG
GACTACTCGGGTATCTAATCCTGTTCGATCCCCACGCTTTCGTGCCTCAGCGTCAATGCAGGCCCGGCCAGCTGCCTTCGCTATCGGGGTTCTGTGGCATATCTATGCATTTCACCGCTACACGCCACATTCCGCCGGCCTCGACCGCATTCAAGGACGCCAGTATCAACGGCACTGCTCCGGTTGAGCCGTCGCCTTTCACCGCTGACTTAACACCCCGCCTGCGCACCCTTTAAACCCAATAAATCCGGATAACGCTCGCATCCTCCGTATTACCGCCGCTGCTGGCCCGGATTTAGC
+
CCCCCGGGGDGGFGGGGGGGGGGGGGGGGGGGGGGGGGGGGGGGGGGGGGGGGGG@F6E,;;@FFFEGGEGFGFGGGGGGGGGGFEFCFGGFEFGEFGDFGFFGGGGGGGGGGGGGGA5CD>FEGGFFGCFGG8CC>6=CGFEGDG=FFDFF,@CBFFGGG*),5BDFDF>5C5DF)98AFED5<C;D;GGFEADFDEFCEGE<>>@FBFD<AF)08B5-111:?(4,41:35:)4<<FG66:D46AA43),-).2----(/(-/5233,-(.(-).(,---70;0:0((,-).*/+-).
@M02996:162:000000000-B87FG:1:1101:3047:8945 2:N:0:TAGCGCTC+GTAAGGAG
GACTACTGGGGTATCTAATCCTGTTTGATCCCCACGCCTTCGTGCCTCAGCGTCAGTGCCGTCCTCGCCAGCTGCCTTCGCGATCGGTGTTCTATGTAATATCTATGCATTTCACCGCTACATTACATATTCCGCCAGCGCCGTTCGGACTCTAGTCGCGCAGTATCAACGGCAGCCTCCCGGTTGAGCCGGGATATTTCACCGCTGACTTACGCGTCCGCCTACGCACCCTTTAAACCCAATAAATCCGGATAAAGCTTGCATCCTCCGTATTACCGCCGCTTCTGGCCAGGGGTTTGC
+
CCCCCGGGGGGGGGGGFGFGGGGGGGGGGFFGGGGGGGGGGGGGGGGGGGGGGGGGGCGGGGGGGGGGGGGGGGGGGGGGGC:FFGFGGEEGGEFGGFBEFFGDGGGGGGDFFGFFGAADGGAAEGGGGGGGGGEDGC?6=:9>DBAGDGFFFDFDECEECEBCGFF:CFEFGFG769<A4B>9<D=?=?C=D596?FF?CCED0)((/;;>))/:(./2:--340((-::(22<4:AECB:<7?<49F0788>)*-.)..1..:773:31(.4<:-4((33((()))..32.0*2/,42
@M02996:162:000000000-B87FG:1:1101:20241:8948 2:N:0:TAGCGCTC+GTACGGAG
GACTACTCGGGTATCTAATCCTGTTCGATCCCCACGCTTTCGTGCCTCAGCGTCAATGCAGGCCCGGCCAGCTGCCTTCGCTATCGGGGTTCTGTGGCATATCTATGCATTTCACCGCTACACGCCACATTCCGCCGGCCTCGACCGCATTCAAGGACGCCAGTATCAACGGCACTGCTCCGGTTGAGCCGTCGCCTTTCCACGCTGACTTAACACCCCGCCTGCCCCCCCTTTAAACCCAATCAATCCGGATAAAGCTCGCATCCCCCGTCTTACACCGGCTGCTTGTCAGGGCTTCAC
+
CCCCCGGGGGGGGGGGGGGGGGGFGGGGGGDEG@FGGGGGGGGGGGGGFFGGGGGGGGG9CGGCGGGGGGFFGEFGGGGGGFEEFECFF:CEFGGEDDAEE+9=4CEFGGFGFFGGGBBGG9E+@<+C@FGGF8A?=CCCD8?=CEAFBCFCFCE76CCEE78>@@FFFGDFG>GFAG*?F854FCBF@GC1>BC<<GF93+72:8((39FF<6-9:DD;C0(14((,(/3(2).-6-22247.??FFG18,(52*....-91(1.((-,((.()-)).(,-30()).,))-0.***,),
@M02996:162:000000000-B87FG:1:1101:19553:8952 2:N:0:TAGCGCTC+GTAAGGAG
GACTACCGGGGTATCTAATCCTGTTCGATACCCGCACCTTCGAGCTTCAGCGTCAGTGACACTCCGGCAAGCTGCCTTCGCACTCGGGGTTCTTCGTGATATCTAAGCATTTCACCGCTACACCACAAATTCCGCCTGCCTCGCGTGTACTCAAGTCCGCCAGTTCGCGCTGCAATCCGCGGGTTGAGCCCGCGCATTTCACCACCCGCTTGACCTACAGCCTACGCTCCCCTTCAACCCAATAAATCCGAATACCACCCGGACCCGCCGTATTCCCGCTGCTGCGTGCACGGTATTTGC
+
CCCCCGGGG@FGCFGGFFFGGGGGGGGGGE:FFFFFGGGGFGGGGGGGGGGGGGGGG<AFEGGGGEGGGGGFGFGGGFGGGE+CDF:FGFGGGFFCFGGGFDGGFDFGGFFFGFGGG@DD>BDFBFFFGGGGG8C=?@8>FB5D=C53;FFF,4CF,@>EEE=>EB;CGGCDDF7FFGFA:CCGF3;F;CE3DBG@1FFBFG2)()47(59-(9)1)0*,3-..((--(21(24(.6)C80:3>F2).23),4740,)-(,1-4C(((-9-4,8)))(-(-452),(41()1))**+).)
@M02996:162:000000000-B87FG:1:1101:2875:8960 2:N:0:TTGCGCTC+GTAAGGAG
GACTACTCGGGTATCTAATCCTGTTTGCTCCCCACGCTTTCGTGCCTGAGCGTCAGTATCACGCTAGTAAACCGCCTTCGCAACTGGTGTTCTTCCATATATCTACGCATTTCACCGCTACACATGGAGTTCCGTCTACCTCTCCCGCACTCTAGCTTGGCCGTTTTCGACGCTGTATGGGGTTAAGCCCCACGCTTTCACTTCACACTTACCATGCCGCCTGCTCACTCTTTACGCCCACTAATTCCGGATAACGCTTGCCACCTCCGTATTACCGCGGCTGCTGGCCCGTAGTTACCC
+
CCCCCG<CFFGGGGGGGGFGGG,EFGGEF,CDECF:F6FGGGGG7,E@,EGGGGGGGCEF,,8A,CCF<@FG,CEGG:FGG,C:,@C6EFEFFGG,,CFFFFGGG,=FGDCFGGGFG:?CCEF9><:F@FFGG6D+6+7DFEF?+8>+*=@E>DF9,3@16,1@CFCD?@+<E5+@7EC5@>CC*<;C5A><BECDAF+7>C*>?*9@7+4*7:@+76/6/,/669?@3C<EF533<9FE68(4+4567078:*45----,2)./4(.43(44).),((44,-,)),(43;4)0;2+).,
@M02996:162:000000000-B87FG:1:1101:19552:8970 2:N:0:TAGCGCTC+GTAAGGAG
GACTACCGGGGTATCTAATCCTGTTCGATACCCGCACCTTCGAGCTTCAGCGTCAGTGACACTCCGGCAAGCTGCCTTCGCAATCGGGGTTCTTCGTGATATCTAAGCATTTCACCGCTACACCACAAATTCCGCCTGCCTCGCGTGTACTCAAGTACGCCAGTTCGCGCTGCAATCCGCGGGTTGAGCCCGCGCATTTCACAACACGCTTGACATACAGCCTACGCTCCCTTTAAACCCAATCAATCCGGATAACACCAGGACCTGCCGTTTTACCGCGGCTGCTGGCACGGCATTAGC
+
CCCCCGGGGGGGGGGGGGGGGGGGGGGGGC@FGGGGGGGGGGECGGGGGGGGGGGGGFCF<FEGGGGGFGDFFFGGGGGGGFGGFDCC@@CFGGGGGGFGGFFGGGGGGGFGGGGGG>BGGFGG8FEFGGGGG8EDG=DGGE>D=C5CDDFEDCCGFE>EGG):E@DG?GGFGFFGFGAFC8CCED@D4FG2BFGB?FFFAF273.-8>>DF7FBF<?*66824::><?E?(::)).3;E:6?(6<<4440,4362).--.9(4>0(384-(.---<61((4-4<F)860<65)182).4
@M02996:162:000000000-B87FG:1:1101:2889:8971 2:N:0:TAGCGCTC+GTAAGGAG
GACTACTCGGGTATCTAATCCTATTTGCTCCCCACGCTTTCGTGACTGAGCGTCAGTATCGGGCTAGTAAACCGCCTTCGCCACTGGTGTTCTTCCATATATCTACGCATTTCACCGCTACACATGGAGTTCCGTTTACCTCTCCCGCACTCTAGCTTGGCAGTTTTCGAAGCTGTATGGGGTTAAGCCCCACGCTTTCACTTCAAACTTACCATGCCGCCTGCTCACTCTTTACGCCCAATCATTCCGGATAACGCTTGCCACCTACGTATTACCGCGGCTGCTGGCCCGTCGTTAGCC
+
CCCCCGGGGGGGGGGGGGGGGGFGGGGGGGGGGGGGGGGGGGGGGGGFCGGGGGGGGGGGGGGFGGGGGGGGGGGGGDGGGG7CEGGGGGGGGGFGGGFFGFGGGGGGGGEGGGGFG=?DD>FGGGGGGGGGGGGFFFFA=DFGGFBGFG>DCA@GGGGD=D@BDDCEDD=@EF6FAC@5,:@76@AGCGGDDEGFFFFECGFFF+:@=9;EFFC=BAC9=5525;CE<C>ECC43;0=*=@(5:53979=?6?49---(-24<C7(5:,544:.)(,(-2(432:40(,44)):;/3<8
@M02996:162:000000000-B87FG:1:1101:2873:8979 2:N:0:TAGCGCTC+GTAAGGAG
GACTACTCGGGTATCTAATCCTATTTGCTCCCCACGCTTTCGTGACTGAGCGTCAGTATCGGGCTAGTAAACCGCCTTCGCCACTGGTGTTCTTCCATATATCTACGCATTTCACCGCTACACATGGAGTTCCGTTTACCTCTCCCGCACTCTAGCTTGGCAGTTTTCGAAGCTGTATGGGGTTAAGCCCCACGCTTTCAGTTCAAACTTACCATGCCGCCTGCTCACTCTTTACGCCCAATCATTCAGGATAACGCTTCACACCTACGTTTTAGCACGGCTGCTGGCACGTAGTTGGCC
+
CCCCCGG8FCGFEGGGGGGGGG9@FFGGGGFFGGGFFF7FGEGGGGGGFGGGGGGGGGGGGGDGGGGGGGGGAFGGGCDF@FGGGGGEFAC=DGFGGGGFFFF=@EEGGDGGFGEFGADDDFGGGFF8:?EDFGDFGCAC9636=@=7<C>8BBDGFGGGCEAB62+,@@@5>FGG+CC548@E*=AF@G5)9>DA)B0**,22;B*:7+*:(1/452)-482>2/94>B4E>E3(,(4;683;F?5)2)047=)*--,(.9<:707((,(((-())--(--(4::0(,)4()0202,44
@M02996:162:000000000-B87FG:1:1101:19568:8985 2:N:0:TAGCGCTC+GTAAGGAG
GACTACCGGGGTATCTAATCCTGTTCGATACCCGCACCTTCGAGCTTCAGCGTCAGTTACACTCCGGCAAGCTGCCTTCGCAATCGGGGTTCTTCGTGATATCTAAGCATTTCACCGCTACACCACAAATTCCGCCTGCCTCGCGTGTACTCAAGTACGCCAGTTCGCGCTGCAATCCGCGGGTTGAGCCCTCGCATTTCACACCCCGCTTGCCATACAGCCTACGCTCCCCTTCCACCCAATACATCCGCCTAACCCCAGGCCCCTCCTTCTTACTGCGGCTGCTTGCCGGTGCTTGCC
+
CCCCCGGGGGEGGGGGGGGGGGGGGGGGGFCFGGGGGGGGGGGGGGGGFGGGFEGGG,CFDFGGGGGGGFCFFFGGGGGGG7FGFGCFEFGGFEEFGFFGF;EGFAFGGDGGGGGGG:56=CFGFG,FEGGFG8EDGDFDGF>DCC=F;CFD;,7FGF7>EEFGGF7EDGEAEA*=FGFF*==/=8483CG(=5>6@GF?CFF10)229)C<(<4=)72)<42)4(--4::(9<(());C:?B:)54:9:)-,7)2(,4-2*(-7((((()-.)-.-).-(,20:)))(((-.)20+)(.
@M02996:162:000000000-B87FG:1:1101:7365:8998 2:N:0:TAGCGCTC+GTAAGGAG
GACTACACGGGTATCTAATCCTGTTTGCTCCCCCGACTTTCGCGCCTCAGCGTCAGTACTGTTCAAGGAATCCGCCTTCGCCTCCGGTGTTCTATAGGATATCAACGCATTTCACCGCTACACCCTATATTCCGATTCCCTCTCCCAGACTCGAGTCCTGTAGTTTCAAGCGCACTTTCCGGGTTGAGCCCGGAGATTTCACACTTGACACGCAAGACCGCCTACGCGCCCTTTACGCCCAGTAAATCCGAACAACGCTCTTGGCCTCTGTATTACCGGCGCTGCTGGCACAGCGTTCGG
+
CCCCCGGGGGGGGGGGGGFGGGGGGGGGGGGGEGGGGGGGGGGGGGGGGGGGGGGGGGGGGGGGAFGGGGGGGGGGGGGGDGGGGDCGGFGFG<E?EFGGGFG9DFGGGCEGGGGGG>@DGGGGGGGGFGGGDFGGDGGGGDFGGGFD?FFFCFDECFGGFGEGFDFGGFGEGEGGFGFFGGGCGG@FEGGFFDGF=FFFEG4>BFEEB=699D;),;81>:@?3(,(-C>678AB::EE?BFFBB4597)34>?<,,(((2.)0582().:)).)6(,(-4391),,,(3(.)*/2(-(
@M02996:162:000000000-B87FG:1:1101:3956:9000 2:N:0:TAGCGCTC+GTAAGGAG
GACTACTAGGGTATCTAATCCTGTTTGATCCCCACACTTTCGTGCCTCAGCGTCAATGACGGATTTGTGAGATGCCTTCGCAATCGGTGTTCTGTGTGATATCTATGCATTTCACCGCTACACCACACATTCCTCCCACAGCATCCGTATTCCAGATTACCAGTTTCAACGGCAGGTCACGCGTTAAGCGCGTGCGTTTCACCGCTGACTTGGCATTCCGCCTACGCACCCTTTAACCCCAATAAATCCGGATAACGCTCGCATCCTCCGTATTACCGCGGCTGCTGGCACGGAGTTAGC
+
CC<@CGGGGGFFEFGDGFGGFFFCFFF;AFGFEGGGGFFGGFGGGGEFFGGGGEECFFFFEEFGGGGGCFGFFEFFFEGGCCEGGGFGDGEGFFEGGGGFGFGGGGGGGGGGGGFE7>DGDFFFGGFCEFGGFFCGGF=>DBBGDGFGFCFEDAFCCFGFFFDC=DDFGGGF>E8=;?DF@D6;5C5C648890;>>FEEFCFF2*55=FDBBA;*=CF5:9@F@1;?9B8?*34?))8=?2:=*9??<70(4)-C--,--1(-144424-,3(.2>(-((((-(.)43<>?)0/2*6<>
@M02996:162:000000000-B87FG:1:1101:15357:9019 2:N:0:TAGCGCTC+GTAAGGAG
GACTACCAGGGTATCTAATCCTGTTCGATCCCCACGCTTTCGTGCCTGAGCGTCAGTTGCGGATTAGTCAGCTGCCTTCGCAATCGGTGTTCTGCGACATATCTAAGCATTTCACCGCTACACATCAAATTCCGCCGCCCTCATCCGTACTCAAGCTCGCCAGTTTCAACGGCAGTGCCGGGTTTGAGCCCCCACATTTCCCCCCTGCCTTCACCTGCCGCCTGCCCCCCCTTTAAACCCAATAAACCCGGTAAACGCCCGCCCCCCCCGTTTTCCGCCGGCTGCTGCCCGGGGGTTACC
+
CCCCCG@EGEEGGGGGGGGGGGGGGAGGGGEGFEGGGCGGGGGGGFFGFFGGGGGGGG9EC++4,CFC@EFFGGGGGGGGGGGGFFF8CFGGFA,@+CGGGFGGGDDGGGGGGGGGGADCGFGC8A9,CFGGGGGG=+6+=D*+6C=69??EEFG9=ECEE;>DFFGGGG>AG5*,*21<>E*4>;=*)=@@)))(0@FE*,(.(01(/8;))/)2(.2(2((,,(.(-:3(9,).-8CEF((.9)).*,)(-))0-,,,7)(()-(--(-((,).(,,(((-(-,)).8((0.*2/(,-
@M02996:162:000000000-B87FG:1:1101:21692:9034 2:N:0:TAGCGCTC+GTAAGGAG
GACTACTGGGGTATCTAATCCTGTTTGATCCCCACACTTTCGTGCCTCAGCGTCAATGACGGATTTGTGAGATGCCTTCGCAATCGGTGTTCTGTGTGATATCTATGCATTTCACCGCTACACCACACATTCCTCCCACAGCATCCGTATTCCAGATTACCAGTTTCAACGGCAGGTCACGCGTTAAGCCCGTGCGTTTCACCGCTGACTTGGCATTCCGCCTACGCACCCTTTAAACCCAATAAATCCGGATAACGCTCGCATCCTCCGTATTACCGCTGCTGCTGGCCCGGGTTTAGC
+
CCCCCGGGGGGGGGGGGFGGGGGGGGGGGGGGGGGGGGGGGGGGGGGGGGGGGGGGGEFGGG,@FGGGGGFGGGGGGGGGGGGGGFFFEGGGGFGGGGGGGFGGGGGGGGGGGGGGG=ADGDGGFFFFGFGGGGGGGGFE8:;DFGAFFGFEFFGEGFGGGFDEEFGF8F8?D>CCFGEF6=@EGDF?8,@8A5;8:FFE*=>99*:=DFFE3A*;=FFEE689B@>19EF;C@EEEEGG6@F;BEEC;181<E20(---4<9077?AB(((,54:)((((-4,5),(((37).1288).
@M02996:162:000000000-B87FG:1:1101:6482:9042 2:N:0:TAGCGCTC+GTAAGGAG
GACTACCGGGGTATCTAATCCTGTTTGCTACCCACGCTTTCGCGCCTCAGCGTCAGTTATTGTCCAGCTAACCGCCTTCGCCACTGGTGTTCTTCCTAATATCTACGCATTTCACCGCTACACTAGGAGTTCCGTTAGCCTCTCCAACACTCAAGAACGTCAGTTTCAAATGCAGACACGAAGTTGAGCCTCGTGCTTTCACCTCTGACTTGATGTCCCGCCTACACGCCCTTTACACCCAGTAAATCCGGATAACGCTTGCTCCCTACGTATTACCGCGGCTGCTGGCACGTAGTTAGC
+
CCCCCGGGGGGGGGGGGGGGGGGGGGGGGGFFGGGGGGGGGGGGGGGGGGGGGGGGGGGFGGGGGAFGGGGGGGGGGGGGGGGGGGGFGGGGGGGGGGGGGFGGGGGGGEGGGGFGG>BDGFGGGGGGGFGGGGGGD@EFGDDFDDDGFGFF?FFGGGGGGG)<EDGGGGGFGFCAFC@BGGEFGGF55F:85:7@CFFEFF.*:;>FFF7*:FA@AA*6468@BBB>6E99G;CECEFG7;@);C?6;:36236C-,.--1.-98?><34540).94(-,461-,400<<()./2+)--
@M02996:162:000000000-B87FG:1:1101:12964:9051 2:N:0:TAGCGCTC+GTAAGGAG
GACTACTAGGGTATCTAATCCTGTTTGATCCCCACACTTTCGTGCCTCAGCGTCAATGACGGATTTGTGAGATGCCTTCGCAATCGGTGTTCTGTGTGATATCTATGCATTTCACCGCTACACCACACATTCCTCCCACAGCATCCGTATTCCAGATTACCAGTTTCAACGGCAGGTCACGCGTTAAGCGCGTGCGTTTCACCGCTGACTTGGCCTTCCGCCTACGCCCCCTTTAAACCCAATAAATCCGGATAACGCTCGCATCCTCCGTATTACCGCGGCTGCTGGCCCGGGGTTAGC
+
CCCCCDGGGGGGGGGGFFFGGGGGGGGGGGEFGGGGGGGGGGGGGGGGGGGGGGGCEG9FGGCGGGGGGGDFGFGGGGGGGGGGFGFFGGGGGGGGGGFGGFGFGGFGGFGGGGGGG:@DDFGGFGGEDGFEGGGGGFFECDFGGGA+*=?DGFD,@E=FFD>CEFGGGGD>GE6EFG)@=DEEGDBGFEGAE>D5@FFFCGE=AA9@FFF3>;)/76*0/862666(6:>9C3>?EFCE(3()266)2-)-().2--(--1(-9:<73(-(,5.)-(,(-1(,4)).,.415)*1:((.
@M02996:162:000000000-B87FG:1:1101:12947:9057 2:N:0:TAGCGCTC+GTAAGGAG
GACTACTAGGGTATCTAATCCTGTTTGATCCCCACACTTTCGTGCCTCAGCGTCAATGACGGATTTGTGAGATGCCTTCGCAATCGGTGTTCTGTGTGATATCTATGCATTTCACCGCTACACCACACATTCCTCCCACAGCATCCGTATTCCAGATTACCAGTTTCAACGGCAGGTCACGCGTTAAGCGCGTGCGTTTCACCGCTGACTTGGCATTCCGCCTACGCACCCTTTAAACCCAATCAATCCGGATAACGCTCGCATCCTCCGTTTTACCGCGGCGTCTGGCCCGGAGGTAGC
+
CCCCCGGGGFGFGGGGGGGGGGGGGGGGGGGFGDGGGGGGGGGGGGGGGGGGGGGCE<FGBE7FGGGGGGG9FGGGGGGGGGGGGF@FGGGGGFGGGGGGGBFCEFFGGFGGGGGGG:@DGEFF7FGFEFFGFFGGG8D>?=6DDGDDFGFDFECFG;@DFFDEF?FCFGG5E>?>D?093>@EECCFE6C=B*CAA7/6*>>2@5)8>FGFEFEBEA@>G>6(669(6E@(044C)7<;@(6(2.9/240(,)6D,----9(4)8<8:1-)((..)(-((((,-400)(((00**2).)
@M02996:162:000000000-B87FG:1:1101:3461:9062 2:N:0:TAGCGCTC+GTAAGGAG
GACTACTGGGGTATCTAATCCTGTTTGCTCCCCACGCTTTCGAGCCTCAACGTCAGTTACAGTCCAGTAAGCCGCCTTCGCCACTGGTGTTCCTCCTAATATCTACGCATTTCACCGCTACACTAGGAATTCCACTTACCTCTCCTGCACTCTAGTTTGACAGTTTCCAATGCAGTCCCAGGGTTAAGCCCTGGGTTTTCACATCAGACTTGCCATACCGTCTACGCTCCCTTTACACCCAATAAATCCGGATAACGCTTGCCCCCTACGTATTCCCGCGGCTGCGAGCACGTAGTTAGC
+
CCCCCGFGGGGGEGGGGGGGGGGGGGGGGGGGFFGEGFFFGGGGGGGGG<FFFGGGGGGGFFGGCFGGGGFGFGGGGGGGDFGDFG<EEFEFGGGGGEFGGFGGGGGGGDEEGD<EB:<CCEFDFGGDGGGE,@9BD>@D==FFD=D,*0<8DCDGGAFFEFDCD++@?EFFFF+@6AD8FFE==+:DEFG5DFG@)@?C;;;;>A6089C5A*8869;:1::>E)/4/>:>86;=*7B?5((.415@?2.17>78/((,/>(45217??@392).5(4-4-(((((-((4(.)*236)6
@M02996:162:000000000-B87FG:1:1101:3720:9078 2:N:0:TAGCCCTC+GTAAGGAG
GACTACTAGGGTATCTAATCCTGTTTGATCCCCGCACTTTCGTGCCTCAGCGTCAATCGCGGCTTCGTGAGCTGCCTTCGCAATCGGTGTTCTGCGTAATATCTATGCATTTCACCGCTACACTACACATTCCTCCCACGACTACCGTATTCCAGTTCGACAGTATCCAAGGCAGTTCCCGGGTTGAGCGCGGGCATTTCACCGCTGACTTGCAAAACCGCCTACGCACCCTTTAAACCCAATAAATCCGGATAACGCTTGCATCCTCCGTCTTACCGCGGCTGCTGGCACGGATTTAGC
+
CCCCCGG,FGGGFGGGGFGGGGGGGGGFGGGGF@FBF@EGGGEFGGGGGGGGGGF:EGGF+@+4@EFGGGG,FCFFGGGGGGGGCGEGEGEFF<,+8BFFGFGGG<,<DFGGGGGGC:@=DGGC@F,4AEFG,=,++664+1*6=,:830;D3C@C,2+,8@1C,32,?3<?CF=@?+;5***@F5=7C1*)9/)/8CFEFGE(6..6@FG)70713;83=48?F8;07E<(9:A923CC?:4)*6:69(0-,769---(-974>7<A?6-(.(.5.(,---410:0>6??:00*20))-
@M02996:162:000000000-B87FG:1:1101:3468:9081 2:N:0:TAGCGCTC+GTAAGGAG
GACTACTGGGGTATCTAATCCTGTTTGCTCCCCACGCTTTCGAGCCTCAACGTCAGTTACAGTCCAGTAAGCCGCCTTCGCCACTGGTGTTCCTCCTAATATCTACGCATTTCACCGCTACACTAGGAATTCCACTTACCTCTCCTGCCCTCTAGTTTGACAGTTTCCAATGCAGTCCCAGGGTTGAGCCCTGGGTTTTCACATCAGACTTGCCATACCGTCTACGCTCCCTTTACACCCCGTAAATCCGGATAACGCTTGCCCCCTCCGTTTTACCGCCGCTTCTGGCACGTAGTTAGC
+
CCCCCGGGGFGEGGFGFGGGGGGGGGGGGFFGGGGGGGGGGGGGGGGGFDFGGGGGGGGGGGGGGFFFGGGGGGGGGGFFEGGGGFFGGGEGDEFFGGGFGDGFFG?F>EFGGGFGGAADGGGGFGG?FGGGGGGFGGDF@89DFEE?*66:@ED=F8BFFEDDDFFFG,@?CFFGFGB5DFG=@CF=88D55@?C=EFF7DC780688@;0:A@ACCF5;::)8))5<BBDC)8@?BC=((//)6676(.6())262/,(:@;D96(-3,).,632((-4-(((.6)3,43.8*20.6)
@M02996:162:000000000-B87FG:1:1101:17465:9085 2:N:0:TAGCGCTC+GTAAGGAG
GACTACCCGGGTATCTAATCCTGTTCGATCCCCGCACTTTCGTGCCTCAGCGTCAATTACGGATTTGTGAGATGCCTTCGCAATCGGTGTTCTGTGTGATATCTATGCATTTCACCGCTACACCACACATTCCTCCCACAGCATCCGCATTCACGAACGACAGTTTCAACGGCAGGTCAGGTGTTGAGCACCTTCGTTTCACCGCTGACTTACCATTCCGCCTACGCACCCTTTAAACCCAATAAATCCGGATAACGCCCGCCTCCTCCGTATTACCGCCGCTGCTGGCCCGGAGTTAGC
+
CCCCCGGGGGGGGGGGGGGGGGGGGGGGFGEFFGGDGGGGGGGGGFGGFGGGGGGEGGGGGD:FGDGGGGFCGGGGGGG7CFGGGDFGGGEGGCGGGGAFGEGGDGGGGGGGGGGGG:@CCEFGDGGGGGGGGEGGGFFEFD6FFGAG>=DEG,==EG6EGGFFGFFEGGEDC?6CFGE>EFFFECEG8<F>;*ABBGFEEGE9@A>=BFGFFFFF>>:>E@@D@1:06=;3>3;?E3FC?F@)7:<<94)1<D<9(((--)(-><08:93(.(.64(((--47B:0.1(-3>.*2;)--
@M02996:162:000000000-B87FG:1:1101:2380:9096 2:N:0:TAGCGCTC+GTAAGGCG
GACTACACGGGTATCTAATCCTGTTTGCTCCCCACACTTTCGCGCCTCAGCGTCAGTTGTCGTCCAGAAAGCCGCCTTCGCCACTGGTGTTCCTCCTAATATCTACGCATTTCACCGCTACACTAGGCATTCCGCTTTCCTCTCCGATACTCAAGCATAACAGTTTCAATCGCAGCTCCGGAGTTGAGCCCCGGTATTTCACGACTGACTTGCTATCCCGCCTACGCGCCCTTTACACCCAGTAAATCCGGACAACGCTTGCCACCTTCGTATTACCGCGGCTTCTGGCACGTCGTTACC
+
CCCCCG8@FFGGGGGGGGGGGGGGG-F9FFFGGFGFFGGGGG7CGGGGGGGGEEGGGGGC@FA<,@F,CFEF,CEGG7FGGDFC,@E6BFEG;C9A,9C=FFGFG5=C@CCGGGGGG=ACDEGC>59,CFFGGFC++4=E+:++++8+:CFFGEG9=,,2@E=EDFG,C3,:D*C+;7=0@3@;FF@FFGGFF>*5<@FEFC2/8)(7=FG:4858.2047./38<>,1C929599>2AE?F?)/:<6775(-76G--,--1.)24().-.24(6<)82,--((.64<F82(0)2:;:()
@M02996:162:000000000-B87FG:1:1101:3548:9123 2:N:0:TAGCGCTC+GTAAGGAG
GACTACTCGGGTATCTAATCCTGTTTGCTCCCCACACTTTCGCGCCTCAGCGTCAGTTGTCGTCCAGAAAGCCGCCTTCGCCACTGGTGTTCCTCCTAATATCTACGCATTTCACCGCTACACTAGGAATTCCGCTTTCCTCTCCGATACTCAAGAATAACAGTTTCAATCGCAGCTCCGGAGTTGAGCCCCGGTATTTCACGACTGACTTGCTATCCCGCCTACGCTCCCTTTCCACCCAGTAAATCCGGGCAACGCTTGCCCCCTAGGTATTACTGCGGCTGCTGGCCACTAGTTAGC
+
CCCCCGFGGGGGGGGGFFGGGGGGGGGGGGFD@GGGGGGGGGGGGGFGGGGGGGGGF<FGGGGGGGGGGFGGGGGGGGFEEFGEGGFGGFGGFGGFGFFGFEGFFGGDCCCGGGGF819CD=E,EFGFFFGGC8C=D6=EFDFGGG)@:CDEEFGD?FEEGGD=22==ED,0D@6+3C)<@3@CFFCFEGGAFFC4BFFEEGB(56>:24:7C+8+(881C;?@((.(/*63C@)/)7F521.)1--.24<4>B?1---,-C2)/--(((.:>>)6-..(3(--4),((((()0323)-4
@M02996:162:000000000-B87FG:1:1101:3569:9131 2:N:0:TAGCGCTC+GTAAGGAG
GACTACTCGGGTATCTAATCCTGTTTGCTCCCCACACTTTCGCGCCTCAGCGTCAGTTGTCGTCCAGAAAGCCGCCTTCGCCACTGGTGTTCCTCCTAATATCTACGCATTTCACCGCTACACTAGGAATTCCGCTTTCCTCTCCGATACTCAAGAATAACAGTTTCAATCGCAGCTCCGGAGTTGAGCCCCGGGATTTCACGACTGACTTGCTATCCCGCCTACGCGCCCTTTACACCCAGTAAATCCGGGCAACCCTTGCCACCTCCGTATTACCGCGGCTGCGGGCACGTCGTTAGC
+
CCCCCGGFGGEFGGFFFFFGGGGGGGGEGFFDCGGGGGGGGGGGGGGGGFFFFGFGGGAFFGFFEGGGGGCCEGGGGGGGGGGG?D<EFFBFEGFFGGGGFFFGFGGGE8?FFFGGG=?DDCF8EFCDFFGGGGGC?D=D9DFGF+:C>=DD;,=:?F9FGGEFAFFGG>E?8D6CAFFFC8@@@>EG@F;=D4*55FAE*>=9@?273?=:E=8+7A><E7?;D;1((*6>FB2><)8C,,5<*.:477)-15:*(,..(2()22:(3732(5.))(--,-,(,((--4360)12*4(.
@M02996:162:000000000-B87FG:1:1101:10772:9139 2:N:0:TAGCGCTC+GTAAGGAG
GACTACAGGGGTATCTAATCCTGTTTGCTACCCACGCTTTCGCGCCTCAGCGTCAGTTATTGTCCAGCTAACCGCCTTCGCCACTGGTGTTCTTCCTAATATCTACGCATTTCACCGCTACACTAGGAGTTCCGTTAGCCTCTCCAACACTCAAGAACGTCAGTTTCAAATGCAGACACGAAGTTGAGCCTCGTGCTTTCACATCTGACTTGATGTCCCGCCTACACGCCCTTTACACCCCGTAAATCCGGATAACGCTTGCTCCCTACGTCTTACCTCGGCTGCTGGCACGGAGTAACC
+
CCCCCGGGGGGGGGGGGFFGGGGGGGGGGGFFGGGGGFEGGGGGGGGGGGGGGGGGGGGGGGGGFGGGGGGGGGGGGGGGGGGGGGGGGFGGGGFGGGGGGFGGGGGGGGGGGGGGG=ADGEFFGGGEGGGGGGGGGGGGGFFGGEDFFD?DFGGBFGGGFEAFGFGGGDGFGFGGFGDFGGD;FGCFEG?@>FFAFGFFFGFA@FECFFG=3BAEAFF>:>99=3@55C@>FFFFFEGG((,3=<<7;;A;<B);/--(-1).9::)((...84<7)42--,(4.)((4<1).*2+)-4
@M02996:162:000000000-B87FG:1:1101:10755:9139 2:N:0:TAGCGCTC+GTAAGGAG
GACTACAGGGGTATCTAATCCTGTTTGCTACCCACGCTTTCGCGCCTCAGCGTCAGTTATTGTCCAGCTAACCGCCTTCGCCACTGGTGTTCTTCCTAATATCTACGCATTTCACCGCTACACTAGGAGTTCCGTTAGCCTCTCCAACACTCAAGAACGTCAGTTTCAAATGCAGACACGAAGTTGAGCCTCGTGCTTTCACATCTGACTTGATGTCCCGCCTACACGCCCTTTACACCCAGTAAATCCGGATAACGCTTGCTCCCTACGTATTACCGCGGCTGCTGGCACGTAGTTAGC
+
CCCCCGFGGGEFGGGGGEFGGGGFGGGGGGGGGGGGGGEGGGGGGGGGGGGGGGGGGGGGGGGGGGGGGGGGGGGGGGGGGGGGGGGGGFGGGGGGGGGGGFGGGGGGGGEFGGGGG@BGDFFFGGGGGGGGGGGGGEGGGDFGGGFGFGFFGGGGGGC=DGACFFGGGGGFGFG8?FDEEGGFFCCC@@,:D*98=FFFFGEA@>CEFFGFFFC97=C@>-/:@E79>F@2CE<CCEFE@F3<A<CC<9.6;DE4/./((1-.78?41:,56:6)6<4--(((,.,,-253.);;A6-)
@M02996:162:000000000-B87FG:1:1101:3554:9141 2:N:0:TAGCGCTC+GTAAGGAG
GACTACTCGGGTATCTAATCCTGTTTGCTCCCCACACTTTCGCGCCTCAGCGTCAGTTGTCGTCCAGAAAGCCGCCTTCGCCACTGGTGTTCCTCCTAATATCTACGCATTTCACCGCTACACTAGGAATTCCGCTTTCCTCTCCGATACTCAAGAATAACAGTTTCAATCGCAGCTCCGGAGTTGAGCCCCGGTATTTCACGACTGACTTGCTATCCCGCCTACGCGCCCTTTACACCCAGTAAATCCGGGCAACGCTTGCCACCTACGTATTACCGCGGCTGCTGGCACGTAGTTAGC
+
CCCCCGGFGGGGGGGGGGGGGGGGFGGGGGFFEGGGGGGGGGGGGGGGGGGGGGGGGGGGGGGGGGGGGGGGGGGGGGGGGGGGGF,FDGGGGGEFGGGGGFGGGGGGGGEDFGGFG:?==EFFGGGGGFGGGGGGGGGGFEFGGG=CBDFFGGGFFFFGGGD<@FGGGGGFGEGGFGCFE>9CFFAFFGGDFFCA=EFEEC9@>D93>FD==ACA=;C:*:6?@@631C6>G3><B>C88?:)0-.69986>)8>-(-((146C?FB7:3)4266<:0,(-4>B??><B>B7)/2:).)
@M02996:162:000000000-B87FG:1:1101:19614:9143 2:N:0:TAGCGCTC+GTAAGGAG
GACTACCGGGGTATCTAATCCTGTTCGATCCCCGCACTTTCGTGCATGAGCGTCATTATCGGCTTGGTCAGCTGCCTACGCAATCGGAGTTCTTCGCCATATCTATGCCTTTCACCGCTACACGGCGAATTCCGCCAACCTCAACCGAAATCAAGCGTGCCAGTATCAACGGCGGGATTAGGTTGAGCCTCACTATTTAACCGCTGACTTAACATGCCGCCTGCGCACCCTTTAAACCCAAGAAATCCGGGTAACGCTCGGATCCTCCGTATTACTGCCGCTGCTGAGCCAGAGTTGTCC
+
CCCCCGGGGGGGGGGGGGGGGGGGGGGGGGGGGGGGGGGGGGGGGGGGGGGGGGGGGGGGFGGGGGGFCGGGGGGGGGGGGGGGFGGBFGGGGGGGGGGDFFFGGGAAEGGGGGF?C=96CFGGGGEGEF=CFFGDCGGGFDFGGC>FBDFC>ECGGGGGGG9FA=ECG>CDG>D5))(*5CEEFF;<@FE1A+7/5<9429392<>04*;44=9686)(2,-27(--3C(:749A4(AC(((.0)607()-4)5/----(1((2)320(,3,).)..,(-,21),).22,4))300).4
@M02996:162:000000000-B87FG:1:1101:22586:9156 2:N:0:TAGCGCTC+GTAAGGAG
GACTACCCGGGTATCTAATCCTGTTTGCTCCCCACACTTTCGAGCCTCAGCGTCAGTTAAAGCCCAGTAGGCCGCCTTCGCCACTGGTGTTCCTCCGAATATCTACGCATTTCACCGCTACACTCGGAATTCCGCCTACCTCTACTTCACTCAAGATGAACAGTTTTGGATGCAGTTCCGGGGTTAAGCCCCGACATTTCACATCCAACTTGGTCACCCGCCTACGCTCCCTTTACACCCAGTAATTCCGGACAACGCTCGCCACCTACGTATTACCGCGGCTGCTGGCCCGTAGTTAGC
+
CCCCCGGGGGGGGGGGGGGGGGGGGGGGGGGGGGGGGGGGGGGGGGGGGGGGGGGGGGGGGGGGGGGGGGGGGGGGGGGGGGGGGFFFGGGGGGGGGGGGGFGGGGGGGGGGGGGGG@ECDEFDEFGGGGGGGGGGGGGGGFFGG;DFBGFFGGG9FGGGGGBGGFFGGCGFGFGGFGFFGGGGGGF>EGGAEEGBFFFFFGFCFFFBEFGFFF6BBF?5=61;@;B;3C@@FFFFFFGC?FF9;:BBF?)-4@<G-,-,-144C??28243<:66-4,-,-17??FF:0((0.2A:..<
@M02996:162:000000000-B87FG:1:1101:10767:9159 2:N:0:TAGCGCTC+GTAAGGAG
GACTACAGGGGTATCTAATCCTGTTTGCTACCCACGCTTTCGCGCCTCAGCGTCAGTTATTGTCCAGCTAACCGCCTTCGCCACTGGTGTTCTTCCTAATATCTACGCATTTCACCGCTACACTAGGAGTTCCGTTAGCCTCTCCAACACTCAAGAACGTCAGTTTCAAATGCAGACACGAAGTTGAGCCTCGTGCTTTCACATCTGACTTGATGTCCCGCCTACACGCCCTTTACCCCCAGTAAATCCGGATAACGCTTGCTCCCTACGTATTACCGCGGCTGCTGGCCCGTAGGTAGC
+
CCCCCGGGGGGGGGGGGFGGGGGFEGGGGGFFGGGGGGDFGGGGGGGGGGGGFGGGFGGGGGGGGGGGGGGGGGGGGGGGGEGGGGGFGGEGGGGGGGGGGFGGGEFGGGGGGGGGG:@DDGGGGGGFGGDDFGGGGGGGGFFGGGFGFGFFGGGGFFGGGGFFGDGGGEFFFF7@FFDFG6@C=F=+8:3:@FC=CCCC*;AEEAA5AFGF=FEFFFG>?75>B;BD2C9(;E)).6CE@@FF:C3<8(87?A)2/,-((*-6<2(.4-..)..-6:-((-33()..,,-().**3642
@M02996:162:000000000-B87FG:1:1101:25615:9159 2:N:0:TAGCGCTC+GTAAGGAG
GACTACCGGGGTATCTAATCCTGTTTGCTCCCCACACTTTCGAGCCTCAGCGTCAGTTAGAGCCCAGCAGGCCGCCTTCGCCACTGGTGTTCCTCCGAATATCTACGCATTTCACCGCTACACTCGGAATTCCGCCTGCCTCTACTCCACTCAAGAACAACAGTTTCAACGGCAGTTTATGGGTTGAGCCCATAAATTTCACCGCTAGCTTGCTGTCCCGCCTGCGCGCCCTTTACGCCCAGTAATTCCGGATAACGCTGGCAACCTACGTATTACCGCGGCTGCTGGCACGTAGTTAGC
+
CCCCCGCEGGGGGGGGGGGGGGGGGGGFGFFGGCGGGCFGGG<6CFFGFGGGGGGGGCF<CCFE<CFEFDCFCEEGGGGGGGGBFFFGGG@FAGFE+4@F7<EDEG8@CGGGGGGG8:9CDEF,>FCCGFGGADD+=@DF?DF+=83A;?<D@FF,@@D?BF=FDAFFG989@D@GFG5FGCCFGGF;>9F2@AFFFGFFFG359:((0=C:D:8+79C(76<(6(,(,=26DD9B((2:<::AF:<AC:)4(06C--,((1()1(5(44426:4:4?2(---3-72(-4>B@)/20)65
@M02996:162:000000000-B87FG:1:1101:19621:9161 2:N:0:TAGCGCTC+GTAAGGAG
GACTACCGGGGTATCTAATCCTGTTCGATCCCCGCACTTTCGTGCATGAGCGTCATTATCGGCTTGGTCAGCTGCCTACGCAATCGGAGTTCTTCGCCATATCTATGCCTTTCACCGCTACACGGCGAATTCCGCCAACCTCAACCGAAATCAAGCGTGCCAGTATCAACGGCGGGATGAGGTTGAGCCCCACTATTTAACCGCTTACTTAACATGCCGCCTGCCCACCCTTTAAACCCAATAAATCCGGATAACGCTCGGATCCTCCGTATTACCGCGGGCTCTTGCACGGAGTTAGCC
+
CCCCCGGGGGGGGGGGGCFGGGGGGGGGGGGGGGGGGGGGGGGGGGGGGGGGGGGGGGGGGGGGGGGGGGGGGGGGGGGGGGGEGFFFFCFGFGGFGGGDFFGGGGGGGGGGGGGGG>@=C,BCEGGGGGGGGFGGGGGGFDFGGGB@@+9AGGGGGGDEGC8FF9@EFGGFGEGGEG;4C8+AA<@D@*=2:)9<AF4<AE(6;)-).1*-<BA?>F)1E241(,340C(8*6>A<:E8035<B-57)47?1F,*-(-,-144C4744,.38.).,,((((((.)4.,,((.0/*0))5
@M02996:162:000000000-B87FG:1:1101:16404:9163 2:N:0:TAGCGCTC+GTAAGGAG
GACTACAGGGGTATCTAATCCTGTTTGCTCCCCACGCTTTCGCGCCTCAGCGTCAGTTGTCGTCCAGCAAGCCGCCTTCGCCACTGGTGTTCCTCCTAATATCTACGCATTTCACCGCTACACTAGGAATTCCGCTTGCCTCTCCGATACTCAAGAACGACAGTTTCAAATGCAGTTCATGGGTTGAGCCCATGGATTTCACATCTGACTTGCCATCCCGCCTACGCGCCCTTTACACCCAGTAAATCCGGACAACGCTTGCCACCTACGTATTACCTCGGCTGCTGGCACGTAGTTAGC
+
CCCCCGGGGGGEDGGGGGGFGGGGGGGGGGCGCFGGGECGGGGGGGGGGGGGGGGGGGGGGGGGGGGGGGGGGGGGGGGGGGGGGGFGG<=FGGGGGGGGGFGGGGGGGGGFGGGGGABDGGGGGGFGGGGGGDEGGBFGGFFGGCAFEDFFFGGGFGGGGGFFGF@GGFGFGFGGFFFFGGGGGGFGFGGCAFGEFBFEEFEFFFECE>GEEFEFFFF@*/8=@04(6EBB<@EC)/<C?F@29<).9071>>:F----8C?4C:<?>,...:<<9)-,-2,214,:::?18)*;<))6
@M02996:162:000000000-B87FG:1:1101:11850:9171 2:N:0:TAGCGCTC+GTAAGGAG
GACTACACGGGTATCTAATCCTGTTTGCTCCCCACACTTTCGCGCCTCAGCGTCAGTTGTCGTCCAGAAAGCCGCCTTCGCCACTGGTGTTCCTCCTAATATCTACGCATTTCACCGCTACACTAGGAATTCCGCTTTCCTCTCCGATACTCAAGAATAACAGTTTCAATCGCAGCTCCGGAGTTGAGCCCCGGTATTTCACGACTGACTTGCTATCCCGCCTACGCGCCCTTTACACCCAGTAAATCCGGGCAACGCTTGCCACCCACGTATTACCGCGGCGGCTGGCACGTAGTTTGC
+
CCCCCGGGGGGGFGGGGFFGGGGGGGGGGGFGCGGGGGGGGGGGGGGGGGGGGGGGFGGGGGGGGGGGGGGGGGGGGGGGGGGGGGGGGGGGGGGGGGFFAFGGGGGGBEEGF9FGG=@6CEFGGGGCGGGGGGGGGGGGGEFGGGFGEGFFGGGFGGGGGGDCFFGGCFG?6>DGFGEE>EGGG><DEGGF5?DA2DF?<F>99/2;@AGFFFF6;?F6=261=1;((:367>ADA7FGF??2=):6C>>(4349-,-,-17<D:((424.4:)..(-,((-,2(((-188.)**3)-)
@M02996:162:000000000-B87FG:1:1101:25628:9172 2:N:0:TAGCGCTC+GTAAGGAG
GACTACCGGGGTATCTAATCCTGTTTGCTCCCCACACTTTCGAGCCTCAGCGTCAGTTAGAGCCCAGCAGGCCGCCTTCGCCACTGGTGTTCCTCCGAATATCTACGCATTTCACCGCTACACTCGGAATTCCGCCTGCCTCTACTCCACTCAAGAACAACAGTTTCAACGGCAGTTTATGGGTTGAGCCCATAAATTTCACCGCTGACTTGCTGTCCCGCCTGCGCTCCCTTTACACCCAGTAATTCCGGATAACGCTTGCCACCTACGTATTACCCCGGCTGCTGGCACGTAGTTAGC
+
CCCCCGGGGGGGGGGGGGGGGGGGGGGGGGGGGGGGGGGGGGGGGGGGGGGGGGGGGGGGGGGGGGGGGGGGGGGGGGGGGGGGGGGFGGGGGGGGGGGGGFGGGGGGGGGGGGGGGADGGGGFGGGGGGGGGGGGGGGGGFFGGGFGDFDDGGFFGGGGGGDCEFGGGGGFGFG6BCAFGGGGGDFGFGGDFFGEFGFFFGFFBEFFDFGFCBBAEFG9:36=?@B23B?@7@EFE@FC@FBFFA><>?D?FFA9-----9()244>B?()6>6A2(,-019967?BF???87*/2:<2
@M02996:162:000000000-B87FG:1:1101:11867:9176 2:N:0:TAGCGCTC+GTAAGGAG
GACTACACGGGTATCTAATCCTGTTTGCTCCCCACACTTTCGCGCCTCAGCGTCAGTTGTCGTCCAGAAAGCCGCCTTCGCCACTGGTGTTCCTCCTAATATCTACGCATTTCACCGCTACACTAGGAATTCCGCTTTCCTCTCCGATACTCAAGAATAACAGTTTCAATCGCAGCTCCGGAGTTGAGCCCCGGTATTTCACGACTGACTTGCTATCCCGCCTACGCGCCCTTTACACCCAGTAAATCCGGGCAACGCCTGCCACCTACGTATTCCCGCCGCTTCTGGCCCGTAGTTAGC
+
CCCCCGDGGGGGDGGGGGGGGGG6FFGGGGFFGGGGGGGGGGGGGGGGGGGGGGGDGGGGGGGGGGGGGGGGGGGGGGGGGGGGGGFFGGGGGGGGGGGGGFGGGGGGGGGGGGGGG=BDDEFFGGGFFGGGGGGGGFGGGFFGGEACBDFEDFG:FDGGGGFFGFGFGFGFEEDGFGFEGCEGFGEC>FG>E>9:=FFFEGF9=B>BEFGFFFEFFA6;>313;4;6>GB(9?B9)4CC1(59=<F<71.1;:(/(-(.-12,24:08(,).4)).84,44-((.)5),,-00/20).6
@M02996:162:000000000-B87FG:1:1101:19125:9190 2:N:0:TAGCGCTC+GTAAGGAG
GACTACAGGGGTATCTAATCCTGTTTGCTCCCCACGCTTTCGAGCCTCAACGTCAGTATCTGTCCAGTATGGCGCCTTCGCCTCCGGTGTTCCTCCTAATATCTACGCATTTCACTACTACACTAGGAATTCCCCATACCCCTCCAGTACTCTAGATTAACAGTTTTCAAAGCAATTCCTGGGTTAAGCCCAGGTATTTCACTTCAAACTTGCTATTCCGTCTACGCTCCCTTTACACCCAGTAAATCCGGATAACGCTTGCCCCCTACGTATTACCGCGGCTGCTTGCACGTATTTAGC
+
CCCCCGGGGGGGGGGGGGGGGGGGGGGGGGFGGGGGGGGGGGGGGGGGGGGGGGGGGGGGGGGGGGGGGGGGGGGGGGGGGGGGGGGFGFEGGGGGGGGGGFGFGGGGGGGGGDFGG:DFFFGFGGGGDFGGGGGGGGGGGDFGGE=CDFFFFGGGGGGGGGBFF78AFGEFGFGGFGFFGGDDFFEGFFFDFFGEFGFFECEEFFEEFFGFFFFFFFD848:>EC=2)>>@FEFC47>:@DEFFFE7*6)//:7;/.//6>;@FFB?7@68E8177<39((,-3:)542<60)+00-6)
@M02996:162:000000000-B87FG:1:1101:19146:9192 2:N:0:TAGCGCTC+GTAAGGAG
GACTACAGGGGTATCTAATCCTGTTTGCTCCCCACGCTTTCGAGCCTCAACGTCAGTATCTGTCCAGTATGGCGCCTTCGCCTCCGGTGTTCCTCCTAATATCTACGCATTTCACTACTACACTAGGAATTCCCCATACCCCTCCAGTACTCTAGATTAACAGTTTTCAAAGCAATTCCTGGGTTAAGCCCAGGTATTTCACTTCAAACTTGCTATTCCGTCTACGCTCCCTTTACACCCAGTAAATCCGGATAACGCTTGCCCCCTACGTATTACCGCCGCTGCTGGCACGTAGTTCGC
+
CCCCCGGGGGGGGGGGGGGGGGGGGGGGGGFFEGGGGGGGGGGGGGGGGGGGGGGGGGGGGGGGGGGGGGGGGGGGGGGGGFFFGD7FGGGGGGGGGGGGGFGGGGGGGGEGGGGEG:D=B4BFGGGGFFGGGGE?DCFFGFFGGGEFFGFEGGGGGCFFGG<EE7DFGGGFGFFFFGFFFCFGGFFGE@@DFFGEEGFFFGFFFFFFFFGEEF;9>B58@:8)8:>A>CDFFFFFFEFD9=>CB?F>;926>5;8/(/((1/5::;;=1/))695/1.(,4,(-2:?:(.().*23-:B
@M02996:162:000000000-B87FG:1:1101:19134:9207 2:N:0:TAGCGCTC+GTAAGGAG
GACTACAGGGGTATCTAATCCTGTTTGCTCCCCACGCTTTCGAGCCTCAACGTCAGTATCTGTCCAGTATGGCGCCTTCGCCTCCGGTGTTCCTCCTAATATCTACGCATTTCACTACTACACTAGGAATTCCCCATACCCCTCCAGTACTCTAGATTAACAGTTTTCAAAGCAATTCCTGGGTTAAGCCCAGGTATTTCACTTCAAACTTGCTATTCCGTCTACGCTCCCTTTACACCCAGTAAATCCGGATAACGCTTGCCCCCTACGTATTACCGCGGCTGCTGGCCCGTCTTTTGC
+
CCCCCGGGGGGGGGGGGGGGGGGGGGGGGGFGGGGGGGGGGGGGGGGGGGGGGGGGGGGGGGGGGGGGGGGGGGGGGGGGGGGGGDFGGGGGGGGGGGGGGFGGGGGGGGGGG=EEG:=CD@FGGDGGGGGGGGGGGGFGGFFGGGFFFF?DGFGAFGGGGGFGGFGGGGGFGFGGFGEFFG+AFFEGFGFDFFFEFFFFFFE7@FEFFFGFFFEF=?C@@::C=15:@CDBFFAEF=FE9B@F@*<8;>)55B<;(./,(:46C6((/65/;4)9/63,-4,((,)3-((())*20)).
@M02996:162:000000000-B87FG:1:1101:19436:9214 2:N:0:TAGCGCTC+GTAAGGAG
GACTACAAGGGTATCTAATCCTGTTTGCTCCCCACGCTTTCGAGCCTCAGCGTCAGTTATCGTCCAGCAAGCCGCCTTCGCCACTGGTGTTCCTCCTAATATCTACGCATTTCACCGCTACACTAGGAATTCCACTTGCCCCTCCGATACTCTAGTTGTATAGTTTCCAATGCAGTCCCGGGGTTGGGCCCCGGCCTTTCACATCCGACTTATACTACCGCCTGCGCTCCCTTTACACCCAGTAAATCCGGATAACGCTTGCTCCATACGTATTACCGCGGCTGCTGGCAAGTATTTAGC
+
CCCCCGGGGFGGGGGGGGGGGGGGGGGGGGGGGGGGGGGGGGGGGGGGGGGGGGGGGGGGGGGGGGGGGGGGGGGGGGGGGGGGGG<EFFCGGGGGGEFFFFGGGGGGGGGGGGGGG>?8DEFGGGGGGGGGGGGFGBDEGDFGGGFGFG9DGFFFGGGGGGEFDFGF@FGFGFGGFFEFGEGGGDBGFGEBFFGFFGFFF?5<@)59@DGFFA8=CFF>=.(/6(,((3:@FF).))<CBB4A*.4:C63245)*((---1..>7)23:456:.4-,-(4--,(),.:<)(1/2AA:<<
@M02996:162:000000000-B87FG:1:1101:10187:9223 2:N:0:TAGCGCTC+GTAAGGAG
GACTACCCGGGTATCTAATCCTGTTTGCTCCCCACACTTTCGAGCCTCAGCGTCAGTTAGAGCCCAGCAAGCCGCCTTCGCCACTGGTGTTCCTCCGAATATCTACGCATTTCACCGCTACACTCGGAATTCCGCTTGCCTCTACTCCACTCAAGAAAAACAGTTTCAACGGCAGTTCATGGGTTGAGCCCATACATTTCACCGCTGACTTGCTTTCCCGCCTGCGCTCCCTTTACACCCAGTAATTCCGGATAACGCTTGCCACCTACGTATTACCGCCGCTGCTGGCACGTAGTTAGC
+
CCCCCEEFGCCGGGGG9@BEFE<FFGGGD@C<FGGGGGFFGGGGGGFFEGFFE:FGGGGFDEGDGGGGGGFGGGDGG:=DCFFCDFCFGGGFFGFGGGEEDFGGGGGGG8CGGAFGG@?CDFGGGGG7?:@;DGDC?8@>BDFCDDD3;FFFG8AF8EGFCFDFF7FFGGDEDBGGFGFFECGGGG@D5@ECFFC@EGAC*56@ABFFFFGEFFEF8A00/83;;9B:<8787@3>EAB83((787?<787(4>)0-,--,/4678:(.(..-8649:9(-2-307)5:(368.12<..:
@M02996:162:000000000-B87FG:1:1101:19424:9231 2:N:0:TAGCGCTC+GTAAGGAG
GACTACAAGGGTATCTAATCCTGTTTGCTCCCCACGCTTTCGAGCCTCAGCGTCAGTTATCGTCCAGCAAGCCGCCTTCGCCACTGGTGTTCCTCCTAATATCTACGCATTTCACCGCTACACTAGGAATTCCACTTGCCCCTCCGATACTCTAGTTGTATAGTTTCCAATGCAGTCCCGGGGTTGGGCCCCGGCCTTTCACATCAGACTTATACTACCGCCTGCGCTCCCTTTACACCCAGTAAATCCGCGTAACACTTCCTCCATACGTATTACCGCGGCTCGTGGCACGGTTTTAGC
+
CCCCCGGGGGGGGGGGGFFGGGGGGGGGGGGGGGGGGGGGGGGGGGGGGGGGGGGGGGGGGGGGGGGGGGGGGGGGGGGGGGGGGGFFFFGEGGGGGGGGGFGGGGGGGGGGGGGGG:90@FGGGGGFGGGGGGGGGGDFGFFGGEAFFGFEEGGGG96,CF7FGFGGCFCBFDGGBDDBEGGECGADCGGF>DGFFGFF4;??3+**0;@9/:8=CAC(261;?6;,/8;3DE<CC4?C213)*.6<*4)(-)-7).)-)2.6*(6>:2,).(.6<?2707(((-4-4(41))228)(-
@M02996:162:000000000-B87FG:1:1101:16958:9232 2:N:0:TAGCGCTC+GTAAGGAG
GACTACAGGGGTATCTAATCCTGTTTGCTCCCCACACTTTCGCGCCTCAGCGTCAGTTGTCGTCCAGAAAGCCGCCTTCGCCACTGGTGTTCCTCCTAATATCTACGCATTTCACCGCTACACTAGGAATTCCGCTTTCCTCTCCGATACTCAAGAATAACAGTTTCAATCGCAGCTCCGGAGTTGAGCCCCGGTATTTCACGACTGACTTGCTATCCCGCCTACGCGCCCTTTACACCCAGTAAATCCGGGCAACGCTTGCCACCTACGTATTACCGCGGCTGCTGGCACGTGGTTAGC
+
CCCCCGGGGGGGGGGGGFDGGGGGGGGGGGEFEGGGGFGGGGGGGGGGGGGGEGGGGGGGGGGGGGGGGGGGGGGGGGGGGGGGGGFFGEFGGGGGGGGGGFGGGGGGDGGGGGGGG>?CGGGGGGGGGGFGGGGGGGGGGFFGGG=FEC9DFDDCEGFGFGDFDDGGGGGFGFGGFFCEEEGGGGFGFGGABEDAFGFFFFBDFEFFFFGFFFCAEFG<:3(6@?F.3C@1C;<9<<CE?<:97<D>C>E9BE<G---.-98)9:<?B63).3.:.,(--4730),4:?<60)**/624
@M02996:162:000000000-B87FG:1:1101:19447:9234 2:N:0:TAGCGCTC+GTAAGGAG
GACTACAAGGGTATCTAATCCTGTTTGCTCCCCACGCTTTCGAGCCTCAGCGTCAGTTATCGTCCAGCAAGCCGCCTTCGCCACTGGTGTTCCTCCTAATATCTACGCATTTCACCGCTACACTAGGAATTCCACTTGCCCCTCCGATACTCTAGTTGTATAGTTTCCAATGCAGTCCCGGGGTTGGGCCCCGGCCTTTCACATCAGACTTATACTACCGCCTGCGCTCCCTTTACACCCAGTAAATCCGGATAACGCTTGCTCCATCAGTATTACCGCAGCTGCTGGCCCGTTTTTGCC
+
CCCCCGGFGGEGGGGGGGGGGGGGGGGGGGFFGGGGGGGGGGGGGGGGGGGGGGGGGGGGGGGGGGGGGGGGGGGGGGGGGGGGGGFFGGGGGGGGGGGGGCGGGGGGGEEGGGGGG>B=DEFEGGG8FCGGGGGGGFDDGDFGGEFFDGFEFGFGGGGCD,;FFFGAFFGFGFDGFFDEGGGGGGFGFGGADBGFFFFEFGFEB8@3@FFEFA?C5=?@C36/23;08C?FFEFFF8CE=(5>=><4>6<6436D----4<-690<),)))-.4.)4((--(3(,)310,4))0;*())
@M02996:162:000000000-B87FG:1:1101:16941:9241 2:N:0:TAGCGCTC+GTAAGGAG
GACTACAGGGGTATCTAATCCTGTTTGCTCCCCACACTTTCGCGCCTCAGCGTCAGTTGTCGTCCAAAAAGCCGCCTTCGCCACTGGTGTTCCTCCTAATATCTACGCATTTCACCGCTACACTAGGAATTCCGCTTTCCTCTCCGATACTCAAGAATAACAGTTTCAATCGCAGCTCCGGAGTTGAGCCCCGGTATTTCACGACTGACTTGCTATCCCGCCTACGCGCCCTTTACACCCAGTAAATCCGGGCAACGATTGCCACCTGAGAAGTAGCGCGGCAGCTGGCCCTGGGTTGCG
+
CCCC@DFGGGGFGFFFGFGGGGGGAFGGGGFF@FGGDGGFGGGGGGGGGGFGFEGGFCDGGGFFGGFFFGGGGGGGGGGGGGGEGFFFGGGGFFGGGGGGGFGFGFGGGDCGGGGGGAEGGFGGGGGGGGFGGGGDGGGFGEFGGGB::DDDGFDCDFGGGGEC2CFGGAAFDEGGFG@?6EEE,B>;CCFAEED5@,@EECDFF4@E(+C3@+>=>A6::4(2=2((3:6:F?BFAAC:<?(69:<<F07(,)-1,,(.-2)-938((,).(.)).1(((-((((,.-(((.)20*(((
@M02996:162:000000000-B87FG:1:1101:8375:9242 2:N:0:TAGCGCTC+GTAAGGAG
GACTACCGGGGTATCTAATCCTGTTTGCTACCCGCACTTTCGAGCATGAGCGTCGATAAGTCCCCAGCAAGCTGCCTTCGCCATCGGTGTTCTTCCTGATCTCTACGCATTCCACCGCTACACCAGGAATTCCGCTTGCCCCTGAACTATCCAAGAGAACCAGTCCAGTCTGCAGGTCCGGGGTTGGGCCCCGGTATTGTACAGACTGCTTGCATCTCCGCCTGCGCTCCCTTTACGCCCAGTGTTGCCGAACAAAGCTTGCCCCCCTCTTATTGCCGCGGCTGCGGGCCCGAAGTTTGC
+
[truncated: 66,482,011 more chars]
