# Supplementary material for: Long-term storage of feces at −80 °C versus −20 °C is negligible for 16S rRNA amplicon profiling of the equine bacterial microbiome
Source: PeerJ. 2021 Mar 9;9:e10837. doi: 10.7717/peerj.10837 (PMC7953882; doi:10.7717/peerj.10837)
Supplement: Supplemental Information 9 [file peerj-09-10837-s009.zip › SI_2014_16S_K10_20_L001_R1_001.fastq]

@M02996:162:000000000-B87FG:1:1101:18630:1965 1:N:0:TAGCGCTC+CTAAGCCT
CCTACGGGTGGCTACAGTGGGGAATATTGGGCAATGGGGGAAACCCTGACCCAGCAACGCCGCGTGAAGGAAGAAGGTCTTCGGATCGTAAACTTCTGTCCTATGGGACGAGCAGAAGACGGTACCATAGGAGGAAGCCCCGCCTAACTACGTGCCAGCAGCCCCGGTAATACGTAGGGGGCAAGCGTTGTCCGGAATGCTTGGGCGTAAAGGCCGCGTAGGCGTCTCGGTATGTCTGGCGTGAAAGTCCTGCCTTCACGGTGGGAATTGCTTTGGATACTGTCGCGCTTGCGTGCCGGAG
+
88BCCA8)0)0=66;;;==;;888CFGGC@,FFCEFGE@F7FGF@FFGGDEGFFFEFCF:CFFEFG><,FG,FFGG8BE?FF7F:B:+E8ADF<EFE9E59C,,:,B8BE+8++,,,4,:++6+3?,5,:,,3++3,>@@BB+@:+,8,,6+3,@D;,CF>?C*61****6,11,04*:7:DEF5//*1**+<5**)*2++1A);<)000*+:)0))4993/+5*0*0()1)(..04..*-*-)-**.:6)032,)4+*((.,(4((.))*6).*2))))-*-.((((((,-((-(),-(-
@M02996:162:000000000-B87FG:1:1101:18936:2031 1:N:0:TAGCGCTC+CTACGCCT
CCTACGGGAGGCAGCAGTAGGGAATATTGCACAATGGGGGAAACCCTGATGCAGCAACGCCACGTGTGGGAAGAAGCCTTTCGGTGTGTAAACCACTGTCGTGAGGGAATAATCCTTACCTTCGCTTAAGTTGAATGTACCTCGATAGGAAGCACCGGCAAACTTCGTGCCAGCAGCCGCGGTAATACGAGGGGTGCAACCGTTGTTCGGAATCACTGGGCGGATAGGGAGCGCAGGCGGAGATGCAAGCAGTCTGTACAATACCGGCGCCCACCCCCGCACCTCCAGACTGGACTGTTT
+
88BCCE==)10=88=6;=;;;8;CEFGGFF,CFFGGGG7FCEFFEFGGGG<FGFF,F8C+8@FCCF,C7FF,BFFGD,?,CE7E?7C,B,:CE=,:9,C,,4+,8,C@F,,9@,95;,,,95A=++9+9<D<@,,,4>;F4,864,,38>;,,=@D=+@CCD>8,3+,+:3,+@6CCCCC79*:?=+:***:::754*;)29:>EGA+))/2/6+*;98*8F*)*)00.79:>>9E9(7)(93)5972*4<FA:2).+04)1-5)46(0(933(88799(,53((.(()-.5:((,).))
@M02996:162:000000000-B87FG:1:1101:15024:2135 1:N:0:TAGCGCTC+CTAAGCCT
CCTACGGGGGGCAGCAGTGAGGAATATTGGTCAATGGACGCAAGTCTGAACCAGCCATGCCGCGTGCAGGAATAAGGCCCTATGGGTCGTAAACTGCTTTTGTGGTGGAGCAATAAGTCGTACGTGTACGGCGATGAGAGTACATCACGAATAAGCATCGGCTAACTCCGTGCCAGCAGCCGCGGTAATACGGAGGATGCAAGCGTTATCCGGATTTATTGGGTTTAAAGGGTGCGTAGGCTGTGGTCCAAGTCAGGGGTGAAAGCCCGGAGCTCAACTCCGGAACTGCCTGTGATACTGG
+
-8A?C?9=5)188889:<:::99CCC<FFGGGFGGFGGGFFGGEFFDGGGGGGEBDAFFGFCFCCEFGGGGGFFGGGGGG7DFFGGGGGGGGGGGGGFFFGGFDC@FDDGGGF:CGGEGGGGGGGGGFGGGGEGCGGGGGGGGG?BFGGGGFGGFGGGGEDGGGGGDGGGCFGGG6ECFGFDDEEDDGGGGGD:EGF4C@FGGFG5>E;FGGG3.7C9FFFFFD5BFGFFGFFF?E0-59<0...?05<4>F)-)6:FG?BF?9A7B6@F>692<F=3)-453?(,:32:4).5-)9:)6:
@M02996:162:000000000-B87FG:1:1101:10972:2183 1:N:0:TAGCGCTC+CTAAGCCT
ACTACGGGTGGCAGCAGTGAGGAATATTGGACAATGGTCGGAAGACTGATCCAGCCATGCCGCGTGAAGGAAGAATGTCCTATGGATTGTAAACTTCTTTTGTACGGGAGCAATAAGGTGTATGCATACACCGATGAGAGTACCGTACGAATAAGCATCGGCTAACTCCGTGCCAGCAGCCGCGGTAATACGGAGGATGCGAGCGTTATCCGGATTTATTGGGTTTAAAGGGTGCGTAGGCGGAATGCCAAGTCAGCGGTGAAACGCCAGCGCTTAACGCGGGACCTGCCGTTGAAACTGG
+
-86AC:55:)0;;8=;;<;;;;;;6CEAECAEEEFFF<CFCCFEF8@EDCEFFECFDFFGC@@@8@FFGFFEGDD,C<EC<@FFFDCCA<@CECGD?FF?FGG9FGEDCFGGC,EFGC:?FF<BFGFGGGFEE7=C9ECGFGFGGGGGGGF8DFFGGGGE>DCEGGGGFE8DDFGFGGGGGD>9@;*CFGFGDEEGF8*?CGGB=>>EF6:EDFBG4?;D@FC>C3E+;ADDFFFF04754748(.9:C?F>)6460E<39F<AA?12),71,(0;*6:66)4((48,((-,(-4)*4)4.
@M02996:162:000000000-B87FG:1:1101:10011:2189 1:N:0:TAGCGCTC+CTAAGCCT
ACTACGGGTGGCAGCAGTGGGGGATATTGCACAATGGGGGAAACCCTGATGCAGCGACGCCGCGTGAGTGAAGAAGTATTGCGGTATGTAAAGCTCTTTAAGCTGGAAAGAGAATGACGGTACCAGCAGAATAAGCCCCGGCTAACTACGTGCCAGCAGCCGCGGTAATACGTAGGGGGCAAGCGTTATCCGGATTTACTGGGTGTAAAGGGAGCGTAGACGGTAAAGCAAGTCTGAAGTGAAATCATAGGGCTTAACCCTGGAATGGCTTTGGAAACTGGTTAACTGGAGGACCGGAGGG
+
-88AC?85=0)=;8=;;<=;;7@@6CCFDFGGGFFFGGEEEGGGGGFFDFEFFE:@@CEFFBC>8@BBFEDFE?BE5CBC,CFE4@FGEFAFAF?EGG9FEGFCAF@CFGF8FGGGGGGGGGGGGGFGGFGGGGGGGGGGGGGGGGCFGGFGGGGCD8>FB9>BFCEGGGGGFGGEGDEDEDFF=>CD<FGGGFA*6CGFDGG?C>FF=7:C<DB<D27DFEED=BCF<FDF)<A@<B@:<:61.=B9FBBF<7(8<GF<:F6:><)()41:5,7<61)6(*.:66:<?:001<(()4(4;
@M02996:162:000000000-B87FG:1:1101:9994:2197 1:N:0:TAGCGCTC+CTAAGCCT
CCTACGGGTGGCAGCAGTGGGGGATATTGCACAATGGGGGAAACCCTGATGCAGCGACGCCGCGTGAGTGAAGAAGTATTTCGGTATGTAAAGCTCTTTAAGCTGGAAAGAGAATGACGGTACCAGCAGAATAAGCCCCGGCTAACTACGTGCCAGCAGCCGCGGTAATACGTAGGGGGCAAGCGTTATCCGGATTTACTGGGTGTAAAGGGAGCGTAGACGGTAAAGCAAGTCTGAAGTGAAATCATAGGGCGTAACCCTGTAATTGATTTGGAAACGGGTTAACTGGAGAACGGGAGGG
+
-68AC?1):01;;8,;;;=6;6@@,C9@DCFFFFGACECECECFGGDFE@ACEE<:@EEF:=6>8@FEEEEFGADF5CFF9?EE4BFFGFFG<FEFGCC,FFG<AF@AEFG8AFAFCCFFFGGGFC@FGG8FFFGGFGGGGGCEDFEFGG6EGGFC:F>F504>F:CGGGFGDFGEGDC5=55:CD7DFFC85>::*@>6@GG5?9BF?=FC4@:C<21/9;CGCB3:4FFF<5)/6)90,::=<69)*647((-(4AD?0>)--)).*)*))6?C=<(3(8(44A4-41:((8((7139>
@M02996:162:000000000-B87FG:1:1101:20182:2198 1:N:0:TAGCGCTC+CTAAGCCT
ACTACGGGGGGCAGCAGTGAGGAATATTGGTCAATGGAGGCAACTCTGAACCAGCCATCTCGCGTGAAGGAATACGGCCCGACGGGTCTTAAACTTCTTTTATAGGGGGATAAAGTGAGATATGTATATCTTTTTGTAGGTACCCTATGAATAAGCATCGGCTAACTCCGTGCCAGCAGCCGCGGTAATACGGAGGATGCGAGCGTTATCCGGATTTATTGGGTTTAAAGGGTGCGCAGGCGGCACGTTAAGTCAGCGGTGAAAGGGCGGGGCGCAACCCCGGCACTGCCGTGGAAACGGG
+
-888A?==8)188884:<:::99=,C5,CCA?A@@BFFFEFEFGGFAEDFF<EEBBA?:BF?B>8>FFGGDD,>CCFFGG+>>BDFCGDF=CFGFFGEBCGGEGCFGGDFCAFGG@FGGFFG9FFGGG9FCF9F@C7CFFGGGGGGF8CGGCGGGGD94<CDCEGFFGGECGGGGFGGFFA<>BEDGGDGGGGFGGF*>FDDGFG53@4=FGGE3/*6*09CC9:)<><FGFBF<E99>90>9567D(*.4969AFFGG6;F?D)3(:E>GFF():03418DF>B;052891,7:>F<(46
@M02996:162:000000000-B87FG:1:1101:7693:2209 1:N:0:TAGCGCTC+CTAAGCCT
CCTACGGGGGGCTGCAGTGGGGAATATTGCACAATGGGGGAAACCCTGATGCAGCGACGCCGCGTGAGTGAAGAAGTATCTCGGTATGTAAAGCTCTATCAGCAGGGAAGAAAACAATGACGGTACCTGACTAAGAAGCCCCGGCTAACTACGTGCCAGCAGCCGCGGTAATACGTAGGGGGCAAGCGTTATCCGGATTTACTGGGTGTAAAGGGAGCGTAGACGGCGTGGCAAGTCTGAAGTGAAAGCCCGGGGCTCAACCCCGGGACTGCTTTGGAAACTGTCATGCTAGAGTGCAGGA
+
8BCCCBF8:0)8888::::::88BFFGGGGGGGGGGGGGGGGGGGGGGGGGGGFFGEGGGGGGGGGGGGGGGGFFGFFGFGGGGGFGGGGGGGGFCFBCFGGFGGGFFGGGGGGGGGGGGGGGGGGFEGGGGGGGGGGGGGGGCGGGGGGGGGGGGGGGGGGGGGGGDGG>CCFGGFGGGDDFEF3FGGGGGFFGGFGGFGFGFGGFFFFGGGFFGGBGGFGGGGDGCB@CBB??7AAFFFG9F>F@AGFFF6>F>0EG7?FBFFFF>FFGFFF*<<?A237A)4<>)...48<-)16<8(
@M02996:162:000000000-B87FG:1:1101:15146:2247 1:N:0:TAGCGCTC+CTAAGCCT
ACTACGGGTGGCTGCAGTCGAGAATCTTCGGCAATGGACGAAAGTCTGACCGAGCGACGCCGCGTGTATGACGAAGGTCTGCGGATTGTAAAGTACTGTCGATAGGGCGGAAGTTATAGGAAGCAATCTTCTTATTTTGACCTATCTGTTGAGGAAGGGCGGGCTAAGTTCGTGCCAGCAGCCGCGGTAAGACGAACTGCGCTAACGTTATTCGGAAGAACGGGGCTGAAAGGGCGCGGAGGCGGTTGGTCAAGCAGGGTTGGAAATCCCTCGGCCCAACCGAGGAACGGGGGGCTGAACG
+
-88?CA=5:)0==8=;;==888;@66<<FCFCCD@CDEFCCEDEEF9ECFF@CC6@BFEFF>@>+8,:<CAFE@CEGBF<,EFDDFCFEDDAD9FFFGFGGGEGEGGFBFFEG<EFGGGGGGGGGGGGC,@<7FCDCDEGG?BF,@F,,,@EDFGFEECFCCBB*;7FE+<58:E*??C6CF)7:DC1>EFC68CED*9?*9*7CDE7)01228>GD(00.::DEB**49*@BB(57>)1471)-0)-9(-/4<<??GG24;9?FA)6).*.78>*7--42@07>>B:(441(((()44,4
@M02996:162:000000000-B87FG:1:1101:9105:2284 1:N:0:TAGCGCTC+CTAAGCCT
ACTACGGGAGGCTGCAGTGGGGAATAGTGGACAATGGGGGAAACCCTGATCCAGCGACGCCGCGTGAGTGAAGAAGTATTGCGGTATGTAAAGCTCTATCAGCAAGGAAGAAAATGACGGTACTTGACTAAGAAGCTCCGGCTAAATACGTGCCAGCAGCCGCGGTAATACGTATGGAGCAAGCGTTATCCGGATTGACTGGGGGGAAAGGGAGCGGAGACGGCAAAGCAAGTCGGAAGGGAAAGCCCGGGGCTCAACCCCGGAACGGCGTTGGAAACGGTTTAGCTAGAGGGGAGGAGAG
+
6866@:=>=:16;;8;;==;;888CC,6C<F8CCEDDCDGECE<FC8CECCF@A9@@@@@6@@>6@B?CE?EB<=C<?,,,CBCBF<F,@?<?F,A?<,:EFEA=EFEDFGDGG;EGGFGCC7?;FGF;FFGGGGG@FGFGEEFGGFGFF>EEGG@@D?>,9@EE*:C:DCC*>54>@>;7?F5:/2:;BFGG45C)7@72CF):)7<FFGC5BBD),/95;79CDFF2?95)6(<>F>*493>()04CB>>(,3826C81@6-420:@0),-.039(40()((.)-67)).-((48(((-
@M02996:162:000000000-B87FG:1:1101:23939:2285 1:N:0:TAGCGCTC+CTAAGCCT
ACTACGGGCGGCTGCAGTAGGGAATATTGCACAATGGGGGAAACCCTGATGCAGCAACGCCACGTGTGGGAAGAAGCATTTCGGTGTGTAAACCACTGTCGTGAGGGAATAATGCTTGGCCTCGGCCAAGTTGAATGTACCGCGAAAGGAAGCACCGGCAAACGTCGGGCCAGCAGCCGCGGTAATACGAGGGGTGCAAGCGTTGTTCGGAATCACTGGGCGGAAAGGGAGCGCAGGCGGAGATGCAAGCAGTCTGGACAAGACCGGGGCCCAACCCCGGACATGCAGACTGGACGGATGG
+
-8ABCB)181)8788;;;;<;8;;,CEFGGGGGGGGGGGGFCCFF,CCEFE<DE:C@FBF::B>,:6::E<EEDEE,,<5,5F@BC+BAE<C,FEFEBBFGGGEGGGGGGGF9FFGGGGGGGGEEGBFF8,579C,@,C7=@EBCEGGGFEFDFECCG5FEGB*,4=*=7CCGDGGC5CGEDBBEDCFC59CEBAE><GFCC7):>4*8>DE*9@D74>F@E*)/7CF?>D3693031<79C(7>F/6:(4;4()-3C53?)4((--3:()--45/)2992)().).65(5264315(,-(
@M02996:162:000000000-B87FG:1:1101:23921:2297 1:N:0:TAGCGCTC+CTAAGCCT
ACTACGGGCGGCTGCAGTAGGGAATATTGCACAATGGGGGAAACCCTGATGCAGCAACGCCACGTGTGGGAAGAAGCATTTCGGTGTGTAAACCACTGTCGTGAGGGAATAATGCTTGGCCTCGGCCAAGTTGAATGTACCGCGAAAGGAAGCACCGGCAAACGTCGTGCCAGCAGCCGCGGGAATACGAGGGGTGCAAGCGTTGTTCGGAATCACTGGGCGGAAAGGGAGCGCAGGCGGAGATGCAAGCAGTCTGTACAATACCGGGGCCCAACCCCGGACCTGCAGACGGGACGGGTG
+
88AACD=8)1)8888;;;;<;8;C<C@<FGGEFFGGGGGGGGGGCCFEEECFFF<EEGEFC:BB9C,:?ECGGFFGCF<??<FDBC?F,??A,FEGCEEFGGFGGGGEGGGGGGGGFCGGG,ECFCGGFGE@@DG3@CCF;EGGEGGGGGGGEGFGEGGGGGG*,=@/=CFGGGGGG=EEE3)>CFGGGGGEDB*:@CFFGD*):9)4>@DG**86C9FGFE*9:>FGFFG3>B9>60@D>G9F7996:07F)4)6)<7<4*6)8:BBFF39:1);)3961<0,423597(49:41:(((
@M02996:162:000000000-B87FG:1:1101:9102:2305 1:N:0:TAGCGCTC+CTAAGCCT
CCTACGGGAGGCTGCAGTGGGGAATATTGGACAATGGGGGAAACCCTGATCCAGCGACGCCGCGTGAGGGAAGAAGGATTTCGGGATGGAAAGCTCTATCAGCAAGGAAGAAAATGACGGTACTTGACTAAGAAGCTCCGGCTAAATACGTGCCAGCAGCCGCGGTAATACGTATGGAGCAAGCGTTATCCGGATGTACTGGGTGTAAAGGGAGCGTAGACGGCAAAGAAAGTCTGAAGTGAAAGCCCGGGGCTCAACCCCGGAACTGCGTGGGAAACTGCTGAGCTAGAGTGCAGGAGAG
+
-88?C@585:1=6;=6;==;;888;C,CECFDAAEDFFDD:@CEF7EEE,<CDAC:@CCF7@@B+@FC,=?FGCEF,B=,,,B@+>@BB<<?<F<E?<,:FGF?<EC<FFGFFG9AEEGGGGG,AFGGCEEGDFGF>DDFD67FFGFGCF:CFG;@+50589@@>=CEE2?F3>,48B=FFCA4:2/76@CGDF**9::;:;E):9AFF:>E5ABG73)94;775;77()79-)-9<B@2,2)1)00(13;>1(-45?C:<E26;F054,1(29FF>:)6)*)61>)),5?4<):A7:<03
@M02996:162:000000000-B87FG:1:1101:8119:2330 1:N:0:TAGCGCTC+CTAAGCCT
CCTACGGGTGGCAGCAGTCGGGAATATTGCGCAATGGAGGAAACTCTGACGCAGCGAAGCCGCGTGTAGGAAGAAGGTTTTCGGGTTGTTAACTATTGTCGGTAGGGAAGAAAAAAGACAGTACCTAAGGCGGAAGCACCGACTAACTATGTGCCAGCAGCCGCGGTAAGTCATAGGGGGCACGCGTTATCCGGAGATACTGGGGTTAACGGGTGCGTAGGGGGGTATTGAGGTTAGTGGTGAAATCCCCCGGCTTCACTGGGGTACTGCAGCTAAACCTGAATATCGTGGGTGCAGGAGG
+
8BCCCDD=>0)=======68888@FFGGG<FGGGGGG,6BE,E,;CFGG9:FGF+786@+6@FGF+6CFFFGGG8FF,:9B,=F+,BC+,:F,5,9:,C<+4C<=FG,A4,AF@::C<A3,CB5>,C56D,==++@EGC,++@53,35,7@@,,3,,49F,;**1/?//,,,+,5B,0*/>5):*/2)*2?+;>55)9****<.*/8>4*/:C75*1,*1)*:9*.:7-67*4.,03:4C5>)950*(9((8>0(,(306A),,(())1-7(,.@CF0.8(.3-))),(.(,44()*((-8
@M02996:162:000000000-B87FG:1:1101:8101:2334 1:N:0:TAGCGCTC+CTAAGCCT
CCTACGGGTGGCAGCAGTCGGGAATATTGCGCAATGGAGGAAACTCTGACGCAGTGACGCCGCGTATAGGAAGAAGGTTTTCGGATTGTAAACTATTGTCGTTAGGGAAGAAAAAAGACAGTACCTAAGGAGGAAGCACCGGCTAACTATGTGCCAGCAGCCGCGGTAATACATAGGGTGCAAGCGTTATCCGGATTTATTGGGTGTAAAGGGTGCGTAGACGGGAATTTAAGTTAGTTGTGAAATCCCCCGGCTTAAATGGGGAACTGGAACTAAAACTGAATTGCTTGAGTGCTGGAGG
+
8ACCCD=5:0)=;======888@CFGGGGGGGGGGGGGGGGGGGGGGGGGGGGG,CCFEGGGGG>:=EFGGGGGEFGGAFGFGGGGGFGGGGGGGGGGGGGGCDGGGDFGGGGGGC@FGGGGGGGFFFFFFF?CDFGGGGGGGCGFF@FGGFGFFFEEFFDCECFGEEECFGGEGFFG6EEGF;CD5*?FF,;51::FDA@CFF/:8FF+;CGFE3<<DGFCCGG:EG)9CFF<AF6<*:<>5@AFF0D:>EF>6>)0*.5?7?::3:F(97:27F@>?D<?7).)6)65489<.:BF67?
@M02996:162:000000000-B87FG:1:1101:8127:2347 1:N:0:TAGCGCTC+CTAAGCCT
CCTACGGGTGGCAGCAGTCGGGAATATTGCGCAATGGAGGAAACTCTGACGCAGGGACGCCGCGTATAGGAAGACGGTTTTCGGATTTTAAACTATTGTCGTTAGGGAAGAAAAAAGACAGTACCTAAGGAGGAAGCACCGGCTAACTATGTACCAGCAGCCGCGGTCATACATAGGGTGCACGCGATATCCGGATTTCTGGGGTGTAAACGGTTCTACACCGGTGATTTGATTTAGATTTGAAATCCCACTTCTTCACTGGGGTACGGCAACGAAACCCTAATTGCTATGTTGATTGCGG
+
8ACCC5>5:))======<;88888EFEGGFCGDFGFGDCFFFFFAFFGGC@F+:+@C,@C::FFF+4CFGGGG=4CF??FGF+:B?F,EEFFFA?FEEGD+==F:,4,84<?F8F=+AF,3C?99AE8,B,,638@F?DF88B7>CC,,,75,7>,6:7<@C**5*4*=;==*,>02,04=848=))12:;+3.::)7:7+*25*C>46/*2*))1*)**)*/)1)10.**9).)/))**)*.=)97(2).))..54<*6))(-(-)-7(1(((0/04(((),.)).6)-))))))*.)(-
@M02996:162:000000000-B87FG:1:1101:9813:2357 1:N:0:TAGCGCTC+CTAAGCCT
CCTACGGGGGGCTGCAGTGGGGAATATTGCACAATGGGCGCAAGCCTGAGGGAGCAACGCCGCGTGAGGGAAGACGGTCTTCGGATTGGAAACCTTTGTCTTTGGGGAAGAAACAATGACGGTAGCCAAGGAGGAAGCCACGGCTAACTACGGGCGAGCAGCCGCGGTAATACGAAGGGGGGAAGCGTTGCCGGGAATTAGGGGGTGAAAAGGGAGCGGAGGGGGGAAAGGAAGTGGGGTGGGAAATACCGGGGAGTAACCAAGGAGCGGCATCCAAAACCGGGGGTCGGGAGGGAAGGAG
+
88AAC?8515)8+889:::497889?A?B5ED?AABDF?C+>@CFF8?B,48=@8:=3>8@>8>+>C@FDCCE<,8@833,,8<7*8@,3>>,@:,,>,8@3,@<*<1<F<<F?FF:<FECF*1<:>ACFGFF<@B9*=C98:**;<:+2+;*:8*:C3/8918*8E*1*0<78**25:55)7)8*91*2*+*0>C@**1**:>C)8)19C?C57D),)/8>5CEEC*4;*0,4)/51)1-)383:*6:)-)-1(,-02).=(.4,4674)(,.)<06,,(0((-((--(3(41220441,
@M02996:162:000000000-B87FG:1:1101:11478:2363 1:N:0:TAGCGCTC+CTAAGCCT
CCTACGGGAGGCTGCAGTAGGGAATATTGGTCAATGGGGGAAACCCTGAACCAGCGACGCCGCGTGAGTGAAGAAGTATTGCGGTATGTAAAGCTCTATCAGCAGGGGCGAGAATGACGGTACCTGACTAAGAAGCCCCGGCTAACTACGTGCCAGCAGCCGCGGTAATACGTAGGGGGCAAGCGTTATCCGGATTTACTGGGTGTAAAGGGAGCGTAGGTGGCAAGGCAAGTCAGATGTGAAAACCCGGGGCTCAACCCCGTGACGGCATTTGAAACGGCGTGGCAGGAGGACAGGAGAG
+
-88BC?==8:18;;=;;==<;8;CCE9<CDE6@@ECCFDDCCDEFG8EDFCD@EC@@F@@+@@>6>FCCEEFED=E<ACC,CFC8C7F9ECAAAAFFC,CFGFDDFCD@FGDGGAFGGFGGGGGGGGG9FDGGGFFFGGFE87FGGFGGGFFFDB<>DCDF94=F*:C,@FG;:CCEDD:7>88::/95FDGCD5**:D=:9F0:17FF?CE5>5D)39D/<=9*9*14FCF-6>FB)926:67<F@?G;6B;027<CG<BE(4?F(7)2).)6@:@<(21>(794(---4(-114.,,(-
@M02996:162:000000000-B87FG:1:1101:11454:2364 1:N:0:TAGCGCTC+CTAAGCCT
ACTACGGGAGGCAGCAGTAGGGAATATTGGGCAATGGGGGAAACCCTGAACCAGCGACGCCGCGGGAGTGAAGAAGGACTTCGGGATGGAGAGCTCTATCAGCAGGGGCGAAAATGACGGTACCTGACGAAGAAGCGCCGGCTAACGACGTGCCAGCAGCGGCGGCAATACGTAGGGGGGAAGCGTTAGCCGGAGGGACGGGGGGGAAAGGGGGCGTAGGGGGCGAGGCAAGGAGGGAGGGAGAACCCGGGGGTCAACCGCGAGACTGAAGGGGAAAAGGCGGGGCAGGAGGACAGGAGAG
+
68ABC:1851)8,8=;;==;;86;,C<9ED,CC<,CCDDC+@ECFC,CCC6,EE<7@@@C@78>+7@=,:9@F,?E,:,9,,8=++4?@@,?4B7EE9,:@FE<AFCC8>>+@F,3=@B:3+@,8@:B7C3@433@*>:>B**=,:*4=B**31233ACC*/=:C*/:+0+:2+2:?=5**/.08/*9*+2?/5**)11))95)/))07:**)7)C)21/.:7)/0/7(8*7(,(8((./2*()())(1320(-484C4,4D1(-().))*(-27:.(((4>1413----4((((-022(3
@M02996:162:000000000-B87FG:1:1101:9812:2381 1:N:0:TAGCGCTC+CTAAGCCT
ACTACGGGGAGCTGCAGTGGGGAATATTGCACAATGGGCGCAAGCCTGATGGAGCAACGCCGCGTGAGGGAAGACGGTCTGCGGAGTGGAAACCTTTGTCTTTGGTGAAGAAACAATGACGGTAGCCAAGGAGGAAGCCACGGCTAACTACGTGCCAGCAGCCGCGGTAATACGTAGGGGGCAAGCGGTGGCCGGAATTACGGGGTGTAAAGGGAGCGCAGGGGGGACATCAAGTTGGATGGGAAATACCGAGGCTTAACCACGGAGCGGCATCCAAAACGGGTGTGCTTGAGTGAAGGAG
+
-8A?CE5)0))8;;;;;=;6;78B;C<<EGGGACCDEFFEFCC@F<,CFCD9CE<CEGEG@@@@+@?CFCCFGCAEF?F:,AFED+BE+A<?FGG,EECEFA,E=8BEDFGDFFGGFFGGGG+DC>F,DDGGGCGGGGFGFEGGCEEG,@EE,@DFGGG@,4@CFGG8C:,BC:10::?C=)>:EFC):>)*=>5EE<C@7**7C>>.9/2+:0<CG93<BE*975*/(*292.)*.86*,*.).)*.:32)--2(.+:6>*-,(,3684>99>F??4((()(,--(.))544)--*53((
@M02996:162:000000000-B87FG:1:1101:20512:2383 1:N:0:TAGCGCTC+CTAAGCCT
ACTACGGGGGGCTGCAGTGAGGAATATTGGTCAATGGACGCAAGTCTGAACCAGCCATGCCGCGTGCAGGAATAAGGCCCGATGGGTCGTAAACTGCTTTTGTGGTGGAGCAATAAGTCGTACGTGTACGGCGATGAGAGTACATCACGAATAAGCATCGGCTAACTCCGTGCCAGCAGCCGCGGTAATACGGAGGAGGCAAGCGTTATCCGGATGTATTGGGTTTAAAGGGTGCGTAGGCGGTGGTCCAAGTCAGGGGTGAAAGCCCGGAGCGCAACTCCGGAACGGCCGGTGATACGGG
+
88A?C?8=:)187889:::::::9:C<CEDEFC@B@DFFB@@CCE<?EDFEFEEBBA<BEB>@>3>BDGFEF,=DEFFDG+@7>EG@F>CACEFCFGC,=FF@FC,>@@FFCF:FGG;BFEGGGGGGGGGGGCF8CGGGGGGGG,?@<CEG8CGCCC+98>>8CFGCFGE@FDFGFFFDC*185C9DD:CDGDEGEF*95<FGFD*07)9>CDD5)2.*29<C720CC9FD>3<FE0::D?)-.-<0.0349.6AA?GG(4>26<72:E;16;()/0(().>>FB;(449(((4(-751:9
@M02996:162:000000000-B87FG:1:1101:12751:2384 1:N:0:TAGCGCTC+CTAAGCCT
CCTACGGGTGGCAGCAGTGAGGAATATTGGTCAATGGGCGGAAGACTGAACCAGCCAAGTCGCGTGCAGGAAGACGGTCCTATGGATTGTAAACTGCGTTTGTACGGGAATAAAGTGCGGGACGTGTCCCGTTTGGAATGTACCGTAAGAATAAGGGTCGGCTAACTCCGTGCCAGCAGCCGCGGTAATACGGAGGACCCGAGCGTTAGCCGGATTTATTGGGTTTAAAGGGTGCGCAGGCGGAGGATTAAGTCAGCGGTGAAAGTCTCATGCTCAACATGAGAACTGCCATTGATACGGG
+
-88AC@8):00=;8=;;==;;;C@;ECEECECAA@@C,C@@ECEF@,CCFC<EE:CAFF@C@@@8@BEGFEFED8BC8BF,E9CDGE5BC@CEECFG+8?FFGGGGDDCFE=FFG@FFGGGGGGGGGGGGGD=>BGGG9FGEGFG:FGGGG9EGCCC@C@CC:EGGCFGC>EDFGGFFF8:<A?D7CDFGGGDEEGFGGFCDG3=)7B)7FECE3**.2*9?E/:)<7<F>B:B?EFF@9;D304873*5>?):AA8ED4;FFF2)6)9.26))1<68?(5=?B54.5),5).6<)16:19
@M02996:162:000000000-B87FG:1:1101:19022:2385 1:N:0:TAGCGCTC+CTAAGCCT
ACTACGGGGGGCTGCAGTCGAGGATCATGGGCAATGGGCGAAAGCCTGACAATGCGACGCGGCGTGGAGGATGAAGGCCTTCGGGTTGTAAACTCCTGTCATAGGGGAACAGGCGATCTTACCTAATACGTAAGTGAGTTGAGTGTACCCTAAGAGGAAGGGGCGGCTAACTCTGGGCCAGCAGCCGCGGTAAGACAGAGGCCAAGAGCGGTGTTCGGATTGACTGGGCGAAAAGGGCGCGAAGGCGGGCGGGCGGGCGAAGGGGGACATCTCCGGGCCCAACCCGGAAAGTGCGCGTGAA
+
8886@:991))78889:::888:>,?<9,-B===,?ACFCEECCEE,?EFFF,8,6?@>F+33>+8@BFDE>B>=EFGGF8:FDDD*C*@<B>FCGCF,CF;FGCFDDD<F<<CEF*<*>CFG9FGFGGG?FCG<FGG<+9CF+<<@CGF?F?FC<CF7**/:*CEE:CCE3?+3+CFC/59::*>C<DG3E=*<@FCFFCD558FFF47)1100*9279)*0:+9CC2@)04(5<?(514)-797>1)-()49B(7*)(-<0?9033:)7-64@D>((-(86:(339B04..)-,0(---
@M02996:162:000000000-B87FG:1:1101:9669:2391 1:N:0:TAGCGCTC+CTAAGCCT
ACTACGGGGGGCAGCAGTAGGGAATATTGCACAATGGGGGGAACCGTGATGCAGCAACGCCACGAGGGGGAAGAAGCATTGCGGTGTGGAAACCACTGTCGTGAGGGAAGAAGGCTCGCGCTCGGGCGAGTTGAATGTACCGCGAAAGGAAGCACCGGCAAACTACGTGCCAGAAGCCGCGGGAATACGAGGGGTGCAAGGGGGGTTCGGAAGAACTGGGCGGAAAGGGAGCGGAGGCGGAGGTGCAGGCAGTCGGGACAATACCGGGGCCGAACGCGGGACCGGCAGACGGGACGGAGA
+
886A@?18:>)88889:<:<944C,<,,<AFFEFFAFDDDDEEFG*+8C8@,??,83><*4184*4*4=EDEFC2<,?,,,,=8*:2:80:<,C;E<C,<EFEGDGDEF*C8+;E6;?C*:*AEEEGGGGDG@C02<<@:FCCEGG8CFFGC*A8C8CDGEDE++3:*2*;07*;<:6125757/*2:D59EDB:E5DDF*/*08).7>3CE5))9*,07):57C0>CB:C)4(4.48:79D9)407)2(47,(-2(:53?*6)449;>9<(43>*)(-365(17(24-.(41:41@(((
@M02996:162:000000000-B87FG:1:1101:20222:2407 1:N:0:TAGCGCTC+CTAAGCCT
CCTACGGGAGGCTGCAGTCGAGGATCATGGGCAATGGGCGAAAGCCTGACAAGGCGACGCGGCGTGGAGGATGAAGGCCTTCGGGTTGGAAACTCCTGTCATAGGGGAACAGGCGATCGTACCTAATACGTAAGTGAGTTGAGTGTACCCTAAGAGGAAGGGGCGGCTAACTCGGGGCCAGCAGCCGCGGTAATACAGAGGCCAAGAGCGGGGGTCGGAGTGACTGGGCGAAAAGGGCGCGTAGGCGGGCGTGCGGGGCAAGGGTGAAATCTCCGGGCCCAACCCGGAAAGTGCGCGGGAA
+
-886=?=>=108=;=;;==888:@,,6,66C@A@<@CFFBCCCEF<CECEDD,9:@@@BC+78>88@?FDC=EAEFGGGE,EFDEE:F+A?DEEFGGG8FG9FGCFDCCAF>ADFG7F+,@FG=FGGGGGCF@F5@FG>,@FG8@FCEFGFGGGGCC@C:57BCEGG5E:F+;*=*=E5=79;:;CDCDE3CC*<0=DGFDC2<8<>F:5)*1)05C>D))*2:<9F<:>)0413@BF:94)-04=5>)4-)4(4(4*99?@1?,4?2@)*)65>E>,2(:>:6:BB>BBB)4)46)(---
@M02996:162:000000000-B87FG:1:1101:24077:2410 1:N:0:TAGCGCTC+CTAAGCCT
CCTACGGGAGGCTGCAGCTAAGAATATTCCGCAATGGACGAAAGTCTGACGGAGCGACGCCGCGTGGATGATGAAGGTCGAAAGATTGTAAAATCCTTTTGGAAGTGAGGAATAAGCATTGCAGGGAATGGCAGTGTGGTGACTGTAGCTTCTGAATAAGCAACGGCTAATTACGTGCCAGCAGCCGCGGTAACACGTAAGTTGCGAGCGTTGTTCGGAATTATTGGGCGTAAAGGGCATGTAGGCGGGCATGAAAGTCTGTAGTGAAATCCCTGGGCTTAACCCAGGAACTGCTATGGAA
+
8ACCCD):80)=========<;;CCFGFGGGGGGGGGGGGGGGGGGGGGGGGFFFGFGGGGGGE@FGFGGGGGFGGGGGGGGGGGGGGGGGGGGGGGGGGGGAGGFGGGGGGGGGGGGGGGGGGGGGGGGGGGGFGGGGGGFFGGGGGGGGGGGGGGGGGGGGGGGGGGGGGGGGGGGGGGGFFGGGGGGGGGFEGFGFAD;EFGGFFED9CG5AFD@DDFGGFGFGGFFGFFFF=:8>43049<=@B)36@?2>><<:42=<A<BBF9:C?DB@GF:B??FFFFF64-3.,,)-48<DF>
@M02996:162:000000000-B87FG:1:1101:21747:2444 1:N:0:TAGCGCTC+CTAAGCCT
ACTACGGGGGGCTGCAGTAGGGAATATTGCACAATGGGGGAAACCCTGATGCAGCAACGCCACGTGTGGGAAGAAGCATTTCGGTGTGTAAACCACTGTCGTGAAGGAATAATGCTGGACCTCGGTCCAGTTGAATGTACTGTGAAAGGAAGCACCGGCAAACGTCGTGCCAGCAGCCGCGGGAATACGAGGGGTGCAAGCGTTGTTCGGAATCACTGGGCGGAAAGGGAGCGCAGGCGGAGATGCAAGCAGTCTGGACAAGACCGGGGCCCAACCCCGGACCTGCAGACGGGACTGTGG
+
68ABCB858))8888::::<:8:CCC<CEFGFCC<BCFEDEEFFGGFEFEEDFFEFFGEFF:B>+::>FDEFFFGGFGFF,FFD@FCF,@<A>FFGGF3FG@FGFGGFF,EC,FFCFGGGGBFFG1=FGGF<CFGCFEGGC;;FGGGGGGGGGGGGCCDEGCG*+=E:CEGGGGGFGCEEDD)7?CGGGCDGD@=EEGGFDD:3:9>6B>DE*9FC>>GGFG5DGFGGFFGBFBBFFF@CBG>04/9<F?FF-4)6(<*:B)4:B>BFEFD>??EE@0>BFFF(48?BB:(49?>0F7)(
@M02996:162:000000000-B87FG:1:1101:6999:2511 1:N:0:TAGCGCTC+CTAAGCCT
ACTACGGGTGACAGCAGTGAGGAATATTGGTCAATGGTCGGAAGACTGAACCAGCCAAGTCGCGTGCAGGAAGACGGTCCTATGGATTGTAAACTGCTTTTGTACGGGAATAAAGTGCGGGACGTGTCCCGTTTGGAATGTACCGTAAGAATAAGGGTCGGCTAACTCCGTGCCAGCAGCCGCGGTAATACGGAGGACCCGAGCGTTATCCGGATTTATTGGGTTTAAGGGGTGCGCAGGCGGAGGATTAAGTCGGGGGTGAAGTTTGCTGGCGCAACATGGGAACTGCCATTGATACGGG
+
-8ACC?>>=0)==;=;;<=====;6CFEGGGGFGFEFCFFEEFGGGFGGGGGCFACAFFFFF@FFF:@FG7FFACBFF7@F9,CFFG9BF9??FFFAFAF<<FGFEGGFFGGCAFFFFF:C:8FFEGDGGBE,ACE8>BEFGGDF8@EFFG9DDAE>D6FCC8EF,9D2@>ECFFGFFGCED5:E*9:B,=BE:5CA*:?CDE5EDFF:+@>C>3<=)*:@FGDC3C:)67>?B?;;(899D>3400(:)6B<4(4(:C115))-)))*)0((():)13(4)43((35.(,.).-41)-:9
@M02996:162:000000000-B87FG:1:1101:7017:2518 1:N:0:TAGCGCTC+CTAAGCCT
CCTACGGGTGGCAGCAGTGAGGAATATTGGTCAATGGTCGGAAGACTGAACCAGCCAAGTCGCGTGCAGGAAGACGGTCCTATGGATTGTAAACTGCTTTTGTACGGGAATAAAGTGCGGGACGTGTCCCGTTTGGAATGTACCGTAAGAATAAGGGTCGGCTAACTCCGTGCCAGCAGCCGCGGTAATACGGAGGACCCGAGCGTTATCCGGATTTATTGGGTTTAAAGGGTGCGCAGGCGGAGGATTAAGTCAGCGGTGAAATTCTCATGCTCAACATGAGAACTGCCATTGATACTGG
+
8ACCCEF5>01========;;;;CFFGGGGGGGGGGGCFFGGGGGGGGGGFFGFFFFFGGGGGGFGGGGGGGGGGFFGGGGGGGGGFFGGCFGGGGGFGGGGGGGGGGGGGGGGGDGGGGGGGGGGGGGGGFCEEGGGGGGGGGGGGGGGGGGGGGGGGGGGGGGGGGGGGGGGGGGGGGGGFEGGGGGGGGD?GGFFGFGGG:EDEF4A@EDEECD4F7@FGDEDGGFFF@7?6BB>F9(99)48)5:8<FADB97E<((7>B2:56FA7<4)*<?B?<:/.6:)).545>)4<<BABF?
@M02996:162:000000000-B87FG:1:1101:20465:2537 1:N:0:TAGCGCTC+CTAAGCCT
CCTACGGGTGGCAGCAGTGAGGAATATTGGTCAATGGGCGAGAGCCTGAACCAGCCAAGTAGCGTGCAGGATGACGGCCCGATGGGTTGTAAACTGCTTTTAACCGGGAATAACGTTACCTTCGTGAAGGTAAGTGCATGTACCGGGTGAATAAGGATCGGCTAACTCCGTGCCAGCAGCCGCGGTAATACGGAGGAGGCGAGCGTTATCCGGATTGAGTGGGTTTAAAGGGAGCGTAGGCGGGAAGTCAAGTCAGCTGTGAAAGGTAGACGCGCAACGTCGGCACTGCAGTTGAAACGGG
+
688?C?=580)=;8=;;==;;;C@;C@CEDF<D@ECCFFCEECEGG8EAFFCDECCDFFC<ECB8BCCFFEAEE<BFFCG+C7?CGC,@@?AEGFGGF,CDFGGGGEDDG,=FAF,AECGFFGGFGGGGGBFFF=EGGCFGGGGGG6+@EG;FGGGF9=C>C>EGGCGGEDFGGGFFGFE@C@>ECDGCGGGGFGGE**.9CEEE58D)6CGDF5/04*29C79*)<:AFFEF?BFFF>GBG30377)*66@)6AFB+9-5F<A4:)<FF7:B(5?7(9-4)4(4((5554-).6<=7(43
@M02996:162:000000000-B87FG:1:1101:7017:2540 1:N:0:TAGCGCTC+CTAAGCCT
ACTACGGGTGGCAGCAGTGAGGAATATTGGTCAATGGTCGGAAGACTGAACCAGCCAAGTCGCGTGCAGGAAGACGGTCCTATGGATTGTAAACTGCTTTTGTACGGGAATAAAGTGCGGGACGTGTCCCGTTTGGAATGTACCGTAAGAATAAGGGTAGGCTAACTCCGTGCCAGCAGCCGCGGTAATACGGAGGACCCGAGCGGTATCCGGATTTATTGGGGTTAAAGGGTGCGCAGGCGGAGGCTTAAGTCAGCGGTGAAATTCTCATGCTCAACATGGGAACTGCCATTGAGACTGG
+
-8ACC>DA=0)====;=;;;;;;;CCCCEFEFFGGFG9E:CCFGFGFCFGGGGFC,CFG9FFGEFBCDCDCFGGGGFGGGD9CFF?<E8?EFE<AFF9CCFFFGGC+C=FF=FG95,5+@CCFGGEEF;E=AF:BEGFGG,@,AF7DEFFGCGGGFB8+@D=6BFGGFFE8;>GG?EGFGFDEDGD4?FGF5=8:8;5DBDD5::):)2@7EG38*077FFGG3C>5>.*07401)11@3-1784B),*).@ABF9):7:()54))-5=A:5))*<6<3((),4(-38<?7>-6<)7)),.
@M02996:162:000000000-B87FG:1:1101:14119:2554 1:N:0:TAGCGCTC+CTAAGCCT
ACTACGGGAGGCAGCAGTGAGGAATATTGGTCAATGGACGGAAGTCTGAACCAGCCAAGGCGCGGGAAGGATGAAGGTATGATGTATTGTAAACTTCTTTAGCAGTGGAGGAATAAGGGGATCGTGATCCCCGATGCAAGTACACTGAGAATAAGGATCGGATAACTCCGTGCCAGCAGCCGCGGTAAGACGGAGGATCCGAGCGTTATCCGGATTGATGGGGTTTAAAGGGTGGGCAGGCGGCTGTGTAAGACAGTGGTGAAATCGGGAAGCTCAAGGTGATAAAGCCGTAGATACAGGG
+
88,AC?=A5:1=888;;=;;;;;;;CC,<@C@6@CACDE@CC@B6<,<CC6FAE<C@EE,:77@+@CFF@CEE=?CE9C,,9CC9C<,B:??A?,5A5,5CEFGA,?=AF+@B,CFFGGGG@@FFFGAFFEFCFCECGGGGF9D@EDEFGF9EFE9>,08=++@F=9FF>+@?+<<DC9,@9<9C;CD*BCCC*/:?*;A?DC)8:5).@FEDF)**7:+;B=21)<*49:7,4(.445D(728())(2))1)521.<C60@)6))4(5,)46)0+9)..(*.))).4((-((()-0).2(
@M02996:162:000000000-B87FG:1:1101:8168:2561 1:N:0:TAGCGCTC+CTAAGCCT
CCTACGGGTGGCTGCAGTGGGGAATATTGGACAATGGGGGAAACCCTGATCCAGCGACGCCGCGTGAGTGAAGAAGTATTTCGGTATGTAAAGCTCTATCAGCAAGGAAGAAAATGACGATACTTGACTAAGAAGCTCCGGCTAAATACGTGCCAGCAGCCGCGGTAATACGTATGGAGCAAGCGTTATCCGGATTTACTGGGTGTAAAGGGAGCGTAGACGGCGAAGCAAGTCTGAAGTGAAATGCCGGGGCTTAACCCCGGAACTGCTTTGGAAACTGTTTTGCTAGAGTGCAGGAGAG
+
8ACCCEF==0)=;8=;===;;88BFFFGGGGGGGGGGGGGGGGGGGGGGGFGGFFEFGGGGFGGCFGGGGGGGFFGFG9FDFGGFFDFGGCFDFGGGG9FGGFGFGGFGGGGGGGGGGGBCGGFGGGGGGFGGGGGGGGGGEGGGGGGGGGGGGFGGGGGGGCEFEGGFGGG;F9CGGFGGFFAGCGGGFGGGFGGFGGAGGGAEDFAACGGGFEGD?DG=EC3CBEG(6<FA2:FDFF*5?>@)19:D>BD;>BF<FGF?DFF9138?9C2<?FFF?AA9FA?<<44:>B9A<AAFF<48
@M02996:162:000000000-B87FG:1:1101:20914:2568 1:N:0:TAGCGCTC+CTAAGCCT
CCTACGGGAGGCTGCAGTCGAGGATCATGGGCAATGGGCGAAAGCCTGACAAGGCGACGCGGCGTGGAGGATGAAGGCCTTCGGGTTGTAAACTCCTGTCATAGGGGAACAGGCGGACCTACCCAATACGTAGGCGAGTTGAGGGTACCCTAAGAGGAAGGGGCGGCTAACTCGGGGCCAGCAGCCGCGGCAATACAGAGGCCAAGAGCGGTGTTCGGATTGACTGGGCATAAAGGGCGCGAAGGCGGTCTGGCGGGGAAAGGGTGAAAACTCCGGGCCCAAACCGGAAAGTGCGCGTGAA
+
-88?C@8=8:0==;=;;=;888:@,,6<;-CCCC@CECFEDECEE@@EDEFD,9::@@B:876>7@>CGDEFFFCFFFC=,,FCEB?F?<ED?9EFDF,=F?BEAFCCCDF=AACEEFGGFCFGGGGGGG9FGG9EGG7*@DD,>8<DCFDEGFF<CE8,*/44C:7*=:<+:22*/::5/*07*193DG)::)339CFFFDCF=<F4..)/100:>3<*.*0*+9C<:>*74):F(,7/-)-70).3/4(.3:>005),,0.2,-420)0.,87C53((45.489992(.).-70)33,2
@M02996:162:000000000-B87FG:1:1101:22136:2604 1:N:0:TAGCGCTC+CTAAGCCT
ACTACGGGTGGCAGCAGTGGGGAATATTGCACAATGGGCGAAAGCCTGATGCAGCAACGCCGCGTGAAGGATGAAGGTCTTCGGATTGTAAACTTCTGTCCTTGGGGAAGAGAATGACGGTACCCTTGGAGGAAGCCCCGGCTAACTACGTGCCAGCAGCCGCGGTAATACGTAGGGGGCAAGCGTTATCCGGAATTATTGGGCGTAAAGAGGGCGTAGGTGGTTACCGAAGCAGGGGGTGAAAGGCAGGGGCGCAACCATGGGTAGCCCCCGGAACGGGGCGACGTGAGGGGAGGAGAGG
+
-88AC?95:))=;8=;;==;;886;C<CEEFC@@EACFCBCECEFF@ED<D<EE6CCFCF@@@B+>BDFGCCEDEFFEF<,?FDE?CF,A<A?ECGFF5CFFFFCFDCEGF8FGEFGGGGGGGGG5@FGGGGGGGGFGGGGGGGGGDGDE8DFGFC@FD@@9@EG1=E7BDE?FFEGDD=E5>=C8:C5FGGDEE86C7@:FGA=1<DFF:F*<>D59DG7<C1*@6:,8)<4:?FFFE1494@<F>?D(7>419;;E*8)/.(5.4:*459(4<C3:BF>56>((--,4(-(49902(31
@M02996:162:000000000-B87FG:1:1101:13903:2610 1:N:0:TAGCGCTC+CTAAGCCT
CCTACGGGTGGCTGCAGTGAGGAATATTGGTCAATGGGCGGAAGCCTGAACCAGCCAAGTAGCGTGCAGGATGACGGCCCTACGGGTTGTAAACTGCTTTTGCCGGGGGAGAAAACGCGCCACGTGTGGCGCCTTGCAGGTACCCGTGCGAAGAAGGACCGGCTAATTCCGTGCCAGCAGCCGCGGTAATACGGAAGGTCCGAGCGTTAGCCGGATGGATGGGGTTGAAAGGGAGCGCAGGCGGAGAGGCAGGCCAGCCGGAAAAACGGTGAGCCGAACCCAATCGCGCGGGGGGAACGGG
+
-886@?85=)1==8=;;==;;;;@,C,CCCCC<@CACDC@+@@CFE<CDFCC@ECC@FE:@EC@6@BCFFDFECC?FFGG7=,?CF>4@@??EFAFFB<EFFFGBEDDDG:=FGGDFCGGGGGGBFCGGDGGGEEFGGGFFFGGGG?EEEGE*F<48=21:5=4=9++4+<+::A9?A?=68:8CD)9C+:98>ACEG*9*9:@*9.)7)C?>D5*/(0*)219*.206?>FB:B),-.14137355(91?)-74(-*996D69?(:9)4918()*)-((,7:(,-44(-(((-9>E0(3(
@M02996:162:000000000-B87FG:1:1101:13118:2622 1:N:0:TAGCGCTC+CTAAGCCT
ACTACGGGAGGCAGCAGTGGGGAATATTGGGCAATGGGCGAAAGCCTGACCCAGCGACGCCGCGTGAGGGAAGAAGGTCTTCGGATTGTAAACCTCTTTCAGCAAGGAAGAAGAAGTGACGGTAGCCAAGGAGGAAGCCACGGCGAACTACGTGCCAGCAGCCGCGGTAATACGTAGGTGGCAAGCGGTGTCCGGAAGTACTGGGTGGAAAGGGAGCGCAGGCGGGAGACCAAGGCAGTTGTGAAATACAGGGGCTTAACCCATGGACGGCAGTGGAAACGGGTGTGCGTGAGGGAAGTAG
+
-88BC@5=51)=88=;;=;;;88@6C,CE@EEA@CDCF@@@CECGF,CDC6@EA9:@FEGC@@>6>BCFDDGEFCEE<FE,,BCCB+B,AABFF@GG,,CEFFF=FCDCFGDGFFGCFFGGG:AFFFGGGGFFGGGGGGGGCGG+@EC4@DC,@D>;DCA:C>EGEC*=;,=D:3<CD+3=8;AFCD)1=12>>EGF32=72<FF9>)8=FGC;FGG319BD5CEEEDFFC>3?(048)0.0-14B*6:A)<<B6((<DB7>?04:>704>19()092.4(<B((((.((4:<1?(74.--
@M02996:162:000000000-B87FG:1:1101:10002:2751 1:N:0:TAGCGCTC+CTAAGCCT
ACTACGGGCGGCAGCAGTGAGGAATGTTCCGCAATGGGCGAAAGCCTGACGGAGCGACGCCGCGTGAGGGATGAAGGTTTTCGGATCGTAAACCTCTTTTATTAAGGAAAAAGGATAATATGCTAACCATATTATTTTGATGGTACTTATTGAATAAGCCCCGGCGAACGACGTGCCAGCAGCCGCGGGAATACGTAGGGGGCGAGCGTGGTCCGGAGGTACGGGGCGGAAAGAGCGTGTAGGCGGTTAGTGAAGTCAGGTGGGAAATCCTTCAGCGCAACGGAGGAACTGGGCCTGAGAG
+
88A=C?5:51)8788;;<;;;;;C6;CEFFGGDCCDDFCCCEEDGF8EDFECCC@=@FECC>@>48BBFDCFEABEFB,:+?FC::>F:>>DDFGGF,,5B,8C?FFDFGGFGGGDFG,@CFF<FGGGG,E@7A95,=DFGFG@CG7,5;EGGG,;DFFF5CGGG*:EE4C:C3=2;C?EF<A):DDG):C2<=F+9CGFDD>B/95>.7C*06>CC6)/9+:DGB5<(75>B???96:14CA97>.1/8-*65>-5<>:6@(4:(2)1(24<?F9)2;BF3;?;6::10<(21<0>:(4)
@M02996:162:000000000-B87FG:1:1101:17053:2837 1:N:0:TAGCGCTC+CTAAGCCT
CCTACGGGTGGCAGCAGTGGGGGATATTGCACAATGGAGGAAACTCTGATGCAGCAACGCCGCGTGAGGGAAGAAGGTCTTCGGATTGTAAACCTCTGTTTTTAGTGACGAAACAAATGACGGTAGCTAAAGAGGAAGCCACGGCTAACTACGTGCCAGCAGCCGCGGTAATACGGAGGGGGCAAGCGTGGTCCGGATTTACTGGGGGGAAAGGGGGCGCAGGCGGGACTGCAAGGTGGAGGGGAAATGCCAAGGCTTAACCTGGGAACGGCAGCGAAAACGGAAGTGCTGGGGGGGAGAG
+
88AACA=5=0)=;8=;;==;;@:@8C,;CCFFCA<@CCECECCFEC9CEEEFEFCECFEF@@@@+>FEFDCFECEFFBFF,<DCDF=F<E?EFGFGGF,CF<?AB,AECFGEGGGGG<FGGGG+FGG,EFFGGGGGGDGFG?EGGGGGGAEFG7>@>F?@CCD:FEGG>CE,=?D7C>C=:<8>@FFD8*>3>6CGF:/*:C+98D)8)7<=<FE)9299@ECCEEC)()1)58A).551.C>F9<>)?<?43:??(*064*6(4::B)(9(4(.*0-3,()4((-)).))5((-4734((
@M02996:162:000000000-B87FG:1:1101:17919:2842 1:N:0:TAGCGCTC+CTAAGCCT
CCTACGGGTGGCAGCAGTGAGGAATGTTCCGCAATGGGCGAAAGCCTGACGGAGCGACGCCGCGTGAGGGATGAAGGTTTTCGGATCGTAAACCTCTTTTATTAAGGAAAAAGGATAATATGCTAACCATATTATGTTGATGGTACTTATTGAAGAAGCCCCGGCTAACGACGTGCCAGCAGCCGCGGTAATACGTAGGGGGCGAGCGGTGTGCGGAGTTAGGGGGCGGAAAGAGCGGGTAGGCGGGTAGGTAAGTCAGGGGGGAAATCCTTCAGCGCAACGGAGGAACGGCGCCGGAAAG
+
-88?C?85:0)=;8=;;==;;;;C;CC<FDFCC@@ACFFCFCCEGF,CDFD@@>+@8@@@+>@>4>BCFDE=E=?EFBCB+5CCC:@F,?=?<FFGE9,5F9<A?FECCFFAFGGFFF9DFFG,CFGFG,@@:FE,,8EBFFF3EFC,@,3EFGA<CGCDCDEGG5EFF*>CC*=;:C?=EC6/::DDCEG+>AF0=CDFGGCE8D<B)09:*18DD;90=+*C:;:<(87513<49(7/-9114>)-7<(*64<.6+:?(<61(86A*:79)8@+)(-72)489>68.(2(,(-3>(,,(
@M02996:162:000000000-B87FG:1:1101:8470:2845 1:N:0:TAGCGCTC+CTAAGCCT
CCTACGGGAGGCTGCAGTGAGGAATATTGGTCAATGGACGGAAGTCTGAACCAGCCAAGTCGCGTGAAGGATGACGGCCCTACGGGTTGTAAACTTCTTTTGCAGGGGGATAAAAGCGCCCACGTGTGGGCGTCTGAAGGTACCCTGCGAATAAGCATCGGCTAACTCCGTGCCAGCAGCCGCGGTAATACGGAGGATGCGAGCGTTATCCGGATTTATTGGGTTTAAAGGGTGCGCAGGCGGACCTTTAAGTCAGCGGTGAAATCCACGTGCTCAACGCGGGAACTGCCTGTGAGACGGG
+
88@CC>=A8>0=;=====6;=;;CFGGGGGFGGGGGGEFGGGGEGGAFGGFGGFEDCFFGGFEFFEFGDFEGGFEFCGGGGFGGGEFFFCFFFFGCFFCFFFGGF=BFEFCFGGGGGGGGGGGGGGGGGGGGGGGGGCFGGGGFFGG7EGDGFCFGGGGFEDGGGGFGGEE7D8CFCCF?A<;?EGGGGGGCC>EGEG4;DGGFGGFFFFFE9;>9*6C7*<ADEEG*<FC>1(2<>FF3-)-.,.87C<6@ABA42C)8>FBAAA>)0478<?BFF01((09((2)4<()))5).*,(-4
@M02996:162:000000000-B87FG:1:1101:8252:2846 1:N:0:TAGCGCTC+CTAAGCCT
CCTAACGGGAGGCTGCAGTGGGGAATATTGGGCAATGGGCGCAAGCCTGACCCAGCGACGCCGCGTGAGGGAAGAAGGTCTTCGGATTGTAAACCTTTGTTGACAGGGACGATAATGACGGTACCTGTCGAGGAAGCCACGGCTAACTACGTGCCAGCAGCCGCGGTAATACGTAGGTGGCGAGCGTTATCCGGATTTACTGGGTGTAAAGGGTGTGTAGGCGGGATTTCAAGTCAGATGTGAAATACCGGGGCTCAACTCCGGGGCTGCAGTTGAAACGGTAATTCTTGAGAGTGGGAGG
+
88ACC6:10))7=;;=;===;;88@C@FEGGGGGCFFGG?@@FGGGFGEGFGGCDFCE@FF@E>F6@FFGGGFEECFGFGG,EFGEGGGGGGGGGGGGGGGGGGGGGGDGGEGGGGGGGGGGGGGDD=FGGGGGGGGGGGGGGGGDGCFD>8>CFGGGGCEFEEGGEGGFFFG9CDGBCGGG>BEG33CGGGC>E5>DGFGGGFCC@FFFGGG4<DGFGGF6EG5)2C<?CFAAAF54*:<C4@<?9)947@6>>14F4<7?BBFFF07,7(62=C=22(()41644<96673:?BFF44(
@M02996:162:000000000-B87FG:1:1101:8071:2850 1:N:0:TAGCGCTC+CTAAGCCT
CCTACGGGGGGCAGCAGCTAAGAATATTCCGCAATGGACGAAAGTCTGACGGAGCGACGCCGCGTGGATGATGAAGGCCGGAAGGTTGTAAAATCCTTTTATAACTGAGGAATAAGTACTATCAGAGAAAGGTAGTATGGTGACTGTAGGTTATGAATAAGCAACGGCTAATTACGTGCCAGCAGCCGCGGTAACACGTAAGTTGCGAGCGTTGTTCGGAATTATTGGGCGTAAAGGGCATGTAGGCGGTTTTGACAGCTTGGTGTGAAATCCCGGAGCTTAATTCCGGAATTGCGTTGAG
+
88BCC5@:18)8888:::::<::CFGGGFGGGGGFGGFGGGEGGFGGGGGGD?@FEGGGGFGGEFGGGFFFGGGFFGGGGGDEGGGGFGGGGGGGGGGGGGGGGGGFFCCFEBFFGGGGGFFDFCFFGG7BC9FGCCGGGGGFFCEGGGFFGGGGGGGFFB>F8CCC=EGFFGGFFGGGGGCF5CCDGGEGG8@++9DFFCGG=EF>EFFGGDEF4>8GCBC6DGFGC?FGD9:?FFFED2F)*.7677(-7(4().99)4?B2:?FB=-2:4:;83((,8FA))).,24,(.441.((,.
@M02996:162:000000000-B87FG:1:1101:8270:2851 1:N:0:TAGCGCTC+CTAAGCCT
CCTAACGGGAGGCTGCAGTGGGGAATATTGGGCAATGGGCGCAAGCCTGACCCAGCGACGCCGCGTGAGGGAAGAAGGTCTGCGGATTGTAAACCTTTGTTGACAGGGACGATAATGACGGTACCTGTCGAGGAAGCCACGGCTAACTACGTGCCAGCAGCCGCGGTAATACGTAGGTGGCGAGCGTTATCCGGATTTACTGGGTGTAAAGGGTGTGTAGGCGGGATTTCAAGTCAGAGGTGAAATACCGGGGCTCAACTCCGGGGCTGCATTTGAACCTGTAATTCTGGAGAGTGGGAGG
+
8ABCCF:101)8==;=;===;;88:C@FCFGFGGCFEGGDFGGGCGFGCFGGGAEFCG@FFGGFC>EFGGGGGEFCFFFGG8EFGGGGGGGGGGGFGGFFFGGGGGGGGGCFGGGGGGGGGGGGGFGDGGGGEGGGGGGGGGGGGGGGGGGGDGGGGGGGFGGGGEGGGFFFG:EDG?FFGGFFGDC3C5;BC3EC>CFFCFGFC<@FF4D7C)09><>7=:=CE@G57FG8)).*.9**)*.94B89F?FE099?<CC))0:0>>F6:39)649<6,-37*6<945.)543045<52(,(
@M02996:162:000000000-B87FG:1:1101:8457:2861 1:N:0:TAGCGCTC+CTAAGCCT
CCTACGGGAGGCTGCAGTGAGGAATATTGGTCAATGGACGGAAGTCTGAACCAGCCAAGTCGCGTGAAGGATGACGGCCCTACGGGTTGTAAACTTCTTTTGCAGGGGGATAAAAGCGCCCACGTGTGGGCGTCTGAAGGTACCCTGCGAATAAGCATCGGCTAACTCCGTGCCAGCAGCCGCGGTAATACGGAGGATGCGAGCGTTATCCGGATTTATTGGGTTTAAAGGGTGCGCAGGCGGACCTTTAAGTCAGCGGTGAAATCCCCGTGCTCAACGCGGGAACTGCCGTTGATACTGG
+
88BCCD=A>1)==;=======;;;EGGGGGGGGGGGGFGGGGGGGGGGGGGGGFFFGGGGGGGEBFGGGGGGGGDFGGGGGFGGGGGGGGGGGGGGGGGGGGGGGGGGGFFFGGGGGGGGGGGGGGDGGGGGGGGGGGGGGGGGGGGGGGGGGGGGGGGGGGGGGGGGGGGGGGGGGG:CFGADGGGGGGGGEBCGFCFFGGGFGDEFFFGGDDEGCA>D6AFGGE<:<FF@:13.49@9297568)3:>AFADFF:GDB>FFFABFF52*4:1*<9:?>9BF92-284(--(4-485<::
@M02996:162:000000000-B87FG:1:1101:18212:2861 1:N:0:TAGCGCTC+CTAAGCCT
CCTACGGGCGGCAGCAGTAAGGGATATTGGTCAATGGGGGGAACCCTGAACCAGCCATGCCGCGTGAGGGATGAAGGCCCTACGGGTCGCAGACCTCTTTTGCCGGGGGATAACGGGCCCCACGCGTGGGGCAGTGAAGGTACCCGGAGAATAAGCATCGGCTAACTCCGTGCCAGCAGCCGCGGTAATACGGAGGAGGCGAGCGTTATCCGGATTTATGGGGTTGAAAGGGTGCGCAGGCGGGGCGCGAAGTCAGCGGTGAAAGGCGACGGCTCAACCGGAGCAGGGCCGGTGAAACGGG
+
88AAC>=85118888;;<;<<;<C,C,CCCF@ACECCFDDDEDGGG8EDFBBBFEDDFDFF>@B3>B=FDEFEEEFGFGGCDFEEGCFFFC:BFG?FA>FEGGGBEDDDF12FFFGGGGGGGGGGGCGGGGEGG;CFGGGFGGGGGGGEGGCGGF?F9<8></AGGCFGE8CGFFFEFCFC<7589CG:FGGC>CED*>./9C>E77@5@FECB8**.?*?>C1:)<>AFF7(48;12;C9G9BB5;;)73<(-5<0CD39FDFFB09>1DB;,)<9(.7>)3(((,2139((4-)18(26
@M02996:162:000000000-B87FG:1:1101:9462:2867 1:N:0:TAGCGCTC+CTAAGCCT
ACTACGGGCGTGCAGCAGTGAGGAAGATGGGGCAAGGGGAGGAAGCAGGAACCAGCCAAGGCGGGGGAAGGAAGAGGGTATGAGGTAGGGGAAACTTCGTTAGAAGCAGAGAAAGAAGGGGCTCGCGAGCGCGGATGCTAGTAGGCGGAGAAGAAGGAGCGGCTAACGCCGGGCCAGCAGGCGCGGTAAGACGGAGGATCGGAGGGGAAGCAGGATTGATTGGGTTGAAAGGGGGCGCAAGCGGCGCGTGAAGGCAGGGGTCAAAGCGGGAGGACGAACCGCAGACAGCCAGTGAGACGGG
+
8686@:8081)7=6;;6;6;;C<C<@<C,6E@,6,,@;:+@:@<E@,:68@694@,6C,ECC@+8>CEEBCB8=8,:?+B,A@8A,=,+8+3>DD<B<+B,@FF,C8,>FD=DF,@FFCEGB+>>@ECF**>*=E*=B+<F+<,?C:*:EEF*?:?8;**252*2<?*:*:*9*?*;202*17):C>CD<>:/7//<<76*1*8*9))0)*<77)2*(0**3:72)*066:F?(()4())-*-0-853/((.601<:*C2,).4-),4@1)(4()*0-(-()-42.(.,4464.6)1)482
@M02996:162:000000000-B87FG:1:1101:8476:2868 1:N:0:TAGCGCTC+CTAAGCCT
CCTACGGGAGGCTGCAGTGAGGAATATTGGTCAATGGACGGAAGTCTGAACCAGCCAAGTCGCGTGAAGGATGACGGCCCTACGGGTTGTAAACTTCTTTTGCAGGGGGATAAAAGCGCCCACGTGTGGGCGTCTGAAGGTACCCTGCGAATAAGCATCGGCTAACTCCGTGCCAGCAGCCGCGGTAATACGGAGGATGCGAGCGTTATCCGGATTTATTGGGTTTAAAGGTTGCGCAGGCGGACCTTTAAGTCAGCGGTGAAATCCCCGTGCTCAACGCGGGAACTGCCGTTGATACTGG
+
88ACCD===8)====;=====;;;CFGGGGGGGGGGGGGGGGFGGGGGGGGGGGGGGGGGGGGGGGGFEFFGGFFFFGGGGGGGGGGGGGGFFFGFGCEFGFGGGG@FFGGGFGGFGGGGGEGGGGGGGGG+6FGGGGF?DDGFGGGGGG6CGGGFFFGECDFGGFEFGGGGGGGGGGGGC<?BEDGDGGG>=;E*>6CFDGEEGGFFF=GCDE>36<FGFGGGGFGF<FG*)(4>B(0)-9479EFFGAFF26)).:5?9FBAFF:?FB<2-,/+1469(0703,558<>F?<1)/.65)
@M02996:162:000000000-B87FG:1:1101:16346:2872 1:N:0:TAGCGCTC+CTCAGCCT
ACTACGGGAGGCAGCAGTAAGGGATATTGGTCAATGGGGGGAACCCTGAACCAGCCATGCCGCGTGAGGGATGAAGGCCCTACGGGTCGCAGACCTCTTTTGCCGGGGGACAACGCGCCCCACGCGTGGGGCGGTGAAGGTACCCGGAGAATAAGCATCGGCTAACTCCGTGCCAGCAGCCGCGGTAATACGGAGGATGCGAGCGTTATCCGGATTGATTGGGTTTAAAGGGTGCGCAGGCGGGGCGGTAAGTCAGCGGTGAAAGGCGACGGCTCAACCGGGGCAGGGCCGGTGATACGGG
+
-8AACA=A=10=88=;;<;<<;,C;C<EEFC9C@@CDC7CDCD4:B8AEFEGFFBDDFCEF>@B8>FCGGEBFCEFFGGG73:8BFCFF:<:@F@>FE9FGG@3CF:C:<*4@6<1F*<FFGGG7FGGG8/;E8/?F<<EFGGG688:EGG7CFFFF@FECD8EGGCGGEAEGFGFGGFC7C>:C>DC>FFFDEGGB4FFCGGFG<5B)9FEDD)*04:7F:C9*.<>AFGF7?BF07@CBG95607(1449))668GD,7>3466068(999(0<6((40)(((2(44,-(---./6369
@M02996:162:000000000-B87FG:1:1101:23539:2884 1:N:0:TAGCGCTC+CTAAGCCT
CCTACGGGCGGCAGCAGTGGGGAATATTGGGCAATGGGCGAAAGCCTGACCCAGCAACGCCGCGTGAAGGAAGAAGATCTTCGGATTGTAAACTTCTTTTAGGAGGGACGAAGGAAGTGACGGGACCGCATGAATAAGCGACGGCTAACTACGTGCCAGCAGCCGCGGTAAGACGTAGGGGGCAAGCGTTAGCCGGAGTTACTGGGTGTAAAGGGCGCGGAGGCGGGAGAGCAAGGCAGACGTGAAATCGGGGGGCTGAACTCACAAACGGCATGGGAAACTGTGTTTCGTGGGTGCGGGG
+
88ACCB58)1)8888;;<;6;88@6C@FFGGDC@@DDFFEECCCEE8EEFFFGF,CEECB:>>C7@FDFDFFEEFE?,E,,5DDE7?F,<BF9,EED9,EA,BFCEEC===FECFFG8=@>=:+8>@+8C8F9CAFGGG*48B@*:CE8,?<C,<;8E84403*<:E=*4;+:9:*85=*7C>>@C551*1*+0:C@)*)2:96@F55.9:C:7@*9(9)7CC7CB=595C758770(75(1(<2)942(4)437(-*/3(1-4(433)(/((-)*.(531*6.).(()-.(((--0(491
@M02996:162:000000000-B87FG:1:1101:16330:2887 1:N:0:TAGCGCTC+CTAAGCCT
CCTACGGGAGGCAGCAGTAAGGGATATTGGTCAATGGGGGGAACCCTGAACCAGCCATGCCGCGTGAGGGATGAAGGCCCGACGGGTCGCAGACCTCTTTTGCCGGGGGATAACGCGCCCCACGCGTGGGGCGGTGAAGGTACCCGGAGAATAAGCATCGGCTAACTCCGTGCCAGCAGCCGCGGTAATACGGGGGAGGCGAGCGGTATCCGGATTTATGGGGTTTAAAGGGTGCGCAGGCGGGGCGCGAAGGCAGCGGGGAAAGGGGACGGCGCAAGCGGAGCAGGGCGGTTGAGACGGG
+
-886@@>A511=888;;<;<<;;;,;<,CCC,@<6CCCDCCCEGGC,AEFFC<EB:<,?EB>@>+8BCFDE>B<BED=DF+8@BCFC:FF<:@FGBF,,@BBFGCEDDDF4<?2FFEGGGGGGG>ECGEGGGEE*:EFFG@CGGGGGE8>F+<AC+<+*1878CFG7C6C;FDGG<;?EE5757C97D*<>C8)2:8)9>7CE:8)08)*:>CE3**60*0:C11.<C<FFB(3:B9;DD9D307771)42<1:?BFGG09D3?:((-0(939()*0(4:(),,(.3;<(-(,-5(7)(39
@M02996:162:000000000-B87FG:1:1101:12129:2894 1:N:0:TAGCGCTC+CTAAGCCT
ACTACGGGTGGCAGCAGTGGGGAATATTGCACAATGGGCGAAAGCCTGATGCAGCAACGCCGCGTGAAGGATGAAGGTCTTCGGATTGTAAACTTCTGTCCTTGGGGAAGAGAATGACGGTACCCTTGGAGGAAGCCCCGGCTAACTACGTGCCAGCAGCCGCGGTAATACGTAGGGGGCAAGCGTTATCCGGAATTATTGGGCGTAAAGAGTGCGTAGGTGGTTACCGAAGCAGGGGGTGAAAGGCAGTGGCGCAACCATGGTGAGCCCCCTGAACGGGGCTACTTGAGTGCAGGAGAGG
+
-88AC?=5:))=;8=;;==;;@@@CE9CEFGGFCCDFFFCCECEFF8EEEDAEACECFEFB@@@+>CCFFDGFDFFG?FE,EFDC7?F,?@AFFGGGF5EEEFFCFDCEGG8FGFFGGGGGGGGG,@FGGGGGGGGGGGGGGGGGGCFGG:FGGGC@EC@@9BEG*=EECGFCCGCEDE?CCA8=:/>*=CC=:E*;7+8@FGF?:>DFF>C*9?D5:DG9@795@62(85@;FFFFBE)49899F@BG1:F((46>CFB)*44)6:78(>;22?6??BB>5-34)).....).:?)4(-1
@M02996:162:000000000-B87FG:1:1101:12110:2897 1:N:0:TAGCGCTC+CTAAGCCT
ACTACGGGTGGCAGCAGTGGGGAATATTGCACAATGGGCGAAAGCCTGATGCAGCAACGACGCGGGAAGGATGAAGGTCTGCGGATTGTAAACTTCTGTCCTTGGGGAAGAGAATGACGGTACCCATGGAGGAAGCCCCGGCTAACTACGTGCCAGCAGCCGCGGTAATACGTAGGGGGCAAGCGGTATCCGGAAGTATTGGGAGGAAAGAGTGCGTAGGTGGGTACCGAAGCAGGGGGGGAAAGGCAGTGGCGCAACCATTGGTAGCCCCCGGAAGAGGGCGACTAGAGGGCAGGAGAGG
+
-68?CD551))=;8=;;==;;@8@,C,,<EF9@<,CACCBCCCEF<,CCFC@@E,C<EC,876@+>FEGC=EEC?EE9?C,AFD@>CF?@<E,C?FFE5AF9FECGCBCFF@FG,FGGGGGGGGG,>FFGGGEFGGFGGGGD:CGG,ECE:@CFE::DCFD94>F4??7CEC;:FCECE2:D8:C)*:9+;B8>E*9C2/:CC);)8>?>CF*9/>*2<>1<>)*907(<<B>F?F9>@)-128(87:<4>:8(296CC0)*6)-56:/,/2(4>*)(4:30(4(((..8(2(3:>EF?:6
@M02996:162:000000000-B87FG:1:1101:16217:2902 1:N:0:TAGCGCTC+CTAAGCCT
CCTACGGGAGGCAGCAGTGAGGAATATTGGTCAATGGCCGAGAGGCTGAACCAGCCAAGTAGCGTGCAGGATGAAGGCCCGATGGGTGGTAAACTGCTTTTGTGCGGGAGTAAAAGTCGCCACGTGTGGTGAGTTGCAGGTAGCGCGCGAATAAGGACCGGCTAATTCCGTGCCAGCAGCCGCGGTAATACGGAAGGTCCTGGTGTTATCCGGATTTATGGGGTTGAAAGGGAGCGTAGGCGGCGGAATAAGCGAGGGGTGAAAGACCGGGGCGCAAGCCCGCGGGGGCAGCGGAACAGGG
+
-88BC?88510=88,;;;=;;;;C6C,CEDFC@A@@CCC@@:@@C7,C@D;6CACC@DF66CC@8@,CFCCFEC,CEE<F+@+?CE6,@@:<?C9FG<,B<FBE,CCCC+??FGFE?,+@:CCC=F=FF3@D,,@EFGG8DGFGGECECEE+DFE9@33>>?>>:;,>FC?ED8CE8;8;,8)8C:9C+=@FC>=E52?4+2<2:*5@47FCDB)**-0*9@=/2)<*6@CE(44@025D?D60,856*54?.4(4(*1,47<B2((.8>GBF(7:7((--7(4(309(1-321(().(.(
@M02996:162:000000000-B87FG:1:1101:14438:2902 1:N:0:TAGCGCTC+CTAAGCCT
ACTACGGGTGGCAGCAGTAGGGAATATTGCACAATGGGGGAAACCCTGATGCAGCAACGCCACGTGAGGGAAGAAGCAATTCGGTGTGGAAACCACTGTCGGGAGGGAAGAATGCTTAATTTCGGGTAAGTTGAAGGTACCGCGAAAGGAAGCACGGGCAAACAGCGTGCCAGCAGCCGCGGGAATACGAGGGGTGCAAGCGGGGTTCGGAAGCACTGGGCGGAAAGGGAGCGCAGGCGGAGATGCAAGCAGTCAGGAGAAGACCGGGGCCCAACCCCGGAGCGGCAGACGGGACGGCGG
+
68AAC?55=)1=,8=;;=;6;8;;,@6CD-CEDA@CDFCD:CDCEECEE,<FDECEDA@6@+8@6:,6CCBFGCEFC<,,,,CAB:BF,,:C,F<A9E5C?+=F>::4?4FE,EA,,9C,5C@FF7E=?F7FEFD9>DF9=++@>>=BFGGGGG8++@D@>D8,,5@54*1=CCG?F7CC*8)0/;C+CFDDDB/?BGGF*9*)2/7)75/CD>?5<,7C5?:5/7CC?FC)111>>6;DFG6)-*74:4:<-5)6(<*(.).,,2995(1(-1<*0(-,(),(-(44(4-89:,()((,
@M02996:162:000000000-B87FG:1:1101:16228:2917 1:N:0:TAGCGCTC+CTAAGCCT
ACTACGGGAGGCAGCAGTGAGGAATATTGGTCAATGGCCGAGAGGCTGAACCAGCCAAGTAGCGTGCAGGATGACGGCCCGATGGGTTGTAAACTGCTTTTGTGCGGGATTAAAAGTCTCCACGTGTGGTGATTTGCAGTTAGCGCGCGAATAAGGACCGGCTAATTCCGTGCCAGCAGCCGCGGTAATACGGAAGGTCCGGGTGTTATCCGGATTGAATGGGTTTAAAGGGAGCGTAGGCGGCTGAATAAGCGGGTGGTGAAATCCCGGGGCTCAACCCCGCGGGTGAAGCGCGAACTGG
+
-88?CA9>811=88=;;==;;;;C;E<<EFF<@@@CCCE@@C@CEE,CCEEFFECCCDD,C@C@,@BCFFCFFCE@EFGG+>7?CFC,C,?CEFAFG9,EFGGGGG:=>+,5CFFGFF,EEGFF?F=FG,@D8CCFGGG9EFGGGGGEGGG8FGF?@:7>>5:EG,=EG@>CDGG?FFF,:<8?D:8D7F7F83C8B;CA5DE):/57*8CG<7)**)*09CC9:)<>AFF><?;E28>GBG20(80426<?390925C,494<)5>7DBDFF(.<618::@>B9B(-(,52309052(..
@M02996:162:000000000-B87FG:1:1101:19521:2920 1:N:0:TAGCGCTC+CTAAGCCT
CCTACGGGTGGCAGCAGTGGGGAATATTGGACAATGGGGGAAACCCTGATCCAGCGACGCCGCGTGAGTGAAGAAGTATTTCGGTATGTAAAGCTCTTTAGGCAGGAAAGAAAATGACGGTACCTGCAGAATAAGCCCCGGCTAACTACGTGCCAGCAGCCGCGGTAATACGTAGGGGGCAAGCGTTATCCGGATTTACTGGGTGTAAAGGGAGCGTAGACGGCTGTGCAAGTCTGAAGGGAAAGCCCGCGGCTTAACGGCGGGACGGCGTGGGAAACGGGAAAGCTAGAGTGGCGGAGAG
+
-88?C?=5=01=;8=;;==6;78B6C,,C<EEDCFACFDDEEFFGG8EFCCFFAC@@FCC+@@>+>BCEECCFEEF9C9<,?EE4BCF,ADCAFFFC9,CFFGGCCCCCGGFGG;FGGGGGGGGGGGGGGGGGGGGGFGGGGCFGG9FFE@DFFFC6@><:9@EG;EE7DDF;>CCEEDEEC>AEC:D5EFECD=*;CFA@FG2;)9FFBFECDEGC:CD?C=927*7)9>F4<9=BAF*4C:@??<1D09:1((4<C390>2-4969>9C346FC5022(8((.3).8??)61:48>9(-
@M02996:162:000000000-B87FG:1:1101:17880:2932 1:N:0:TAGCGCTC+CTAAGCCT
ACTACGGGTGGCAGCAGTGGGGAATATTGGGCAATGGGCGAAAGCCTGACCCAGCAACGCCGCGTGAAGGAAGAAGGCCTTCGGGTTGTAAACTTCTTTTATCAGGGACGAAGGAAGTGACGGTACCTGATGAATAAGCCACGGCTAACTACGTGCCAGCAGCCGCGGTAATACGTAGGGGGCAAGCGTTATCCGGATTTACGGGGTGGAAAGGGCGCGTAGGCGGGGATGCAAGGCAGATGGGAAATCTAGGGGCTTAACCCATAAACTGCAGTGGAAACTGAAACTCGTGAGGGTCGGG
+
88A?C?8):));;8=;;<=;;78@;C,CCDGDDC8@CFFEFEEEGE8EDFCEEECECFEFCB@C6>FEGFFGFFFGGGFE,=FDEFFG=ECEEACFF<,CF9EGEFCFFGGCGGGGGAFFGFGFGGG,EFDGGGCGGGGDFGGGGEGGG9FGG<:DFFC@C9D>F?EG>BE,=;F,6:C57<8;8<:D95:3>AEGFC5*CF*=8D)8)0CFFFFDD>C18CC=EEGG()15AAF)(.01):0@:FF):)6*4:(3(*2<>F0:(,55*):2<(/<5,5<0*-).-4))((.(4(4.446,
@M02996:162:000000000-B87FG:1:1101:6697:2942 1:N:0:TAGCGCTC+CTAAGCCT
CCTACGGGTGGCAGCAGTGGGGAATATTGGACAATGGAGGAAACTCTGATCCAGCGACGCCGCGTGAGTGAAGAAGTATTTCGGTATGTAAAGCTCTATCAGCAGGGAAGATAATGACGGTACCTGACTAAGAAGCCCCGGCTAACTACGTGCCAGCAGCCGCGGTAATACGTAGGGGGCAAGCGTTATCCGGATTTACTGGGTGTAAAGGGAGCGTAGACGGCATGGCAAGTCTGATGTGAAAACCCGGGGCTCAACCCCGGGACTGCATTGGAAACTGTCAGGCTAGAGTGCAGGAGAG
+
ABCCC>D=80)========;;8BFGGGGGGGGGFGGGGGGFGGGGGGGGGGGGCEEFGGGGFFF@CFEGGFGFFFFCFDFGGGGGFGGGGGGGGGGGGCGGGGGGGGGGGGDGGGGGGGGGGGGGGGGGGGGGGGGGGGGGGGGGGGGGGGGGGGGGGGGGGEGGGGEGGGGGGGGGGGGEGFFGGGGGGGGGFGDFFFFGGGFGGFFFFGGGBFGGFGGFGGGE:FGFFCFB<AFFFF>>>AFBF:?GFFD>06)<EG<?FF>42(4<>C<7?FF7?<ADFBFBB(48>DFFAF>F?1(-
@M02996:162:000000000-B87FG:1:1101:7064:2950 1:N:0:TAGCGCTC+CTAAGCCT
CCTACGGGCGGCAGCAGTAGGGAATATTGGTCAATGGGGGGAAACCCTGAACCAGCGACGCCGCGGGAGTGAAGAAGTATTGCGGTATGTAAAGCTCTATCAGCAGGGACGATAATGACGGTACCTGACTAAGAAGCCCCGGCTAATTACGTGCCAGCAGCCGCGGTAATACGTAGGGGGCAAGCGTTATCCGGATTTACTGGGTGTAAAGGGAGCGTAGGTGGCCATGCAAGTCAGAGGTGAAAACCCGGGGCGCAACCCCGTGAATGCATTTGAAACTGCGGGGCTGGAGTCAAGGAGG
+
8AACC>8):))88886;<;<;8@6CCFFGGFGEFFFFFGGECC,AF:8BEEE?CBECC>>@=C@C+>::88@;F;8FFCBF@FFGFC<<FFFFGFG<FCFFFFGGGFGD*FCFGGG::BFGGGGCEFFFG9FA7<FGG58CEGGGF+<FC/AFFGFCFF>FGGGGGGC=CCCG+9EEGGE=)55;>997C:01<A856:@FCFF8*<4@*2<DFFGD15<59?5:5<FBF*9<A4/64*941)1)1)1C;>DFF(,(2)4-72(4-(.9>2)).9@444)6*(-(-3(--,43())9),33
@M02996:162:000000000-B87FG:1:1101:7082:2952 1:N:0:TAGCGCTC+CTAAGCCT
CCTACGGGCGGCAGCAGTAGGGAATATTGGTCAATGGGGGGAAACCCTGAACCAGCGACGCCGCGTGAGTGAAGAAGTATTGCGGTATGTAAAGCTCTATCAGCAGGGACGATAATGACGGTACCTGACTAAGAAGCCCCGGCTAACTACGTGCCAGCAGCCGCGGTAATACGTAGGGGGCAAGCGTTATCCGGATTTACTGGGTGTAAAGGGAGCGTAGGTGGCCATGCAAGTCAGATGTGAAAACCCGGGGCTCAACCCCGTGACTGCATTTGAAACTGCGTGGCTGGAGTACAGGAGG
+
88ACCDA880)8888;;<;<;8;CFFFGGGGGGGGGGGGGGGGGGG:FDGGGG@DFCGCFFFEFFBCFGFCFEFDCGGGGG9FFGEEGGGGGGGGGGGFGGGFGGGGGGGGGGGGGGGGGGGGGGFFGGGGGFGGGGGGGGGGGGGGEGGGGGGGGGGGGGGGGGGGGE:9CF:95CEGGGGF>CDG39:FFEFG=BFGFGGGF;DEFFFGGGFF<D>DGFCGGFFGCB4C=AFAFAFFGF=2@A4049;BF>1,24CF?:>912049F?:4<<F7894<<6:6:>0,4<,4,().@?,-,
@M02996:162:000000000-B87FG:1:1101:13341:2953 1:N:0:TAGCGCTC+CTAAGCCT
GCTACGGGGAGCTGCAGTGAGGAATATTGGTCAATGGGCGAGAGCCTGAACCAGCCATGTCGCGTGGAGGAATAAGGATCTATGGTTCGTAAACTCCTTTTGCGGGGGGATAAAGTGCGGGACGCGTCCCGTATTGCAGGTACCCCGCGAATAAGCATCGGCTAACTCCGTGCCAGCAGCCGCGGTAATACGGAGGATGCGAGCGTTATCCGGATTTATTGGGTTGAAAGGGTGCGGAGGCGGCCCCTTAAGTCGGCGGGGAAAGTGCAGGGCGCAACCCGGGCACTGCCGGCGAAACGGG
+
-8,ACA981117=;=;;=;;;;C;;C,,CEEAA66CAFFBCCCEGD8EEFF@CECC@@C6CCC@7@FCGDDF,<?EFG9F6ACCDBFGCF==DF9FFF,CEFGGDFDDDF*<CFG@FCGGGGGGGGGGDGGFGFEGGGGGGDGCGGC:EEG>FGCFCC78C31CFF7EG8*:<CGCFGF=5777=9CDCEFGDFGGF7FFDGG>89)<)6DCDF3**-2:9C712)<>ABF@(43>(47D0>30,07374>B)4:91>C(4@BF:4)6*.29((7*.2((->(,41,..4911-(-89(,2
@M02996:162:000000000-B87FG:1:1101:16856:2955 1:N:0:TAGCGCTC+CTAAGCCT
CCTACGGGTGGCAGCAGCTAAGAATATTCCGCAATGGACGAAAGTCTGACGGAGCGACGCCGCGTGGATGATGAAGGCCGGAAGGTTGTAAAATCCTTTTATAACTGAGGAATAAGTACTATCAGAGAAAGGTAGTATGGTGACGGTAGGTTATGAATAAGCAACGGCTAATTACGTGCCAGCAGCCGCGGTAACACGTAAGTTGCGAGCGTTGTTCGGAAGGATTGGGCGTAAAGGGCATGGAGGCGGTGGTGCAAGCTGGGTGTGAAATCCCGGAGCTTAACTCCGGAATGGCGGTGAG
+
-88?CBA5=01=;8=;;=;;6;;@,CC<FGFCCDFAFFFEEDCEEFCEFFEC:C6@@@CCF@>>8>FCCEECEEFFFGGGDFGGGA:F:E<AEDGGCA?FG9FG95B<BFFF,FGGEFG9F,AFGFGGGGGG9DG9EDFGFGGG+B@FGGD;C,>DA;<=BFFGGGEG>CG7;DCE4:::<>:ACCDD4EG8:??EFG5ADG+7<7A>>>D2*5)8C8D<B**>6*A7?FD)4??FB?71(9(98BDBG-()(-.:AG<7)82(42:<F>*.:0>>),-((164)6)44<90)..9)(--,
@M02996:162:000000000-B87FG:1:1101:17101:2965 1:N:0:TAGCGCTC+CTAAGCCT
ACTACGGGAGGCTGCAGTGGGGAATATTGCACAATGGGCGCAAGCCTGATGCAGCAACGCCGCGGGCGGGAAAGGAAGGCCGTCGGGGTGGAAACCGCTTTCAGCAGGGAAGAAACGGACGGTACCTGCAGAAGAAGCTCCGGCTAACTACGGGCCAGCAGCCGCGGTAATACGTAGGGAGCAAGCGTTATCCGGATTCATGGGGCGGAAAGCGCGCGTAGGGGGTCAATAAAGCGAGGGGTTAAAGCCCGGGGCTGAACCCCGGTTCGCACCTCGAGCTGGTGGACGTGAGAGTGGAAAA
+
88ACCB8:)108;;=;;;;;;78@6C,<EGGF@DE@CFECFCCCGCDDD<D9EACDDFCF:@CC+>@CEEEFCE@CBBBF,6C6@FF+8CF@FGGGGFEGGGFGCEBCDGGEFGGC*>FCEGBCGGGGGGGGGGGGGG8FGGEF:BCF+?:E*=B/*;CCC4CGCEG8>C7<:@39ACC6C)8.8<C**2*035CC339***+88C5)87C=5>:C5;/9>>*9C)2*)/*1-.4>?07)4/(06=B298959>2(1:*4:),73,23>6999(085(((.8((-:72-(,().,.0),.,
@M02996:162:000000000-B87FG:1:1101:13354:2967 1:N:0:TAGCGCTC+CTAAGCCT
ACTACGGGGGGCTGCAGTGAGGAATATTGGTCAATGGGCGAGAGCCTGAACCAGCCATGTCGCGTGGAGGAATAAGGATCTATGGTTCGTAAACTCCTTTTGCGGGGGGATAAAGTGCGGGACGCGTCCCGTATTGCAGGTACCCCGCGAATAAGCATCGGCTAACTCCGTGCCAGCAGCCGCGGTAATACGGAGGATGCGAGCGTTATCCGGATTTATTGGGTTTAAAGGGTGCGTAGGCGGCCCCTTAAGTCGGCGGTGAAATTTCCGGGCGCAACCCGGGCACTGCCGGCGAAACGGG
+
-88AC?8510)8888::::::9CCCE,CEDEFAAADDFFEEEEEGGAEEFFDFA:A??DBAAB>+>FCFDCF8=DDFF=F,@B@E<@FCFACFGGGG,,@CGGGDGDDDC/:AFG9CGGGGGGGGGGGGGGFEFCGGGGGGGGGGGGGGGGCFGFCC<CCCC8EGF9@CC2CGFGGGFCACC@>D9DG7EGGDFGEB*9FDGGBCC7D)9FED>3**.*0=EC95)<DAFGF8?FF0::C>G6837@1*3AB64?BBGG(4FFF246:64DFF,<C>6<:4B(-4:15247(-3-9:1(2:
@M02996:162:000000000-B87FG:1:1101:6443:3014 1:N:0:TAGCGCTC+CTAAGCCT
CCTACGGGCGGCAGCAGTGAGGAATATTGGTCAATGGACGCAAGTCTGAACCAGCCATGCCGCGTGCAGGAATGAGGCCCTATGGGTCGTAAACTGCTTTTGAGCGGGAGCAATAAGGGCTACGTGTAGTCCGATGAGAGTACCGTTCGAATAAGCATCGGCTAACTCCGTGCCAGCAGCCGCGGTAATACGGAGGATGCGAGCGTTATCCGGATTTATTGGGTTTAAAGGGTGCGTAGGCTGGCCTTCAAGGCAGTGGTGAAATCCCTGGGCCCCACCTCGGAACTGCGTGTGATCATGG
+
8BCCC5@)1))8888;;<;;;;;;CEEEGGGEDDFFFGE7@CFFGCGGGGFGGFFCCFDFFFEGGGEFGG@GFCCFGGGGG<FGGDFFGGGFECGGGC9@FGEG?FGGCCEFFFGFFFGGGGGGGGGGFDEFGGEGGGGCBF9FFFCGB,8DFC9DCFGEEGC*DFGFGC*4;5A68CFGE<BB5)1:CFGG=;CCB4*5DGD)19DFF=>*95)/*-:D?CG/58+:9@7<3865:3)*)2,)1>F27<A?)4(4(<9:<*,6:.280.1:01./04(,852((()43(,(-().1)-6)
@M02996:162:000000000-B87FG:1:1101:6433:3029 1:N:0:TAGCGCTC+CTAAGCCT
CCTACGGGCGGCAGCAGTGAGGAATATTGGTCAATGGACGCAAGTCTGAACCAGCCATGCCGCGTGCAGGAATGAGGCCCTATGGGTCGTAAACTGCTTTTGAGCGGGAGCAATAAGGGCTACGTGTAGTCCGATGAGAGTACCGTTCGAATAAGCATCGGCTAACTCCGTGCCAGCAGCCGCGGTAATACGGAGGATGCGAGCGTTATCCGGATTTATTGGGTTTAAAGGGTGCGTAGGCTGTCCTTCAAGTCAGGGGTGAAATCCCGGGGCCCAACCTCGGAACTGCCTTTGATA
+
8ACCCB1:51)8888;;<;;;;;CFGFGGGGGGGGGGGGGGGGGGGGGGGGGGFFFGGGGGGGGGGGGGGFGGFFGGGGGGGGGGGFFGGFFGGGGGFGGGGGGGGGGGGGGGGGGGGGGGGGGGGGGGGGGGGGGGGGGGGGGGGGGGGGGGGGGGGGGGGGGGGGGGGFGGGGGGGGGGGFFGGGGGGGGGFGGDCGFGGGFGGFFFFGGGFFGGFGGFGGGGFGGFFGFF<:E:?>929:8<9F>DDFFFBBF:GG?BFFFFFBFFFGFF45C>0<?:EFF<,08<28AA<264
@M02996:162:000000000-B87FG:1:1101:6446:3042 1:N:0:TAGCGCTC+CTAAGCCT
CCTACGGGCGGCAGCAGTGAGGAATATTGGTCAATGGACGCAAGTCTGAACCAGCCATGCCGCGTGCAGGAATGAGGCCCTATGGGTCGTAAACTGCTTTTGAGCGGGAGCAATAAGGGCTACGTGTAGTCCGATGAGAGTACCGTTCGAATAAGCATCGGCTAACTCCGTGCCAGCAGCCGCGGTAATACGGAGGATGCGAGCGTTATCCGGATTTATTGGGTTTAAAGGGTGCGTAGGCGGTCCTTCAAGTCCGGGGTGAAATCCCGGGGCCAAACCTCGGAACTGCCTTGGATA
+
88CCCBA580)8888;;<;;;;;CEFFGGGGGGGGGGGGCEGGGGGGGGGGGGFGGGFGGGGGGFGGGGGGG?ECFGGGGG8EFGGGFGG<DFGGGGGGGGGGGGGGGGGFDGFGGGGGGGGGGGGGFF<FGGGGGFC9EEGGGGGG@BD,;CEFGGGGGGDDC>FGEF@EFGGGDGGGGFDFBCGGGGGG>EFGEDCDFGG5BGC>DFFGCC>BDGFF:6E=<E>?FA=FFF665:BF78)(04<FA:):F<2)39GG>B@?94:04BBGFFFF*5(4(.>0(,13,,(,62(.)9
@M02996:162:000000000-B87FG:1:1101:16564:3067 1:N:0:TAGCGCTC+CTAAGCCT
ACTACGGGCGGCTGCAGCTAAGAATATTCCGCAATGGACGAAAGTCTGACGGAGCGACGCCGCGTGGATGATGAAGGCCGGAAGGTTGTAAAATCCTTTTATAACTGAGGAATAAGTACTATCAGAGAAAGGTAGTATGGTGACTGTAGGTTATGAATAAGCAACGGCTAATTACGTGCCAGCAGCCGCGGTAACACGTAAGGTGCGAGCGTGGTTCGGAAGGATTGGGCGGAAAGGGCATGGAGGCGGTTGGGCAAGGTGGGGGGGGAAACCCGGAGGTTAACGCCGGAATGGGGGTGAG
+
88AAC>=8)008888;;;,;;;CC;C,<FFGCE@FDFCFCCEDEEC,CCE@C@>8@@CC@F>4>+8FCAABEEABEEFFGEFGGDBAF4???DFFGGD5EF9FFF?A:>FDD,EFGAFGDGFFGGGGFGFDF,@C,@;DFEGGG,@EFFG;ECB>CC7CCFCGGEEGGCCF,+?>C6:7:?C:ACCCDDGG*:AEF4C*579+892=;:7D:7>75*-/1<**009AC?@D)-4>F::79(9(/,504D(,)(-1:1:*25@>9>10(8,*,.(08)((((16.1414434()4(-.(-((
@M02996:162:000000000-B87FG:1:1101:21903:3068 1:N:0:TAGCGCTC+CTAAGCCT
ACTACGGGAGGCTGCAGTGAGGAATATTGGTCAATGGGCGAGAGCCTGAACCAGCCATGTCGCGTGCAGGAATACGGCCCTATGGGTTATAAACTGCTTTTGCCGGGGGATAAAGTGGCGGACTTGTCCGTTATTGCAGGTACCAGGCGAATAAGGATCGGCTAACTCCGTGCCAGCAGCCGCGGTAATACGGAGGATCCGAGCGTTATCCGGATGTATTGGGTTTAAAGGGTGCGTAGGCGGCATCTCAAGTCTGTGGTGAAATGTCAGGGCTCAACCTGGGCACTGCCATGGAAACGGG
+
-86ACA=>9:)==;=;;;=;;;;@CE<FEFC<@AEDDFFEEGEEGDEFFGFGGACCECCCCCFB@@FEGGEF<EECCFGG?<FCEGE=4AA?FGGGGD9FGGGG+C@DDE+AFFGAFFGGGC:@FGGGGG8DC>BFGGGGFGGGGGGFGGGCFGCDB,;>>D*BFFEGGDBFGGGEF6=?C725=:CC+CFGDBGGB;CF<DE3C7377*:C7<77767*8@C**)A7:FF:(41B,4>D4>676)0.:<9F).)6-<C,4B3<4<6:669??(0:904,(8<:BB05404.5:.5=1,8:
@M02996:162:000000000-B87FG:1:1101:7732:3077 1:N:0:TAGCGCTC+CTAAGCCT
CCTACGGGTGGCAGCAGTGAGGAATATTGGTCAATGGAGGCAACTCTGAACCAGCCATCTCGCGTGAAGGAATACGGCCCTACGGGTCTTAAACTTCTTTTATAGGGGGATAAAGTGAGATATGTATATCTTTTTGTAGGTACCCTATGAATAAGCATAGGCTAACTCCGTGCCAACAGCCGCGGTAATACGGAGGATGCGAGCGTTATCCGGATTTATTGGGTTTAAAGGGTGCGCAGGCGGCACGTTAAGTCAGCGGTGAAATGTCGGGGCTCAACCCCGGCACTGCCGTTGAAACTGG
+
88CCCA@580)=======;;;;CCFFFGGGGGGGGGGGGGCEGGGGGGGGGGGFFFFGCEFGGFFFGFGGGG8FGDGEFFCFCFEGF=EFGGGGGGGGGFGGGGGGGGGFGFGGGGGGGFGFFFFGFGDFFGCGGGGGGGGGGFGGGGGGGGGGGGG83DEFFGGGGGGEGGGGGFGGGGGGEEGGGGGGGGGFGEFGGFGGGFGC>DFFGGGFFG6<DFAGFCE;GGEAGFFF@E>1>D9D9827>:728B<<AA:ED:;:74AA6)79DB>()09::F?FF>BFB><02:(,26?<)63
@M02996:162:000000000-B87FG:1:1101:16574:3083 1:N:0:TAGCGCTC+CTAAGCCT
CCTACGGGCGGCTGCAGCTAAGAATATTCCGCAATGGACGAAAGTCTGACGGAGCGACGCCGCGTGGATGATGAAGGCCGGAAGGTTGTAAAATCCTTTTATAACTGAGGAATAAGTACTATCAGAGAAAGGTAGTATGGTGACTGTAGGTTATGAATAAGCAACGGCTAATTACGTGCCAGCAGCCGCGGTAACACGTAAGTTGCGAGCGTGGTTCGGAAGGATTGGGCGTAAAGGGCAGGTAGGCGGTTTGGCAAGCTTGGGGGGAAATCCCGGGGCTTAACGCCGGAATGGCGTTGAG
+
-86ACA=8)108888;;;;;6;;@6CCCFGGFEEFDFFFCEDCEEF@EEFEC@B8@BFCFFC>B8>FE?EEEECDEEFGGGEGGGFAF=BACEFFGGCDFG9FGF<:?BFGE,FGGCFG9FDDFGGGGGGGG:>F9ECFGFDGG,E@EGGC@D:;D;;<=CFFFGEEGEEGC@FGC,;:=:C?6CG6DGEG*8>CGFG4A5C@+;7>>B>DC*<5974DDF**CCFFF?@D04??FFF>F(C46<FF>G(,)(48>257).7:(4(4>FF*6:7>C)1--(946(4974,12)5190(-(,
@M02996:162:000000000-B87FG:1:1101:11532:3092 1:N:0:TAGCGCTC+CTAAGCCT
ACTACGGGGGGCAGCAGTAGGGAATCTTTCACAATGGGCGAAAGCCTGATGGAGCAACGCCGCGTGCAGGATGAAGGCCTGCGGGTTGTAAACTGCTTTTATAGCTGAGGAATATGACGGTAAGCTATGAATAAGGATCGGCTAACTACGTGCCAGCAGCCGCGGGCATACGTAGGAACCGAGCATTATCCGGAGTGACTGGGTGTAAAGAGGTGCGTAGGGGGCAGGGTAAGGAGATAGTGAAATCTGGTGGCGCAACCATTCAGACTGGTATCGAAACGGCCAAGCACGAGACCGTGAG
+
-88AC?9510)88889:<:<:?CD<F9?<EFEC@?BDFEBEEEEFD,?B5A<?E?BCFEFC>@B+>C@FFEFFCCFFEGD+@FCE@@F:C<A<FGGGC,>FCGGG;>BCFGC,C@FGGGGGGGGG<B,?CFDFGGGG?FGGG>FFGCFGG2<CFEC*C<;872CE8=EC:CFC<CEE+:::9:886:C*CFGDBG8>CF*:DF;=7=FF?CF*0<7D(79BCCC5<*9;07?<)4>?0/:)?.1:*06CB-7:<2?BGG0:*)6>AA>)5*.6)1*.,-((7769?B?(.433444@((--
@M02996:162:000000000-B87FG:1:1101:11548:3099 1:N:0:TAGCGCTC+CTAAGCCT
ACTACGGGGAGCAGCAGTAGGGAATCTTGCACAATGGGCGAAAGCCTGATGGAGCAACGCCGCGTGCAGGATGAAGGCCTTCGGGTTGGAAACTGCTTTTATAGCTGAGGAATATGACGGTAAGCGATGAATAAGGATCGGCTAACTACGTGCCAGCAGCCGCGGGCATACGTAGGAGGCGAGCATTATCCGGAGGGACTGGGGGTAAAGAGGGGCGGAGGGGGCAGGGGAAGGAGATAGTGAAATCTGGTGGCTAAACCAGTCAGGCGGGGATCAAAACTGCCAAGCCCGAGACCGTGGG
+
88ACCD591)18:;=;;<;<;8;CCC<E,-CCA@FDDCFC+@CCF@<ED,<<CFCFDFEC@B:B+@BDFFFGFEEFFFFE,,CCF<BC+<BA,:FFF,5EF<FEE9:5=FEE9E;@EEFGDFGGG+@,:FFDFGAEE9BFG68FGG8EG8,8DGC=+@7,,0@>C*;8C2?C624::,*45).)/;+;7@DEC>=*8CC717C):)7FF6*A*).9515<DCEG5>*17))5:?FF:(*:-C4*:892>9.0-1().9*3:).4<<((.4)(,,8*0-54.=4342,-((4136(47(((,
@M02996:162:000000000-B87FG:1:1101:21207:3140 1:N:0:TAGCGCTC+CTAAGCCT
CCTACGGGGGGCAGCAGTGGGGAATATTGGACAATGGGCGAAAGCCTGATCCAGCGACGCCGCGTGAGTGAAGAAGGATCTCGGGATGGAAAGCTCTATCAGCAGGGAAGAAAATGACGGTACCTGACTAAGAAGCACCGGCTAAAGACGTGCCAGCAGCCGCGGTAATACGTAAGGAGCAAGCGTTATCCGGATGTACTGGGCGTAAAGGGAGCGTAGAGGGCATGGCAAGTCGGAAGGGAAACGCGGGGGGCGAACGCCGGAACCGGTGTGGAAACGGGCAAGCAGGAGGGGCGGAGGG
+
-88AC@=A08088889:<:4988?BBB9AC<<?DEDF8EB=BC@4?AED,C<EAB:B3>+@>@>5>@C,>=,@>AC,8,,,,3<55@F*,7<,@,7,,,,8@FCBFD<:<<<CF,<B<<14FF:FGF:,<><CCG7?<;CC**;?C+9C:2;8*20*20**/*281/;++0:*2*2:+::=<5);5*95+?GDE**02:*26C):15@>6>E*0.>58DC*:7*/875(5*86)(06?>5(/.7(004C;;@(((-(*)-()(--4(3)-)(,-*2*((-()--1(((((-(,416>((,,
@M02996:162:000000000-B87FG:1:1101:21198:3158 1:N:0:TAGCGCTC+CTAAGCCT
ACTACGGGGGGCAGCAGTGGGGAATATTGGACAATGGGCGAAAGCCTGATCCAGCGACGCCGCGTGAGTGAAGAAGGATTGCGGGATGTAAAGCTCTATCAGCAGGGAAGAAAATGACGGTACCTGACTAAGAAGCACCGGCTAAATACGTGCCAGCAGCCGCGGTAATACGTAGGGGGCAAGCGTTATCCGGATTTACTGGGTGTAAAGGGAGCGTAGACGGCATGGCAAGTCTGAAGGGAAAGGCGGGGGCTCAACCCCGGAACGGCTGTGGAAAGTGTCAAGCGAGAGGGGCGGAGAG
+
-86?C?9=8)08888::<:4978?<A,<A@EE=<?ACF,>@C@@FC8??B5,?A4>=FCFB>=>5>@C@>CAEB<C,@@,,=@<*>>C8@@<@FBFGC,@FGGG:FDFFGGGFG;FGGGGGGGG9FCF>FBFCFGGGGCGEE5CFC7EGG<CGGGF5FC@*7:EE*:8+<CC0<87;CC5:7:389*/1221881*6:D=>FC);)*9=8CECEEG389<BCE5E3654?6>.).16AF*4>:@()83C>FB;(4<?CFB:B3222(4)4)..36:7().-*.4)534962(--448--(-
@M02996:162:000000000-B87FG:1:1101:23037:3163 1:N:0:TAGCGCTC+CTAAGCCT
CCTACGGGGGGCTGCAGTGGGGAATATTGGGCAATGGGCGAAAGCCTGACCCAGCAACGCCGCGTGAAGGAAGAAGGTCTTCGGATTGTAAACTTCTTTTATGTGGGACGAACAAATGACGGTACCACATGAATAAGCCACGGCGAACTACGTGCCAGCAGCCGCGGTAATACGGAGGGCGCAAGCGTTGTTCGGAATCACTGGGCGGAAAGGGTACGTAGGCTGCCGCATAAGTCGTGCGGGAAAGGCAGGGGCGCAACCCCGGGAGAGCGCAGGAGACTGGGGGGCGGGAGTAATGGAG
+
-8@ACA>A15)8788::::9:8?=,?@BDFGF=<9BCCFCEGEDFC8EDFEFGE,BAFEFBCC>3@FEGFEFFCCFF>F>,CFDCFCGFCA===9FF9,@FFG<@FCC@FFC<FGGAGGGGG<CFFFFG7BFCCCGGGGGGGGG8??E5CFG*CC=EGFG@CFEGGE=E>C7FG*/?C*//907?FG*9>9*37EGF5DFG*A5=>B)87DFGE>CC<5>>E+2C):>0>*74A9*4,794)48>FF:5:6>;94(-27607607>>6)4/794)8)-8(3<,:(460(-1(--,6*.).,
@M02996:162:000000000-B87FG:1:1101:9132:3167 1:N:0:TAGCGCTC+CTAAGCCT
GCTACGGGGGGCTGCAGTGGGGGATATTGCACAATGGGGGAAACCCTGATGCAGCGACGCCGCGTGAGTGAAGAAGGATTTCGGTATGTAAAGCTCTTTAAGCTGGAAAGAGAATGACGGTACCAGCAGAATAAGCCCCGGCTAACTACGTGCCAGCAGCCGCGGTAATACGTAGGGGGCAAGCGTTATCCGGATTTACTGGGTGTAAAGGGAGCGTAGACGGTAAAGCAAGTCTGAAGTGAAATCATAGGGCTTAACCCTGGAATTGCTGTGGAAACTGTTTAACTAGAGGACCGGAGGG
+
-88?C?8515)88889:::998:>8B,A@EFFCC<?CFDDCCCFF7CEE9?BAA5:=@B@3>@>+>@B<>ADF=<C,@3,,7@@>><D,@;<<D3@F,,@BFF,<?:CAFF7FG9FFGFGCGEGFGGGGGGGCFFFCEGFGC*;FFFGGE*;AGF?;A72*12?E2>E7@CC7<CEGDD:><:5;91C9CDEDE7*9>D*:CG);)9FF7CECEBGD:CDFGC>CDCFAFCF.-)9<492.2695?B2D)551(.8>F724<0:>224*.*-48FEF(..)*.66:)6<))(23(4@9699
@M02996:162:000000000-B87FG:1:1101:9149:3171 1:N:0:TAGCGCTC+CTAAACCT
GCTACGGAGGGCTGCAGTGGGGGATATTGCACAATGGGGGAAACCCTGATGCAGCGACGCCGCGTGAGTGAAGAAGTATTTCGGTATGTAAAGCTCTTTAAGCGGGAAAGATAATGACGGTACCAGCAGAATAAGCCCCGGCTAACTACGTGCCAGCAGCCGCGGTAATACGTAGGGGGCAAGCGTTAGCCGGATTTACGGGGTGGAAAGGGAGCGAAGACGGTAAAGCAAGTCTGAAGTGAAATCATAGGGCTGAACCCTGGAATGGCCTTGGAAACAGATTAACTAGAGGACCGGAGGG
+
-8,AC>5)1)),=8=;;==;;8:@6;,CCFFEE@9@AD@EEDFGGGFFFFFFFAC@:FCGF>+@+8??<CEFGBFG5EA?A,BC8E=E,,9B?FEGCF,EFFG+>@FBFCF<FF,CFGGC@FG<BDDFGGFFCFGGGGGEEGCGGGGGGGE@FGCCDGFDG3>C@:EG9,=F6BFGEC=57/8>E*<C*C<E=B://:F)19C5C379*.9C50.1),)*8:*9=:<DDF4>6>48:>F0526/6**)*.))..(.4+90(8:(5))5)(0).,7:7,(((1)).6)534.(4032)3(3;
@M02996:162:000000000-B87FG:1:1101:21178:3179 1:N:0:TAGCGCTC+CTAAGCCT
CCTACGGGAGGCAGCAGCTAAGAATATTCCGCAATGGACGAAAGTCTGACGGAGCGACGCCGCGTGGATGATGAAGGCCGGAAGGTTGTAAAATCCTTTTATAACTGAGGAATAAGTATTATCAGAGAAAGGTAGGATGGTGACTGGAGGTTATGAATAAGCAACGGCTAAGTACGTGCCAGCAGCCGCGGGAACACGTAAGTTGCGAGCGTGGTTCGGAAGGATTGGGCGGAAAGGGCAGGGAGGCGGTGGTGCAAGCTGGGTGGGAAATCCCGGAGCGCAAAGCCGGAATGGCGGTGAG
+
-88?C?9:5:1=88=;;=6;;;;@,C,CFFF@@:BCEFEBCECECE,CAECC@>+@@@BF@@>>6>CF,C?AB??EFFFGE@CEE95B+?<@DEEGF?9FF<FFA,:?DFFC=EFG4E,:C,EFGGGGFDEF,CF+>CDGCEFD,C,@DE+3@@5@;,=;C;DFFGGG>CG,<EG?3:@C:C49CF7DGEG*:>CGFD*85>113+8AD>D//<)/;4CCD*5C+*:7?FD)49>FF?.>1C07:DD9D-()(-67AF7,,73(4(42?22).3<C.1-(-71((2:44;187:04)(-(,
@M02996:162:000000000-B87FG:1:1101:11740:3203 1:N:0:TAGCGCTC+CTAAGCCT
CCTACGGGTGGCTGCAGTGAGGAATATTGGTCAATGGACGCAAGTCTGAACCAGCCATGCCGCGTGCAGGAATAAGGCCCTATGGGTCGTAAACTGCTTTTGTGGTGGAGCAATAAGTCGTACGTGTACGGCGATGAGAGTACATCACGAATAAGCATCGGCTAACTCCGTGCCAGCAGCCGCGGTAATACGGAGGATGCAAGCGTTATCCGGATTTATTGGGTTTAAAGGGTGCGGAGGCTGGGGGCCAAGTCAGGGGGGAAAGCCCGGAGCGCAACTCCGGAACGGCCTTGGAGACGGG
+
-88AC?95:01=;8=;;==;;;;C;C,CEFEECACDDCFB@BCCCE<EAFCDAECCCFDFF@@@6@@DFFDF,@CEFGGG,A6CDFFFCF=CCFGGG9?FDFFEE4BCDGF@F,FFG,ACFGGGEFGGDFGGGC7EGGGGGCFG,CEGEGG,DFDEDD6B:9>CFGAFGC*@DCFGFC>9;9@>D:DG7CFGDDGGF*>FCFGFC7:A)3@CC8)**/++;<=:7)<:<@DE3??F(4>C:*4)-8)-14:>).:ABGG0>FF?F78254)33(0:.((.5>><>B(433())5.(0,(8;
@M02996:162:000000000-B87FG:1:1101:11954:3204 1:N:0:TAGCGCTC+CTAAGCCT
GCTACGGGGCGCAGCAGTGGGGGATATTGCACAATGGAGGAAACTCTGATGCAGCAACGCCGCGTGAGGGAAGAAGGTCTTCGGATTGTAAACCTCTGTTTTTGGTGAAGAATAACTGACGGTAGCCAAAGAGGAAGCCACGGCTAACTACGTGCCAGCAGCCGCGGTAATACGTAGGGGGCAAGCGTTGTCCGGATTTACTGGGTGTAAAGGGTGCGAAGGCGGGACGGCAAGTTGGATGTGAAATACCGAGGCTCAACCGCGGAGCGGCAGCCAAAACGGGAGGTCGTGAGGGGAGGAG
+
-88ACB891))8888;;<;;;87@8@6CCFGFECCCCEFDEFFGGG9EEFFEDECACFCF:>@>+>FCFG=FEDCFFEFA,ADEEE7FBECDFFFFFE,CCFFCD:BEFGGF,DFGCFFFGG:FGGGGGGGGFGGGGGGGGEEGFEGGAEFG>FGGFFFGFGCGGGG:CEBFC:5=EE*77:5=CCG*2=*B9:CG3/6=>:CFD>;099:?>7)933*1<C5CE@:C(75@9B2*646*.*.99=16:5:5>B64:GGFF)133,19)7<9(45@>?6(7>:<7-((((-.-(4204,2,
@M02996:162:000000000-B87FG:1:1101:18635:3205 1:N:0:TAGCGCTC+CTAAGCCT
ACTACGGGAGGCTGCAGTGGGGAATATTGGACAATGGGGGAAACCCTGATCCAGCGACGCCGCGTGAGTGAAGAAGTATTTCGGTATGTAAAGCTCTTTAAGCAGGAAAGAAAATGACGGTACCTGCAGAATAAGCCCCGGCTAACTACGTGCCAGCAGCCGCGGTAATACGTAGGGGGCAAGCGTTATCCGGATTTACTGGGTGTAAAGGGAGCGTAGACGGCGAGGCAAGTCGGAAGTGAAAGCCCGGGGCGGAACGGCGGGACTGCTGTGGAAACGGTATGGCTAGAGTGGCGGAGAG
+
-88AC?==5108;;=;;;=;;88@C@,@CCGFA<CCDFDDFEFFGE8EDCCCAA9@@FCFB@@>6@CBCEBEE?AE5C?C9,EE4BDF<E@AAFEGFE9FGFFFEF:A=FGFGGDFGGGGGGGGGGGGGGGDGGGGGGGGGGGGGGGGGGFGGGGGFGCDD9@EG:CEFCGG9DFCGDD?C7>2:C7<4CCEDD:*6DF6:FGAE);FF=CE5@EG3<CDFCCCEB*93@5F69,>7<D24:A?A?@:G(7>7((4;C*40>>B>>(275*547=?71(48F(5<:(4:3>)6(478;612
@M02996:162:000000000-B87FG:1:1101:19897:3209 1:N:0:TAGCGCTC+CTAAGCCT
ACTACGGGTGGCAGCAGTGAGGAATATTGGTCAATGGACGCAAGTCTGAACCAGCCATGCCGCGTGCAGGAAGAAGGCACTATGGGTCGTAAACTGCTTTTGTGGTGGAGCAATAAGGCGTACGTGTACGGCGATGAGAGTACACCACGAATAAGCATCGGCTAACTCCGTGCCAGCAGCCGCGGTAATACGGAGGATGCAAGCGTTATCCGGATGTATGGGGTTTAAAGGGTGCGTAGGCGGTGGTCCAAGTCAGGGGTGAAAGCCCGGAGCTCAACCCCGGAACGGCCGTGGATAAGGG
+
6886@?85>0)=;8=;;==;;;C@;CCCEDECAA@CC<C@6@@C,@<EEFF@DA;CC,@,:@@@6@6CFDEFA@FEFB,:,A<CF<C=@@==DFEGG,:A,A49=,9=BF,=E,FGG9:C4=FFAF8?E?==CFBEFGGG@FD<963+@CG=EGF,@,+>>C:EGGCFGB>EGGGFGFFF>9@>E:DDCFGGGFGGF0;F*CEF=88>):DGDE3)06**8::1*)<>AFGF:BFF08>D?)-.-5.,*.9?-.<A:FD(2F2>AB3(83/42,)<9((,-79076(-46(((--)*).31
@M02996:162:000000000-B87FG:1:1101:11758:3210 1:N:0:TAGCGCTC+CTAAGCCT
ACTACGGGTGGCTGCAGTGAGGAATATTGGTCAATGGACGCAAGTCTGAACCAGCCATGCCGCGTGCAGGAATAAGGCCCTATGGGTCGTAAACTGCTGTTGTGGTGGAGCAATAAGGCGTACGTGTACGGCGATGAGAGTACAGCACGAATAAGCATCGGCTAACTCCGTGCCAGCAGCCGCGGTAATACGGAGGATGCACGCGTTATCCGGATTTATTGGGTGTAAAGGGTGCGTAGGCGGGGGTCCAAGTCGGGGGTGAAAGCCCGACGCGCAACTCCGGCACTGCCGTTGATACGGG
+
88@BCA9)1)0;=886;;==;;;;,C,6CEF9A@,CCC@C@CCCF9<ECFC<CA;C<FCF,@@@+@C@FF,B,9CCCFFG,<,CEG=FFE4CDFEGGE,9FFBFC4BCCFCBF,AA?,9FEGDGGG=FGGGEGG=CDDFGFFGG,@DGEDEFFF>9D77<B++@FFAFFC@EC@FFGF>F79/9=95C77+1:878:**;70/):78>57CGC>0**.:**37>*7E*)/288<3<?8<15)-),5)-1.476)((4E<96>2<<48:7()-9,<852(5)80.--((.0-((--)16(43
@M02996:162:000000000-B87FG:1:1101:16313:3215 1:N:0:TAGCGCTC+CTAAGCCT
CCTACGGGGGGCTGCAGTGAGGAATATTGGTCAATGGTCGGAAGACTGAACCAGCCATGCCGCGTGGGGGAGGGAGGCCCTATGGGTTGTAAACCCCTTTTGCCCGGGAGTAATAAGGCGGACGCGTCCGCCGATGAGAGTACCGGGAGAATAAGCATCGGCTAACTCCGTGCCAGCAGCCGCGGTAATACGGAGGATGCGAGCGTTATCCGGATTTATTGGGTTTAAAGGGTGCGTAGGCGGGCGGAGAAGGCAGCGGGGAAAAAGCCGGGCCCAACGGGGGGGCGGCCGTGGAAACGGG
+
-88?C?>=5))8888::::::9C=:C,CCCEA<=BBC5C>CEDEFF9EEFFBBA::=B?EB>@>+8CCGGDGGDBCEFCG*@:>CG>*@>@@FGGGGC8DFFGEGFDDBF1<F,>FGGGGGGGGGGGGGGGGGG8EFFGGCGGGGGGCEGG?FGF+<+9:>C*AGGFGFE8FGCGFGGC:C77>E9DG>FGGC5ECB*9FC>CBE3)<)6CECD51*5209CE9:)<:2@FF,30B8(092D95;7>;)44?(.21(CD>1@,((,(.5(914();>:(74)(-,3212(-(-,-)*,-44
@M02996:162:000000000-B87FG:1:1101:19909:3225 1:N:0:TAGCGCTC+CTAAGCCT
ACTACGGGTGGCAGCAGTGAGGAATATTGGTCAATGGACGCAAGTCTGAACCAGCCATGCCGCGTGCAGGAATAAGGCCCTATGGGTCGTAAACTGCTTTTGTGGTGGAGCAATAAGTCGTACGTGTACGGCGATGAGAGTACATCACGAATAAGCATCGGCTAACTCCGTGCCAGCAGCCGCGGTAATACGGAGGAGGCAAGCGTTATCCGGATTTATTGGGTTTAAAGGGTGCGTAGGCTGAGGTCCAGGTCAGGGGTGAAAGCCCGGAGCGCAACTCCGGAACTGCCTTGGAGACGGG
+
-8,AC?))1));;8=6;==;;@CC,C9ECDE9<C,C@EFBC@CCC@9ECFEDFACCEDEG8@@@6@CDFF@E8CAEFGGG,A,CEG,C>@EAFGGGG,,CEFBED,B@<EED=AFGGCAFDFFECFGGGGGGE@+6>>FD>EGG9CDGGGG8D9>D976>>CDGFGGFGG*1@>9<@CCF;>*9>CDGFCFGD>*:)*:=DFFFC*.:8@7C888/;7++;@C/7)<>ABDE7BF:2:BGB*3).8/4*2))))),4CD:6F?BA::(7,/-9,.80(..376:>1)581)),5)(04(36
@M02996:162:000000000-B87FG:1:1101:6090:3228 1:N:0:TAGCGCTC+CTAAGCCT
CCTACGGGTGGCAGCAGTGGGGGATATTGCACAATGGGGGAAACCCTGATGCAGCGACGCCGCGTGAGTGAAGAAGTATTTCGGTATGTAAAGCTCTATCAGCAGGAAAGATAATGACGGTACCTGACTAAGAAGCACCGGCTAAATACGTGCCAGCAGCCGCGGTAATACGTATGGTGCAAGCGTTATCCGGATTTACTGGGGGTAAAGGGAGCGCAGACGGCATGGCAAGCCAGATGTGAAATGCGGGGGCTCAACTCCTGAACTGCATTTGGAACTGGCAAGCTAGAGGAACGGAGAG
+
ABCCCDD9@0)=;==;===;;87@CFGGGGGGGGGGGGGGGGGGGGGGGGGGGFFEFGGGGGGG@FGEFGGGGGGGGGGGGGGGCCFGGEFFFGGGGDFGGGGGGGDFGGGGGGGGGGGDFGGGGGGGGGFGGGFGFGGGGGGGGGFFGGGFGGGG6:?7FDGGG>CECFEGDGGGG=EGGGFFGGGGGGGGGDEGFG76DF5)8:8?FFFEGB@DD9D35?E)=:GG:FF;1:?FF<F:6D9=)@=6DF>E90(5?C*4:444??)8*3*.6>B6=7>D()(38?).523(,,285(((-
@M02996:162:000000000-B87FG:1:1101:12006:3240 1:N:0:TAGCGCTC+CTAAGCCT
ACTACGGGGAGCAGCAGTGAGGAATATTGGTCAATGGCCGAGAGGCTGAACCAGCCAAGTAGCGTGCAGGATGACGGCCCGATGGGTTGTAAACTGCTTTTGTGCGGGAGTAAAAGTCTCCACGTGTGGGGATTTGCAGTTAGCGCGCGAATAAGGACCGGCTAATTCCGTGCCAGCAGCCGCGGTAATACGGAAGGTCCGGGTGTTATCCGGATTTATTGGGTTTAAAGGGAGCGTAGGCGGCTGAATAGGCGGGTGGTGAAAGCCCGGGGCGCAACCCCGCGGGGGCAGCGCGAACGGG
+
688?CA955)1=:;=;;<;;;;;;;CC<EF<FC@CDFFFCECCEC7CEDFA<DA:CCFDCCE,@B@FFGFEGFCCCFG+F+@4BCFF,@C@ADGGGG,,CCF<FBF@=F+4AFFFGDEAFGGGG@FGFG+@C+AEFGFF,>>BACGGDGEE**@>CBD7<C>5:F,=FFF8=DFGEF6:?6<>:E95C7CFC=;=CD*;*71>.893**9:CD8)1*-2090:9*5C><8C>2:>E9?D9<C9)3@F<7)-75>66-*9(4@2<),3:<7C1;(7*.4(,3<(4(3(2(-389>B9>1>01
@M02996:162:000000000-B87FG:1:1101:14131:3276 1:N:0:TAGCGCTC+CTAAGCCT
CCTCCGGGTGACTGCAGTAGGGAATATTGCACAATGGGGGGAACCCTGATGCAGCAACGCCACGTGTGGGAAGAAGCATGTCGGTGTGGAAACCACTGTCGTGAGGGAAGAATGCTTGGCTCCGGCCAAGTTGAATGTACCGCGAAAGGAAGCACCGGCAAACTTCGTGCCAGCAGCCGCGGGAATACGAGGGGTGCAAGCGGTGGTCGGAAGCACTGGGCGGAAAGGGAGCGCAGGCGGAGACGCAAGCAGTCTGGACAAAACCGGGGCCCAACCCCGGACCTGCAGACGGGACCGGGG
+
-8@=C555:0)6=;;=;;;<;8;;6;,;EFG<<<CCCFEDDEEFF7BD<,?5?A,BFGCE:=B=+A,:BCCFECDDBF,,8,=:+BBC+>BAFGGG8F3@FCEGCFC@C3F:7@;3,>@F7FFEGGGDFGC,DFF,@CGGG8CGGGGGGGGGGGG5CEGG>7;+037*::FEFEFCFG5>=<7@C<F>FFCE=D1CDGGFFD*0:)068))2)87F*.27>ECDGFGFFFDBB(4>>F>C95()-07(93:?6(66(<F?F)(10146>>C>6438>(340<>(.415),,49(4(704(
@M02996:162:000000000-B87FG:1:1101:23969:3294 1:N:0:TAGCGCTC+CTAAGCCT
ACTACGGGAGGCAGCAGTAAGGAATTTTCGGCAATGGGGGAAACCCTGACCGAGCAACGCCGCGTGAGTGGAGAAGGTCTTCGGATTGTAAAGCTCTGTTGTAGAGGAAGAATGCTAAGTATAGGAAAGGATATGTAGTTGACGGTACTCTACTAGAAAGGCACGGCTTACTACGTGCCAGCAGCCGCGGTAATACGTATGTGGCAAGCGTTATCCGGATTTATTGGGCGTAAAGGGTGCGCAGGCGGTTTGTTAAGGTGGAGGTGAAAGCGGTGAGCTCAACCCAATACAGCAGCGAATA
+
88@AC?=851)=8==;===<<;C@;CFFGGGGGGGGGGGGGGGGGG8EDFF@@C7CAECFCCFB7>FE5CBFFEFFGE?5,CFDF?:B5ECFFGEFEEGGGGGGGGGGGGGGGGGGGGGGFGGGGGGG,DEGEG,3CE=,CDGGGGGE,ECFG9EAFGGG,7DFGGE+1@DD9B:CFGGGGGFFGGGGGGG8?1=;?*9+83==*;9A>>*/8);@C9D/),4+4:9*()1766>F?:)94DB>BD>>/1:52<4)6+2,()(---97F>76(,7/.().5@((-8(,782-),(.)((-(
@M02996:162:000000000-B87FG:1:1101:15465:3343 1:N:0:TCGCGCTC+CTAAGCCT
ACTACGGGCGGCTGCAGTGGGGAATATTGGACAATGGGGGAAACCCTGACGCAGCAACGCCGCGTGAAGGAAGAAGGCCTTCGGAGTGGAGAATTTTGTTCGTAGGGAAGAAAGCAGACGGTAGCGAAGGGGAAAGCCACGGCCAACGACGTGCCAGAAGGGGCGGGAAGACGGCGGGGGCAGGGGTAGGCCGGAAGGACCGGGGGGAAAGGGAGGGGAGGGGGGGGAACAGGGGGGAAGGGGAACGCGGGGGCCAAAGCCGGGAACGGGAGCCAAAACCGGTCAATGGGAGGGGAGGAGG
+
68A?C?18)1)8888;;;;6;768CC,CE-6CCAFCCFCD66CCFC8ED8-BB@@CCEBE>>@>78C+CDAFG,,:B<B:,,9=++BB<9,:,::,:C?F,++::+><63:<=,,6,,:=F3@><+8CE++55C@>6@B,>C*1CF**>8*4;1*1,,2,***1*2**:**01/**2*//*1))*7*/9*9@8<:*)/*)*9/<:C3)8.*/7))1/2)9>55DE)C/()*),(-)--)141(04)0(1(-)4(,(,6*.:5(,7>?(7(*,(,028.3-4)-(-)))((.-2((4<621,
@M02996:162:000000000-B87FG:1:1101:14337:3357 1:N:0:TAGCGCTC+CTAAGCCT
CCTACGGGAGGCTGCAGTGAGGAATATTGGTCAATGGGCGGAAGACTGAACCAGCCAAGTCGCGTGCAGGAAGACGGTCCTATGGATGGTAAACTGCTTTTGTACGGGAATAAAGTGCGGGACGTGTCCCGTTTGGAATGTACCGTAAGAATAAGGGTCGGCTAACTCCGTGCCAGCAGCCGCGGTAATACGGAGGACCCGAGCGTTATCCGGAGTGATTGGGTTTAAAGGGTGCGCAGGCGGAGGATTAAGTCAGCGGTGAAATTCTCATGCTCAACATGAGAACTGCCATGGAGACGGG
+
-88?CA988:1==;=;;;=;;;;CCE<EEFFDDAECD,C@CEEEGF9ECFCDDECCAFE::@@@6@CFGGDGFDECFBFG,A,CEG?,BEBCFGFGG9<FFGFGCGDDCF<?FGG5CFGGGGGGGGGGGGEA8>BEFF,DFDGFGDGGGGG9EGCDC<=B>9@EGGCGFC>CGFGEGGCCC??;E59C@FGGGEGGFCFFCCEEC97>)9CEDD)1*.**9;7/*)2::=CE:B6EFFEGBG604>8(*5>@-6<B?GG:BF?B))6)96*64.9@=7>(594AA))5)43)).5(9:(37
@M02996:162:000000000-B87FG:1:1101:14351:3368 1:N:0:TAGCGCTC+CTAAGCCT
GCTACGGGAGGCTGCAGTGAGGAATATTGGTCAATGGGCGGAAGACTGAACCAGCCAAGTCGCGTGCAGGAAGACGGTCCGATGGATGGTAAACTGCTTTTGTACGGGAATAAAGTGCGGGACGTGTCCCGTGTGGAATGTACCGTAAGAATAAGGGTCGGCTAACTCCGTGCCAGCAGCCGCGGTAAGACGGAGGACCCGAGCGGTAGCCGGATTTATTGGGTGTAAAGGGTGCGCAGGCGGAGGATTAAGTCAGCGGTGAAATGCTCATGCTCAACATGAGAACTGCAATGGAGACGGG
+
-88AC?=>0:18;;86;==;;;;C<CC9EFE9<@<AD6CCDECCC<@CAFFFGE,:CFFCE86@+@FEEFCFF=,BFFCF+@,?CF<,BE@A?FDGG95CEGDEEFCD=F8??FF?FGGGGGGGGGGFGGGD+@DEGGCFFGGFGCFEGGFDE;>:C:CEC9*@FC7DF:::C8DCEFEFED8?E39C*A=CCD58:CGEDGEFC)8B)0:ECD59*.*29::*/09C>FGF(-(87>>769-)4;.(*.)9)-5<BED89F):<)))/-*.-)9<42?(.044).)55))-,,)()--(4
@M02996:162:000000000-B87FG:1:1101:21598:3382 1:N:0:TAGCGCTC+CTAAGCCT
CCTACGGGTGGCAGCAGTGAGGAATATTGGTCAATGGGCGAGAGCCTGAACCAGCCATGTCGCGTGCAGGAATACGGCCCTATGGGTTTTAAACTGCTTTTGCCTGGGGATAAAGTGGCGGACTTGTCCGTTATTGCAGGTACCAGGCGAATAAGGATCGGCTAACTCCGTGCCAGCAGCCGCGGTAATACGGAGGATCCGAGCGTTATCCGGATGTATTGGGGTTAAAGGGTGCGTAGGCGGCATCTCAAGGCTGTGGTGAAATGTCAGGGCTCAACCTTGGCACTGCCATGGAAAAGGG
+
-88BCB55=))==8=;;==;;;;CCDAFFFFFCDFCFFECEDEEGGEFG8CFFEC:CECCFCDB@@CDGFCF,CCDEFGG?DFCFG=C,AA=FGGGGFAEGGFG,EDDDC49CEEEFGECCFG+=FFGGGGFG?;DGGGGCGGGGDGGGGG+DGGCD:7@C>@@CG7EF@*4CEFGFFDEF>9;C9:D+BCGDDEGA*>;CDEDE93:);@E788)06::@EG)20704=>B:::D?FD92C686)0)26AF)44:8CC(4=>>4<64F<C?F(0<1(4.)*4.8?055:2.::4<?(43:
@M02996:162:000000000-B87FG:1:1101:17568:3383 1:N:0:TAGCGCTC+CTAAGCCT
ACTACGGGTGGCAGCAGTGGGGAATATTGCACAATGGGGGAAACCCTGATGCAGCAACGCCGCGTGAAGGATGAAGGCCCTGGGGTCGTAAACTTCTGTTCTAAGGGAAGAGAATGACGGTACCTTAGGAGCAAGTCCCGGCTAACTACGTGCCAGCAGCCGCGGGAATACGTAGGGGGCAAGCGGTATCCGGAATTATTGGGCGTAAAGCGTGCGTAGGCGGTCCTTTAAGCACGGGGGTGAAGGCAAGGGCTGAACCATGGTTCGCCCGGGGAACGGGGGGCATGGAGGGGGGGAGGGG
+
-88AC?5):)1=;8=6;<=;678@,;,;CCF<A<<CCDEDCC<FFF,CC,C9@A6CCCBF7@@@+8BDFFEFE=<EFF<@,?FEDFCF+A4=C@<FEF,CE9FFAB==EFGCFG9FFFGEGFEGF5@EFDGFGGG=DFGGGGGGGGCFGGCEGG3D@DFD,9@EG*=E69<F8:87ECC::8;.:)295CFGDAG*)::?:7F@E7>D3?CC*8>G*4CGFCE9/)+*)*29<9?FFB>)(/,/:?F352:>1((4<6/,,94.))-456<0(45*.4?F9E>1(((.),(-((4654,,,
@M02996:162:000000000-B87FG:1:1101:17553:3393 1:N:0:TAGCGCTC+CTAAGCCT
ACTACGGGTGGCAGCAGTGGGGAATATTGCACAATGGGGGAAACCCTGATGCAGCAACGCCGCGGGAAGGATGAAGGCCCTGGGGTCGTAAACTTCTGTTCTAAGGGAAGAGAATGACGGTACCTTAGGAGCAAGTCCCGGCTAACTACGTGCCAGCAGCCGCGGGAAGACGTAGGGGGCAAGCGGTATCCGGAATGATTGGGCGTAAAGCGGGCGGAGGCGGTCCGGGAAGCACGGGGTGTAAGGCAAGGGCTGAACGATGGTTGGCCCGGGGAAGGGGGGGACTGGAGGGCAGGAGGGG
+
688?@?=5:)0;;88;;<=;;78@,@,CCFF<<@6CCCDDC@@FF7,CC<C@@A:C@C@@887@+7@CFDD,E<CEFFEG+FFDE>BF4===EB9F?C5CF9EFDFCECFGEGGDFGFGGGGGGA,CFGFGGE>D6;>8CEC7>FGFGCE,DDFB:*@9@,34>F*=E*<CC81CEEDG=5<>):)*1*0:CC>E/):*/:7CFC)7@577C)7:D)4CD5:C9:5*1(8)80:2DBFB)().969)29(451((4<F*8(<2-)(,(9357(47*)4:B>BF>((,3(8(7(-8;)((,,
@M02996:162:000000000-B87FG:1:1101:17316:3413 1:N:0:TAGCGCTC+CTAAGCCT
ACTACGGTGGCGGCAGTCGAGAAGCATTCACAAGGGGGGCAACCCGGAGGGGGCGAGGCCGCGGGGGGGAGGAAGGTCTTCGGAGTGTAAACCCCTGTCATGTGGGAGCAAGGCGCAAGCTTGATAGTACCACAAGAGGAAGAGACGGCAAACTCGGTGCCAGCAGCCGCGGTAATACAGAGGGCGCAAGCGGTGTTCGGAATCACTGGGCGTAAAGGGTAGGTAGGCTGCCGCAAAAGACGTGCGTGAAAGGCAGGGGCGCACACCAGGGAGGGCGAATGAGACAGTGCGGCTGGAGGAA
+
886AA@=)51)87+87;;88868;,6<6CEE@CEECCE=+8=+BF=B:C=@@:6<C+@*@5*3*5@CDE>8?808:,3,0,12/*2AA9?C,2:C*A,,3:<,<:;8C8CG:;*::CEGG?0@FCEF+<<@CFFGGGEGGFGFGGGGGDEGGG9+*/2/*;>F8CC=CC*:E<5;3@FFFFC5)2)15>EG88.:/7:D>C9:6<C49>:4C)7>C:4D*9*1009=*)010493)(.8*.9,76D.49(6=18<13ED>(),,(,30)-7(4(.*0(,(./).,(.52),((,48:141(
@M02996:162:000000000-B87FG:1:1101:16880:3417 1:N:0:TAGCGCTC+CTAAGCCT
ACTACGGGTGGCAGCAGTGAGGAATATTGGTCAATGGACGCAAGTCTGAACCAGCCATGCCGCGTGCAGGAAGAAGGCCCTATGGGTCGTAAACTGCGTTTGTGGGGGAGCAAGAAGTCGTACGTGTACGGCGATGAGAGTACAGCACGAATAAGCATCGGCTAACCCCGTGCCAGCAGCCGCGGTAAGACGGAGGAGGCAAGCGATATCCGGATTGAATGGGTTGAAAGGGTGCGTAGGCGGGGGTCCAAGGCAGGGGTGAAAGCCCGGAGCGCAACGCAGGAACGGACTGGGACACGGG
+
-88AC@=5>)1=;8=;;==6;;;@;E,CEC6C@<C@CAFB8@@C;@,CDF-@EA;,C,CCCB@B6@66ECB<,CEEF<,B,=,:<F9,@@9CFGAA=,4B+@4:=+=:@F@=F,??D,5@AD7>FFGGGFGG=>+@;>CFBEFA@;EDCC>3@FC93,*65*4><,,4416=CG9E:C60,/0882:9*<;>5>EC558;79C38*)0)*2:5<5**)*01<=2*)324@C5(-(821.1)),)40)(*.4=1:7<BGD(47,)63(3<;7,,()/)(,4(01:1:<8((((.(.(7((--
@M02996:162:000000000-B87FG:1:1101:17293:3423 1:N:0:TAGCGCTC+CTAAGCCT
ACTACGGGGGAGGGAGTCGAGAAGTATTCACAAGGGGGGGAAACCGGAGGGGGGGAAGGCGAGGGGGGGAGGAAGGCCTTTGGATGGGAAAACCACGGTAGGGGGGAGAAAGGCGCAAGCTTGATAGGACCAAAAGAGGACGAGAGGGAAAACCCGGTGACAGCAGCCGCGGAAAGACAGAGGTACCAAGCGGGGTAGGGAATCACGGGGCGAAAGGGGGAAGGAGGAGGGCGCACAAGAGGGGCGGGAGAGGGAGGGGCCCAAGGCCGGGAGCGGGGAGGAGACGGCGGGGCTGGAGGAA
+
88ABCA8518)+7+86,6668,866<6C,C,C@,CCCDD*>C,?F*C*1:<*1**:+/+28**:?CGDE*8/*8,:+*,3,+3,,,2:,<;,;C**/8///**/8C*8*2<8//*2*/1*3+;8+20@::*;;5/;F0/8*:E/?*;*/18EG**/**/*<*<FC6*;2*2/)/2*0:+20*))+0*:2:7E*572)*/859*/095>3))/)0.)9:3958**07C><))79((),()*(14)(..()(,.((-,(*)((0(4(((.)-)41()*.(--()-2(-1(4922(-4174(((
@M02996:162:000000000-B87FG:1:1101:20860:3433 1:N:0:TAGCGCTC+CTAAGCCT
ACTACGGGGGGCTGCAGCTAAGAATATTCCGCAATGGACGAAAGTCTGACGGAGCGACGCCGCGTGGATGATGAAGGTCGGAAGATTGTAAAATCCTTTTAAGTGTGAAGAATAAGTGGTATGAGAGAAACGTATCATGGTGACGGTAAAACTTGAATAAGCAACGGCTAATTACGTGCCAGCAGCCGCGGTAACACGTAAGTTGCGAGCGTGGTTCGGAAGGATTGGGCGTAAAGGGCATGTAGGCGGTGGTGCAAGCTTGGTGTGAAAGGCAGGAGCGGAACTCCTGGACTGCGGGGAG
+
-88=@?955)188889::4:<:99:C5CFGGFCC7?ADF>CE:BC<,EDEC@BC4==CCC3>8=+8CC<>B@@=ACF<FFCEGEF=?F>ACCE;FGC9,?FGG@@,8@CFGF3FFG2CF,C;FGGGGGGGGG6F<EC<FGBCGGGG*BEGGE+2<@8;CCC:CGGEGD5:F+:CFE2::C9<>:EC7CDGG*:;EGFD7?CF+9:0>EFDG2*7>*?9DDD**996CCBFC04<BFFF5F7D)B:F?;D-()--6:AG32)73)4.4<B9F??:DC.24((8>()-5).534)4(:)(-,,
@M02996:162:000000000-B87FG:1:1101:22970:3442 1:N:0:TAGCGCTC+CTAAGCCT
ACTACGGGGGGCAGCAGTGAGGAATATTGGTCAATGGGCGAGAGCCTGAACCAGCCATGTCGCGTGGAGGAATAAGGATCTATGGTTCGTAAACTCCTTTTGCGGGGGGATAAAGTGCGGGACGCGTCCCGTATTGCAGGTACCCCGCGAATAAGCATCGGCTAACTCCGTGCCAGCAGCCGCGGTAATACGGAGGATGCGAGCGTTATCCGGATGTATTGGGTTTAAAGGGTGCGTAGGCGGCCCCTTAAGTCGGCGGGGAAATTTCCGGGCTCAACCCGGGCACTGCCGTGGAAACGGG
+
-8AAC?591))8788::<:::CCC9E??CCE?CCBBCDFCFECCFFEFEG<=EA:B=,?C5:B>8>C@FEDC,=CFFF,B,@,@AC@@FC<<FG@FG,,@EFDFEGDEDG58CFC+<9CEDGGGGGGEGCCCEF6FGGGG>CGFGGGGGGGCGGGGFCDC>C*CFG7EGCAFGGGGGGGG:777:/>C7CGGDFEGF*>FDDEBC97B56CE557)06*:@CF*10CCAFFD8BFF:?51,93)7002*5>F)6:64ED(7B:?))))98DFB(.09(.8>F0(,-3.).6,(41<?0(4:
@M02996:162:000000000-B87FG:1:1101:13224:3454 1:N:0:TAGCGCTC+CTAAGCCT
ACTACGGGTGGCAGCAGTGAGGAATATTGGTCAATGGGCGGAAGACTGAACCAGCCAAGTCGCGTGCAGGAAGACGGTCCGATGGATTGTAAACTGCTTTTGTACGGGAATAAAGTGCGGGACGTGTCCCGTTTGGAATGTACCGTAAGAATAAGGGTCGGCTAACTCCGTGCCAGCAGCCGCGGTAATACGGAGGACCCGAGCGTTATCCGGATTTATTGGGTTTAAAGGGTGCGCAGGCGGAGGAGTAAGTCAGCGGTGAAATTCGCATGCTCAACAGGAGAACGGCCATGGATACGGG
+
-8A?CA55=01=;8=;;==;;;;@6C,6CDCCA<CCC,C@@CCEFE<ECFCCDA::CFC:C@8@6@FDFF=FFDC?F8FF+@??CFC,BF??DFEFG,,:,CEFFGDDCF,=FGG5EFFGGGGGFGGGGGE@=@BEGG9FBFGGG:FEGGG,EFCDD@;BC?*BFG,D?C>CDCFFFGFCF<?;C/:C7FFGDEGGFGGFDGGEE77<.9CEDF)**.*09C=1*)3:<9>>(48BFFEDFG287>8(24<@)-<AFGG19F?F))5(04*45-9<=(8(4532:4(4(790)4:)12(26
@M02996:162:000000000-B87FG:1:1101:16934:3485 1:N:0:TAGCGCTC+CTAAGCCT
CCTACGGGAGGCAGCAGTGAGGAATATTGGTCAATGGGCGAGAGCCTGAACCAGCCAAGTAGCGTGAAGGATGACGGCCCTATGGGTTGTAAACTTCTTTTTCCGGGGGATAAAGGGACCCACGTGTGGGTTATTGCAGGTACCCGGGGAATAAGGACCGGCTAATTCCGTGCCAGCAGCCGCGGTAATACGGAAGGTCCGAGCGTTATCCGGATGTATTGGGTTGAAAGGGAGCGGAGGGGGAAAGGTAAGGCAGCCGTCAAATCGCGGGGCGCAAGCCCGGCCAGGGGTTGAAAAGGGG
+
-88?@?88)11888=;;==;;;;@;@<CEFFC@@<CCFFCFC@CFE,CEFEDCEC:@EFC@DEB,@FFGGFFEE,BFFEG7A,CDFC?CC?<FGDCFA,CF@FG?FDGDF4=FFF,FGFFGGGGFGGGGGC@D:=EFGFGGGGGGCE+@EG8EGFFFECBDD:EF7=DGC?EDFGFFCFCE<8:E>DG+ACGDDGGF*;=7CGBC7<;76CEDB7)2.**9C79*)<C9FG@6?>F(401(12088)4*669)4,40/9-3<<A.4:0>>)22()27(((-0(--(((-4,(,.64*(-(3
@M02996:162:000000000-B87FG:1:1101:11881:3517 1:N:0:TAGCGCTC+CTAAGCCT
ACTACGGGTGGCTGCAGTGAGGAATATTGGTCAATGGGCGAGAGCCTGAACAAGCCAAGTAGCGGGAGGGATGACGGCCCGATGGGTTGTAAACCTCGGTTGGCGGGGAATAAAGTGCGCCACTTGTGGGGTTTTGCATGTACCCGCCGAATAAGGATCGGCTAACTCCGGGCCAGCAGCCGCGGTAATACGGAGGATCCGAGCGTTATCCGGATTTATTGGGGTTAAAGGGCGCGTAGGCGGGATGGCAAGGAAGCGGGGAAATGGAGGCGCTCAAGGTCTGCACTGCAGGTGAAACGGG
+
686AC?55:))6;8=;;==;;;;C6CC,CAC<C<ECCFFCEC@CC<,CCE@,CA;6CFCC9CC@+7CCCDBFE@,?CCFF+@+?CFB+@@?@AB8,A++8FFEF=C@C@F,<BFF<FFFFEFE,,@=FE*><*5DFFG9FFCFFGE*B@CECFFCC25*48)31FF7CCB5CCCC=CCC*:<558)97*:>FCDGGD2*0>9>):))7)17:<@)**.*29@=)*):>AFF@(-,7(2;D)1-8()0-08<5(,434*9(3)41)6.,0(/-2()29),))*.).,-.))5((49<@A(14
@M02996:162:000000000-B87FG:1:1101:15984:3518 1:N:0:TAGCGCTC+CTAAGCCT
ACTACGGGAGGCAGCAGTAGGGAATATTGCACAATGGGGGAAACCCTGATGCAGCAACGCCACGTGGGGGAAGAAGCATTTCGGGGTGTAAACCACTGGCGTGAGGGAATAATGCTTAATTTCGGTTAAGTTGAATGTACCGCGAAAGGAAGCACCGGCAAACGTCGTGCCAGCAGCCGCGGGAATACGAGGGGTGCAAGCGTTGTTCGGAAGCACGGGGCGGAAAGGGAGCGCAGGCGGAGAGGCAAGCAGTCTGTACAATACCGGGGCCCAACCCGGGACCGGCAGACGGGACGGGGGG
+
-88AC?=88:1=88=;;<;<;8;@6@6,CEFEC<@CCCDDECDFGE8ED<D<@A;CAEBC+68@,:,7@@@CECEDCE99,ACC+@7@4??EEFBF<E,BF6CFBEDEF,C?@FF9AFE<AEEFG8>CFG=CEFG,E>FGG6CGGEEEGGGGFGC8>E9F:>D*64;1A8FFGCF=C?C5:C):8*>7F=9ECE/?@FFFFG*)2109>:DE)5?C)49C5C5DGBGFBFD>>F9EFB:C691)4)737<3?)5)6)<*6<*6:0:3>@6>(4858@(-49>?(42234(,41:,4>0(4(
@M02996:162:000000000-B87FG:1:1101:23639:3522 1:N:0:TAGCGCTC+CTAAGCCT
CCTACGGGAGGCAGCAGTGGGGAATATTGCACAATGGGCGCAAGCCTGATGCAGCAACGCCGCGTGAGGGAAGACGGTCTTCGGATTGTAAACCTGTGTCTTTGGGGAAGAAACAAGGACGGCAGCCAAGGAGGAAGCCACGGCGAACGACGCGCCAGCAGCCGCGGTAATACGTAGGGGGCAAGCGGTGTCCGGAATTACGGGGTGGAAAGGGAGAGCAGGCGGGACAGCAAGATGGAGGGGAAAGACCGAGGCGTAACCACGGAGCGGCATCCAAAACTGCGGATCTGGAGAGAAGGAG
+
88ACC?==)11=68=;;=6;;88@CEFGGGGGFC@DDG,@8@B:DFFFFEFDFECFFGEGG:@B6@?CFGDGEFCC78B8,EFD=+4E:E?BFG8,CB5C559?=4>?CGGEE:EE,4=AFG+6C+8<FFGFFEGFGC8FGE@:5@C>*>*>*4BCEGGGC<FG=/>//=9=C85285*/=/5>C57)17*++7CC>*21C*C<C9>007C=D@FD*4*27E*7C>5/,5*7:7(*.)5*(),0,0)4*.9>>14(3:7:<@666>>0713(,(/<)6,(,/)-3((()-4)421263(40
@M02996:162:000000000-B87FG:1:1101:11418:3527 1:N:0:TAGCGCTC+CTAAGCCT
ACTACGGGCGGCAGCAGTAAGGGATATTGGTCAATGGGGGGAACCCTGAACCAGCCATGCCGCGTGAGGGATGAAGGCCCTACGGGTCGCAGACCTCGTTTGCCGGGGGATAACGCGCCCCACGCGTGGGGCGGTGAAGGTACCCGGAGAATAAGCATCGGCTAACTCCGTGCCAGCAGCCGCGGTAATACGGAGGATGCGAGCGTTAGCCGGATTTATTGGGTTGAAAGGGTGCGCAGGCGGGGCGCTAAGGCAGCGGTGAAAGGCGACGGGTCAACCGGAGCAGGGCCGTGGAGACGGG
+
-88AC>5880188886;<;<<;<;;@<CCCC<@<<CCDDDDDCFGC8A?EE<=ABB=EAF>>8>+8BCFD@DCECFFFGD+>@CEG>@CFC:>FF:F*+@FCFGBFDDDF*<FCGEGEGGGGGGGGEGGGGEEG2?FGGGFCFGGEGGGGG7CGFCC<FCC3*;FG7C6>:CGEGE@FC*:7)7C/<D*::CCEGGF6DF79CBC))7)0>ED>)1*.*29CC/*)<0<FDD280@0>>>,92897<(/-7?(4?B?GG,9>>ABF6>50CB(,)205(447718:144:>(-4437??<>
@M02996:162:000000000-B87FG:1:1101:11896:3528 1:N:0:TAGCGCTC+CTAAGCCT
CCTACGGGTGGCTGCAGTGAGGAATATTGGTCAATGGGCGAGAGCCTGAACCAGCCAAGTAGCGTGAGGGATGACGGCCCTATGGGTTGTAAACCTCTTTTGGCGGGGAATAAAGTGCGCCACTTGTGGGGTTTTGCATGTACCCGCCGAATAAGGATCGGCTAACTCCGTGCCAGCAGCCGCGGTAATACGGAGGATCCGAGCGTTATCCGGATTTATTGGGTTTAAAGGGAGCGTAGGCGGGAGGGCAAGTAAGCTGTGAAAGGGAGTCGCTCAACGGCGGCACGGCAGTGGAAACGGG
+
-88ACB>5:));=8=;;;=;;CCCCE<AEFFFCCEDFFFEEECEGGCEFF@CCE;C@FFCDCCC,@FEFGCFEEEBFEGG,ACEFGC8@FBDEGGEF9<FFGGGCFCDEG,>FFG?FGGGGGG8DGFGG+B>C7DFGGAFGFGFGGEGGGG7FGFDC2;<C<:CGGCGGE6CDGGGGG7CC<5:C)>D:EGGD>EE<*9?7CEDD<EE)9DED@3**.00@CC97)<C>FC7:<;B(8097<377)0(*4:7)).:)39)5=AB)4(.7(23((0:9(4(4)4(4((-,34((8)5F??B?
@M02996:162:000000000-B87FG:1:1101:23201:3532 1:N:0:TAGCGCTC+CTAAGCCT
ACTACGGGTGGCAGCAGTGGGGGATATTGCACAATGGGGGAAACCCTGATGCAGCGACGCCGCGTGAGTGAAGAAGTATTTCGGTAGGTAAAGCTCTTTAAGCTGGAAAGAGAATGACGGTACCAGCAGAATAAGCCACGGCTAACTACGTGCCAGCAGCCGCGGGAATACGTAGGGGGCAAGCGTTATCCGGATGTACTGGGTGGAAAGGGAGCGGAGACGGTAAAGCAAGTCGGAAGGGAAATCATAGGGCGTAACCCGGGAAGGGCATTGGAAACTGGGGAACGAGAGTACAGGAGGG
+
688AC?=5110=;8=;;<;;;8768C@9EEF<AC<ACFDDBCEEFE?CCEDEFF,@BFCF@>:>+>BE<C?EFAEF,C,5,AB@4A+B,?E<BEED9,,B@F<,?=<=AFF8EE:FFACGFFF,EFGGGFFCDFGG8,@BE6:CFG,>EE3@C7ECGGG7D9>BD*:?89<C*,;CECCCE58589*9>+2=8>*/0C7*:7=)2)0=*77C<73C3;GDFCCCC@C:)967..43,:D*491:<*94C9:@(1(32:::(7(-(-(-8(*)..730().()(---(-4-43-6).04(32
@M02996:162:000000000-B87FG:1:1101:23631:3541 1:N:0:TAGCGCTC+CTAAGCCT
CCTACGGGAGGCAGCAGTGGGGAATATTGCACAATGGGCGCAAGCCTGATGCAGCAACGCCGCGTGAGGGAAGACGGTCTTCGGATTGTAAACCTTTGTCTGTGGTGAAGAAACAATGACGGTAGCCAAGGAGGAAGCCACGGCGAACTACGGGCCAGCAGCCGCGGTAATACGGAGGTGGCAAGCGGTGGCCGGAATTACTGGGTGGAAAGGGAGCGCAGGCGGGACAGCAAGTGGGAAGGGAAACACCGAGGCGTAACCACGGAGCGGCAGCCAAAACGGTTGGTCGGGAGTGAAGTAG
+
88ABCD>=5118888;;<=;;@@B@CCEEFGCDCECEFFB@CCCFFCEFCDEFA:CCFEFF@CC6@FEFGEGGF<CDFE,,AFDF:4E<FDAFFC,AF@FF,<AC4BAFEFGGEFG,FFFEE4AF<FDDFGGGGGFGGGGGEEG+>@E,ECE*@E>CGFGFG5CEEG*?B9@DFCEED2:E>AFGGG8CE)29>EEF*09>7A?F9@5>@GGGF@CC6)9>D57ED=<3>47::.*.6>*4*47?5)./49E>BF(-:1:>=B?FFFF>>37(-)A74:2(5-(-(-6((-2;:.-9<)6)
@M02996:162:000000000-B87FG:1:1101:23215:3542 1:N:0:TAGCGCTC+CTAAGCCT
CCTACGGGTGGCAGCAGTGGGGGATATTGCACAATGGGGGAAACCCTGATGCAGCGACGCCGCGTGAGTGAAGAAGTATTTCGGTATGTAAAGCTCTTTAAGCTGGAAAGAGAATGACGGTACCAGCAGAATAAGCCCCGGCTAACTACGTGCCAGCAGCCGCGGTAATACGTAGGGGGCAAGCGTTATCCGGATTTACTGGGTGTAAAGGGAGCGTAGACGGTAAAGCAAGTCTGAAGTGAAATCATAGGGCTTAACCCTGTAATTGCTTTGGAAACTGTGTAACTAGAGTACCGGAAGG
+
88ABCB=5:1)=;8=;;<;;;87@8C9FEFGEFCDDFGGGEEFGGGFFFCDCFECB@FEGDCCC+>FCCEEFFEFF5C?5,FFD8EDE@ECDAFCFFFCEFGF,BEAEFFG<FFCFGGGGCFCGGGGGGGGGFGFGFGGGGG8FGGGGGEDGFGGGGGGFGDEEG*;E,BFE;EEDGGGGGDFFGC5D>CGGGFA/*;FCFGF0;1=FFFFEDEDD5<GGFEDCCECF2FFF>26=AFF*5:<@)9FBDABFF(44AC7?2746>4A:=9:-5>FF?0694/.6<<6-56<6<BA4BB(4:
@M02996:162:000000000-B87FG:1:1101:24477:3545 1:N:0:TAGCGCTC+CTAAGCCT
CCTACGGGTGGCAGCAGTGGGGAATATTGGGCAATGGGCGCAAGCCTGACCCAGCAATGCCGCGTGAAGGAAGAAGGCTTTCGGGTTGTAAACTTCTTTTAAGTGGGACGATAATGACGGTACCACTTGAATAAGCTCCGGCTAACTACGTGCCAGCAGCCGCGGTAATACGTAGGGAGCAAGCGTTATCCGGATTTACTGGGTGTAAAGGGCGTGTAGGCGGGACATCAAGTCAGATGTGAAAGCACGAGGCTCAACTTCGTGTCTGCATTTGAAACTGACGTTCTTGAGTGTTGGGGAG
+
8ACCCB8)10)=;=8====;;888CFGGGGG<@DCFGGGGFGGGFCFGGGGGGFEFFGGGGGFG@FGGGGGGGFGGGGGGGGGGGGGGGGGGGFGGGGGGGGGGGGGGFFGGGGGGGGGGGGGGGGGGGGGGGGGCDDFGGGGGGFE;DGGGGFE:EDGFE@6CGGDGFGC>C,=CGEEDFFF5ECDGGFGEEFGEFGDFFCFFCC=CFFGGGFEDG8D7=EGG:37:2729<A>*-6BC4>)74097C66B9?BFFCCB<E?((.4)*:FAA9BE*32)542:<:64A:76<A-4)(((-
@M02996:162:000000000-B87FG:1:1101:24461:3558 1:N:0:TAGCGCTC+CTAAGCCT
CCTACGGGTGGCAGCAGTGGGGAATATTGGGCAATGGGCGCAAGCCTGACCCAGCAATGCCGCGTGAAGGAAGAAGGCTTTCGGGTTGTAAACTTCTTTTAAGTGGGACGATAATGACGGTACCACTTGAATAAGCTCCGGCTAACTACGTGCCAGCAGCCGCGGTAATACGTAGGGAGCAAGCGTTATCCGGATTTACTGGGTGTAAAGGGCGTGTAGGCGGGACATCAAGTCAGATGTGAAAGCACGAGGCTCAACTTCGTGTCTGCATTTGAAACTGACGTTCTTGAGTGTTGGAGAG
+
ACCCCFA5:1)===8====;;88BEFGGGGGGGGGGGGGFGGGGGGGGGGGGGGGGGGGGGGGGCFGGGGGGGGGGGGGGGGGGGGGGGGGGGGGGGGGGGGGGGGGGGGGGGGGGGGGGGGGGGGGGGGGGGGGGGGGGGGGEGGGGGGGGGGGGGGGGGGGGGCGCCGGGGGGGGGGGGGFFGGGGGGGGGFGGFGGFGGGFGGFFFFGGGFFGGFGFFGGGGFGG>FFFBFFFBBFG<D<@>@FBD?FFF6?DFGGFFFBF::FFFAFA>DFGFDFB<FFB6:BFF2>:AB::>?B:6
@M02996:162:000000000-B87FG:1:1101:18527:3559 1:N:0:TAGCGCTC+CTAAGCCT
CCTACGGGGGGCAGCAGTAGGGAATATTGGTCAATGGGGGAAACCCTGAACCAGCGACGCCGCGTGAGTGAAGAAGGATTTCGGGATGTAAAGCTCTATCAGCAGGGACGAGAATGACGGTACCTGACTAAGAAGCCCCGGCTAACTACGTGCCAGCAGCCGCGGGAATACGTAGGGGGCAAGCGTTATCCGGATTTACGGGGGGTAAAGGGAGCGGAGGTGGCCAGGCAAGTCAGATGTGAAAACCCGGGGCTCAACCCCGGGACTGCATTTGAAACGGCGGGGCTGGAGTACAGGAGAG
+
-88AC?8=8)1+888::<:<98C=9=5,CDB,?<<@CFDGEEFGFD,BBE?<EA4==@CFC>>>6>@B>BACFEBE,@<,8;@C*@CF,@<<AF@FGF,@FFCGBFDE:FGEGG,CFFGGEGGGFGGG9FFGFFGFFGGGGD5EGGFGGG8CCGCC8C<;*11:E*:C:@FF9:C=EED:=7:5C19C4CGECE:**:F)9DC)8/7?F=FC5:5CC6CD.;CC*0*12@5@44<FA58*.26@97><DBFE0(35>EC:?>(76>(4)42))69:=)(49B(7;6(-42:(.)).882(-
@M02996:162:000000000-B87FG:1:1101:8547:3582 1:N:0:TAGCGCTC+CTAAGCCT
CCTACGGGAGGCTGCAGTAGGGAATATTGCACAATGGGGGGAACCCTGATGCAGCAACGCCACGTGTGGGAAGAAGCATTTCGGTGTGTAAACCACTGTCGTGAGGGAAGAATGCTTGGCTCCGGCCAAGTTGAATGTACCTCGAAAGGAAGCACCGGCAAACTTCGTGCCAGCAGCCGCGGGAATACGAGGGGTGCAAGCGTTGTTCGGAATCACTGGGCGGAAAGGGAGCGTAGGCGGAGAGGCAAGCAGTCTGTACAATACCGGGGCCCAACCCCGGACCTGCAGCCGGGACTGGGTG
+
68BCCD1::8)====;=====8;CEFCGGEFGFC,@ACFGGGGGGGGGGGGGGFBFFGGGF:CFBF,BFFFGGGGGFGGGGGGGFGGGGGGGFGAFGFB<F<FE<CDCC+@:,@@,3>FGFGGGGGGGGGGGGGFBGGGGG?CGGGEGGGGGGGGGCC>FGFG<CEEEFGGGGEGFGFEEED)71CGGGGGGGEGGFGGFGDEEGGFFFFGGG@FGFAFFFG5>CBGGFFG>B><EBFFC6C9)-77?C(47.46A)<>>>49:::>FB>D0:(5;<?B>>;1(.34()(,43(4(7(4((
@M02996:162:000000000-B87FG:1:1101:13751:3644 1:N:0:TAGCGCTC+CTAAGCCT
GCTACGGGCGGCAGCAGTAAGGAGTGTTCGGCAATGGGGGAAACCCGGACCGAGCAACGCCGCGTGAGTGATGACGGCCCAATGGGTTGTAAAGCTCTGTTGTAAGGGACGAATGGTTTGCTCAGGAAAGGAAGCGAACTTGACGGTACCTTACCAGAAAGCCACGGCTAACTACGGGCCAGCAGCCGCGGGAATAAGGAGGTGGCAAGCGGGATCCGGAATGATGGGGCGGAAAGAGGGAGGAGGCGGCAGGACAAGTTTGAAGGGAAAGGGGGGAGCTGAACTCCATAAAGCTGAGAAA
+
666A@B)10))688,;;<;<<;C@;,,6CFCFEBE@CCEE@FDGG@+@B@=>>=8>E8::@:>F+@??CE<EE<,BC@@B+3,88>:8@@@DD?C,D,CF9>BFBFC@8@F:F>FEEC7CFC,@FCDEF,4<DC,>BED,>;DGEG*=EG;,?FCF8,;:8*:BFCGC28?+:CFE*1*:=C30;*C<7ED*:>*+*0*/19/)19.9)01*)))1*.>DE*+*+/9/657)469533.9(1(08>539(4)-((,(:0.-14.6,(456C(3(8:)-(.(0.4)),.)-).4)))*.-).
@M02996:162:000000000-B87FG:1:1101:13762:3658 1:N:0:TAGCGCTC+CTAAGCCT
CCTACGGGCGGCAGCAGTAAGGAGTGTTCGGCAATGGGGGAAACCCTGACCGAGCAACGCCGCGTGAGTGATGACGGCCCGATGGGTGGTAAAGCTCTGTTGTAAGGGACGAATGGTTTGCTGAGGAAAGGAAGCGAACTTGACGGTACCTTACCAGAAAGCCACGGCTAACTACGTGCCAGCAGCCGCGGTAATACGTAGGGGGCAAGCGGTATCCGGAAGGATTGGGCGGAAAGAGGGAGCAGGCGGCAAGAAAAGGTTGAAGGGAAAGCGGGGAGCGCAACTCCAAACAGCTGCGAAA
+
88AAC?1:81)8888;;<;<<CC@;;<<C@F@C@ACCDDDEDDFGD,C@CE@>C7CDGEFF>@>+>CCCEDEEACBFFFG+@+?CFB+>37?BDF,D,EGDGFGAFFFDEG@F,DF73,@FC,@FGGGG,@FCFDGGGG,?;EFGG8FEG9CCFG<:=CAC<8FDGGG58CC799:*:7=C78A8>FG:CG/1<+AFF29<D5B=CEFF3D**0.:C-1*7*/7+*:7?8<)4;>FBFFC(1-7:@)4D>1)4.(.:F34)73AB018:(1(4(88),((()43.)48(6(411.()-,42
@M02996:162:000000000-B87FG:1:1101:11899:3672 1:N:0:TAGCGCTC+CTAAGCCT
ACTACGGGTGGCAGCAGTGGGGAATATTGGACAATGGAGGAAACTCTGATCCAGCGACGCCGCGTGAGTGAAGAAGTATTTCGGTATGTAAAGCTCTATCAGCAGGGAAGAGAATGACGGTACCTGACTAAGAAGCCCCGGCTAACTACGTGCCAGCAGCCGCGGTAATACGTAGGGGGCAAGCGTTATCCGGATTTACTGGGTGTAAAGGGAGCGTAGACGGCATGGCAAGTCTGATGGGAAAACCCGGGGCTCAACCCCGGGACTGCATTGGAAACGGTCAGGCTAGAGGGAAGGAGAG
+
-88?C?=):0);=8=;;==;;@@@@E,;CAEC@AC@CCEDEFFFGFFEECEEDA;@@FCF@@8@8>CCCCAFGDCE,C5,,9CC8BCF<EDCCF<FFC,EFFFGFGDFDGG8FFEEGGGGDGFFGGGGDGGGGGGGGGGGGG7FGGAFGGDFDFFC>FC@:?CEG*CE:;DC;:@>EDD=:<8:C:*>*<CE=A**;CF+;FG;:/;FFCFGCBBGD1CDFED>=5CF?F=F:A)9<6=*397F?F>1DFFE;(-2<:D:<DBFFF(474*)..1<64(4,)484((.4>B,6((4:<:.2
@M02996:162:000000000-B87FG:1:1101:11888:3687 1:N:0:TAGCGCTC+CTAAGCCT
GCTACGGGTGGCAGCAGTGGGGAATATTGGACAATGGAGGAAACTCTGATCCAGCGACGCCGCGTGAGTGAAGAAGTATTGCGGTATGGAAAGCTCTAGCAGCAGGGAAGATAATGACGGTACCTGACTAAGAAGCCCCGGCTAACTACGTGCCAGCAGCCGCGGGAATACGTAGGGGGCAAGCGTGATCCGGATGTACTGGGTGTAAAGGGAGCGTAGACGGCAAGGCAAGTCTGAGGGGAAAACCCGGGGCCCAACCCCGGGACGGCAGGGGAAACAGTCAGGCTAGAGTGCAGGAGAG
+
68@CCB8):00=;8=;;<=;;88@;@<,<<FFCECDCAE@BDFFF@<FE<C,CA;:6@CF@78@+8BC9C?EEC<E<C95,5BB8@=E,?ED=F?E,A,AFFCFEGDDFCF,AF,CEGGG@F:FEEGFDGFFDA8@FGGGCBCFGGFGFG3@FGGF6D93305BE*=E,<97CCCCEDC57783CD*>4<D:C>**;@71:CC51179*8>E<5>D527C=8=7/)27(75..).95)0*-938:876C9>B((426:C?:>>F1>(4)7)(-37?0((4.*4940().,.).)).723(-
@M02996:162:000000000-B87FG:1:1101:13336:3690 1:N:0:TAGCGCTC+CTAAGCCT
ACTACGGGGCGCTGCAGTGGGGAATATTGCACAATGGGGGAAACCCTGATGCAGCAACGCCGCGTGAGTGATGAAGTATTTCGGTATGTAAAGCTCTATCAGCAGGGAAGAAAATGACGGTACCTGACTAAGAAGCCCCGGCTAACTACGTGCCAGCAGCCGCGGTAATACGTAGGGGGCAAGCGTTATCCGGATTTACTGGGTGTAAAGGGTGCGTAAACGGCTGGGGAAGTCAGAAGGGAAAGCCCAGGGCTTAACCCGGGTGCGGCTTGTGAAACTAAACGGCTAGAGTGCTGGAGGG
+
88@CC>9011)88886;;;;;8886E,,CEFCCCCCCCCEEFFFGG?FG<@FEF6ECGEFBCBB+8C@<CE@E@?A<BCB99FD+ABF<@?A<EEGGD9<FGFGFGDFFGGDEEAEFFGFGFGGGGGG:FGGFGGGGFGEGG>CFG,EEE3>DFACCGD:@9:BF*;C@FFG8EGEECC:=55;=1*:*=;E88232;D*:<F7;)19??C>*7@D53**/;=758*9(75>):<F9AF7:D67(.78F66>01(8<AG?(<2-2<070(14,8=C6)).)0(4:2(-4>>)52)-;1219
@M02996:162:000000000-B87FG:1:1101:13354:3697 1:N:0:TAGCGCTC+CTAAGCCT
CCTACGGGGAGCTGCAGTGGGGAATATTGCACAATGGGGGAAACCCTGATGCAGCAACGCCGCGTGAGTGATGAAGTATTTCGGTATGTAAAGCTCTATCAGCAGGGAAGAAAATGACGGTACCTGACTAAGAAGCCCCGGCTAACTACGGGCCAGCAGCCGCGGTAATACGTAGGGGGCAAGCGTTATCCGGATTTACTGGGTGTAAAGGGTGCGTAGACGGCGGGGGAAGTCAGAAGGGAAAGACAAGGGCGTAACCCGGGTGCGGCTTGGGAAACTATAAGGCTAGAGGGGTGGAGGG
+
88ABCB15:01=;;=;;=;;;88@,@,6CFGECCFDDDDDCEDFFE8EC,C<EA:ECFCFC@@>+>BB6CBFEDCE,C,5,AEC8E=F<ED<AFBFCF,CFFFGEGDFFGGFGF,FGGGGFGGGGGGF:FGGGGGGFGGGGGDEGG9FDE+BEGEC>D?@D9>EG1=C:DCC4:=9BCD7:C:5=:*9;<CEC>**;7F6:CF);2?FFFFG0>:DC19DBEC9*8*9(85B5.6@AF?*-98F()0(22::8034<EGF(7>(44(3.()((.7:>(.6)1)6<8(.()5(8((-732:;
@M02996:162:000000000-B87FG:1:1101:25229:3734 1:N:0:TAGCGCTC+CTAAGCCT
CCTACGGGAGGCTGCAGTGAGGAATATTGGTCAATGGGCGCGAGCCGGAACCAGCCAAGTAGCGTGAGGGATGACTGCCCTACGGGTTGTAAACCTCTTTTGTTTGGGAATAAAGGAGCCTACGTGTAGGCTTTTGCATGTACCTTTCGAATAAGCATCGGCTAATTCCGTGCCAGCAGCCGCGGTAATACGGAAGATGCGAGCGTTATCCGGATTTATTGGGTTTAAAGGGAGCGTAGGCGGCCTTTTAAGTCTGCGGTCAAATGTCAGGGCCCAACCTTGGCATGCCGTGGATACTGAT
+
AACCCFA550)===8;;==;=;;;EFGGGGGGGGGGGGGGGGGGGGGGGGGGGFFFFGGGGGGGGGGGGGGGGCGGGGGGGGGGGGGGGGGGGGGGGGGGGGFGGGGGGGGGGGGGGGGGGGGGGGGFGGGGGGGGGEGGGGGGGGGGGGFGGGGGGGGDGGECFGAEAFFGDGGGGGGGGGFFGGGDGGGGGFGGFGC4DDGFGGFFFFFEGFFGGFGGFGGGGEFG9FGBFFFF><@C?C;;9@?A7<DFDFFFFGG:;EFF<<ABFBC?01>E>B<?>FFFFFFF?9:>B:2:@2A))
@M02996:162:000000000-B87FG:1:1101:25239:3749 1:N:0:TAGCGCTC+CTAAGCCT
CCTACGGGAGGCTGCAGTGAGGAATATTGGTCAATGGGCGCGAGCCGGAACCAGCCAAGTAGCGTGAGGGATGACTGCCCTACGGGTTGTAAACCTCTTTTGTTTGGGAATAAAGGAGCCTACGTGTAGGCTTTTGCATGTACCTTTCGAATAAGCATCGGCTAATTCCGTGCCAGCAGCCGCGGTAATACGGAAGATGCGAGCGTTATCCGGATTTATTGGGTTTAACGGGAGCGTAGGCGTCCTTTTACGTCTGCGGTCAAATGTCAGTGCCCAACCTTGGCATGCCGTGGTACCTGAT
+
8ACCC>)18))=;;8==;===;;;CCFGGGGGGFGGGFGGGGGGGGGGGGGGGEEFEEGGGGGGGGGGGGFFFFGGAEFGGGGGGGGGGGFGFGFGGFFGGGFGGGGDFFGGGGGGFGFGGFGGGGEFGFGFGGFFFGFFE9DFGGFFECG@FDFGGGDEG=@B7ECGC7DFDGFFF66?CDFB>D4/=C7FA?EEFGGFC<*2:D:38:CA>):*;?DFFFGGG>EF)))7462B43)939(.4<*6*6-87:0():/4252446<B@A0666FF3,2(4/4:8<04.4:(4(.41)-36
@M02996:162:000000000-B87FG:1:1101:5730:3755 1:N:0:TAGCGCTC+CTAAGCCT
CCTACGGGAGGCAGCAGTGAGGAATATTGGTCAATGGACGGAAGTCTGAACCAGCCAAGTCGCGTGCGGGAGGAAGGCCCTACGGGTCGTAAACCGCTTTTGTACGGGGATAAAGTCACCCACGTGTGGGTGTTTGTAGGTACCGTAAGAATAAGGATCGGCTAACTCCGTGCCAGCAGCCGCGGTAATACGGAGGATCCGAGCGTTATCCGGATTTATTGGGTTTAAAGGGTGCGCAGGCGGGCTGCTGAGTCTCCGGTGAAATGTCAGGGCTCAACCTTGGCACTGCCGGAGATACTGG
+
8ACCCDFB51)====;====;;;CFFFGGGGGGGGGGGGGGGGGGGGGGGGGGFFFGGGGGGGGFGGFFGGGGGGGGGGGGGGGGGFFFFFFDBEGGEFGGGGGGGGGGGGGGGGGGGGGGGGGGGGGGGGGGGGGGGGGGGGGGGG:DCGGGGGGGGGGGGGGGGGGGGGGGGGGGGGFFDABGG3CFFGGG>EGFGGFGGGFGGFEFFGGGEF7C2::FGFD*5?C<FG>??FF9>EGFGBF9BE:9.6;)5<<BGGFFFFFB95>=:5?<(<E?B?FAFF:?DB55:99;B0,*.6A?
@M02996:162:000000000-B87FG:1:1101:5742:3774 1:N:0:TAGCGCTC+CTAAGCCT
CCTACGGGAGGCAGCAGTGAGGAATATTGGTCAATGGACGGAAGTCTGAACCAGCCAAGTCGCGTGCGGGAGGAAGGCCCTACGGGTCGTAAACCGCTTTTGTACGGGGATAAAGTCACCCACGTGTGGGTGTTTGTAGGTACCGTAAGAATAAGGATCGGCTAACTCCGTGCCAGCAGCCGCGGTAATACGGAGGATCCGAGCGTTATCCGGATTTATTGGGTTTAAAGGGTGCGCAGGCGGGCTGCTAAGTCTCCGGTGAAATGTCAGGGCTCAACCTTGGCACTGCCGGAGATACTGG
+
8ACCCBA5=8)====;====;;;;FFGGGGGGGGGGGGGGGGGGGGGGGGGGGFGGGGGGGGGGGGGGGGGDGGGGGGGGGGGGGGCFGGCFGGGGGGGGGGGGGGGGGGGGFFGGGGGGGGGGGGGFGGEGGDFGDGGFGGGGGGFEFFFGDFGGGGGGGGGEGGFFGCFFDDGGFGG=FGFFGDDDD7:8=>EEAFFFGG55?DEEFFGEDF@D6>GGBFEDGBEFF?GFF?0)49094147155:*.49AAAB>G<2>F2<A9<29)C?62FC@B338?0243:7>((((-,3*6425
@M02996:162:000000000-B87FG:1:1101:9410:3803 1:N:0:TAGCGCTC+CTAAGCCT
CCTACGGGTGGCAGCAGTGGGGAATATTGCACAATGGGCGAAAGCCTGATGCAGCGATGCCGCGTGAAGGATGAAGGGTTGCGGCTCGTAAACTTTTATCGATAGTGAAGAAACAAATGACGGTAACTAAGTAAGAAGCTCCGGCTAACTATGTGCCAGCAGCCGCGGTAATACAGAGGGAGCAAGCGTTATCCGGATTTACTGGGTGTAAAGGGTGCGTAGGCGGCAGGGCAAGGCAGTCGGTAAAGACCAGAGCTTAACGCTGGACCAGCGATGGAAACGGTCAAGCTAGAGGACAGGG
+
-88?C?=5:)1;;8=6;<;;;88@;@C<CFGFE<C@CDEBEECCF<,CC;E@CE6@@CBF,@6@68CDFFCEE=EFGFB4+,@=@+=F+===?,5,C<,CFF8FB5A?DFGCGEFGGEFGGGG>FGG,CEG<DFEGGGG@DDEEGCEGFDD9DF><5DC<C?@@FGEG;>C,=,D,>9>CCC?;:DFG:*94,BEGF37*:;1@CF5>)2@ECAD*>(95>:C9>@57(777??F)4:B0,C(0.;@AC::5:::3)+:66)--49B078F04-./7,3<?)4-(,885).<,8(4.:8:(
@M02996:162:000000000-B87FG:1:1101:24356:3805 1:N:0:TAGCGCTC+CTAAGCCT
CCTACGGGTGGCAGCATTATGCAGTAGCAATACGGATTAGATGGCGACCGGCGCAAGGGTGCGTAACGCGTGAGCAACATGCCCGTTACAGGAGGATAACCGTTGGAAACGACGACTAATACTGCATAATATATTGAGAAGGCATCTTTTTGATATTAAACTTACGAGGGTAACGGATTGGCTCGCGTGCCATTAGCTAGATGGTGAGGTAACGGCTCACCATGGCGACGATGGCTATGGGTTCTGAGAGGAAGGTCCCCCACATTGGACCTGAGAACCGGTCCAAACTCCTACGGGGGGG
+
8ACCCF=5)1)==8======<,<;CCEC<;EEFF@FFGGFFGGGGG:FFCFGG@@8@FEGEEEF:FGGGGGFDGF<FGGGGGGFGGGGGGGG8FGDFECFFG?FGGGGCGGFFFEGGEGGGGGFFACFFFGGFFFAFGGG7:CAFGGDFGGGGGGGGGGGGGGFGGGG**>EGG>CCEEGFFAA=<CDC7D9ACFCFG+=FGCFCDFFFADFC>:)C<D*>6CCC4:D>;CDFF?5A)9C:22.)175*2:5<?BFBFF1()4:2:<3=2>0(,0+*),4;EB02490)482)56<)3011
@M02996:162:000000000-B87FG:1:1101:19733:3819 1:N:0:TAGCGCTC+CTAAGCCT
ACTACGGGAGGCAGCAGTGAGGAATATTGGTCAATGGGCGGAAGCCTGAACCAGCCATGCCGCGTGAAGGAATAAGGCCCTATGGGTCATAAACTTCTTTTGACGGGGAGCAATAAGACGTACGTGTACGTCGATGAGAGTACTCGTCGAATAAGCATCGGCTAACTCCGTGCCAGCAGCCGCGGTAATACGGAGGAGGCAAGCGTTATCCGGATTGATGGGGTTTAAAGGGTGCGTAGGCGGTGGACCAAGTCAGGGGTGAAAGCCCGGGGCGCAACTCCGGAACGGCCGGGGAGACGGG
+
-88?C?9=810=88=;;<=;;;;@,C,6CCCC@A@@ADFCDCCEFF8CDFCCDA:C@@CC988@6>FFGGDD<=EFGGGG,ACECG4C<<??EECAF,,CFFFGCEDDDGFCF<FFGGGGGGGGDGGGGG?FEGBFGGGGGGG,CE,@CEG@FGEEC=7>>C:CFGAEG@@CDDFCFCCC;9:>ECGG7CCGDFGGF*>ADGG>C:5>87:ECB)9*5**9@C91)<:<FFF2??F<?BD?/-.488753<@.:AA(A7-7F2AF??1E1DBF(5*7((.)>>69,44113(,,(()-264
@M02996:162:000000000-B87FG:1:1101:11060:3826 1:N:0:TAGCGCTC+CTAAGCCT
CCTACGGGAGGCTGCAGTGAGGAATATTGCACAATGGGGGAAACCCTGATGCAGCGACGCCGCGTGAGTGAAGAAGTATTTCGGTATGTAAAGCTCTATCAGCAGGGAAGAAAATGACGGTACCTGACTAAGAAGCCCCGGCTAACTACGTGCCAGCAGCCGCGGTAATACGTAGGGGGCAAGCGTTATCCGGATTTACTGGGTGTAAAGGGAGCGTAGATGGCAGGGCAAGTCTGAAGGGAAAGCTCGGGGCTCAACCCCGGAACTGCTTGGGAAACGGTCAAGCAAGAGTAGCGGAGAG
+
-8AAC?888:1=;;=;;;=;;@;CCCC<CFGFCCCADFDDEEFFGDFFFEDFFEC@CFEF@@@>+>FECECFFDFF<C?,,CCC4E@F??AEAFCFG<,CEGFGEGDDFGGFFGFGGGGGGGGGGGGGFFGGGGGGGGGGGG7FGG8FGGFGGGECDFC@@9@CG8EE@CEE;CFCEGD:C5;5;:19*<:ECD:*6@F7:FG.;:AFFFGE5B>D5-9C6<C97):C1F7>)65@AAF*4>0>:7/4C>BB93:?FGGFFBBFFF)49)2)44FC72-:(.427>((4:?)-).472213
@M02996:162:000000000-B87FG:1:1101:13357:3832 1:N:0:TAGCGCTC+CTAAGCCT
ACTACGGGAGGCTGCAGTCGAGGATCATGGGCAATGGGCGAAAGCCTGACAAGGCGACGCGGCGTGGAGGATGAAGGCCTTCGGGTTGTAAACTCCTGGCATAGGGGAACAGGCGGACCGGCCTAATACGTCGGCGAGTTGAGTGTACCCTAAGAGGAAGTGGCGGCTAACGCGGGGCCAGCAGCCGCGGTAATACAGAGGCCAAGAGCGTGGGTCGGATTTACGGGGCGGAAAGGGCGCGTAGGCGGCATGGCGTGTCAAGTGTGAAATCCCCGGGCTCAACCCGGAAAGGGCGCTTGAA
+
88,=A?):8:)8=;8;;==8886@,;6<6;C<@<@C<CECFEEEFF<CDFFF@=:@@CBF:B:>+>FCGDEFGFFEFFF=,=FCE=BF+C@??FFGGE,BF9FGCFCCCFGFFEFGGFCFGFGEGFFGGGFFEECEEG@FFBF,@CCCG:,BEGD?DCCC22?*CCE*=E?*>8?*::*779;:87<)CE)::*<CFC7?DCCF89>5?5)*1))9C17*)+0:*7ED>E/0242>::>D4/,84*74332).8>(4195:F)6)6646)2()-7C>(-(5*(4?;>>443(2,30)44.,
@M02996:162:000000000-B87FG:1:1101:25278:3836 1:N:0:TAGCGCTC+CTAAGCCT
CCTACGGGGGGCTGCAGTCGAGGATCATTTGCAATGGGCGAAAGCCTGACAATGCGACGCTGCGTGGAGGATGAAGGCCTTCGGGTTGTAAACTCCTGTCATAGGGGAACAGGCGATCCGACCCAATACGTCGGTGAGTTGAGTGTACCCTAAGAGGAATTGGCGGCTAACTCTGTGCCAGCAGCCGCGGTAATACAGCGGCCAAGAGCGTTGTTCGGATTTACTGGGCGTAAAGGGCGCGTAGGCGGTCTTGCGTGTCAAGTGTGAAATCTCCGGGCCCAACCCGGCAAGTGCGCTTGAA
+
ACCCCDA11))8888::::88888BF<FFFGGGGGGGGGGGGGGGGGFGGFGGFFC?@FGDFGEFGGCGGGGGGGFGGGDFGGGGGGGGFCFGFGFCCFGGGFEGGGGGGGGGGGGEFFFCCGGGGGGGGCFCGGGGGGGGGGGGGGFEFGFGGGGGFFGGC?FGDC5CFCFF@FGFFF9CFFFGGGGGGD8CFGGFF*.93E785>;881CD>FDD95DFGGGFFFG:@7:6?<F0:ED499D?FEF)30@B<9;<:C6AF2<A)42*62:>)):8;3;05(48,((-4,6<A2>),40.
@M02996:162:000000000-B87FG:1:1101:13339:3837 1:N:0:TAGCGCTC+CTAAGCCT
ACTACGGGAGGCTGCAGTCGAGGATCATTGGCAATGGGCGAAAGCCTGACAAGGCGACGCGGCGTGGAGGATGAAGGCCTTCGGGTTGTAAACTCCTGTCATAGGGGAACAGGCGGACCGGCCTAATACGTCGGCGAGTTGAGTGTACCCTAAGAGGAAGGGGCGGCTAACTCGGTGCCAGCAGCCGCGGTAATACAGAGGCCAAGAGCGGTGTTCGGATTGACTGGGCGGAAAGGGCGCGGAGGCGGCAGGGCGTGGCAAGGGTGAAATCTCCGGGCGCAACCCGGAAAGTGCGCTGGAA
+
-8AAC?188:0==;=;;==888:@,C66,-;CC<CCCCC@CCEEGF<ECCAC,=:@@FEF+=@>+8CCGGEFFDDFFFGC<AFDDBBF?EACFFFGDF,BFEGGGGGDDFGFFFGGGGGGGGG@FFDGGGGGGGGGGGG*BEG3@CFFFG9EFGGEDCD4*/=:FGG*A@F+;/A:CCF:C<@@@DGGGG)?C*<EFGGFGD=F8FFFF:)29).:>>C7.22:+9FF:ECEFFFFFFE)4)->>:DFCB0.707(4*>??F:?(42??)2.62<C>((-4>9<0;>>FFB)5)4()(-,,
@M02996:162:000000000-B87FG:1:1101:12766:3849 1:N:0:TAGCGCTC+CTAAGCCT
ACTACGGGTGGCTGCCGTTGATACTGTTGGCCGGGAGGCCGAACGGCGCCGGCGGAATGTGGCATGTAGCGGTGAAATGCAGAGATATGACACAGAACACCGATCGCGAAGGCAGCTGGCGAGGACGCGACTGACGCTGAGGCACGAAAGCGTGGGGAGCAAACAGGATGAGAGACCCGAGGAGTC
+
-88AC:85:))==8==8888:,<<@C<CEFFEFFGCE+868@@FG:8@8@CC=CCCBFEC?,:4,A5BF,8886?<B@FG<,EDEFGFEFEFFGGGGDCGGGG7FGD>CGGDCGGG,DFGGGGGGGGGGGGGEFGGGDGGGDGGGGGGGGGG*F8CC;18C5A;EGGG?+<EG+A*AF7:C)75*9
@M02996:162:000000000-B87FG:1:1101:24735:3867 1:N:0:TAGCGCTC+CTAAGCCT
CCTACGGGTGGCAGCAGTAAGGGATATTGGTCAATGGGGGGAACCCTGAACCAGCCATGCCGCGTGAGGGATGAAGGCCCTACGGGTCGCAGACCTCTTTTGCCGGGGGATAACGCGCCCCACGCGTGGGGCGGTGAAGGTACCCGGAGAATAAGCATCGGCTAACTCCGTGCCAGCAGCCGCGGTAATACGGAGGATGCGAGCGTTATCCGGATTTACTGGGCGTAAAGAGCGGGTAGGCGGTTAGTTAAGTCAGGTGTGAAATCCTTCAGCTCAACTGAGGAACTGCGCCTGAAACTGA
+
ACCCCE=5:1)===8====<<;;;CEFGGGGGGGGGGGGGGGGGGGGGGGGGG?DFAFGGGGGGFGGGGGGGGGGGGGGGGGGGGGGGGGGG7FGGGGGGGGEGGGGEEGGFGFGEGGGGGGGGGGGGGGGGC>:EG?GGCFGGGGGGGGEGGGGGGGGGDC;;FF+<E?8*9FGGGGCFGGEBCCDGGFFE57CC>GF4CCC5/9>DF6:/75>D65:C6FFFG;:<:**.((()(()159;)4)0-2.<F><9:0+*53F9:6<?9FADA).9<=?BBA?:8287<2(,814(5=72<2
@M02996:162:000000000-B87FG:1:1101:19710:3890 1:N:0:TAGCGCTC+CTAAGCCT
ACTACGGGTGGCAGCAGTGGGGGATATTGCACAATGGGGGAAACCCTGATGCAGCAACGCCGCGTGAAGGAAGAAGGTCTTCGGATTGTAAACTTTTGTCCTTGGGGAAGAATAGATGACGGTACCCATGGAGGAAGCCACGGCTAACTACGTGCCAGCAGCCGCGGTAATACGTAGGGGGCAAGCGTTGTCCGGATGTACGGGGTGAAAAGGGCGTGTAGACGGGAGTGCAAGTCAGAGGTGAAATTTATGGGCTCAACCCATAACCGGCCTTGGAAACTGAGATTCTGGAGGGAGGGAG
+
-88?C?8):00=;8=;;==;;7:@8C,CCFFECCECCFDEEEFFFGCEDFFFFECFDFEG:@@>6>FFGGDFFCEFFEFE,EFDE:BE5?<@F<99FC,CF<5E=FDCCGGC5FFG9FFGGG=FFFGG>FGGGGGGGGGGGGGGCEGG,@EG,FFF;FFCB5>EGGG?EE;ECF59EE*:795>ECG5*:*2>::E>)*;:*:>E18)19CGC>>GC9*>FF+9EDE3(0:=>B<46A?FF22=<@7)26<94??1(093<)1(477?)4541))29452)=)56)).-..4:(-4)-,(-
@M02996:162:000000000-B87FG:1:1101:5336:3900 1:N:0:TAGCGCTC+CTAAGCCT
CCTTACGGGCGGCAGCAGCTAAGAATATTCCGCAATGGACGAAAGTCTGACGGAGCGACGCCGCGTGGATGATGAAGGCCGGAAGGTTGTAAAATCCTTTTATAACTGAGGAATAAGTATTATCAGAGAAAGGTAGTATGGTGACTGTAGGTTATGAATAAGCAACGGCTAATTACGTGCCAGCAGCCGCGGTAACACGTAAGTTGCGAGCGTTGTTCGGAATTATTGGGCGTAAAGGGCATGTAGGCGGTTTTGCAAGCTTGGTGTGAAATCCCGGAGCTCAACTCCGGAATTGCGTTGG
+
BCCCCD:88)1686886;,;;<;;,;,C6FFGGGDGGGEFFGGGCFFC@9CCFGCCE7CBFCCFFCFG7FFGEFGGFDE<7FFCFCF,ECFGFFFGGCFFGFGFEFCFEFG,>DEDCFAAFGGG9FGG8FFFGFGFFGGGGGAFGGCFGF9,@FFGGGGGGFGGGGECEGGCGGFGGGGGGGFFGF4FG=DEGFGD18DFD*=C9CF>@DDED57CCDGD>?CCCBFG<FG>10<<:)<D?58/6=?<D>(7(81<A+*274(8<:26?<7)6,<?>>>18??2::A)3(-(4)).7,,41
@M02996:162:000000000-B87FG:1:1101:7088:3900 1:N:0:TAGCGCTC+CTAAGCCT
CCTACGGGGAGCAGCAGTGGGGAATATTGGGCAATGGGCGAAAGCCTTAACCAGCAACGCCGCGTGAGGGAAGACGGTACTCGGAATGTACACCTGTGTCCTAAGGGGAGAAGGAAGTGGCGGTACACCGGGAGGAAGACCCGGCTAACTACGGGCCAGCAGCCACGGCAATCCGTAGGGGGCAGGCGTAGACGGGAATTAATGGGTGTAAAGGGCGAGTAGAAGGCCGAGGTAGTTACTGGTGGAGGCCCATATTGGGAGAATGGAAGTGCAAGAAAGTCGGACGAACATTAGTGCTGGG
+
-86B=5=85)18===;;<;;;688CFCFGGGG,CFG,<FGGGGGDFG,E,CCFA6,,6@CCFB>8@FCDGFF>EE4FF,,<AFG8+:BB,,<,B<,5B5,CF,,BFC7+@@=DDF?F75,8+@FD7,,8>B:8<BE7D,,48B*33;8EEFFD*>CE8FF686:,0=8*1*+2*=C**C55/5)*9)/9*)*+)*18)*)**+1<C6))1*+2=B*9(/9)00*3):*(0)0())/).**)2)0(0.-7107(3).4+*(-),.6()4).2)))10.3()))(,-(((4().))))1)-((
@M02996:162:000000000-B87FG:1:1101:15171:3908 1:N:0:TAGCGCTC+CTAAGCCT
CCTACGGGTGGCAGCAGTAGGGAATATTGGTCAATGGGGGAAACCCTGAACCAGCGACGCCGCGTGAGTGAAGAAGTATTTCGGTATGTAAAGCTCTATCAGCAGGGACGAGAATGACGGTAGCCAAGGAGGAAGCCCCGGCTAACTACGTGCCAGCAGCCGCGGGAATACGTAGGGGGCGAGCGTTGTCCGGAATTACTGGGTGTAAAGGGAGCGTAGGCGGGTGAGCAAGTGGATTGGGAAAGCTATCGGCTCAACGGAGAGCAGCGATCAAAACGGATCAGCTGGAGGGAAGGAGAGG
+
-8@BC?=5>0)=;8=;;=;<;8;CCC9FCCCEADECDFDDEEFGGGGEFFC@DA:@@FEFB@CB6>BBCE?FFDFF<CEC,AEE8BAF,ADDCFEFGC,CFGGGAFEEBFG>EEAGGGGFFFGGGGGGGGGFGGGGGGGGGEEGGGGGGGFGFGGC:E9@@91>F*=E=CFG*:CEGGCEC<><E7*9*<CGC>G5)CD*:CG.;19B67FGFFBG/3<DFEGG15:7(95F4).9))0*.948(7*.*.8;,(37>**41)-42),(57*-34FC;>B6(08,4)...2,313(()((-(
@M02996:162:000000000-B87FG:1:1101:6350:3917 1:N:0:TAGCGCTC+CTAAGCCT
CCTACGGGCGTCTGCAGTGAGGAATATTGGTCAATGGGCGAGAGCCTGAACCAGCCATGTCGCGTGCAGGAATACGGCCCTATGGGTTTTAAACTGCTTTTGCCTGGGGATAAAGTGGCGGAATTGTCCGTTATTGCAGGTACCAGGCGAATAAGGATCGGCTAACTCCGTGCCAGCAGCCGCGGTAATACGGAGGATGCGAGCGTTATCCGGATTTATTGGGGTTAAAGGGTGCGTAGGCGGCATGTCAAGTCTGTGGTGAAATGTCCGGGCTCAACCGTGGGACTGCCATTGATACTGG
+
88ACCBA>)1)=8:;<;;;;;C;CFF9CGGFFGGGGEGFC@@7@:EFGGGF,EACCFFF<CC@CFF:6CFC,56CFGGC@F8FEFGFG7FCFF9AFFA<FEGC<EFDFE4@=EC=CFFCF>@++AFDCCE,A+A@D;;3A=DEGCC@=CCE78>DD,ECFEGGGG6,@FGFGDFGGCFGFF;AEGC8<FFGGGFDE>4*)82=;EGFD:?G=DDE<C>DFBGG):;*26=F>BFB52(.7)13)()))*.)9-6)6.<548=72<<4</434(-.3*44(->6((,.4(.)))6.)*)-:?
@M02996:162:000000000-B87FG:1:1101:15171:3927 1:N:0:TAGCGCTC+CTAAGCCT
ACTACGGGTGGCAGCAGTAGGGAATATTGGTCAATGGGGGAAACCCTGAACCAGCGACGCCGCGTGAGTGAAGAAGTATTTCGGTATGTAAAGCTCTATCAGCAGGGACGAGAATGACGGTAGCCAAGGAGGAAGCCCCGGCTAACTACGTGCCAGCAGCCGCGGTAATACGTAGGGGGCGAGCGTTGTCCGGAATTACTGGGGGTAAAGGGAGCGTAGGCGGGTGAGCAAGTTGAGTGTGAAATCTATCGGCGCAACGGAGAGCGGCGATCAAAACGGATCATCATGAGTGAAGGAGAGG
+
8886A?55=0);;8=6;=;<;8;C;C,,CFFF@@CADFDEEEEFGC8CEDCCEA;@@FEF+@@>6>FCCCAFEADE<C@,,AFC8E=F5AA?AF,FF<,CFGGGGFDDFGGEGG9FGGGGFFEGGGGGGGGGGGGFGGGGGG>FGFCFBE8FFGDFDGDCF>BEG4CE@BFF*6==EDD*:<:AC9*9*<:EEDG8):C*:CG):)7?F=>E553D)-9DFCCC/8:*4?5F-..9(-126269)9*6*.354(.7BD)38)34:(73:,),4.=C5;,(,)466))..4).6)),.((-,
@M02996:162:000000000-B87FG:1:1101:6362:3931 1:N:0:TAGCGCTC+CTAAGCCT
CCTACGGGCGGCTGCAGTGAGGAATATTGGTCAATGGGCGAGAGCCTGAACCAGCCATGTCGCGTGCAGGAATACGGCCCTATGGGTTTTAAACTGCTTTTGCCTGGGGATAAAGTGGCGGACTTGTCCGTTATTGCAGGTACCAGGCGAATAAGGATCGGCTAACTCCGTGCCAGCAGCCGCGGTAATACGGAGGATCCGAGCGTTATCCGGATTTATTGGGTTTAAAGGGTGCGTAGGCGGCATCTCAAGGCTGTGGTGAAATGTCAGGGCTCAACCTTGGCACTGCCATGGAAACTGG
+
88BCCBA55008888;;;;;;;;EFFGGGGGGGGGGGGGGEEEGGGGGGGGFGEFFFGGGGGFGFGFGGGGG8FFCFGFGGGGGGGGGGGFFGCFGGGGFGGGGFGGGGCFGGGGEGGFFGGGGGGGFGGEGEFGGGGFGGGGGGGGFGEGGGGGGFCGGGGGGGGGGGGCGGGFCEGFGGGFEGGGGGGGGG>:EFFFFGGDDE<>B>FGGGFFG=AFGF9CCE>FGFFGFF?BEFB7D?97.(0)-0-6?002:(<F(,6>B<9))*.9:?2:GF7?>2*427<8.5:5448)8?1)6:
@M02996:162:000000000-B87FG:1:1101:11110:3944 1:N:0:TAGCGCTC+CTAAGCCT
ACTACGGGGGGCTGCAGTGGGGAATATTGCACAATGGGCGAAAGCCTGATGCAGCAACGCCGCGGGAGGGAAGACGGTTTTCGGATTGTAAACCTCTGTCTTGGGGGAAGAATAATGACATTAGCCGAGGAGGAAGCCACGGCTAACTACGTGCCAGCAGCCGCGGTAAGACGGAGGGGGCAAGGGTTATCCGGAATAACGGGGGGGAAAGGGAGCGCAGGGGGGAAAGCAAGGCAGCGGGGAAAGGGAGGGGCTCAACCCAGGAACGGCCGTGGAAACGGGTTGGCGGGAGGGGAGGAGG
+
-86?CA98:)18+884:::99==:,=B,9CF<B<9?CD?>CCCCF<,A?<????:BBECE+=+>+<@>FDCFEC,@C*>**,>@<<1>,@<C;FCF?F,@@B,@C*<<@FGC2?C:CF:CF@<CFGECFEEGGGGGGGGFGDC*;EC+A8E8CG>:?C<>C*:8CE*:E9C6C*;:::55*705*9*29+:020:C5*097<C>EG)8@5CE<<<)7./C:55>E3E*,)7620()-(79(1(7:);(73;:6(((.<<408068.21:1)432.10)((-)(-((.((-(401;6<((((
@M02996:162:000000000-B87FG:1:1101:21132:3956 1:N:0:TAGCGCTC+CTAAGCCT
ACTACGGGAGGCAGGAGTGAGGAATATTGGTCAATGGGCGCGAGCCTGAACCAGCCAAGTAGCGTGAGGGATGACGGCCCTACGGGTTGTAAACCTCTTTTGTTTGGGAATAAAGGAGCCTACGTGTAGGCTTTTGCATGTACCTTTCGAATAAGCATCGGCTAATTCCGTGCCAGCAGCCGCGGTAATACGGAAGAGGCGAGCGTTATCCGGATTTAGTGGGTTTAAAGGGAGCGTAGGCGGCCGGTTAAGTCGGCGGTCAAATGTCAGGGCCCAACCTTGGCATGCCGGGGAGACTGAG
+
-88?C:8=510888==8;;;;;;@;C<CEFC<<@C@DDFC@C@CCC8CEFEFCA::@EDC6EC@,@FEGGEECC?,@FFG7AECEGF?@C@AFGGDG95FFFB,,B?CBFDDFFGGGGGGGGGGGGGGGGGA8A3EFGCFBFGG3=9EEGG8EGBDD8?>>C3@F,@EGC7CDFGFCCCE,9*9>CD>9EDGDEE=F*?;CDGBC)0:;1:CDB3*0.*29@=/*.<76FFE??9B2:5C)C2)4)),14<F4<(46ED2(<35)6-5@:*:043?),(()1:77),)541;>B3()-..,
@M02996:162:000000000-B87FG:1:1101:11122:3959 1:N:0:TAGCGCTC+CTAAGCCT
CCTACGGGGGGCTGCAGTGGGGAATATTGCACAATGGGCGAAAGCCTGAGGCAGCAACGCCGCGGGAGGGAAGACGGTTTGCGGATTGGAAACCTCTGTCTTTGGGGAAGAATAATGACATTAGCCGAGGAGGAAGCCACGGCAAACTACGTGCCAGCAGCCGCGGTAAGACGGAGGGGGCAAGCGTTATCGGGAATGACGGGGGGGAAAGGGAGCGCAGGGGGGAAAGAAAGGCAGCGGGGGAAGGTAGGGGCGCAACCCAGGAACGGCCGGTGAAACGGGGGTGCCGGGGGGGGGGGAG
+
888?C>188A)8+884:::9988?,A,@B-F9?<,?CD8B>B==FE,??,4=?@+BE8>F+8+>3<@@@@BEE:,8@****,><7*1<,3>B::?FCF,@,,,?<*<:<FG:,<C,CF9FF,FFGFGGGGGECGCFGGGCCCE*:@F+<+/;8CC+0;CC**:C:C**:CG+>8=22*/**17:*1**11:*/7>E>*:F<DEBGC)85)7*/)7))()/5*19*.:/.)08>(,.307)-)(0()05728590-(,:51(82(37((5()-,-581)--4.(((,-,2(-((-(,),-(,
@M02996:162:000000000-B87FG:1:1101:15320:3978 1:N:0:TAGCGCTC+CTAAGCCT
ACTACGGGCGGCTGCAGTCGAGGATCATTGGCAATGGGCGAAAGCCTGACAAGGCGACGCTGCGTGGAGGATGAAGGCCTTCGGGTTGTAAACTCCTGTCATAAGGGAACAGGCGATTGGACCTAATACGTCCATGAGTGGAGGGTACTTTAAGAGGAAGCGACGGCTAACTCGGGGCCAGCAGCCGCGGGAATACAGAGGTCGCAAGCGGGGTTCGGATTTACGGGGCGGAAAGGGCGCGGAGGCGGCATGGCGGGGCCAGGGTGAAATCTCGGGGCTCAACCCGGCAAGGGCGCGTGCA
+
-8ABC95)81)8888;;;;88878,C666-C6C;CCDDFCCFECFCDEDFFG,=6@@FEF,84>,8CBFC:FFE?EGGG<5,BCEECFFGFFAFGGFG,BEFGGGFCD=DF>=DFEEFFGGGGFGGGGGGDGGEFECG,,>9B+@*@C,3@ACGF<>DFFF9>CGGE*:<E9F5E*37C57:5AACDDDE)1/)<CFGFFF2*<5>EB5:)*1.0>C><9)+0:*3C<(8))2,8F:(5)4),72))-91()4?>09:C(-71:(4339)*).(0:5((,5*(:(-((-44(-(-(.3(((
@M02996:162:000000000-B87FG:1:1101:21441:3982 1:N:0:TAGCGCTC+CTAAGCTT
CCTACGGGAGGCTGCAGTAGGGAATATTGGGCAATGGAGGCAACTCTGACCCAGCCATGCCGCGGGAAGGAAGACGGTCCTATGGATTGTAAACTTCTTTTGCCGCAGAGTAACCGCGGGGACGCGTCCCCGCCTGAGAGTATGCGGCGAATAAGGATCGGGTAACTCCGTGCCAGCAGCCGCGGTAATACGGAGGAAACGAGCGGTATCCGGATTTATTGGGTTTAAAGGGTGCGCAGGCGGATGGGGAAGGCATTGGGGAAAAGTGGGGGCCCAACTCCAAGCGGGCCAATGATACGGG
+
888?C?=A=:)8=;=;;;=<;8;C<CCCEEGC<<EAC@CC:FFEGD9CCCC,EA;6;,@C,7+@+6@@FDDDF,,8B8BF,9,CACF,?EACFGGDF9<FGGFDC+466A,9CF,@=FCEE>FDEEGGG>DFEGCF:85DECBFGGC8BCE4BCB+252<8)31CCEGGE;ADFGFF*6:C7)5?))9*AFGC5CEB*205):)8)00)*0:5.)**6**9@C9*8E7<@DF340)(479(920-)).*487,4:))<C(4@2(3:))91D9(()*0((.)0:),((-24(.(54)/)(,(
@M02996:162:000000000-B87FG:1:1101:23191:3984 1:N:0:TAGCGCTC+CTAAGCCT
ACTACGGGCGGCTGCAGTGAGGAATATTGGTCAATGGGCGAGAGCCTGAACCAGCCATGTCGCGTGCAGGAATACGGCCCTATGGGTTTTAAACTGCTTTTGCCTGGGGATAAAGTGGCGGACGTGTCCGTTATTGCAGGTACCAGGCGAATAAGGATCGGCTAACTCCGTGCCAGCAGCCGCGGTAATACGGAGGATCCGAGCGTTATCCGGATGTATTGGGTTTAAAGGGTGCGTAGGCGGCATCTCAAGGCTGTGGTGAAATGTCAGGGCTCAACCTTGGCACTGCCATGGAAACGGG
+
-88AC?818108888;;;;;;;CCEE9FFGFFFAFCEGFCEECEGGFFFGEEGECCDCCFEE@C>CFFGGEG,EFDDFGG7E<EFGE:7D?EFFFFFCFFGGGG,EDDDE+ACEF,EEGGGGG+FFFGGG@A@F;DFGGGFCFFFGGCCEG*@DF?D,;EEG*>:FE7CEBFGFGCFCFGG<A>E9DD7FGGGEGDB4FFGDGBE9@75?CGD>>574CC@GF7557FABFB???@(3>CBG9),)0)25>F04(4(<<:BF?A44)6=>C??(.<911.)9>?)4(..44)41.4*,(46
@M02996:162:000000000-B87FG:1:1101:21417:3991 1:N:0:TAGCGCTC+CTAAGCTT
ACTACGGGAGGCTGCAGTAGGGAATATTGGGCAATGGAGGAAACTCTGACCCAGCCATGCCGCGGGAAGGAAGACGGTCCTAGGGATGGTAAACTTCTGTTGCCGCAGAGTAACCGCGGGGACGCGTCCCCGCCTGAGAGTATGCGGCGAATAAGGATGGGGTAACGCCGTGCCGGCAGCCGCGGGAATACGGAGGATACGAGCGTTATCCGGAGTTATGGGGGTGAAAGGGAGCGCAGGCGGAGCTGTGAGTACGTGGGAGAAAGTGGGGGGCAAAACACAACGCGGCCGTAGAAGAGGG
+
-88AC91==:)=;;86==;<;8;;,6;6C@E866,C@6@C,CCF,,;<EDF86A,,;6@C,6+@+7@:FC?<?=,BB86@,A,=:4C4B,?C<A<FFC,C?FFF:>+8=F55CA,4@@FGGGGCGG7FCED3*@*@2>EC,,,,7*=>CGE*B,;+2+*48**4<C*3=8*:<C*//C=C//)78)))*3*;8):*0**)7773/1).)12:5))*2)**0;:)*)2647C:(4(0,471(1-.()),2(-1.)-(.097(),,(())1(70((0*..((.80-1,(((-(,(-()*(..(
@M02996:162:000000000-B87FG:1:1101:15321:3996 1:N:0:TAGCGCTC+CTAAGCCT
ACTACGGGCGGCTGCAGTCGAGGATCATTGGCAATGGGCGAAAGCCTGACAAGGCGACGCGGCGTGGAGGATGAAGGCCTTCGGGTTGTAAACTCCTGTCATAAGGGAACAGGCGATTGGACCGAATACGTCCATGAGGAGAGGGGACGGTAGGAGGAAGCGACGGCTAACTCGGGGCCGGCAGCCGCGGGAAGAAAGAGGGCGCAAGCGTGGGTCGGATTGACTGGGCGGAAAGGGCGCGAAGCGGGCATGCCGGGGCAAGGGTGAAATCTCCGGGCGCAACCCGGAAAGTGGCCTTGGA
+
88@?@5581)17886;;;;868676,66,6;,<CA@CCE@BC@@F@,E@CDF,9,@>FEC>C+>+8@CFCBFE,5EEFG8,5+=CE+F+C?,<BFFFE5<C,FE=FFA>:C@:3FFE7@C<<F+>C*@>FDF?FBFC7,,64:FE*:=***6*1::8C*<C8=4=EC*:0<<CGG*:CE*/).5/53)9C3EE>G+)02<7*/5*7>EF7**1))*11)/8*+:+*252>/>996F0())4)(8()0,),,0))-(7*5((8(4(((.*):66-0850(((.(439662(34:3((*))(.
@M02996:162:000000000-B87FG:1:1101:22099:3997 1:N:0:TAGCGCTC+CTAAGCCT
CCTACGGGCGGCAGCAGTGGGGAATATTGCACAATGGAGGAAACTCTGATGCAGCGATGCCGCGTGAAGGATGAAGGGTTTCGGCTCGTAAACTTTTATCGATAGTGAAGAAACAAATGACGGTAACTAAGTAAGAAGCTCCGGCTAACTATGTGCCAGCAGCCGCGGTAATACATAGGGAGCAAGCGTTATCCGGATTTACTGGGTGTAAAGGGTGCGTAGGCGGCACAACAAGGCAGTCGTTTAATTGCGGAGCTTAACTCCGAATCGGCGATGGAAACTGTTGAGCTAGAGTACAGGA
+
68AAC>5:)108888;;<;;;88@CC@EFGGGFFFDFEFEEFFGGFCEEEEAFFECBCBEFB>B6@FEGGFCEEFFGGEGEFGDFDGG:BDECFGFGC,CFGFFB8BBFGGFGFGGGFFGGGG7FGG,EFGFFGGGGGG@FGGGGDGGGFGFFFCEEGFFGCFDGGGG9BG7CGF,??DD=88?<FGGD5C2>@EGF55=FD7A9C=>5=CC@FF<C?C>>ECCGF5C>FC5?FF53:<*4>()(8@4C):>>6>1:C:AA*6)8>B<>?G934)*0.5>?*6))5:4>22?<<))/.62(
@M02996:162:000000000-B87FG:1:1101:22084:4010 1:N:0:TAGCGCTC+CTAAGCCT
ACTACGGGCGGCAGCAGTGGGGAATATTGCACAATGGAGGAAACTCTGATGCAGCGATGCCGCGTGAAGGATGAAGGGTTTCGGCTCGGAAACTTTTATCGATAGTGAAGAAACAAATGACGGTAACGAAGTAAGAAGCTCCGGCTAACTATGTGCCAGCAGCCGCGGTAAGACATAGGGAGCAAGCGTTATACGGATTTACGGGGGGTAAAGGGTGCGTAGGCGGCACAACAAGGCAGTCGGTCAATTTCGGAGCTGAACGCCGAATCGGCGATGGAAACTGGGGAGCCAGAGTACAGGG
+
-8,?CD=))0)8888;;<;;;8886C,,CFGF@@<CAACEEFCFE9@EC@C9EE<@@@@@,@+>+8,CFCE<BCCFFCFC+,BC@@GG+@?F8E,CF<,:=F?E=,:@?,,8A<:DFFFGGGG>FFF7FGG@EC,>F8F,@EEFGCEGGFB@C@;;@EF@FDG8C5@EECG,BF,<>?CC?C)8:D*DC:7*13;EF*56:C5>8))707<GC7@*5(9*.8C9CD7D>7C)(43;<:>*.1(.(.*)2)679((-,+0)4),(44((0.1(4()*0()-2*6((,14-((..4.6*6.1(
@M02996:162:000000000-B87FG:1:1101:19617:4012 1:N:0:TGGCGCTC+CTAAGCCT
CCTACGGGAGGCTGCAGTGGGGAATATTGCACAATGGGCGAAAGCCTGATGCAGCAACGCCGCGTGAGGGAAGACGGTTTTCGGATTGTAAACCTCTGTCTTTGGGGAAGAATAATGACATTAGCCGAGGAGGAAGCCACGGCGAACTACGTGCCAGCAGCCGCGGTAATACGAAGGGGGCAAGCGTGATCCGGAATTACGGGGGGTAAAGGGAGCGCAGGGGGGAAAGCAAGGCAGCGGGGAAAGGTAGGGGCTCAACCCAGGAACGGCCGTTGAAACGGTTGTGCTGGAGTGGAGGAGG
+
-88?@?18880==;=;;==;;88@;C6<CFG<@ACCCDFCCDDEFF@EEEEADA:CDFBF+@@@+>CCFGCCEE<BFB?:,CFDCC=F5@?B<F<FFG,CEF?EC+>=@FFC,EFDFGFGGCFGGGEGGGGGGGGGGGGGGGG+@EE7EFG>DGF@CFDD>DG7FG:EG,?EC*=:C*77/8::*:8*72?C:BGGF*:F5CCE5D)8<?GGDFE:D;5DB*7>EFG5:46;:(37<:7D(1,8:)7):)3544(,4F51:D:B??7(<0/4((0/6))(-)(,-(65)..4(4?BF61:(
@M02996:162:000000000-B87FG:1:1101:15243:4035 1:N:0:TAGCGCTC+CTAAGCCT
ACTACGGGTGGCAGCAGCTAAGAATATTCCGCAATGGACGAAAGTCTGACGGAGCGACGCCGCGTGGATGATGAAGGCCGGAAGGTTGTAAAATCCTTTTATAACTGAGGAATAAGTAGTATCAGAGAAAGGTAGTATGGTGACTGTAGGTTATGAATAAGCAACGGCTAATTACGTGCCAGCAGCCGCGGTAACACGTAAGTTGCGAGCGTGGTTCGGAAGGATTGGGCGGAAAGGGCATGGAGGCGGTGTGGCAAGCTTGGTGTGAAATCCCGGGGCTCAACTGCGGAAGTGCGTGGAG
+
-88?C?=5=)1=;8=;;=;;;;;;;C,CFGGE@@CCDFFCCECEC<,CCECDC>6@@FEF7@=>+8CC,CAFFCDEEEGEEFECEB,B+??DECFGG<,CFAFGC,AEAFFD,EFF=F,:C?FFGFGGGGGF,EF9EDFGFBEF=E9DEG@=ED>=>:DAB=FGFGGGCBF;=DE@@94*B;39CFCDGGG*:?AFFG6ADF+;;7>EF3D**:.*;.9>8**7<6CC?FG)7>05:?<7(90F:>>9>(()(-4<3C33)8:)43:>B>*-54>8)((((77()(.4494(,.69)(-,,
@M02996:162:000000000-B87FG:1:1101:7598:4038 1:N:0:TAGCGCTC+CTAAGCCT
CCTACGGGTGGCAGCAGTGAGGAATATTGGTCAATGGACGGAAGTCTGAACCAGCCATGCCGCGTGCAGGAATAAGGCCCTATGGGTTGTAAACTGCTTTTGTGGTGGAGCAATAAGGTGTACGTGTACATCGATGAGAGTACATCACGAATAAGCATCGGCTAACTCCGTGCCAGCAGCCGCGGTAATACGGAGGATGCAAGCGTTATCCGGATTTATTGGGTTTAAAGGGTGCGTAGGCTGTTCGGCAAGTCAGTGGTGAAATCCCCGGGCCTAACCTGGGAACTGCCATTGATACTG
+
8ACCCBF=>0)====;=<=;;;;CFGFGGGGGGGGGGGGEGGEGGGGGGGGGGEECFGGGGFCFFFFGGGGG@CEGGGFGGFFFGGEFGEGGFGGGGAEEGFEFF<FGFGGFGGGGGG9FFGGGGGGGGGGGEF8EEFFGFGGG;FEGGGGGGGGFGFGGGGFGGGFGGGGGGCGGGGGGGGFBGGGGGGGGGAEGFFGFGFGFGGEFFFGGGFBGCCGFFGGDGAFGFFGF31(:1;BGB><)./<>5>BF24:><GG5?FFFFA:257GBF9)89:?A1@:<78,4223<A<6)*6)<
@M02996:162:000000000-B87FG:1:1101:24093:4041 1:N:0:TAGCGCTC+CTAACCCT
CCTACGGGTGGCAGCAGCTAAGAATATTCCGCAATGGACGAAAGTCTGACGGAGCGACGTCGCGTGGATGATGAAGGCCGGAAGTATGTAAAATCCTTTTAGCACTGAGGAATAAGTACTATCAGGGACAGGTAGTATGGTGACTTTAGGTTATGAATCAGCAACGGCTAATTCCGTGCCCGCAGCCGCGGTAACACGTAAGTTGTGATCGTTGTTAGGTATTATTGAGCGTTACGCGCATGTCAGTGTAATTGCAAGGTTGGGTGGACATCCCCAGGCTTAACTCCCGAATGCTGTTGAG
+
8ACCCB==810;,88=6,6;6;;;CCFF,-;CFGGGGGGGCEGGGGGGGG7:FCF:CFG+BFGFFG+FFGFGGGFFF894+>4>B,C,@,CFF?,4,CFGG8,C,BF,,A,A:,F<F9,CCGGD9,,++++36E,@;A@FG9A<,,3EGDBFGGG8EF@CFD,@,+1@+8>,5,,@4@;@,9?5ED49*1)4*?,,)10)21++>+.;8@/02.:F+1*+3,=:=8++))))((3@(,.)(9<*)**)*))*.4<))39495((,((,0.*)4(.*)((,,)).-.3(,-,4().)*,--(
@M02996:162:000000000-B87FG:1:1101:7613:4051 1:N:0:TAGCGCTC+CTAAGCCT
CCTACGGGTGGCAGCAGTGAGGAATATTGGTCAATGGACGGAAGTCTGAACCAGCCATGCCGCGTGCAGGAATAAGGCCCTATGGGTTGTAAACTGCTTTTGTGGTGGAGCAATAAGGTGTACGTGTACATCGATGAGAGTACATCACGAATAAGCATCGGCTAACTCCGTGCCAGCAGCCGCGGTAATACGGAGGATGCAAGCGTTATCCGGATTTATTGGGTTTAAAGGGTGCGTAGGCTGTTCGGCAAGTCAGTGGTGAAATCCCCGGGCCGAACCTGGGAACTGCCATTGATACGG
+
8ACCCBDA@00=;==;===;;;;CEFFGGGGGFGGGGGGGGGGGGGGGGGGGGFFFFGGGDGGGGGGGGGGG8EFGGGGGGFGGGGFEGGFGGGGGGGFGGGFFG=FFGGGFFFGGGGEEGGGGGGGGGGGGE4@FFGGGGGGG;EGGGEGGGGGGFDGGGGGG:DGGGGFGGGGGGGGG?DEFGGGGFGGGGFGEF>DAGGGFGGFFFFGGG>DGFECFFGGDE>GG<FFFFF;B,6><<*3))1>;DFFF<D>A>FGFFFFBBFFF)(>9>3):<0;BBFFFBF)4<(.65>)694(1
@M02996:162:000000000-B87FG:1:1101:24109:4059 1:N:0:TAGCGCTC+CTAAGCCT
CCTACGGGTGGCAGCAGCTAAGAATATTCCGCAATGGACGAAAGTCTGACGGAGCGACGCCGCGTGGATGATGAAGGCCGGAAGGTTGTAAAATCCTTTTATAACTGAGGAATAAGTACTATCAGAGAAAGGTAGTATGGTGACTGTAGGTTATGAATAAGCAACGGCTAATTACGTGCCAGCAGCCGCGGTAACACGTAAGTTGCGAGCGTTGTTCGGAATTATTGGGCGTAAAGGGCATGTAGGCGGTTTTGCAAGCTTGGTGTGAAATCCCGGAGCTTAACTCCGGAATTGCGTTGAG
+
ABCCCDD581);==8====;<;;CFGGGGGGGGGGGGGGGGGGGGGGGGGGDEFFGFGGGGGGE@FGGGGGGGFGGGGGGGGGGGGGGGGGGGGGGGGGGGGGGGGGGGGGGGGGGGGGGGGGGGGGGGGGGGGGGGGGFGGGGGGGGGGGGGGGGGGGGGGGGGGGGGGGGGGGGGFGGGGFFGGGGGGGGGFGGFGGFGGGFGGFFFFGGGFFGGFGGFGGGGFGGBFGFB??FFFFF:9<9<19;GF1>FFFBAFGFFFFFFFFF46?<>F3C)9BFFFFFFF783:>FFFBB7:;<0
@M02996:162:000000000-B87FG:1:1101:13699:4061 1:N:0:TAGCGCTC+CTAAGCCT
CCTACGGGAGGCTGCAGTGGGGAATATTGGGCAATGGGGGAAACCCTGACCCAGCAACGCCGCGTGGAGGAAGAAGGTTTTCGGATCGTAAACTCCTGTCCTGAAAGACGAGAAGAAGACGGTATTTCAGGAGGAAGCCCCGGCTAACTACGTGCCAGCAGCCGCGGGAATACGTAGGGGGCAAGCGGTGGCCGGAAGGAGTGGGCGTAAAGGGCGCGGAGGGGGCCGGGTAAGTCAGAAGTGAAAGTCCTGCTTTCAAGGTGGGAAGGGCGTTGGAGACGGATGGGCTTGAGTGCAGGAG
+
-88ACA>A::08=;=6;==;;@@@;C9CEFGFCDE@DDDDFEDGGD8CDFEFCECCCFEF@@@>+>CCFDDGGFFFFB?C,,CCE?CG,A=DFGGGGE:FF?FGGF?EFGGCFFGGGGGGGG3D:,CFFGGGGGGGGGGGGEGG>CFG;DFG,@>FFGCFF5EGGCE*=84=FB+<BCDED9>8CCG39E)C8>EEF)9@*0:>D<D07@FGC<<DD9)>BD*9CB:)4)/7:>:66>6:5249<@F97<290())6<DAB05:>:?0)-9(,();)(,3(5((-::B((474.8)967(-
@M02996:162:000000000-B87FG:1:1101:5318:4062 1:N:0:TAGCGCTC+CTAAGCCT
CCTACGGCGAGCTGCAGTCGAGAATCTTCGGCAATGGACGAAAGTCTGACCGAGCGACGCCGCGTGTATGACGAAGGTCTTCGGATTGTAAAGTACTGTCGATAGGGCGGAAGTTATAGGAAGCAATCTTCTTATTTTGACCTATCTTTTGAGGAAGGGCGGGCTAAGTTCGTGCCAGCAGCCGCGGTAAGACGAACTGCTCTAACGTTATTCGGAATCACTGGGCTTAAAGGGCGCGTAGGCTGTTGGTCACGCAGGGTTGGAACTCCCTCGGCTCAACCGGGGAACTGGGCTCTGAACG
+
8ACCCDF50))88;;;;;;888;8CFGGGGGGGGGGGGGGGGGFGDFGGGC@8@CFEGGGGGGGFGGEGGFFGGEC@EDGGGFGCCFGGDEEBAFFGGFGG7:FFGFFBBFGFFGGGGGFDFGGFFEGFDCBAFDFFGGECGGGFGGGGD?GCFG8FE4FGDCGG8EGGGGGGFCG:CCEGGFFGG)>C59+0>:E:DCFGFG*<:BF@>FF75>39:CGF:C*:4=D:4:7A:6:;6>7414).89<42:@,3<B1=7<F)(,6(.59:C(7(7*02)3(7(4236::),6.,85=)),(
@M02996:162:000000000-B87FG:1:1101:26272:4067 1:N:0:TAGCGCTC+CTAAGCCT
CCTACGGGTGGCAGCAGTGGGGGATATTGCACAATGGGCGCAAGCCTGATGCAGCAACGCCGCGTGCGGGAAGACGGCCTTCGGGTTGTAAACCGCTGTCCTTGGTGAAGAAACAAATGACGGTAACCATGGAGGAAGCCACGGCTAACTACGTGCCAGCAGCCGCGGTAATACGTAGGTGGCAAGCGTTGTCCGGATTTACTGGGTGTAAAGGGAGCGCAGGCGGGACTGCAAGTTGGATGTGAAATACCGAAGCTCAACTTCGGAGCTGCATCCAAAACTGTAGTTCTTGAGTGGAGTA
+
8ACCCF=581)========;;88@CFGGGGGGGGGGGGGGGGGGGGGGGGGGGFFGEGGGGGGGFGGGGGGGGGGGGGGGGGGGGGGGGGGGGGGGGGFGGGGGGGGGGGGGGGGGGGGGGGGGGGGGGGGGGGGGGGGGGGGGGGGGGGEGGGGGGGGGGGFGEGGGGGGGGGGGGGGGGFFFDCFGGGGGGFGGFGGFGGGFGGFEFFGGDF>FG>GGFGGGGFGGFFGFB<<9>A@75CFF4FFFFFF@<>>>?GG>?FFFFF01<:7:066C?:A0:4<9)6<AA<:<4::204:B0
@M02996:162:000000000-B87FG:1:1101:9120:4070 1:N:0:TAGCGCTC+CTAAGCCT
CCTACGGGTGGCTGCAGCTAAGAATATTCCGCAATGGACGAAAGTCTGACGGAGCGACGCCGCGGGGATGATGAGGGCCGGAAGGTTGTAAAATCCTTTTATAACTGAGGAATAAGTACTATCAGAGAAAGGTAGTATGGTGACTGTAGGTTATGAATAAGCAACGGCTAATTACGTGCCAGCAGCCGCGGTAACACGTAAGTTGCGAGCGTGGTTCGGAAGGATTGGGCGGAAAGGGAATGGAGGCGGGTTGGCAAGCTTGGGGTGAAATCCCGGAGCTGAACGCCGGAATTGCGGTGAG
+
-88?C?55:0)=;8=;;=6;;;;C6CCEFGGG@@BCFFGEEDCECE9EDECCCC6@@FEFF@>>+>FC:??FF<,?CFGGGGGEE4:F+?A?D<FGF9<<F9FFC,:>DFFA@FFGAFC<D@FFGGGGGGGG,FG3ECGGGFGGE@,@@F@;EG>CEECFE=DG@EGGGBF9CC?E,:7CE<?F@CFGDGG*=D?FFG5=8;<+<>D@B87**0.*>-99>**9F6FCBFD)49BFFB)1,90F:>B9>,,)(3><>F5:2<?(1(4(9<*6>:>E)2(.,78?08;9>;63)..4)(-(,
@M02996:162:000000000-B87FG:1:1101:5395:4073 1:N:0:TAGCGCTC+CTAAGCCT
CCTACGGGTGGCTGCAGTGGGGAATATTGCACAATGGGGGAAACCCTGATGCAGCAACGCCGCGTGAAGGATGAAGGCCCTTGGGTCGTAAACTTCTGTTCTAAGGGAAGATAATGACGGTACCTTAGGAGCAAGTCCCGGCTAACTACGTGCCAGCAGCCGCGGTAATACGTAGGGGGCAAGCGTTATCCGGAATTATTGGGCGTAAAGAGTGCGTAGGTGGTTTCCTAAGCATGGGGTTTAAGGCAATGGCTTAACCATTGTTCGCCCCATTAAATGGGTGACTTGGGTTCTTGAGAGG
+
8ABCCBA51))====6==;;;888CFGGGGGGGGGGGGGGGGGGCFGGGGGGGGGG,EFGDGGFFGGFGGGGGGGGGGEGFGGGGGGGGGGGGGGGGGCFFGGGGGE8FGGGFGGDDGGGGGCFGGGGFGGGGDFFGGGGGGGGGGFFFGFGGGGGGGGGGGGDGG>CGF?>>9D?C>CEECFFGDD54CCCE3E5AC@;+;CF8))2=A**066)1(9CFCG5=FCFABGF0).=:?@D(*494770>?2?8<:BACD?2@ADF9:;)-/(,)*0*-:)4980)648),433)).153,4
@M02996:162:000000000-B87FG:1:1101:5371:4080 1:N:0:TAGCGCTC+CTAAGCCT
CCTACGGGTGGCTGCAGTGGGGAATATTGCACAATGGGGGAAACCCTGATGCAGCAACGCCGCGTGAAGGATGAAGGCCCTTGGGTCGTAAACTTCTGTTCTAAGGGAAGATAATGACGGTACCTTAGGAGCAAGTCCCGGCTAACTACGTGCCAGCAGCCGCGGTAATACGTAGGGGGCAAGCGGTATCCGGAATTATTTGGCGTAAAGAGTGCGTAGGTGGTTTCCTAAGCATGGGGTTTAAGGCAATTGCTTAACCATTGTTCGCCCACTGCACTGGGTGCCTTGAGTTGTGGAGAGG
+
88BCCDD5:0)=;=8====;;888EFGGGGGGFGDFGGGF@@FEGGGGGGGGFGGEFFFGGFGGGFGFDGGGGGGGE8<=D@GGGGFCF<FFA?FGGGG9,<5,AFGFDGGEFGGGCFGGGGDFF9E<EAFEGGFGFCFEGGG:FCGGGGGGGGCGFFFGCCEEG57CGFFFFDFGGGGGDF?FG)>5FCCCC.:8;DCA+;E;C9;>>A***86DGBGDFGGGGF:25@*)(6<F(-./4738665:93-6-)444:C)26:46-(()(1(.)*2/-3<671(.525...:-6-3*((44
@M02996:162:000000000-B87FG:1:1101:23323:4099 1:N:0:TAGCGCTC+CTAAGCCT
CCTACGGGGGGCAGCAGTGGGGAATATTGGACAATGGGGGAAACCCTGATCCAGCGACGCCGCGTGAGTGAAGAAGTATTTCGGTATGTAAAGCTCTATCAGCAAGGAAGAAAATGACGGTACGTGACTAAGAAGCTCCGGCTAAATACGTGCCAGCAGCCGCGGTAATACGTATGGAGCAAGCGTTATCCGGATTTACTGGGTGTAAAGGGAGCGTAGACGGCAAAGCAAGTCTGAAGTGAAATCCCGGGGCTCAACCCCGGAACGGCTTTGGAAACTGTGTAACGAGAGTGCAGGAGAG
+
88@ACA=)1:088889:<:::78?BF9FEGGGCEEDFGDECEFFEEFFGDFGGFB@@FEGGEFC+@FD<CCFGFFG,@@,@BFE@DEG,@BAAF<FC<,@FGFGGGGAEGGFGF9CFFED<CF*<FCC,CFFCGGGBFGEGCCFFGCGC><EFGFFGGFFGD8>EE>EACGF>F+:8CFGGC5)?C>D<FFGGF*/9CF@DCG0;9=FBFCE5557145CFEGDE@FC?:<F<))94>F*.:)92*9)901>>(43??C:FB6;BF:?3-),..6<97)669<))-,--435<2ABFBB(,
@M02996:162:000000000-B87FG:1:1101:23831:4103 1:N:0:TAGCGCTC+CTAAGCCT
ACTACGGGGGGCTGCAGTGAGGAATATTGGTCAATGGGCGGGAGCCTGAACCAGCCAAGTAGCGTGAGGGATGACGGCCCTATGGGTTGTAAACCTCTTTTGACAGGGAATAAAGTGAGCCACGTGTGGGTCATTGCATGTACCGGTGGAATAAGGATCGGCTAACTCCGTGCCAGCAGCCGCGGTAATACGGAGGATCCGAGCGTTATCCGGATGTATTGGGTTTAAAGGGAGCGGAGGCGGGATGGCAAGTCAGCTGTGAAAGGGAGTCGCTCAACGTATGGACTGCAGTGGGAACTGG
+
-88ACB5518)88889:9:::9:99C<<EFAEA<ADFFFCDDCCCC<DFGFCFA:8>FBFFDC>8>FEGGGFEEEBCFCF7@@CFG::>F<<CF>,D,8@?CE<FEFDFC3?CFG@FFFFFGGG<CFFE*3CF<+?BF?FC??A*=CEGFG<<FCCF<9CEC;CGF7EG>/AD5F?CGEFF<@>C7CD7FFGEFGGFCC?C<EBC5)777CEDFB3<:77=FC*2)<C>FGFF?07(4>D?D>E>)<(22<F)4<9409)8BAF2?(,.(022(0C77<((*.(.,44,).6(.(4)(.4:
@M02996:162:000000000-B87FG:1:1101:8034:4110 1:N:0:TAGCGCTC+CTAAGCCT
CCTACGGGAGGCAGCAGTGAGGAATATTGGTCAATGGACGCAAGTCTGAACCAGCCATGCCGCGTGAAGGAATAAGGTCCTATGGATCGTAAACTTCTTTTGTGCGGGAGCAATAAGGGCCACGTGTGGTCCGATGAGAGTACCGTACGAATAAGCATCGGCTAACTCCGTGCCAGCAGCCGCGGTAATACGGAGGATGCGAGCGTTATCCGGATTTATTGGGTTTAAAGGGTGCGTAGGCTGGTTGTCAAGTAAGGGGTGAAATGCCGGTGCTCAACACCGGAGCTGCCCTTGATA
+
ACCCCAFB>1)==8======;;;CFFGGGGGGGGGGGGGGGGFFFGGGGGGGGFFGGGGGGGGGFGGGGGGGGGGGGGGGGEGGGFFFGGGGGGGGGGGGGGGGGGEFEGGGGGGGGGGGGGGGGGFGGFFGEFEGGGGGFGGGGGFGGGGGGGGGGGGGGGGEGFGGGGGGGGGGGGGGGGFBGGGDGGGGGFGGFCGFGGGFGGB>AFGGGFBD=CGGFGGDGEGGFFGFFFFFFFFG?6:).7<BGBFF2))6:ED:>FDA4<22BF776A49=:2::>>2(-3:>B((4?2)*
@M02996:162:000000000-B87FG:1:1101:18091:4158 1:N:0:TAGCGCTC+CTAAGCCT
ACTACGGGGGGCTGCAGTCGAGGATCATGGGCAATGGGCGAAAGCCTGACAAGGCGACGCGGCGTGGAGGATGAAGGCCTTCGGGTTGTAAACTCCTGGCATAAGGGAAAAGGCGAGGGTACCCAACACGTACCCGAGTGGATGGTACTTTAAGAGGAAGGGGCGGCTAACTCGGTGCCAGCAGCCGCGGTAATACAGAGGCCAAGAGCGGTGTTCGGATTTACTGGGCGGAAAGGGCGCGTAGGTGGCCAAGTGTGTCGGAGGGGAAATCTCCGGGCTCAACCCGGAAAGTGCGTCCGAA
+
88@AC?8=5))88889:::888:=,:45,-:B=<ABCFECEDCEGC<EAEDC:=4>=@CF@:8>+@FEGDCFCCCFFGGF,DFDE>>F*@<A>CFGCC,@F,FCCGFCCFFB==FGGGG:FGGGGGGGGG>GGG+:CG/*2C:+;:CF+02ACCC@CCD**/:?EGG*:@F+;*;*;CE9<55>;9DGGG7C=*<CFFGFGCE@CDFF:@)1100:C>D7)+0:+9FF<E)<>BFFB:>94)-8?/9?C::5:.<)6/*46<3919>F:2:)6)8C@((,4??029BFBFF.62;481312
@M02996:162:000000000-B87FG:1:1101:10936:4165 1:N:0:TAGCGCTC+CTAAGCCT
ACTACGGGTGGCAGCAGTGGGGAATATTGCACAATGGGCGAAAGCCTGATGCAGCGACGCCGCGTGAACGAAGAAGTATTTCGGTATGTAAAGTTCTATCAGCAGGGAAGAAAAATGACGGTACCAGACTAAGAAGCACCGGCTAAATACGTGCCAGCAGCCGCGGTAAGACGTATGGTGCAAGCGTTATCCGGATTTACTGGGGGTAAAGGGAGCGCAGGCGGTACGGCAAGTCTGAAGTGAAAGCCCGGGGCTCAACACCGGGACGGCACGGGAAACTGTCGAACCAGAGTGTGGGGGG
+
--66@?851));;88;;=;6;8;@;C,CCEGC@CEAEFECCECEF<8E@,CADA9@@FCF@@>>88C@EECFE:CC5C?,,AEE+B+BBEF@?,CFGF,EFFFGEFC?EGGCFGG<AFGGGEFCG,3FF,>FGGGGGGGGGD7+@DF,@B>@DFEA:DCF6*@EGG5;E,?C?6;<B644=?CF5C?*?*;5/3=*)*3@+;CA5>)>)@F?9FD3D9<D@87<:>:>B><@B.4*6:*94C<@>BF(969B;>(:7CG7:)422>>>>0>(((7/)4(-.*--(-4(..,3.6-)0-(-2
@M02996:162:000000000-B87FG:1:1101:17329:4177 1:N:0:TATCGCTC+CTAAGCCT
ACTACGGGTGGCAGCAGTGGGGGATATTGGACAATGGAGGAAACCCTGACGCAGCGACGCCGCGTGAGGGAAGAAGGTCTTCGGATTGTAAAGCTCTGTTGATAGGGAAGAAACAAAGAAGGGAAACAACAGAGAAAGCACGGCCAAACACCGGGCAGGAAGCGGGGGAAAACGGAGGGGGGAAGGCGTAGCCGGAATTGACGGGGGGGAAGGGGGGGGAGGGGGGGACGGAAAGGAGGGGGGGAAAGGCCGGGCCCAACCCGAGGAAGGGGAAGGAAACAGGAGTTCCGGAGGGGGGGAG
+
-88?C?=5=)1=,8=;;==;;8+86C;CE-,;CCFCC,,@@EC,,8,CC,-6@@@+8@EFCCFC+@FC,?B,BAAFFB5B,AFCCC:F?E??9FCFFG?FA,BFAB=D,CFD?,AF,>,=,A:8,,,,=,,,,8,@,,8,33@+++:38,,*5**3>***,*>***=**=*6**/*/1/>C3)5***19*)*3.>/)/**0*:@8755)8D59533),)/)1*):@G)(0))-(()(.))(14)4>0(1.(8,7(((21485((-,4()-*((()*0(.((.((((.-)-(((--7),3(,
@M02996:162:000000000-B87FG:1:1101:10920:4180 1:N:0:TAGCGCTC+CTAAGCCT
GCTACGGGTGGCAGCAGTGGGGAGTATTGCACAATGGGCGAAAGCCTGATGCAGCGACGCCGCGTGAACGAAGAAGTAGTTCGGCATGTAAAGCTCTATCAGCAGGGAAGAAAAAGGACGGAACCTGACAAAGAAGCACCGGCAAAAAAGGGGCAAGCAGCGGGGGTAAAAGGAAGGGGGAAAGGGTAACCGGGATTGACGGGGGGAAAGGGGACGGCAGGGGGAAGGGAAAGGCGGAGGGAAAGGCCCGGGGCTCACCTCGGGACCGGCATGGGAAACGGGAAAATAGAGGACTGGAGGG
+
-86AC?85=));;8=;;==;;88+8C,CE-EEAC@ECDFC@CCEGF8EE<<FGAC+@FEF@@@>6>C,5:?FECEE559B,AFC+@:E<?AB?,:AF?,CFABFEGGFGEGCGG@++F8F++@F:>ED8,@33F,3DFG<E648C86*3*61*>B****,2)**481=++3+**0:CC1**1).*/2*00:*1)**0*2*9CCBED)<F)CED3))9()))//)*0/7-)9).(,5-7B<93(>()04*,4:((,,5+9,3)4,((--),1(.()27(,(-)(((()))).(((..81,(2
@M02996:162:000000000-B87FG:1:1101:9737:4181 1:N:0:TAGCGCTC+CTAAGCCT
ACTACGGGTGGCAGCAGTGGGGGATATTGCACAATGGGGGAAACCCTGATGCAGCGACGCCGCGGGAGTGAAGAAGTATTTCGGGATGTAAAGCTCTATCAGCAGGAAAGAGAATGACGGTACCTGACTAAGAAGCACCGGCTAAATACGTGCCAGCAGCCGCGGGAATACGTATGGGGCAAGCGTTATCCGGATTTACGGGGGGGAAAGGGAGCGCAGACGGCATGGCAAGCCAGAGGGGAAAGGCGGGGGCTCAACGCCGGAACTGCATTTGGAACGGTCAAGCTAGAGTAGCGGAGAG
+
688AC>=5>));;8=;;<=;;7@@,;6@EFG<@@C@CDDDBEDFGC@CDCCFFAC@@FCFC>@>+=FB8?AFFDDE,C55,ABC+@>F,?BCCFBFE<,CFGGGFFDCFGG,DFFFGGGGEGGGGGGGFGGGGGGGGGGGGG7BFE7DFG:FFGFD8F>D,3>EE*=C6CCE0<+2=*1*:C>>C129CCFGDE5/6CF)9DE):3@EFFGE*.7CD9CDF:C35):C?FCF:B?@F(7/292F(.73DFBD9(3??G*4>)4949)49<*).6B:/.(4(04454)6>45--49,74212
@M02996:162:000000000-B87FG:1:1101:9800:4183 1:N:0:TAGCGCTC+CTAAGCCT
ACTACGGGAGGCAGCAGTGGGGAATATTGGACAATGGGGGAAACCCTGATCCAGCGACGCCGCGTGAGTGAAGAAGTATTTCGGTATGTAAAGCTCTTTAAGCAGGAAAGAAAATGACGGTACCTGCAGAATAAGCCCCGGCTAACTACGTGCCAGCAGCCGCGGTAATACGTAGGGGGCAAGCGTTATCCGGATTTACTGGGTGTAAAGGGAGCGTAGACGGCAATGCAAGTCTGAAGGGAAAGCCCGCGGCGTAACTACGGGACGGCTGGGGAAACGGCATGGCAAGAGTGGCGGAGAG
+
-88?A?5=511=88=;;<;;;88@;C6,CCGCAAEDFFDDCDCFGG?ED6CE@A:@@CEF:@@>+8BCCCCFFCCF,B,55@FC8BBF@?<@?FBEF9,CEGGGFGDCFGGFFG=FGGGGGGGGFGGGGFGFGFGGBFGGGG@FGGCGGGEGGGGC@D:F89@EG>CG7@CC;>D>EDDEEFA8C:*:/CCGCE:**@FA:DG););@=?FE<BDG5?/*9?C5C7+74FCF)<<@AAF*4>?@<.88D69>>0(7?C*43>?F<>(4)()(-4>?5,(4,7(4:<(54:?)6(-4;;9(2
@M02996:162:000000000-B87FG:1:1101:9829:4190 1:N:0:TAGCGCTC+CTAAGCCT
ACTACGGGGGGCTGCAGTGGGGAATATTGGACAATGGGGGAAACCCTGATCCAGCGACGCCGCGGGAGTGAAGAAGTATTTCGGTATGTAAAGCTCTATCAGCAAGGAAGAAAATGACGGTACTTGACTAAGAAGCCCCGGCTAACTACGTGCCAGCAGCCGCGGTAATACGGAAGGGCCGGGCGTTATCCGGATGTATAGGGGTGAAAGGGAGCGTAGGCGGCTGAAGAAGCGTGGAGGGAAATCCCGGGGCTCAACCCCGGGACGGCAGGGGGGAGTGGTCAGCGCGGGAGGCAGCAAG
+
88,AC>9118)88889:::99888,?,,?=F,?=,?ACCD>=BFGGGGDCA<FC,>=FCF+8+>+5@C8>;FF,>B,@,<FCFD1>*@,@788<?:F,,8CFGG@FFCFGCCFCFFGGGGGGG<>C9F9FF7;<CGG*CFE*:;FD+AEC*;*;<8;CD;C72:C*:?F9@F<8A=8:2*2/0)21)9*2*2/7:*)***22:)*189*19C*0.7)495/11)*019)0*)(-(0((0*-9384*9)>,95(((.5F*2(.(4((,45(9(4()*)(-4104>..((-(-(-((-7(((,
@M02996:162:000000000-B87FG:1:1101:15506:4197 1:N:0:TAGCGCTC+CTAAGCCT
CCTACGGGAGGCAGCAGTGGGGAATATTGGACAATGGGGGAAACCCTGATCCAGCGACGCCGCGTGAGTGAAGAAGTATTGCGGTATGTAAAGCTCTATCAGCAAGGAAGAAAATGACGGTACTTGACTAAGAAGCCCCGGCTAACTACGTGCCAGCAGCCGCGGTAATACGTAGGGGGCAAGCGTTATCCGGATTTACTGGGGGGAAAGGGAGCGTGGACGGCATAGCAAGGCGGAAGGGAAAGGCATGGGCTCAACCCAGGAACGGCGTGGGAAACGGTGAAGATAGAGTGCAGGAGAG
+
-88?@B9=5:1=88=;;<;;;78@6CC@CDGC@@ECCDDEFCEGGE8EECCF@EC@BFEFC@@>6>FECECFFEDE,C,,,9CC8C?F,?EABFCFGA,EFGFGDGFFFGGGGGCGGGGGGGG9=FFF9FGGGGGG?FGGGGCFGGGGGGFFGGGCDGFFF>>CG*;CFFGG*:C7BE=CC7:>C/2:<+CGCB5**;FC:>=3=)8BF>FC*5)9)()*9>=)2)+05B7502(79>@7-9:81<>823<@((484CD(4<0???6:>9),49FE41401)-7.--.)-.)..)60(,,3
@M02996:162:000000000-B87FG:1:1101:9836:4210 1:N:0:TAGCGCTC+CTAAGCCT
ACTACGGGGGGCTGCAGTGGGGAATATTGGACAATGGGGGAAACCCTGATCCAGCGACGCCGCGGGAGTGAAGAAGGATTTCGGTATGTAAAGCTCTATCAGCAAGGAAGAAAATGACGGTACTTGACTAAGAAGCCCCGGCTAACTACGTGCCAGCAGCCGCGGTAATACGGAAGGTCCGGGGGTTATCCGGATTTATTGGGTGTAAAGGGAGCGTAGGCGGCTGAATAAGCGTGTTGTGAAATCCCGGGGCTCAACCCCGCGTGGGCAGCGCGAACGGGTCAGCTGGAGAGGACGCGAG
+
-8@BCB==:5)86889:::99==B,B,?@CFE<A<?CCDDEDFGGDDEF9A<EA:>>FCF=>@B+>FC@BCFFCCF,>,,,@?C8>>F,<@<AF?FC;,@FGDGDGFEFGGFFGCGGGGGGGG9CFGGAFGGGGGGGGGGGGDGGGCGGGCGGGEFCGDA:7:EG=EG7<FGGGGEG+<A*150:/9F7CFEC<***:26:CG0*/9@6=FC5>;C93CD=EC727C7)1:=4>(712704:4=5@)4DFFF9222<CD60<09(41;)3<133>*0((4(0-.4564?B<3?0807((-,
@M02996:162:000000000-B87FG:1:1101:25348:4229 1:N:0:TAGCGCTC+CTAAGCCT
CCTACGGGTGGCAGCAGTGGGGAATATTGCACAATGGGCGCAAGCCTGATGCAGCGACGCCGCGTGAGTGAAGAAGTATTTCGGTATGTAAAGCTCTATCAGCAGGAAAGAAAATGACGGTACCTGACTAAGAAGCCCCGGCTAACTACGTGCCAGCAGCCGCGGTAATACGTAGGGGGCAAGCGTTATCCGGATTTACTGGGTGTAAAGGGAGCGTAGACGGTTTTGCAAGTCTGAAGTGAAATGCCGGGGCTCAACCCCGGAACTGCTTTGGAAACTGTAGAACTAGAGTGCCGGAGAG
+
8ACCCA=5)10;=,6;;==;;886<CFGEGGFGGGGGGG@BF@CGFGGCFEFF,68@FFGFF@C@FEFGGGGFGF,<BFG<<FFGGGGGGGDFGDGGF@EFGGGGGGGFFGFEGGGGGGDGC?FFAF@FDFGFGGF8DECEG8CGFGFGGGEGGCFCCC@,;*C<:C;FBEC?GG>CGGEGGFA=<7>5FGGGFG56C;+@45);CA?**2/9<DGD<G77AG9E)7DB=DF<9:FA4?:479*.=87>6;>6>:<7F*:?D6(39B?FD7<<3F+972<A*:))))5-4<A<A)-)-94:
@M02996:162:000000000-B87FG:1:1101:25361:4244 1:N:0:TAGCGCTC+CTAAGCCT
CCTACGGGTGGCAGCAGTGGGGAATATTGCACAATGGGCGCAAGCCTGATGCAGCGACGCCGCGTGAGTGAAGAAGTATTTCGGTATGTAAAGCTCTATCAGCAGGAAAGAAAATGACGGTACCTGACTAAGAAGCCCCGGCTAACTACGTGCCAGCAGCCGCGGTAATACGTAGGGGGCAAGCGTTATCCGGATTTACTGGGTGTAAAGGGAGCGTAGACGGTTTTGCAAGTCTGAAGTGAAATGCCGGGGCTCAACCCCGGAACTGCTTTGGAAACTGTAGAACTAGAGTGCAGGAGAG
+
8ACCCEA5>1)===8;===;;888CFGFGGGGGGGGGGGGGGGGGGGGGGGGGEEFFGGGGGGG@FFFGGGGGGGGGGGGGGGGGGGGGGGGGGGGGFCFFGGGGGFFGDGGFGGGGGGGGGGGGGGGDGGGGGGGGGGGGGGGGGGGGGGGGGGGGGGGGGGGGGGEGFGGCFGGGDGGGGF3C>DGGGGGGDGGFFGFGFGFGGFFFFGGG>:DGFGGFGGDEDFGFFFFFABFF<FG>F<F<?FBD>FFF>BB?GG6BFF19B>?FAF9A:9CB?ADD?<5:2>>AA>59444@::(3
@M02996:162:000000000-B87FG:1:1101:25341:4250 1:N:0:TAGCGCTC+CTAAGCCT
CCTACGGGTGGCAGCAGTGGGGAATATTGCACAATGGGCGCAAGCCTGATGCAGCGACGCCGCGTGAGTGAAGAAGTATTTCGGTATGTAAAGCTCTATCAGCAGGAAAGAAAATGACGGTACCTGACTAAGAAGCCCCGGCTAACTACGTGCCAGCAGCCGCGGTAATACGTAGGGGGCAAGCGTTATCCGGATTTACTGGGTGTAAAGGGAGCGTAGACGGTTTTGCAAGTCTGAAGTGAAATGCCGGGGCTCAACCCCGGAACTGCTTTGGAAACTGTAGAACTAGAGTGCAGGAGAG
+
8ACCCF>5:1)===8====;;88BCEDEFGGGGGGGGFGFGGGFGGGGGGGGGGGGGGGGGGGG@FGGGGGGGFGGFGGGGGDGFGGGGGGGGGGGGFFGGGGGGG@EFGGFFGFGGGEGGGGGGFGGGGGGGFFGDFGGGGGGFFGFFGGDGGGFGGGGGGGEGECEDFF>FFDEEGGGGGFFE<GDFGFCEBGGFDGFCGGFC98@FF7EGEDCDBGGFEE<E@GF2FFF>AAFBAFG<:2F2=FBC>>D>;?FFCD:6D>(1(2>FAGFF:?<6:26>BAFAFF256,6>>AA)-486
@M02996:162:000000000-B87FG:1:1101:22639:4256 1:N:0:TAGCGCTC+CTAAGCCT
ACTACGGGGGGCAGCAGTGGGGAATATTGGGCAAGGGGCGAAAGCCTGACCCAGCGACGCCGCGTGAGGGAAGAAGGTCTTCGGATTGTAAACCTCTTGCAGCAGGGAAGAAGAAAGTGACGGTACCGGCAGAAGAAGCCACGGCTAACTACGTGCCAGCAGCCGCGGTAAGACGGAGGGGGCAAGCGTTATCCGGAATTACTGGGGGTAAAGGGGGTGGAGGCGGGGGGGCAAGGCAGGCGTGAAAAGCATGGGCGCAACCCATGACCAGCGCGGGAAACGGTACAGCTGAAGAGGGGGG
+
88@AC?18:5)88889:<:9:884:?5ADDGC@C+==CC>CE@EF<8BBE=,>A:==@CF:>F>3>@CFD>@ECBEF,F;,<FD@F:FCCCFCFCGG9,?FGFFAEEDFCGFGGGGG:FGGGG=<=F*::EGGGGGGGGFGGGGGCEGC+<?E*:;:FCAC7A;CEGG58?+:9E5EEC*7C7@@FFGD*>*<@ECEG*):*<@@F)80.*<:?7)1-9)8:79>BG)93CD;<::??EG;G(7409<*.264<?(-:)79F?0(.4?647199)20,-,8)4(4(644)())..4)-32(
@M02996:162:000000000-B87FG:1:1101:7639:4261 1:N:0:TAGCGCTC+CTAAGCCT
CCTACGGGCGGCTGCAGTGGGGGATATTGCACAATGGAGGAAACTCTGATGCAGCAACGCCGCGTGAGGGAAGAAGGTCTTCGGATTGTAAACCTCTGTTTTCGGTGAAGAACAAATGACGGTAGCCGAAGAGGAAGCCACGGCTAACTACGTGCCAGCAGCCGCGGTAATACGTAGGTGGCAAGCGTTGTCCGGATTTACTGGGTGTAAAGGGTGCGCAGGCGGGACTGCAAGTTGGATGTGAAATACCGGAGCTTAACTCCGGAGCTGCATCCAAAACTGTGGGTCTTGAGTGGAGGAG
+
88BCCB=:)1)8888;;;;;;87@FFCGGFGGGGGGGFFEEEFEFCGGGFGGGFFFGFFGGEFG@FFFGGGGGGGFFFGGGCGGFGGGGFGGEGFGGGEEGGGEE=FFGGGFFGFGAFGGGGGGGFGFFEEGGGGGGGGGGGGGCGFFGFGGEGGEFGGGGGGGGGGGGGGGGGCFGGEGGGFFGFGCDGGCFBCCBCGFC>CFG*>>F4FGGFFGDB357C*>EECC7>7?AB4865:2506@<=6AF7?D>F><(AFBA??B>FB>5504:-6C69::BF)6:(48,)66:47<6:083
@M02996:162:000000000-B87FG:1:1101:7623:4271 1:N:0:TAGCGCTC+CTAAGCCT
CCTACGGGCGACTGCAGTGGGGGATATTGCACAATGGAGGAAACTCTGATGCAGCAACGCCGCGTGAGGGAAGAAGGTCTTCGGATTGTAAACCTCTGTTTTCGGTGAAGAACAAATGACGGTAGCCGAAGAGGAAGCCACGGCTAACTACGTGCCAGCAGCCGCGGTAATACGTAGGTGGCAAGCGTTGTCCGTATTTACGGGGTGTACAGGGTGCGACGGCGGGACTGCAAGTTGGATGTGAAATACCGGAGCTTCACTCCGGCGCGGCATCAAAAACTGTGTGACTTGAGGGAGGCAG
+
88BCCD>551)=88;;;;;;;887,CAFGFGGACFFFFGGFGDFDFGGGGGFFFDFFGGGFFEG:CFEDECEFFAFGGFGGGGGC7CFEGGGAFGFGGG9FGGEE:@@AFFEFGFFGGGEG7F<FCFEC3>:FEFBE@B8D>8E+BDFDECEDFFEA,*3,4,4>EE*::<CG8<CFD,4:<AFFDD/<EDBC8**8<++2*:>E)07?*:<9>>*<6*)0:EC587)(0*1)../64:75*4@)17:*)-<1941(+24.1219((4)-9,34)39<(()/-.).)).).).(-2)(((,
@M02996:162:000000000-B87FG:1:1101:5618:4275 1:N:0:TAGCGCTC+CTAAGCCT
CCTACGGGAGGCAGCAGTGGGGAGTATTGCACAATGGGCGAAAGCCTGATGCAGCAACGCCGCGTGAGTGAAGAAGTATTTCGGTATGTAAAGCTCTATCGTTGGGGAATAAGATGAAGGTACCCAAGTAAGAAGCCCCGGCTAACTACGTGCCAGCAGCCGCGGTCATACGTAGGGGGCGAGCGTTATCCGGATTTACTGGGTGTAAAGGGAGCGTAGACGGCATGGCAAGATTGGAGGGAAAACCCTGAGCTTAACTCAGGAATTGCTTTGAAAACTGTAAAACTAGAGTACTGGAGGG
+
8BCCCEFF)1)=6==;==6=;88786<EC-CFGGGGGGGGGGGGGGGGGAF96CF@FGGG:CFG>F6BCFG?FFFFC,@FFGGG=<DFFFFF?,5AF9BFC,,AEGGGGFFDF<AFA9?FFEFGFG+47767@FC==D+@CCCCE,,,@+@>6DGF8605,=5*>3**5DFG;,=EG9:**20.88C3<=:8C:5*7:D47>:5C/0@4=7=17:D7?C7*;7)1)AF?)7>,4)94)5*(/4),0)-*.37>:349+263404875<*4:<2)9+138)4*-)6).9)44<645<@:??>
@M02996:162:000000000-B87FG:1:1101:5633:4283 1:N:0:TAGCGCTC+CTAAGCCT
CCTACGGGAGGCAGCAGTGGGGAGTATTGCACAATGGGCGAAAGCCTGATGCAGCAACGCCGCGTGAGTGAAGAAGTATTTCGGTATGTAAAGCTCTATCGATGGGGAATAAGATGAAGGTACCCAAGTAAGAAGCCCCGGCTAACTACGTGCCAGCAGCCGCGGTAATACGTAGGGGGCAAGCGTTATCCGGATTTACTGGGTGTAAAGGGAGCGTAGACGGAATGGCAAGTTTGGAGTGAAAACCCTGAGCTTAACTCAGGAATTGCTTTGAAAACTGTCAAACTAGAGTACTGGAGGG
+
ACCCCBF9=8)=8==;===;;888BFGGGGGGGGGGGGGGGGGGGGGGGGGGGFFFGGGGGGGG@FCGGGGGGGGGFGGGGGGG?EFFFFFFGGGGGGFGGGFGGGGFGFGFGFEFCFFGGGGGGGGGGGGFFFGGGGGGGGGGGGGGGGGGGGGGGGGGGGECGEGGGGGGGGGGGGGGGGFFEGGGGGGGGFGGFGGFGGGFGCFFFFGGFEFGGFGGFGGGG>GGFFGF<ADF?FFC2CABBF@BC?BFFF?DFE:AFFF:?>2?FBFA><FG=?BF9B2AF?AAD<?4)6):08?19
@M02996:162:000000000-B87FG:1:1101:26051:4300 1:N:0:TAGCGCTC+CTAAGCCT
CCTACGGGTGGCTGCAGTGAGGAATATTGGTCAATGGACGGAAGTCTGAACCAGCCATGCCGCGTGAAGGAATAAGGCCCTATGGGTCGTAAACTTCTTTTGTGGTGGAGCAATAAGTCCTACGTGTAGGGCGATGAGAGTACATCACGAATAAGCATCGGCTAACTCCGTGCCAGCAGCCGCGGTAATACGGAGGATGCAAGCGTTATCCGGATTTATTGGGTTTAAAGGGTGCGTAGGCTGTTCTTCAAGTCAGAGGTGAAATACCCGGGCTCAACCCGGGAACTGCCTTTGATACTGG
+
ABCCCFA511)==8=====;;;;;CFFGGGGGGGGGGGGGGGGGGGGGGGGGGFGGGGGGGGGGFGFGGGEFGGGGGGGGGGGGGGGGGGGGGGGGGGGGGGGGGGGGGGFGGGGGGGGGGGGGGGGGGDGGGFGGFEFGGGGGGFGFGGGGFGGGGGGGGGGGGGGGGGGGGGGGGGGGGGFFGGGGGFGGGFCGFGGFGGGFGGFFFFGGGEFGGCGGFGGDE5FFFFGFF?BD?FFG>23.5=FFFDFFFDAA<GF?FF?ADA<??9<>B>FF77?B;B>B>:??<7.67>.:9<B>>
@M02996:162:000000000-B87FG:1:1101:22722:4311 1:N:0:TAGCGCTC+CTAAGCCT
ACTACGGGTGGCAGCAGTAGGGAATATTGGTCAATGGGGGAAACCCTGAACCAGCGACGCCGCGTGAGTGAAGAAGTATTTCGGTATGTAAAGCTCTATCAGCAGGGACGAGAATGACGGTACCTGACTAAGAAGCCCCGGCTAACTACGTGCCAGCAGCCGCGGTAATACGTAGGGGGCAAGCGGTATCCGGATTTACTGGGTGTAAAGGGAGCGTAGGTGGCCATGCAAGTCAGATGTGAAAACCCGGGGCTCAACCCCGGGACTGCATTTGAAACTGCGTGGCTGGAGGACAGGAGAG
+
88A?CAA5>01==88;;==<;8;@CE,CCACC<<CCCCDDFEFFGDDEEF-<EAC@@@CF:@8>+>BBCEDCFEEE,CC,,EFDBFDF9EACAFCFC<,:FFFFDFEFFFG7FGDFGFGGGGFFGFFF,DEFGGGGGGGGGGDGGGGGGGEGGGFFDGD@D9>CG1?E:EGGCFG=ED5=C5::=)2>3CGGD:5*0@FADGG7?1?FFFGGC>@D78DG9CEDCF+95FCF-:<F>4=*6:<FF5><GB>D(,4<?GC?FFBF03(4<<*-).=:B2-43<,43(.4-(.,264408:42
@M02996:162:000000000-B87FG:1:1101:26257:4318 1:N:0:TAGCGCTC+CTAAGCCT
CCTACGGGTGGCAGCAGTGAGGAATATTGGTCAATGGACGCAAGTCTGAACCAGCCATGCCGCGTGAAGGATTAAGGCCCTATGGGTCGTAAACTTCTTTTGTACGGGAGCAATAAGTTCCACGTGTGGAGCGATGAGAGTACCGTACGAATAAGCATCGGCTAACTCCGTGCCAGCAGCCGCGGTAATACGGAGGATGCAAGCGTTATCCGGATTCATTGGGTTTAAAGGGTGCGTAGGCGGCTTGGTAAGTCAGCGGTGAAATGCCAGTGCTCAACATTGGACGTGCCGTTGATACTGG
+
ABCCCDA9)1)===8====;;;;CEFGGGGGGGGGGGGGGFGGGGGGGGGGGGFFFFGGGGGGGGGGGGGGE9FGEFCFGGGGGCFGGGGGGGGGGGGGGGGFGGGEGGDGGGGGGGEGGGGGGGGGGGEFGGGFGGFGGGGGC:FGGGGGGGGGGGGGGGGGGGGGGFGGGGGGGGGGGGGFFGGGGGGGGGFGGFGFFFFCFEGFFFFGGGFFGCFGGFGGGGFGGEFCBBB?F<BE95C><(.>0>A)*6:<B0EGF>:<42)::*.23<-/AF:445@>)3,42??BFF:(4*644)
@M02996:162:000000000-B87FG:1:1101:19673:4383 1:N:0:TAGCGCTC+CTAAGCCT
ACTACGGGGGGGTGCAGTGAGGAATATTGGTCAATGGGCGGAAGACTGAACCAGCCATGCCGCGTGGGGGAGGGAGGCCCGATGGGTTGTAAACCCCGTTTGCCCGGGAGTAATAAGGCGGACGCGTCCGCCGATGAGAGTACCGGGAGAATAAGCATCGGCTAACTCCGTGCCAGCAGCCGCGGTAATACGGAGGATGCGAGCGTTATCCGGATGTATTGGGTTTAAAGGGTGCGTAGGCGGGCTGAAAAGGCAGCGGGGAAATATCCCGGCACAAACGGGAGGCGGCCGTGGAGACGGG
+
88A=@?8985)88888:::::=<A8>38@C@=<<3=C,:>CCCCFC,><C81<<88<,<?,41<*4=CFDDFE88?CCCE*:*:CF<8:;::CCAEG*+;FCFF6CCD:C/<C+<FGGGGGGGGDGGGGGGG??*;EGGGCFF@EGC?EGG+CFFEC+98891:EG+<FC/:CGGC;CC=*755=9CD7C7CCBGGF*>779C<87087*CCC@5126**1:C11)<CAFFF8??E(4>DBG20,)82*..<1(888EC(4;23)-).0)949(0;0(.4<D(3911((-3,471,9<:3-
@M02996:162:000000000-B87FG:1:1101:8247:4409 1:N:0:TAGCGCTC+CTAAGCCT
CCTACGGGTGGCAGCAGTAGGGAATTTTCGTCAATGGGGGGAACCCTGAACGAGCAATGCCGCGTGAGTGAAGACGGTTTTCGGACTGTAAAGCTCTGTTGCGAGAGAAAAACGGTATGGATAGGGAATGATCCATAAGTGATGGTATCTCGCCAGAAAGTCACGGCTAACTACGTGCCAGCAGCCGCGGTAATACGTAGGTGGCGAGCGTTATCCGGAATGATTGGGCGTAAAGGGTGCGTAGGTGGCATGGTAAGTCTGAAGTCAAAGCCGGCAGCTCAACGGTCGTACGCTTTGGAAA
+
88CCCEF5=0)====;===<;8;CECFGGGGGGGGGGGGGGGGGGGGGGGGDFFFFGGEGAFFGFFGGGGGGGFFFFCCGGGGGEGCFGFFDFFGGGGGGGGEGGGGGFGGGEGGGF*FGGFFGGGGFGGGFDGGGGGGCFGGGGGG9FFGGGGGEGGGGGFGGGGGEC<:?FCEFGGGFGGFFFGGGDGCED4FFFFFFGCGF*>BD>B95<5@GD>GGFFEFFB=F6B/>1?<FF?F<414>?9??*,.8?AA4?9*.6F>,6<AABA>149)*.,.5374(3-3-.4(4(,4(=:>F7
@M02996:162:000000000-B87FG:1:1101:23521:4447 1:N:0:TAGCGCTC+CTAAGCCT
ACTACGGGAGGCAGCAGTAGGGAATATTGCACAATGGGGGGAACCCTGATGCAGCAACGCCACGTGTGGGAAGAAGCATTTCGGTGTGTAAACCACTGTCGTGAGGGAATAATGCTTGAGTTCGGGCAAGTTGAATGTACCGCGAAAGGAAGCACCGGCAAACGTCGGGCCAGCAGCCGCGGGAATACGAGGGGTGCAAGCGTTGTTCGGAATAACTGGGCGGAAAGGGAGCGGAGGCGGAGATGCAAGAAGGCTGTACAATACCGGGGCCCAACCCCGGACCTGCAGACTGGACTGGGG
+
688BC>5:511=88=;;==<;8;66C,CCFFCCDA@@ED@CCC=B7<?FFC9EA:B?FCFC=+>4?,:BCCFCA=FBF,<,CDDBF>BB@<88F=>FF,CFDFGBEDCF3@>,@77,@F,3=FCE<>CBF?@57@5D;D,B*=FEGGGGEFG5CF=:*)=8CC*+;C*:*:C9*;CF5:*75)7?*9:9/9CD5/::C*9*72)27<*0.*2**0**.9C4E*95>FF:5C5>0;E90><173)./*.:((988:1(02--*624131@094<6D83,-2>)2(.(..)4)3433))((-
@M02996:162:000000000-B87FG:1:1101:23499:4458 1:N:0:TAGCGCTC+CTAAGCCT
ACTACGGGAGGCAGCAGTAGGGAATATTGCACAATGGGGGGAACCCTGATGCAGCAACGCCACGTGTGGGAAGAAGCATTTCGGTGTGTAAACCACTGTCGTGAGGGAAGAATGCTTGATTTCGGTCAAGTTGAATGTACCGCGAAAGGAAGCACCGGCAAACGGCGTGCCAGCAGCCGCGGGAATACGAGGGGTGCAAGCGTGGTTCGGAATCACTGGGCGGAAAGGGAGCGTAGGCGGAGAGGCAAGCAGTCTGTACAAGACCGGGGCCCAACCCCGGACCGGCAGACGGGACTGTGGG
+
-8AAC?8>=11=88=;;==<;8;@CCC9EFGDACFDFFDDDCEFFD@EFDDFFA:EEGEGE@CB+B,:BECFEFEG<FA<9DDE8CBC,@ADFFFG8F,=F<FFEFEEG+@F,ECA,@F,73@CE*>FFF?@>FG9@?EFF>CEEEGGGGGGGGFGGGGGGFG**:C:CCFCFFGGGFEGEC)8CCCCFGGGGE:EEFGFGD:)8>)@>@CE*0@CF<DC>E*9E@GFFFDB9(-7<FFD>G>04588D:?F)4-4)3?AF*44:>>FD>C0::);>:BF;;>(12;3<B(31:4(74:((
@M02996:162:000000000-B87FG:1:1101:16368:4461 1:N:0:TAGCGCTC+CTAAGCCT
CCTACGGGAGGCAGCAGTGGGGAATATTGCACAATGGGCGAAAGCCTGATGCAGCGACGCCGCGTGAGTGAAGAAGTATCTCGGGATGTAAAGCTCTATCAGCAGGGAAGAAAATGACGGTACCTGACTAAGAAGCCCCGGCTAACTACGTGCCAGCAGCCGCGGGAATACGTAGGGGGCAAGCGTTATCCGGATTTACTGGGGGTAAAGGGAGCGTAGACGGTTTGGCAAGTCTGAAGGGAAATGCGGGGGAGCAACGCCGGAACGGCGGTGGAAACGGGCGAACTAGAGGGAAGGGGGG
+
68A?C:888:1888=;;<=;;78@;@,CCEGDA@9CCDFBB@CEF@,C@@CC@A,@@CBC@@@>+8BCCEACECCE,C,C,5CD+@=F,??A?C:EE<,CFFEFCFCCCFGCGGFFGGGGGGGGGGGF=FGGGGGGFGGGGG@GGGFGGGDGGGG:+@9>@9>EG*?EFBCF*?F7EED:C7>:=9/>*=:ED>**/::7:FG):)7?98CGFE3D)49C?E=1*):72==F6))9<)9*-9:F)977G>BF(((43719>@33>2,:>()--7>C?((-(76;B(()--),3((-0(((,
@M02996:162:000000000-B87FG:1:1101:23515:4468 1:N:0:TAGCGCTC+CTAAGCCT
GCTACGGGGGGCAGCAGTAGGGAATATTGCACAATGGGGGGAACCCTGATGCAGCAACGCCACGTGTGGGAAGAAGCATTTCGGTGTGTAAACCACTGTCGTGAGGGAATAATGCTTGAGTTCGGGCAAGTTGAAGGTACCTCGAAAGGAAGCACCGGCAAACTGCGTGCCAGCAGCCGCGGGAATACGAGGGGTGCAAGCGTTGTTCGGAAACACTGGGCGGAAAGGGAGCGTAGGCGGAGAGGCAAGCAGTCGGTACAAAACCGGGGCCCGACCCCGTACCTGCAACGTGGGAGGAGA
+
-88?C?5=0))8888::<:<:8:4C=5,CCFCA=BDDCD@>C<DFD8FFC>@FDFFCDFFG@:<8<,8=@*?F<CC,F9<,7?<*<*<=C:<:FGCC::FF5?CE>C?>*3<2<:9+<@+<+A1?*:8;/2+<<E@<+<+<<@E1CEE8@FE5C6:?*7CE48+23**25ECFFFGCFE=CD>@=*779**2:3*:>FCF:C*)19)955*:)0<577CCFC*9C):5,7D33((7:75>,1-)-.7(*,:F-5-345*6)*((,,-7)-)(((./)42((.-).(.).(-(((.(038(
@M02996:162:000000000-B87FG:1:1101:16387:4479 1:N:0:TAGCCCTC+CTAAGCCT
ACTACGAGCGGCAGCAGTCGGGAATAATGCACAATGGGGGAAAGCCTGATGCAGCGACGCCGCGTGAGGGAGGAAGGACCTCGGAATGTAAAGCCCTGTCAGGAGGGAGGAAGGCGAAAGTACCTGACTAACAAGCGAGGGAGAACTGGCGACCAGCAGGCGAGGAGCGACGGGAGGAGAGAGGGCTCACCGGCTGTACGGAGTGAAGAGGCGGAAACGGCAGGTTGGCAGGCCAGAAGGGCAGGCGGGAGAGGCAGCGCCGCAACCGCGTGGGGACGCGGCGAACTAGAGGGCAGGAGAG
+
68,6A9)1)11=888;;,,8+786;,,;CFGGD<C@DF7C+@@,C@<EDFE,,A@@@FEG:>8=+@,?,??:C?EE+,:+,?CE+4BB9F59,E,A<,:EF?4,8B>=++@A,+,@+++83,,,3:DA9E:,<,,,*6*C**45,2,,,,***=:,,52*:)3=**1***3>)****2/:*9>)/****3988)**)*:3C3*.*****09*1))1)(11.:*/**27>*/)((.7(46/(*-)())-71()(((-(*1,(7(-7>(,>19721>/)((-()-(-(.)))..((-4>6,(,
@M02996:162:000000000-B87FG:1:1101:24600:4497 1:N:0:TAGCGCTC+CTAAGCCT
CCTACGGGCGGCAGCAGTGGGGGATATTGCACAATGGGGGAAACCCTGATGCAGCGACGCCGCGTGAGTGATGAAGTATTTCGGTATGTAAAGCTCTATCAGCAGGGAAGAAAATGACGGTACCTGACTAAGAAGCACCGGCTAAATACGTGCCAGCAGCCGCGGTAATACGTATGGTGCAAGCGTTATCCGGATTTACTGGGTGTAAAGGGAGCGTAGACGGACGGCTAAGTCTGATGTGAAAGGTGAGGGCCCAACCCTTAAACTGCATTGGAAACTGGTCATCTGGAGTGTCGGAGGG
+
8ACCCE::)1)8888;;<;;;8868CFFGGGGGGGGGGGGGGGGGGGGGGGGGFEFFGGGGGEC@FFGGGGGGGGGFGFGGGGGGGGGGGGGGGGGGGDFGGGGGFGGGGGGGGGGGGGGGGGGGGGGGGGGGGGGGGGGGGGGGGGGGGGGGGGGGGGGGGEEGGGGGGGGDFGFCCFGGGFFGCDDGGGGGFGGFGGFDGGFGGFFFFG=FEBGD?GGFGGGGFC>3@FF9<AF<A606:29<F=7:?BD6(3:BCD::F:ABFB9FAFF>:FFF?DA?@244:46-)(,.)58>(,(-
@M02996:162:000000000-B87FG:1:1101:15148:4497 1:N:0:TAGCGCTC+CTAAGCCT
CCTACGGGGGGCAGCAGTAGGGAATATTGCACAATGGGGGAAACCCTGATGCAGCAACGCCACGTGTGGGAAGAAGCATTTCGGTGTGTAAACCACTGTCGTGAAGGAATAATGCCTGGTCTCGGCCAGGTTGAATGTACTGTGAAAGGAAGCACCGGCAAACTTCGTGCCAGCAGCCGCGGTAATACGAGGGGTGCAAGCGTTGTTCGGAAGCACGGGGCGGAAAGGGAGCGCAGGCGGAGAGGCAAGCGGGCTGGACAAGCCCGGGGCCGAACCCCGGACCGGCAGACCGGACGGTGGG
+
-88?CA>>=)178889:<:<989C4C55CEFEA@,?ACDDEDCFF@,?=,?,?A8?=FC@@38>+:,:BCCFGCDFBD9,,CBC+@8C8=<B>FEFDC,@F*CF:FDCC,?;7@FDADF6D<FFGGGGGG:?=FF;C?CEC?,?FFFGGGGGFGC8:ECCC7=2,5A3:;EEGEG7A:C*77)08*CFFEDEDE:CBFFF5C*.2/08<:DG<>FG32CD@E5DDEGGBF<5>>;EB65>;C2)4)88C145,744(2*5:)(4(43;B017>BEC)(360>2147>6-(332--(<(,-(
@M02996:162:000000000-B87FG:1:1101:24581:4507 1:N:0:TAGCGCTC+CTAAGCCT
CCTACGGGCGGCAGCAGTGGGGGATATTGCACAATGGGGGAAACCCTGATGCAGCGACGCCGCGTGAGTGATGAAGTATTTCGGTATGTAAAGCTCTATCAGCAGGGAAGAAAATGACGGTACCTGACTAAGAAGCACCGGCTAAATACGTGCCAGCAGCCGCGGTAATACGTATGGTGCAAGCGTTATCCGGATTTACTGGGTGTAAAGGGAGCGTAGACGGACGGCTAAGTCTGATGTGAAAGGTGAGGGCTCAACCCTTAAACTGCATTGGAAACTGGTCATCTGGAGTGTCGGAGAG
+
86BCCA8@)1)8878;;<;;;888BEFGGGGGGGGGGGGFEGFGGGFGFGGGFFFEFGGGGGGE@FFGGGGFGFGGGGGGGGGGGGGGGGGGGGFGGFEFFACEFFGGGGGGGGGGGGGGGGGGFEDF,@EGFFGGGGFFGGGGGGGGFFFFGGGGGGGGGGGEE8CCGFFFF9EFFGGFFFFFG3<CGGGE5>>E4C7=D:F4C7FF86C5FBD7C?<DFGGGGFGG9EFFDF<FBAFG<:2695??D61>((4<BGGF?@?<ADA<F2>>7,939799?FA)6446).4::>58)41(-
@M02996:162:000000000-B87FG:1:1101:18814:4510 1:N:0:TAGCGCTC+CTAAGCCT
ACTACGGGAGGCAGCAGTGAGGAATATTGGTCAATGGACGCAAGTCTGAACCAGCCATGCCGCGTGAAGGAAGAAGGTCCTATGGATCGTAAACTTCTTTTGTGCGGGAGCAATAAGGGCCACGTGTGGGCCGATGAGAGTACCGTACGAATAAGCATCGGCTAACTCCGTGCAAGCAGCCGCGGTAATACGGAGGAGGCGAGCGTTAGCCGGATGTATTGGGTTTAAAGGGTGCGTAGGCGGGTTGTCAAGTCAGGGGTGAAATGCCGGGGCTCAAGACCGGAGCTGCGCTGGAGACGGG
+
-88?C@=@510=88=;;==;;;;C,C,CCCF9@A6@CCFC@:@C;C,CAEECAECCD,CC,88@6@C<FFDC8CEFGBEG,C,CDF?CB?==EGE?F95EFF?F9F=CCECDF5CAFGFEFGGGGGGGG+@A@C3BEGGGFGGGGDGGGGG8DFFDC99>>D+CFF7FFB@EG*@ADCEF59@>D<DG@FCGGFEGE*:A78EFC>=B)9CG7B)/*.**9@E9*)<CBFFF3<<F64>C<74)()0(266?4.-::GD:3@7A2<9:EF)49()<9).:<D;14((,,(,(-,..9:??4
@M02996:162:000000000-B87FG:1:1101:24574:4561 1:N:0:TAGCGCTC+CTAAGCCT
CCTACGGGTGGCTGCAGCTAAGAATATTCCGCAATGGACGAAAGTCTGACGGAGCGACGCCGCGTGGATGATGAAGGCCGGAAGGTTGTAAAATCCTTTTATAACTGAGGAATAAGTACTATCAGAGAAAGGTAGTATGGTGACTGTAGGTTATGAATAAGCAACGGCTAATTACGTGCCAGCAGCCGCGGTAACACGTAAGTTGCGAGCGTTGTTCGGAATTATTGGGCGTAAAGGGCATGTAGGCGGTTGTGCAAGCTTGGGGTGAAATCCCGGAGCTTAACTCCGGAATTTCGTTGAG
+
8ACCCF=5=1)=;====,;;;;;;CFFGFFGGGGGGGGGG:FGGEGGGGGEEGFFEC@FGGGGGFGEGDFGEFGGGGGFCEBFGGGGGGGGGGGCGGGGGGF,AA?FF@FG=,E,EF<<F?EFDD,,,6D8F9FGBB;DC;,,3C=FGBEF;>AE8BF9=E8C,834:EG?9FGDFECCCFC>FGG4;*78:=:<<6??6DFEFGGFE>BD>5>D*31>9587>969*45C:28?FA07710.@A099G1()-4AFD?9?4?1(-39B4:C).,)/.70(46--:<219:3:3).3),414
@M02996:162:000000000-B87FG:1:1101:8640:4589 1:N:0:TAGCGCTC+CTAAGCCT
ACTACGCGCGGCTGCAGTGAGGAATATGGGTCAATGGGCGAGAGCCTGAACCAGCCATGTCGCGTGCAGGAATACGGCCCTATGGGTGTTAAACTGCTTTTGCCGGGGGATAAAGTGGCGGACTTGTCCGTTATTGCAGGTACCAGGCGAATAAGGATCGGCTAACTCCGTGCCAGCAGCCGCGGTAATACGGAGGATCAGAGCGTTAGCCGGATGAATTTGGTTTAAAGGGTGGGTAGGCGGCAGCCCAAGACTGTGGTGAAATGTCAGGGCTGCACCTGGGCACGGCCATGGAAACGGG
+
886AC0))11)88786;;;;;;C@6;6,@A@<@<<@E@F@@BCCDDCC@D@CCACF<FFEGGFGGGFGGC:E,9CCFFGG<8EFGF,++755A<CCE,5CFGGA+F@CDF7=FGF3>FCFGE7>BDC@E>:<C,5>DEED,3EFF,=D@EGGGGEFF9?@C:16<F,>A81::;;FC02*/88:C17C2<:CD77C)*2)97<)19@5)/9*/)8)*)*2*::12)326=>>,3(<1651)1-),).(1427(,-..<C18F)452-)*.*2((.*/.(((0::32(-,-4(5::71((-2
@M02996:162:000000000-B87FG:1:1101:7185:4622 1:N:0:TAGCGCTC+CTAAGCCT
CCTACGGGTGGCAGCAGTGGGGAATATTGCACAATGGGGGAAACCCTGATGCAGCGACGCCGCGTGAAGGATGACGTATTTCGGTATGTAAACTTCTATCAGCAAGGAAGATGATGACGGTACTTGACTAAGAAGCCCCGGCTAACTACGTGCCAGCAGCCGCGGTAATACGTAGGGGGCAAGCGTTATCCGGATTTACTGGGTGTAAAGGGAGCGCAGGCGGCCATGCAAGTCAGAAGTGAAAGCCCGGGGCTCAACCCCGGGACTGCGTTTGAAACTGTAAGGCTCGATTGCCGGAGAG
+
8ACCCBDA>0)===8==<=;;88BFFGFGGGFGGGGGGGEFEGGGGGGGGGGGCCBBFFGFFFF>FFFGGFGGFFF8<,BEGFGFDDFFGGFGFGGGG9FFGFFGGGGGGGGGGGGGGGGGGGGGGGFGGGGGGGFFGGGGGGGGGGGGGGGGGGGGGFFFDEGGGGGFG?C9>;CGGGCECFFGGGGCFFEEFGCAGGFGGG=GGFFFFGGCE3DC9DDEEGG55+74FCFF<)96<:7,2.9<47:D61>69,426D:<7(9(4(()(1(42=EF2-<<46<?(3((48)2)49D1--4
@M02996:162:000000000-B87FG:1:1101:7199:4638 1:N:0:TAGCGCTC+CTAAGCCT
CCTACGGGTGGCAGCAGTGGGGAATATTGCACAATGGGGGAAACCCTGATGCAGCGACGCCGCGTGAAGGATGACGTATTTCGGTATGTAAACTTCTATCAGCAAGGAAGATGATGACGGTACTTGACTAAGAAGCCCCGGCTAACTACGTGCCAGCAACCGCGGTAATACGTAGGTGGCAAGCGTTATCCGGATTTACTGGGTGTAAAGGTAGCGCAGGCGGCCATGCAAGTCAGTAGTGAAAGCCCGGGGCTCCACCCCGAGACTGCGTGTGAAACTGTAAGACTAGATTGCCTGCGAG
+
88ACC5@AA0)=;==;===;;888C@FE;FFGGGGGGFGGDFGG?FGGGGCEAEFFFG@FGGGFFGGGGGGCGGGFB:,FFGFC+A<FA<@@FAFFGDEFGGGE8A7FFGGFFAECFG7FFGGGGGGFAD9DAFFFG+C@+8CFGD7,83@FGGG6>6+78*4**41=,DC7CG,=,,=CF8?;=8<DGFGD8>CE=CFACD7AG9A68A*+3*2)1,/9>>*)*)+25?7?AAFF)5**(06/4))4)(4)31,((*2,45(-(-))7(/(,(03*)646*).)..)3.))..))*(,,-
@M02996:162:000000000-B87FG:1:1101:7180:4639 1:N:0:TAGCGCTC+CTAAGCCT
CCTACGGGTGGCAGCAGTGGGGAATATTGCACAATGGGGGAAACCCTGATGCAGCGACGCCGCGTGAAGGATGACGTATTTCGGTATGTAAACTTCTATCAGCAAGGAAGATGATGACGGTACTTGACTAAGAAGCCCCGGCTAACTACGTGCCAGCAGCCGCGGTAATACGTAGGGGGCAAGCGTTATCCGGATTTACTGGGTGTAAAGGGAGCGCAGGCGGCCATGCAAGTCAGAAGTGAAAGCCCGGGGCTCAACCCCGGGACTGCTTTTGAAACTGTAAGGCGAGATTGCCGGAGAG
+
8ACCCFF=80)====;===;;88BFFGGGGGGGGGGGGGGGGGGGGGGGGGGGGFGFGGGGGGG@FFFGGGGGF<FBF<GGGGGGEFGEGGGGGGGGGFGGGFGGGGGGGGFGGGGFGGGGGGFGGGGGGGGGGCEEGGGGGGGGGGGGGGGGGGGGGGGGD5EGEGEDGGCCFFGGGGGGGFFEDGGGGGGEBC:AGFFGGGFG7?FFFGG<5@GG>DGEGGD=<+97=FFFDAFF96:42:9<8>?GFFF;9B?<FGFBF;>>B:?):7)5<:F?A9A>FFF??(474-6?<29<(---
@M02996:162:000000000-B87FG:1:1101:20427:4649 1:N:0:TAGCGCTC+CTAAGCCT
CCTACGGGCGGCTGCAGTGAGGAATATTGGTCAATGGAGGCAACTCTGAACCAGCCATCTCGCGTGAAGGAATACGGCCCTACGGGTCTTAAACTTCTTTTATAGGGGGATAAAGTGAGATATGTATATCTTTTTGTAGGTACCCTATGAATAAGCATCGGCTAACTCCGTGCCAGCAGCCGCGGTAATACGGAGGATGCGAGCGTTATCCGGATTGATTGGGTTTAAAGGGTGTGCAGGCGGAACGGTAAGGCAGCGGTGAAAGGGCGGGGCTCAAGCCCGGCACTGCCGGTGAAACGGG
+
-88?@?=:5106888;;;;;;@C@6@,CCCE@AA<CCEFCB@CFFC<EAFC@DACCA,:6C:8@8>FFGFCC5=CCFFGG,ACBDG>F,A9?DF9?F9<BFGFFEFDEDF==FGG<FGGFDF,CAFCG9FEC,DBC8EFGGFGGFGF,EFF;FGGFA8DCC6>BFGAFGE3CDGGFGFFF7?9?DDGG8FGGGFGGF*>FCDEDG)8>);CCDE)/*5*09C=11.<7AFFF4?3@>AFGBC2),0>(*429)87:6ED(4F?F>:6(>7D;6()30).4(86(44(.503((-44@B::?
@M02996:162:000000000-B87FG:1:1101:19447:4652 1:N:0:TAGCGCTC+CTAAGCCT
ACTACGGGCGGCAGCAGTGAGGAATATTGGTCAATGGGCGGGAGCCTGAACCAGCCAAGTAGCGTGAGGGATGACGGCCCTATGGGTTGTAAACCTCTTTTGACAGGGAATAAAGTGAGCCACGTGTGGGTCATTGCATGTACCTGTGGAATAAGGATCGGCTAACTCCGTGCCAGCAGCCGCGGTAATACGGAGGAGCCGAGCGTTATCCGGATGGAGTGGGTTTAAAGGGAGCGTAGGCGGGAGGTCAAGTCAGCGGTGAAAGGGAGGCGCTCAACGGCTGCACGGCAGTGGAAACGGG
+
-8A?C?88)108788;;<;;;;;@,C,CECCCAACCCDEC:C=CFE8EAE<CCACCCEFC?DC>8?FCFGE=C=:BCFFE7A<EDGB+@@?BEFFFG,,C?DBFDFFDDF<=FGG,CEGGFFGGFGGGE+5@:=3EFGAFFFGG,@@CFFGAEGFDF,;>>9*>F>:DFC1=?CG<CECC=8:>C>DC:FGGDFGGF39>79EEC).7)1>CD5))*4**8:=1/)<:>BFE?BBD>BEGFGFE()84*48?)6<A::<,3F<D<:(180149(7/9(4(,0-808(49374(.,5?146:
@M02996:162:000000000-B87FG:1:1101:12260:4656 1:N:0:TAGCGCTC+CTAAGCCT
CCTACGGGCGGCAGCAGTGGGGGATATTGCACAATGGGCGCAAGCCTGATGCAGCAACGCCGCGTGCGGGAAGACGGCCTTCGGGTTGTAAACCGCTGTCCTTGGGGAAGAAACAAATGACGGTAACCATGGAGGAAGCCACGGCTAACTACGTGCCAGCAGCCGCGGTAAGACGTAGGTGGCAAGCGTTGTCCGGATTTACGGGGTGGAAAGGGAGCGCAGGCGGGACTGCAAGTTGGATGGGAAAAACCGAAGCGCAACTTCGGAGCGGCAACCAAAAAGGAAGTTCGTGAGGGGAGGG
+
-88AC?888008888;;<;;;8@88C6CEFFEC@9@CDFB@@CEFF,CC6CFAE:=EFCF=>@C7@CCED@FGF<CGGG:8<FDD<BF+@<DCFGGGE8FFCFFF,5<BFFFGFGGG9FGGGG*FFGGG,?FGGGGFGFFGGGGGGGGG?FGGA:C8CC<CC8;FGGG::E+:9C*;7C+278>CFCD*:C22@CEF5*/::*.8C8B)7>FCFBCC0C5@CC9CEG5;)18AAA*6:?2.C?F495(14?>6>B9,:CF9)66<3295(902(0*73:3(.4(.4)).,-4(4(4>09((
@M02996:162:000000000-B87FG:1:1101:19435:4666 1:N:0:TAGCGCTC+CTAAGCCT
CCTACGGGCGGCAGCAGTGAGGAATATTGGTCAATGGGCGGGAGCCTGAACCAGCCAAGTAGCGTGAGGGATGACGGCCCTATGGGTTGTAAACCTCTTTTGACAGGGAATAAAGTGAGCCACGTGTGGTTCATTGCATGTACCTGTGGAATAAGGATCGGCTAACTCCGGGCCAGCAGCCGCGGTAATACGGAGGAGCCGAGCGTTAGCCGGATGTATTGGGTTTAAAGGGAGCGTAGGCGGGAGGGCAAGGCAGCGGGGAAAGGGAGGCGCGCAACGGCTGCACTGCGGTGGAAACGGG
+
-86?@90:)1)8888;;<;;;;;@;@C@EDC@C@C@CFEBCC@CCB,C=EC<EA::CEFC<CC>+BCEFDCECA,?FFFG+A,?CFB+>@5?BEF=F,,A?FEF<DCD=D,=EEG=DFGGGGGFCGGGG3:BE3@EFG9FFCEC,@<FGGG9DGFD?,*>:7*:D69DFC*=CEEFEE=6C<=:CC<C7@:EEECGE*>779C)8))8)*>E<0))06**9<71*)3:AF:@:?6@(3792D386)8(128.(,3:?EC(65(4(4(,5(*43(.85(3(-)4244)5)(,((44?F?:??
@M02996:162:000000000-B87FG:1:1101:12966:4673 1:N:0:TAGCGCTC+CTAAGCCT
GCTACGGGGGGCAGCAGTGAGGAATATTGGTCAATGGGCGGAAGACTGAACCAGCCAAGTCGCGTGCAGGAAGACGGTCCTATGGATTGTAAACTGCTTTTGTACGGGAATAAAGTGCGGGACGTGTCCCGTTGGGAATGTACCGTAAGAATAAGGGTCGGCTAACTCCGTGCCAGCAGCCGCGGTAATACGGAGGACCCGAGCGTTATCCGGATTTATTGGGTTTAAAGGGTGCGCAGGCGGAGGATTAAGGAAGCGGTGAAATTCGCATGCTCAACATGAGAACGGCCATGGATACGGG
+
-88AC:15:0088884:<:::9C<9C?,CCBAA<??C,B>@CCEFF9E=D4?=EBAAFE5:>6>8>=@FFCFDC<>C3CF,8,>CF>,@D@ACGCFG93@:@@DDFDDCE7:DFF7CFGGGGGG7FEGGGE=**=EGG8FCFGGG8FEGGG7EGCCC;0:89*;FGCCFC2:C8FGFCE=C78;C9CG*<7FCBEGFCF><DEEC)85)6CEGD3**.*09:71*.<0:FFF(82>(35D>D6)480(*56@))(.8EG(7FBB2)6,0-*4))0303,(.9:<<:(,4,2:23868),36
@M02996:162:000000000-B87FG:1:1101:8709:4675 1:N:0:TAGCGCTC+CTAAGCCT
ACTACGGGGGGCTGCAGTAGGGAATATTGGTCAATGGGGGAAACCCTGAACCAGCGACGCCGCGGGAGTGAAGAAGTATTGCGGTATGTAAAGCTCTATCAGCAGGGACGAGAATGACGGTACCTGACTAAGAAGCCCCGGCTAACTACGTGCCAGCAGCCGCGGTAATACGTAGGGGGCAAGCGTTATCCGGATTTACTGGGGGTAAAGGGAGCGTAGGTGGCCATGCAAGTCAGAGGTGAAAACCCGGGGCGCAACCCCGGGACGGAAGGGGAAACGGCGGGGCTGGAGAACAGGAGAG
+
686AC:501))88889:::<98:=4C,,<=C<?DF@CDDDCEDFFD8ECFA?<A:=>CC@>>3>+5@>@BCFEA@E,<,,,@CC*>>F8@<A<?>C<<,8@FCFCEDD<FF*FGCFFGGGGGGGFGGGCGFGGFGGGGGCG8:EGG9<CE;CGGE@;CC:87:EG*:*+3<E*<CCGGD7C7;:C51C*<FGDD5**:>429C):18??=FC5>BC9-9D1<=729+2(90=))69A4;04FBFAF>?GF>B6(419C*84B(4>F03)4/((-5;74,4(8(93((--.4(.4740,3,2
@M02996:162:000000000-B87FG:1:1101:8723:4689 1:N:0:TAGCGCTC+CTAAGCCT
ACTACGGGGGGCTGCAGTAGGGAATATTGGTCAATGGGGGAAACCCTGAACCAGCGACGCCGCGTGAGTGAAGAAGTATTTCGGTATGTAAAGCTCTATCAGCAGGGACGAGAATGACGGTACCTGACTAAGAAGCCCCGGCTAACTACGTGCCAGCAGCCGCGGGAATACGTAGGGGGCAAGCGTTATCCGGATTTACTGGGTGTAAAGGGAGCGTAGGTGGCCAGGCAAGTCAGATGTGAAAACCCGGGGCTCAACCCCGTGACGGCAGTTGAAACGGCGGGGCTGGAGGACAGGAGAG
+
-88AC?85:5)88889:::<98CCCE9?CEFFEEFDDFGDEEDFGG?EFGFBEA8>>>BCC>@>3@FEFCCFCBAF<@@,,E3<*@@F,@DE=F>FG;,8FGGGFFCCFGG>FGFGGGGGGGGGGGGGCGGGFGFFGGGGGG*AFGCGGG8CFGEC;;<;C7:CC*:=ECGF9:CCCCC7><>8C19CCCGG=;*2*:C4:FC8;9?F=8CE7>DGC39D*<5709*58F<@)65/)-126::8)7)4>>BE1(-<BCC?B>34:<(4)4),)66C4),4(0,440(--(4(,2130(,,2
@M02996:162:000000000-B87FG:1:1101:16052:4712 1:N:0:TAGCGCTC+CTAAGCCT
CCTACGGGGGGCAGCAGTGAGGAATATTGGTCAATGGTCGGAAGACTGAACCAGCCATGCCGCGTGCAGGAATAAGGCCCGATGGGTCGTAAACTGCTTTTGTGGTGGAGCAATAAGGCGTACGTGTACGTTGATGAGAGTACATCACGAATAAGCATCGGCTAACTCCGTGCCAGCAGCCGCGGTAATACGGAGGAGGCAAGCGTTATCCGGATGTATTGGGTTTAAAGGGTGCGTAGGCGGTGGGGCAAGTCAGCGGTGAAATGCCGGAGCTCAACTCCGGAACTGCCGTTGAGACGGG
+
-88AC?:51508888::<:::9:C:C,<CCEBD=AAC9C>@CCCFF9EDFE@DABBA5?F=>@>3>BCFDCE,=DEFGFG+@<>CF@FC5>AFFFFF,,@3@8@@8>CCGGCF,FFGGGGDGGG:FGGGGFFCF;FFGGGGGGG,?FGEGGBGFF9?>CBCD@EGG?FGEAFGGEFGEFEF<>>C9DG7CCGCBGGF3C)9FFFE98>.9FEDF>)0:*09CC12)<>AFGF:?BF6B>DB/304)7939BF-6AABGD-7F?F)6<7DFGFF,/<=().)>>B;()54:>2(--(03(44
@M02996:162:000000000-B87FG:1:1101:5358:4714 1:N:0:TAGCGCTC+CTAAGCCT
CCTACGGGGGGCAGCAGTGGGGAATATTGCACAATGGGCGCAAGCCTGATGCAGCAACGCCGCGTGAGGGAAGACGGTTTTCGGATTGTAAACCTCTGTTCTTGGTGACGAAGAAGTGACGGTAGCCAAGGAGAAAGCCACGGCTAACTACGTGCCAGCAGCCGCGGTAATACGTAGGTGGCAAGCGTTATCCGGAATTACTGGGTGTAAAGGGAGCGCAGGCGGGACAGCAAGTCAGCGGTGAAATGGATGGGCTCAACCCATGAACTGCCGTTGAAACTGTTGTTCTTGAGGGGAGTCG
+
8ACCCBF==5)8888::<:::88BFGGGGGGGGGGGGGGGGGGGGGGGGGGGGGFGGGGGGGGG:F>FGGGGGGGFGGGGGGGGGGGGGGGGGGFGGFFGGGGGGGGGGGGGGCFGGGGGGGGGGGGFGGG:CFFGGGGGGGGGGGGGGGGGFCGGGGGGGGFGGGG8*;EFGGFCGGGGFFF4CGGG5*>FFBEEFGFFGGGFF9B5=@CGGF>3C>DCBEEDG@:32FGFFBA?9A?D;9974B64*)6F??486FD?FE07:4<B?<=:><5*8463)9A4488-6))).(,2),4,-
@M02996:162:000000000-B87FG:1:1101:7124:4715 1:N:0:TAGCGCTC+CTAAGCCT
CCTACGGGTGGCAGCAGTGAGGAATATTGGTCAATGGGCGAGAGCCTGAACCAGCCATGTCGCGTGCAGGAATACGGCCCTATGGGTTTTAAACTGCTTTTGCCTGGGGATAAAGTGGCGGACTAGTCCGTTATTGCAGGTACCAGGCGAATAAGGATCGGCTAACTCCGTGCCAGCAGCCGCGGTAATACGGAGGATCCGAGCGTTATCCGGATTTATTGGGTTTAAAGGGTGCGTAGGCGGCGTCTCAAGTCTGTGGTGAAATGTCAGGGCTCAACCTTGGCACTGCCATGGAAACGGG
+
8ACCC>=5:))====;===;;;;;CCAGGGGGGGGGFEGEFEEGDGGGGGFGGFCFCCFGGGGGGFFFGGEGFF9FGD:CFFFGGGFCCFCC?EGGFFFFGFFA<FGFGFFCF9F?EF@FFGGDGFGCGG=F>FGGGF,FDGGGF@=DE>EGGDCF99=FEDE7FFFGCEFFGGGGGGGGGGDFGG4?CC7EEFGGE7*5DDEAEDFBFAFGDBEGD)2?FCFG55?:>BCEB0<DBFFDBC4)(0)(246?444>)+94<=29ABB296>:?(8<6:.(.9::<?:8).,.)(,)12(2:
@M02996:162:000000000-B87FG:1:1101:7155:4715 1:N:0:TAGCGCTC+CTAAGCCT
CCTACGGGTGGCAGCAGTGAGGAATATTGGTCAATGGGCGAGAGCCTGAACCAGCCATGTCGCGTGCAGGAATACGGCCCTATGGGTTTTAAACTGCTTTTGCCGGGGGATAAAGTGGCGGACTAGTCCGTTATTGCAGGGACCAGGCGAATCAGGATCGGCTAACTCCGTGCCAGCAGCCGCGGTAATACGGAGGATCCGAGCGTTATCCGGATTTATTGGGTTTAAAGGGTGCGTAGGCGGCATCTCAAGTATGTGGTGAAATGTCAGGGCTCAACCTTGGCACTGCCATGGAAACTGG
+
68ACC5>5:0)==8=====;;;CEFFFGGGGGFGGGGFFGF@FCFGGFFGGGGECCD<FGGGGGCGGGGGEG8F9DGGGGGGGGGGFCGDCFFGFGGFGGGGG97C>CEF=AEB=EF>+@+=@F@DEFDF@FGGDCGGGF+@FFC8EFCECC*2?<DEFEGDFEGGCEEEGGG>9,8?:F57B:CC<DF7CFEEG=D>C4*975=D@EFFCC5>E16:>DFGGCG3<:477;(-4<:(77))-037:):496)6)6)<*436)))..)1)*,((0+*,(.)*48,)2,).,-,(),1(.4(
@M02996:162:000000000-B87FG:1:1101:5376:4720 1:N:0:TAGCGCTC+CTAAGCCT
CCTACGGGTGGCAGCAGTGGGGAATATTGCACAATGGACGCAAGCCTGATGCAGCAACGCCGCGTGAGGGAAGACGGTTTTCGGATTTGAAACCTCTGTTCTTGGTGACGAAGAAGTGACGGTAGCCAACGAGAAAGCCACGTCTGACGACTTACCAGCAGCCACGGTCATACGTAGGGGCGAAGCGTTATCCGGGATTCCTGGGTTTAAAGGGATCGCTGGCGTGACAGCAAGTCAGGGGGGAAAGGTATGGCCTGAACCCATGGACGGGGCTTGAAACCAATGGTCTTTATGGTACTAG
+
ABCCCBFAA5)=======,;;888EFGGGD@FGGGGG,,@FGG76FFGGC-EGFGEF<FFGGGGGGG:FGGGGGGGG=44B<+@++B,,,CFCFG<9,EF,AF,FG+,?F+@4??,CE,F=44++:,5,++AC36,,33,,+386+@,+@+++,,,7,;,DF,,3**5**6,=,242**4*)0)=))1:C*2+:C*0:5*02A)CF)))**<F5)*/-7*7C*)*):*6F*.(4.*)-)1()40-7)394)/00(),0*(-.424()).()((-)*0)).()(.,(.))).))).69))).
@M02996:162:000000000-B87FG:1:1101:7140:4727 1:N:0:TAGCGCTC+CTAAGCCT
CCTACGGGTGGCAGCAGTGAGGAATATTGGTCAATGGGCGAGAGCCTGAACCAGCCATGTCGCGTGCAGGAATACGGCCCTATGGGTTTTAAACTGCTTTTGCCTGGGGATAAAGTGGCGGACTAGTCCGTTATTGCAGGTACCAGGCGAATAAGGATCGGCTAACTCCGTGCCAGCAGCCGCGGTAATACGGAGGATCCGAGCGTTATCCGGATTTATTGGGTTTAAAGGGTGCGGAGGCGGCATCTCAAGTCTGGGGTGAAATGTCAGGGCTCAACCTTGGCACTGCCATGGAAACTGG
+
88BCCAD5=0)====;===;;;;CFGGGGGGGGGGGGGGGGGGGGGGGGGGGGFFFFGGGGGGGGGGGGGGGGGGGGGGGGDFGGGG>FGGGGGGGGGGGGGFGGGGGGGCFGGGEGGGGGFGCFGGGGGGGGGGGGGGGFGGGGGGGGGGGGGGGGFGGGGFEGGGGGGGFCGGGGGFGGGFEGGGGGGGGEDGGF4FFGGGFGGEEFFGGGEFGDFGF?GGCEDFGAFGFBB:@((792>>33>64DAFF2<24(AG>FFBF<B<>*-98323CF(35<FF7>?<:5,.5:B:50()6>
@M02996:162:000000000-B87FG:1:1101:13127:4739 1:N:0:TAGCGCTC+CTAAGCCT
GCTACGGGAGGCAGCAGTGGGGAATATTGCACAATGGGGGAAACCCTGATGCAGCGACGCCGCGTGAGTGAAGAAGTATTTCGGTATGTAAAGCTCTATCAGCAGGAAAGAGAATGACGGTACCTGACTAAGAAGCCCCGGCTAACTACGTGCCAGCAGCCGCGGGAATACGTAGGGGGCAAGCGTTATCCGGATTTACTGGGTGTAAAGGGAGCGTAGACGGTTTGGCAAGTCTGAAGGGAAAGCCCGGGGCTCAACCCCGGGACTGCTTTGGAAACTGTCAAACGAGAGGGCAGGAGAG
+
-8ACCA==810=88=;;=;;;888;E,CEFGGC@@CCFDDEEDFGE8ED<AEAA9@@FEFFB@>+8BB<ECFGFCF,C,9,EFC4BFFED<ACFFFGF,EFGGGFFDFFGG<FGEFGGGGGGGGGGGGAGGGGGGGFGGGGGGGGG8FFGEGGGFE8EC@D9@CF*@E6BFG8<F=EDD:=DA8=1*:*=FECB=*6CC4:FG8:9?FFFFGDEBG)2<D=C=92)*14?DF::)@5AF*49104808DFFE>(4<?FF??DBF>>(4.)*-.5?@72)6.9<D<804994(22::5??12
@M02996:162:000000000-B87FG:1:1101:10955:4742 1:N:0:TAGCGCTC+CTAAGCCT
CCTACGGGAGGCAGCAGTGAGGAATATTGGTCAATGGACGCAAGTCTGAACCAGCCATGCCGCGTGCAGGAATAAGGCCCTATGGGTCGTAAACTGCTTTTGTGGTGGAGCAATAAGTCGTACGTGTACGGCGATGAGAGTACATCACGAATAAGCATCGGCTAACTCCGTGCCAGCAGCCGCGGTAATACGGAGGATGCAAGCGTTATCCGGATTTATTGGGTTGAAAGGGTGCGTAGGCTGGGGACCAAGGCAGGGGTGAAAGCCCGGAGCTCAACGCCGGAACTGCCGTAGAGACGGG
+
-8AAC?5>81)=88=;;==;;;;;;C,<CCCC@<CCCFFCCCCCC@CCEFCCFACCEECE@@@B6@6@FFCG,CEEFFGG7A,CDFECFF=AEGDEF,:C<E:A@4B@BFFEF5FFG,ECFFFGDGGGGGGGEF7CEGGGGGFG,EDFGGGFFGFDD=DC8?>EGGAGGC*@D5FFFF>CC>:9>?DG7E7FCDEGF4DFGGGFED3>):CE<>8/*)++3BC2:)A7<FGF4:BE1?>5<0.)-<)-9?:>1(4?>GG?>F<AF:?:;7129()<0446>D0197)5.4(-(-4-=?F?>
@M02996:162:000000000-B87FG:1:1101:24751:4747 1:N:0:TAGCGCTC+CTAAGCCT
CCTACGGGTGGCTGCAGTGGGGAATATTGCACAATGGGGGAAACCCTGATGCAGCAACGCCGCGTGCGGGAAGACGGTCTTCGGATTGTAAACCGCTTTTCTTAGTGAAGAATTTTGACGGTCGCTAAGGAATAAGCATCGGCTAACTACGTGACAGCCGCCGCGGTAATACGTAGGATGCAAGCGTTGTCCGGATTTACTGGGTGTAAAGGGAGCGCAGGCGGGACTGCAAGTTGGATGTGAAATGTCGAGGCTTAACCTCGGAACTGCATCCAAAACTGTAGTTCTTGAGTGGAGTGGG
+
8ACCCE:581)=;======;;88BFFGGGFCFGGGGGGCF@FFAFGGGGFDGGFFEF<FCGGGGGG,>FGGGGGGGGGCGGC=F:?F?B?FGGF@::FGG<?,,C5:<FGGF5C@<F:?F:F+CF7C@=3,,3F=FG95>8+3@+>8==>8FD,3;>,*>>;8*1*?*:,,27+>E8F?0C7+;::/1)2;;CE78;D*9:*A5*/7?7*:CGFE<D059>*>D=)*2(02/46-90:*C(:)*./*6*,-799.84<*-.):,1(,4F)*.64/CF2B?47..)-.)-)))))4<5:03,
@M02996:162:000000000-B87FG:1:1101:18214:4764 1:N:0:TAGCGCTC+CTAAGCCT
ACTACGGGTGGCAGCAGTGAGGAATATTGGTCAATGGGCGAGAGCCTGAACCAGCCATGTCGCGTGCAGGAATACGGCCCTATGGGTTGTAAACTGCTTTTGCCGGGGGATAAAGTGGCGGACTAGTCCGTTATTGCAGGTACCAGGCGAATAAGGATCGGCTAACTCCGTGCCAGCAGCCGCGGTAATACGGAGGAGCCGAGCGGTAACCGGAGTGAGTGGGTGTAAAGGGGGCGGAGGCGGCAGCGCAAGGCTGGGGTGAAATGGCAGGGCTCAACCTGGGCAGTGACAAGGAAACGGG
+
888?@?55=00=;8=6;<=;;;;@C@C,CCC@@<6@CDEBF@@CFE8CDFCCCE;:C,C6<CC@+@BCFFCC,@6CCFFE79,CBFC8+@9?EFEFF9,CFGFG7FCDDC+=EFG?FGEGEC@+@F;FGG:7;,EFEGGGCGCFGGGDEEG7FG?C>,;<>**>D?,C?B1=DFEC8:80,7)58/9D+=CC=5EGD*177<E>C)77)1*:75)1*.*29:=1/0<>AFFF(-(8(35C(1-04))(9;>706(4(:C(45,4)94,?2CB6(.+1(.,(8:(3((()..).42?F(,42
@M02996:162:000000000-B87FG:1:1101:15100:4793 1:N:0:TAGCGCTC+CTAAGCCT
ACTACGGGTGGCAGCAGCTAAGAATATTCCGCAATGGACGAAAGTCGGACGGAGCGACGCCGCGGGGATGATGAAGGTCGGAAGATTGTAAAATCCTTTTATGACTGAGGAATAAGCAGTGTGAGAGAAACGCATTGTGGTGACTGTAGGTCATGAATAAGCAACGGCTAATGACGTGCCAGCAGCCGCGGGAACACGTAAGGTGCGAGCGGTGTTCGGAAGGATTGGGCGTAAAGGGCATGTAGGCGGTTGTGCAAGCTTGGTGTGAAATCGCGGAGCGCAAGTCCGAAATTGCGGGGGG
+
-88?C?=5=01=;8=;;=6;;;;C;C;CFFG@C@@ADFFCCDCCCC,@@@CCB>6@@FCFC=7>+7CB??<CA??EFBFFCCBCA,5C5A??D<FGFC,<F,EFF,:=BFGF=DGGAFG,@,@CGFGGGGGGGG@8@@EFFEGG,@@DFG;DGF>@C;:BC?GFGEGG5:F9+?CC1:5*<8:ACF>DCEG*28CG@G7?>F+189>DE3C**0.10-97<**9+@F7:59)-4<FFB)1(9.@69949-,)(-).6C<))84-3(8464*-(4885--(,84(-6546?4(-5)4)(-((
@M02996:162:000000000-B87FG:1:1101:15116:4806 1:N:0:TAGCGCTC+CTAAGCCT
ACTACGGGTGGCAGCAGCTAAGAATATTCCGCAATGGACGAAAGTCTGACGGAGCGACGCCGCGTGGATGATGAAGGTCGGAAGATTGTAAAATCCTTTTATGACTGAGGAATAAGCAGTGTGAGAGAAACGCATTGTGGTGACTGTAGGTCATGAATAAGCAACGGCTAATTACGTGCCAGCAGCCGCGGTAACACGTAAGTTGCGAGCGTGGTTCGGAAGTATTGGGCGTAAAGGGCATGTAGGCGGTGGGGCAAGCTTGGTGTGAAAGCTCGGAGCTCAACTCCGAAAGTGCGTGGAG
+
-8AAC?=5=0)=;8=;;=6;6;;CCC,EFFFB@@BCDFFCCEECC9;CEFEDE>8@@CCFB@8>+>FE,CAFECEEFBACCEEE?C<C?@ECDBFGG,5CFDGGA5AABFGF8FGGGGG<F?FFFGGGFFFGGDB>>3DFF?FG9EEFGGBFGD>A@<E=>;DFGGGG5CFC7>E@6:C7@D>A@F?DGGG*:?CGFGFFDF+1<@DEF5C2*::*@379@80:<4CF?FD043:FFBFG(>:?<?69G-()(-(33/>0)785<0:A@A*220>*.--.4=7:4<749?6(.6)7),4-,
@M02996:162:000000000-B87FG:1:1101:11238:4812 1:N:0:TAGCGCTC+CTAAGCCT
CCTACGGGGGGCAGCAGTGAGGAATATTGGTCAATGGGCGGAAGACTGAACCAGCCAAGTCGCGGGCAGGAAGACGGTCCTATGGATTGTAAACTGCTTTTGTACGGGAATAAAGTGCGGGACGTGTCCCGTTTGGAATGTACCGGAAGAATAAGGGGCGGCTAACTCCGTGCCAGCAGCCGCGGTAATACGGAGGACCCGAGCGTTATCCGGATGTATTGGGTTGAAAGGGTGCGCAGGCGGAGGAGTAAGGCAGCGGTGAAATTCGCATGCTCAACAGGAGAACTGCCAGTGATACGGG
+
-88?CBA815)8888::<::::9::C,<EFFACAFDC,B@CECCFD9EDFF<=EB>=DD8,88>+6@BFDCFGC8@F*@F,73>CF>,>?@;FF@FF>,@<FFFBGGD@F:<FFG@FGGGGGGGGGGGDGGC8+AEGG7F9EFGG5=8EGF7FGCC8*1:>D*ACG+CGC/CGFGFGGFCFC<:D9DG*ACCCDGGECDE<9EEE9)7)1?CDB))*.*29C=*2)<:AFFF,::DF>EGFG957>7(2(:@)4?BBGG(75?D)44(72*4)./:64<(.863.5)54:5)..6)*.-3;
@M02996:162:000000000-B87FG:1:1101:15343:4823 1:N:0:TAGCGCTC+CTAAGCCT
ACTACGGGGGGCAGCAGTAGGGAATATTGCACAATGGGGGGAACCCTGATGCAGCAACGCCACGGGTGGGAAGAAGCATTGCGGTGTGTAAACCACTGTCGTGAGGGAAGAATGCTTGATTTCGGTCAAGTTGAATGTACCGCGAAAGGAAGCACCGGCAAACTGCGTGCCAGCAGCCGCGGGAATACGAGGGGTGCAAGCGTTGTTCGGAAGCACGGGGCGGAAAGGGAGCGGAGGCGGAGAGGCAAGCAGTCTGTACAATACCGGGGCCAAACCCCGGACCGGCAGACGGGACGGTGGG
+
-8AAC?855)088889:5:<:8:C:CCCDEF@C@?BCFDGDEDFGE@BC,>DA>>>CGEFC18<*4*4CDFFGDDFFF<8,<<@8=8C*<:CFGFGGF0AF5CGEGEEF*;@<CF<:CGC99<EG/;EFGC7<<FCCFGGG5?EGGGGGGGGGGG*:?9CE7;++2A*:CF9<*A=E5::=D);809FCCCECB2:@DDFCD*0:978<5DC3)?F),9C:E*9CBGG?>C>>(4>>:;C>D>537@?F?:F.4)6)AFAB*6:)(4;59C(8?F5;(430>90-(49<<(36:9(8(-((
@M02996:162:000000000-B87FG:1:1101:8125:4852 1:N:0:TAGCGCTC+CTAAGCCT
CCTACGGGGGGCAGCAGTGGGGAATATTGGACAATGGAGGAAACTCTGATCCAGCGACGCCGCGTGAGTGAAGAAGTATTTCGGTATGTAAAGCTCTATCAGCAGGGAAGATAATGACGGTACCTGACTAAGAAGCCCCGGCTAACTACGTGCCAGCAGCCGCGGTAATACGTAGGGGGCAAGCGTTATCCGGATTTACTGGGTGTAAAGGGAGCGTAGACGGCATGGCAAGTCTGATGTGAAAACCCGGGGCTCAACCCTGGAACTGCTTGGGAAACTGTTTAGCTAGAGTGCAGGAGAG
+
ACCCCFF88))8888::<:::8BFFGGGGGGGGGGFFGGGGGGGGGGGGGGGGFFFFGGGEFGG@FFEGGGGGGGFEFGGGEFGFE@GGGGGGGGGGGFGGG@FGGGGGGGGGGGGGGGGGGGGGGGGGGGGGGGGGGGGGGGGGGGGGGGGGGGGGGGGGGGGGEGGGGGGGGGGGGGGGGFFGGGGGGGGGFGDFFGFGGGFGGFFFFFEFFFGGFGGFGGGGEGGBFGF<AFF<27::DBFAFFBGF>EFFFFFGGFFF?BBF?<FBF)(4FCF?)<A4><2<AB?>?F>29<5:6(3
@M02996:162:000000000-B87FG:1:1101:19473:4880 1:N:0:TAGCGCTC+CTAAGCCT
CCTACGGGTGGCAGCAGTGAGGAATATTGGTCAATGGAGGCAACTCTGAACCAGCCATCTCGCGTGAAGGAATACGGCCCTACGGGTCTTAAACTTCTTTTATAGGGGGATAAAGTGAGATATGTATATCTTTTTGTAGGTACCCTATGAATAAGCATCGGCTAACTCCGTGCCAGCAGCCGCGGTAATACGGAGGAGGCGAGCGTTATCCGGATGTAGTGGGTTTAAAGGGTGCGCAGGCGGCACGTTAAGTCAGCGGTGAAATGTCGGGGCGCAACCCCGGCACTGCCGTTGAAACTGG
+
-88?A?0)80)=;8=6;==;;;;C6C<CECFCA<CCDDDCB@CFFCAEDFF<CA;9CECCC;8@+@FFGFFD,CCCFGGG,?CCEGCC,A?CEFFAFD<FGGFGDFFGDF+=FFGAFFGF9F9EFGFG9F9A=;,B6EFGGGGDGFF,CEG9EGEDE===8=3CFF,EFC@DC8D=E?CC,999CCDG7FGGDEGGF*CEDDE?=>5;57CC<=5)*9:1;CC9/)<>:FCD2<:DF>D9>G607)>8*3:?)6<ABGG,9F4))6..<4C>F15:7(.-(<>07B(5)43((--:F7)62
@M02996:162:000000000-B87FG:1:1101:6750:4888 1:N:0:TAGCGCTC+CTAAGCCT
CCTACGGGAGGCAGCAGTGAGGAATATTGGTCAATGGGCGAGAGCCTGAACCAGCCATGTCGCGTGGAGGAATAAGGATCTATGGTTCGTAAACTCCTTTTGCGGGGGGATAAAGTGCGGGACGCGTCCCGTATTGCAGGTACCCCGCGAATAAGCATCGGCTAACTCCGTGCCAGCAGCCGCGGTAATACGGAGGATGCGAGCGTTATCCGGATTTATTGGGTTTAAAGGGTGCGTAGGCGGCCCCTTAAGTCGGCGGTGAAATTTCCGGGCTCAACCCGGTCACTGCCGTCGAAACTGG
+
8ACCCDFB>1)====;===;;;;CFGGGGGGGGGGGGGGGECFGGGGGGGGGGFFFGFFEFFGGFFDGGGGG8FFGG<BFGCFGGFGCFGGGGGGGGGGGGGGGGGGGGGGB?FC@FFDGGFGGGGGGFGGFCFGGGGGGGGGGGGGGGGGGGGGGGFGGEGGDGGGGGGGGGGGGGGGGGGFFGGDGGGGGGFGGDGGFDDGBGDEBFFFGGFBGGFGGFGGCE33CAFGF?BBF6?FG<99.408:FBFFDD2>;EG>>FFFF26<96D90()<71:B>F;>:?D:22-(--,472)9:
@M02996:162:000000000-B87FG:1:1101:18737:4889 1:N:0:TAGCGCTC+CTAAGCCT
ACTACGGGTGGCAGCAGTGAGGAATATTGGTCAATGGGCGGAAGACTGAACCAGCCAAGTCGCGTGCAGGAAGACGGTCCGATGGATTGTAAACTGCTTTTGTACGGGAATAAAGTGCGGGACGTGTCCCGTTTGGAAGGTACCGTAAGAATAAGGGTCGGCTAACTCCGTGCCAGCAGCCGCGGTAATACGGAGGACCCGAGCGTTATCCGGATGTATTGGGTTGAAAGGGTGCGCAGGCGGAGGATGAAGTCAGCGGTGAAATTCTCATGCGCAACAGGAGAACTGCCAGTGATACGGG
+
-88AC?8)00)=;8=;;<=;;;;C@EEACEFCCAECC,C@CCCCFE,EAFC@@ECCCFF:6@@@7@FFGGEFFE8?FBBF+8=BCFE9BF@DEFDGGA5CEF<F,DEDBF8=FFG7EEFGGGGGEGGFGGG<=:CEFG,FEGFGGCGGGGG,DACCD@9BCC8CGGCGGE>EGGGFFFFC=<4;C:DG+AGGDDGGFFDBCDGFGC@F)9DEDDB)062*9CD91)<C<FFD1:?FFFFG;G>7977225<B-64:8ED1;F?A2):49.*64(7:>(3,4><B??-55::)...-9A(29
@M02996:162:000000000-B87FG:1:1101:8849:4910 1:N:0:TAGCGCTC+CTAAGCCT
ACTACGGGTGGCTGCAGCTAAGAATATTCCGCAATGGACGAAAGTCTGACGGAGCGACGCCGCGTGGATGATGAAGGTCGGAAGATTGTAAAATCCTTTTAAGTATGAAGAATAAGCAGGACAGGTAATGGTCCTGTGGTGACGGTAGTACTTGAAGAAGCAACGGCTAATTACGTGCCAGCAGCCGCGGGAATACGTAAGTTGCGAGCGTTGTTCGGAATTATTGGGCGTAAAGGGCATGTAGGCGGAGAGGCAAGCTTGGGGGGAAAGGCGGGGGCGCAACTCCCGAACTGCGGTGGGA
+
-88AC?=5=)1==8=;;=;;;;;;6C;CFGGG@CFDDEFEEECEF<<CCFECCC@@@FCF@@7>8>FC=CAEECDFGEFGEFEEC??F?DADDAFGF<<FFGG?A5BACGGF?FFFGGGGGGGGG,CE=FGGGGGG9DG8DFGGG+DE,@E9,CDC,=CCE9FFGGG5EE;7B,D7DFCC9?FA=DGGGG4CE)3<>8DF<2+@+9ADE:)*1000937>)+0*39CC?F)8:FAFFF>040-156>;>(4):<F::52)4>09(4;?>49,9>F*5((-(>(.4.43-4-(.)4()((,,
@M02996:162:000000000-B87FG:1:1101:6954:4912 1:N:0:TAGCGCTC+CTAAGCCT
CCTACGGGTGGCAGCAGTGAGGAATATTGGTCAATGGCCGAGAGGCTGAACCAGCCAAGTAGCGTGCAGGATGACGGCCCTATGGGTTGTAAACTGCTTTTGTGCGTGATTAAAAGTCTCCACGTGTGGTGATTTGCAGTTAGCGCGCGAATAAGGACCGGCTAATTCCGTGCCAGCAGCCGCGGTAATACGGAAGGGCCTGGTGTTATCCGGATTTATTGGGTTTAAAGGGAGCGTAGGCGGCTGAATAAGCGTGTGGTGAAATCCCGGGGCTCCACCCCGCGGGTGCAGCGCGAACGGG
+
8ACCCA@5:0);===;===;;;;CFGGGGGGGGGGGGGGGGGFGCGCGGGGGGGGGFGGGGGGGGGGGGGEGGFFFGGFGFFGGGGCFEGGGGFGGGGEFFAEFGGFFFFGGGGGGGF,CFFGGFFGGE,8FFGFGGGGGGGAFGGGGGGEGGFC=@DFGEGGCGGGGGGGGGGG6EFFCFDFFGGGGGGFCEBGDD3*=C*2;=CDFFFGGGF>DGEDGFGGGDFGGDBCF?:,.--7*5D1)4>0):<:7894:?*>?BFBFD<?F>6<>F>F*9::?9)21((--34.8>>B>)3(4(
@M02996:162:000000000-B87FG:1:1101:6936:4915 1:N:0:TAGCGCTC+CTAAGCCT
CCTACGGGTGGCAGCAGTGAGGAATATTGGTCAATGGCCGAGAGGCTGAACCAGCCAAGTAGCGTGCAGGATGACGGCCCTATGGGTTGTAAACTGCTTTTGTGCGTGATTAAAAGTCTCCACGTGTGGTGATTTGCAGTTAGCGCGCGAATAAGGACCGGCTAATTCCGTGCCAGCAGCCGCGGTAATACGGAAGGTCCTGGTGTTATCCGGATTTATTGGGTTTAAAGGGAGCGTAGGCGGCTGAATAAGCGTGTTGTGAAATCCCGGGGCTGAACCCCGCGTGTGCAGCGCGAA
+
8ACCC>A5:0)========;;;;;CEFGGGGGGGGGGGGGGGEGGGGGGGFGGFCCEFFGGFFEGECFGGGGGGFFGGFGGFGGGGGGGGCFGGGGGGFFGGGGGG@FCFGGGGGFEFFGGGGGGGGGGEFFGGGGFFG<FFGFGGGGGGE@FGGGGGGGGGGGGEFGGGGGGGGGGGGGGDFFGGDGGGGGEDEGBCDFFFGFGCAAFFCEGEEGGEGGFGGCG7F><FGFB?FFBFFG?G>50@7?GFBFB>2:32C?FFBDF<:BF;DB61)21:8?BB9;9BB?6)5)6>>(<
@M02996:162:000000000-B87FG:1:1101:8857:4926 1:N:0:TAGCGCTC+CTAAGCCT
ACTACGGGTGGCTGCAGCTAAGAATATTCCGCAATGGACGAAAGTCTGACGGAGCGACGCCGCGTGGATGATGAAGGTCGGAAGATTGTAAAATCCTTTTAAGGATGAAGAATAAGCAGGACAGGGAATGGTCCTGTGGTGACGGTAGTACTTGAAGAAGCAACGGCTAATTACGGGCCAGCAGCCGCGGTAAGACGTAAGGTGGGAACGGTGTTCGGAATGATTGGGCGGAAAGGGCATGTAGGCAGATAGGCAAGCATGGGTGGAAAGGGGGGGGCGCAACTCCCGAACTGCGGCGGGG
+
-8A=C?85:)0;=88;;=;;;;;;;C,@FGGD@B:D<CCCFE@CE<CEEFECC@6@@FCE@@CC6>C@CEEDF9?EC,CF>>FCC9?EE?AAC?EGF,5CEGG,5,A=CAFGGGGGGE8FEFF<D+@A,ADFAFDG,DF,>EGGGEFE@E9B,;DC,@CCCFFFCEGEGC@,?DF*1;C9?**/4C)))4/=?*<F>*:F7*49*:))28**2)0>DF5C5+:*?FGC6B3@>9(<?F52.2.841*-*).*.,)(-2*685:.1(,5*,1((,)*.2,44<(()587(43(4,-,)((,(
@M02996:162:000000000-B87FG:1:1101:5558:4931 1:N:0:TAGCGCTC+CTAAGCCT
CCTACGGGGGGCAGCAGTAGGGAATATTGCACAATGGGGGGAACCCTGATGCAGCAACGCCACGTGTGGGAAGAAGCATTTCGGTGTGTAAACCACTGTCGTGAGGGAATAATGCTTGATTTCGGTCAAGTTGAATGTACCTCGAAAGGAAGCACCGGCAAACTTCGTGCCAGCAGCCGCGGTAATACGAGGGGTGCAAGCGTTGTCCGGATTTACTGGGTGTAAAGGGAGCGCAGGCGGGACTGCAAGTTGGATGTGAAATGTCGAGGCTTAACCTCGGAACTGCATCCACAACTGTAGT
+
ACCCCD>=):)8888::<:<:8:CFFGGGGGGFGGGGGGGGGGGGGGGGGGGGGGGGGGGG7FGFFGDEEFGGGGFGGGGGGGGGGGGGGG@FFFFFGFFFGGGGGGGGGGGGGGGGFGCGGFGDEEGGGFGGGGGGGGGGGGGGGGGGFGGGGGGGGGGGGGGGGGGCGGCFFGFGGGGDD:@GGGGGGGEEEGGBFGFGDGEGGFFFBGEGFFFF9FD?ECGF?G70>GFFFFEBBFD19;F1?B):)4@?)5,89DFFFF<9<?9599<FFF+*44:039BF22).,,(.(2806->:
@M02996:162:000000000-B87FG:1:1101:15942:4939 1:N:0:TAGCGCTC+CTAAGCCT
ACTACGGGTGGCTGCAGTCGAGGATCATTTGCAATGGGCGAAAGCCTGACAAGGCGACGCGGCGTGGAGGATGAAGGCCTTCGGGTTGTAAACTCCTGTCATAGGGGAACAGGCGGACCGACCTAATACGTCGGCGAGTTGAGTGTACCCTAAGAGGAAGTGGCGGCTAACTCTGTGCCAGCAGCCGCGGTAAGACAGAGGCCAAGAGCGTTGTTCGGATTTACTGGGCGTAAAGGGCGCGTAGGCGGTCTGGCGTGGCAAGGGGGAAAGCTCCGGGCTCAACCCGGAAAGTGCGCGTGAA
+
88AAC?=5=)0==8=;;=;888@@,C<<,<CECA<C@CCCFEDEEE8CAFGG,9:@@CCF+68>+@CEGDEFFDFFFGGC,=FDGFFF?DAEFFFGGF,EFEFFCFDEEGGBDDFFGGGGGGGCGGGGGGGGGGGGGG7=CFG,?ECFFFBEGGFCDCC++2?BFEC*=CG?C+>+<A?CCC?F;CDDGG9EE*CFFGGFFGEFCC<FF5/*1.0:9;C50+0;+=FC<E/81<ABBF@941,049@B>9()4:>-4*933>:?((-4>(2-57>E>0(-5983:2;>B>?6<AFB)----
@M02996:162:000000000-B87FG:1:1101:20149:4951 1:N:0:TAGCGCTC+CTAAGCCT
ACTACGGGAGGCAGCAGTCGGGAATATTGCGCAATGGAGGGAACTCTGACGCAGGGACGCCGCGTATAGGAAGAAGGTTTTCGGATTGTAAACTATTGTCGGTAGGGAAGAAAAAAATGACAGTACCGAAGGAGGAAGCACCGGCTAACGATGTGCCAGCAGCCGCGGTAAAACAGAGGGGGCGAGCGTTAGCCGGAGGTAGTGGGTGGAAAGGGTGCGTAGACGGGAGTGGAAGGTAGTTGGGAAATCCCTCGGCTTAACGGAGGAACGGCAACAAAAACTAAAGTTCGTGAGTGTCGGG
+
-866@?81811688=;;<=87@@@;CCC@FFCCC:ECCEDDEEFFA,CDFE:C>8@CDBF@@8>64,9EDCDFCCEF:5:+9CCD=4E,@<@?EEBFF,EF48E?FDCDGGFGGGGG,EFGFGDFDG+@FEGGGGGGGGGEFEGGEEFG*C*>>>>>D9*?9>2>EEGC:E+3?F6C<=C*7=7:DGD<:C*09CGE)))2*+08D)8)7CFC>E0>6C1>87:EEG<>)*)5,:).6?0):2>?F547,464441(*25<)-8;B1:81C9245*036??)6:?).)6((42:-5/.41(
@M02996:162:000000000-B87FG:1:1101:15104:4955 1:N:0:TAGCGCTC+CTAAGCCT
CCTACGGGAGGCAGCAGTAGGGAATATTGCACAATGGGGGAAACCCTGATGCAGCAACGCCACGTGTGGGAAGAAGCATTTCGGTGTGTAAACCACTGTCGTGAGGGAATAATGCTTGGCCTCGGCCAAGTTGAATGTACCGCGAAAGGAAGCACCGGCAAACTTCGTGCCAGCAGCCGCGGGAATACGAGGGGTGCAAGCGTTGTTCGGAAGCACTGGGCGGAAAGGGAGCGCAGGCGGAGAGGCAAGCAGGCTGTACAAGACCGGGGCCCAACCCCGGACCTGCAGACGGGACGGGTTG
+
-88?CA98811=88=6;==<;8;@6C,CDFGECC<CEFDDCDEFG>8ED<CEDACEAFEFC:B@,C,:CCCFEFFFFGC,BEFD6CCF4@?DFGFGCG,CFDGGCFDCC,E?AFGAEFGGG@FFGGGGGG=FEFF,EEFGG+@FGGGGGGGGGGG8>CCFGFF43@C3AEGGG>FFFFC79<)2:;FFGFGGGD2?DGGF<D*):*.8>>DGC5?F6.9C4CEGDFGC<@C@B>;DB;@D-1-)-)58F??5(,(4(<7<<*,:079>>27(44>85(6;0@9(4:(:2:(32:47E0(,(
@M02996:162:000000000-B87FG:1:1101:21247:4985 1:N:0:TAGCGCTC+CTAAGCCT
ACTACGGGTGGCAGCAGTGAGGAATATTGGACAATGGCCGGAAGGCTGATCCAGCCATGCCGCGGGAAGGCAGACGGTCCTATGGATTGTAAACTTCTTTTGTACGGGAGCAATAAGGGCTACGCGTAGATCGATGAGAGTACCGTACGAATAAGGATCGGCTAACTCCGTGCCAGCAGCCGCGGTAATACGGAGGAGGCGAGCGTGATCCGGATGTAGTGGGTTTAAAGGGTGCGTAGGCGGGCGGGGAAGTCAGCGGTGAAACGCAGGGGCGCAAGACCTGACCGGGCGTGGAGACGGG
+
888?C:1)1)0;688;;==;;;;@,;,6CCFA@E<CCCF@@@@C@@,CC,<,CE@C@,C:,88@+@FCFD,=BCCCF,8F,95CEF??AC@@BA,CF,,CEFEECE@C@F=?F,CFEE,CEFGGGGEGEF,C6>8DDEFGFFFGGCFEC>FDCGF,>,;:C**>@CAFGC*;CD746;C>C<55C)9C1C:BCDGED9DFGGED=9)85*;CD>5)06**9@C1/)306@:@4:8@1<:92C>F6).-)-4;).::):7(473:)44151/2((027(.(,)((.8(4(42((42(9:<?(
@M02996:162:000000000-B87FG:1:1101:24061:5017 1:N:0:TAGCGCTC+CTAAGCCT
CCTACGGGTGGCAGCAGTAGGGAATATTGCACAATGGGGGAAACCCTGATGCAGCAACGCCACGTGTGGGAAGAAGCATTTCGGTGTGTAAACCACTGTCGTGAGGGAATAATGCTTAATTTCGGTTAAGTTGAATGTACCTCGAAAGGAAGCACCGGCAAACTTCGTGCCAGCAGCCGCGGTAATACGAGGGGTGCAAGCGTTGTTCGGAATCACTGGGCGTAAAGGGAGCGCAGGCGGAGATGCAAGCAGTCTGTACAATACCGGGGCCCAACCCCGGCCCTGCAGACTGGACTGTTT
+
CCCCCF85:1);====;==<;8;;CFDEFGGGGGGGGGGGGGGGGGGGGGGGGFFFGGGGGGGGFFGGGGGGGGGGGGFGGGGGGGGGFGGGGGGGGGGFGGGGDGGDGGGGDGGEFFGGGGFGECC:EFGCFGFGFFGGGFGFGGCEFEGGGGGGGDGCEFG9FGGC?EGGGGGFCFGGDGFFD99CFGGGGEGEAFC*<5=BGD)@DEGEGF=*@3DCFGGGGFGGFFGFFF9B(4D)4<(7<FB2::<FA?FFAGG><@)8??>9B>D;:(<EDF>;(8>:1(3..2).3???F<)-
@M02996:162:000000000-B87FG:1:1101:24081:5022 1:N:0:TAGCGCTC+CTAAGCCT
CCTACGGGTGGCAGCAGTAGGGAATATTGCACAATGGGGGAAACCCTGATGCAGCAACGCCACGTGTGGGAAGAAGCATTTCGGTGTGTAAACCACTGTCGTGAGGGAATAATGCTTAATTTCGGTTAAGTTGAATGTACCTCGAAAGGAAGCACCGGCAAACTTCGTGCCAGCAGCCGCGGTAATACGAGGGGTGCAAGCGTTGTTCGGAATCACTGGGCGTAAAGGGAGCGCAGGCGGAGATGCAAGCAGTCTGTACAATACCGGGGCCCAACCCCGGACCTGCAGACTGGACTGTTT
+
8ACCCE=9)10==88;;==<;8;;CFGFGGGGGGGGGGGGCGGGGG8FFGGGGA,CCFGGGGEC:EFGGGGGGFGEFGGGGGGGGGGGGGGGGGGGGGGGGGGGGGGGGGGGFGGGGGGGGGGGGGECFGGGGGGGGGGDGGGG@FGGGGGGGGGFGGDEGGGGGGGGGGFG6CGGGGGGGGFFGDECC9CEGEEGFGGFGGGDGGFFEF3=FFFGGFGGF@E<=<?:6FDEFFFFFFFGFC>@419AGF<<:?B>BGGAAFFFF(19)(143-8;@B;>FBFF:B7024.52(.))-6<
@M02996:162:000000000-B87FG:1:1101:17421:5039 1:N:0:TAGCGCTC+CTAAGCCT
ACTACGGGAGGCAGCAGTGAGGAATATTGGTCAATGGGCGGGAGCCTGAACCAGCCAAGTAGCGTGGACGATGACGGCCCGAGGGGTGGTAAAGTCCTTTTGCACGGGGGTAAAGGGCGCCACGAGTGGCGTATTGCAAGTACCGTGCGAATAAGCATCGGCTAACTCCGTGCCAGCAGCCGCGGTAATACGGAGGATGCGAGCGTTAGCCGGAGTGAGTGGGTTGAAAGGGAGCGTAGATGGGAGGGAAAGGGAGTGGGGAAAGGTCGGGGCGAAACCGTGGAAGTGAGGGTGAAACGGG
+
88@?C9=>511888=;;<=;;;;@,C,<CC@C@<CCCFE@@:@@FC,C@E@<CE,:CFE:CDCB6?>C,C=,BC,BFFCG7>4=BEB+@@??AEAFG,@<DFGG=FD@@F85@FG,@@FCFGGEGGCCF>C<E*,@FGGGFG9CCCFEEEB*CCC+;+0<8)*8FC79C8/A7590/:=*:7).89<C*<7E=5CE>028CCE)8)7>)9*><D)/0:*09:77*)<C9FGB::(8,-51)23<<)02*..7((,((*1(1)2,.())8499(,)20(.((04(5()..)(((-33=2(,(
@M02996:162:000000000-B87FG:1:1101:19096:5050 1:N:0:TAGCGCTC+CTAAGCCT
CCTACGGGCGGCAGCAGTGAGGAATATTGGTCAATGGGCGAGAGCCTGAACCAGCCATGTCGCGTGCAGGAAGACGGCCCTATGGGTTTTAAACTGCTTTTGCCGGGGGAGAAAGTGGCGGACTAGTCCGTTATTGCAGGTACCAGGCGAATAAGGATCGGCTAACTCCGTGCCAGCAGCCGCGGTAATACGGAGGATCCGAGCGTTATCCGGATGTAGTGGGTTTAAAGGGTGCGTAGGCGGCAGCTCAAGACTGTGGTGAAATGTCAGGGCGCAACCTGGGCACTGCCATGGAAACGGG
+
-88?C?88)1)8888;;<;;;;C@;C@CEFFEACFCDFFEEECEFD8ECECCEA:C@<C9<CC=6@BDFGDF,CC?FFFG<A5ADGE++:@=EFEFG9,CFGGG+FCDDF+>FGGCFGFGGGGCFGGGGGCFCF@FGGGGGGGGGGGGGGG*CGDFF,9BC<8CFFCGGC;EGGGEFFFF=<57C9DG7EGGDEGGD*9?7CE>C>)>5=FEDE;)06*29CE9*0ACDFFB???F?<BC?GF5;)7(7<?F)4)5.<D4<F<D)6.<F><??1):718(,8?071(.,44).424=?02:
@M02996:162:000000000-B87FG:1:1101:11565:5053 1:N:0:TAGCGCTC+CTAAGCCT
CCTACGGGCGGCAGCAGTGGGGAATATTGCACAATGGAGGAAACTCTGATGCAGCAACGCCGCGTGAGCGATGAAGGTCTGCGGATCGTAAAGCTCTGTCCTTAGGGACGAAGAAAGTGACGGTACCTAAGGAGGAAGCCCCGGCTAACTACGTGCCAGCAGCCGCGGTAATACGTAGGGGGCGAGCGTTATCCGGAGTTAGTGGGGGGAAAGGGTGCGCAGGCGGGGCGCTAAGTCAGCGGGGAAAGGCGACGGCTCAACCGGAGCAGGGCCGGGGAGACGGGGGTCCAGGAATGCGGTG
+
88@BCB8:)108888;;<;;688@6CC@CGGGFCECDEFDCDEFFE9EE9E<EA:@DGEGFC@>8@FEFCCFEDEFFAF?,AFCE7FG=EEFCFCFGG@FEFEFCFEFCFGGGGGGG<FGGGG:=CF,CFFGGGGEFGGGGCEEF7EGG,DEGFB=>F>>>9:8<CGGCEG7C9C0<=CCCD>:8CDD9*120@CE@<5)>7?F8>)))09C<FDCG(>5DE=CEEGD(7/09>?8.6=949183@4:F:6547>9-:D7,)-729915(9((9):5-((()-99>3(,,,4(.,./43(,
@M02996:162:000000000-B87FG:1:1101:23380:5055 1:N:0:TAACGCTC+CTAAGCCT
CCTACGGGTGACAGCAGTAGGGAATATTGCACAATGGGGGGAACCCTGATGCAGCAACGCCACGTGTGGGAAGAAGCATTTCGGTGTGTAAACCACTGTCGTGAGGGAAGAATGCTTGGCTCCGGCCAAGTTGAATGTACCGCGAAAGGAAGCACCGGCAAACTGCGTGCCAGCAGCCGCGGTAATACGAGGGGTGCAAGCGTTGTTCAGAATCACTGGGCGGAAAGGGAGCGTAGGCGGAGATGCAAGCAGGCTGTACAAAACCGGGGCCCAACCCCGGACCTGCAGACTGGACGGTGGG
+
-88?C91):10==;=;;<=<;8;;;;<CEFGCCAFDFGDDDECFDE<EFFFFGEBEDGEGG@B>:B:?CDCFGFFG>FFA9FEDBFFF>EDDFGFEGF,EF=CFEGGEF+@F,@@3,@@EFGECFEGEGGD@DFF9D>ECF8CFCGGGGGGGFGGGECCEEFG+,>A2:>FFGGGGFFGGGC.0AFGFFFDGGE*CDFDFCD5):957@BCF*/9*24CG:C*CE@FGBFD39,37:<BD>C>)4*09C:<F(733(:C<B*41076;EF)7:4)A56>>257(.48448.5?144@-4(,
@M02996:162:000000000-B87FG:1:1101:20329:5055 1:N:0:TAGCGCTC+CTAAGCCT
ACTACGGGGGGCTGCAGTGGGGAATATTGCACAATGGGGGAAACCCTGATGCAGCAACGCCGCGTGAAGGAAGAAGGCCTTCGGGTTGTAAACTTCTTTGACAGGGAACGAAGACAGTGACGGTACCCTGAAAACAAGCCACGGCTAACTACGTGCCAGCAGCCGCGGTAATACGTAGGGGGCAAGCGTTGTCCGGAGTTACGGGGTGTAAAGGGCGCGTAGGCGGGGTGGCAAGGCAGATGTGAAATACCGGGGCTGAACCGCGGAACGGCATCGGAAACTGTAGATCGTGAGTACGGGG
+
-88?C:950)0+6889::::9=?=ABE<BFGC?<C?ADDDEECFFE8?B<D9DA5BAFCC+>8>3@BDGFACECCCFFF>,,@:CF*C*@;@>=CFF9,@FFFFDEC>FFGEGGGGG<FGGGG@FGGG9FGGGGGGGGG@EFGEGGGGG7CFG88A:C<;CCA*:CEG7/C+>FG+::5*/7:>@DGG*:9/00:?@/*)0C*<8D.7.9>C>?DDG09)8>C9EFGG2)18<?B)33>9):-=>FFADA?>92991*74(7(449>9D0711(020-,4(/6-5:A24((.48-.9((-(
@M02996:162:000000000-B87FG:1:1101:20309:5056 1:N:0:TAGCGCTC+CTAAGCCT
ACTACGGGGGGCTGCAGTGGGGAATATTGCACAATGGGGGAAACCCTGATGCAGCAACGCAGCGTGAAGGAAGAAGGCCGTCGGGTTGTAAACTTCTTTGACAGGGAACGAAGACAGGGACGGTACCCTGAAAACAAGCCACGGCTAACTACGTGCCAGCAGCCGCGGTAAGACGGAGGGGGCAAGCGTGGTCCGGAGGTACGGGGGGTAAAGGGCGCGGAGGCGGGGGGGCAAGGCAGATGGGAAAGACCGGGGCTGAACGGCGGAACGGCATCGGAAACGGTAGAGCGGGAGTACTGGG
+
688?C?9885)88889:::99===49,9@AF9<<,?ACDDCCCEF7<??<?,EA5?<8>C3>+6+8B@FFCEF=ADFFD++3@<C8@F*=;@,8,@@;,?FCFFCE7<*>CEEFGGG*<<FGG1C:EF,=FGCFCFGGDCCBEEF*CFF+<CG*:;*<<*;7;:CEEG*1;+:6?5C=C*15558CCD9*9*+):CD))002*0817>)09<:BE*939).:=*:>E)1)7592:)33;9):5><:)(2387-991-11),)((4314)(<96()203423)4((--))((-(4-(*).),
@M02996:162:000000000-B87FG:1:1101:17430:5056 1:N:0:TAGCGCTC+CTAAGCCT
ACTACGGGAGGCAGCAGTGAGGAATATTGGTCAATGGGCGGGAGCCTGAACCAGCCAAGTAGCGTGGACGATGACGGCCCTATGGGTTGTAAAGTCCTTTTGCACGGGGGTAAAGTGCGCCACGAGTGGCGTATTGCAAGTACCGTGCGAATAAGCATCGGCTAACTCCGTGCCAGCAGCCGCGGTAATACGGAGGATGCGAGCGTTATCCGGATTTATTGGGTTGAAAGGGAGCGTAGAAGGGAGGTCAAGTCAGGGGTGAAAGTTCGGGGCTCAACCTGGGAATGGCAGTTGAAACGGG
+
-88AC:5881)=88=;;<=;;;;@,C,6CCE<A<CADFFEE+@BF@<EFFCCDECCCFEC<EEC,?CEFEE=BCCBFGFF<AAEEG?+@C<??F,EEE,CFGFGFGDDDG8>FFG,EFGGGGGGGGEGGGG:C::EFFEGEFGGGBFGGGG7CFFEF<C<>4*;FF7FFE;>DGGEGGE=C855C9DG7EGGDEGGF*>5<DG3:5)8)0?EDD)**.2*9@F/:)CFAFGB<?9F(451)2373)0(05<F-5)6(*1-7><AA2).89CB>,)0*(4,(8:43()4(43()64<B)(,(
@M02996:162:000000000-B87FG:1:1101:6540:5061 1:N:0:TAGCGCTC+CTAAGCCT
CCTACGGGAGGCTGCAGTGAGGAATATTGGTCAATGGACGGAAGTCTGAACCAGCCATGCCGCGTGAAGGAAGACGGCCCTATGGGTTGTAAACTTCTTTTGCTTTAGGGTAATAAGCCCCATGCGTGGGGTGATGAAAGTATAAGGCGAATAAGTATCGGCTAACTCCGTGCCAGCAGCCGCGGTAATACGGAGGATACGAGCGTTATCCGGATTTATTGGGTTTAAAGGGTGCGTAGGCGGATGAGTAAGTCAGTGGTGAAATATCCTAGCTCAACTAGGAGGCTGCCATTGATACGGG
+
8ACCCBDF51)==;=;====;;CCEFFGFGGFGGGFGGGEGDCCCFEGGGGGGACCEGGGGFCCCFGGGGGGGE<FGGGGGGGFGGFFFGFFFGGGG9FFFGGFFFCFFG=DFCGGGAAFGE8FFGGGGGGFCFCFGGGGGGCEFFFFGGGGGGGCFGGGGDFCFGGGGGDFD8C@@:@FGGEDGGDDFFCGGFGGFGGFGFGBGGBEFFC=DDFD6?;1=CGD*<EFFFFF(4?F??@D,97)(06:CAFFBB>B9CGFFF?AF<<)04*68)*A71)32:)444143(5<)5.)94(4(
@M02996:162:000000000-B87FG:1:1101:15401:5101 1:N:0:TAGCGCTC+CTAAGCCT
CCTACGGGAGGCTGCAGTGAGGAATATTGGTCAATGGGCGAGAGCCTGAACCAGCCAAGTCGCGTGAGGGAAGACGGCCCTATGGGTGGTAAACCTCTGTTGCCGGGGGATAAAGTCTGGGATGCGTCCCAGTTTGCAGGTACCCGGGGAATAAGGATCGGCTAACTCCGTGCCAGCAGCCGCGGTAATACGGAGGATCCGAGTGTTATCCGGATGGATTGGGTGTAAAGGGTGCGCAGGCGGGGGAGCAAGTCAGGGGGGAAAGGGGGCGGCCCAACCGAAGCAGTGCCGTGGAAAATGG
+
-86?C?588:1==;8;;;=;;;;@;C9,C@C;<<6@@CFBCC@CF<,C@E;CEA;:CEE:,88@+@C@FDCFEDF?BCBE,9,CAFC,8@AADEF,F,,C9C?F>C@EDE+=DFG<D,CFFF8FFGEDGGGG,@9@EFGGGFGFFCE@CGG3EF;?>5*5:;*6F8:EGC6CC*B?>C88=7:5C):D+<CED5:C3*2<7>E);*19**:C<>))*.**88=**)2::=C>.40>1;>>9C9)4>8(168>.)6A(CC(4<:?143(52C>0(010(34(),(...,.)4(-((59().4
@M02996:162:000000000-B87FG:1:1101:5314:5127 1:N:0:TAGCGCTC+CTAAGCCT
CCTACGGGCGGCAGCAGCTAAGAATATTCCGCAATGGACGAAAGTCTGACGGAGCGACGCCGCGTGGATGATGAAGGTCGGAAGATTGTAAAATCCTTTTATAACTGAGGAATAAGTCTGGTGAGAGAAACGCCGGATGGTGACTGTAGGTTATGAATAAGCAACGGCTAATTACGTGCCAGCAGCCGCGGTAACACGTAAGTTGCGAGCGTTGTTCGGAATTATTGGGCGTAAAGGGCATGTAGGCGGTTTTGCAAGCTTGGGGTGAAATTCCGGGGCTCAACTCCGGAACTGCGTTGAG
+
88BCC>D>51)8888;;;;;<;;;CFGGGGGGGGGGGGGGGEGGGGGGGGGEBFFF@FGGGFFGCFGFGGGGGFFFFGGGGGGGGGGGGGEFGGGGGGGGFGFFGGGFFGGGFGGFGGGFGGGGGGFFGGGGGGGGGGGGGGCFGFCFGGGFGGGFDGGGGGGGGGGDGGGGGBACEFGGGGFFGDGGGGGEDFGGFGGFGGGFG7>DEEGEGFFGGFGC>CGCG?FG?FGB9:3*48BGBGAF6/17D>F3:<)).39)-7:(349:F<>><5<2)4,7:F>,:A)391(3)))4.44-,
@M02996:162:000000000-B87FG:1:1101:24243:5133 1:N:0:TAGCGCTC+CTAAGCCT
CCTACGGGTGGCAGCAGTCGAGGATCATTTGCAATGGGCGAAAGCCTGACAATGCGACGCTGCGTGGAGGATGAAGGCCTTCGGGTTGTAAACTCCTGTCATAGGGGAACAGGCGATCCGACCCAATACGTCGGTGAGTTGAGTGTACCCTAAGAGGAATTGGCGGCTAACTCTGTGCCAGCAGCCGCGGTAATACAGAGGCCAAGAGCGTTCTTCGGATTTACTGGGCGTAAAGGGCGCGTAGGCGGTCTTGCGTGTCACGTGTGAAATCTCCGGGCCCAACCCGGAAAGTGCGCTTGAA
+
88A?CB@5:1)=====;==8888@CFEFGGGGGGGGGGGGGGGGGGGGGGGGGGFGEGGGGGGGFGGFGGGGGGGGGGGGGGGGGGGGGGFFGGGGGGEGGGFFGGGGGGGGGGGGGGGGGGGGGFFGGGGGGGCGFGGGGFGGGGGEEGGGGGGFGGGEFGGGGGGGGGGGGFFGGGGGGGFFGGDGGGGDGFGGFGCFGDGAFGFFFF9EGF6C>?5DEGGGGFGGBEGFF6AF?639494DFFD>>;<?B666(/><).4::?AA6<:AA27C<;>>FFF666024((-.-42<(,44
@M02996:162:000000000-B87FG:1:1101:20046:5139 1:N:0:TAGCGCTC+CTAAGCCT
CCTACGGGTGGCTGCAGTCGAGAATCTTCCGCAATGGGCGCAAGCCTGACGGAGCGATGCCGCGTGAGGGACGAAGGCCTTCGGGTCGTAAACCTCTGTCATCAGGGACGAACACAATGACGGTACCGGAAAAGGAAGCCACGGCTAACCACGGGCCAGCAGCCGCGGGAACACGGGGGGGGCGAGCGTGATGCGGAGTCACTGGGCGGAAAGGGGCCGCAGGGGGCCGGCCACGCCCGCGGGGAAATCCGGAGGCTCAACCGCAGGACGGCCGCGGGTACGGGCGGGCGGGAGGAGGGGG
+
-88?A?=5=01==8=;;==888;@,;6@FFFCCC@CCFEB@@@CFD<ECECCCC@@@C@FC@@>+>CCFDDDC@CEEFGE<AFDEBCF+?=DEFEGGF<EF9FFDFFEAFFE=FFGG=FGGGG@FGG+@CCC@DEGGFECFGEGC>AEFCFEG*:*=C7*<8=6<*=E*:C5FCG5CDD*15)0*1)99*9*3=>EF5*02:+98C5B)7CECFF3C09)7:=CEEC7(75)9(4)115939(79D>):((03912(29<1<,6(4965(>619)852(-,7>B27>B((1>,9(-0491,
@M02996:162:000000000-B87FG:1:1101:5325:5141 1:N:0:TAGCGCTC+CTAAGCCT
CCTACGGGCGGCAGCAGCTAAGAATATTCCGCAATGGACGAAAGTCTGACGGAGCGACGCCGCGTGGATGATGAAGGTCGGAAGATTGTAAAATCCTTTTATAACTGAGGAATAAGTCTGGTGAGAGAAACGCCGGATGGTGACTGTAGGTTATGAATAAGCAACGGCTAATTACGTGCCAGCAGCCGCGGTAACACGTAAGTTGCGAGCGTTGTTCGGAATTATTGGGCGTAAAGGGCATGTAGGCGGTTTTGCAAGCTTGGTGTGAAATTCCGGAGCTCAACTCCGGAACTGCGTTGAG
+
ACCCCAFA50)8888;;;;;<;;CFFGGGGGGGGGGGGGGGGGGGGGGGGGGFGGGGGGGGGGGCFGGGGGGGGGGGGGGGEGGGGGGGGGGGGGGGGGGGGFGGGGGGGGGGGGGGGGGGGGGGGGGGGGGGFEGGGGGGGGGGGGGGGGGGGGGGGGGGGGGGGGGGGGGGGGGGGGGGGFFGGGGGGGGGFGGFGGFGGGFGGFFFFGGGFFGGFGCEGGGGFGGFFGD>B6FA?@C:9<469=>GFFFFFFBFGGFFF?FFFFFFFGBFA:E@>48:=?BFBF:>BFFFF?B@<;84
@M02996:162:000000000-B87FG:1:1101:13091:5147 1:N:0:TAGCGCTC+CTAAGCCT
ACTACGGGGGGCTGCAGTCGAGGATCATGGGCAATGGGCGAAAGCCTGACAAGGCGACGCGGCGTGGAGGATGAAGGCCCTCGGGTTGTAAACTCCTGTCATAGGGGAACAGGCGATCGTACCTAATACGTAAGTGAGTTGAGTGTACCCTAAGAGGAAGGGGCGGCTAACTCGGGGCCAGCAGCCGCGGTAAGACAGAGGCCAAGAGCGTTGTTCGGATTGACTGGGCGTAAAGGGCGCGTAGGCGGTCTTGCGGGGCAAGGGGGAAATCTCCGGGCCCAACCCGGAAAGGGCGCGTGAA
+
68ABCE595))88889:::888:>,B4<5-BE==EDDFFCECEEFCAEFGGGB=8=>FEF@=<>8>FCFG@DFFCEFGGGF7FEEFEG7@CE@FGGGG?FF9CFCGDDEFGCFFGGCF*?FGG9FFGGGGFGGGCGGGE9C<C2<CFGFGFGGG@C885**/:CGGD?EFG+?1:*:CE=:9?FF95DGG9E8*AGFGGFGDCF8C>FF:)*10)2>1575*3CC@FF6E)<(8<FBBE34)-7:6>B19(*64>(7*99F5(-(-(()-:.55BD>14;<>?<2;BFF>:(-,-,)(-,,
@M02996:162:000000000-B87FG:1:1101:24226:5147 1:N:0:TAGCGCTC+CTAAGCCT
CCTACGGGTGGCAGCAGTCGAGGATCATTTGCAATGGGCGAAAGCCTGACAATGCGACGCTGCGTGGAGGATGAAGGCCTTCGGGTTGTAAACTCCTGTCATAGGGGAACAGGCGATCCGACCCAATACGTCGGTGAGTTGAGTGTACCCTAAGAGGAATTGGCGGCTAACTCTGTGCCAGCAGCCGCGGTAATACAGAGGCCAAGAGCGTTCTTCGGATTTACTGGGCGTAAAGGGCGCGTAGGCGGTCTTGCGTGTCAAGTGTGAAATCTCCGGGCCCAACCCGGAAAGTGCGCTGGAA
+
ACCCCE=5:1);==8====88888CFEFFGGGGGGGGGGGGGGGGGGGGGFFGDFFFGEGGGGFBFGDFGGGGGGGGGGGGGGGGGGGGGGGGGGGGGFGGGGGGGGGEFGGGGGGGGGGGGGGGBDFGGGGGFGGGGGGGCGGGGGGGGGEGGGGGGFFGG?FEGCGGFGGGGGGGGF@FGFFGGGGGGG5EA@FFCFFGGG5FGFFFFDGGFFGG?59BGFGGFFGFEC>B?)912>9492<4?>;99?FFF;F::<92=AB<ABFFACAABFGFBFB?3<:<>FBB>:A>AF7@1(2.
@M02996:162:000000000-B87FG:1:1101:16374:5150 1:N:0:TAGCGCTC+CTAAGCCT
CCTACGGGTGGCAGCAGTGGGGAATATTGGGCAATGGGCGAAAGCCTGACCCAGCGACGCCGCGTGAGGGAAGAAGATCTTCGGATTGTAAACCTCTTTCAGCAGGGAAGAAGAAAGTGACGGTACCTGCAGAAGAAGCCACGGCTAACTACGTGCCAGCAGCCGCGGTAATACGGAGGGGGCGAGCGTTATCCGGAATTACGGGGTGTAAAGGGTGGGTAGGCGGGGGAGCAAGTCAGGTGGGAAAATGAGGGGCTAAACACATAACGGGCACGGGAAACTGGGCTGCGGGGGGGGGGGG
+
88A?@B55:)1=;8=;;==;;78@;C6CECFFECCDDFFCEECEGF,CCFEFGA:@@CCFB>@>+>FEFGEGEFDEEAF<,<DCC==F?@ABBFCFGG9FFFFGEGGDFGGCGGGFG7EEGGG@FFG9FFGGGGGGGGGGGGGGGGEGG9DFG@>;BC>D:CD>CEGG*4C,B9C*==C*75:5:CCD929/<*:?DGF4CF*<8D8>77:<>FE7C(919?C9CEGGFFG58<:1.5=C)93>:FFF7).17:>;7*9>7*.:24>()(1(-()10(4?1*6((,.40(,3((-476221
@M02996:162:000000000-B87FG:1:1101:13077:5159 1:N:0:TAGCGCTC+CTAAGCCT
ACTACGGGGGGCTGCAGTCGAGGATCATGGGCAATGGGCGAAAGCCTGACAAGGCGACGCGGCGTGGAGGATGAAGGCCCTCGGGTTGTAAACTCCTGTCATAGGGGAACAGGCGATCGTACCTAATACGTAAGTGAGTTGAGTGTACCCTAAGAGGAAGGGGCGGCTAACTCGGTGCCAGCAGCCGCGGGAATACAGAGGCCAAGAGCGGGGTTCGGATGGACTGGGCGGAAAGGGCGCGTAGGCGGGCTTGCGGGGCAAGGGGGAAAGCGCCGGGCCCAACCCGGAAAGGGCGCGGGAA
+
88A?C?851)18888::::8887>,:45,-:B=<BACDBCEEDEFF8ECFCD,4:>>FEF@=>>8>FCGDEFFFFGGGGG*FFDE<<F8@<C>CFGGC,@F;FFFFDDEFGFGFGG<F*5=FG,CFGGGG?FGF<FGGF+<CF+<<CEEF6FFGGFFC<**/:?EGG*:AE+:/;1AE6:?>5>E5DGDE):=)<EFGGFFC5</9>F57)*1007C15/)*2707CF0>/749?FFFE34/-869@>37()41;(4*14:F(8(-7<:(9,42<C>133:)(4:6>2473231>,)(4,,
@M02996:162:000000000-B87FG:1:1101:6382:5174 1:N:0:TAGCGCTC+CTAAGCCT
CCTACGGGGGGCTGCAGTAGGGAATATTGCACAATGGGGGGAACCCTGATGCAGCAACGCCACGTGGGGGAAGAAGCATTTCGGTGTGTAAACCACTGTCGTGAGGGAATAATGCTTGGCTCCGGCCAAGTTGAATGTACCTCGAAAGGAAGCACCGGCAAACTTCGTGCCAGCAGCCGCGGTAATACGAGGGGTGCAAGCGTTGTTCGGAATAACTGGGCGTAAAGGGAGCGTAGGCGGAGACGCAAGCAGTCTGTACAATACCGGGGCCCAACCCCGGACCTGCAGACTGGACGGTGG
+
8AACC?A=50)8888::::<:8:CFGGGGGGGGGGGGGGGGGGGGGGGGGGGGFFF@FFG@ECF:F*<FECGFFFGCF:FCFGGFGCGFF9<CFGGFF<EGGCFGGGEFGGGGGG?9EEGFGGGGGDGGGGGGGGGGGGFGCCGGFGCFGGGCFFGGDGGGCEGFGGGGG>FGGGGGGGGGC>5CCFGDFGGDEGGFGGF<DC3CCFF:B:EG*77*6CD>EGCC3CF6><344:>0<BD9C>)3))45<0)),-))026449:71>051994-88)8911)4(,(4.6,53,.4(0,4(
@M02996:162:000000000-B87FG:1:1101:6362:5181 1:N:0:TAGCGCTC+CTAAGCCT
CCTACGGGGGGCTGCAGTAGGGAATATTGCACAATGGGGGGAACCCTGATGCAGCAACGCCACGTGTGGGAAGAAGCATTTCGGTGTGTAAACCACTGTCGTGAGGGAATAATGCTTGGCTCCGGCCAAGTTGAATGTACCTCGAAAGGAAGCACCGGCAAACTTCGTGCCAGCAGCCGCGGTAATACGAGGGGTGCAAGCGTTGTTCGGAATCACTGGGCGTAAAGGGAGCGTAGGCGGAGACGCAAGCAGTCTGTACAATACCGGGGGCCAACCCCGGACCTGCAGACTGGAATGTGTG
+
8ACCC>A:15)8888::::<:8:CFEFGGGGGGGGGGGGGGGGGGGGGGGGGGFFFFGEFFCGF<F8CFGGGGGGGGGGGGGGGFCFFFFGGGGGGGF?FGGGGGGGGGFGFFGCEFGGGGGGGGGGGGGGGFFFGGGGGG79EGGEEGGGGGGGGGGGGG4E<EFGCGGGCGGGGGFGGEG)>EGGFGGGGEEEGBGDFGDC:E5>6>>DCGFFGC<GGFE*9C:FGFFG>>>:B?FFGBDB:48>>D:?FD:4>>?7<ABDBF:6>7(1(2358B6>>>>;((134).,.33()9::.(
@M02996:162:000000000-B87FG:1:1101:8130:5188 1:N:0:TAGCGCTC+CTAAGCCT
CCTACGGGTGGCAGCAGTGAGGAATATTGGTCAATGGGCGAGAGCCTGAACCAGCCAAGTAGCGTGAAGGATGACGGCCCTATGGGTTGTAAACTTCTTTTTCCGGGGGATAAAGTGACCCACGTGTGGGTTATTGCAGGTACCCGGTGAATAAGGACCGGCTAATTCCGTGCCAGCAGCCGCGGTAATACGGAAGGTCCGAGCGTTATCCGGATTTATTGGGTTTAAAGGGAGCGTAGGTGGAAATGTAAGTCAGCCGTCAAATCGCGGAGCTCAACTCCGTCCAGCGGTTGAAACTGCG
+
8ACCCDD=>0)====;===;;;;CFGGGGGGGGGGGGGGGEGFGGGGGGGFGGFFFFGGGGGGGGGGGGGGGGGGGGGGGFFGGGGFGGGFFGGGGGGGGGGGGGGGGGGFFGGGFGGGGGGGGGGGGGGCFFGFGGGGGGGGGFED7CFGFGGGGGGGGGGGGGFGGGGGGGGGGGGGGGDEFGGGGGGGGDDGEFCFFGGGFGGDFFFFGGF><*)*?FGGDC>GGFFGD:?9DBFFD4F?>7?=<C<>F><AFF?G<9B?FA??BF>7163)<=?54)03<9(,4493(2(6<*69.4
@M02996:162:000000000-B87FG:1:1101:6381:5196 1:N:0:TAGCGCTC+CTAAGCCT
CCTACGGGGTGCTGCAGTAGGGAATATTGCACAATGGGGGGAACCCTGATGCAGCAACGCCACGTGGGGGAAGAAGCATTTCGGTGTGTAAACCACTGTCGTGAGGGAATAATGCTTGGCTCCGGCCAAGTTGAATGTACCTCGAAAGGAAGCACCGGCAAACTTCGTGCCAGCAGCCGCGGTAATACGAGGGGTGCAAGCGTTGTTCGGAATCACTGGGCGTAAAGGGAGCGTAGGCGGAGACGCAAGCAGTCTGTACAAGACCGGGGCCCAACCCCGGACCTGCAGACTGGACTGAGT
+
88ACC>D8:)1==<=;=;=<;8;@CEFGGGFGGCFGGGGGEGEGGGGGGGGGGGFGGGGGGGGGBF+@CGGGFBBF<<,=,DFGCFFGCEFGGGGGGGGA@<CFGF*CFDGF;FE9DDEGGGGGDG7FGF9FC@F@F@GFGC9FFFEEFGGGGGGFGGGGGGF++<E65CEFFFGGGGEGCC77ECFGGFCG50//7CGFGGGDG5F?EDDE3*=DFD4>7CEC5>FCBFGE>,2>:?F<2<2)2876)(4F<>)6ACDAB*3<1429>()(-()25:1>>>>((4...3.,1:2))).-
@M02996:162:000000000-B87FG:1:1101:4652:5205 1:N:0:TAGCGCTC+CTAAGCCT
CCTACGGGGTGCAGCAGTGGGGAATATTGCACAATGGGCGAAAGCCTGATGCAGCGACGCCGCGTGAGTGATGAAGTATTTCGGTATGTAAAGCTCTATCAGCAGGGAAGAAAAATGACGGTACCTGACTAAGAAGCACCGGCTAAATACGTGCCAGCAGCCGCGGTAATACGTATGGTGCAAGCGTTATCCGGATTTACTGGGTGTAAAGGGAGCGCAGGCGGTACGGCAAGTCTGATGTGAAAGCCCGGGGCTCAACCCCGGTACTGCATTGGAAACTGTCGAACTAGAGTGTCGGAGG
+
ACCCCFF5:)0========;;@BFFGGGGGGGGGGGGGGGDGGGGGGGGGGGGFFFBFEGGGGGFFCFFF:CBEFGGGFGGGGGGGGGGGFGGGFGFFFGGGFGGGGAFF8?FFCEGEGGGGGFGGGADC@,D=EGG8DFEEC7FEFGGCEFGFFFFGGGGGECGEGGGGGGGGGGFGGGGGFFGGDGDFFEGF5ADDFFFFGFCD3AFF7FGFF9>(7<5:=3::GDB:7>8<:@>2B7406=:47?31;B>FB??GGB?D-7211274:54,<C984969<B1?BB8<.8666>@>(9;
@M02996:162:000000000-B87FG:1:1101:4672:5210 1:N:0:TAGCGCTC+CTAAGCCT
CCTACGGCGCGCAGCAGTGGGGAATATTGCACAATGGGCGAAAGCCTGATGCAGCGACGCCGCGTGAGTGATGAAGTATTTCGGTATGTAAAGCTCTATCAGCAGGGAAGAAAAATGACGTTACCTGACTAAGAAGCACCGGCTAAATACGTGCCAGCAGCCGCGGTAATACGTATGGTGCAAGCGTTATCCGGATTTACTGGGTGTAAAGGGAGCGCAGGCGGTACGGCAAGTCTGATGTGAAAGCCCGGGGCTCAACCCCGGTACTGCATTGGAAACTGTCGAACTAGAGTGCCCGAGG
+
ACCCC>A5)))8888;;<;;;888EFGGGGGGGGGGGGGGGGGGGGGGGGGGFFGEFGGGGGGGBBFGGGGGGFAFFGGGFG<FFF7EEFCFFGEGGG9FFGGGGCFGGDGGGGGGGGGG+AF+ED9FGCFFFGGEGGGGGCCFED,EFGFFGGGGFGGGGGGGBCGEECCFC9,<?EC??FF4:DGGDGFFD>:;DF7+:;FF9CAFFAF+>@BDGBCD3::3:5EG(7<@?A2=49=C<*67<*78G>(56;(3)<DB0B9>>>()927<-)0<054599<0(8?(.)-.)))))-((-
@M02996:162:000000000-B87FG:1:1101:16635:5211 1:N:0:TAGCGCTC+CTAAGCCT
ACTACGGGCGGCAGCAGTGAGGAATATTGGTCAATGGCCGGAAGGCTGAACCAGCCATGCCGCGTGAAGGATGAAGGTCCGATGGATTGTAAACTTCTTTTGTACGAGAGCAATAAGGGTCACGTGTGATCCGATGAGAGTATCGTACGAATAAGCATCGGCTAACTCCGTGCCAGCAGCCGCGGTAATACGGAGGAGGCAAGCGTTATCCGGATTTAGGGGGTTTAAAGGGTGCGGAGGCGGTTGGGCAAGGCGGCGGGGAAAGGTCGTGGCGTAAGGGGGAAAGGGCCGGGGAAACGGG
+
-88?A?5:51)8888;;<;;;;;@@C,<CDC9C<CAD<F@CCEDE?,CAE6C@A@C@CCFEBC>8>FDGF=B,9?EFBFG+>+?@FA,BAAABF9AFA9FFG,E<F:?=FF<F,CFGGGAFGGGEGFGF,@FFE8EDFDFDF;DG,@@EGG7EGFAB;7<C7>EGG7EFC*AD*<<DF>CA958=8CC+=+B80:?8*9>DCC>C*):.@C=<></*6**88=1/)<76FDE4::E(4590C3)-.7(/41>(3(-(:C(-54:(2).)-*,4()/8(5?>E1:14(4((4((-(()(4-4
@M02996:162:000000000-B87FG:1:1101:18100:5216 1:N:0:TAGCGCTC+CTAAGCCT
CCTACGGGTGGCAGCAGTGAGGAATATTGGTCAATGGGCGCGAGCCTGAACCAGCCAAGTAGCGTGAGGGATGACGGCCCTACGGGTTGTAAACCTCTTTTGTTGGGGAATAAAGGAGCCTACGTGTAGGCTTTTGCATGTACCTTTCGAATAAGCATCGGCTAATTCCGTGCCAGCAGCCGCGGTAATACGGAAGATGCGAGCGTTATCCGGATGTATTGGGTTTAAAGGGAGCGTAGGCGGCCTTTTAAGGCTGCGGTCAAAGGGCAGGGCCCAACCTGGGCATGCCGGGGAGACTGGG
+
-88?A?55=)1=;8=;;<;;;;;C;C,@EDCCAAE@CFEB@@@@FC,CDECFFA::@FF:CCC@8BEEGDE@BA<,@FEG7ACBEF>4@C@BFGGFGE,BFEB,9FBC@F<=FFGGGGGGGGGGGGGGGGGA3,CDFG,CEGFG9DGGGGGFGGFFFA8=87@BF9@DA>7@CFGFCEE,A9:>C;CG8EGGD?EGFCCFDCGDC:8B8:CGCD.)09++;<=1/)0:6BCB?F9@085C2C6)4)))*6:=,2.8:ED(3>2<5716F?GF?0);8(4,(0:0((4044(467-45-.(,
@M02996:162:000000000-B87FG:1:1101:18082:5221 1:N:0:TAGCGCTC+CTAAGCCT
ACTACGGGTGGCAGCAGTGAGGAATATTGGTCAATGGGCGCGAGCCTGAACCAGCCAAGTAGCGTGAGGGATGACGGCCCGACGGGTTGTAAACCTCGTTTGTGGGGGAATAAAGGAGCCTACGTGTAGGCTTTTGCATGTACCGTTCGAATAAGCATCGGCTAATTCCGTGCCAGCAGCCGCGGTAAGACGGAAGAGGCGAGCGTTATCCGGATTTATTGGGTTGAAAGGGAGCGTAGGCGGCCTTGTAAGGAGGCGGTCAAATGTCAGGGCCCAACAGTGGCATGCGGGGGATACGGAG
+
86@AC?=5:00;;8=;;<=;;;;C,@,CCD@9@<<CC@FC+@@@@@,C@EC,CA9CCFC6@C,@,8C@EDCFEC?,CFGG+@=BDG4+@??CFDG,E+:D7C9?+B@@@F<>DFFGGGFGFF,CDFGGGGG@,>9ECF9FEDGC+4CFEFGECFF9;5*5:9*>:,,5=C2ADF>CF8=A,7/8C7D<*<7E8>::8**:7DE>C))0)87A<5.**)**9<=9/5F*6@FB0:6E13>92D6.2)),*.69)).,1:C(273:)6).96F?B3>?7,((.9:<()42(-((--(,03(-,
@M02996:162:000000000-B87FG:1:1101:19115:5239 1:N:0:TAGCGCTC+CTAAGCCT
ACTACGGGGGGCAGCAGTGGGGAATATTGCACAATGGGCGAAAGCCTGGTGCAGCGACGCCGCGTGAGTGAAGAAGTATTTCGGGATGTAAAGCTCTATCAGCAGGGAAGAAAAATGACGGTACCGGACTAAGAAGCACCGGCTAAATACGTGCCAGCAGCCGCGGTAAGACGGATGGGGCAAGCGTGATCCGGAGTGACTGGGGGTAAAGGGAGCGCAGGCGGTACGGCAAGGCGGAGGTGAAAGCCCGGGGCTCAACCCCGGGACTGCAGTGGAAACTGTCGAACTAGAGTGTCGGAGG
+
-8@?C@==5)18888::<:99>?C<=5B@EF=<=??CFFCCCCCFE<B+:?5EA8==@BC@>8>+8CC<>CCFCCF,@,8,7@C*@@F3<A;C:>FF;,@FGFGEFDCCFGFGGG<FGGGGFCFF*BFG:BGFGGGGGGGGGG*ACF+<CEAFFCFCECCC9ECGGEEG+AFD*A*?E*7C77:;D9*90CC:BE*0*:@*:EF:D0)99DGGFFDGF3CE8:>:@=7;55BB(()-73C3D<F<?FB*9>EFF00<FD0:329(9;2>:C(.5?D=<2)./-4:::6354>)6..>>199
@M02996:162:000000000-B87FG:1:1101:9880:5252 1:N:0:TAGCGCTC+CTAAGCCT
GCTACGGGAGGCAGCAGTAGGGAATGTTGCGCAATGGGCGAAAGCCGGACGCAGCAACGCCGCGTGAGTGATGAAGCCCCGCGGGGTGTAAAACTCTGTCAGTAGGGACAAATTTTGATGGTACCTACAGAGGAAGCATCGGCTAACGACGTGCCAGCAGCCGCGGTAAGACGGAGGAGGCAAGCGTTGTCCGGAATTATGGGGCGTAAAGAGTTCGTAGGGGGCATGGTAAGTCTAGTGTTAAATCCCGAGGCGCAACTTCGGTACGGCACTGGAGACTGGCAAGCTAGAGGGCGGAAGG
+
-866@?8=8116888;;==<;@@A,C,CC9FECC@ACDFEEC@CFC+@C@@+@>+CA<B=+88=4>BB?A?EE?CDB:=?++@:CE8F7<@DDF3F==,CDF,@8@@@@DE@,3,@FF,@F,@FC,@FGGGGCFEEGG;BE:>*>>D*=B:=;<=CBECC**BBFGCGE:BCD2CC5:1/27>>*>**92:+:<:E)*267F:;8C5>>@>F</*29-09@*79*0*2(/0*.)6*6<1?:2.=<*9024:>99((3:)()/-(((-8>0/((488)(3)571?<<4,<,.4(414<0(3(
@M02996:162:000000000-B87FG:1:1101:11958:5271 1:N:0:TAGCGCTC+CTAAGCCT
ACTACGGGTGGCTGCAGTGAGGAATATTGGTCAATGGGCGGAAGCCTGAACCAGCCATGCCGCGGGAAGGAAGACGGCCCTATGGGTTGTAAACTTCTTTTGTAGTGGAGCAATAAGGGCTACGTGTAGATCGATGAGAGTACATTACGAAAAAGCATCGGCTAACTCCGTGCCAGCAGCCGCGGTAATAGGGAGGATGCAAGCGTTATCCGGATTAATTGGGTTTAAAGGGTGCGTGGGCCGTCTGGACAGTCCGGGGTGAAAGCCCAGGGCGAAAAAGCGGAAATGCCGTCGATACGGG
+
--,AC>=)1));;88;;;=;;;;C,@,,@@C,C<,CCCE@CCB@F@AE,FF@AF8,CF@E@7@@+>FEGD?FE<4?FBFE+A,9ED=B>:??EFA?9B9,?E4CE5:?<EFCF,CFEG8=FGGFGGDG;C,CDF,C38>DD==F,ED,DF3+3@B8B@5>>C*>3D,<CC*=C8DC>E914766?5CG+:+5027:>*C4CCE3:/=;)+@CCB57*)*29CF*5)<*497>.40>B(59(*-0,)0(*(.0.).(4*1,4>?4).,,)(*--,)*0(,((.490(-64:(((,,(0(,4,
@M02996:162:000000000-B87FG:1:1101:11978:5271 1:N:0:TAGCGCTC+CTAAGCCT
ACTACGGGTGGCTGCAGTGAGGAATATTGGTCAATGGGCGGAAGCCTGAACCAGCCATGCCGCGTGAAGGAAGACGGCCCTATGGGTTGTAAACTTCTTTTGTAGTGGAGCAATAAGGTCTACGTGTAGATCGATGAGAGTACATTACGAATAAGCATCGGCTAACTCCGTGCCAGCAGCCGCGGTAATACGGAGGATGCAAGCGTTATCCGGATTTATTGGGTTTAAAGGGTGCGGAGGCTGGCTGGTAAGTCAGGGGGGAAAGCCCAGTGCTCAACACTGGAACTGCCGTGGATACGGG
+
88AACA=5=0)=;8=;;==;;;;@,C,6CDE<@A@CCDFBCEEEFD8EDFE@EA:C@EAF@@@@8>FEGFEGGE<BEGGG7A<CDGE?@C?AEFGCF9,C<FBFE9BAEFFCF5EFGG,CAFFGGGGGGGGGFGDGGGGGGFGG,CEGGGG8FGGCDAFECD?EGG7FGE>CGCFFFECC@9<9C;CD+CGGCDCGF*;F>FGFEC>A)@FGCA55*/3+@C=21)<>6FFF3:0D(7>D?*4)-)8426A=)66AFGG(7BF:?7805<*54.*398<?)9<<44)521(-424)7:1:4
@M02996:162:000000000-B87FG:1:1101:23918:5279 1:N:0:TAGCGCTC+CTAAGCCT
ACTACGGGAGGCTGCAGTCGAGGATCATTGGCAATGGGCGAAAGCCTGACAATGCGACGCGGCGTGGAGGATGAAGGCCCTCGGGTCGTAAACTCCTGTCATAGGGGAACAGGCGACCGGACCCAACACGTCCGGGAGTTGAGTGTACTCTAAGAGGAAGCGACGGCGAACGCGGTGCCAGCAGCCGCGGGAATACAGAGGGCGCGAGCGGTGGTCGGATTTACTGGGCGGAAAGGGCGCGGAGGCTGCCGTGCGGGGCGGAGGTGAAAGCTCCGGGCCCAACCCGGAAAGTGAGGCCGAA
+
-88?CA=881)8=;=;;==8887@,C6<C-CCFFGGGGFBCCCCE<<CCEDC69:@@FCG7@@>+>BCEDEAEDFGFGDF7?FDGBFC+AA@E<FGDB,:EFFGGGGGGGGGGGGCGGGGFC7:FCGGGG3@CFEDEE6,?BD7>2>;2?;CFFFCFEFGFDCBCCC*=B?*9*2*:5:FE5F>A>D3DE3CG)<3?>CFF*/017>:7:)/9)06919*)+22<@FG0>7>;B?FF0@73),),)).1.3.419297769>(3-448@4*).:7C:(-48>0869;>>(..6).(013,-
@M02996:162:000000000-B87FG:1:1101:16096:5281 1:N:0:TAGCGCTC+CTAAGCCT
ACTACGGGAGGCTGCAGTGAGGAATATTGGTCAATGGGCGGAAGACTGAACCAGCCATGCCGCGTGCAGGAAGAAGGCCCGATGGGTCGTAAACTGCTTTTGTGGTGGAGCAATAAGGCGTACGTGTACGTCGATGAGAGTACATCACGAATAAGCAGCGGCTAACTCCGTGCCAGCAGCCGCGGTAAGACGGAGGAGGCAAGCGGTATCCGGAGTGATTGGGTTTAAAGGGTGCGTAGGCGGGGGGGAAAGGCAGCGGGGAAAGGCCGGAGCTCAACGACGGAACTGCCGTGGAAACGGG
+
-8@=C:9A5:1=;;=;;==;;;;C;C,,CA@,@<<@C,;@@C:CFC9E<EC9CA::@C@C,@6@+>B@FFCC,:=EEE?F+C+?BF:ECB=<DFAEF,,,5A:AC9A@@F<?E,CFGGFE=FCFDF@DDGDCCF3CEFFG@FGG,CEBEEG7EGF99,3>85:CE?EF6>*=D*DCCE8;,9)8C)9D*=CE=)=CD*/)7CF>C)8@)9*C7)51*)**9@F**0<C:@CE4?6B(85>?/4)-)04)(,0((4::CG(3@:1(4:?E>79B.6:?0((-82(-4)44,61413)9(4?4
@M02996:162:000000000-B87FG:1:1101:5743:5293 1:N:0:TAGCGCTC+CTAAGCCT
CCTACGGGTGGCAGCAGTGGGGGATATTAGACAATGGGGGAAACCCTGATCTAGCAACGCCGCGTGAAGGATGAAGGTCTTCGGATTGTAAACTTCTTTGACGAGGGAAGATAATGACGGTACCTCGAAAACAAGCCACGGCTAACTACGTGCCAGCAGCCGCGGTAATACGTAGGTGGCGAGCGTTGTCCGGATTTACTGGGTGTAAAGGGCGTGTAGGCGGGATTGTAAGTCAGATGTGAAAACCCGAGGCTCAACCTCGGGATTGCATTAGGAACTGTCAAACTAGAGTGTCGGAGAG
+
8ACCCAF=51)====;=<=;;8@C@FEGGGGGGGGGGGGGGGGGGGGGGGGGGGGFGGGGGGGGGGGGGGGGGGGGGGGGGGGGGGEGFFFGGGGGGGGGGGGGGGGGGGGGGGGGGGGGGGGGGGGGGGGGGGGGGGGGGGGGGGGGGGGGGGGGGGGGGGEGCEE?EGGGGGFGGGGGGGFFGGGGGGGGEDEGFGG=CFG?59?FFFGEGE5378GGFGGGGBGGFFGFFFFF92?:6D<=>57?D>>@BF?>FCG??FFFFF:?F4;><<FF???<<65<><A<<<2.<<)8799(4
@M02996:162:000000000-B87FG:1:1101:16084:5295 1:N:0:TAGCGCTC+CTAAGCCT
ACTACGGGAGGCTGCAGTGAGGAATATTGGTCAATGGGCGGAAGACTGAACCAGCCATGCCGCGTGCAGGAATAAGGCCCGATGGGTCGTAAACTGCTTTGGTGGTGGAGCAATAAGGCGTACGTGTACGTCGATGAGAGTACATCACGAATAAGCATCGGCTAACTCCGTGCCAGCAGCCGCGGTAATACGGAGGAGGCAAGCGTTATCCGGATTGATTGGGTTTAAAGGGTGCGGAGGCTGGGTGGCAAGGCAGCGGTGAAATGCCGGAGCTCAAGTCCGGAACGGCCGGGGAGACGGG
+
-88AC?===:18=;=;;==;;;;C,C,CCCC<@@C@C,C@@CCCF@,CDECCCA::@:@CC@8@+>BCFFCD,=CEEEFG+8+8BFB?C@==DFCFF,,B,A:A@+B:BFF=F,EFGGGGEGDG:FFGGGEGCF>DEGGG8EFG3CFGGEG7DFG,>,7<8;*CFG7EG@4CDFG?DCCEFC58C)9D:CCGDB=EF*:ADGGAC*:>)*:C7<31*4**187/*)<>6BCD(40B1>:C?1..-.895:?F:<?FBGG(9F<A4<43@BD>>()<?))).>>:;9(441;((--2>B6<4
@M02996:162:000000000-B87FG:1:1101:23376:5299 1:N:0:TAGCGCTC+CTAAGCCT
GCTACGGGAGGCTGCAGTGAGGAATATTGGTCAATGGGCGGAAGACTGAACCAGCCAAGTCGCGTGCAGGAAGACGGTCCTATGGATTGTAAACTGCTTTTGTACGGGAATAAAGTGCGGGACGTGTCCCGGTTGGAATGTACCGTAAGAATAAGGGTCGGCTAACTCCGTGCCAGCAGCCGCGGTAATACGGAGGACCCGAGCGTTATCCGGAGGTATTGGGGTTAAAGGGTGCGCAGGCGGAGGAGTAAGTCAGCGGTGAAATTCTCATGCTCAACATGAGAACTGCCATGGATACTGG
+
-8ABC?5:51)==;=;;=;;;;CCED9FEFCEDCA@A,C@CEEEFF9EEGFFGE@CEGGFFCFC@FFFGGDGGF<EDBCE,C9CFGCAAF?CEFAED9,CFEBFDFGDCB?EFGG<FACEGEGE=F8CFGE+++@EDG9FEFCFB+@ECFG9DGDFFDCFED*@FFFGGG*=4FFFDC>CGDA8EDDD:FCFGEEEB3>>D<C3:C>:)0:CDB))14:79CE)25:?<B:>.4(5(-7)37;BFD8(98:9.6<:07D(45,4666)/.*.-.7</1),4924:...,44)),..9:4<:
@M02996:162:000000000-B87FG:1:1101:14350:5314 1:N:0:TAGCGCTC+CTAAGCCT
ACTACGGGTGGCTGCAGTAGGGAATATTGCACAATGGGGGAAACCCTGATGCAGCAACGCCACGGGTGGGAAGAAGCATTTCGGTGTGTAAACCACTGTCGTGAGGGAATAATGCTTGGCCTCGGCCAAGTTGAAGGTACCGCGAAAGGAAGCACCGGCAAACTGCGTGCCAGCAGCCGCGGGAATACGAGGGGTGCAAGCGGTGTTCGGAATCACTGGGCGGAAAGGGAGCGCAGGCGGAGATGCAAGCAGACTGTACAAGACCGGGGCCCAACCCGGGACCGGCAGACGGGACGGGTG
+
88A?CB8):)1;;8=;;;=<;8;C,@,<CFGFCF9CCCCDFEFFGE,CC,@6@ECEDFE@@68@+8+8@CCFCCCF<FA6,5CC4B4F,A<ECFEF=F,CF@FG?EDCF,ED?FFA,CFGGFGFGGGGGGE@@FG,>EFFG+CFGGGGFGGGFGFG:CGEE>D3,5A*=BEFGCFFDEC=:C):?*;CCFDGDF2?BGGF3D*)21)07:CG*9BD*.7F>E*97@FCBFGB9>379>:>99,0597<FFFF(4.5)<:>F7<F04>>BBD((4@;>(-33BB146>731,11?6;B131
@M02996:162:000000000-B87FG:1:1101:14363:5326 1:N:0:TAGCGCTC+CTAAGCCT
ACTACGGGTGGCTGCAGTAGGGAATATTGCACAATGGGGGAAACCCTGATGCAGCAACGCCACGTGAGGGAAGAAGCATTTCGGTGTGTAAACCACTGTCGTGAGGGAAGAATGCGTGGCCTCGGCCAAGTTGAATGTACCGCGAAAGGAAGCACCGGCAAACGGCGTGCCAGCAGCCGCGGGAATACGAGGGGTGCAAGCGGTGTTCGGAAACACTGGGCGGAAAGGGAGCGCAGGCGGAGAGGCAAGCAGTCGGTACAAGACCGGGGCCCAACACCGGACGTGCAGACGGGACGGGAGG
+
88AACEA5:));;8=;;=;<;@CDCC<@EFGEECCCCFDDFEFGGG8CE,CCFACCAFEG@6B@,:,8EDDFEFFGCFD,,9CC8B?F,A?EFFDGF=9CD=?FBFDCE+E<,AE+@?FCFAFCEEGGGGE5@FA,@@F9D3BCGGGG8BFGGG?,880@E0@**5;4=7DCGFCEG6::550>**;DFC8ED>1:<CGF*9*7:1)975*/).79*,9CFEC<=>GF<./04>BFB>:94),)-5).90:;.5-7-:5.668289>>>(934(7*)4719D((-(4<4,,44(46D((,,
@M02996:162:000000000-B87FG:1:1101:11061:5426 1:N:0:TAGCGCTC+CTAAGCCT
ACTACGGGAGGCTGCAGCTAAGAATATTCCGCAATGGACGAAAGTCTGACGGAGCGACGCCGCGTGGATGATGAAGGTCGGAAGATTGTAAAATCCTTGTGAGTGTGAAGAATAAGTGCATCAGGGAATGGGTGCATGGGGACGGTAGCACTGGAATAAGCAACGGCTAATTACGTGCCAGCAGCCGCGGTAACACGTAAGTTGCGAGCGTTGTTCGGAATAATGGGGCGTAAAGGGCATGTAGGCGGTTCGGCAAGCTGGGGGTGAAAGCCCGGAGCGTAACGCCGGAACGGCATTGAGA
+
688?@?8:810==;8;;=,;;;;@6@C<FFFC@@BCCFFCEECCCC,CACCCBB@@@CBF@@8>6>FCCCEFE?CDE=FEEEEEC59CCA<AD9FF9,,5BFG9?5AAEGGGEFGGFFFGFGGGGGGG:FFF?FGG9DF+@EGGG7FGGEF8,@CC,@FCE?FDFGG>EC32?CF;D7C:CCAA=?DGGG/CCAGFB5CFF1+;+9>FD:1*1.0:C;CD)+02+9CC:E)8::BF<BF04*.9A@D>)(-)49>BFG*)4>09,43<=)93:BE*5(-437:(3;B949-(22>1*5-4,
@M02996:162:000000000-B87FG:1:1101:10115:5434 1:N:0:TAGCGCTC+CTAAGCCT
ACTACGGGGAGCAGCAGTGAGGAATATTGGTCAATGGGCGCGAGCCTGAACCAGCCAAGTAGCGTGAGGGATGACTGCCCTACGGGTGGTAAACCTCTTTTGTTGGGGAATAAAGGAGCCTACGTGTAGGCTTTTGCATGTACCTTTCGAATAAGCAACGGCTAATTCCGTGCCAGCAGCCGCGGTAATACGGAAGAAGCGGGCGTTAGCCGGAATTATGGGGTTTAAAGGGAGCGTAGGCAGCCTTTGAAGGCTGCGGTCAAATGGCAGGGCCCAACCTGGGCAAGCCGTGGGTACCGAG
+
-86AC?551)18:;=;;<;;;;;CCCF9CDEEA<CCCFECF@@CEC<EAFFEGACCEFF<@C<@8@FCED@ECE<,CFFG8?C?EF>+>@,C?AFAFE<EGA4,,B==:FFAFFFGGGGGGGGGGGGGFGGE8>FGGGFGGGFG=DGGGGF8EGADD,+883+B:9CCC:4@D*;@*49@1009CCGG7:1:=BE8/*2/))1:818>)+;*18)*2.**)2:1:)<:67>D?13@>F5*)*(..)/5*4<9,((4:=G,17.:).)()-17(3387(3.(03(4(((44-44((.))-(,
@M02996:162:000000000-B87FG:1:1101:8539:5453 1:N:0:TAGCGCTC+CTAAGCCT
CCTACGGGTGGCAGCAGTGAGGAATATTGGTCAATGGGCGAGAGCCTGAACCAGCCATGTCGCGTGGAGGAATAAGGATCTATGGTTCGTAAACTCCTTTTGCGGGGGGATAAAGTGCGGGACGCGTCCCGTATTGCAGGTACCCCGCGAATAAGCATCGGCTAACTCCGTGCCAGCAGCCGCGGTAATACGGAGGATGCGAGCGTTATCCGGATTTATTGGGTTTAAAGGGTGCGTAGGCGGCCCCTTAAGTCGGCGGTGAAATTTCCGGGCTCAACCCGGTCACTGCCGGCGAAACTGG
+
88BCCA=9:0)========;;;;CFGGGGGGGFFGFFFGFGGFGGGGGGGGGGFFFGGGGGGGF@FFGGGGGGGGGGGFGCFGGGGGGGGGGGGGGGGGGEFFGDEGDDF1:FFGGGGGGGGGGGGGGGGGGGGGGGGGGGGGGGGGGGGGGGGGGFGGGGGGGGGGGGGFFD5EGGGGGGGFBGGGGGGGGGEGGFGGFGGGFGD>>FFGGGFFD49CCFGGGGBGGFFGDFFF@BFFGBC68;BD?F?FFDFF9BGG;BF?BFAAA?:DF;0)398??BF(4,4)6<1-(-(-3>B9<>
@M02996:162:000000000-B87FG:1:1101:20101:5470 1:N:0:TAGCGCTC+CTAAGCCT
ACTACGGGCGGCTGCAGTGAGGAATATTGGTCAATGGGGGGAACCCTGAACCAGCCATGCCGCGTGAAGGAAGACGGCCCGATGGGTTGTAAACTTCTTTTGCACGGGAATAACGTTGGCCACGTGTGGCCATGAGAAGGTACCGTGCGAATAAGCATCGGCTAACTCCGTGCCAGCAGCCGCGGTAATACGGAGGATGCAGGCGTTAGCCGGATTTAGTAGGTTTAAAGGGTGCGTAGGCGGGCGGAGAAGTCAGCGGTGAAAGGCTGCGGCTCAACCGTAGAATTGGCATGGAAAAGGG
+
-886=?5851)8888;;;;;;;;@6C66CCCC<@CACCDDDECDFC8EAE8+?A::=?=F588>+>FCFFDCFA,@EFEG*F*>CF38>>;<BFC;F9;@FGCF9FDD<F,<FFG,,=CFGGGGFGFFGGGG8FGGGGGGDGCGGGC;EEG8CFC9@09>>5;CFE+ACC2ADCFCFCFF5<)5C7CC:CFFD;EGF*>5CFG>=*7>)94>CD)*0.0:=@C0+*A747>>4?BF(27C29704>EF)-37)).52EG3>@?BA(.(8(999,)<67(4(.((6)).4(3)(..)1((-,
@M02996:162:000000000-B87FG:1:1101:24955:5566 1:N:0:TAGCGCTC+CTAAGCCT
CCTACGGGGGGCAGCAGCTAAGAATATTCCGCAATGGACGAAAGTCTGACGGAGCGACGCCGCGTGAACGATGAAGGTCGGAAGATTGTAAAGTTCTTTTATAACTGAGGAATAAGTATGATCAGAGAAAGGTCATATGGTGACTGTAGGTTATGAATAAGCAACGGCTAATTACGTGCCAGCAGCCGCGGTAACACGTAAGTTGCGAGCGTTGTTCGGATTTATTGGGTTTAAAGGACGTGTAGGCGGTTCTGTAAGCTTGGTGTGAAAGGCGGGAGCTCAACTCCCGAATTGCGTTGAG
+
ACCCCFF5)1)8888:::::<::CCFFEGGGGGGGGGGGGGGGGGGGGGGGGEGGGGGGGGGGG@FGGGGGGGFGGGGGGGDGGGGGGGGGGGGGGGFGGGGDFGFFGGGGGFGGGGGGGGGGGG:BFGGGGGGGGGGGGGGGGGGFBFGGEFFGGGG=FGGFGGEGGGGGGGGGG>FGGGGFFEGCDGGGGGEGF4<D@GGGFGGFFDFGCDDE5C(7>>GGFGFGG?EGBBFFF>7FG?C:8:*/,C(3BAA><AF6<AF0)214<F<*4:-78)34:?@474.53911:<)),.(4,,
@M02996:162:000000000-B87FG:1:1101:22800:5645 1:N:0:TAGCGCTC+CTAAGCCT
ACTACGGGTGGCAGCAGTGGGGGATATTGCACAATGGGGGAAACCCTGATGCAGCGACGCCGCGTGAGTGAAGAAGGATTTCGGTATGTAAAGCTCTATCAGCAGGAAAGAGAATGACGGTACCTGACTAAGAAGCACCGGCTAAATACGTGCCAGCAGCCGCGGTAATACGGATGGGGCAAGCGTTATCCGGATGTACTGGGGGTAAAGGGAGCGCAGACGGCATGGCAAGCCAGATGTGAAAGGCGGGGGCTCAACGCCGGAACTGCAGTGGGAAGTGTCAAGCGAGAGTATCGGAGGG
+
888?C>55:0);;8=6;==;;@:@@CCDDCF9<@CDCFDDDEDFFD8EE<CECA9@@@BF@>8>+>B?<C<EECDF,BC?,EFC4B=F,@???EAFF<,:EFFFDE@<EFF?FFCFFEGGGG7FFGGG9DDFGGGGGGFGGC8FFGFG9D,@8CF@*@96@9*BF1;C2;;C*C*4B,7*:<F5C9/8*=FGCE7*;@F=:FG389<FF?FG475D39DGFGD7C)CF:FFF<??F:792626?)<<9C>9B((-457*9>344>B0408063?7:@().)*665.(,-,4)--64>:6;;
@M02996:162:000000000-B87FG:1:1101:25358:5670 1:N:0:TAGCGCTC+CTAAGCCT
CCTACGGGAGGCAGCAGTGAGGAATATTGGTCAATGGCCGAGAGGCTGAACCAGCCAAGTAGCGTGCAGGATGACGGCCCTATGGGTTGTAAACTGCTTTTGTGCGTGATTAAAAGTCTCCACGTGTGGTGATTTGCAGTTAGCGCGCGAATAAGGACCGGCTAATTCCGTGCCAGTAGCCGCGGTAATACGGAAGGTCCTGGTGTTATCCGGATTTATTGGGTTTAAAGGGAGCGTAGGCGGCTGAATAAGCGTGTTGTGAAATCCCGGGGCTCAACCCCGCGTGTGCAGCGCGAAATGG
+
8ACCCEA)81)8==8=;===;;;;CFEGGGGGGGGGGGD@FEFGGGGGGGGGGFFFFGGGGGGGEGGGGGGGGGGGGGGGGGFGGGGGGGGGEGGGGAEFGGFFGGFGGGGGGGGGGGGGGGGGGGGGGG=9DFG9EFGGGGGGEGGGGGGGGGGGGGGGGGEEGGGGCEGGGGCCFGGGGGFFGGGGDDDGGFGGFFDF>CF6<CDFAFGGGFFD*6:CFGGGDBFGF=C@1:059BEC<797(708:AD?29483ED2(8:6<9>DF;D99,5<*(.4?)-,(-(,)).,,-((8((.)
@M02996:162:000000000-B87FG:1:1101:26049:5674 1:N:0:TAGCGCTC+CTAAGCCT
CCTACGGGGGGCAGCAGCTAAGAATATTCCGCAATGGGGGAAACCCTGACGGAGCGACGCCGCGTGGATGATGAAGGCCGGAAGGTTGTAAAATCCTTTTATGACTGAGGAATAAGTATTCTGAGAGAAACGGAGTATGGTGACTGTAGGTCATGAATAAGCAACGGCTAATTACGTGCCAGCAGCCGCGGTAACACGTAAGTTGCGAGCGTTGTTCGGAATTATTGGGCGTAAAGGGCATGTAGGCGGTCTTGCAAGCTTGGTGTGAAAGGCAGGCGCTTAACCCCTGGACTGCGTTGAG
+
8ACCCEA01))8888:::::<:::CFGFFGGGGGGGGGGGFGGGGGGGGFFGCFCFCGGGGGGE@FGFGGGGGGGFFGGGGGGGGGGGGGGFGGGGGDGGFFGGCGGGGGGGGGGGGGGGGGGGGFCFFE?FEFEGGGGGFGGGGGGGGGGGGGGG?FGGGGGGFGGGGGGGGGGGFFGGGGFFGFCDDEG>EEGGFGGFCGCFGGEFFFD=GFFGD?DD>CFFGFGGFFGEFFBFBBEG8FFFFB@>G9(7<A42<FG?4?<<??0<=2?<??FGFB69(0:<3:::BB(4??(()-915
@M02996:162:000000000-B87FG:1:1101:24905:5678 1:N:0:TAGCGCTC+CTAAGCCT
CCTACGGGCGGCAGCAGTGAGGAATATTGGACAATGGATGGAAGTCTGATCCAGCCATGCCGCGTGAAGGATTGATGCCCTACGGGTTTTGAACTTCTTTTGTACGGGGGCAATAAGGGCCACACGTGGCCCGATGAGAGTACCGTACGAATAAGCATCGGCTAACTCCGTGCCAGCAGCCGCGGTAATACGGAGGATGCGAGCGTTATCCGGATTTATTGGGTTTAAAGGGTGCGTAGGCGGCTTGCCAAGTCAGCGGTGAAATCCGGGCGCCCAACGCCGGAACTGCCGTTGAAACTGG
+
8ACCCF8>51)8888;;<;;;;;;CFGGGGGGGGGGGGGGGGGGGGGGGGFFGECFFGGGGGGE@FGGGGGGGGGGGGGGGGCFGGGDGGGGFGGGGGGGGGGFFGGGGGGGGGGGGFGGGGGGGGGGFCGGGGDGGGGGGGGGGGGGGGGGGGGGGGGGGGGGGGFGGGGGGGGGGGGGGGFFGGGGGGGGGFGGEGG49CCEGGFFFFGGGDF<FFFGFGGDG)<DFFGFFF?D:?5<81770:EFFFBFF>FABGGFFFBFAAFF>49(7(8EFFFF;E9>907<71;<:B(6724A:
@M02996:162:000000000-B87FG:1:1101:12814:5680 1:N:0:TAGCGCTC+CTAAGCCT
CCTACGGGAGGCTGCAGTGAGGAATATTGGTCAATGGGCGGAAGCCTGAACCAGCCATGCCGCGTGAAGGAATAAGGCCCTATGGGTCGTAAACTTCTTTTGAGCGGGAGCAATAAGGCGTACGTGTACGCCGATGAGAGTACCGTTCGAATAAGCATCGGCTAACTCCGTGCCAGCAGCCGCGGTAATACGGAGGAGGCAAGCGTTAGCCGGATTTATTGGGTTTAAAGGGTGCGTAGGCGGACGGACAAGTCAGGGGTGAAAGCCCGGGGCTCAACACCGGAACGGCCCTGGAGACGGG
+
-8ABC@8:881==;=;;==;;;;C@EC<CEEED<CADDFCDEDEGF8EEGFDDFCCCDAFF@@@6@FFGFFG8=EFGGFG7ACEEGCFECECCFC<F,9C<FGGGGDDCGGFF,EFGGGGGGGGGGGGGGGGGGCGGGGGGFGFGDEFEFGCGGGFF<CBC4DEGG?FGE>CG>GFFFFFC<?AD>DG7EFG=ACGF3DEGGGFC97@)9DGGF>3*6*:BC592)<>DFGF,:?E1:BD?D20-)8:79FF):AABGG16:?DD<B6>>)46-.<=72((7>>B((((,(1(34(9(4:(
@M02996:162:000000000-B87FG:1:1101:12832:5680 1:N:0:TAGCGCTC+CTAAGCCT
GCTACGGGAGGCTGCAGTGAGGAATATTGGTCAATGGGCGGAAGCCTGAACCAGCCATGCCGCGTGAAGGAATAAGGCCCTATGGGTCGTAAACTTCTTTTGAGCGGGAGCAATAAGGCGTACGTGTACGCCGATGAGAGTACCGTTCGAATAAGCATCGGCTAACTCCGGGCCAGCAGCCGCGGTAATACGGAGGATGCAAGCGTTATCCGGATTGATTGGGTTTAAAGGGTGCGTAGGCGGACAGACAAGGCAGGGGTGAAAGCCCGGGGCGCACAACCGGAACGGCCCTGGATACGG
+
-8@ACEABA:)8=;=;;===;;;;,C,6ED;<A@<@CCFB@EC@F,,C@FC<@A:CCADF<@6@@@BDFC=F86CEFFGG7?=EDEC8FFAEEGFFF<BF<BCFGGGE==FE,,C<EFFFGGGGGG8FGGG@C:BEGFFGGGGGGG+DEGF7DFBE9,9>>*1BFECFGE*=D8C:EF=CA8.5E17DGGFFGEG5>*0):?F3:*8>;?C=DD)104*27@C**7<CFFDE?BFF?F79./1.,)0(97(0(48?>EG29F2668<25()(,(7:)(.837>603(4--((((.-153:
@M02996:162:000000000-B87FG:1:1101:24922:5683 1:N:0:TAGCGCTC+CTAAGCCT
CCTACGGGCGGCAGCAGTGAGGAATATTGGACAATGGATGGAAGTCTGATCCAGCCATGCCGCGTGAAGGATTGATGCCCTACGGGTTTTGAACTTCTTTTGTACGGGGGCAATAAGGGCCACACGTGGCCCGATGAGAGTACCGTACGAATAAGCATCGGCTAACTCCGTGCCAGCAGCCGCGGTAATACGGAGGATGCGAGCGTTATCCGGATTTATTGGGGTTAAAGGGTGCGTAGGCGGCTTGCCAAGTCAGCGGTGAAATCCGGGCGCCCAACGCCGGAACTGCCGTGTAAACTGG
+
8ACCCE::)1)8888;;<;;;;;;@FAFGGGGGGGGGGGGGGGGGGGGGGGGGEEFGGGGGGFE@FGGGGGGGGGGGGGGGGGGGGFGEDFCFFGGGGGGGGGGDGGGGGGFGGGGGGGGGGGGGGGGG@ECE@CEDGGFGGGGDCCEEEGGGGGG9,;CEGGGGGCGGGGGGGGFECECGGFDGGGDGGGGGFGGF:07DGG>GDEE:?FGGEEDFDGG*<=)57>>>BD>20,54?:C)92)-8>(9<:>)-)55CG?;52426>35>)2327C>0(39B>1343258((((..1)668
@M02996:162:000000000-B87FG:1:1101:18509:5687 1:N:0:TAGCGCTC+CTAAGCCT
ACTACGGGTGGCAGCAGTAGGGAATATTGCACAATGGGGGAAACCCTGATGCAGCAACGCCACGTGTGGGAAGAAGCATTTCGGTGTGTAAACCACTGGCGTGAGGGAATAATGCTTAATTTCGGTTAAGTTGAATGTACCGCGAAAGGAAGCACCGGCAAACGTCGTGCCAGCAGCCGCGGGAATACGAGGGGTGCAAGCGTTGTTCGGAAGCACTGGGCGAAAAGGGAGCGCAGGCGGAGAGGCAAGCAGTCTGTACAAGACCGGGGCCCAACCCCGGACCTGCAGACGGGACGGTGT
+
88A?C@8)=)1=;8=;;<=<;8;C;C6<CFGEFEECCCCEFEFGGGAEF<D<@E;CDFEFC@C@,:69BCDEECEFCFAC,5C@8BCF,??C?FFGCF,BF:FECFCCC,C?5CF,9CF<<?EFG64FFFEEEFG9EFGFG6CFFGGGEGGGDGG8>@0CBDF8,5@@;@FFGFGFG79@=5)8:*;CC=D8CB*=AGGFFD:):17F>>DG3>FG48FC>E*9EEGGFFD>B;>DFF>D>D>)377:F?F@.4)6)AC<A/483;9FD>DB??B:5(-4971(.8<:64(46<>6B?B4
@M02996:162:000000000-B87FG:1:1101:26041:5690 1:N:0:TAGCGCTC+CTAAGCCT
CCTACGGGGGGCAGCAGCTAAGAATATTCCGCAATGGGGGAAACCCTGACGGAGCGACGCCGCGTGGATGATGAAGGCCGGAAGGTTGTAAAATCCTTTTATGACTGAGGAATAAGTATTCTGAGAGAAACGGAGTATGGTGACTGTAGGTCATGAATAAGCAACGGCTAATTACGTGCCAGCAGCCGCGGTAACACGTAAGTTGCGAGCGTTGTTCGGAATTATTGGGCGTAAAGGGCATGTAGGCGGTCTTGCAAGCTTGGTGTGAAAGGCAGGCGCTTAACCCCTGGACTGCGTTGAG
+
8ACCCEF8::)8888:::::<::CFGGGGGGGGGGGGGGGGGGGGGGGGGGGGGGGGGGGGGGG@FEEGGGGGGGGGGGGG@FGGGGGGGGGGGGGGGGEGGGGGGGGGGGF:FGGGGGGGGGGGGGGGGGGGGGGGGGGGGGGGGGGGGGGGGGGGGGGGFGGGGGGGGGGGFGGGGGGGGFFGGGGGGGGGFGGFGGFGGFFFGFFFFGGGFFGG:DDFGGGFFGFBFGFFFFB<:BF?>>@<BF>DF9DFABF59D?>@<7:?FAF<FFF?:E@>FF6@BFA??BF?:?>:::<:9B:
@M02996:162:000000000-B87FG:1:1101:24907:5700 1:N:0:TAGCGCTC+CTAAGCCT
CCTACGGGCGGCAGCAGTGAGGAATATTGGACAATGGATGGAAGTCTGATCCAGCCATGCCGCGTGAAGGATTGATGCCCTACGGGTTTTGAACTTCTTTTGTACGGGGGCAATAAGGGCCACACGTGGCCCGATGAGAGTACCGTACGAATAAGCATCGGCTAACTCCGTGCCAGCAGCCGCGGTAATACGGAGGATGCGAGCGTTATCCGGATTTATTGGGTTTAAAGGGTGCGTAGGCGGCTTGCCACGTTCGCGGTTAAATCCGGGCGCCCAACGCCGGAACTGCCGTTGAAACTGG
+
8ACCCE>>:1)8868;;<;;;;;;CCAFGGGGGGGGGGGGFGGGGGGGGGGGGGGGGFGGGGGGFFGDGGGGGGFGGFGGGGGGFGGDF@,8EEGGGFGGGGGC9DGG@+FFGGGDD,,@=+@CF7@:@FFGDGGCEFFFGGGG7DGGDGCGGGCFFGGD5@E*,>FGG*:?DG@FGF6CCCBF*>D*74@=E:C=BF<@)7>5EGFFFFG5D@>*94CG?9*95B6*.*:>:23>2:<5490B0>;:C247((((37D99))-).59)1<93(8>36(39536;>0,73(-43:)*)-.5
@M02996:162:000000000-B87FG:1:1101:5483:5710 1:N:0:TAGCGCTC+CTAAGCCT
CCTACGGGTGTCAGCAGTAGGGAATATTGCACAATGGGGGGAACCCTGATGCAGCAACGCCACGTGTGGGAAGAAGCATTTCGGTGTGTAAACCACTGTCGTGAGGGAATAATGCTTGATTTCGGTCAAGTTGAATGTACCTCGAAAGGAAGCACCGGCAAACTTCGTGCCAGCAGCCGCGGTAATACGAGGGGTGCAAGCGTTGTTCGGAATCACTGGGCGTAAAGGGAGCGTAGGCGGAGATGCAAGCAGTCTGTACAATACCGGGGCCCAACCCCGGACCTGCAGACTGGACTGTGT
+
ACCCCFA500)====;=<=====EFFFGGGGGGGGGGGGGGGGGDGGGGFGGFFFGGGGGFCFFBFGGEGEFGFGGEGGGGFGGGGFGFGCFFFDGFG8FFGGGGGGBCFFCFGGGFFGGGGGGGEGGFGFGGFGGFGGGFGFGGGGGGGGGGGGGGGGEEGGGGGGCGGGGCGGGGEGGGD5>CGFGG5D?EEEGEGGFGDG>EDF=BBDGGFFGGFGCFG*CE@FC<4CBBFB:3?3C976?<=?AFFFFF?<DFGGAAFAB??>>E>CB61@C>?936>(4:703::8:2:7<F)6.
@M02996:162:000000000-B87FG:1:1101:5498:5718 1:N:0:TAGCGCTC+CTAAGCCT
CCTACGGGTGGCAGCAGTAGGGAATATTGCACAATGGGGGGAACCCTGATGCAGCAACGCCACGTGTGGGAAGAAGCATTTCGGTGTGTAAACCACTGTCGTGAGGGAATAATGCTTGATTTCGGTCAAGTTGAATGTACCTCGAAAGGAAGCACCGGCAAACTTCGTGCCAGCAGCCGCGGTAATACGAGGGGTGCAAGCGTTGTTCGGAATCACTGGGCGTAAAGGGAGCGTAGGCGGAGATGCAAGCAGTCTGTACAATACCGGGGCCCAACCCCGGACCTGCAGACTGGACTGTGT
+
8ACCCED581)====;===<;8;EFGGGGGGGGGGGGGGGGGGGGGGGGGGGGFFGGGGGG7FFDFGGGGGGGGGGGGGGGGGGGGGGGGGGGGFGGGDFGGGGGGGGGGGGGGGGGGGGGGGGGGGGGGGGGGGGGGGGGGGGGGGGGGGGGGGGGGGGGGGGGGGGGGFGGGGGGGGGGGDFGGGGGGGGGFGGFGGFGGGFGDFFF@GGGFFGGFGGFGGGG@FGBFGEFFFFFFFGFGFFBBFFGFB428<>ACGB2=>??6>;)4/96?E8<:291@9:B:15<?>?FFF204<A
@M02996:162:000000000-B87FG:1:1101:5516:5722 1:N:0:TAGCGCTC+CTAAGCCT
CCTACGGGTGGCAGCAGTAGGGAATATTGCACAATGGGGGGAACCCTGATGCAGCAACGCCACGTGTGGGAAGAAGCATTTCGGTGTGTAAACCACTGTCGTGAGGGAATAATGCTTGATTTCGGTCAAGTTGAATGTACCTCGAAAGGAAGCACCGGCAAACTTCTTGCCAGCAGCCGCGGTAATACGAGGGGTGCAAGCGTTGTTCGGAATCACTGGGCGTAAAGGGAGCGTAGGCGGAGATGCAAGCAGTCTGTACAATACCGGGTCCCAACCCCGGACCTGCAGACTGGACTGTGT
+
8ACCC>A=11)====;===<;8;CFFGGFGGGGGGGGGGGGGGGGGGGGGGGFFGFGGGGF7FFDFFGGDFGGGGGGGGGGGGGCFFEGGFGGGFFFGFF@FFGDFECCGGFF@DFG9BFGGGFEGGGGFGGCGGGGGGGGGGDGFABCFG7::CF*?9FEGGGGG++4BFG;GGGGGGGGGBBEFFGGFGCG>E5>6FFD>CB5>:BF3DGGFFGG<GG4CECE:FG?FGF>F056>FG>DB5>FF)04<44:4:9AFF59A:B?2;)-C(4(828?6,,)70<?F?4144:387).)6
@M02996:162:000000000-B87FG:1:1101:5502:5736 1:N:0:TAGCGCTC+CTAAGCCT
CCTACGGGTGGCAGCAGTAGGGAATATTGCACAATGGGGGGAACCCTGATGCAGCAACGCCACGTGTGGGAAGAAGCATTTCGGTGTGTAAACCACTGTCGTGGGGGAATAATGCTTGATTTCGGTCAAGTTGAATGTACCTCGAAAGGAAGCACCGGCAAACTTCGTGCCAGCAGCCGCGGTAATACGAGGGGTGCAAGCGTTGTTCGGAATCACTGGGCGTAAAGGGAGCGTAGGCGGAGATGCAAGCAGTCTTGACAATACCTGTGCCCAACCCCTGACCTGCAGACTGGACCGGTG
+
ABCCC5:5880=;==;===<,8;;CEFGFGGGGGGGGGDGCEGGGGGGGGGGGGFFFGGG4+BFD8FGGGGGEGGGGGGGGGGGEGGGFFFGGDFFGFFCFFF+>FEGEF@FGCDFGGGCGGGG>CE:FFGGECFF9CGGFGG7<CGG7CE=CGG5CCDEGFGGCFGF5CFF4@FFFGGGGG))2CFFDC7E5<C55CCFG3:@EDF8BDDGGFFD>>C4>C57C3+0()9)29?B??D7477)4@?>7:BF>?2))3*))*.)4)..0:71:(5:>6,-29:6(,((...).((()--7
@M02996:162:000000000-B87FG:1:1101:22333:5769 1:N:0:TAGCGCTC+CTAAGCCT
ACTACGGGTGACAGCAGTGGGGAATATTGCACAATGGGGGAAACCCTGATGCAGCGATGCCGCGTGGAGGAAGAAGGTTTTCGGATTGTAAACTCCTGTCTTAAGGGACGCGAATGACGGTACCTGAGGAGGAAGCACCGGCTAACAACGTGCCAGCAGCCGCGGCAATACGTAGGGAGCGAGAGTTGTCCGGAATTGCTGGGTGTAAAGGGAGCGGAGGCGGGATGGCAAGTCAGAGGTGAAAACTATGGGCTCAACCCAGAGACTGCAGTTGAAACGGCTGTGCTGGAGTGAAGAAGGG
+
88,BC:=511);<;=;;==;;888,6,EC@FEFDADECFC@CD8EF8EDFCCFFC:@8BEFC7@8@@CGDCDF=EFGBC,,,8BB7F@,5A5A5CFCF9FFABFAEE=4C++@F:FEGGGEGGGG<B<FE+@C8,,,3@>++33>:,48@*68C;CEF7,498>F*:?62>F8FG=>7CEED5)3*+2;+;;88>*9*>7:9E02/199*2:5<57<6>)7?C91<E<:?6;44<FA).0-0,9).04*),.((-47?241)(.44)5.4*.).8</-,-()-.()4:7(1536<-*...-
@M02996:162:000000000-B87FG:1:1101:8259:5820 1:N:0:TAGCGCTC+CTAAGCCT
CCTACGGGCGGCAGCAGTAGGGAATATTGGACAATGGGGGAAACCCTGATCCAGCGACGCCGCGTGAGTGAAGAAATATTTCGGTATGTAAAGCTCTATCAGCAGGGAAGAAAATGACGGTACCTGACTAAGAAGCACCGGCTAAATACGTGCCAGCAGCCGCGGTAATACGTATGGTGCAAGCGTTATTCGGATTTACTGGGTGTAAAGGGAGCGTAGACGGCATGGCAAGTCGGAAGTGAAATGCGGGGGCTCAACCCCTGAACTGCTTTGGAAACTGTCAGGCTAGAGTGTCGGAGAG
+
68ACCAA=80)8888;;<;<;8;;EEFGGGGGGGGFGGGGGEFGGGGGGGFGGECCCFFGGFFF8CFEFGGGFFA<EGCGGFGGBDFFFFAFDFGGGF<FGGFGGGGFDFGFGGGGGGGGGGEGGGFFFGFGGGGGGGGGGGEGGGGGGGGGGGGGCGGGGGDGGDGGGGGG;<CCG7CFGGFFGC9DFFGG=;5CFGGADFG8CCFBFFGGCB>GC39CBEGDC3CG0?4>24,<28<0.269<=44>>BB406<4**4153020476<><8>6<78)6<4<),8()().-.544021(4
@M02996:162:000000000-B87FG:1:1101:18470:5829 1:N:0:TAGCGCTC+CTAAGCCT
ACTACGGGTGGCTGCAGTCGAGGAGCATTGGCAAGGGGCGAAAGCCTGACAAGGCGACGCGGCGTGGAGGATGAAGGCCTGCGGGTTGTAAACTCCTGTCATAAGGGAACAGGCGAGAGGTGCTAATACGACCGTGAGGTGAGTGTACACTAAGAGGAAGTGGCGGCGAACTCGGTGCCAGCAGCCGCGGTAATACAGAGGCCAAGAGCGTTGTTCGGATTTACGGGGCGGAAAGGGCGCGTAGGCGGAGAGGCGTGTCAAGGGTGAAAGCTCCGGGCACAACCCGGAAAGGGCGCTTGAA
+
88A=@59))0);=88;;;=888:@,:6,,6;,@6,9:@@@B@CC@,,CCEA@:4:@@@=FCC+>+8@BFDC4B?DEB<=,+,@@=@8CFB@<F<FG9B:>F9F,>:BC@DFEDFCEG>CE::,@DAEGA*8FE7:>>@7,>CE,?CCC,,,<<FC<>=8,22?4C=E*::*27*2*;:6<C*7>CCDDGG):C*<<72:@55*88<>F47/*10.2911*)+32*825(8))-73<:2;5-1->(*.-)-(7::>19**-)148.46<B<0)5(7>@9(,472:2>>2733(,392.(-1,
@M02996:162:000000000-B87FG:1:1101:8278:5831 1:N:0:TAGCGCTC+CTAAGCCT
CCTACGGGCGGCAGCAGTAGGGAATATTGGACAATGGGGGAAACCCTGATCCAGCGACGCCGCGTGAGTGAAGAAATATTTCGGTATGTAAAGCTCTATCAGCAGGGAAGAAAATGACGGTACCTGACTAAGAAGCACCGGCTAAATACGTGCCAGCAGCCGCGGTAATACGGATGGTGCAAGCGTTATTCGGATTTACTGGGTGTAAAGGGAGCGTAAACGGCATGGCAAGTCTGAAGTGAAATGCGGGGGCTCAACCCCTGACATGCTTTGGAAACTGTAAAGCAAGATGGTCGGGAGG
+
88ACC>>58)08888;;<;<;8;;CCECGGGGGDFGGGGGDEGGGGGGGFFGGECF:FGGEFGGECBBFFFGGGFFCF,CFAEG+=BFGGGFGGGGGG9FFFGGGGGGGGGGGGFAAFG7FFGGGGEFCDF<8EFB@EGGGGCFGGGGGGGFFGGCEGGCFDE@E:CEFFGF*=*2==EFGCAFGDCDG+19A>5CF+;CFGG?G3?FF7F1*).9)3**88E3*)AC:5DF54)@<>F*,26=49*(91>E960).7DBB>::7)-3))?)).)31::A98)-.6(((,.6).5(;((,-
@M02996:162:000000000-B87FG:1:1101:8257:5839 1:N:0:TAGCGCTC+CTAAGCCT
CCTACGGGCGGCAGCAGTAGGGAATATTGGACAATGGGGGAAACCCTGATCCAGCGACGCCGCGTGAGTGAAGAAATATTTCGGTATGTAAAGCTCTATCAGCAGGGAAGAAAATGACGGTACCTGACTAAGAAGCACCGGCTAAATACGTGCCAGCAGCCGCGGTAATACGTATGGTGCAAGCGTTATTCGGATTTACTGGGTGTAAAGGGAGCGTAGACGGCATGGCAAGTCTGAAGTGAAATGCGGGGGCTCAACCCCTGAACTGCTTTGGAAACTGGCAAGCTAGAGTGTCGGAGAG
+
8BCCC>=0:1)8888;;<;<;8;EFGCFGGGGGGGGGGGGGGGGGGGGGFGGGFFFCGGGGGGGCFGGFGGGGFG8FGGGGGGGGDFGFGFGFGGGGGCFGGGGGGGGGGGCGGGGGGGGGGDGGGGGGGGGGGGGGGGGGGCFGGGGGGGGGGGGGGGGGGGGGDGGGGGGGGGFF+?FGCFFGDCGG7FGGD5AFGGFGGGFGDF?@@:CFE>GGBCCFGDGDDGD?FGFBBDBA6FC<259)644DFFFBFFFFGGFF3(4:?A?FD:4)4FGFB<<()8<:3.6<746>-64:2438
@M02996:162:000000000-B87FG:1:1101:18478:5848 1:N:0:TAGCGCTC+CTAAGCCT
ACTACGGGTGGCTGCAGTCGAGGATCATTGGCAATGGGCGAAAGCCTGACAAGGCGACGCGGCGTGGAGGATGAAGGCCTTCGGGTTGTAAACTCCTGTCATAAGGGAACAGGCGAGAGGTGCTAATACCACCTTGAGTTGAGTGTACTTTAAGAGGAAGGGGCGGCTAACTCGGTGCCAGCAGCCGCGGTAAGACAGAGGCCAAGAGCGTTGTTCGGATTGACTGGGCGGAAAGGGCGCGGAGGCGGCGAGGCGGGGCAGGGGGGAAAGCTCCGGGGCCAACCCGGAAAGTGGGCTGGAA
+
-88A@?=5:)1==8=;;==888@@6C6<6-;CC<CCEFFEFGEEGG@EEFFF6=:@@FEG@=@B8>FEGDECEECFGGGA8=FDGFFF:E?BFGGGGF8EFCGGFFDFGFGBAAFFGEGGDGGCFGGGGGGGGF8EGG=3EFG,E@EG,5@FFGGFFFF,*0>>FGG*:CF+?BE2BEF9CC;FFFGGGG/?=*<CFFGFGG::877F:;)*10):9353)*3:+9CD1B)8>;?FFF@)3)-<6>EBCBF:9BF(9*99(<19(32:)47-22<C>((--86<(49B99:--).4.41,.
@M02996:162:000000000-B87FG:1:1101:5582:5915 1:N:0:TCGCGCTC+CTAAGCCT
CCTACGGGTGGCTGCAGTGAGGAATATTGGTCAATGGACGCAAGTCTGAACCAGCCATGCCGCGTGCAGGAATAAGGCCCTATGGGTCGTAAACTGCTTTTGTGGTGGAGCTATAAGTCGTACGTGTACGACGATGAGCGTACATCACGAATAAGCATCGGCTAACTACGTGTCAGCAGCCGCGGTAATACGGATGATGCAAGCGTTATCCGGATTTATTGGGTTCAAAGGGTCCGTAGGCAATGGTCCAAGTCCGGGGTGAAAGCCCGGATCGCAACTCCGGTACTGCCTTTGTGACTGG
+
8ACCCBFA51)=,==;===,;;;CFFGGGGFGGGGGGFGGGGGG<FFGG<FGGFG,CFGGGGGGGG:FFGGG8FGGGG,,B=,FFCG8F7FG7,C,,CFG,<44B9D:+F4,C,,9=@@FGGG:?,@,9?+++@>8,,,@B3+@,C,336+,+8=8@AD=4;+8:,,,,+4@*,7@>EFGF*0/@G*CF,BFGE*:)11+4+=)=DAD581A5):DCED>@FGD5)=2)1;8?((731>D2*(05)*66<9F-))-,1399>)4-4((.()(-(.;>;?>>5>((4<6)(.6<4)(/)).8
@M02996:162:000000000-B87FG:1:1101:5606:5915 1:N:0:TAGCGCTC+CTAAGCCT
CCTACGGGTGGCTGCAGTGAGGAATATTGGTCAATGGACGCAAGTCTGAACCAGCCATGCCGCGTGCAGGAATAAGGCCCTATGGGTCGTAAACTGCTTTTGTGGTGGAGCAATAAGTCGTACGTGTACGGCGATGAGAGTACATCACGAATAAGCATCGGCTAACTCCGTGCCAGCAGCCGCGGTAATACGGAGGATGCAAGCGTTATCCGGATTTATTGGGTTTAAAGGGTGCGGAGGCTGTGGTCCAAGTCAGGGGTGAAAGCCCGGGTCTCACGTCCGGAACTGCCTTTGATACTTG
+
88CCCBF9>5)=======;;;;;CFFGGGGGGGGGGGGEGEGCFGGGGGGGGGDFFFGGGGGGGGGGGGG@FGGGGGGGGGFCEGGGGGGGGFGEFGGGFGGFGFFF7=8FFGGFGGGFEGGGGGEEFG@+@EGGGGC9FFDGGFGGGECCFGGGGGFG+@CGGFGGGE7*:CFGGGGGGGDEFGGGD8::4;?EG>D44CDF38>BBFFGGGEA<C<C71?CDEFGDA*:>B(07(->G0C?F0?7<><AF9><>?CG695>A<1(3),)(,.9C=(4:::>?0(,)34>:2).6*-)).
@M02996:162:000000000-B87FG:1:1101:16470:5932 1:N:0:TAGCGCTC+CTAAGCCT
CCTACGGGCGGCAGCAGTGAGGAATATTGGTCAATGGGCGGGAGCCTGAACCAGCCAAGTAGCGTGAGGGATGACGGCCCTATGGGTTGTAAACCTCTTTTGACAGGGAATAAAGTGAGCCACGTGTGGGTCATTGCATGTACCTGTGGAATAAGGATCGGCTAACTCCGTGCCAGCAGCCGCGGTAATACGGAGGATCCGAGCGGTATCCGGATTGATGGGGTGTAAAGGGAGCGGAGGCGGGAGGGCAAGGCAGCTGTGAAATGGAGGCGCTCAAGGGCCGCACTGCAGGTGAAACGGG
+
888?@?88)1)8888;;<;;;;;@;C,CEDCCAA<CCFECDC>@FC,CEFE7CACCEFFCAD<>4?FCEDEFECCBFFDG<E5ADFE=@F?@EGGFGAFCFFFFAFFDCF6=FGG@FGGGGGGGFGGGG+:F;@@EGG;FBEGG3EEGGGG9EGFFE40<>@*>FF7DFE6CDGGC8FCCC78:C/>CCFCGDEGGF6<?CCEFG)8;)8>C<>)**.2*9;C1*)<>5@FB1(27(4:C:D302)82*13;(4:?:29-565)).)5:(*4,(.*1).(()-(3((..55(.4)5BAB(3
@M02996:162:000000000-B87FG:1:1101:18127:5936 1:N:0:TAGCGCTC+CTAAGCCT
ACTACGGGAGGCTGCAGTGAGGAATATTGGACAATGGATGGAAATCGGATCCAGCCATGCCGCGTGAAGGAATACGGTCCTATGGATTGTAAACTTCTTTTGTAGGAGAGCAATAAGGTGTACGCGTACACCGATGAGAGTATCATACGAATAAGCATCGGCTAACTCCGTGCCAGCAGCCGCGGTAATACGGAGGATGCGAGCGTTATCCGGATTTATTGGGTTGAAAGGGTGCGTAGGCTGCGTGTCAAGTCAGCGGTGAAAGGTACGGGCTGAACCCGTAACGTGCCGTGGAAACGGG
+
686A@?8=)10==;=;;=;;;;;C6C6<CCGFACCCCC,;@CCFDF,@@8@<CA;CAECFC@6@+8BDGFFF9ECCFBFG,A?CCFE,,:9CFGEEFC9FGF9F,E<DEFF<F9EFGG9AEGFFGGGGGGGGGF=CFGGGGGAFG9EFGGGFFGFDEDF@CD+CGG8FGE@EDGGFFGFCF?<?DCDGCGFGDDEED0?FC7C;8):B):CCDF5**.++;BC2=)=@>FGE(:BF1::D2*.0408(9<AF-6AFBGG:>FFB)4)664C>F0)215389).41:(4((4-(48?F2::(
@M02996:162:000000000-B87FG:1:1101:7388:5941 1:N:0:TAGCGCTC+CTAAGCCT
CCTACGGGTGGCAGCAGTAGGGAATATTGCACAATGGGGGGAACCCTGATGCAGCAACGCCACGTGTGGGAAGAAGCATTTCGGTGTGTAAACCACTGTCGTGAGGGAATAATGCTTGATTTCGGTCAAGTTGAATGTACCTCGAAAGGAAGCACCGGCAAACTTCGTGCCAGCAGCCGCGGTAATACGAGGGGTGCAAGCGTTGTTCGGAATCACTGGGCGTAAAGGGAGCGTAGGCGGAGATGCAAGCAGTCTGTACAATACCGGGGCCCAACCCCGGACCTGCAGACTGGACTGTGT
+
8ACCCAD980)========<;8;CFFFGGGGGGGGGGGGGGGGGGGGGGGGGGFFGGGGGFEGGBFBBFGGGGGGGFGGGGGGGFFFFFGGGGGGGGGBFGGGGGGGGGGGGGGFDEFGFGGGGGCEGGGGGGGGGGGGGGEGGGGGGGGGGGGGGGGGGGGG9FFEGGGGGCFGGGGGGGG>BEGGGGGGGGE:EFFFFGDEEGGFFFFGGC?FGGFGGFG:DGFGG?@G>>9:E?BFGFGF:59?<C8<FABAAFGGFFFDF?BBFB9>>??FE@BF99:>B:8<4<<4:8:?2;7<6
@M02996:162:000000000-B87FG:1:1101:7405:5950 1:N:0:TAGCGCTC+CTAAGCCT
CCTACGGGTGGCAGCAGTAGGGAATATTGCACAATGGGGGGAACCCTGATGCAGCAACGCCACGGGGGGGAAGAAGCAGTTCGGTGTGTAAACCACTGTCGTGAGGGAATAATGCTTGATATCGGTCAAGTTGAATGTACCTAGCAAGGAAGCACCGGCAAACTTCGTGCCAGCAGCCGCGGGAATACGAGTGGTGCAAGCGTTGTTCGGAATCACTGGGCGTAAAGGGAGCGTAGGCGGAGATGCAAGAAGTCTGGACAATACCGGGGCCCAACCCCCGACAGGCAGACTGGCCTCGGT
+
88ACCAA=1))==8=;===<;86;;FE<FEEFG8,,;C@@=FGDF:FFA,9<FE8B8FGGGC=B+=+@<C>E8@CF,0,3<+;C:*C*1<0:<68C8:3<FF;8/8>CFC@CFGG7<F>G+AC5*2;;9C<9C::<CF?GGC+++03*;:E*;FF8>8CEE*23<A=**;*A*88=F5==57)78D*CG*/2/0+2**2/>**.*15=5>DE36***5*7:CC7*0+*-0*.4(4)-<D)41()-=442((9.:9)(344:*63)3,457)(4()*)-((,7(((-44(.)..(())(-(
@M02996:162:000000000-B87FG:1:1101:7389:5960 1:N:0:TAGCGCTC+CTAAGCCT
CCTACGGGTGGCAGCAGTAGGGAATATTGCACAATGGGGGGAACCCTGATGCAGCAACGCCACGTGTGGGAAGAAGCATTTCGGTGTGTAAACCACTGTCGTGAGGGAATAATGCTTGATTTCGGTCAAGTTGAATGTACCTCGAAAGGAAGCACCGGCAAACGTCGTGCCAGCAGCCGCGGTAATACGAGGGGTGCAAGCGTTGTTCGGAATCACTGGGCGTAAAGGGAGCGTAGGCGGAGATGCAAGCAGTCTGGACAATACCGGGGCCCAACCCCGGACCGGCAGACTGGACTGTGT
+
68A?C>D=580=;===;=6<;8;;,C<CFDFFGFDE<FEEDGDG@FCC8<EFDF8FFFEG:=FCB?,:BCEFGGGG8=AFCDGGFG+8=F3<CDEF?BCFEGGFGAFEC,FC7FFG,3@>CFGGGFCGGCEG>DE2D@CCC9B7<CEEFFGGGGGGE*<EG<**4=EE7EFFG58CE5EGEC0);>:DF7<?85:CDG79*9*):CFF3>CEF*1*:4DC@C:CE5<>175>0(85:?>D;97?<@4473?@A:<A07*4./6>)8(1.(99<4>*7:009>60((,4?0))68:>F3:.
@M02996:162:000000000-B87FG:1:1101:23423:5968 1:N:0:TAGCGCTC+CTAAGCCT
CCTACGGGTGGCAGCAGTGAGGAATATTGGTCAATGGGCGGAAGACTGAACCAGCCAAGTCGCGTGCAGGAAGACGGTCCTATGGATTGTAAACTGCTTTTGTACGGGAATAAAGTGCGGGACGTGTCCCGTTTGGAATGTACCGTAAGAATAAGGGTCGGCTAACTCCGTGCCAGCAGCCGCGGTAATACGGAGGACCCGAGCGTTATCCGGAGTTATTGGGTTTAAAGGGTGCGCAGGCGGAGGATTAAGGCAGCGGTGAAATTGCCAGGCTCAACAGGAGAACTGCCATTGATACGGG
+
-88AC@95=1);;8=;;=;;;;;@;C<CEFCC@@9CA,;@@CCCEE9EDFCCDE9CCFFFCB:B6@B=FFCEGFFCEB=F<E<EFF9,BC??EFAEF,,CFEEEEECDC@,AEFF5A<CEGGGGCC=3EDB66,@BDF,@EDFFE@D>CFG,@FGFFD?CEC@>FG,<CEDCD5DFCC?FC;?;C1C5@:7FDEGGBFC38CEFG>5>74:CC@57*677=CF1*06CBBFB:6(79;B96D103>0(*..9)(414:D(3>?25)))*6*3(.)39(5(,886:,)..23:).54=:6:;
@M02996:162:000000000-B87FG:1:1101:20710:6013 1:N:0:TAGCGCTC+CTAAGCCT
ACTACGGGAGGCTGCAGTAGGGAATATTGCACAATGGGGGGAACCCGGATGCAGCAACGCCACGTGTGGGAAGAAGCATTTCGGTGTGTAAACCACTGGCGTGAGGGAAGAATGCTGGGCTCCGGCCAAGTTGAATGTACCGCGAAAGGAAGCACGGGCAAACGTCGTGCCAGCAGCCGCGGGAATACGAGGGGTGCAAGCGGTGTTCGGAAGCAATGGGCGGAAAGGGAGCGGAGGCGGAGACGCAAGCAGTCGGTACAAGACAGGGGCCCAACCCCGGACCGGCAGACGGGACGGTGGG
+
88,AC?88)1)6,;8;;=;<;8;@666,;<F9<<6@ACCDCCC=B7+=>B=FFA:ACFCC@48>+:,:CEDFECDFBB,<,3BC8=BF8===@FCFF<,8C3>F>@CCC*D:,@,,,6>><BCCC:ECBC>@=FF9;,BBF*BCFGGGGGFGGGG*18/?F<F5*;>2A5E?G>ECC*2:757>876CGGGGDB*::CC=>C/5:1)*8395))6*0,95FGGGGDEC8>7)4-3>;:<C65604573743;..(4(15)6*.843,:5(/714;8329>6)3(-(-43(489<49@1-((
@M02996:162:000000000-B87FG:1:1101:9940:6031 1:N:0:TAGCGCTC+CTAAGCCT
GCTACGGGGGGCAGCAGTGGGGAATGTTGCGCAATGGGGGCAACCCTGACGCAGCAACGCCGCGTGCGGGATGACGGCCTTCGGGTTGTAAACCGCTTTCAGCAGGGACGAGTATGACGGTACCTGCAGAAGAAGCTCCGGCTAACTACGTGCCAGCAGCCGCGGTAATACGTAGGGAGCGAGCGTTATCCGGATTCATTGGGCGTAAAGCGCGCGTAGGCGGCTTGCCAAGCGGAACCTCTAATCCGAGGGCTCAACCCCCGGCCGGGTTCCGAACGGGCAGGCCCGAGGGCGGGAGGGG
+
-88ACA===5188889:<::98??::9CEFFFD@??CFDEFCEGGG8ECDCCEC@DEFCFF>@B8@FCEDDFEDDEEGGC,<FDE8<F:<ACFGGGGE:FFGGGFGDCFGG7=C@FGGGGGGGGFGGGGGGFFFGF+@FGGDEGGG?FFGAFGGG@AF<;:7:CG=CGFCGGCECCCCECC7>3C95C*AFGDF*29F*7:FGFG7>DFF>E)7)913>DFEC7:3>*4@6:08>@>BF22*.8)9@>77BE<3:BBFG?F56;6>FFE,14,4.;)(46(08;(,44-136(340)-269
@M02996:162:000000000-B87FG:1:1101:10580:6057 1:N:0:TAGCACTC+CTAAGCCT
ACTACGGGAGGCAGCAGCTAAGAATATTCCGCAATGGACGAAAGTCTGACGGAGCGACGCCGCGTGGATGATGAAGGTCGGAAGAGTGTAAAATCCTTTTATAACTGAGGAATAAGCAGTGTGAGAGAAACGCATTGTGGTGACTGTAGGTTATGAATAAGCAACGGCTAATTACGTGCCAGCAGCCGCGGTAACACGTAAGTTGCGAGCGTGGTTCGGAAGGATTGGGCGGAAAGGGCATGTAGGCGGGTGGGCAAGCTTGATGGGAAAGGCAGGAGCGTAACGCCTGGACTGCGTTGAG
+
-88=@:88881=88=;;=;;<;;C;CC<FFGGEDFDDFFCCEECE@,CACB@@C@@@FEF@@>>8>CCCCEEE<?EFAFEEEEEC,<E<ECDC<FGE9,:C<FEF,B?EFGF<FGGEGG7ECFFGGGGGGGGGG8@C@EEFDFF3C6@EG@3D,>C;@CCCCGFFGGGDBF,9DCC6@C9ADAFFFCDGGG4:?CFFG9AFG9+<C>FF3D:58>CF2CC>**9+*:7<FD)7>>FFB3C(9)16=?99(()(40:6C74)736<)3:?1>B?BFG51-((7:((,418<2,,.46)(-,4
@M02996:162:000000000-B87FG:1:1101:24096:6117 1:N:0:TAGCGCTC+CTAAGCCT
CCTACGGGTGGCAGCAGTGGGGAATATTGGGCAATGGGGGAAACCCTGACCCAGCAACGCCGCGTGAAGGAAGAAGGCCTTCGGGTTGTAAACTTCTTTTACCAGGGACGAACACAATGACGGTACCTGGAGAAAAAGCAACGGCTAACTACGTGCCAGCAGCCGCGGTAATACGTAGGTTGCAAGCGTTGTCCGGATTTACTGGGTGTAAAGGGCGTGTAGGCGGAGCTGCAAGTCCGATGTGAAATCCCGGGGCTTAACCCCGGAACTCCATTTGAAACTGTAGCCCTTGATGATCGGG
+
8ACCCD>5=1)==88====;;786;CFEDFGFCFGGFGGGGGFGGGGCCFFFGEFFFGGGGGGEFEGGDGGGGGGGCFDGGGGGGGGGGFABFGGGGGFGGGFDFGG7FEGGGGGFFGFGGGGGEGFFFFGGGFGGF7EDGGEEGGGGGGFGGGGGGGGGGFGGDGGCG*BFGGGGGECFGGFFF7DD75CEGFCEFGGFFGGFG*28BFGGGFBDD>GG4CE=CDCD9FGFF7A=<)5)-149<674C?FBF>1;9574>FF?B>015)*.56FFF).42BF>)-4).0877)))9<,3(
@M02996:162:000000000-B87FG:1:1101:13541:6120 1:N:0:TAGCGCTC+CTAAGCCT
ACTACGGGTGGCAACAGTGAGGAATATTGGTCAATGGGCGAGAGCCTGAACCAGCCATGTCGCGTGCAGGAATACGGCCCGATGGGTTTTAAACTGCTTTTGCCGGGGGATAAAGTGGCGGACTTGTCCGTTATTGCAGGTACCAGGCGAATAAGGATCGGCTAACTCCGTGCCAGCAGCCGCGGTAATACGGAGGATCCGAGCGTTATCCGGATTTATTGGGTTTAAAGGGTGCGTAGGCGGCAGCGCAAGGCGGTGGGGAAATGGCAGGGCGCAACCTGGGCACTGCCATGGAAACGGG
+
-88A@?=5:))==6=;;==;;;;C;CC<ECC<@@CADFFCEDCEGF8EDFCCEA;:@CC9CC:@6@BDFFCF,96CFFFG+@+?CGC,,?@EEF9FG9,CBFGG:F@DDF+6CFGCFGEEGGG7:FFFGGFFE:DFGGGGEFFGGGE:BBE8DGDD92;>C<8CFGEDFC1=7CG<CFC>E<>>D9>C7@GFCDECD*977>CBD)7@)9DCDB)*0.2*1<=//.<C<FDB(83>3<>D)93)4)0(99B5(4(4(:C6>>:B)9)2?-970(7?)(45(<?276:..38.47,.9(-26
@M02996:162:000000000-B87FG:1:1101:13558:6129 1:N:0:TAGCGCTC+CTAAGCCT
GCTACGGGTAGCAACAGTGAGGAATAGTGGGCAATGGGCGGGAGCCTGAACCAGCCATGCAGAGAGCAGGAAGACGGCCCGACGGGTAAGAAACTGCGGTTGCCCGGGGGCAAAGGGGCGGAAGTGTCCGTAATTGCAGGTACCAGGCGAAGAAGGATAGGCTCACTCCGAGCCAGAAGCAGCGGTAATACGGAGGAGCAGAGCGTTAGGCGGAAGTAAGGGGTATAAAGAGGGCGTAGGCGGAAAACACAGCCCGGGGGGAGAGGCAAGAGCTAAACCTTGACACAGCACGGGAAAGAGG
+
8ABC@A8)1)1==;6;;66666=,,6,,6C,6CC6<CC,8+++7@,6F@<-,9?,C,E<,,6,<,869F,4B,::8BF:F+>+74F++,,:,B=,:5?+86+=F,CC>+++5@@,,<:***4**7<;B<F2,**2+++5B=<;2,<*8:*=*;,8*0+*03*+*3<7+7;*/9:0:077C?7558*93*32/*)2875C772:<8/)00)*257))*.*0)85**)<*48*0(,4;,-)1.7()(0)(*((7(((-(*9((0((24(,)-*.,)*+/((()1.).,(((.((--4(<,(42
@M02996:162:000000000-B87FG:1:1101:6468:6196 1:N:0:TAGCGCTC+CTAAGCCT
CCTACGGGTGGCAGCAGTAGGGAATATTGCACAATGGGGGAAACCCTGATGCAGCAACGCCACGTGTGGGAAGAAGCATTTCGGTGTGTAAACCACTGTCGTGAGGGAATAATGCTTGATTTCGGTCAAGTTGAATGTACCTCGAAAGGAAGCACCGGCAAACTTCGTGCCAGCAGCCGCGGTAATACGAGGGGTGCAAGCGTTGTTCGGAATCACTGGGCGTAAAGGGAGCGTAGGCGGAGACGCAAGCAGTCTGTACAATACCGGGACCCAACCCCGGACCCGCAGCCGGGACTGTGT
+
8ACCCEA5:0)=;=====;<;8;CFGGGGG<FGGGGGGEFCFGGGGGGGFCFGGGFGGGGGCFFFGC@FGGFGGGGE=<<FAFFFFGE=AFGEFFCBFGGFDEG:FG=FF<AEFF<AF<FFFGGG:>FGGCAFG9FEEFF,7C?B@E@FGGD?EEGDEGGGCE8@@C:CCBFCFGGGGGG>C/3=FGC7E7C?::C:*@F:>C)CDF6>)*=DAFGD74C5F*120<C<FGD;1:E?FFG;G>5<)07DB:FAF264<CBF79:7?92)(9:(1>>)811(5((-349(.((-(-1:26.
@M02996:162:000000000-B87FG:1:1101:8391:6201 1:N:0:TAGCGCTC+CTAAGCCT
CCTACGGGAGGCTGCAGCTAAGAATATTCCGCAATGGACGAAAGTCTGACGGAGCGACGCCGCGTGGATGATGAAGGCCGGAAGGTTGTAAAATCCTTTTATAACTGAGGAATAAGTATTCTCAGAGAAAGGTAGTATGGTGACTGTAGGTTATGAATAAGCAACGGCTAATTACGTGCCAGCAGCCGCGGTAACACGTAAGTTGCGAGCGTTGTTCGGAATTATTGGGCGTAAAGGGCATGTAGGCGGTTGTGCAAGCTTGGTGTGAAATCCCGGAGCTCAACCCCGGAATTGCGTTGAG
+
88@CCE=>9:)=======;==;;CFEGGGGGGGGGGGFGFC@FFGGGGFGGGFFFEFGGGGFFG@FFEGGGGGFFG<FGGGG4@FFGGGGGFGGGGGGDG9AFGGGGFGGGGFCFFGGGG,A@AFFDDEGGGGGGGFGGGGGCFB=DGGGGGGGFGGGGFGG9E7CEEDEGGGGGGFGCFGFFFGGFDGGGDEFC?6DGFFGFFGGFFDAGE<D5CC?<1>E?D9=C=,7C>>:??26BC<7<?)=47D(4)446)6CD>9@<BF?1:@6:>?:>E59922=>((--4100-826-.-43,
@M02996:162:000000000-B87FG:1:1101:8393:6218 1:N:0:TAGCGCTC+CTAAGCCT
CCTACGGGAGGCTGCAGCTAAGAATATTCCGCAATGGACGAAAGTCTGACGGAGCGACGCCGCGTGGATGATGAAGGCCGGAAGGTTGTAAAATCCTTTTATAACTGAGGAATAAGTATTATCAGAGAAAGGTAGTATGGTGACTGTAGGTTATGAATAAGCAACGGCTAATTACGTGCCAGCAGCCGCGGTAACACGTAAGTTGCGAGCGTTGTTCGGAATTATTGGGCGTAAAGGGCATGTAGGCGGTTTTGCAAGCTTGGTGTGAAATCCCGGAGCTCAACTCCGGAATTGCGTTGGG
+
88BCCB===1)==;======<;;CFGGGGGGGGGGGGGGGGGGGGGGGGGGGGFFGFGGGGGGGCFFGGGGGGGGGGGGGGGGGGGGGGGGGGGGGGGGGGGDGGGGGGGGGGGGGGGGGFGGGGDFGGGGGGGGGGGGGGGFGDFGGGGGGFGFEFGDFGGDGGGGGGGGGGFGGFGFGGGFFGGGGGGGGGFGGFGGFGGGFGGFF>BGEGEFGGDGGEF6FGFGGFFGDFF:FFBFF<GFF99F>G12>:<DF<CC7<F?4313AFAC>BFFG537(4FFBFFF?6:4?BFA:710(,
@M02996:162:000000000-B87FG:1:1101:5627:6224 1:N:0:TAGCGCTC+CTAAGCCT
CCTACGGGAGTCAGCAGTGAGGAATATTGGTCAATGGGCGAGAGCCTGAACCAGCCATGTCGCGTGCAGGAATACGGCCCTATGGGTTTTAAACTGCTTTTGCCTGGGGATAAAGTGGCGGACTTGTCCGTTATTGCAGGTACCAGGCGAATAAGGATCGGCTAACTCCGTGCCAGCAGCCGCGGTAATACGGAGGATCCGAGCGTTATCCGGATTTATTGGGTTTAAAGGGTGCGTAGGCGGCATCTCACGTCTGTGGTGAAATGTCAGGGCTCAACCTTGGCACTGCCATGGACACTGG
+
BCCCCBF95:)====;==;===CCFFGGGGGGGGGGGGGGGGGGGGGGGGGGGFFFGGGGGGGGGGGGGGGGGGGGGGGGGGGGGGGGGFGEFGGGGGFGGGFGGGGGGFECFGEGGGGGGEGGGGGGGGGGGGGGGFGFGFGGFGGFGGDGGGGGFEGGGDFEGGGGGGC7DGGGG?FGGG5>EGGDDGGGGEGGECCFGGGFGGDFFFFCDEBCC40**<FDG>6C<FGEFFBF:?:D)/4897?)?A25<?3<DFGF062)64<BFBC<F(8FFFFFFFFBFFF?4:4<)4.)93,4?
@M02996:162:000000000-B87FG:1:1101:16259:6225 1:N:0:TAGCGCTC+CTAAGCCT
CCTACGGGAGGCAGCAGTAGGGAATATTGCACAATGGGGGGAACCCTGATGCAGCAACGCCACGTGTGGGAAGAAGCATTTCGGTGTGTAAACCACTGTCGTGAGGGAATAATGCTTGGCTCCGGCCAAGTTGAATGTACCTCGAAAGGAAGCACCGGCAAACTGCGTGCCAGCAGCCGCGGGAATACGAGGGGTGCAAGCGGTGTTCGGAATCACTGGGCGTAAAGGGAGCGGAGGCGGAGACGCAAGCAGGCTGGACAATACCGGGGCCCAACCCCGGACCGGCGGACGGGACTGTGCG
+
-88AC?=B==1=======;=;8;;6C6CEFGFFFECEFDDGGGGGGFFG<BEFEBEFGEFEE?>:A8:BCEFEFFGFGFF9FFDBFFFBBDEFGGGEE3@FCCGEFCCC,EC@F;@;FEGGGGGGGGGGGDCDFFDC9BFF,?FFFGGGGGGGGGGEGGGG7C+,>C=EEGGGGGGGGC:=C)8?DGFFFGGDF*:BGFFCD*0:98@>>DG5??GG>CFFG*7C>FCB>C@;(4>>?>C>C6F47>9D:?@((44(:<?F*64??FFFFC96?BC5249B@B04((((44;2(((0).)(
@M02996:162:000000000-B87FG:1:1101:10657:6228 1:N:0:TAGCGCTC+CTAAGCCT
CCTACGGGGGGCAGCAGTAGGGAATATTGGGCAATGGAGGCAACTCTGACCCAGCCATGCCGCGTGAAGGAAGACGGTCCTATGGATTGTAAACTTCTTTTGCCGCAGAGTAACCGCGGGGACGCGTCCCCGCCTGAGAGTATGCGGCGAATAAGGATCGGCTAACTCCGTGCCAGCAGCCGCGGTAATACGGAGGATACGAGCGTTATCCGGAGTTAGTGGGTTGAAAGGGTGCGCAGGCGGAGCGGGAAGTCAGTGGTGAAAAGTGGGGGCGCAACGCCAAGCGGGCCGATGATACTGG
+
-88?C?59:508888::<:<58:C9C9CDCFEEDAAFFFDCEDFEF,BDFFEBEBBEFBFE>CB+>CDFGFGGFFEGFGG=C=>DF@,@:@CFGCFGFAFFGGGCBEEFG>=FFFGGGGGGGGGGGGGGGGGGG*CFGGGFECGGGGGGGG>FG@+<<C>>7*AECCFGC2AG>FCFGFGGDD>DCCGFGGGDBGGF7CFFGGDE98@)*:CD>)**6*:@CE)/)<>AFFF,8?FFF@C>G60(0>>)4>B44>).AC.2@?B>?5)6:>9>()*04(,4BB(4<0444(-(44.@<)6)
@M02996:162:000000000-B87FG:1:1101:8408:6229 1:N:0:TAGCGCTC+CTAAGCCT
CCTACGGGAGGCTGCAGCTAAGAATATTCCGCAATGGACGAAAGTCTGACGGAGCGACGCCGCGTGGATGATGAAGGCCGGAAGGTTGTAAAATCCTTTTATAACTGAGGAATAAGTATTATCAGAGAAAGGTAGTATGGTGACTGTAGGTTATGAATACGCAACGGCTAATTACGTGCCAGCAGCCGCGGTAACACGTAAGTTGCGAGCGTTGTTCGGAATTATTGGGCGTAAAGGGCATGTAGGCGGTTTTGCAAGCTTGGTGTGAACTCCCGGAGCTCAACTCCGGAATTGCTTTGGG
+
88ACC518::1=======;=<;;CFGGGGGGGGGGFGGGGGGGGGGGGGGGGGF:FFFFGGFGGFFEFGGGGGGGGDFG@:FFGGGGGGGGFGGGGGFGG<FFGGFFGFG8FDGFGGGFG9AFE,,3AFFF8EGGGGGGGGEAFGGGGGGGGGGGGGA=,@CCEGG7ECCFGGGG5,@CAGG>FGGG>DEDG=B,>9CFAFGG6<+55)2:19BA*7;D17;+*<=+0:>5>B?0=)4<*(*.9-*9(9;(7:?FFFCFDBF:31:6<?)*4,4@C)3(0473?AB??((-44<24*6)(2
@M02996:162:000000000-B87FG:1:1101:5643:6230 1:N:0:TAGCGCTC+CTAAGCCT
CCTACGGGAGGCAGCAGTGAGGAATATTGGTCAATGGGCGAGAGCCTGAACCAGCCATGTCGCGTGCAGGAATACGGCCCTATGGGTTTTAAACTGCTTTTGCCTGGGGATAAAGTGGCGGACTTGTCCGTTATTGCAGGTACCAGGCGAATAAGGATCGGCTAACTCCGTGCCAGCAGCCGCGGTAATACGGAGGATCCGAGCGTTATCCGGATTTATTGGGTTTAAAGGGTGCGTAGGCGGCATCTCAAGTCTGTGGTGAAATGTCAGGGCTCAACCTTGGCACTGCCATGGAAACTGG
+
8ACCCDFA>8)========;;;;;EFFGGGGGGGGGGGGGGGGGGGGGGGGGGGGGGGGGGGGGGGGGGGGGGGGGGGGGGFGGGGGGGGGGGGGGGGGGGGGGGGGGGGGGGGGGGGGGGGGGGGGGGGGGGGGDGCFGGGGGGGGGGGGGGGGGGGGEGGFCFGGGGGGFGFFFGFGGGGFDGGDGGGGGGEGGBGGFGCEDGGFFA@FCDFFGGFGG*<FDGFFGAFGD?BFFB6<D?GFD><F9GFAF><:<AG430@?AF>AFFAD04.7C@<7?29:>4?F2245600)39<<AF
@M02996:162:000000000-B87FG:1:1101:16248:6240 1:N:0:TAGCGCTC+CTAAGCCT
ACTACGGGAGGCAGCAGTAGGGAATATTGCACAATGGGGGGAACCCTGATGCAGCAACGCCACGTGTGGGAAGAAGCATTTCGGGGTGGAAACCACTGTCGTGAGGGAAGAATGCTTGGCTCCGGCCAAGTTGAATGTACCGCGAAAGGAAGCACCGGCAAACGTCGTGCCAGCAGCCGCGGGAATACGAGGGGTGCAAGCGTGGTGCGGAATGACTGGGCGGAAAGGGAGCGGAGGCGGAGACGCAAGCAGGCTGGACAAGACCGGGGCCCAACCCCGGACCGGCAGACGGGACGGTGGG
+
6866@:88)118====;===;8;C,;6<@CFCCD<CADDDDDEFDE8AE<B<?A:9=BCF@:B>+:,:?CDCEDFFDE9<,@DC+@8@+>>CCFGGFF<FF>FGBFGEE*D<,@F,7FFFFGGGGGGGGG>F>FB2@2BFG8CEEGGGGGEGCGG533)2:CA**;>/ACFGGGF:F5C77C)08*9C7CDECB/?>F7?*9278/)*<3>5*)1:*6CD)::<E3FGB><7>(-711;C;D>)4579C((0(((41:4):)4:(47BFB<9?058)4;6(59>>014-4-:;6>(7(4,,
@M02996:162:000000000-B87FG:1:1101:10671:6240 1:N:0:TAGCGCTC+CTAAGCCT
ACTACGGGGGGCAGCAGTAGGGAATATTGGGCAATGGAGGCAACTCTGACCCAGCCATGCCGCGTGAAGGAAGAAGGCCCTATGGATTGTAAACTTCTTTTGCCGCAGAGTAACCGCGGGGACGCGTCCCCCCCTGAGAGTATGCGGCGAATAAGCATCGGCTAACTCCGTGCCAGCAGCCGCGGTAATACGGAGGATGCGAGCGTTATGCGGATTTATTGGGTTTAAAGGGTGCGCAGGCGGGTCGGTAAGGCAGCGGGGAAAAGCTGGGGCTCAACACCGAACCTGCCTATGATACTGG
+
88@CC>8=01)8688::<:<:8::,CCFGG8,EFGEFFCB?CF<FFFGGFGFGAEFFFFGGEFE6@FFGFFFFE,BF,BF=>DEF,38:@DCFGFGFCBFFFC=C>:BF@,=;;FC*1<:*<CF>:E@<<C**::FFFFGGG9:C**:?EG5CFF+<<7:858?GGCGGG8:CFC?FC=CFC;>C5CD7+:;8@GG>C*853>:=9;55*:7757*76:DFGE9*7CF2@C81::@167>6135(8)4/2:*).(((19(15<6(((-/4D>F-<991,2()-(-(,.(4.)).))162<2
@M02996:162:000000000-B87FG:1:1101:5636:6248 1:N:0:TAGCGCTC+CTAAGCCT
CCTACGGGAGGCAGCAGTGAGGAATATTGGTCAATGGGCGAGAGCCTGAACCAGCCATGTCGCGTGCAGGAATACGGCCCTATGGGTTTTAAACTGCTTTTGCCTGGGGATAAAGTGGCGGACTTGTCCGTTATTGCAGGTACCAGGCGAATAAGGATCGGCTAACTCCGTGCCAGCAGCCGCGGTAATACGGAGGATCCGAGCGTTATCCGGATTTATTGGGTTTAAAGGGTGCGTAGGCGGCAGCCCAAGTCCGTGGTGAAATGTCAGGGCTCAACCTTGGCACTGCCATGGAAACTGG
+
ACCCC>>>=8)==8======;;;CFFGGGGGGGGGGCFGGGGGGGGGGGGGGFGGGGGFGGGGGGGGGGFEGGGGGGGGGGGGGGGGGDFGGFFFFGGGGGGFGGAFFDGGGGCGFC<FGGGFGGAEFGFFFCGGFGGGGGGGGGGCC@6>GGGF6E9C<EC8C>FCGG7:5C>F9>C;FF4>AEGCGFGFC5/CEBGGF4DE>EDBFA7D=DD@C=)276CGCE@FGF7:)802581B<516@9))(*((8<)),45)4(/4:))6<?4C:6,8<*12><*,(,)38<?3>)3239<<<:
@M02996:162:000000000-B87FG:1:1101:10342:6321 1:N:0:TAGCGCTC+CTAAGCCT
CCTACGGGTGGCTGCAGTGGGGAATATTGGACAATGGGGGAAACCCTGATCCAGGGACGCCGCGTGAGTGAAGAAGTATTTCGGTATGTAAAGCTCTATCAGCAAGGAAGAAAATGACGGTACTTGACTAAGAAGCCCCGGCTAACTACGTGCCAGCAGCCGCGGTAATACGTAGGGGGCAAGCGTGATCCGGATTTACTGGGTGTAAAGGGAGCGTAGACGGCATAGCAAGTCGGAAGGGAAATTCATGGGCTCAACCCAGGAACTGCTTTGGAAACTGTAAAGCGAGAGTGCAGGAGAG
+
-8ABCE>5:0)=;======;;88@CE6FDDGFEEADFFDDCEFGGGGFFEFFGA,6CFEEF@CB7>FCCEEGFFFG,CC,<BFE4FEFABEDCGFGGF9EFGEFCFCEFGGGGGDGGGGGGGG<FGGGFGGGGGGGGGGGGGGGGGAFGGEGGGGDDFF@E9BEF@CGCFGGDCFDGGG7*9;?ED*><FGGGF7*;FG=@FG;C7FFF@>EDDFGC?CGFEECCEGF?FFF6A()3<@*4><F2/9<D<BF:82<?FC?B)4?BF)<?)*).5?@F:)6)*.669(((-95<9A<;8322
@M02996:162:000000000-B87FG:1:1101:6551:6333 1:N:0:TAGCGCTC+CTAAGCCT
CCTACGGGTGGCAGCAGTGGGGAATATTGGGCAATGGGCGCAAGCCTGACCCAGCGACGCCGCGTGAAGGAAGAAGGTCTTCGGATTGTAAACTTCTTTTATGTAGGACGAAGAAAATGACGGTACTACATGAATAAGCCACGGCTAACTACGTGCCAGCAGCCGCGGTAATACGTAGGTGGCGAGCGTTATCCGGATTTACTGGGTGTAAAGGGTGAGTAGGCGGGATTGCAAGTCAGATGTGAAAATCATGGGCTCAACTCATGACCTGCATTTGAAACTGTAATTCTTGAGTAACGGG
+
88ACC>A==1)===8;===;;88BFGGGGGGGGGGGGGGFCGGFGGGGGGFFGFFGCFGGGGGGGGGGGGGGGGGGGGGFFGGGDGGGGGGGGGGGGGGGGGGGGGGGGGGGFGGFGGGGGFGGGGGGGGGFFFFGGGG,DFGDFEEGGGGGE7DGGGGFGFGGGGGECEGGGGFGGGGFFGFDGDDDGEDC<AGGFDDFGGFFGG@EEFD<CFB7C<DDFFCCCED517>4:<49).@G2D4@9=F9:?FFF78:<GGF:*5<<>6?:9C?026+16442*66<AF946)46564*.42,
@M02996:162:000000000-B87FG:1:1101:6572:6340 1:N:0:TAGCGCTC+CTACGCCT
CCTACGGGTGGCAGCAGTGGGGAATATTGGGCAATGGGCGCAAGCCTGACCCAGCGACGCCGCGTGAAGGATGAAGGTCTTCGGATTTGAAACTTCTTTTATGCGGGGCGAAGAAAGTGGCGGGACTACGTTGATAAGCCACTGCTAACTACGAGGCAGCACTAGCGGCATTCCGGCGGCGGCGGTCGTACTCCGGATCTGCTGGTTGTCCGGAGTTATTGGGCGGAATGGGAGGTCAGGTGTGAAGTTCAGTGAGCCGTCTAATGACCTGGCTTAGCAACTTCCAGCCGTTGGTACTGGG
+
88CCCDA=>0)========;;88BFFGGGG8FGGGGG,FF+CFE,FGGG<FGGFF+@CF+FFGGCFGGGGE,EEFGGG9FG,+B7?F99,CFC?E,9EGGG<,,4+8+8FGG++@F7,,,8+***1,3@*2,,@C,,,2,,22FF91C++?+**=*1*****++2=*****+0<+***:**1;B*11)9***+):E>G)/**0)32?)<***9).>*4*:*<E**)/12;<)(-(0.85*)94)6**.:)4/))))(*)((.(-.)-.))9((.)+*.6).))))))(-(-(((46*-6>0
@M02996:162:000000000-B87FG:1:1101:16967:6373 1:N:0:TAGCGCTC+CTAAGCCT
ACTACGGGTGGCTGCAGCTAAGAATATTCCGCAATGGACGAAAGTCTGACGGAGCGACGCCGCGTGGATGATGAAGGCCGGAAGGTTGTAAAATCCTTTTATAACTGAGGAATAAGTACTATCAGAGAAAGGTAGTATGGTGACTGTAGGTTATGAATAAGCAACGGCTAATTACGTGCCAGCAGCCGCGGTAACACGTAAGTTGCGAGCGTGGTTCGGAAGTAGTGGGCGTAAAGGGCATGGAGGCGGTTGTGCAAGCTGGGTGTGAAATCCCGGGGCTTAACCCCGGAATGGCGGTGGA
+
88ACCE=5:))=;88====;<;;;CCFGFGGEEDBDDEFC@CCCEC<EEFEC@>@@@FEGEE:C+@FCEE<FECEEFGGGGGGGGFFGCDF<E?FGGC9FGGGGF?BAAFFF,CFGEEG9?EFFGCDFGGGG=FG9DGGGGGGG;E9@EGF,@3@DDF=FEGGGGGGGDEGC;FFF@?F>FFFFFGDDDGG:?8A,;D4?9D<7<CEEEEG:5D5<C;CC>*+0+1CC6:9)(46*80@7:G(/3>@3C-(0((-6-A*4)<3(82:>=4*64558),(((06>).4424(3,5(2)43((
@M02996:162:000000000-B87FG:1:1101:16947:6373 1:N:0:TAGCGCTC+CTAAGCCT
CCTACGGGTGGCTGCAGCTAAGAATATTCCGCAATGGACGAAAGTCTGACGGAGCGACGCCGCGTGGATGATGAAGGCCGGAAGGTTGTAAAATCCTTTTATAACTGAGGAATAAGTACTATCAGAGAAAGGTAGTATGGTGACTGTAGGTTATGAATAAGCAACGGCTAATTACGTGCCAGCAGCCGCGGTAACACGTAAGTTGCGAGCGTGGTTCGGAAGGATTGGGCGTAAAGGGCATGTAGGCGGTGGGGCAAGCTTGGTGGGAAATCCCGGGGGTTAACTCCGGAATGGCGGTGAG
+
-8ACCF>5:)0===8====;<;;CFGGGGGGGDEB@DEFCCEDEE<9ECFECC>7@@FCFCB@>6>@?<CDFEEFFFFGGGFGEG?CF7EADFFGGGD?FG9FGG<A?DFGF,FFG;FG<FEFGGFGGGGGG=FG,C=EGGGGG;EDFFGEAFC>@==DEBDGFCGGGGGG7CFGE@:AEFC@AEG9DDGG*=??FFD8AFF4+;@BEF:D/*:>9C:D5>*2C?FFC?FD)44:?3:B52C4?6999D(()(--4:F*,-8:)4(72F02653<>),(--06A49)39?23),(3)-4(,
@M02996:162:000000000-B87FG:1:1101:13882:6380 1:N:0:TAGCGCTC+CTAAGCCT
ACTACGGGTGGCAGCAGCTAAGAATATTCCGCAATGGACGAAAGTCTGACGGAGCGACGCCGCGGGGATGATGAAGGTCGGAAGATTGTAAAATCCTTTTAAGTAGGAAGAATAAGCAGGACAGGTAATGGTCCTGTGGTGACGGTAGTACTTGAATAAGCAACGGCTAATTACGTGCCAGCAGCCGCGGTAATACGTAAGGTGCGAGCGTTGGTCGGAATGATGGGGCGGCAAGGGCAGGGAGGCGGATAGGCAAGCGTGGGGGGAAAGGCGGGGGCGCAACTCCCGAACTGCTGCGAGG
+
-88BCB=9:0)========;<;;CFFGGGFG;CC7CCEFCFEECEF9EFFEDC@8@@FCFFB@=+=FCB?DFECCEFFFGEE:B???EFCECFFGGGA<FFFG7D,8>EFFG9FGGGGGG@EGGG3EFDGGFGGFF3DE8DFGGGGGG>CCF9FBA,EGFF>DEGGGCCC<1=FC=CCCCC8A8=DGD<C)38+=CF6>FG*4;CDEFF@)11)0?D61/02:*+6F52>))49::0::*-)-893B9)(,).3<(4**-4719;9>67:GB997*54(-2@04).(424,:72),*-(3(
@M02996:162:000000000-B87FG:1:1101:20548:6391 1:N:0:TAGCGCTC+CTAAGCCT
CCTACGGGTGGCAGCAGCTAAGAATATTCCGCAATGGACGAAAGTCTGACGGAGCGACGCCGCGGGGATGATGAAGGTCGAAAGATTGTAAAATCCTTTTGGAAGTGAGGAATAAGCATGGCAGGGAATGGCAGTGTGGTGACGGTAGCTTCTGAAGAAGCAACGGCTAATTACGTGCCAGCAGCCGCGGTAACAATGAAGGTGCGAGCGGGGTTCGGAAGGATTGGGCGGAAAGGGCAGGTAGGCGGTAAGGAAAGGCGGGAGTGAAATCCCTGGGGGTAACCCAGGAAGTGCTAGGGAA
+
8ACCCD==>0)========;<;;;FEGGGGGGDGGDFEFBCEE@CFGGGGGGGFFGFGGGCF=@+7FC+?E?EBBFE=EFEGECC?<FBAAEFFGGFA,CFFFGB:>?AFFF<FFGFG,,@DFFGGGGFFGFFG:BFFGGDAF*@3D@D,,5@?D<,DCECFGCCCECEEC,=CF,B7EC<7;A=CD3CE5:8A9+**;9:*09+>7:75)*1))*99*>)*2*3<EF:E5>>F:)3:37,9)086>>)(-9><:>3*1,75(-:1:A@):43.9CF((,-7)58?<B:?(..<>9/:<21
@M02996:162:000000000-B87FG:1:1101:13873:6396 1:N:0:TAGCGCTC+CTAAGCCT
CCTACGGGTGGCAGCAGCTAAGAATATTCCGCAATGGACGAAAGTCTGACGGAGCGACGCCGCGGGGATGATGAAGGTCGGAAGATTGTAAAATCCTTTTAAGTATGAAGAATAAGCAGGACAGGGAATGGTCCTGTGGGGACGGTAGTACTGGAAGAAGCAACGGCTAATTACGGGCCAGCAGCCGCGGTAAGACGGAAGGTGGGAGCGTTGTTCGGAATGATTGGGCGGAAAGGGCAGGGAGGCGGATAGGCAAGCGTGGGGGGAAAGGCGGGGGCTCAACGCCCGAACTGCGAGGAGA
+
88BCCE50:0)=;======;<;;CFFGGFGGGCCC@CEFCEEECEFCFGGGDCFFFFGGGF@@F+7C>8?EFEDEEFBFGCF7>AABE<EFFEFGGF9,CFFG?D,:ACFGFAFGGGGGGFGGFF+@F:DFCFFGF,DF+BEGGGCCEGGDG>BE8,=?CECGFGEGEGFC,=FG*BCECCDFAEFGGGG5C8*<CB*9<<*39*107@:)*1.)2C17<)+20+9FF?F3>>B?FB?3*-)-748@>)(47?3>BF7*-4@(704((.896>>>*)3(-5F:(,46469(822,(),(4,
@M02996:162:000000000-B87FG:1:1101:20562:6406 1:N:0:TAGCGCTC+CTAAGCCT
CCTACGGGTGGCAGCAGCTAAGAATATTCCGCAATGGACGAAAGTCTGACGGAGCGACGCCGCGGGGATGATGAAGGTCGAAAGATTGGAAAATCCTTTTGGAAGTGAGGAATAAGCATGGCAGTGAATGGCAGTGTGGTGACTGTAGCTTCTGAATAAGCAACGGCTAATGACGGGCCAGCAGCCGCGGGAACACGTAAGTTGCGAGCGTTGTGCGGAATTATGGGGCGGAAAGGGCATGTAGGCTGGCATGAAAGGCTGTATGTAAAGCCCGGGGGGAGACCCCGGAATTGCCGTGGAA
+
8ACCCB05:0)====;===;<CECFGGGGGGGGGGGGEEC@@CFGGGGGFGGF@@FFGGGGGGF6>C=4?BFA,CF8FG@CF@FD?<E,A<BAAFFB,,:BCF<>5:C=ADD<DFGGF,,3,@C,@AFFF?F6>DGG;8D+3DFDCFDFGG9,,@ED7<3>+>>>=CCGF>,1,;*=/*/5*55=57>CG/:8>CF@D*)/:E67)73)01:5>):C3)77+2?7):C(>DFF915<:)>4:)92*).1(,*1>))6**(.7).).-.9)0(3(<8)((((81(.((2,(()))),)(-,)
@M02996:162:000000000-B87FG:1:1101:9767:6418 1:N:0:TAGCGCTC+CTAAGCCT
CCTACGGGAGGCTGCAGTGGGGAATATTGGGCAATGGGCGAAAGCCTGACCCAGCAACGCCGCGTGAAGGAAGAAGGTCTTCGGATTGTAAACTTCTTTTATGAGGGACGAAGGACGTGACGGTACCTCATGAATAAGCCACGGCTAACTACGTGCCAGCGGCCGCGGTAATACGTAGGTGGCGAGCGTTATCCGGAGTTACGGGGTGGAAAGGGCGCGTAGGCGGGGATGCAAGTCAGATGTGAAATCGATGGGCTTAACGCATAAACTGCATTGGAAACGGGATCGCTGTAGTGCTGGG
+
88BCCE>=5:08========;88BFGGGGFFGGGGFFGFEEDCEGGGGGGGGGFEFGGGGCFCF+>FDGFFGGFEGGBFGGGGGDC?F?@DEDBCFEF<FGCGGEGGEFGGEGGGGGFFGFGGFGGG@CFEFGG;EFFGGEGGGGEEFF,@EEGG6FF>@*9BBGGGG5:B,BCF9C:C4<7;5*9CDDCG89;CE:)/7:F*<=C.<)8CFCFFCD09/7?C=E@GG0)98AA2F<<F*)*-9AFF2;,88>???0*949),3:?2:1)?><)*005AFF3103,4(:?0()):79.6:1
@M02996:162:000000000-B87FG:1:1101:21951:6423 1:N:0:TAGCGCTC+CTAAGCCT
CCTACGGGTGGCTGCAGTGAGGAATATTGGTCAATGGACGGAAGTCTGAACCAGCCATGCCGCGTGCAGGAAGACGGCCCTATGGGTTGTAAACTGCTTTTGTGGTGGAGCAATAAGGCGTACGTGTACGTCGATGAGAGTACATCACGAATAAGCATCGGCTAACTCCGTGCCAGCAGCCGCGGTAATACGGAGGATGCGAGCGTTATCCGGATTGATTGGGTTTAAAGGGTGCGTAGGCTGTGCAGCAAGTCAGAGGTGAAAGCCCGGGGCGTAACACCGGAACGGCCTTTGAGACGGG
+
8ACCC>)5:)0=;=8====6;;;CFFGGGGGGGGGGGGGGGGGGGGGGGGGGGGGGGGGGGGGGGGGGGGGGGEFGGGGGGGGGGGE=@FGGGGGFFG9EF<:FB4BFFFGGFGGGGGGGGFGGGEFEFFGGGGGGGEGGGGGFFGGGGGGGGGGGGGGGGGGGGGGGGE@FGGGGGGFGC99@EGDD1CFGGFGGFG44>DGFG<>EFFGGG;D**):FFGGG*.<CABC>4?6:??FG<78@7=*-92:F.45A2FGF?FBFA::FFF)7;,7CBFAFFFFB>6(439::7>)-742:,
@M02996:162:000000000-B87FG:1:1101:21933:6428 1:N:0:TAGCGCTC+CTAAGCCT
CCTACGGGTGGCTGCAGTGAGGAATATTGGTCAATGGACGGAAGTCTGAACCAGCCATGCCGCGTGCAGGAAGACGGCCCTATGGGTTGTAAACTGCTTTTGTGGGGGAGCAATAAGGCGTACGTGTACGTCGATGAGAGTACATCACGAATAAGCATCGGCTAACTCCGTGCCAGCAGCCGCGGTAATACGGAGGATGCGAGCGTTATCCGGATTTATTGGGTGTAAAGGGTGCGTAGGCTGTGCAGCAAGTCAGAGGTGAAAGCCCGGGGCGTAAACCCGGAACGGCCTTGGAGACGGG
+
88ACCB850));;======;;;;CEFFGGGGGGGGGGGGFGGGGGGGGGGGGGGGGGGGGGGGGGGGGGGGGGGGGGGGGGGGGGF=?CFFFGGGEFF,EFDB,=+@FF@FGGGCFFFFGGDGEG<D=FGGGE@EDA@GGGGGFF@,>C6EGGGGGFGGGGCFEFGGGGD4@DGGFGFC?CC4?EGGGGGFGGFGGFGGA<CC8:5B>FBGCD:@D6)*>?GGG20<:-67>:?F5,8BD?F<8:==>F((7<2):63981?3>F??FE>33,(027()4:5993(3402(8)(,(72(47
@M02996:162:000000000-B87FG:1:1101:10298:6434 1:N:0:TAGCGCTC+CTAAGCCT
CCTACGGGAGGCAGCAGTGAGGAATATTGGTCAATGGGCGGGAGCCTGAACCAGCCAAGTAGCGTGAGGGATGACGGCCCTATGGGTTGTAAACCTCTTTTGACAGGGAATAAAGTGAGCCACGTGTGGTTCATTGCATGTACCTGTGGAATAAGGATCGGCAAACGCCGGGCCAGCAGCGGGGGTATAAGGGGGGATCGGAGCGTTACCCGGATTTATTGGGTTTAAGGGGAGCTAAGGCGGGTGTTCAATGAGGCGGGGAAATGTAGTCGCGCAAGGTCGGAATGGCAGTTGAACCGGG
+
8ABCCF=151)=========;CCFGGGGGGGGGGGGGFGCFEGGGGGGGGGFGFGGGFGGGGGGGGGEGDFGGGGGGGGGGGGGGGF+@@FDEGG?FF,C<FFEEFFGDEGEGGFAFGGGGGGGGGG<FDFGGGGGGGGFGGGGGFGDBF9EECFC966FC6+4>3*3:C8>D5/:*00;*/)03)9**+*38)7:5*9)*1*08C:))/6>3))**)2*9FF9*)3:)97.(,(0))9*.79)(0)-06)*))).-7C(2;:())-)1.*-(-0:@(4.632(((.2((-.)-5-)-226
@M02996:162:000000000-B87FG:1:1101:10317:6443 1:N:0:TAGCGCTC+CTAAGCCT
CCTACGGGAGGCAGCAGTGAGGAATATTGGTCAATGGGCGGGAGCCTGAACCAGCCAAGTAGCGTGAGGGATGACGGCCCTATGGGTTGTAAACCTCTTTTGACAGGGAATAAAGTGAGCCACGTGTGGTTCATTGCATGTACCTGTGGAATAAGGATCGGCTAACTCCGTGCCAGCAGCCGCGGTAATACGGAGGATCCGAGCGTTATCCGGCTGTTTTGGGGTTAAAGGGAGCGTAGGCGGGATGTCCATGCAGCGTGGAAATGTAGTCGGTCAACGTCGGCACTGCAGTTGAAACGGG
+
68BCCF8=)118======;;;;;;FFGGGGGGGGGGFFGGGDFFFGGGGGGGGGGGFGGGGFGGGGGGFGDFGGGGEGGGGGGGGGE=@FEC@EFFFG9<9?FGEFGGDFGGGFFGFGCFGFFEF,@6@FDF,EFDF;F<ECFGFAED,E=E9ACGGGGGGGG*>DEDGE6CGFE@DCCFED>45CC*=<CCCDGDFCFAFD58*1=587C53)7)*)29)2:)27:>)9C@2:>:;BD*,/-3(.).:66*5?24:27-(.5)4).)86*,(-0/9428,.-432(.23392).-@A03:
@M02996:162:000000000-B87FG:1:1101:10299:6456 1:N:0:TAGCGCTC+CTAAGCCT
CCTACGTGAGGCAGCAGTGAGGAATATTGGTCAATGGGCGGGAGCCTGAACCAGCCAAGTAGCGTGAGGGATGACGGCCCTATGGGTGGTAAACCTCTGTTGACAGGGAATAAAGTGAGCCACGTGTGGTTCATTGCATGTACCTGTGGAATAAGGATCGGCTAACTCCGTGCCAGCAGCCGCGGTAATACGGAGGATCCGAGCGTTATCCGGATTTATTGGGTGTAAAGGGAGCGTAGGCGGGATGTCAAGTCAGCTGTGACATGTAGGCGCTCAACGTCTGCACGGCAGTTGAAAAGGG
+
88ACC@0358):8=====;=====<FGGGGGFGGFGGGGGGGGGGGGGFFFFGEEFFGGGGGGGFGGGGEGGG,EFCFGGGGGGGGB+7CEFGGEFGG,EGCEFFFGGDF8FDFAFGGGGGGGGGGGFGGFGGGGFEDFGGGDGGAFFG9=BFFEFEFFECGFCGGCEFG*@D*EEFFC:79*:8D<DG@7B?8:CAFFFGGGFGCDFF=+*98>CF<FC?<=D=>E:2@774(7>;67C<927975?GFFF9:)6):<>:@6<<<6262*-(23*/1(((02<<2(3((-4).6406>?:
@M02996:162:000000000-B87FG:1:1101:7629:6471 1:N:0:TAGCGCTC+CTAAGCCT
CCTACGGGGGTCTGCAGCTAAGAATATTCCGCAATGGACGAAAGTCTGACGGAGCGACGCCGCGTGGATGATGAAGGTCGGAAGATTATAAAATCCTTTTATAACTGAGGAATAAGCAGTGTGAGAGAAACGCATTGTGGTGACTGTAGGTTATGAATAAGCAACGGCTAATTACGTGCCAGCAGCCGCGGTAACACGTAAGTTGCGAGCGTTGTTCGGAATTATTGGGCGTAAAGGGCCTGTAGGCGGTTTTGCAAGCTTGATGTGAAAGGCAGGAGCTTAACTCCTGGACTGCGTTGAG
+
8ABCCEF)11)8;;;<;;;;<;;CFGGGGGGGGGGGGGGGFFFFGGGGFGGGGGGGDGGGGFGGCFCCFGGGGGGGGGFGEFGGGFGGFEDFFGGGGGGGGGGGGGGFGGGGGFGGGGGGGGCCFGFGGGFG>FGGGGGGGGGGFGGGGGEFFGFAFFGFCFFFGGGGGGGGGGC7DCCGGGFFGGGGGGGEEEGGFDGAFGFFF7AED5DEC>>GGFDGFGF>FFGGFFGFBBBB2:3*-9<*:9=9C(7>?B?DFGF>DF<)4:>2@<D?:43E8<<B:F>4)-3),...,1(4)-3(,
@M02996:162:000000000-B87FG:1:1101:7641:6485 1:N:0:TAGCGCTC+CTAAGCCT
CCTACGGGGGGCTGCAGCTAAGAATATTCCGCAATGGACGAAAGTCTGACGGAGCGACGCCGCGTGGATGATGAAGGTCGGAAGATTATAAAATCCTTTTATAACTGAGGAATAAGCAGTGTGAGAGAAACGCATTGTGGTGACTGTAGGTTATGAATAAGCAACGGCTAATTACGTGCCAGCAGCCGCGGTAACACGTAAGTTGCGAGCGTTGTTCGGAATTATTGGGCGTAAAGGGCATGTAGGCGGTTTTGCAAGCTTGATGTGAAAGGCAGGAGCTTAACTCCTGGACTGCGTTGAG
+
8BCCCDD:=5)8888:::::<::EFGGGGGGGGGGGGGGGGGGGGGGGGGGGGGGGFGGGGGGGFGGGGGGGGFGGGGGGGGGGGGGGGGGGGGGGGGGGGGGGGGGGGGGGGGGGGGGGGGGGGGGGGGGGGGGGGGGGGGGGGGGGGFGGGGGGGGGGGGGFGGGGGGGGGGGGGGGGGGFFGGGGGGGGGFGGFGGFGGGFGGFFEFGGGFFGGFGGFGGGG@FGFFGFF??FFFFG<FA=6==9349B:?BFBGFDFFF9<ADDFBGFFBDE3?FF?FFF2)52:?:?BF<B586:3
@M02996:162:000000000-B87FG:1:1101:7655:6498 1:N:0:TAGCGCTC+CTTAGCCT
CCTACGGGCGGCTGCAGCTAAGAATATTCCGCAATGGACGAAAGTCTGACGGAGCGACGCCGCGTGCATGATGAAGGTCGTAAGATTCTAAAATCCTTTTATATCTGGGGAATAACGTGCTTCGTGTAACGTCATTGGGGTACCTGGAGGTTAGGCATAGGCACCGTCTGTTTCCTGACCCGCAGCCACGGTAACGCTTAAGGTGCGATCCTTGTTTGTAGGTTTTGGAGTTAGCGTGCGGTTGTTGTGTTTTCAAGGTTGAAAGGACAGCGCTCAGGCTTGACCCTGTACTTGCTTTGGA
+
8ACCC>>981)8788;;;;;,;;;FFGGC<6FFGGGGDGG@CFGCFGFG<-+B>F@F:FGGGGGGG+F5EF,9FGGG?F74A4E,CF,95FGGF,,5CFF,,,,,C?58++8,,9,+,3++393,6,:7:3,6>C,,,33@+,8,,,,@*6@A,,,,3*7??>,*=?C5*65+2,,,44=8?B)?55**/)3*)3*)**:++++0*)0.)*+09@D*.2**0+:?FC).)*)-)-8(())(1()()0.*4:??4)-)+*-(/.))((.),*-,-)/)(((()()).(.)))-.)).0522(
@M02996:162:000000000-B87FG:1:1101:24805:6549 1:N:0:TAGCGCTC+CTAAGCCT
CCTACGGGTGGCAGCAGTGAGGAATATTGGTCAATGGGCGCAAGCCTGAACCAGCCAAGTAGCGTGCAGGATGACGGCCCTATGGGTTGTAAACTCCTTTTGTCGGGGAATAAAGTGACCCACGCGTCGGTTATTGCACGTACCCGGTGAATAAGGACCGGCTAATTCCGTGCCAGCAGCCGCGGTAATACGTATGTAGCGAGCGTTATCCGGAATTACTGGGTGTAAAGGGAGCGTAGGCGGGACTGTCAGTCCGATGTTAGATCTGCCTGCTCAACTGGCCGACTGCATTTGAGACTGG
+
8ACCCD05:1)=======;;;;;;CFGGG9CEGGGGGGGGEGG@FGGGG8CFGFG@F<F69FGGGGGFGFGGGG9F7CB=F<,ED8F7+8FGFFG,:?EEAF<FFDGG@7FDFG,9A,55<FG:+@@+@>3+A>D,CC,@D8=F@C+83>9@;F,EFFC<57::,>CG?,4=7427:FFGG)/5:C)5@CDB+;<<8@+7:)C3EG>>8@CGGEE5CA7**3*22)0258C@((-72(8/,1()-77(*).*6))-3E3.66))-)--9<*)4(*<@B>:0)(((41(344:B2),><370
@M02996:162:000000000-B87FG:1:1101:5323:6583 1:N:0:TAGCGCTC+CTAAGCCT
CCTACGGGTGGCAGCAGTAGGGAATATTGCACAATGGGGGGAACCCTGATGCAGCAACGCCACGTGTGGGAAGAAGCATTTCGGTGTGTAAACCACTGTCGTGAGGGAATAATGCTTGGCTCCGGCCAAGTTGAATGTACCTCGAAAGGAAGCACCGGCAAACTTCGTGCCAGCAGCCGCGGTAATACGAGGGGTGCAAGCGTTGTTCGGAATCACTGGGCGTAAAGGGAGCGTAGGCGGAGACGCAAGCAGTCTGTACAATACCGGGGCCCAACCCCGGACCTGCCGACCGGACTGTTG
+
88ACC>A980)===8;===<;8;CFGGGFGGGGGFGFGGGGGGGGGGGGGGGGGGGGGGGC:FCDFFFCGFGGGGGGCGGGGGGEFFGFFFGGGGGGGFGGGCGGGGGGGGAFEGGGGGGG@FGDCBF7FGCFGGGGGGGGGGGEF8CFFF@GGGGDGGGGGGFGGC8EEC7;CGGF*>CCDF3EFFGGGD5=:C=>4*7FDEDEC;=:35:<*07?<FGFGG)A@GF05*),42)42>995638BBBGF::)5):>+;54=20:?19>BGF?1.273,1(.42(4(((-(,((--0-..
@M02996:162:000000000-B87FG:1:1101:11581:6601 1:N:0:TAGCGCTC+CTAAGCCT
CCTACGGGTGGCAGCAGCTAAGAATATTCCGCAATGGACGAAAGTCTGACGGAGCGACGCCGCGTGGATGATGAAGGCCGGAAGGTTGTAAAATCCTTTTATAACTGAGGAATAAGTAAGGTGAGAGAAACGCCTTATGGTGACTGTAGGTTATGAATAAGCAACGGCTAATTACGTGCCAGCAGCCGCGGTAACACGTAAGTTGCGAGCGTTGTTCGGAATTATTGGGCGTAAAGGGCATGTAGGCGGTTTTGCAAGCTTGGTGTGAAATCCCGGGGCTTAACTCCGGAATTGCGTTTAG
+
8ACCCB:5:)0====;===;<;;CFGGGGGGGGGGGGGGGGGGGGGGGGGGGGFEGFGGGGGDGFGGGGGGGGFGFCGGFGG:FFGGGGGGGGGGGGGGGGGFFFFGGGBFFGGGFGGGGFGGFFGBGGGGFGGGGGGGGGGGGGGGGGGGGGGGGGGGGGFF,F>7EEEFFGGGCGGGGGGFFGGGGGGDGDFGGFGGFGGGFGGA)>EGGGFDGGFGGFGG7CBFG0@GFF<:B<BED?<)16?F>7;>E?BFFFGFBFF:<:?1474?<?B>E330;1<).)6566?9?B))(7((()
@M02996:162:000000000-B87FG:1:1101:5327:6604 1:N:0:TAGCGCTC+CTAAGCCT
CCTACGGGTGGCAGCAGTAGGGAATATTGCACAATGGGGGGAACCCTGATGCAGCAACGCCACGTGTGGGAAGAAGCATTTCGGTGTGTAAACCACTGTCGTGAGGGAATAATGCTTGGCTCCGGCCAAGTTGAATGTACCTCGAAAGGAAGCACCGGCAAACTTCGTGCCAGCAGCTGCGGTAATACGAGGGGTGCAAGCGTTGTTCGGAATCACTGGGCGTAAAGGGAGCGTAGGCGGCGACGCAAGCAGTCTGTACAATACCGGGGCCCAACCCCGGACCTGCAGACTGGACTGTGT
+
ABCCCBD9>))========<;8CFGGGGGGGGGGGGGGGGGGGGGGGGGGGGGGGFGGGEGGGGFGGGGGGGGGGGGGGGGGGGGGFEFGGGGGGGGGFGCFGGGGGGGGGGGGGGGGGGGGGGGGGGGGFGGGGGGGGGGFGCFGGCGGGFGGGGGGCFGGGGGGEGGGGGFGGGG6?F=DBDEFCGFGGGGFC5<CFFGGGFGGFF>EG5FFFGGAFG>E=DE@GG?>DD>F:E6?ED(/474B3;D:0?A?446CDA>=<7809(7737::EGEB4;FFF::BB84844??F28<2.
@M02996:162:000000000-B87FG:1:1101:13681:6637 1:N:0:TAGCGCTA+CTAAGCCT
CCTACGGGTGGCAGCAGTGGGGAATATTGGGCAATGGACGCAAGTCTGACCCAGCAACGCCGCGTGAAGGAAGAAGGCTTTCGGGTTGTAAACTTCTTTTGTCAGGGAAGAGTAGAAGACGGTACCTGACGAATAAGCCACGGCTAACTACGTGCCAGCAGCCGCGGTAATACGTAGGTGGCAAGCGTTGTCCGGATTTCCTGGGTGTAAAGGGCGTGCAGCCGGGTCTGCAAGTCAGATGTGAAATCCATGGGCTCAACCCATGAACTGCCTTTGAAACTGTAGATCTTGAGTGCTTGAG
+
8ACCCD85:))=======;;;888FFGGGGGGGGGGGGGGGGGGGGGGGGGGGFFGGGGGGGGGGGGGGGFGGGGGGGGGGGGGGGGGGGGGGGGGGGFGGGGGGGGGGGFFGGGGGGGGGCFDGGEC=FG:EGDFGGGGGGCFGGGGGGGEG:DFGGCDFGGEGG5EEGGFFCFFGGGGGFA=FGGGG5DGG5E8AGG+;FFAFGFFAF7EFAE7DFGGF?FGGFEDBFD4A>FF<<8>4:416/9<F<A61:B??FF?FF(3():AF7F(4AFFBA6AAB<446<A><<))6.<7)5()
@M02996:162:000000000-B87FG:1:1101:14876:6639 1:N:0:TAGCGCTC+CTAAGCCT
CCTACGGGAGGCAGCAGTGGGGAGTATTGGACAATGGGGGAAACTCTGATCCAGCAACGCCGCGTGAGTGAAGAAGTGGTTCGCCATGTAAAGCTCTATCAATAGGGAATATAATGAAGGTACCTAAATAAGAAGTCCCGGCTAACTACGTGCCAGCAGCCGCGGTAATACGTAGGGGACAAGCGTTATCCGGATTTACTGGGTGTAAAGGGAGCGTAGACGGAATGGCAAGTTTGAAGTGAAAGCCCTGGGCTTAACCCGGGAACTGCTTTGAAAACTGTTAATCTAGAGTACTGGAGAG
+
8ACCCB8=)1)=8=====;=;888CFGGGGGGGGGGGGGGFGGGGGGGGGGGGFFFGGGGGGGGFGGGGGGGGGGGGGGGGGGFGGGGGGGGGGGGGFFGG<FFGGGGGGFGGFGGGFGFGFGGGFEFFFG?DFGGGCGGGGGFCFGGGCGGGGGGGDGGGGGGEGCEFBGGGGGG>E7EFFFFGGGGGGGGG>GGFFGFGGGFGG=AFF7ED>BDG<DCAFGGC@GGFFFF<AA4:AFGFD<F4?<?G<?FB?:>BGGFF>B>9B?26AG9).8CFB:4>F<>:AA)))5<<>FBF08,4
@M02996:162:000000000-B87FG:1:1101:26502:6661 1:N:0:TAGCGCTC+CTAAGCCT
CCTACGGGTGGCAGCAGTGAGGAATATTGGTCAATGGGCGAGAGCCTGAACCAGCCATGTCGCGTGCAGGAATACGGCCCTATGGGTTTTAAACTGCTTTTGCCTGGGGATAAAGTGGCGGACTTGTCCGTTATTGCAGGTACCAGGCGAATAAGGATCGGCTAACTCCGTGCCAGCAGCCGCGGTAATACGGAGGATCCGAGCGTTATCCGGATTTATTGGGTTTAAAGGGTGCGTAGGCGGCATCTCAAGTCTGTGGTGAAATGTCAGGGCTCAACCTTGGCACTGCCATGGAAACTGG
+
ABCCCFA5>1)========;;;;;EFGGGGGGGGGGFGGGGGFGGGGGGGGGGFFGFGGGGGGGGGGGGGGGGGGGGGGGGGGGGGGGGGGGGGGGGGGFGGFGGFGGGFG8FFGGGGGGGGGGGFGGGGGGGGGFGAFGGGGGGFGGGGDGFGGGGFGGGGGEGGGGGGGFDGGGGGGGGGFFGGDGGGGGEFGGFFGFGG5DGGFAFFGGG3BDC<FGFGGDG5<DDFC:?(43,:>D<D9D>F:9CA2?AB:<<G411=<9ABFA@AFFBBFCF1?:7?>?>7:323..445)146<:
@M02996:162:000000000-B87FG:1:1101:27119:6666 1:N:0:TAGCGCTC+CTAAGCCT
CCTACGGGGGGCAGCAGCTAAGAATATTCCGCAATGGACGAAAGTCTGACGGAGCGACGCCGCGTGGATGATGAAGGTCGGAAGATTGTAAAATCCTTTTAAGTTTGAAGAATAAGTGGTATGAGAGAAACGTATCATGGTGACGGTAAAACTTGAATAAGCAACGGCTAATTACGTGCCAGCAGCCGCGGTAACACGTAAGTTGCGAGCGTTGTTCGGAATTATTGGGCGTAAAGGGCATGTAGGCGGTTTTGCAAGCTTGGTGTGAAAGGCAGGAGCTTAACTCCTGGACTGCGTTGAG
+
88CCCD@=B1)8888:::::<::CFGGGGGGGGDGGGGGGFGGGGGGGGGGGFFGGGGGGGGGGFGGGGGGGGFGGGGGGGGEGGGGGGGGGGGGGGGGGGGGGGGGCGGGGGCFGGGGGGGGGGGGGGGGGGGGGGGCFGFGGGGGGGGGGFGGGGGGGGGGGGGGGGGGGGGGGGGGGGGFFGGGGGGGGGFGGFGGFGGGFGGFFFFGGGFFGGF3>:FGGGFFGBFG@9:??A?FF1CA649?>C69DFB?>ACFFAFFFFFFBFFG:<:<C080:7BAFAD45?::??FFFEF624
@M02996:162:000000000-B87FG:1:1101:24016:6686 1:N:0:TAGCGCTC+CTAAGCCT
CCTACGGGGGGCTGCAGTAGGGAATATTGCACAATGGGGGGAACCCTGATGCAGCAACGCCACGTGTGGGAAGAAGCATTTCGGTGTGTAAACCACTGTCGTGAGGGAATAATGCTTGATTTCGGTCAAGTTGAATGTACCTCGAAAGGAAGCACCGGCAAACTTCGTGCCAGCAGCCGCGGTAATACGAGGGGTGCAAGCGTTGTTCGGAATCACTGGGCGTAAAGGGAGCGTAGGCGGAGATGCAAGCAGTCTGTACAATACCGGGGCCCACCCCCGGACCTGCAGACTGGACTGTGT
+
88BCC>5:==)8888::::<:8:CFGGGGGGGGGGGGGGGGGGGGGGGGGGGGFFGGGGGGGGGFFGGGGGGGGGGGGGGGGGGGGGGGGGGGGGGGGGGGGGGGGGEGGGGGGGGGGGGGGGGGGGGGGGGGGGGGGGGGGGGEGGGGGGGGGGGGDGGGGGGGGGGGGGGGGGGGGGGGGFF=DGGGGGGGEGGFGGFGGGFGGFFEFGGGFFGGBG4>EEGGFGGFFGFF3(),2@D0)2;<B?AGFFFF?BFFFGBA?A0:<99EFDBB(0CBB>>03612?75.85:B:?BFFA<
@M02996:162:000000000-B87FG:1:1101:11651:6705 1:N:0:TAGCGCTC+CTAAGCCT
CCTACGGGTGGCTGCAGTAGGGAATATTGCACAATGGGGGGAACCCTGATGCAGCAACGCCACGTGTGGGAAGAAGCATTTCGGTGTGTAAACCACTGTCGTGAGGGAATAATGCTTGATTTCGGTCAAGTTGAATGTACCTCGAAAGGAAGCACCGGCAAACTTCGTGCCAGCAGCCGCGGTAATACGAGGGGTGCAAGCGTTGTTCGGAATCACTGGGCGTAAAGGGAGCGTAGGCGGCGATGCAAGCAGTCTGTACAATACCGGGGCCCAACCCCGGACCTGCCGACTGACCTGTTG
+
88BCC>85:))===8;====;8;CFGGGGGGGGGGGGGGGGGGGGGGGGGGGGFFFGGGGGGGGGGGGGGGGGGGGGFGGGGGGGGGGGGGGGGGGGFGGGGCFFGGGGGGFGEGGGGFGGGGGEGGGFEGGGG9DFGGGGGFGFCEEGGGGGCFFG5<FEGGGGGEGGGGG<FFFGFGGGGFFDFCCGFCGG3EEFGC?FDE@GDFF>BDCF4*9FAGGFGE3>FFFBFD>(92B:<>54)1)2@?)0-4?>,66<+:><F)44:((89DB0-<CB?04(>((,4(,--(,)(.6))).
@M02996:162:000000000-B87FG:1:1101:16691:6720 1:N:0:TAGCGCTC+CTAAGCCT
CCTACGGGTGGCAGCAGTAGGGAATATTGCACAATGGGGGAAACCCTGATGCAGCAACGCCACGTGTGGGAAGAAGCATTTCGGTGTGTAAACCACTGTCGTGAGGGAATAATGCTTAATTTCGGTTAAGTTGAATGTACCTCGAAAGGAAGCACCGGCAAACTTCGTGCCAGCAGCCGCGGTAATACGAGGGGTGGAAGCGTTGTTCGGAATCACTGGGCGTAAAGGGAGCGCAGGCGGAGATGCAAGCAGTCTGTACAATACCGGGGCCCAACCCCGAACCTGCAGACTGGCCTGTTTT
+
88CCCEF)8)1;======;<;8;;EFGGGGGGGGGGGGGGGGGGGGGGGGGGGFFFGGGGGGGGGGGGGGGDGGGGGGGGGGGGGGGGGGGGGGGGGGEFGGEGGGGGGGGGGGGGGGGGGGGGGGGGAFGGGGGGGGCEFGGGCGEG,DFFGGGGGGGGGGGGGG>FCEGGCGGGGGGGGGFD:F9FFEDGDEGG>G85CDEEGGFFFBGC7A6CF?C5>EE)55:F1>3;;>>E09D)39252@F2::3?>?49A<?ABF<?46>9:9C>?6BE)4;((09B?<3><:..(((.7-4)(
@M02996:162:000000000-B87FG:1:1101:11636:6723 1:N:0:TATCGCTC+CTAAGCCT
CCTACGGGTGGCTGCAGTAGGGAATATTGCACAATGGGGGGAACCCTGATGCCGCAACGCCACGTGTGGGAAGAAGCATTTCGGTGTGTAAACCTCTGTCTTGAGTGACTAATGCTTGCTTTCGGCCAAGTTGAATCTACCTCTACCTGACTCCCCGCCAACCTTCTTGCCCGCAGCCGCGGTACTACGATGGGTTCAACCGTTGTCCTGAATCACTGGGCGGACATGTCCCGTCGTCGGCTGTGCCAGCATTCTGTCCAATACCGGGGCCCGCCCCCGTGCCTTCCTACTGGACGTTGT
+
-8ACC*88=));;==;===<;8,6;EFGFGFGGGGFGF,C+@F+BEGEFFFG,@B4@FGGE+CFF@<DEEECF<3FF,EFGG>=B+B:CFFFGF,@F>FFBF,,@3@F,,,7>,=FF,*,=@D7**1*6,?D7<,5,2@F9:?7?,,4,,22C7CE>*7<1:;+?8++++:+/:*=E=E5*)).*:*0/*/**8017****)2)*9**1/0<CFB7CA**885/*.+*.**043()--)99*(.(7/.*,4*)).))39))*),.(((0479(()/)-,-(.-))4()..,)).3(.(((
@M02996:162:000000000-B87FG:1:1101:16705:6733 1:N:0:TAGCGCTC+CTAAGCCT
CCTACGGGTGGCAGCAGTAGGGAATATTGCACAATGGGGGAAACCCTGATGCAGCAACGCCACGTGTGGGAAGAAGCATTTCGGTGTGTAAACCACTGTCGTGAGGGAATAATGCTTAATTTCGGTTAAGTTGAATGTACCTCGAAAGGAAGCACCGGCAAACTTCGTGCCAGCAGCCGCGGTAATACGAGGGGTGGAAGCGTTGTTCGGAATCACTGGGCGTAAAGGGAGCGCAGGCGGAGATGCAAGCAGTCTGTACAATACCGGGGCCCAACCCCGGACCTGCAGACTGGACTGTTT
+
8ACCCE8)1));==8;;=;<;8;;FGGGGGGGGGGGGGGGGGGGGGGGGGGGGFGGGGGGGEGGFGGGFGCGGGFGGGGGGGGGGEGGGGGGGGGGGGCFFGCFGGGGGGGGGGGGGFFGGGGGDGCFFFGGGFDFEEDFGGGGG@EEEFFFEGGGGCDFEGGGGG6ECEGFCGGGGGGEGGFFCGGGGF>EGFGGBCGF<CGFGGFFF:C:CF=FGEGDFGG):)<F?FGFBFBE09D3;5678FF27:?F>8>FF7>4>BA?8(16)7DFF?BC@:97(89BFF.4.4.43(4>FAAF
@M02996:162:000000000-B87FG:1:1101:20068:6741 1:N:0:TAGCGCTC+CTAAGCCT
CCTACGGGTGGCTGCAGTGGGGAATATTGCACAATGGAGGAAACTCTGATGCAGCGACGCCGCGTGAGTGAAGAAGTATTTCGGTATGTAAAGCTCTTTAAGCTGGAAAGATAATGACGGTACCAGCAGAATAAGCCCCGGCTAACTACGTGCCAGCAGCCGCGGTAATACGTAGGGGGCAAGCGTTATCCGGATTTACTGGGTGTAAAGGGAGCGTAGACGGTAAAGCAAGTCTGAAGTGAAATCATAGGGCTTAACCCTGTAATTGCTTTGGAAACTGTTTAACTAGAGTACCGGATGG
+
8ACCCF>=:0)=======;;;888FFGGGGGGGGGGGFGGGGGGGGGGGGGGGFFFFFGGGGGGCFGGGGGGGEEFFFGGGGGGGDGGGGGGGFGGGGGGGGGGGFFFGFFFFEFEFGCDFGGGFFGFGF8FFGGGGGGGGGGEFFGGGGG8FGGGGFGGFDCGGGDCFCGGGFC?BCGGGFFFGGGGFFGGGEGGFGGFGFGFGGFF7C7C7):<DFDDFGGGC@FGFFCFDBFFFFFC42.=>FF>262>BFFB>ED:?5,<)-64FFGDA(/<7<>BFFBFFFFF292A4491703>F
@M02996:162:000000000-B87FG:1:1101:20051:6745 1:N:0:TAGCGCTC+CTAAGCCT
CCTACGGGTGGCTGCAGTGGGGAATATTGCACAATGGAGGAAACTCTGATGCAGCGACGCCGCGTGAGTGAAGAAGTATTTCGGTATGTAAAGCTCTTTAAGCTGGAAAGATAATGACGGTACCAGCAGAATAAGCCCCGGCTAACTACGTGCCAGCAGCCGCGGTAATACGTAGGGGGCAAGCGTTATCCGGATTTACTGGGTGTAAAGGGAGCGTAGACGGTAAAGCAAGTCTGAAGTGCAATCATAGGGCTTAACACTGTAATTGCTTTGGAAAGTGTTTAACTAGATTACCGGATGG
+
88BC89)0:0);;======;;888CFGGGFGGGGGGFFGFGGGFFFGGFEEGGGGGGGGGGGGGGGGGGGDFGGFGGAEGGGFCFGGFGGGEDGGGGGGACCGGFE9AEFFGGCDF=9=FF?FE;F@A:E8FF;,EFGGCCCE@,DFCE8D,@@D=F,+C?DEG@E>CAE99;,,=8CE7C7AFGGG9C?D58=EEFF7:D<*)=:87AA>EDDBGD<<5=E=917:C<4*..66*)6?22*.*.?FA*))0,4:::<*48=>)94546AD4)()30(-).9<DB92).4)6.2<()(-,4
@M02996:162:000000000-B87FG:1:1101:20921:6749 1:N:0:TAGCGCTC+CTAAGCCT
CCTACGGGAGGCTGCAGTGGGGGATATTGCACAATGGGGGGAACCCTGATGCAGCGACGCCGCGTGAGCGAAGAAGATCTTCGGATTGTAAAGCTCTGTCTTAGGGGACGATAATGACGGTACCCTGAGAGGAAGCCACGGCTAACTACGTGCCAGCAGCCGCGGTAATACGTAGGTGGCAAGCGTTGTCCGGAATTACTGGGTGTAAAGGGAGCGCAGGCGGGTCGACAAGTTGGAAGTGAAAATTACAGGCTTAACTTGTAAACTGCTTTCAAAACTGCCGATCTTGAGTGGTGTCGAG
+
88ACCB081)1=========;888BFGGGGGGGGGGGGGGGGGGGGGGGGGGGGFGGGGGGGGGFGGGGGEGFEGG@FGGGGGGGGGGGGGGGGGGGGGGGGDFG:FEEGECFFGFFGGEFGGGGGGGGFCFGDFGGGGGDGGCFGGGGEGCFFGGGFFE:DGEGG5CEEGGGG5CGGGGGDFFGGGDGGGGEB:CFFGFF<FFGGFFF@*:C5DCC2)CEGG3>DE37D3><D>?7)52.*.*69@AGA>?B?:0<<C<946<><<A46FFF2@AB?09>5;111<94-562(.47)-(-
@M02996:162:000000000-B87FG:1:1101:13499:6750 1:N:0:TAGCGCTC+CTAAGCCT
CCTACGGGTGGCAGCAGCTAAGAATATTCCGCAATGGACGAAAGTCTGACGGAGCGACGCCGCGTGGATGATGAAGGCCGGAAGGTTGTAAAATCCTTTTATAACTGAGGAATAAGTATTATCAGAGAAAGGTAGTATGGTGACTGTAGGTTATGAATAAGCAACGGCTAATTACGTGCCAGCAGCCGCGGTAACACGTAAGTTGCGAGCGTTGTTCGGAATTATTGGGCGTAACGGGCATGGAGGCGGTTTTGCAAGCTTGGTTGGAAATCCCGGGGCTCAACTCCTGCATTGCGTTGAG
+
88ACCF55=)1;;==;===;;;;CEFGGGGGGGGGGGGGFEGFGGGGGFGGGGFDGEGGGGGGGFF:BFG<FGGGGDGGFGG@FGGGGGFGGFGGGGGGGGGFGGGGGF@<AFGAFGFGGAFGCAD9FFDF@FGGGGGGFGCAFFFEFGDFF9DFDCFFFECB@>E6EE@:CFFGGGGFGGGFFGGGGGECG5BG?FD0884@FFF33BE3*:=DCF@G<DFGGGF9>:@D51:()((59:48)(<BFD9>347)46+*)6?:<0(()040)5458)(-46624A7:),(4<:)<<<<9-.
@M02996:162:000000000-B87FG:1:1101:20927:6766 1:N:0:TAGCGCTC+CTAAGCCT
CCTACGGGAGGCTGCAGTGGGGGATATTGCACAATGGGGGGAACCCTGATGCAGCGACGCCGCGTGAGCGAAGAAGATCTTCGGATTGTAAAGCTCTGTCTTAGGGGACGATAATGACGGTACCCTGAGAGGAAGCCACGGCTAACTACGTGCCAGCAGCCGCGGTAATACGTAGGTGGCAAGCGTTGTCCGGAATTACTGGGTGTAAAGGGAGCGCAGGCGGGTCGACAAGTTGGAAGTGAAACTTACAGGCTTAACTTGTAAACTGCTTTCAAAACTGCCGATCTGGAGTGGGTTAGAG
+
-8ACCE88:01====;====;88@FGGGGGGGGGGGGGGGGGGGGGGGGGGGGFGGFGGGGGGGGGGGGGGGGDGGAFGFGGGGGGGGGGGGGGGGG<@FGGFGGGGGGGECGGGG;FF@FFGGGGD+FFFD8FFGGCCCCEGEGGGFGCFCGGFGGGGGFGGGEC5ECEGCFGDEGGGGEGFFGGG5DFFGGE5FF=FFFD5);7B?FF=C<@@7C9D37CGDG>EG>>DFDF>@):@63*.=)99):<?FFFFF<FF9)9<:)).-9::AB)9:?84).0--466))-.8?((()4897
@M02996:162:000000000-B87FG:1:1101:21259:6786 1:N:0:TAGCGCTC+CTAAGCCT
CCTACGGGCGGCAGCAGTGAGGAATATTGGTCAATGGACGCAAGTCTGAACCAGCCATGCCGCGTGCAGGAATAAGGCCCTATGGGTCGTAAACTGCTTTTGTGGTGGAGCAATAAGTCGTACGTGTACGGCGATGAGAGTACATCACGAATAAGCATCGGCTAACTCCGTGCCAGCAGCCGCGGTAATACGGAGGATGCAAGCGTTATCCGGATTTCTTGGGTTTAAAGGGTGCGTAGGCTGTGGTCCAAGTCAGTGGTGAAAGCCCGGAGCTCAACTCCGGAACTGCCTTTGATACTGG
+
8ACCC50):)08888;;<;;;;;;EFGGGGGFGGGGGGGGGGGGGGGGGGGGGFFFFCGGGGGGGGGGGGGGFGGGFGGGGGGGGGGGGGGGGGGFGGGGGGFFGGGGGGGGGGGGGGGGG@FEGFD<FCEGDGGCCFFFFGGGFGGGG>8FGFFGGGGGGGG*FGFGGGGDGGGGGGGGGGFFGGDC@FFB=3CE><4FGFDFGGFFFFGGG3@DG2:FFGGGGEGFABG@B08)4?EC<76<:7<<F?D?FAAA)<FB,78AD:0:B9)4>:FA68AFFFF69>F27:<>BA99F4<95
@M02996:162:000000000-B87FG:1:1101:21279:6788 1:N:0:TAGCGCTC+CTAAGCCT
CCTACGGGCGGCAGCAGTGAGGAATATTGGTCAATGGACGCAAGTCTGAACCAGCCATGCCGCGTGCAGGAATAAGGCCCTATGGGTCGTAAACTGCTTTTGTGGTGGAGCAATAAGTCGTACGTGTACGGCGATGAGAGTACATCACGAATAAGCATCGGCTAACTCCGTGCCAGCAGCCGCGGTAATACGGAGGATGCAAGCGTTATCCGGATTTATTGGGTTTAAAGGGTGCGTAGGCTGTGGTCCACGTCAGGGGTGAAAGCCCGGAGCTCAACTCCGGAACTGCCTTTGGTACTGG
+
8ABCC>8501)8888;;<;;;;;CFEGGGGGGGGGGGGGGGGGGGGGGGGGGGFFGGGGGGGGGGGGGFGEGGGGGGGGGGGGGGGGGGGFGGGGGGGEFGGGGGGGGGDGGGGCCGGGCGGFGGFFAF>EGEFGGGFGGFCGFFGGGCEGGGGGGGGGGGGG8FFGGFGG7DGFGGGFGGGFFGG)>CEFFG>EG>F4=>7FFEGE@FFGDGEFG4<FG=FGGGFGGFFGBF?F3::DG89<FBF:2>2)7<?1,3*>?>F?F20(3;()-,,9<43<AFF9?12?FFFFFF>(.*))))
@M02996:162:000000000-B87FG:1:1101:3412:6826 1:N:0:TAGCGCTC+CTAAGCCT
CCTACGGGCGGCAGCAGTAGGGAATATTGCACAATGGGGGAAACCCTGATGCAGCAACGCCACGTGTGGGAAGAAGCATTTCGGTGTGTAAACCACTGTCGTGAGGGAATAATGCTTAATTTCGGTTAAGTTGAATGTACCTCGAAAGGAAGCACCGGCAAACTTCGTGCCAGCAGCCGCGGTAATACGAGGGGTGCAAGCGTTGTTCGGAATCACTGGGCGTAAAGGGAGCGCAGGCGGAGATGCAAGCAGTCTGTACAATACCGGGGCCCAACCCCGGCCCTGCAGACTGGCCTGTTT
+
AACCCED>5818878;;<;<;8;;CFFFFGGGGGGGGGGGGGGGGGGGGFGGFA:FEGGGGGFGCFGGGEEGGGGGGGGGFGGGGG=FFGGGGGGFGGFGGGGGGGGGGGGGGGGGGGGEDGGGGGEF9FGGGAFFGGGGGGGGCF6EFGGGGGGGGGG7CGGGGGGGGGGGGGGGFEGGGGFBEFFGG5>ECEGGFGGFGGGDGGFFFFGGG4@FGAGGFDE)C;?73<DEBFBBBFFD>D2?77?ACBB?5:AABFFFFF9:03((07GB1(.;>:0,(7;<?F::44.5311)0..)
@M02996:162:000000000-B87FG:1:1101:26615:6833 1:N:0:TAGCGCTC+CTAAGCCT
CCTACGGGTGGCTGCAGTGGGGAATATTGGGCAATGGGCGAAAGCCTGACCCAGCAACGCCGCGTGAAGGAAGAAGGTCTTCGGATTGTAAACTTCTTTTATGAGGGACGAAGGACGTGACGGTACCTCATGAATAAGCCACGGCTAACTACGTGCCAGCAGCCGCGGTAATACGTAGGTGGCGAGCGTTATCCGGATTTACTGGGTGTAAAGGGCGCGTAGGCGGGGATGCAAGTCAGATGTGAAATCTATGGGCTTAACTCATAAACTGCATTTGAAACTGTATCTCTTGAGTGCTGGA
+
8ACCCF8):1)====;===;;88CFFGGGGGGGGGGGGGGGGGGGGGGGGGGGGGFGGGGGGGGGGGGGGGGGGGGGGGGGGGGGGGGGGGGGGGGGGGGGGGGGGGGGGGGGGGGGGGFGGGGGGGGGFFFGGGGGGGGGGGGGGGCFFGGGGGGGGGGGGGGGGGDEGGGGGGGFGGGGGFFGGGGGGGGGFDE):DFGGG=FF?EF=FEFFFGGFGGDGGGGBEGBFGFAAFFFFFG4766<F6-:A9BF?1::GC<AFFA<:>AFFC?FFFFFF5<>FDDFABAF)6>274>664:(
@M02996:162:000000000-B87FG:1:1101:25232:6844 1:N:0:TAGCGCTC+CTAAGCCT
CCTACGGGCGGCTGCAGTAGGGAATATTGCACAATGGGGGAAACCCTGATGCAGCAACGCCACGTGTGGGAAGAAGCATTTCGGTGTGTAAACCACTGTCGTGAGGGAATAATGCTTAATTTCGGTTAAGTTGAATGTACCTCGAAAGGAAGCACCGGCAAACTTCGTGCCAGCAGCCGCGGTAATACGGGGGGTGCAAGCGTTGTTCGGAATCACTGGGCGTAAAGGGAGCGCAGGCGGAGATGCAAGCAGTCTGTACAATACCGGGGCCCAACCCCGGACCTGCAGACTGGACTGGTT
+
ABCCCE85:1)8888;;;;<;8;;EFGGGGGGGGGGGGGGGGGGGGGGGGGGGFFFGGGGGDGGFGGGGGGGGGGGGGGGGGGGGGGGGGGGGGGGGGGGGGGGGGGGGGGGGGGGGGGGGGGGGGGEGGGGGGEGGGGGGGGEGGGGGGGGGGGGGGGGGGGGGGGGGGGGGGGGGGGGGGFFGGGGGGGGGFGGBGFFGGGFGGFFFEGGGFFGGAGD>EEGG@GC?FGFFFFFFFEG6C(58BFFD<??.56<:+:AAFFFFBB9E>D>?:EGB?BF>FBBB?(,-457<:1)0.6<
@M02996:162:000000000-B87FG:1:1101:15141:6856 1:N:0:TAGCGCTC+CTAAGCCT
CCTACGGGTGGCTGCAGTGGGGAATATTGGGCAATGGGGGAAACCCTGACCCAGCAACGCCGCGTGGAGGAAGAAGGTCTTCGGATCGTAAACTCCTGTCCTCAAAGACGAGAAGAAGACGGTATTTGAGGAGGAAGCCCCGGCTAACTACGTGCCAGCAGCCGCGGTAATACGTAGGGGGCAAGCGTTGTCCGGAATGATTGGGCGTAAAGGGCGCGTAGGCGGCCCGGTAAGTCTGGAGTGAAGGTCCTGCCTTCAAGGTGGGAATTGCTTTTGATACTTTCGGGCTTGGGTGCAGGAG
+
8ACCCE=5:))=;=====;;;888EFGGGGGGGGGGGGGGGGGGGGGGGGGGGGGGGGGGGGGGGGGEFGGGGGGGGGGGGGGGGGGGGGGGGFGGGGFGGGGGFAFGGGGGFFGGFGGGGGGGFGGGGFCFEE7FGGGGGEDGGGCGGCGEGFFGGGGFEGFCGDEC7BFFGGGFGEEEGGB>EGGG3CCFFED5:FC=FGG@GF37>3FGFEF)54C30;?CG>E5939:026B)4?*.2414*).:3)*.4<AF6:<)*(((((,/4766)*3)-6-)*).36>1(((,.:8:)-4(-
@M02996:162:000000000-B87FG:1:1101:13356:6859 1:N:0:TAGCGCTC+CTAAGCCT
CCTACGGGTGGCTGCAGTGGGGAATATTGCACAATGGGGGAAACCCTGATGCAGCAACGCCGCGTGAGTGATGAAGTATTTCGGTATGTAAAGCTCTATCAGCAGGGAAGATAATGACGGTACCTGACTAAGAAGCCCCGGCTAACTACGTGCCAGCAGCCGCGGTAATACGTAGGGGGCAAGCGTTATCCGGATTTACTGGGTGTAAAGGGAGCGTAGACGGTCGAGCAAGTCTGATGTGAAAGCCCGGGGCCCAACCCCGGAACTGCATTGGAAACTGTTTGACTAGAGTGCAGGAGAG
+
8ACCCD1=0))====;===;;888EFGGGGGGGGGGGGGGGGGGGGGGGGGGGFFFGGGGGGGGFGGGGGGGGFFGGGGGGGGGGGGGGGGGGGGGGDFGGGGGGGGFGGGFGGGFBFDGGGGGGGFGGGCE9FFGGGGGGGGG@DGDFCG>FGGGGGGGGGGGGGGGGGGGGGFCCEGGGFF?EGGGGGGGE>EGFCFFGFFFGG==FF>EGDEDG63/@EGGC;CDFFC5>FFFFFFG<C</6@F?<;BFFFFF?GGFFFFF>BB>FAGF>:FCFF)457<?<<<-44,64).6F0?(4
@M02996:162:000000000-B87FG:1:1101:13339:6863 1:N:0:TAGCGCTC+CTAAGCCT
CCTACGGTGGGCTGCAGTGGGGAATATTGCACAATGGGGGAAACCCTGATGCAGCAACGCCGCGTGAGTGATGAAGTATTTCGGTATGTAAAGCTCTATCAGCAGGGAAGATAATGACGGTACCTGACTAAGAAGCCCCGGCTAACTACGTGCCAGCAGCCGCGGTAATACGTAGGGGGCAAGCGTTATCCGGATTTACTGGGTGTAAAGGGAGCGTAGACGGTCGAGCAAGTCTGATGTGAAAGCCCGGGGCCCAACCCCGGAACTGCATTGGAAACTGGTTGACTAGGGTGCAGGAGGG
+
88BCCB=)10)===8;==;==8BFGGGGGGGGGGGGGGGGGGGGGGGGGGGGGGGGGGGGGFFGCFFGGGGGGGGGEFGGGGGGGGGGGGGGGGGGGEFGGGGGGGGGGDGGGGGAFGGGGGGGGDGGGGG8DFGGGGGGGGEFFGGGGGGGGGGGF?DGGCCCFGCGGFGFFFCEEGGGEGFFG4DGGGFGGEGGFGFFGGF;EGFFFFFG<>BDD:DDFGGG=<CC?)0>>A26649;)*5@A<FBGF0>1(,4(/>BBDBF>F72*):4)3?:=3).(94:?FFF:((.((,).4:(3
@M02996:162:000000000-B87FG:1:1101:3268:6872 1:N:0:TAGCGCTC+CTAAGCCT
CCTACGGGCGGCTGCAGTGGGGAATATTGGGCAATGGGGGAAACCCTGACCCAGCAACGCCGCGTGGAGGAAGAAGGTCTTCGGATCGTAAACTCCTGTCCTAAGAGACGAGTAGAAGACGGTATCTTAGGAGGAAGCCCCGGCTAACTACGTGCCAGCAGCCGCGGTAATACGTAGGGGGCGAGCGTTGTCCGGAATGATTGGGCGTAAAGGGCGCGTAGGCGGCCTTTTAAGTCAGAAGTGAAAGTCCTGCTTTCAAGGTTGTAATTGCCTTTGATACTTGTAGGCTTTAGTTCAGTGG
+
ACCCCFD)8)08888;;;;;;88BCFGC;-CFGGGGGGGGGGGEGGGFGGGGGGFGGGGGGGGGFFCEEGGGGGFG8FAFFGFEGGGEGDFFGGFEFEFFFGFFG9EFGGGGFG9FGGGGG@FGGGGFGGGFC7EGGGGGG>EFEEGGCFGC8,>D9DFCEFG8:CC::EGGGGCEF*=*=<57:571<*9EFEG?5CCFGG?>CC:>7<3?G3<7C;D9;EC/:>E34?F@:)6=<B=2.0)*.9/)*66=>BAAA7:6>=)3,-5<FAC)).9+1)-.-*.<4))),2(-66))*6.)(
@M02996:162:000000000-B87FG:1:1101:9522:6875 1:N:0:TAGCGCTC+CTAAGCCT
CCTACGGGCGGCTGCAGCTAAGAATATTCCGCAATGGACGAAAGTCTGACGGAGCGACGCCGCGTGGATGATGAAGGTCGGAAGATTGTAAAATCCTTTTATAACTGAGGAATAAGTCTGGTGAGAGAAACGCCGGATGGTGACTGTAGGTTATGAATAAGCAACGGCTAATTACGTGCCAGCAGCCGCGGTAACACGTAAGTTGCGAGCGTTGTTCGGAATTATTGGGCGTAAAGGGCATGTAGGCGGTTTTGCAAGCTTGGTGTGAAATTCCGGAGCTCCACTCCGGAACTGCGTTGAG
+
8ACCCE==))08888;;;;;<;;CFFGGGGGGGGGGGGGGGGGGGGGGGGGGGFFFFGGGGGGGFFGEGGFGGGGGGGGGGGGGGGGGGGGGGGGGGGGGGGGGGGGGGGGGGGGGGGGGGGFFDGCFGGGGGGGGGGGGGGGGGGGGGGGGGGGGGGGGGGDEGGDGGGGGGGGFGFFCFGFFGGGGGGGGGFGGFGG?D5E@GGFFFFGGG>DGGFG>>>FCFFGG:>DFFB:FAFDF<9:FA?F>DB>E0<?A<CF?DFB<:??BFFGFA>F557;15)4<<:B?(249>><?EBF12
@M02996:162:000000000-B87FG:1:1101:18632:6878 1:N:0:TAGCGCTC+CTAAGCCT
CCTACGGGTGGCTGCAGTGGGGAATATTGGGCAATGGGGGGAACCCTGACCCACCAACGCCGCGGGGAGGAAGAAGGTTTTCGGATCGTAAACTCCTGTCCTGAAAGAGGAGAAGAAGCCGGTATTTCAGGAGGAGGCCCCGGCTAACTACGTGCCACCGGCCGCGGTAATACGTAGGGGGCAAGCTTTTTCGGGACGGATGGGGCGAAAAGGGCGTGTAGGGGGCCGGTTAGTCAAAGAGTGAAGTTCTTGCTTTCGAGTGGGTAATTGTTTTTGATCCTTATGGGCTTGAGTGCTGGAG
+
88ACCE:580);==8===;;;888CFGGCGEFGGGGGFGG@C4FFCDDEGGGD+8:E+4@:>3++8+3@FG<,F8<,@FC7C:7<>:*,<>FE,@,?><F,<,@,8<C,<+*F4C7<:,4<<*4=F@C2FC,=*=**2@E*?*/1*+03+A8;*280+***18*2**2**022*0+;AE==)7);***2+*<*7*8))))*)*.**)))))<C:))1(*0/01)*7*),09<,-)*.)*0(*.06*9)2)66))5))*/.,)-2()(6*)2.2:3:)-.4)*).)).(((-(.6))*-.((
@M02996:162:000000000-B87FG:1:1101:23041:6891 1:N:0:TAGCGCTC+CTAAGCCT
CCTACGGGTGGCAGCAGTGGGGAATATTGGACAATGGGGGAAACCCTGATCCAGCGACGCCGCGTGAGTGAAGAAGTATTTCGGTATGTAAAGCTCTATCAGCAAGGAAGAAAATGACGGTACTTGACTAAGAAGCTCCGGCTAAATACGTGCCAGCAGCCGCGGTAATACGTATGGAGCAAGCGTTATCCGGATTTACTGGGTGTAAAGGGAGCGTAGACGGCGAAGCAAGTCTGAAGTGAAATGCCGGGGCTTAACCCCGGAACTGCTTTGGAAACTGTTTTGCTAGAGTGCAGGAGAG
+
8ACCCB95>0)========;;88CFFGGGGGGGGGGGGGGGGGGGGGGGGGGGGGGEGGGGGGGGGGGGGGGGGGGGGGGGGGGGGGFGGGGGGGGGEEGGGGAEFGGGGGGGGGGGGG:FDGGGCFGGGGFAGGGGGGGGGG@F9EFGFGCFGGFFFGGGGGCFG5EFFGGGGGGFGGGFGFFGGGGGGGGGDGGFFGFGGGFGGFFAFC=<>ECG@GGFGGGGF5D>FC@F>AF29@?>7<9<7F?D0(8>>FFFGD??EB>B>:>FFGFA?497:FBFFFF:DFF254:<<<448?6:
@M02996:162:000000000-B87FG:1:1101:23060:6894 1:N:0:TAGCGCTC+CTAAGCCT
CCTACGGGTGGCAGCAGTGGGGAATATTGGACAATGGGGGCAACCCTGATCCAGCGACGCCGCGTGAGTGAAGAAGTCTTTCGGTATGTAAAGCTCTATCAGCAAGGACGAAACTGACGGTACTTGTCTTAGAAGCTCCGGCTCTATACGTGCCAGCAGCCGCGGTAATACGTCTGGAGCAAGCGTTATCCGGATTTCCTGGGTGTACAGGGGGCGTAGACGGCGAAGCAAGTCTGAAGTGAACTGCCGGGGCTTCACCCCGGAACTGCTCTTTAAACTGTTTTGCTCGAGTGCAGGAGAG
+
88BCC>:5>0);;======;;888E6FFGFEFGGGGGG,F+@F<FGGGG9FGFFG@FGGGGGGGGGGCFGGGGDFGE9FFGGEG?,BAFGGGCAFGG,B@,5E<,?FF,@:@F+??DE7>FD=F=,,:C,,,7,8@DGG>+CE+,5@,@,3,6>D46:?EC9E7*@1*5@;;3,<CFC,0*26)=/:*CCC**:CCA+2;1*:=CD;+177=/5<3C9DC4//9C.*13607.5A=2<@F)0.*.**4)-(00(2()<7:>>>09>2)=4*)))*+/-))6*.8:?>A0(-,-)..)(((-
@M02996:162:000000000-B87FG:1:1101:25730:6910 1:N:0:TAGCGCTC+CTAAGCCT
CCTACGGGTGGCAGCAGTGAGGAATATTGGTCAATGGTCGGAAGACTGAACCAGCCAAGTCGCGTGCAGGAAGACGGTCCTATGGATTGTAAACTGCTTTTGTACGGGAATAAAGTGCGGGACGTGTCCCGTTTGGAATGTACCGTAAGAATAAGGGTCGGCTAACTCCGTGCCAGCAGCCGCGGTAATACGGAGGACCCGAGCGTTATCCGGATTTATTGGGTTTAAAGGGTGCGCAGGCGGAGGATTAAGTCAGCGGTGAAATTCTCATGCTCAACATGAGAACTGCCATTGATACTGG
+
AACCCF0501)====;===;;;;CFFGGGGGGGGGGGGGGGGGGGGGGGGGGGFGGGGGGGGGGGGGGGGGGGFGGGGGGGGGGGGGGGGDFGGGGGFGGGGGGGGGGGGGGGGGGCFGGGGGGGGGGGGGGGGGGGGGGGGGGGGGCGGGGGGGGGGGFGGGGGGGGG@:>DDFGGGGGGGFFGGGGGGGGEEGGFGGFGGGFGGF>FFGGD>BCF>GGFGGGDF?CB=CEFFB>9BD<0CB)4>BFGFA=6<6A?CGBFF<9>DFFF>FFDAFG=123097<5:48<1,<AFAA8<<42
@M02996:162:000000000-B87FG:1:1101:13422:6918 1:N:0:TAGCGCTC+CTAAGCCT
CCTACGGGCGGCTGCAGTGAGGAATATTGGTCAATGGACGCAAGTCTGAACCAGCCATGCCGCGTGCAGGAATAAGGCCCTATGGGTCGTAAACTGCTTTTGTGGTGGAGCAATAAGTCGTACGTGTACGGCGATGAGAGTACATCACGAATAAGCATCGGCTAACTCCGTGCCAGCAGCCGCGGTAATACGGAGGATGCAAGCGTTATCCGGATTTATTGGGTTTAAAGGGTGCGTAGGCTGTGGTCCAAGTCAGGGGTGAAAGCCCGGAGCTCAACTCCGGAACTGCCTTTGATACTGG
+
88BCCB18)1)8888;;;;;;;;;EFGGGGGGGGGGGGGGGGGGGGGGGGGGGFEGGGGGGGGGGGGGGGEFFGGGGGGGGGGGGGGGGGGGGGGGGGFFGGGGGGGGGGGGGGGGFGGGGGGGGFDAFFGGGFGGGGGGGGGGGGFGGGEFFGGGGGGGGGGGGGGGGGGGGGGGGGGGGGFFCDGGGGGGGFGGFGGF=FGFGGFFFFGGGFFGGBGGFGGGGFGGFFD:??B:60>G<><7:FFBGFFFBA<ABGGFFFFFFFFFFFD>><6CF:2ABF9149FBD?7<AF<B*:>B?
@M02996:162:000000000-B87FG:1:1101:4264:6952 1:N:0:TAGCGCTC+CTAAGCCT
CCTACGGGTGGCAGCAGTGGGGAATATTGGACAATGGGGGAAACCCTGATCCAGCGACGCCGCGTGAGTGAAGAAGTATTTCGGTATGTAAAGCTCTTTAAGCAGGAAAGAAAATGACGGTACCTGCAGAATAAGCCCCGGCTAACTACGTGCCAGCAGCCGCGGTAATACGTAGGGGGCAAGCGTTATCCGGATTTACTGGGTGTAAAGGGAGCGTAGACGGCGATGCAAGTCTGAAGTGAAAGCCCGTGGCTTAACTGCGGGACTGCTTTGGAAACTGTATGGCTAGAGTGTCGGAGAG
+
ACCCC5>A>0)========;;88BFFGGGGGGGGGGGGGGGGGGGGGGGGGGGGGGGGFGFGGGGGDFGGGGGFGGGGGGGGGGGGGGGGGGGGGGGGGGGFGFGGGGGFGGDFGGGGGGGGGGGFDFGFGGGG9EFGGF7CEFGGGGGGGGGGGGGFGGGGGE::CEFCFCGC,?*4=EEF):ADDC5FGGGFGEAFDFFG=FGGF68*;*/08CD:7CBGGGGEGGBFCFFA<FF2=D):<F>FFFGF6@FFBFFGGF?@>692865A*6A(0<=:<D<FB<?FFA:45.94A<>9>6:
@M02996:162:000000000-B87FG:1:1101:4251:6963 1:N:0:TCGCGCTC+CTAAGCCT
CCTACGGGTGGCAGCAGTGGGGAATATTGGACAATGGGCGAAAGCCTGATCCAGCGACGCCGCGTGAGTGAAGAAGTATCTCGGTTTGTAAAGCTCTTTCAACAGGGAAGAAAATGATGGTACTTCCTGAAGAAGCCCCCGCTACCTACGTCCCACCAGCCGCGGTAATAAGTAGGGGGCAAGCGTCATCCGGATTTACTGGTTGTAATGGAAGCGTAGACGGCGATGCAACTATGCAGTGAAAACCCTTGTCTTCACTACGCGACTGCTTTGGTATATGTTATTTTAGAGTATTGGCGGG
+
ABCCCEAA>0)========;;886CCFGGE9FGGGGGG<FGGG7FGGGG,@FGFGGGGG+@FGGGGGGCFGGGGGGE,,,<FFG?+BFGGGG9,CF,5E,C9FCGGEFFGGGGG;<F,?55,7,,,8,,,,,78D,,6@++@+6333EF:3,6+3,6DDGGDE8:*445;,522=,==E553)0/9*/9++**)28/3+;+*+*=C1:*/0+2<)5>(7*/;CG=)*/4F7)(()*.66*,2-*)0.(28:/)-4))0*)(0(((,((0.2-.()+*))).6))))..,)).))..6(-(,
@M02996:162:000000000-B87FG:1:1101:13238:6965 1:N:0:TAGCGCTC+CTAAGCCT
CCTACGGGAGGCAGCAGTAGGGAATATTGCACAATGGGGGAAACCCTGATGCAGCAACGCCACGTGTGGGAAGAAGCATTTCGGTGTGTAAACCACTGTCGTGAGGGAATAATGCTTAATTTCGGTTAAGTTGAATGTACCTCGAAAGGAAGCACCGGCAAACTTCGTGCCAGCAGCCGCGGTAATACGAGGGGTGCAAGCGTTGTTCGGAATCACTGGGCGTAAAGGGAGCGCAGGCGGAGATGCAAGCAGTCTGTACAATACCGGGGCCCAACCCCGGACCTGCAGACTGGACTGTTT
+
8ACCCD:8:))====;====;8;;CFFGGGGGGGGGGGGGGGGGGGFGGGGGGGFFGGGGGGGGFFFFGGGGGGGGGGGGGGGGGGGGGGFGGGGGGGFGGGC?BEFFFFGGGGGGGGGGGGGGDFC=FEFGGGDFGGGGGFGEGGEDFGGGGGGDCEDFGGGGGGGGGGGGGGGGGGGGGG99CFDGGFGDEBEEFGFFFDGEGGFFEFGGGFFGGEGGFGEGG@FGF>DE;F>FBBEG9D9F<@=9F:?FFBB<A9FFFFAFFBFFE79;::DGF:9B>@F08?(5).)5?BBDFFF2
@M02996:162:000000000-B87FG:1:1101:7705:6974 1:N:0:TAGCGCTC+CTAAGCCT
CCTACGGGTGGCTGCAGTGGGGAATATTGCACAATGGGCGCAAGCCTGATGCAGCGATGCCGCGTGAGGGAAGAAGGTTTTCGGATTGTAAACCTCTGTCATCGGGGACGATAATGACTGTACCCGAGAAGGAAGCTCCGGCTAACTACGTGCCAGCAGCCGCGGTAATACGTAGGGAGCGAGCGTTATCCGGAATTACTGGGTGTAAAGGGAGGGTAGGCGGGACTGTAAGTCAGATGTGAAATATACCGGCTCAACTGGTAGACTGCATTTGAAACTGCGGTTCTTGAGTGAAGTAGAG
+
8ACCCFF9:)0==8=;===;;88FFGGGGGGGGGGGGGGGGGGGGGGGGGGGGGFGEGGGGGGG@FGGGGGGGGGGGGGGGGGGGGGGGGGGGGGGGGGGGGGGGGGGGGGGGGGGGGGGGGGGGGGGGFFGGGGGGGGGGGGGGGGGGGGGGFCGGGGGGGGGGGGGGGGGGGGGGGGGGGFFGGGDGGGGGFGGFGGFGGG=EG4BFFGGFE)7<>DC7EGG*70>BFGFFFFFFFFC6:69<@6A:91@9(4>?FG:BFAFFFFF?27<A<FGFB94)7>(4-.-)),.5:.</666<
@M02996:162:000000000-B87FG:1:1101:13731:6982 1:N:0:TAGCGCTC+CTAAGCCT
CCTACGGGGGGCAGCAGTGAGGAATATTGGACAATGGTCGGAAGACTGATCCAGCCATGCCGCGTGAAGGAAGAAGGTCCTATGGATTGTAAACTTCTTTTGTACGGGAGCAATAAGGCGTATGCATACGCCGATGAGAGTACCGTACGAATAAGCATCGGCTAACTCCGTGCCAGCAGCCGCGGTAATACGGAGGATGCGAGCGTTATCCGGATTTATTGGGTTTAAAGGGTGCGTAGGCGGAATGCCAGGTCAGCGGTGAAACGCACGCGCTTAACGCGTGACCTGCCGTTGAAACTGG
+
8ACCCB:5)))8888::<:::::CFGGGGGGGGGGGGGGFGGGF,EFGGGGGGGGGGGGGGGGGFGGGGGGGGGGGGGGGGGGGGGGGGGGGGGGGGGGGGGGGGEGGGGGGGGGGGGGGGGGGGGGFGFGGG7EEGGGGGGGGGGGGGGGGGGGGGGGGGGGGGGGGGGGGGGGGGGGGGGFFGGGDGGGGGFGGFGGFGGGFGGFFFFGGGEFGGFGGFGGGGEGGFFGFF?FFFFFG<C;79F9:FF:F?25:BGDB9FBFB?F9>951;BB?=A190.4-36A84348<:8AFFBA:
@M02996:162:000000000-B87FG:1:1101:22177:7003 1:N:0:TAGCGCTC+CTAAGCCT
CCTACGGGAGGCTGCAGTGGGGAATATTGGGCAATGGGCGAAAGCCTGACCCAGCAACGCCGCGTGAAGGAAGAAGGCCTTCGGGTTGTAAACTTCTTTTACCAGGGACGAAGGACGTGACGGTACCTGGAGAAAAAGCCACGGCTAACTACGTGCCAGCAGCCGCGGTAATACGTAGGTGGCAAGCGTTGTCCGGATTTACTGGGTGTAAAGGGCGTGTAGGCGGATCTGCAAGTCAGATGTGAAATCCCGGGGCTCAACCCCGGAACTGCATTTGAAACTGTAGACCTTGAGTATCGGG
+
8ACCCD=@=1)====;====;88BFGGGGGGGGGGGGGGGGGGGGGGGGGGGGGGGGGGGGGGGGGGGGGGGGFGGGGGGGGGGGGGGGGGGGGGGGGGGGGGFGDGGGGEGGGGGGGGGGCGGGGGGGFBDGEBFGEGGCGDGGGGGGGGGGGGGGGGFGGGGEGGGGGGGGGGGGGGGGFFFEGGGGEGGGFGGEGGFFGGFGGFEF=FGGFFGGFGDFGGGGFGDBFG=4<AFABFC>:<F<6@AG?FF;6B>>GGBFF?FB>FFF?DBABFFFAF<<=AFFFA:.4.627AB=:?((
@M02996:162:000000000-B87FG:1:1101:5789:7008 1:N:0:TAGCGCTC+CTAAGCCT
ACTACGGGTGGCTGCAGTGAGGAATATTGGTCAATGGACGCAAGTCTGAACCAGCCATGCCGCGTGCAGGAATAAGGCCCTATGGGTCGTAAACTGCTTTTGTGGTGGAGCAATAAGTCGTACGTGTACGGCGATGAGAGTACATCACGAATAAGCATCGGCTAACTCCGTGCCAGCAGCCGCGGTAATACGGAGGATGCAAGCGTTATCCGGATTTATTGGGTTTAAAGGGTGCGTAGGCTGTGGTCCAAGTCAGGGGTGAAAGCCCGGAGCTCAACTCGGGAACTGCCGTTGATACGGG
+
88ACCEDA80)===8;====;;;CCFGGGGGEFFGGGGGGEEFGGGGGGGFGGGFGFGGGGGGGGFBGGGEGDFCFGGGGCEGGGGGCCFGEFGGGGGGGGG=FCFGG7FFFGGGGDEFB7EFGGFEEAFEEEEGGGGFDGGGG;C=FEEGGGFG8DD?FEDFGGGGCFGGGGGGGGGGGGGFFGGG4CFGGG>EGFDGFCFG38>::41@GGFEC*9CFFFGDGEGFFFGFFFF:1039.*47:?))25AFF>FFFGD0274>2<(,775763FFF?))(0460?0)4:(-,442=>((-
@M02996:162:000000000-B87FG:1:1101:5810:7011 1:N:0:TAGCGCTC+CTAAGCCT
CCTACGGGTGGCTGCAGTGAGGAATATTGGTCAATGGACGCAAGTCTGAACCAGCCATGCCGCGTGCAGGAATAAGGCCCTATGGGTCGTAAACTGCTTTTGTGGTGGAGCAATAAGTCGTACGTGTACGGCGATGAGAGTACATCACGAATAAGCATCGGCTAACTCCGTGCCAGCAGCCGCGGTAATACGGAGGATGCAAGCGTTATCCGGATTTATTGGGTTTAAAGGGTGCGTAGGCTGTGGTCCAAGTCAGGGGTGAAAGCCCGGAGCTCAACTCCGGAACTGCCTTTGATACTGG
+
8ACCCBFA8))========;;;;CFFFGGGGGGGGGGGGGGGGGGGGGGGGGGFGGGGGGGGGGGGGGGGGGGGFGGGGGGGGGGGGGGGGGGGGGGGGGGGGGGGGGGGGGGGGGGGGGGGGGGF>EGGDDCGGDGFGGGGGGGGGGGGGGGGGGGGGGGGGEGGGGGGGFDGFGGGFGGGFFGGGGGGGGGEGDDGGFGGGFGGFFAFGCGFFGGFGGFGGGGFFGFFGFF?:B?FED<C?>2)057?>FFAAFBGGF>>FA9?0887/464?C6::>3:6?BFF7?B5<AF):8<A>7
@M02996:162:000000000-B87FG:1:1101:10722:7019 1:N:0:TAGCGCTC+CTAAGCCT
CCTACGGGTGGCAGCAGCTAAGAATATTCCGCAATGGACGAAAGTCTGACGGAGCGACGCCGCGTGGATGATGAAGGTCGGAAGATTGTAAAATCCTTTTATAACTGAGGAATAAGCAGTGTGAGAGAAACGCATTGTGGTGACTGTAGGTTATGAATAAGCAACGGCTAATTACGTGCCAGCAGCCGCGGTAACACGTAAGTTGCGAGCGTTGTTCGGAATTATTGGGCGTAAAGGGCATGTAGGCGGTTTTGCAAGCTTGATGTGAAAGGCAGGGGCTTAACTCCTGGACTGCTTTGAG
+
8ACCCE:):0)========;<;;CFGGGGGGGGGGGGGGGGGGGGGGGGGGGGFGGGGGGGGGGFGGGGGGGGGGGGGGDGGGGGGGGGGGGGGGGGGGGCFECFGGGG7FFGGGGGGGGFGGGFDBE@DFCECGGGGG:EFDGGFGFGGGGGGGGGGGGGGD7FECCGG6FFGGGGGGGGGFFGFGCDGGGGFGGFDGFFCGFGGFB:5DGD3=FFDG<DGG7EB?C?FDF;B18207*.9:/69F;96>F?7>2<7F:401:44).@AF6:0;C)-3360))6<BB7?((.(()1:<)(
@M02996:162:000000000-B87FG:1:1101:24416:7058 1:N:0:TAGCGCTC+CTAAGCCT
CCTACGGTGGGCAGCAGCTAAGAATATTCCGCAATGGACGAAAGTCTGACGGAGCGACGCCGCGTGGATGATGAAGGTCGGAAGATTGTAAAATCCTTTTATAACTGAGGAATAAGTCTGGTGAGAGAAACGCCGGATGGTGACTGTAGGTTATGAATAAGCAACGGCTAATTACGTGCCAGCAGCCGCGGTAACACGTAAGTTGCGAGCGTTGTTCGGAATTATTGGGCGTAAAGGGCATGTAGGCGGTTTTGCAAGCTTGGTGTGAAATTCCGGGGCTCAACTCCGGAACTGCGTTGAG
+
ACCCCFA)5:0=;=========;CFGGGGGGGGGGGGFGFGGGGGGGGGGGGFFFGFGGGGGGGFGGGGGGGGGGGGGGGGDGGFFGGGBFGGGGGGGGGAFGGGGGFGFFGFDFGFGGGGGGGGFGGGGGFGGGGGGECDGGGGGFEGCCFGGGGFGGFFGFGGGDGEECFDGGGGDGGGGFF6AFGGGGGGA6+6CGACFC+5CBDFBDGGEFFF?GGDGGGGFG=?FGFBB(@A:DD(*:6:=@BC49B0:DF>778<F042:F>B4>ADFFC)((,4=2:<A??(494)).3>:>::
@M02996:162:000000000-B87FG:1:1101:16303:7061 1:N:0:TAGCGCTC+CTAAGCCT
CCTACGGGAGGCAGCAGTGGGGAATATTGCACAATGGGGGAAACCCTGATGCAGCAACGCCGCGTGCGGGAAGACGGTCTTCGGATTGTAAACCGCTTTTCTTAGTGAAGAATTTTGACGGTAGCTAAGGAATAAGCATCGGCTAACTACGTGCCAGCAGCCGCGGTAATACGTAGGATGCAAGCGTTGTCCGGATTTACTGGGTGTAAAGGGAGCGCAGGCGGGACTGCAAGTGGGATGTGAAATGTCGAGGCTTAACCTCGGAACTGCATCCAAAACTGTGGTTCTGGAGTGGAGTAGG
+
886CCD=5=0)6========;88BFGGGGCGGGGFGGGGGCFDFGGGGGFGGGEFGGGGGGCGGFDGGGGGGGFGGGGGG,FFEFGGGGGGGFFGFGGFGGGGGGFFAEFGGFFGGGEGEGGGGGGGGGGGGDGGGGGGGGDGGGGGGGGGGG<>CCDFECCE7FCGDGFFFFGGGGFFFGGBFFDCDDCFGGFGCACDAC+=A*:5BF;:?>>DDG6)958:<EB5C?FF=29464:9C>F)16=?)2,4B>B07>E7AA?4<1<>?FFGF)59<73::B6),8<<A)54:,8027?())
@M02996:162:000000000-B87FG:1:1101:16325:7062 1:N:0:TAGCGCTC+CTAAGCCT
CCTACGGGAGGCAGCAGTGGGGAATATTGCACAATGGGGGAAACCCTGATGCAGCAACGCCGCGTGCGGGAAGACGGTCTTCGGATTGTAAACCGCTTTTCTTAGTGAAGAATTTTGACGGTAGCTAAGGAATAAGCATCGGCTAACTACGTGCCAGCAGCCGCGGTAATACGTAGGATGCAAGCGTTGTCCGGATTTACTGGTTGTAAAGGGAGCGCAGGCGGGACTGCAAGTTGGATGTGAAATGTCGAGGCTTAACCTCGTAACTGCATCCAAAACTGTAGTTCTTGAGTGGAGTAGA
+
8ACCCD8:))18======;=;88BFFGGGGGGGGGGGGGGGGGGGGGGGGGGGFFFGGGGGGGGGGGGGGGGGGGGGGGGGGGGEGGFGGGGGGGGGGGGGGGFGGGGGDF?GGGGDFFEGGCEGGGCFFG@D>CAFGGGCCCFGFFGFGEGFGGGGGGGGGDGGGGE*,,=7C6?CECCCGFBG4CG)=CBC:=EEG7FGCG/0/:C677+:>>9),9D)/:D*7=F:5:*8AB?:2=C:::6:=4:C8:F>;B?20:3<@?((,()9<0<B??CB(:><94262<><A))65:?@:(-)
@M02996:162:000000000-B87FG:1:1101:16315:7078 1:N:0:TAGCGCTC+CTAAGCCT
CCTACGGGAGGCAGCAGTGGGGAATATTGCACAATGGGGGAAACCCTGATGCAGCAACGCCGCGTGCGGGAAGACGGTCTTCGGATTGTAAACCGCTTTTCTTAGTGAAGAATTTTGACGGTAGCTAAGGAATAAGCATCGGCTAACTACGTGCCAGCAGCCGCGGTAATACGTAGGATGCAAGCGTTGTCCGGATTTACTGGGTGTAAAGGGAGCGCAGGCGGGACTGCAAGTTGGAGGTGAAATGTCGAGGCTTAACCTCGGAACTGCATCCAAAACTGTAGTTCTTGAGTGGAGTAGG
+
88BCCA0:)1)8====;===;888CFGGGGGGGGGGGGGGGGGGGGGGGGGGGFFFGGGGGGGGGGGGGGGGGGGGGGGGGGGGFGGGGGGGGGGGGGGGGGGGGFGGGGGGGGGGGGGGGGGGGGGGFDGEDFGCGFGGGGGGGGGFFGDGGGGGGGGGGGGGGDGGDFFFCGGGGGEGGGFFFDGDDGGGE3=EDGGFGGGFCDFBF@>FGF:DDFGGFCC<EDGGFFGFFFFFF>?D4/464**6F?FEFBFFFC>AF@B:;33:F?>>A29CB0??>86565:44)-544<253362
@M02996:162:000000000-B87FG:1:1101:12132:7089 1:N:0:TAGCGCTC+CTAAGCCT
CCTACGGGTGGCAGCAGTAGGGAATTTTCGGCAATGGGGGAAACCCTGACCGAGCAACGCCGCGTGAAGGAGGAAGGAATTCGTTCTGTAAACTTCTGTCATAGAGGAAGAATGATGCATGCAGGGAATGGCATGCATGTGACGGTACTCTATAAGAAAGCCACGGCTAACTACGTGCCAGCAGCCGCGGTAATACGTAGGTGGCGAGCGTTATCCGGAATTATTGGGCGTAAAGAGGGAGCAGGCGGCACTAAGGGTCTGTGGTGAAAGCCCGAAGCTTAACTTCGGTAAGCCATGGAAA
+
8ACCCE>98)0====;===<;8;CFFGGGGGGGGGGGGGGGGGGGGGGGGGGGFFGGGGGGGGGFGGGGGGGGGGGEGGGGGGGGGGGGGGGGGGGGGGGGGFGGGFCFFFFGGFFGGGGGG<F:FGGGGGGGGGGGGGGDGGGGGGGGGGGGGGFGGGGGGGGGGGGGGGGGGGGFGGGGGFFGGGGGGG>CFGGFFCADGGFGGFFFFGGGFFGGFDCFGFCEFFGFFGEF?>F76B>?G?FBF>>D>F:77:FF6>::@AFFFDF?4<:?>F8728AA6<DFFF?:24<7?<A@<7<A
@M02996:162:000000000-B87FG:1:1101:12151:7092 1:N:0:TAGCGCTC+CTAAGCCT
CCTACGGGTGGCAGCAGTAGGGAATTTTCGGCAATGGGGGAAACCCTGACCGAGCAACGCCGCGTGAAGGAGGAAGGAATTCGTTCTGTAAACTTCTGTCATAGAGGAAGAATGATGCATGCAGGGAATGGCATGCATGTGACGGTACTCTATAAGAAAGCCACGGCTAACTCCGTGCCAGCAGCCGCGGTAATACGTAGGTGGCGAGCGTTATCCGGAATTATTGGGCGTAAAGAGGGAGCAGGCGGCACTACGGGTCTGTGGGTGAAGCCCGAAGCTTAACTTCGGTAAGCCCTGGAAA
+
88ACC5)):))=======;<;8;CFFGGGGGGGGGGGGGGGGGGGGG8FGGGEFFGGGGGGGGGFECFDGGGGGGFG<EFGGFGGGGGGGGGFGGGGFFCAF<FDFGFG8FFGEAFFF?F<F,<,FF3FFDFGG8EGGGG9CFECEFGGGG;DFGGG,ACCGGGCGDG7FGG+@>@BCFGFGA>FCDD5EG*/BFGFG4ACFGFFC3=>>DGDFFFG>3)7EGCE*A>?:97:?)981>C0>:::3<9G>B?:((4,:7???9((,((1628?()/),.9<644<5(--1(5)5(..,((.
@M02996:162:000000000-B87FG:1:1101:17689:7098 1:N:0:TAGCGCTC+CTAAGCCT
CCTACGGGTGGCAGCAGTGAGGAATATTGGTCAATGGTCGGAAGACTGAACCAGCCATGCCGCGTGGGGGAGGGAGGCCCTATGGGTTGTAAACCCCTTTTGCCCGGGAGTAATAAGGCGGACGCGTCCGCCGATGAGAGTACCGGGAGAATAAGCATCGGCTAACTCCGTGCCAGCAGCCGCGGTAATACGGAGGATGCGAGCGTTATCCGGATTTATTGGGTTTAAAGGGTGCGTAGGCGGGCCGATAAGTCAGCGGTGAAATATCCCGGCTCAACCGGGAGGCTGCCGGTGATA
+
8ACCCB==)0);=======;;;;CFGGGGGGGGGGGGGGGGGGGGGGGGGGGGFCFFGGFGFFFCFGGGGGGGGGGGGGGGFGGGGGGGGGGGGGGGGGGGGGGGGGG@FGFFGGFGGGGGGGGGGGGGGGGG@EEGCGGGGGGGGGGGGGGGGGGGGGGEDGGCFGGGGGCGGGFGGGGGD3@GGDGGFGGGEDGFGGFGDGFGGFEFFGGGFFGGAG>7CFGGFGGFFF@B?BB?:ED?DFFFFFFGFFFDFBFFDG?FFBFA249?>DBF0>C?:<0>E>F6<?1(4-(-7()*
@M02996:162:000000000-B87FG:1:1101:12141:7107 1:N:0:TAGCGCTC+CTAAGCCT
CCTACGGGTGGCAGCAGTAGGGAATTTTCGGCAATGGGGGAAACCCTGACCGAGCAACGCCGCGTGAAGGAGGAAGGAATTCGTTCTGTAAACTTCTGTCATAGAGGAAGAATGATGCATGCAGGGAATGGCATGCATGTGACGGTACTCTATAAGAAAGCCACGGCTAACTACGTGCCAGCAGCCGCGGTAATACGTAGGTGGCGAGCGTTATCCGGAATGATTGGGCGTAAAGAGGGAGCAGGCGGCCCTAAGGGTCTGTGGTGAAAGCCCGAAGCTTAACTTCGGTAAGCCATGTAAA
+
88BCCB10:0)===8;===<;8;CEFGGGG@FGGGGGGGGGEFGGGGGFGGGGFEEGGGGGGEGCFGGGGGGGGGGGFGGGGGCGGGGGGGGGGGGGGGGAFD9FGFEB@GGGGGGGGGGFE<EGCGGGDFGFGFGFGCG;DEC@EGGGFG;DFGGFGGGGG?FGC@EGFGG8EGFGE>CE449EG*;5:?5CFGGFGFA<CCFG3>>:BCGDFFGD;9CF++?7*:C?)).,848(47*4>:F?FEF3,()4(4:?693?@A(((.8/)088;;*02)6)BAF44:(-,,,)(,9?.-).
@M02996:162:000000000-B87FG:1:1101:16042:7117 1:N:0:TAGCGCTC+CTAAGCCT
CCTACGGGAGGCAGCAGTGGGGAATATTGCACAATGGGCGAAAGCCTGATGCAGCAACGCCGCGTGAGGGAAGACGGTTTTCGGATTGTAAACCTCTGTCTTTGGTGAAGAAGAAGTGACGGTAGCCAAGGAGGAAGCCACGGCTAACTACGTGCCAGCAGCCGCGGTAATACGTAGGTGGCAAGCGTTGTCCGGAATTACTGGGTGTAAAGGGAGCGCAGGCGGGAGACCAAGTCAGTTGTGAAATACATGGGCTTAACCCATGGACTGCAGTTGAAACTGGTTTTCTTGAGTGAAGGAG
+
88CCCE===1)=========;88BFGGGGGGGGGGGGGGGGGGGGGGGGGGGGFFFFGGGGGGG@FFFGGGGGGGFFGGGGGGGFFGGGGGGGGGGGGFGGGGGGGGGGGGGGGGGGGGGGEGDEGGFGGGFDFCFGGG<EEGGGGGGGGGGGGGGGGGFGGGEGGGGDEFEFGECGGFGGGFFGGGGGEGGGBEEBGGFGFCFG<A5FFG9DB:DGFGGFG5CGFGGFFGFB?DFDB@G:::=A**5DAAF????B?CFFFB??B?B4177764C4<9A<F043884).6)44<A64(.(
@M02996:162:000000000-B87FG:1:1101:3677:7123 1:N:0:TAGCGCTC+CTAAGCCT
CCTACGGGGGCTGCAGTAAGGGATATTGGTCAATGGGGGGAACCCTGAACCAGCCATGCCGCGTGAGGGATGAAGGCCCTACGGGTCGCAGACCTCTTTTGCCGGGGGATAACGCGCCCCACGCGTGGGGCGGTGAAGGTACCCGGAGAATCAGCATCGGCTAACTCCGTGCCAGCAGCCGCGGTAATACGGAGGATGCGCGCGTTATCCGGATTTATTGGGTTTAAAGGGTGCGCAGGCGGGGCGCTAAGTCAGCGGGGAAAGGCGACGGCTCCACCGGAGGAGTTCCGGTTGTTATGGG
+
ACCCCEF)1)1888;;;;<<;;;;;CFGGGGGGCEFGGGGGGGGGDFBEFGGGGFFFFFGGGGGGCFGGDGGGFGFFFEGGGGGGGGGGFFCFGGGGGGGGGGGGGGGFEGG<FGGGGGGGGGGGEGGEEGG=8CAGGGGCCEGGGCG58A+<FGGFFDGGGEFE@CGGGCEDGGDCGGCEGF@E55CFGGGGFGC6CD3*15>EGEF=FDC17B4*-::?G*CGF?C47C:0(4)(-<79D3.4<)216:=AAFB6E)4(7(.331()(/,-3)358>F17(,-(().,(4,(((*.62(
@M02996:162:000000000-B87FG:1:1101:3703:7127 1:N:0:TAGCGCTC+CTAAGCCT
CCTACGGGTGCTGCAGTAAGGGATATTGGTCAATGGGGGGAACCCTGAACCAGCCATGCCGCGTGAGGGATGAAGGCCCTACGGGTCGCAGACCTCTTTTGCCGGGGGATAACGCGCCCCACGCGTGGGGCGGTGAAGGTACCCGGAGAATAAGCATCGGCTAACTCCGTGCCAGCAGCCGCGGTAATACGGAGGATGCGAGCGTTATCCGGATTTATTGGGTTTAAAGGGTGCGCAGGCGGGGCGCTAAGTCAGCGGTGAAAGGCTACGGCTCAACCGGAGCAGTGCCGTTTATACTTGT
+
ACCCCFFA))1===;6;=====6;;CEFGGGGGFFFGEGGGGGGGGFFGGGGGFBFGEFGDFGGGFGGGGGGDGCGGGGGGF=:FGGCF:7@FFGGGGGGFGGGGGGEGGGFGGGGGGGGGGGGGGGCEGEE=*:F9C6CCEFF8CGGGGGGG?EF7CG5?FEGGGGGGFCCGGGGGFFGEDFFGDD>0<3;:B=EF<C>CDGDGGDFFFC**7@D*6FDF>:DCFFG>=DFFBFFB>B36D(>9>B>D>?FA>AF(:C60=<<(((.<:C>,1=C?:20()-:(6(-)(3((,-.1))..
@M02996:162:000000000-B87FG:1:1101:3683:7140 1:N:0:TAGCGCTC+CTAAGCCT
CCTACGGGGGCTGCAGTAAGGGATATTGGTCAATGGGGGGAACCCTGAACCAGCCATGCCGCGTGAGGGATGAAGGCCCTACGGGTCGCAGACCTCTTTTGCCGGGGGATAACGCGCCCCACGCGTGGGGCGGTGAAGGTACCCGGAGAATAAGCATCGGCTAACTCCGTGCCAGCAGCCGCGGTAATACGGAGGATGCGAGCGTTATCCGGATTTATTGGGTTTAAAGGGTGCGCAGGCGGGGCGCTAAGTCAGCGGTGAAAGGCGACGGCTCAACCGGAGCAGTGCCGTTGATACTGGG
+
88ACCEA=)01888;;;;<<;;;;;EEFGGGGGCEEFGGGGGGGGGGGGGGGGFBEFGGGGGGGGGGGGCGD,=>FFGGGGGGGGGGGGGGEGGGGGGGGGGGGGGGGGGGGGGGGGGGGGGGGGGDGGGGGGGGGGGGGGGGGGGGGGGGGGGGGGGGGGGGGGGGFGGGGGGGGGGGGGGFFG)>C:EFCCDGGFGGFGGGFGGEFFFGG7)7CC>FF@FCDGFFC4?:@?BFEF>D<47954>5379?FFBADBED><?<AF?96<;D;63?C??FF95((()5<<7,33(.)16<:0
@M02996:162:000000000-B87FG:1:1101:3700:7144 1:N:0:TAGCGCTC+CTAAGCCT
CCTACGGGTGCTGCAGTAAGGGATATTGGTCAATGGGGGGAACCCTGAACCAGCCATGCCGCGTGAGGGATGAAGGCCCTACGGGTCGCAGACCTCTTTTGCCGGGGGATAACGCGCCCCACGCGTGGGGCGGTTAAGGTACCCGGAGAATAAGCATCGGCTAACTCCGTGCCAGCAGCCGCGGTAATACGGAGGATGCGATCGTTATCCGGATTTATTGTGTTTAAAGGGTGCGCATGCGGGGCGCTAAGTCAGCGGTGAAATGCGACGGCTCAACCGGAGCAGTGCCGTTGATACTGGT
+
BCCCCA5)))0;==;;=====;=;;CEF@FGGFFCF@@CCCFFGGGA,BFGGFFBBF,EF7FEFFEGGD7F+3B?<EFGGGGGFEFGGCC@>FGGGGGGG=CG*C3>FFFGDG1<*CFGGGG7<*=CCE5A858*;C7@CGGGG>EE58;CF9<FGFFCEEFECFGGGCGFEFG?FGGFG:C3BGGGGGGF:C7EGFFF5D*/7;C<FFFD537DGD<FG6CC>F6+:<**0(((02(<F>5079::0)48*4643(:C(4*5)6412>9D916FFFF1((),4:A(6<;<F<0>)14:,.
@M02996:162:000000000-B87FG:1:1101:25177:7145 1:N:0:TAGCGCTC+CTAAGCCT
CCTACGGGAGGCTGCAGTGAGGAATATTGGTCAATGGGCGCGAGCCTGAACCAGCCAAGTAGCGTGAGGGATGACTGCCCTACGGGTTGTAAACCTCTTTTGTTTGGGAATAAAGGAGCCTACGTGTAGGCTTTTGCATGTACCTTTCGAATAAGCATCGGCTAATTCCGTGCCAGCAGCCGCGGTAATACGGAAGATGCGAGCGTTATCCGGATTTATTGGGTTTAAAGGGAGCGTAGGCGGCCTTTTAAGTCTGCGGTCAAATGTCAGGGCCCAACCTTGGCATGCCGTGGATACTGAT
+
8ACCCE>5=1)==========;;CFGGGGGGGGGGGGGGGGGGGGGGGGGGGGGGGGGGGGGGGGGGGGGGGGGGGGGGGGGGGGGGGGGGGGGGGGGFGGGGGGGGGGGGGGGGGGGGGGGGGGGGGGGGGGFGGGGGGGGGGGGGGGGGGGGGGGGGGGGFGGGGGGGGCDGGGGGGGGGFFGGCDGGGCGDGGFGCFGGGFGGDDFFGGGFFG=CFGFFGDD>CFEFFF;<9;>BED>9;>>>F<FFFB44<ADEG09DBDF)5<B<G6??EEFFFFF42:)5:7?>?FF(2)9><24
@M02996:162:000000000-B87FG:1:1101:12177:7164 1:N:0:TAGCGCTC+CTAAGCCT
CCTACGGGTGGCAGCAGTGAGGAATATTGGTCAATGGGCGAGAGCCTGAACCAGCCATGTCGCGTGCAGGAATACGGCCCTATGGGTTTTAAACTGCTTTTGCCTGGGGATAAAGTGGCGGACTTGTCCGTTATTGCAGGTACCAGGCGAATAAGGATCGGCTAACTCCGTGCCAGCAGCCGCGGTAATACGGAGGATCCGAGCGTTATCCGGATTTATTGGGTTTAAAGGGTGCGTAGGCGGCATCTCAAGTCTGTGGTGAAATGTCAGGGCTCAACCTTGGCACTGCCATGGAAACTGG
+
88BCCD18)1)=6======;;;;CFGGGGGGGGGGGGGGGGGGGGGGGGGFGGFGDFEGFGGGGGGGGFGGGGGGGGGGGGGGGGFGGGGGGGGGFCFGFG<AFEFGGGFEGG,CFFGCFC7FCFFFGBF@D=FF9D,=8@FGDF3=E7=6EGCDG9<7FEGD8DFA;@E8*@FEFGGFGF9*:8C)*=C:=:/>5.>DFGDEBC888A=+*9).19)*?8+:9E:00)9:>?::>3(.185-)(0)-7<D?F><2505::4)-<A6)044(4.0<6:?:A6022<34<7)6:::274:A>
@M02996:162:000000000-B87FG:1:1101:21148:7178 1:N:0:TAGCGCTC+CTAAGCCT
CCTACGGGAGGCAGCAGTGGGGAATATTGGACAATGGGGGAAACCCTGATCCAGCGACGCCGCGTGAGTGAAGAAGTATTTCGGTATGTAAAGCTCTATCAGCAAGGAAGAAAATGACGGTACTTGACTAAGAAGCTCCGGCTAAATACGTGCCAGCAGCCGCGGTAATACGTATGGAGCAAGCGTTATCCGGATTTACTGGGTGTAAAGGGAGCGTAGACGGCGAAGCAAGTCTGAAGTGAAATGCCGGGGCTTAACCCCGGAACTGCTTTGGAAACTGTTTTGCTAGAGTGCAGGAGAG
+
8ACCCE::50)=======;=;88BFFGGGGGGGGGGGGGGGGGGGGGGGFGGGFGGGGGGGGGGGGGGGGGGGGGGGGCGGGGGF8FGGGGGGGGGGCFGGGGGGFGGGGGGGFGGGGGCGGGGGADFFD=EAEGGGGGGGGGDFCEFG?FEFFFFGFGGGGGGCEE5B@FCGGGGGGGDC>AFGGDDGFGCE55EFGCFGG5=ECFCAACCCDFDGFGCFGGGEB=CBFC>AAAFD4=:.:61:847990@B>(89FCFFF>1>;?FF976>2)098)<:FFB??A2524>AF>5),428
@M02996:162:000000000-B87FG:1:1101:12296:7197 1:N:0:TAGCGCTC+CTAAGCCT
ACTACGGGTGGCAGCAGTGAGGAATATTGGTCAATGGGCGAGAGCCTGAACCAGCCATGTCGCGTGCAGGAATACGGCCCTATGGGTTTTAAACTGCTTTTGCCTGGGGATCAAGTGGCGGACTAGTCCGTTATTGCAGGTACCAGGCGAATAAGGATCGGCTAACTCCGTGCCAGCAGCCGCGGTAATACGGAGGATCCGAGCGTTATCCGGATTTATTGGGTTTAAAGGGTGCGTAGGCGGCATCTCAAGTCTGTGGTGAAATGTCGGGGCTCAACCTGTGCCATTCCATGTACACTGG
+
-8ACCD958)16===;==;;;;;;FFGGGGGFGGGGEFGDFGGGGGGGGGCF<EDFGFGFGGGGGGGGGGFFGGFGGGGGGGGFGGGGGG9DFFGDGGGEGFCGFAFGDBF+E8AFGFGED+FFCGEFGGGGCG9,C>DFFFGFFGCCEEGGGFFGFCFCCCE:FGGGGGGGGFGGGGFFCDFFGGGDGGGFCDEGFGGFCD=DGGF:A6FDDFFGC9CC?GGGGDCFA4DDB??)4-792145(86):):?)-5<:E43(/4:))::)2/,9>3+*4,3(*.6-.4).-))6)6.9-643
@M02996:162:000000000-B87FG:1:1101:4099:7203 1:N:0:TAGCGCTC+CTAAGCCT
CCTAACGGGAGGCTGCAGTCGAGGATCATTTGCAATGGGCGAAAGCCTGACAATGCGACGCTGCGTGGAGGATGAAGGCCTTCGGGTTGTAAACTCCTGTCATAGGGGAACAGGCGGAGATACCTAATACGTATCCGAGTTGAGTGTACCCTAAGAGGAATTGGCGGCTAACTCTGTGCCAGCAGCCGCGGTAATACAGAGGCCAAGAGCGTTGTTCGGATTTACTGGGCGTAAAGGGCGCGTAGGCGGCCGAGTGTGTCAGATGTGAAATCTCCGGGCTCAACCCGGAAAGTGCGTCTGA
+
ACCCC;:1))1==;==;===888@@EGFGGGGGGCGGGGGGGGGGGFEGFGGGFGGGGGGGGGGGFGGFGGGGGGFGGGGGGGGGGGGGGGGGGGGGGGGGGGGGGGGGGGFGGGGGGGGFAFGGGFGGGGGGGGGG7EFGGGGGGGFEGGGGGGGGGGGGGGGGGGDGGGGGGGGGGGGGGFAGFGDGGGCCEGGFGFFGGGFGGFFFFGCDEFGGFGGFGGG?FGGFFGEFFFFBBFGBGFE4)99GB>F>;BF9FGBDF2)9AAAFFGFAFFGFFF>BFF?:<>9,3(,6:AB8911)
@M02996:162:000000000-B87FG:1:1101:6109:7225 1:N:0:TAGCGCTC+CTAAGCCT
CCTACGGGTGGCTGCAGTGGGGAATATTGGACAATGGGCGAAAGCCTGATCCAGCGACGCCGCGTGAGTGAAGAAGTATTTCGGTATGTAAAGCTCTATCAGCAGGGAAGATAATGACGGTACCTGACTAAGAAGCCCCGGCTAACTACGTGCCAGCAGCCGCGGTAATACGTAGGGGGCAAGCGTTATCCGGATTTACTGGGTGTAAAGGGAGCGTAGACGGTATGGCAAGTCTGATGTGAAAACCCAGGGCTCAACCCTGGGACTGCATTGGAAACTGTCAAACTAGAGTGCAGGAGAG
+
8ACCCDD9=00===8;===;;88BFFGGGGGGGGGGGGGGFGGGGGGGGGGGGFFFFGGGGGGGCFGGGGGGGGGGGGGGGGGGGGGGGGGFFGGGGGFFGGGGGGGGGGGGGGGGGGGGGGGGGGGGGGGFDFGGGGGGGGGGGGGGGGGGGGGGGGGGGGGGGGGGGGGGGGGGGGGGGGFFE<DGGGGGGFGDFGGFGGGFGGFFFFGGGFFGGFGGBEGGC:GGFF6:>AAFADF><>9@BFFB704<?FFFFG7?:F?FFFFFFAFB<4@FF?)))06><24<AB84:AD<>?<(-
@M02996:162:000000000-B87FG:1:1101:18217:7286 1:N:0:TAGCGCTC+CTAAGCCT
CCTACGGGGGGCAGCAGTGAGGAATATTGGTCAATGGACGGAAGTCTGAACCAGCCAAGTCGCGTGAAGGAAGACGGTTCTATGGATTGTAAACTTCTTTTGCATGAGGGTAAAGTGACCTACGTGTAGGTTATTGCAAGTATCATGTGAATAAGCATCGGCTAACTCCGTGCCAGCAGCCGCGGTAATACGGAGGATGCGAGCGTTATCCGGATTTATTAGGTTTAAAGGGTGCGTAGGCGGGATGTTAAGTCAGCGGTGAAAGTTTGCGGCTCAACCGTAAAATTGCCGTTGAAACTGG
+
8ACCCD=:80)8888::<:::::CEGFFGGGGGGGGGGGGGGGGGGGGGGFGGFFFGGGGGFGGFGEGGGGGGGGGGGGGGGGGGGGGGGGGGGGGGGGGGGGEGGDFFGEFF@FGFCFGGGGGCEGGFFGGGGGCGFGGGGGCFGFFEFFGGGGGFGGGE5BCGGFCFEGGGGGGGGFG5C>DGG3DGGGGGEGGFGGFDDCEGGFFFFFGGEEDGFGGFGGGGFGFFFGDB:<>:?D7<C70(0)4?ABFA<49:CD6;F7AA9AAFFGF>1.<F<308F?:)636<>9?:366*)).4
@M02996:162:000000000-B87FG:1:1101:10458:7294 1:N:0:TAGCGCTC+CTAAGCCT
CCTACGGGTGGCAGCAGTGGGGAATATTGCACAATGGGGGAAACCCTGATGCAGCAACGCCGCGTGCGGGAAGACGGTCTTCGGATTGTAAACCGCTTTTCTTAGTGAAGAATTTTGACGGTAGCTAAGGAATAAGCATCGGCTAACTACGTGCCAGCAGCCGCGGTAATACGTAGGATGCAAGCGTTGTCCGGATTTACTGGGTGTAAAGGGAGCGCAGGCGGGACTGCAAGTTGGATGTGAAATGTCGAGGCTTAACCTCGGAACTGCATCCAAAACTGTAGTTCTTGAGTGGAGTAGG
+
88ABCD)80)0========;;88BFGGGGGGGGGGGGGGGGGGGGGGGGGGGGFFFGGGGGGGE@FGGFGGGGFFGGGGGGGGGFGGFGFFGGGGGGGGGGGGGGGGGGGGGGGGGGGGG@GFGGGGGGGGGGGGGGGGGGGGGGGGGGGGGFGGAFGGFGDEGGEGGGCFGF9?A>E?FFGFFGGGGGGGGGEGGFGGFGGGF<C>B=:DGGFFGG>GGE*:CC):*4F>FFA>F?FFG?F<B4@FAF:35>FF?BGGFA5::969?F<266>FGF?:?A*6:)4A462)2-8?D43(6-
@M02996:162:000000000-B87FG:1:1101:10476:7295 1:N:0:TAGCGCTC+CTAAGCCT
CCTACGGGGGGCAGCAGTGGGGAATATTGCACAATGGGGGAAACCCTGATGCAGCAACGCCGCGTGCGGGAAGACGGTCTTCGGATTGTAAACCGCTTTTCTTAGTGAAGAATTTTGACGGTAGCTAAGGAATAAGCATCGGCTAACTACGTGCCAGCAGCCGCGGTAAGACGTAGGATGCAAGCGTTGTCCGGATTTACTGGGTGTAAAGGGAGCGCAGGGGGGACTGCAAGTTGGATGTGAAATGTCGAGGCTTAACCTCGGAACTGCATCCAAAACTGTAGTTCTTACGGGGAGTAGG
+
68BCCFD)5108888::<:::88CFGGGGGGGGGGGGGGGGGGGGGGGGGGGGFGFGGGGGGGGGGGGGGGGGGGFFGGGGGGGFFGCFGGGGGGFGGGGGGGFFGG@CFFGGGGD@GFEDEGGGGGFGFFGABCFGFGG7CEDE8CGGGCECFGFFGCFGGGGEGGGD+<EDGG:297A=>9FFDDC)AFGG>**8FCF7*<::DFFFFF+9)89<><))*:DGD=F0):*)62=?>FC::4*-**.2.459(32:GG4278?B1609204<?FC1(44)*))-.644))((--15(.))
@M02996:162:000000000-B87FG:1:1101:21221:7298 1:N:0:TAGCGCTC+CTAAGCCT
CCTACGGGGGGCTGCAGTAGGGAATATTGCACAATGGGGGGAACCCTGATGCAGCAACGCCACGTGTGGGAAGAAGCATTTCGGTGTGTAAACCACTGTCGTGAGGGAATAATGCTTGATTTCGGTCAAGTTGAATGTACCTCGAAAGGAAGCACCGGCAAACTTCGTGCCAGCAGCCGCGGTAATACGAGGGGTGCAAGCGTTGTTCGGAATCACTGGGCGTAAAGGGAGCGTAGGCGGAGATGCAAGCAGTCTGTACAATACCGGGGCCCAACCCCGGACCTGCAGACTGGACTGTGG
+
8ABCCF=):5)8888::::<:8:CFGGGGGGGGGGGGGGGGGGGGGGGGGGGGGGGGGGGGGGG=FFGGGGGGGGGGGGGGGGGGGGGGGGGGGGGGGGGGG:FGGGGFGGGGGGGGGGGGGGGGGGGDFGGG?FGCGGGGGGDEGDEGFGGFGGGGCDEGGGFGGEG=EE?7FFGGGGGEGEF8FFDFDDCEFGGFGG4CDGFGGFFBBCEGF?FGBG*7>=):5EG?FCEBB:>??FGB5,?<FF<D07F<:><BCC4>FBF:<0;79C><3BC@<;B1@>?:?::4704:<1<>2)(
@M02996:162:000000000-B87FG:1:1101:20672:7313 1:N:0:TAGCGCTC+CTACGCCT
CCTACGGGTGGCTGCAGTGGGGAATATTGCACAATGGGGGAAACCCTGATGCAGCGACGCCGCGTGAGTGAAGAAGTCTCTCGGGATGTAAAGCTCTATCAGCAGGGAAGAAAATGACGGTACCTGACTAAGAAGCCCCGGCTCACTACGTGCCAGCCGCCGCGGTTCTACGTAAGGGGCCAGCGTTATCCGGATTTACTGGGTGTAAAGGGAGCGTAGACGGTCATGCAGGTCCGATGGGGACGGTTGGGGGCCAACCCCCCAACTGCATTGGCAACCTTAACACTCGTGCTGCAGCGAG
+
8ACCCB9A=1)========;;88BFFGGG<,FFGGGGF7FG@F<<FGGG<;FFFF:F@F7CFGEFF,8CFF9FFAFC??,CE:F7@F+:5AF<FGF9,C@,A,:9BF7E?EDE<F,=E7+@+@CFC,DFE,5,,6@EGCE+@+3899=E6>,3>,@347*5/*14=**,,4:0,,4,4?=//85CDDGCFGDE>7/=FF7CC5);7*960*:*7)/>:3*18AC*)3:<@*>,8))-(8*(*,.-5B1/((0((-(.:/,8>19??3(?)063))096.(./-))(.,((,((),(9,(-(
@M02996:162:000000000-B87FG:1:1101:26390:7319 1:N:0:TAGCGCTC+CTAAGCCT
CCTACGGGTGGCTGCAGCTAAGAATATTCCGCAATGGACGAAAGTCTGACGGAGCGACGCCGCGTGGATGATGAAGGCCGGAAGGTTGTAAAATCCTTTTATAACTGAGGAATAAGTATTATCAGAGAAAGGTAGTATGGTGACTGTAGGTTATGAATAAGCAACGGCTAATTACGTGCCAGCAGCCGCGGTAACACGTAAGTTGCGAGCGTTGTTCGGAATTATTGGGCGTAAAGGGCATGTAGGCGGGTTTGCAAGCTTGGCGTGAAATCCCGGAGCTCAACTCCGGAATTGCGTTGAG
+
8ACCCFA5800=;======;<;;CEFGGGGGGGGGGGGGFFFGGGGGGGGGDFFFGGGGGGGGGFGGGGGGGGFFGGGGGGGFGGGGGGGGGGGGGGGGGGGGGGGGGGGGGGGGGGGGGGGGGGGFFGGFGGFGGGGGGGGGGGFGGGGGGGGGFGGGGGGGGGGGGGGGGGGGGGGGGGGFFFGGGGGGGGFGGFGGFDGGFGGFFEFGG3:AGGFGD>FG7FFGG?FGB>FFFBFFD?GFFAF441(-5::4<AGGFFFB(-49<:4:)..):)((43=7:2-36>:48:<A?E?>0(
@M02996:162:000000000-B87FG:1:1101:6366:7323 1:N:0:TAGCGCTC+CTAAGCCT
CCTACGGGTGGCAGCAGTAGGGAATATTGGACAATGGGGGAAACCCTGATCCAGCGACGCCGCGTGAGTGAAGAAATATTTCGGTATGTAAAGCTCTATCAGCAGGGAAGAAAATGACGGTACCTGACTAAGAAGCACCGGCTAAATACGTGCCAGCAGCCGCGGTAATACGTATGGTGCAAGCGTTATTCGGATTTACTGGGTGTAAAGGGAGCGTAGACGGCATGGCAAGTCTGAAGTGAAATGCGGGGGCTCAACCCCTGAACTGCTTTGGAAACTGTCAAGCTAGAGTGTCGGAGGG
+
ACCCCEFA50)========<;8;CFFGGGGGGGGGGGGGGGGGGGGGGGGGGGGGGGGGGGGGGFGGGGGGGGFGGGGGGGGGGGGGGGGGGGGGGGGGGGGGGGGGGGGGGGGGGGGGGGGGGGGGGGGGGGGGGGGGGGGGGGGGGGGGGGGGGGGGGGGGGGGGGGGGGGGFGGGGGGGFFGGGGGGGGGFDGFGGFFGGFGGFFFFGGGFFGGFGGFGGGGFGGFFGFFFFFAAFF?:>@<9@>GF9D>0?BFGGFFF?F?B>??>GDF?FGFFF<)9<A<>?ABF?244::D99(3
@M02996:162:000000000-B87FG:1:1101:20673:7333 1:N:0:TAGCGCTC+CTAAGCCT
CCTACGGGTGGCTGCAGTGGGGAATATTGCACAATGGGGGAAACCCTGATGCAGCGACGCCGCGTGAGTGAAGAAGTATTTCGGTATGTAAAGCTCTATCAGCAGGGAAGAAAATGACGGTACCTGACTAAGAAGCCCCGGCTAACTACGTGCCAGCAGCCGCGGTAATACGTAGGGGGCAAGCGTTATCCGGATTTACTGGGTGTAAAGGGAGCGTAGACGGTCATGCAAGTCTGATGTGAAAGGTGGGGGCTCAACCCCCAAACTGCATTGGAAACTGTAAGACTCGAGTGCCGGAGAG
+
8ABCCE1):))========;;88CGGGGGGGGGGGGGGGGGGGGGGGGGGGGGFFGGGGGGGGF8FFGGGGGGGEGGGGGGGGGGFGGGGGGGGGGGGGGGGGGGGGFGGGGGGGGGGGGFGGGGGGGGGCG8FFGGGGGGGGGGGGGGDF@DFEGGGGGGGGEGG>>=@BCCFCEGGGGCFF3CGDGGGGGGDG=ACCCFGCAED?BBFCGC:>DGFDDFGGGGBCFFF==AFA?A>FC60)86772C0;EF>BF>GG<:BB?:?A6F<C932=:?25AAF9552..34848<B><6>38
@M02996:162:000000000-B87FG:1:1101:26381:7334 1:N:0:TCGCGCTC+CTAAGCCT
CCTACGGGTGGCTGCAGCTAAGAATATTCCGCAATGGACGAAAGTCTGACGGAGCGACGCCGCGTGGAGGATGAAGGCCGGAAGGTTGTAAAATCCTTTTATAACTGAGGAATAAGTAGTGTCGGGTAACGTTTGTATGGTGACTGTAGGATATGCATCAGCAACGTCTAATTACGTACCAGCAGTCACGGTAACGCGTCAGGTGCGAGCGTGGTTCGGTATTATTAGGCGTAGAGGACGTGGAGGCGTATTTGCAAGCTTGGTGTTACATCCCGGAGCTCGACTCCGGAGTTGCCTTTAG
+
8ACCCE:581)======66;6;;CFFGG@6,BFGGGGAFGG+BF@FGGG9:+B@F@C6F+FGGGFGGG<FG84FGGGGE4+@4CGGG8+,CFG,,A5EFG,,,,55C5E:,A,C,,,,,5,:C+++,+,,6,3,+6,,CFG,,@,,3,8,,@E;E,@F+8ED,D3*4@,>,,+,3@3,1=,;F*D+;++1*1*:4*):?)17*1>6)8):)**)2C+()*)/+*3@00)/9.(((9(()),9(.,)7(*((/6)-.):*4).(-(.(.*)*)43720,3())(41<::(,(-166)/)).6
@M02996:162:000000000-B87FG:1:1101:26399:7341 1:N:0:TAGCGCTC+CTAAGCCT
CCTACGGGTGGCTGCAGCTAAGAATATTCCGCAATGGACGAAAGTCTGACGGAGCGACGCCGCGTGGATGATGAAGGCCGGAAGGTTGTAAAATCCTTTTATAACTGAGGAATAAGTATTATCAGAGAAAGGTAGTATGGTGACTGTAGGTTATGAATAAGCAACGGCTAATTACGTGCCCGCAGCCGCGGTAACACGTAAGTTGCGATCGTTGTTCGGAATTATTGGGCGTAAAGGGCATGTAGGCGGTATTGCAAGCTTGGTGTGAAATCCTGGAGCTCAACTCCGGAATTTCGTCGAG
+
8BCCCFF)111=;=8====;<;;FGGGGGFGGGGGGGFGGGGGGGGGGGGCEEFFDFFGDEGGGEGGFFGGG9DFFFCGEGDCEGFGF=BEFFGFGFGGGGGGGGGGGGGFGF=FFGFCDFGEAF,C,AFGFGGCFGGGGGGCFC,33E,,CBFGFGGDDCD@DCE7ECGFF7,@@8@C519@?8>CC7:5:CDCGA5*)2;CA+;>D)=7**)093,)*8AC*<6?4:>D59<6F)37*,9:9:74(92(7.625)3909F<><?048:79?)/30(,(.*41)4?(1(-1)-)()((--
@M02996:162:000000000-B87FG:1:1101:19967:7375 1:N:0:TAGCGCTC+CTAAGCCT
CCTACGGGTGGCAGCAGCTAAGAATATTCCGCAATGGACGAAAGTCTGACGGAGCGACGCCGCGTGGATGATGAAGGTCGGAAGATTGTAAAATCCTTTTATAACTGAGGAATAAGTCTGGTGAGAGAAACGCCGGATGGTGACTGTAGGTTATGAATAAGCAACGGCTAATTACGTGCCAGCAGCCGCGGTAACACGTAAGTTGCGAGCGTTGTTCGGAATTATTGGGCGTAAAGGGCATGTAGGCGGTTTTGCAAGCTTGGTGTGAAATCTCGGAGCTCAACTCCGAAATTGCGTTGGG
+
88BCCE>=>0)========;<;;CEFGGGGGGGGGGGGGGGGGGGGGGGGGGGFCFEGGGGGGGFFGGGGGGGGGGGGGGGGGGGGGGGGGGGGGGGGGGGGGGGGGGGGGGGGGGGGGGGGGGGGGGGGGGGGGGGGGGGGGGGGGGGGGGGGGDEFFFGFGGGGGGGGGGGGGGGGGGGGFFGGGGDDGGDEGGFGG4>4<FGGFFFFGGGBFFF?GDBFC:CFGG<FGD18:FBBEG1<<9<F@;G>B>:??F<9*8AF:-(48<B<:26<FD)--4:=<7>3,,331?A2>B5191(
@M02996:162:000000000-B87FG:1:1101:12096:7381 1:N:0:TAGCGCTC+CTAAGCCT
CCTACGGGTGGCAGCAGCTAAGAATATTCCGCAATGGACGAAAGTCTGACGGAGCGACACCGCGTGAATGATGAAGGTCGAAAGATTGTAAAATTCTTTTGTAAGTGAGGAATAAGCCGTGTAGGGAATGACATGGTGGTGACTGTAGCTTATGAATAAGCAACGGCTAATTACGTGCCAGCAGCCGCGGTAACACGTAAGTTGCGAGCGTTGTTCGGAATTATTGGGCGTAAAGGGCATGTAGGCGGTTATGAAAGTCTGGAGTGAAATCCCTGGGCTTAACTCAGGAACTGCTTTGGAA
+
8ACCCE@9=0)========;<;;CFGGGGGGGGGGGGGGGGGGGGGGGGGGGGFEGFFGGGGGGFGGGGGGGGFGGGGGGGGGGGGGGGGFGFFGGGGGGGGGGGGGGGFGGGGGGGGGGEGFGFGGGGGFGGGGGGGGGGGGGFGGGGGGDGGGGFFFGGGGGGGGGGGGGGGGFFGGGGGFFGGGGGGG>CFGGFGG4CFGFGDEFFFDGDBFGGFGCFGFGGFGGFFGEB?FFFF>F4249<FE97927-):>DGFAA@<?FFBFF9:?DBF*8,:BBFF<<>:?::4>BBAAF2>44
@M02996:162:000000000-B87FG:1:1101:24968:7388 1:N:0:TAGCGCTC+CTAAGCCT
CCTACGGGGGGCTGCAGTGAGGAATTTTCCGCAATGGGCGAAAGCCTGACGGAGCGACGCCGCGTGAGGGATGAAGGTTTTCGGATCGTAAACCTCTTTTATTAAGGAAAAAGGATAATATGCTCACCATATTATTTTGATGGTACTTATTGAATAAGCCCCGGCTAACTACGTGCCAGCCGCCGCGGTAATAAGTAGGGGGCGAGCGTTGGCCGGAGTTACTTGGCGTAAAGAGCGAGTCGGCGGTTAGTTACGTCGGGTGTGAAATCCTTCAGCTCAACTGAGGAACTGCGCCTGCAA
+
8ACCCFA@91)8688::::::::CF=FGFC?FGGGGGFEF+CFC<FGGGFCCGFFCF:>7FGGGFGGEGGGGGGEGG>33@=>FCF<1F<DFCFG:,CFG;@FGEGGCAF,CFEFFFFGFC:<F,C@CC<+CFCFCG+B<B9<>B9;FC<ECEG99E9F<8>>2://<C++31:C5CFGG*9B5:<77>C*9<*<<FFG5DGE@/>37B))**67))4DG732*0)<D3)9;9<:5((.91CBFBB)4*..=<)4:1*902),4).)5/4:9A)/3/4))34>2)1208).)3012:?23
@M02996:162:000000000-B87FG:1:1101:24950:7389 1:N:0:TAGCGCTC+CTAAGCCT
CCTACGGGGGGCTGCAGTGAGGAATTTTCCGCAATGGGCGAAAGCCTGACGGAGCGACGCCGCGTGAGGGATGAAGGTTTTCGGATCGTAAACCTCTTTTATTAAGGAAAAAGGATAATATGCTAACCATATTATTTTGATGGTACTTATTGAATAAGCCCCGGCTAACTACGTGCCAGCAGCCGCGGTAATACGTAGGGGGCGAGCGTTGTCCGGAGTTACTGGGCGTAAAGAGCGTGTAGGCGGTTAGTTAAGTCAGGTGTGAAATCCTTCAGCTCAACTGAGGAACTGCGCCTGAAA
+
8ACCCED151)8888::::::::CFGGGGGGGGGGGGGGFGGGGGGGGGGGGGFBFFGGGGGGG@FFGGGGGGGGGGGGGGGGGGGGGGGGGGGGGGGGGGGGGGGGGGGGGGGGGGGGGGGGGGGGGGGGGGGGGGGGEFFGGGGGGGGGGGGGGGGGFGDGGGGGGGFGGGGGGGGGGGGFFGGGGGGGGGFGGFGGFGGGFGGFFFFGGG=><5;DGFGGGGFGG;ECFFF?F>3>D?GFFFFFFGFBFAFFFDGGFFFFFFFFAFBGFA2@C??BFBBBF?68:?:<<?>?BFFFF
@M02996:162:000000000-B87FG:1:1101:19524:7390 1:N:0:TAGCGCTC+CTAAGCCT
CCTACGGGAGGCTGCAGTGAGGAATATTGGTCAATGGACGGAAGTCTGAACCAGCCATGCCGCGTGAAGGAAGAATGCCCTATGGGTTGTAAACTTCTTTTGCCACAGCGTAATAAGGGTCGTTCCCGGCCTGATGAGCGTCTGTGGCGAATAAGCATCGGCTAACTCCGTGCCAGCAGCCGCGGTCATACGGAGGATGCAAGCGTTATCCGGATTTATTGGGTTTAAAGGGTGCGTAGGCGGACGCTCAATTCAGCGGTGAAATATCCTGCCTCTACCGGGATGCTGCCGGTGATCCTGG
+
88BCC51=)1)=;==;==;;=;;CF,FFGGGGGGFGFDFGFGGGGGGGGCGGGGGGGCGGGGGGGGGGGGGGDDEFF9FFG8FGF,CF@CGGCAFBBFGGE,CDCFB?,CCFGGGFF<8?ECB+E,C++C+864E;;=,+83+AD;8D+++@D,@E,DDCCDE>DDEFF7D*9DDCGGFCFGB>:9)/=1B2*0C55D0.>++.CDFFF6F:C55/6)+;3<C11>FDA@7).,3)48B*)1-)(07(*()*.-52)*1-(059)6))=)2(.86+1:>(()((-19)5(-((,-5*)..(
@M02996:162:000000000-B87FG:1:1101:10681:7398 1:N:0:TAGCGCTC+CTAAGCCT
CCTACGGGGGGCAGCAGTAGGGAATATTGCACAATGGGGGAAACCCTGATGCAGCAACGCCACGTGTGGGAAGAAGCATTTCGGTGTGTAAACCACTGTCGTGAGGGAATAATGCTTAATTTCGGTTAAGTTGAATGTACCTCGAAAGGAAGCACCGGCAAACTTCGTGCCAGCAGCCGCGGTAATACGAGGGGTGCAAGCGTTGTTCGGAATCACTGGGCGTAAAGGGAGCGCAGGCGGAGATGCAAGCAGTCTGTACAATACCGGGGCCCAACCCCGGACCTGCAGACTGGACTGTTT
+
8ACCCF==A5)8888::<:<:8::EFEGGGGGGGGGGGGGGGGGGGGGGGGGGFFFGGGGGEGGBFFGGGGGGGGGGGGGGGGGGGGGGGGGGGGGGGFGGGGGGGGGGGGGGGGGGG9FGGGGGFECFGGGGGGGGGGGGGGGGDEEGGGFGGGCECGGGFGGFFCFGGGGGGGGGFGEC<<B8FGG5CCEE;EGDGGFFDE3CGFFD)/:CF?FGFGFFGGCEFGG04CBFF0B69BD07-)-9=)28?F<?DFF9:A<FDFFF;>73DB?:DEDFF9>>>7??(46:)).4:>@A>9
@M02996:162:000000000-B87FG:1:1101:19520:7407 1:N:0:TAGCGCTC+CTACGCCT
CCTACGGGAGGCTGCAGTGAGGAATATTGGTCAATGGACGGAAGTCTGAACCAGCCATGCCGCGTGAAGGAAGAATGCCCTATGGTTTGTAAACTTCTTTTTCCACAGAGTAATAAGTGTCGTTCGCTGCCTGATGAGCCTATGTGGCCAATAAGCATCGGCTAACTCCGTTCCAGCAGCCGCGGTAATACTGCGGATGCAATCGTTATCCGGATTTCTTGGGTTTAAAGGCTGCTTAGGCGGACGCTTAAGTCGCTTGCGACATATCCCGCCTTAACCGGTGGGTTGCCGTTGTTATTG
+
8ACCCF):81)=;==;===6=;;CFFGGGEFFFGGGGFFGCGGGFGGGG9FGGGGFG9FGGGGGFGGGGGGGGGGGFAFAF,CFC,CE?FGGF,F?<FFGG,9FFE=E?A?FGGG<F,CCFC=+A7B++89CDFG@E@,,6,85A,6@,46,=,=D==6+>+36>DED8@>,=D88>?F8=CAAEG*7B;C,;+@E4C*3;2,;D9F4AF>EG>?*08CGFGE1:)<;)32)/,3).7A*(2,)()0(*(./6:6>(*/((0(--))64)/((()20-)2()(-(,((()(4(341*))-
@M02996:162:000000000-B87FG:1:1101:3121:7426 1:N:0:TAGCGCTC+CTAAGCCT
CCTACGGGGGGCAGCAGCTAAGAATATTCCGCAATGGACGAAAGTCTGACGGAGCGACGCCGCGTGGATGATGAAGGCCGGAAGGTTGTAAAATCCTTTTATAACTGAGGAATAAGTAAGGTGAGAGAAACGCCTTATGGTGACTGTAGGTTATGAATAAGCAACGGCTAATTACGTGCCAGCAGCCGCGGTAACACGTAAGTTGCGAGCGTTGTTCGGAATTATTGGGCGTAAAGGGCATGTAGGCGGTTTTGCAAGCTTGGTGTGAAATCCCGGAGCTTAACTCCGGAATTGCTTTGAG
+
ABCCCBA1:5)8888:::::<:EEGGGGGGGGGGGGGGGGGGGGGGGGGGGDEFFGFGGGGGGGFGGGGGGGGGGGGGGEEGFGGGGGGGFFGGGGGGGGGGGGGGGGGGGGGFGFGGGGGCGGGGGGGGGGGGGGGGFGGCFGFFFF@FGGFGGGGGGGGFGGGDGGGGGGGGGGGCGGGGFFGGGGGEGGGDEGFGGFGFGFFGBEFF):C@>GGBGC>E67:=<C:FGE;F:F<0@C:<>@:B=9993><<<F)A<:45<D??86@>GF?:>8)((32=2))45:9:(,44))/-52-
@M02996:162:000000000-B87FG:1:1101:27807:7428 1:N:0:TAGCGCTC+CTAAGCCT
CCTACGGGGGGCAGCAGTAGGGAATTTTCGTCAATGGGGGGAACCCTGAACGAGCAATGCCGCGTGAGTGAAGACGGTTTTCGGACTGTAAAGCTCTGTTGCGAGAGAAAAACGGTATGGATAGGGAATGATCCATAAGTGATGGTATCTCGCCAGAAAGTCACGGCTAACTACGTGCCAGCAGCCGCGGTAATACGTAGGTGGCGAGCGTTATCCGGAATGATTGGGCGTAAAGGGTGCGTAGGTGGCATGGTAAGTCTGAAGTCAAAGCCGGCAGCTCAACTGTCGTACGCTTTGGAAA
+
8ACCCD>):8)8688::<:<:8:CCEEFFGGGGGGGFGGGFGGFGEEGGGGGGF@BFBBEGGGGGG@<FG:FGFCFEF7:FCFGCGG8FFEEGFGG?:FGG?CEE5CFFGGFEGGCGGGG@CFGF6AFFDG7<CFFFFCGGGGFCEFGGFFGGGEEFCDGFGFC85EC=CC?FGGGFG5EFCFF847DG=CCC7?97>C4>7C3FD>>EE7EGFF7/45C5CCFF*:C6@7<(4-?22>7,118<B@B<?4FB2<68<:>B=A<BA24=>9133@87?,),??A><A44:8696??F3242
@M02996:162:000000000-B87FG:1:1101:9350:7430 1:N:0:TAGCGCTC+CTAAGCCT
CCTACGGGTGGCTGCAGTGGGGAATATTGCACAATGGGGGAAACCCTGATGCAGCGACGCCGCGTGAGTGAAGAAGTATTTCGGTATGTAAAGCTCTATCAGCAAGGAAGAAAATGACGGTACTTGACTAAGAAGCCCCGGCTAACTACGTGCCAGCAGCCGCGGTAATACGTAGGGGGCAAGCGTTATCCGGATTTACTGGGTGTAAAGGGAGCGTAGACGGTAGGGCAAGTCTGAAGTGAAATGCGGGGGCTCAACCCCTGAACTGCTTTGGAAACTGTCAAACTAGAGTGCAGGAGAG
+
88BCCE>):0)========;;@8BFGGGGGGGGGGGGGGGGGGGGGGGGGGGGFFGGGGGGGGGFFGGGGGGGGFGGGGGGGGGEGGGGGGGGGGGGFBFGGGGGGGGGGGGGGGGGGGGGGGGGGGGGGGFGGGGGGGGGGGGGGGGGGGGGGGGGGGGGCEEEGGGGGGGGGFCEGGGEGFFGGGGGGGGGDGGFGGFGGGFGGFFFFGG>>DGGFDDFEGGFD5C?>GFFFFF2<F:8:61577>DBFF>>??DGGFF>17??<?6AGFBBFFF?FFFBAFAF29A>?A<<>A)(413
@M02996:162:000000000-B87FG:1:1101:3099:7430 1:N:0:TAGCGCTC+CTAAGCCT
CCTACGGGGGGCAGCAGCTAAGAATATTCCGCAATGGACGAAAGTCTGACGGAGCGACGCCGCGTGGATGATGAAGGCCGGAAGGTTGTAAAATCCTTTTATAACTGAGGAATAAGTAAGGTGAGAGAAACGCCTTATGGTGACTGTAGGTTATGAATAAGCAACGGCTAATTACGTGCCAGCAGCCGCGGTAACACGTAAGTTGCGAGCGTTGTTCGGAATTATTGGGCGTAAAGGGCATGTAGGCGGTTTTGCAAGCTTGGTGTGAAATCCCGGAGCTTAACTCCGGAATTGCGTTGAG
+
8ACCCFF=:1)8888:::::<::CFGGGGGGGGGGGGGGFFFEFGGGGGGGGGFCFFGGGGGGFFFGGGGGGGFFGGGGGGG7FGFGFGFFGGFFGGGGGGGFGGGGGGGGFFEGGGGCFGFFFFGFGGGGGGCGGGGGGGGFGGGGGGGGFGGGGGC:CE>CFGDGGGGGGGGGGGGCGF>>FFGFGGGGG=B<AFGGFGGGFGG:3;>D5C:>FFBGG@FGGGFGG?FGE>0(97?D54C<9:FFBG>FFFF?9>FD?<@BA?<1A667<>:5C)1(87@9>D2:3439:3?9?>06?3
@M02996:162:000000000-B87FG:1:1101:3118:7445 1:N:0:TAGCGCTC+CTAAGCCT
CCTACGGGGTGCAGCAGCTAAGAATATTCCGCAATGGACGAAAGTCTGACGGAGCGACGCCGCGTGGATGATGAAGGCCGGAAGGTTGTAAAATCCTTTTATAACTGAGGAATAAGTAAGGTGAGAGAAACGCCTTATGGTGACTGTAGGTTATGAATAAGCAACGGCTAATTACGTGCCAGCAGCCGCGGTAACACGTAAGTTGCGAGCGTTGTTCGGAATTATTGGTCGTAAAGGGCATGTAGGCGGTTTTGCAAGCTTGGTTTGAAATCCCGGCGCTTAACTCCGGACTTGGTTTTAG
+
8ACCCB>)1))=;;;===;;<;;;CDFGGGGGGGGGGGGDGGGGGGGGGGEFGGGGGGGGFFGGFGCCFFFFFFFGFGG7FDCFECGGGGFFGGGGGGFEFFEFGGGGGCGGGGAFGGG<EGGGGG8FGGGFGGFEFGCFEDCECGGG9>3DFGGGGGGGFCF7@@EEGGGGFCF5D,;ED9?A@FGGDC4C*:9165C5C4ECFGFE>B<EGFFGG07CB5ECEFGG)19<?:?*40>D1<)92*99C39)41<5<+9:2)(5(1()99F442>8)(3928-.5)5614(-4)).030)(
@M02996:162:000000000-B87FG:1:1101:19377:7455 1:N:0:TAGCGCTC+CTAAGCCT
CCTACGGGAGGCTGCAGTGGGGAATATTGCACAATGGACGAAAGTCTGATGCAGCGATTCTGCGTGGAGGATGAAGCATTACGGTGTGTAAACTCCTTTTCTGGTAGAAGACGAATGACGGTATACCAGGAATAAGGGACGGCTAACTATGTGCCAGCAGCCGCGGTAATACATAGGTCCCAAGCGTTATCCGGATTTACTGGGCGTAAAGTGTCCGTAGCCTGACATGTAAGTCTGTTTTCAAATACTGTGGCTCAACCATAGGAAGGGAATAGATACTGTATGTCTGGAGGTTGTTGGG
+
68BCCF===0)=======;=;88BFFGGGGGGGGGGGGGGGGGGGGGGGGGGGGGGFGGGGGGFFGGGGGGGGGGGGGGGGGGGFGGGGGGGGGGGGGGGGGBFG,FFGGGGGGGGGGGGGGGGGGGFFECGFGFG9FGGGGGGGGGGFGGGGGGFGGGGGGEGGGGGGGDGDEGGCFGGGGFFFGGGCGGGGFGGFGGFGGGFFDEFFFDGGFFGG@DDFDFC=F?C;FGFECE7)9CF=;9C?FA@C)9=?:<?>FF:<F<??D2()-113.=74)6A6@44-69.41-8?B?37<?FF
@M02996:162:000000000-B87FG:1:1101:10549:7464 1:N:0:TAGCGCTC+CTAAGCCT
CCTACGGGTGGCAGCAGTAGGGAATATTGCACAATGGGGGAAACCCTGATGCAGCAACGCCACGTGTGGGAAGAAGCATTTCGGTGTGTAAACCACTGTCGTGAGGGAATAATGCTTGGCCTCGGACAAGTTGAATGTACCTCGAAAGGAAGCACCGGCAAACTTCGTGCCAGCAGCCGCGGTAATACGAGGGGTGCAAGCGTTGTTCGGAATCACTGGGCGTAAAGGGAGCGCAGGCGGAGATGCAAGCAGTCTGTACAATACCGGGGCCCAACCCCGGACCTGCCGACTGGCCTGGTG
+
88ACCD:5:0)=;==;==6<;8;CFGGGGGGGGGGGGGGGGGGGGGGGGGGGGGGGGGGGGGGGCFFGGGGGGGGGGGGGGGGGGGGEFGGGGGGGGGFGGGFGGGFFGGFDGEGGGGCGGGGGGGEG8<FGDF=EAFGGGGGGGFE@GGF?FGFGG>DEEGGGGGGFGDGF?:FCGFGGGG@ECF+DC5<EG;:CBDF6<D5>EGFCEFGEGFFGC?FGFG5<EFFGBFG>3>FFFFD9(/,73079:604)544<9DDFFD>::61<;C>B?FEFFFFFF604((-(--76(.5)(.(
@M02996:162:000000000-B87FG:1:1101:3801:7488 1:N:0:TAGCGCTC+CTAAGCCT
CCTACGGGCGGCAGCAGTGGGGAATCTTCCGCAATGGACGAAAGTCTGACGGAGCAATGCCGCGTGGGTGATGAAGTTTTTCGGAACGTAAAACTCTTTTGTTTGTGACGAACGTGCTTTCCATCAACAACAGAGAGCAGTGACTGTAGCAAACGAATAAGCCACGGCTAACTACGTGCCAGCAGCCGCGGTAATACGTAGGTTGCGAGCGTTGTCCGGAATTATTGGGCGTAAAGCGCATTTAGGCGGTTTTCTAAGTCTGGAGTGAAATTGCGGGGCTCAACCCCGGATGGCCCTGGAT
+
BCCCCFF=5:)8888;;;;;;888EFGFGGGGGGGGGGGGGGGGGGGGGGGGGFG<FEGGGGGEFF+4CFGGGGGGFF954E@FE7=FFGGGG<<FFGGG9FEE=FFGFGEE7+AD+<@FEF,=>=3@EGC3<CGFC88DFGGF;EGFC,;7@3CEGGGGGGGFGGEEGGG6CFGGGGGGGGFFGGGGGGGCEE?CFGGFC<FFFGFFDFGGG3>*;6DDEFGGGFFGBFCDF13@2;ED(*6@<FFFGBFFF9:>AG:55F?)4?<AFF*--:BGB9602=<?7<?9(3((-(((8(-3)
@M02996:162:000000000-B87FG:1:1101:17781:7499 1:N:0:TAGCGCTC+CTAAGCCT
CCTACGGGAGGCAGCAGTGAGGAATATTGGTCAATGGGCGAGAGCCTGAACCAGCCAAGTAGCGTGGAGGACGACGGCCCTATGGGTTGTAAACTCCTTTTGCCTGAGGGTAAAGTGACCTACGTGTAGGTTATTGCAAGTATCAGGTGAATAAGCATCGGCTAACTCCGTGCCAGCAGCCGCGGTAATACGGAGGATGCGAGCGTTATCCGGATTTATTGGGTTTAAAGGGAGCGTAGGCGGCCCGTTAAGTCAGCGGTCAAATCAGGTGGCTCAACCATCTGTCGCCGTTGAAA
+
8ACCCF)1)))=======;=;;;;EFGGGGGGGGGGGGGFCFFGFGGGGGGGGDFGGFFFFGGGGGGGGGGGGGGGGGGGGGGGGGGGGGGGGGGGGGGGGGGGGF@EFGGGGFFGGGGGGGGGGGGEECGGFGGAFGDDGGGGGGCFFGFGGGGGGGGGGGGGGGGGGGGGGGFFGFGGGGFFGG>DGFGEEEGGFGGFDGEACGF35;DGGFFGGCGGFGGGG:EF9?F3(4959?DD<997;8>;FB<FA4.)85CB0:8<:2-5)4><B6FFF?:?764<>BFF:>9?042)
@M02996:162:000000000-B87FG:1:1101:8836:7515 1:N:0:TAGCGCTC+CTAAGCCT
CCTACGGGTGGCTGCAGTCGAGGATCATTTGCAATGGGCGAAAGCCTGACAATGCGACGCTGCGTGGAGGATGAAGGCCTTCGGGTTGTAAACTCCTGTCATAGGGGAACAGGCGACTGGACCTAATACGTCCATGAGTTGAGTGTACCTTCAGAGGAAGCGCCGGCTAACTCTGTGCACGCAGCCGCGGTAATACAGAGGTCGCAAGCGTTGTTCGGATTTACTGGGCGTAAAGGGCGCGTAGGCGGTCCCGGTGTGCGGATGGGAAATCTCCGGGCTCAACCCTGAAAGTTCTTCCGAA
+
-8@CCA8)101;====;==8878@EFCGGGGGGGGGGGGGGGGGGGGGGG@CCFFGFFGGFGGGFGGF@CFGFFFGFGFGGGEGGGGGGGGDFFGGGGFFFGEFGFCECFGG?FEGGGCD8FGG@FE,,DFGGCFF,8EFCD,CAFGGGGG>EC,3@,7@FC+BCEGGGGG7+62DDC,,4;9ADFDDG=DE8A9+;++;:FED*)).8ADEDE::9,118C:FFF7C:@C)((.126>3(1-)39;1)49)-(((-*::;),-(,(57<7)-.5:>1((5*1:,(44.)66))))*.-,,
@M02996:162:000000000-B87FG:1:1101:8855:7523 1:N:0:TAGCGCTC+CTAAGCCT
CCTACGGGTGGCTGCAGTCGAGGATCATTTGCAATGGGCGAAAGCCTGACAATGCGACGCTGCGTGGAGGATGAAGGCCTTCGGGTTGTAAACTCCTGTCATAGGGGAACAGGCGACTGGACCTAATACGTCCATGAGTTGAGTGTACCTTAAGAGGAAGCGCCGGCTAACTCTGTGCCAGCAGCCGCGGTAATACAGAGGTCGCAAGCGTTGTTCGGATTTACTGGGCGTAAAGGGCGCGTAGGCGGTCCCGTGTGTCGGATGTTAAATCTCCGGGGTCAACCCGGAAAGTGCGTCCGAA
+
88BCCF:):5)========88888CF8FFGGGGGGGGGGGGGGGGGGGGGFGGEEFFGGGGGGGGGGGGGGGGGGGGGGGGGGGGGGGGGGGGGGGGGFFFGEFGFGGFFGG@F:FGGDEFFGGDEEEFFGGG>FFE8EGGG@FDE8DFGG9@FDDGFDFEC+BCCCEEDGGGFCE?FFGGGFFGD4CG5?8AC:FFFF498C>GDF:FBCEDFFFC9CC@GGGGFDGFFDFF?F44:DG>D><6@E197;41?1.(*041:<>().)06*).4@E:(3:1=28?>9((446<2(4>(-,(
@M02996:162:000000000-B87FG:1:1101:8840:7533 1:N:0:TAGCGCTC+CTAAGCCT
CCTACGGGTGGCTGCAGTCGAGGATCATTTGCAATGGGCGAAAGCCTGACAATGCGACGCTGCGTGGAGGATGAAGGCCTTCGGGTTGTAAACTCCTGTCATAGGGGAACAGGCGACTGGACCTAATACGTCCATGAGTTGAGTGTACCTTAAGAGGAAGCGACGGCTAACTCTGTGCCAGCAGCCGCGGTAATACAGAGGTCGCAAGCGTTGTTCGGATTTACTGGGCGTAAAGGGCGCGTAGGCGGTCCCGTGTGTCGGATGTGAAATCTCCGGGCTCAACCCGGCAAGTGCGTCCGAA
+
88CCCF:5=0)========8888@FGFFGGFGGGGGGGGGGGGGGGGGGGGGGGGGGGGGDGGGFGGGGGGGGGGGFGGGGGGGGGGGGGGGGGGGGGGGGGDCGGGGGGDGEFFEGGEF8EFG:FEAFDGGGBGCCFGGGGFFFFGGGGG9EDFFGFGGGGEGGGGGGGGGGGGGGGFFGGFFGGDGGGDE;ACGFDFFGGGEGGAFFF8CGFFG:95DFGGFG4CGFDDDFB>?<?FDBDFF?FF()-95;:?F?GGF9.:67:9476:.:A@C@9>B2?:?<03(9(4<<<;?D69,4
@M02996:162:000000000-B87FG:1:1101:7274:7534 1:N:0:TAGCGCTC+CTAAGCCT
CCTACGGGTGGCAGCAGTGGGGAATATTGGGCAATGGGGGAAACCCTGACCCAGCAACGCCGCGTGGAGGAAGAAGGTCTTCGGATCGTAAACTCCTGTCCTAAGAGACGAGCAGAAGACGGTATCTTAGGAGGAAGCCCCGGCTAACTACGTGCCAGCAGCCGCGGTAATACGTAGGGGGCGAGCGTGTTCCGGAATGATTGGGCGTAAAGGGCGCGGAGGCGGCCTGGTAAGTCCGAAGTGAAAGTCATGCTTTCAAGGTGGGTATTGATTTTGATACTGGTAGGCTTGGTTGCAGGGG
+
8ABCCFA9:0)=;=8;===;;88BFDGGGGGGGFDEFGGGCFGGFEFGGGGGGGGGGGGGGGEG>CFGGGEGGGGGGGFGAFGGEGDGGFEFDGGCGG,=FFGGGGFFGFFE@FGGGGEEGGGCGGGGG9DEEGBDDEDCGGGGGCFGFFC>BFGGF6*@DFGGDGC:*;F=7CC?,=*:C<BAEG9)*/*2+7E53CC9>79;;7>5@ECG=D)/1())015DE)5*()2*)8A6)-<337,*67=:>)4?<)56)+:<??>(-(.544*)6)=<)-))-9))-.4),(-(.(-(/51(-
@M02996:162:000000000-B87FG:1:1101:8676:7542 1:N:0:TAGCGCTC+CTAAGCCT
CCTACGGGTGGCTGCAGTGGGGAATATTGGGCAATGGGCGAAAGCCTGACCCAGCGACGCCGCGTGAAGGAAGACGGTCTTCGGATTGTAAACTTCTTTTATAAGGGACGAAATATGACGGTACCTTATGACTAAGCCACGGCTAACTACGTGCCAGCAGCCGCGGTAATACGTAGGTGGCGAGCGTTCTCCGGATTTACTGGGTGTAAAGGGTGTGTAGGCGGGATAGCAAGTCAGATGTGAAAACTATGGGCTCAACTCATGGCCTGCATTTGAAACTGTTGTTCTTGAGGGCTGGTGG
+
88ACCB8):0)====;===;;@BCGCFGGGGGGGGGGGGG@FCFGGGGGGGGGGGGGGGGFFFGCGGGGGGGGGGGGGGGGGGGGGGGGGFFGGFGGGGGEFB?FGGFGGGG7FEFGGG7FGGGGGFAFCF,@@9,=@>D+CCFFGGGGFEFEFEC>C>CEFGG7>7CEGGFCBG5EGGF6)2:88DG**3BC)2=DGFFGGFF;D5*9=CC>751587*72:CE):7:?**()-*6./>62)1)1740))).(.-8?4<2B4))2>2582.64?E6-)6)14)(()624..(,((02(,-
@M02996:162:000000000-B87FG:1:1101:13376:7549 1:N:0:TAGCGCTC+CTAAGCCT
CCTACGGGAGGCAGCAGCTAAGAATATTCCGCAATGGACGAAAGTCTGACGGAGCGACGCCGCGTGGATGATGAAGGCCGGAAGGTTGTAAAATCCTTTTATAACTGAGGAATAAGTAAGGTGAGAGAAACGCCTTATGGTGACTGTAGGTTATGAATAAGCAACGGCTAATTACGTGCCAGCAGCCGCGGTAACACGTAAGTTGCGAGCGTTGTTCGGAATTATTGGGCGTAAAGGGCATGTAGGCGGTTTTGCAAGCTTGGTGTGAAATCCCGGGGCTTAACTCCGGAATTGCGTTGAG
+
88BCC>8850)8===;===;<;;CFGGGGGGGGGGGGGGGGGGGGGGGGGGDGCCFFGGGGGGGFFEGGGGGGFGGFGGGGGGGGGGGGGGGGGGGGGFGGGFGGGGFGGGGGGGGGGGGGGGGGGGGGGGCEGGGGGGGGGGGGGGGGGGGGGGGGGDFEFBFGG>EGGGGGGGGGGFGGGFFGGGGGGGGGFGGFGFA<FFFGGFFBDGG::DGD?G35E6:C9EFBFGB>F?=>?BC8CB?<?F7349;??<DBGD?AF0A:??AF4:238>E)(>B:F9>D<::68(3:7<:;?;,(
@M02996:162:000000000-B87FG:1:1101:7278:7552 1:N:0:TAGCGCTC+CTAAGCCT
CCTACGGGTGGCAGCAGTGGGGAATATTGGGCAATGGGGGAAACCCTGACCCAGCAACGCCGCGTGGAGGAAGAAGGTCTTCGGATCGTAAACTCCTGTCCTAAGAGACGAGCAGAAGACGGTATCTTAGGAGGAAGCCCCGGCTAACTACGTGCCAGCAGCCGCGGTAATACGTAGGGGGCGAGCGTTGTCCGGAATGATTGGGCGTAAAGGGCGCGTAGGCGGCCTGTTAAGTCAGAAGTGAAAGTCCTGCTTTCAAGGTGGGAATTGCTTTTGATACTGGTATGCTTGAGTGCAGGAG
+
ABCCC>D=>0)====;===;;88BFGGGGGGGGGGGGGGGGGGGGGGGGGGGGGGGGGGGGGGGFGGGGGGGGGGGGGGGGGGGGGGGFFFGGGGGGGFGGGGGGGGGGGGGGGGFGGGGGGGGGGGGGGGGGGGGGGGGGGGGGGGGGGGGGGGGGGGGGGGGEGGECGGGGGG?:EGGGGEDGGGGGEGGGFGE>CFFGGGFGGFD>BFDFFDDDBGGFGCDC@ED?FG?AFFFA<7F?C2=<9BFFFAF>BFFA<FFFFFFF(8?F<*6:AFGB)).6/5A2)52<52:BDFFFA?(-
@M02996:162:000000000-B87FG:1:1101:7297:7553 1:N:0:TAGCGCTC+CTAAGCCT
CCTACGGGTGGCAGCAGTGGGGAATATTGGGCAATGGGGGAAACCCTGACCCAGCAACGCCGCGTGGAGGAAGAAGGTCTTCGGATCGTAAACTCCTGTCCTAAGAGACTAGCAGAAGACGTTATCTTAGGAGGAAGCCCCGGCTAACTACGTGCCAGCAGCCGCGGTAATACGTAGGGGGCGAGCGTTGTCCGGAATGATGGGGCGTAAAGTGCGCGTAGGCGGCCTGTTCAGTCAGAAGTGAAAGTCCTGCTTTCAAGGTGGGAATTGCTTTTGCTACTGGTAGGCTTGAGTGCAGGAG
+
8ACCCDF==0)=======;;;88BFGGGG<@FGGGGGGGGGGGGGGGGGD<FGFGGGGGGGGGGGG+,CFGGGGGGDA?FGGGG7:=FGFGGGCEFGGFFAFECF,CF?,C=AD,486=<++44,,CCD?,,@:E=DFDFG86=:BFD;EFE>@DGAFFF:CG*@*4C;*2=:6442/=5C5).:5C9*11<+7**)199:*9)A35B)75<0/=7<99<3C9C=.*18BC4)6:=)4**50)06*06>:4=??444::4.=0(-23,),C><<=+*).-,9)44<?<:,4,34)./6(--
@M02996:162:000000000-B87FG:1:1101:8690:7553 1:N:0:TAGCGCTC+CTAAGCCT
CCTACGGGTGTCTGCAGTGGGGAATATTGGGCAATGGGCGAAAGCCTGACCCAGCGACGCCGCGTGAAGGAAGACGGTCTTCGGATTGTAAACTTCTTTTATAAGGGACGAAATATGACGGTACCTTATGAATAAGCCACGGCTAACTACGTGCCAGCAGCCGCGGTAATACGTAGGTGGCGAGCGTTATCCGGATTTACTGGGTGTAAAGGGTGTGTAGGCGGGATAGCAAGTCAGATGTGGAAACTATGGGCTCAACTCATAGCCTGCATTTGAAACTGTTTTTCTTGAGGGTAGGAGG
+
88ABCB8):))==========@BBFCFFGGGGGGGGGGGGGGGGGGGGGFGGGFFFFGGGGGGGGGGGGGFGGGGGGGGGFGGGGGGGGGGGEGGGGGGG<F@EGGGGG74CFGDEFGGF>FFGGGEEFFFFDFEFCFDG7CEGGFGGDGGGGGGGGGFFGGGGGGGEEGFGGGGGEGGCFGEBEDGGGGGGGDD=3>FFC:EFEDFFFFCFG@>><:CCF+:C5):C7FFF0AB*:AFF<:)1)9FA*5:FB0:0)<74AF64:??A4.94<>=97)-46=9)(-,545)47((,.4)3(
@M02996:162:000000000-B87FG:1:1101:23850:7559 1:N:0:TAGCGCTC+CTAAGCCT
CCTACGGGTGGCAGCAGTGGGGGATATTGCACAATGGAGGAAACTCTGATGCAGCAACGCCGCGTGAGGGAAGAAGGTCTTCGGATTGTAAACCTCTGTTTTTGGTGAAGAATAACTGACGGTAGCCAAAGAGGAAGCCACGGCTAACTACGTGCCAGCAGCCGCGGTAATACGTAGGTGGCAAGCGTTGTCCGGATTTACTGGGTGTAAAGGGTGCGCAGGCGGGACTGCAAGTTGGATGTGAAATACCGAGGCTTAACCTCGGAGCTGCATCCAAAACTGTAGTTCTTGAGTGGAGTAG
+
ACCCCF=A11)===8====;;888CFGGGGGGGGGGGGGGGGGGGGGGGGGGGFGGGGGGGGGGGGGGGGGGGGGGGGGGGGGGEGGGGGGGGGGGGGGGGGGGGGGGGFFGGGGGGGGGGGGFGGGGGFFGEGGGGGGFGGGGDGGGGGGGFGGGGGGGGGGGGDEC7EF:CF?,DEGGGGFFGGGDGGDGGFG=:DFAFGGAGGFBAF7@FDF5DFDDFGGGGFEGFFGF>A6F>?@75>966*/6:?:D069:?CGF<??B6;>F>4634:@<@BBFB?62:5>6.).6:AA:9<.5)
@M02996:162:000000000-B87FG:1:1101:8671:7559 1:N:0:TAGCGCTC+CTAAGCCT
CCTACGGGTGGCTGCAGTGGGGAATATTGGGCAATGGGCGAAAGCCTGACCCAGCGACGCCGCGTGAAGGAAGACGGTCTTCGGATTGTAAACTTCTTTTATAAGGGACGAAATATGACGGTACCTTATGAATAAGCCACGGCTAACTACGTGCCAGCAGCCGCGGTAATACGTAGGTGGCGAGCGTTATCCGGATTTACTGGGTGTAAAGGGTGTGTAGGCGGGATAGCAAGTCAGATGTGAAAACTATGGGCTCAACTCATAGCCTGCATTTGAAACTGTTGTTCTTGAGGGTCGGAGG
+
88ACCFD=:0)========;;88BFGGGGGGGGGGGGGGGGGGGGGGGGGFGGFFFFGGGGGGGGGGGGGGGGFFFFFGGGGGGGGGGGGGGGGGGGGGGGGCFGGGGGGGGGGGGGGGGDGGGGGGCFGGFEFGGGGGGGGGGGGGGGGGGGGGGGGFGGGGGGGGGGGCFGFGE;CGGFGEFGGGGGGFGGFEEFGGFCFFF0>DFFFGGGFFCG<>FF+:DE@EC?FGB?FB9449FAFA04/08><BFFFFFFGGAFFBFADBBFFGFAFFC443.9=<<B0<AA46>BF?:77(4(
@M02996:162:000000000-B87FG:1:1101:21164:7564 1:N:0:TAGCGCTC+CTAAGCCT
CCTACGGGCGGCAGCAGTAGGGAATATTGCACAATGGGGGAAACCCTGATGCAGCAACGCCACGTGTGGGAAGAAGCATTTCGGTGTGTAAACCACTGTCGTTAAGGAATAATGCTGGACCTCGGTCCAGTTGAATGTACTTTGAAAGGAAGCACCGGCAAACTTCGTGCCAGCAGCCGCGGTAATACGAGGGGTGCAAGCGTTGTTCGGAATCACTGGGCGTAAAGGGAGCGCAGGCGGAGATGCAAGCAGTCTGTACACTACCGGGGCCCAACCCCGGACCTGCAGACTGGCCTGTTT
+
8ACCC>50:))8888;;<;<;CFGGGGGGGGGGGGGGGGGEGGGGGGGGGGGGFFGGGGGGGGGDFFGGGGGGGGGGGGGGGGGGEGGGGGGGGFGGGFGGG++BFG,E8FFGGGGGFGGGGGDEGGGGFGGGGFFDGGGGGGGGGGDF?FFGGFFC+=CGGGEGGGGFGGGFGGGGGGGGGFFEFGGGGGDEFGDFGFFCGGFGGFFFBGGGFFGG<FCFGGCEFFGFFDFFF9EFBFG979F>FF9FB?FFFF<A7*:)9,:020953C9:BFCBBB01B9117?(6:47:((.89<)
@M02996:162:000000000-B87FG:1:1101:7281:7571 1:N:0:TAGCGCTC+CTAAGCCT
CCTACGGGTGGCAGCAGTGGGGAATATTGGGCAATGGGGGAAACCCTGACCCAGCAACGCCGCGTGGAGGCAGAAGGTCTTCTGATCGTAAACTCCTGTCCTCAGAGACGAGCAGAAGCCGGCATCTTAGGAGGAAGCCCCTGCTTACTACTTGCCAGCAGCCGCGTTAATACGTAGGGGGCCAGCGTTGTCCGGAATGATTGGGCGTAACGGGCGCGTAGGTGGCCTGTTAAGTCAGAAGTGCAAGTCCTGCTTTCAAGGTTGTACTTGCTTTTGATACTGGTAGGCTTGAAGTCAGGAG
+
ACCCCFAA=0);,===;<=,,888CFFGFGFGGFGGGG,@@@FGGGGGG?FGGDG8F<F:FCEG=F+BEF,BFDFGGG9FGB,9,?,:B=EGG<?FF,F=FF,5B9CEF+C>+@,A:=,4+++8FF9F;,@,6+=D8DC@E+8,,,=B9FF,73BFF,:DF;8>F***4>>,=64A,:C555)0885*9**?1;23298*+;C);97<D:*:).79)4><>D+9*5*>?FC66A<6:<*2(0)*./1.*424:,)-6:7>7*).(4-4142554720)6-.9><4):)),(()--.9)..(
@M02996:162:000000000-B87FG:1:1101:8682:7573 1:N:0:TAGCGCTC+CTAAGCCT
CCTACGGGTGGCTGCAGTGGGGAATATTGGGCAATGGGCGAAAGCCTGACCCAGCGACGCCGCGTGAAGGAAGACGGTCTTCGGATTGTAAACTTCTTTTATAAGGGACGAAATATGACGGTACCTTATGAATAAGCCACGGCTAACTACGTGCCAGCAGCCGCGGTAATACGTAGGTGGCGAGCGTTCTCCGGATTTACTGGGGGTACAGGGTGTGTAGTGGGGATGGCAATTCAGATTTGAAAACTATGGGCTCACCTCATAGCCTGCATTTGAAACTGTTTTTCTTTAGGTTCGGAGG
+
88ACCBA5:01;===;==;;;8BFGGGGGGGGGGGGGGGGGGGGGGGGGGGGGEEFCFGGGGGGGCFFGGGGFEEFCGGGGGGGEGGGFFEEFGGGGGGG9F?BFEFFGEFGGGGGF9FDGGFFGGGCEBCFEFFDGEDGC>EGGGGDCFEFGGFCDFFGGFCEGEGGGGGGC,,41=CEED>DDDGC*=7?C5CGBGGFFCE)*)00)0:7C)7D51:D*+27*):*->5*(85*-4**-*.96@))*-6?0?F?<+*5:?>9A>5A58<>>B*+0<):9/:)(4><6).28))-),(,(
@M02996:162:000000000-B87FG:1:1101:21418:7627 1:N:0:TAGCGCTC+CTAAGCCT
CCTACGGGCGGCAGCAGTAGGGAATATTGCACAATGGGGGGAACCCTGATGCAGCAACGCCACGTGTGGGAAGAAGCATTTCGGTGTGTAAACCACTGTCGTGAGGGAATAATGCTTGGCTCCGGCCAAGTTGAATGTACCTCGAAAGGAAGCACCGGCAAACTTCGTGCCAGCAGCCGCGGTAATACGAGGGGTGCAAGCGTTGTTCGGAATCACTGGGCGTAAAGGGAGCGTAGGCGGAGACGCAAGCAGTCTGTACAATACCGGGGCCCAACCCCGGACCTGCAGACTGGACTGTGT
+
8ACCCF5)11)8888;;<;<;8;CFGGGGGGGGGGGGGGGGGGGGGGGGGGGGFFFGGGGGFGEFGGGGGGGGGGGGGGGGGGGGGGGGGGGGGGGGGEFFG:FGGGFGGCFGGGGGGGGGGGG*FECC:FGCCFGFGGGGGGGGGDEGFGCGFGGG5CEEFGGGGGG=EFDCFGGGGGGGGF>EGCGGFGCC:C*<67=FGGFGGFFFEGGGF4<FAGFFD*):)<D05>59><E?FFG>7272@E1C31?B?9:AEC44FAF::6934CBF?EGFF>F0@;B0?(8)(.:<B?<>BA6
@M02996:162:000000000-B87FG:1:1101:21399:7631 1:N:0:TAGCGCTC+CTAAGCCT
CCTACGCGCGGCAGCAGTAGGGAATATTGCACAATGGGGGGAACCCTGATGCAGCAACGCCACGTGTGGGAAGAAGCATTTCGGTGTGTAAACCACTGTCGTGAGGGAATAATGCTTGGCTCCGGCCAAGTTGAATGTACCTCGAAAGGAAGCACCGGCAAACTTCGTTCCAGCAGCCGCGGTAATACGAGGGGTGCAAGCGTTGTTCGGAATCACTGGGCGTAAAGGGAGCGTAGGCGGAGACGCAAGCAGTCTGTACAATACCGGGGCCCAACCCCGGACCTGCCGACTGGACGGTGT
+
88ACC>)0)))8888;;<;6;8;CFGGGFFGGGGGGGGGGGGGGGGGGGGGGGFFFGGGGGGEC:DDFFGEGGGGGGGGGGGFFGGGGGGFCFGFGGGGGGG@,@FGFGGDFGFGGGGCEFGGG*=C*=BFGFCCGFGDGGGGGG7CCCFGFFGGGGGGGDCFCFFGG*;C9>F8EGGEGG7>.8C:DFGDCEEE5>FFFF:7BGGFF>D7=C?6<FFGDFG*<*)<CB:DD>;07<?ED9D(54>D>G6:FD:AFFA*44=>?::((0414::7;38>>BB6?:B(1-4((3:F(),((
@M02996:162:000000000-B87FG:1:1101:17229:7642 1:N:0:TAGCGCTC+CTAAGCCT
CCTACGGGTGGCAGCAGTGGGGAATATTGGGCAATGGGCGCAAGCCTGACCCAGCAACGCCGCGTGAGGGAAGAAGGTTTTCGGATTGTAAACCTCTGTCCTTGGTGACGAAGGAAGTGACGGTAGCCAAGGAGGAAGCCCCGGCTAACTACGTGCCAGCAGCCGCGGTAATACGTAGGGGGCGAGCGTTGTCCGGAATGACTGGGCGTAAAGGGCGCGTAGGTGGCTTTTTAAGTTAGAAGTGAAAGTCCTGCTTTTAAGGTGGGAATTGCTTTTAATACTGGAGAGCTTGAGTGCAGAA
+
8ACCCF55)0)=======;;;888FFGGGGGGGGGGGGGGGGGGGGGGGGGGGFFGGGGGGGGGCFGGGGGGGGGGGGGGGGGGGGGGGGGGGGGGGGGGGGGGGGGGGGGGGGGGGGGGGGGGFCFGGFFFGGGGGFGGGGGGGGGGGGGG8FGGGGFFFGGGGGGDCEEGGGGFGGGGGGFFGGGGGGDGFFGGBGFF=FGFGCF:DEGGFF>GGFGGFGGGGFGF?FGFB?AFAFFG20:?AF62CBAFF>:<DFD224<7<9B7F?CA9<FC?2<:A=-510(4463<:,6<=4)6(
@M02996:162:000000000-B87FG:1:1101:12458:7656 1:N:0:TAGCGCTC+CTAAGCCT
CCTACGGGTGGCAGCAATTAGGAATCTTGCGCAATGGGGGAAACCCTGACGCAGCGACGTCGCGTGACAGATGAAGTCTTTCGGGATGTAAATGTCTTTTGCAAAGGAAGAAATTTGACTGTACTTTGTGAATAAGCCCCGGCTAACTACGTGCCAGCAGCCGCGGTAATACGTAGGGGGCGAGCGTTGTCCGAATTTACTGGGCGTAAAGCGCGCGTAGGCGGTTTGTTAAGTTGGTGGTGAAAAACCGAGGCTCAACCTCGGTCGTGCTTCCAATACTGGCAGACTTGAGGTATGTATG
+
88CCCD:>)1)=====;==<;;;CFGGGGGGGGGGGGGGGGGGGGGGGGGGGGFFGFGGGGGGGGGGGGGGGGGGGGGGGGGGGGGGGGGGGGGGGGGGGGGEGGGGGGGGGGGGGGGGGGGFGGGGGGFGBEFEDGGGGDGGGEFGGGGGGFGGGGGGGGGDGGGGGGG@FFFFGGGGGGGEFGGGGGGGGGFGGFGGFGCGFGDDEE>FGG:>GG9GGFDECCD5C:FC?44:F:BFGFD<=6FF:D09B6>?FF+CBFFFFFF>FFFGFB:F?FFFFFFFF0(4)47)38:?46A9<A
@M02996:162:000000000-B87FG:1:1101:27092:7659 1:N:0:TAGCGCTC+CTAAGCCT
CCTACGGGCGGCAGCAGTGGGGAATATTGGGCAATGGGCGAAAGCCTGACCCAGCAACGCCGCGTGAAGGAAGAAGGTCTTCGGATTGTAAACTTCTTTTATGAGGGACGAAGGAAGTGACGGTACCTCATGAATAAGCCACGGCTAACTACGTGCCAGCAGCCGCGGTAATACGTAGGTGGCAAGCGTTATCCGGATTTACTGGGTGTAAAGGGCGCGTAGGCGGGGATGCAAGTCAGGTGTGAAATCTATGGGCTTAACTCATAAACTGCACTTGAAACTGTATCTCTTGAGTGCTGGA
+
ABCCCD==:0)8888;;<;;;88BFFGGGGGGGGGGGGGGGGGGGGGGGGGGGGGGGGGGGGGGGGGGGGFGGGGGGGGGGGGGGGGGGGGGGGGGGGGGGGGGGGGGGGGGGGGGGGGGGGGGGGGGGGGF7BEDGGGGGGGGGGGGGGGGGGGGGGGGGGGGGGGDGGDFFGGGGGGGGGFFGGGGGGGGGFGGFGGFFGGFFDFFBFFGGFFGG>GGFGGCEDGGFDDFF4>FDAFGAFAFAFF>GFFF243::GFFFFBAB2>FFDC?A?6C63>AD=<DF<DFDFF>2).)8<9>(
@M02996:162:000000000-B87FG:1:1101:14420:7689 1:N:0:TAGCGCTC+CTAAGTCT
ACTACGGGTGGCAGCAGTGGGGAATATTGGGCAATGGGCGAAAGCCTGACCCAGCAACGCCGCGTGAAGGAAGAAGGTCTTCGGATTGTAAACTTCTTTTATGAGGGACGAAGGACTTGCCGTTACCTCATTAATAACCCCTGGCCAACTCCGTGCCAGCAGCCGCGTTAATACGACGGGGGGAACCGTTTCCCGGCTTTACTTGTGTTAAAGGGCCCGTGGGTGGGGATGCAAGCACGGTGGTCAATTTTGGGCTTTAACCCATTAATTTCTTTATGACTGTTATCTCTTGGTGTCTTGG
+
-8ACCDA==))====;==;;;88BFGGGG-6CFGFFFFGG:F+@FGGGG8-EDFGGFFGGGGGGEGG7FFF@FDCEDF,CFGGG=FGGEGGGG?EFF9FAFF,AF?EEFDCF++?F8=<,,+83+@E9C,E,3CDFG,=B+++8,,38+,,,+8+53,5D80DF*;C**61,+5***4**:))02*/19>*+01**)/96**+*3:)).*:7**)*1(/1.*2)17*)15C589))((0)-/-))9*6*-)*-1(41<:)6F((()-)*)*)).9+1)-4)*.))5<)-)64.)(().).)
@M02996:162:000000000-B87FG:1:1101:26983:7697 1:N:0:TAGCGCTC+CTAAGCCT
CCTACGGGAGGCTGCAGTGAGGAATATTGGTCAATGGAGGCAACTCTGAACCAGCCATCTCGCGTGAAGGAATACGGCCCTACGGGTCTTAAACTTCTTTTATAGGGGGATAAAGTGAGATATGTATATCTTTTTGTAGGTACCCTATGAATAAGCATCGGCTAACTCCGTGCCAGCAGCCGCGGTAATACGGAGGATGCGAGCGTTATCCGGATTTATTGGGTTTAAAGGGTGCGCAGGCGGCACGTTAAGTCAGCGGTGAAATGTCGGGGCTCAACCCCGTCACTGCCGTTGAAACTGG
+
88BCC>A5:1)====;=====;CEFGGGGGGGGGGGGGGGGGGGGGGGGGGGGGGGGGGGGGGGGGGGGGGGGGGGGGGGGGGGGGGGGGGGGGGGGGGGGGGFGGGGGGGGGGGGGGGFFGGGDFFEFGGGGGGGGGEFGGGGGGGGGGFGGGGGGGGGGGGGGGGGGGGFGGGGGGGGGGFFGGGGGGGGGFGGFGGFDGGFGGFFFFGGD5:DGFGGFGGGG36FFFGF3((89>FG699D9>D?GFFFBDFBBGGB>F?)49>>>9GFBBFFFF???D,(,34:?<(8<0<9F<BA:
@M02996:162:000000000-B87FG:1:1101:14565:7697 1:N:0:TAGCGCTC+CTAAGCCT
CCTACGGGTGGCAGCAGCTAAGAATATTCCGCAATGGACGAAAGTCTGACGGAGCGACGCCGCGTGGATGATGAAGGCCGGAAGGTTGTAAAATCCTTTTATAACTGAGGAATAAGCAGTGTGAGAGAAACGCACTGTGGTGACTGTAGGTTATGAATAAGCCACGGCTAATTACGTGCCAGCAGCCGCGGTAACACGTAAGTTGCGAGCGTTGTTCGGCATTATTGGGCGTAAAGGGCATGGAGGCGGTTTTGCAAGCTTGGTGTGAAATCCCGGAGCTTAACTCCGGAATTGCGTTGAG
+
8ACCCE=5:0)========;<;;;EFGGGGGGGGGGGFGFFGGGGGGGGGGFGFGGGFGGGGGGGGDEGGGGGGGG8FFCFE7FGFGGGGGGGGGGGGGGGG,CEGGGGGAEGG,AFDEGGGFA;5>FFFG<@>CEGGF8FFCGE9EFFGGG9FF7;E;BFC,@ACCEGC8EG;CCGGGGGGFFGGG4DGDG=B?+;:F5<<FCFF)5=3>EGDEGG?D)):C779?F?FG32(26<651,*().7>9536)81.-6C<?>4(50:(.*5:2>FBC),,,565<:B7:9(-42,<(044((
@M02996:162:000000000-B87FG:1:1101:17848:7714 1:N:0:TAGCGCTC+CTAAGCCT
CCTACGGGCGGCAGCAGTGAGGAATATTGGTCAATGGGCGGAAGCCTGAACCAGCCATGCCGCGTGAAGGAAGACGGCCCTATGGGTTGTAAACTTCTTTTGTAGTGGAGCAATAAGGTCTACGTGTAGATCGATGAGATTACATTCCGAATAAGCATCGGCTAACTCCGTGCCAGCAGCCGCGGTCATACGGAGGATGCAAGCGTTTTCCGGATTTCTTGGGTTTAAAGGTTGCGTAGGCTGTCTGGTAATTCAGGGGTGAAATCCCAGTGCTCAACCCTGGAACTGCCTTTGCTA
+
8ABCCE0)1))8888;;<;;;;;;EFGFFFGGG9FGGGGGGGGGGGGGGGGGGGGGGGGGGGGGEEEGFGGGGGGGEGGGGFF,B,EF@EFGCFGGGCFGGGGFGGFGD:FG?99A:DFFD,EFF,@FAGFGGCG9;7@,@;E,=@,@>C6C5@,@>EGGE9>7,1BFFCC7CF9AFFFFFGBBDG3CF?F*=>5*0**=DC::EGB)0*0*>;>CF)::?6CDGF674@C/6<1)3()*.0873**(2.)*666<7ED?().4).:0),*).643/4(47F?(.::<7:)-.6)61
@M02996:162:000000000-B87FG:1:1101:17830:7720 1:N:0:TAGCGCTC+CTAAGCCT
CCTACGGGCGGCAGCAGTGAGGAATATTGGTCAATGGGCGGAAGCCTGAACCAGCCATGCCGCGTGAAGGAAGACGGCCCTATGGGTTGTAAACTTCTTTTGTAGTGGAGCAATAAGGTCTACGTGTAGATCGATGAGAGTACATTACGAATAAGCATCGGCTAACTCCGTGCCAGCAGCCGCGGTAATACGGAGGATGCAAGCGTTATCCGGATTTATTGGGTTTAAAGGGTGCGTAGGCTGTCTGGTAAGTCAGGGGTGAAAGCCCAGTGCTCAACACTGGAACTGCCTTTGATC
+
8ACCCDA=)0)8888;;<;;;;;;FFGGGGGGGGGGGGGGGGGGGGGGGGGGGGFGGGGGGGGGGGGGGGGGGGGGGGGGGCGGGGGGGGGGGGGGGGGGGGGFGFGGGGGGGGGGGGGGGGGGGDFFGGGGGEGC=8AFFGGFGG7F@FGGFGGGGGGGGGGGFEGGGGGFGGGGGGGGGGFFGGCDGFGFE5CGAGCFFGF>CDFEFFGEGFFGGFGG4CFGGFEFFFG>???5:?DC>>304=?0D<9FFFFFFGGFBF?FA?BFF8CBF29CF?):AF00(.338:<AB26:*
@M02996:162:000000000-B87FG:1:1101:7956:7729 1:N:0:TAGCGCTC+CTAAGCCT
CCTACGGGTGGCAGCAGTAGGGAATATTGCACAATGGGGGGAACCCTGATGCAGCAACGCCACGTGTGGGAAGAAGCATTTCGGTGTGTAAACCACTGTCGTGAGGGAATAATGCTTGGCTCCGGCCAAGTTGAATGTACCTCGAAAGGAAGCACCGGCAAACTTCGTGCCAGCAGCCGCGGTAATACGAGGGGTGCAAGCGTTGTTCGGAATCACTGGGCGTAAAGGGAGCGTAGGCGGAGACGCAAGCAGTCTGTACAATACCGGGGCCCAACCCCGGACCTGCAGACTGGACTGTGT
+
BCCCCEF9=00========<;8;CFGGGGGGGGGGGGGGGGGGGGGGGGGGGGGGGGGGGGEGGFFGGGGGGGGGGGGGGGGGGGGGGGGGGGGCFGGGGGGFGGGGGGGGGGFGGGGGGGGGGGGGGGGGGGGGGGGGGGGGGGGGGGGGGGGGGGGGGGGGGGGG85CGGGGGGGGGGEDFFCGGGGEGGGDEEEFGFGGGEGGFFFFGGGFFGGFGFFGGGEFGGFFGFF>?F<BEG;D9>?FF>GFFFFBBFFFGB<F>B?F6(77DB?4BGDFF1(>B700,5:44?10:25).:
@M02996:162:000000000-B87FG:1:1101:20885:7751 1:N:0:TAGCGCTC+CTAAGCCT
CCTACGGGTGGCAGCAGTGGGGAATTTTGCGCAATGGGCGAAAGCCTGACGCAGCAACGCCGCGTGCGGGACGAAGGCCTTCGGGTCGTAAACCGCTTTCAGGGGGGAAGATACTGACGGTACCCCCAGAAGAAGCCCCGGCTAACTACGTGCCAGCAGCCGCGGTAATACGTAGGGGGCGAGCGTTATCCGGATTCATTGGGCGTAAAGCGCGCGTAGGCGGCTCGCTAAGCGGGACCTCTAATCTTGGGGCTCAACCCCAAGCCGGGTCCCGAACTGGCGGGCTCGAGTGCGGTAGGGG
+
8ACCCFA9=00========;;88CFGGGGGGGGGGGGGGGGGGGGGGGGGGGGFGFGGGGGGGGGGGGGGGGGGGGGGGGGGGGGGGGGGGGGGGGGGGGGGAEFEGGGGGGGGGGGGGGGFGGGGGEGG?EFFFGGGGGGGGEGGGGGGGFGGGGGCFCGGGGCCE5ECFFGGFECEGGGDDFGGGDFGGGGFGGFFGFGGGFGGFEFFGGGFFGGFGGFGGG5>CC0@3F349B>BB*42-=AFF:C<:::612<FFFFB::6?9>52CB:4):>62>?:961(46,(52),3()88?>
@M02996:162:000000000-B87FG:1:1101:25171:7753 1:N:0:TCGCGCTC+CTACGCCT
CCTACGGGAGGCAGCAGTGAGGAATATTCGGCAATGGGGGAAAGCCTGACCTAGCGACGCCGCGTGAAGGATGAAGGTTTGCGGATTGTAAACTTCTTTTATGCCGGACGATAGTGACGGTACTGCATGACTAAGCCACGGCTCACTACGTTCCAGCAGCCGCGGTGATACTTAGGTGGCAGGCGTCGTCCGGATTTGCTGGGTGTGAACGTCGATTAGGCGTGCTTGCAAGTCAGGTGTGGTATGCGGGTGCTCAACCCCGGGGCTGAATTTGAGAGTGTAAGTCTTGAATTATGGTGAG
+
8ACCCD:581)====;=;,=6;;CFFGG,6FFGGGGG<@CCFG,6EFGGG99CFFGGGGGGGGGFG7F,EGGGGGGGG,9,,7@FGGGGGGGGG,FGGGGGG,9,6@F+FG:633E9F+FCD@3F=,>=F8@,,D3>33C+3>+7,@E8EG@:,,33,*72*1*14**=C9,:;,=F?*AE*))=1):51*1/:**/****2*8E7)9**9/1.)/0(72)///*809(*0044<F7-002*(/)09(79(.(.6:<29<(<9>>01())244)1*0),.)1:.6A)).4)))).6:)))(
@M02996:162:000000000-B87FG:1:1101:25150:7753 1:N:0:TAGCGCTC+CTAAGCCT
CCTACGGGAGGCAGCAGTGAGGAATATTAGGCAATGGGGGAAACCCTGACCTAGCGACGCCGCGTGAAGGATGAAGGTTTTCGGATTGTAAACTTCTTTTATGCAGGACGCTAGTGACGGTACTGCATGAATAAGCCACGGCTAACTACGTGCCAGCAGCCGCGGTAATACGTAGGTGGCAAGCGTTGTCCGGATTTACTGGGTGTAAAGGGCGAGTAGGCGGGCTTGCACGTCAGATGTGAAATACCGGGGCTCAACCCCGGGGCTGCATTTGAAACTGTAAGTCTTGAGTGATGGAGAG
+
CCCCCFFB)1)=88======;;;CFFGGFGFGGGFGGFGGGGGGGGGGGGGGGGGGGGGGGGGGCFG@FGFEFECA<EFGGGGFGGGGGAFGFFGGGGGGGG@FGC?FG>4@FCFCFGGGGGGFGGGGGFGGFGDCFGGGGGG7FFGGG8FCEFGFG8?FG>GCFEG*=CFGGGGCFFGGG6AFGDGGGGGEG5:?ACGFFFGFGGFF+@>EGFFGGFFF@GGGGFC<4@0<??B>A4FFA*6=6**.1(2509<??G40:E>(39BFF2*6>9F+9<)967)66AA).6))5)).*(484
@M02996:162:000000000-B87FG:1:1101:20253:7754 1:N:0:TAGCGCTC+CTAAGCCT
CCTACGGGTGGCTGCAGTGAGGAATATTGGTCAATGGACGCAAGTCTGAACCAGCCATGCCGCGTGCAGGAATAAGGCCCTATGGGTCGTAAACTGCTTTTGTGGTGGAGCAATAAGTCGTACGTGTACGGCGATGAGAGTACATCACGAATAAGCATCGGCTAACTCCGTGCCAGCAGCCGCGGTAATACGGAGGATGCAAGCGTTATCCGGATTTATTGGGTTTAAAGGGTGCGTAGGCTGTGGTCCAAGTCAGGGGTGAAAGCCCGGAGCTCAACTCCGGAACTGCCTTTGATACTGG
+
88ACCA=9>00=======;;;;;EFGGGGGGGGGGGGGGGGGGGGGGGGGGGGGGGGGGGGGGGGGGGGGGGGGGGGGGGGGGGGGGGGGGGGGGGGGGGGGGGGGGGGGGGGGGGGGGDGGGGGCE?FFEGGFGGGGGGGGGCDFCGGCGGGGGFGGGGGGGGGGGGGGGGGGGGGGGGGGFFEGGDGGGGGFGGFGGFGGGFGGFBFFGGG>DGGFGGAFGGGFGG<FG>BBFB?BFD<9<@BFFBGBFFFFAA:7DB;F?FBF??>996>FFF?<<AFF;<79>>???FAD.<=<AF0
@M02996:162:000000000-B87FG:1:1101:20271:7759 1:N:0:TAGCGCTC+CTAAGCCT
CCTACGGGTGGCTGCAGTGAGGAATATTGGTCAATGGACGCAAGTCTGAACCAGCCATGCCGCGTGCAGGAATAAGGCCCTATGGGTCGTAAACTGCTTTTGTGGTGGAGCAATAAGTCGTACGTGTACTGCGATGAGAGTACATCACGAATAAGCATCGGCTAACTCCGTTCCCGCAGCCGCGGTAATACGGAGGATGCAAGCGTTATCCGGTTTTTTTTGGTTTAAAGGGTGCGTAGGCTGTGGTCCACGTCAGCGGTGAAATCCCGGGACTCAACCCCGGAACTGCCTTGTGTACGTG
+
8ACCCF850))=;==;;=6;;,;CEFGF9<FEGGGGGGGGGGGDFGGEFGGGF:FGDDFFGGGGGGGFFGG8ACEFGGGGGGGFF8FFCFGCFFGFFFGGGDGDGGFG+FFE8FFEA@F:F<F@EFEFG,,9+8>8==;EE9ED;;,C8+CDEF9E9=8366@+=D2EG@D7CG6CBE1@CDD>DD*;=@@**:CE4D*2?:,2*9>)0+;*))2C3(9C>G5777+2.9734,3>2(0/)2()(.8<<2))(((,)*9<2),))68?)()(,.8@)((-3.31((42<1,6)),(*.(..
@M02996:162:000000000-B87FG:1:1101:9897:7765 1:N:0:TAGCGCTC+CTAAGCCT
CCTACGGGAGGCAGCAGTGGGGGATATTGCACAATGGGGGAAACCCTGATGCAGCGACGCCGCGTGAGTGAAGAAGTATTTCGGTATGTAAAGCTCTATCAGCAGGAAAGATAATGACGGTACCTGACTAAGAAGCACCGGCTAAATACGTGCCAGCAGCCGCGGTAATACGTATGGTGCAAGCGTTATCCGGATTTACTGGGTGTAAAGGGAGCGCAGACGGCATGGCAAGCCAGATGTGAAATGTGGTGGCCCACCCCCCAAGCTTGATTTGGAACTGTCCAGCTAGAGTATCGGAGGG
+
8ACCCE@581)========;;888BFGGGGDFGGGGGG@FG@FFGGGGGFEGGFFFFFGDGGGGGGGFGGGFGGGGFFFFGG=FC?F,BFGGFFFGG<FGGFGG?EGCFFCFAEF<8EF@F7>DF<8FE9,5@>,@,DFE+BC>FFFCFCG8FG93D6CCE>G8CC*1=;?CF,>A,4=E,28/CGGDFFGDGDCGF+;:C<=AEG*:+;7E4)8)9;:).:AD*8A*()*0,2(03<7:)2-6)195*(-8(((((299>:(10:))),*.))*3985)69)))4)))).6):)()--06
@M02996:162:000000000-B87FG:1:1101:20239:7765 1:N:0:TAGCGCTC+CTAAGCCT
ACTACGGGTGGCTGCAGTGAGGAATATTGGTCAATGGACGCAAGTCTGAACCAGCCATGCCGCGTGCAGGAATAAGGCCCTATGGGTCGTAAACTGCTTTTGTGGTGGAGCAATAAGTCGTACGTGTACGGCGATGAGAGTACATCACGAATAAGCATCGGCTAACTCCGTGCCAGCAGCCGCGGTAATACGGAGGATGCAAGCGTTATCCGGATTTATTGGGTTTAAAGGGTGCGTAGGCTGTGGTCCAAGTCAGGGGTTAAAGCCCGGCGCTCAACTCCGGAACTGCCTTTGATACTGG
+
-8ACCE>5=)1=========;;;CFFGFEFGGGGGGGGGGGGGGGGGGGGGGGFFGGGGGGGGGGGGGGGGGGGGGGGGGGGGGGGGGGGGFGFGGGGGFGGGGGGGGFFFEFGGFBFF@GFGGGCFDG+BEG7E@DGGGFGGBEF@BCGGGGGGGGG6CEDE8FGGGGDGGGGACFEFFGGFEGGC8CEFBE5:E>F*;0;EAEDFFFFGGGBEGGFGG6FGGGF?:59>EB1?3-3>D<9<FF?52C?<?9A44:CD:(76):<B?:1),44@:?(5<?>1(-9?><:5>79)6964)5
@M02996:162:000000000-B87FG:1:1101:23032:7768 1:N:0:TAGCGCTC+CTAAGCCT
CCTACGGGCGGCAGCAGTAGGGAATATTGCACAATGGGGGAAACCCTGATGCAGCGACGCCGCGTGAGTGATGAAGTATTTCGGTATGTAAAGCTCTATCAGCAGGGAAGATAATGACGGTACCTGACTAAGAAGTCCCGGCTAACTACGTGCCAGCAGCCGCTGTAATACGTAGGGGACAAGCGTTATCCGGATTTACTGGGTGTAAAGGGATTGTAGACGGCATGGCAAGTCAGATGTGAAAGCTCGGGGCTCAACCCCGGAACTTCATTTGAAACTGCCTGTTCTTGAGGGCAGGAGG
+
88BCC500:1)8888;;<;<;8;EFFGGFGGGGGGFGGGGGGGGGGGGGGGGGDFFFFGGGGGGCGGGGGGGGGFGFGGGGGGGFGGGGGGGFGGGGFFGGDFGGGGGGEFGGGGGGGGDGGGGGC8DAFCFAFFGDBFG>EGGDFGGGDG8FFGFGGGC,*4*>E7DGGEFFCFC;5*=EC;FECGGGGFGGDECA7CCGGGFGD46++:>7))9CA7:*;CD5>EF?F=)644445FD-::=67?:<00>913).:04:)32192)*)06))131--42?))-)..)--,((-451(8(
@M02996:162:000000000-B87FG:1:1101:24323:7768 1:N:0:TAGCGCTC+CTAAGCCT
CCTACGGGTGGCAGCAGTGAGGAATATTGGGCAATGGGCGAAAGCCTGACCCAGCAACGCCGCGTGAAGGAAGAAGGTCTTCGGATTGTAAACTTCTTTTCTTGAGGACGATAATGACGGTACTCAAGGAATAAGCCACGGCTAACTACGTGCCAGCAGCCGCGGTAATACGTAGGTGGCAAGCGTTGTCCGGATTTACTGGGTGTAAAGGGCGAGTAGGCGGATTTGCAAGTCAGGTGTGAAATACGGAGGCTTAACCTCCGGGCTGCACTTGAAACTGTCGATCTTGAGTGATGGAGAG
+
AACCCE=9=1)=======;;;;;CFGGGGGGGGGGGGGGGGGGGGGGGGGGGGGGGGGGGGGGGGGGGGGGGGGGGGGGGGGGGGGGGGGGGGGGGGGGGGGGFGGGGGGGGGGGGGGGGGGGGGGGGGGGGGGGGGGGGGGGGGGGGGGGGGGGGGGGGGGGGEEGGGFGGGGGGGGFGFFFFGGGGGGGDGDGGFFFFGGGFGGFFFFGGGFECD?F=FGGDGFGGFFCFFFFFFFFG?:<@<=FBDFFFBB7?AGFFF)(-4>FFFBGF:67C4)5<6*-:?B6::ABFF>DF4(88:
@M02996:162:000000000-B87FG:1:1101:27523:7782 1:N:0:TAGCGCTC+CTAAGCCT
CCTACGGGAGGCAGCAGTGAGGAATATTGGTCAATGGGCGGAAGCCTGAACCAGCCAAGTCGCGTGAAGGAAGAAGGTATTATGTATTGTAAACTTCTTTAGCTGTGGAGCAATAACCCCTATGTATAGGGGGATGAGAGTACACAGAGAATAAGGATCGGCTAACTCCGTGCCAGCAGCCGCGGTAATACGGAGGATCCGAGCGTTATCCGGATTTATTGGGTTTAAAGGGTGCGCAGGCGGCGCTTTAAGTCAGTGGTGAAATCGTGAGGCTCAACCTCATCCTGCCATTGATACTGGA
+
8BCCCF:5:1)=8==;====;;;EFGGGGGGGGGGGGGGGGGGGGGGGGGGGGGGGGGGGGGGGFGGGGGGGGFFGGGGGGGGGGGGGGGGGGGGGGGGGGGGGGGGGGGGGGGGFGFGGGGGGGDEFGGGGGGGGGGGGGGGGGFGGGGGGGGGGGGGGGGGGGGGGGGGGGGGGGGGGGGFFGGGGFGGGGFGGAFGFGGGBGGFFFFGGG>:DGEGGFGGDG>FDAFGFBBBF>BD9717@6@B0DD<FFDBFFGGF6FBFFFF<F0DBB?F@F?3:??AA<<8:<36<>2<AF<AF(
@M02996:162:000000000-B87FG:1:1101:9891:7785 1:N:0:TAGCGCTC+CTCAGCCT
CCTACGGGAGGCAGCAGTGGGGGATATTGCACAATGGGGGAAACCCTGATGCAGCGACGCCGCGTGAGTGAAGAAGTATTTCGGTATGTAAAGCTCTATCAGCAGGAAAGATAATGACGGTACCTGACTAAGAAGCACCGGCTCAATACGTGCCAGCAGCCGCGGTAATACGTATGGTGCAAGCGTTATCCGGCTTTACTGGGTGTAAAGGGAGCGCAGACGGCATGGCAAGCCAGATGTGAAAGGTGGGGGCTCAACCCCCAAGCTGCATTTTGAACTTTCAAGCTAGAGTATCGGGGAG
+
88CCCF)1)1)=====;===;88@FFGGGGGGGGGGGGGGGGGGGGGFGGGGGGGGGGGGFGGG:FCGGG9EEGGGGGGGGGGGGGFFFGGGGGGGGFFGFFFFGFFG?G8FFGGF9FFCFEEGG?,ADFG<A,>D@EF:CGG+CDFFGGFFGGFGGFGGGDGCEE5:FCFGGCEG6BFGGGFFGDGGDFF5:)/=ACDFGF5AEGFC6CD=<:@CC>GDFGGGE:CF??=F<F(07>F:-*4827?:FB(829B37FCBB@66<:>)72C<:)12/))).9).).4).44:-<D08(-49
@M02996:162:000000000-B87FG:1:1101:23038:7787 1:N:0:TAGCGCTC+CTAAGCCT
CCTACGGGCGGCAGCAGTAGGGAATATTGCACAATGGGGGAAACCCTGATGCAGCGACGCCGCGTGAGTGATGAAGTATTTCGGTATGTAAAGCTCTATCAGCAGGGAAGATAATGACGGTACCTGACTAAGAAGTCCCGGCTAACTACGTGCCAGCAGCCGCGGTAATACGTAGGGGACAAGCGTTATCCGGATTTACTGGGTGTAAAGGGAGTGTAGACGGCATGGCAAGTCAGATGTGAAAGCTCGGGGCTCAACCCCGGAACTGCCTTTGAAACTGCCTGTGCTTGAGTGCAGGAGG
+
8ACCC>55=))8888;;<;<;8;CFGGGGGGGGGGGGGGGGGGGGGGGGGGGGFGGGGGGGGGGGGGGGGGGGGGGGGGGGGFGGGGGGGGGGGGGGDEFCFGAFGGGFDFF?CFFFGG7FFGGGDCGGD?<=AEGGGGCEGGGCDG;FCG@FGGGGCDFGGG@CE7?FFGGGGDEEEGGGGFFGGGGGGGGGFGGFGGFGGGFGGFFFFCEFBE4F9FGFGG37BGFF)7><A)9<5@:-:6*6<7:510>>6:<<F<1?7743;F??(26<)9CF<AA?53)60)5:7(5-).)13(3(
@M02996:162:000000000-B87FG:1:1101:27540:7787 1:N:0:TAGCGCTC+CTAAGCCT
CCTACGGGAGGCAGCAGTGAGGAATATTGGTCAATGGGCGGAAGCCTGAACCAGCCAAGTCGCGTGAAGGAAGAAGGTATTATGTATTGTAAACTTCTTTAGCTGTGGAGCAATAACCCCTATGTATAGGGGGATGAGAGTACACAGAGAATAAGGATCGGCTCACTCCGTGCCAGCAGCCGCGGTAATACGGAGGATCCGAGCGTTATCCGGATTTATTGGGTTTAAAGGGTGCGCAGGCGGCGCTTTAAGTCAGTGGTGAAATCGTGAGGCTCAACCGCATCCTGCCATTGATACTGGG
+
8ACCCE5):108=8====;;;;;CFGGGGGGGGFGGEGGGGGGGGGGGGGGGGFG@FGGGGDGGEEFEGGGGGGFGGGGGGGGGGGGGGFGFFCGFFFFGGGGGFGGGGEFFGGFGGFGGGFFG9<EFGG,@EFEGGGGGGG9<DDFDFFGGGGG=99DG6@D+EFEFGGGGGGGGGG96EDBFG>>CDGG>?AEEAGDFFCGFGGFFFACGGBFGG3CCAFGGG>6D:*>B?BFFFFFGB<9>9D8?F<<*-69AFF><0/49>)1()4>(26FEF?(((8:>8253.)<2))6AFF93(
@M02996:162:000000000-B87FG:1:1101:13141:7819 1:N:0:TAGCGCTC+CTAAGCCT
CCTACGGGAGGCAGCAGTGAGGAATATTGGTCAATGGACGGAAGTCTGAACCAGCCATGCCGCGTGAAGGAATAAGGCCCTATGGGTCGTAAACTTCTTTTGTGGTGGAGCAATAAGTCCTACGTGTAGGGCGATGAGAGTACATCACGAATAAGCATCGGCTAACTCCGTGCCAGCAGCCGCGGTAATACGGAGGATGCAAGCGTTATCCGGATTTATTGGGTTTGAAGGGTGCGTAGGCTGTTCTTCAAGTCAGCGGTGAAATACCCGGGCTCAACCCGGGAACTGCCTTTGATACTGG
+
68CC=@)1)0)8==8;;=;=;;;CEGFGGGGGGGGGGGFFGGGGGGGGGGEGGGFGGGGGGGGGFGGDGFFFGGGGGGGGGGGGGGGGG@FGGGGGGGGGGGGGGGFFFFGGGGFCFFGGFFFGGGFEFFGGGGGEFGAFGGGGDCFGGDGF6FGGGGFGGGGGCFACGGGGGGDFGFGFGGFFGGGGGGGFG>CDDGGFGG7;EGF);A7EDEBCD<FGFGCGG5=:>FFD@??EF?FG<7475=BACBAFA>9)):CB0><<<BABF0C>F>>94(2(259>(-4283)65A<:9A<A?
@M02996:162:000000000-B87FG:1:1101:25030:7837 1:N:0:TAGCGATC+CTAAGCCT
CCTACGGGGGGCTGCAGCTAAGAATATTCCGCAATGGACGAAAGTCTGACGGAGCGACGCCGCGTGGATGATGAAGGTCGGAAGATTGTAAAATCCTTTTATAACTGAGGAATAAGTCTGGTGAGAGAAACGCCGGATGGTGACTGTAGGTTATGAATAAGCAACGGCTAATTACGTGCCAGCAGCCGCGGTAACACGTAAGTTGCGAGCGTTGTTCGGAATTATTGGGCGTAAAGGGCATGTAGGCGGTTTTGCAAGCTTGGTGTGAAATTCCGGAGCTCAACTCCGGAACTGCGTTGAG
+
ABCCCFA581)8888:::::<::CFFGGGGGGGGGGGGGGGGGGGGGGGGGGGFFGFGGGGGGGFGGGGGGGGFGGGGGGGGGGGGGGGGGGGGGGGGGGGGGGGGGGGGGEEFGGGGGGGGGFGGGGGGGGGGGGGGGG9EGGGGGGGGGGGGGGGGGCGGFGFGGEGGGGGGGGGGGGCGFFGGGGGGGGDFGFFDGFGGGFGGFFEF7ED3>FGFG3@GGGGFGGFFG>;FBF2<DF?<<FD??9C>FFF?FBACC)9@046?62=9CBFAFE>(118@??AAB?0339?2.(76>05
@M02996:162:000000000-B87FG:1:1101:15018:7854 1:N:0:TAGCGCTC+CTAAGCCT
CCTACGGGTGGCTGCAGCTAAGAATATTCCGCAATGGACGAAAGTCTGACGGAGCGACGCCGCGTGGATGATGAAGGCCGGAAGGTTGTAAAATCCTTTTATAACTGAGGAATAAGTATTATCAGAGAAAGGTAGTATGGTGACTGTAGGTTATGAATAAGCAACGGCTAATTACGTGCCAGCAGCCGCGGTAACACGTAAGTTGCGAGCGTTGTTCGGAATTATTGGGCGTAAAGGGCATGTAGGCGGTTTTGCAAGCTTGGTGTGAAATCCCGGAGCTCAACTCCGGAATTGCGTTGAG
+
88BCCE85:0)========;<;;CFFGFGGGGGGGGGGGGGGGGGGGGGGGGGFFFGGGGGGGGFGGGGGGGGGGGCGGGGDEGGGGGGGGGGGGGGGGGGGFGGGGGGGGGGGGGGGGGFGGFADDGFGFC@>DFGFFCGGGGGGGDFFGGGGGGGGGFGGG8FEGGGGEFGCCFGGGGGFFFGGGGGGGGGEGFFDFF45FFGGEA>ECEGEFGGFG*<ED7FBCG<FGFFBFF>?B747.6:BFB)-7B?<?BDGFBFF?4(4:>F9:>?FFE:647>F<14>D?(8-:))6(>:>(.
@M02996:162:000000000-B87FG:1:1101:3415:7868 1:N:0:TAGCGCTC+CTAAGCCT
CCTACGGGAGGCAGCAGTGAGGAATATTGGTCAATGGGCGGGAGCCTGAACCAGCCAAGTAGCGTGAGGGATGACGGCCCTATGGGTTGTAAACCTCTTTTGACAGGGAATAAAGTGAGCCACGTGTGGTTCATTGCATGTACCTGTGGAATAAGGATCGGCTAACTCCGTGCCAGCAGCCGCGGTAATACGGAGGATCCGAGCGTTATCCGGATTTATTGGGTTTAAAGGGAGCGTAGGCGGGATGTCAAGTCAGCTGTGAAATGTAGTCGCTCAACGTCTGCACTGCAGTTGAAACTGG
+
CCCCCFFB@8)====;====;;;EFGGGGGGGGGGGGGGGGGGGGGGGGGGGGFGFGGGG9FGGGGGGGGGGGGGGGGGGGGGGGGGGGGFGGGGGGGGGGGFGGGGGGGGGGGGGGFDGGGGGGGGGGGGEGGGGGFGGGGGGGGGGCGGGGGGGG6CFCDGCGGGGGGGGDFGGGGGGGGFFGGGCFFFGG>EGBFGFG573CGFFFFGGGBFGGFGGFGGGGBACFFGFFFFF>FFG<9>EFEEBFFA=69)5:FGFF4AA>A9:46:321>E4(31:FBFAFA:<<>FFF2:9)6<2
@M02996:162:000000000-B87FG:1:1101:3435:7875 1:N:0:TAGCGCTC+CTAAGCCT
CCTACGGGAGGCAGCAGTGAGGAATATTGGTCAATGGGCGGGAGCCTGAACCAGCCAAGTGGCGTGAGGGATGACGGCCCTATGGGTTGTAAACCTCTTTTGACAGGGAATAAAGTGAGCCACGTGTGGTTCATTGCATGTACCTGTGGAATAAGGATCGGCTAACTCCGTGCCAGCAGCCGCGGTAATACGGAGGATCCGAGCGTTATCCGGATTTATTGGGTTTAAAGGGAGCGTAGGCGGGATGTCAAGTCAGCTGTGAAATGTAGTCGCTCAACGTCTTCACTTCAGTTGAAACTGG
+
8ACCCFFF@0)8==8;===;;;;CEFGGGFGGGEFGGGG7FGGGGGGGGGGGGGGGGGGG9FFGGGGGGGGGGGGGDDEGGGGFGGGGGGGGGGGGGGGGFGGGGGGGGEFGFGFFGGEGGGGGFFE3BFEFGFE;DEF,EEGGGAFF8CFGGGD6EED7BDCCFGGGFEG5DGGCGGGGGDFFGGGGGGGEEEC5>FGFGG5:CD>DFFF*9)7DG)CCFF=C:5CG9?>D??>D>FF*)1,77>>?G><7>A))49*6(6:4<9>A66:3227597(4:)()).-),5)6)))4946)(
@M02996:162:000000000-B87FG:1:1101:3411:7891 1:N:0:TAGCGCTC+CTAAGCCT
CCTACGGGAGGCAGCAGTGAGGAATATTGGTCAATGGGCGGGAGCCTGAACCAGCCAAGTAGCGTGAGGGATGACGGCCCTATGGGTTGTAAACCTCTTTTGACAGGGAATAAAGTGAGCCACGTGTGATTCATTGCATGTACCTGTGGAATAAGGAACGGCTAACTCCGTGCCAGCAGCCGCGGTAATACGGAGGATCCGAGCGGTATCAGGATTTATTGGGTTTAAAGGGAGCGTAGGCGGGATGTCAAGTCAGCTGTGCAATGTAGTCGCTACACGTCTGCACGTCAGTTGAAACTAG
+
-8A?CD>>:))88====<;;;;;CCCCFCCFFFFGGGGGGGGECECFGGGGGGGEGFGFGGFFE8?FGGGEGGF9FFGDGGDF?EGGGGE?AFFCE=,CF9,BFFFGGFEFGG<7A9EFGGGGG+FFC;FGGE;CFFGFDF9,@=9E>,6@,@F9DF,=F39+>FEGGG*6**@,2:,1:;DE?ECDDFF7C50**5CCAF3*8*)2.56+1*0):74FGFFGC5)07)9:),17>>(<<)90)-.84:<<F624)4A*),046536<FFF304)*122,->B2<0((3,,:6AD<=2)-.
@M02996:162:000000000-B87FG:1:1101:11290:7892 1:N:0:TAGCGCTC+CTAAGCCT
CCTACGGGCGGCAGCAGTGAGGAATATTGGTCAATGGTCGGAAGCCTGAACCAGCCAAGTCGCGTGCAGGAAGACGGTCCTATGGATTGTAAACTGCTTTTGTACGGGAATAAAGTGCGGGACGTGTCCCGTTTGGAATGTACCGTAAGAATAAGGGTCGGCTAACTCCGTGCCAGCAGCCGCGGTAATACGGAGGACCCGAGCGTTATCCGGATTTATTGGGTTTAAAGGGTGCGCAGGCGGAGGATTAAGTCAGCGGTGAAATTCTCATGCTCAACATGAGAACTGCCATTGATACTGG
+
8ACCCB:5)1)8888;;<;;;;;CFFGGGGGGGGGGGGGGGGGG,EFGGGGGGGGGFGGGGGGGGGGGGGGGGGGGGGGGGGGGGFGGGGFGGGGGGGGGGGGGGGGGFGGG9FFGGGGGDEGGGEGGGGGGGGGGFGGGFGGGGGGGGCFFGGFFEGGGGGGGDGGGGGGGGGFGGGGGGGFFGGGDGGGFEECEFGGFGGEEGGFFFFGGDDEGGDGGFGGGGFGFAFGEFBFE>FFG79;89>>:>?BF>FFAFEGFBFBFFFFFFBGFFDFFF?31397<<:A7?<3<B94<9:>A0
@M02996:162:000000000-B87FG:1:1101:21939:7909 1:N:0:TAGCGCTC+CTAAGCCT
CCTACGGGAGGCTGCAGTGAGGAATATTGGTCAATGGACGGAAGTCTGAACCAGCCATGCCGCGTGAAGGAATAAGGCCCTATGGGTCGTAAACTTCTTTTGTGGTGGAGCAATAAGTCCTACGTGTAGGGCGATGAGAGTACATCACGAATAAGCATCGGCTAACTCCGTGCCAGCAGCCGCGGTAATACGGAGGATGCAAGCGTTATCCGGATTTATTGGGTTTAAAGGGTGCGTAGGCTGTTCTTCAAGTCAGAGGTGAAATACCCGGGCTCAACCCGGGAACTGCCTTTGATACTGG
+
8ACCCA85=))========;=;;CFGGGGGGGGGGGGGGGGGGGGGGGGGGGGFFGGGGGGGGGFFGGGGGGGGGGFGGGGGGGGGGGGGGGGGGGGGGGGGGGGGGGFEGGGGGGGGGGGCGGGFGFCDCGGEGE;@FGGGGGFFFGDEEGEGGGGGGGGGGGGGGGGGGGGGGGGGGGGGFFGGD?FGGGGBEGFGGFGGGFGGFAFFGGGBFGGEGGFGGGGFFGCFGDD;:<?:EG?9:7<FFBGAFFFAD5<CF?:FFFFFFFF9D>94FCFBFFFD0;9BFFFF2>BA:A*6597
@M02996:162:000000000-B87FG:1:1101:18379:7910 1:N:0:TAGCGCTC+CTAAGCCT
CCTACGGGTGGCAGCAGTGGGGAATATTGCGCAATGGAGGCAACTCTGACGCAGCAACGCCGTGTGCAGGATGAAGGCCCTAGGGTTGTAAACTGCTTTCAGTAGGGAAGAAGTAATTGACGGTACCTACACAAGAAGCTCCGGCTAACTACGTGCCAGCAGCCGCGGTAATACGTAGGGAGCGAGCGTTATCCGGATTTATTGGGCGTAAAGCGCGCGCAGGCGGGTGTTTAAGCGGATCTTCTAACCCGAGGGCTCAACCCCCGGTCGGGATCCGAACTGGCCATCTTTGGTGCGGTGG
+
88BCCEA9)01;==8===;;;88BFGGGGGGGGGGGGGGGGGGGGGGGGGGGGFEGGGGGGGGGGGGGGGGGGGGGGGGGGGGGGGGGGGGGGGGGGGGGGGGGGGGGFGGGGGGGGGCGGFEGGGGGGGGGGGGGGGGGGGGDGGGGGGGG8FGGFGGGFGGFDGGEGGEC9FGGGGGECDBEDGDDDEGGGFGGADGFGGG6C5F5087FGFEGGFGDFGGGGFC72>DF9B<F;>>D6::?A=FAG?(0(041,:9?<F?F>F;384CB19@;@6361=0(.54().)).(())-4(,
@M02996:162:000000000-B87FG:1:1101:16393:7972 1:N:0:TAGCGCTC+CTAAGCCT
CCTACGGGCGGCTGCAGTGGGGAATATTGCACAATGGGCGAAAGCCTGATGCAGCAACGCCGCGTGAGGGAAGACGGTTTTCGGATTGTAAACCTCTGTCTTTGGTGAAGAATAATGACATTAGCCGAGGAGGAAGCCACGGCTAACTACGTGCCAGCAGCCGCGGTAATACGTAGGTGGCAAGCGTTATCCGGAATTACTGGGTGTAAAGGGAGCGCAGGCGGGAAAGCAAGTCAGCGGTGAAATGTATGGGCTCAACCCATGAACTGCCGTTGAAACTGTTTTTCTTGAGTGGAGTAGG
+
88BCCB=5)108888;;;;;;88BFGGGGGGGGGGGGGGGGGGGGGGGGGGGGEEFFGGGGGGE@FFGGGGGGGGGEGGGGGGGGGGGGGGGGGGGGGEFGGGGGGFGGGGGGGGGGGGGGGFEGGGGGGGDGGGGGEFGGDGGGGGGCFGG6FGGGGGGGGGGGGGG=EGGFGGF8CFGGGFFGGGGGGGGGFG?@GGFGGGFFGFFFFGGGFFGGFGGF*>CEFGC?FGFFBA@<?FG?5,94@?AC<6@<B?6<+*428(2A)4468D>F:819AFF>9<A::?FAD)).-27@72:)
@M02996:162:000000000-B87FG:1:1101:16383:7987 1:N:0:TAGCGCTC+CTAAGCCT
CCTACGGGCGGCTGCAGTGGGGAATATTGCACAATGGGCGAAAGCCTGATGCAGCCACGCCGCGTGAGGGAAGACGGTCTTCGGATTGTAAACCTCTTTCTTTGGTGAAGAATAATTACATTCGCCTAGGCGGAAGCCACGGCTATCTACGTGCCAGCAGCCGCGGTAATCCGTAGGTGGCAAGCCTTATCCGGAATTACTGGGGGTAAGTGGATCGCAAGCGGGAAAGGTAGTCAGCGGGCGAGTTTATAGGCTCCACCCAGGGACTGCCCTCGGAACCATCTTTGTTAGTGTGTTTGGG
+
88BCCE=580)8888;;;;;;@BCF@FFG@EGGGGGGGGGCFGGGGGGGGAFGFF,C@FFGGGGFG:FEGFGGGDFF:+BFGGG+BFFGGGGGGFFG,C5AF?AF8F9FF<FBE,?,9E,CF,,@:+>=,3@6@C8,DF>85B::,33,5>B>*:D,89C:*1=<?:*/+++23AC5<9C*;6AF**08<+CE)**)9DF77+4*)0))*20>?4CC8*))**)*.:*()*1)).*.)8)()(010))*6.044).(<<13),(,((()(2(.(0*)(,((*().))).)).))).)((-(
@M02996:162:000000000-B87FG:1:1101:17755:7997 1:N:0:TAGCGCTC+CTAAGCCT
CCTACGGGGGGCTGCAGTGGGGAATATTGGGCAATGGGCGAAAGCCTGACCCAGCAACGCCGCGTGAAGGAAGAAGGTCTTCGGATTGTAAACTTCTTTTATGTGGGACGAACAAATGACGGTACCACATGAATAAGCCACGGCTAACTACGTGCCAGCAGCCGCGGTAATACGTAGGTGGCAAGCGTTATCCGGATTTACTGGGTGTAAAGGGCGCGTAGGCGGGGAAGCAAGTCAGATGTGAAATCCATGGGCTCAACCCATTAACTGCCTTTTAACCTGTTTCTCTTTGGTTCTGGAG
+
88CCCE=0)))8888:::9::88BEFGGGGGGGGGGGGGGGGGGGGGGGGGGGGEFFGGGGGGE@FFFGGGGGFGGCFGGGGGGGFGGGGGGGGGGGGGGGGFGGFGGGGGGGGGGGGGGG7FGGGGGGGGGGGGFGGGCG58CFD+?CGG>G65CFGC*:<FCEE=C*?:?GGCEFG7<C*)9CC59CEGFG3=;55D=FF7:FFD5=FGCC>EGDB<)7C+1:>E3:B4F(:68)4*7-2)*6@BBGFFB(2041<77(014)).6=<>225?+9,))-)).66)-).)).4(67).).
@M02996:162:000000000-B87FG:1:1101:19381:8006 1:N:0:TAGCGCTC+CTAAGCCT
CCTACGGGCGGCAGCAGTGGGGGATATTGCGCAATGGGGGGAACCCTGACGCAGCAACGCCGCGTGAAGGAAGACGGTTTTCGGATTGTAAACTTCTTTTAATTGGGACGATAATGACGGTACCACTTGAATAAGCTCCGTCTAACTACGTGCCAGCAGCCGCGGTAATACGTAGGGAGCAAGCGTTATCCGGATTTACTGGGTGTAAAGGGCGTTTAGGCGGGACTGCAAGTCAGATGTTAAAGCACGAGGCTCAACTTCGTGTCTGCATTTGAAACTGTAGTTCTTTAGTGTTGGAGAG
+
8ACCCB8):0)8888;;<;;;88@FFGGGGGGGGGGGGGGCGGGGGGFGGGGGGGFGGGGGGGGGGGGCGGDG>FEEGGGGGEGGFG8FAFGGGGGGGGG<C,?FCGDCF<=C<F9FF7:C:FG9?FGGF6C7EFGGGGE/;F*3@F:FCG>FGGGGDFGGGGC>E*;C7E5C6;E*:*>5*07;<DDFCF:EFGGFGF=DD*)*)9*/*;5/)0)13C4@EGC*7:C?=76<<)/44*0-*6*-09:)86:>1?<2**4:)4:?FFABACAF66<@.42<=2<B)....)-)<>()).54
@M02996:162:000000000-B87FG:1:1101:27243:8009 1:N:0:TAGCGCTC+CTAAGCCT
CCTACGTGCGGCAGCAGTGAGGAATATTGGTCAATGGACGCAAGTCTGAACCAGCCATGCCGCGTGAAGGAATAAGGTCCTATGGATCGTAAACTTCTTTTGTGCGGGAGCAATAAGGGCCACGTGTGGTCCGATGAGAGTACCGTACGAATAAGCATCGGCTAACTCCGTGCCAGCAGCCGCGGTAATACGGAGGATGCGAGCGTTATCCGGATTTATTGGGTTTAAAGGGTGCGTAGGCTGTTTGTCAAGTCAGGGGTGAAATGCCGGTGCTCAACACCGGAGCTGCCCTTGATA
+
ABCCCE)0:1)====;;<;;;;;CFFGGGGGGGGGGGGGGGGGGGGGGGGGGGGGGGGGGGGGGGGGFFGFGGGGGGGGGGGGGGGGGGGGGGGGGGGGGGGGGGGGGGGGGGGGGFFFGGGGGGGFFGFGGG7CECGGGBEGGGGGGGGGGGGGGGGGGGGGEFFGGGGGGGGGGGGGGGD5BEGGGCGGGGFGGFGGFGGGFDDB>FFFEGEEGGBGGFFGGGDGGFFGFFFFF:?@G?487<FF1*6)=>DDFFGDFFFFF94>>F>>>BFFFF?F?6@99B;F:4:4?F:AF7
@M02996:162:000000000-B87FG:1:1101:21800:8030 1:N:0:TAGCGCTC+CTAAGCCT
CCTACGGGAGGCAGCAGTGGGGAATATTGCACAATGGGGGAAACCCTGATGCAGCGACGCCGCGTGAGTGAAGAAGTATTTCGGTATGTAAAGCTCTATCAGCAGGAAAGATAATGACGGTACCTGACTAAGAAGCCCCGGCTAACTACGTGCCAGCAGCCGCGGTAATACGTAGGGGGCAAGCGTTATCCGGATTTACTGGGTGTAAAGGGAGCGTAGACGGTTTTGCAAGTCTGAAGTGAAAGCCCGGGGCTCAACCCCGGGACTGCTTTGGAAACTGTAGAACTAGAGTGCAGGAGAG
+
8ACCC558)008==8=====;88BFFGGGGGGGGGGGGGGGGGGGGGGGGGGGFFFFGGGGFGG@FGGGGGGFFGGGGGGGGGGGGGGGGGGGGGGGFFGGGGGGGEGGFGGFGGGCGGGGGGGGGGGGGFGGGGGGGGGGGGECFGGGGG7DGGGGGGGGDGEGG5>FGGGGFGGGGGGGFFFGGGDGGGGG5C=AFGFGGGFEG4F4F>C45>DC:CCFEGGG@*9?F7?<A46<<?:<7<F<456D96@B;??>FGFFFFF;>:(.6D4)5?9?044<=<AA<AA>>4-46).5,,(-
@M02996:162:000000000-B87FG:1:1101:3805:8033 1:N:0:TAGCGCTC+CTAAGCCT
CCTACGGGAGGCTGCAGTAGGGAATATTGGACAATGGGGGAAACCCTGATCCAGCGACGCCGCGTGAGTGAAGAAATATTTCGGTATGTAAAGCTCTATCAGCAGGGAAGAAAATGACGGTACCTGACTAAGAAGCACCGGCTAAATACGTGCCAGCAGCCGCGGTAATACGTATGGTGCAAGCGTTATTCGGATTTACTGGGTGTAAAGGGAGCGTAGACGGCATGGCAAGTCTGAAGTGAAATGCGGGGGCTCAACCCCTGAACTGCTTTGGAAACTGTCAAGCTAGAGTGTCGGAGAG
+
8ACCCEDF)1)=======6=;8;;C,,C,-@FFGFGGGCGGGGCFGGGG<F<CCEFFGGG+CFFFGEBFGGCGFGCF9,FGGGGC,BFGGGFCA?FGCFGG<=5FGGGG@GFFCFFFFG7@DFGGF8E=F=FA;DBFDCFGDE7D>E=,=E>>@FGD6CFFG8>FE*;=DGF;,>:E<<,9:FF**114:+=:):/62:FG4:;89A+;CF5;5:CG@GG=BED7;FGF;05.6<F9A40506*-/*35213((-)7FGB4)(..452?>:A>26<9?26:/4)..)6)4?FF)23549(-
@M02996:162:000000000-B87FG:1:1101:21797:8051 1:N:0:TAGTGCTC+CTAAGTCT
CCTACGGGAGGCAGCAGTGGGGAATATTGCACAATGGGGGAAACCCTGATGCAGCGACGCCGCGTGAGTGAAGAAGTATTTCGGTATGTAAAGCTCTATCATCAGGGAAGATAATGACGGTACCTGCCTAAGAAGCCCCGGCTAACTACTTCCCAGCAGCCGCCGCAATACTTCGGAGGCAGGCGTCATCCGGCTTTACTGGTTGTAGAGGGGGGCTAGTCGGTTTTGCAATTCTTAAGTGAAGGCCCGGGGTTTAACCCCGGGGCTACTTTGGAAACTGTTGAACTGAATGGCAGCGGGG
+
8ACCCD8@)1)8========;88BFFGGG<6CFGGGGG7FFGG8FGG8F6-CFFF7FGGGGGGGFGGGEFGGGG8F9,CFGGGG:,BFGGGG,EGGG9CF,,5?FF,D,@=?5,=,4,@+6445=,,6,73A=,@DE+B3+@33,,6DF;,,45,,@DGGFDG*@*11=D>,55=**=C54*/)/9)/C:7*3./*0:+::*2*31+++2;*))))/(1*1::7/5*2.0**)6)*).7:)*)*()8,)((.(((()<>(,)4(((-()57)..)+9:9)6/4<)).))))),((-)((,3
@M02996:162:000000000-B87FG:1:1101:16048:8058 1:N:0:TAGCGCTC+CTAAGCCT
CCTACGGGCGGCAGCAGTGGGGAATATTGGGCAATGGGCGAAAGCCTGACCCAGCGACGCCGCGTGAGGGAAGACGGTCTTCGGATTGTAAACCTCTTTCAGCAGGGAAGACAATGACGGTACCTGCAGAAGAAGCCACGGCTAACTACGTGCCAGCAGCCGCGGTAATACGTAGGTGGCAAGCGTTATCCGGATTTACTGGGTGTAAAGGGAGCGTAGGCGGCGCTGCAAGTCAGATGTGAAACCCCGGGGCTTAACTCCGGGCCTGCATTTGAAACTGCGGTGCTAGAGTGCGGGTGAG
+
8ACCCFD58))8888;;<;;;888CFFGGGGGGGGGGGGGGGGGGGGGGGFGGFFF@FGGGGGGGGFGGGGGGFGGEGGGGGGGDEGGGGFGGGGGGFGGGGGGGGGGGGGGGGGGGGFGGFGGGCG<>FCGEGGGGGGGGGGDGGGGGGGFGGGGGGGFFDEEEE5EFCCEGGGGGGGFGCF;EGGGGGGEGFGGFCGFGDG?C<F*=FDC*)7CDFGGFGGGEDEDFFFF9ABFFBFD4:<F<>D?D9BFB9?F2+*)))4929?:>(:<<>FCFAF<?B1(-93>A<.5<A04>(-,4
@M02996:162:000000000-B87FG:1:1101:5246:8064 1:N:0:TAGCGCTC+CTAAGCCT
CCTACGGTGGGCAGCAGTGGGGAATATTGGGCAATGGGCGCAAGCCTGACCCAGCAACGCCGCGTGAAGGAAGAAGGCTTTCGGGTTGTAAACTTCTTTTAAGGGGGAAGAGAAGAAGACGGTACCCCTAGAATAAGCCACGGCTAACTACGTGCCAGCAGCCGCGGTAATACGTAGGTGGCAAGCGTTGTCCGGATTTACTGGGTGTAAAGGGCGTGTAGCCGGGGGAGCAAGTCAGATGTGAAATCTATGGGCTTAACCCATAAACTGCAGTTGAAACTGTTCTTCTTGAGTTCTGGAG
+
88BCCEA88))===8======888CECGFGGGGGGGGGGGGGGGFFFGGFFGGFFAFGGGFGGGFCEFGGGGGGGFCFGCFF7BFEFDFGG9<EFGGGGGGGFGGDGGEGGF@EGGF@BFGGGGGGGGFGFFFG9DFGDGGECGGGGGG9CGG@GFGFFDCCFEFGGDGE@98:C,;CGGC8A=GDGDDED9@5EGEGF=FFG4A>:DFFGGGEFGGFGG?CFGE<*76B35:BFFBDFG<:9@)9FAGADF0???<+:6>F<2??)5@)7)(6*+*).3.1.64<<49>AA86-.7)464
@M02996:162:000000000-B87FG:1:1101:5246:8083 1:N:0:TAGCGCTC+CTAAGCCT
CCTACGGGTGGCAGCAGTGGGGAATATTGGGCAATGGGCGCAAGCCTGACCCAGCAACGCCGCGTGAAGGAAGAAGGCTTTCGGGTTGTAAACTTCTTTTATGGGGGAAGAGAAGATGACGGTACCCCTAGAATAAGCCACGGCTAACTACGTGCCAGCAGCCGCGGTAATACGTAGGTGGCAAGCGTTGTCCGGATTTACTGGGTGTAAAGGGCGTGTAGCCGGGGGAGCAAGTCAGATGTGAAATCTATGGGCTTAACCCATAAACTGCATTTGAAACTGTTCTTCTTGAGTGTTGGAG
+
8ACCCFFB=))========;;88BFFGGGGGGGGGGGGGGGGGGGGGGGGGGGGGGG8FGGGGGGGGGGGFGGFGGGF8EFFGGGGGGGGCGGGGGGGGGG,E8<FFE+CGC=FE<,?FFGGGGG,6F@+@FGGGGGGGGG>EGGGGGGGGGGGGGGGGGGGGGGGGGGGGGGGGGGGGGGGFFGGGGGEGGGFGGFGGFGGGFGGFFFFGGGFFG)7>FF7<CGF57(7D@??F?AA=F<CA?:19>7<AFB(1?1CCBAF?FF?AA*4C))6@9/5ABA?:4<>A<A:6)5:7-1(438
@M02996:162:000000000-B87FG:1:1101:12353:8137 1:N:0:TAGCGCTC+CTAAGCCT
CCTACGGGCGGCAGCAGTAAGGGATATTGGTCAATGGGGGGAACCCTGAACCAGCCATGCCGCGTGAGGGATGAAGGCCCTACGGGTCGCAGACCTCTTTTGCCGGGGGATAACGCGCCCCACGCGTGGGGCGGTGAAGGTACCCGGAGAATAAGCATCGGCTAACTCCGTGCCAGCAGCCGCGGTAATACGGAGGATGCGAGCGTTATCCGGATTTATTGGGTTTAAAGGGTGCGCAGGCGGGGCGCTAAGTCAGCGGTGAAAGGCGACGGCTCAACCGGAGCAGTGCCGTTGATACTGG
+
8ACCCD:8)1)8888;;<;<<;;CEFGGGGGGGGGGGGGGGGGGGGGGGGGGGGGGGGGGGGGGGGGGGGGGGGGGGGGGGGGGGGGGGGGGGGGGGGGGGGGGGGGGGGGGGGGGGGGGGEGGGGGGGGGGGGGGFGGGGGGGGGGGGGGGGGGGGGGGGGGGGGGGGGGGGGGGGGGGGGFFGGGGGGGGGFGGFGGFGGGFGGFFFFGGGFFGG<FGFGGGGBGGBBFFFFFFBFFD999.7>;>D>FFFFFFFGGFFFFADFFFB9DFF95:7:F00)49:?<,567<60(49AAD?
@M02996:162:000000000-B87FG:1:1101:26215:8144 1:N:0:TAGCGCTC+CTAAGCCT
CCTACGGGTGGCAGCAGTGGGGAATATTGCACAATGGGGGAAACCCTGATGCAGCGACGCCGCGTGAGTGAAGAAGTATTTCGGTATGTAAAGCTCTATCAGCAGGGAAGATAATGACGGTACCTGACTAAGAAGCACCGGCTAAATACGTGCCAGCAGCCGCGGTAATACGTATGGTGCAAGCGTTATCCGGATTTACTGGGTGTAAAGGGAGCGTAGACGGCAAGGCAAGTCTGAAGTGAAAGCCTGGGGCTCAACCCCGGAACTGCTTTGGAAACTGTCTGGCTAGAGTGCAGGAGAG
+
ABCCCB:051)====;===;;88BFGGGGGGGGGGGGGGGGGGGGGGGGGGGGGGGGGGGGGGGCFGGGGGGGGGGFGGGGGGGGGGGGGGGGGGGGGGGGGGGGGGGGGGGGGGGGGGGGGGGGGGGGGGGGGGGGGGGGGGGGGGGGGGGGGGGGGFGGGGGGGGGGGGGGGFGGGGGCGFFGGGGCEFEGFGGFGGFGGGFGGFFFFGGD:ADDDDDFG=DGFGGFFGF4<>FBFF7<:<FBFFFG?FF?2??BGFBBFFF095>FBG<A:FGF:2).9<FF:1)(),).:26F::,4
@M02996:162:000000000-B87FG:1:1101:10703:8151 1:N:0:TAGCGCTC+CTAAGCCT
CCTACGGGTGGCAGCAGTGAGGAATATTGGTCAATGGTCGGAAGACTGAACCAGCCATGCCGCGTGCAGGAATAAGGCCCTATGGGTCGTAAACTGCTTTTGTGGTGGAGCAATAAGGCGTACGTGTACGTCGATGAGAGTACATCACGAATAAGCATCGGCTAACTCCGTGCCAGCAGCCGCGGTAATACGGAGGATGCAAGCGTTATCCGGATTTATTGGGTTTAAAGGGTGCATAGGCTGTGTGGCAAGTCAGCGGTGAAATGCCGGAGCTCAACTCCGGAACTGCCGTTGATA
+
88ABCE59:0)=;8====;;;CEFGGGGGGGGGGGGGGGGGCFFFGGGGGFGGGFFGFGGGGGGGGGGGGGGGGGGGGGGGGGGGGGGGGGGGGGGGGFGGGGGGGGGFFGGFGGCFFGEGFGGGCEEGGGGGFEGFGGFGGGGFGGGEEGGGGGGGGGGEGGEGGGGGGGGDFGGGGGGFDFFGGG4CFGGGFDGDGCFFGGFGGFFFFGGGFFGGCDGFGGGDDGGCFFF?BFFA2=7493089@053)>A>4A7ED22><9AFF>>0)363@FF,6<?>;(494<2:;?603>8
@M02996:162:000000000-B87FG:1:1101:18386:8163 1:N:0:TAGCGCTC+CTAAGCCT
CCTACGGGAGGCTGCAGCTAAGAATATTCCGCAATGGACGAAAGTCTGACGGAGCGACGCCGCGTGGATGATGAAGGTCGGAAGATTGTAAAATCCTTTTGAATGAGACGAATAAGCAGGGCAGGGAATGGCCTTGTGGTGACGGTATCATTTGAATAAGCAACGGCTAATTACGTGCCAGCAGCCGCGGTAACACGTAAGTTGCGAGCGTTGTTCGGAATTATTGGGCGTAAAGGGCATGTAGGCGGTTCTGCAAGCTTGGTGTGAAATCCCGGAGCTTAACTCCGGAACTGCATTGAGA
+
8ACCCFAA)))====;=====;;EFGGGGGGGGGGGGGGGGGGGGGGGGGGGGFGGFGGGGGGFFFCFGGGGGGGGFGGGGGGGGGGGGGGGGGGGGGGGGDGGGEFGGGGGGGGGGGGGGGGGGGGGGGGGGGGGGGGGGFGGGGGGGGGGGGGGFGGGGGGGGDGGEFGGGGGGFGGGGGFAFGGGDDG8EFGGFGGAGGGFFGFEFFGGGFFG5>>DFGFFGFCGFEGFFFAF<<>F?F<*5=@>7>26<A28AFFABB72:::A9:FF?2@8708?FFFF9>34399?>?5<F<.<(
@M02996:162:000000000-B87FG:1:1101:10716:8165 1:N:0:TAGCGCTC+CTAAGCCT
CCTACGGGTGGCAGCAGTGAGGAATATTGGTCAATGGTCGGAAGACTGAACCAGCCATGCCGCGTGCAGGAATAAGGCCCTCTGGGTCGTAAACTCCTTTTTTGGTGGATCATTCAGGCTTACGTGTACGTCGATGATAGTACATCACGAATAAGCATCGGCTAACTCCGTGCCAGCAGCCGCGGTACTACGGAGGATGCAAGCGTTATCCGGCTTTATTGGGTTTAAAGGGTGCATCGGCTGTGTGGCCAGTCAGCGGTGAAATGCCGGCGCTCAACTCCCGTACTGCCGTTGATA
+
88CCCE8581)=======;6;;;CFGGGGFEFGGGGGC<F6FFC,EFGG<@FGFFDFCFGGEGGGGC<FFGGCGGG,B68F,6CAEGDC@EFDFC,A,E,557+@AF7F,AF,,4,,,A,A,AFF4@EEEGBCGC,33C,C@C?,EE9CEE@+>=E9DF+6=++,@@<<+@+;DGGG?FG>D*9;DD>8:+;EBEG);*8*0,/=DF).7:*)).1;)+++7:17>?7.*:5:(274)7C3/(731)-9(:FFB6A01)(-)4)6A47>171,->*04).4)-(-8:99:(-(-,6*
@M02996:162:000000000-B87FG:1:1101:10701:8177 1:N:0:TAGCGCTC+CTAAGCCT
CCTACGGGTGGCAGCAGTGAGGAATATTGGTCAATGGTCGGAAGACTGAACCAGCCATGCCGCGTGCAGGAATAAGGCCCTATGGGTCGTAAACTGCTTTTGTGGTGGAGCAATAAGGCGTACGTGTACGTCGATGAGAGTACATCACGAATAAGCATCGGCTAACTCCGTGCCAGCAGCCGCGGTAATACGGAGGATGCAAGCGTTATCCGGATTTATTGGGTTTAAAGGGTGCATAGGCTGTGTGGCAAGTCAGCGGTGAAATGCCGGAGCTCAACTCCGGAACTTCCGTTGATA
+
8ACCCF55:0)=======;;;;;EFFEFGGGGGGGGGGGGGGGGGGGGGGGGGGGGGGGGGGGGGGGGGGGGGGGGGGGGGGGGGGGGGGGGGGGFGGGGGGGGGGGGGGGGFGGCFGGEG>EGFEG<FFGGG+@F38E8DFGC=E=ECCEGGGGFEGCCEGGDFGGGGGGFGGCEFGGGGGFFGGG7C=D>EFCEFGGFGGGFGGFEF=F5CBFGGFGGFGGGGACC<FG37::4<AFG?C:88@:0C?)76>94:CC?9F><>AFF>>)494?A?:FBFD6?>9))58:?)034=
@M02996:162:000000000-B87FG:1:1101:24186:8190 1:N:0:TAGCGCTC+CTAAGCCT
CCTACGGGGGGCAGCAGTGAGGAATATTGGTCAATGGGCGCGAGCCTGAACCAGCCAAGTAGCGTGAGGGATGACTGCCCTACGGGTTGTAAACCTCTTTTGTTTGGGAATAAAGAAGCCTACGTGTAGGCTTTTGCATGTACCTTTCGAATAAGCATCGGCTAATTCCGTGCCAGCAGCCGCGGTAATACGGAAGGTCCGAGCGTTATCCGGATTTATTGGGTTTAAAGGGAGCGTAGGTGGAAGTGTAAGTCAGCCGTCAAATTGCGCAGCTCAACTGCGTCCAGCGGTTGAAACTGCA
+
8ACCCD=A=>)8888::<:::::CFGGGGGGGGGGGGGGGGGGGGGGGGGGGGFFGGGGGGGGGGGGGGGGGGGGGGGGGGGGGGGGGGGGGGGGGGGGGGGGGGGGGGGGGGGG;FEGGGGGGGGGGGGGGGGGGGGGGGGGGGGGGGGGGGGGGGGGGGGFGGGGGGGGGDGGGGGGGGGFFGGGGGGGDG>GGEGGFGGGFGGFFFFFGGFFGGFGGFGGGG@GGFFGFFF>F>?F>AGBF2:F<FDFFAAAFFGGB;FBF)64<D>D>B?FGF?A:?DBFF::876816:<97<B2-
@M02996:162:000000000-B87FG:1:1101:24171:8200 1:N:0:TAGCGCTC+CTACGCCT
CCTACGGGGGGCAGCAGTGAGGAATATTGGTCAATGGGCGCGAGCCTGAACCAGCCAAGTAGCGTGAGGGATGACTGCCCTACGGGTTGTAAACCTCTTTTGTTTGGGAATAAAGAAGCCTACGTGTAGGCTTTTGCATGTACCTTTCGAATAAGCATCGGCTAATTCCGTGCCAGCAGCCGCGGTAATACGGAAGGTCCGAGCGTTATCCGGATTTATTGGGTTTAAAGGGAGCGTAGGTGGAAGTGTCAGTCAGCCGTCAAATTGCGCAGCTCAACTGCGTCCAGCGGTTGAAACTGCA
+
CCCCC?)8)1)8888::<:::::CFF?FGGGGGGGGGGGGGGGGGGGGGFGGGFFGFGGGGGGGFDGGGGGGGGGGGGGGGGGGGGGGGGFGGGGDC9@FFFFGGCGGFGGFGF9FFFGFGGFGGFGA9FFGGGFFFB,CEGGFGGGGGFGGFFGFGC*CCDFG,+AEGGGFGGGGGCEGFG@>8/19>FD8EEEE3C7=D<E78D>E>FGG<)75*47C4@C95:<*6BG36(()42>D:FF)27F<C))864-6)0)8072<B954>3)(,.629(-2))49;600968>F0--*.6))
@M02996:162:000000000-B87FG:1:1101:24601:8214 1:N:0:TAGCGCTC+CTAAGCCT
CCTACGGGTGGCAGCAGTGAGGAATATTGGTCAATGGGCGGAAGCCTGAACCAGCCAAGTCGCGTGAAGGAAGACGGTATTATGTATTGTAAACTTCTTTAGACGCAGAGAAATAAGGGGCTCGCGAGCTCTGATGCTAGTATGCGTAGAATAAGGATCGGCTAACTCCGTGCCAGCAGCCGCGGTAATACGGAGGATCCGAGCGTTATCCGGATTTATTGGGTTTAAAGGGTGCGCAGGCGGCGCTTTAAGTCAGTGGTCAAATCGTGAGGCTCAACCTCATCCCGCCATTGATACTGGG
+
ABCCCE>501)========;;;;CFGGGGGGGGGGGGGGGGGGGGGGGGGGGGFFFGGGGGGGGGGGGGGGGGFGGGGGGGGGGGGGGGGGGGGGGGGGGGGGGGGGGGGGFGGGGGGGGGGGGGGGGGGGGGGGGGGGGGGGGGGGGGGGGGGGGGGGGGGGGGGGGGGGGGGGGGGGGGGFFEGGGGGGDGFGGFGDFGGGFGGFFFFGGGFFGGFGGFGGGGBGGFFGFFFBFFFFD79>@BE@?GBAF<>DFBFGAFFFBF?BFFFGFB1>E@FFF:FAFFFFBB>0<64:<F9A2(
@M02996:162:000000000-B87FG:1:1101:11928:8226 1:N:0:TAGCGCTC+CTAAGCCT
CCTACGGGCGGCAGCAGCTAAGAATATTCCGCAATGGACGAAAGTCTGACGGAGCGACGCCGCGTGGATGATGAAGGCCGGAAGGTTGTAAAATCCTTTTATAACTGAGGAATAAGTACTATCAGAGAAAGGTAGTATGGTGACTGTAGGTTATGAATAAGCAACGGCTAATTACGTGCCAGCAGCCGCGGTAACACGTCAGTTGCGAGCGTTGTTCGGCATTATTGGGCGTAACGGGCATGTAGGCGGTTTTGCAAGCTTGGTGTGAAATCCCGGAGCTTAACTCCGGAATTTCGTTGAG
+
8ACCC50180)8888;;;;;<;;;CFGFGGGGGGGGGGGFFGFGGGGGGGGGGFEECGGGGGGGFGCFGGGGGGGGDFGEGG7FGGGGGGGGGFGGGGGGGGFGFGGCFFFDGCGFGGGGGGGFADC8FFGGGCFGGG9CFFFGGGGFFGFGGGGCFFG;FGFFGGCGEE?EFDFGGGGGGGFFGGGGGGDGCDG9AGF37*AAF7>E3><C<:8FGFD)8E?:E?9*8>G@6:(73<>C0*.169@974>EB02)4?CBFF(33<?<*-::84DC39>FF@BFBA?646(:0)),0:744
@M02996:162:000000000-B87FG:1:1101:13622:8229 1:N:0:TAGCGCTC+CTAAGCCT
CCTACGGGAGGCAGCAGTGGGGAATATTGCACAATGGGCGCAAGCCTGATGCAGCAACGCCGCGTGAGGGAAGACGGTCTTCGGATTGTAAACCTTTGTCTTTGGTGAAGAAGAAAGTGACGGTAGCCAAGGAGGAAGCCACGGCTAACTACGTGCCAGCAGCCGCGGTAATACGTAGGTGGCAAGCGTTGTCCGGAATTACTGGGTGTAAAGGGAGCGCAGGCGGGACAGCAAGTTGGATGTGAAATACCGATGCTTAACCACGGAGGTGCATCCAAAACTGTTGTTCTTGAGTGAAGTA
+
88ACCB5=8))8===;====;888CFGGGGGGGGGGGGGGGGGGGGGGGGGGGGFCFFGGGGDGFGGGCGGFFFGGGGGGGGGGGGGGGGFGGGGGGGFGGGGGGFGGGFEFCGGFGGGGGFGGFDFFGGGGGCEEGFGGFGDDGGGGGGGGGGGEDGGFF7FGGGG>9EGG7EFF:AEFGGFFCGGC8CCECFCEEDGFFCC:A/=BB679@A=>D9CDFGGGGFGC>FGFFFBFAAF73<?F>FFF>B?:,-8:4F7<>FBFF0(()-1.2:FFF:),8794<<?B>ADF9))-/.5))
@M02996:162:000000000-B87FG:1:1101:11940:8244 1:N:0:TAGCGCTC+CTAAGCCT
CCTACGGGCGGCAGCAGCTAAGAATATTCCGCAATGGACGAAAGTCTGACGGAGCGACGCCGCGTGGATGATGAAGGCCGGAAGGTTGTAAAATCCTTTTATAACTGAGGAATAAGTACTATCAGAGAAAGGTAGTATGGTGACTGTAGGTTATGAATAAGCAACGGCTAATTACGTGCCAGCAGCCGCGGTAACACGTAAGTTGCGAGCGTTGTTCGGAATTATTGGGCGTAAAGGGCATGTAGGCGGTTTTGCAAGCTTGGTGTGAAATCCCGGAGCTTAACTCCGGAATTGCGTTGAG
+
8ACCCB18)1)8888;;;;;<;;CFGGGGGGGGGGGGGGGGGGGGGGGGGGGFFEGGGGGGGGGFGCFFGGGGGGGGGGGGGEGGGGGGGGGGGGGGGGGGGFGGGGDFFGGGGGGGGGGFGGFGG@FGGGGGCGGGGGGGGGGGGGFGGFGGGGGGG@FEC;DGGCGGGEGGGGGGGGGFCFFFGGDGGGGGFGGFGG4CCGFGGFFEEGGDBFGGFD9>F?*<B9C:FG@>?BF<3:9:GFFB?F>G;6321<<>GGFAF:B186<F976:85C7>>F77:>A>B?;B1?DFA?BFF60
@M02996:162:000000000-B87FG:1:1101:18762:8289 1:N:0:TAGCGCTC+CTAAGCCT
CCTACGGGAGGCTGCAGTCGAGGATCATTTGCAATGGGCGAAAGCCTGACAATGCGACGCTGCGTGGAGGATGAAGGCCTTCGGGTTGTAAACTCCTGTCATAAGGGAACAGGCGACCTGACCTAACACGTCGGGAAGTTGAGTGTACTTTAAGAGGAAGCGACGGCTAACTCTGTGCCAGCAGCCGCGGTAATACAGAGGTCGCAAGCGTTGTTCGGATTTACTGGGCGTAAAGGGCGCGTAGGCGGCGAAGTGTGTCGGATGTGAAATCTCCGGGCTCAACCCGGAAAGTGCGTCCGAA
+
8ACCCFF8)118========888@EFFGGGGGGGGGGGGGGGGGGGGGGGGGGFFFCGGGGGGGFFCCGGGGGGGGGGGGGGGGGGGGGGGGGGGGGGGGGGGGGFGGGGGGGGGGGGGGFGGGFGFGGGGGGEGEGEGGGFGGGGGGGGGFGGGGGFGGGGCGGGGGEGGGGGGGGGGGGGFFGGGGGGGEEFCGFFC;FGGFGCEFFFD=C@FGG;DGFGGFGFGGF>7>?FBF?BFG>D>FFFFFD99)9?B<9=7?>)434::<FAF2<5>8:0(2)*2<?09799:699>FD;>9:
@M02996:162:000000000-B87FG:1:1101:25545:8302 1:N:0:TAGCGCTC+CTAAGCCT
CCTACGGGTGGCTGCAGTGAGGAATATTGGTCAATGGGCGGGAGCCTGAACCAGCCAAGTAGCGTGAGGGATGACGGCCCTATGGGTTGTAAACCTCTTTTGACAGGGAATAAAGTGAGCCACGTGTGGTTCATTGCATGTACCTGTGGAATAAGGATCGGCTAACTCCGTGCCAGCAGCCGCGGTAATACGGAGGATCCGCGCGTTATCCGGATTTATTGGGTTTAAAGGGAGCGTAGGCGGGATGTCAAGTCAGCTGTGAAATGTAGTCGCTCAACGTCTGCACTGCAGTTGAAACTGG
+
ACCCCD8=)1)=====;==;;;;;EFGGGGGGGGGGGGFCFEFGGGGGGGFGGFFFGGGGGGGGGGGGGGGGGGGGGGGGGGGGGGGGFGGFFGGGGGGGGGCGGGGGGGGFFGGEFGGGFGGGGGFFGGFFGGGGGGGGGGGGCF=BFGGGGCFFFF7FGDG@FFGGGGGDCGGGDGGC7CEFEGG:FFGGGFGGEFDFC*=5EGFF>FFEG:DGGD*79<CC57<C2=FDB?9B>BEC)>67(8B?7)6*6>)6:EC9>942A<:<F<FBF64:6::8<)3>A?BB7)5<)694BA9).
@M02996:162:000000000-B87FG:1:1101:25536:8322 1:N:0:TAGCGCTC+CTAAGCCT
CCTACGGGTGGCTGCAGTGAGGAATATTGGTCAATGGGCGGGAGCCTGAACCAGCCAAGTAGCGTGAGGGATGACGGCCCTATGGGTTGTAAACCTCTTTTGACAGGGAATAAAGTGAGCCACGTGTGGTTCATTGCATGTACCTGTGGAATAAGGATCGGCTAACTCCGTGCCAGCAGCCGCGGTAATACGGAGGATCCGAGCGTTATCCGGATTTATTGGGTTTAAAGGGAGCGTAGGCGGGATGTCAAGTCAGCTGTGAAATGTAGTCGCTCAACGTCTGCACTGCAGTTGAAACTGG
+
8ACCCF@581)========;;;;CFGGGGGGGGGGGGGGGGGGGGGGGGGGGGFFGFGGGGGGGGGGGGGGGGGGGGGGGGGGGGGGGGGFGGGGGGGGGGGGGGGGGFGGGGGGGGGGGGGGGGGGGGGGGGGGGGGGGGGGGGGGGGGGGGGGGGGGGGGFGGGGGGGGGDGGGGGGGGGFFGGGGGGGGGFGGFGGFGGGFGGFFFFGGGFFGGFGGFGGGG>FG9FGEFF9EFFFG<79EFDEBC>FFFFFF>GCAFFFD>AB<*-27>?FGFBFFBFFFA?247)(6<DADB<B<:
@M02996:162:000000000-B87FG:1:1101:5093:8326 1:N:0:TAGCGCTC+CTAAGCCT
CCTACGGGAGGCTGCAGTGGGGAATATTGGACAATGGGGGAAACCCTGATCCAGCGACGCCGCGTGAGTGAAGAAGTATTTCGGTATGTAAAGCTCTATCAGCAAGGAAGAAAATGACGGTACTTGACTAAGAAGCTCCGGCTAAATACGTGCCAGCAGCCGCGGTAATACGTATGGAGCAAGCGTTATCCGGATTTACTGGGTGTAAAGGGAGCGTAGACGCCAAAGCAAGTCTGAAGTGAAATCCCGGGGCTCAACCCCGGAACTGCTTTGGAAACTGTTTAGCTAGCGTGCAGGAGAG
+
ACCCCFFA>:)=;======;;88BFFGGGGFGGFGGGDCGGGGFEFGGGAFGGFFCFFG:FFGGGG7FFGGGGCCFFE9?FFFGGGGGGDFFDGGG,9CEFGCF<FGAFGDFGGGFGGGGGGGEGGCGCFFCFFGGFFEGCG@CDDDFGFGGFGGGG:?FFG>E@4;8=6?F>C;FDGGGG4?;EGCGGGGGGFCGF7@AF6C=EG8A+:;CFEBGGFGDFG*9C>G4:FGFFBAF)6@>):5F>/9)9(4B934<4EG?FBF71(8,64FA27:G??2)6@A>:>DB<0(4(32<F:1.4
@M02996:162:000000000-B87FG:1:1101:25553:8327 1:N:0:TAGCGCTC+CTAAGCCT
CCTACGGGTGACTGCAGTGAGGAATATTGGTCAATGGGCGGGAGCCTGAACCAGCCAAGTAGCGTGAGGGATGACGGCCCTATGGGTTGTAAACCTCTTTTGACAGGGAATAAAGTGAGCCACGTGTGGTTCATTGCATGTACCTGTGGAATAAGGATCGGCTAACTCCGTGCCAGCCGCCGCGGTAATACGGAGGATCCGAGCGTTATCCGGATTTATTTGGTTTAAAGGGAGCGTAGGCGGGATGTCAAGTCAGCTGTGAAATGTAGTCGCTCAACGTCTGCCCTGCCGTTGAAACTGG
+
88BCC55011)=<;====;;==;=,FFFFGGGGFGGFGGGGDGCFGGGGGGGGGGGGGCFFGGGGGGGGGGGG=F@EGGGGGGGGGGGGGFFGGGGFGGGGGGGGGGC+AFGGGFDGGGFGGGG:3@BGFGGGFFFF=CEFGGGD9F,D9EEEG9FGGGGD6D8D8:E?ECC58,<D*19C7>?D)):DGGCC)**02;5<*:8CGDFFF*:C3>DG2*C*<E957<CAF7:03(033)*59;71574:>>@4.4.,09<:F).)6<<*)2(--7:9763:@?))(((.(--,((698<).
@M02996:162:000000000-B87FG:1:1101:22671:8338 1:N:0:TAGCGCTC+CTAAGCCT
CCTACGGGCGGCAGCAATTAGGAATCTTGCGCAATGGGGGCAACCCTGACGCAGCGACGTCGCGTGTCTGATGAAGTCTTTCGGGATGTAAAAGTCTTTTGGCAGGGAAGAATATAGACTGTACCTGCCGAATAAGCCCCGGCTAACTCCGTGCCAGCAGCCGCGGTAATACGGGGGGGGCGAGCGTTGTCCGAATTTACTGGGCGTAAAGCGCGCGTAGGCGGTTTGTTAAGTCAGATGTGAAACTCCGAGGCTCAACCTCGGATTGCTTCTGATACTGGCAGACTGGAGGTATGTATGG
+
8ACCC>8))1)8888;;;;<;;;CEFGGGGGGGGGGGGGGGGGGGGGGGGGGGGGGFGGGGGGGFGGGGGGGGGGGGGGGGGGGGGGEGGGGGGGGGGGGDGGFGGGEFGGGF=FGGGGGGGGGGGGGGG++@>EGGGGGGGGGDFGGFFEGEGGGGGGGGCGGEGGECE9FG5*=CCGGGG@FDCDDGGGFGFGE>FGFF7FFGDFF:@7EDFDGGFDDFCEGGF*9:FDF45<46)9C::4*6=@?CB9D994?B6<4:FB?9:31BA><4A429569:>(80:D).4:1,5>:9))6?
@M02996:162:000000000-B87FG:1:1101:22668:8360 1:N:0:TAGCGCTC+CTAAGCCT
CCTACGGGCGGCAGCAATTAGGAATCTTGCGCAATGGGGGCAACCCTGACGCAGCGACGTCGCGTGTCTGATGAAGTCTTTCGGGATGTAAAAGTCTTTTGGCAGGGAAGAATATAGACTGTACCTTCCGAATAAGCCCCGGCTAACTCCGTGCCAGCAGCCGCGGTAATACGGAGGGGGCGAGCGTTTTCCGAATTTACTGGGCGTAAAGCGCGCGTAGGCGGTTTGTTAAGTCAGATGTGAAACTCCGAGGCTCAACCTCGGATTGCTTCTGATACTGGCAGACTTGAGGTATGTATGG
+
88BCCA=9:))8888;;;;<;;;;FFGGCFEGGGGGGGGGGGGGGGGGGGGGGGGGGGGGFGGGFGGFGGGGGGGGGGGGGGGGGGGGGGGGG,FFGGGGFCFDFBFEGGDFFGGG9EFF=F9DFG,DFC+@:FADEDCFB5BF7>DEFGGGDGG?>CGGGFBEFDEC/><FF5CE>EGGEG@BEDG7):CFEFEGFGGFFCF4CDEBBF=CD@5CDBD37C:)255D?4:14<<9<)9D<:4/6?F?FBF>09(8<<C00?(,412<?6:<4)6<926)3>(4(2:))),25.6315440
@M02996:162:000000000-B87FG:1:1101:13937:8395 1:N:0:TAGCGCTC+CTAAGCCT
CCTACGGGCGGCAGCAGTGGGGAATATTGCACAATGGGGGAAACCCTGATGCAGCGACGCCGCGTGAGTGAAGAAGTATTTCGGTATGTAAAGCTCTATCAGCAGGAAAGAAAATGACGGTACCTGACTAAGAAGCCCCGGCTAACTACGTGCCAGCAGCCGCGGTAATACGTAGGGGGCAAGCGTTATCCGGATTTACTGGGTGTAAAGGGAGCGTAGACGGTTAAGCAAGTCTGAAGTGAAATGCGGGGGCTCAACCCCTGAACTGCTTTGGAAACTGTTAAACTAGAGTGCAGGGGAG
+
88BCC>1)8))8888;;<;;;888CFGGGGGGGGGGGGGGGGGGGGGGGGGGGFEFFGGGGGGGFGEFGGGGGGGGGGGGGGGGGDGGGGGGGGGGGGFGGGGGGFCFGGGGGGGGGGGGGGGGGDGGGBF@FGGGGGGGGGGGGGGGGGGFGGGGGGGGFGEE@C=EGGGGGFFC8CEEEF55EGDGGGGEGBGGFCFFGGGFGC??FFFC*5>37()*9CEGE:EFFFG>6<9FADFC5*.*699>G;FF0(-57CGFFF<B)8A?94F>A:?EF?24:F>25)-)-))-.6)6),((4
@M02996:162:000000000-B87FG:1:1101:20542:8409 1:N:0:TAGCGCTC+CTAAGCCT
CCTACGGGTGGCAGCAGTAAGGGATATTGGTCAATGGGGGGAACCCTGAACCAGCCATGCCGCGTGAGGGATGAAGGCCCTACGGGTCGCAGACCTCTTTTGCCGGGGGATAACGCGCCCCACGCGTGGGGCGGTGAAGGTACCCGGAGAATAAGCATCGGCTAACTCCGTGCCAGCAGCCGCGGTAATACGGAGGATGCGAGCGTTATCCGGATTTATTGGGTTTAAAGGGTGCGCAGGCGGGGCGCTAAGTCAGCGGTGAAAGGCGCCGGCTCAACCGGCGCGGTGCCGTTGGTACTGG
+
8ACCCB18:1)=======;<<;CFGGGGGGGGGGGGGGGGGGGGGGGGGGGGGGGGGGGGGGGGGGGGGGGGGGGGGGGGGGGGGGGGGGGDGGGGGGFGGFGGGEFFEEGGGGGGCFGGGDFCGGGEGDDGGGGGGGFFEFGGGGEEGG8CFFGGGGGGCDFEFF9FGGGFGGGGGGGGGGEFGGCDCFG8EBGGEG:FDGDFGGFFFFGDC)7DC:7DBGGGGFGFFFG@??FE66796>>5()73>21F<2.5?7DB15244<BF5(19>6;972<(4)-4((4-1(-34((-94<A2
@M02996:162:000000000-B87FG:1:1101:20522:8413 1:N:0:TAGCGCTC+CTAAGCCT
CCTACGGGTGGCAGCAGTAAGGGATATTGGTCAATGGGGGGAACCCTGAACCAGCCATGCCGCGTGAGGGATGAAGGCCCTACGGGTCGCAGACCTCTTTTGCCGGGGGATAACGCGCCCCACGCGTGGGGCGGTGAAGGTACCCGGAGAATAAGCATCGGCTAACTCCGTGCCAGCAGCCGCGGTAATACGGAGGATGCGAGCGTTATCCGGATTTATTGGGTTTAAAGGGTTCGCAGGCGGGGCGCTAAGTCAGCGGTGAAAGTCGACGGCTCAACCGGAGCAGTGGCGTTGATACTGG
+
8ACCCE)0:));=======<<;6;CEFGGGGGGFGGGGGGGGDFGGFGGGGGGFFGFGGGGEGEFGGGGGGGGGGGFGGGGGGEEGGGGGGEEGGGGGGGGGGGGDGGGGGGGGGEGGGGGEGGGGGGDDGGGDGGD:CGCGGGGGDCEGGGCFGFDFCEGGGGFFGGGGGGDFGGGFGCDCD:CG<5C+*;:):8>FC>D5*8CGB3)8?EG7<CG27C=FFDG@GG9*:>7(4<>BFC4)-0487;529FF64))/1(,7)<A-:,)-1799>@6,439709(()((-(-41?2/)5<?
@M02996:162:000000000-B87FG:1:1101:8542:8417 1:N:0:TAGCGCTC+CTAAGCCT
CCTACGGGCGGCTGCAGCTAAGAATATTCCGCAATGGACGAAAGTCTGACGGAGCGACGCCGCGTGGATGATGAAGGCCGGAAGGTTGTAAAATCCTTTTATAACTGAGGAATAAGTACTATCAGAGAAAGGTAGTATGGTGACTGTAGGTTATGAATAAGCAACGGCTAATTACGTGCCAGCAGCCGCTGTAACACGTAAGTTGCGAGCGGTGTGCGGAATTTTTGGGCGTAAAGGGCCTGGAGGGGGTTTTGCAAGTTTGGTGTTAAATCCCGGAGCTTAACTCCGTAATTGCTTTGAG
+
88CCCB:5:))8888;;;;;<;;CFGGGGGGGGFGGGGGGGGGGGGGGGGGGGFEGFFGGGGGG@FDGGGGGGGGGGGGEGGCFGGGGGGGGGGGGGGGGGGGGGGGGGEGDBFGGGGGF9<FGCF@<DC=<<;ECFGF?CBCCFGCE,,DFDFGCEG27>:,7>E*;97,=CC97>8E5CCAFCFG:8*)=+;ACF*C45/1:C>DB3)5*97>*04D558A*<**9:)7032,*51)*(1(043)(/49;<?))-+2.6@2881(50.:<(47C)47?:*4<2-3,-(,-666)*.46(
@M02996:162:000000000-B87FG:1:1101:7927:8420 1:N:0:TAGCGCTC+CTAAGCCT
CCTACGGGTGGCAGCAGTGAGGAATATTGGTCAATGGGCGCGAGCCTGAACCAGCCAAGTAGCGTGAGGGATGACTGCCCTACGGGTTGTAAACCTCTTTTGTTTGGGAATAAAGGAGCCTACGTGTAGGCTTTTGCATGTACCTTTCGAATAAGCATCGGCTAATTCCGTGCCAGCAGCCGCGGTAATACGGAAGATGCGAGCGTTGTCCGGAATTACTGGGTGTAAAGGGAGCGTAGGCGGGATGGCAAGTCAGATGTGAAAACTATGGGCTCAACCCATAGACTGCATTTGAAA
+
ACCCCEF>=0)========;;;CFGGGGGGGGGGGGGGGGGGGGGGGGGGGGGGFGFGGGGGGGGGGGGGGGG=FGGGGGGGGGGGGGGGGGGGGGGGGGGGGGGGGGEFGGGGGGGGGGGGGGGGGGGGGFFGGGGGGGGGGGGGGGGGGGGGGGGGGGGGGGFGGGGGGGGGGGGGGGGGFFGGDGGGGCGFGGFGGFGDGFGGFDBAGEDFFGGFGGFGGFGFGGFFGFFFFFFBFG7C9B>776F??FFFFFFGG9AFDD9<DFFFFFFFFGF?:<:F?F<2:4:<<BFB>DF
@M02996:162:000000000-B87FG:1:1101:20533:8427 1:N:0:TAGCGCTC+CTAAGCCT
CCTACGGGTGGCAGCAGTAAGGGATATTGGTCAATGGGGGGAACCCTGAACCAGCCATGCCGCGTGAGGGATGAAGGCCCTACGGGTCGCAGACCTCTTTTGCCGGGGGATAACGCGCCCCACGCGTGGGGCGGTGAAGGTACCCGGAGAATAAGCATCGGCTAACTCCGTGCCAGCAGCCGCGGTAATACGGAGGATGCGAGCGTTATCCGGATTTATTGGGTTTAAAGGGTGCGCAGGCGGGGCGCTAAGTCAGCGGTGAAAGGCGACGGCTCAACCGGAGCAGGTCCGTTGATACGGG
+
8ACCCD851));=======<<;;;FFGGGGGGGGGGGGGGGGGGGGGGGGGGGGFGGGGGGGGGGGGGGGGGGGGGGGGGGGGGGGGGGGGDGGGGGGGGGGGGGGGGGGGGGGEGGGGGGEFFGEG*C>5CEEGGDFGFCFGGGGEGGCFGGGGGGGGGGDFCCFGGGGGGGGGGFCFGFGFFGGGDDGGGG3C55CFFDGGFGGFEFFGCDDEGG>FGFGGGG@FGA6F)(30599ED2C>57<51)42?<<462CD2158443?F:9CB>2<CF?<(7)-23(((5,(4),-)*6(40
@M02996:162:000000000-B87FG:1:1101:27072:8435 1:N:0:TAGCGCTC+CTAAGCCT
CCTACGGGCGGCAGCAGTGGGGAATATTGGGCAATGGGCGAAAGCCTGACCCAGCAACGCCGCGTGAAGGAAGAAGATTTTCGGATTGTAAACTTCTTTTATGTGGGACGAAGGAAGTGACGGTACCACATGAATAAGCCCCGGCTAACTACGTGCCAGCAGCCGCGGTAATACGTAGGGGGCGAGCGTTATCCGGATTTACTGGGTGTAAAGGGCGCGTAGTCGGGGATGCAAGTCAGATGTGAAATCCATTGGCTCAACTCATGAACTGCATTTGCAACTGTATCTCTTGCTTGCTTGG
+
8ACCC>1010)8888;;<;;;88@FFGGGGCGGGGCEFFFFGGGGGGGGGGGGFCFEFGGGGGGFFGGGGGFGBFFEFGGFFGGGGGGGGFGGGGGGGGGGGEF9FDGFEG@FE@FGG,,E7CCFEFGGFGDFGFEC,@<B6CFFGGCFGGGGGGGGGGFGCFGGDGGEG5@7CFG9:5EGCDDE<DDGD<EGFCG3CGFGGCF@C:).*;9>*)93;D5@E*:>):C>DGF<9A82)00.2694?@9C?36)6)43CFF<*22:)6:B225))9A@4)63)2<)6))5:<7-)-)).-8-
@M02996:162:000000000-B87FG:1:1101:8095:8437 1:N:0:TAGCGCTC+CTAAGCCT
CCTAGGGTGGCTGCAGTAGGGAATATTGCACAATGGGGGAAACCCTGATGCAGCAACGCCACGTGTGGGAAGAAGCATTTCGGTGTGTAAACCACTGTCGTGAGGGAATAATGCTTGATTTCGGTCAAGTTGAATGTACCTCGAAAGGAAGCACCGGCAAACTTCGTGCCAGCAGCCGCGGTAATACGAGGGGTGCAAGCGTTGTTCGGAATCACTGGGCGTAAAGGGAGCGTAGGCGGAGACGCAAGCAGTCTGTACAATACCGGGGCCCAACCCCGGACCTGCAGACTGGACTGTGT
+
8ACCC680803=============EFFGGGGGGGGGGGGGGGGGGGGGGGGGGFFGGGGGGGGGGGGGGGGGGGGGGFGGGGGGGGGGGGGGGGGGGFFGGGFFGFEGGGGGGGGGGGGGGGGGGGGGGGGGGGGGGGGGCGGEGGGFGGGGGGGGGGGGGGGFFGGGGFGGGGGGGGGGEGFFGGGGGGGGGFGGFCFFGGGFGGFF3>GGGFFGGF:CB<E*/9FGFFGF>FFD?F@51/1>9@>BGFF@:):4)9:4<=7:6996B;76?FFG>B0(458<73:91080(25:06-
@M02996:162:000000000-B87FG:1:1101:15588:8479 1:N:0:TAGCGCTC+CTAAGCCT
CCTACGGGTGGCAGCAGTAGGGAATATTGCACAATGGGGGAAACCCTGATGCAGCAACGCCACGTGTGGGAAGAAGCATTTCGGTGTGTAAACCACTGTCGTGAGGGAATAATGCTTGATTTCGGTCAAGTTGAATGTACCTCGAAAGGAAGCACCGGCAAACTTCGTGCCAGCAGCCGCGGTAATACGAGGGGTGCAAGCGTTGTTCGGAATCCCTGGGCGTAAAGGGAGCGTAGGCGGAGACGCAAGCAGTCTGTACAATCCCGGGGCCCAACCCCGGCCCTGCCGACGTGCCCTTGT
+
8ACCCD95:0)========<;8;CFGGGFGGGGGGGGGGGGGGGGGGGGGGGFCFFGGGGGGGGCFGGGGGFGGGGGGGGGGGEGGGGGGGGGGGGGGFGFGFGGCFEFGGGGGGGGGGGGGGG7FECGGGGGEEFGGGGGGGGEDEGGGGGGGGGGECFGGGGCFEFCEGG?FGGGFEGGCBDCC+=FCGGG>EGFGGF83>BEDFABDCEGA)0C5>8FGEGG:9CB>D>>71<38DD9C>@:EE>9?7<:?4).07:A?(2:<(4@>D6((8;>?99()7:?B13(-(,,((()(..
@M02996:162:000000000-B87FG:1:1101:10611:8483 1:N:0:TAGCGCTC+CTAAGCCT
CCTACGGGAGGCTGCAGTCGAGGATCATTTGCAATGGGCGAAAGCCTGACAATGCGACGCTGCGTGGAGGATGAAGGCCTTCGGGTTGTAAACTCCTGTCATAAGGGAACAGGCGAGGGGACCCAACACGTCCCTGAGTTGAGTGTACTTTAAGAGGAAGCGACGGCTAACTCTGTGCCAGCAGCCGCGGTAATACAGAGGTCGCAAGCGTTGTTCGGATTTACTGGGCGTAAAGGGCGAGTAGGCGGTCCCATGTTGCGGATGTGACATCTCCGGGCTCAACCCGGAAAGTGCGTCCGAA
+
88CCCF885:)====;====888@CFFGGFGGGGGGGGGEFGGGGGGGGGGG@ECFFFGGG@FFFFCEFGGGGFGGFGGGGGGGGGGGGGGGGGGGGGFFGGGGFGGGGGGGGGGDGGGDGGGGGGGGGDGGGGGGFCFGCGFFGGDEFDG3@F9@D:?ECD*B@GGGGGFGGFF@CFFFFCFFGGDGDGGG5++>FGGF:<C38))8379*97;FG>CDBG?CF=<D?FGF?B29(8@)(13/5=;>59>))),64+:9B3477A6)*666)4>*869<29:B6(,22(44).(-.490(
@M02996:162:000000000-B87FG:1:1101:14265:8494 1:N:0:TAGCGCTC+CTAAGCCT
CCTACGGGGGGCTGCAGTGAGGAATATTGGTCAATGGGGGGAACCCTGAACCAGCCATGCCGCGTGAAGGAAGACGGCCCTATGGGTTGTAAACTTCTTTTGCACGGGAATAACGTTGGCCACGTGTGGCCATGAGAAGGTACCGTGCGAATAAGCATCGGCTAACTCCGTGCCAGCAGCCGCGGTAATACGGAGGATGCAGGCGTTATCCGGATTTATTAGGTTTAAAGGGTGCGTAGGCGGTCGGATAAGTCAGCGTTGAAAGTCTGCGGCTCAACCGTAGAATTGGCATTGATA
+
8ACCCFA)01)8888::::::::CFFGGGGGGGGGGGGGGGGGGGGGGGGGGGFGFGGGGGGGGGGGGDFGGGFGGCGGGGGGGGFGGGGGGGGGGGGGGGEFCF5EGDEGGGGGGGE>FGGGEGFF;EGG?CC7FGDGDEFGGCG5EECGGGFFGGGGGGGGGGGGGGGGGGGGGGGGGGGFFGG)CFGFCEBEEEG6F777BGCEEFFDEGEFGC5FG?FFGGFGCAFG38??E?BBC499>>FF0C4A4>AFAFEC60>><9>BF?<D>B1BFFB:6:8,24A9)...4),)-1
@M02996:162:000000000-B87FG:1:1101:10604:8501 1:N:0:TAGCGCTC+CTAAGCCT
CCTACGGGAGGCTGCAGTCGAGGATCATTTGCAATGGGCGAAAGCCTGACAATGCGACGCTGCGTGGAGGATGAAGGCCTTCGGGTTGTAAACTCCTGTCATAAGGGAACAGGCGAGGGGACCCAACACGTCCCTGAGTTGAGTGTACTTTAAGAGGAAGCGACGGCTAACTCTGTGCCAGCAGCCGCGGTAATACAGAGGTCGCAAGCGTTGTTCGGATTTACTGGGCGTAAAGGGCGCGTAGGCGGTCCCATGTGTCGGATGTGAAATCTCCGGGCTCAACCCGGAAAGTGCGTCCGAA
+
8ACCCE50:518========888@FGGGGGGGGGGGGGGGGGGGGGGGGGGEFFFGGGGGGFGGFGEGGGGGGGGGGGGGGGGGGGGGGGGGGGGGGGFGGGEFGFGGGGGGEGFGGGGGCFEGGGGGGFGGDGGGGGGFCF@FFFGGGGG9EDFEDGGGFD:CCEEGGGGGGFDGGGGGFFFFFGDGGGD*8CGGF7C69;CBEGFFFECC5:FFG;D<DEFGGFGGFBDF08AF??FG>>0.49)419>>26<AFFGFFDFFBFFFFDDAFADG>(-8)9?FF>BF64(6<<6(04424
@M02996:162:000000000-B87FG:1:1101:10623:8501 1:N:0:TAGCGCTC+CTAAGCCT
CCTACGGGAGGCTGCAGTCGAGGATCATTTGCAATGGGCGAAAGCCTGACAATGCGACGCTGCGTGGAGGATGAAGGCCTTCGGGTTGTAAACTCCTGTCATAAGGGAACAGGCGAGGGGACCCAACACGTCCCTGAGTTGAGTGTACTTTAAGAGGAAGCGACGGCTAACTCTGTGCCAGCAGCCGCGGTAATACAGAGGTCGCAAGCGTTGTTCGGATTTACTGGGCGTAAAGGGCGCGTAGGCGGTCCCATGTGTCGGATGTGAAATCTCCGGGCTCAACCCGGAAAGTGCGTCCGAA
+
8ACCCF1:58)====;====88@FFGFGGGGGGGGGGGGGGGGGGGGGGGFGGFFGFGGGGGGGFGGGFF,BFGGGFGGGGGGGGGGGGGGGEFGGGGFGGGFFGFGGGGGGFGGEEEGGGFGGGFGGGFGGGGGGG8DGAFFGGGFGGGG;EDFGG,CFFC*BCEGGDGGGGGGGGGGGGGFFGGGDGDG8EFGGFFGAFGG>EDE>FFCED@FGC><CEFFCFFGGB:9:?646:BFD999:??>;>>FF)6:BFGG(358(,6249<7)6A>CD>01<=?742(2;005)64:B;>64
@M02996:162:000000000-B87FG:1:1101:24524:8512 1:N:0:TAGCGCTC+CTAAGCCT
CCTACGGGTGGCTGCAGTGAGGAATATTGGTCAATGGACGGAAGTCTGAACCAGCCAAGTCGCGTGAAGGATGACGGCCCTACGGGTTGTAAACTTCTTTTGTAGGGGGATAAAAGCGCCCACGTGTGGGCGTCTGAAGGTACCCTGCGAATAAGCATCGGCTAACTCCGTGCCAGCAGCCGCGGTAATACGGAGGATGCGAGCGTTATCCGGATTTATTGGGTTTAAAGGGTGCGCAGGCGGACCTTTAAGTCAGCGGTGAAATCCCCGTGCTCAACGCGGGAACTGCCGTTGATACTGG
+
8ACCCA:581)=;==;===;;;;CFGGGGGGGGGGGGGGGGGGGGGGGGGGGGGFGGGGGGGGGGGGGGGGGGFGGGGGGGGGGGGGGGGGGGGGGGGGGGGGGGGGGGGGGGGGGGGGGGGGGGGFGGGGGGGGGGGGGGGGGGGGGGGGGGGGGGGGGGGGGGGGGGGGGGGGGGDGGGGFFGGGGGGGGGFGGFGFFGGGFGGFFFFGGGFFGGFGGFGGGGFGGF?GE?:?>>6>D9DB<>FFAG>FFABAF?GC89@<BFAFFFFD14(9+918>63;(7?02.4>?B<2<=A<<:
@M02996:162:000000000-B87FG:1:1101:5781:8582 1:N:0:TAGCGCTC+CTAAGCCT
CCTACGGGTGGCAGCAGTAGGGAATATTGCACAATGGGGGAAACCCTGATGCAGCAACGCCACGTGTGGGAAGAAGCATTTCGGTGTGTAAACCACTGTCGTGAGGGAATAATGCTTAATTTCGGTTAAGTTGAATGTACCTCGAAAGGAAGCACCGGCAAACTTCGTGCCAGCAGCCGCGGTAATACGAGGGGTGCAAGCGTTGTTCGGAATCACTGGGCGTAAAGGGAGCGCAGGCGGAGATGCAAGCAGTCTGTACAATACCGGGGCCCAACCCCGGACCTGCAGACTGGACTGTTT
+
8ACCCFF>>00===8;===<;8;CFFGGGGGGGGGGGGGGGGGGGGGGGGGGGFFGGGGGGGGFCFGGGGGGGFGGGFGGGGGGGGFEFFGGGGGGGGFGGGGFGGGGGGGGGGGGGGGGGGGGGGEFFGGGGGGGGGGGGGGGGGGGGGGGGGGGGGGGGFF9@EGGGGFGFGGGGGGGGGFFGGGGGGGGGFGDEGGFGGGDGGFFFDGGGFFGGFGGFGGDGFGGFFGFFFFFFFD9>DF?A?99GBFFFFFF5+:A4@AF??>FF997<:EG;:>1,>9118??4(5>82?)55A)
@M02996:162:000000000-B87FG:1:1101:19908:8605 1:N:0:TAGCGCTC+CTAAGCCT
CCTACGGGTGGCTGCAGTGAGGAATATTGGTCAATGGACGCAAGTCTGAACCAGCCATGCCGCGTGCAGGAATAAGGCCCTATGGGTCGTAAACTGCTTTTGTGGTGGAGCAATAAGTCGTACGTGTACGGCGATGAGAGTACATCACGAATAAGCATCGGCTAACTCCGTGCCAGCAGCCGCGGTAATACGGAGGATGCAAGCGTTATCCGGATTTATTGGGTTTAAAGGGTGCGTAGGCTGTGGTCCAAGTCAGGGGTGAAAGCCCGGAGCTCAACTCCGGAACTGCCTTTGATACTGG
+
88ACCB:580)====;===;;;;CFFGGGGGGGGGGGGGGGGGGGGGGGGGGGFFFFGGGGGGGGGGGGGGGGGGGGGGGGGGGGGGGGGGGGGGGGGFGGGGGGGGG@FGGFGECFGGEGFGGGGFFGFEGGBEEFEGGGGGGFFGGGGGGGGGGGGGGGGGGGGGGGGGGGGGGGGGGGGFFGGDDGGGGGDGGDFDFGGGFGGFFFFGGGFFG4EGGCGGGGFGGFFGBFF<@:3@D<78@><>BGFFFFFFFFGGFBF?FFBFFE>59>:FFFFFFFFFBBFF?FF7A2::A@:4A7
@M02996:162:000000000-B87FG:1:1101:7881:8634 1:N:0:TAGCGCTC+CTAAGCCT
CCTACGGGGGGCTGCAGTGAGGAATATTGGTCAATGGACGGAAGTCTGAACCAGCCATGCCGCGTGAAGGAATAAGGCCCTATGGGTCGTAAACTTCTTTTGTGGTGGAGCAATAAGTCCTACGTGTAGGGCGATGAGAGTACATCACGAATAAGCATCGGCTAACTCCGTGCCAGCAGCCGCGGTAATACGGAGGATGCAAGCGTTATCCGGATTTATTGGGTTTAAAGGGTGCGTAGGCTGTTCTTCAAGTCAGAGGTGAAATACCCGGGCTCAACCCGGGAACTGCCTTTGATACTTG
+
88CCCBF::)18888:::::::::CFGGFGGGGGGGGGGGGGGFGGGGGGGGGGGGGGGGGGGGFGGGGGGGGGGFDFDFGGGGGGDFGGGGFGGGGGEGGGGGGFGG7FEFFFGFGGGGGGGGCGGGF?CFGGGGGGGGGGGC:EGGGDGGFGGGGGGGGCEEGGGGGGGGGFGE5CFGGGFF=CDGGGGGGFGE:FGFG>CFEGFFFFGED@@*9)>CFFG9:>F>47788((;?10940()5/@<75<75<A99FD3(@?A))6>F>D>62.:7(.43B014(.4<44A<<26945).
@M02996:162:000000000-B87FG:1:1101:23739:8635 1:N:0:TAGCGCTC+CTAAGCCT
CCTACGGGTGGCAGCAGTGGGGAATATTGGGCAATGGGCGCAAGCCTGACCCAGCAACGCCGCGTGAAGGAAGAAGGCTTTCGGGTTGTAAACTTCTTTTGTGAGGGACGAGAAGAAGACGGTACCTCATGAATAAGCCACGGCTAACTACGTGCCAGCAGCCGCGGTAATACGTAGGTGGCAAGCGTTGTCCGGATTTACTGGGTGTAAAGGGCGTGTAGCCGGGTCGGCAAGTCAGATGTGAAATCCACGGGCTTAACTCGTGAACTGCCTTTGAAACTGTTGATCTTGAGTATCGGAG
+
ABCCC>85=1)========;;88BFFGGGGGGGGGGGGGGGGGGGGGGGGGGGFGGGGGGGGGGFGGGGGGGGGGGGGGGGGGGGGGGGGGGGGGGGGGGGGGGGGGGGGGGGGGGGGGGGGGGGGGGGGGGGGDGFGGGGGGGGGGGGGGGF7DFGGGGGGGGGGGG5EGGGGG,;EGGGGFFGGGGGGGGGFGGFGGFGGGFGGFDFFDGGFFGGFGGFGGDGB=D>DC>FFFFFFF7<CAFDFF>GBFFBF>9:CCBDF:,(.4>B<F(4AF??9<DFFFF<AA::465>4<<B<;64
@M02996:162:000000000-B87FG:1:1101:7903:8646 1:N:0:TAGCGCTC+CTAAGCCT
CCTACGGGGGGCTGCAGTGAGGAATATTGGTCAATGGACGGAAGTCTGAACCAGCCATGCCGCGTGAAGGAATAAGGCCCTATGGGTCGTAAACTTCTTTTGTGGTGGAGCAATAAGTCCTACGTGTAGGGCGATGAGAGTACATCACGAATAAGCATCGGCTAACTCCGTGCCAGCAGCCGCGGTAATACGGAGGATGCAAGCGTTATCCGGATTTATTGGGTTTAAAGGGTGCGTAGGCTGTTCTTCAAGTCAGAGGTGAAATACCCGGGCTCAACCCGGGAACTGCCTTTGATACTGG
+
8ACCC>A):008888:::::::5CFFGGGGGGGGFGGGGGGBFFGGGGFGGGGGGGGGGGGGGGGGGBFFGFFFGGDDGGGGGGGGFFGGGDGGGGGGGGFGGGGGG736FFFGGGGGGGGGGECFFF,<CFCFGGF7FGGGGFGG7CECEGG,<FGGGGCDGG:CCFGC8=DGGC>GGFCD:@GGDGG7:8=77EBG4>77EFADBD@FGGD>>DC<FDFEFGE>C7>=:3:187-(8949<74**6::<7AFAF2FGF6??FFAA:4412;9@F??<<90416<0).455<<-66.5).
@M02996:162:000000000-B87FG:1:1101:26496:8651 1:N:0:TAGCGCTC+CTAAGCCT
CCTACGGGAGGCAGCAGTGGGGAATATTGGACAATGGGGGAAACCCTGATCCAGCGACGCCGCGTGAGTGAAGAAGTATTTCGGTATGTAAAGCTCTATCAGCAAGGAAGAAAATGACGGTACTTGACTAAGAAGCTCCGGCTAAATACGTGCCAGCAGCCGCGGTAATACGTATGGAGCAAGCGTTATCCGGATTTACTGGGTGTAAAGGGAGCGTAGACGGCAAAGCAAGTCTGAAGTGAAATCCCGGGGCTCAACCCCGGAACTGCTTTGGAAACTGTTTAGCTAGAGTGCAGGAGAG
+
ACCCCEA>)1)========;;88BFFGGCFGGGGGGGGDEGGGGGGGGGGFGGFFGFFGGGGGGFGGGGGGGGGGGG9EEEGGGGGGGGGGGGFFGGFGGGFGG8EFFGGGGGGGFFGGDGGGFGGFGGCGDFG8FFGGGGGGEGFGGGGG8FGGGGF?FGGECEGGGCGGFGGGGGGDFFGFFGDDGGFGE5>E==FGF>FGAGGAFFADCFAEDDFGGFGGGC>FC?FGFB>FFFA=2,2:6:9?:5>B)24:>DFGF?FFBFFFBFF>A>0F@FB4<49<:AA92.45:4:<A<1?F?
@M02996:162:000000000-B87FG:1:1101:7886:8652 1:N:0:TAGCGCTC+CTAAGCCT
CCTACGGGGGGCTGCAGTGAGGAATATTGGTCAATGGACGGAAGTCTGAACCAGCCATGCCGCGTGAAGGAATAAGGCCCTATGGGTCGTAAACTTCTTTTGTGGTGGAGCAATAAGTCCTACGTGTAGGGCGATGAGAGTACATCACGAATAAGCATCGGCTAACTCCGTGCCAGCAGCCGCGGTAATACGGAGGATGCAAGCGTTATCCGGATTTATTGGGTTTAAAGGGTGCGTAGGCTGTTCTTCAAGTCAGAGGTGAAATACCCGGGCTCAACCCGGGAACTGCCTTTGATACTGG
+
8BCCCEABAB)8888::::::::CFEFFGGGGGGGGGGGGGGGGGGGGGGGGGGFGGGGGGGGGGGGGGGFGGGGGGGGGGGGGGGGGGGGGGGGGGGGGGGGGGGGGGGGGGGGGGGGGGGGGGGGCEGGGGGGGGGGGGGGGGGGGGGGGGGGGGGGGGGGGGGGGGGGGGGGGGGGGGGFFGGGGGGGGGFGGFGGFGGGFGGFFFFGGG>DGFFGGFGGGDFGGFFGDFF?><BFDDC?@>BFBGBAFFFFF<CFFFFFFFFFFFFDBB9)A??BF>FFF>BB?FB?FFF>DF>4B?
@M02996:162:000000000-B87FG:1:1101:26536:8659 1:N:0:TCGCGCTC+CTAAGCCT
CCTACGGGAGGCAGCAGTGGGGAATATTGCACAATGGGCGCAAGCCTGATGCAGCAACGCCGCGTGAGGGAAGACGGTCTTCGGATTGTAAACCTTTGTCCTTGGTGACGAAAAAAATGACGGTAGCCGAGGAGGAAGCCACGGCTAACTACGTGCCAGCAGCCGCGGCAATACGTAGGTGGCAAGCGTTGTCCGGATTTACTGGGTGTAAAGGGAGCGCAGGCGGGGGAGCAAGTCAGCTGTGCAATATACGGGCTTAACTCGTAGACTGCAGTTGACACTGTTTTTCTTGAGTGCAGTT
+
8BCCCD:=)1)========;;88BFFGGGFEFGGGGGGGGGGGGGGGGGGFGGGGEFGGE:FGFFGGGGGGCFFGGGEG=FG@F:FGGF9EFGG@FDFFDCFGFFBFCFC+@FGE>F8?,,@=F@F8DF@=78+>@>>7@,,8><CC;:CG8E>FGG7;CGC6:C*::*4:?DFG?+:E@6:AA>8FDGG3CCFGGFG3/:CFFGGFBD6*?FF@*92))7CE5C>ED>3DB?7<?4<F6.9:?47*6*6:62((--:02<F>1<0<:*)92)2*00)).8:?4:-(-46>F..:A*.:9)
@M02996:162:000000000-B87FG:1:1101:28580:8659 1:N:0:TAGCGCTA+CTAAGCCT
CCTACGGGCGGCAGCAGCTAAGAATATTCCGCAATGGACGAAAGTCTGACGGAGCGACGCCGCGTGGATGATGAAGGCCGGAAGGTTGTAAAATCCTTTTATAACTGAGGAATAAGTACTATCAGAGAAAGGTAGTATGGTGACTGTAGGTTATGAATAAGCAACGGCTAATTACGTGCCAGCAGCCGCGGTAATACGTAGGTGGCGAGCGTTGTCCGGAATTATTGGGCGTAAAGCGCATGTAGGCGGATTTCTAAGTCTGGAGTGAAAATGCGGGGCTCAACCCCGTATGGCTCTGGAT
+
ABCCCB8:)1)8888;;;;;<;;CFGGGGGGGGGGGGGGGFEGGGGGGGGGGGFEGGGGGGGGGCFGFGGGGGGGGGGGGGGGGGGGGGGGGGGGGGGGGGGGFGGGFGGGGGGGGGGGGGGGGGGGFGGGGFGGGGGGGGGGGGGGGGGGGGGGGGGGGGGGGGGGGGGGGGGGGGFGGGGFFFGCDGGGGGFGGFGGFGGGFGGFEFFGGGFFGG:5*>CC>FFGG?FGE>FFFFFFD?DBFAFFBG;>D2<AAFF7<>FF2:BFB?AG>A>EGFF>13482::66444:8?8?F33.)
@M02996:162:000000000-B87FG:1:1101:28563:8667 1:N:0:TAGCTCTC+CTAAGCCT
CCTACGGGCGGCAGCAGCTAAGAATATTCCGCAATGGACGAAAGTCTGACGGAGCGACGCCGCGTGGATGATGAAGGCCGGAAGGTTGTAAAATCCTTTTATAACTGAGGAATAAGTACTATCAGAGAAAGGTAGTATGGTGACTGTAGGTTATGAATAAGCAACGGCTAATTACGTGCCAGCAGCCGCGGTAATACGTAGGTGGCGCGCGTTGTCCGGACTTATTGGGCGTAAAGCGCATGTATGCGGATTTCTAATTCTTGCGTGAAAATGCGGGTCTCAACCCCCTATGGCTCCTGAT
+
ABCCCB=511)8888;;;;;<;;CFFGGGGFGG7FECGGGGGGGGGFFGGGGGGGFFFCEGGGGGDGGGGGGGGGGFFF7@F:>FGGGGA9EFFGGFGFGGGEFGGG9DC8@DE9=EFFGFCFGGD9DDF?F@DFF9FG7E,@FFCGDFGGGGGCFGGFFECFCGCEGGGGGGFGCGC=FFDFF8CGGDDDGEFGEF*CF19F*8;:))01CC37>FFD*)1<:<F+2449>;(4?49EGBC</)970)-1@B>B<A+:9<*-)(-,8).*)).780,43.6.34(-(4,8)544))(.))
@M02996:162:000000000-B87FG:1:1101:19898:8671 1:N:0:TAGCGCTC+CTAAGCCT
CCTACGGGAGGCTGCAGGCGCGAAACCTCCGCAATGTGAGAAATCGCGACGGGGGGATCCCAAGTGCCATTCTTAACGGGATGGCTTTTCTTAAGTGTAAAAAGCTTTTGGAATAAGAGCTGGGCAAGACCGGTGCCAGCCGCCGCGGTAACACCGGCAGCTCTAGTGGTAGCTGTTTTTATTGGGCCTAAAGCGTTCGTAGCCGGTTTAATAAGTCACTGGTGAAATCCTGTAGCTTAACTGTGGGCATTGTTGGTGATACTGTTGAACTTGAGGTCGGGAGAGGTTATCGGTACTCCCA
+
8ACCCB=5:1)========888@CCGFGGGGGGGGGGGGGGGGGGFGGGGGGGGGGFGGGGGGGGGGGDFFGGGGGGEDGGFFFGGGGGGGGGGGGFGGFFCGGGGGGGGFFFFGCFGGGGGGGGGGFGGGGGGGGGGGGGGGGEGGGGGGGGGGGGGGGGGGFC9FGFFGFFFFFFGFFGFF*AFGGGGG6EF=CBDDDFCGFGGBF>@DF7BFGG<DD?CGCC?CGDFGFDFDFFBF=6?>7<?5(9(-=9AB??FCD<FBAFFFA4:FFA)0;739;(81,4048:).19B20*-42(
@M02996:162:000000000-B87FG:1:1101:6442:8699 1:N:0:TAGCGCTC+CTAAGCCT
CCTACGGGTGGCAGCAGTGGGGAATATTGGGCAATGGGCGAAAGCCTGACCCAGCAACGCCGCGTGAAGGAAGAAGGCCTTCGGGTTGTAAACTTCTTTTATCAGGGACGAAGAACGTGACGGTACCTGATGAATAAGCCACGGCTAACTACGTGCCAGCAGCCGCGGTAATACGTAGGTGGCAAGCGTTATCCGGATTTACTGGGTGTAAAGGGCGCGTAGGCGGGGATGCAAGTCAGAGTTGAAATCTATGGTCTTAACCCATACACTGCTTTTGATACTTTATCTCTTGTGGTGCTGG
+
CCCCCFFA=0)====;===;;888ECFFGGGGGGGGGGGGGGGGGGGGGGGGGFFFGGGGGGGGGGGGGGGGGFGGGGGGGGGGGGGGGGGGGGGGGGGGGFFAFGGGGGGGGGGGGFGGGGGFFEGGGFGGGDGGGCEDEDC@FCCCFGFGGFGGGGGGCFFCF5CECCCFGFFGCFGGC?8AFD47DC>FGFCE:DDFC>FFG40)0A;CD=>CD1CDBE=DGDG59@D@<>AF4)6*)*.92B447<49-0--:FF4AF(((..4:<=2))936:).-*--).---):A))(.).):2
@M02996:162:000000000-B87FG:1:1101:6461:8710 1:N:0:TAGCGCTC+CTAAGCCT
CCTACGGGTGGCAGCAGTGGGGAATATTGGGCAATGGGCGAAAGCCTGACCCAGCAACGCCGCGTGAAGGAAGAAGGCCTTCGGGTTGTAACCTTCTTTTATCAGGGACGAAGAACGTGACGGTACCTGATGAATAAGCCACGGCTAACTACGTTCCAGCATCCGCGGTAATACGTAGGTGGCAAGCGTTATCCGGATTTACTGGGTGTAAAGGGCGCGTAGGCGTGTATGCAAGTCAGATGTGCAATCTATTGTCTTAACCCATAAACTGCATTTGAAACTGTATCTCTTGAGTGTCTGG
+
ABCCCFD51))=,=====;;;88BF;FFFGGGG?FGGGFGGGGGGGGGGGGGFFCFFGGGGGGGGGGFFFEGFEDG8EFEFGFGGGGGGGG,?FD<FGGGCGFGGFGD@F7+?CDGGGGGG7:@+@FFCDEG8;EF;3C@@E7BCE+@DFGGCA,@FGGGD+,>CF7C@CC@+,:99;5CCCFF6:C5?EGGC85E3DD=+:@@FD;):A+=C*2>39DG3?CCG.:*(9CFA>DF4<@*.260)1*6744*)6).5<*62*.-21))16*)8AF??BF4)1.45<A946-).).)0))).
@M02996:162:000000000-B87FG:1:1101:6421:8719 1:N:0:TAGCGCTC+CTAAGCCT
CCTACGGGTGGCAGCAGTGGGGAATATTGCGCAATGGGCGCAAGCCTGATCCAGCAACGCCGCGTGAAGGAAGAAGGCCTTCGGGTCGTAAACTTCTTTTATCAGGGACGAAGCACGTGACGGTACCTGATGAATAAGCCACGGCTAACTACGTGCCAGCAGCCGCGGTAATACGTAGGTGGCAAGCGTTATCCGGATTTACTGGGGGTAAAGGGTGCGTAGGTGGGGATGCAAGTCAGATGTGAAATCTCTGGGCTTAACCCATAAACTGCCTTTGAACCTGTATCCCTTGAGTGTCGGG
+
ABCCCAAA=1)=;=====;;;88BFGGGG-8CFGGGGGGG+CFFGGGGG,-EFFGGGGGGGGGGGGE<?C44BFGGG8EGGGGG7E+@FFGGFCFFGGG9<F5AEFGGGGGGG+DDFGCFGGGGDGC<,,,CFBDGGGGGGGGFGGGEGGGGDFCGGGGGGDGFGGGGGGGGGGGGFDGGGCF49DGGGGGGGFGGDGGFGCCFGC))8BF9C4>*51DDDGG*<F5)4>D4A92/.)106::9<F64C>4?A0<::FFFB*22:(.)94:403B+9<<)->0-4<9))..(.)))*.192
@M02996:162:000000000-B87FG:1:1101:6442:8720 1:N:0:TAGCGCTC+CTAAGCCT
CCTACGGGTGGCAGCAGTGGGGAATATTGGGCAATGGGCGAAAGCCTGACCCAGCAACGCCGCGTGAAGGAAGAAGGCCTTCGGGTTGTAAACTTCTTTTATCAGGGACGAAGAACGTGACGGTACCTGATGAATAAGCCACGGCTAACTACGTGCCAGCAGCCGCGGTAATACGTAGGTGGCAAGCGTTATCCGGATTTACTGGGTGTAAAGGGCGCGTAGGCGGGGATGCAAGTCAGATGTGAAATCTATGGGCTTAACCCATAAACTGCATTTGAAACTGTATCTCTTGAGTGTCGGG
+
ACCCCEF==0)=;======;;88BFGGGGGGGGGGGGGGGGGGGGGGGGGGGGGGGGGGGGGGGGGGGGGGGGGGGGGGGGGGGGGGGGGGGGGGGGGGGFGGGGFGGGGGGGGGGGGGGGGGGGGGGGFGGGGGGGGGGGGGGGGGFGGGGGGGGGGGGGGGGGGGGGGGGGGGGGGGGGGFFGGGGGGGGGFGGFGGFGGGFGGFEEBFGGFFGGFGGFGGGGFEGFFGFF>AFBFFG:?AFA7@BGFFFFFBB<GGFFF<?BF?DFFD><FFGBAFF<FFFF>FFA264.:AAB<?4(
@M02996:162:000000000-B87FG:1:1101:25204:8731 1:N:0:TAGCGCTC+CTAAGCCT
CCTACGGGGGGCTGCAGTGAGGAATATTGGTCAATGGGCGAGAGCCTGAACCAGCCAAGTAGCGTGAAGGATGACTGCCCTATGGGTTGTAAACTTCTTTTGTCCAGGAATAAAAAAGCCCTCGCGCAGGGTTCTTGCAGGTACTGGTTGAATAAGGACCGGCTAATTCCGTGCCAGCAGCCGCGGTAATACGGAAGGTCCGAGCGGTATCCGGATTTATTGGGTTTACAGGGTGCTGAGGCGGGAAGTAAAGTGAGCCGTAAAATCGCCGGTCACAAACCGGTCCCGCGGTTGGAAATGG
+
AACCCFF)51)8888::::::::C=FFGGGGEFFGGGGGF@CFGGGFGGG-BFFFFFFFGGGGGEGGGGGGGGGGGGGGG?FGGGGGGGGGFEGGGGGGGGGGGGGFDFGGFFFGFE:FGFGGDFGEEGGG,==EGGGGGGFGG@<FFGGG+9FF9<5>B*)::CGFEFCEG:ACCGGGEFGFFECGD5+03;0/80>6@C<5<8))75)2<DB)9C7278??4C5*2)/770:?)-.*98*-84))(*-.@<>)),+218>0?)63(085,(,)0/.,42)3(-,.((-(,(((.*)-))
@M02996:162:000000000-B87FG:1:1101:13608:8733 1:N:0:TAGCGCTC+CTAAGCCT
CCTACGGGGGGCAGCAGTAGGGAATATTGCACAATGGGGGAAACCCTGATGCAGCAACGCCACGTGTGGGAAGAAGCATTTCGGTGTGTAAACCACTGTCGTGAGGGAATAATGCTTAATTTCGGTTAAGTTGAATGTACCTCGAAAGGAAGCACCGGCAAACTTCGTGCCAGCAGCCGCGGTAATACGAGGGGTGCAAGCGTTGTTCGGAATCACTGGGCGTAAAGGGAGCGCAGGCGGAGATGCAAGCAGTCTGTACAATACCGGGGCCCAACCCCGGACCTGCAGCCTGGACTGTTT
+
8ACCCA:8>))8888::<:<:8:CFFGGGGGGGGGGGGGGGGGGGGGGGGGGGFFGGGGGGGGGFGGGGGGGGGGGGGGGGGGGGGGGGGGFGGCFGGFGGG<FFGGGGGGGG@FGGGCGGGGGCCC<FGGGG9FGGGGGGGGGEF=BFFGBFGGGGDDFEGFCFFCGFGGGDGDGGFGGGGDEGGGGGGDGGDGEFGGFGDCBGGFFFFDGGF?6D<GGFGECC>CF?4>>6;>E>BFG099FBFF2*2?FF?<BFCGBBFBBDFFBFBGF?:DE@BB;0@F::B0().(46?FBFA<:
@M02996:162:000000000-B87FG:1:1101:13628:8739 1:N:0:TAGCGCTC+CTAAGCCT
CCTACGGGTGGCAGCAGTAGGGAATATTGCACAATGGGGGAAACCCTGATGCAGCAACGCCACGTGTGGGAAGAAGCATTTCGGTGTGTAAACCTCTGTCGTGAGGGAATAATGCTTAATTTCGTTTAAGTTTAATGTACCTCGAAAGGCAGCACCAGCAAACTTCGTGCCAGCAGCCGCGGTAATACTATGGGTTCAGGCTTTGTTCTGAATCCCTGTGCGTAACGGGAGCGCAGCCGGAGATGCAAGCAGGCTGTACCATACCTGGGCCCAACCCCGGCCCTGCGCACGAGTCCGTTT
+
8ACCCD89A));======,<;8;;F<FG<FEFFGGGGGDFCFGDFGGGCEGGGGGGGFGGG+CGFGGGEGAEFGGGG,?FDGGG=,BCG,FGFG,AF,<?<9+,B=BFFE9?FAEFFA,AFGGC4,@+9:@E,4=@EFFFF9E+6@C8,,,883D@,6=A=0@@,3=@+@>,2+@1>@;7E795*5+5+7+,,31*;++3*0=6?F;A+:D,1+)2?B**1=C**)15()25(,(.(,0)-)(7-@*)*-4:(4,((3:>4@)(.))().9,,45/52(,-)4((3((,(((-(.)).5,
@M02996:162:000000000-B87FG:1:1101:25189:8743 1:N:0:TAGCGCTC+CTAAGCCT
CCTACGGTGGGCTGCAGTGAGGAATATTGGTCAATGGGCGAGAGCCTGAACCAGCCAAGTAGCGTGAAGGATGACTGCCCTATGGGTTGTAAACTTCTTTTGTCCAGGAATAAAAAAGCCCTCGCGCAGGGTTCTTGCAGGTACTGGTTGAATAAGGACCGGCTAATTCCGTGCCAGCAGCCGCGGTAATACGGAAGGTCCGAGCGTTATCCGGATTTAGTGGTGTTAAAGGGTGCGTAGTCGGGCAGTCACGTCAGCCTGAAAATCGCCGGGCTCAACCCGGTCCCGCGGTGTAAACTTT
+
ABCCCE=181)==8====;===;;CFGGGGGGGGGGGCEFFFGFGGGGGFGGGECFFFGGGGGGGGGGGGGGGGFFFGGGGGGGGGGCCGGGGGGGGGGGGGGFFFF,DGGGGGGGGGGCFFFGDEEFCCCEDFFFDGGGGGCF;=EFC>CDGGGDGGGGGGGG7FFACG?C7>:EFECGGC>DGDDD7,:DE?C=>D6B6C:):7>BA:79DEF**/733,:;2;A*6***,(-;185)(2-)(004>4)*,414<GG0..)-42228(5(7>)2/5.,-),-49(,-((3((.614).-
@M02996:162:000000000-B87FG:1:1101:25206:8750 1:N:0:TAGCGCTC+CTAAGCCT
CCTACGGGGGGCTGCAGTGAGGAATATTGGTCAATGGGCGAGAGCCTGAACCAGCCAAGTAGCGTGAAGGATGACTGCCCTATGGGTTGTAAACTTCTTTTGTCCAGGAATAAAAAAGCCCTCGCGCAGGGTTCTTGCAGGTACTGGTTGAATAAGGACCGGCTAATTCCGTGCCAGCAGCCGCGGTAATACGGAAGGTCCGAGCGTTATCCGGATTTATTGGGTTTAAAGGGTGCGTAGGCGGGAAGTCAAGTCAGCCGTAAAATCGCCGGGCTCAACCCGGTCCCGCGGTTGAAA
+
8ACCCE>>01)8888::::::::CFFGGGGGGGGGGCGGGGGGGGGGGGGGGGFFGGGGGFGGGGGGGGGGGGGGGGGGGGGGGGGGGGGGGGGGGGGGGGGGGGGGGGGGGGAGGGGGGGGGGGGGGGDGGGGGGGGGGGGCGGGGGGGGGGGGGGGGFEGGGGGGGGGGGGGGGGGGGGG>EGGG<>FFFFFGG>DGFGG*7EDF:@FGGGF>DDB7CFFGFG@GF9*?F0:?E9?3)4645077:>A<F?AF:AGF;?DBBAA::>:/2695C??FFF@FF>6?;B939>B096
@M02996:162:000000000-B87FG:1:1101:22800:8752 1:N:0:TAGCGCTC+CTAAGCCT
CCTACGCGCGGCAGCAGTGGGGAATATTGCACAATGGGCGAAAGCCTGATGCAGCGACGCCGCGTGAACGAAGAAGTATTTCGGTATGTAAAGTTCTATCAGCAGGGAAGAAAAATGACGGTACCTGACTAAGACGCACCGGCTAACTACGTGCCAGCAGCCGCGGTAATACGTATGGTGCAAGCGTTATCCGGATTTACTGGGTGTAAAGGGAGCGCAGGCGGTACGGCAAGTCTGATGTGGAAGCCCGGGGCTCAACCCCGGTACTGCATTGGAAACTGTCGAACTAGAGTGTGGGGGG
+
8ACCC5))11)8888;;<;;;8,8C6FEFGFGGGGGGGGGCFGGGGGGGGGGFFGG@FGGGGGGFGGGGGGGDFGGGCCGGGFGGGGGGFFFGGGGGFEF9<E<FGDGFGGGGFGGCGGG7F@GGD9FDB;=D=,3@@EFG5BEFF,DEFCF6FD7CC*2>7*C<EE*=CFE/CFFCFC?CG6=FDGGGCCFE>CEFC:BCC6:@DFF*97C*))9/29)7:C):>E<>F3):>AF<27C-*)/,)03<(,<>9(82+23<D04>F?2@2*6<740/4?F<8)-,4:?)86<<)).0((36
@M02996:162:000000000-B87FG:1:1101:20044:8757 1:N:0:TAGCGCTC+CTAAGCCT
CCTACGGGGTGCAGCAGCTAAGAATATTCCGCAATGGACGAAAGTCTGACGGAGCGACGCCGCGTGGATGATGAAGGCCGGAAGGTTGTAAAATCCTTTTAAGTGTGAAGAATAAGCGAGGGCAGGGAAAGCCCATTTGGTGACGGTAGCACTTGAATAAGCAACGGCTAATTACGTGCCAGCAGCCGCGGTAACACGTAAGTTGCGTGCGTTTTTCGGAATTCTTGGGCGTAATGGGCATGATGGAGGTTTTGCAAGCTTGGTGTGAAATCCCGGGGCTTCACTCCGGAATTGCGTTGAG
+
AACCCF1850)=;=====;;<;;CFFGGFGGGEEGGGEFGGGGEGGGGGGGGGFGG:FGGGGGGFFDGGGGGGGGGGGGGGF+CFGGGFFGFGGGGGFFGGD9FFFGGFGGFGGGAEFEC7FG7CF+:@DGGGFDG,E;CFFCGG7CECF;E8CGFFF7DFC@6DEDEE:DCG9D=EDFEFFFFFDGCDCDGGFGFF3F4;7EFGGE).53CC)7FF(9*8E6*<@3>0:<@B?(164;*,*)*)*).*(.8??,))<*54?:A08(66)C<?>>E>6(3:)6,))4,2(,-486(<092(
@M02996:162:000000000-B87FG:1:1101:14853:8759 1:N:0:TAGCGCTC+CTAAGCCT
CCTACGGGTGGCAGCAGTGGGGAATTTTGCGCAATGGGCGAAAGCCTGACGCAGCAACGCCGCGTGCGGGACGAAGGCCTTCGGGTCGTAAACCGCTTTCAGGGGGGAAGATACTGACGGTACCCCCAGAAGAAGCCCCGGCTAACTACGTGCCAGCAGCCGCGGTAATACGTAGGGGGCGAGCGTTATCCGGATTCATTGGGCGTAAAGCGCGCGTAGGCGGCCCCTTAAGTCTGCGGTGAAATTTCCGGGCTCAACCCGGTCACTGCCGTCGAAACTGGGGGGCTTGAGTGCGTTTGGG
+
8ACCCE5=8))=======;;;888EFGGGFEGGGGGGGGGGGGGGGGGGGGGGFGGGGGGGGGGGGGGBFGGGGGGGGGGGGGGGGGGFGGGGGGGGGFGFF9>FGGGGGGGGGGFFGGDFBEGGGGCECFG@FFGGGGGEEG>CFGFGCFFFGGGGCGFEDGE>E5CGGGGG?FGGGGDGG>BGGGGGGGCE:EEFGGFGCD@GG>>FFGC3<>7C9<7@EGDEDD3<@G=BF)9<0:<(*5*6@@AF?BFB>?><FGF0)(-(32)/31491<;59DF:>904;>?>:368<BF37?BB
@M02996:162:000000000-B87FG:1:1101:22118:8759 1:N:0:TAGCGCTC+CTAAGCCT
CCTACGGGAGGCAGCAGTAGGGAATATTGGTCAATGGGGGAAACCCTGAACCAGCGACGCCGCGTGAGTGAAGAAGTATTTCGGTATGTAAAGCTCTATCAGCAGGGACGATAATGACGGTACCTGACTAAGAAGCCCCGGCTAACTACGTTCCAGCAGCCGCGGTAATACGTAGGGGGCAAGCGTTATCCGGATTTACTGGGTGTCAAGGGAGCGTAGGTGGCCATGCAAGTCAGATGTGAAAACCAGGGGCTCCACCCCGTTACTCCATTTGAAACTGCGTGGCGGGAGTACTGGCGTG
+
ACCC=>)5)1)8======6=;8;CF;CFFCFGFGGGFGGGGDGGGGGGGGFGFEFCFGGGGFGGFFGGGGAFGGGGFGGGGGDEF8DFFGFGGGGGGEEFECFBFGEFFCEC?FFGGGG7F7FGGA=FF,3A,E,@D@EF7BC@@DFFGDGCCGFGG6CFGDG@FE5>FGGGGGG*:CEEG3553>DCCCCEG3/=;+:;:CCFGC)99=C5<B)>/,>CFFFGFFCFFFG?AFF4.6@:)*.0.05(/((.,-(,,:736),((-.)05D<428<849))04439((4(-4.)).)(-((
@M02996:162:000000000-B87FG:1:1101:20026:8764 1:N:0:TAGCGCTC+CTAAGCCT
CCTACGGGGGGCAGCAGCTAAGAATATTCCGCAATGGACGAAAGTCTGACGGAGCGACGCCGCGTGGATGATGAAGGCCGGAAGGTTGTAAAATCCTTTTAAGTGTGAAGAATAAGCGAGGGCAGGGAAAGCCCATGTGGTGACGGTAGCACTTGAATAAGCAACGGCTAATTACGTGCCAGCAGCCGCGGTAACACGTAAGTTGCGAGCGTTGTTCGGAATTATTGGGCGTAAAGGGCATGTAGGCGGTTTTGCAAGCTTGGTGTGAAATCCCGGGGCTTAACTCCGGAATTGCGTTGAG
+
8ACCCF=@51)8888:::::<::CFGGGGGGGGGGGGGGGGGGGGGGGGGGGGFFGGGGGGGGGFFGFGGGGGGGGFGGGGGGGGGGGGGGGGGGGGGFFFF9FFFGFGGCFGGGGGGGGGGFGCEDGGGFGGGGGGGGFGGGGGGGFEGGGGGGGGGDFFGG?FGDEGEGGGGGGGGGGFFFFGGGGG=DGEFGGFGG:FGGFGGF3>BGED@EGGFG<BGGFGFFFBFGDBF:FBFE349<?<7@>GBFEFB7<<FD>FF8AB?BF?DDAF?@EEFBFFFFFBFF?0:>BB<>:;<B:4
@M02996:162:000000000-B87FG:1:1101:22791:8768 1:N:0:TAGCGCTC+CTAAGCCT
CCTACGGGCGGCAGCAGTGGGGAATATTGCACAATGGGCGAAAGCCTGATGCAGCGACGCCGCGTGAACGAAGAAGTATTTCGGTATGTAAAGTTCTATCAGCAGGGAAGAAAAATGACGGTACCTGACTAAGAAGCACCGGCTAAATACGTGCCAGCAGCCGCGGTAATACGTATGGTGCAAGCGTTATCCGGATTTACTGGGTGTAAAGGGAGCGCAGGCGTTACGGCAAGTCTGATGTGAGAGCCCGTGGCTCAACCCCGGTACTGCCTTGGAAACTGTCGAACTAGAGGGTCGGAGG
+
88BCC>0):1)8888;;<;;;888FFGGFGGGGGGGGGGGGGGGGGGGGGGGGFGGGGGGGGGGGGEGGGGGGGGGGFGGGGGGGGGGGGGGGGGGGEEGGCG<FFGFGGFFGEFGCGGG7FDGGGFGGGFCFFCFFGGGG>ECBFFGGGGGGGGGGGGGGGGGGGG??FCCFFGGFGGGCGFFFDGGGGGGGDGGFGGFGG6@EDEF?F7CDFFGGFGCDGG*:BGG:@>@F<<@>BFF<CA1-<FFGF(73;?BB?CBFFB>F0?>FF*54,?</8BDFFFF6:F?>4.3(,38)4-7>
@M02996:162:000000000-B87FG:1:1101:22101:8774 1:N:0:TAGCGCTC+CTAAGCCT
CCTACGGGAGGCAGCAGTAGGGAATATTGGTCAATGGGGGAAACCCTGAACCAGCGACGCCGCGTGAGTGAAGAAGTATTTCGGTATGTAAAGCTCTATCAGCAGGGACGATAATGACGGTACCTGACTAAGAAGCCCCGGCTAACTACGTGCCAGCAGCCGCGGTCATACGTAGGGGGCAAGCGTTATCCGGATTTACTGGGTGTAAAGGGAGCGTAGGTGGCCATGCAAGTCAGATGTGAAAACCCGGGGCTCAACCCCGTGACTGCATTTGAAACTGCGTGGCTGGAGTACAGGAGAG
+
8BCCCA5>5))8===;====;8;CFFGGGGGGGGGGGGGGGGGGGGGGGGGGGFFGGGGGGGGGFFGGGGGGGGGGGGGGGGGGGGGGGGGGGGGGGFFGGFGGGGGGGG@FF:FFFGDGFAFGGCDGGFGFFGGGGGGGGGGGFFGGGGGFGGGGGGGGGGGCCG*AC@FGGCFGEGGGGDFFGGGGGGGGG5EGF=FFGGGFGDFFFFGGC>EDGBG3@FFGGF6>?F7?BFFF2:@C<06FDFF?G66:9>BDBGG0?523(4<45)25A4FFFFFFF>819>0-(((.(.)6?08,4
@M02996:162:000000000-B87FG:1:1101:22120:8777 1:N:0:TAGCGCTC+CTAAGCCT
CCTACGGGAGGCAGCAGTAGGGAATATTGGTCAATGGGGGAAACCCTGAACCAGCGACGCCGCGTGAGTGAAGAAGTATTTCGGTATGTAAAGCTCTATCAGCAGGGACGATAATGACGGTACCTGACTAAGAAGCCCCGGCTAACTACTTGCCAGCAGCCGCGGTAATACGTAGGGGGCAAGCGTTATCCGGATTTACTGGGTGTAAAGTGAGCGTAGTTGGCCATGCAAGTCAGATGTGAACACCCGGGGCTCAACCCCGTGACTCCATTGTAACCTTCGTGCCTGGGTTACAGGAGGG
+
6ACCC*1=>1)8=8====;=;8;CFFGGGGGGGGGGGGGC@FAEGGGGGGGGFFFEDFGGGGGGFGEGGGGGGFGGGCFGFGF@F<D<BEGGEEFGF,?F,@EEF@EFD>CFC7F,,CE7CDFDG?3FD?=5=,3@EGGCGEE+,@F,@,@,EFBFGGGGG>E87C*=C;?*9>8CEG5C518;EGDCFED:C)=EF+@FFG5=ED*94B*<27;9C?D/@CFGFFGC>=**.6)*669:5C<*.<D;7((07((..AF?B)4((44)/)26))0<@2<-,)48(-68((((-4))),((4
@M02996:162:000000000-B87FG:1:1101:7949:8779 1:N:0:TAGCGCTC+CTAAGCCT
CCTACGGGTGGCAGCAGTGGGGAATATTGCACAATGGGCGAAAGCCTGATGCAGCGACGCCGCGTGAGTGAAGAAGTATTTCGGTATGTAAAGCTCTATCAGCAGGGAAGAAAATGACGGTACCTGACTAAGAAGCCCCGGCTAACTACGTGCCAGCAGCCGCGGTAATACGTAGGGGGCAAGCGTTATCCGGATTTACTGGGTGTAAAGGGAGCGTAGATGGTATGACAAGTCTGAAGTGTAAGCTCGAGGCTCAACTTCGGAATTGCTTTGGAAACTGTCATACTAGAGTGCAGGAGAG
+
ACCCCAA=>))========;;88BFGGGGGGGGGGGGGGGGGGGGGGGGGGGGFGGGGGGGGGGFGGGGGGGGGGGGGGGGGGGGGGGGGGGGGGGGGFGGGGGGGGGGGGGGGGGGGGGGGGGGGGGGGGGGGGGFGGGGGGGGGGGGEGGGGGGGGGGGGGGGGGCGGGGGGGGGGGGGGFFGGGGGGGDGEGGAFGFGGGFGGFFFFGGCDEGG?GC@FCGGFFDFFG@BFAFAFFD<CB9>FF:GFFFBFFFFFGDDFF?FFFFFDFFF?FEB<BBAF<AAFBA:4<B>B9<7:124
@M02996:162:000000000-B87FG:1:1101:18725:8794 1:N:0:TAGCGCTC+CTAAGCCT
CCTACGGGTGGCTGCAGTGAGGAATATTGGTCAATGGTCGGAAGACTGAACCAGCCAAGTCGCGTGCAGGAAGACGGTCCTATGGATTGTAAACTGCTTTTGTACGGGAATAAAGTGCGGGACGTGTCCCGTTTGGAATGTACCGTAAGAATAAGGGTCGGCTAACTCCGTGCCAGCAGCCGCGGTAATACGGAGGACCCGAGCGTTATCCGGATTTATTGGGTTTAAAGGGTGCGCAGGCGGAGGATTAAGTCAGCGGTGAAATTCTCATGCTCAACATGAGAACTTCCATTGATACTGG
+
88A?CD=58)0;=======;;;;;CCFFGGGGGFFGGGGGGGGEFFGGGGGGGFGGFGGGGGGGGGGGGG>FCFGGGGGGGGGGG9FEGGGEFGGGGGFFGGGEGFGG7=FGF,EFDFGCF7FCFEFGGGGGGGGGG9EFFFGGGG6@F9AFFCDGCGGGGGF+DEGGGGGCDGFFDCCFGGFFGGC5BCG88AGDBF7ADDEEGGF>FFG5<3>DF<>F4FCGGE6CA/>@B:27;9>D39904>)5C8>FBFA22=DF(7<BFAAAF<:9).739<43877).:))..-6:<))*6<>)
@M02996:162:000000000-B87FG:1:1101:7137:8798 1:N:0:TAGCGCTC+CTAAGCCT
CCTACGGGTGGCAGCAGTGGGGAATTTTGGACAATGGGCGCAAGCCTGATCCAGCAATGCCGCGTGCAGGAAGAAGGCCTTCGGGTTGTAAACTGCTTTTGTCAGGGAAGAAATCCTTTGGGTTAATACCTCGAAGGGATGACGGTACCTGAAGAATACGCACCGGCTAACTACGTGCCAGCAGCCGCGGTAATACGTAGGGTGCGAGCGTTAATCGGAATTACTGGGCGTAAAGCGTGCGCAGGCGGCTTTGCAGGACAGAGGTGAAATCCCCGGGCTCACCCTGGGAACTGCCTTTGTG
+
88CCC>A98))=;======;;888ECFFGGGGGGGGGGGGEGGGGGGGGGFGGGGGGGGGGGGGGGGCFGFFGGGGGGDFGGGGGEGGGGGGGGGGGGGGGGFGGGGFFDGGFGGFFFFGGCGEF,=EGGGGGGGGGGGGEFFG>EGEDGF=DG98EG+D6?EEGG>CECC,:DCC>E>@F/AFFGDD4=D**=CFF=;A7C?>=C:BFF:CDFFGCB57FF+:+9FG?>C:1:9?9:>D3)7<6@@><;BF46<)(1710.40,4))0.2:46)889208*(,(.::<(,.3,:?67<<0
@M02996:162:000000000-B87FG:1:1101:18704:8800 1:N:0:TAGCGCTC+CTAAGCCT
CCTACGGGTGGCTGCAGTGAGGAATATTGGTCAATGGTCGGAAGACTGAACCAGCCAAGTCGCGTGCAGGAAGACGGTCCTATGGATTGTAAACTGCTTTTGTACGGGAATAAAGTGCGGGACGTGTCCCGTTTGGAATGTACCGTAAGAATAAGGGTCGGCTAACTCCGTGCCAGCAGCCGCGGTAATACGGAGGACCCGAGCGTTATCCGGATTTATTGGGTTTAAAGGGTGCGCAGGCGGAGGATTAAGTCAGCGGTGAAATTCTCATGCTCAACATGAGAACTGCCATTGATACTGG
+
8ACCCF8)10)===8====;;;;;EFGGGGGGGGGGGGFGGGGGFGGGGGGGGFDGGGGGGFGGGGGGGGGGFFGGGGGGGGGGGGGGGGGGGGGGGGGGGGGGFFGGGGGGFGGGGGGD@7FGGDGGGFEGGGGGGAE8E;FGEF=BDFCGGCGFFGGGCCFEGGGGGCFCGGFGGGGGGGFFGGDDGGGCC85CEGGFGCEBGGEFFFCED:B<F2:FF6CGGDFD4BC:B:6@9(<7-)-.4)08>?6@AAFA>CDBFF?F9>ADFFG2:6FA@?7<2/49.8A?B<4AFF9:0:<A0
@M02996:162:000000000-B87FG:1:1101:7157:8803 1:N:0:TAGCGCTC+CTAAGCCT
CCTACGGGTGGCAGCAGTGGGGAATTTTGGACAATGGGCGCAAGCCTGATCCAGCAATGCCGCGTGCAGGAAGAAGGCCTTCGGGTTGTAAACTGCTTTTGTCAGGGAAGAAATCCTTTGGGTTAATACCTCGAAGGTATGACGGTACCTGAAGAATAAGCACCTGCTAACTACGTGCCAGCAGCCGCGGTAATACGTAGGGTGCGAGCGTTACTCGGAATTACTGGGCTTAAAGCGTGCGCAGGCGGCTTTGCAAGACAGAGGTGAAATCCCCGGGCTCAACCTGGGAACTGCCTTTGTT
+
8ACCCE@51))========;;888;@FFE@DGGGFGFGGGGG@FFGGFFGCEFGGEFEFGGGGGGGGFFGGGGFGG8FEFGGFECGGGGFGGGGGGGGGGGGGFGG?FGEFFGGGGGGG9A@FFGFFFGEGGGG87>,>FEFB=+BFEGFE8,FF8EFFADDG@,8:FGGGGGF+@6CFEFG5?C@?@?*CE=9=C??F65C;?EGD5AEGDD88DG05CFFFF?CFC2)9/5:<=247<1DB515>9G;9:3>267:C7,780)4420.::?B;8)-(44*42(,(-(42.)4:)9>9.,
@M02996:162:000000000-B87FG:1:1101:2922:8804 1:N:0:TAGCGCTC+CTAAGCCT
CCTACGGGGGGCAGCAGTGGGGGATATTGCACAATGGACGAAACCCTGATGCAGCAACGCCGCGTGAGGGAAGAAGGATTTCGGATTGTAAACCTCTGTTTTTAGTGAAGAAACAAATGACGGTAGCTAATGAGGAAGCCACGCCTAACTACGTGCCAGCAGCCCCGCTAATACGTAGGTGGCAACCGTTGTCCGGCTTTACTGGGTGTAAGGGTCGCGCAGGCGGGGCCGCAAGTTGGATGTAAACTTCTGGTGTTCACCCCCGGAACAGCATCGAAACCTGTCCTTTTTGGTTGGGGAG
+
ACCCCBD>)))8888::<:::84@C,CF<FAFGGGGG@,@CFG7,BFGG<EEGFFGGFGGGGGGGGGFFGGGGGGGF,@FGGGE7<8FFGGGGGGGG<FGFGG><FGGFCFF,,2<,3793<FC:7<,2F+<+:B@++42+*:*1:877525;;C=590/0*;**2:*2C?+:+*<9*:<?>>F9*9C7*1;C@=5)9<<C:F?E105.1>+*7)*1()/0:5>5)>)()).41(*).)*)*.1-/*.06)6<).((+2-45(37>>()(*(())*).8;:426))-.)42(,,,()((((
@M02996:162:000000000-B87FG:1:1101:15151:8805 1:N:0:TAGCGCTC+CTAAGCCT
CCTACGGGCGGCAGCAGTGGGGAATATTGCACAATGGGGGAAACCCTGATGCAGCGATGCCGCGTGAAGGAAGAAGTATTTCGGTACGTAAACTTCTATCAGCAAGGAAGAAAATGACAGTACTTGAGTAAGCAGCCCCGGCTAACTACGTGCCAGCAGCCGCGGTAATACGTAGGGGGCGAGCGTTATCCGGAATTACTGGGTGTAAAGGGTGCGTAGGCGGCACATTAAGTCTGAAGTGAAAGGCTGGGGCTCAACCCCAGAACTGCTTTGGAAACTGATGAGCTAGAGTACAGGAGAG
+
8ACCCD:=8))8888;;<;;;88BFGGGGGGGGGGGGGGGEGGGGGGGGGGGGGGGGGGGGGGGFGGGGGGGGGGGGGGGGGGGGGGGGGGGGGGGGGFGGGGGGGGGGGGGGGGGGGFFGFGGGDD<EDFBDDDGGGGGGGG<FGG=FEGGGGGGGGGGGDGGDE7CGGGGGGGGGGGGGGDFGGGGGGGCEFGGFFGFGGGFGGFFFFFEGFFGGBGGFGGGGDCCA@F@FABFA>FG?::09>>>76?EFFFFFGGFF:?F,8A>FDGFFB)<?<DBAFD2:72352.6-6.6)4024
@M02996:162:000000000-B87FG:1:1101:15132:8808 1:N:0:TAGCGCTC+CTAAGCCT
CCTACGGGCGGCAGCAGTGGGGAATATTGCACAATGGGGGAAACCCTGATGCAGCGATGCCGCGTGAAGGAAGAAGTATTTCGGTACGTAAACCTCTATCAGCAAGGAAGAAAAAGACAGTACTTGAGTAATCAGCCCCGGCTAACTACGTTCCAGCAGCCGCGGCAATACGTAGGGGGCGAGCGTTATCCGGAATTACTGGGTGTAAAGGGGGCGTGGGCGGTACATTAAGTCCGTAGTGCAAGGCCGGGGCCCAACCCCAAAACTGCTTGCGAAACCGATGGACTACAGTGCATGCAAG
+
-6ACCD5):1)8888;;;;;;888CFGGFFFGGFFGGG7CFFGGCEGFF<-@FECFF<FGA=CE@@FFGFGC=EEFE<FGFG@FE8?+:5AFB,A<=,5F<AFG8<F?FG,AE,,8+AD88@??F<,AF9D,@,CD,BB++@8C,@EG73@,@,,@,@7A59:****4,44*;<CC*7:5:)5):>954CFEE:789FG47*:7?56@?B**)0.)>13)5?E)*7A7<F76:))),.)/(*-*.<5,7((79(41(/7(-7((((54*.:)(,)/0((-,8013).((.)64)))92)).
@M02996:162:000000000-B87FG:1:1101:4611:8809 1:N:0:TAGCGCTC+CTAAGCCT
CCTACGGGTGGCAGCAGTGGGGAATATTGCACTATGGGGGAAACCCTGATGCAGCGACGCCGCGTGAAGGATGACGTATTTCGGTATGTAAACTTCTATCAGCAAGGAAGATGATGACGGTACTTGACTAAGAAGCCCCGGCTAACTACGTGCCAGCAGCCGCGGTAATACGTAGGGGGCAAGCGTTATCCGGATTTACTGGGTGTAAAGGGAGCGCAGGCGGCCATGCAAGTCAGAAGTGAAAGCCCGGGGCTCAACCCCGGGACTGCTTTTGAAACTGTAAGGCTAGATTGCCGGAGAG
+
88BCCEF98))===8;===;;88BFGGGGGGGGGGGGGGGGGGGGGGGGGGGGGGGFFFGGGGGFGGGFGGFGGGGGGGGGGGGGGGGGFGGGGGGGGEGGGGGGGGGGGGGGGGGGGGGGGGGGGGGGGGGGEFGGGGGGGGGGGGGGGGFGGGGGGGGGGGGGGEGGFGGGGGDEGGGGGFFGGGGGGGGG>GEF7@FFGGAGGF=@FGGGEEGGFGDEGGGGEFGFF>FDFFFAAFG<FD647<?G9>FF6<DFGGFFFF9(44?@AC>BAFGFF22:FAAFFFFBFF22<>;>>B(4
@M02996:162:000000000-B87FG:1:1101:18722:8811 1:N:0:TAGCGCTC+CTAAGCCT
CCTACGGGTGGCTGCAGTGAGGAATATTGGTCAATGGTCGGAAGACTGAACCAGCCAAGTCGCGTGCAGGAAGACGGTCCTATGGATTGTAAACTGCTTTTGTACGGGAATAAAGTGCGGGACGTGTCCCGTTTGGAATGTACCGTAAGAATAAGGGTCGGCTAACTCCGTGCCAGCAGCCGCGGTAATACGGAGGACCCGAGCGTTATCCGGATTTATTGGGTTTAAAGGGTGCGCAGGCGGAGGATTAAGTCAGCGGTGAAATTCTCCTGCTCAACATGGGAACTGCCATTGATACTGG
+
88BCCFA9)0)===8===;;;;;CFGGGGGGGGGGGGGGGGGGGGGGGGGGGGGGGFGGGGGGGGGGGFGGGGGGGGGGGFGGGGFGGGFFFGGGGGGGGGGGGGGGGGGGGFGGGGGGDGEFGGCFGGG>FFGGGDGEFFEFGEGGGCGDGFGGFFGFGGGG@:DFGGGG5CGFGGGGGGGBECG5<FCG>E8CG>FGFGDCBGGFDAAC*9)8CGFGG*<=DGBF76FF),,4>9;EG393.(8)4DB>FFB<ABGD?>F>A<:4:9)0)47BEFF2<?)(426?<24.46<649<<6)
@M02996:162:000000000-B87FG:1:1101:2937:8814 1:N:0:TAGCGCTC+CTAAGCCT
CCTACGGTGGGCAGCAGTGGGGGATATTGCACAATGGAGGAAACTCTGATGCAGCAACGCCGCGTGAGGGAAGAAGGTTTTCGGATTGTAAACCTCTGTTTTTAGTGAAGAAACAAATGACGGTAGCTAAAGAGGAAGCCACGGCTAACTACGTGCCAGCAGCCGCGGTAATACGTAGGTGGCAAGCGTTTTCCGGATTTACTGGGTGTAAAGGGTGCTCAGGCGGGACTGCAAGTTGGATGTGAAATACCGGGGCTCAACCCCGGACCTGCATCCAAAACTGTAGTTCTTGAGTTGAGTA
+
ABCCCB@::)):==8=;===;888BFGGGGGGFGGDFFGGGGGGGGGGGGFGFGGGGGDGGGGGCFGGCFGG:FFGFGFGGGGFGGGGFG9FFGGGGDFAEGGGGGGGFFGGFGGFGGFGGCECGEFFGFGG,ABFF8FFGFCFGBEFGGGGGG8DFGGFG6C7>C>E*CEGGGGGG7>B,;AAE5DCC*)1;BEC>CDAFFCF8CFA:ACFG*);CD*3;+6CE>:)7:*778<?<)06-0499F447<B)1(-39FG?0><F(6>(8:*41.1<))6(464:<9<):<::23))14())
@M02996:162:000000000-B87FG:1:1101:21691:8815 1:N:0:TAGCGCTC+CTAAGCCT
CCTACGGGTGGCAGCAGTGAGGAATATTGGTCAATGGACGCAAGTCTGAACCAGCCATGCCGCGTGCAGGAATAAGGCCCTATGGGTCGTAAACTGCTTTTGTGGTGGAGCAATAAGTCGTACGTGTACGGCGATGAGAGTACATCACGAATAAGCATCGGCTAACTCCGTGCCAGCAGCCGCGGTAATACGGAGGATGCAAGCGTTATCCGGATTTATTGGGTTTAAAGGGTGCGTAGGCTGTGGTCCAAGTCAGGGGTGAAAGCCCGGAGCTCAACTCCGGAACTGCCTTTGATACTGG
+
8ACCCD95>0)=;======;;;;CFGGGFGGGGGGGGGGGGGGGGGGGGGGGGGGGGGGGGGGGGGGGGGGGGGGGGGGGGGGGGGGGGGGGGGGEGGGGGGGGGGGGGFGGGGGGGGGGGFGGGFEFGF>GCGGDGGGGGGGGDF=FCGGGGGGGGGGGGDGDEFGGGGGGGGGGGC@FFGE>EGDDF7FGD;EGEG;AFFC5;DEBFFGGG=DDGFFGFGGGGD3>>FG>B?B;:<DG<9674?FBFBBFFB94<7C?FFFF<:?FF1)394?E4:<DB5>:6>BDF?4<-4../6).4
@M02996:162:000000000-B87FG:1:1101:7182:8815 1:N:0:TAGCGCTC+CTAAGCCT
CCTACGGGTGGCTGCAGTGGGGAATATTGGGCAATGGAGGAAACTCTGACCCAGCAACGCCGCGTGAAGGATGAAGGTCTTCGGATTGTAAACTTCTTTTATCGGGAAAAAAGAAAGTGATGGTACCCTATGAATAAGCTACGGCAAACTATGTGCCAGCAGCCGCGGTAATACATAGGTAGCAAGCGTTATCCGGAATAACTGGGCGTAAAGGGGGCGTAGGTGGCGAGGTAAGTCTTATGTGAAATCCCTTGGCTTAACCAAGGCACTGCATCAGATACTGCTTTGCTAGCTGCCGACG
+
8ACCCADAA0)=;8=====;;888CCFGGGGGEFGGGGGFGFGGFGGGGGGFFGGEGGGGGGGGGGGFGGGGGGFG,EFGGGGGBFGGGGGGGFGGGGDF<E,=F7+@FFFF7E@,AFG9FFGGGGGGF<DCDD9@,,8DDDGCCCEGGFFFFGCECA?EEFGGGGGGCGGGGGFGFGGCGGFFFG>CCEDCFCEE5)?8CFGF8FA55:>GC*8))(9CDCCGC7CD>BCB?F<94477:0692*1.:24FFF7?:FF<94),4((48:0)):*+/).)-7:B>BA7))).())(.(,(,
@M02996:162:000000000-B87FG:1:1101:6129:8818 1:N:0:TAGCGCTC+CTAAGCCT
CCTACGGGAGGCAGCAGTGGGGAATATTGGGCAATGGGCGGAAGCCTGACCCAGCAACGCCGCGTGAGGGAAGAAGGTTTTCGGATTGTAAACCTCTGTCCTTGGTGACGAAGGAAGTGACGGTAGCCAAGGAGGAAGCCCCGGCTAACTACGTGCCAGCAGCCGCGGTAATACGTAGGGGGCGAGCGTTGTCCGGAATGACTGGGCGTAAAGGGCGTGTAGGCGGCGCTGTAAGTCCGGAGTGAAAGTCCTGCTTTCAAGGTGGGAATTGCTTTGGAGAATGCAGAGCTTGAGTACGGAG
+
8ACCCED=:0)=8==;====;88BCFFGGGGGGFFGGGGGGGDGFGGGFGGGGFFFGGGGGGGFBFGGGGEGGFGGGGGGGGGGFGGGGGGGGGGGGGCFGGFGGGGFGG:CFGFGGGGGGGGGGDGGGFGGGGGDFGGEGCEGGCCGGGGGGGGGGGGGGCFDFGGGGE*=FGGGGGGGGGFFEGGGGGCEDFGGEDGFDCEFGG>BFFGGGFFDD6CCFE?FED:91:C>A24@:<ED69:@FF?A:<A?>:?ABFF<<F)(8>6>FFG2:9=FFFF?(*46)6)42).4:4-)*((((
@M02996:162:000000000-B87FG:1:1101:7862:8823 1:N:0:TAGCGCTC+CTAAGCCT
CCTACGGGAGGCAGCAGTGGGGAATATTGGGCAATGGGCGAAAGCCTGACCCAGCAACGCCGCGTGAAGGAAGAAGATTTTCGGATTGTAAACTTCTTTTATGTGGGACGAAGGAAGTGACGGTACCACATGAATAAGCCCCGGCTAACTACGTGCCAGCAGCCGCGGTAATACGTAGGGGGCGAGCGTTATCCGGATTTACTGGGTGTAAAGGGCGCGTAGGCGGGGATGCAAGTCAGATGTGAAATCCATGGGCTCAACTCATGAACTGCATTTGAAACTGTATCTCTTGAGTGCTGGG
+
ACCCCFF>>8)====;====;88BFFGGGGGGGGGGGGGGGGGGGGGGGGGGGFGGGGGGGGGGFGGGGGGGGFGG<FGGGGGGGGGGGGGGGGGGGGGGGGFGGGGGGGGGGGGGGGGGGGGGGGGGGGGGGGGGGGGFGGGGGGGGGGGGGGGGGGGGGGGGGGGGGGGGGGGGGGGGGGFFGGGDGGGFGFGEDGGFGGGFGG:B@FCECFFGGFGGFGGGGFGG>EGFB>AFBAFFAF>9<F=AGFFFB?BFFGG3:F<46AF4647<29FCFDFF<FAFFAF2<<>A28:7*4:72
@M02996:162:000000000-B87FG:1:1101:7195:8827 1:N:0:TAGCGCTC+CTAAGCCT
CCTACGGGTGGCTGCAGTGGGGAATATTGGGCAATGGAGGAAACTCTGACCCAGCAACGCCGCGTGAAGGATGAAGGTCTTCGGATTGTAAACTTCTTTTATAGGGAAAAAAGAAATGAATGTTACCTAAGGAATAAGCTACGCCAACCTATTTCCAACAAGCCGCGGTAATCCATAGTTAGCAACCGTTATCCGGATTAACTGGCCTTAAGGGAGGCTTAGGTGCCAGTTTAAGTCTTATGTAAATTCCTTTGACTTACCAAGGAAACTGCTTAGGATCCGGTTTTCCTGAGATCCTGTG
+
CCCCCEFBA0)=;==;==;;;888CCFGGGGGGGGFGGGFGG,CFGGGGGGGCFGGGGDFGGGGGGGFFGGFGFCCGGFGGGGDEFCDEFFEFFGGGGFGGA5EFF<F8FGGGFG,,,,:5?,5,:E,,5,,6,6>46,,,,@+>CC733,,,3,@,,++6+6+55++4>3,+5,@3,,7,=+?,***3**,<974841611,=?*/*);0,;A)*)/**/??FF)*+/)+1)1/1)1++.+1+1;+)25-=):)66+*)58).3((()-*)..8+1)).,)--(4(4))))()))*)...
@M02996:162:000000000-B87FG:1:1101:7169:8827 1:N:0:TAGCGCTC+CTAAGCCT
CCTACGGGTGGCTGCAGTGGGGAATATTGGGCAATGGAGGAAACTCTGACCCAGCAACGCCGCGTGCAGGATGAAGGTCTTCGGATTGTAAACTTCTTTTATTGGGAGAATAGAAAGTGATGCTACCCTATGAATAAGCTACGGCAAACTATGTGCCTGCAGCCGCGGCATTACATCGGTAGCAAGCGTTATCCGGACTCACTGGTCGTAAAGGGAGCGTAGGTGGCGAGGTAGGTCTTATGTGAAATCACTTGTCTTAACCAAGTTACTGCCTAAGCTTCTGCTTTGCCAGAGTTCGGGG
+
ABCCCEF5>00========;;888EFGGGG8FFGGGG96B:FG<AFGGG<FGGFG,E,F+FFGGGG7FGGGFGA,CFGG9F<,F,8F4:5CFC?E?,EFG,5,9,BA+@F,EEFC,,5CAFC,AA94E,,4<,74:EE,C,@@4=+@DCEGGE=EEF,2=,+,,3@78+5*@+@FA,*:4,;A+,;/9D5*>AFGGE)7)*2,+=+158A**;43**./C5C=G9)*)7BC><)(/6)/2.:-/6/0::)(99))--<762*.:0))-96C21</</(.)-15)-6>3)).50,))*((-(
@M02996:162:000000000-B87FG:1:1101:12892:8829 1:N:0:TAGCGCTC+CTAAGCCT
CCTACGGGTGGCAGCAGTAGGGAATATTGCACAATGGGGGGAACCCTGATGCAGCAACGCCACGTGTGGGAAGAAGCATTTCGGTGTGTAAACCACTGTCGTGAGGGAATAATGCTTGATTTCGGTCAAGTTGACTGTACCTCGAAAGGAAGCACCGGCAAACTTCGTGCCAGCAGCCGCGGTAATACGAGGGGTGCACGCGTTGTTCGGAATCACTGGGCGTAAAGGGAGCGTAGGCGGAGATGCAAGCAGTCTGTACAATACCGGGGCCCAACCCCGGACCTGCCTACTGGACTGTGT
+
8ACCC>==8));===;==;<;8;;EFGGEEEFFGGGGGGGGGGGGGGGFGGGGGGGGGGGGGGGFGGGGGGEGFGGGGGGGGGGG:FEGGGGGGDFGGFGFF7<BCGGFFCFGFGGGF<FGGGG*CB>,7DFCC,@>DFGGGGE1B*8BC?CG:CFG5>CECGGGG5C*:CECGCFC=CGEGFDED7CDFDCE5CC@C*77):B8CFFF:*:CF4CGAF5<EE):)<DF)9719:E08B339(?AF=)24?F>?DAD9D<)7-5?:B072C>1(8C>:(4-@9?<1(.).8?0(.5)546
@M02996:162:000000000-B87FG:1:1101:4613:8830 1:N:0:TAGCGCTC+CTAAGCCT
CCTACGGGTGGCAGCAGTGGGGAATATTGCACTATGGGGGAAACCCTGATGCAGCGACGCCGCGTGAAGGATGACGTATTTCGGTATGTAAACTTCTATCAGCAAGGAAGATGATGACGGTACTTGACTAAGAAGCCCCGGCTAACTACGTGCCAGCCGCCGCGGTAATACGTAGGGGGCAAGCGTTATCCGGATTTACTGGGTGTAAAGGTAGCGCATGCGGCCATGCAAGTCAGAAGTGAAAGCCCGGGGCTCAACCCCGGGACTGCTTTGTAAACTTTAAGGCTAGATTGCCGGAGAG
+
ACCCCEA>=))===8;===;;888CFGGGGGGGFGGGGGGGEGGGGGFGGGGGGGGGGGGGGGGFEGGGGGGGFGGCFFGGGGGDFGFGGDEFFGGGGFFGGGD@FFCGGGGAGGGGGGGGCG9FAFFGFGEDD,DDGGGGGGEGGGFGGGGGF>DF+?FGGG7EGCC:FCDFFEGGCCCEFFFGGGGGGGECD=E6CFFGCFFCC??F6>+27F5C>*94:CDG;GCBFDF4))79<FG<CB92?FFCBFD1;F<?FGB?F>F;9((0<*6).8086.))9)-242>:<<AF<A()((,4
@M02996:162:000000000-B87FG:1:1101:2926:8830 1:N:0:TAGCGCTC+CTAACCCT
CCTACGGGTGGCAGCAGTTGGGGATATTCCACAATGGAGGAAACTCTGATGCAGCAACGCCGCGTGGGTGAAGAAGGCTTTAGGATTGTAAACCTCTGTTTTTAGTGAAGAAACAAATGACGGTAGCTAACGAGTAATCCACGCTTAACTTCATGCCTGCAGCCCCGTTAATCACTAGGTAGCAACCGTTGTCACACTTTACTTGCTGTCAATGTTACGCATTCTTGACTGCAAGTTGGCTGTGACATACCGGTGCTCCACCGCGTAAACTCCTCAAACTTTGTTTATCATTGTCGGTGTA
+
ACCCCEDA)0);=8===6,,6888BFGG,EDFGGGGGG,CFFG<FGGF@<FCFFF@FFFFGGGGGG++6BF,FGCFG,,,:,,C,AEFFGGGD88EF,CF,AB=9C,F9EFG8FFB,,:AF@74?48,CE,@++6,C,=C=8B+++3E99,,,C,=3,6,@0=F+6@+1@FG+,,,34,72;AF74;5099EF+,,;CF8=C:+>8+4=*5,+1+=+*21)**4,1=+8+;53=);7C6*/*/)1++.0/()(,(,)+2/(7((-,,(.)*.)).+)),))*.),..-.)-))-)-)((,)
@M02996:162:000000000-B87FG:1:1101:7879:8831 1:N:0:TAGCGCTC+CTAAGCCT
CCTACGGGAGGCAGCAGTGGGGAATATTGGGCAATGGGCGAAAGCCTGACCCAGCAACGCCGCGTGAAGGAAGAAGATTTTCGGATTGTAAACTTCTTTTATCTGGGACGAAGATAGTGACGGTCCCACATGAATAATCCCCGGCTAACTACCTGCCATCCGCCGCGGTACTACGTAGGGGGCGGTCATTATCCGGATTTACTTGGTTTGACGGGGTCGTCGGCGTGGATGCACGTCAGATGTGAAATCCATGTGCTCAACTCATGAACTTCATTTGCAACTGTATCTCTTGGGTGATGGG
+
8ACCCDD>81)8,====<==;88BFEGGF@,EFGFF8FFGGGGEFGGGGF9EEFFCEFGEGGGGGGG,6EFGGGFG,9?EGGGGDEGGGGGGC?FFGDGDGF,9FFGG,CG+++,,C?A9F7+6+>3,8:DFEG;D,888@F++CB+@E9;,,843D<+>,3D>FC*4@E*:D95,,,*4*)85*)1*;:*A96/*)119**0/<C*0))*+1)))1,1))17C*):D0?*04)(046>7)2.05=0-2.)1-45<AG*)444)-.)-9<*64)9A*44).7864:<2)))))(430-62(
@M02996:162:000000000-B87FG:1:1101:14462:8832 1:N:0:TAGCGCTC+CTAAGCCT
CCTACGGGTGGCAGCAGTAGGGAATATTGGTCAATGGGGGAAACCCTGAACCAGCGACGCCGCGTGAGTGAAGAAGTATTTCGGTATGTAAAGCTCTATCAGCAGGGACGATAATGACGGTACCTGACTAAGAAGCCCCGGCTAACTACGTGCCAGCAGCCGCGGTAATACGTAGGGGGCAAGCGTTATCCGGATTTACTGGGTGTAAAGGGAGCGTAGGTGGCCATGCAAGTCAGATGTTAAAACCCGGGGCTCAACCCCGTGACTGCATTTGAAACTGCTGTGCTGGAGTACAGGAGGG
+
8BCCCFA5=0)=======;<;8;CFFGGGGGGGGGGGGEGFGGGGGGGGFGGGFGGFFGGGGGGGGGGGGGGGFGGGDAFGGGGG@FGGGGGGGGGG<FEAFGFGFGGGGDGGGGGGGGDFFGGGD8FCF9,@>>FGFEEDGEFE:AEF>E7EFFGGFGGGDG7111ACFFGGGGGGGGGE<5:EGGDGFFEE8EEFF7FDF*);9*9BF*A<B5<7<D3=FFGGFEF?F*=<<5F4>F*)*.16FE?D9BDBFFF):F?F524(-.)5)24)6*+*.5)4*)-.6<6,,(88<))0(316
@M02996:162:000000000-B87FG:1:1101:12877:8838 1:N:0:TAGCGCTC+CTAAGCCT
CCTACGGGTGGCAGCAGTAGGGAATATTGCACAATGGGGGGAACCCTGATGCAGCAACGCCACGTGTGGGAAGAAGCATTTCGGTGTGTAAACCACTGTCGTGAGGGAATAATGCTTGATTTCGGTCAAGTTGAATGTACCTCGAAAGGAAGCACCGGCAAACTTCTTGCCAGCAGCCGCGGTAATACGAGGGGTGCAAGCGTTGTTCGGAATCCCTGGGCGTAAAGGGAGCGTAGGCGGAGATGCAAGCAGTCTGTACAATACCGGGGCCCCACCCCGGACCTGCAGCCTGGACTGTTG
+
8ACCCF==50)===8;===<;8;;CEEFGGGGGGGGGGGGGGGGGGGGGGGGGFFGGGGGGGGG?FFGGGGGGGGGGGGGGGFGGGGGDFGFGGCFGGGGFG:<CFEGGGGGGGGGGGGDFGEGCFEGGGGGGFGGGGGGGGGGEGGCGGGGFFFGG5CBCGGEC<+>9BFFGFGGG=EG=D>BEGFGF=<>E)78>C77CDG>EGFF3>GGG@4CC737>EE5C3?F0)9>3>1>(4>G()(04@FBGF0?>?A<B+>A)9<?:<B9E9D1(4@C>;>1(<>((((5).(.((120)))
@M02996:162:000000000-B87FG:1:1101:18433:8841 1:N:0:TAGCGCTC+CTAAGCCT
CCTACGGGAGGCTGCAGTGAGGAATATTGGACAATGGCCGGAAGGCTGATCCAGCCATGCCGCGTGAAGGCAGACGGTCCTATGGATTGTAAACTTCTTTTGTACGGGAGCAATAAGGTCTACGCGTAGATCGATGAGAGTACCGTACGAATAAGCATCGGCTAACTCCGTGCCAGCAGCCGCGGTAATACGGAGGATGCGAGCGTTATCCGGATTTATTGGGTTTAAAGGGTGCGTAGGCGGGCTGGTAAGTCAGCGGTGAAACGCAGGTGCTCAACACCTGACCTGCCGTTGATACTG
+
8ACCCE@=)1)8==8======;;CFGGGGGGGGGGGFGGGGGGGGGGGGGGGGFFGGGGGGGGGFGGGGGGGGGGGGGGGGGGGGDGGGGGGGGGGGGGGGFGGGDGEFGGGGGCGGFGGGGGGGFEFFGFGGFGGGFADEFGGCFGG@EGGGGGGGGGGGGGGGGGGGGGGGGGGGGGGGGFFGGCDGGGCE>EEBF6FCDEFGGFFFFGGGEFGGFGGFGGGGFFGFBG341<;?<D949959>@09496>>A247DF>5<AA:;659C?B7B<7:)::?7(5><?F:,8?FFF6A<>
@M02996:162:000000000-B87FG:1:1101:7188:8843 1:N:0:TAGCGCTC+CTAAGCCT
CCTACGGGTGGCTGCAGTGGGGAATATTGGGCAATGGAGGAAACTCTGACCCAGCAACGCCGCGTGAAGGATGAAGGTCTTCGGATTGTAAACTTCTTTTATAGGGAAAAAAGAAAGTGATGGTACCCTATGAATAAGCTACGGCAAACTATGTGCCAGCAGCCGCGGTAATACATAGGTAGCAAGCGTTATCCGGAATAACTGGGCGTAAAGGGAGCGTAGGTGGCGAGGTAATTCTTATTTGAAATCCCTTGGCTTAACCAAGGAACTGCATAAAATCCTGCTTTGCTAGAGTGCGAGG
+
AACCCEF>>0)=====;=;;;8BFEGGGGGGGGGGGGGGGGGGGGGGGGGGGGGGGGGGGGGGGGGGGGGGGGGGGFGGGGGGGGGGGGGGGGGGGGGGGGGFGGGDGFGGGGGFGGDGGGGGFGGGGGFFGGGGGFFGGGGGBF7@DFGGGGG9AFGGGGCFGFGEGGGGGGC9@EF6@FGFFGGGGDGGGGFGC:DFFGGGFGGFEFFGCCBDCDFGDFGCFG>:C9EG@?A)*6<BC4*)1.@@AGFBF<:738E7:<6<6??F1@?62)6F+*))(.@2::2:A)6).4,.6F(19(
@M02996:162:000000000-B87FG:1:1101:7862:8846 1:N:0:TAGCGCTC+CTAAGCCT
CCTACGGGAGGCAGCAGTGGGGAATATTGGGCAATGGGCGAAAGCCTGACCCAGCAACGCCGCGTGAAGGAAGAAGATTTTCGGATTGTAAACTTCTTTTATGTGGGACGAAGGAAGTGACGGTACCACATGAATAAGCCCCGGCTAACTACGTGCCAGCAGCCGCGGTAATACGTAGGGGGCGAGCGTTATCCGGATTTACTGGGTGTAAAGGGCGCGTAGGCGGGGATGCAATTCAGATGTGCAATCCATGCGCTCAACACATGAACTGCATTTGAAACTGTATCTCTTTAGTGCTGGG
+
ACCCC?A581)===8====;;8B@FGGGFGGGGGGGGGGGGGGGGGGGGGGG8FFGGGEEGGGGGGGFGGEFGCGFCFGGGG7FEGGGFAEGGGGGGGGF?FCFAFGFGGGDEGGF8FGGGG7FF@DFGGGFGGFGG9AFGGC@FEEGGGGGGGGGC7DCCCGFGCECGEGGGGGGGGG*5:BEGDGGGGDDFFE57CCFGF78C407@*7?7=)>C9DGFG*7C>>33:DFB))*.:**.:<9)09<C?26)(-(4CC<<63(5<4)*:C224@:9).)./).6<A<4<))).4)4-)5(
@M02996:162:000000000-B87FG:1:1101:18449:8849 1:N:0:TAGCGCTC+CTAAGCCT
CCTACGGGAGGCTGCAGTGAGGAATATTGGACAATGGCCGGAAGGCTGATCCAGCCATGCCGCGTGAAGGCAGACGGTCCTATGGATTGTAAACTTCTTTTGTACGGGAGCAATAAGGTCTACGCGTAGATCGATGAGAGTACCGTACGAATAAGCATCGGCTAACTCCGTTCCAGCAGCCGCGGTAATACGGAGGATGCGAGCGTTCTCCGGATTTATTGGGTTTAAAGTGTTCGTAGGCGGGCTGGTAAGTCAGCGGTGAAACGCAGGTGCCCAACACCTGCCCTGCCGTTGATACTG
+
86ACC51)))18==8=;=;;=;;;CFGGGGGGFGGGGGGGGGGGGGGGGGGGGFFGFFGGGGGEGG,FGGGGD7FF7FFGGDFGGCEGGGEEFFGGGGGFG9FAFGGG+CFG,E=B:9FEF<FDFFG@C=EFG7F=EFC8DFGGEFDEE>3DE>EGC9=@B7@+@DFFGGG,CDAACGGGF5@DGD/*C9@::8:*8C6A<<5>=DF)81+/:)=<C)?F=?:DE>672@29)46.437*.14500)(9)6*55:)7*9?>),6<:9>),15)()3),,4?F:(3..(4704?112*)..
@M02996:162:000000000-B87FG:1:1101:2723:8855 1:N:0:TAGCGCTC+CTAAGCCT
CCTACGGGCGGCAGCAGTAGGGAATATTGCACAATGGGGGAAACCCTGATGCAGCAACGCCACGTGTGGGAAGAAGCATTTCGGTGTGTAAACCACTGTCGTGAGGGAATAATGCTTAATTTCGGTTAAGTTGAATGTACCTCGAAAGGAAGCACCGGCAAACTTCGTGCCAGCAGCCGCGGTAATACGAGGGGTGCAAGCGTTGTTCGGAATCACTGGGCGTAAAGGGAGCGTAGGCGGAGACGCAAGCAGGCTGTACAATACCGGGGCCCAACCCCGGCCCTGCAGACTGGACTTGGT
+
ACCCCF==))18888;;<;<;8;CFEFFGGGGGGGGGGGGEGGGGGGGFFEEGF@FFGGGDGGFCFFFGGGGEFCGGFGGGGGGFGGGGGFFGGEFGGFGGFCFGGGGGGGGDFDGCGGGGGGGGGGGGGGGGGGGFFGGGGGGGGGG8DDFGGGGECDFEFGGGGGGGGGGGGGGGGGGGGFFGFGGDDGGGFDGFGGF3DC>EGFBEFGGGFFGGFGGFG5C=>FF:@DF9(4B:?>C>DFF?5BF5(2?(((3(+2::=>B:F>F39DF6<EEB0,((.2(((.(...56.()*.))
@M02996:162:000000000-B87FG:1:1101:3841:8858 1:N:0:TGGCGCTC+CTAAGCCT
CCTACGGGAGGCTGCAGTGGGGAATATTGCGCAATGGGGGGAACCCTGACGCAGCAATACCGCGTGAGTGAAGAAGGTTTTCGGATCGTAAAACTCTTTTATTGGGGAAGAAGAATTACGGTCCCCAATGAAGAAGTCCCGGCTAACTACGTGCCCGCCGCCGCGGTCATACGTAGGGGACAAGCGTTGTCCGGAATGACTGGGCGTAAAGTGCCCGTATGCGTTTTGATAAGTCTTATTTGAACGTTACCGTCTCAACCAGTTACATGCCTTGTAAACTGTCAAACTTTAGTGATGGAGA
+
AACCC5>5)1)=;====;=,;788C<FACE7F@FCEEEGGGGDGGGG?FFCFE@GGGGDDFFGGECFGGGGGGCC<>=F=FFF7=F7B,3D3@DDFFFFG9=@,@CC<*@@?3,@?,,7*6,*5=E7<B>CFFDGGCFDGC:=F*<CGEF*:9F5<>*)=?58E58:**<C?*+3***2:CC:>=3><3CFGE5E:79:*:>CFE5<<>5*3>4*9*,)*87=9*8/2-1>9)6:B)56*.*-=))).*(9)3314-<*2(..).))./,26<4/29)-)-*-)--)))--).)))*.(.(
@M02996:162:000000000-B87FG:1:1101:18432:8859 1:N:0:TAGCGCTC+CTAAGCCT
CCTACGGGAGGCTGCAGTGAGGAATATTGGACAATGGCCGGAAGGCTGATCCAGCCATGCCGCGTGAAGGCAGACGGTCCTATGGATTGTAAACTTCTTTTGTCCGGGAGCAATAAGGTCTACGCGTAGATCTATGAGAGTACCGTACGAATAAGCATCGGCTAACTCCGTGCCAGCAGCCGCGGTAATACGGAGACTGCGAGCGTTATCCGGATTTCTTGGGTTTAAAGGGTGCGTAGGCGGGCGGGTACGTCAGCGGTGAAACTCAGGTGCTCAACACCTGACCTTCCGTTGCTACTG
+
-8AACA=):)16;==;;=;;=;;;<CFGECFFCDGCGGGDEGDC7CFFDEFFGGFFGGGGEEFGCF:F9CF8C<FFDGGGGCAFCFGGGGEA<9BFC<EFG9A,?4CFEG@A,CF,,9FE<9FD@7E>:>FG,=EFE995@AFDCB?E++@FC=FFDFDGCGG7:D7EEG*ADGGFFCEC,39@*:<71,41*6**)**07)*:*755;7+/)):<C-0C4@:9E37*4=*<::17:4>C,)-7(.)-14)04.-,.2)-().)4)4<)(*,4)9<*(.-(.(.52))..-53:(6*-,)
@M02996:162:000000000-B87FG:1:1101:25220:8888 1:N:0:TCGCGCTC+CTACGCCT
CCTACGGGTGGCTGCAGTGAGGAATATTGCTCAATGGGCGAGAGCCTGAACCAGCCATGTCGCGTGCAGGAATACGTCTCTCTGTGTTTTAAACTCCTTTTGCCTGGGGATAAAGTAGCGTACTTGTCCGTTATTGCCCGTCCAACGCCAATCCGGCTCCGCCAACACCACGCCAGGAGCAGGCGTTATCCGGATTTACCGGGTGTTAAGCGGGCTTATTGGGTTTAACGGGTGCGTCGGCGGATTCTCAAGTCCAACGCGTGAATTGCTGTGCCAACCTTCGCACTTCCCTGCAACACAG
+
8ACCC5>>:1)=;=8;===;;;6;C@FGG-;CFGFGGGCFG7F+FFFFG,-CFFF<F,E6CEGGGG7<,CFGFE9F6:,CF,CF,6F,EAFG<EF9,,:55FFD,CF?B:7FGF95,,:C=CBFFE=AB?4,@,4,C4,@@+8+,8+8++6>8A+3B+0+++3+331:++**0@@7**4@*0//:C**91B;ED58*+48C5C)=D)11+;C/))1>?7:*<CD*)3*)))84(,.,(8)(/()-09)*))1-).))+*(()(-().)*)*-()*+04((-/((,43)))..)(.)),(..
@M02996:162:000000000-B87FG:1:1101:19770:8897 1:N:0:TAGCGCTC+CTAAGCCT
CCTACGGGGGGCAGCAATTAGGAATCTTGCGCAATGGGGGCAACCCTGACGCAGCGACGTCGCGTGTCTGATGAAGTCTTTCGGGATGTAAAAGTCTTTTGGCAGGGAAGAATATAGACTGTACCTGCCGAATAAGCCCCGGCTAACTCCGTGCCAGCAGCCGCGGTAATACGGAGGGGGCGAGCGTTGTCCGAATTTACTGGGCGTAAAGCGCGCGTAGGCGGTTTGTTAAGTCAGATGTGAAACTCCGAGGCTCAACCTCGGATTGCTTCTGATACTGGCAGACTTGAGGTATGTATGG
+
8ACCCB5=>508888::::<:::EFGGGGGGGGGGGGGGGGGGGGGGGGGGGGGGGGGGGGGGGCFFGGGGGGFGGGGGGGGGGGGGGGGGGFGGGGGGGGGGGGGGDFGGGGGGCCFGGGGGGGGGGGGEGEG@FCFGGGGGGGGGCFE8E@GGGGGGGGG>E>EGGGGGG3CEGGGGGGGEDEDDGDEFGGFEGFGCFF:FF8C>>EFDFDFBGGFGGEFC):5ED(7:=A4:9<4@G:;6=AFBFGF>F69:82?<??@?B>FF?FFFA<<*+964A0>4?60:<4<:((54,9<<AF
@M02996:162:000000000-B87FG:1:1101:4879:8911 1:N:0:TAGCGCTC+CTAAGCCT
CCTACGGGTGACAGCAGTAGGGAATATTGCACAATGGGGGAAACCCTGATGCAGCAACGCCACGTGTGGGAAGAAGCATTTCGGTGTGTAAACCACTGTCGTGAGGGAATAATGCTTAATTTCGGTTAAGTTGAATGTACCTCGAAAGGAAGCACCGGCAAACTTCGTGCCAGCAGCCGCGGTAATACGAGGGGTGCAAGCGTTGTTCGGAATCACTGGGCGTAAAGGGAGCGCAGGCGGAGATGCAAGCAGTCTGTACAATACCGTGGCCCAACCCCGGACCTGCAGACTGGACTGTTTT
+
8ACCCFA980)==;=========EFGGFCFGGGEGGGGGECFFGGGGFGGGGGGGGGGGGGDGGGGGGGGDGDGG<F@FFGGGGEGGGGGGGGGGGGGFFFGFGGGFGGGGGG,CFGFGGFGGFGGEFFGGGFGEFGGGDGGG@C@E7EGD88DFGGGCF6=@EFGGGDE?CC?FDGFEE*;BDEFF79;@8C):456BFGGGFGGFFFBDCGFBGG40*)CG5CF?>?FGFB;B599D3979?2/9-28??<4<ADGFAFF>BFF,(749(44>;;<B(47,437(().,.,14)0-..(
@M02996:162:000000000-B87FG:1:1101:8524:8914 1:N:0:TAGCGCTC+CTAAGCCT
CCTACGGGGGGCAGCAGCTAAGAATATTCCGCAATGGACGAAAGTCTGACGGAGCGACGCCGCGTGGATGATGAAGGCCGGAAGGTTGTAAAATCCTTTTATAACTGAGGAATAAGTACTATCAGAGAAAGGTAGTATGGTGACTGTAGGTTATGAATAAGCAACGGCTAATTACGTGCCAGCAGCCGCGGTAACACGTAAGTTGCGAGCGTTGTTCGGAATTATTGGGCGTAAAGGGCATGTAGGCGGTTTTGCAAGCTTGGTGTGAAATCCCGGAGCTTAACTCCGGACTTGCGTTGAG
+
88BCCB5:@1)8888:::::<:CFFGGGGGGGEGGGGGGGGGEEGGFGGGGGGFBFFFFGGGGG>FCFGGGGGGGGGFGFG7*>CFG8FFEGGFGGGGGGCGFFGGGGGFCCGF9FFCGG,FC,>,?@<CF7FCGCGFF>FGCGGCGGGGGGGGGGGGGC?>0CGGCGGGGGGGGGGGGGGCFFEGGDGGCGGEGFFDGFGGGFGGE>DBC><DFFGFG5<F6*<6CF<@G@>?19<07*,7<@<FFFGF>BBFF<:9<)458A??3984:A?8@E7-4?0*6A46?224((,55104932
@M02996:162:000000000-B87FG:1:1101:4869:8927 1:N:0:TAGCGCTC+CTAAGCCT
CCTACGGGTGGCAGCAGTAGGGAATATTGCACAATGGGGGAAACCCTGATGCAGCAACGCCACGTGTGGGAAGAAGCATTTCGGTGTGTAAACCACTGTCGTGAGGGAATAATGCTTAATTTCGGTTAAGTTGAATGTACCTCGAAAGGAAGCACCGGCAAACTTCGTGCCAGCAGCCGCGGTAATACGAGGGGTGCAAGCGTTGTTCGGAATCACTGGGCGTAAAGGGAGCGCAGGCGGAGATGCAAGCAGTCTTTACAATACCGGGGCCCACCCCCGGACCTGCAGACTGGACTGTTT
+
8ACCCF=58))=;==;==;<;8;;EFFGGGGGGGGGGGGGGGGGGGGGGGGGGGGGGGGGFGGFFFGGGGGGGGGGGGGGGGGGFFGGFGGGGGGGGGFGGGFGGGDCGGGGGDFCGGGGGGGGGGEGGFGGFGGGFGGGGGGGGGDG?DGGGGGGGGGGGFGEGGGGGGCFCGGGGGGGGGE>EDFGGFD8EEG=BGGFFCCB8DFF3><>CFFGGF*9AFGDGF?F?FDE>6>DBFF:;D;?<FF<FBFFA>2))<CAAFD?B?FFFFD>?(7CB>;76BB1(82464.4:7<)78<>
@M02996:162:000000000-B87FG:1:1101:23761:8964 1:N:0:TAGCGCTC+CTAAGCCT
CCTACGGGAGGCAGCAGTGAGGAATATTGGTCAATGGGCGCGAGCCTGAACCAGCCAAGTAGCGTGAGGGATGACTGCCCTACGGGTTGTAAACCTCTTTTGTTTGGGAATAAAGGAGCCTACGTGTAGGCTTTTGCATGTACCTTTCGAATAAGCATCGGCTAATTCCGTGCCAGCAGCCGCGGTAATACGGAAGATGCGAGCGTTATCCGGATTTATTGGGTTTAAAGGGAGCGTAGGCGGCCTTTTAAGTCTGCGGTCAAATGTCAGGGCCCAACCTTGGCATGCCGTGGATACTGAT
+
ABCCCD8>)1)====;====;;;CFGGGGGGGGGGGGGGGGGGGGGGGGGGGGFFGGGGGGGGGGGGGGGGGGGGGGGGGGGGGGGGGGGGGGGGGGGGGGGGGGGGGGGGGGGGGGGGGGGGGGGGGGGGFGFGGGGGGGGGGGGGGGGGGGGGGGGGGGGGGGGGGGGGGGGGGGGGGGGFFGGGGGGGGGFGGFGGFGGGFGGFFFFGGGF>CF?GGFGGGGFGGFFGFFFFE>FFGBGB7;;FAGFFFFFFFFGGFFFFFFFFAFADBF:EEF6?><4702804844>>:<<?2<.)
@M02996:162:000000000-B87FG:1:1101:24270:8968 1:N:0:TAGCGCTC+CTAAGCCT
CCTACGGGAGGCAGCAGTGGGGAATATTGGGCAATGGGCGAAAGCCTGACCCAGCAACGCCGCGTGAAGGAAGAAGGTCTTCGGATTGTAAACTTCTTTTATGAGGGACGAAGGACGTGACGGTACTTCATGAATAAGCCACGGCTAACTACGTGCCAGCAGCCGCGGTAATACGTAGGTGGCGAGCGTTATCCGGATTTACTGGGTGTAAAGGGCGCGTAGGCGGGGATGCAAGTCAGATGTGAAATCTATGGGCTTAACTCATAAACTGCATTTGAAACTGTATCTCTTGAGTGCTGGG
+
8ACCCF::)1)====;====;88BFFGGGGGGGGGGGGGGGGGGGGGGGGGGGGGGGGGGGGGGGGGFGGGGGGGGFGGGGGGGGGGGGGGGGGGGGGGGGGGGGGGGGGGGGGGGGGGGGGGGGGGGGFGGGGGGGGGGGGGGGGGGGGGGDFGGGGGGFGGGGGGGGGGG9CFGGGGGFFFFGGGGGGGGGFGGEGGFGFG=C<=>BFGCFFDCC>GGFGGGEFGG>DGFFFDFFFF::;A@<@=>CDFF>01??GFD>FAA2AFFFAC<BAFC=<:<<=<A<B<<<::>A048*)),(
@M02996:162:000000000-B87FG:1:1101:20086:8972 1:N:0:TAGCGCTC+CTAAGCCT
CCTACGGGAGGCAGCAGTAGGGAATATTGGTCAATGGGGGAAACCCTGAACCAGCGACGCCGCGTGAGTGAAGAAGTATTTCGGTATGTAAAGCTCTATCAGCAGGGACGATAATGACGGTACCTGACTAAGAAGCCCCGGCTAACTACGTGCCAGCAGCCGCGGTAATACGTAGGGGGCAAGCGTTATCCGGATTTACTGGGTGTAAAGGGAGCGTAGGTGGCCATGCAAGTCAGATGTGAAAACCCGGGGCTCAACCCCGTGACTGCATTTGAAACTGCGTGGCTGGAGTACAGGAGGG
+
8ACCCB:=)1)=======;=;8;EFGGGGGGGGGGGGGGGGGGGGGGGGGGGGFFGGGGGGGGGCFGGGGGGGGGGGGGGGGGGEFGGGGGGGGGGGGFGGGGGGGGGGGDEGDGGGGGGGGGGGFGGGGF<EFFGGGGGGGGGGGGGGGGFGGGGGGGGFGGGGGEEFGGGGGFGGGEGGGFFGGGGFGGGGFGGFGGFGGGFGGFF=@DC53557:DC=FGGF?CFFFGFAFAFA>?*.:689F53939@>6:B>GGFB3(((-<9F7C4<4=FFAFA>:2690(,(.4582-6?00(-
@M02996:162:000000000-B87FG:1:1101:24263:8984 1:N:0:TAGCGCTC+CTAAGCCT
CCTACGGGAGGCAGCAGTGGGGAATATTGGGCAATGGGCGAAAGCCTGACCCAGCAACGCCGCGTGAAGGAAGAAGGTCTTCGGATTGTAAACTTCTTTTATGAGGGACGAAGGACGTGACGGTACTTCATGAATAAGCCACGGCTAACTACGTGCCAGCAGCCGCGGTAATACGTAGGTGGCGAGCGTTATCCGGATTTACTGGGTGTAAAGGGCGCGTAGGCGGGGATGCAAGTCAGATGTGAAATCTATGTGCTTAACTCATAAACTGCATTTGAAACTGTATCTCTTGAGTGCTGGG
+
ACCCCE:=51)=========;8BFFGGGGGGGGGGGGGGGGGGGGGGGGGGGGGGGGGGGGGGGGGGGGGGGGGGGGGGGGGGGGGGGGGGGGGGGGGGAFGFGGGGGDCGCFFGGGGGGGGGGFFFFGDEFGGGGFGFGGGGCFEGCFFGGE>DCEEGGGGGGGGGEEGEFGGCGGGEGGGFFGGGGDGDFGFGGADDFFDCFGGFFFFGGGFFGGFGGFGGGGB7D2@GFF)4FA9B24:>FF@BAGFFFF)546?75<@DFFFBBF<287AF?F444>BAAD<AF<).84?A2B5A((
@M02996:162:000000000-B87FG:1:1101:22529:9069 1:N:0:TAGCGCTC+CTAAGCCT
CCTACGGGTGGCTGCAGTCGAGGATCATTTGCAATGGGCGAAAGCCTGACAATGCGACGCTGCGTGGAGGATGAAGGCCTTCGGGTTGTAAACTCCTGTCATAGGGGAACAGGCGGACTTACCCAATACGTAGGCGAGTTGAGTGTACCCTAAGAGGAATTGGCGGCTAACTCTGTGCCAGCAGCCGCGGTAATACAGAGGCCAAGAGCGTTGTTCGGATTTACTGGGCGTAAAGGGCGCGTAGGCGGTCTTGCGTTTCAAGTGTGTAATCTCCGGGCTCAACCCGGAAAGTGCGCTTGAA
+
88CCC>158))====;===8888@EFFFGGGGGGGGGGGGGGGGGGGGGGGEFFFGEGGGGGGGFGFGGGGGGGGGFGGGGGGGGGGGGFFGGGGGGGFGGGFFFGGGGGGGGGGGGGEGGGGGGGFGGGGDECGGDCGGFGGGGFFGGGGEDFGGGEFGDGGGGDEG>FGGGGFE;CFGGGFFGGGGGGGGGFFGFGGFGGGFFGAFFF<EDDFGG99D@FEGGBGFFF<>?:AFB?E>1)->3@EFDFF=4A>>(/054BAFFA?996C<AAEEDF6:)9:?1(4(49:BFF>FB0818
@M02996:162:000000000-B87FG:1:1101:9811:9078 1:N:0:TAGCGCTC+CTAAGCCT
CCTACGGGTGGCTGCAGTCGAGGATCATTTGCAATGGGCGAAAGCCTGACAATGCGACGCTGCGTGGAGGATGAAGGCCTTCGGGTTGTAAACTCCTGTCATAGGGGAACAGGCGGACCTACCCAATACGTAGGCGAGTTGAGTGTACCCTAAGAGGAATTGGCGGCTAACTCTGTGCCAGCAGCCGCGGTAATACAGAGGCCAAGAGCGTTGTTCGGATTTACTGGGCGTAAAGGGCGCGTAGGCGGCAGAGTGTGTCAAGTGTGAAATCTCCGGGCTCAACCCGGAAAGTGCGCTGGAA
+
88CCCF5):00========88888EF@FECFGGGGGGGGGGGGGGGGGGGCF@CFGFGGG@FGGBFFDEGGGGGGG<BGGGGGGEE:FGGGGGFBFGGFGGG,CFFGGGGGGAF:FFGGGEGGG@A>ADBFDF=FD8+@FFC3@F=<@FGG,@:>@:DCF6;3@CEEC7EFFF?EGGG?FGGFF8*/975988A<+/21)99CA=<>FFE979BFFC9C5)<+DC*AFBB5<:()*-:D34147(98,909),:46>:F2.9))66).9<:>2>EED>B:)/8:(409-46ADFB;B(4:2
@M02996:162:000000000-B87FG:1:1101:21126:9081 1:N:0:TAGCGCTC+CTAAGCCT
CCTACGGGTGGCTGCAGTGAGGAATATTGGTCAATGGGCGGAAGCCTGAACCAGCCATGCCGCGTGAAGGATTAAGGCCCTATGGGTCGTAAACTTCTTTTGAGTGGGAGCAATAAGCGCTACGTGTAGCGCGATGAGAGTACCATTCGAATAAGCATCGGCTAACTCCGTGCCAGCAGCCGCGGTAATACGGAGGATGCAAGCGTTATCCGGATTTATTGGGTTTAAAGGGTGCGTAGGCTGTCTGTCAAGTCAGAGGTGAAAGCCCGGGGCTCAACTCCGGAACTGCCTTTGATA
+
8ACCCF991))========;;;;CFFGGGGGGGGGGGGGGGGGGGGGGGGGGGFFFFGGGGGGGGGGGGGGGGGGGGGGGGGGGGGGGGGGGGGGGGGGGGGEFGGGGD?FFFGGGCGGGGGGGGFDFGGGGGGGGGGGGGGGGFGGGGGDGFGGGFGGGGGGGGEGGGGGGGFFFGCECFGFFGGGGGFD>C>=EFG7FGFGFGGEEFFGEDBFDGFGGFGGGGFGGFFG38105<:D7<>(74806CABFFF)6)<>?6=76<:BF@BC609FE62AF?F;?;9><44.4<>4:9
@M02996:162:000000000-B87FG:1:1101:19610:9081 1:N:0:TAGCGCTC+CTAAGCCT
CCTACGGGTGGCAGCAGTGAGGAATATTGGTCAATGGGCGCAAGCCTGAACCAGCCAAGTCGCGTGAAGGAAGACTGCCCTATGGGTTGTAAACTTCTTTTGCATGGGAATAAAGTGAGCCACGTGTGGCTTTTTGTATGTACCATGCGAATAAGCATCGGCTAACTCCGTGCCAGCAGCCGCGGTAATACGGAGGATGCGCGCGTTATCCGGATTTATTGGGTTTAAAGGGTGCGTAGGCGGGATGGTAAGTCAGTGGTGAAAGTTTGCGGCTCAACCGTAACATTGCCGTTGAAACTG
+
[truncated: 64,620,363 more chars]
