# Supplementary material for: Long-term storage of feces at −80 °C versus −20 °C is negligible for 16S rRNA amplicon profiling of the equine bacterial microbiome
Source: PeerJ. 2021 Mar 9;9:e10837. doi: 10.7717/peerj.10837 (PMC7953882; doi:10.7717/peerj.10837)
Supplement: Supplemental Information 10 [file peerj-09-10837-s010.zip › SI_2014_16S_K10_20_L001_R2_001.fastq]

@M02996:162:000000000-B87FG:1:1101:18630:1965 2:N:0:TAGCGCTC+CTAAGCCT
GACTACTGGGGTATCTAATCCTGTTTGCTCCCCCCACTTTCGCGCCTCAGCGTCAGTTACAGTCCAGTTAGTCGCCTTCGCCACTGGTGTTCCTCCCAATCTCTACGCATTTCACCGCTACACTGGGAATTCCACTAACCTCTCCTGCACTCAAGCTCGACAGTATCCAACGCAATTCCCACCTTGAAGGCAGGACTTTCACTCCCGACTTACCGAGCCGCCTACGCGCCCTTTACGCCCAATCATTCCGGACAACGCTTGCCCCCTACGTATTACGTCGCCTGCGGGCACGTATTTAGC
+
CCCCCGF<FGGGGGGGGGFFGFFFGDGGGGFFG+@@G@FGGG7@@EGGGDFGGGEGGE9@9,CECEFE@9,9B@EGGGGGGEC@DEFFEFGF>9=F7AEFGFGGGFFGGGGEFGGGE>?DGCF,,,,4AFGGFDF8+,=D98?FD,DEFFF5D@GC,@C+@@AE,?CEGF,<C*C>AFEF,,+5@8*;9,3)*:*:5FAC6D7>4*:>ADDEFF()86:6*6/(6,2(6=6,;4CA24CE(43:)-6:C?3(458<-(,(-18?G944:(.).5)6((.-(,-,.((((420).33+)-)
@M02996:162:000000000-B87FG:1:1101:18936:2031 2:N:0:TAGCGCTC+CTACGCCT
GACTACTAGGGTATCTAATCCTGTTTGCTACCCGCACTTTCGAGCATGAGCGTCGATAAGTCCCCAGCAAGCTGCCTTCGCCATCGGTGTTCTTCCTGATCTCTACGCATTCCACCGCTACACCAGGAATTCCGCTTGCCCCTGAACTATCCAAGAGAAACAGTCCAGTCTGCAGGTCCGGGGTTGGGCCCCGGTATTGTACAGACGGCTTGCATCTCCGCCTGCGCTCCCTTTACGCCCAGTGAGTCCGAACAACGCCTGCACCCCCCGTATTACCGCGGCTACTGGCACGTAGTTTGC
+
CCCCCGDGGGGFGGGGFFGGGGFEEEFFGEFGGEGGG:AFGG,CC@F,CBEGGGC@F,B,CCD<CFGCEE@EBEFGFFGGG7FD@EC8BBFE@C=DA<FEGFGGGCFGGGG,A@EFE:9@CEFD7,8DFGGGGFG0=>DF6:*+6,5,;+1),8A,,,6@DDDC,0=?6>,BF7DE66=DEEDE79875E54:*/)7<:*1>8E4?(-6?C00*):)2*.:2(/3@9(6:=(256:6?EGB:()4)-.24727)89-((.-1(5C(711(,-(565.34199(((.2,1823)./1+).6
@M02996:162:000000000-B87FG:1:1101:15024:2135 2:N:0:TAGCGCTC+CTAAGCCT
GACTACCAGGGTATCTAATCCTGTTTGATCCCCACGCTTTCGTGCCTCAGCGTCAATGACGGATTCGTGAGATGCCTTCGCAATCGGTGTTCTGAGTAATATCTATGCATTTCGCCGCTACACTACTCATTCCTCCCACGGCATCCGTATGCCAGCAATCCAGGATCAAAGGCAGTTCCGGAGTTGAGCTCCGGGCGTTCACCCCTGACTTGGACCACAGCCTACGCACCCGTTAAACCCAATAAATCCGGAGAACGCGTGCACCCGCCGGAGTACCGCGGCTGCTGGCACGGGGGGAGC
+
CCB@AFEGGGG6CCEFCAFGGGDCFAEFDECFFFFEDC7@ECFDECEFEECE@F@C<EGGGGE=FGCEDDGGCEFG9FGFFGD=DDC6?,64>FFCFFF,E7;8=C@CA>,E9,8CBA9CDFFEGG9BE;,=E,@DDGEDDFE+=E>6;+**66=DDD=DGGD,@DGGGGGFGFD@FCFBE3;+,5;9@,5:B>DF)1@56>>BB)>5B4+7>F=/();723(66;B;9*6(/(37EEFDD?(29664*45<(7:7-,((-*-)*-(,44(((-())(--179(3),(,(.-))2**,10
@M02996:162:000000000-B87FG:1:1101:10972:2183 2:N:0:TAGCGCTC+CTAAGCCT
GACTACCGGGGTATCTAATCCTGTTTGATCCCCACACTTTCGTGCCTCAGCGTCAATGACGGATTGGTGAGATGCCTTCGCAATCGGGGTTCTGTGTGATATCTATGCATTTCACCGCTACACCACACATTCCTCCCACAGCATCCGTATTACAGATTACCAGTTTCAACGGCAGGTCACGCGGTAAGCGCGGGCGTTTCACCGCTGACTTGGCATTCCGCCTACGCACCCTGTAAACCCAAGAAATCCGGATAACGCACGCAGACGACGGATTACCGACGCTGCTGGCACGGAGAGAGC
+
CC<B@EE@EED+@<F@C<EFFGDCEFEGCE@<@FFGGD9EA@FCCF<EDEEC8BBB,FFGGGG7B,CEDEFG9EFF9FFD@CEFGGG+:84,@FC?AEFA=+@@@C@E=>,C,=?C=>9?CFEFFGGCFC99E9E?DFCGFDF+=B=80+**78=CAACEFG85726@DDE>EDGGADEAEB?**<890=:4*/97(*)4??321)69(/+/.03*)31.2-(43411(*44*:)<9A;C0(.,7:))2-58(0-*--(--)-,/.(((-((-(.)42((,43-().((()-0)2*/(-4
@M02996:162:000000000-B87FG:1:1101:10011:2189 2:N:0:TAGCGCTC+CTAAGCCT
GACTACCCGGGTATCTAATGCTGTTTGCTCCCCACGCTTTCGAGCCTCAACGTCAGTTACCGTCCAGCAGGCCGCCTTCGCCACCGGTGTTCTTCCTGATATCTACGCATTTCACCGCTACACCAGGAATTCCGCCTACCCATCCGGTACTCCAGTTAAACAGGTTCCAAAGCAATTACAGGGTTAAGCCCGATGATTTCACGTCAGACTGGCTTTACCGGCTACGCTCCCTTTACACCCAGGAAATCCGGATAAAGCTTGCCCCCGACGGTTTACCGGGGGTGGTGGGCGGGGGGTAGCG
+
CCCCAEEGBED+@<FEC@E9<FEC<FEFGGFFGGEBC@,<<BEECF@GGBFEB@@CCFGGGGGGGGGGFEGCFEFECEGFCB=CFEE4>,44@,CFGFFD=FC@CFDC>8?F,@C<==9DCEADGGEDA,@9D?CD>CDDFE?FF>88<8+*@B?3=DGGGG@,<3ACEGFFFAF9>8AFFFG4,;8@*EC)@*;A/2B6/5)0-:>*7;*/7/769=7:*..///(//3/,+)).1)2=(((-<4-)2-.--76*.-).,*.579(-(-(,(-.))(((-((-((43((((0)1*2(()(
@M02996:162:000000000-B87FG:1:1101:9994:2197 2:N:0:TAGCGCTC+CTAAGCCT
GACTACCCGGGTATCTAATCCTGTTTGCTCCCCACGCTTTCGAGCCTCAACGTCAGGTACCGTCCAGCAGGCCGCCTGCGCCACCGGTGTTCTTCCTGATATCTACGCATTTCACCGCTACACCAGGAATTCCGCCTACCCATCCGGTACTCCAGTTAAACAGGTTCCAAAGCAATTACAGGGTTAAGCCCGAGGAATTCACTTCAGACTTGCTTTACAGGCAACGCCCGCTTTCACCCCAGGAAAGCCGGAAAACGCGTGCCCCCGACGAATTACGGGGGCAGCCGGCACGTGGGTAGGG
+
BC-A@FEGBED+@CF<C<ECFCC=CCFCE,6,8C@@F@,,5@<A:BEFECFE,ABC,CEFFG@FGGFFCFGGGEFE@,@FCB:FFCC4>,,,@,,AFCDFD+@8>CBCC+4A,=,C=>9=C9BDFGDDF,8;DDADCEDFGEBD=78+9=1*7==,57CE9C8,50=,CEF?:?C,9@9ACCE7,@6>A,:)@*;=(2;4?9**7BE758:3*+1198+/*/(/3,(((*(.*/)19)883,((0,(.0452().2--,--*-.13(-44(,.()-(((,((-48((--12,))**/.(((
@M02996:162:000000000-B87FG:1:1101:20182:2198 2:N:0:TAGCGCTC+CTAAGCCT
GACTACCCGGGGATCTAATCCTGTTCGATCCCCACGCTTTCGTGCCTGAGCGGCAGGTGCGGATTAGTCAGCTGCCTTCGCAATCGGTGGTCTGTGACATATCTAAGCATGTCACCGCTACACAGCACATTCCGCCAACGTCATCCGTACTCGAGCTCGCCAGGTTCAACGGCAGGGCCGGGGTTGAGCCCCGACATTTCACCGCTGACTTAACGGGCCGCCGGCGCACCCTGTAAACCCAAGAAAGCCGGATAACGCGCGCAACCGCCGGAATAGTGGGGGTGCGGGGACGGGGGGAGGG
+
BC<A@CCF@CD+@8D66<CC<C@;6E@E,;8,CC@@@6,,,8C@B@FAC=CC+8@B+CFEGGG::<ECCCFGGDBE,,=?,=@?D@C,?++,@A9@FE;44+@+9?@:=9,9,9<=8=*==D,=,A=:A,,3;DEDGGD+0:@=DG>+3+3*4>;C+AEEGC@*@*=CFFED8>D*:DDEDED/*14C40A<D>D9(21795746.42,**6<@<5:3)-*-(,(429(2((*...::6*4?:7?:((*-.3,06*--((-)-().((--,-((.)).(,,(--((-4(((-0)/*/3(((
@M02996:162:000000000-B87FG:1:1101:7693:2209 2:N:0:TAGCGCTC+CTAAGCCT
GACTACCCGGGTATCTAATCCTGTTTGCTCCCCACGCTTTCGAGCCTCAACGTCAGTTACAGTCCAGTAAGCCGCCTTCGCCACTGGTGTTCCTCCTAATATCTACGCATTTCACCGCTACACTAGGAATTCCACTTACCTCTCCTGCACTCTAGCATGACAGTTTCCAAAGCAGTCCCGGGGTTGAGCCCCGGGCTTTCACTTCAGACTTGCCACGCCGTCTACGCTCCCTTTCCCCCCCGTAAATCCGGCTAACGCTTGCCCCCTCCGGTTTACCTCGGCTTCTGGCACGTGTTTCGC
+
CCCCCGFGGGGFFGGGGFFGGGGGGGGGGGGGGGGGGGGGGGFGGGGGFGGGGGGGGGGGGGGGGGGGDGGGFGEGGGGGGGFGD=EFDFGGGGGGGGGGGFGGCFFE6@FGGGGGC1@CD9EFGCFGEGFGGGGGGEFGGFFGGFD8;FFDEEFFDFGGFA6FFFFFDG89DDCFFFEFGGGGGGFG=7D>5@*:AGFB4;AEFB=?;3B*;A;;5/28*./,931/6C;@G;9<38CE((43339A9-0--))0(((-(1.,9,,(4(((-4(6-.)(--((,4))..4(0)0*04(,
@M02996:162:000000000-B87FG:1:1101:15146:2247 2:N:0:TAGCGCTC+CTAAGCCT
GACTACTGGGGGATCTAATCCCGTTCGCTACCCGAGCTTTCGCGCGTCAGCGTCAGTTAAAGCCAAGCAAGCTGCCTTCGCCATCGGTGTTCCTTGCGATATCAAAGCAGTTCACCGCTCCACCGCAAGTTCCGCTTGCCCCTGCTTCACTCTAGTCGACCAGGTCAGAGCACAGTTCCGCGGTGGAGCCGAGGGAGTTCAAACCCGGCTGGACCAACAGCCGAAGCGCCCGGTAAGCCCAGGGAGGCCGAAAAAGGGGAGAGCAGGACGGCGTACCGCGGCGGCGGGCACGAAGGTAGC
+
B@<@@CECCFD+88@C6@@<CF@,,C@F,@8,,+8@++,,58F@@@4F:BC@8,@B,<FFGGGGGGFGFFGGG=BF,,=?48=8DCC,?++,9,49FEE+?*,3>F>8=,,9,95:>5*606,@EGGC=8,,@=C8?FC@FD5DF@*>3=+*,5<7@EGGGG=*,;99:>E3=9C,=CA*>C=**//;>:E>FDDD0104.39;;>(.:)),4<?F?3C404(7(41>0*(()--(..,*.3(,0(((/-0-(.4*-,(--14(0.((-4---(-,,2((24(,((-3,-43.7*2+.,)
@M02996:162:000000000-B87FG:1:1101:9105:2284 2:N:0:TAGCGCTC+CTAAGCCT
GAGTACCCGGGGATCTAATCCTGTGTGCTCCCCACGCTTTCGAGCCTCAACGTCAGTTACAGTCCAGTAAGCCGCCTTCGCCACTGGGGGGCCTCCTAATATCGACGCAGGTCACCGCTACACGAGGAAGTCCGCTTACCTCTCCTGCACGCTAGCTAAACAGGTTCCAAAGCAGGTCCGGGGTGGAGCCCCGGGAGTTCACGTCAGACTGGCTTGGCCGTCTACGACCCCGGTACACCCAGAAAAGCCGGAGAAAGCGTGGTCCAGACGGAGGACCGAGGACGGAGGGGCGAAGTGAACG
+
A@-66;<C@CD+@,B,665,,;C,,<;@@,,:@C@@@,,,,8D@C+4B@<C@9,8@,<CEFGFCFAE<C@E=@>++,,@9,68@89=,4+++@+@5@B;,@;,+@F4*>3*6,4,>>:*;998*=FDBB,,,?8=*1B+3+)/>F95C560(*4842AFFC94*3*:+0@A?;:F*7<2>CCE*/517(/:(85DF(1)44+41(78>F4*,.).)-90-2-(,)-,((*-()((--.,2,3(.08:?C-.((04*.,--,/(.*5)),-,(((-((-(-24(4((-((((-))//+)))(
@M02996:162:000000000-B87FG:1:1101:23939:2285 2:N:0:TAGCGCTC+CTAAGCCT
GACTACACGGGTATCTAATCCTGTTTGCTACGCGCACTTTCGAGCATGAGCGTCGATAAGTCCCCAGCAAGCTGCCTTCGCCAGCGGTGTGCTGCCTGATCTCTACGCATTACACCGCTACACCAGGAATTCCGCTTGCCCCTGAACTATCGAAGAGAAACAGTCCAGGCTGCAGGTCCGGGGTAGGGCGCCGGTATGGTAAAGACGGCTTGCAGCACGGCCGGCGCTCCCTGTACGCCCAGTGAGTGGGAACAAGGATGGACCGCCGCGGATGACGGGGGCTGATGGCAAGAAGGGCGGG
+
A@688CCC@EC676,,6C;;,,C,,-;,<@6,6@+@7+,,,@F@FCFGGGGG+,7@,CCCCCE,@FCCCEE@@?<<,,9A86C+4@:,8,,,,,4,C?E,,+,+><98>=+,,@,44)36=EGGGGGF8BEFFGGDDFGFGDFG6EDF8=F)>EGEGFCF,@:,,;BE++,33?DF;*3<CEC4*;>>(*//:>)6(,0.1+1192(2()).(/))(0)4*(,-(41-(*(,*,.-4(**-3(.*).)*.8:2.4*.(.(-*)()(--(----((-(,(-3((-().237)4).38*(2((
@M02996:162:000000000-B87FG:1:1101:23921:2297 2:N:0:TAGCGCTC+CTAAGCCT
GACTACACGGGTATCTAATCCTGTGTGCTACCCGCACTTTCGAGCATGAGCGTCGATAAGTCCCCAGCAAGCTGCCTTCGCCATCGGGGGTCTTCCTGATCTCTACGCATTCCACCGCTACACCAGGAATTCCGCTTGCCCATGAACTATCCAAGAGAAACAGGCCAGTCGGCAGGTCCGGGGTTGGGCCCCGGTATTGGACAGACGGCGGGCATCTCCGCCGGCGCGCCCGTTACGCCCAGTGATGCCGAACAACGCGGGCACCCCGCGGAGTACCGAGGCGGCGGGCACGAAGGGAGCG
+
AC<,@CEFCEC7@,C,;C<<<CC;,<CEAD<,,CCFC7,,;@FGCEDGGDEB:,@@,CCF<CEE8FCFDEE?B?A8,CED@:=?DCD+7+++4,@EEFE9,+9+9A@:C8+9,@<B@5@=DGGFGGGFDDGGGGGDDEDDF);??E*E:+1)7@?<CFGG,48,49;C36*3@9DE93>?EGG=*:=D01*68B)6(,;)/+/335((-))-(0(0)**-23(3(142(*-(1(-(-4**48(39))-2-03(),*-,-(-)-4*,49(-(-(-..)8(412(43242(4180);*;(403
@M02996:162:000000000-B87FG:1:1101:9102:2305 2:N:0:TAGCGCTC+CTAAGCCT
GACTACCCGGGGATCTAATCCTGTTTGCTCCCCACGCTGTCGAGCCTCAACGTCAGTTACAGTCCAGTAAGCCGCCTTCGCCACTGGGGGTCCGCCTAAGATCTACGCAGTTCACCGCTACACTAGGAATTCCGCTTACGGCACCTGCACTCTAGCTAAACAGGTTCCAAAGCAGTTCCGGGGGGGAGCCCCGGGAGGTCACTGCAGACGTGCTGTGCCGTCTAAGCTCCCGTTAAAACCAGAAAAGCCGGAGAACGCTTGCCCGAGACGGAATACCGCGGATGCAGGGAGGGGGGGAGGG
+
CCAA@CC@@CD+@,6,;6C,C9C;,C;?9<,,:C+@+,,,,:C@B@,A@<CC,,8@,6EFCG,CCCC<,CF=F>@B,4E??,4?9==,4+4+9+B+@CA,A78+4C9@>++4,4,:68*==><,DFFC=,,,3=E6+@8+8:*==,58:=+)55:3,7,<8A=,,33,=359,3C,1@EDGDG**/3131;28:DB(*)()+)))9:42)/,-)-0.**-/-(-)..),2(0*4-(.),*,3(474((0-.3(0.*-(((-*(.*(((--,((-).,4(-1((-()..((((0)***-3((
@M02996:162:000000000-B87FG:1:1101:8119:2330 2:N:0:TAGCGCTC+CTAAGCCT
GACTACTAGGGTATCTAATCCTGTTTGCTCCCCACACTTTCGTGCATCAACGTCAGTTACTGTCCAGAAAGTCGCCTTCGCCACCGGTGTTCCTCCTAATATCTACGCATTTCACCGCTACACTAGGAATTCCACTTGCCCCTCCCGCACTCAAGAAATTCAGTTTTAGTTGCAGTTCCCCAGTTGAGCCGGTGGATTTCACCACTAACTTAAATTCCCGCCTACGCACCCTTTACACCCAATAAATCCGGATAACGCTTGAACCCTACGTATTACCGCGGCTGCTGGCACGTAGTTAGC
+
CCCCCG<,CEFGGGFGGDFEGGGGG<EDG9EFC<FGG@EFGFFGGCGGG,EFGGGGGG9F,E6EFAF@FGGA@@FGGGGGGCF@DGG+@BFF;GF8F<;FA9DFG9DCEDEFGG<FG>DCDGF,@,EAFFFGF;D=F,EF+:DC?+1@5CADF88CDF,3CED?EF+=+,,=DFGG7F>5BFCFD+;FE@E5**+:@E5A;E*3=>C:CAG6=+@A4BC9*0/:49@--B9>FB4/7@GE1@;8FCCC;3:?1>>;/./,/*/.13:((4..:2-.4:-,--(-,.).:?F0.)22<).5
@M02996:162:000000000-B87FG:1:1101:8101:2334 2:N:0:TAGCGCTC+CTAAGCCT
GACTACTAGGGTATCTAATCCTGTTTGCTCCCCACACTTTCGTGCATCAACGTCAGTTACTGTCCAGAAAGTCGCCTTCGCCACCGGTGTTCCTCCTAATATCTACGCATTTCACCGCTACACTAGGAATTCCACTTTCCCCTCCAGCACTCAAGAAATTCAGTTTTAGTTGCAGTTCCCCAGTTAAGCCGGGGGATTTCACAACTAACTTAAATTCCCGTCTACGCACCCTTTACACCCAATAAATCCGGATAACGCTTGCACCCTAGGTATTACCGCGGCTGCTGGCCGATAGTTAGC
+
CCCCCGGGGGGFFDFGFEFCFFFFCGGGGFFDEGGGDGFGFEGGGGCGFFGGGGGGFGGGGGGGGGGGGGGGGGGDGGGGGGEFFED@BBCEF9EGGGDGGFGFGGEFCEEGFGGGG:?8CEEFGGGFDGFFGGGGGFFF61;CGGFGBGFEEFGFFGGADG;CCF8DFE,==FGFFCEFFGGGGGFGFFGAEFGA9FFF<CFFD*>E=A7@F=4=AFG6427::B9/0B<;<3>>EEC?DD()2;??7,26:><2/----/))2-3(((.).6)..4(--1((-54:-(,(.)2+<.))
@M02996:162:000000000-B87FG:1:1101:8127:2347 2:N:0:TAGCGCTC+CTAAGCCT
GACTACTAGGGTATCTAATCCTGTTTGCTCCCCACACTTTCGTGCATCAACGTCAGTTACTGTCCAGAAAGTCGCCTTCGCCACCGGTGTTCCTCCTAATATCTACGCATTTCACCGCTACACTAGGAATTCCACTTTCCCCTCCAGCACTCAAGAAATTCAGTTTTAATTGCAGTTCCCCAGTTAAGCCGGGGGATTTCACAACTAACTTAAATTCCCGTCTCCGCACCCTTTAACACCACTCAAACCGGATAACGCTTGAACCCTACTTATTACCGCGGCTGCTGGCACATATTTGGC
+
CCCCCGGCFGGG8,FCF,EEFGFFGAFFG9EFFDGGGGFGGGFGGGGGF<FCFFGGFG9EFGEFG9E9EEF,A:FGC@GFG:=?@6@6@:FEBFFGGACF93@CDF8CCGFGCFGGG:@8DFECFFGC9A=EGEG@F,@@+:DD64=FFGF=@86,1=D,C=DFGD=,+,@DFD?DFD7+,7@F;2;9*@@)***)830:AE*>>*:4:8=;;F439BC8/07(0(8-5:;7C@<)))8;0,((0()/::023))2-(--(*).1::0())6:))..4(,((4;?23((.41**++0)),
@M02996:162:000000000-B87FG:1:1101:9813:2357 2:N:0:TAGCGCTC+CTAAGCCT
GACTACACGGGGATCTAATCCTGTTTGCTCCCCACACTTTCGAGCATCAGCGTCAGGTAAAGCCCAGCAGGCCGCCTACGCAACTGGGGGTCCGCCGAATATCTACGCATGTCACCGCTACACGCGGAAGTCCGCATGCCGCGACTGCACTCAAGAACAACAGGATGGGAGGCAGCTCCGGGGGGAAGCCGCGGGAGTGCACACACAACGGGCAGTCCCGCCGGGGCGCGCGTGACACCCAGTAAGTGCGGAAAAAGCACGACACACAGGTGTAACGGCGGGTGGGGGGACGGGGGGAGGG
+
A@-68CE6@@C+@,@,6;5,,<;;,-;;,;,,,6@@,;,,5@CC@+,;6?C@,6@F,CFECFGGD<CCCCFFF>@:,,@?+,6@,9=,7+++9+6+@FB+92,69<>8=++7,6,,88*6=9,+3@=@@+,,5:@7+@8,*8*<**)?9*+)?CCFFFGFCF5,,)*//2*0/.:*);(:38C**1,/(21-7>)9(*)).+6(,.4:<)1-,)-)()2,*-,,(,2((*-()(-(.4+*,.()7..)*-.4()(*-,((-*,(1((-(.-,.)--(((-((,((446((-,))***(((,
@M02996:162:000000000-B87FG:1:1101:11478:2363 2:N:0:TAGCGCTC+CTAAGCCT
GACTACAGGGGTATCTAATCCTGTGTGCTCCCCACGCTTTCGAGCCTCAGGGTCAGTTTCAGTCCAGTAAGCCGCGTTCGCCACTGGGGTTCCTCCTAATATCAACGCATGTCACCGCTCCACTAGGAATGCCGCTTACCTCTCCTGTACTCCAGCCACGCAGTTTCAAATGCAGTCACGGGGTGGAGCCCCGGGGTGTCACATCGGACGTGCATGGCCACCTACGATCCCGTTAGAGCCAGGAAAGCCGGAGAACGGTGGCCCCAGACGTAGTACCGAGGCAGCAGGCAAGGAGGGAGCG
+
A@686;CACDD-@6@9;6;,6<C6,<;E,6,,8C:@@,,,,8CA:@,E<=,@,,;C,C,CFGFGGFE9EDGFFB@@++@?+8?FD==,7++4@,@F<ED,=+4,9C>4>++4,9,968*+6=4,EFFCA,,,@=@6+BD8+:;?63:,3?+*33=AAF8=+68+25=6=@;<,4D@:CAEDDD**08>59;7@>D(-*)))+9)/86;>5///83:@4*6/(//.3-((*.21(-(6),2(.(478((9-.7,7(2-(-(-2.(1((.-4(,(-...4(,,3(,((.2(.(-0./**4,-(
@M02996:162:000000000-B87FG:1:1101:11454:2364 2:N:0:TAGCGCTC+CTAAGCCT
GACTACAGGGGGATCTAATCCTGTTTGCTCCCCACGCTTTCGAGCCTCAGTGGCAGGTGCAGTCCAGTAAGCCGCCGTCGCCACTGGTGGTCCGCCTAATATCTACGCATGGCACCGCTACACTAGGAAGACCGCTTACCTCGCCTGCACTCCAGCCACGCAGGCGCAAAGGCAGGCACGGGGTTGAGCCCCGGGGTGTCACAACGGACGTGCATGGGCACCGAAGAGCGCTGGACACGGAGGAAAGCCGGAGAACGCGAGCCCCCGAAGTAAGACCGGGGCTGAGGGCACGGGGGGAGGG
+
B@A<@CE,@@C+@,@6;;;6@<@,,<;,,,,,,;+@:,,,,8<<@+4,6=<;,66@+669CFCFF<C969C=EC+++8+>+8489=<5:,,,9=E+4B=,A;8+9<>+=4+,,4,:6=*+6=,,@C:,>,,8@=6==+,,6:508+5,55+),3;>+@,**@8***3494,3,9?*/;5ADCD**1/7)2;(8:D(./.4-0-)4)-29)*,(.)9?)1(1(-4(-(.4*4(/-3(.4+*-(4-.,.(2-)-,0,*-(((-)-(/((((-(-)).),,(,3(--(.-14(,-0)/**41((
@M02996:162:000000000-B87FG:1:1101:9812:2381 2:N:0:TAGCGCTC+CTAAGCCT
GACTACACGGGGATCTAATCCTGATTGCTCCCCACACTGTCGAGCCTCAGCGGCAGGTAAAGCCCAGCAGGCCGCCTACGCCACTGGTGGTCCGCCGAATAACAACGCAGATCACCGCTACACGCGGAATTCCGCCTGCAGCTACTACACGCAAGAACAACAGTATGGGATGAAGCTCCGTGGTTAAGCCTAGGGAGAGAAAAGCCAACTTGCTGGCCCGCCTGCGCGGCCGTGGCAACAGGAAATGACGGAAAAAGGGGGCCGCCGACGGAGTACAGGGGCTGCAGGCACGAAGGTAGA
+
A@-,8;C@@EC+@,<9665,;CC,,-<:,;,6,C@8,,,6@:FC:+,A@BEC++@C+CEGGGG?F@EF@DC=FECE,,9?++6@,==59,+,9+@:FEB+?+9+9:>+>++7,4:,6:<==9,+@C@=>+,,@<+=+DC,*008*,*7***)4:92?,,:,95,,428<C,8,8C66C2:*37/*3.273+)25*5(*)((+/(6):,3)0.6*6)()*-1-(4396((14;5((,,)+*(.(.))))2(02()(1(((((/-()(43(7(3(,,..6(--2(-((.,1123))2/06,)
@M02996:162:000000000-B87FG:1:1101:20512:2383 2:N:0:TAGCGCTC+CTAAGCCT
GACTACTCGGGGATCTAATCCTGTTTGATCCCCACGCTTTCGTGCCTCAGCGGCAATGACGGATTCGTGAGATGCCGTCGCAATCGGGGGTGTGAGTAAGATCTATGCATGTCACCGCTACACTACGCATTCCGCCCACGGCATCCGTAGTCCAGCAATCCAGGATCAAAGGCAGTTCCGGAGTGGAGCTCCGGGCGGGCACCCCGGACTGGGACCAAAGCCGACGAACCCGGTAAACCGAAGAAAACGGGATAAAGCGTGAAAGCTCCGGATTAGCGCGGATGCGGGAACGGAGAGAGCG
+
@@-,86CE@CD+8,6,66,;6C;,,;;A,,,,,;6@+6,,;8C@,6,@C?C@+67@,CFGGGG,868:C<FGF?,5+,687>B,@=C4=+++68E?9B=,8+7+7,8,6,,,,3,,889==9,,@F++3++3@,=?DG88CBD**@=53*3*,5;,=C,9797,4*77;FGF,;C4=DC?C>=*2/77(*36A>D((*)(-*,89)-6;)*2:>?><)13*4(44>(((*-9),,-5-,*-4(-04(.),.,-0.*..,-(*-)*.))(-(((,.).-(,-3(-.(-1(-,35)2**463(
@M02996:162:000000000-B87FG:1:1101:12751:2384 2:N:0:TAGCGCTC+CTAAGCCT
GACTACCAGGGTATCTAATCCTGTTTGATACCCAGGCTTTCGTGCCTGAGCGTCAGATGATCTCTGGACAGCTGCCTTCGCAATCGGTGGGCTGTGACAGAGCTAAGCAGTTCAACGCTACACAGCACATTCCGCCATCCTCGACATCGCTCAAGGGGACCAGAATCAAGGGCAGGTCTCAGGTGGAGCATGAGAAATTCACCGCTGACTGAAACCGCCGCCTGCGCACCAGGTAAAGCCAAGAAATCCGGATAAAGATCGGGGGCACCGGAGTACCGGGGCAGGAGGCACGGGGGGAGCG
+
A@<,8CEEEED-;,66;;,C<C@6,<CA<@6,6C,@,,,,58;@6B,@C=@@+,8B<EFGCFEE9@CFEEFF@?@,,,9A:@=,@@C8@++,989=F@B,?*,,9CE84,,,,9,96:*0=9,@,AE,A,,,9==DD+,,60:C=E)CAD*)@==E8EG+@88,@+6=D,@9+:C+*=*4>,4,8319@F,1;>BE),+10,3=5*)/:++:>*1;)))/*/(//.(.(*(,*)/1.),*,/((03))0-.(-.)*.)).-14(),(((-(-((())-((--(,((----(-7)//*((((
@M02996:162:000000000-B87FG:1:1101:19022:2385 2:N:0:TAGCGCTC+CTAAGCCT
GACTACAAGGGGATCGAATCCTGTGTGCTCCCCCGACTGTCGCGCCTCAGCGGCAGGGCTGTTCAAGGAAGCCGCCGTCGCCGCCGGTGTTCTGCAGGAGATCAACGCAGGTCACCGCTACACCCGGCAGGCCGATTCGCTCGCCCAGACTGGAGGCCGGGAGGGTCAAGCGCACGTTCCGGGGGGGGCCCGGAGATGGCACACTTGACACGCAAGACCGCCGAAGAGCCCGGTACGCGGAGGAAAGCAGAACAAAGAGCGGGGCCGCGGGAAGAGCGCGGCTGCGGGCGCAGGGGGAGCG
+
@@-,6CCDDDD+8,6,86,666;,,-;4,,,,,878+++,,9C@+6,,6=,@++6@+@B,B:,CC?DFF@,9E>@+++=>744@E@@+6++,4A=BFFC+,*623,888++3,3,:8530=;,5@+355***4@E9;;***)*?5E>G6:))628*2:*18C3**0777C07/7>*0*.7:8C**/15(*/4;592(+)3,+.4(*.83*23379D()*-*--4(4(47*,2)(-(-(**-41(724:*.041.,*.((.(/-3)(-----,(((((((,,(-,,--2((--.)*/*,,((
@M02996:162:000000000-B87FG:1:1101:9669:2391 2:N:0:TAGCGCTC+CTAAGCCT
GACTACTAGGGGATCTAATACTGTATGCTACGCGCAGGTTGGAGCCTCAGCGGCGAGGAGTCCCCAGCGGGCTGCCATCGCCAGCGGGGGGCTGCCGGATCGCTACGCATACCAGCGCTACAGCAGGAAGTCCGCCAGCCCCTGAACTGGCGAAGAGGAACAGACCAGTCTGCAGGTCCGGGGAGGGGCCCCGGTAGGGGAGAGACTGCTGGCACCGCAGCCGACGCTGACGGTACGCGGGGGGAGGCCGGACAACGAGGGCAGCACGGGTAGTACCGCGGCTGAAGGCACGAAGATGGCG
+
8@-,8,;CEFC@+,9,<,=,,,;6,<<C,6C,+68@+6,;,8F<,8,;;<,@@+8@7C@B:C<,===,+>@++=4,,,,44+6+@=>+4+**::7:*1<1*0:*148/82*+*3,/2()11<,<CE8/;*0+<8C*>E88C?317C:+**)(2:7;CFF6877,177C0++0+/9C>C<BC8=**/11(2/47>)4:5BB>*8??7).4*2(-0,81))-*(-447(((*(-9((---**((-(.(-(/()4(),*-(((-*-(*(4((--((.-.)-(-(--4().(((.,))**+.,((
@M02996:162:000000000-B87FG:1:1101:20222:2407 2:N:0:TAGCGCTC+CTAAGCCT
GACTACCCGGGGATCTAATCCTGTGTGCGCCCCCGACTGTCGCGCCTCAGCGTCAGTGCTGGTCAAGGAAGCCGCCTTCGCCGCCGGGGTGCTGCAGGATAGCAACGCAGGTCACCGCTACAGCCGGAATGCCGATTCCCGCTCCCAGACGCGAGTCCTGGAGGTTCAAGCGCACTTTCCGGGGGGGGCCCGGAGAGGGCAGACGGGACACGGAAGACCGCCGAAGCGCCCGTGACGCCGAGTAAAACCGAACAAAGAACGGGGCCACGGGAGTGCCGGGGCTGCGGGGACAGAGGAAGCG
+
A@-886CA@CC+@,,,66,,6C@,,<;C,8,+6+7@+++,,9C@++8@C=9@,,8@,CE,C,65C=EGGF,4FB+4,,,948@FG@@+:+++6AEDGF=,3*,3;883=++8,6,868*30;,5@:<+5*,,,@?*0,,6*)*3*>:CAC82C:<*;:+<>:3*1);2;BC85;5*)*-*:8E**117(284>579(*.1,*-1()4393/3(88@:)9-*-(-(44>(*(4)-,-2-**-4,47)))*-0-,0.*.((.(/-3),((--(,,,())-((,((,-(,,(-3(0)0/*,(((
@M02996:162:000000000-B87FG:1:1101:24077:2410 2:N:0:TAGCGCTC+CTAAGCCT
GACTACTCGGGTATCTAATCCTGTTTGCTCCCCGCACCTTCGCACCTCAGCGTCAATTATCTGCCAGCAACTTGCCTTCGCCATTGGTGTTCTTCCAAATATCTACAGATTTCACCCCTACACTTGGAATTCCAGTTGCCCTTCAGTAATTCTAGTCTTGCAGTTTCCATAGCAGTTCCTGGGTTAAGCCCAGGGATTTCACTACAGACTTTCATGACCGCCTACATGCCCTTTACGCCCAATAATTCCGAACAACGCTCGCAACTTACGTGTTCCCGCGGCTGCTGGCACGTAATTAGC
+
CCCCCGGGGGGGGGGGGGGGGGGGGGGGGGEFGGGGGGGGGGGGGGGGFFGGGGGGGGGGGGGGGGGGGGGGGFGGGGGGGGGGGGEFGGEGGGGGGGEFGFGGGGGGGGGGGGGGG>FDFGGGGGGGFGGGGGGGGFGGGEFGGGFADGFFGGFGFFGGDGDEFFGCDEEFGFGGFGFFGGGGGFEFFFGBFFDFFGFFFFEEFFEEFFGFFF*+5:=5@8>@C)=;5>=>FFEFDAE5A(07978CD>855?@G(.(/.9123.>37;81=3)1/1(3-3>6422:???:7)2*35)8
@M02996:162:000000000-B87FG:1:1101:21747:2444 2:N:0:TAGCGCTC+CTAAGCCT
GACTACTCGGGTATCTAATCCTGTTTGCTACCCGCACTTTCGAGCATGAGCGTCGATAAGCCCCCAGCGGGCTGCCTTCGCCATCGGGGGTCTTCCTGATCTCTACGCATTCAACCGCTACACCAGGAATTCCGCCAGCCCCTGAGCGATCCAAGAGAAACAGGCCAGGCTGCAGGTCCGGGGTTGGGCCCCGGTATGGGACAGACTGCTTGCATCTCCGCCTGCGCTCCCGTTACGCCCAGTGAGTCCGAAAAGCGCTTGCACCCCGCGTATTACCGCGGCGGCTGGGACGAAGGGGGCG
+
CCCCCEFFEED-@<@9C<;CCEC6;CCEACC,C@CCC:,,<@FCC@A@CDCC7:@C@FGGGGGGGGEG7@CGF?C<,,=AC?C@D@C+=+4+@,@?9AE,,;,?>ED:>+3C,8,:>=9==@,@FGGFD:,,@FGGGGFDGA5DFE@*3334E;CFFFGFGC<,=AFF*:42*9FGAGEEDED/*81<6EE9E:14-+8(48?FB>).4*2.1=69)0*-24(-.2>(-/-,/4,(-3**-4,,/)).2-0-,0(/,-(((*..*42;>3(((().),(,(,(((,--((,,))***-30,
@M02996:162:000000000-B87FG:1:1101:6999:2511 2:N:0:TAGCGCTC+CTAAGCCT
GACTACCAGGGTATCTAATCCTGTTTGATACCCATGCTTTCGTGCCTGAGCGTCAGATGATCTCTGGACAGCTGCCTTCGCAATCGGTGTTCTGTGACATATCTAAGCATTTCACCGCTACACATCACATTCCGCCATCCTCGACATCGCTCAAGGGGACCAGTATCAATGGCAGTTCTCATGTTGAGCATGAGAATTTCACCGCTGACTTAATCCTCCGCCTGCGCACCCTGTAAACCCAATAAATCCGGATAACGCTCGGGTCCTCCGTAGTACCACGGCTGCTGGCACGGAGTTAGC
+
CCCCCGGGGGG<FFFFF@F@EEDF9FFFG9CE<FFG?FCC<CFEEG9FFEGFC,BB,CFFEFGFGFFEFGGGGFFGCCCFFE7CDFG:FB:FDGEGGGGG:?AE9C=,DEF9EEFEC=5==CFFFGGF,AB9>D>CDCFCDDB=0@0A*@DDE,=:@EE6B==5=7DGGE=FFB=,1=;;D9@7F9DGBC9DB?9**3C*;CCFA?58)?98*?AB;CC=4:<::7@A9C-(*08*94,46@=EB;?EC2:31>7*,((((2:/14)..(-((--)5))--1(4-)8(3(),8):*;).)
@M02996:162:000000000-B87FG:1:1101:7017:2518 2:N:0:TAGCGCTC+CTAAGCCT
GACTACCAGGGTATCTAATCCTGTTTGATACCCATGCTTTCGTGCCTGAGCGTCAGATGATCTCTGGACAGCTGCCTTCGCAATCGGTGTTCTGTGACATATCTAAGCATTTCACCGCTACACATCACATTCCGCCATCCTCGACATCTCTCAAGGGGACCAGTATCAATGGCAGTTCTCATGTTGAGCAGGAGAATTTCACCGCTGACTTAATCCTCCGCCTGCGCACCCTTTAAACCCAATAAATCCGGATAACGCTCGGGTCCTCCGTATTACCGGGGCTGCTGGCACGGGGTTAGC
+
CCCCCGGGGGGFGGGGFEGFGGGDFFFGGGFFGG@FGGGGGGGGGGGGGGGGDFEGFGGFGGGGGGGGGGGGGGGGGGGGGGGGGGGFFBFEGGGGGGGGFFGGGGGGGGGGFFCGG>9?DEFGGGFGFGGGGGGGGEGFDDFGGGAEBD+>FGGGGGGGGGD?DFFGGFGFFFGFBGBFGEEFGGFGFG,5@EGBBC?C<EEDF>@5=ACCEAEFEFG>@8)))0>AAE@2<>4CC=FC@FB:8>C?86:(6:>*/.//(90/869677,..8)-64((-,74:8??6:??))/*2,44
@M02996:162:000000000-B87FG:1:1101:20465:2537 2:N:0:TAGCGCTC+CTAAGCCT
GACTACACGGGTATCTAATCCTGTTCGATACCCGCACCGTCGAGCGTCAGCGTCAGTTGCGGCCCAGCAAGCTGCCTTCGCAATAGGAGGTCTTCGTCATATCTAAGCAGTTCACCGCTACACGACGAATTCCGCCTGCCTCGTACGCACTCAAGAAAACCAGGTTCAACTGCAGTGCAGACGTTGAGCGTCGACAGTGCACAGCTGACGGGACATCCCGCCGACGCGACCTGTAAACCCAAGAAATCCGGATAACGAGCGAAGCAGACGAAATGCCACGGATGCTGGGACGGGGGGAGCG
+
A@-,8CEFEED+@,@,;6,6<E@;,C@E,C@,,78@+@+,,@FEBF@F:?C@,,@C,CFFGGG@F=EFCCGFE=<,,,9?4:=8DE@ED++,9,C=4BA,42,+9?EFA,,4,959=5*=0=,@EEDC=,+,7@CD8F88+8*+6@>::+*)@8;EFGG?7@8*4*4@CB,329D2;:8B>,;**//8)?4/)293(,+1/57@0)6<=)),6=(*))1-24(4-7;(-:3(*--.46,*--4:@2))*-.3(..*-((-,1-()(,((-(,(()))))(,(--(..4(2(-.)/**(,-(
@M02996:162:000000000-B87FG:1:1101:7017:2540 2:N:0:TAGCGCTC+CTAAGCCT
GACTACCAGGGTATCTAATCCTGTTTGATACCCATGCTTTCGTGCCTGAGCGTCAGATGATCTCTGGACAGCTGCCTTCGCAATCGGTGTTCTGTGACATATCTAAGCATTTCACCGCTACACATCACATTCCGCCATCCTCGACATCGCTCAAGGGGACCAGTATCAATGGCAGTTCTCAGGTTGAGCATGAGAATTTCACCGCTGACTTAATCCTCCGCCTGCGCACCCTTTAAACCCAATAAAACGGGATAACGCTCGGGTCATGCGTATTACCGGCGCTGCGGGGCCGGGGTTAGA
+
CCCCCFCGGGGFFGGA@<EAEFFF<FFDGADEEF8F?F9FCFCFGFCE<=FFBFGGGFGGGGGGGGFEFGGGGCGGFFGGGGGGGFEBCFF;EFEFFGGCG?;DEGGG=FEFFEFGG=DGDFEFECGGGFF9DFGGDCFG6DEGGC94*6D8C@DDCEGGGG),7?DGGCFFGBCDDE*+=,6=,+068@8>D:80*3CE7F5==?ABFFGFFFA>*;D:@:))7::))=@@C:4CE@CC@63=48)/),8(6;7;/./,.),/:,-).4-,((.-)(((,-,4(((((--,))*2*(,)
@M02996:162:000000000-B87FG:1:1101:14119:2554 2:N:0:TAGCGCTC+CTAAGCCT
GACTACTCGGGTATCTAATCCTGTTCGATCCCCGCACTGTCGTGCATGAGCGGCATTTACGGCCTGGTCGGCTGCCTACGCAATCGGTGGGGTTCGTCAGAGCTAGGCAGTTCAACGCGACACAACGAAGTCCGCAAACCGCGACCGCAATGAAGCGCTCAAGGAGCAAGGGCGTGAGGACGTTGAGCGTCACGATGGAACCACGGACGAAAAAAGACGCCGGCGCAACGGGAAAACCGAAAAGAGCGGAATAACGTGCGGATCCACCGTAGTACGGAGGCAGCAGACACGGAGAGAGCGG
+
@@-86;6C@CC-66,,665,,,;,,C@D,6,,,88@++,,,9,8865;6?C@++@+9CFFEGGG@C@::+@C<>,,,99?8:B,D=:88+++6+@=8+?+?+,+4,4:4+,,44,,650=08+@DFDC:++,7=8@DG8@+:@C;>:1/9)*6,4<*C*:*07,=;3/;*3./02:>*6A1:**294*-//-77D-(*03(/43371(()939F>F0)1(1(,12(-(-*(-*421((*2-(-(0(3(/(0(587<(-(,-1-(0)((,.28-6:(-(,(((-((.(.(,1,0.*2*4((-
@M02996:162:000000000-B87FG:1:1101:8168:2561 2:N:0:TAGCGCTC+CTAAGCCT
GACTACACGGGTATCTAATCCTGTTTGCTCCCCACGCTTTCGAGCCTCAACGTCAGTTACAGTCCAGTAAGCCGCCTTCGCCACTGGTGTTCCTCCTAATATCTACGCATTTCACCGCTACACTAGGAATTCCGCTTACCTCTCCTGCACTCTGGCAAAACAGTTTCCAAAGCAGTTCCGGGGTTAAGCCCCGGGATTTCACTTCAGACTTGCTTCGCCGTCTACGCTCCCTTTACACCCGGTAAATCCGGAAAACGCTTGCTCCATACGTATTACGAGGGCTGCGAGCACGTATTTCGC
+
CCCCCGGGGGG@FCFGEEGCFGFFGFGGGDFGEGDGGGGG9CEFGGGGGGGGGGGGGGGGGGGGGGGGGGF9EGGGGG?FGGGGGDFCECFFF<EGGGCFED@C=FFGGGGGGGGGG:5CC>F,EFGGGGFDDFGGGGGGCDFFGGE@DFFEF,=FGGGGGFDC:EG,DFFBGFF9;F>AGGGGGG8B9?F8AE*/)DF4CCEC<:ACBFCE9B=FF;*>4.//666(684@FEEEFAC=((.3):><*-0((04>--(,-1).9()6,,),-.)6((((-41-,((-(((())3++).1
@M02996:162:000000000-B87FG:1:1101:20914:2568 2:N:0:TAGCGCTC+CTAAGCCT
GACTACTAGGGGATCTAATCCTGTGTGCTCGCCCGACTGTCGCGCCTCAGCGTCAGTACTGTTCAAGGAAGCCGCCTTCGCCGCCGGGGGTCTATAGGATAGCAACGCATGTCACCGCGACACCCGAGATGCCGATTCCCTCGCCCAGACGCGAGGCCGGGAGGTTCAAGCGGACGTTCCGGGGGGAGCCCGGAGAGGTCAGAAGGGACACGCAAGACCGCCGACGCGCACGAGAGGGCGAGGAAAGCCGAACAACGGACTGGGCCGCGGGAAGGCTGGGGCTGCGGGGCCAGAGGAAGGG
+
@@-,8;CEDDF+@,D,<,,6C,@,,<;,,6,++878+++,59C@@+,B6?CB,88C,CC6C9,,6<CFDC,AEB++6,49BB:CEEC+:+++65,8EC=,8*,363683++3,8,,68*=;:+5:3553*,,@CE;*D,,2:*3/B8C/2)(4:8*2=*14:.*/.0+:C07*7/*0*(78>:**12<0:*4:<<>(*)(.*6)()-3-5*1,7>FF49-*((-(44,,*,(*(---(+*-(,4<24(2,)-472*-(,((144*430(,(((((((.((,((,((-,((((..1;*(,((
@M02996:162:000000000-B87FG:1:1101:22136:2604 2:N:0:TAGCGCTC+CTAAGCCT
GACTACCGGGGTATCTAATCCTGTTTGCTCCCCACACTTTCGTGCCTCAGGGTCAGTAACAGTCCAGAAAGCCGCCTTCGCCACTGGTGGTCTGCCAGATATCTACGCAATTCACCGCGACACATGGAGTGCCGCTTGCCGCTCCTGCACGCAAGGAGCCCAGGTCAGGGGGCGAACAATGGGTGAGCCACTGCCTGTCACCCCCGGCTTAGGAAACCACCGACGCACCCGGAACGCCCAATAAGTCGGGAGAACGCGTGACCCCGACGTAGTACCGCGGCGGCTGGCACGTGGGAGGGCG
+
BCAB@EC@CED+B<E,C<<<@E@,6<CF,66,,C@CEE,,,@C96,,B@?,@,6@E;EFFGGAEGFEFFCCFGC@:,,8ACCBFC?C,:,,,@,CFG,A995;,9C>>C++,,999>>*==8>D,CA<48,,7CC8D+@D+)9=C,5@?F98ECD+@EGEF7=+5:?CFGGD8)9?EGF*<:*3492;(<6(2*<)),;74@(69)4(()2,5*.?:)9(:(7324;((*-()4(22,*;((..0))(/(0(-0)/,-(-(9<:3,4(,,,(,).),,(1(,4((42((.,())2**4(,4
@M02996:162:000000000-B87FG:1:1101:13903:2610 2:N:0:TAGCGCTC+CTAAGCCT
GACTACCGGGGGATCTAATCCTGTGTGATACCCGCACCGTCGAGCATGAGCGTCAGGAACACCCCAGGCGGCTGCCGTCGCAATCGGAGGGCTTCGTGATATCGATGCAGTTCACCGCTACACCACGAATGCCACCGCCCTCTGGTGCACGCAAGGGATGCAGGTCCAACCGCGAGAGTGAGTTGAGCGCAACGATGTGACGGCTGGCTGGCAACGCGGCCGGCGCGCCCGGAAAAGCCAAAAAAGCGGGAAAAGGCACGGACCGGCCGGAGGAAGGGGGCGGCCGGGAAGGAAGGAGCGG
+
@@-68CC@CDD+7,,,66,;@@;,,-;A,66,,76@+F+,47C@865@CBC@+68B,CFEFGGDECCF7>FG@>7<+4+84=B8D=@FC+++6,8=8>>,7+,+6,6+=,,,,6,,88000983@<@@:3,,3<:CD@***)*;>6:>6;)(B8CFGG6=+972*;*<:B58*0:C>))1<@0+3:42-/:47:C(,**.-8;6,86:(<D?:*8)4)/2:2>91--4(*39)4(.(.,2((,-5-((/()(.7(*((.--9,4>9((-(14((((,((,,(((((-(-(-1)0*1*4((-
@M02996:162:000000000-B87FG:1:1101:13118:2622 2:N:0:TAGCGCTC+CTAAGCCT
GACTACTCGGGTAGCTAATCCGGTTTGCTCCACACACTTTCGAGCCTCAGCGGCAGGTAAAGCCCAGTAGGCCGCCTTCGCCACTGGGGGTCCGCCGAAGATGTACGCAGGTCACCGCTACACTCGGAATTCCGCCTACCTCGACTTCACGCAAGAAAACCAGGTGAAACTGCAGTCCAGGGGGGAAGCCCAGGGAGGTCACAACGGACGGGGGCTCCCGCCGGCGCTCCCGGTACACCCAGGAATGCCGGAAAAGGGTGGCCACCGAAGGAAGACCGGGGCTGGAGGCACGGAGGAGGCG
+
A@A,@C9FBDD-6,;,;,,;C+7++-8;,;6;,C8@,C,,,6C<B@,A,=6@++6@+:CEFGGGG<@,9CFFFC+8,6,9864@,=C:=+++9+8FFED+=1,+6<=+4++4,8,,3=*6+>B,,@:3:+,,38AD+@,,2>5CD*),1;*)B89CFGGF*17*4*+256,1,*;,;6@)2:E**1(14:*.)7*4(*)..36??39:>)),40()()*-/-(,(-(((*4()-,-6-,*(,(38,4<*-.4(74*((.,(*43*4(4(-(((.4(((((((((((.1(-.3))*2*,(,,
@M02996:162:000000000-B87FG:1:1101:10002:2751 2:N:0:TAGCGCTC+CTAAGCCT
GACTACCGGGGGATCTAATCCTGTGTGCTACCCACGCTGTCGCGGCTCAGCGTCAGTCATTGTCCAGCAACCCGCCTTCGCCACAGGGGTTCCTCCTGATATCGACACAGTTCACCGGTACACCAGGAAGTCCAGTTGCCCCGCCAAGACGCCAGTTAATCAGGTTCAGGCGCAGTTCCGCAGTGGAGCGGAAGGAGGTCACACCGGACTGAACGAACCGCCGACACGCGCGGTACGCCAAGGAACTCCGGACAACGCGCGCCCCCGACGGAGAACCGCGGCTGCTGGCACGGGGGGAGCG
+
@@-8AEFCCDD+@,,,;<5,CC@;,6;E,CC6,C:@:8,6,:C@+8+B@BCC,8=B,CFE,CCFGDFF@ED,B>@B,,@?884@?DC+44+,9,C<FCDA=+@+6@48>,,,,85,6)0=>A=@DFDCB,,,@DFFDFA>C=*=CEAF>>*8:8>,,==5@C>,59:<:EF?=/:/1BC)::22,0786*=9E:C;(*.(.+6>6)49>5*..0(8:>)-24(-,33<(*,()-4(--**(.(4@0.)*-.:173*-((--14,92(--3-(((,4,-(,3(,3(..(,34-0)*1*-(-(
@M02996:162:000000000-B87FG:1:1101:17053:2837 2:N:0:TAGCGCTC+CTAAGCCT
GACTACCCGGGGATCTAATCCTGTTTGCTACCCAGGCTTTCGTGCCTCAGCGTCAGGTAGAGCCCAGTAAGCCGCCTTCGCCACTGGGGTTCCGCCGAATATCTACGCAGTTCACCGCTACACTCGGAATTCCGCTTACCTCTACTCCACTCAAGAACTACAGATTTGGATGCAGTTCCAAGGATAAGCCTTGGCAGTTCACATCCAACGTGCAGTCCCGCCTGCGCACCCTAGACAACCAGGAAATCCGGACAACGCGTGCAACCAACGGAGTAGCGCGGCTGCTGGGACGGAGGTAGAG
+
@@-8@CEF@CD+@,<@@<,CE@C;,6CFCAC66C,@66,,@@C@B,,E@BCB,8@C,CFGGGGFGFDECEGFGG@@,,4A:,4@D=@,:++,9,8@CFC+?+4+9C>=>+8,,9,:=5*=89,6@DCB:+,,7DC6?E8D70+=?8:F6++1DCFGGG7AEF8,7422:@,:58C2BCEFFDG,758?8@,*3>DE2,+*25::>AB4;)152A;48)*/4.(/47322*((*,/).(+*,6(452-)*-5:653*-,(--1(6*4(4,4(-((.).((-,((,-).3(,430.2**54.)
@M02996:162:000000000-B87FG:1:1101:17919:2842 2:N:0:TAGCGCTC+CTAAGCCT
GACTACACGGGGATCTAATCCTGTTTGCTACCCACGCTTTCGCGGCTCAGCGTCAGTCATTGTCCAGCAACCCGCCTTCGCCACAGGGGGTCCTCCTGATATCTACACATTTCACCGGTACACCAGGAATTCCAGTTACACCTCCAAGACTCCAGGGAATCAGGTTCAGGCGCAGTTCCGCAGTTGAGCTGAAGGAGTTCACACCTGACGTAACGAACCGCCAACACGCGCGTTACGCCCAGGAACTCCGGACAACGCGCGCCCCCGACGGAGGACAGCGGCTGAGGGCACGGAGAGAGAG
+
@@-68CFFEDD+@6<6;@,,@C@,,<;E96C,6E;@+8,,,8B@+67@@?CC,6@C,:F6CF,CEDEECCEFGC7=,,@A8,6@FFC,4+++9,C<D??,=;;+9C;A=,,,49,,8036=;5@FGDC=,,,6ED=33,,6)*=@FEGF=+0,6=,+5A,,29,7*+@5@<>*?D1?7E**4;*,520:,>>AAGF(,)/0<8>2)7-;)166:(;?:).2((.6;0:6*29)(-(-,*1,:(4:(,)2-)((0(1-((--1,(/,(43(--((,((-,-(((-.(,24(-4)0:**41(,
@M02996:162:000000000-B87FG:1:1101:8470:2845 2:N:0:TAGCGCTC+CTAAGCCT
GACTACTCGGGTATCTAATCCTGTTTGATACCCATGCTTTCGTGCCTCAGCGTCAGTACATCTCTGGACAGCTGCCTTCGCAATCGGAGTTCTGCAGCATATCTAAGCATTTCACCGCTACACGCTGCATTCCGCCGTCCTCGACATGACTCAAGGCCTCCAGTATCAACGGCAGTTCCCGCGTTGAGCACGGGGATTTCACCGCTGACTTAAAGGTCGGCCTGCGCCCCCGTTAAACCCAATGAATCCGGCTAACGCCCGCACCCTCCGGAGTGCGACGGCTGCTGGCAAGGGGTTGAC
+
CCCCCFGGGGGGEFFFECGDFGGFEGFGGDFFAF6FCFCFGGGCFFGGGDFE@EGGGGG9EFGGGFF,CFFFGGGGCFFFFEGGFFBB@@EFFFFEFG8,;E;9E<=EFGFGGDFEC=?8CEFCGFEGAFEFGGGGGBE>DEDDGCD@DGDDDFDEFFGGGD:<EDFFDC>>>9D8@GAFG8EE79:;5<F=AADA)>AF*,:((/5(7+B>EFEA3;).=6((,,((.16(*.(4<2;8(6((16).2-7(-0.2((((-/(,)-(,(((((-(.,--,,-,7:)).((.-0)/1*((.
@M02996:162:000000000-B87FG:1:1101:8252:2846 2:N:0:TAGCGCTC+CTAAGCCT
GACTACTCGGGTATCTAATCCTGTTTGCTCCCCACGCTTTCGTGTCTCAGCGTCAGTAATGGTCCAGTAAGCCGCCTTCGCCACTGGTGTTCCTCCCGATATCTACGCATTTCACCGCTACACCGGGAATTCCGCTTACCTCTCCCACTCTCAAGAATTACAGTTTCAAATGCAGCCCCGGAGTTGAGCCCCGGTATTTCACATCTGACTTGAAATCCCGCCTACACCACCTTTAAACCCAGTAAAACCGGATAAAGCCTGCCACCTACGTATTACCGCGGCTGCTGGCCAGTCGTTAGC
+
CCCCCGGGGGEFEDFGAEFFGGGFFFFGGDFDFGCGGGDFAEFG;EFGGFFFFGGECEFGGGGGGGGGCFGFFEGF7BDGGGGGGGFFGGGFEEFFGGEGDAAD9CDF6BFGFFGGE:5=CFFCGGGEGGGGGGEGGGGGG5DGFGDF5DDDDFGDGGDFFF8<=2DFFGGFGFFFAGAAGECCFF@FCF;:*:;72<BE<C<*8847;FC33A4+8?C7:.(/,6580E@(97)).7CE(4(4A?).130(,..*.)((,*.)243404.)-.6)440(-449<F?:232()*21*(-.
@M02996:162:000000000-B87FG:1:1101:8071:2850 2:N:0:TAGCGCTC+CTAAGCCT
GACTACCGGGGTATCTAATCCTGTTTGCTCCCCGCACCTTCGCACCTCAGCGTCAGTCATCTGCTGGTAACCTGCCTTCGCCATTGGTATTCTTCCAGATATCTACAGATTTCACCCCTACACCTGGAATTCTGATTGCCTCTCAGTGACTCTAGTTATGCAGTTCTCAACGCAATTCCGGAGTTAAGCTCCGGGATTTCACACCAAGCTTGCAAAACCGCCTACATGCCCTTTACGCCCAATAATTCCGAACAACGCTCGCAACTTACGTGTTACCGCGGCTGCATGCACGTAATTAGC
+
CCCCCGGDGGGFEGGGG<FGGGGGGGGFGFFGEGGGG+CFFGGEGGGGGFGGGGGGGGGFFGGG9EFGFFFFFFGGGGGGGGGDFDFGGCFEFGFDFFAFFFF@DFC<DEEGFGFG8198D@B8,AFBFGFD;FCDGAEF+:;?C9DEFDC978?A3EDGGGDFFD=DFGCBGFGGFGEFE>?@D?BGF9DEFA7==CF@7EC555800;=<BFF+:?C7*8(5@=9*><:BD=9;=<F?;3;;=C55;6)2()/;.,(--)-9C0<741.44:)6.4(-22,72().447100289)).
@M02996:162:000000000-B87FG:1:1101:8270:2851 2:N:0:TAGCGCTC+CTAAGCCT
GACTACTCGGGTATCTAATCCTGTTTGCTCCCCACGCTTTCGTGTCTCAGCGTCAGTAATGGTCCAGTAAGCCGCCTTCGCCACTGGTGTTCCTCCCGATATCTACGCATTTCACCGCTACACCGGGAATTCCGCTTACCTCTCCCACTCTCAAGAATTACAGTTTCAAATGCAGCCCCGGAGTTGAGCCCCGGTATTTCACATCTGACTTGAAATCCCGCCTACACACCCTTTACCCCCAGTAAATCCGGATAACGCTCGCCCCCTACGTATTACCGGCGCTGCTGGCACGTAATTCAC
+
CCCCCFGGGGGF@ECFE@@FEFFFFGGGGFGGGGGGGGGGGGFGCEDFGGGGGBEGFGDGGFGGGGGGGGGGGGGGEGCGGGGGGFFFFECFFGFEGG@C@5AFGGGGGGFGGGGGG@>DD9BDGGGEDGCEEGGGGGGF8DFGGFDD:D+:ECFDGEFGGGEBE=@FGGGFGF86ADAEGGGGGFFGFGGFFE*))7=C?E*17BC*9AD:>4811;9856(43(3<;=>?G@C))(=E>@FFFD2<*-88().*--(((1,(1792:?(..(.)),(,-,-(,.4(((5:.0**3)).
@M02996:162:000000000-B87FG:1:1101:8457:2861 2:N:0:TAGCGCTC+CTAAGCCT
GACTACTCGGGTATCTAATCCTGTTTGATACCCATGCTTTCGTGCCTCAGCGTCAGTACATCTCTGGACAGCTGCCTTCGCAATCGGAGTTCTGCAGCATATCTAAGCATTTCACCGCTACACGCTGCATTCCGCCGTCCTCGACATGACTCAAGGCCTCCAGTATCAACGGCAGTTCCCGCGTTGAGCACGGGGATTTCACCGCTGACTTAAAGGTCCGCCTGCGCACCCTGTAAACCCAATAAATCCGGATAACGCTCGCATCCTCCGTATTACCGCGGCTGCTGGCACGGGGTTAGA
+
CCCCCFGGGGGFGFGGEEFCFGGFGGGGGFFFGGEFDGGGGEGGGGGGFFGGGGEGFGG,CEFFGGG<FGGGGGGGGGGGGGGGGGGFGCFDFGGGGGGGGFGGFFGGAFFGGGGGG>A>DEFGGGEGFGCFG?EGDCE>GEEGG==,<FEDGEGGGGFGFGFBEFFEFGGDGFGGFCCFCB:@*<=CE7:8*3999<FFCFEFF4>>BFGF4B4=>B8,:612:;B6>G20*6)96;CE6??FF9449378-<22----,/,-1:2512-(45)..(--6413:,)53()-0)222-(.
@M02996:162:000000000-B87FG:1:1101:18212:2861 2:N:0:TAGCGCTC+CTAAGCCT
GACTACCAGGGTATCTGATCCTGTTCGATCCCCACGCTTTCGTGCCTCAGCGTCAATGCAGGCCCGGCCAGCTGCCTTCGCGATCGGGGGTCTGTGGCAGATCGATGCAGTTCACCGCTACACGCCACATTCCGCCGGCCTCGACCGCAGTCAAGGACACCAGGAGCAACGGCAATGCGCCGGGTGAGCCGTCGCCGTTCACCGCTGACTTAGCGCCCCGCCGGCGCAGCCGTTAAACCCAAGAAATGCGGACAAAGCGCGCAACCGCCGGAAGACAGGGGCAGCTGGGCAGGGGGGAGGG
+
A@@@@EFCDED;C,E9FE,@<E@C<FCF968,@E7@@6,,5@C@:<,EABFE,6@:,EFFGGDCGECF:CGGFF?@<,@?6667@CCEC+++=A>?FA?+9+,+6,@:B,,74@,56890==:ABFE:8,3,@DCGGG+5*3@DDE@<>*/)?D2FFGGE@F5*:)1:86C>*5)+2>.:885**/-5.AE1)79:(/).4+<3;)463*26<63015C-*4(-(-29(::6*((-6),/4?:?43.)2-36(.(*((---)-(1301(((,(,.,..(,(-((((,.(,4(5)///96((
@M02996:162:000000000-B87FG:1:1101:9462:2867 2:N:0:TAGCGCTC+CTAAGCCT
GACTACCCGGGGAGCGAATCCTGGGCGATCGCCGCACTATCGTGCATGAGCGTCAGGTACGGCTGGGTAAGCTGCCGACGGAATCGGGGGGGTGCGTCATATGTATGCATGTGAGCGCGACACGACGAAAGCCGCCTACGTCAACCGCAAGCAAGCGCTCCAGGATCAAGGGGGGGAGGAGGGTGAGGCGCACGAAGGGACGACGGAGGTAAAGCGCGGGCCGGGGAACCGGAAAAACCAAAAAAACGGGATAAGGGAAGGAGAGGACGAAAGACAGAGGGGGACGGGACGGGGGGGAGCG
+
A<-86,;;@@C+7+8+767,,<@,,;@B+,+,876:++,,,8:@6@,9C=9@6,6,,9CCFGG++8=45=5A??<,+86>+84+@9:=:+**/*2/2/1*0/+02,2+0+,3+3,,1()1)/*;?/88****0225*8;**.8C:8427C)(;07*:**2*2.,A)7:7++.*.>C))-58C5*2/,*(12-)5*((*01,*(,(88(()2-6=4@1))(*(-(-(3((*(4)4,(((+1((.45(,(/()(.0)*(((-,9((*(.,,(-((.(((.(,((,-(,-(,-(-))2**-244
@M02996:162:000000000-B87FG:1:1101:8476:2868 2:N:0:TAGCGCTC+CTAAGCCT
GACTACTCGGGTATCTAATCCTGTTTGATACCCATGCTTTCGTGCCTCAGCGTCAGTACATCTCTGGACAGCTGCCTTCGCAATCGGAGTTCTGCAGCATATCTAAGCATTTCACCGCTACACGCTGCATTCCGCCGTCCTCGACATGACTCAAGGCCTCCAGTATCAACGGCAGTTCCCGCGTTGAGCACGGGGATTTCACCGCTGACTTAAAGGTCCGCCTGCGCACCCTTTAAACCCAATAAATCCGGATAACGCTCGCATCCTCCGTATTACCGCGGCGGCTGGCACGGGGTTCGC
+
CCCCCFGGGGGGGGGGGDFCFGFFDGGGGGFFFF8FCGCGFFGEGGGGGGGGGFGGGGG,EFGGGGGFFFGFGGGFCEFGGGGDGGFFEEGFE<FE=FFGCBAFGEFGCDFCFFDFG858>EF8C@EGFGFGGGGGGGGGGDDC?=@?+D;DFCDEFGG?EDDCEFFG+D=9CBGEFGFFC3@C>?8>@EC5?BG=)?AEACB9@?>B@+=C>6910?73=6,3?6;:9B?(0=)9;A<C:0:?44<AC30-3@<=-(,(-)(-15)514-..3).90,-,(,,;9222,8:0)2:*4(-
@M02996:162:000000000-B87FG:1:1101:16346:2872 2:N:0:TAGCGCTC+CTCAGCCT
GACTACTGGGGGATCTAATCCTGTTCGATCCCCACGCTTTCGTGCCTCAGCGTCAATGCAGGCCCGGCCAGCTGCCTTCGCAATCGGGGGTCTGTGGGATATCTATGCAGTTCACCGCTACACGCCACATGCCGCCGGCCGCGACCGCATGCAAGGACACCAGGATCAACGGCACGGCCGCGGGTGAGCCGCCGCCGGTCACCGCTGACGTAGCGACCCGCCGACGCACCCGGTAAACCCAAGAAAGCCGGATAACGCGCGCAGCCGCCGGAGTACCGCGGCTGCTGGCACGGGGGTAGGG
+
@@6,@CE,@CD+@,9,;<,6C<C;,<BF9<,,,C@6+@,,,@C@8A<E<?CC,,@@9C,CFGC466@6+8C@FEFF,,,??,44@@CBC+++9A>?E+9,62,+6<8?>,57,6,,6=*==BA=+D=B>,,,@EGGCEGCCA5;@E><6*))?9C<;FG*==2*A/7C<CE>C>D=><0)1//*2/4C2*1(0)1((/0((+3:9599?392:),.45<-1,((,4(,,*(-)(,-)6,*-2:1?:(.2-.-(0-2,(((,)--/,4(---(((.)4(,(-((-0).((.517)*:*(,((
@M02996:162:000000000-B87FG:1:1101:23539:2884 2:N:0:TAGCGCTC+CTAAGCCT
GACTACAGGGGTATCTAATCCTGTTTGCTCCCCACGCTTTCGCGCCGCAGCGTCAGTTACGGTCCAGTAGATCGCCTTCGCCACTGGGGTTCTTCCTGATATCTACGCATTTCACCGCGACACAAGGAATGCCAGCTACCTCTCCAGCACTCAAGAAAAACAGATTCAAATGCAGTTGGGGAGTTAAGCCCAAAGATTTAACAACGGACTTGCTCTCCGGCCTACGCGCCCGTTACACCCAGTAAATCCGGATAAGGGCTGCCACCGACGGATTACCGGGGCAGGTGGGACGGAGGGAGCG
+
B@@B@C<EFED-@,;CCFB9,6@,C-;,@,;,6ECFE,,,@@@C@++@:CCC8@BE,,CD,:67@FECEAE,CA,@,:=B:=?@@=A,7+8,>,@C,,9,A7,?@<D:E++9,@,9@8*=?4@?DDFD:,,,6@=++>3,2006=D=,56*)@>DAEGGFC;@,7?+EDE,?,=?,?+1*3@?4,5/:11*/*;9@*,+/*,1*/)/55)*/)2/+.2).*,(/(6960:0()(-(64,*(.,:=4-.*472(06*)(((-*()*.(--441(-)4)4(-19,4(.560(,4).2**443(
@M02996:162:000000000-B87FG:1:1101:16330:2887 2:N:0:TAGCGCTC+CTAAGCCT
GACTACTGGGGGATCTAAGCCTGTTCGATCCCCACGCTGTCGTGCCTCAGCGGCAATGCAGGCCCGGCCAGCTGCCATCGCGATCGGGGGGCTGTGGCAGATCGATGCAGGTCACCGCGACACGCCACAGTCCGCCGGGCTCGACCGCAAGAAAGGACACCAGGAGCAACGGAACGGCTCCGGAGGAGCCGTCGCCGGTCACCGCTGACGGAGAGCCCCGCCTGCGCACCAGGTAAACCCAAGAAATACGGAAAAAGGACGGAACCGACGGAAGACCGCGGCTGAGGGCACGGAGAGAGAG
+
@<-,8;6C@ED+7,,,66,,,6;,,C@E,,6;,C@@+,,,59:@,9,B<EFC++@@,CEFFFF4CB@F+@FGE?B=,,@?,86+@?CC@+**>>8<EF:*6*,*686*4,,6,438:6)2/14=B:<*;*++3A?CGG*:5-7DC:785))(202CFC7=8=3*C)*:9;:>*.1:><(<*17*1/4<(/:(0014(*)-,+.41.4,3))49)-.()1-*-(-(-(-(1((*.).6),*,4(.03))2-.4().1-(,.-)((/(((-(,,((.(,2,(2(-,.(,1,4((0)/*2-1((
@M02996:162:000000000-B87FG:1:1101:12129:2894 2:N:0:TAGCGCTC+CTAAGCCT
GACTACCAGGGTATCTAATCCTGTTTGCTCCCCACACTTTCGTGCCTCAGTGTCAGTAACAGTCCAGAAAGCCGCCGTCGCCACTGGTGGTCTTCCATATATCTACGCATTTCACCGCTACACATGGAGTTCCGCTTTCCTCTCCTGCACGCAAGTAGCCCAGGTCAGGGGGCGAACAATGGGTGAGCCACGGCCGTGCACCCCCTGCTAAGGTAACCACCGACGCACGCTGTACGCCCAAGAAATCGGGAAAACGCAGGACCCCTACGAAGGACCGAGGCGACCGGCACGGAGGGGGCGG
+
AC@6@CCEDED-@,,,;@C99@C,,-;E9<C<@FFC7,,,,8C@8,,;C?,<,,;C,CFGGG<FGFCFFCGFGE7@+@?>684C==C6=,6,4,9FF,A,A?,,@E>:B,,9,9556:*6==4E8CD=:9,,@=C=6+,,+:+=?,:83=*0@@C9@FGGGCD+6;DDCFEA@5CCDGF*>?,,6993)<D5A4<2(*:635;2686;1+;4819A<6732(3,3(443*(-*6),,4*/-(4()))(/,.(.71<(((-(9(-*(,42(.,(.,,41(1(-(,,,,--72(..***(-(.
@M02996:162:000000000-B87FG:1:1101:12110:2897 2:N:0:TAGCGCTC+CTAAGCCT
GACTACCAGGGGATCGAATCCTGTTTGCGCGCCACACTGTCGTGCCTCAGGGGCAGGAACAGTCCAGAAAGCCGCCTTCGCCACTGGGGGTCTGCCAGATATCGACGCATTTCACCGCTACACATGGAGTTCCGCTTTCCTCTCCTGCACTCAAGTAGCCCAGGTCAGGGGGCTAACAATGGTGGAGCCACTGCCTTGCACCCCCGGCTGAGGGAACAACCCACGCACTGTTGACGACCAAGAAGACGGGATAACGCTGGCCCCGTAGGGAATACCGCGGCATGAGGCACGGAGGGGGCGG
+
A@-86;CEDED6@,B,86,,;<C,,;;C+++++8,@,,,,,:::,:,@@=,@++7B+BFAFGEFGFEFCEGGGC+4,4,4,84@==@,=+++9,C=F<4,44,+98>+4++7,6,:6>*0==,@,CC<B3,,7==?++,72*+=C,:@3:+0>,3,7EF,:11*,39:CDE/**;C>CE*4:,41152(4,(;6C*)2)77662()6,()*,6)452)98*(3,2-4--+.)*.2-(-*/2(.4)(.(/,),4*)1-(--(1,4)(-((,,(,,6,1((1,((().3--,4057***-4(4
@M02996:162:000000000-B87FG:1:1101:16217:2902 2:N:0:TAGCGCTC+CTAAGCCT
GACTACTGGGGTAGCGAAGCCTGTGCGATACCGGCACCATCGAGCGTCAGCGGCAGAAGTACTCCGGCAAGCTGCCGTCGCAATCGGGGTTCTTCGTGATATCGAAGCATGTCAGCGCTACACCACGAAGTCCGCCTGCCTGGAGAACGCGCAAGCTGAACAGGTCGCGATGCACACGCGGGGGGGAGGCCAGGGAAGGCACAACAAGCAGAGGAAGGGGGCGACGGCCGCGGAAAACCAAAGAAATGGGGGAAAGACAAGGGAGCGCGGGGTGACCAGGAGAGAGGGGAGGGGAAGGAGG
+
@@-88CC,@CC+@,6+66++,6;,,;@=,B8,,6+8+:,,,8C@6++46?C@+66@CFFCFF,EE==C=:DFFB4,+,+6+8:+@=:CC++,9,9=6<6,4+4+6EC+=,5,,8,,6)*063,,@FC=>++,7C@>+D,6+0<*3,370<54B1;*4<?9,=0,427*/**)*2*3)C(.187**/-5(1/(059((*)(,1.4,)(.4)2.,)(),)*(*((-(-((-*(4)(,-.(+*-(..03))*(.(,),*,,((,*(.*((,(,((,(-)))(,,(.--4(-(-(,.)*/2((((
@M02996:162:000000000-B87FG:1:1101:14438:2902 2:N:0:TAGCGCTC+CTAAGCCT
GACTACAGGGGAAGCGAATCCGGTGGGCTACCCGAACTTTGGAGCATGAGCGGAGAGAAGTCCACAGCAAGCTGCGTGGGCCACCGGGGGGGTGCCTGAAGTATACGCATTCAACGGCTACACCAGGAATTCCGCTCGCCCCTGAACAATCGAAGAGAAAAAGGCCAGGCGGCAGGTCCGGGGTGGGGCCCCGGGAGGGAAAAGAGAGCGTGCATCCCGGCCGGGGCGCCCGGAGGGCGGGGAGAGGCCAAACAACGCGTGCACCGCGCGGAGCAGCGGGGGTGCGGGCACGAAGGGGGCG
+
@C@@@EDEFDE+6,;+6++,6+78++69,C,,6@67+,,,,6C<C6;565,8++86,C<FCCF<96C9@<EF,5B+84+4::?,,6>7>+**2**00,0++1+0220****3+3,*/4)1200;CF58*+++++191:**13)19F>+006(;0>CEFEF6/3**7>=7;*.*0>E>4<>CEE**11<12*(75)-(*0,(*.5?)(,(01,(.)/()*(1,(((((((*(()((((-**(4(,)(((/(..-.(*-(((-*-)*(-2(-((((((,-(((,-(((,2((,4))2/*((-4
@M02996:162:000000000-B87FG:1:1101:16228:2917 2:N:0:TAGCGCTC+CTAAGCCT
GACTACTGGGGGATCTAATCCTGGTCGATACCCGCACCTTCGAGCGTCAGCGTCAGAAGTACTCCGGCAAGCTGCCGTCGCAATCGGGGGTCTTCGTGATAGCTAAGCAGTTCACCGCTACACCACGAAGTCCGCCTGCCTGGCGTACGCTCAAGCTGAACAGGTCGCGCTGCACACGCGGGGGTGAGCCCCGGGAGGTCAAAACACGCTTAGTCAGCCGCCGACGCTCCCGTGAAAGCCAAGAAATCCGGATAAAAACAGGACCGTACGGAAGACCGCGGCAGCTGGCACGGAAGAAGAG
+
A@-,86,@@ED+8,6,6;;,;C@,,;@C@68,678@+@,,4CFA:F+@6?CB,,8CFGGEEF,,FCEGDCGGCDF@+,@>+7C:D=CCD+++@,C=8=E,7+,66EB8>,,,,3,568066>,=EGEEB++,>ECD6D8651<C96:53**0>997,=CFEC=3<6CC8=*8*8<FFDFFC>7**13C(224BBGF>*),3+.438137)/-.*.9>F*-*-,-4>>((*-9*(,4<),*.8<77:))0,.4(0)*).-.,9<(*((--((-(-..7>(,,4(-,(,,-(),0)/**,4((
@M02996:162:000000000-B87FG:1:1101:19521:2920 2:N:0:TAGCGCTC+CTAAGCCT
GACTACCGGGGTATCTAATCCTGTGTGCTCCCCACGCTTTCGAGCCTCAACGTCAGTAATCGTCCAGTAAGCCGCCTTCGCCGCTGGGGGTCCGCCCAAGATCTACGCAATTCACCGCTACACTGGGAAGGCCACTTACCTCTCCGACACTCTAGCTATACAGGTTCCAAAGCAGTCCCGCAGTGAAGCCGCGGGCGTGCACGTCAGACTTGCACAGCCGGCGACGCTCGCTTTAAACCCAGGAAATCCGGATAAGGCGGGCGCCGGACGGAGAAGCACGGCTGAGGGGACGGAGGAAGAG
+
A@-,8@E@CDD+@,;,66,;,6;6,6;C,,6,,C+@+,,,;@FC66,B@?;@,6@B,CF,FG,=FCC<@<FFFE:+,,,9,64CC==,4+++@+@=7==,9+,+9B>+=++,,6,:=>*6=9,,CFCB=++,6@F+2>=,+*0=CGB>9**)55=@=B,<E29,2*4,:DCA,9F5*;:9B8=*,412.,:>B>91(/.(4:(.2><>2)*-.97=:47,*(,-(4(((*((*()).),*-4(-72))*-)((06*.,-(-/((1(,-(-(-((.(((.-,4(,.(-,(,(-))21*.1(2
@M02996:162:000000000-B87FG:1:1101:17880:2932 2:N:0:TAGCGCTC+CTAAGCCT
GACTACCGGGGTATCTAATCCTGTGTGCTCCCCACGCTTTCGCGCCTCAGCGTCAGTTATCGTCCAGTAGATCGCCGTCGCCACTGGGGTGCCGCCTAATATCTACGCATTTCACCGCTACACTAGGAATTCCATCTACCTCTCCGACACTCAAGAGATACAGGTTCAAAGGCAGTTTAGGGGTTAAGCCCAGAGATATCACATCTGACGTGCATCCCCGCCTACGCGCCCTGTACACCCAGGAAAGCCGGAAAACGCGGGCCACCAGCGGAGAACAGCGGCTGCTGGGACGGGGGGAGGG
+
A@-68CE@CDD6@8,;6@,CC<@;,<CF,6;,,C+@:6,,;@C@@:,C<ACC,,@B9CF9FGCFGDFCDCG,ED@:++@>+84C?=D,4+++@+@CF@:,A+,3=EB@>++,7@,,8=*6==B,@=CA;,,,7D3?9E8F68+=?E@=9;*)@>;FGG7EFC:,@**@CF,9@0C;;5;+:CC4*36@47*:)0;@*,1*0,>*6+95>)2/(8)355C,26(/5<0>686(1)..65,2(4(455(42-.-(0,2-((,-/-:FB((,((,(((.(.(,(((,,)..((4,0)/**41(-
@M02996:162:000000000-B87FG:1:1101:6697:2942 2:N:0:TAGCGCTC+CTAAGCCT
GACTACTGGGGTATCTAATCCTGTTTGCTCCCCACGCTTTCGAGCCTCAACGTCAGTTACAGTCCAGTAAGCCGCCTTCGCCACTGGTGTTCCTCCTAATATCTACGCATTTCACCGCTACACTAGGAATTCCACTTACCTCTCCTGCACTCTAGCCTGACAGTTTCCAATGCAGTCCCGGGGTTGAGCCCCGGGTTTTCACATCAGACTTGCCATGCCGTCTACGCGCCCTTTACACCCAGTAAATCCGGATAACGCTTGCCCCCTACGTATTACCGCGGCTGCTGGCACGTAGTTAGC
+
CCCCCGGGGGGGGGGGGEGGFGFFGGGGGFFGGGGGGGGGGGGGGGGGGGGGGDEGFGGGGGGGGGGGGGGGGGGGGCGGGGEGGFGFFFFFEDFGGGGGGFFGFGFGCCFGGGGGG@5=CFGFGGGDGGGGFFGGGGGGGFFGGGFGFGFDFCGGGGE8DDD5@CDDFFGFGFGGBGFFGGGGFDEGFGC=DFG>AEFCEFFFF466=4FFF48+>AC8*8(8>B@(2=7:4;<C<@?*6=@E66CCC>A:6BAF-----*48D9>::3.524-566(--4041)..3?<B0)22<5A9
@M02996:162:000000000-B87FG:1:1101:7064:2950 2:N:0:TAGCGCTC+CTAAGCCT
GACTACTGGGGTATCTAATCCTGTTTGCTCCCCACGCTTTCGAGCCTCAGTGTCAGTTTCAGTCCAGTAAGCCGCGTTCGCCACTGGTGTTCCTCCTAATATCTACGCATTTCACCGCTCCCCTAGGAATTCCGCTTACCTCTCCTGTACTCCAGCCACGCAGTTTCAAATGCAGTCCCGGGGTTGAGCCCCGGGTTTTCACAGCTGGCTTGCATGGCCACCAAAGCGACCTTTACCACCAGTAAACCCGGATAACGCTTGCCCCCTACGTCTTCCGGGGGCTGCTGGCAACTGATTGGC
+
CCCC@CFGGGG@BEFGACF<F@FFEFFGGCFFCFGGGG,D9C@FGD?EFFCE<ECEEG<@@FGGGFFEE,C<FFG:@:C?CF@@CDFFFFFFFFDDFGGCF;D8,<DFGDCG,ECGG=@+++B=DGGD,FE;DFE>C8DFD*3DD,=C+=D7@@=AD,,@>+1+,36ED;8D9++7*6)*:C+;FG53:@DAF>D:)19**5*.763((089(851:A7.21((,,(((32.:))7).8:3@)-*6)(*47(()-2--,(-9(5977(.44(.,).,((-(,-(()),-(,())++0)(.
@M02996:162:000000000-B87FG:1:1101:7082:2952 2:N:0:TAGCGCTC+CTAAGCCT
GACTACTGGGGTATCTAATCCTGTTTGCTCCCCACGCTTTCGAGCCTCAGTGTCAGTTTCAGTCCAGTAAGCCGCTTTCGCCACTGGTGTTCCTCCTAATATCTACGCATTTCACCGCTCCACTAGGAATTCCGCTTACCTCTCCTGTACTCCAGCCACGCAGTTTCAAATGCAGTCACGGGGTTGAGCCCCGGGTTTTCACATCTGACTTGCATGGCCACCTACGCTCCCTTTACACCCAGTAAATCCGGATAACGCTTGCCCCCTACGTATTACCGCGGCTGCTGGCACGTAGTTAGC
+
CCCCCGGGGGGEGGGGFCFGGGGGGGGGFDFGEGGGGGDGFFGGGGGGGECFFGGGGGCFGGFFGFGGGGGGGGG:FFGGGGEGGGFFFCFDGFFGGGGGFFGFGGGGDGCGGGGGG=>CCFGGGGGGGGDFGGGGGGGGGDDGGFDFFGDDGGGGGGGGGG@BED8EFEFFGFGF5AEBGGGGGGFGFFGFDBD5)*@4>CCCE::ACFDEFFC64?CB?57=@@@69E>@7;CFFEFE0(6<;CCC;7D((:)C(.,--98?F>>22(.544)66?(4019(-482((.(.)12<4-.
@M02996:162:000000000-B87FG:1:1101:13341:2953 2:N:0:TAGCGCTC+CTAAGCCT
GACTACCAGGGTATCTAATCCTGTTCGATCCCCGCGCTGTGGTGCCTCAGCGTGAGGTGCGGCTTGGTGACCTGCCTCCGCGATCGGCGGTCTGTGCGATATGTATGCAGTTCAACGCTACACCGCACATTCCAGCCACCCCAAACGCACTCAAGCCCCCCAGGTTCGACGGCAGTGACCGGGGTGAGCCCGGAAAAGTCACCGCCGAGAGAAGGGGGCGCCGAGGCAGCCGGTGAACCGAAAAAACGCGGGAGAGGAGAGGAGCAGCCAGGGTGACGCGGGAGCAGGGGCGGGGGGAGGG
+
A@-,8;CCDED;@,<,66=@C<@,,;@E,,,,,@+@+7+6,6;6,;,;@=;@8,8@,CFGGGG++8@:C@C<<B<,,9,>,==8@==8=+++@?9?AB++4*,36,8,>,,,,:,,68066=3DEGG:>,,,@D9CCG8,=0@DG3:*03*)@:9,1;CGEC-*0**/9=CA?.:*;;3ACCC*//-/(*;-5.>0(+1).+)4(0,4())-,0.0,))-*,(((-(4(*.2)((-,)+*(-(,0,((1-)(-)-*,((.(*.,18,(.((((((-.43,(,(--((-((((0)/**,1(,
@M02996:162:000000000-B87FG:1:1101:16856:2955 2:N:0:TAGCGCTC+CTAAGCCT
GACTACAAGGGGATCTAATCCTGTTTGCTCCCCGCACCTTCGCACCTCAGCGTCAGTCATCTGCTGGTAACCTGCCTTCGCCATTGGTATTCTTCCAGATATCTACAGATTTCACCCCGACACCTGGAATTCTGATTGCCCCTCAGTGACTCTAGGTATGCAGTTCGCAACGCAATTCCGGAGTGAAGCTCCGGGATGTCACACCAAGCTTGCAAAACCGCCGACATGCCCGTTACGCCCAAGAAGGCCGAACAACGCTCGCAACGTACGGGGTACCGCGGCTGCTGGCACGAAAGGAGC
+
A@-68CDEEFD+@@@@6C<9<<@=,@CF<C,,B@8CFF,<<9C@@@,@6AC@,8@B6CFEFFEACCCCDDGGCEE8,,=ACF:C;=A95,6,@,CFFDF,=C;,CF;DE,,,945,91*===@D,ACBA:,,9@E89EE4A8*==F;FDF+37@=,,@,@DED,,?+1=EEEGAC8DFBFDD91,5;CC,3:BBGF)*/29295=FFBB*+72;8=>;9048(43:2=3+61)6608(*3--(4:(((9-0-37:*-((--)--7((.4-(-((,..4(-6((,()57(,)-)01**.14
@M02996:162:000000000-B87FG:1:1101:17101:2965 2:N:0:TAGCGCTC+CTAAGCCT
GACTACAAGGGTATCTAATCCTGTTTGCTACCCACGCTTTCGCACCTCAGCGTCAATAATGGCCCAGAAAGCCGCCTTCGCGACTGGTGGTCCTCCCAATATCTGCGCATGTCACCGCTACACGGGGAATTCCACTTGCCTGTACCACATGCAAGGCGACCAGGTCGAGGTGCGAACCGGGGGGAAGACCCGGGCGTGAACACCGCGAGAAAGAGACAGCCGAGGCGCGGCGAAGGCCGAATGAAGCGGGAGAAGGGGTGCTCCCGACGTAGTAGCAGGGGCGACGGCAGGGGGGGAGGCG
+
@@-,8CEEDED-;6@,66,,C@@,,<C;E@C,CECB76,,,8B@7@,;C?C@,,8:,CF,EF<;F@EFDCGGGE7:,,4?,86@@><,9,,,9,9A,A?,9+,+9<=4=++9,9,56=*=0>?=>C::=,,,7=A8?,,,+6+=C;;89+00@3=+@+@9+;8+5;DE9C59,03@?7:ACE5*/*3*,**->:7((*024+46(04(()1427:F0)0(2-6(,(--2*(()((,.,*2((.)0..()20-4:(*(,(-(*))*(41(4(,,.)-))(,((-(,-,-((,())2:*,1(4
@M02996:162:000000000-B87FG:1:1101:13354:2967 2:N:0:TAGCGCTC+CTAAGCCT
GACTACCAGGGTATCTAATCCTGTTCGATCCCCGCGCTTTCGTGCCGCAGCGTCAGTTGCGGCGTGGTGACCTGCCTCCGCGATCGGCGTTCTGTGCGAGATCTATGCATGTCACCGCTACACCGCACATTCCAGCCACCCCAAACGCACGCAAGCCCCCCAGGTTCGACGGGAGTGACCGGGGGGAGCCCGGAAAGGTCACCGCCGACGTAAGGGGGGGCCGAGGCACACGGTAAAACCAAGAAAGCCGGAAAAGGGCCGCAGGCGCCGGAGGACCGGAGCTGATGGGACGGGGGGCGCG
+
@@-88CCEFGD-C,@,66;,,C@;,CCF,,,66@@@++,,,8C@B@+@7>@@,,@B,CFFGGG+8>C9C?CFFD,4,9D>:=>+D>@:=6++@A@?EEC+6*4+6,@5=,,3,6,:8=0===<DGEG7B,,,8CDGGG?,C8?DD@@<9>3)4:9<:=EGG=9*2*2/98:>*2:*;@9FCCC:*/27(28->5C>,**-,+4:;:;,7)1,(7?F9))-*--,(-(-(*.4)---.),*.3(.77((*-)-(04*((((-),(),((--((,(-((-((,((.,).,(.41:)1:*(((,
@M02996:162:000000000-B87FG:1:1101:6443:3014 2:N:0:TAGCGCTC+CTAAGCCT
GACTACTAGGGTATCTAATCCTGTTTGATCCCCACGCTTTCGTGCCTCAGCGTCAATCCCTGCTTCGTGAGATGCCTTCGCAATCGGTGTTCTGAGTAATATCTATGCATTTCACCGCTACACTACTCATTCCGCCCACGGCAACAGTATTCAAGTCCTACAGTATCAAAGGCAGTTCCGAGGTTGGGCCCCGGGATTTCACACCTGACTTGAAGGACAGCCTACGCACCCTTTAAACCCAATAAATCCGGATAACGCTCGAATCCTCCGTATTACCGCGGCTGCTGGCACGGAGTTAGC
+
CCCCCEFGGGGFGGFFC,AFFFF<FEEAF9FFGGGGGGCFCBEFECFGFFGEGGDFGCFGFFGGGGGGGGGEEFFGCFDEFE>CDECBECF;DGFGEFAFF+@=A9EGCEGGGC,FE=>CDFFFFG9,=DF;>,40@G=CDAEGFEDC=DF7F,C;EFAFFFD9=;FFFFFFGFDGFGFD8>>C,AACC7C@ADG=),;A/=*:4/)-:A:*1;:*(0;64/0>@@=/::?0F);EE@FEF<@8A;556321())0--((-)..95A<:3,.2(-46(-2,(92(54:(,41))2;6)).
@M02996:162:000000000-B87FG:1:1101:6433:3029 2:N:0:TAGCGCTC+CTAAGCCT
GACTACTAGGGTATCTAATCCTGTTTGATCCCCACGCTTTCGTGCCTCAGCGTCAATCCCTGCTTCGTGAGATGCCTTCGCAATCGGTGTTCTGAGTAATATCTATGCATTTCACCGCTACACTACTCATTCCTCCCACGGCAACAGTATTCAAGTCCTACAGTATCAAAGGCAGTTCCGAGGTTGGGCCCCGGGATTTCACCCCTGACTTGAAGGACAGCCTACGCCCCCTTTAAACCCAATAAATCCGGATAACGCTCGCATCCTCCGTATTGCCGGCGCTGCTGGCACGGGGTTAGC
+
CCCCCFGGGGGEGGGGGEFFGGFFGGGGGFEFGGGGGGGGGGGGGGGGGGGGGGGGGGGGGGGGGGGGGGGGGGGGFFFGGGGGGGGBFBFFGGGGGGGGFFGGFGGGFGGFAEFGG8@CDEEA8FGGGGGGFEA=DGGEC=BGGGFFD=D7;@89EGGGGGF9CFCFDBFDGFGGFGCEGGGG8DADDGEAFFG==EF5@FEDF>BBEFGFFFEABFC>C58>7@=(/B@>G@4CEEF=@FFFAEC72323;>;C--,--)-(14<22;4607))-(((-4317:B?((.:>3::*(.6
@M02996:162:000000000-B87FG:1:1101:6446:3042 2:N:0:TAGCGCTC+CTAAGCCT
GACTACTAGGGTATCTAATCCTGTTTGATCCCCACGCTTTCGTGCCTCAGCGTCAATCCCTGCTTCGTGAGATGCCTTCGCAATCGGTGTTCTGAGTAATATCTATGCATTTCACCGCTACACTACTCATTCCTCCCACGGCAACAGTATTCAAGTCCTACAGTATCAAAGGCAGTTCCGAGGTTGGGCCCCGGGAGTTCACCCCTGACTTGACGGACAGCCTACGCACCCTTTAACCCCAATAAATCCGGATAACGCTCGCAACCTGCGTATTACAGCCGCTGCTGTGCCGGGGTTACA
+
CCCCCFGGGGGAFCFGE@FFFFFGGGFFFF<FFGGGGGE@AFGFGG,FFEGFG@FEGGGGGGGGGG@EGGGGGGGGGDGFFGGGGFEFFCFEDFGGGFEGFE;9DFFGAGCFGGFGEADCC>FGGGGGGGGGGGGGGGDCD=?GFGFF?@7;FBEEFGCFGGF,@9FFFFAFGD8=DFFFGGG8E?@DDGG5B*;))6;C=A>B:*:2>FG36*)85?5(,/0)(03(6836C4;E)/<C@(()*9?7712,274>-,(-()--13((,4--((--)),,,--(-57.()69))2//3))
@M02996:162:000000000-B87FG:1:1101:16564:3067 2:N:0:TAGCGCTC+CTAAGCCT
GACTACCGGGGTATCTAATCCTGTTTGCTCCCCGCACCTTCGCACCTCAGCGTCAGTCATCTGCTGGTAACCTGCCTTCGCCATTGGTATTCTTCCAGATATCTACAGAGTTCACCCCTACACCTGGAATTCTGATTGCACCTCAGTGACGCTAGTTATGCAGGTCTCAACGCAATTCCGGAGTTAAGCTCCGGGAGGTCACACCAAGCGGGCAAAACCGCCTACAGGCCCGTGACGCCCAATAAGTCCGAACAACGCGCGCAACGAACGGGTTACAGCGGCAGATGGCACGTAAGAAGGG
+
A@@,8CC@CDD+@,@6<65,@,@6,6CEB,;,,@@@+F,,,:FC::,E<?CB,,8C,CF,FFEB<CA@CCFGDFD8,,@?B?B?@;=6?,9,9,CFFFC:4?8,>F;AD,,,4=,:@)*0==4=,E@E?=,,,@E8?FF,?568DGCFF8*0+8=8,@==DAD,6;+63E8?8>D+;9EDDEC+,52<:,<@DAGF)*3)0,:>4ADBB**/>EDADF5./.(/6;33(*/()/6,-4**3:()0).)*(08>:8*-(---/(-)((------(-).3)-17(,()-,(423)./*+62((
@M02996:162:000000000-B87FG:1:1101:21903:3068 2:N:0:TAGCGCTC+CTAAGCCT
GACTACTCGGGTATCTAATCCTGTTCGATCCCCGCACTTTCGTGCCTCAGCGTCAGTCGCGTCTTGGTGCACTGCCTTCGCGATCGGCGTTCTGTGTGATATCTATGCATTTCACCGCTACACCACACATTCCATGCACCCCAAACGCACGCTAGCCCCCCAGGTTCCATGGCAGTGCCAAGGTTGAGCCCTGACATTTCACCACAGACTTGAGATGCCGCCTACGCACCCGTTAAAGCCAAGAAAACCGGATAACGCGCGGAGCCTCCGGATTACGGCGGCTGCGGGCACGGGGGAAGCG
+
BC@@@FEFEED-@<B<C@@A@FAC<FCED86<C@@BE78<9@E@8B,F<BECB:@C@FGGG@FF7CACEACF<EED,C8ACCE=ECC+>++6@?,5AE@A,+4==,@A>,,A,49:>>*===,@EFC+?,,,@E,=DFF8C5ADGB>@9C*8+4;<@CG6B7>*4A8C@,>9,?D79FEFCCF2206676A(;?FE4,+*/5>BDA?;<6:7360+7=0,16(/(66,(242*.,45),*.,(,7,(.*-)-(0.*-((((13()-((,4((((..(((,,((,(-(,-((17)21*(,,,
@M02996:162:000000000-B87FG:1:1101:7732:3077 2:N:0:TAGCGCTC+CTAAGCCT
GACTACTGGGGTATCTAATCCTGTTCGATCCCCACGCTTTCGTGCCTGAGCGTCAGTTGCGGATTAGTCAGCTGCCTTCGCAATCGGTGTTCTGTGACATATCTAAGCATTTCACCGCTACACATCACATTCCGCCAACTTCATCCGTACTCGAGCTCGCCAGTTTCAACGGCAGTGCCGGGGTTGAGCCCCGACATTTCACCGCTGACTTAACGTGCCGCCGGCGCACCCTTTAAACCCAATAAATCCGGATAACGCTCGAATCCTCCGTATTACCGGGGCTCGTGGCAGGGGGGTAGC
+
CCCCCGGGGGGEGGGFEDGFGGFFGFFFGEBFFGGGGGDGFGGGGGDFGGGGEGGGFGDGGGG7CFGFAFGFFEG@FFGGGGGCCDEBFCFGGGGFGGGGDFFGFFGGFFFGGGGGEAFDGFGGGGGGCFGFC=C8=CD6?C;?DC=ADDD>BD=FDFEGGE8BBFGFFFGFEEG79BADGGGGGG5;=,D@>DG2(787EFF?2.:15F+;EFD88;C62.((--429C2,9:2<ABCE?,4?BA)69404,790-.,,-/,./3)5((-447).)(((-(,((-(-(,,-8)8*2(-4
@M02996:162:000000000-B87FG:1:1101:16574:3083 2:N:0:TAGCGCTC+CTAAGCCT
GACTACCGGGGGATCTAATCCTGTTTGCTCCCCGCACCTTCGCACCTCAGCGGCAGGCATCTGCTGGTAACCTGCCTTCGCCATTGGTATTCTGCCAGATATCTACAGATTTCACCCCTACACCGGGAATTCTGATTGCCCCTCAGTGACGCTAGGTATGCAGGTCGCAACGCAATTCCGGAGGTAAGCGCCGGGAGTTCACACCAAGCTTGCAAAACCGCCTACATGCCCGTTACGCCCAATAAGTCCGAACAACGAGCGAAACCAACGTGGTACCGCGGCGGCGGGCACGGAAAAAGCG
+
@@<6@CCBCDD+@,BC6<@C9EC;6<CA<<6,68+@+F,,,:C@7@,@6?EC++=C+@F,F9CE,CACEFGGFDB<,=D?+8@:@9B55,,,@,@FFFF9=;,+4C==B,,9,4<:60*==@?D+@@C>,,,,@ED9FFFF5*==D*@<8*)+39,7@,<,79,4;**;CCECAD;?F4A8:C*62893*/6>>DF(*)9/+95<F?6:)*,-=AFBF*-14(4(.)6)+.(1(-(32**,3(49)-)*-049>7*-(---)-2)((((-(-(-).66(11,,(-(-,,,-475:**,(((
@M02996:162:000000000-B87FG:1:1101:11532:3092 2:N:0:TAGCGCTC+CTAAGCCT
GACTACTGGGGTATCTAATCCCGTGTGCGCCCGACGCTTTCGTGCCTGAGTGTCAGAACCGCCCCAGTAGCCTGCCTACGCGATCGGTGTTCCTTCTAATATCAACGGATGTCACGCCTACAGTAGAAATGCCAGCTACCCCTAACGGGCTCGAGCTTGGCAGGTTAGAGAACAGTCGGAAGGGTGGAGCCACCAGAATGCACTATCGAATAACCAGGCCACCTACGCAACGCTGGACACCAAGGCAACCAGGATAATGCTCGGATCCAAGGAAGGACCGCGGCTGCGGGCAGGGGGTGAG
+
A@@A@CEDCDD+8,C,;<56CF@6,;CF,+,+@B+@@8,,;8C@:F9<;?,;,,9CAFFGGGGGGGEC@ECFFD<A,C@B@8>7D?C4?++,99,CEDB,@+9+9B>:@++9,9,+60*6=487CEDFA,,,@=DG?F@3@8*@FDAE5C*)54:345A>79854*=9:,@6@9F23*0@>*495/(15,466;CBB,+1)>7)6+1(6)*(1;8F(.*6:(,(/((628(3),((,.3*,(.4).,(1.).15)0..-.)*-49((4).)-(.,,44(,,,-0(-4(,2(7).**2(,,.
@M02996:162:000000000-B87FG:1:1101:11548:3099 2:N:0:TAGCGCTC+CTAAGCCT
GACTACTGGGGTATCTAATCCCGTTTGCTCCCGACGCTTTCGTGCCTGAGGGTCAGAACCGCCCCAGTAGCCTGCCTACGCAATCGGGGGTCCTTCTAATATCTACGGAGTTCACGCCTACAGTAGAAATTCCAGCTACCCCGAACGGGCGCGAGCTGGGCAGGTTAGATAACAGGCTGAAGGGGGGAGCCACGAGAGAGCACTAGAGAGTAAACAGGGCACCCAAGCAACTGTGGAAAACAAGGCACGGCGGAGAAAGCGCGGATCCGAGGTAAGAACGGGGACGCGAGCAGGGAGGGGG
+
B@@<@C,CCED+@,@,;;5@<E@6,;8,,,;,CC::@@,,5@C@B<<FC?9@,,;C9C<FFGGGD,@99C<EFD8<,9=C7,8,9=C+:+++9,,55B9,9+,+9<>7B++,,4,:,5*66=A7CD;@=,,3@3@+=E=,089C=C@F?6@A55;C:,9*D>5*/2=8>,5+,/;,:*7;>3<:*:2>222(8)/-(*)-(+.,4*),5.0).*67()*-23((,,.,40(.*-),.),*,,,,)(((*(04(5(1,(,.()-,)((..,(,(,),.)(,(((4(,(-(-,4)5**/(((-
@M02996:162:000000000-B87FG:1:1101:21207:3140 2:N:0:TAGCGCTC+CTAAGCCT
GACTACAAGGGGATCTAATCCTGTGTGCTACCCACGCTTTCGAGCCTCAACGTCAGTTAGCGTCCAGTAAGCCGCCTTCGCAACTGGAGTTCCGCATAAGAACTACGCATTTCACCGCGACACTAGGAAGGCCACGTACCTCGACGACACTCAAGCTCGACAGGATCCAAAGCAGGTCAGGGGGGGAGCACCGGCATGTCACGGCAGACGTGCAAGGCCGCCTACGCACCCTGTAAAACCAGAAAAACCGGAGAACGCGGGGACCAGCCGAATGAGCGGGGGTGCGGGGACGGGGGGAGGG
+
@@6,8CCFEFD+@6<,665;<C@;,;;,;,;,,C,8+6,,,8<C,6,B<<C@,,8B,CF,;7B=@,:6C<EF@B::,,,A,,88,9=,:,,,98@:,4=,A+9,9,884++,,9,,8:*===+,4A:B4,+,,6@+06+3+>B+0@=>03*),4982,4@C78*,*3,3D9A,9A5A*4A?5;**/-/,**.)0)4,*/).<-((.4:<)1((82*4>*-1,-,(,(,(/-(23).)),;.4(.97((1-.-(0.*-(,(-)-(*-(((-(-((.))-((((---4(((,(2))***-1((
@M02996:162:000000000-B87FG:1:1101:21198:3158 2:N:0:TAGCGCTC+CTAAGCCT
GACTACAAGGGTATCTAATCCTGTGTGCTCCCCACGCTGTCGAGCCTCAACGGCAGTTATCGTCCAGTAAGCCGCCGTCGCCACTGGGGGGCCGCCTAAGATCTACGCAGTTCACCGCTACACTAGGAATGCCACTTACCGCTCCGACACGCTAGCTAGACAGGTGCCAAAGCAGTTCAGGGGGTGAGCCCCGGGAATTCACTTCAGACGAGCAATGACGTCGACGCGCCCGTTACACCCAGGAAAGACGGAAAACGCTGGCACCATAAGGAGTACCGCGGCTGCTGGGAGGGAGGGAGCG
+
@@-86C@FEFD6C,@,6,;,;,@;,-;E,;,,6;@@+,,,;:F:,+4@C5;@++7@,6C,6@,A:6CC@@EAFC::++@8684@88=:4+++5+@F*8<,7+3+2?**4**7,5,,66)12:,,?CCC;,,25A6*2BFC*(5C)4,*.2)(*19<++3<?:3*2)20>EG?867+*260?C=**13C(*24)5)4(*)).3))5=>45))-().15*2-*-(-496((*-()(-,-),*-40?F:((*-.4(0.*-(-((1.)*.).).,),.,.)-(,-,,,(,.2(((,)0;**-2--
@M02996:162:000000000-B87FG:1:1101:23037:3163 2:N:0:TAGCGCTC+CTAAGCCT
GACTACCAGGGTATCTAATCCCGTTCGCTACCCCGGCCTTCGTACCTCAGCGTCAGTGAATGTCCAGGAACCCGCCTTCGCCACGAGTCTTCTTCGTGATATCTACGCAGTTCACGGCTACACCAAGAATTCCGGTTCCCCCGCCATTACTCCAGCCACACAGGATCAGGCGCACTCCAGGGGGTGAGCCCCTGCCTTTCACGCACGACTTAGGCGGCAGCCTACGGACCCGTTACGCCAAGGGAAGCCGAACAACGCTTGAGACCTGCGGAGTACCGGGGCTGATGGGCCGGAGGAAGCG
+
CCC<BDFFFED6C<<C;@<@@E@C,FBFCC@@<@@@@F,,BCE@:@,CC?EC,B@C,CFFGGFGGGEFFFGDFEFD:,E?B?CGGCC69,5,>,C49?E,C7,,9C>@C+49=@??=:*=0><?FGAEE,4,7DCDCGFDD5*@DG533620@>DFGGFFGC@,56;F+DF98?DCAFEFGDD*4/966?E=)0;;)2;)<+;@B;67>)*1/;;>BDD95,..(-,80:16*(((-(/*-:?07(,.*-037>31-(((-0.4*-)((--,((..--(,3(3-().4(((-0)1**(.,(
@M02996:162:000000000-B87FG:1:1101:9132:3167 2:N:0:TAGCGCTC+CTAAGCCT
GACTACTGGGGGAGCTAATCCTGTTTGCTCCCCACGCTTTCGAGCCTCAACGGCAGGTACCGTCCAGCAGGCCGCCTTCGCCACCGGTGGTCTTCCTGATATCTACGCATGTCACCGCTACACCAGGAATTCCGCCTACCCATCCGGTACTCTAGTTAAACAGGTTCCAAAGCAATTACAGGGGTAAGCCCGATGAGTGCAGGTCAGACTTGCTGTACAGTCTACGCTCGCAGTAAACCCAGGAAATCCGGATAAAGCGTGCCCCCACAGGAGTACGGGGGCTGCTGGGACGGGGAGAGCG
+
A@-6@C@@AED+@+7,;6A@<<C6,6;;,;;<@E:@:,,,,8C@8+,4<5;@++@B+:EFFFBCF@CC<@FCFC=:,,@A?:=8@@D4=++,9,C,9?=,A=,+49>84++9,6,,8800=9>=DFDF=8,,@=8C=E83=8*==E>+30+*73<,,8=A9C8,,029;EGA59C,/B<ADDE*6/5964*(:)2>),**1,(,6F@<;)+..+)+1++1+/)/)/(,/*6(/,.)-),*-4(37:))*-.4(06*.),-,*-(*-((,.(,((.6(((-11,-(,.4(((3))2**(--(
@M02996:162:000000000-B87FG:1:1101:9149:3171 2:N:0:TAGCGCTC+CTAAACCT
GACTACTGGGGGATCTAATCCTGTTTGCTCCCCACGCTTTCGAGCCGCAACGTCAGTTACCGTCCAGCAGGCCGCCTTCGCCACCGGTGTTATTCCTGAGATCGACGCAGATGACCGCTACACCAGGAAGTCCGCCTACCCATCCGGGACTGTAGTTAAACAGGTTCCAAAGCAAGTACAGGGTTAAGACCTAGGAGTTCACGTCAGACTGGCTTTACCGTCGACGCTCGCGATACAGCCAGAAAAGCCGGATAACGCCTACCCCAGACGAAGTGCCGGGGCTGCTGGCGAGGAGGAAGCG
+
A@-88CF<CFD+8,,,66,6@,C,,-;;,,,,,;+@+8,,@8D@88+@@46@,,8C,CEGGDBFEEFG<ED4BCF@,6,?,,6@8==47++,9,4@?B=,9+=+>F>:>4+8,8,:6=*60=,@DF:=A,,,7==CC>=8C8*:+@>+0;0)375,7=C:F98,,3:,5?DA69F,1=/@@D=,,20=0<C3?*8>(,)).1((/:?@=)*,3),/962/2((.(-4(-*-()(((.)32(.(37.(3*-0.,842,(((,0((1((.-,(((-).)((,,,-,-).,-((-).1**41.-
@M02996:162:000000000-B87FG:1:1101:21178:3179 2:N:0:TAGCGCTC+CTAAGCCT
GACTACTCGGGGATCTAATCCTGTTTGCTCCCCGCACCTTCGCACCTCAGCGTCAGTCATCTGCTGGTAACCTGCCGTCGCCATTGGGAGTCTGCCAGATATCTACAGATGGCACCCCTACACCTGGAATTCGGATTGCCCCTCAGTGACTCTAGTTATGCAGGTCGCAACGCAAGTCCGGAGTGGAGCGCCGGGAGGTCACACCAAGCTTGCAAAACCGACTACAGGCCCGTGACGCCGAAGAATGCCGAACAACGCGCGCAACGTACGGGTTACCGGGGCTGCTGGCACGTAAAGAGCG
+
A@@66C<F@CC+@,B,;6,,;,;,,-;C,,,,,88@+@,,4CC@8@,;;?C@,,8B,CE,E@EE@CA,@<CFFDE8+,4>88=,49<,9,,,9,CFFFE4=+,=4C4?>,,,,45+81*6684@,AAE:9,,+6@C=F8@D)*6685F<D+*,3=,6@7=9:9,6;+6=C8?+9>++=C@DCC4,08;)*44@>D>(*/3.596;FF;3)0//9CFF;*.*.(-(5)8(*4(1(---2**-4(,7--)*-0475,1---,-)-4)((.(-,-,(-.)((,,4,--).4,,)-)0/*0.1.(
@M02996:162:000000000-B87FG:1:1101:11740:3203 2:N:0:TAGCGCTC+CTAAGCCT
GACTACCAGGGTATCTAATCCTGTGTGATCCCCACGCTTTCGTGCCTCAGCGTCAAGGACGGATTCGTGAGATGCCTTCGCAATCGGTGTTCTGAGTAAGATCGATGCAGTTCACCGCTACACTACTCATTCCGCCCACGGCAGCCGTATGCCAGCAATCCAGGATCAAAGGCAGTTCCGGAGGGGAGCTCCGGGCGGTCACCCCGGACTTGGACCACAGCCTACGCAACCGAGAAACCCAAGAAAGCCGGAGAAGGCGTGCATGCGCCGGATAACCGAGGCAGAGGGGACGGGGGGAGAG
+
A@6,@CCCEDD-C;<,;<@,@CC6,<CF,<,,,C7@+6,,58C@@,,B<BFC6,8@,CFGGGG,8C@6C@FG@?55,,,A:@@7D=C,8,,,9EEDC@;,A+,,64@,4,54,9,,859==B,9@F,:9,,,@,@CDGGBD=E+=>:336**7=?DDF688=8,@*6=CFGF,;C1=CE?C>C**/59)447@>D9(*).,+/26)669)*-4<3)4)93/-(..314(*(,)(-,4,,*-4::FB(45-.-,74*.((--*-)*.,-(-(,-(..(--,,4(-(3(-((43538:*41(,
@M02996:162:000000000-B87FG:1:1101:11954:3204 2:N:0:TAGCGCTC+CTAAGCCT
GACTACTGGGGGATCTAATCCTGTGTGCTACCCACACTTTCGTGCCTCAGCGTCAGTTAGAGCCCAGTAAGCCGCCTTCGCCACTGGTGTTCCTCCGAAGATCTACGCATTTCACCGCGACACTCGGAATTCCGCTTACCTCTACTCCACGCAAGAACTACAGGTTGGGATGCAGCTCCGAGGTGGAGCCTCGGGAGGTCAAATCCAACTTGCAGTCCCGCCGGAGCACGCGGTAGACCCAGTAAATCCGGACAAGGCTGGCCACCGAAGGATCACCGGGGCTGCTGGGACGGAGGAAGCG
+
@@-88;;CCFD+8,6,;@5,;CC,,;CE,;;,;C@C,,,6@@C@@<;E6AC@,66B,CFGGGGGGDECEFGFGEF7,,,A68=F@8=69,,,@9E?FED+@?8,9ED7=++,499,6>*===+4@DC=@+,,@=C++>E,60+=@,1@9D*8B@DFG?AF823,4;+19:59,;C669)<BCC4*/5;4=,(:;)6(*)-6+7)7/7/6)+17A@2()96*.(,(-(4(*33)-4(6<6*32(6/6)-0-.39>B*.((,,*483((-,--.)(...,(((((-(,.3(,.40)8**.(((
@M02996:162:000000000-B87FG:1:1101:18635:3205 2:N:0:TAGCGCTC+CTAAGCCT
GACTACAGGGGGATCTAATCCTGTTTGCTCCCCACGCTTTCGAGCCTCAACGTCAGTAATCGTCCAGTGAGCCGCCTTCGCCTCCGGTGTTCCTCCCAATATCTACGCATTTCACCGCTACACGGGGAATTCCACTCACCGCTCCGACACTCTAGCCATACAGGTTCCAAAGCAGTCCCGCAGTTAAGCCACGGGCGTTCACGTCAGACGTGCATCGCCGGCAACGCCCCCGTTACACCCAGGAAATCCGGAAAACGCGTGCCCCCAACGGAGTGCCGCGGCGGCTGGGCGGGAGGGAGGG
+
@@66@CDDDDD+@8<,<<,6@,C,,;CEA,66BC:@+8,,;@FC@:,E<=C@,,8@,CF,FF<AFCFEDEGFGEBC,4=9BB,@DCD7=,,,@,CAFCE8?9,69CB=>++,,9,:6>*==CF+@FDC@,,,,@DFFG836:*=8EA>99*),3<@@F<<,9382*3@9EFFD6F@;FEE:B:*25<C4,=:BBDB(18(6+((,:<9@5912F):8)1-/4(-(4(((/495,,--.,2,4(47,6)2,04(0(*-(((,*,.97(-(-((((().4(,,3((-(--(.(30)1**4((-
@M02996:162:000000000-B87FG:1:1101:19897:3209 2:N:0:TAGCGCTC+CTAAGCCT
GACTACCCGGGGATCTAATCCTGTTTGAGCCCCACGCTTTCGTGCATCAGCGGCAATGACGGATTGGTGAGATGCCTACGCAATCGGGGGTCTGAGTAATATCTATGCATGTGACCGCTACACTACGAAGTGCGCCCACGGCAACCGGAATCAAGCAATCCAGAATCAAAGGCAGGGCCGGGGGGGAGCTCAGGGCGGGAACCCCAGACAGGGACCACAGCCGAGGCACCCGTAAAACCAAAGAAAGCAGGAAAGAGCGGGAAGCCTCCGAAAGGCGGGGGGTGCGGGGAAGGGGGGGGGG
+
AB<,8CCEBCD+@,B,;<,6,6;;,-;E,6,,,666+6,,,8;@,,5,6?C@++7+,CEFGGG,8,969@FFA?,,,,987=B,D=@8=+++9EGF?B=,4+4+6,8:4,,9,6,,8=*===,,@DC=>++,7+@??>@>DAE*<D:*3***2242;=,4>?7,;35<CCFA,/:*)2(01*2/*/45(*3)759--*)(-*(2:)-82)0(-7:)4)/.*-49(49(.*(4*((-:)+*-4(8>:.(*.),(9(2,((-,)-(*((((-((((((((((((-(,-(,(((-.)/**(((,
@M02996:162:000000000-B87FG:1:1101:11758:3210 2:N:0:TAGCGCTC+CTAAGCCT
GACTACCAGGGTATCGAATCCTGTGTGATGCCCACGCTTTCGTGCCTCAGCGTCAATGACGGATTCGTGAGATGCCTTCGCAATCGGTGGGCTGAGTAATATCAATGCATGTCACCGCTACACTACGCATTCCGCCCACGGCATCCGTATTCCAGCAATCCAGGATCAAAGGCAGTTCCGGAGTTGAGCTCCGGGCGGTCACCCCTGACTGGGACCACAGCCGACGCACGCGTTAAAACCAAAAAAGCGGGATAAGGCTGGAAGCCGCCGGAGTACCGGGGCTGATGGCAGGGGGGTAAGG
+
@@-68;CFDEC-C,@,,;,6C6;;,<C=<,,,;C@B:@,,,8;@,B,@;=CB,,68,CFGGGG:,6@CCCFG@E9,,?9?8@F:DDC88++,,@FCCE=,@7,,959,=4,9,4,,6890==,,@F++8++,,4+=?E6BDBF+=D:+3+**33=@@86@B=8,@@6=DFFA66D,?E<EC8;*,529),@5B>C=/*?2/>)6(263;+2(6A;)38*/*/(.(44>;*41)(--5)2*,-(471(3),.-(.6*,((((*,(1(((--(-(-.5)1(((((-()-,..((.5*2*(())
@M02996:162:000000000-B87FG:1:1101:16313:3215 2:N:0:TAGCGCTC+CTAAGCCT
GACTACCCGGGGATCTAAGCCTGTTTGATCCCCACGCTTTCGTGCCTCAGCGTCAGTCGCGTCCTCGCCAGCTGCCTGCGCGATCGGGGTTCTGTGTCAGATCTATGCAGTTCACCGCTACAGGACACATTCCGCCGGCGCCGGGCGGACGCAAGGCCGACAGGAGCAACGGCAGCCGCCCGGGGGAGCCGGGAGAGTGCACCGCTGACGTAGCAGCCGGCCGAAGCACCCGTGAAAGGCAAAAAAAGCGGAGAAACGAGGGAACCACCGAGAGACGACGGCGGCGGGGACGAGGGAAGAG
+
@@-68CCF@CD+@,B,6656,C@,,<CA,,<,,C8@+,,9,8;<8B,<@?EC,6@B6CFCF6@F7<8C+?FFEDA<,,@>+==+@@@+4++,9?C?5<=,9+,+4<9:=,,4,65,6=0=0>:@FGGA>,,,@D6CDG>:D)@59C:C)))(=:8FCGGE7797C)*:7;C>:77/5)45:85**137(*24@5)-(+*)-+(4(0-31)1-.).1())-*,(-(-(41*((1((-6)+*..(.03((1-)((0(*((-(()((13(((4(,(((((,(,((-,,-(((-(-))*2*.((,
@M02996:162:000000000-B87FG:1:1101:19909:3225 2:N:0:TAGCGCTC+CTAAGCCT
GACTACCCGGGGATCGAATCCTGTTTGATCCCCACGCTGTCGTGCCTCAGCGGCAAGGACGGATTCGTGAGATGCCTTCGCAATCGGGGGGCTGAGTAATAGCTATGCATGTCACAGCTACACTACACAGTCCGCCCACGGCATCCGTAGTGCAGCAATCCAGGATCAAAGGCAGTTCCGGAGAGGAGCGCCGGGCATGCACCCCGGACGAGGACCACAGCATACGAACCCTGGAAACACAAGAAAGCCGGAGAAAGCATGCAGCCGGCGGAGGACCGAGGCTGAGAGGGCGGGGGGGAGG
+
A<-68;CFBDD+@,<,865,C,C,,6;A,6,,,;6@+6,,,9:@,B,B;?6B++6@,CFGGGG,6:?:C<FG<??,<,4AB:C,@=@+7+**4>DC7<227+,+2,6322,,,23,62):02,1?F,87*2+5*=CDGC8<>F)0C3/0/0(32:<:233*94,:)97CFGF57D*9*)8>>E**137(*:(<>D>(*.3,2402)316)),4>?82;532().).-40*((2(,(-.,*.-(.033(2-.-(..*.(())*..*,,(-(--((-,((-,,((.(.).(((-))/**((((
@M02996:162:000000000-B87FG:1:1101:6090:3228 2:N:0:TAGCGCTC+CTAAGCCT
GACTACCCGGGTATCTAATCCTGTTTGCTCCCCACGCTTTCGAGCCTCAACGTCAGTTATCGTCCAGTAAGCCGCCTTCGCCACTGGTGTTCCTCCTAATATCTACGCATTTCACCGCTACACTAGGAATTCCACTACCCCTCCGATACTCTAGCTTGACAGGTCCAAATGCAGTTCAGGAGTTGAGCCCCCGCATTTCACATCTGGCTTGCCATTCCGTCCGCGCGCCCCTTACACCCAGTAAATTCGGATAACGCTTTCACCAGACGTATTACAGCTGCAGCTTGCACATATGTAGCCG
+
CCCCCGGGGGGGGGGGFEFDGGGGGGGGGFGGEGGGGGGGFGGGGGGGFFGGEGGGFGG9FGGFGGGGGGGGGGGGGE9FGGDGCFFFGGGFFGGGGGFGCDF@EFFGGEFGEGGGG@>8CEFFFCGFFGGFGGGDFDG,=)0==B5FA9;*B;8=EFFEG85F?DDGFFF?9D7B;CEFD6@FGFECCGDFFFDFFGF?<F*:;@CBBFD>(+/+1=<=,(((,(..3B(:;./7A3C*33:A?4)-1.732*4C-(-()*)50((,-,-...-.).).((,)().(82))1*+3+-:2(
@M02996:162:000000000-B87FG:1:1101:12006:3240 2:N:0:TAGCGCTC+CTAAGCCT
GACTACTGGGGGATCTAATCCTGTTCGATACCCGCACCTTCGAGCGTCAGCGGCAGAAGTACTCCGGCAAGCTGCCTTCGCAATCGGGGGTCTTCGTGAGAGCTAAGCATTTCACCGCTACACCACGAATTCCGCCTGCCTGGCGGACGCTCAAGCTGAACAGGTCGCGCTGCACACGCGGGGTGGAGCCCCGGGAAGTCAAAACACGCCGAGTCAGGCGCCGACGCACCCGGGAAACCCAAAAAAGCAGGAAAACACCAAGAACCGCCGGAATACCGGGGCTGCAGAGACGGAAGGAACG
+
@@<86CCD@ED+8,,,6,,,6@C;,C@E@@:,,8:@+@,,4CFD7+4B@BCC++6@@FGEFG9FGGGGDGGGDBEF9?9ACCC7DDDDD+++6,C=ADF+?*++>DD8>3,,,6,:>>*=>9BEG@>C@,+,7<AC6FF698@DC*:>9C)(=:?F,CFF7:770AGECB*8*6>9FGFFD>C**/-14*22@BG0(/).5+6<1>014))-(048A)0-/,-,436((*,()(-,4(,22,(.),(.*..(().*,(--(1,,0((-,-(-((.-,((((332(,5)((.,0)/**(((,
@M02996:162:000000000-B87FG:1:1101:14131:3276 2:N:0:TAGCGCTC+CTAAGCCT
GACTACCAGGGAATCTAATCCGGTGTGCTACGCGCACTATCGAGCGTCAGCGTCGATGAGTCCCCAGCAGGCTGCCTTCGCCATCGGGGGGCTTCCTGATCTCTACGCATGCGACCGCTACACCAGGAAGTGCGCCGGCCCCTGAACTAACCAAGAGACACAGGCAAGGCTGGAGGTCCGGGGAGGGGCCCCGGGAGGGGACAGACTGCGTGGGGCACAGCCGACGGGCGCGGAGCGCGCGGGGGTGCGGAACAGAGCGGAGACCCCGCGGAAGACGGGGGAAGCGGGCGAGAGGGAGGCG
+
8<-,6;=CDEC-6,,,66,,6+67+88;,<6,+7+76+,6,8C<,+48@?@@,,7:,<E@,CFFGC@E<=FF9=,,,,9?4,=8@6:+4+**3,6>F><,,+,+5?4*46*7*1**43)9)2,=EFCC:+++5:=D):**9(7>C@7+0*0,</7*0:6E*22*/)9:52+0*09E55288CE*252<(**(0599(*724*-415,,.)1((0(.()*./(,-(-((-*(-)(((,(**(,40)(-0)-.-(7(0.((((/-(*((,((,(((..((((,((-.(-,-((-0)/2*(((-
@M02996:162:000000000-B87FG:1:1101:23969:3294 2:N:0:TAGCGCTC+CTAAGCCT
GACTACCGGGGTATCTAATCCGATTTGCTCCCCACGCTTTCGTGCATGAGCGTCAGTTACAGACCAGGGAAGCGCCTTCGCCGCTGGGGGGCTTCCATATATCGACGCATTTGACCGCTACACATGGAGTTCCATTACCCCCTTCTGCACTGTAGTTGGCCACGATGCGAGGCGGTAGTGAGTTGAGCTCAACGCTGTCACAGCAAAATGAACAAACCGCCAGCGCAACCGTAACGCCCAAAAACACGGGATAACGAGTGCCACCAACGAAAGAACGCGGCCGCAGGCATCTACGAAGCCG
+
BC@CAFFCCDD+8,6,<F<@<6B,,6;E<,6@:FFC76,,,8EFGFEGFGGCFECD96C9FEGFFGCE,CE,BBCC,4,?=C+CE=:,4+++43,<F,7@7+3*@>C7B**7<6>F:0::C9F:FCF:+?9EG99CCGGGGFEFGGCGFG=(5222++2C8<(*2)/*5/*0*)/*8*.9:@++3:8*-A?<5>)((2*)-2-.47>()*2))8474356/(42640(-2(,*4,:7;*/((.4)(,(),)4(1)*((--)*6)7.,(,(-(-3(.4((4(-((,49((,.)***2/((((
@M02996:162:000000000-B87FG:1:1101:15465:3343 2:N:0:TCGCGCTC+CTAAGCCT
GACTACAGGGGTATCTAATCCTGTTTGCGCCCCACACTTTCGAGCCTCAGCGTCAGGTAAAGCCCAGCAGGCCGCCTTCGCCACTGGAGTTCTGCCGAATATCTACGCATGTCACCGCTACACGCGGAATTCCGACTGCCCCTACCGCACGCAAGACGAACAGGTTCGGAGGCAGTTCAGGGGTTAAGCCCCGAGAGTTCACAGCAAACGGGGGCACCCGCCGAGGCGACCGGTAAACCCAGAAAAGCCGGACAAGGCGGGCCACGTACGAAATACCGGGGCTGAGGGCACGGGGGGAGGG
+
@C@,@F@<ACD-@,6,;<5,,C@;,6;4+6,8+886@,,,,89@B+,;64;@,8@@,<CF,EBDF<C6,,CFC=@4,,E=866@@=<,9,4,4,9,=46+?+,69<>@=++4,9,,6>*=?=,48@::=3,,7=+6++6@+0*==8:<9=*8C:>F,;CCC7<,,****6////?01=*=9CD***.:7+/1>A)62,+//+1.8.,44)/((),0()1-*,(4(,(((*-3)(-,62,*32(,/3((2-.--73*.(((,)-85(,.-4((((-..3(,0(--.(,-(-(-0)/2*(-(,
@M02996:162:000000000-B87FG:1:1101:14337:3357 2:N:0:TAGCGCTC+CTAAGCCT
GACTACTCGGGTATCTAATCCTGTGTGATACCCATGCTGTCGTGCCTGAGCGTCAGATGATCTCTGGACAGCTGCCTTCGCAATCGGTGGGCTGTGACAGATCTAAGCATTTCACCGCTACACATCACAGTCCGCCATCCTCGACATCGCGCAAGGGGACCAGGATCAATGGCAGTTCGCAGGTGGAGCAGGAGAAGGGCACCGCTGACTTAAGCCGCCGCCGGCGCACACGTTAAACCGAAAAAAGCCGGATAACGCTCGGGACCTCCGGATGACCGAGGCTGCGGGCACGGAGGGAGCG
+
@@-,8CCFCDD-@,6;66;;CC@;,<CF6@C,,;,;,,,;5C9@6,,;;?C@+,@BACFG;C,C@@DGFAFGED8<,,@A:@C=D=:,8++,9?4?FEA,A+,,9E@A=,,,,9,56=*==9:A,AE,?,,,@==CC4,9+:@DDG5EBG*)@==FEEGEE?=+@*6=D3@?,:C43?)@C>:1,38>5C,8?>FF2,*-/1-:@/69=+109+8;(.).2.(,(4091*.2*,.-64,*-4(,76(,*-.-(06*--(,,14(/(,).-(-(-.3(4,,1,(,-(-3(4,3.)22*-2,(
@M02996:162:000000000-B87FG:1:1101:14351:3368 2:N:0:TAGCGCTC+CTAAGCCT
GACTACTCGGGGAGCTAATCCTGTTTGATACCCAGGCTGTCGTGCCTGAGCGTCAGATGATCTCTGGACAGCTGCCTTCGCAATCGGTGGGCTGTGACATATCGAAGCAGGTCACCGCTACACAGCACATTCCGCCATGCTCGACATCGCTAAAGGGGACCAGAATCAAGGGCAGGTCTCAGGTGGAGGATGAGAAGGTCAACGGTGACGTAAGCCTCCGCCGGCGCACCCGTGAAACCCAAGAAAGCCGGAAAAAGGCGAGGGGCTCCGGAGGACAGCGGCTGCGGGAGAGGGGGGGACG
+
@@666;@@@CC+@+@,66;,,6;6,6;E,@@,,@,9,,,,,9:@8,5;@=C@6,6B<CFF,E@EACCFC<FF<B@8,,,986>,@=@,8++,4?>=F<=,9+4,9CB7=,+,94,,8800899E,9AB=,,,===DG4,730<=+@)8@C*)33=CEC8@8D8,@+2<3,59+0@*0;*13,;2,000)=,0@>DC),3*0,::(28-7)*/9)./(2*.//(1(.,22*4(/-,443,*-1(3<73(*-)4072*-((-,91()(-(-(((((,-((((,((-((,3(((-.)1**((-,
@M02996:162:000000000-B87FG:1:1101:21598:3382 2:N:0:TAGCGCTC+CTAAGCCT
GAGTACTGGGGTATCTAATCCTGTTCGATCCCCGCACTTTCGTGCCTCAGCGTCAGTCGCGGCGTGGTGCACTGCCTTCGCGATCGGCGGTCTGTGTGATATCTATGCAGTTCACCGCTACACCACACATTCCATGCACCCCAAACGCACTCTAGCCCCCCAGTTTCCATGGCAGTGCCAAGGTTGAGCCCTGACATTTCACCACAGACTTGAGATGCAGCCTACGCACCCTTTAAACCAAATAAAGCCGGATAACGCTCGGAGCCGCCGGAAGACCGCGGCAGAGGGGACGGGGGGAGCG
+
ABAA@CCCFFD:@CA6@<<@@DCC<E@E<,6CC@@BCB,,@@C@B@<F@BFCB:@C;CFFGGG7@>C,CCCF?EA@,,,A7=C@EEC=B++4@E;?CEE;=+@+>,8,@,5,,65:>>*6=@,@EFF7>=,,>E,?9F;,@5AGGCA@9C*)7>=>CFGCCE5844=9C,>;=AD6AF@FBCF+,04C)2/3;AGF),;5/3;@DFD@D4;7=F?6<4*.22(.2<>:980(*).69)2*-3-:=<6<*-59-062-((-,14-91369((-((.3((-(11(-((-,(4435./**((((
@M02996:162:000000000-B87FG:1:1101:17568:3383 2:N:0:TAGCGCTC+CTAAGCCT
GACTACAAGGGTATCGAATCCTGTTTGCTGCCCACGCTTTCGTGCCTCAGCGTCAGTTACAGTCCAGAAAGCCGCCTTCGCCACTGGGGGTCCGCCTAATATCTACGAATTTGACCGCTACACTAGGAATTCCGCTTGCCTCTCCTGCACGCAAGGCCCCCAGGTCACAGGGCGAACAATGGTTAAGCCATTGCCTGAAACCCCGGGACAAAAGGACCGCCGACGCACGGGGGACGCGCAAGAAGTCCGGAGAACGAGTGCCCACGACGTAGTACCGCGGGTGCAGGGGCGCGGGGACGCG
+
@@-66;@EEDD-C,;,66,666C6,-C9<,,,,C,@+8,,,8;@,9,56A@@,,8@;CE9FF,;E@CFCFG8EC++,,9A,66@8=C,4++,9+8:==E,9+,+4C>+9,+9,9,,6)*66@,,8ECA48,,>DC+=+33+:*6=,:,6+*)B>=+@8C>+>=+<ADCCGF9@9;EDG5398,,7215)4,1=B74*28@>,/55)((()2628;A1)76149>2-3,4*(4)4(,4(*/214<?)))/30(-.2/,(((-*3.717(,(-,-..54,(,(,,-)..((,-().***(((-
@M02996:162:000000000-B87FG:1:1101:17553:3393 2:N:0:TAGCGCTC+CTAAGCCT
GACTACAAGGGGATCGAATCCTGTTTGCTCCCCACGCTGTCGTGCCTCAGCGTCAGTTACAGTCCAGAAAGCCGCCGTCGCCACTGGTGGGCCTCCTAATATCTACGCAGGTCACCGCTACACTAGGAATTCCGCTTGCCTCTCCTGCACGCAAGTCCCCCAGGTCACAGGGCGAACAATGGTTAAGCCAGGGCCTGAAACCCCGTGCGGAAAGGACCGCCGACGCACGCGGAACGCCCAACAAGGCGGGAGAACGCGTGCCCCCGACGGAGGACCGAGGGTGCAGGCACGGAGGAAGCAG
+
@@-,8;@ADFD+@,6,86,,6<;,,6;;@,,,,;+7+8,,;:C@:@,B<?@@,,@B6CEEEG,:C@CFDCGEFC@@+++>+,4@,==59,+4@,@F,?=9=+9+9<>7=++449,:6=30=94,@FCA=,,,6@E686+@+0*=@,:A6=*)@==9=EFGD78+2;;7:FGE:?DGFDD*;82,2:85.:,(28<((2AE*4-1326;()>6>FFF;)12*(-13-434*--)-4344*2,(-.)(-(/-5(-5)/4((-,/4()(4(2(-((4,-44,1((4:)61(.,4(.5:**.,(.
@M02996:162:000000000-B87FG:1:1101:17316:3413 2:N:0:TAGCGCTC+CTAAGCCT
GACTACTGGGGGATCTAATCCCAGTCGCTACCCCGGACGTCGTACCGCAGCGTCAGGAAATGTCCAGGAACCCGCCTTCGCCACGAGTCTTCTTCGTGATATCTACGCATTTCACAGCTACACCAAGAGTTCCGGTTCCCCCGCCAGTACTGCAGCCACACAGGAACAGGCGCACTCCAGGGGTGGAGCCCCTGCCGGTCACGCACGACTAAGGCGGCAGCCAACGGACACGTTGCGCCCAGAGATGGCGAACAAAGGGTGAGACCACGGGATGACCGCGGCTGAGAGGAAGGAGGCGGGG
+
@@-68C<C@CD+@,,6C65,CC,,,;8F,@7,;-6@+8+,,76@,,,46>8@,,B@,@FG9F,CFFEFGDADGC:=,,,?8?=CECB+,,,,@9E9,:?44+,+9<>4>++,96,,6:*==9,@D=>A,,6,,@@++==,=>*@7C=,3+1*76C7@E69C7=,@*3:C,D349;*;*8ACCC4*/28(13,)278(*.(/+6(2042())))7:EF)94/,(.(4(4,*.8*((--,+*-4(,)..)2(0-,.(*.((.,1(.*4(-((-,((.-(((((((,(.).(.((0.8**,((-
@M02996:162:000000000-B87FG:1:1101:16880:3417 2:N:0:TAGCGCTC+CTAAGCCT
GACTACTCGGGTATCTAATCCTGTTTGAGCCCCACGCTTTCGTGCCTCAGCGTCAATGACGGACTCGTGAGATGCCTTCGCAATCGGTGGTCTGAGAAATATCTATGGAGTTCACCGCTACACGACGAATTCCGCCCACGGCACCCGGATTCCAGCAATCCAGGATCAAAGGCAGTTCCGGAGTTGAGCGCCGGGATGTCACACCTGACTTGGAACACAGCCAACGCACGCGTTAAACCCAAGAAATGCGGATAAAGCGAGCAGCCGCCGGAGTACCGGGGGTGAGGGGACGGGGGGAGAG
+
@@668C,6@@C-7,6,;C,,@EC66CCF,66C,C7@F;,,5@668B<F<=CC,68:,<@EGGG++,:,C6FG,?5,,4,A,BB,@@:,8+,,,9@9,59,9+4,9<9,9,,,,4,,4:*6=99+64@@=,+,@=CC6>8+C=D+=E8+3+**,3<8@@,,49@,C*5@9,@989D,8C=?5*;*,520)**-:/:(.4)//5)6()6;@++.3A)0/)7/*/(//6(,,*(-),(-..,*-2(251))2-.-(..*.)((-)-(0(-(4-(,(-(..4((((-,(.22((4,5)1*/4,((
@M02996:162:000000000-B87FG:1:1101:17293:3423 2:N:0:TAGCGCTC+CTAAGCCT
GACTACTGGGGTATCTAATCCCGTTCGCTACCCGGGCCTTCGTACCTCAGCGTCAGTAAATGTCCAGGAACCCGCCTTCGCCACGAGTCTTCTTCATGAGATCTACGCATTTCACCGCTACACCAAGAAGTCCGGTTGCCCCTGAACTACGCCAGCCACACAGGACGGGGCGCACGCCAGGGGGGGAGCCCCGGCCTGGCAAGCACGACGTAGGCGGCAGCCGGCGGAGCCGTTACGGCCAGGGGAGCCGAACAACGCGTGAGACCGCCGGAGGACCGGGGCTGCGGGCACGGAGGGTGCG
+
@@-88C<@CED+@,,6;@<9,6BC,-8C:@6,,++++8,,5:,6:,,,;?EC,,,66CFA,C6AFEE<@E@F@>4=,,@A88=,=8=8,,,,@,C,,9@,C+,,9E>=>++9,9,,6836==9DG8=DE,6,@C8?C+,@D9*++@),3+*0+36+6@1,+@=,;<++**43*924)/5?CBC**/,71A*47:/3(*)(.+-,471(2)1((.57;))-*.(((-(-(*-4*(,-,(*/4:?6)(((1-0--7,*-(-(-/()*4,((-(-((((--((,(--,-(((-4,)0882(-3(
@M02996:162:000000000-B87FG:1:1101:20860:3433 2:N:0:TAGCGCTC+CTAAGCCT
GACTACTCGGGTATCTAATCCTGTGTGCTCCCCGCACCGTCGCACCTCAGCGTCAGTCATCTGCTGGTAACCTGCCTTCGCCATTGGTATTCTGCCTGATATCTACAGAGGTCACCCCTACACCAGGAATTCGGATTGCCCCGCAGTGACGCAAGGCTTGCAGGTCGCAACGCAGTCCAGGAGGGAAGCGCCGGCCGGTCAAACCAAGCGTGCAAAACCGCCGACAGGCCCGTAACGCCCAAGAAAGCCGAACAACGATCGAAAAGGACGTGGTACAGCGGCTGAGGGCACGAAAGAAGGG
+
@@688C@F@CD-@,6,66,6@;C,,6;E,;,,8@+@@F+6@@CC@@,E@?C@,,@C9CF9E9EFACCC@<EFFBE,,?9ABB:,9=A:56,4@,CE<?E==+,,9C4?A,,9,4::4:*6=8:9@FD@:,,,+9A==DA,=D*@=B0F?=:5E@C+@,,6@==,,5++3BC?:9D*391@88@**3/9/415)/9>(*)(6+9EFF<;;)2/(:9?F@9-24(4490-(*3(1(-(--*/,43:F(((*(0447:*-(((-*.-).(.(-(-,-.6).)-,2(-(,(,((-4))1**(,(,
@M02996:162:000000000-B87FG:1:1101:22970:3442 2:N:0:TAGCGCTC+CTAAGCCT
GACTACTGGGGTATCTAATCCTGTTCGATCCCCGCGCTTTCGTGCCTCAGCGTCAGTTGCGGCTTGGTGACCTGCCTCCGCGATCGGCGGTCTGTGCGATATCTATGCAGTTCACCGCTACACCGCACATGCCAGCCACCCCAAACGCACGCAAGCCCCCCAGGTTCGACGGCAGGGACCGGGTGGAGCCCGGAAAAGGAACCGCCGACGTAAGGGGCCGCCTACGCACCCGGTAAACCCAAGAAATCCGGAAGAAGCGCGCAGCCGACGGATGACCGCGGCTGCGGGGACGGGGGGAGAG
+
@C@6@C66@DD+B6F,<656,;@;,<@F<,8,9@@:+6,,,8;66B,<@?@B,6@@<CFGGEG++7@,6@,CEE8=,9=>B:>4@=C+>48+BF,?,8?+4*6+7,8,>,54,6,,>55+63,@CGC+6,,,@DFC?C6,@5@DG78593*)>:C7;E7=:=5*4*:*7B?>*;D*:C7DDDE**/,545148792(+),(2,-0),24)/-::>F93),2(,-(4146E(()(-(-6,*,-425:))2-)3().*,(((,)-(149(((-(-(..,2(,,0(,(---(4(4))/2*42(,
@M02996:162:000000000-B87FG:1:1101:13224:3454 2:N:0:TAGCGCTC+CTAAGCCT
GACTACCAGGGTATCGAATCCTGTGTGATACCCAGGCTGTCGTGCCTGAGCGTCAGATGATCTCTGGACAGCTGCCTTCGCAATCGGTGGGCTGTGACATATCTAAGCATGTCACCGCTACACAGCACATTCCGCCATCCTCGACAGCGCGCAAGGGGACCAGGATCAAGGGCAGGTCGCATGGTGAGCATGAGAATGTCACCGCTGACGGAATCCTCCGCCGGCGCACCCGGTAAACCCAAGAAAGCCGGATAACGCGCGGGGCCGCCGGAAAACCGGGGCTGCTGGGACGGGGGAGGGG
+
@@-68CEEDEC-;,;,96,6,C@,,6;A,@<,6C,96,,,,::@6B,@@A6@+,@@<CFG9FEECACFC@FFE?4,,,@?8@=8D=C,8++,989?FCA,9+,39FB<=,,9,9,:88*6=9,@,A=,?,,,@=6@C+,9+:?D>E)85=3)@B?FEGG68=8+@*=?C,@9+:D*;C):B*4,75695C,1;ACE*,4*/,8@9)89=4)3;)70)**.//(,(-49(/44),--66,*23((03(09-.,(0.*-(-,,14,/,460---((,(-4(11((-().2(((35)/2*(-(,
@M02996:162:000000000-B87FG:1:1101:16934:3485 2:N:0:TAGCGCTC+CTAAGCCT
GACTACTAGGGGATCTAATCCTGTTTGATACCCGCACCTTCGAGCCTCAGCGTCAGTTGCGCCCCAGCAAGCTGCCTTCGCAATCGGAGGGCAACGAGATAGCTAAGCAGTTCACCGCTACACCGCGAATTCCACCTGCCGCTTGCGCACGCAAGAAACGCAGGTTAAACCGCGGGACGGAGGGGAGCGCCGCGAAGGGACGGCTGAGTGACAATTCCACCTACGCACCCGGTAAAGCCAATAAAGCGGGAAAACGAGCGGACCGGCGGAAGTACCGAGGAGGCTGGAACGGAAGAGGCAG
+
A@6,8CCEEFF+86@,;65,6CC6,<CEB<<,,@+@+C,,;9DA8@,@<=CB,8@B6CFFGGGCFCCFCDGGCF88,,=?,?B,D@CF@++,9,9>FD@+4+9+9ED,>,,9,9,,>5*6=9,@+@@CB++,7E3=6>@D+5*+66=@9+*)@:CFGG69*;/14/+5:9:9*):C3>:B8:**=1-1,2:9>5)(,*8:?=9>-<B(./?<:*)1)*:4*(4(-3(41*-3)-3:).,;,(.-6))(),0(.535,((-392(1(,(,(-().---(,1-(-8(48,4,,,..1**.-(-
@M02996:162:000000000-B87FG:1:1101:11881:3517 2:N:0:TAGCGCTC+CTAAGCCT
GACTACACGGGTATCGAATCCTGTTTGATACCGGCACCTTCGAGCGTCAGCGGCAGGAGCGGCCCAGCAGGCTGCCTTCGCAATCGGAGGTCTGCGTCATATCTATGCAATTGAGCGCTACAAGACGAAGTCCACCTGCCTCTGACGCACGCAAGAACACCAGGTGCAACTGCAGTGCAGACGTGGAGCGACGACAGTTCACAGCGGACGTGAAATCCCGCCGAGGCCACCGGTAAGCCAAAGAAAAGCGGATAAAGCGAGGAGCCACCGTAACACCGCGGGTGCAGGAACGGAGAGAGAG
+
@@-66;CCB@C8@,6,:6,,,<;,,-;AB<,,,6+7+9,,,9CC,+8@6?,@++7B+BF<FGGGG@DECCGC:?,,54,9,8:8@=:FC++4,,948+8,7+,+6,6:;,,8,6,565*6==,@DC=CC>+,,@E=+D,,5)0+5@>+3C*5B8DFFGFC7C5*4**4:,,348C,9:>8?<44*//6(::;)0/:(,+)1+17;71(-)1-:)6*))2,/,(,(-4((22(93,-),,*.4((0(((1(.4,.6*.)-(-1,-*-(..-((((-.-4(,,(-,-).1((,(0.2*/(-(-
@M02996:162:000000000-B87FG:1:1101:15984:3518 2:N:0:TAGCGCTC+CTAAGCCT
GACTACCCGGGGATCTAATCCTGTTTGCTACCCGCACTGTCGAGCATGAGCGTCGATAAGTCCCCAGCAAGCTGCCTTCGCCATCGGGGGTCTTCCTGAGCTCTACGCATTCCACCGCTACACCAGGAAGTCCGCTTGCCCCTGAACGAACCAAGAGAAACAGGCCAGGCGGCAGGTCCGGGGTGGGGCCCCGGTAGGGGACAGACTGCGTGCATCTCCGCCTGCGCTCGCGGTACGCCCAGGGATGCCGAACAACGCGTGCACCACTCGGAGGACCGCGGCTGCGGGCACGAAGGGCGCG
+
@@-,8;=C@CC+@,,,66,,6,;,,-;?,<,,,78C++,,,:C@66;;@?@B+,7@,CFFCEEADCEGCAFGEB,,,,9A,6=,D=@+4+++9,9E,??,,+,+6<8+>++446,,88*==9,=DGDDD,,,7@66+D?,==5=CFF,3*3)@:CFGGGGC?@,4?9C;>*/4/CG=*;BDDC**/17-*22<>)40*0--*4:?7.34)/-4:)1)/2-1,(-.-(,,*46)---3-**(411)(-(2-0-45(1-(-(-*--0(,((-,3((-(49(,10,-(--3(-,2../*/44((
@M02996:162:000000000-B87FG:1:1101:23639:3522 2:N:0:TAGCGCTC+CTAAGCCT
GACTACCCGGGTATCTAATCCTGTTTGCTCCCCACACTTTCGAGCCTCAGCGTCAGTTAAAGCCCAGCAGGCCGCCTTCGCCACTGGGGTTCCTCCGAATATCTACGCATTTCACCGCTACACTCGGAATTCCGCCTGCCGCTACTGCACTCAAGAACAACAGGTTGGGATGCAGCTCCGGGGTTAAGCCGCGGTAGGTGACATCCAACTTGCAGTCCCGCCTGCGCGCCCTGTACACCCAGTAAATCCGGACAAAGCTTGCCACCGACGTAGTACCGAGGCTGCTGGCACGGAGGTAGCG
+
B@@A@CF,@CD+8,@<@C5C@,C;;-CE9,;,@@CF@@,;,@FE@+,;;AFB866@;6ECACEFDEFFFDC>B>@:,,DAB?=,,9=,78+,9,=FGEE:++4+@BD>C6+,99,9@=*6=9,,,8?F=8,,7D@C6B?EGB*=+,1956+)@DDDF=DCCC@,,359>83:,;F,0*:?3>C**38C*448?B)6(*+)/+9))24/6)+94*/2/)*./,--,37(4?(-*4))6),*-3.:@)))2476673*.()-.*5<*413>-(-,--..1(-1;(.(.542,2()0:5*).3(
@M02996:162:000000000-B87FG:1:1101:11418:3527 2:N:0:TAGCGCTC+CTAAGCCT
GACTACTAGGGGATCTAATCCTGTGCGAGCCCCACGCTTTCGTGCCTCAGCGTCAATGCAGGCCCGGCCAGCTGCCTTCGCGATCGGGGGGCTGTGGCAGATCTATGCATTTCACCGCGACACGCCACAGTCCGCCGGCCTCGACCGCATGCAAGGACACCAGGATCAACGGCACTGCTCCGGGGGAGCCGTCGCCGGTCACCGCGGACTGAGCGCCCCGCCGGCGCACGCGGTAAACCCAATAAAGCCGGAGAAGGCGCGCAACCGCCGAATTACAGCGGCTGAGGGGACGGAGGGAGAG
+
@@-,8C@EEFF+@,6;6@<@<@C,,;@F+77,,@+@+8,,,8C@:F,B<DEB,6@@,CEFGGGGGGDGCCFGFE8=,9,?,88+@=CED+**3>,<FCD*>/,+5,6,>,,,,4,349)29@:CCGG7<*++5:=>DE*/*.7D3:425*0,C9>FFGGGC=3*:)0:9*;>*7>*99)9:8=**/37(/:(859<(*0((+.4>)4-(0/.5)4545)-*4(2,3170*4939(-6),223(.9449>-.-(03*.,((-)-(/4((4-(-((..)5.,,,(-((-2(-(-.)1/2-3(,
@M02996:162:000000000-B87FG:1:1101:11896:3528 2:N:0:TAGCGCTC+CTAAGCCT
GACTACACGGGTATCTAATCCTGTGTGATACCCGCACCGTCGAGCGTCAGCGTCAGTAGCGGCCCAGCAGGCTGCCTTCGCAATCGGAGTTCTTCGTCATATCTATGCATTTCACCGCGACACGACGAAGTCCACCTGCCTCTGACGCACGCAAGAACACCAGGTTCAACTGCAGTGCAGACGGTGAGCGACAAAAGTGCACAGCGGACTGGACATCCCGCCGAAGCGACCGGTAAACCAAAGAAAGCCGGAAAAAGCGCGGAGACGCCGAAAGGCCGCGGCGGCGGGGACGGGGGGAGGG
+
@@-68CEFCDD+8,A,;<;,@,;=,<;CC@C,;@@C+C+6:@FC:++B:?C@86@C6FGGGGGGGGGGGFGGED=8,9A?,?B:D=@C@+,,9,C=9B=,9+,+9,954,,,49,5>>*===:EEGDC@++3@=@D6DF6:8*+58:<9?*)B@DFGGGF*:7*43:<C>:951C:ACECFC=**16<7>C;):*6(,+.9+7@0)629)*,27>*,)1-2((--30((*--)--,6)0*(.38>???4-59(03*-(---9;()2(7(-(((-((.4(,((---(-4((--.)/2*41((
@M02996:162:000000000-B87FG:1:1101:23201:3532 2:N:0:TAGCGCTC+CTAAGCCT
GACTACCGGGGGATCTAATCCTGTTTGCTCCCCACGCTTTCGAGCCTCAACGTCAGTTACCGTCCAGCAGGCCGCCTTCGCCACCGGGGTTCTTCCTGATATCTACGCATTTCACCGCGACACCAGGAATACCGCCTACCCATCCGGTACTCTAGGGAAACAGGTTCCAAAGCAAGTACAGGGTTAAGCCCGAGGAGTGCACGGCAGACTTGCGGTACCGGCTACGCTACCTTTACACCCAGTAAATCCGGAAAAAGCTGGCCCCAGACGGATAAACGCGGCAGCTGGAGCGAAGGAAGAG
+
@@<@@CCCCED+7,,,6C56C6@,,<CE,,6,6C@@+,,,5@FE8+,@@FA@,68@,,C6CB68FBECEEF+C>==,,=A:7=@D==+4++,9,4A,BA,,+,+>5@>>++,3@??>>*==8+@DCCD:,,,6@+=98:>C1*49B8*33+*66=2,==78C5,0*00=CEF6AF6+=>CCFG*+2;D/+/(88>9(+)19+((-07:4)*5).(0-)2-2((-(40,(*.)*)--5),*-35-94))2-.4(),*-())./(-)((.--(-,()).,--16(-((.1,((4)./8*,2(.
@M02996:162:000000000-B87FG:1:1101:23631:3541 2:N:0:TAGCGCTC+CTAAGCCT
GACTACCCGGGTATCTAATCCTGTTTGCTCCCCACACTTTCGAGCCTCAGCGTCAGTTAAAGCCCAGCAGGCCGCCTTCGCCACTGGTGGTCCTCCGAATATCTACGCATTTCACCGCTACACTCGGAATTCCGCCTGCCGCTACGTCACGCAAGAACAACAGGTTGGGATGCAGCTCCGAGGGTAAGCCTCGGTGGTTCACAGCCAACGTGGTGTCCCGCCTGCGCGCCCGTTGAACCCAGGAAGTCCGGGAAACGGTGGCCACCGACGGGTGACCGGGGCAGCGGGAAGGGAGGTGGAG
+
@A-A8EEFCED+@,,C6F@<@<C6,<CB9<,,,C@C7,,6@@FFBB,B@E@C,8@C,6CCFGGA@CEFEFFFGECE,,9DBB?FC8=,:,,,@,9?FGF,A+,,@E>@>++9,95?>0*=69,999CFB+,4@=+=0D8>=>5=++),36*1>CDDC6:C@;3,50+4?>,:6?D<*4:@*>C*1;7C3,,086*((*)*/19)/523232;()/266*./((/((,,(1715,((53+*(,(-5())*-8((0,*-(-,(*.4*(-2,-((((-,.4(42(,4((,-(((())2*1(-((
@M02996:162:000000000-B87FG:1:1101:23215:3542 2:N:0:TAGCGCTC+CTAAGCCT
GACTACCGGGGTATCTAATCCTGTTTGCTCCCCACGCTTTCGAGCCTCAACGTCAGTTACCGTCCAGCAGGCCGCCTTCGCCACCGGTGTTCTTCCTGATATCTACGCATTTCACCGCTACACCAGGAATTCCGCCTACCCATCCGGTACTCTAGGTAAACAGATTCCAAAGCAATTACAGGGTTAAGCCCTAGGATTTCACTTCAGACGTGCTTTACCGTCTACGCTCCCTATACACCCAGTAAATCCGGAGAACGCTTGCCCCCTACGGAGTACCGCGGCTGCTGGACCGGAGGAAGC
+
CCCCBFGEDED7@,@CCF9<A@@;,CCFF9C<CEFEC6,6@@FFBC,BEG8B,B@CC<FEFG<FCFFGFFFFGCCE,CCD=CBFFCC8>,4,@9;F9EE=A9A+@BDFE++99=9BB@5==><DDFGGEE,3>DCD6EDDD1*0=C=3:++*,C<,7@EGFF=,,1+@CCFADFF,*?=FGFG,,<CF6=5);*;@8,/*:,**:BEFF)15(2*+1:404////36/(3((*/77<4853;(98<7?*-04-032-(,--*.2*4(-(4,2--.5)---,,44(.5:(((4).:**4:(
@M02996:162:000000000-B87FG:1:1101:24477:3545 2:N:0:TAGCGCTC+CTAAGCCT
GACTACCAGGGTATCTAATCCTGTTTGCTACCCACGCTTTCGCGCCTCAGCGTCAGTTATTGTCCAGCTAACCGCCTTCGCCACTGGTGTTCTTCCTAATATCTACGCATTTCACCGCTACACTAGGAGTTCCGTTAGCCTCTCCAACACTCAAGAACGTCAGTTTCAAATGCAGACACGAAGTTGAGCCTCGTGCTTTCACATCTGACTTGATGTCCCGCCTCAACGCCCTTTACCCCCAGTAAATCCGGCTAACGCTTGCGCTCTACGTATACCAGCGGCTGCGGCCTAGTATTTACA
+
CCCCCGGGGGGGGGGGGGGGGGGGGGGGGFFEFGGGGGGGGGGGGGFGG<FFGEGGGGGGGGGGCFCFGGGGGGGGEGGGGGCGGFDGGGGGCAFGGGGGGFGGGGGGGGGGGGGGG8?DDFECFGG8EEFGFEGFCEAFFDFGGGFGFGFDCFDAF8C68@)5@FGGGFGFGFCBF65?8@9+8CCCCE8@D?FAFCFEFGF5@B5AEFC**9*48BF44):508>@@E5686@3)4=?:?@C=)).*....8)2(,-(-*(-)-4))-..)).)).(--22((,-((((.*1+03--)
@M02996:162:000000000-B87FG:1:1101:24461:3558 2:N:0:TAGCGCTC+CTAAGCCT
GACTACCAGGGTATCTAATCCTGTTTGCTACCCACGCTTTCGCGCCTCAGCGTCAGTTATTGTCCAGCTAACCGCCTTCGCCACTGGTGTTCTTCCTAATATCTACGCATTTCACCGCTACACTAGGAGTTCCGTTAGCCTCTCCAACACTCAAGAACGTCAGTTTCAAATGCAGACACGAAGTTGAGCCTCGTGCTTTCACATCTGACTTGATGTCCCGCCTACACGCCCTTTACACCCAGTAAATCCGGATAACGCTTGCTCCCTACGTATTACCGCGGCTGCTGGCACGTAGTTAGC
+
CCCCCGGGGGGGGGGGGGGGGGGGGGGGGGFFGFGGGGGGGGGGGGGGFCGGGGGGGGGGGGGGGGGGGGGGGGGGGGGGGGGGGGGFGFGFGGGGGGGGDFGGGGGGGCFGGGGGG>DGDFGGGGGGGGGGGGGGDEFGGD?FGGFGFGFDGEGGGGGFFG>EGFGGGFGFGFGGFGFFDGGFGGEGFGF@@FF=8FFFFGFFFAEFFFFE;FAFFFGA@>>D@BD2@B@5FECFFEF=7==)@EC?89D@@AAD/.///1-6C:0).4..6564420(-46(-)52:??(.)**365>
@M02996:162:000000000-B87FG:1:1101:18527:3559 2:N:0:TAGCGCTC+CTAAGCCT
GACTACAGGGGTATCTAATCCTGTGTGCTCCCCACGCTTTCGAGCCTCAGTGTCAGGTTCAGTCCAGTAAGCCGCGTTCGCCACTGGGGGGCCGCCTAATAGCGACGCATGTCACCGCGCCACGAGGAATTCCGCTTACCGCTCCTGTACGCCAGCCACGCAGGTTCAAATGCAGGCACGGGGTGGAGCCCCGGGTGGTCACATCTGACGTGCATGGCCACCTACGCTCCCGGTACAGCCAGGAAATCCGGAGAACGCGTGCCCCCGACGTAGTACCGCGGCTGCGGGCACGGGGGGAGG
+
A@6,8C@CCDD-@,6,;65,66C,,<CB,,,,,;+@+,,,58FAB@,B<=,<,6;E,C,CFF9CFCD<EAFFGECF6+=888=C8=A,:+++@+@:+><,@+,*5@>*:**2,23,6>))/4<*=FDC2,++5CE38E6B*,)7D+/,/2)(2:C;CEFEDE6*2**30<+9+9C*8DBEDDC**/3<(/;:>:D-(*),4+6),*646.*31@2B<@*.*((..81((*-434-,6),*.8(:F3))*-.8(0.*--((-/(./419(-,((--.)-((-,(--(22-13:0)1:*-,(
@M02996:162:000000000-B87FG:1:1101:8547:3582 2:N:0:TAGCGCTC+CTAAGCCT
GACTACCAGGGTATCTAATCCTGTTTGCTACCCGCACTTTCGAGCCTCAGCGTCGATGAGTCCCCAGCAGGCTGCCTTCGCCATCGGTGTTCTTCCTGATCTCTACGCATTCCACCGCTACACCAGGAATGCCGCCTGCCCCTGAACGATCCAAGAGACACAGTCCAGGCTGCAGGTCCGGGGTTGGGCCCCGGTATTGAACAGACTGCTTGCATCTCCGCCTACGCTCCCTTTACGCCCAGGCATTCCGGACAAGGCTTGCCACACAGGTTTTACCGGGGCTGCTGGCAGGAGGTTTGC
+
CCCCCGGGGGGGGGGFGFGFGGGDFGGGGFFFACGEDGGGGEGGGGCF@CFGFGGFFGGFCGFGGGGGGGGGGGGFCFGGGGGGGGGCCBFADFFFGGGGF?CGGGGGCEEF9EFGEABC>94@DFD@=,,,@=@=+D8,=5:?=@=3<=FAGGGFFEGFGGFBFFFF6ED;A@G7AGEFEGGGFC=CDGGFEE)5=CA**>C(3=;4=FG@DA5C4:2.26((/39(/::2:2<4((:?(((()).60.)(()(*((,.,*.)2(,(((-).4)5),((,40-()54-4(.))2;;>-6
@M02996:162:000000000-B87FG:1:1101:13751:3644 2:N:0:TAGCGCTC+CTAAGCCT
GAGTAGCCGGGGATCGAATGCGATGTGCGAGAGACGCTTACGGGAATGAGCGTGAGGTCCGAGCTAGTGAACCGGCTTCGCCACCGGGGGACTACCACAGAGCTACGCATTTCACCGCTAGAGAGGGGGGTCCGGTAAGCTCTCGCGTACGCTAGCTAGACGGGTTTGGAAGCGGGATGGAGAGGAGCAGCACGCTGGAAGGTCAAACGTAGCTTGCCGCATGCGCCCTGGTGACGCCGAAGAAGACGGGATAACGCATGCCAACGAAGGAGAACCGCGGCAGGTGGAACGGAGGGAGGCG
+
A6-8,,,=8@@+@,6,6,,,6+8,,-6;,6+++C<@+8,,,9B77+,,:?:@+,8B,:,6@@BC:,CE<9E5B@+++8,4,,6@46>++6++7,8=A,8,8*,+,:68>++,,8,3@)*3+3,53><+****2/*1);++*)*2*;3*.))(21/++020+*(12)**/20.*09*01->88+217,*(**.).1((*80(2().1))()92(*))(//4*(-),((((*-.*.,24(*2128()(((*-)(.6)*(((-)2.,*,1:61(((,),--11((((,,-().--..***(((-
@M02996:162:000000000-B87FG:1:1101:13762:3658 2:N:0:TAGCGCTC+CTAAGCCT
GACTACCCGGGTATCGAATCCTATGTGCTACCCACGCTGTCGGGACTGAGCGTCAGGTTCGAGCTAGTGAACCGCCTTCGCCACCGGGGGTCTGCCAGATATCTACGCAGTTGACCGCTACACATGGAGTGCCGGTCACCTCTCGCGGACTCTAGCTAGACAGGTTTCGAAGCTGTATGGAGGTGAGCGCCACGCTGTCACGGCAAACTAAGCGTGCCGCCGGCTCCCGCCGGACGCCGAAGAAGTCCGGAGAACGCGGGCCACCGACGGAGAACCGCGGGGGGTGGGAGGGGGGGGGCGG
+
@@-88;CFCED+@,6,965,6<6,,<<E,;;,,;6@+6,,;CFCC+,;;?CB66:B,C,CFGGG>FC:CCFFGE@+,,DAB,4@DED4:+++9,>FF,8,7+,+78>+=++7,8,56=*==9:D3C@<:,,,7:++=E6@+50?9E:*33*),6=>,BGGD?:*41+,2=@?*2;+;19;39**4:30.2:.58)/2*0:)2(44<<<)*25(),71)712,4(,(-34*(,)-,2(4*2,,-30)))/,0--0,)(-(-4)3,*,(--(--(.3,-410((((--,(((-().***(((-
@M02996:162:000000000-B87FG:1:1101:11899:3672 2:N:0:TAGCGCTC+CTAAGCCT
GACTACTGGGGGATCTAATCCTGTTTGCTCCCCACGCTGTCGAGCCTCAACGTCAGTTACAGTCCAGTAAGCCGCCTTCGCCACTGGTGGGCCTCCTAATATCTACGCAGTTCACCGCTACACTAGGAATTCCACTTACCTCTCCTGCACTCTAGCCTGACAGGTTCGAAGGCAGTCCCGGGGTGGAGACCCGGGGTGTCACATCAGACGGGCCATGCCGTCGACGCGCACGATACACCCAGGAAATCCGGCAAAAGCGTGCCCCCGACGGATTACCGCGGCTGCTGGGACGGAGGTAGCG
+
@@-68CCCCFD+@,B,;6;,C6;,,;;F,666,C8@78,8,CFD::,B@ECC,,@@6CFGGGDGGFFCCCGGGC@=,49A:B=FE?C99,+9@,=ECCB,@98=>E>+@++,94,:8=90=>,9@FD=?,,,76@++@D8+8;??9:30A+)36=FE,=?F9=<63=+=D+9:9>5@7)<>CE**3/;)41::>G(/4/373>)6+<3=)*,,:6)66*.*---,33(-*--*(-(.,0*,6(:>:44*-.(()4*.,((-1(.1399(-(,((,)-,(,,(--2)48(4(40)2:*)))(
@M02996:162:000000000-B87FG:1:1101:11888:3687 2:N:0:TAGCGCTC+CTAAGCCT
GACTACTGGGGTATCTAATCCTGTGTGCTGCCCACGCTGTCGAGCCTCAACGGCAGTTACAGTCCAGTAAGCCGCCTTCGCCACTGGGGGGCCGCCTAAGATCTACGCATTTCAGCGCTACACTAGGAAGTCCACTTACCTCTCCTGCACGCTAGCCTGACAGGTACAAATGAAGTCCCGGGGGGGAGCCCCGGGTGGTCACATCAGACGGGCAATGGCGTCAACGCGCCCGTGACACGGAGTAAAGACGGAAAACACAGGCCACCGAGGGAGAGCCGAGGGAGGGGGAGCGGGAGGAGGG
+
@@-,6;=CC@:+@,6;6,;,;,;,,=CF,,,,,;,8+,,,,:D@@+,B@FAE++7@,<CCFGFFGDF6CCFGGB:+,,@?,84@,4=,4++6@+3+3<3,7+7+3<>@>**7,5,,45*;*DACFFDCF,,24<98+?;,+0*;4+/<872,*18<C+=CF?7*3+2+3?+3+1:29*578>C5*)4<(C51>:D-,*))-+6)5@?,4)*(4),).)*-*,((),-,(*-7)--(.4+*,--.852-9-)-(0,*(.((./-,/((4(-,,-((-(-(,-(((-.(34((-))*2*(,((
@M02996:162:000000000-B87FG:1:1101:13336:3690 2:N:0:TAGCGCTC+CTAAGCCT
GACTACTGGGGTATCTAATCCTGTGTGCTCCCCACGCTATCGTGCCTCAACGTCAGGTACTGTCCAGCAAGCCGCCTTCGCCACCGGTGGTCCTCCTGATATCTACGCAAATCACCGCTACACCAGGAATGCCGCTTGCCCCTCCAGCACTCTAGCCGGAGAGTTTCAAAAGCAGCACCAGGGGTAAGCCCCGGGAAGTCAAGTCGGACTAAAACAGCCGGCGACGCACCCGGTAGAGCCAGAAAAACCGGATAAGGAGGGCCCCCAAGGAGGAAGCGCGGGTAGAGGGCCGGGGAGAAGG
+
@@688CC@<DC6@,A,;6;,C<@,,6C;,,,,,C:@+6,,,8,;6,,B<;@C,6@C,CFG<FFGGFFFD<E@FC@+,,=A,84@@=C6=+,,9,>8?E?,@+,6><=:C++,44,:6:*66@,@DFDF=,,,@8+0=D6,61*=CGED?+*),86C,@+@8413,4+7=EE6,6C,3;);CC91*3597,;)39CB(1)//,*/9)6(6)*/)6)06)*.*.,-(--,(*-()-4(6),*.2(.92((1,.-(0.*.).((/,(13(4(((((((((--,((-(().,(((-))1*2(((.
@M02996:162:000000000-B87FG:1:1101:13354:3697 2:N:0:TAGCGCTC+CTAAGCCT
GACTACTGGGGGATCTAATCCTGTTTGCGCCCCACGCTGTCGTGCCTCAACGGCAGGTACTGTCCAGCAAGCCGCCTTCGCCACCGGGGTGCCTCCTGATATCTACGCAGTTCACCGCTACACCAGGAATGCCGCTTGCCCCTCCAGCACGCTAGCCGTAGAGGTTCAAAAGCAGCACCAGGGTTAAGCCCGGGGAAGTCACGTCGGACGTACACAGCCGGCGACGCAACCATGACAGCCAGTAAAGCCGGAGAAAGCGTGCCCCCTACGGAGTACCGGGGCTGCAGGGACGGAGGAAGCG
+
@@-88C@@ADD+@,@,6<@,,C@,,<;;++,+7@6@+8,,,9:@8:,B@BC@++7@+CFF@FEFGFDECEFGGC@>,4@?484@D=@+4+++9,9E@?D,94,64<>4>+4,,6:C6>*==9,@EGDDD,,,@?EC=FFEFD*=CG@@:C*8*39@CG5C*41,4*3<:DFA=6F:AFBFFDD,,28C4,;4=5C>(*/).+((/)--3)*,-7293;*-*-,--4(4(*((*).).)+*,.).14))2-.3(04*..(--*-(13(,(-(-(-..-4((1((--(.,(4,-0)/:*.,(,
@M02996:162:000000000-B87FG:1:1101:25229:3734 2:N:0:TAGCGCTC+CTAAGCCT
GACTACACGGGTATCTAATCCTGTTTGATTCCCGCACTTTCGAGCCTCAGCGTCAATCGCACACCAGCAAGCTGCCTTCGCAATCGGAGTTCTTCGTCATATCTAAGCATTTCACCGCTACACGACGAATTCCACTTGCCTTGCGTGTATTCAAGCCCATCAGTATCCACGGCATGCCAAGGTTGGGCCCTGACATTTGACCGCAGACTTAAACGGCCGCCTACGCTCCCTTTAAACCCAATCAATCCGGATAACGCTCGCATCTTCCGTATTACCGCCGCTGCTGGCACGGAATTAGCC
+
CCCCCGDGGGGGGGGGGGGGGGGGGGGGGGFGGGGGGGGGGGGGGGGGG?FGGGGGGGGGGGGGGGGGGGGGGGGGGGGGGEGGGGEFEGGGGFGGGGGEGFGGGGGGGGGGGGGGG>BDDFGGGGGGGGFFGFGGG9EFGD5DDGDFFGFFEGCFGGGGFG5EDFGG?FGEGBGGF7*;8FGFFGFGFGF99AFFFG+9>5:=()(5>A>4*/-?>D<2=/(/696:6C(76A2)43C5(,,5*)6319>?(75/,(,,,),-7-).(4.4:466(4(420(4,.34(.1;3)223.8?
@M02996:162:000000000-B87FG:1:1101:25239:3749 2:N:0:TAGCGCTC+CTAAGCCT
GACTACACGGGTATCTAATCCTGTTTGATTCCCGCACTTTCGAGCCTCAGCGTCAATCGCACACCAGCAAGCTGCCTTCGCAATCGGAGTTCTTCGTCATATCTAAGCATTTCACCGCTACACGACGAATTCCACTTGCCTTGCGTGTATTCAAGCCCATCAGTATCCACGGCATGCCAAGGTTGGGCCCTGACATTTTACCGCCGACTTAAAAGGCCGCCTACGCTCCCTTTAAACCCAATAAATACGGATAACGCTCGCATCTTCCGTATTACCTCTGCTGCTGGCCCGGAATTCGCC
+
CCCCCGFGGGDGGEGGFGGFGGGFGGGGGGGFGGGGGGGGGFGGGGFGGGGGGGGGGGGGGGGGGGGGGGGGGGGGGGGGG@FFFGFBFEFGGGGGGGGGF7FGFGFGGGGGFFEGG>EDCFG>GECFGFFDFGGGGGGGGDDFGGAFFFBDFF=:FGGGCDEGGFGGDGEFD>DCAF<*@@FFAD)@>GGB>AGFEF+2:FFA(29@BB>C6F))6=D95(66;96@FG(9<))44(;*87)5656411.-385*--((-)-,05:)-..,.6-))-).).)).5:0((420);<+-::
@M02996:162:000000000-B87FG:1:1101:5730:3755 2:N:0:TAGCGCTC+CTAAGCCT
GACTACTAGGGTATCTAATCCTGTTCGATCCCCACGCTTTCGTGCCTGAGCGTCAGATATGGTATGGTATCCTGCCTTCGCAATCGGTGTTCTGTGTGATATCTATGCATTTCACCGCTACACCACACATTCCGGATACCTCCGCCACTCTCAAGGCCGCCAGTATCTCCGGCAGTGCCAAGGTTGAGCCCTGACATTTCACCGGAGACTTAGCAGCCCGCCTGCGCACCCTTTAAACCCAATAAATCCGGCTAACGCTCGGATCCTCCGTTTTACCGCGGCGGCTGGCACGGGGTTAGC
+
CCCCCGGGGGGGGGGGFGFGGGGGGGGGGGGGGGGGGGGGGGGGGGGGGGGGGGGGEFGGGGGGGGGGGA<FGCGGGGGGGGGGGGFGGFGGFGGGCG9DFFGGGGGGFFGGDACFE8AD>EBFFGGEFFGGFGG6DEGGGFFGG>8CFFDEFEFGGGGGGC8B2+==CFEEGEGGFGFF8:9<BCCF@FGFFFC**@>EEFEDA*75=;5*68*8:A?6:50(-,(((3/(2)7<3.CC??15=4372,>(378*(((,-1(-1.6),(,)(--.4:(-1(((-413::>B@)::5(,)
@M02996:162:000000000-B87FG:1:1101:5742:3774 2:N:0:TAGCGCTC+CTAAGCCT
GACTACTAGGGTATCTAATCCTGTTCGATCCCCACGCTTTCGTGCCTGAGCGTCAGATATGGTATGGTATCCTGCCTTCGCAATCGGTGTTCTGTGTGATATCTATGCATTTCACCGCTACACCACACATTCCGGATACCTCCGCCACTCTCAAGGCCGCCAGTATCTCCGGCAGTGCCAAGGTTGAGCCCTGACATTTCACCGGAGACTTAGCAGCCCGCCTGCGCACCCCTTAAACCCAATAAATCCGGATAACGCTCTGATCCTCCGTATTACCACGGCTTCTGGCACTGATTTAAC
+
CCCCCGGGGGGGGGGGGFGGGGGGGGGGGGGGGGGGGGGGGGGGGGGGGGGGGGGGFDGGGGDFGGGGC9FGGGFGGFFFGGGCFGFFGGGEFFFDGGGCF7DFGCAEAFGGGFFGG:<CCEDGGGGGGGGGGGGC68DF@D5CGG8CDGFFG=+AEFCEEE@BDDFFGGGED>+;5B:A>@C9=::7=CG:;AG@7,=;EF@>BBAAD4:>>F@8@A4642-(/.724:7(16=46;?8;6=;FC).2-)-,8.2(3(((*))2)65:9,.184))).-,-,(.).)..54?4+23)))
@M02996:162:000000000-B87FG:1:1101:9410:3803 2:N:0:TAGCGCTC+CTAAGCCT
GACTACCCGGGGATCTAATCCTGTTTGCTCCCCACACTTTCGTGCCTCAGCGGCAGTTTCAGGCCAGTGAGCTGCCTTCGCCATTGGTGGGCTTACTAATATCTACGAAGTCCACCGCTACACTAGTAAGTCCACTAACCTCTCCTGTACTCTAGCTTGACAGGTTCAATCGCGGGTCCAGAGTTAAGCGCGGGGCTGGAACGACTGACTGGCCATGCCGCCTACGCACGCGATACACCCAGAAAATCCGGAGAAAGATTGGTCCCGAAGAAGTACCGGGGCTGCGGGCACAGAGGAAGAG
+
@@-A@CCF@CD+@,666656CE@6,;CE,,6,B@@@:,,,,8;@,B,B@=C@+6@B9C,CEFGGGF@:6CFDFA<?,99?88?7,9=,:,+,9,99?BE,9=,,9CB@B+44C4:,+0*6=@,,@F9?=,,,7=@+=F?8+)0=D,534=+*73=>3,@DGA>+238=D,7:+3=E9?9CDC;7,5;C9*40@>)6(*)/4+6?9)6.6++/(24)570-2((-,29:0*42)(-(.,0*-3(.03)(*-5:(7.*.(-).*-.0,(-(-(((.)..3(-,((-((-2(--376<@*(.(.
@M02996:162:000000000-B87FG:1:1101:24356:3805 2:N:0:TAGCGCTC+CTAAGCCT
GACTACCGGGGTATCTAATCCTGTTTGATCCCCACGCTTTCGTGCCTCAGCGTCAGTCGCGTCCTCCCCAGCTGCCTTCGCGCTCGGTGTTCTGTGTCATATCTATGCACTTCACCGCTACATGACACATTCCTCCGGCCCCGTTCGGACTCAAGGCCAACAGTATCAACGGCAGCCTCCCGGCTGAGCCGGGAAAATTCACCGCTGACTTATCGCACCGCCTACGCCCCCTTTAAACCCCATAAATCCGGCTTACGCTTCCATCCTCCGTATTACCGCGTCTGCTGGCCCTGCGCTAGC
+
6ACC@FFCC+@@F@FFGFC<FEC;CC<A,C@<CEF:+BBD<FCD:@EF,=F:FE,@CE7C7@::CF,BFFGFE<DFFGFGD6+8@C4CFGG==FGFEE@,,+9=D@@?=,:,4CCE41*+0,,7CCEFF?;CC,,=68++==?>DGA8:8?@8>+8:@;,+;)<5=<<B8C95*/99DFAC8=*1)-/8?*(.))((7)1)E<(40..8F+9961)-093=((-(((((:;;*:)))-2/(-(.=<46030((),*,-(,(2))24)..(-(((.4412((-,(:2)(-(((.0*/*((.
@M02996:162:000000000-B87FG:1:1101:19733:3819 2:N:0:TAGCGCTC+CTAAGCCT
GACTACAGGGGGATCTAATCCTGTTTGAGCCCCACGCTTTCGTGCCTCAGCGTCAAGGACGGAGTCGTGAGATGCCGTCGCAATCGGGGGTCTGAGTAAGATCTATGAATGTCACGGCTACACTACGCAGTCCTCCCAGGGCATCCGGATGCCAGCAGGACAGGAACAACGGAAGTTCCGGAGGGGAGCCCCGGGCGGGAACCACGGACTGGGGCCAAAGCCGAGGGACCCGGTAAACCGAAGAAAAGCGGATAAGGGTGGCAACCGACGGAAGACCGGGGCAGCGGGGACGGGGGGAGCG
+
@@-88CCCDED+@,@,66,6,,;,,<;E,6,66@+8+8,,,8;C6@,B@?,@,,8@,CFEGGG+BE@:@AFFBD,5+,+>+=:,@=C+=+++9AED,@;,45,+,,6,4,,4,6,+3)*+63,,8D++6++,6,7ACF,39)@+3@:*3**0,335@9C?71:*=*3;>,@>*07,48*:81:/=/15,*3(:>D20*.(,*(4(.460)91<)43:4*.*,(-(-(-(*-(/,--46,*--((/.((*-.4(0.*)(.((*.)*(-((-(((-.((-(,(4(,(,-((1,-5)1**,,(,
@M02996:162:000000000-B87FG:1:1101:11060:3826 2:N:0:TAGCGCTC+CTAAGCCT
GACTACCGGGGGATCTAATCCTGTTTGCTCCCCACGCTGTCGAGCCTCAAGGGCAGGTATCGTCCAGCAAGCCGCCTTCGCCACTGGTGGGCCTCCTAAGATCTACGCATTTCACCGCTACACTAGGAATTCCGCTTACCTCTCCGATACTCTAGCTTGACAGGTTCAAAAGCAGGTCCGGGGTTGAGCCCCGAGCGTGCACTTCAGACTTGCCATGCCATCGACGCTCCCTGTACAACCAGGAAATCCGGAAAAAGAGTGCCCCCGACGAATGACCGAGGCGGCGGGCACGGGGGGAGGG
+
BCA<@CEBDDD+@@@<6@@<ECC;,<CF9@@<@E@B:,,6,:FC@:,BC=,@,8CB+:CCFC?EFEEFCEGFGE:C,:=A88=F8==5?+++@+@,AED,?+=+9E>86++9,6<:>>*=?C<3@FDDD,,3>@E6+B=8=6+=:EB+97=*75=D22@>FC8*,04,=DGA,6D*9*:@CCC**1085;;1>8D;11)(/+/)4@E7=)*.696/5:9,+.(4(3((-/2(*..)5),*(.,8>2.)*-.4(..*-(...0.(1((-,4((((.-,4(30(-19(-1-(4-))1*/-(((
@M02996:162:000000000-B87FG:1:1101:13357:3832 2:N:0:TAGCGCTC+CTAAGCCT
GACTACTAGGGGATCGAATCCTGTGTGCTCCGCCGACTGTCGCGCCTCAGCGTCAGGGCTGGTCAAGGAATCCGCCGTCGCCGCCGGTGTGCTATAGGATAGCAACGCAGTTCACCGCTACACCCGAGAGTCCGATTCCGCCGCCCAGACTCGAGCATTGGAGGTTCAAGCGCACGTTCCGGGTGGAGCCCGGAGAGGGCACACGTGACACGCAATGCCGCCTAAGCGGCCAGTAGGCGCAGAAAAGCGGAAAAAGGAGCGGGGGGCCGGGGAGGCAGGGGCGGCGGGGACAGGGGGAGGG
+
@@-86;;CCFF+@,6,86,,6CC,,6;E,,,,6-7@+++,,9@@++,8C?6@,8@@,C@8C,BFDCDFFF6=F>B4+8+>884CE@@+6++,959AFC=,4*,34:>+64+7,3,,8:*==9,@3+@3=+,,7:@+;3,,38*9*B:633*)>>?1C,4<,A5**);:=BE?*88*2*/;>C=2*/275*;-00CB8*)(3*460846:69(,89)4)2-/(((),.-(*,(*.))-.**--(,91(()(),()4*((.(-)7>)(((,-(((((((-(,,,-,((,,(((,.)/2*,(((
@M02996:162:000000000-B87FG:1:1101:25278:3836 2:N:0:TAGCGCTC+CTAAGCCT
GACTACCGGGGTATCTAATCCTGTTTGCTCCCCCGACTTTCGCGCCTCAGCGTCAGTACTGTTCAAGGAATCCGCCTTCGCCTCCGGTGTTCTGCAGGATATCAACGCATTTCACCGCTACACCCTGCATTCCGATTCCCTCTCCCAGACTCGAGTCCTGTAGTTTCAAGCGCACTTTCCGGGTTGGGCCCGGAGATTTCACACTTGACACGCAAGACCGCCTCCGCGCCCTTTACGCCCAGTCAATCCGAACAACGCTCTTGCCCTCTGTATTACGGCGGCTGTTGGCACAGAGTTAGC
+
CCCCCGEFGGGGGGGGGGGGGGGGGGGFGFDFGFFGGEGGGG>FGGGGGGGGGGGGFGFFDFGGCGGGFFFFDFGGGEFGGCFCEG@FEGEFFGGFFGGGGFG@FBEGGGEGGGGGG=@CCFFGGDGGGFGGGFECDGGFGDFGGDDEDFFE@D8C=EGCFGEFGFGGGFGEGADEFGA<B>EEFC>DDGE>6?D=BFFFEF5@@8>8)326@F(=(8D:>2,(44:29E69C2:612:?<?()169<>;D02)4>(-(--0.)*58<<86).666-((--(((()..2),(0)03<--.
@M02996:162:000000000-B87FG:1:1101:13339:3837 2:N:0:TAGCGCTC+CTAAGCCT
GACTACTAGGGTATCTAATCCTGTGTGCTCCCCCGACTTTCGCGCCTCAGCGTCAGGGCTGTTCAAGGAATCCGCCTTCGCCTCCGGTGGTCTATAGGATATCAACGCAGGTCACCGCGACACCCTAGATTCCGATTCCCCCTCCCAGACTCGAGCATTGGAGGTTCAAGCGCACGTTCCGGGGGGAGCCCGGAGAAGTCACACTTGACACGCAATGCCGCCGACGCGCGCGTTACGCCCAGGAAAGCCGAACAAAGACCGGGGCCGCCGGAGGACCGGGGCTGCAGGGACGAGGGGAGCG
+
A<-,8C<EDDC-;66,66;,;C;,,<;E,6,,8@8@++,,,8B@++4B,=CC,,8@,C@<F:<FFDFGFD,CFC@B,,@??B,@D@C+>+,,9<,AFCC,9+,3>B>+8++9,9,,8>*6=>=DE+A,8,,,7==+8D8,A8*=8EDFDD*033;@E,2<,4:+4*8<9BEA59;*334AECE**/-7-*;-07C>(*0).+68.*..56967D>)3)*-/-(---,,(*-3),,(2(**(,(-;3.(*-04(04*((((()-2)(43((-(-(,((-((2((-((..(,(())/**,(((
@M02996:162:000000000-B87FG:1:1101:12766:3849 2:N:0:TAGCGCTC+CTAAGCCT
GACTACTCGGGGATCTAATCCTGTTTGATCCCCACGCTGTCGTGCCTCAGCGTCAGTCGCGTCCTCGCCAGCTGCCTTCGCGATCGGGGTTCTGTGTCAGATCTATGCATGTCACCGCTACAGGACACATGCCGCCGGCGCCGTGCGGACGCAAGGCCAACAGGATCAACGGCAGCCACCCGGAGGCCGGCGCTGAGAAACATCTGACGCCGCCGACGAAGGCGGAGGGGGAGAGGTCGGGGGGCGCGGGAGCAGGAAAAAAAAGAAGGAGGAGAGATAAAGGAGAGGGAGCAGAGAGGGG
+
A@-,8;;FBCC+@,:6;6C,,CC6,<C?A,,,:C@@76,,;:C@B@,E@?CC,8@C6CFGG@FGEEFEFEGGE?<=,,@A=@>+@CC+>++,@E9@AC=,9+,+9,9:=4,4,@,:653==>,@FFFDC,,,@=CGGG6CCA>**@:C/@*-:19CCGGFCC5*=)*=8<CB5>5CFF1FCC57:<1*-*2-<))-.9*58@)5)9<-:))-(7473514:,((-4391/47<10(),/8(,3()-((/()(,)./-,..(1(-*(,,(((((-(,())).))(,.(,(,4())0*0((((
@M02996:162:000000000-B87FG:1:1101:24735:3867 2:N:0:TAGCGCTC+CTAAGCCT
GACTACTGGGGTATCTAATCCTGTTTGCTACCCACGCTTTCGCGTCTCAGCGTCAGTCATTGTCCAGCAACCCGCCTTCGCCACAGGTGTTCCTCCTGATATCTACACATTTCACCGTTACACCAGGAATTCCAGTTGCCCCTCCAAGACTCCAGTTAATCAGTTTCAGGCGCAGTTCCCCAGTTGAGCTGAAGGATTTCACACCTGACTTAACTAACCGCCTACAACCTCTTTACGCCCAGTAAATCCGGATAACGCTCGCATCCTCCGTATTACCGCGCCTGCTGGCACGGGGTTAGC
+
CCCCCGGGGGGGGGGGGGGGGGGGGGGFGFFGGGGDGGGGGGGGEEFEE<@FFEGGGGGGGGGGGGGGGGGGGGGGGGGGGGGGGGCFGGGGGGGGGGFGGFGGGGGGGGGGGGGGG55?DEGGGGGGGFFGGGGGGDEDDDFDG@D:;FFFGGGFGFFFGG5BFFGGG=DEGEC>7E*+7@CDF9=+:,@@@FGFFGFEEECEFAEFFFFE@FE=CFF==:>24)6)0,7;D?@C@=F8(-5C+9E<0::<?B>>((,/()((142<<04(4:646((-((-4325>:7<(00*/2(.4
@M02996:162:000000000-B87FG:1:1101:19710:3890 2:N:0:TAGCGCTC+CTAAGCCT
GACTACTAGGGGATCGAATCCTGTTTGCTCCCCACACTGTCGCGCCTCAACGGCAGTTAATGTCCAGTAAGCCGCCTTCGCCACCGGGGGGCCGCCTAATATCTACGCAGTTCACCGCTACACTAGGAATTCCGCTTACCTCTCCAGCACGCAAGAATCACAGGTTCAAAGGCAGGTGAGGGGGGGAGCCCATAAATTTCACCTCTGACTGGCAATCCGGGCGACACGCCCGTGACACCCAGTAAATCCGGACAACGCGGGCCACCGACGTAAGACAGCGGCAGCTGGCACGGAGGAAGCG
+
@@6,8;CEDFC+@,6,86,86,;,,;C=,,6,,C@@@8,,5:C@7+,B@56@+68C,CFGDF@@FADC@AFFGE@=,,=A6,6@D=:+4+*3@*>*1><2@+,+5@B<:**,,433:5)/2:<+BFFF:,++3>83*=6<+)*20C(5.9)(:8<CG+<CCC4*+1:9:EGF2<DE7*6)18:**/29(21.)7><)+*.-3))(05:A*22:>?92))-*-(-(-,:(1-7)(4(53+*-:,<B4)6*-.4456*-(((,)-2*3(4-4(-((.4,4(,2;2904,1(.54)./**(..(
@M02996:162:000000000-B87FG:1:1101:5336:3900 2:N:0:TAGCGCTC+CTAAGCCT
GACTACCAGGGTATCTAATCCTGTTTGCTCCCCGCACCTTCGCACCTCAGCGTCAGTCATCTGCTGGTAACCTGCCTTCGCCATTGGTATTCTTCCAGATATCTACAGATTTCACCCCTACACCTGGAATTCTGATTGCCCCTCAGTGACTCTAGTTATGCAGTTCTCAACGCAATTCCGGAGTTGAGCTCCGGGATTTCACACCATGCTTGCAAAACCGCCTACATGCCCTTTCCGCCCAATAATTCCGAACACCGCTCGCACCTTACGTTTTACCGCGGCTTCTGGTCCGTATTTAGC
+
CCCCCGGFGGGGGGGFGEFFGGGGGGGGGGGGEFGGGGGGGGGGGGGGGGGGEGGGGGGGGGGFF@EGGGGGFEGGGFGGGGGCGFFGFGGGGGGGGFFGGDFGFGFFGGGGGGGGG:<=DEFGDGGGGEBFF8,?DEFFF=DGGC;,@DDEDFFGFCEGFDDCEDFGGGGFGF=EFG76>+8@F+;DEAGFFBC0:CFEFG70)5*38BC@DF;@C9*:EB@9566*0<:6;3*892:C===8AC3<:@FFBE(*.((..1(().4-3-.(,,)))-,4739(.))-))5207*0+.).
@M02996:162:000000000-B87FG:1:1101:7088:3900 2:N:0:TAGCGCTC+CTAAGCCT
GACTACTAGGGTATCTAATCCTGTTGGCGCCCCACGCTTTCGAGCCTCAACGTCAGGTGCAGAGCAGACAGCTGCCTTCGCGAATGGGGTTCCGCCTAATATGTATGCATTTGACCGCTACACTGGGGATTCCGCTTACGTCGAATGAACTCAAGCTGAACAGTATCACGGGGACGTCGAGATGTGAAGTATGGACGTACACCAGGAACTTAATCGGCCGCCTACCCGCCCTTTGAGCCCCGTAGTTCCGACAACAGCCTGCCACGCACTGGTTACGGGGGAGTCGGGCGCGAGGTGTGCA
+
B@-,AE,,<@F-6;EFC<A9EEE6,-CE+B7+6F@CC,8,,6,6,@,,;AC7,<:F<,,66C<,66C,,,:9,,9A,4@BF++++9C8CG+,98,,,8,94?,6,,9:EE,9,,,,B=*=CECF,4,+88>>,,4=+6@+0)30+,),5+5*3,6,6,@=>DDE<C+,+6:@+3*4**)**,*,,:>5*=,*+3+)-</(5;:92)5(6;+)/+))(.1(*,(/((((-:(,*.)),)0*((,(.(-.*(.--)(*((-..*,30(((,4((-))5-((,-(,(,-16(1600)*2*5())
@M02996:162:000000000-B87FG:1:1101:15171:3908 2:N:0:TAGCGCTC+CTAAGCCT
GACTACCGGGGGATCTAATCCTGTTTGCTACCCACGCTTTCGAGCCTCAGCGTCAGTTAAAGCCCAGCAAGCCGCCGTCGCCACTGGTGTGCCGCCTAAGATGTACGCATTTCACCGCGACACTAGGAAGTCCGCTTGCCTCTACTTCACTCAAGATGAGCAGGTTGGATCGCAGCTAGCAGGGGAGCCGATAGATGGCACAATCAAGTGGAGCACCCGCCGACGCGCCCGTAACAACCAGTAAGTCCGGACAACGCGCGCCCACGACGAAGTACCGAGGACGCGGGGACGGAGGGAGACG
+
@@6<@EF@CED+@,<,665,,;C,,;;?,C@,,CC@+,,,,8F<B+,B<ACB,6@B,<CEFGFGGCEFFDFGGC7C+6=>=B4CC=C,4,+,@+@CC?F,A+7+7C>88++,,8,,6:*==88,@@=AA,,,7:69+DC>+:*;:,*73;+*@89D9EF,,<7*1***;,59*6C5);.?CC**4931(=C0857).,)64<;)6A@)./C<..4..)79>(9;6-,((*3()-(.-4+*.).6*.))/,0(4525(,---561*,1(,(-(---),-(1((4((41(-(-,).**/4((-
@M02996:162:000000000-B87FG:1:1101:6350:3917 2:N:0:TAGCGCTC+CTAAGCCT
GACTACCAGGGAACTAAGCCTGGTTGGATCCCACGCCTTTGAGCCTCAGCGTCAGTAAGCGTCCAGTAAGCCGGCCTCGCCACTGGGGTTCCTCCGAATATCCACGTAGTTCACCGCCACACTAGGAAATTCATGCACCCCAAACGGACACTAGCCCCGCAGGTTCCATGGACGTGCCAAGGTTGAGCCCGGAAAGTTCACCACAGGCTTTAGATGCCCCCTACGCACACATTACACCCAATAAAACCGGATAAACAGTGGCAACTCCGTATTACCGCGGGCTCTGGGACGGGGTTGGCCG
+
CCCCCEEFGGG-,6,,;,,@,C,CA;+,6,CFF-@+,;@,5,C,C;,;6,7,,,86,6,CCFGEEE,,C69EE+C+@E8:6?:=AF==8@,9@9>++,,9,5,+@C+9,@F;9E,48)*608:,4AFC,=4C4,=?DB@>>85+6+)33+*)@9+3@E+@C6)@@8GGFGG*,0*@FGFFGGG7<0:*5*15))/(1@+08A;(()(/,.6;466CE4*(2.,((.(.(3(.:)).)4::?(2)1).-)-.(-*.*-()-.*()1(.),,,(5)-4,---(((-..)((:(4)022*(,)(
@M02996:162:000000000-B87FG:1:1101:15171:3927 2:N:0:TAGCGCTC+CTAAGCCT
GACTACCGGGGGATCTAATCCTGTGTGCTACCCACGCTTTCGAGCCTCAGCGTCAGGTAAAGCCCAGCAAGCCGCCTTCGCCACTGGGGTGCCTCCTAATATGTACGCAGGTCACCGCTACACTAGGAATTCCGCTTGCCTCTACTTCACGCAAGATGAACAGGTTGGAGCGCAGCTAGCAGGTGAGCCGAGAGATGGCACAATCAACGTGAGCACCCGCCGACGCTCCCGTAACAACCAGTAAGTCGGGACAAAGACCGCCCCCGACGAAGGACGGCGGCTGCAGGCAGGGAGGGACGGG
+
@@6,8;CCCDD+@,A,;65CC@;;,6;=,6;6;CFB+6,6,8DDB+,B@?:@,88B,CFFGGGEGCEFDDGFGE::,6@AB,4C8=A,:+++9,@BFD?,9+4=>B>+=++6,@,8>83=+>,,@FD@;,,,7=6=+D+@+0:=:8*@15*1B:DG,@F,@C=:49*17,=943;>AF.9EC:,?:92(?E;EBF)),0/7:@)5A=1,.9=()7)/)7674>;3-(,4*2,),())3+23-)5*-)(/,0(4)(*((,-()41)(404(-,(..(41(1(,4((.1-.(-().*2*(((4
@M02996:162:000000000-B87FG:1:1101:6362:3931 2:N:0:TAGCGCTC+CTAAGCCT
GACTACCAGGGATCTAAGCCTGTTTGCTCCCCACGCTTTCGAGCCTCAGCGTCAGTAATCGTCCAGTAAGCCGCCTTCGCCACTGGTGTTCCTCCTAATATCTACGCAGTTCACCGCTACACTAGGAATTCCATGCACCCCAAACGCACTCTAGCCCCCCAGTTTCCATGGCAGTGCCAAGGTTGAGCCCTGACATTTCACCACAGACTTGAGCTGCCGCCTACGCACCCCTTAAACCCAATAAATCCGGATAACGCTCGGATCCTCCGAATTACCGCGGCTGCCGGCACGGAGTTGGCC
+
CCCCCGGGGGG?,6,<<,;C6C6CFGC,,;CFFGG@,B<,8@E@FEFE@D@,86@<@FCFGGGGEF@FGGGFG>F,C:=?FCFFDF:CBF9AD?@E?FC;4=,6DFEE+@AA9EECG)0=?E?FFGGF,9,CDGGDGGFGDDFGGGAG:=D5FF?FGE>EC6DFGFGGE9C68@CGFGFFGGGGGGE?@G,:FFF?EF9EAF=D@4<4>FCEF;*2>;5:=(9D<>F23C(=*)/)),8:7()7@66@530-2*47-(---/(,9)243((-(.).8(,-(,,((-((29:;08*0+.,.
@M02996:162:000000000-B87FG:1:1101:11110:3944 2:N:0:TAGCGCTC+CTAAGCCT
GACTACCAGGGTATCTAATCCTGTTTGCTCCCCACACTTTCGAGCCTCAGCGTCAGTTAGAGCCCAGCAAGCCGCCTTCGCCACTGGTGTTCCGCCGAATATCTACGCATTTCACCGCTACACTCGGAAGGCCGCTTGCCGCTACTCCACTCAAGAAAAACAGGTTCAACGGCAGGTCATGGGTTGAGCCCATACAGGGCAACGCTGACTTGCTTTCCCGCCTGCGCTCGCGTGACACCCAGGAATGCCGGAGAAAGCATGCCACCTACGGATAACCGAGGCTGCAGGGGAGAGGGGAGCG
+
@@-6@CEEDDD-C6@,;<@<C@@;,;;C,6,,8C@@C,,6,8DCC+,B<?CB,8@B,6EFGGGGGCEFCFGGGE@:,,9A8@4@8=A6?,,,@,8=FEC,=+9,9<>866+9,9,:==*=+9498ACC@++,@=86=D6@+83==8:3:=+)@D=FDFGG7?8:2:+:C@C>;?D>A*:+>?F,*30;5A;/2;*>*,)8-*869.61@++/7+)+./2/26(//43,,*-4)(--4)+/43,47).)2-.3(08*.,().*.4*3(,.-((((-5.4,(2(..((47(((-))2**-3((
@M02996:162:000000000-B87FG:1:1101:21132:3956 2:N:0:TAGCGCTC+CTAAGCCT
GACTACAGGGGGATCTAATCCTGTTTGATGCCCGCACTGTCGAGCCTCAGCGTCAAACGCACACCAGCAAGCTGCCTTCGCAATCGGAGTTCTGCGTCATATCTAAGCATTTCACCGCTACACGACGAATTCCACTTGCCTGGCGTGTAGGCAAGCCCAGCAGGATCCACGGCATGCCAAGGGTGGGCCCTGACATGGGACCGCAGACGAAAAAGGCCGCAGACGCGCCCCGAAAACCAAATAAAGACGGAGAACGAGAGCATCGTCCGGAGTACGGCGGCGGCTGGGGAGGAAGGAGCCG
+
@@688CECFDD+8,,,66,;6<6;,;;E,<;;6@@@++,,5:DC@@,E@B@@,,8@,CFCGGGECFDE<@FF@?B,,,9A,?>4D=@F@,,,@,==6@4,9+4+9E@:>,,9,4,:885=09,AEGECC,+,3@D8?FCD9::=?+:+3++*78=>EGE,898+@*967@EA5>*=99:ADD*,67=*-**0;;C**,2=;3:;>AB;2):3:F?B:)79*(4:2-(-(*(-)4-(41+2,)-4=4)(/,0(-0)/(((-->))1-.(,(-,(.6(,(,1(22((-((((-,..0*04((-
@M02996:162:000000000-B87FG:1:1101:11122:3959 2:N:0:TAGCGCTC+CTAAGCCT
GACTACCAGGGTATCTAATCCTGTTTGCTCCCCACACTTTCGAGCCTCAGCGTCAGTTAGAGCCCAGCAAGCCGCCTTCGCCACTGGGGTTCCTCCGAAGAGCTACGCATTTCACCGCTACACTCGGAATGCCGCTTGCCTCGACTCCACGCAAGAAAAACAGATTCAACGGCAGGTCAGGGGTGGAGCCCATACATAGCACCGCTGACTGGCTTGCCCGCCTGCGACCCCGTTAAACCCAGAAAGTGCGGATAACGCGGGCCACCGAAGGAGGACCGGGGGTGGGGGCACGGAGAGGGAG
+
@BA<@CFFFDD-C,@,6;;<,C@,,<;,6,;,86@@@8,,,8FA:+,4@;C@@,:C,CFFFFGFF<EFA@FGFE7:,,=?B,6@,=A,:+6,9,C,>BF7?*,6>C>@=++9,9,,>800==,,9D:@@+,4>>8++@F895*66+1F9A*)@=CD=F6?@E8,,15<;@>A49D7*C.*8>945)-7(:C/)2*0*,+)0,630)69@403()/),)0/2(/-(-(((/-7*(-().,/22(.9())*-)4(..*--((-)-,*((((--(((4(--((((((((-2,4,-0)1**((,(
@M02996:162:000000000-B87FG:1:1101:15320:3978 2:N:0:TAGCGCTC+CTAAGCCT
GACTACCAGGGGATCTAATCCTGTTTGCTCCCCCGACTTGCGCGCGTCAGCGTCAGGGCTGTTCAAGGAATCCGCCTTCGCCGCCGGGGTTCTATAGGAGATCAACGCATTTCACCGCTACACCCGAGATTCCGATTCCCTCTCCCAGACTCGAGCATTGGAGGTTCAAGCGCACTTGCCGGGTGGAGCCCGGAGAGTTCACACTTGACACGCAATGCCGCCGACGCGCCCGGTACGCCCAGGAAAGCGGAACAACGCATGCGACCTGCGGATGACCGCGGCAGATGGGAGAGAGGTAGCG
+
@@-86;=ECDD+@6D,C6C<<,;,,<CE,,;,,8@C77,,58C@8+786B,@,8@C,CF,F6,AECDEEC6CFEG7,4,988+@E@C+:++,9<,EFFE,89,+=EB:86+,,3,56:0===,@8+@@3+,3>@G6CF,,+0*0;>:FFG*)@>;>C,=9,=511*2::<FE*8D*;+/ACEC/1//86=F3BDD6,+/).06?(*6<:B<?6DF)5)0-*4-4,2-9(*-(13-(3(*2(.(6F:61),.44).1--(-(*-3)((((-(((-.-(7(,1((-(,.4(1((7)/2+),.(
@M02996:162:000000000-B87FG:1:1101:21441:3982 2:N:0:TAGCGCTC+CTAAGCTT
GACTACAGGGGGATCTAATCCTGTTTGATCCCCACGCTTTCGTGCATGAGCGTCAGTTGCAGAGTCGTAACCTGGCTTCACGATCGGCGTTCTGTGGCAGAGCGAAGCAAGTCACCGCGACACACCACATTCCAGTTACGTCCCCTGCACTCTAGTCCGGCAGGATCAAAGGCACGATGGGAGTGGAGCCCCAACGTTTCACCAATGACTTACCGATAAGCCGGCGAACACTGTAAACCCAAGAAATGCGGATAACGCGCGGAGCCGCCGGAAGAGCGAGGCTGATGGCACGGAGATGGC
+
AB-,86C@CDC+@,,,;6,,,;;,,<CAA,,,,;+@+,,9,8C<7BB<CAE@6,@CCEFGGGG,CC@:@<BE<?94,,946@?,@=C+=++,99:?F,9+9*,+6@+89,,9,:5,>:*===>EEGF<=A6,@FF=DC8=610==,:>:9+)78=,2@CCE>8*@*;?*@F/49;?B74@8C:*29>6(*C2)8*(,40/6A)7=)6.7+11/)/0()*.3((-(4(4(*4-0--6:A?*-4(4??))2-.3-766(,((-1,()3((--,-(-(((-(,(-(...)54()35)8*2))(
@M02996:162:000000000-B87FG:1:1101:23191:3984 2:N:0:TAGCGCTC+CTAAGCCT
GACTACAGGGGTATCTAATCCTGTTCGATCCCCGCACTTTCGTGCCTCAGCGTCAGTCGCGGCTTGGTGCACTGCCTTCGCGATCGGCGGTCTGTGTGATATCTATGCATTTCACCGCTACACCACACATTCCATGCACCCCAAACGCACTCTAGCCCCCCAGGTTCCAGGGCAGTGCCAAGGGTGAGCCCTGACATTTCACCACAGACGTGAGATGGCGCCTACGCACCCTTTAAACCGAATAAATCCGGATAACGCGCGGAAGCGCCGGATTACCGAGGATGCTGGCGCGGGGGAGGCG
+
CC@<BFFGGGD8B8@<<EC9E<@@,C@F9C,6<C@FC7<99@EDFE,B@FFC,B@C6CFCFGG++@C6CECABE<A,;FC:CF@F?C+7++4+A,@9E@,4+73>,@,>=,746<B@=*===,=D@E7>@,,@@,6A9,@=:?CF@8+:0*),@<=1@EGCC5123:CF,=?*:5,/:>FFGF*29;9(*;/;AF@),3)7+/=@FFE7)267@9*.)0-/((-42;?6C0(*)<)6),*41(49>))0450(7.0-,(,,/(,).((--,,-().-((-2((((-.34(((73C5*(,((
@M02996:162:000000000-B87FG:1:1101:21417:3991 2:N:0:TAGCGCTC+CTAAGCTT
GACTACAGGGGGAGCGAATGCTGTGTGAGCCGGACGCTTTAGTGCATGAGCGTCAGTTGCAGATTCGTAACCTGGCTTCACGATCGGCGGGCTGTGGCAGATCGAAGCAGTTGACCGCTACACACCACATTCCAGTTACGTCCCCAGCACGCTAGTCCGGCAGGATCAGAGGAACGAGTGGAGATGAGACCCAACTGTTCACCAAGGACTGACCGAAGCGCCGGAGCAACGGATAAACCCAAGAAAGCAGGAAAACGCGCGGAGCATACGTAATACCGGAGGCGCAGGGCGGGGGGGAGAG
+
8<-,66@@@CC+6+6+668,6,<<,-;4,,,++6+7+8,,,:6<6A@<@BFC+,6B,6F,EFF,,,89668E9=B8,,,4,9?,@6=+8+++6?==DB:73+,+6=B+3,33,8,:88<9;@,@E7:<F,,37:C+?BA:*)**0,05/43)6:9724?5E59*4)0;*?CF*54CD5,089:++0.6)082457(4+9<5+834)-4()*.()4;())-*(----((.*(-*(,.5<,*2((,71(,*..,(/,2,(((,/,()()))())(--))-(((((((-4-(((25)*2*((-(
@M02996:162:000000000-B87FG:1:1101:15321:3996 2:N:0:TAGCGCTC+CTAAGCCT
GACTACCAGGGGATCTAATCCTGTTTGCTCGCCCGACTTTCGCGCCCCAGCGGCAGTGCTGTTCAAGGAAGCCGCCTTCGCCTCCGGGGTTCTATAGGAGATCAACGCAGTTCAGCGCGACACCCTATATGCCGATTCCCTCGCCCAGACTGGAGCATTGGAGGTTCAAGCGCACGTTCCGGGGTGAGCCCGGAGAAGGCACACGTGACACGCAAGGCCGCCGACGAGCCCGGTACGCCCAGGAAAAGAGAACAACGCTGTGGAACTGCGGAATAGAGGGGCGGCAGGCGCAGAAGGCGCG
+
A@-86;CFECD+@,,,6,,,6,;,,-;?,,,++88@7+,,;8B:@+8C@?9@+67@,C<9F6,AEDDEDE,AFC+@,,4A,8,8D@@+:++,95,EFCEA?*424B>+=++8,4,56=*6==3D8+6,3,,,4:C+@;,,+0*<9C8>39*),232;,546?5*4);4:CC;*)2*0;(;CCC**//1(*3.50>9(*)(.*.275:,-974352),.1-24(--3(3(*-2)(-3--**-.(3.4((*,.,258*-(-,,0..*.)))-((((.).)(,((((-(,-((--))+3*(-((
@M02996:162:000000000-B87FG:1:1101:22099:3997 2:N:0:TAGCGCTC+CTAAGCCT
GAGAACTCGGGGGAGTGAAGCCGGTTGGTGCCGAAAACTAGGGGGCTCAGGGGGGGTTGGAGGGCAGGAAACCGGCTTGGGCATTGGGGGGGTTAATAAAGACAACGGAAACCAACGGTGAACAAGGAAAGGCGGTTAACTCGCCCGGAAGACAACCACACAGGTTCAAACACGCGTTCGGGGGGAAGGACCGGAAGGCAACGACTGGCATGGGGGGGCGCCACAGCACCCGGTGGAACGAGGAAATGAGGGAGAAGCGTGGCCCCGGAGGAAGAGCGGCGCTGAGAGGAGAAGGGAAGAG
+
86-,,,,;@BC@+++6,6,,,,8++68+8,,,+7+@+,,,,6,66++,6,,<:+3=*<:*,8<*=+***,,*,2*****/*2**+<::?55*/*/++02++*0********0**+**(0**+,+22;,*+**12*))2++*.019/(*))).*+*2/*/:5:(*39*+203)*))*.)-75****/(*(0*-))14(*).3*,4()-(.)*(,)()-)1(*-(-(((((*(()-((,),*-,-4.,))*))((),*..--,)((*-4((-(-((,((,((,4(-(.)4,2(())/**.(,,
@M02996:162:000000000-B87FG:1:1101:22084:4010 2:N:0:TAGCGCTC+CTAAGCCT
GAGTGCTGGGGGAAGTGATGCCGGGTGGTGGAGAAAACTAGGGGGATCGGGGGGGGGGGGCGGGCAGGAAACCGGCTAGGGCGTGGGGGGTGTTACTAATGAGACCGGAAACCAGGACTAACACAGGGGAACCGGTTAACCACCCCCGACGGCAGCCCCAAGAATTGAAATGCCGATTACGGGGGAAGACCCCGCAATAAAAGCGAGACATGGGTGAGGGCCAGCGGCCCGGTACAGAAGACGAAAACGCGGAGGATGGTGGAGACGGAGGAGGAGCACGGGACGAGTACAGAGAGAGAGG
+
A6-6,,,,;@:C+,,,,,5,,,86+76+8,,,,-C,,,,,,6,7++,,,,+6++4****2**/*2/2**,,0,1*2*/*;*,*2*18*8*****3+30+++*+*+***1**0*1+*1-)**+,+*2;*****2**))*++*,)1**(*)))(*2/***128*(,+*0<:++*+0/*.*(*/*:**1(/,0*(0))((**)6+)(()(--)*,40.>()*(*((((((((*((/((.)),+.(-2)4(()-.-()(*(((..*((*-(,(-,((((((,((((-(-(-((---/0***(-(-
@M02996:162:000000000-B87FG:1:1101:19617:4012 2:N:0:TGGCGCTC+CTAAGCCT
GACTACAGGGGGATCTAATCCTGTGTGCTCCCCACACTTTCGAGCCTCAGCGTCAGTTAGAGCCCAGCAAGCCGCCTTCGCCACTGGTGTGCCGCCGAAGATCTACGCATTTCACCGCTACACTCGGAAGTCCGCTTGCCTCGACTCCACTCAAGAAAAACAGGTTCAACGGGAGTTCAGGGGGTGAGCCCATACAGTGCACCGCTGACGTGCTGTCCCGCCGGCGCTCCCGGTAAAACCAGGAAATCCGGAAAAAGCCGGACACCGAAGGAGTAGCGGGGACGATGGGACGGAGGGAGGG
+
@@<<@CEDCDD+@66,;6,,6<@6,;;,,,66,@@@@,,,,8DD@+,B<?C@,88@,CFGGGG,C<CF@EGFGE++,?,?,,4@8=@6=,,,@+@@FEC+@+,+9<>+=++,,9,56=*064,,8DCC@+,,7CE=6E+,+)*=8+:<05+)7:?FFGGG7>8,4*:<@>C>*:C*/:>+;89*116C1:8/).;7),1.1+,.0)63=)*/()-*,02-*(-4(-(((*49)((()),*.(:B@())*-0-(..*-((,-)-4*31>(-((((().,((-,(-(,--((,-0)/*/-,((
@M02996:162:000000000-B87FG:1:1101:15243:4035 2:N:0:TAGCGCTC+CTAAGCCT
GACTACCAGGGTATCTAATCCTGTGTGCTCCCCGCACCTTCGCACCTCAGCGTCAGTCATCTGCTGGTAACCTGCCTTCGCCATTGGTATTGTTCCAGATATCTACAGAGGTCACCCCTACAACTGGAATTCGGATTGCCCCTCAGTGACTCTAGTTATGCAGGTCGCAACGCAATTCCGGGGAGGAGCGCCGGGAGTGCACACCAAGCGTGCAAAACCGCCGACAGGCCCGTTACGCCCAAGAATTCCGAACAACGCGCGCAAAATACGGGGGACCGCGGCTGCGGGCACGAAAGTAGGG
+
@@-68CCEDED-;,;,665,,C;,,<;=6,6,,87@+@,,,:B:@+,B<ACB,,@@6CF,E,CE,CC<@AFFDB@8,,=?,6@?,4@,9,,,9,C?FEF,?+4,4C4=>,,4,9,,4:*6==,@,AAB:4,,+4@==D,4=89?=E;FDF+*64=,,8;=,=9,69++6CE?C5=+52;D8+:++08954@>:>GF@*)9/,87@FDBF)*,(09@@;*.26,4.2(3(*(-).,--(**44(4))))*.04(03*-((--)--).).-4--((-(-7-,-((,-46,(--:))1*+.4)(
@M02996:162:000000000-B87FG:1:1101:7598:4038 2:N:0:TAGCGCTC+CTAAGCCT
GACTACTAGGGTATCTAATCCTGTTTGATCCCCACGCTTTCGTGCCTCAGCGTCAATGACGGATTCGTGAGATGCCTTCGCAATCGGTGTTCTGAGTAATATCTATGCATTTCACCGCTACACTACTCATTCCTCCCACGGCATCCGTATTCCAGCTCAGCAGTATCAATGGCAGTTCCCAGGTTAGGCCCGGGGATTTCACCACTGACTTGCCGAACAGCCTACGCACCCTTTAAACCCAATAAATCCGGATAACGCTTGCATCCTCCGTATTACCACGGCTGCTGGCACGGAGTTCGC
+
CCCCCGGGGGGFGGGGFEFCFGFEEFGFGFFFFGGGGGGGGEFGG@AFFEFGEEFFFGGGGGGEGGEFGGGGFGGGCCFFGGGGGFG@CCFEGGGGFFFFED;FGCGDGFGDFFFGE=>?CEEGFGDFF9FGFFGD6EGEDBFCDF>A6AFEGFGGFDFGGGDAFFGGGAFFGFGGFGFFGGGGFFDFBDEAFFGFFCFC<FEFD;BFEA>=EF>*:8C:=5(7>@FD=ED=FE)194?:?03;A35)*..:2>>F--(-.*4)244806(872.6-),-,369?)57(.)(0):2*)-(
@M02996:162:000000000-B87FG:1:1101:24093:4041 2:N:0:TAGCGCTC+CTAACCCT
GACTACCTGGATATCTAATCCTGTTTGCTCCCCGCACCTTCGCACCTCAGCGTCAGTCATCTGCTGGTAACCTGCCTTCGCCATTGGTATTCTTCCAGATATCTACAGATTTCACCCCTACACCTGGAATTCTGATATCCCCTCCGTGACTCTAGTTATGCAGTTCTCAACGCAATTCCGGAGTTAAGCTCCGGGATTTCACACCAAGCTTGCAAAACCGCCTCCATGCCCTTTACGCCCAATAATTCCGAACAACGCTCGCCACTTACTTGTTACCGCGGCTGTTAGCACGTCATTAGA
+
CCCCCGG<FE,EEFGFFGGGGGGGDGGGGGFGGGGEF+CFGG7@FGGGGFGGGGF@F9F<<C@FGGGG9,@?FEFGG,@FGGGD,=EFGGGGGGGGEEAEBDFGG<=<,@EGGGGGF:D=DEGF8?FFFAEC;F,C+,9@+8@++83+58D=>FF,@,@;>C=C,D9DC;@:?>=+;=DB+3=6>CC20,==ADDB@A6*;CEC5958=F+)1*;+03C2=7)4>@8/3BBE<.94(5C8;,(4/9)9C;B((::F..//.1(4C:9-.))-...)4:0(,(4-(,)).:B9>)**::)-
@M02996:162:000000000-B87FG:1:1101:7613:4051 2:N:0:TAGCGCTC+CTAAGCCT
GACTACTAGGGTATCTAATCCTGTTTGATCCCCACGCTTTCGTGCCTCAGCGTCAATGACGGATTCGTGAGATGCCTTCGCAATCGGTGTTCTGAGTAATATCTATGCATTTCACCGCTACACTACTCATTCCTCCCACGGCATCCGTATTCCAGCTCAGCAGTATCAATGGCAGTTCCCAGGTTAGGCCCGGGGATTTCACCACTGACTTGCCGAACAGCCTACGCACCCTTTAAACCCAATAAATCCGGATAACGCCTGCATCCTCCGTAGTACCGCGGCTGCTGGCACGGGGTTCGA
+
CCCCCGGGGGGGGGGGGEGFGGGGGGGGGFFFGGGGGGEGDGGGGGFGGFFGGEEFFGGGGGGFEGGGGGGFEFGGGGGGGGGGGFE@FCCDFFGGFGGGGFAFFFGGDFGGCFGGG:9=DEFFGGEFGFGFFDFGGGGCDBF6FG@FBDFEFEGGCGGGGGD?FF8FGGGFGFGGFGFFGGGFFGD=)A+:BEC55FFC@FEBFA=3>A9>E6>AB?D>623>>9=(6B4=8;<EEEGC@F(=BEEC668?1=;0-,(.-/.)25<384(((--551-42327::03:?,2))///(-(
@M02996:162:000000000-B87FG:1:1101:24109:4059 2:N:0:TAGCGCTC+CTAAGCCT
GACTACCTGGATATCTAATCCTGTTTGCTCCCCGCACCTTCGCACCTCAGCGTCAGTCATCTGCTGGTAACCTGCCTTCGCCATTGGTATTCTTCCAGATATCTACAGATTTCACCCCTACACCTGGAATTCTGATTGCCCCTCAGTGACTCTAGTTATGCAGTTCTCAACGCAATTCCGGAGTTAAGCTCCGGGATTTCACACCAAGCTTGCAAAACCGCCTACATGCCCTTTACGCCCAATAATTCCGAACAACGCTCGCAACTTACTTGTTACCGCGGCTTCTGGCAGTTAATTCGC
+
CCCCCGGGGGCGGGGGGGGGGGGGGGGGGGGGGGGGGGGGGGGGGGGGDCGGGGGGGGGGGGGGGGGGGGGGGGGGGGGGGGGGGGGGGGGGGFGFCFGFFFGFFFGGFEGGGGGGG>?FD@FGGGGGCFGGGGGGGGGGGDFGGED=@F?D@EFFEGGGGF:CEFGGGGGBGEGGFGFFE=ECFCE?DDD=D5CBAFFEFGFCAFFFFFGDDF*3=CD@E>ADDFF?EF=5DFFFD2CC@DD);7C7;3ADFF(1.(//.9919(6A9)-):9)6.(-(,-(4(66))(((1*333),:
@M02996:162:000000000-B87FG:1:1101:13699:4061 2:N:0:TAGCGCTC+CTAAGCCT
GACTACCCGGGAATCAAATCCGGTTGGCTCCCAAAAGTTTGGCGCCGCAGGGGAAGGTAAAGTCCAGTAAGTCGCCTTGGCAACTGGGGGGCCGCCAAATCTCAACGAATTCAACGGCAACACGGGGAAGTCAACAAACCTCCCCGGCACGAAAGCCCACCAGAACAAAAAGAAAGTCCAACATGGAAAGAAGGACTTTAACTCCGAAGTAAACAGGCCGCCAACGCGCCCGTTAGGCCAAACCAGTCGGGAAAAGGCTGGCCCCCAAGGGATAACCGGGGCGGCAGGCGGGGGGGAGGCG
+
A@68@CEFCD@++;,,6,5;;+@+6++46;,9,@,C,;,6,6;:@+4++++8++,8,:,,6C,C,,:C,,C,54==,8,4,,CD,9C:>+++55@>*>7,242+6,1*1,1,,@;**5):*:*/=F7<:*+++>;*;3/*0(.://,87C53E*1:=*/*2*.*2)227C*5*57+1?2/+<**+*.7-2*(949(,+*)-34)4;(4()*.6*-7(.*,/-,1(-39>5(4)(,((.,*.,((0(-)*-.-(04*(,(.,18(),(-((((((.,(-(,(,4(((-,((-(0)/1*(,-4
@M02996:162:000000000-B87FG:1:1101:5318:4062 2:N:0:TAGCGCTC+CTAAGCCT
GACTACAAGGGTATCTAATCCCGTTCGCTACCCTAGCTTTCGCGCTTCAGCGTCAGTTAAAGCCAAGCAAGCTGCCTTCGCCATCGGTGTTCCTTGCGATATCAAAGCATTTCACCGCTCCACCGCAAGTTCCGCTTGCCCCTGCTTCACTCTAGTCGACCAGTTCAGAGCCCAGTTCCTCGGTTGAGCCGAGGGATTTCAAACACTGCTTGACCAACAGCCTACGCGCCCTTTAAGCCCAGTGATTCCGAATACCTGTAGAGCCGTTCGTCTTCCGGCGGCTGCGGGCACGAACTTGGC
+
CCCCCGGF@FGGGFG<ECEFGC@F@CFFG7@CEFCFFGFEF@@FG:@FFCGGCFGEGGGG<@<B8EEGFGGGG,EFFGGGGEGGFG7CFGDGDFAF8CCFFBG@;FFGGAFFGGGGG:@==FAGGGCCGGGGG>>=?DFE28:?F8:9<D96E>BGGE+@CE5DGDFFF7D*5:CFFDE7EE5@>DFF@C?:D>*))?FC<1*>(;33>FGF(67A23/,:=@)//6(6C66<4><A9<@435)*.-6:(0-(8)7.)-..*)62,4((4--,()6((-(-((4((,(-28:08*2A2)5
@M02996:162:000000000-B87FG:1:1101:26272:4067 2:N:0:TAGCGCTC+CTAAGCCT
GACTACAGGGGTATCTAATCCTGTTTGCTCCCCACGCTTTCGAGCCTCAGCGTCAGTTAGAGCCCAGTAAGCCGCCTTCGCCACTGGTGTTCCTCCGAATATCTACGCATTTCACCGCTACACTCGGAATTCCGCTTACCTCTACTCCACTCAAGAACTACAGTTTTGGATGCAGCTCCGAAGTTGAGCTTCGGTATTTCACATCCAACTTGCAGTCCCGCCTGCGCTCCCTTTACACCCAGTAAATCCGGACAACGCTTTCCACCTCCGTATTACCGCGGCTGCGTGCACGTAGTTAGC
+
CCCCCGFGGGGGGGGGGGGGGGGGGGGGGGGGGGGGGGGGGGGGGGGGGGGGGEGGGGGGGGGGGGGGGGGGGGGGGGGGGGGGGGDFGGGGGGGGGGFGGFGCDGGG>EGGGGGGG:<=DFGFGGGDGEGFBFGGGGGG8>FGGEEGFGFFFGFFFDFGGF<FGDDD>FGFGFFGAFBBCEGFGG@C@FF6AD>88FFF<,*:@94>=FGEE9@FEF>>C65(/2597C<8DE34)7?842@<CF)68;)(,0(9(-4((26)*.4(.1-(4444-1(-(3(((--16(.2))2226-.
@M02996:162:000000000-B87FG:1:1101:9120:4070 2:N:0:TAGCGCTC+CTAAGCCT
GACTACAGGGGTATCTAATCCTGTGTGCTCCCCGCACCTTCGCACCTCAGCGTCAGGCATCTGCTGGTAACCTGCCTTCGCCATTGGTATTCTGCCAGATATCTACAGAGGTCACCCCTACACCGGGAATGCGGATTGCCCCTCAGTGACTCTAGGTATGCAGGTCTCAACGCAATTCCGGAGTTAAGCGCCGGGAGTTCACACCAAGCTTGCAAAACCGCCGACATGCGCTGAACGCCCAATAAATCCGAACAACGCACGCAACCTACGGGTTACCGGGGCTGCTGGCACGAAAGGAGCG
+
A@668CCDDED6@,;,6;,C,;;,6<C9,,,,,@+@+@,,,CF@6@,@@AC@,,@C,CE<F,CF,CA6@CFFFBB,,A9AB@=,,==,9,,9@,95FBE,?<8==F;=B,,9945,98*=8@,D+@@:=4,,+4C8+DC,A=*=?D*C<D+*,86,7@==@==,6;+6CDEA+9D69F@ACCE*,5;CA*@)@>DF(*)00,1(-:@>96+-8AC;@A*.2.(.,.(7.*(-/(,(.-*/-2(,7)))*-04(0./-((,,)--)((.,4-----,.4((-(---)),(,)-)0/**.,((
@M02996:162:000000000-B87FG:1:1101:5395:4073 2:N:0:TAGCGCTC+CTAAGCCT
GACTACACGGGTATCTAATCCTGTTTGCTCCCCACACTTTCGTGCCTCAGTGTCAGTATCTGTCCAGAAAGCCGCCTTCGCCACTGGTGTCCCTCCTAATATCTACGCATTTCACCGCTACACTAGGAATTCCGCTTTCCTCTCCAGAACTCAAGTCACCCAGTTCATGGGGCGAACAATGGTTAAGCCATTGCCTTACACCCCATGCTTAGGAAACCACCTACGCACTCTTTACGCACACTAATTCCGGATAACGCTTGCCCCCTACGTATTACCGCGGCTGCTGGCACGTAGTTAGCC
+
CCCCCGDGGGGGGGFGAEFFGFFFGGGGGGDGEGGGGGGGGGGGGGGGGGFGGEGGGGGGGGGDFGGFGGGGGGGGGGGGGGGEGGEGGFCF=FEEGGGCFDEGGGGGGGGGGGGGG>B=CEFGGGGGGGGGFED=+@9>8>FGGFDC?DFEF4?FFGGCFFDFAC@8EDFFGEG+978ACC@A,<7>),,3=CGE7>**0@>2)AB=EFGE@6*/5@F8/7((5(6@BGEFG?301(<*(6;EFEFC69807;4/-----2):1,42((.656).:0(-3(2(.4:0:><,05;2+66)
@M02996:162:000000000-B87FG:1:1101:5371:4080 2:N:0:TAGCGCTC+CTAAGCCT
GACTACACGGGTATCTAATCCTGTTTGCTCCCCACACTTTCGTGCCTCAGTGTCAGTATCTGTCCAGAAAGCCGCCTTCGCCACTGGTGTCCCTCCTAATATCTACGCATTTCACCGCTACACTAGGAATTCCGCTTTCCTCTCCAGAACTCAAGTCACCCAGTTCATGGGGCGAACAATGGTTAAGCCATTGCCTTAACCCACATGCTTTGGAAACCACCTACGCACTCTTTTCGCCCCATAGTTCCGGATTACGCTTGCCCCCTACGTATTACCGCCGCTGCTGGCACGTTGTTGTCCG
+
CCCCCGCEGGGGDFGGFFCFFFGGGGGFGFCFCGGGGGGFGGGGGGGGGGEGGFGGGDEGGGGGFGG9F<FGFDGGGGGGGFGGGCEFEF,CBAFGGG9BECFGC,@F8>FGGGGGG8>=CEFGGGGFAFDAD8CDG@EFFDFGGAD4:DDD=@?GGG8EDF8BD9+CD9?>CA64:C)*E8ECB+;<@;<7@+;A534**30/</>=49+1)3*3:6*(4053//92(4*>:)/,((8*((()3)../60,,*/*,--,392:>3(((..67)))-((-(,,482(,,)3.))21*()-,
@M02996:162:000000000-B87FG:1:1101:23323:4099 2:N:0:TAGCGCTC+CTAAGCCT
GACTACCCGGGTATCTAATCCTGTTTGCTCCCCACGCTTTCGAGCCTCAACGTCAGTTACAGTCCAGTAAGCCGCCTTCGCCACTGGTGGTCCTCCTAATATCTACGCATTTCACCGCTACACTAGGAATTCCGCTTACCGCGCCTGCAATCTAGCGAAACAGTTTCAAAAGCAGGTCCGGGGTGGAGCCCCGGGAGTTGACGTCAGACTTGCGTTGCCGGCTACGCTCCCTTTAAACCCAGAAAACCGGGATAAGGCGGGCGCCAAGCGCATTACCGGGGGTGCGGGCACGGAGTAGGCG
+
CCCCBEEEEED+@8@,;C;@C,@666CFADE87CCEC,,,CBFEB@,ACFGE,@@CC@FGGG@FDEEEFEGFFFGD,@8AC@?FCDF,9,6,9,=<FGEF=9D,DEDFC6+@,=B<B=5=C94,9=EF=,,4@DE+0B=D65*=C6:6;++1,8=3+@EE7D8,,5?,=C,0@:?+0=@BDEG**3-3)447)8<=215)10(,,8?E@8+73)().)0.*((,(-4(-*-(05<).4,*4?03),(-)457(79*)(((-),9)2(((.(,(()))-(-,(--,391(-,(0)2*+).)-
@M02996:162:000000000-B87FG:1:1101:23831:4103 2:N:0:TAGCGCTC+CTAAGCCT
GACTACACGGGTATCTAATCCTGTTTGATACCCGCACCTTCGAGCGGCAGCGTCAGTAGCGGCCCAGCAGGCTGCCTTCGCAATCGGAGTTCTTCGTCATATCTATGCAGTTCACCGCTACACGACGAATTCCACCTGCCGCTGACGCACTCAAGAACACCAGGTTCAACGGCAGTGCAGACGAGGAGCGACTACATATCACAGCGGACTTGACATCCCGCCTACGCACCCGTTAAACCCAAGAAAACCGGAGAAAGCCAGGACACGCCGAATTACCGCGGCTGAGGGGACGGAGGGAGCG
+
B@<@@CEFEED7@,6,<C,C<,C;;6CF<@@,@C7F7:8,,CFF,++@@FBB68@C<CF<FGG+:BE,CCF>8?:<,,=ABCE@EDC@4+,,@,@C9B=,A+,+9<@:>,,,,9,:@)00==,@CCEE:,+,7=9D?E8>=>*+=@:899*0@D9>C,@77C1*4*;DE;*3*:<,?C?AF,:**9380==6)8C@),+)1+=A6)644)*52<6*.)*-*(--41((-*,(*,-2<),2,4(.54(.*-)-(04*.((,./,-*.1214((((.-)---,4(-4((-(4(4<:C**,41(
@M02996:162:000000000-B87FG:1:1101:8034:4110 2:N:0:TAGCGCTC+CTAAGCCT
GACTACTCGGGTATCTAATCCTGTTTGATCCCCACGCTTTCGTGCCTCAGCGTCAATGTCGGATTCGTGAGATGCCTTCGCAATCGGTGTTCTGAGTAATATCTATGCATTTCACCGCTACACTACTCATTCCTCCCACGGCATCCGAATTCAAGCCTGACAGTATCAAGGGCAGCTCCGGTGTTGAGCACCGGCATTTCACCCCTGACTTGACAAACAGCCTACGCACCCTTTAAACCCCATAAATCCGGATAACGCTCGCATCCTCCGTATTACCGCGGCTGCTGGCACGGGGTTAGC
+
CCCCCFGGGGGFGFGGE@FEGFFGGGGGGFFGGGGGGGDFGGGGGGGGGFGGGGFGGGFGGGGGGGGGGGGGGGGGFGGGGGGGGGGGGFFAEGGGGGGGC=8CFEEGFGGGFFGGG=@DDEGGGGGGGGGGGGGGGGGGGFE6DE=F?CFDGEFFFGFGGGE?DBGGGGGEGFGGFGEFG4@CFGFGEEC@DAD=@GFFCG:BFFDBFFGFFFFF=FF@C:5;(52(.=8(;;><EEGE(6=;F).96,.6,769-----)44>?2534-..3)64(,4(,,48:???B>F8)2*:,()
@M02996:162:000000000-B87FG:1:1101:18091:4158 2:N:0:TAGCGCTC+CTAAGCCT
GACTACTGGGGGATCTAATCCTGTTTGCTGCCCCGACTTTCGCGCCTCAGGGGCAGGGACGTTCCAGGGATCCGCCTTCGCCGCCGGGGGTCTATAGGAGATCAACGCAGGTCACCGCTACACCCTAGATTCCGATCCCCGCTCCCGGACTCGAGCCAAGCAGGTTCGGACGCACTTTCCGGGTTGAGCCCGGAGAGTGCACAGCCGACACACGTGGCCACCTACGCGCCCGTGACGGCCAGGAAAGCCGAACAACGCGCGGGGCCGCGGGAGGACCGCGGCTGGTGGGAAAGGGGGAGCG
+
AB-,8CC@@ED+866,66;,66@6,-;A,,,,6:8@+8,,,8B@+8:7<=,@++7B+@EFGB,:@@EGGF,AFE7:,,9?,8+@E@C+4+++7<3?FDB,6*,2=BB+=++3,6,:4=*33;,@C*>8@,,,@EG5D8DC*:*;?B:*0/)(6:C*>EFC773*2*2:5;=>5;7*)*.8>CE**/47)2;4BBDB<2*)4+6(487135)42)3>?3*.*.(,.-(-(*-79:8(,(**--((74((*-.,(73*-(-(()-7),471(-(,(--(4(,20-,((.,(.,..)*/*4,((
@M02996:162:000000000-B87FG:1:1101:10936:4165 2:N:0:TAGCGCTC+CTAAGCCT
GACTACTGGGGGATCTAATCCTGTTTGCTCCCCACGCTTTCGAGCCTCAGCGTCAGTGATCGTCCAGTAAGCCGCCTTCGCCACTGGTGGTCCGCCTAATATCGACGCAGTTCACCGCTACACTAGGAATGCCACTTACCCCGCCGACACGCTAGGTCGACAGGTTCAAATGCAGTACCGGGGGTGAGCCCCGGGCGTGCACAACAGACTGGCCGGAACGCCGGGGCGCGCGGTACACCCAGAAAATCCGGATAACGATGGCACAAACCGGAGGACCGAGGCAGCGAGCCAGGAAGCAGCG
+
@<6,8C@@AEC+@,B966C,C6@;,-;E,,,,6CC@B@,,,8FE::,B@EEC,8@C,CF,@F<FCCEC@AFFGE@:,,4A?64C,==69,,,9+@,F==4A+4+9@>+>++,99,,>8*6=9,,8ECAA,,3@990+EFDD:*=CE@F5=*)+8337BCECE8849*,=D,423@,::6@C8C**//7(*=(::D;(*01-+-(-7<1:)*,()4)4)1-2-,4(-(--*(,)4(,.),*,4(3?,-(*-.(().*,(((-*.)*(((-4-,((-.31(-(,,-(((,((.3))***..,(
@M02996:162:000000000-B87FG:1:1101:17329:4177 2:N:0:TATCGCTC+CTAAGCCT
GACTACAAGGGTATCTAATCCTGTTTGCTACCCACGCTTTCGTGGCTCAGCGTCAGTTAGAGCCCAGTAAGCCGCCTTCGCCACTGGTGTTCCTCCGGATATCTACGCATTTCACCGCTACACCGGGAATTCCGATTACCTCTACGACACTCAAGAAGAACAGGTTCGGACGCAGTTCCGGAGTGAAGCCCAGGCAGTTCACATCCGACTTGCAGGCCCGCCGAGGCACCCGTTACACGCAGGAAAGCAGGAAAACGCGTGCCACCGACGGATAGACGCGGATGCGGGGACGGAGGAAGGG
+
B@<@@F6,C@C-C@@C@<B<,CC;,<CE,,,;CE;+6,,,C@C@,@BFABF@66@C<F,,<F,<FFCCEE<FGEFD7,@A@@=C,=C,9,,4@,CA++866+,,>CD:>,+4,9,5==*669=94CDC>,,,7=+=6C,>=0+=B>)@5=*)@>=FG,,@8@8,5*3+3@+3*9C11+0***4*,+28)=4())*-(,+18,9*0/(-.)*/)*))63/.*6((((.8?*8(/.--).+/399BF?((*.)-().*(--(-*-60(,43,(,((().,-(2(4,,(,3(-4,))1/*(,(,
@M02996:162:000000000-B87FG:1:1101:10920:4180 2:N:0:TAGCGCTC+CTAAGCCT
GACTACCGGGGTATCTAATCCTGTGTGCTCCCCACGCTGTCGAGCCTCAGCGTCAGTGACCGTCCAGTAAGGCGCCTTCGCCACTGGTGTTCCACCTAATATCGACGCAGTTCACCGCTACACTAGGAAGTCCACATACCCCTCCGGCACTCTAGATCAACAGGTTCCAAAGCAGGACCGGGGTTAAGCCACGGGCTGTCACATCAGACTGGCCGTACCGGCTGCGCGCCCGTTAAAACCAGGAAAGCCGGAAGACGCGTGGCCCAGAAGGAATACCGCGGCTGACGGGACGGAGGGCGGG
+
A@@<@C,+7@@+@,B,;<@@F9@;,<CE9,;,8C@B@,,,5CFC@C,B<,;@,,@B,6,<6@@CGED<C9E,EC:=,,E?,8,@,9=59,,,9,9,AED,=+=+9@CC=+49,@,,+10===,,@FC?D,,,@@D?+E8==8*@>+)33=*)335,5,,4:9@,,3+5<@9?,97***:558>4**085=4(28DF1*237+))/;)/400,28()/)*//--((-,(-/33)(((.)0;(.,4F??79-540).*--((,/((1((.(.,,())-,-,-(4,-(((-(((,0.***(,((
@M02996:162:000000000-B87FG:1:1101:9737:4181 2:N:0:TAGCGCTC+CTAAGCCT
GACTACAGGGGGATCTAATCCTGTTTGCTCCCCACGCTTTCGAGCCTCAACGTCAGGTATCGTCCAGTAAGCCGCCTTCGCCACTGGGGTTCCTCCTAATATCTACGCATTTCACCGCTACACTAGGAATGCCACTGACCTCGCCGATACTCTAGCTTGACAGGTCCAAAGGAAGGTCAGGAGTGGAGCCCCCGCATTTCACATCTGGCGGGCCATGCCGTCGGCGCGCCCGTTACACCCAGGAAAGACGGAAAAAGCATAGAACAGACGGATGAACGGGGCAGCAGGGACGGAGGACGCG
+
@@@8@CCDFED+@,@,;6;@9CC,,<CE,6;,8C8@66,,,8F@C+,;C56B,,@@,CFCFFAFGEEC@CFEGEF::??A,84C8=C,=++,@,9AFEA4@+=+4<>4=++9,9C,6>*===89@FD==,,4@=DC+@=,+:*=+CA+36+*73=C2@C9D9=+2;+4<E,:,3C*3?0@3>@4,0695*=)99C@(*+97<?*8+94>)),.)4)54*-2-,--27((*((1(--68,*-48<F>0(2-)((0(*-(())*.)*.(.(,-((-46).(,1((-2(.,(-(,7)/**(((,
@M02996:162:000000000-B87FG:1:1101:9800:4183 2:N:0:TAGCGCTC+CTAAGCCT
GACTACCAGGGTATCTAATCCTGTTTGCTCCCCACGCTTTCGAGCCTCAACGTCAGGAATCGTCCAGTGAGCCGCCTTCGCCGCCGGTGGTCCACCCAATATCGACGCAGGTCACCGCTACACTGGGAATGCCACTCACCTCTCCGACACGCTAGCCATGCAGGTTCCAAAGCAGGCCCGTAGGTAAGCCGCGGGCGGGCACGTCAGACGGGCATTGCCGGCTACGCTGCCGGTACACCCAGGAAAGCGGGAAAAGGGTGGCCCCCGACGAGTGAACGGGGCGAGTGGGACGGGGGGAGGG
+
@@-6@CCEDDD-@,6,6656<<C;6<;=,;6,:C@@76,,@@FC@+,EC=C@,9@@,CF8EF6ACCECCCFFGEB=,,@A6B+CE=@47+,,@,9AF@F,9+=+98>4>++8,6,C>>5==B,6CFFA:,,,8=9=DFD8+=+=DE=@A9*)639@CF7<7C881*;,?EGF,9D*:C>@444*7488;<E@DBD@15),-*-(4;?42)*,(<(*5*2-*(--(-4-(*(,)4(-.),*,.(4>3(,)-540..*-(((,*.(1(,-(-(,(-.)-.((,-((((-1(,(-.)***,((-
@M02996:162:000000000-B87FG:1:1101:9829:4190 2:N:0:TAGCGCTC+CTAAGCCT
GACTACCAGGGGATCGAATCCTGTTCGATACCCGCACCGTCGAGCGTCAGCGGCAGAAGTACTCCGGCAAGCCGCCTTCGCAATCGGGGGTCTGCGTGATATCTAAGCAGTTCACCGCTACACCACGAAGTCCGCCTGCCTGGCGTACGCTCAAGCTGAACAGGTCGCGAGGCACACGCGGGGGTGAGCCCCGGGAGTGCACAACACGCGTAGTCAGCAGCCGAGGCGCGCGTGAAAACAAAGAAAGCCGGAGAAAACCAGGACCGTACGGAAGACCGAGGATGAGGGGACGGGGGGAGCG
+
@@-A8CCFFGD+8,,,8656@,;,,<8F,;8,,6+666+,,7@@884@@:,8++7@7FFEFAFCF@C=::FG,>@:,4A988:+@==EC+++,,8:33>,7+,+7883=,,,,6,865*37335><>@3**,73;;*>,3**:?9*:13?)/:29?,4,0<=7,4)1*/**23./:AD1>E>C*//3C5*;,<:D;(*0).+)2(81,-))(-.6*6)*.2.(3(,,(-*441(,(-),*.,(3>:(,*-.3().0((-,.1-(/,-(4--,(,(((-(,2(...)(-(((-))**233((
@M02996:162:000000000-B87FG:1:1101:15506:4197 2:N:0:TAGCGCTC+CTAAGCCT
GACTACTGGGGTATCTAATCCTGTGTGCTCCCCACGCTGTCGAGCCTCAACGTCAGGTACAGTCCAGTAAGCCGCCTTCGCCACTGGTGGGCCACCTAAGAGCGACGCATTTCACCGCAACACTAGGAATTCCACTTACCTCTCCTGCACGCTAGCTGAACAGGTTCCAAAGCAGTTAAGGGGTGGAGCCCAGGCAGATCAGGTCAGACGGGCGATGCGGGCGACGAGACCGGTACACCCAGGAAAGCGGGAAAACGCGTGCACCCGACGAATGACCGGGGCTGATGGGACGGGGGTAGGG
+
@@-68CC@ADD+8,<,66;6,C;6,=;;,,,,,;+@+6,,,9DC:+,B6=CB,9:B,CFFFGEFGFD@@@FFGC7>,,9?,84@,=<,9,+,9,9E8B=,9+9+4@>84++,,9,,8:*6+684@FC=;,,,7=@++@,,+*3=6@:D6=*)+6686,@=@E=,20=9;E9A60C@7+;+:8C137897=5//9;B2**)0,)*)2:56)*(()..65),*.(4(4(((*(()-(-66,*(.(477<B),57(04*(--(-*()*43,(4(,((.-,-((((((()-.(.4-))11*,-(-
@M02996:162:000000000-B87FG:1:1101:9836:4210 2:N:0:TAGCGCTC+CTAAGCCT
GACTACCAGGGGATCTAATCCTGTTCGATACCCGCACCTTCGAGCGTCAGCGTCAGAAGTACTCCGGCAAGCTGCCTTCGCAATCGGGGGTCTTCGTGATATCTAAGCATGTCACCGCTACACCACGAAGTCCGCCTGCCTGGCGTACGCGCAAGCTGAACAGGTCGCGCTGCACACGCGGGGGGGAGCGCCGGGAGGGCACAACACGCTGAGTCAGCCGCCTACGCTCGCGTTAAACCCAAGAAAGCCGGATAAAAACAGGACCGGACGGAATAAGGGGGCAGATGGGACGGGGGGAGGG
+
A@-6@CECDDC+@,66;6,;@CC,,=BE<686,@:@+F,,,CFAB@+C@?CB,6@B<EF,FFAFGECF@@FGDB8,,,@?7:>4D=@CD+++9,C=AB=,92;36EE=9,,9,6,86=*==@<@DFCBC++,@=?DCGFC+3:CC+:>*3*)B8><2AFCCD7,=AD=C8*8308FFD0>CDE**/379*:3>:GB0*)(4*483<1:0)*-(/6=469,/-(,(,(((*--)(,35),*4:((7<(,0,.3()-*.)(.,/.(*((,--(,((,)).((,((-()).(.(4))*1*-,((
@M02996:162:000000000-B87FG:1:1101:25348:4229 2:N:0:TAGCGCTC+CTAAGCCT
GACTACCAGGGTATCTAATCCTGTTTGCTCCCCACGCTTTCGAGCCTCAACGTCAGTTACAGTCCAGTAAGCCGCCTTCGCCACTGGTGTTCCTCCTAATATCTACGCATTTCACCGCTACACTAGGAATTCCACTTACCTCTCCTGCACTCTAGTTCTACAGTTTCCAAAGCAGTTCCGGGGTTGGGCCCCGGCATTTCACTTCAGACTTGCATAACCGTCTACGCTCCCTTTACACCCAGTAAATCCGGATAACGCTTGCCCCCTACGTATTACCGCGGCTGCTGGTCAGAAGTTTGC
+
CCCCCGDEGGGGGGGGGGGGGGGGGGGGGGGFGGGGGGGGGGGGGGGGGEFGGGGGGFGGCFFGGGGGGGGGGGGGGGGGGGGGGGGGGGGFGGGGGGGGDFGGGGGGGGGFGGGGGA?>>EGEGGGGGGGGGGFFGGGC+9DDF=8=DD?DDFDEEFFGEGDE:9F=E,3@FFGGFGFFDGGGGG)=@FG@EFGAAFFEEGEFF>AEFFGFEA496@F:48-58222:CF@GEFF3;FE<@E>6))126.//.>C/((--92:F9((.-,).(-..(((-(46:2:((.)(**3+3))5
@M02996:162:000000000-B87FG:1:1101:25361:4244 2:N:0:TAGCGCTC+CTAAGCCT
GACTACCAGGGTATCTAATCCTGTTTGCTCCCCACGCTTTCGAGCCTCAACGTCAGTTACAGTCCAGTAAGCCGCCTTCGCCACTGGTGTTCCTCCTAATATCTACGCATTTCACCGCTACACTAGGAATTCCACTTACCTCTCCTGCACTCTAGTTCTACAGTTTCCAAAGCAGTTCCGGGGTTGAGCCCCGGCATTTCACTTCAGACTTGCCAAACCGTCTCCGCTCCCTTTACACCCAGTCAATCCGGATAACGCTTGCCCCCTACGTATTACCGCGGCTGCTGGCACGTATTTAGC
+
CCCCCGGGGGGGGFGGGGGGGGGGGFGGGGFGGGGGGGGGGGGGGGGGGFFBDEDGGGGGGGGGGGGGGGGGGGGGGGGGGGCEFECFC=@FEFGGGGGGD=AFGGGGGCFGGGGGG@A=DFGA@FGGDFGFDFGFF>EF+:DGGGFGFF58DFFFFFG8BFD@DFFGCFD6FFDDDGCB6EGEG>=?@FF>95755>6;5FFFEFEEEFF3A*.@BFF4?:((*/82>BB(+46C57F=,1()2.?7;38;(:.2/,-3:GF?*3(48:.46,)46(((44>9<7).((.-00++<).6
@M02996:162:000000000-B87FG:1:1101:25341:4250 2:N:0:TAGCGCTC+CTAAGCCT
GACTACCAGGGTATCTAATCCTGTTTGCTCCCCACGCTTTCGAGCCTCAACGTCAGTTACAGTCCAGTAAGCCGCCTTCGCCACTGGTGTTCCTCCTAATATCTACGCATTTCACCGCTACACTAGGAATTCCACTTACCTCTCCTGCACTCTAGTTCTACAGTTTCCAAAGCAGTTCCGGGGTTGAGCCCCGGCATTTCACTTCAGACTTGCAAAACCGTCTACGCTCCCTTTACACCCAGTAAATCCGGATAACGCTTGCCCCCTACGTATTCCCGCTGCTGCTGGCACGTAGTTAGC
+
CCCCCGGGGGEGGGGGGGGGGGGGGGGGGGFGGGGGGGGGGGGGEGGGG?EFFFGGGGGGGGEFGGGGGGGGGGGGGGGGGGGGGDAFFGGGGFGGGGGGGFGGGGGGGECGGGGGE:<==EGDGGGFGGGGCDEFGCEGC=DGF9)A@GFEFGGFGGGGFF58@?DGGG8DFFGGFGFEG=EEGGF7=FGDEFGFFGFF@DA5@=4>7AEFFFEB2;C:=62>:B=-5CBD==EF?EG/:?;9+9<C79=11)70/,(/-/55DBF?<<:<40-6>F9-(-572)4(8:B:..212)-6
@M02996:162:000000000-B87FG:1:1101:22639:4256 2:N:0:TAGCGCTC+CTAAGCCT
GACTACTGGGGGATCTAATCCTGTTTGCTCCCCACGCTTTCGTGGCTCAGCGTCAGTGGTGGTCCAGTGAAGCGCCGTCGCCACTGGTGTTCCGCCCGATATCTACGCATTTCACCGCTACACCGGGAAGGCCAGTAACCGCTCCCACGCGCAAGATGTACAGGTTCAAGCGCGGGTCAGGGGAGGAGCCCATGATGTTCACGCCTGACTTGCACACCCGCCTACACACCCGTTACACGAAGGAAGGCCGGAGAGAGCTGGCCACCTACGGAGTACCGAGGCTGAGGGGCAGGGGGGAGCG
+
B@<A@EFACFD+@,6666,6C,C;,-CEA,6,6C+@+6,,,8;@8@,E6AC@,,8@6CF@FG@FGGDC:@E,BBC:+8=>8B:FF?C:?44,9,@@FB=+8*9+4<=8>++,44,:>8*669,6CFDC=++,6D+6BF:9+)*3=D:@*<0)B8>F<C=B@:9,4;8<2?C?:57C876)8>E*183<1>C4)02))+*).33:?)242**.4@?F2<)-/-((,5:<(*4(/1(,54+*--(,5(((1-.,(0(1---(,/.,*,,.4,,,(.().4(,11(.((-4(((-..//*32(,
@M02996:162:000000000-B87FG:1:1101:7639:4261 2:N:0:TAGCGCTC+CTAAGCCT
GACTACTAGGGTATCTAATCCTGTTTGCTACCCACACTTTCGTGCCTCAGCGTCAGTTAGAGCCCAGTAAGCCGCCTTCGCCACTGGTGTTCCTCCGAATATCTACGCATTTCACCGCTACACTCGGAATTCCGCTTACCTCTACTCCACTCAAGAACCACAGTTTTGGATGCAGCTCCGGAGTTAAGCTCCGGTATTTCACATCCAACTTGCAGTCCCGCCTGCGCACCCTTTACACCCAGTAAATCCGGACAACGCTTGCCACCTACGTATTACAGCGGCTGCTGGCACGGAGTTAGC
+
CCCCCGFGGGGEECFGEFGFGGFFFFFGGFFFGGGGGGGGFGGGGGFGGFFGEFEGFFGGGGFFGGFCFGGGFFGGEEGGGCFEGFGEFFGFFEFGGGDGFFFGGGFGEGEGGGGGGABDDFFAEFGCFGGGGGGGGGGGGE5DD9)E3D=DDFGFGGGGGGD5=D?8?D,@DDDEFFEBEGGEFFCCE5DCFF58CGFAAE@>C;@EBFGF=F>00@C:9>>276>@=E;:C;EEEFG5(//;+<CC;303:B?C-.-(-9.)2(2234.4:2)4).)-(,(-2,,5(()4))***)-6
@M02996:162:000000000-B87FG:1:1101:7623:4271 2:N:0:TAGCGCTC+CTAAGCCT
GACTACTAGGGTTTCTAATCCTGTTTGCTACCCACACTTTCGTGCCTCAGCGTCAGTTAGAGCCCAGTAAGCCGCCTTCGCCACTGGTGTTCCTCCGAATATCTACGCATTTCACCGCTACACTCGGAATTCCGCTTACCTCTACTCCACTCAAGAACCACAGTTTTGGATGCAGCTCCGGAGTTAAGCTCCGGTAGTTCACATCAAACTTGCAGTCCCGCCTGAGCACCCTTTACACCCAGTAAATCCGGAAAACGCTCGCCACATACGTATTACCGCGGCTGCTGGCACAGAGTTAGG
+
CCCCCEFGGGGC,B<FC@ECDFDECFFGGFD<EGGGDFCF9FGFEGCFFFFFEF@FCEFCFGGFGFFFGGG9BFG@F@EFGCFFGEF@A6B9E9CFFGEGFFFFFCEFDECE9EFGG:?+04:ADFGDEG8>DDEDGEGGGFFGGD)A;D1=DEDFGGCFGF5:,<+1=D8DFFG@*DDFGGG7<C;BE,@=?A98)7+0*7A5>+1:=A79*3:4);?7/6/8(7=>3E@(8>><572=;1;C6<7?F()6(260../(-9319,).8:2).,)).4,(-4>6,.,56<2())03+.6(
@M02996:162:000000000-B87FG:1:1101:5618:4275 2:N:0:TAGCGCTC+CTAAGCCT
GACTACCCGGGTATCTAATCCTGTTTGCTCCCCACGCTTTCGAGCCTCAACGTCAGTATCTGTCCAGTATGCCGCCTTCGCCTCCGGTGTTCCTCCTAATATCTACGCATTTCACTACTACACTCGGAATTCCCATTACCCCTCCAGCACTCTAGTTTGACAGTTTTCAAAGCAATTCCTGAGTTAAGCCCAGGGTTTTCACTCCCAACTTGCCATTCCGTCTACGCTCCCTTTACACCCAGTCAATCCGGACAACGCTCGCCCCCTACGTCTTACCGCCGCTGCTGGCACGTAGTTAGC
+
CCCCCG<CFGGGGGGGCFEFGGGGGGGGGGFGE<@:FGFGGG,FGGGGE@FGGGFGG<FFF,EFDFGFGE,,CFEGGGGGGGGGGGGGGGGG954,F5EFGFG9FGGGGGGGGFF591<DCEE;,<++@DFGG?,+?,@=DDFGG85,5@FEDD8=@8=DDFDC=F+3=E,=?FGF?9DCABEFDDDGF,D@F?>8=CACEF*0=*1:=?7>;A*99BF747:5A>A)::BDGFEF>=FEDD67?C4;C()/(0(2../(.).-93>B:84(.-64432(4(((,4,5:(,(0022<..)
@M02996:162:000000000-B87FG:1:1101:5633:4283 2:N:0:TAGCGCTC+CTAAGCCT
GACTACCCGGGTATCTAATCCTGTTTGCTCCCCACGCTTTCGAGCCTCAACGTCAGTATCTGTCCAGTATGGCGCCTTCGCCTCCGGTGTTCCTCCTAATATCTACGCATTTCACTACTACACTAGGAATTCCCCATACCCCTCCAGTACTCTAGTTTGACAGTTTTCAAAGCAATTCCTGAGTTAAGCTCAGGGTTTTCACTCCAAACTTGCCATTCCGTCTACGCTCCCTTTACACCCAGTAAATCCGGATAACGCTTGCCCCCTACGTATTACCGCGGCTGCTGGCACGTAGTTAGC
+
CCCCCGGGGGGGGGGGGDFGGGGGGGGGGGGGGGGGGGGGGGGGGGGGGGGGGGGGGGGGGGGGGGGGGGGGGDGGGEGGGGDEFGGGGGGGFGADEGFGCCFGGGFGGGGGGGAEG536?=FFGGFFGGGGGGGCCDGGGFFGGG<4=FFEGGGFGGGGGGDFC7CFGGGFGF8DFGEFGFGGGGFGE@F@FFC58:CCECAC5ACACFGFFFE@EFF)4:579<BAAEDBFECCCBFG9-6@F8*82/6<1>;;/.//3:6;<2;0=8/77@946:04971135:?(27:8.8;C449
@M02996:162:000000000-B87FG:1:1101:26051:4300 2:N:0:TAGCGCTC+CTAAGCCT
GACTACTGGGGTATCTAATCCTGTTTGATCCCCACGCTTTCGTGCCTCAGCGTCAATCGCTGTTTCGTGAGATGCCTTCGCAATCGGTGTTCTGAGTAATATCTATGCATTTCACCGCTACACTACTCATTCCTCCCACGGCAACAGTATTCCAGCCCTCCAGTATCAAAGGCAGTTCCCGGGTTGAGCCCGGGTATTTCACCTCTGACTTGAAGAACAGCCTACGCACCCTTTAAACCCAATAAATCCGGATAACGCTTGCACCATCCGTATTACCGCGGCTGCGTGCACGGCGTTACC
+
CCCCCGFFGGGGGGGGGGGGGGGGGGGGGGGFGGGGGGGGGGGGGGGGGGGGGGGGGCGGGGGGFGGGFFGGGGGGGGGGGGGGGFGFFGGGGGGGGGGGGFGGGFFEFGGGGGGGG>@DCEFAFGGGGGGFFCFFGEFED>BDGFDC=DFEFGFFGGFGGGDEDDDDGA=DFFGGFGFFGGG7FD@DCFF=EF5@EGFFFGF@C?:E=BG36AB@E9;>?<=;B8>(5CD@FF4?)7F8;D(==691*62(6>;7/,,((1.)0().,34(13.--,((,41(((433()(0)22:2()
@M02996:162:000000000-B87FG:1:1101:22722:4311 2:N:0:TAGCGCTC+CTAAGCCT
GACTACCGGGGTATCTAATCCTGTTTGCTCCCCACGCTTTCGAGCCTCAGGGTCAGTTGCAGTCCAGTAAGCCGCGTGCGCCACTGGGGTTCCTCCTAATATCGACGCATTTCACCGCTCCACTAGGAATTCCGCTTACCGCTCCTGTACTCCAGCCACGCAGGTTCAAATGCAGTCACGGGGTGGAGCCCCGGGTGTGCACATCTGACTTGCATGGCCACCGACGCTCCCGTTACACCGAGTAAATCCGGAAAACGCGTGCCCCCGACGGAGTACCGCGGCTGCTGGCACGAAGTGAGAG
+
BCB@@CF@DED+@<E9C<,6@@C6,;CEF<,@,CC@@,,,,@DCB@4ECD6@,6@E6C,CFGFEFCCCAEFGFEC@@+=>@B=FFDD,=++,@9CF8E=,A+=+@4>>C++,,9C5>=*+04:,@ECE=,,,@DEDDGG8+)0=?3:,26+0@;C@FFFDGE8*43?CCD,?E8C@AFFECCC1*/5<24;>D>C((*)).>>)4+77>+1/985=@A6.24(-439(48(49:--..,*-4(476).*-08(0.*-(((-*(.*4(--4--(-..)4,,139,().4((.-))1*+.4),
@M02996:162:000000000-B87FG:1:1101:26257:4318 2:N:0:TAGCGCTC+CTAAGCCT
GACTACACGGGTATCTAAATCCTGTTTGATCCCCACACTTTCGTGCCTCAGCGTCAATTGCGGATTCGTGAGATGCCTTCGCAATCGGTGTTCTGTGTGATATCTATGCATTTCACCGCTACACCACACATTCCTCCCACGGCATCCGCATTCAAGCCCGCCAGTATCAACGGCACGTCCAATGTTGAGCACTGGCATTTCACCGCTTACTTACCAAGCCGCCTACGCACCCTTTAAACCCACTGACTCCGGATAACGCTTGCCTCCTCCGTTTTTCCGCGGGCTCGCGCCCGGGCTTCG
+
CCCCCGFGGGGGGGGGGG@AF<FGGGGFCA@FGDCFDEFFFFGGCCFGEFFEFFG:CFFCFGF7FFF7C,FECCFA6A@ADEF@=FFCGDF=DGGGGFG9FFC@EEFEDEFF=F?9E:*=6CGEEFFGGEF,D@ED8EFFGFFGGGFG?DB87;6;A+AE+6)@@+?EGGC5@>9EDG>?>@CCFG@90@38*;7<2?A*9,/:@@((-)=5*+6=3)*04(6:2536(=3?5;)753<CFF((02()24<B:36*),(,,1-(0)4(,(--)(-(()(,((((((,(-((()7C**..(
@M02996:162:000000000-B87FG:1:1101:19673:4383 2:N:0:TAGCGCTC+CTAAGCCT
GACTACCCGGGGATCTAATCCTGTTTGATCCCCACGCTGTCGTGCCTCAGCGGCAGTCGCGTCCTCGCCAGCTGCCGTCGCGATCGGGGGGCTGTGTCATATCTATGCATGTCACCGCTACAGGACACAGGCCGCCGGGGCCGTGCGGACTCAAGGCCGACAGAAGCAACGGGAGCCTCCCGGGTGAGCCGGGAGAAGTCAACGCGGACGTAGAAGCCCGCCTACGCACCCTGGAAACGCAAAAAAGCCGGACAACGCAGGAAGCCGCAGGAGTACAGGGGCGGCGGGGAGGGGGGGGGGG
+
A@8666;FBCD+@,6,;6,,,6;,,-;?,,,,,;77+,,,,9:@8,,5;=,@++@@,:C@F+CF:<?F>=FFC?,,+4+84=>+@=@+=+**4<6<337,21,+2,5,3+,,,4,,4()/)4<8FCC*<***3:8CDG*8<(7)124C)))(309@:CEE5/3,3)2+7:CB*7>/.*,)18:2*1,7(*:3>5)-(2*-.+)43)-4()*-3)6@()*-*(-,(-(-(*,,2(4,.(+/-4(.82((*,.-(.(1,(((-*..*((,(--1((()))(,,((((-,3(201.)1**(((-
@M02996:162:000000000-B87FG:1:1101:8247:4409 2:N:0:TAGCGCTC+CTAAGCCT
GACTACCAGGGTATCTAATCCTATTTGCTCCCCACGCTTTCGTGCCTCAGTGTCAGTTACAGGCCAGGCAACCGCCTTCGCCACTGGTGTTCTTCCATATATCTACGCATTTGACCGCTACACATGGAGTTCCATTGCCCTCTCCTGCACTCTAGCTTGGCAGTTTCCAAAGCGTACGACAGTTGAGCTGCCGGCTTTGACTTCAGACTTACCATGCCACCTACGCACCCTTTACGCCCAATCATTCCGGATACCGCCCGCCACCTACGTATTACCGAGGGTGGTGGCACGGAGTTAGCCG
+
CCCCCGGGGGGFFFGGECFFGEFGCGFGGEE@CGGGGGDFGGGGFGFGGA<EFEGGFFFGGGGGFGGGGGGFGFGGEEGGFFGGGFFCEC?FFDGGG6CFGFFGGGGFGGGG;@CCE:5=CEGGGGGEFGGGGF8CFFGGGDFFGFEEDF?DD>FGGGEEF@1:@FFGCGGFGB=C?D89EG9EFG@?AFG@>FGF5FFFC,=5*=;@C@GF=F*1:A?>=)0:9:@BFG=D*;C@D@EG@DDE37<);,2/3;)1((.--17:<(5((446796.((,-(((((-(,(53()0*0+))4(
@M02996:162:000000000-B87FG:1:1101:23521:4447 2:N:0:TAGCGCTC+CTAAGCCT
GACTACTGGGGTAGCTAATCCTGTGTGCTACCCGCACTTTCGAGCCTCAGCGTCGATGAGTCCCCAGCAGGCTGCCTTCGCCATCGGGGGTCTTCCTGATCTCTACGCATTCCACCGCTACACCAGGAATTCCGCCGGCCCCTGAACTAGCCAAGAGACAAAGTCCAGGAGGCAGGTCCGGGGTGGGGCCCCGGGAGGGGACAGACGGCTTGCAGCTCCGCGTACGCTCCCTGTACGCCAGGGGAGTCCGAACAAGGCTTGCACACCGCGAATTGCCGCGGCTGCGGGGAAGAGGGGGGCG
+
BC<,@EECDFD@@,,,6C,,6,C,,-;9@6;,,@:C:+,,,@CE:@,;@ECC,@@C,CFE,9C=AEC,CCFC@=4,,9,A:,@,@@:+=+++9,9A,BA,,5,+9,>+@4+9,6,4>030==,3@C=>=,,,763=+@++3:*3+@5,4208BBC<FGEF7@>,2B:=0**::@CE/9B?B>:**93C<**,8@)3(*0(3*36::(33))40?)0(/*-1(--176((1(.*...43**(-((0-(,*-042.(*((((-*.)2(((,-(-(().)-(--(34((--((((0.;**-463
@M02996:162:000000000-B87FG:1:1101:23499:4458 2:N:0:TAGCGCTC+CTAAGCCT
GACTACTGGGGTATCTAATCCTGTTTGCTACCCGCACTTTCGAGCCTCAGCGTCGATGAGTCCCCAGCAGGCTGCCTTCGCCATCGGTGTGCTTCCTGATCTCTACGCATTCCACCGCTACACCAGGAATTCCGCCTGCCCCGGAACTATCCAAGAGACACAGTCCAGGCTGCAGGTCCGGGGTGGGGCCCCGGTAGTGGACAGACGGCTTGCAGCGCCGCCTACGCACCCTGTACGCCCAGTGAATCCGAACAAAGAGTGCACCCCGCGGATGAGCGCGGCTGATGGACCGAAGGGCGCG
+
BB@@@ECEFGD+@,<6;C,6<CC666C9A@CC8CCEC+@<<@EFB@,B@ECC:@@B,FFECEFFGEFFCFDFE?CC9,=DCCB4@@=,86,,>,,A,BE,?+@8@CDF>6+,C;?,@>*=?9,9@ECF=:,4@=CC8D,6=D*=@EB,;+45>@DEDFGGGD=,@?BF++,3+;:@:;6@EDE=*;9C(4898B/3,,;(.+6;;=6/6)).(2,040)-2,(4(27(4*(-*5-637**4<(.*)))2-824).*.((-.0.5*(4(--(4((.))4--19,4(.67()(-0.2*/(4((
@M02996:162:000000000-B87FG:1:1101:16368:4461 2:N:0:TAGCGCTC+CTAAGCCT
GACTACTCGGGTATCTAATCCTGTTTGCTCCCCACGCTTTCGAGCCTCAACGTCAGGTACAGTCCAGTAAGCCGCCTTCGCCACTGGGGGTCCTCCTAATATCTACGCATTTCACAGCTACACTAGGAATGCCACTTACCTCTCCTGCACGCTAGTTCGACAGGTTCCAAAGCAGGTCAGGAGGTGAGCCCCCGCAGTTCACGTCAGACTTGCCAAACCGGCGAAGCTCGCGATACACCCAGGAAAACCGGAAAACGCCGGCCCCCAGCGGAATAGCGGGGCTGCGAGGAGGGAGGAGAGG
+
@@-,8CCFBCD-7,6,;@<<C<@,,;CF,6,,8CC@+8,,,8DC,@,A@=;@,6@B,CFFGGBFGFCCACFGGE@:,,@?6B=F?==,4++,9,9A=?=94?,,9C>>=++,,9,,91*36=,,@FCA=,,,9@E+8DAD953=86:A06*)++6,,@CD@==+6+=D=FD9=*3+5+>?C@;++30*)4:=A>9A)*168,)7/?@5)/+.*)0?>4//2,.2(.,./*--)(((.),*,.(458((*-.-(0.0-(((-)--72(((-,((,,).,((,(--(,(,((((0)/**((((
@M02996:162:000000000-B87FG:1:1101:23515:4468 2:N:0:TAGCGCTC+CTAAGCCT
GACTACTGGGGTATCTAATCCTGTTTGCTACCCGCACGTTCGAGCCTCAGCGTCGATGAGTCCCCAGCAGGCTGCCTTCGCCATCGGTGTTCTTCCTGATCTCTACGCAGTCCACCGCTACACCAGGAATGCCGCCTGCCCCGGAACTATCCAAGAGACACAGGCCAGTCTGCAGGTCCGGGGGTGGGCCCCGGGAGTGGACAGACGGCTTGCAGCGCCGCAGAAGCGCCCGTTACGGCCAGTGGTGCCGAAAGAAGCATGCACCCCGTGAATGACCACGGCGGGAGGGACGAAGGTGGCG
+
C@@B<EEECFD+B,,C6C,;<,;6,-;,,<66,@7C:+,6@CCE:@,ACACB6@@@,CFGF9,=<EC@DFCCF=@B,,9ABFFCF==,8,,,,,9E9FF,,5,,9<DBG++,94,:@)06=9,9DAEF=A,47=6++@8308*=CE=,5+1)>>=@@?FGCCB,5<@F+,,?@BFD9C=AC>C**22C(2*2>:)6(*7(404<1.(-(0)-2=2/7B34*((-(.((-*4-/(-,4(**46)4))()0-)(,).2,(,..*))*.-((,(,)).)(,(4014(((,3(3:3)0//3.,((
@M02996:162:000000000-B87FG:1:1101:16387:4479 2:N:0:TAGCCCTC+CTAAGCCT
GACGACTGGGGGATCTAATCCCGTGCGCTGCCCAGGCCTTCGAGCCTCAACGTCAGGAAAAGTCCAGGAACCCGCCGTCGCCACGGGTGGTCTGCCTGATAGCTACGCATTTCACCGCTACACCAAGAATTCCGGTTACCGCGCCAGCACTCCAGCCCGACAGAGTCCAACGCAGGTCAGGGGAGGAGGCCCAGCAGTGAAAGTCAGACTTGAGAGGGGGGCTACGCTCCCGATACGACCAGTGAATCGGGAGAACGGTGGGAGCCCACGTAATGGCGGGGATGCGAGGCAGGGAGAGGG
+
AA-,A@,+;CC+7,6,66;,<,,,,-8++++,,-,@,,,,,9,,8+,:6,9@,:@C,,CF,E@?FEE8DF,DFCC+++@>>B=F++7++++9,4@55,9,@+4+9F6+6++,44,,8536693,@3><=,6=9,+6+633+1*3=+1*34*),3*,**14*1),,+*4+,,)*/)*02>A8*7*1/(*(2*/)0;((2)))+--)*.-5)*))).)())-/-(.,44((1((*(,,((**(.))*)).*,.7(0.2((((,)(()(((,-(((-))(-(,,4,-(((-(((,))*2*-,(
@M02996:162:000000000-B87FG:1:1101:24600:4497 2:N:0:TAGCGCTC+CTAAGCCT
GACTACACGGGTATCTAATCCTGTTTGCTCCCCACGCTTTCGAGCCTCAACGTCAGTTATCGTCCAGTAAGCCGCCTTCGCCACTGGTGTTCCTCCTAATATCTACGCATTTCACCGCTACACTAGGAATTCCACTTACCTCTCCGACACTCCAGATGACCAGTTTCCAATGCAGTTTAAGGGTTGAGCCCTCACCTTTCACATCAGACTTAGCCGTCCGTCTACGCTCCCTTTACACCCAGTAAATCCGGATAACGCTTGCACCATACGTATTCCCGCGGCTGCTGGCACGTCTTTAGC
+
CCCCCGFGGCEFG<GGGGGGGGGGGGGGGGC@FGGGGGGGGGGGGGGGGFFFFECFEFGGGGGGGGGGGGGGGGGGGGGGGGDFFDCCBECFFFFFGGFGGFGGGGGGGGGGGGGGGABDDFGGGGGGGGGGGGGGGGFFGEFGGG>GEGFFFGFEGGDGGGFFAFGCFGGFGFGGFFBFFGGECC)ACFGBFFGDFFFFCGFFE?E@@@ECCBB4>BD:=>B98>@6@ED=CEEEE@FE,/69AEFC;6DD7;;*(.,///),2(-4(..)..--)(--((-4080247?:0)020-)6
@M02996:162:000000000-B87FG:1:1101:15148:4497 2:N:0:TAGCGCTC+CTAAGCCT
GACTACCAGGGGATCTAATCCTGTGTGCTACACGCACTGTCGAGCATGAGCGTCGAGAAGCCCCCAGCGGGCTGCCTTCGCCATCGGTGGGCTGCCTGAACTCTACGCATTCCACCGCTACACCAGGAAGGCCGCCAGCCCCTGAGCGATCCAAGAGAAACAGACCGGGCGGCAGGTCCGGGGGGAGGCCCCGGGAGGGGAGAGACCGCGGGCATCTCCGCCGGAGCAGGCGGTACGCCGGGGGAGGCCGAACAAAGCGTGGACCCAGCGGAGGACAGCGGCAGAGGGCACGAAGGGGGCG
+
@@-68;CCDDD+8,6,66;,,<;,6;CE,6,,68+7+6,,59C@865;<=;@+6@@+CFGFGGGD@@E+@FEB?,,,,99,84496:+8+++9+8F,94,,+4+95>+66+9,4,,68*069,@DGD<=,+,6=+CCC+4:):=?C@+3*3)@39@CCEF797,4:@C)445*0CE827>CCC**1352:*9<>DF>*7((*--4743()),(7(6)**-*-(,(42((*((14,--(**(,(()-(,*-.44.2*.(,--)-(*-(4(4,-((-,(-(,,3(-((,2(4(2.)1*/(((,
@M02996:162:000000000-B87FG:1:1101:24581:4507 2:N:0:TAGCGCTC+CTAAGCCT
GACTACACGGGTATCTAATCCTGTTTGCTCCCCACGCTTTCGAGCCTCAACGTCAGTTATCGTCCAGTAAGCCGCCTTCGCCACTGGTGTTCCTCCTAATATCTACGCATTTCACCGCTACACTAGGAATTCCACTTACCTCTCCGACACTCCAGATGACCAGTTTCCAATGCAGTTTAAGGGTTGAGCCCTCACCTTTCACATCAGACTTAGCCGTCCGTCTACGCTCCCTTTACACCCAGTAAATCCGGTTAACGCTTGCACCATACGTCTTACCGCCGCTGCTGGCCCGGTTTTAGC
+
CCC?CFFFGGGGGCGGGGGGGGGFDGGGGGCEFGGGGGGGGGFFGGGGGFFFFGGGGGGGGGGGGGGGGFGGGGGGGGGGGGGGGGFEFFEFEFGGGGGFGFGGGGGGCEEFGGGGE=>DDEGFGGGGG?FGFGGGGED8==DDGE5FBGFFFGGGGGGGGGB:@FGGGFFFFDGDFFDFGFG?FC)=5EF=AFGFFGFFFGFFEAE@FFGC=FBEDEG:4(/(*(6(/:9-;54>CEGC?DE);)77*3.(.07;/,,/65874(4)((.(.-).(-((-3.29723(((())212.4<
@M02996:162:000000000-B87FG:1:1101:18814:4510 2:N:0:TAGCGCTC+CTAAGCCT
GACTACTGGGGGATCTAATCCTGTTTGATCCCCACGCTGTCGTGCCTCAGCGTCAATGGCGGATTCGTGAGATGCCTTCGCAATCGGGGTTCTGAGTAATATCTAAGCAGTTCACCGCTACACGACGCATTCCGCCCACGGCAGCCGAATTCAAGCCGGACAGGATCAAGGGCAGCTCCGGGGGGGAGCACCGGCAGGGCACCCCGGACGGGACAAACAGCCAACGCACGCGATAAACCCAAGAAAGCCGGAGAAAGCGGGCAGCCGCCGAAGTACCGGGGCTGCAGGGACGGAGGGAGCG
+
A@@,8CC@CDD+@,,,66;,66@;,6CA,,;66;+6+,,,5C:@,6,B6?,@,,8@,<6CCFC+,,8:@@FGCD98,,@A,?B,DDC+4++4@CFC5B=,4+,+>,9,>,99,9,:>>*6=9,+@F++6++,7,@?8=+3=>9++8:@33**73=3A*@4B77*C**=CEGF*29=);3:8=:**/37(::8;:)4(*),-2(-()-24))(4)(0.)/,*-(.(,433*47)((44),*--1:@7((*-)-(0(*.(((-)-(/.((,-(,(-..)((--((-,(40(4415.//*,,3(
@M02996:162:000000000-B87FG:1:1101:24574:4561 2:N:0:TAGCGCTC+CTAAGCCT
GACTACCAGGGTATCTAATCCTGTTTGCTCCCCGCACCTTCGCACCTCAGCGTCAGTCATCTGCAGGTAACCTGCCTTCGCCATTGGTATTCTTCCAGATATCTACAGATTTCACCCCTACACCTGGAATTCTGATTGCCCCTCCGTGACTCTAGTTATGCAGTTCTCAACGCAATTCCGGAGTTAAGCTCCGGGATTTCACACCAAGCTTGCAAAACCGCCTACATGCCCTTTACGCCCAATAATTCCGAACAACGCTCGCAACCTACGTGTTACCGCGGCTGCTGGCCCGTAATTAGC
+
CCCCCGFGGGGGGGGGGGGGGGGGGGGGGGFGG@F@FCFGGFGCGGGGGFGGGGGGGDFGEE9FFEFFEFGGFGGGGGGGGGG7EEFGGFGGGFGGFECFGFGGGGGFGGGGGGGGG=DDFGGCEFFG8EFGFE;D=DFFF=?D++3+5=FE9EDED;,,CEDFCD+=DGFFGF?E?9DF+=@EGGEGF9=DB5CAAGFFFGFED501=CFFF58=4?C>;:>@FBC>EGFFGFFF2=FEF==@F<C?:=),6>(*((,/-<1(1(5:767(51.6<B0(-279??0720(707;5<<>?
@M02996:162:000000000-B87FG:1:1101:8640:4589 2:N:0:TAGCGCTC+CTAAGCCT
GACTACAGGGGTATCTAATCCTGTGCGATCCCCGCACTTTCGTGCCTCAGCGTCAGTCGCGGCTTGGTGCACTGCCTTCGCGATCGGCGTTCTGTGTGATATCTATGCATGTCACCGCTAAGCCACACAGTCCATGCACCCCAAACGCAAGCGAGACCCCCAGTTTCCATGGCAGTGCCAAGGGGGAGGACTGACAGGTCACCACAGACTTGAGATGCCGCCTAAGCACACGGGAAAAACAAAAAAGCGGAGAAAGTGCCTGCACCTCCATCTTACGTCGGCAGGGGGCGAGGGGGACGCG
+
CCCCCGGGGFGGGGGGE,CAFGGF,CF=,,6;C@@EEGG,,8;@8,;B<?C@,,@B,C:FEGGEEEGGGFGGGC9,=E8FFECGFEE=F+=FDGGCCF,:,?,+,CE,999A,4,,6)0++,,6@=F+6,3,,=,3=D86+1:+=@@@00*)+4;*4CCEG@185BC,=6,3=6*;3+:AD,/**//1(/=(;67;)*/..3))/8(6?4C@AF(*.12,2(-()(...*.3)42(2(+*,,(,0-(.)-)(()(*.)).-23(92((.(-)).)-(.(-(((,(,(,((,-.)/**(,(3
@M02996:162:000000000-B87FG:1:1101:7185:4622 2:N:0:TAGCGCTC+CTAAGCCT
GACTACTCGGGTATCTAATCCTGTTTGCTCCCCACGCTTTCGAGCCTGAGCGTCATTTACCGTCCAGTAAGCCGCCTTCGCCACTGGTGTTCCTCCTAATATCTACGCATTTCACCGCTACACTAGGAATTCCGCTTACCTCTCCGGCAATCTAGCCTTACAGTTTCAAAAGCAGTCCCGGGGTTGAGCCCCGGGCTTTCACTTCTGACTTGCATGGCCGCCTGCGCTCCCTTTACACCCAGTAAATCCGGATAACGCTTGCCCCCTACGTATTACCGCGGCTGCTGGCACGTAGTTAGC
+
CCCCCEGGGGGFGGGGFCGEGGFFFEEFGAECCFGGGCEGFGGGGE8FFEGGGGGGFFGGGGGGGGGGGGGGGGGGGGGGGGGGGFF<BEBFFCFGGGGGFFCGGGGG8EEFGGGFEA5DGDFGGGGFGGGCFGGGGEGGGFFGGGBEDGDDEFFGGG8,DF:<EFFGDFGFGFGGFGFDGGGGEGFGF6E=BBGBFFF9<CEE@86<CAFEFFCFDFD:>6;33:0.2=;;FEF<ABGC2<2A=9<973)((766(-,-4*:7C9(-.4.4<>5:92(331(4,,5:((<:0);8<)))
@M02996:162:000000000-B87FG:1:1101:7199:4638 2:N:0:TAGCGCTC+CTAAGCCT
GACTACTCGGGTATCTAATCCTGTTTGCTCCCCACGCTTTCGAGCCTGAGCGTCATTTACCGTCCAGTAAGCCGCCTTCGCCACTGGTGTTCCTCCTAATATCTACGCATTTCACCGCTACACTAGGAATTCCGCTTACCTCTCCGGCAATCTAGCCTTACAGTTTCAAAAGCAGTCCCGGGTTTGAGCCCCGGGCTTTCACTTCTGACTTGCATGGCCGCCTGCGCTCCCTTTACGCCCAGTAAATCCGAATAACGCTTGCCCCCTACTGATTACATCCGCTGCTGGCACGTAGTTCGC
+
CCCCCEFGEGGGGCFGD,BEFGDEFFGFFEFGGGGGDECFFFGGGBEFGFFGGEEFGGGGFGGGGDEFAF9EGEGGEBFFGCCFFGF9EEEGFAEGF<=EA;=DFFFFDEFDGFGGG:?DD@FAFCC8;FFGGGGDDCDFFEBGG8=F?D?DDEFGFGFFGF=@DDDFFEF*@D;EAGCF+C9+@CCC=,D=AD*5)>*:8,7*749@*+4.9AEFD4<>=6166(((/31,;8).(61?(34>9)).2,)((0)2,,-((9::C9;18).)...-))-((,,-2?:22<?0))2/+.39
@M02996:162:000000000-B87FG:1:1101:7180:4639 2:N:0:TAGCGCTC+CTAAGCCT
GACTACTCGGGTATCTAATCCTGTTTGCTCCCCACGCTTTCGAGCCTGAGCGTCATTTACCGTCCAGTAAGCCGCCTTCGCCACTGGTGTTCCTCCTAATATCTACGCATTTCACCGCTACACTAGGAATTCCGCTTACCTCTCCGGCAATCTAGCCTTACAGTTTCAAAAGCAGTCCCGGGGTTGAGCCCCGGGCTTTCACTTCTGACTTGCATGGCCGCCTGCGCTCCCTTTACACCCAGTAAATCCGGATAACGCTTGCCCCCTACGTATTACATCGGCTGCTGGCCCGTAGTTAGC
+
CCCCCGGGGGGFFGGGECFCFGFFFGGGGFFGGGGGGGDGGGGGGGGGGFGGGGGGGGGGGGGGGGGGGGGGGGGGEEGGGGEGFFFCEFFDFDFGGGGGFFGGGGGGGGEGGGGGG8ADDEFFDFGGGGFFGGGGGGGGDEFGGGF@AGF>EDFGGGGGGG>C=FGGGG=DGFGGFGFFGGGG>DFGFG@9EFG=@DFEEGEEE>4C=FF:EFEF@F6:>:6==BF6<C2;7@3<A>@E6::21:4<740:0<42--(,-9.:F;F1?:3)63)))).,(-39?D??0136).2;+-65
@M02996:162:000000000-B87FG:1:1101:20427:4649 2:N:0:TAGCGCTC+CTAAGCCT
GACTACTCGGGTATCTAATCCTGTTCGATCCCCACGCTTTCGTGCCTGAGCATCAGTTGCGGATTAGTCAGCTGCCTTCGCAATCGGGGGGCTGTGACATATCTAAGCAGGTCACCGCTACACAGCACAGTCCGCCAACGGCATCCGGACTCGAGCTCGCCAGGTGCAACGGCAGGGCCGGGGTGGAGGCCCGACAAGGAACCGCTGACGTAACGTGCCGCCGGGACACCCGGTAAAACCAATAAAGGCGGAAAAAGGCGGGAGCGGCCGAATGACCGCGGATGCGGGGAGGGGGGAAGGG
+
@@-,86CFCCC-7,6,66,;,<@,,C@E,,,,,;8@+,,,58C@8,,;<E<,,,;C6;CCFGG+66C6,6EE@?,9,,998:=4D=:+=+++3<8>FE=,3+,+5>@3;,*5,3,86:*/9;,<,><3<,,,2ACDDEC4).:)2?6*2:)(3:C*2ACC>56*3)0<:0?>/7D*>7?ECDC**/-1(*/4;:)9(*).(*,41)-37)*-478)-)*-*-(-(-(-(*,33;(-6),*.82.15))1-.,(.(*-(((()4(1(,4(-(,((.)(4(-24(,(,-,(4((0)1:*((((
@M02996:162:000000000-B87FG:1:1101:19447:4652 2:N:0:TAGCGCTC+CTAAGCCT
GACTACTGGGGTATCTAATCCTGTGTGATACCCGCACCTTCGAGCGTCAGCGTCAGTAGCGGCCCAGCAGGCTGCCTTCGCAATCGGAGGTCTGCGTCAGATCTATGCATGTGACCGCTACACGACGAAGGCCACCTGCCTCGTACGCACGCAAGAACACCAGGTTCAACGGCAGGGCAGAGGGGGAGGGACGACATGGAACAGCGGAAGAGACATCCGGCCAAGGAGCCCGGAAAAACAAAAAAAGCGGGAAAAGGCAGGGAAGCCCCGGAGAGACGAGGGAGGGGGGCAGGAGGAAGAG
+
A@-,6;;6@CC+8,<,;656C,;6,6;@6C,,,76++8,,,CFC6@4C:?6@,86@;CFFEDF=FBC,9CFF8?,,,9,9,86,@=:4>+,,44C=48=+92,+9,959,,9,9,,8=*6==<@EFECC++,,@8D6DF8+1*+631+33*1C8>7A,A4848*4*25:?*/197/655?5*:**/()(183)8),(+.,)+.(,)-,()*(4)(*..*(/(-.(((.-*4()(,,((+*,414791:3(.(,..*,((((1-(/,((((-(-((-(-((,(((--(,(((-))1**,,(,
@M02996:162:000000000-B87FG:1:1101:12260:4656 2:N:0:TAGCGCTC+CTAAGCCT
GACTACAGGGGAGCGAAGCCGGGTTGCGCCCCACGCGTTCGAGCCGCAGCGGCAGTGAGAGCCCAGGAAGCCGCCGTCGCCACTGGGGGTACTCCGAAGAGCGACGCAGGTCACGGCGACACGCGGAAGTTGGCTTACCGCGACGCCACTCAAGAACTACAGTTTTGGAGGAAGCACCGAAGGGGAGCGTCGGGAGTTCACATCCAACTGGCAGTCCCGCCCGCGCGCCCTGTACACCCAGTAAAGCGGGAAAACGGTTGCCACCCACGAATGACCGGGGCCGCTGGCACGGAGGGAGGGG
+
A@@6@CCDCD6+8=@:::@,6@++8C,88,+68+7888+,86@8++8@@==++774,:EFGFFFGD+B=BFFE+6@+46++84:@?,@++38,7@3@@F@,*=03<+>@*,77>+3@)*391*==FDC*,++2>+*;B638:AG):9G>0<3<97CF9CFC?.0+1957*;);77+854>?E***),/-*2-<)9((*16<:)54F84.)9:?D3/8//,2(4(,(--,*(.*6).),*/,,.6=).(/,.(.0./(((-.:4)/((41(,((-5(-((-((-(,-((.534).1**-((-
@M02996:162:000000000-B87FG:1:1101:19435:4666 2:N:0:TAGCGCTC+CTAAGCCT
GACTACTGGGGTATCGAAGCCTGTGTGAGACCCGCACCTTCGAGCGTCAGCGGCAGTAGCGGCCCAGCAGGCTGCCGTCGCAATCGGAGGGCTGCGGCAGAGCTATGCAGGTCACCGCGACACGACGAATTCCACCTGCCTCTTACGCACGCAAGAACACCAGGTTCAACTGCAGGGCAGACGGGGAGGGACTACAGGTCACAGCTGACGGGACATCCAGCCGACGCTCCAGGTAAACCCAAGAAAGCGGGAGAACGGACGGAACCGCCGGAGGACCGCGGCTGATGGCACGGAGGGAGCG
+
@@-66;;@@CC+8,6,96,6<6;,,;;C,;;,,8+7+@,6,:DCBF:@6=;@+66B,CFFGGG+C@EFCDFF<?,,+,687=>4@@@?B+++,4C=+84+3*,+6,873,,,,3,,8:*6083@EEEEC,*,@AAFCEC,*)*+56:691)(419FG6E6874*0*23:?+2+8C*0>8>B*:*1/-1(2;?)9*4)**,.064:)534)),,78*))*.+-(-,49((*((9:-.5),*,-,171(.),)-(7,*-(((-1,()(-,(-(-((-(,--,,((-().,(.),0)2/*4,((
@M02996:162:000000000-B87FG:1:1101:12966:4673 2:N:0:TAGCGCTC+CTAAGCCT
GACTACCAGGGTATCTAATCCTGTGTGATACCCAGGCTTTCGTGCCTGAGCGTCAGATGATCTCTGGACAGCTGCCTTCGCAATCGGTGGGCTGTGACATAGCTAAGCATGTCACCGCTACACAGCACAGGCCGCCATCCTCGACATCGCGCAAGGGGACCAGGATCAATGGCAGTTCTCAGGGTGAGCAGGAGAATGTCACCGCTGACTTAAGCCGCCGCCTGCGCACCCGGGAAACCCAATAAAGCCGGAAAACGATCGGGGGCGCCGGAGTACCGCGGATGCGGGCACGGAGGAAGGG
+
@@-66CEEFDD-;,,,6656,<;;,6;A,@;6,@,@<,,,;8;@,:,;@=;@+,8@<EFG<CEE9@DFEDGF@A@8,9=A,8:,9=@,@++,9?,?E@?,9+,34CE<=,,9,9,:68306=,@,?=4=,,+6=@DD+@8+::DCC5C?C*1C8CFEGGEEC8+@*=:C,@6,9D45;*?;3:@33=9:F88@BGF6,+86,7>>*55>+11>+0?()).*.,,,.1:(*(()(-4..,*-((.7:429-54().2-(,(,1-()4(,(-(-(-(.)((,-(--(((,,-43..21*((((
@M02996:162:000000000-B87FG:1:1101:8709:4675 2:N:0:TAGCGCTC+CTAAGCCT
GACGACACGGGGAGCTAATCCTGTTTGCTCCCCACGCGTTCGAGCCTCAGGGTCAGGTGCAGTCCAGTAAGCCGCTTTCGCCACTGGTGGGCCGCCTAATATCGACGCAGATCACCGCGCCACGAGGAAGGCCGCTTACCTCTCCTGTACTCCAGCCACGCAGGTTCAAAGGCAGGCACGGGGGTGAGCCCCGGGAGGTCACATCGGACGGGAATGGCCACCTAGGACACCGGTAAAACCAGGAAAACCGGATAAAGCGTGCCACAGACGGATGACGGCGGCTGCTGGCACGTAGAGAGCG
+
@@-,88:@@CD+8+8,66,,C@;,,<;A,,,,6C+@++++48E@@+,B<=,<,6:E,C,CCF9FCCCC@AFFG>@+,,988,6@8=<99,+,@8@F7B?,4+4+98>+=++,,6,468*6+38+@FDCC,+,@:8C+@,,+3*;;,:33?+*@39?EGGECC>*/*444B,6409*:D9DDDE**1,1,**(<5C(,*)(5+6))),(())-(81<?49./,(.),,)(*(()-(()),*(,(878(.*-.--04*..(,,*-)2,(..-(,-(..(-(-,-(-()..(.,-0)2*363(-
@M02996:162:000000000-B87FG:1:1101:8723:4689 2:N:0:TAGCGCTC+CTAAGCCT
GACTACACGGGTATCTAATCCTGTGTGCTCCCCACGCTGTCGAGCCTCAGGGTCAGTTGCAGTCCAGTAAGCCGCGTTCGCCACTGGGGGTCCGCCTAATATCTACGCATTTCACCGCTCCACTAGGAATGCCGCTTACCTCTCCTGTACGCCAGCCACGCAGGGTCAAATGCAGTCACGGGGTGGAGCCCCGGGATGTCACATCTGACGGGCATGGCCACCGAAGCTCCCGGTACACCGAGTAAAGCCGGATAACGCGGGCCCCCGACGTAGTACCGGGGCTGCGGGCACGGAGGGAGCG
+
@<-68C<E@CC+7,<,;65;C6;6;6;C,;,,BC@@+,,,,9DCC:,4;=,<66@E,6,CEF<FFDC<<CFEGC@C+448864@,=<,4+4,9+8@?=E9=+,+9C>7=++,94,:=>*===,,@EC=?,,,7=+++@D,+3+==35,2?*16>9@CCFC:985**41;D,<,1A,;DEDDDC4*/5954=5>>D(.*)..+9/)19<C)),->0F::*.2((-(-,).+(-)4,---,*,,(4=<)60-04(..2-(((,1(-),(----,.(.-)((,,(,,-(,,(-14).2/*--3,
@M02996:162:000000000-B87FG:1:1101:16052:4712 2:N:0:TAGCGCTC+CTAAGCCT
GACTACTGGGGGATCTAATCCTGTTTGAGCCCCACGCTTTCGTGCCTCAGCGTCAATGACGGAGTCGTGAGATGCCTTCGCAATCGGGGGTCTGAGTAAGATCTATGCATGTCAGCGCTACACTACGCATGCCGCCCACGGCATCCGTATGCCAGCATGACAGGAGCAACGGCAGTTCCGGAGGGGAGCGCCGGCAGGTCGCCGCGGACTGGCCACACAGCCGACGCACGCGTGAAAACCAAGAAAACCGGAAAAGGAGTGCAGCCGGCGGAATACCAGGGCTGATGGCACGGGGGGGGGG
+
@@-8@CCACFD+@,6,;6,6C;;,,6;A,,,,,B@@+,,,,8;@6,,;<B@@,,8@,CFAGGG+8<@9@<FF<?@8,,,9,?:,@@C6:+++9AEF9E=,9+4+4,9,9,,,,6,58)*==9,7@=6+8++,@6CCDG+49)<034:33*32339*@@EA@<0*;*;;C>EB5?D,1=1:C:=**1,7(*/6A@C>(*0)(*-40)4(-)*,,.577)/.*-,-(.,9;*49)(--6),*,4((0.(.*-54().*-((((*..*4((---,((..)))(,((-(..)((),0)12*((((
@M02996:162:000000000-B87FG:1:1101:5358:4714 2:N:0:TAGCGCTC+CTAAGCCT
GACTACCAGGGTATCTAATCCTGTTTGCTCCCCACACTTTCGAGCCTCAGCGTCAGTTAGAGCCCAGTAGGCCGCCTTCGCCACTGGTGTTCCTCCGAATATCTACGCATTTCACCGCTACACTCGGAATTCCGCCTACCTCTACTCCACTCAAGAACAACAGTTTCAACGGCAGTTCATGGGTTGAGCCCATACATTTCACCGCTGACTTGCTGTCCCGCCTGCGCTCCCTTTACACCCAGTAATTCCGGATAACGCTTGCCACCTACGTATTACCGCGTCTGCTGGCACGTAGTTAGC
+
CCCCCGGGGGGGGGGGGFFGGGGGGGGGGGGFGGGGGGGFGGGGGGGGGGGGGGGGGGGGGGGGGGGGGGGGFGGGGGGGGGGGFGGGGGGGGGGGGGGGGFGGBGGGGDGDFGGGGBBGGFGFGGG@FFGGGGGGGGEFFEFDFEEFDFFB8D?DFGFGGGDC=FGGGGGDG>DGFG<FGGGGDGFGFCGFFAFFFGFFEFFFFFBB@FFFE8@BEFG>C@@>2>>4;C;(;=6ECAFE?F@7@ECEGF>FF>)7(--,,92494((,433<0).),(,((4:2)5(3(.87)/;<A<>
@M02996:162:000000000-B87FG:1:1101:7124:4715 2:N:0:TAGCGCTC+CTAAGCCT
GACTACTCGGGTATCTAATCCTGTTCGATCCCCGCACTTTCGTGCCTCAGCGTCAGTCGCGGCTTGGTGCACTGCCTTCGCGATCGGCGTTCTGTGTGATATCTATGCATTTCACCGCTACACCACACATTCCATGCACCCCAAACGCACTCTAGCCCCCCAGTTTCCATGGCAGTGCCAAGGTTGAGCCCTGACAGTTCACCACAGACTTGAGATGCCGCCTACGAAGCCTTTAAACCCACTAAATCCGGATAACGCTCGGGTCCTCCGTATTACGTCGGCTGGTGGCACGGAGTTAGC
+
CCCCCGGFGGDECFFGEEF9EFEFF<F@E8B@FFGGDGGFFGGGGFCGGGFGCEEGCFFGGGGGGFGFGDGFGFGFGADFFGGEE=?:C8@?FGGGFFBEFFGGFGGCCFGFGEGGGAFDD>FEGGGGCFCDFGFD+3ED@85D6>=F>D5@;@D@FGGGGG88,BFG7?DFGFGGFGFF?FCCFFEGFFFFAAG=*<+*9@44;5=@74;E<A;+702.2:/6(,(((242*-.66);/:(.3).)597@0::<7-(-(()(.9..6,,-(.(.5(((-31:,(43((4>?.)21*)))
@M02996:162:000000000-B87FG:1:1101:7155:4715 2:N:0:TAGCGCTC+CTAAGCCT
GACTACTCGGGTATCTAATCCTGTTCGATCCCCGCACTTTCGTGCCTCAGCGTCAGTCGCGGCTTGGTGCACTGCCTTCGCGATCGGCGTTCTGTGTGATATCTATGCATTTCACCGCTACACCACACATTCCATGCACCCCAAACGCACTCTAGCCCCCCAGTTTCCATGGCAGTGCCAAGGTTGAGCCCTGACATTTCACCACAGACTTGAGATGCCGCCTACGCCCCCTTTCAACCAAATAAATCCGGATAACGCCTGGCTCCCCCGAATTACCGCGGCTGCGAGACAGGAGTTAGC
+
CCCCCGGGGGDFEGGGEEGFFGGFAFBDG<@FDFGGGGCEFEGGGGAFFFGEFGEGGGGGGGGGGGEGGAFGGFGEEA?FGGFFF8ECECFCFGGFGG9;;9EFGGFFGGEC=;CFG8BDDFFFFGF>@CDEDA,=?FD,?5??GCA+9C>C,5<DFG6CEE:8,=E,BDC48A4:4C*98D:CE6(0)AF2)8DBCC8@*=34447(692)))38./2:5.(/3(,(-?9352)6<<F*(,))*664930,(.)*((-.,*(.2((--((-(,).)-(-((,,31(,(4((0)12*556
@M02996:162:000000000-B87FG:1:1101:5376:4720 2:N:0:TAGCGCTC+CTAAGCCT
GACTACCAGGGTATCTAATCCTGTTTGCTCCCCACACTTTCGAGCCTCAGCGTCAGTTAGGGCCCAGTGGGCCGCCTTCTCCACTGGTGTTCCTCCACATATCTACGCATTTCACCGCTACACTCCGAATTCCGCCTACCTCTACTCCACTCAAGAACAACAGTTTCAACGGCACGTCATGGGTTGAGCCCATACATTTCACCGCTGACTTACTGTCCCGCCTGCGCTCCCTTTACACCCAGTCACTCCGGATAACGCTCGCCACCTACGTATTACCGCGGCTGCTGGCACGTGGTTAGC
+
CCCCCG8;EFGGGGGGGGFFGGGGGGGFFGFGGFG,CFGGGG,FGGGCFGGGGGGGGG<6,,;@6,CF9,,9,8@FFGG=F,E44=CFFGGG;,4,,6AFAFGGFCDFCEGGGGGGG>@DD=F,>,8+@@EGGC8=0CF8DDFC9,)A9DFD8@8,,@,1@D5E8=FFGFGFGF6+;085E4@@FGF5@GG@96CCEGFFEFF29>4>BFG*81*1.2;>C5>BF;B48B?3F@))17<?<(6)1))/06)33>>G(--(,)(,14(53<4.48)<<F07149B?047?FBB0)*21674
@M02996:162:000000000-B87FG:1:1101:7140:4727 2:N:0:TAGCGCTC+CTAAGCCT
GACTACTCGGGTATCTAATCCTGTTCGATCCCCGCACTTTCGTGCCTCAGCGTCAGTCGCGGCTTGGTGCACTGCCTTCGCGATCGGCGTTCTGTGTGATATCTATGCATTTCACCGCTACACCACACATTCCATGCACCCCAAACGCACTCTAGCCCCCCAGTTTCCATGGCAGTGCCAAGGTTGAGCCCTGACATTTCACCACAGACTTGAGATGCCGCCTACGCACCCTTTAAACCCAATAAATCCGGATAACGCTCGGATCCTCCGTATTCCGGCGGCTGCTGGCACGGGGTTAGC
+
CCCCCFGGGGGGGGGGGFGGGGGFGGGGGGFGGGGGGGGGGEGGGFAFFGGGGEGGFGGGGGGGEGGGGGGGGGGGFFGGGGGEFEEFG=FFGGGGGGAF;DEGGGGGGGGGFEGGG>A8DFGGFGGEEFCDFGDGGGGFD=BGGFDG>G5@FCCFGGGGGG=@@EGGGFGFGFDGFGFFFGGFGFEGFFF:;FGFFFFEFGFF=A?8=FGE=;1AAFC:=3((6?B:>8<:C:)6-5@8:??:B)-:2-0-,56C-----/4(1.5704-,,,)-(-(404-(-)424:2<@):*2(8:
@M02996:162:000000000-B87FG:1:1101:13127:4739 2:N:0:TAGCGCTC+CTAAGCCT
GACTACCAGGGTATCTAATCCTGTTTGCTCCCCACGCTTTCGAGCCTCAACGGCAGGTACAGTCCAGTAAGCCGCCTTCGCCACTGGGGTTGCTCCTAATATCTACGCAGGTCACCGCGACACTAGGAAGTCCACTTACCTCTCCTGCACTCTAGGTGGACAGGTTCCAAAGCAGTCCCGGGGTGGAGCCCCGGGCTGTCACTGCAGACTGGCAAAACCGGCTACGCTGCCGGTACACCCAGTAAATCCGGAGAACGCTGGCCCCCGACGAATGACCGGGGCTGCTGGGAGGGGGGGAGCG
+
@@66@CCEDDD-C,B,6<,6@;C;,<;E,;6,,C@@7,,,,8CC7@,BCECB++7@+CFFGGFGGFD6@AFGGG:7,?8A68:C8=C,7+++9,9=<E=9=24,9C>>=++4,9,58=*6=>+,@FDAA,,4>==+6E9D9*+=D,:,9D+),66,7,@=,88:20=,;ECF?6C7;?5<CCC**//3-=@@A59>5*))7+1.76=E@4*((=;08)*.*,(-(4,((2.7)2--66,*23.684))*-)-(0.*-(,(,1.()4(4--(,((.-.4(,114-()..(.(,0)2**41(-
@M02996:162:000000000-B87FG:1:1101:10955:4742 2:N:0:TAGCGCTC+CTAAGCCT
GACTACACGGGTATCTAATCCTGTTTGATCCCCACGCTTTCGTGCCTCAGCGTCAAGGACGGATTCGTGAGATGCCGTCGCAATCGGGGGGCTGAGTAATATCGATGCATGTCACCGCTACACTACGCATGCCGCCCACGGCATCCGTATTCAAGCAATCCAGGATCAAAGGCAGTTCCGGAGGGGAGCGCCGGGCGGTCACCCCTGACGTGGACCACAGCCGACGAACCAGTTAAACCCAAGAAAACAGGAAAACGCGGGAAAGCGCCGGAGTACGGCGGATGGTGGCACGGGGGGAGCG
+
A@-,@CEFCED+8,C,;65,66;;,6;C,,;,6@C@:6,,@@C@B@,@@?CC,@@6,CFFGGG,,,86:<FFBB@,+,6>+7=,=DD+=++**@DE@C;,7+3*6,6:;,,7,2,,64)1:>,,?<1*4**<ECEDGG*8>BF)*8610*)-22:0:<++224,:@CCFFG5;;D*/><88*2**)-70*:6BBG9(*)(-0419)438)*-4<:F<)94*3(,,-(4,*(.*.).)),*,-(473(.*...(/.2--,(-/-(*.4(-,-,((..(--,0((-(..-(,.-5)***41(,
@M02996:162:000000000-B87FG:1:1101:24751:4747 2:N:0:TAGCGCTC+CTAAGCCT
GACTACTCGGGTATCTAATCCTGTTTGCTCCCCACACTTTCGAGCCTCAGCGTCAGTTAGAGCCCAGCAAGCCGCCTTCGCCACTGGTGTTCCTCCGAATATCTACGCATTTCACCGCTACACTCGGAATTCCGCTTGCCTCTACTCCACTCAAGAACTACAGTTTTGGATGCAGTTCCGAGGTTAAGCCTCGACATTTCACATCCAACTTGCAGTCCCGCCTGCGCCCCCTTTACACCCAGTAACTCCGGACAACGCTTGCAACCTCCGTATTCCGCCGGCTTCTGGCCCGTCTTTCGC
+
CCCCCG<FGGGGGFGGGGGGGGGGGAFFGGGFGCFGGGGGGG@FGGGGGGGGGGGGGGGAEFG866EDFGGGCGGGGDGGG7FFFFFFFGGGDFGDC=CCDFGGGAFGEEFGFGGGG@BDGEG,99=FGFGGGFG6D=D?D=9DG=5FFFFDD8?3DEG,@FEF=FD,=BAFFFG8DG;06CEEGGFF@C3899CDAFF4*DE4);7>:AA/>F*4012/45/558=(.=;BF;<<54??166):.)708)4936C---(-12)244:?,-(4,.5.(-(--(-1<252(-,.0*20)4,
@M02996:162:000000000-B87FG:1:1101:18214:4764 2:N:0:TAGCGCTC+CTAAGCCT
GACTACCAGGGGATCTAATCCTGTTCGATCCCCGCACTGTCGTGCCTCAGCGTCAGTCGCGGCTTGGTGCACTGCCTTCGCGATCGGCGGGCTGTGTGATATCGATGCATGTCACCGCGACACCACACAGTCCATGCACACCAAACGCAAGCTAGCCCCCCAGGTTCCAGGAGAGTGCCAAGGTTGAGCCCGGACAAGTCACCACAGACGTGAGAGGGCGCCTACGCAAGCGGGAAACCAAAGAAAGCCGGAAAAGGCGCGGAACCTCCGGAATACCGGGGCAGCGGGAGAGGAGGAAGGG
+
@@-8@CEEDED+@,@,;<,6<C@,;C@F9,8,9@@C7:,,5:C@86,B6?C@68@B6CFFGGE=@@=6CCFF<?,<,,4A,=B8DCC@=+++6>3=C=@,3+,+6,86=,,7,3,,8)*3+>+@:FD*5,,,6E<@FG,,;:@FC>>>6)2(,<8>4AEGD73*0*2+:+=5*8C+@D>A?8=++0.2)*2,<7),(0*))+4<?F?24)*,,06)4)/,*(--(-18(*--)(,-3(,*-4(,71((*,)(().*,(--,1(-)(,((-,,(,,.)-((,((-((-1((((5)12*.((,
@M02996:162:000000000-B87FG:1:1101:15100:4793 2:N:0:TAGCGCTC+CTAAGCCT
GACTACCCGGGGATCTAATCCTGGTTGCTCCCCGCACCTTCGCACCTCAGCGTCAGTCATCTGCGGGTAACCTGCCTTCGCCATTGGTATGCTGCCAGAGATCTACAGATGTCACCCCTACACCTGGAATTGGGATGGCCCCTCAGTGACGCTAGGTATGCAGGTCGCAACGCAAGTGCGGAGTGGAGCTCCGAGAGTGCACACCAAGCGGGCAAAACCGCCTACAAGCGCGTAACGCCCAATGAGGCAGAACAACGCTCGCAACGTACGGGGTAGCGGGGATGGGGGGACGAAAGGAGGG
+
@@-8@CCF@CD+@,6,6<5,,6;,;-8E,6,,686@+C,,;CC686,E@?CB,8@B,CF9F<CB+6@7>EFG9?=A,A9?48=,99=,5,,,@,C=FEF,?1,+9C;==,,4,9,:9)*6=8,@,A:AA,,,,6==+D8@?=*=6@1EDG*1+36,2@:==A=,59+13CE?*?D*=+;@EEC*,/7C5,,(:5?>(,+)1+7=@FF;;)),(:=FBF*-24(-(.).(*-(1(-(-(**,4((1)((*-.8<:21-(((,)-4)(-.---3(--(.-((2((,((,-(2(-))/*/.,((
@M02996:162:000000000-B87FG:1:1101:15116:4806 2:N:0:TAGCGCTC+CTAAGCCT
GACTACCCGGGTATCGAATCCTGTGTGCTCCCCGCACCGTCGCACCTCAGCGTCAGGCATCTGCTGGTAACCTGCCGTCGCCAGTGGTATGCTTCCAGATATCTACAGAATTAACCCCGACACCTGGAATTCTGATTGCCCCGCAGTGACTGTAGTTATGCAGGTCTCAACGCAATTGCGGAGTGGAGCTCCGAGATGTCACACCAAGCTGGCAAAACCGCCGAAAAGGCCGGTAGGGCCAAGAAGGCCGAACAACGATCGAAACGGACGGGTAACTGCGGCGGCGGGCACGGAAGAAGGG
+
@@-6@CCF@ED+76@,6656C@@,,6;C,,;,688@+@+6,8@@++,:@?EB,,8@,CECE<CE6@ACDCFGDE<E+8@>+46+94455,4,9,CFFFB,A+,+4<4=9,,,,9,5,1*=88+@8AA<:,,,,7@9+@9,=D*=?E5F9?+*63=,,82=9;9,,5+75CD?+9C*9*3<>3?*,719:,,:?89@(,+1*,9>2?B<<)03(;/;@4*.*.(61,(((/(()--(-(,*,.(,7((./-0--7.*-(((-*,49-(4(-(,-(,.)..-(-(,,((2(238)0/:*54((
@M02996:162:000000000-B87FG:1:1101:11238:4812 2:N:0:TAGCGCTC+CTAAGCCT
GACTACTAGGGGATCTAATCCTGTTTGATACCCAGGCTGTCGTGCCTGAGCGTCAGATGATCTCTGGACAGCTGCCGTCGCAATCGGGGTTCTGTGACAGATCTAAGCAGTTCACCGCGACACATCACAGTCCGCCATCCTCGACATCGCGCAAGGGGACCAGGATCAAGGGCAGGTCGCAGGTTGAGCAGGAGAAGGGCACCGCTGACATAAGCCGCCGCCTGCGCACGCGGTAAACCCAAGAAATCCGGAGAACGCGCGGGAGCTGCGGAATACAGGGGCTGAGGGAACGGAGGAAGGG
+
@@-88CCEDDC+8,6;665,,6;,,-;A,@@,6C,9,,,,,9:@@F,;@BCC+6@BAFGG,E<E9CEGFCFG8?B8+6=>+@@7@ED:=++,4AC?AAB,93,,9C@AA,5,99,:65*6=84@,AF,E,4,@=@+++,,6>@GD>)C@C*)@8>FGGDEC7@+A*;9C3D5@5C*39)3CG:1,208)4,/?8?B(,)//*(.()..3*+/9+7;(2)-24(-(47>1*(()--246,12<(4?,))23)-(0(*-,,(-1-()-((.-,,(,....((4(,-,(-,((,-5.8:*.1((
@M02996:162:000000000-B87FG:1:1101:15343:4823 2:N:0:TAGCGCTC+CTAAGCCT
GACTACAAGGGTAGCGAATCCTGTGTGCTACCCGCACTGTCGAGCCTCAGCGTCGAGGAGTCCCCAGCAGGCTGCCGTCGCCATCGGGGGGCTGCCTGAGCTCGACGCATTCGACCGCGACACCAGGAAAGCCGCCTGCCCCTGAACGAGCCAAGAGACACAGACCAGGCTGCAGGTCCGGGGGGGGGCCCCGGGAGGGGACAGACGGCTTGCAGCTCCGGCGACGCCCCCGGTACGGCGAGGGAGGCCGAACAACGGATGGCAGCGACGGAAGAGCGGGGCTGGGGGGACGAAGGGTGCG
+
@@6,6CAFFFD66,6+77+6@C@,,<;@,<6,,88@+6,;,:D@8+,;6?C@,,7@+8@FCFGGGCCFCFGGE=8A+8=>+84,9=:+:+**5*>BB<C,,+,*4441:**7,4+11:)1281=EGD88+**28*C5C88C:)>7<4*0)0(<8<CEFCF>C:,:7>598*0*09A.28BDCE**/17(*:(8>DB0*842/-4<0--())-(9))()*-*-(4(3(((*(-)3,(-(**((,()(-(*-.3-.,*-(((,*((*-(,---((-,((-(,,((-((-2(4(())1*1(-(-
@M02996:162:000000000-B87FG:1:1101:8125:4852 2:N:0:TAGCGCTC+CTAAGCCT
GACTACCGGGGTATCTAATCCTGTTTGCTCCCCACGCTTTCGAGCCTCAACGTCAGTTACAGTCCAGTAAGCCGCCTTCGCCACTGGTGTTCCTCCTAATATCTACGCATTTCACCGCTACACTAGGAATTCCACTTACCTCTCCTGCACTCTAGCTAAACAGTTTCCAAAGCAGTTCCAGGGTTGAGCCCCGGGTTTTCACATCAGACTTGCCATGCCGTCTACGCTCCCTTGACACCCAGTAAATCCGGATAACGCTTGCCCCCTACGGATTGCCGCGGCTGCTGGCACGTAGTTAGC
+
CCCCCGGGGGGFFGGGF<FFGEFGGGGGGFCFGGGGGGGGDFFGFGFFGFGGFEGGGGGGGGGGGFFGGGGGGGGGGGFGGGGGGFFFFECGGGGGGGGGFFGFGGFGGGGGGFEGG8A>?EFGGGGFGGGAFE9DFGGGGDFGFFFADGFE9BFGGGGGGGFCDFGG@F,DEFFBDFEFGGGGFG)=@FGAFFGA=CFC<:*/>AEFBF>6EF;9@F92*052@B9((:5(;(7@F;=C?D;EA<.72626,.7>/.---*54C2(-2(((--()5(((-29-()52(430)0//35).
@M02996:162:000000000-B87FG:1:1101:19473:4880 2:N:0:TAGCGCTC+CTAAGCCT
GACTACTAGGGTATCGAATCCTGTTCGATCCCCACGCTGTCGTGCCTGAGCGTCAGGTGCGGATTAGTCAGCTGCCTTCGCAATCGGGGGGCTGTGACAGATCTAAGCATGTCACCGCTACACATCACAGGCCGCCAACGTCATCCGTACTCGAGCTCGCCAGGTTCAACGGCAGTGCCGGGGGGGAGCCCCGACAGGTCACCGCGGACTTAACGTGCCGCCGGCGCACCCGGTAAACCCAAGGAATCAGGATAACGCGCGCAGGCGCCGGAATACCGAGGCAGAGGGCACGGGAGGAGGG
+
A@-6@CCCEFF-C;@,6;,,66;;,<@?,,6,,;@@76,,,:C@@<<@@=C@6,@C,CFFGGG+,@C9C@FG<?B,,9,A:@@8DDC+=+++4>7<FFF,5+3+5@B:9,,7,5,,4:*339,<,7<8<,,*6??8DG***/:*;<61.:))3494/<C*853*+10<>:C>*5D2<79BDDD**/39(:/4B@C>(**..+.:;)429)2.698.4)1-2-,3(7>F(*--)-(-6),*-::(72,)*.)5)1-2-((--)-()-((,-(((().,-(,23(--(-3-2(-5)*2*,(((
@M02996:162:000000000-B87FG:1:1101:6750:4888 2:N:0:TAGCGCTC+CTAAGCCT
GACTACTGGGGTATCTAATCCTGTTCGATCCCCGCGCTTTCGTGCCTCAGCGTCAGTTGCGGCTTGGTGACCTGCCTTCGCGATCGGCGTTCTGTGCGATATCTATGCATTTCACCGCTACACCGCACATTCCAGCCACCCCAAACGCACTCAAGCCCCCCAGTTTCGACGGCAGTGACCGGGTTGAGCCCGGAAATTTCACCCCCGACTTAAAGGGCCGCCTACGCACCCTTTAAACCCAATAAATCCGGATAAAGCCCGCACCCTCCGTATTACCGCGACTGCTGGCAGCGAGTTAGC
+
CCCCCFFCFGGGGGGGF@FFGGGGGGGCEEFFGDGCEFDGGGFGGGGGGGGGGGGGGGFGGGGGGEEEFDGFGGGGF,DFE:@+@EE:@FGEDA,@<F+DB?CFGCEEFGGGGGGGG:@DD9DDEEFCEFFGGGF8=E=B=:@DDGA<?DEEGGGFFG5CEE>?CB@*3:8?E:D,/+98CEE5FDEDEF51>>C1<F?<):)(-0219BGF)*-*(79424(2(,((-?83779>A7CGFFFDFFFA<7)(-8<*..(--14(1-44:(-..5.)),--((,,(5450(((00::*).4
@M02996:162:000000000-B87FG:1:1101:18737:4889 2:N:0:TAGCGCTC+CTAAGCCT
GACTACACGGGTATCTAATCCTGTTTGATACCCAGGCTTTCGTGCCTGAGCGTCAGATGATCTCTGGACAGCTGCCTTCGCAATCGGTGTGCTGTGACATATCTAAGCAGTTCACCGCGACACATCACATTCCGCCAGCCTCGACATCGCGCAAGGGGACCAGGATCAATGGCAGTTCTCAGGTTGAGCAGGAGAAGGTCACCGCGGACGTAATCCTCCGCCTGCGCACCCGTGAAAACCAAAAAATCCGGATAACGGTCGGGTCCTCCGGAGTACCGCGGGTGCGGGGACGGGGGGAGCG
+
A@<68CEFCED+@,@,;6,,6CC=,-CA@C;6;@,@C,,,,8;@8,5;@A@C+,8@FFGGCFEEACEGDDGGEE8E,,498@B,@DC,@,,,9?CBFE=,9+,,9EE<A,,4,9,:=>*6==+=,AEE:,,,@DCDG++=+5<D?E)C*=*0BB>GGEEE7?8+;*;E77@:8?D,<@*?A,:,,38?)<,:@9;B),/*.5:<))05>386;)9:)20.2/(/(.290*49*((-6),*.:(.82(.2-)((06*-((,-19(),)..-(,,(.6)((-1(--(,-7(-(-))1**--(,
@M02996:162:000000000-B87FG:1:1101:8849:4910 2:N:0:TAGCGCTC+CTAAGCCT
GACTACAGGGGTATCTAATCCTGTTTGCTCCCCGCACCTTCGCACCTCAGCGTCAGGCATCTGCTGGCAGGCTGCCTTCGCCATTGGTATTCTTCCAGATATCGACAGAGTTCACCCCTACACCGGGAATTCTGCCTGCCCCGCAGTCACGCTAGTTATGCAGGTCGCAACGCAGTTCGGGAGGTGAGCTCCCGCCTGTCACACGAAGCTGGCATATCCGCCGACAGGCCCGGGACGCCCAAGAAGTCCGAACAAAGACCGAAAAGGAAGAAGTACCGCGGCTGCTGGGAGGAAAAAAGCG
+
A@-A6CCDDDD-@,<,;;@9C9@6,6CF,@;,,8@B+F,,4:CEF7,B<E<B,6@B,CF,C<FG<CEFCCFEEA@=,,4?,,6,,9<:5,,,9,C?FEA:?29,9@8=@95,,959,:*6=8BD+@CCC,,,,7,=+@,6=D*@CG:B0=*:+3=77@,=>:=,5:+4;C69*9D4<<:?>::**3:>:4,(2815(*+)9,94(2:39)*,(A)9)11/2/(231(42*-()(-31(**(,.8?0))2,0,(03*.((.,),4)((((.(.(.-6)-(,,9(,()..(2(3)0+**(,((
@M02996:162:000000000-B87FG:1:1101:6954:4912 2:N:0:TAGCGCTC+CTAAGCCT
GACTACACGGGTATCTAATCCTGTTCGATACCCGCACCTTCGAGCGTCAGCGTCAGAAGTACTCCGGCAAGCTGCCTTCGCAATCGGGGTTCTTCGTGATATCTAAGCATTTCACCGCTACACCACGAATTCCGCCTGCCTGGCGTACTCTCAAGCTGAACAGTTCGCGCTGCACACGCGGGGTTGAGCCCCGGGATTTCACAACACGCTTATTCAGCCGCCTACGCTCCCTTTAAACCCAATAAAACCGGATAACACCAGGACCTGCCGTATTACAGCGGCTGCTGGCACGGAATTCGC
+
CCCCCGGGGGGGGGGGFAFFFGFFGGGGGFEFGGGGGGGGGGGGG+4BFEGFFEFGGGGGGGGGGGGGGGGGGGGFFGGGGGGGGEEGGGGFFFGGGGCG9DDGGEEGFAFFGFGGG>>>>CBFGGGFEGGGEGGDDFDDF=DGDEAF?FFDGCGGGGCGFFC@CCDEGEEDEFCCFDBEDGGGFG(C;GGFFFGF0CF25FDFB@?F9@9?<*69)993:4:17<B-3::::><4AACEFF?:F)).1404639D-.--./-,9((44,-41565)2.-379>03,5:<F?)8/22)(-
@M02996:162:000000000-B87FG:1:1101:6936:4915 2:N:0:TAGCGCTC+CTAAGCCT
GACTACACGGGTATCTAATCCTGTTCGATACCCGCACCTTCGAGCTTCAGCGTCAGAAGTACTCCGGCAAGCTGCCTTCGCAATCGGGGTTCTTCGTGATATCTAAGCATTTCACCGCTACACCACGAATTCCGCCTGCCTGGCGTACTCTCAAGCTGAACAGTTCGCGCTGCACACGCGGGGTTGAGCCCCGGGATTTCACAACACGCTTATTCAGCCGCCTAGGCTCCCTTTAAACCCAATAAATCCGGCTAACACCAGGACCTTCCGTATTACCGCGGCTGCTGGCACGGAATTAGC
+
CCCCCGGGFGGC@FFGF<FDFGFFGGFGGGEFGGGGCFGFGGGGG+BFFDFGGCFGGGGGGFGGFFGGGGGFGFGGGGGGGGGGGFDGGCG8ECGGGGGC;DAFGGGGFFDGCGGGG5@+=EFGGGGGDFGFGGGDCFGGG<?FGB>F?F7DDFGGGGGGGGCDEFC+;@>?EFFGFC=?EGGG>CEC;0=;BAD9;C=9)<A)-<6237*(./)1-8*4:4,((..).83(056:24;C1:0)9>B<*45(2777).(((1((1()(,-.(33).-3-4641,3)4((4<:0)1*3)57
@M02996:162:000000000-B87FG:1:1101:8857:4926 2:N:0:TAGCGCTC+CTAAGCCT
GACTACAGGGGTATCGAATCCTGTGTGCTGCCCGCACCGTCGCACCTCAGCGGCAGTCATCTGCTGGCAGGCTGCCTTCGCCATTGGTATTCTGCCAGATATCTACAGATGTCACCCCTACACCTGGAAGTCTGCCTGCGCCTCAGTCACTCTAGTTATGCAGGTCTCAACGCAGGTCGGGAGTGGAGCGCCCGCCGTTCACACCAAGCTGGCATATCCGCCGACATGACCTGTACGCCCAAGAAAGCCGAACAAAGCACGCAACATACGAAGTAACGGAGCAGCGAGACCGGAAGTAGCG
+
@A-,8;CCCED68,6,66;8,,C,;-CF9,,,;88@+@+;48C:6+4;@B,@++6@,:C,E,CF<CCF@CFEF=B,6A,?,6@@8==,5,,44,9,ADE,A9,=>C;AD,,99=,:,1*0=8,@,A@==,,4,6@D?E,+6:*==D*C?8+*73=,,@6=,@9,,32,6>D960;+0?:<>>C*6*19=*@=>5C>2*)30,9BDFF;?6;;0F3A)++6*((.(((5)+()*...-,**,2(35(.:525-(7(*(.(.-)(4)(4)).(.--)))((,,-(489(-((,,).**+--)(
@M02996:162:000000000-B87FG:1:1101:5558:4931 2:N:0:TAGCGCTC+CTAAGCCT
GACTACTCGGGTATCTAATCCTGTTTGCTCCCCACACTTTCGAGCCTCAGCGTCAGTTAGAGCCCAGCAAGCCGCCTTCGCCACTGGTGTTCCTCCGAATATCTACGCATTTCACCGCTACACTCGGAATTCCGCTTGCCTCTACTCCACTCAAGAACTACAGTTTTGGATGCAGTTCCGAGGTTAAGCCTCGACATTTCACATCCAACTTGCAGTCCCGCCTGCGCTCCCTTTACACCCTGTAAATCCGCACAACGCTTCCCCCCCTCGTATTACCGCGGCTGCTGGCACTAATTTTGC
+
CCCCCGFGGGFFGGGGAEAFGFFFGGFFGGEDFCGDCFGGGCGGGGGGGGGGGGFGGGGGGFF<FGDGGGGGGFEGGGGGGGGG8=CFEFEFEGGF7@CCDFEGGCFGGGGGGGGGG:<CDEF8ECE@FGGGFGGCDFGG@DFGGBDFFGFDGD?D8E=FFF5C:C?F>,=DFFF9DFCF+CEGCCEFEF80@?CA)@+/>>44>67BEFG;C?.0:9;-70/-7-:16:?@F@9C73<E(,67+6?<82),(0(1(--((2(.139469-(.,).)(,(-,,(,4,43?2()0+32662
@M02996:162:000000000-B87FG:1:1101:15942:4939 2:N:0:TAGCGCTC+CTAAGCCT
GACTACACGGGTATCTAATCCTGTGTGCGCCCCCGACTGTCGCGCCTCAGCGGCAGTACCGTTCAAGGAAGCCGCCTTCGCCGCCGGTGTTCTATAGGATATCAACGCAGTTCACCGCTACACCCTAGAGTCCGATTCCCGCTCCCAGACTCGAGTCCTGGAGGTTCAAGCGCACTTTCCGGGTGGAGCCCGGAGAGGTCACACGTGACACGCAAGACCGCCGACGCGCCCGGGACGACCAGGAAAACCGAACAACGCGCTGGGCCTCTGGAAGACCGGGGCTGCAGGGACAGAGGGAGCG
+
@@688C@ECED676,,;6,6,C@;,<;E,+,++@7@+6+,59F@8+,46?C@++@@,EECF,,:CAEGGG,AFC:B,89?,8>FE@C464+46<,CEC=,74,3;A>:>++,,8,56=*=+=,@C+@BF33,@CED6@C9+1*<9:@GFC*0>C9,4?,<DFB*1/:<:EG?=;?*109+:>72*13<3*A6B>D6(*)(.+.:(.4234*,(89D?47-2,(-(-,6(*-(/(-,-(**-4((84(,*-073).*-((-(13:42(((,.-((((.-((,1(-((..(4(4558*2(,((
@M02996:162:000000000-B87FG:1:1101:20149:4951 2:N:0:TAGCGCTC+CTAAGCCT
GACTACCGGGGGATCGAATCCTGTTTGCTCCCCACACTGTCGTGCATCAACGGCAGTTATCGTCCAGAAAGTCGCCTTCGCCACCGGTGGTCCTCCTAAGATCTACGCATTTCACCGCTACACTAGGAATGCCACTTGCCCCTCCGACACTCAAGAAATTGAGGTTGAGTTGAAGTTCCTCAGTTAAGCCGAGGGATGTCAAAACTAACTGAAACTCCCGTCGACGAAAGCGGTACACCCAAGAAAGCCGGATAACGGGAGAACCCAAGGGAGTACCGGGGCTGCAGGGACAAAGGAAGGG
+
A@-88CE@CDD+8,9,86;,66C,,6;=,,,,,;78,6,,,:9@8@,@@?6@++7@9CE,CF,9B:EFDCG,EB>,,,99484@D=@+7++,9,9=EEC,=+,+4<>64++,,6,,85*069,,@FCB;,,,7@D==,,6=D*=CE>>573)7:;FFG,,779,,3*<93,4,=;,1=6+,2<,,58C:<CBFDD?(*))1+976)733++/;AA1.)2.1/(.,-(((*.3)--(.-,*-4,:@?((2-.-(0.*-((((*.,/((,.-(.(((.)4(,(4(,((.((-,2))0**.(((
@M02996:162:000000000-B87FG:1:1101:15104:4955 2:N:0:TAGCGCTC+CTAAGCCT
GACTACAGGGGTATCTAATCCTGTTTGCTACCCGCACTGTCGAGCATGAGCGTCGAGAAGTCCCCAGCAAGCTGCCTTCGCCATCGGTGGTCTTCCTGATCTCTACGCAGTCCACCGCTACACCAGGAATTCCGCTTGCACCTGAACTAGCCAAGAGAAACAGGCCAGGCTGCAGGTCCGGGGGGGGGCCCCGGGAGGGGACAGACCGCATGCATCACCGCCTGCGCGGCCGGTAGGCCGAGGGAGGCAGAACAAGGCTGGCACCCCGCGGATTACCGGGGCTGCGAGACGGAAGGGGGAG
+
@@-88CACCDD-@66,;6,6,6;,,-;C,;;,,87@:+,6,:D@B@,@@BCB68@@+CFFCEGGGDBFCCGGE?,=,9,A86=,@=C,8+,,,,9C?A=,,2,64<>:=+8A,9,,85*=@9,DFFDD:,,,@=@+=D6,?=*=DDD,4+00@@DCFGGF,88,13=C0>,359CG*=*:8C>**/1C,:*-<>)4-*8--*-32)(--)*-,?)9)/*-/((-(-4((*(()(-(,,,*(-((0(((*-0(.0,*.(((,/4)9((-(--((,,--(((,-----(-,,(,.)/**(--(
@M02996:162:000000000-B87FG:1:1101:21247:4985 2:N:0:TAGCGCTC+CTAAGCCT
GACTACAGGGGTATCTAATCCTGTGCGATCCCCGCACTGTCGTGCCTCAGCGGCAAGAGCGGAGTGGTGAGATGCCTTCGCAATCGGGGGGCTGTGTGAGAGCGATGCATTTCAGCGCTACACCACACATGCCGCCCACAGCATCCGCAGTCAAGACCGGCAGGATCAACGGAAGGTCAGGTGTGGAGCACCTGCGTGGCACGGCGGACGAACAAGCCGGCCGACGCACCCGGAAAACCGAAGAAAGCCGGAAAAAGACGGCAGGCCGCGGAAGAACGCGGCAGGGGGGAGGGAGGGAGGG
+
@@<@@CF@CDC-@,,,66,,,C;,,=@?,,8,,86:+8,,;@6@B<,B<E;@+866,:FFGGG+8C@,9?FG<??,,,99,6=4@@C+74**46,37<<,7***486*2,,,,4,<4:)/19,*4C:*1,++23819B8><(5+2<4;5).(<07::AEC5C9*:)2792;:*5>E):.<D333*/45(>*4)0*4(*)-.0(--)-24))-(04>6>),2,43496,(*(-)(,-34+*-2,-72((*-.4-)4*-(((()-()-(((-,((((((((,((,-(((,(4(15)*1*4(((
@M02996:162:000000000-B87FG:1:1101:24061:5017 2:N:0:TAGCGCTC+CTAAGCCT
GACTACAAGGGTATCTAATCCTGTTTGCTACCCGCACTTTCGAGCATGAGCGTCGATAAGTCCCCAGCAAGCTGCCTTCGCCATCGGTGTTCTTCCTGATCTCTACGCATTCCACCGCTACACCAGGAATTCCGCTTGCCCCTGAACTATCCAAGAGAAACAGTCCAGTCTGCAGGTCCGGGGTTGGGCCCCGGTATTGTACAGACTGCTTGCATCTCCGCCTGCGCTCCCCTTACGCCCAGTGATTCCGAACAACGCTTGCACCCCTCGTCTTACCGCGCCTGCTGGCACGACTGTCTC
+
CCCCCFFGGGGGFDGGGGGGGGGGGGGGGFFFGGGGGGGGGGGGGGGGGCGGGGEGGGGFGGGGGGGGG8CFGGGGGCFGGGGGGGGFGCFFFGGGGGGGGDFFFFFGGDFGGGGGG:?=CEFGGGGGGGGGGGGGCFF4D=F8DEDDFDFEGG6:@EGFFG5DFFG?FFGFGFGGDGFF>4@?FG=GFGGAFFGFBGA<?FFEFFFFFFGFFFFFEA72=36:?29@FCD(;@EE07C5(142/)6<05>(2)4>,----/).9:(-394(4(6)30(7(-222407:(4:))**3))-
@M02996:162:000000000-B87FG:1:1101:24081:5022 2:N:0:TAGCGCTC+CTAAGCCT
GACTACAAGGGTATCTAATCCTGTTTGCTACCCGCACTTTCGAGCATGAGCGTCGATAAGTCCCCAGCAAGCTGCCTTCGCCATCGGTGTTCTTCCTGATCTCTACGCATTCCACCGCTACACCAGGAATTCCGCTTGCCCCTGAACTATCCAAGAGAAACAGTCCAGTCTGCAGGTCCGGGGTTGGGCCCCGGTATTGTACCGACTGCTTGCATCTCCGCCTGCGCTCCCTTTACGCCCAGTGATTCCGAACAACTCTTGCACCCCTCGTATTACAGCGGCTGCTGGCACGTAGTTGCC
+
CCCCCFGGGGEGGGGGGGGGGGGGGGGGGGFFGGGGGGGGGGGGGGGGGGGGGGGGGFGGGGGFGGGGGGGGGGGGGGGGGGGGGGDFEFGFGGGGGGGGGFGGGGGGGGGGFGGGG=9C>EAFGGGGGGGGGGGGGGF@FDFFCCEFDFFFGFF8F?F8DG0<@DFGGGGDDFCFFGFBGGGGGGBGCFG>FFGBFGC5><*-5:5@2@17;F?A);C151</364.38,6+69<:6::82431)-.2:)4354>,)..8>73C2168(-(.5-).,),(-491)432?2())/2<))-
@M02996:162:000000000-B87FG:1:1101:17421:5039 2:N:0:TAGCGCTC+CTAAGCCT
GACTACCAGGGGATCTAATCCTGTTTGATACCCGCACCTTCGAGCATCAAGGTCAGTAACGGCTTGGAAAGCTGCCGTCGCAATCGGAGGTGTTCAGCATATCTAAGCATGTCAACGCTACACGCTGAATTCCGCCTTCCGCAACCGCACGCAAGAACGGCAGGTTCAACTGCAAGTCCAAGGGTGAACCCCGAAAATTCACAACTGACGTGACAGCCCATCGAAGCGCCCGGTAAACACAAAAAAGCCGGAAAACGCAGGCAACCTCCGGAGTACCGAGGCTGCGGGGACGGGGGGAGGG
+
@@-,8;=CCCC+@,B,66;6<,;;,<;A6<,,,7+6+@,,49DA:@,;C?,;,;6C6CEFFG>++7@ECAFDEE,4+,46+8=8@=CB=+,,9,9EE,=,4+,+9CE,9,,9,4,,6)066>,A88?=7,,,7@8?>+,7=8?D6DA+98*)@C9@CCE+8:8*1**@C,,3,3=,4=6BCC>*,/(**44(8/:((7)..397()/./)2/25;*()2/*/(6(-(((*-()((-65,*.((.06((*,.4(.(*-(-(,).(*(.(.,-((,.-)-(,,4(.,(,1(4((.)*2*(,((
@M02996:162:000000000-B87FG:1:1101:19096:5050 2:N:0:TAGCGCTC+CTAAGCCT
GACTACAGGGGTATCTAATCCTGTTCGATCCCCGCACTGTCGTGCCTCAGCGTCAGTCGCGGCTTGGTGCACTGCCGTCGCGATCGGCGGTCTGTGTGATAGCTATGCATGTCACCGCTACACCACACATGCCAGGCACCCCAAACGCACTCGAGCCCCCCAGGTTCCATGGCAGTGCCAAGGATGAGACCGGACAGTGCACCACAGACTTGAGAGGCCGCCGACGCACCCGAGAAACACAAGAAAGCGGGAAAACGCGCGGAACCGCCGAAATACCGCGGCTGCGGGCACGGAGGAAGCG
+
@@@,8C@CDDD-@;@6;<;6<C@6,C@E,;6,9@+@7:,65@DB@<5FABC@,8@C,CFFGGG+7@@9CCFF5?,=+,=>+>>+=@@:>++++?4?9?@,4+,+4,876,,9,6,,88*663,6@FD+=,,,6@,=?FF6DAD?C@>@9;*)*496@FCE8=9*,1:6:,>A*;D2AC@A<CD*,0/7)0=(:>39(0196+4::FF??)2.5??)4)1-*----4;>0*16),-2:(,*.4(.5800),.4(0,2---,-1,()(-(--(-(()..4-,20---(,23146.)1**42.(
@M02996:162:000000000-B87FG:1:1101:11565:5053 2:N:0:TAGCGCTC+CTAAGCCT
GACTACAGGGGTAGCGAATCCTGTTCGATCCCCACGCTTTCGTGCCTCAGCGTCAATGCAGGCCCGGCCAGCTGCCGTCGCGATCGGGGGTCTGTGGCATATCTATGCATTTAACCGCTACACGCCACATTCCGCCGGCCTCGACCGCATGCAAGGACACCAGGATCAACGGCACTGCTCCGGTTGAGCCGACGCCGGTCACCGCGGACGTAGCGCCCCGCCTGCGCAACCGGTAAACCCAATAAAACCGGATAACGCACGCCCCCGACGGAGTACCGGGGCTGCAGGCACGTGGGGAGGG
+
A@-@6CDADDD8@,@+8:@@CDC6,C@F9C@8CCFC7,,,@@C<B<,E@ECC,8@:6CFGGGGGGEEG@BFGFF8<+4=8@7>7@CCEC+4+6A>?EF4,74,+756776,3,6,,68:0=>,@><B+>,,,8:>DDGD8<)@DC@:<6*).?4:FFGGG@C2*2);67?C53>D66C)/+17*215<0:8(05CB(*.(4<8:B)4(9)*-834>(79,/4(,.-32(*4-)-(-6),;2((.9.)49-.((0.2--(--1-()4(4(4(-((.).(((-(-,-(.1((3-))//*,(((
@M02996:162:000000000-B87FG:1:1101:23380:5055 2:N:0:TAACGCTC+CTAAGCCT
GACTACCCGGGTATCTAATCCTGTGTGCTACCCGCACTTTCGAGCCTCAGCGTCGATGAGTCCCCAGCAGGCTGCCTTCGCCATCGGTGTTCTTCCTGATCTCTACGCATTCCACCGCTACACCAGGAATTCCGCCTGCCCCTGAACTATCCAAGAGACACAGTCCAGGCTGCAGGTCCGGGGTGGGGCCCCGGTATTGGACAGACTGCTTGCAGCGCCGCCTACGCTCCCTGTACGCCCAGTGAATCGGAACAAAGGGTGCACCCCGCGGATTACCGCGGCTGCGGGGACGAAGGGGGCG
+
BC<<@;C@@ED+@,B<;E9@<@C,,<;EDCC,8F@FC7,,5@DF@@,B@EFC@6@C,EFG<E<FFGEFFFFDFDCC,=@FCBF:D@@8=,49@,C<<EE,,+,9@CDF=++94;9A>>*==9,@DFDFD8,,@D?>>BD8=D9?DFE,;6+5>DFGGGFGFE=,6@?F+4,33;CF6?@@8EE4*;=C95/(:;16/,;)70;;D5/5(3+/(970(0).*-(,(-7(,1-(*564:2**-8(57).)0-734.1*.((.-*.4*(--((((,().)4-96>(-((42(-(40)/**(,-(
@M02996:162:000000000-B87FG:1:1101:20329:5055 2:N:0:TAGCGCTC+CTAAGCCT
GACTACTCGGGGATCGAATCCTGTGTGCTCCCGACGCTTTCGCGCCTCAGCGGCAGTTACTGTCCAGAAAGCCGCCGTCGCCACCGGGGGTCCACCTAATATCTACGCATGTCACCGCGACACTAGGAATGCCACTTTCCTCTCCAGTACTCAAGATCTACAGGTTCAGATGCAGTTCCGAGGGTAAGCCCCGGGATGTCACATCTGACGTGCAAACCCGCCAACGCGCCCGTTAGACCCAGAAAAACCGGACAACGCGTGCCACCGACGGAAGACCGAGGCGGAGGGGACGAGGGGAGGG
+
A@-,6CCE@CC+@,,,865,,,;,,6;,,,,,+8+7+,,,,8B@++,B6?,@++@B9CFG9FAACECE<<FFGE::+++8+46CF==+44++6,8,3>D,7+,+788+6++8,3,,6)*30:*4@EC<;,,,@C9C+2,6+/+99D>,35+*629@,=,=;:>,4**0:?5458?2+39>*:=**237)+36>B54(*/-.+.-4*.6<)*-,.693)*-/4(-22219*431(-(6),*.:(492((*-)2,).*-(,(-*(.*.(4(-(,(-,.(-(,(-(-((-((,(-))/**(-(-
@M02996:162:000000000-B87FG:1:1101:20309:5056 2:N:0:TAGCGCTC+CTAAGCCT
GACTACTCGGGGATCGAATCCTGGTTGCGGCCCACGCTTGCGCGCCTCAGCGTCAGGTACTGTCCAGAAAGCCGCCGTCGCCACCGGGGGGCCGCCTAAGATCTACGCAGTGCACCGCTACAATAGGAAGGCCACTTGCCTCGCCAGTACGCAAGATCGACAGGTTCAGATGCAGGTCCGAGGGTAAGCCCCGGGAAGTCACATCGGACTGGCAAACCAGACTACGGGACCGGGACACGAAGGAAATCGGGACAAAGGAGGACAACGAAGGAAGAGCGGGGCGGGAGGAAGGGGGGGAGCG
+
@@-,86;C@@C+@,6,66,6,,;,,-8;+++++66@+,,,,8@@@6,86?:@,66@,CFF,E9:F<EFECGEEB++++664+48@=@8>+**4*4*1<<,<1+12<441**,,4,246)199,+3AC:?***1;@*:+0<*))19C7+/*)(2/9A+3*2*/3*0*0+23+1+0:*.*)./1:**2,2)0*-8>)4(*)).+.).04<()*,(05:45*.*-).(,(-(/,()(-((.+*(,(.72))*,.,,0(2.(,(-*-,*,-(,-(((.,(.-((1(,(-(,,(((-.)/2*-,(-
@M02996:162:000000000-B87FG:1:1101:17430:5056 2:N:0:TAGCGCTC+CTAAGCCT
GACTACCAGGGGATCTAATCCTGTTTGATACCCGCACCGTCGAGCATCAATGTCAGTAACGGCGTGGAAAGCTGCCTTCGCAATCGGAGGTCTTCAGCAGATCTAAGCAGGTCACCGCTACAAGCGGAAGTCCGCCTGCCGCAACCGCACTCAAGAACGGCAGGTGCAACTGGAATTCCAAGGTGGAGCCCCGAACTGTCACAACCGACTTGACATCCCAACGACGGTCCCGTGAAAACCAAGAAAGCCGGAAAACGACCGCAACACACGGAATACCGCGGCTGCTGGGAAGGGGGAAGGG
+
@B-88CCEDDD+@,,,6;,6C<@66CCFB@@66@@B+F+,,8FC:@,B@B,@,6@C,CFFGGG+6@@CEDGGBD,,,,,9,B=4==:C=+,,9,9EEC?,?+,+>FB,=,+,,9,,6:*6+@,@@+6=B+,,@CEGDB8DD=EDC==C>+*)@@?CGCE5*@154*3=D,1;,3;,*BCFFC70,/57(4::>8D9(,3)1+;@<)6,.)*/.).*../.*--,(-(((244*(-4:),*.4,.73((2(.((0.*-(((-)-(/.((-4(((-.),(,(,((--).,((.-0)*1*,(((
@M02996:162:000000000-B87FG:1:1101:6540:5061 2:N:0:TAGCGCTC+CTAAGCCT
GACTACAGGGGTATCTAATCCTGTTTGATCCCCGCACCTTCGTGCCTCAGCGTCAGTGTCGTGCTCGCCAGCTGCCTTCGCGATCGGTGTTCTGTGTCATCTCTAAGCATTTCACCGCTACATGACACATTCCGCCGGCGCCGTTCGCACTCTAGATAAGCAGTATCAATGGCAGCCCCCTAGTTGAGCTAGGATATTTCACCACTGACTTACCCATCCGCCTAGGCCCCCTTTAAACCCAATAAATCCGGATAACGCTCGGATCCGCCGTATTACAGCGGCTGCTGGCACGGAGTTCGC
+
CCCCCFFEFGGFGFGAF<FFGGCFGGGGGFFGGGGGGGFGGFGGGGGFGGGGCCFGEFFGGGGGGGGGGGGGGFGGGGGGEFGCFECFEGGGGGGGFDCGG7=FGEFGGGGFGGFGG:@=D@,@FGGGDGGGDFGGDECEDAB?+@=FBG58>DFCGGGGGF=3@BFF9,@FEF9*A*7@*6A=9:4CBC9BAF75*,B4?F=EFF:AFFCE<)6A1A<(263(((/((=:65.4::<AC<((4?<)6*4.-(79F--(-()-(1((,-4-,.5)5),.(-3044)3.3:<:D3:80)-1
@M02996:162:000000000-B87FG:1:1101:15401:5101 2:N:0:TAGCGCTC+CTAAGCCT
GACTACCAGGGGAGCTAATCCTGTTCGATCCCCGCACTGTCGTGCCGCAGCGTCAGTTGCGGCCTGGCAGGCTGCCTTCGCAATCGGGGGTCTGTGTCAGATCTATGCAGTTCAGCGCGACACAACACATTCCGCCTGGCTCGTCCGCACGAAAGGGAACCAGGTTCAACGGCAATGCGACGGGGGAGCCGCACCAGGGCACCACGGACGGGAACAACCGCCTGGGCAACCGAGAAACCCAATAAAGACGGAAAAAAAACGGAGACAGCGGAAGAGCGCGGCGGAGGGGACGGAGGGAGGG
+
8@-,6;C@CDD+@+8,;<,,,;;,,<@B,,6,67+@8+,,,96@,,+76>8@,,6@,<FEGGGE,9=E<=C>BB7<,,,9,8@,9==+=++46A8?,<=,4+,+6,87=,,3,6,,6:*6+68@D7C+5,,,7:+<*@*6*3<*/1:*///(415,:=?*=69*+**<:5;:*):+;*(0*17**1,7(/:(7558(*),-*-:8<>23:),,)3)4)*-/-(-(-(.,*.-)(,-4,,*,-..79))*-)-(72*--(-,1(-)-((.-((((.(.-(,1((((-,-07(-.)/*242((
@M02996:162:000000000-B87FG:1:1101:5314:5127 2:N:0:TAGCGCTC+CTAAGCCT
GACTACCGGGGTATCTAATCCTGTTTGCTCCCCGCACCTTCGCACCTCAGCGTCAGTCATCTGCTGGTAACCTGCCTTCGCCATTGGTATTCTTCCTGATATCTACAGATTTCACCCCTACACCAGGAATTCTGATTGCCCCTCAGTGACTCTAGTTATGCAGTTCTCAACGCAGTTCCGGAGTTGAGCTCCGGAATTTCACACCAAGCTTGCAAAACCGCCTACATGCCCTTTACGCCCACTAATTCCGAACAACGCTCGCCACTTACGTGTTACCGCGGCTGCTGGCACGTAATTAGC
+
CCCCCGGGGGGGGGGGGDFFGGGGGGGGGGGFCEGGGGGGGGGGGGGGGFGGGGGGGGGGGGGGGGGGGGGGGGGGGGGGGFGDGGGGAFEGGGGGGGGGGFGGGGGGGGGGGGFFG>DFGFGGGGGGGFFGGGGGGFFDGD?GG8CFDD=DB4BE8@FF9A9CEFFGGFGBEEGGBFEE>CCAFC;FEFGFFFGFFGFE@EE@AFFFFFG2)964:AC@@5(6B;E*.B@:FE=E@;FE<((.).99;3A@FEFG..,-,1(-959)-4.(.36)4:09(-49:?05:??B75**0<?:
@M02996:162:000000000-B87FG:1:1101:24243:5133 2:N:0:TAGCGCTC+CTAAGCCT
GACTACAGGGGTATCTAATCCTGTTTGCTCCCCCGACTTTCGCGCCTCAGCGTCAGTACTGTTCAAGGAATCCGCCTTCGCCTCCGGTGTTCTATAGGATATCAACGCATTTCACCGCTACACCCTATATTCCGATTCCCTCTCCCAGACTCGAGTCCTGTAGTTTCAAGCGCACTTTCCGGGTTGGGCCCGGAGATTTCACACTTGACACGCCAGACCGCCTACGCGCCCCTTACGCCCAGTAAATCCGAAGAACGCTCTGTGCCTCTGTATGACCGCGGCTGCTGGCACCAGCTTAGC
+
CCCCCGGGGGGGGFGGGGGGGGGGGGGGGGFDGGGGGGGGGGGGGGGGGGGGGGGGGGGGGGGGGGGGGGGGGGGGGGGGGGEFGGEGFGEGGAFGGGGFGFFCEEEGD6BFGGGGG1<=>EFGEGGFGGGGGGGGGGGFGFFFFGF@DGFFGGDFGGCAFGEBDFGGGDGFEFGGFGFFGGGEGGAGFGG=5*95:CFEFGCF2A@E>B<;0.:>@>5:*.//3:@B9*-(908??<?*(..6@B)6C;)8,7.9,-,((*.-*.6:?7..5)-.(-,-(,49B:8?:()())*+0),.
@M02996:162:000000000-B87FG:1:1101:20046:5139 2:N:0:TAGCGCTC+CTAAGCCT
GACTACACGGGTATCTAATCCTGTTCGCTACCCACACTATCGTCCATGAGGGGCAGGAATGTGCCAGCAGACCGCCTTCGCCATCGGGGGGCTACCAGAGAGCCACGCAGTCGACCGCTACACCTGGGATTCCGTCTGCCCAGCACATACTGCAGCCCGCCCGGACCCGCGGCAGGCCGGAGGGGGAGCCGCAGGATGTCACCGCGGGCGGGGCAGGCCCCCTGCGGACCCGTTACGCCGAGGGAAGCCGAAGAACGGGGAGCACGCAAGGGGTGCCGGGGCTGCGGGGAAGGGGGGAGGG
+
@@-,8;CFEDD+76@,@6,666;6,C@B:@@,,C,@,6,,,8;<88,;@ACD++7@+BE,E<F?F@EGCFGFGE@7,,9AB66,@=@+4++*53@>FE<,5***28458**6*4**4>)/9:,<+?<14,++5A+;/C+5;40;8==,0*/)327<:EEG>*-*:09*12?>*0>*8C1</87**/25,**,87>:)+)-.+5:;BB02;)1379>>:*(/,(-,-447*(41,,-3(**-7(,)34(*-0-(.(2,(((,)(,*(--(-(4((((,-((,-(-((32(,(-05=*/-2((
@M02996:162:000000000-B87FG:1:1101:5325:5141 2:N:0:TAGCGCTC+CTAAGCCT
GACTACCGGGGTATCTAATCCTGTTTGCTCCCCGCACCTTCGCACCTCAGCGTCAGTCATCTGCTGGTAACCTGCCTTCGCCATTGGTATTCTTCCTGATATCTACAGATTTCACCCCTACACCAGGAATTCTGATTGCCCCTCAGTGACTCTAGTTATGCAGTTCTCAACGCAGTTCCGGAGTTGAGCTCCGGAATTTCACACCAAGCTTGCAAAACCGCCTACATGCCCTTTACGCCCAATAATTCCGAACAACGCTCGCAACTTACGTGTTACCGCGGCTGCTGGCACGTAATTAGC
+
CCCCCGGGGGGGGGGGGGFGGGGGGGGGGGGGGGGGGGGGGGGGGGGGGGGGGGGGGGGGGGGGGGGGGGGGGGGGGGGGGGGGFFFGFGGGFGGGGGGGGFGGGGGGFGGFFGGGG=FGGGGGGGGGGGGGGGGEGDFFFDFGGFEFFGFFFEFGGGGGGGEFFFGGGGGEGFGGFGFFEG6AFGFG@AFED>CA>GFFFGFBFFF5=FDDFFEA=AD>=:5@=6C9>E=@GFFFF?FE<@8;AECCDEF<9>(2..--,1(4/444>B:08?6><(-24--4:3)(,(.(07*1<).(
@M02996:162:000000000-B87FG:1:1101:13091:5147 2:N:0:TAGCGCTC+CTAAGCCT
GACTACACGGGGATCTAATCCTGTTTGCTCCCCCGACTGTCGCGCCTCAGCGTCAGTACCGTTCAAGGAATCCGCCTTCGCCGCCGGGGTTCTATAGGATAGCAACGCATTTCACCGCGACACCCTAGATTCCGATTCCCTCGCCCAGACTCGAGTCCTGGAGGTTCAAGCGCACTTTCCGGGGTGGGCCCGGAGAGTGCACACGGGACACGCAAGACCGCCTACGCGCACGGTAAGCCCAGTAAAGCCGAACAAAGCGCGGGGGCGCGGTATGACAGCGGCGGCTGGCACAGAGGGAGGG
+
A@-,8;C<@CC+@,<,665,C<@,,;C9<,;,6@78+7+,,:F@6+,B<B@B66@B,C@CF96ADDFFC<,CFC<7,4=A:,+@C?C+4+4,9@,CFCE,=*436:>@8++9,6,:8=*=>86@=8=,>,,,@8C6=D,@81*<;B:>9F*)6>>24?:9747**):9BFCB*?C*1*94C>E*41254::-75971+*-)+.8()-495/1,7(045*,/4(,,-93(*--)4((.),126(67::)*-779@<*.(-(-)-,),-((,(((..)),(,,3((((--(()45)<8*-,(,
@M02996:162:000000000-B87FG:1:1101:24226:5147 2:N:0:TAGCGCTC+CTAAGCCT
GACTACAGGGGTATCTAATCCTGTTTGCTCCCCCGACTTTCGCGCCTCAGCGTCAGTACTGTTCAAGGAATCCGCCTTCGCCTCCGGTGTTCTATAGGATATCAACGCATTTCACCGCTACACCCTATATTCCGATTCCCTCTCCCAGACTCGAGTCCTGTAGTTTCAAGCGCACTTTCCGGGTTGGGCCCGGAGATTTCACACTTGACACGCAAGACCGCCTACGCGCCCTTTACGCCCAGTAAACCCGAAGAACGCTCTTGGCCTCTGCATTACCGCGGCTGCTGTCACCGCGGTAGC
+
CCCCCGGGGGGGGGGGGGGGGGGGGGGGGGFGGGGGGGGGGGGGEGGGGEGGGGGGGGGFGGGGGGGGGGGGGGGGGGGGGGGGGGFGEGGGG9EFGGGGC?FGGGGGGGGGGGGGG89+6EFGGG,5A@EFFGGGDDCGF<DGGGF>DGFD+@@FGGGC>CDCFFGGGFFFGEGGFGACGEGEGGFC@GGFFFGFBCAECGFFFFFBEFF0>>0:3;F3::?4=:@6>E6;F?DB0:CE(48BF4).97814350((-,-*).93)2())))6)--31,((1(-5?)5)-)0)/*2(,3
@M02996:162:000000000-B87FG:1:1101:16374:5150 2:N:0:TAGCGCTC+CTAAGCCT
GACTACCAGGGGATCTAATCCTGTTTGCTCCCCACGCTTTCGTGGCTCAGCGTCAGTTGTGGTCCAGTAAGCCGCCTTCGCCACTGGTGTTCCTCCCAATATCGACGCAGTTCACCGCTACACTGGGAAGTCCACTTACCTCTCCCACACGCAAGAAGAACAGGGTCAAGTGCAAGTGATGAGTGGAGCCCATAATAGTCACACAGGACTTGCGCCCCCGCCGACACACCCGATACACCCAGTAAGTCCGGAGAACGCGCGCCACCTACGTAATACCGGGGCTGATGGGACGGAGGGAGCG
+
@@-,8;CCDDD+@,@;665C<C@,,6CF9,6C,EC@+,,,5@C@8@,E@?CC,,8B;<FCFG@CEADC@CGGGB@:,,@?88=F8?C,9,,,9,>EGCD,A+4,9@>4>++4,955>8*6=><,CFDD:4,,7ED?8FFE96+=@F=398*1C@CFGFGG?C=,+3:;9E,=,<@F8+;+;;@,,08>51::39C**,+2/510)*:<>**1*)6:28:./6(6079@<*60)(-.4.,*,,,6=46)*-5?,5.2--((-)-45.(.5-(,(().)2((22(-(..),433))1**-,-,
@M02996:162:000000000-B87FG:1:1101:13077:5159 2:N:0:TAGCGCTC+CTAAGCCT
GACTACACGGGGATCTAATCCTGTTTGCTCCCCCGACTGTCGCGCCTCAGCGGCAGGACCGTTCAAGGAATCCGCCTTCGCCGCCGGTGGTCTAGAGGATATCAACGCAGGTCACCGCTACACCCGAGAGGCCGATTCCCTCTCCCAGACGCGAGTCCTGGAGTTTCAAGCGCACGTTCCGGGTTGGGCCCGGAGATGTCACACTTGACACGCAAGACCGCCGACGCGCCCGTTAGGCCCAGGAAAGCCGAACAACGACCGTGGCCGCGGGAGTACCGCGGGTGATGGCACAGAGAGAGAG
+
AB@,8CCFCDD+@,6,;<56<,;66;;C,;,6,@@@+6+6,CF@@@,B<?CB++7@+BCDF,6EFFFGFF6EF>4@,,@AB86CE@C+=++,9?,AFFD,?+637:>8=++3,35,8:*089,@@+@+>++4>?EC*@,32)399F:F9C/0C:C*=C9<,;5,41+4@FE>:5C*0*(;>CC1*117(:8-00>6(+*-5+6:(*67:=963B>FF)9-*-(--34>(*49)(((.3,*,21?>?0(*(0-7>:/,-(((*.494397,(,((..)-(-(((-().2,4.25)<*2-0((
@M02996:162:000000000-B87FG:1:1101:6382:5174 2:N:0:TAGCGCTC+CTAAGCCT
GACTACTGGGGTATCTAATCCTGTTTGCTACCCGCACTTTCGAGCCTCAGCGTCGATGAGTCCCCAGCAGGCTGCCTTCGCCATCGGTGTTCTTCCTGATCTCTACGCATTCCACCGCTACACCAGGAATTCCGCCTGCCCCTGAACTATCCAAGAGACACAGTCCAGTCTGCAGGTCCGGGGTTGGGCCCCGGTATTGTACAGACTGCTTGCGTCTCCGCCTACGCTCCCTTTACGCCCAGTGATTCCGAACAACGCTTGCACCCCGCGTATTACCTCGGCTGCTGGCACGAAGTTCGC
+
CCCCCGGGGGDFGGGGDEFGGGFFAFEFF<ECEFGGGEGGGGGGFGFGGEFGGE:@FGGFGGGGGGGGGGGGGEFEFFFFGGGDGEFBCCFDFAEDCFGGCF8FGGGGEGF@=EAFE@5?C>BE=FGGGGGGFGGGGGGFGDFFDFE99DDDGGGGFG?FFG=>99DF?9ADDFGGAFBEEGGECGAGFG5>A>8>@FF9CFCFFF:B@AGFBB>BD82.23,38?>3/343>;B231::(34<=)5-0.049>(*(-(--92846(414-,3()))))--82340).(1<?87129)3(
@M02996:162:000000000-B87FG:1:1101:6362:5181 2:N:0:TAGCGCTC+CTAAGCCT
GACTACTGGGGTATCTAATCCTGTTTGCTACCCGCACTTTCGAGCCTCAGCGTCGATGAGTCCCCAGCAGGCTGCCTTCGCCATCGGTGTTCTTCCTGATCTCTACGCATTCCACCGCTACACCAGGAATTCCGCCTGCCCCTGAACTATCCAAGAGACACAGTCCAGTCTGCAGGTCCGGGGTTGGGCCCCGGTATTGTACAGACTGCTTGCGTCTCCGCCTACGCGCCCTTTACGCCCAGTGATTCCGAACAACGCTTGCACCCCTCGTATTGCCGCGGCTGCTGGCCCGAAGTTCGC
+
CCCCCFGGGGGGGGGGFEFFFGGFGGGGFEFFGGGGGGDFGEGGGEFGGGGGGEGEFGGGGGCCGGGGFGGDFFGGGGGGGGG>FEEFCCFFFGGGCGGGG@AFGFFGEGGECGGGG=>8CFF8EFFFGGGGFGGGGGG8D=?DGGFFF?FBGFCCDFGDGFDFF59F9EAFGDD66CEFGGGGEDBDD1=>BF)25<B**58CCA=B=@B@BB152;0624678@@(.:91C4468<5:(8><*).)25042:87-----122>8>?1---.4).56,71(((4)).((498.:*<)2,
@M02996:162:000000000-B87FG:1:1101:8130:5188 2:N:0:TAGCGCTC+CTAAGCCT
GACTACCCGGGTATCTAATCCTGTTTGATACCCGCACCTTCGAGCCTCAGCGTCAGTTGCGCCCCAGCGAGCTGCCTTCGCAATCGGAGTTCTTCGAGATATCTAAGCATTTCACCGCTACACCTCGAATTCCACCTGCCTCTTGCGCACTCAAGAAACGCAGTTTCAACCGCTGGACGGAGTTGAGCTCCGCGATTTGACGGCTGACTTACATTTCCACCTACGCTCCCTTTAAACCCAATAAATCCGGATAACGCTCGGACCTTCCGTATTACCGCGGCTGCTGGCACGGAATTAGCCG
+
CCCCCGGGGGGFGGFGECEFGFFFGGGEGGFFFGGGGGGGGGGGGGGGGGGGGGGGGFGGGGFEGGEGGGGGGGGGGGGGGGGGGFECFCF9FGFGGGCFFFDGGGGGGGFGCGGGG=@?DEFGGFEGGGGGGGGCD8DFGF?ADGAFAD?DFDDFGG7CGGA@EFGGGF@DE>DGFGBDBGEGGGEG*AC:BFGBFG637C>>0>@D>AGFF=C;?CG7=:;;6>1?>G<A496AF?EGF?8<?497C1.38F<9-(---/3-25(42:6:7:.)(4344(4:4?:0054;751<0.(4(
@M02996:162:000000000-B87FG:1:1101:6381:5196 2:N:0:TAGCGCTC+CTAAGCCT
GACTACTGGGGTATCTAATCCTGTTTGCTACCCGCACTTTCGAGCCTCAGCGTCGATGAGTCCCCAGCAGGCTGCCTTCGCCATCGGTGTTCTTCCTGATCTCTACGCATTCCACCGCTACACCAGGAATTCCGCCTGCCCCTGAACTATCCAAGAGACACAGTCCAGTCTGCAGGTCCGGGGTGGGGCCCCGGGATTGAACAGACTGCTTGCGGCTCCGCCTACGCTCCCTTTACGCCCAGTGCTTCCGAACAACGCTGGCACCCCTCGTTATACCGCGGCTGCTGGCCCGCAGTTGCC
+
CCCCCGGGGGGFGFGGDAGEFGGFDFFDC<CFFGGGGGGGGGGGGGGGGEEE@CEEGGGGEGFFGGGGGGGGGGGGGCDFGEGGFEC8C8=EDCGGFFDFCF8FFGFFGDF=9ECFE=5CDEFFGGGFEFGGFGGDDF8BD):D?DEFDDDEFGGGGGGGGGDDEDDG?DGFGBF:*A6AEEGG:C5D9:EADE)9(@4*9A6/38)//:@<<>(:18942((,(-3(4C60*3<6-(::(488*4.62()-3)4*-(,((14>78(32--(((--.-(-1(-2627.84,())2*0.))
@M02996:162:000000000-B87FG:1:1101:4652:5205 2:N:0:TAGCGCTC+CTAAGCCT
GACTACAGGGGTATCTAATCCTGTTTGCTCCCCACGCTTTCGAGCCTCAGCGTCAGTTATCGTCCAGTAAGCCGCCTTCGCCACTGGTGTTCCTCCTAATATCTACGCATTTCACCGCTACACTAGGAATTCCACTTACCCCTCCGACACTCTAGTTCGACAGTTTCCAATGCAGTACCGGGGTTGAGCCCCGGGCTTTCACATCAGACTTGCCGTACCGCCTGCGCCCCCTTTACACCCAGTAAATCCGGATATCGCTTGCCCCCTACGGTTTCCCGCGTCTGCTGGCACGTATTTAGT
+
CCCCCGGGGGGGGGGGEGGGGGGFGGGFGEDGEGGGGGGGGGGGEGGGGGGGGG:CEGGCGGGGGGGGGGGGGGGGGGGGGGGGGFFFFFEC>FEGGGGGGFGFFGGGEEFGGGGGG8<@=EFDFGGDGGGGGFFGGGG8?DFGGG=F?D@D,8BFGGGGGG5C=@FG@FGFDFGGFGEFCEE@CDFG@E8=D>*:5=;49EC*5+7>3;:=C6(=(2>:54(,32((.=36F?FF)8CEFFB4=B<924:6::)0(((,-9(,7(((.4((--)-5:(7((-(--).6?F:7.3<E:A)
@M02996:162:000000000-B87FG:1:1101:4672:5210 2:N:0:TAGCGCTC+CTAAGCCT
GACTACAGGGGTATCTAATCCTGTTTGCTCCCCACGCTTTCGAGCCTCAGCGTCAGTTATCGTCCAGTAAGCCGCCTTCGCCACTGGTGTTCCTCCTAATATCTACGCATTTCACCGCTACACTAGGAATTCCACTTACCCCTCCGACACTCTAGTTCGACAGTTTCCAATGCAGTACCGGGGTTGAGCCCCGGGCTTTCACATCAGACTTGCCGTACCGCCTGCGCTCCCTTTACACCCAGTAAATCCGGATAACGCTTGCACCATACGTATTACCGCGGCTGCTGGCACGTATTTCGC
+
CCCCCGC@FGFGGGGGFFEGGGGFGGGGFFFFEGGGGGGGGGGGGDGGGGGGFGGGGGGCFGGGGGGGGGGGGGGGEGGGGGGGGFFFGCCFFGGGGGGGGFGGGGGGGGCFGGGGGA?DCEFGGGFFFFGGGGGGGGGGGFF6DCAGBGDDAFDGGGGFGG@C=<EEGGGFGFGGFGCAGGGDCC@FE?EDFFGF9F;>?EFCEFFBEAFFFF@>@B<;=6(,6>99@EF(;.7<><CE0634=:ABC78::DAG,----1.<*(34:?5568:5)-,(32,46:).(4?0).+3<-((
@M02996:162:000000000-B87FG:1:1101:16635:5211 2:N:0:TAGCGCTC+CTAAGCCT
GACTACAAGGGGATCTAATCCTGTTTGATCCCCGCACTTTCGTGCCTCAGCGTCAATGTCGGATTCGTGAGATGCCTTCGCAATCGGTGTTCTGTGTAATATCTAAGCATGTCACCGCTACACTACACATGCCTCCCACGGCATCCGAATGCTAGGCCACCAGGATCAACGGCACTTTCCCCGGTAAGCGAGGACATTTCACCGCTGACGTGACAAACCGCCGACGCACCCGGTAAACCCAAGAAATCCGGATAACGCGTGCATCCGCCGGAAGACCGCGGCTGCTGGGAAGGAGGGAGGG
+
@<8,8CEFFFD+@,BC;<,6,C@6,-CF,C,,,@@@:+,,B@C@,,9F<BEC,,@@,C;CFGE86:@:CCFGEE9?,,=A,@>4D@C8=,,,9AC?5B=,9+,?>EF<A,,9,99,8)*6=@,,@EA4=,,4@,@=DFDCDFF+=E:@5+31,6=,6@DDDF1+6*=DD@E>@?>76+3??64**38D0?E>EDGD*,=48,8@>2653)*/68CF;=7.*.(.(919251()(,4<2,23:0,03))0-.4(04*--((-1-)0.1:1-(-(,.(,2(,2(--(..3(.(-5)1;*-(((
@M02996:162:000000000-B87FG:1:1101:18100:5216 2:N:0:TAGCGCTC+CTAAGCCT
GACTACACGGGTATCTAATCCTGTTTGATGCCCGCACTGTCGAGCCTCAGCGTCAATCGCACACCAGCAAGCTGCCTTCGCAATCGGAGGTCTTCGTCATATCTAAGCAGTTCACCGCTACACGACGAATTCCACTTGCCGGGCGTGGAAGCAAGCCCATCAGGATCCACGGCATGCCAAGGGAGGGACCGGACAGGTGACCGCAGACTGAAAAGGCGGCAGACGCTCCCGGGAAACACAAGAAAACCGGAAAACGCACGAAACGTCCGTAGGACCGAGGGTGATGGCACGGAAAAAGCCG
+
A@-86=CEBCD+@,6,;65,,C@,;;;E,<,,,8+@77,,59DC:+,B6=C@,,8:,CF@FG@=BDEFEFGG@E<<,4,?,B>,@9=B=+4,9,C@,8=,9+4+>FD=9,,9,9,968*6==,@EGECB,+,4ED??EEG+)3=>+1+3+3)63;+;EG,3<>,@*;@9@ED*9*=97>FCD*,659*-**0=8D((,2>;+:B98:());;394>2)/4*(-82(--(*(-)-3(((+13,4(7(((/2.,(0(/-((-(1((1.(-,41((4),-4(,(,(,)-.,24,6.)***,(.,
@M02996:162:000000000-B87FG:1:1101:18082:5221 2:N:0:TAGCGCTC+CTAAGCCT
GACGACACGGGTATCTAATCCTGTGTGATGCCCGCACTGTCGAGCCTCAGCGTCAATCGCACACCAGCAAGCTGCCTACGCAATCGGAGGTCTTCGTCATATGTAAGCATGTCACCGCGACACGACGAATTGCACTTGGCTGGCGTGGAAGCAAGCCAAGCAGGAGCCACGGCAAGCCAAGGGTGGGCGCTGACAATGGACCGCAGACAGAAAAGGCGGACGACGCGCCCGGAAAACCCAAGAAAACCGGAGAACGCACGCAGCAGCGGAGAGACCGGGGCGGGAGGGAGGGCAAGGGGGG
+
@@-,88:FBED67,@,;@,,C<@,,<CE@CC,C@+@++,,;:D@,+,,@=CB,6@@,6CFGGBACEEFCCGGF=,,,,98+8=,9=:C@+,,9,9=,+9,9+,+9@@,=4,,,9,,6)*6+@+@BC@@3,+,7@,+=E,30:*=8+15:+3)@33+@,4,*48*@*09?,;B*:*=5C7FDC54<51*(1*.2)*)),07;*67@>B0()24:F:B:)/(*(4,,(,-(:29)4(.((+21(4,0(((/(.(-))),((-(/((*,4((((((48((((,---(,-1(-(,(.)*/*(((-
@M02996:162:000000000-B87FG:1:1101:19115:5239 2:N:0:TAGCGCTC+CTAAGCCT
GACGACTCGGGGATCTAATCCTGTGTGCTCCCCACGCTGTCGAGCCTCAGCGGCAGGTATCGTCCAGTAAGCCGCCGTCGCCACTGGGGGGCCTCCTAATATCTACGCATGTCACCGCTACACTAGGAATTCCGCTTACCCCTCCGACACGCGAGTTCGACAGGTTCCAATGCAGGACCGGGGGGGAGCCCCGGGCGGTCACATCAGACGTGCCGGACCGCCGGCGCTCCCGTGAGACCCAGTAAATCAGGAGAACGCGTGCACCAAAAGGAGGACCGCGAGTGATGGCAGGAAGAGAGCG
+
@@6,88@BCCD+@,:,;6;,,C@;,;;A,,;,,;8@+,,,59DC,+,B@?;@++@@+:E,EF@AFCE@@<FFFE:F++6>4,6@8=@,7+*3@*@>:>;,7+,+5<>58**7,43,6()28:,,?FCA:,++2>=<5;@+;2)9*C>@59)(*171/2:7?=6*00:7:F+0+7C*7*48CDE**/47(*;<DBGB(*)4-+5)3B?28.*-(84)3)1-1(-,--1(-*,2*-3(.4+*2:(.1)))*.6545,*-(---1-.04(.(.(,.(-,(2(,(((--)),(,(-).2*241(,
@M02996:162:000000000-B87FG:1:1101:9880:5252 2:N:0:TAGCGCTC+CTAAGCCT
GACTACAGGGGGATCTAATCCCATTTGCTACCCGGGCGGTCGTGCCTCAGGGTCAGGTACGGCCCAGCAAGGCGCGTACGAAACCGGGGGTCCTCCTGATATCTACGCAAGTCACCGCGACACCAGGAAGGCCCCTTGCCTCTACCGCACGCTAGCTTGCCAGGATCCAGTGCCGAACCGAAGATGAGCCTCGGGAGGTAACAATAGACGGAAAATGGAACCGACGAAAGAAGTAGGCGAAAAAAGACCGGACAACGCGTGCAGGCAGCGGCAGAACGCGGCGGGTGGGACGGGGGGAGAG
+
@8-86=@ADDD+@,6,;6;,C86,,-<,,;,,;+6:+++7+876,,,,6?,@,,6C,6ECFGD:F:D<<AEFFB=C+86>+,68@=:+=+++6,8@8=3,72,+7<>3>++8,5,84=*398*4>DCC@,*,;*=5*B,,+))44>>:09).*18,1+2:704*2)2*;E;03*9CED6B:CC*+257)*0.05D>(2).-0-))1:43)*-4)415**,+(--,,72,*((*)-)))*/-1(..(((2-)-2:(/(-,(,*-)*-(((,-(((,(.4(,((-,(---((,())/**4-((
@M02996:162:000000000-B87FG:1:1101:11958:5271 2:N:0:TAGCGCTC+CTAAGCCT
GACTACAAGGGGATCTAATCCTGTTTGATGCCCAAGCTGTCGTGCCTCAGCGGCAATCGCTGTTTCGTGAGATGCCTTCGCAATCGGTGGTCTGAGTAATATCAATGCATTTCACCGCTACACTACGGAGTCCGCCCACGGCAACAGTATGCAAGCCGGACAGGATCAAAGGCAGTTCCAGGGTTGAGCACTGGGCTGTCAACCCTGACGGACAAGAGAGCCGACGCAGCCGGTAAACCCAATAAATCCGGATAAGGCTAGAAGCCACAGGAGAACCACGGAGGCGGGAGAGGGGGAAGCG
+
A@666CCEFFC+866,665,C,C,,<CE,,6,6C,;,,,6,9:@,9,E6=@@++6@,;DF@FC,6<@,C<CEBE9B,A=?,@=,==@,?+,,4A>AAB;,9+9,4,944,,,,:,561*669,9@E++8+8,9+=@+B8=?AADDGD,43+;,628@+@>C>8+@*3A7@@9,9C,+=A>>:7,,3395C8);69)0*/*126>9)53>))//)8A@);/2(..62(6(=(()(,-6-,*-3()/6))*(.3().*.(.),*.)*((,(.(,((.),((,,2((,(--,((-0)/2*(,,(
@M02996:162:000000000-B87FG:1:1101:11978:5271 2:N:0:TAGCGCTC+CTAAGCCT
GACTACAAGGGTATCTAATCCTGTTTGATCCCCACGCTTTCGTGCCTCAGCGTCAAGCGCTGTTTCGTGAGATGCCTTCGCAATCGGGGTTCTGAGTAATATCGATGCAGTTCACCGCGACACTACGCATTCCTCCCACGGCAACAGTATTCCAGCCTGACAGGATCAAAGGCAGTTCCAGGGGGGAGCACTGGGCAGTCACCCCTGACTTACCAGACAGCCTACGCACCCGGTAAACCCAAGAAATCCGGATAACGCGTGAATCCTCCGGAAGACCGCGGCTGCGGGCACGGAGGGAGCG
+
@@6,8CEFFFD-@,@,;<@@@<C,,6;E9C,6@C@@7@,,58;@@@,B<?C@,8@B,CFG@FB,<<@:CCFGEB<=,,@A6@=8DDC+7++9@AFDADD4@+@,>:@4=,5,A4,585*==88,@F++?++,@,=@DF8==>BGFGD336+*73=@D8DGFC=+@*::CFGF8:D,8?AAF6;**1272E8)95FF(1)..+.43)4,51*.-96FB3<4*-...-4?9*2()(--6),*-3<FF?)-0-.3-06*-((,-*--*))).-(-((..(---204--((-,44-.)11*-2(,
@M02996:162:000000000-B87FG:1:1101:23918:5279 2:N:0:TAGCGCTC+CTAAGCCT
GACTACTAGGGTATCTAATCCTGTTTGCTCCCCCGACTTTCGCGCCTCAGCGTCAGATACGTACCAGGGAACCGCCTTCGCCGCCGGTGGTCTACAGGATATCAACGCAGTTCACCGCTACACCCTGTATTCCGATCCCCCATTCCGTCCTCCAGCCATGCAGGTTCGGACGCACGTTCCGGGGTGGGCCCGGAGAGTGCACATCCGACACGGACGGCAGCCTACGCGCCCGTTAAGCCCAGTAAATCCGAACAAAGCTCGCGACCGCGGGAGTAACGCGGCTGCGGGCACAGAGAGAGAG
+
A@-,8CCFFGF-C,,,6C,,,<C;,@CFA96,7@@F76,,,@CC@@,B6E;@,,@CCCFCF,AA:ECEGF,,BCCC,,@A=6+@CCC+4++44<EGGGG,?+@+@4>4B++4,6,C@83+=>DFGGG8FD;ED?8CDEGG+1*2631@*=**6@?<A?:@BE8,4*;:C8;?:?D*/*86CEG**:9C0=*3;>D6(3*4.3.)4)441:)4(0(71)1-/.,,.,,,(*-().((.-,*.8,696))0-0,,5(*.()),)(4)(122(,4(((--4(42(--((-2(-3(7<F*1:20(
@M02996:162:000000000-B87FG:1:1101:16096:5281 2:N:0:TAGCGCTC+CTAAGCCT
GACTACCCGGGGAGCGAAAGCCGGGTGGAGCCCCACGCGTGAGGGCCGCAGCGGCAATGACGGATGCGTGAGAGGCATGCGCAATAGGTGGGCTGAGGAAGAGCGAAGCAGGGGAACGCGACACTACGCATGCCGCCCACGGCAGCCGGATGCCAGCATGACAGGAGCAACGGGAGTGCCGGAGGTGAGCGCCGGCAGTGCACCGCGGAATGGCCACAAAGCGTACGCAGACGTGAAAACCAAGAAAGACGGAAGAAGCTTGCAAACGCGGGAGGAACGCGGGAGCGGGCACGGAGGCAGG
+
@@-68CEA@CC+@+6+66:@,C+@+8646;,,,68778+68,8,6,,4+8>+@@@=F=FGGGGG:8,@+8CFF=4889@7684@+,8<,:++6,8>F+78>9@?CE+6@8,+5+8+81*3345=,6@1***6?6*9CE/492.8)46FD50.=+0<7C?<2<2:*7**1;;58)*70*.98>5:**-21+24)0C(4*).-0.13)(-,)/).5(0:7*.71(((-4-4*,394-46:,0(.4()2,,2()34)(234())237*).40(,46((,,41((-((-(,,1(245:*8*,-,-
@M02996:162:000000000-B87FG:1:1101:5743:5293 2:N:0:TAGCGCTC+CTAAGCCT
GACTACAGGGGTATCTAATCCTGTTTGCTCCCCACGCTTTCGAGCCTCAACGTCAGTAGTCGTCCAGTAAGCCGCCTTCGCCACTGGTGTTCCTCCTAATATCTACGCATTTCACCGCTACACTAGGAATTCCACTTACCTCTCCGACACTCTAGTTTGACAGTTCCTAATGCAATCCCGAGGTTGAGCCTCGGGTTTTCACATCTGACTTACAATCCCGCCTACACGCCCTTTACACCCAGTAAATCCGGACAACGCTCGCCACCTACGTATTACCGCGGCTGCTTGCACGTAGTTAGC
+
CCCCCGGGGGGGGGGGGGFGGGGGGGGFGGGGEGGGGGGGGGGGGGGGGGGGGFEEGGGCGGGGGGGGGGGGGGGGGGGGGGGGGGGFFGGGFGGGGGGGGFGGGGGGGGEGGGGGG8BDDFGGGGFGGGGGGGGGGGGFFDFGFE9=?DDDEFFGEGGGGGEFEFDDGGGFGFDGFGFFEGDC7CCFE@8@FE5@ACFCCFA*>+9AEFG;689+:AC5:605=7522C@>C;EFFAF=136E=CFE;3>?BE;*----7>>:387441.467.4-1--4999:4).04<?));8@).4
@M02996:162:000000000-B87FG:1:1101:16084:5295 2:N:0:TAGCGCTC+CTAAGCCT
GACTACCCGGGTATCGAAAGCCGGTTGGAGCCCCACGCTTGAGGGCCTCAGCGGCAATGACGGATGCGTGAGAAGCATGCGCAATCGGGGGGCTGAGGAAGAGCGAAGCAATGCACCGAGACACTACGCATGCCGCCCACGGCAGCCGGAGGCCAGCAGGACAGTAGCAACGGCAGTTCCGGAGGGGAGCGCCGGCAGGGGACCGCAGAAGGGCCACACAGCCGACGCGCACATGAAAACAAAGAAAGAGGGAGAACGATAGCAGCCGCGGGAGGACGGGGGCCGCTGGCACGGGGGAAGG
+
@@6,6CCFBCC6@,6,96@:,C+767+46;6,,8@@78,,:,C,8,8,6:C,@@@@@,EFFGGG?86@,8CFF,9,,,9,446@+9=C4>+5B*>CG@<:@6,2=F*4*2,,7+<,2.)2148A+?CC*1**<389D?;*91)99:6G3703;*/22C*5?51809:+:CE58)C=)*6788*:*1,51*/(.09,,*)((/,420(-,/*(2)3>00*,/(,---3((*(()),.66,*(44.).22*(.183,9,,(((/))*(.-((--1(-4,1(((,-(4((-,(...)*/2(((-
@M02996:162:000000000-B87FG:1:1101:23376:5299 2:N:0:TAGCGCTC+CTAAGCCT
GACTACACGGGTATCTAATCCTGTTTGATACCCAGGCTTTCGTGCCTGAGCGTCAGATGATCTCTGGACAGCTGCCTTCGCAATCGGTGTTCTGTGACATATCTAAGCATGTCACCGCTACACAGCACATTCCGCCATCCGCGACATCGCTCAAGGGGACCAGGATCAATGGCAGTTCTCAGGTTGAGCAGGAGAATGTCACCGCTGACTTAAGCCTCCGCCTGCGCACCCGTTAAACCCAATAAATCCGGATAACGCGCGGGGCCTCCGGAGTACCGCGGCTGATGGCAAGGAGGAAGAG
+
BC@,@CEFEDD6@,<C6E,CEC@;66CEAEE<8E,C@,,,<@CCB@,EEECC+8@CCCFF9F<FEEFFFFGFCEE@<9=ABFC?E=@8@8,9,A9AEFB9A+@,@EFFF,,9,99,8=*==9,=,,A=?9,,9@4=?6=408@DGD5,0=*)@F=DECEEE?8+@:6DG,@A8A>459*?>,@2,=3;0C::>DC@*,4*3,:7)/7=2;9:9+8;(;*04-(07806>81,*(,4.),*/=(6=9)1*.04(8<*-((--5;-1,(.(-(-((.).8(42(42(-..(,)4>5@C*,.,(
@M02996:162:000000000-B87FG:1:1101:14350:5314 2:N:0:TAGCGCTC+CTAAGCCT
GACTACACGGGGATCTAATCCTGTGTGCTACCCGCACTTTCGAGCATGAGCGGCGAGAAGTCCCCAGCAAGCTGCCTTCGCCATCGGTGGGCTGCCTGATCTCTACGCATGCCACCGCTACACCAGGAATTCCGCTTGCACCTGAACTATCCAAGAGAAAAAGGCCAGGCTGCAGGTCCGGGGGGGGGGCCCGGGAGGGGACAGACTGCTTGCATCTCCGCCGGGGCGCCCGGTACGCGGAGGGGTGCCGAAGAACGCCGGCACGACGGGGAGGACCGGGGATGGTGGGACGAGGGGGGCG
+
@@-66;@FBCC+@,6,66;,6C@,,<;=,6;,;@7@@+,,5@DC86;@C=CB++8:+@FF6CFEFCBEACGG@B9,,4,A,,67D=@+8+++9+@BA?=,,3,=9C>==++8,@,,8506=98@DGDF:78,@@E68DF,AD5A9D@,3+50@@:DFGFG,;8*1;9>*6,319@F6C=BDEC**115(2/4>>)--*722*3?::).4*0.-9)/)**-/--,(,1-(2,2)(4,2-**-301)-,(0(0-(0,*-(((,)-4*(-4(((-((((,-(-(,(-(..2(3(-.)/2*41,-
@M02996:162:000000000-B87FG:1:1101:14363:5326 2:N:0:TAGCGCTC+CTAAGCCT
GACTACACGGGTATCTAATCCTGTTTGCTACCCGCACTTTCGAGCATGAGCGTCGATAAGTCCCCAGCAAGCTGCCTTCGCCATCGGTGTGCTTCCTGATATCTACGCAGTCCACCGCTACACCAGGAATTCCGCTTGCCCCTGAACGATCCAAGAGAAACAGACCAGGCGGCAGGTCCGGGGTGGGGCCCCGGGAGGGGACAGACGGCGGGCAGCTGCGCCGGAGATCCCGTTAAGGCCAGGAAAGCCGAACAACGGCGGCACCCCGCGGAGTACGGCGGCTGCGGGGACGAGGGGGGCG
+
@@-,8CF<@CC+@,;,;@5,C,@,;-CA,CC666@6@6,,5@F@BB,<@<C@6B66,:BC<CFFFFCCAFGGE?@<,9E?88:,9=@6?,,,,,99A<E,,+,34<>@>++9,9,,88*=6>A@FGDD=,,,7=8?0@6,=8D=D>5,363)@==@DE,68=8,65=7+3+359CE9DBADDC**1(51=825:)2(1)--/,-(.((-))-(0()()*-24(((-(..+.47(,,.),*,,((.(,(*-.--).*-(-(,)((*(((-((---(.(,-,,29,-,--((,2))1/*((-,
@M02996:162:000000000-B87FG:1:1101:11061:5426 2:N:0:TAGCGCTC+CTAAGCCT
GACTACAAGGGTATCTAATCCTGTTTGAGCCCCACGCTTTCGTGCCTCAGCGTCAATGACGGAGTCGTGAGATGCCTTCGCAATCGGGGGTCTTCCAAAGATCTACAGATGTCACCCCTACACTTGGAATTCCAGTTGCCCTGCAGTAATTGTAGGCCTGCAGATCTCAATGAAGTTCCGGAGGGAAGCTCCGGGATTGCACACCAAGCTGGCAGAACCGCCGACATGCACGGTACGGCGAAGAATGCCGAACAAAGGGCGCAAAGGACGGGTGAGCGGGGCTGCTGGGACGGAAGAAGGG
+
@@A68C@EFFC-;,B,;<;6,6;,,-;C,=,,8@@@:,,,;8C@8,5A@B@@,86@,CFFGGG:C,@9BCFGAD,A,,9?,6=,==@+:+4+9,9?FC4,9+,+9<9?A,,4,4,5@)*6+8,,,945?,,,6DDC@F,3=)*==D0C3+2*76=,@@6=8ED,2;+6=E,?,<?2+C7@C>@**31;)2@):?G@),**0,0:@FBB9)*-0A@>E);.*.(.(.(;=+)-)(-(-(**-41:9)-)9-041>,/(((--/47).(4,-(4-,4(,,(-,--,(..3(.(-)0/**.,((
@M02996:162:000000000-B87FG:1:1101:10115:5434 2:N:0:TAGCGCTC+CTAAGCCT
GACTACTAGGGTATCTAATCCTGTGTGATGCCCGCACTGTCGAGCCTCAGCGTCAATCGCACACCAGCAAGCTGCCTTCGCAATCGGAGTTCTGCGTCATATCTAAGCATTTGACCGCGACACGACGAAGTCCACTTGCCTTGCGTGGAGTCAAGCCCATCAGGATCCACGGCATGCCAAGGAGGGGGCCGGACAGGTGACCGCAGACTAAAAAGGCAGGCGACGCGCCCTGTAAGACCAAGAAAACGGGATAAAGCGCGCATACACCGTAGTACCGCGGCGGCGGGGACGGAAAGAACGG
+
@B668CCEFFFC@,6C6;;,C@C,;;CE,C,,C@+@++,,,:D@7+,;6=;@,,8:,CDFGGGGGGEFCEFFF?@E,,4A:@>@DDCF@8,,@,C=@7?,4+,,9E@AD,,9,9,,6=*=+4+@CB@@C++6,=E8+@=,+*3==8:+3+*)@@68:9@,,48,<*+,=DE>*9*4A7>CCC,,694)0/*.2)>((,;44+690)33)*2)8@<5,)1(2(432((-(*(.06-))),2((.(0(.(/,0(.*)*)((46C((*).(-,,-(-)-,(,1(,,(((-(-(,,)0***(.(-
@M02996:162:000000000-B87FG:1:1101:8539:5453 2:N:0:TAGCGCTC+CTAAGCCT
GACTACACGGGTATCTAATCCTGTTCGATCCCCGCGCTTTCGTGCCTCAGCGTCAGTTGCGGCTTGGTGACCTGCCTCCGCGATCGGCGTTCTGTGCGATATCTATGCATTTCACCGCTACACCGCACATTGCAGCCACCCCAAACGCACTCAAGCCCCCCAGTTTCGACGGCAGTGACCGGGTTGAGCCCGGAAATTTCACCGCCGACTTAAGGGGCCGCCTACGCCCCCTTTAAACCCAATAAATCCGGATAACGCTCGCATCCTCCGTATTACAGCGGCTGCTGGCGCGGAGTTAGC
+
CCCCCGGGGGGFEGFGFEFGGGGFFGGGGFFGFGGGGGDGGGGGGGGGGGGGFFGGGGGGGGGEGGGGGGGGGGGFFFGGGGGGFEEFEFGBFGGFGG7BB>=EEFEEFFCGGFFGG>5+?9:=EDDE@FG,37,=+@,33>EDG30FEG?E8DCGGGGGGE<8BFGD4CCDEED7;FCF>EE=F:;74AG@EBG;<CBAB?A67;41>@DDFF856><4:3421-4(4:9(53):A)2C?6(4?)).230(-5.9-((--14(9,).34,,,..6)..(,,(4::)8,(-700:;*).)
@M02996:162:000000000-B87FG:1:1101:20101:5470 2:N:0:TAGCGCTC+CTAAGCCT
GACGACTGGGGGATCTAATCCTGTTCGATCCCCACGCTTTCGTGCCTCAGCGGCAAGAATGGTATAGTAAGCTGCCTTCGCAATCGGGGGGCTGTACAAGATCTAAGCAGTTCACCGCTACACTGCACAGTCCGCCTACGTCCGCCATATCCTAGCCGAACAGGATCAAGGCCAATTCGACGGGTGAGCCGCAGACGTGCAACGCGGACTGAGCCGACAGCCGACGCACCCGGTAAACAGAAGAAATCCGGATAACGCCTGCAGCCACCGGAATAGCGGGGCTGCGGGCAAGGGGGAGACG
+
A@6,8@@@CCD+@,6,;65,,6;,,C@E,6,;6@8@:6,,,8C@86,B@?6@+77@,CE@FF,?,@C<@<FFF?B,,,9A8==8@=@4:++*@>43@=C,6*,+5>@?9,,,,5,,6:)1:9,4?CC,<,,,>A=C*C81*/.98C4*0++)52;<=CGG573*:)77C+<)*0>08C1=1:=**127,0C9BBG:(*),(349()429)*.)/4>;55-/(,4,79>0*1()-(4::,*4:0::?))2()-(0.*,,(((*..*4((,-(-((.))(((,---((-,(-(-.)/:*((--
@M02996:162:000000000-B87FG:1:1101:24955:5566 2:N:0:TAGCGCTC+CTAAGCCT
GACTACTAGGGTATCTAATCCTGTTTGCTCCCCGCACCTTCACGCCTCAGCGTCAGTCATCTGTTAGCAGCCTGCCTTCGCCATTGGTATTCTTCCAGATATCTACAGATTTCACCCCTACACCTGGAATTCTGACTGCTCCCCAGTAACTCAAGTCCTGCAGTTCTCAACGCAATTCGGGAGTTGAGCTCCCGCCTTTCACACCAAGCTTACAGAACCGCCTACACGTCCTTTAAACCCAATAAATCCGAACAACGCTCGCAACTTACGTGTTACCGCCGCTGCTGGCACGTAATTAGC
+
CCCCCGGGGGGGGGGGGGGGGGGGGGGGGGDFGFGGGGGGGFGGGGGGFGGGGGGGGGGGGGGGGGGGGGGGGGGGGGGGGGGGGGGGGGGGGGGGFGGGGFGGGGGGGGGGGGGGG>FGFFGGGGFGFFGGGFGFFDFEGDFGGGEEDFFFFGD;FGGGGGDFDBFGGGGFCEGGFGFFEEGGGGFGEEFDFFGFFGFFFEEFFFDFFFCCFF@FCFF=17:A5):=5;=?F?>?C@F8@FBFF=?C;6>79B;;,.,,.)3(1(429:((..5<6:-(-42>BFFB?FFB5)1;A)4:
@M02996:162:000000000-B87FG:1:1101:22800:5645 2:N:0:TAGCGCTC+CTAAGCCT
GACTACTGGGGTATCTAATCCCGTTTGCTCCCCGGGCTGTCGCAGCTCAGCGGCAGACACAGTCCAGAAAGGCGCCTTCGCCACTGATGTTCCGCCCAATATCTACGCAAGTCACCGCTACACGAGGAATTCCGCTTACCCCTCCGATACGCTAGCTGGACAGGTCCAAAGGCAGTTCAGGAGTGGAGCCCCCGCATTGCACATCGGGCTGGCCATGCCGGCTGCGCGCCCGGTACAGCCAGGAAATCGGGAGAAAGCGTGGACCAGACGTATGACAGGGGCTGCGAGCAAGGAGGAAGCG
+
A@<<8CE@CFD+@,6,66,,,C@;,-8?9,,,,+7@++,,5:C68+,;6AC@+6@BFFGGGG@EFFEF<EGGGE:C,,@AB8?F==,,9,5,9,8+FCD,A+9+9<9+@++9,4556:*0094+@CEC:,,,7@E8>EC,=5*=DGA+03*0+49<@,@C728*4;?<:D,9:9D,=BEFF?C,2/7<(*=(?6:>(**).5>)6),13:121859::*-1(,,--2,4*493;((6),*.41<57))*,.4(8.*.(---),(*-..4--()().))((,-4-(-(-(((.0)***.((-
@M02996:162:000000000-B87FG:1:1101:25358:5670 2:N:0:TAGCGCTC+CTAAGCCT
GACTACACGGGTATCTAATCCTGTTCGATACCCGCACCTTCGAGCTTCAGCGTCAGAAGTACTCCGGCAAGCTGCCTTCGCAATCGGGGTTCTTCGTGATATCTAAGCATTTCACCGCTACACCACGAATTCCGCCTGCCTGGCGTACTCTCAAGCTGAACAGTTCGCGCTGCACACGCGGGGTTGAGCCCCGGGATTTCACAACACGCTTATTCAGCCGCCTACGCTCCCTTTAAACCCAATCAATCCGGATAACACCAGGACCTTCCGGATTACCGCGGCTACTGGCACGGAATTAGC
+
CCCCCGGGGGGGGGGGGGGGEGFGGGGGGFDEGGGGDCFGGGGGGGGGFGGGGGGGGGGFGGGGGGGGGGGGGFGGGGGGGGGGGGGFEFEGGGGGGGGGF9DFGGGGGGGGGGGGG=9=CEGFGGGGGGGGAGGGGGGF?D:DD@@CDGFEFGFFF?EFGGCDEF6CGGGFGFGGFGAEGECC@D;*6EF;:BC@9CA>AC24:<<B059:2@4=>=<4/314:(1,,::7CDABFAC8?(3(94:A>9)-,069..-,.134C(.:7((-4:5>)1(-(-3(,.43<720)0;*0)5:
@M02996:162:000000000-B87FG:1:1101:26049:5674 2:N:0:TAGCGCTC+CTAAGCCT
GACTACTAGGGTATCTAATCCTGTTTGCTCCCCGCACCTTCGCACCTCAGCGTCAGTCATCTGCTTGCAACCTGCCTTCGCCATTGGTATTCTTCCTGATATCTACAGATTTCACCCCTACACCAGGAATTCTGATTGCACCTCAGTAACTCAAGTCCTGCAGTTCTCAACGCAGTCCAGGGGTTAAGCGCCTGCCTTTCACACCAAGCTTGCAAGACCGCCTACATGCCCTTTACGCCCAATAATTCCGAACAACGCTCGCAACCTACGTGTTACCGCGGCTGCTGGCACGTAATTAGC
+
CCCCCGGGGGGGFGGGGGGGGGGFGGGGGGFFGGGGGFGGGGGGGGGGG?FGFGFGGGGGGGGGGGGGGGGGGGGGGGGGGGGGAFGGGGGFFFGGGGFFFFDFGFFFDGGGGGGGG>FDGGGGGGGGCF@AFGGGGGGBFDFGGGE;C=;DFGGEEGGGGGDCEF8DD@6:@ADC9+>DGCE>FGDGECGFFFFC<FFEAGFBAF):5ACCD5;9:AC:;):5:49@BFBFGFCFDFF=D?;=ACCCD38(2;57.,//.)(-1(5444448064-4,4(-99<>7:<B>67)223)4(
@M02996:162:000000000-B87FG:1:1101:24905:5678 2:N:0:TAGCGCTC+CTAAGCCT
GACTACAAGGGTATCTAATCCTGTTCGATCCCCGCACCTTCGTGCCTCAGCGTCAATCAGTGTCTCGCATGCTGTTTCCACAATCGGCGTTCTGTGTGATATCTATGCATTTCACCGCTACTTCACACATTCCGCATGCGGCGGCACCATTCAAGCCCGCCAGTTTCAACGGCAGTTCCGGCGTTGGGCGCCCGGATTTCACCGCTGACTTGGCAAGCCGCCTACGCACCCTTTAAACCCAATAAATCCGGATAACGCTCGCATCCTCCGTCTTCCCGCGGCTGCTGGCACCGGGTTAAG
+
CCCCCGGGGGGGGGGGGGGGGGGGGGGGGGGGFGGGGGGGGGGGGGGGGGGGGGEGAGGGGGGFGGGGGGGGGGFGFFFFFGGGGFFFEGGGGGGGGFFFFFGGGGGGGGGGGEFGG:@=CEGGGGGGGGGGGGGGGGFCG=BDGD@FAGFEGGGGFGEGGG>FCFGGGCEFGF>7@CEFGEE/<<7DD:=3B>D;DFF?CFFFF>99:FFFB4)135>9:443,29<BE0-7?<AAAGGFF07/6)624)31592-,-(-1(-/8)411(,.4)).3((-(-(-),5:<),87118())
@M02996:162:000000000-B87FG:1:1101:12814:5680 2:N:0:TAGCGCTC+CTAAGCCT
GACTACTCGGGTATCGAATCCTGTTTGATCCCCACGCTTTCGTGCCGCAGCGTCAATGTCGGATTCGTGAGATGCCTTCGCAATCGGGGGTCTGAGTAATATCTATGCAGTTCACCGCTACACTACGCATTCCGCCCACGGCATCCGAATGCAAGGCTGGCAGGATCAAGGGCAGTTCCGGGGGTGAGGACCGGGCGGTCAGCCCGGACAGGGCAGGCCGCCGACGCAACCGTTAAACCCAAGAAAGCCGGAAAAGGGTGGCAGCCACCGGAGTAACGGGGGTGCTGGGACGGGGGGAGGG
+
A@6,8CCCBDD-@,@,9;<@A@@,,;C?6;,,,C+@+6,,58;@BB+@6=@C6,@@,C,CFGG76C@CCDFGEE<8,,,96?=,D@C+=+4+9AECADC,=+,+959,9,,4,6,,65*0694,@F+@=++,@@@CGG6=CAD+9D>F>3**@=CFG,@:*9=*?39:>DF>*9D11=@BD*:**1/7(=:(<:C96*0(4*44?)49>)*,(.(7(.*-/4(-(-(4(/(-*,,-.),*-3..82((*-.-(.4*,(.(-*.(*.(.2--,,(())-((,(,-().2(4((.)/**-((,
@M02996:162:000000000-B87FG:1:1101:12832:5680 2:N:0:TAGCGCTC+CTAAGCCT
GACTACTCGGGGATCTAATCCTGTTTGATCCCCACGCTATCGTGCCTCAGCGGCAATGTCGGAGTCGTGAGATGCCGTCGCAATCGGTGGTCTGAGTAAGATCGATGCAATTCACCGCTACACTACGCAGTCCGCCCACGGCATCCGAATGCAAGGCTGGCAGGATCAAGGGCAGGTCCGGGGGTGAGCACCGGGCGGTCACCCCTGACGTGGCAGTCCGCCGACGCACCCGGTAAACCCAAGAAAGCAGGAGAACGCGTGCAACAGCCGGAGGACCGAGGCAGCAGGCACGGAGGACACG
+
A@-,6;6CBCC+8,9,66;6,6;,,-;A,;,,,;@@+,,,,866,:B<6?,@+667,C66CFG+6CC6C@FGFD9E+4=>+867@D:,8++,4AE<9?=,9+,+6,9+4,,,,9,565*0?=,,>F++6++,6+30=E66=):++@:>:+**@3:FF7C>>>=*@;599EF9;5C*;?6ADEEE*/6C(A:2;:921*)-,0.4()4,5012134>()2,/-(-(-290*-(/(4,)4,/3:(,82((2.)3(0.2---,-/-)0.((--(-((--,,(,--(--(.2,442508**-(((
@M02996:162:000000000-B87FG:1:1101:24922:5683 2:N:0:TAGCGCTC+CTAAGCCT
GACTACAAGGGTATCTAATCCTGTTCGATCCCCGCACCTTCGTGCCTCAGCGTCAATCAGTGTCTCGCATGCTGTTTCCACAATCGGCGTTCTGTGTGATATCTATGCATTTCACCGCTACTTCACACATTCCGCATGCGGCGGCACCATTCAAGCCCGCCAGTTTCAACGGCAGTTCCGGCGTTGGGCGCCCGGATTTCACCGCTGACTTGGCAAGCCGCCTACGCACCCTTTAAACCCAATAAATCCGGATAACGCGCGCATCCTCCGTATTACAGCGGCTGCTGGCACGGGGTTCAC
+
CCCCCGGGGGGGGGGGGGGGGGGGGGGGGGEFFGGGGGGGGGGGGGFGGGGGGGGGGGGGGGGGGGGGGGGGGGEEEFFGGGGGGGECFGGGGGGGGGGGGEG8CFGGGGGGGGGGG>EGDEFAFGGGGGGGGGGGGGGGG=EGGG9EFFFCFGFCFGGGGGA@CFGGDFGEDDDGFGC4==7=7DFG65?9:BD9@FA<?F46689>:FDAFFF@?FG41((:719(4?60905)<<CE33:,9.5<938?076C(-((-1,3/7248-,.3246)),-((-7037(43),))22:().
@M02996:162:000000000-B87FG:1:1101:18509:5687 2:N:0:TAGCGCTC+CTAAGCCT
GACTACAAGGGTATCTAATCCTGTTTGCTACCCGCACTTTCGAGCATGAGCGTCGATAAGTCCCCAGCAAGCTGCCTGCGCCATCGGTGGGCTGCCTGATCTCGACGCATTCAACCGCTACACCAGGAAGACCGCTTGCCCCTGAACGATCCAAGAGAAACAGACCAGGCTGCAGGTCCGGGGTTGGGCACCGGTAGGGGACAGACGGCTTGCATCGCCGCCTGCGCTCCCGGGACGCCCAGTGAGTGCGAACAACGCGTGCAGCCCGCGTATGACCGCGGCTGATGGAACGAAGGGAGCG
+
@@-,@CFEFFD6C,,<6<,,,6;,;6CF,@C,CB7C78,,5@F@@@BACFFC7,8@,CFDCF<BF<@CCCFGFDAD,,=>78=4@CC,4++,9,@=9A?,4+4,>C=+>++9,4,:==5===BDFGGFC,,,7@EDDFF,=:*6?DD,<+5)>;CFCCC9BC8,1<>E**4359FGAGBBDDE44//57,=6BA)3(*8(68=?D;(,6)/,4=)*(0*-*-(-.(,((1(-)(--22**(4.4/)-)2-.4(7,1-,,--1-)2(-(4--,(()..4-3-4(,()-3(,440)/**(--(
@M02996:162:000000000-B87FG:1:1101:26041:5690 2:N:0:TAGCGCTC+CTAAGCCT
GACTACTAGGGTATCTAATCCTGTTTGCTCCCCGCACCTTCGCACCTCAGCGTCAGTCATCTGCTTGCAACCTGCCTTCGCCATTGGTATTCTTCCTGATATCTACAGATTTCACCCCTACACCAGGAATTCTGATTGCACCTCAGTAACTCAAGTCCTGCAGTTCTCAACGCAGTCCAGGGGTTAAGCGCCTGCCTTTCACACCAAGCTTGCAAGACCGCCTACATGCCCTTTACGCCCAATAATTCCGAACAACGCTCGCAACTTACGTGTTACCGCGGCTGCTGGCACGTAATTAGC
+
CCCCCFGGGGGGGGGGGGGGGGGGGGGGGGFEGGGGGGGGGGGGGGFGFGGGGGGGGGGGGGGGGGGGGGGGGGGGGGGGGGGGGGGGGGGGGGGGGGGGFFGGGGGGGGGGGGGGG>FFFFFGGGGGGFGGGGGFGGFFGD5FFFECDFFEGGGGFGGGGGFFGFGGGGGFGEGGFDEFDEGEGFFFECGBFFGFFGFEEDEFA>DDFFGDFAA?@A>:=:5>BBE53CB7CEEED9F?D(63*73?C;5?FD3*.(//6:>45,<<<?8(5?6<9?9>>996(5:>B0<?84/;9)>B
@M02996:162:000000000-B87FG:1:1101:24907:5700 2:N:0:TAGCGCTC+CTAAGCCT
GACTACAAGGGTATCTAATCCTGTTCGATCCCCGCACCTTCGTGCCTCAGCGTCAATCAGTGTCTCGCATGCTGTTTCCACAATCGGCGTTCTGTGTGATATCTATGCATTTCACCGCTACTTCACACATTCCGCATGCGGCGGCACCATTCAAGCCCGCCAGTTTCAACGGCAGTTCCGGCGTTGGGCGCCCGGATTTCACCGCTGACTTGGCACGCCGCCTACGCACCCCTTAAACCCAATAAATCCGGAAAACGGTCGCATCCTCCGTATTACCGCGGCTGCTGTGCCGGCGTTGTC
+
CCCCCGGGGGGGCFGGGGGGGGFCEFGCGG@AFFGGGGGGGGGGGGGGGFGGEGECFGGGGGGGGGGGEGGGGGE<EGFGGGGGGG@FG7FFDFEFGFFGFFGGGGGGFFFGGGGFG>BDD9ECEFFGGCEEGCCDGGGE>8*=CCAFFGFFGGGFC7CEGEB@ECEAFFCEE>GFA999BCCEGDFC<=E6)83(8CFE?FF?><3>FFC7)))*(01-/(413:62;C?(1(59>7C864<>FD247-)((0.21(,-,>90/.7<?0(((35>43--(-(-22>4())-5)12:(,.
@M02996:162:000000000-B87FG:1:1101:5483:5710 2:N:0:TAGCGCTC+CTAAGCCT
GACTACCGGGTATCTAATCCTGTTTGCTACCCGCACTTTCGAGCCTCAGCGTCGATGAGTCCCCAGCAGGCTGCCTTCGCCATCGGTGTTCTTCCTGATCTCTACGCATTCCACCGCTACACCAGGAATTCCGCCTGCCCCTGAACTATCCAAGAGACACAGTCCAGTCTGCAGGTCCGGGGTTGGGCCCCGGTATTGTACAGACTGCTGGCATCTCCGCCTCCGCTCCCTTTACGGCCAGGGATTCCGAACAATGCTTGCCCCCCTCGTATTACCGACGCTTGTGGCACGAAGTTTGCC
+
CCCCCGGGGGGCEFG6CFC<CFFFDFGFGFEFGGGGCCFGEDFGGGGGGGGGGGGGGGGGGGGGGGFFGGDFGGFFGGFGEFGGEEFCFFEFFCFGGGGGG=DFFFEFDGFGGFFEG8>DDEFGDG7EGFCFFGGGGFFGC8D?DBD:2=DDDB+@FGGGGF:<FFD=FFGFEACFFG@EGGGDE?=FD5;>>?)(1@B**,0*()7(/)0:;*/1./:62/(/.(/,6B34>>4((-::((-:F?B<D176>4)0(..),*,4)3142440,4:)4((-((((.)-284(())*3+64)
@M02996:162:000000000-B87FG:1:1101:5498:5718 2:N:0:TAGCGCTC+CTAAGCCT
GACTACCGGGTATCTAATCCTGTTTGCTACCCGCACTTTCGAGCCTCAGCGTCGATGAGTCCCCAGCAGGCTGCCTTCGCCATCGGTGTTCTTCCTGATCTCTACGCATTCCACCGCTACACCAGGAATTCCGCCTGCCCCTGAACTATCCAAGAGACACAGTCCAGTCTGCAGGTCCGGGGTTGGGCCCCGGTATTGTCCAGACTGCTTGCATCTCCGCCTACGCTCCCTTTCCGCCCCGTGATTCCGAACAACGCTTGCACCCCTCGTATTCCCGCGGCTGCTGGCACGCAGTTTGCCG
+
CCCCCGGGGGGDGCF,CEC<CEEFFGGGGFEGGGGG@CFFGFGGGGFGGGGFGGGGGGGGGGGGGGFFFGGGGGGGEEFGFFGGGGFGGGFFGGGGGGGGGDGGGCEFGEFGGFFEGA>DGGGGGGGGGGGFGGGDDGGGGFFGGGE=7@BDDD6@F?8ADEDDFB6EFGFFFAGGFGFFDGECGGFG4EC)6:/(7;1*8>.0(/8BCF4(7A7:989::6//,./1:F1<F3>634C*(-4(.<AAC:E99)4>-(-,-05:<9089(,(5)..:(-(1(48)5((.4:(05?ED)4),
@M02996:162:000000000-B87FG:1:1101:5516:5722 2:N:0:TAGCGCTC+CTAAGCCT
GACTACCGGGTATCTAATCCTGTTTGCTACCCGCACTTTCGAGCCTCAGCGTCGATGAGTCCCCAGCAGGCTGCCTTCGCCATCGGTGTTCTTCCTGATCTCTACGCATTCCACCGCTACACCAGGAATTCCGCCTGCCCCTGAACTATCCAAGAGACACAGTCCAGTCTGCAGGTCCGGGGTTGGGCCCCGGTATTGTACAGACTGCTTGCATCTCCGCCTACGCTCCCTTTACTCCCACTGATTCCGACAAACGCTTTCACCCCTCGTATTACCGCTGGTTGTGGACCGGAGTTTGCC
+
CCCCCGGGGGGDGCFC@EB<CCCFFFFCFFFGGGGGCCFFCCDGGFGGFGGGGGGGFG8CFGGGGEEFGGCEFFFEEA@FCBCFGCC,BCCFFGGF?EEFGFFGGCBBBCFFFDFFGADDGGGGGGFFGDFFFGGG8DEFGD5CFFEFDFBEG9=DGG8DGD9EFF6EGF7ADA?F69A>E89:>9@FB7=>?AD=CFCCE7*178>5?=26<A;3);)6=(6;:@F74B6.2.))-.;;(.,369<4*-0(,841((((.*639912(3(44).)(,-,(,)(,4(),,(())1;@<))
@M02996:162:000000000-B87FG:1:1101:5502:5736 2:N:0:TAGCGCTC+CTAAGCCT
GACTACCGGGTATCTAATCCTGTTTGCTACCCGCACTTTCGAGCCTCAGCGTCGATGAGTCCCCAGCAGGCTGCCTTCGCCATCGGTGTTCTTCCTGATCTCTACGCATTCCACCGCTACACCAGGAATTCCGCCTGCCCCTGAACTATCCAAGAGACACAGTCCAGTCTGCAGGTCCGGGGTTGGGCCCCGGTATTGTACATACTGCTTGCATCCCCGCCTCAGCTCCCTTTACGCCCAGTGATTCCGAACAACGCTTGCACCCCTCGTATTACTGCGGATACTGGCCAGAAGTTTGGC
+
CCCCCFGGGGGCFFF<C9C<CEFFCFFGGCCF:FGG@CEFEFFGGFGGFFFGGFEGFGGGGGGGCCFECFCFGGFFFFGGGGCFG>B,8CEE;EEB<?EGGFFGFCCGBCCEEEF@>80=+@FGGGC8BBE;>8=>C>DFGDF+DEE=DDFDFEFCDGGGG8:C?FD,=EDBAFGC5C@*CG5CF*:79CCB?B<=52=*/>**08?**=88<84)/0137,((.6>3/;3/*.9,17:=3,)666)-225((),9---,,2)(14:10-((.)6)..(,((,,)).1(((..)++2)(.
@M02996:162:000000000-B87FG:1:1101:22333:5769 2:N:0:TAGCGCTC+CTAAGCCT
GACTACACGGGTATCTAATCCTGTTTGCTCCCCACGCGTTCGAGCCTCAGCGTCAGTAAAAGCCCAGTAAGCCGCCTTCGCCACCGACGGGCCGCCTAAGATCAACGCATTTCACCGCTACACTAGGAATTCCGCTTACCTCTACGTCACTCAAGAACAACAGTTTCAAATGCAGTCGATGGGTGGAGCCCATAGTGGTCACATCTGACTTGCCATCCCGCCGAGGCTCCCGTTACACCGAGTAATGCGGGACAAGGCGCGGCCCCGACGTAGGACCGCGGCTGCTGGGGCGGGGGAAGCG
+
@@<68C<F@CC6@8,,;6A9,C@;,<CE,,;,8666++++,8C@@6,B6?<B6,@@6EEGGGGCGGCC@@FEF=@+,8,968?CDC:8=+++6+@++?A,998+6B4+6+8,,6<,6>*603>,@FCF;,,,7@C+8C6>+1*=@+0@9=4*@:C@FCC9@>8,,+;:@?,=28C29*5*5>>,*99CB**-/2?***+/1+654+9?9=+.)))+(0;/2(.,(,2.(2(4/(-(.)2*-447*)-))(.3654*.((-()(-1,((--(-(().,((-(42,(.,.(((-))2**-((-
@M02996:162:000000000-B87FG:1:1101:8259:5820 2:N:0:TAGCGCTC+CTAAGCCT
GACTACCGGGGTATCTAATCCTGTTTGCTCCCCACGCTTTCGAGCCTCAACGTCAGTTATCGTCCAGTAAGCCGCCTTCGCCACTGGTGTTCCTCCTAATATCTACGCATTTCACCGCTACACTAGGAATTCCACTTACCTCTCCGACACTCTAGCTTGACAGTTTCCAAAGCAGTTCAGGGGTTGAGCCCCCGCATTTCACTTCAGACTTGCCATGCGGTCTCCGCGCCCTTTACACCCAGTAAATCCGAATAACGCTTGCACACAACGTATTCCAGCGGCACGTGGCACGTGTTTAGC
+
CCCCCFFFGGGGGGGGFCFFFGFFFGEGGDEDEGGGGGCCFCGGGEFGGFGFFCFGEGGGGGGGGGGGGGGGGGGGDGDFGGGGF?ECBCCFGFFGFGCEEF8FGG@F>CEECGDGD85CDFFDFGGFGGGGGGGGGEFGFDB8DBAFAG?BFFFFFGGGG=D,@DDFGGGFGFCBFGEFG8CEDG@?EF>=DFGB=FF<E?A6*=CEFFG3CF@FFF)(4.()).(((16(78>E?EC8(.5:F<A671B-(8:6,---41)5*4(-(3(..(..4)(,,((,,48:(320))3*2).6
@M02996:162:000000000-B87FG:1:1101:18470:5829 2:N:0:TAGCGCTC+CTAAGCCT
GACTACTAGGGGATCGAATCCTGGGTGCTCGCCGGAGTGTGGCGCCGCAGGGGAAGGACAGTACAAGGAATCCGCGTTGGCGGCCGGGGTTGTAAAGGAAAGCAACGAAGAGAAGGGGTAAACCCAAGAGTGCGATTCCCGGTCCCAGACAGAAGAAAGGGGGGTTAAGGGGAACTTGCGGGGGGGAGACGGGAGCTGGCAAAGGAGAAAGGCCGGGCAGGCAAGGGGAGCGTAAGGGGAGGAGAAACGGAGCAAAGACACGGGGCAGGAGAGGACGTGGCGAGCGGGAGAGAGGGACGGG
+
8@-,6;,6C@C+@,,,8,,,;6;,,-8,,C,+++68+8,,,,,66++8+4+8++68,,,,:,<,<,C:=8,5:4,++++4,++666>+:+++6,,7E,6,60,03,3+3++,,8,,+)0++5,@++3,,,7,5@8*3>,,*)*3/,*,3**(6,2,,4==**0*/0*3*3*)*097@:4)18=**)()(*/47)/((+)(,+((().4(9*(()()43)(*-(((-(((*-41(-(,(**((((0.(,*,5((0(2.((((1,()-((-(((((.,(((,(,,((-(,-(,())1**((((
@M02996:162:000000000-B87FG:1:1101:8278:5831 2:N:0:TAGCGCTC+CTAAGCCT
GACTACCGGGGTATCTAATCCTGTTTGCTCCCCACGCTTTCGAGCCTCAACGTCAGTTATCGTCCAGTAAGCCGCCTTCGCCACTGGTGTTCCTCCTAATATCTACGCATTTCACCGCTACACTAGGAATTCCACTTACCTCTCCGACACTCTAGCTTGACAGTTTCCAAAGCAGTTCAGGGGTTGAGCCCCCGCATTTCCCTTCAGACTTGCCATGCCGTCTACGCTCCCTTTACACCCCGTAAATCCGAAGACAGCCTGCACCATCAGTATTACCGCGGCTGCTGGACCGTATTTCGC
+
CCCCCFGGGGGBFFFFDAFEEGFGGGFGGCFGGGGGGFCCFGGFGCCGGFGGFFGGECGGGGGGGGFFGGGGGCGGDEFGGFEGGDEEDE=AEGFFGGGEG;D@DCFEEGGGBFDGGAB6CEE8E<FEFGFFFGFCDFGC9D?FGGA@*@9DFFGDFFGGGGE<EDGAFG9FFCFGF9C?FDEGEGEGBFD>DEGFFGFE*>6576C4>;C@=A810;C84.6?6=;/(:3@75)))/8*((6676450(0(()(*(.(..*,.*(4().....-.)((((,,41)..(.(())03<)(4
@M02996:162:000000000-B87FG:1:1101:8257:5839 2:N:0:TAGCGCTC+CTAAGCCT
GACTACCGGGGTATCTAATCCTGTTTGCTCCCCACGCTTTCGAGCCTCAACGTCAGTTATCGTCCAGTAAGCCGCCTTCGCCACTGGTGTTCCTCCTAATATCTACGCATTTCACCGCTACACTAGGAATTCCACTTACCTCTCCGACACTCTAGCTTGACAGTTTCCAAAGCAGTTCAGGGGTTGAGCCCCCGCATTTCACTTCAGCCTTGCCATGCCGTCTACGCCCCCTTTACACCCAGTAAATCCGAATAACGCTAGCACCATCCGTATTACCGAGGCACATGGAACTGATTAACG
+
CCCCCGGFGGGFFGGGEFFCEFEFDFFGGFDDFGGGGG>FEFGGGGFGGGGGGGGGFGGFGGGGGGGGGGGGFFGDGGGGGGGGGFF?FCFGFGFGGGGGGFFGGFGGGGGGGGGGG@5+=EFGGGGDFG?EEFGGGGGFFEBDGCACBGFDE=FFDFFGGGDC:DG=CGGDGFGF=7*4BFEG7DFGEFGFABC>>GF<<CEC>8**8AFEEFFA=6F:/.,/)6>(,B61C3;3))??FF;ABA)6<6B?0>:2((-(-2.2><A0(-,,,4-..2(--4((.).(.).)*1<<+))(
@M02996:162:000000000-B87FG:1:1101:18478:5848 2:N:0:TAGCGCTC+CTAAGCCT
GACTACTAGGGTATCTAATCCTGTTTGCTCCCCCGACTTTCGCGCCTCAGCGGCAGTAACGTACAAGGAATCCGCCTTCGCCGCCGGTGGTCTATAGGATATCAACGCAGGTCACCGCGACACCCGAGATTCCGATTCCCGCTGCCGTACGAAAGCAAGGGAGGTTCAAGCGCACTTTCCGGGTTGAGCCCGGAGCAGTCACACGTGACACGCCGCGCCGCCGACGCGCCCGGTACGGCCAGGAAAGCCGAACAACGCACGGGGCCGCAGGATTACCGCGGCTGCGGGGACAGGGGGAGCG
+
@@<8@E<FEFF-C@<,;@ACE,@,,6CE@<,,8@@@:@,,,@FC@@CF6=EE+6@C,CFEG@A?FCEGGF:FFCDC,,@?8B+@C@C8>++,9?,@FFD,42939BB+>4+8,8,C=>*=?@3DE7>=>+,,@ED++@,@+:**<E:*99*)>>C:EFGFEF5*/)*=+BCA*8D*;*.88CD/1148)2A:B39,(2/(-+6>97:,3/03(7(565C4*4(4(404(*3()(-11(*/-431.5(1*-)4(.4*-((-()-9)40904(-)),.)4(-1((--((-(,(,.)2**(2((
@M02996:162:000000000-B87FG:1:1101:5582:5915 2:N:0:TCGCGCTC+CTAAGCCT
GACTACTAGGGTATCTAATCCTGTTTGATCCCCACGCTTTCGTGCCTCAGCGTCAATGAAGGATTCGTGAGCTGCCTTCGCAATCGGTGTTCTGAGTAATATCTATGCATTTCACCGCTACACTACTCATTCCTCTCACCGCATCCGTATTCCAGCACTCCAGTATCAAAGGCAGTTCCGAAGTTGAGCCCCGGGCTTTCACCCCTGACTTGGACCCCCGCCTACGCACCCTTTAACCCCAATAAATCCGGATAACGCTTGCACCCTCCGTATTACCGCGGCTGCTGGCACGGAGTTAGC
+
CCCCCGACFGGGGGGGGGFGGGGGGGGCGGGGGGGGGGGGGGCFGGGGG<FGGGG@FGG,,C,,,;BFFGG,5AEGGGGGGFG:DFGGGGGGGC,AFGGGGFGGG?EFGCFGGGGGG@DGGGGDE49<=EEFFFA++9@,=8*0?,899+:D,CD=@,,1@EDF,?FFGGEFGFGD7+;B3@=D9+;FE13:B*+:=FFFEG*):9CDFFGF=;>*)3*:=00635>-887,;;CF))=CDD@)*9<CD;=;@B47(----9))0-2(4>::?0)6<((-4119BFF0?()4))*2;66<
@M02996:162:000000000-B87FG:1:1101:5606:5915 2:N:0:TAGCGCTC+CTAAGCCT
GACTACTAGGGTATCTAATCCTGTTTGATCCCCACGCTTTCGTGCCTCAGCGTCAATGACGGATTCGTGAGATGCCTTCGCAATCGGTGTTCTGAGTAATATCTATGCATTTCACCGCTACACTACTCATTCCTCCCACGGCATCCGTATTCCAGCAATCCAGTATCAAAGGCAGTTCCGGAGTTGAGCTCCGGGCTTTCACCCCTGACTTGGACCACAGCCTACGCACCCTTTAAACCCAATAAATCCGGATAACGCCTGCATCATCCGTATTACCGCGGCTGCTGGCACGGAGTTCGC
+
CCCCCGGGGGFFEGGGFFEGGGGEFGGGGGGGGGGGGGDGGGGGGGGGGGGGGGGEFGGGGGGFGGGGCGGFFGGGFFGGGFDGFFFGGGGGGFGGGGGGGFGCFGGGGGGGGGGGD):@CFGGGGEGGGGGFGGFDDD=>8@GG=)8;=DC=:BFA8@FGGEBEDFFGFGFCDCFFGEE63@=@7CCE9FCB*7A5,;A<ECF9FFFBAF6B*:3:F*:;6>B@(-6@C@BFBEEEFGG;6(.2;??86EF;3)2(.(,,1(.:)--6,-,..5-.((--49(4.4,145(80//2)(,
@M02996:162:000000000-B87FG:1:1101:16470:5932 2:N:0:TAGCGCTC+CTAAGCCT
GACTACTCGGGGATCTAATCCTGTTTGATACCCGCACCTTCGAGCGTCAGCGTCAGTAGCGGCCCAGCAGGCTGCCTTCGCAATCGGAGTTCTTCGTCAGATCTATGCAGTTCACCGCTACACGACGAATTCCACCTGCCTCTGACGCACTCAAGAACACCAGGTTCAACTGCAGTGCAGACGTTGAGCGACTACAATTCACAGCTGACTTGACATCCCGCCTACGCTCCCGGTAAACCCAATAAATCAGGATAACGCTCGGACCCGCAGAAGTACCGAGGCTGCTGGCGCGGGGGAAGCG
+
ACA,@CCA@CC+@6,;;C,CFF@;,@CF<@C,6@7B@F,,@@FC7@@F@CFC86@C<FFGGGECGGFGCEGGB?B<,,@A?C=8DEDFC+,4@,E=44=+?+=+><9:=,,9,4,B>>*6=94CCEE@B,+,@C@FDF8D+1*+6C=@9=*3BCCGGGGCEF8*408@C;,;99F7@FFAEB9**3:94CEB68CE*,+175@E@);83+3/=A>+7)*/*.,///((,*-()4-3:4,*,3()94-5*./85/42----,1-()-(-(-(.(-)).-,-,(..().,-((-5)//*-,((
@M02996:162:000000000-B87FG:1:1101:18127:5936 2:N:0:TAGCGCTC+CTAAGCCT
GACTACAGGGGGATCTAATCCTGTTTGATCCCCGCACTGTCGTGCATCAGCGTCAATAAGCGCGTCGTGAGATGCCTTCGCAATCGGTGTTCTGTGTAAGAGCTATGCATGTCACCGCTACAGGACACATTCCGCCCACGGCAACGCCAGGCCAGCACAGCAGATTCAACGGCACGTTACGGGGTAAGCACGTACAGTTCACCGCTGAAGTGACACGCAGCCAACGCACCCGGTAAAACCAATAAATCCGGAAAACGCACGCAGCCTCCGAAGTACCGCGGCAGCTGGGACGGAGGAAGGG
+
A@6,6=@<CDD+@,B,;6,C<@@6,<;EB,,,6@6@@7,<,::@B@,C@EFC:,6@,CEGGGG+8@86?CFGFE9,,,@A,?@,@@C4=8+,9A4?5A=,A+@+9<><B4,9,4,:6>06=>,,8AAB:,,,@,68CE>CDBEGGGFF9+*)4::3@FG1:78,21+@>EE>=>CG*48?CCE*415?5,0.)2:<571)71;;926:.*1.1+9/6)94*4(.(-49(*-()(--..,143).74.)*-),-04*-((-,)-()(.(.-((((.-)(,,(,(-((.,(((-0)11*,,((
@M02996:162:000000000-B87FG:1:1101:7388:5941 2:N:0:TAGCGCTC+CTAAGCCT
GACTACCGGGGTATCTAATCCTGTTTGCTACCCGCACTTTCGAGCCTCAGCGTCGATGAGTCCCCAGCAGGCTGCCTTCGCCATCGGTGTTCTTCCTGATCTCTACGCATTCCACCGCTACACCAGGAATTCCGCCTGCCCCTGAACTATCCAAGAGACACAGTCCAGTCTGCAGGTCCGGGGTTGGGCCCCGGTATTGTACAGACTGCTTGCATCCCCGCCTACGCTCCCTTTACGCCCAGTGATTCCGAACAACGCTTGCACCCCTCGTATTACCGCGGCTGCTGGCACGAAGTTTGC
+
CCCCCGGGGGGFGGGGFFGGFGGFEGFFGGFFFGGGGGGGGGGGGGDGGFGGGGGGGGGGGGGGGGGGGGGGGGGGFFGGGGGGGEEFEFCFGFGGGGGGGFFGGFGGDECFGGGGG=>CDFFGGGGGGGGFFFGGGGGGDDFGGGFFB?FFGG6:FGGGGGDF?;CG9ECAFFGGFGE>EEGEFG@@@GGFFECB9CF?4C*7>.)68CGE?F36(2C62:42(;@((281*):9(2:CFF:74A26?4<((78D----4/)59:60:13414)46?4469>>B7:?:?FF8)2;<)-.
@M02996:162:000000000-B87FG:1:1101:7405:5950 2:N:0:TAGCGCTC+CTAAGCCT
GACTAGCGGGGTATCTAGTCCTGTTTGCTACCCGCAGTTTCGAGCCTCAGCGTCGAGGAGGCACCAGTCGGGTGCCTTCGGGATCGATGTTCTTCCTGATCTCTACGCATTGCACCGCTACACCAGGAATTCCGCCTGCCCCTCAACTATACGGGAGACACAATCCAGTCTGCGGGGCCGGGGTTGGGCCCCGGTCTTCAAGAGACTGCTAGCCTCCCCGCCTACGCTGCCTTCACGACCAGTGGTTCCGAACAACGCTGGCACCCATCGTATCACCGGGGCGACGTGCACGAAGTGTCG
+
CC@CC,,@ECEF@FF,6,;<9,CCF-,4B,C;;C+++8,,;@FEC@EF,A@6CCC@+@@,,8,,,,:,9C:+4489A,,9,+44+6+::,<A9,,5,9=F,=,=,<>48>F:,C,B8)3=C3B,6,><3A8EG=+==@F7+)*+5@),55+5,+0*@7F@C,)8,*3,549@;***))6=B*2C*/.1.**()0)(-+/))+)((0580=*)(.6)(01(/((((41((/.4*).<:?EE>248))()0-.-().1((-((14,/,3(((-(((.-,4336(,-,2(-((.-))*/2))(
@M02996:162:000000000-B87FG:1:1101:7389:5960 2:N:0:TAGCGCTC+CTAAGCCT
GACTACCGGGGTATCTAATCCTGTTTGCTACCCGCACTTTCGAGCCTCAGCGTCGATGAGTCCCCAGCAGGCTGCCTTCGCCATCGGTGTTCTTCCTGATCTCTACGCATTCCACCGCTACACCAGGAATTCCGCCTGCCCCTGAACTATCCAAGAGACACAGTCCAGTCTGCAGGTCCGGGGTTGGGCCCCGGTATTGTACAGAATGCTTGCATCTCCGCCTACGCTCCCTTTACGCCCAGGGAGTCCGAACAAAGCTTGCACCCACCGTATTACCGCGGCTGATGGGACGAAGTTTGC
+
CCCCCEFGGGGFCFEFA@FAFFEC<FGEF<ECCFGEEC8<9CEFFEGGGFEFEC@@,FFGCGGF8FEEFGGCFEGCFGGDEC@CE>E8B:C,@FGGCDF9AD8=FFFGBEC,AEAFG)@C>EEFGGGFCCEGGGGGGGGG8=?GCGF9?C38EDDFFFCFGCDFEFGC+63?CCGFFGBEGGG>>?=CB;*:?A52(;C*9BEEE))1;CD@?FCF<AC11//236>(,=2.::5:<:::?(8()(,(0-.4,7(*((.)./).*-((-(.4(3).)-,-34(4()))((,,.7EC+-5)
@M02996:162:000000000-B87FG:1:1101:23423:5968 2:N:0:TAGCGCTC+CTAAGCCT
GACTACTAGGGTATCTAATCCTGTTTGATACCCATGCTTTCGTGCCGGAGCGTCAGATGATCTCTGGACAGCTGCCTTCGCAATCGGTGGTCTGTGACATATCTAAGCATTTCACCGCTACACATCACATGCCGCAAGCCGCGACAGCGCTCAAGGGGACCAGGAGCAAGGGCAGGTCTCATGGTGAGCAGGAGAAGTGCACCGCTGACTTAATCCGCCGCCTGCGCACCCGTTAAAACCAAAAAATCCGGATAACGATCGGGGCCTCCGGATTACCGCGGCTGCTGGGACGGAGGGAGCG
+
@@@6@ECFFFF6;,@,6CB,<,;6,;;E@CC,@C,C<;,,@@@C8B+@@C+@+,@BA@FE,C,A6CAF@CC=<?,,,=DA8@C?D@C,8+,,9E4AEE?,9+4,>EFA=,,,,4,,>006=94=,,A,4,,,,@8+=++=+:@DGG),*0*1@D?DE8C>@9=+A*3@F,@>*:D**2*1@,@,,=>F4:,5?AFD)7**1>299/625+19.+91(2*./,,/,.(6(*,(1(-2>),*48(452:0*-78,)62-(((-1(()((.(-(-(().-(--04--().,(((-0)2**43(,
@M02996:162:000000000-B87FG:1:1101:20710:6013 2:N:0:TAGCGCTC+CTAAGCCT
GACTACCCGGGGATCTAATCCTGTGTGCTACCCGCACTGTCGAGCCTCAGCGGCGAGGAGTCCCCAGCAGGCTGCCGTCGCCATCGGTGGTCTGCCTGAGCTCTACGCATTCCACCGCGACACCAGGAATGCCGCCTGCCCCGGAAGCAGCCAAGAGACACAGGCCAGGAGGCAGGTCCGGGGGGGGGGCCCGGGAGGGGACAGAAGGCTGGCGGCGCCGGCAAGGCTCCCGGTACGGCCAGGGGAGCCGAACAAAGCGGGCACCCCGCGGGAAGGCGGGGAGACGGGGAGGGAGGGAGGG
+
@@-,8CE8@CC+8,6,6<;,66;,,-;4,;6,,776++,,,:C@,+,BC<,@+67@+@FE6:CEFDCCA<FE,?B8+,6>+8:+,6:48++,,,C,,,8,,+,+7<>4=++9,3,:6=*==8+6@F@<:,,,7@:>*D,,;=*;?C),/3*)6:8FC?,=B6534:CC9**0*0:E)8;>DCC*11(1(2*-8>5;(28(-*43(),1()*,(0(045)-*-(,(-(((*(-5(--,(**-410)(((*-)3()(1.(-(-)-(*(-((-(((((((,((-(((-((((((,).*2*(-(-
@M02996:162:000000000-B87FG:1:1101:9940:6031 2:N:0:TAGCGCTC+CTAAGCCT
GACTACCCGGGTATCTAATCCTGTGCGCTCCCCACGCTTTCGCACCTCAGCGTCAGTGTCGGCCCAGCAAGCTGCCTTCGCCATCGGTGGTCTTCCATATATCTGCGCATTCCACCGCTACACATGGAATTCCACTTGCCCCGACCGCACGCGAGCCTGCCAGGTCGGAACCCGGCCGGGGGGGGAGGCCTCGGAGGAGAGGGTCCGCGGGGCAAGCCGCCGACGCGCGGGGGACGCCCAAGGAATCGGGAAAAAGACCGGCCCCCACGAAGGACCGCGGCAGCTGGGAGGGAGGGAGCCG
+
AC<,@CFGCED+76@,;6B,<C@,,CCF7@@<@EC@C,,,;@F@@@,B@=FE,8@C6C,CFGGGGGEGDEFGDBB<,==A:,?4@CC,8+,,9,9AF,9,924+9C>4B+8C,95,6:*6=>,@,C@==,,,@C=+3E88DD*==E=C9D*8BB9CE6ACF9=*49?>CE;2*8C=DDBFDG5*:/3)-*+.8:9((*0,-8(-3)4(()11-)8><)/(24912(-(,*-,)1323-*/3(-.0).(/-)((.(/(.(-(),-)(,46(-((,(((((,,,91(.1(.((40.2**((-4
@M02996:162:000000000-B87FG:1:1101:10580:6057 2:N:0:TAGCACTC+CTAAGCCT
GACTACTAGGGGATCTAATCCTGTGTGCTCCCCGCACCGTCGCACCTCAGCGTCAGGCATCTGCTGGTAACCTGCCTTCGCCATTGGTATGCTTCCTGATATCTACAGATGTCACCCCGACACCAGGAATGCGGATTGCCCCTCAGTGACGCTAGGCATGCAGACCGCAACGCAGTCCAGGAGTGAAGCGCCGGCCGTGCACATCAAGCAGGCAAAACAGCCGACATGCGCGTTACGCCCAAGAAGGCCGAACAACGAGCGAAACAGACGGGTGACCGCGGCGGCGGGCACGGAAAGAGAG
+
A@<66;;CDFF+@6A,;;;6<C;=,<CF,,;6,8@C7F+,4@@@7+,@@?,C,8@C,CF,ECFG,CA6@@EFABEE,,=988C,@9=65,,,9,9AEBE,===,9C4=@,,4C49,41*6=@6DFGDDA:,,+=@8+DD,=D*==D;FDG*:66=,@?,=3=9,6@+;CECB:094@9A9?@;4,56>7*;5)58>(1.:2+7)5FE;=)*,6A?;=A*/*/,-31(.4*-4)((--4**3:3?F(3(1,.,(04/-(---)43)(..3,(-((-))((-,4(-(0(-,--2).1**.(.(
@M02996:162:000000000-B87FG:1:1101:24096:6117 2:N:0:TAGCGCTC+CTAAGCCT
GACTACTGGGGTATCTAATCCTGTTTGCTCCCCACGCTTTCGCGCCTCAGCGTCAGTTGTCGTCCAGCAAGCCGCCTTCGCCACTGGTGTTCCTCCTAATATCTACGCATTTCACCGCTACACTAGGAATTCCGCTTGCCTCTCCGATACTCAAGGGCTACAGTTTCAAATGCAGTTCCGGGGTTAAGCCCCGGGATTTCACATCTGACTTGCAGCTCCGCCTACACGCCCTTTACACCCAGTAAATCCGGACAACGCTTGCAACCTACGTCTTACCGCGGCTGCTGGCCCGTGTGTAGC
+
CCCCCGGGGGGGE@FGGGGGGGGGGGGGGGAFGGGGGGGGGGGGGGGGFGGGGGGGGGGGGGGGGGGGGFGGGGGGGEDGGGEGGGEFFGGGDFGGGGDFFFGFEFGGDCGGFGGGG>@=CEFC@FGGFGGGFGGGDDCB@=FGGGFGEGFEEGGF>CEFFGDC@FG7F3:BF7?EFG@BEEG>CFFDCCGAFEG9@FFEC?*8>B?EE=:@CFEF@AF;C3;6@@@1:F6(;3>3)/?8:?:29))-92>?9@<>----49229:?B04.((4.4,,--,,90-2)5((-30)**2)))
@M02996:162:000000000-B87FG:1:1101:13541:6120 2:N:0:TAGCGCTC+CTAAGCCT
GACTACCCGGGTATCTAATCCTGTTCGATCCCCGCACTTTCGTGCCTCAGCGTCAGTCGCGGCTTGGTGCACTGCCTTCGCGATCGGCGGGCTGTGTGATATCTATGCAGGTCAACGCTACACCACACAGTCCATGCACCCCAAACGCACGCTAGCCCCCCAGGGTCCATGGCAGGGCCAAGGTTGAGCCCGGACAAGTCACCACAGACTTGAGAGGCCGCCGACGAAAACGTTAAAACCAAGAAACACGGAAAACGCTCGGAACCGCCGAAATACCGCGGCAGGTGGGAGGGGGGGAGGG
+
@@-68CEEBCC+@,E,6<;,CC@6,CBE,,8;,@+@+6,,;@C@6B,B@BCC,,8@,CFFGGG=:=@:C,CF??CA,99?==@8DCC+=4+6>C,69A7,8+,66587>,,8,6,:6>*3=9:DFFC>C,,,@A,=>F7,<8?GGDAC9D*8*=8?=CEEC=3**.0283>5;5C*:91>BC=++247,:A1<DC>(2*6.<)40587?)*.894)(8*-2,-406(-,*490(,-6),/46(4?<((1-)-,03*-((((14-/((,(-(,((.).4-(-((-((.,,(((.)*/*41((
@M02996:162:000000000-B87FG:1:1101:13558:6129 2:N:0:TAGCGCTC+CTAAGCCT
GAGTACCCGGGAAGGTAGTCATGATCGAGGGGAGCAGAATGGTGAGGCAGGGGGAGGCGCGGACGGGCGCACTGGCATGGCGGGCGGCGAGGTGTGTGATGGCTGTGGGGGTGGGGGCAACGGCACAGATACCAAACGCCGCGAACGGGCTAGGGCCCCCCAGGTTAGAGAGGAGATCAAAGGTGGAGACACAACAAAGGGAGACAGACGAGGAGTGGGGCCAAGGCAGGCGGAAAAGGGACGGCAGCCGGAGGAGGCGCGGGGGCGACGGGGGCGCGGGGGTGGCGAGAAGGGAGGCAGG
+
A--6,C,;@@C++B,=66=6,<<,,-:?<++++8+C,,,,,;6,,,4,8?+@C++6+86+>C+++8:+>:@C+4,4,,,,,6+83++*3***6*,*68,,,2,0*32,*3*4*****()1/**2?C8,++++3<+*1/*:)25)721*)1.(***2***2173/+*0*0++)*7<*)*.0+<=++1-*(**())*.(*)((2((-),,()),-),).)*-*((,.,23(*-4C(,(1(+*(-((),,,1,)-()-/((,-()((/4(((((((((,(-(,-((--.-,(4(,))*1/(,(-
@M02996:162:000000000-B87FG:1:1101:6468:6196 2:N:0:TAGCGCTC+CTAAGCCT
GACTACTAGGGTATCTAATCCTGTTTGCTACCCGCACTTTCGAGCCTCAGCGTCGATGAGTCCCCAGCAGGCTGCCTTCGCCATCGGTGTTCTTCCTGATCTCTACGCATTTCACCGCTACACCAGGAATTCCGCCTGCCCCTGAACTATCCAAGAGACACAGTCCAGTCTGCAGGTCCGGGGTTGGGCCCCGGTATTGTACAGCCTGCTTGCGTCTCCGCCTACGCTCCCTTTACGCCCAGTGATTCCGAACAACGCTTGCACCCCCCGTATTACCGCCGCTGCTGGCCCGGAGTTAGC
+
CCCCCGGGGGGGGGGGGFGGGGGGGGGGG,CFGGGGGGGGGGEGGGGGEFGGGGDGGCGAEFGDCEF@EEGGGFGGGGGGGFGGFGEFFFECGGFGGGDGFDFFFEFGGGG,EFGGG>@CDEFDGBF+FEGGGGGGDFFC8=DD=,:A:D@:,@?FFCFGGGDFD0+?DFFFGFFGFFEEE8CCFD5DD@8@EE*:>FF8?F4E))((0?C5946)20:(/18<FFF(4=63D@EC11CGF34,*-6<C>)4471<-----98?F?((44--1364<(,(---4334:?009)01/;4-<
@M02996:162:000000000-B87FG:1:1101:8391:6201 2:N:0:TAGCGCTC+CTAAGCCT
GACTACAGGGGTATCTAATCCTGTTTGCTCCCCGCACCTTCGCACCTCAGCGTCAGTCATCTGCTGGTAACCTGCCTTCGCCATTGGTATTCTTCCAGATATCTACAGATTTCACCCCTACACCTGGAATTCTGATTGCCCCTCAGTGACTCTAGTTATGCAGTTCTCAACGCAATTCCGGAGTTGAGCTCCGGGATTTCACACCAAGCTTGCAAAACCGCCTACATGCCCTTTACGCCCAATAATTCCGAACAACGCCCGCAACCTACGCGTTACAGCGGCTGCTGGCACGTAATTCGC
+
CCCCCGGGGGGFGGGGFEGGGGGEFGGGGFEDEGGGGGGGGFGEGGDGGGGGGEGGGGGGGGFFFFGGGGGGGGGGGGGGGGGGFDEFEFFGGGEE<FFGGFGGFGGGGGGGGGGGG8?DDEBE=FFF:FFGGGGEGFGAFDFGFCECDFEDEED;EFGFGGDAEF8EFFF>EDCGFGFFDC6AFF*68,D=ADDFBGFFCDEEF9CCFFGF=A5B>A3:=:4>BE49=8>(;3>CF@FGD@@E;7.1+.2/7B@C.,((.)425(.,(-(((-44)).-199142871.8<00/;0)-(
@M02996:162:000000000-B87FG:1:1101:8393:6218 2:N:0:TAGCGCTC+CTAAGCCT
GACTACAGGGGTATCTAATCCTGTTTGCTCCCCGCACCTTCGCACCTCAGCGTCAGTCATCTGCTGGTAACCTGCCTTCGCCATTGGTATTCTTCCAGATATCTACAGATTTCACCCCTACACCTGGAATTCTGATTGCCCCTCAGTGACTCTAGTTATGCAGTTCTCAACGCAATTCCGGAGTTGAGCTCCGGGATTTCACACCAAGCTTGCAAAACCGCCTACATGCCCTTTACGCCCAATAATTCCGAACAACGCTCGCAACTTACGTGTTACCGCGGCTGCTGGCACGTATTTAGC
+
CCCCCGFGGGGGGGGGFFGGGGGGGGGGGFEFGGGGGGGGGGGGGGGGGGGGEGGGGGGGGGGFFGGGGGGGGGGGGGGGGGGGGCFFEFGFGGGGDFGGGFGGGGGGGGGGGGGGG=FGGGFGFGGGGGGFFGGGGGGGGDFGGEDFFGFDGGGEGDGFGGFFGFGFGGGFGFGGFGFFGEGGGGFGD9EDBEGAFGFFFGFFFF):CFC@CA>B4?C9E:5>@7C@EGB0CE49>?FG;<@3A?E?;=A16A31,.//.9(49(4-66((.49668(-12-4()481()(00+00.)-
@M02996:162:000000000-B87FG:1:1101:5627:6224 2:N:0:TAGCGCTC+CTAAGCCT
GACTACTGGGGTATCTAATCCTGTTCGATCCCCGCACTTTCGTGCCTCAGCGTCAGTCGCGGCTTGGTGCACTGCCTTCGCGATCGGCGTTCTGTGTGATATCTATGCATTTCACCGCTACACCACACATTCCATGCACCCCAAACGCACTCTAGCCCCCCAGTTTCCATGGCAGTGCCAAGGTTGAGCCCTGACATTTCACCACAGACTTGAGCTGCCGCCTACGCACCCTTTCACCCCAATAAACCCGGATAACGCTCGGATCCTCCGTATTACCGCGGCTGCTGGCACGGATTTAGC
+
CCCCCGGGGGGGGGGGFEFGGGGGGGDGGGEGGDGGGGGGGGGGGGFFGGGGGGGGGGGGGGGGFGCGDGGFGGGEDFFCEC:4@@CFDFCFGGGGGGGGG7ECFGGGGGGGGAFGG8?@DBFFGGGGGGGGG:FDGFE@?A5D6=879DDEFC<@EGGGGG88<BGGGGGFF>CF6=BFE,=<A?BFECFFFAFB<FF??C37:08@DFGF36);=AF62.3;;D0(-:1(2)6<248=?04,74)(/4)-356=(--(-/-(/,64313(184---(463((-:)(4<?<.7**+.).
@M02996:162:000000000-B87FG:1:1101:16259:6225 2:N:0:TAGCGCTC+CTAAGCCT
GACTACTAGGGTATCTAATCCTGTGTGCTACCCGCACTTGCGAGCCTCAGCGTCGATGAGTCCCCAGCAGGCTGCCGTCGCCATCGGGGGTCTGCCTGAGCTCGACGCATTCCACCGCTACACCAGGAAGTCCGCCTGCCCCTGAACTATCCAAGAGACACAGGCCAGGCTGCAGGTCCGGGGGTGGGCCCCGGGATGGGACAGGCTGGTTGCGTCGCCGCCGAAGCACCCGTTAGGCCCAGGGGGTCGGAACAACGGGTGCCACCAGCGGAGTACGGGGGCGGCAGGGCAGGAGGGCGGG
+
@B@ABFGGEFF-C,C,;@,CF<;,,-;C<CE@FB:C7+,,;8CC@F8AADEC,B@C,CFGCFGDFDBFCDGGEDFE+4@>@BF,@=@+=7++9,CF,?A,?+@+@CC@B6+C,@A>8>*=?@BEGGDFD3>,EEGGDGF6CC*=FGE,;?6=FDFGGGGGGF5,4:DE*>,3489FAC3?CCE1*1174:C6<>)4,27(.24?()(.(00-(8-0()1-2,(,(-,(./89*(4(.(3;,4?1)(((),.,7F8*,(((-/(-9:3444-1(((.((((,-(,((-,(-(()0/2*(-(-
@M02996:162:000000000-B87FG:1:1101:10657:6228 2:N:0:TAGCGCTC+CTAAGCCT
GACTACCAGGGTATCTAATCCTGTTTGATCCCCACGCTGTCGTGCATGAGCGTCAGTTGCAGATTCGTAACCTGTCTTCACGATCGGCGTTCTGTGGCAGATCTAAGCAGTTCACCGCTACACACCACAGTCCAGTTACGTCCCCTGCACTCTAGTCCGGCAGGATCATAGGCACGATTGGAGTGGAGCCCCAACGTGTCACCAATGACTTACCGATCCGCCTGCGCACCCGTGAAACCCAAGAAATCCGGAAAAGGCACGGAGCCGCCGGATTACCGCGGCTGCTGGAGCGGGAGGAGGG
+
@CA@@CFFFGD;C,F,;@<EFA@,,-;F,CCCDEFC78,,BCC@CD@<ECEC7B@C6CFGGGG9<C@CECFGDC:9,,@;CAEAFCD@=+74@?C?AD?,?+=,@FEAB=,4,@,?=>*==C,@>FF7E,,4DFG+?D;=0=*@F4:FDF+)68=3@DEDEG8+@*==6DFD@CFGB+1<8:C,,0301A:@5?C)0*/0>97*<*:A6++05?=)(/:/4/,/63;9(1((//4477,//6(27<)6*-)4(08*,.(.-)-(14(,(-(-(-..)(-,,1--,).2(((3.)*22-3((
@M02996:162:000000000-B87FG:1:1101:8408:6229 2:N:0:TAGCGCTC+CTAAGCCT
GACTACAGGGGTATCTAATCCTGTTTGCTCCCCGCACCTTCGCACCTCAGCGTCAGTCATCTGCTGGTAACCTGCCTTCGCCATTGGTATTCTTCCAGATATCTACAGATTTCACCCCTACACCTGGAATTCTGATTGCCCCTCAGTGACTCTAGTTATGCAGTTCTCAACGCAATTCCGGAGTTGAGCTCCGGGATTTCACACCAAGCTTGCAAAACCGCCTACATGCCCTTTGCGACCAACAAATCCGAAAACAGACCGCAACGTAAGTGTTCCCGGCGCTGCTGGCACGTCATTAGC
+
CCCCCGFGGGGGEFGF<@FGGGGGFGGGGEC@FEGCGGFFGGGGGGGGGGGGEGGGGGGGGFECEEFGGGGGGFGGFGGGGG,CDDEF9?FFF<EFEEFGFFFGGGGGFGAFGGFFF:*,=@BFFGGG8?EADFFGDFFFGD?D6=D,<DF<9C=FFGGGGGBFFD=FFGGFGD8CFGFFE6@CEB;DE@88557@=CFFCDAE>9@5=A7=DF*+0;C=G:0::7CE=>:267*1((48;2(6;(4=F@:((0(/(/((-/-(1(-(((.)-))..(((-4((()).,(5:)012+))(
@M02996:162:000000000-B87FG:1:1101:5643:6230 2:N:0:TAGCGCTC+CTAAGCCT
GACTACTGGGGTATCTAATCCTGTTCGATCCCCGCACTTTCGTGCCTCAGCGTCAGTCGCGGCTTGGTGCACTGCCTTCGCGATCGGCGTTCTGTGTGATATCTATGCATTTCACCGCTACACCACACATTCCATGCACCCCAAACGCACTCTAGCCCCCCAGTTTCCATGGCAGTGCCAAGGTTGAGCCCTGACATTTCACCACAGACTTGAGATGCCGCCTACGCACCCTTTACACCCAATAAATCCGGATAACGCTCGGATCCTCCGTATTACCGCCGCGTCTGGCACAGAGTTGAC
+
CCCCCGGGGGGGGGGGGFFGGGGGGGGGGFFGGGGGGGGGGGGGGGGGGGGGGGGGGGGGGGGGGGGGGGGEFFGGGGGGGCGFDEFGGFGFGGGGGGGGGDFGFGGGGGGGGGGGG8@CCEFGGGGGGFGGGGG??@FFG>ECGFAC>D>EGAFGFE7EGGFBFFGGGC,6:F?FFGBF6>5<FGE8>GG=AFG3<@178EE<6)6(8A73E)4A<=F626/:317(4E41>2<).-;:3?B76A<4777(-7-9(---(12(7:>2:>-(...:6(-,41--((((.3?(7)03<)).
@M02996:162:000000000-B87FG:1:1101:16248:6240 2:N:0:TAGCGCTC+CTAAGCCT
GACGACTAGGGTATCGAAGCCTGTGTGCGACCCGCACGGGCGAGCCTCAGCGGCGAGGAGTCCCCAGCAGGCTGCCGTCGCCATCGGGGGGCTGCCGGAGCGCGACGCAGGCCACCGCGACACCAGGAATGCCGCCTGCCCCGGAACTATCCAAGAGACACAGGCCAGGCGGCAGGTCCGGGGGGGGGCCCCGGGAGGGGAAAGACGGCGGGCGGCGCCGCCGAGGCGCCCGGTACGCCCAGGGATGCCGAACAACGCGGGCACCCCGCGGAAGACCGAGGCTGGGGGGACGAGGGGGGGG
+
@@6,@C@BDDF-C,<69<,@E<;,,-;C,88+78+7++++88C@6@,,@?C@+7>=4@FG,CF=D=CF<EGF,?89++688446@=C4:+*1=:CF<@C<*)3)2::28**/*1+117)998*CGFD8@8++<E:D3E**/85>DEB+/**(<8CEFGDFF?6/:>CF312015CC5*58CDD**/154:*485)4(2<(4*4487(13)),2513())-*-(-(41((:7-7;((-3*/(.81),,(*-0-45./---(,)--/((-(-(,(-.804(-3((.(-23(,(30)//*(,(-
@M02996:162:000000000-B87FG:1:1101:10671:6240 2:N:0:TAGCGCTC+CTAAGCCT
GACTACCAGGGGATCTAATCCTGTTTGATCCCCACGCTGTCGTGCATGAGCGTCAGGTGCAGATTCGTAACCTGTCTTCACGATCGGCGGTCTGTGGAATATCTAAGCATTTCACCGCGACACACCACATTCCAGTTACGGCACCAGCACTCCAGCCCGGCAGAATCAAAGGCACGAGCGGGGGTGAGCCCGAGCTGTGCACCCATGACGTGACGAACCGCCTGCGCACCCTGTAAACCCAATAAAGCAGGATACAGCTAGGATCCGCCGGATCACCGCGGCGGCGGGCCCGGAGCGAGGG
+
BCBABFCFE@C+@,F,C<BCFA@6,<CF<<,CCE7@7@,8,CDCCD,,CAFCFEC:,<CFEEG<FE@E6C,5C?596AE,C,@D@EC6>++8>A4?,,94A+,+9B@F9,,9,EFG>)*=?C:87C:+68,;DE836=68+:0+@,:>;?*),40,5@1+@E8*@1@E*@D0@9*7?*)38*1*4/-78::()))((+).5C7,3.8A))1(()4.-)/-2--(.,(-(*3(*.)644,A3,,4?B).*(0,.9)*..,))0.)24:4:4--((.4((,(,1-(4(,,(((-0)1**-,((
@M02996:162:000000000-B87FG:1:1101:5636:6248 2:N:0:TAGCGCTC+CTAAGCCT
GACTACTGGGGTATCTAATCCTGTTCGATCCCCGCACTTTCGTGCCTCAGCGTCAGTCGCGGCTTGGTGCACTGCCTTCGCGATCGGCGTTCTGTGTGATATCTATGCATTTCACCGCTACACCACACATTCCATGCACCCCAAACGCACTCTAGCCCCCCAGTTTCCATGGCAGTGCCAAGGTTGAGCCCTGACATTTCACCACAGACTTGAGATGCCGCCTACGCACCCTTTAAACCCAATAAATCCGGATAACGCTCGGATCCTACGTATTACCGCGGCTGCTGACACGGAGTTAGC
+
CCCCCGG9EFGGGGGGGGFGGGGGGGGGGGGGGFGGGGGGGGGFGEDGGGGGGGGGGGGGEGGGGGCGDGFFGGGGGGGGGFCFFEFGGGDFGGGGGGGGGFGGGGGGGGGGGGGFG=*?DCEFGGGGGGGGGGGGGGGFD85CFGAGDGDEEF+>CCGGGDA@2?FGGGCFFFDFFGBF269<FF:CEGGBA6FE4;FC?G9<8A@FFFGFFF0;<BF>E96881>14?8(23:):ACE?(426<><F(7:2.6C(---(146<()).4.36:<24?1327>9?B:)3221.7E:C.:)
@M02996:162:000000000-B87FG:1:1101:10342:6321 2:N:0:TAGCGCTC+CTAAGCCT
GACTACTGGGGTATCTAATCCTGTTTGCTCCCCACGCTTTCGAGCCTCAACGTCAGTTACAGTCCAGTAAGCCGCCTTCGCCACTGGGGGTCCTCCTAATATCGACGCAGTTCACCGCTACACTAGGAATTCCACTTACCTCTCCTGCACGCTAGCTTAACAGGTTCCAAAGCAGTTCATGGGTTGAGCCCAGGAATTTCACTTCAGACTGGCTATGCCGTCGACGCGCCCGGTACACCCAGAAAAACCGGAGAAGGCTGGCCCCCGACGGAGTACCGCGGCGGCTGGGACGGGGGGAGCG
+
CCCBCFGDDFD+B,C,C@<EF9C6,;CF@<@<FC@C:6,,B@FCCF,ECCFC,B@C;CEFGG@FFCDEAAFEGEFF,=FBBB?F8=C,=++69,CAFGD9A+=,@FB@C++9,@AA>=*=CEF,EFFED,,6ECE+3EDD+90=D=:A9@*1@=>D,,@AFF=,6+=1;@FFE?F@;=C1;?C,*38>@@C8*3@B<,+:85**:BEEF**-8)7*814/40-0.60(3::()(.1<)0?16(8??(-*-5,(03*.(..,*.(14(-(-(-(-.)),-,2((,,(-2(4(40)1**41(,
@M02996:162:000000000-B87FG:1:1101:6551:6333 2:N:0:TAGCGCTC+CTAAGCCT
GACTACTCGGGTATCTAATCCTGTTTGCTCCCCACGCTTTCGTGTCTCAGCGTCAGTTGTCGTCCAGTAAACCGCCTTCGCCACTGATGTTCCTCCCGATATCTACGCATTTCACCGCTACACCGGGAATTCCGTTTACCTCTCCGATACTCAAGAATTACAGTTTCAAATGCAGGTCATGAGTTGAGCCCATGATTTTCACATCTGACTTGCAATCCCGCCTACTCACCCTTTACACCCAGTAAATCCGGATAACGCTCTCCACCTCCGTCTTCCCGCGGCTGCTGGCACGGAGTTAGC
+
CCCCCGGGGGGEFGGGFEFEGGGFFFFGGFEFGGGGGGGFGGGGCFFFEEFEFEBFFGFFFFGGGGGGFEFFFGGGGGFFGGGGGE<FGGGFBEFFEG7F7@FGGGGGCGGGGGGGG>ADDEEDGGGGGGCF9F,6=EFDDEFDGEFCAC9D@DDDDFFGGGDEEFGFGFGFGFDGFGEFGACEA@EG5CC@AFFEEGFEEGFF@+;C6FGEE;>=0;;8469@D*;42BB>D;CCC4FE;?@);?C?;38:2=4C,.(((2.697:64-,..3).(-34114412::1(.4)0*2;.).
@M02996:162:000000000-B87FG:1:1101:6572:6340 2:N:0:TAGCGCTC+CTACGCCT
GACTACTCGGGTATCTAATCCTGTTTGCTCCCCACGCTTTCGTGCCTCAGCGTCAGTTGTCGTCCGGTAAGCCGCCTTCGCAACTGGTGTTCCTCCCCATATCTACGCATTTCACCGCTACACCGCGAATTCCGCTTACCTCTCCGGTACTCAAGCATGACAGTTTCAAAGGCAGGTCATGAGTTAGCCCCACGATTTTCCCACCGGCATTACAATCCCGCCTACCCACCCTTTACACCCATTAATTCCGGAAAACGCCCGCCACCACCGATTTACGCCGGCTGCTGGCACGGAGTTAGC
+
CCCCCG<FGGGGGGGGGGGGGGGGG<FAFGGGG6F6FFGGGGGG7<F@FFGGGGG@F,;,6B6,,+@F+F,C,>FEG:FGG,@4,9,:BFGG9FF,F,A?:9DGA,@FEGGGGGGGG=>+=EF,@+@CFGGFGG+++BDEFE5=F+)+3+?>EFF,,E9,@@@F7?FFG,,9DAGG99)4E,<=,+*+0;E=**;>BGF*>?30-)-,(0:)9F);;;73C(((((3)6C:<F2<A9<EE0().=)-6::54()(*((((-)-4>1(4,((,-2).((--(((((52(4(4:))22;-).
@M02996:162:000000000-B87FG:1:1101:16967:6373 2:N:0:TAGCGCTC+CTAAGCCT
GACTACTCGGGTATCTAATCCTGTTTGCTCCCCGCACCTTCGCACCTCAGCGTCAGTCATCTGCTGGTAACCTGCCTTCGCCATTGGTATTCTTCCAGATATCTACAGATGTCACCCCTACACCTGGAATTCGGATTGCCCCTCAGTGACTCTAGTTATGCAGGTCTCAACGCAAGTCCGGAGGTAAGCGCCGGGATTTCACCCCAAGCGTGCAAAACCGCCTACAGGCCCGTTACGCCCAAGAATGCCGAACAAAGCACGCAACCAACGGGTTACGGCGGCTGGTGGGACGGAAGAAGCG
+
AB@,8CEFCDD-@@@,66;@<C@,,6C=9C,,,86@+@,,@CFCCF8F<BCC66@C,CFFGCFE6C@CEFGGCFCF,=9ABB?4===,?,9,@,CEF?F,AD89>FFDD,,9,9<CE=*=DC8F,A@EC,,4+@@>=FADFD*=?F;E5B?DG=@4,@@DFDD,60+7=EG?C>D+=9:@8@?+5=0;@+@:A>DB),/:/5*)):)5=)2/-/9=@AC5*6(/(5466B;.)/632(434:(::)-69-.-45:*.((.,)-4)((,3-(-(((),(,,,7(-((,-(((-)08/*(,.(
@M02996:162:000000000-B87FG:1:1101:16947:6373 2:N:0:TAGCGCTC+CTAAGCCT
GACTACTCGGGTATCTAATCCTGTTTGCTCCCCGCACCTTCGCACCTCAGCGTCAGTCATCTGCTGGTAACCTGCCTTCGCCATTGGTATTCTTCCAGATATCTACAGATGTCACCCCTACACCTGGAATTCGGATTGCCCCTCAGTGACTCTAGTTATGCAGGTCTCAACGCAATTCCGGAGTTAAGCTCCGGGATGTCACACCAAGCGTGCAAAACCGCCGACATGCCCGTTACGCCCAATCATTCCGAACAACGCGCGCAAATGACGAGGAACCGGGGCAGCGGGCACGAAAGGAGGG
+
B@@<@CCEBCD6@6B@C<<C<@@;,;;FA<C8:@7@+F,,BCFC@F<FCDFE,B@C6EF<F<FG9CCCCEGGFFFG9,DBBFEB=9=:?,,9=,CFGFF,A9A,@EC=D,,9,9,5@:*=?DFG,FCEF9,9+@C>CGGGG9?CDF;EBFFFG;?83@;AFCD,6;9,=DFB=?D=?FFFD>E6,6;D*,5:B>C5)*03;,1309)85*3-)@EF:>*//6(066,3;23()(//12*33=((2/)1+5769B41-----/-4))).)4(-((,((-((11(4?(30-,(4)01**40((
@M02996:162:000000000-B87FG:1:1101:13882:6380 2:N:0:TAGCGCTC+CTAAGCCT
GACTACCGGGGGATCGAATCCTGTGTGCTCCCCGCACCGTCGCACCGCAGCGTCAGTCATCTGCTGGCAGGCTGCCGTCGCCATTGGGATTCTGCCAGAGATCGACAGATTTCACCCCTACACCGGGAAGTCTGCCTGCCCCTCAGTCACTCTAGTTATGCAGGTCTCAACGCAGTTCGGGAGGGGGGCGCCCGCCAGTCAACCCAAGCGTGCATATCCGCCGACAGGCCCGGTACGCCCAAGAATGCCGAACAACGCGCGCAAACGACGGAGGACAGAGGCAGCTGGGAGGAAGGAAGCG
+
@C@,AFF@CDD+@,B,8@,BF<C,,<;A,C;,@@:C7@+,B@FECF+@@B@B,86B9CF<F,EF9=CFCEGGGCFF+8C>@B=4@4=,B,,C@,CEGFF,A1=+6@B=D,,7,@,,@)0==C,D+@@CC+,,,<;C6EC,;5*;?C;,<CFEF;:7,5,5?@;<,;+,:DFB5?D/:C8AC*:**/(/4*835:56(1/,-+.4-70(4)1--7)=)/:-*-(-,301:*41),-43(**460,7-).*-042>?*--((-1-4)((-(---((-1,3((,4(--...(.(-)0***..(,
@M02996:162:000000000-B87FG:1:1101:20548:6391 2:N:0:TAGCGCTC+CTAAGCCT
GACTACTCGGGTATCGAATCCTGTGTGCTCCCCGCACCTTCGCACCTCAGCGGCAATTATCTGCCAGCAACTTGCCGTCGCCATTGGGGGGCTTCCAAATATCTACAGAGTTCACCCCGACACTTGGAATTCCAGTGTCCCGTCAGTAATTCTAGTCTTGCAGGTTCCAGAGCAGTTCCTGGGGGAAGCCCAGGGAGGTCACTACAGACGTGCATGACCGCCGACAGGCCCTGTAGGCCCAAGAATGCGGAACAAAGGCCGCTAGTGACGGGGGAGCGGGGCAGATGGGAAGAAAGGAGCG
+
CCCCCGGGGGGGE,F,66,6CC@,,6CE9,6,B@F7FG6,,:CE@F,F<?C@+8@:,C@FGGGGGFFFCFG,9:CE+4=>88:,@==,4++34,@DFGF,>+=2>=C<C3,,,38,65*;;C>,,@AC;,,66<,4*,,2;(0:/=?<7CFFGCC7=+1:;?78*/>67+>;*0C4;F?6<?F**13C1=:.7:DF(*0,.+.-5)5:4)*(-56@BF*-*-(46;0<?*3(/).)3),;,1(4:)-6)-5;(8(/,.((-)(())).--,-(((((-(,,3(,(..,(.(,)/03*(,(-
@M02996:162:000000000-B87FG:1:1101:13873:6396 2:N:0:TAGCGCTC+CTAAGCCT
GACTACCGGGGTATCTAATCCTGTTTGCTCCCCGCACCTTCGCACCTCAGCGGCAGTCATCTGCTGGCAGGCTGCCGTCGCCATTGGTATTCTTCCAGAGATCTACAGATGTCACCCCTACACCTGGAATGCTGCCTGCCCCTCAGTCACTCTAGTTATGCAGGTCTCAACGCAGTTCGGGAGTGGAGCGCCCGCCGTGCACACCAAGCGTGCATATCCGCCGACATGCCCGTTACGCCCAACAATGCCGAACAACGCGCGCAACGTACGAAGGACCGCGGCTGCGGGCACGGAAGGAGAG
+
BCA8@EFGGGGGG,@,C<<CF9@;66;C<C66F@@F7C,,;:CEC:8FCEEC+@@C6CF<FFGGECCGFEGGEBB=+@?>@8?:99=5C,94@,CFGFF8?+9+9CACF,,4A@?=E=*==CBE8ECDC7,4@;D6+ED>DD*=FGC>9FFFG=?,,@,=CA9,6;+@6DF?@?D4=C>ED::45989=*=599C@24)-6,*6;5<D;)2/6>)1);+/*/(.32(87+311,3:-3/*32(-7)-40-099@2*-,(--)--1(,.44(.((.424(-170,-(-1-(--)./**.1((
@M02996:162:000000000-B87FG:1:1101:20562:6406 2:N:0:TAGCGCTC+CTAAGCCT
GACTACTCGGGTATCGAATCCGGTGTGCTCGCCGCACCTTCGCACCTCAGCGTCAATTATCTGCCAGCAACTTGCCGGCGCAATGGGTGTTCTTCCAAATATCTACAGAGGTCACCCCTACACTTGGAAGGCCAGTTGCACTGCAGTAATTCTAGTCTTGCAGGTTCCATAGCAGTCCCTGGGCGAAGCCCAGGGAGTTCACTACAGACGTGCATGACCGCAGACCTGCCCGTGACGCCCAAAAACTCGGAACAAGGGTCGCAACGGACGTGGAAGTGAGGCCGCAGGGAGGGAGAAGGC
+
CCCCCGGGGGGGD,C,9;B,C+6++-8A,<,687@@FFG,4CC@7@,@6?FEG,B@FGFGGGCFGFGG8FG,5?CE++=6++4@944BFFG,4CE,CE:,A?,+9CEA,,+9?,58,1*668,,,9:=D,+@@83++,7,6**==E>,+??DG;=3@,,2,,58@CG,2>D:48:E*38;?57,**)3/=::F49<9*)0/,11;)865)2(-:)37A*.=(,./(./3:((/(/,24*2,4((.(.4*(.4(58*.((.(1((),,3((-,(()(),))(-(,,(-,(((,)0***((,
@M02996:162:000000000-B87FG:1:1101:9767:6418 2:N:0:TAGCGCTC+CTAAGCCT
GACTACAGGGTATCTAATCCTGGTTGCTCCCCACGCTTTCGCGCCGCAGCGGCAGGTACTGTCCAGGAGATCGCCTTCGCCACTGGGGTGCGTCCGTAGATCGACGCAGTGCACCGCTACACAAGGAAGTACATCTACCACTCCAGCACTCAAGAGATACAGTTTCAAAGGCAGGTTATGAGGTAAGCCCAGAGATGGCACATCTTACTGGCATCCCCGCCGACGCGCCCCTGACAACCAGGAAAACCGGGAAACGGACGCCACCCACGGATGACCGCGGCCGGTGGCACGGGGGGAGGCG
+
CCCCCGGGGGGFGA,6<,;C;C,66BC,;<CF@@FEC,C;@,8@@@C@@FC+88C+66EFFGGFEF,,?D,CF??,,C=6BB@9@?:>@+8+66@+A=6:,59=4CE>+6,CA8B=B)0==@EFGGFF8@,C>EE+?DD,=5;FFC:3ADFFF@>FF7ECFC*,,122;,@3=9*4;F*45>,,25620=F9F6;40,88*,/7>+.4?@63@*6=7359:(:93(-44C((187<21+;6:3??(.-/,)(-7(*(,-(-712*(-(,(-((.-.3((1(4((,--.,,,4))***-((-
@M02996:162:000000000-B87FG:1:1101:21951:6423 2:N:0:TAGCGCTC+CTAAGCCT
GACTACCAGGGTATCTAATCCTGTTTGATCCCCACACTTTCGTGCCTCAGCGTCAATGACGGATTCGTGAGATGCCTTCGCAATCGGTGTTCTGAGTAATATCTATGCATTTCACCGCTACACTACGCATTCCTCCCACGGCATCCGTATTCCAGCACAACAGTATCAAAGGCAGTTCCGGTGTTAAGCACAGGGCATTCACCTCTGACGTGCTGCACAGCCTACGCACCCGTTAAACCCAATAAATCCGGATAACGCTCGCATCCTCCGTATTACCGCGGCTGGTGGCACGGAGTTCTC
+
CCCCCGGGGGGGGGGGGGGGGGGGGGGGGFFGDEGGCGGGGEC@@D<FFFGGGGGGGFFGFG,@FFGGGGGGGGGGGGGGGGGGGGEFGFFGGG9EFGGGFFGFFGGGGGGGGGGFC@D8=94,9E+8?FEGGGGFD8@=D=?=FF=FFGFFGDGG,A8@EDDC=DFF?CGF8?6DFDED6BE>E+C;=EC)*3+:),*3;;@@DF@A9*375F;F465-C<>=B5>5>C9(20//77<8,(6;A)6?C;8(/84;(((,,)-(>0<28;:18>)).---2,,((..1(()-0)*;;).)
@M02996:162:000000000-B87FG:1:1101:21933:6428 2:N:0:TAGCGCTC+CTAAGCCT
GACTACCAGGGTATCTAATCCTGTTTGATCCCCACACTTTCGTGCCTCAGCGTCAATGACGGCTTCGTGAGATGCCTTCGCAATCGGTGTTCTGAGTAATATCTATGCATTTCACCGCTACACGACGCATTCCTCCCACGGCATCCGTATTCCAGCACAACAGTATCAAAGGCAGTTCCGGTGTTAAGCACCGGGCGTTCACCTCTGACTTGCTGCACAGCCTACGCACCCTTTAAACCCAATAAATCCGGATAACGCTCGCATCCTCGGAATTACCGCGGCTCATTGGCAGGGTTTAGC
+
CCCCCGGGGGGF@FFFGGGGGGGGGGGGGGFGFFGGGGGGGCC@:B9EFFGGGGGGGFFGGG7FGCFGGGGCGGGGGGGGDGGGGGFBFFFFGGCFGGGGGFGGEFGGGGGGGGGG=8<8=>E+@@+44@EGGGGGGGDC809+668FFFFFGFGGDGDFEG5<=CCFG,@5,:6CFGFFGEEGGF*;1,::*0@24>)((1>ED=3C=8BBFF*;>A75;4368<01:ED07=49>4<=((6)1:95940(48)*-,--(1-,)485(((--56464(--27())--)(,,.)22*.))
@M02996:162:000000000-B87FG:1:1101:10298:6434 2:N:0:TAGCGCTC+CTAAGCCT
GACTACCAGGGTATCTAATCCTGTTTGATACCCGCACCTTCGAGCGTCAGCGTCAGTAGCGGCCCAGCAGGCTGCCGTCGCAATCGGAGTTCTTCGTCATATCTATGCAGGTCACCGCTACACGACGAATGCCACCCGCCTCGTACGCACTCAAGAACACCAGGTTCAACGGCAGTGCAGACGTGGAGCGACCACATTTCACAGCTGACGTGACATCCCGCGTAGTGCCCCGTTAAACCCAATAACTCCGGATAAAGGTCGGATCCCAGCTATAACCTCGGCTGCTGGGCCGGGGCGAGA
+
CCCCCGGGGGGFGGGFGFFAF6@=,6CB,CCFFFGGGGGGGFGDB+4BB=FFFBFGG<CFEDFGGGEFGEFFBABB+4+6@=FGGGG,+BE,4CEC9B+,93,6@<E9,9,9FGGGC:*6==8AEGDDB,,,@DGG+6@66:*0=>8CBGFF:8*7,;;CE51*4AGA@C*/*3*=)78B9CGGC4-6775(.)*6.,1)71)70/678)*//<</4.1,:(--(((.)23(*(-4:),/8-(.6))474)((06*.)))-)--1(())(.--)-.(),-(,3(().,(((,5)/**-3(
@M02996:162:000000000-B87FG:1:1101:10317:6443 2:N:0:TAGCGCTC+CTAAGCCT
GACTACCAGGGTATCTAATCCTGTGTGATACCCGCACCTTCGAGCGTCAGCGTCAGTAGCGGCCCAGCAGGCTGCCTTCGCAATCGGAGTTCTTCGTCAGATCTATGCATTTCACCGCTACACGACGAATTCCACCTGCCTCTTACGCACTCAAGAACACCAGTTTCAACTTCACTTCCGACGTGTAGCGAGTACCGTTCACAGCTGACGGGACATCCCGCCTACGCTCCCGCCAAACCCACTAAATCCGTAAATCTATCGGATCATCCGTGTGACCTCGGCTTGTGGGACGGAGTAATG
+
CCCCCGGGGGFGEFGFFFFGGGGG,FGG<@DEFCGFCGGGGFFFC++B@BFGGGGGG9EF+@FGGGGGFFDFGCG,BEFFGFGGFD84@FEGFGFFFED+93@DEFEFCDDGGGGG=1*069:6CEC746DDGGGFG8D=+:*+6@5FBGFFE,+,1C69E+1@CFG7+;,0,1*@+2**35;?14-:*C*)227*-*)0.>**7;805)).:52/3);7C1;,/(62(:3()(313:+A,(.().:9<90(())*))).-1(,/(.)6:2(.(-6)-.-(,(-(.)-((.300/2+)-)
@M02996:162:000000000-B87FG:1:1101:10299:6456 2:N:0:TAGCGCTC+CTAAGCCT
GACTACCAGGGTATCTAATCCTGTTTGATACCCGCACCTTCGAGCGTCAGCGTCAGTAGCGGCCCAGCAGGCTGCCTTCGCAATCGGAGTTCTTCGTCATATCTATGCATTTCACCGCTACACGACGAATTCCACCTGCAGCGTACGCACTCAAGAACACCAGTTTCAACGTGAGTGCAGACGTTGAGGGACTACATTGCACAGCTGACTTGACATCCCGCCTACTCTACCTTTACAACCAATCAATCCGGGTCAACGTCGGATCCTCCGTATTACCCGCGCTAGCTGGTGCGGGTTGAC
+
CCCCCGGGGGGFGEFCEFFGGGGEFGGGGGFEEGGGGGGGGFGFB+7@CFGGGGGEGFFFGDEGGGGGGGGGGGGGGGGGGGGGD8B,@CEFFGGGGGGGFDGDGGGGGGFGGGCGGA>DDFGGGGDEEFEAEAFFGDD,+1*066)8<D>D6@CF7FGFGF0:7CGGGE*0**;E*?;C@8CEGGB7)**)3;?=>C+9>>52>AE:58B5@F73.5;;2.,,,)/))57)37.))1,3(,/.93))9(7(-).*)((-3),490)5:>(((.)).2,(476((()-((().)*22(()
@M02996:162:000000000-B87FG:1:1101:7629:6471 2:N:0:TAGCGCTC+CTAAGCCT
GACTACTCGGGTATCTAATCCTGTTTGCTCCCCGCACCTTCGCACCTCAGCGTCAGTCATCTGCTGGTAACCTGCCTTCGCCATTGGTATTCTTCCTGATATCTACAGATTTCACCCCTACACCAGGAATTCTGATTGCCCCTCAGTGACTCTAGTCATGCAGTTCCCAACGCAGTCCAGGAGTTAAGCTCCTGCCTTTCACATCAAGCTTGCAAAACCGCCTACATGCCCTTTACGCCCAATAATTCCGAACACCGCTCGCAACTTACGTTTTCACTCGGCTGCTGGCACGTAATTAGC
+
CCCCCFFFGGGGEFGGFFGGGGFEEDFGGGGGCGGGGGFGGFGGGG8FGFGGGGGGGFFGGGGGGGGGGGGGGGGGGGGGGGGGAFGGDEFGGGGGGGFG,=AFGGGFAEGGGGGGGBFGGGGGGGGGGGGFFGGFGFGFCDFGGGFC<++:EGGGG8=;EE9CA++6=FGFGD6@6?BFFGEEEGEFD9=D56D@EFFFFFCFFA@@@FG@C5>B@FD>EAA2><AEBFB:C)*162<:=BB9*0//186?BA(*(...(/(6:(92<1((.,)))).-3(4-(.,5<(.800*20))(
@M02996:162:000000000-B87FG:1:1101:7641:6485 2:N:0:TAGCGCTC+CTAAGCCT
GACTACTCGGGTATCTAATCCTGTTTGCTCCCCGCACCTTCGCACCTCAGCGTCAGTCATCTGCTGGTAACCTGCCTTCGCCATTGGTATTCTTCCTGATATCTACAGATTTCACCCCTACACCAGGAATTCTGATTGCCCCTCAGTGACTCTAGTCATGCAGTTCTCAACGCAGTCCAGGAGTTAAGCTCCTGCCTTTCACATCAAGCTTGCAAAACCGCCTACATGCCCTTTACGCCCACTAATTCCGAACAACGCTCGCAACTTACGTTTTACCGCGGCTGCTGGCCCGTAATTAGC
+
CCCCCGGGGGGGGGGGGFGGGGGGGGGFGGFGGGGGGGGGGGGGGGGGGGGGGGGGGGGGGGGGGGGGGGGGGGGGGGGGGGGGFGGG9?FFGGGGGGGFGFGGGGFGGGGGGGGGG@FDFEGGGGGGGGGGGGFDGFGFGDFGGGEFBGFEGGGGGGGFGGFFCDFGGGGFGF+@@FEF@=AFFGEFE9DD66FFBEFFFGFFEFCE@FG5=F5BCAC>C=:>>;CEEEF=FEEFF>FCF(77;CE?@(:16.55..(/.2((/..;>:4(41)))-,(-3,1-4).4(((0)21<A00
@M02996:162:000000000-B87FG:1:1101:7655:6498 2:N:0:TAGCGCTC+CTTAGCCT
GACTACTCGGGTATCTAATCCTGTTTGCTCCCCACACCTTCGCACCTCAGCGTCAGTCATCTGTTGGTAACCTGCCTTCGCCATTGGTATTCTTCCTGATATCTACGGATTTCACCCCTACACCACGCATTCTGATTGCCCCTCAGTGACTCTAGTCATTCAGTTTCCAACGCAGTCCAGGAGTTAAGCTCCTGCCTTTCACCTCAAGCTTGCCAAGCCGCCTACATGCCCTTTACGCCCAATCATTCCGCACAACGCTCCCAACCTCACTGTTACAGCCGCTGCTGGCACGTATTTCGC
+
CCCCCGG<FGGGGGGGGGGGGGGGGGGGFFFFE-C,C6FEGG7,@FGGFGGGGGG:F,,6,@,,<,:F,C6AFFFGGGGGGGGG,EFF,CFFE,=9F6EAFFGGG<,7BCEGGFGF8:90=,E8E7++@FCEC,,6+994+:5+0,0,++?>9@D,@3@,8@*B,++@DG8AGFDE*A<*6+66>+;DD,D8;D0=D@AC7A*:C*0*0;C))*39)3<8@85>B0**04<=DE**(/=C(9>38*97B=)6..6>.(/((26(2((/((.11.65),.(,-((-504?1)3))033)(,
@M02996:162:000000000-B87FG:1:1101:24805:6549 2:N:0:TAGCGCTC+CTAAGCCT
GACTACACGGGTATCTAATCCTGTTTGCTCCCCACGCTTTCGAGCCTCAGCGTCAGTTATAGCCCAGTAAGCCGCCTTCGCCACTGATGTTCCTCCTAATATCTACGCATTTCACCGCTACACTAGGAATTCCGCTTACCCCTCCTTCACTCAAGAACCGCAGTTTCCAATGCAGTCTCCCAGTTGAGCCGTCAGATTTCACATCTGACTTACAGTCCCGCCTACGCTCCCTTTACACCCAGTAATTCCGGATAACGCTCGCTCCCTACGTATTACCGCGGCTGCTTGCACTGATTTAGC
+
CCCCCGFGGGEGCFGGGGGGGGGGGGGGGGGGGCGGGGEGGGGGGGFGGGGGGGGGGGG,9ECEFFGGAFGFFGGGGGGFEGGGGG6FAFFFGGGGGGGGGFGGGGGGGGGGGGGG@:@CGFGGGGGGGGGGE4@DDEED+:F+C49FDGFF,@DG,,6+885CFFG,?FGFGF?AA8*:B8<EGGEGEG:109**;CFF@FF*84:ACFGFB4.=*3;5C@@DF9@5@C58;3);)7CE;36;+177;;>(,0>G(.//,92:C:3>:0..48)6444((4((8)),-)4-01+32.):
@M02996:162:000000000-B87FG:1:1101:5323:6583 2:N:0:TAGCGCTC+CTAAGCCT
GACTACCGGGGTATCTAATCCTGTTTGCTACCCGCACTTTCGAGCCTCAGCGTCGATGAGTCCCCAGCAGGCTGCCTTCGCCATCGGTGTTCTTCCTGATCTCTACGCATTCCACCGCTACACCAGGAATTCCGCCTGCCCCTGAACTATCCAAGAGACACAGTCCAGTCTGCAGGTCCGGGGTTGGGCCCCGGTATTGTACAGACTGCTTGCGTCTCCGCCTACGCTCCCTTTACGCCCAGTGATTCCGAACAACGCCTGCAACCCTCGTATTACCGCGGCTGCTTGCCCGAAGTTTGC
+
CCCCCGGGGGGGGGGGGFGGGGGGFGGFGFDEFGGGFFEFGGGGGGGGDEEBFGGFGGGGGGGGGGCGGGGGGFGGGGGGGGDGEGEFGGGFGGGGGGGGGFGGGGGCD=CFDGFGG>98=EFGGGG7FFGGGFEDDFFFF8DDFCDFF7FEG8DDG8FDDFDF6?C<CFFAC7CFFGFFDCC;>?ADD=E9BDDFDFFC5@@CC)6;3A+)/=2=3;74:4(,/19:?C?0::4:?:>5(...*6)4:47(7;:7-((,-1.)046<((-,,.6)60-(,(,(42)3,()-)0*/3-)-
@M02996:162:000000000-B87FG:1:1101:11581:6601 2:N:0:TAGCGCTC+CTAAGCCT
GACTACTCGGGTATCTAATCCTGTTTGCTCCCCGCACCTTCGCACCTCAGCGTCAGTCATCTGCTGGTAACCTACCTTCGCCATTGGTATTCTTCCAGATATCTACAGATTTCACCCCTACACCTGGAATTCTGATTGCCCCTCAGTGACTCTAGTTATGCAGTTCTCAACGCAATTCCGGAGTTAAGCTCCGGGATTTCACACCAAGCTTGCAAAACCGCCTACATGCCCTTTACGCCCAATAATTCCGAACAACGCTCGCAACTTACGTTTTACCTCGGCTGCTTGCCCGTAATTAGC
+
CCCCCGGGGGGGGGGGGGFGGGGGGGGGGGGFFGGGGGGGGGGGGGGGGGGGGGGGGGCGGGACFFEGFGGGGGGGGGGGGGGGGG8FFFGGGGGGDFGGGFGGGGCFGGGGGGGGG>FCFEFGGFGDGFGGGGCFG;DFGFFGF>E;DFDDDF8FG8FFFGEFGFFGGEG>EA8EFGFFC+@EG?EFEFGFFFD5>FFFFGCCF?CCCFCCB5>8=FC:E>45>6C8@EDEC@*1(/CE@66)/.)9;65(::8<,.//:GF6C(4<>04(44).)-.(-1(41))50(2(0)*2+4)4
@M02996:162:000000000-B87FG:1:1101:5327:6604 2:N:0:TAGCGCTC+CTAAGCCT
GACTACCGGGGTATCTAATCCTGTTTGCTACCCGCACTTTCGAGCCTCAGCGTCGATGAGTCCCCAGCAGGCTGCCTTCGCCATCGGTGTTCTTCCTGATCTCTACGCATTCCACCGCTACACCAGGAATTCCGCCTGCCCCTGAACTATCCAAGAGACACAGTCCAGTCTGCAGGTCCGGGGTTGGGCCCCGGTATTGTACAGACTGCTTGCGTCTCCGCCTACGCTCCCTTTACGCCCAGTGATTCCGAACAACGCTTGCACCCCTCGTATTACCGCAGCTGTTGGCACGAAGTTTGC
+
CCCCCGGGGGGGEGGGGGGGGGGGGGGGGGFFDGGGGGGGGGGGGGGGGGGGGGGGGCFFGGGGGGGGGGCCEFGGGGGGGGCFFGCFF?FFGGGGGGGGGFGGGGFFGEFFEGGGGAEGGFFGGGGCFEEFEGGGGGGGDDF6DCDA8CFDGFDDEFEGGFFD9;DFFGGFGFGG?C8@8@@>FGFDDGGAFBC==CF55C5C3:E@FFC@D>3>:;>9C;@D@?B13::2>)<BF<EDF::5/426240-6).>(-(,(184C?7(-448156<)-0(-42().4(58?6))22<)64
@M02996:162:000000000-B87FG:1:1101:13681:6637 2:N:0:TAGCGCTA+CTAAGCCT
GACTACAAGGGTATCTAATCCTGTTTGCTCCCCACGCTTTCGCGCCTCACCGTCAGTTACTGTCCAGTAATCCGCCTTCGCCACTGGTGTTCTTCCTTATATCTACGCATTTCACCGCTACACAAGGAATTCCGATTACCTCTCCAGCACTCAAGATCTACAGTTTCAAATGCAGTTCATGGGTTGAGCCCATGGATTTCACATCTGACTTGCAGACCCGGCTGCACGCCCTTTACACCCAGTAAATCCGGACAACGCTTGCCACCGACGTATTACCGCCGCTGCTTGCACGTAGTTAGC
+
CCCCCGGGGGGGGGGGGGGGGGGGGGGGGGFFGGGGGGGGGGGGGGGGGGGGGGGGGGDGGFGGGGGGAFGGGGGGGGGGGGGGGGGGGGGGGGGGGGGGGCGGGGGGGGGGGGGGG=@GGEGGFCCFBFFGGGCGGEFFGEFGGA=FFGFF8ED=DFGFFGEFGFGFG,DDGFCGFGCFFEGGGGFGEFGFFFF5AFFFFGEFFBEEFFGFFF6=@FC:*:0:96B4=>@=C@CCF@<E@>;)3<ECC9>0>B<>..///:@>>:(399-(.5):2(-(-447;))43),(0)2;C--)
@M02996:162:000000000-B87FG:1:1101:14876:6639 2:N:0:TAGCGCTC+CTAAGCCT
GACTACAAGGGTATCTAATCCTGTTTGCTCCCCACGCTTTCGAGCCTCAACGTCAGTTTCTGTCCAGTATGGCGCCTTCGCCTCCGGTGTTCCTCCTAATATCTACGCATTTCACTACTACACTAGGAATTCCCCCTACCTCTCCCGTACTCTAGATTAACAGTTTTCAAAGCAGTTCCCGGGTTAAGCCCAGGGCTTTCACTTCAAACTTGCCATTCCGTCTACGCTCCCTTTACACCCATTAAATCCGGATAACGCTTGTCCCCTACGTCTTACCTCGGCTGCTGGCACGTAGTTAGC
+
CCCCCGGGGGGGGGGGGGGGGGGGGGGGGFGGGGGGGGGGGGGGGGGGGGGGGGGGGFGGGGGGGCFGAEFGFFGGGGGGGGGGGGFGGFGGGGGGGEAFADFGFGGGEEGGGEFEC:DE9EFG?EFFFFGGGDG+@>@FGDFGG,5F*=9DGCFDGC8AEEDDGFFGGD8DGF?FFGFF>CEEEGFGEFG@F5CA@FFFFGECF;*;@FCCCFEFEFG><>=@A2@==EBBGF=FEBBCB(8/4>CEC95(:)/;,.(/6*/9C;3(((/(.44:>).,--,(472011<(0)/*<)..
@M02996:162:000000000-B87FG:1:1101:26502:6661 2:N:0:TAGCGCTC+CTAAGCCT
GACTACCAGGGTATCTAATCCTGTTCGATCCCCGCACTTTCGTGCCTCAGCGTCAGTCGCGGCTTGGTGCACTGCCTTCGCGATCGGCGTTCTGTGTGATATCTATGCATTTCACCGCTACACCACACATTCCATGCACCCCAAACGCACTCTAGCCCCCCAGTTTCCATGGCAGTGCCAAGGTTGAGCCCTGACATTTCACCACAGACTTGAGATGCCGCCTACGCACCCTTTAACCCCAATACATCCGGATAACGCTCGCATCCTCCGCATTACTGCGCCTGCTGGCACGGGATTGAG
+
CCCCCGFGGFGGGGGGGGGGGGGGGGGGGFEFGGGGGGGGGDGGGGFGFGGGGDEGFGGGGGGGGGGGGGFGGGGGGGGGGGGGGGGGGGGGGGGFGGGGEDDFGFGGGGGGGGFGG8>+=>FFGGGGGCCGF8D+=@=>D=:6?F=GBGFFGG?9@FGGGGF<E@FGG99;CF4FFGAFDD54CFBGFGGDFAFEFFA?<FEED4?((/:3@)(87BG17;?D@DF?9EF(9?):))1;?48>43).22)-4>49(((--)--13448(((-,).)))-((,((,322()(00*2;,.)
@M02996:162:000000000-B87FG:1:1101:27119:6666 2:N:0:TAGCGCTC+CTAAGCCT
GACTACCCGGGTATCTAATCCTGTTTGCTCCCCGCACCTTCGCACCTCAGCGTCAGTCATCTGCTGGTAACCTGCCTTCGCCATTGGTATTCTTCCTGATATCTACAGATTTCACCCCTACACCAGGAATTCTGATTGCCCCTCAGTGACTCAAGTCTTGCAGTTCTCAACGCAGTCCAGGAGTTAAGCTCCTGCCTTTCACACCAAGCTTGCAAAACCGCCTACATGCCCTTTACGCCCAATCATTCCGAACAACGCTCGCAACTTACGTGTTACCGCGGCTGCTGGCACGTAATTAGC
+
CCCCCGGGGGGGGGGGGGGGGGGGGGGGGGGGGGGGGGGGGGGGGGGGGGGGGGGGGGGGGGGGGGGGGGGGGGGGGGGGGGGGGFFGGGGGGFGGGGFGGFGGGGGGGGGGGGGGG>FGFFGGGFGGGFFGGGGGGGGDGFDDG>DFDF7DFEFFGGG8EFDCDFFFGGGDEDDGFGFFG?EGFDD=DEGFFFGB@FFEFFFFFFFBDFGFFFECFAD=;>:@DFFCEFFEGFFFD?FGF252;<<EF@A<@3=;..//.:91/39<<::0?F<9)4323322()).,4<6878;@)4?
@M02996:162:000000000-B87FG:1:1101:24016:6686 2:N:0:TAGCGCTC+CTAAGCCT
GACTACTCGGGTATCTAATCCTGTTTGCTACCCGCACTTTCGAGCCTCAGCGTCGATGAGTCCCCAGCAGGCTGCCTTCGCCATCGGTGTTCTTCCTGATCTCTACGCATTCCACCGCTACACCAGGAATTCCGCCTGCCCCTGAACTATCCAAGAGACACAGTCCAGTCTGCAGGTCCGGGGTTGGGCCCCGGTATTGTACAGACTGCTTGCATCTCCGCCTACGCTCCCTTTACGCCCAGTGATTCCGAACAACGCTTGCACCCCTCGTATTACCGCGGCTGCTGGGACGAAGTTTGC
+
CCCCCGGGGGGGGGGGGGGGGGGGGGGGGFFGGGGGGGGGGGGGGGGGGGGGGGGGGGGGGGGGGGGGGGGGGGGGGGGGGGGGGGGGGGGGGGGGGGECAEGGGGGGGGGFGGFGG=EGGFFGGGGGGGGGGGGGGGGFGDFGCGFGFGFFGGDGGGGFGGDFGFGGFGGFGFFGFGFFGGGGGGFGFFGBFFGFFGFFFGCEFFEFFFFF>45FCCG17;<F@@FDFGFDC;CE2;CC((.)1456:8.4;@0/--(-472<96>(12--::AA<3(-(((4:>B0((.3)0*23-64
@M02996:162:000000000-B87FG:1:1101:11651:6705 2:N:0:TAGCGCTC+CTAAGCCT
GACTACCAGGGTATCTAATCCTGTTTGCTACCCGCACTTTCGAGCCTCAGCGTCGATGAGTCCCCAGCAGGCTGCCTTCGCCATCGGTGTTCTTCCTGATCTCTACGCATTCCACCGCTACACCAGGAATTCCGCCTGCCCCTGAACTATCCAAGAGACCCAGTCCAGTCTGCAGGTCCGGGGTTGGGCCCCGGTATTGTACCGACTGCTTGCATCTCCGCCTACGCTCCCTTTACCCCCACTGCTTCCGAACACCGCTTGCACCCCTCGTATTACCGCGGCTGCGTGGTCGAAGTTTTC
+
CCCCCGGGGGGGGGGGGFGGGGGGGGGGGFFEFGGGGGGGGGGGGGGGGGGGGGGFG<@@FGGGGGGGGFFFGGGGGGGGGGGGFEFFFFGGGFGGGGFGGFFD>FCFGGEGG9EFG>BCDCFF4EFFCGFGGDGGG8EFGFF6+,:70=DE;@=,,=D+>@DBFD=DEGD7EFGGFGFACECEE?5;=GGA4@*29F88?F*52?54=AF)/*)1):2(:,(33/3(6C@17:<4)3@C((.)*.9:<:)(18(1-,(-4C<DFB90:(-(.(46.(--,2-,((,,((.7))2/3)..
@M02996:162:000000000-B87FG:1:1101:16691:6720 2:N:0:TAGCGCTC+CTAAGCCT
GACTACACGGGTATCTAATCCTGTTTGCTACCCGCACTTTCGAGCATGAGCGTCGATAAGTCCCCAGCAAGCTGCCTTCGCCATCGGTGTTCTTCCTGATCTCTACGCATTCCACCGCTACACCAGGAATTCCGCTTGCCCCTGAACTATCCAAGAGAAACAGTCCAGTCTGCAGGTCCGGGGTTGGGCCCCGGTATTGTACAGACTGCTTGCATCTCCGCCTGCGCTCCCTTTACGCCCAGTGCTTCCGAACAACCCTTCCCCCCCTTGTATTACCGCGGCTTCTGGCACGAAGTTTGC
+
CCCCCGFGGGGGGGGGECFGGGGGGGGFGFCFFGGECEGGGGGGGGGGFGGGGGGGG<CFGGGGGFGGGFCFGFGGGGGGEFEGDC?B?CFGFFGGGGCFGFGGGGGGGGDGFFGGG@??DEEG8<:FDGGFGFEGG=DDDDFGF,:B;DF<DDFFF8?DGF5CGFDEDFF78<+@FGC>ECEEGGB*<FGA44C@BFFFFGC?CFF@BFGFFFEF7:06EDF146368B7@7@</(-282.52*-..0(0(4<(*((,.,2(.9>93((.)--.<)42-((((.)43:0.40)**3).<
@M02996:162:000000000-B87FG:1:1101:11636:6723 2:N:0:TATCGCTC+CTAAGCCT
GACTACCAGGGTATCTAATCCTGTTTGCTCCCCGCACTTTCGAGCCTCAGCGTCGATTAGTCCCCAGCAGGCTGCCTTCGCCATCGGTGTTCTTCCTGATCTCTACGCATTCCACCGCTACACCAGGAATTCCGCCTGCCCCTGCACTATCCAAGAGACACAGTCCCTTCTGCAGGTCCGGGGTTGGCCCCCGGTTTTGTACAGACTGCTTCCATCCCCGCCTGCGCCCCCTTTACCCCCAGTGTTCCCTAACACCCCTTCCACCCCCCTTTTTCCCCCGGCTGCTGGCACGTATTTTGC
+
CCCCCFFCFGGGCFGF9CFFGGGFFGFGG,CCECFFGGGGGGDFGGGFCFGGCGC7BFC@@@FFG@7FFFCF@FEGGGGGGFE,4@FGGGGF=EEFG?BFGDGGGGFGGDF4@EFGD>BDDE@@E<FCFEFGGFGDD>DF8:F+0,0,5=98B=8:,1,@D8DFF6+62>,+@CF,*3808+9C*94*>C8-3?2(5F)-/=*0*0)056:)=@/+1)2(=,,((.((.:339,)-)4;?9(,)/.).*)/(,9(*(,-((0).9(,(,(.).)(5)(,-((-((,),,,)-)0+2:4-,
@M02996:162:000000000-B87FG:1:1101:16705:6733 2:N:0:TAGCGCTC+CTAAGCCT
GACTACACGGGTATCTAATCCTGATTGCTACCCGCACTTTCGAGCATGAGCGTCGATAAGTCCCCAGCAAGCTGCCTTCGCCATCGGTGTTCTTCCTGATCTCTACGCATTCCACCGCTACACCAGGAATTCCGCTTGCCCCTGAACTATCCAAGAGAAACAGTCCAGTCTGCAGGTCCGGGGTTGGGCCCCGGTATTGTAACGACTGCTTGCATCTCCGCCTTCGCTCCCTTTACTCCCATTGATTCCGAACAACGCTTCCCCCCCTCGTTTTACCGCCGCTGCTGTCACGCAGTTTGC
+
CCCCCGFGGGGGCFGGGFGGGGG9FGGFGFCCEFGEFGGGGGGGGGGGGGGGGEGGG<:EGGGFGFGGFFDFGFGGGGGGGGGGEG:C7?CFFGGGGGGGGFGGDFGG6BCFFFGGG=@CDEFG@FEFGGGGGEECDDEEGFFGG8DCDDFEEFC=8,=AFFD@DFGFGGFFFFDFFGFF>6CEGGB>=GGA?AGBDFFF4,0(5?2(6AF<?*.37:2:E;0(.63/68=1?3).)-<8,)-)1)64:7.(45:9(--,-9(3C>104(-(,4:>3(4((,(,7:2-))--)0*2<)).
@M02996:162:000000000-B87FG:1:1101:20068:6741 2:N:0:TAGCGCTC+CTAAGCCT
GACTACCCGGGTATCTAATCCTGTTTGCTCCCCACGCTTTCGAGCCTCAACGTCAGTTACCGTCCAGCAGGCCGCCTTCGCCACCGGTGTTCTTCCTGATATCTACGCATTTCACCGCTACACCAGGAATTCCGCCTACCCATCCGGTACTCTAGTTCAACAGTTTCCAAAGCAATTACAGGGTTAAGCCCTATGATTTCACTTCAGACTTGCTTTACCGTCTACGCTCCCTTTACACCCATTAAATCCGGATAACGCTTGCCCCCTACGTATTACCGCCGCTGCTGGCACGGTTTTCAC
+
CCCCCGGGGDGGEGGGGFFGGGGGGGGGGGGGGGGGGGGGGG?FGEGGCFGGGGGGGGFGGEGGGGGGGGGFGGGGGGGGGEGGGGGFGGGGGFGFGGGGADFGGGGGCEGGGGGGEABGDFFGDCC?F=EFG8@=D@DFGFFGG@@=*@FDE9D=D8D,@,8=EAFGG9<9DA0CF?C+78EFFGFFFGGFA4;48FFFECA;B+68@FGEFF=C*=?9=-/8@9@9?EF@GFFE57CE@().8675;:)3()/2(----9?>GBB?<62).846),((,,(-63)414<()0*2;)).
@M02996:162:000000000-B87FG:1:1101:20051:6745 2:N:0:TAGCGCTC+CTAAGCCT
GACTACCCGGGTATCTAATCCTGTTTGCTCCCCACGCTTTCGAGCCTCAACGTCAGTTACCGTCCAGCAGGCCGCCTTCGCCACCGGTGTTCTTCCTGATATCTACGCATTTCACCGCTACACCAGGAATTCCGCCTACCCATCCGGTACTCTAGTTAAACAGTTTCCAAAGCACTTACAGGGTTAAGCCCTAGGATTTCACTTCAGACTTGCTTTACCGTCTACGCTCCCTTTACACCCAGTAAATCCGGATAACGCTTGCCCCCTACGTATTACCGCGGCTGCTGGCACGTAGTTAGC
+
CCCCCGGGGGGGGGGGGGGGGGGGGGGGGGEFFFGGGGGGGG8FEGGGGAFGGGGGGGGGGGGGGGGCCFFCGGGGGGGGGGGGFGGBFGGGGGGGG<FEFFGGGGGG6CFGGGGGG>@8CEFG+A:BEFFGGD6CDCFGGEFGG8>:?DFDAFDC,=:,@,:@;CGCFCCFGF+CF7CADCCFGGEGEGG54*75AGFFEG<CE+6*:AF=FC41*4:6/6>B>B@;<=3;F@FFEACE;@=<6937;6)615<C-----1.5DB>04(.).8-44(----99:B?(-(.()./;C654
@M02996:162:000000000-B87FG:1:1101:20921:6749 2:N:0:TAGCGCTC+CTAAGCCT
GACTACAAGGGTATCTAATCCTGTTTGCTACCCATGCTTTCGAGCCTCAGCGTCAGTTAGTGCCCAGTAGGCCGCCTTCGCCACTGGTGTTCCTCCCGATATCTACGCATTCCACCGCTACACCGGGAATTCCGCCTACCTCTACACCACTCAAGATCGGCAGTTTTGAAAGCAGTTTACAAGTTAAGCCTGTAATTTTCACTTCCAACTTGTCGACCCGCCTGCGCTCCCTTTACACCCAGTAATTCCGGACAACGCTTGCCACCTACGTATTACACCCGCTGCGGGCACTTGTTTAGC
+
CCCCCGGGGGGGGGGGGGFGGGGGGGGGGGFGGGGGGGGGGGGGGGGGGGGGGGGGGGGCGFFFGGGGGGGGGGGGGGGGGCCFGGGFGGGGG<EDGGGGGBFGGGGGGGGGEGGGGADGDGFGGGGGGFGGGDGGGGGGFDBFG,:FDFFFGGDFFEDEEEFFGFGGGGDFGFCGFFCFE;<CEGCC=FGBFF7@;FFFFGFFE;*7BFGECFF9@>D@G652726(3B?1CEFFFEFE<DFEFCF?:@)(()./-,,--92)087078.).46-))((-(-,,((-((((/133*64<
@M02996:162:000000000-B87FG:1:1101:13499:6750 2:N:0:TAGCGCTC+CTAAGCCT
GACTACCCGGGGTATCTAATCCTGTTTGCTCCCCGCACCTTCGCACCTCAGCGTCAGTCATCTGCTGGTAACCTGCCTTCGCCATTGGTATTCTTCCAGATATCTACAGATTTCACCCCTACACCTGGAATTCTGATTGCCCCTCAGTGACTCTAGTTATGCAGTTCTCAACGCAATTCCGGAGTTGAGCTCCGGGATTTCACACCAAGCTTGCAAAACCGCCTACATGCCCTTTACGCCCAATAAGTCCGAACACGCCTCCCAAATTACGGGTTCCCGCGTCGGCTGGCACGTAATTAG
+
CCCCCEFGGGGGG,@FAFEFFGGGGGGGGGGEGGGGGGGFGGGGGGEEGGGGEFFFGGG<FGGGGGGDGGFAFGFFGGCFGGGC>EFGGCFFDFFGGGGGG7FFF<DFGGGGFAEGGBDGGGGGGGGFFBEFFGF@FGGGGEFGG,:EFCFEGF?9FFF8E=DEFFGGGGDDEDGEEFEFGGEEEFFG@G<8CD>5>7?EFGFFB?=254CA)@>:>AC)10/2(5(9<:6:C@49>DEC0;036)//;680(.3*((-((/,(2()..:(((-,(()--71;(--4>((.2072//--,
@M02996:162:000000000-B87FG:1:1101:20927:6766 2:N:0:TAGCGCTC+CTAAGCCT
GACTACAAGGGTATCTAATCCTGTTTGCTACCCATGCTTTCGAGCCTCAGCGTCAGTTAGTGCCCAGTAGGCCGCCTTCGCCACTGGTGTTCCTCCCGATATCTACGCATTCCACCGCTACACCGGGAATTCCGCCTACCTCTACACCACTCAAGATCGGCAGTTTTGAAAGCAGTTTACAATTTAAGCCTGTAATTTTCACTTCCAACTTGTCGACCCGCCGTGCCTCCCTTTACCCCCATTATTTCCGGACAACCCTTGCCCCCTTCGTTTTCCCGCGGCTGCTGGTCGGTCGTTAGC
+
CCCCCGGGGGGG<FGGGCFGGGGGGGGGGGFGGGGGGGGGGGGGGGGGGGGGGEGGGGF<FFGEGFGGGGFFGEGGGGGGGGGGGG@FCFGGGFEFGCFGGFGGGGGGGGGGGGGGG=@DCEFGEDDFGFGGGDGGG>DGGFFFF;DEFGFD8DF9DFFEGG>BGF?6C;;AFFFCFFCF;;7,;+;D8F@@CFCE*@B<*;>A:FF<5AD=1/)/:875?((((,/1;C?3C@)))/88((.)+).12,.(,0(1(,,,.9,.*,((.(.(-44)3,(,,(,,2,)(,-((0)*28(-)
@M02996:162:000000000-B87FG:1:1101:21259:6786 2:N:0:TAGCGCTC+CTAAGCCT
GACTACTAGGGTATCTAATCCTGTTTGATCCCCACGCTTTCGTGCCTCAGCGTCAATGACGGCTTCGTGAGCTGCCTTCGCAATCGGTGTTCTGAGTAATATCTATGCATTTCACCGCTACACTACTCATTCCTCCCACGGCATCCGTATTCCAGCAATCCAGTATCAAAGGCAGTTCCGGAGTTGAGCTCCGGGCTTTCACCCCTGACTTGGACCACAGCCTACGCACCCTTTAAACCCACTAAATCCGGATAACGCTTGCATCCTCCGTATTACCGCTGCTGCTGGCACGGAGTTAGC
+
CCCCCGGGGCFGGGGGGGGGGGGGGGGGGGFGGGGGGGGGGGGGGGGGEFGGGGGGGCFFFC+@FFGGFFC,CFEGGGGGGGGGGFFGGGGFFC=FGGFFFFGGGGGGGGGGGFGGG=BCDGGGGF;<FFGGGGGGD8=++1@CFGDE??FEGEFGCDGGGF=FFFGCF,@B@FDGFGFD8+@@CGFGEEAC557>8AFEEGFF=>>):BF=4A7A2?;0=8-08>9(5C@=C@<))/?C@(,4;@ECF>>(354*(--(-1,6>:7A03-.3?<-)4,(-1),8::>0??(0)/1*).:
@M02996:162:000000000-B87FG:1:1101:21279:6788 2:N:0:TAGCGCTC+CTAAGCCT
GACTACTAGGGTATCTAATCCTGTTTGATCCCCACGCTTTCGTGCCTCAGCGTCAATGACGGATTCGTGAGCTGCCTTCGCAATCGGTGTTCTGAGTAATATCTATGCATTTCACCGCTACACTACTCATTCCTCCCACGGCATCCGTATTCCAGCAATCCAGTATCAAAGGCAGTTCCGGAGTTGAGCTCCGGGCTTTCACCCCTGACTTGTCCCCCAGCCTACGCACCCTTTCAACCCAATAAATCCGGATAACGCTTGCATCCTCCGTATTACAGCGGCTCCTGGCACGCGGTTAGC
+
CCCCCFGGGGGGGGGGGGGGGGGGGGGGGGGGGGGGGGGGGGGGGGGGFGGGGGGGG@<FCD,@FGCGGFC,CFGGGGGGGGGGFDBFGGGGGG,CFEFGGFGGGGGGGGGGGGGGG:BDDEFGFGGGGFGFG=EGD,D>C=BDFG5FFGFEE@DFD8EFGGDFFFGGFGA5FFGGFGFEE6=CFF7C@CGEEF7@=<FC<7@@BF9=>FFE1*1;)39-=256@>=(:C@BFF4?EEGG0?5)*)97;406(:);/,((-/4-:())(3((.(6))))--40(-53.318?).*22(()
@M02996:162:000000000-B87FG:1:1101:3412:6826 2:N:0:TAGCGCTC+CTAAGCCT
GACTACTGGGGTATCTAATCCTGTTTGCTACCCGCACTTTCGAGCATGAGCGTCGATAAGTCCCCAGCAAGCTGCCTTCGCCATCGGTGTTCTTCCTGATCTCTACGCATTCCACCGCTACACCAGGAATTCCGCTTGCCCCTGAACTATCCAAGAGAAACAGTCCAGTCTGCAGGTCCGGGGTTGGGCCCCGGTATTGTACAGACTGCTTGCATCTCCGCCTGCGCTCCCTTTACGCCCATTGATTCCGAACAACGTTGTCACCCCTCGTTTTACCGCGGCTGTTGGCACGATGTTTGC
+
CCCCCGCFFFGE;FFGAFFGGFF<EGGGG@<C<@CGGGGGGEFGGGGG9FGGGGGGGGEGFGGGFGDGGFCFFGGECEFGGC:B@6:FEFGGGGFGGFGGGFGG>FCEGGGDFFG<C89CCEF,@F+B=FGFGGDGGFF8?5FGF=DC8EF)DDFFEGGGGFD@9:9?C,@7=7?FDDBEDG9@FG=DC7C>44/(6FF?7B45CFFB=FBED=C@)2*(*,/1,,3((82;78C9038C1())*649*,0((0,1((,,(0).047(,,-(-3).)((--(--()).,4363);:C).6
@M02996:162:000000000-B87FG:1:1101:26615:6833 2:N:0:TAGCGCTC+CTAAGCCT
GACTACTAGGGTATCTAATCCTGTTTGCTCCCCACGCTTTCGCGCCTCAGCGTCAGTTACTGTCCAGTAGATCGCCTTCGCCACTGGTGTTCTTCCTTATATCTACGCATTTCACCGCTACACAAGGAATTCCATCTACCTCTCCAGCACTCAAGAGATACAGTTTCAAATGCAGTTTATGAGTTAAGCCCATAGATTTCACATCTGACTTGCATCCCCGCCTACGCGCCCTTTACACCCAGTAAACCCGGATACCGCTCGCCCCCTACGTATTCCCGCCCCTTGTGGACCGTAATTAGC
+
CCCCCGGGGFFGFGGGGGGGGGGGGGGGGGGEFGGGGGGGGGGGGGGGGGGGGGGGGGFGGGGGGGGGGE<FFGGGGGGGGGGGGG@FFFEGGGGGGGGG9D=DGGGGEGGGGGGGG@ADDEGGGGGGGGGGGGGGGGGFGFFGG9DGFGFFG=DFGCFGFGCFGFDGF;EFFFDGFGFDDCDFF=DGBGFDFFGFEDFFFGCEFFECCFC*:?*+:978;8:0</7/:C@BGF=E?EFGB(;CF4)(16)(/))8(.(.(:6(9261,33)-2))2(-(((,((..()(490)*/3)57
@M02996:162:000000000-B87FG:1:1101:25232:6844 2:N:0:TAGCGCTC+CTAAGCCT
GACTACTCGGGTATCTAATCCTGTTTGCTACCCGCACTTTCGAGCATGAGCGTCGATAAGTCCCCAGCAAGCTGCCTTCGCCATCGGTGTTCTTCCCGATCTCTACGCATTCCACCGCTACACCAGGAATTCCGCTTGCCCCTGAACTATCCAAGAGAAACAGTCCAGTCTGCAGGTCCGGGGTTGGTCCCCGGTATTGTACAGACTGCTTGCATCTCCGCCTGCGCTCCCTTTACGCCCAGTGATTCCGAACAACGCTTGCACCCCCCGTATTACCGCGGCTGCTGGCACGAAGGTTGC
+
CCCCCGGGGGGGGGGGGGGGGGGGGGGGGFFFGGGGGGGGGGGGGGGGGGGGGGGGGGGGGGGGGGGGGGGFGGGGGGGGGFCEFGFCFFCGGGGGDGEGGDGGGGGGGEEFAEFGGFEGGGGGGGGGGGGGGGDGGGGFGFFGGFEGFGFFGGGGGGFGGGDBEFGGGGGFF?GGFGFBGDEGGGB*:CF=EA4@DCFFFGCEFFFFFFGFFF339@F95;;0=10(3C=@=@EFFFGGF05)/)-6C:)808:<--(--*5<74>939-18:644,124370:?74(.4:.0**3.,1
@M02996:162:000000000-B87FG:1:1101:15141:6856 2:N:0:TAGCGCTC+CTAAGCCT
GACTACCGGGGTATCTAATCCTGTTTGCTCCCCACACTTTCGCGCCTCAGCGTCAGTTACAGTCCAGTAAGTCGCCTTCGCCACTGGTGTTCCTCCCAATCTCTACGCATTTCACCGCTACACTGGGAATTCCACTTACCTCTCCTGCACTCAAGCCCGCCAGTATCCAAAGCAATTCCCACCTTGAAGGCAGGACTTTCACTCCAGACTTACCGGGCCGCCTACGCGCCCTTTACGCCCAATCATTCCGGACACCGCCTGCCCCCTACGTATTCCCGCGGCTCGTGGCACGTTGTTAGC
+
CCCCCGGGGGGGGGGGGGFGGGGGGGGGGGFGEGGGGGGGGGGGGGGGGGGGGGEGGGFGFGGGGGGGGGGGGGGGGGGGGGGGFFFFGGGGGEFEGFFGGFGGGGGGGGGGGGGGG=?CDEFGGGGGGGGGGGGGGCFGGEFDDEBGFGFFG8DGGGG6C+:B=DDFG=,3DFCFFGFFFFGEFG69AFG5>B7CEGFF<G*:>6:.7FG*AF9B28:(56/:;;>(1CB(;3).((:E,33,))).2(0,45(*(-(-,98?FF0(,-,...):F(-,,,,((,.(,,,30)21/)).
@M02996:162:000000000-B87FG:1:1101:13356:6859 2:N:0:TAGCGCTC+CTAAGCCT
GACTACAAGGGTATCTAATCCTGTTTGCTCCCCACGCTTTCGAGCCTCAACGTCAGTTACAGTCCAGTAAGCCGCCTTCGCCACTGGTGTTCCTCCTAATATCTACGCATTTCACCGCTACACTAGGAATTCCACTTACCTCTCCTGCACTCTAGTCAAACAGTTTCCAATGCAGTTCCGGGGTTGGGCCCCGGGCTTTCACATCAGACTTGCTCGACCGTCTACGCTCCCTTTACACCCAGTCAATCCGGATAACGCTTTCCCCCTTCGTATTACCGCGCCCGCAGGCACGTGGTTAGC
+
CCCCCGGGGGGGGGGGGGFFGGGGGGGGGGGGGGGGGGGGGGGGGGGGGGGGGGGGGGEG9FGGGFGGGGFFGGGGGGGGGGGGGF<FFFGGFFGGGFFFGFGGGGGGGGGGGGGGG>ADDFGGDFGGFFFGG8FGGDEGGFFGGGEGFGFFFFGFFC=FF8=<DFGDD,E*@DFGFGFBEGGGDCBGFGGFABGA)@FF*>/*:+1>BFG3A69)2::2:5/(7/261C@3CECC3;FC(,6)0<3;DB>:?B>C---,(2-<DF9(((((.,)..,,(((((((-((43(0)/;C)49
@M02996:162:000000000-B87FG:1:1101:13339:6863 2:N:0:TAGCGCTC+CTAAGCCT
GACTACAAGGGTATCTAATCCTGTTTGCTCCCCACGCTTTCGAGCCTCAACGTCAGTTACAGTCCAGTAAGCCGCCTTCGCCACTGGTGTTCCTCCTAATATCTACGCATTTCACCGCTACACTAGGAATTCCACTTACCTCTCCTGCACTCTAGTCAAACAGTTTCCAATGCAGTTCCGGGGTTGGGCCCCGGGCTTTCACATCAGACTTGCTCGACCGTCTACGCTCCCTTTACACCCAGTAAATCCGGATAACGCTTGCCCCCTACGTTTTACGGCGGCTGCGGGGCCGTAGTTCGC
+
CCCCCGGGGGGGGGGGGGGGGGGGGGGGGGFFEGGGGGGGGGGGGGGGGGGGGGGGGFFGEFGGGGGGGGFFGGGGGGGGGGGGGGGEFFGFFFFFGFGFFFGGGGGGGGGGGGGGG@BGGGGG8EFGGFFGGGGGGEGGGEFGGGEGFGFFG,?FFAE8EGDFFFGGGGGFGFFGFGFFE>EEG>87@GG>BD*::DAFFG**64:15?FEE6>5>875408=>66(/:8(;;479<FE0(/;@5)9268<:E<9--4((>::CBB:<:.(4()4((,(-4(21,(((,,3))220-(4
@M02996:162:000000000-B87FG:1:1101:3268:6872 2:N:0:TAGCGCTC+CTAAGCCT
GACTACCCGGGTATCTAATCCTGTTTGCTCCCCACACTTTCGCGCCTCAGCGTCAGTTACAGTCCAGTTAGTCGCCTTCGCCACTGGTGTTCCTCCCAATCTCTACGCATTTCACCGCTACACTGGGAATTCCACTAACCTCTCCTGCACTCAAGCCTACCAGTATCACAAGCAATTCCCACCTTGACCGCAGGACTTTCACTTCTGACTTAACAGTCCTCCTACGCTCCCTTTCCGCCCAATCCTTCCGGACAACGCCCGCCCCCTACGTATTACCGCCGCCGCTTGCACGTTGTTACA
+
CCCCCFFFGGGF7FGGGCFEGGFEFGGGGE@DEFGGGGGGGFEGGGCGDGGGGG7@FFDFGGFGGFFGGGCGGDFECFG@BF:FGFFC<F7EFFEFFCFAFFEDFGCECGDCDCFDE=@C>EFGF,4,EFFGGFGGG8EGFDFGFEEGBFDD8DDFFFD8D885@9=F+EC?ED+ADFE+@DCD:5>+*+:09@D8=FA5A:=EF>AEFFG6AFE**3;*:-)1:=9((:>(:3=5((<=(/63)6)/722(:5(9..((,179D9(4.34)-44-48((,(((-,(--<??.)*/1:).
@M02996:162:000000000-B87FG:1:1101:9522:6875 2:N:0:TAGCGCTC+CTAAGCCT
GACTACAGGGGTATCTAATCCTGTTTGCTCCCCGCACCTTCGCACCTCAGCGTCAGTCATCTGCTGGTAACCTGCCTTCGCCATTGGTATTCTTCCTGATATCTACAGATTTCACCCCTACACCAGGAATTCTGATTGCCCCTCAGTGACTCTAGTTATGCAGTTCTCAACGCAGTTCCGGAGTTGAGCTCCGGAATTTCACACCAAGCTTGCAAAACCGCCTACATGCCCTTTACGCCCAATAATTCCGAACAACGCTCGCAACTTACGTGTTACCGCCGCTGCTGGCACCTAATTAGC
+
CCCCCGGGGGGGGGGGGGGGGGGGGGGGGGGGGGGGGGGGGGGGGGGGGGGGGGGGGGGGGGDFFFGGGGGGGGGGGGGGGGGGGGGGGGGGGGGGGGFGGFGGGGGGGGGGGGGGC>FGGFFGGCCFGFGGGGFDFFFFFDDGF=C9DFFEGFGGGFGFFFDFGFCGGGGFGFGGFGFFE@@EFGFCBEGFEFGBFGFFFG78A58CFFFCF6;+:ADAG>>AD<C8=C=3CE==@@FGD;@);7?EGEA;>D3;(.//676(>3A>A:47:?-:4(-(-(76;:0860<())+3068?
@M02996:162:000000000-B87FG:1:1101:18632:6878 2:N:0:TAGCGCTC+CTAAGCCT
GACTACCAGGGTATCTAATCCTGTTTGCTCCCCACACTTTCGCGCCTCAGCGTCAGTTACAGTCCAGTTAGTCGCCTTCGCCACTGGTGTTCCTCCCAATCTCTACGCATTTCACCGCTACACTGGGAATTCCACTAACCTCTCCTGCACTCAAGCCCATCAGTATCAACAGCAATTCCCACCTTGAAAGCAGGACTTTCACTTCTGACTTAACAGGCTGCCTACGCTCCCTTTACGCCCATACATCCCGTTCAACGCTGTCCCCCTCCGTTTTCCCGCGGCTGCTGGCACGTAGTTACC
+
CCCCCF@DFGEGGGGGGGGGGGGGGGGGGGFGECEGGGGGFGGGGEGGGGGGGGGGGEFEEDFFGGGGGACGFGGGGGGGGEFG?DGC8CCE;FGFGFEFGFGGGGGGDGGGGGFGG=?=CFGD9==FFGFFGFFD+DEFD56?D=DG?FFFGEFGGGD8@E*<,+?:E=DD86=,;FE;E==8:=66*,58*<CCFG70*73*0+10:?+:*@EA)0*045*64)/)0>-0;:*/(2<8@((0*///*/2,(2);/(/((2)7C11016().().),-(,((,-,,(,()4.)*23.).
@M02996:162:000000000-B87FG:1:1101:23041:6891 2:N:0:TAGCGCTC+CTAAGCCT
GACTACCAGGGTATCTAATCCTGTTTGCTCCCCACGCTTTCGAGCCTCAACGTCAGTTACAGTCCAGTAAGCCGCCTTCGCCACTGGTGTTCCTCCTAATATCTACGCATTTCACCGCTACACTAGGAATTCCGCTTACCTCTCCTGCACTCTAGCAAAACAGTTTCCAAAGCAGTTCCGGGGTTAAGCCCCGGCATTTCACTTCAGACTTGCTTCGCCGTCTACGCTCCCTTTACACCCAGTACATCCGGATAACGCTTGCTCCCTCCGTATTACCGCCGCTGCTGGCACGTTTTTACC
+
CCCCCGGGGGGGGFGGGEFGGGGGGGGGGGFGGGGGGGGGGGFGGGGGFGGGGGGGGGGGFFGGGFGGGGGFGGGGGGGGGGGGGGCFGGEGGFGGGGGGGFGGEGCGEGGGGGGGG>BGGEFDEFFGGGGGG?EGG6DEGDFGGGFGFGFEEE8F,=,@FDDCDFGGG,3:DD8EFGFBEGDGGGFF=FF=:*CBAGFFFCE6<166@FG=EFEF28C2488>>2;7?EFFF@<E?EFD((5>+7<EFD),6B>C43(43C4<F((((-((.,-.---(-39(4?D(((.(0);;C0)5
@M02996:162:000000000-B87FG:1:1101:23060:6894 2:N:0:TAGCGCTC+CTAAGCCT
GACTACCAGGGTATCTAATCCTGTTTGCTCCCCACGCTTTCGAGCCTCACCGTCAGTTACCGTCCAGTAAGCCGCCTTCGCCACTGGTGTTCCTCCTAATATCTACGCATTTCACCGCTACACTAGGAATTCCGCTTCCCTCTCCTGCACTCTAGCACAACAGTTTCCAAAGCAGTTCCCGGGTTAAGCCCCTGCATTTCACTTCAGACTTGCTTCGCCGTCTACGCTCCCTTTACACCCAGTAAATCCGGCTACCGCTTGCTCCATCCGTTTTCCGGCGGCTGCTGGCCCGTATTTAGC
+
CCCCCG,,CFGGFGGGGGGGGGGGGGGGGGFGEFGGGGGGGG8EEFGG@,CFGGGGGG9CCFFGGGGCEF,CFEGGGGGGGGGGGGGFFGGFGGGGGFEGGFGGGGGGGGEGGGGGG=?=C>FF8ECFFFDFGDGGG8DEFFBFFC5EDFDD63?F8,=1@?8@EFGDF;,;DF6EFGB+6@CEGF6FCF:=*3@CEGFFFG7CC6*1>FF6A+:8:@?:=9>DE(86>B@5;@E<?ACE((/9A3C72,0((0(*,.-,(1)6C3<).3-).4)5(((--42--4).(1:>8)*39-64
@M02996:162:000000000-B87FG:1:1101:25730:6910 2:N:0:TAGCGCTC+CTAAGCCT
GACTACTGGGGTATCTAATCCTGTTTGATACCCATGCTTTCGTGCCTGAGCGTCAGATGATCTCTGGACAGCTGCCTTCGCAATCGGTGTTCTGTGACATATCTAAGCATTTCACCGCTACACATCACATTCCGCCATCCTCGACATCTCTCAAGGGGACCAGTATCAATGGCAGTTCTCATGTTGAGCATGAGAATTTCACCGCTGACTTAATCCTCCGCCTGCGCACCCTTTAAACCCAATCAATCCGGATAACGCTCGGGTCCTCCGTATTACCGCGGCTGCTTGCACGGAGTTAGC
+
CCCCCGGGGGGGGFGEGGGGGGGGGGGGGFFCFGGGGGGGGGGGGGGGGGGGFEGGFGGGGGGGGGFGGGGGGGGGGGGGGGGGGGGGGGGFGGGGGGGGGFGFGGGGGGGGGGGGGAEDDFGFGG:DFFGGGGGGGGGGGEFDGEFDDFFFGGGGGG8CEGDGFFGGGGGF86CFFGFF9DE@EGEGEFGBFFD**CCEFGFFFBAFFFGEA+;BEFG=:054B@B49B@-?EEC4@C?@(5(2.*/26=?FFA>/.//,)662,><?B8:B0654:3((-41::)3227,0.:AC5A<
@M02996:162:000000000-B87FG:1:1101:13422:6918 2:N:0:TAGCGCTC+CTAAGCCT
GACTACCGGGGTATCTAATCCTGTTTGATCCCCACGCTTTCGTGCCTCAGCGTCAATGACGGATTCGTGAGATGCCTTCGCAATCGGTGTTCTGAGTAATATCTATGCATTTCACCGCTACACTACTCATTCCTCCCACGGCATCCGTATTCCAGCAATCCAGTATCAAAGGCAGTTCCGGAGTTGAGCTCCGGGCTTTCACCCCTGACTTGGACCACAGCCTACGCCCCCTTTAAACCCAATAAATCCGGATAACGCTTGCATCCTCCGTATTACCGCGGCTGCTGGCGCGGGGTTAGC
+
CCCCCGGGGGGGGGGGGGGGGGGGGGGGGGGGGGGGGGGGGGGGGGGGGGGGGGGGGGGFGG@FGGGGGGGFGGGGGGGGGGGGGGFCFFGGGGGGGGGGGDFGGGGGGGGGGGGGG>AGGFGGGFFFFGGGGGGGG?FEG>9DGGFGFGFFGGGGGDGGGGEFFFFFGAEFGFDFFGFEE@@CFFFGE:C@5BCBB>FFCGFFFABFFFGB3)8F>F?8C>>ED@F(7EB>CEE<>EGGF06@FC<CF>E11>9>-----1)5C,.4:3-.,469.41-23((4:2><((,0)2:C::A
@M02996:162:000000000-B87FG:1:1101:4264:6952 2:N:0:TAGCGCTC+CTAAGCCT
GACTACTGGGGTATCTAATCCTGTTTGCTCCCCACGCTTTCGAGCCTCAACGTCAGTAATCGTCCAGTGAGCCGCCTTCGCCTCCGGTGTTCCTCCCAATATCTACGCATTTCACCGCTACACTGGGAATTCCACTCACCTCTCCGACACTCTAGCCATACAGTTTCCAAAGCAGTCCCGCAGTTAAGCCACGGGCTTTCACTTCAGACTTGCATCGCCGTCTACGCTCCCTTTACACCCAGTAAATCCGGATAACGCTTTCCCCCTACGTCTTACCGCGGCTGCTGGCACGTATTTAGC
+
CCCCCGGGGGGGGGGGGFFGGGGGGGGGGCAF@EGGGGGGGGGGGGGGGCFGGGEEGGGGGFGGEGGF,EFFCGCFGGGGGGGGDEFGGGGGGGGGEFGE=EGGGGGGGGGGGGGGG:@DDEFGFGGFGFGGFAFCG>@F8DFGCE=EBD5DFFGF=FFFFGEC:DGGC;DFFFGGFGFBEEG@AEECEG6:?>DAAEAEFFCCEF4?=AGBEACA(0::2./6;3966835C@7;?ECE((6.395<C002456>----(24<F;92:(..,2665(-,-((,4>>(2(50.0+3<)62
@M02996:162:000000000-B87FG:1:1101:4251:6963 2:N:0:TCGCGCTC+CTAAGCCT
GACTACTGGGGTATCTAATCCTGTTTGCTCCCCACGCTTTCGTGTCTCAACGTCAGTATTCGTCCAGTAAGCCGCCTTCGCCTCCGGTGTTCCTCCCAATATCTACGCATTTCACCGCTACACTGGGAATTCCACCCACCTCTCCGACACTCTAGCTATACAGTTTCCAAAGCAATCCCTCAGTTAAGCCACTGATTTTCACTTCAGACTTGCTTACCCGTCTGCGCTCCCTTTACACCCAGTAAATCCGGATAACGCTTGCCCCCTACGTATTACTGCCGCTTCTGGCACGCAGTTAGC
+
CCCCCGG9EGGGGGGGGGGGGGGGGGGGGGFGGGG:FGGGGG,F6BFGF9FGGGGGG,6CEFGGGDGG<,6CEFGGGGGGGGDGGGEGGGGGFFGGEFGGDFGGGGGGGGGGGGGAC:@CDEFGFGGFCDFGGD,++6=C?:FGG>=+3CDD9C@,,2,7C@DDEFDGG>,3DD+E*+)0,67CAG<FCF,3****3@?EEF*;@18A@A>:==A+)3;>1:9):(5(8C@B>>4CFFGG?FE)1?<?DBE0;3)*/,/(//6:F>;:<2.).465).-(-3((-)64)(4,)0//<454
@M02996:162:000000000-B87FG:1:1101:13238:6965 2:N:0:TAGCGCTC+CTAAGCCT
GACTACCCGGGTATCTAATCCTGTTTGCTACCCGCACTTTCGAGCATGAGCGTCGATAAGTCCCCAGCAAGCTGCCTTCGCCATCGGTGTTCTTCCTGATCTCTACGCATTCCACCGCTACACCAGGAATTCCGCTTGCCCCTGAACTATCCAAGAGAAACAGTCCAGTCTGCAGGTCCGGGGTTGGGCCCCGGTATTGTACAGACTGCTTGCATCTCCGCCTGCGCTCCCTTTACGCCCAGTGATTCCGAACAACGCTTGCACCCCTCGTATTACCGCGGCTGCTTGCACGAAGTTTGC
+
CCCCCGGGGGGGGGGGGGGGGGGGGGGGGEDCFGGGGGGGGDGGGGGGGGGGGGGGGCEGGGGGGGGGGGGGGGGGFGGGGFDGFG:BBBFFGGGFGGGGGFGDGGGGGGGGGGGGG>BDGEFGGFGGGGGGGFGGGGGGDDFFD8DCFGFFGGG?G??@FGDDGFGGFGGFGFFGFGFFCGGEEC:C=GG=BBGBBFFFEFEE4A=;BCFEFF<@>FC6=6/(39>7<E;(?3CA:0C8:2(.*4A>D05(37<C-----1.5C:9-(-3423)56(---(,--)).,),80022<>))
@M02996:162:000000000-B87FG:1:1101:7705:6974 2:N:0:TAGCGCTC+CTAAGCCT
GACTACCGGGGTATCTAATCCTGTTTGCTCCCCACGCTTTCGAGCCTCAGCGTCAGTTAAAGCCCAGTAAGCCGCCTTCGCCACTGATGTTCCTCCTAATATCTACGCATTTCACCGCTACACTAGGAATTCCGCTTACCTCTACTTCACTCAAGAACCGCAGTTTCAAATGCAGTCTACCAGTTGAGCCGGTATATTTCACATCTGACTTACAGTCCCGCCTACACCCCCTTTACACCCCGTCATTCCGGATAACGCCCGCTCCCTACGTATTACCGCCGCTGCTGGCAACTCGTTAGC
+
CCCCCGGGGGGGGGGGGFFGGGGGGGGGGGGGEGGGGGGGGGGGGGGGFFGGGGGGEGGGGGGGGGGGGGGGGGGGGGGGGGGGGGFGGFGGGEEGGGGFGFGGGGGGGGGGGGGGG=<=DFGGGGCFEGGGGGGGGGFGFEB?CFEGFGCDGGGGGGGGGG=8@DCCGGGFGACEAGEFGGGGGGF6:EGFF>DE;CFC5=EFFFF<49B;B4*=@>D@E6992(7((46,7.>C)4?C((((2=<.3(5(()62-,((-7(-7282:?.,54))6(((---(,)).(,.(0*2//(()
@M02996:162:000000000-B87FG:1:1101:13731:6982 2:N:0:TAGCGCTC+CTAAGCCT
GACTACTCGGGTATCTAATCCTGTTTGATCCCCACACTTTCGTGCCTCAGCGTCAATGACGGATTTGTGAGATGCCTTCGCAATCGGTGTTCTGTGTGATATCTATGCATTTCACCGCTACACCACACATTCCTCCCACAGCATCCGTATTCCAGATTACCAGTTTCAACGGCAGGTCACGCGTTAAGCGCGTGCGTTTCACCGCTGACCTGGCATTCCGCCTACGCACCCTTTAAACCCAATAAATCCGGATAACGCTCGCATCCTCCGTTTTTCCGCGGCGTCCTGCTCGGAGTTAGC
+
CCCCCGGGGGGGGGGGGGGGGGGGGGGGGGGGGFGGGGGGGGGGGGGGGGGGGGGGGCCFBEBFGGGGGGG<FFGGGGGGGFGGGGGGGGGGGGGGGGEFGFGGGGGGGGGGGGGGG=BDDFFFEGEGFGGGGGGDGGFG6DDGGGFGFFFEFD8EEG8DFFDEFFG8DGC>GD6EFGFF@EGEE6>DEEGFFFG=:FBEEGF==;5=BFFB9;(;>CD>E?;@F<>,3C2:8ECC<AFG@0=;FA2:F>::2)-7-----9315:)5:9-).3((.4((44(,(((-4()-<)*2;6))
@M02996:162:000000000-B87FG:1:1101:22177:7003 2:N:0:TAGCGCTC+CTAAGCCT
GACTACCCGGGTATCTAATCCTGTTTGCTCCCCACGCTTTCGCGCCTCAGCGTCAGTTGTCGTCCAGCAAGCCGCCTTCGCCACTGGTGTTCCTCCTAATATCTACGCATTTCACCGCTACACTAGGAATTCCGCTTGCCTCTCCGATACTCAAGGTCTACAGTTTCAAATGCAGTTCCGGGGTTGAGCCCCGGGATTTCACATCTGACTTGCAGATCCGCCTACACGCCCTTTACACCCAGTAAATCCGGACAACGCTTGCCACCTACGTTTTACCGCCGCTGCTGGCACGTGGTTAGC
+
CCCCCGGGGGGGGGGGGEFGGGGGGGGGGGFGGGGGGGGGGGGGGGGGGGGGGGGGGGGGGGGGGGGGGGFGGGGGGGGGGGGGGGFFGGGGGFFGGGGGGFGGGGGGGGGGGGGGG>DGGEFG@EFGFGGGGGGGGGGGGEFGG@=CBGFFEDD:DFGGGGBFFFGGGFFFCFGGFGFFGGGGGGFGEGGDFFGBFGAEEG?EFACEFFCEFF384;C=C36<D3=;@GF>GFC<<<EE61?FF9A424839>09-----9:4FF?(88.(.44721-(-792;)).0(8(0)/;=)(.
@M02996:162:000000000-B87FG:1:1101:5789:7008 2:N:0:TAGCGCTC+CTAAGCCT
GACTACTCGGGTATCAAATCCTGTTTGATCCCCACGCTTTCGTGCCTCAGCGTCAATGACGGATTCGTGAGCTGCCTTCGCAATCGGTGTTCTGAGTAATATCTATGCATTTCACCGCTACACTACTCATTCCTCCCACGGCATCCGTATTCTAGCAATCCAGTATCAAAGGCAGTTCCGGAGTTGAGCTCCGGGATTTCACCCCTGACTTGGACCACAGCCGACGCAGCCTTTAAACCCAATAAACCCGGATAACGCTTGCAGCCTCCGTATTACCGCGGCAGCTGGCACGGAGTTAGC
+
CCCCCGG,FFGGGGFFFFFFGGGGFGGFGF<C@FGGGGGDDEGGGFFGFFGGGGC8CF<ECE:?CEFFCFG,BDEFGFGGGEGGGGFFGECFFGCEGGGGG9DCDFFEGGGGGGGEG=?DDEEFFGDEGCFGFFEFCF?=?8@DFCD?D+9;,:?AEF8=DDD<@DDFGFFF8?D=;?CA8ECEFGFF@7,:9A5)139E;@CCBFFFFFCB>90*)**04-(062(((3=@7)7177<EF;83A>)(16>6(562,-(((/))0(43868?70-4>:,(-,(,-,4,8:2-.021*))-
@M02996:162:000000000-B87FG:1:1101:5810:7011 2:N:0:TAGCGCTC+CTAAGCCT
GACTACTCGGGTATCAAATCCTGTTTGATCCCCACGCTTTCGTGCCTCAGCGTCAATGACGGATTCGTGAGATGCCTTCGCAATCGGTGTTCTGAGTAATATCTATGCATTTCACCGCTACACTACTCATTCCTCCCACGGCATCCGTATTCCAGCAATCCAGTATCAAAGGCAGTTCCGGAGTTGAGCTCCGGGCTTTCACCCCTGACTTGGACCACAGCCTACGCACCCTTTAAACCCAATAACTCCGGATACCGCTTGCATCCTCCGTATTACCGCCGCTGCTGGCACGGCTTTCGC
+
CCCCCGGGGGGGGGGGGGGGGGGGGGGGGGGCFFFCFCGGGGGGGFFGGGGGGGGBFFGGGGGDFGGGCGG<BAFGGGGGGGGGGGDGGFEGGGGGGGGGCFFGGGGGGGEGGGFF@8>DDEFFGFDBFFGFDCFGGFF6C>9DDFDFFGDFDF8FDEDDFG*<=?9DG9E?FFCDFGE?CEEEGGEGFCC@DFDB=CFBEFEFF>BFEFG3.A@F>F89C68BD(6@@GF7D8)?7=GGFD;4A))7;00363)*(,-,-15674<<:,43436<211((--7>2).22<60)//8)(1
@M02996:162:000000000-B87FG:1:1101:10722:7019 2:N:0:TAGCGCTC+CTAAGCCT
GACTACAGGGGTATCTAATCCTGTTTGCTCCCCGCACCTTCGCACCTCAGCGTCAGTCATCTGCTGGTAACCTGCCTTCGCCATTGGTATTCTTCCTGATATCTACAGATTTCACCCCTACACCAGGAATTCTGATTGCCCCTCAGTGACTCTAGTCATGCAGTTCTCAACGCAGTCCAGGAGTTAAGCTCCTGCCTTTCACATCAAGCTTGCAAAACCGCCTACATGCCCTTTACGCCCAATAATTCCGAACAACGCTCGCAACTTACGTGTTACCGCGGCTGCTGGCCCGTAATTAGC
+
CCCCCGFFGGGGGGGGGGGGGGGGGGGGGGFFFFGGGGGGGGGGGGGGGGGGGGGGGGFFGGCEFFGGGGGFGGGGGGGGGGGGFGGGGGGGGFFFGGGGGFGGGGGGGGFGGGGGF=FGGGFFGDF7FFGGGG;EGDFBFDFGG8E98DFEEGGFFEGFGGFFDFCEGFGFGECEFGC?D8EFGCCGD=FD?DGFFGFFEG7CC8@=EFGBDFC8);C>E>=AD:A<BGFEGFEF22FGD=:6=?47=;)59>8F..(/6C90>(4))(.(526>41,((--7<:0(,(-(.)*29657
@M02996:162:000000000-B87FG:1:1101:24416:7058 2:N:0:TAGCGCTC+CTAAGCCT
GACTACCCGGGTATCTAATCCTGTTTGCTCCCCGCACCTTCGCACCTCAGCGTCAGTCATCTGCTGGTAACCTGCCTTCGCCATTGGTATTCTTCCTGATATCTACAGATTTCACCCCTACACCAGGAATTCTGATTGCCCCTCAGTGACTCTAGTTATGCAGTTCTCAACGCAGTTCCGGAGTTGAGCTCCGGAATTTCACACCAAGCTTGCAAAACCGCCTACATTCCCTTTACGCCCAATACTTCCGAACCACGCCCGCCACTTCAGTTTTACCGACGCATCTGGCCACTACTTACC
+
CCCCCGFGGGGGGGGGGDFGGGGFFGGGFFFDEGGGGGGGGGGGGGGGGFFGGGGGGGGGGGGGGGGGAEFFGGGGGGGGGGD@FEFGDFCFGGGGGGGGGFGGGGGGGGFGGFFFFAFGF,FCFGCG8AEFAAFD=FGA?DFGGFEFDGFFDEFEG8FFF;5,@D9FFFFEGFGEFGFEC6=@@?FGE9E@D>+>=FFEFGFED5@))9C@>483);C=9-((7(**1B>>DBEC@=CE?0=@))?CDD>0()/*(((.-)((1().6)...4422((--((424<2245(06+0+)..
@M02996:162:000000000-B87FG:1:1101:16303:7061 2:N:0:TAGCGCTC+CTAAGCCT
GACTACTGGGGTATCTAATCCTGTTTGCTCCCCACACTTTCGAGCCTCAGCGTCAGTTAGAGCCCAGCAAGCCGCCTTCGCCACTGGTGTTCCTCCGAATATCTACGCATTTCACCGCTACACTCGGAATTCCGCTTGCCTCTACTCCACTCAAGAACTACAGTTTTGGATGCAGTTCCGAGGTTAAGCCTCGACATTTCACATCCAACTTGCAGTCCCGCCTGCGCTCCCTTTAAACCCAGTAAATCCGGACAACGCTTCCATCCTACGTCTTACCGAGGCTGCTGGGCGGTAGTTCGC
+
CCCCCGGGGGGFGGGGGGGGGGGFGGGGGGEFCFGGGGGGGGGGGGGGFFFGGGGGGGGFGGG@FFFGGGFGGGGGGGGGGGEGGGFFGGGGFFGGGGGFGFGGGGGGGGGGGGGGG=BDDFFFG7FCGGGGGGGGDCFGGFFGGEDFFGDDFEFF=FGGG,:CDFFGGGGFGFGAFGFB@C@AD78CBGGC:9DFFGFFAGFFFF:5<FG=;AEFFFG>E2(//6@0<EDFGE4.);A;<;;C666586>;@F<9--(((26-::?D<-(((-56((,(-14:B?B(((((0);+3)4(
@M02996:162:000000000-B87FG:1:1101:16325:7062 2:N:0:TAGCGCTC+CTAAGCCT
GACTACTGGGGTATCTAATCCTGTTTGCTCCCCACACTTTCGAGCCTCAGCGTCAGTTAGAGCCCAGCAAGCCGCCTTCGCCACTGGTGTTCCTCCGAATATCTACGCATTTCACCGCTACACTCGGAATTCCGCTTGCCTCTACTCCACTCAAGAACTACAGTTTTGGATGCAGTTCCGAGGTTAAGCCTCGACATTTCACATCCAACTTGCAGTCCCGCCTGCGCTCCCTTTACACCCAGTAAATCCGGACAACGCTTGCCTCCTACGTATTACCGCGGCTGCTCGCACGTGGTTAGC
+
CCCCCGFGGGGGGGGGGFFGGGGGGGGGGGCFGGGEGGGGGGGGGGGGFGGGGGGGGGFF9DFGGGGGGGGGGGGGGGGGGGGGGGFFCGGGGFGGG7FG?FGGFGGGGGGGGGGGG>@DD=F8EFGC=DFGGFGGG8DGGDF8F9DGDGFFF8FC8DFDFGEGDFDFD>FFFFFFFGF>@8@@FF@7AFEC>*@@ACAAEG4E>?@BFFGFFA=BEFG==60(5(2(6C<@G;>45<FE?@E3A6<?C>)(636D--,(-9(6>:F2?:4,:?6<B(-----(24),1(4,0)22:).)
@M02996:162:000000000-B87FG:1:1101:16315:7078 2:N:0:TAGCGCTC+CTAAGCCT
GACTACTGGGGTATCTAATCCTGTTTGCTCCCCACACTTTCGAGCCTCAGCGTCAGTTAGAGCCCAGCAAGCCGCCTTCGCCACTGGTGTTCCTCCGAATATCTACGCATTTCACCGCTACACTCGGAATTCCGCTTGCCTCTACTCCACTCAAGAACTACAGTTTTGGATGCAGTTCCGAGGTTAAGCCTCGACATTTCACATCCAACTTGCAGTCCCGCCTGCGCTCCCTTTACCCCCAGTAAATCCGGACAACGCTTGCATCCTACGTATTACCGCGGCTGCTTGCACGTAGTTAGC
+
CCCCCGGGGGGGGGGGGGGGGGGGGGGGGGEGEGGGGGGGGGGGGGGGGGGGGGGGGGGGFGGEGGGGGGGGGGGGGGGGGGGGGGGFGGGGEFGGGGGGGFGGGGGGGGGGGGGGG@FGGEFAFDEFGGGGGGGGGFGGGFFGGGFGFGFFGGGDFFFGGGDCFFFGGGGFFFGGFGFFCEGCGGFGFGF=?<D):FFFEGFFFFFFFFGFFFEFBFF=C59>98@:DE;@FF<<)(8=><5):CECF98,9529--(-,1)-::B<<:..-(6<-(-,-474?2-52)2,))2;@-64
@M02996:162:000000000-B87FG:1:1101:12132:7089 2:N:0:TAGCGCTC+CTAAGCCT
GACTACAGGGGTATCTAATCCTATTTGCTCCCCACGCTTTCGGGACTGAGCGTCAGTTGTGCGCCAGATCGTCGCCTTCGCCACTGGTGTTCCTCCATATATCTACGCATTTCACCGCTACACATGGAATTCCACGATCCTCTCACACACTCTAGCTCTACGGTTTCCATGGCTTACCGAAGTTAAGCTTCGGGCTTTCACCACAGACCCTTAGTGCCGCCTGCTCCCTCTTTACGCCCAATAATTCCGGATAACGCCCGCCACCTACGTATTACCGCGGCTGCTCGCCCGTAGTTAGCC
+
CCCCCGGGGGGGGGGGGFFGGGGGGGGGGGGGGGGGGGGGGGGGGGGGFGGGGGGGGGEG:F@FFFGDGGGGGFGGGGGGGGGGGGGFGGGGFEEF<EBFGFGGGGGGGGGGGGGGG=DCDGG9EFGFGGGGGGGCCEFGGFFGGGBG>DFDEEDFEFG8FFFGGEGF9D8:DFG?CGF>:CFGGGFGEFGBFFGFFGF?CEEBDA=BDA6=3;@8>A46?5/35>==3C;@F3<3<9F*836777<?7952(687((,(,>0(72.583,-.).440,4,(,1))-2-,-2))2<3443
@M02996:162:000000000-B87FG:1:1101:12151:7092 2:N:0:TAGCGCTC+CTAAGCCT
GACTACAGGGGTATCTAATCCTATTTGCTCCCCACGCTTTCGGGACTGAGCGTCAGTTGTGCGCCAGATCGTCGCCTTCGCCACTGGTGTTCCTCCATATATCTACGCATTTCACCGCTACACCTGGAATTCCACGATCCTCTCACACACTCTAGCTCTACGGTTTCCATGGCTTACCGAAGTTAAGCTTCGGGCTTTCACCCCAGACCCTTAGTGCCGCCTGCTCCCCCTTTACGCCCAATCATTCCGGTTCACGCTCGCCACCTCCGTTTTACGTCGGCTGGTGGCACGTTTTTTGCCG
+
CCCCCGGGGGGGGGGGGFGGGGGGGGGGGGCFGGGGGGGGGGEGGFGGGGGGGGGGGGGG7FE+FFGFGGFGGGGGGGGGGGGGGGEFCFFGEFGGDFEGGFGGGGGGGGGGGGGGG>?DD=F,><FFGGGGGFGDDEGGGEFGGGFGDGBDGEBA8AD@EE=DEDGGGGA*D?G,:D5:CEAFFFFGE:C5509:BGA*:C):59>=>);>)41+184>E<@74766(36@F);3((=///(58<2492)((9.*,--(-1(-7((.(-).1).(.4(-((,((,,0()4.)0*2*(.2(
@M02996:162:000000000-B87FG:1:1101:17689:7098 2:N:0:TAGCGCTC+CTAAGCCT
GACTACACGGGTATCTAATCCTGTTTGATCCCCACGCTTTCGTGCCTCAGCGTCAGTCGCGTCCTCGCCAGCTGCCTTCGCGATCGGTGTTCTGTGTCATATCTATGCATTTCACCGCTACATGACACATTCCGCCGGCGCCGTTCGGACTCAAGGCCAACAGTATCAACGGCAGCCTCCCGGTTGAGCCGGGATATTTCACCGCTGGCTTATCGGCCCGCCTACGCCCCCTTTAAACCCCATAACTCCGGATAACGCTCGCATCCTCCGTTTTAACGCCGCTTCTGGACCGGCGTTATG
+
CCCCCGGGGGGGGGGGGFGGGGGGGGGGGGGGGGGGGGGGGGGGGGGGGGGGGGGGGGGGFGGGGGGGGGGGGGGGGGGGGGGGGGFGGEEGGGGFGGFFGBFGGGGGGGFGGGGGG@DDG>FE9FCF,AEFGFGGD8EEG>EGGGA<5DEBCFGDFG5>F7:@EFGCFGEEDFDGFC=FECE?F)5;@FE0>)917FFE3CE;BB0(-7D067056>D9:4(,.(((4:9(2:462<8C(4(.9(-.*,)-,0)*(-(--1((/5231(()(3)))(((-,4((-.)),((.)122-3)
@M02996:162:000000000-B87FG:1:1101:12141:7107 2:N:0:TAGCGCTC+CTAAGCCT
GACTACAGGGGTATCTAATCCTATTTGCTCCCCACGCTTTCGGGACTGAGCGTCAGTTGTTCGTCAGATCGTCGCCTTCGCCACTGGTGTTCCTCCATATATCTACGCATTTCACCGCTACACATGGAATTCCACGATCCTCTCACACACTCTAGCTCTACGGTTTCCATGGCTTACCGAAGTTAAGCTTCGTGCTTTCCCCACCGACCCTTCGTGCCGCCTGCTCCCTCTTTACGCCCAATAATTCCGGATAACGCTCGCCACCTCCGTCTCACCGCGGATGATTGCACGTGGTTTGCCG
+
CCCCCGGGGGGG;FFGGFGGFFGEFGGFGGDFFFGGGGGGEGGGGEGGGGGGGGGGGGGG,F@CFDFGGGEGGGGGGGGFGFGGFGFFGFFFEBFEEFCFG?EFFGGGGGGGFFGFG:9=CBFDECFGGGGGGGGD8@DEGE9FFG)A>DFD>>=FDEDBFGAFGFGGGFF?@9=,9?=5>+@9;F7C8@F=309CFFA68D5>)3)5>4D@-8:5>>4628/,(.62(237><;;63=*(64316?300.46*51((-((1(3>7(,3,(.(..100,((((()))).4-1))2/*-.4(
@M02996:162:000000000-B87FG:1:1101:16042:7117 2:N:0:TAGCGCTC+CTAAGCCT
GACTACTCGGGTATCTAATCCTGTTTGCTCCCCACACTTTCGAGCCTCAGCGTCAGTTAAAGCCCAGTAGGCCGCCTTCGCCACTGGTGTTCCTCCGAATATCTACGCATTTCACCGCTACACTCGGAATTCCGCCTACCTCTACTTCACTCAAGAAAACCAGTTTCAACTGCAGTCCATGGGTTAAGCCCATGTATTTCACAACTGACTTGGTCTCCCGCCTGCGCTCCCTTTACACCCAGTAATTCCGGACAACGCTTGCCACCTACGTATTACCGCGGCTGCTGGCACTTAGTTAGC
+
CCCCCGGGGGGGFGGGGGGGGGGGGGGGGGGGGGGGGGGGGGGGGGGGGGGGGGGGGGG9@FFFGGGGGGGGGGGGGGGGGGGGGGGFGGGGGFFFGFGGGFGGGGGGGGGGGGGGG>@DDGGFGGDGGGGGGGGGGEGGGFFCFGFGCGFEGFGFEF?EEGDFGFGGGGGFGFDGFGFFGGGGGG<CCFGDAFGEEGFFFF<C=AC*:AC@9*8BEFF=E>@B>>B2=E=@FFCCE<EC(,=4@5EEF;8(652*(./,4724=?:780.,4?646<-(-72614:0,.,,012<+.66
@M02996:162:000000000-B87FG:1:1101:3677:7123 2:N:0:TAGCGCTC+CTAAGCCT
GACTACTCGGGTATCTAATCCTGTTCGATCCCCACGCTTTCGTGCCTCAGCGTCAATGCAGGCCCGGCCAGCTGCCTTCGCTATCGGGGTTCTGTGGCATATCTATGCATTTCACCGCTACACGCCACATTCCGCCGGCCTCGACCGCATTCAAGGACACCAGTATCAACGGCACTGCTCCGGTTGAGCCGTCGCCTTTCACCGCTGACTTAGCGCCCCGCCTGCGCACCCTTTAAACCCAATAAATCCGGATAACGCTCGCATCCTCCGTCTTACAGCGACTGCTCGCACGGAGTTAGC
+
CCCCCGGGGGGGCFGFGFFFFGGFGGGGGGEFFGGGGGGGGGGGGDFGGGGGGGFGFGGGCFGGEGGGGGGFFGGGFGGGGGDFGGGGGGGGGGGGGGGGGFGG,C,FGGEFGGGGG>?DGFGGGGGG:AEFFGGCDGGGC=BGGE>FBCEFGEG77CFGGF:@EA9C7DED>BDGFGFFGEC:<DEFFG?@EBD@DFFFEGFD@)(636F3)+3B97),2-(18>>3983,0.6424@C?(4?4)4:69@1(06F(---(93493)-,,-.,(.))4)-(,((.))-447;)0:;*).6
@M02996:162:000000000-B87FG:1:1101:3703:7127 2:N:0:TAGCGCTC+CTAAGCCT
GACTACTCGGGTATCTAATCCTGTTCGATCCCCACGCTTTCGTGCCTCAGCGTCAATGCAGGCCCGGCCAGCTGCCTTCGCTATCGGGGTTCTGTGGCATATCTATGCATTTCACCGCTACACGCCACATTCCGCCGGCCTCGACCGCATTCAAGGACACCAGTATCAACGGCACTGCTCCGGTTGAGCCGTCGCCTTTCACCGCTGACTTAGCGCCCCGCCTGCGCACCCTTTAAACCCAATAAATCCGGATCACGCTCGCATCCTCCGTATTACCGCGGCTTCTGGCCCGGCGTTAGC
+
CCCCCGGGGGGGGGGGFGGGGGGGGGGGGGGGEGGGGGGGGGGGGGGGGGGGGGGGGFGGGGGGGDGGGGGGGFGGGGGFEEGGGGBCFFCFBFF,ADFFEFGCFGFFFGGGGGFGG:5@DEFGGGGGGGFF9D>D=ECED8?8C@>EDGEE>EFF6EFFGG9@,+?,?DA*@ACC>?8BGG*4=<=?=F=9D)1687ACEG@;;>;>@FGF)9(0-85;:-(2(46(-:34C26AABFG(4047<<<715<?)4C(.,--/(,54)).44(..).<03((((-36)))(-,))*2:(()
@M02996:162:000000000-B87FG:1:1101:3683:7140 2:N:0:TAGCGCTC+CTAAGCCT
GACTACTCGGGTATCTAATCCTGTTCGATCCCCACGCTTTCGTGCCTCAGCGTCAATGCAGGCCCGGCCAGCTGCCTTCGCTATCGGGGTTCTGTGGCATATCTATGCATTTCACCGCTACACGCCACATTCCGCCGGCCTCGACCGCATTCAAGGACACCAGTATCAACGGCACTGCTCCGGTTGAGCCGTCGCACTTCACCGCTGACTTAGCGCCCCGCCTGCGCACCCTTTAAACCCAATAAATCCGGATAACGCTCGCATCCTCCGTATTACCGCCGCTGCTGGCACGGGGTTAGC
+
CCCCCFGGGGGGGGGGGGGGGGGGGGGGGGGGGGGGGGGGGGGGGGGGGGGGGGGGGGGGFGGGGGGGGGGGGGGGGGGGEGGGFEEGDGDGGGGFGGDGGFFGGGGG;EFGGGGGG>ADGGFGGGGGGCFGFGGGGGGGGDBGGGFC>>DEFFFD,79FFGBFFFDCFFEAEEDFFGC4>*:=<DFGFE*:>5D((497<CA23)17@BC>>F9F>BC05-,(439-,::2*3.)62;E<(4>9<>>D>>B::62-,-345(-9:>2,3-(.(-448((-,(4().2(,868)*2*-.4
@M02996:162:000000000-B87FG:1:1101:3700:7144 2:N:0:TAGCGCTC+CTAAGCCT
GACTACTCGGGTATCTAATCCTGTTCGATCCCCACGCTTTCGTGCCTCAGCGTCAATGCAGGCCCGGCCAGCTGCCTTCGCTATCGGGGTTCTGTGGCATATCTATGCATTTCACCGCTACACGCCACATTCCGCCGGCCTCGACCGCATTCAAGGACACCAGTATCAACGGCACTGCTCCGGTTGAGCCGTCGCCTTTCACCGCTGACTTAGCGCCCCCCCTGCGCACCCCTTAAACCCAATAAATCCGGCACACTCTCGCATCCTCCGTATTAGCGCCGCTGCCGTCACGGAGTTGAC
+
CCCCCFFGGGEFGGGGGGGGGGGFFGCEGGEFEGGGGGGGGGGGGFGGGGGGGGEGG9FFF8FFEE>GGGGGGCGGGGFDCEGE=@@FFGEFFCEA8F8EB+=DDFCGGFEGGGGGD:9@C>FCDG:F:FGFFGG>+8@CD<*?GGAGDG>C@D?F6FFDDA5EEFFDGGCDEFDGAF?FDCE5FG26>F*(:>D821;<?C3(3>91=AC))=()4;/(/,43(,346?3(9309)8@EB:?,9)-69(7(().*(().(921772<0(,,,()),4(((-(4((,,3(4(83*2*)),
@M02996:162:000000000-B87FG:1:1101:25177:7145 2:N:0:TAGCGCTC+CTAAGCCT
GACTACCGGGGTATCTAATCCTGTTTGATTCCCGCACTTTCGAGCCTCAGCGTCAATCGCACACCAGCAAGCTGCCTTCGCAATCGGAGTTCTTCGTCATATCTAAGCATTTCACCGCTACACGACGAATTCCACTTGCCTTGCGTGTATTCAAGCCCATCAGTATCCACGGCATGCCAAGGTTGGGCCCTGACATTTGACCGCAGACTTAAAAGGCCGCCTACGCTCCCTTTAAACCCAATAAATCCGGATAACGCTCGCATCTTCCGTATTACCGCGGCTGCTGGCACGGAATTAGCC
+
CCCCCGGGGGGGGGGGGGGGGGGFGGGGGFGGGGGGGGGGGGGGGGGGGGGGGGGCGGGGGGGGGGGGGGGGGFGGGGGGGGGGGGGCFGGGGGGGGGGGGFGGGGGGGGGGGGGGG=BDDEGCGGGGFGGGGGGGG=FFF=?FC@>GFGFFFGGGGGGDFGFGGFGGGGGFGDGGFGFCCE?C79@FFGG2FA49AC9?AGFFB?2BEFDEFFE>@F9,24:;<>;6@G177<<BFFG5??:AB>A?315(,95*(,-(,)(4*-6448.45<69?;14064:38((3<0;8.:89)(.
@M02996:162:000000000-B87FG:1:1101:12177:7164 2:N:0:TAGCGCTC+CTAAGCCT
GACTACCAGGGTATCTAATCCTGTTCGATCCCCGCACTTTCGTGCCTCAGCGTCAGTCGCGGCTTGGTGCACTGCCTTCGCGATCGGCGTTCTGTGTGATATCTATGCATTTCACCGCTACACCACACATTCCATGCACCCCACACGCACTCTAGCCCCCCAGTTTCCATGGCAGTGCCAAGGTTGAGCCCTGACATTTCACCCCCGACTTGAGATTCCGCCTACGCACCCTTTAAACCCAATAAATCCGGATAACGCTCGGCTCCTCCGTATTCCCGCGGCTGCTGGCACGGGGTTAGC
+
CCCCCGGGGGGGGGGGGGGGGGGGGGGCFDBFFFGFGGGGGGFFGGGGGGGGGGGGAF@F@CF:CCEFGGFCEEGGGGGGGFFFDCB@FFGGGF;@FFFG=DGGGFFGFGGGGGGGG@ADG4EF@FFEGGGGG==+=,@D>>5+=B=GBGFFFFGGGGGEGC@@FFGGG;,9FF;F*BA+>>EGGGEGFFG@A4F35FFFEGF17)6(6>GE<F0F<:@;E64:?<>49EB?C:<4<<EEF14292<:<9522<9>--(-,),-9:?::63(.5).,44,(429:24><(4:7)12:8(4
@M02996:162:000000000-B87FG:1:1101:21148:7178 2:N:0:TAGCGCTC+CTAAGCCT
GACTACAGGGGTATCTAATCCTGTTTGCTCCCCACGCTTTCGAGCCTCAACGTCAGTTACAGTCCAGTAAGCCGCCTTCGCCACTGGTGTTCCTCCTAATATCTACGCATTTCACCGCTACACTAGGAATTCCGCTTACCTCTCCTGCACTCTAGCAAAACAGTTTCCAAAGCAGTTCCGGGGTTAAGCCCCGGCATTTCACTTCAGACTTGCTTCGCCGTCTACGCTCCCTTTACACCCAGTAAATCCGGATAACGCTTCCCCCCTACGTATTACCGCGGCTGCTGGCACGTATTTAGC
+
CCCCCGFGGGGGGGGGGGFGGGGGGGGGGGFGGGGGGGGGGGGGEFGGGGGGGGGGGGFFGGGGGGGGFGGDFFGGGGGGGGGGGGGGGGGGGFGGGFFFFFGGGGGGEEFGGGGGG@DDCFGCEFCFFGGGG?EGGEFFGDFGGF<GFGFF=DDG8ECEFGDDGFGDCF,;C5=FFGF>EGEGGGFFEGGA5?D92FFFEGCEF>6CBFGEE8*1(29>:505;/,/6:=(;@34C@FE=?=);)7681>(-762----(*(.>(4:?634::)-)4(-((-,33)2(33())<C?.6<
@M02996:162:000000000-B87FG:1:1101:12296:7197 2:N:0:TAGCGCTC+CTAAGCCT
GACTACACGGGTATCTAATCCTGTTCGATCCCCGCACTTTCGTGCCTCAGCGTCAGTCGCGGCTTGGTGCACTGCCTTCGCGATCGGCGTTCTGTGTGATATCTATGCATTTCACCGCTACACCCCACATTCCATGCACCCCAACCGCACTCTAGCCCCCCAGTTTCCATGGCAGTGCCAAGGTTGAGCCCTGCCATTTCACCACCAACTTTAGATTCCGCCTACGCACCCTTTTAACCCAATAAATCCGGCTACCGCTCGCATCCTCCGTATTGCAGCGGCATCTGTCACTGCGTTAGA
+
CCCCCFFGEGFGGGGGGGGGGGGFGGGGGFCAFGGCFGFGGGGGGGGGGGGGEFDGGGDGEGGGGGGGGGCFGGGFFGGGGFEGFCBFG=>FEBFEGFGGGDDFGGGGGGCFFACEE:<=C,=E+CCFFG;@DFF+=>DFC=>>+@>E5C983,5@CEGGG558=FGGCCFFG**=6@>+,6=AF8(*)=E=;)5)7C+7<EE3()((6;F)96)+)325=0,/(-7(3:8(9,)-5<FC:13:*)466,)(-7:5-(--(),-)3<409(..()6.).(-((((-)).))-9*/2:(-)
@M02996:162:000000000-B87FG:1:1101:4099:7203 2:N:0:TAGCGCTC+CTAAGCCT
GACTACTCGGGTATCTAATCCTGTTTGCTCCCCCGACTTTCGCGCCTCAGCGTCAGTACCGTTCAAGGAATCCGCCTTCGCCTCCGGTGTTCTATAGGATATCAACGCATTTCACCGCTACACCCTATATTCCGATTCCCTCTCCCAGACTCGAGCCAAGCAGTTTCAGACGCACTTTCCGGGTTGAGCCCGGAGATTTCACATCTGACACACTCGGCCGCCTACGCGCCCTTTACGCCCAGTCAATCCGAACAACGCTCTTGGCCTATGTATTACCGCGGCTGCTGGCACAGAGTTAGC
+
CCCCCGGGGGGGGGGGGGGGGGGGGGGGGGCFCGGGGGGGGGGGGGGGGGGGGGGGGGGGGGGGGGGGGGGGGGGGGGGGGGGGGGEGGGEGGGGGGGGGGFGFEGGGGGGGGGGGG>>DDDEFGGGFFFGGGGEGGGFGGDFGGGDGFGDEGFGGGGGGGF@=;CFGDFGFGEGGFGFFEEGGEG2CEFF>@?GBBFFFCC75>C?EEAGFFF;>6><9:36(/,47>E92C?>A:6CE?<,2@B4<DB)89>?>((,-(*))*,,())..64.641(((4((-.)58(8<4)33A)).
@M02996:162:000000000-B87FG:1:1101:6109:7225 2:N:0:TAGCGCTC+CTAAGCCT
GACTACAGGGGTATCTAATCCTGTTTGCTCCCCACGCTTTCGAGCCTCAACGTCAGTTACAGTCCAGTAAGCCGCCTTCGCCACTGGTGTTCCTCCTAATATCTACGCATTTCACCGCTACACTAGGAATTCCACTTACCTCTCCTGCACTCTAGTTTGACAGTTTCCAATGCAGTCCCAGGGTTGAGCCCTGGGTTTTCACATCAGACTTGCCATACCGTCTACGCTCCCTTTACACCCAGTAAATCCGGATAACGCTTGCCCCCTAAGTATTCCCGCGGCTGCTGGCACGTATTTAGC
+
CCCCCGGGGGGGGGGGGGGGGGGGGGGGGGGGGGGGGGGGGGGGGGGGGGGGGGGGGGGGGGGGGGGGGGGGGFGGGGGGGGGGGGGFGFGGGGGGGGGGGFGGGGGGGGGGGGGGG:@CDEFGGGGFGGGGGGGGGGGGGEFGGFFGFGFFGGGGGGGGGGDCCDF@FDFFGFFFBGFFGGGGGGFGFGGFFFGB>FF7CEEEFFEFEFF@CF5CEFG:=<7@ADF>9>>(;=*8?@FGF=>EFF?<C12/6>>C/,///94=C9>D((1...)))-,--1(4-.),,(4())++3..5
@M02996:162:000000000-B87FG:1:1101:18217:7286 2:N:0:TAGCGCTC+CTAAGCCT
GACTACACGGGTATCTAATCCTGTTTGATACCCACGCTTTCGTGCCTCAGCGTCAGTTGTATGCTGGTCAGCTGCCTTCGCAATCGGGGTTCTATAACATATCTAAGCATTTCACCGCTACACGTTATATTCCGCCAACCTCGTTTACACTCAAGAACGCCAGTTTCAACGGCAATTTTACGGTTGAGCCGCAAACTTTCACCGCTGACTTAACATCCCGCCTACGCACCCTTTAAACCTAATAAATCCGGATAACGCTCGCATCCTCCGTATTACCGCGGCTGCTTGCACGGGGTTCAC
+
CCCCCFFGGGGGGGGGGDFGGGGGGGGGGGGGGGGEGGGGGGGGGGGGGGGGGGGGGGGGGGGGGGGGGGGGGGGGGGGGGGGGFFFEGFGGGGCF?EFGGFGGGGGGGGGGGGGGG>BDDEFEEFGGGGGGG@EDGEGGGDBF6>5EDGFFGGFFDFGGGGABAFGGGFGFGFDGFGFFFGGFFDEFEG>@>D>DEGFE<FEFFFF=DFFF=F4=>A?@E663=(62@GF3<E<C7<:8;86?FE??747:1@<9-----148<7)2:>-(126>-1(,-43(,4)50,,-0)*/22)-
@M02996:162:000000000-B87FG:1:1101:10458:7294 2:N:0:TAGCGCTC+CTAAGCCT
GACTACACGGGTATCTAATCCTGTTTGCTCCCCACACTTTCGAGCCTCAGCGTCAGTTAGAGCCCAGCAAGCCGCCTTCGCCACTGGTGTTCCTCCGAATATCTACGCATTTCACCGCTACACTCGGAATTCCGCTTGCCTCTACTCCACTCAAGAACTACAGTTTTGGATGCAGTTCCGAGGTTAAGCCTCGCCATTTCACATCCAACTTGCAGTCCCGCCTGCGCTCCCTTTACACCCAGTAAATCCGGACAACGCTTGCATCCTACGTATTACCGCCGCTGCGTGCACGTAGTTCGC
+
CCCCCGGGGGGGGGGGGGGGGGGGGGGGGGGGGGGFGGGGGGFGGGGGGGGGGGGGGGF<FGGGGGGGGGFFGGGGGGGGGEGGGGGFGGGGGEFF=FGGGFFDGGGGGGGGGGGGG>?GDEFDGFGGGDFGGGGGGFFGGEFDF9DGFGFFG8D:DEFGGGFFDFGGGGGFGFCFFGFFGGGGGGEFAFFCE**4>GFFFGEFBFFEEFCCE4>AEAF>58/6@;F9@G<@GE9>?3FE?F@EF<36;:0:BE09----(*467?<A?-.).(-6)3,(-232((-40:2(0.*;3-(-
@M02996:162:000000000-B87FG:1:1101:10476:7295 2:N:0:TAGCGCTC+CTAAGCCT
GACTACACGGGTATCTAATCCTGTTTGCTCCCCACACTTTCGAGCCTCAGCGTCAGTTAGAGCCCAGCAAGCCGCCTTCGCCACTGGTGTTCCTCCGAATATCTACGCATTTCACCGCTACACTCGGAATTCCGCTTGCCTCTACTCCACTCAAGAACTACAGTTTTGGATGCAGTTCCGAGGTTAAGCCTCGACATTTCACATCCACCTTGCAGTCCCGCCTGCGCTCCCTTTACACCCAGTACATCCGGAAAACCCTTGCATCCTACGGATTCCCTCGGCTGCTGGCACGTTGTTGAC
+
CCCCCGGGGGGG:FGGGFGGGGGGFGGGGGFGGGGGGGGGGGGGGGGGGGGGGGGGGGEE9AFGGGGGGGGGGGEGGGGGGGGGGGFFFGEGFFFFCEFGGFGGGGGGGGGGGGGGG:<CDFGFGFC=FFGGGGGGGGGFFDF=DDDFFF9D?FF:@DFGGGFFFFGGDEF5DDFFFGFA@8CGGF=28A:80?DAAGFFFGCEEAE)7FGFFF3FFFC8/88558>6;C@@D3;ECFGGD(/>+7<EF@B(()(*(-,..2.6C7<>2(((-4)4)6.(((4-14?((,4())22:(),
@M02996:162:000000000-B87FG:1:1101:21221:7298 2:N:0:TAGCGCTC+CTAAGCCT
GACTACTGGGGTATCTAATCCTGTTTGCTACCCGCACTTTCGAGCCTCAGCGTCGATGAGTCCCCAGCAGGCTGCCTTCGCCATCGGTGTTCTTCCTGATCTCTACGCATTCCACCGCTACACCAGGAATTCCGCCTGCCCCTGAACTATCCAAGAGACACAGTCCAGTCTGCAGGTCCGGGGTTGGGCCCCGGTATTGTACAGACTGCTTGCCTCTCCGCCTACGCTCCCTTTACGCCCAGTACTTCCGAACAACGCTTGCACCCTCCGTATTACCGCCGCTGCTGCCACCGCGTTTGC
+
CCCCCGGGGFGGCFGGGFGGGGGGGGGGGFDFFGGGGGGGGGGGGGGGGGGGGGGGGAFGGGGGGFCFFGGFGGGGFGGGGGCGGGCFEFEGGGGGGGGGGFGGFGGGGEEGGGGGG:@=CFFGFGCFFFFGGFEGGDDCGDF+=,:C?DF=D8=,1,A,DADC?;=A9EGFGFF?FGFFEGCEGD99>GGA>58-8C8CCG<?*6==BCF3>)96.883A6683(.,6:75CE)76,?E0:2)*.4-24)(4)41--,-(14<F?((---(,.)6)(-(-4-0>77)())())/2/,,4
@M02996:162:000000000-B87FG:1:1101:20672:7313 2:N:0:TAGCGCTC+CTACGCCT
GACTACCCGGGTATCTAATCCTGTTTGCTCCCCACGCTTTCGCGCCTCAACGTCAGTTACCGTCCAGTAATCCGCCTTCGCCACTGGTGTTCCTCCTAATATCTACGCATTTCACCGCTACACTCGCAATTCCGCTTCCCTCTCCCACACTCGAGCCTTCCAGTTTCCAATGCACTTTGCGGTTTGAGCCCCCCCCTTTCACATCCGGCCTGCCTGACCGTCTACGCTCCCCTTACCCCCAATAAATCCGGATAACGCCTGCCCCCTCCCACTTACCCCCGCTCTTCGCCCCACTCTCAC
+
CCCCCGEGGGGG>FGG@FFGGGGGGGGGGGGGG-8@CEEGFG7FGGGGGFFBFGGGGG9FC,DFGGFGGC,CFCFGGGGGGG:F4@CEFGBF=,9AF9C=EFF=CGGGGEEGGCGG7::+@EF,9=+6+8EEE,=CC+=DFDFGG8)85=:D+8=+@,,,8E*CF9CCC,;@F8+2:?*+3*113<@>8FFDFA855CFFFG)5=)((()13<).*(02(*//6<49(,:<(0,)544CE-(()0)66<3.((0-9(-,.,94:F9(((,((()-6((-(,-7(())-(-(())**+))-
@M02996:162:000000000-B87FG:1:1101:26390:7319 2:N:0:TAGCGCTC+CTAAGCCT
GACTACAGGGGTATCTAATCCTGTTTGCTCCCCGCACCTTCGCACCTCAGCGTCAGTCATCTGCTGGTAACCTGCCTTCGCCATTGGTATTCTTCCAGATATCTACAGATTTCACCCCTACACCTGGAATTCTGATTGCCCCTCAGTGACTCTAGTTATGCAGTTCTCAACGCAATTCCGGAGTTGAGCTCCGGGATTTCACACCAAGCTTGCAAAACCGCCTACATGCCCTTTACGCCCAATAATTCCGAACAACGCTCGCAACTTACGTGTTACCGCGGCTGCTGGCACGTAATTAGC
+
CCCCCGGGGGGGGGGGGGGGGGGGGGGGGGGGGGGGGGGGGGGGGGGGGGGGGGGGGGGGGGGGGGGGGGGGGGGGGGGGGGGGGGEGGGGGGGGGGGFGGCFGGGGGGGGGGGGGG>FGGGGGGGGGGGGGGGGGGGGFGFFGGGFGFGFFGGGGGGGGGGECFFGGGGGFGFGGFGEFGEEGFFDGEDFEFFGFFGFFFG5EFFFC9FGDFFFFFFGA?:>AFEFCFFFFCB48>2CC?;=@=<<<1/><FF88..((.16,93>744.(54--6:(-409737?:2,)-872;9))(
@M02996:162:000000000-B87FG:1:1101:6366:7323 2:N:0:TAGCGCTC+CTAAGCCT
GACTACACGGGTATCTAATCCTGTTTGCTCCCCACGCTTTCGAGCCTCAACGTCAGTTATCGTCCAGTAAGCCGCCTTCGCCACTGGTGTTCCTCCTAATATCTACGCATTTCACCGCTACACTAGGAATTCCACTTACCTCTCCGACACTCTAGCTTGACAGTTTCCAAAGCAGTTCAGGGGTTGAGCCCCCGCATTTCACTTCAGACTTGCCATGCCGTCTACGCTCCCTTTACACCCAGTAAATCCGAATAACGCTTGCACCCTCCGTATTACCGCGGCTGCTGGCACGTTTTTAGC
+
CCCCCGGGGGGGFGGGFEFGGGGGGGGGGGGGGGGGGGGGGGGGGGGGGGGGGGGGGGGGGGGGGGGGGGGGGGGGGGGGGGGGGGFGGGGGGGGGGGGGGFGGGGGGGGGGGGGGG>?DDFGGGGGGGGGGGGGGGDEGFDFGGGBGEGFDFGFFGFF?FC:BCEGGGAFFGFGGFFCFFCEGEGECEGGFF>74>FFEEGEEFFEEFFGBEAEF56C>C5:B9=>01C?@GECFE@FG?@=C7.7/21:7;FAF--,--948C0((,(-(.34<FB0,-(,1()).((.,078;;424
@M02996:162:000000000-B87FG:1:1101:20673:7333 2:N:0:TAGCGCTC+CTAAGCCT
GACTACCCGGGTATCTAATCCTGTTTGCTCCCCACGCTTTCGAGCCTCAACGTCAGTTACCGTCCAGTAAGCCGCCTTCGCCACTGGTGTTCCTCCTAATATCTACGCATTTCACCGCTACACTAGGAATTCCGCTTACCTCTCCGGCACTCGAGTCTTACAGTTTCCAATGCAGTTTGGGGGTTGAGCCCCCACCTTTCACATCAGACTTGCATGACCGTCTACGCTCCCTTTACACCCAGTAAATCCGGATAACGCTTGCCCCCTACGTATTACCGCGTCTGCTGGCACTTCTTTGGC
+
CCCCCGGGGGGGGGGGGFGGGGGGGGGGGGEFEGGGGGGGGGGGGGGGGGGGGGGGGGDGGGGGGGGGGGGGGGGGGGGGGGGGGGCFFFGGGGGGGGFGGFGGGGGGGGGGGGGGGABGDEFGFFGGGGGGGGGGDGFGGEFGG=8GEGFFF@DGGGGGGGD@EFGA=EFFGFGGFG7ACGE>FDEF:CC5?@DFFGFF?F5C3+07>AGEFF<+*;862::2946,:C<;>@<CE<<:(1.:6:92*4)4232*-----95:GFBFB8.,.4):4(,,(-4--),(((,()*+3<).,
@M02996:162:000000000-B87FG:1:1101:26381:7334 2:N:0:TCGCGCTC+CTAAGCCT
GACTACAGGGGTATCTAATCCTGTTTGCTCCCCGCACCTTCGCACCTCAGCGTCAGTCATCGCCTGGTAACCTGCCTTCGCCATCGGTATTCTTCCAGATATCTACACATTTCACCCCTACACCTGGAATTCTGATTACCCCTCAGTGACTCTAGTTATGCAGTTCTCACCGCAATTCCGGAGTTGAGCTCCGGGATTTCACACCAAGCTTGCAAACCCGCCTACATGCCCTTTACACCCAATAATTCCGAACAACGCTCGCAACTTACGTTTTACCTCGGCTGCTGGCCCGTAGTTAGC
+
CCCCCGFGGGGGGGGGGGGGGGGGG@FEFGGGGGGCF@AFGG7,CFFGGGGGGGGGGA,,<,,7BFGGEFFGGGGGGDFGGCEG,@CB,CEFG<=??DEFGFGGGD>,@DFGGGGGG=FFFEGG8,4,9CEGD=@+6,9>?89=D,;,5DFC>FF==,,,CE=CFF+@E,=<EFCC5BE;E>C>F=;+:,D=B<9)5DFEFGFB>511:F?):9*B)3?AG=:=:(*07CB=FEC;)7CCD?@)0)7<:E522:@C..(/(14(9(6-66.,(46<A).((-,234.44(4,.)*23:)4
@M02996:162:000000000-B87FG:1:1101:26399:7341 2:N:0:TAGCGCTC+CTAAGCCT
GACTACAGGGGTATCTAATCCTGTTTGCTCCCCGCACCTTCGCACCTCAGCGTCAGTCATCTGCTGGTAACCTGCCTTCGCCATTGGTATTCTTCCAGATATCTACAGATTTCACCCCTACACCTGGAATTCTGATTGCCCCTCAGTGACTCTAGTTATGCAGTTCTCAACGCAATTCCGGAGTTGAGCTCCGGGATTTCACACCAAGCTTGCAAAACCGCCTACATGCCCTTTACGCCCAATAATTCCGAACACCGCTCGCAACCTACGTGTTACCGCGGCTGCTGGCAAGTAATTAGC
+
CCCCCFFGGGGGGGGGGGGGGGGGGEGGGGG@FGDGGCFFGGFGGGFGGGGGGGGGG9FFCE@BFGF@FFGGGGGGFGFGGFGG;EGFFGFGGFG,FEFAFFFFGFGCCEGFGGGGGFFGFGFGFGFEFFEFD==+?FEFGFFGC=DADFFE@DD93=DA;EDEFFGGGGF5CDCGFF<DE8C=,=C?D,=D?*=5=@ACEGFE9>CFFF:@9C;=BA4:C925:6@*7<>@<BEC@FEE?,,)2)15@E)/7>(1....(192/,5(3<4(5.)).-(--6(13)).80)(1*020).4
@M02996:162:000000000-B87FG:1:1101:19967:7375 2:N:0:TAGCGCTC+CTAAGCCT
GACTACTCGGGTATCTAATCCTGTTTGCTCCCCGCACCTTCGCACCTCAGCGTCAGTCATCTGCTGGTAACCTGCCTTCGCCATTGGTATTCTTCCTGATATCTACAGATTTCACCCCTACACCAGGAATTCTGATTGCCCCTCAGTGACTCCAGTCATGCAGTTCTCAACGCAATTTCGGAGTTGAGCTCCGAGATTTCACACCAAGCTTGCAAAACCGCCTACATGCCCTTTACGCCCAATAATTCCGAACAACGCTCGCAACTTACGTTTTACCGCCGCTGCTGGCACGTAATTAGC
+
CCCCCGGGGGGGGGGGGFGGGGGGGGGGGGFGGGGGGGGGGGGGGGGGGGGGGGGGGGGGGGGGGGGGGGGGGGGGGGGGGGGGGGGGGGGGGGGGGGGGGCGGGGGGEGGGGGGFGAFGFFFGGFGFGEFGGFGGGGGGGDFGGFEEFFFFFFGFGGGGGGFFGFFGGGGFGFDGFGEFC>EGGGFGBDFE?D6@CGFEEGEFF@9CFFGFFFF95AC:;7>==3;*7?>2CB**((4?/:@4A)77:6:2>B@8..(/.9295:)4634.,:.<4:((44>6>?)80<?())120:.3
@M02996:162:000000000-B87FG:1:1101:12096:7381 2:N:0:TAGCGCTC+CTAAGCCT
GACTACAAGGGTATCTAATCCTGTTTGCTCCCCGCACCTTCGCACCTCAGCGTCAATTATCTGCCAGCAACTTGCCTTCGCCATTGGTGTTCTTCCAAATATCTACAGATTTCACCCCTACACTTGGAATTCCAGTTGCCCTTCAGTAATTCTAGTCATGCAGTTTCCAAAGCAGTTCCTGAGTTAAGCTCAGGGATTTCACTCCAGACTTTCATAACCGCCTACATGCCCTTTACGCCCAATAATTCCGAACAACGCTCGCAACTTACGTTTTACCGCGGCTGCTGGCACGTAATTAGC
+
CCCCCGGGGGGGGGGGGFFGGGGGGGGGGGFFGGGGGGGGGGGGGGGGGGGGGGGGGGGGGGCFGGFGGGGGGGGGGGGGGGGGGGFGGGGGFEFFA<FGGFGGGG9FAFGGGGGGG:?=DFGGGFGGFGGGGGGGGFGGGEFGG=F@DFBFGFFGGFGGGFDCFFGFFGGFGFGGFGFFGEGGGGEFEGGFDDF=5DFFFGFFFDDBDFG7;9CC=FG=E:08C8A5@EFFGF58@>FGDD=)?7/;:(:(/45200(/(/.1C@E)/,((/6)77(.(2-473045202:;?2;04)5
@M02996:162:000000000-B87FG:1:1101:24968:7388 2:N:0:TAGCGCTC+CTAAGCCT
GACTACTGGGGTATCTAATCCTGTTTGCTACCCACGCTTTCGCGTCTCAGCGTCAGTCATTGTCCAGCAACCCGCCTTCGCCACAGGTGTTCCTCCTGATATCTACACATTTCACCGCTACACCAGGCATTCCAGTTGCCCCTCCAAGACTCCAGTTAATCAGTTTCAGGCGCAGTTCCTCAGTTGAGCTGCAGGATTTCACACCTGACTTAACTAACCGCCTACACGCCCTTTACGCCCAGTAACTCCGGACAACGCTCGCCCCCTACGTATTACCGCGGCTCCTGACCCGTGTTTAGC
+
CCCCCGC<FGGGGGDGGGGGGGGGG<FEF@EFGFGGGGGGGGEG:FEFGGGGGGGGG<E,FGCA,CF<<F6F4FGGGGGGG:@:4@FFFGEGD<EFE<;E9DAFFFCF9EFGGFGGG5@>DEGCB<:+4AFGG8@3?>E4+5*6=,),:DFE=EF3=,@,8EDCFFF=?,6:CBDGFGFEE98=FDED=2@03;7)5@AEAF*=AFE@CFG5AFE8@6@=C:)):.0-5869D:442>FE7(6CA55422:6(26;..--(9,27;B(8:256>4590-(--(((54)((.(0)2*2).6
@M02996:162:000000000-B87FG:1:1101:24950:7389 2:N:0:TAGCGCTC+CTAAGCCT
GACTACTGGGGTATCTAATCCTGTTTGCTACCCACGCTTTCGCGTCTCAGCGTCAGTCATTGTCCAGCAACCCGCCTTCGCCACAGGTGTTCCTCCTGATATCTACACATTTCACCGTTACACCAGGAATTCCAGTTGCCCCTCCAAGACTCCAGTTAATCAGTTTCAGGCGCAGTTCCTCAGTTGAGCTGAAGGATTTCACACCTGACTTAACTAACCGCCTACACGCCCTTTACGCCCAGTAACTCCGGACAACGCTCGCCCCCTACGTATTACCGCGGCTGCTCGCACGTAGTTAGC
+
CCCCCGGGGGGGGGGGGFGGGGGGGGGGGGGGGGGGGGGGGGGGGGGGGGGGGGGGGGGGGGGGGGGGGGGGGDGGGGGGGGGGGGGGGGGGGGGGGGGGGFGDGGGGGGGGGGGGGFFGGGGGGGGGGFGGGGGFGGGFGFFGGGEEFGFFGGGGFGCFGGFGGFFGCFGFGFGGFGECFGFGFGEGFGFEFFG@@EFCEGFF=ACFEAFE5FEFFF9:;7<@==D=9*5@C=4>@>FEF0=>+97><@8<;>=/.((/-14:C90(2232:>65)--((-(,42)4914B8)*2<4AB
@M02996:162:000000000-B87FG:1:1101:19524:7390 2:N:0:TAGCGCTC+CTAAGCCT
GACTACTAGGGTATCTAATCCTGTTTGATCCCCACGCCTTCGTGCCTCAGCGTCAGTGCCGTCCTCGCCAGCCGCCTTCGCCATCGGTGTTCTATGTAATATCTATGCATTTCACCGCTACATTACATATTCCGCCAGCGCCGTTCGGACTCTAGTCGCGCAGTATCAACGGCAGCCTCCCGGTTGAGCCGGGATATTTCACCTCTGACTTACGCGTCCGCCTACGCACCCTTTCAACCCAATAAATCCGGATAACGCGTGCATCCTCCGTATTACCGCGGCTGCTGGCACGGGGTTAGC
+
CCCCCGEEGGGGGGGGGAFGGGGGGGGCFGDFGGGGGFGGFF<FGGGGGGGGGGGGG,EF+CCF7@B:@@B?,@CFGGGGG,@:@=BFGGGGFA45F9CBFFEFG<EG,EGGGFGGG=ADD@,,=EE?FEGGG?8=+6=4=>*66@575@EDDAF=E+CCE>>F:CCFCG*:?@CC*75A64=:BCEC>F52)898CFFEFGF)663CCFF6EA;)65:3E83:<(6-4??(5?2<B9EE((4.*6269(7,8><4--(--1,)::?>?(4(,8:5-(--44131))50:>(.)*2:4()
@M02996:162:000000000-B87FG:1:1101:10681:7398 2:N:0:TAGCGCTC+CTAAGCCT
GACTACCGGGGTATCTATCCTGTTTGCTACCCGCACTTTCGAGCATGAGCGTCGATAAGTCCCCAGCAAGCTGCCTTCGCCATCGGTGTTCTTCCTGATCTCTACGCATTCCACCGCTACACCAGGAATTCCGCTTGCCCCTGAACTATCCAAGAGAAACAGTCCAGTCTGCAGGTCCGGGGTTGGGCCCCGGTATTGTACAGACTGCTTGCATCTCCGCCTGCGCTCCCTTTACGCCCAGTGATTCCGAACAACGCTTGCCCCCCTCGTCTTACCGCGGCTGCTGGCACGAGGTTTGCCG
+
CCCCCGGGGGGGGGGGGGFFEFGGGGGFGFCG@FGGFGGGGGGGGGGGCFGGGCFGGDFGGGGGGGFFGGGGGGGGGGGGGGGGEEGGGFFGGGGGFFFFGFG@F?CFGGGGGGGEG:?CFGGFFEFGGEFF8EED?FGGGFF=DGF9CFFEDE+@?E8DEG;CDFFCFEFACF6CFGFD>EGGGGFDFGG@>ADDC@FEEFEFBA;@?AC?@=?;CA>:C<@DFB@DFGBFC>44<6C56:.69<9:9:)4948<---(,0.3D>>?F2(,3--33(--(392)).(,526))1*<09<(
@M02996:162:000000000-B87FG:1:1101:19520:7407 2:N:0:TAGCGCTC+CTACGCCT
GACTACTAGGGTATCTAATCCTGTTTGATCCCCACGCCTTCGTGCCTCAGCGTCAGTTCCTTCCTCGCCAGCTGCCTTCGCGACCGGTGTTCTATGTAATATCTATGCATTTCACCGCTACATTACATATTCCGCCAGCCCCGTTCGCTCTCTAGTCGCGCAGTATCAACTGCAGCCTCCCGGTTGAGCCGGGATATTTCACCGCTGACTTGCTCTTCCGCCTACGCACCCTTTCCACCCAATAAATCCGGATCACGCTTGCATCCCCCGTTTTACCGCCGCTGCTTGCACCGTGTTAGC
+
CCCCCGCEFGGGCFGGGEFGGGGGGGGGGGDFGCGGGGGGGG@DEFGGEFGGGGGGG9EF,C<E<@@7FCF?,AFGGGGGG+>+6@CGGGGFG<,,C5CEFFEGG,CFFGGGGFFGD=ADDE<=4CC5AAFGG9+=+6@++:066D)+3=::>@D=F6C@CE>FCFFFFB,;CCD63CB6:4::C;2C:G*:):C7CGFFFGF(:?6>@BF)4+/+);:6=6725/4(.B?:<?2-6<FE6(4899<<FB),4)4C4.340<3)2(((-,-(,().4(((-292(,).(2.(0)*2*).4
@M02996:162:000000000-B87FG:1:1101:3121:7426 2:N:0:TAGCGCTC+CTAAGCCT
GACTACCAGGGTATCTAATCCTGTTTGCTCCCCGCACCTTCGCACCTCAGCGTCAGTCATCTGCTGGTAACCTGCCTTCGCCATTGGTCTTCTTCCAGATATCTACAGATTTCACCCCTACACCTGGAATTCTGATTGCCCCTCAGTGACTCTAGTTATGCAGTTCTCAACGCAATTCCGGAGTTAAGCTCCGGGATTTCACACCAAGCTTGCAAAACCGCCTACATGCCCTTTACGCCCAATAATTCCGAACAACGCTCGCAACTTACGTGTTACCGCGGCTGCTGGCACGTAATTAGC
+
CCCCCGGGGGGGFGGGGGGGGGGGGGGFFFFGGGGGGGGGGGGGGGFFGGGGGGGGGGGGGGGGFGGGGGGGGGGGGGGGGGGEDFGG9CFFFGGGGGGGGFGGGGFGCGGGGGGGG>FGFFGGGGG?:?EGGGGCGBEEGDFGGE9@9DDEFGFGGDFFGFDCADFGGC@5@DCCFGFFE+@EFGFGE,8=5?DFFGFC*,C8=?CDDFCCDFAB)9C4=:>A9)8*7>>EGEFF>9C=@<;4=E5?:@>?B3(D(.//.91-9(959(4(53:<9:6--,((4??5?B>?78//36,8
@M02996:162:000000000-B87FG:1:1101:27807:7428 2:N:0:TAGCGCTC+CTAAGCCT
GACTACTCGGGTATCTAATCCTATTTGCTCCCCACGCTTTCGTGCCTCAGTGTCAGTTACAGGCTAGGCAACCGCCTTCGCCACTGGTGTTCTTCCATATATCTACGCATTTTACCGCTACACATGGAGTTCCATTGCCCTCTCCCGCACTCTAGCTTGGCAGTTTCCAAAGCGTACGACAGTTGAGCTGCCGGCTTTGACCTCAGACTTAACATGCCACCTACGCACCCTTTACGCCCCATCATTCCGGATCACGCCCGCCAACCACGGATTTCCGCCGGCGGCTGCCCGGCGTTAGCC
+
CCCCCGGGGGGGGGGGGGGGGC<CGGGGGGGGGGFGGGGGGGGFGGGGGEEGGGGGFAFFGGCF,;CFGGFG@FGGGGGGGGG:4DFGFFFGFFDFBCEAFFADGGGGGGGGCEGD>=BDDEFGDFC5AFGGE;CF89@DGDFGG,543C?D9EFDFGDDEFAB=@ECF=DDFF==DC=*@CFD9;8F7@F@BFG)=F*3:,*0.@E=3=+*1=7?E4**=2(./5>>BE(3<<C;DBG8?((4+7)126:0(83*.(-(-/((1(,4(((-()).,,((((-((-2(..(()0*2*-48
@M02996:162:000000000-B87FG:1:1101:9350:7430 2:N:0:TAGCGCTC+CTAAGCCT
GACTACCAGGGTATCTAATCCTGTTTGCTCCCCACGCTTTCGAGCCTCAACGTCAGTTACAGTCCAGTAAGCCGCCTTCGCCACCGGTGTTCCTCCTAATATCTACGCATTTCACCGCTACACTAGGAATTCCACTTACCTCTCCTGCACTCTAGTTTGACAGTTTCCAAAGCAGTTCAGGGGTTGAGCCCCCGCATTTCACTTCAGACTTGCCCTACCGTCTACGCTCCCTTTACACCCAGTAAATCCGGATAACGCTTGCCCCCTACGTATTACCGCGGCTGCTGGCACGTAGTTAGC
+
CCCCCGGGGGGGGGGGGGGGGGGGGGGGGGGGGGGGGGGGGGGGGGGGGGGGGGGGGGFGFGGGGFGGGGGGGGGGGGGGGGGGGGGFGFFGFFGGGBFGGFGGGGGGGGGGGGGGG>@DDGGGGFGGGFGGGEGGGFFFGDFGGFEGFGFDD@@FGFFGGGDCEFGGGGEFGF?FFGFFFGGGGDBFCGGFFFGFFGFFFGFFFBCEFFF7EFEF-69/45-6>BF9>G>27@<9<@GE?(/1@C7?>3)32)/;(./-->7:FB6(4-.)-449<16(4249<78060<3852;@5))
@M02996:162:000000000-B87FG:1:1101:3099:7430 2:N:0:TAGCGCTC+CTAAGCCT
GACTACCAGGGTATCTAATCCTGTTTGCTCCCCGCACCTTCGCACCTCAGCGTCAGTCATCTGCTGGTAACCTGCCTTCGCCATTGGTATTCTTCCAGATATCTACAGATTTCACCCCTACACCTGGAATTCTGATTGCCCCTCAGTGACTCTAGTTATGCAGTTCTCAACGCAATTCCGGAGTTAAGCTCCGGGATTTCACACCAAGCTTGCAACACCGCCTACATACCCTTTACGCCCAATAATTCCGAACAACGCTCGCAACTTACGTGTTACCGCGGCTGCGGGCACGTAATTTGC
+
CCCCCGGGGGGGGGGGGGGGGGGFGGGGGFEGGGGGGGGGGGGGGGGGGGGGGGGGGGGGGGGGGGGGGGGGGGGGGGGGGGGGGFGGGCFFGGGGGGGGGDGGGGGGGGDCFGGEG=FCFFFGGGG,AAFFDFGCD9DEC8DDFFFC0=+:EF@FGGGGGEEFFD@FGFGFGFGGFGFFGEEEFGFGFFFEBEG>AFF@@FFFF?5:55CCDFE*:9/54:0<<<C*.67>FE=C==FEFD(62??E>=>;@B@C(((,.:1(/(6).-43582)<0-(-307:0((,14(0)2*+)).
@M02996:162:000000000-B87FG:1:1101:3118:7445 2:N:0:TAGCGCTC+CTAAGCCT
GACTACCAGGGTATCTAATCCTGTTTGCTCCCCGCACCTTCGCACCTCAGCGTCAGTCATCTGCTGGTAACCTGCCTTCGCCATTGGTATTCTTCCAGATATCTACAGATTTCACCCCTACACCTGGAATTCTGATTGCCCCTCAGTGACTCTAGTTATGCAGTTCTCAACGCAATTCCGGAGTTAAGCTCCGGGATTTCACAACAAGCTTGCAAAACCGCCTACATGCCCTTTACGCCCAATAATTCCGAACAACGCGCGCAACTTACGTTTTACCGCGGCGTCTTGCACCTAAATCAC
+
CCCCCGFGFGGFGFGGGGGGGFGGGGGGGGEGEBFGGGGGGFGGGEFGFFGGGGGGGGGGGGEFGGGGGGGGGGGGFFG:CFGEEFFFECFFGGGGFGGFFFGGDEAFGGFEGGGGG@FGGFGFGGGGGGGGDGGF8,EDGDFDF=DE+=9DGGGGGGE,CD::=DFFDGFDGFGGFFFD6ECCD7DCDAF)**+:>GCE@EE*:;5=BFGDDFFF)*9:=4:AF4973?:>C3015-=C2BFF675?C(.6:D38.((.(1-,).62A1.(,4).)-((-7191((6-4)()0++0)),
@M02996:162:000000000-B87FG:1:1101:19377:7455 2:N:0:TAGCGCTC+CTAAGCCT
GACTACCGGGGTATCTAATCCCGTTTGCTCCCCAAGCTTTCGTCCCTTACCGTCAGGTTTATTGTAGTTAGCTGCTTTCGCTTTCGGCGTTCTTTCCGATATCAACGCATTTCACCGCTCCACCGGAAATTCCACTAACCCCCAACAACCTCCAGACATACAGTATCTATTCCCTTCCTATGGTTGAGCCACAGTATTTGAAAACAGACTTACATGTCAGGCTACGGACACTTTACGCCCAGTAAATCCGGATAACGCTTGGGACCTATGGATTACCGCGGCTGCTGGCACCTGATTAGC
+
CCCCCGGGGGGGGGGGGGGGGGGGGGGGGGGGGGGGGGGGGGGGGGGGGGGGGGGGGGGGGGGGGGGGGGGFGGGGGGGGGGGGGGGGGGGGGFGGGGGGGDFGGGGGGGGGGGGGG>BDGGGGEFCFGGGGGGGGDEFFGAFDDGFD?DFFGGG:EFGGGGFGGFGGGGGFGFGGFGF>EFEGGGBGFG6>AFD<4CFEE7*>@;5@DFGFFF<1>BB8888)>927>5=3CFC<0?FGF?4);?E?G@B(,869,,--4786CFF?)))).28<46119;69:3:B0,,(.)*+<4.(
@M02996:162:000000000-B87FG:1:1101:10549:7464 2:N:0:TAGCGCTC+CTAAGCCT
GACTACTCGGGTATCTAATCCTGTTTGCTACCCGCACTTTCGAGCATGAGCGTCGATAAGTCCCCAGCAAGCTGCCTTCGCCATCGGTGTTCTTCCTGATCTCTACGCATTCCACCGCTACACCAGGAATTCCGCTTGCCCCTGAACTATCCAAGAGAAACAGTCCAGTCTGCAGGTCCGGGGTTGGGCCCCGGTATTGTACAGACTGCTTGCATCTCCGCCTGCGCTCCCTTTACGCCCAGTGCTTCCGAACAACGCTTGCACCCCTCGTATTACCGCGGCTGCTTGCACGAAGTTTGC
+
CCCCCGGGGGGGGGGGGFGGGGGGGGGGGGGFGGGGGGGGGGGGGGGGGGGGGGGGGF:<FGGGGGGGGGFFGGGGGGGGGFGGFEFFGGGGGGGGGGGGGFGGGGGGGGGGFGGGG>BGGFFGDCFFFGGGGGGGGFFFFDFCC3:CDGFFGGG88=,@DFDFGFCFFGGDGFDCFGCA@CEGCDB7@EG>BDC=@FFCEG*@9FEED=D>DA5F<FC:G??@?:>13C<3;@EC@(1:86:3*6<A<(04><29---(49<BFFB?B9441:):),,(-4;4()..())(002;@ADA
@M02996:162:000000000-B87FG:1:1101:3801:7488 2:N:0:TAGCGCTC+CTAAGCCT
GACTACCCGGGTATCTAATCCCGTTTGCTCCCCTGGCTTTCGCATCTCAGCGTCAGACACAGTCCAGAAAGGCGCCTTCGCCACTGGTGTTCCTCCCAATATCTACGCATTTCACCGCTACACTGGGAATTCCCCTTTCCTCTCCTGCACTCTAGTCATCCAGTTTCCAGAGCCATACCGGGTTGAGCCCCGCATTTTCACTCCAGACTTAGAAACCCGCCTACCTTCGCCTTTCGCCCAATAATTCCGGACAACCCTCGCCACCTTCGTATTACCCCCGGTGCTGGCACGTTGTTAGCC
+
CCCCCGGGGGGGGGGGGGGGGCGFGGGGGGEFD@CCFAEGGGGGCFFGGGGGFGGGAFG@F,9CCCF<FG?<<FFGGGGGGGGGEF<FBFFGAGGGGCEDFFGGGGGDGEGGGGGG8:@=DFG=,AF,FFFG;4=DG,@ED=FGG95ADFFEFDFGFGGDFC:C,=9EG6,:=DGG6F)?>>@E7DC6:7C5<*9:=F+*:,:=)/67)3+:*=>)(22/4((0(0*/(=(:5)1((/=8?3)78C).*(2,()./-(((-9::F7).-.,.().)(,(((((,))((.)(.)0*2+-).
@M02996:162:000000000-B87FG:1:1101:17781:7499 2:N:0:TAGCGCTC+CTAAGCCT
GACTACCCGGGTATCTAATCCTGTTTGATACCCGCACTTTCGAGCATCAGCGTCAGTAACACCCCAGTGGACTGCCTTCGCAATCGGAGTTCTTCATGATATCTAAGCATTTCACCGCTACACCATGAATTCCATCCACCTCTTGTGCACTCAAGCCCGACAGTTTCAACGGCGACCGATGGTTGAGCCACCTGATTTGACCGCTGACTTAACGGGCCGCCTACGCTCCCTTTAAACCCAATAAATCCGGATAACGCTACCATCCCCCGTATTACCGCGGCTGCTGGCACGGAGTTAGCCG
+
CCCCCGGFGGGGEGFFFFGGGGGGGGGGGAC8CFGDFGFGGGDGGGGGFGGGGGGGGCAFEFGGGEGGGG<FGFFGFGGGGGGGGGG7FFGGF?ECGFF9EFGGGFGGFGFGFGFGG=<=CFFFECFFEBFFGGDFFFEEFDFGGGEGFFDECEGG?FEGGGBC@FGGFGGFGDGG*0)3>>4=**0?>CFBFA6>EG6<>>99566>;AC<E59D9;717(/36>:19F(69<)6>?GG(85)9<<2765<B*./,((((*..9(,472-4().)-4((-(4:?0::2317)022<-.,,
@M02996:162:000000000-B87FG:1:1101:8836:7515 2:N:0:TAGCGCTC+CTAAGCCT
GACTACAAGGGTATCTAATCCTGTTTGCTCCCCCGACTTTCGCGCCTCAGCGTCAGTGATGTTCAAGGAATCCGCCTTCGCCTCCGGTGTTCTATAGGATATCAACGCATTTCACCGCTACACCCTATATTCCGATTCCCTCTCCCATACTCGAGTCCCGCAGTTTCGGACGCACTTTCCGGGTTGAGCCCGGAGATTTCACATCCGACACACGGGCCCGCCTACGCGCCCTTTACGCCCAGTAAATCCGAACAACTCTTTCGCCCTCTGTATTACCTCGGCTGCTGGGCCCAGGTTTGC
+
CCCCCGCFGGGGFFGGGGFGGGGGGGGGGGEFFGGGGGGGGGGGGGGG8EFGFGGGGGCDFGGF9@F,EFGFGGGGGGGGGEEGGGGGDGEGGGG<,BA;FFF@=FEGGGFFGGGGG:@CDFFGGFGGAFGFGG+=DFFFFDFFFFDCBDDE6@6==EFCC>>F=DGCD6C>EDDGFGAFEB>CC?=47CD=45)5(@CE4CCE;F?6@3C=?>(3(:C,>41:<49((:4(92-44:EG(44)*.9AF9)4;@89)...-:(-94,434...--)6).((,(--.,((((())*3+)34
@M02996:162:000000000-B87FG:1:1101:8855:7523 2:N:0:TAGCGCTC+CTAAGCCT
GACTACAAGGGTATCTAATCCTGTTTGCTCCCCCGACTTTCGCGCCTCAGCGTCAGTGATGTTCAAGGAATCCGCCTTCGCCTCCGGTGTTCTATAGGATATCAACGCATTTCACCGCTACACCCTATATTCCGATTCCCTCTCCCATACTCGAGTCCCGCAGTTTCGGACGCACTTTCCGGGTTGAGCCCGGAGATTTCACATCCGACACACGGGACCGCCTACGCGCCCTTTACGCCCAGTAAATCCGAACAACGCTTCCGACCGCTGAATTACCCCGGCTGCTGGCACAGAGTTAGC
+
CCCCCGGGGGGGGGGGGGGGGGGGGGGGGGGGGGGGGGGGGGGGGGGGGGGGGGGGGADGFGGFFFGFF@FFGGGGGGGGGGGGGGGGGGGGFFG<,EFFCDF@FGGGGGGGGGGGG:<CDDFGGGGGGFGGGGDGGGGGGDDFDG<DDFDE>DDFFGG>CC=FGFGGGEGBGEGGFGFFGGGEGC=A@GG@D>D23FCCEGC?8867;)9=;;951:74>4412:939C;95?9A:0?C6?:<4<-69(.,9>1>-,(,(0-(16(((((,..)-),,((--4:??703>.))32:))-
@M02996:162:000000000-B87FG:1:1101:8840:7533 2:N:0:TAGCGCTC+CTAAGCCT
GACTACAAGGGTATCTAATCCTGTTTGCTCCCCCGACTTTCGCGCCTCAGCGTCAGTGATGTTCAAGGAATCCGCCTTCGCCTCCGGTGTTCTATAGGATATCAACGCATTTCACCGCTACACCCTATATTCCGATTCCCTCTCCCATACTCGAGTCCCGCAGTTTCGGACGCACTTTCCGGGTTGAGCCCGGAGATTTCACATCCGACACACGGGACCGCCTACGCGCCCTTTACGCCCAGTCAATCCGAACAACGCTTGCGACCTCTGTATTACGTCGGCTGCTGGCCCAGAGTTAGC
+
CCCCCGFGGGGGGGGGGFFGGGGGGGGGGGGFGGGGGGGGGGGGGGGGGGGGGGGGG@<FFGFGFFG<EFGGGGGGGGGGGGGGGECFGGEGFFFEAEGGGFGDFGGGGGGGGGGGG=EGDCFGGGGGCEFGGGECDGGGGDFGFGBFFGFF+=8=DGGDEEBFGFGG7CEBGDDGFFFFCEGCFCEC>FG>8:8(8=AEFG*<@;;;989@?B080=D;E;:?B<>4>CB6DBAF<?GEF(4)9)6AD()49<79---.(13(92(434646A<<((.(-,--805(,(((0)1<@6).
@M02996:162:000000000-B87FG:1:1101:7274:7534 2:N:0:TAGCGCTC+CTAAGCCT
GACTACCCGGGTATCTAATCCTGTTTGCTCCCCACACTTTCGCGCCTCAGCGTCAGTTACAGTCCAGTTAGTCGCCTTCGCCACTGGTGTTCCTCCCAATCTCTACGCATTTCACCGCTACACTGGGAATTCCACTAACCTCTCCTGCACTCAAGCCTACCAGTATCAAAAGCAATTCCCACCTTGAAAGCAGGACTTTCACTTCTGACTTAACGGGCCGCCTACGCCCCCTTTACGCCCAATCATTCCGTACAACGCTCGCCCCCTACGTATTACCGCGGTTGCGTGCACGTAGTGAGC
+
CCCCBEDFGGGGGGGGFCFGGGGGGFGGGGEFBEGGGG9FGGGGGGGGGGGGCFGGGGGGGGGGGGCFFGGGGGGGCFGGGFCFFGEF?CBFFCGGDGGGGDEGGGGGGGGGGGGGG8*6?EFGDFGFGFFGFFGGCGGGGDF6FED8;DFF8@DFFFFDE,:D,2CFGGDBFDDAFGBDFGDFC8CF5,D@FFD==,BECFCCE>CEEFC@E>)30*3)=68620((.33@F;EC?1==2(3@A<973//(-7<C-,,(-1(,74;2(-4440.:)--4(((-3(,3(-)-0)22+).4
@M02996:162:000000000-B87FG:1:1101:8676:7542 2:N:0:TAGCGCTC+CTAAGCCT
GACTACTAGGGTATCTAATCCTGTTTGATCCCCACGCTTTCGTGTCTCAGCGTCAGTAATCGTCCAGTAACCCGCCTTCGCCACCGGTGTTCCTCCTGATATCTACGCATTTCACCGCTACACCAGGAATTCCAGTTACCTCTCCGACCCTCAAGAACAACAGTTTCAAATGCAGGCTATGAGTTGAGCCCATAGTTTTCACATCTGACTTGCTATCCCGCCTACACACCCTTTACACCCAGTAAATCCGGCTAACGCTCGCACCCTCCGTATTCACCCGGCTACTTGGCCCGACTTCAG
+
CCCCCGGGGGGGGGGGGGGGGGGFGGGGGGGGGGGGGGGGGGGGFGGGEFGGGGGGGGGGGGGGGGGGGGGGGGGGGGGGGGDGFEFFGFGFEBFFGGFFGFGCFGGGGGGGFGGGGAEDGEFEFFFFFFGGGFFGG,@DGDFGF>5F5D6=>627=D8@DEDEEFGGDG8;D9DFDGEFG99@DF795CFCC59EEFFEFG7EC6=AEFFFFF79>A*/4//<=3B8@855CE*9/;8=B0@C+5CEC>).(8/*/(//.8((9::0(--.(54)))((,-,(..).)()())*/;6))
@M02996:162:000000000-B87FG:1:1101:13376:7549 2:N:0:TAGCGCTC+CTAAGCCT
GACTACAGGGGTATCTAATCCTGTTTGCTCCCCGCACCTTCGCACCTCAGCGTCAGTCATCTGCTGGTAACCTGCCTTCGCCATTGGTATTCTTCCAGATATCTACAGATTTCACCCCTACACCTGGAATTCTGATTGCCCCTCAGTGACTCTAGTTATGCAGTTCTCAACGCAATTCCGGAGTTAAGCTCCGGGATTTCACACCAAGCTTGCAAAACCGCCTACATGCCCTTTACGCCCATTAATTCCGAACAACGCTCGCAACTTACGTGTTACCGCGGCTGCTGGCACGTAATTTCC
+
CCCCCGGGGGGGGGGGFFGGGGGGGGGGGECFGGGGGGGGGGGGGGGGGGGGGGGGGGGGGGGFFGGGGGGGGGGGGGGGGGGGGDEFAFGFFFGGGGGGGFGFEGFGGGGGGGGGG>FFGGGGFFFEFFGFGGGGCDDEFFFGFFEFBFFEFFGGGCFGGGFFGFFCGCGFGFDGFGFFECCEGGFGF8@8?ADB9B5CEGCCF5@CDFG@CF;FBFDAE9/<B=C<=G@BFBEC==FE?(/7A?)9;45/,=@D.,(/.171>743.,.(((-6.4-(((-4:?74-(5:.0*2+))-
@M02996:162:000000000-B87FG:1:1101:7278:7552 2:N:0:TAGCGCTC+CTAAGCCT
GACTACCCGGGTATCTAATCCTGTTTGCTCCCCACACTTTCGCGCCTCAGCGTCAGTTACAGTCCAGTTAGTCGCCTTCGCCACTGGTGTTCCTCCCAATCTCTACGCATTTCACCGCTACACTGGGAATTCCACTAACCTCTCCTGCACTCAAGCCTACCAGTATCAAAAGCAATTCCCACCTTGAAAGCAGGACTTTCACTTCTGACTTAACAGGCCGCCTACGCGCCCTTTACGCCCAATCCTTCCGGCCCACGCCCGCCCCCTACGTATTACCGCGGCTGACGTCACGTACTTAGC
+
CCCCCGGGGGGGGGGGGGGGGGGGGGGGGGGGEGGGGGGGGGGGGGGGGGGGGGGGGGGGGGGGGGGGGGGGGGGGGGGGGGGGGGGFGGGGGGGGGGGGGFGGGGGGGGGGGFGGG>?CDFGGGGGGGGGGGGGGFGFFGFFGGGFGFGFFGFCGGGGGGGDCDFGFGFGFGFGGFGFBEGEFF7>?EFGFFFGFFGBCCFFFFFFFFFFEFFE;@>D@E=>@B5@@2C>1DECC:1C=<F3;)997C<5(()-9-(((,144C99(,,.)),.4)(((,,-((((,(((,))*/3)).
@M02996:162:000000000-B87FG:1:1101:7297:7553 2:N:0:TAGCGCTC+CTAAGCCT
GACTACCCGGGTATCTAATCCTGTTTGCTCCCCACACTTTCGCGCCTCAGCGTCAGTTACAGTCCAGTTAGTCGCCTTCGCCACTGGTGTTCCTCCCAATCTCTACGCATTTCACCGCTACACTGGGAATTCCACTAACCTCTCCTGCACTCAAGCCTACCAGTATCAAATGCAATTCCCACCTTGAAACCAGGACTTTCACTTCTGACTTAACACGCCGCCTACGCCCCCTTTACGCCCAATCATTCCGAACAACGCTCGCCCCCTCCGTATTACCGCCGCTCCTGGCCCGACGTTCGC
+
CCCCCGFEGGGGGGGGGFGGGGGGGGGGGEEFGEGGGGGGGGGGGGGGGGGGGGCCFGGEAFFFFGGD@FGGGGGGGGGGGGGD8FGGGGGGFGGG@EEFGFGGGGGGGGGFGGGGG=@DGGGFCFGGGGGGG;FGC=@E?DF??@8:D?8=F@GD81=DFGDF8+DA9F,1@D8=DFD3@==DFGCC5,:);@+8=FCEFF*;C98*:@CC*+**)3;:=98@@52(0:9;C@FF0(<ED6(39?6?C3.6:B<F---(->1:C;6(((,(,.65)(-(-,-(,.,33(42).22;(-(
@M02996:162:000000000-B87FG:1:1101:8690:7553 2:N:0:TAGCGCTC+CTAAGCCT
GACTACTAGGGTATCTAATCCTGTTTGATCCCCACGCTTTCGTGTCTCAGCGTCAGTAATCGTCCAGTAACCCGCCTTCGCCACCGGTGTTCCTCCTGATATCTACGCATTTCACCGCTACACCAGGAATTCCAGTTACCTCTCCGACCCTCAAGAACAACAGTTTCAAATGCAGGCTATGAGTTGAGCCCATAGTTTTCACATCTGACTTGCTATCCCGCCTACACACCCTTTACACCCAGTACATCCGGATAACGCTCGCCCCCTACGTATTACTGCGGCTGCTGGCCCGTAGTTAGC
+
CCCCCGGGGGGGGGGGGGGGGGGGGGGGGGFGGGGGGGDFGGGGGGGGCFGGGEGGGGGGGGGFGGGGGGGGGGGGGGGGGEFGGGGGGGGFGFGGGGGGGFGGGGGGGGEGGGGGG>DGGEFE8BCBAFGGFF,?9CFGFD?DF>8FDDFDCDFGGGGEGGFFGFFGF>C@FFDFEGFA9,<@FF@?@FFCFFGCEGFE7AAAE857AF>C=8;BEFC)?@>A9;5>@CBBGB4C?=FE(6@C+9CE;6)(/=>7/.//.:(()-(486..4,.))-),,4446)44,.(-0)*2<)))
@M02996:162:000000000-B87FG:1:1101:23850:7559 2:N:0:TAGCGCTC+CTAAGCCT
GACTACTCGGGTATCTAATCCTGTTTGCTACCCACACTTTCGTGCCTCAGCGTCAGTTAGAGCCCAGTAAGCCGCCTTCGCCACTGGTGTTCCTCCGAATATCTACGCATTTCACCGCTACACTCGGAATTCCGCTTACCTCTACTCCACTCAAGAACTACAGTTTTGGATGCAGCTCCGAGGTTAAGCCTCGGTATTTCACATCCAACTTGCAGTCCCGCCTGCGCACCCTTTACACCCAGTAAATCCGGACAACGCTTGCCACCTACGTATTACCGCGGCTGCTGGCACGTAGTTAGC
+
CCCCCGGGGGGGGGGGGGGGGGGGGGGGGGFFGGGGGGGGGGGGGGGGGGGGGGGGGGFGGGGGGGGGGGGGGGGGGGGGGGGGFGFFGGGGGEEFGFEFGFGGGGGGGGGGGGGGG=9=D@F8EFGCGFGGGCGGG>DFGD?GGE8ADGFDFGGD8DFGFGBFGFCDG?EFGB?@*A=BBGDGGGEDAF6@>>?CCGFFFGE@@60.:FG=EF=B@FGAE92:B05@BGFFGF<<67FC77;.1)7?DB>(6>69----->?)982>?8.).56A>?6((,(36:>?F02(.0*2<4.6
@M02996:162:000000000-B87FG:1:1101:8671:7559 2:N:0:TAGCGCTC+CTAAGCCT
GACTACTAGGGTATCTAATCCTGTTTGATCCCCACGCTTTCGTGTCTCAGCGTCAGTAATCGTCCAGTAACCCGCCTTCGCCACCGGTGTTCCTCCTGATATCTACGCATTTCACCGCTACACCAGGAATTCCAGTTACCTCTCCGACCCTCAAGAACAACAGTTTCAAATGCAGGCTATGAGTTGAGCCCATAGTTTTCACATCTGACTTGCTATCCCGCCTACACACCCTTTACACCCAGTAAATCCGGATAACGCTCGCCACCTACGTATTACCGCGGCTGCTGGCACGTAGTTAGC
+
CCCCCGGGGGGGGGGGGGGGGGGGGGGGGGGGGGGGGGGGGGGGGGGGGGGGGGGGGGGGGGGGGGGGGGGGGGGGGGGGGGGGGGFFGGGGGGGGGGGGGFGGGGGGGGGGGGGGG>@CDFGGFGGFGGGGGGGGGGFFGEFGGCAGFGF>8D?FDGGGGGFFFFGGGGGFGFCFEGEFGEFGGGF6>CCCFFGFEGFFFCEFFFEEFFFCCFEBBFC7=::>=>BEFG95CEFEEBFEDDEEAC?CG32,:>4;/.//.:9(9?B?((...36AAB64(,6642??0()-))22C.))
@M02996:162:000000000-B87FG:1:1101:21164:7564 2:N:0:TAGCGCTC+CTAAGCCT
GACTACTGGGGTATCTAATCCTGTTTGCTACCCGCACTTTCGAGCATGAGCGTCGATAAGCCCCCAGCTGGCTGCCTTCTCCATCGGTGTTCTTCCTGATCTCTACGCATTCCACCGCTACACCAGGAATTCCGCCAGCCCCTGAGCTATCCAAGCGAAACAGTCCAGTCTGCAGGTCCGGGGTTGTGCCCCGGTATTGTACAGACTGCTTGCATCTCCGCCTGCGCTCCCTTTACGCCCAGTGATTCCGAACAACGCTTGCACCCCTCGTCTTACCGCGGCTGCTGGCACGAAGTTGGC
+
CCCCCGGGGFGGGGGGGGGGGGGGGGGGGFAEFGGGGGGGGGGGGGGGGGGGGGDFGGCEFGGGGGGGGG<FFGGGGGGGGGGGGEFCFFGGEFFFFFGGGFGGCGGGGGGGGGGGG=ADGGGGGG=DFFFEE8EDCEFFGAFF6=59+CD<;@F+@ECEC88CFD2,?GCCA+:7;FFFCED@E?);AFGF>?D@DCFFCC?EEF=5:8CE@F)36@7,166;=>@@DD<67394:0:846()/:9<:50,3>0<-----97<C:1-143(,:)62:(-39(-:).86()(.)2;<)22
@M02996:162:000000000-B87FG:1:1101:7281:7571 2:N:0:TAGCGCTC+CTAAGCCT
GACTACCCGGGTATCTAATCCTGTTTGCTCCCCACACTTTCGCGCCTCAGCGTCAGTTACAGTCCAGTTAGTCGCCTTCGCCACTGGTGTTCCTCCCAATCTCTACGCATTTCACCGCTACACTGGGAATTCCACTAACCTCTCCTGCACTCAAGCCTACCAGTATCAAAAGCACTTCCCACCTTGAACCCAGGACTTTCACTTCTAACTTAACAGGCCCCCTACGCGCCCTTCACGCCCAAACATTCCGGACAACGCTCGCCCCCTACGTATTACCGCGCTCGCTGGCACCGTGTTAAC
+
CCCCCG,CFEEGDGGGFGGGGGGGGEFFGGEFCEFGGGGGGG@FECGGGGGGGGG7FCEGCG,?<FFFAFFB@7FFGDFGGGGC4DFCFCEE,EEEGFGEFDFGGE8FEGGGFDFGE196=EFD44:4FFGGG,==?FFGFD:?D,)ED6DEGGFFGFC8D,8CD7EFG,6*8D+@D+>FA8@CD?EC)+3)3*3:CFFE;FE;@+**3==*8?A4)3*-4/)05(5/5B=6D(3.((8=,,(687.9;(81331C---,-)42579166()-,6:2((-(((-(-((1.)(0)22*).)
@M02996:162:000000000-B87FG:1:1101:8682:7573 2:N:0:TAGCGCTC+CTAAGCCT
GACTACTAGGGTATCTAATCCTGTTTGATCCCCACGCTTTCGTGTCTCAGCGTCAGTAATCGTCCAGTAACCCGCCTTCGCCACCGGTGTTCCTCCTGATATCTACGCATTTCACCGCTACACCAGGAATTCCAGTTACCTCTCCGACCCTCAAGAACAACAGTTTCAAATGCAGGCTATGAGTTGAGCCCATAGTTTTCACATCTGACTTGCTATCCCGCCTACACACCCTTTACACCCAGTAAATCCGGATAACGCTCGCCACCTACGTATTACCTCCGCTGCTGTCCCGTCGGTCAC
+
CCCCCGGGGGGFFGGGFCFFGGGFGGGGGGEGGGGGGGDFGGGGGGGGGGGGGGGGGFGGGGGGGCGGGGGGGGGGGGGGGGEGGGFFGGGFGGGGGGGGGFGGGGGGGDCGGGGGG=<CCEFGGFECGCFGGGGFF9=EGDFGGC>EBGFD@DGCFGGFG=DC=FFGGDFBFF?8BGEFFFDCA+*3:FG@AADEAGCFEGEAEFFFFFCC@FECBFGAG:9))(08=EBFG=4:<:?C(/6>:75.2,.2/84;/,(/.2(-9<:(54(.6,65-))(-41(444).).())**2(()
@M02996:162:000000000-B87FG:1:1101:21418:7627 2:N:0:TAGCGCTC+CTAAGCCT
GACTACAGGGGTATCTAATCCTGTTTGCTACCCGCACTTTCGAGCCTCAGCGTCGATGAGTCCCCAGCAGGCTGCCTTCGCCATCGGTGTTCTTCCTGATCTCTACGCATTCCACCGCTACACCAGGAATTCCGCCTGCCCCTGAACTATCCAAGAGACACAGTCCAGTCTGCAGGTCCGGGGTTGGGCCCCGGTATTGTACAGACTGCTTGCGTCTCCGCCTACGCTCCCTTTACGCCCAGTGATTCCGAACAACGCTTGCACCCCTCGTATTACCGCGGCTGCTCGCACGAAGTTCGC
+
CCCCCGGGGGGGGGGGGGGGGGGGGGGGGCCFGGGGGGGGGGGGGGGGGGGGGGGGG<<FFGGGGGGGGGFFGGGGGGGGDGGGFGFCFFGGFFFGGGFGGFFGGGFGGGGGGGGGG:@=CEFGDFFDGGGGGFGGGDFGGFFG66:D?FFE;DF8A=ECD,):@@9@?FFFGFG6FFEF>EGEF?)9>FGBAEC>DFFF*>8@>AE@BFF@=D9A;AF6E;3;@1:(6:;3:8<5<FGD:(57*69.08)-6>?>,-(--1).916(-4--37452((-,16463)-1167))229),4
@M02996:162:000000000-B87FG:1:1101:21399:7631 2:N:0:TAGCGCTC+CTAAGCCT
GACTACAGGGGTATCTAATCCTGTTTGCTACCCGCACTTTCGAGCCTCAGCGTCGATGAGTCCCCAGCAGGCTGCCTTCGCCATCGGTGTTCTTCCTGATCTCTACGCATTCCACCGCTACACCAGGAATTCCGCCTGCCCCTGAACTATCCAAGAGACACAGTCCAGTCTGCAGGTCCGGGGTTGGGCCCCGGTATTGTACAGACTGCTTGCGTCTCCGCCTACGCTCCCTTTACGCCCAGTGATTCCGGACTACGCTTGCCCCCCTCGTCTTACCGCTGCTGCTGGCACGAGAGTTGC
+
CCCCCGFGGGGGGGGGGFGGGGGGGGGGGFCFFGGGGGGGGGGGGGGGGGGGGGGFGFGFGGGGGGGGGGGFGGGGGGGGGFGGGGGFGGGGFFGFGGGGGFGFFGGGGGGG9EFGG=BDDEEFDCCFGFGGGDEGG+@DGDF?=8:F5DFDG@DD8EDAEFDCFDD,CGFFGB7,AF@DGGDCGCAG<FE@BEC@9;+9>;***8==DFFFF>18<A:(//,//(2((336C>>AB:EC223)14450()-()(2--(-(1(.9;BFF92(.464(,,(-2534:0(((,(0)**2.4)
@M02996:162:000000000-B87FG:1:1101:17229:7642 2:N:0:TAGCGCTC+CTAAGCCT
GACTACTGGGGTATCTAATCCTGTTCGCTCCCCACGCTTTCGCGCCTCAGTGTCAGTTACAGCCCAGTAAGCCGCCTTCGCCACTGGTGTTCTTCCCAATCTCTACGCATTTCACCGCTACACTGGGAATTCCGCTTACCTCTTCTGCACTCAAGCTCTCCAGTATTAAAAGCAATTCCCACCTTACAAGCAGGACTTTCACTTCTAACTTAAAAAGCCACCTACGCGCCCTTTACGCCCCGTCCTTCCGGACAACGCTCGCCCCCTACGTATTACCGCGGCTGCTGGCACGTAGTTAGC
+
CCCCCGGGGGGGGGGGGFGFGGGGGGGGGGEGGGGGGGGGGGGGGGGGGGGGGGGGGGGGGFFFGGGGGGFFGGGGGGGGGGGGGFFFGFGGFGGFGFGGGFGGGGGGGGGGGEGGG>@DDEFFFGGGGECGGCGGGCFGGFFGGE*CCFFF8@DGFGGGGGEDAFGGFGDFGFGGFGFFFFGCEG5CE,D=AFDDEFFFEGEFFCEEFFGECF=F9FF7=B=BB9=5>EB@GFCC?@GE(2;1)3?AF@E19E?5--(--96?GF90(,,.5:)66:2(44-(32200<B?0)*2<)).
@M02996:162:000000000-B87FG:1:1101:12458:7656 2:N:0:TAGCGCTC+CTAAGCCT
GACTACTAGGGTATCTAATCCCGTTCGCTACCCTAGCTTTCGCACCTCAGCGTCAGGATATGCCCAGGAAGCCGCCTTCGCCACCGGTGTTCCTCCTGATATCTACGCATTTCACCGCTACACCAGGAATTCCACTTCCCCATACATACCTCAAGTCTGCCAGTATTGGAAGCACGACCGAGGTTGAGCCTCGGTTTTTCACCACCAACTTAACAAACCGCCTACGCGCCCTTTACGCCCAGTAAATTCGGACAACGCTCGCCCCCTACGTTTTACCTCGGCTGCTGGCACGTACTTAGC
+
CCCCCGGGGGGGGGGGGGGGGGGGGGGGGGGFGGGGGGGGGGGGGGGGGGGGGGGGGDG,FGGGGGGFGGGFGGGGGGGGGGGGGGGGGGGGGFGGGGGGGFGFGGGGGGGGGGGGG:@DGEFGDFEFGGGGGGGGGGGGGFFGG,D;DGFFGFGGGGFFGFDB9DGGGF=?GFGEBDFE3BEECFFG@G6=?A;A2FF@CFFBBEFFDFGF4FC=5;:>E967@23,,*.,;?A41:ED1(.:6<<4:6)2;E0/-----99BGFF(84,(((652-.(-2((423(-(,,0)*2<<44
@M02996:162:000000000-B87FG:1:1101:27092:7659 2:N:0:TAGCGCTC+CTAAGCCT
GACTACTGGGGTATCTAATCCTGTTTGCTCCCCACGCTTTCGCGCCTCAGCGTCAGTTACTGTCCAGTAGACCGCCTTCGCCACTGGTGTTCTTCCTTATATCTACGCATTTCACCGCTACACAAGGAATTCCGTCTACCTCTCCAGCACTCAAGAGATACAGTTTCAAGTGCAGTTTATGAGTTAAGCCCATAGATTTCACACCTGACTTGCATCCCCGCCTACGCGCCCTTTACACCCAGTCAATCCGGATAACGCTTGCCACCTACGTATTACCGCGGCAGCTGGCACGTAGTTAGC
+
CCCCCGGGGGGGGGGGGGGGGGGFGGGGGGGGGDFGGGGGGGGGGGDFFGGCFGGEGGFGGGGGGGDEFFDFF7FGGGGGGG7FFF=FFFCFGGGGGGFFF9=DFGCFEECGGGGGE8<==CFFGGGG8EFFFDFGF@D==DDFG>DGBGBDGG=E@FD8BFDFFFDG?DFFFFFFF9DFDFCCEGECCFGCF*+:CFF7EGFF=ACBEFC55*;FEAG29:>5B5>(-:@(;43>)3<=F;=);?CEF@833)7C6.(-(1544:B:??..6464)(((--((((.(4(.10.*2+6-6
@M02996:162:000000000-B87FG:1:1101:14420:7689 2:N:0:TAGCGCTC+CTAAGTCT
GACTACTGGGGTATCTAATCCTGTTTGCTCCCCACGCTTTCGCGCCTCAGCGTCAGTTACTGCCCAGTAGACCGCCTTCGCCACTGGTGTTCTTCCTAATATCTACGCATTTCACCGCTACACTAGGAATTCCATCTACCTCTCCAGCACTCAAGAGTTACAGTTTCAAATGCAGTTTATGGGTTAAGCCCATAGATTTCACCTCTGACTTGCATCCCCGCCTACGCTCCCTTTACACCCAGTAAATCCGGATAACGCTTGCCACCTACGTATTACGTCCGCTGCTTGCACGTAGTTAGC
+
CCCCCGA<FCCGEFGGGGGGGGGGGGGGGGFECGGBFGGGGGGGGGGGGGGGGGGEGFEC,C,AFFG6CFC,BFGGGGGGGGGGDEECCFGF45@ED5EFDFGGFGFGGGGGGGGGG>B8=9FG,CEFGGGGG,,6B>EGFDFGG,)6:DFFGFG91,7=CCDCEFGFG,,4=D7EFG7FFFF?FCEGAGGCFFA7CFFFFG56=A@EEFF:A**1:>9:@::2<5A2:B=@FBCEC:<C>25CC3)67:>1@E4C(.,//1;;=?@14:()-,)6((((((396343,)),0)2/+-..
@M02996:162:000000000-B87FG:1:1101:26983:7697 2:N:0:TAGCGCTC+CTAAGCCT
GACTACAGGGGTATCTAATCCTGTTCGATCCCCACGCTTTCGTGCCTGAGCGCCAGTTGCGGATTAGTCAGCTGCCTTCGCAATCGGTGTTCTGTGACATATCTAAGCATTTCACCGCTACACATCACATTCCGCCAACTTTATCCGTACTCGAGCTCGCCAGTTTCAACGGCAGTGCCGGGGTTGAGCCCCGACATTTCACCGCTGACTTAACGTGCCGCCTGCGCACCCTTTAAACCCAATAAATCCGGATAACGCTCGCATCCTCCGTATTACCGCGGCTGCTGGCACGGAGTTAGC
+
CCCCCGGGGGGGGGGGGGGGGGGGGGGGGGEGGGGGGGGGGGGGGGGGDFGGCCGGGGGGGGGGGGGGGGGGGGGGGGGGGGGGGGFFGGGGGGGGGGGGGFGGGFGGGGGGGGGGD:@DCEFGFGFGGGGGGGGGGGGFG7FGGGFGDGFECFGGGGGGGG5BEFGGGGGFGFGC*CEFGEGGGDBGBCFADBDFFGFFEGFFFD@FFFGFEFFF08F6:46?D1>;BC??G?)-64AEF?:?*6ADC704(829,--.11217:>BF>6,:?:5)(-(,-((8??0<7?6.0*22)62
@M02996:162:000000000-B87FG:1:1101:14565:7697 2:N:0:TAGCGCTC+CTAAGCCT
GACTACCGGGGTATCTAATCCTGTTTGCTCCCCGCACCTTCGCACCTCAGCGTCAGTCATCTGCTGGTAACCTGCCTTCGCCATTGGTATTCTTCCAGATATCTACAGATTTCACCCCTACACCTGGAATTCTGATTGCCCCTCAGTGACTCTAGTTATGCAGTTCTCAACGCAATTCCGGAGTTAAGCTCCGGGATTTCACACCAAGCTTGCAAAACCGCCTACATGCCCTTTACGCCCAATAATTCCGAACAACGCTCGCACCTTACGTTTTACCGCGGCTGCTGGCACGTAATTGTC
+
CCCCCGGGGGGGGGGGGEFGGGGGGGGGGGGGGGGGGEGGGGGGGGGGGGGGGGGGGGFFFF9CCCFGCFGGGGGGGGGGGGGGFFGGGGGGGGGFFFGFFFGGGGAFFGGFGGGGG1DFFEFGCCFECFGGGG8=?>DFGDFGG81,4?CD@EGFGCFFFFEEFFFF8,8@GFDGFGFFG+@EFG;@AEGC>5DAAGFFFFFFA5):@FGFFF?6)3;:C992=:*18CDEGF=C6?EGF063*7??C;)6>:19.-(--14(7:2).-.(4,-4.(---439B7:7<(5600*29)).
@M02996:162:000000000-B87FG:1:1101:17848:7714 2:N:0:TAGCGCTC+CTAAGCCT
GACTACTGGGGTATCTAATCCTGTTTGATCCCCACGCTTTCGTGCCTCAGCGTCAATCGCTGTTTCGTGAGATGCCTTCGCAATCGGTGTTCTGAGTAATATCTATGCATTTCACCGCTACACTACTCATTCCTCCCACGGCAACAGTATTCCAGCCTGACAGTATCAAAGGCAGTTCCAGTGTTGAGCACTGGGCTTTCACCCCTGACTTACCAGACAGCCTACGCACCCTTTAAACCCAATAAATCCGGATAACGCTTGCATCCTCCGTATTACAGCGGCTGCTGGCACTGGGTTAGC
+
CCCC8EGCEDFFFFFGF9FFGGGGGGGGGGCF@FGGGGGGGGGGGGGGCFGGGGG@FGCFGCFFGGDGGG,,FFFGGGG?CE:FED7FGGGGFGCFGGGGFFGG9FGGGGGGGGGGG=EGDFFG8FGGGGGGFEFGGFD=689@F==FFF?C@@DGGG8FGFDF:FG=C3=*=DGGDDE7EDG=FFEDEGGFFFCC:FFEEG@@95=@EFC=A>5;5?DBG:7):@A<AG>DFEF4@=GCD(7@8/9C708(65);/./((2).C;7;@;,,(:)).),--4(-8?7?0.)(0)2;84(.
@M02996:162:000000000-B87FG:1:1101:17830:7720 2:N:0:TAGCGCTC+CTAAGCCT
GACTACTGGGGTATCTAATCCTGTTTGATCCCCACGCTTTCGTGCCTCAGCGTCAATCGCTGTTTCGTGAGATGCCTTCGCAATCGGTGTTCTGAGTAATATCTATGCATTTCACCGCTACACTACTCATTCCTCCCACGGCAACAGTATTCCAGCCTGACAGTATCAAAGGCAGTTCCAGTGTTGAGCACTGGGCTTTCACCCCTGACTTACCAGACAGCCTACGCACCCTTTAAACCCAATAAATCCGGATAACGCTTGCATCCTCCGTATTACCGCGGCTGCTGGCACGGAGTTAGC
+
CCCCCGGFGGEFEGGGGGGGGGGGGGGGGGFGFGGGGGGGGGGGGGGGGGGGGGGCFGFGGGEFGGGGGG@EFGGGGGGCGGGGGGCBFFGGGDAFGFGGGFGGGGGGGGGGGGGGGAEDDFGGFFFFGGGGGGGGGGG8C=9CDEDFFFFFFFFGGGEFFGEDDFGGFD,@DF6FFGEF9EFFGGFGB2DC9*7@DGFFFGFD55))03CCFFF>CF*0=5):4)-)0B>2D==?EFGGF95;FC*/;63?(:4*,.(,,2))+67=16//,46<)43,41(-4??0((.45.*2;:49
@M02996:162:000000000-B87FG:1:1101:7956:7729 2:N:0:TAGCGCTC+CTAAGCCT
GACTACAAGGGTATCTAATCCTGTTTGCTACCCGCACTTTCGAGCCTCAGCGTCGATGAGTCCCCAGCAGGCTGCCTTCGCCATCGGTGTTCTTCCTGATCTCTACGCATTCCACCGCTACACCAGGAATTCCGCCTGCCCCTGAACTATCCAAGAGACACAGTCCAGTCTGCAGGTCCGGGGTTGGGCCCCGGTATTGTACAGACTGCTTGCGTCTCCGCCTACTCTCCCTTTACGCCCAGTGATTCCGAACAACGCCTGCACCCCTCGTTTTACCGCCGCTGCTGGCACGAAGTTTTC
+
CCCCCGGGGGGGGGGGGGGGGGGGGGGGGFFGFGGGGGGGGGGGGGGGGGGGGGGDGGGGGGGGGGGGGGGGGGGGGGGGGGGGGGGGGGGGGGGGGGGGGFGGGGGGGGEFGGGGG>@@DEGGGGGCGGGFFFCGDDFGFDFFF85F5@DDGEFAFGGGGGFDFF78EGGFFFGGFGFFGGCEEGADFGGBFFG29FFEFG?74AB@9FD3>FFF6;>256123)5.5911:)7>;6::1?:4*:<6:8)493,5-((.(1(.91((-3-((-64)(-,4466(),(27<()0220)).
@M02996:162:000000000-B87FG:1:1101:20885:7751 2:N:0:TAGCGCTC+CTAAGCCT
GACTACCAGTGTATCTAATCCTGTTCGCTCCCCCAGCTTTCGCGCCTCAGCGTCAGTGACGGCCCAGCAGGCTGCCTTCGCCATCGGTGTTCTTCCCGATATCTGCGCATTTCACCGCTACACCGGGAATTCCGCCTGCCCCTACCGCACTCGAGCCCGCCAGTTCGGGACCCGGCTTGGGGTTGGGCCCCCAGATTAGCGGTCCCGCTTAGCGAGCCGCCTACCCCCCCTTTACGCCCAATGAATCCGGATAACGCCCCACCCCCACCGATTACCGCGGCCGCCGGGCCGTCGTTTCGC
+
CCCCCGGGGGGGFGGGGGGGGGGGGGGGGGGGGGGGGGGGGGGGGGGGGGGGGGGGGCEFCFFFGGGGGGFCFFGGGGGGGGGGGGBFFGGGFFGFGGEFG5DFDGGGGGGGGFGGG=@DDDEFCEC@FGGGG?EDGDFDGDF?FGFG5CAC3>:FGG5CGE=BEFC7@CEDEDDG6<(88CCEC)(*6CG0A.5457*(-53-7>93(0*)2.2)-./,:(-4(((((*((2)-((4E*((()1-).)()(,*.1((,-(1,4D0(,((-,((.620(((,(-(,-((((,0)22*.(3
@M02996:162:000000000-B87FG:1:1101:25171:7753 2:N:0:TCGCGCTC+CTACGCCT
GACTACAGGGGTATCTAATCCTGTTTGCTCCCCACACTTTCGCACCTCAGCGTCAGTTAATGTCCAGCAAGCCGCCTTCGCCACTGGTGTTCTTCCCGATCTCTATGCATTTTACCGCTACACTGGGAATTCTGCCTGCCTCTCCATGACTCAAGACTTACAGTTTCAAATGCATCCCCGGGTTTGGCCCCCGGTATTCCACATCTGACTTGCAAGCCCCCCTACTCGCCCTTTACACCCAGTAACTCCAGACAACGCCTCCCACTTACTTTTTACGTCGGCTGCTGCACGCAATTTACC
+
CCCCCFFGGGGGGGGGGGGGGGGGGGGGGGFGG@FGGDFGGGG:FEFGGGGDGGGGGCG@,,<C66C,F,6A4CFGGGGGGGGCGF<F?E=FFGGG,,8CE:EGGA;<FGGG,EGG7:<DDEGC,FFGGFFG,E,+?@DE+>FGF@D,8DFE,@F,=,@9EGEDG7=DG,3+,++3;@196@@C73)+3@E=A**1:F+2*2)0:1><AF:**;:*:?8(4--(/35(3:7;;3)9)4C*/0.7:))7*)/.()(1,(-.,*-,5())))-)63,.-..2((-((.5).41()./+3))5
@M02996:162:000000000-B87FG:1:1101:25150:7753 2:N:0:TAGCGCTC+CTAAGCCT
GACTACAGGGGTATCTAATCCTGTTTGCTCCCCACACTTTCGCTCCTCAGCGTCAGTTAATGTCCAGCAGGCCGCCTTCGCCACTGGTGTTCTTCCCAATCTCTATGCATTTTACCGCTACACTGGGAATTCCGCCTGCCTCTCCATCACTCAAGACTTACAGTTTCAAATGCAGCCCCGGGGTTGAGCCCCGGTATTTCACATCTGACTTGCAAGCCCGCCTACTCGCCCTTTACACCCCGTAAATCCGGACAAAGCTTGCCACCTCCTTATTACCGCGGAGCCTTGCACATAGTTAGC
+
CCCCCECFGGGGCFGGCGGGGFGGGGGGGFGGGGGGGGGGGGGFGFGGGGGGGGCFGGGGGGGGGGGGGGGGGEGGGGGCEGGGGGGGGGDFFGGGGGGEGFGGGGGGGCDGGFGGD:<=CCFGDFGGGGFGGGGGGFFGGE5DG99FFGFBDF6FGGGGGG=CDDEED7=FA+==DC>B@BECFGE?@9DDDBGAFGFFEGF?BA*>A?FBFA@*50?(45>9@7=2>EF;C;CFCAFC(242805:C;)--).*(.-.(15)92?(,(-)6.6>9142((,,-()).48)**+33)-)
@M02996:162:000000000-B87FG:1:1101:20253:7754 2:N:0:TAGCGCTC+CTAAGCCT
GACTACCGGGGTATCTAATCCTGTTTGATCCCCACGCTTTCGTGCCTCAGCGTCAATGACGGCTTCGTGAGATGCCTTCGCAATCGGTGTTCTGAGTAATATCTATGCATTTCACCGCTACACTACTCATTCCTCCCACGGCATCCGTATTCCAGCAATCCAGTATCAAAGGCAGTTCCGGAGTTGAGCTCCGGGCTTTCACCCCTGACTTGGACCACAGCCTACGCACCCTTTAAACCCAATAAATCCGGATAACGCTTGCATCCTCCGTATTACCGCTGCTGCTGGCACGGAGTTAGC
+
CCCCCGGGGGGGGGGGGFFGGGGGGGGGGGGGGGGGGGGGGGGGGGGGGGGGGGGGGCFGFD+@FGGGGGG<FFGGGGGGGGGGGFFFGGGGGGEGGFGGGFGGGGGGGGGGGGGGG>BGDGGGGGGGFGGGGGGGGFF+@=?GGGFG6DFEFEDGGFGGGGEFFFGGGADFGFDGFGFEE8CEGGCFEAEEDFDFBGFFEFEFFF>2>FGF=/6F2?*8C>8;@<F@>ED=F@9<CEGG?F=);4??FFB(8)69(,(.4C>4:?<446-,,.))-43(-34044)5:?FFB)1/A)4)
@M02996:162:000000000-B87FG:1:1101:20271:7759 2:N:0:TAGCGCTC+CTAAGCCT
GACTACCGGGGTATCTAATCCTGTTTGATCCCCACGCTTTCGTGCCTCAGCGTCAATGACGGATTCGTGAGATGCCTTCGCAATCGGTGTTCTGAGTAATATCTATGCATTTCACCGCTACACTACTCATTCCTCCCACGGCATCCGTATTCCAGCAATCCAGTATCAAAGGCAGTTCCGGTGTTGAGCTCCGGGCTTTCACCCCTGACTTGGACCACAGCCTACGCACCCTTTAAACCCAATAAATCCGGATAACGCTTGCATCCTACGTCTTACCTCCGCTACTCGCACTGAGTTCGC
+
CCCCCGGEGGEGGGGGGGGGGGGGGGFGGGCFF@FEGGGGGGGGGGGGGGGGGGGCFFCF:F:@FGGGGDC,CEFGGGGGGBFGGDE:=CCEDE,CFFAF9+@CFG9F94CFGGFFG=DDD=FGEEFFGFGGGGGGGF?6=8?CGFDFFGFEE9FFGFGGGGBCFFGC@,E6D5CGFGF*4+41@C@>CCF59**::>6**>B=59:2:8D3))68>022C6(7:(3218<4C3))17<*6;8.*)))0,.(,049--(-(*).::>).(.(.36).).,24((())-((-(/*030)((
@M02996:162:000000000-B87FG:1:1101:9897:7765 2:N:0:TAGCGCTC+CTAAGCCT
GACTACTAGGGTATCTAATCCTGTTTGCTCCCCACGCTTTCGAGCCTCAACGTCAGTTATCGTCCAGTAAGCCGCCTTCGCCACTGGTGTTCCGCCTAATATCTACGCATTTCACCGCTACACTAGGAATTCCACTTACCTCTCCGATACTCTAGCTTGACAGTTCCAAATGCAGCTTGTGGGTTGAGCCCCCACCTTTCACATCTGGCTTGCCATGCCGTCTGCGCTCCCTTTACACCCAGTAAATCCGGATAACGCTTGCACCCTACGTATTCCTGCGGCTGCTGGCCCGTATTTAGC
+
CCCCCGGGGGGGGGGGGGGGGGGGGGFGGGGGGGGGGGGGGGCGGGGGG<FGGGGGGGEGG?FF@BFFGGFFGFGGGGGGGFGGGG8FEGGGF,>?F:?EF;FGFGGGBCCGGGGGG:36=EGG@,A8FFFGF,E8DDFGGDFGF+8@@CBD>EGGFGAEDEEGC+DFGDFFGF7=DGF*@BEC+;89:@GDF>D>CDF@AFE7=::>>FD9=48@3;3(4879452/5:8@F;34)7FG62/)3)7126),6A);(--44D?DG(3264..64)))).(--7((.)5,1(18)88C)).
@M02996:162:000000000-B87FG:1:1101:20239:7765 2:N:0:TAGCGCTC+CTAAGCCT
GACTACCGGGGTATCTAATCCTGTTTGATCCCCACGCTTTCGTGCCTCAGCGTCAATGACGGATTCGTGAGCTGCCTTCGCAATCGGTGTTCTGCGTAATATCTATGCATTTCACCGCTACACTACTCATTCCTCCCACGGCATCCGTATTCCAGCAATCCAGTATCAAAGGCAGTTCCGGAGTTGAGCTCCGGGCTTTCACCCCTGACTTGGACCACAGCCTACGCACCCTTTAAACCCAATAAATCCGGATAACGCTTGCATCCTCCGTATTACTGCCGCTGCTGGCCGGGACTTAGC
+
CCCCCGGGGGGGCGGGGFGGGGGGGGGGGGGGFCGGGGGGGGGGGGGGGGGGGGGGGECFEG:FGGGGGFE,FEGGGGGGCFGGG8CCFFEGFF9FGGCFGFD8FGGGGGGGGFGGG=ADGCFFGGGGGCFGGFGGGE@@@8BDCFFFFGFE@DDCF,EGGG6C=FGFG,96:ADGFGEEE>+AFFC*8,@=9?4>A7AE?F=2>FD=B4:>3/6;2?*/=53;@(236ED?CE>?3@GGD(()277<69)4?>A7-----9<AFFFBF3,(.4--)..((-7>>20::(,(0.**3..)
@M02996:162:000000000-B87FG:1:1101:23032:7768 2:N:0:TAGCGCTC+CTAAGCCT
GACTACCGGGGTATCTAATCCTGTTTGCTCCCCACGCTTTCGAGCCTCAACGTCAGTTACAGTCCAGAAAGCCGCCTTCGCCACTGGTGTTCTTCCTAATATCTACGCATTTCACCGCTACACTAGGAATTCCACTTTCCTCTCCTGCACTCAAGCACAGGCAGTTTCAAATGCAGTTCCGGGGTTGAGCCCCGAGCTTTCACATCTGACTTGCCATGCCGTCTACACTCCCTTTACACCCAATAAATCCGGATAACGCTTGTCCCCTACGTATTACCTCGTCTTCTGGCACGTTGTTAG
+
CCCCCGGGGGGGGGGGGGGGGGGGGGGGGGDGEGGGGGGGGGFFGGGGGGGGGGGGGGAFGGGGGGG<FFFGGGGGGDGFGFGGGGFFGGGGGFEFGGGGGFGCFGGGGGCGGGGGG=9=CEGG,?B==FFGGCGGGGGGGE?FGFDFFGFFEFGGFFGGEGDCDFGGGFFFDF?GFGEFEEE7CD=5@GFC>*0/::@C65<89;4/*4:@0BE4;6C6*-0/54C@>C;DG@;6C?FC,(((//));48((.4*.(--3*4<G?B:(,(..6,6)6).4(3((..)3:(57.*1;4-4
@M02996:162:000000000-B87FG:1:1101:24323:7768 2:N:0:TAGCGCTC+CTAAGCCT
GACTACAAGGGTATCTAATCCTGTTTGCTCCCCACGCTTTCGCTCCTCAGCGTCAGTTAATGTCCAGCAGACCGCCTTCGCCACCGGTATTCCTCCCGATATCTACGCATTCCACCGCTACACCGGGAATTCTATCTGCCTCTCCATCACTCAAGATCTACAGTTTCAAGTGCAGCCCGGAGGTTAAGCCTCCGTATTTCACACCTGACTTGCAAATCCGCCTACTCGCCCTTTACACCCAGTAAATCCGGACAACGCTTGCCACCTACGTATTACCGCGGCTGCTGGCACGTAGTTAGC
+
CCCCCGGGGGGGGGGGGGGGGGGGGGGGGGGGGGGGGGGGGGGGGGGGGGGGGGGGGGGGGGGGGGGGGGGGGGGGGGGGGGGGGGEGGGEFGGGGGGGGCBFGGGGGGGFGEFGGG=ADDGGGGGGGGFGGGGGGGFFGGFFGGEDFFGFFFGGGGGGGGGDFGFGGGFGFGFDGFGAEEEGGFF5?CGFBFFFBDGCEFG<59?BFBF:=EA?+>AF2C62<D@E7@GFBG@);CEFEF;=3716727)4;><F--,--9:6><8228.4<:-.9:2-(-4905:0<F?F50*2<-.)
@M02996:162:000000000-B87FG:1:1101:27523:7782 2:N:0:TAGCGCTC+CTAAGCCT
GACTACTCGGGTATCTAATCCTGTTCGATCCCCGCACTTTCGTGCATGAGCGTCATTTACGGCCTGGTCTGCTGCCTACGCAATCGGTGTTCTTCGTCATATCTATGCATTTCACCGCTACACGACGAATTCCGCAAACCTCGACCGCAATCAAGCGCTCCAGTATCAATGGCAGGATGAGGTTGAGCCTCACGATTTCACCACTGACTTAAAGCGCCGCCTGCGCACCCTTTAAACCCAATAAATCCGGATAACGCCCGGATCCTCCGTATTACCGCGGCTGCTTGCACGGAATTTACC
+
CCCCCGGGGGGGGGGGDGGGGGGGGGGGGGGGGGGGGGGGGGGGGGGGDGGGGGGGGGGGGGGGGGGGGGGGGGGGGGGGGGGGGGGGGGGGGGGGGGGGGFGGGGGGGGGGGGGGGAEDDFGCEGGGGGGGFGEGGGFEF=@DGGBGF8AEFFDF6CEDBF@FFFGFGGCFGFGCFGFFGFGGCDBGDCG=AF*/(=F45EEFFAEFBFG9E+7268:9>33;6(((-A0:4).6<7A5-14492>?59D:1=81-(-(,1(296)4(-.4?)).4((((((()).(5<(3).*++)-.
@M02996:162:000000000-B87FG:1:1101:9891:7785 2:N:0:TAGCGCTC+CTCAGCCT
GACTACTAGGGTATCTAATCCTGTTTGCTCCCCACGCTTTCGAGCCTCAACGTCAGTTATCGTCCAGTAAGCCGCCTTCGCCACTGGTGTTCCTCCTAATATCTACGCATTTCACCGCTACACTAGGAATTCCACTTACCTCTCCGATACTCTAGCTTGACAGTTCCAAATGCAGCTTGGGGGTTGAGCCCCCACCTTTCACATCTGGCTTGCCATGCCGTCTGCGCTCCCCTTACACCCAGTACATCCTGATCACGCTTTCACCCTACCTATTACCGCGGGTACTGTCGCGCATTTATG
+
CCCCCGGGGGGG<FGGGGGGGGGGGGGGGGGFGCGGGGGGGGGGGEGGGFGGGGGGGGCEEFGFGCFGGFFGFFGGGGGGGGGGGGFGGGEGGGGGGFGGG9EGFGFGGEEGGFGGD:3=CEFF,5EF;FEFF=FFGADFF>:FF>>@9CFFFE8FDA,?D=DFFFGFDCFFGF8EF88?ECEGG6)98CG>@>D=C<A6>:*:)4*6>A;9=F487?<=/6-/9>6(683/>5)6))88((/)+95);7*//1/2-.-,(2)::21(((.-..--6((((((()..).(-())/2<)5)
@M02996:162:000000000-B87FG:1:1101:23038:7787 2:N:0:TAGCGCTC+CTAAGCCT
GACTACCGGGGTATCTAATCCTGTTTGCTCCCCACGCTTTCGAGCCTCAACGTCAGTTACAGTCCAGAAAGCCGCCTTCGCCACTGGTGTTCTTCCTAATATCTACGCATTTCACCGCTACACTAGGAATTCCACTTTCCTCTCCTGCACTCAAGCACAGGCAGTTTCAAATGCAGTTCCGGGGTTGAGCCCCGAGCTTTCCCATCTGACTTGCCATGCCGTCTACACTCCCTTTACACCCAGTACATCCGGATAACGCTTTTCCCCTACGTATTACCCCCGCTGCTGGCACGTATTTTG
+
CCCCCGGGGGGGGGGGGGGGGGGGGGGGGGGGGGGGGGGGGGGGGGGG@EGGGGGGGGGGFGGGGGGAEFFFGGGGGGGGGGGGGGFFGGGGGGGGGGFGFEGGGGGGGGGGGCGGG@EGGFGGGFGGFGGGGGGGGGGGFEFGGG=GBGFFGCDGCFDF8DD=FFFGGF,CDF@AFGFFGGGGGGB*=FGFFFDAA@FCB,>:CFEEE=CCBFE4CAC>569B9E3()5,7CE@;ECG81?@4;)?.2,2,83(:.(-,,*.6F)1:4<(4)6.):<((--2((77)3:0<00*+2)).
@M02996:162:000000000-B87FG:1:1101:27540:7787 2:N:0:TAGCGCTC+CTAAGCCT
GACTACTCGGGTATCTAATCCTGTTCGATCCCCGCACTTTCGTGCATGAGCGTCATTTACGGCCTGGTCTGCTGCCTACGCAATCGGTGTTCTTCGTCATATCTATGCATTTCACCGCTACACGACGAATTCCGCAAACCTCGACCGCAATCAAGCGCTCCAGTATCAATGGCAGGATGAGGTTGAGCCTCACGATTTCACCACTGACTTAAAGCGCCGCCTGCGCACCCTTTAAACCCAATAAATCCGGATAACGCTCTGATCCTCCGTATTACAGCGGCTGATGGCACGGAGTTATCC
+
CCCCCGGGGGGGGGGGGGGGGGGGGGGGGGGGGGGGGGGGGGGGGGGGGGGGGGGGGGGGGGGGGG7EFGGGGGGGGGFCE@+CD==FFFEFGGGF,?CF9FGFDFGG,@EFGGGGG=?DCE<CEGGGGFGDGDG68B=D85*CD>AG?=AE>E;FCEEEEGE@C9CECAFFGFCGAGFF,2,;,*07>1=>FFD>DGFFEF3=B9>>EF>C<672.:53=/619B>9>E(4<DF943EC?<0<@2)4140316)1(-,(-2).:4<?43,(5A.).,--41((.:)((.4(.0/;<)):
@M02996:162:000000000-B87FG:1:1101:13141:7819 2:N:0:TAGCGCTC+CTAAGCCT
GACTACCCGGGTATCTAATCCTGTTTGATCCCCACGCTTTCGTGCCTCAGCGTCAATCGCTGTTTCGTGAGATGCCTTCGCAATCGGTGTTCTGAGTAATATCTATGCATTTCACCGCTACACTACTCATTCCTCCCACGGCAACAGTATTCCAGCCCTCCAGTATCACAGGCAGTTCCCGGGTTGAGCCCGGGTATTTCACCTCTGACTTGAAGAACAGCCTACGCACCCTTCAAACCCAATAAATCCGGATAACGCTTGCATCCTCCGTATTACCGCGGCTGCTGGCACGGACTTAGC
+
CCCCCGGGGGGGGGGGGGGGGGGGGGGGGGFFEGGGGGGGGGGGGGGGGGGGGGGGCGFGGGGGGFGGFEC,FFGGGFFGGE7FGFFFGCGGGGFGGGGGGFGGGGGGGGGGGGFGGBFGGFGD,FEFEFEFGGGGGB=ED856@,:=DGFFFG8FFGGGE?DC3DGF+=F5DF+DFGFFGGGG7D5C@GGA>99=CFFFAFF3<646CFFEF683668(C67>BD@@FEF0*(76)7C81?86A<).*.)/,:>8(---412.24).494(.5)644,((-,,-),,:0<:0)**3.)6
@M02996:162:000000000-B87FG:1:1101:25030:7837 2:N:0:TAGCGATC+CTAAGCCT
GACTACCCGGGTATCTAATCCTGTTTGCTCCCCGCACCTTCGCACCTCAGCGTCAGTCATCTGCTGGTAACCTGCCTTCGCCATTGGTATTCTTCCTGATATCTACAGATTTCACCCCTACACCAGGAATTCTGATTGCCCCTCAGTGACTCTAGTTATGCAGTTCTCAACGCAGTTCCGGAGTTGAGCTCCGGAATTTCACACCAAGCTTGCAAAACCGCCTACATGCCCTTTACGCCCAATAATTCCGACCCACGCTCTCAACTTACGTGTTACCGCCGCTGCTGGCACGTAATTAGC
+
CCCCCGGGGGGGEGGGGGGGGGGGGGGGGGGGGGGGGGGGGGGGGGGGGGGGGEFFFGGGGGGGGGGGGGGGFGGGGGGGGGGGFFGGGGGGGGGGGGGGGFGGGGGGGGGGGGGGGAFGGFGGGGGGGFGGGGGGGGGDDDFGGGEFBGFFEFGFFGGGGGEBEFGGGGGFGFGGFGFF>EGGGGFGFFGBFEGFFGFEFGFFF5=@CADC=*:B5ADAG56@F>E@EFDEGE49(-=C;@@F4).7;@B(()//.((-(28>D9.8<84(5?)59:((-4(4(,)(3(.47)*20652
@M02996:162:000000000-B87FG:1:1101:15018:7854 2:N:0:TAGCGCTC+CTAAGCCT
GACTACCCGGGTATCTAATCCTGTTTGCTCCCCGCACCTTCGCACCTCAGCGTCAGTCATCTGCTGGTAACCTGCCTTCGCCATTGGTATTCTTCCAGATATCTACAGATTTCACCCCTACACCTGGAATTCTGATTGCCCCTCAGTGACTCTAGTTATGCAGTTCTCAACGCAATTCCGGAGTTGAGCTCCGGGATTTCACACCAAGCTTGCAAAACCGCCTACATGCCCTTTACGCCCAATAATTCCGAACAACCCCCGCCACTTACGTTTTACCGCCGCTGCTCGCACGTATTTCGC
+
CCCCCGGGGGGGGGGGGGFGGGGGGGGGGGFGEGGGGGGGGGGGGGGGGGGGGGGGGGGGGGGFFFGGFGGGGGGGGGGGGGGGGGFGGGGGGGGG<CFFFDFGGGGGCGGGGGGGG>FGGFGGGDFGCEFGGG8CFBFFGFFGG8D=DFFDGGGGGCGGGFEGGFEFGAGFGDCEFGFFC+@EGGF?>=FE>DD8AGFFCFE@A*8:=CD5B**+);D=G@25>3C4>GD@GF4C?@GG(23.A?FC@@81@3/1(,(((1(4>2<24((.(,))-((-4(,49?)((((-0)+30).(
@M02996:162:000000000-B87FG:1:1101:3415:7868 2:N:0:TAGCGCTC+CTAAGCCT
GACTACAGGGGTATCTAATCCTGTTTGATACCCGCACCTTCGAGCTTCAGCGTCAGTAGGCCCAGCAGGCTGCCTTCGCAATCGGAGTTCTTCGTCATATCTATGCATTTCACCGCTACACGACGAATTCCACCTGCCTCTTACGCACTCAAGAACACCAGTTTCAACTGCAGTGCAGACGTTGAGCGACTACATTTCACAGCTGACTTGACATCCCGCCTACGCTCCCCTTAAACCCCATAAATCCGGATAACGCTCGGATCCTCCGTATTACCGCGGCTGCTTGCACGGAATTAGCCCG
+
CCCCCGGGGGGGGGFFGEFGGGGGGGGGGGGGGGGGGGGGGFGGGGGGGGGGGGGGGGGGGGGGGGFGGGGGGGGF<FE@FFGGGEGGGGFFGGGGCGCEGFGGGGFFFGFGFGFEGADFGE@EGGGGGGFGGEGGGGGGGEBDFBAF?D:DFD?GFGGGGF7DGDFEFDF+@?9FFGFFEFFG7CEG=EC>FFFFFFFEFCBBB4BFFACBEFEAF;D0/6:=@/;@?*55><>@F?+;@(7>76@BD(04663C----,*-40)44(((..--(4((-((-).4(),,2())030,)((
@M02996:162:000000000-B87FG:1:1101:3435:7875 2:N:0:TAGCGCTC+CTAAGCCT
GACTACAGGGGTATCTAATCCTGTTTGATACCCGCACCTTCGAGCTTCAGCGTCAGTAGGCCCAGCAGGCTGCCTTCGCAATCGTAGTTCTTCGTCATATCTATGCATTTCACCGCTACACGACGAATTCCACCTGCCTCTTACGCACTCAAGAACACCAGTTTCAACTGCCGTGCAGACGTTGAGCGACTACATTTCACACCTGACTTGACATCCCCCCTACGCTCCCTTTAACCCCAATACATCCGGATACCGCTCGGATCCTCCGTTTTACCTCAGCTGCCTGCACGGAGTTTGCCG
+
CCCCCGFGGGGFDGGGGGGGGGGGGGGGGGFFGGGGGGGGGGGGGGGGGFFGGGGGGGGFFGGGGGGGCEFFGGGGGGG7CEGG9DFGGGFFEFGGFGGGDFGCCGGGFFFGFF=CG8>DDEC>EGGGFGFGCFFGGGFGFDFG?C@F9D;:DEFGGGGGFD7DF7DBF@A9=B9+*57?CG?C+CEG9CE>FFGFE9691,)).3<>:8*648=6()28:(((6(:063/=:?)7=;+/,))/+9=?9?),)0-),,-(,*(474?1().-).-)-(.4)((()..(400907;+068(
@M02996:162:000000000-B87FG:1:1101:3411:7891 2:N:0:TAGCGCTC+CTAAGCCT
GACTACAGGGGTATCTAATCCTGTTTGATACCCGCACCTTCGAGCTTCAGCGTCAGTAGGCCCAGCAGGCTGCCTTCGCAATCGGAGTTCTTCGTCATATCTATGCATTTCACCGCTACACGACGAATTCCACCTGCCTCTTACGCACTCAAGAACACCAGTTTCAACTGCAGTGCAGACGTTGAGCGACTACATTTCACAGCTGACTTGACATCCATCCTACGCTCCCTTTCACCCCAATAAATACGGTTAACGACCGGATCCTCCGTATGACCGCGGCTGCTGGAACGGAGTTAGCCGA
+
CCCCCGGFFFGGG@FGFGGGGGGGGGGGGFA@CFEGGGFGGGGGGG?GGGGGGGGGGGGGGGGGGF@FDCGGGGGFCDECCGFC>>@FGFFGGG8CGGGEGDG8ECAB,EFEFECCEABGF7>EGGFFFCFCGGGF88@BDDFG6EA@@FDDFADFGF>FEEEDD?FCFBFFCD+29C7CEFG9++@G)@E8AFCCEF+*:DB@EF@44884EFEF)+104>>@2(5-62);+))7=6:=()//3)/6*(.(78,*,((--/,(*514(.8.)-,((--214:?)0((.38()02++))--
@M02996:162:000000000-B87FG:1:1101:11290:7892 2:N:0:TAGCGCTC+CTAAGCCT
GACTACAGGGGTATCTAATCCTGTTTGATACCCATGCTTTCGTGCCTGAGCGTCAGATGATCTCTGGACAGCTGCCTTCGCAATCGGTGTTCTGTGACATATCTAAGCATTTCACCGCTACACATCACATTCCGCCATCCTCGACATCTCTCAAGGGGACCAGTATCAATGGCAGTTCTCATGTTGAGCATGAGAATTTCACCGCTGACTTAATCCTCCGCCTGCGCACCCTTTAAACCCAATAAATCCGGATAAAGCTCGGGTCCTCCGTATTACCGCGGCTGCTGGCACGGAGTTAGC
+
CCCCCGGGGGGGGGGGGFFGGGGGGGGGGFFFFEFFGGGGGGGGGGGGGGGGGGGGFFF<FGGGGGGGGGGGGGGGGGGGGGGGGGGFGFGGGGGFFGGGGFGGGCGGGGGGGGGGG@B?DEGGGGGGFFGGGGGGGEGGGEFGG+:FDGFE>=F8C6EGGGFFDFGGGGGFFFGGFGEFFFAFGCEGB=F9;;D*DEFFFGEFFEFFFFG@EFCAEFC:C>:):>A9@C@>6@:@EFFG@B=7*@?8;:.,357+)////3:?5@3461(((5)-)(--2419?:?((.48))222)..
@M02996:162:000000000-B87FG:1:1101:21939:7909 2:N:0:TAGCGCTC+CTAAGCCT
GACTACTCGGGTATCTAATCCTGTTTGATCCCCACGCTTTCGTGCCTCAGCGTCAATCGCTGTTTCGTGAGATGCCTTCGCAATCGGTGTTCTGAGTAATATCTATGCATTTCACCGCTACACTACTCATTCCTCCCACGGCAACAGTATTCCAGCCCTCCAGTATCAAAGGCAGTTCCCGGGTTGAGCCCGGGTATTTCACCTCTGACTTGAAGAACAGCCTACGCACCCTTTAAACCCAATAAATCCGGATAACGCTTGCATCCTCCGTCTTACCGCCGCTGCTGGCCCGGAGTTAGC
+
CCCCCGGGGGGGGGGGGFGGGGGGGGGGGGGGGGGGGGGGGGGGGGGGGFGGFGFFGGGGGGGGGGGGGGEFFGGGGGGGGG>FGFCFEFGFGGAEGEFGGFGGGGGGGDGGGGGGG@ECDFGGGFFFGGGGGFGGGDFCD89=D8DEFFFFGFFGGGGGGFDCDFFGGE89CFDGFGFFGGDEE9@C8?D5AEGFFGFF5ECC@;54AFGE9968.;7:=5-)725(8C@=FEE?>EG=?D83;CCC<92(/:>9/.//-92:>><5:94(34).,(-(4479B7).4,((0.*2;..6
@M02996:162:000000000-B87FG:1:1101:18379:7910 2:N:0:TAGCGCTC+CTAAGCCT
GACTACTGGGGTATCTAATCCTGTTTGCTCCCCTAGCTTTCGCACCTGAGCGTCAGTGTCGGCCCAGCAGGCTGCCTTCGCCATCGGTGTTCTTCCATATATCTGCGCATTTCACCGCTACACATGGAATTCCGCCTGCCCCTACCGCACTCAAGATGTCCAGTTCGGATCCCGACCGGGGGTTGAGCCCTCGGGTTAGAAGATCCGCTTAAACACCCGCCTGCGCGCGCTTTACTCCCAATAAATCCGGATAACGCTCGCCCCCTACGTATTACCGCGGCTTCTGGCACGTAGTTCGCCG
+
CCCCCFGGGGGFGGGGGFGGGGGGGGGGGGFGEGGGGGGGGGGGGGGGFGGGGGGGGDFGEEFFGGGGGGGFGGGGGGGGGGGGGG:CFGGGFFFGEFFGGFFFGGGGGDGGGGGGG=DCDGGFE<FFGFDGGDGGG6DEGDF?DG9G5D>D=D=DFFGGGGEFGFD>CEGFC5CEDCA5EGEGGGEFFGF?E3371=A<E7;9AFFF?:*96F<F?B34C?224419(/-3C94).3;C,83564<39(.464,1,----)-7D61438).2-.601,-2((,))50228,).13+-,((
@M02996:162:000000000-B87FG:1:1101:16393:7972 2:N:0:TAGCGCTC+CTAAGCCT
GACTACCCGGGTATCTAATCCTGTTTGCTCCCCACACTTTCGAGCCTCAGCGTCAGTTAGAGCCCAGCAAGCCGCCTTCGCCACTGGTGTTCCTCCGAATATCTACGCATTTCACCGCTACACTCGGAATTCCGCTTGCCTCTACTCCACTCAAGAAAAACAGTTTCAACGGCAGTTCATGGGTTGAGCCCATACATTTCACCGCTGACTTGCTTTCCCGCCTTCGCTCCCTTTACACCCAGTAATTCCGGATAACGCTTGCCACCTACCTATTACCGCGGCGTGTGGCCCGTGGTTGTC
+
CCCCCGGGGGGCFGGGGFFGGGGEFGGEFGCFCFGGGGGGGGGGGEGGGGGGGGGGGGGFFFFFFFGGGGGGGGGGGGGGGGGGGGFFFGEGFCGGGGEGGFGGGGGGGEGGGCGGG@@8DFFFGFGGDGGGGGGGG?@EGFF?FEEGFGFFGF?D=,=8CFDCFFGGGGGDGFDGFGFFFFCCGGEC:CGFFFGFFGF?EFFF@?@2@F73>6@:>F6>E=1/)/642:=3>;>E?@FE3(.9A?C?:4),3549,--3(7:4D:<25(.)-66.)(--(((-(--(,(-(0)*21(-.
@M02996:162:000000000-B87FG:1:1101:16383:7987 2:N:0:TAGCGCTC+CTAAGCCT
GACTACCCGGGTATCTAATCCTGTTTGCTCCCCACACTTTCGAGCCTCAGCGTCAGTTCGAGCCCAGCAAGCCGCCTTCGCCACTGGTGTTCCTCCGCATATCTACGCATTTCACCGCTACACTCGGAATTCCGCTTCCCTCTACCCCACTCAAGACATACAGTTTCAACGGCAGTTCATGGGTTGAGCCCATACATTTCACCGCTGTCTTGCTTTCCCGCCTTCGCTCCCTTTACACCCAGTAATTCCGGATAACGCTTGCCACCTACGTCTTACCGCCGCTGCTGGCACGTCGTTAGC
+
CCCCCFC<FCEGGGFGGGGGGGGGGGGGGGEF@FG6CGGGGG8FGGGECFFGFGGGGG<8CE:FGGGCC,,4,@FGGGGFGGG@,@CFGFEGFEFGG,CFFFGGGGGGGGGGGFF5>:BDDGGFEC=CFGGGG,@6++6@FFFFG,)+<@FF,,D,6=,2C@DE,+?@CF>?EEDGFG7+37AFFD@F6FG2*/07*<CF6@>)5:2-7=@;=8>18=C5E6,(.(/(6*65CEEC3<C=(/6)1694:?0((..2---42F?4C?BB03.((4)5(4-(-499>340(:7())*2222)
@M02996:162:000000000-B87FG:1:1101:17755:7997 2:N:0:TAGCGCTC+CTAAGCCT
GACTACTAGGGTATCTAATCCTGTTTGCTCCCCACGCTTTCGCGCCTCAGCGTCAGTTACTGTCCAGTAGATCGCCTTCGCCACTGGTGTTCTTCCTAATATCTACGCATTTCACCGCTACACTAGGAATTCCATCTACCTCTCCAGCACTCAAGAGAAACAGTTTCAAATGCAGTTCATGGGTTGAGCCCATGGATTTCACATCTGACTTGCTTCCCCGCCTACGCGCCCTTTCCACCCAGTAAATCCGGTTAACGCTTGCCCCCTACGTATTACGTGCGCTGCTGGCACGTTGTTAGC
+
CCCCCFGGGGGGGGGGGGGGGGGFGGGGGGGGEGGGGGGGGGGGGGGGFGGGGGGGGGGGGFGGGGGGGGFGGGGGGGGGGGGGGGFFGFFFGAEFFFGEEFGGGGGGGGFGGGGGGAECGFGGGF8FGFGGGGGGGGGGGFFGGGBFFGFEG@?EF?,AFGDFFFGGF9=FDFCFFGDFFEE?7=D0:FGFFFGFFGFEFGFA@BACEFC<EFEFFACAE5/-:/408C@=F=*>?BEG(3@3755.8(2(.071/(,(/9():3,,4,..)5))(((,-(,4()5((4<17)1;:)-)
@M02996:162:000000000-B87FG:1:1101:19381:8006 2:N:0:TAGCGCTC+CTAAGCCT
GACTACTAGGGTATCTAATCCTGTTTGCTACCCACGCTTTCGCGCCTCAGCGTCAGTTATTGTCCAGCTAACCGCCTTCGCCACTGGTGTTCTTCCTAATATCTACGCATTTCACCGCTACACTAGGAGTTCCGTTAGCCTCTCCCACACTCAAGAACTACAGTTTCAAATGCAGCCACGAAGTTGAGCCTCGTGCTTTCACATCTGACTTGCAGTCCCGCCTACACGCCCTTTACACCCAGTAAATCCGGATAACGCTTGCCCCCTACGTCTTACCGCCGCTGCTGGCACGTTGTTAGC
+
CCCCCGGGGGGGFGFFGFGGGGGGGGGGGGDFGGGGGGGGGGGEGGGGGGGGGGGGGGGGGAFGGF?FGD9FFCGGGGGGGGGGGG8FFGGGFGGGGFFFEFGGGGGGGGGGGGGGG=@=C=FFE9A=AAFGG===6+@DGFDFG>DFEDDD,3=,6AF=FFDCEFGGDFC?EF=,:+:56+@1D+C?CGC@::+:8@@CEA=<@=;>AFGCF5=A:FG=G>9>@6B>>C@@FEFF?*?C//6.;5?7D@5(187C/.((/:(.9462:B82:?)-,(-((-241.)(-.48.)2;@)).
@M02996:162:000000000-B87FG:1:1101:27243:8009 2:N:0:TAGCGCTC+CTAAGCCT
GACTACTCGGGTATCTAATCCTGTTTGATCCCCACGCTTTCGTGCCTCAGCGTCAATGTCGGATTCGTGAGATGCCTTCGCAATCGGTGTTCTGAGTAATATCTATGCATTTCACCGCTACACTACTCATTCCTCCCACGGCATCCGAATTCAAGCCTGACAGTATCAAGGGCAGCTCCGGTGTTGAGCACCGGCATTTCACCCCTGACTTGACAAACAGCCTACGCACCCTTTAAACCCAATAAATCCGGATAACGCTCGCATCCTCCGTATTACCGCGGCTGCTGGCACGGAGTTAGC
+
CCCCCGGGGGGGGGGGGGGGGGGGGGGGGGGGGGGGGGGGGGGGGGGGFFGGGGGGGGGGGGGGGGGGGGGGGGGGGGGGGFGGGGCFGEGDFGFFGGGGGFGGGGGGFFGGGFFFG>@CDFGGGGGGGGGGGGFGDFFCD5?DGFA4@CFFGGFGGEFGGGFFFFF8?@FEGFCEFFEBGC7EEGFGFCFCEFGFFGFFFGFFFFFFFFGE@A@8(2*5;>B=52953B?;F@FF))<CD<F);9ECC68073<C---4152()37>?,-,44.691(-,390::24:7?B002;:6<A
@M02996:162:000000000-B87FG:1:1101:21800:8030 2:N:0:TAGCGCTC+CTAAGCCT
GACTACCAGGGTATCTAATCCTGTTTGCTCCCCACGCTTTCGAGCCTCAACGTCAGTTACAGTCCAGTAAGCCGCCTTCGCCACCGGTGTTCCTCCTAATATCTACGCATTTCACCGCTACACTAGGAATTCCACTTACCTCTCCTGCACTCTAGTTCTACAGTTTCCAAAGCAGTCCCGGGGTTGAGCCCCGGGCTTTCACTTCAGACTTGCAAACCCGTCTACGCTCCCTTTACACCCAGTAAATCCGGATAACCCTTGCCCCCAACGTATTTCCGCGGCTGCTGGCACTTAGTTCGC
+
CCCCCGFGGGGFGGGGGGGGGGGFGGGGGGFGEGGGGGGGGGGGGGGGGGGGGGGGGGFGGFGGGGGGGGGFGGGGGGGGGGGGGGFFFGGFGFFGGGGGGFGGGGGGGDGGGGGGG@>@DEFGEFFFGGGGGGGGGFGFFDFGGFDGFG?DGEGFEGGGGG>C@FGGGGCFCFGGFFEFGDDEDDB?@GG@5@>>BGFFFGEF:4:6>FFBEA;=(:884/05*(3,6C;@FEFFCEF5((;4A<5CC()(,7)*((..(24>G6((,4-(.().)-(,(42((5>01()()13<96(7
@M02996:162:000000000-B87FG:1:1101:3805:8033 2:N:0:TAGCGCTC+CTAAGCCT
GACTACACGGGTATCTAATCCTGTTTGCTCCCCACGCTTTCGAGCCTCAACGTCAGTTATCGTCCAGTAAGCCGCCTTCGCCACTGGTGTTCCTCCTAATATCTACGCATTTCACCGCTACACCAGGAATTCCACTTACCTCTCCGACACTCTAGCTTGACAGTTTCCAAAGCAGTTCAGGGGTTGAGCCCCCGCATTTCACTTCAGACTTGCCATGCCGCCTACGCTCCCTTTACACCCAGTAAATCCGAATAACGCTTGCACCCTACGTATTACCGCGGCTGCTTGCACGTATTTAGA
+
CCCCCGCGGGGGGGGGGGGGGGGGGGGGGFEFEAFEGGGGGGDGGGGGGFGGGGGGGDGFFDFE@FFGGGEFGGGGGGGGGGCE@FFGGFFF,AEGFFGGGFF@EFGGGGGGGGGGG>ADDGG,9,@+AFFGDA9BF>EFFEFDG+56<>?=,8=DAC=8>DDGGFGGGG8FFFDGF7*=E?@EFGFGEFG>DFDBACFAEFE?E+1*6;:3CF4=3;?@*8:?F;>16C8:F;<EEEFE(6.6169<C;E04>:G----(15<<0<(.4.).,6:62,(-((42)).18<?0)<<<:).
@M02996:162:000000000-B87FG:1:1101:21797:8051 2:N:0:TAGTGCTC+CTAAGTCT
GACTACCAGGGTATCTAATCCTGTTTGCTCCCCACGCTTTCGCGCCTCAACGTCAGTTACAGTCCAGTAAGCCGCCTTCGCCACCGGTGTTCCTCCTAATATCTACGCATTTCACCGCTACACTAGGAATTCCCCTTACCTCTCCTGCACTCTAGTCCTTCAGTTTCCCAAGCACTTCCGGGGTTGAGCCCCGGGCTTTCACTTCAAACTTGAACCACCGTCTACGCTCCCTTTACACCCAGTAAATCCGGATAACGCTTGCCCCCTACGTTTTACCTCGGCTGCTGGCCCGATTTTTGC
+
CCCCCG@,CFGGGFGGGGGGGGGGGGGGGGGGGGGGGGGGGG:FGGGGGGGGGGGGGGCGCFGGGGGCFGFFGGGGGGGGGGGG8=@FEGGGFEFGGFFGGFGGGGGGGGGGGGGGG>ADGCGG@EGGGGGGG,@DG,@FGEFGGG5FFGFF,CD33,7,C==F,?32+,35=9+@*=D0+5+@C5E75,@)*:*55F*9AA***4**7A=**)))(2::/66=E0;(6E@1DECF)7FE:(/;:..97;>6(7)2,-(-(15:F;0(4(.(.().))----4,().((4(())*23)(5
@M02996:162:000000000-B87FG:1:1101:16048:8058 2:N:0:TAGCGCTC+CTAAGCCT
GACTACTGGGGTATCTAATCCTGTTTGCTCCCCACGCTTTCGAGCCTCAGCGTCAGTTACGGTCCAGTAAGCCGCCTTCGCCACTGGTGTTCTTCCTAATATCTACGCATTTCACCGCTACACTAGGAATTCCGCTTACCTCTCCCGCACTCTAGCACCGCAGTTTCAAATGCAGTCCCGGAGTTAAGCCCCGGGGTTTCACATCTGACTTGCAGCGCCGCCTACGCTCCCTTTACACCCAGTAAATCCGGATAACGCTTTCCACCTACGTTTTACCGCGGCTGCTGGGACGTTGTTAAG
+
CCCCCGGGGGGGGGGGGEFGGGGGGGGGGGGGGGGGGGGGGFGGGGGGGFGGGGGGGGFGGEGGGFGGGGGGGGGGGGGGGGGGGGFFFFEGGGFFGGCFGFGGGGGGGGGGGGGGG=ADDGGG@FCDGGGGGGGGGCFF8=FGGF=79DDFGGGGGGF>EC>BFFGGG,;BDFCGAF@9E5CCFFEC8FGD*97)/=>CCG*/5+0>CAD3@*58@AC:C6((/(((/::<FF)-)4CEB(4>?)4491<0()69-.--(26-:?F?F1.(.4-2)(((-(,-232(((340.*12)))
@M02996:162:000000000-B87FG:1:1101:5246:8064 2:N:0:TAGCGCTC+CTAAGCCT
GACTACTGGGGTATCTAATCCTGTTTGCTCCCCACACTTTCGCGCCTCACCGTCAGTTACTGTCCAGCAATCCGCCTTCGCCACTGGTGTTCCTCCTTATATCTACGCATTTCACCGCTACACAAGGAATTCCGATTGCCCCTCCAGCACTCAAGAAGAACAGTTTCAAATGCAGTTTATGGGTTAAGCCCATAGATTTCACATCTGACTTGCTCCCCCGGCTACACGCCCTTTACACCCAGTAAATCCGGACAACGCTTGCCACCTTCGTTTTACCGCGGCTGCTGGCACGTTGTTAGC
+
CCCCCGGGGGGGDGGGGGGGGGGGGGGGGFAFBFGGGGGGGGGGGGGGGGGGGGGGEFFGGGGGGGGGGGGGGGGGGGGGGFGGGGGGGGEGDAEEFGGGGFGGGGGGEEDGGGGGG@DDDFGFGGD8F@FGGGECC4=D=8FGGFDFDGFFGGCFGGFGGGDFCFDGFFFFGFCFFCDFGGFFEGFGEGG8AA9CCF7CEFEFFFACFFGEFFFFBA?>4/:@@>B(/B>28>EC?3C=1;86:.76;(2125/>..,(,126>:?)(4.((-).42(--4;92.)(30<:))*2/.:4
@M02996:162:000000000-B87FG:1:1101:5246:8083 2:N:0:TAGCGCTC+CTAAGCCT
GACTACTGGGGTATCTAATCCTGTTTGCTCCCCACACTTTCGCGCCTCACCGTCAGTTACTGTCCAGCAATCCGCCTTCGCCACTGGTGTTCCTCCTTATATCTACGCATTTCACCGCTACACAAGGAATTCCGATTGCCCCTCCAGCACTCAAGAAGAACAGTTTCAAATGCAGTTTATGGGTTGAGCCCCTCGATTTCACATCTGACTTTCTCCCCCGGCTACACGCCCTTTACACCCAGTAAATCCGGACAACGCTTGCCACCTACGTATTACCGCCGCTGCTGGCACGTAGTTAGC
+
CCCCCG<,CFGGGGGGGGGGGGGGFGGFGGFGEGG;FFFGGGGGGGGGG8FGGGGGGGGFCGGGGEF@66CAFGGGGGGGGGGGGFCFFAFGGGGGG<=FFFGGGGGGGEGGGGGGG@DDDFG,DGGGGGGGGG60+49E8DFGGEDGDF;58BFGG8ADFEDFF;DGGFFFGFGGF@ED,@@@C+:?@F;59*0:@D5;EFAC@<**8AF*3+*30:;:*6655.729CBBD;CFEFFGFD@);<?<C257>)/;.---4C?67424:0.5425)<(,,-39>>F0((,4,).2;<...
@M02996:162:000000000-B87FG:1:1101:12353:8137 2:N:0:TAGCGCTC+CTAAGCCT
GACTACTAGGGTATCTAATCCTGTTCGATCCCCACGCTTTCGTGCCTCAGCGTCAATGCAGGCCCGGCCAGCTGCCTTCGCTATCGGGGTTCTGTGGCATATCTATGCATTTCACCGCTACACGCCACATTCCGCCGGCCTCGACCGCATTCAAGGACACCAGTATCAACGGCACTGCTCCGGTTGAGCCGTCGCCTTTCACCGCTGACTTAGCGCCCCGCCTGCGCACCCTTTAAACCCAATAAATCCGGATAACGCTCGCATCCTCCGTATTCCCTCGGCTGCGTGCACGGAGTTAGC
+
CCCCCGGGGGGGGGGGFGGGGGGGGGGGGGGGGGGGGGGGGGGGGGGGGGGGGGGGG@F,;<FGGGFGGGGFGGGGGGGGGEGGF=C@EFGGFFGFFGGGGFGGGGGGGGGGGGGGGA>GGFGDEGGGGGGGGGGGGCEGGFBDGGAGBDFF;@5DFCFFGFDC9=EFFGGEGEGG*;6FFEGGDC>;>GC@EFGFFEFFEGEDF86;@AD))83BFED9>4-(4,4-4::05?)46<GGFF12*<<<>7)(4569-----932>>?>?B((.3)5,).,(-490(,-(,)3.)*12)).
@M02996:162:000000000-B87FG:1:1101:26215:8144 2:N:0:TAGCGCTC+CTAAGCCT
GACTACCAGGGTATCTAATCCTGTTTGCTCCCCACGCTTTCGAGCCTCAACGTCAGTTACAGTCCAGTAAGCCGCCTTCGCCACTGGTGTTCCTCCTAATATCTACGCATTTCACCGCTACACTAGGAATTCCACTTACCTCTCCTGCACTCTAGCCAGACAGTTTCCAAAGCAGTTCCGGGGTTGAGCCCCAGGCTTTCACTTCAGACTTGCCTTGCCGTCTACGCTCCCTTTACCCCCAGTAAATCCGGATAACGCTTGCACCATACGTATTACCGCGGCTCCTGGCACGTCTTTAGC
+
CCCCCGGGGGGGGGGGGGGGGGGGGGGGGGGGGGGGGGGGGGGGGGGGGGGGGGGGGGGGGGGGGGGGGGGGGGGGGGGGGGGGGGGFGEFGGGGGGGGGGFGGGGGGGGGGGGGGG@DGGEGFGGGGGGGGGGGGGGGGGEFGGDEGFGFEFEGGGG?CDGDFFFGGGFGFGFDFFGFFGGGGGGFGEGGFDFGFFGFFFG@AEFFFEFG@EF;C;>A5=55>E5@9>EBBF>==*7FE71=>;<??6:.80;)9/./6=72>444<:1.)606><?9>390(-55:?14(.)2;<)-6
@M02996:162:000000000-B87FG:1:1101:10703:8151 2:N:0:TAGCGCTC+CTAAGCCT
GACTACACGGGTATCTAATCCTGTTTGATCCCCACGCTTTCGTGCCTCAGCGTCAATGACGGATTCGTGAGATGCCTTCGCAATCGGTGTTCTGAGTAATATCTATGCATTTCACCGCTACACTACTCATTCCTCCCACGGCATCCGTATTCCAGCATGCCAGTATCAACGGCAGTTCCGGAGTTGAGCTCCGGCATTTCACCGCTGACTTGCCCCACAGCCTATGCACCCTTTAAACCCAATAAATCCGGATACCGCTTGCATCCTCCGTATTGCCGCGGCTGCTAGCCCGGGGTTAGC
+
CCCCCGGGGGGGEGGGGFFGGGGGGGGGGGFGGGGGGGGGGGGGGGGGGGGGGGGFGGAFCEGGGGGGGGEGGGGGGGGGGGGGEFFFGFGGGGFFGGCGCD8DGGGGGGGGGGGGD>ACCEFFGGGFFFGGGFFDDEFGD:9CFGFGFF5CEFGGGGG,DC:8=DFFGGG>GE+4BFEA8+@CC7>CEFGE>5DB)?=94764>?2(5?D*8A):5?*0A805/7@6<F;(;=C<>AG5;,3)8666;3.6?B)*----(1.)2()5,34((()))---41(--))..((3))222((-
@M02996:162:000000000-B87FG:1:1101:18386:8163 2:N:0:TAGCGCTC+CTAAGCCT
GACTACTCGGGTATCTAATCCTGTTTGCTCCCCGCACCTTCGCACCTCAGCGTCAATTATCTGCCAGCAACTTGCCTTCGCCATTGGTGTTCTTCCAAATATCTACAGATTTCACCCCTACACTTGGAATTCCAGTTGCCCTTCAGTAATTCTAGTCCTGCAGTTCTCAATGCAGTTCCGGAGTTAAGCTCCGGGATTTCACACCAAGCTTGCAGAACCGCCTACATGCCCTTTACGCCCCATAATTCCGAACAACGCTCGCAACTTACGTTTTACCGCGGCTGCTGGCACGTAATTAGC
+
CCCCCGGGGGGGGGGGGGGGGGGGGGGGGGFGGGGGFGGGGGGGGGGGGGGGGGGFGGGGGGGFGGGGGGGGGFGGGGGGGGGGGGFGGFEGGGGF<FGEFFGGGGGGBFGGGGGGG=FFFFFGGGGFEFDGGGFGDDFEDEFGG9D,?DD;DEFGGGGGGGDCFFFGG;EFFFDFFGEEB>CEGCFFDFGFBA6=@GFFCGCEAF8@CFGCDF*=@FC5EB=>=:A/:DBECB;CD@FE(8>=6639@5)(6;;C(.(/.:31C3<<46.(.:-4.43,,296:?B(((.(0)2:2<4:
@M02996:162:000000000-B87FG:1:1101:10716:8165 2:N:0:TAGCGCTC+CTAAGCCT
GACTACACGGGTATCTAATCCTGTTTGCTCCCCACGCTTTCGTGCCTCAGCGTCAATGACGCATTCGTGAGCTGCCTTCGCAATCGGTGTTCTGCGTAATCTCTATGCATTTCACCGCTACACTACTCATTCCGCCCACGGCATCCGTATCCCAGCATGACAGTCTCAACTGCAGTTCCGGAGTTGAGCCCCGGCATTTCACCGCCTACTTGCCCCCCCGCCTGTGCCCCCTTTACCCCCAGTAACTCCGAACAACGCTTGCACCCTCCGTATTACCGCCGCTGCTGGCCCGGGGTTAGC
+
CCCCCGGGGGGGGGGGGGGGGGGGGGG,C@@FGCF@FGGGGGFGGFGDEGGGGGCFG,CE,,6,,6C:,9B,CFGGGGGGG7CFFGFFGGGGG<;6F4CF,?EGFCFGGGGAGGGGG=@CDCEAE<E<FFGGG,@==+6++1*+=@)ADF6D8DFC,,2@DDDF2?=,+D,@FA?2?FFA++44DC*;8,:8@>>AFG+/;E*)()((0?B9=/)2(:36=33,.49).;61C>A:)4EE0(.)1.69>?),(0(1--,-47<)282,2(-(,2).--,((-1(438?6((().**/-,4
@M02996:162:000000000-B87FG:1:1101:10701:8177 2:N:0:TAGCGCTC+CTAAGCCT
GACTACACGGGTATCTAATCCTGTTTGATCCCCACGCTTTCGTGCCTCAGCGTCAATGACGGATTCGTGAGATGCCTTCGCAATCGGTGTTCTGAGTAATATCTATGCATTTCACCGCTACACTACTCATTCCTCCCACGGCATCCGTATTCCAGCATGACAGTATCAACGGCAGTTCCGGAGTTGAGCTCCGGCATTTCACCGCTGACTTGCCACACAGCCTATGCACCCTTTAAACCCAATAAATCCGGATAACGCTTGCATCCTCCGTATTACCGCCGCTGCCGGCCCGGGGTTAGC
+
CCCCCGGGGGGGGGGGGGFGGGGGGGGGGGGFGGGGGGGGGGGGGGGGGGGGGGGFGFFFFDEEGGGGGGEGGGGGGGGGGGGGFGFFEGGGFGAFGGFGGFGGGGGGGGGGGGGGG>BDDEFGFFGGGCFGGFGGG?FC6:3?DGFGFG?DGGGG8DCFGGEF=DGGGGGBGFGGFGFDE:CCFDEGECD:?DDAAGFFFGB2@AAFFFDEFF=F2?49F600*/79=FF2>;CE<AGGDF;);;<5C7:(().2,,(--1).*8?<?(-(.,.6)(,(41,(,(((((-(0)*2:-.5
@M02996:162:000000000-B87FG:1:1101:24186:8190 2:N:0:TAGCGCTC+CTAAGCCT
GACTACTAGGGTATCTAATCCTGTTTGATACCCGCACCTTCGAGCCTCAGTGTCAGTTGCACCCCAGAAGGCTGCCTTCGCAATCGGAGTTCTTCGTGATATCTAAGCATTTCACCGCTACACCACGAATTCCACCTTCCTCTTGTGCACTCAAGAAGTGCAGTTTCAACCGCTGGACGCAGTTGAGCTGCGCAATTTGACGGCTGACTTACACTTCCACCTACGCTCCCTTTAAACCCAATAAATCCGGATAACGCTCGGCCCTTCCGTATTACCGCGGCTGCTGGCACGGAATTGGCC
+
CCCCCGGGGGGGGFGGGGGGGGGGGGGGGGGAGGGGGGGGGGGGGGGGGGGGGGGGGGGGGGGGGGGGGGGGGGGGGGGGGFGGGGFFGGGGGGGGGGGGGFGGGGGGGGFGGGGGG@BGGFGGGGGGGGFGGGGGGGGGGEF?DGFGFGFEFGGFGGFGGGFFGFGGGGGFGAGGFFFEEGGGACEGFEFFFFGFEGAEECA>AFFFE6CEEFCFFFG>8:3;@>@DBG@FFEE3<@E5<;@E66?=DF5?D47:.,--(*,-94:::>02>)69:140422170:6(504<@A<+(.4
@M02996:162:000000000-B87FG:1:1101:24171:8200 2:N:0:TAGCGCTC+CTACGCCT
GACTACTAGGGTATCTAATCCTGTTTGATACCCGCACCTTCGAGCCTCAGTGTCAGTTGCACCCCAGAAGGCTGCCTTCGCAATCGGAGTTCTTCGTGATATCTAAGCATTTCACCGCTACACCACGAATTCCACCTTCCTCTTGTGCACTCAAGACGTGCAGTTTCAACCGCTGGACGCAGTTGAGCTGCGCAATTTGACGGCTGACTTACACTTCCACCTACGCGCCCTTTACACCCAATAACTCCGGATAACGCTCGTACCTTCAGTATTCCCGCGGCTGCTGGCACGGAATTAGCCG
+
CCCCCGGGGGGGGFGGGGGGGGEEEFGGF@AEFGGGGGGGGGGGGGGGDFFGGFGGGGGGGGGGGGGFGGGGGGGGGGGGEGGGGGG7FFDGGGGGGGGGGFGGG,@EGGFGFGGGEAFDDFG8+DFGCFFFFF9DFFFG99===AD9?DDEGGGG,@DEGGDEGFGGGG,93?DE5F=5+@:AFGEFFCG55@GFFGAEE8AFBDB5B@F=:8>8BFF045730-..(:(39C3<<84/1;;<*/75*(7??F25-(--(/--:48.4--656:241(4091()),3140180*+0),),
@M02996:162:000000000-B87FG:1:1101:24601:8214 2:N:0:TAGCGCTC+CTAAGCCT
GACTACTAGGGTATCTAATCCTGTTCGATCCCCGCACTTTCGTGCATGAGCGTCATTTACGGCTTGGTAAGCTGCCTACGCAATCGGGGTTCTTCGTCATATCTATGCATTTCACCGCTACACGACGAATTCCGCCTACCTCAACCGCAATCAAGCGCTCCAGTATCAATGGCGGGATGAGGTTGAGCCTCACGATTTGACCACTGACTTAAAGCGCCGCCTGCGCACCCTTTAAACCCCATAAATACGGATAAAGCCCGGAACCTCCGGATTACCGCCGCCTCTGGCACGGAGTTAAGC
+
CCCCCGGGGGGGGGGGGGGGGGGGGGGGGGGGGGGGGGGGGGGGGGFGGGGGGGGGGGGGGGGGGGGGGGGGGGGGGFGGG:FGGGGGGGGGGGGGGGGGGFGGGGGGGGGGCFGGG=@DGFFDEGGGGFDFGGDDGEGGFDFG?FFEADFDFFDCGGEGEGBCGCGFGEFFGFGGEGFFGGCFCFEFDCFBFAD=;F@))>),.;@@<8@E9+/2:>:3=((,43147C1?C4444?E*::(396441882,*)*.(,(-/(,*,44((,(4,..32(1(1(,.)4)(8(-.)*2+-))
@M02996:162:000000000-B87FG:1:1101:11928:8226 2:N:0:TAGCGCTC+CTAAGCCT
GACTACAAGGGTATCTAATCCTGTTTGCTCCCCGCACCTTCGCACCTCAGCGTCAGTCATCTGCTGGTAACCTGCCTTCGCCATTGGTATTCTTCCAGATATCTACAGATTTCACCCCTACACCTGGAATTCTGATTGCCCCTCAGTGACTCTAGTTCTGCAGTTCTCAACGCAATTCCGGAGTTAAGCTCCGGGATTTCACACCAAGCTTGCAAAACCGCCTACATGCCCTTTACGCCCAATAATTCCGAACAACGCTCGCAACTTACGTGTTACCGCGGCTGCTGGCACGTCATTAGC
+
CCCCCGEGGGGGGGGGGGFGGGGGGGGGGGEEEGGGGGGGGGGGGGGGGGGGGGGGGGGGGGGFFFGGGGGGGGGGGGGGGGGGFFEG<DFGGGGG9FCFGFGFFGCFFFFGGGGGG>FGGFFGGGCFFFGGGGCEGFGEGFFGF=ECDGFFDEFGG,=EECDEGDFGG;F5EBDGFGF?66@CFGFCD8D=>BG58FFFEFFCFF8=CFGBFF;=C9*:4::2>285=<36?=*8(5C:97,6;36?C=)1;E1;,.//.:13D:A)63((54...41-143(4:B:60<25)*20))8
@M02996:162:000000000-B87FG:1:1101:13622:8229 2:N:0:TAGCGCTC+CTAAGCCT
GACTACCAGGGTATCTAATCCTGTTTGCTCCCCACACTTTCGAGCCTCAGCGTCAGTTAAAGCCCAGTAGGCCGCCTTCGCCACTGGTGTTCCTTCGAATATCTACGCATTTCACCGCTACACTCGGAATTCCGCCTACCTCTACTTCACTCAAGAACAACAGTTTTGGATGCAGCTCCGTGGTTAAGCCTCGGTATTTCACATCCAACTTGCTGTCCCGCCTGCACTCCCTTTACACCCATTAATTCCGGACAACGCTTTCCACCTACGTATTACCGCGGCTGCTGGCTCGTGGTTAGC
+
CCCCCGGGGGGGGGGGGFGGGGGGGGGGGGGGGGGGGGGGGGGGGGGGGGGGGGGGGGG<ECFGGGGGGGGGGGGGGGGGGGGGGGFGGGGGFFGGCFCFGFGGGGGGGGGGGGGGG=D>DGGCGGGGGGGGGFGGGDGGGEFGGFEGFGEEGGFEFFGFGGDFGFGGG8DFGFFGFGF5@D>FFGFG<F8@EEGCDCFFFGEEEFFB@AGCCF;=6>C:CA9BB(3.8CBBGE4=C7@E(())39?7;=3/:3:;..,((27-?BF023.,.46<2-,--1996)5:((,(00*28),.
@M02996:162:000000000-B87FG:1:1101:11940:8244 2:N:0:TAGCGCTC+CTAAGCCT
GACTACAAGGGTATCTAATCCTGTTTGCTCCCCGCACCTTCGCACCTCAGCGTCAGTCATCTGCTGGTAACCTGCCTTCGCCATTGGTATTCTTCCAGATATCTACAGATTTCACCCCTACACCTGGAATTCTGATTGCCCCTCAGTGACTCTAGTTATGCAGTTCTCAACGCAATTCCGGAGTTAAGCTCCGGGATTTCACACCAAGCTTGCAAAACCGCCTACATGCCCTTTACGCCCAATAATTCCGAACACCGCTCGCAACTTACATTTTACCGCGGCTCCTGGCACGTAATTAGC
+
CCCCCGGGGGGGGGGGGGGGGGGGGGGGGGFGGGGDGGGGGGGGGGGGGGGGGGGGGGFGGGGFGGGGGGGGGGGGGGGGGEEGFGGGFFGFGCFFEEFFGFFDGGEBFFFGGGGGGAFFGGGGGGFFGFGGGGCFFGGDGDFGF,C=9DFEFFFGGFGGGFDBFFGGGGGFGF8EFGFFC@CEGGFGDEG<?AD=5FACCGFFFF=@BF>@D5C88AC7E@>AD>E4@EDEGEFEF@FE@B3;A?CC7;)6>E(2,...194(18A<4).))6--)(-(-2,(4:::0()(0.*;::00
@M02996:162:000000000-B87FG:1:1101:18762:8289 2:N:0:TAGCGCTC+CTAAGCCT
GACTACAAGGGTATCTAATCCTGTTTGCTCCCCCGACTTTCGCGCCTCAGCGTCAGTTGCGTTCCAGGAATCCGCCTTCGCCTCCGGTGTTCTATAGGATATCAACGCATTTCACCGCTACACCCTATATTCCGATTCCCTCTCCCGCACTCGAGCGAAGCAGTTTCGGACGCACTTTCCGGGTTGAGCCCGGAGATTTCACATCCGACACACTTCGCCGCCTACGCTCCCTTTACGCCCAGTAAATCCGAACAACGCTTGCGACCTCTGTTTTACCTGCGCTTCTTGGCACGGGTTAGC
+
CCCCCGGGGGEFFGGGGDFFGGGGCGGCFFCEEGDFFGGGGGGGGGGGGGGGGGGGGGFGEGGGGGGDGFGFGGGGGGGGGGGGGECFGEEGFFGGFGGGFFECEGGGGGGGGGGGG>@DGGFFGGGGGGGGGFEGGGGGGDFGGG=FFGFF>=>GCC>ECF@FAFGGG>CDEEGGFGEFG5C:<5BGEFF>;3C33FFFFGEC@FFDF:D3:46=(5<1C42:?47(-:38::<A61?8:B?BF<<>C97:B:.9(-,-,9(-999:<,.).8<..))(-(((()-.)().)0*2:(()
@M02996:162:000000000-B87FG:1:1101:25545:8302 2:N:0:TAGCGCTC+CTAAGCCT
GACTACAAGGGTATCCAATCCTGTTTGATACCCGCACCTTCGAGCTTCAGCGTCAGTAGCGGCCCAGCAGGCTGCCTTCGCAATCGGAGTTCTTCGTCATATCTATGCATTTCACCGCTACACGACGAATTCCACCTGCCTCTTACGCACTCAAGAACACCAGTTTCAACTGCAGTGCAGACGTTGAGCGACTACATTTCACAGCTGACTTGACATCCCGCCTACGCTCCCTTTAAACCCAATAAATCCGGATAACGCTCGGCTCCTCCGTCTTACCGCGGCTGCTGGCACTGAGTTAGC
+
CCCCCGGFGGGGGGGCFGGGGGFFFGGGFEFGGGGGGEEFFGGGGGGGGGGGGGGGGGGGGGGGGGDFGGCFGGGGGGGGGGGGGFFFFGGFGGGGFGGFF7DDGFGGGGEFGGFGG=@CDFEGGGGGFFGGGGG6DG?DGFF?FDD@@DFF?GFGDGFFGGD@BCDFGGGA?FGCFGC8,@E;F;CFFGG:9>FFFGFFEGFFFFF:(8=EB)*==6C6:;?;1;>(/B;(;;4)9;<CFD@@F3)99(7(().*--,--)(-1(5::4((,469?(-((4-,2?4:<()(0*33<<66
@M02996:162:000000000-B87FG:1:1101:25536:8322 2:N:0:TAGCGCTC+CTAAGCCT
GACTACAAGGGTATCTAATCCTGTTTGATACCCGCACCTTCGAGCTTCAGCGTCAGTAGCGGCCCAGCAGGCTGCCTTCGCAATCGGAGTTCTTCGTCATATCTATGCATTTCACCGCTACACGACGAATTCCACCTGCCTCTTACGCACTCAAGAACACCAGTTTCAACTGCAGTGCAGACGTTGAGCGCCTACATTTCACAGCTGACTTGACATCCCGCCTACGCTCCCTTTAAACCCAATAAATCCGGATAACGCTCGGATCCTCCGTATTACCGCGTCTGCTGGCACGCAGTTAGC
+
CCCCCGGGGGGGGGGGGGGGGGGGGGGGGFFFGGGGGGGGGGGGGGGGGGGGGGGGGGGGGGGGGGGGGGGGGGGGGGGGGGGGGGFCEFFFFGGGFGFGGFFGGGGGGGGGGGGGG=BCDGGDEGGGGGGGGGGGGBEFGEFGGGFGFGFFFGGDFGGGGGDEFFGGGGGFGFDGFFEF;?EGGGFGEE*:@BFBEGFCE@6<>AEFFFGFFFFFEFGFC><@F;@;DGF3C;ECCAGGF613=7?3>18<<:<F(-(.3)(-9:AAF94(.(6<4043(-,4<427:04:))22+.).
@M02996:162:000000000-B87FG:1:1101:5093:8326 2:N:0:TAGCGCTC+CTAAGCCT
GACTACAGGGGTATCTAATCCTGTTTGCTCCCCACGCTTTCGAGCCTCAACGTCAGTTACAGTCCAGTAAGCCGCCTTCGCCACTGGTGTTCCTCCTAATATCTACGCATTTCACCGCTACACTAGGAATTCCGCTTACCTCTCCTGCACTCTAGCTAAACAGTTTCCAAAGCAGTTCCGGGGTTGAGCCCCGGGATTTCACTTCAGACTTGCTTTGTCGTCTACGCTCCCTTTACACCCAGTAAATCCGGATAACGCTTGCTCCCTACGTATTACCGCGGCTGCTGGCCCGTATTTAGC
+
CCCCCG@FFGGGGGGGGGGGGGGGGGGGG<<DEGEGGGGGGGCGGGGEGDGGGGGG<EF,@FGGEFGGCFFFEFGGGGGGGCEF=DFFGFCGCCEFE<FFGFFGDFGGGGCEGGGGG=@CCEFA@<,AFFGGGGGGGEADFDDDFEDG6?DEDEDDG,@EFFDFA9D,3@A6DFGGFGEF>>CEEDFFC@@8<>*:>FFFFGECEA;EBFG@;C4171:54555CBB68CDF7@CEFFGG@;;CFC??;6B1@E3C---(-*..9(4),4.,64.4.4,474996?>F1(-7.0C6C))-
@M02996:162:000000000-B87FG:1:1101:25553:8327 2:N:0:TAGCGCTC+CTAAGCCT
GACTACAAGGGTATCTAATCCTGTTTGATACCCGCACCTTCGAGCTTCAGCGTCAGTAGCGGCCCAGCAGGCTGCCTTCGCAATCGGAGTTCTTCGTCATATCTATGCATTTCACCGCTACACGACGAATTCCACCTGCCTCTTACGCACTCAAGAACACCAGTTTCAACTGCAGTGCAGACGTTGAGCGACTACATTTCACAGCTGACTTGACATCCCGCCTACGCTCCCTTTACACCCACTCAATCCGGCTAAAGCCCAGATCATCCGTATTGCCGCCCCTGCTGGACAGGAGTTAGC
+
CCCCCFGGGCFFGGGFFGGGGGGGGGGGGFFFGGGGGGGGGGGGGGCGGGGGGGEGGFGGGGGGGGGGGGGGGFGGGGGGGEGGFGGCFCCFE?FGA7F8FFG8E<EF9EFGFGGGG>@DDFFGGGGGGGFGGGGGFGGGGFFGFG5@:CA)DG6FGGGG>FDCFF@A?EGFGF6:??CCFF@:@*:CC*::*9@<*@E6AGFF))(*0;F*.;6:EAF=D5(286731B2(:;.)77<8;(((0/)7>13(,7)*-.(((1..0)-62,-44(.))(((((--(().(()-))*20)6)
@M02996:162:000000000-B87FG:1:1101:22671:8338 2:N:0:TAGCGCTC+CTAAGCCT
GACTACTAGGGTATCTAATCCCGTTCGCTACCCTGGCTTTCGCACCTCAGCGTCAGGATATGCCCAGGAAGCCGCCTTCGCCACCGGTGTTCCTCCTGATATCTACGCATTTCACCGCTACACCAGGAATTCCACTTCCCCATACATACCTCAAGTCTGCCAGTATCAGAAGCAATCCGAGGTTGAGCCTCGGAGTTTCACATCTGACTTAACAAACCGCCTACGCGCGCTTTACGCCCAGTAAATTCGGACAACGCTCGCCCCCTCCGTATTACCTCGGCTGCTGGCTCGGAGTTAGCCG
+
CCCCCGGGGGGGGGGGGGGGGGGGGGGGGGGGGGGGGGGGGGGGGGGGGGGGGGGGG8@6FAFGGGG?FGDFGGGGGGGGGGGGFDFCFFEGFFGFGGDGGDGGGGGGGGGGGGGGG=ACDFFGFCECFGGGGGGGGGGGGDFGF@E3@DDDC8DFFFFGGGDBFFGEFFAFGF6EFF=9CEEFGGCC@CFFFB>8@FF@7,*:6A4AEA+:AC@*<?D8=>2:>2(60B1(*7>;@9CE1>4495).9:>>9@:5(,--4989D11414(....)))(-,(-87576(.-()0/0+.4)(
@M02996:162:000000000-B87FG:1:1101:22668:8360 2:N:0:TAGCGCTC+CTAAGCCT
GACTACTAGGGTATCTAATCCCGTTCGCTACCCTGGCTTTCGCACCTCAGCGTCAGGATCTGCCCAGGAAGCCGCCTTCGCCACCGGTGTTCCTCCTGATATCTACGCATTTCACCGCTACACCAGGAATTCCACTTCCCCATACATACCTCAAGTCTGCCAGTATCAGACGCAATCCGAGGTTGAGCCTCGGAGTTTCACATCTGACTTAACAAACCGCCTACGCTCGCTTTACGCCCAGTAAATTCGGACAACGCCCGCCCCCTCCGTATGACCGCCGCTGCTGGCACGGCGTTGTCCG
+
CCCCCGGGGGGGFFGGGFFGGGGGGGGGGGDFDF@DFGGGGGGGGGGGGFGGGGGGE<C,C@EFGGGCGG@FFGGGGDGGGGGGGE@@CFFFGGEEFGAFFFGGGGGGGEEGGGGGG=>=CEFGF?FDFFGGG8FGGGGGFDFFF>D,;DFF,@D@BEC8F?DF9FGFCF,<CA6CFGABCCGGGG=FC@F5>>*5:FFCE>*.*+*:A>:**+0/8?82?28362(60C3:5;/(,,=/(/.<*2497454(8?/((-,4997D;B:6,,,().((-(-2967).(((.(4)02**-.-(
@M02996:162:000000000-B87FG:1:1101:13937:8395 2:N:0:TAGCGCTC+CTAAGCCT
GACTACCCGGGTATCTAATCCTGTTTGCTCCCCACGCTTTCGAGCCTCAACGTCAGTTACAGTCCAGTAAGCCGCCTTCGCCACTGGTGTTCCTCCTAATATCTACGCATTTCACCGCTACACTAGGAATTCCACTTACCTCTCCTGCACTCTAGTTTAACAGTTTCCAAAGCAGTTCAGGGGTTGAGCCCCCGCATTTCACTTCAGACTTGCTTAACCGTCTACGCTCCCTTTACACCCAGTAAATCCGGATAACGCTTGCCCCCGACGTCTTACCGCGGCAGCTGGCACGTGTTTAGC
+
CCCCCGGGGGGGGGGGGGGGGGGGGGGGGGGGGGGGGGGGGGGGGGGGGGGGGGGGGGGGEFGGGCFGGGGFGGGGGGGGGFGGGGFGGGGGGGFFGFGGGFGGGGGGGGGGGGGGG>@DGEFFFFCFGGGGGFGGGGGGGEFGGGEGFFDDECDFGGGFGGDEGFGFGF=DDD?GFGFFFGGGGGEG8@FAFBG=DEFFFGE@E:;EBFGEFFF6*;C)488>@>@@@GD=FFCF?EGG6;=<6<C7;7>((.4;/.(//18:F0((--,(.-)60,(-43(-8(4(,(5<5)0;*6)-
@M02996:162:000000000-B87FG:1:1101:20542:8409 2:N:0:TAGCGCTC+CTAAGCCT
GACTACCAGGGTATCTAATCCTGTTCGATCCCCACGCTTTCGTGCCTCAGCGTCAATGCAGGCCCGGCCAGCTGCCTTCGCTATCGGGGTTCTGTGGCATATCTATGCATTTCACCGCTACACGCCACATTCCGCCGGCCTCGACCGCATTCAAGGACACCAGTATCAACGGCACTGCTCCGGTTGAGCCGTCGCCTTTCACCGCTGACTTAGCGCCCCGCCTGCGCACCCCTTAAACCCCATAAATCCGGATAACGCCCGCATCCTCCGTAGTACTACCGCTGCTGGCCGCGGGTTCGG
+
CCCCCGGGGGGGFGGGGFFGGGGGGGGGGGDGGGGGGGGGGGGGGGGGFGGGGGGGGGG,<EFEGGGGGGGFEGGGGGGGGEGGGE+@CFEGFEGFFFFGGFGGGGGGGGGGGGGFG=9CDEFCEG=FEEFGGDGDGBCEGDDDCGBGFDFF9EC,:FFFG7:@FFFGGGCDGFGGFF*;DCE?EDE8;GC=DDD86CFE?CE0:5,4:;CC)8(.2><0:4(-4(3-9C?(773<A7CC0?F??<4422)(4549-((--1(->:24:9-((-).)))((--(,3)(,(((0./?*(-(
@M02996:162:000000000-B87FG:1:1101:20522:8413 2:N:0:TAGCGCTC+CTAAGCCT
GACTACCAGGGTATCTAATCCTGTTCGATCCCCACGCTTTCGTGCCTCAGCGTCAATGCAGGCCCGGCCAGCTGCCTTCGCTATCGGGGTTCTGTGGCATATCTATGCATTTCACCGCTACACGCCACATTCCGCCGGCCTCGACCGCATTCAAGGACACCAGTATCAACGGCACTGCTCCGGTTGAGCCGTCGCCTTTCACCGCTGACTTAGCGCCCCGCCTGCCGCCCCTTTAATCCCAATAAATCCGGGTAACGCTCGCATCCCCCGTATCTCTGCCGCTGCTGGCACGGGGTGAGC
+
CCCCCGGGGGGGGGGGGGGGGGGGGGGGGGDFGGGGGGGGGGGGGGGGGGGGGGGGG<F,EDCFFEEGGGGFFGGGFGGGGGGGGG7FGGGFFFGGFGGGGBDGGFGFGGGGGGGGG8<CDGF6EGFFF:EFGDED+68CCDFGDE5@@DFF,DCCEFFGGCCFGFF7<F>BG5;C6ACABCC7FD=GECC@BDG<?FFEFGFFF:(6;FG9);3@>:C-774:((((-:0192).).<C5?F0?<5)94)((..0,,---736D7(--,((.()))).,,49>24)4(()4.)*2*-,8
@M02996:162:000000000-B87FG:1:1101:8542:8417 2:N:0:TAGCGCTC+CTAAGCCT
GACTACTCGGGTATCTAATCCTGTTTGCTCCCCGCACCTTCGCACCTCAGCGTCAGTCATCTGCTGGTAACCTGCCTTCGCCATTGGTATTCTTCCAGATATCTACAGATTTCACCCCTACACCTGGAATTCTGATTGCCCCTCAGTGACTCTAGTTATGCAGTTCTCAACGCAATTCCGGAGTTAAGCTCCGGGATTTCACACCAAGCTTGCAAAACCGCCTACATGCCCTTTACGCCCAATAATTCCGAACAACGCTCGCAACTTACGTGTTACGGCGGCGGCTGGCACGTAATTAGC
+
CCCCCGGGGGGGGGGGGGGGGGGGGGGGGGFGFGGGGGGGGGGGGGGGGGGGGGGGGGGGGGGFFFFGGGGGGGGGGGGFGGGGFGGGGGGGGFFG,EEGFFGGGGGFGGGGGGGFG>FGGFFGGGGFFFGGGG8DDGEBFDFGG8EC8FFEDEFGFGGGGGBFFFFFFGGFGF>GFGEFE+@AFC;DD=FD>>>)=FFFEFEFFF@58FCCFFF+<935C55:(7@83>>@G3C8(6CG;1,5;.<?7182:D81..//.1-,924))(.,,1)6(((,(,((479?03<887*;2)).
@M02996:162:000000000-B87FG:1:1101:7927:8420 2:N:0:TAGCGCTC+CTAAGCCT
GACTACAGGGGTATCTAATCCTGTTTGCTACCCACGCTTTCGCGCCTCAGCGTCAGTTACTGTCCAGCTAACCGCCTTCGCCACTGGTGTTCTTCCTAATATCTACGCATTTCACCGCTACACTAGGAGTTCCGCTTACCTCTACTTCACTCAAGAACAACAGTTTCAAATGCAGTCTATGGGTTGAGCCCATAGTTTTCACATCTGACTTGCCATCCCGCCTACGCTCCCTTTACACCCAGTAATTCCGGACAACGCTCGCATCTTCCGTATTACCGCGGCTGCTGGCACGGAATTAGC
+
CCCCCGFGGGGGGGGGGFFGGGGGGGGGGGGFGGGGGGGGGGGGGGCG@FGGGGGGGGGGGGGGGGGGGGGGGGGGGGGGGGGGGGGGGGGFGGGGGGGGGFFGGGGGGGGGGGGGG:@?CFGGFDF@EGFGG>G??E?EGEFGGEEGFGFDG>=BGGGGGDDCDFGGGFGFGFGGFGDFDGGDF+8CCG?50AGFEGEEEGFFEFF@EFFCEACAE>D575:>@9@22CB2;68@E@CE<@=68?CCD;:;BF6F..//.9917-46488110).61121-,4())(277<)0/2+.).
@M02996:162:000000000-B87FG:1:1101:20533:8427 2:N:0:TAGCGCTC+CTAAGCCT
GACTACCAGGGTATCTAATCCTGTTCGATCCCCACGCTTTCGTGCCTCAGCGTCAATGCCGGCCCGGCCAGCTGCCTTCGCTATCGGGGTTCTGTGGCATATCTATGCATTTCACCGCTACACGCCACATTCCGCCGGCCTCGACCGCATTCAAGGACCCCAGTATCAACGGCACTGCTCCGGTTGAGCCGTCGCCTTTCACCGCTGACTTAGCGCCCCGCCTGCGCACCCTTTCAACCCAATAAATCCGGATAACGCTCGCATCCCCCGTATTACCGCGGCTGCTGGCCCGGGTTTAGC
+
CCCCCGGGGGGGGGGGGGGGGGGGGGGGGGGGGGGGGGGGGGGGGGGGFGGGGGGGGCE,8@F@FG7FG7@DFEGGGGGGGEGGF=+@>FGFFFGF=E:FF?DFDGGGGCGGGDGGG>@DDEF6CFFGFDGGG8ED66?EDD?DGGBGFGFFCF931@*AEE>@CAG7CG>BD?GGADEFFC*:F?@G;G*3=8DF;EFFFGF<@>>9?FD44F(035D2:--14(7>>C?(9:)6A4CE<2:0*.))740-8;4F,-(--1(-/5((4141,866.,((--(-4:)(((,(0)2*2(..
@M02996:162:000000000-B87FG:1:1101:27072:8435 2:N:0:TAGCGCTC+CTAAGCCT
GACTACTAGGGTATCTAATCCTGTTTGCTCCCCACGCTTTCGCGCCTCAGCGTCAGTTACTGTCCAGTAGACCGCCTTCGCCACTGGTGTTCTTCCTTATATCTACGCATTTCACCGCTACACAAGGAATTCCGTCTACCTCTCCAGCACTCAAGAGATACCGTTTCAAATGCAGTTCATGAGTTGAGCCCATGGATTTCACATCTGACTTGCATCCCCGCCTACGCGCCCTTTACACCCAGTAAATCCGGATAACGCTCGCCCCCTACGTATTACCGCTGCTTCCGGCACGTTTTTAGC
+
CCCCCGGGGGGFFGGGGGGGGGGGGGGGGGFGGGGGGGGGGGGGGGGF8FGGGGGGGGGGGGGGGGGGGFFGGGGGDGGGGG=FFEFEFFE=FGGGGFGGGFFCGGGGGGDGGGGGE8@CCEFG@EE<FBEGFGGGGGDDDEFFD95F*DFF=BDEF,@DF,::@DFFGFCDFDF=FGEF=32EF9CC@CFDFF6=CFA7CFEE@FF5AADCEFEBEFG4*-0<>49-8B@@D@CEC@FE886<8)7?F6861><F(.,--17:D9((.4.)),.).(-,,-).6)((,79<.)*22.(.
@M02996:162:000000000-B87FG:1:1101:8095:8437 2:N:0:TAGCGCTC+CTAAGCCT
GACTACCCGGGTATCTAATCCTGTTTGCTACCCGCACTTTCGAGCCTCAGCGTCGATGAGTCCCCAGCAGGCTGCCTTCGCCATCGGTGTTCTTCCTGATCTCTACGCATTCCACCGCTACACCAGGAATTCCGCCTGCCCCTGAACTATCCAAGAGACACAGTCCAGTCTGCAGGTCCGGGGTTGGGCCCCGGTATTGTACAGACTGCTTGCGTCTCCGCCTACGCTCCCTTTACGCCCAGTGATTCCGAACAACGCTTGCACCCATCGTATTACCGCGGCTGCTGGCACGAAGTTTGC
+
CCCCCGGGGGGGGGGGGFFGGGGGGGGGGFFFFGGGGGGGGFGGGGGGGGGGGGGGGGGGGGGGGGGGGGGGGGGGGGGGGGGGGGGGGGGFGGGGGGGGGFGGGGGGGGGFGGGGGADGDEFGGGGGGGGGGGGGGGEFFFFGGB=DBFFEGCDDCGGGGGDFGFGGGCFFG7CFFGEFGDCECGFDBFGFFFG>BCCECGFFFFFE@FF875.=1;C9566<@<B37??(:?BFF:CC?B?41:<<C204678/(---472<D:4,44447864661(,137(48:?(4:08ACG-..
@M02996:162:000000000-B87FG:1:1101:15588:8479 2:N:0:TAGCGCTC+CTAAGCCT
GACTACTCGGGTATCTAATCCTGTTTGCTACCCGCACTTTCGAGCCTCAGCGTCGATGAGTCCCCAGCAGGCTGCCTTCGCCATCGGTGTTCTTCCTGATCTCTACGCATTCCACCGCTACACCAGGAATTCCGCCTGCCCCTGAACTATCCAAGAGACACAGTCCAGTCTGCAGGTCCGGGGTTGGGCCCCGGTATTGTACAGACTGCTTGCGTCTCCGCCTACGCTCCCGTTACGCCCAGTGATTCCGAACACCGCTTGCACCCCTCGCATTACCGCGGCTGCCGGCACGAAGTTTGA
+
CCCCCGGGGGGGGGGGGGGGGGGGFGGFGFFECFGGGGGGGGGGGGGGGGGGGGGGG9DDGGGGGGGGGGGGGGGGGGGGGGGGGGGFGFFGFGGGGGFFFFGGGGGGGGFGGGGGG>@DGFGG8=CDFFGGGGGGGFFGGDFFF8:A5FFFGGFFFCDFFFDFGFGGDFGFCDFFFFFFEEEEGG979AEAADDFBGFFEGFF4)7>BFGEFDBE6F77E??;;70/28?(18018BCE488)1..5:8><BD1/-----1)4C?98:6((--)-40((-3,4((((,(-(0.2226))
@M02996:162:000000000-B87FG:1:1101:10611:8483 2:N:0:TAGCGCTC+CTAAGCCT
GACTACTCGGGTATCTAATCCTGTTTGCTCCCCCGACTTTCGCGCCTCAGCGTCAGTGCTGTTCAAGGAATCCGCCTTCACCTCCGGTGTTCTATAGGATATCAACGCATTTCACCGCTACACCCTATATTCCGATTCCCTCTCCCAGACTCGAGTCCCACAGTTTCGGACGCACTTTCCGGGTTGAGCCCGGAGATTTCACATCCGACACATGGGACCGCCTACGCGCCCGTTACGCCCAGTAAATCCGAACAACGCTTGCGCCCTCTGTATTACCGCGGCTGCTGGCATCGTGTTAGC
+
CCCCCGGGGGGGGGGGGGGGGGGGGGGGGGFFFGGGGGGGGGGGGGGGGGGGGGGGGGFGFGGGGGGEFGGGGGGGGGGGGFGGGGFFFGEGFFGGAFF;FDF=DGGGGGGFFGGGG@BDGEFGGGGGGGGGGGGGDGFGF:@DFGB=?FFB3@?DFGGFGGBFGBFEG+@5EDDEAFEBCEGCF4>FBFGFFD)9(<=>CFCE@82>95D@E=;==A34::615(79;EF(9:02(2CC<:2-9).-91010)3*--((-1-(*3((...)664)4:0(--2,4422(().))2;:6.2
@M02996:162:000000000-B87FG:1:1101:14265:8494 2:N:0:TAGCGCTC+CTAAGCCT
GACTACTAGGGTATCTAATCCTGTTCGATCCCCACGCTTTCGTGCCTCAGCGTCAATAATGGTATAGTAAGCTGCCTTCGCAATCGGTGTTCTGTACAATATCTAAGCATTTCACCGCTACACTGCACATTCCGCCTACTTCCGCCATATCCTAGCCGAACAGTATCAATGCCAATTCTACGGTTGAGCCGCCGCCTTTCAACGCTGACTTATCCGACCGCCTACGCACCCTTTAAACCTAATAAATCCGGATAACGCCTGCCTCCTCCGTTTTACCGCCGCTGCTGGCCCGGAGTTAGC
+
CCCCCGFGGGFGGGGGGGGGGGGGGGGGGGGGGGGGGGGGGGGGGGGGGGGGGGGGG<FGFFG?FGGGGGGFGGGGGGGGGGGGGGCBFFGFGGGGGGGGCDFGGCFGGGGGGGGGG:ADGEGG?FFGGGGGGGGGGBEDFEF>DC=FFGFEGFGGF8+@CEDBF?9FGEFFFFCGFGBFFEEFEGEC8A>5*5*:5CFEF:A)59:9@F@C4B>5)8?5=8/21(667E@37@)<47B?EE;)749766713))7---(-1()218470(),-)5)-((7444>02(((((0)22246)
@M02996:162:000000000-B87FG:1:1101:10604:8501 2:N:0:TAGCGCTC+CTAAGCCT
GACTACTCGGGTATCTAATCCTGTTTGCTCCCCCGACTTTCGCGCCTCAGCGTCAGTGCTGTTCAAGGAATCCGCCTTCACCTCCGGTGTTCTATAGGATATCAACGCATTTCACCGCTACACCCTATATTCCGATTCCCTCTCCCAGACTCGAGTCCCACAGTTTCGGACGCACTTTCCGGGTTGAGCCCGGAGATTTCACATCCGACACATGGGACCGCCTACGCGCCCTTTACGCCCAGTAAATCCGAACAACGCTGTCGACCTCTGTATTACCGCGGCTGCTGGCCACGGGGTAGC
+
CCCCCGGGGGGFFFGGFFFGGGGGGGGGGGFFGGGGGGGGGGGGGGGGGGGGGGGGGFGGGGGGGGG?DFGGGGGGGGGGGGFGGEGGGGGGFFGGEGGGGFGDEGGGGGGGGGGGG>DGGEFGGGGGGGGGGGEGGGGFFDDGGGFDDFFEDFGFFGGGGEDFGFGGCBEBGBGGFGFFDEGCFGFGEFG@>5765CF<CGFFEFF@B3D@@9333AD6:6288:B90C60C?2)4:CE:?>FBA><C9)2(5.5(--,-2-39>BD7..).-.6)((,(,(,-453(((-))**:(-)
@M02996:162:000000000-B87FG:1:1101:10623:8501 2:N:0:TAGCGCTC+CTAAGCCT
GACTACTCGGGTATCTAATCCTGTTTGCTCCCCCGACTTTCGCGCCTCAGCGTCAGTGCTGTTCAAGGAATCCGCCTTCACCTCCGGTGTTCTATAGGATATCAACGCATTTCACCGCTACACCCTATATTCCGATTCCCTCTCCCAGACTCGAGTCCCACAGTTTCGGACGCACTTTCCGGGTTGAGCCCGGAGATTTCACATCCGACACATGGGACCGCCTACGCGCCCTTTACGCCCAGTAAATCCGAACAACGCTTTCGACCTCGGTATTACCGCGGCTGCTGGGCCATCGTTATG
+
CCCCCGGGGGGGGGGGGFFGGGGGGGGGGGDFFGGGGGGGGGGGGGGGGGGGGGGGGDGGFGGFEFFAFGGGGGGGGGGGGEBFGG@FGGGGDFGE?CDFGFG8DGGGGGGGGGGGG=9CDFFGGGDF9FFGGG>DDGGGGDFGGGF8DGBD@D+AAFGDGEFGGFGD++@AEBGGFGEFC>EEG>)0>FG=?DD=BEFFFGCE>;52@)>(6*3;(;C9C:6;;:>39EF>GDFD::EE338<=AF<<>>(753D-4--,0((1964((,(-)-)-(-((49(334(((-(/)/2/(()
@M02996:162:000000000-B87FG:1:1101:24524:8512 2:N:0:TAGCGCTC+CTAAGCCT
GACTACTCGGGTATCTAATCCTGTTTGATACCCATGCTTTCGTGCCTCAGCGTCAGTACATCTCTGGACAGCTGCCTTCGCAATCGGAGTTCTGCAGCATATCTAAGCATTTCACCGCTACACGCTGCATTCCGCCGTCCTCGACATGACTCAAGGCCTCCAGTATCAACGGCAGTTCCCGCGTTGAGCACGGGGATTTCACCGCTGACTTAAAGGTCCGCCTGCGCACCCTTTAAACCCAATAAATCCGGATAACGCTCGCATCCTCCGTATTACCGCGGCTTCTGGCACGGGGTTAGC
+
CCCCCGGGGGGGGGGGGGGGGGGGGGGGGFFFGGGGGGGGGFGGGGGGGGGGGGGGGGGGGGGGGGGGGGGGGGGGGGGGGGGGGGGFGGGGGGGGGGEFGFGGGGGGGGGGGGGGG>BDGGGGGGGGGGGGGGGGDEEGGFEGG=>FFGFEFGGFGGGGGFFGGFGGGGEFGFGGFGFFEGGGGC=>>@:>AAGADFFFFGFFFFFFFFG6C8988?F1:;6?FF@9>EF=FE)<C8FC??8:FDD>9;@:35>F--(,-128DB>A:4-.3865<B6242-((6227()4))*2:4()
@M02996:162:000000000-B87FG:1:1101:5781:8582 2:N:0:TAGCGCTC+CTAAGCCT
GACTACTCGGGTATCTAATCCTGTTTGCTACCCGCACTTTCGAGCATGAGCGTCGATAAGTCCCCAGCAAGCTGCCTTCGCCATCGGTGTTCTTCCTGATCTCTACGCATTCCACCGCTACACCAGGAATTCCGCTTGCCCCTGAACTATCCAAGAGAAACAGTCCAGTCTGCAGGTCCGGGGTTGGGCCCCGGTATTGTACAGACTGCTTGCATCTCCGCCTGCGCTCCCTTTACGCCCAGTGCTTCCGAACAACGCTTGCACCCCTCGTATTACCGCGGCTGCTGGCACGAGTTTTGC
+
CCCCCGFGGGGGGGGGGGGGGGGGGGGGGCDFEFGGGGGGGGGGGGGGGGGGGGGGGGGGGGGGGGGGGGGGGGGGGGGGG@FGGGGGGEFGGEGCCGGGGFGGGGGGGEF;FFGGG@BDGFGGGGGDGGGGGGGGGG=D=DFGGFEGFFFDGG?FGGGGGEDFDFG8CFDFFFFFFG@ECEECFGF>C>8@EEGBFFBEFGEFF::BFF=>BFCAFFC:::317>F:6ED1C4;ED@EEFBB7*.6:9:02()49,-(,(9))746::1,4(5:.--,(-,-(,23580<<))//36()
@M02996:162:000000000-B87FG:1:1101:19908:8605 2:N:0:TAGCGCTC+CTAAGCCT
GACTACCGGGGTATCTAATCCTGTTTGATCCCCACGCTTTCGTGCCTCAGCGTCAATGACGGATTCGTGAGATGCCTTCGCAATCGGTGTTCTGAGTAATATCTATGCATTTCACCGCTACACTACTCATTCCTCCCACGGCATCCGTATTCCAGCAATCCAGTATCAAAGGCAGTTCCGGAGTTGAGCTCCGGGCTTTCACCCCTGACTTGGACCACAGCCTACGCACCCTTTAAACCCAATAAATCCGGATAACGCTTGCATCCTCCGTTTTACGTCGGCTGCTGGCCCGGAGTTAGC
+
CCCCCGGGGGGGGGGGGFFGGGGGGGGGGGFGGGGGGGGGGGGGGGGGGGGGGGGGGGFGCE@FGGGGGGD?FGGGGGGGGGEGGGEFFFGGFG9FGGGGGFGGGGGGGGGGGGGGGAFGGFGGFGGFGFGGGGGGGBFED>>GGG5=9?DEGDGGF8EGGGFDGFGGG,=DCFGGFGFEB>CCFGFDCFGE5BD>5FFFFGFFBFBDFFGF36>A(:C-A>>EF5:;@GF<C;3?>FGGFDF8BCF?>3)6:@<0---,-936C?<874-).64<((.3(42(135?<019))2;@-)-
@M02996:162:000000000-B87FG:1:1101:7881:8634 2:N:0:TAGCGCTC+CTAAGCCT
GACTACAAGGGTATCTAATCCTGTTTGATCCCCACGCTTTCGTGCCTCAGCGTCAATCGCTGTTTCGTGAGATGCCTTCGCAATCGGTGTTCTGAGTAATATCTATGCATTTCACCGCTACACTACTCATTCCTCCCACGGCAACAGTATTCCAGCCCTCCAGTATCAAAGGCAGTTCCCGGGTTGAGCCCGGGTATTTCACCTCTGACTTGAAGAACAGCCTACGCACCCTTTAAACCCAATCAATCCGGATAACGCTTGCAACCTCCGTATTCCGTCGGCTCCTGGCACGTGGTTAGC
+
CCCCCGFGGGGGGGGGGGGGGGGGGGGGGGGGGGGGGGGGGGGGGGGGGGGGGGFGGGGGGGGFGGGGGGGGGFGGGFGDGGGGGGGFGFFFGGGFGGGGGFGGGGGFFFFGGGGGD:@0@EFGGGGGGGGGFFFGGGGCDBF>DE:CDDFEFFGFGGFGGFDAFFG8FEFFGFCFFGEFGGGCFCCC@EG=59988FAE7FEEBF@:EF+*646:;AA>=75.:5=@B859FEE5><?ED<5,27.95()(4)/*,.///1))2.((,-,..(--.,.-,,(((.4(((.8).*2/)()
@M02996:162:000000000-B87FG:1:1101:23739:8635 2:N:0:TAGCGCTC+CTAAGCCT
GACTACACGGGTATCTAATCCTGTTTGCTCCCCACGCTTTCGCGCCTCACCGTCAGTTGTCGTCCAGCAATCCGCCTTCGCCACTGGTGTTCCTCCTTATATCTACGCATTTCACCGCTACACAAGGAATTCCGATTGCCTCTCCGATACTCAAGATCAACAGTTTCAAATGCAGTTCACGAGTTAAGCCCGTGGATTTCACATCTGACTTGCCGACCCGGCTACACGCCCTTTACACCCAGTAAATCCGGACAACGCTTGCCACCTACGTATTACCGCGGCTGCTTGCACGTAGTTAGC
+
CCCCCGGGGGGGGGGGGGGGGGGGGGGGFGFGGGGGGGGGGGGGGGGGGGGGGGGGGGGGGGGGGGGGGGGGGGGGGGGGGFGGGGFGGGGGGGGGGGGGGFGGGGGGEEGGGGGGG=9=DBGGGGGGGGGGGG+=CFGGGFFGGE@FDGFFDEDAEFGGFGDFGFGGG>EFGFGGFFEFFEEGEGEFFCFAFFGFBFFEA?4AEBE<>8B=EF@BFDGFE61:@.,/6=;@<EFE?<FE<;=<A3:<C681>>:9(-,--94)9<7??:42<?664<6,-19635)4:?<:..*10.))
@M02996:162:000000000-B87FG:1:1101:7903:8646 2:N:0:TAGCGCTC+CTAAGCCT
GACTACAAGGGTATCTAATCCTGTTTGATCCCCACGCTTTCGTGCCTCAGCGTCAATCGCTGTTTCGTGAGATGCCTTCGCAATCGGTGTTCTGAGTAATATCTATGCATTTCACCGCTACACTACTCATTCCTCCCACGGCAACAGTATTCCAGCCCTCCAGTATCAACGGCAGTTCCCGGGTTGACCCCGGGTATTTCACCTCTGACTTGAAGAACATCCTACGCACCCTTTAAACCCAATCAATCCGGATAACGCTTGCATCCTCCGTATTCCCGCGGCTGCTGGCACGGGGTTAGC
+
CCCCCG8FGGGG<EFE9FFGGGGGGGGGGGGCFFGGGGGGGGGGGFFGGGGGGGEEFFGGGGFGGGGGGGGGGGGEFGGGGG:FFFFFGGDFCG9FGFA@EDF@GGGGGFFGGFFFGADCDEGGDFGG9FFGFFGFDD=8+8>CF88C==DDFCBFFCFCE88C3?FG8,@5CEGFFGEFG6;:+9=+*5:=>>D>EG9E<C:.:>BFEFC;=**=(2;*<7>C;/59(38(85<E;AGE?(((2)).262/6./;.-((-/8)042274-(,())5:((-,(4134(((.(.0*22(.6
@M02996:162:000000000-B87FG:1:1101:26496:8651 2:N:0:TAGCGCTC+CTAAGCCT
GACTACCGGGGTATCTAATCCTGTTTGCTCCCCACGCTTTCGAGCCTCAACGTCAGTTACAGTCCAGTAAGCCGCCTTCGCCACTGGTGTTCCTCCTAATATCTACGCATTTCACCGCTACACTAGGAATTCCGCTTACCTCTCCTGCACTCTAGCTAAACAGTTTCCAAAGCAGTTCCGGGGTTGAGCCCCGGGATTTCACTTCAGACTTGCTTTGCCGTCTACGCTCCCTTTACACCCAGTAAATCCGGATAACGCTTGCTCCATACGTATTACCGCGGCTGCTGGCACGTATTTAGC
+
CCCCCGGGGGGGGGGGGGGGGGGGGGGGGGGGGGGGGGGGGGGGGGGGGGGGGGGGGGGGCGGGGGGGGGGGGGGGGGGGGGGGGGFFGFEGGGGGGGGGGFGGGGGGGGGGGGGGG>A?D,FFFGGFFGGGCDEDDEDD==FGGF<GFGFFGGGGGGCADFDFGFGGGGFFGFFGFGFFGEGGGG@7C@FAFE7ABCFFFGFFFFEFEFGFF8CFEF:>=2/:E@;08EDFFFCFC@FGF;;C77<<990((0-9,-(--94<C(6).,..5:6>-(-(44794,)(4(4:0)23<-))
@M02996:162:000000000-B87FG:1:1101:7886:8652 2:N:0:TAGCGCTC+CTAAGCCT
GACTACAAGGGTATCTAATCCTGTTTGATCCCCACGCTTTCGTGCCTCAGCGTCAATCGCTGTTTCGTGAGATGCCTTCGCAATCGGTGTTCTGAGTAATATCTATGCATTTCACCGCTACACTACTCATTCCTCCCACGGCAACAGTATTCCAGCCCTCCAGTATCAAAGGCAGTTCCCGGGTTGAGCCCGGGTATTTCACCTCTGACTTGAAGAACAGCCTACGCACCCTTTAAACCCAATAAATCCGGATAACGCTTGCATCCTCCGTATTACCGCGGCTGCTGGCACGGAGTTAGC
+
CCCCCGGGGGGGGGGGGFGGGGGGGGGGGGGGGGGGGGGGGGGGGGGGGGGGGGGEGGGGGGGGGGGGGGGGGGGGGGGGGGEGGGFFGGGGGGGGGGGFEFGGGGGGGGGGGGGGG:?CCEFFGGGGGGGGGGGGGGEEC=DGGEDGFDDDDFGGGGGGGGBCFFF:EFFFFFDFFGFF>EGEGDEGEGG>BB5>:FFFFGEFCACEEFG=EA647@>:=::>B2=6:E@=C)98*)<CDF8EA36)<680())2(.//65?2C?BF:64(1369A<-(-((-4:?B<:??70222)))
@M02996:162:000000000-B87FG:1:1101:26536:8659 2:N:0:TCGCGCTC+CTAAGCCT
GACTACCGGGGTATCTAATCCTGTTTGCTCCCCACACTTTCGAGCCTCAGCGTCAGTTAAAGCCCAGTAGGCCGCCTTCGCCACTGGTGTTCCTCCGAATCTCTACGCATTTCACCGCTACACTCGGAATTCCGCCTACCTCTCCTTCACTCAAGAAGAACAGTTTCAACTGCAGTCCACGAGTTAAGCCCGTATATTTCACAGCTGACTTGCTCCCCCGCCTGCGCTCCCTTTCCCCCCAGTACATCCGGTCAACGCTTGCCCCCTACGTATTACCACCGCTGCTGCCACGTAGTTAGC
+
CCCCCGC@FGGGEGGGGGGGGGGGGGGGGDFGG6FGGGGGGGGGGGGGFGGGGGGGGFAEFCEGGGGEFGGGFGGGGGGGG:FFFGEFFFEGCFGFGG7FEFFGGGGGGEEGGGGGG@BCCEGDE?CFCFGFD=E=D+@EGEFGDGECDDFF8FF,6,6=DE:C=DFCFGGFFF6@F+;6>37@@F=C:C8:3**5>FF48FEEFFF@BF51@:>9B??/4:38=B73;G<@F;4.)/=84?4A44).*-0--5)*-((,-1()/-2318,)),.).)),-41(2),).3,-0)*23).5
@M02996:162:000000000-B87FG:1:1101:28580:8659 2:N:0:TAGCGCTA+CTAAGCCT
GACTACAGGGGTATCTAATCCCGCTTGCTCCCCTGGCTTTCGCATCTCAGCGTCAGACACCGTCCATAAAGGCGCCTTCGCCACTGGTGTTCCTCCCAATATCTACGCAATTCACCGCTACACTTGGAATTCCCCTTTCCTCTCCTGCACTCTAGTCCTCCAGTATCCAACGCCCTACCGGCTTGAGCCCCGCATTTTCACTCCAGACTTAGAAATCCGCCGACATGCCCTTCCAGCCCAATACCTCCGGACCACCCACCCCCCCTACGTATTACCGCACCTGCTTGCCCGCAATTATCC
+
CCCCCEEFG,+BCFGGGC,;,,B+7F@4C,;C,C6D?A<DFEGE@F9E,ACCF:7@@,;,,7EF@7,C,9,9B+@=,4,9=:,,,9,CE<6A;ABE,,99A<8,@<E7E++:E;FG+)*6==F8,5A54=8EA==++4@==*+6=,)A66987,+7@,@DDD5@E+6=+,6*6*+@*6)05+4***3C@G5)94C56;9<7,*0))./)4=**1*1*28(*(,(((/.)?(,06))((+*3(,)).43)(0((),*-(-,-)(-)(,((.).4).)-,-((((((.,((.(()./++-6:
@M02996:162:000000000-B87FG:1:1101:28563:8667 2:N:0:TAGCTCTC+CTAAGCCT
GACTACAGGTCTATCTAATCCCGTTTTCTCCCCTGGCTTTCACATCTCAGCTTCCTACGCACGCCATTACGTCTCCTTCGCCCCTCGTGCTCCTCCCACTATCTACGCATGTCACCTCTCTCCCTTGTATTCCACTTTCCTCTCCTGCCCTCTATCGCTCCAGTTTACAGAACTATTCTTGTTTCAGCCCCGCCTTTTCACTCCTGCCTTCGAACTCCGCCTACAATCCCTTCACGCCCCCTACTTCCGTCTACCACCCGCCCCCTCCCTATTCCAGCTCCCGCTGACCCGTAATTTTCC
+
CCCC,C,6,,,6CC;C<E@A<6@@FF,,C,;,@E@F8E8,;,<C,;,5<<C,,6,,6,,+,++49:@,<6C9:4@?<F,,6B,84,+9,,,94A><FGFF,+,3D<,4>64C@;CF,53A+CA,,,9,99@ED9E++,9@=*+66,),*+3),,+,+11@@=)5,++7+,7*61+,++*+,6,1,6;FDGE)**+10,+*5,*0**)8*+*105)9*3*19<:)0**006).***0((*4/(-8*)738))(664*)(((./..)((,(()).)-))())((.((((((((())*++).-
@M02996:162:000000000-B87FG:1:1101:19898:8671 2:N:0:TAGCGCTC+CTAAGCCT
GACTACTAGGGTATCTAATCCGGTTCGCGCCCCTAGCTTTCGTCCCTCACCGTCAGGTTCGTTCCAGTTAGCCGCCTTCGCCACAGGTAGTCCTCCCAGGATTACAGAATTTCACCTCTACCCTGGGAGTACCGCTAACCTCTCCCGACCTCAAGTTCAACAGTATCACCAACAATTCCCACAGTTAAGCTACAGGATTTCACCAGTGACTTATTAAACCGGCTACGAACGCTTTAGGCCCAATAAAAACAGCTACCACTAGAGCTGCCGGTGTTACCGCGGCGTCTGGCACCGGTCTTG
+
CCCCCGGGGGGGCFGGGFGGGGGGGGGEGGEGGGEFGGGGGGGGGGGGGGGGGGGGGGGGGGGGGGGGGGGGGGGGGGGGGGGGGGFGGFGGGGGFGFGGFFDFFEFGGEFGGCGGF:@FCFFGGFGFGGFDF@EDDEGGG=DGFGA>?GAFD3=CFGGGGGDFFFG=FG8;E@7CFGFF@8C?F;;9CGGCFF5):DF5ECFF=9>=6BCE*BA+:>;545822:(5(36<37=;C@EF6;;;;)77C6;(3)4*..),.*.)26((.4-(4,444912(,(((-(40>??>):*:(-6
@M02996:162:000000000-B87FG:1:1101:6442:8699 2:N:0:TAGCGCTC+CTAAGCCT
GACTACCGGGGTATCTAATCCTGTTTGCTCCCCACGCTTTCGCGCCTCAGCGTCAGTTATCGTCCAGTAGATCGCCTTCGCCACTGGTGTTCCTCCTAATATCTACGCATTTCACCGCTACACTAGGAATTCCATCTACCTCTCCGACACTCAAGAGATACAGTTTCAAATGCAGTTTATGGGTTAAGCCCATAGATTTCACATCTGACTTGCATCCCCGCCTACGCGCCCTTTACACCCAGTAAATCCGTATAACGCTTTCCACCTCCGTATTGCCGCGGCTGCTGGCCCGTAGTTAGC
+
CCCCCGGGGGGGGGGGGFFGGGGGGGGGGGFFGGGGGGGFGGGGGGEGGGGGGGGGGGGGGGGGGEGGGFAFGGGGGGGGGGGGGGFGCFEFGGFGGGGGGFGGGGGG>EFGGGGGG:<==CFEGFFEFGGGGGGFGFFFGFFGGE=GEGFFG?FFEGFGG8:CEDGEFDFFGFGGFFCFFCCEE?=FFGG@A6*7;FFCAGFFFFFFFFGEEAC+:A>:*8@DD@>27B;0<8>EC<<8;04>6)7.2.)/6)5:(--((26-::?(((-.,.)62622-,,24))5-(-()0*2<)).
@M02996:162:000000000-B87FG:1:1101:6461:8710 2:N:0:TAGCGCTC+CTAAGCCT
GACTACCGGGGTATCTAATCCTGTTTGCTCCCCACGCTTTCGCGCCTCAGCGTCAGTTATCGTCCAGTAGATCGCCTTCGCCACTGGTGTTCCTCCTAATATCTACGCATTTCACCGCTACACTATGAATTCCATCTACCTCTCCGACACTCAAGAGATACAGTTTCAAATACAGTTTATGGGTTAAGCCCATAGATTTCACATCTGACTTTCATCCTCGCCTACGCTCCCTTTACAACCAGTAAATCCGGATACCGCTTGCCACCTCCGTATTACCGCGGCTGCTGGCACGTTGTACGC
+
CCCCCGGGGECGGGGGFEFGGGGGGGGGGGF@FGGGGGGGGGCEEGEGGGGGGGGCGGGGGGGGGFFFFFAFGFGGGGG7CGFGEF8CFFFGEGGG@F,4E<DCFFEFEEEGEGGC>>DCD9F;E,,A,,8EEFGD=@@DF<?8=@=@*=?D8@+C88DGFDD@:DGFF,@+7?7CF@C73>,ACC>CACF)A5?EEGFC5E@A8B@5=FC*>FA=A*=9C:@=((((-4/5+.*1<)<?D04)+))10.),;8/2(.(/,/.)2.4(3(((..64)(-(-((-()),(4),.)/2+)4(
@M02996:162:000000000-B87FG:1:1101:6421:8719 2:N:0:TAGCGCTC+CTAAGCCT
GACTACCGGGGTATCTAATCCTGTTTGCTCCCCACGCTTTCGCGCCTCAGCGTCAGTTATCGTCCAGTAGATCGCCTTCGCCACTGGTGTTCCTCCTAATATCTACGCATTTCACCGCTACACTAGGAATTCCATCTACCTCTCCGACACTCAAGAGATACAGTTTCAAATGCAGTTTATGGGTTAAGCCCATAGATTTCACATCTGACTTGCATCCCCGCCTACGCGTCCTTTACACCCATTATATCCGGATACCGCTTGCCCCCTTCTTATACCCGAGGTTGCTGCGCCGTAGTTAGC
+
CCCCCGG7FFGGGGGGFEFGGGGGGGGGGGGGGGGGGGGGGG78FFGGGGCEGGGGGGG<EGGGGFGFFCCAFGGGGGGGGGGGEGFGGGGGGGGGGEFAFFGGGGGGGCFGGGGGG>@DDEFD=FGFFGGGGGA?F9EGFDDFG8:FBGB5D>D:8,@2CDDFD7C==>FFF+A:@<;C;C6<::9+:CF59@**;FBA5F*;@+1*1;+*1A<+79*)/(((((6/(:6;C)6;.;C5@3/9+<)<+(),68:>---(-9?)714(,))-)).6.(((((((()6)(((())112).6
@M02996:162:000000000-B87FG:1:1101:6442:8720 2:N:0:TAGCGCTC+CTAAGCCT
GACTACCGGGGTATCTAATCCTGTTTGCTCCCCACGCTTTCGCGCCTCAGCGTCAGTTATCGTCCAGTAGATCGCCTTCGCCACTGGTGTTCCTCCTAATATCTACGCATTTCACCGCTACACTAGGAATTCCATCTACCTCTCCGACACTCAAGAGATACAGTTTCAAATTCAGTTTATGGGTTAAGCCCATAGATTTCACATCTGACTTGCATCCCCGCCTACGCGCCCTTTACACCCAGTAAATCCGGATAACGCTTGCCACCTACGTATTACCGCCGCTTCTGGCACGTAGTTAGC
+
CCCCCGGGGGGGGGGGGFGGGGGGGGGGGGGGGGGGGGGGGGGGGGGGGGGGGGDGGGGGGGGGGGGGDCCFGGGGGGGGGGGGGGGFGFGFFGGGGFFFFFGGFGGGGGGGGGGGG8:=CEGG?FFGGGGGGGGGGFGGGFFFGEFGFGFF>DFF=?DEFGFFDFGGGGG+@?9FFGCAAE6FFGFGE9CCFFGEEGFFFGFC@FFFFFGEFAEFEACBE9@?F@=/3C>>F4;EC@F=@04>+9CCC05((74C,---8C:6>6B:>?4)44.6)-,(-42(4<2)3(.370*2<-6)
@M02996:162:000000000-B87FG:1:1101:25204:8731 2:N:0:TAGCGCTC+CTAAGCCT
GACTACCGGGGTATCTAATCCTGTTTGATACCCGCACCTTCGTGCCTCAGCGTCAGTGGCACCCCAGGCGACTGCCTACGCAATCGGAGTTCTTCGTGATATCTCTGCATTTCACCGCTACACCACGAATTCCATCGCCCTCTAGTGTACTCAAGGAAGACAGTTTCAACCGCGGGACCGGGTTGAGCCCGGCGATTTTACGGCTGACTTGACTTCCCCGCTACGCCCCCTTTAACCCCAATAAACCCGGACAACGCCGCGACTTTCCGTTATACCGCCGCTGCTGTCCAGATATTAGCCG
+
CCCCCGGGG7CG;EFFFGGGGGFFDFGGGFFCFEGGGGGGGGGGGGGGCAFFFEEGGGGGGGGGGGGGGGGEGGGGGAD@DFGGGGGGFFCFEFGGGGCEF+@+,54C,@BFGGGGG83=C9<DFFEGC@DFGGGGD>C==:6D?EDF7++3=EGGFGF,>A8:EFFF7,@AC*;E>CAFCEEEC*8*84C93)),(4;?;;;935:7<@:7)16940*(*(-,-((--:1<966)).2*488<7)(-)-),()()((((-1,(*.))(..(.6).-(((,4(-),65)4))010++.3,,
@M02996:162:000000000-B87FG:1:1101:13608:8733 2:N:0:TAGCGCTC+CTAAGCCT
GACTACCCGGGTATCTAATCCTGTTTGCTACCCGCACTTTCGAGCATGAGCGTCGATAAGTCCCCAGCAAGCTGCCTTCGCCATCGGTGTTCTTCCTGATCTCTACGCATTCCACCGCTACACCAGGAATTCCGCTTGCCCCTGAACTATCCAAGAGAAACAGTCCAGTCTGCAGGTCCGGGGTTGGGCCCCGGTCTTGTACAGACTGCTTGCATCTCCGCCTGCGCTCCCTTTACGCCCAGTGATTCCGAACAACGCTTGCACCCCTCGTATTACCGCGGCTGCTGGCACGCAGTTTGC
+
CCCCCGGGGGGGGGGGGGFGFGGGGGGGGCDFFGGGGGGGGGGGGGGGGGGGGGGGG@FGGGGGGGGGGGFFGDGGGGGGGGGGGGCFGFGGGGFEGGGGGFGGGGGGGGGGFFGGG:@CDEGGFCFFGGGGGGGGGFE=FDFGD,=FDFFDEFG8??DEFG5BFFCEGGGFGFFGFGFFEEGGEDBGDGG5AEG(8FFE*5***8>@FFGEFFEFFFG>E;33;9B18CD1;=AA?:EE??8204A<F0)4;DFF----4CB?CB>01(-(.46<)(,-44,(42::0(4?).21C-.)
@M02996:162:000000000-B87FG:1:1101:13628:8739 2:N:0:TAGCGCTC+CTAAGCCT
GACTACCCGGGTATCTAATCCTGTTTGCTACCCGCACTTTCGAGCCTGAGCGTCGATCAGTCCCCAGCACGCTGCCTTCGCCATCGGTGTTCTTCCTGATCTCTACGCATTCCACCGCTACACCAGGAATTCCGCTTGCCCCTGCCCTATCCCAGCTACACAGTCCACTCTGCCGGTCCGGGGTTGGGCCCCGGTATTGTACAGCCTGCTTGCCTCTCCGCCTGCACTCCCTTTACGCCCAGTGATTCCGCACAACGCTTGCCCCCCTCGTTTTACGTCGGCTGTCTGCACGAAGTTTGC
+
CCCCCGGGGGGGDFGGGFFGGG@FGGGFGECCF+:@FGFFGF8,@+F8@FCGGGE8C,,,<CEFGGCGC,6@FFGFGGGGGG,C@A:FFGGGGFGGFFFGGFGGGGFGGGGGGGGGG@D8>@FG>A++EAEGG,@C?@EFGD90+,:DF=6D6DF:,,,,>A8@9;+,+@,3EF+*<C@*@>7@FD4C/AE>56861?+9)57))26=34@37).6..;(A1114(...;44>BA>??ED?25)142:C()((0.1,----/.:*9691(-((().((.((-4(.,6:4..20./;C44)
@M02996:162:000000000-B87FG:1:1101:25189:8743 2:N:0:TAGCGCTC+CTAAGCCT
GACTACCGGGGTATCTAATCCTGTTTGATACCCGCACCTTCGTGCCTCAGCGTCAGTGGCACCCCAGGCGACTGCCTACGCAATCGGAGTTCTTCGTGATATCTATGCATTTCACCGCTACACCACGAATTCCATCGCCCTCTATTGTACTCAAGGAAGACAGTTTAAACCGCGGGACCTGGTTGAGCCCGGCGATTTTACGGCTTACTTTACTTCCCGCCTACGCACCCTTTGAACCCAATACATCCGGGTAACGCCCGGACCTTCCTGTTTACTGTGGCCGCTTGCACGGAATTAGCCG
+
CCCCCGGGGGGEGCGGFGGGGGGFFGGGFFFFGCGGGGGGGFGGGGGGGGGGGGGDFFGGGGFGGGGDGEDFCEFEEGGGGECGGGGFFFADGGGGFGGFFFGFGFFCADEGGGGGD89==EGGGGFGECFADDEF66AE>DF7+809?DFC;DFE,=DDFG5CEA+77D,9+3;>AD=*>,4?>9B*5C*8;4).6F6)7*39()///;+.7+9+;5/-2(,4:>B>>E044)).43+*(.5)1))4/,)((0)7-((((1499<?75.))-))))-).(((-(-(()54())/0+,(.(
@M02996:162:000000000-B87FG:1:1101:25206:8750 2:N:0:TAGCGCTC+CTAAGCCT
GACTACCGGGGTATCTAATCCTGTTTGATACCCGCACCTTCGTGCCTCAGCGTCAGTGGCACCCCAGGCGACTGCCTACGCAATCGGAGTTCTTCGTGATATCTATGCATTTCACCGCTACACCACGAATTCCATCGCCCTCTAGTGTACTCAAGGAAGACAGTTTCAACCGCGGGACCGGGTTGAGCCCGGCGATTTTACGGCTGACTTGACTTCCCGCCTACGCCACCTTTAAACCCCATAAATCCGGATACCGCTCGGCCCTTCCGTATTTACGCGGCTGGTTGCCCGGAATTAGCC
+
CCCCCGGGEGGGGGGGGFGGGGGGGGGGGFFFGGGGGGGGGGGGGGGGFGGGGGGGGGGGGGGGGGGGGGGEGEGGFFGGGDGGGGF=FFDGGGGGGF@FFDDGGFGGGGGGGGGGG:>0@EGGGGGGGGGGGGGGGGEEGDFFGC:FEGFFDGGCCFGFDGFFGFCAEF:?GFG5?GF>ECEGGCEFFGGB>>39;FFEFE?@17::<FF>?F6*)7/(2-(.39;18E14:).450C:13?<F944<0.(-),*--,(-1-(*,1424.,,))-(-,((,,(,)-()),-0<8<3824
@M02996:162:000000000-B87FG:1:1101:22800:8752 2:N:0:TAGCGCTC+CTAAGCCT
GACTACCGGGGTATCTAATCCTGTTTGCTCCCCACGCTTTCGAGCCTCAGCGTCAGTGATCGTCCAGTAAGCCGCCTTCGCCACTGGTGTTCCTCCTAATATCTACGCATTTCACCGCTACACTAGGAATTCCACTTACCCCTCCGACACTCTAGTTCGACAGTTTCCAATGCAGTACCGGGGTTGAGCCCCGGGCTTTCACATCAGACTTGCCGTACCGCCTGCGCTCCCTTTACACCCCGTAAATCCGGATCACGCTTGCACCCTACGCATTACCGCGGCTGCTGGCCCGTATTTCGC
+
CCCCCGGGGGGGGGGGGGGGGGGGGGGGGGFGEGGGGGGGGGGGGGGGGGGGGGGGGAEFGGGGGFGGGGCFGEGGGGGGGGGGGFGFGFGFFCEFGFFGGFGGGGGDGEFFGGGGGAFGDEFGC@FFFGGGGGGGGADDDDFGG8=GAD6D@,DFDGDGEE=FFFGFGFGFGFFGFGEECEGCEC)*6=D@BD5>5FFE?F**)+*.=FC)>)()(22/266=D(76?:<1::DFB<GE((,4@0<A64),-)47-.---1).C(2(3((,-(-4.8,(((7;?D::((((0)229-,4
@M02996:162:000000000-B87FG:1:1101:20044:8757 2:N:0:TAGCGCTC+CTAAGCCT
GACTACTAGGGTATCTAATCCTGTTTGCTCCCCGCACCTTCGCACCTCAGCGTCAGTCATCTGCTGGTAACCTGCCTTCGCCATTGGTATTCTTCCTGATATCTACAGATTTCACCCCTACACCAGGAATTCTGATTGCCCCTCAGTGACTCTAGTTATGCAGTTCTCAACGCAATTCCGGAGTTAAGCCCCGGGATTTCACCCCAAGCTTGCCAAACCGCCTACATGCCCGTTACGCCCAATAATTCCGAACAACTCTCGCAACTTACGTGTTACCTCTGCTGCTCGCCGTTAATTAGC
+
CCCCCGGGGGGG@FGGGCFGGGGGGGGGGG<FGGGGGGGGGGGGGGGGGGGGGGGGGGGGGGAFGGFGGGGGGFGGGGGGECEGGGGGGGGGEGGGGGGGFFGGGGGGGGFGFFGGG>?==EGGDEEGG?,>E=;=+4@9D8DGG,;A<D?==@=CDEFGGADCFFEFGEDBGE>EDFFBC>ECFD>BDDGF>5>5>FFFF7658*:88?C=B*:/-*3:C55(8@:73<B(9-(-(/=C<((/*/9?>1)6983<)/./3>9(1(622-...:94.)-)..<3..)(-((,.)*+0))(
@M02996:162:000000000-B87FG:1:1101:14853:8759 2:N:0:TAGCGCTC+CTAAGCCT
GACTACACGGGTATCTAATCCTGTTCGATCCCCGCGCTTTCGTGCCTCAGCGTCAGTTGCGGCTTGGTGACCTGCCTCCGCGATCGGCGTTCTGTGCGATATCTATGCATTTCACCGCTACACCGCACCTTCCAGCCACCCCAACCGCACTCAAGCCCCCCAGTTTCGCCGGCAGTTACCGGGTTGAGCCCGGAAATTTCACCGCCGACTTAAGGGGCCGCCTACGCGCCCTTTACGCCCACTCAATCCGGATAACGCCCGCCCCCCACGCCATACCCCCGCTCTCGGGCGCTGTCTTGCG
+
CCCCCGGGCEDGGGGGGFFGGGGGGGGGGGEF@:FEGGGGGGGGGFGGGGGEFEGGGG9F@BFGFFGF7EFFGAFFEFG@E@EGDCBCEFGFGGGFGECFFFGCFFGGGGGGGGGGG>9CD9DDCC:F+@EFGDCDFDF>DA>D+@5F5CDF>87FGGGEGE2>FFGG*C/.8))=++1A8C:=F51D@GGFFBG99F06-<<3;.(-3596A?241;9-244134;02*-(*..5:BEE::(().))2(08(.6=(---,9;9D91191(((,).3(((((,(,)((-(((0)2++))-(
@M02996:162:000000000-B87FG:1:1101:22118:8759 2:N:0:TAGCGCTC+CTAAGCCT
GACTACCCGGGTATCTAATCCTGTTTGCTCCCCACGCTTTCGAGCCTCAGTGTCAGTTACAGTCCAGAAAGGCGCCTTCGCCACTGGTATTCTTCCTAATCTCTACGCATTTCACCGCTACACTAGGAATTCCGCTTACCTCTCCTGTACTCCAGCCACGCAGTTTCAAATGCAGTCACGGGGTTGAGCCCCGGGTTTTCACATCTGACTTGCATGGCCACCTACGCTCCCTTTACACCCAGTAAATCCGGATAACGCTTGCCCCCTACGTATTCCCGCGGCTGCTGGCACGTAGTTGGC
+
CCCCCGGGGEEGDGGGDFFGGGGFGGGGGGCG@EFGDGEFGG8FEGGGEEEGFGGGGGDG,@FGGGG9CED,EFEGFGGGG,CFGGCF9FEGGAFFGGFAFFFCDFCGGG7EFGGGG>B=>FFGG9FEEFFFG,CDDCF8=DFGGFDE9DFED8DGGGGEGC=8=EGGGECDC7=@3+15>BCEGG=33@DA59C94FFE*D<EEA6EE8:=C=8=(625F:553((/6C;@C)/.9;CE07@37)).2.2300)0----4924F>B?F:.).3).)(,--40(-4.012)-07/;9).2
@M02996:162:000000000-B87FG:1:1101:20026:8764 2:N:0:TAGCGCTC+CTAAGCCT
GACTACTAGGGTATCTAATCCTGTTTGCTCCCCGCACCTTCGCACCTCAGCGTCAGTCATCTGCTGGTAACCTGCCTTCGCCATTGGTATTCTTCCTGATATCTACAGATTTCACCCCTACACCAGGAATTCTGATTGCCCCTCAGTGACTCTAGTTATGCAGTTCTCAACGCAATTCCGGAGTTAAGCCCCGGGATTTCACACCAAGCTTGCAAAACCGCCTACATGCCCTTTCCGCCCAATAATTCCGAACAACGCTCGCAACTTACGTGTTACCGCGGCTGCTGGCCCGTAATTCGC
+
CCCCCGGGGGGGGGGGGEFGGGGGGGGGGGDGGGGGGGGGGGGGGGGGFGGGGGGGGGGGGGGGGGGGGGGGGGGGGGGGGGGGGGFGFGGGGGGFGGFGGFGGGGFGGGGGGGGGG>FGFFGGFAGFGGGGGFFEFE=DFDFGFEEF?DDDFFFFFAFFGGDCFFFGGGGFGFGGFGFF66@AFFDDDDGAAE6=AGFFFGFFF5@DFFG@DFAF=AC>E945>;E9BEFBGF*82>EGDF@)97C736.(2>;;..(/()(4C24))-.(.464)--,3791:DF7((430)2*3)(,
@M02996:162:000000000-B87FG:1:1101:22791:8768 2:N:0:TAGCGCTC+CTAAGCCT
GACTACCGGGGTATCTAATCCTGTTTGCTCCCCACGCTTTCGAGCCTCAGCGTCAGTGATCGTCCAGTAAGCCGCCTTCGCCACTGGTGTTCCTCCTAATATCTACGCATTTCACCGCTACACTAGGAATTCCACTTACCCCTCCGACACTCTAGTTCGACAGTTTCCAATGCAGTACCGGGGTTGAGCCCCGGGCTCTCACATCAGACTTGCCGTACCGCCTGCGCTCCCTTTACACCCAGTCAATCCGGATAACGCTTGCACCATACGTTTTACCGCCGCTGCCTGCCCGTTTTTCGC
+
CCCCCGGGGGGGCGGGGGFGGGGGGGGGGGGGGGGGGGGGGGGGGGGGFGGGGGGGGCAFGGGGGGGGGGFFGGGGGGGGGGGGGGCFFGEGGGFGGFFGGFGGGGGGGGGGGGGGG::=CEFGDFGGGGGGGGGGGFFFGDFGGC)FBGFDDDFDFGD?CC=FGFGF@;EFCF8FAFEEEEGGGC=F=GGDE;4>=*;;;F=CF+73=A;39F9>;BD(=367?>;4?E?1C>AF)4C=?(.)/.:<728(-)62----(1.8D0<2:<5(,84><?6(,47,((,.1(.(0)02;(-(
@M02996:162:000000000-B87FG:1:1101:22101:8774 2:N:0:TAGCGCTC+CTAAGCCT
GACTACCCGGGTATCTAATCCTGTTTGCTCCCCACGCTTTCGAGCCTCAGTGTCAGTTACAGTCCAGAAAGGCGCCTTCGCCACTGGTATTCTTCCTAATCTCTACGCATTTCACCGCTACACTAGGAATTCCGCTTACCTCTCCTGTACTCCAGCCACGCAGTTTCAAATGCAGTCACGGGGTTGAGCCCCGGGTTTTCACATCTGCCTTGCATGGCCACCTACGCTCCCTTTACACCCAGTAAATCCGGATAACGCTTGCCCCCTACGTCTTACCGCGGCCGCTGGCACGTATTTACC
+
CCCCCGGGGGGG7FGGGFGGGGGGGGGGGGFGEGGGGGGGGGGGGGGGGFFGGGGGGGCFFFFGGGGFGGGFFFGGGGGGGGGGGGFGGGGGGGFFGFFGGFGGGGGGGGGGGGGGG>ADDEGG,CEFGGGGGCGGGGGGGFFGGGEFFGFDFFFGF8DEG@8BDDG:=DGFGFGGF?DA8CCGEG)+8FGFA?9>AG>ACG<EB66*64D3510+06;2F>>(0(863C?;FF)9).?=(=;.;6.1220(/2)*---((14>G>0(,(.(.465(((((((-((-((.580)+3<))-
@M02996:162:000000000-B87FG:1:1101:22120:8777 2:N:0:TAGCGCTC+CTAAGCCT
GACTACCCGGGTATCTAATCCTGTTTGCTCCCCACGCTTTCGAGCCTCAGTGTCAGTTACAGTCCAGAAAGGCGCCTTCGCCACTGGTATTCTTCCTAATCTCTACGCATTTCACCGCTACACTAGGAATTCCGCTTACCTCTCCTGTACTCCAGCCACGCAGTTTCAAATGCAGTCACGGGGTTGAGCCCCGGGTTTTCACATCTTACTTGCATGGCCACCTACGCTCCCTTTACACCCAGTAAATCCGGATAACGCTTGCCCCCTACGTATTACGGCGGCTGCTGGCACGTTGTTAGC
+
CCCCCGGGGGGGGGGGGGGGGGGGGGGGGGCDCFGGGGEGGGGGGGGGFGEGGGGGGGFGFGGGGC@<EF@FFFEGGGGGGGGGGGDF,CEFFFFFGE9FFFGFFGGGGGEGGGGGG@D?DCF;E9EFGGGGG8EGGCFFDDFGFEEG<FFFGF8FFFGCG+:FGFGGDADF8DCGF+:5CBEGGG@FBGGF>A>BDC?E*,/:.+*2:B:9CAE83AF>F:>6;9@6;C=3C@EEE@GC(//9@?EE910(2)79-(,((157D>;0<8.)67.6((,,,449?B05(84(0)/2;-)4
@M02996:162:000000000-B87FG:1:1101:7949:8779 2:N:0:TAGCGCTC+CTAAGCCT
GACTACCGGGGTATCTAATCCTGTTTGCTCCCCACGCTTTCGAGCCTCAATGTCAGTTACAGTCCAGCAAGCCGCCTTCGCCACTGGTGTTCCTCCTAATATCTACGCATTTCACCGCTACACTAGGAATTCCGCTTGCCTCTCCTGCACTCTAGTATGACAGTTTCCAAAGCAATTCCGAAGTTGAGCCTCGAGCTTACACTTCAGACTTGTCATACCATCTACGCTCCCTTTACACCCAGTAAATCCGGATAACGCTTGCCCCCTCCGTTTTACCGCGCATGCTGGCACTTAGTTACC
+
CCCCCGGGGGGGGGGGGGGGGGGGGGGGGGGGGGGGGGGGGGGGGGGGGGGGGGGGGGGGGGGGGGGGGGGGGGGGGGGGGGGGGGGGGGGGGGGGGGGGGFGGGGGGGGGGGGGGD:@@CEFGGGGGGGGGGGGGDFDFGEFGGEDGFGFEFGGGFGGGGFDBADGGGGFFGFFGFGFF6@@:FGFGCF8@BDGDFFFBEFFFFF@EEFG3CFEFEFF.5:9E=D@69C>BD=*9<3?C>(6C69?773)(,.7F(.//,2;;C@>6:>,).(..)3,(((-12.),-(5()*+3<4))
@M02996:162:000000000-B87FG:1:1101:18725:8794 2:N:0:TAGCGCTC+CTAAGCCT
GACTACCGGGGTATCTAATCCTGTTTGATACCCATGCTTTCGTGCCTGAGCGTCAGATGATCTCTGGACAGCTGCCTTCGCAATCGGTGTTCTGTGACATATCTAAGCATTTCACCGCTACACATCACATTCCGCCATCCTCGACATCTCTCAAGGGGACCAGTATCAATGGCAGTTCTCATGTTGAGCATGAGAATTTCACCGCTGACTTAATCCTCCGCCTGCGCACCCTTTAAACCCAATAAATCCGGATAACGCTCGGGTCCTCCGTATTACCGCCGCTGCTGGCCCGGAGTTAGC
+
CCCCCGGGGGGGCFGGGFGGGGGGGGGGGDACCFFGGGGGGGFGGGGGFGGGGGGGGGC6FFEGGGGGFFGFG@FGGGGGGFGGDEFFGGGGGGGGCFFGGFGGG9EFFFFGGGGFG=@@CEFGFEFFFGGGGFGGGGGGGEF6D7@GFGFF=EFGECC=CEDFAFGGGGGDEFDGFGEF,@FFGGE6C,@95@@EEGFFFGFABD=8CC=C*BEFEA9:;:::9):9@GFFGE4847?:;@33=;C7>7:(/.)2/.,/,/(.>?)64;4(4>)..-((-313(),5((,(.)/28)59
@M02996:162:000000000-B87FG:1:1101:7137:8798 2:N:0:TAGCGCTC+CTAAGCCT
GACTACCCGGGTATCTAATCCTGTTTGCTCCCCACGCTTTCGTGCATGAGCGTCAGTACAGGCCCAGGGGATTGCCTTCGCCATCGGTGTTCCTCCGCATATCTACGCATTTCACTGCTACACGCGGAATTCCATCTCCCTCTGCCGTACTCTAGACTTGCAGTCACAAAGGCAGTTCCCAGGTTGAGCCCGGGGATTTCACCTCTGTCTTGCAACGCCGCCTGCGCCCGCTTTACGCCCAGTACTTCCGATTAACGCTCGCACCCTCCGTATTACCTCGGCTGCTGGCACGTAGTTAGC
+
CCCCCGFGGGGGEGGGGGGGGGGGGGGGGGGGCCFBFGGGGGGGGEE,CEFGGGGGGFGDAFDFECF,FG8@@FFGGGGGGGGGDCFGGGGGFGGGGDGFCFFGFGGGGGGGGGG,;3BDF=F+6C:=FGGGGGE=+7@E?DFD?E>C*6:D=,=,@B,=>EDGC<CFF:,;FFGGFGFF9BCFGF:9@GG>*99=@?F<4;*7@A)*0=25>AC)6886*3/1=>@4:849C?<A01?C66:>*6).:(5(4)5>-(((-1497:?6((-.40))-).((--71>3(,(510.*;9).)
@M02996:162:000000000-B87FG:1:1101:18704:8800 2:N:0:TAGCGCTC+CTAAGCCT
GACTACCGGGGTATCTAATCCTGTTTGATACCCATGCTTTCGTGCCTGAGCGTCAGATGATCTCTGGACAGCTGCCTTCGCAATCGGTGTTCTGTGACATATCTAAGCATTTCACCGCTACACATCACATTCCGCCATCCTCGACATCTCTCAAGGGGACCAGTATCAATGGCAGTTCTCATGTTGAGCATGAGAATTTCCCCGCTGACTTAATCCTCCGCCTGCGCACCCTTTAAACCCAATAAATCCGGATAACGCTCGTGTCCTCCGTATTACCGCGGCTGCTCGCACGGCGTTACC
+
CCCCCGGGGGGGGGGGGCEFGGGFGGGGFFCFFFFGGGGGGGGGGGGGGGGGGGGGGGG<FGGGGGGCDFDFGGGGGGGGGEGGFFFGGGGGFGGG,CFGC<EGF?EGFFFGGGGGG>BGGCFAEFEG9FFGGGGGGGFGGF>DD7>GFGFD>ED8+=8EC@DF9FGGGC,:FF>=DCDF;CD2CC;FF,3*3;C*0FC7*<=5><>AFFFE@AEFEF?:A:0::5>2>EF2FF4C:>FGF?=);>ECC9)67;3D/.,/.).4D<AD?(-(.4646(4(,(40(.),11947)12:3()
@M02996:162:000000000-B87FG:1:1101:7157:8803 2:N:0:TAGCGCTC+CTAAGCCT
GACTACCCGGGTATCTAATCCTGTTTGCTCCCCACGCTTTCGTGCATGAGCGTCAGTACAGGCCCAGGGGATTGCCTTCGCCATCGGTGTTCCTCCGCATATCTACGCATTTCACTGCTACACTCGGAATTCCATCCCCCTCTGCCGTACTCTAGCCTTGCAGTCACAAAGGCAGTTCCCAGGTTGAGCCCGGGGATTTCGCCTCTGTCTTGCAAAGCCGCCTGCGCACCCTTTACGCCCAGTAATTCCGCTTACCGCTCGCCCCCTACCTCTGACCGCGGCTTCTGGCACGTAGTGATC
+
CCCCCGGGGGGGGFGGGCFGGGGGGGGFGGFGEGGFGGGGGGGGGGGF<DFGGGGGGFGF9EFEEGG7FC@?@=FFGGGGGGGGFEFFGGEFFGGG+BFF7CFGGGFFCEFGGGGFG:D=DEG,8A7@BFFGGFE=?DDE88F?FGFEADD>EFCGFGG8D,8E=@DD+3,6@67CBCE6@,@CF?@=>EG5>>45/@AE4CFFF4;@EFG=EF*B36C2:>@((,6(6*/273>E(1:8,(5)06)422)-47)*,--,-91?C6-(.(.),)).,(3((--((.6)315()0*2+.).
@M02996:162:000000000-B87FG:1:1101:2922:8804 2:N:0:TAGCGCTC+CTAAGCCT
GACTACTCGGGTATCTAATCCTGTTTGCTACCCATGCTTTCGCGCCTCAGCGTCAGTTAGAGCCCAGTAAGCCGCCTTCGCCACTGGTGTTCCTCCGAATATCTACGCATTTCACCGCTACACTAGGAATTCCCCTTTCCTCTCCTCCACTCAAGAACTCCAGTTTTGGATGCAGTTCAGGGGTTGAGCCCACATCTTTCACATCCAACTTGCAGCCCCGCCCGCTCACCCTTTACCCCCATTAATTCCGACCAACGCTTCCCCCCACGGTCTTCCCGCGGCTCCGTGCCGGTCTTTAGC
+
CCCCCGDCFGGGGGGGGGGGG<EFGCFFGGFFGC<FFGGGGG,@+CFGFFFGGGCECCF9@F,AFGF6CE9DGGGGGGGGGGGGGGFFCFCG>EFF++@C:EGGCGGGEGGGGGGGG:<CCEE;4CFCFFGGG,9=D,@@9DF+@A)A:FFDD@6,,1,,8@5D,9+,0=96D+=A9DC+6D+;C>@+:FF)***)3,+**,00>;=5595AAA**033-/((0((0()3/,9436;8CC>(7CA))/1/).,)(9,((-(24(1(((((,(-)).(---,(-((----((-00*30)).
@M02996:162:000000000-B87FG:1:1101:15151:8805 2:N:0:TAGCGCTC+CTAAGCCT
GACTACCGGGGTATCTAATCCTGTTTGCTCCCCACGCTTTCGTGCCTCAGCGTCAGTTTCAGTCCAGAAAGCCGCCTTCGCCACTGGTGTTCTTCCTAATATCTACGCATTTCACCGCTACACTAGGAATTCCGCTTTCCTCTCCTGTACTCTAGCTCATCAGTTTCCAACGCAGTTCTGGGGTTGAGCCCCAGCCTTTCCCTTCAGACTTAATGTGCCGCCTACGCACCCTTTACACCCAGTAATTCCGGATAACGCTCGCCCCCTACGTATTACCGCGGCTGCTGTCCCGTAGTTAGC
+
CCCCCGGGGGGGGGGGGGGGGGGGGGGGGGGGGGGGGGGGGGGGGGGGFGGGGGGGGGGGEFGGGGFEGGGGGGGGGGGGGGGGGGGFGGGGGGGGGEEFGFGGGGGGGGGGGGGGG>ADGFGGDAFEGFGGGGGGGGGGGEFGFFBEEEFFF=FG:FCCFEDFGFGGGG,*8?DGFGFFGGGGGGBF8CG=@>FC@FA5*599:**1:AGEC>*=2==7E2>=B2=(5B?0CEEE?@FGF?6;85591/:1;>);/-(--99FG;,(.(.).5-5.(,(---4852.)),(00*;04):
@M02996:162:000000000-B87FG:1:1101:15132:8808 2:N:0:TAGCGCTC+CTAAGCCT
GACTACCGGGGTATCTAATCCTGTTTGCTCCCCACGCTTTCGTGCCTCAGCGTCAGTTTCAGCCCAGAAAGCCGCCTTCGCCACTGGTGTTCTTCCTAATATCTACGCATTTCACCGCTACACTAGGAATTCCGCTTTCCTCTCCTGTACTCTAGCTCATCAGTTTCCAAACCAGTTTCGGGGTTGAGCCCCTGCCTTTCACTTCACACTTAATGTGCCGTCCACGCACCCTTTACACCCAGGAATCCCGGTTAACGCCCGCCCCCTACGTTTCAGCTCGGCAGGTGGCACGTTGTATGC
+
CC<BCFF7@@+CCEGFGDFFDGGGCFECFGGG@9F:C6B<EFFDEFGGGCFCGGBFFF,9,6,:,C,,CC6A44@FC:=?CCC,@DEGFFEE49=5E,?FFD=C;,@F6CEGAEFGG8?+8EFGG9,EF:EEGCGG>+4>9:9=F,:34=9:,CFGGCC8D,5B,?DE+66*65=D++**+@6::65019EA59*:CG*:A:A474**:@+**+*1*45(*(0(*05-6B0,*=C>C8FE(((/0;).06)((0-*-(,(,)-()((,,,.(())))))(((((((,,(()-0)**+).-
@M02996:162:000000000-B87FG:1:1101:4611:8809 2:N:0:TAGCGCTC+CTAAGCCT
GACTACTAGGGTATCTAATCCTGTTTGCTCCCCACGCTTTCGAGCCTGAGCGTCATTTACCGTCCAGTAAGCCGCCTTCGCCACTGGTGTTCCTCCTAATATCTACGCATTTCACCGCTACACTAGGAATTCCGCTTACCTCTCCGGCAATCTAGCCTTACAGTTTCAAAAGCAGTCCCGGGGTTGAGCCCCGGGCTTTCACTTCTGACTTGCATGGCCGCCTGCGCTCCCTTTACACCCCGTCAATCCGGATAACGCTTGCCCCCTACGTATTACCGCGGCTTCTGGCACGTAGTTAGC
+
CCCCCGGGGDEGGGGGGFGGGGGGGGGFGGC@@FGGGCCGGGGGGGGGGFGGGGGGGGGGGGGGGGGGGGGGGGGGGGGGDGGGGGFGGGGGDFFGGGFFFDFGGGGGGGGGGGGGG=@8=EEGGGGGGGGGGGGGDGGGFDDGGEAGA6DDFG?EFGGGGFDFGFF=FGGFC6DFFC@>8B6CCGF>CGGFBFGFFGFEEGCFFA>?EAGFFFE874;::6176(3,3B13749<CEA?4(4(8:>5998(8).9,---(1(5C9;028,4434:)-((-4,,(6<).32:8022<)).
@M02996:162:000000000-B87FG:1:1101:18722:8811 2:N:0:TAGCGCTC+CTAAGCCT
GACTACCGGGGTATCTAATCCTGTTTGATACCCATGCTTTCGTGCCTGAGCGTCAGATGATCTCTGGACAGCTGCCTTCGCAATCGGTGTTCTGTGACATATCTAAGCATTTCACCGCTACACATCACATTCCGCCATCCTCGACATCTCTCAAGGGGACCAGTATCAATGGCCGTTCTCATGTTTAGCATGAGAATTTCACCGCTGACTTAATCCTCCGCCTGCGCACCCTTTAAACCCAATAAATCCGGATAACGCTCGTTTCCTCCGTATTACCGCCGCTGCTGGCACGGAGTTACC
+
CCCCCGGGGGGGEGGGGFGGGGGGGGGGGFCEFFFGGGGGGGGGGGGFFGGGGGGGGGE,EFGGGGGAFFFFGGFGGGGGGGGGGGFFGFGGGGGG9FFFGFGGGAFGGGGGGGGGG>BDDFGGGGFGFFFGGGGGGGGGGEBCD=AFFGFDGEF?8>+@BFFFFFGFCD:F8*0@@FDFEFC:;+;+:@E@8:DA=FFFFEC)::>@DFG*8BAAEFGAG<<>B2>-5B@B;EF?EFGG@F@)095?>;>(;;);,.(/,/(-2:92,4-.(464)((((-3(9B:((4<<)0*/0)).
@M02996:162:000000000-B87FG:1:1101:2937:8814 2:N:0:TAGCGCTC+CTAAGCCT
GACTACTCGGGTATCTAATCCTGTTTGCTACCCATGCTTTCGTGCCTCAGCGTCAGTTAGAGCCCAGTAAGCCGCCTTCGCCACTGGTGTTCCTCCGAATATCTACGCATTTCACCGCTACACTCGGAATTCCGCTTACCTCTACTCCACTCAAGAACTACAGTTTTGGATGCAGTTCCGGGGTTGAGCCCCGGTATTTCACATCCAACTTGCAGTCCCGCCTGCTCACCCTTTACACCCCTTCAATCCGGACAACGCTTGCCACCTACGTATTCCAGCGCCAGCTGTCCCTTCGTTGCC
+
CCCCCGGGGEGGCFFFGGGGGFGFGGGFGGGGFGGGGFDGGGFFGGFGAFFFGCG@FFCCFFGGGG8FF<FGFEEGGGGEEGEGGE,E@CCFG<EFCF@CDFFG9EFC>C:EEFGF@:9?C,FAEDFEEGFGG@E8DEDGF8D=@;D,*=BDGC=,@DFFG=:FF3C,8DF5CF+6=DEB>6+;:D5F:CE9**3)7@1/*,*87FEF;AF=>A*85/;(///9B(/)7B?<<8)75.?8(/68F4).>9)(4)4C(-((,9>693:B?2,,-.))))(-((-(,).-,)))/)22*8,-
@M02996:162:000000000-B87FG:1:1101:21691:8815 2:N:0:TAGCGCTC+CTAAGCCT
GACTACTGGGGTATCTAATCCTGTTTGATCCCCACGCTTTCGTGCCTCAGCGTCAATGACGGCTTCGTGAGATGCCTTCGCAATCGGTGTTCTGAGTAATATCTATGCATTTCACCGCTACACTACTCATTCCTCCCACGGCATCCGTATTCCAGCAATCCAGTATCAAAGGCAGTTCCGGAGTTGAGCTCCGGGCTTTCCCCCCTGACTTGGACCACAGCCTACGCACCCTTTAAACCCAATAAATCCGGATAACGCTTGCATCCTCCGTATTACCGCCGCTGCTGGCACGGAGTTAGC
+
CCCCCGGGGGGGGGGGGGGGGGGGGGGGGGGGGGGGGGGGGGGGGGGGFGGGGGGGGEGGCF:FGGGGGGEFFGGGGGGGGGGGFFFFFFFGGE4FGAFGEFGGGGGGGGGGGGFGG:9+==FGDFGGFGGGGGGGGFFB=:0CGGAGFGFFGGGGG?FGGGEF8EGDG93:CD>FFGFDB>EEGFEG@9DE>DCAAEFE*EBBA?54>FGF3F68(:67==2>=(66:EF=F@E7<<FED(3;6)<C9>86B@)9(----154>>?BF98(3?<540((---,3?B7:(<?50*;F)69
@M02996:162:000000000-B87FG:1:1101:7182:8815 2:N:0:TAGCGCTC+CTAAGCCT
GACTACCGGGGTATCTAATCCTGTTTGCTCCCCACGCTTTCGAGCCTCAGTGTCAGTTACGAGCCAGTAAGCCGCCTTCGCCTCTGGTGTTCTTCCTAATCTCTACGCATTCTACCGCTACACTAGGAATTCCGCTTACCTCTCCCGCACTCTAGCAAAGCAGTCTCTTATGCAGTTCCTTGGTTAAGCCAAGGGATTTCACATAAGACTTACCTCGCCGCCTACGCACCCTTTACACCCAGTTATTCCGGATAACGCTTTCTCCCTATTTATTACGCCCGCTGCTGGCACATGGTTGGC
+
CCCCCGFGGEGFGGGGGFGGGGGGGGGFFGFFEGGGGFGGGEFGGGFG@F6EFGAFGGCFC7FCCEFGGGGGGGGGGGGGGG>FDFGGGEGGFFGGG9FCFFGCGGGGCEFCAGGGG=A+==FGDGFFGGGGF@DCC>DD+3DG+3=B9DFEGGDD,@,6@EDF,?FE+,@A7FFF8CEFEEFC<B>+=F,:A>G5):AE<C*>4=AEFFG84AA>A?4(/06>D?>(,=;675>C)/?:?;3)3.161/.--8)2(-(--C24::?2))))5:<6((-(((-433),((,(1*03<((.
@M02996:162:000000000-B87FG:1:1101:6129:8818 2:N:0:TAGCGCTC+CTAAGCCT
GACTACCAGGGTATCTAATCCTGTTCGCTCCCCACGCTTTCGCGCCTCAGCGTCAGTTACGGCCCAGTAAGTCGCCTTCGCCACTGGTGTTCCTCCCGATCTCTACGCATTTCACCGCTACACCGGGAATTCCACTTACCTCTTCCGTACTCAAGCTCTGCAGTCTCCAAAGCAATTCCCACCTTGAAAGCAGGACTTTCACTCCGGACTTACAGCGCCGCCTACACGCCCTTTACGCCCAGTCATTCCGGACAACGCTCGCCCCCTACGTATTACCGTGGGTGCTGGCTCGTTGTTAGC
+
CCCCCGGGGGGGGGEFEEDGGGGFGFGGEGFFEGGGG>FFGGGGGGGGGGGGGGGGGGGGGGGGGGGFGFGGGGDFEGGGGGGGGFF<FFFGFAE,FCEFGFDGGFGGGCFFFGFGE:<0=>FFCGFFFGGGFGFGGEFGF=FGGGDDDGFEGFFDDCAFGG),41CFGGFFGFGGFGCFGFCEFFC7ACE>>FGD)7B?EFCEFFFFFFC=*;8;55:6=:@;@=@F>C>9539A312::13>FF)):2),7:49--((-14?CB(43:(.6.-).:-.((-2,-57((,40.**/-.)
@M02996:162:000000000-B87FG:1:1101:7862:8823 2:N:0:TAGCGCTC+CTAAGCCT
GACTACCCGGGTATCTAATCCTGTTTGCTCCCCACGCTTTCGCGCCTCAGCGTCAGTTACTGTCCAGTAGACCGCCTTCGCCACTGGTGTTCTTCCTTATATCTACGCATTTCACCGCTACACAAGGAATTCCGTCTACCTCTCCAGCACTCAAGAGATACAGTTTCAAATGCAGTTCATGAGTTGAGCCCATGGATTTCACATCTGACTTGCATCCCCGCCTACGCGCCCTTTACACCCAGTAAATCCGGATAACGCTCGCCCCCTACGTATTACCGCCGATGCTGGCACGTATTTACC
+
CCCCCGGGGGGGGGGGGFFGGGGGGGGGGGGGEGGGGGGGGGGGGGGGFGGGGGGGGGGGGGGGGGGGFCGGFGGGGGGGGGGGGGGGGGGGGGGGGGGGFFGGDGGG=BEGGGGGG=?DDFG9EGFFFFGGFGGFGGGGGFFGGEEGBFFFGGGFGGGGGGDB@FGGGGADGFFGFGBFF,@CFGF9@FGFFFFEEGFFFGEA=?AE@FGCFFFFFFG54579:>@5=EB@C;EC33FE1(6);EE7;7.63:7F,,--(1(47;B<?8..6766)(-(-(((--)4??810.+336))
@M02996:162:000000000-B87FG:1:1101:7195:8827 2:N:0:TAGCGCTC+CTAAGCCT
GACTACCGGGGTATCTAATCCTGTTTGCTCCCCACGCTTTCGAGCCTCAGTGTCAGTTACGAGCTAGTAAGCCGCCTTCGCCTCTGGTGTTCTTCCTAATCTCTACGCATTCTACCGCTACACTAGGAATTCCGCTTACCTCTCTCGCACTCTAGCAAAGCAGTATCTTATGCAGTTCCTTGGTTAAGCCAAGGGATTTCACATAAGACTTACCTCGCCACCTACGCTCCCTTTACGCCCAGTTCTTCCGGATAACGCTTGCTCCCTATGTATTACCTTGGCTTCTGGCACATAGTTTGC
+
CCCCCGGGGGGG7FGGFEFGGGGFGFGGGGGGGGGGGEGGGGGGGGFGEFEFGFGGGGGGGGGGGGFGGGGGGGGGGGGGGGEEFGGGGGGGGGGGGGCFGFFGAFEGEGGGGFFGG:<?CCFF?9FFFFGGFG66CGCDCEFGFGFGDGBDFBDGFGGFEFBFGCGFG9@<DD+7?FAFFF62@?6<:@<=F@G5@FFC@A>>:9A;EFFEFFA8):C)457=BD=((1/(45>E0/<870/.1)79;15;1)/;/,(--*6.23:2)).).-)4-4)).5((...5,34,/699C4))
@M02996:162:000000000-B87FG:1:1101:7169:8827 2:N:0:TAGCGCTC+CTAAGCCT
GACTACCGGGGTATCTAATCCTGTTTGCTCCCCACGCTTTCGAGCCTCAGTGTCAGTTACGCGCTAGTCAGCCGCCTTCGCCTCCGGTGTTCTTCCTAATCTCTACGCATTTTACCGCTACACTAGGCATTCCGCCTACCTCTCTCGCACTCTAGCCAAGCAGTATCTTTTGCAGTTCCTTTGTTAAGCCAAGGGATTTCACCTCAGACTTACCCCGCCACCTACGCTCCCTTTACGCCCAGTTATTCCGGATAACGCTGGGCTCCTCTGTATTACCGCCGCTTCTGGCACTGAGTTACG
+
CCCCCGG7FGGGGGGGGFFGGGGGGGG;F<EFCG+@FGGGGG8FGGG,CF,CEFGG<CDG,,7@67@9,CEF8CGGGGGGG=,4,@FGGGGGG9,9?,CF=EGGGCEFEEE,,CFFG>BDDEF=,,4,8EFGF?E+++6DGE+=+30@5=AE,,=3,5@,>98FFCF7+,,<EC*AF7*+5,,@D+;8C74)6>*:>FFE4D**)*0>;FGFB)(2-0:(2//(6(2(/:68C3))((48((.)1-6.257-256C(-3((*(.9::?24-496.6)(,(449((4).)4?()*+3:))(
@M02996:162:000000000-B87FG:1:1101:12892:8829 2:N:0:TAGCGCTC+CTAAGCCT
GACTACTGGGGTATCTAATCCTGTTTGCTACCCGCACTTTCGAGCCTCAGCGTCGATGAGTCCCCAGCAGGCTGCCTTCGCCATCGGTGTTCTTCCTGATCTCTACGCATTCCACCGCTACACCAGGAATTCCGCCTGCCCCTGACCTATCCAAGAGACACAGTCCAGTCTGCAGGTCCGGGGTTGGGCCCCGGTATTGTACAGCCTGCTTGCATCTCCGCCTACGCTCCCTTTACGCCCCGTGATTCCGCACCACGCTTGCACCCCTCGTATTCCCGCGGCTGCTGGCTCGCAGTTTGT
+
CCCCCGGFGGGGGGGGGCFGGGGGGGGGGFFFGCFFGGGGGGFGGEGGFGGGGGGDG9FEFGGGGGGGFFGFGGGGGGGGGGGGGG7BFFGFFFFGGFCDFFFGGG@EEGDGF;FGG>BDDFGGD=@+AFEGGDEDGGGGGFF6D8=EDFFFF8D:1,@=DEB>FF?6?FF7FDCDFGFAB+:@CD=;>CEB>4?(9F+89F5*):>BFFG=D*.;6A>3=///8/:(4>=;F;C<(4CC((-1<2<:::)39)(1(---(9)59B;6<0481>)))(,(-,--4)).((.().22<.6(
@M02996:162:000000000-B87FG:1:1101:4613:8830 2:N:0:TAGCGCTC+CTAAGCCT
GACTACTAGGGTATCTAATCCTGTTTGCTCCCCACGCTTTCGAGCCTGAGCGTCATTTACCGTCCAGTAAGCCGCCTTCGCCACTGGTGTTCCTCCTAATATCTACGCATTTCACCGCTACACTAGGAATTCCGCTTACCTCTCCGGCAATCTAGCCTTACAGTTTCAAAAGCAGTCCCGGGGTTGAGCCCCGGGCTTTCACTTCTGACTTGCATGGCCGCCTGCGCTCCCTTTACACCCAGTAAATCCGGATAACGCTTGCCCCCTACGTATTACCGCGGCTGCTGGCACGTAGTTAGC
+
CCCCCGGGGGGGGGFGFGFGGGGGCFGGGGFFCFGGGGGGGGGGGGFGDGGGGGGGGGDGGGGGGGFGGGGGGGGGD>DFEGEGGC<FEFFGDFGGGGFGCDFD;FGGGGCGGGGGG>?DDFGEGGGGGGGFEGGGDEGGFEFGGG>G>GFDF;DGGGDFFEDF:=@F7FGFCF6EFGFF>E>C:7@DCF@=B>C@BCA:CFFFFFFFFF=*;4>B=6962667?;F22C@DG@EECEFCB(3)0529<98:(7<9----,924C19(((.,-.).6?2(,((-1)44?B2107*2:6<4
@M02996:162:000000000-B87FG:1:1101:2926:8830 2:N:0:TAGCGCTC+CTAACCCT
GACTACTCGGGTATCTAATCCTGTTTGCTACCCATGCTTTCGTGCCTCAGCGTCAGTTAGAGCCCAGTAACCTGCCTTCGCCACTGGTGTTCCTCCGAATATCTACGCATTTCACCCCTACACTCGGAATTCTGCTTACCTCTAATCCACTCAAGAACTTCAGTTTTGGACGCATTTCCGGGTTTAAGCCCCGGTATTTCACATCCAACTTGCATTCCCGCCTCCTCCCCCTTTACACCCAGTAACTCCGGACAACGCTCTCCACCTCCGTCTTACCGCCGCGTCTGGCCCTTCTTTAGC
+
CCCCCG,6BCGGGGGGGGGGGGGGGGGFGCAFF<8;C6EFFFD,BFFG?GGGGGGGGCG,6,,A,6CF<F,E,AEFGGGDEGD:FGGG@E@F,CEF++,?DFG==E,+8ECFFFGF,1:0?=B,,?:CGGGG,E==D;@B+3?++,*93ADD88+,,8E,8==@D+?,+7,38?+@DGF>C>8@@+0=>7FA>53)17BE*;**89=58A>C5A*+*=?4?:-))(0(0;2>?6*918C=1,6);)97;()(636F,((((2(-9(3,31((.3)6.46(4,-(-31()((,.)030.).
@M02996:162:000000000-B87FG:1:1101:7879:8831 2:N:0:TAGCGCTC+CTAAGCCT
GACTACCCGGGTATCTAATCCTGTTTGCTCCCCACGCTTTCGCGCCTCAGCGTCAGTTACTGTCCAGTAAACCGCCTTCGCCACTGGTGTTCTTCCTTATATCTACGCATTTCACCGCTACACAAGGAATTCCGTCTACCTCTCCAGCACTCAAGATATACAGTTTCCAATGCAGTTCATGAGTTGAGCCCCTGGATTTCACATCTGACTTGCATCACCGCCTACGCTCCCTTTACACCCATTAACTCCGGCTACCGCTCGCCCCCTCCGTATTACCGCCGCTGCTGGCACTCCTTTAGC
+
CCCCCG,,@@FGGGGGGFGGGGGGGGGGFFCFEFGGGGGGGGCGGGGGF<FEGGGGGGGGGFGGFGGGG,,CEFGGGGGGGGGGGFFFFFGF;GGGGAFG;DGFGGGGGGGGGGGFG:9==CF,+=:EDGGGGGGCD8@@+DFGG,8FDGFE86A,,,7EBEBEAFG8=DABGD+@;E*?D,6@FGEGCFG=*:C):@CEAC=EF8=*AFG8A**4)/351:>7=FB(/=9>FBFFFBCC<(.)3)//26)(.)(2,...(14199>(((-(,,.-)((,---(,42(-,4()0+32)-)
@M02996:162:000000000-B87FG:1:1101:14462:8832 2:N:0:TAGCGCTC+CTAAGCCT
GACTACCGGGGTATCTAATCCTGTTTGCTCCCCACGCTTTCGAGCCTCAGTGTCAGTTTCAGTCCAGTAAGCCGCTTTCGCCACTGGTGTTCCTCCTAATATCTACGCATTTCACCGCTCCACTAGGAATTCCGCTTACCTCTCCTGTACTCCAGCCACGCAGTTTCAAATGCAGTCACGGGGTTGAGCCCCGGGTTTTCACCTCTGACTTGCATGGCCACCTACGCCCCCTTTACCCCCAGTAAATCCGGATACCTCTTGCCCCCTCCGTCTTCCGCCGGCTTCTGGCCCGTAGTTAGC
+
CCCCCGGGGGGGGGGGGFFGGGGGGGGGGGFGGGGGGGGGGGDGGGGGGG@FGGGGGGGG9FGFGEGGGFGGGGG:CFGGGGGGGGGFGGGGGGFGGACFGFGGFGGGGGGGGGGGGAEGGFGGFFFGGGGGGGC?DEFGGEFGGEE;DGFFGGGGGGGGGCACFFGGGFGFGFGGD7D5CEECCDFG@GGFBED5=EFE?E*.:904@FGFF*81(;85:77(((,((:;BGF6))(C8(,/)39<499)417)*).)6)C??GF9<:(((.2)-((,-,(((.44<.4(-0)*22))-
@M02996:162:000000000-B87FG:1:1101:12877:8838 2:N:0:TAGCGCTC+CTAAGCCT
GACTACTGGGGTATCTAATCCTGTTTGCTACCCGCACTTTCGAGCCTCAGCGTCGATGAGTCCCCAGCAGGCTGCCTTCGCCATCGGTGTTCTTCCTGATCTCTACGCATTCCACCGCTACACCAGGAATTCCGCCTGCCCCTGAACTATCCAAGAGACACAGTCCAGTCTGCAGGTCCGGGGTTGGGCCCCGGTATTGTACAGACTGCTTGCATCTCCGCCTACGCTCCCTTTACGCCCAGTGATTCCGAACAACGCTTGCACCCCTCGTATTACCGCCGCTGCTGGCCCGAAGTTTGC
+
CCCCCGGGGGGGGGGGCFGGFGGGGGGGGECCFGGGGGGGGGGGGGGGGGGGGGGGG,CFGGGGGGGGGGGGGFGGGGGGGFGGGGG@CCEFFCEFGFFGGFFFFGGDDGCFFGGGG>D=D=FGGGEFGFGGGDGGGDFGGFF6=3D=@FF5@DCADGGGGGBEF?FFCFFFGFG6FGFAE>CCCDFGFGG4*::(5CFF?FFFEFBEBFGEDA<CCFC276/28?;77E;@G)/987EE1(520-4:>2>(45(1-----1,5C?9(464(,5).-(((-4,,90,4:,-(0)*2+).5
@M02996:162:000000000-B87FG:1:1101:18433:8841 2:N:0:TAGCGCTC+CTAAGCCT
GACTACCGGGGTATCTAATCCTGTTCGATCCCCGCACTTTCGTGCCTCAGCGTCAATAGCGGCTTTGTGAGATGCCTTCGCAATCGGTGTTCTGTGTGATATCTATGCATTTCACCGCTACACCACACATTCCTCCCACAGCATCCGCATTCAAGACCGGCAGTATCAACGGCAGGTCAGGTGTTGAGCACCTGCGTTTCACCGCTGACTTACCAGCCCGCCTACGCACCCTTTAAACCCAATCAATCCGGATAACGCCCGCATCCTCCGTATTACCGCGGCTGCTGGCCCGGAGTTAGC
+
CCCCCGGEGGGGGGGGGFFGGGGGGGGGGGGGGGGGGGGGGGGGGGGGGGGGGGGFG@EFEE+CFGGGGGGFGGGGGGGGGGGGFFCFGFFGFEGGGGCGGFGGGGGGGGGGGGGGD=BDDEFGFFFGGGGGGGGGG?FCFD?FGGFGFDFF>DEFFG>EGGBFGFGGGGEFGFDGFG:A??CCEGCG=9,8AFC26CEFFGFFFB9@FFGEFFC6?FD0E7;1((7(4>?BCBABDAGGB:0(049.2,02-)6*(((--1-35374<2-(.54A4(-(--,-4)486((4.0228.-.
@M02996:162:000000000-B87FG:1:1101:7188:8843 2:N:0:TAGCGCTC+CTAAGCCT
GACTACCGGGGTATCTAATCCTGTTTGCTCCCCACGCTTTCGAGCCTCAGTGTCAGTTACGAGCCAGTAAGCCGCCTTCGCCTCTGGTGTTCTTCCTAATCTCTACGCATTCTACCGCTACACTAGGAATTCCGCTTACCTCTCTCGCACTCTAGCAAAGCAGTATCTTATGCAGTTCCTTGGTTAAGCCAAGGGATTTCACATAAGACTTACCTCGCCACCTACGCCCCCTTTACGCCCAGTTATTCCGGCTACCGCTTGCTCCCTATGTATTCCCGCGGCTGCTTGTCCTTCGTTTGC
+
CCCCCGGGGGGFCFFGGGGGGGGGGGGFGFEFEGGGGGDFGGGGGGGGGGEGFGGGGGGGDEGG@FGGGGGGGGGGDGGGGGGGGGGG?FGGGGGGGGFGGFGCFGGGGGGGFGGDG=9+=EFGGGGFGGFGGGGGG8FF8D6DDGDGEGFEGGGGFGFGFGDEGFGEG@=8CFDGFFEFGGFCF7:B@?85FFDB@FFFEEFFFF6*:BGFFFCF9>D>C>56722((36:C;CE3(=C0,(/397<;;2((03*(---,14)2-3-.).<AB2<)(((,(-,-5)5.)-)***2244-
@M02996:162:000000000-B87FG:1:1101:7862:8846 2:N:0:TAGCGCTC+CTAAGCCT
GACTACCCGGGTATCTAATCCTGTTTGCTCCCCACGCTTTCGCGCCTCAGCGTCAGTTACTGTCCAGTAGACCGCCTTCGCCACTGGTGTTCTTCCTTATATCTACGCATTTCACCGCTACACAAGGAATTCCGTCTACCTCTCCAGCACTCAAGAGATACAGTTTCAAATGCAGTTCATGAGTTGAGCCCATGGATTTCACATCTGACTTGCATCCCCGCCTACGCTCCCTTTACACCCAGTAAATCCGGTATACGCCCGCCCCCTCACTATTTCCGCGGCCTCTGGCCCGCACTTATC
+
CCCCCGGGGGGGCFGGCEFGGFFFEFGGGGFGEGGGGGDGGGGGGGGGGGGGGGGGGGGGGGGGGGGGGG9EECGGGGGGGG:@DFFGGGGGGGGGFGFFGFGFFGGGGGGGGADFG1:==CFE+EFFFGGGGGGFFCDEDDFGGEEDDGFFGF6,=FGFFF<8EFGGGFGFGFGGFGFBEGGFGCACCFGFFAFF7DF@ECE=>BCEEF7*:FEFEFGBG@F@B(6(/:>BF@@4C383(/5):16CC6E,,)13,/(,.>>,746(((.).-)6:21(((-,(,,),,(())213))-
@M02996:162:000000000-B87FG:1:1101:18449:8849 2:N:0:TAGCGCTC+CTAAGCCT
GACTACCGGGGTATCTAATCCTGTTCGATCCCCGCACTTTCGTGCCTCAGCGTCAATAGCGGCTTTGTGAGATGCCTTCGCAATCGGTGTTCTGTGTGATATCTATGCATTTCACCGCTACACCACACATTCCTCCCACAGCATCCGCATTCAAGACCGGCAGTATCAACGGCAGGTCAGGTGTTGAGCACCTGCGTTTCACCGCTGACTTACCAGCCCGCCTACGCACCCCTTAAACCCAATAAAGCCGGATAACGCTCGCCTCCTCCGTTTTACCGCCTCTGCTGGCACGGGATTCGG
+
CCCCCGGGGGDGCFGGGEFGGGGGGGGGGGEFFFGDFGGGGGGGGGGGGGGGGGECG,FFGE+@FFFGGGE<FFGGGGGGGF@GDFFFGFGGGGGGGGCDFDGGGGGGGGGGGGFFG::8=>FG7FFG:FEFGFGGGEFE?D*DFG9F:>DDE9C:FF+6:@AF,CEG7E?>ED57?F4AC>6:>C**0<DB;6<@>FA6*5>>9527@AC<EA);=>/6=6/1@(33;:8(12))6)A8(3:)92))9179<5)2--(,,)-,C?F:?;-)(-).534(,((,4:)(,,)())***),(
@M02996:162:000000000-B87FG:1:1101:2723:8855 2:N:0:TAGCGCTC+CTAAGCCT
GACTACCGGGGTATCTAATCCTGTTTGCTACCCGCACTTTCGAGCCTCAGCGTCGATGAGTCCCCAGCAGGCTGCCTTCGCCATCGGTGTTCTTCCTGATCTCTACGCATTCCACCGCTACACCAGGAATTCCGCCTGCCCCTGAACTATCCAAGAGACACAGTCCAGTCTGCAGGTCCGGGGTTGGGCCCCGGTATTGTACAGACTGCTTGCGTCTCCGCCTACGCTCCCTTTCCGCCCACTGCTTCCGAACAACGCCTGCACCCCACGTATTACCACGGCTCCTGCCTACAAGTTTCC
+
CCCCCGGGGGE:CGGGGFFGGEGFGGGGGGFFGEGGGGGGGGGGGGGGFGGGGGGCE<FFGGGGGGGGGGGGGGGGGGGCFFGGGGCFD=@GFFGGGFDGGFGGGGFFGGGFFGGGG8<6>9A8DGG7F8EFGGGCGGGDFDDG+@DF5DFBFC6FFGGGGGDDF:=?CFGFGFGFFGE>ECCECGBGFFE@F):29@FF*><CF);)/@7)()65(02(*/(//4,43C:(:3)61(8C<(44*6)661)-9).9(,(.(1.4942(44-,6.).)).((.((((.(.))(0*+33)..
@M02996:162:000000000-B87FG:1:1101:3841:8858 2:N:0:TGGCGCTC+CTAAGCCT
GACTACTAGGGTATCTAATCCTGTTTGCTCCCCACGCTTTCGCACCTCAGCGTCAGTATCTGTCCAGCAAGCCGCCTTCGCCGCCGGTGTTCCTCCTAATATCTACGCATTTCACCGCTACACTAGGCATTCCGCTTGCCTCTCCAGTACTCAAGTTTGACAGTTTCCAATGCATGTCACCGGTTGAGCCGTTACCTTTCACATCAGACTTATCACACCGCCTACGTGCCCTTTACCCCCAGTCATACCGGACATCTCTTGCCCCCTCCGTTTTACCGCGCCTGCTTGCACGTATTTCAC
+
CCCCCGGAEGGG@FGGF,BFGGGGGCFAEFCF@CFDFGGGGGDGGGGGGCC+CBF,CFEFGGGGGFGFFC@D@BFGCCGGEC@:==4@CCCFCGEAFGDEEFDC;BD>C+BFEFFGE:@8DEFGE<,,CAEFFGG>@D@8DDFFGF)7=AEEFDDGAF@FD,8B=DFF7>E?C87;BC*?@869@?:CEG*)*3;B6,;:<@E<30*:.3:6*@9+*1//7:6>315(,*6;;;C93.<:B(/7+))15(819>)2).)..*,.1-1(4(,).(-.)((-(-8:1.).(54(00+++-)-
@M02996:162:000000000-B87FG:1:1101:18432:8859 2:N:0:TAGCGCTC+CTAAGCCT
GACTACCGGGGTATCTAATCCTGTTCGATCCCCGCACTTTCGTGCCTCAGCGTCAATAGCGGATTTGTGAGATGCCTTCGCAATCGGTGTTCTGTGTGATATCTATGCATTTCACCGCTACACCACACATTCCTCCCACAGCATCCGCATTCAAGACCGGCAGTATCAACGGCAGGTCAGGTGTTGAGCACCTGCGTTTCCCCGCTGACTTACCAGCCCGCCTACGCACCCTTTAAACCCAATAAATCCGGATAAAGCTCGCATCCTCCGTATTACAGCGGCCTGCGGCCCTGAGTGTGG
+
CCCC8EFEGGGG7FFGGFGGGGGGGGGGGGEFFGGGGGGGGGGGGGGGGGGGGGG:E<,C@F+@FGGGGGGFEFGGFG?FCFFEDDFFFBCFFGFFGGGGF<D@4FDGGBFGGFGGD>A@DEFE@GFE7=E;FEFGGC=B+89FGGFGFDFFD@FFGE@CE6):5;;,5>89:@D*;D)@C;<:*7496CE>FA62/7?E*,8>>),,:4+/7;))():2=./(63;,78:,<,).).;C6?(,0.<AF9)(-0)2))-,,1(()5)411,.(.-66).(,,(((((-4((,0)*3+).(
@M02996:162:000000000-B87FG:1:1101:25220:8888 2:N:0:TCGCGCTC+CTACGCCT
GACTACACGGGTATCTAATCCTGTTCGCTCCCCGCGCTTTCGTGCCTCAGCGTCAGTCGCAGCTCAGTACACTGCCTTCGCGACCGGCGTTCTTCCTGATATCTATGCATTTCACCGCTACACCACACATTCCACGCACCCCACACGCACTCTAGCCCCACAGTTTCCAAGGCAGTTCCCGGGTTGAGCCCCTACATTTCACCTCAGACTTGCGTTACCGCCTACGCTCCCTTTACACCCAATAAATCCGGATAACGCTCGAACCCTCCGTATTACCGCGTCTGCTAGCACGTGTTTAGC
+
CCCCCG,CFFFGGGGGDGGGGGGGG-@7CFEFG@F+CECFGG8CFFFGF,C@FEGGG<7F+B7,66CF,C,9,CFFFGGGG++++6@+CCCF+,,,99,CEDFCG,CEEFFEFGGGG=:=C8F8D<=CCFEFDC3+++@86:*=9+0@*CDFFGG,4,14>C=?@FGGG9,*;9?F=F***457<?(*56C0))2(17AE)@))6/.7@FGFC)(2,.72*--2:6;,4C:1CB245<EE(((,6)6<C()((8)2-(((()((1-:(,3-(..69)1-(,,4642).:<A(0)+22)).
@M02996:162:000000000-B87FG:1:1101:19770:8897 2:N:0:TAGCGCTC+CTAAGCCT
GACTACCCGGGTATCTAATCCCGTTCGCTACCCTGGCTTTCGCACCTCAGCGTCAGGATCTGCCCAGGAAGCCGCCTTCGCCACCGGTGTTCCTCCTGATATCTACGCATTTCACCGCTACACCAGGAATTCCACTTCCCCATACATACCTCAAGTCTGCCAGTATCAGAAGCAATCCGAGGTTGAGCCTCGGAGTTTCACATCTGACTTAACAAACCGCCTACGCGCGCTTTACGCCCAGTAAATTCGGACAACGCTCGCCCCCTCCGTATTACCGCGGCTGCTCGCCCGGAGTTGTGCG
+
CCCCCGGGGGGG@FGGGEFGFGGGGGGGGGDEGGGGGGGGGGGGGGGGGGGGGGGGDCG,EFFFGGGFGGGFGCFGGGGGGGGGGGCFGGGGGGGFGGGGGFGGGGGGGEFGGGGGG=@CDFGG@DGFGGGFGGGGCEFFGFFDFFE;DGFDGBCFEEDFGFDB,?7:DC9FG5FEFGFBG>CFFFB>=1DA**;>BGF49>67A=4*988>BF*)9?99E;/(3;(7(=((926<69E80:))8)5477.3(04)---,-14,91:16(((.).)-7-(-7-3)--(,899)0;:+.()(
@M02996:162:000000000-B87FG:1:1101:4879:8911 2:N:0:TAGCGCTC+CTAAGCCT
GACTACTGGGGTATCTAATCCTGTTTGCTACCCGCACTTTCGAGCATGAGCGTCGATAAGTCCCCAGCAAGCTGCCTTCGCCATCGGTGTTCTTCCTGATCTCTACGCATTCCACCGCTACACCAGGAATTCCGCTTGCCCCTGAACTATCCAAGAGAAACAGTCCAGTCTGCAGGTCCGGGGTTGGGCCCCGGTATTGTACAGACTGCTTGCATCTCCTCCTGCGCTCCCTTTACGCCCAGTGATTCCCACCAACTCTTGCACCCCTCGTTTTACCGCGGCTGCTGGCACTGAGTTTGC
+
CCCCCGGFGGEGGGGGGGGGGGGGGGDFGFDEACGGGGGGGCGGGGFCFFFGGGGEEGGGGGGGGGGGGGGGGFFFFGGFEGGGEGFFFFGGGGGGGGGGGFGGGGDGGDCFD=FAE=@DGCAFGFG+AFGFFDED6D?=DDFF+>DA8CFEFGGG8DGGG8=F9:FFCGGFGFDFF?<5@EEGGCBGFGGBD*929FA?CC4<CF5>2=DB>4>CEFG30/(613992=?;F86>@?<8?8:)/.:<:)1.1769(...):<<5:((4(((-().)4((-,-(-,),((.()*+336))
@M02996:162:000000000-B87FG:1:1101:8524:8914 2:N:0:TAGCGCTC+CTAAGCCT
GACTACAGGGGTATCTAATCCTGTTTGCTCCCCGCACCTTCGCACCTCAGCGTCAGTCATCTGCTGGTAACCTGCCTTCGCCATTGGTATTCTTCCAGATATCTACAGATTTCACCCCTACACCTGGAATTCTGATTGCCCCTCAGTGACTCTAGTTATGCAGTTCTCAACGCAATTCCGGAGTTAAGCTCCGGGATTTCACACCAAGCTTGCAAAACCGCCTACATGCCCTTTACGCCCAATAAATCCGAACAACGCTCGCAACTTACGTGTTCCCGCCGCTTCTGGCAAGTTGTTTGC
+
CCCCCGGGGCCFEGGGGFFGGGGGGGGFGEEFCEGGGEGGGGGGGGGGFFGGGEGDGG9FGG@FFFFGGGGGGGGGCEFGGGGGFGGG,C<FEFGF,CBFFFGFFGCGGGFGDGGGGAFFGGFEE@=?AFGFGGGFG=D9F8?DGBE9+BDEFACFG,DEGEDFFFDAF,D>EF+6DGFB+6+=FF9D>=DD?B6>@FFCEA<=A98@BFGDB>*8:?7/4-/::5E?E?BEGF*952:C768)0)9<;::(:36*(.(/,1(4/(.5.(.(5,)-,((-(44(()..2()(/*+22(()
@M02996:162:000000000-B87FG:1:1101:4869:8927 2:N:0:TAGCGCTC+CTAAGCCT
GACTACTGGGGTATCTAATCCTGTTTGCTACCCGCACTTTCGAGCATGAGCGTCGATAAGTCCCCAGCAAGCTGCCTTCGCCATCGGTGTTCTTCCTGATCTCTACGCATTCCACCGCTACACCAGGAATTCCGCTTGCCCCTGAACTATCCAAGAGAAACAGTCCAGTCTGCAGGTCCGGGGTTGGGCCCCGGTATTGTACAGACTGCTTGCATCTCCGCCTGCGCTCCCTTTACGCCCAGTGATTCCGAACAACGCTTGCACCCCTCGTCTTACCGCGGCTGCTGGCACGAAGTTTGC
+
CCCCCFFGFCEGGGGFG9EEFGGEEFGGGGFEACGGGGGGGFGGGGGGGGFGGGGCFGGAFGGGGGGGGGGGGGGGGFFGGG@FFGGFGFEFFFFGGGGGG<FG9FFGGGEFGGGGG:?DGFGGGGEGGFFFF?+=CFGFCDF?=DDCFCDEGGGGGGCDFGFDGFGCFGGFFDF8*=@DEEEE<DA?CFEBBDG=DGFC*=C5CAEEBFGFBF4=>@C3:83=?>B77C?@C83>D1:C(4>)846AD0)4184>,----9<2<<9::34(,(.-((-((-49<73:<???07;;9.44
@M02996:162:000000000-B87FG:1:1101:23761:8964 2:N:0:TAGCGCTC+CTAAGCCT
GACTACACGGGTATCTAATCCTGTTTGATTCCCGCACTTTCGAGCCTCAGCGTCAATCGCACACCAGCAAGCTGCCTTCGCAATCGGAGTTCTTCGTCATATCTAAGCATTTCACCGCTACACGACGAATTCCACTTGCCTTGCGTGTATTCAAGCCCATCAGTATCCACGGCATGCCAAGGTTGGGCCCTGACATTTGACCGCAGACTTAAAAGGCCGCCTACGCTCCCTTTAAACCCAATAAATCCGGATAACGCTCGCATCTTCCGTATTACCGCCGCTACTGGCACGGAATTAGCC
+
CCCCCGEGGGGGCFGGGGGGGGGGGGGGGGGGGGGGGGGGGGGGGGGGGGGGGGGGGGGGGGGFGGGGGGGGGGGGGGGGGFGGGGFFFGGGGGGGGGGGGFGGGGGGGGGGGGGGG>DDGGGCEGGGGGGGGGGGGFGGGFFFDC>FFGFFGGGGGGGDDFDFFFGGGGEFGFGGFGE?CFFGFD=CDGGBFFGAFGFEFF=BB)5BFFGCFCEFFFC9C46@?>;;:C8<FEFEE@EE:?:BFF>414824@,*,---,),-74)644.454663((--(((..3((48()7;A0)43
@M02996:162:000000000-B87FG:1:1101:24270:8968 2:N:0:TAGCGCTC+CTAAGCCT
GACTACTGGGGTATCTAATCCTGTTTGCTCCCCACGCTTTCGCGCCTCAGCGTCAGTTACTGTCCAGTAGATCGCCTTCGCCACTGGTGTTCTTCCTTATATCTACGCATTTCACCGCTACACAAGGAATTCCATCTACCTCTCCAGCACTCAAGAGATACAGTTTCAAATGCAGTTTATGAGTTAAGCCCATAGATTTCACATCTGACTTGCATCCCCGCCTACGCGCCCTTTACACCCAGTAAATCCGGATAACGCTCGCCCCCTACGTATTACCGCGGCTGCTGGCACGTGGTTGGC
+
CCCCCGGGGGGGGGGGGGGGGGGGGGGGGGGGGGGGGGGGGGGGGGGGGFGECEGGGGGGGGGGGGGGGGGGGGGGGGGGGGGGGGGGGGGGFGGGGGGFGFGGGGGGGGGGGGGGG@?DGEEEGGFFFGGGGGGGGGGGGEFGGEEFFGFFDGGFGGFGBFEFGFGGGGGFG7DGFFEFDFADEDEFEEGFFFCEFGFECGF7@BEECFEB8*;8=>F>C@FAB):/7B=>GE4;E;FEBF@>FE3762.(()76/.,/3C,1C>FBF0.)6364<0(,--,(4:)(((.(..*2/(-(
@M02996:162:000000000-B87FG:1:1101:20086:8972 2:N:0:TAGCGCTC+CTAAGCCT
GACTACCAGGGTATCTAATCCTGTTTGCTCCCCACGCTTTCGAGCCTCAGTGTCAGTTTCAGTCCAGTAAGCCGCTTTCGCCACTGGTGTTCCTCCTAATATCTACGCATTTCACCGCTCCACTAGGAATTCCGCTTACCTCTCCTGTACTCCAGCCACGCAGTTTCAAATGCAGTCACGGGGTTGAGCCCCGGGTTTTCACATCTGACTTGCATGGCCACCTACGCTCCCTTTACACCCAGTAAATCCGGATAACGCTTGCCCCCTCCGTTTTACGGCGGCTGCTGGCCCGTAGTTAGC
+
CCCCCGGGGGGGGGGGGFFGGGGGGGGGGGFGGGGGGGGGGGGGGGGGGGGGGGGGGGGGEEGGGGGGGGGFGGGGGGGGGFGGGGFFGGDFDFEFGGEFGFGGGGGGEGGGGGGGG>9DDEGGFGGEGFGGGGGGGEGGGFFGGGFGFGFFGFGGGGG6E==BFFGFG9DFGFCDFCEFEEGEGGE9=?FDAE5:=GFFFG?EEFECEFFEFAE:5>C(:5>3;>@2>BB=F@EEE<FED@@E@C?<;:086><C/.(--9?FGF6(,--).245((-4,436142(,.430)*2@))6
@M02996:162:000000000-B87FG:1:1101:24263:8984 2:N:0:TAGCGCTC+CTAAGCCT
GACTACTGGGGTATCTAATCCTGTTTGCTCCCCACGCTTTCGCGCCTCAGCGTCAGTTACTGTCCAGTAGATCGCCTTCGCCACTGGTGTTCTTCCTTATATCTACGCATTTCACCGCTACACAAGGAATTCCATCTACCTCTCCAGCACTCAAGAGATACAGTTTCAAATGCAGTTTATGAGTTAAGCCCATAGATTTCACATCTGACTTGCATCCCCGCCTACGCGCCCTTTACACCCAGTAAATCCGGATAACGCTCGCCACCTACGTATTACCGCTGCTGCTGGCACGTAGTTAGC
+
CCCCCGGGGGGGEGGGGGGGGGGGGGGGGGFGGGGGGGGGGGGGGGGGGGGGGGGGGGGGGGGGGGGGGGGGGGGGGGGGGGGGGGFGGGCFGGGGGDCFGFGGGGGGGGGGGGFGGBFGDFGEFGGGGGGGGGFDFFGGGFFGGEDEFGFFFFFGGCFGGGEFGFGGGDEFFFFGFGEFGGFGGGFFDFFDFFGEFGFFEGEEBFC@EFFEFFAFE>05@88>BDF=AEBBCECECEGDF==<+9CEC;3;@34F,.,/.:>:C0(55:.4>?:A<(-(,470<:70:?F:0.*2:).)
@M02996:162:000000000-B87FG:1:1101:22529:9069 2:N:0:TAGCGCTC+CTAAGCCT
GACTACACGGGTATCTAATCCTGTTTGTTCCCCCGACTTTCGCGCCTCAGCGTCAGTACCGTTCAAGGAATCCGCCTTCGCCTCCGGTGTTCTATAGGATATCAACGCATTTCACCGCTACACCCTATATTCCGATTCCCTCTCCCAGACTCGAGTCCTGTAGTTTCAAGCGCACTTTCCGGGTTGAGCCCGGAGATTACACACTTGACACGCCAGACCGCCTACGCGCCCTTTACGCCCAGTAAATCCGAACAACGCTCTTTGCCTCTGTATTACCGCGGCTGCTGGCCCAGACTTAGC
+
CCCCCGGGGGGGGGGGGFFGGGGGGGGGGGGGGGGGGGGGGGGGGGGGGGGGGGGGGGGGGGGGFGG8FFGGGGGGGGGGGGGGFEFCFFGGFFFBE<9;E@DCFGGGGDGGGFGGG=@=D9FFG@FFFGGGG?=CGFGGGDFGFGD3;FBD6@CFEFFGGGEFGFGFF;ED>5DEFGAFBBCE774D;EC4BED2BFAB=G*5@AE=EAD00)(0/:::E:/3;(6,4?>>4:AFFFEG:64)1:-6970-7B?C(----0..:).....-.6-))(--(-33124(((435>*3<<)9
@M02996:162:000000000-B87FG:1:1101:9811:9078 2:N:0:TAGCGCTC+CTAAGCCT
GACTACTGGGGTATCTAATCCTGTTTGCTCCCCCGACTTTCGCGCCTCAGCGTCAGTGCTGTTCAAGGAATCCGCCTTCGCCTCCGGTGTTCTGCATGATATCAACGCATTTCACCGCTACACCCTGCATTCCGATTCCCTCTCCCACACTCGAGCAGAGCAGTTTCAAGCGCACTTTCCGGGTTGAGCCCGGAGATTTCACACTTGACACACTCTGCCGCCTACGCGCCCTTTACGCCCAGTAAATCCGAACAACGCTCTGGGCCTACGTATTACAGCGGCTGCTGGCACAGAGTTCGC
+
CCCCCGGFGGGGGGGGGGGGGGGGGGGGGGGGGGECFGGGGGGGGGGGGGGGGGGGG,EEFGGF<CF,CFGGGGGGGGGGGGEGFGGGGGGGGGF5,<CEGFG8EGGGGGGGGGGGG>DGGGFFGFGGGFGGGG6CGGGGGDDGGED,<DFD3@DG6=D8@DDEGFGGG>EDGFDGFCCFECEGGGFGEGGFE:<@DGFFFG?=:;;BE8<=D56;9=D9C:61=<F07C>9FF44::CE<?:<4<>:7>511;89-----*)(13?((-.))4)6)),-(-33??::0:247)3<<)((
@M02996:162:000000000-B87FG:1:1101:21126:9081 2:N:0:TAGCGCTC+CTAAGCCT
GACTACCGGGGTATCTAATCCTGTTTGATCCCCACGCTTTCGTGCCTCAGCGTCAATAACGGATTCGTGAGATGCCTTCGCAATCGGTGTTCTGAGTAATATCTATGCATTTCACCGCTACACTACTCATTCCTCCCACGGCATCCGCATTCCAGTCTGACAGTATCAAAGGCAGTTCCGGAGTTGAGCCCCGGGCTTTCACCTCTGACTTGCCAGCCCGCCTACGCACCCTTTCAACCCAATCAATCCGGATAACCCCTCCATCCTCCGTTTTTCCGCGGCTGCTGGCCCGGAGTTCGC
+
CCCCCGGGGGGGFGGGGGGGGGGGGFGGGGGGGGGGGGGGGGGGGGGGGGGGGGGGGFGGGGDGGGGGGGD?FGGGGGGGGGDGGGFFGGGGGG;FGGDGGFGGGGGGGGGGGGGGG>@DGFGGGGFFGEFFEEFGG>ECD=>DGGFGFDDEGGGFGGFGGFBDCDG:DECDGFDGFDEF8+@CGFEFEGGFF5>AAGABEFEEFFF*98F:/;:6()/0:624309(4C@(;@3C<?GE?(((275.9481,).2(((((1.)*4))41,).3(.4402147>67880(42))*2*)((
@M02996:162:000000000-B87FG:1:1101:19610:9081 2:N:0:TAGCGCTC+CTAAGCCT
GACTACCCGGGTATCTAATCCTGTTCGATACCCACGCTTTCGTGCCTCAGCGTCAGTAGCGTACTGGTAGGCTGCCTTCGCAATCGGAGTTCTGTACCATATCTATGCATTTCACCGCTACACGGCACATTCCGCCTACCTCGCTCGCACTCAAGAACGGCAGTTTCAACGGCAATTTTACGGTTGAGCCGCAAACTTTCACCACTGACTTACCATCCCGCCTACGCACCCTTTAAACCCAATAAATCCGGATAACGCCCGCATCCTCCGTATTACCGCGGCTACTGGCCCGGGCTTAGC
+
CCCCCGGGGGGGEGGGGGGGGGGGGGGGGGDFGGGGGGGGGGGGGGGGGGGGGGGGGCFGGGGEGGGGGGCFGGGGGGGGGDGGGGG,>FFGFFGGGGAEFFGGGGGGFGGGGGGGD1<CDDFE@FBFFGGGGGGCG8DFGEFGCF)FBGEF8@?>8E8=ECAF7CDFFGGFGF*CFGE>>CCFGGEGFGD@4?7B;CFFEGF@>1)*/;3;EFEFFFFDG13;;7;(6=<39:44:7CC4??7F9460-)-1)-2-,(-,57(72,5.3-(.,.6.-(-1-4(,),..(-47<*2/)))
[truncated: 64,515,246 more chars]
