# Supplementary material for: Long-term storage of feces at −80 °C versus −20 °C is negligible for 16S rRNA amplicon profiling of the equine bacterial microbiome
Source: PeerJ. 2021 Mar 9;9:e10837. doi: 10.7717/peerj.10837 (PMC7953882; doi:10.7717/peerj.10837)
Supplement: Supplemental Information 11 [file peerj-09-10837-s011.zip › SI_2014_16S_K10_L001_R1_001.fastq]

@M02996:162:000000000-B87FG:1:1101:23781:1911 1:N:0:TAGCGCTC+AATGAGTA
CCTACGGGTGGCAGCAGTAGGGAATATTGCACAATGGGGGAAACCCTGATGCAGCAACGCCACGTGTGGGAAGAAGCTTTTCGGTGTGTAAACCACTGTCTTCAGGGAATAATGCTTAATTTCGGTTAAGTTGATTGTACTCCGAAAGGAAGCACCGCCAACCTCCGTCCCACCAGCCGCGGCAATCCGAGGGGTGCAACCGTTGTTCGGATTCTTTGGTCGTATTGGGAGCCCAGCCGTAGATGCAAGCAGTCTGTCCATACCCGGGCCCCACCCCCGGCCCTCCTCCCTGGCCTTTTC
+
88BCC>8501)=;8=;;==<;86;EFGG<E,EFGGGGD7F7CGFCFGGGE@D9FF@FCC:EDGGFG<C7CF,B<,,,,:9=A7@:,B,9,C,C4,,,,<5,C,,5,A7,995,,,,,9,,9,A<+66=,,95=;,,,C,A,,,4+++33=,,>,@D>+=7C=+,,5+5,@+4+>,,>;191**9*0*2)*)*:37*)*+)07=3=C:;))**17**24*/*/2**)324)*5((4@(1@/-*(/-9*-*(,.).))674))*(.,3(()-9(((0?@>(,(.,((4((,(.)8(.))).)
@M02996:162:000000000-B87FG:1:1101:23148:2026 1:N:0:TAGCGCTC+AAGGAGTA
CCTACGGGTGGCTGCAGCTAAGAATATTCCGCAATGGACGAAAGTCTGACGGAGCGACGCCGCGTGGATGATGAAGGCCGGAAGGTTGTAAAATCCTTTTATAACTGAGGAATAAGTAGTGGAGTGGAAAGCCATTACGGTGACTGTAGGTTATGAATAAGCAACGGCTAATTACGTGCCAGCAGCCGCGGTAACACGTAAGTTGCGAGCGTTGTTCGGATTTATTGGGCGTAAAGGGCATGTAGGCGGTCTTGCAAGCTTGGTGTGAAAGGCGGAAGCTTAACTTCCGAATTGCCTTGAG
+
88CCCBA)11)=;8=6;=;;6;;;CFFGGGGGGGGGGGGFFGGCEFGGGFC@BFFCCCECFGGGFF:FFGGGGGGGFEF7FGEGGGGFG9FFGFFEBFGB,A<FGFFEDFCC8<E<EAE<8ACFGDFCFGGDGFGAFE@CEC+D,=EDFG;D;ACFGGGGGFCDGEGG*C6;9EEGB7>?9CFAG>9C951=?BCEAG<)*;1;C78B)88CDBBG*4D55AC7A@99:@G)((4@A67*(9-9>F?1D,,74<A2:7<>4?642<62@<>?32>:7-1)46<A<)).3133:3))1).-.
@M02996:162:000000000-B87FG:1:1101:17498:2031 1:N:0:TAGCGCTC+AAGGAGTA
ACTACGGGAGGCAGCAGTGGGGAGTATTGCACAATGGGCGAAAGCCTGATGCAGCAACGCCGCGTGAGTGAAGAAGTATTTCGGTATGTAAAGCTCTATCGATGGGGAATAAGATGAAGGTACCCAAGTAAGAAGCCCCGGCTAACTACGTGCCAGCAGCCGCGGTAATACGTAGGGGGCAAGCGTTATCCGGATTTACTGGGTGTAAAGGGAGCGTAGACGGAATAGCAAGTTTGAAGTGAAATACCTGGGCTTAACCCAGGAATTGCTTTGAAAACTGTTAATCTAGCGTACGTGAGGG
+
68ABC@:851)=88=;;==;;@@78;CEFGCFGGGGGGGGEGGCEGGGGGFGGFFEGEECFEGE@F=BFGF9FFFGC<FAFGGGF<FCG9FF<EEFF<CB7ADAFCE=B,9EC9=B9ACCFAFGFD7<:<,9;EEFGGGGDGE::DFFGGGDGGGFF??FG>C:::7>FFBEFE>ECEEGGG?FEDC?CCFGD=CEFFGAFFGAGGBA;;CECE>CDFGGFGG3*.029*:5:)4=AFFD??6/:**5:7?FF?604ED0,866(),)=)2:>9=A=?)))1).-542))(,(47:@686:
@M02996:162:000000000-B87FG:1:1101:12313:2038 1:N:0:TAGCGCTC+AAGGAGTA
CCTACGGGGGGCTGCAGTGGGGAATATTGGGCAATGGGCGAAAGCCTGACCCAGCAACGCCGCGTGAAGGAAGAAGGTCTTCGGATTGTAAACTTCTTTTATGAGGGACGAAGGACGTGACGGTACCTCATGAATAAGCCACGGCTAACTACGTGCCAGCAGCCGCGGTAATACGTAGGTGGCGAGCGTTATCCGGATTTACTGGGTGTAAAGGGCGCGTAGGCGGGGATGCAAGTCAGATGTGAAATCTATGGGCTTAACTCATAAACTGCATTGGAAACTGTATCTCTTGAGTGCTGGG
+
88AACB8585188884:::::8?BBEFGGFGGGGGGGGGGFGGEFGGGGGGGGFFFGFGDEEGGFGDFGGGCFFGGGGGFFGGGDEGGGCFGGFGGGGFFCF<@FCEEFGDEGG>F@FECBCFFCG<2<<FF7CF?F9CGDGCFFCEFGGCFGGEFGDCFFCCF5EEGEE5FCEC<9CE:C75>:9<DDCDGGFGE@G:@FGFFFGFFDFGGGFBC39CDDGGFEBGD>BCFA>A/:BFC):)9:67<F42648:??CF><*6)<<A2?AC?>66+95978/4::.6).6474:))/.6.,
@M02996:162:000000000-B87FG:1:1101:19151:2076 1:N:0:TAGCGCTC+AAGGAGTA
ACTACGGGTGGCTGCAGTGAGGAATATTGGTCAATGGGCGAGAGCCTGAACCAGCCATGTCGCGTGCAGGAATACGGCCCTATGGGTTTTAAACTGCTTTTGCCTGGGGATAAAGTGGCGGACTTGTCCGTTATTGCAGGTACCAGGCGAATAAGGATCGGCTAACTCCGTGCCAGCAGCCGCGGTAATACGGAGGATCCGAGCGTTATCCGGATTTATTGGGTTTAAAGGGTGCGTAGGCGGCATCTCAAGTCTGTGGTGAAATGCCAGGGCCCAACCTTGGCACTTCCATGGGAACTGG
+
888=A?=5>01;;8=;;==;;;;;CEFGGFGGGGGGGFFGECECCFFEFFFGGGFGGGGAACFEFGGGGGGB8EFFEDGFFFFGGDG7CBFFG<F9?FFEFF<E,,DFC=?EEC9AD<F7+:F+E9EFFCFFCBB;FA@FGGFGA8AFEEGGFAB?B@FECDCECDCD?CFF9FCGGCED73?>ED5CF7C586C8A;C8<:>AEC>>FFFEGEFCFFGG=FF<EEGDDFGFBB:D(47*4945(09)2-)*.644.97((9<24<).*456:(8;3(:0<?((,80)..-).,((0(,53
@M02996:162:000000000-B87FG:1:1101:11514:2100 1:N:0:TAGCGCTC+AAGGAGTA
ACTACGGGCGGCTGCAGTGAGGAATATTGGTCAATGGGCGAGAGCCTGAACCAGCCATGTCGCGTGGAGGAATAAGGATCTATGGTTCGTAAACTCCTTTTGCGGGGGGATAAAGTGCGGGACGCGTCCCGTATTGCAGGTACCCCGCGAATAAGCATCGGCTAACTCCGTGCCAGCAGCCGCGGTAATACGGAGGATGCGAGCGTTATCCGGATTTATTGGGTTTAAAGGGTGCGTAGGCGGCCCCTTAAGTCGGCGGTGAAATTTCCGGGCTCAACCCGGCCCATGCCGTCGACACTGG
+
-868@:111116688;;;;;;@@CEFAFFEFGGEFGGGGECBC@<FFGFCFGEFFFEEFFGFFECFECCFD8FFCGC?FFFFGFFEE<FF<FGEF<<?FEB<,7>=CE<:=F:9,?CCF7F*<588CECEDGGGGCG?FGGGEFFE5CE**:C7<C<FGGGGGGFFFG7CC=<CF?FFCE=C:B8D3CDF>@8>=5>*00/7C)2C3>7@FGD>>7CAGGFFGGG3C:A=C341:D<?5*.9-0(778<?26-6:(45C03.5<))))1,/42-5<?:::9.(((((.5)-,((,()-).(
@M02996:162:000000000-B87FG:1:1101:11531:2107 1:N:0:TAGCGCTC+AAGGAGTA
CCTACGGGCGGCTGCAGTGAGGAATATTGGTCAATGGGCGAGAGCCTGAACCAGCCATGTCGCGTGGAGGAATAAGGATCTATGGTTCGTAAACTCCTTTTGCGGGGGGATAAAGTGCGGGACGCGTCCCGTATTGCAGGTACCCCGCGAATAAGCATCGGCTAACTCCGTGCCAGCAGCCGCGGTAATACGGAGGATGCGAGCGTTATCCGGATTTATTGGGTTTAAAGGGTGCGTAGGCGGCCCCTTAAGTCGGCGGTGAAATTTCCGGGCTCAACCCGGTCACTGCCGTCGAAACTGG
+
88A?C>==5108888;;;;;;;;;;EFFGGGGGGGGGGGGFDFCCGGGGGGGGFEFFGGFGFGE@FGEGGF88CFGG9EFFGGGGGGFGGFGGFGFFFFFFF@FEEEGGC:C9<FF@F7F*:FCCEEEGE>CEGG?GGGGGGCFGCCGE>588FCGGFFEDGGGFFFGGE857C9CD*:=FDD:EG<CFCGCC>C5@F4:<DEBEGFFFBGGGE@>65C>FGFDGFFFB4D38:<F6?B585379:B0239FAA033CD>>FFA<:)60,)(3(7<63:?BE;F0:A2?<2-(39()-.-4
@M02996:162:000000000-B87FG:1:1101:14167:2110 1:N:0:TAGCGCTC+AATGAGTA
CCTACGGGTGGCAGCAGTGGGGAATATTGCACAATGGGGGAAACCCTGATGCAGCGACGCCGCGTGAGTGAAGAAGTATTTCGGTATGTAAAGCTCTATCAGCAAGGAAGAAAATGACGGTACTTGCCTAAGAAGCCCCGTCTAACTACGTGCCAGCAGCCGCGGTAATACGTAGGGGGCAAGCGTTCTCCGGATTTACTGGGTGTTACGGGAGCGTAGACGGTAGGGCAAGTCTGAAGTGAAATGCGGGGGCTCCACCCCTGAACTGCTTTGGACACTGTCACCCTAGATTGCGTGAGAG
+
-8@?CB=):01=;8=;;==;;78BCFEFGF9FGGGGGGEG>FGFEEGGFFEF9AC@@@@BCEGEFGCBCFF,CFGGE,BCFFFG@,B,F<FG9?FE<<@@,5?<E8FCFFCE88FA9E=7F+45CE,A,98,,,8>DEE7+6>B93A>D+6=CF@:F67FC9C**@*1:26*;,;?55557*8;:DG*>ADC:.=5*7:@@;=8?>):+0>**)0/133*9CCC*):*8>9)66:7)6=*5*685999C0(7196((:969)40:2),9>*68()+).,))/66)(((,5))))(-)(-55
@M02996:162:000000000-B87FG:1:1101:14147:2113 1:N:0:TAGCGCTC+AAGGAGTA
CCTACGGGTGGCAGCAGTGGGGAATATTGCACAATGGGGGAAACCCTGATGCAGCGACGCCGCGTGAGTGAAGAAGTATTTCGGTATGTAAAGCTCTATCAGCAAGGAAGAAAATGACGGTACTTGACTAAGAAGCCCCGGCTAACTACGTGCCAGCAGCCGCGGTAATACGTAGGGGGCAAGCGTTATCCGGATTTACTGGGTGTAAAGGGAGCGTAGACGGTAGGGCAAGTCTGAAGTGAAATGCGGGGGCGCAACCCCTGAACTGCTTTGGAAACTGTCAAACTAGAGGGCAGGAGCG
+
-8,8A:=5:0)=;88;;<=;;7@@CFEFGGFFFFGGGFDGBEGGFEGGGGFFGAC@CEECCBFC@FCCFGFCFEFGE<FCCGGG=,FCFCFFCEBEFCA@?ACFGGGFGCFFCCFGCEG7F@FCFC9FFCFFFFGGGFGGGGGGG89FGCDBFFGDFGFFG9B@F=5:@F;FCGFGEEEG5F>:E<5CFFGEC=5A4CCFGFG5E9ABFFCE:5BDDBCDFGGD5@CDBFG>>BAFF<?:4:9B9=?>C>B>((-36CGFF>677?45942:.5?C??-6)8)644<44>8(4::0<(,(-
@M02996:162:000000000-B87FG:1:1101:20697:2127 1:N:0:TAGCGCTC+AAGGAGTA
ACTACGGGAGGCTGCAGTGAGGAATATTGGTCAATGGACGGAAGTCTGAACCAGCCAAGTAGCGTGCAGGATGACGGCCCTATGGGTTGTAAACTGCTTTTAACCGGGAATAAAGATGTTCACGTGTGGACAGTTGCATGTACCGGTTGAATAAGGATCGGCTAACTCCGTGCCAGCAGCCGCGGTAATACGGAGGATCCGAGCGTTATCCGGATTTATTGGGTTTAAAGGGAGCGTAGGCGGTAGATCAAGTCAGCTGTGAAAGATCGGTGCTCAACATCTGGACTGCAGGTGAAACTGG
+
8864@:8A@:18=;8;;;=;;;@C@EEFFFGFFFFFGGGGDGEEGCFFGGFGGEEFEDFC@EFECFEGGGGGGFFGGGGG<EEGGGGDGGEFGGGGFCGFGF@FFGGG:CFFAEFGGG??FFGGGFEFEFG8FEGGGGDFGGDGGD33@DF;DFFFFEDECDFEFGFFFEEFCGFFC@EEFDEBEG4DG7C88?CCA486C?EDGCEFFFGGD:5*CE+:@FFDED?768:>2(3;-8795C9)(0/)??FF465<?+968F<9)32)<(*-42BE?:<(59<AAB20()5(.8))0.54.
@M02996:162:000000000-B87FG:1:1101:12604:2140 1:N:0:TAGCGCTC+AAGGAGTA
ACTACGGGTGGCAGCAGTGAGGAATATTGGTCAATGGTCGGAAGACTGAACCAGCCAAGTCGCGTGCAGGAAGACGGTCCTATGGATTGTAAACTGCTTTTGTACGGGAATAAAGTGCGGGACGTGTCCCGTTTGGAATGTACCGTAAGAATAAGGGTCGGCTAACTCCGTGCCAGCAGCCGCGGTAATACGGAGGACCCGAGCGTTATCCGGATTTATTGGGTTTAAAGGGTGCGCAGGCGGAGGAGTAAGTCAGCGGTGAAATTCTCATGCTCAACATGAGAACTGCCATTGATACTGG
+
-88AC?>5=0)=;8=;;==;;;;CCEFFGGGGGGGFGCECEEEEFGEGFGFGGFEFFFFFFCFB@FGGGGGGGFFFFFGG<EEFGGGCFGFFGGGGGFFGGGGGGGGGFFGGGGGFFGGGGDGGGGGEGGGG@FGGGGDFGGGGGGGGGGGCFFDCCDCEDGFEGGGGGGFGGGGGGGGGGDB>EDDGFCGGDDGGFGGFGGGBEDFFFFGGGB>36):CFGFGE:EFDFD>3:?FF>EC>G>)483(9:BF44:ABGG?BFFF26<)06;6<)8C@B42:=:B>)-..852)65)0<4>:
@M02996:162:000000000-B87FG:1:1101:10366:2149 1:N:0:TAGCGCTC+AAGGAGTA
ACTACGGGTGGCAGCAGTGGGGAATATTGCACAATGGAGGAAACTCTGATGCAGCAACGCCGCGTGAAGGATGAAGGTCTTCGGATCGTAAACTTCTGTCCTTAGGGAAGATAATGACGGTACCTTTGGAGGAAGCCCCGGCTAACTACGTGCCAGCAGCCGCGGTAATACGTAGGGGGCAAGCGTTATCCGGAATTATTGGGCGTAAAGAGTGCGTAGGTGGTTTCCTAAGCATAGGGTGAAAGGCATGGGCTTAACCAAGGTAAGCCCTTTGAACGGGGGTACGTGAGTGCAGGAGAGG
+
888?A?85=00;68=;;<=;;8;@,C<FFFFFGEGFGEDEFFGGAEGGCAAFFFFFFGEFFCFC@FFFFEFGFFFGGFGGCFGECFCFFEGGGAFGGGFDCC9B?FDEECE,EEFFFGGGGGGFG,CEFGGCEFGGGGGGGGDGFFDFGGGGGGGF6,=@>9@BF8CC7ECFFGFGGECEEFAFGDDGFFFGDF5;6:+;CGGFEC>B88;=2@FDD:DG7CF>C)+7)9>606<=AF>9895=987:F(:F?((5AGGF<)4)).8<9:*8):@<?(46;)(-3(.(.46<4<A:38(8:
@M02996:162:000000000-B87FG:1:1101:17338:2161 1:N:0:TAGCGCTC+AAGGAGTA
ACTACGGGTGGCAGCAGTGGGGAATATTGGACAATGGGGGGAACCCTGATCCGGCGACGCCGCGTGAGTGAAGAAGTATTTCGGTATGTAAAGCTCTTTAAGCAGGGAAGAAAATGACGGTACCTGCAGAATAAGCCCCGGCTAACTACGTGCCAGCAGCCGCGGTAATACGTAGGGGGCAAGCGTTATCCGGATTTACTGGGTGTAAAGGGAGCGTAGACGGCAATGCAAGTCTGAAGTGAAAGCCCGCGGCTTAACTGCGGGACTGCTTTGGAAACGGGATGGCTAGAGGGTCGGAGAG
+
88@?C?8))01=;8=;;=;;;78@;C,CEDGFFFGFGFDGGGDGGDFFEFFE?C@BBFGGGCFB8@FC>CFFFDCF<@@F<FGG@FFGFFFFCGCGGFFFFGGGFGGFFGGFGG@FCGGGGGGGGGGGGFGGGGGGGGGGGGGGGGGGGGGGGGGFFGFFC7EGG:EGGGGGFGGEGGGEEFFFE7>DGGGGDE:50?FFCFG?C9FFFFGECDED5<DGFGGDGD+25BFFBF4@BAF78::@94><DB>:>0,8>C*6?@>>9918?)22<BFFF?32(5(46:82?BF(4,((04413
@M02996:162:000000000-B87FG:1:1101:12824:2285 1:N:0:TAGCGCTC+AAGGAGTA
CCTACGGGTGGCTGCAGCTAAGAATATTCCGCAATGGACGAAAGTCTGACGGAGCGACGCCGCGTGGATGATGAAGGCCGGAAGGTTGTAAAATCCTTTTATAACTGAGGAATAAGTACTATCAGAGAAAGGTAGTATGGTGACTGTAGGTTATGAATAAGCAACGGCTAATTACGTGCCAGCAGCCGCGGTAACACGTAAGTTGCGAGCGTGGTTCGGAAGGATTGGGCGAAAAGGGCAGGGAGGCGGTGTGGCAAGCTTGGGGGGAAATCCCGGAGCTTAACTCCGGAATTGCGTTGAG
+
-888@?8):))==8=;;=;;;;;C6E<EFGGGDCCDDFFB@CCEFD,CCEECBB6@@FCF@@8>8>FC,CEFFCDEGGGGEFGGGBCFFEFEFFGGC?,FF9FGE<BBDFGF,CFGAFFAF,FGGGGGGFGG9FF>EFGGGCFF=E=EFG38DD>=A:DDCCGGFGGGGGGC@DFC,@C;@9>FFGFGDGG8:AFGAC0?CG9:@@B55.C**:89C.>C>*/CG*CFB>G)-9>FFF)C(>(8:B87D-(.,44?<EF7)7<(4(49>60-..8852(((9:946)44?1(.4)4)-4-.
@M02996:162:000000000-B87FG:1:1101:12839:2301 1:N:0:TAGCGCTC+AAGGAGTA
ACTACGGGTGGCTGCAGCTAAGAATATTCCGCAATGGACGAAAGTCTGACGGAGCGACGCCGCGTGGATGATGAAGGCCGGAAGGTTGTAAAATCCTTTTATAACTGAGGAATAAGTACTATCAGAGAAAGGTAGTATGGTGACTGTAGGTTATGAATAAGCAACGGCTAATTACGTGCCAGCAGCCGCGGTAACACGTAAGTTGCGAGCGTTGTTCGGCATGATTGGGCGTAAAGGGCAGGTAGGCGGTTGTGCAAGCTGGGGGTGAAATCCCGGAGCTGCACTCCGGAATTGCGTGGAG
+
-88AC:1)1)1==8=;==;;;;;;;CE9EFGGEEGAECFECFEEFF,EFGDDF>:BCFEGGECC8@FE<CFGGACECFGGGGGEG,BFBD?DECCFG,@EF9EFFA?<AFGF,CEEF?E,@AFC,ADFF,@D8FF,CFFFGA=D8DFGFFDAFGDFDG7=CFDGG6CEDCF7EFGGEF5FF9>;:DF4>9D*C8FEA?CF<8+;<75>3)9**28DG@3/8:**+9C<?FD8060@A:DF(9:*27?;3-,0(,42)A3:)80(((-:?):)(55:>2((()(59>0-(--()..(0,-1.
@M02996:162:000000000-B87FG:1:1101:23407:2371 1:N:0:TAGCGCTC+AAGGAGTA
ACTACGGGAGGCTGCAGTAGGGAATATTGCACAATGGGGGAAACCCTGATGCAGCAACGCCACGTGTGGGAAGAAGCATTTCGGTGTGTAAACCACTGTCGTGAGGGAATAATGCTTAATTTCGGTTAAGTTGAATGTACCGCGAAAGGAAGCACCGGCAAACGTCGTGCCAGCAGCCGCGGGAATACGAGGGGTGCAAGCGTTGTTCGGAATCACTGGGCGTAAAGGGAGCGCAGGCGGAGATGCAAGCAGTCTGTACAATACCGGGGCCCAACCCCGGACCGGCAGACTGGACGGTGG
+
68AAC98>)1)==;=;;==<;@CCCC,<EEFCCA@EFGDGGGFFGGFGFADCGEEFDFCGE:CC9C,:BECGGFFGEFFG9FFDBFFE,ADEFGDFFF59F=FEEFDEG4EF,CFA=EF5C<AA@4+@FFDC@EG,EEEAFC8FGGGGGGGGGGFFCCDGGGG+3@C;CEGFFFGGDGEEED)8=CGGFGGGDECEDGGFFC=)?C)*83CE*6=*7:FG4C*9CFEGFFD5;92>96>DBGF059?2CBFF)5)6)+*4<*677:9>DB59?<DC@<99937,4013(().3<<(7(,(
@M02996:162:000000000-B87FG:1:1101:23426:2374 1:N:0:TAGCGCTC+AAGGAGTA
ACTACGGGAGGCTGCAGTAGGGAATATTGCACAATGGGGGAAACCCTGATGCAGCAACGCCACGTGTGGGAAGAAGCATTTCGGTGTGTAAACCACTGTCGTGAGGGAATAATGCTTAATTTCGGGTAAGTTGAATGTACCGCGAAAGGAAGCACCGGCAAACGTCGTGCCAGCAGCCGCGGGAATACGAGGGGTGCAAGCGTTGTTCGGAATCACTGGGCGGAAAGGGAGCGCAGGCGGAGAGGCAAGCAGGCTGTACAATACCGGGGCCCAACCCCGGACCTGCAGACGGGACTGGTG
+
-8<=C?:@)11==;8;;==<;@CCCEFFFGGFGFG@CFGGFDFFGE8EEGFFFACFEFEGE@B@:C6CCECFFEDG=F9,,@FDBFCC4E?EFGDFDF5BF<FGEGGEG,AF9FCA@AF,?:?AE+@CGG><@D@@EEFFG6EEFGGGGGGGGG?EEEGGGDF+3@C*@*@FGFGFGCEEED):EDD7CECEGE7E>GGFFC1):95@B5*A*9@C74CCFE*9EFGG<FD:9;6799DC9DB)4)02<(:F(-,44ACAA*63:?BFB91(3:EC>1>>>>>(4034<:-4;?9(7(-(
@M02996:162:000000000-B87FG:1:1101:19534:2388 1:N:0:TAGCGCTC+AAGGAGTA
ACTACGGGTGGCTGCAGTGGGGAATATTGCACAATGGGCGCAAGCCTGATGCAGCAACGCCGCGTGAGCGATGAAGGTCTTCGGATCGTAAAGCTCTGTCCTTGAGGACGAAACAAATGACGGTACTCTTGGAGGAAGCCCCGGCTAACTACGTGCCAGCAGCCGCGGTAATACGGAGGGGGCGAGCGTTAGCCGGAATTATTGGGCGTAAAGAGTACGTAGGTGGGGTGGTAAGCGTAGGGGGAAAGCCCGGGGCGTAACTCCGGTGAGCCTTACGAACGGCAAGACGGGAGGGCAGGAG
+
888=A?8):)1;;88;;;=;;78@,@;CCFG@AD9CACCB@BCCF<,CCCD@EA:CCFCF@@@@+8CCECB?CEDEEBFF<DFDD:CF,===AECFGG5CF<@F?FCCDFFCG@FFG9FFGGG7BEGGA,@FDGGGGGGCFGEGGCEFF,@;E@>44E96:>D,@EGGE:C7CDG*;:7CCD588DCD9*>*37:EBD*02*+99C7B)09EC@F*:2920;50AF*)(09.5:86745>:D(>>BFF<,87>BB>(*188*.:4;-(74C(()90032((0(44?B?((4:9(4:<?2-2
@M02996:162:000000000-B87FG:1:1101:14317:2405 1:N:0:TAGCGCTC+AAGGAGTA
ACTACGGGCGGCAGCAGTGGGGAATCTTCCGCAATGGGCGAAAGCCTGACGGAGCAACGCCGCGGGAGTGAAGAAGGTCTGCGGATCGGAAAGCTCTGTTGTAAGAGACGAATGTGAAGAGAGGGAACAATTCTTTTCAATGACGGTAGCTTACGAGGAAGCCACGGCTAACTACGTGCCAGCAGCCGCGGGAATACGTAGGCGGCAAGCGTGGTCCGGAAGGATTGGGCGGAAAGGGAGCGGAGGCGGGGCAGGAAGTCTGTCGTAAAAGTTCGGGGCTCAACCCCGGGATGGGAAAGGA
+
-8,8A:88)118888;;<;;;78@,;,<FFF7:@,@@CC@CEDEF<8CEE@CC>7CCECF:>8>+6@CB?<FEAEEGBF<,C@@C>FF+@=:=B,>>C,8C>FGDFEFFFGD@D8@FGFFFGE*@FECGGCAFFD9,@BC;?FFGG:8*6,;BFC:>EGC>C:B<=CE78F++3>:3:/=@<.8@C<DGGD*:56<@F*779+78<EFF>C*17)2*377>**9<@CD?:<)47>FBB>D0D0@9D;9D;()4:(4:F*6)*).((.3:4:))68CB1(-(/<<:?63(-,-4:?,9:((.
@M02996:162:000000000-B87FG:1:1101:18980:2423 1:N:0:TAGCGCTC+AAGGAGTA
ACTACGGGTGGCAGCAGTAGGGAATATTGCACAATGGGGGAAACCCTGATGCAGCAACGCCACGTGTGGGAAGAAGCATTTCGGTGTGGAAACCACTGTCGTGAGGGAATAATGCTTGATTTCGGTCAAGTTGAATGTACCGCGAAAGGAAGCACCGGCAAACGTCGTGCCAGCAGCCGCGGTAATACGAGGGGTGCAAGCGTGGTTCGGAATCACTGGGCGGAAAGGGAGCGGAGGCGGAGACGCAAGCAGTCGGTACAATACCGGGGCCCAACCCGGGACCTGCAGACGGGACGGTGGG
+
6886@:=5=01;;8=;;,;<;8;@,@;<CCFFC@C@DCDDCCFFGE8CECA@DE;CAE@C+68@,:,:@CCFCDEFED6,,AFC8B8C,?<CCFEGFE<FFDGGCFDDD,CD9CF94CF,CAFFG8BEGGE<EFG@FEFFC+BFGGGGGGGGGGGG>EDDECE+,@@@CEGFGGGFG9:=>C)8::FFFGDGDE7CBGDF3C*)3:5:<:DC*9@F76CFFG5DGEFC?FD.9(4>>?799>>7:>BFG??F)4(-,:*6A*.583>BF9D(8?D*8(499B:(..15:<;F9B>(<-4-(
@M02996:162:000000000-B87FG:1:1101:17008:2445 1:N:0:TAGCGCTC+AAGGAGTA
ACTACGGGAGGCACCAGTGAGGAATATTGGACAATGGAGGGAAATCTGATCCAGCCATGCCGCGTGAAGGAATACGGTCCTATGGATTTTAAACTTCTTTTGTAGGAGAGCAATAAGGGGTACGCGTACACCGATGAGAGTATCATACGAATAAGCATCGGCTAACTCCGTGCCAGCAGCCGCGGTAATACGGAGGATGCGAGCGTTATCCGGATTTATTGGGTTGAAAGGGTGCGTAGGCGGCGTGTCAAGGCAGCGGTGAAAGGTACGGGCGGAACCCGGAACGTGCCGTGGAAACGGG
+
88AAC?8==8188,:;;;=;;;;;;C,CECGCAAEDFD,@:BCFFC9CECC@EA;:C<CFC@@@+@FEGFFF,:6CBB@F,A?CDFC,,:9=EE<AFCCFCFAF,F<=?FFCF9FFGG8FGEGGGGGGGGGGGF@EFGGGFGCFGGFDFGGDFGF=D8A=>C=EGGCGGC@EGFGGFFC@C959C3@C=FDGD9?EB8CFDCEAE55>)+7ACD)**1++;<=:/)<:>FC@1:?EB:@DF)-.4.8-9>AF)4:?1CD-9:<>)8,<64DB>()/5(434)342<-4489(,48??B01(
@M02996:162:000000000-B87FG:1:1101:11095:2458 1:N:0:TAGCGCTC+AAGGAGTA
ACTACGGGAGGCTGCAGTAAGGGAGATTGGTCAATGGGGGGAACCCTGAACCAGCCATGCCGCGGGAGGGATGAAGGCCCTACGGGTCGCAGACCTCTTTTGCCGGGGGATAACGCGCCCCACGCGTGGGGCGGTGAAGGTACCCGGAGAATAAGCATCGGCTAACTCCGTGCCAGCAGCCGCGGTAATACGGAGGAGGCGAGCGTTATCCGGATTTATTGGGTTGAAAGGGTGCGCAGGCGGGGCGCTAAGTCAGCGGTGAAAGGCGACGGCCAAACCGGAGGAGGGCCGGGGAGACGGG
+
88<?C?===81=;;8;;;;;<;<@,8,6CC;;@<<@CDDDDDCFFE8ADFE=EAB:?A?E=>8>+>FCEGCFCACDFFFG+5@>EGCFC@3:@>C,D9,@CDDF<CDDDF*2C>FFFF@FGGGGGGGEGGGEEC:?EGGGGFFFGCEEGGGCFGCA<0788/2?GG7CG>2:D5CCACEC:7)7=9CD*CFGGFGGFCGFD<EDE97>)8>CC@)**.**9:C/*.<><BFE4<:D;;BG0D2897>1),49.45<:EG09F?DFF4>56D>9()2.(439)3(48(42(70(43(71<?B
@M02996:162:000000000-B87FG:1:1101:11107:2472 1:N:0:TAGCGCTC+AAGGAGTA
ACTACGGGAGGCTGCAGTAAGGGATATTGGTCAATGGGGGGAACCCTGAACCAGCCATGCCGCGTGAGGGATGAAGGCCCTACGGGTCGCAGACCTCTTTTGCCGGGGGATAACGCGCCCCACGCGTGGGGCGGTGAAGGTACCCGGAGAATAAGCATCGGCTAACTCCGTGCCAGCAGCCGCGGTAATACGGAGGATGCGAGCGTTATCCGGATTTATTGGGTTTAAAGGGTGCGCAGGCGGGGCGCTAAGGCAGCGGTGAAAGGCGACGGCTCAACCGGAGCAGTGCCGTTGAGACGGG
+
8866@?==:81==;=;;;=<<;<C,C,CEDFEC<@@CFDDDECFGC<EDFFFDEBDEFEGE>@>8>FEGGEFEEFFGFGG7>BCDGCCFEC@CFG,F,8DCFFGBEDDDG*<FFGFGGGGGGGGGGGGGGGGEE1CGGGGGFGGGEGGGGGFGGFEF<9>8<:EGGCFGCAFGCFCEEFE:7>:E>DG*ACFDDGGF4D>CDGFG<7>)9DEDE51*6:>BFC12)<:<BFF2:?FFFDC>C6>B5BB)3>F00::2CD(73854:69>9D9>,)0917>>5996:)5)6;,(48(88(39
@M02996:162:000000000-B87FG:1:1101:15398:2482 1:N:0:TAGCGCTC+AAGGAGTA
ACTACGGGGGGCAGCAGTAGGGAATGTTGCGCAATGGGCGAAAGCCTGACGCAGCAACGCCGCGTGAATGGAGAAGCCCTTCGGGGTGTAAAGTTCTGTCAGAGGGGACGAATTTTGACGGTACCCTCAGAGGAAGCACCGGCTAACGCCGGGCCAGCAGCCGCGGTAAGACGGAGGGGGCAAGCGTGGTCCGGAATCATGGGGCGTAAAGCGTTCGGAGGGGGGTGAGCAAGCCGGGGGGGAAAGCCCGAGGCTCAACTGCGGATCGGCACGGGAGACGGGTAGGCTAGAAGGAGGTAGG
+
88A6@:85:5188884:<:<98::4:,CCFGFD::=ACBBFCCCF8,AB?@CC88BBFCFC=@>5>@C@C@CFCEF@FB,,@FCDG<F:CCAA8@FGF<FGGGGCCECFGGE<*,:CEFGGFBCFGGGGGGGGGGGGGGGGDG/;CG*:CE*?E88827881CEGG=EG6EFDD*2?C*777:>8C5/9*9<8<EG)6:FGGFE8C.<>5C79.)9>(/97*19*<*7(/:5<(-)49)9()-7:>F0>74790((.ACA(=496((-59C909@1)((-3>(44:5),,59)48?F1).(
@M02996:162:000000000-B87FG:1:1101:20052:2569 1:N:0:TAGCGCTC+AAGGAGTA
ACTACGGGTGGCTGCAGTCGAGGATCATTGGCAATGGGCGAAAGCCTGACAATGCGACGCGGCGTGGAGGATGAAGGCCTGCGGGTTGGAAACTCCTGGCATAAGGGAACAGGCGAACCTACCCAATACGTAGGGGAGGTGAGGGTACTTTAAGAGGAAGCGACGGCTAACTCGGTGCCAGCAGCCGCGGTAAGACAGAGGTCGCAAGCGGTGTTCGGATTGACCGGGCGGAAAGGGCGCGTAGGCGGGCGTGCGGGGCAGAGGGGAAATCTCCGGGCGCAACCCGGAAAGGGCGGCTGAA
+
88,6@:85:0);;8=;;==888:@6;<,,;C,@<6CADCBCCCEFD,CACAA,96@88@C+7+>+8@CGD=BA=BEEEF,+4@@D@:@+=?A=?FGFF=FEAFDDFFFCDCBDAFFGCG<FGG<EFEGGG,@DEGGEG**@;D,>>DF,,,@CGFCFF8CB86=CEE5C8B+;*=*=1:E<*0802>5>E):=*<+9DGFG97<27;>3712900*99<*)*0:<7>D1>/>9>:8:1>C3),8?6@>)4,)41>02C>>:51109>?>)0-).<C>(((-7(.-49B13.,-,317(-(.
@M02996:162:000000000-B87FG:1:1101:20031:2582 1:N:0:TAGCGCTC+AAGCAGTA
ACTACGGGGGGCTGCAGTCGAGGATCATGGGCAATGGGCGAAAGCCTGACAACGCGACGCCGCGTGGAGGATGAAGGCCCTCTGGTTGTAAAATCCTGTCATCAGGGAACAGGCGAACCCACCCAATACGTAGGGGAGCTGAGAGTACTTTAAGCGGAAGCGACGGCCAACTCGGGGCCGGCAGCCGCAGCAAACCAGACGACGCAAGCGCTGTTCTGATGTACCGGGCGGAAATGGCGCGGAGGCGGTAGTGCGAGTCAGATGACAAAGCGCCGAGCGCAGCCCCGACAGTGCAGCCGAA
+
88<=C>=)))178889::4848+44,,C55+:9?EE<=FFEEEDGFFEBE?E,88++8>C+>FC+@7<F>:3>,>>8@F**,,8>>FG*,3@33??<,38@,,@88<*4<,:2<<FG@C*<<<<<:BFFFFFF5E5:C**<<83++3A++2+<:+***95*)1*****/;8*22/**2***/../47D)1)08)*2)/90/)*.*97))))*1.6*:4***+0*+05)(.104()/.8;*,)(7(00()((*(.-((*2)./)))-)))(0(,(0*.4,4()-4((((4((.)5).).414
@M02996:162:000000000-B87FG:1:1101:20052:2589 1:N:0:TAGCGCTC+AAGGAGTA
ACTACGGGTGGCTGCAGTCGAGGATCATGTGCAATGGGCGAAAGCCTGACAATGCGACGCAGCGTGGAGGATGAAGGCCTGCGGGTTGGAAACTCCTGTCATAAGGGAACAGGCGAACCTACCCAATACGTAGGGGAGTGGAGGGTACGTTAAGAGGAAGCGACGGCTAACTCGGTGCCAGCAGCCGCGGGAATACAGAGGTCGCAAGCGTGGTTCGGATTGACCGGGCGGAAAGGGCGCGTAGGCGGGCGGGCGGGGCAGAGGGGAAAGCTCCGGGCTCAACCCGGAAAGGGCGTCGGAA
+
8884@?=5:)1;=8=;;==888@@,;<,,-<C@ACCADCBCECEFE8EDFFF,9:@@C@F+8@@,?CEFDCEECDFFGGC,AFDE@:C+=??EAFGGE,BF9FGFGFCDFFDF?FFGGG,FFGGGGGGGG@FFFGGGG:,@EG+CEDF*,,@CFFCCEFAB>B>FGG5ECF,;:E*BCF9<>AA=CDGGE3C*)3:?DGFF22829>EF>**1)079975)*2237CC>>))41:FB:>>4)(.418;)-()43>(7*)445:?0790>(2),:>E:((,.=(:09BB>04.3(43)(---
@M02996:162:000000000-B87FG:1:1101:23890:2616 1:N:0:TAGCGCTC+AAGGAGTA
ACTACGGGTGGCTGCAGTGAGGAATATTGGTCAATGGCCGAGAGGCTGAACCAGCCAAGTAGCGTGCAGGATGACGGCCCTATGGGTGGTAAACTGCTTTTGTGCGGGATGACAAGTCGCCACGGGTGGTGAGTGGCAGTTAGCGCGCGAATAAGGACCGGCTAATGCCGTGCCAGCAGCCGCGGTAATACGGAAGGGCCTGGTGTTATCCGGATTTAGTGGGTTTAAAGGGAGCGTAGGCGGCGGAAGAAGCGGGAGGTGAAAGCCAGGGGCCCAAGCCCGAGTGGGCAGCGGGAACTGG
+
888?C?=5:11==8=;;;==;;;CCE9FDC;C@ACFG8FCECCEFECEFG9,CAC6CFE<EEEB@B@CFGECFC,BCCFC,A,CFGE:C?9?E,,AE,5E,5B=FE:::F+=,:FDF,+8FCCC+76>:+@C88,@ECE,@,CFEBEGC>C*DFFFC,*>:D4>F,,>?8*=7*=C*;6C5<35E:>8;1:FC>E*7*95*1C);*)9*1:CD:)*26*09CC)*7<>)6CE6,4>06>77C30(8)4).3?44,2(2/,4784)(((0-99(()*0(-,8>(1-6(4(43(4(--)-).5
@M02996:162:000000000-B87FG:1:1101:23689:2640 1:N:0:TAGCGCTC+AAGGAGTA
ACTACGGGGGGCAGCAGTGAGGAATATTGGTCAATGGACGGAAGTCTGAACCAGCCATGCCGCGTGAAGGAAGAAGGCCCTATGGGTTGTAAACTTCTTTTGCCGCAGAGTAATAAGTGGGATGCGTCCCATGATGAGAGTATGCGGCGAATAAGCATCGGCGAACTCCGTGCCAGCAGCCGCGGTAATACGGAGGATGCAAGCGTTATCCGGATTTATTGGGTTTAAAGGGTGCGTAGGCGGACGGGTAAGTCAGCGGTGAAATACCACGGCTCAACCGGGGGGCGGCCGTGGAGACGGG
+
88A?C?=918188889:<:::::C9C,<EEBC?A@@CFFCDECCB?@ECF?4BABB?FBFEB>>6>FDFFFGFFF,=DDG+@<>FG,8@@=ACFB3FA9@FCFFB5<BCE7@?,@FF3@EGG,CFEB@FEE=<C@CFGGGCC@FCEEDEEEBCFFFF<CEEG*CEG5CFE:CC>FC>FFEF757E7DC7?7EEEGEB*97DDF3C777077C58)**.:*9CD*25<F<BF<461B(4>D<D9<,)8(/4:F))6<2CD26@>A4:<?F0D;93)<?016(5>>93(4(-32(18(0((36
@M02996:162:000000000-B87FG:1:1101:15063:2664 1:N:0:TAGCGCTC+AAGGAGTA
ACTACGGGGGGCAGCAGTGGGGAATATTGCACAATGGGGGAAACCCTGATGCAGCGACGCCGCGGGAGTGAAGAAGTATTTCGGTATGTAAAGCTCTATCAGCAGGGAAGAAAATGACGGTACCTGACTAAGAAGCCCCGGCTAACTACGTGCCAGCAGCCGCGGTAATACGGAGGGGGCAAGCGTTATCCGGATTTACTGGGGGTAAAGGGAGCGGAGACGGCAGAGCAAGTCGGAAGGGAAAGCCCGCGGCCCAACGGCGGGACGGCTTGGGAAACGGCCCGGCAGGAGGGCAGGAGGG
+
-8A?C?85:5088889:<:9978?,?,<A9FAA@9?CDDDCCCFFC8EEFFACE,=>FCC@>8>+5@B8>=FE=:E,@,,,<?C8>:F9C<;<F<C;<,@FGFGCCCCFGGFGGBFGGGGCG@FGFGGCGGGGGGGGGGGGG>GGGGGGG;EFGG?AFCA@7:?E*CE+<7C*/:=EGD*>755C9*99<CE=BC*9CF629F):)8??7CD*7)9)-)9;>C35<>C165F-6(76(7149?5<4<3729>((-4?:*21>9>>>;97(),4:FFF(,49@>(44((,(-(1,4482329
@M02996:162:000000000-B87FG:1:1101:13129:2706 1:N:0:TAGCGCTC+AAGGAGTA
ACTACGGGTGGCAGCAGTGAGGAATATTGGTCAATGGGCGGGAGCCTGAACCAGCCAAGTAGCGGGAGGGATGACGGCCCTATGGGTTGTAAACCTCTTTGGACAGGGAATAAAGTGAGCCACGTGTGGGTCATTGCAGGTACCCGTGGAATAAGGATCGGCTAACTCCGTGCCAGCAGCCGCGGTAAGACGGAGGATCCGAGCGTTATCCGGATTTAATGGGTTTAAAGGGGGCGGAGGCGGGAAGTCAAGTCAGCTGGGAAAGGGAGTCGTGCAACGGCTGCACTGCAGTGGAAACGGG
+
88A?C555:0)6;8=;;<=;;CCD;@C9EEF<@@<ECFFBCC@CF@CEEFFDDFCC@FE6CCCB+=FCEDEFEFDBFEFCC<BBDGA:C8?@FE?,:,:C,EGF<FFC3A,,AAD,C?FFGGGG+>=DF=BFFF,@9B,>>>EB,8+6CEFEGCCF>3*389>>FF,>C:4=DFGGC,::,75581:>*40=8=EGE*;A5CC;=/.7)1?E7771*-*29<E*/)+::FC)(-7D(47<:D>8().,25<F)6<<:+2(,7(3(.(,7,*((,58/)4(,04,43).).56(4)57(-26
@M02996:162:000000000-B87FG:1:1101:10680:2711 1:N:0:TAGCGCTC+AAGGAGGA
ACTACGGGTGGCTGCAGTGGGGAATGTTGCGCAATGGGGGGAACCCGGACGCAGCAACGCCGCGGGCGGGATGGAGGCCTGCGGGTTGGAAACCGCTTGCAGCAGGGACGAGTATGACGGTACCTGCAGAAGAAGCTCCGGCTAACGACGTGCCAGCAGCCGCGGTAATACGTAGGGAGCGAGCGTTATCCGGATTCATTGGGCGTAAAGCGGGCGTAGGCGGCTGCCGAAGCGAAGCCTCTAATCCGAGGGCTCAACCCCGGGCCGGGCTTCGAACGGGGCGGCGCGGGGGGGGGGGGGG
+
88,8@:1):01,;886;=;;;@@@,;,,CCC:@@6CACDDDCCAF:+=B7===>8>BA>8+68>+55>>C<1B12<<:=,**=<C=<F*::?:CCG5;+CEGCF>CDD5CC8*;ACGCEG8CEFCFFFCFGGFFF<+2<CECCEGD*;CC*AEECC8;72:72?C*:C::CE99CCG77:77>):9*1*<*;871**::*:CG@=)8B)7*:)8)99,9<*:=)/721(87>09?B92)*.*-9)9@2*49B0.,536C(8)-3;26;>0)((-0*04::B)-43((,(((-(4;()(311
@M02996:162:000000000-B87FG:1:1101:19705:2717 1:N:0:TAGCGCTC+AAGGAGTA
ACTACGGGGGGCTGCAGTAGGGAATATTGGGCAATGGAGGCAACTCTGACCCAGCCATGCCGCGTGAAGGAAGACGGCCCGATGGGTTGTAAACTTCTTTTATCGTAGAGTAAACCTGGCCACGTGTGGCCAGCTGAGAGTATACGAGGAATAAGGATCGGCTAACTCCGTGCCAGCAGCCGCGGTAATACGGGGGAGACGAGCGTTATCCGGATGTATTGGGTTTAAAGGGTGCGCAGGCGGAACGGTAAGTCAGGGGGGAAAAGGTGGGGCGCAACTCCAATCGGGCCTGTGAGACGGG
+
8886@?===0187889:::<989=,=<9CCF?<<<?CCEDB@AF=<?ADCB?BA:B=C?F5>@=+>BBFGCFE@>BECFG+@7>CG<+@>==CFDBGA;@CGDF>,3>CF3<FFFF@FGGGGGGFGGGGCCGFF8CFGGGCG9FFGGGGGG+BFF9<0;B><;CGG+CFC2:DGGC@CEE*7.5C9CD>FGGDFGGD)9:7CE>=))75*:C78))0.**1<C*/)<7>@DE1:<E>B:D>G97(0<?*439-.<<:FC(4@1?::()91C>0(.8<((.)04)48(431(().6)92(2(
@M02996:162:000000000-B87FG:1:1101:10690:2726 1:N:0:TAGCGCTC+AAGGAGTA
ACTACGGGTGGCTGCAGTGGGGAATGTTGCGCAATGGGGGGAACCCTGACGCAGCAACGCCGCGTGCGGGATGGAGGCCTTCGGGTTGTAAACCGCTTTCAGCAGGGACGATTATGACGGTACCTGCAGAAGAAGCTCCGGCTAACTACGTGCCAGCAGCCGCGGTAATACGTAGGGAGCGAGCGTTATCCGGATGCATTGGGCGTAAAGCGCGCGTAGGCGGCTGCCGAAGCGAAGCCTCTAATCCGAGGGCTCAACCCCCGGCCGGGCTGCGAACGGGGCGGCCGGAGTGCGGGAGGGG
+
8886@@8):0)=;8=;;==;;88@;;CFDGGFCCCCCFDDDCDFGE<EFFEGGC@ECFEGC>@=8@FEGGDEG<<CFFG<B:FCEDCFC<<BFGGGGD+@FGGGBFECCFF**=<FGGGGFGGGGGGGGGGGGGGG6EGGGGDEGGFFGGCGGGGFEGCC89CEGCEG?CEFCCFEGFE775>;CD<DCFGGD>:*7C:@CFGFE)>@F?:E)8@GC;CGFECCC>C7(89DBFBEFFF7,*.=4=BB319D?(8?FGG?F33;BBF65(/(-4;8;,2:>)-49((,(--..--,07699
@M02996:162:000000000-B87FG:1:1101:23116:2743 1:N:0:TAGCGCTC+AAGGAGTA
CCTACGGGTGGCAGCAGTGAGGAATATTGGTCAATGGCCGAGAGGCTGAACCAGCCAAGTAGCGTGCAGGATGACGGCCCTATGGGTTGTAAATTGCTTTTGTGCGGGAGTAAAAGTCTCCACGTGTGGGGATTTGCAGTTAGCGCGCGAATAAGGACCGGCTAATTCCGTGCCAGCAGCCGCGGTAATACGGAAGGTCCTGGTGTTATCCGGATGTATTGGGTTTAAAGGGAGCGTAGGCGGCTGAATAAGCGGGGGGGGAAATCCCGGGGCTCAACCCCGCGGGGGCAGCGCGAACGGG
+
-8AAC@=5:11;;8=;;=;;;;CC@ECEFGFEAA<CEEFBCE@CE>,EDF<DDF@DDFECEECB8@B@EFEEFE@@EFFF7?,CEG,4@C?AC<CAF,,CFEBF<B+=@+4AFFGF,9,CFF<?4A=AE+@C+A9@DFF5EDF<>BEEEEG8EGGGFE>FEGBEF97CFFDFG:@C8CCC,8)8CCDD@F7FEDEEF22;+:C;<5587@CECB))26*2=EF/*0<CAFFB:<9B(3>DDG90,704*6:F)4-9(/>1>58:))5,;>DF(()<9(,6(526>F02(-4-3((,0-(42
@M02996:162:000000000-B87FG:1:1101:15035:2757 1:N:0:TAGCGCTC+AAGGAGTA
CCTACGGGCGGCTGCAGTAGGGAATATTGCACAATGGGGGAAACCCTGATGCAGCAACGCCACGTGTGGGAAGAAGCATTTCGGTGTGTAAACCACTGTCGTGAGGGAAGAATGCGAGGCCTCGGCCAAGTTGAATGTACCGCGAAAGGAAGCACCGGCAAACGGCGTGCCAGCAGCCGCGGGAATACGAGGGGTGCAAGCGGTGTTCGGAAACACTGGGCGGAAAGGGAGCGCAGGCGGAGAGGCAAGCAGGCGGTACAAGACCGGGGCCCAACCCCGGACCGGCAGACGGGACGGTGGG
+
-88?CB==51)8+88;;;;<;@CE;E,CEFGFCA,CCDDDEDFFGCEEF@DFDECCCFCC@+8>,:,:BCDGGDDGCFA?,9EC+?4C,ABD9FFGCB,C=+=F:FDFF?FC,?;++8C>D,AFFEC>DD@37CB,8CEBF6BCGGGG8DCGGGF88:>FE0=**4:*=1B?F8@CB/7:55)887CCF=CGCB*:5FFF3C*)21.*7:5:)0?D*,97>C:CCBGG<FD)332>>97C>D>)4073913?(((2(:74<*4(4,7;3091:6B5)3;96D,,(26,-4(412-,7((((
@M02996:162:000000000-B87FG:1:1101:23106:2760 1:N:0:TAGCGCTC+AAGGAGTA
ACTACGGGTGGCAGCAGTGAGGAATATTGGTCAATGGCCGAGAGGCTGAACCAGCCAAGTAGCGTGCAGGATGACGGCCCTATGGGTTGTAAATTGCTTTTGTGCGTGAGTAAAAGTCTCCACGGGTGGTGATTTGCAGTTAGCGCGCGAATAAGGACCGGCTAATTCCGTGCCAGCAGCCGCGGTAATACGGAAGGGCCTGGTGTTATCCGGATGTATGGGGTTTAAAGGGAGCGGAGGCGGCGGAATAAGCGTGTTGTGAAATCCCGGGGCTCAACCCCGCGGGTGCAGCGCGGACGGG
+
-688A?8)111=;=8;;==;;;;CCC@CFGFFFDGFGGGFGEEECCDFFGFFGECCEFFFGDFC,B@FGGEFECCCDFFG7,,CFGE7CB?CEBAFG9,BFEAFFG?CFECAEEEE,C5CFFGG+@EFG+@A4A@EGGG,>ECFCGGGGEGBFGGGFCFEGG>@FACFGG:FGGGGFGCFGD>BG7?D7ECGGB:*8*9.*9C6@8B+++;EGD7)75**);C9::?CB@CB<39D1(090920(889*).=2;(3:*9:?FBA).53:>392(0<9(.:18(((,--()-59(,(0((.(
@M02996:162:000000000-B87FG:1:1101:22666:2772 1:N:0:TAGCGCTC+AAGGAGTA
ACTACGGGTGGCAGCAGTGGGGAATATTGGACAATGGGGGAAACCCTGATCCAGCGACGCCGCGTGAGTGAAGAAGTATTTCGGTATGTAAAGCTCTATCAGCAAGGAAGAAAATGACGGTACTTGACTAAGAAGCTCCGGCTAAATACGTGCCAGTAGCCGCGGTAATACGTATGGAGCAAGCGTTATCCGGATTTACTGGGTGTAAAGGGAGCGTAGACGGCAAAGCAAGTCTGAAGTGAAATCCCGGGGCTCAACCCCGGAACTGCTTTGGAAACTGTTTAGCTAGAGTGCAGGAGAG
+
68@ACA=5>0)=;8=;;==;;@@BCD<CECGFDEECDFDGEGFGGGGFFFFFGE,@@FCFFBCC+@FE<EAFFEFF,CB?9EFD+BBF?ADDDFFGG<,CFGGGGGFFGGGFFGFGGGGGGGG?FGGGCGFGGGGG@FGGGGEGGGGGGGGGGGGC3@<@E9BEG8EGC@FF9F9=F:C>EDFAE9:C<CFGDF5=6FGFFGG2;9BFFFGGFFEG5@7CFGDDGEGF?FFF6)4@AB@25C492*<?GBBB923<?F5??F>922449)0.5:@C90)6)/)66:).3846:ABFF6-,-
@M02996:162:000000000-B87FG:1:1101:20681:2780 1:N:0:TAGCGCTC+AAGGAGTA
ACTACGGGAGGCAGCAGTGAGGAATATTGGTCAATGGGCGAGAGCCTGAACCAGCCATGTCGCGTGGAGGAATAAGGATCTATGGTTCGTAAACTCCTTTTGCGGGGGGATAAAGTGCGGGACGCGTCCCGTATTGCAGGTACCCCGCGAATAAGCATCGGCTAACTCCGTGCCAGCAGCCGCGGTAATACGGAGGAGGCGAGCGTTATCCGGATGTAGTGGGTTTAAAGGGTGCGGAGGCGGCCCCTTAAGGCGGCGGGGAAATTTCTGGGCTCAACCCGGGAACTGCCGGCGAAACGGG
+
886?C:8=510888=;;==;;;@@<@,<CCC,@<CACDFCEC@CDD<EDFCC@A;:@CC<CC@@+8CCGDCE,@CEFF9F,A?CECEFCC=ADGDGG9,CFGGGDFDDGF1<FFG@FGGGGGGGGGGGGGG::;<CCGGGGGGFFGC:CGG8CFFC?+9:><1?FF7CG:2AC*<<CCC=:7)7=9CD:CFGDBGC>*9>C<E>:9)80*7ACB8126*09CC7*)<:<FGF3?<F(3>D0C9527<(*,6B):BB9ED(4>:?)))6*.2:<()2614(4>(((,,52:>(-44;>>0<:
@M02996:162:000000000-B87FG:1:1101:24349:2785 1:N:0:TAGCGCTC+AAGGAGTA
CCTACGGGTGGCAGCAGTGAGGAATATTGGTCAATGGGCGCGAGCCTGAACCAGCCAAGTAGCGTGAGGGATGACTGCCCTACGGGTTGTAAACCTCTCTTGTTTGGGAATAAAGGAGCCTACGTGTAGGCTTTTGCATGTACCTTTCGAATAAGCATCGGCTAATTCCGTGCCAGCAGCCGCGGTAATACGGAAGATGCGAGCGTTATCCGGATTTATTGGGTTTAAAGGGAGCGTAGGCGGCCTTTTAAGTCTGCGGTCAAATGTCAGGGCCCAACCTTGGCATGCCGTGGATACTGAT
+
8ACCCB8)81)===8====;;;;;CFGGGGGGGGGGGGGFGGGGGGGGGGGGGFFGFGGGGGGGGGGGGGGGGGGGGGGGGGGGGGGGGGGGGGGGGCFFGGEGGGGGGGGGGGGGGGGGGGGGGGGGGCFBDFFFGFGGGGGGGGGGGGGGGGGGGGGGGGFGGAFGGGGGGGGGGGGGGGFFGGGGGGGGGFGGFGFFGGGFGGFFFFGGGFFGFEGGAFF9EBEFEFFE@<BE>:57317>9B?>CA?FFFF<AGD11>>AAF4A6646?2@GF?:?F@??7>()89-2>6)69AFA)
@M02996:162:000000000-B87FG:1:1101:24401:2801 1:N:0:TAGCGCTC+AAGGAGTA
CCTACGGGTGGCAGCAGTGAGGAATATTGGTCAATGGGCGGGAGCCTGAACCAGCCAAGTAGCGTGAGGGATGACGGCCCTATGGGTTGTAAACCTCTTTTGACAGGGAATAAAGTGAGCCACGTGTGGTTCATTGCATGTACCTGTGGAATAAGGATCGGCTAACTCCGTGCCAGCAGCCGCGGTAATACGGAGGATCCGAGCGTTATCCGGATTTATTGGGTTTAAAGGGAGCGTAGGCGGGATGTCAAGTCAGCTGTGAAATGTAGTCGCTCAACGTCTGCACTGCAGTTGAAACTGG
+
8ACCCB>581)===8====;;;;CEFGGGGGGGGGGGGGGDGGGGGGGGGGGGAEFCFGGGGGGGGGGGGGGGGGGGGGGGGGGGGGGGGGGGGGGGGGGGGGGGGGGGGGGGGGGGGGGGGGGGGGGGGGGGGGGGGGGGGGGGGGG?BDEFGGGGGGGCDFEFGGGGEFFDGGGFGDCCDFEGGGGGGGGGFGG>6CFGGGECDDFFFGGGEFGGFGGFGGGGFGGFFGFFB9>6:D*,11>;EB:CAFFDA9):CF>0?24)6>AFA:9>F>EF?:1:@:AA?A:>2,4<ABF@74),
@M02996:162:000000000-B87FG:1:1101:16060:2808 1:N:0:TAGCGCTC+AAGGAGTA
ACTACGGGTGGCAGCAGTGAGGAATATTGGTCAATGGAGGCAACTCTGAACCAGCCATCTCGCGTGAAGGAAGACGGCCCGACGGGTCTTAAACTTCTTTTATAGGGGGATAAAGTGAGATATGTATATCTTTTTGTAGGTACCCTATGAATAAGCATCGGCTAACTCCGTGCCAGCAGCCGCGGTAATACGGAGGAGGCGAGCGTTATCCGGATGTATGGGGTTTAAAGGGGGCGCAGGCGGCACGGTAAGTCAGCGGTGAAATGTCGGGGCTCAACACCGGCACGGCAGTGGAAACGGG
+
88,?CA=)801=;88;;==;;;;@;C<9ECCC<@AACCD@8@AFFF9CCFECCECCC6;,C;6@6@FEGGCF,9:@C@7F+>6>CG@B,A5?EGE9F,,CDFBEFGFDDF+4EFGAFFFFAE9C@FFC,C;,,,C@8@FFGGGGG=@,CDGFFGG9B3+>=03BFF9C@E+@::F@DCC@@;39>??D7:+=C?GGF*9BCDEBC9)=)1@E7:8)*.**8@=)/0A7AFDE(3(8>B:C0>2045@(*4<F)-6<5EC(4@<A)-.-74CBF()371)4(04((-(-3(,((44<??:6:
@M02996:162:000000000-B87FG:1:1101:13690:2816 1:N:0:TAGCGCTC+AAGGAGGA
ACTACGGGGGGCAGCAGTAGGGAATATTGCACAATGGGGGAAACCCGGATGAAGCAACGCCACGGGGGGGAAGAAGCATGGCGGGGTGAAAAACACTGGCGGGAGGGAAGAATGCTTAATTTCGGTTAAGGTGAATGTACCGCGAAAGGAAGCACCGGGAAACTGCGTGCCAGCAGCGGCGGGAATACGAGGGGTGCAAGCGGTGTTCGGAAGCACGGGGCGGAAAGGGAGCGCAGGGGGAGAGGCAGGCAGGCGGTACAAGACCGGGGCCCAACCCCGGACAGGCAGAAGGGACGGGTGG
+
66,6=:=)10)+78,9:<:<9=C<,C,,59C,A49?=<CCBCA<B++=6+6,,C,=?8>=@3+8+6+3=>8C?80<,:3,,*2:*:2?*2<:+2@*<<,;C**:8ED>>/;02<3++3<+3++2:*/:<<+<<@C+<+<+<*8:CGE:FFC;*<**/:)2/1*++0:*:*2?F5CFF55:75)0**7:92>EC@*:5C*//9*)11)*0.1:)0<*/-95<>59=5E5:)75-((73(51(1-83)8(1((0-4(-(**.567?:;1739/((4)*)(-,,)(-4:84((,41314)((,-
@M02996:162:000000000-B87FG:1:1101:13704:2827 1:N:0:TAGCGCTC+AAGGAGTA
ACTACGGGGGGCAGCAGTAGGGAATATTGCACAATGGGGGAAACCCTGATGCAGCAACGCCACGTGGGGGAAGAAGCATTGCGGTGTGTAAACCACTGGCGTGAGGGAAGAATGCTTAATTTCGGTTAAGTTGAATGTACCGCGAAAGGAAGCACCGGGAAACTTCGTGCCAGCAGCCGCGGGAATACGAGGGGTGCAAGCGTTGTTCGGAAGCACTGGGCGGAAAGGGAGCGCAGGCGGAGAGGCAAGCAGTCGGTACAATACCGGGGCCCAACCCCGGACCGGCAGACGGGACGGTGG
+
-8A?C?801)08888::<:<98:CCC?<DFGFCDFBDFDGEEFFGD8AE?DBCEBECFEF@:8>+A+6CDCGGFFF<F>=,>FC8@@F,@ACDGGGFF,>F1FGCFDEG*CC<FF,9CF@9FFFG*;FFGCGFFG9EFGGG*=FGGGGGGGGGGGC8:):C<E+0<=8ACFGGFGGGC=:7C)089>:7ADECB*:@GGFFG2.:986<5CE)7?F439>:E:DG7FF?FD@BF6E23779C95:;E:C13?.3(7-CDAA*.44:BF>;D;::B8)(4907913694(4(4143,>3((
@M02996:162:000000000-B87FG:1:1101:16059:2830 1:N:0:TAGCGCTC+AAGGAGTA
ACTACGGGTGGCAGCAGTGAGGAATATTGGTCAATGGAGGCAACTCTGAACCAGCCATCTCGCGTGAAGGAATACGGCCCTACGGGTCTTAAACTTCTTTTATAGGGGGATAAAGTGAGATATGTATATCTTTTTGTAGGTACCCTAGGAATAAGCATCGGCTAACTCCGTGCCAGCAGCCGCGGTAATACGGAGGATGCGAGCGTTATCCGGATTGATTGGGTTTAAAGGGTGCGCAGGCGGCACGTTAAGGCAGCGGTGAAAGGTCGGGGCGCAACCCCGGCACTGCCGGTGAAACGGG
+
88AAC?=5:01=;8=;;==;;;;C,C@<EFFDEEFCFFEEFDCFFDCEFGFFEECCDC6<FCBB6@FFFGFF,@6CBFFG,A6?CG@F8A9CEFC?FE<ECF?FBFFDDG?<CFGFFGGGCG,CFGAFGGCF,CECEFFGFGGGGGG,EGGDGFEAD8DCCC6EGG9FGE@FGGGGGEFCGDB9EDGGCGGGC4@;?*AFDDEEE:?:):FED>3**77+;BC:2.AC9FD:,;0@7>D>;D6877>(046=).:BFGG1>FD2)()6>6DFF(0:7(4:(791;9(4)442-44?FA666
@M02996:162:000000000-B87FG:1:1101:24227:2839 1:N:0:TAGCGCTC+AAGGAGTA
CCTACGGGAGGCTGCAGTGAGGAATATTGGTCAATGGAGGCAACTCTGAACCAGCCATCTCGCGTGAAGGAATACGGCCCTACGGGTCTTAAACTTCTTTTATAGGGGGATAAAGTGAGATATGTATATCTTTTTGTAGGTACCCTATGAATAAGCATCGGCTAACTCCGTGCCAGCAGCCGCGGTACTACGGAGGATGCGAGCGTTATCCGGATTTATTGGGTTTAAAGGGTGCGCAGGCGGCACGTTAAGGCAGCGGTGAAATGGCGGGGCTAAACCCAGGCACTGCCGTTGAAACTGG
+
8ACCCBA==))=;;8===;6;;;CFC,CFGDFGDGFCGFCCFGDFFGGGGFF<EFFFGGFFFGCFGFFGGGGGGFGGGGGGGCECCFFC9FD9BF<<CFFGGEGGGGGGFGGGFFFGCF9<CFFAF,EFFGF=EGDFFG,44=,:EFFEFFGGFFDD,6C6@DEGEE9F7DD=+3=@?7ECDFA5<7*=;5>C5E>4CFFD<5?EG48.;+:C>B**1++1CC8/)2:.::55;(7(47D9C0),05,0(-*)(.8059,6@B9)).8)(11(-)0/.43(53(18382133(,()159<8
@M02996:162:000000000-B87FG:1:1101:24363:2845 1:N:0:TAGCGCTC+AAGGAGTA
CCTACGGGAGGCTGCAGTGGGGAATATTGGACAATGGAGGAAACTCTGATCCAGCGACGCCGCGTGAGTGAAGAAGTATTTCGGTATGTAAAGCTCTTTAAGCAGGAAAGAAAATGACGGTACCTGCAGAATAAGCCCCGGCTAACTACGTGCCAGCAGCCGCGGTAATACGTAGGGGGCAAGCGTTATCCGGATTTACTGGGTGTAAAGGGAGCGTAGACGGCAATACAAGTCTGAAGTGAAAGCCCGTGGCTTAACTGCGGAACTGCTTTGGAAACTGTATAGCTAGAGTGTCGGAGAG
+
88BCCED9)1)==;======;88BFFFFGGGGGGGGGGGEFGGGGGGGGGGGGFFGEGGGGGGGFFGGGGGGGGGGGGGGGGGGGGGGGGGGGGGGGGGGGGGGGGGGGGGGFGGGGGGGGGGGGGGGGGGGGGGGGGGGGGGGGGGGGGGGGGGGGGGGGGGGGGGGGGGGGGGGGGGGGGFFGGGGGGGGGFGGFGGFGGGFEGFFFFGGGFFGGFGGFGGGGFGGFFGFFFBFFFFG<F>@A5><GFFBF:BDFGG<2@9>>FFFF<GAB2?FB?6AB@5:AFFA>?FFFFFB>>9>?
@M02996:162:000000000-B87FG:1:1101:19998:2857 1:N:0:TAGCGCTC+AAGGAGTA
ACTACGGGCGGCAGCAGTGGGGAGTATTGCACAATGGGCGAAAGCCTGATGCAGCAACGCCGCGGGAGTGAAGAAGTATTTCGGTATGTAAAGCTCTAGCGATGGGGAAGAAAAGGAAGGTACCCAAGTAAGAAGCCCCGGCTAACTACGTGCCAGCAGCCGCGGTAATACGTAGGGGGCAAGCGTTATCCGGATTTACTGGGTGTAAAGGGAGCGTAGACGGAATAGCAAGTTGGAAGGGAAAACACGGGGCTTAACCCAGGACTGGCTGTGAAAACTGTGGTTCTAGAGTACGGGAGGG
+
88<8C:)11018888;;<;;678786<,CCF9@<,CD@@@BCC@F8,ECCD9EA:C=C>@=>=>+>@BBE<?FADE5C,C,,:=+B4B,:<<<C,AF<,CFF8C:DC==+:@DF,@FGGGGGCFCGDE,@ECGGGGGGGGEG8FGF,DGC>DFGDC1C8<;2=CC*>G7BCG0BF7C55=:558;957*3:E=@:2**01:C:)1)1=F8>:*0)>)4>D?C59C@F>>FDF)))0,.<*-94>?F)4*-374((4<C:?:F1,((((01*.54@CF:)6)*.((62.6-.-.4(.727;9
@M02996:162:000000000-B87FG:1:1101:19980:2860 1:N:0:TAGCGCTC+AAGGAGTA
ACTACGGGCGGCAGCAGTGGGGAGTATTGCACAATGGGCGAAAGCCTGATGCAGCAACGCCGCGTGAGTGAAGAAGTATTTCGGGATGGAAAGCTCTATCGATGGGGAAGAAAATGAAGGTACCCAAGTAAGAAGCCCCGGCTAACTACGTGCCAGCAGCCGCGGTAATACGTAGGGGGCAAGCGTTATCCGGATTTACTGGGTGTAAAGGGAGCGTAGACGGAATAGCAAGTGTGAAGTGAAAACCCTGGGCTTAACCCAGGACTGGCGTTGAAAACTGTTGTTCGAGAGTACTGGAGGG
+
68A=C?885108888;;<;;;8878;,<CFGFCCACDFFEEEDEFE<ED@C<CECFEFEF688>+8BB<A?DECDF,C@E,EED+@=F+9=?=ECFF<,CFG?FCFDCC+ADFG>FGGGGGGGGGGGG=FGGGGGGFFGGGG7FGG7EGG@DGGCC>F>@D9>CC*=E@@EG;FGGGGDCEC>;C:*:<CGGCB***:C4:FG7:/9@F?DGCE>C9<CD?CDGG3FC<FCF4-.9<DF25D>9<878*4?F<((5>CD?FF?B?4(40(/(-4BCF(.6)/5((.(.8?>344)6@?::;
@M02996:162:000000000-B87FG:1:1101:24222:2861 1:N:0:TAGCGCTC+AAGGAGTA
CCTACGGGAGGCTGCAGTGAGGAATATTGGTCAATGGAGGCAACTCTGAACCAGCCATCTCGCGTGAAGGAATACGGCCCTACGGGTCTTAAACTTCTTTTATAGGGGGATAAAGTGAGATATGTATATCTTTTTGTAGGTACCCTATGAATAAGCATCGGCTAACTCCGTGCCAGCAGCCGCGGTAATACGGAGGATGCGAGCGTTATCCGGATTTATTGGGTTTAAAGGGTGCGCAGGCGGCACGTTAAGTCAGCGGTGAAATGTCGGGGCTCAACCCCGGCACTGCCGTTGAAACTGG
+
8ACCCEF==1)==========;;CFFGGGGGGGGGGGGGGGGGGGGGGGGGGGGGGGGGGGGGGGGGGGGGGGGGGGGGGGGGGGGGGGGGGGGGGGGGGGGGGGGGGGGGGGGGGGGGGGGGGGGGGGGGGGGGGGFFGFGGGGGGGGGGGGGGGGGGEGDGGFGGGGGGGGGGGGGGGGGFFGGGGGGFFGFDEFGFFDDGFGGFFFFGGGFFGGCGGFGGGEDFCCFGFFF;EBFF379052>DBC3?FFF<<>ED:3@D>FF4A59CBBFFGFF<<87029BF?284:?0:>FBBF7
@M02996:162:000000000-B87FG:1:1101:24042:2903 1:N:0:TAGCGCTC+AAGGAGTA
CCTACGGGTGGCAGCAGTGGGGAATCTTCCGCAATGGGCGAAAGCCTGACGGAGCAATGCCGCGTGAGTGATGAAGGGATTCGTCCCGTAAAGCTCTTTTATACATGACGAATGTGCAGAGGGTGAATAATCCTCTGCAATGACGGTAGTGTATGAATAAGCCACGGCTAACTACGTGCCAGCAGCCGCGGTAATACGTAGGTGGCGAGCGTTGTCCGGAATTATTGGGCGTAAAGAGCATGTAGGCGGTTGCTTAAGTCTGGAGTGAAAATGCGGGGCTCAACCCCGGATGGCTTTGGAT
+
ACCCCEA5:1)====;;==;;88BFFGGGGGGGGGGGGGFGGGGGGGGGGGG:FFFGGGGGGGEFGDGGGGGGGGGGGGGGGGGGGGGGGGGGGGGGGGGGGGGGGGGGEFGFGGGGGGGGFGGGGGGFFGCFFGGGGGGGEGGGGGFGGGGGGGGGGGGGGGGGGGGGGGGGGGECDCFFGFFGGCDGGGCEFGGFGGF4CFAGGFAB>DGGDFGGFG*<CF7<@GFB@GFFF?FB??F>FF?<799D;BFB2AF4EGA<B?9:BF<F4?:A<EEBB0-4?<<?F:2(((3:<(3<AF()
@M02996:162:000000000-B87FG:1:1101:12681:2908 1:N:0:TAGCGCTC+AAGGAGTA
ACTACGGGCGGCAGCAGTGAGGAATATTGGTCAATGGACGCAAGTCTGAACCAGCCATGCCGCGTGCAGGAATAAGGCCCTATGGGTCGTAAACTGCTTTTGTGGTGGAGCAATAAGTCGTACGTGTACGGCGATGAGAGTACATCACGAATAAGCATCGGCTAACTCCGTGCCAGCAGCCGCGGTAATACAGAGGCCAAGAGCGTTGGGCGGATTTACTGGGCGGAAAGGGCGCGTAGGCGGCGAGGTGTGTCAGAGGTGAAAGCTCCGGGCCCAACCCGGAAAGTGCGGCGGAGACGGG
+
-8,8CB801118888;;<;;;;;;;@6CEFCFCAEEFFFCCCCCEF<CEF@@EA::CCCFF@@B8BFFGFCG<=CEFGGG,F<ADFAFCF=EDGFGG9,CEFBFD4BCAFFEG9FGG@FGGGGGDGGGGGGGGGEGGGGGCCFG@EGGGGG7FGDCB@5>:04BFFCGGE*=DEFF5ECCC<:;E8CG+<CF9;CGDGGFFGGAC:)8)8CECB>*66:0=?C9C)>59@FE?>BF>B>C7C6047;>*4)0.))<<+9)4B7B)2))04>9B(5:.(4:9B334?)6)4(34793741<(
@M02996:162:000000000-B87FG:1:1101:12019:2916 1:N:0:TAGCGCTC+AAGGAGTA
ACTACGGGGGGCAGCAGTGAGGAATATTGGTCAATGGGCGGGAGCCTGAACCAGCCAAGTAGCGTGAGGGATGACGGCCCTATGGGTTGTAAACCTCTTTTGACAGGGAATAAAGTGAGCCACGTGTGGTTCATTGCATGTACCTGTGGAATAAGGATCGGCTAACTCCGTGCCAGCAGCCGCGGTAATACGGAGGATCCGAGCGTTATCCGGATTTATTGGGTTTAAAGGGAGCGTAGGCGGGATGTCAAGTCAGCGGTGAAATGGAGGCGCTCAACGGCGGCACTGCAGTTGAAACGGG
+
-8ABC?=58))8888::<:::::CCEEFGGGEC@??DCFCCDCEFGDEFGB<DABB=FD>CDFC3>FEFDCFECBFFGGG@B:CFGF>>FCCFGGEGD:C,FFGAC@CCF:CGGG,?FFFGGGGGGGFG4*>@>FGGGFFGFGG,<>BFGGGGGFC69<CDDCGGGGGGDAFGGGFCGCEFC>@ECDGCFGGDBEGF*9579EDC>BE)0:EC37*7-*:BCC9*>7:<FGFB09D;07C>D3.-)0(262/)64422>4>FB<49),71/-(()*0.:,1),(-4(5)53).66:BA0:<
@M02996:162:000000000-B87FG:1:1101:24033:2918 1:N:0:TAGCGCTC+AAGGAGTA
CCTACGGGTGGCAGCAGTGGGGAATCTTCCGCAATGGGCGAAAGCCTGACGGAGCAATGCCGCGTGAGTGATGAAGGGATTCGTCCCGTAAAGCTCTTTTATACATGACGAATGTGCAGAGGGTGAATAATCCTCTGCAATGACGGTAGTGTATGAATAAGCCACGGCTAACTACGTGCCAGCAGCCGCGGTAATACGTAGTTGGCGAGCGTTGTCCGGAATTATTGGGCGTAAAGAGCCTGTAGGCGGTTGCTTAAGTCTGGAGTGAAAATGCGGGGCTCAACCCCGTAGGGCTTTGGAT
+
8ACCCB>5:1)=======;;;888CEFGGGCFGGGGGGGFFGGGGGGGGGFFFEGGFFGGGGGGGGGGGGGGGGEFG,4FFGGFGGEGGGGGGGGGGFGG9E<FEFFFFGGGGGG9E<F9DFF?B+CC;?DFGGGG,D;,DCAFGD@+@E83>FE,DDFG9AFCFG+@>8DC>D?9:CEGGDFA8D9*;CCCE>ECFGFFG9CA9CDB5A3EC):CC0>D);C*<=C4:FD>><?FA(7*(*.1-092/-9@0<>A)+0.6=0)14:A@4*-5.0*823(,6<7.8:24(((-32:?A4,)
@M02996:162:000000000-B87FG:1:1101:6409:2933 1:N:0:TAGCGCTC+AAGGAGTA
CCTACGGGTGACAGCAGTGAGGAATATTGGTCAATGGGCGGAAGACTGAACCAGCCAAGTCGCGTGCAGGAAGACGGTCCTATGGATTGTAAACTGCTTTTGTACGGGGATAAAGTGCGGGACGTGTACCGGTTGGAATGTACCGTCAGAATAAGGGTCGGCTAACTCCGTGCCAGCAGCCGCGGTAATACGGAGGACCCGAGCGTTAGCCGGAGTTATTGGGTTTAAAGGGTGCGCAAGCGGAGGATTAAGGCAGCGGGGAAATTCTAATGCTCAAGCTGAGAACTTGCCGTGATCGTGG
+
68AAC@A9>0)===;=;==;=;;;CFDDGG<FFGGGG,CCC@@@EGCFGGGGGE@CCCFFFC7FBF@,ED8<F<<BCFFFGFECF9CCFF,9??@EF<9FGAFE,BCF:BFBE9=<F?>FF8CFFG8,=D8+36@=,3@@BB,CCF+@@;F;,@DF:@;BECCC:6,>?BCG4DCE:,;:E<:8E<<CD?78C5CE>15)11:8E7>0)*9:7../*-*:8CC*:.0269>@:?15(()1(1473>)(2,)9),:((2>,()(,6).)/)26-60<=)).)92)).))))((4((2*(..4
@M02996:162:000000000-B87FG:1:1101:7696:2934 1:N:0:TAGCGCTC+AAGGAGTA
CCTACGGGGGGCTGCAGTGAGGAATATTGGTCAATGGGCGAGAGCCTGAACCAGCCATGTCGCGTGCAGGAATACGGCCCTATGGGTTTTAAACTGCTTTTGCCTGGGGATAAAGTGGCGGACTTGTCCGTTATTGCAGGTACCAGGCGAATAAGGATCGGCTAACTCCGTGCCAGCAGCCGCGGTAATACGGAGGATCCGAGCGTTATCCGGATTTATTGGGTTTAAAGGGTGCGTAGGCGGCATCTCAAGTCTGTGGTGAAATGTCAGGGCTCAACCTTGGCACTGCCATGGAAACTGG
+
88BBCAF5)108888::::::::CFFGGGGGGGGGGGGGGGEFGGGGGGGGGGFEFFGGGFFGGGGGGGGGGFGGFGGGGGFGGGGGGGGGGGGGGGGGGGGGGGGGGGGCFGGGGGGGGGGGGGGGGGGGGGGGGGGGGGGGGGGEGGGGGGGGGGFGGGGGGGGGGGGGGGGGGGGGGGDB@CDGGFGGGGFGGFFGFGGGFGGE>@FGGGDFCC9>FFGGDGBGGFFGFFF<D?FDGBGF>>>F>GFFF246A5CGFFFFFAA<AFAGFF?@C???75F:?<<::70)6::8???<4:
@M02996:162:000000000-B87FG:1:1101:13917:2943 1:N:0:TAGCGCTC+AAGGAGTA
ACTACGGGCGGCTGCAGTGGGGAATATTGCACAATGGGCGAAAGCCTGATGCAGCGACGCCGCGTGAGTGAAGAAGTATCTCGGTATGTAAAGCTCTATCAGCAGGGAAGAAAATGACGGTACCTGACTAAGAAGCCCCGGCTAACTACGTGCCAGCAGCCGCGGTAATACGTAGGGGGCAAGCGTTATCCGGATTTACTGGGTGTAAAGGGAGCGTAGACGGTTTGGCAAGTCTGAAGTGAAATGCGGGGGCTCAACTCCGGAACGGCTTGGGAAACTGTCGAACTAGAGTGCAGGAGAG
+
-8A?C?>08)08888;;;;;;888;C,@EFGGAA9CCFFCEECCFD@EC@DFFEC@CFEFEEFC+@CC<EAFFDFF<C,E,<FE8FFF@EDFEGFFGC,EFGGGGGDDFGG@AFAFGGGGGGCGDGGG9FGGGGGGGGGGGDCGGGFGGG8DGGGEFGDFE>EGG:CG7CGG*<CCEGDEGFFFC>*:9FGGD32*/CF=>FG8C1=FF?FGCDDG32799:=720AC4@CF4<)9<A7*50-9)999G>BD0,4<27*3:39?BB(47(9(4:>C;0)..7:?61(54)8-654>>((,-
@M02996:162:000000000-B87FG:1:1101:7710:2945 1:N:0:TAGCGCTC+AAGGAGTA
CCTACGGGGGGCTGCAGTGAGGAATATTGGTCAATGGGCGAGAGCCTGAACCAGCCATGTCGCGTGCAGGAATACGGCCCTATGGGTTTTAAACTGCTTTTGCCTGGGGATAAAGTGGCGGACTTGTCCGTTATTGCAGGTACCAGGCGAATAAGGATCGGCTAACTCCGTGCCAGCAGCCGCGGTAATACGGAGGATCCGAGCGTTATCCGGATTTATTGGGTTTAAAGGGTGCGTAGGCGGCATCTCAAGTCTGTGGTGAAATGTCAGGGCTCAACCTTGGCACTGCCAGTGAAACTGG
+
88AAC>A180)8888::::::::CEEEFGGGGGGGGGGGGGGGGGGGGGGGGGFGGFDGGGGGGGGGGGGGGFGGGGGGGG<FFGGAFDFF<FFGGGGGGGGGGAFGGGGGFFGC9FFFFGGGGGGGFGGGFEGGGGGGGGGGGGGDGGGGDGG7ECCGGGGCCGGGGGGGGGGGGGGGGGGFFGGGGFGGFE:CEE<DFGG5>C5>@4@FGG@F3DADGFGGCGBGGA@F3241B?F55214>1BF9FFFFAA>F4+9?6?BAAAFB=97:0(7A?0(,4*.:).4:..,)))..*)).5
@M02996:162:000000000-B87FG:1:1101:6423:2949 1:N:0:TAGCGCTC+AAGGAGTA
CCTACGGGTGGCAGCAGTGAGGAATATTGGTCAATGGGCGGAAGACTGAACCAGCCAAGTCGCGTGCAGGAAGACGGTCCTATGGATTGTAAACTGCTTTTGTACGGGAATAAAGTGCGGGACGTGTCCCGTTTGGAATGTACCGTAAGAATAAGGGTCGGCTAACTCCGTGCCAGCAGCCGCGGTAATACGGAGGACCCGAGCGTTATCCGGATTTATTGGGTTTAAAGGGTGCGCAGGCGGAGGATTAAGTCAGCGGTGAAATTCTCATGCTCAACATGAGAACTGCCATTGATACTGG
+
88ACCAF9>0)====;==;;;;;;CF<FGGGGGGGGG,C@CGCGGFCGGGFEGFF@EEGGGGFEFGEFGGCFEFFFGFGEFFFFGC<CBFDEFFGGG9EGGGGGGGGG@FGGGGG?FFCEFDGGGGGGGGGF,ACGFGFGFGGGGCFGG>ECFFGGGGGGGGGEFGGGFGGC4DEGGGG6FGFEGDDGGFGGGF=EE>FDGDC:CDFF:FFGGFBGFAF>7FGC=7AFBFGFBB2732;/(9977@>?7<AF46<>77D?BFFFA2<)/60-46=FF?2,5*4465-441:>FA<AFF)<>
@M02996:162:000000000-B87FG:1:1101:6440:2957 1:N:0:TAGCGCTC+AAGGAGTA
ACTACGGGTGGCAGCAGTGAGGAATATTGGTCAATGGTCGGAAGACTGAACCAGCCAAGTCGCGTGCAGGAAGACGGTCCTATGGATTGTAAACTGCTTTTGTACGGGAATAAAGTGCGGGACGTGTCCCGTTTGGAATGTACCGTAAGAATAAGGGTCGGCTAACTCCGTGCCAGCAGCCGCGGTAATACGGAGGACCCGAGCGTTATCCGGATTTATTGGGTTTAAAGGGGTCGCAGGCGGAGGATTAAGTCAGCGGTGAAATTCTCATGCTCAACATTAGAACTGCCATTGATACTGG
+
-8A?CAA5800====;===;;;;CFFFGGGGGGFGGGEGEGGGGGGGGGGFFCAEDFGGGGFGGGGGGGFGFGFGDFGGGGGGGF<EFFGFGGGGGGGGGGGGGGFEGFGGFEGGCFFGGGGGGGGGGFGGFECEGG9976=CGGGF+@FGGGGGGGFGGGGGBFGGG6EFGGDGGCEGGFDBFGGGGGGFGGFG:?FGEGD*)/935=A>E<B>C*67>4CC>EDGFFF>:(((03;5D7D0>0D37>><?<>B2?CD?B>>>A24AFBD<>>FC4:D(-=>44))).45<44))1)..)
@M02996:162:000000000-B87FG:1:1101:20672:2958 1:N:0:TAGCGCTC+AAGGAGTA
ACTACGGGAGGCTGCAGTAGGGAATATTGCACAATGGGGGAAACCCTGATGCAGCAACGCCACGTGTGGGAAGAAGCATTTCGGTGTGTAAACCACTGTCGTGAGGGAAGAATGCTTAATTTCGGTTAAGTTGAATGTACCGCGAAAGGAAGCACCGGCAAACGTCGTGCCAGCAGCCGCGGGAATACGAGGGGTGCAAGCGTTGTGCGGAATCACTGGGCGGAAAGGGAGCGCAGGCGGAGATGCAAGCAGTCTGTACAATACCGGGGCCCAACCCCGGACCGGCAGACGGGACTGTTG
+
888=@5=>):1=;;=;;;;<;8;C,@;@CFG?DDFCDFDDEECFFC8CE<D<DA;CEFCF@:@@,:6:BCCDFCEFCE,<9EFD6B8C4@DEAFFGCF9CEDFGCEDEF+AE,EG?9CFAFDEFG8=FGGCBFGGFFEFFG8EGGGEEGGGGGGGFCEGGGFE+35@@EGGGG>FEFC:=C<)/:>FGGGGGGF:EDFGBDG5.29)975>E*9BG7A<<@EEGGFGGFFC>9>;D>;BD>G9).97AGF:@)..:470<<64>:BBF;><(8:@?>(-39@B(46>;:?(41?4(8)))
@M02996:162:000000000-B87FG:1:1101:22738:2978 1:N:0:TAGCGCTC+AAGGAGTA
ACTACGGGGGGCTGCAGTGAGGAATATTGGTCAATGGGCGCAAGCCTGAACCAGCCAAGTAGCGTGCAGGATGACGGCCCTATGGGTTGTAAACTGCTTTTGTCGGGGAATAAAGTGACCCACGCGTGGGTTATTGCAGGTACCCGGTGAATAAGGACCGGCTAATTCCGTGCCAGCAGCCGCGGTAATACGGAAGGTCCGAGCGTTATCCGGATTTATTGGGTTTAAAGGGAGCGTAGGTGGAAGTGTAAGTCAGCCGTCAAATTGCGCAGCTCAACTGCGGCCAGCGGTTGAAACTGAA
+
88ABC?85:)088889:::::::C=EDFEFFFECFDFFF>CCEEFCEEFG=FEEBBBFFEFBFC>CFFGGGFDDFCFFGG7>FEGGD@CFCCFGGGGC;FGGFF>FEDCF>CGGGDFGGGGGGGGGGGGG8FF@CGGGGGGGGFGGG:EGGCGGGFF@<CCC8EGCCEGE<FGGGFGG=CCC:>DCDDC7>FD>ECD*??CDEEC95@)9CGD@7*2:*0@FC/*8CDFFGFFFFFBF:94C38<F9<*6>F-)6A:FD(7@?DA)5>E>GFF.9C?04:2B(90>?BF7,-48:</).)-
@M02996:162:000000000-B87FG:1:1101:14529:3050 1:N:0:TAGCGCTC+AAGGAGTA
ACTACGGGGGGCAGCAGTGAGGAATATTGGTCAATGGACGGAAGTCTGAACCAGCCAAGTAGCGTGAGGGATGACGGCCCTATGGGTTGTAAACCTCTTTTGCGGGGGAATAAAGTGCGCCATGCGTGGGGTTTTGCATGTACCCTGCGAATAAGGATCGGCTAACTCCGTGCCAGCAGCCGCGGTAAGACGGAGGATCCGAGCGTTATCCGGATTTATTGGGTTGAAAGGGAGCGGAGGCGGAAGGGCAAGTCAGCGGTGAAAGGTAGTCGCTCAACGTCGGCACTGCAGTTGAAACGGG
+
88A=C?8585187889:<:::::=9=,CCEFA?AFAFFFBCCCEE<9ECEE?AEB:=FEC?DC>+?FCFDEGEE?CFFFG7=,>EGC3@F=@CFG<F>,@=FGGEGED<F+<FGG,CFEGGGCFGGEGG*:C*8@FGG?FGFGGG?FGGGGEGGFFC+2:C5AEGG+A?C;CGFGCFFECFC>>D9CG*<DGG:CGE*9FCDGFD75B)*?EC@5**.229@C11.<>AFGB?<>E(77C6D976D0(*4<>)6:>:*>:>FBF28.66-29B(7?F(4-407(-3(548:4.6:A1)(-2
@M02996:162:000000000-B87FG:1:1101:13006:3061 1:N:0:TAGCGCTC+AAGGAGTA
ACTACGGGAGGCTGCGAAGAAGAGTCCGCAAGGGACGAAAGGCGGAAGGAGCGACGCCGCGTGGAGGATGAAGGGCGGAAGATTGTAAAAGCCTTTTATAACTGAGGAATAAGCAGTGGGAGAGAAACGCATTGTGGTGACGGAAGGTTATGAAGAAGCAACGGCTAATGACGGGGCAGCAGCCGCGGTAACACGTAAGTTGCGAGCGAGGTTCGGAAGTATGGGGCGGAAAGGGCATGTAGGCGGTGTTGCAAGCTGGAGGGGAAAGGCAGGAGCTGAACTCCTGGACTGCGTCGAGGAA
+
86<=A55A)118=;==6888;,;;CC;8@CEC<@<,8@@:C,,+@@+8:C@,@>+=7CCF>+7=7:CEEEDFE<8+@CGGCEF,:CCF9DFDFDG9AE<CFFDFGGFCA=FAFGGF@F,@<FGGGGGC@@EC*E@DEFGFF>C*>CE,2?2CGF,=<FFFFGDGEGGGF9CCDC=*87CCEC>>EDGGGG70:6E*)**/*207/93@))9**17DGF3*9?7<*0:C(<DB6B<38(7*):<44<0(1(.*)-5446CB(76108(47(0-(-)*0(2)(*6)),,(.).(8((,)((-(
@M02996:162:000000000-B87FG:1:1101:19915:3063 1:N:0:TAGCGCTC+AAGGAGTA
ACTACGGGGGGCAGCAGTGAGGAATATTGGACAATGGGCGGAAGCCTGATCCAGCCATGCCGCGTGCAGGAATAAGGCCCTATGGGTCGTAAACTGCTTTTGTTGTGGAGCAATAAGTCCCACGTGTGGGACGATGAGAGTACACAGCGAATAAGCATCGGCTAACTCCGTGCCAGCAGCCGCGGTAATACGGAGGAGGCAAGCGTTATCCGGATGTATTGGGTTTAAAGGGTGCGTAGGCGGCTTGGCAAGTCAGAGGTGAAAGCCCGGGGCCCAACGCCGGAACTGCCTGTGAGACGGG
+
8886@:8585188884:<:::9:9:=5<CCFEA@C?CFFCDDDEFE8?D<CBDA::>5>F,>3>8>BDFFCD3<>CFGFG+>,>CF@FC<<AEFFFGF,@FF>,>,8<<F<<F,CFG@3?FGFFCFCGFGGGEF8CEGFGCFGGGGGCEEG:FGCCF99:>92AFF9EFE2CDFFCCCC6:7.7=19D7CGGGBGGF3CDCFFF=7)8)1:CDB5796:*9CE1/.<:<?FD(86B(:>C>D60()807487.6<AAGF3:F2<B83:E;CB64);03(49B9994)55()-)..)14024
@M02996:162:000000000-B87FG:1:1101:12992:3074 1:N:0:TAGCGCTC+AAGGAGTA
ACTACGGGAGGCTGCGAAGAAGAGTCCGCAAGGGAGGAAAGGCGGACGGAGCGACGCCGCGGGGAGGATGAAGGGCGGAAGATGGTAAAAGCCTTTTATAACTGAGGAATAAGCAGTGGGAGAGAAACGCATGGTGGTGACGGTAGGGTATGAAGAAGCAACGGCTAATGACGGGCCAGCAGCCGCGGTAACACGTAAGTGGCGAGCGGGGTTCGGAATTAGGGGGCGGAAAGGGCATGGAGGCGGTTGTGCAAGCTGGAGGTGAAAGGCAGGAGCGGAACTGCGGGACTGCGTGGAGAAG
+
888?CA885:18;;=86888;,;;<;,B@CGE<@<,7@F<C,66@@8@:6@@@:@=+CCG=+4>74@@,A=FEC>+@@CCFE93@@FA9D,,>BFCCA,DG;@CAFDFC,?BFCFF7F,FFGGGGGGFGFEG*CEEE8EGG*=*=CD*45<CGG9ABFGGGGGEGEEGF+<CD>E=C=F*A<F):CGGGEG:?FG*87C0:7:>/>5>))9*))7C5:*9@++*:>:<(07534:7627*5C:7480,)(-*.-<<)+9:(<(4<?69549:90@/79>9(/)5(4142(4(-((-020,(
@M02996:162:000000000-B87FG:1:1101:19899:3079 1:N:0:TAGCGCTC+AAGGAGTA
ACTACGGGGGGCAGCAGTGAGGAATATTGGACAATGGGCGGAAGCCTGATCCAGCCATGCAGCGGGCAGGAAGAAGGCCCGATGGGTCGTAAACTGCGTTTGTTGTGGAGCAATAAGTCCCACGTGTGGGACGATGAGAGTACACAGCGAATAAGCAGCGGCTAACTCCGTGCCAGCAGCCGCGGTAATACGGAGGAGGCAAGCGTGATCCGGATGTAGGGGGTTTAAAGGGTGCGTAGGCGGCTGGGAAAGTCAGAGGGGAAAGCCCGGGGCCCAACTCCGGAACTGACGTGGATACGGG
+
86<4A?858)087884:<:::9:99=,,?AFF<=,?ACEBCCCCAF,?B,A<<EB=<,=B,:5>+8@=FDDD,8>DFFFE*5*>CF38>>3<B<@FC*8=FC<,8,8<<FFCF9FGG:FGFF@GFG8C7CE<CE7C9@C<:C7C++;:CEE*;@?C9*0187/8AE+<7:;5DCFFF?CF5<57=9<77CFF=8:*7*95CFC>=7)8)90:/75)26**78C1*)<:6B75(4:E(:01)74)()0(*,.8).469FF0(.-3(,.4B17297)*8((-.>>21(,.),(,((-)/)((,
@M02996:162:000000000-B87FG:1:1101:10216:3091 1:N:0:TAGCGCTC+AAGGAGTA
ACTACGGGAGGCTGCAGTGGGGAATATTGGGCAATGGGCGAAAGCCTGACCCAGCGACGCCGCGTGAGGGAAGAAGGTCTTCGGATTGTAAACCTTTGTTGTAAGGGACGAAACAAATGACGGTACCTTACGAGGAAGCCACGGCTAACTACGTGCCAGCAGCCGCGGTAATACGGAGGGGGCGAGCGTTATCCGGATTGACTGGGTGGAAAGGGTGGGTAGGCGGGAGAGCAAGGCAGGTGGGAAAACGGGGGGCTCAACTCACAGACTGCGCCGGAAACTGGTGTGCTGGAGTGTCGGG
+
888?C98=8118;;=;;=;;;@@@6C,<CCFEA@C@CFECCCDEF<<ECFCEFA:@@FCF@@@>+8CCFGDGGCDFGBF<,FFED@FGDCECBFF,CEBFFFGFFFFFDFGDGFGGGBFGGGGEGCF,@DFGGGGGGGGGGGGGGGEGGBDDE<>@FG>>BCC>CCEG7:E7C?F*;=C*5<=:=C7D551209EGB3*)2?9@=D07)7>F7FF*C-9>F8=9C<:1(8977<<)4?7D,90<3@F?2(4)49B23:C<0*2422438)9(477:5(47?*<(.440.))518(2*.421
@M02996:162:000000000-B87FG:1:1101:22722:3097 1:N:0:TAGCGCTC+AAGGAGTA
ACTACGGGTGGCAGCAGTGGGGAATATTGGGCAATGGGCGCAAGCCTGACCCAGCAATGCCGCGTGAAGGAAGAAGGCTTTCGGGTTGTAAACTTCTTTTAAGTGGGACGACAATGACGGTACCACTTGAATAAGCTCCGGCTAACTACGTGCCAGCAGCCGCGGTAATACGTAGGGAGCAAGCGTTATCCGGATTTACTGGGTGTAAAGGGGGTGTAGGCGGGACATCAAGTCAGATGTGAAAGCACGAGGCTCAACTTCGTGTCTGCATTGGAAACTGACGTTCTTGAGTGTTGGAGAG
+
68AAC@8):))=;8=;;==;;88@CE<EEDGFCCECDFFB@@CEFD8EEFEEFECFEFCFEB@C+@FCGGFFGFEFFGAC8FFDGF?FBFCAEBFGGF,CFGGA@FDDFGGGGGEFGGGGGGGGGGG,CFGGGGGGBFGGGGEGGGGGGG>FGGGFFGC@D9@EG>EGGFGGCGGGGGEEFGF?C?7D<FGGGF=;6CGACGG5=CFFFFGG)=5C7AFGFEGDCDG*5FCF<ADFFA=2<74927?0DBFF018?FG*)6>.44:<<@B76)4?C71.<A@F(,122>A?65--4FF?73
@M02996:162:000000000-B87FG:1:1101:11439:3115 1:N:0:TAGCGCTC+AAGGAGTA
ACTACGGGCGGCAGCAGCTAAGAATATTCCGCAATGGACGAAAGTCTGACGGAGCGACGCCGCGGGGATGATGAAGGTCGGAAGATTGTAAAATCCTTTTAAGTATGAAGAATAAGCAGGACAGGGAATGGTCCTGTGGTGACGGTAGTACTTGAAGAAGCAACGGCTAATTACGTGCCAGCAGCCGCGGTAATACGTAAGTTGCGAGCGTTGGTCGGAATTATTGGGCGGAAAGGGCATGTAGGCGGATATGCAAGCGTGGTGTGAAAGGCGGGAGCGCAACGCCCGAACTGCGTTGAGA
+
68A?C>=8)118888;;;,;;;CC;C,CFGFFC@CAFFFCCCCCFE,EEFEDEB8@>FEFC>@>+6CC=?EFECEEFBFGCEFEF??DCCADFDGGF,,CFDF,C,@BCGGGCFGGGGGGGGGGG*@F7FGBGGCG>FG>DEGGGEGG9CG;4CFG,CGFG<EBFGE5CC9+;BFCFG5@?CAA=CGGDG9EE*<FF*CFC23=C>BEB:/19)0:>9C5.+022=EF<D)<9>?FFF>*42.9A4<9C(8/:BA>DA*28B4:,4<A=AGB;6B876(76>;,2294474(58?0)-3:,
@M02996:162:000000000-B87FG:1:1101:7130:3118 1:N:0:TAGCGCTC+AAGGAGTA
CCTACGGGTGGCAGCAGCTAAGAATATTCCGCAATGGACGAAAGTCTGACGGAGCGACGCCGCGTGGATGATGAAGGTCGGAAGATTGTAAAATCCTTTTATAACTGAGGAATAAGCAGTGTGAGAGAAACGCACTGTGGTGACTGTAGGTTATGAATAAGCAACGGCTAATTACGTGCCAGCAGCCGCGGTAACACGTAAGTTGCGAGCGTTGTTCGGAATTATTGGGCGTAAAGGGCAGGTAGGCGGTTTTGCAAGCTTGGTGTGAAATCTCGGAGCTCAACTCCGAAATTGCGTTGAG
+
-8ABCBF5=00=;==;==;;<;;;CFFGGGGGGGGGGGGGEGGEFFGGGGGGFC@F@FGGBFFFCFGEFGGGFFFFFGGGGGGGFGGGGGFGGGGGGCFFGFGGGEFFGGEDFGGGGGGFGFGFGGEEFGGGGGCEGGGGGGGGCFFGGGGDGGGGGGGFGGGGGGGGGGFFGGFGGFGGGGFFGGFGGGGGDDGGFGGFGCEFGGFFFFGECEFFG?DD:>CDFBFDB4C.9??FAB:>(9,9<FF;>7,7:?FA)<C0<FFAFFBB7<:<::@E599(5@>?5>F<><B?AA22)-34(
@M02996:162:000000000-B87FG:1:1101:18034:3122 1:N:0:TAGCGCTC+AAGGAGCA
ACTACGGGTGGCAGCAGCGAAGAATATTCCGCAATGGACGAAAGTCTGACGGAGCGACGCCGCGTGGAGGATGAAGGCCGGAAGGTTGGAAAATCCCTTTAGAACGGAGGAATAAGTACGATCAGAGAAAGGTAGGATGGTGACGGTAGGTTATGAATAAGCAACGGCTAATCACGCGGCAGCAGCCGCGGGAACACGGAAGGTGCGAGCGGGGTTCGGAAGGATTGGGCGAAAAGGGGATGGAGGCGGAGGTGAAAGGTGGGGGGGAAAGCCCGGAGCTCAAAACCGACATTGAGGGGAG
+
88AAC?8580)=;8=;;;68+8@@;C<9,6C@@:BCFCFC@CCE<C9CE6:7@C6:@@B66>@>4@:?,==,BBEEF?F@FFEEG9CF+,:?E546,8,B<,=C<+>=::3=:CAF@F<+>+@BF,6>CCFFECG+E,DGGF;F*>4DCC,7@7><3,:,>D9FCCEG*12,*?@4,/*2C9=)<**9/17**72;<7)./9*02*0<@E3*)07)*-97:8*2<==<1)9)-,4F?:)/(9(747)-C-(.(-).)<4347649(12)3*.,-750,-()15).4(-((,().)5),-(-
@M02996:162:000000000-B87FG:1:1101:11845:3142 1:N:0:TAGCGCTC+AAGGAGTA
CCTACGGGGGGCAGCAGTGAGGAATATTGGACAATGGAGGGAAGTCTGATCCAGCCATGCCGCGTGAAGGATTGATGCCCTACGGGTGTTGAACTTCTTTTGTACGGGGGCAAGAAGGTCCACGGGTGGACCGATGAGAGTACCGTACGAATAAGCATCGGCTAACTCCGTGCCAGCAGCCGCGGTAATACGGAGGAGGCGAGCGTTATCCGGATTTATTGGGTTTAAAGGGTGCGTAGGCGGCTTGCCAAGTCAGCGGTGAAATCCGGGCGCCCAACGCCGGAACTGCCGTAGAAACGGG
+
-8ABCB=811)88889:<:::::95C<?ECGGGFFDFF,8=CFDFECEFEBFFFEFCFCFF>@B6>CEGGFGF=>,CFGG8>FEEGF<8C5=CFG<FF9FFGGGGGCDDGGCF*CFGG:FGGGGGGGGGGGGGECEGFGGGFGGGGGGGGG5FFFGF7C>CD>CGGFFGG1:DFGGGGFFGD55C>DG7CFCC@GGF3CEDGGFC95>)0CEC<<**)2*9@F//)<>9FCD<BBFFBED7D67(0<?DDFF-66A?GG<FFFF29?FF>C>B93;5:?9>FB>;B?4227-(--6=?(12
@M02996:162:000000000-B87FG:1:1101:24258:3142 1:N:0:TAGCGCTC+AAGGAGTA
CCTACGGGGGGCAGCAGTGAGGAATATTGGTCAATGGTCGGAAGACTGAACCAGCCATGCCGCGTGGGGGAGGGAGGCCCTATGGGTTGTAAACCCCTTTTGCCCGGGAGTAATAAGGCGGACGCGTCCGCCGATGAGAGTACCGGGAGAATAAGCATCGGCTAACTCCGTGCCAGCAGCCGCGGTAATACGGAGGATGCGAGCGTTATCCGGATTTATTGGGTTTAAAGGGTGCGTAGGCGGGCCGATAAGTCAGCGGTGAAATATCCCGGCTCAACCGGGAGGCTGCCGTTGATAATGT
+
ACCCCE9):5)8888::<::::::FFGGGGGGFGGGGGGGGGGGGGGGGGGGGEEFFGGGGGFF>FGGGGGGGGGGGGGGGGGGGGGGGGGGGGGGGFGGGGGGGGGG=FFCFGGFGGGEGDGGGGGGGGGGGCCGGGGGGFGGGGGGGEGGGEGGGFGGGGFEGGGGGGGGGGGGGGGGFDFFGGDDGG7CGFGGFGGFGGGFGGFFFFDEG>:7DFG*8FG<C5FDDF753?BEFF@G4CBFBBE0C><F444>DGG(43?>D464157;607:6<?F>F0;60:<:.3?(24)0)6<4
@M02996:162:000000000-B87FG:1:1101:24251:3162 1:N:0:TAGCGCTC+AAGGAGTA
CCTACGGGAGGCAGCAGTGAGGAATATTGGTCAATGGTCGGAAGACTGAACCAGCCATGCCGCGTGGGGGAGGGAGGCCCTATGGGTTGTAAACCCCTTTTGCCCGGGAGTAATAAGGCGGACGCGTCCGCCGATGAGAGTACCGGGAGAATAAGCATCGGCTAACTCCGTGCCAGCAGCCGCGGTAATACGGAGGATGCGAGCGTTATCCGGATTTATTGGGTTTAAAGGGTGCGTAGTCGTGCCGATAAGTCAGCGGTTAAATATCCCGGCTCAACCGGGATGCTGCCGTTGATA
+
8ACCCE=>)0)=8=======;;;CFFGGGGGGGGGGGGGGGGGGGGGGGFGGGGGGGGGGGGGGFGCFGGGEF:CEGGGGGFGGGFGGGGFGGGGGGGGGGGGFGEGG7FGGEGDGGGD@:+@CFFEGG@EEEGGGGF9FGGGG7*=:CECGGGGGFCFCC9BE@FFGGEGFDECEG6CFGGFFGGGGGGGGEBGGFGGFDDEFGGFEFFGCGEFCFFFF4EGDE:FG<=FF84:B??F*.>15480(7(47)4-),:7:().6A<AA=3C7995<91<(-)(,,,6<?:7<1-(:6
@M02996:162:000000000-B87FG:1:1101:23172:3167 1:N:0:TAGCGCTC+AAGGAGTA
ACTACGGGTGGCTGCAGTGGGGAATATTGCACAATGGGCGAAAGCCTGATGCAGCGACGCCGCGTGAGTGAAGAAGTATCTCGGTATGTAAAGCTCTATCAGCAGGGAAGAAAATGACGGTACCTGACTAAGAAGCCCCGGCTAACTACGTGCCAGCAGCCGCGGTAATACGTAGGGGGCAAGCGTTATCCGGATTTACTGGGTGTAAAGGGAGCGTAGACGGTTTGGCAAGTCTGAAGTGAAATGCGGGGGCGCAACGCCGGAACTGCTTGGGAAACGGTCGAACTAGAGTGCAGGAGAG
+
-88?A?8)81)=;8=;;;;;;88@6CCFFFGGACFEFDFCECEEFGFFF<CFGEC:BCEFFBFC8@BC,CEFEEEF,C<ECFEF+?BF,@EAAFEE9<,CEFFGFGG@FEFGGG9EGFEGFGB<CEF<,AEGGGGFDFGEGC8FFGFFEEDFDGFFFGFFF>CCD:>E,@DC*?@EEGDGGFFAE<7><9FGEE:**;FFCFG);:AB@?CEFDEGC?GDFED757CDBFFF:9-9:AF*.:6@9?79D9>E7(4,7C599)3966)5*6:)-45E>?(4180938(4)).)6)6674:22
@M02996:162:000000000-B87FG:1:1101:11433:3184 1:N:0:TAGCGCTC+AAGGAGTA
ACTACGGGAGGCAGCAGTGGGGAATATTGCACAATGGAGGAAACTCTGATGCAGCAACGCCGCGTGAAGGATGAAGGTCTTCGGATCGTAAACTTCTGTCCTTAGGGAAGAGAATGACGGTACCTTTGGAGGAAGCCCCGGCTAACTACGTGCCAGCAGCCGCGGGAATACGTAGGGGGCAAGCGTTATCCGGAATTATTGGGCGTAAAGAGTGCGTAGGTGGTTTCCTAAGCATAGGGTGAAAGGCATTGGCTTAACCAAGGTTAGCCCTTGGAACGGGGTTACTTGAGTGCAGGAGAGG
+
886AC?=A)11=88=;;<=;;8@@6C9,CFG<DAAEDCEEEFFFFG9EEEFCDE;CAFEF@@@@6@CCGFFEFCDEFEF,,AFDEFEG8ECDEFFGGG,CFAAFEFFFFGG<FF:FGGGGGGGGG,@FFGGGEFGGFGGGGGGGGGAFFG?FGGGCDGFFC9@EG*=>:CGGCCFCCED448AFC:*:5CCEDDE*/@F6:DGFE)5>>8:A*/6D>:DG=CD>55C>)=>FFF)@A:>049<7<7FB*.5707(5>FFFF482)6:A08*,(5FF?4:?F0(-))..-5.3.)<1)4,41
@M02996:162:000000000-B87FG:1:1101:11228:3276 1:N:0:TAGCGCTC+AAGGAGTA
ACTACGGGGGGCAGCAGTGAGGAATATTGGTCAATGGGCGGAAGACTGAACCAGCCAAGTCGCGTGCAGGATGACGGCCCTAGGGGTGGTAAACTGCTTTTAACCGGGAATAACGTTACCTTCGTGAAGGTAAGTGCATGTACCGGTGGAATAAGGATCGGCTAACTCCGTGCCAGCAGCCGCGGTAATACGGAGGAGTCGAGCGTTATCCGGATTTAGTGGGTGAAAAGGGAGAGTAGGCGGGAAGGCAAGTCAGCGGTGAAAGGGAGACGCTCAACGGCGGAACGGCAGGGGAAACGGG
+
88A?@:15:8187884:<:5:99<5C<,C@???=<@A4:8:C@CFA,A=D44<A::=FD,,83>+88<DCCFD=,>>C@F+6,<CG@*>*7<CF;BB3,@C@@D<FDDEE,<C>F4<FFGF9<FFFGGFFBF@F;C<@?FC;E:FC:8CFG7@CCC?39889/:CG+<?8*:7@F?8?=A7755=9CD*<CGDDGGF**979EDC977)/0:CF7**.029@C1*02:<FD54:(82<8>)C9<28B:C:?;))6<87C(-<7>-:(47:/31(.20(3(-)4(43(4(43((-.,71(-3
@M02996:162:000000000-B87FG:1:1101:5769:3393 1:N:0:TAGCGCTC+AAGGAGTA
CCTACGGGTGGCAGCAGTGAGGAATATTGGTCAATGGGCGGGAGCCTGAACCAGCCAAGTAGCGTGAGGGATGACGGCCCTATGGGTTGTAAACCTCTTTTGACAGGGAATAAAGTGAGCCACGTGTGGTTCATTGCATGTACCTGTGGAATAAGGATCGGCTAACTCCGTGCCAGCAGCCGCGGTAATACGGAGGATCCGAGCGTTATCCGGATTTCTTGGGTGGAAAGGGAGCGTAGGCGGGATGGCAAGTCAGCGGTGAGATGTAGTCGCTCAACGTCTGAAATCCATGTGCAAGTGG
+
-8,BC5A5811====;=<=6;;;CFEFGGGGGGGGFGGGGGGGGDGGGFGGGGFCFFGGGGGGGGGGFEFEGGGFFCFCFGFFGFF?FFGGGGFEFFG9FDFFFGGGGDFE,FCGGFGCFFD@FGGGGGFGGGEDFFGEGFDGFEGEFDFFGFGGGGGGGDCGEGGGGCG69DCGC:CF>>75:EC5C@ECFEDGGDFGFGGGBECBA4A7CC)8D6)*28@FG*)*25>F;::2B9?:*352:2850*(,<4465)*/,3F(5)).-6)*49,8*/36?6.8))..).,-..))./).:>
@M02996:162:000000000-B87FG:1:1101:5747:3412 1:N:0:TAGCGCTC+AAGGAGTA
CCTACGGGTGGCAGCAGTGAGGAATATTGGTCAATGGGCGGGAGCCTGAACCAGCCAAGTAGCGTGAGGGATGACGGCCCTATGGGTTGTAAACCTCTTTTGACAGGGAATAAAGTGAGCCACTTGTGGTTCATTGCATGTACCTGTGGCATAAGGATCGGCTAACTCCGTGCCAGCAGCCGCGGTAATACGGGTGATCCGGGCGTTATCCGGATTTATTGGGTTTAAAGGGAGCGTAGGCGGGATGTCAATGCAGCTGTTAAATTTAGGCGCTCAACGTCTGCACTGCCTGTGGAACTGG
+
8A<CC5>5:0)=;====<;;;;;,CFGGGFFFGGGGGGGFEGFGEGGGGGFFF:E@FGGGGEFFCFGGGE7FEF9FGGCEGGGDFFBFEGGFDG,AACFGAFBAEFF@+=AEFFFEF9FECFF,:DD,86@A=9E@DFGGGF9=;9DFG6ECBCCGFF++@CDBECFG67DEDGGGG,1;1;@BGG/8=9DC5)*=:@;;;)=>EGFFAF>:5>BGF4CDFC=5E3+?4F>>(407(-)1374)-084*.-*)().3FG).1:<2)))*)040,78=(2::F0).4),.())63(.*(.<7
@M02996:162:000000000-B87FG:1:1101:5766:3413 1:N:0:TAGCGCTC+AAGGAGTA
CCTACGGGTGGCAGCAGTGAGGAATATTGGTCAATGGGCGGGAGCCTGAACCAGCCAAGTAGCGTGAGGGATGACGGCCCTATGGGTTGTAAACCTCTTTTGACAGGGAATAAAGTGAGCCACGTGTGGTTCATTGCATGTACCTGTGGAATAAGGATCGGCTAACTCCGTGCCAGCAGCCGCGGTAATACGGAGGATCCGAGCGTTATCCGGATTTATTGGGTTTAAAGGGAGCGTAGGCGGGATGTCAAGTCAGCTGTGAAATGTAGTGGCTCAACGTCTGCACTGCAGTTGAAACTGG
+
8ACCCDF580)====;===;;;;CFGGGGGGGGGGGG@FGGFGGGGGGGGGGGGGGG8FCCFGGFGGCFGGGGGFEGGGGGGGGGGFGGGGGGGGGGGGGGGFGC<AFFFGFG9EFG<FFBFGGFGE>FA@C9EFGCD;FGGE9=EF8EFGGGGG6EGGGGGGGGGGGGGGGGGGGGGGGGGFFGGGGGGGGGFGGFG4F5DEEGGEDFFGGGEDGCBGGBFGGGFGGFFGFBFFFFFFD>D>8()<?>ADF<94:0AFFFFFF<A<BFA*3?2@GF1--,)-)44658):BFF92/))).
@M02996:162:000000000-B87FG:1:1101:25735:3447 1:N:0:TAGCGCTC+AAGGAGTA
CCTACGGGGCGCTGCAGTCGAGGATCATTTGCAATGGGCGAAAGCCTGACAATGCGACGCTGCGTGGAGGATGAAGGCCTTCGGGTTGTAAACTCCTGTCATAAGGGAAAAGGCGAAGGCGGCCAACACCCGCCCTAGTTGATTGTACTTTAAGAGGAAGCGACGGCTAACTCTGTGCCAGCAGCCGCGGTAATACAGAGGTCGCAAGCGTTGTTCGGATTTACTGGGCGTAAAGGGCGCGTAGGTCGCAGGGCGTGTCAAGTGGGAAATCTGCGGGCTGAACCCGGAAAGTGCGCTTGAA
+
8AB=C?=81)08888;;;;88888;EC<FGGCEFGCEGFFEEEFCEFFFEF@FGEFB@FEGCCCCFGFGGGGGGFFGEGFGGGGGGGGGGGGFGGGGF:BECFGFGGGFGGFF=FEEGGGGGFEGFGGEFEFEBEEED73?BBEF9FFGGFG?FGGGGGGG?B=FG==CCG7F9CCFCF76>FACGGGGGGGG4+09FF@GGC@GDFFFD*>D5>>DFDCEGGGEFFG079<<?AF:?B)4)(741*-/--7;F>9>526.9:A)13:>B>>)4<EF00((/44(491,486529(.(4,,
@M02996:162:000000000-B87FG:1:1101:25723:3463 1:N:0:TAGCGCTC+AAGGAGTA
CCTACGGGGGGCTGCAGTCGAGGATCATTTGCAATGGGCGAAAGCCTGACAATGCGACGCTGCGTGGAGGATGAAGGCCTTCGGGTTGTAAACTCCTGTCATAAGGGAAAAGGCGAAGGCGGCCAACACCCGCCCTAGTTGATTGTACTTTAAGAGGAAGCGACGGCTAACTCTGTGCCAGCAGCCGCGGTAATACAGAGGTCGCAAGCGTTGTTCGGATTTACTGGGCGTAAATGGCGCGTAGGTCGCAGGGCGTGTCAAGTGTGAAATCTCCGGGCTCAACCCGGAAAGTGCGCTTGAA
+
8ACCCA)8)))8888::::88878BFFGGGGGGGGGDGGGGGEEGGGGGGFGGEEFFGGGGGGGGGEGGGGGGGGGDGGGGGC>FGGGGGGGGGGGGGGGFG@FFGCCFGGGGGDGGEC<7<FGGGGGGFE7CEEGGG@EGF:F?FGGGGGGGGGFFFGFFGGG>EEGGGGGGGGGGGGCCFFFGGGGG57?EFGGFF=FGGGEGGFBFF<EGFFG*377BGGGG*776DG>?:)1)(<C>D08<9=><01)-2099EF2:4<>B9AA*.:5<FF87>>:?7:BFF09942:).49>?B?D
@M02996:162:000000000-B87FG:1:1101:6523:3469 1:N:0:TAGCGCTC+AAGGAGTA
CCTACGGGTGGCAGCAGTAGGGAATATTGCACAATGGGGGAAACCCTGATGCAGCAACGCCACGTGTGGGAAGAAGCATTTCGGTGTGTAAACCACTGTCGTGAGGGAATAATGCTTAATTTCGGTTAAGTTGAATGTACCTCGAAAGGAAGCACCGGCAAACTTCGTGCCAGCAGCCGCGGTAATACGAGGGGTGCAAGCGTTGTTCGGAATCACTGGGCGTAAAGGGAGCGCAGGCGGAGATGCAAGCAGTCTGTACAATACCGGGGCCCAACCCCGGACCTGCAGACTGGAATGTTT
+
68ACC>A510)=;======<;8;C@FFGGGGGGGGGGGGGEGGEGGGGGGGGGFFEFFFEFCGFCE,:CEFGGGGGEF9FGFGGEFBFGGGGFGFGGFFGGGEFGGGGG?FFAFEEFGFGGGGGG+BFFGGGFGFE@EFFF9EFGFEEFGGGDFGFEGGGGCC,;=ECFGGGCFGGGGECED/:CCGGGFCCCEEG5DFFFG*=EDFFFFGECAFGG;CFFF5DEFEC:>GE>>FB;6BD>D0../04C<BF5>4<)025A*67)49;>;C9:4>>51;9B@>08<23)()5:0(.9:46
@M02996:162:000000000-B87FG:1:1101:14353:3476 1:N:0:TAGCGCTC+AAGGAGTA
ACTACGGGGGGCTGCAGTGGGGAATATTGCGCAATGGGGGAAACCCTGACGCAGCAACGCCGCGTGAGTGATGAAGTATTTCGGTATGTAAAGCTCTATCAGCAGGGACGAAAATGACGGTACCTGCAGAAGAAGTCCCGGCTAACTACGTGCCAGCAGCCGCGGTAATACGTAGGGGACAAGCGTTATCCGGATTTACTGGGTGTAAAGGGGGCGGAGGCGGCTAAGCAAGTCAGAAGGGAAAGCCCGCGGCTCAACGGCGGGACGGCTTTTGAAACGGGTGGGCTAGAGTACTGGAGGG
+
-68?=:808))88889:::99==B,B,@EFFCE@?ACDDDEEFFGD,BEFC?CC8BCFEFB=@B+8@C8>==EAEF3@@3,@FC*@@E@CCAAFFGG;,@FGGFFGGFFGGGGG;FGGGGEGDGGFGGGFGGGGG;CGGGGE:EGGCGFC6EGGCDCFFCF72?E*>E+<FG*<ECEDE5EF>>C919*<FGDD:27CF*2>F0:19BFBCG)5<G)-1C:C=C:<AC7FCF6<<FDBF*-14><<<:DFFF01137:149>>F90(-)().).7:B2(:()(424(.4<?-6)).9:3:;
@M02996:162:000000000-B87FG:1:1101:16985:3480 1:N:0:TAGCGCTC+AAGGAGTA
ACTACGGGTGGCAGCAGCTAAGAATATTCCGCAATGGACGAAAGTCTGACGGAGCGACGCCGCGTGGATGATGAAGGCCGGAAGGTTGTAAAATCCTTTTATAACTGAGGAATAAGTACTATCAGAGAAAGGTAGTATGGTGACTGTAGGTTATGAATAAGCAACGGCTAATTACGTGCCAGCAGCCGCGGTAACACGTAAGTTGCGAGCGTGGTTCGGAAGAATTGGGCGTAAAGGGCAGGTAGGCGGTTGGGCAAGCTTGGGGGGAAAGCCCGGGGCTGAACTCCGGAATGGCGGTGAG
+
888?C:=5=00;;8=;;=6;6;C@CE9CFFFC@@B@DEFCCCCEEE,CACC@@C@@@FCFC@=>+8FC,CEEE?AEFGGGEFGEGB?F+?BCEEFGG9,?F,EF,,:??FFF,FFGFEG9F<EGGGGGGGGG8FG,EBEFEFGG,E8EDG=,E,6CC:=3>?FGCEGGCCG7BECE,:;*:9<9CF*@DEG*48?CAG?FCG:+<2>DD>D/9DF<F:79@**9+*<<85C)4<BF<<3>0D1*5:*-7-()-4(41:7,)03(40;9@:*.4(88)(,((02.))5-411(5:(43--(,
@M02996:162:000000000-B87FG:1:1101:25640:3483 1:N:0:TAGCGCTC+AACGAGTA
CCTACGGTGCGCTGCAGTGGGGAATATTGCACAATGGGCGAAAGCCTGATGCAGCGATGCCGCGTGAAGGATGAAGGGTTTCGGCTCGTAAACTTTTATCGATAGTGAAGAAACAAATGACGGTAACTAAGTAAGAAGCTCCGGCTAACTATGTGCCAGCAGCCGCGGTAATACATAGGGAGCAAGCGTTATCCGGATTTACTGGGTGTAAAAGGTGCGTAGGCGGCATGGCAAGTCAGTCGTTAAAGACCAGAGCTTAACTCTTGACCAGCGATTGAAACTGTCAAGCTAACGTACAGGA
+
86A?CD=):))=8==;==;,;888;CEFGGGGGGGFDEC@FGGGGGGGGG<FGFGGDGGGGGGG@FDGGEFFGGGGG7FFGFFEGGGGGGFGGGGGGGAF<FFG+CADFFGGGGGGGGFGFGEFGGEFGGGGGGGG9DFFCGGGGGGGGCFCGGGGGCCG?D8E@@5CGEGFGFC@>F?FG*5:FGG48C4C>BE5?C4ADFFFG*;A5=DC+;);C@D7>:5C*759(74FB286<<=:)9858)9):8:@((414?F>A4<4).4>F?F((,727<<>4*..94<<)5.)(,...3)4(
@M02996:162:000000000-B87FG:1:1101:25655:3493 1:N:0:TAGCGCTC+AACGAGTA
CCTACGGGGGGCTGCAGTGGGGAATATTGCACAATGGGCGAAAGCCTGATGCAGCGATGCCGCGTGAAGGATGAAGGGTTTCGGCTCGTAAACTTTTATCGATAGTGAAGAAACAAATGACGGTAACTAAGTAAGAAGCTCCGGCTAACTATGTGCCAGCAGCCGCGGTAATACATAGGGAGCAAGCGTTATCCGGATTTACTGGGTGTAAAGGGTGCGTAGGCGGCATGGCAAGTCAGTCGTTAAAGACCAGAGCTTAACTCTGGACCAGCGATTGAAACTGTCAAGCTAGAGTACAGGA
+
8ACCCFA=5))8888::::::88BEFGGGGGGGGGGGGGGGGGGGGGGGGGGGGGGGGGGGGGF@FGGGGGGGGGGGGGGGGGGGGGGGGGGGGGGGGFGGGCGGGGGGGGGGGGGGGGGGGGGGGGGGGGGGGGGGGGGGGGGGGGGGGGGGGGGGGGGGGGGGGGGGGGGGGGGGGGGGGEFGGGGGGGFGFGGFGGFGGGFGGFDBFGGGFFGGFGGFGGGGBCDFFFFBDF=BFFFADFE8@FADBBF02::AGGFBFBD<:ABFFCBF9@><<:AFF266<ABFFB?FFAA9<AB(
@M02996:162:000000000-B87FG:1:1101:15750:3538 1:N:0:TAGCGCTC+AAGGAGTA
ACTACGGGAGGCAGCAGTGGGGAATATTGCACAATGGGGGGAACCCTGATGCAGCAACGCCGCGTGAGCGATGAAGGTCTTCGGATTGTAAAGCTCTGTCCTAAGGGAAGAAGAAAGTGACGGTACCGTAGGAGGAAGCCCCGGCTAACTACGTGCCAGCAGCCGCGGTAATACGTAGGGGGCGAGCGTTAGCCGGAATTATGGGGCGGAAAGAGTACGTAGGTGGCGGCGTAAGAGAGAGGGGAAAGCCCGGGGCTTAACGCCGGCGAGCCTGTCGGACGGCGGGGCTTGAGTGCAGGAG
+
88@?C9=>=81888=;;<=;;88@;C,CEFGEFCCCCDDCDCDFGD<EBBEEFEAECFEFC>@=6>CCFECDC>AFF=EB9EDDCFCF=CC=AF>EGD3EAFGECCFFFGGGGGGGGCFGGGGCBFF*<FEGGGGGGGGGGGGGGEGGF;CFG<::CFDFG7;;CCGG*?E+:9F+<:57=<.7=DGG7/C*36CEFGC)7:+9@DDE)77CDFF0?AC7?:=:AF=99DC07B?FFFBF:<(87B>14:?;;>F9(296A),499>BFB<04(/0)(7>(74;0>91((4:>)5<?93-2
@M02996:162:000000000-B87FG:1:1101:24232:3544 1:N:0:TAGCGCTC+AAGGAGTA
CCTACGGGTGGCTGCAGTGGGGAATATTGCACAATGGGGGAAACCCTGATGCAGCGACGCCGCGTGAGTGAAGAAGTATTTCGGTATGTAAAGCTCTATCAGCAGGAAAGAAAATGACGGTACCTGACTAAGAAGCCCCGGCTAACTACGTGCCAGCAGCCGCGGTAATACGTAGGGGGCAAGCGTTATCCGGATTTACTGGGTGTAAAGGGAGCGTAGACGGTTAAGCAAGTCTGAAGTGAAATGCGGGGGCTCAACCCCTGAACTGCTTTGGAAACTGTTAAACTAGAGTGCAGGAGAG
+
8ACCCD>5>1)===8====;;888CFGGGGGGGGGGGGGGGGGGGGGGGGGGGFFGEGGGGGGG@FGGGGGGGGGGGGGGGGGGGGGGGGGGGGGGGGFGGGGGGGGGGGGGGGGGGGGGGGGGGGGGGGGGGGGGGGGGGGGGGGGGGGGGGGGGGGGGGGGGGGGGGGGGGGGGGGGGGGFFGGGGGGGGGFGGFGGFGGGAGGFFFFGGFFFDGFGGFGGGGFFGFFGFDFFF>9FD<?AFFFF>GFFFF0?FFGF<F>?BFBFFFFGFB?FF??BFFF2>:>AA8<<AFFA>8:?2:
@M02996:162:000000000-B87FG:1:1101:17235:3588 1:N:0:TAGCGCTC+AAGGAGTA
ACTACGGGAGGCAGCAGTGAGGAATATTGGTCAATGGAGGCAACTCTGAACCAGCCATCTCGCGTGAAGGAAGACGGCCCTACGGGTCTTAAACTTCTTTTATAGGGGGATAAAGTGAGATAGGTATATCTTTTTGTAGGTACCCTATGAATAAGCATCGGCTAACTCCGTGCCAGCAGCCGCGGTAATACGGAGGAGGCGAGCGTTATCCGGATTGATTGGGTTGAAAGGGTGCGCAGGCGGCACGGTAAGTCAGCGGTGAAATGTCGGGGCGCAACCCCGGCACTGCCGTGGAAACGGG
+
888=A?8==:1=88=;;==;;;;@;@,<CCC@@<CCCCFD@@AFEF,CDEC<@A;9@66C<CB@7@FEGFFF,@,BCFFG,AEBEF>F,C??EFC<FD<EFE<E@FCDDF+=FFG@FFFFEE,AAFFF=EA<=;DB4@FGGGGGGCF,CFF9FFFD=3==BC+BF?8EDB6=C8;?DCFEA9<9C@DD9EGGDEGGF*?DC9EB::8>);;C5>)**7++1<C51)<:6@C@(40>(4796D9)45@(*43@)6.64ED-9F74).-)87990()1.(,46DB993(5429(,4??FFB::
@M02996:162:000000000-B87FG:1:1101:21145:3591 1:N:0:TAGCGCTC+AAGGAGTA
ACTACGGGCGGCAGCAGTAGGGAATATTGCACAATGGGGGAAACCCTGATGCAGCAACGCCACGTGTGGGAAGAAGCATTTCGGTGTGGAAACCACTGTCGTGAGGGAATAATGCTTGGCCTCGGCCAAGTTGAATGTACCGCGAAAGGAAGCACCGGCAAACTTCGTGCCAGCAGCCGCGGGAATACGAGGGGTGCAAGCGTTGTTCGGAAGCACTGGGCGGAAAGGGAGCGCAGGCGGAGAGGCAAGCAGGCGGTACAAGACCGGGGCCCAACCCCGGACCGGCAGACGGGACGGAGGG
+
888?C98:51188886;<;<;8;@;@,<CEFFCC<CCFDDEDCEF@8CDCD@DA:CDEBF8=B>,C6:CCBAECCFCFAC,<FC8B8C+?=E<FFGGG5CFBFGBFDCC,AB,CF<,CFGGDFGGGGGGG99EFG9EEFFGBEGGGGGGGGGGG>F>EDEE>D,,5==E@FGGGGCF==CCC):87CFGGGGGF:CBGCF3C*.2109<>DG3>FCC:CG@E*9C>FFBFD7669D>9>D>C2)47<2C6??(2(4-:*6:*.(417>>(/14<B85(9;639(4(34-(-33612>(,4(
@M02996:162:000000000-B87FG:1:1101:25580:3600 1:N:0:TAGCGCTC+AAGGAGTA
CCTACGGGGGGCTGCAGTGAGGAATATTGGTCAATGGACGCAGGTCTGAACCAGCCAAGTCGCGTGAGGGATGGCGGTCCTATGGATTGTAAACCTCTTTTGTCGGGGAGTAACGTGCGGGACGTGTCCCGTATTGAGAGTACCCGAAGAAAAAGCATCGGCTAACTCCGTGCCAGCAGCCGCGGTACTACGGAGGATGCGAGCGTTATCCGGATTTATTGGGTTTAAAGGGAGCGCAGGCGGCGCGTCAAGTCAGCGGTAAAATGTCGGGGCTCAACCCCGGCCGGCCGTTGAAACTGC
+
8ACCCDA):))8888:::::::::CFGGGGGGGGGGGGGGGGGGGGGGGGGGGFFFGGGGGGGGFGGGGGGGGGGGGGGGGGGGGGGGGGGGGGGGGGGGGGFFGGGGGGGGGGGGEFGGDGGGGGGGGGGGGGGGFCFGGGGGGGGEGEGG@GGGGGGGGDEEEGGGGGCCDGGGGGGCEDDFGGG379CGG>>EEGF@DD5@EDE>4FFGCDBDGAF76FGDE>FGDFGFF:184;@D217>9B)1>::FABAABGGB0><4<A>A>>9;99>FFFFFFB>>B1;0992:?F>AB54)
@M02996:162:000000000-B87FG:1:1101:9808:3636 1:N:0:TAGCGCTC+AAGGAGTA
ACTACGGGTGGCAGCAGTGAGGAATATTGGTCAATGGGCGGAAGACTGAACCAGCCAAGTCGCGTGCAGGAAGACGGTCCTATGGATTGTAAACTGCTTTTGTACGGGAATAAAGTGCGGGACGTGTCCCGTGTGGAATGTACCGGAAGAATAAGGGTCGGCTAACTCCGTGCCAGCAGCCGCGGTAATACGGAGGACCCGAGCGTTATCCGGAGTTGTAGGGTTTAAAGGGTGCGCAGGCGGAGGAGTAAGCCAGCGGTGAAATGCGCAGGCGCAACAGGAGAACTGCCATGGAGACGGG
+
688=A:8580)=;8=;;==;;;;C6E<FECC@AAE@C,C@:CCEFD9EFFCFDECCCFE6,8@@8@,=FFCFGD,CF8BF,@,CFGC,B5@?AFEEE,5,EF<FEFEDEE4ACFGAAFGGGGGGEGGGGGEA+@DCEGCFGFFGG7@C@>D,EF>?85*<8**>>E,DF@*=C>FCD?>E67;6C/97CFFGDDGGFCFBCCEDE78>)/:A78)17)2*0<72*)3:6@DE33,<>>@DFG687@>1739?)5213:D(7)5<6))(73)-(()27(.(,0,3.8.55(.))..(0:?:>
@M02996:162:000000000-B87FG:1:1101:9819:3650 1:N:0:TAGCGCTC+AAGGAGTA
ACTACGGGTGGCAGCAGTGAGGAATATTGGTCAATGGGCGGAAGACTGAACCAGCCAAGTCGCGTGCAGGAAGACGGTCCAATGGATTGTAAACTGCTTTTGTACGGGAATAAAGTGCGGGACGTGTCCCGTTTGGAATGTACCGTAAGAATAAGGGTCGGCTAACTCCGTGCCAGCAGCCGCGGTAATACGGAGGACCCGAGCGTTAGCCGGATGTCATGGGCTTAACGGGTGCGCAGGCGGAGGACAAAGGCCGCGGTGAAAGTACCATGCTCAACAGGCGAACTGCCATTGATACTAG
+
88<6A?8):00=;8=;=<=;;;;@CCECECFFD@FACCFEDEEEGF9CFD9@CACCDFF6E@7B:FFCEDCGFAFCCBFE,95CEEC,BE,95?AEG9,??<,E,FE76+,9?F,5CFFGGECC:FGGFDG8,,@83,67C>E9=+3@:;>833@C?<C@>>*B:F7D63*4;*;,>CCCAC;5EDDCD7CB8:*:8:<>D/*:89)))*2:/)0)2)*2*2:**)3:))1)--(8-4:12737(77(*(.0(((,-*>10<24)..)160)(67:6()((.(--2(.,(.)-.4)/))).
@M02996:162:000000000-B87FG:1:1101:11043:3651 1:N:0:TAGCGCTC+AAGGAGGA
ACTACGGGGGGCAGCAGTGGGGAATATTGCACAATGGGGGAAACCCTGATGCAGCGATGCCGCGTGGAGGAAGAAGGTTTGCGGATTGTAAACTCCTGTCTTAAGGGACGAGAATGACGGTACCTGAGGAGGAAGCTCCGGCTAACTACGTGCCAGCAGCCGCGGGAATACGTAGGGAGCGAGCGTTGTCCGGAATTACTGGGTGTAAAGGGAGCGTAGGCGGGATGGCAAGTCAGATGGGAAAACTATGGGCTCAACCCATAGACTGCATTTGAAAGTGTGGGGCGTGAGTGAAGGAGAG
+
8866A:=)10168889:<:99>=:9?C,AEF<A<5?ACCCCC@FFD,A=B?<BA:=>3>CB>+=38FEGDDFGCCEC@,,+@@CE7*@:@=;>;CGGG,@9DFFCFCCDFE*=F:FGGGGDGCF<,?FGFDFEFGF7:EGGG7CFFGFGE;FGGCCCFC*212:E*>E*2<A0<CCGF=:=<@7?/19*<>ECDE;);D*:CF5:1=FFFGGCBED/2>C?CC75):<:F7>--6@A)9*.23@()/6*68@1(,426C:?).8<B24)4*))6@CF)).)/-((((-4,4.45).)..(-
@M02996:162:000000000-B87FG:1:1101:16417:3662 1:N:0:TAGCGCTC+AAGGAGTA
ACTACAGGTGGCTGCAGTGGGGGATATTGCACAATGGGGGAAACCCTGATGCAGCGACGCCGCGTGAGTGAAGAAGGATTTCGGTATGTAAAGCTCTTTAAGCTGGAAAGAGAATGACGGTACCAGCAGAATAAGCCCCGGCTAACTACGTGCCAGCAGCCGCGGGAATACGTAGGGGGCAAGCGTTATCCGGATTTACTGGGTGGAAAGGGAGCGTAGACGGTAAAGCAAGTCGGAAGTGAAATCATAGGGCTGAACCCGGGAATTGCTTTGGAAACGGATGAACTGGAGTACCGGAGGG
+
888=80059)0==88;;;=;;7:@8C,CCFGFCACDFFDDECCFGE@ECEDECA:@@CCFC@8>7>CCCECDFCCF,BC,,9CC+B=F<@DACFEGFC,EFFF,?B<ECGG8FGFGGGGGGGGFGGGGGGGGEFGFGFGGGGEGGGFGGG:EGGEDBFDF:9@EF*=E6B?G*B@CGED5C5>3=98C*AFGC>=:*:D*29F);)8=?>GGCBBD33197?ECGD?C<F<@:<(09:@0.269)1=)26:>0((4<69?2>099(,.96*).8F?F7(4()(55945443,294476929
@M02996:162:000000000-B87FG:1:1101:11777:3667 1:N:0:TAGCGCTC+AAGGAGTA
ACTACGGGAGGCTGCAATTAGGAATCTTGCGCAATGGGGGCAACCCTGACGCAGCGACGTCGCGTGGCTGATGAAGTCTTTCGGGATGTAAAAGTCTTTTGGCAGGGAAGAATATAGACTGTACCTGCCGAATAAGCCCCGGCTAACTCCGTGCCAGCAGCCGCGGTAAGACGGAGGGGGCGAGCGTGGTCCGAATTTACGGGGCGTAAAGCGCGCGGAGGCGGTGGGGTAAGTCAGAGGTGAAACTCCGAGGCTCAACCTCGGATGGCTGCGGAGACGGGCAGACTGGAGGTAGGGAGGG
+
-88?CA5=51)6=;8;6=;;;CC@;CCFEFGFEECCEDDD@CEFFGCEEEC@BC8@BFC@@>@>8>+@,??FFFFF5C5C,CCDEG=C<BAAFFFGGFCDGCAFBFCAAFGC,F9FFGG?FAGGG?EFGGGG6FGGGGGGGDG+CEG9EFGEGGFFCDFFDFGGGGEGG,=CDCEGGDDD=<:7:C9*9:C:8<C;>7:F*>EF=DEEB5F?98@DG(1CE8:92)*1()19>)6F696F:G<FA?*3*8176>42<FFB(.4:61(-)4*4(47:7:(495-4634):(:?-5,4).(43
@M02996:162:000000000-B87FG:1:1101:11038:3668 1:N:0:TAGCGCTC+AAGGAGTA
ACTACGGGGAGCAGCAGTGGGGAATATTGCACAATGGGGGAAACCCTGATGCAGCGATGCCGCGTGGAGGAAGAAGGTTTTCGGATTGTAAACTCCTGTCTTAAGGGACGAGAATGACGGTACCTTAGGAGGAAGCTCCGGCTAACTACGTGCCAGCAGCCGCGGTAATACGTAGGGAGCGAGCGTTGTCCGGAATTACTGGGTGTAAAGGGAGCGTAGGCGGGATGGCAAGTCAGATGGGAAAACTATGGGCTCAACCCATAGACGGCATTGGAAACAGTGGTGCGGGAGGGAAGGAGAG
+
888=A?8):)1=:;=;;<;;;7886C6@DFFECAFCDFDDCEFGGC8CE<C@CA:@@CBCC@@@+>CCFDCFFCDEFB:?<AFCC=CF,@@EF<FGGG:FDFGGDFFFFGG+FF9FGGGGEGGGG,CFFGGGEFGG8EGFGECFGGFGGG8DGGFC@DCD>9@EG:CECFFE;>D=CCC:=5>?C2*:*=CGDFG56CDA@FG0;19FF?GGC<>D/87DFEC95):C0<=F)4<=-)1*4>7F??)9*6?F4(4<<FF<F).4<B(:)3))).=C7,(4-*4-(-((-23(4<?B)36(-
@M02996:162:000000000-B87FG:1:1101:11796:3671 1:N:0:TAGCGCTC+AAGGAGTA
ACTACGGGAGGCTGCAATTAGGAATCTTGCGCAATGGGGGCAACCCTGACGCAGCGACGTCGCGTGTCTGATGAAGTCTTTCGGGATGTAAAAGTCTTTTGGCAGGGAAGAATATAGACTGTACCTGCCGAATAAGCCCCGGCTAACGCCGTGCCAGCAGCCGCGGTAAGACGGAGGGGGCGAGCGTGGGCCGAATTTACGGGGCGTAAAGCGCGCGTAGGCGGTTGGGTAAGGCAGAGGTGAAACTCCGAGGCTCAACCGCGGATTGCTTCGGAGACTGGCAGACTGGAGGTATGGAGGG
+
886=C:8@81)8;;=;6<;<;;;<;;,<EFGDC:BC@CDBCEDGG7<E@CCFEC+@@FE@6>+>+>,:CCEFEEAE9C<5,5FCEF7F8F<E@F<FGA@FAEGGEGDFEGFD,A;FFFD9F<CFG,CFGEGGGGGGGGGGGGG+>@E4BCECEG>,4@?AB;EGGE=EE,><CCCCGC=CC<:>8C<*>*9C=BE*)*06*9>7*/.7<7F+77DGG()9>+7>*7=C(5:;<)3>3:)9)*)1<792C19>>9.47CDB0@;>7((49)*6(4>*08-337,8,.),(.86(5..)68-4
@M02996:162:000000000-B87FG:1:1101:25957:3677 1:N:0:TAGCGCTC+AAGGAGTA
CCTACGGGAGGCAGCAGTGAGGAATATTGGTCAATGGAGGCAACTCTGAACCAGCCATCTCGCGTGAAGGAATACGGCCCTACGGGTCTTAAACTTCTTTTATAGGGGGATAAAGTGAGATATGTATATCTTTTTGTAGGTACCCTATGAATAAGCATCGGCTAACTCCGTGCCAGCAGCCGCGGTAATACGGAGGATGCGAGCGTTATCCAGATTTATTGGGTTTAAAGGGTGCGCAGGCGGCACGTTAAGTCAGCGGTGAAATGTCGGGGCTCAACCCCGGCACTGCCGTTGAAACTGG
+
8ACCCD8551)=8==;====;;;CEFGGGGGGGGGGGGGGGGGGGGGGGGGGGFFGGGGGGGGGGGGGGGGGGGGGGGGGGGGGGGGGGGGGGGGGGGGGGGGGGGGGGGGGGGGGGGGGGGGGGFGGGGGGGGGGGGGGGGGGGGGGGGGGGGGGGGGGGGGGGGFGGGFFGFGGGGGGGGFFGGGGGGGGGFGGFF7AGGGFGDDFFFGGGFFFGFGGFGGDGBGGFF=DFFFFFFFG9>9>9@D6F?FFFBFFFGGFFFFAFFBFF;GFF73C64:4<DB69>?25?74:BFBF24AB
@M02996:162:000000000-B87FG:1:1101:15942:3702 1:N:0:TAGCGCTC+AAGGAGTA
ACTACGGGTGGCAGCAGTAAGGGATATTGGTCAATGGGGGGAACCCTGAACCAGCCATGCCGCGTGAGGGATGAAGGCCCTACGGGTCGCAGACCTCTGTTGCCGGGGGATAACGCGCCCCACGCGTGGGGCGGTGAAGGTACCCGGAGAATAAGCATCGGCTAACTCCGTGCCAGCAGCCGCGGTAAGACGGAGGAGGCGAGCGTTATCCGGATGTATTGGGTTGAAAGGGTGCGCAGGCGGGGCGCTAAGGCAGCGGGGAAAGGCGACGGCGCAACCGGAGACGGGCCGTGGAGACGGG
+
8886AA8):01;;8=;;=;<<;6C,C,CCCC<<@CCCFDDDECFF7,AAFBB?E4:=A?F<>@>+>BBEDC=C=CFGGDF+@8>EG@:CC@@@FF,D,,@,@DF>EDDDF*<F:FCGEFGEGGGGGEEGGGGEE:CFGGGGGGGGEGEEGG+AFC<:26:C<*?FG+@F>;CCFG?ECDC5757C97C*ACEC>EEF*CBDDGFC/075*?EC>))*)**9@C1*)<><FFF(46DFF>C9D289.71)43?1?:?,:C19>21:3(4<(99;-5:7(,7;)4((,(24(42,,,(04829
@M02996:162:000000000-B87FG:1:1101:18525:3709 1:N:0:TAGCGCTC+AAGGAGGA
ACTACGGGTGGCAGCAGTGGGGGATATTGCACAATGGAGGAAACTCTGATGCAGCAACGCCGCGTGAGGGAAGAAGGTTTTCGGATTGTAAACCTCTGTTTTTAGGGAAGAAACAAAGGACGGTAGCAAAAGAGGAAGCCACGGCTAACTACGTGCCAGCAGCCGCGGTAAGCAGTAGGTGGCAAGCGTTGGCCGGATTTACTGGGTGTAAAGGGGGCGCAGGCGGGAGGGCAAGGTGGATGGGAAATACAGAGACGTAACCGCGAGACGGCAGCGAAAACGGGAGGTCGTGAGGGGAGGA
+
86,6@*5):0),;866;6=;;@@@,;,,CCF9<<,CCDEDCCAF@,,<@CE9@E,:E<@C+78@+8BCEDCEFAAEF,,,,5@:=C:EC???,,4FEE,55,<A=,:=<BF<FFGGF,EEFEG+ABF,3ADDDFDFDE3>DDEEGGEF7,E@E,>@+@9+@36@:CEG*>C,*,5,6=9448;A6CFD*41*+0:CE**/:2+39*)202CC:FE5C(91<::):>E<()1)(8?74:><3<?FBFF)26)8-.(.(*13402(4((48(1(-,3*0,-4(71:49(,(3(-,(4:5,--(
@M02996:162:000000000-B87FG:1:1101:18549:3712 1:N:0:TAGCGCTC+AAGGAGTA
ACTACGGGTGGCAGCAGTGGGGGATATTGCACAATGGAGGAAACTCTGATGCAGCAACGCCGCGTGAGGGAAGAAGGTTTTCGGATTGTAAACCTCTGTTTTTAGTGAAGAAACAAAGGACGGTAGCTAAAGAGGAAGCCACGGCTAACTACGTGCCAGCAGCCGCGGTAATACGGAGGAGGCAAGCGTGGTCCGGAGTTACTGGGGGTAAAGGGGGCGCAGGCGGGACTGCAAGGTGGATGGGAAATACCGAGGCTTAACCGCGGAACTGCATCCAAAACTGGAGGTCAGGAGTGGAGGA
+
86AA@?5):)1;;88;;<=;676@8C,@CEF<@@<CADECEFFFEF,EDFD9CA:C@EBF:@@@+8BBFD@EEECFFB,C,?>CEGFF<FFCFFGGGE5CA<<FA5:ADGGFGGGGG,EEFGE::FF,CFGGGGGGGGGGGGGGGGGGGDDEG@:@E;?@D:D:C5EG5BE,+,=CECD*:/28:8*:**:*5AEEB)7);F?CCF3A.0>GFFF)9(11>E5CEFC)4)9)4<A).579)9(7?F:9C>7529>9007<29696>>>3)93>)9<0441(06(4:((4)..33,47,3-(
@M02996:162:000000000-B87FG:1:1101:18535:3724 1:N:0:TAGCGCTC+AAGGAGTA
ACTACGGGTGGCAGCAGTGGGGGATATTGCACAATGGAGGAAACTCTGATGCAGCAACGCCGCGTGAGGGAAGAAGGTTTTCGGATTGTAAACCTCTGTTTTTAGTGAAGAAACAAATGACGGTAGCTAAAGAGGAAGCCACGGCTAACTACGTGCCAGCAGCCGCGGTAATACGTAGGTGGCAAGCGTGGTCCGGATTTACGGGGGGGAAAGGGGGCGCAGGCGGGACGGCAAGTTGGATGGGAAATACCGAGGCTTAACCTCGGAACGGCAGCCAAAACGGGAGGTCTGGAGTGGAGAG
+
886?CA=5=0)=;8=;;<=;;@@@8@6CEFGCDDACDCEEEFFGFFAEEDECDA9CCFEFF@@@+@BCGGDFEECFF:A?,?FEDCCF<BEDFGGGGF9CB<7AE5BEEGGDFGGGG?FGGGG@FEG,EFGGGGGGGGGGDFEEGGGGG9E=E,>D8D?@C?F@FGGG7CE,B9D,6:>2<7/?:FCG<*?*>AEEF<**;@*:8C)<.7DFFF>)9095<CCDG@E73.7<>B:0.6?9)9(>:FF):<578996(*2:<6.3:?>BB(C6>4B574:?0)3(-7((.601)8,40).(,
@M02996:162:000000000-B87FG:1:1101:18414:3741 1:N:0:TAGCGCTC+AAGGAGTA
ACTACGGGGGGCTGCAGCTAAGAATATTCCGCAATGGACGAAAGTCTGACGGAGCGACGCCGCGGGGATGATGAAGGCCGGAAGGTTGTAAAATCCTTTTATAACTGAGGAATAAGTATTATCAGAGAAAGGTAGTATGGTGACTGTAGGTTATGAATAAGCAACGGCTAATTACGTGCCAGCAGCCGCGGTAACACGTAAGTTGCGAGCGTTGTTCGGAATGATTGGGCGGAAAGGGCATGGAGGCGGTGTTGCAAGCTTGGGGGGAAATCCCGGAGCCCAACTCCGGAATTGCGGTGAG
+
88AAC?8580188889::9:9::?,C9<FFFECC?BDFFBCECEF<9ACEE@?B8==FCC:=>>+<CC1>B<CCCEEGGGEFGEG><F1@ACECFGF,,?FFFGA<<<BFGD>FFG<F,7??FGGGFGGFGG<FF<C+AFECFE+A<FGG?<C9<@?7>C@FGGGGGGDEG7CEFC*:AC:C>?EGFGCEG*2>+0?D2?CG79:7>:>5D**877:49C>*+2<@ECB>D)7;BFFF79(C0;48;;G(()(.6<AF53)03(3(46BB*.44>C),-(-<<?2A>8((,-)5565,-(,
@M02996:162:000000000-B87FG:1:1101:18431:3749 1:N:0:TAGCGCTC+AAGGAGTA
ACTACGGGTGGCTGCAGCTAAGAATATTCCGCAATGGACGAAAGTCTGACGGAGCGACGCCGCGTGGATGATGAAGGCCGGAAGGTTGTAAAATCCTTTTATAAAGGAGGAATAAGTATTATCAGAGAAAGGTAGGATGGTGACGGTAGGTTATGAATAAGCAACGGCTAATTACGTGCCAGCAGCCGCGGGAACACGTAAGTTGCGAGGGTGGTTCGGAATGATTGGGCGTAAAGGGCAGGTAGGCGGATTGGCAAGCTGGGTGGGAAAGCCCGGAGCCCAACACCGGCAGGGGGGGGGG
+
86,4@?85)11;=88;;;;;;;;;;C@,CFF@@BBADEGCEEDC@CAEDFE::C+@@@CF7@@>8>FC=E=CECCE=FFGGEGEDB<F+AEAEFEFAF?<A,CF,5::?FED,C=F,A,,C9CCFCGGGGFF,7>+CDFGEA;=>@@EEG>,@>>AB7<;B?FF@ECEE:CA+@C@24*=9943<C7DGEG*3=7<;DCA4>=+>+=>5)9:9859*4CC>*+*+0?C4)9),,8?A:BC(1(*.8=9G(()(,(43C*8?F2(4((463*4:(<:.,-(-7(((4(-((((((((),((,
@M02996:162:000000000-B87FG:1:1101:6195:3785 1:N:0:TAGCGCTC+AAGGAGTA
CCTACGGGTGGCAGCAGTGAGGAATATTGGTCAATGGGCGGAAGCCTGAACCAGCCATGCCGCGTGAAGGAATAAGGTCCTATGGATCGTAAACTTCTTTTGAGCGGGAGCAATAAGGACTACGTGTAGTCCGATGAGAGTACCGTTCGAATAAGCATCGGCTAACTCCGTGCCAGCAGCCGCGGTAATACGGAGGATGCAAGCGTTATCCGGATTTATTGGGTTTAAAGGGTGCGTAGGCGGCTTGTCAAGTCAGTGGTGAAAGCCCCCTGCTCAACAGGGGAACTGCCATTGATACTGG
+
88@?CBA5:))========;;;;;EFFFGGGGGGGGGGGEGFFGGGGGFFGGGFEFFGGGGGFEFFFFGGGGGGGGGGGGGFFGGGFFFGFEFGGGGFGGGGGGGGGGGGGDGCGGGGGGGGGGGGGGGFFGEGGGGGGGGGGGFGGGGGGGGGGGGGFGGGGGGGGGFEGFDFFCGGGGGGFFGGDGGGGGEBGGFGFA:CGFGDBFAFFGGFFGGFGGFCCDEEGGDFGFF??@B?EG2>9),<DBFADF<AAF<GGFFFFAA444>07?BB=FFF<?:E101(4<285:>><B@ABB)
@M02996:162:000000000-B87FG:1:1101:8169:3794 1:N:0:TAGCGCTC+AAGGAGTA
CCTACGGGAGGCAGCAGTGAGGAATATTGGTCAATGGGCGCAAGCCTGAACCAGCCAAGTAGCGTGCAGGATGACGGCCCTATGGGTTGTAAACTGCTTTTGTCGGGGAATAAAGTGACCCACGCGTGGGTTATTGCAGGTACCCGGTGAATAAGGACCGGCTAATTCCGTGCCAGCAGCCGCGGTAATACGGAAGGTCCGAGCGTTATCCGGATTTATTGGGTTTAAAGGGTGCGCAGGCGGGGCGCTAAGTCAGCGGTGAAAGGCAACGGCTCAACCGGGGCAGTGCCGTTGATACTGG
+
8ABCCDFF>1)====;====;;;CFFFGGGGGGGGGGGGGGGFGGGGGGGGGGGGGGGGGGGGGGGGGGGGGGGFFGGGGGGGGGGFGGGGGGGGGGFGGGGGGGGGGGGFFGGGGGGGGGGGGGGGGGGEGGGGGGGGGGGGGGGGEGGGGGGGGGGGGGGGGGGGGGGGGGGGGGGGGGGFBEGDGCEFGDBEGFDGAD:CEGGFFFFGGGFFGGAGGFGGGG@GGFFGFF((079BD>GBB>7)399BFFF24,:C(4><AA2,(04CBF95F?<:69)3(42(4<)-4((()/)..:
@M02996:162:000000000-B87FG:1:1101:6215:3794 1:N:0:TAGCGCTC+AAGGAGTA
CCTACGGGTGGCAGCAGTGAGGAATATTGGTCAATGGGCGGAAGCCTGAACCAGCCATGCCGCGTGAAGGAATAAGGTCCTATGGATCGTAAACTTCTTTTGAGCGGGAGCAATAAGGACTACGTGTAGTCCGATGAGAGTACCGTTCGAATAAGCATCGGCTAACTCCGTGCCAGCAGCCGCGGTAATACGGAGGATGCAAGCGTTATCCGGATTTATTGGGTTTAAAGGGTGCGTAGGCGGCTTGTCAAGTCAGTGGTGAAAGCCCCCTGCTCAACAGGGGAACTGCCATTGATACTGG
+
-8ACC>A5:0)=;======;;;;;EFGGGFGGGGGGGGGGGGGGGGGGGGFGGGGGGGGGGGGCFGGFGGGG?FFGGGGGGD<FGFGGEGGGFGGGGGGEFGGGGGGGFGGFGFFGFFF8FGGGGGGFGDECEGG@GFDGGFFFCFGGED@DGGGGGGGGDDGCFFGGGCFGGGGGGGGGE>?BGDGGGGGFEECCD47=>CC>EGFFF6CE:=E3=A7:@FD1A87CBFCB??FF:0798DB>><<?D<9F<A9B)CGFFF?F<<((7158644+1854.)-7122<>0).-.)69:)A)
@M02996:162:000000000-B87FG:1:1101:13433:3802 1:N:0:TAGCGCTC+AAGGAGTA
ACTACGGGAGGCAGCAGTGAGGAATATTGGTCAATGGTCGGAAGACTGAACCAGCCATGCCGCGTGCAGGAATGAGGCCCTATGGGTCGTAAACTGCTTTTGTGGTGGAGCAAGAAGGCGTACGCGTACGCCGATGAGAGTACACCACGAATAAGCATCGGCTAACTCCGTGCCAGCAGCCGCGGTAATACGGAGGATGCAAGCGTTATCCGGATTTATTGGGTTTAAAGGGTGCGGAGGCGGTGCCGCAAGTCAGGGGTGAAAGCCCGGGGCTGAACTCCGGAACTGCCATTGAGACGGG
+
-8AAC@==8:0=88=;;==;;;;C8ECEEFFFECFDF,<@@CCCFG9EEGFFFECCEFDE<@@B6@B@FFCF,6CEFGGG7A:CEGCEFFDEFGFGG,,B=F4EC4B@=EFDG,AFGGFGGGGGGGGGGGGGEC>CFFGGGGGG,@FGGGG@FGGGFE?BCC>EGGFGGG>FGGGGGGFF>>?8D7CD7FCGDFGGF*>FFGGFD>>E4CFECE7*7.009?C9/)<DBFGF:?BD(4>C<)-0-.079>FD-)6>(CD,7>>FFBFBBBGFF()19(-6,<>B;;)5574)..6-8<169
@M02996:162:000000000-B87FG:1:1101:11312:3840 1:N:0:TAGCGCTC+AAGGAGTA
ACTACGGGAGGCAGCAGTGGGGAATATTGCACAATGGGGGAAACCCTGATGCAGCGATGCCGCGTGGAGGAAGAAGGATTTCGGATTGTAAACTACTGTCTTAAGGGACGAAAATGACGGTACCTTAGGAGGAAGCTCCGGCCAACTACGTGCCAGGAGACGCGGCAAGACGGAGGGAGCGAGAGTTGGCCGGAAGTACGGGGTGTAAAGGGAGCGTAGGCGGGAAGGGAAGGCAGACGGGAAAACTAGGGGCCCAAACCATAGACGGCACGTGAAACGGGTGTGCAGGAGGGAAGGAGAG
+
-8@ACA9A)11888=;;=;;;@8@;C9CEFGEC<EDDFDDCDFGGG8ED;C@EA96@:@F<6@@+>@6EDCFFDEE<,:C<<FD@,BE5?@AC,,AEE,C,<BEEFGF+@F+4=,CE,4CFFGA,,653,3>=FD=33>:=6+3@>=,,>4>ECG8+50,*0@BF5*?77C5*:/:1*:=C):)/;+:*+2B8::/07*))>E>=)*98775*757),9D@CE//)AC(8/7-24>(,09372)..).*.17((,,3*9(4*5)6)(-),)((.)2*),4(0,((.))2(-(46,8).4(2
@M02996:162:000000000-B87FG:1:1101:16998:3841 1:N:0:TAGCGCTC+AAGGAGTA
ACTACGGGGGGCTGCAGTGGGGGATATTGCACAATGGGGGAAACCCTGATGCAGCGACGCCGCGTGAGTGAAGAAGTATTTCGGGATGTAAAGCTCTATCAGCAGGGAAGAAAATGACGGTACCTGACTAAGAAGCCCCGGCTAACTACGTGCCAGCAGCCGCGGTAATACGTAGGGGGCAAGCGTTATCCGGATTTACTGGGGGTAAAGGGAGCGTAGACGGCTAAGCAAGTCTGATGTGAAAGGGGAGGGCTCAACGCTTAAACTGCATTGGAAACGGTGGGGCGGGAGTATCGGAGAG
+
88@AC:59:518888::::997:>8B5,@EGFCC<ACFDDEEFGGECEEBEFDCB>>FEFFB@>8>CC@CCCFCFF3@@@;@FE*>EG:@AAAF>FF;,@FGCF<CC<CGGDFG9FGGGGGGGGGGGG?FFGGGGGGGGGGG8EGGGGGG:FGGGFCFDA;7:EG8EG7EGG9CF=EED>E<>8C11C4CGGDEC*/CFB>FG):18FFBFECDDG<?<D6CCD*7<7:FFF6<)9>2826:6968)-99BE0218?F39()-4<B446A:)58FF?7,48)(46224(-4-,)-48692:
@M02996:162:000000000-B87FG:1:1101:11311:3858 1:N:0:TAGCGCTC+AAGGAGTA
ACTACGGGAGGCAGCAGTGGGGAATATTGCACAATGGGGGAAACCCTGATGCAGCGATGCCGCGTGGAGGAAGAAGGTTTTCGGATTGTAAACTCCTGTCTTAAGGGACGAGAATGACGGTACCTTAGGAGGAAGCTCCGGCTAACTACGTGCCAGCAGCCGCGGTAATACGTAGGGAGCGAGCGTTGTCCGGAATTACTGGGTGTAAAGGGAGCGTAGGCGGGATGGCAAGTCAGATGTGAAAACTATGGGCTCAACCCAGAGACTGCATTTGAAACGGTGGGTCGGGAGGGAAGGAGAG
+
-88=C@=>>:1888=;;==;;7886C<,EFFCA@E@CFDDEEFGGDCEDEEFDE:@@CBFC@@B+>FCFGDGGFFEFBB?4EFCC,BF<E?BFFGGGF9FECGGFGCEFGG7FFEFGGGGEGGGG,CFGGGGEFFF@DFGGGGGGGFGGG>EFGGC8D?@D9@EG*?E7EDE7DDCEE7==5?5C:*:8:CGDEG8=DG6:FG8:);CF?FGC@DG3->DFGDC=7CD<FCF-6>@D292.:58<<06*6>F3(45>EGFF)8??F8?).0))6BC=7(4(8;(-1((-49(-8:B)83,-
@M02996:162:000000000-B87FG:1:1101:18557:3861 1:N:0:TAGCGCTC+AAGGAGTA
ACTACGGGAGGCTGCAGTGAGGAATATTGGTCAATGGGCGGGAGCCTGAACCAGCCAAGTAGCGTGAGGGATGACGGCCCTATGGGTTGTAAACCTCTTTTGACAGGGAATAAAGTGAGCCACGTGTGGTTCATTGCATGTACCTGTGGAATAAGGATCGGCTAACTCCGTGCCAGCAGCCGCGGTAATACGGAGGAACCGAGCGTTATCCGGAGTGATTGGGTTTAAAGGGAGCGTAGGCGGGATGTCAAGGCAGCGGTGAAAGGTAGTCGCTCAAGGTCTGCACGGCAGTGGAAACGGG
+
888AC?9A>:08=;=;;;=;;;;C;C<CEFCCE<FCFFFCDC@CFC,EEFCCEA:CCEDCADC>,BFEGDEGEE?CFGGG7A<EEGB4@CAADFGEG@,AEEFGDFFG?F,=FGG,FFGGGGGGFGGGG6@FF;DFGGFGEFGG,EGGGGGEGFGCC97>>C4BG?7ECC8CDFGFCCF79939C::C=CFGDEGGB*;;<8C>89)=4ACE<<)/*6*29CC7/)<CAFGE?B>B;<:D<>3<6)7(2<4920:<0/9-7;>A28.6?)*49()19)5.)*.)4:(4(--8(4<?9103:
@M02996:162:000000000-B87FG:1:1101:21931:3880 1:N:0:TAGCGCTC+AAGGAGTA
ACTACGGGAGGCAGCAGTGAGGAATATTGGTCAATGGACGGAAGTCTGAACCAGCCATGCCGCGTGCAGGAAGACGGCCCTATGGGTTGTAAACTGCTTTTGTGGTGGAGCAATAAGGCGTACGTGTACGTCGATGAGAGTACATCACGAATAAGCATCGGCTAACTCCGTGCCAGCAGCCGCGGTAATACGGAGGATGCGAGCGTTATCCGGATTTATTGGGTTTAAAGGGTGCGTAGGCGGTGCAGCAAGTCAGAGGGGAAAGCCCGGTGCGTAAAACCGGAACTGCCATGGAGACGGG
+
68AAC?::800888=;;==;;;;CCECAFFF@AAECFFFCDEEEFE9EEGEDFECCCFDGFBCC@CFFGGEGGFDFGGGGDACCFGE:FFEAEGGGG9,EFFBFC:ACEGGFE?FGGGGGGGGGGGGGGGGGGGCGGGGGGGGG,EFGGGG8FGFFFDFCEGDEGGFGGEDFGGG@FGGGCCB>ECDGDGGGDFGGFFGFDDGFEC>BA=CECB5*0<+2@@C117?CBFFF1??FFFEGF)40487<<<BF)55<<GG0>BB?B7:?FB/49(.20(.5(71046)5>0)-)48(91(31
@M02996:162:000000000-B87FG:1:1101:20047:3883 1:N:0:TAGCGCTC+AAGGAGTA
ACTACGGGCGGCAGCAGTGAGGAATATTGGTCAATGGGCGAGAGCCTGAACCAGCCATGTAGCGTGGAGGAATAAGGATCTATGGTTCGTAAACTCCTTTTGCGGGGGGATAAAGTGCGGGACGCGTCCCGTATTGCAGGTACCCCGCGAATAAGCATCGGCTAACTCCGTGCCAGCAGCCGCGGTAATACGGAGGATGCGAGCGTTATCCGGATTGATTGGGTTGAAAGGGTGCGTAGGCGGCCCCGTAAGTCGGCGGTGAAATTGCCGGGCTCAACCCGGTCACTGCCGTCGAAACGGG
+
88@?C?=8)118788;;;;;;;;<;@6,CDC@<@CCCDECC@@CFC,CAFCDDACC@,C9,<<>6?FBFDCD=<?CFF,C,A?CCE?ACFDDEE@FF,,BFGGFDGCDDE1<FFGBFFGGEGGGGEGGGGE;:23CFGFGGGGGGG::EGG>EEFAC+9?C78CFF0AFC;>DEF<@C=C59<;C9CD>FGGDFGGF*>FCDGEC>)<5@7CDD51*5**1:C/2)<:AFGF3?6<1:.9<G>59580*4(7).431CD,4@7<6).:?7D>>(7<=(3(4B(34466?(4,(--4>2(3:
@M02996:162:000000000-B87FG:1:1101:14993:3886 1:N:0:TAGCGCTC+AAGGAGTA
ACTACGGGCGGCAGCAGCTAAGAATATTCCGCAATGGGGGAAACCCTGACGGAGCGACGCCGCGTGGATGATGAAGGCCGGAAGGTTGTAAAATCCTTTTATGACTGAGGAATAAGTATTCTGAGAGAAACGGAGTATGGTGACTGTAGGTCATGAATAAGCAACGGCTAATTACGTGCCAGCAGCCGCGGTAACACGTAAGTTGCGAGCGGGGTTCGGAAGTATTGGGCGTAAAGGGCATGTAGGCGGTCTGGCAAGCTGGGTGGGAAAGGCAGGGGCTGAACCCCTGGACTGCGTGGAG
+
888?C?810118888;;;;;;;CCCC@@FFFC@@CCDFDDEDFGGE8EFFDDCC>=>FEF=>@>+>CC,BEFE?BEFFGGEBEEG,CF:?ECFCFGFC<FG,FFC@>=BFGF<FGG=F,CF@=FFFFGGGGGGFG>D;EFFFGF,@DCGGAEGC>?B;:>B*DGCEGGCEG7@BB:6:*=E88AEFCD3EG*8>AFFGCF4C9/<7>BF)9*)5)1/-97<*+2+9A=<4C)-::FBF)9(9-76=69D-,)(.5<4EC33<:(4(41?37??:BDB9(((8?>:1:???8?44480(422
@M02996:162:000000000-B87FG:1:1101:21927:3899 1:N:0:TAGCGCTC+AAGGAGTA
ACTACGGGAGGCAGCAGTGAGGAATATTGGTCAATGGACGGAAGTCTGAACCAGCCATGCCGCGTGCAGGAAGACGGCCCTATGGGTTGTAAACTGCTTTTGTGGTGGAGCAATAAGGCGTACGTGTACGTCGATGAGAGTACAGCACGAATAAGCATCGGCGAACTCCGTGCCAGCAGCCGCGGTAATACGGAGGATGCGAGCGTTATCCGGATTTATTGGGTTTAAAGGGGGCGTAGGCGGAGCAGCAAGTCAGAGGTGAAAGCCCGGGGCTGAACACCGGAACTGCCGTGGAGACGGG
+
8866A@5A5:0=88=;;;=;;;;;;C,EEFCCA@ECFFFCCEDCEEFFFGCCFFCCEECFEC@B7@EFGFFFFF8@FFGGFFDEFGFDFF<CFGFGF9,CFFBF=,BCEFGCG9EFCGGGGGGGGGGFGGEGGGCFFGGGFFGC,>DF=EECDFFEG,A>C>3@FG5AFE*@DFFGBFCEF9:?C?<D79CFCEG=B6CFDDCBE>55)9:ECD7*04::9C5/*.CC>FG@(90>6;DD?39)-))42(27)6669FC)49<A4:<?FF),(-0/036:?:6>BB)55((((4:()41:2
@M02996:162:000000000-B87FG:1:1101:21666:3929 1:N:0:TAGCGCTC+AAGGAGTA
ACTACGGGGGGCAGCAGTGGGGGATATTGCACAATGGGGGAAACCCTGATGCAGCGACGCCGCGTGAGTGAAGAAGTATTTCGGGATGGAAAGCTCTATCAGCAGGAAAGAGAATGACGGTACCTGACTAAGAAGCACCGGCTAAATACGTGCCAGCAGCCGCGGTAATACGTAAGGGGCAAGCGTTATCCGGATTTACTGGGTGTAAAGGGAGCGCAGACGGCATGGCAAGCCAGATGTGAAATGCGGGGGCGCAACGCCTGAACTGCATTGGGAACTGGCAAGCTAGAGTAGAGGCGAG
+
88AAC?>A1818888::<:4:7+88E<FF<AFDCFDFD>CCEF,FEFFG99FFF@:CCCE:>CC5@@<,@@;>=DF,<,,8,DC*>>C*3>>:F9?9,,,@C:F@F7:FFFCFGAFFGGGGGGCFGFB,?CC?FG@FGGGDD*?6CFGGCAC@F98;F52;/2:8:>C?0<C*:*:<0:CE7:);>/><FGGDF*2*::722>.;99696:C5>@D9>GC)?=/2<:<<?=F8,471)92.0.8)9=;C9274(,4>E52(),4)8).*40)).7@9,).(.,54:5-.)..)2)67(-,-
@M02996:162:000000000-B87FG:1:1101:21680:3940 1:N:0:TAGCGCTC+AAGGAGTA
ACTACGGGGGGCAGCAGTGGGGGATATTGCACAATGGGGGAAACCCTGATGCAGCGACGCCGCGTGAGTGAAGAAGTATTTCGGTATGTAAAGCTCTATCAGCAGGAAAGAGAATGACGGTACCTGACTAAGAAGCACCGGCTAAATACGTGCCAGCAGCCGCGGTAATACGTATGGTGCAAGCGTTATCCGGATTTACTGGGTGTAAAGGGAGCGCAGACGGCATGGCAAGCCAGATGGGAAATGCGGGGGCTCAACTCCGGAACGGCATTTGGAACTGTCAAGCTAGAGTATCGGAGAG
+
68,8A:1)1))88884:<:9:8==??@9EFGGFGFBCDDEEGFGGD@EEFD<FFB@@FEECBCC5@FE@BCFGEFG,E;D,FFD>DFG9@;@AFFGGC,@FGGGCC@CGGG,FFFFGGGGGFGGGGGGCGGGGGGGGGGGGDDGGFGFEGFGGGGFFG<CG<CEE:EEDGGGFG+:C+3<<:97C9DG4?FGD@AC?FGFFGG);7=FF?GE5>EGC>55>CEDE5=<:FCFFB2>B?F*45:@28=>C>FE>03??G:55.3:1>(8:99))<@?68,<6*).55,677766):8@6;92
@M02996:162:000000000-B87FG:1:1101:11259:3941 1:N:0:TAGCGCTC+AAGGAGTA
ACTACGGGAGGCAGCAGTCGGGAATATTGCGCAATGGAGGAAACTCTGACGCAGGGACGCCGCGGAGAGGAAGAAGGTTTTCGGATTGTAAACTATTGTCGTTAGGGAAGAGAAAGGACAGTACCTAAGGAGGAAGCTCCGGCGAACGACGTGCCAGCAGCCGCGGTAAGACGGAGGGAGCAAGCGGTAGCCGGAATGATGGGGGGTAAAGGGGGCGGAGAGGGGAGGCGAAGGGAGTGGTGAAAGCCCTCGGCTGAACGGAGGAACGGCAACGAAAACTAGAGTGCTTGAGTGCAGGAGG
+
88,8@:5881)68886;;=8777:,;,CECFBC:BCCCCDEDDFAA,C@C@6@>8@<C@@@@8=+4+8CC@FFCDEF,,,+CCCC:BE,???,BFDCC,CC4?FCGFACFGB>BFFGGGGGADFF,EFFGGGCFEGG,BFGC7+>C@*>8>*>7D5<@6AC*=*CE*:C+??C*?CED7=*9)5*9)*1*0+17/:5*:4>DFF59)797FFD)7)90/95*/97):),)179((.4-.>)C4=A*039(,7<0((.<*(477;(4,(5(92,(087-().9<))).)...5)4-6@3(2(
@M02996:162:000000000-B87FG:1:1101:11268:3957 1:N:0:TAGCGCTC+AAGGAGTA
ACTACGGGAGGCAGCAGTCGGGAATATTGCGCAATGGAGGAAACTCTGACGCAGGGACGCCGCGGATAGGAAGAAGGTTTTCGGATTGTAAACTATTGTCGGTAGGGAAGAGAAAGGACAGTACCTAAGGAGGAAGCTCCGGCTAACGACGTGCCAGCAGCCGCGGTAATACGGAGGGAGCAAGCGTTATCCGGAATGATGGGGGGTAAAGGGGGCGGAGACGGGAGCCTAAGTTAGTGGTGAAATCCCTCGGCTTAAATGAGGAACTGCAACTAAAACTAGATATCGTGAGTGCAGGAGG
+
88@6@:8@::)=888;;==87888;;<6@CBC::,@@@ACFEFGE,,CCEB:@CED@FCF+@67+4+8C<5BE,4??,,5+58=CC+B<FGFEFG9<E<CF+@A=FDFGGGE:FDFFG8DF??DG,EFG8F>CGFGG@ECGDC+@DF+CEE7CFFCEF>C8CEEFE*::,?@C*C7B==C5<8;=5**2;CF8>>E)**9:4CB*95<46::7)077(9C>*7C*3C)4.0<2-6=:)*7)16?5?@(9),73?((.<*66@A7?(.4??FB?0<+943)6FB)))6((,.-).))*.,4(
@M02996:162:000000000-B87FG:1:1101:10822:3960 1:N:0:TAGCGCTC+AAGGAGTA
ACTACGGGAGGCTGCAGTGAGGAATATTGGTCAATGGGCGAGAGCCTGAACCAGCCAAGTAGCGTGCAGGATGACGGCCCTATGGGTTGTAAACTGCTTTTAACCGGGAATAACGATACCTTCGTGAAGGTAAGTGCATGTACCGGTGGAATAAGGATCGGCTAACGCCGTGCCAGCAGCCGCGGTAATACGGAGGAGTCGAGCGTTATCCGGATTGATTGGGTTTAAAGGGAGCGTAGGCGGGAAGTAAAGGAAGCTGTGAAAGTGAGACGCTCAACGCCGGCACGGCAGGTGAAACTGG
+
688=A?=881)8;;=;;;=;;;@C,C9FEFEEDDFDEFFCECBEF<,E@ECDAECC@EF9@CCB8BCDFFEGGD,CFFGG7A=EFGC?@@<CAE@FG99CEFGGGGGDCF=5EFFG@FGGC9EDFFGGGG4FDC,ECG;FG=DDFG66BED9EFCCE,=>CCBEB:+@CE*@DFGC5,:C,999C2CC8CCG=6=?:*228CED?D)84C7EC=55<277=CF/*)<7AFD>(807(47C<D9797>)*).92(.46+0).8:><).:64024-)29(4(4)2921(4((,,,5-47))44
@M02996:162:000000000-B87FG:1:1101:13422:3963 1:N:0:TAGCGCTC+AAGGAGTA
ACTACGGGAGGCTGCAGTAGGGAATATTGCACAATGGGGGAAACCCGGATGCAGCAACGCCACGGGGGGGAAGAAGCATTGCGGTGTGTAAACCACTGGCGTGAAGGAATAATGCCTGGTCTCGGCCAGGTTGAATGTACTTTGAAAGGAAGCACAGGCAAACTTCGAGCCAGCAGCCGCGGTAATACGAGGGGTGCAAGCGTTGTTCGGAATCACTGGGCGGAAAGGGAGCGCAGGCGGAGAGGCAAGCGGTCTGTACAATCCAGGGGCCTAACCCCGGACCGGCAGACCGGACGGGGT
+
88,?C?AA1:18=;=;;==<;8;C,C,,CCFC@A,CACDDC:A<,B+@@7@,9A:CCFCE868@+7+4CC@CEDEF2><?,FFC8=/A*<:C:CGG6<,;?1CECF:88+003<C8@<23A?7CF>EGGG<AAF?+<<CGG<<<+ACF>CCFFDF*;=5;8<8++37*2;EFGGGGFFC::5)0/:C:7CDED>:CBCFF3DE):1)0<59>*9=92.7<4C/75:GF<5C)34>FFFDD9D1)3;@0>6?.-,(4:?7)694<)2:?369-..7*70993)4(37((((-(,43()(-,
@M02996:162:000000000-B87FG:1:1101:5494:3964 1:N:0:TAGCGCTC+AAGGAGTA
CCTACGGGTGGCAGCAGTGGGGAATATTGCACAATGGGGGAAACCCTGATGCAGCGACGCCGCGTGAGCGAAGAAGTATTTCGGTATGTAAAGCTCTATCAGCAGGGAAGAAAATGACGGTACCTGACTAAGAAGCTCCGGCTAAATACGTGCCAGCAGCCGCGGTAATACGTATGGAGCAAGCGTTATCCGGATTTACTGGGTGTAAAGGGAGCGTAGGCGGAAGGCTAAGTCTGATGTGAAAACCCAGGGCTCAACCGTGGGACTGCGTTGGAAACTGGTTTTCTAGAGTGTCGGAGGG
+
88ABC>A9=0)====;==;;;866;CFGGGGGGGGGGGGGGGGGGGGGFGGFGGGGFGGGGGGGEGGFGGGEGFFGGFGGGFGGGFGGGCFEFGEFFGEFGGFFFGC+AFGFGGGGDFCFGGGGGGGFFFFFGGGGGGGGGGGDGGFEGFCFFFFDGGGGGGG7FGGD@DEF4,>C,=FGGGAAEDDDFGGCEEG=FFFFCGGFGG*++;CEC>DGG?GDFGE3*8/7:7CF<A2B9<FGA?<B47)-/:?E?BBFFC<9<F>F3<B<7(14969<=7))5/.226<<<>?2<424)(34>
@M02996:162:000000000-B87FG:1:1101:13410:3979 1:N:0:TAGCGCTC+AAGGAGTA
ACTACGGGAGGCTGCAGTAGGGAATATTGCACAATGGGGGAAACCCGGATGCAGCAACGCCACGGGTGGGAAGAAGCATTGCGGTGTGGAAACCACTGTCGTGAAGGAATAATGCCTGGTCTCGGCCAGGTTGAATGTACTGTGAAAGGAAGCACCGGCAAACTTCGTGCCAGCAGCCGCGGGAATACGAGGGGTGCAAGCGTTGTTCGGAATCACTGGGCGGAAAGGGAGCGCAGGCGGAGAGGCAAGCGGGCGGTACAATCCCGGGGCCGAACCCCGGACCGGCAGACGGGACGGGTGG
+
88,?A?88)108;;86;;;<;8@C6@;,CFFFC<<CACDDCCDEF@+@@,@@@A6CCFBF@:8@+7+8=EAFE<=ECE<<,ACC4@8B+5?BFGEFEE,CFAFFGGDD@,C?CFFEFFG:C,CFGEGGGGDE@DF;D>EGGA3FGDEGGGGGGG?F:@C@CFD,,7A3A@GFGFGFG5CE>C)8C*CFGGGGDE2C:CCFCD:)89)975CC*/@6747<4?*>CDGFB<C599BF>FBD;C;)47>?F6?:(-(4-:3<:*5:)499>>9(46B87(396B96769-(((433,,>((((
@M02996:162:000000000-B87FG:1:1101:5506:3980 1:N:0:TAGCGCTC+AAGGAGTA
CCTACGGGTGGCAGCAGTGGGGAATATTGCACAATGGGGGAAACCCTGATGCAGCGACGCCGCGTGAGCGAAGAAGTATTTCGGTATGTAAAGCTCTATCAGCAGGGAAGAAAATGACGGTACCTGACTAAGAAGCTCCGGCTAAATACGTGCCAGCAGCCGCGGTAATACGTATGGAGCAAGCGTTATCCGGATTTACTGGGTGTAAAGGGAGCGTAGGCGGAAGGCTAAGTCTGATGTGAAAACCCAGGGCTCAACCGTGGGACTGCATTGGAAACTGGTTTTCTAGAGTGTCGGAGGG
+
ABCCCDF9=0)====;===;;88BFGGGGGGGGGGGGGGGGGGGGGGGGGGGGGGGFGGGGGGGFGGGGGGGGGGGGGGGGGGGGGGGGGGGGGGGGGGGGGGGGGGFGGGGGGGFGGGGGGGGGGGGGGGGGGGGGGGGGGGGGGGGGGGGGGGGGGGGGGGGGGGGGGGGGGCGFGGGGFFFGGGGGGGGGFGGFGGFFGGFGCFFFFGGGEFGGFGGFGG5E<AC?FFFFFFFFFFG9FB=A@<<*4:DFB?BBEF9:F>F?FBFFACA2>*C?BDAB9<006>244?AA9B?B>>FF
@M02996:162:000000000-B87FG:1:1101:15918:3980 1:N:0:TAGCGCTC+AAGGAGTA
ACTACGGGAGGCAGCAGTGGGGAATATTGCACAATGGGGGAAACCCTGATGCAGCAACGCCGCGTGCGGGAAGACGGTCTTCGGATTGTAAACCGCTTTTCTTAGTGAAGAATGTTGACGGTAGCGAAGGAATAAGCATCGGCTAACGACGTGCCAGCAGCCGCGGTAAGACGAAGGAAGCAAGCGTTGTCCGGATTTACGGGGGGGAAAGGGAGCGCAGGGGGGACGGCAAGGGGGAGGTGAAAGGTCGAGGCTTAACCTCGGAACGGCATCCAAAACGGGAGTGCTGGAGGGGAGTAGG
+
88@BC:88881=88=6;<=;;78@;C,CDFG9@<C@CDDDCEDFGG8CCC@@CECFEFCF@@@@6>CBFDCCEE<?C4F+,?DC==:F<??FBFEGEFGFFCFEE5BAEGGC:,9?FGGGGEDFF+@CFGGGGGGGGG9FGGG<FEF*@EG8EGG9CDCCF4EEFG7=G,B,:*32=:*0296A8C7*92?B8BE;)*:@/>ED8D)>E4>C<>EDD>5CB57DE>>5;BD>B((>460C0C.1:*72*-309>((4ACA))-44391B>D(5,6CF::(4034((.44.,46>FFF4(-)
@M02996:162:000000000-B87FG:1:1101:13262:3982 1:N:0:TAGCGCTC+AAGGAGAA
ACTACGGGTGGCAGCAGTGAGGAATATTGGTCAATGGGCGAGAGGCTGAACCAGCCAAGGAGCGTGCAGGATGACGGCCCGAGGGGTGGTAAACTGCGTTTGTGGGGGAGTAAAAGTCGCCACGTGTGGAGCGTGGCAGGTAGCGCGCGAATAAGGACGGGGTAATTCCGTGCCAGCAGCAGCGGTAATACGGAAGGACCGGGGGTTAGCCGGATGTAGTGGGTTGAAAGGGAGCGGAGGCGGCGGAATAAGCGGGTGGTGAAATCGCGGGGCGAAACCGGGCGCGTGCAGCGCGAACGGG
+
688AC?=5800=;8=;;==6;;;@;C<CE?,6@<C@C,,8@:@::@<CC@-CCA:,6CC,:::@6@8CFFCFFC,@FFFG+>+7BF+8@+9?ECEDE+4B>F<B+B=:CC+,CEAF,78=>FGBDGFFG,@,+8+4BEC7>CF7>EE*:1:*:F;??4)1*)3:2++1=:5:/*5<*076*0).8/190<7F=BCCE*9)99E):))0)0*:C))7*.209:C9/)6?494@((-<(6:9-C1)2@D9*,.9A>(1(2/(4=2<).(4:6>6(-)80(.((874(4,-(-6533;6599::
@M02996:162:000000000-B87FG:1:1101:5521:3990 1:N:0:TAGCGCTC+AAGGAGTA
CCTACGGGTGGCAGCAGTGGGGAATATTGCACAATGGGGGAAACCCTGATGCAGCGACGCCGCGTGAGCGAAGAAGTATTTCGGTATGTAAAGCTCTATCAGCAGGGAAGAAAATGACGGTACCTGACTAAGAAGCTCCGGCTAAATACGTGCCAGCAGCCGCGGTAATACGTATGGAGCAAGCGTTATCCGGATTTACTGGGTGTAAAGGGAGCGTAGGCGGAAGGCTAAGTCTGATGTGAACACCCCGGGCTCAACCGGGGGACTGCATTTGCAACTGGTTTTCTAGATGGTCGGAAGG
+
88BCC5>5>01====;===;;888CFGGGGGGGGGGGGGGEFGGGGGGGGGGGGGGGGEGGDGGGGGGGFGGGGGFFGFGGGGGGGGGGFEFFGGGGGFFGGGGGCFCFFFGFGGCFCFDEGGGGCFFFFE>DCDGGGGFEGGGGGGGGFGFGGGDFFCADCECCE>::EFE99FF,=FGGFFFCDGC49@>*)=CAGFFDGFFEG=F677**.57C?55FEGC=>E5>F9).:A?>AFG):4*6886)29327:?2*C9()(30470?3?:))*<*225294?2<<<66)-).)(0((-4
@M02996:162:000000000-B87FG:1:1101:8620:3991 1:N:0:TAGCGCTC+AAGGAGGA
ACTACGGGTGGCAGCAGTGGGGAATATTGCACAATGGGCGCAAGCCTGATGCAGCGACGCCGCGTGCGGGATGGAGGCCTTCGGGTCGGGAACCGCTGGTATGGGGGAGCAAGCCTGTGGGTGAGGTAACCTCGTGAATAAGCGCCGGCTAACTACGTGCCAGCAGCCGGGGTAATACGGAGGGCGCAAGCGGTGTCCGGATTTATTGGGCGGAAAGGGCTCGTAGGGGGGGCGGCGCGGCGGGGGGGAAAGCCCAGGGTGAAACGGGGGGGCTGCGGTGGGTAGGGGCGGGGTGTGGGGG
+
-8AAC>5)1))=;8=6;;=6;@@@FE9<C<FFCD<@CCCB8:@CFC,CFFFGGFFCFGEEFFGGFGGGGGFGGGFGGGGGG?AEEGCF>CB@+DFC:++:?5BEFGDCCFCCFFF@F7@FG5FCG<DDFFB3DEGGFGGFGFGGGGEEGGEGGGGFBEFFFFFGGGGGG*BE7/<+<+:2:7>>*9)CC=*AC>E;:DD@39*99CFFFFGD)7>3C?G<>*:)*8C*4@9@2>0)-45)-1-0(859D:?@(3-,(**(-).6>::(79C2917*07B96)4)(449(4,7(-,()-(-,
@M02996:162:000000000-B87FG:1:1101:18145:3999 1:N:0:TAGCGCTC+AAGGAGTA
ACTACGGGTGGCAGCAGTAGGGAATATTGCACAATGGGGGAAACCCTGATGCAGCAACGCCACGTGCGGGAAGAAGCAATTCGGGGTGTAAACCACTGTCGGGAGGGAAAAATGCTTAAGTTCGGGTAAGTTGAAGGTACCGCGAAAGGAAGCACGGGCAAACGTCGTGCCAGCAGCCGCGGCAATACGAGGGGGGCACGAGTCGTGCGGAAGAACTGGGCGGAAAGGGAGCGCAGGCGGAGAGGCAAGCAGTCTGTAGAAAACCGGGGACCAACCCGGGACCGGCAGCCGGGGAGGCTGG
+
8-,8@:10:00;;88;;,;6;8;;,@,@@6CC@<<CEC@CF,@CFF8ED;6,;CCEDEB@@:@@,C,6@CCEFFEFC?,559DE+CFG+<5C,B<DFGAAF7CFCG=64,A6,:9,,9??7,AFE+8FFF@<:;;,6639@CEEGEC@FGDDCCC53=4:*@D124C=:*B,9EG:C57/75)0**265:CED>*/01*7*1*)21))83C53))9*,7C4?E<C5551>C)41,7((7C0<6E6554C:70.,.5)3*))*.((441.(1--83*8(,--8-((4(((((-(,((7,(4,
@M02996:162:000000000-B87FG:1:1101:5222:4002 1:N:0:TAGCGCTC+AAGGAGTA
CCTACGGGCGGCAGCAGTGAGGAATATTGGTCAATGGGCGAGAGCCTGAACCAGCCAAGTAGCGTGCAGGATGACGGCCCTACGGGTTGTAAACTGCTTTTGCGCAGGGATAAAAAAGCCCACGTGTGGGCTCTTGCAGGTACTGCGTGAATAAGGACCGGCTAATTCCGTGCCAGCAGCCGCGGTAATACGGAAGGTCCGAGCGTTATCCGGATTTATTGGGTTTAAAGGGTGCGCAGGCGGAGATGCAAGCCAGCCGTAAAATCGTGGGGCTCAACCCCATTCAGCGGTTGGAACTTCA
+
8BCCCB@800)8888;;<;;;;;CFGGGGGGGGGGGGGGGGGGGGGGGGGGGGGGGGGGGGGGGGGGGGGGGGFGGGGGGGGGGGGGGGGGGGGGGGGGGGGGGGGCFGG,AFFGGGGGGGGGGGGGGGGGGGGGGGGGGGGGGGGGGGGGGCFEFFGGGGGGGGGGGGGGGGGFFGGGGGGFFGGGGGGGGG>GGFGGFDGGFGGFFFFGGD)<GFFGGFGGGGEEGAFGFFFFFBFFG>DF@9><>FAFFBFFFFFGFFE?>D>?F4416:>F0=?FFFFFFFDF:2449;>4:78<6)
@M02996:162:000000000-B87FG:1:1101:8635:4002 1:N:0:TAGCGCTC+AAGGGGTA
ACTACGGGTGGCAGCAGTGGGGAATATTGCACAATGGGCGCAAGCCTGATGCAGCGACGCCGCGTGCGGGATGGAGGCCTTCGGGTCGTGAACCGCTTTTATGGGGGAGCAAGCCGGCGGTTGAGGTAGCATCGGGAATGACCGCCTACTAACTAGGTGCCGGCGTCCGAGGTAGGGAGCAGGGGGCAAGCGGTTTCCTGGGGTGTTGAGGGGAAGGAGCTGGGAGAGGGAGCGTGGCGTGAGAGGGGAAGGCCGAATGGGGAACCTGGGATGGTGGGGTGGAAGGGGGGGGGCGGGAGGG
+
-88AC>:)111=;8=;;=6;;8886C,@EF,CCAFCD<,@+8@7@D8ED,CCFE<FFGGGGGGGF+B4@CC>F+=FF@BFGGGGCG8@+46?<B8=C:+,,58<>FEE:+@B<65>3+5@**13,??F,,,7,*11**2,,,444=**?+2+?2?+23;CC531*/**2**2/<+***2*205)59)9**9ED)*;*2*9***0:C))*0*/)))//(11)32*2.**,.*7(-(),(01(*-*..),)--),((4(*2(.7(-,((..(*(((/+)(((()(.((-(,-,49((40(411
@M02996:162:000000000-B87FG:1:1101:18162:4005 1:N:0:TAGCGCTC+AAGGAGTA
ACTACGGGTGGCAGCAGTAGGGAATATTGCACAATGGGGGAAACCCTGATGCAGCAACGCCACGTGGGGGAAGAAGCATTTCGGGGTGGAAACCACTGTCGTGAGGGAAAAATGCTTAATTTCGGGTAAGTTGAAGGTACCTCGAAAGGAAGCACCGGCAAACGGCGTGCCAGCAGCCGCGGGAATACGAGGGGTGCAAGGGGTGTTCGGAAGCACTGGGCGAAAAGGGAGCGCAGGCGGAGAGGCAAGCAGTCGGTACAATACCGGGGCCCAACCCGGGACCGGCAGACGGGACGGGTGG
+
88A?C?8)=01=68=;;=;;;8;C6C@CDCFFEAECDCCECCCEGE8CE,@EDECCACB@7:B@6C,7CDECEECF<F,5,,C=+F@F+==E8FGGCF<EF?CF?FC==,A=,?FC,AF??,CFF+@>FGD@E9@,>3E<D,CCGGGGGGGFCE8D4@?:>>F**4?4=8C:?EGEG,:*77)0:;C>FGGGDE1?>D77*9*02/)*857C5)<C*49F4C*1:7FC?555707D;9>D99(02<)17(,0).-4-**6<*-,,29;D6/(43>5;(-09::1331-(.-4614(7(,,-
@M02996:162:000000000-B87FG:1:1101:21972:4017 1:N:0:TAGCGCTC+AAGGAGTA
ACTACGGGGGGCTGCAGTAGGGAATATTGCACAATGGGGGGAACCCTGATGCAGCAACGCCACGTGGGGGAAGAAGCATTTCGGTGTGTAAACCACTGTCGTGAGGGAATAATGCTTGATTTCGGTCAAGTTGAATGTACCGCGAAAGGAAGCACCGGCAAACTTCGTGCCAGCAGCCGCGGGAATACGAGGGGTGCAAGCGTTGTTCGGAATCACTGGGCGTAAAGGGAGCGTAGGCGGAGAGGCAAGCAGTCTGTACAAGACCGGGGCCCAACCCCGGACCTGCAGACGGGACTGTGG
+
8ACBCB8))))8888::::<:8:C=F9FFGGFDDEFFFDEDGEGGDFGFFEGGGGGGGEGB::C8C*<CEEFGGGFFFE<9<FEFGFFGCCCFGGGCF<CCFEG?EEEG6C?79F+CFG9FFFFGC;EFGGGFGF@EFFGD8??EEEEGGGFGCFFCCDEC5F++<*2AECF488:C=7777)0:FCGGGDGGB*1>FFFFDE):C:FE>CA3=FGG><FFG>DEF?C<><>6(4>2?B77C3)-85:3:1@426<:CCAA4:::((481C>61>>544((094(41,5:(-7?0(044(
@M02996:162:000000000-B87FG:1:1101:5437:4025 1:N:0:TAGCGCTC+AAGGAGTA
CCTACGGGGGGCAGCAGTAGGGAATATTGCACAATGGGGGAAACCCTGATGCAGCAACGCCACGTGTGGGAAGAAGCATTTCGGTGTGTAAACCACTGTCGTGAGGGAATAATGCTTGGCCTCGGCCAAGTTGAATGTACCTCGAAAGGAAGCACCGGCAAACTTCGTGCCAGCAGCCGCGGTAATACGAGGGGTGCAAGCGTTGTTCGGAATCACTGGGCGTAAAGGGAGCGCAGGCGGAGATGCAAGCAGTCTGTACAATACCGGGGCCCAACCCCGGACCTGCAGCCTGGACTGTTT
+
8BCCCBF=89)8888::<:<:8::EFGGGGGGGGGGGFEGEFGFFGGGGGFGFFFFFFGEG+BFDFCDGGGFGGGGFFGGGFGGGGGGGGGGGGFEDGFGGGDGGGG<3>FEEFGFC9FCFGGGGF7<,<CGGD9;BCCC@<BFE8;EGGGGFGGGEDGFEFFFC@5;:>EC0ACGGGGG=D;5=CCCGG3EGD:EB<797DG>EGFFBBD5C64*::FGFGG/A)AC68D;916B;(>D0>;)5*9-:??FA?<AA2:<<?B:?BB0:1DF0:>CDBF;0.6B<B:8)427<:(47-6.
@M02996:162:000000000-B87FG:1:1101:5454:4033 1:N:0:TAGCGCTC+AAGGAGTA
CCTACGGGGGGCAGCAGTAGGGAATATTGCACAATGGGGGAAACCCTGATGCAGCAACGCCCCGTGTGGGAAGAAGCATTTCGGTGTGTAAACCACTGTCGTGAGGGAATAATGCTTGGCCTCGGCCAAGTTGAATGTACCTCGAAAGGAAGCACCGGCAAACTTCGTGCCAGCAGCCGCGGTAATACGAGGGGTGCAAGCGTTGTTCGGAATCACTGGGCGTAAAGGGAGCGCAGGCGGAGATGCAAGCAGTCTGTACAATACCGGGTCCCAACCCCGGACCTGCAGACTGGACTGTTT
+
ACCCC>A8)808888::<:<:8::CFGGGGGGGGGGGGEGGGGGGGGGGGGGGGGGGGEEF+CEFGFGGGGGGFFGGGGGGGFEGDGGGGGGGGGGGGFFCGFDGGGGGGGGGGGFG9FFFGGGEGEG:FFGGGGGGGGGGGGGEEEGGGF+BFF=EECEGGGGGGDGGGGGGGGGG57=EG>>EGGDGCDGG@C=@GGFGD:BDDFFB>7CFFFD7>CGFGGG53?C0>C396;E9>FG6)747?99C?FF48A9>FFAAFF?21>>02C?8(7C73(-(8681???<1:?B032.).)
@M02996:162:000000000-B87FG:1:1101:5428:4040 1:N:0:TAGCGCTC+AAGGAGTA
CCTACGGGGGGCAGCAGTAGGGAATATTGCACAATGGGGGAAACCCTGATGCAGCAACGCCACGTGTGGGAAGAAGCATTTCGGTGTGTAAACCACTGTCGTGAGGGAATAATGCTTGGCCTCGGCCAAGTTGAATGTACCTCGAAAGGAAGCACCGGCAAACTTCGTGCCAGCAGCCGCGGTAATACGAGGGGTGCAAGCGTTGTTCGGAATCACTGGGCGTAAAGGGAGCGCAGGCGGAGATGCAAGCAGTCTGTACAATACCGGGGCCCAACCCCGGACCTGCAGACTGGACTGTTG
+
8ACCCBD=11)88889:<:<:8:CFFFGGGGGGGGGGGGGGGGGGGGGGGGGGFECFFFGF:FF:FFGGGGGGGGGGGGGGGGGEFFF<FGGGGFGGF@FFGGDFGGEGGGGGGGGGGGFGGGGGGGGGGFFF@CFFGGGGGFGEECEG6EE>FFGGGGGGCCGGGGGGGGFF:FCEGGGGGEFGGGGF7CEGFGGFFFFCDG>=G:?DDGGGF4<F29F4ECC:8FGF>559>;E91>>2145<B?4>0())5<A9+*))*).)243@(C3(,7?><F02<9??0(5<8,5((.3>)6)
@M02996:162:000000000-B87FG:1:1101:5443:4048 1:N:0:TAGCGCTC+AAGGAGTA
CCTACGGGGTGCAGCAGTAGGGAATATTGCACAATGGGGGAAACCCTGATGCAGCAACGCCACGTGTGGGAAGAAGCATTTCGGTGTGTAAACCACTGTCGTGAGGGAATAATGCTTGGCCTCGGCCAAGTTGAATGTACCTCGAAAGGAAGCACCGGCAAACTTCGTGCCAGCAGCCGCGGTAATACGAGGGGTGCAAGCGTTGTTCGAAATCACTGGGCGTAAAGGGAGCGCAGGCGTGGATGCAAGCAGTCGTTACAATCCCGGGGCCCAACCCCGGACCTGCAGACTGGACTTGTT
+
8ACCC>>88:0=;==;===<;8;;CFGGEGGGGGGGGFGGGGGGGGGGGGGGGFGGGGGGG7FFCFGGGGGGGFGGGGGGFGGGGGGGCEFFGGFFGCFFGGCFGF7EGCEEF<EGGG7EFGGG7FEGFFDFGGGGFFFFFGGGGGGGFGG8DGGGGC6FEGGGFG6@CE?E7FGFGFCE>79?EFGF@FGG58=55CDFF:EFGGFA5);A5@A<7)08:E*7/7<>0FGBBF9521>*()-1).9)::B?.3((-:34<*(.0,(,53/7(8>87?F07B9:(802)..).8:)*))-
@M02996:162:000000000-B87FG:1:1101:23803:4074 1:N:0:TAGCGCTC+AAGGAGTA
ACTACGGGAGGCTGGAGTAGGGAATATTGCACAATGGGGGGAACCCTGATGCAGCAACGCCACGTGTGGGAAGAAGCATTTCGGTGTGTAAACCACTGTCGTGAGGGAAGAATGCTTGAGTTCGGTCAAGTTGAAGGTACCGCGAAAGGAAGCACCGGCAAACATCGTGCCAGCAGCCGCGGTAATACGAGGGGTGCAAGCGTTGTTCGGAAGCACTGGGCGGAAAGGGAGCGGAGGCGGAGAGGCAAGCAGTCGGTACAATACCGGGGCCCAACCCCGGACCTGCAGCCGGGACGGGGGG
+
88@?@?9=)1)=;;6;;==;;8C@CECEFEFECA@ADFDDCEEFFECEF9<FFFFFDFEFF:B>:A,8=EDGGFGF,DF,?DGD3B=C,==D,FCFCF,>F<BFEFD@E+>F,>F9@@F,77@CE*6>FC>,=A;9@6>;D*=<F:ECCGGGCGFGCCDEGCE*,5A*:8C<78FFGFGGCC)02:F*>ECGD:*:37:=7520:>5/>3<C)0?5*3DF>E5>E7=<:@D>>(9D><DG6D>)-578F:BF5:174*7>>*6)5:965(934-55<616>37(,38,)(,-42-,.47(,
@M02996:162:000000000-B87FG:1:1101:18672:4077 1:N:0:TAGCGCTC+AAGGAGTA
ACTACGGGTGGCTGCAGTGGGGAATATTGGACAATGGGGGAAACCCTGATCCAGCGACGCCGCGTGAGTGAAGAAGTATTTCGGTATGTAAAGCTCTATCAGCAAGGAAGAAAATGACGGTACTTGACTAAGAAGCCCCGGCTAACTACGTGCCAGCAGCCGCGGGAATACGTAGGGGGCAAGCGTTATCCGGATTTACTGGGTGTAAAGGGAGCGTAGACGGCATAGCAAGTCTGAAGTGAAATGCAGGGGCTAAACCCATGAACTGCTTTGGAAAAGGTTAAGCTAGAGTGCAGGAGAG
+
88,6=:=):01,;88;;;=;CCC@8@;,;<ECC<9CC@CEECCFFG8CEEF9EF,@@FCFGC:C+8B?CEAEG?EF5F<,,:CC4FCFAFA5?E,AF?,CFF?F<BCEDGGGGGEFGGGGGG7EEFGG9FGGGGGG@FCFEGDGGGFGGG@FGGGFGFD:,?8EG5CE=CGE2?C==EECE555?9*71@DE8=:A*?F4>GF);119=?G=7@:D5?CGFGGDG52:)=CFA)684.92.26*)99A*4>D(-()46>:B),5)6)5/42..(/<7((-5*69:.-...)-.65578((-
@M02996:162:000000000-B87FG:1:1101:18653:4080 1:N:0:TAGCGCTC+AAGGAGTA
ACTACGGGTGGCTGCAGTGGGGAATAATGGACAATGGGGGAAACCCTGATCCAGCGACGCCGCGTGAGTGAAGAAGTATTTCGGTATGTAAAGCTCTATCAGCAAGGAAGAAAATGACGGTACTTGACTAAGAAGCCCCGGCTAACTACGTGCCAGCAGCCGCGGTAATACGTAGGGGGCAAGCGTTAGCCGGATTGAATGGGGGTAAAGGGAGCGTAGACGGCATAGCAAGTCGGAAGTGAAATGCATGGGCTCAACCCAGGAACTGCGTTGGAAAGTGTGAAGCTAGAGTGGAGGAGAG
+
866AC:8)80)6;88;;6;;67886;,,CEEEC@<CCDCCCCCFEBAECC-,6A9@@FCF+@@>8@C@9C?BECEE,C,<,?E=+B=FB??DCCCFCD,CFD?F<FCFFGGFGG4EFAFGEGGFFFFF9FGFFGGG8DCFGG7>AFFGGGFFFGGCDF98@;@EG=CE7;CGCBFEGDD:5F::=**:*<DC=B*/)2++39C)/189F=:E<D>D31/10?5DG>778FC@)4(79BE*.:594@B:*-,<((,57CD(37:B:?)49,/(-.7:9(..47<)6.).,37)4().7:112
@M02996:162:000000000-B87FG:1:1101:5238:4102 1:N:0:TAGCGCTC+AAGGAGTA
CCTACGGGCGGCTGCAGTGGGGAATATTGGGCAATGGGCGCAAGCCTGACCCAGCAATGCCGCGTGAAGGAAGAAGGCCTTCGGGTTGTAAACTTCTTTTATCAGGGACGAATACAATTGACGGTACCTGAAGAATAAGCCACGGCTAACTACGTGCCAGCAGCCGCGGTAATACGTAGGTGGCAAGCGTTGTCCGGATTTACTGGGTGTAAAGGGAGCGTAGACGGTAAAGCAAGTCTGAAGTGAAATCATAGGGCTTAACCCTGTAATTGCTTTGGAAACTGTTTAACTGGAGTACCGG
+
8ACCCBA980)8888;;;;;;8BBFFGGGGGGGGGGGGGGGGGGGGGGGGGGGFFFFGGGGGGGGGGGGGGGGGGGGGGGGGGGGGGGGGFGGGGGGGGGGGFFGGGGGGDEGGGG:FDCDFFGFFEFGGD<FGGGGGGGFGGGGGGEGGGGGGGGGGGGGDEDFGG?E=C=DFGFFFGGGGFFGGGGGGDECBEEFGGDFFGFGGFFFB>GFFFGF:3DDECGF77D?EFFAF?F<2=FB>7F868<FAFF46>01CC3<7-47<:<=):<B-@C?:(545<A959:ADFFB20.92-(4
@M02996:162:000000000-B87FG:1:1101:13915:4104 1:N:0:TAGCGCTC+AAGGAGTA
ACTACGGGGGGCAGCAGCTAAGAATATTCCGCAAGGGACGAAAGTCTGACGGAGCGACGCCGCGTGGATGATGAAGGTCGGAAGATTGTAAAATCCTTGTATAACGGAGGAATAAGTACTGTGAGAGAAACGCAGTATGGTGACGGTAGGGTATGAATAAGCAACGGCTAATGACGTGCCAGCAGCCGCGGTAACACGTAAGGTGCGAGCGTGGGTCGGAAAGAGTGGGCGTAAAGGGAATGGAGGCGGTTGGGCAAGCTGGGGGTGAAAAATCGGAGCTCAACGCCGAAATGGAGGTGAG
+
8886AB5)1)188889::::<:?CC?<?CEFEEE+=@BDBCC@CB9,B?DC:CC8=6CCF>=+8+8@<,@C=@=ACF<CC@BEC@8<D,@;@A9CF9;,FG9FFF1<BCFF@,?FFCF,,72CEGGEFFGGGGGE*4+<FECF<*:88EG*2A8::@<CEECE<@CE5*1A+*2://:5/<<)7=59>5:<*/<+<?50779+*0207B>D/9:)7C-)18*/969?7()90-4<FFB)9(7(9(>79D-()(-(.,*94).4(2(4(7:*(,.88.,-()141((4--(4(),,.342)(
@M02996:162:000000000-B87FG:1:1101:13930:4113 1:N:0:TAGCGCTC+AAGGAGTA
ACTACGGGGGGCAGCAGCTAAGAATATTCCGCAATGGACGAAAGTCTGACGGAGCGACGCCGCGTGGATGATGAAGGTCGGAAGATTGTAAAATCCTTTTATAACTGAGGAATAAGTACTGTGAGAGAAACGCAGTATGGTGACTGTAGGTTATGAATAAGCAACGGCTAATTACGTGCCAGCAGCCGCGGTAACACGTAAGGTGCGAGCGTGGTTCGGAAGGATTGGGCGGAAAGGGAATGGAGGCGGGTGGGCAAGCTGGGGGGGAAATCTCGGGGGCCAACGCCGAAATTGCGGGGGG
+
68@?C?=5:0088889::,:9::CC?<EFGGGCCCBDEFCEDCEFA?ECFEDC>8>=FCF@>@>+>CC,><@C@BCFDFEEFECC;8D<FCCE@FGG,,FC9FFF,=<BFFC,CFGCFG,F<CFGGGGGGGGGGG:ECFGFCFG9C+<CG;2C:<@<9:C?:FGGGGGGEG7*<EC*775:<37CFDD<ED*:<<F4C7?<D+9@C>>D5D/*5)9:-99>**966CF?4C)4>6@<609(93F4;59<(-)(42?BGG0)7<(3(72<1*-.-88),((-7::(4(-299()663)(((,
@M02996:162:000000000-B87FG:1:1101:16609:4118 1:N:0:TAGCGCTC+AAGGAGTA
ACTACGGGAGGCTGCAGTGGGGAATATTGCACAATGGGGGAAACCCTGATGCAGCAACGCCGCGTGAGTGAAGAAGTATTTCGGTATGTAAAGCTCTATCAGCAGGGAAGAAAATGACGGTACCTGACTAAGAAGCCCCGGCTAACTACGTGCCAGCAGCCGCGGTAATACGTAGGGGGCAAGCGTTATCCGGATTTACTGGGTGTAAAGGGAGCGTAGACGGTATGGCAAGTCTGAAGTGAAAGCCCGGGGCTCAACCCCGGGACGGCTGTGGAAACTGTAGTACAAGAGTGCAGGAGAG
+
88A?C?8:)11=;;=6;;=;;888;C<CDFGGFDECCFDDEDFGGG<EFADCCECECFCF@@@@6>CECEDEECDF6C,C,@FE,BFF,EDDAFAFGD,EFFFGFGDFFGGFGG=FGGGGGGGGGGGGDGGGGGGGFGGGGGDGGGFGGGFGGGDEDGDDB9BEG*@GADGE;DGEGDD?CFFFC/*:*AFGDE:=4CF6:DG);2=CFFCECEFG<:DGFED9CF67<FCFA>2=AAF2.249<?5<GFFE6,6?FG:BBE>FFF6>B(/.58F977)6)9<)46).58:-6)6:7(4.3
@M02996:162:000000000-B87FG:1:1101:5246:4119 1:N:0:TAGCGCTC+AAGGAGTA
CCTACGGGCGGCTGCAGTGGGGAATATTGGGCAATGGGCGCAAGCCTGACCCAGCAATGCCGCGTGAAGGAAGAAGGCCTTCGGGTTGTAAACTTCTTTTATCAGGGACGAATACAATTGACGGTACCTGAAGAATAAGCCACGGCTAACTACGTGCCAGCAGCCGCGGTAATACGTAGGTGGCAAGCGTTGTCCGGATTTACTGGGTGTAAAGGGAGCGTAGACGGTAAAGCAAGTCTGAAGTGAAATCGTAGGGCTTAACCCTGTAATTGCTTTGGAAACTGTTTAACGGGAGTACCGG
+
ACCCC>DA51)8888;;6;;;88BFFGGGGEGGFGGGFDFEGGGDGGGGF<FGFFGGEGGGGGGFGGGGGG@FFGGGGFGGGGGEGGGGGGGGGFGGGGFGGGGFGFFGGGEFGGEFFAF<BC:FB=FCFG=FFF9DAEF8@D7+8:8FFC;8*@68EGGGCFGFGG5?EG=72<?9<C5CD>AF*/*9CD88/<8)*2=F>9+19>;B>7+0*9**,)9>*:*00*>07C49(,))-1>)*.15=?)*)(0.((386C)4=82<:>A6>G9)-97*544<<.<A<>2<)(-2(,-).614
@M02996:162:000000000-B87FG:1:1101:22059:4121 1:N:0:TAGCGCTC+AAGGAGTA
ACTACGGGAGGCAGCAGTGAGGAATATTGGTCAATGGGCGCGAGCCTGAACCAGCCAAGTAGCGTGAGGGATGACGGCCCTACGGGTTGTAAACCTCTTTTGTTGGGGAATAAAGGAGCCTACGTGTAGGCTTTTGCATGTACCTTTCGAATAAGCATCGGCTAATTCCGTGCCAGCAGCCGCGGTAATACGGAAGATGCGAGCGTTATCCGGATTTAGTGGGTTTAAAGGGAGCGTAGGCGGCCTTTTAAGGCTGCGGTCAAATGGCAGGGCCCAAACTTGGCAGGCCGGGGAAACGGAG
+
88A?A?=:511888=;;<=;;;;C;CCEEDC<<CFDDFE@@C@CFE<EFGDEFECCDFFCECEC8CFGGGEBFFE,@FGG7AECEGGC@FEDFGGDG?5EFFB=,B=@CFFAFGGGGGGGGGGGEGGGGGG<,>DFGF;FFFGG;EGGGGGFGGGGGF?CCD:CGFCFFC@EGFGFGFEFGC9>ECCDCFGGGBGEF8FFDGEFDC3>)@FG<>)*09+;FEF9:7CDFFGFB:0@9?>9>D>590).:<?F)8,8<EG12B8A4<)(54DFF<>EF(4))9:?>(1(4409>(((0(--(
@M02996:162:000000000-B87FG:1:1101:6578:4121 1:N:0:TAGCGCTC+AAGGAGTA
CCTACGGGTGGCTGCAGTGGGGAATATTGGACAATGGGGGAAACCCTGATCCAGCGACGCCGCGTGAGTGAAGAAGTATTTCGGTATGTAAAGCTCTATCAGCAGGGAAGATAATGACGGTACCTGACTAAACAGCCCCGGCTAACTACGTGCCAGCAGCCGCGGTAATACGTAGGGGGCAAGCGTTATCCGGATTTACTGGGTGTAAAGGGAGCGCAGACGGCATGGCAAGTCTGATGTGAAAACCCGGGGCTCAACCCCGGTACTGCATTGGAAACTGTCAGTCTCGAGTGCAGTAGAG
+
8ABCC5>=81)=;==;=;=;;88BEC<AFGGGGDFGGGGG+@FEGGGGGGFGGEEC:FFGGGGF@FGGGFF9FEGGFF9FGAEFGFGCGGFE<EFFFFEEFGGGGGDEGGGCAFCAEGGGGG7BFGGD><>,@CDFDGGF7BCFGGGGGGEGGG,,@D=<EDGBB17CCGC722;:;5=CE*:5EC*/29CEGD**/+;=;7EA8)*19@>EGE>C)(/)0:CGGFFF1?6@F))/-)/:625@AF<:<00592(,57<28>9,24AA?A7)5:4+93-<-86>-44).547?>4:1..-.
@M02996:162:000000000-B87FG:1:1101:6558:4122 1:N:0:TAGCGCTC+AAGGAGTA
CCTACGGGTGGCTGCAGTGGGGAATATTGGACAATGGGGGAAACCCTGATCCAGCGACGCCGCGTGAGTGAAGAAGTATTTCGGTATGTAAAGCTCTATCAGCAGGGAAGATAATGACGGTACCTGACTAAGAAGCCCCGGCTAACTACGTGCCAGCAGCCGCGGTAATACGTAGGGGGCAAGCGTTATCCGGATTTACTGGGTGTAAAGGGAGCGCAGACGGCATGGCAAGTCTGATGGGAAAACCCGGGGCTCAACCCCGGGACTGCATTGGAAACTGTCAGGCTAGAGTGCAGGAGGG
+
-8ABCBF580)====;===;;@@CFFFGGGGGGGGGGGGGGGGGGGGGGGFGGECCFGGGGFFF@FFEFGGGGFFFCF<FCFGGF@DFEFGFFFGGGGFGGGFFGGGFGGGEGGGGGGGGGGGGGGGGGGGGGGGGFGGGGGGGGGGGGEGGGGGGGGGFFDCGGEECGGGFCFFGGGGGECFFGGCGFGGGEEE=FGG=FGG;EDFFFFGG4>@DC>GG:EE5:5FG159F>9)@>DF437:FFFF6C4;E6,-)8*>0<>;>1,(47<7)35*<7:)-)06:3,38:).-.))-7:2(-
@M02996:162:000000000-B87FG:1:1101:8290:4141 1:N:0:TAGCGCTC+AAGGAGTA
CCTACGGGTGGCTGCAGTCGAGAATCTTCCGCAATGGGCGAAAGCCTGACGGAGCGATGCCGCGTGAGGGACGAAGGCCTTCGGGTCGTAAACCTCTGTCACCCGGGACGAACGCAACGACGGTACCGGGAGAGGAAGCCACGGCTAACTACGTGCCAGCAGCCGCGGTAACACGTAGGTGGCGAGCGTTATTCGGATTCACTGGGCGTAAAGGGTCCGCAGGGGGCCCTCCAAGCCCGCCGTGAAACCCCGGGGCTCAACCCCGGGCTTGCGGCGGGGGCTGGCGGGGTGGAGTGCGGGG
+
88AAC>@5=0)==8=;===888;@EFGGGGGGGGGGGGGEFGGGGGGGGGGDEFFEEGGGGGGGGFGGGGGGGGGGGGGGGGGGGFGFGGGGGGGGGG@FGFFGGGGDGGGGGGGEEGGFEGGGFFGGGGEEGGGGGGGCFEGGGGGGGGGGGFF5CGFGGGFGGGEG7EEFGGCC8=E0A<@>:<CDG=CG:FFGFG3=CF+@FFFD3@GGGFFGF?GDFEGGGF=D0)95:??>?:@D>G1>?F4<G2?BF>>6(CCD:FB003618(>:BF3:79-(()432(7>(499(4.473(22
@M02996:162:000000000-B87FG:1:1101:16087:4142 1:N:0:TAGCGCTC+AAGGAGTA
ACTACGGGTGGCAGCAGTGAGGAATATTGGTCAATGGCCGAGAGGCTGAACCAGCCAAGTAGCGTGCAGGATGACGGCCCTATGGGTTGTAAACTGCTTTTGTGCGGGAGTAAAAGTCTCCACGTGTGGTGATTTGCAGTTAGCGCGCGAATAAGGACCGGCTAATTCCGTGCCAGCAGCCGCGGTAATACGGAAGGTCCTGGGGTTATCCGGATTGATTGGGTTGAAAGGGAGCGTAGGCGGCGGAAGAAGCGGGGGGGGAAATCCCGGGGCGCAAGCCCGGGGGGGCAGCGCGAACGGG
+
8886@?95>01=;886;==;;;;@6@;;CCCC@<C@CCFBCCCCE@,CAFCCEA;C@DD6@CC@,@B@FFC@A@@@CFFG,A,CDGC,@7???F<FD,,B5F=F<E+=>=64CFFG,A,CFF@F6FFFG,@E,A@FGGG7CEGFGGEBEEE7DFECCD7>C7*@F,:ECE:ADCE<D?:C?7)6C8CD+=FGDACGF22A+;E):/.=*1:C<>)**.**98C12)<>4FFB2:0B(401)910(8)4)42:(7(72*1(4B22.62)<7/9>():7(,,,7(319(4(-3,2(34@>;?:
@M02996:162:000000000-B87FG:1:1101:6564:4147 1:N:0:TAGCGCTC+AAGGAGTA
CCTACGGGTGGCTGCAGTGGGGAATATTGGACAATGGGGGAAACCCTGATCCAGCGACGCCGCGTGAGTGAAGAAGTATTTCGGTATGTAAAGCTCTATCAGCAGGGAAGATAATGACGGTACCTGACTAAGAAGCCCCGGCTAACTACGTGCCAGCAACCGCGGTAATACGTAGGGGGCAAGCGTTATCCGGATTTACTGGGTGTAAAGGGAGCGCAGACGGCATGGCAAGTCAGATGTGAAAACCCGGGGCTCAACCCCGGGACTGCATTGGAAACTGGCAGGCTAGAGTGAAGAAGAG
+
-88=CAD=801=;88;===;;888CFDCGFFCFFGGF<FFC@DEFGGGGCF9FDFEGGGGGFGF+6=7CFEFFGEF59,,<FCF@E@FGFEDFFAF9?FFGG8,B+@?FEEFAGECFFFDCF7FCGEDF9@FFF@,,=CFEGGGGGGG7@DFFCFGGG+>@?*@B5CE,@;9;D8*>E5551)2*/8<;CFC8>5;6CC7:*==?DF6=9CE507>)4)9>8CDE)25<5C:)))1).7;6:)797<:)10<691>2:D0:@(2(4(.)2?A27F77())(.,8(4(51<5<<2<>*(,.(
@M02996:162:000000000-B87FG:1:1101:17074:4156 1:N:0:TAGCGCTC+AAGGAGTA
ACTACGGGTGGCAGCAGTAGGGAATATTGCACAATGGGGGGAACCCTGATGCAGCAACGCCACGGGGGGGAAGAAGCATTTCGGTGTGTAAACCACTGTCGTGAGGGAATAATGCTTGATTTCGGTCAAGTTGAATGTACCGCGAAAGGAAGCACCGGCAAACTGCGTGCCAGCAGCCGCGGGAATACGAGGGGTGCAAGCGTTGTTCGGAATCACTGGGCGGAAAGGGAGCGGAGGCGGAGAGGCAAGCAGGCGGTACAAGACCGGGGCCCAACCCCGGACCGGCAGACGGGACGGTGTG
+
6866@?=5801;;8=;;<;<;8;@6@,;CCFEAACCCDDDDDCFF@,?B,???A:AABCF4=B>+6+6=CCCECCF<E7:77;C2;;C*<:@AEFGFC,<E;EG>FDEE*<:+AE<+<C9<<CAE*;CGG?7AFG+A@FFG*?EGGGGGGGGGGF8:?7?8CF++<C*:CGCG>FCF5:27<)7:7>DCCDGDE2C@FGFDD:.:186<:DC**9<*6CGFG*>EEGG?@C3>(4>>6;>;C9.37<:F???(4(43=*6<*.444>9DFC9:<E5)(9>;56(44744<06;F6(8(-((
@M02996:162:000000000-B87FG:1:1101:15484:4160 1:N:0:TAGCGCTC+AAGGAGTA
ACTACGGGAGGCTGCAGTGGGGGATATTGCACAATGGGGGAAACCCTGATGCAGCGACGCCGCGTGAGTGAAGAAGTATTTCGGTATGTAAAGCTCTATCAGCAGGGAAGAAAATGACGGTACCTGACTAAGAAGCTCCGGCTAAATACGTGCCAGCAGCCGCGGTAATACGTATGGAGCAAGCGTTATCCGGATTTACTGGGGGTAAAGGGAGCGTAGACGGCGAGGCAAGTCTGATGGGAAAGCCATGGGCTCAACCCATGAACTGCATGGGAAACGGTCTTGCTGGAGTGTCGGAGAG
+
688?C@=88:18=;=;;;=;;7@@6C,<CFGCAD@ADFDDEDDFG>CEECDFFA:@@FEFC>8>+>CCCEAFFADE5C?5,AEC8BBF,?A?CFEFFA,CFGGGEFGFFGGFGG,EFGGGCGEGFGGGFGGGGGGGDGGGEE7FGGDGGGEGGGGC:DC:B9BEG1@G7@FG*>,4<C=CFC;?EC*?6FGGD:7*8;C7;CF):)8AF=CE5BDG),)99;=75>GD3>CF59)94)9*.245:?>:*57F0.48?FF<<).2<A447<*).4@<>((--53).2.).8354).4<;612
@M02996:162:000000000-B87FG:1:1101:17063:4170 1:N:0:TAGCGCTC+AAGGAGTA
ACTACGGGTGGCAGCAGTAGGGAATATTGCACAATGGGGGGAACCCTGAGGCAGCAACGCCACGGGGGGGAAGAAGCATTTCGGTGTGGAAACCACTGGCGTGAGGGAATAATGCTTGATTTCGGGCAAGTTGAAGGTACCGCGAAAGGAAGCACCGGCAAACTTCGTGCCAGCAGCCGCGGGAATACGAGGGGTGCAAGCGGTGTTCGGAATAAATGGGCGGAAAGGGAGCGTAGGCGGAGAGGCAAGCAGTCTGGAGAAGACCGGGGCCAAACCCGGGACCTGAAGCCAGGAGGGTGTG
+
8-86@:8):))=;88;;<;<;8;;,@,,CCF9@@<C@ACCC:@CD+,:?,4+8@8?ABB@+6B>+>+6<C8>C>:C<C79:CFD*;2C*2:<,;EFFF,AE>E?:EC>>*<:3CF7+<C+02<A8*:CEF+3<CF+<3C7E*/?EGEEFEFEFGF8CC9C82;++3A;CEFCDFEFG*::=C)7C*>CF=CCC>/:5CC?*9*)21)*0)9******.9<4?/>EBGC001.3-3;:B><9C9),8>09??F)2.6(3*5:).:(,16DB>(43>57(4((03(.(,.)((.11((0(-((
@M02996:162:000000000-B87FG:1:1101:8491:4190 1:N:0:TAGCGCTC+AAGGAGTA
ACTACGGGTGGCAGCAGTGGGGAATATTGGACAATGGGGGAAACCCTGATCCAGCGACGCCGCGTGAGTGAAGAAGTATTTCGGTATGTAAAGCTCTTTAAGCAGGGAAGAAAATGACGGTACCTGCAGAATAAGCCCCGGCTAACTACGTGCCAGCAGCCGCGGTAATACGTAGGGGGCAAGCGTTATCCGGATTTACTGGGGGTCAAGGGAGCGTAGACGGCAATGCAAGTCTGAAGTGACAGCCCGTGGCTCAACTGCGGAACTGCTTTGGAAACTGTATGGATAGAGTGTCGGAGAG
+
88AAC5)000)====;;==;;8BBEF,EEFGGGGGGCFGGEGGGGGGGCFFGGF@CECEF7@FC7@?CFGEFGFFGE<EFFFGGFGGGFFGFEGGGGGCFCGGGGGG<BF4AFEGGGGGGGGGGGGGGGGGGAFGFFFGGEGGGGGGGGEGGGGGEFGDD,<::7:7:BEGFCBEGGEECEC8ACC/9DFCGEEGCAGGFGGG):))867*:9>3DD?GGFEGDC>6CBFCF4>A?24=25:)9<0)4C;FB6(.5)02.3)76;94>65*6<:F09:AAD*))().)(..66443:(((-
@M02996:162:000000000-B87FG:1:1101:8515:4196 1:N:0:TAGCGCTC+AAGGAGTA
CCTACGGGTGGCAGCAGTGGGGAATATTGGACAATGGGGGAAACCCTGATCCAGCGACGCCGCGTGAGTGAAGAAGTATTTCGGTATGTAAAGCTCTTTAAGCAGGGAAGAAAATGACGGTACCTGCAGAATAAGCCCCGGCTAACTACGTGCCAGCAGCCGCGGTAATACGTAGGGGGCAAGCGTTATCCGGATTTACTGGGTGTAAAGGGAGCGTAGACGGCAATGCAAGTCTGAAGTGAAAGCCCGTGGCTCAACGGCGGAACTGCTTGGGAAACGGTATAGCTAGAGGGTCGGAGAG
+
88AAC>>5800=;==;===;;@8@FFGGGGGGGGGGGFGGEEGGGGGGGGGGGFCEFGGGGGGE@FFEGGGGGGEGEFGGGCGGEFFGGGFFFGGGGGGGGGFFFGGFGGGFFFFGGGGGGGGGGGGDFGGGGGGGGGGGGGGGGGGGGGFGGGGFCGFFF9CEED>EDGGGGEGEGGGEGD>>EGCDGGGGGFDEFDGFGGGFEDFFF@C=*<DG5475=EECCE6C?F>94:<FFFF>5:<9<FF?D3?BF:?F2C*(9>>>>>2<=2F)-8><>0(,-),4-4):?,,(,4(40,-(4
@M02996:162:000000000-B87FG:1:1101:24699:4200 1:N:0:TAGCGCTC+AAGGAGTA
CCTACGTGCGGCTGCAGTGGGGAATATTGCACAATGGGGGAAACCCTGATGCAGCAACGCCGCGTGAAGGATGAAGGCCCTTGGGTCGTAAACTTCTGTTCTAAGGGAAGATAATGACGGTACCTTAGGAGCAAGTCCCGGCTAACTACGTGCCAGCAGCCGCGGTAATACGTAGGGGGCAAGCGTTATCCGGAATTATTGGGCGTAAAGAGTGCGTAGGTGGTTTCCTAAGCATGGGGTGTAAGGCCATGGCGTAACCATTGGTCGCTCCATGAACTGGTGGACTGTGGGTACTGGAGGG
+
88BBC>11)1)6==8=;;;;;@8@FEFGGGGGG@FGGGGEEFF@FGGGGGGFFF<@EGGGGGGE@FFDFGFGGGGGGGGGFGCFGEGGGGGGGGGGGF9FE9EFEGGFFCFGFGFAGGDGEFCFFGFGGGD=CFFFDDGGGGGGGGGGGGGFGGGGGGGGGDEGF;9CFG95*?DGGE5EC75/C<DGFG1;CEEGFGGFF*;:E<;B5?7*294DGFGGFCF9E>:C)4:),.29:B31(9<FA67(*,44((-(470)3?)).)33)4)..49+1532))(,(,(4)((,))).0,.(2
@M02996:162:000000000-B87FG:1:1101:13259:4200 1:N:0:TAGCGCTC+AAGGAGTA
ACTACGGGAGGCAGCAGTGAGGAATATTGGTCAATGGGCGAGAGCCTGAACCAGCCATGTCGCGTGGAGGAATAAGGATCGATGGTTCGTAAACTCCTTTTGCGGGGGGATAAAGTGCGGGACGCGTCCCGTATTGCAGGTACCCCGCGAATAAGCATCGGCTAACTCCGTGCCAGCAGCCGCGGTAATACGGAGGAGGCGAGCGTTAGCCGGATGTAGTGGGTTTAAAGGGTGCGTAGGCGGCCCCGTAAGTCGGCGGGGAAAGTTCCGGGCTCAACCCGGGCACTGCCGTCGAAACGGG
+
8686A?88011888=6;<=;;;;;6C6,CCC,@@,@ACEBCECEGF8EAECDAA;C<EC9CC:@+8FCFDDF8<@EFF,E,C=CC?CECC==DFAFGA9BFFFGDFDDGF<:FFG;FEGCFGGGGGEGGGG8E8AGGGGGGCEFFGGGGGG5CGC<@09>891?FG7CFE:AGCGFECC:=<>>D7CG7ECFDBGGF3CEDGGFC9)8)1CEDF7)0.*09CE1*)AC9@>>,:?F0::C<D98(87(*3:>.5:>>EG(-7:<16)6949;6-.<7(.(->((-,...4;(,42:;><:<
@M02996:162:000000000-B87FG:1:1101:24716:4211 1:N:0:TAGCGCTC+AAGGAGTA
CCTACGGGCGGCTGCAGTGGGGAATATTGCACAATGGGGGAAACCCTGATGCAGCAACGCCGCGTGAAGGATGAAGGCCCTTGGGTCGTAAACTTCTGTTCTAAGGGAAGATAATGACGGTACCTTAGGAGCAAGTCCCGGCTAACTACGTGCCAGCAGCCGCGGTAATACGTAGGGGGCAAGCGTTATCCGGAATTATTGGGCGTAAAGAGTGCGTAGGTGGTTTCCTAAGCATGGGGTTTAAGGCAATGGCTTAACCATTGTTCGCCCCATGAACTGGGTGACTTGAGGTCTTGTGGGG
+
6ABCCD0)81)8888;;;;;;888CF9EGGGEFGFEFGGGGGGGGGGGGGGDFFFGGCFGGGGC>@FFGG,EF,AFGGGGGGGGFGGGGGADFCFEGGFFEFFGFGGGGGDDFGGFGGGGGGGGGGGGFFGFGGFFGBGGEGC7FGGGGGGCFFFFGGGGGGGGGG*;CF?CCGFEGCEGGGFFGCDG5CCEG:*;FCFF*>F>GGB>3FFG>@?GD0C37@=DC@<CAFFF7<<*46>579:@4?:098?F::045<F>>45<<<(4727:4:=39>2?:??<>6<42)(.(.).*)((-
@M02996:162:000000000-B87FG:1:1101:19773:4215 1:N:0:TAGCGCTC+AAGGAGTA
ACTACGGGTGGCTGCAGTGGGGGATATTGCACAATGGGCGAAAGCCTGATGCAGCGACGCCGCGTGAGGGAAGAAGGTCTTCGGATTGTAAACCTTTGTCCCATGGGAAGAGAATGACGGTACCATGGGAGGAAGCCACGGCTAACGACGTGCCAGCAGCCGCGGTAATACGTAGGTGGCAAGCGTTGTCCGGATTTACTGGGTGTAAAGGGGGCGTAGGCGGGGCAGCAAGTGGGATGTGAAATCCTCGGGCTCAACGCGAGAACTGCATTCAAAACTGTTGAGCTTGAGGGCAGGAGAG
+
88,6@?>5:)1;=886;=;;;867,;,6CEF9@@,CCCCBCCBCFE@DEFEEDE6@@@BF+>8>+>FEGDDAECAFFEF99<DCBB+B,C<@EEC<FF,CF<F<:B<?BFG<FFFFGGGGGGGGG,CFGGGGCFGFFGGGGGCFGF+@EE:EGGCC*=96>3>CF=EG7;BE0BFD5<==6=>=C*2>7<CED8**/;>=:CG7:19@B@F:/7>D/4CD*?=CE@EC?FFF<)5FB(706>5=499:F8?>3(4<>FC>>F>F::48?32)..9<?()6)*..(,-(.(,(2(-3)-366
@M02996:162:000000000-B87FG:1:1101:24701:4219 1:N:0:TAGCGCTC+AAGGAGTA
CCTACGGGCGGCTGCAGTGGGGAATATTGCACAATGGGGGAAACCCTGATGCAGCAACGCCGCGTGAAGGATGAAGGCCCTTGGGTCGTAAACTTCTGTTCTAAGGGAAGATAATGACGGTACCTTAGGAGCAAGTCCCGGCTAACTACGTGCCAGCAGCCGCGGTAATACGTAGGGGGCAAGCGTTATCCGGAATTATTGGGCGTAAAGAGTGCGTAGGTGGTTTCCTAAGCATGGGGTTTAAGGCAATGGCTTAACCATTGTTCGCCCCATGAACTGGGTGACTTGAGTTCTGGAGAGG
+
8ACCCE:881)8888;;;;;;88BFFGGGGGGGGGGGGGGGGGGGGGGGGGGGFFGGGGGGGGGFGGGGGGGGGGGGGGGGGGGGGGGGGGGGGGGGGGGGGGGGGGGGGGGGGGGGGGGGGGGGGFGGGGGFFGGGGGGGGGGGGGGGGGGGGGGGGGGGGGGGGGEEGGGGGGGGGGGGGFFGGGGGGGGGFGDFGGFGGGFGCEEFFDGGFFGGFGGFGGDGFGGAFGFFFFFFFF<297F>?FFG:??:??FFGF??4:ABFFF>?DF??FGFAFF?FB6?AA<.).54<BB6((46
@M02996:162:000000000-B87FG:1:1101:6489:4226 1:N:0:TAGCGCTC+AAGGAGTA
CCTACGGGCGGCAGCAGTGGGGAATATTGGGCAATGGGCGAAAGCCTGACCCAGCGACGCCGCGTGAAGGATGAAGATCTTCGGATTGTAAACTTCTGTCGACAGGGAAGAAACAAATGACGGTACCTGTTGAGAAAGCCACGGCTAACTACGTGCCAGCAGCCGCGGTAATACGTAGGTGGCAAGCGTTATCCGGATTTACTGGGTGTAAAGGGTGTGTAGGCGGGATTGCAAGTCAGATGTGAAAATTATGGGCTCAACTCATAACCTGCATTTGAAACTGTAGTTCTTGAGAGGCGGG
+
88BCCDF581)8888;;<;;;8@BFFGGGGGGGGGGGGGFEEGEEGGGGGGGGFFCFGGGGFGEFFGGGGGGGFGGFGGGFFGGFDGFFFFGFGGGGGFGGGFGGGGFGGGFGGGGGCFFGGGGGGG,@@BFGGGGGGGFGGGGGGEFGFFFGEGFGGGFGFEFGGGGEGGDC9ACFFG<FCAFEGDDGGGEA=EGEDGFGF9BGGFFFFGGGFFFG4>CFFGFGFGD(7C9AF>9:AF74C)94FF)*5>FA?B:(*9<:F<AFFFFFAG0(4/+/)468*64:5)5))5<446)),-7,
@M02996:162:000000000-B87FG:1:1101:6503:4240 1:N:0:TAGCGCTC+AAGGAGTA
CCTACGGGCGGCAGCAGTGGGGAATATTGGGCAATGGGCGAAAGCCTGACCCAGCGACGCCGCGTGAAGGATGAAGATCTTCGGATTGTAAACTTCTGTCGACAGGGAAGAAACAAATGACGGTACCTGTTGAGAAAGCCACGGCTAACTACGTGCCAGCAGCCGCGGTAATACGTAGGTGGCAAGCGTTATCCGGATTTACTGGGTGTAAAGGGTGTGTAGGCGGGATTGCAAGTCAGATGTGAAAATTATGGGCTCAACTCATAACCTGCATTTGAAACTGTAGTTCTTGAGAGTCGGG
+
88ACCB=08818888;;;;;;88BFFFGGGGGGFGGGGFGGGGGGGGGGGGGGFFEGGGGGGGGGGGGGGGGGGEGFGGGGGGEEDGGGGAFFFGGGGFGGGGGGGGGGGGGGGGGGGGGGGGEFGG9FCEGGGGGGGGGGGGGGGGGGGGEG:CFGGGGGGGGGGED:EGGGGG?FFGFGFFFFGGGGGGFFFGGFGDFGG?FCF@:.9>CDBE<D3C7?CFFGEGC6?DFFFF@AFFFAGFFFBFFF,<4AD:?:CGF<=ABB2<:?AF:BBF79<A<)/66><-6:9>A).8)).39(
@M02996:162:000000000-B87FG:1:1101:13315:4275 1:N:0:TAGCGCTC+AAGGAGTA
ACTACGGGAGGCTGCAGTGAGGAATATTGGTCAATGGGCGAGAGCCTGAACCAGCCATGTCGCGTGCAGGAATACGGCCCGATGGGTTGTAAACTGCTGTTGCCGGGGGAGAAAGTGGCGGACGTGTCCGTTATTGCAGGTACCAGGCGAATAAGGATCGGCTAACTCCGTGCCAGCAGCCGCGGTAAGACGGAGGAGCCGAGCGTTAGCCGGATGTATTGGGTTGAAAGGGGGCGGAGGCGGCATCTCAAGGCGGGGGGGAAAGGGCAGGGCTCAACCGTGGCACTGCCGGGGAAACGGG
+
6886A?=>8118=;=;;;=;;;@@6C66CC;C@<<CCCEBCE@CDE,C@DC,@A;:96@6<::@8@B@EFCF,6:CCFCF7>+?@F9,+89<BECFG<,C<FFF>FCCDC+6AFG5FFFGGGG+@FDFGF@>;35EEGGGC;EFGGG@EGG*>CEC9,2<:)1;FD:FFC3AD5@CF6==58:8=19C*<9C=@EGF39B7CE38)07)0C>CB))*-2*9CC1*)<:<FFF(71>(4590C207)0.0649)3291EG075:B22(-.4D>0()3/(.((89(4)(.)4((-448>04<<
@M02996:162:000000000-B87FG:1:1101:10177:4347 1:N:0:TAGCGCTC+AAGGAGTA
ACTACGGGGAGCAGCAGCTAAGAATATTCCGCAATGGACGAAAGTCTGACGGAGCGACGCCGCGTGGATGATGAAGGCCGGAAGGTTGTAAAATCCTTTTATAACTGAGGAATAAGTACTATCAGAGAAAGGTAGTATGGTGACTGTAGGTTATGAATAAGCAACGGCTAATTACGTGCCAGCAGCCGCGGTAACACGTAAGTTGCGAGCGTTGTTCGGAAGGATTGGGCGTAAAGGGCATGTAGGCGGGTTTGCAAGCTTGGTGTGAAAGCCCGGAGCTTAACGCCGGAATTGCGTTGAG
+
88A6@?851)18:;=;;;;;;;@@,C@CFGGFC@CCDEFBCEDCC,,C@CBCBC8@@CCF@@@B6>FCCCDFECCFFFGGEEEEG:,B?E?BD<FFE9,CF<EGF9ABBFFC,CFG=FF@FCFFGFGFGGGG=FG=D=EFFDFF@C6DFG3,EF>DD:CF>:EFGGGGCEG79CFF@C7@C9:ACFCGGGG=:?CGFG*=DG73<@BDFAG*/:85:3C9B**>C*CCB:<)4:FFDF>F?G4B<F@>G(,)(-6>BGF0<8?)48?F?D*(44>C52(((16<(7649971)568)(--.
@M02996:162:000000000-B87FG:1:1101:10195:4350 1:N:0:TAGCGCTC+AAGGAGTA
ACTACGGGGGGCAGCAGCGAAGAATATTCCGCAATGGACGAAAGTCTGACGGAGCGACGCCGCGTGGATGATGAAGGCCGGAAGGTTGTAAAATCCTTTTATAACTGAGGAATAAGTACTATCAGAGAAAGGTAGTATGGTGACTGTAGGTTATGAATAAGCAACGGCTAATTACGTGCCAGCAGCCGCGGGAACACGTAAGTTGCGAGCGTGGTTCGGAATGATTGGGCGTAAAGGGCAGGTAGGCGGTGTGGCAAGCTTGGTGTGAAATCCCGGGGCTTAACTCCGGAAGTGCGTGGAG
+
8884@5=)89)6788::9+87884:<@9EDFC@=:ECDFFEC:CE<,EAECCC>8=@BCF:>+88@CC9>CFFAEB@F7EECEEGD,>*@B<<@BFG9@FE,@FC,8<<FFFCFGGCFG:FAFEG9FFFCC@>C@+99CFFCGD,5>;CGBCG7<ECC:C<DFFEE5EE*A7:<E=0:72:9@FCGC)7>C*::CCFDGFCF+/<77>D)C**.81:2>DD*+:?6?C?5D)3?:=>F39()(18<49G4(0(-(,3:1,-7?<2:BD?A2).5>:)((((049)953362(55)2.(,,,
@M02996:162:000000000-B87FG:1:1101:7375:4394 1:N:0:TAGCGCTC+AAGGAGTA
CCTACGGGAGGCAGCAGTAAGGGATATTGGTCAATGGGGGGAACCCTGAACCAGCCATGCCGCGTGAGGGATGAAGGCCCTACGGGTCGCAGACCTCTTTTGCCGGGGGATAACGGGCCCCACGCGTGGGGCAGTGAAGGTACCCGGAGAATAAGCATCGGCTAACTCCGTGCCAGCAGCCGCGGTAATACGGAGGATGCGAGCGTTATCCGGATTTATTGGGTTTAAAGGGTGCGCAGGCGGGGCGCTAAGTCACCGGTGAAAGGCGAAGGCGCAACCGGAGCCGTGCCGTTGATACGGG
+
88ACC5>A>1)=88=;===<<;6;EFGFGGGAFFFEFGGGGGGGGGGGGGGGGGFFFFFFEFGFEFGGGGGGGGFGGGGGGD8BFGCF>EECEFGCGGFGGGG9FFFGGGE7CFGGD>GGGGGGGGGG*CC5CEFEFDC?CGGCEGCEEC8CGEFGGGGG>DFGGGFFFGGCCFGGGGGGGDFFGGCCFGG:;:EE>**8CGEDEGBEFFGD7@5DF<GGFGGG5>GF99FF1::>>6B76>;;;350/,9:26)))/97;F79>0(,0(1(((0*042(1)-,,(-,4:;:66:994(,(
@M02996:162:000000000-B87FG:1:1101:19761:4395 1:N:0:TAGCGCTC+AAGGAGTA
ACTACGGGGGGCTGCAGTGGGGAATATTGGACAATGGGGGCAACCCTGATCCAGCGACGCCGCGTGAGTGAAGAAGTATTTCGGTATGTAAAGCTCTATCAGCAGGGAAGAAAATGACGGTACCTGACTAAGAAGCCCCGGCTAACGACGTGCCAGCAGCCGCGGTAATACGTAGGGGGCAAGCGTTATCCGGATTTACTGGGTGTAAAGGGAGCGTAGACGGCGAAGCAAGTCTGAAGTGAAAACCCACGGCTGAACGGTGGGACTGCTGTGGAAACGGGTTGGCTAGAGTGTCGGAGAG
+
-886@?9==0088889:::9978=9=,,ACFECCEACFDEFDFFGGFECBC<DA:=>FCF+>8>8>FE@CCCEBCF,@@@=FFD3@<F,@<<AFDGF;,8FGDFEFDFFGGEGG,CFFGGEGGGFGGG:FGGFGGGFGGGGG>FGG*CGE?EGG?CAFD;@9?EG*>C7<CF9<FCGDDCCC>5:91>/<FGDFA/*CFF:DG7:1=FB?FECEFG<:DDFEC>E@ED>FCF:24@A<F0.>9@<88<G2;B21(.<FC:,724:7(47)*).:B@?1(-(0,(-((.475).).47((--
@M02996:162:000000000-B87FG:1:1101:17169:4402 1:N:0:TAGCGCTC+AAGGAGTA
ACTACGGGAGGCAGCAGTAGGGAATATTGCACAATGGGGGAAACCCTGATGCAGCAACGCCACGTGTGGGAAGAAGCATTTCGGTGTGTAAACCACTGTCGTGAGGGAAGAAAGCTGGAGTTGTCCAGTTGAATGTACCTCGAAAGGAAGCACCGGCAAACGTCGTGCCAGCAGCCGCGGGAAGACGAGGGGGGCAAGCGTTGTGCGGAAGCACTGGGCGTAAGGGGAGCGCAGGCGGAAGTGCAAGCGGTCGGGACAATACCGGGGCCCAACCCGGGACCGGCAGACCGGACGGCAGTAG
+
88@=A?8::11=88=;;<=<;8;@;@6CCFGE<AEDFFDDEEDFGC<EEED<CA;CACCFC@C@:C,:BCDDEFDFFFEC<<FE,B?F,@??FGFGEE5CFFGGEGGDE+A=FFEEFFGGG8ECFFGGE5@FGFFEFFG9EBEGFGGGGGGGGGEDCECFF=,DF8AGFAFEFGG1@@>C*98)=?DGGGGEC@5EFFGF**:.**8>ED):076CFFDD):7*<;:7>3<399979>:C42.*669:D>(0-4(40=55>?.:;BF>:2DBF?@*5,--:),(4>BF14234(7(0(,))
@M02996:162:000000000-B87FG:1:1101:15312:4422 1:N:0:TAGCGCTC+AAGGAGTA
ACTACGGGAGGCAGCAGTGGGGGATATTGCACAATGGGGGAAACCCTGATGCAGCAATGCCGCGTGTGGGATGAAGGTTTTCGGATTGTAAACCACTGTTCTTAGCGAAGAAACAAATGACGGTAACTAAGAAGAAAGCTCCGGCTAACTACGTGCCAGCAGCCGCGGTAATACGTAGGGAGCGAGCGTTGTCCGGATTTACGGGGGGTAAAGGGGGCGTAGGCGGCCCGGCAAGTCAGAAGGGAAAGCCCCAGGCCCAACCTGGGAACGGCTGGGGAAACGGGGGGGCTGGGGGGAAGGG
+
-886A@=>)11=88=;;<=;;7:@6CC<CFGFF<@CCFDDEEDFFG<CD@EFCE:CAECFC@@@6>,:CCCEECCFFB,5,CFCC=BF<?<EEGFGFF,CFBFFDECECFGFGGGGG9FGGGG7FFG?FFGFGFGGGGG,@>EGGGEFG9ECG,>:DFC>BCG:FGGG?CC,=>F,?:CCCC5;:CDG5*:30;CEB*5*;C*:8D)757>FCF:)93>18>C9E@CC6575;9?*64706>:<487:7<F32832(*9?B5(4:<:?5(90(()25,-87)303>>>-((4(-(4)48,(
@M02996:162:000000000-B87FG:1:1101:25192:4423 1:N:0:TAGCGCTC+AAGGAGTA
CCTACGGGGGGCAGCAGTGGGGAATATTGGGCAATGGGCGAAAGCCTGACCCAGCGACGCCGCGTGAAGGATGAAGATCTTCGGATTGTAAACTTCTGTCGACAGGGAAGAAACAAATGACGGTACCTGTTGAGAAAGCCACGGCTAACTACGTGCCAGCAGCCGCGGTAATACGTAGGTGGCAAGCGTTATCCGGATTTACTGGGTGTAAAGGGTGTGTAGGCGGGATTGCAAGTCAGATGTGAAAATTATTGGCTCAACTCATAACCTGCATTTTAAACTGTAGTTCTTGAGAGTCGGA
+
8BCCCFA)01)8888::<:::88BFFFFFCFGGGGG8FGGGGEGFGGFFGFGGGGGFGGGGGGGGGGDGGGGGGGGGGFGFGFGGGGGGFGGFECGGGFF>BFGEFGGCGFGGGGFGGGGGG>FGGGGFGG,A7CFD7EGGGC:CEEAGGGGGCDGGGGFGGGG??CCCE*9?E@FC>=CC<FFFGG5DEDGC==55CGFGGGFFFFEFFFGC?EFG9GGFFFGC>:7>FDFF27FFFF74:>@AFF<D(3*-6408FG)1B>AA)67?45:<6=+*.79)*6A9266<<<2)52?F2(4(
@M02996:162:000000000-B87FG:1:1101:15742:4427 1:N:0:TAGCGCTC+AAGGAGTA
ACTACGGGGGGCTGCAGTAGGGAGTGTTCGGCAATGGGGGAAACCGTGACCGAGCAACACCGCGTGAGTGATGAAGGCCTGCGGGTTGTAAAGCTCTGTTACGAGGGAGGAATGATAGCTTCAGGAAATGGGAGTGATTTGACGGTACCTCGCCAGAAAGCGACGGCTAACTACGTGCCAGCAGCCGCGGTAATACGGAGGTCGCAAGCGTGAGCCGGAATGATTGGGCGGAAAGAGTGAGCAGGCGGCAGGGTAAGGCTGAAGTGAAAGCATGGGGCTCAACCCCATCAAGCGTGGGAGA
+
-68?=@=815)78884:::<:=C=84<5E=ECCC@?@C@CCFFGGG7?@FF@CC8>AB<C:>@>3>@C@=BFBABCCCG333F@E5*>*@<;<?3><?,@DEEGEEDD=FGC,?F,?CE9:C<FGGGFACFFFG8+>2<,?CFGGGGGGCFGDEG8AFGGG7;:C=E87@F+;??*;:C9?>?FA><9CE5CC*+08*9>D*:;*CDDF>/2*)09769C)+2:<9EF:D)>>;<?4662.0.78379)2(09(52?29.4F<>)4<AFA*8)5<C:(-,)9(4:1:((52<4(-4>41(,
@M02996:162:000000000-B87FG:1:1101:5540:4459 1:N:0:TAGCGCTC+AAGGAGTT
CCTACGGGGGGCAGCAGTGGGGAATATTGCACAATGGGGGAAACCCTGATGCAGCAACGCCGCGTGAAGGATGAAGGCCCTTGGGTCGTAAACTTCTGTTCTAAGGGAAGATGATGACGGTACCTTAGGAGCAAGTCCCGGCTAACTACGTGCCAGCAGCCGCGGTAATACGTAGGGGGCAAGCGTTATCCGGAATTATTGGGCGTAAAGAGTACGTAGGCGGTTTCCTAAGCATGGGGTTTAAGGCAATGGCTTAACCATTGTTCGCCCCATGAACTGGGTTACTTGAGGGCAGGAGAGG
+
AACCCBD=:8)8888::<:::88BFFGGGGGGGGGGGGGGGGGGGGGGGGGGGFFEFGGGGGGGFFGGGGGGGGGGFGGGGGGGGGGGFGGGGGGGGG@CFGGGGGGGGGGGGGGGGGGGGGGGGGGGGGGGGFCGFGGGGGDGGGFGGGGGCGGGGGGGGGGEGGGEGFFECEGGGGGGGFFFGCCGFFFEE>G84CGF*9EFGG@>F?GGCFF<*5CDFG=9E>FC<FGFF<5=<?D/49>F6?7<57>F???BF?FF244<AABB@B53344C=),8?.24,))))4(4(((-.30<:
@M02996:162:000000000-B87FG:1:1101:17598:4479 1:N:0:TAGCGCTC+AAGGAGTA
ACTACGGGGGGCAGCAGTGAGGAATATTGGTCAATGGGCGGGAGCCTGAACCAGCCAAGTAGCGTGAGGGATGACGGCACTATGGGTGGTAAACCTCTTTTGACAGGGAATAAAGGGAGCCACGTGTGGGTCAATGCAAGTACCTGTGGAATAAGGATCGGCTAACTCCGTGCCAGCAGCCGCGGTAATACGGAGGATCCGAGCGTTATCCGGATTGATGGGGTTTAAAGGGAGCGTAGGCGGGAGGGCAAGGCAGCGGGGAAAGGGAGACGCTCAAGGTCGGCACGGCAGTGAAAACGGG
+
88@AC?:=)1)8688::<::::CCCE,CEDCC?<C?C8B>@7=B+BACDFFFCCBBAFFDFD>>3>C@FDEFCA,@F@*@<@@CGEG*>FBBCG><F@9F,?<,3C@C<:,7@CF,FCG**?FG*=?F@*153,+?EG+C<CGF,<<:CGG:EC@CC96;><;CFG:?F?;CCCFCFCCA=77:E9D<7CFGDBEGB4C@CDE>C95@.6:E7;)**.**9:7/*)32<BCE(40>(25D7D284)0(*48>(4??(192204:((41>(12(-.:=)5)-0-149?92(-,()..*(-36
@M02996:162:000000000-B87FG:1:1101:18001:4500 1:N:0:TAGCGCTC+AAGGAGCA
ACTACGGGAGGCTGCAGTGAGGAATAGTGGTCAATGGGCGGGAGCCTGAACCAGCCAAGTAGCGTGGACGATGACGGCCCTATGGGTCGTAAAGTCCGTTTGCACGGGGGGAAAGCGCGCCACGAGTGGCGTATTGCAAGTACCGTGCGAATAAGAATCGGCTAACTCCGTGCCAGCAGCCGCGGTAAGACGGAGGAGGCGAGCGGTAGCCGGAGCGAGTGGGCTGAAAGGGAGCGTAGATGGGAAGTCAAGGCAGGGGGGAAAGGTCGGGGCTGAACCGGGGAATGGCAGTAGAAACGGA
+
8-,ACAAB):1,=;86;;;;;@C6;;,,;E@;C@6C@CC@7@:CFF8CDE9,CA::@FD66C?=,8@CE@C?BF,?FF=F7E,BFE,,8@4<BB5@,4,5AFAFBFCC::*14=C+=FGC:*CEGCGGDGE8:*33CCGGFF?CD*CEC88:EGF+2+22:3*1<?+2A8*:9:E<*7722/)78//>7CCD85**)*/779C>C)07.975C@)))-)1.;7**)2246<@:3,7(,5*6:.0(/7)2)6*.,4((*/(4)-(,()-7(79>()2*(-,,72(,().((,().4:/((,(
@M02996:162:000000000-B87FG:1:1101:23795:4511 1:N:0:TAGCGCTC+AAGGAGTA
ACTACGGGGGGCAGCAGTGAGGAATATTGGTCAATGGGCGAGAGCCTGAACCAGCCAAGTAGCGTGAAGGATGACTGCCCTATGGGTTGTAAACTTCTTTTGTCCAGGAATAAAAAAGCCCTCGCGCAGGGTTCTTGCAGGGACGGGTTGAATAAGGACCGGCGAATTCCGTGCCAGCAGCCGCGGTAATACGGAAGGTCCGAGCGTGAGCCGGATTGATTGGGGTGAAAGGGGGCGTAGGCGGGAAGGCAAGTCAGCCGGAAAATCGCCGGGCTCAACCCGGTCCCGCGGTTGAAACGGG
+
88A?C?==:@08888::<:::::=:C<?EFE?AA??CFFCEECCFCCEEGFDFABB=EFFFDFB3BFFGGFCDD5,:BFF,@BDFG>+@F=AEF=<F9,FFDDACFCFEG7FFGGGGGGFGCCCFGGGEEE6,=;<?FGGG1BF*=C*4=CF+?ECFG<CCC:/:C=*<<E+9CF?C5FGF>>>EG7CD9><CDGEEG*97CC>*977;)929>5**,97*<:9*85D>FFF?(304(87823;9)8:*,4736):>C<>9EB>:)44:1D>>2)115(43>;-3433(364-4:AF<(34
@M02996:162:000000000-B87FG:1:1101:15671:4536 1:N:0:TAGCGCTC+AAGGAGTA
ACTACGGGAGGCAGCAGCGAAGAATATTCCGCAATGGACGAAAGTCTGACGGAGCGACGCCGCGGGGAGGATGAAGGTCGGAAGATTGGAAAATCCTTTTAAGTGTGAAGAATAAGTGGGATGAGAGAAACGGATCATGGTGACGGTAAAACTTGAATAAGCAACGGCTAAGTACGTGCCAGCAGCAGCGGGAACACGTAGGTTGCGAGCGTGGTTCGGAAGGATTGGGCGGAAAGGGGATGGAGGCGGTTGGGCAAGCTTGGGGGGAAAGGCAGGAGCTTAACCCCGGGACGGCGTGGGG
+
-88AC?18810=88=;;=+868@C,C,C,-C@@@CDDFFC6@BCCE9C@6:7C>8:@+@@@>@>+7@=+6?,A=AEFB,CCE@C<,<F,<?BCCAA<F9FFDF7CC83@FG@,>FE3CF,<5@<F>8FGGFF*CB8EFCGF9BDCE>FCGGE,,62>=92<?CB,?EG5:<,3?C:30*=C8;AEC*2;7>*3710)9*8*9+/2*8<DFG1*5><C-1178=DF6273)9)-(4F?B)/3C:).7577-()(-.((:*).0((4(7(.(76?1755,,((1).)3(-14-(,49()(-,(
@M02996:162:000000000-B87FG:1:1101:4899:4546 1:N:0:TAGCGCTC+AAGGAGTA
CCTACGGGGGGCAGCAGTGGGGAATATTGGGCAATGGGCGAAAGCCTGACCCAGCGACGCCGCGTGAGGGAAGAAGGTCTTCGGATTGTAAACCTCTTTCAGCAGGGAAGAAGCAAGTGACGGTACCTGCAGAAGAAGTCACGGCTAACTACGTGCCAGCAGCCGCGGTAATACGTAGGTGGCGAGCGTTATCCGGAATTACTGGGTGTAAAGGGTGTGTAGGCGGGGGAGCAAGTCAGATGTGGAAATTATGGGCTAAACCCATAACCTTCGTCTGAAACTGTTATTCTTGAGAGTGGGG
+
88<CCBA=1:)88889:<:::88BFFGGGGGGGGGGGGGGGGGCFGGGGGGGGABFCGGGGFFFFGEGGGGGGFGGGGGGGGGGGDDFCF<DFGGGGGFGGFFFGGEC<FGGGGFGGGGGGGGGGGGGFFFFGGGGGGGGGGGGGGGFFGGFEFFFFGGGGGFGGEGEGEC?CFGGGGGGF*)7?D3CDG9/9F5E>CFFFGGFGG<>DFGGGFE*79DGFFGGGEGD>>D5:B(746FC4:>F)??):<AF>BB?F*>):5412:)(0)*(-.055-.<<*--)).5.6<B68(3))(44
@M02996:162:000000000-B87FG:1:1101:6628:4555 1:N:0:TAGCGCTC+AAGGAGTA
CCTACGGGTGGCTGCAGTCGAGGATCATTTGCAATGGGCGAAAGCCTGACAATGCGACGCCGCGTGGAGGATGAAGGCCTTCGGGTTGTAAACTCCTGTCATAGGGGAACAGGCGATCGGACCTAATACGTCCGTGAGTTGAGTGTACCCTAAGAGGAAGTGGCGGCTAACGCTGTGCCAGCAGCCGCGGTAATACAGAGGCCAAGTGCGCTGTTCGGATTTACTGGGCGTAAAGGGCGCGTAGGCGGTCTTGCGTGTCAAGTGTGAACTCTCCGGGCTCAACCCGGAAAGTGCGCGTGAA
+
88BBC?>5=))=======;86868FE8FC@EGGGGGGGGGGEFEGGGGG<EFCCE@BBF:+@FF@FGFGGGFGGGGGGECF,=FGGGEFAEF959F?FEE<EFGGGG>CFFAC7FC+FFG+6C<,>E,F@93+CFGFEFGFGF,=@;F@D?8DCC:>:C,32@CCC>*=B?*:*4A:91:885A9/758=83/;<;AFC6F35):9*/*7)*90=:C93D56+:C6+78>/04-4=0(<31145<FEBG;4*<>>(-/2-6?:5<B4<*-2)5(0::>,4292::196((4:4)41)-4(,
@M02996:162:000000000-B87FG:1:1101:4915:4559 1:N:0:TAGCGCTC+AAGGAGTA
CCTACGGGGGGCAGCAGTGGGGAATATTGGGCAATGGGCGAAAGCCTGACCCAGCGACGCCGCGTGAGGGAAGAAGGTCTTCGGATTGTAAACCTCTTTCAGCAGGGAAGAAGCAAGTGACGGTACCTGCAGAAGAAGTCACGGCTAACTACGTGCCAGCAGCCGCGGTAATACGTAGGTGGCGAGCGTTATCCGGAATTACTGGGTGTAAAGGGTGTGTAGGCGGGGGAGCAAGTCAGATGTGAAAATTATGGGCTCAACCCATAACCTGCGTCTGAAACTGTTCTTCTTGAGAGTGGGG
+
8ACCCBF8=5)8888::<:::88BFFGGGGGGGGGGGGGGGGGGGGGGGGGGFFGGGGGGGGGGGGGGGGGGGGGGGGGGGGGGGGGGGGGGGGGGGGGGGGGGGGGGGGGGGGGGGGGGGGGGGGGGGGGGGGGGGGGGGGGGGGGGGGGGGGGGGGGGGGGGGGGG5C?FGGGGGGGGE<@EGGGGGG3AEFGGFGGFGGGFFFFDEFFGGFFGGFGGFGGGGBEDFFGFFF?FABFFAFABBFFFGFFFF2<?BCF?BFF?0??FFFFBF?:8<AAFDFFFFAAFFA>A<:32<4630
@M02996:162:000000000-B87FG:1:1101:8528:4562 1:N:0:TAGCGCTC+AAGGAGTA
CCTACGGGTGGCAGCAGTGAGGAATATTGGTCAATGGGCGGAAGCCTGAACCAGCCATGCCGCGTGAAGGAATAAGGTCCTATGGATCGTAAACTTCTTTTGAGCGGGAGCAATAAGGCGTACGCGTACGCCGATGAGAGTACCGTTCGAATAAGCATCGGCTAACTCCGTGCCAGCAGCCGCGGTAATACGGAGGATGCAAGCGTTATCCGGATTTATTGGGTTTAAAGGGTGCGTAGGCTGGGTGTCAAGTCAGAGGTGAAAGCCCGGGGCTCAACCCCGGAACTGCCTGTGATACTGG
+
88ACCAA9:0)====;===;;;;CFFGGGGGGGFGFGGFGGGGGGGGGGGFFGECDFGGGFFGGFGGGGGGGGGGGDGGGGFGGGGGGGGGFGGGGGFGGGGGG@FGGCGG@E?EGGGGGGGGGGGGGGGGGGCEGGGGGGGGGGGGGGGGGGGGFFGGGDGGGGGGGGGGGGFGFGGGCFDEFGGGGGGGGGFGGFCGFCGGFGCFFFFFGC33>*4?D?FGG5@GFFFGFFFFFFFFD<08)48>1969=)646)<72?F?BFF8?D9>>>0)39:?<:BF03;7<<:<)..:495<A?
@M02996:162:000000000-B87FG:1:1101:6645:4567 1:N:0:TAGCGCTC+AAGGAGTA
CCTACGGGTGGCTGCAGTCGAGGATCATTTGCAATGGGCGAAAGCCTGACAATGCGACGCTGCGTGGAGGATGAAGGCCTTCGGGTTGTAAACTCCTGTCATAGGGGAACAGGCGATCGGACCTAATACGTCCGTGAGTTGAGTGTACCCTAAGAGGAATTGGCGGCTAACTCTGTGCCAGCAGCCGCGGTAATACAGAGGCCAAGAGCGTTGTTCGGATTTACTGGGCGGAAAGGGCGCGTAGGCGGTCTTGCGTGTCAAGTGTGAAATCTCCGGGCTCAACCCGGAAAGTGCGCTTGAA
+
68ABCBF9:))====;===88888CFCG@CFGGEGGGGGGGEFGGGGGGGGGEACCCFGG7FFFBFEEGGGGGGGGGGGGGGGGGGFGGGGGGGGGGGEFGGGGGGGGEGGGGGGGGGGGGGGFGGGGGGFCEGFGGGGGGGGGGGGG=DFGGGGGE6C7DCCGGGGGGGGFGCFGGGGG6<FF@FCDGG3C=AEGFFGAFDFAFFFFFF>CG)>DDBD3@6::9*7FBF3>4-4::<E>414;??8413(*6<B6?12).6)65<AAB5C<ABBCB63(49:B<>FBF61)6<>B)(423
@M02996:162:000000000-B87FG:1:1101:23288:4567 1:N:0:TAGCGCTC+AAGGAGTA
AGTACGGGAGGCAGCAGTGAGGAATATTGGTCAATGGGCGAGAGCCTGAACCAGCCATGTCGCGTGGAGGAATAAGGATCTATGGTTCGTAAACTCCTTTTGCGGGGGGATAAAGTGCGGGACGCGTCCCGTATTGCAGGTACCCCGCGAATAAGCATCGGCTAACTCCGTGCCAGCAGCCGCGGTAATACGGAGGATGCGAGCGTTATCCGGATGTATTGGGTTTAAAGGGTGCGTAGGCGGCCCCGTAAGTCGGCGGTGAAATTGCCGGGCTCAACCCGGGCACTGCCGTCGAAACGGG
+
88A?C?==511=88=;;=;;;;;CCE<DEFEECACCCFFCEEEEGDCFFGEFFFCC@FCEFEC@8@CCFDDG,@CEFF,E,F9EF@DEFF=EDGDFG9,EFGFEDGGGGE1<@CG@CFGGGGGGGGGFEFB;C0<<CGGGGEGCCFGDEGG>FFGFFCCECD8?GG7FFG@CGFGFFGGGFCB>ECDGDFFGDFGGD*97CDEEECBB5=CEDB7)260:@FF9*7?CBFGB:?BE(4;C7920,7<(14:F24:9(7D36;<4)6))*4DBB()<=08?7>((41,5)4;-(--8@>(6:
@M02996:162:000000000-B87FG:1:1101:8505:4569 1:N:0:TAGCGCTC+AAGGAGTA
CCTACGGGTGGCAGCAGTGAGGAATATTGGTCAATGGGCGGAAGCCTGAACCAGCCATGCCGCGTGAAGGAATAAGGTCCTATGGATCGTAAACTTCTTTTGAGCGGGAGCAATAAGGCGTACGCGTACGCCGATGAGAGTACCGTTCGAATAAGCATCGGCTAACTCCGTGCCAGCAGCCGCGGTAATACGGAGGATGCAAGCGTTATCCGGATTTATTGGGTTTAAAGGGTGCGTAGGCTGTGGGTCAAGTCAGAGGTGAAAGCCCGGGGCTCAAGCCCGGAACTGCCTTTGATACGGG
+
-8ABC>:):))====;===;;;CEFFCFGGFFGGFFFFFEEGEGGGGGGGFFGFFFFGGGEFFF@FGFGGFGCFGGGGGGCFFGGGGGGGFFGGGDGGGGGGEGGGGG@EG<4CFGGGGGGGGEGGGGGGGGGFGGGGGGGGGGG@CGGGGGGGGGFC?FEGDGGGFGDCEFDGGFCFGGFGF5:CDGGGGFGBEED<FFGGGFGGFFFFGGC3)74-7>6<F75>F7>FFB?F?BF?39<*...)539:FF9A):<G32:@<49?:,70D>F07<7)4-8D9(44382,,6)-).15(87
@M02996:162:000000000-B87FG:1:1101:4901:4571 1:N:0:TAGCGCTC+AAGGAGTA
CCTACGGGGGGCAGCAGTGGGGAATATTGGGCAATGGGCGAAAGCCTGACCCAGCGACGCCGCGTGAGGGAAGAAGGTCTTCGGATTGTAAACCTCTTTCAGCAGGGAAGAAGCAAGTGACGGTACCTGCAGAAGAAGTCACGGCTAACTACGTGCCAGCAGCCGCGGTAATACGTAGGTGGCGAGCGTTATCCGGAATTACTGGGTGTAAAGGGTGTGTAGGCGGGGGAGCAAGTCAGATGTGAAAATTATGGGCTCAACCCATAACCTGCGTCGGAAACTTTTCTTCTTGAGATTTGGG
+
68CCCEAAA0)8888::<:::88BFFFGGGGGGGGGGGGGGGFGGGGGGGGGGGGGGGGGGGG:FGDGGGDDFGGGGGGGGG7FFGGGGGFGGGGGGGGGGGFFFGGGFFGFGGGGGFGGGGGGGEGGGGGCFGGDGGGGGGGGGEGFFG+<EF*;E77CFGGGEECEE8EFGGGGGDDF67)7CDDD7C>@@F=E5DGFGGGFG47>5FFEC=BF*2<>=7+*>;EG>:D;:(,=>BFD5*.750=<7:28A?:<?AD307<80(.5?B*3(43*),-94*.)))464:BFFF1-*)..(
@M02996:162:000000000-B87FG:1:1101:5857:4581 1:N:0:TAGCGCTC+AAGGAGTA
CCTACGGGCGGCAGCAGTGGGGAATATTGGACAATGGGGGAAACCCTGATCCAGCGACGCCGCGTGAGTGAAGAAGTATTTCGGTATGTAAAGCTCTATCAGCAAGGAAGAAAATGACGGTACTTGACTAAGAAGCTCCGGCTAAATACGTGCCAGCAGCCGCGGTAATACGTATGGAGCCAGCGTTATCCGGATTTACTGGGTGTAAAGGGAGCGTAGACGGCAAAGCAAGTCTGAAGTGAAATCCCGGGGCTCAACCCCGGAACTGCTTTGGAAACTGTTTGGCTAGGGTGCAGGAGAG
+
8ACCCAA==))8888;;<;;;88BFFGGGGGGGGGGGGGGGGGGGGGGGGGGGECF@FGGEFFC4@CFGGGGGGGGEGFGFFGGEGGFFFGFFFGGGGFFFGGFGGGG?GGGGFGFGGGGGGGGGGGGGGGGGGGGGGGGGGEGG@CFGGGGGGGGGGGGGGCEGGGGGGGGGFGGCFGG*95AGGDGGGGGGEGGFGGFDDFFGGFFBFGGGB39DB5DFGC7>5CF0)C@FAA=):@G3><6:4<0C>FFFF?2<FG:?B>>F;DF46?><3)A?76968<((,,)(((,(().0(((-
@M02996:162:000000000-B87FG:1:1101:5879:4582 1:N:0:TAGCGCTC+AAGGAGTA
CCTACGGGCGGCAGCAGTGGGGAATATTGGACAATGGGGGAAACCCTGATCCAGCGACGCCGCGTGAGTGAAGAAGTATTTCGGTATGTAAAGCTCTATCAGCAAGGAAGAAAATGACGGTACTTGACTAAGAAGCTCCGGCTAAATACGTGCCAGCAGCCGCGGTAATACGTATGGAGCAAGCGTTATCCGGATTTACTGGGTGTAAAGGGAGCGTAGACGGCACAGCAAGTCTGAAGTGAAATCCCGGGGCTCAACCCCGGAACTGCTTTGGAAACTGTTTAGCTTGAGTGCAGGAGAG
+
8ACCCBFA=0)8888;;<;;;88BFFFGGGGGGGGGGGGGGGGGGGGGGGFFGFGEFFGGGGGGFGGGGGGAFGGGFFFFF<FGEFFFGGGGGDGGGGFFGFGGFGGGGGGEFGGFDFGGGGGGGGFFDFEDGEGCBFGGGGGGFFFGGGGGGGGGGGGGGGGGGGGGGGGGGGGGGGGGGGFFGGGGGGGGGDECFGCFGFGAGGFFBBDE4>ECGFGGFGGDC5EF:FF@<BFFAAFF?7>94=)8913B>F0>FGGFFE(,47?)14*65:4E4<>B)7)<<2))(().8>A<)(-(-
@M02996:162:000000000-B87FG:1:1101:8714:4585 1:N:0:TAGCGCTC+AAGGAGTA
ACTACGGGAGGCAGCAGTGGGGGATATTGCACAATGGAGGAAACTCTGATGCAGCAACGCCGCGTGAGGGAAGAAGGTCTTCGGATTGTAAACCTCTGGTTGTAGTGACGAAACAAAGGACGGTAGCTAAAGAGGAAGCCACGGCTAACGACGTGCCAGCAGCCGCGGTAATACGAAGGGGGCAAGCGTTGGCCGGAGGTAAGGGGTGGAAAGGGTGCGCAGGCGGGACTGCAAGGTGGATGTGAAATGCTGAGGCTAAAACGAAGAACTGCATCAAAAACGGAAGTTAGTGAGTGGAGTG
+
8864@:0:810888=;;<=;;7:6,;,6CCFE<@,CCCCDCCCC9@,C@,@6<A,C<9@@788@+8?CFDCFECCEF459,,C:@,8C5???,B8EF9,5:+4A?5AAEFEDEFFGG4FFGGF4ACF,ADGGGGGGGGGCG8@CFC=ED+>@C+>33;9@:96,@8CG*:E,=,A*;7=*45)88CCD**2*+2=CB))02*+08<)8)77<C@D*>09)7>D5:@C9()1)5<A).5:7)9(9.964C2.16.4,.+0.46;(4-(.))9)5-*+142:1)4(-4,))))-.5)50.4((
@M02996:162:000000000-B87FG:1:1101:13153:4592 1:N:0:TAGCGCTC+AAGGAGTA
ACTACGGGTGGCTGCAGTTAGGAATATTCGTCAATGGGGGGAACCCTGAACGAGCAATGCGGCGGGAGTGATGACGGTCTTGAGGATTGTAAAACTCTGTTGTAAGGAACGAACCCTTAAGAAAGGAAATGATCTGAAGCTGACTGTACCTTACCAGAAAGCCCCGGCTAACTACGTGCCAGCAGCCGCGGTAATACGTAGGGGGCGAGCGGTATCCGGATGGAGTGGGCGTACAGTGTGCGGAGGCGGGTGAGTAAGGCGAAGAGTAAAGCCGGAGGACTAACCTCAGTTGGTGTTAGAA
+
8-,A@5=)1006;88;;;<<<;@@,@,;<C,6<6<@ACDDCCC<F7<B?D-48@+4=?BE+6+>+>FB8>==C@,@@*@@,7@<BE3,@@3<DCF7D;?@FGGGFG373CBEC7FCCC<FGG,?BCFGG,?F+F++?;9FCCFC,?9BFG+?BFC<?8<CE**;A?===EFG7:E:0:*2<7.8;F/>3ED*:>+<FC*9<*:)8)87>59*1777C:CD5:5**9:7:FD)4(4@66*:<C0;>EB7)((01().<F*(-;(-4(-)94>91(0*02-((05.,),.4))).(-(.6..-
@M02996:162:000000000-B87FG:1:1101:13124:4599 1:N:0:TAGCGCTC+AAGGAGTA
ACTACGGGTGGCTGCAGTTAGGAATATTCGTCAATGGGGGGAACCCGGAACGAGCAATGCCGCGGGAGTGATGACGGTCTTGAGGATTGTAAAACTCGGTTGTAAGGAACGAACCCTTAAGATAGGAAAGGAGCTTAAGCTGACGGGACCTTACCAGAAAGACCCGGCGAACTACGGGCAAGCAGCCGCGGGAATACGGAGGGGGCGAGGGTGATCCGGATGGAATGGGCGGAAAGTGGGCGGAGGCGGTGTAGTAAGTCTAAGATGAAAGCCTGAGGCTAAACCGCAGTGCGGTTGAGAA
+
8-86=98):)1;=88;;=6<<;;6,;,,CCC,C;<C@CDDDEC<=B+6=C+84@+>=?=B?68>+=FC3>>FCC,>C7F:,@@,@D3,@==;BC<>CC>C*C>FFGFFF,><C*C<<:<7;B,?CFFFG:BE**2??FFC+5?<*4*4:B6+<<+<:C7@?*0;:?E**1::4<<:*7**11)585/CCEG*20*<9F*59CCE=)075)11*0*:*.1*)*22+*<<?)93214@2:*7(9(0-0.->((.46<24E*6)/.63:)<B>F:((7*70,()06,,((,4,,-((-(0.((-
@M02996:162:000000000-B87FG:1:1101:5873:4600 1:N:0:TAGCGCTC+AAGGAGTA
CCTACGGGCGGCAGCAGTGGGGAATATTGGACAATGGGGGAAACCCTGATCCAGCGACGCCGCGTGAGTGAAGAAGTATTTCGGTATGTAAAGCTCTATCAGCAAGGAAGAAAATGACGGTACTTGACTAAGAAGCTCCGGCTAAATACGTGCCAGCAGCCGCGGTAATACGTATGGAGCAAGCGTTATCCGGATTTACTGGGTGTAAAGGGAGCGTAGACGGCAAAGCAAGTCTGAAGTGAAATCCCGGGGCTCAACCCCGGAACTGCTTTGGAAACTGTTTAGCTAGAGTGCAGGAGAG
+
8ACCC>D=8))8888;;<;;;88CFGGGGGGGGGGGGGGGGGGGGGGGGGGGGGGGGGFGGGGGFFGGGGGGGGGGGGGGGGGGGGGGGGGGGGGGGGGGGGGGGFFCFGGGGGGGGGGGGGGGGGGGGGGDFGGGGGGGGGGGGGGGGGGGGGGGGGGGGGGDGGGGFGGGGGG,=CFFGGFFGDD<FFGGGFGGFGGFFGGFGGFFFFGGGFFGG?GGFGGGGEGGFFFFFF<?44FFBG<6<797>>0<>9BFFGGFFFF19B?<F<7<<:7E?<>F5BDF2:9)...6<ADFFB<43
@M02996:162:000000000-B87FG:1:1101:13140:4608 1:N:0:TAGCGCTC+AAGGAGTA
ACTACGGGTGGCTGCAGTTAGGAATATTCGTCAATGGGGGGAACCCTGAACGAGCAATGCCGCGTGAGTGATGACGGTCTGGAGGATTGTAAAACTCTGTTGTAAGGAACGAACCCTTAAGATAGGAAATGATCTTAAGCTGACTGTACCTTACCAGAAAGCCCCGGCTAACTACGTGCCAGCAGCCGCGGTAATACGTAGGGGGCGAGCGTTATCCGGATGGATTGGGCGTAAAGGGTGCGTAGGCGGTTGAGTAAGTCTAAGATTAAAGCCTGAGGCGTAACCGCAGTTCGTGTTAGAA
+
8886A?=5:)1==8=;;=;<<;;;6C6CFCC@@@EDCCDDDEEGGG8EDFE=BC8==ABFE>@>+>FECBDDEDCCF>F:,8C,>F83B@==BFG<F=FFFGGCEGCCDFECFFFEF7>@FG,?FFFGG,DF7F@;CFGGFCFF,?CFGGC9FGG@BFGCECCEGEGGCCGGDBCE2::5<7<?CFFGGGG/:>+A?F>@DGGFDCEFFFG>*8)0:3CD)**006AD?FD.4<:F28.9:G(54<@9C(()5()66E0:)@A<A2)6=<D>?0<8714(-7:B<((-3,.)4-(().644
@M02996:162:000000000-B87FG:1:1101:13156:4619 1:N:0:TAGCGCTC+AAGGAGTA
ACTACGGGTGGCTGCAGTTAGGAATATTCGTCAATGGGGGGAACCCGGAACGAGCAATGCCGCGTGAGTGATGACGGTCTGGAGGATTGTAAAACTCTGTTGTAAGGAACGAACCCTTAAGAGAGGAAATGATCTGAAGCTGACTGTACCTTACCAGAAAGCCCCGGCTAACTACGTGCAAGCAGCCGCGGTAATACGTAGGGGGCGAGCGTAATCCGGAAGGATGGGGCGTAAAGGGGGCGGAGGCGGTGGATGAAGGCTAAGATGAAAGCCGGGGGCTAAACCTAAGTTGGGTTTAGGA
+
6866@91)1)06;8=;;;,<<;;6;@<,EEEC@@,CAC@DDECG=7+6@C>=?>6=<C?F,@:>+@B><A=DE=3B@:>=,8B8FF,,@<@@DFG7C,<DFGBF3@<>3@>CFF7CC,D<?@,?=FGC>,63,7;,@BFGC26@,5AFFG99EG6@<*87+;=CFE5EG>FC79<C*:7*<207:FGDDCD2/0++*12=CDCDDD)0))9:*8):C3)/)/*2+6:5<E<.286F2(0)(1(>7071C1(52<0?4+*((033>92<6:*(4()*)-((().4((()5).),,((..-).
@M02996:162:000000000-B87FG:1:1101:24593:4631 1:N:0:TAGCGCTC+AAGGAGTA
CCTACGGGTGGCAGCAGTAGGGAATATTGCACAATGGGGGAAACCCTGATGCAGCAACGCCACGTGTGGGAAGAAGCATTTCGGTGTGTAAACCACTGTCGTGAGGGAATAATGCTTAATTTCGGTTAAGTTGAATGTACCTCGAAAGGAAGCACCGGCAAACTTCGTGCCAGCAGCCGCGGTAATACGAGGGGTGCAAGCGTTGTTCGGAATCACTGGGCGTAAAGGGAGCGCAGGCGGAGATGCAAGCAGTCTGTACAATACCGGGGCCCAACCCCGGACCTGCAGACTGGACTGTTT
+
88BCCB:)810=;======<;8;CFFGGGGGGGGGGGGGGGGGGGGGGGGGGGFFGGGGGGGGFCFGGGGGGGFGGFGGGGGGGGGGGGGGGGGGGGGFGGGGGGGGGGGGGGGGGGGGGGGGGGGGGGFGGGEEGGGGGGGGGEGGGGGGGGGGGGGGGGFGFFGGGFGGGGGGGGGCEGGFFGGGGGCDEDEGGFGGFGGGFGGFFFFGGGF4CGFGFAGGGGFFF0>C:;>BEBFEDBGFFDFFFGFFFFBFFFGGBFFFFFFB>)(99<:ECBFFF08>FBF:>542:?012;)-5
@M02996:162:000000000-B87FG:1:1101:5352:4631 1:N:0:TAGCGCTC+AAGGAGTA
CCTACGGCGGGCAGCAGTGAGGAATATTGGTCAATGGGCGGAAGCCTGAACCAGCCAAGTCGCGTGAAGGAAGACGGTATTATGTATTGTAAACTTCTTTAGACGCGGAGAAATAAGGGGCTCGCGAGCTCTGATGCTAGTATGCGTAGAATAAGGATCGGCTAACTCCGTGCCAGCAGCCGCGGTAATACGGAGGATCCGAGCGTTATCCGGATTTATTGGGTTTAAAGGGTGCGCAGGCGGCGCTTTAAGTCGGTGGTCAAATCGTGAGGATCAACCTCATCCCGCCATTGGTACTGGG
+
AACCC>@)1))8888;;<;;;;;;CEFGGGGGGGGGGGGGGGGGGGGGGGGGFAFFFEGGGGCF@FGGGGEGGEFC==+BEEFGFFFGFGFGGGDGGGGGGGGGGGGGGG7>FDDGGCFDGGGGGGGGGBDFG9DF2?DFB;DGGDEEGGGFFGFGGD<FGGGGC?CFGGCGGGGGGGGGFDBFGG77:<FGE>>8:6*0/1:@85>BFFGEDBEG=):DFGFCD@FGAFGD?<(.31)/-1387876C:9@BA((4>C23B?<B>B()(13)(989(18())6)462-(44:)6:*)6).
@M02996:162:000000000-B87FG:1:1101:5364:4649 1:N:0:TAGCGCTC+AAGGAGTA
CCTACGGGGGGCAGCAGTGAGGAATATTGGTCAATGGGCGGAAGCCTGAACCAGCCAAGTCGCGTGAAGGAAGACGGTATTATGTATTGTAAACTTCTTTAGACGCAGAGAAATAAGGGGCTCGCGAGCTCTGATGCTAGTATGCGTAGAATAAGGATCGGCTAACTCCGTGCCAGCAGCCGCGGTAATACGGAGGATCCGAGCGTTATCCGGATTTATTGGGTTTAAAGGGTGCGCAGGCGGCGCTTTAAGTCAGTGGTCAAATCGTGAGGCTCAACCTCATCCCGCCATTGATACTGGG
+
8ACCCB=5>=)8888::<:::::CFFGGGGGGGGGGGGGGGGGGGGGGGGGGGGGGGGGGGGGGGGGFGGGGGGGGEGFGGGGGGGGGGGGGGGGGGGGGGGGGDG7FF@FCFGGFGGGGGGGGGFEEFFEGGGGGGGGGGGGGGGGGGGGGGGGGGGGGGGGGGGG?FEGFGGGGGGGGFGFFGGGGGGGGGFEGDGGFCDCDGGFBFFGGC7BGGFGG4CGGGFGGFFGFBB?54>F)71(79D@?C<FFFF2)59D93B7A><B?43D06:FE??(,8FFFFF(-41:6.-6:7)4)(
@M02996:162:000000000-B87FG:1:1101:5346:4650 1:N:0:TAGCGCTC+AAGGAGTA
CCTACGGGGGGCAGCAGTGAGGAATATTGGTCAATGGGCGGAAGCCTGAACCAGCCAAGTCGCGTGAAGGAAGACGGTATTATGTATTGTAAACTTCTTTAGACGCGGAGAAATAAGGGGCTCGCGAGCTCTGATGCTAGTATGCGTAGAATAAGGATCGGCTAACTCCGTGCCAGCAGCCGCGGTAATACGGATGATCCGAGCGTTATCCGGATTTAGTGGGTTGAAAGGGTTCGCAGGCGGCGCTTTAAGTCAGTGGTCAAATCGTGAGGCTCAACCTCATCACGCCTTTGATACTGGA
+
A<@CCBA58A)7884::<::::995CFGGGGFEFFEF8FGGGGGGGFGFGGFFFEFCGGGGGGGBF7BDBCFGFCFGGCGGGAFCCFAFGECCFD=FEFFAFCACFGGCFG<BA9FF9:CGGCF*4B**42FGGG?CGDGGGF:C>ECECGGDFCE@FFEE:8CECFGFGCE*:<F>?FFGDEEGD3<GFGGE02:?CF/***7CD3@)9*/95DC4<*:9E*9E:C7<45:((.0((0),99)3)0-*668.64))+06)1.6>70:F7*,,45A*11,()6)).2((((.)-.66).0(
@M02996:162:000000000-B87FG:1:1101:25615:4655 1:N:0:TAGCGCTC+AAGGAGTA
CCTACGGGAGGCAGCAGTGGGGAATATTGGACAATGGGGGAAACCCTGATCCAGCGACGCCGCGTGAGTGAAGAAGTATTTCGGTATGTAAAGCTCTATCAGCAAGGAAGAAAATGACGGTACTTGACTAAGAAGCCCCGGCTAACTACGTGCCAGCAGCCGCGGTAATACGTAGGGGGCAAGCGTTATCCGGATTTACTGGGTGTAAAGGGAGCGTAGACGGCATAGCAAGTCTGAAGTGAAATGCATGGGCTCAACCCATGAACTGCTTTGGAAACTGTTAAGCTAGAGTGCAGGAGAG
+
ACCCC>>=01)===8=;===;888CFFGGGGGGGGGGGGGGGGGGGGGGGGGGFCFFGGGGGGE@FFGGGGGGGGGFGGGGGGGGGGGGGGEGGGGGGCFGGGGGGGGGGGGGGGGGGGGGGGGGGGFGGGGGGGCFGGGGGGGGGGGGGGGGGGGGGGGGGGGD:C8CFGGGGGGGGGGGGFFGCGGGF>CEAEGFFFFGGGFGGFFFFG=<BEGGFGGFEEGGEFG?FGFFA<FFBFG8:9=>FFACBFFF<FFFGG<:F17AAD<?)>AA?FF?024:B<A<<964..6:564F0,.4
@M02996:162:000000000-B87FG:1:1101:12330:4725 1:N:0:TAGCGCTC+AAGGAGTA
CCTACGGGAGGCAGCAGTGAGGAATATTGGACAATGGTCGGAAGACTGATCCAGCCATGCCGCGTGAAGGAAGAAGGTCCGATGGATTGTAAACTTCTTTTGTACGGGAGCAAGAAGGCGTATGCATACGCCAATGAGAGTACCGTACGAATAAGCATCGGATAACTCCGTGCCAGCAGCCGCGGTAATACGGAGGATGCGAGCGTTATCCGGATTTATTGGGTTTAAAGGGGGCGGAGGCGGAATGCCAAGTCAGCGGTGAAACGCAAGCGCTGAACGCGGGACCTGCCGGGGAAACGGG
+
-8AACBA@=:0888=;;==;;;;C<EC@ECGFFCFCC,<8@CEDFFAEEFEEFFC<EFEGF@C@7@CDGGCGFFEGGBFG+>CBEF?6BC@AFGDFFEEDGFFGAFDDCGE@E,AFGGGGEF@EFGGGGGGGGGFEGGGGFFGGGFGGGGG8FGCFA@D@>+6>FG9CFC4@CFGGGGFFE9<9C9CG7CFFDAEGF4CADCE38>:B);FGC8)**11;;CC110<DABGD(36@(4>>-9177)9<4<BF.4<B?EC-4FFFB:0,8453(():=(4(-),-7:,..37((-(3>:06<
@M02996:162:000000000-B87FG:1:1101:9678:4735 1:N:0:TAGCGCTC+AAGGAGTA
ACTACGGGAGGCAGCAGTAGGGAATATTGCACAATGGGGGAAACCCTGATGCAGCAACGCCACGTGTGGGAAGAAGCATTTCGGTGTGTAAACCACTGTCGTGAGGGAAGAATGCGTAATTTCGGGTAAGTGGAATGTACCGCGAAAGGAAGCACGGGCAAACGGCGTGCCAGCAGCCGCGGGAATACGAGGGGTGCAAGCGGTGTTCGGAAGCACTGGGCGGAAAGGGAGCGCAGGCGGAGAGGCAAGCAGGCTGTACAATACCGGGGCCCAACCCCGGACCGGCAGACGGGACGGTGGG
+
88A?C?8=:1)868=;;=;<;8@C<@<@E<FFFEFCDD@CCEFCFE8EFECFFA;6CFEFC+B@,:,:8@AFECDF:EBC,?EC88BF,@@E9FFGGE,BF,CFBFDEF+FA9?F+6?=4E,EFF+4@FD@,@FC9EEFGE+@6CEECBDEFGFF+8;+@D7D33@@*=CF9;*<C8,7=55.:8*9CFFDB=52?BC:?5C*)29)*85C7/)9943CCFEEGGFGGFFC<BF9E;;;9(94.-0<?F(.7(4(4(<7AB*),26>>>>C(38:5)49>BF>07>>74((411,4D((-,
@M02996:162:000000000-B87FG:1:1101:5724:4735 1:N:0:TAGCGCTC+AAGGAGTA
CCTACGGGTGGCAGCAGCTAAGAATATTCCGCAATGGACGAAAGTCTGACGGAGCGACGCCGCGTGGATGATGAAGGCCGGAAGGTTGTAAAATCCTTTTATAACTGAGGAATAAGTATTATCAGAGAAAGGTAGTATAGTGACTGTAGGTTATGAATAAGCAACGGCTAATTACGTGCCAGCAGCCGCGGTAACACGTAAGTTGCGAGCGTTGTTCGTAATTATTGGGCGTAAAGGGCATGTAGGCGGTTTTGCAAGCTTGGTGTGAAATCCCGGAGCTCAACTCCGGCATTGCGTGTAG
+
88CCC>=5>80=;======;<;6;EFGGGGGGGGGGGGGGGGGGGGGGGGEFCCFEGGEGGGGGFFEGFGGGCGGFEFGF+6+@=FEEGGGGGGGGGFGGGGGGGG9?FGG8@GGGGGFD,<EFFGGGGG8<3FFGGG,ED;EFFFGFCFAFFGGFFGGGGGGGGG++6CCGFGAEF,@CCFFFEF4CDDGGDB6CADG4?CFFGG3BD5:=55>FGD*28CCFFF<C?:DBF?00),5149A74?@>9225:().::D)))2463(662:4:2:2),-3)??7)-5:((494?<,8(-(.
@M02996:162:000000000-B87FG:1:1101:5706:4737 1:N:0:TAGCGCTC+AAGGAGTA
CCTACGGGTGGCAGCAGCTAAGAATATTCCGCAATGGACGAAAGTCTGACGGAGCGACGCCGCGTGGATGATGAAGGCCGGAAGGTTGTAAAATCCTTTTATAACTGAGGAATAAGTATTATCAGAGAAAGGTAGTATGGTGACTGTAGGTTATGAATAAGCAACGGCTAATTACGTGCCAGCAGCCGCGGTAACACGTAAGTTGCGAGCGTTGTTCGGAATTATTGGGCGTAAAGGGCAGTTAGGCGGTTTTGCAAGCTTGGTGTGAGCTCCCGGAGCTCAACTCCGGATTTTCGTTGGG
+
BCCCC>5)10)====;=;=;<;;CFGGGGGGGGGGGGGGGGGGGGGFGGGGGGGGGFFFGGCFFCFGFGGGGGGGGEFG:@EGGGEGGGGGGGGFGGGDEEGCGFGGGEGGGDEF9@<9F5EFACGFFF>8FFGGGFF8AEEFEEDF9@>FGGFFG>FGGGGGGGDEEE8?GGCFCG6;ECFFF6;>CD*/:5:CF;CF8C51;+15.8)CG3:BFF<DC:*0:<=C96@DF91<F8-)*(*.7))99C1(73(466?F2<FF<631<*(*)52>8)9(3)9).)-4134(-)))-53:((
@M02996:162:000000000-B87FG:1:1101:12339:4740 1:N:0:TAGCGCTC+AAGGAGTA
ACTACGGGAGGCAGCAGTGAGGAATATTGGACAATGGGCGGAAGACTGATCCAGCCATGCCGCGTGAAGGAAGAAGGTCCTATGGATTGTAAACTTCTTTTGTACGGGAGCAATAAGGCGTAGGCATACGCCAATGAGAGTACCGTACGAATAAGCATCGGCTAACTCCGGGCCAGCAGCCGCGGTAATACGGAGGATGCGAGCGTTAGCCGGATGTATTGGGTTTAAAGGGGGCGTAGGCGGAAGGCCAAGGCAGCGGTGAAACGCACGCGCTTAACGCGTGACCGGCCGTGGAAACGGG
+
88A=C?185:1=88=;;==;;;;C;C,<CCGEFCDAC,;@@CCCF8<ED9<CCA::@CDFF@@B+@CFGGFGFCEEFBFGAACEFG?CEF?AAFABFC9EFFGGGGGDCFGEG,EFGGFGEG+CGFGGGGGFEG>FFFFGGCGFGGGGGGG,DFFCFE7<>D+BFGFGFG*@D>EFCFECC>@;D:DD+=CFCD5CD6DFDCCED)0=)19EDE>5>)*2=FF9*5A>AFGB(49@197C?G9>B550DBBF(2:<6ED49FFF2:BF59546()/1-:(4)-(29(4399-,-(59<:<<
@M02996:162:000000000-B87FG:1:1101:5412:4740 1:N:0:TAGCGCTC+AAGGAGTA
CCTACGGGTGGCTGCAGTAGGGAATATTGCACAATGGGGGAAACCCTGATGCAGCAACGCCACGTGTGGGAAGAAGCATTTCGGTGTGTAAACCACTGTCGTGAGGGAATAATGCTTGATTTCGGTCAAGTTGAATGTACCTCGAAAGGAAGCACCGGCAAACTTCGTGCCAGCAGCCGCGGTAATACGAGGGGTGCAAGCGTTGTTCGGAATCACTGGGCGTAAAGGGAGCGTAGGCGGAGACGCAAGCAGTCTGTACAATACCGGGGCCCAACCCCGGACCTGCAGACTGGACTGTGT
+
ABCCCDF5=)1=;==;====;8;;EGGGGGGGGGGGGGGGGGGGGGGGGGDGGFGGGGGGG7FFFFFFGGGGGGGGFGFFGGGGFFFGECFGGGFFFGFGGGGCFGGFFGGGGGGGGGGFFGGGGGEEGGGGGFGGGGGGGGGGGGGGGEGFGGG8E>DGGGGFFGGGGGGGGGGGGGGGGGA?EFGGGFDEEFGGDCFFGGGDGDFFFFGGDAFC@9FGFGGDG3EG:.7@;18EF?@DBD0<3@DBDFFFFF4>AF:AFF97?F>>FBD231@EEFF>9@9:7?:>24:BFB:25--5
@M02996:162:000000000-B87FG:1:1101:9438:4755 1:N:0:TAGCGCTC+AAGGAGGA
ACTACGGGCGGCAGCAGTGAGGAATATTGGTCAATGGACGCAAGTCTGAACCAGCCATGCCGCGTGCAGGAATAAGGCCCGATGGGTCGTAAACTGCTTTTGTGGGGGAGCAAGAAGGCGTACGTGTACGGCGATGAGAGTACACCACGAATAAGCATCGGATAACTCCGTGCCAGCAGCCGCGGTAATACGGAGGATGCAAGCGTTATCCGGATGTAATGGGTTTAAAGGGGGCGGAGGCGGCGGGCCAAGGCAGGGGGGAAGGCCCGGGGCCAAACCCCGGAACTGCCGTGGACACGGG
+
66,AC?18)1)8888;;;;;;;;;,C,CECFDA<,@C@6@@CC:C,CCCFF7CFCF8C<<F@@>6>8CEE@F:=?EE8F7+6+8?FFFG7=BCFADGF5EFC4A=4@C=C3==<D3D,38FGGF><DFA<6+@*@@;;2?BC9@,>E>4BEBFGD7B;*<8*6;FG:C6C*:5CG<567CF78>CC<G*<>F=DEGE*9>:C?)29)8)/7E77))*.**/::**.<:6*:0(417(4>D:)-)-0)(/1:F?01:>CC(-58(88.:B6)(-()10((--.3>(())).(,((-(04(4-
@M02996:162:000000000-B87FG:1:1101:5424:4757 1:N:0:TAGCGCTC+AAGGAGTA
CCTACGGGTGGCTGCAGTAGGGAATATTGCACAATGGGGGAAACCCTGATGCAGCAACGCCACGTGTGGGAAGAAGCATTTCGGTGTGTAAACCACTGTCGTGAGGGAATAATGCTTGATTTCGGTCAAGTTGAATGTACCTCGAAAGGAAGCACCGGCAAACTTCGTGCCAGCAGCCGCGGTAATACGAGGGGTGCAAGCGTTGTTCGGAATCACTGGGCGTAAAGGGAGCGTAGGCGTAGACGCAGGCAGTCTGTACAATACTGGGGCCCAACCCCGGACCTGCAGACTGGACTGTGT
+
8ACCCBF5:8)===8=====;8;CFFGGFGFGGGGGGGGGGGGGGGGGGGGGGFGDEGGGF+FGFGGFGGGCGGGFFFGGGGGGB,BCFFGGGGGGGFFFDFBEFGGGGGGGCFFGGDFGGGGC=FEG,AEFF9EGFFFGGGGGG8CE,=D8DFF?B@CFGGGGCFGGGGGDGGDCGFCG>DBEGGGGGC7CCBEC58CFFGCEDDFFD3DEFF+7:;CD4<C<5<7C3577;,2),5>*-14/1>D(14:DF2-).+:<<*)4)),()-/7327;5:((459BBF?2A?241((,)56<
@M02996:162:000000000-B87FG:1:1101:9455:4760 1:N:0:TAGCGCTC+AAGGAGTA
ACTACGGGCGGCAGCAGTGAGGAATATTGGTCAATGGACGCAAGTCTGAACCAGCCATGCCGCGTGCAGGAATAAGGCCCGATGGGTCGTAAACTGCTTTTGTGGTGGAGCAATAAGTCGTACGTGTACGGCGATGAGAGTACATCACGAATAAGCATCGGCTAACGCCGTGCCAGCAGCCGCGGTAATACGGAGGATGCAAGCGTTATCCGGATTTATTGGGTTTAAAGGGTGCGTAGGCGGTGGTCCAAGGCAGGGGTGAAGGCCCGGAGCTCAACTCCGGAACTGCCTTGGAGACGGG
+
88AAC?1151)8788;;<;;;;;C;C;,CCECDAEACFFC@BCCCE,ECFCCDECCDDAFC@@>6>BDFFCF<=AFFGGG+@+?CFB?CFACEGFEF,5CBC:EC:B@DFFFG9FFG?EFFGGGDFGGGGGGG>+@EGGGGE;F7@FFGGGDEGF7F,;>C*6CGG*@E@1=D8F?5C:A*7;8C5:D@FCGDEGGF*>FDGFFE9);)9FG<D.1*-*29EC11)<>BFCD0:BF0<>D<)-)-8)497>70(8?BGG1634:B::?5>99>()31().5@BFB9.547)-)55(0((-2
@M02996:162:000000000-B87FG:1:1101:13018:4765 1:N:0:TAGCGCTC+AAGGAGTA
ACTACGGGTGGCTGCAGCTAAGAATATTCCGCAATGGACGAAAGTCTGACGGAGCGACGCCGCGGGGATGATGAAGGTCGGAAGATTGTAAAATCCTTTTATAACTGAGGAATAAGTCTGGTGAGAGAAACGCCGGATGGTGACTGTAGGTTATGAATAAGCAACGGCTAATTACGTGCCAGCAGCCGCGGTAACACGTAAGTTGCGAGCGTGGTTCGGAATGATTGGGCGAAAAGGGGAGGAAGGCGGGTTTGCAAGCTTGGTGTGAAATTCCGGAGCTCAACGCCGGAACTGAGGTGAG
+
8868A?=):)0==88;;=6;<;;C;C,EFGGCC@:CDFFCEEDCEE,EAFED@C6@@FEFCB=>+7CC7?EFDAEEF8FECFEEEABFECCEAEFFG9,FD<FFFA?DDGFA,CFG@E9CD@FFGGGGGGGGGGGGGGGGEBFD,@;@EF;,D:>E@DGCCAF?<=CGGCF7:FG?4:=*<755=F5C<>D*3>CFFG7@CG+9<:7>>7D2*87*:-99>*+:+@EDB5C)49BFBF)9(>(74<89G(..(-.:4</.)8:)1(--7<:-).9/.,-(,9<(4>>4;B6().).)(--,
@M02996:162:000000000-B87FG:1:1101:14776:4782 1:N:0:TAGCGCTC+AAGGAGTA
ACTACGGGGGGCAGCAGTGAGGAATATTGGTCAATGGACGCAAGTCTGAACCAGCCATGCCGCGTGCAGGAATAAGGCCCTATGGGTCGTAAACTGCTTTTGTGGTGGAGCAATAAGTCGTACGTGTACGGCGATGAGAGTACATCACGAATAAGCATCGGCTAACTCCGTGCCAGCAGCCGCGGTAATACGGAGGATGCAAGCGTTATCCGGATTGATTGGGTTTAAAGGGTGCGTAGGCTGGGGTCCAAGGCAGGGGTGAAAGCCCGGAGCTCAACGCCGGAACTGCCTTGGAGACGGG
+
88,AC?A51))88889:<::::9C:C?9EEF<B<A?EFFCFEECFA9EAFEDDABB=FEFE>C@@>FDGGEG>=DFGGGG+@8>DF>FEFA<EG9FG9,@<@@FD,@CCGGDF,FFG@FFGGGG<FGGGGGGGFCEFGGFCCGG7B@FGGGCGGFEF97>CCCGGGFFFE8CDCC<CFEECC>@DCDG7CFGDBEGF*>FGGGFC50>58CG5>71*5709CE1*)<CAFDF2<<EF:;DD24)-8)-/5AF(4:?BGG<BFF247:3>99>>(/@?((49>;>>>)584,.)47(63(39
@M02996:162:000000000-B87FG:1:1101:14767:4797 1:N:0:TAGCGCTC+AAGGAGCA
ACTACGGGCGGCAGCAGTGAGGAATATTGGTCAATGGACGAAAGTCTGAACCAGCCATGCCGCGGGCAGGAAGAAGGCCCTATGGGTCGTAAACTGCTTTTGTGGGGGGGCAAAAAGACGCACGTGTACGGCGATGCGAGTACAGCACGAATAAGCATCGGCTAACTCCGTGCCAGCAGCCGCGGTAATACGGAGGATGCAAGCGTTATCCGGATTGATTGGGTGTAAAGGGTGCGGAGGCGGGGGGCAAAGGCAGGGGGGAAAGACCGGAGCGCAACGACGGAACGGCCTGGGAAACGGG
+
886AC?88)108688;;<;;;;;C@C9CDFE<C@ECD6C@++8@<9@EDFFFFECCA9C:,@@>+>+=FC@8B==EE4:C+9,?C=?,@@=BFF@9F9,C5EAA77:=*:*:C*2/C5*2:?EGFGGCCFD51*:;**;CEC<2+0;8CGGCGGGF:<C:><*:EG+ACC;CDCGEGCC=5C5:D)CG*3:CCBGED9FF*:A@=77@0*>E<3)**)**9:71*8C?<6CE3<?F99;767271@)3)4:F(,312ED((88647(3:9C96(7:50((-0((-,(,-(((-,.(02:66
@M02996:162:000000000-B87FG:1:1101:18603:4813 1:N:0:TAGCGCTC+AAGGAGTA
ACTACGGGAGGCAGCAGTGAGGAATATTGGTCAATGGGCGGGAGCCTGAACCAGCCAAGTAGCGTGAGGGATGACGGCCCTATGGGTTGTAAACCTCTTTTGACAGGGAATAAAGTGAGCCACGTGTGGTTCATTGCATGTACCTGTGGAATAAGGATCGGCTAACTCCGTGCCAGCAGCCGCGGTAATACGGAGGAGCCGAGCGTTATCCGGATTTAGTGGGTTTAAAGGGAGCGTAGGCGGGAGGGCAAGTCAGCGGTGAAATGTAGTCGCGCAACGGCGGCACGGCAGTTGAAACGGG
+
88@?C?88811==8=;;<=;;;C@6C;CCDFE@<;CCFFEDC@BFCCDDFCCCECCCFFC?EEB,?FEGGECEF?CFGCG7E,AEGEBCF?BFFGFG,,@?FFGFGCD@F,?FGG<FEFFGGGGFGGGG6DFF;EFFGAFGGCF=EAFGFGAFGFD@,7>>6+>FG,@9>DEG>FFCGF>C999C8CD8C>F=>EGD*:><8CAC>)8):CE7;5**.009@=9/.<:4@7>?FBF08>C>G6<>.>(/3<F-)6<?*1-7@<4)6.68)241(017(4(4)409,16(33..66<9283:
@M02996:162:000000000-B87FG:1:1101:11533:4815 1:N:0:TAGCGCTC+AAGGAGTA
ACTACGGGTGGCAGCAGTGAGGAATATTGGTCAATGGGCGCGAGCCTGAACCAGCCAAGTAGCGTGAGGGATGACGGCCCTATGGGTTGTAAACCTCTTTTGTTGGGGAATAAAGTCAGGGACGCGTCCCTGGTTGTATGTACCTTTCGAATAAGCATCGGCTAATTCCGTGCCAGCAGCCGCGGTAATACGGAAGATGCGAGCGTTATCCGGATTTATTGGGTTGAAAGGGAGCGTAGGCGGACGGTGAGGGCTGTGGTCAAAGGGCAGGGCCCAACCTTGGCAGGCCATGGAAACCGGG
+
-888@?:):0)=68=;;==;;;6@;C@EECEFA<CCDDCB:@@@@C<EDDCFEECCCFF6CCEC6BFEFGDBECC,CFGG7FDCDGCBC@?CFGD,F,:EEFF,,B=@@C8?FGE9CEEFGGGGGGCFGGCF6>@B+CCCCCFF8@=A>?F@FGGDFF9:87@CG,2EF:7@CFFGFGC=7??5C8CD7B8E88EEF+;857=3:)0>)8:7<<)*0.*08CE12.C7)97>??1@(4>DDG907)0,*,87(-(4(<>4<??A)4(47<92(,7;;(4(.9?7>(431:(5:284),490
@M02996:162:000000000-B87FG:1:1101:17953:4816 1:N:0:TAGCGCTC+AAGGAGTA
ACTACGGGAGGCAGCAGCTAAGAATATTCCGCAATGGACGAAAGTCTGACGGAGCGACGCCGCGTGGATGATGAAGGCCGGAAGGTTGTAAAATCCTTTTATAACTGAGGAATAAGTAAGGTGAGAGAAACGCCTTATGGTGACTGTAGGTGATGAATAAGCAACGGCTAATTACGTGCCAGCAGCCGCGGTAACACGTAAGTTGCGAGCGTAGTTCGGAAGAAGTGGGCGGAAAGGGCATGAAGGCGGTTGGGCAAGCTTGGTGTGAAATCCCGGAGCGCAACGCCGGAATTGCGGTGAG
+
8<,?C9=A511=888;;=,;6;;;;C,@,FE7@:@CFFF@CCFC,CCCA@@76@+:@@@F+@=C+>C=5CD,B?CCDFGGGGGGGEFF:@?@FFDGCF?EF,BF,9:?=FGA,AFF,CEFG,AFFBFGGGDG8F,+83>FB==F,3@FFFD,@@>CEC+>EDFFFE5E73@,2@A@74;*=??FFGC?CCD*/:99):28/8483:)8=:D=*)27*39*<:*2+1CC()9)3(3>(3753F)9.979G-,.,2(,47*,-03.42:4@A7)5>7>72-((8799>F-346334-4)-4(,
@M02996:162:000000000-B87FG:1:1101:17936:4823 1:N:0:TAGCGCTC+AAGGAGTA
ACTACGGGAGGCAGCAGCTAAGAATATTCCGCAATGGACGAAAGTCTGACGGAGCGACGCCGCGTGGATGATGAAGGCCGGAAGGTTGTAAAATCCTTTTATAACTGAGGAATAAGTAAGGGGAGAGAAACGCCTTATGGTGACTGTAGGTTATGAATAAGCAACGGCTAATTACGGGCCAGCAGCCGCGGTAACACGTAAGTTGCGAGCGTGGTTCGGAATGATTGGGCGTAAAGGGCAGGTAGGCGGTTGTGCAAGCTTGGGGGGAAATCCCGGAGCTGAACTCCGGAATTGCGGGGAG
+
-866@:8>810=88=;;;,;;;;C;C@@FFF@C:BCCDFBCCCCCC,CCFECBC6@@FCFC@6>+8FC<CBEEDCEFFFGEGGGDE,E+ABAD9FGA9,CF9EF<,:?BFGC8FFFAEGGG8FFGGGGGGGGGE83C>FGEDGF,@<DFG,;@,><>7C;B:EF:EEEGEF,:DFC*:7:7<6;CC<D5EG*38<FFG*;<F<6>>BDD5>2*>)1:4<CB*2C7*<7?@C04:BFFB8C(>,98547G-(0(4.:<G53-03(7(49B12...8>52,.,9>:)6>4>B9()56<)(41,
@M02996:162:000000000-B87FG:1:1101:11544:4831 1:N:0:TAGCGCTC+AAGGAGTA
ACTACGGGTGGCAGCAGTGAGGAATATTGGTCAATGGGCGCGAGCCTGAACCAGCCAAGTAGCGTGAGGGATGACGGCCCGATGGGTTGTAAACCTCTTTTGTGGGGGAATAAAGTCAGGGACGCGTCCCTGTTTGTATGTACCGTTCGAATAAGCATCGGCTAATTCCGTGCCAGCAGCCGCGGTAATACGGAAGATGCGAGCGTTAACCGGATTTATTGGGTTTAAAGGGAGCGGAGGCGGACGGTTAGGTCAGGGGTGAAATGTCAGGGCCCAACCTGGGCAGGCCATGGAAACCGGG
+
886AC?=5)00=68=;;<=;;;;@@E9FEFFEEA@DFFGC@6@B@FDEDFEDEACCCFF9<CCBB@@6ECCFCC?BFEGG+@7?EEC:CFBAEGF,AA,EBFF,+B>C:F8EFGG98@FGGGGGGGGGGG9FEF;D,@9FFEGG+@+,@DG7DFD7,7;>CC>EG,:DEFBFGGG?FGFFCDBBE>DG:EGGDEEEF;:A<DE:C9@F)/:ECD8*06**9<=>*5?DFFGF?FFF(359:C271)0(*-(7)6)4(:D?0FDF49).*.082()A76,(,)4(4(4,(.(51))5)(--,
@M02996:162:000000000-B87FG:1:1101:12609:4840 1:N:0:TAGCGCTC+AAGGAGTA
ACTACGGGTGGCAGCAGTGGGGAATATTGGGCAATGGGCGAAAGTCTGACGGAGCGACGCCGCGTGGATGATGAAGGTCGAAAGATTGTAAAATCCTTTTGGAAGTGAGGAATAAGCAGTGCAGGGAATGGCAGTGTGGTGACTGTAGCTTCTGAAGAAGCAACGGCTAATTACGGGCCAGCAGCCGCGGTAACACGTAAGTTGCGAGCGTTGGTCGGAATTATTGGGCGTAAAGGGCATGTAGGCGGGCAGGAAAGGCTGTAGGGAAATCCCTGGGCTTAACCCAGGAACGGCTAGGGAA
+
-88?C@85=01=;88;;==;;7886C,<C@FDA@<CCDFCECFBC<9CCFED@C@@@FEFB>@>+>F?5C=AE?EEFAFFCDFEF<CFF?DCEFGGF9,CCEFGF5ACBFGD,EFGGG,:FFGGGGGGFGGGGGDF=EG<DDG,DFFGG,7E9FFG9E9CD7EFGGG*CE@,BDF*>;E7C@AF=CGGGGDGEFGGE0CFF+1@7C=:>5/29)0CD9<D.+20+9ED6>)7<BFFF<F*42.9<4<;999>BFF06*1.4)6<2:B?:4C??39::(((51)-4:?<48.(4((-).2,,
@M02996:162:000000000-B87FG:1:1101:13393:4843 1:N:0:TAGCGCTC+AAGGAGTA
ACTACGGGAGGCTGCAGTGAGGAATATTGGTCAATGGGCGGAAGACTGAACCAGCCAAGTCGCGTGCAGGAAGACGGTCCTATGGATTGTAAACTGCGTTTGTACGGGAATAAAGTGCGGGACGTGTCCCGTTTGGAATGCACCGTAAGAATAAGGGTCGGCTAACTCCGTGCCAGCAGCCGCGGTAATACGGAGGACCCGAGCGTTATCCGGATGTAGTGGGTTGAAAGGGTGCGCAGGCGGAGGATGAAGTCAGCGGTGAAATTCGCAGGCTCAACATGAGAACGGCCATTGAGACGGG
+
88@8=?=B=81==;=;;==;;;;@;C,CCFF<A<<CA,;8@CEEFF9CAECDEAC@AFD:9@@B6@CFGGCGFC6?CBCG,A5CDF?:BC?DFGFGG++BC@FFFGDDCFAEFGG<FFGGGGGGCGGGGGGF,@CGGG9FCACGG8DGGGG9EGFDD@7>CC@EFG7>CE*ADFGCEEECFC?;E):C>FDFDAEGFDFEC9EED)5>59FGC5<)04*2987/2)<CBFGF7?BEBF>>9D9.4@7(*5<F-4AAFGG2>F?<)6:(04*42,)<9(,((*).64(4(7>(-6<)78:3;
@M02996:162:000000000-B87FG:1:1101:18987:4852 1:N:0:TAGCGCTC+AAGGAGTA
CCTACGGGGGGCTGCAGTGAGGAATATTGGTCAATGGACGGAAGTCTGAACCAGCCATGCCGCGTGAAGGAAGAAGGCCCGATGGGTCGTAAACTTCTTTTGTGGTGGAGCAATAAGTCCTACGTGTAGGGCGATGAGAGTACATCACGAATAAGCATCGGCTAACTCCGTGCCAGCAGCCGCGGTAATACGGAGGATGCAAGCGTTATCCGGATGTATTGGGTTGAAAGGGTGCGTAGGCGGTTCTTCAAGTCAGAGGTGAAATACCCGGGCTCAACCCGGGAACGGCCGTTGATACGGG
+
-886@?>5:8188889:::::::C,CC<CCE?<<CBECF>CCCEEA<ADFFBEA:B=EAFB>8>+>BBFFDF,>DFFGFG+@@>CF@FF@<CCF@=F,,@FF>FD3>@@FG@F3DFG,@FCFFF=FGGGGGGEG7BFFGGEGGG7BFGGGG7CGFEF78<89*;EF+CGC/CGFGFFFEF5775C97D7CGGDEGED*9>:FF>=*8>4=FEDB))960*1@=12)<>BFGF(:?F8<BGF)-)()/-:65B)6<AAGC5:FBA)693@9C>B(.<?2<04@>>74(39(((,--6B>(21
@M02996:162:000000000-B87FG:1:1101:8606:4869 1:N:0:TAGCGCTC+AAGGAGTA
CCTACGGGTGGCTGCAGTGAGGAATAGTGGTCAATGGGCGGAAGACTGAACCAGCCAAGTCGCGTGCAGGAAGACGGTCCTATGGATTGTAAACTGCTTTTGTACGGGAATAAAGTGCGGGACGTGTCCCGTTTGGAATGTACCGTAAGAATAAGGGTCGGCTAACTCCGGGCCAGCAGCCGCGGTAATACGGAGGACCCGAGCGTTATCCGGATTTATTGGGTTGAAAGGGGGCGCAGGCGGAGGATGAAGGCAGCGGTGAAATTCTCATGCTCAACATGAGAACTGCCATTGATACGGG
+
68AAC>>5:0)==8=6;;=;;;;@EE,CCC<;@@CCC6C@CCCEFFGGGGGGGFFFDGGGGFGGGGGGFGFGFFGGGGGGGFGGGGGGGGGADFFGF,,:EF=F<FEC?F8=FFGCFFGGGGGFFFG8;FC3,6BE@EGGGGGGGGGGG9FGFGGDFFGGGGGGGGFGGG*=CCECEF===</6C2>D7CCFEDEGFGG3DGGFGGF>FFGGDE5DC>GC?CCD*)<74@CB6;(7(77>0>607>7(*56786034CDBBF2<2<B9?A><<>BC=()(264)6)...35).)4<94(36
@M02996:162:000000000-B87FG:1:1101:24623:4910 1:N:0:TAGCGCTC+AAGGAGTA
CCTACGGGAGGCAGCAGTAGGGAATATTGCACAATGGGGGAAACCCTGATGCAGCAACGCCACGTGTGGGAAGAAGCATTTCGGTGTGTAAACCACTGTCGTGAGGGAATAATGCTTGATTTCGGTCAAGTTGAATGTACCTCGAAAGGAAGCACCGGCAAACTTCGTGCCAGCAGCCGCGGTAATACGAGGGGTGCAAGCGTTGTTCGGAATCACTGGGCGTAAAGGGAGCGTAGGCGGAGACGCAAGCAGTCTGTACAATACCGGGGCCCAACCCCCGACCTGCCGGCTGGACGTGGT
+
-8CCCF955))8====;===;8;;CCEFGGGGGGGGGGGECFFGGGFGFGFGCEFFGGGGGGDC:CCEGGFGGGGGEGGFFGEFFGGGCFGGGGGGGF?FFGGGGGGGGGGGFFGFGGGGGGGGGCCFAFFFFFFFGGGBGCFG7EGGGGGGGGFDGEGFEGGDFFG8+@EGGGFGGFCEGGDDGGGGFCDGE?E56;CFGGEFGGFFFECEGFFGGEGGFGGD=8?D(><DF91<8?7D6945,08><<::AF.-.A7>D7<45:9084/3187ED:(4;>912?(((--(4(8()-8?
@M02996:162:000000000-B87FG:1:1101:24636:4926 1:N:0:TAGCGCTC+AAGGAGTA
CCTACGGGAGGCAGCAGTAGGGAATATTGCACAATGGGGGAAACCCTGATGCAGCAACGCCACGTGTGGGAAGAAGCATTTCGGTGTGTAAACCACTGTCGTGAGGGAATAATGCTTGATTTCGGTCAAGTTGAATGTACCTCGAAAGGAAGCACCGGCAAACTTCGTGCCAGCAGCCGCGGTAATACGAGGGGTGCAAGCGTTGTTCGGAATCACTGGGCGTAAAGGGAGCGTAGGCGGAGACGCAAGCAGTCTGTACAATACCGGGGCCCAACCCCGGACCTGCAGACTGGACGGGGT
+
8ACCCEA581)=8=======;8;CFGGGGGGGGGGGGGGGGGGGGGGGGGGGGFFGGGGGGEGFDFGGGGGGGGGGGGGGGGGGGGGGGGGGGGGGGGFGGGGGGGGGGGGGGGGGGGGGGGGGGGGGGGGGGGGGGGGGGGGGGGGGGGGGGGGGGGGGGGGGFGGGCGGGGGGGGGGGEDEFGGGGGF4EEBGGEGFFGDGFGGFFFEDD<F4CFFGGFGGGGFGG6FDEBBBFFBF<49;FFFFF7:25:?<>>CC9AFADFF09)29>:4:E@F66>FF?::7:).),:1:0)(--
@M02996:162:000000000-B87FG:1:1101:18151:4934 1:N:0:TAGCGCTC+AAGGAGTA
ACTACGGGAGGCTGCAGTGGGGAATATTGCACAATGGGCGCAAGCCTGATGCAGCGATGCCGCGGGAGGGAAGAAGGTTTTCGGATTGTAAACCTCTGTCATCGGGGACGAGAATGACTGTACCCGAGAAGGAAGCTCCGGCTAACTACGTGCCAGCAGCCGCGGTAATACGTAGGGAGCGAGCGTTATCCGGAATTACTGGGTGTAAAGGGAGTGTAGGCGGGACGGTAAGTCAGAGGTGAAATATACCGGCTCAACGGGTAGACGGCAGTGGAAACTGCGGTGCTGGAGGGAAGGAGAG
+
888=A?=A511=;;=;;==;;88@;@,CEFG<A@,CCFFB@@CCF@,CC<E<DE:@@,@CC@8@+>@CEGCDEACEF=C??AFDD?=F,@?@CFEGGF,CFCFGDGDCFFG+FGDFGG,EDGFGGGGEGGGGGGGG,@FFGG7EFGFGGG:EDGFC>D>@>9>BG*=E,BCF;CGDGFE5:CA8?:8C5:FGDFG86DG*29F);1=FFBGC57)9*6CCFEC>CB77(87@)65BA)72-2.1-9*6>:<:((4>??37?)(-9>(::>)3(8@9=2).)@B-(4))..4(-43<).3,3
@M02996:162:000000000-B87FG:1:1101:14736:4938 1:N:0:TAGCGCTC+AAGGAGTA
ACTACGGGCGGCTGCAGTGAGGAATATTGGTCAATGGGCGGAAGACTGAACCAGCCAAGTCGCGTGCAGGAAGACGGTCCTATGGATTGTAAACTGCTTTTGTACGGGAATAAAGGGCGGGACGTGTCCCGTTTGGAATGTACCGTAAGAATAAGGGTCGGCTAACTCCGTGCCAGCAGCCGCGGTAATACGGAGGACCCGAGCGGTATCCGGATGTAGTGGGTTTAAAGGGTGCGCAGGCGGAGTGTAAAGTAAGCGGTGAAATTCTCATGCCCCACATGAGACCGGCCATTGAGACTGG
+
8886A>01:0088886;;;;;;;CC@@@EFGCAFF@C,C@:C:@EC9CAEE,EACCEGF,,8@>+@FGGF:EE4,8B8FF,?,ECEF9B?<<<FAEE,,B9FFG9FC=+@,=EAC,@FEDFFGGGGG7FDE@DCEG?FCGCCGGE8D=EG9,B,B18=;BC);EBC+>FCCFG3+0==0:C98;=97D*A:*87:C>F<>5)*8E)7@78CEDE@)2-*2)1:1:3C:4@FF?FFE69@GBD>>7))-*.61)).-85<(,0.)--6)9)*.)))*0((..152),(((-((...)))),.
@M02996:162:000000000-B87FG:1:1101:14723:4951 1:N:0:TAGCGCTC+AAGGAGTA
ACTACGGGCGGCTGCAGTGAGGAATATTGGTCAATGGGCGGAAGACTGAACCAGCCAAGTCGCGTGCAGGAAGACGGTCCTATGGATTGTAAACTGCTTTTGTACGGGAATAAAGTGCGGGACGTGTCCCGTTTGGAATGTACCGTAAGAATAAGGGTCGGCTAACTCCGTGCCAGCAGCCGCGGTAATACGGAGGACCCGAGCGTTATCCGGATTTATTGGGTTTAAAGGGTGCGCAGGCGGAGGATGAAGGCAGCGGTGAAATTCTCATGCTCAACATGAGAACTGCCATTGATACGGG
+
688AC?8:)1)8888;;;;;;@CE,C9EEFFFCCEEF,C@CCEEGFCEDFEFDFCC=FE:C?CC8@CEGGDGFAB?C8CF<ECEFGF,:E?EEFEFF9AFFGFGEGEDFG==FGGCFGGGGGGGEGGFGGGD8FEGGG=FGEGGG8DGGGG9FGFDF<CEC9>EGGCGGG:CGCG?FEFFG<=>DCDG7FGGGDGGFGGFDGG:C9<B.8FGDF3/*.*29CC92)<CAFDB,8:@6>:>6D689E84*5<F(.:::GG6>F?B2)5)96*6<-7C=(5(5/5A<7)547><A66)16(47
@M02996:162:000000000-B87FG:1:1101:9954:4972 1:N:0:TAGCGCTC+AAGGAGTA
CCTACGGGTGGCAGCAGTGGGGAATATTGGACAATGGGGGCAACCCTGATCCAGCCATGCCGCGTGAGTGATGAAGGCCTTCGGGTTGTAAAGCTCTTTTATAGGGGACGAGGATGACGGTACCCTATGAATAAGCACCGGCTAACTTCGTGCCAGCAGCCGCGGTAATACGAAGGGTGCTAGCGTTGTTCGGAATTACTGGGCGTAAAGGGCATGTAGGTCGTGGGACAAGGGAGTGGTGAAAGCCCGTGGCTCAACCTCGGAATTGCCAGTAAAACTGTGGGACTAGAGGGGAGGAGAG
+
-866@?8):)1=;8=6;==;;78@6C@<CDGFD@FFDFDCFEFGGG@EFEFFDACCAFDF<@@@8@CE<CEFFECFGGG8,FFDDB,C8??C?F9FFF<FGFGGGGEEFGG+CFFGGGGGGGGGG,D5CFGGGFGGGGGGGGCFGG86CEDGGGGEEGCC:?CEGEGGGFGGGFGEE,:A,:=?C52?7*3=8BG*=FGF:;FFE:AEFFGG3>)>?.:D6+29C):C?FDF((4@(8;:8:3B)7>:G6?E9(:?FGF0<E?B:()4/5C).6@<@?)6)*4(.3(5><<(4(23033(,
@M02996:162:000000000-B87FG:1:1101:6407:4979 1:N:0:TAGCGCTC+AAGGAGTA
ACTACGGGCGGCAGCAGTGGGGAATATTGGGCAATGGGCGCAAGCCTGACCCAGCAACGCCGCGTGAATGAAGAAGGTTTTCGGATTGTAAAGTTCTGTGATGGGGGACGAAGAAAGTGACGGTACCCCAAGAGCAAGTCACGGCTAACTACGTGCCAGCAGCCGCGGTAATACGTAGGTGACAAGCGTTGTCCGGAATGACTGGGCGTAAAGGGTGCGTAGGTGGTAATGAAAGTTAGTAGAGAAATTCCAATGCTTAACAATGGAGATACTACGAAGACTTCAATACAAGAGACAAGGG
+
68A?C5A)1)08888;;<;;;688CFFFFGGGGFFEDFGGGGGGGGGGGGGGGFGGGF@EGGGGFGGFGGFGGEEEEFGGGF:@?7E?BGDBEEFFGGF9F,EFGGGEGDGCFGGG?DFGGGGCGGCGGGEDGCFGDFFGFDGEC7;FFFGDG:DF5A*<?4CE*=C**=CCFC*<C5E:+;AFGGGGD5C>FFGGFG:677+7C<FFFBGGG450*,7*7:EG?@*::?CFFFA*-)9?6:57<66):)64).27)3C62@74A77()1?<9A4*0436:*6<4A<)))424(((0(,((
@M02996:162:000000000-B87FG:1:1101:24676:4981 1:N:0:TAGCGCTC+AAGGAGTA
CCTACGGGAGGCAGCAGTGGGGAATATTGGGCAATGGGGGAAACCCTGACCCAGCAACGCCGCGTGGAGGAAGAAGGTCTTCGGATCGTAAACTCCTGTCCTCAAAGACGAGAAGAAGACGGTATTTGAGGAGGAAGCCCCGGCTAACTACGTGCCAGCAGCCGCGGTAATACGTAGGGGGCAAGCGTTGTCCGGAATGATTGGGCGTAAAGGGCGCGTAGGCGGCCCGTTAAGTCTGGAGTGAAAGTCCTGCTGTTAAGGTGGGAATTGCTTTGGATACTGATGGGCTTGAGTGCAGGAG
+
8ACCCFDB=1)=8=======;88BFFFGGGGGGGGGGGGGGGGGGGGGGGGGGFFGFGGGGGGGFGGGGGFGGGGGGGGGGGGGGGGGGGGGGGGGGGGGGGGGFFGGGGGGGGGGGGGGGGGGGGGGGGGGGGGGGGGGGGGGGGGGGGGGGGGGGGGGGGGGGGGEGEGGGGGGGECGGDFFFCGGGGGGGFGCBGG??FGFGGFD>EGGC@DGGFGGFGEDGEEGBDGD?F>FFAFF:92B<FFFCABFBF2:2AFD?F7:>?BF64>A>A4FF76?FF<<<?BF:49:?BBF6>B?6
@M02996:162:000000000-B87FG:1:1101:26392:4981 1:N:0:TAGCGCTA+AAGGAGTA
CCTACGGGTGGCAGCAGTGAGGAATATTGGTCAATGGACGGAAGTCTGAACCAGCCACGTCGCGTGAAGGATGAAGGTTCTATGGATTGTAAACTTCATTTGTCTGAGGGTAAAGTGCGGTACGTGTACCGTTTTGCCAGTCTCAGACGAATCAGCATCGGCTAACACCGTGCCAGCAGCCGCGGTAATACGGAGTATGCGAGCGTTATCCGGGTGTATTGGGTTTAACGGGTGTGTAGGCGGAATGTTAAGTCCGTGGCAAAAGCGTGTGGCTCAACCATACCAAGCCATTGATACTGGG
+
8BCCCD88)1)========,;;;;EFGGGGEGGGGGGF<@:FG@6CFGG@FGGFF,C,@6DFFEFGG@CFG<EFGG,9E6E,<F8FG9?AFG,EF<,,C5@F<A?F9?<F?FGGGF;FGGGGGEGGFE,569+9B=F,6E@,C,=,,6663D+76,,72+3633=3,6+@3@+@DE8@FF6?90@G7CG7DGDD7*/++1C*?4EDBEFADGG).):<:7+<C*=8?7)0/89>(8,6F*,14>(>6-?<AF6))-./1(4*4:,490)4714?)<9:(,.9.,)53232)6:)-)*))).
@M02996:162:000000000-B87FG:1:1101:26375:4991 1:N:0:TAGCGCTC+AAGGAGTA
CCTACGGGTGGCAGCAGTGAGGAATATTGGTCAATGGACGGAAGTCTGAACCAGCCAAGTCGCGTGAAGGATGAAGGTTCTATGGATTGTAAACTTCTTTTGTCTGAGGGTAAAGTGCGGTACGTGTACCGTTTTGCAAGTATCAGACGAATAAGCATCTGCTAACTCCGTGCCAGCAGCCGCGGTAATACGGAGGATGCGAGCGTTATCCGGATTTATTCGGTTTAAACGGTGCGTAGTCTGCATGTTCAGTCAGTGGTAAAAGCGTGTGTCTCAACCATACCCAGCCATTTATACTGTG
+
ACCCC>))11)===8;=<=;;;;CCEFEGFFGGGGGGGGGFGGCFEFGFFGGGFEF,CFGGGGG@FGGGGGFEEFFCEFGGGGG8FEFFFFGDEFGGGFGGGFGGG<,AFGGGFCAFE+:FFC+AFE=F984@FDEFFGGGGGGD9=E7>>FDFA99=D,@?9>ADFFG@FCCFC8FGGGFGA>5C7*B,+*4*;>>C46*;5?EC6?FFG=4)5C*7@F+4:DEBE+/**2:0:54;E*.*-16=BDG2<*.:<)6+*.)1)6434-04/,..9+04??</:8:<0(,(6A))-)*))))
@M02996:162:000000000-B87FG:1:1101:14772:4992 1:N:0:TAGCGCTC+AAGGAGTA
ACTACGGGTGGCTGCAGTGGGGAATGTTGGACAATGGGCGCAAGCCTGATCCAGCAATGCCGCGTGCAGGAAGAAGGCCTTCGGGTTGTAAACTGCTTTTGTCAGGGAAGAAATCCTGTGGGTGAATACCTCGAAGGGATGACGGTACCTGAAGAATAAGCACCGGCTAACTAAGGGCCAGCAGCCGCGGTAAGACGTAGGGGGCGAGCGTTAATCGGAATAACTGGGCGTAAAGCGGGCGCAGGCGGCTTGGCAAGACAGAGGTGAAATCCCAGGGCTCAACCTGGGAACGGCCTTGGTG
+
88,8A:85:0);=866;;=;68886C@<ECG8CA<@CCFCFEBBF8,EACECFA9CAFDFFB@B@C@DFF=FGFCFFFG<,C=CE=CC:ABEF9EC9B,AF8FGEGFFFGGGGAF=;,5?AC++6EFGGGGGEGEBC8=,+@=FG7D>E,@DDFD=7@=:D=@8@CE+AB8,:,3,74449;AAE4?DGE:B=6FEB/9.79*=5>>@3>)2171?D6CC>+:D+9C710)7::4*4(./4)(86)0,1((.-8<21*931;::4348=4728)/85(,(.=1?0:??B(((-94()).--
@M02996:162:000000000-B87FG:1:1101:14769:5013 1:N:0:TAGCGCTC+AAGGAGTA
ACTACGGGTGGCTGCAGTGGGGAATGTTGGACAATGGGCGCAAGCCTGATCCAGCAATGCCGCGTGCAGGAAGAAGGCCTGCGGGTTGTAAACTGCTTTTGTCAGGGAAGAAAGCCGTTGGGGTAATACCTCGAAGGGATGACGGTACCTGAAGAAGAAGCACCGGCTAACTACGTGCCAGCAGCCGCGGTAATACGTAGGGTGCGAGCGTTAAGCGGAATGACTGGGCGGAAAGCGTGCGCAGGCGGCGTGGCAGGACAGAGGGGAAATCCCCGGGCCAAACCTGGGAACGGCCGGGGGG
+
-88?A@85=00=;8=;;==;;86@,;6CECFECC<CCDC@@CCCFF8EECCFFECCDADFF@@C8@B@FFDGGFFGFFFE,9FCE:8C?@DEEFGGGA<DF?FFEFFDDFGFF,AE+8+@FG+@@BFGGEBFEFGGGGG8CGGGGGGEF,EGCGGC@FFFF9DFGGG:EGG?F:C,>?*5<;6A=9CCDG7C?+=CF*>FCD*:/18>:511*0*:>97>.+3:+9F<1D)<>;F47(01-1,817>>9(-),-8(4=C:1752(,465)*4347C:1(((.2813::?:((-(-(),412
@M02996:162:000000000-B87FG:1:1101:15176:5041 1:N:0:TAGCGCTC+AAGGAGTA
ACTACGGGGGGCAGCAGTAGGGAATATTGCACAATGGGGGGAACCCTGATGCAGCAACGCCACGTGTGGGAAGAAGCATTTCGGTGTGTAAACCACTGTCGTGAGGGAATAATGCTTGGCTCCGGCCAAGTTGAATGTACCGCGAAAGGAAGCACCGGCAAACTGCGTGCCAGCAGCCGCGGGAATACGAGGGGTGCAAGCGGTGTTCGGAAGCACGGGGCGGAAAGGGAGCGGAGGCGGAGACGCAAGCAGGCTGGACAAGACCGGGGCCCAACCCCGGACCGGCAGACGGGACGGGGGG
+
888==:8585188889:<:<98:C,=,,CEFEC<C?CFDDDDDFFECCA8>?C>8>CFCC<18<+8,8CCCFEDDF>F<,,<CC1=<F2<<CCFGGFF,CE;EFEFDED*<:2CF@@CEFFGEGGGGGGGC@CFGFECFGG*:EGGGGGGGGGGCF>ECCG7;++2:2ACFGGFGCFEC:=C)88*>>FGGGCD2:3FGF3D*0:*09>>DG3@?F),9C>ECGDEGGFFDDF(4<9?>96>27:5>,1-27-9(4(:5?F)41?9>B@9723<DC)(499@2(412-,.(41:4(>(-.,
@M02996:162:000000000-B87FG:1:1101:24318:5055 1:N:0:TAGCGCTC+AAGGAGTA
CCTACGGGTGGCAGCAGTAGGGAATATTGCACAATGGGGGAAACCCTGATGCAGCAACGCCACGTGTGGGAAGAAGCATTTCGGTGTGTAAACCACTGTCGTGAGGGAATAATGCTTAATTTCGGTTAAGTTGAATGTACCTCGAAAGGAAGCACCGGCAAACTACGTGCCAGCAGCCGCGGTAATACGTAGGTGGCGAGCGTTGTCCGGAATTACTGGGTGTAAAGGGAGCGCAGGCGGGGAGGCAAGTCAGCTGTGAAATACATGGGCTTAACCGATGAATTGCAGTTGAAACTGTCA
+
8ACCCD:)01)========<;8;;EFGGGGGGGGGGGGGGGGGGGGGGGGGGGFFGFGGGGCFCCFGGGGGGGGGGGGGGGGGGGGGGGGGGGGGGGGFGGGGGGGGFGGGGGGGGGFGGGGGGGGGFGGGGGGGGGGGGGGGGGGGGGGGGGGGGGGGGGGGGGGGGGGGGGGGGGGGGGDEFGGGGGGGGGFGGFGGDGGGFGGFFFFGDGFFGGFGGFGGGGFGGFFGFFFFFFFF<499@>BD:GF27<?<>>EFBAFBDDB4:F?FBDAFFB(4:4FDF4AA?646::><<?9AB
@M02996:162:000000000-B87FG:1:1101:24302:5067 1:N:0:TAGCGCTC+AAGGAGTA
CCTACGGGTGGCAGCAGTAGGGAATATTGCACAATGGGGGAAACCCTGATGCAGCAACGCCACGTGTGGGAAGAAGCATTTCGGTGTGTAAACCACTGTCGTGAGGGAATAATGCTTAATTTCGGTTAAGTTGAATGTACCTCGAAAGGAAGCACCGGCAAACTACGTGCCAGCAGCCGCGGTAATACGTAGGTGGCGAGCGTTGTCCGGAATTACTGGGTGTAAAGGGAGCGCAGGCGGGGAGGCAAGTCAGCTGTGAAATACATGGGCTTAACCGATGAATTGCAGTTGAAACTGTCA
+
8ACCCA@551)===8====<;8;;CFFGGGFFFGGGGGGGGGGGGGGGGGGGGFGGGGGGGCFECFGGGGGGGGGGGGGGGGGEGGGGGGGGGGGGGGFGFFGGFDG?FFGGGGGGGFGGGGGGGCCFFCFEC9EFGGGEGFGCGFEEFGGGGFGG+@DGGGGGGGGG?FGGGGGGGGGGDDEFGCGGGFFFGAFFFDG>DGGFGGFFFBC5CFFG7)8;AGG7CFGG:@GDF>>B>;E77C(81BD1D997<4).:F>))/69AAAB::9?7:F<>6>F<FAA<BF?6<<9)644/6<6
@M02996:162:000000000-B87FG:1:1101:22155:5070 1:N:0:TAGCGCTC+AAGGAGTA
ACTACGGGAGGCAGCAGTGAGGAATATTGGTCAATGGGCGGAAGACTGAACCAGCCAAGTCGCGTGCAGGAAGACGGTCCTATGGATTGTAAACTGCTTTTGTACGGGAATAAAGTGCGGGACGTGTCCCGTTTGGAATGTACCGTAAGAATAAGGGTCGGCTAACTCCGTGCCAGCAGCCGCGGTAATACGGAGGACCCGAGCGTTATCCGGATTTATTGGGTTTAAAGGGTGCGCAGGCGGAGGATTAAGTCAGCGGTGAAATTCTCATGCGCAACAGGAGAACTGCCATGGATACGGG
+
886=A?88)11=88=;;==;;;;CCE9<CCE@AAC@C,C@@EDEFC<EFFC<CACCEFDCC@@B8@CEGGDFGE=BF=FG,9CCEFD<EF?AEFFFGA,EFFFFFGDDBFEEFGGAFFFGGGGGGGGGGGGA,3@EGGAFFGGGGFGGGGG9FGFFD@?EC>8CFG7AFC@CDCGCDC9=:>?8CCDG7CFGDFGGEFGFCDEFE9>>76CEC>)**6**=@C1/0<>AFGF7?FFFFF34C>>>E<2729B)5AB?GG2>F7A4.6-=<7<B(0:76:(4>?:B7454(54)4:)=?017
@M02996:162:000000000-B87FG:1:1101:22721:5121 1:N:0:TAGCGCTC+AAGGAGTA
CCTACGGGGGGCAGCAGTGAGGAATATTGGTCAATGGGCGAGAGCCTGAACCAGCCATGTCGCGTGGAGGAATAAGGATCTATGGTTCGTAAACTCCTTTTGCGGGGGGATAAAGTGCGGGACGCGTCCCGTATTGCAGGTACCCCGCGAATAAGCATCGGCTAACTCCGTGCCAGCAGCCGCGGTAATACGGAGGATGCGAGCGTTATCCGGATTTATTGGGTTTAAAGGGTGCGTAGGCGGCCCCTTAAGGCGGCGGGGAAATTTCCGGGCGAAACCCGGCACGTGCCGTGGAAACGGG
+
-88=@?85:5088889:<:::9:C:CCEDFF<?AFDDFFCEEDEFGCECFEFFEBBE9ACC?B>3@FCFDCD>DFFFFCF,CDDFFCGCCCCFGGGG9,=FGGGDGDDDG;8CFG<EGGGGGGGGGGGGGGCE88CGGGGEGGGGGGGGGGCFGFFF9C>>D/AFG9CF>2CGGGFEFFC7955C9CGCEGGGFGG@*>FCCGB=D57)9CG570**.2*@CC92<CF4FFD(8<E13:72C67(8@0249F)(966CC>BFB1)))60499;()2),.(-;(-(((.-,-((-4293:3:
@M02996:162:000000000-B87FG:1:1101:8242:5133 1:N:0:TAGCGCTC+AAGGAGTA
CCTACGGGGGGCTGCAGTGGGGAATATTGCACAATGGGGGAAACCCTGATGCAGCGACGCCGCGTGAGCGATGAAGTATTTCGGTATGTAAAGCTCTATCAGCAGGGAAGATAATGACGGTACCTGACTAAGAAGCTCCGGCTAAATACGTGCCAGCAGCCGCGGTAATACGTATGGAGCAAGCGTTATCCGGATTTACTGGGTGTAAAGGGAGCGCAGGCGGAAGGCTAAGTCTGATGTGAAACTCCGGGGCTCAACCCCGGAACTGCATTGGAAACTGGTCATCTAGAGTGTCGGAGGG
+
8ACCCDF8>>)8888::::::88BFGGGGGGGGGGGGGGGGGGGGGGGGGGGGGFEFGGGFFGGCFGGGGFGEFFGFGGFFGGGFFCFGGGGGGGGGGCFGGGGGGGGGGGFGGGGGGGGGGGGGGFGGGGGGGGGFFGGGEGGGGGGGGGGGGGGGGGGGGCEG=GE?FGGGGEGGGGFGGFFGGGGGGGGGFGCFGGFGGGFGGFFFFGGGFFGDFGGFGGGDFGG:FGFFF29>BFF>:<FDFF?D>>FFFF?FGGB<DFFFBFB?DC4<FFFF7ADB9>AFFA<BA<)6AA8744>B
@M02996:162:000000000-B87FG:1:1101:26421:5138 1:N:0:TAGCGCTC+AAGGAGTA
CCTACGGGTGGCAGCGTGGGGTAGCAATACCCTGACGGCGACCGGCGCACGGGTGAGTAACGCGTATGCAACCTTTCCTTGACAGGGGAATAGCCCAGGGAAACTTGGATTAACTCCCCATAGTTCCGCGGGGAGGCATCTTTCCGCGGATAAAGTTCCGGCGGTCAAGGGTGGGCATGCGTGCCATTAGGCAGTTGGTGAGGTAACGGCTCACCAAACCGACGATGGCTACGGGGTCTAAAAGGATGGTCCCGCACATTGGAACTGAGACACGGTCCAAACACCTAAGGGAGGCAGACGG
+
8ACCC>))010;==8888888888ECCFCFFGFECCFGGEGGGGGGGGGGGGE:FFFGGFGGGGGDGGGGCEFFFFEFGGGGGFGGGGC@FCFFFFFEGGFDFFFGGGGGGGGGGGGGDGGGGGFGGCFFCED1=BCCC:FFGGFEGGCCCG9FGGGFGGEDEE::*9EGGG5EGFF6C<CDB3:7DFG7:<9;CFFGGFGGGFF7=:@><EC?>GG:CCDEEGC557(<CF?:(5-44*6C2FFFF>F))9:27(9ED-67).,)).)62::8>A)95><3(40(().(.(-4(4:0.2(
@M02996:162:000000000-B87FG:1:1101:26404:5145 1:N:0:TAGCGCTC+AAGGAGTA
CCTACGGGTGGCAGCGTGGGGTAGCAATACCCTGACGGCGACCGGCGCACGGGTGAGTAACGCGTATGCAACCTTTCCTTGACAGGGGAATAGCCCAGGGAAACTTGGATTAACTCCCCATAGTTCCGCGGGGAGGCATCTTTCCGCGGATAAAGTTCCGGCGGTCAAGGGTGGGCATGCGTGCCATTAGGCAGTTGGTGAGGTAACGGCTCACCAAACCGACGATGGCTACGGGGTCTAAAAGGATGGTCCCGCACATTGGAACTGAGACACGGTCCAAACTCCTACGGGCGGCAGCCGG
+
88CCCF8):1);;==88888888BECCFEFFFGG8EGGGGGGGGGFFEGGGGGCFFGGGFGGGGGGGGGGGGGGGGBFEGGGGGGFGD=FFFFGGGEG<B>DFGGGGFFGGFGGGGGDFGGGGGGG;FGE>>ECCCGGGGGGGGGGGGGGGGGGCEGGGGGG>EEGECCFEFCEEGGCFGGGFEGCG7>FGG6@6<4FDFGGGF?CFFEDGED?>6F?FGFEED5;FGFFFF?:;D>?FC.:2=?FFFDD27049>FGF<963<0225?<6:<2)*01,)60).8<7)(,-((-4678,((
@M02996:162:000000000-B87FG:1:1101:9190:5150 1:N:0:TAGCGCTC+AAGGAGGA
ACTACGGGGAGCTGCAGTGAGGAATATTGGTCAATGGTCGGAAGACTGAACCAGCCATGCCGCGTGCAGGAATAAGGCCCGATGGGTCGTAAACTGCGTTTGTGGTGGAGCAATAAGGCGTACGTGTACGTCGATGAGAGTACATCACGAATAAGCATCGGCTAACTCCGTGCCAGCAGCCGCGGTAATACGGAGGATGCAAGCGTTATCCGGATGTATTGGGTTGAAAGGGGGCGTAGGCGGTGTGGCAAGGCAGCGGTGAAATGCCGGAGCTCAACTCCGGAACTGCCGTTGAGACGGG
+
88,4@:1)0)1+,;=;;;;;;;;66;,,CAF,C<@CC,C7@@@CF8,CDFC,CA6,;CCF,@8@+@8@FCED:<AECECE787?CFC=>74=CE?EF++4+@4A=4A=BF<=F,CFFGDFFGGG=FEG9DDF@@3@FFGGDD;E,8EE@CB@D=CAA@+88+6BF6,EG:4AD5;@34,=,;99=8CC2=CF=?EGF0;AFDA):*0>)+;:DF3)2.**9<712)<:<FD>099D99>D<)3030829:>>(:?F(/7-7FBB29-47>590(/<6().5;((37)5)34(--4(74(1-
@M02996:162:000000000-B87FG:1:1101:9208:5157 1:N:0:TAGCGCTC+AAGGAGTA
ACTACGGGGGGCTGCAGTGAGGAATATTGGTCAATGGGCGGAAGACTGAACCAGCCATGCCGCGTGCAGGAATAAGGCCCTATGGGTCGTAAACTGCTTTTGTGGTGGAGCAATAAGGCGTACGTGTACGTCGATGAGAGTACATCACGAATAAGCATCGGCTAACTCCGTGCCAGCAGCCGCGGTAATACGGAGGATGCAAGCGTTATCCGGATTTATTGGGTTGAAAGGGTGCGTAGGCGGTGTGGCAAGGCAGCGGTGAAATGCCGGAGCTCAACGCCGGAACTGCCGTGGATACGGG
+
-888@?85:5087889:5:::9:=5=,9CCC??<ABC,B>CCCCFB<EAFB?BEBB=<BDB>@=8>B@FFDG<<=EFFGG+@,>CF@FCFBCCFAFF9,@>F>FC,>@>FFCF:FFGGGGGGGGFGGGGGEG?F*BFGGGGF9F,?CFGGGCFGFCF:6:>58CECCFGE2:D8FFFCC7>7<5C9DD7FFGDEGGE6CFGGGFE9<@48FECD)*0.**9<C1:)A7>FFF3??FBBBC>)-.-.8:3:?F(4??<CG19F?F)69>B>>>6./<93(41>>BBF05,8>(-4?)93483
@M02996:162:000000000-B87FG:1:1101:9048:5165 1:N:0:TAGCGCTC+AAGGAGTA
ACTACGGGGGGCTGCAGCTAAGAATATTCCGCAATGGACGAAAGTCTGACGGAGCGACGCCGCGTGGATGATGAAGGTCGGAAGATTGTAAAATCCTTTTATAACTGAGGAATAAGTACTGTGAGAGAAACGCAGTATGGTGACTGTAGGTTATGAATAAGCAACGGCTAATTACGTGCCAGCAGCCGCGGTAACACGTAAGTTGCGAGCGTGGTTCGGAATGATTGGGCGTAAAGGGCAGGTAGGCGGTTTTGCAAGCTTGGGGGGAAATCTCGGGGCTCAACTCCGAAAGTGCGTTGAG
+
88A?C?881)18888:::4:5:9C:CEEFFGGE@FCDEFCECCCCA9EDEDCC@8=>FEF8>@>+@FC<>CFCACEF<FGEEEEC;?FDCACCDFGFF,>@BFGC3<<AFGG<CGG@F?9C@CFGGGGGGGGGGG*?9EGGCFC,?>BFF2<C:<@C@DCEFGGGGGGDCF77<CC2::ACF>:E>FGGGD::BAFFG9?7D+9<:>DFDD**771:-97>*<F74C<<>C)4:BFA<)C(C.=<>*4D--)(.2<4:1427?(4(4;>1*.)6>D),,(-9??2<F:9?9(..)-)(-,,
@M02996:162:000000000-B87FG:1:1101:15820:5167 1:N:0:TAGCGCTC+AAGGAGTA
ACTACGGGAGGCAGCAGTGAGGAATATTGGTCAATGGGCGAGAGCCTGAACCAGCCATGTCGCGTGCAGGAATACGGCCCTATGGGTTTTAAACTGCTTTTGCCGGGGGATAAAGTGGCGGACTAGTCCGTTATTGCAGGTACCAGGCGAATAAGGATCGGCTAACTCCGTGCCAGCAGCCGCGGTAATACGGAGGAGCCGAGCGTTATCCGGATTTAGTGGGTTTAAAGGGTGCGTAGGCGGCAGCTCAAGGCGGGGGTGAAATGTCAGGGCGCAACCTGGGCACTGCCATGGAAACGGG
+
888=C?=88:1=88=;;==;;;;C;C,CCCEE@@CACDFCFEDEFE<EFGFFCFCCC9CCCCC@6@BDFFDF,CCCCFFG,9,CDFE,,A?CEFFGGF,CFEFG@FEDDF+<CFGCFGGGGGG=FGGGGGF=AD;EGGGGCGGGGGGGGGG@EGFCC,9>>>5BFFCGGE;FDFG?FDE;7858C99D+=CFC3=C;*9>DCEE=1)7567CCE5/*6**9;C12)<><@FD8:0@(309<D2.-)0.2<<0),(7(><4>F3A)6-6=<F??(785(:(3@B??B15572)4:5>6:0:?
@M02996:162:000000000-B87FG:1:1101:17188:5179 1:N:0:TAGCGCTC+AAGGAGTA
ACTACGGGGGGCAGCAGTGGGGGATATTGCACAATGGGCGCAAGCCTGATGCAGCAATGCCGCGTGAGGGGAGAAGGTCTTCGGATTGTAAACCTCTGTCCTTGGGGACGAAACAAATGACGGTAGCCAAGGAGGAAGCCACGGCTAACTACGTGCCAGCAGCCGCGGTAATACGGAGGGGGCGAGCGTTATCCGGAATTACTGGGTGTAAAGGGAGCGCAGGCGGAAAAGCAAGGCAGCGGGGAAAGGTAGGGGCTGAACCCGTAAATGGCCGTGGAAACTGGTGTCCTGGAGTGAAGTA
+
88AAC?8515187889:<:997:=8?,5@EFA<A?ADDFC8>=CFD,?EBDEEA:B>D=DB>@>+8BCFD+>C<CFF@FF,@DEDC@FA==A>F@FFF,@F@D?C,<<CFGDGEGFF9CFGGG*FGGGGFFGGGGGGGGEGFEGG8CFG9CFG8:;8F</A<;;E5CG:8C+;9C*;:=*7<778C7D9*9*+9CE@D36:C+98C0.)1?F>BD5C(9);>=9E::737C7:>B)(.7149(7(;>0D,.*-:>9(*1<85(4.-::*-98(9)2.-5<0*6()(().)-:(3.4166))
@M02996:162:000000000-B87FG:1:1101:22709:5180 1:N:0:TAGCGCTC+AAGGAGGA
ACTACGGGGGGCAGCAGTGAGGAATATTGGTCAATGGGCGGAAGACTGAACCAGCCATGCCGCGTGGGGGAGGGAGGCCCTATGGGTTGTAAACCCCTTTTGCCCGGGAGTAATAAGGCGGACGCGTCCGCCGATGAGAGTACCGGGAGAATAAGCATCGGCTAACTCCGTGCCAGCAGCCGCGGTAATACGGAGGATGCGAGCGTTATCCGGATGTATTGGGTTTAAAGGGTGCGTAGGCGGGCTGATAAGGCAGCGGTGAAATATCCCGGCGCAACCGGGAGGCTGCCGTTGAGACTGG
+
886?C:1585)87884:<:::9C=CE?FEFF9<A<?C,B>@ECCF@9ADFBDDE::=B>DB>@>3>FCEDEGEC<CFEFG@>>CFG?:>><<CFFFG*,@FFFF8FCDCF4<F:FGGGGGGGDGGGGEGGGGC?*;FGGGFFGFEGGGGGGCGGFCC?C>CD*AFFCFGEAFDFGF>EECA7<>D>DDDFGGDEGGF7C>CDG@C95;7*CEDE5)96*:@FD1/.<:AFFE.:0>2:@C?D201)8:*6>F8:B?BGD4>F?A4:24=:G>B()17((49>7;1((4429-(44(82).4
@M02996:162:000000000-B87FG:1:1101:17186:5197 1:N:0:TAGCGCTC+AAGGAGTA
ACTACGGGGGGCAGCAGTGGGGGATATTGCACAATGGGCGCAAGCCTGATGCAGCAATGCCGCGTGAGGGAAGAAGGTCTTCGGATTGTAAACCTCTGTCCTTGGTGACGAAACAAATGACGGTAGCCAAGGAGGAAGCCACGGCTAACTACGGGCCAGCAGCCGCGGTAATACGAAGGGGGCGAGCGTGATCCGGAATTACTGGGTTGAAAGGGAGCGCAGGCGGAAAAGCAAGGCAGCGGGGAAAGGGAGGGGCGTAAACCGTAAAGGGCCGGGGGAAAGGGGGTCCGGGGGGGAAGTA
+
-8,?C:85=)168884:,:99748+:5,?CF9A<??CD?>===@F<,?=,?,8A5A=,=DBB@=+8BCFDCFE<<EE@@,,,:@@*8@:@==BF<F9@8DBG9?E3>>>FECFGFFG9CFGGG7CFGEGGGFGGGGGGG:@FEGG7EGG+<EG*8:8;C>@<8:CGGE1:>+:+A*2:57C55;:97C)*1*</:CBG3)::29?F7))0:CGFEDC9C)787/:>E7>7C5>:?)(45*-9(89>>(/,3)42>B6*1:08(4(-4:/)1(,3)25(41,56:((,-.((4(3(472:.)
@M02996:162:000000000-B87FG:1:1101:22055:5206 1:N:0:TAGCGCTC+AAGGAGTA
ACTACGGGGGGCAGCAGTGGGGGATATTGCACAATGGAGGAAACTCTGATGCAGCAACGCCGCGTGAGGGAAGAAGGTTTGCGGATTGTAAACCTCTGTTTTTAGTGAAGAAACAAATGACGGTAACTAAAGAGGAAGCCACGGCTAACTACGTGCCAGCAGCCGCGGTAATACGTAGGGGGCAAGCGTGGTCCGGATTTACGGGGTGTAAAGGGTGCGCAGGCGGGACGGCAAGTTGGATGGGAAATGCCGAGGCTTAACCACGGAACTGCATCCAAAACCGGAGTTCGGGAGGGGAGGA
+
8A@AC?1515)87884:<:9:7:>4?<@@FG??<<?CAECCCCFEC9AB,?<AE?EDFCFC>7B+8BCFGCEGCAEF8,:+3@CCFBF,=@=>DCFGD8@>3<DC,>BCGG:FFGGG,CFFFG*CFG,?CFGFGGGGGGGFEGGGGGFB+BFG::8/C7;87E8CEGG5:E+CFF+<:=*1<55;DCDC*>*29EEF*1*:C*88C)809?C>BE*9(C9>CCDGF=)-)107;F16<?>)C0@:F><G<7>>FF9(*0560)-43>17)>2A)9+0..(()-(-4((6((-(-(,8(-,(
@M02996:162:000000000-B87FG:1:1101:20329:5221 1:N:0:TAGCGCTC+AAGGAGTA
ACTACGGGGGGCAGCAGTGGGGAATATTGGGCAATGGGCGAAAGCCTGACCCAGCGACGCCGCGTGAGGGAAGAAGGTCTTCGGATTGTAAACCTCTTTCAGCAGGGAAGACAAGAGACGGTACCTGCAGAAGAAGTCACGGCTAACTACGTGCCAGCAGCCGCGGTAAGACGGAGGGGGCGAGCGTTATCCGGAATTACGGGGGGGAAAGGGGGGGGAGGGGGAGAAGCAAGGCAGGCGGGAAATACTGGGGCGCAACCCGAGAATGGCGCTGGAAACGGGTTCCCTGGAGAGGGGGGGG
+
88,6@:=5:5187884:<:9978=,?9,@AF<=@,?CDFEEEDCFA<EABB4?A:=>@>F+>3>8>CEFDCCE<ACF@F=,=@C@:>F,<;<>B:FGC9FFFFGEFDCFGGFGGGGGGGGGBC<F:?BFGGGFGGG+?CFGGG/;@@+<<E0CEFC@5C>@*?:EE/C=+<9C*A:E*5C575:*91*72:F=BEG>*:@7CEE?D)7>59FD)7)9(/9B*/9C>C<?FF6<,1>?B8D(1,<6*9)*)5;9:((4C)8(<(,(4))919(-(08/..(4)((.42<?:(.(4(4B>(-,
@M02996:162:000000000-B87FG:1:1101:22056:5228 1:N:0:TAGCGCTC+AAGGAGTA
ACTACGGGGGGCAGCAGTGGGGGATATTGCACAATGGAGGAAACTCTGATGCAGCAACGCCGCGTGAGGGAAGAAGGTTTTCGGATTGTAAACCTCTGTTTTTAGTGAAGAAACAAATGACGGTAACGAAAGAGGAAGCCACGGCTAACTACGTGCCAGCAGCCGCGGTAATACGTAGGGGGCAAGCGTTGTCCGGATTTACTGGGTGTAAAGGGTGCGCAGGCGGGACGGCAAGGTGGATGTGAAATGCCGAGGCTTAACCGCGGAACTGCATCAAAAACTGTAGTTCTGGAGTGGAGTA
+
8686A:=515)88889:<:9974=8B9,EEFAA<??ACCDEFFGEC9EE<B<DEEDCFEFC>@>6>B>DD@CEFFFF>,:>=FDEBFFCFEFFGGGGG,;A,1FB<?DEFGFGGGGG:FGGGG:CGG7FGGGGGGGGGGFGGGGDEGGG9ECE::A@F9;CC>FGGGE5CC7CCG+<=C*718@8CFGC*>*<7EGFD*6:DC@CC7<77:C:=7*9?D)5:7>EFD<B)9)7BB).5:92F2=58@<FDFF999;1*94<*(49FF1),=><6B+9)4(-)6)6<:)6))54,.40<:.(
@M02996:162:000000000-B87FG:1:1101:15936:5234 1:N:0:TAGCGCTC+AAGGAGTA
ACTACGGGTGGCAGCAGTGGGGGATATTGCACAATGGGGGAAACCCTGATGCAGCGACGCCGCGTGAGCGAAGAAGGATTTCGGTATGTAAAGCTCTATCAGCAGGGAAGAAAATGACGGTACCTGACTAAGAAGCTCCGGCTAAATACGTGCCAGCAGCCGCGGTAATACGTAGGGAGCAAGCGTTATCCGGATTTACTGGGTGTAAAGGGAGCGTAGACGGCGTGGCAAGTCTGATGTGAAAGCTATGGGCTCAACCCAGAAACTGCATGGGAAACGGTCATGCTAGAGGGTCGGGAGG
+
8886A?>51)16;8=;;==;;@@@8@C<AFGEF@9CECDEFBEFGE<E@EFFFECC@@CC7>CC+@B?CB:CFFFE,B,:,5BC8B7?AE?ACF9EFA,EFEFF=BCAFFCCDF9DFGFDGFGGGGGG=G?F8FGF8DFFEGGGGGFFGG9DCFF?EF>@59>4FCG87CCF*?,46;=5=<83?*8C*=CC=37*8;7+3;E5C)=?=BF15)0>5(1*9?55=>ED9@CF:))99>70-*69257:*68>B<087FC18),38<6492*),-<A5?(4,7()6))..4.3-(4450((-
@M02996:162:000000000-B87FG:1:1101:7313:5234 1:N:0:TAGCGCTC+AAGGAGTA
CCTACGGGAGGCTGCAGTGGGGAATATTGGGCAATGGGCGCAAGCCTGACCCAGCAACGCCGCGTGAGTGAAGAAGGCTTTCGGGTTGTAAAGCTCTGTTGTCAGGGACGAACAAATGACGGTACCTGACAAGGAAGCCCCGGCTAACTACGTGCCAGCAGCCGCGGTAATACGTAGGGGGCAAGCGTTGTCCGGAATGACTGGGCGTAAAGGGCGTGTAGGCGGGCGATTAAGTCCGGAGTGAAAGTCCTGGTTTCAAGGTGGGAATTGGCTTGGAGACCGGTCGGCTGGAGTGCGGAAG
+
8ABCCAAF>:)=;==;====;@BFFGGGGGGGGGGGGGFFFGGGGGGGGGGGGFFCFGGGEFFGFFGGGGGGGGGGGG8,?FGGGGGF:FGF9EGGGGEEGEEFGFFFFGGG@CFGDFFCCG+3>FFGGD9DDFFGFFGGGECC3+@D,E?:,56@;FF78DEB>:C*=EBEF8,4;EEGGDE:@*/2*/:BF5E=DGGF:*<FF4;5))CFFB)9/79C?C09E3*>1<7564)744>*,*47:FF):-6F(.3(-?FFF@::66:3),*((4>C484((792(399(,((((.)04-,-
@M02996:162:000000000-B87FG:1:1101:13967:5240 1:N:0:TAGCGCTC+AAGGAGTA
ACTACAGGAGGCAGCAGTGAGGAATATTGGTCAATGGGCGCGAGCCTGAACCAGCCAAGTAGCGTGAGGGATGACGGCCCGACGGGTTGTAAACCTCTTTTGTTGGGGAATAAAGGAGCCTACGTGTAGGCTTTTGCATGTACCTTTCGAATAAGCATCGGCTAATTCCGTGCCAGCAGCCGCGGTAATACGGAAGAGGCGAGCGTTATCCGGATTTATTGGGTTGAAAGGGAGCGTAGGCGGCGGTTTAAGTCTGCGGTCAAAGGGCAGGGCCCAACCTGGGCAGGCCGTGGATACTGAG
+
-886808D=:1=88=6;==;;;;@;C6CEDCCA@<CCFECCB@CFD8E@EE@DACCCEE:@C<@6@FEFGDDEC,,@FGG+>:BEG@+@C@AEFG8F95E<CB,9B@CCF<=FFGGGGGG8FGFFGGGGGGF8A=EFG3FEAFF;EDFEGGDGGG7;7;>8=>EG,@DGC6CDCG?ECFCF>:>C9?D:ECGDAEEF*;BCDG):18=);CEDD./0.**1<C*2)<>AFFD6?9D2<>7<D>5()0-*5:@)-46<GG:9B?F9<1?::<;B33:7(4((88?B(7;?4(46:)66).6,
@M02996:162:000000000-B87FG:1:1101:15924:5249 1:N:0:TAGCGCTC+AAGGAGTA
ACTACGGGTGGCAGCAGTGGGGGATATTGCACAATGGGGGAAACCCTGATGCAGCGACGCCGCGTGAGCGAAGAAGTATTTCGGTATGTAAAGCTCTATCAGCAGGGAAGAAAATGACGGTACCTGACTAAGAAGCTCCGGCTAAATACGTGCCAGCAGCCGCGGTAATACGTAGGGAGCAAGCGTTATCCGGATTTACTGGGTGTAAAGGGAGCGTAGACGGCGTGGCAAGGCGGAGGGGAAAGCTAGGGGCTCAACCCAGAAACGGCATGGGAAACGGGCAGGCTAGAGGGTCGGAGAG
+
888=@?8)=)1=;8=;;<;;;77@,C66CEFECACCCFDDEDDEFD8EDCDFFAC@@FCF@>@>+>CCECCDECEE,C,,,CBC8B9E???ACFFGGA,EFGFGDFDDFGGFGG;FGGGGEGEGFGGG9FGGGGGG,DFFEG+FEGEGFG3DGGGC8D9D59>EG*CG7@FF*?,4B:7*=C58C:*:*=CGC>**9CCA:DG);/9B??FG<B>D5:/9=CE3:):C0F7F(3(070;/49:78<*.*4<B((-5>FC:?).3:714)()(4:FF>((48>B24((.4<>04((-<92,-
@M02996:162:000000000-B87FG:1:1101:19423:5254 1:N:0:TAGCGCTC+AAGGAGTA
ACTACGGGAGGCTGCAGTGAGGAATATTGGTCAATGGCCGGAAGGCTGAACCAGCCATGCCGCGTGCAGGAATAAGGCCCTATGGGTCGTAAACTGCTTTTGTGGTGGAGCAATAAGGCGTACGTGTACGCCGATGAGAGTACATCACGAATAAGCATCGGCTAACTCCGTGCCAGCAGCCGCGGTAATACGGAGGATGCAAGCGTGATCCGGATTTATTGGGTTTAAAGGGTGCGTAGGCGGTGCCGCAAGTCAGTGGTGAAAGCCCGGGGCGGAACTCCGGAACTGCCAGTGAGACGGG
+
88,6@?=A=118=;=6;;=;;;;;,;,,CCF<<<;@CEFBCCCEEC,CAECCDA;9C@CC678@+@BCFGCF,C?EFFFG,A9CDF:E>@<=DFDFG,,CFE4EC,A@DG?=F?FFGGGGEGGGGGFFGGGGGG7CGGGGDFGF73@EEEG,DFDDC7+<:@6CFG7FG>6ADDGCFDFF:9@9CCDDCFGGDEGGF*;A:FGFE7):)8CCCB3**1++;<=1*)<>AFFE1?BF,8:9<)2)4587)9>D-:>F6ED:?F7<FF?6@4>>>()/.-).4>623,,5.14)).62=2(49
@M02996:162:000000000-B87FG:1:1101:12418:5267 1:N:0:TAGCGCTC+AAGGAGTA
ACTACGGGTGGCTGCAGTGGGGGATATTGCACAATGGGCGCAAGCCTGATGCAGCGACGCCGCGTGAGTGAAGAAGGATTGCGGTATGGAAAGCTCTAGCAGCAGGGAAGAAAGACCACGTAAGTGGAGATGACGGTACCTGACTAAGAAGCCCCGGCGAACTACGTGCCAGCAGCCGCGGGAAGACGTAGGGGGCAAGCGGTAGCCGGATTTACGGGGTGTAAAGGGAGCGCAGACGGATGAGCACGTCTGATGGGAAAGCCCGGGGCTCAACCCCGGGACGGCAGTGGAAACTGGTGAG
+
86,6A?8):)1;;8,;;==;;7:76C9CCFECD<C@@AC@8@@CF7,CC6CEEA9@@CCC@>+=+8BB<C:EE<<E,B,9,5B@8C=F8F=AAECFFF,BFFGGFGG@CGG<EFGDFGFGDGGGDDCFGGCGGFGG+DEGG;DCDCFGGGGGFGD:>@9FCD>EGG6EG7EGGGG,CCE=C28:=<FD9A<CEBGCDFG>D):>*7?<58/209F*919)8*00<9358<5@FBFFF059(93;AF)-/-(0..6)(*>?2?:07;>>7(1.,(8;),-9B5(4((((.3.<>(.6))..,
@M02996:162:000000000-B87FG:1:1101:21845:5272 1:N:0:TAGCGCTC+AAGGAGTA
ACTACGGGTGGCAGCAGTGAGGAATATTGGTCAATGGGCGAGAGCCTGAACCAGCCATGTCGCGTGCAGGAAGACGGCCCTATGGGTTTTAAACTGCTTTTGCCGGGGGATAAAGTGGCGGACTAGTCCGTTATTGCAGGTACCAGGCGAATAAGGATCGGCTAACTCCGTGCCAGCAGCCGCGGTAATACGGAGGAGCCGAGCGTTATCCGGATTTATTGGGTTTAAAGGGTGCGTAGGCGGCAGCTCAAGTCTGTGGTGAAATGTCAGGGCTCAACCTTGGCACTGCCATGGAAACGGG
+
888?@@=5801=;8=;;<=;;;;@CE<EEFCC<@CACFFBEECEFF@EDFCDDECCCECCFCCB7@FDGGCE,CCCEGGG7ECEFGF7=C@=EFEFGC,CFGFG7F@DDE+=FFGAEGGGGGGCFFGFFGDFCACFGGGGFFGGGGGGGGGBFGFFE<9BC9*BFG7EGEBCG>FECFCACC>>DC>DCFGGGFGGB*9D<>EDC95>8BCGCE7/*6*09<C/*0A>AFGF:?BFFFE72C972)0(2<?@).)6)AC(4F7A2<564<F??(0<7(3(-@?032(.,434:<.2?0-26
@M02996:162:000000000-B87FG:1:1101:12399:5274 1:N:0:TAGCGCTC+AAGGAGTA
ACTACGGGTGGCTGCAGTGGGGGATATTGCACAATGGGCGCAAGCCTGATGCAGCGACGCCGCGTGAGTGAAGAAGTATTTCGGTATGTAAAGCTCTATCAGCAGGGAAGAAAGACCACGTAAGTGGAGATGACGGTACCTGACTAAGAAGCCCCGGCGAACTACGTGCCAGCAGCCGCGGTAAGACGGAGGGGGCAAGCGGTAGCCGGAGTGACTGGGTGGAAAGGGAGCGCAGACGGATGAGCAAGTCGGATGGGAAAGCCCGGGGCTCAACCCCGGGACGGCATTGGAAACGGGTGAG
+
88A?C@8):016=8=;;=;;;@@@,C<@CFGF<A<CCFEB@@CCFD<EDCCCDA:@@FEF:>@>88BC<CAFFCDE,CC,,5BC+BBF,@A<CFFGGF9FFGGGDFD?EGGGFGGGFFFG7FGGFFGGGGGGGGGG=DGGGCFG,@FGGGGCFGG>>@;BB9:DFG:EFCFGGGG:C:77=)085C=8*=CECEGCEFGFD)*7*9=D@D)1*9@7C1C*8**2:>FD2>)>;>F>?>B31C3?BF?:*6(04173<FG1<@FF6>BF)(*.5(7*),4>>7(4(-()5..624(-)---,
@M02996:162:000000000-B87FG:1:1101:21827:5276 1:N:0:TAGCGCTC+AAGGAGGA
ACTACGGGTGGCAGCAGTGAGGAATATTGGTCAATGGGCGAGAGCCTGAACCAGCCATGTCGCGTGCAGGAATACGGCCCTATGGGTTGTAAACTGCTTTTGCCGGGGGATAAAGTGGCGGACGAGTCCGTTATTGCAGGTACCAGGCGAATAAGGATCGGCTAACTCCGTGCCAGCAGCCGCGGTAATACGGAGGATCCGAGCGTTATCCGGATTGAGTGGGTTGAAAGGGTGCGTAGGCGGCATCCCAAGTCTGTGGGGAAATGTCAGGGCGCAACCTTGGCACGGCCATGGAAACGGG
+
88@6=?8):00=;8=;;==;;;;;CC<<CCE@ADE@CFFCEECCFE<EDFC<EA;:CCC66CC@6@CEFFDE,@CCFFGG74CCEGC,+85??EEGG9,EFGGGFGCEDC+8CFF<FFGGDFE+FFEFGG8>C:3EGGGG8DGFGGGGGEE*DFBC:5;<>4*=FF,AFEBFDFGCCF=>=755C)97;C7CCDGGD*9779C789)7)*;CGD)*05*09CC)20A7>F5@(2:D(3:>?D>)7)0(1.47).)6)<7(,.(4.6.)169<<()2)(.()9:()4(-(--,5::7F0(12
@M02996:162:000000000-B87FG:1:1101:23884:5291 1:N:0:TAGCGCTC+AAGGAGTA
ACTACGGGTGGCTGCAGTAGGGAATATTGCACAATGGGGGAAACCCTGATGCAGCAACGCCACGTGTGGGAAGAAGCATTTCGGTGTGTAAACCACTGTCGTGAGGGAATAATGCTTAATTTCGGTTAAGTTGAATGTACCGCGAAAGGAAGCACCGGCAAACGTCGTGCCAGCAGCCGCGGTAATACGAGGGGTGCAAGCGTTGTTCGGAATCACTGGGCGGAAAGGGAGCGCAGGCGGAGATGCAAGCAGTCTGTACAAGACCGGGGCCCAACCCCGGACCTGCAGACGGGACCGGTG
+
88A?CB=)110==8=;;==<;8;CCD9CEFGACCC@CFDDEEFFEECDFFEFGACCEFEEF@CB:C,9@EDGGFFGCFE6,CEDBCCCAEDCEGFF?F<FFFEGGGGEGGGF,CA9,CFC95CEG64@FD>A@FF4@@EFDCCFFGGGFGGGGGGGGGGGGGG+,@@3@CFFGFGGGGEECC/8=@D@FECEDE=EFGGFGD:)3:8AA>GG*?FFD5CGFG*CEEGG?FD>949D90@CBD>05*99C?BF)(66.<><A*8:B9>(7(91::DEBF>;FD>(42186?(-3<1(0(,(
@M02996:162:000000000-B87FG:1:1101:14965:5322 1:N:0:TAGCGCTC+AAGGAGTA
ACTACGGGCGGCAGCAGTGGGGAATATTGGGCAATGGGCGGAAGCCTGACCCAGCAACGCCGCGTGAGGGAAGAAGGTTTGCGGATTGTAAACCTCTGTCCTAAGAGACGAAGGAAGTGACGGTATCGTAGGAGGAAGCCCCGGCTAACTACGTGCCAGCAGCCGCGGGAATACGTAGGGGGCGAGCGTTGTCCGGAATGACTGGGCGTAAAGGGCGGGTAGGCGGCGGGTGAAGAAGGGAGGGAAAGTCCGGCTTTCAAGGGGGGAAGTGCGTGGGAGACGGGAGAGCGAGAGTGCGGAG
+
8886A?==)1188886;<;;;78@6@,,CAF@@<@CCDCBCCCEFA,CDFF@=A:CAFEF>>@>78BBEDDGECCFFA<5+5@@@=+D,@ABDF@FFE,CF<FGCDDDFFGCGGGGG,EFGGG+@5@*@FDFGGGGGGFGG>EGG7AFF9CFG<BA:FC=:CC;FGGG*=E*99C+<:CDDC8::DDG>*923/AEFGCFCD+==D:B7>DG:=DCD-9)8?C4=BCC,)/)-56*.(01.1(7<F>?*6:)331((0266?07>F6<))9:,-.?3.8?B3:>2;6:4(,41;.6*461(
@M02996:162:000000000-B87FG:1:1101:23894:5358 1:N:0:TAGCGCTC+AAGGAGTA
ACTACGGGAGGCTGCAGTGAGGAATATTGGTCAATGGGCGGAAGACTGAACCAGCCAAGTCGCGTGCAGGAAGACGGTCCGATGGATTGTAAACTGCTTTTGTACGGGAATAAAGTGCGGGACGGGTCCCGTGTGGAATGTACCGGAAGAATAAGGGTCGGCTAACTCCGTGCCAGCAGCCGCGGTAATACGGAGGACCCGAGCGTTAACCGGATGTATGGGGGTTAAAGGGTGCGTGGGCGGACCCGTAAGTCGGCGGGGAAATGTCCGGGCTCAAGCCGGTGACGGGCGTCGAAACGGG
+
6866A:8=811,6;8;;;;;;@@A,@,,CF,;6@,CC<A@@CEEGF<EDFC,EA:,CEF@9@8@7@B=EDCFEE<CE,8C+@,8BE<,AC??BF,C<,,:<FFF9DDD7@,9ABF,C<>BFE:C+CC@FG>,+8@=9F,>3@,EC7CGGFC,>FEDC@7EB>*:B8,DE@:CCCEF*?66C8)5E87D+<CFD>=C>*:BD)*):))0)8*><)0)*)**0:C)20C><=C>(43;((.9:5403)0(*-()))-,37<(2513)).)*-774()39),,3:-(4)(,(-4-,--8>>:1:
@M02996:162:000000000-B87FG:1:1101:4127:5391 1:N:0:TAGCGCTC+AAGGAGTA
CCTACGGGAGGCTGCAGTGAGGAATATTGGTCAATGGAGGCAACTCTGAACCAGCCATCTCGCGTGAAGGAATACGGCCCTACGGGTCTTAAACTTCTTTTATAGGGGGATAAAGTGAGATATGTATATCTTTTTGTAGGTACCCTATGAATAAGCATCGGCTAACTCCGTGCCAGCAGCCGCGGTAATACGGAGGATGCGAGCGTTATCCGGATTTATTGGGTTTAAAGGGTGCGCAGGCGGCACGTTAAGTCAGCGGTGAAATGTCGGGGCTCAACACCGGCACTGCCGTTGAAAATGG
+
8ACCCBD==:)=======;;=;;CFFFGGGGGGFGGGGGGGGGGGGGGGGGGGFFFFGGGGFFGGGGGGGGGGGDFGDEGGDCGGGFEGFFFGGGGGGFGGC@FGGGGGGDG9FFGGGGFGCGCDGGGFGFGGGCC@BFGGGGGGFGGGGGGGGGGGGGGGGGGGGGFGGGGDECFFGG?FGBEGGDDGGGCGFGGFGGFGGEFGGFFFF::CDFGGFGGFGGDC>FCE+CBFFFF99EG>DB59>B(91:F<>BFFGDFFF?95<<AF6D9>7><?:)48@>B,(45587-31454)).5
@M02996:162:000000000-B87FG:1:1101:4112:5401 1:N:0:TAGCGCTC+AAGGAGTA
CCTACGGGAGGCTGCAGTGAGGAATATTGGTCAATGGAGGCAACTCTGAACCAGCCATCTCGCGTGAAGGAATACGGCCCTACGGGTCTTAAACTTCTTTTATAGGGGGATAAAGTGAGATATGTATATCTTTTTGTAGGTACCCTATGAATAAGCATCGGCTAACTCCGTGCCAGCAGCCGCGGTAATACGGAGGATGCGAGCGTTATCCGGATTTATTGGGTTTAAAGGGTGCGCAGGCGGCACGTTAAGTCAGCGGTGAAATGTCGGGGCTCAACCCCGGCACTGCCGTTGAAACTGG
+
8ACCCADA=8)===8;=====;;;CFGGGGGGGGGGGGGGGGGGGGGGGGGGGFFFFGGGGGGFGGBFGGGGGGGFGGGGGGGGCGFEGGFFGGGGGGGGGFGGGGGGGEGFFFGGGGGFFGCFGGGFGGGGGGGGE9EGGGGGGGGGGGFFGGGGGGGGEGG@FGFGGGGF6=DGFCGGFGFFGGGDGFFGGEGGAFC4CCGFGGF4FFGGG35DCEDFFGC<*5<+);CEFDFD9(7C3D>B28BBF0?FF2)6:EG?BF<2<94447>60,5398412>9132,2.34(48(67<><?
@M02996:162:000000000-B87FG:1:1101:4131:5411 1:N:0:TAGCGCTC+AAGGAGTA
CCTACGGGAGGCTGCAGTGAGGAATATTGGTCAATGGAGGCAACTCTGAACCAGCCATCTCGCGTGAAGGAATACGGCCCTACGGGTCTTAAACTTCTTTTATAGGGGGATAAAGTGAGATATGTATATCTTTTTGTAGGTACCCTATGAATAAGCATCGGCTAACTCCGTGCCAGCAGCCGCGGTAATACGGAGGATGCGAGCGTTATCCGGATTTATTGGGTTTAAAGGGTGCGCAGGCGGCACGTTAAGTCAGCGGTGAAATGTCGGGGCTCAACCCCGGCACTGCCGTTGAAACTGG
+
8ACCCBFA=8)====;==;==;;CEFGGGGGGGGGGGGGGGGGGGGGGGGGGGGGGGGGGGGGGGGGGGGGGGGGGGGGGGGGGGGGGGGFGGGGGGGGGGGGGGGFGGGGGGGGGGGGGGGGGGGGGGGGGGGGGGGGFFGGFGGGGGGGGGGGGGGGGGGGGGGGGGGGGGGGGGGGGGGFFGGGGGFGGGFECDGFFDCEEEGFFFFGGG33<C<FGFGGGGEGCEFGFFFFD>>@C959B;DFBG?BFFFFFFGC?FFF>AFAB>>G9>BFC@??BFFF>9;7?73346?(6=<<4.
@M02996:162:000000000-B87FG:1:1101:16876:5422 1:N:0:TAGCGCTC+AAGGAGTA
ACTACGGGGGGCAGCAGTGGGGAATATTGGGCAATGGGCGAAAGCCTGACCCAGCAACGCCGCGTGAAGGAAGAAGATTTTCGGATTGTAAACTTCTTGTATGGGGGACGAAGGAAGGGACGGTACCACATGAATAAGCCCCGGCTAACTACGTGCCAGCAGCCGCGGTAAAACGGAGGGGGCGAGCGTTATCCGGATTTACTGGGGGTAAAGGGCGCGTAGGCGGGGATGCAAGTCAGATGGGAAATCCAGGGGCTCAACGCATGAACGGCATTGGAAACGGGAGCACGGGAGTACTGGG
+
6886A?5585088889:<:498?=49,5@AFED@=?CDFBCEDEFE,A=B-4?ABECFCF+>8>+8CCFFCCFAAC><<,,,@@@:>@3==A9,;FF,,@E,D,8CCCFFG:FFGGG*CEFEG*CFFGGGBFFF9CCGC8ECEDE5;FG+<<E0:;*<72:7A*?EGG*:C+2+:*257CDC<5/<7C9*9*39EEE*1*:7+981)7)0CFDFE3C(9/8:52>>CC107)4>A*).77):)5::@)047*44>14*74()42(37B68D09(*3/,-5381(4(-(4319(,(.*-.,(
@M02996:162:000000000-B87FG:1:1101:20753:5427 1:N:0:TAGCGCTC+AAGGAGTA
ACTACGGGAGGCTGCAGTGAGGAATATTGGTCAATGGAGGCAACTCTGAACCAGCCATCTCGCGTGAAGGAAGACGGCCCTACGGGTCTTAAACTTCTTTTATAGGGGGATAAAGTGAGATATGTATATCTTTTTGGAGGTACCCTATGAATAAGCATCGGCTAACTCCGTGCCAGCAGCCGCGGTAATACGGAGGAGGCGAGCGTTATCCGGATTTATTGGGTTTAAAGGGTGCGCAGGCGGCACGTGAAGGCAGCGGGGAAATGTCGGGGCTCAACCCCGGCACTGCCGTTGAAACAGG
+
8866A:==01086;=;;;=;;;@;,;,<@CC@@@C@CEFEFEFGGF<EDFC6CA;CC,;,@;6@+8BDFFCE<ECCEFGG,==?CE@@,,5?DF<?F<5EEF@F?FDDDF4<CFF5CFFFEG,CCFFGCF9@,,CC+EFFEFGF@=@,EFF,DFFEE,=>>D3BFEAFGE@FCGGGGGGG7DF>E0@CBCD>8?CEF45A7CGDG)):)+;C<A:**1++;C=2*)3:>FC84:1B6>5>9C6)97>0*4:8(3838ED04B13)6-.<7713(0<=(2(,72(4724379((-(6@3(41
@M02996:162:000000000-B87FG:1:1101:7268:5454 1:N:0:TAGCGCTC+AAGGAGTA
CCTACGGGCGGCAGCAGTCGAGAATCATGCACAATGGGGGCAACCCTGATGGTGCGACGCCGCGTGGGGGAGGAAGGTCTTCGGATTGTAAACCCCTGTCATGTGGGAGCAAGGCGCAAGCTTGATAGTACCACAAGAGGAAGAGACGGCAAACTCGGTGCCAGCAGCCGCGGTAATACAGAGGTCTCAAGCGTTGTTCGGAATCACTGGGCGTAAAGGGTACGTAGGCTGCCGTATAAGTCGTGCGTGAAAGGCAGGGGCTAAACCTCTGGAGGGGGGATGAGACTGTATGGCGGGAGGA
+
AC8?C>A850)8888;;<;888;@CFAF,CFEFDCGGGGEFCF@E:FEFFGF<CCCBCFFCCCF=FCEGGGGGGFGGF<FC9FED7:BFFFFDFGGGF>FGFC3EFEFEGGGGGCFFEGGFFCFD,@FFCF;@FGEGGGG@FCGGGGGGGGEFC?FEG8=CFFGF9=F5C5CCCCE+:CFGGFFED7CCCF98.*:>77BGC55<C?9=FF5D:>GFADG76<C:6CD<4<)(,(0.)=::*-)4)049-,7<:((-:741)(.).((08G>).)*)-(((0().)...).-(.(-5((((
@M02996:162:000000000-B87FG:1:1101:5201:5460 1:N:0:TAGCGCTC+AAGGAGTA
CCTACGGGTGGCAGCAGCTAAGAATATTCCGCAATGGACGAAAGTCTGACGGAGCGACGCCGCGTGGATGATGTAGGCCGGAAGGTTGTAAAATCCTTTTATAACTGAGGAATAAGTACTATCAGAGAAAGGTAGTATGGTGACTGTAGGTTATGAATAAGCAACGGCTAATTACGTGCCAGCAGCCGCGGTAACACGTAAGTTGCGAGCGTTGTTCGGAATTATTGGGCGTCAAGGGCATGTAGGCGGTTTTGCAAGCTTGGTGTTCAATCCCGGAGCTTAACTCCGGCATTGCGTTTGG
+
8BCCCAD9>80===8;;;=;<;;;EFFGFGGGGGGGGGGGEGGCGGCFFG@CFFFCBFFGGEEFGGGGFG,FF9EEGGGF@@CFGGGDGFGGGGGGGGFFFGGG<FGFFFFFCG,?FGF?FFGG;FGGF@D<EGGBEFGDFFC8FFGGD9ECGGGGGDFFGFCCGGEDEEGGFEGGGEGCACFFGFGGGEGGD4CFFDC67C@@9+:5BDDEG>EGGFG5./A799<C()))(44=:4>>27-86102<(1>B<).4+97.83<63()16:)4.)*)-4:?F6)44)-((,-).41<:1((
@M02996:162:000000000-B87FG:1:1101:7262:5471 1:N:0:TAGCGCTC+AAGGAGTA
CCTACGGGCGGCAGCAGTCGAGAATCATTCACAATGGGGGCAACCCTGATGGTGCGACGCCGCGTGGGGGAGGAAGGTCTTCGGATTGTAAACCCCTGTCATGTGGGAGCAAGGCGCAAGCTTGATAGTACCACAAGAGGAAGAGACGGCAAACTCTGTGCCAGCAGCCGCGGTAATACAGAGGTCTCAAGCGTTGTTCGGAATCACTGGGCGTAAAGGGTACGTAGGCTGCCGTATAAGTCGTGCGGGAAAGGCAGGGGCTCAACCTCTGGAGTGCGCATGATACTGTATGGCTGGAGGA
+
88ACCBF5:0)8888;;<;888;BCFCFFFGGGGGGGGGGFEGGGGGGGGGGFCCFFGGFGGGG@FEGGGGGGGFFGGGGGGGGGCEGGFFGGGGGGGBGGGGGGGGGGGGGGGGGGGGGGGCFGFEGGGGGGGGCFGGGGGGGGGGGGGGGGGFF9C7FFFFF<FGGGGDEG:EEGFGGGGFF<D7>FGGEE75EBGGFGGGFFGFFFFF5C<DDGAGGFF6CGFGGF4CB:91>0:FGA08087<(CBFFFFBBBGGF0>???B0,82>:9?)0*4--6;).--)...-6<334;81((
@M02996:162:000000000-B87FG:1:1101:10038:5474 1:N:0:TAGCGCTC+AAGGAGTA
ACTACGGGAGGCAGCAGTGAGGAATATTGGTCAATGGGCGAGAGCCTGAACCAGCCAAGGAGCGGGAAGGATGACGGCCCGATGGGTTGTAAACTGCTTTTTCCGGGGGATAAAGTGACCCACGTGTGGGTTATTGCAGGTACCCGGGGAATAAGGACCGGCTAATTCCGGGCCAGCAGCCGGGGTAATACGGAAGGTCCGAGCGTTAGCCGGATTTAGTGGGTTGAAAGGGAGCGGAGGTGGAAATGGAAGGCAGACGGCAAAACGCGGAGCGCAACGCCGGGCAGGGGGTGAAAGTGGG
+
-6,6@9115:),6886;6=;;CCE8@,;@CC,<<C@ECFBCC@@C<,C@DC,@A;:@CE,6@9@+@C@FD@9F=,88@FG+64?BDB+8+5<??,,=<,5C?FC8>@CDC33ACF@FF,CFGGG@C,DEFC<@=DGA@FFG;,@F@C*BEE,?FBCC4*<814=CC,<@C*79*:C57:7*8)0:)7D*+*28>:?D2*09):;8/)8)96578)**.**1::)2)329FC7::;B(40C4<:52=*6*530(4:6(2>0()3<(,-3>-)((,./7((((0((--8(-7(-7(.<*..).
@M02996:162:000000000-B87FG:1:1101:7279:5481 1:N:0:TAGCGCTC+AAGGAGTA
CCTACGGGCGGCAGCAGTCGAGAATCATTCACAATGGGGGCAACCCTGATGGTGCGACGCCGCGTGGGGGAGGAAGGTCTTCGGATTGTAAACCCCTGTCATGTGGGAGCAAGGCGCAAGCTTGATAGTACCACAAGAGGAAGAGACGGCAAACTCTGTGCCAGCAGCCGCGGTAATACAGAGGTCTCAAGCGTTGTTCGGAATCACTGGGCGTAAAGGGTACGTAGGCTGCCGTATAAGTCGTGCGTGAAAGGCAGGGGCTCAACCTCTGGAGTGCGCATGATACTGTATGGCTGGAGTA
+
88AAC>:08)08888;;<;888;@CCDF@FGGGFGGGGGGGEFGFGGGGGGGFCEEFFGGEGGG>FDFEGGGGGCFGGGGGGGGGDGDFFFFGGGGGGFGGGFDGGGGGGGGGGGGGGGGGGCFG;EFAFGFFGF>FGFGDGGGGDGGDEGGGGCF9C:FFGGGGGGGGGGGGCGECFGGDGFFCGDGGGGGG@CE>7DFGGGFGGFFFFGGG5><DA77>?F:EFGG?FGB<>?D:?@F-238:3>?GF?FFFFFFGG9FD?F?B:2FFG?)3);@BBF0)..-4)4.6))2:0:BF?,(
@M02996:162:000000000-B87FG:1:1101:10052:5493 1:N:0:TAGCGCTC+AAGGAGTA
ACTACGGGAGGCAGCAGTGAGGAATATTGGTCAATGGGCGAGAGCCTGAACCAGCCAAGTAGCGTGAAGGATGACGGCCCGATGGGTGGTAAACTTCGTTTTCCGGGGGAAAAAGAGACCCACGTGTGGGTTATGGCAGGTACCCGGGGAATAAGGACCGGCTAATGCCGTGCCAGCAGCCGCGGTAATACGGAAGGTCCGAGCGGTATCCGGAGTTAGTGGGGGGAAAGGGAGCGCAGGGGGAAAGGGAAGTGAGCCGACAAATCGCGGGGCTCAGGTCCGGCCAGCGGGGGAAACGGGG
+
888AC?8=)10868=;;=;;;;CC6CEFDC6CCACCCFFEECCEGF8ECF<,CA;,:@C,CEEB8BF<FFFFE@6BFFEG+C+?CE44@8@CFFFCF+4B+@F,?CCC@=+8>FB+8B,6DD7F+>>FGD8<@9,>D:4@>D,8FCC8CEG>>D>9?:*41)462>,,48*:/3<E**22*1:5=)/102*288::B*2955C78)05)**777.**-:09@C)*)/*45<5.,(7(4791D9)48;(*.27.).),*7(-;;B))-()2)(((.+)().)740(--(.-((30,..(-(,
@M02996:162:000000000-B87FG:1:1101:10032:5498 1:N:0:TAGCGCTC+AAGGAGCA
ACTACGGGAGGCAGCAGTGAGGAATATTGGTCAATGGGCGAGAGCCTGAACCAGCCAAGTAGCGTGAAGGATGACGGCCCTATGGGTTGTAAACTTCTTTTTCCGGGGGATAAAGTGACACACGCGTGGGTTATGGCAGGTAACCGGCGAATAAGGACCGGCTAACTCCGTGCCAGCAGCCGCGGTAAGACGGAGGGTCCGAGCGTTATCCGGATTTATTGGGTTGAAAGGGAGCGTAGGGGGAGATGTAAGGCAGCGGGGAAAGCGGGGGACGCAGCACGACCACACGGTTGAAACTGGG
+
88,AC>=>=1)8888;;<=;;;;;,@,6CCE<F@FDFFFEC@@BFF<DEG9FFECC@ED,CCCB,BFFFFC,EA,8C:CF,E8EC<:?>@,CCF9FF,5CF9<?CF:BC=:6CEEAFG,,8E>B+@8::3@E@F,@>B8CFC,3EE3*@@E:CEG6>,;>8DBEF,,>FE8/95AC877::8A>E>GC*<CEDE*/7955>D7B8975.*:EDE5/*)*2@C=1*)<:4@7>(:>D-,7>(C1>(0))*.)*)4.46=<((74:((4(.(/(4,.8)((.()(-((((-(,(-56A*.624
@M02996:162:000000000-B87FG:1:1101:20254:5501 1:N:0:TAGCGCTC+AAGGAGTA
ACTACGGGAGGCTGCAGTGAGGAATATTGGTCAATGGACGGAAGTCTGAACCAGCCATGCCGCGGGAAGGAAGACGGCCCTATGGGTTGTAAACTTCTTTTGCTATAGGGTAATAAGCCCCATGCGTGGGGTGATGAAAGTATAAGGCGAATAAGGATCGGCTAACTCCGTGCCAGCAGCCGCGGTAATACGGAGGAGACGAGCGTTATCCGGATGTATTGGGTTTAAAGGGTGCGCAGGCGGCGTTTTAAGGCAGTGGTTAAATCGGGACGCTCAACGGCAGCACGCCAGTGATAATGGG
+
88A=A?8==11==;=;;6=;;;;@;C,6CCCCAACCCDC@CCCCED,CCF@<CA;:CCCF,88@+@FCGDDFFD=?FFFG,?=CEFC+@@?ADF,AF9?FFFF,,,9ACF9=FAFFGFFGGG,EFGEGFGG@CF9EFGGG9EAEGG@>ECG8DGF::,3<:C3>FFAFGC@CDFGCDFC:=9:;C?DD:EGGDDGGF*;><DE:C).8)9>EDE))*.**9CC92)<7>FFE(83>>BEGBD20(..(/6:@),3:4CD6(94A)6<0>>)4((.29(8(4>(44(4(27(.59)-*).4(
@M02996:162:000000000-B87FG:1:1101:8321:5527 1:N:0:TAGCGCTC+AAGGAGTA
ACTACGGGCGGCTGCAGTGGGGAATATTGGGCAATGGGCGAAAGCCTGACCCAGCAACGCCGCGTGAGGGAAGAAGGTCTTCGGATTGTAAACCTTTGTCTTATGGGACGATAATGACGGTACCATAGGAGGAAGCCACGACTAACTACGTGCCAGCAGGCGCGGTAATACGTAGGTGGCGAGCGTTATCCGGAATTATTGGGGGTAAAGGGTGCGGAGGCGGGATGTAAAGTCAGATGTGAAATACCGAAGCTTAACGGCGGGGCTGCATTTGAAACTTATGTTCTGGAGTGCGGTAAGG
+
88A=C5>):1)8788;;;;;;7@BFC<FGGGGFFFFFGGGGEGEGGFGF@CFGFEFDFEB@FGE@FFGGGGDFEEFGGGGGFGGDGFGFFGGGGGGGFFFFCF?FGFGFGGGDEFFFGGC:FEF9@8=FDEGGGGGGGGGGD8BCFGGGGGGGGGGGGF*>DDEGGGGGGFFFGGG++:**188CCD3C<@;CDEFFCCFG4=)29>;BFF5*0)9)49DFEGD/77<)@>=4:<FA<FG>C)1:993*,->0:4A23*(()4906(2>.*.:.*3/)4).*66)).)-.(3:<990(().
@M02996:162:000000000-B87FG:1:1101:6499:5573 1:N:0:TAGCGCTC+AAGGAGTA
CCTACGGGCGGCAGCAGTGAGGAATATTGGTCAATGGGGGGAACCCTGAACCAGCCATGCCGCGTGAAGGAAGACGGCCCTATGGGTTGTAAACTTCTTTTGCACGGGAATAACGTTGGCCACGTGTGGCCATGAGAAGGTACCGTGCGAATAAGCATCGGCTAACTCCGTGCCAGCAGCCGCGGTAATACGGAGGATGCAGGCGTTATCCGGATTTATTAGGTTTAAAGGGTGCGTAGGCGGTCGGATAAGTCAGCGGTGAAAGCCTGCGGCTCAACCGTAGAATTGGCATGGATA
+
8ACCC>@A)1)8688;;<;;;;;CFFGGGGGGGGFGGFCEGGG74FFGGGGGGFFFF?D<FFGGGGGGGGGGGGGGGG>FGCGGGFFGGGGGGGGGGGGGGG:FFGEG*4FFG:FG<<FF,FCF<FGCEGD:+?9F9FCGGGEFGGFGGGGGGGGGGGGGGGGGGGGGGGGGGGGGGGGGGGFEGGGGGDGGGFGGFGGFF7CBGGFFFFGGG5@GGAFG=CGGGFGGFFGFFFFEB6DG?C>),7>(96<FA<<<)>)4;>?AA(.2>?GFF6>E?::F?F2(6)54.423((.)0
@M02996:162:000000000-B87FG:1:1101:6514:5583 1:N:0:TAGCGCTC+AAGGAGTA
CCTACGGGCGGCAGCAGTGAGGAATATTGGTCAATGGGGGGAACCCTGAACCAGCCATGCCGCGTGAAGGAAGACGGCCCTATGGGTTGTAAACTTCTTTTGCACGGGAATAACGTTGGCCACGTGTGGCCATGAGAAGGTACCGTGCGAATAAGCATCGGCTAACTCCGTGCCAGCAGCCGCGGTAATACGGAGGATGCAGGCGTTATCCGGATTTATTAGGTTTAAAGGGTGCGTAGGCGGTCGGATAAGTCAGCGTTGAAAGTCTGCGGCTCAACCGTAGAATTGGCATTGATA
+
88BCC>A5:))8888;;<;;;;;CFFGGGGGGGGGGGGGGGGGFGGGGGGGGGFFFFGGGFGGGFFGGGGGGGGFFGGGGGGGGGGCFGGGGGGGGGGGGGGGGGGGGGGGGGGGGGGGGGGGGGGGGGGGGGGGGGGGGGGGGGGGGGGGGGGGGGFGGGGGGGGGGGGGGGGGGGGGGGGFEGCDDGGGGGDEEFFGFGGFBECBDFFGGGFFGFBGGFGGFGFGGFFGFBF:D?FFD<C9.7B@BD<FFFFFFFG<:>F<<D<D>FFGFF6:FFB4;6>B:A<<<8:3<)5<<F
@M02996:162:000000000-B87FG:1:1101:14736:5585 1:N:0:TAGCGCTC+AAGGAGTA
CCTACGGGGGGCAGCAGTGAGGAATATTGGTCAATGGGCGCGAGCCTGAACCAGCCAAGTAGCGTGAGGGATGACGGCCCTACGGGTTGTAAACCTCTTTTGTTGGGGAATAAAGGAGCCTACGTGTAGGCTTTTGCATGTACCTTTCGAATAAGCATCGGCTAAGTCCGTGCCAGCAGCCGCGGTAATACGGAAGATGCGAGCGTTATCCGGATTGATTGGGGTTAAAGGGAGCGTAGGCGGCCGTTTAAGGCTGCGGTCAAATGGCAGGGCCCAACCTTGGCAGGCCGGGGATACGGAG
+
-86AA?8)8508888::<:::::C9C<?CEEECAECDFAB@B>CFC8EEFFFEEAB=DF<?BCC+>FCFDCFEBB+CFEG+>@BDEC8@CCCFGG,F<,D;D>5,>BC@F7CFGGGGGGGGGGG:FGFGGGF*:CCFF9CF?FG,;@FGGGCFGF+;+2<>D*;F+0AFC;ADCGCFF=6CC>>E>DG*<CGC)>:>*:=<C:@C5)8)@CED@<7*.2*98C):):CBFF>(42B(4:D)>3.4).(24AF),.8:EG(-<?>)4).54CBF?:E@(-()13?F(4(4237;3-4)(-3-
@M02996:162:000000000-B87FG:1:1101:10744:5594 1:N:0:TAGCGCTC+AAGGAGTA
ACTACGGGAGGCAGCAGTGAGGAATATTGGTCAATGGCCGAGAGGCTGAACCAGCCAAGGAGCGTGCAGGATGACGGCCCTATGGGTGGTAAACTGCTGTTGTGCGGGAGTAAAAGTCTCCACGTGTGGTGAATTGCAGTTAGCGCGCGAATAAGGACCGGCTAATTCCGTGCCAGCAGCCGCGGTAATACGGAAGGGCCGGGTGTTATCCGGATGTAGTGGGTTTAAAGGGAGCGCAGGCGGCTGAATAAGCGTGTGGGGAAAACCCGGGGCGCAACCCCGCGGGTGGAGAGGGAACGGG
+
-8,8@?=A8:)=88=;;==;;CCE8<<EEC@CC@ECE<E@C@@@@:,CCC-CEEC,CEE,CC6@+BBEGFCFF@,BCC@F,?9CFCE,@,@?FAA??,,:,C9@?F+4C++9EFFG?F,7,CFEFF>FG468,:C>F9D,CDEFEEEE>3B3>F;:@@7<89>BCE<DC>6=C>;C>8=CA586=19C++3CC>AED*9)2:E7:9)9*/2A<50)2.*20:=1*)3068:@6<(<(,7),92)(8<7*--827(44:<(4;,.(,-(73C6>()2)((-(0(42,(,(4:(-(,-)(-,4
@M02996:162:000000000-B87FG:1:1101:10763:5603 1:N:0:TAGCGCTC+AAGGAGTA
ACTACGGGAGGCAGCAGTGAGGAATATTGGTCAATGGCCGAGAGGCTGAACCAGCCAAGTAGCGTGCAGGATGACGGCCCGATGGGTTGTAAACTGCTTTTGTGCGGGATTAAAAGTCTCCACGTGTGGTGATTTGCAGTTAGCGCGCGAATAAGGACCGGCTAATTCCGTGCCAGCAGCCGCGGTAATACGGAAGGTCCGGGTGTTAGCCGGATTTATTGGGTTGAAAGGGAGCGTAGGCGGCGGAATAAGCGGGTGGTGAAATCCCGGGGCTCAACCCCGCGGGTGCAGCGCGAACGGG
+
888=@?8=810=88=;;==;;;;C,C,CCDFCCAC@DFFBCC@CEC8CDEECEE;CCED6CCC@8BCDFFEFFECCEFEG+@+?CFC,>@<?CFAFGA,BEFBFDG74>+99FGGGAFAFGGGGDFGGG,@ECF,EGGG,E>DFGGE7EGG7DFEDBDD>C>BEF7:DFE,ADDG<D?8C6<?;E7>D7CFGDFCEE2?F8DG):9)9*9DE<B)**.0*9CE7/)<>AFFF?F>F0:>>?G98(<@9*89?7>19(/9:<FFF)6?DD>CBF(8:=(:<(77B>F>44:A21(-40((4-
@M02996:162:000000000-B87FG:1:1101:9723:5649 1:N:0:TAGCGCTC+AAGGAGTA
ACTACGGGAGGCTGCAGTCGAGGATCATGTGCAATGGGCGAAAGCCTGACAAGGCGACGCGGCGTGGAGGATGAAGGCCTTCGGGTTGTAAACTCCTGTCATAGGGGAACAGGCGATCCGACCCAATACGTCGGTGAGTTGAGGGTACCCTAAGAGGAAGGGGCGGCTAACTCGGGGCCAGCAGCCGCGGGAAGACAGAGGCCAAGAGCGGTGGTCGGATTGACTGGGCGGAAAGGGCGCGGAGGCGGTCTGGCGTGTCAAGGGGGAAATCTCCGGGGCCAACCCGGAAAGGGCGCGTGAA
+
88A6A?8=51)=;;=;;==888:@,C6<,-<C<@FCFFECC@CEG@,CACDD@=6@@FCC@:8>+@FBFDEFDDEFFFG8,AFDE?BF+??@?5EFEF5EE?FFFGGDDDEBCFGG:FFGGGGGGGGGGG9F@F3CEGF,@>F,@3@@EFGGGGDCC=C,>7B:FGG*CCF1+1=*::C77C5>87CDGG3?=):@<C<6<CC)/9@F45)*1.00C15*)*0:+9EC:E)<;>:F?FB94),777BF1,(04?>,9**.:@:B(36?).*-68>D@(3288(:(411996(,(-4)--,,
@M02996:162:000000000-B87FG:1:1101:11136:5655 1:N:0:TAGCGCTC+AAGGAGTA
ACTACGGGTGGCTGCAGCTAAGAATATTCCGCAATGGACGAAAGTCTGACGGAGCGACGCCGCGTGGATGATGAAGGTCGGAAGATTGTAAAATCCTTTTATAACTGAGGAATAAGTACTTTGAGAGAAACGGAGTATGGTGACTGTAGGTTATGAATAAGCAACGGCTAATTACGTGCCAGCAGCCGCGGTAACACGTAAGTTGCGAGCGTGGTTCGGAATGATTGGGCGGAAAGGGCATGGAGGCGGGTTGGCAAGCTTGGGGGGAAATTCCGGGGCGCAACGCCGGAACTGCGTTGAG
+
6886@?8):01=68=;;=,;;;;@;CCEFGFFD@BCEFFBCCCCCC,CAEEC@>8@@FEF@@@>+>FECEDAEDDEFBFGCEEEC?5CABEDE9FGGC,AC5EE?9:?BFGF?FFG9EF,CACFGGGGGGGGGFG8@3EFD>E=,C6EFG98@B>ADDDCCCGGGGGGGCFBBBAE,;49:><9CFCDGEG4:BFGAD;A<F9+<;>DEEG77=:1C3C>B*+:?*<C<@<)49>FFF7<7G1F:BB9D(-.(-4<7FD)47:(2(4>5:2)6:FC),-(->61(41449>3)5,4.(--,
@M02996:162:000000000-B87FG:1:1101:20371:5680 1:N:0:TAGCGCTC+AAGGAGTA
ACTACGGGTGGCTGCAGTTAGGAATATTCGTCAATGGGGGAAACCCTGAACGAGCAATGCCGCGTGAGTGATGACGGTCTTGAGGATTGTAAAACTCTGTTGTAAGGAACGAACCCTTAAGATAGGAAAGGATCTTAAGCTGACTGTACCTTACCAGAAAGCCCCGGCTAACTACGTGCCAGCAGCCGCGGAAAGACGTAGGGGGCGAGCGTGATCCGGAGGGATTGGGCGTAAAGGGTGCGGAGGCGGGGTAGTAAGTCGAAGAGTAAAGCCCGAGGCTCAACCGCGGGTGGGTGTAGAA
+
8866@@951)1;;88;;=,=<;;6,6,,CC;,<@6C@DDD@@ACF>8E@DC@@C6@C<@E:87@+8BCCEA,A?,BF=@,,9C,?F,5:C<<CDG,C,BEFF=ECFFDCFGCFB>F:8AFFF,AFGGFG4@E,A,4CEGCCDGF,C@E,D,CEF,=DGFCE+@@FCEGE::,5@D:,:*4:99>CC;?@EG*/:,<?D2?DDGFD):BE>D5*00:78DC)*/9::FC6@D)3(2/)30>(C0>4>34/-()-,.64A*6(0-31(.6=6:6(2<571(..6<:0014-,,(-39?:A524
@M02996:162:000000000-B87FG:1:1101:14228:5694 1:N:0:TAGCGCTC+AAGGAGTA
ACTACGGGCGGCAGCAGCTAAGAATATTCCGCAATGGACGAAAGTCTGACGGAGCGACGCCGCGTGGATGATGAAGGCCGGAAGGTTGTAAAATCCTTTTATAACGGAGGAATAAGTAAGGTGAGAGAAACGCCTTATGGTGACTGTAGGTTATGAATAAGCAACGGCTAATTACGTGCCAGCAGCCGCGGGAACACGTAAGTTGCGAGCGGGGTTCGGAAGGATTGGGCGTAAAGGGCATGGAGGCGGTGTGGCAAGCTGGGGGTGAAATCCCGGAGCTGAACGCCGGAATGGCGGTGAG
+
888?CB>85118888;;;,;6;;;;C<CFGF@@C@CDEFBCEECC@,CCECDCC@BBFCF@>8>+@FC=A=AEACDFFGGGFBCD:,B+A?AE9FGF<5CF9FFF+>BBFFC,EEGCFFFG3DFFGGGGGGGGC7*@>DGDBEF,@;DFG92D:>;>:=BC;FGFGGGE@F,+;<:2:::<88AEFFGCED*8>CGFG*7CF+*<*<@;:D*)<)/9-977**96*:D?FD)-8<FFB39(97?<E>>G-,)(-40>FC83F:06(437>*608<C51-((97?:BB7>33()5:>;9--,
@M02996:162:000000000-B87FG:1:1101:20377:5703 1:N:0:TAGCGCTC+AAGGAGTA
ACTACGGGTGGCTGCAGTTAGGAATATTCGTCAATGGGGGAAACCCTGAACGAGCAATGCCGCGTGAGTGATGACGGTCTTGAGGATTGTAAAACTCTGTTGTAAGGAACGAACCCTTAAGATAGGAAATGATCTGAAGCTGACTGTACCTTACCAGAAAGCCCCGGCTAACTACGGGCCAGCAGCCGCGGTAATACGTAGGGGGCGAGCGTGATCCGGATGGATTGGGCGGAAAGGGGGAGTAGGCGGTGGAGTAAGGCGAAGATTAAAGCCCGAGGCGCAACCCCGGGTCGGTTTAGAA
+
88A?@?=5:)1=;8=;;=,<<;;;;C@EFDFB<;CCCFEGEEFGGECEFGF@B>8@CC@FC@@@+@FE<CEDECC?@BE=,CE,=FC,B??AEGG8F9FGGGFFAFF<CFGCFFGGC8FFGG,CEGGEG9EF8FC,CEGGFGGG9E=DFFC;FGF=BEFEFF8DFGGGECGG?FGC+1*@79?9CFFGGGG*:6,>CG*?7CEBD3AEF3C:*8.?F3<C0:*9?7EC:49)49>F(3)9(9,<69=9D(()3(.34C*2(<(-4))66-:9880*01-(,.418((--(,--((()..24
@M02996:162:000000000-B87FG:1:1101:5820:5728 1:N:0:TAGCGCTC+AAGGAGTA
CCTACGGGTGGCAGCAGTGGGGAATATTGGGCAATGGGCGCAAGCCTGACCCAGCAACGCCGCGTGAAGGAAGAAGGCTTTCGGGTTGTAAACTTCTTTTGTGAGGGACGAGAAGAAGACGGTACCTCATGAATAAGCCACGGCTAACTACGTGCCAGCAGCCGCGGTAATACGTAGGTGGCAAGCGTTGTCCGGATTTACTGGGGGTCAAGGGGGGGTAGCCGGGTCGGCAAGTCAGTTGTGAAATCCACGGGCTTAACTCGTGAACTGCATTTGAAACTGTTGATCTTGAGGCTCGGAG
+
68ABC5:):00==8=;===;;888EFDFGGGGGGGGGGGGGGGGGGGGGGFGGFCEFFGGGFGE>FEFFGFGGGGGFGGGGGGGGGGGGGGGGGGGGGGGGGFGGGGGGE@FEGGGCFGGGGGGGGGGGGFGGGGGGGGFGGGDGGGGGG6C>DGGGGGGGGGGCCE8?EFFGGFFGGGGGGAFGGGGGEDGGBEC>DGFGCFFF3>5)87CF))/)(/9>E7CGD>79BDF014964*2-04@698)94(7999>BFC2)*-.((4)94*).)7<=:4A)16472<>44.)3(((0,4(-
@M02996:162:000000000-B87FG:1:1101:7611:5730 1:N:0:TAGCGCTC+AAGGAGTA
CCTACGGGAGGCAGCAGCTAAGAATATTCCGCAATGGACGAAAGTCTGACGGAGCGACGCCGCGTGGATGATGAAGGTCGGAAGATTGTAAAATCCTTTTATAACTGAGGAATAAGCAGTGTGAGAGAAACGCATTGTGGTGACTGTAGGTTATGAATAAGCAACGGCTAATTACGTGCCAGCAGCCGCGGTAACACGTAAGTTGCGAGCGTTGTTCGGAATTATTGGGCGTAAAGGGCATGTAGGCGGTTTTGCAAGCTTGAGGGGAAAGGCAGGAGCTTAACTCCTGGACTGCGTTGAG
+
88BBC?>>5:)=8==;==;;<;;CFFGGGGGGGGGGGGGGGGGGGGGGGGGGGF@EFGGGGFFG@CEEFGFGFEFGGGGGGGGGFGGGGGGGGFGGGGGGGGGGGFGGFGGGGGGGGGGAFEFGGGGGF<FGGGGGGFGGGGGG;D=FGGGGGGGGGGFFGGGGDEGGGGGGGGGGCGDGFGFFGGFGGGDEDEGGFGFFGGGFGGFFFFGCCDFGG;DGFC6CGFGGFFG7>B6FA?DG?G:F<FF>G((76:<<5C582?:)4(4;>:FBB8>E)832:@B>2>>)5..4)4(:0:732
@M02996:162:000000000-B87FG:1:1101:5287:5740 1:N:0:TAGCGCTC+AAGGAGTA
CCTACGGGTGGCAGCAGTGGGGAATCTTCCGCAATGGACGAAAGTCTGACGGAGCAATGCCGCGTGAGTGATGAAGTTTTTCGGAACGTAAAACTCTTTTGTTTGTGACGAACGTGCCTTCCATCAACAACAGAGGGCAGTGACGGTAGCAAACGAATCAGCCACGGCTAACTACGTGCCCGCCGCCGCGGTGATGAGTAGGTGGCGAGCGTTGTCCGGACTTATTGGGCGTAAAGCGCATGGAGGCGGTTTTCTCAGTCTGGAGGGAAGATGCGGGGCTCAACCCCGTCTGGCTCTGGAT
+
88ABC5>5:50====;===;;888CEFGFCFE@FCGGGFFF:FEGGGGGGGGEFF7EFGGFEEF+CFEFFGGGEEEE<EFFFGGCE@EFFFFFFGCFFGGGGGGGGGAFG7CF7?ADDF9FFFCEFEF9FFGFDFFDCDFG8,,@C?+@FE;@FC+BF+>EF>8D:CEC:8<CFGG6,:*43@*4:8C<593*:F++23++:=FG5A>DFC**.7**(/*)*0*29<C?)9:9?<F9>3947()3))3<(,74)).-+2.6@<).(417(2)6)./04(-,9)((-344((2:)()).)))
@M02996:162:000000000-B87FG:1:1101:11663:5740 1:N:0:TAGCGCTC+AAGGAGTA
ACTACGGGTGGCAGCAGCTAAGAATATTCCGCAATGGACGAAAGTCTGACGGAGCGACGCCGCGGGGATGATGAAGGCCGAAAGGTTGTAAAATCCTTTTGTATTGGACGAATAAGTGTGGCAGGTAATGGTCACATGGTGACGGTACAATTTGAAGAAGAGGCGGCTAATTACGTGCCAGCAGCCGCGGTAACACGTAAGCCTCGAGCGTTGTTCGGAATGATTGGGCGTAAAGGGCATGTAGGCGGGTAGCTAAGCTTGGGGTGAAAGTCAGGGGCGCAACTCCTGAACTGCATTGAGA
+
-86?C@=5:01=;8=;;;6;<;;@6CC<FGFB@C@CCEFCEEECC@,CCEED@B8@@FEGFB=>+=FC:?EDEADFFGGGDEGEGA?F7@ECFCFGG?<FFFF9,EBDDGGG8FFG@F:FFGGGG5EFFGGFGGGG;EF@FFFGG@FGGG,>,@CE9EFCECCBFGG5CB+<@;F*=EF9?>AA<CDDGG3CEFGGFFGFGC<):9DFF:1*17):>65C7+202=GG:E)<?BAF?F>*4*.=A?E>)(-))6<4??0).>(73;<??)266A4*5((-470.3>).<5.).34)*..4,
@M02996:162:000000000-B87FG:1:1101:5818:5746 1:N:0:TAGCGCTC+AAGGAGTA
CCTACGGGTGGCAGCAGTGGGGAATATTGGGCAATGGGCGCAAGCCTGACCCAGCAACGCCGCGTGAAGGAAGAAGGCTTTCGGGTTGTAAACTTCTTTTGTGAGGGACGAGAAGAAGACGGTACCTCATGAATAAGCCACGGCTAACTACGTGCCAGCAGCCGCGGTAATACGTAGGTGGCAAGCGTTGTCCGGATTTACTGGGTGTAAAGGGCGTGTAGCCGGGTCGGCAAGTCAGATGTGAAATCCACGGGCTTAACTCGTGAACTGCATTTGAAACTGTTGATCTTGAGTATCGGAG
+
8ACCCDD5=0)=;=8====;;88BFGGGGGGGGGGGGGGGGGGGGGGGGGGGGGGGGGGGGGGGGGGGGGGGGGGGGGGGGGGGGGGGGGGGGGGGGGGGGGGGGGGGGGGDGGGGGGGGGGGGGGGGGGGGGGGGGGGGGGGGGEGGGGGGGGGGGGGGGGGGGGGGGGGGGGGGGGGGGGFFFGGGGGGGGFGGFGGFGFGFGGFFFFGFGFFDD>DGFGGGGFEC9@DD>B4*)6@FACAB>F6>F<>EF;1>BGGFFFF?F?:2=8DAFBFC=4>7:?<AFA<<:>69?<AF??B?2
@M02996:162:000000000-B87FG:1:1101:10238:5755 1:N:0:TAGCGCTC+AAGGAGTA
ACTACGGGAGGCTGCAGTCGAGGATCATTGGCAATGGGCGAAAGCCTGACAAGGCGACGCGGCGTGGAGGATGAAGGCCTTCGGGTTGTAAACTCCTGTCATAAGGGAACAGGCGAGGGTACCCAATACGTACCTTAGTGGAGTGTACTTTAAGAGGAAGCGACGGCTAACTCGGTGCCAGCAGCCGCGGTAATACAGAGGGCGCAAGCGTTGTTCGGATTGACTGGGCGGAAAGGGCGCGTAGGTGGCTAGGCGGGTCGGATGGGAAAGCTCCGGGCTCAACCCGGAAAGTGCGTCCGAA
+
6886A?8=81)8;;=6;=;888:@,;6,,-;C@<;CCDCBECCEFE8EAECD,96@@CCC8=@>+>@CGDEFFEFFFFF<,EFDEB?F+@?A<AFGGF,BFAFGFFFFFFFEFDGGGGG:FGGGGGGGGGEGGG=9DEE,D>F,@@DE=,3EFGGCDGFFE9>>FGG5CEC7C;A*=>?CC<AFAFGGDG)?C*AFFGFFF*28:DEFF>*29.0:C>C9)*0:+9FDFF)<B9:FFB>9713<?*989(.).:>(7*14>;(4(4<?>(2).4>E53(-493:?BFBFFF26<>(8132-
@M02996:162:000000000-B87FG:1:1101:5296:5755 1:N:0:TAGCGCTC+AAGGAGTA
CCTACGGGTGGCAGCAGTGGGGAATCTTCCGCAATGGACGAAAGTCTGACGGAGCAATGCCGCGTGAGTGATGAAGTTTTTCGGAACGTAAAACTCTTTTGTTTGTGACGAACGTGCCTTCCATCAACAACAGAGGGCAGTGACGGTAGCAAACGAATAAGCCACGGCTAACTACGTGCCAGCAGCCGCGGTAATACGTAGGTGGCGAGCGTTGTCCGGAATTATTGGGCGTAAAGCGCATGTAGGCGGTTTTCTAAGTCTGGAGTGAAAATGCGGGGCTCAACCCCGTATGGCTCTGGAT
+
8CCCCEF==0)=;======;;88BFGGGGGGGGGGGGGGGGGGGGGGGGGGGGFGGFGGGGGGGFFFGGGGGGGGGFGGGGGGGGGGGFFGGGGFGGGGGGGGGGGGGGGGGGGG@FFGFEFGGGGGGGGFCFGGGGGGGGGGGGGGEGGGGGGGCGGGGGGFGGGGGGGFGF9DGEFGGGGFFDGGGGGGECAGGFGGFGGGFGGDBFFGDDEF7D?DDDCF:F?9F6@GE>??FFFDD?D<46?69D96::ABA<9*546:-4(3.79D>FBFGFF-31=7?FFF>4;:?F<(5<)5))
@M02996:162:000000000-B87FG:1:1101:15533:5785 1:N:0:TAGCGCTC+AAGGAGTA
ACTACGGGAGGCTGCAGTGAGGAATATTGGTCAATGGGCGAGAGCCTGAACCAGCCAAGTAGCGTGCAGGATGACGGCCCGATGGGTTGTAAACTGCTTTTAACCGGGAATAACGGTACCTTCGTGAAGGTAAGTGCATGTACCGGTGGAATAAGGATCGGCTAACTCCGTGCCAGCAGCCGCGGTAATACGGAGGAATCGAGCGTTATCCGGATGTATTGGGTTGAAAGGGAGCGTAGGCGGGAAGTAAAGGCAGCTGTGAAATGGAGACGCTCAACGGCGGCACTGCAGGGGAAACAGG
+
88@?C?8=:108;;8;;6=;;;;CCC6@EDEEDCECCDFCECCEFC,EEFFFEE;CAFD:@CC@8@BDGGCFF@C@CFFG+@+?CFC4@@<CDF9FCF,E,,BF9FCDCG<EGFG+@FGGCBFFEFGGGGEFGG=FGG;FGGGFGE6+C>F9EGFCB=7>>>+@FFAFGB@FGEG?FFCEF>*9C?CG8CFFD6CC:*2;<7CBE9;B87DGCB5)0/+09@E12)<:<FCB::3<(35C?G9>;>B)*6<@2:BFB*96:FDB)-).55744,):04<(4)1041(..43((44?:?(4:
@M02996:162:000000000-B87FG:1:1101:21386:5812 1:N:0:TAGCGCTC+AAGGAGTA
ACTACGGGTGGCTGCAGTGAGGAATATTGGTCAATGGCCGAGAGGCTGAACCAGCCAAGTAGCGTGCAGGATGACGGCCCTATGGGTTGTAAACTGCTTTTGTGCGGGATTAAAAGTCTCCACGTGTGGTGATTTGCAGTTAGCGCGCGAATAAGGACCGGCTAATTCCGTGCCAGCAGCCGCGGTAATACGGAAGGGCCGGGTGTTATCCGGATTTATTGGGTTGAAAGGGAGCGTAGGCGGCTGAATAAGCGTGTGGTGAAATCCCGGGGCTCAACCCCGCGTGTGCAGCGCGAACGGG
+
88@AC?8):0)==88;;;=;;;;C6CCFFGFGFFEDEFGCFCBCEC<EDFFCEECCEFFC@CCB8@BDGFC<EDC@FFFG,A=ECFC,@F<?CEEFGE<FFGGGGG+=:+9AFGGGBF<FGGGGGGGGG6DF,E;FGGG<DEGGGGC>EEGCFGFCC@:B:?:CF9EGGF>CDGGECFFFFCB>ED)9;@FGDEEEE5C:3CE==<3@7@F>C5.**62:=EC12)<>BFGFFF>@23>GBD6.,<53:6<B79-8-*9(4F7>)674>7>>F()30,4,-7,7(44465:49>FFDF>?6
@M02996:162:000000000-B87FG:1:1101:21369:5812 1:N:0:TAGCGCTC+AAGGAGTA
ACTACGGGTGGCTGCAGTGAGGAATATTGGTCAATGGCCGAGAGGCTGAACCAGCCAAGTAGCGGGCAGGATGACGGCCCTATGGGTGGTAAACTGCTTTTGTGCGGGAGTAAACGTCGCCACGTGTGGGGATTTGCAGTTAGCGCGCGAAGAAGGACCGGCTAATGCCGTGCAAGCAGCCGCGGTAATACGGAAGGGCCGGGGGTTAGCCGGATGTAGTGGGTGGAAAGGGAGCGTAGGCGGCGGAAGAAGCGGGTGGTGAAATGCCGGGGCTCAACCCCGGGGCGGCAGGGGGAACGGG
+
88,6=?551))=;8=6;==;;;;;6C66CC<<@CFAC@C@CC@CCC,C@E-,CA6C@FF:<@,@+@7@CCBBF=,8=::C,9,:EEC,@:9@EF<EF,,C,F=E9F+>>++8CE;?=F==FGGFDGFGG+BC+:,3CFF,@@=9CB:@EGG7CGEC>>CC5)4:?,,9<C;CD*A<=6CE59)089C**<CCE5:ED5CE)7C):1)7)*9=<58)*6*00:=1*)205><731-7(:;C)7-04756),,926(33*7((/.).)607779(()0*(,(4)((,(,1((-,((-()(-,4
@M02996:162:000000000-B87FG:1:1101:27249:5813 1:N:0:TAGCGCTC+CAGGAGTA
CCTACGGGAGGCTGCAGTGAGGAATATTGGTCAATGGACGCAAGTCTGAACCAGCCATGCCGCGTGCAGGAATAAGGCCCTATGGGTCGTAAACTGCTTTTGTGGTGGAGCAATAAGTCGTACGTGTACGGCGATGAGAGTACATCACGAATAAGCATCGGCTCACTCCGTGCCAGCAGCCGCGGTAATACGGAGGCTGCAAGCGTTATCCGGATTTATTGGGTTTCAAGGGTGCGTCGGCTGTCGTCCAAGCCAGCGGTGCAAGCCCGGCGCTCCACCCCCGCACCGCCCCCCCTCCCG
+
68BCCD=A910=;=====;==;;;CFGGGGGGGGGGGGGGGGGGGGGGGGGGGFFGFGGGGGGGGGGGGGFGGFGGGGGGGGGGGGGFFGFEFGGGGGGGG,:,8::899:AEGGGGFGGFGGGG,E,E+>F6==>,6,,@,E,,@,C=8+=D,>E99D78CB+<DEGGC8:CG,<F7?FGDF>:*2/+,=*//*:)1*:**0:875)8AG7).)*0)+2+,2/*0+*)**).,4)-()14/(.)..4D()/(-(((/),,))))-8?),)(-(8*)4(4;)(((4((4>2(((-(04((
@M02996:162:000000000-B87FG:1:1101:27231:5826 1:N:0:TAGCGCTC+CAGGAGTA
CCTACGGGAGGCTGCAGTGAGGAATATTGGTCAATGGACGCAAGTCTGAACCAGCCATGCCGCGTGCAGGAATAAGGCCCTATGGGTCGTAAACTGCTTTTGTGGTGGAGCAATAAGTCGTACGTGTACGGCGATGAGAGTACATCACGAATAAGCATCGGCTAACTCCGTCCCAGCAGCCGCGGTACTACGGAGGATGCAAGCGTTATCCGGCTTTATTGGGTTTCAAGGGTGCGTAGGCTGTGGTCCCAGTCAGCGGTGAAAGCCCCGCGCTCCCCTCCGCCACTCCCTTTGCACCTG
+
-8ACCA858))===8===6;=;;;EEFGGGGGGGGGGGGGGGGGGGGGGGGGGFGGDFFCGGGGGGGGGGDFFEGGGGGGGGGDFGGGGGGGGFGGGDCFC,:,8::+99:9EFCF9AE>FGGGGCE8F=CF6FC73>9,DFFADD,E78+@+CDECDG7BCF+7DCGGCC,<E,9E6CGGGF>8CC*29B:*/48);6A*++0*25);FG5C)276):@+<*/57+*)/*)(-4;32338427(7.5C(84:?)6)53(()).4318)-1(41<*)4(46)((,:2(48(42)))1333
@M02996:162:000000000-B87FG:1:1101:11074:5835 1:N:0:TAGCGCTC+AAGGAGTA
ACTACGGGAGGCAGCAGTAAGGGATATTGGTCAATGGGGGGAACCCTGAACCAGCCATGCCGCGTGAGGGATGAAGGCCCTACGGGTCGCAGACCTCTTTTGCCGGGGGATAACGCGCCCCACGCGTGGGGCGGGGAAGGTACCCGGAGAATAAGCATCGGCTAACTCCGTGCCAGCAGCCGCGGTAATACGGAGGATGCGAGCGTTATCCGGATGTATTGGGTTTAAAGGGTGCGCAGGCGGGGCGCTAAGTCAGCGGTGAAAGGCGACGGCTCAACCGGAGCAGGGCCGGGGAGACGGG
+
88A?C?880:1888=6;=;<<;6C,CCCEDCCAAFDFFCDDEE=FD8EDFFDEEBBD,?BB>@>8>B@FDEBFDFFGG<C+@BCFEF@@<::@FD,D:,F;@F:>C@D><*4@@CCFGEGGGGGGCCEE>ECC:*:ECEGGE:CGEGGGGGCGGFCF9CE87AEGGFFGE:CG>EFGFFG=<B>ECDG7FGG=5CEF4<FD7>DC17B)9FGDE>)04*;=CC9*)ACAFGFBF0>3>:DBD602)7-)(4@))6<0=D(3;<9<<:>5(9;9()09,.9173((.33(-4((--4>((-4
@M02996:162:000000000-B87FG:1:1101:21199:5844 1:N:0:TAGCGCTC+AAGGAGTA
ACTACGGGTGGCAGCAGTGGGGAATATTGGGCAATGGGGGCAACCCTGACCCAGCAACGCCGCGTGAAGGAAGAAGGCTTTCGGGTTGTAAACTTCTTGTAAGTGGGACGAGAGTGACGGTACCACTTGAATAAGCCACGGCTAACTACGTGCCAGCAGCCGCGGTAATACGTAGGTGGCAAGCGTTGTCCGGAGTTACTGGGTGTAAAGGGCGCGTAGGCGGGATAGCAAGTCAGATGTGAAATCTATGGGCTTAACCCATAAACGGCATTTGAAACTGTGAGTCTTGAGTAGCGGAGAG
+
8868@:=5=01=;8=;;==;;88@6C6CCCFFCCCCCFDDCCCFGG8ECFEEEA:CDFCF7@8>6>BEGGDFFCCFEF=C,ECCDECF?@@AEEDFF<,CFGGA?FDDEFG:FGEFGGGGGGGGGGG<EFE9EFGG=DGGGGDEGG7BFE@:FGFE@EC@D95>F4CE,;CF2CG=6<=A=D>?C:9>:CGGDE*3.@F=:FG0:);CFFGG>BBG/4CD=C71:5CCA?7F664@A2926CAF<=*625?F?((5>F>??).557(8<6)))6@CF7)96/:)--))664646>779,,,
@M02996:162:000000000-B87FG:1:1101:8712:5850 1:N:0:TAGCGCTC+AAGGAGTA
ACTACGGGAGGCTGCAGTGGGGAATATTGGACAATGGGGGAAACCCTGATCCAGCGACGCCGCGTGAGTGAAGAAGTATTTCGGTATGTAAAGCTCTATCAGCAAGGAAGAAAATGACGGTACTTGACTAAGAAGCTCCGGCTAAATACGTGCCAGAAGCCGCGGTAATACGTATGGAGCAAGCGTTATCCGGATTTACTGGGTGTAAAGGGAGCGTAGACGGCAAAGCAAGTCTGAAGTGAAATCCCGGGGCTCAACCCCGGAACGGAGTGGGAAACTGGTGAGCTAGAGTGCAGGAGAG
+
-8,?A?==51)=;;=;;==;;78@,C,CECFFCCFDFFDDEDFFGDCEF,<FDA:@@@CC@@>>6>BC<CAFFCAE5@C<,?CC4BAE9?ABCF,FF<,CFGGGDFDDEGGCFGAFGGGGGGG<;FFGGGGGFFGG8DFGG8+@FD,EFG,DDGAC,@9839@BF8CEFBFG;>,;>CE7CCAFE?:?69DGCE*4;:C1;CG);/=A;8CE<;>G/,:D6?CCCDFF:FCF925@AAF*5D9?A=?8D>B@9(3<?FF??DF>27(8)(*,4:F:<3)6(1(.44)))55)6)..082.-
@M02996:162:000000000-B87FG:1:1101:4047:5851 1:N:0:TAGCGCTC+AAGGAGTA
CCTACGGGTGGCAGCAGTGAGGAATATTGGTCAATGGGCGAGAGCCTGAACCAGCCATGTCGCGTGCAGGAATACGGCCCTATGGGTTTTAAACTGCTTTTGCCTGGGGATAAAGTGGCGGACTTGTCCGTTATTGCAGGTACCAGGCGAATAAGGATCGGCTAACTCCGTGCCAGCAGCCGCGGTAATACGGAGGCTCCGAGCGTTATCCGGATTTATTGGGTTTAAAGGGTGCGTAGGCGGCATCTCAAGTCTGTGGTGAAATGTCAGGGCTCAACCTTGGCCCTGCCATGGAACCTGG
+
8A@CC?A5880====;===;;;;;EEGGGGGGGGGGGGGGECFF8FFGFGFGGEEFCEFGGGGGGGGGGGE@<F6CF@FC<FGGGF:FGGGGEGFGEGGGGGAFFFFGGFCBE<CEFFCEE:7FFDE<AFFGCFDFGDEFGGFDFD>@EGGGGGGG?FGDEDGEGGGGGGFGGGGFEFGGCDBEGGCD@@FGE>GC)27BDGEFGGDDFF==D@)9=<CGFGG75)3266*<::?F6?DC?C48(7)-:26=)6)6<CF1:?446<<A1)92:<>:/(.2)14,)4644:).88)4)((4:
@M02996:162:000000000-B87FG:1:1101:8698:5861 1:N:0:TAGCGCTC+AAGGAGTA
ACTACGGGAGGCTGCAGTGGGGAATATTGGACAATGGGGGAAACCCTGATCCAGCGACGCCGCGGGAGTGAAGAAGGATTACGGTATGGAAAGCTCTATCAGCAAGGAAGAAAATGACGGTACTTGACTAAGAAGCTCCGGCTAAATACGTGCCAGCAGCCGCGGGAATACGTATGGAGCAAGCGTTATCCGGAGTTACTGGGTGTAAAGGGAGCGTAGACGGCAAAGCAAGTCTGAAGGGAAATCCCGGGGCGCAACGCCGGAACGGCCGGGGAAAACGGGTAGCAAGAGTGAAGGAGGG
+
86,6@::85108;;86;;=;;@;B6@,,CAFFFA<CCDDDCCCEF7CCD;C,@A9@@CC@@@8=+>FE8?<ED?CE,:95,5B:9BDE,?=?=B5FAA5EDFGGFGCCCFFGFF>FGGGGFGD,CFFGCFGGGGGF8BFCG68FFG7D9B,DFFC@>DC@:34>F*=C,:E?2<52<?EFFGF881*:;+@E8>*/0CCC:CG.:)9BF?FGCB>D)2799:51:>:60<CF))4=AF?*4927)*/,>>B>9(9BFE)4,7;6>F06)()(49580((-()(,4,.)4(3.6)-6032(,
@M02996:162:000000000-B87FG:1:1101:4064:5863 1:N:0:TAGCGCTC+AAGGAGTA
CCTACGGGTGGCAGCAGTGAGGAATATTGGTCAATGGGCGAGAGCCTGAACCAGCCATGTCGCGTGCAGGAATACGGCCCTATGGGTTTTAAACTGCTTTTGCCTGGGGATAAAGTGGCGGACTTGTCCGTTATTGCAGGTACCAGGCGAATAAGGATCGGCTAACTCCGTGCCAGCAGCCGCGGTAATACGGAGGATCCGAGCGTTATCCGGATTTATTGGGTTTAAAGGGTGCGTAGGCGGCATCTCAAGTCTGTGGTGAAATGTCAGGGCTCAACCTTGGCACTGCCATGGAAACTGG
+
8ACCCDF5=00=;======;;;;CFFGGGGGGGGGGGGGGGGGGGGGGGGGGGFFFGGGGGGGGGGGGGGGGGFGGGGGGGGGGGGGGGGGGGGGGGGGGGFGGGFGGGGGGGGGGGFGGGGGGGGGGGGGFGGGCCAFGGGGGGGGGGGGGGGGGGGGGGGGGGGGGGGGGGGGGGGGGGDDEGGGGGGGGGFGGFGFA<35>GGFFFCCEGEF:CAGGFG59C@ECAFG:32()4:D3<DF>9E?4>)6=6A2--<*.3@2<A)4)*.04<:@CF:?789>?24<:57.-.4)801:-5
@M02996:162:000000000-B87FG:1:1101:16915:5880 1:N:0:TAGCGCTC+AAGGAGTA
ACTACGGGTGGCAGCAGCGAAGAATATTCCGCAATGGACGAGAGTCTGAAGGAGCGACGCCGCGTGGAGGATGAAGGTCGGAAGATTGGAAAATCCTTGTGAGTGGGAAGAAAAAGGGCATAAGGGAAAGGGAGCATGGGGACGGTAGCACTAGAAAAAGCAACGGCCAATGACGGGACAGGAGGCGCGGTAACACGTAAGTTGGGAGCGTGGATCGGAAGGATTGGGAGGAAAGGGCGGGGAGGCGGTAAGGCAAGGGTGGAGTGAAAGACCGGAGCTGAACGCCGGAAGAGCATAGGGA
+
88AAC:8):0)=;8=;;;+8+88;;C,@,;CCC:CAF,CCE+@B;C,CC,6,CA9:@@@@6>8=+87C<=CFECDFFFF@EGEE,,<F,9??D,:?,,,CE5E:<+,,4@<=,A,@+33=,5?E@F8,,@?@,=73,3,5>E>>F*D>,E;8,<3@,39<2;?>*17*/,40=B*4:5**/*.8**/1:512*9:+)00)1*+0+)5;35129)*091*/./*2+77/,89)..3<1())-)(8,)891((05:?2:**(45(.(.62*)*(,3;/)(.(5984:6>0-,,(.(5)*.,((
@M02996:162:000000000-B87FG:1:1101:25502:5880 1:N:0:TAGCGCTC+AAGGAGTA
CCTACGGGAGGCAGCAGTGAGGAATATTGGTCAATGGTCGGAAGACTGAACCAGCCAAGTCGCGTGCAGGAAGACGGTCCTATGGATTGTAAACTGCTTTTGTACGGGAATAAAGTGCGGGACGTGTCCCGTTTGGAATGTACCGTAAGAATAAGGGTCGGCTAACTCCGTGCCAGCAGCCGCGGTAATACGGAGGACCCGAGCGTTAGCCGGATTTATTGGGTTTAAAGGGTGCGCAGGCGGAGGATTAAGTCAGCGGTTAAATTCTCATTCTAAACATGAGAACTGCCATTGATTCTTG
+
-ACCCD=A5))88=8=====;;,6;CFEFGGGGGFGGGGGGGDFGGGGGGGGGGFFFGGGGGGGGGGFGGG<EFECFFFGFGGGGGGGGGGFGGGFGCEFGGFFEFFEC=FFGGGGGG>EGGGGGFGDFFE<DFGG@FGGGGFCF8DGGGCGF9EC?EDEEDGGG6@EFGBCD*;ACCFFGC>?=DG4B9CCGBGGBGDDDGGEC>A8)1*2CBDGGACF*<***0<*6@CE?FFE96E)4C953>5:F72=5A224C),().)4<>2*-0)))*+14<A>?4)63>2>?4A<44:*)6)6
@M02996:162:000000000-B87FG:1:1101:16924:5895 1:N:0:TAGCGCTC+AAGGAGTA
ACTACGGGTGGCAGCAGCGAAGAATATTGGGCAATGGACGAAAGCCGGAAGGAGCGAAGCCGCGTGGAGGATGAAGGTCGGAAGGATGGAAAATCCTTTTGAGGGGGAGGAAAAGGGGCACCAGGGAGAGGGTGCAGGGGGACGGAAGCAATAGAAAAAGGAAAGGCTAGTGACGGGAGAGGAGCCGCGGCAGAAGGAAAGAGGGGAGCGTGGATGGGAAGGATGTGGAGGAAGGGGAAGGGAGGCGGTCAGGCAGGGGTGGGGGGAAATACCGGGGCGTAACTCCGGAGGTGCATGGGGG
+
88@6A:85=01;;8=;;;+8+88;6CC<,-C<@<;@A,C@C+8@,;+@@66,CA9+@+@86@+>+84?=@=AEC<CFB::=>:>+,:B+,A<?,,45,,55+:,48+++@=3,A=F+:+++6@DEG7++5:7+>*,,,5**BB>F*=:,?:<,,,5,0*<*88+*/1522?++33/***//*.0**/)1*)1*)0+7*001*:)*C55).)21)10/(*6.;*23/0*)0/7(((7;()/-1(8,)84)(-)40<(,/132)(((,(())2-.<>*)-(-,72.).3-3(((-.2)*(,,(
@M02996:162:000000000-B87FG:1:1101:26636:5896 1:N:0:TAGCGCTC+AAGGAGTA
CACACGAGTGGCTGCAGTGGGGAATATTGGACAATGGGGGAAACCCTGATCCAGAAAGAAGAAATGAGTGCACAAGAAGGGAGAAATGTAAAGCTCTATCAGCAGGGAAGATGATGACGGTACCTGACTAAGAAGCACCAGCAAACAAAAAAAAAAAAGAACCAGACATACGTAGGGGGCAAGCGTTATCCGGCATGAACGAATAAAACAGACAAGTCAACGGCCTAGCAAGTCAGAAGTGAAAGCCCGGGGCTTAACCCCGCAAAAGACACTCACACTGTCAGGCTAGAGTGCAGGAGGG
+
86,,,3))050=;==,==;==88BFFFGGGGGGGGGGGGGGGGGGGGGGGGG,;;,,,,:,,:,,96,<:,5,,,,,,:6896,,,<::::<CDFGGGGGG,:,::8:98:EFFDGGGDGGGGGGGGGGGGGGGGG8=8,44,,4,,,8,++68++6++83+6,,,15776@CFGGGCEGGGFFGGDDFGFGG>**022+***)*+11*)***))03.++*42120:C?FGFADAF<BFG>:4F98F(9>FF>>FBFGG6:B((,-((0(*(.()+0....1..4:20:44<A9))7(((-
@M02996:162:000000000-B87FG:1:1101:17402:5989 1:N:0:TAGCGCTC+AAGGAGTA
ACTACGGGTGGCTGCAGTGGGGAATATTGCACAATGGGCGAAAGCCTGATGCAGCGACGCCGCGTGAACGAAGAAGGATTTCGGTATGTAAAGTTCTATCAGCAGGGAAGAGAATGACGGTACCTGACGAAGAAGCACCGGCTAAATACGTGCCAGCAGCCGCGGGAATACGGATGGGGCAAGCGTTATCCGGATTTACTGGGTGTAAAGGGAGCGCAGGCGGTAAGGCAAGTCGGAGGGGAAAGCCCGGGGCTCAACCCCGGGACGGAAGTGGAAACGGGCGAACAAGAGGGTCGGAGGG
+
88,6=:95>)1,;8=;;;=;;78@,;,6CCF<<<6CCDFCCCCCFC,CA,C,@A:@@6@@@@@>+8BD?C@CC=AE,:,,,,:=+B+B,<@<?5,:?<5:EF<FBFCBAFG8FF9FGFGGCF7FDFGF+CEGEFF@FFFGGC8CFF7CEF4DCCAC*@>6,35CF*?E,4?A*=*2B*/155:);*11*2:B8=**1?7*29F):)1=8@GC5;)9)4CD>EC):)<<(>CF64,02(7)491<B)8(9>BD(((4<67607919606)-1,..13/((,()-4-((.4(.33-(-82316
@M02996:162:000000000-B87FG:1:1101:19968:5990 1:N:0:TAGCGCTC+AAGGAGTA
ACTACGGGCGGCAGCAGTGGGGAGTATTGGACAATGGAGGAAACTCTGATCCAGCAACGCCGCGTGAGTGAAGAAGTGGTTCGCCATGTAAAGCTCTATCAATAGGGAATATAATGAAGGTACCTAAATAAGAAGTCCCGGCTAACGACGTGCCAGCAGCCGCGGTAATACGGAGGAGGCGAGCGTTATCCGGATTTAGTGGGTGTAAAGGGAGCGTAGGCGGCCCGGGAAGTCAGCGGGAAAATCAGGCGGCTCAACCATCGGGCGCCGTTGAAACGGACGGGCTGGAGGGAACAAGAGG
+
88A=CA58)116888;;<;6;@@68;;,C@FC@A@@C<@@B@DFGC9CFCCFDECCAFEF=8>>+>CCCCDCECEE5?A<+EF+8B:B:???<ECEE<,CFGAFAFFFF,C,CF,FGGGGGGGG;FGG9FFGDFGDDFGGGDEGGG6CEC5CGEFC5D9,,0@CFCEG:FCGDGE=B=C75858:>*8*=CG8:***:**29F8*/9@@=D5/8)C94CD4C79:)C)(09<.66@:9D)(1.0))957(453,4).:*-)0-4039B3;1(4(93*(4((0,04((((((,((,(0.(.3
@M02996:162:000000000-B87FG:1:1101:17420:5998 1:N:0:TAGCGCTC+AAGGAGTA
ACTACGGGTGGCTGCAGTGGGGAATATTGCACAATGGGCGAAAGCCTGATGCAGCGACGCCGCGGGAACGAAGAAGTATTTCGGGATGGAAAGTTCTATCAGCAGGGAAGAGAATGACGGTACCTGACTAAGAAGCACCGGCTAAATACGTGCCAGCAGCCGCGGTAATACGTATGGTGCAAGCGTTATCCGGATTTACTGGGGGTAAAGGGAGCGCAGGCGGTACGGCAGGGCTGATGTGAAAGCCCGGGGCGCAACCCCGGTACTCGATGTGAAACGGGCCAAATAGAGAGGCGGAGGG
+
A<<CCED)1)1;;8=;;;=;;888CC<FFFFFF<ECFFFECF@CGE8E<,C,CA,78@CF+@CB+@CCFBCCE74:55,C,9FD>E@C+A59=,CFGC9FBFFEAFCA<FG,D<=BGGGG@FGCFF?,,>EFFFG8DGCCGG+@FEGGGCDE>CF:>19>D9>EG8EGDGGC?F,;E+<CGG88C:*9*<DCCD:*=FGFGGD)/18?B7*2*7:D3;CDBC=<C3EC1@))(-(83)926::9<F@?<>>DB(-39CC?:B;((()))(*).64+*)10(.(,(())..6)4(840(-32
@M02996:162:000000000-B87FG:1:1101:19954:6001 1:N:0:TAGCGCTC+AAGGAGTA
ACTACGGGCGGCAGCAGTGGGGAGTATTGGACAATGGAGGAAACTCTGATCCAGCAACGCCGCGGGAGTGAAGAAGGGGTGCGCCATGTAAAGCTCTATCAATAGGGAAGAGAATGAAGGTACCTAAATAAGAAGTCCCGGCTAACTACGTGCCAGCAGCCGCGGTAATACGGAGGAGGCGAGCGTTATCCGGATGTAGTGGGTGGAAAGGGAGCGTAGGCGGCCCGGGAAGTCAGCGGGCAAAGCAGGGGGCTCAACCAACGGTCGCCGTGGAAACGGGCGGGCGGGAGGGCACAAGAGG
+
88A=@5=8)117788;;<;;;@8@6;,;CAFCAA<CCCECCDCFD@9CC@C<CA:ECFCF=>6>+7@C8A?AE?DE,?FB+@C48C:F,????FAFA<,CFGAFBFFFD3ADGG9FFGGGGG<FDFFC9FFGGGGF9FGGEGCEFG,EFEDGGGGEDG>>>9>CF:EG9CCFDGGDE55=CC>>C91C*3?EDB**/:*999F0*)<@F>CDCE>D7<DC@EED7;E)(85@369@79B)4C:7()98C09@;105>C*2(789(-6>@>1,4490)41-9E960((,((.,(4,8),(.3
@M02996:162:000000000-B87FG:1:1101:6030:6005 1:N:0:TAGCGCTC+AAGGAGTA
CCTACGGGTGGCAGCAGTAGGGAATATTGCACAATGGGGGAAACCCTGATGCAGCAACGCCACGTGTGGGAAGAAGCATTTCGGTGTGTAAACCACTGTCGTGAGGGAATAATGCTTAATTTCGGTTAAGTTGAATGTACCTCGAAAGGAAGCACCGGCAAACTTCGTGCCAGCAGCCGCGGTAATACGAGGGGTGCAAGCGTTGTTCGGAATCACTGGGCGTAAAGGGAGCGCAGGCGGAGATGCAAGCAGTCTGTACAATACCGGGGCCCAACCCCGGACCTGCAGACTGGACTGTATT
+
88BCCBF580)==8=;===<;8;CECFGGFGGGGFGGGGGFGGGGGGGGGGGGFFGGGGGGCEGFFFFGGGFFGGGFGGGGGGGFGFGFGGGGGAFFGCFFFGGEGGFFFFEFGG9@FGGFFGEG@EGFFFEFEFGGGGGGGGGGGGGGGGGGGGGGGDGC+DFGFEGGGFGGGGGFGEEEG:>EFGGGFGGGFEGEGGF3D7AGGFFD5DEGFFGCEFGFGEDD:FGFFG:;>>FF6ED0C67.*0.:??FA?AABCFFAFABBBFF7>C>FF@;53673@B:8:0457)4871)75)))
@M02996:162:000000000-B87FG:1:1101:4341:6010 1:N:0:TAGCGCTC+AAGGAGTA
CCTACGGGGTGCAGCAGTGGGGAATATTGGGCAATGGGCGCAAGCCTGACCCAGCAATGCCGCGTGAGCGAAGAAGGTCTTCGGATCGTAAAGCTCTGTCCTTAGGGACGAAGAAGTGACGGTACCTAAGGAGGAAGCCCCGGCTAACTACGTGCCAGCAGCCGCGGTAATCCGTAGGGGGCGAGCGTTATCCGGAATTATTGGGCGTAAAGAGTACGTAGGTGGTTTTGTAAGCGTAAGGTGAAAGCCCGGGGCTTAACTCCGGCGCGCCTTACGAACTGCAAGACTTACGTGCACGAGG
+
8ABA@:>8=8)8==;;===;;88BFAFGGGGGGGGGGGGGGGGGGGGGGGGGGFGGF<FFGGGGGEGGGGGGGFFFFEGGGGGGECEGGGGGGGFGGGFFGGGGGGGF?@FFGEGGFFGGGDGFGGGG:BEFFGGGGGFGGGGGEGFFFGGGD,@DECCDF5B3::EGGGC7+14ACEGGGG>5=D39DGDFFFD5>3DBFFFFF*575B<?*)9>7(**08AFGFGF?)9=AFFEF(.7)23??B4(9(4<>BF;4624<BB8491(71D00)62)(4:4=2..43))).,.412/-,16
@M02996:162:000000000-B87FG:1:1101:6048:6011 1:N:0:TAGCGCTC+AAGGAGTA
CCTACGGGTGGCAGCAGTAGGGAATATTGCACAATGGGGGAAACCCTGATGCAGCAACGCCCCGTGTGGGAAGAAGCATTTCGGTGTGTAAACCACTGTCGTGAGGGAATAATGCTTAATTTCGGTTAAGTTGAATGTACCTCGAAAGGAAGCACCGGCAAACTTCGTGCCAGCAGCCGCGGTAATACGAGGGGTGCAAGCGTTGTTCGGAATCACTGGGCGTAAAGGGAGCGCAGGCGGAGATGCAAGCAGGCTGTACAATACCGGGGCCCAACCCCGGACCTGCAGAATGGACTGTTT
+
8ACCC>:5=01===8;===<;8;CFGGGGGGFFGGGGGGGGGGGGGGGGGFGGFGGGGGGG7FGFDGFGGGGGGGGGGGGGGCFFGGGGGGGGGEFGGCFDFFGGFCFFFGGGGGGGFFFGGGGG:8FFGDCEGGGGGGGGFG@FFEEBFF=FGGGG6@FGFGGFGGGFGGGGGGGGGGGGC@?EGGGFFDBCEGGEG=AFGEBGGFF3>CCFFFGG4>FFGGGCFCG?FGE99>E9>F)(14.5@F90045(-::2<F<<BB?F86059D9<6BCEB(((57((,:3)()).4..)).-
@M02996:162:000000000-B87FG:1:1101:4327:6021 1:N:0:TAGCGCTC+AAGGAGTA
CCTACGGGGGGCAGCAGTGGGGAATATTGGGCAATGGGCGCAAGCCTGACCCAGCAACGCCGCGTGAGCGAAGAAGGTCTTCGGATCGTAAAGCTCTGTCCTTAGGGACGAAGAAGTGACGGTACCTAAGGAGGAAGCCCCGGCTAACTACGTGCCAGCAGCCGCGGTAATACGTAGGGGGCGAGCGTTATCCGGAATTATTGGGCGTAAAGAGTACGTAGGTGGTTTTGTAAGCGTAAGGTGAAAGCCCGGGGCTTAACTCCGGCGAGCCTTACGAACTGCAAGACTTGAGTGCAGGAGG
+
8BCCC?@=81)8888::<:::88BFFGGGGGGGGGGGGGGGGGGGGGGGGGGGFFGGGGGGGGGGGGGGGFGGCGGGGGGGGGGGGGGGGGGGGGGGGFGGGGGGGGFGGFFGF@CF,?FEGGGGGGGFFGFFGEGGGGGGGGGGGGGGGGGFGFGGGGGGFGGG:=*1AFGGGGGFEGGGGFBGGGDGGFGGEC8BGFFGGG@FFDFBFCF>FFFC:CCFGCFGEGGBFGFAF?FF?3C2:4=>FF0C69EBBBFFCCAFFB?FFF>@B7:786CF(-247>254145).:682)18(,4
@M02996:162:000000000-B87FG:1:1101:6039:6028 1:N:0:TAGCGCTC+AAGGAGTA
CCTACGGGTGGCAGCAGTAGGGAATATTGCGCAATGGGGGAAACCCTGATGGAGCAACGCCGCGTGTGTGATGAAGTATTTCGGTATGTAAAACACTGTCGTTAGTGAATAATGCTTAATTCAGATACAGGAGAAGTTACTTCAAATTGCAACCCCATCAACCTTCGTTCCAGACTCGGCAGAAACAGTGGTACTGCATAGGTTTTGCGTAATCACTGGGATTATTGGGCGATAAACGCGAGAGGGCGGTTGTCTGTGCCATGCCTGGACCCACCGCGTGCCCTGCAGTCGGGCTCTTGT
+
8ACCC5==00)==8=;=<,,;8;CFFGG,<,@FGCFG86@EGG<,CEC86C,C=EGG8:CF7FGG+,:,:<@FFGG55CFCFFG7,,:,,5@9?=FF99<FF+9B,C?@;CF5?,,,9,E,,C945,,,,,,+6,444C<,,C,33,,6D@,>68++6+E,=F838=@,,3,+6:,,++;+3**,*4*+,;,,+,,4*+1**==,**3?***9+89+*2/),48,+4*/.7)((/+)())()(0())-)(()-442-+*))*,4)).().2-((.*)((-,)(,.6B?)((((4(()).6
@M02996:162:000000000-B87FG:1:1101:6064:6041 1:N:0:TAGCGCTC+AAGGAGTA
CCTACGGGTGGCAGCAGTGGGGAATCTTCCGCAATGGACGAAAGTCTGACGGAGCAATGCCGCGTGAGTGATGAAGTTTTTCGGAACGTAAAACTCTTTTGTTTGTGACGAACGTGCTTTCCATCAACAACAGAGGGCAGTGACGGTAGCAAACGAATAAGCCACGGCTAACTACGAGCCAGCAGCCGCGGTAATACGTAGGTGGCGAGCGTTGTCCGGAATTATTGGGCGTAAAGCGCATGTAGGCGGTTTTCTAAGTCTGGAGTGAAAATGCGGGGCTCAACCCCGTATGGCTCTGGAA
+
8ACCCAD5:))====;===;;88BFFGGGGGGGGGGGGGFEGGGGGGGGGGGFFFGGGGGGGGGFFGGGGGGGGGGGGGGGGGGGGFFFEFFFGGGGGGGGGGGGGGGGGGGGGGGGGGGGGGGGGGGGG8==FDGGGGGGGGGGGGGGGGGGGGGGGGGGGBFGGGCCEGGCFGG5EGCGCAAFG<CGGGB83CFFGGFGGGFGGADDDDEG>D=F6GDDGFFG4?D::D>922849B>:D9*6699D7(>04)45FGA2@(-1>BD16:425>C:>9>3?>?<B<>34(:B:73)44.(
@M02996:162:000000000-B87FG:1:1101:10484:6046 1:N:0:TAGCGCTC+AAGGAGTA
ACTACGGGTGGCAGCAGTAGGGAATATTGCACAATGGGGGAAACCCTGATGCAGCAACGCCACGTGGGGGAAGAAGCATTTAGGTGTGTAAACCACTGTCGGGAGGGAAGAATGCATGGCTCCGGCCAAGTTGAATGTACCGCGAAAGGAAGCACGGGCAAACGACGCGCCAGCAGCCGCGGCAATACGAGGGGGGCAAGCGTGGTTCGGAAGCACTGGGCGGAAAGGGGGCGGAGGCGGAGACGCAAGCAGGCTGTACAATACCGGGGGCCAACCACGGACCTGCAGACGGGACAGTGGG
+
88AAC?>5810=;8=;;==;;8CCC@,<C<E,@CCCADCC::C,CC8CE,<EEE;CAFC@768@::,6@@CBC6CE9=,,5,9C<9CF<5AA,ECDAF<?D++>>CCCF+A=,C?,,AFG=ACFDEEG=D3,@FEAA=E,@+@@EE:CFEFGEGC*8:?@1;,**4=*4*4498E=B*1:7<)0**:6>**:83*:>C5>*9/02*09759=37?4<39FF8=5C:C4-)1)-(-8>?FGFGFF<)5(94:@(,(.(<0.:0.24(46.(1((.);)-842:(.,,2...(-((-(.-6(,
@M02996:162:000000000-B87FG:1:1101:6053:6055 1:N:0:TAGCGCTC+AAGGAGTA
CCTACGGGTGGCAGCAGTGGGGAATCTTCCGCAATGGACGAAAGTCTGACGGAGCAATGCCGCGTGAGTGATGAAGTTTTTCGGAACGTAAAACTCTTTTGTTTGTGACGAACGTGCTTTCCATCAACAACAGAGGGCAGTGACGGTAGCAAACGAATAAGCCACGGCTAACTACGTGCCAGCAGCCGCGGTAATACGTAGGTGGCGAGCGTTGTCCGGAATTATTGGGCGTAAAGCGAATGTAGGAGGTGTTCTAAGTCCGGAGTGCAAATTCGGGGGCCAACCCCGTATGGCTCTGGAG
+
88ACC5:):00=;==;===;;88BFFFGGGGGGGGGGGGGDFGGGGGGFGGG@CFFFGGGGGGG@B,BCEGFFFGGGGCFGGGGEGFFFG=DFGGGF9<FGGFGGGGGEGGFEGCFG+<EDCGFGEFGGGGGGG?E+@D>D=DGEG=@+@FGGGGGGGGG9?BCFEGG>EFCFG6A:;77:359DCFC95)138<9+>FA*7F4@7553>D:7@BCF1/178+*01:=(79712(*.()13D4?<=*(>,(9-)).-0:))0,(((.)9)0))-0;33(((0(,36(-,4(483,4?274(
@M02996:162:000000000-B87FG:1:1101:6073:6058 1:N:0:TAGCGCTC+AAGGATTA
CCTACGGGGGGCAGCAGTGGGGAATCTTCCGCAATGGACGAAAGTCTGACGGAGCAATGCCGCGTGAGTGATGAAGTTTTTCTGAACGTAAAACTCTTTTGTTTGTGACGAACGTGCTTTCCATCAACAACAGAGGTCAGTGACGGTAGCAAACGAATAAGCCACGGCTAACTACGGGCCAGCAGCCGCGGTAATACTTAGATGGCGATCGTGTTCCGTAAGTATTGGTGTTAAAGCGCATGTAAGCGGTTTTCTAAGTCTTTAGTGAAAGTACTGGACTCAACCCCGAGTGGCTCTGGGA
+
8@CCC*8)0))8888::<:::88BEFFGCFEGGGGGGGGGDGFGFFFFGGEFFFGGGGEGFGGGFFG@>DFGFGGGCFFGGF,<=DC<+@CFEFFFEGGGFGFFFF,3@@FFF:>CF7;BCFG,<,6@CFCGGG782=>2C;EC*8C7*?CCFC>CGGF>CC22**/:*/A<:7@E*1*C5FF?FG*)C512:7C@9**/2*<*+*)0087A*)0*:87D3*00+02*))/))-)*6()70*)*)09(126>0)).69*))*).)).6*.*.).*<?(4>7@,44:((((-(-((./))((
@M02996:162:000000000-B87FG:1:1101:18162:6062 1:N:0:TAGCGCTC+AAGGAGTT
ACTAGGGGAGGCTGCAGTGGGGAATATTGGACAATGGGGGAAACCCTGATCCAGCGACGCCGCGGGAGTGAAGAAGTATTTCGGTATGTAAAGCTCTATCAGCAAGGAAGAAAATGACGGTACTTGACTAAGAAGCCCCGGCTAACTACGTGCCAGCAGCCGCGGTAAGACGTAGGGGGCAAGCGTTAGCCGGATGTACTGGGTGTAAAGGGAGCGTAGACGGCAAAGCAAGTCGGAAGGGAAATCCCGGGGCGCAACCCGGGAACTGCGGTGGAAACTGTGGAGCGAGAGAGCAGGAGAG
+
AA,AA68:5:186;=;;=;;;786,6,,<@F8@<<CACDDCC@FFC<CE,CC<A:@@@BB+@6>+7CC8??CFACF,@,<,9BC8B9E,9???F,A<<,:BEBF<FDDFGGCFG9EFFGG@FF,CFEF,EEGGGGGD=EFG8+>FGCEFE3DFFFCDFF@,34BF*?=,=?A2BFEGDD>CC>;C2*:*:CECB**/::*2CF7:)9BFFFGC>>D)4>DFCC7>7:71:CF6-(79?>*-92;)1/3C>F:((-297*(-71990)5*()(-4>:7().)/3<3.(-49>(3(.4.(-.3
@M02996:162:000000000-B87FG:1:1101:21998:6078 1:N:0:TAGCGCTC+AAGGAGTA
ACTACGGGGGGCAGCAGTGAGGAATATTGGTCAATGGGCGGAAGCCTGAACCAGCCAAGTCGCGTGAAGGATGAAGGTTCTATGGATTGTAAACTTCTTTTGTTCGAGGGTAAAGTGAGTCACGTGTGGCTTATTGCAAGTATCGAACGAATAAGCATCGGCTAACTCCGTGCCAGCAGCCGCGGTAATACGGAGGATGCGAGCGTTATCCGGATTTATTGGGTTTAAAGGGTGCGTAGGCGGGAGGTGAAGGCAGCGGTCAAATTGGGTAGCTCAACTAGACCGAGCCGGTGAAACTGGG
+
8ABCC@=9:908788::<:::::=9C?CEDEFCAABFFFCDEEEFFDFFG=CEFADDGE?E>@B3>FEGGFDEBCFF@@F9AECFGD=DECCCFGEGC;FGGF,@CCCCF6<FFG@FGG?FGGFFGGGGGF:>=@EGGGGGGGGGFGGGGGEGGGFC@6CCD8CFG7AFC:CGFGGCCE=C77>DCGGCFCGDFGGF*CFDGG5897B56>EC>3*06**=CC1/0CCAFGF:?FF:?@*5>383)8:*67F0??FFGG41>4<>):0F,::?)1<0()5)147499>94(-3(.6/-..,
@M02996:162:000000000-B87FG:1:1101:14667:6110 1:N:0:TAGCGCTC+AAGGAGTA
GCTACGGGGGGCAGCAGTGAGGAATATTGGTCAATGGGCGGAAGACTGAACCAGCCATGCCGCGTGGGGGAGGGAGGCCCTATGGGTTGTAAACCCCTTTTGCCCGGGAGTAAGAAGGCGGACGCGTCCGCCGATGAGAGTACCGGGAGAATAAGCATCGGCTAACTCCGTGCCAGCAGCCGCGGTAAGACGGAGGAAGCGAGCGTTATCCGGATTTATTGGGTTTAAAGGGTGCGTAGGCGGGCCGAGAAGTCAGCGGTGAAATATCCCGGCTCAACCGGGAGGCTGCCGGGGAGACGGG
+
88BBC?8=9818888::<:::9:C:CCFDC?EDAFCD,:>:CECFFAEEF<FEAB3=C>DD6@>3>CCFDC:E:<CBCFG*<,>EGD*><<@FGFGE:<C<FFG8FCCFG*<?,?FGGFGGGGGGGG>EGGGE?2ACDGGF?FEEGGGGGG9EGF?9+988)1CFG+AF8/:C5C<EFFFF<85=C<G*A=ECBGGF*9<7CGEC7.<)*:C<7)/0-**1<=*2)2::FFB26?F08:C<>6<;8>;)(45).5<7CC(4F<>).))*.999(8:92:>>E19B:(42:>((-,()4(-,
@M02996:162:000000000-B87FG:1:1101:19520:6122 1:N:0:TAGCGCTC+AAGGAGTA
ACTACGGGTGGCTGCAGTGGGGAATATTGGACAATGGGGGAAAGCCTGAACCAGCGGAGCAGCGTGAGGGAAGAAGGATCTAGGGATGGAAAGCTCTTTAAGCAGGAAGGAAAAGGACGGTACCTGCAGAATAAGCCAAGGCTAACGACGTGCAGGAAGGGGCGGTAATGCGCAGGGGGCAAGGGTAATCCGGAGGTACTGGGCGTAAAGGGGGCGTAGAGGGCAAGGAAGGAGTGAAGGGGAAGCGGGAGGCTAAAGGGCGGGACAGGTGGGGAAACTGCCGGGCAGGGGTGGCGGAGAG
+
-88?@?85001==8=;;==,;88@CC@CEC6C<AC@CD7@C,C,CEFEF,;CCA:+++8+CCC@,@,6:=@:BCCC:A:,5,<=B9CFC8=C,BEF9?<5,CFEFGC,,@==FG8C:9=4FGG,EFCFG<=?@,C,@,,A++,8F,=@++38++,,4,++++5>1//*1,2=*:::1*1=:*.):;*;71;EDE:/)9*120>):))8)/*:/)09C4C7*:=*1)**..*8(((0)<B60)()(0)()((0,.)).+238)((,-(4.-2123>E7()).)(-44((((,,-((()--(,
@M02996:162:000000000-B87FG:1:1101:18423:6277 1:N:0:TAGCGCTC+AAGGAGTA
ACTACGGGTGGCAGCAGTGAGGAATATTGGTCAATGGGCGGGGCCGGAACCAGCCAAGTAGCGTGAGGGAGGACGGCCCTAGGGGTTGTAAACCTCTTTTGACAGGGAAGAAAGTGAGCCACGTGGGGTTCATTGCATGGACCGGTGGAATAAGGAGCGGCGAACTCCGGGCCAGCAGCCGCGGTAATACGGAGGATCCGAGCGGTAGCCGGATTTATGGGGGTTAAAGGGAGCGGTGGCGGGAGGGCAAGGCAGCTAGGAAATGTAGGCGCTCAACGTCTGCACTGCAGTGGAAACTGGG
+
888AC5158)0=======;;;;;C6C@AEFFCCEACCFFEDCDFG@C:CFFFDACFFC5CCF@,B:FFGCCF@B=C@FG+<4EFDF>FC<FFFGFGGG,CFFGGCFDDB+@B@ECFGFFGGGC@F+@F@*@=,@EGG9D,,:D*>EEGEFGGGGFA6=8@B58CE*<CE1CCDGF7CCCE=C>>/99:>CFG*7C;6<C@CDE@*9D)9?CG3.)*2-*9>E*):30:>FD54(4)(-72-96817),548)(33(,<9:4@:)6))-*5C0,8@E)2--(7-)4)5<-5.,4<5<)-.28
@M02996:162:000000000-B87FG:1:1101:18401:6280 1:N:0:TAGCGCTC+AAGGAGTA
ACTACGGGTGTCAGCAGTGAGGAATATTGGTCAATGGGCGGGAGCCGGAACCAGCCAAGTAGCGGGAGGGATGACGGCCCAATGGGTGGTAAACCCCTTTTGACGGGGAATAAAGGGAGCCACGGGTGGTTCATGGCAGGTACCGGTGGAATAAGGATCGGCTAACTCCGTGCCAGCAGCCGCGGTAATACGGAGGATCCGAGCGTTAGCCGGATTGATGGGGTGTAAAGGGGGCGTAGGCGGGAGGGCAAGGCAGCGATGAAAGGAAGGGGCCCAAGGTCGGCCACGACGGGGAAACGGG
+
88@A@?)00));======;===;C6ECDEFFFEC<ECFFBCD6+C:@:B7@,69::C=E9,9,@+48>F@:,8:,8>FGC++,:EEF=F:FEFGG+@A8D,?8A+@=:B8,8F,E,:@:FE@CG7C>FG**@9F,;EFEG:ED>**1=CF?,B<<99,*489*=,>+>?C3=CC968*0C*/.7?1>5:<7C85CE>*201125?908)90:508/*)*29CC9*0<75BC5-,(87(71.>6:4))(982F(32862)(-=A<)4((.(*(((0;5(-))),(4,(,((-,2(6(83:6?
@M02996:162:000000000-B87FG:1:1101:5053:6287 1:N:0:TAGCGCTC+AAGGAGTA
CCTACGGGTGGCTGCAGTGGGGGATATTGCACAATGGGGGAAACCCTGATGCAGCGACGCCGCGTGAGTGAAGAAGTATTTCGGTATGTAAAGCTCTATCAGCAGGAAAGATAATGACGGTACCTGACTAAGAAGCACCGGCTAAATACGTGCCAGCAGCCGCGGTAATACGTATGGTGCAAGCGTTATCCGGATTTACTGGGTGTAAAGGGAGCGCAGACGGCATGGCAAGCCAGATGTGAAATGCGGGGGCTCAACTCCTGAACTGCATTTGGAACTGTCAAGCTAGAGTATCGGAGAG
+
8ACCCA=):0)=;=====;;;888F<@FEGGGGGGGGGGGGGGGGGGGGGGF9EFGFGGGGGGGFGFFGGGGGGGGFAEFGGGGEFGGGGGGDG,FGCFFGCEFGGDGGEGGGGFGGDFGCBFFFDFDDG95@A@FGGDGGGDGFGFGGCFDGFDE?F>>DD5C:C>CC;CFGECCFGCFGFFFC9CCCFFCG3E;F;DFGGGFGDFCFFG7C3:CCBG34:ED5.:C?FDFB:05(56>4:6/686(C09:11?B2::)5=:<?F<29)*62AB<9>>?A@)),44).48A9<<?B?>04
@M02996:162:000000000-B87FG:1:1101:5066:6304 1:N:0:TAGCGCTC+AAGGAGTA
CCTACGGGTGGCTGCAGTGGGGGATATTGCACAATGGGGGAAACCCTGATGCAGCGACGCCGCGTGAGTGAAGAAGTATTTCGGTATGTAAAGCTCTATCAGCAGGAAAGATAATGACGGTACCTGACTAAGCAGCACCGGCTAAATACGTGCCAGCAGCCGCGGTAATACGTATGGTGCAAGCGTTATCCGGATTTACTGGGTGTAAAGGGAGCGCAGACGGCATGGCAAGCCAGATGTGAAATGCGGGTGCTCAACTCCTGAACTGCATTTGGAACTTTCAAGCTAGAGTCTCGGAGAG
+
8ACCCBD)0))====;;=;;;888BCFFGGGGGGGGGGDEGGGGGGGE<F@FFAFG:F@CFFGGGGDFGGGGGFGGG9FGGGGDGFFAFGGGFGEGGGFGGFGGA<FEFFGGGGGA=EFEFGGGGDFGFD,>,C8BFGGG7CEEGDGFGGG7FDF6FG>BDCCEE=EGGECGCFGGE<,A6@A>57C5C@F8=>EGFFCA7*7;*>A=F+;*CDEGGF3C:EED=7:*4@CF??777<BF9DAFA9FB)7(<?<>9?FGFDF):),42?7DABA*0944-)=A))82<8)..)).(.-(((
@M02996:162:000000000-B87FG:1:1101:24008:6319 1:N:0:TAGCGCTC+AAGGAGTA
CCTACGGGAGGCAGCAGTAAGGGATATTGGTCAATGGGGGGAACCCTGAACCAGCCATGCCGCGTGAGGGATGAAGGCCCTACGGGTCGCAGACCTCTTTTGCCGGGGGATAACGGGCCCCACGCGTGGGGCAGTGAAGGTACCCGGAGAATAAGCATCGGCTAACTCCGTGCCAGCAGCCGCGGTAATACGGAGGATGCGAGCGTTATCCGGATTTAGTGGGTTTAAAGGGTGTGCAGGCGGGGCGCTAAGTCAGCGGTGAAAGGCGACGGTTCAACCGGAGCAGTGCCGTTGATACTGG
+
8ACCCA:>>10=8=======<;;;FFGGGGGGGGGGGGGGGGGGGGGGGGGFEFBBEEDGFBCC@@FFGGGFEFGGGGGGFFFEGGG@FEG@FGGFFGGGGGGGGGGGGGGGGGGGGGGGGGGEGGGGGGGGGGGGGGGGGEF9@EGGGGG:CFFCE96CCDGGD?EGGGGGGGGFGGFGGGFFGGGDFGGGG@EDE*9>DDGDE/7>)7>735)964*;8E=C5>EFFFGFFF>FFFFF6C;<77>979>:-))67CD:>FB<A<6;)499(-)2*6?F902911-,))--8:(.062<?
@M02996:162:000000000-B87FG:1:1101:6120:6319 1:N:0:TAGCGCTC+AAGGAGTA
CCTACGGGAGGCTGCAGTAGGGAATTTTCGGCAATGGGCGCAAGCCTGACCGAGCAACGCCGCGTGAGTGAAGACGGCCTTCGGGTTGTAAAGCTCTGTTGTAAGGGAAGAATGGTATAGAGAGAATCTATATATGACGGTACCTTACCAGAAAGCCACGGCTAACTACGTGCCAGCAGCCGCGGTAATACGTAGGTGGCGAGCGTTATCCGGAATTACTGGGCGTAAAGGGTGCGCAGGCGGTCCTTTAAGTTTAAGGTGAAAGCGTGGGGCTCAACCCCATACAGCCTTAAATACAGGG
+
-8AAC@DF=81=;==;;====8CCE<FGGGGGGGGGFGGFFECCFFCFGGGCCFFFFGEGCFFF7CGGGGFGGFFFGGFCFDFGGF7FGFGFGAEFCFFFGGGAFGGFFGGG9AFGGGFGGGGGGGFGGFFGFDFGGGGGGGGFEFGFFFFEGGGGFC9FEGEGGFFFFGGGFCDCFFFGGD>AEGGGFGGG+=CEFC<;DDG3C538>?>CDDDFCA7:=:E5=DGGFF:@:B05;0>G>D>)48B4?>2B:)49AGGF?F?42(4332<>:05C6<(4(<1?(.6)4(.).:).1)..3
@M02996:162:000000000-B87FG:1:1101:14033:6322 1:N:0:TAGCGCTC+AAGGAGTA
ACTACGGGGGGCTGCAGTAGGGAAGATTGCACAATGGGGGAAACCCTGATGCAGCAACGCCACGTGTGGGAAGAAGCATTTCGGGGTGTAAACCACTGGCGGGAGGGAATAATGCTTAATTTCGGTTAAGTTGAAGGTACCTCGAAAGGAAGCACCGGCAAACTGCGGGCCAGCAGCCGCGGGAATACGAGGGGTGCAAGCGTTGTTCGGAATCACTGGGCGTAAAGGGAGCGCAGTCGGAGATGCAAGCAGGCTGTACAATACCGGGGCCCAACCCCGGACCGGCAGCCGGGACTGTTG
+
8ABCCFA==5)8888::::<:8:C,C9CEFGCFC,?CCDDCCCFGF8EF9DCEA:BEFEGC@FB::,:8=AFEDCF<F=EEGFE+>8C*7@CFGGGCF,@F*<CBEG<C+?C,FF9<CG:FFGFG*=FFGF<CGF+<?@EF+<CGGGGGGGGCG*@>:CC>CF++<=*:2?CGGG:C5:C=C)885CCGGGGGF::7FGF:<*.210/8:CE3*7<:-7>7:2)15C>?FCEFFBB(5<<6C;).9?AGBFF(4(..<>AF*6??:;7>>391->C@(499>3(496><((-,(4(7).4
@M02996:162:000000000-B87FG:1:1101:23846:6322 1:N:0:TAGCGCTC+AAGGAGTA
ACTACGGGCGGCAGCAGTGGGGAATATTGCACAATGGGCGAAAGCCTGATGCAGCGACGCCGCGTGAACGAAGAAGGATTTCGGTATGTAAAGTTCTATCAGCAGGGAAGAAAAATGACGGTACCGGACTAAGAAGCACCGGCGAAATACGTGCCAGCAGCCGCGGTAAGACGGATGGGGCAAGCGTAAGCCGGATTTACGGGGGGTAAAGGGAGCGCAGGCGGTACGGCAAGGCTGATGTGAAAGCCCGGGGCGCAACCCCGGTACTGCATTGGAAACGGGCGAACGAGAGTGTGGGAGG
+
88ACCA0)11)8888;;<;;;88BFF,EDFGFFFCEFGFBCCEEFFFFGFFFGAC@BFEGCCFC4@FDFEEGEFFE,B:AEFFD8B=E5?DCC@?FFF9FFGFFFGDCFEFFGFF3FFFCFCFGG:CCF3@FDFGG@GFGEDD*CEG,BFG,BFEGBCFGFFEDC=:EG9CED3;*:E>ECCF7;9**1*928;E*)22@7CEE8C.7@4:?CFB3C(CC>*7>:77795CEF60??:7>9FFF5@5:929D>9(44C320)-449?)=<C4)5?F6<?(3)-2;;9(479>)-4)0-,39
@M02996:162:000000000-B87FG:1:1101:6137:6323 1:N:0:TAGCGCTC+AAGGAGTA
CCTACGGGAGGCTGCAGTAGGGAATTTTCGGCAATGGGCGCAAGCCTGACCGAGCAACGCCGCGTGAGTGAAGACGGCCTTCGGGTTGTAAAGCTCTGTTGTAAGGGAAGAATGGTATAGAGAGAATCTATATATGACGGTACCTTACCAGAAAGCCACGGCTAACTACGTGCCAGCAGCCGCGGTAATACGTAGGTGGCGAGCGTTATCCGGAATTACTGGGCGTAAAGGGTGCGCAGGCGGGCCTTTAAGTTTAAGGTGAAAGCGTGGGGCTCAACCCCATACAGCCTTAAATACTGGG
+
68ACCDF@=8)=======;==8CEFFGGGGGGGGGGGGGGGGGGGGGGGGGGFF@FFGGGGFEEFGGGGGFGGFFFGGGGGFGGGGGGFGGGGGGGGGFGGGGGGGGEGGGGGGGGGFEGGGGGDGFGGGGGGGGFGGGGGGGGGGGDGGGGGGGGGGGGGGGGGGGFGGGGGGGGGGGGFGFFGGGGGFGGGFGG6FGFDCG>EDDDFFGGGBEFG<7DF@FGGFGGFFGF?F6599>D6D>)4>;:F<<=6<AFBFG40*4<<:1-<7C9<2)<??:33804,.:?617>))-:@A<:?
@M02996:162:000000000-B87FG:1:1101:23863:6323 1:N:0:TAGCGCTC+AAGGAGTA
ACTACGGGCGGCAGCAGTGGGGAATATTGCACAATGGGCGAAAGCCTGATGCAGCGACGCCGCGTGAACGAAGAAGTATTTCGGTATGTAAAGTTCTATCAGCAGGGAAGAAAAATGACGGTACCTGACTAAGAAGCACCGGCGAAATACGTGCCAGCAGCCGCGGTAAGACGTATGGTGCAAGCGTTATCCGGATTTACGGGGGGTAAAGGGAGCGCAGGCGGTACGGCAAGGCTGATGTGAAAGCCCGGGGCTCAACCCCGGTACTGCATTGGAAACGGGCGAACTAGAGGGTCGGAGG
+
88ACCA=)5108888;;<;;;88@FFFEFGGFACCADFFCEEEEFFEFGFFGGECCCGEGGECC+@FEFECFGEFG,C@<?FFD8B<F5@BCECEFGG,FGGFGGGGCFEFGGGG8FGGGGBFGG,CEF,@FFFGGGGCGGDG@FGG:FGFCE:FGFGFF8FGEDGCEG+?FD*=1?71=EFFF=D/*9*?+8>E*0*:@*9CB/>57FFFGDFFDG9GD@*:C5>5<>35;4:0?8:BC2:4@AF47>9>EF94(5CC:<327(-8)9<:6)8?@@4:(4)-4996(.4)3(,4(09,22
@M02996:162:000000000-B87FG:1:1101:14053:6325 1:N:0:TAGCGCTC+AAGGAGTA
ACTACGGGGGGCTGCAGTAGGGAATATTGCACAATGGGGGAAACCCTGATGCAGCAACGCCACGTGTGGGAAGAAGCATTTCGGTGTGTAAACCACTGTCGTGAGGGAATAATGCTTAATTTCGGGTAAGTTGAATGTACCTCGAAAGGAAGCACCGGCAAACTTCGTGCCAGCAGCCGCGGTAATACGAGGGGTGCAAGCGTTGTTCGGAATCACTGGGCGGAAAGGGAGCGCAGGCGGAGAGGCAAGCAGTCGGGACAATACCGGGGCCCAACCCCGGACCGGCAGACTGGACGGTGTG
+
88ACCD:>01)8888::::<:8:CCCCCDEGGDFBBDFDDEEFGGGFEFADFFEBEEGEFCCF>8A3:BEFGEFFGFGFE9FFD8@@F,@BEFGGGFF3EF>FG>FCBE,@C<FG@;DC;CFGGG*=FGGFGFGGCECGGG,?FGGGGGGGGGGGGCEGGEFG2,>C;FEGGGGGGGFECEC)7;:FFGGGGDD*?EGGFCG*5:9)9B:CC547C:5CFFG=CE@FC?FG>B>659>FDBD0)-5>:C6?F.4(7(/>?B/9?BBBFEFG>F:DC58B>0:>39;>94:)53::0><?4(
@M02996:162:000000000-B87FG:1:1101:6123:6337 1:N:0:TAGCGCTC+AAGGAGTA
CCTACGGGAGGCTGCAGTAGGGAATTTTCGGCAATGGGCGCAAGCCTGACCGAGCAACGCCGCGTGAGTGAAGACGGCCTTCGGGTTGTAAAGCTCTGTTGTAAGGGAAGAATGGTATAGAGAGAATCTATATATGACGGTACCTTACCAGAAAGCCACGGCTAACTACGTGCCAGCAGCCGCGGTAATACGTAGGTGGCGAGCGTTATCCGGAATTATTGGGCGTAAAGGGTGCGCAGGCGGTCCTTTAAGTTTAAGGTGAAAGCGTGGGGCTCAACCCCATAACGCCGTAAATACGGGG
+
68A?C?@==1)=;==;=====8;;CCFFFGGGGGGGGGGGGGGGGFFGEFFECFFFGGGGCFGG7FGEGGGGGGFGGEGGFGGGGAFG+@@?E<FE<EFGGGFGGGGFFGGF9FGGGGFFGFFEGGFGGGGGFGFGGGEEGGGGGAEFGDCDFGGGGGGEEGGCFFGGFGGGDFGGF6,:CDBDGGGCFGGGFAEG6DFACDGFGGDBF?CGC:>7FA*2=?**2):9:FF>0:1)4>FG9DB59DBAF<)9<><<5CF2.136972(0,/32,)<?<0:<:20,(4(,(--:B2)0((47
@M02996:162:000000000-B87FG:1:1101:21785:6339 1:N:0:TAGCGCTC+AAGGAGTA
ACTACGGGTGGCTGCAGCTAAGAATATTCCGCAATGGACGAAAGTCTGACGGAGCGACGCCGCGTGGATGATGAAGGCCGGAAGGTTGTAAAATCCTTTTATAACTGAGGAATAAGTACTATCAGAGAAAGGTAGTATGGTGACTGTAGGTTATGAATAAGCAACGGCTAATTACGTGCCAGCAGCCGCGGTAACACGTAAGTTGCGAGCGTGGTTCGGAAGTATTGGGCGGAAAGGGCATGGAGGCGGTTGTGCAAGCTTGGTGTGAAATCCCGGAGCTTAACTCCGGAATGGCGTTGAG
+
-8ACC>15>1);==8;===;<;;;EE9FFGGGEEECFFFCEEEDFGFEFFEDF@@CFECFFCFC6>FFEEFFEEFEFGGGGG:CDBAF8ABDFFGGGFBFG9FFF9AADFFF,EFF=FG,E@F@FFFGGGFGEGG9E9EGDGGG;EDGFGBDFB>DD8DFC?@FGGGG6CD;FGGF@;FEFFFFFGGGGGD4=?CFFG8?CG:A@CEFFEG2*:;DG@GDE*+00=FFB@D)4>>>:<>F0C:F8@:>G--.,4<DBC7267:)(,4>FF::(8>D524(.@AF<BD,3:34.:090,44,
@M02996:162:000000000-B87FG:1:1101:21955:6348 1:N:0:TAGCGCTC+AAGGAGTA
ACTAACGGGGAGCAGCAGTGGGGAATCTTGCGCAATGGAGGAAACGCTGACGCAGCCAGGCCGCGGGAGTGATGAAGGCCTGCGGGTTGTAAAGCTCTGTCTAAGGGGACGAATGAGTAAGGTGACAACAACGCCTTGATGTGACGGTACCCTTAAAGAAAACACCGGCGAACTCCGGGCCAGCAGCCGCGGCAATACGGGGGGGGTAAGCGTTGTTCGGAATTACGGGGCGTAAAGGGCGTGCAGGCGGGCTCCGCAAGGTAAAGGTGAAATCCCCGAGCTGAACGCGGGACGTGCGGGG
+
88ACCD>1:))==96=;;<;EFFGE@CE,CF@@B:,;@ECDEFGG,8,88C@F47@:E,CCB@8@+@CF,=?,@ECFGGGG@FCEF68@@@DEGGFFCGGGGGGFGFDEFGGE,DF,3CEGG,FGGFGGGGGGG83:@F9E5@FFGG6BEGG,,4DCGGGGGGGGGGGG@EGG3A6E*7CCD>FFGGGGGGGGFG8FCFFGGGF=D>BF@FG*)811<9C@C*9EF/79B)8-9159AED9/37:FFBGF(.4(34:=/9(*.59)5)9<DDA2F:.23790(5<:(2;71((-:6)4(((
@M02996:162:000000000-B87FG:1:1101:16851:6355 1:N:0:TAGCGCTC+AAGGAGTA
ACTACGGGTGGCTGCAGTGGGGAATATTGCACAATGGGGGAAACCCTGATGCAGCGACGCCGCGTGAGTGAAGAAGTATTTCGGTATGTAAAGCTCTATCAGCAGGGAAGAAAAAAGAGACTTCGTGTCGTTAGACGGTACCTGACTAAGAAGCCCCGGCGAACTACGTGCCAGCAGCCGCGGTAATACGTAGGGGGCAAGCGTGATCCGGAGTTACTGGGGGTAAAGGGAGCGTAGACGGTCGAGCAAGTCGGAGGGGAAAGCCCGGGGCCCAACCCCGGAACGGCAGGGGAAACGGGGG
+
-8ACCD:>)1);=======;;88@FF6CCFFEDC@CCFDDEDCFGE@EEFFFFA:@@FCFC@8>+8BCCEEFFEFF,CAC,EFC8BFG@@ECDGFGGG,CFGFGFGGDFGGGGGGGGGGGG?,CF3@3D+6:DFGGGGEGGFFGGGEGDEGGGG8FEGCC>CGG<DCG?:FCGGG?BC=EE<>2:>:DGG*<8>CGFGGFGGG>*C?FF7CC307CG2:CF?=1AFCCA;*74;(038BDF1-<9;329?)/1469BE79F:6:::;BF>CB;17571(79D>>(866((271:6(.4((,
@M02996:162:000000000-B87FG:1:1101:9485:6375 1:N:0:TAGCGCTC+AAGGAGTA
ACTACGGGGGGCAGCAGCTAAGAATATTCCGCAATGGACGAAAGTCTGACGGAGCGACGCCGCGTGGATGATGAAGGTCGGAAGATTGTAAAATCCTTTTATAACTGAGGAATAAGTACTTTGAGAGAAACGGAGTATGGTGACTGTAGGTTATGAATAAGCAACGGCTAATTACGTGCCAGCAGCCGCGGTAACACGTAAGGTGCGAGCGTGGTTCGGAAGGATTGGGCGTAAAGGGCATGGAGGCGGTTGGGCAAGCTGGGGGTGAAATGCCGGAGCCCAACGCCGGAACGGCGGGGGG
+
88ACCDF>B518888:::::<::CFE?CEFGCBC=BCEFBCECEEE9BDFCCC>8=@FEFC>8>58@>:>CBCCDCF@FEEGGEE;>F:<CEEFGGGF9:FBFFE,<<BFGF<FFGCFG9;3?FGGGGGGGGGGG*?BEGGBCF,?9CFG?<EC<CF?:<C>EGGGGGGCG9CEGC22::EC>:C<DGDGG:8B<FFG<FDG+989@FFEG/*7>*:3C9>**9+6AC?FD)4:?4)8>F1D(9:>B>G(()(-8??GC2)8?(797?@A*)).<>.1-((88:(99449>2-006)((((
@M02996:162:000000000-B87FG:1:1101:10487:6382 1:N:0:TAGCGCTC+AAGGAGTA
ACTACGGGTGGCTGCAGTGGGGAATATTGCACAATGGGGGAAACCCTGATGCAGCAACGCCGCGTGAAGGATGAAGGCCCTGGGGTCGTAAACTTCTGTTCTAAGGGAAGAGAATGACGGTACCTTAGGAGCAAGTCCCGGCTAACTACGTGCCAGCAGCCGCGGTAATACGTAGGGGGCAAGCGTTATCCGGAATTATTGGGCGTAAAGAGGGCGTAGGTGGTTTCCTAAGCATGGGGGTTAAGGCAATGGCTTAACCATGGTTCGCGCCATGAACTGGGGGACGTGAGGTCGTGAGAGG
+
88ACCD5):51;=======;;888FGGEDCFFFF<CACDDEEDFFG8CFEDFFE6CEGEE7@@@6>BCFFFFFFFGGFGG74C=E4BF+ACCFFCFFF,CFEGGBECBEGG8FGCFGGGGGGGGG,CFFGEFGGG=EGGGGGGGGGEGGGCFGGGC>FFFD98EG1?EFEGF*>ECGDD=CF?FC/*:4CFGDBG5);FA:FGAC/:<F?:C4@FG)49C9<=12.<?:?:91<)*3,8)-1-7<FFBF(578124<FFD>*4.-44>)3<>08F77)5:?)7(1(--43,5(-,104446
@M02996:162:000000000-B87FG:1:1101:16997:6388 1:N:0:TAGCGCTC+AAGGCGTA
ACTACGGGTGGCTGCAGTGGGGAATATTGCACAATGGAGGAAACTCTGATGCAGCCACGCCGCGTGAAGGATGAAGGTCTTCGGATCGTAAACTTCTGTCCTTAGGGAAGAAAAGGACGGTACCTGTGGAGGAAGCCCCGGCTAACTACGTGCCAGCAGCCGCGGCAATACGTAGGGGGCAAGCGTTATCCGGAATTATTGGGCGTAAGGAGGGCGGAGGTGGTTGCAGAAGCAGAGGGGGAAAGGCATAGGCTGAACAAATGGTAGCCCTTTGAACGGGGTGCCTGTAGTTCATGGCAGG
+
6ABC@5=)101;;8====;;;888CEGGDC@AEE9@DCCCCEEDE,,CFFCFGFF,CFEFGGC:+@FFGD<,BEEFFBF?,<CCCB7C:<=95,:AFG,CB?A???A?EFD,:A,8EFEEFCF9=,CFC,4@C:=88BEGGG+8@EF,8B3,63DCFFGG698C3*41<EGG*DCC:7=EE?6:8:*:*<DGE:*:)7:+28FFE8)7)/*2*05D)-7C.;C*1)2*)1*902()((./37(8657<C35?8)((.A*((*-,:)))9.*.))/+91((40(-.)))....))))*(,4,
@M02996:162:000000000-B87FG:1:1101:10499:6395 1:N:0:TAGCGCTC+AAGGAGTA
ACTACGGGTGGCTGCAGTGGGGAATATTGCACAATGGGGGAAACCCTGATGCAGCAACGCCGCGTGAAGGATGAAGGCCCTAGGGTCGTAAACTTCTGTTCTAAGGGAAGAGAATGACGGTACCTTAGGAGCAAGTCCCGGCTAACTACGTGCCAGCAGCCGCGGTAATACGTAGGGGGCAAGCGTTATCCGGAATTATTGGGCGTAAAGAGGGCGTAGGTGGTTTCCGGAGCAAGGGGGTTAAGGCAAGGGCTTAACCCTGGGTCGCCCACTGAACGGGGGGACCTGAGGTGTGGAGAGG
+
88ACCBD):80========;;88BFGGGGGG<AA<CEFDDCEDEFG,CDFC@AEE<EGEFC@@@7>FFGDEFFDDFFFGG7,:<E4CF:=ECFE?FFE,CE,FFEFC?EGG8FG:FGGGGGGGGG9EFFGGGGFG;DGGGGG7FGGCFGGEFCFA?@CF7D3@BE5@E7;FC;>;>EEDCEC?FC//**<@EDFG*0;FACGGFE/=DFF>F4;DC73CD=<C1*)32(0/<93()-,59;)(969719(-.4(.4>7F(()3(.246)3*-(.9:46?B>56,(((.(,(.(.(,0,(--
@M02996:162:000000000-B87FG:1:1101:16992:6406 1:N:0:TAGCGCTC+AAGGAGTA
CCTACGGGTGGCTGCAGTGGGGAATATTGCACAATGGAGGAAACTCTGATGCAGCAACGCCGCGGGAAGGATGAAGGTCTTCGGATCGTAAACTTCTGTCCTTAGGGAAGATAATGACGGTACCTTTGGAGGAAGCCCCGGCTAACTACGTGCCAGCAGCCGCGGTAATACGTAGGGGGCAAGCGTTATCCGGAATTATTGGGCGTAAAGAGTGCGTAGGTGGTTTCGTAAGCAGAGGTGGAAAGGCAGTGGCGTAACCAAGGTTAGCCCGTTGAACGGGGTTACGTGAGGGCAGGAGAGG
+
8ACCCF>5=))====;===;;88BFGGGGGGGGGGGGFFEEFFGGGGGGGGGGGFFGGGGGFEF+@FEGGFFEEFGGGGGGGGGGCGG<?DEFFFGFG5FF?EFBFFFFGG9FG9FGGGGGGGG=7>FFGEGGGGGGGGGGGGDGGGGGG@DEGFFFFGG59@EG*=C:DGF7DFCGDDCCF>>E:9D4FGGDAC*;:+1:6:FC/77F=CF0=FG7:DD9@C9*0</(87@?F0)3:)13*598<F7*.4)6,49<EC?:48?FF?<9?)-(4@CF6BFF)(,8((.(4(--3(174(41
@M02996:162:000000000-B87FG:1:1101:18357:6419 1:N:0:TAGCGCTC+AAGGAGTA
CCTACGGGTGGCAGCAGTGGGGAATATTGGACAATGGGGGAAACCCTGATCCAGCGACGCCGCGTGAGTGAAGAAGTATTTCGGTATGTAAAGCTCTATCAGCAGGGAAGATAATGACGGTACCTGACTAAGAAGCCCCGGCTAACTACGTGCCAGCAGCCGCGGTAATACGTAGGGGGCAAGCGTTATCCGGATTTACGGGGTGTAAAGGGAGCGTAGACGGCATGGCAAGGCTGATGTGAAAACCCGGGGCTCAACCCCGGGACTGCATGGGAAACTGTCAAGCAAGAGTGCAGGAGGG
+
8ACCC>55)1)====;==;;;88BFGGGGGGGGGGGGFDDCFGGGGGGGGFFGCCFFGEGGGGGFFCC5CEFGGGGFFGGGGGGGGGG5AFFDGGGGF,EFFFGFGGGGGC,CE,EEGGGGGGGGGFGGGGGGFGGGGGGGGGGCFGGGGGGGGFFFFGGGDGDEGGE@EGE;DCCCCD=>7:;C:/*/=CG=5EEF:>:5D7<CG*=4=7C*.5C54><FGG32):<8?6F((4:(8F:<:>BAFF?G9;D0(42<EC?FFB6(23:5)*)4::C4()64*4:42(((.3-.)).0(-(,
@M02996:162:000000000-B87FG:1:1101:6902:6427 1:N:0:TAGCGCTC+AAGGAGTA
CCTACGGGTGGCAGCAGTAAGGGATATTGGTCAATGGGGGGAACCCTGAACCAGCCATGCCGCGTGAGGGATGAAGGCCCTACGGGACGCAGACCTCTTTTGCCGGGGGATAACGCGCCCCACGCGTGGGGCGGTGAAGGTACCCGGAGAATAAGCATCGGCTAACTCCGTGCCAGCAGCCGCGGTAATACGGAGGATGCGAGCGTTATCCGGATTTATTGGGTTTAAAGGGTGCGCAGGCGGGGGGCTAAGTCAGCGGTGAAAGGCGACGGCTCAACCGGAGCAGTGCCGTTGTGACGGG
+
8ACCCEF==01====;===<<;;;CFGGGGGFGGGGGGGGGGGGGGGGGGGGGFFFFGGGGGGGGGGGGGGFGGGGGGFGGGGGGGFEGGGDFGGGGGFGGGGGGGGGGFGGGFFGGGGGGGGGGGGGDGEGGGCGGGGGFGGGGDEEGDGFGGGGGGFGGGF5EGGGGGGGGEFGGEFGGGFEGGGGGCDG=<CD>C6)99C3:>D7>?CEDE>77:FFBFE7E>GGFFCF:BFFF6<51D;E6)0113.9))55?GG:9F2:<??BFFG6(.7+9?0>B3-1(868A912(4((1-,,4
@M02996:162:000000000-B87FG:1:1101:10244:6435 1:N:0:TAGCGCTC+AAGGAGTA
CCTACGGGAGGCTGCAGTGGGGAATATTGGGCAATGGGCGCAAGCCTGACCCAGCAATGCCGCGTGAAGGAAGAAGGCTTTCGGGTTGTAAACTTCTTTTAAGTGGGACGATAATGACGGTACCACTTGAATAAGCTCCGGCTAACTACGTGCCAGCAGCCGCGGTAATACGTAGGGAGCAAGCGTTATCCGGATTTACGGGGTGTAAAGGGCGGGTAGGCGGGACAGCAAGTCAGATGTGAAAGCACGAGGCTCAACTTCGTGTATGCATTTGAAACTGCTGTGCGGGAGTGCTGGAGAG
+
88BCCEAA=10====;====;88BFGGGGGGGGGGGGFFEFGGGGGGGGGGGGFFGGGGGGGGGGGGGGFFGGGGGGGGGGGGGGEFF?AFDDFGGFE,?FGG<@EFGGGD+CGFGGGGGGFGGGDFGGGGGGGFGGGGGGGGGGGGGGGGCFGFGGFDFGGGCDG5E:EFG;DE>BEC=;>AAE8*//CGGD;7EFDC)2CEFGGFF=AGD*))9>6CGFGGGDFGG<FFF2<2@FFFF::4@9FF?GB2>0(:?FG*).5:B?:A>9<*))64<@A)9?*3)5),((---4>DAFF?,2
@M02996:162:000000000-B87FG:1:1101:6885:6440 1:N:0:TAGCGCTC+AAGGAGTA
CCTACGGGTGGCAGCAGTAAGGGATATTGGTCAATGGGGGGAACCCTGAACCAGCCATGCCGCGTGAGGGATGAAGGCCCTACGGGACGCAGACCTCTTTTGCCGGGGGATAACGCGCCCCACGCGTGGGGCGGTGAAGGTACCCGGAGAATAAGCATCGGCTAACTCCGTGCCAGCAGCCGCGGTAATACGGAGGATGCGAGCGTTATCCGGATTTATTGGGTTTAAAGGGTGCGCAGGCGGGGCGCTAAGTCAGCGGTGAAAGGCGACGGCTCAACCGGAGCAGTGCCGTTGATACTGG
+
8ACCCB8):0)=;==;==;<<;;;FFGGGGGGGGGGGGGGGGGBFGGGGGGGGGGGGGGGGGGGGGGGGGGGGGGGGGGGGGFGGGCEGCE7CFFGGGGGGGGGGGGGGGFGGGGGGGGGGEGCGGG?E>*::EGGFGG?CFGGGGC/:8CGGGFFFGGGGGGEGGGGGCGGGGGGG6FGGGFECG)5CEGFEDEGFG:>>3/5CDFFFFGGGBFGGFGGFGFCGEC7<FGDF??D9>FD49956@B;G>;FB<><?EGFFFFFABB9;9DFF>FF??((-)-08(.(6)(-4:(696568
@M02996:162:000000000-B87FG:1:1101:6903:6447 1:N:0:TAGCGCTC+AAGGAGTA
CCTACGGGTGGCAGCAGTAAGGGATATTGGTCAATGGGGGGAACCCTGAACCAGCCATGCCGCGTGAGGGATGAAGGCCCTACGGGACGCAGACCTCTTTTGCCGGGGGATAACGCGCCCCACGCGTGGGGCGGTGAAGGTACCCGGAGAATAAGCATCGGCTAACTCCGTGCCAGCAGCCGCGGTAATACGGAGGATGCGAGCGTTATCCGGATTTATTGGGTTTAAAGGGTGCTCAGGCGGGGCGCTAAGTCAGCGCGGAAAGGCGACGGCTCAACCGGGGCGGTGCCGTGTTTACTGG
+
ACCCCBA5:0)=;=8;===<<;;CFEGGFGGGGGGGGCGEEEGGGGGGGGGGGGGGGGGGGGGGGGDEFGGGGGGGGGFCFFGGGGGEEGGDFFGFGGGFGFGGGGDFGEGGGGDGGGGFFCGFGGGEG5:?EEEEGGGFFGGFGGCEGGGGGGGGGGGGGGGDFGGGFEFGGG7CGGEEGDF3*9)>FDD:C>EG:<9@DG=38D>584>*<@>G4)*:6<***0<CA4FB<:0*64@*496>(7.39((9)69).1)((0-9((.()49,-(0<=::1,)(4((-,-318((((0..).
@M02996:162:000000000-B87FG:1:1101:9885:6456 1:N:0:TAGCGCTC+AAGGAGTA
CCTACGGGTGGCAGCAGTGAGGAATATTGGTCAATGGCCGGAAGGCTGAACCAGCCATGCCGCGTGAAGGATTAAGGTCCTATGGATTGTAAACTTCTTTTATACGGGAGCAATAAGGTCTACGTGTAGGCCGATGAGAGTACCGTACGAATAAGCATCGGCTAACTCCGTGCCAGCAGCCGCGGTAATACGGAGGATGCAAGCGTTATCCGGATTTATTGGGTGTAAAGGGTGCGTAGGCGGTCTTCCCAGTCAGCGGTGAAATGTCCACGCTCAACGTGGAAATGGCCGTTGAAACTGG
+
-8ACCE=5:0)====;==;;;;;CFGGGGGGGGGGGGGGGGGGGGGGGGGGGGFFFFFGGGGGGGGGGGGGGGGGGEGGGGGGGGE<,BEEFGFGGGG5EFAB<EFGGFEGGDGFEGFGFGEGGGCE4E?EFEFG8E8@<@@FG:FGGGGGGFGGGGGGFEGG73DGGGG>FD+@@DCCF;>ABCDG>F78FE>EEDGCFCGGFGGFEACG59BFGG3@FFGFG1:<:)87>=6?78:DD8)4817*)2.7):?9A077:>>?<>4:)6)0:9:>*9::B03(43)),42138:(.1))6(
@M02996:162:000000000-B87FG:1:1101:9863:6468 1:N:0:TAGCGCTC+AAGGAGTA
CCTACGGGTGGCAGCAGTGAGGAATATTGGTCAATGGCCGGAAGGCTGAACCAGCCATGCCGCGTGAAGGATTAAGGTCCTATGGATTGTAAACTTCTTTTATACGGGAGCAATAAGGTCTACGTGTAGGCCGATGAGAGTACCGTACGAATAAGCATCGGCTAACTCCGTGCCAGCAGCCGCGGTAATACGGAGGATGCAAGCGTTATCCGGATTTATTGGGTTTAAAGGGTGCGTAGGCGGTCTGACACGTCAGCGGTGAAATGTCCACGCTCAACGTGGAAAGTGCCGTTGAAACGGG
+
68BCCFA581)========;;;;;FFGGGGGGGGGGGGGGGGGGEFGGGGGGGFGGFGGGGGGGGGGGGGGGGGGGFGFGGFGGGAFGGGGGGFGEFGGGG,E?FEFGFCFEGGFFA@GGGCFGF8E8F?=EEFGEE@FEEDGFEGGGGG8EGEGGGGGGGGGGCFGGGGGGGGGGGGG?CGEFEG7*DFCED>>C5FC;;79;EGFBFFGGDDEGGCCGFGGGEDGGC6FE@?05:(<*.1389BF2F7)08?1:?EC12:26ADA>8<C342;:F??::B?2<(6)647?<1()8>(8(
@M02996:162:000000000-B87FG:1:1101:23994:6479 1:N:0:TAGCGCTC+AAGGAGTA
CCTAACGGGAGGCAGCAGTGAGGAATATTGGTCAATGGTCGGAAGACTGAACCAGCCAAGTCGCGTGCAGGAAGACGGTCCTATGGATTGTAAACTGCTTTTGTACGGGAATAAAGTGCGGGACGTGTCCCGTTTGGAATGTACCGTAAGAATAAGGGTCGGCTAACTCCGTGCCAGCAGCCGCGGTAATACGGAGGACCCGAGCGTTATCCGGATTTATTGGGTTTAAAGGGTGCGCAGGCGGAGGATTAAGTCAGCGGTGAAATTCTCATGCTCAACATGAGAACTGCCATTGATA
+
8ACCC?=):))68=,=;===;;;EFFFFGGGGGGGGGGGGGGGGGGGGGGGGGACFFGGGGGGGGGGGGGGGGGGFGGGGGGAFGGGGGGGGGGGGGGGGGGGGGGGGGGGGGGGGGGGGGGGGGGGGGGGGGFGGGGGGGGGFGGGGGGGGGFGFGGFGGGGGGFGFGGGGGGGGGGGGGGAAEGGDGGGGGACEAGGFGGGDGGFDFFGGD3;<G>CFFCF5EEGG2@DF<:<B>B>D97>F0BB?G4?FDFFAFFD63>6<<2AA45:>D>9+987<?4-5):?B)587<A4>F<
@M02996:162:000000000-B87FG:1:1101:12403:6505 1:N:0:TAGCGCTC+AAGGAGTA
CCTACGGGAGGCTGCAGTGGGGAATATTGGACAATGGGGGAAACCCTGATCCAGCGACGCCGCGTGAGTGAAGAAGTATTTCGGTATGTAAAGCTCTATCAGCAAGGAAGAAAATGACGGTACTTGACTAAGAAGCTCCGGCTAAATACGTGCCAGCAGCCGCGGTAATACGTATGGAGCAAGCGTTATCCGGATTTACTGGGTGTAAAGGGAGCGTAGACGGCAAAGCAAGTCTGAAGTGAAATCCCGGGGCTCAACCCCGGAACTGCTTTGGAAACTGTTTAGCTAGAGTGCCGGAGAG
+
-8BCCBA=51)=========;88BFGGGGGGGGGGGGGGGGGGGGGGGGGGGGFFGGGGGGGGGFFGGGGGGGGGGGGGGGGGGGGGGGGGGGGGGGFGGGGGGGGGGGFGGGGGGGGGGGGGGGFGGGGG8EFDFGGGGGGGGGGGGGGGFGGGGGGGGGDGGGGGGGGGGGGFGGGFGFFAFGGGGGGGEGECGFGGFGGGFGGFFFC7EFABDGFGGFGEGG>FFFFCFDFFF>AF:)*6?9???C>9B>FFFFGGFBF;FF9>?FFG<>FFF??>>A?A><BF2>?7BA<)4<>>9<
@M02996:162:000000000-B87FG:1:1101:9702:6507 1:N:0:TAGCGCTC+AAGGAGTA
ACTACGGGTGGCAGCAGCTAAGAATATTCCGCAATGGACGAAAGTCTGACGGAGCGACGCCGCGTGGATGATGAAGGTCGGAAGATTGTAAAATCCTTTTATAACTGAGGAATAAGTACTGTGAGAGAAACGCAGTATGGTGACTGTAGGTTATGAATAAGCAACGGCTAATTACGTGCCAGCAGCCGCGGTAACACGTAAGTTGCGAGCGTTGTTCGGAATTATTGGGCGTAAAGGGCATGTAGGCGGTTTTGCAAGCTTGGTGTGAAATCTCGGAGCTCAACTCCGAAATTGCGTTGAG
+
-8AACBA5:00====;===;<;;CFGGGGGGGGGGGGGGGGGGGGGGGGGGGGGFGGGGGGGGGCFGGGGGGGGGGGGGGGGGGGGGGGGGGGGGGGGGGGGGGGGGDFGGGGGGGGGGGGGG5,CEFGGFGGGGGGGGGGGDGFFFGCFGGFFGGCFGFGGEGGGEGGEFGGCECEDFGGGFFGGGGGGGGGFGGFDGFGGGFGGFFFDG5CBDGGFGDBFC*<@GGFFG<(81@2:3C?F<F<?=9G>0><?F<9<D><F:84?:B=ACA>BFG39927@BF<BF<301?D968EFF0(
@M02996:162:000000000-B87FG:1:1101:15669:6518 1:N:0:TAGCGCTC+AAGGAGTA
CCTACGGGTGGCTGCAGTGAGGAATATTGGTCAATGGGCGAGAGCCTGAACCAGCCATGTCGCGTGCAGGAATACGGCCCTATGGGTTTTAAACTGCTTTTGCCTGGGGATAAAGTGGCGGACTTGTCCGTTATTGCAGGTACCAGGCGAATAAGGATCGGCTAACTCCGTGCCAGCAGCCGCGGTAATACGGAGGATCCGAGCGTTATCCGGATTTATTTGGTTTAAAGGGTGCGTAGGCGGCCTCTCCAGTCTGTGGTGAAATGTCCGGGCTTAACCTTGTCCGTTCTCTGGTAACAGG
+
88ACCA85>1)=;======;;;;;EFGGGGGGGGFGFGGGGGGGFGGGGFFGFAFCC@FEFFGGGGGDFGGFG<FGGGGCGGGGG8FGGGFGFFFCFGGFG<<BF,BAF:=BAA9@A9F7+7FFF9EEFCGGGGG;F9B8D>EF9>6D+6B8C,>E,3:@B@:*@EFGCCFGGF,<CC>>CC>6CG)/1,=5A4CE)8229*/85DDAA7:CD00196*:*<ACF>+:)0;B?(()-(0*5/-)()0272.9-34)-0*.(*..4)66*45(4()+143><*)))(.)4-6)6)))/,)).
@M02996:162:000000000-B87FG:1:1101:18796:6535 1:N:0:TAGCGCTC+AACGAGTA
CCTACGGGTGGCAGCAGTGAGGAATATTGGTCAATGGACGGAAGTCTGAACCAGCCATGCCGCGTGAAGGTTAAGGTCCTATGGATTGTAAACTTCTTTTGTATGGGAGCAATAAGAGCTACGTGTAGTTCGATGAGAGTACCATACGAATAAGCATCGGCTAACTCCGTGCCAGCAGCCGCGGTAATACGGAGGATGCAAGCGTTATCCGGATTTATTGGGTTTAAAGGGTGCGTAGGCGGTATGGTAAGTCAGTGGTGAAATGTCTCCGCTCAACGGAGAACGTGCCATGGGTACTGCG
+
88ABCD>5)))=;==;===;;;;;FFGGGGGGGGGGGGGFGGGGGGGGGGGGGFCFFFGGGFFFGGCFGGGGGFFGFGGGGGGGFGGGGGFFFFGGGGGGGGGFGGGGGGGGGGAFGGGGCFE<AEFAEEFEGGGGGGFGFFGGGGGG8FGBFFFGGGC@>DEGFGGGDGGGGGGGGFGGGDEFEDCGGGGG5B7CADCAFGGAGGFFF8CEG;?DDC7:AG/>5)<:;FCA12>F@@>*687.(0>AF429A4).6C7<AFA<>>2>?-1((-.3.4,-751)((,4()6)((,6?9<)(
@M02996:162:000000000-B87FG:1:1101:18816:6537 1:N:0:TAGCGCTC+AACGAGTA
CCTACGGGTGGCAGCAGTGAGGAATATTGGTCAATGGACGGAAGTCTGAACCAGCCATGCCGCGTGAAGGTTAAGGTCCTATGGATTGTAAACTTCTTTTGTATGGGAGCAATAAGAGCTACGTGTAGTTCGATGAGAGTACCATACGAATAAGCATCGGCTAACTCCGTGCCAGCAGCCGCGGTAATACGGAGGATGCAAGCGTTATCCGGATTTATTGGGTTTAAAGGGTGCGTAGGCGGTATGGTAAGTCAGTGGTGAAATTTCTCCGCTCAAAGGAGAACGTGCCATTGATACTG
+
88A=CED50)1========;;;;CFFFGGGGGGGGGGGGGGGGGGGGGGGGGGFFFFGGGGGGGGDFFFFGGFGGGGGGGGGGGGGGGGGGGGGGGGGGGGGFGGGGGGGGGGCFGGGGGDGDFFFGAFGGGGGFGCCFFDGGCF9DFEGGFGGGGFGGGGDG8DFGGE++@DEEFGGGCEGFFE;CD97;>;9@>ACCFCGGDGGDFFFCE4??G+8D7FG/CEFGC>4CFFF98;9BF@GF5(<)6:)38A2:<DC>:<442))..@45429>+*..(4:(3(4::?DAAF<<<666
@M02996:162:000000000-B87FG:1:1101:19655:6559 1:N:0:TAGCGCTC+AAGGAGTA
CCTACGGGTGGCAGCAGTGGGGAATATTGGGCAATGGGCGAAAGCCTGACCCAGCGACGCCGCGTGAGGGAAGACGGTCTTCGGATTGTAAACCTCTTTCAGCAGGGAAGACAATGACGGTACCTGCAGAAGAAGCCACGGCTAACTACGTGCCAGCAGCCGCGGTAATACGTAGGTGGCAAGCGTTATCCGGAATTACTGGGTGTAAAGGGTGTGTAGGCGGGATTGCAAGTCAGATGTGAAAATTATGGGCTCAACCCATAACCTGCGTCTGAAACTGTAGTTCTTGAGAGTGGGAGAG
+
8ACCCB8)80)=======;;;88BFFGGGGGGGGGGGGGGGGGGGGGGGGGGGFFFFGGGGGGGFGGGGGGGGGGGGGGGGGGGGGGGGGGGGGGGGGGGGGGGGGGGGGGGGGGGGGGGGGGGGGGFGFDDDFGGGGGGGGGGCGFGGGGFGGGGG?FFGGGEEGDGFEGGGFCEFGGGGGFFGGGGGGGGGFCFF7CFGGFFGGFFFFFE>7DDGFG>FGGC:@CFFFGBBFFF><BC<2:@>FF<F<7F?FFF?FGF(<:BF:BFF>G1<1@F?AA)6=>BFFFF2901:?A<:::12
@M02996:162:000000000-B87FG:1:1101:25279:6578 1:N:0:TAGCGCTC+AAGGAGTA
CCTACGGGTGGCAGCAGCTAAGAATATTCCGCAATGGACGAAAGTCTGACGGAGCGACGCCGCGTGGATGATGAAGGCCGGAAGGTTGTAAAATCCTTTTATAACTGAGGAATAAGTATTATCAGAGAAAGGTAGTATGGTGACTGTAGGTTATGAATAAGCAACGGCTAATTACGTGCCAGCAGCCGCGGTAACACGTAAGTTGCGAGCGTTGTTCGGAATTATTGGGCGTAAAGGGCATGTAGGCGGTTTTGCAAGCTTGGTGTGAAATCCCGGAGCTCAACTCCGGAATTGCGTTGAG
+
-8ACCAD5010====;=;=;<;;CCFFGGGGGGGGGGGGGGGGGGGGGGGGEF@8C@FFGGGGGFFGFGGGGGFFGFGGGGGGGGGGGGGGGGGGGGGGGGGGGGGGGGGFGCGEGGGGGGGGGGDEG@FFGGGGGGGGGGGGGAEGGGGFGFGGGGGG9EDCFFEGGGG,@FGGGGGGGGGFFG7CDDGGGGBCGFD;)?DGFGGFF3:DEGEFGGDC9@GGFGFFGF:CDFFFB2:EC:G</6=@>D90@602<AGG:2?:A?F<A=ACA2:B1)9>?FF?2<<:3(,(34<4:<<>(,
@M02996:162:000000000-B87FG:1:1101:27233:6582 1:N:0:TAGCGCTC+AAGGAGTA
CCTACGTGCGGCAGCAGTGAGGAATATTGGACAATGGTCGGAAGACTGATCCAGCCATGCCGCGTGAAGGAAGAATGTCCTATGGATTGTAAACTTCTTTTGTACGGGAGCAATAAGGTGTATGCATACACCGATGAGAGTACCGTACGAATAAGCATCGGCTAACTCCGTGCCGGCAGCCGCGGTAATACGGAGGATGCGAGCGTTATCCGGATTTATTGGGTTTAAAGGGTGCGTAGGCGGAATGCCAAGTCAGCGGTGAAACGCACGCGCTTAACGCGGGACCTGCCGGTGAAACTGG
+
8ACACB53:10====;;<;;;;;CEFFFGGGFGGGGGGGGGEGGGGGGGGFGGFFDFGGGGGGGFGDGGGEGGFGGGGFGFGGGGGGGGGGGGGGGGFGGGGGGGGGGGEGGGGGGGGFGGGFGGGFGGGGGGGGGGGFGGGFGGGGGGGGGGGGFGGGDGGGEGGGGGGGGGGGGGGGEGGEFGGGGFGGFEAEGBFGFGGCEGGFBF@FED:=CFCDDFGGC7>CF<?GB<0<BB?FG2)-03F:5642444<A?5D0(784<?(4D01(-,;>BA:60)(((4(((.-(7>(5*5<B:
@M02996:162:000000000-B87FG:1:1101:17376:6590 1:N:0:TAGCGCTC+AAGGAGTA
CCTACGGGTGGCAGCAGTAAGGGATATTGGTCAATGGGGGGAACCCTGAACCAGCCATGCCGCGTGAGGGATGAAGGCCCTACGGGTCGCAGACCTCTTTTGCCGGGGGATAACGGGCCCCACGCGTGGGGCAGTGAAGGTACCCGGAGAATAAGCATCGGCTAACTCCGTGCCAGCAGCCGCGGTAATACGGAGGATGCGAGCGTTATCCGGATTTATTGGGTTTAAAGGGTGCGCAGGCGGGGCGCTAAGTCAGCGGTGAAAGGCGACGGCTCAACCGGAGCAGTGCCGTTGTAACTGG
+
88ACCE:)8))=;======<<;;;CFGGGGGGGGGGGGGGEGGGGGGGGGGGGFFFFGGGGGGGGGGGGGGGGGGGGGGGGGGGGGGGGGGDGGGGGGGGGGGGGGGGGEGGGGGGGGGGGGGGGGGDGGGGGGFFGGGGGCGGGGGEEGGGGGGGGGGGGGGGGGGGGGGGGGGGGGGGGGFEGGD7DEFFGFGGFGDFGDEEGGFFFFGGGEFGGFGGFGGGGD?F>BF:71:DF>EG>DBEB>39DF944<AA:ED?BFFAFF?6>4>BF7BC?:?19)49?<6(.91,4:()1.):2
@M02996:162:000000000-B87FG:1:1101:27226:6599 1:N:0:TAGCGCTC+AAGGAGTA
CCTACGGGCGGCAGCAGTGAGGAATATTGGACAATGGTCGGAAGACTGATCCAGCCATGCCGCGTGAAGGAAGAATGTCCTATGGATTGTAAACTTCTTTTGTACGGGAGCAATAAGGTGTATGCATACACCGATGAGAGTACCGTACGAATAAGCATCGGCTAACTCCGTGCCGGCAGCCGCGGTAATACGGAGGATGCGAGCGTTATCCGGATTTATTGGGTTTAAAGGGTGCGTAGGCGGAATGCCAAGTCAGCGGTGAAACGCACGCGCTTAACGCGTGACCTGCCGTTGAAACTGG
+
8ACCCF>5:1)8888;;<;;;;;;EFGGGGGGGGGGGGGGGGGGGGGGGGGGGGGGGGGGGGGGGGGGGGGGGGGGGGGGGGGGGGGGGGGGGGGGGGGGGGGGGGGGGGGGGGGGGGGGGGGGGGGGGGGGGGGGGGGGGGGGGGGGGGGGGGGGGGGGGGGGGGGGGGGGGGGGGGGGGGFFGGGGGFFEGFGGFGCA5CEEGGFBFFGGGFBDGFGGFGGGGDEGFFGFFBB@3:EG<7;74>7AGFFFFDBDFGGFFF)6ABF9:9DBF>3A@B?BBFF?B<B??44361-697998
@M02996:162:000000000-B87FG:1:1101:17379:6608 1:N:0:TAGCGCTC+AAGGAGTA
ACTACGGGTGGCAGCAGTAAGGGATATTGGTCAATGGGGGGAACCCTGAACCAGCCATGCCGCGTGAGGGATGAAGGCCCTACGGGTCGCAGACCTCTTTTGCCGGGGGATAACGGGCCCCACGCGTGGGGCAGTGAAGGTACCCGGAGAATAAGCATCGGCTAACTCCGTGCCAGCCGCCGCGGTAATACGGAGGATGCGAGCGTTATCCGGATTTCTTGGGTTTAAAGGGTGCGCAGGCTGGGCGCTAAGTCAGCGGTTAACGGCGACGGCTCAACCGGAGCAGGTCCGGTGCTCCTGG
+
6ABCC>8):));=======,<;;CFGGGGGGGGGFFFGGGGGGGGGGGGGGGGFGGGGGGGFFGCF7CGGEGDEGGGGGGGGGGGGGGGGG+@FFGGFGGGGGGGGGGG:FFGG7CFEGGGDGGG7CFEG5C=EFFC?F6CFGGGGGGCEFGFGGFGGGC;<C*<FFFGGGGGGGGG**:CD>BGD/9C?F5EB*8;C6>975>E7>376D=3)59D)2C*<CGC5?7<4:@B(,)-,739*.)-8.()(465<99?5C:()9-(42(07D90(0+*(.39.-((,((.,3(-6,)/).50
@M02996:162:000000000-B87FG:1:1101:4073:6620 1:N:0:TAGCGCTC+AAGGAGTA
CCTACGGGAGGCTGCAGTAAGGGATATTGGTCAATGGGGGGAACCCTGAACCAGCCATGCCGCGTGAGGGATGAAGGCCCTACGGGTCGCAGACCTCTTTTGCCGGGGGATAACGCGCCCCACGCGTGGGGCGGTGAAGGTACCCGGAGAATAAGCATCGGCTAACTCCGTGCCAGCAGCCGCGGTAATACGGAGGATGCGAGCGTTATCCGGCGTGACTGGGTGTAAAGAGTTGCGTAGGTGGCATAACAAGTAGCTGGTGAAATACGGTGGCTCAACCATTCGAATTATTAGCTAAA
+
-8BCCF:1:1)8;;8=;;=;<;;CFFGGGGGFE<EFGGGGGGGFFGGGCGFGG=FCEFGGGG7FFGFCG7FFGF?FFD3CFGFFGGGEG7FFEDGGGGGGGGFGGDEDCEGGG@C@FEFGGGGDFEGGG5CGGEC8*<<FGGG+A?G5::8FG7EDG?D5?CGGGGCGGECFGFGFGGGGGDFD=7CC7CF@EFGGFGGFGG=):DB@FFDEC))5C?GGFDCDGFGC>F*)6<<*(4>D:G2)40=?C32?<>A<<EG?:F2>>A)4;0F?FB40/.2:(?AF).3,(.69><(6/))
@M02996:162:000000000-B87FG:1:1101:4096:6627 1:N:0:TAGCGCTC+AAGGAGTA
CCTACGGGAGGCTGCAGTAAGGGATATTGGTCAATGGGGGGAACCCTGAACCAGCCATGCCGCGTGAGGGATGAAGGCCCTACGGGTCGCAGACCTCTTTTGCCGGGGGATAACGCGCCCCACGCGTGGGGCGGTGAAGGTACCCGGAGAATAAGCATCGGCTAACTCCGTGCCAGCAGCCGCGGTAATACGGAGGATGCGAGCGTTATCCGGAGTGACTGGGTGTAAAGAGTTGCGTAGGTGGCATAACAAGTAGCTGGTGAAATCCGGTGGCTCAACCATTCGAATTATTAGCTAAA
+
88CCCB>9:))=;========;;;CFGGGGGGGGGGGGGGGGGGGGGGGGGGGGGGGGGGGGGGGGGGGGGGGGGGFGFGGGGGGGGGGGGGGGGGGGGGGGGGGGGGGGGFGGDGGGGGGGGGGGGGGGCGGGGDGGGGGGGFGGDGGGGGGGGGGGGGEGGGGGGGGGGGGGFFGGGGGGFFGGGDC<F>EFEEBF7>GGGEGGFFFFGGGDFGGFGCFGGGEDGGA4:FA<BF>35)(:254<F3FF2F8A6:AFFFFFAFD<D?;6C(31)86>B<0?AA26(,-4<9):?F@9<
@M02996:162:000000000-B87FG:1:1101:25970:6631 1:N:0:TAGCGCTC+AAGGAGTA
CCTACGGGTGGCAGCAGTGGGGAATATTGGACAATGGGGGAAACCCTGATCCAGCGACGCCGCGTGAGTGAAGAAGTATCTCGGTATGTAAAGCTCTATCAGCAGGGAAGAAAATGACGGTACCTGACTAAGAAGCCCCGGCTAACTACGTGCCAGCAGCCGCGGTAATACGTAGGGGGCAAGCGTTATCCGGATTTACTGGGTGTAAAGGGAGCGTAGACGGTTTGGCAAGTCTGAAGTGAAATGCGGGGGCTCAACTCCTGAACTGCTTTGGAAACTGTCGAACTAGAGTGCAGGAGAG
+
8ACCCDAA@11========;;88BFGGGGGGGGGGFGGGEEEFGGGGGGGGAFFFGFFGGGGGGFGGGGGFFAEFFGGGGGGGGGGGGGGGGFFFGGGGGGFGGGGF<FGGGFGGFGGGGGGGGGGGGGGGCFGGGGFGFGGDGGFGGGGGGGGGGGGGGGDGCCGGGGFGCCFGGGE5CCDFFGGDGGGGGGEGGFGGFGGGFGGFF?FCGF>>CD?DDFGGGGFDGBFFF):<FA>FC>:<FAB?>/9>3>>?D<67>?F>B2:<2F<7<>>FFF?4>A?B?8B:256).6<4<F(4:?
@M02996:162:000000000-B87FG:1:1101:5636:6631 1:N:0:TAGCGCTC+AAGGAGTA
CCTACGGGTGGCAGCAGTCGAGAATCATTCACAATGGGGGCAACCCTGATGGTGCGACGCCGCGTGGGGGAGGAAGGTCTTCGGATTGTAAACCCCTGTCATGTGGGAGCAAGGCTTCGGCTTGATAGTACCACAAGAGGAAGAGACGGCAAACTCTGTGCCAGCAGCCGCGGTAATACAGAGGTCTCAAGCGTTGTTCGGAATCACTGGGCGTAAAGGGTACGTAGGCTGTAAATTAAGTCGTGCGTGAAAGGCAGGGGCTCAACCTCTGGAGTGCGCATGATACTGATTTACTGGAGTA
+
88AB@@D9>))========888;CEEGGGGGGGGGGGGGGGGGGGGGGFGGGGECFCFGGGFEC@FGEGGGGGGGGGGGGGGGGGGGGGGGGGGGGGGGGGGGGGGGGGGGFGGGGGGGGGGGGGGGGGGGFGGGGGGGGGGGGGGGGGEGGGGFFEGFGGGGGFGGGGGGGDEG=CFGGGGFFFGGGGGF9CEGGFGGFGGC:EGFBFFGGGDEGG4>DFGGGGFGGFFGFF2<FAFFG<:8>?>>6DF1F<06<BEG>BFFFFB10;<GFFB?CB>>03BBA9AF>65<AF<:>F0:0(
@M02996:162:000000000-B87FG:1:1101:26342:6650 1:N:0:TAGCGCTC+AAGGAGTA
CCTACGGGAGGCAGCAGTAGGGAATCTTTCACAATGGGCGAAAGCCTGATGGAGCAACGCCGCGTGCAGGATGACGGCCTTCGGGTTGTAAACTGCTTTTATTACCGAGAAATATGATGGTAGGTATTGAATAAGGATCGGCTAACTACGTGCCAGCAGCCGCGGTCATACGTAGGATCCGAGCATTATCCGGAGTGACTGGGTGTAAAGAGTTGCGTAGGTGGCATAATAAGTAGCTAGTGAAATCTGGTGGCTCAACCATTCAGACTATTAGCTAAACTGTTAAGCTCGAGACCGTTAG
+
ACCCCA:=51)=========;8;CFGGGGGGGGGGGGGGGGGGGGGGGGGGGGGGGGGGGGGGGGGGGGGGGGGGGEGGGGGGGGGGGGGGGGGGGGGGGGGGGGGGFGCFGGGGGGGGGGGGGGGGGGGAFGGGCGGGGGGGGGGGGGGGFFGGGGGFGGGGGEGEGGGGGGGGGGGGGGDFFDGGGGGGEGFGGFGGFFGGFGGFFFFGGGFFGGFDCFGG:FFGGFFFBAFFFAFFG>CA64=FDDAAFF::?FGGFFFFFFB9467FDF6??7<A?FFFF<B<<AB:1(46?.,462
@M02996:162:000000000-B87FG:1:1101:25254:6656 1:N:0:TAGCGCTC+AAGGAGTA
CCTACGGGTGGCAGCAGTGGGGAATATTGCACAATGGAGGAAACTCTGATGCAGCAACGCCGCGTGAAGGATGAAGGTCTTCGGATCGTAAACTTCTGTCCTTAGGGAAGATAATGACGGTACCTTTGGAGGAAGCCCCGGCTAACTACGTGCCAGCAGCCGCGGTAATACGTAGGGGGCAAGCGTTATCCGGAATTATTGGGCGTAAAGAGTGCGTAGGTGGTTTCTTAAGCATAGGGTGAAAGGCATTGGCTTAACCAATGTTAGCCCTTTGAACTGGGTTACTTGAGTGCAGGAGAGG
+
8ACCCB1):10========;;88BFFGGGGGGGGGGGGGGFGGGGGGGGGGGGGGGGGGGGGGGGGGGGGGGGGGGGGGGGGGGGGGGGGGGGGGGGGFGGGGGGGGGGGGGGGGGGGGGGGGGGGGGGGGGGGGGGGGGGGGGGGGGGGGGGGGGGGGGGDGGGGGGGGGGGGGGGGGGGGFFGGGGGGGGGFGGFGCFFGGFGGDFFFFFGFFGDBGGFGGGGFGGFFGFFFA6<?FG?9<6<FFFGFBF>?BFBGGFFF?AFFF>FBFFFFFFFF??FFFFDA<<A?FFA>F?>641:
@M02996:162:000000000-B87FG:1:1101:9617:6659 1:N:0:TAGCGCTC+AAGGAGTA
CCTACGGGGGGCAGCAGCTAAGAATATTCCGCAATGGACGAAAGTCTGACGGAGCGACGCCGCGTGGATGATGAAGGCCGGAAGGTTGTAAAATCCTTTTAAGTGTGAAGAATAAGCGAGGGCAGGGAAAGCCCATGTGGTGACGGTAGCACTTGAATAAGCAACGGCTAATTACGTGCCAGCAGCCGCGGTAACACGTAAGTTGCGAGCGTTGTTCGGAATTATTGGGCGTAAAGGGCATGTAGGCGGTTTTGCAAGCTTGGTGTGAAATCCCGGGGCTTAACTCCGGAATTGCGTTGAG
+
68ACCDA08))8888:::::<::CFGGGGGGGGGGGGGGGEG:FGGGGGGGGFFGGFGGGGGGGGGGGGGGGGFFGGGGGGGCGFDF:CFGGGGFGGGGGC,FFFGGFFC,CFFFGGEEECEGB7CEGFGCGGG@FFGGGGGCFG>CCGGGGGGGFFC:9EG7EGGDGEGCFFFGFGGEFGGFFGGGGGGGGEFGGF5C4CFFFGFD:BBDCC>DFGFG*55C>?F7C?:D59:162:@<49:?4FF>GFFFF<<BFFC:BFB<2<?)=<C572@G@B94:464<4>:;69::4A:.46,3
@M02996:162:000000000-B87FG:1:1101:25239:6668 1:N:0:TAGCGCTC+AAGGAGTA
CCTACGGGTGGCAGCAGTGGGGAATATTGCACAATGGAGGAAACTCTGATGCAGCAACGCCGCGTGAAGGATGAAGGTCTTCGGATCGTAAACTTCTGTCCTTAGGGAAGATAATGACGGTACCTTTGGAGGAAGCCCCGGCTAACTACGTGCCAGCAGCCGCGGTAATACGTAGGGGGCAAGCGTTATCCGGAATTATTGGGCGTAAAGCGTGCGTAGGTGGTTTCTTAAGCATAGGGTTAAAGGCATTGGCTTAACCCATGTTAGCCCTTTGAACTGGGTTACTTGAGTGCAGGATGGG
+
88BCC>A511)========;;88BFFGGFGGGGGFG8@AFGGGGGGGGFGFGGEFGGGGGGGGGGGFGGGEFGGFCFFGGGGF7FGDEGGGGFGGGGGFGGGFGGFGGGGEFGGGEFGFGFFGGGGGGFFGCEGGCGFGGGGG+CEGCGGF>EGCGG86FGGGEGG5CGA;CF9D58C5:=DFF=CD**=CCE35@F7@F7*=AED8>)++29)79>?GC?CCDGFGDA4*9<)6*5)7>(*)1-6)(9<5?B2(,4CF01;(.6)6)949<>:4+/<<(408())6<)5AA<9:())(-1
@M02996:162:000000000-B87FG:1:1101:24976:6672 1:N:0:TAGCGCTC+AAGGAGTA
CCTACGGGGGGCTGCAGTGGGGAATATTGCACAATGGAGGAAACTCTGATGCAGCAACGCCGCGTGAAGGATGAAGGTCTTCGGATCGTAAACTTCTGTCCTTAGGGAAGATAATGACGGTACCTTTGGAGGAAGCCCCGGCTAACTACGTGCCAGCAGCCGCGGTAATACGTATGGTGCAAGCGTTATCCGGATTTACTGGGTGTAAAGGGAGCGTAGACGGCAAGGCAAGTCTGAAGTGAAAGCCTGGGGCTCAACCCCGGAACTGCTTTGGAAACTGTCTGGCTAGAGTGCAGGAGAG
+
8ACCCA111))8888::::::88BFFGGGGGGGGGGGGGGGGGGGGGGGGGGGGGGGGGGGGGGGGGGGGGGGGGGFGGGGGGGGGGGGGGGGGGGGGFGGGGGGGGFGGGGGGGGGGFGGGGGGGGFGGGGGGGGGGGGGGGGGGGGGGGGGGGGGGGGGGGEEGGGGGGGGGFGGFGGGCFFGGGGGGGGGFGEF7>FGDGFGGFFFFGDGFFCG<GGFGGGG>GGFFGFFFFFDBFG?C9@AFFBF?BE?;?FFFFF?FF9>B)2=4:<A?:CF?)))*641:1<:?3.:2)6>1:.4
@M02996:162:000000000-B87FG:1:1101:25261:6675 1:N:0:TAGCGCTC+AAGGAGTA
CCTACGGGTGGCAGCAGTGGGGAATATTGCACAATGGAGGAAACTCTGATGCAGCAACGCCGCGTGAAGGATGAAGGTCTTCGGATCGTAAACTTCTGTCCTTAGGGAAGATAATGACGGTACCTTTGGAGGAAGCCCCGGCTAACTACGTGCCAGCAGCCGCGGTAATACGTAGGGGGCAAGCGTCATCCGGAATTATTGGGCGTAAAGAGTGCGTAGGTGGTTTCTTAAGCATAGGTTGAAAGGCATTGGCTTAACCAATGTTAGCCCTTTGAACTGGGTTACTTGAGTGCAGGAGAGG
+
-8BCCBA)11)======<=;;88BFFFGGGGFGGGGGGGGDGGGGGGEFGGGGGGGGGGGGGGGGGGFAFFFFFCEFGGGGGGGGFGGGGFGGGGGGFCFF?AFGGFGGGGGDGG9FGGGGGGGFGGGFECEE@@FFDGGGGGGEFGFFGGGGGGGGG6FD6C+<5*4@FGC;CGGCCCCE*?;8C*:DFDE=)*/6;C6+*AFGGEBF=7*118)/()*=C*1A>?C6BF*-.67<:/*4*)148>7<)548(4:>9C5:?(.<BBD:(9:).*+0<25(0((4<<22).)6<427211:
@M02996:162:000000000-B87FG:1:1101:4470:6697 1:N:0:TAGCGCTC+AAGGAGTA
CCTACGGGAGGCAGCAGTAGGGAATATTGCACAATGGGGGAAACCCTGATGCAGCAACGCCACGTGTGGGAAGAAGCATTTCGGTGTGTAAACCACTGTCGTGAGGGAATAATGCTTAATTTCGGTTAAGTTGAATGTACCTCGAAAGGAAGCACCGGCAAACTTCGTGCCAGCAGCCGCGGTAATACGAGGGGTGCAAGCGTTGTTCGGAATCACTGGGCGTAAAGGGAGCGCAGGCGGAGATGCAAGCAGTCTGTACAATACCGGGGCCCAACCCCGGACCTGCAGACTGGACTGTTT
+
ACCCCDFB=0)====;====;8;CFGGGFGGGGGGGGGGGGGGGGGGGGGGGGGGGGGGGGGGGFGGGGGGGGGGGGGGGGGGGGGGGGGGGGGGGGGGGGGGGGGGGGGGGGFGGGGGGGGGGGGGGGGGGGGGGGGGGGGGGGGEGGGGGGGGGGGGGGDGDFGGGGGGGGGGGGGGGGGDBCFDDFGDGGAGCBGGFGGGFGGFFFEGGGFFGFEGGFGG3:>FGFFGFFFBDF>FGFGFFFFFFGF?:<?AAA+>99FAFF?B9EBDF1-<EDFBFFFFFFF?>484:B??<FDF2
@M02996:162:000000000-B87FG:1:1101:27135:6699 1:N:0:TAGCGCTC+AAGGAGTA
CCTACGGGTGGCTGCAGTGGGGAATATTGGACAATGGGCGAAAGCCTGATCCAGCGACGCCGCGTGAGTGAAGAAGTATTTCGGTATGTAAAGCTCTATCAGCAGGGAAGATAATGACGGTACCTGACTAAGAAGCCCCGGCTAACTACGTGCCAGCAGCCGCGGTAATACGTAGGGGGCAAGCGTTATCCGGATTTACTGGGTGTAAAGGGAGCGTAGACGGTATGGCAAGTCTGATGTGAAAACCCAGGGCTCAACCCTGGGACTGCATTGGAAACTGTCAAACTAGAGTGCAGGAGAG
+
8ACCC?:5)11========;;888EFGGGGGGGGGGGGGGGGGGGGGGGGGGGFCFFGGGGGGGFFGGGGGGGFFFCFGGGGGGGGGGGGGGGGGGGGFGGGGGGGGFFGGGGFGGGGGGGGDGGGGCFGGGFFGGF=CGGGGGGGGGGGGGGGGGGGGGFDCEGGGGEGGGFFGGGGGGGGFFGCDGGGGGGFGG4C7:CFGFGGFF4@FGC5>DGFGD=EEGGFGG?FFF<<:FFFFC6:<9<78:D:<>481776<?7>4??176)5*:??@F7<4<AF<A2)46)656<AA:)1:??
@M02996:162:000000000-B87FG:1:1101:21255:6707 1:N:0:TAGCGCTC+AAGGAGTA
CCTACGGGGGGCTGCAGTGGGGAATATTGGACAATGGGCGAAAGCCTGATCCAGCGACGCCGCGTGAGTGAAGAAGTATTTCGGTATGTAAAGCTCTATCAGCAGGGAAGATAATGACGGTACCTGACTAAGAAGCCCCGGCTAACTACGTGCCAGCAGCCGCGGTAATACGTAGGGGGCAAGCGTTATCCGGATTTACTGGGTGTAAAGGGAGCGTAGACGGCATGGCAAGTCTGATGTGAAAGCCCGGGGCTCAACCCCGGGACTGCATTGGAAACTGTCAAGCTAGAGTGCAGGAGAG
+
8ACCCE>@A=)8888::::::88BFFGGGGGGGGGGGGGGGGGGGGGGGGGGGFGGGGGGGGGGFGGGGGGGGGGGGGGGGGFGGGGGGGFGGGGGGFFGGGGGGGGFGDGEGEGGFGFDFGGGGGGGGGC:+?FGGGGGGGGCGGFCGGG;FFGGGDFFGCGGEG=EFGGGGCCEEGGGGGFFGGGGGGGEGEGGFGGFGDGFGGFFFFFEFEFGGFGGFGGGDDGGFFDFFFFF<AFF<7<=6F7?G>>FF>BB<FGFFF>91>BFFFGFF24:9:FFFFF22<>A7<<>BDA<>?F18
@M02996:162:000000000-B87FG:1:1101:23294:6711 1:N:0:TAGCGCTC+AAGGAGTA
CCTACGGGGGGCAGCAGCTAAGAATATTCCGCAATGGACGAAAGTCTGACGGAGCGACGCCGCGTGGATGATGAAGGTCGGAAGATTGTAAAATCCTTTTATAACTGAGGAATAAGTACTTTGAGAGAAACGGAGTATGGTGACTGTAGGTTATGAATAGGCAACGGCTAATTACGTGCCAGCAGCCGCGGTAACACGTAAGTTGCGAGCGTTGTTCGGAATTATTGGGCGTAAAGGGCATGTAGGCGGTTTTGCAAGCTTGGTGTGAAATTCCGGGGCCCAACTCCGGAACTGCGTTGAG
+
8ACCCB:=@508888:::::<::CFFGGGGGGGGGGGGGGGGGGGGGGGGGGGFFGGGGGGGGG@FGGGGFFGFGGGGGGFG<FCGGGGFGGGGGGGGGGGGGGGGGGGGGGGFGGGGGGGGG9CGFGGGGGGGGEGGGGGGGGGGGFFGGGGGGGGGG9CFFGGGDGGGGGGCDFG=GGGGFFGGGGGGGGGF?<?DF4CGGF7*).)<CCG@EGC?GGEGC*A?GG?FDD>??456B>7C<6:?*(9(1>?F?6<GGFAF(8?<B9*6F92<FC399((84:?<:,-,,482<?>:;12
@M02996:162:000000000-B87FG:1:1101:27124:6716 1:N:0:TAGCGCTC+AAGGAGTA
CCTACGGGTGGCTGCAGTGGGGAATATTGGACAATGGGCGAAAGCCTGATCCAGCGACGCCGCGTGAGTGAAGAAGTATTTCGGTATGTAAAGCTCTATCAGCAGGGAAGATAATGACGGTACCTGACTAAGAAGCCCCGGCTAACTACGTGCCAGCAGCCGCGGTAATACGTAGGGGGCAAGCGTTATCCGGATTTACTGGGTGTAAAGGGAGCGTAGACGGTATGGCAAGTCTGATGTGAAAACCCAGGGCTCAACCCTGGGACTGCATTGGAAACTGTCAAACTAGAGGGCAGGAGAG
+
8ACCCEF5=1)========;;88BFFGGGGGGGGGGGGGGGGGGGGGGGGGGGFGGGGGGGGGGGGGGGGGGGEGGGGGGGGGGGGGGGGGGGGGGG<CFGGGGGGGFGGGGGCGCGGGGGGGGGCFGGFGDGGGGGGGGGGGGGGGGGGGGGGGGGCCGGGG@CGCEFDGGGDFGCEGGEC:>CGDDDGFEGFGGFGGFGFGFGGFF?FFDF>BDD079?GGDFFFGF@GFFFFFABFG906@<FBB3((>63<BFGGF:)4:(.1:F2:<2>4CF?>AFF2AD?)))))((-((862.-
@M02996:162:000000000-B87FG:1:1101:7881:6717 1:N:0:TAGCGCTC+AAGGAGTA
CCTACGGGTGGCAGCAGTAGGGAATATTGCACAATGGGGGAAACCCTGATGCAGCAACGCCACGTGTGGGAAGAAGCATTTCGGTGTGTAAACCACTGTCGTGAGGGAATAATGCTTGGCCTCGGCCAAGTTGAATGTACCTCGAAAGGAAGCACCGGCAAACTTCGTGCCAGCAGCCGCGGTAATACGAGGGGTGCAAGCGTTGTTCGGAATCACTGGGCGTAAAGGGAGCGCAGGCGGAGATGCAAGCAGTCTGTACAATACCGGGGCCCAACCCCGGACCTGCAGCCTGGACTGTTT
+
8ACCCBD9>0)=======;<;8;CFGGGFGGGGGGGGGGGGGGGGGGGGGGGGGGGGGGGGGGGFGGGGGGGGGGGGGGGGGGGGGGGGGGGGGGGGGGGGGGGGGGGGGGGGGGGGGGGGGGGGGGGGGGGGDGGGGGGGGGGGGGGGGGGGGGGGECFGGGGFFGGGGGGGGGGGGGGGGFFGGGGFGGGG>GGFGGFGGGFGGFFFFGEGFFGGEFGFGGGG@GGFFGFFFFFFFFGFGF@DFFDGFFFFFBFFEG>AFFFF?F9E>CBFBDEFB>46E6,(.(.)(,380:?FAF<
@M02996:162:000000000-B87FG:1:1101:25816:6731 1:N:0:TAGCGCTC+AAGGAGTA
CCTACGGGAGGCTGCAGTGAGGAATATTGGTCAATGGGCGGGAGCCTGAACCAGCCAAGTAGCGTGAGGGATGACGGCCCTATGGGTTGTAAACCTCTTTTGACAGGGAATAAAGTGAGCCACGTGTGGTTCATTGCATGTACCTGTGGAATAAGGATCGGCTAACTCCGTGCCAGCAGCCGCGGTAATACGGAGGATCCGAGCGTTATCCGGATTTATTGGGTTTAAAGGGAGCGTAGGCGGGATGTCAAGTCAGCTGTGAAATGTAGTCGCTCAACGTCTGCACTGCAGTTGAAACTGG
+
8ACCCEAA=1)==========;;CFGGGGGGGGGGGGGGGGGGGGGGGGGGGGFFFFGGGGFGGGGGGGGGFGGFGFGGGGGGGGGGGGGGGGGGGGGGGGGGGGGGGGGGGGGGGGGGGGGGGGGGGGGGGGGGGGGGGGGGFA9DGGGGGGGGGGGGGGGCGGGGGGGGGGGGGGGGGGGFEEGGGGGGGD>GGDGG;58:):>>BFFGGGFFGD2:*/AFCE>FGFFGFB<1792BD7>;B0)),:<>469)68C7.49A2))458<C>F0>EF?BBF41<>:)(84,4)642=4<9?
@M02996:162:000000000-B87FG:1:1101:8872:6784 1:N:0:TAGCGCTC+AAGGAGTA
CCTACGGGGGGCAGCAGTGAGGAATATTGGTCAATGGACGGAAGTCTGAACCAGCCAAGTCGCGTGAAGGAAGACGGTTCTATGGATTGTAAACTTCTTTTGCATGAGGGTAAAGTGACCTACGTGTAGGTTATTGCAAGTATCATGTGAATAAGCATCGGCTAACTCCGTGCCAGCAGCCGCGGTAATACGGAGGATGCGAGCGTTATCCGGATTTATTGGGTTTAAAGGGTGCGTAGGCGGGATGTTAAGTCAGCGGTGAAAGTTTGCGGCTCAACCGTAAAATTGCCGTTGAAACTGG
+
8BCCCDAA)1)8888::<::::CFGGGGGGGGGGGGGGGGGGFGGGGGGGGGGEFGGGGGGGGGGGGGGGGGGFGGFGGGGGGGGGGGGGGGFGGGGGGGGGGAFFFFGGGGGFFGFGGGGFGGGGF:FCFGGGGFGCGGFEGGFGEGGGGGGGGGGGGGGGGG@FGGGGGGGGGGGFGGGGFFGGDCCEFGGFGDFGGFGGGFGGFFFFGGGEFGGFGGBFGGGEGCAFGFB:<>BBFG<C95(7>>F>AFFF994ED?6F2<A9AAF95>>6B@@?FF1),1:<B<AD;BF:(./56A:
@M02996:162:000000000-B87FG:1:1101:11798:6792 1:N:0:TAGCGCTC+AAGGAGTA
CCTACGGGCGGCAGCAGTGGGGAATATTGGGCAATGGGCGAAAGCCTGACCCAGCAACGCCGCGTGAAGGAAGAAGATCTTCGGATTGTAAACTTCTTTTATGAGGGACGAAGGAAGTGACGGTACCTCATGAATAAGCCCCGGCTAACTACGTGCCAGCAGCCGCGGTAATACGTAGGTGGCAAGCGTTATCCGGATTTACTGGGTGTAACGGGCGCGTAGGCGGGAGAGCAAGTCAGATGTGAAATCTGTTGTCTTCACTCACAAACTGCATTTGACACTGTTTTTCTTGTGTGCTGGG
+
-8BCCB5880)8888,;<;;;888EFGGGGGGGGGGCGGGEEGGGGGGGGGFFEFEFGGGGGEGFCFFFFECEFGGFFGGCFFGFCFFGFFGGGFGGGGG9C,<FFF+<CECE+>F=F<97@+C3CDGGCEE,,@@,,EC3B@FGE5@DGFGGFGCCFG:,;D:******3C+3=?B5EF6CFA>5C3**:57ACG)5C@7C78C*<571:3*))9>;9D):>GE3:99:9)30:@..=:57)04*0.26)/)5().<*-.9<7?7?(0)*)).7+75)6593<:<:036:A)53(*.63(
@M02996:162:000000000-B87FG:1:1101:11789:6807 1:N:0:TAGCGCTC+AAGGAGTA
CCTACGGGCGGCAGCAGTGGGGAATATTGGGCAATGGGCGAAAGCCTGACCCAGCAACGCCGCGTGAAGGAAGAAGATCTTCGGATTGTAAACTTCTTTTATGAGGGACGAAGGAAGTGACGGTACCTCATGAATAAGCCCCGGCTAACTACGTGCCAGCAGCCGCGGTAATACGTAGGTGGCAAGCGTTATCCGGATTTACTGGGTGTAAAGGGCGCGTAGGCGGGAGAGCAAGTCAGATGTGAAATCTGTGGGCTTAACTCACAAACTGCATTTGAAACTGTTTTTCTTGAGTGCTGGG
+
8ACCCB=)01)8888;;<;;;88BFFGGGGGGGGGGGGGGGGGGGGGGGGGGGGGGGGGGGGGGGGGGGGGGGGGGEGGGGGGGGGGFGGGGGGGGGGGGCG<AEFGGGD7FGEE@DGF=F@EG@FGFGGGAEBFFFFGG+@:CFGGGGACG:FFFFDCFGGGGCE58?EGG=FFGCEGGGGFFFGGDDEDGGFEGDGGFGGGFGDFFFF7?CF)CDBGG:EGGGEGG>:DFFB?FAAF*626=-19<GAA?A<BBFGF<>FBFFBF074:2-<F:9>A)5?AB5ABF>)654)..=445(
@M02996:162:000000000-B87FG:1:1101:15171:6839 1:N:0:TAGCGCTC+AAGGAGTA
CCTACGGGCGGCAGCAGTGAGGAATATTGGTCAATGGGCGGGAGCCTGAACCAGCCAAGTAGCGTGAGGGATGACGGCCCTATGGGTTGTAAACCTCTTTTGACAGGGAATAAAGTGAGCCACGTGTGGTTCATTGCATGTACCTGTGGAATAAGGATCGGCTAACTCCGTGCCAGCAGCCGCGGTAATACGGAGGATCCGAGCGTTATCCGGATTTATTGGGTTTAAAGGGAGCGTAGGCGGGATGTCAAGTCAGCTGTTAAATGTAGTCGCTCAACGTCTGCCCTGCAGTTTACACTGG
+
8ACCCB5581)8888;;<;;;;;;FFGGGGGGGGGGGGGGG7FFCGGGGGGGGGGGFFGG,CFGGGCFGGGGGABFFGGGGGGGFEGGGGGGGGGGGGFFGFCF,,AFA8DF99C@=CBFG8FGGFD<7DE=,@FAFBB9EFCFCCE8@CFFGGGGCFGDGGGC:@FGGGGGGGFGGGGGFGFFGG3CGCF8C57C8FGFG<E>EGE5>FGEGEFGG>GG@FGGGE6?A4C@1,75(47/597)7>;:0-66:>9))+*.)9)-6)--/6*228>EF??<35(62??(4039))52/.-5,
@M02996:162:000000000-B87FG:1:1101:15154:6843 1:N:0:TAGCGCTC+AAGGAGTA
CCTACGGGCGGCAGCAGTGAGGAATATTGGTCAATGGGCGGGAGCCTGAACCAGCCAAGTAGCGTGAGGGATGACGGCCCTATGGGTTGTAAACCTCTTTTGACAGGGAATAAAGTGAGCCACGTGTGGTTCATTGCATGTACCTGTGGAATAAGGATCGGCTAACTCCGTGCCAGCAGCCGCGGTAATACGGAGGATCCGAGCGTTATCCGGATTTATTGGGTTTAAAGGGAGCGTAGGCGGGATGTCAAGTCAGCTGTGAAATGTAGTCGCTCAACGTCTGCACTGCAGTTGAAACTGG
+
88BCCB8100)8888;;<;;;;;CFGGGGGGGGGGGGGGGGGGGGGGGGGGGGFFFGGGG9FGGFGGGGGGGGGGGGGGGGGGGGGGGGGGGGFGGGGGGGGFGAGGGFGGGGGGGFGGGGGGGGAD>FGGFGGGFGGGBFEGGF9DEFFGGCGGGGF>FGGGGGGGGGGGGGGGGGGGGGGFFGGGDGGGDGBDEDGGFGDGEEGFEFFGGG:BGFFGG?FFGGFGGAFGEFFFEF?FD?5759EF7FDFFFAAA>GGDB4<BBBA:=<FB>:@C?7BFFF1<27A2<A5>A<:<=ABF?
@M02996:162:000000000-B87FG:1:1101:21470:6888 1:N:0:TAGCGCTC+AAGGAGTA
CCTACGGGTGGCAGCAGTGGGGGATATTGCACAATGGGGGAAACCCTGATGCAGCGACGCCGCGTGAGTGAAGAAGTATTTCGGTATGTAAAGCTCTTTAAGCTGGAAAGATAATGACGGTACCAGCAGAATAAGCCCCGGCTAACTACGTGCCAGCAGCCGCGGTAATACGTAGGGGGCAAGCGTTATCCGGATTTACTGGGTGTAAAGGGAGCGTAGACGGTAAAGCAAGTCTGAAGTGAAATCATAGGGCTTAACCCTGTAATTGCTTTGGAAACTTTTTAACTAGAGTACCGGATGG
+
8ACCC>)580);=======;;888CFGGGGGGGGGGGGGGGGGGGGGGGGGGGFFGCGGGGGGG@FFGGGGGGEFGGGGGGGGGGGFGGGGFGFGGGGGGGGGGGGGGGFGGGGGGGGGGGFGGDCFFFDBF8FGGGGEEGGGD7DFDGDG8EF9DF,;FFGGCCEECFFGGGGECEEGGGGFFGGGCFGGEG>GGF7C8FGFFGG=7?FCC*8:CG?DCFGGDA53:AF<>ABB?A9FF3267<B7::4)7<BFF9FGFF53A)6>AFBGFA?FGFF<))9<:?FF>4))64-4<57:;F
@M02996:162:000000000-B87FG:1:1101:18526:6936 1:N:0:TAGCGCTC+AAGGAGTA
CCTACGGGGGGCAGCAGTGGGGAATATTGCGCAATGGGGGAAACCCTGACGCAGCAACGCCGCGTGAGTGATGAAGTATTTCGGTATGTAAAGCTCTATCAGCAGGGACGAAAATGACGGTACCTGCAGAAGAAGTCCCGGCTAACTACGTGCCAGCAGCCGCGGTAATACGTAGGGGACAAGCGTTATCCGGATTTACTGGGTGTAAAGGGTGCGTAGGCGGCTAAGCAAGTCAGAAGTGAAAGCCCGCGGCTCAACTGCGGGACTGCTTTTGAAACTGTTTGGCTAGCGTACTGGAGGG
+
-8BCCF>)8)18888::<:::888BFGGGGGGCGGGGGGGGGGGGGGGGGGGGFFGGGGGGGGECFFGGGGGGGGGGGGGGGFGGGGFGGGFGGGGG?@FGGGGGGGGEGFGGEGGGGGGGFGGGCFFFF?FEBFGGFFG@CGCEGGGGEGCFCFCGGGGGGG5*?*ACFEFFGCE8EGGGGFFGGDGGGGEG@EGFGCFGGCFED?709:CFBFGGBDDFGD<EB697F<7<>AF2<@C<C<04@>8969EF>B2<CF72:;949<6F<:A<<3<BADA<F9?0833:(3834?A67??>
@M02996:162:000000000-B87FG:1:1101:11399:6957 1:N:0:TAGCGCTC+AAGGAGTA
CCTACGGGCGGCAGCAGCTAAGAATATTCCGCAATGGACGAAAGTCTGACGGAGCGACGCCGCGTGGATGATGAAGGTCGGAAGATTGTAAAATCCTTTTAAGTATGAAGAATAAGCAGGACCGGTAATGGTCCTGTGGTGACGGTAGTACTTGAATAAGCAACGGCTAATTACGTGCCAGCAGCCGCGGTAATACGTAAGTTGCGAGCGTTGTTCGGAATTATTGGGCGTAAAGGGCATGTATGCGGATATTCAAGCTTGGTGTGAAAGGCGGGAGCTCAACTACCTAACTGCGTTTGGG
+
88BCCA>)11)8888;;;;;<;;;CFGGFECFGGGGGGGGCFGGGGGGGGGGGFEEGGGGGGGGFECFGGGGGGGGGGFFDGCGFGGFGGGGGGGGFGGF<5CFDGFFD:,AF<EGGCDE@F+@:FC@FBCFGEFFFG?G+EE@:BF@FFGGECCEFFFG?F,><CCE5@FE+=:F,==FE4);@FDDGGD*=@FFFG*);CC*<7)<>>CEC@>756*/.82;F6<9:5).3()91:)9(;4*6=71144*)6<..+7<753(,1<2@4*(((0*7,(547.)(.2).57<)28<5((((
@M02996:162:000000000-B87FG:1:1101:18533:6960 1:N:0:TAGCGCTC+AAGGAGTA
CCTACGGGGGGCAGCAGTGGGGAATATTGCGCAATGGGGGAAACCCTGACGCAGCAACGCCGCGTGAGTGATGAAGTATTTCGGTATGTAAAGCTCTATCAGCAGGGACGAAAATGACGGTACCTGCAGAAGAAGTCCCGGCTAACTACGTGCCAGCAGCCGCGGTAATACGTAGGGGACAAGCGTTATCCGGATTTACTGGGTGTAAAGGGTGCGTAGGCGGCTAAGCAAGTCAGACGTGAAAGCCCGCGGCTCAACTGCGGGACTGCTTTTGAAACGTTTTGTCTTGGGTACTGGAGGG
+
68BB@D=)0:18888::<9::888EFGGBEGGGGGGGGGFEGGGGGGGGGGGGFGGGGGGGFGGCFCFGGCFGGFGGGGGFGFGGGGCFGGFGFFGGFCGGGGG>GD7CEGGGGGGGGE:FGFGGFF+??C7@FCCGGGEGGGCFFGDGDF8EF?EGGFGGDGG*/**<<<*928:>ECCF*7:CGG3997:C)>=FC>6>**<EG**9@F*9@B)><G3?ECCEBF42F27AF<9>0@525(1.<F<D;(591<?26:2>:(0(,(())2.4)5</),((0(.,66).)(4).4:/(,32
@M02996:162:000000000-B87FG:1:1101:11378:6963 1:N:0:TAGCGCTC+AAGGAGTA
CCTACGGGCGGCAGCAGCTAAGAATATTCCGCAATGGACGAAAGTCTGACGGAGCGACGCCGCGTGGATGATGAAGGTCGGAAGATTGTAAAATCCTTTTAAGTATGAAGAATAAGCAGGACAGGTAATGGTCCTGTGGTGACGGTAGTACTTGAATAAGCAACGGCTAATTACGTGCCAGCAGCCGCGGTAATACGTAAGTTGCGAGCGTTGTTCGGAATTATTGGGCGTAAAGGTCATGTAGGCGGATATGCAAGCTTGGTGTGAAATGCGGGGGCTCAACTCCCGACCTGCGTTGCGA
+
88ACC>55)1)8888;;;;;<;;CD@FGGGGGGFGGGGGFGGFGGGGGGGGGGFCFFGGGGGEG=@CCFCFGGGGGGGGGG7CEEFGFGGGGGFGGGDGGF?<FCGGGGGDDFFCDGGFCCGAFFGGGFFGGGGGGGGGGFFGFGG5BDFGGGGG<AFGGGGFGDDEGC8>CFCGCCCCCFFFFGC<DDGGEEFCG5CF);:AF+9)07@DGGBFDC9<CFF7CF4CC0573804=).0062./5=B6),1=>F4<>D4)4))((-.</)2)713*7(-,46:9<>F38((-,,4:02(((
@M02996:162:000000000-B87FG:1:1101:23120:6975 1:N:0:TAGCGCTC+AAGGAGTA
CCTACGGGTGGCAGCAGTAAGGGATATTGGTCAATGGGGGGAACCCTGAACCAGCCATGCCGCGTGAGGGATGAAGGCCCTACGGGTCGCAGACCTCTTTTGCCGGGGGATAACGCGCCCCACGCGTGGGGCGGTGAAGGTACCCGGAGAATAAGCATCGGCTAACTCCGTGCCAGCAGCCGCGGTAATACGGAGGATGCGAGCGTTATCCGGATTTATTGGGTTTAAAGGGTGCGCAGGCGGCACGTTAAGTCAGCGGTGAAATGTCGGGGCTCAACCCCGGCACTGCCGTTGAAACTGG
+
8ACC?>=5111;;======<<;;;EFGGGGG9FGGGGGGGGGGGGGGGGGGGGFFDFGGGFGGGFGDGGGDGGGGGGGGGGFGGGGGGGDG+@FGGGGGGGGGGGGGGG7FGGGGGGGGGGGGGGGGGGCGGGG8ECGGGGGGGGGE>EDFGGGGGGGGGED>GGGGGGGGGGGGFCEFGGCBEGGGGGGGGGBGGFGGFGDEFGDF:>FGGGDBGGBFFFFGGGFCGBFG>7?FFFF>G9D>817><FFFFA9AA:EG60<<<B<<<@>DBF3FGFF7BFFFF>F?7<19:?8(5@2..(
@M02996:162:000000000-B87FG:1:1101:16827:6983 1:N:0:TAGCGCTC+AAGGAGTA
CCTACGGGTGGCAGCAGTGAGGAATATTGGTCAATGGTCGGAAGACTGAACCAGCCAAGTCGCGTGCAGGAAGACGGTCCTATGGATTGTAAACTGCTTTTGTACGGGAATAAAGTGCGGGACGTGTCCCGTTTGGAATGTACCGTAAGAATAAGGGTCGGCTAACTCCGTGCCAGCAGCCGCGGTAATACGGAGGACCCGAGCGTTATCCGGATTTATTGGGTTTAAAGGGTGCGCAGGCGGAGGATTAAGTCAGCGGTGAAATTCTCATGCTCAACATGAGAACTGCCATTGATACTGG
+
88BCCF>5)0)====;===;;;;CFGGGGGGGGGGGGGGGGGGGGGGGGGGGGFFFGGGGGGGEGGGGGGGGGGGGGGGGGGGGGGGGGGGGGGGGGGGGGGGGGGGGGFGGGGGGGGGGGEFGGEFGGGGGGGGGCFGGGFGGGGGGCGGGGGGGGGGGGGGGGGGGGGGGGGGGGGGGGGFFGGCGGGGGG>GGFGGFGGGFGGFFFFGDD>EGGAGGBFGDGFGGA6>><:BFBFE<9<><9704C?DFBFFFFGGFFFDFAA>AFFGFA4=C@?.32=?A6>A3<?4>AD:6/6>F0
@M02996:162:000000000-B87FG:1:1101:23113:6991 1:N:0:TAGCGCTC+AAGGAGTA
CCTACGGGTGGCAGCAGTAAGGGATATTGGTCAATGGGGGGAACCCTGAACCAGCCATGCCGCGTGAGGGATGAAGGCCCTACGGGTCGCAGACCTCTTTTGCCGGGGGATAACGCGCCCCACGCGTGGGGCGGTGAAGGTACCCGGAGAATAAGCATCGGCTAACTCCGTGCCAGCAGCCGCGGTAATACGGAGGATGCGAGCGTTATCCGGATTTATTGGGTTTAAAGGGTGCGCAGGCGGCACGTTAAGTCAGCGGTGAAATGTCGGGGCTCAACCCCGGCACTGCCGTTGAAACTGG
+
8ACCC?)0)10========<<;;;CFGGGGGGGGGGGGGGGGGGGGGGGDFGGFFFFGGGGGGGGGGGGGGGGGGGGGGGGGGGGGGGEGGCFGGGGGGGGGGGGGGGGGGGGGEGGGGGGGGGGGGGGGGGCECEFGGGGGGGGGGGGGGGGFGGGGGGGGFEFGGGGGGGGGGGGGGGGGFEGGDGGCGCG>EEFGGFGGEFGGFFFFGGGFFGFAFGFFGGGEG>AFGEFF:D>>EG379@>FFFGF?FBFF24EC?>@>A>BFFFBGF>(8C@?:?0>;>BBF?<?>?<60698<4.
@M02996:162:000000000-B87FG:1:1101:23913:6994 1:N:0:TAGCGCTC+AAGGAGTA
CCTACGGGGGGCTGCAGTGGGGAATATTGGGCAATGGGCGCAAGCCTGACCCAGCAATGCCGCGTGAAGGAAGAAGGCTTTCGGGTTGTAAACTTCTTTTAAGTGGGACGATAATGACGGTACCACTTGAATAAGCTCCGGCTAACTACGTGCCAGCAGCCGCGGTAATACGTAGGGAGCAAGCGTTATCCGGATTTACTGGGTGTAAAGGGCGTGTAGGCGGGACAGCAAGTCAGATGTGAAAGCACGAGGCTCAACTTCGTGTCTGCATTTGAAACTGCTGTTCTTGAGTGCTGGAGAG
+
8ACCC5>==1)8888::::::88BFFGGGGGGGGGGGGGGGGGGGGGGGGGGGFFGGGGGGGGECGGGGGFGGGGGGGGGGGGGGGGGGGGGGGGGGGGGGGCGGGGGGGGGGGGGGGGGGGGGGGGGGGGGGGGGGGGGGGGGGGGGGGF@FGGGGGGGGGGCEGCEGGGGGFGGGGGGGGFFGGGGGGGGGFGGFFGFGGGFGDFFFFGG<>BGGFGGFGGDGFGGFF:FDFBF2)9:5><@A)9:D:2>;<727C>AFF?B?BFFF<:>AAFGFFFFFFFF?FF<:>8-2<A6<?B??
@M02996:162:000000000-B87FG:1:1101:6732:6998 1:N:0:TAGCGCTC+CAGGAGTA
CCTACGGGAGGCAGCAGTCGAGAATTTTGGGCAATGGACGAAAGTCTGACCCAGCAATGCCGCGTGCGGGATGAAGGTCTTCGGATTGTAAACCGCTGTCAAGAGGGACGAAATATGACGGTACCTCTGGAGGAAGCCACGGCTAACTACGTGCCAGCAGCCGCGGTAATACGTAGGTGGCGAGCGTTGTTCGGATTTATTGGGCGTAAAGGGTCCGCAGGTGGCAGGATAAGTTTGACGTGAAATACCGGAGCTCAACTCCGGGACTTCGTTTAAGACTGTCCTGCTAGAGTATCGGAGG
+
8ACCCEFFA8)========888;BFEGGGGGGGGGGGGGGGGGGGGGGGGGGGGGGGGGGGGGGGGGGGGFGGGGGFGGGGGFGGFGGGGGGGDGGGGGGGFGGGCFFFGFEGGFGGDGGGGGEGFGGGGFG6FFGFGGGGEGCFEGGGFGGGGGGGGGGGGGGGEGEEGGGGG6?*=CGEGFDGGCGDEGGGFCE3FFFG++4CDEFFFGCC@:FG>CD)1<<E4CGFF=@4)6/56@D634FD@F>F?009><?FGGFF@:>(71:*.148(.31)2A0B<24)4:.).8>44A3714(
@M02996:162:000000000-B87FG:1:1101:10597:7002 1:N:0:TAGCGCTC+AAGGAGTA
CCTACGGGTGGCAGCAGTGAGGAATATTGGTCAATGGGCGAGAGCCTGAACCAGCCAAGTCGCGTGAAGGAAGAAGGTTCTATGGATTGTAAACTTCTTTTGTCTGAGGGTAAAGTGAGAGATGCGTCTCTTATTGCAAGTATCAGACGAATAAGCATCGGCTAACTCCGTGCCAGCAGCCGCGGTAATACGGAGGATGCGAGCGTTATCCGGATTTATTGGGTTTAAAGGGTGCGTAGGCGGATGATTAAGTCAGCGGTGAAAGCGTGTTGCTCAACAATACCAAGCCGTTGAAACTGGT
+
88CCCFF9810====;===;;;;CFGGGGGGGGGGGGGGGGGGFGGGGGGGGGGGGGGGGGGGGEGGGGGGGFGGGGGGGGGGGGDGGGGGGGGGGGGGGGFGGGDFGGCFG8BFGFFFEFDGGGCGGGGFGGGGGGFAFEDGGGDFGGGGGGGGGGGGGGGGGFGGFGGGGGGGGGGGGFGDFGGD?GDGFGEGGFGCFGDEDGGFFFFGGG3DGF?FGFGGGG>FCECFD@6?>B?F359477B0<C>9FA>2<:E3<>@DFFB9BFFGFFAFEF2<(515:?:<<?B8BF066?:A?6
@M02996:162:000000000-B87FG:1:1101:16241:7002 1:N:0:TAGCGCTC+AAGGAGTA
CCTACGGGGGGCAGCAGCTAAGAATATTCCGCAATGGACGAAAGTCTGACGGAGCGACGCCGCGTGGATGATGAAGGCCGGAAGGTTGTAAAATCCTTTTATAACTGAGGAATAAGTACTATCAGAGAAAGGTAGTATGGTGACTGTAGGTTATGAATAAGCAACGGCTAATTACGTGCCAGCAGCCGCGGTAACACGTAAGTTGCGAGCGTTGTTCGGAATTATTGGGCGTAAAGGGCATGTAGGCGGTTTTGCAAGCTTGGTGTGAAATCCCGGGGCTTAACTCCGGAATTTCGTTGGG
+
8ACCCDA)51)8888:::::<::CFGGGGGGGGGGGGGGFFFGFGGGGGGGGGFFGFGGGGGGGCGGGGGGGGGGGGGGGGG@FGGGGGGGGGGGGGGGGGGGGGGGGGGGGGGGGGGGG9FF,>CFFGGG7FGGGGGGFGGCGGGGGGGGGGGF?EGGGGGGGGGGDGGFGGGGGGGGGGFFFGGGGGGGGDFG+?DGFC5FFGGFEF>DGDEFFD?GD:F?:EFFG6FDF>:0FB?BG:FA=>F@BD14B6?BF4C37AFFA0(,6=>GB?:DC),-18F<244329?2?>))(840.(
@M02996:162:000000000-B87FG:1:1101:6715:7009 1:N:0:TAGCGCTC+AAGGAGTA
CCTACGGGAGGCAGCAGTCGAGAATTTTGGGCAATGGACGAAAGTCTGACCCAGCAATGCCGCGTGCGGGATGAAGGTCTTCGGATTGTAAACCGCTGTCAAGAGGGACGAAATATGACGGTACCTCTGGAGGAAGCCACGGCTAACTACGTGCCAGCAGCCGCGGTAATACGTAGGTGGCGAGCGTTGTTCGGATTTATTGGGCGTAAAGGGTCCGCAGGTGGCAGGATAAGTTTGACGTGAAATACCGGAGCTCAACTCCGGAACTGCGTTGAAGACTGTCCTGCTAGAGTATCGGAGG
+
8ACCCDFFA:188=8;===888CBFFGGGGDGGEGGGGGGGGGGGGGGGGGGGBFGGGGGGFGGFCEFFECFGDFFDFGGGGGGGGGGGGGGGFEGGGGGGGGDEGGGGGGGGGGGGFGGGGGGGGGGGDGGE=BCGGGGGDGEGCFGGGEEGGGG?CFGGCCEECE8EGGGG?ECEFGGG5?BEG>CDEGGGE=A=F+;CCFFGGFFE>GG3>5CGB<DFF?D6@EC8?FFAA<FAF?DBD<)4B?AC?9>>9:>2+26A??F6>>?=?G?<>FC@A7>>BA?)4:?-).544.689?0(
@M02996:162:000000000-B87FG:1:1101:21046:7065 1:N:0:TAGCGCTC+AAGGAGTA
CCTACGGGTGGCAGCAGTGGGGAATATTGGACAATGGGGGAAACCCTGATCCAGCGACGCCGCGTGAGTGAAGAAGTATTTCGGTATGTAAAGCTCTATCAGCAAGGAAGAAAATGACGGTACTTGACTAAGAAGCTCCGGCTAAATACGTGCCAGCAGCCGCGGTAATACGTATGGAGCAAGCGTTATCCGGATTTACTGGGTGTAAAGGGAGCGTAGACGGCAAAGCAAGTCTGAAGTGAAATCCCGGGGCTCAACCCCGGAACTGCTTTGGAAACTGTTTAGCTAGAGTGCAGGAGAG
+
8ACCCEA5)0)=;======;;8BCGGGGGGGGGGGGGGGGGGGGGGGGGGGGGGGGGGGGGGGGFGGGGGGGGEFGGGGGGGGGGGGGGGGGGGGGGFFGGGGGGGGFGGGGGGGGGGGGGGGGGGGGGF?CDFGGGGGGDGGGGGGGGGGGGGGGGGGGGGGGFGGGGGGGGGGGFGGGGGFFGGGGGGGGGDGGFGGFGGGFGGFFFFGGFFFGG@GGFGGGG@GGFFGFDBFFFFFG>:>@>FF?G01<>FBFFGGFFF;>07?FFFGFF?FFB?<<BFFFBFBA<>B4<AAAF082<
@M02996:162:000000000-B87FG:1:1101:24001:7074 1:N:0:TAGCGCTC+AAGGAGTA
CCTACGGGAGGTAGCAGTGAGGAATATTGGTCAATGGTCGGAAGACTGAACCAGCCAAGTAGCGTGAAGGATGACTGCCCTATGGGTTGTAAACTTCTTTTATGCGGGAATAAAAAGGATTACGTGTAGTCTGTTGCATGTACCGCATGAATAAGGATCGGCTAATTCCGTGCCAGCAGCCGCGGTAATACGGAAGATCCGAGCGTTATCCGGATTTATTGGGTTTAAAGGGAGCGTAGGCGGGCCTTTAAGTCAGTGGTCAAAGCGTGTGGCTCAACCATACCACGCCGTTGATACTGGG
+
ABCCCBAA)1)8==========;FGGGGGGGGGGGGGGGGGGGGGGGGGGGGGFFFGGGGGGGGGGGGGGGGGGGGGGGGGGGGGGGGGGGGGGGGGGGGGGGGGGGGGGGGGGGGGGGGGGGGGGGGGFGGGGGGGGGGGGGGGGGGGGGGGGGGGGGGGGGGGGGGGGGGGGGGGGGGGGFFEGGGGGGGGFGGFGGFGGGFGGFFFFGGGFEGGFGGFGGGGFGGFFGFFFFFFFF<@CBEFFDFFFBFAA>BAFGFFFFFABF?@?FFF?FGFBB23=:B?FFF?9,8:<D>F9>D0
@M02996:162:000000000-B87FG:1:1101:27579:7112 1:N:0:TAGCGCTC+AAGGAGTA
CCTACGGGCGGCAGCAGTGAGGAATATTGGTCAATGGACGCAAGTCTGAACCAGCCATGCCGCGTGAAGGAATAAGGTCCTATGGATCGTAAACTTCTTTTGTGCGGGAGCAATAAGGGCCACGTGTGGTCCGATGAGAGTACCGTACGAATACGCATCGGCTAACTCCGTGCCAGCAGCCGCGGTAATACGGAGGATGCGAGCGTTATCCGGACTTATTGGGTTTAAAGGGTGCGTAGGCTGTTTGTCAAGTCAGGGGTGAAATGCCGGTGCGCAACACCGGAGCTGCCCTTGATA
+
8ACCCE:8)1)8888;;<;;;;;;CFGGG<CFFGGGGGDF:FF@GGGGGACFFFF<F,EFGGGGGGGFDFEFEGGGFFFAF@EC=FGBFAFGFFG,9<F,9?B9EFGEG@:FEF:FEFGE+CGE>=>BC>=>=FGC,=,@8333>+3>+643>33835@3*91621:;2>1=7*>FFCFGGCB5EGDDG?FGGF=E3*0):8C5CG;E>6*:5.)19AF:/CG9:76:)00;:((84:EC22202*0,*6-9)).67*7:3.)6)6)..(9(4(0?7>1((.-736B:(((42(-)1
@M02996:162:000000000-B87FG:1:1101:27564:7120 1:N:0:TAGCGCTC+AAGGAGTA
CCTACGGGCGGCAGCAGTGAGGAATATTGGTCAATGGACGCAAGTCTGAACCAGCCATGCCGCGTGAAGGAATAAGGTCCTATGGATCGTAAACTTCTTTTGTGCGGGAGCAATAAGGGCCACGTGTGGTCCGATGAGAGTACCGTACGAATAAGCATCGGCTAACTCCGTGCCAGCAGCCGCGGTAATACGGAGGATGCGAGCGTTATCCGGATTTATTGGGTTTAAAGGGTGCGTAGGCTGTTTGTCAAGTCAGGGGTGAAATGCCGGTGCTCAACACCGGAGCTGCCCTTGATACTGG
+
8ACCCED=:1)8888;;<;;;;;CFGFGGGGGGGGGGGGGGGGGGGGGGGGGGGGGGGGGGGGGGGGGGGGGGGGGGGGGGGGGGGGGGGGGGGGGGFFGGGGGGGGGGFGGGGGGGGGGGGGGGFDFC@EFGGGGGGGGGGGGGGGGGGGGGFGGGGGGGGGGGGGGGGGCCGGGGGFFFCEBCGGC@<FFGFGCBGFFGGGFEGEFFFGGGB:DGFGGFGF<E>GGFF73:?6>((<7)9:7<@F1>>)9):<<0:DBBF?A99>3)0)492@G?73<<EF9(412:?:?::>AF44-)
@M02996:162:000000000-B87FG:1:1101:10008:7129 1:N:0:TAGCGCTC+AAGGAGTA
CCTACGGGGGGCTGCAGTCGAGGATCATTTGCAATGGGCGAAAGCCTGACAATGCGACGCTGCGTGGAGGATGAAGGCCTTCGGGTTGTAAACTCCTGTCATAGGGGAACAGGCGATCGGACCTAATACGTCCGTGAGTTGAGTGTACCCTAAGAGGAATTGGCGGCTAACTCTGTGCCAGCAGCCGCGGTAATACAGAGGCCAAGAGCGTTGTTCGGATTTACTGGGCGTAAAGGGCGCGTAGGCGGTCTTGCGTGTCAAGTGTGAAATCTCCGGGCTCAACCCGGAAAGTGCGCTTGAA
+
88BCCEAA=)18888,:::8888@FGFGGGGGGGGGGGGGGGGGGGGGGGGDEFFFFGGGGGGGFGGGGGGGGGGGGGGGGGGGGGGDGGGGGGGGGGFGGGFGGGGGGGGGFGGGGGGGFGGGDCB?FFGGGFGGGGGGGG?FGGGGGGG8CEFGGGGGGG:FGEEEGGGGGFGGGGGGGGFFFGGGDGG5AFFGFGG4DDGFFGFFF397D@FGGBDGFGGFGFGFB3)>?B>41?FD7>2><F>996?F>A9BFEGAA?BFD<>44:?<A2@G@36:<4:<3,4673<AFA9071115
@M02996:162:000000000-B87FG:1:1101:21113:7145 1:N:0:TAGCGCTC+AAGGAGTA
CCTACGGGTGGCAGCAGTGAGGAATATTGGTCAATGGAGGCAACTCTGAACCAGCCATCTCGCGTGAAGGAATACGGCCCTACGGGTCTTAAACTTCTTTTATAGGGGGATAAAGTGAGATATGTATATCTTTTTGTAGGTACCCTATGAATAAGCATCGGCTAACTCCGTGCCAGCAGCCGCGGTAATACGGAGGATGCGAGCGTTATCCGGATTTATTGGGTTTAAAGGGTGCGCAGGCGGCACGTTAAGTCAGCGGTGAAATGTCGGGGCTCAACCCCGGCACTGCCGTTGAAACTGG
+
88BCCE=5)0)=======;;;;;CFFGGGGGGGGGGGGGGGGGGGGGGGGGGGGGGGGGGGGGGGGGGGGGGGGGGGGGGGGGGGGGGGGGGGGGGGGGGGFG<FAFGGGGGGGGGGGGGFFGFFGGAEFEGGGGGGDGGEFGGGGGGGGGGGGGGGGGGGGGGGGGGGGGDDGGGGFGGGGEFGG9>FEGGDEGGBD>FGDEEGGFBFFGGG5AGGFGGFGGGEEEFFFG3@@<>>FEG199B>E32>?6BFA<B05DF>326>AAA50C6>FF@=8:B<D96(9?:??1186:A9<AF?
@M02996:162:000000000-B87FG:1:1101:28042:7186 1:N:0:TAGCGCTC+AAGGAGTA
CCTACGGGGGGCTGCAGTGAGGAATATTGGACAATGGTCGGAAGACTGATCCAGCCATGCCGCGTGAAGGCAGACGGTCCTATGGATTGTAAACTTCTTTTGTACGGGAACAATAAGGGCCACGCGTGGTCCGATGAGAGTACCGTACGAATAAGCATCGGCTAACTCCGTGCCAGCAGCCGCGGTAATACGGAGGATGCGAGCGTTATCCGGATTTATTGGGTTTAAAGGGTGCGTAGGCGGAATGGTAAGTCAGCGGTGAAACGCAGGTGCTCAACACCTGACCTGCCGTTGAAA
+
ACCCCFA>18)8888::::::::CFFGGGGGGGGGGGGGGGGGGGGGGGGGGGGGGGGGGGGGGGGGGGGGGGGGGGGGGGGGGGGGGGGGGGGGGGGGGGGGGGGGGGGGGGGGFGGGDGGGGGGEFFFGGGGGGGGGGGGGGGGGGGGGGGGGGGGGGGGGGGGGGGGGGGGGGGGGGGGEFGGGGGGGFEF=GFGGFGGEFDGFFFFGGGFFGG<GGFFGGGFGFFF=BFF?FFBFD81989FF?GAAFFFFFFECBFFFFFFBF39>??BF@@:<??@2<BBFBF?9?B0:>=
@M02996:162:000000000-B87FG:1:1101:18819:7198 1:N:0:TAGCGCTC+AAGGAGTA
ACTACGGGTGGCAGCAGTGAGGAATATTGGTCAATGGACGGAAGTCTGAACCAGCCATGCCGCGTGCAGGAATAAGGCCCTATGGGTCGTAAACTGCTTTTGTAGTGGAGCAATAAGGTCTACGTGTAGATCGATGAGAGTACATTACGAATAAGCATCGGCTAACTCCGTGCCAGCAGCCGCGGTAATACGGAGGATGCAAGCGTTATCCGGATTTATTGGGTTTAAAGGGTGCCTAGGCTGTTTGTCAAGTCAGGGGTGAAATCCCGGGGCTCAACTCCGGAATTTCCTTTGATACTGG
+
-8ACCD=58)1;===;===;;;;CFGGGFFGGGGGGGGGGGGGGGGGGGGGGGFFGGGGGGGGGGGGGGGDGFFGGGGGGGGGGGGGGGGGGGGGGGGGGGGGGGGGGFFGGGGDFFGGFG9FGGCFGGCGGGCGGGEGFFFGGGGFG@FFGGFGGFFGGGDGGFGGGGGGFGGGG?CFGGCDFGGDCFFFGGFGGFGFFGGFFGGF4AAGGDAFGGFGGAGDGGFFFEF=:@01)17;75*/059)8D94?464<05<?;F<4<<B203<(47FFF75A?F0((4))65.<<B)6*6<A0
@M02996:162:000000000-B87FG:1:1101:18682:7205 1:N:0:TAGCGCTC+AAGGAGTA
CCTACGGGAGGCAGCAGTGAGGAATATTGGTCAATGGTCGGAAGACTGAACCAGCCAAGTCGCGTGCAGGAAGACGGTCCTATGGATTGTAAACTGCTTTTGTACGGGAATAAAGTGCGGGACGTGTCCCGTTTGGAATGTACCGTAAGAATAAGGGTCGGCTAACTCCGTGCCAGCAGCCGCGGTCATACGGAGGACCCGAGCGTTATCCGGATTTATTTGGTTTAAAGGGTGCGCAGGCGGAGGTTTAAGTCAGCGGTGAAATTCTCATGCTCACCATGAGCACTGCCATTGATACTGG
+
-8ACCF>98))8==8===;=;;;;CFGGGFGGGGGGGGGDFGGGDFGFGGGGFFGGFGGGGGGGGGGGGGGGGGGGGGGGGEFGGDFGGGEEGGGGGGGGGGGCEFGGG7FB?FFFEGEDD:FCG@E<FGGGFFG>@FDCD=DF=F?C8=;EF,9EDFG+@>E@:EGGF7FCDF;?FFFFGGD4ED)7C,=BEBEGEGGFGDE>8C>)AFF5D)8DG2>F4CFGFFF:>?7)42:>2()9997.47),?04?AAF2:=C8()54<>:6*)*.))9A932<)74)5:>7<:2A>42A4<4A3
@M02996:162:000000000-B87FG:1:1101:18660:7207 1:N:0:TAGCGCTC+AAGGAGTA
CCTACGGGAGGCAGCAGTGAGGAATATTGGTCAATGGTCGGAAGACTGAACCAGCCAAGTCGCGTGCAGGAAGACGGTCCTATGGATTGTAAACTGCTTTTGTACGGGAATAAAGTGCGGGACGTGTCCCGTTTGGAATGTACCGTAAGAATAAGGGTCGGCTAACTCCGTGCCAGCAGCCGCGGTAATACGGAGGACCCGAGCGTTATCCGGATTTATTGGGTTTAAAGGGTGCGCAGGCGGAGGATTAAGTCAGCGGTGAAATTCTCCTGCTCAACATGAGAACTGCCATTGATACTGG
+
8ACCCB5:)00===8;==;=;;;CDFGGGGGGGGGGGGGGGGGGGGGGGGGGGEFFFGGGGGGCFGGGGGFFGGGGDGGGGGGGGDGGGGGGGGGGGGEFGGGGGGGGFGGGGFGGGGGGG>FGGGGGGGGGGGEDGDEFF,EGEG6=BDFGGGFFEFGGGGFEEGGGGGGGGGGGGGGGGGEFGGGCGFGEE>GD4DFFGDCDGGB>FFGGGADDG2D>?FEGGBFC)9C3:??5;>D)473)-87:>?AF<>64?CD?>F2A><B)*.*)508:??,47*546?A??:.6<<4<*62<0
@M02996:162:000000000-B87FG:1:1101:25589:7218 1:N:0:TAGCGCTC+AAGGAGTA
CCTACGGGAGGCTGCAGTGAGGAATTTTCCGCAATGGGCGAAAGCCTGACGGAGCGACGCCGCGTGAGGGATGAAGGTTTTCGGATCGTAAACCTCTTTTATTAAGGAAAAAGGATAATATGCGAACCATATTATGTTGATGGTACTTATTGAATAAGACCCGGCTAACTACGTGCCAGCAGCCGCGGTCATACGTAGGGGTCTAGCGTTGTCCGGAGTTACTGGGCGTAAAGAGCGTGTAGGCGGTTAGTTAAGTCAGGTGTGAAATCCTTCAGCTCAACTGAGGAACTGCGCCTGAAAA
+
8A<BCDD)5008;;=;===;=;;66CEFGFC6CC7FFF,8@CEEG,;EDFE+@>8@C7:F@@>C=C:FGGDGEF<F=BFGFGGGGE=:4AFFGGDECDCDECFDBBEF=A?AFEFGGFFDCF,++8@B:7@<@FE,83;@@@BFG9AEFGG,,=,3DC+8,9C8<*;D6,>?>DEF6B95CF4AGDD7::5B;AFFFGDEC**)+;+0:83CC*0)*-1CF@E:<5*9,)*065842-59:CA47))(/..*.).45+*46?3?4<4<4:7<))1<*,4)(*...-4(().)44(().48)
@M02996:162:000000000-B87FG:1:1101:7608:7220 1:N:0:TAGCGCTC+AAGGAGTA
CCTACGGGGGGCAGCAGTCGGGAATATTGCGCAATAGAGGAAACTCTGACGCAGTGACGCCGCGTATAGGACGAAGGTCTTCGGATTGTAAACTATTGTCGTTAGGGAAGATACAAGACAGTACCTAAGGAGGAAGCTCCGGCTAACTACGTGCCAGCAGCCGCGGTAATACGTAGGGAGCGAGCGTTATCCGGAATTATTGGGGGGAAAGGGTGCGTAGGCGGGGAATTAAGGTCGTTGTGAAATCCCTCGGCTCAAATGAGGAAATGCAACTAAAACTGGTTTTCTTGAGGTGTGGGAG
+
ACCCCEFF)808888::<:8888@FGGGGAFGGGG?FEEFBFG<9FGGGGEGGF?BFGGGGGGGF++DFGGDGGGGGC,FGGGGCFGGGGGGGG,7D>FCFG<FGGGGGGG9<<<FA:FFFC;3F,22F+3<?*B+8+?<8B=44B@99CC@@*CCC878*98/1:C?E+<+5301CE6C*1<7*)19/*0<?D5*0>70*0<>8<)0>@5EGF>*1(*/)3*9C):*(0094)6*((0*-9)=60*5>)8DF((()<*))*.1)4()0)*))468?>))46-8(4))-)),.,(.78:.,
@M02996:162:000000000-B87FG:1:1101:13308:7231 1:N:0:TAGCGCTC+AAGGAGTA
CCTACGGGTGGCAGCAGTAGGGAATATTGGGCAATGGAGGCAACTCTGACCCAGCCATGCCGCGTGAAGGAAGACGGTCCTATGGATTGTAAACTTCTTTTGCCGCAGAGTAACCGCGGGGACGCGTCCCCGCCTGAGAGTATGCGGCGAATAAGTATCGGCTAACTCCGTGCCAGCAGCCGCGGTAATACGGAGGATACGAGCGTTATCCGGATTTATTGGGTTTAAAGGGTGCGCAGGCGGATCGGTAAGTCATTGGTGAAAAGTTGGGGCTCAACTCCAATCGTGCCTATGCTACTG
+
88BCCB=5:))====;===<;8;CFFGGGGGGGGGGGGGGGGGGGGGGGGGGGFFFFFGGGGGGGGEGGGGGGGGGGGGGGGGGGFGGGGGGGGGGGGGGGGGGGGGGFGGGGGGGGGEGGGFFGGGGGGGCEGGGGGGGGGGFGGGGGGGGGGFGGGGGGGGEGGGGGGGGGGFGGGGGGGFFGGDGGGFGGFGGFGGFGGGFGGFFFFGGGFFGG<DGFGGGC>EFBFGDFB?D>FFD>5404>B?D<?FFBFAF7DABFFFFFFFFFC9<0>FF72A?FF>F(.(:,-).))-1.42
@M02996:162:000000000-B87FG:1:1101:16773:7247 1:N:0:TAGCGCTC+AAGGAGTA
ACTACGGGAGGCAGCAGTAAGGGATATTGGTCAATGGGGGGAACCCTGAACCAGCCATGCCGCGTGAGGGATGAAGGCCCTACGGGTCGCAGACCTCTTTTGCCGGGGGATAACGGGCCCCACGCGTGGGGCAGTGAAGGTACCCGGAGAATAAGCATCGGCTAACTCCGTGCCAGCAGCCGCGGTAATACGGAGGATGCGAGCGTTATCCGGATTTATTGGGTTTAAAGGGTGCGCAGGCGGGGCGCTAAGTCAGCGGTGAAAGGCGACGGCTCCACCGGAGCAGTGCCGTTGATACTGG
+
-8BCCF58511=8==;====<;;;EFGGGGGGGGGGGGGGGGGGGGGGGGGGGFFGGGGGGGGGGGGGGGGGGGGGGGGGGGGGGGGGGGGGGGGGGGGGGGGGGGGGGGGGGGGEEGGGGGGGGGGGGGGGGGGFGFGGFGGGGGGGGGGGGGGGGGGGGGGDFFGGGGGGGGFGGGGGGGFFGGGCFFGGGEGGFGGFGGGFGGFFFFGGD:EGGBGG6EGGGFCDDFGD1(48;9BD>DBB>B>9799@4<AAFGGF9:<AF6:65699;3>*98F96)-33?A,5.--3:169<<B:
@M02996:162:000000000-B87FG:1:1101:16757:7253 1:N:0:TAGCGCTC+AAGGAGTA
CCTACGGGAGGCAGCAGTAAGGGATATTGGTCAATGGGGGGAACCCTGAACCAGCCATGCCGCGTGAGGGATGAAGGCCCTACGGGTCGCAGACCTCTTTTGCCGGGGGATAACGGGCCCCACGCGTGGGGCAGTGAAGGTACCCGGAGAATAAGCATCGGCTAACTCCGTGCCAGCAGCCGCGGTAATACGGAGGATGCGAGCGTTATCCGGATTTATTGGGTTTAAAGGGTGCGCAGGCGGGGCGCTAAGTCAGCGGTGAAAGGCAACGGCTCAACCGGAGCAGGGCCGTTGATCCTGG
+
88BCC>>5=0)=========<;;CFFGGGGGGGGGGGGGGGGGGGGGGGGGGGFFDFGGGGGGFGGGGGGGGGGGGGGGGGGGGGGGGGGGCEGGGGGGGGFGGGGGGGGGGFGG7FGGGGGGGGDGCGGGGD8*<?CCFECFGGG=*288FGF@FEFFGGGGGGG7?CEECCFFEFGFGGD@@GGDGGGCGE>EGF:<5><=BGGFE)9CEGDFGG>FD6CGGGDGFFFG34:6>>>BC19>>>>52790<:24).=<:BF?FA1(()(1,4,7:=:(4,)((-2(,,,--42()*.542
@M02996:162:000000000-B87FG:1:1101:16768:7267 1:N:0:TAGCGCTC+AAGGAGTA
ACTACGGGAGGCAGCAGTAAGGGATATTGGTCAATGGGGGGAACCCTGAACCAGCCATGCCGCGTGAGGGATGAAGGCCCTACGGGTCGCAGACCTCTTTTGCCGGGGGATAACGGGCCCCACGCGTGGGGCAGTGAAGGTACCCGGAGAATAAGCATCGGCTAACTCCGTGCCAGCAGCCGCGGTAATACGGAGGATGCGAGCGTTATCCGGATTTAGTGGGTTTAAAGGGTGCGCAGGCGGGGCGCTAAGTCAGCGGTGAAAGGCGACGGCTCAACCGGAGAAGTGCCGTTGATACTGG
+
-8A:CB5851)8==8=;==;<;;CEFFGGGGFFGGFFFGEFGEFGGGGGGGGGFGFGGFGGEFEF@FGGGDFFFGGGGGGGGGGGDGGGCF+5FFGGGGGGGGGGGGGGGGGFGGGGGGGGGGGGGGCE5?EGGGCGGGFFGFGGGGGGGGGGEGFFG7189FAEEGFCEFGGGGGGFFGFGDFGG9D=CGFE>EEBCGFGDGEEGEBFFGEGBEDG2*C?GGG5;+2:4>7?00.1(0>(14)4)79C>FF<<4:>GD((7))6:F(),9>>4>99<?90)-,((-,-47,8?BF7269)
@M02996:162:000000000-B87FG:1:1101:6112:7268 1:N:0:TAGCGCTC+AAGGAGTA
CCTACGGGCGGCAGCAGTGAGGAATATTGGTCAATGGACGGAAGTCTGAACCAGCCATGCCGCGTGAAGGAATAAGGCCCTATGGGTCGTAAACTTCTTTTGTGGTGGAGCAATAAGTCCTACGTGTAGGGCGATGAGAGTACATCACGAATAAGCATCGGCTAACTCCGTGCCAGCAGCCGCGGTAATACGGAGGATGCAAGCGTTATCCGGATTTATTGGGTTTAAAGGGTGCGTAGGCTTTTCTTCAAGTCAGAGGTGAAATACCCGGGCTCAACCCGGGAACTGCCTTTGATACTGG
+
8BCCCDD550)8888;;<;;;;;;FFGGGGGGGGGGGGGGGGGGGGGGGGGGGGGGGGGGGGGGFGGGGGGGGGGGGGGGGGGGGGGGGGGGGGGGGGGGGGGGEGGGCFGGGGGGGGGGGFGBBDECFDGGGGGGGGGGGGGGFGGGGGGGGGGGGGGGGGGGGGGGGGGGGGGGGGGGGGFFCDCGGGGFGFGGEGFFGGCFGGFFFFGGGFFGGFGGBGGDEDGFA4CB???BBFFG32(049FDDFFFD9<AAGG?:F>BFFA?F>G>023CF0:10@9246>B?:24A:6<BA<D>
@M02996:162:000000000-B87FG:1:1101:7996:7325 1:N:0:TAGCGCTC+AAGGAGTA
CCTACGGGTGGCTGCAGTAGGGAATATTGGGCAATGGAGGCAACTCTGACCCAGCCATGCCGCGTGAAGGAAGACGGTCCTATGGATTGTAAACTTCTTTTGCCGCAGAGTAACCGCGGGGACGCGTCCCCGCCTGAGAGTATGCGGCGAATAAGTATCGGCTAACTCCGTGCCAGCAGCCGCGGTAATACGGAGGATACGAGCGTTATCCGGATTTATTGGGTTTAAAGGGTGCGCAGGCGGATCGGTAAGTCATTGGTGAAAAGTTGGGGCTCAACTCCAATCGTGCCTATGATACTG
+
8ACCCDF9=0)=========;8;CFFGGGGGGGGGGGGGGGGGGGGGGGGGGGGFGGGGGGGGGGGGGGGFFGFGGGGGGGGGGGGGGGGGGGGGGGGGFGGGGGDEGGGGEGGGGGGGGGGGGGGGGGGGGGGGGGGGGGFGGGGGGGGGGGGGGGGGGGGFGGGGGGGE=CFFGGGGGGGFFGGGGGGGGGEGG:FDFFGGFGGEFFFGGGF@DC>FGFGGGGBG7<FGE??FFBFFG0C0<;37?C<6?BDFFFFDFFFF<9:3:447324@F63.)5?:<?01838:>98<<=AAF
@M02996:162:000000000-B87FG:1:1101:25897:7330 1:N:0:TAGCGCTC+AAGGAGTT
CCTACGGGGGGCAGCAGCTAAGAATATTCCGCAATGGACGAAAGTCTGACGGAGCGACGCCGCGTGGATGATGAAGGTCGGAAGATTGTAAAATCCTTTTATAACTGAGGAATAAGTATTGTGAGAGAAACGCAGTATGGTGACTGTAGGTTATGAATAAGCAACGGCTAATTACGTGCCAGCAGCCGCGGTAACAAGTAAGTTGCGAGCGTTGTTCGGAATTATTGGGCGTAAAGGGCATGTAGGCGGTTTTGCAAGCTTGATGTGAAAGGCAGGAGCTTAACTCCTGGACTGCGTTGAG
+
8ACCCD:=5:)8888:::::<:9CF95FCEFGGGGGGGGGFGGGEFGGGGD+4@FGFGGGGGGF@FGG@FGGGGGGGFGCE7FF@FFGGGFGCGGGGGGGGGGFF9FGFGGCCCFFGGGGFAF9CFGGGCFGDCE:CEFFGGGG99>FFGGGGFGFGGF??F9@>ECCDGFG7C?CCCFCFC:5*7CDDG3?EEFC*901:C98@CEFEDGGC:DF7?D<3CC*<=FGBFC>6<?FD:>*,96*69?9/-3<(,).6EG>4@7)-.6<@20181>C)(1:>FFA42)45,..).(,849?0
@M02996:162:000000000-B87FG:1:1101:21216:7340 1:N:0:TAGCGCTC+AAGGAGTA
CCTACGGGAGGCTGCAGCTAAGAATATTCCGCAATGGACGAAAGTCTGACGGAGCGACGCCGCGTGGATGATGAAGGTCGGAAGATTGTAAAATCCTTTTATAACTGAGGAATAAGCAGTGTGAGAGAAACGCATTGTGGTGACTGTAGGTTATGAATAAGCAACGGCTAATTACGTGCCAGCAGCCGCGGTAACACGTAAGTTGCGAGCGTTGTTCGGAATTATTGGGCGTAAAGGGCATGTAGGCGGTTTTGCAGGCTTTATGTGAAGGGCAGGAGCTTAACTCCTGAACTGCGTTGGA
+
68BCCDA9=1)=========<;;CFGGGGGGGGGGGGGGGGGGGGGGGGGGGGFFGCGGGGGGECFGGGGGGGFFFFGGGGGEGGGGGGGGGGGGGGGGGGGFGGGGGGGGGGGGGGGGGGGGGGGGGGGGFGFGGGGGGGGGGGGGGGGGGGGGGGGGGGFG8FGGGGGBFGGGGGGGGGGFFGGGDDEGGGBGGFGG4<CGFGFFED:DGD5>GG?GDFGF>FFGG?@GDBFFFA?BG(*.06//457>B27?F76)8,)).56)6*-24(,01)4-42F44:A2-5))(-),,0,(()
@M02996:162:000000000-B87FG:1:1101:15039:7374 1:N:0:TAGCGCTC+AAGGAGTA
CCTACGGGAGGCAGCAGTCGAGGATCATTTGCAATGGGCGAAAGCCTGACAATGCGACGCTGCGTGGAGGATGAAGGCCTTCGGGTTGTAAACTCCTGTCATAAGGGAACAGGCGAACCGACCTAATACGTCGGGGAGTTGAGTGTACTTTAAGAGGAAGCGACGGCTAACTCTGTGCCAGCAGCCGCGGTAATACAGAGGTCGCAAGCGTTGTTCGGATTTACTGGGCGTAAAGGGCGCGTAGGCTGTCGCGTGTGTCGGATGTGAAATCTCCGGGCTCAACCCGGAAAGTGCGTCCGAA
+
88BCCB>A=1)=8==;===8888@FGGGGGGGGGGGGGGGGGGGGGGGGGFFFEEFGGGGGGGGFFEEGGGGGGGGGGGGGGGGGGGGGGGGGGGGGGFGGGGGGGFGGGGGFGEFGGGGGGGGGGFFGGGGGEDEECCGGDFFGGGGGGGFFGGFFGGFGGEGGGGGGGGGGGGGGGGGGGFFGGGGGGGGEFGGFGFAGGGFEGDFFFGGGEFGG>CGFGGDGFFFFFGFF?BFFFFD;965???:>?FF>>B??FC?B336:>FFF>:A<AEGF>BF?FFFFBFFBFFFFB>FFFF;1
@M02996:162:000000000-B87FG:1:1101:13232:7375 1:N:0:TAGCGCTC+AAGGAGTA
CCTACGGGTGGCAGCAGTGAGGAATATTGGTCAATGGACGGAAGTCTGAACCAGCCATGCCGCGTGCAGGAAGACGGCCCTATGGGTTGTAAACTGCTTTTGTGGTGGAGCAATAAGGCGTACGTGTACGTCGATGAGAGTACATCACGAATAAGCATCGGCTAACTCCGTGCCAGCAGCCGCGGTAATACGGAGGATGCGAGCGTTATCCGGATTTATTGGGTTTAAAGGGTGCGTAGGCTGTGCAGCAAGTCAGAGGTGAAAGCCCGGTGCTTAACACCGGAACTGCCTTTGATA
+
86AB,:8):116;======;;;;;CECGGGGC<EFFGCGEEGDGGFFFGGGGGFFGGGEFF@CFBBFGGGDGGGCEEEGGCGGGGGFFEGGFGGGGGEFDGFGGCEDGC=F=EA,??FFEGCFGGGF?EFEFGC=CBDFGFFGFGGGGG6EGCFGFGGGGGDGEFGGAGGGFGGFFGGGFGDDEGGCCGGFCEE?EDGGFDG=AGGEEFFGEGFEGGCGGFGGGCBC:>6FBB:?>?FFD?947(975<<?F:)).69<33F?FA(43<9D99<67=)-51:0((4:3<:2<2<669
@M02996:162:000000000-B87FG:1:1101:5737:7390 1:N:0:TAGCGCTC+AAGGAGTA
CCTACGGGTGGCAGCAGTGGGGAATATTGCACAATGGGGGAAACCCTGATGCAGCGACGCCGCGTGAAGGATGAAGTATTTCGGTATGTAAACTTCTATCAGCAGGGAAGATAATGACGGTACCTGACTAAGAAGCCCCGGCTAACTACGTGCCAGCAGCCGCGGTAATACGTAGGGGGCAAGCGTTATCCGGATTTACTGGGTGTAAAGGGAGCGTAGGCGGCATGGCAAGTCAGTAGTGAAAACCCGGGGCTCAACTCCGGGACTGCTATTGAAACTGTCAAGCTTGATTTCAGGGGAG
+
8ACCCDA5>))====;===;;88BFEFGGGGGGGGGGGGGGGGGGGGGGGGGGFFGGGGGGGGGFFGGGGGGGGGGGGGGGGGGGGGGGGGGGGGGGGEGGGGGGGGGGGGGGGGGGGGGGGGGGGGGGGGGGGGGGGGGGGDGGGGGGGGGGGGGGGGGGGGGGGGGFGGGGC>EEGDGGFFFGGGGGGGGGBGGF>FFGDGFGDFFFFGGGFFGGFGGFGGGGFGG?FGFABAFDFFG:>AFA@B?GFBFFFFFFFF<>E>F>;FB)42).6BA@A294=<<>?D24:44A2<:*(-(,
@M02996:162:000000000-B87FG:1:1101:5713:7396 1:N:0:TAGCGCTC+AAGGAGTA
CCTACGGGTGGCAGCAGTGGGGAATATTGCACAATGGGGGAAACCCTGATGCAGCGACGCCGCGTGAAGGATGAAGTATTTCGGATTGTAAACTTCTATCCGCAGGGAAGATAATGACGGTACTTGACTAAGAAGCCCCGGCTACCTACTTCCCAGCAGCCGCGGTAATACGTAGGGGGCAAGCGTTATCCGGATTTACTGGGTGGAAAGGGAGCGTAGGCGGCATGGCAAGTCAGTAGTGAAAACCCGGGGCTCAACTCCGGGACTGCTATTGAAACTGTTAAGCTTGATTTAGGGAGGG
+
ACCCCFA5:))=;=====;;;888,CFGG99CF<CFGGGGGGGG<@FFC,6C,AC:7@CFFFCGBCF<FGFFGFAEF<,CAAFG++4BBFG<FFGGC,@<,6+=FGCG8FGEAF;A9,FC3A>,::,,9C3,@3=8DGBC3:CG,39=@,E,7,>,>8CG5DEC74**5,2/2,4*=E5*=85=EDD>;@C*35*CAF+3;6C5C)8/779/18.CC0D3*:CG=):5?@*74))*628:,04=A5B(1(4),(43)2*5)37101(4)62.))*:*529)*--)629714:))..)(-,4
@M02996:162:000000000-B87FG:1:1101:4591:7476 1:N:0:TAGCGCTC+AAGGAGTA
CCTACGGGTGGCAGCAGTGAGGAATATTGGTCAATGGGCGAGAGCCTGAACCAGCCATGTCGCGTGCAGGAATACGGCCCTATGGGTTTTAAACTGCTTTTGCCTGGGGATAAAGTGGCGGACTTGTCCGTTATTGCAGGTACCAGGCGAATAAGGATCGGCTAACTCCGTGCCAGCAGCCGCGGTAATACGGAGGATCCGAGCGTTATCCGGATTTATTGGGTTTAAAGGGTGCGTAGGCGGCATCTCAAGTCTGTGGTGAAATGTCAGGGCTCAACCTTGGCACTGCCATGGAAACTGG
+
8ACCCDA==0)=;==;===;;;;;CFGGGGGGGGGGGGGGGGGGGGGGGGGGGGGGGGGGGGGGGGGGGGGGGGGGGGGGGGGGGGGGGGGGGGGGGGFGGGGGGGDGGGGGGGGGGGGGGGGGGGFFGEGGGGGGGDFFGGGGGGGGGGGGGGGGG:FFGGGGGGGGGEGGGGGGGGGGGGFFGGDGCFGFGFED>GGF*8EBGGFFFFGGGEF<C>GGFGGGG:FGBFGFB??F?FEG?7689B?AFF<4449AFFGF1F<>>AF:46D<:?FF@BF?<64:3?::53565:0<?<<<?
@M02996:162:000000000-B87FG:1:1101:25196:7488 1:N:0:TAGCGCTC+AAGGAGTA
CCTACGGGAGGCAGCAGCTAAGAATATTCCGCAATGGACGAAAGTCTGACGGAGCGACGCCGCGTGGATGATGAAGGCCGGAAGGTTGTAAAATCCTTTTATAACTGAGGAATAAGTAAGGTGAGAGAAACGCCTTATGGTGACTGTAGGTTATGAATAAGCAACGGCTAATTACGTGCCAGCAGCCGCGGTAACACGTAAGTTGCGAGCGTTGTTCGGAATTATTGGGCGTAAAGGGCATGTAGGCGGTTTTGCAAGCTTGGTGTGAAAGGCAGGAGCTTAACTCCTGGACTACGTTGAG
+
88BCCFF9>1)========;<;;CFGGGGGGGGGGGGGGFGGGGGGGGGGGGGFGGGGGGGGGGFGGGGGGGGGGGGGGGGGGGGGGGGGGGGGGGGGGGGGGGGGGGGGGGGGGGGGGGGGGGGGGGGFGGGGGGGGGGGGGGGGGGGGGGGGGGGGGGGGGGGGGGGGGGGGGGGGGGGGFFGGGGDGGGGFGGFGGFGGGFGGFFFFGDGFFGGFGDFGCCFFCGFFGDBFFFBBFG:FA64?F>C42>BFDFAFGFFFBFBBFAFAGBFFFG3::13=9<A<B<784:<:BF5?<B0
@M02996:162:000000000-B87FG:1:1101:19747:7492 1:N:0:TAGCGCTC+AAGGAGTA
CCTACGGGCGGCAGCAGTGGGGAATATTGCACAATGGGGGAAACCCTGATGCAGCGACGCCGCGTGGGTGAAGAAGTTTTTCGGAATGTAAAGCCCTATCAGCAGGGAAGATAATGACGGTACCTGACTAAGAAGCCCCGGCTAACTACGTGCCAGCAGCCGCGGTAATACGTAGGGGGCAAGCGTTATCCGGATTTACTGGGTGTAAAGGGAGCGTAGACGGAATAGCAAGTCTGAAGTGAAATGTAGGGGCTCAACCCCTGAACTGCTTTGGAAACTGTTGATCTTGAGTACCGGAGGG
+
68ACCA0001)8888;;<;;;88BFGGGGGGGGGGGGGGGGGGGGGGGGGGGGFFGGGGGGGGFCFGGGGGGGGGGGGGGGGGGGGGGGGGGGGGGGGFGGGGGGGGGGGGGGGGGGGGGGGGGGFGGGGCDFGGGGGGGE5EGGGGGGGGBFGGGGGGGGGGEGGGCFFGFGFCC8CEEGC@FGGGGGGGGGFGGFCFFGGGFGD?FFFGE4<>CD?DGFGGCGFCF<FD@>AAF>AF:)*.@<6BAGA?FBFFF<:7<FF?<07AB@<FA20??9754AFD<))6<665<9<:(7147>
@M02996:162:000000000-B87FG:1:1101:25182:7500 1:N:0:TAGCGCTC+AAGGAGTA
CCTACGGGAGGCAGCAGCTAAGAATATTCCGCAATGGACGAAAGTCTGACGGAGCGACGCCGCGTGGATGATGAAGGCCGGAAGGTTGTAAAATCCTTTTATAACTGAGGAATAAGTAAGGTGAGAGAAACGCCTTATGGTGACTGTAGGTTATGAATAAGCAACGGCTAATTACGTGCCAGCAGCCGCGGTAACACGTAAGTTGCGAGCGTTGTTCGGAATTATTGGGCGTAAAGGGCATGTAGGCGGTTTTGCAAGCTTGGTGTGAAAGGCAGGAGCTTAACTCCTGGACTACGTTGAG
+
8ACCCDAB=1)========;<;;CFGGGGGGGGGGGGGGGGGGGGGGGGGGGGFFGGGGGGGGGFFGDGGGGGGGGGGGEFGGGGGGGGGGGGGGGGGGGGGGGGGGGGGGFGFGGGGFGGGGGGGGGGGGDEFGGFGGGGGGGFGFFFGGGGGGFGGGGGGGGGGGGGGGGGGGGCGGGGGFFGGGGGGGGGFGDFGGFGGDAFGF>:BG=DFECFFGD:FG>EF9FFFGFF?:FB:@*,7A@>??0)(3<?7?>4<7>DF?<?1:<FADB42B8)(-2(9)-69?A:7(.8?767:8:0
@M02996:162:000000000-B87FG:1:1101:19742:7509 1:N:0:TAGCGCTC+AAGGAGTA
ACTACGGGCGGCAGCAGTGGGGAATATTGCACAATGGGGGAAACCCTGATGCAGCGACGCCGCGTGGGTGAAGAAGTTTTTCGGAATGTAAAGCCCTATCAGCAGGGAAGATAATGACGGTACCTGACTAAGAAGCCCCGGCTAACTACGTGCCAGCAGCCGCGGTAATACGTAGGGGGCAAGCGTTATCCGGATTTACTGGGTGTAAAGGGAGCGTAGACGGAATAGCAAGTCTGAAGTGCAATGTAGGGGCTCAACACCTGAACTGCATTGGAAACTGTGAATCTTGCGTCCCGTCGGG
+
88B@CA)081)8888;;<;;;88BFGGGGGGGGGGGGGGGGGGGGGGGGGGGGFGFGGGGGGGGCFGGGGGGGGGGFFGCFFFGGGGGGCFF<EGGGB,CFGGGGGGGGG@AFDAFFGG7FGFGG9BFGGF,@F7CCFGGDEEDCFGFG>F,>EFGG8CEG):8BC*:=+CFF9*=8CEGC<:>895CFGFEGE=*9:>F*9C?EGF4@FFG4)8DG19DFGDGGFGD>7C>6:AF44@>20./6?F2*3351(-<BD9:?5:(.8429)*583*+/4).6*))).).)),-(314)(-37
@M02996:162:000000000-B87FG:1:1101:15507:7514 1:N:0:TAGCGCTC+AAGGAGTA
CCTACGGGAGGCTGCAGTGAGGAATATTGGTCAATGGGCGGGAGCCTGAACCAGCCAAGTAGCGTGAGGGATGACGGCCCTATGGGTTGTAAACCTCTTTTGACAGGGAATAAAGTGAGCCACGTGTGGTTCATTGCATGTACCTGTGGAATAAGGATCGGCTAACTCCGTGCCAGCAGCCGCGGTAATACGGAGGATCCGAGCGTTATCCGGATTTATTGGGTTTAAAGGGAGCGTAGGCGGGATGTCAAGTCAGCTGTGAAATGTAGTCGCTCAACGTCTGCACTGCAGTTGTAACTGG
+
8ACCCD>@=8)==========;;CFGGGGGGGGGGGGGGGGGGGGGGGGGGGGGGGGGGGFFGGGGGGGGGGGGGGGGGGGGGGGGGGGGGGGGGGGGGGGGFFBFFGFFGGGGCGFGGGGFGGGDFD@FFFGGGFGGGGGGGGGDGEGFGGGGGGFFGGGGGEGGGGGGGGDEGGGGGGGGFFGGCCFEF>EEGGBGGFGCEFGGD)=FCEG:BGG<>F?GFGGFG7>FGFF?;BBFE*597)(7B8C<4?<AAB?F45(9>>FBD<=4:9;6FE@B:1381<>:>(<>?D>A.616442
@M02996:162:000000000-B87FG:1:1101:5737:7540 1:N:0:TAGCGCTC+AAGGAGTA
CCTACGGGAGGCAGCAGTGAGGAATATTGGTCAATGGGCGAGAGCCTGAACCAGCCATGTCGCGTGGAGGAATAAGGATCTATGGTTCGTAAACTCCTTTTGCGGGGGGATAAAGTGCGGGACGCGTCCCGTATTGCAGGTACCCCGCGAATAAGCATCGGCTAACTCCGTGCCAGCAGCCGCGGTAATACGGAGGATGCGAGCGTTATCCGGATTTATTGGGTTTAAAGGGTGCGCAGGCGGAGGATTAAGTCAGCGGTGAAATTCTCATGCTCAACATGAGAACTGCCATTGATACTGG
+
ACCCCDFF50)====;====;;;CFFGGGGGGGGGGGGGGGGGGGGGGGGGGGFEFFGGGGGGFCFGGGGGGGGGGGGFGGGGGGGGGGGGGGGGGGGGGGGGGGGGGGGGGGGGGGGGGGGGGGGGGGGGGGGGGGGGGGGGGGGGGGGGGGGGGGGGGGGGGGGGGGGGGGGGGGGGGGGFFGGGGGGGGGFGGFGGFGGGFGGFFFFGGGFFDGBGGFFGGG>FGBFGFBBFFFFFGBD>57>7?FDAF<DBFFGGFFFFFAA<A7>>>2<@GFF<<20356:A<772<4).49).<:
@M02996:162:000000000-B87FG:1:1101:19766:7543 1:N:0:TAGCGCTC+AAGGAGTA
CCTACGGGTGGCTGCAGTCGGGAATATTGCGCAATGGAGGAAACTCTGACGCAGTGACGCCGCGTGCAGGAAGAAGGTTTTCGGATTGTAAACTGCTTTAGACAGGGAAGAAACAAGACAGTACCTGTAGAATAAGCTCCGGCTAACTACGTGCCAGCAGACGCGGTAATACGTAGGGAGCAAGCGTTATCCGGATTTATTGGGTGTAAAGGGTGCGTAGACGGAGAAGCAAGTTGGTTGTGAAATCCCTCGGCTCAACTGAGGAACTGCAACCAAAACTACTTCCCTTGGGTGCTGGAGG
+
-8ACCB:5801========8888@FGGGGGGGGGGGGGGGGGGGGGGGGGGGGGGGGGGGGGEEFGGGGGGGGGGGGGGGGGGGGGGGGGGGGGGGGGGGGGGGGGGGGGFGGGGGGGGGGGFFGGGGGG;FFGGGGGGGEGGGGGGECFEGGGGGGGGGGGGGGEGEDFGGFFGGGE?ECGFFGGGGDGFGGF5:BGFFGFGF*1)*;7CGGFFGGFD5BEECGFGC:FGFF<AFB0@D:*4?AFFFG::DFF::?ECA044???B0*4>A??@FFB:?B9<4281AA(((,(-)0521,
@M02996:162:000000000-B87FG:1:1101:5661:7577 1:N:0:TAGCGCTC+AAGGAGTA
CCTACGGGTGGCAGCAGTGAGGAATATTGGTCAATGGGCGCGAGCCTGAACCAGCCAAGTAGCGTGAGGGATGACTGCCCTACGGGTTGTAAACCTCTTTTGTTTGGGAATAAAGGAGCCTACGTGTAGGCTTTTGCATGTACCTTTCGAATAAGCATCGGCTAATTCCGTGCCAGCAGCCGCGGTAATACGGAAGATGCGAGCGTTATCCGGATTTATTGGGTTTAAAGGGAGCGTAGGCGGCCTTTTAAGTCTGCGGTCAAATGTCAGGGCCCAACCTTGGCATGCCGTGGATACTGAG
+
8ACCCEF=80)=;======;;;;CFGGGGGGGGGGGGGGGGGFGGGGGGGGGGFFFFGGGGGGGGGGGGGGGGGGGGGGGGGGGGGGGGGGGFGGGGGFGGGGGGGGGGGGGGGGGGGGGGGGGGGFGGGGGGGGGGGGGGGGGGGGGGGGGGGGGGGGGGGGGGGGGGGGGGGGGGFFFGGDEGGGGGGGGGFGGFGGFGGGFGGFFFFGGGFFDGCFGFGGGCAGGFFFEDFBFBF>D>DB>>5F7FABFFFFFAEG?>D?ABFFFB<<:825A>?0?BF?>?BBFF94>60<A?266)
@M02996:162:000000000-B87FG:1:1101:24651:7598 1:N:0:TAGCGCTC+AAGGAGTA
CCTACGGGGGGCAGCAGTGAGGAATATTGGTCAATGGACGCAAGTCTGAACCAGCCATGCCGCGTGCAGGAATAAGGCCCTATGGGTCGTAAACTGCTTTTGTGGTGGAGCAATAAGTCGTACGTGTACGGCGATGAGAGTACATCACGAATAAGCATCGGCTAACTCCGTGCCAGCAGCCGCGGTAATACGGAGGATGCAAGCGTTATCCGGATTTATTGGGTTTAAAGGGTGCGTAGGCTGTGGTCCAAGTCAGGGGTGAAAGCCCGGAGCTCAACTCCGGAACTGCCTTTGATACTGG
+
8ACCCD@=)1)8888::<:::::CFGGGGGGGGGGGGGGGGGGGGGGGGGGGGGGGGGGGGGGGGGGGGGEGFGGGGGGGGGGGGGGGGGGGGGGFGGGGGGGGGGGGGGGGGGGGGGGGGGGGGFGFFCEGGEGGFGGGGGGFEFGGGGGGGGGGGGGGGDFEGGGGGGGGGFGGGE=FGGBDGGGGGCC8EEGGEG<>FGFFGGFFFFGGC>>GGADFFGGGGDGGFFGDF:?E6?FDB437:?F2F7BFFF2<FFG:6:<A).8?D9)(327@6,43509,-47231)67>>D6:9).
@M02996:162:000000000-B87FG:1:1101:21243:7611 1:N:0:TAGCGCTC+AAGGAGTA
ACTACGGGTGACAGCAGTAGGGAATATTGCACAATGGGGGAAACCCTGATGCAGCAACGCCACGTGTGGGAAGAAGCATTTCGGTGTGTAAACCACTGTCGTGAGGGAATAATGCTTGGCCTCGGCCAAGTTGAATGTACCTCGAAAGGAAGCACCGGCAAACTTCGTGCCAGCAGCCGCGGTAATACGAGGGGTGCAAGCGTTGTTCGGACTCACTGGGCGTACAGGGAGAGCAGGCGGAGATGCAAGCAGTCTGTACAATACCGGGGCCCAACCCCAGACCTGCAGACTGGCGTGTTT
+
6ACCCFA000)=<==;===<;8=CEFGGGGDFFGGGGGGGGDFGGGGGGFFGGF<FFGGGEGGFFFFGEGF@FGGGGGGGFGGGGGGGFGFEEFCGCF5BFG,ACEG@FGGGGGGGACEGGGGGC+@F@8EGGGFFAEFFF;ECFFD@FGGGFGFGE+=F8?FFC@+DFECADFEFF@E>>D>BCCF:>C7EE>C5?8=**1=3=DFFB)C*)8ADF);5):>5*0<5:FC8,6)7:(89(/-).=44><(5).5<<026.=)472(()4C06,<8),(-(0(401:?5<4?1((453:(
@M02996:162:000000000-B87FG:1:1101:22943:7612 1:N:0:TAGCGCTC+AAGGAGTA
CCTACGGGGGGCTGCAGTGAGGAATATTGGTCAATGGGCGAGAGCCTGAACCAGCCAAGTAGCGTGAAGGATGACGGCCCTATGGGTTGTAAACTTCTTTTTCCGGGGGATAAAGTGACCCACGTGTGGGTTATTGCAGGTACCCGGTGAATAAGGACCGGCTAATTCCGTGCCAGCAGCCGCGGTAATACGGAAGGTCCGAGCGTTATCCGGATTTATTGGGTTTAAAGGGAGCGTAGGTGGAAATGTAAGTCAGCCGTCAAATCGCGGAGCTCAACTCCGTCCAGCGGTTGAAACTGGG
+
8ACCCA8):8)8888::::::::CFGGGGGGGGGGGGGGGGGGGGGGGGGGGGGGGGGGGGGGGFGGGGGGGGGGGGGGGGGGGGGGGGGGGGGGGGGGGGGGGGGGGGGGGGGGGGGGGGGGGGGGGGGGGGGGGGFFGGGGGGGGGGGGGGGGGGGGGGGGGGGGGGGGGGGGGGGGGGGFFGGGGGGGGGF:EEGGFGDDBEGEFFFGGG>>DGBGGFFGGGFGGAFGE?:>EB?BGFG?0<9F<F2AFFFFBFGG?BFFBFFFFF9>>><FF?BFF?:189:>:79:6>B9A?AD(.
@M02996:162:000000000-B87FG:1:1101:18851:7619 1:N:0:TAGCGCTC+AAGGAGTA
CCTACGGGTGGCAGCAGCTAAGAATATTCCGCAATGGACGAAAGTCTGACGGAGCGACGCCGCGTGGATGATGAAGGCCGGAAGGTTGTAAAATCCTTTTAAGTGTGAAGAATAAGCGAGGGCAGGGAAAGCCCATGTGGTGACGGTAGCACTTGAATAAGCAACGGCTAATTACGTGCCAGCAGCCGCGGTAACACGTAAGTTGCGAGCGTTGTTCGGAATTATTGGGCGTAAAGGGCATGTAGGCGGTTTTGCACGCTTGGTGTGAAATCCCGGGGCTTAACTCCGCAATTGCGTTGAG
+
8ACCCF8=)1)========;<;;;CFGGGGGGGGGGGGGGGGGFGGGGGGGGGFFGGGGGGFEGFGEFFGGGGFGGGGGGGCCFGGGGGGGGGGGGGGGGGD9FFGGGGFGGGFGGGGDGDFFGGEGGGGGGGGGGGGGDGCCFEGEECFGGGGGGGGGGGGG@FGCEGE6=F;FGGGGGGGFFCFG5DEDGGDGGFDFAFCEA?FBE>3DE*5>FG6D<<FF:EFFG0.784:?F)8D>30566=F954>>?:2:):>:65:A?FB9FAFF:7;8@>>FFFF29AF:(-,4)291>:B14
@M02996:162:000000000-B87FG:1:1101:18833:7629 1:N:0:TAGCGCTC+AAGGAGTA
CCTACGGGTGGCAGCAGCTAAGAATATTCCGCAATGGACGAAAGTCTGACGGAGCGACGCCGCGTGGATGATGAAGGCCGGAAGGTTGTAAAATCCTTTTAAGTGTGAAGAATAAGCGAGGGCAGGGAAAGCCCATGTGGTGACGGTAGCACTTGAATAAGCAACGGCTAATTACGTGCCAGCAGCCGCGGTAACACGTAAGTTGCGAGCGTTGTTCGGAATTATTGGGCGTAACGGGCATGTAGGCGGTTTTGCAAGCTTGGTTTGAAATCCCGGGGCTTAACTCCGGAATTGCGTTGAG
+
88C=CB)1)00;==8;=;=;<;;CFFFGGGGGGGGGGGGGFGGGGGGGGGGGGGEGFFGGGGGGFFFFGGGGGGGGGGGGGGGGGGGGGGGGGGGGGGGGGGFGGFGCFF<EFF9EFGGDC@F@FGC>FF?FGGGGGGGCFGGGGGGGEGGGGGGGGGGGGFFCGGGEGEGGGGGGGGGGGGFFGFFGGGGGGEGGFGGFCFGFGGF:BFCED3>GGF5178?FGFCF?FG>3:0>9B:D256@<=@>D9B><77A>77344:4((4:@4>4??;CE90-8?<<<9)--:((4841710,.
@M02996:162:000000000-B87FG:1:1101:21249:7630 1:N:0:TAGCGCTC+AAGGAGTA
CCTACGGGTGGCAGCAGTAGGGAATATTGCACAATGGGGGAAACCCTGATGCAGCAACGCCACGTGTGGGAAGAAGCATTTCGGTGTGTAAACCACTGTCGTGAGGGAATAATGCTTGGCCTCGGCCAAGTTGAATGTACCTCGAAAGGAAGCACCGGCAAACTTCGTGCCAGCAGCCGCGGTAATACGAGGGGTGCAAGCGTTGTTCGGAATCACTGGGCGTAAAGGGAGCGCAGGCGGAGATGCAAGCAGTCTGTACAATACCGGGGCCCAACCCCGGACCTGCAGACTGGACTGTTT
+
8ABCCB85=0)========<;8;EFGGGFGGGGGGGGGGGGGGGGGGGGGGGGFGGGGGGGGGGCFGGGGGGGGGGGGGGGGFGGGGGGGGGGGGGGGFGGGEGGGGGGGGGGGGGGGGGGGGGFGGCGEGGFFAEFFGGGGGGEGGDFFGFFGGGG>DGGGGGGGEGEGGG6FGGGGGGGGFFEFFGFFG>E>EEBGGFGGGFGGFFFDGGFFFGGFG5>EEC*5?FBFGFFFFFF>FD>GFFDFFFFFFFF?DDFGGFBFBFF?9B36>>F<BCBF>>>EFB:B:?<?5>B::<5<96
@M02996:162:000000000-B87FG:1:1101:23280:7642 1:N:0:TAGCGCTC+AAGGAGTA
CCTACGGGAGGCTGCAGTAGGGAATATTGCACAATGGGGGGAACCCTGATGCAGCAACGCCACGTGTGGGAAGAAGCATTTCGGTGTGTAAACCACTGTCGTGAGGGAATAATGCTTGATTTCGGTCAAGTTGAATGTACCTCGAAAGGAAGCACCGGCAAACTTCGTGCCAGCAGCCGCGGTAATACGAGGGGTGCAAGCGTTGTTCGGAATCACTGGGCGTAAAGGGAGCGTAGGCGGAGATGCAAGCAGTCTGTACAATACCGGGGCCCAACCCCGGACCTGCAGACTGGACTGTGT
+
ACCCCA8>81)==========8;CFGGGGGGGGGGGGGGGGGGGGGGGGGGGACFFGGGGGGGFDFGGGGGGGGGGGGGGGGGGGGGGGGGGGGGGGGGGGGEGEGGGGGGGGGGGGGFGGGGGGGGGGGGGFFFFCGGGGGGGGGGCFGGGGFGGGGGGGGGFFGGGFGGCFGGGGGGGCDFFDGFGGC<EGFEDEGGFGGGEGGFFDBGGGFFGFFF4>>:CGF?D?FDFBFBE<>7D0>>42@?2C?BFBBFBB7DA2@4)86;176GBB1>GDBF(()771<(4638>1:<<)4<<
@M02996:162:000000000-B87FG:1:1101:21249:7648 1:N:0:TAGCGCTC+AAGGAGTA
CCTACGGGTGGCAGCAGTAGGGAATATTGCACAATGGGGGAAACCCTGATGCAGCAACGCCACGTGTGGGAAGAAGCATTTCGGTGTGTAAACCACTGTCGTGAGGGAATAATGCTTGGCCTCGGCCAAGTTGAATGTACCTCGAAAGGAAGCACCGGCAAACTTCGTGCCAGCAGCCGCGGTAATACGAGGGGTGCAAGCGTTGTTCGGAATCACTTGGCGTAAAGGGAGCGCAGGCGGAGATGCAAGCAGTCTGTACAATACCGGGGCCCAACCCCGGACCTGCAGACTGGACTGTTT
+
88BCC*)0:0);======;<;8;;FFGGGGGGGGGGGGGGGGGGGGGGGGGGGGGGGGGGGGEGFGFGGGFGGGGGGGGGGGGGGGGGGGGGGGGGGGGGGG+??EG=FG<FF9CFGG7EEFGEGGGGG<EFE=,CEFGGGFG>@D8BEDGFGGGGG6?FGGGEFG>F::F<9CFGGGGGGDBFG7+5*/?*:/C=DG76<CCEGGFFF3CCGFFGG3C*0::CE39C<>CB(3;3>9BD01,<)67-:<2<).)640*))99)509BF9<48->CDB1>9BF7??(4)4)),(()0.:6
@M02996:162:000000000-B87FG:1:1101:17260:7679 1:N:0:TAGCGCTC+AAGGAGTA
CCTACGGGAGGCTGCAGTGAGGAATATTGGTCAATGGGCGAGAGCCTGAACCAGCCAAGTAGCGTGAAGGATGACTGCCCTATGGGTTGTAAACTTCTTTTGTTCGGGAATAAAGGAGCCTACGCGTAGGCTTTTGCATGTACCGTTCGAATAAGCATCGGCTAATTCCGTGCCAGCAGCCGCGGTAATACGGAAGATGCGAGCGTTATCCGGATTTATTGGGTTTAAAGGGAGCGTAGGCGGCCTTTTAAGTCAGCGGTCAAATGTCAGCGCCCAACGCTGGCCTGCCGTGGATACTGAG
+
8ACCCD5>5118===;==;==;;CFGGGGGGGGGGGGGGGGGGGGGGGGGGGGFFFFGGGGGGGGGGGGGGGGGGGGGGGGGGGGGGGGGGGGGGGGGFGGGGGGGGGGGGGCGGGGGGGGGFDGGECFFFGGGGDFEGGGAFGGGGGDGGGGGGGFGGGGGGGFFGGGGGGGGGFGFFGGGFFGGGGGGGDEEEGFF+?CDDFDGFFFFFGDDFGG67FFGGGGFGF3@C>1:954-<98C7D6@FFG>?FADB>>GGFFFD92<AA?4<7>9BE>1(4:D6:6>B?373(,(856)-6)
@M02996:162:000000000-B87FG:1:1101:17278:7680 1:N:0:TAGCGCTC+AAGGAGTA
CCTACGGGAGGCTGCAGTGAGGAATATTGGTCAATGGGCGAGAGCCTGAACCAGCCAAGTAGCGTGAAGGATGACTGCCCTATGGGTTGTAAACTTCTTTTGTTCGGGAATAAAGGAGCCTACGCGTAGGCTTTTGCATGTACCGTTCGAATAAGCATCGGCTAATTCCGTGCCAGCAGCCGCGGTAATACGGAAGATGCGAGCGTTATCCGGATTTATTTGGTTTAAAGGGAGCGTAGGCGGCCTTGTAAGTCAGCGGTCAAATGTCAGCGCCCAACGCTGGCCTGCCGTTGCTACTGTT
+
88CCCE@5810=======,==;;CFGGGGGGGGGGGGGGGGGGGGGGGGGGGGGGGFGGGFFGEGGGGGGFGGGGGGGGGGGGGGGGGGGFGGFGGGGFGGGGGGGGGGGGGGGGGGGGGGGGGGEGGGGEGGGGFGFGDGGGGGGGGECGGGAFFGGGGDCFG@GGGGGGFGGGGGFGGFGDEDD4*=DG:EFGC)BFF4?CEGDB>AFGEG35DFFG>+??GFFGCEFGF@?>394>*559>6)0):).=AFA>?GG:,04:<BFFFAD>99>>>0212)4?:70..(-46(6)*47))
@M02996:162:000000000-B87FG:1:1101:6020:7695 1:N:0:TAGCGCTC+AAGGAGTA
CCTACGGGTGGCAGCAGTGAGGAATATTGGTCAATGGGCGAGAGCCTGAACCAGCCATGTCGCGTGGAGGAATAAGGATCTATGGTTCGTAAACTCCTTTTGCGGGGGGATAAAGTGCGGGACGCGTCCCGTATTGCAGGTACCCCGCGAATAAGCATCGGCTAACTCCGTGCCAGCAGCCGCGGTAATACGGAGGATGCGAGCGTTATCCGGATTTATTGGGTTTAAAGGGTGCGTAGGCGGCCCCTTAAGTCGGCGGTGAAATTTCCTGGCTCAACCCGGTCACTGCCGTCGGAACTGG
+
88BCC>55>0)=;=8;===;;;;CFFFGFGGGGGGGGFGGGGEGGGGGGGGGGGGGGGGGGGGFFGGGGGGGFGFGGGGGGGGGGGGGGGGGGFFGGGFGGGGGGGGGGFGGGGGGGGGGGGGGGGEG<:CECGCCEGGGGGGFGFCEGGGGGGGGGGGGEGGGGGGGGGGGGGGGFFGGGGBDGGG:FGGGGFEE3DGFGGGE*)0<>8CCDEEGGFG=?FGGG>6CAFGFF?BD??@D<99)4776GB2?A<:B9CD16;2)--.6*):22(/<9,30>EFF1>A).(3<97(()(..5
@M02996:162:000000000-B87FG:1:1101:17262:7697 1:N:0:TAGCGCTC+AAGGAGTA
ACTACGGGAGGCTGCAGTGAGGAATATTGGTCAATGGGCGAGAGCCTGAACCAGCCAAGTAGCGTGAAGGATGACTGCCCTATGGGTTGTAAACTTCTTTTGTTCGGGAATAAAGGAGCCTACGCGTAGGCTTTTGCATGTACCGTTCGAATAAGCATCGGCTAATTCCGTGCCAGCAGCCGCGGTCATACGGAAGATGCGATCGTTATCCGGATTTATTGGGTTTAAAGGGAGCGTTGGCGGCCTTTTAATTCCGCTGTTAAATTTAAGCGCCCAACCGTTGCCTGCCGTTGTGACTGGT
+
-8ABCBA@910===8===;;=;;CFGGGGFGFGGGGGGGFFGFGGGGGGDFGGFGGFGGGGGGGGFGFAFFF@FGGGFFGG88CEFGGEFGGGGGGGGGGGGGGGGGGFGCGFFA9E,AFF,FCFGGDBCEGGGG9EE;,CCFF7DEGGE?C6FFDFGGGEDGCFFDEGDGGDC7CF,,@EDBBCG*;CCCB89;?AFFFD4*)4;A).:CEDDDDG1;CAGGGGB6F;8C34;B),(01,)-.70?>2)4*).)((*1()*..-).)*)0-4><85(((402(4))(.4:6(-()15)()
@M02996:162:000000000-B87FG:1:1101:24339:7703 1:N:0:TAGCGCTC+AAGGAGTA
ACTACGGGTGGCTGCAGTGAGGAATATTGGTCAATGGGCGGAAGCCTGAACCAGCCAAGTCGCGTGAAGGAAGACGGTATTATGTATTGTAAACTTCTTTAGCAGTAGAGCAATAAGCGCCACGCGTGGCGTGATGAGAGTATACTGAGAATAAGCATCGGCTAACTCCGTGCCAGCAGCCGCGGTAATACGGAGGATGCGAGCGTTATCCGGATTTATTGGGTTTAAAGGGTGCGCAGGCGGTCAGTTAAGTCAGTGGTCAAATCGTGAGGCTCAACCTCATCCCGCCATTGATACTGGT
+
-8AAC>8=)1)=======;=;;;CFGFGGGGGGGGAFGGGGGGGGGGGGGGFGFFEGGGGGGGGEGGDFGGGDAFFFECFDFGGGGGFFGGGDGGGGGFGGGGGGGGGFGGGGGGFGFGGGGGGGGGGCGGGEFFFA8FGGGGAF;EEGGGGGGFFFGGGGGGGGFGFDGCFGGGGGGGGGGEEG5C48,1=C>GGECFFDCGBGGFFFFFGGFFC=:DDF+A9C@FF9@7;:?BFF,5C19404)7<CB)9>55)6?<A<F?FA?11),90:2>FFB7:?F<<)26931:A>56)*).84
@M02996:162:000000000-B87FG:1:1101:13312:7716 1:N:0:TAGCGCTC+AAGGAGTA
CCTACGGGAGGCAGCAGTAGGGAATATTGCACAATGGGGGAAACCCTGATGCAGCAACGCCACGTGTGGGAAGAAGCATTTCGGTGTGTAAACCACTGTCGTGAGGGAATAATGCTTAATTTCGGTTAAGTTGAATGTACCTCGAAAGGAAGCACCGGCAAACTTCGTGCCAGCAGCCGCGGTAATACGAGGGGTGCAAGCGTTGTTCGGAATCACTGGGCGTAAAGGGAGCGCAGGCGGAGATGCAAGCAGTCTGTACAATACCGGGGCCCCACCCCGGACCTGCAGACTGGACTGTTT
+
6ACCCD5:=))=88====;=;8;;FGGGGGGGGGGGGGGGGGGGGGGGGGGGGFGGGGGGGGGGFGGGGGFFGEFGGGGGGGDGGGGGGGGGGGEFGGFGGGD<FGGFGGGGGGGGGGFGGGGGCF@@:<EFGD=EFGGGGGG>@>>CFGF@FGGGG6DCGGGGGGGGGGGA+DFGGFEGGGEDGFGGGG>EGBEDEGF=CDEFGGFFFFGEFFBGGEG>FGGGD)<DBFDE9>>DB9@)799F8F6<C?BFB?FFF7F9AFFFFB;;@>D>(,>EE>;B0>970:1.)4)58<?<8<<-
@M02996:162:000000000-B87FG:1:1101:25850:7717 1:N:0:TAGCGCTC+AAGGAGTA
CCTACGGGTGGCAGCAGTGAGGAATATTGGTCAATGGGCGAGAGCCTGAACCAGCCAAGTAGCGTGCAGGATGACGGCCCTATGGGTTGTAAACTGCTTTTAACCGGGAATAACGTTACCTTCGTGAAGGTAAGTGCATGTACCGGTTGAATAAGGATCGGCTAACTCCGTGCCAGCAGCCGCGGTAATACGGAGGATTCGAGCGTTATCCGGATTTATTGGGTTTAAAGGGAGCGTAGGCGGGAAGTCAAGTCAGCTGTGAAATGTAGACGCTCAACGTCTGCACTGCAGTTGAAACTGG
+
BCCCCB8581)========;;;;;EFGGGEGGGGGGGGGGGGGFGGGGGGGGGGGGGCGGGGGGGGGGGGGFGGGGGGEGGGGGGGGGGGGGFGGGGGGGGFGGGGGGGGGGGGGGGGGGFGGGGCFGFDE<EFFGGGGGGGGGGGGGEGGGGGFGF8FGDDFCDFGGGGGGGGGGGGFGGGFFGGGDFGGGGAEGDGDFDFGBEDBBFFCGD>ADG3DGFGGGGFGGB=F:BB95>?>*,9951754D>4=AA25>CFA>FAFF2<<=2:2117C@BB::>:99?)4><(6<24672)..
@M02996:162:000000000-B87FG:1:1101:27541:7720 1:N:0:TAGCGCTC+AAGGAGTA
CCTACGGGTGGCAGCAGTGAGGAATATTGGTCAATGGAGGCAACTCTGAACCAGCCATCTCGCGTGAAGGAATACGGCCCTACGGGTCTTAAACTTCTTTTATAGGGGGATAAAGTGAGATATGTATATCTTTTTGTAGGTACCCTATGAATAAGCATCGGCTAACTCCGTGCCAGCAGCCGCGGTAATACGGAGGATGCGAGCGTTATCCGGATTTATTGGGTTTAAAGGGTGCGCAGGCGGCACGTTAAGTCAGCGGTGAAATGTCGGGGCTCAACCCCGGCACTGCCGTTGAAACTGG
+
68BC@?>))1);;==;===;;;;;;CFFGGGGGGGGGGGGGGGGGGGGGGGGGGFGGGGFGGGGGGGGGGCEGFGGGGGGGFFGGGGGGGGGGGGGGGGGGGGGGGGGGDGFFGGGGGGGDGGGFGGGEGFGGGGGGGAFGGGGGGGGFGGGGGGGGGGEGGGBFGGGGGGGGGGGGGGGGGFFGGGGCEGFGEEGFGGFGGGFD<?FFFGGG:ADGFCFAGGGE)CCCFGFFFFFFFFG>97>B8B:<??FAAA>:CC6>3<B9A>:FFDBB>FFFF:2079;>0:?B?0(,8:A=7<<2
@M02996:162:000000000-B87FG:1:1101:24344:7723 1:N:0:TAGCGCTC+AAGGAGTA
CCTACGGGGGGCTGCAGTGAGGAATATTGGTCAATGGGCGGAAGCCTGAACCAGCCAAGTCGCGTGAAGGAAGACGGTATTATGTATTGTAAACTTCTTTAGCAGTAGAGCAATAAGCGCCACGCGTGGCGTGATGAGAGTATACTGAGAATAAGCATCGGCTAACTCCGTGCCAGCAGCCGCGGTAATACGGAGGATGCGAGCGTTATCCGGATTTATTGGGTTTAAAGGGTGCGCAGGCGGTCAGTTAAGTCAGTGGTCAAATCGTGAGGCTCAACCTCATCCCGCCATTGATACTGGT
+
8ACCCD=::5)8888::::::::CFGGGGGGGGGGGGGGGGGGGGGGGGGGGGGGGGGGGGGGGGGGGGGGGGFGEGGGGGGGGGGGGGGGGGGGGGGGGGGGGGGGGGGGGGGGGGGGGGGGGGGGGGGGGGGGGGGGGGGGGGGFGGGGGGGGGGGGGGGGGGGGGGGGGGGGGGGGGGGFFGGGGGGGGGFGGFGFFGGGFGGFFF?7:D>DGFFGGFGGGGFFGFFGFFFFE>;BD>D>79<FAGFFFFFBDFGGF<F<AFF?B57CB??FGFFFB??DDF<?BF>:>B<BBFFFFB
@M02996:162:000000000-B87FG:1:1101:25904:7732 1:N:0:TAGCGCTC+AAGGAGTA
CCTACGGGAGGCTGCAGTCGAGGATCATTTGCAATGGGCGAAAGCCTGACAATGCGACGCTGCGTGGAGGATGAAGGCCTTCGGGTTGTAAACTCCTGTCATAAGGGAACAGGCGAGGGTACCTAATACGTACCTTAGTTGAGTGTACTTTAAGAGGAAGCGACGGCTAACTCTGTGCCAGCAGCCGCGGTAATACAGAGGTCGCAAGCGTTGTTCGGATTTACTGGGCGTAAAGGGCGCGTAGGCGGTAAGGCGTGTCAAGTGTGAAATCTCCGGGCTCAACCCGGAAAGTGCGCTTGAA
+
8ABCCDA=81)=========888@FGCFGGGGGGGGGGGGGGGGGGGGGGGGGFFFFGGGGFGFBFGFGGGGGFGGGGGGGGGGGGGGGGGGGGGGGGGGGGGGGGGGEFGGFGGGGGGGGGGGGGGGGGGGGGGGGGGGGGGGGGGGFGGGGGGGGGGGGGGGEGGGGGGGGGGGGGGGGGFFGGGGGGGGGFGGFGGFFGGFGGFFFFCGGFFFG>GDEFGGGFGGFFDF0?F??BFG99;BBFFFGFB???F?>7DDBFDBFF<AFACA<ABE394:DF?BF>>9(44-:99>>0:12
@M02996:162:000000000-B87FG:1:1101:27555:7735 1:N:0:TAGCGCTC+AAGGAGTA
CCTACGGGTGGCAGCAGTGAGGAATATTGGTCAATGGAGGCAACTCTGAACCAGCCATCTCGCGTGAAGGAATACGGCCCTACGGGTCTTAAACTTCTTTTATAGGGGGATAAAGTGAGATATGTATATCTTTTTGTAGGTACCCTATGAATAAGCATCGGCTAACTCCGTGCCAGCAGCCGCGGTAATACGGAGGATGCGAGCGTTATCCGGATTTATTGGGTTTAAAGGGTGCGCAGGCGGCACGTTAAGTCAGCGGTGAAATGTCGGGGCTCAACCCCGGCACTGCCGTTGAAACTGG
+
8ACCC>=))1)=;======;;;;CFGGGGGGGGGGGGGGGGGGGGGGGGGGGGFFFFGGGGGGGGGGGGGFFGGGGGGGGGGGGGGGGGGGGGGGGGFGGGGGGGGGGGGGGGGGGGGG9AFGG;FFGGGGGGGGGGAECFFGGGG8FGGGGGGGGGGGGGGG7FGGGGGGGGGGGGGGGGGFFGGGGGGGGGFGGFGGFGGGEGGFAFC7EG:;DGEGFFGGGGEF7>ADE@?DFFFFD0993>EF<G?BFB94:?GC((7)44<AD4499>;FF4(.:?>BF((((542??B(6*55>?
@M02996:162:000000000-B87FG:1:1101:27534:7738 1:N:0:TAGCGCTC+AAGGAGTA
CCTACGGGTGGCAGCAGTGAGGAATATTGGTCAATGGAGGCAACTCTGAACCAGCCATCTCGCGTGAAGGAATACGGCCCTACGGGTCTTAAACTTCTTTTATAGGGGGATAAAGTGAGATATGTATATCTTTTTGTAGGTACCCTATGAATAAGCATCGGCTAACTCCGTGCCAGCAGCCGCGGTAATACGGAGGATGCGAGCGTTATCCGGATTTCTTGGGTTTAAAGGGTGCGCAGGCGGCACGTTCAGTCAGCTGTGAAATGTCGGGGCTCAACCCCGGCACTGCCGTTTCAACTGG
+
88BCCD)):8)====;==;;;;;;F<FDEFGGCFFEEEFGGEDFGGFFFGGGGGGGDGGFGGGGEGBFFGFFGGGFEFGGGGGBC>FGGGGGGGGGGGGGGGGGAFEGDGGGCGCE;EGFG9AEGGFFGGGGGGGGGGECEDGGGFGG99EFGGCEFFG@CDGEGGGGGEFDDEFEG77CCCBAEG9CGCFD>B:>EG*;::/?5CB>AFG5D>EDG);>FFGGG36168:A30;@>FD<,)-79E@:D0,*.646:+26(85:B26<4(<1297<=BBB?.((4;B(..-,-().9<A5(
@M02996:162:000000000-B87FG:1:1101:25858:7738 1:N:0:TAGCGCTC+AAGGAGTA
CCTACGGGTGGCAGCAGTGAGGAATATTGGTCAATGGGCGAGAGCCTGAACCAGCCAAGTAGCGTGCAGGATGACGGCCCTATGGGTTGTAAACTGCTTTTAACCGGGAATAACGTTACCTTCGTGAAGGTAAGTGCATGTACCGGTTGAATAAGGATCGGCTAACTCCGTGCCAGCAGCCGCGGTAATACGGAGGATTCGAGCGTTATCCGGATTTATTGGGTTTAAAGGGAGCGTAGGCGGGAAGTCAAGTCAGCTGTGAAATGTAGACGCTCAACGTCTGCACTGCAGTTGAAACTGG
+
88BCC>8))1)========;;;;CFGGGGGGGGGGGGGGGGGGGGGGGGGGGGFEFGGGGGGGGGGGGGGGGGGGGGGGGGGGGGGGGGGGGGGGFGGGGGGGGGGGGGGG?FGGEFFGGGGGGGGGGGGGGFGGGGGGGGGGGGGGGDFGGGGGGGGGGGGGGGGGGGGGGGGGGGGGGGGFFGGDGGGGGGFCEBCFFDFGFGGFFFFGGGED7C?DGFGFDGAGGFFGFFFFFFFFG?C9@0BFFFAFFFFFFFGGF0@9>B>BFFAD?F?EGF?B?:F19>BA>238)6<A)9<AF>
@M02996:162:000000000-B87FG:1:1101:26489:7745 1:N:0:TAGCGCTC+AAGGAGTA
CCTACGGGTGGCTGCAGCTAAGAATATTCCGCAATGGACGAAAGTCTGACGGAGCGACGCCGCGTGGATGATGAAGGTCGGAAGATTGTAAAATCCTTTTATAACTGAGGAATAAGTCTGGTGAGAGAAACGCCGGATGGTGACTGTAGGTTATGAATAAGCAACGGCTAATTACGTGCCAGCAGCCGCGGTAACACGTCAGTTGCGAGCGTTGTTCGGAATTATTGGGCGTAACGGCATGTACGCCGTTTTGCAATGTTTGGGTTAAACTCTCGGGCCCAACCTCGAAATTGCCTTTGAA
+
8BCCCEA9>1)========;<;;CFGGGGGGGGGFFGGGGEGGGFGGFGGEEFCGDFGGGGGGGGGGGGGGGGFFGGGGGGGGG@FGGGGGFGGGGGGGG<FBEGFF,AFFFG@EFGGGGCF<EAEFGFGGGDGDGGGEGGGGFBFGGGGGFGGGFFFGFFGBFGGDGCEDFGGGGGGGGGGFF=CCGDCDGEBFCFGGFGGGFF7AFAE7EG@BFFFG9)8A7CFEF?FGFF:(81())(2)1-0).148B7<2-)+264<((,((.9)*)))0*)((((818(4((.(.6).))9))))
@M02996:162:000000000-B87FG:1:1101:11812:7756 1:N:0:TAGCGCTC+AAGGAGTA
CCTACGGGAGGCTGCAGTAGGGAATATTGCACAATGGGGGAAACCCTGATGCAGCAACGCCACGTGTGGGAAGAAGCATTTCGGTGTGTAAACCACTGTCGTGAGGGAATAATGCTTGGCCTCGGCCCAGTTGAATGTACCTCGAAAGGAAGCACCGGCAAACTTCGTGCCAGCAGCCGCGGTAATACGAGGGGTGCAAGCGTTGTTCGGAATCACTGGGCGTAAAGGGAGCGCAGGCGGAGATGCAAGCAGTCTGTACAATACCGGGGCCCAACCCCGGACCTGCAGACTGGACTGTTT
+
88ACCB=5:))===8======8;CEFGGGGGGGGGGGGGGGGGGGGGGGGGGGFFFFGGGGGGGFGGGDGFDFFGGGGGGGGGGGGGCFGGGGF<FGFFGFF:FGGGGFGGGGGGGGG7FGGGD7FG+=BFGGF9EGGGGGGGCB8@=D8@DGGGGGGD@EFGGGGEGGGGCCFDGGGGGGGFFGG@FFGGGGFGGFGGFGGEFGGFFFFDDFFFGGFGCFGC3:)CFF>C@;B>DBFFGFDFFFFF4C??FFBFFF7C2<FAFFFB>B9>>F0;?B?6;9FB:<B(2)454(4:?>7<4
@M02996:162:000000000-B87FG:1:1101:26479:7761 1:N:0:TAGCGCTC+AAGGAGTA
CCTACGGGTGGCTGCAGCTAAGAATATTCCGCAATGGACGAAAGTCTGACGGAGCGACGCCGCGTGGATGATGAAGGTCGGAAGATTGTAAAATCCTTTTATAACTGAGGAATAAGTCTGGTGAGAGAAACGCCGGATGGTGACTGTAGGTTATGAATAAGCAACGGCTAATTACGTGCCAGCAGCCGCGGTAACACGTAAGTTGCGAGCGTTGTTCGGGATTATTGGGCGTAAAGGTCATGTAGGCGGTTTTTCAAGCTTGGTGTGAAATCTCGGATCTCAACTCCGAAATTGCTTTGAG
+
ABCCCD8581)=;====;=;<;;;CFGGGGGGGGGGGGFFEGGGGGGGGFGEGFFGGGGGGGGGFGD7CFGGGG<FEGG:+4=FFFGGGGGGCFGGGGCBEF?@FFGGFGD8FF9FFG9EA<F,EDFF==EGGGGGGGEGFFDGFGEF9EGFFGGEFFC,;;38F8C:EGDFGGGGGFGGFG?FGGCDDC7CEFGFF385CC:A?FBE3AD=D5>CF07))/09:BFF<FD.41(@<26*626@477()-(0-(.-4+7,))(5:?F<F<GA)54;)((5415()).4(-(.))))0.5::
@M02996:162:000000000-B87FG:1:1101:27461:7767 1:N:0:TAGCGCTC+AAGGAGTA
CCTACGGGCGGCAGCAGTAGGGAATATTGCACAATGGGGGAAACCCTGATGCAGCAACGCCACGTGTGGGAAGAAGCATTTCGGTGTGTAAACCACTGTCGTGAGGGAATAAAGCTGGAGTTGTCCAGTTGAATGTACCTCGAAAGGAAGCACCGGCAAACTTCGTGCCAGCAGCCGCGGTAATACGAGGGGTGCAAGCGTTGTTCGGAATCACTGGGCGTAAAGGGAGCGCAGGCGGAAGTGCAAGCGGGCTGTACAATACCGGGGCCCAACCCCGGACCTGCAGACCGGACTGCATTT
+
88CCC?@)8008888;;<;<;8;CFDFFGGGGGGGGGGGGGGGGGGGGGGGGGGFFGGGGGGGFCFGGGGEGFFFGCFGFGGGGGGGGGGGGGGGGGGCFGGGGGGGEGGGFFFFGGGGGGGGGGAFDFFFAEFGGGGGGGGGGDDGFCEGGGGGGGGGGGGGGGGGGFFGGGGGGGGDEEDBFGGGGGGCGCDGCC*:::CE);*7B>)>+>FF*7:<C>/5*<9:90;D3;>>DBBD<3239<B=499(<>32:4+264F?BB9>>)3*28->:7>>>>431(5)3:9>(796(*)..
@M02996:162:000000000-B87FG:1:1101:24246:7772 1:N:0:TAGCGCTC+AAGGAGTA
CCTACGGGAGGCAGCAGTGGGGGATATTGCACAATGGAGGAAACTCTGATGCAGCAACGCCGCGTGAGGGAAGAAGGTCTTCGGATTGTAAACCTCTGTTTTCGGTGAAGAACAAATGACGGTAGCCGAAGAGGAAGCCACGGCTAACTACGTGCCAGCAGCCGCGGTAATACGTAGGTGGCAAGCGTTGTCCGGATTTACTGGGTGTAAAGGGTGCGCAGGCGGGACTGCAAGTTGGATGTGCAATACCGGAGCTTAACTCCGGAGCTGCATCCAAAACTGTGGTTCTTGAGTGGAGTAG
+
ACCCCD>@51)=========;888CFGGGGGGGGGGGGGGGGGGGGGGGGGGGGGGGGGGGGGGFGGGGGGGGEGGGGGGGGGGGFGGGGGGGGGGGGFGGGGGGGGGGGGFFFGGGGGGGDEGGGGGGGGCFGGGGGG8DGGGGGGGGGGGGGGGGGGCFGGCFGGGGGGGG850BECFGFAFGGGGGGGGGFGGFGFFF>EFGFEEF6CGGFFDGFDCBEEGGDEGBFFFAFBF<B:7.9<*.9=<FFFF031:?<CAFF?B>(49>>G?ABF6<A<24=4<<:BAAA24:>A(*48(.
@M02996:162:000000000-B87FG:1:1101:27441:7782 1:N:0:TAGCGCTC+AAGGAGTA
CCTACGGGCGGCAGCAGTAGGGAATATTGCACAATGGGGGAAACCCTGATGCAGCAACGCCACGTGTGGGAAGAAGCATTTCGGTGTGTAAACCACTGTCGTGAGGGAATAAAGCTGGAGTTGTCCAGTTGAATGTACCTCGAAAGGAAGCACCGGCAAACTTCGTGCCAGCAGCCGCGGTAATACGAGGGGTGCAAGCGTTGTTCGGAATCACTGGGCGTAAAGGGAGCGCAGGCGGAAGTGCAAGCGGTCTGTACAATACCGGGGCCCAACCCCGGACCTGCAGACCGGACTGCATTTT
+
88BCCA:511)8888;;<;<;8;CFGGGGGGGGGGGGGGGGGGGGGGGGG<EGGFFGGGGG@GGDFGGGGGGGGGGGGGGGGGGGGGEGGGGGGFGGGFGGGCFGGGGGFFGGGGGGGGGGGEGGGGFEGCCFFAEFGGGF6CGF@FCFEFGGGGGGGGGGG9FFGGGGGGGGGGGEGGC*?DFCDD4DEGEE>GGC*:5/CE8FGDB5)5?FFF7<:GGBC=C9?CGBFG>FF()4;><32,*6*9<90,73?AAFGG:<F:(4(31>1/8??DGDB29972:(8<:47(,29187)44)
@M02996:162:000000000-B87FG:1:1101:26860:7782 1:N:0:TAGCGCTC+AAGGAGTA
CCTACGGGTGGCAGCAGTGAGGAATATTGGTCAATGGAGGCAACTCTGAACCAGCCATCTCGCGTGAAGGAATACGGCCCTACGGGTCTTAAACTTCTTTTATAGGGGGATAAAGTGAGGCATGCATGCCTTTTTGTAGGTACCCTATGAATAAGCATCGGCTAACTCCGTGCCAGCAGCCGCGGTCATACGGAGGATGCGAGCGTTATCCGGATTTATTGGGTTTAAAGGGTGCGCAGGCGGCACGTTAAGTCAGCGGTGAAATTTCGGGGCTCAACCCCGGCACTGCCGTTTAAACTGG
+
68B=CAA9511====;===;;;;;CFGGGGGGGGGGGGGGGFGGGGGGGGGGGGGGFGGGGGEGGGGGGGCFGGGGGGCGGFGGGGGGGFEFGGGGGGGGGGGGGGGGGGGGGGFGGGGFFGFGGFFGGGGGEGGGGGGGGGFGGFFGGGGGGAFGGGGGGGGEGGGFEGGGGGGGGGGGGGFEGG*;E@:EGBGGFGGFGGG:EDFFFFCEGFBDGEGGFFGCGBFFEFGFBF?79>B<47289;D<G,(/6<><0CDB9>5)))).)-)46()+*((-(.19>B:(54,44((.1<29:
@M02996:162:000000000-B87FG:1:1101:26842:7785 1:N:0:TAGCGCTC+AAGGAGTA
CCTACGGGTGGCAGCAGTGAGGAATATTGGTCAATGGAGGCAACTCTGAACCAGCCATCTCGCGTGAAGGAATACGGCCCTACGGGTCTTAAACTTCTTTTATAGGGGGATAAAGTGAGGCATGCATGCCTTTTTGTAGGTACCCTATGAATAAGCATCGGCTAACTCCGTGCCAGCAGCCGCGGTAATACGGAGGATGCGAGCGTTATCCGGATTTATTGGGTTTAAAGGGTGCGCAGGCGGCACGTTAAGTCAGCGGTGAAATGTCGGGGCTCAACCCCGGCACTGCCGTTGAAACTGG
+
8ACCCE=581)========;;;;CFEGGGGGGGGGGGGGGGGGGGGGGGGGGGGGGGGGGGGGGGGGGGGGGGGGGGGGGGGGGGGGGGGGGGGGGGGGGGGGDGGGGGGGGGGGGGGGGGGGGGGGGGGGGGGGGGGAFFGGGGGGGCFFGGGGGGGGDGDGCGGGGGGGGGFGDF7CGGGEFDGGCFGGDCDEC4C9FGDGDEGEFFFGGGFFGGCGGFDGGGB?FEFGFF?8@>FFD;597(0>1C:<FF>A<DDG:6>?BF>AA5(9;96@FF??F?3>979?07:(-4:04@A<A:
@M02996:162:000000000-B87FG:1:1101:27458:7790 1:N:0:TAGCGCTC+AAGGAGTA
CCTACGGGCGGCAGCAGTAGGGAATATTGCACAATGGGGGAAACCCTGATGCAGCAACGCCACGTGTGGGAAGAAGCATTTCGGTGTGTAAACCACTGTCGTGAGGGAATAAAGCTGGAGTTGTCCAGTTGAATGTACCTCGAAAGGAAGCACCGGCAAACTTCGTGCCAGCAGCCGCGGTAATACGAGGGGTGCAAGCGTTGTTCGGAATCACTGGGCGTAAAGGGAGCGCAGGCGGAAGTGCAAGCGGTCTGTACAATACCGGGGCCCAACCCCGGACCTGCAGACCGGACTGCATTT
+
8ACCCE:==0)8888;;<;<;8;CFGGGGGGGGGGGGGGGGGGGGGGGGGGGGGGGGGGGGGGGFGGGGGFGGGGGGGGGGGGGGGGGGGGGGGGGGGEGGGFDCFGGGGGGGGGGGGGGGGGGGGGGGGGGGGGGGGGGGGGGGGGGGGGGGGGGGEGGFFGGGGGGGGGGCGGGGGGEEC?>CGGFGGGGGDGGFGFFDDGFGGFFFFGGGFF7>:FGBE5FGFEG?BGF>F6BBFEG9FFF<FFFGFFFFFFFFGG2<FFF9BBFB>C??6BGFF16>@BFB7).4;;(4;03*64<
@M02996:162:000000000-B87FG:1:1101:4045:7793 1:N:0:TAGCGCTC+AAGGAGTA
CCTACGGGTGGCAGCAGTGGGGAATCTTGCGCAATGGAGGAAACTCTGACGCAGCCATGCCGCGTGAGTGATGAAGGCCTTCGGGTTGTAAAGCTCTGTCTAAGGGGACGAATGATTAAGGTGACAACAACGCCTTGATGTGACGGTACCCTTAAAGAAAACACCGGCTAACTCCGTGCCAGCAGCCGCGGTAATACGTAGGGGGCAAGCGTTATCCGGAATTATTGGGCGTAAAGAGTGCGTAGGTGGTTTCTTAGTATAGGGTGAAAGGCATTGGCTTAACCAATGTTAGCCCTTTGAA
+
8ACCCEFA00)=;======;;86BFFGFGGGGGGGGGF<FCGGC@FGGGGGGGFGFG<FGCFGGFGGGGGEFGGGGGFCGGGGGCFGGGGCFCFFFGGFGFCFGGGGGE:FEFECFECFGFEFFGF9EBAFD8@FGEFG,@DEFCEEDG9D9D=F7BFGDFCEGGEG>EGGG>CCEDFEGGGF48CFDGEDEC8FGAFG6C37DGGEAFFGGGBFCC:D*5CF*C=74.)>DF?:7)4@DAD?:>D98>22>5<<9A+*--99:?F:?*)18<F?@??>B>@A<4(.56<.<24,40442.
@M02996:162:000000000-B87FG:1:1101:26174:7799 1:N:0:TAGCGCTC+ACGGAGTA
CCTACGGGTGGCAGCAGTGGGGAATATTGGGCAATGGGCGCAAGCCTGACCCAGCAATGCCGCGTGAAGGAAGAAGGCTTTCGGGTTGTAAACTTCTTTTAAGTGGGACGATAATGACGGTACCACTTGAATAAGCTCCGGCTAACTACGTGCCAGCAGCCGCGGTAATACGTAGGGAGCAAGCGTTATCCGGATTTACTGGGTGTAAAGGGCGTGTAGGCGGTTCATCAAGTCAGATGTGAAATCACGAGGCTCAACCTCGTGTCTGCATTTGAAACTGTTGTTCTTGAGTGCTGGAGAG
+
8ACCCD>=A1)=,======;;88BFGGGGGGGGGGGGGGG7FGGGGGGGGGGGFG<F<FGGGGGFGG7EFGGGGFG,6FGGGGG79CFGGGG95EGGDFEG<55CFGGCFGCGGGGGGGGGGGG958,,CD9EFGGAGGGGGGGGGGGGGGFGGGGGGGGGGGGGGGGGGGGGGGGG9EGEDFFGGGGGGGCEFGGFGGFGGGFGGFFFFGG<>.CG@G7FGG)*.+*6@FFFF2F2<FFA>>B)**.9(7>FFFF<?*.4.,,,4<AF<DA2AFGFBAF)*.((.)))6?AF)--<6?:<
@M02996:162:000000000-B87FG:1:1101:17212:7893 1:N:0:TAGCGCTC+AAGGAGTA
CCTACGGGTGGCAGCAGTGAGGAATATTGGTCAATGGCCGGAAGGCTGAACCAGCCATGCCGCGTGCAGGAATAAGGCCCTATGGGTCGTAAACTGCTTTTGTGGTGGAGCAATAAGGCGTACGTGTACGCCGATGAGAGTACATCACGAATAAGCATCGGCTAACTCCGTGCCAGCAGCCGCGGTAATACGGAGGATGCAAGCGTTATCCGGATTTATTGGGTTTAAAGGGTGCGTAGGCTGTGCCGCAAGTCAGTGGTGAAAGCCCGGGGCTTAACTCCGGAACTGCCATTGATCCTGG
+
8ACCCEA=51)=;=8;===;;;;CFGGGGGGGGGGGGGGGEDGECGGGGGGGGFGGGGGGGGGGGGGFGGCFFFGGGGGGGGGGGGGGGGGGGGGFGGGGGGGFGFGGGFCFGCCF9EFCGCFGGGFGGFGFG@E@F?FFGFGG;EFFGGGGFGGGGGGGGGFEGGGGFGGCGGGGGGGGGGDEGGCDG7CCEFGG>GDFGGGFGGFDFCGCD):CG?FG6CFGGEFFFFGBF<B><1@C<987:F@>GBFFBBBAADGD1=8AA:??FFGFFB5@?<AFDBB439?>B?.:42..*).4(
@M02996:162:000000000-B87FG:1:1101:26221:7916 1:N:0:TAGCGCTC+AAGGAGTA
CCTACGGGCGGCAGCAGTGGGGAATATTGCACAATGGGGGAAACCCTGATGCAGCAACGCCGCGTGAGTGAAGAAGTATTTCGGTATGTAAAGCTCTATCAGCAGGGAAGAAAATGACGGTACCTGACTAAGAAGCCCCGGCTAACTACGTGCCAGCAGCCGCGGTAATACGTAGGGGGCAAGCGTTATCCGGATTTACTGGGTGTAAAGGGAGCGTAGACGGTATTGCAAGTCTGAAGTGAAAGCCCGGGGCTCAACCCCGGGACTGCTTTTGAAACTGTAGTACTCGAGTGCAGTAGAG
+
88CCCF01:1)8888;;<;;;888CFGGGGEGGGGGFGGGGGGGGGGGGGGGGFGGGGGGGGGG:FGGGGGGGGGGGGGGGFFFGGGGGGGGGGGGGEFGGGGGGGGFGGFGFGF?EGFGGFEGGCFFGGF,,C@FGGGCG>EFFGGGGCFFGGDFGC7FGGGCGG5C9CGG=9CGEGGEG3>FC<GGGGGGG5=C?:>77<FFGGF4BF:CG>@DGB3C4AEG5;F7<BDFFFFFF2@F406=2?04)20)-4?F<CGF?:9;9;0(79D2)65A@A>AA*)6)-4)(41)(.-6*).:<
@M02996:162:000000000-B87FG:1:1101:8154:7922 1:N:0:TAGCGCTC+AAGGAGTA
CCTACGGGAGGCTGCAGTGGGGAATATTGGGCAATGGGGGAAACCCTGACCCAGCAACGCCGCGTGGAGGAAGAAGGTTTTCGGATCGTAAACTCCTGTCCTGAAAGACGAGAAGAAGACGGTATTTCAGGAGGAAGCCCCGGCTAACTACGTGCCAGCAGCCGCGGTAATACGTAGGGGGCAAGCGTTGTCCGGAATGATTGGGCGTAAAGGGGGCGTAGGCGGCCTGTTAAGTCAGAATGGAAAGTCCTGCTTTCAAGGTGGGAATTGCTTTTGGTACTGTTTGGTTTGATGGCAGGGG
+
8BCCCE==81)=;=8,=;==;888E<EFFGGDEDGGGGGFCEFGGGGGGGGGFAE<@FGGGGEG:@CEGGFFGGGGGGGGGGGGGGGGGGGGGGGGGGGGFGCE?EFGGGGFGGGGFGGC@CGGGGGGGGFDEGE8,DDEEEGDGC@@F;6C:FFGG?<FGFFEEGEGGD9E>8<0;7?=ED>5**177*/255:=>FFF::CF575)7:C?F))1)-//)2+1=3/9:BF=AB:=<4**)2(1.0))2--?(().6<>)89:?012:??>)<)=+)4<))*)-).1.-(()6<):)2((,
@M02996:162:000000000-B87FG:1:1101:8172:7925 1:N:0:TAGCGCTC+AAGGAGTA
CCTACGGGAGGCTGCAGTGGGGAATATTGGGCAATGGGGGAAACCCTGACCCAGCAACGCCGCGTGGAGGAAGAAGGTTTTCGGATCGTAAACTCCTGTCCTGAAAGACGAGAAGAAGACGGTATTTCAGGAGGAAGCCCCGGCTAACTACGTGCCAGCAGCCGCGGTAATACGTAGGGGGCAAGCGTTGTCCGGAATGATTGGGCGTAAAGGGCGCGTAGGCGGCCTGTTAAGTCAGAAGTGAAAGTCCTGCTTTCAAGGTGGGAATTGCTTTTGATACTGATGGGCTTGAGTGCAGGAG
+
8ACCCEFB=1)========;;88BFGGGGGGGGGGGGGGGGGGGGGGGGGGGGFFGGGGGGGGGGGGGGGGGGGGGGGGGGGGGGGGGGGGGGGGGGGFGGGGGGGGGGGGGGGGGGGGGGGGGGGGGGGGGGGGGGGGGGGGGGGGGGGGGGGGGGGGGGGGGGGGEGGGGGGGGGGEGGGFFGGGGGGGGGFGGEFGFGFGFGGFFFFG?FFECDFGGFGGGGFGG?FG44<AF29@F::884/7>GFFFFFFFAFFAFF?B01::FBFA>AF7)4:<B?<A42?<?1223<349>?(-
@M02996:162:000000000-B87FG:1:1101:5879:7965 1:N:0:TAGCGCTC+AAGGAGTA
CCTACGGGTGGCTGCAGTGAGGAATATTGGACAATGGATGGAAGTCTGATCCAGCCATGCCGCGTGAAGGATTGATGCCCTACGGGTTTTGAACTTCTTTTGTACGGGGGCAATAAGGTCCACGGGTGGACCGATGAGAGTACCGTACGAATAAGCATCGGCTAACTCCGTGCCAGCAGCCGCGGTAATACGGAGGATGCGAGCGTTATCCGGATTTATTGGGTTTAAAGGGTGCGTAGGCGGCTTGCCAAGTCAGCGGTGAAATCCGGGCGCCCAACGCCGGAACTGCCGTTGAAACTGG
+
8ACCCDF9=0)====;=;=;;;;CEFGGGGGGGGGGGGGGGGGGGGGGGGGGGFFFGGGGGFFEFGGGGGGGGGGGGGGGGGGGGGFGGGGGGGGGGGGGGGGGGGGGGGGGGGGGGGGGGGGGGGGGGGGGGFGGGGGGGGGGGGGGGGGGGGGGGGGGGGFGGGGGGGGGGGGGGGGGGGFFGGDDFGGGGFGGBDGFGDEBGG>EFFGGGFFDDAFGFGGGG@GGFFGF<BFFFFDGBGFEBBFFFAD@4<AFFGD1>F<>AABF@9C;>7:C@?FFFFFBF>FF?:>?<F0A=)6>?
@M02996:162:000000000-B87FG:1:1101:5896:7970 1:N:0:TAGCGCTC+AAGGAGTA
CCTACGGGTGGCTGCAGTGAGGAATATTGGACAATGGATGGAAGTCTGATCCAGCCATGCCGCGTGAAGGATTGATGCCCTACGGGTTTTGAACTTCTTTTGTACGGGGGCAATAAGGTCCACGGGTGGACCGATGAGAGTACCGTACGAATAAGCATCGGCTAACTCCGTGCCAGCAGCCGCGGTAATACGGAGGATGCGAGCGTTATCCGGATTTATTGGGTTTAAAGGGTGCGTAGGCGGCTTTCCAAGTCAGCGGTGAAATCCTGGCGCCCAACGCCGGAACTGCCGTTGAAACGGG
+
88ACCFF9:)1===8;===;;;;;CFGGGGGGGGGGGGGGFGGGGGGGGGGGGGGGFGGGGGGGGGGGGGGGG,CAFFGGGGGGGGGEEGGDGFFFFGGGG?FCGDFGG7FGGGGGEGGGGGGGGGGGGFGG6FEGG,>FFGGEGGGEDEGDFGGGGGGGDDCGCCFCFGGFDGGGFGGGGGFFGG35FFCCEDGG3**;5DC)/75>FFGGDEFGF9FD/:5>58CC47C@:025::3*491:40).0).=A>B>?GD?0>>469:)7(/(-4>:.:46;)9(--4372--81:A03,((
@M02996:162:000000000-B87FG:1:1101:17023:7994 1:N:0:TAGCGCTC+AAGGAGTA
CCTACGGGCGGCAGCAGTGGGGAATATTGCACAATGGGCGAAAGCCTGATGCAGCGATGCCGCGTGAAGGATGAAGGGTTTCGGCTCGTAAACTTTTATCGATAGTGAAGAAACAAATGACGGTAACTAAGTAAGAAGCTCCGGCTAACTATGTGCCAGCAGCCGCGGTAATACATAGGGAGCAAGCGTTATCCGGATTTACTGGGTGTAAAGGGTGCGTAGGCGGCATGGCAAGTCAGTCGTTAAAGACCAGAGCTTAACTCTGGACCAGCGATTGAAACTGTCAAGCTAGGGTACAGGG
+
8ACCCE==)1)8888;;<;;;88BFGGGGGGGGGGGGGGGGGGGGGGGGGGGGGGGEGGGGGGGCFGGGGGGGGGGGGGGGGGGGGGGGGFGGGGGGGFGGFGGGFGGFGGGGGGGCGGGGGGGGGGGGGGGGGGFGGGFGGGGGGGGGGGG9FGGFGGGGGGGGGGGGGGGFGGGGGGGGCBFFFGGGGGGGFGGFGGFGGGFGGFEFFGFFF)9C?GGFGGFGBEC;FGFF??F<<F>:7?8:F@BGBFFFFBFBCD<ABBBFFABF?G6>4@@5,4<AFA694>24:4?((4894<3(
@M02996:162:000000000-B87FG:1:1101:8390:7997 1:N:0:TAGCGCTC+AAGGAGTA
CCTACGGGGGGCTGCAGTGAGGAATATTGGTCAATGGAGGCAACTCTGAACCAGCCATCTCGCGTGAAGGAATACGGCCCTACGGGTCTTAAACTTCTTTTATAGGGGGATAAAGTGAGATATGTATATCTTTTTGTAGGTACCCTATGAATAAGCATCGGCTAACTCCGTGCCAGCAGCCGCGGTAATACGGAGGATGCGAGCGTTATCCGGATTTATTGGGTGTAAAGGGTGCGCAGGCGGCACGTTAAGTCAGCGGTTAACTGTCGGGGCTCAAGCCCGGCACTGCCGTTGAAATGGG
+
-8ACC5)88))8888::::9::::EFGGGGGGGGGGFE<FEGDFFFGGFFFFGFGGFE8AFGGGGGGFEFGGGGDF:C+6DGGEGGGEGG9@FFGCFGGGG9D3@,DCGEGGG?BFF?9;<,@@F,@@@FFFGGGGG,;9?CGFGGG7+++5?<?CEGFGGGGGFGGF6B;=DGGGGFGGGGFFGD59DGGCE>55>FF:DCEBG<;>FFGCC5><=A77@6=D*8<:)1*33<?)4(8C03(73>D?F1:469>9:*92()))--.<70>((-)3*)),4)(43>:(,.-4(--)*.))0
@M02996:162:000000000-B87FG:1:1101:10831:8002 1:N:0:TAGCGCTC+AAGGAGTA
CCTACGGGTGGCAGCAGTGAGGAATATTGGTCAATGGTCGGAAGACTGAACCAGCCATGCCGCGTGCAGGAATAAGGCCCTATGGGTCGTAAACTGCTTTTGTGGTGGAGCAATAAGGCGTACGTGTACGTCGATGAGAGTACATCACGAATAAGCATCGGCTAACTCCGTGCCAGCAGCCGCGGTAATACGGAGGATGCAAGCGTTATCCGGATTTATTGGGTTTAAAGGGTGCGTAGGCTGTGTGGCAAGTCAGCGGTGAAATGCCGGAGCTCAACTCCGGAACTGCCGTTGATA
+
8ACCCF=):0)=;==;===;;;;CFGGGGGGGGGGGGGGGGGGGGGGGGGGGGFFGGGGGGGGGGGGGGGGGGGGGGGGGGGGGGGGGGGGGGGGAFGGGGGGGGGGGGFGGGGBFGGGEGEGGG8EDGFGGE>EDG8FGFEGEDGFFGGCGGGGGGGGGGGGGFGGGGGGGGGGGGGGGGGFFGGCDGGGFEFGGEGGFGGFFGGFFFFGGG>EGGFGGFGGGGFCFE+C@F:BFFFFGBC17:FF:F:BFFFAFFDG?0<?FA):?>61(,.9961AAFFF66>?)4:3:?(4<9
@M02996:162:000000000-B87FG:1:1101:9589:8012 1:N:0:TATCGCTC+AAGGAGTT
CCTACGGGAGGCAGCAGTGAGGAATATTGGTCAATGGGCGGGAGCCTGAACCAGCCACGTCGCGTGAGGGATGACGGCCCTATGGGTTGTAAACCTCTTTTGACAGGGAATACATTGACCCTCGTGTGGTTCATTGCATGTACCTGTGGAATAAGGATCGGCTAACTCCGTGCCAGCAGCCGCGGTCATACGGAGGAGCCGAGCGTTACCCGGATTTGTTGGGTTTAGAGGGAACCTCGTGTGGATGTCACGTCAGGTGTGAAATGTAGTCGCTCAGCGTCTCCACTGAAGTGGCAACTGG
+
8ACCCE>=)1)========6;;;;FFGGGCCGGGGGGGGG+6CFGGGGG<6FGFF<C,C96@FGFGGGGGGGGG?FE7F=F,BFE,94@@FG<E=,48C?BEFF9EF+D3,C,,,,,C,C<,A+868++:@F8@E@EE9,@FF=3,5,,,,86FAF99*C:>**7@2221**;D5,:,4?//):*22/3218*)1*:*/5C7*)/>>5.**/90>57)27)/*1:532)953:(4)(.01(*())*).*.)8,141(<64(926:A>A*:C(44)*).4,4)(54(-)-).6))(./,54(
@M02996:162:000000000-B87FG:1:1101:14638:8012 1:N:0:TAGCGCTC+AAGGAGTA
CCTACGGGAGGCTGCAGTGGGGAATATTGGACAATGGGGGAAACCCTGATCCAGCGACGCCGCGTGAGTGAAGAAGTATTTCGGTATGTAAAGCTCTATCAGCAAGGAAGAAAATGACGGTACTTGACTAAGAAGCTCCGGCTAAATACGTGCCAGCAGCCGCGGTCATACGTATGGAGCAAGCGTTATCCGGATTTACTGGGTGTAAAGGGAGCGTAGACGGCAAAGCAAGTCTGAAGTGAAATCCCGGGGCTCAACCCCGGACCTGCTTTGGAAACTGTTTAGCTAGAGTGCAGGAGGG
+
8ACCCE>8)1)=;==;==;=;88BFFGGGGGGFFFGGGG7@FGGGGGCFFFG@EFCFGEEFGGGBFEFGGGGGFGGGGGGGGGGGFG<FFAGGGFGGAFFCGGA,BE=DGGFFFFFFGEGG7FGGCFFGF9BD>DFGGGGGDGCGGGFGGGFGGGGFGCFFCG*:C*4=@FGGGGGGGGGFGAFGGGGGFGEEFGGFGGFGG5AGG4C=F75<BDDGDGGFGGGEB6>?FD4<2484:FC<*-96664120<>22)3CGF1519(408F7F))(9A*(.65@D)6:42),46<A957(4(-
@M02996:162:000000000-B87FG:1:1101:8279:8020 1:N:0:TAGCGCTC+AAGGAGTA
CCTACGGGTGGCAGCAGCTAAGAATATTCCGCAATGGACGAAAGTCTGACGGAGCGACGCCGCGTGGATGATGAAGGTCGGAAGATTGTACAATCCTTTTATAACTGAGGAATAAGCAGTGTGAGAGAAACGCATTGTGGTGACTGTAGGTTATGAATAAGCAACGGCTAATTACGTGACAGCAGCCGCGGTAACACGTAAGTTGCGAGCGTTGTTCGGAATTAGTGGTCGTAAAGGGCATGTAGGCGGTTTTGCAAGCGTGATGTGCAAGGCAGGGGCTTCACTCCTTGACTGGGTGTAG
+
ACCCC>A981)==8===;=;<;;CFCFGGGGGGGGGGGGGGGGGFFGGGGGG,@CEFE@FGGGGEGGEG8=FGGGGGGGEFGCECEFFGG,CFGGGGGGGAFAFGFGAFFGFFG9EEDFFGGDGFCFG?@FFGDECBFDGGF9FGFGEFGFC;FFCCF@AFCEEGGEEGGGG9@AFG,,45;AFFGF*;=DE=>?795;5;72;7:))088=>>DGC?C9>FG0+1<9.0)5((4@2,71(2-9)**(7;>F<02))3*(-803))))16231(0851(48)-4)-42-).5:<((7,-.6
@M02996:162:000000000-B87FG:1:1101:8261:8020 1:N:0:TAGCGCTC+AAGGAGTA
CCTACGGGTGGCAGCAGCTAAGAATATTCCGCAATGGACGAAAGTCTGACGGAGCGACGCCGCGTGGATGATGAAGGTCGGAAGATTGTAAAATCCTTTTATAACTGAGGAATAAGCAGTGTGAGAGAAACGCATTGTGGTGACTGTAGGTTATGAATAAGCAACGGCTAATTACGTGCCAGCAGCCGCGGTAACACGTAAGTTGCGAGCGTTGTTCGGAATTATTGGGCGTAAAGGGCATGTAGGCGGTTTTGCAAGCTTGATGTGAAAGGCAGGAGCTTAACTCCTGGACTGCGTTGAG
+
8ACCCBD=@1)=;==;===;<;;CFGGGGGGGGGGGGGGGGGGGGGGGGGGGGF@FCGGGGGGGFGGGGGGGGGGGGGGGGGGGGGEGGGGGGGGGGGGGGGGGGGGGGGGGGGGGGGGGGGGGGGGGGGGGGGGGGGGGGGGGGGGGGGGGGGGGGGGGGGGGGGGGGGGGGGGGGGGGGGFFFGGGGGGGDFGGADGFGGGFGGEFDBDGC>EGGFGGFGGFFFGGFFGEBF6F>FBF?GB64979D9>BB?7AAFFBAF?ADAFFFDFFF<FD3<?BBFFFFF?8?B<:>??BB?F00
@M02996:162:000000000-B87FG:1:1101:9579:8027 1:N:0:TAGCGCTC+AAGGAGTA
CCTACGGGAGGCAGCAGTGAGGAATATTGGTCAATGGGCGGGAGCCTGAACCAGCCAAGTAGCGTGAGGGATGACGGCCCTATGGGTTGTAAACCTCTTTTGACAGGGAATAAAGTGAGCCACGTGTGGTTCATTGCATGTACCTGTGGAATAAGGATCGGCTAACTCCGTGCCAGCAGCCGCGGTAATACGGAGGATCCGAGCGTTATCCGGATTTATTGGGTTTAAAGGGAGCGTAGGCGGGATGTCAAGTCAGCTGTGAAATGTAGTCGCTCAACGGCTGCACTGCAGTTGAAACTGG
+
-8A=CB58:0)=8==;===6;;;;CFGGGGGGGFGGGGGGGGEGGGGGGGFGGGFGGGGGGGGGFF=CFEGGGFGEDGGGGGGGGGGGGGGGGGGGGFGGGGGGGGGC4,FEFGCEFFFGG8DFGCDACEDFFGG;D,DEGFGGGGG88DFFFC9EFFGEGDF8FCEGGGGGGGGFGGCFFGFFGGCCC9F:CBE5>FFFGGGBGDDFF=DEG5BDDACGFFGCEBGGFFG@<:>@34>G<97037BBGABFFFF<:FFA?F96)6)-*.*,(35:?0(((8,(,54,4)8>A)))*).62
@M02996:162:000000000-B87FG:1:1101:7384:8028 1:N:0:TAGCGCTC+AAGGAGTA
CCTACGGGAGGCAGCAGTGAGGAATATTGGTCAATGGTCGGAAGACTGAACCAGCCAAGTCGCGTGCAGGAAGACGGTCCTATGGATTGTAAACTGCTTTTGTACGGGAATAAAGTGCGGGACGTGTCCCGTTTGGAATGTACCGTAAGAATAAGGGTCGGCTAACTCCGTGCCAGCAGCCGCGGTAATACGGAGGACCCGAGCGTTATCCGGATTTATTGGGTTTAAAGGGTGCGCAGGCGGAGGATTAAGTCAGCGGTGAAATTCTCATGCTCAACATGAGAAATGCGATTTATACGGG
+
ACCCCEFFA0)=========;;;CFGGGGGGGGGGGGGGGGGGG<FGGGGGGGFGGGGGGGGGGGGGGGGDGGGGGGGGEGGGGGGGGGGGGGGGGGGGGGGGGGGGGGGGGGFGGGGGGGEFGGGGGGGEFCFCCDCFGGGFFCFGGGGGGGGGGGGGGGGGGGGGGGGGGGGGGGGGGGGFFGGGGGGGFGFGGFFGFGCGBCDBFFFGGGFFGGFGGFGGGGEGG<FGDBFFEFFFG>DF59<78FFFF<ABFFGGFFF?A<:4>F>::<54EF?7:?/.2.(-.6((4,(--*-((,
@M02996:162:000000000-B87FG:1:1101:7361:8028 1:N:0:TAGCGCTC+AAGGAGTA
CCTACGGGAGGCAGCAGTGAGGAATATTGGTCAATGGTCGGAAGACTGAACCAGCCAAGTCGCGTGCAGGAAGACGGTCCTATGGATTGTAAACTGCTTTTGTACGGGAATAAAGTGCGGGACGTGTCCCGTTTGGAATGTACCGTAAGAATAAGGGTCGGCTAACTCCGTGCCAGCAGCCGCGGTAATACGGAGGACCCGAGCGTTATCCGGATTTATTGGGTTTAAAGGGTGCGCAGGCGGAGGATTAAGTCAGCGGTTAAATTCTCATGCTCAAACGTAGAATTGCGATTGATACGGG
+
8ACCCFD@=))=8======;;;;CCFGGGGGGGGGGGGGGGDGG,EFGGGGGGGGGGGGGGFGGGGDGGGGGGGGGGGGGGGGGGFEGGGGFGGGGGGGGGGGGGGGG:FGFGGGGFGGGDGGGCEFF=9=8@FGE8EFGGGGGGGGEGGGFG9AAD@FD>DGEGGGGGGGGGGFFCGGGGGFFGGGGGGGCCBE=?C5>DDGFGGF>AFFGDFFGC2CCFFGCE7CD)@GDB<<B;>EG6)7.->>(:)6?AB>)85DF05)6><<9@6:):<=A=))-(.((6).5A008(2)51)(((
@M02996:162:000000000-B87FG:1:1101:17123:8030 1:N:0:TAGCGCTC+AAGGAGTA
CCTACGGGTGGCTGCAGTAAGGGATATTGGTCAATGGGGGGAACCCTGAACCAGCCATGCCGCGTGAGGGATGAAGGCCCTACGGGTCGCAGACCTCTTTTGCCGGGGGATAACGCGCCCCACGCGTGGGGCGGTGAAGGTACCCGGAGAATAAGCATCGGCTAACTCCGTGCCAGCAGCCGCGGTAATACGGAGGATGCGAGCGTTATCCGGATTTATTGGGTTTAAAGGGTGCGCAGGCGGGGCGCTAAGTCAGCGGTGAAAGGCGACGGCTCAACCGGAGCAGTGCCGTTGATACTGG
+
88BCCE@5)0)====;====<;;CFGGGGGGGGGGGGGGGGGGGGGGGGGGGGFGGGGGGGGGGGGGGGGGGGGGGGGGGGGGGGGGGGGGGGGGGGGGGGGGGGGGGGGGGGGGGGGGGGGGGGGGGGGGGGGGGGGGGGGGGGGGEGGGGGGGGGGGGGGGGGGGGGGFFGGGGGGGGFGBEGGGDGGGFGFGGEGGFGGGFGGFEFFGGD)7<FB*CFFGGGFGGFFGBF??B>BE9499>;@D>DFFFABBFFGGBBFFFFFFB),9994><7:?FB>996,65<>>?::(:94)<>
@M02996:162:000000000-B87FG:1:1101:4292:8041 1:N:0:TAGCGCTC+AAGGAGTA
CCTACGGGAGGCAGCAGTGGGGAGTATTGCACAATGGGCGAAAGCCTGATGCAGCAACGCCGCGTGAGTGAAGAAGTATTTCGGTATGTAAAGCTCTATCGATGGGGAATAAAATGAAGGTACCCAAGTAAGAAGCCCCGGCTAACTACGTGCCAGCAGCCGCGGTAATACGTAGGGGGCAAGCGTTATCCGGATTTACTGGGTGTAAAGGGAGCGTAGACGGAATAGCAAGTTTGAAGTGAAAACCCTGGGCTTAACCCAGGACTTGCTTTGAAAACTGTTGTTCTAGAGTACTGGAGGG
+
8BCCCED=>0)====;====;88CFFGGGGGGGGGGGGGGGGGGGGGGGGGGGFGFGGGGGGEFFFGFGGGGGGGGGGGGGFGGGGGGGGFGFGGGGGFGGGFGGGGGGGGGGGGGGGGGGGGGGGGGGGGGGGGGGGGGGGGGGGGGGGGGGGGGGGGGG>EGGGCEGGGGGGGGGGGGGGFFGGGGGFGGGFGGF7DFFGGFGGFFFFGGGFFGGFGGFGGGGFGF>FGFFA<FDAFF2>AFFFFFF?BFFFBBFGGFFFFF:><<?AGAA4BFFFFB>FAF<ADBAD>AAAFA4(4:>
@M02996:162:000000000-B87FG:1:1101:18107:8091 1:N:0:TAGCGCTC+AAGGAGTA
CCTACGGGAGGCTGCAGCTAAGAATATTCCGCAATGGACGAAAGTCTGACGGAGCGACGCCGCGTGGATGATGAAGGCCGGAAGGTTGTAAAATCCTTTTATAACTGAGGAATAAGTAAGGTGAGAGAAACGCCTTATGGTGACTGTAGGTTATGAATAAGCAACGGCTAATTACGTGCCAGCAGCCGCGGTAACACGTAAGTTGCGAGCGTTGTTCGGAATTATTGGGCGTAAAGGGCATGTAGGCGGTTTTGCAAGCTTGGTGTGAAATCCCGGAGCTTAACTCCGGAATTGCGTTGAG
+
8ACCCD:08)0=========<;;;FFGGEFGGGGGGGFGGEGGGGGGGGGGGGFFGGGGDGGGGGGCEGGGGGGGGGFGGGGGGGGGGGGGGGGGGGGGGGGGGFGGEFF,EBF;FFGCECGGGEFDGGFFCEEGGFGGGGGCFGFGEFFFF9FE7DFGFGGG7FC6EGGGGGFGGGGGGGGFFGFGGGGDGEFG?FGGFCGGFGGF3B>DGGEBFFFGC)2<:EFGG:FGF9B(=4077804=<B?0D99BF7294C<46@?A1:?BB9D4:53C)(-<F=AAF<D?>6(:2))(0-4((
@M02996:162:000000000-B87FG:1:1101:18809:8093 1:N:0:TAGCGCTC+AAGGAGTA
CCTACGGGCGGCAGCAGTGGGGAATATTGGGCAATGGACGCAAGTCTGACCCAGCAACGCCGCGTGAAGGAAGAAGGCTTTCGGGTTGTAAACTTCTTTTGTCAGGGAAGAGACGAAGACGGTACCTGACGAATAAGCCACGGCTAACTACGTGCCAGCAGCCGCGGTAATACGTAGGTGGCAAGCGTTGTCCGGATTTACTGGGTGTAAAGGGCGTGTAGCCGGGTCGGCAAGTCAGATGTGAAATCCATGGGCTCAACCCATGAACTGCATTTGAAACTGTTGATCTTGGGTATCGGAG
+
88ACCA=8)1)8888;;<;;;88BFFGGGGGGGGGGGGGGGGGEGGGGGGGGGEEFFGGGGGFFFFGFGGGGGGGGGGGGGGGGGGGGGGGGGGGGGGGGGGGGGFGGGGGGGGGFGGGGGCFGGGFFGGGEGGGGGGGGGDGGGGGGGGGGGGGGGGGGGGGGGGGG5:FGGGFEGGGGGGFFGGGGGGGGGFEEDGGFGFFFGGFFFFGGFDFGGFGGFGGDGECDB@D@FFFFFB@76::9:BBBF?DFBBF?FFCBB>:?BBA>67CA<BFFF9224*:A765654))(344=14(-
@M02996:162:000000000-B87FG:1:1101:25416:8097 1:N:0:TAGCGCTC+AAGGAGTA
CCTACGGGAGGCAGCAGTAGGGAATTTTCGGCAATGGGGGAAACCCTGACCGAGCAACGCCGCGTGAATGATGAAGGTCTTTGGATCGCAGAATTCTGTTGTAAGGGAAGAACACTAATGATAGGGAATGATCATTAGATGACGGTACCTTACCAGAAAGCCACGGCTAACTACGTGCCAGCAGCCGCGGTAATACGTAGGTGGCGAGCGTTATCCGGATTTATTGGGCGTAAAGGGTGCGTAGGCGGTTATTTAAGTTTGTGGTGAAAGCGCGGAGCTCAACTCCGTTAAGCCACAAAAA
+
8ACCCEF>)1)====;==;<;BCFFFGGGGGGGGGGGGGGGGGGGGGGGGGGGFCFGGGGGGGF>FGGGGGGGGGFFGGGGGGGGGGGGGGGGGGGGGGGGGGGGGGGGGGGFGGGGGGGGGGGGGGGGGGGFGGGGGGGGGGGGGGGGGGGGGGGGGGGGGFGGGGGGGGGGGGGGFGGGGFFGFGGGGCEGFFGFGGFGGGFGGFEFFDG35C7CBDDFGGGFFCF?F5DBFAB<?FG99:B?FF>/38?<><DFFFAB><F??94=A>674>?@>:5<F?BA280:6?A62:?7:(34
@M02996:162:000000000-B87FG:1:1101:18092:8101 1:N:0:TAGCGCTC+AAGGAGTA
CCTACGGGAGGCTGCAGCTAAGAATATTCCGCAATGGACGAAAGTCTGACGGAGCGACGCCGCGTGGATGATGAAGGCCGGAAGGTTGTAAAATCCTTTTATAACTGAGGAATAAGTAAGGTGAGAGAAACGCCTTATGGTGACTGTAGGTTATGAATAAGCAACGGCTAATTACGTGCCAGCAGCCGCGGTAACACGTAAGTTGCGAGCGTTGTTCGGAATTATTTGGCGTAAAGGGCATGTAGGCGGTTTTGCAAGCTTGGTGTGAAATCCCGGAGCTTAACTCCGGAATTGCGTTGAA
+
68A?@A==5))8==8;====<;;;CFGGFEGGGGGGGGGGGGGGGGGGGGGGGFCGEGGGGGGG=CGGGGGGGGGGCFGGGGGGGGGGGGFGGGGGGGFGGGFFGFGGGFFGGGADGGGGFGGFGGGGGGGDDFGGFGG?F93DC9EEEFGGGGGGGGGGGGFFGDGEDDFCGFGGGG>FGGFFGGGGGGGGGEGGF8CFGGGFGGEE3>DE75>FG?D55A6*<8+:<FGDB0874:3><5466?F9<>9BBF<)-<*4<5:81,24*6:5:B>E>2><46>FA9?:9-((.,6188>-)
@M02996:162:000000000-B87FG:1:1101:25330:8103 1:N:0:TAGCGCTC+AAGGAGTA
CCTACGGGTGGCAGCAGTAGGGAATATTGGACAATGGGGGAAACCCTGATCCAGCGACGCCGCGTGAGTGAAGAAGTATTTCGGGTTGTAAAGCTCTTTCAGCAGGGAGGAAAATGACGGTACCTGACCCGGAATGACCGGCCCAATACGTGCCGCATCCCGCGATAATACGTATGGTGCCGCGGTTATTCGGATTTACTGGGCGTAAAGGTGTCTTAGACGGCATGCACGGTCCGGAGGCGACTGCGTGGGCTCACCCCGTGACTTGCTTTGGCAACCGGCTCACTACCGGGTAGGCGGG
+
ACCCCE=):1)=======;;;8;CFGGGGGFFGGGGFG;FBCF<FFGGG<FGEFG:+@F7FGGGFG,,CFFGFGG<FECCFG8F+,B>B,FF9FEF<,EE,AFEGGG?+@CFFGGC4FFGE7F<,A,<,,+++3+,,3,@+++8++@,,*6,@33****6,**4*4**,,2:04,,:1:C*/))*9)*;4;FF:***00*:*:)*1.70/*+0*)0:5**0;E)*00*.*9)-(45(4:)(),),)7(*-(0(((,)212(.(-()-)9>C))()201((()(4)-6)((((((-(.)-(4
@M02996:162:000000000-B87FG:1:1101:25313:8116 1:N:0:TAGCGCTC+AAGGAGTA
CCTACGGGTGGCAGCAGTAGGGAATATTGGACAATGGGGGAAACCCTGATCCAGCGACGCCGCGTGAGTGAAGAAATATTTCGGTATGTAAAGCTCTATCAGCAGGGAAGAAAATGACGGTACCTGACTAAGAAGCACCGGCTAAATACGTGCCAGCAGCCGCGGTAATACGTATGGTGCAAGCGTTATTCGGATTTACTGGGTGTAAAGGGAGCGTAGACGGCATGGCAAGTCTGAAGTGAAATGCGGGGGCTCAACCCCTGAACTGCTTTGGAAACTGTCAAGCTAGAGTGTCGGAGAG
+
8BCCCDDA)1)====;===<;8;CFGGGGGGGGGGGGGGGGGGGGGGGGGGGGGGGFGGGGGGGFGGGGGGGGGG@FCGGGGGGGGGGGGGGGGGGGGGGGGGGGGGGGGGGGGGGGGGGGGGGGGGGGGGGGGGGGGGGGGGEFEGGGGGGGGGGGGGGGGGGGGGGGGGGGGGGGGGGDCFFGGGGGGGGGEGGFFFFFGGFGGFFFC7EGDEGG@GGFGGGE>FGFFGFFFFF<<FF80:9>F?>9>BFFFF>FGGFFF::DFFFFAFDA:FG??ABFF<F??:2?>7AABA?:>F7:
@M02996:162:000000000-B87FG:1:1101:14404:8166 1:N:0:TAGCGCTC+AAGGAGTA
CCTACGGGGGGCAGCAGTGAGGAATATTGGTCAATGGGCGAGAGCCTGAACCAGCCATGTCGCGTGGAGGAATAAGGATCTATGGTTCGTAAACTCCTTTTGCGGGGGGATAAAGTGCGGGACGCGTCCCGTATTGCAGGTACCCCGCGAATAAGCATCGGCTAACTCCGTGCCAGCAGCCGCGGTAATACGGAGGATGCGAGCGTTATCCGGATTTATTGGGTTTAAAGGGTGCGTAGGCGGCCCCTTAAGTCGGCGGTGAAATTTCCGGGCTCAACCCGGTCACTGCCGTCGAAACTGG
+
68BCCD:85)08888::<:::::CFFGGGGGGGGGGGGGGGGGGGGGGGGGGGFGGGGGGGGGFFGGEGGGDFFFGFGGGGGGGGGGGGGGGGGGGGGGFGGGGG7FGGEGGFFGGFFEEC8EEGEEGGGCF5FGDGGG8FGGGGGGGGGEG>FGGGFGGGGGC@FGGGGGGGGGGGGGGGGFFGGG3C9F;E>=C>GGFGD5BGGFFFFGGG@B<FFGGFGGGGFGF)6D)403)4(<*5975>@F?>2<=A>?(-:),3F26>AAFF:590,8:=?BB0.,48>44<79:((-3)4..4
@M02996:162:000000000-B87FG:1:1101:22114:8170 1:N:0:TAGCGCTC+AAGGAGTA
CCTACGGGGGGCTGCAGTGAGGAATATTGGTCAATGGACGGAAGTCTGAACCAGCCATGCCGCGTGAAGGAAGAATGCCCTATGGGTTGTAAACTTCTTTTGCCACAGAGTAATAAGGGTCGTGCGCGGCCTGATGAGAGTATGTGGCGAATAAGCATCGGCTAACTCCGTGCCAGCAGCCGCGGTAATACGGAGGATGCAAGCGTTATCCGGATTTATTGGGTTTAAAGGGTGCGTAGGCGGACGCGTAAGTCAGCGGTGAAATATCCCGGCTCAACCGGGAGGCTGCCGTTGATACTG
+
-8BCCA=>=:08888::::::::CFFGGGGGGGGGGGGGGGGGGGGGGGGGGGFFGGGGGGGGGFGGGGGGGGGGGGGGGGGGGGGGGGGGGGGGGGGGGGGFGCGCFGGGGGGGGCFGGGGGGDEEGEGGGFGGG?FCGGGFGGGGGGGGGGGGGGGGGGGGGGGGGGGGGGGGGGGGGGGFFGGDDGFGGGDGDEGGFFGGFGGFBFFGGGFFGFFGGFGGGGFGFFFGBF??B??BD</4<9>EBGBFFFFDFFGGFFFFFFFFA@:C694@CFFFF9B6;31<<F:4?6:?B6<BA
@M02996:162:000000000-B87FG:1:1101:28637:8181 1:N:0:TAGCGCTC+AAGGAGTA
CCTACGGGTGGCTGCAGTAGGGAATTTTCGTCAATGGGGGGAACCCTGAACGAGCAATGCCGCGTGAGTGAGGACGGTTTTCGGACTGTAAAGCTCTGTTGCGAGAGAAAAACGGTATGGATAGGAAATGATCCATAAGTGATGGTATCTCGCCAGAAAGTCACGGCTAACTACGTGCCAGCAGCCGCGGTAATACGTAGGTGGCGAGCGTTATCCGGAATGATTGGGCGTAAAGGGTGCGTAGGTGGCATGGTAAGTCTGAAGTCAAAGCCGGCAGCTCAACTGTCGTACGCTTTGGAAA
+
-8BCCB8):11;;==;;=;=;8;C<EFGGGGGFFGFGGGGGGGGGGGGGGGFFFFGFFGGGGFGFFGFGGGGGGFFGGGGGGGGGGGGGGGGGGGGGGGGGGGGGGGFFGGGEGGGGGGGGGGGGFFGGGGGGC@GGGGGGGGGGGGGGGGGCGGEGGGFFGGGGGGGGGGGGGGGFGGFGG?FCFGGGGGEEFGC<D4>DFGFGGDD:DDGGFFFG9GGFGGGGFGGFE<B61:934B34138<==<C:2@?FFFFG*:>FA?A>AB@<4:>63*837:>@FBBAF?244716??F:7A8
@M02996:162:000000000-B87FG:1:1101:28620:8182 1:N:0:TAGCGCTC+AAGGAGTA
CCTACGGGTGGCTGCAGTAGGGAATTTTCGTCAATGGGGGGAACCCTGAACGAGCAATGCCGCGTGAGTGAGGACGGTTTTCGGACTGTAAAGCTCTGTTGCGAGAGAAAAACGGTATGGATAGGAAATGATCCATAAGTGATGGTATCTCGCCAGAAAGTCACGGCTAACTACGTTCCAGCAGCCGCGGTAATACGTAGGTGGCGAGCGTTATCCGGAATGATTGGGCGTAAAGGGTGCGTAGGTGGCCTGGTAAGTCTGAAGTCAAAGCCGGCAGCTCAACTGTCGTAAGCTTTGGAAA
+
-8AA=?1):1)==8=;====;8;;CEEEEGGGGGGECFFCCGGFGG8=?FGGGCFGGGGGFFGGFFGGGF<FFE<FCEFEFGGEGGGFFFFGGGGGFFFGD=:CEG>@:FF>FFFGGGGG,?F7<CBBFBFCFFGFGG<FGGGFCC?FFEEFGG5C:CGGFFFG4;C*A??FGGCG6CFGFCF5CFCG3E<EGFGG>FFFGD+>F387;<7=DF4CC0C3)<::?BF<(09)--:?04)94980(/*4*1)0:()..+*6)=<7>459@)9?1(3*5337)9:)(.6(-.((..64/34).
@M02996:162:000000000-B87FG:1:1101:27354:8187 1:N:0:TAGCGCTC+AAGGAGTA
CCTACGGGTGGCTGCAGTGGGGAATATTGGGCAATGGGCGCAAGCCTGACCCAGCGACGCCGCGTGAAGGAAGAAGGTCTTCGGATTGTAAACTTCTTTTATGTAGGACGAAGAAAATGACGGTACTACATGAATAAGCCACGGCTAACTACGTGCCAGCAGCCGCGGTAATACGTAGGTGGCGAGCGTTATCCGGATTTACTGGGTGTAAAGGGTGAGTAGGCGGGATTGCAAGTCAGATGTGAAAATCATGGGCTCAACTCATGACCTGCATTTGAAACTGTAATTCTTGAGTATCGGG
+
8ACCCED):10========;;88BFGGGGGGGGGGGGGGGGGGGGGGGGGGGGGGGGGGGGGGGGGGFGGGGGFGGGGGGGGGGGGGGGGGGGGGGGGGGGGFFGFGGGGGGGGGGGGGGGGGGFGGGGGGDGFFGGGGGGGDGGGGFGGGGGGGGGGGGGGGGGGGEGGGGGGGGFGGGGGFFCDGGDGGGGFGGFGGFGGGCGCFEBFGGGF>FD?GG4FGGGFEG>FGFF9AF<AFF4:>F<F=4??AF<?:<?FF<??47>9AFFFDB(56+9A)9519<BBAAA9>A<:4<*43;(
@M02996:162:000000000-B87FG:1:1101:11392:8193 1:N:0:TAGCGCTC+AAGGAGTA
CCTACGGGTGGCAGCAGTAGGGAATATTGGGCAATGGAGGCAACTCTGACCCAGCCATGCCGCGTGAATGAAGACGGTCCTATGGATTGTAAACTTCTTTTGCCGCAGAGTAACCGCCGGTACCCGTCCCCGCCTGACAGTATGCGGCGAATCCGTATCGGCTAACTCCGTGCCAGCAGCCGCGGTTATACGGAGGATCCGAGCGTTATCCGGATTTATTGGGTTTAAAGGGTCCGTAGGCGGCATCCCAAGCCTGTGTTCAAATGTCGTGGCTCAACCTTGGCACTGCCATGGAACCTGG
+
88BCCA@B80)=;==;===<;8;CFGGGFCCFGGFGGD<CBFGG<FGGGAAFGGGFF@FGGGGGGGG7,CCFFFGE,@C6?,EF89FFGFGFCFG<A?EEFFGGCECFEFFFG<,74++@>@F,4@BF::8FEEG+,,38E9D,;>+=+**B*,4@,:C>>4*6><<F,>*:/BFGF6FE57;AGG)*;+;6C55*)2*099C3CC0))0>=<:3<FADF6<F9EE67-=DE?(3)4:D389(73))(14:F(,(466*,)1)))).6)-/(48)<=:7:B=00))43)3).4(.4/-(4:
@M02996:162:000000000-B87FG:1:1101:15453:8204 1:N:0:TAGCGCTC+AAGGAGTA
CCTACGGGTGGCAGCAGTGAGGAATATTGGTCAATGGGCGCAAGCCTGACCCAGCAATGCCGCGTGAAGGAAGAAGGCTTTCGGGTTGTAAACTTCTTTTAAGTGGGACGACAATGACGGTACCACTTGAATAAGCTCCGGCTAACTACGTGCCAGCAGCCGCGGTAATACGTAGGGAGCAAGCGTTATCCGGATTTACTGGGTGTAAAGGGCGTGTAGGCGGGACATCAAGTCAGATGTGAAAGCACGAGGCTCAACTTCGTGTCTGCATTTGAAACTGACGTTCTTGAGTGTTGGAGAG
+
8ACCCA5):0)====;===;;;;CFFGGGGGGGGGGGGGGFGGGGGGGGGGGGFFGGGGGGGGGFGGGGGGGGGGFDEGGGGGGGGGGFGGGGGGGGGGGF<EFF9FFFGEGCGGGDGGGGFGGAFFGFEFFCE@F;DFGGGGDEGGGGGG8EGFGGFGFGDEEGG5EC@EGGGGGGFGGGGAAGGGGGGGEGFGGFGGFGGGFGGFFFFFEGAFGGDGFFGG)*./:<?C4<<<F)6@C):<*4?9(7:1@BFFF?6DAA3((.3><9AG>D)9E47>2)0(((444)4)..-),).1(4
@M02996:162:000000000-B87FG:1:1101:15430:8208 1:N:0:TAGCGCTC+AAGGAGTA
CCTACGGGTGGCAGCAGTGAGGAATATTGGTCAATGGGCGCAAGCCTGACCCAGCAATGCCGCGTGAAGGAAGAAGGCTTTCGGGTTGTAAACTTCTTTTAAGTGGGACGACAATGACGGTACCACTTGAATAAGCTCCGGCTAACTACGTGCCAGCAGCCGCGGTAATACGTAGGGAGCAAGCGTTATCCGGATTTACTGGGTGTAAAGGGCGTGTAGGCGGGACATCAAGTCAGATGTGAAAGCACGAGGCTCAACTTCGTGTCTGCATTTGAAACTGACGTTCTTGAGTGTTGGAGGG
+
88ABC>5):51====;===;;;;;CFGGGGGGGGGGGGGGGGGGGGGGGGGGGFGFGGGGGFGGFGGGGGGGGGGGGGFGGGGGGGGGGFGGGGGGGGGFGGFFEBFGFGGGGGGGGGGGFGEGGGGGGGGGGGGFBBFGEGGGGFFGGGG8EGGDEGGEF9E8FE*;EFDGG?@C5CEEGGF4EGDDFGGEGBG=FGDFFGGFGGFF=;0=DDFGG3CGFGG:*.A72*0/-4)92<FCAC9947??G?951(4<2:C>B@8(346AF):)<>FEB<A<<?1641::>48.4648F?B(1
@M02996:162:000000000-B87FG:1:1101:11656:8224 1:N:0:TAGCGCTC+AAGGAGTA
CCTACGGGAGGCAGCAGTGGGGAATATTGGACAATGGGGGGAACCCTGATCCAGCGACGCCGCGTGAGTGAAGAAGTATTTCGGTATGTAAAGCTCTTTAAGCAGGGAAGAAAATGACGGTACCTGCAGAATAAGCCCCGGCTAACTACGTGCCAGCAGCCGCGGTAATACGTAGGGGGCAAGCGTTATCCGGATTTACTGGGTGTAAAGGGAGCGTAGACGGCAATGCAAGTCTGAAGTGAAAGCCCGCGGCTTAACTGCGGGACTGCTTTGGAAACTGTATGGCTAGAGTGTCGGAGAG
+
88BBCAA>)01===8;====;88@EFFGGGGGFGGGGGGGGGGGGGGGGFCFGCBFFGGGGGGF8FFGGGFGFFFGFGGGGGGGGFGGGGGGGGGGGGGGGGGGGGGFFEGGGGGGGGGGGGGGGGGGGGGGGGGGGGGGGGGGGGGGGGGGFGGFFDGGGDGGEGGGGGGGGGGG?EEE:CFFEGGGGGGGGDGCFGGFGGGFGGFFF@CEFEFGGFGDFGGDEBGGFFGFFFAFFFF74>>F477<D;B>B>9DFG74<>999;??)6FF<B@CF02<DF9<?FFFF<7AA:4434718
@M02996:162:000000000-B87FG:1:1101:6544:8231 1:N:0:TAGCGCTC+AAGGAGTA
CCTACGGGTGGCTGCAGTGGGGAATATTGGACAATGGAGGAAACTCTGATCCAGCGACGCCGCGTGAGTGAAGAAGTATTTCGGTATGTAAAGCTCTATCAGCAGGGAAGATAATGACGGTACCTGACTAAGAAGCCCCGGCTAACTACGTGCCAGCAGCCGCGGTAATACGTAGGGGGCAAGCGTTATCCGGATTTACTGGGTGTAAAGGGAGCGTAGACGGCATGGCAAGTCTGATGTGAAAACCCGGGGTGCAACCCCGGGACTGCATGGGAAACTGTCAGGCTAGAGTGCAGGAGAG
+
8ACCCBA==0)===8;===;;88CFFFGGGGGGGGGGGGGFGGGGGGGGGGGGFFEEGGGGFFGFFFFGGGGGGGGGGGGGGGGGGGGGGGGEGGGGGGGGGDFGGGGGGGGGGGGGGGGGGGGGGGGFGFGGGF>EGGGGGGGGGFGGGDE?FGGGGGGFCEGGGGGGGGFFGGGGEGGDFF4EG:DGFGGGFEGFFGFGCFAEGFFFFGGGFEDDFGDBEGDE3CF?@DF<<2@2<F:5:>F>)><D>FF((-3)390(<9;34?2))2)44FGFFBA2=)6:1(547<<4).60,4(4
@M02996:162:000000000-B87FG:1:1101:4492:8240 1:N:0:TAGCGCTC+AAGGAGCA
CCTACGGGAGGCAGCAGTGAGGAATATTGGTCAATGGGCGAGAGTCTGAACCAGCCATGTCGCGTGGAGGAATAAGGTTCTATGGTTTGTAAACTTCTTTTGCTGGGGGATAAAGTGCGGGACGCGTCCTGTATTGCAGGTATCCAGCGAATAAGCATCGGCTAACTCCGTGCCAGCAGCCGCGGTAATACGGAGGATGCGAGCGTTATCCGGATTTATTGGGTTTAAAGGGTGCGTAGGCGGCCCCTTAAGTCGGCGGTGAAATTTCGGGGCTTAACCCGGATACTGCCTGTGAAACGTG
+
8ACCCDFF)10=======66;;;CFFGGGGGGGFGGGC,@67@+6CFGGCGGGFFGFGG@FFGGGGBFGGGGCEDFG<,CFGGGGEF,BFGFFGG,FFGGGGG,5,4F:4CFFGG,4EFGGGGG>CEGG+@F:EGG9@9<FG,3,,6DDEGGGGGGGGGGGGGGGGGGGGGFDGFGGGGGGGFFGGGGGGGGGFGGFGCF)CGFCDAEFFGGG33CCAGGFGDDGB?GAFG>B6:E3:DGBC0),87(9?A?AF6((:C9>FFF)64)04)316)A664:(.(,()-).3)--5).9<(,-
@M02996:162:000000000-B87FG:1:1101:16998:8257 1:N:0:TAGCGCTC+AAGGAGTA
CCTACGGGTGGCAGCAGTGAGGAATATTGGTCAATGGAGGCAACTCTGAACCAGCCATCCCGCGTGAAGGAATACGGCCCTACGGGTCTTAAACTTCTTTTATAGGGGGATAAAGTGCGGCATGCATCCCTTTTTGTACGTCCCCTTTGAATAAGCATCGGCTAACTCCGTGCCAGCAGCCGCGGTAATACGGAGGATGCGAGCGTTATCCGGATTTATTGGGTTTAACGGGTGCGCAGGCGGCTCGTTCAGTCCGCGGTGAAATGTCGGGGCTCAACTCCGGCACTGCCGTTCAAACTGG
+
8ACCCF5=500;==8===;,;;;;CFGGGGFGGGGGGCGEEGGG<FGGGAFGGEFCF@C,CFGGGGG:,CFFGGGG,B==F<=FC@FCGFGGFFG95<E??5,CEGGGGF=FGF,99,@F7F+,4:4,,4=A8:>+@9,8@,3@,8,=,>3@,,73==++67+3<,2@733@*63@DFFGC>45EG)8F,B:EA?*)0*):<=)?D5588:C38)/CA77*<F>55+*)0))7(15((8)()-.,7)->,4@-))-(15(-.,6<)64)()(-(8A??))4)(((-(,.46?((56*))..
@M02996:162:000000000-B87FG:1:1101:19523:8257 1:N:0:TAGCGCTC+AAGGAGTA
ACTACGGGAGGCAGCAGTGAGGAATATTGGTCAATGGGCGCGAGCCTGAACCAGCCAAGTAGCGTGAGGGATGACTGCCCTACGGGTTGTAAACCTCTTTTGTTTGGGAATAAAGGAGCCTACGTGTAGGCTTTTGCATGTACCTTTCGAATAAGCATCGGCTAATTCCGTGCCAGCAGCCGCGGTAATACGGAAGATGCGAGCGTTATCCGGATTTATTGGGTTTAAAGGGAGCGTAGGCGGCCTTTTAAGTCTGCGGTCAAATGTCAGGGCCCAACCTTGGCATGCCGTGGATACTGAT
+
-8CCCB5>>))====;====;;;CFGGGGGGGGGGGGGGGGGGGGGGGGGGGGGGGEFGGGGGGGGGGGGGGGGGGGGGGGFGGGGGGGGFGGGGGGGGGGGGGGCFEEFGGGGGGGGGGGGGGGGEFE?EFGFGFGGGGGGGGGGFFEGGGGGGGGGGGGGGGFGGGGGGFGFGGGFGGGGFFGGGGFGFEG>EG>F7BGCEFGGF5FFGEG5BGGFCDFGGGCDC@C6CD007),3B><99B0BFBD<:F<<AAF=DBBDFA<ABA6401:(7;5(472F:7).2::0:>BF<2?>A:)
@M02996:162:000000000-B87FG:1:1101:17017:8259 1:N:0:TAGCGCTC+AAGGAGTA
CCTACGGGTGGCAGCAGTGAGGAATATTGGTCAATGGAGGCAACTCTGAACCAGCCATCTCGCGTGAAGGAATACGGCCCTACGGGTCTTAAACTTCTTTTATAGGGGGATAAAGTGAGGCATGCATGCCTTTTTGTAGGTACCCTATGAATAAGCATCGGCTAACTCCGTGCCAGCAGCCGCGGTAATACGGAGGATGCGAGCGTTATCCGGATTTATTGGGTTTAAAGGGTGCTCAGGCGGCACGTTAAGTCAGCGGTGAAATGTCGGGGCTCAACCCCGGCACTGCCGTTGCAACTGG
+
88AAC>A980);======;;;;;EFGGGGGGGGGFGGGGGGGGGGGGGGGGGGGGGGGGGGGGGGGGGGGGGGFGGGGGGGGGGGCGGCFFGFGGGGGGGGEGFGCFCGEGGGGGGCFF,ACGFGGFFGGGGGGGGGFEFEDGGGGFGBE9EEFGFFEGGGGG@FFFGGGG+@FGGGF6CGGFFGGGCGGG:C49E5C*;C4CD:CAEFFGED8DDGEGGFGGGCBG7CCC>811*-)024/3<>:).942@A:<6?GD8>3<<<):A59D>9(8+/44?B39>>FF?F?0-46459.(5.
@M02996:162:000000000-B87FG:1:1101:6128:8266 1:N:0:TAGCGCTC+AAGGAGTA
CCTACGGGTGGCTGCCGTTGATACTGTTGGCCTTGAGTCCGAACGGCGCCGGCGGAATGTGTCATGTAGCGGTGAAATGCATAGATATGACACAGAACACCGATCGCGAAGGCAGCTGGCGAGGACGCGACTGACGCTGAGGCACGAAAGCGTGGGGATCAAACAGGATTAGATACCCGAGTAGTC
+
88BCCDF9=0)====;=888:<<<EFGGGGFGGGGFGGGGGGGGGCDGGEEFEFFFFGGGGGGGGFFFGFCEGEDDBFEFCCFGFGFGGGFFGGB:EF<BFFEEFGGFCEECFGGGGGGGEDFGDEEGF7CEC,6>@CGDFGGGGGGGGGCGGGGGGEGGGF;?CEFGGG9CFFGGGGG*:CFFCC
@M02996:162:000000000-B87FG:1:1101:6155:8272 1:N:0:TAGCGCTC+AAGGAGTA
CCTACGGGTGGCTGCCGTTGATACTGTTGGCCTTGAGTCCGAACGGCGCCGGCGGAATGTGTCATGTAGCGGTGAAATGCATAGATATGACACAGAACACCGATCGCGAAGGCAGCTGGCGAGGACGCGACTGCCGCTGAGGCACGAAAGCGTGGGGATCACACAGGATTAGATACCCGAGTAGTC
+
8ACCCDF00))==8===886:<<CF,CF<FGGFGCFGGGG:FGF@CC+@CC@FCFGGG@FGGGGGGGGGFF>FFFFFFEFD9F<FFBFEFFAE9,4AF?FE7CFFFE=FE@7FF+FF?CG7FEC@@ECFEEG8,28CEEGGFFGGC:E8CE*=:E**ACCF*+<*8C5CGE<FE:EGG55:C5=FC
@M02996:162:000000000-B87FG:1:1101:19530:8275 1:N:0:TAGCGCTC+AAGGAGTA
CCTACGGGAGGCAGCAGTGAGGAATATTGGTCAATGGGCGCGAGCCTGAACCAGCCAAGTAGCGTGAGGGATGACTGCCCTACGGGTTGTAAACCTCTTTTGTTTGGGAATAAAGGAGCCTACGTGTAGGCTTTTGCATGTACCTTTCGAATAAGCATCGGCTAATTCCGTGCCAGCAGCCGCGGTAATACGGAAGATGCGAGCGTTATCCGGATTTATTGGGTTTAAAGGGAGCGTAGGCGGCCTTTTAAGTCTGCGGTCAAATGTCAGGGCCCAACCTTGGCATGCCGTGGATACTGAG
+
8ACCCEAA51)=8=======;;CFGGGGGGGGGGGGGGGGGGGGGGGGGGGGGGGGGGGGGGGGGGGGFGGGGGGGGGGGGGGGGGGGGGGGGGGGGGFGGGGGG4CGGFGGGGGGGGGGGGGGGDF=;9EFFGGGGFGFFFGGGGGGGGGGGGGGGGGEGDGEDGFGGGGCDGAFGGGGGGFFCG*CFFGCEFGGFG7AD9EDGGFFFFGED3>DDEGGAFGGEE?C<CF>@FFD9?@C?59<>:FDGF?FFFFFF5C?9DFAB2<B4<F:?BFEF6BBA72??BB?>>?>>:227>><)
@M02996:162:000000000-B87FG:1:1101:18392:8282 1:N:0:TAGCGCTC+AAGGAGTA
CCTACGGGTGGCAGCAGTGAGGAATATTGGTCAATGGCCGAGAGGCTGAACCAGCCAAGTAGCGTGTAGGATGACGGCCCTATGGGTTGTAAACTGCTTTTGTGCGTGATTAAAAGTCTCCACGTGTGGTGATTTGCAGTTAGCGCGCGAATAAGGACCGGCTAATTCCGTGCCAGCAGCCGCGGTAATACGGAAGGTCCTGGTGTTATCCGGATTTATTGGGTTTAAAGGGAGCGTAGGCGGCGGAATAAGCGTGGTGTGAAATCCCGGGGCTCAACCCCGCGGGTGCGGCGGGAA
+
8ACCCD@))01=======;;;;;;CFFGGGGGGGGGGGGGGGGGCCFGGGFGFFFGGGGGFGGGFGGGGGGGGGGGGGGGGFGGGGGGGGGGGGGGGGGGGGGGGGGGGCGGFGGGGGFFGGGGGGGGFE8FFGG;EFCFFGCFEGGGGGGGGGFDFGGGGGGGFGGGGGGFG*@CG7FGCGABGG<*=FGGGAEGFGGFFG+/3>BFFFGGG>EDF):DFGGDGEG><FGE:((04<D*,)47()0373<F30(-,AD3(=<AAF32:(C>>BFGFBBB6>01((,,4((((((,)
@M02996:162:000000000-B87FG:1:1101:19650:8287 1:N:0:TAGCGCTC+AAGGAGTA
CCTACGGGCGGCAGCAGTGAGGAATATTGGTCAATGGGCGGAAGCCTGAACCAGCCATGCCGCGTGAATGAAGAAGGCCCTCTGGTTCGTAAACTTCTTTTGTCGGGGACCAATACGGTCTCCGTGTAGTCCGTTGATATTACCCGTCGAATACGCATCGGCTAACTCTGTCCAAGCACCCGCGGTCACACTGAGGCTGCAATCTCTATCCTGATTCATTTGTTTTAAAGGTTGCGTAGTCTGTTCTTCAAGTCAGATGTTAAATTCCCGGTCTCAGCCTTGGCCTTGCCTTTGCTTCTGA
+
-8ACCA1)0:)8888;;<;6;;;;E,EF<-;FEFFGGGFG@FC+EGGGFC6CFFG<FG,E,@FGGGDGAF9<EFGGGGGGG,FFF?BFGEFBEF,,CEEGG:,,8+@=C+@D85,,+8@=C9=+@73>>,@@C,@++,8,5,3,,@@E5**6*,*16;;<C)*1,4=>,24,*,,0*,,4*9:>E)1**1;*+*+*)//7<:+)+**1690<:*=*0-*0/+0**83*5*:19(.)-::*.2)/)0997))*-6)6)+*))*.)5)))/25,(4@+*)4()/(()).33...-))-064))
@M02996:162:000000000-B87FG:1:1101:18378:8300 1:N:0:TAGCGCTC+AAGGAGTA
CCTACGGGTGGCAGCAGTGAGGAATATTGGTCAATGGCCGAGAGGCTGAACCAGCCAAGTAGCGTGTAGGATGACGGCCCTATGGGTTGTAAACTGCTTTTGTGCGTGATTAAAAGTCTCCACGTGTGGTGATTTGCAGTTAGCGCGCGAATAAGGACCGGCTAATTCCGTGCCAGCAGCCGCGGTAATACGGAAGGTCCTGGTGTTATCCGGATTTATTGGGTTTAAAGGGAGCGTAGGCGGCTGAATAAGCGTGTTGTGAAATCCCGGGGCTCAACCCCGCGTGGTCAGGGCGAA
+
88ACC?>5)0);;==;==;;;;CEFGGGGGGEGGGFGGGGGGCFGEGGGGFGGGFGGGGGGGEEBFGGGGFGGGGGGGGGFCFGGGGGGGGGFGGGGGGGGGG=EGFECFGGGGGGGGGGGGGGGFGGGF=FFGGFFGFFEE=FGGGGEGG@?FGGGFGGGGGEGFGGGGGFGGCCFCCFFG5BGGDDG@FEGF:E37C6+0AFGGFFFADEDFFGGFGGFFGGGEGGFFGB<FFBB?DC81457>>>FDFFF>1840*4<B>AFBF>59D>99FA67:BB<(---((,),(((,4>
@M02996:162:000000000-B87FG:1:1101:18398:8300 1:N:0:TAGCGCTC+AAGGAGTA
CCTACGGGTGGCAGCAGTGAGGAATATTGGTCAATGGCCGAGAGGCTGAACCAGCCAAGTAGCGTGTAGGATGACGGCCCTATGGGTTGTAAACTGCTTTTGTGCGTGATTAAAAGTCTCCACGTGTGGTGCTTTGCAGTTAGCGCGCGAATAAGGACCGGCTAATTCCGTGCCAGCAGCCGCGGTAATACGGAAGGTCCTGGTGTTATCCGGATTTATTTGGTTTAAAGGGAGCGTAGGCGGCTGAATAAGCGTGTTGTGAAATCCCGGGGCTCAACCCCGCGTGTGCAGCGCGAA
+
8ACCCF:5)1)=;=====,;;;;;CCCFC-EFGGGGGFGGGEGGEFGGGCF@FEFEGGGD@FFGFGGGGGGGGGFGGGGGGCGGG8FC@FGGGGG9EEFFG<F<ACFEGFEFA?,?CFGGG,E:FFEA+A+,6CFDGE=FFGCFGEGG888EFDAFFGFGEDE8@ECEGC>7@B=EFC9FC;>B5DC*BCD8=5ECDCDFGF+;<CEAA8+7D3>C77CD+7<5E:C*)10)((4.43@C,1-7650,:42=<91(8FFB:4.6<<2?)-/(4,7+/44??394,3:24:6)26(()
@M02996:162:000000000-B87FG:1:1101:19653:8309 1:N:0:TAGCGCTC+AAGGAGTA
CCTACGGGCGGCAGCAGTGAGGAATATTGGTCAATGGGCGGAAGCCTGAACCAGCCATGCCGCGTGAAGGAAGAAGGCCCTATGGGTCGTAAACATCTTTTGACGGGGAGCAATAAGGTCTACGTGTAGACCGATGAGAGTACTCGTCGAATAAGCATCGGCTAACTCCGTGCCAGCAGCCGCGGTAATACGGAGGATGCAAGCGTTATCCGGATTTATTGGGTTTAAAGGGTGCGTAGGCTGTTCTTCAAGTCAGGGGTGAAATGCCCGGGCTCAACCCGGGAACTGCCTTTGATACTGG
+
8ACCCB8501)8888;;<;;;;;CFFGGGGGGGGGGGGGGGGGGGGGGGGGGGGGGFGGGGGGGFGGGGGGGGGGGGGGGGGGGGGGGGGGGGGGGGGGGGFFGGGGGGFFGGGGGGGGGGEGFGGGCFGGGGBEEFGGGGGGGGGGGDGGGGGGGGGGGGGGGGGGGGGGGGGGGGGGGGGFFGGDGGGGFGFGGFGGFGGGFGGFFFFGGGFFGGBGGBEGGGFGGFFG@F:?B?BFD?>8<?FFAFBAFFFAF?GD?9@?FABBFFBGFFFFGFFFFFFF99?BFFB?FFF:>9.)-)
@M02996:162:000000000-B87FG:1:1101:20511:8316 1:N:0:TAGCGCTC+AAGGAGTA
CCTACGGGAGGCAGCAGTAGGGAATATTGCACAATGGGGGAAACCCTGATGCAGCAACGCCACGTGTGGGAAGAAGCATTTCGGTGTGTAAACCACTGTCGTGAGGGAATAATGCTTAATTTCGGTTAAGTTGAATGTACCTCGAAAGGAAGCACCGGCAAACTTCGTGCCAGCAGCCGCGGTAATACGAGGGGTGCAAGCGTTGTTCGGAATCACTGGGCGTAAAGGGAGCGCAGGCGGAGATGCAAGCAGTCTGTACAATACCGGGGCCCAACCCCGGACCTGCCGACTGGACTGTTT
+
-8ACCD)8=0)=========;8;;FGGGGGGGGGGGGGGGGGGGGGGGGGGGGGGGGGGGGGGFDFGGGGGGGGGGGGGGGGGGGGGGGGGGGGGGGGGGGG:FGGGFGGGGGGGGGCGGGGGG@FCFGFGGFEFGGGGGGGGGCGGGGCGGGGGGGDDEEGGFFGEG?EGGGGGGGGGGGGFFEGFGGGGGGFGGFGFBFDGEGGFFEBDGGFFGGCGCFGE7=>?F<>DE9;>BBFFG9C9F<FBADBFFA?<44026AFB?DFB>:49;B(8ABFF9(79?:0,,,3(,4:??5<2>
@M02996:162:000000000-B87FG:1:1101:20494:8320 1:N:0:TAGCGCTC+AAGGAGTA
CCTACGGGAGGCAGCAGTAGGGAATATTGCACAATGGGGGAAACCCTGATGCAGCAACGCCACGTGTGGGAAGAAGCATTTCGGTGTGTAAACCACTGTCGTGAGGGAATAATGCTTAATTTCGGTTAAGTTGAATGTACCTCGAAAGGAAGCACCGGCAAACTTCGTGCCAGCAGCCGCGGTAATACGAGGGGTGCAAGCGTTGTTCGGAATCACTGGGCGTAAAGGGAGCGCAGGCGGAGATGCAAGCAGTCTGTACAATACCTGGGCCCAACCCCGGACCTGCAGACTGGACTGTTT
+
88BCCF8>=1)=========;8;CEGGGGGGGGGGGGGEGGGGGGGGGGGGGGEFFEGGGFFFFFGEFGGGGGGGGGGGGGGGGFEGGGGGGGGGGGGFGGG7FFGGGFG,AFCGGGGGGGGGFGGEFC?EGGGEG;EGGGGGGDDG8DFGFGGGGG>DGG+DDFF6F6BGG?GGGGFEDEG9>CF@F*:>EGFGGEGFAFCE5CC;C>ADCFF4;>)2/)*>):)<C()9>;6>@B;@G>72?4=?2FBFF654ABF>9<FA3:).,)4F611;;>23(->>7(4((.45:0422;>B)
@M02996:162:000000000-B87FG:1:1101:21322:8333 1:N:0:TAGCGCTC+AAGGAGTA
ACTACGGGAGGCAGCAGTGGGGAATATTGCACAATGGGGGAAACCCTGATGCAGCAACGCCGCGTGAGTGAAGAAGTATTTCGGTATGTAAAGCTCTATCAGCAGGGAAGATAATGACGGTACCTGACTACGAAGCACCGGCTAAATACGTGCCAGCAGCCGCGGTAATACGTATGGTGCAAGCGTTATCCGGATTTACTGGGTGTAAAGGGTGCGTAGGTGGCATGGTAAGTAAGATGTGCAATACCGTGGCTCAACCCCGGGGCTGACTTTGAAACTGCCAGGCTGGCGTACAGGAGAG
+
68BCCD>=81)=8===;=;=;@BFFFGGGGGGGGGGGGGGGGGGGGGGGGGGGFFFFGGGGGGG@FFFFGGGGGGGFGGGGDGGCDFFGGGFGGGGG9BEAEGGGGGDFG8?EBFEFGE7CDFGGFFGGE,++A@GGGGGGGGGGGGFFCF8FBCFFC;FB@6BFG7CGG?FG9@EDFGGDCA?GGC5<EGECBC5;CFFCFFAEG4FFFC=580)1,)3AFG<*/:56=7*)))*-)1*.*./.0<>G3:>>FFF?CD06@9(3>;?),*6)-6<8).)..,)41(3-((-((-)0(,(-
@M02996:162:000000000-B87FG:1:1101:21342:8340 1:N:0:TAGCGCTC+AAGGAGTA
CCTACGGGAGGCAGCAGTGGGGAATATTGCACAATGGGGGAAACCCTGATGCAGCAACGCCGCGTGAGTGAAGAAGTATTTCGGTATGTAAAGCTCTATCAGCAGGGAAGATAATGACGGTACCTGACTAAGAAGCACCGGCTAAATACGTGCCAGCAGCCGCGGTAATACGTATGGTGCAAGCGTTATCCGGATTTACTGGGTGTAAAGGGTGCGTAGGTGGCATGGTAAGTCAGATGTGAAATACCGGGGCTCAACCCCGGGGCTGCATTTGAAACTGCCAGGCTGGAGTACAGGAGAG
+
8ACCCE8==00=========;88BFGGGGGGGGGGGGGGGGGGGGGGGGGGGGGGGGGGGGGGGFGGGGGGGGGGGGGGGGGGGGGGGGGGGGGGGGGGGGGGGGGGGGGGGGEGGGGGGGGGGGFGGGGDCEGGGGGGGDEGBFGFGGGG@FGGGGGGGGGGGGG>EFGGGGGGGGGGGGGFFGGGGGGGGGEGGFGGFGDGFGGFFFFFGGFFGGFGGFGGGFFGGFFFFFFAFFAFD>;<B<=FBG>0@BFFF?GGFFFFB9B>FFFGFF>FCFF>DB???BFBB?0?>29>908?8:
@M02996:162:000000000-B87FG:1:1101:3571:8346 1:N:0:TAGCGCTC+AAGGAGTA
CCTACGGGTGGCAGCAGCTAAGAATATTCCGCAATGGACGAAAGTCTGACGGAGCGACGCCGCGTGGATGATGAAGGCCGGAAGGTTGTAAAATCCTTTTATAACTGAGGAATAAGTACTATCAGAGAAAGGTAGTATGGTGACTGTAGGTTATGAATAAGCAACGGCTAATTACGTGCCAGCAGCCGCGGTAACACGTAAGTTGCGAGCGTTGTTCGGAATTATTGGGCGTAAAGGGCATGTAGGCGGTTTTGCAAGCTTGGTGTGAAATCCCGGGGCTTAACTCCGGAATTGCGTTGAG
+
88BCCDF=>)0;;======;<;;CEFGGGGGGGGGGGGGGGGGGGGGGGGGGGFFGFGGGGGGF@FGFGGGGGGGGGFGGFCFEGFFGGGFGGGGGGGGGGGGGGGGGGGFGGGGGGGGGGGFGGFFFGGGGGGGGEGFGGGGGGGFGGGGGGGGGGGGGGGGGCEGGGGGGGGGGGGGGGCFFGGGGGGGGC8CCFDGFGGGFGGFFF>DEGEFFFDGGFFGGGFEGFFGF>6<65<EC?FAFA7FBD7;@FF24<FD>AFFFFFFFFBC>7:DE)4;;<FAB26239?9:>BF:>162(
@M02996:162:000000000-B87FG:1:1101:14944:8355 1:N:0:TAGCGCTC+AAGGAGTA
CCTACGGGCGGCAGCAGCTAAGAATATTCCGCAATGGACGAAAGTCTGACGGAGCGACGCCGCGTGGATGATGAAGGCCGGAAGGTTGTAAAATCCTTTTATAACTGAGGAATAAGTAAGGTGAGAGAAACGCCTTATGGTGACTGTAGGTTATGAATAAGCAACGGCTAATTACGTGCCAGCAGCCGCGGTAACACGTAAGTTGCGAGCGTTGTTCGGAATTATTGGGCGTAAAGGGCATGTAGGCGGTTTTGCAAGCTTGGTGTGAAATCCCGGAGCTTAACTCCGGAATTGCGTTGAG
+
8ACCCB:000)8888;;;;;<;;CFGGGGGGGGGGGGGGGGGGGGGGGGGGGGGGGGFFGGGGGFGGFFGGGGGGGGGGFGE+@FGGGGGGGGGGGGGGGGGFFGGGGGGGGGG;FF<F=FGGFGGCFGGGFGGGGGGGFGFCGG9FCCCFG9FFEGGGFGGGFGGDGEGFGGFGGGFGGGGAFGGGGGDDG5>EFFGG4DCGFGGFFFBCGDBDGG?D*7CGFGFFG(<DEBF:FB:533><*4BFBD>FFF?F>A?7><?<FFF:28:GF:?DE33;BFF<44<>24:(:)2::E:>0(
@M02996:162:000000000-B87FG:1:1101:3715:8365 1:N:0:TAGCGCTC+AAGGAGTA
CCTACGGGTGGCAGCAGTAGGGAATATTGGGCAATGGAGGCAACTCTGACCCAGCCATGCCGCGTGAAGGAAGACGGCCCTATGGGTTGTAAACTTCTTTTATCGTAGAGTAAACCTGGCCACGTGTGGCCAGCTGAGAGTATACGAGGAATAAGTATCGGCTAACTCCGTGCCAGCAGCCGCGGTAATACGGGGGATACGAGCGTTATCCGGATTTATTGGGTTTAAAGGGTGCGCAGGCGGATCGGTAAGTCAGGGGTGAAAAGTTGGGGCTCAACTCCAATCGTGCCTTTGATACTG
+
8ACCCDF9=0)========<;8;CFGGGGGGGGGGGGGGGGGGGGGGGGGGGGGGGGGGGGGGEFGGGGGGGGGGGGGGGGEGGGGGEGGGGGGGGGGGGGGGGGGGGGGGGGGGGGGGGGGGGGGGGGGGGGGGGGGGGGGGGGGCEGGGGGGGGGGGGGGGGGGGGGGGGGGGGGGGGGGFAEGGGGGGGGEGGEGGFGGGFGGFFFFGGGFFGGFGGFGGGGFEGFFGFFF?F>>ED2C>B6@D?D<:FDFFFFGG30)4<9?7AB?GF69@FFFFA:FFFFF:84(-:AF6496<A
@M02996:162:000000000-B87FG:1:1101:3703:8378 1:N:0:TAGCGCTC+AAGGAGTA
ACTACGGGTGGCAGCAGTAGGGAATATTGGGCAATGGAGGCAACTCTGACCCAGCCATGCCGCGTGAAGGAAGACGGCCCTATGGGTTGTAAACTTCTTTTATCGTAGAGTAAACCTGGCCACGTGTGGCCAGCTGAGAGTATACGAGGAATAAGTATCGGCTAACTCCGTGCCAGCAGCCGCGGTAATACGGGGGATACGAGCGGTATCCGGGTTTGTTGGGTTTAAAGGGTGCGCAGGCGGATCGGTAAGTCATGGGTGAAAAGTTGGGGCTCAAATCCAAGCGTGCCTTTGATACTGG
+
-8ACCFA=:));;=8=;===;8;;;CCFFGGGGFGGGGGFEGGFGGGGGEFFFFFDFFFFCFFECFEFFGDGGG8FGG=FGGGGGGEGGDGFGGFGGGGDGGGGGG84@FGFFGF@EFFFGGGGGGGGGFFGFFGGGGAFGGFFGDGGGGFGGFGDGGGG>?8=F89D?EGGGGGGF67@9D*3CDCD7@C5C?5C3C<4CCGDG):20@:A))<C9(2C7;EDC5<7)8CE?:(80(8)1>2)-0725(,6644.66C((...)4-./(>9(,.+1.6<0*5)(4-(,(..5<54/))))
@M02996:162:000000000-B87FG:1:1101:7699:8384 1:N:0:TAGCGCTC+AAGGAGTA
CCTACGGGCGGCAGCAGTGAGGAATATTGGTCAATGGACGGAAGTCTGAACCAGCCATGCCGCGTGAAGGAAGACGGCCCTATGGGTTGTAAACTTCTTTTGCTTTAGGGTAATAAGCCCCATGCGTGGGGTGATGAAAGTATAAGGCGAATAAGTATCGGCTAACTCCGTGCCAGCAGCCGCGGTAATACGGAGGATACGAGCGTTATCCGGATTTATTGGGTTTAAAGGGTGCGTAGGCGGATGAGTAAGTCAGTGGTGAAATATCCTAGCTCAACTAGGAGGCTGCCATTGATACTGG
+
88BCCEF580)8888;;<;;;;;CFFGGGGGGGGGGGGGGGGGGGGGGGGGGGFEFFGGGGGGGFGGGGGGGGGGGGGGGGGGGGGGGGGGGGGGGGGGGGGGGGGGGGGGGGGGGGGGGGGGGGGGGGGGGEFFGGGGGFGGGGGGGGGGGGGGGGGGGGGGGGGGGGGGGGGGGFGGGGGFFGGDCFGGGGFGGFGGFGGGFGGFFFFGGGE@GD>FGFGGGD@EGDFG><?6B?FF:5C>76BFF><A?4<2<AFGFFF?4>AD<9<76?46F?B9><?:<18?8605:AA)6FD2:)
@M02996:162:000000000-B87FG:1:1101:22741:8391 1:N:0:TAGCGCTC+AAGGAGTA
CCTACGGGAGGCAGCAGTAAGGGATATTGGTCAATGGGGGGAACCCTGAACCAGCCATGCCGCGTGAGGGATGAAGGCCCTACGGGTCGCAGACCTCTTTTGCCGGGGGATAACGCGCCCCACGCGTGGGGCGGTGAAGGTACCCGGAGAATAAGCATCGGCTAACTCCGTGCCAGCAGCCGCGGTAATACGGAGGATGCGAGCGTTATCCGGATTTATTGGGTTTAAAGGGTGCGCAGGCGGGGCGCTAAGTCAGCGGTGAAAGGCGACGGCTCAACCGGAGCAGTGCCGTTGATACTGG
+
68CCC>=>510=8==;==;=<;;CFGGGGGGGGGGGGGGGGGGGGGGGGGGGGFFGGGGGGGGGFGGGGGGGGGGGGGGGGGGGGGGGGGG>BGGGGGGGGGGGGGGGGGGGGGGGGGGGGGGGGGGGGGDGGGGEGGGGGGGGGGGGGGGGGGGGGGGGGDGEGGGGGGGGGGGGGGGGGDDEGGGGGGGGG:EGFGGFGGGFGGFFFFGGD:@DFAGGFGGGEEGGFFGFFBFFFFFGBD>B>:B6D>;F<<DB?GGFBF?ABFF6>9DFB4@C@B?B>>>><?A:DDBF:26-9<9A>
@M02996:162:000000000-B87FG:1:1101:26975:8401 1:N:0:TAGCGCTC+AAGGAGTA
CCTACGGGTGGCAGCAGTAGGGAGTTTTCGGCAATGGGGGAAACCCTGACCGAGCAACACCGCGTGAGTGATGAAGGTCTTCGGATCGTAAAGCTCTGTTACGAGGGACGAATGGTAGATTCAGGAAATGGGATTTATTTGACGGTACCTCGCCAGAAAGCGACGGCTAACTACGTGCCAGCAGCCGCGGTAATACGTAGGTCGCAAGCGTTATCCGGAATTATTGGGCGTAAAGAGTGAGCAGGCGGCATGGTAAGTCTGAAGTGAAAGCGTGGGGCTCAACCCCATTCAGCTTTGGATA
+
8ACCCB=501)========<;8;BFFGGGGGGGGGGGGGGGGGGGGGGGGGGGGGGGGGGGGGGCFGGGGGGGGGGGGGGGGGGGGGGGGGGGGGGGGGGGGGGGGGGGGGGGGGGGGGGCGGGGGGGGGGGGGGGGGGGGGGGGGGGGGGGGGGGGGGGGGGGFGGGGGGGGGGGFGGGGGFFGCDGGGGEGFGGFGGFGGGEGGFFFFGGGFFGG;DG:FGGGFGGFFGFFFAB<FFD7C>5:EF>GBBFFA>BBFGFFF9>A?BFFFGFF4@C@<>?>F?BBFB<<4)<AABA48:>2
@M02996:162:000000000-B87FG:1:1101:27087:8407 1:N:0:TAGCGCTC+AAGGAGTA
CCTACGGGAGGCAGCAGTGAGGAATTTTCCGCAATGGGCGAAAGCCTGACGGAGCGACGCCGCGTGAGGGATGAAGGTTTTCGGATCGTAAACCTCTTTTATTAAGGAAAAAGGATAATATGCTAACCATCTTATTTTGATGGTACTTATTGAATAAGCCCCGGCTAACTACGTGCCAGCAGCCGCGGTAATACGTAGGGGGCGAGCGTTGTCCGTGGTTACTGGGCGTAAAGAGCGGTTAGGCGGTTAGTTAAGTCAGGTGTGAAATCCTTCAGCTCAACTGAGGAACTGCGCCGGAAAA
+
8ACBC9>5=0)8==8;==;=;;;;CEEGGGGCFEGGFGFGGEFFGGFGGGGGEFEFFGGGGGGEFGGFFFEGGGGGFGGGGGGGGGDG<<FFGGGGGGFFGGGFGFGGFFGG:EFFF,A5,@F<FFGGFD,@CEGGGGCGEAFGGGGGGFFGFGGGGGGFG>E@EEEGFDFGGCF5DFC>CFAAEDDGDC5BC=E9=**:C):</7.77>3:C4@4*-*99++:?>GG1)7>B<3<;()1-2479@B9*4.14<BDB2*8AF)2-:<B437)).7@*8<)38,))()4...31((()(-9(
@M02996:162:000000000-B87FG:1:1101:3561:8418 1:N:0:TAGCGCTC+AAGGAGTA
CCTACGGGCGGCTGCAGTGGGGAATATTGGGCAATGGGCGCAAGCCTGACCCAGCAACGCCGCGTGAAGGAAGAAGGCTTTCGGGTTGTAAACTTCTTTTAAGGGGGAAGAGGAGAAGACGGTACCCCTAGAATAAGCCACGGCTAACTACGTGCCAGCAGCCGCGGTAATACGTAGGTGGCAAGCGTTGTCCGGATTTACTGGGTGTAAAGGGCGTGTAGCCGGGGGAGCAAGTCAGATGTGAAATCTATGGGCTTAAACCATAAACTGCATTTGAAACTGTTCTTCTTTGGTGCTGGTG
+
8AC@CDF9=1)8888;;;;;;88BEFFFGGGGGGEGGGGGGGGGGGGGGGFFGFCCCFCFGGGGC@BFEFF?FBBFGGAEFGGGGGGGGGGFDFCFGFAFFGG@EGGGDG@FDFCFGGGGGGGGGGGGGGGGGGGGGGGGCEECFEGFGGGGCGGGGGFGGFGGFGGGCC?CFECFFEGGGGFFFFG<DEDGFFGGFGGF:FG?GGFDFFGFFFFGGFGGFCEC><ED>BDFFF)9:A9:9:5969@<CA>F:??B?EF)8?62??FFFAD4)6697<AAAF4<<A>>A))),.3)/::(.
@M02996:162:000000000-B87FG:1:1101:26976:8420 1:N:0:TAGCGCTC+AAGGAGTA
CCTACGGGTGGCAGCAGTAGGGAGTTTTCGGCAATGGGGGAAACCCTGACCGAGCAACACCGCGTGAGTGATGAAGGTCTTCGGATCGTAAAGCTCTGTTACGAGGGACGAATGGTAGATTCAGGAAATGGGATTTATTTGACGGTACCTCGCCAGAAAGCGACGGCTAACTACGTGCCAGCAGCCGCGGTAATACGTAGGTCGCAAGCGTTATCCGGAATTATTGGGCGTAGAGAGTGAGCAGGCGGCATGGTAAGTCTGAAGTGAAAGCGTGGGGCTCAACCCCATTCAGCTTTGGATA
+
8ACCCFA5=11====;===<;8;8BCFGGGGGGGGGGGGGGGGGGGGFGGGGG@CFEFFGGGGGFGCFGGGGGG9FAFFGGGGGECFGGGGFFFFGGGFGGGDFGGGGGC@FGFGGAFGGGGFGGAD<>FG<DFGGGGFGFFGGEEFGGGG>CFGGGGGGGGGG@CEGGGGGGG?66CFGGGFFGGGGCEDEGFGDFFGFGGFAEGEBFFDGDF=GC>GD>6:C<B+76DC3(-66,,9>3CA)35>;C91<?BFB>FG<D4AFABF4FAF-(-<*7:1:?F?B06<BF9.6-:396(..)
@M02996:162:000000000-B87FG:1:1101:27089:8424 1:N:0:TAGCGCTC+AAGGAGTA
CCTACGGGAGGCAGCAGTGAGGAATTTTCCGCAATGGGCGAAAGCCTGACGGAGCGACGCCGCGTGAGGGATGAAGGTTTTCGGATCGTAAACCTCTTTTATTAAGGAAAAAGGATAATATGCTAACCATATTATTTTGATGGTACTTATTGAATAAGCCCCGGCTAACTACGTGCCAGCAGCCGCGGTAATACGTAGGGGGCGAGCGTTGTCCGGAGTTACTGGGCGTAAAGAGCGTGTAGGCGGTTAGTTAAGTCAGGTGTGAAATCCTTCAGCTCAACTGAGTAACTGCGCCTGAAA
+
8BCCCD):=1)=========;;;CFFGGFCFGGGGGGGGGGGGGGGGGGGE@FFFBFGGGGGGGCFGEGGFFGGGGGGGGGGGGGGGGGGGGGGGGGGGGGG9@<FFG8:FFGGGF9AAFCF<FGGGG:==FGFGG;A,@D;9>C@==,@D@FFC:BCDGC>87<C*:CEGCC:8CC@FGFGFA859DG5DG7AF9A/*)1>=>*CDBD55A>7@5997DF9CCG@5C>D*).61591>D4D292>>9*(.=).5<<+:7A))-544<F3269467*57?B?B-5).)6:)8826?F())
@M02996:162:000000000-B87FG:1:1101:6955:8428 1:N:0:TAGCGCTC+AAGGAGTA
CCTACGGGAGGCAGCAGTGAGGAATATTGGTCAATGGACGGAAGTCTGAACCAGCCATGCCGCGTGAAGGAAGACGGCCCTATGGGTTGTAAACTTCTTTTGCTTTAGGGTAATAAGCCCCATGCGTGGGGTGATGAAAGTATAAGGCGAATAAGTATCGGCTAACTCCGTGCCAGCAGCCGCGGTAATACGGAGGATACGAGCGTTATCCGGATTTATTGGGTTTAAAGGGTGCGTAGGCGGATGAGTAAGTCAGTGGTGAAATATCCTAGCTCAACTAGGAGGCTGCCATTGATACTGG
+
88CCCBDA>5)8========;;;CEFGGGGGGGGGGGGGGGGGGGGGGGGGGFFFGGGGGGGGGGGGGGGGGGGGGFGCGGGGGGGGGGGFGGGGGGGGGGGGGGGFGGGGGGGGGGGGGGGGGGGGDDGGF>FGGGGGGFFGGGGGGGGGGGGGGGGGGGGGGGGGGGGGGGGGGGGGGGGFFGGCDGFDGGFGGEGGFGGGFGGFFFFGGDFFGGFGGFGGGGFGDBFFBF?FEBFDG<7679EF>76<FFFFFFGG<6F7ABFFBF426:ABFF09?2?02:<?:285):AA2@<25)
@M02996:162:000000000-B87FG:1:1101:3559:8440 1:N:0:TAGCGCTC+AAGGAGTA
CCTACGGGCGGCTGCAGTGGGGAATATTGGGCAATGGGCGCAAGCCTGACCCAGCAACGCCGCGTGAAGGAAGAAGGCTTTCGGGTTGTAAACTTCTTTTAAGGGGGAAGAGGAGAAGACGGTACCCCTAGAATAAGCCACGGCTAACTACGTGCCAGCAGCCGCGGTAATACGTAGGTGGCAAGCGGTGTCCGGATTTACTGGGTGTAAAGGGCGTGTAGCAGGGGGAGCAAGTCAGATGTGAAATCTATGTGCTTAACCCATAAACTGCATTTGAAACTGTACTTCTTGAGTGCTGGAG
+
8AC@CBD):1)6886;;;;;;866;C<EEFGC<F,,E@CCGDBEGGGGGCC<CFC@CFEGG@FF4=:FEDFEG8<=B<,4,EFEECGFCDFA?EA?,<AFF8FC<FC:FC8><6>3@DFGGGGGGGGGGGGGFGCEGC8<CGDFGCF,DDDE>,>;BCFGG4=:@CGEC=C7:;>CF=G6CDFA5>D)*:DGGF=EE*7@*??FGGFFFFGC*<)999DD?7+2>BEC>>D@:<9*-:/09C496104::<@><9A:CD)4)((..52*62-54*0*.--4@))6<)45A5<?<A96)3(.
@M02996:162:000000000-B87FG:1:1101:4383:8450 1:N:0:TAGCGCTC+AAGGAGTA
CCTACGGGTGGCTGCAGTGGGGAATATTGCACAATGGGCGAAAGCCTGATGCAGCGACGCCGCGTGAACGAAGAAGTATTTCGGTATGTAAAGTTCTATCAGCAGGGAAGATAATGACGGTACCTGACTAAGAAGCACCGGCTAAATACGTGCCAGCAGCCGCGGTAATACGTATGGTGCAAGCGTTATCCGGATTTACTGGGTGTAAAGGGAGCGTAGGCGGTATGCTAAGTCTGATGTGAAAGCCCGAGGCTCAACCTCGGTACTGCATTGGAAACTGGTAAACTAGAGTGTCGGAGGG
+
88CCCEF9:0)========;;88BFFGGGGGGGGGGGGGGGGGGGGGGGGGGGFGGGGGGGGGGGGGGGGGGGGGGGGGGGGGGGGGGGGGGGGGGGGGGGGGGGGGGGGGFGGGGGGGGGGGGGGGGGGGGFGGGGGGGGGGGGGGGGGGFGGGGGGGGGDGGGGGEGGGGGGGGGGGGGGFFGGGGGGGGGEGGFGGFGGGFGGF=7CGGGFFGGFGGFGGGGFFGAF7?AABFAFFGAC<FAFF?GF>FFBFFFGGFFFFFFFFFFFGBF?FGF8:A?FFFFFBAA<<<BFFFD(-49
@M02996:162:000000000-B87FG:1:1101:4364:8453 1:N:0:TAGCGCTC+AAGGAGTA
CCTACGGGTGGCTGCAGTGGGGAATATTGCACAATGGGCGAAAGCCTGATGCAGCGACGCCGCGTGAACGAAGAAGTATTTCGGTATGTAAAGTTCTATCAGCAGGGAAGATAATGACGGTACCTGACTAAGAAGCACCGGCTAAATACGTGCCAGCAGCCGCGGTAATACGTATGGTGCAAGCGTTATCCGGATTTACTGGGTGTAAAGGGAGCGTAGGCGGTATGCTAAGTCTGATGTTAAAGCCCGAGGCTCAACCTCGGTACTGCATTGGAAACTGGTCAACTAGAGTGTCGGAGGG
+
88ACC>5):))====;===;;88BE@FGFGGGGFFGGGGFEGGGGGGGFGGFFGGGDGGGEF@FFGGFGGCFG:FFGGGGGGGGGFGGEFGEC@EGGGFGGGGFGGGCFGGFGFFGGGGGGGGGGEGFFFBGGGGGFGGGGGGGGGGGGGGGGGGFGGGGGDGGGGDGGGGGFECGGGFGGGFFGGGGGGGG?5EGFGF@F;FFGGFFFFGGGFFGGFGDFGGGEFGC)@CFF24*:<FF276@495?G>FFFF0)3EC::@BFBFF2*4?ABB4+9<DAF@)52AA072>:2448B144>
@M02996:162:000000000-B87FG:1:1101:6960:8456 1:N:0:TAGCGCTC+AAGGAGTA
CCTACGGGAGGCAGCAGTGAGGAATATTGGTCAATGGACGGAAGTCTGAACCAGCCATGCCGCGTGAAGGAAGACGGCCCTATGGGTTGTAAACTTCTTTTGCTTTAGGGTAATAAGCCCCATGCGTGGGGTGATGAAAGTATAAGGCGAATAATTATCGGCTAACTCCGTGCCAGCATCCGCGGTAATACGGAGGATACGAGCGTTATCCGGATTTATTGGGTTTAAAGGTTGCGTCGACGGATGATTAAGTCGTTGGTGAAATCTCCTACCTCAACTCTTAGCCTGCCATGTATACTG
+
BCCCCBF=18)=======;=;;;;FEGGGGGGGGGGGGGGGGFGGGGFGGGGGGGGGGGGGGGGGGGFCFAEFGGFCFCFGGG9E,EFGGGGGGGGGGFFGAFFGGFGC?FFFFF,,AFGDEDAFGE?+>=FGEF96EG9EFFCA,,DCCGEF,,6,@FGG78@FFGGGEG5DGG6FF,@EDFF5CD*=C>:=)5:68+21:*)CCB3:AD*))0>FEFC+2:DE;?D)*:/)..53())-/-)-.0)2:)1.)(,-2*-(9))-)-66)2).)0<43)))*).4))(.,,.).)./6<)
@M02996:162:000000000-B87FG:1:1101:22352:8471 1:N:0:TAGCGCTC+AAGGAGTA
ACTACGGGTGGCAGCAGTGAGGAATATTGGTCAATGGGCGAGAGCCTGAACCAGCCATGTCGCGTGGAGGAATAAGGATCTATGGTTCGTAAACTCCTTTTGCGGGGGGATAAAGTGCGGGACGCGTCCCGTATTGCAGGTACCCCGCGAATAAGCATCGGCTAACTCCGTGCCAGCAGCCGCGGTAATACGGAGGATGCGAGCGTTATCCGGATTTATTGGGTTTAAAGGGTGCTTAGGCGGCCCCTTAAGTCGGCGGTGAAATTTCCGGGCTCAACCCGGTCACTGCCGTCGAAACTGG
+
-8ACC585:0);==8;==;;;;;EFGFFGFGFFFGGGGGGDGEGGGGGGGGGGGGGFGGGGFGGFGCFGGGFGGFFFFGGGGGGFFGGGDGDFDFGGGGGGGGFGGGGGCEFFFGFCCEDEEGGGDEFGG5CEFF7CGFEE+@AF@?8C*:EGCEF?9<EEDGEFGGGGGGGDFG?FFGGGGEFGG<DGGFFEEGGF4F@C9CEGDEDF?>EDDDDFA>>FCCGE:C7A47::?F46<@F297)0.04*54@DA(11*996;7)).6<@()291)07?FFB32;??A6219:14(4.4698
@M02996:162:000000000-B87FG:1:1101:22357:8490 1:N:0:TAGCGCTC+AAGGAGTA
CCTACGGGTGGCAGCAGTGAGGAATATTGGTCAATGGGCGAGAGCCTGAACCAGCCATGTCGCGTGGAGGAATAAGGATCTATGGTTCGTAAACTCCTTTTGCGGGGGGATAAAGTGCGGGACGCGTCCCGTATTGCAGGTACCCCGCGAATAAGCATCGGCTAACTCCGTGCCAGCAGCCGCGGTAATACGGAGGATGCGAGCGTTATCCGGATTTATTGGGTTTAAAGGGTGCGTAGGCGGCCCCTTAAGTCGGCGGTGAAATTTCCGGGCTCAACCCGGTCCCTGCCGTGGCACCTGG
+
8ACCCB:580)========;;;;CFGGGGGGGGGGGGGGGGGGGGGGGGGGGGFGGGGGGGGGGFGCFFGGGGGGG<FGGGGGGGGGGGGGGGGGGGGGGGFGEGGGGGDEGGGFGFGGG:<FFGDEGGG5FGGGDGGFFEGGGGGGGGGGGGGGGGGGGGDCCFFGGGGF5CGFGGFGGGGDFEG7DG?FFG3=5:FFFGGEDGGF>FFGDC5@GGFDF=FGGGFFFAFG>B(25:,075>9B>BEFFFFFFF?0>CG>B:5<AAA2=<3(13@E*8?FF:,--27)43-((((.*-(.4
@M02996:162:000000000-B87FG:1:1101:12455:8494 1:N:0:TAGCGCTC+AAGGAGTA
CCTACGGGTGGCAGCAGTGGGGAATATTGCACAATGGGCGAAAGCCTGATGCAGCGACGCCGCGTGAGTGATGAAGTATTTCGGTATGTAAAGCTCTATCAGCAGGGAAGAAAAATGACGGTACCTGACTAAGAAGCACCGGCTAAATACGTGCCAGCAGCCGCGGTAATACGTATGGTGCAAGCGTTATCCGGATTTACTGGGTGTAAAGGGAGCGCAGGCGGTACGGCAAGTCTGATGTGAAAGCCCGGGGCTCAACCCCGGTACTGCATTGGAAACTGTCGAACTAGAGTGTCGGAGG
+
88BCCB>5:0)====;==;;;88BFGGGGGGGGGGGGGGGGGGGGGGGGGGGGFFGFGGGGGGGFGGGGGGGGGGGGGGGGGGGGGGGGGGGGGGGGGFGGGGGGGGGGGGGGGGGGGGGDFDGGGGGGFG<DGGGGGGGGEGGGGGGGGGGGGGGGGGGGGGGGGGGGFGGGGGGGGGGGGFFGGGGGGGGG;EEEGGFGGGF@CDFFCGGGFBDGFCCB8C5CDGGFFGEB<>FAFFGBD<9<?FFGFBE>FF???FFFB>>FFFFFF::>B4:@AFAA@>FFFFF3.)5-)).8>09>
@M02996:162:000000000-B87FG:1:1101:22374:8497 1:N:0:TAGCGCTC+AAGGAGTA
CCTACGGGTGGCAGCAGTGAGGAATATTGGTCAATGGGCGAGAGCCTGAACCAGCCATGTCGCGTGGAGGAATAAGGCTCTATGGTTCGTAAACTCCTTTTGCGGGGGGATAAAGTGCGGCCCCCGTCCCGTATTTCATGTACCCCGCGAATAAGCATCGGCTCACTCCGTGCCCGCCGCCGCGGTAATACGGAGGATGCGCGCTTTATCCGGATTTATTGGGTTTAAAGGGTGCGTAGGCGGCACCTTCAGTCCGCGGTGCAATTTTCGGCTCCCCCCCGTCCCCTGCCCGTCACACGTG
+
-8<CC518=1);;686;=;;;;;CC@CE,CEFEFFCGGGGGBGFFGGCEFFG<,CFE<CEGFG@@F7C@FCFACAEC,=CFF<9FFGGGGGFGFGEFFEFDE<+@FDGG@FFGC,7,=:<*14*=1=FGG5F*<?+40<@<+<FFG?CE>*1*<C:9?C;CCE>E<:<6C2*180:>*:75D:>*7)*:<CF55**0*9<73=>*579**:5>37C*6*:@9CGGFF>26C)4(4.:0>D<12:()5,9(,*)-.-2114().-)44)*(),((0*)-1960(-(.(-4((,-((,*.(..
@M02996:162:000000000-B87FG:1:1101:3519:8529 1:N:0:TAGCGCTC+AAGGAGTA
CCTACGGGGTGCAGCAGTGGGGAATATTGGGCAATGGGCGAAAGCCTGACCCAGCAACGCCGCGTGAAGGATGAAGGTCTTCGGATTGTAAACTTTGATCGTCGGGGACGAGAACGGACGGTACCCGAGGTGAAGCCACGTCTAACTACGTGCCAGCAGACGCGGTAATACGTAGGTGGCAAGCGTTGTCCGGATTTACTGGGTGTAAAGGGCGTGTAGGCGGATTTGAAAGTCAGGCGTGAAATGCCGCAGCTTAACTGCGGAGCTGCGCTTGAAACTTCAAACCTTGAGTGCTGGAGAG
+
8BCCCEF=10)=;==;===;;88BEFGGGGGGGGGGGGGFFGGGGGGGGGGGGGGGGGGGGGGGGGGGGGGGGGGGEGGGGGGGGGGGGGGGGGFFFGCFGGGGGGGFGGGGGGGGGGGGGGGGGGBCFEGGFGGEGGGGGGGFGFFGGGGGGGGGGGGGGGEEGGGGCFGG=GGGGGGGGFFFGDDDGCGGGFEGFGGFGGGFGDFFFFGECBBGDBFGFGGGGBCFAFGFAAFFBFF>19:=)8=0>9;DBF>4>CF>2BB>F0::?>C22(7C836AFF>A?B?BFB?BF<)6F::24
@M02996:162:000000000-B87FG:1:1101:25512:8530 1:N:0:TAGCGCTC+AAGGAGTA
CCTACGGGAGGCAGCAGTGAGGAATATTGGTCAATGGACGCAAGTCTGAACCAGCCATGCCGCGTGCAGGAATAAGGCCCTATGGGTCGTAAACTGCTTTTGTGGTGGAGCAATAAGTCGTACGTGTACGGCGATGAGAGTACATCACGAATAAGCATCGGCTAACTCCGTGCCAGCAGCCGCGGTAATACGGAGGATGCAAGCGTTATCCGGATTTATTGGGTTTAAAGGGTGCGTAGGCTGTGGTCCAAGTCAGGGGTGAAAGCCCGGAGCTCAACTCCGGCACTGCCTTTGATACTGG
+
8ACCCD=>=))===8=====;;;CFFFGGGGGGGGGGGGGGGGGGGGGGGGGGFFGGGGGGGGGGGGGGGGGGGGGGGGGGGGGGGGGGGGGGGGGGGFGGGGGGGGGGGGGGGGGGGGGGGGGGGGGGGGGGFEGGFCGFGGGFGGGGGGGGGGGGGGGGGGGGGGGGEGGGGGGGGCFGGFFGGGGGEGGGFGGFFGFGGGFGGFFFFGGGAEGGFFGFGGGGEGGAFGFFF?D3:EG?74>?)04CD<=AD<A?GG:0><49???>B931499=?<D?B>(42(5<:5<7A24=<AA2
@M02996:162:000000000-B87FG:1:1101:2611:8534 1:N:0:TAGCGCTC+AAGGAGTA
CCTACGGGTGGCAGCAGTAGGGAATATTGCACAATGGGGGAAACCCTGATGCAGCAACGCCACGTGTGGGAAGAAGCATTTCGGTGTGTAAACCACTGTCGTGAGGGAATAATGCTTGGCCTCGGCCAAGTTGAATGTACCTCGAAAGGAAGCACCGGCAAACTTCGTGCCAGCAGCCGCGGTAATACGAGGGGTGCAAGCGTTGTTCGGAATCACTGGGCGTAAAGGGAGCGCAGGCGGAGATGCAAGCAGTCTGTACAATACCGGGGCCCAACCCCGGACCTGCAGACTGGACTGGTT
+
8ACCCEF5>0)=;======<;8;EFGGGGGGGGGGGGGGGGGGGGGGGGGGGGGGGGGGGGGGGFGGGGGGGGGGGGGGGGGGGGGGGGGGGGGEFFFFFGGGGGEF7FGGGGGGGGGGGGGGGGGGFGGGGGGGGGGGGGGGGGGGGGGGGGGGG>@CFB?FGGGGFGGFGGGGGGGGGGGFFGGGGGFGEGFGGFFCAFDCBEGFFF>DEGFFGGF;CFGEDGFFC?FGD>FF341BG0CBFBB?BGFFFB?4<:EGDA?DF0?(,.1C>6:EGE?FF>DF?FF:3::)5:BBD@(.)
@M02996:162:000000000-B87FG:1:1101:2593:8535 1:N:0:TAGCGCTC+AAGGAGTA
CCTACGGGTGGCAGCAGTAGGGAATATTGCACAATGGGGGAAACCCTGATGCAGCAACGCCACGTGTGGGAAGAAGCATTTCGGTGTGTAAACCACTGTCGTGAGGGAATAATGCTTGGCCTCGGCCAAGTTGAATGTACCTCGAAAGGAAGCACCGGCAAACTTCGTGCCAGCAGCCGCGGTCATACGAGGGGTGCAAGCGTTGTTCGGAATCACTGGGCGTAAAGGGAGCGCAGGCGGAGATGCAAGCAGTCTGTACAATACCGGGGCCCAACCCCGGAGCTGCAGACTGGACTGGTT
+
88A=@?A=:)1;==8;===<;8;CFFGGGGGGFGGFFGGGFFGGGGGGGGGGGFFCFGFG@CFFCFGGEGGFGFFFGGGGGGGGFFFFFDEFF<ED8F?FGGFGCGGFCEFFFFGGGGGF,AFCF:CEFGFFACFFEGCAFGGGDDGGGGFG?FCD>ED+BFDCF7@:CEGGGFGG>F7EGG5*=C@DF=DEED?E:*@FGDEFGDFAEFDGG=AC>9CC5:CC=>C*87<>49>D91:<;),84=*6C2756(.65+:46B)8)83>)(96,2<;)13(()(44((.5,.,44:).(-)
@M02996:162:000000000-B87FG:1:1101:12940:8552 1:N:0:TAGCGCTC+AAGGAGTA
CCTACGGGAGGCTGCAGTAGGGAATATTGCACAATGGGGGAAACCCTGATGCAGCAACGCCACGTGTGGGAAGAAGCATTTCGGTGTGTAAACCACTGTCGTGAGGGAATAATGCTTAATTTCGGTTAAGTTGAATGTACCTCGAAAGGAAGCACCGGCAAACTTCGTGCCAGCAGCCGCGGTAATACGAGGGGTGCAAGCGTTGTTCGGAATCACTGGGCGTAAAGGGAGCGCAGGCGGAGATGCAAGCAGTCTGTACAATACCGGGGCCCAACCCCGGACCTGCAGACTGGACTGTTG
+
68ACCA:>01)==========8;CFGGGGFFGGGGGGGGGFGGGGGGGGGFGGFGEGGGGGGGGGGFGDGGGGGGGGGAEFGA>FGG7EEGGGG8FEEFF=FFFFDGEGGDGG?FGFF,FGGGG+CB?4CD?FDEGGGGG;DE@F,@+>BC,>DFGGCDFEDDFFECFCCEE+DFFGGGGGG@E:CFGCGCDEAGG:61*:CE>GGFFFF757A87CCF*;<:D=3CF?FGE9>(702>7454@2??6*8:FFFAAFCF4>F2>D?;;EFG0(,8AB?1(2@;0232:).53::??5.6-
@M02996:162:000000000-B87FG:1:1101:12958:8553 1:N:0:TAGCGCTC+AAGGAGTA
CCTACGGGAGGCTGCAGTAGGGAATATTGCACAATGGGGGAAACCCTGATGCAGCAACGCCACGTGTGGGAAGAAGCATTTCGGTGTGTAAACCACTGTCGTGAGGGAATAATGCTTAATTTCGGTTAAGTTGAATGTACCTCGAAAGGAAGCACCGGCAAACTTCGTGCCAGCAGCCGCGGTAATACGAGGGGTGCAAGCGTTGTTCGGAATCACTGGGCGTAAAGGGAGCGCAGGCGGAGATGCAAGCAGTCTGTACAATACCGGGGCCCAACCCCGGACCTGCAGACTGGACTGTTT
+
88ACCB>=)))=======;==8;CFGGGGGGGGGGGGGGGGGGGGGGGGGGGGFFFFGGGGGGFFGGGGGGGGGGGGGGGGGGGGGGGGGGGGGFGGGGGGGDFFGGFGGGGGGGGGGGGGGGGEGCCEFGGGFCFGGGGGGGGE@EEGFGGGGGGG8CFEGGGGGCGCEGGGGGGGGGGGGFFCFCFGG4CEEGCBC>BGGG>EGFFBBG*5ABFGFGGFGG3C5?D:FGFFFBF6>FGFC7FDFFAFF?FF?DFFAGAFFFFF6B979GF?-<:@BF90BFFB?(56:)5?FFFFFB5
@M02996:162:000000000-B87FG:1:1101:10505:8557 1:N:0:TAGCGCTC+AAGGAGTA
CCTACGGGAGGCTGCAGTCGAGGATCATTTGCAATGGGCGAAAGCCTGACAATGCGACGCTGCGTGGAGGATGAAGGCCTTCGGGTTGTAAACTCCTGTCATAGGGGAACAGGCGATCTTACCTAATACGTAAGCGAGTTGAGTGTACCCTAAGAGGAAGCGACGGCTAACTCTGTGCCAGCAGCCGCGGTAATACAGAGGTCGCAAGCGTTGTTCGGATTTACTGGGCGTAAAGGGCGCGTAGGCGGCCGAGTGTGTCAAGTGTGAAATCTCCGGGCTCAACCCGGAAAGTGCGCTTGAA
+
88BCCB>5:808=;=;====888@FGFGGGGGGGGGGGGGGGGGGGGGGGFEEFFGFGGGGGGGBFEGGGGGGGGGEGGGGGGGGGGGGGGGGGGGGGGGGGEFGGGGGGGGFGGGGGGGGGGGEFEFGFF<DAFGGGGGGGFFGGGGGGG8DFDDFFGGGG+CEEGGGGGGGGGGGGGGGDAFGGGGGGGCEFGGFG+=CDFEG<D>FFDEDFFGGFGGFFGGGFGGFFGFBFAFFBDG69286FEFGF9:9?FF>AC:A?4<AAADFFF<BA@EE;;?FFF??(7(69BAA<-->?:.3
@M02996:162:000000000-B87FG:1:1101:2527:8558 1:N:0:TAGCGCTC+AAGGAGTA
CCTACGGGAGGCAGCAGTGAGGAATATTGGTCAATGGGCGGAAGCCTGAACCAGCCAAGTCGCGTGAAGGAAGACGGTATTATGTATTGTAAACTTCTTTAGCAGTAGAGCAATAAGCGCCACGCGTGGCGTGATGAGAGTATACTGAGAATAAGCATCGGCTAACTCCGTGCCAGCAGCCGCGGTAATCCGGAGGATGCGAGCGTTATCCGGATTTATTGGGTTTAAAGGGTGCGCAGGCGGTCAGTTAAGCCAGTGGTCAAATCGTGAGGCTCAACCTCATCCCGCCATTGATACTGGT
+
CCCCCE:@)1)8===;=<=6;;;CFFGGGGGGGFGGGFGEFEBFGGGGGGGGFACCFGGGGG7FCFG@EFAFFEFEEF@FCGGGFGGFGFB?FF,EFGFGFGCABF,AFF?<EGF9FCFGGGGGG>CFFECG>@DG9D,@FF;C9EGF8DFGGFFGGA?FGDGC@8CAFE>9*@9EGEFFGGF4CDCDF,+:8?5=DFD;C3:587;B4=3=DAFD4AGGFGGD=>?F49DEF06:(4>C9>0)4756CA<4)(.,505<>4<<2)(().7:B64+0.(../64-(-3914-.)))16>:-
@M02996:162:000000000-B87FG:1:1101:10523:8558 1:N:0:TAGCGCTC+AAGGAGTA
CCTACGGGAGGCTGCAGTCGAGGATCATTTGCAATGGGCGAAAGCCTGACAATGCGACGCTGCGTGGAGGATGAAGGCCTTCGGGTTGTAAACTCCTGTCATAGGGGAACAGGCGATCTTACCTAATACGTAATCGAGTTTAGTGTACCCTTAGAGGAAGCGACGGCTAACTCTGTCCCAGCAGCCGCGGTAATACATAGGTCGCAAGCGTTGTTCGGATTTACTGGGCGTAAAGTGCGCGTAGGCGGCCGAGTGTTTCATGTGTGAAATCTCCGGGCTCAACCCGGAAAGTGCGCTTGC
+
8ACCCF>=)108;=====;88888CF,CCF<FGGGGGGGGGGGGGGGGGG-F<EFCFFGD:FGGFGEDGGGGGG9<FFF<FG@FGGG:F?FFF,9AEBFC@F,,BBE@:FFF8FG@CF=@,EFGC=C@FEGD,+@D,+CF9E,A=@=E;9D,@C33,,+@80+@@*159,,7@B,5,<<?,9*;:9?C)=1::+4>*+:+23<5:).858*=C8A:72*95+02<67*8:))144/6<B9(1(0(/77)90)(-(.)2*.)9:<AB))16*).>3*)4(-)02?61(3((.655(-)(((
@M02996:162:000000000-B87FG:1:1101:2547:8569 1:N:0:TAGCGCTC+AAGGAGTA
CCTACGGGAGGCAGCAGTGAGGAATATTGGTCAATGGGCGGAAGCCTGAACCAGCCAAGTCGCGTGAAGGAAGACGGTATTATGTATTGTAAACTTCTTTAGCAGTAGAGCAATAAGCGCCACGCGTGGCGTGATGAGAGTATACTGAGAATAAGCATCGGCTAACTCCGTGCCAGCAGCCGCGGTAATACGGAGGATGCGAGCGTTATCCGGATTTATTGGGTTTAAAGGGTGCGCAGGCGGTCAGTTAAGTCAGTGGTCAAATCGTGAGGCTCAACCTCATCCCGCCATTGATACTGGT
+
ACCCCDF=:5)=8=======;;;CFFGGGGGGGGGFGGGDGGGGFGGGGGFFFFDFFGGGGGGGGGG7FCFFGEGGGGCFGGGGGGGGFEFFGFFGGFGGGGGGGGFGF;FFGGGDGGGGGGGGGGGCGGGGGGG;C,@FD,EFGGGFDGGGGGGGGDGCECEGGGGGGDG59FGFGGGGGGFFGGG4CCCFEEGGFGF;C7*:=DBFFFG55)55C9FGFGGDC>GG)/>>B:?DB>@C412765):FAFFB442<+562*5).4:2)89<B?FGF?:2:9<4<1:1>6425)..9<<).
@M02996:162:000000000-B87FG:1:1101:14531:8571 1:N:0:TAGCGCTC+AAGGAGTA
CCTACGGGGGGCAGCAGCTAAGAATATTCCGCAATGGACGAAAGTCTGACGGAGCGACGCCGCGTGGATGATGAAGGCCGGAAGGTTGTAAAATCCTTTTATAACTGAGGAATAAGTAAGGTGAGAGAAACGCCTTATGGTGACTGTAGGTTATGAATAAGCAACGGCTAATTACGTGCCAGCAGCCGCGGTAACACGTAAGTTGCGAGCGTTGTTCGGAATTATTGGGCGTAAAGGGCATGTAGGCGGTTTTGCAAGCTTGGTGTGAAATCCCGGAGCTTAACTCCGGAATTGCGTTGAG
+
68BCCB==5:)8888:::::<::CFGGGGGGGGGGGGGGGGGGGGGGGGGGGFCFGGFGGGGGGFGGGGGGGGGGGGGGGGGFGGGGGGGGGGGGGGGGGGGFFFGGFGFGGGGGGGGGGGGFGFGFGGFG7CFGGGGFFGGFGG@FGG9FGGGGGGGGGGGGGGGEEG5FGGGGGGGGGGGFFGGGGGGGGEFGFF<F?DCEFGGBEFECG<5BGGBG/7CF?FFGG05CE><FFA:B9206966?>57>BFB<<9F::4:6A030-@2>::55C59>FFFFBFFD:28-4)).3749((
@M02996:162:000000000-B87FG:1:1101:24564:8571 1:N:0:TAGCGCTC+AAGGAGTA
CCTACGGGTGGCTGCAGCTAAGAATATTCCGCAATGGACGAAAGTCTGACGGAGCGACGCCGCGTGGATGATGAAGGTCGGAAGATTGTAAAATCCTTTTATAACTGAGGAATAAGCAGTGTGAGAGAAACGCACTGTGGTGACTGTAGGTTATGAATAAGCAACGGCTAATTACGTGCCAGCAGCCGCGGTAACACGTAAGTTGCGAGCGTTGTTCGGAATTATTGGGCGTAAAGGGCATGTAGGCGGTTTTGCAAGCTTGGTGTGAAATCTCGGAGCTCAACTCCGAAATTGCGTTGAG
+
8ACCCF5)81)====;===;<;;CFGGGGGGGGGGGGGGGGGGGGGGGGGGGGFFGGGGGGGGGFGGGGGGGGGGGGGGGGGGGGGGGGGGGGGGGGGGGGGGGGGGGGGGGGGGGGGGGGGGGGGGGGGGGGGGGGGGGGGFGGGGGGGGGGGGGGGGGGGGGGGGGGGGGGGGGGGGGGGFFGGGGGGGGGFFFFGGFGGGFGGFFFFGGGFFGGFGGFGGGGFGGFFGFFF?756EF?GFFFF?9934>FFFBFGGB9F03:??ABBFFFFFG>>BF:@BFFB?87:3<4<4?>:1:2
@M02996:162:000000000-B87FG:1:1101:2530:8575 1:N:0:TAGCGCTC+AAGGAGTA
CCTACGGGAGGCAGCAGTGAGGAATATTGGTCAATGCGCGGAAGCCTGAACCAGCCAAGTCGCGTGAAGGAAGACGGTCTTATGTATTGTAAACTTCTTTAGCAGTAGAGCAATAAGCGCCACGCGTGGCGTGATGAGAGTATACTGAGAATAAGCATCGGATAACTCCGTGCCAGCAGCCGCGGTAATACGGAGGATGCGAGCGTTATCTGGATTTATTGGGTTTAAAGGGTGCGCCGGCGGTCAGTTAAGTCAGTGGTCAAATCGTGAGGCTCAACCTCATCCCGCCATTGATACTGGT
+
8ABCC>5581066==6=6==;;6;CCEGEFC@DDFG,@B@CEGEFGFGFFCF8E6:FCEE@CCCFEG7EF,B9,6??=6BFAFF?<FFFE<?EEFGGGGGGGGFDFFFG9CA<?45C5:@F+4>FC>+@FCFGDFD,@>=DGD<FDFDE9>EDGGGFDD=C+4@A@7E9:495@FD*,@FC>BEGGG5:E86:2::AGGFD**./1=:AC+A7A:>=)@CCFCG5)3CABG@:?:39,)9150527>):<6FAA92<F564F2).)(..5/81(0<6043(/6A26:96>()--.67).).
@M02996:162:000000000-B87FG:1:1101:3196:8589 1:N:0:TAGCGCTC+AAGGAGTA
CCTACGGGTGGCTGCAGTGAGGAATATTGGTCAATGGAGGCAACTCTGAACCAGCCATCTCGCGTGAAGGAATACGGCCCTACGGGTCTTAAACTTCTTTTATAGGGGGATAAAGTGAGATATGTATATCTTTTTGTAGGTACCCTATGAATAAGCATCGGCTAACTCCGTGCCAGCAGCCGCGGTAATACGGAGGATGCGAGCGTTATCCGGATTTATTGGGTTTAAAGGGTGCGCAGGCGGCACGTTAAGTCAGCGGTGAAATGTCGGGGCTCAACCCCGGCACTGCCGTTGAAACTGG
+
8ACCCFFA>01========;;;;CDEGFGGGGGGGGGGGGGGGGGGGGFFFGGGGGGGGGGGGEFFGGGGGGGGGGGGGGGFGGGGGGGGGGGGGGGFGGGGGGGGGGGGGGGGGGGGGGGGGGGGFFGGGGGGGGGGGGFEGGGFGGGGGGGGGGGFGGGGGEGGGGGGGGGGGGGGGGGGFFGGGGGGDFEDGGDGGFDGD>EGFDFFGGGDEDD5FGFGGGCDGG3CFFDF@D>0>3,C9EFFFFGBFFABFFFGGFF@?FFA<>8;CB61>FFF7?632>FF?(42226:0604:98
@M02996:162:000000000-B87FG:1:1101:3214:8594 1:N:0:TAGCGCTC+AAGGAGTA
CCTACGGGTGGCTGCAGTGAGGAATATTGGTCAATGGAGGCAACTCTGAACCAGCCATCTCGCGTGAAGGAATACGGCCCTACGGGTCTTAAACTTCTTTTATAGGGGGATAAAGTGAGATATGTATATCTTTTTGTAGGTACCCTATGAATAAGCATCGGCTAACTCCGTGCCAGCAGCCGCGGTAATACGGAGGATGCGATCGTTATCCGGATTTATTGGGTTTAAATGGTGCGCAGGCGGCACGTTAAGTCAGCGGTGAAATGTCGTGGCTCAACCCCGGCCCTGCCGTTGAAACTGG
+
8ACCCEF5:))========;;;;CFFGGEFFGGGGGGG@CCGGFFGGFGGGGGGGGGGGFGGGGGGGF9FFGGGGGGEFFGGG=BBF@FGGGGGGGGGGGGFGCF,BFD>FFCEGG9FGGGFFFGGGGFFGEGGG7>EE<EDGGGGGF9DFGGGGGGGGFDCDBDFGGGEGGDFFDGGGGGGFB5;D7@CG5;@58*;C4C**:C?FFFFGEDDFDC?FF6CFGGBEF)+36;9<>>>>)413@;E;.>:066.6):/9817?):<>A8(9(,16<?<??B729(3::44(-3(-)98<)(
@M02996:162:000000000-B87FG:1:1101:11392:8602 1:N:0:TAGCGCTC+AAGGAGTA
CCTACGGGCGGCAGCAGTGAGGAATATTGGTCAATGGACGGAAGTCTGAACCAGCCATGCCGCGTGAAGGAATAAGGCCCTATGGGTCGTAAACTTCTTTTGACGGGGAGCAATAAGGCGTACGCGTACGCCGATGAGAGTACTCGTCGAATAAGCATCGGCTAACTCCGTGCCAGCAGCCGCGGTAATACGGAGGATGCAAGCGTTATCCGGATTTATTGGGTTTAAAGGGTGCGTAGGCGGACCTGCAAGTCAGAGGTGAAAGCCCGGGGCTCAAATCCGGAACTGCCTTTGATACTG
+
6ACCCD:0)1)8888;;<;;;;;CFGGGGGGGGGGGGGGGGGGGGGGGGGGGGGGGGGGGGGGGGGGGGGGGGGGGGGGGGGGGGGGGGGGGGGGGGGGGGGEGGEGGFEFGGGGGGGGGFFGGGEEFGEGGGGGEGFEGGGGGGGGGGEGGGGGGGGGGGGGGGGGGGGGDGGGGGGGGGD:DGGGGGGGFGFGGFGGFGGGFGGFFFFGEGDFGGFGGFGGGGFGDA4C5??B5:?FC>1307>8(90<FFA45<EG2(94AA77(0(>>>05+9)).5@0(30,8<3.43)).1))5
@M02996:162:000000000-B87FG:1:1101:9046:8605 1:N:0:TAGCGCTC+AAGGAGTA
CCTACGGGTGGCAGCAGTAGGGAATATTGGGCAATGGAGGCAACTCTGACCCAGCCATGCCGCGTGAAGGAAGACGGCCCTATGGGTTGTAAACTTCTTTTATCGTAGAGTAAACCTGGCCACGTGTGGCCAGCTGATAGTATACGAGGAATAAGTATCGGCTAACTCCGTGCCAGCAGCCGCGGTAATACGGGGGATACGAGCGTTATCCGGATTTATTGGGTTTAAAGGGTGCGCAGGCGGATCGGTAAGTCAGGGGTGAAAAGTTGGGGCTCAACTCCAATCGTGCCTTTGATACTG
+
8ACCCEA9>1)====;==;<;8;CCFGGGGDGGGGGGDEFFGGGFGGGGGGGGFGGGGGGGGGGGGGGGGGGGGGGGGGGGGGGFCGGGGGGGGGGGGGGGBFFG=EGGFEFGFDGGF,FF8FGGFF@EGF<=FGG=,,7EEGAF>6BCEGGGFGGGGGCGGGGFGGGGGGGGGGGGGGGGGFFGGGDGGGFE?5CDG4AGGEFGGFBFFGEGBFDG>DGFGGGGD?::8DDF?FF06B7499)-0>(911@AA><?CDB;FDF>?<AF:G6:;F9676<:F()86:??06>)).-1.)6
@M02996:162:000000000-B87FG:1:1101:5673:8636 1:N:0:TAGCGCTC+AAGGAGTA
CCTACGGGGAGCAGCAGTGGGGAATATTGGGCAATGGGCGAAAGCCTGACCCAGCGACGCCGCCTGAGGGAAGAAGGTCTTCGGATTGTAAACCTTTGTCGTCAGGGACGAAGAAATGACGGTACCTGACTATGAGTCACGGCTAACTACGTGCCAGCAGCCGCGGTAATACGTAGGTGGCGAGCGTTATCCGGATTTACTGGGTGTAAAGGGTGTGTAGGCGGGTCTGCAAGTCAGATGTGAAAATTATGGGCTTAACTCATAACTTGCATTTGAAACTGTGGGTCTTGAGAGTGGTAGG
+
8ACCCEF85)1=:=;==<;;;888;CFFFGGGGGGGGGGGGEGGGGGGGGGGGGGGGGGGGGG+CF8FGGGGGGGGFGGGGGGGFGGGGGGGGGGGGGGGGGGGGGGGGGGGGGGGGGGGGGGGGGGGGGGGGGGGGGGFE+@FGGGGGGGGGGGGGGGGGFEGGGGEGGGGGGGGGGGGGDFFGGGGGGGGGE5CEGGFD:<)275?B?FGGFE5<2:FF:EGDDEG:FG?ABF7<ABG<C47:9@?>A2?::?BF+06</6:AFFFFD9:A<FFF<BF2=>B0248A<6)47)45>46:
@M02996:162:000000000-B87FG:1:1101:11551:8643 1:N:0:TAGCGCTC+AAGGAGTA
CCTACGGGGGGCTGCAGTGAGGAATATTGGTCAATGGACGGAAGTCTGAACCAGCCAAGTCGCGTGAAGGATGACGGCCCTACGGGTTGTAAACTTCTTTTGCAGGGGGATAAAAGCGCCCACGTGTGGGCGTCTGAAGGTACCCTGCGAATAAGCATCGGCTAACTCCGTGCCAGCAGCCGCGGTAATACGGAGGATGCGAGCGTTATCCGGATTTATTGGGTTTAAAGGGTGCGCAGGCGGACCTTTAAGTCAGCGGTGAAATCCCCGTGCTCAACGCGGGAACTGCCGTTGATACTGG
+
88BCCD5=)1)8888::::::::CFFGGGGGGGGGGGGGGGGGGGGGGGGFGGFFGGGGGGGGGGGGGGGGGGFGGEGGGGGGGGGGGGGGGGGGGGGGGGFGGGGGGGEGGFFEFGGGGGGGGGFFFEGF<EGGGGGGGGGGGGGGGGGGGGGGGGGGGGGGEGGGGGGGGGCFGGGGGGGFEGGDGGGGGG5=EDGGFGDGEGGFFFFGED7BGF>GFFGGGEDEDBFGFB:<EFBFC9>>54<@FGFFFFFFA?GGB>FFFFF??F;C:?:FGF?<BFEF>;?:?F:6B<?4>*64>?
@M02996:162:000000000-B87FG:1:1101:26282:8644 1:N:0:TAGCGCTC+AAGGAGTA
CCTACGGGGGCTGCAGTGGGGAATATTGCACAATGGGCGAAAGCCTGATGCAGCGACGCCGCGTGAGTGAAGAAGTATCTCGGTATGTAAAGCTCTATCAGCAGGGAAGAAAATGACGGTACCTGACTAAGAAGCCCCGGCTAACTACGTGCCAGCAGCCGCGGTAATACGTAGGGGGCAAGCGTTATCCGGATTTACTGGGTGTAAAGGGCGTGTAGCCGGGGGAGCAAGTCAGATGTGAAATCTATGGGCTTAACCCATAAACTGCATTTGAAACTGTTCTTCTTGAGTGCTGGAGGGG
+
8ACCCD58=01888;;;;;;888;;CFGGGGGGGGGGGGDEGFGGGGGGGGGGGFGGGGGEEEGGGGGGFGGGGGFFFGFFGGCGG=FEFFFFGGGGGGGFFFFGECEEGGGFGFGGGDGGGGGGGGGG9DGGFFGECE@EEE>FBCFCGGGGGF@EFGFCDEC<CCFGFGCFGCEGGGGGGAFGGGGGEGGGFGFFGGFGFFECFFFFFCEGF@GGAGFEGEDGEGGFFGFFF>*59FFA?AFAFFDG?FFFF:>FGG?:FFA2<AB?AFAA>?FFF46<FBF-.--6.6<<<A?)4069
@M02996:162:000000000-B87FG:1:1101:28360:8679 1:N:0:TAGCGCTC+AAGGAGTA
CCTACGGGTGGCTGCAGTAGGGAATTTTCGTCAATGGGGGGAACCCTGAACGAGCAATGCCGCGTGAGTGAAGACGGTTTTCGGACTGTAAAGCTCTGTTGCGAGAGACAAACGATATGGATAGGGAATGATCCATAGGTGATGGTATCTCGCCAGAAAGTCACGGCTAACTACGTTCCAGCAGCCGCGGTAATACGTAGGTGGCGATCGTTATCCGGAATTATTGGGCGTAAAGGGTGCGTAGGTGGCATGGTAAGTCTGAAGTCAAAGCCGGCAGCTCAACTGTCGTACGCTGTGGACA
+
68ACCA))811;===;===<;8CFFFGGGGGG@EGGGGGDGGGGGGG@FEFGGEFGGGGGGGGGFGGGGDAFFGFEEGGGGGCFGGGGGFFFGGGGGGGGGG7FFFGGGGGGGFCF>*,CFGGDF>FFFGGGGGGGFB7FGGFCFGGGGGGGGGGGGCFCFGGG7=5?CCGGFF5002CFFFF4FGCCGGCCE4:FFGDF7?E3;)5)7;FFFFFGGFD35+2:<*A51>CB(4>4635<3910-9*,*3<),4.))325:4<)4:<<7<FFB()2.43:)6:A(.-482-(48(-0(5(.
@M02996:162:000000000-B87FG:1:1101:22534:8683 1:N:0:TAGCGCTC+AAGGAGTA
CCTACGGGTGGCAGCAGTGGGGGATATTGCACAATGGGCGAAAGCCTGATGCAGCGACGCCGCGTGAGGGAAGACGGTTTTCGGATTGTAAACCTCTGTCTTCAGGGACGAAGAAAGTGACGGTACCTGATGAATAAGCCACGGCTAACTACGTGCCAGCAGCCGCGGTAATACGTAGGTGGCAAGCGTTGTCCGGATTTACTGGGTGTCAAGGGCGCGTAGGCGGGATAGCAAGTCAGGTGGGAGATCTATGGGCTCAACCCATAAACTGCACTTGAAACTGTTATTCTTGAGTGTCGGG
+
88BCC>:5>))========;;8@CFGGGGGGGGGGGGGGGGDGGGGGGGGGGGFGGGGGGEGGGFGGGGGGGGGGGEGGGGGGGFFGFFGGGGGGGGGFFGGGGGBFFFCEFGGDGGGGEFECF>FEFFGE@DFGGGAFGDGGGGGGGGFDGGGGGGGGGGGGGGEC5EGECGGGGGGGGGGFF<CGGGDDEFFGG3DGFGGFBFCFEF)CE=;3DGFGGBGGGEECC959FF<(/6:F9:*(0.773CA94>???BGG?BFBB<?)494025566B<4)-=<AF<A44)6A246)164((
@M02996:162:000000000-B87FG:1:1101:24370:8688 1:N:0:TAGCGCTC+AAGGAGTA
CCTACGGGAGGCAGCAGTGAGGAATATTGGTCAATGGGCGAGAGCCTGAACCAGCCATGTCGCGTGGAGGAATAAGGATCTATGGTTCGTAAACTCCTTTTGCGGGGGGATAAAGTGCGGGACGCGTCCCGTATTGCAGGTACCCCGCGAATAAGCATCGGCTAACTCCGTGCCAGCAGCCGCGGTAATACGGAGGATGCGAGCGTTATCCGGATTTATTGGGTTTAAAGGGTGCGTAGGCGGCCCCTTAAGTCGGCGGTGAAATTTCCGGGCTCAACCCGGTCACTGCCGTCGAAACTGG
+
8ACCCD>=01)=========;;CCFGGGGGGGGGGGEGGGGGGGGGGGGGGGGGGGGGGGGGGGGGGGGGGGGGGGGGGGGGGGGGGGGGGGGGGGGGGGGGGGGGGGGGGGGGGGGGGGGGGGGGGGGGGGGGGCGFFGGGGGGGGGGGEGEGGGGGGDEDGEGGGGGGFGGGGGGGGGGGFFEGGGGGGFG:GGFGGFG5CBGGFEFFGGGEFGF<FG=FGGEBGG>FGFFBFFF?FD>CB>>EFFF?>FF:?>;EDB>@7):ADBFFGFF05<6:FF>E0708)6884:>07156<B?
@M02996:162:000000000-B87FG:1:1101:28372:8695 1:N:0:TAGCGCTC+AAGGAGTA
CCTACGGGTGGCTGCAGTAGGGAATTTTCGTCAATGGGGGGAACCCTGAACGAGCAATGCCGCGTGAGTGAAGACGGTTTTCGGACTGTAAAGCTCTGTTGCGAGAGACAAACGATATGGATAGGGAATGATCCATAGGTGATGGTATCTCGCCAGAAAGTCACGGCTAACTACGTGCCAGCAGCCGCGGTAATACGTAGGTGGCGAGCGTTATCCGGAATGATTGGGCGTAAAGGGTGCGTAGGTGGCATGGTAAGTCTGAAGTCAAAGCCGGCAGCTCCACTGTCGTACGCTTTGGAAA
+
8ACCCDA5:1)=========;8;CFGGGGGGGGGGGGGGGGGGDDFGGGGGFGGGEGGGGGGGGGGGGGGFGGGGGGGGDGGEGGGGGGGGGGGGGGGGGGGDGG:FGCFGGGGGGDGGG,FEFFCCGFGCGGGGGDEGG@9ECFGGFFFCGEEGGFG<C?DFG:ACC=GFGGGC7*::FF3FF6C79/>):59?FFG47CFCFC<@FFDDGGFF*927D:CCFG=GGF>9;<?BF??FD4138<@?:0145:)64>CCAF=>242<>F493(4<852(,(90<:AA6,4,26?F?F7:).
@M02996:162:000000000-B87FG:1:1101:4715:8733 1:N:0:TAGCGCTC+AAGGAGTA
CCTACGGGTGGCTGCAGTGAGGAATATTGGTCAATGGGCGAGAGCCTGAACCAGCCAAGTCGCGTGAAGGAAGAAGGTTCTATGGATTGTAAACTTCTTTTGTCTGAGGGTAAAGTGAGAGATGCGTCTCTTATTGCAAGTATCAGACGAATAAGCATCGGCTAACTCCGTGCCAGCAGCCGCGGTAATACGGAGGATGCGAGCGTTATCCGGATTTATTGGGTTTAAAGGGTGCGTAGGCGGATGATTAAGTCAGCGGTGAAAGCGTGTTGCTCAACCATACCAAGCCGTTGAAACTGGG
+
8ACCCEF9>0)=;====;;;;;;CFFGGGGGGGGGGFFGGGGGGGDFGGGFFGFFDFGGGGGEFFGGGFGGFGGGGGEBECFGGGFGG8FGGFGGGGGGGGCFGFGGGGGGGCGGGAFCCGGGGGGGGGEGGGGGG9==,EFFGGEGGGGGGGFFGFCFCE6D@EEFCFEGFDGGGGGCFC75@CDC7@ECDE9>CAGGFDC7BEGFFFFG5D:BC4?FDFGGGGBEG4AF358@F?()14DBB0564C5AFFA<4:ED?6>)5)41,84*,64@C63(459:?27<BFB3241<<4<A>(
@M02996:162:000000000-B87FG:1:1101:26605:8767 1:N:0:TAGCGCTC+AAGGAGTA
CCTACGGGAGGCTGCAGCTAAGAATATTCCGCAATGGACGAAAGTCTGACGGAGCGACGCCGCGTGGATGATGAAGGTCGAAAGATTGTAAAATCCTTTTGGAAGTGAGGAATAAGCATTGCAGGGAATGGCAGTGTGGTGACTGTAGCTTCTGAATAAGCAACGGCTAATTACGTGCCAGCAGCCGCGGTAACACGTAAGTTGCGAGCGTTGTTCGGAATTATTGGGCGTAAAGGGCATGTAGGCGGTCATGAAAGTCTGTAGTGAAATCCCTGGGCTTAACCCAGGAACTGCTATGGAA
+
8ACCC>=>)1)====;=;;==;;CFFGGGGGGGGGGGGGGFGGGGGGGGGDFGFECFCGGGGGGGGGFGGGGFGGGGGGDCGCGFGGFGFFGGGGFGGGGGGDFGGGGGG8FCFFFGGGFFGGGGGGGFGGGGGGGGGGGDGGCFEGCFFGGGGGDGDDFG?8FGGGE*DFGCGGGGGGGGGFFFCDGGGCEGFGCDGF6CFGFGG3;B:1:CBFF537<FF+:FFDF?FGF:?)76:FC8:<*57BBC9:64):AFCC:AF2>B0<4=<F::BF58?:??FF<<86<:(.:?<)-94><2
@M02996:162:000000000-B87FG:1:1101:25345:8767 1:N:0:TAGCGCTC+AAGGAGTA
CCTACGGGTGGCAGCAGTGAGGAATATTGGTCAATGGGGGGAACCCTGAACCAGCCATGCCGCGTGAAGGAAGACGGCCCTATGGGTTGTAAACTTCTTTTGCACGGGAATAACGTTGGCCACGTGTGGCCATGAGAAGGTACCGTGCGAATAAGCATCGGCTAACTCCGTGCCAGCAGCCGCGGTAATACGGAGGATGCAGGCGTTATCCGGATTTATTAGGTTTAAAGGGTGCGTAGGCGGTCGGATAAGTCAGCGTTGAAAGTCTGCGGCTCAACCGTAGAATTGGCCTTGATA
+
68BCC>0):10====;===;;;6;EFFGGGGGGGGGGGGGGGGGGGGGGGFGGFGGGGGGGGGGGGGGGGGGGFGGGGGGGGGGGGGGGGGGGGGGGGGGGGGGGGGGFFGGGGGGGGFGGGGGGFFGGGGFFGGGGGGGGFGGGGGGGGGGGGGGGGGGGDFEFGGGGGGGGGGGGGGGGGFFGDGDFGGFG:E=DGGFGCG:CCD55BGCDE@DGFDFFGGGGFFDA?F>BFBEB:B<<D>BFFE>G0<?AA2<351445AAA<56@A59B3@9=:,187?092)5.5)453)67
@M02996:162:000000000-B87FG:1:1101:25332:8781 1:N:0:TAGCGCTC+AAGGAGTA
CCTACGGGTGGCAGCAGTGAGGAATATTGGTCAATGGGGGGAACCCTGAACCAGCCATGCCGCGTGAAGGAAGACGGCCCTATGGGTTGTAAACTTCTTTTGCACGGGAATAACGTTGGCCACGTGTGGCCATGAGAAGGTACCGTGCGAATAAGCATCGGCTAACTCCGTGCCAGCAGCCGCGGTAATACGGAGGATGCAGGCGTTATCCGGATTTATTAGGTTTAAAGGGTGCGTAGGCGGTCGGATAAGTCAGCGTTGAAAGTCTGCGGCTCAACCGTAGAATTGGCCTTGATA
+
8ACCCE5)10)========;;;;CFGGGGGGGGGGGGGGGGGGGGGGGGGGGGGGGGGGGGGGGGGGGGGGGGFGGGGGGGGGGGGGGGGGGGGGGGGGGGFGGGGGGGGGGGGGGGGGGGGGGGGGGGGGGGFFGCFFGGFGGGGGGGGGGGGGGGGGGGGGGGFGGGGGGGGGGGGGGGGFFGGGGGFGGGFGGFFFFFGGFGGFFFFGGGEFDFFGG4FGFGFGGFFGB??:BFFEG896795B>D<BFF499?GGF>:A<<<BA=>C>;;DFFF?(3)21526>BB))5:2.0
@M02996:162:000000000-B87FG:1:1101:3021:8783 1:N:0:TAGCGCTC+AAGGAGTA
CCTACGGGCGGCTGCAGTCGAGGATCATTTGCAATGGGCGAAAGCCTGACAATGCGACGCTGCGTGGAGGATGAAGGCCTTCGGGTTGTAAACTCCTGTCATAGGGGAACAGGCGATCTTACCTAATACGTAAGTGAGTTGAGTGTACCCTAAGAGGAATTGGCGGCTAACTCTGTGCCAGCAGCCGCGGTAATACAGAGGCCAAGAGCGTTGTTCGGATTTACTGGGCGTAAAGGGCTCGTAGGCGGTCTTGCGTGTCAAGTGTGAAATCTCCGGGCCCAACCCGGAAAGGGCGCTGGAA
+
88B=CED551)8888;;;;88888;F8EFGGGGGGGGGGGGGGGGGGGCFFFGGGGGGGGGGGFBFEEGGGGGGGGGGGGGGGGGGGGGGFAFGGGGFCFCFFGGGGGGGGGFDGDFFGFGGGGGGGFCGFCDFDFFDEGGGGGGGGFDF:FDGFGGFGGFFFFEEEGGGG,C;FGGFGGGGFFG:DGGGGEEFGGFGGFGDFFFFFFFEDC75>C<0><BFD7<=EFFFGD(44BB6)*-1883=>>D9BFF49;::>A26)6)-6)7):6).8?@9>23>1::07>;(.((-29>((..
@M02996:162:000000000-B87FG:1:1101:3044:8784 1:N:0:TAGCGCTC+AAGGAGTA
CCTACGGGCGGCTGCAGTCGAGGATCCTTTGCAATGGGCGAAAGCCTGACAATGCGACGCTGCGTGGAGGATGAAGGCCTTCGGGTTGTAAACTCCTGTCATAGGGGAACAGGCGATCTTACCTAATACGTAAGTGAGTTGAGTGTACCCTAAGAGGAATTGGCGGCTAACTCTGTGCCAGCAGCCGCGGTAATACAGAGGCCAAGAGCGTTGTTCGGATTTACTGGGCGTAAAGGGCGCGTAGGCGGTCTTGCGTTGCAACTGTGAAATCTCCGGGCCCCACCCGGAAAGTGCGCTTGAA
+
8BCCCFF=:))8888;;;;88878CF,CFGGGGGGGGGGGGGGGGGGGGGGGGEF:FGFGGGGGEGGGGG@FCGFGEFGGGGGGGGGGGGGDCE@FGG9EFFFF8FFGCFGGCGEC7>FGGGGGGGFFGDFGGFDEF9DCFCCGFFGGGGGGC@EGGG>FG*@F*CEGC@ECDCCGGGGG68;A:F<D):CEA=+AA:@4***)A<4)?>D:5@@GGFD5<FGG7BFF:BD326)9(8DD;D9E1?337>:=4471:57).),())).94>26>)85>F0(791:(((42.-))((0((..
@M02996:162:000000000-B87FG:1:1101:5722:8789 1:N:0:TAGCGCTC+AAGGAGTA
CCTACGGGGGGCAGCAGTAGGGAATATTGCACAATGGGGGGAACCCTGATGCAGCAACGCCACGTGTGGGAAGAAGCATTTCGGTGTGTAAACCACTGTCGTGAGGGAATAATGCTTGATTTCGGTCAAGTTGAATGTACCTCGAAAGGAAGCACCGGCAAACTTCGTGCCAGCAGCCGCGGTAATACGAGGGGTGCAAGCGTTGTTCGGAATCACTGGGCGTAAAGGGAGCGTAGGCGGAGATGCAAGCAGTCTGTACAATACCGGGGCCCAACCCCGGACCTGCAGACGGGACTGTGC
+
8ACCCBA>=5)8888::<:<:8:EFGGGGGGGGGGGGGGGGGGGGGGGGGGGGGGGGGGGFGGF=FGGGGGGGGGGGGGGGGGGGGGGGGGGGGGGGGGGGGGGGGGGGGFFFFGGGGGGGGGGGGGCGGGGGGGGGGGCFGDGGGGGGGGGGGGGGGGGGFGFGGCFGDGGGGGGGGEGGGFFDFFGGGGGGFGEFGGFGDEFGGFFFFGGGF7<FADFFGGC=>FGBFGF>F?E??FGFCBFAFFFGFFF<2)<<+:AFFFF??>6507-437EB?FB9FF(,34(),(4,-41)5-)
@M02996:162:000000000-B87FG:1:1101:17235:8795 1:N:0:TAGCGCTC+AAGGAGTA
CCTACGGGTGGCAGCAGTGAGGAATATTGGTCAATGGTCGGAAGACTGAACCAGCCAAGTCGCGTGCAGGAAGACGGTCCTATGGATTGTAAACTGCTTTTGTACGGGAATAAAGTGCGGGACGTGTCCCGTTTGGAATGTACCGTAAGAATAAGGGTCGGCTAACTCCGTGCCAGCAGCCGCGGTAATACGGAGGACCCGAGCGTTATCCGGATTTATTGGGTTTAAAGGGTGCGCAGGCGGAGGATTAAGTCAGCGGTGAAATTCTCATGCTCAACATGAGAACTGCCATTGATACTGG
+
68@A=?>5)01=;=====;;;;CCEGGGGGGGGGGGGGGGGGGGGGGGGGGGGFCFFGGGGGGEFGGGGGGGGGGGGGGGGGGGGFGGGGGGGGGGGGFFGGGGGGGGGCFGGGGGFGGGGGGGGGFGGGGGGGGGGGGGGFGGGGGGGGGGGGGGDGGGGGGGFGGGGGGGGGGGGGGGGGFFGGDGGGG>EBGEEGGFGGGFGGFFFFGGGEFCGADFFGGGGFGCAFGFFF?D>6B:;D>.3:5:F7AF:<>D:GGF6534AA4)/6><A96A?BF:(6:<)054<1)6-)..1)-6)
@M02996:162:000000000-B87FG:1:1101:3032:8798 1:N:0:TAGCGCTC+AAGGAGTA
CCTACGGGCGGCTGCAGTCGAGGATCCTTTGCAATGGGCGAAAGCCTGACAATGCGACGCTGCGTGGAGGATGAAGGCCTTCGGGTTGTAAACTCCTGTCATAGGGGAACAGGCGATCTTACCTAATACGTAAGTGAGTTGAGTGTACCCTAAGAGGAATTGGCGGCTAACTCTGTGCCAGCAGCCGCGGTAATACAGAGGCCAAGAGCGTTGTTCGGATTTACTGGGCGTAAAGGGCGCGTAGGCGGTCTTGCGTGTCAAGTGTGAAATCTCCGGGCCCAACCCGGAAAGTGCGCTTGAA
+
8ACCCEA9>))8888;;;;8888@FG,EGGGGGGGGGGGGGGGGGGGGGGGGEEEFFGGGGGGGFGGGGGGGGGGGGGGGGGGGGGGGGGGGGGGGGGGGGGGGGGGGGGGGFGGGGGGGGGGGGFGGGGGGGGGGGGGGGGGGGFGGGGGGGGGGDFGGGGFGEGGGGGGGGGGGGGGGGGFFGGDGGGGBEFGGFFGFGGGFGGFFFFGGGFFGGFCGFGGGGFGF?@D@::A=::DD;C>::F>>DFFFFFFF?5DA9*5<9AA<6:?4<2<E@;2>B8?BF>(3(4:<9<;>33:34
@M02996:162:000000000-B87FG:1:1101:4183:8800 1:N:0:TAGCGCTC+AAGGAGTA
CCTACGGGTGGCAGCAGTAAGGAATTTTCGGCAATGGGGGAAACCTTGACCGAGCAACGCCGCGTGAGTGATGAAGGTCTTCGGATTGTAAAGCTCTGTGGGAAAGGAAGAATGCTAAGATCAGGAAATGGTTCTTAGTTGACGGTACTTTCCTAGAAAGTCACGGCTTACTACGTGCCAGCAGCCGCGGTAATACGTAGGTGGCAAGCGTTATCCGGATTTATTGGGCGTAAAGGGTGCGCAGGCGGTTTATTTAGTCTGGGGTGAAAGCGTTGAGCTCAACTCAATTAAGCCTTGGATA
+
8ACCCDD=80)========<<;;CFFGGGGGGGGGGGGGGGGGGGGGGGGGGGGGGGGGGEFGGGGGGGGGGGFGGGGGGGGGGGGGGGGGFFGGGGGGGGGCGFGGGGGGGGGGGGGGFGGGGGGFGGGGGGGGGGGGGGGGGGEGGGGGGGGFGGGGGGGGGGGGGGFGGGGGGCGGGGGFFGGGGGGGGGFGGFGGFDGGFGGFFFEGGGFFGGFCDEFFFGA?CBFGE6?AFFFDG>CB:1>BFGFB@FFFAFF>ABF?BF((506C9:B>:?7A:BFFFFAB<<45:A?FFFB72)
@M02996:162:000000000-B87FG:1:1101:4159:8802 1:N:0:TAGCGCTC+AAGGAGTA
CCTACGGGTGGCAGCAGTAAGGAATTTTCGGCAATGGGGGAAACCTTGACCGAGCAACGCCGCGTGAGTGATGAAGGTCTTCGGATTGTAAAGCCCTGTGGGAAAGGACGATTGTTACGATCAGGAACTGGTTCTTAGTTGACGGTACTTTCCTAGAAAGCCCCGTCTTACTTCGTTCCAGCAGCCGCGGTAGTATGAATGTGGTAAGCGTTATCGGGATTTGTTGGGCGTCAGGGTTGCGCAGGCGCTTTTTTTATCCTGGGGTCTGATCGTTGAGCTCACCTCCATTAGGCGTTGGTAT
+
8ACCCD5801)===8;;=,;<;;;CCFG<7@CFEGGGGGG@,EFGCFEF,-@@FG@FFGGGGGGF>,BCC<@EFGFGFAFGFFG:CFFEFEA,,,A?BFAG:,,:FCF@@C+4+,,4,@+AF+,3D8,AD=,,7>,@;@DGG,>+6+@>CF,;@,7>C8,,++*@*@89CFF+@C6,,::,7**4/*):*14*21++++++1:A*;;**)*=557*)(1)):+2*75<BB5),((8:7:*()()()0()(-*.4-,)2:))0(--(((*)*-((0*979)5*..(((.-64)((-(0(-))
@M02996:162:000000000-B87FG:1:1101:4179:8818 1:N:0:TAGCGCTC+AAGGAGTA
CCTACGGGTGGCAGCAGTAAGGAATTTTCGGCAATGGGGGAAACCTTGACCGAGCAACGCCGCGTGAGTGATGAAGGTCTTCGGATTGTAAAGCTCTGTGGGAAAGGAAGAATGCTAAGATCAGGAAATGGTTCTTAGTTGACGGTACTTTCCTAGAAAGTCACGGCTTACTACGTGCCAGCAGCCGCGGTAATACGTAGGTGGCAAGCGTTATCCGGATTTATTGGGCGTAAAGGGTGCGCAGGCGGTTTATTTAGTCTGGGGTGAAAGCGTTGAGGTCAACTCAATTAAGCCTTGGTTA
+
ABCCCAA5500=;==;=;;<<;;;CEEFGEGGGDFGGFGFFFFGGGGGGFFEFFGFGGGGGGGECCGGGGGFGGGGGFGGGGGGGGCFGGGGFFGGGDGGGGGCEFGGGGGFFGGGGGGGGGGGGCFGGDDFEFGGGGGGGGGFECEECFGDFGGGEGGGGGGGG6@EGGCCGGEGGGGGEFAAGGCDD59E*BFFFF?FGGGFGCA5>5DEDFFGG@3<5FFFG6EC65)7<BAF0357(9>>9EFF9>??A:<<<GFB)8016>?<FBC>BFE5:(.38*).<B766).4>:(-9:)-)
@M02996:162:000000000-B87FG:1:1101:25661:8820 1:N:0:TAGCGCTC+AAGGAGTT
CCTACGGGAGGCAGCAGTGGGGAATATTGGGCAATGGGCGCAAGCCTGACCCAGCGACGCCGCGTGAGTGAAGAAGTATTTCGGTATGTAAAGCTCTATCAGCAGGGAAGATAATGACGGTACCTGACTAAGAAGCCCCGGCTAACTACGTGCCAGCAGCCGCGGTAATACGTAGGGGGCAAGCGTTATCCGGATTTACTGGGTGTAAAGGGAGCGTAGGCGGCGCTGCAAGTCAGATGTGAAACCCCGGGGCTTAACTCCGGGACTGCATTTGAAACTGCGGTGCTAGAGTGCGGGAGAG
+
8ACCCEFF51)=========;88BFGGGGGGGGGGGGGGGGGGGGGGGGGGGGGGGGGGGGGGG@FGGGGGGGFFGGGGGGGGGGGGGGGGGGGGGGGGGGGGGGGGGGGGGGGGGGGGGGGGGGGGGGGGGGGGGGGGGGGGGGGGGGGGGGGGGGGGGGGGEGGGGGGGGGGGGGGGGGGFFGGGGGGGGGFGDFGFFGGGFGGFFFFGGGDDGGFGGFGGGGEGGBFGFFFFFABFGFFD=AFFF<BBF6905AGDAFF>FBBFFF>7>B:4CFBFFB>>:>>2:>?24<A>68,74:
@M02996:162:000000000-B87FG:1:1101:18782:8824 1:N:0:TAGCGCTC+AAGGAGTA
CCTACGGGAGGCTGCAGCTAAGAATATTCCGCAATGGACGAAAGTCTGACGGAGCGACGCCGCGTGGATGATGAAGGCCGGAAGGTTGTAAAATCCTTTTATAACTGAGGAATAAGTACTATCAGAGAAAGGTAGTATGGTGACTGTAGGTTATGAATAAGCAACGGCTAATTACGTGCCAGCAGCCGCGGTAACACGTAAGTTGCGAGCGTTGTTCGGAATTATTGGGCGTAAAGGGCATGTAGGCGGTTTTGCAAGCTTGGTGTGAAATCCCGGAGCTTAACTCCGGAATTGCGTTGAG
+
68CCCE8=)00====;=====;;;CFGGGGGGGGGGGGGFFFGGGGGGGGGGGFEGGGGGGGGC@FFGGGGGGGGGGGGGGGGGGGGGGGGGGGGGGGGGGGFGGGGFFFGGGGGGGGGGGGGGGDDGGGFGGGCGGGGDG9EGGCFGDGFGGFGGFGGFGGGGGGGEEGGGGGGGGGGGGGFFGGGGGGGGGFGGFGGFFDGFGGFFFE<C53>GGDGGBF6*CFGGFFGFFB6=>?D9<F96:FF>34>EFF<46FC?4:?A:FBFFAD>?2>8)49?B?2<>F?:119:??66B<9:(
@M02996:162:000000000-B87FG:1:1101:25644:8828 1:N:0:TAGCGCTC+AAGGAGTT
CCTACGGGAGGCAGCAGTGGGGAATATTGGGCAATGGGCTCAAGCCTGACCCCGCGACGCCGCGTGAGTGAAGAAGTATTTCTGTATGTAAAGCTCTATCAGCAGGGCAGATAATGACGGTACCTGACTAAGAAGCCCCGGCTCACTACGTGCCAGCCGCCGCGGTAAGACGTAGGGGGCAAGCCTTATCCGGATTTACTTGCTGTAAAGGGAGCGTATGCGGCCCTGCAAGTCCGCTGTGAAGCCCCAGGGCTTAACTCCGGGACGTCATGTGACACTTCGGTGCTCGAGTGCGGCGAAG
+
CCCCC>=)1))==8====;;;+88;C@FCD,C@FFGGFG,CEECFGGFCGEG,::+6CCFCCFE@F@EEFGEGFGGC9FFDG,C?9,@FGCFEDFFFF?FFFC,,<+:?:<F<<FF;F:@CAEGFFEGF,,,,=DDGGGD@CC+>DFGGC,,@+,38+**@*BCC:=*02?/?8/***:C*/2:*;D67:D;C35*6CG@*7+9<DFF46*2*)7)/-12=;>C*.:5::**..)0(-59,*-*,0)4*(,)-.(29CCA?:0(,4(-)(2).)*+13).))--(7.)(--484-()(,,-
@M02996:162:000000000-B87FG:1:1101:20962:8828 1:N:0:TAGCGCTC+AAGGAGTA
CCTACGGGAGGCAGCAGTGAGGAATATTGGTCAATGGACGAGAGTCTGAACCAGCCAAGTAGCGTGCAGGATGACGGCCCTCCGGGTTGTAAACTGCTTTTAGTTGGGAATAAAAAAGGCGACGTGTCGCCTATTGTATGTACCATCAGAAAAAGGACCGGCTAATTCCGTGCCAGCAGCCGCGGTAATACGGAAGGTCCGGGCGTTATCCGGATTTATTGGGTTTAAAGGGAGCGTAGGCGGGCTTTTAAGTCAGTGGTAAAAGCGTGTGGCTCAACCATACCACGCCATTGAAACTGGA
+
8ACCCD===)1=========;;;CFFGGGGGGGGGGGGGGGGFGGGGGGGGGGFFFGGGGGGGGGGGGGGGGGGGGGGGGGGGGGGGGGGGGGGGGGGFGGG8FGCGGGGGGGGGGGGEGGGGGGEFGGGGGGGGGGGGGGEGGGGGGGDGFEGGGGGGGGGGGCGGGGGGGGGGGGGGGGGFFGGGGGGGGGEEG:FGFGDEFGGFFFFGGGFFGGFFGFGGGGFGGFFFFBBBE;BED?56B>;>:=>?FADBDDFFB)99AAFFB>?/4<?F@98:??93?7,1449399<69=>BF(
@M02996:162:000000000-B87FG:1:1101:3809:8834 1:N:0:TAGCGCTC+AAGGAGTA
CCTACGGGTGGCAGCAGTAAGGGATATTGGTCAATGGGGGGAACCCTGAACCAGCCATGCCGCGTGAGGGATGAAGGCCCTACGGGTCGCAGACCTCTTTTGCCGGGGGATAACGGGCCCCACGCGTGGGGCAGTGAAGGTACCCGGAGAATAAGCATCGGCTAACTCCGTGCCAGCAGCCGCGGTAATACGGAGGATGCGAGCGTTATCCGGATTTATTGGGTTTAAAGGGTGCGCAGGCGGGGCGCTAAGTCAGCGGTGAAAGGCGACGGCTCAACCGGAGCAGTGCCGTTGATACTGG
+
88BCCDF9=00========<<;;CFGGGGGGGGGGGGGGGGGGGGGGGGGGGGFGGEFGGGGGGFGGFGGGGGGGGFGFGGGGGGGFFGGGC@FCGGGFGGGGGGGGGGGGGGGGGDEGGGGGGGGGGGGGGGGFGGGGGGGGGGCGEGEGGGGGGGGGGGGGGGGGGGGFGGFGGGGGGEC@BGGGGFGC@E@EEFCCFGDGFGG>EFFGGGFFCFFGFFGGGGFGGFFGFFF0B>F:G;94)-7<35-4?>46<?EG?9:><A:(3<-19140<7:2-40,-((-,..-40(369))67
@M02996:162:000000000-B87FG:1:1101:3793:8842 1:N:0:TAGCGCTC+AAGGAGTA
CCTACGGGTGGCAGCAGTAAGGGATATTGGTCAATGGGGGGAACCCTGAACCAGCCATGCCGCGTGAGGGATGAAGGCCCTACGGGTCGCAGACCTCTTTTGCCGGGGGATAACGGGCCCCACGCGTGGGGCAGTGAAGGTACCCGGAGAATAAGCATCGGCTAACTCCGTGCCAGCAGCCGCGGTAATACGGAGGATGCGAGCGTTATCCGGATTTATTGGGTTTAAAGGGTGCGCAGGCGGGGCGCTAAGTCAGAGGGGAAAGGCGACGGCTCAACCGGAGCAGTGGCGTTGATACTGG
+
-8AACAA9>)0=;====<;<<;C;CECFGGGGGCGGGGGGGGGGGGGGGGGGFFBFEFGFFFFFFFFFGGGGGGGGGGGGGGBCFGFCF@FFGFGGGGFFGGGGDGGGGFGFGGGGGGGGDCFGCGGGECGCEGCGGGGGGFFGFEG:E*:9EGGGGGGGGCCC?6?FCEFF7FFCCFGGFG3@EG<DFG7EE@GG:FGFG9C>EGFF:FFCD5;DC>FCFGGGE:F7<=C@B?:>>0>G9/403)73>(7F<)6>)<D(0@0??B(4;052(-0</((.4)-(4:AF(49B(782*-)-5
@M02996:162:000000000-B87FG:1:1101:3826:8848 1:N:0:TAGCGCTC+AAGGAGTA
CCTACGGGTGGCAGCAGTAAGGGATATTGGTCAATGGGGGGAACCCTGAACCAGCCATGCCGCGTGAGTGATGAAGGCCCTACGGGTCGCAGACCTCTTTTGCCGGGGGATAACGTGCCCCACGCGTGGGGCAGTGTAGGTACCCGGTGAATAAGCATCGGCTAACTCCGTGCCAGCAGCCGCGGTAATACGGAGGATGCGAGCGTTAACCGGATTTATGTGGTTTAAAGTGTGCGCATGCTGAGCGCTAAGGCTGCACTGGAAGACTACGTCTCAACCTGTGCAACTCCGGTGCTGATGG
+
8ACCCEA=)0)=;=====;6<;;;CEGGG-;CFFGGGGGGGGGGGGGGG,?FFFGEEF<FEFGGGGGG9?FDGGGGGGC7D@>F=+8+3@F+3FC<<FFGC::BFGG>BCF:,?1,=<F<11C*=*=4*<*F582<+20+3+3+3***/*2C9++++36C*9/*38C9C*;*//<CE:ACF)<>*9/**<C:C51*)9*8)/:8/18))90*9).9*500*3<5:7+*)1016)6.(4)/)*.*.)72719F(4(,3+*.8).,,(.)*.1.,()96(,(4*,))))().((-(-50).6<
@M02996:162:000000000-B87FG:1:1101:3808:8853 1:N:0:TAGCGCTC+AAGGAGTA
CCTACGGGTGGCAGCAGTAAGGGATATTGGTCAATGGGGGGAACCCTGAACCAGCCATGCCGCGTGAGGGATGAAGGCCCTACGGGTCGCAGACCTCTTTTGCCGGGGGATAACGGGCCCCACGCGTGGGGCAGTGAAGGTACCCGGAGAATAAGCATCGGCTAACTCCGTGCCAGCAGCCGCGGTAATACGGAGGATGCGAGCGTTATCCGGATTTATTGGGTTTAAATGGTGCGCAGGCGGGGCGCTAAGTCAGCGGTGAAAGGCGACGGCTCAACCGGACCAGTGCCGTTGATACTGG
+
8BCCCFFA=10=;=====;<<;;;EFGGGGGGGGGGGGGGGGGGGGGGGGFGGFFFGGFGGGGGFGGG8FGGGGGGGGGCFGFGE7C3@FGGGGEFFFGGGFGFGGGGGDFFFGGCFGGDFGGCGDCG5CED8*;FCCFFFFG?FC*1:C6C@@E:@FGGCDGG88CECCC=78CFF?=FGGDFGDCCFFGEE>EC:*9<9>G>EDFEFFGGGB@DGFGGFGG5E:<><*:942<)4;:7,99B9:D0143@4<)-4=)-()).64:0.4919(7<9?<99)(,-663).,-4-,6*))65
@M02996:162:000000000-B87FG:1:1101:5175:8854 1:N:0:TAGCGCTC+AAGGAGTA
CCTACGGGGGGCAGCAGTGAGGAATATTGGTCAATGGTCGGAAGACTGAACCAGCCAAGTCGCGTGCAGGAAGACGGTCCTATGGATTGTAAACTGCTTTTGTACGGGAATAAAGTGCGGGACGTGTCCCGTTTGGAATGTACCGTAAGAATAAGGGTCGGCTAACTCCGTGCCAGCAGCCGCGGTAATACGGAGGACCCGAGCGTTATCCGGATTTATTGGGTTTAAAGGGTGCGCAGGCGGAGGATTAAGTCAGCGGTGAAATTCTCATGCTCAACATGAGAACTGCCATTGTTTCTGG
+
8ACBC?:8=8)8888::<:::::,C=CEGGGGGGGGFGGGGGGEFGGGGGGGGFBFFFFFFGEEFGGGGGFFGBFGGGGGFGGGGFGEFGFFGFGGGGGGGGGGGGGFFEFGG9FFGGGGGEGGGDGFGGGGFGGGEEGGGGGGGGGDGGFFFGDFGGDGCGGEGGGGGGGGGGGG5:CC=C>>EGGCGFGGGFGD:DFEGDE5CDFFFFDECBFDG9*:BFEDGFAFDFDFFF?860>D1>959>)4:<6F>F)4>GG03<2-:<))*)*59A4C4(,2,0546:42.,5:A9).)).:4
@M02996:162:000000000-B87FG:1:1101:5193:8855 1:N:0:TAGCGCTC+AAGGAGTA
CCTACGGGGGGCAGCAGTGAGGAATATTGGTCAATGGTCGGAAGACTGAACCAGCCAAGTCGCGTGCAGGAAGACGGTCCTATGGATTGTAAACTGCTTTTGTACGGGAATAAAGTGCGGGACGTGTCCCGTTTGGAATGTACCGTAAGAATAAGGGTCGGCTAACTCCGTGCCAGCAGCCGCGGTAATACGGAGGACCCGAGCGTTATCCGGATTTATTGGGTTTAAAGGGTGCGCAGGCGGAGGATTAAGTCAGCGGTGAAATTCTCATGCTCAACATGAGAACTGCCATTGATACTGG
+
ACCCCFF=80)8888::<:::::CFGGGGGGGGGGGGGGGGGGGGGGGGGGGGFFGFGGGGGGGGGGGGGGGGGGGGGGGGGGGGGGGGGFEGGGGGGGGGGGGGGGGDGGGGGGGGGGGGGGGGGGGGGGFFGGGGDFGGGGGGGCGGGGGGGGGGGGGGGGEGGGGGGGFGGGGGGGGGGFFGGG5DGGGGFGGFGGFGGGFGGFFFFGGGFBGGFGGFGGGGBGGDFGFFFFE9BFG9C986;;7FFFFAADFFGGFFFFFFFFFFBGFAA?F?<<B?@:A<?A?B:8AFF2<04<A5
@M02996:162:000000000-B87FG:1:1101:19762:8865 1:N:0:TAGCGCTC+AAGGAGTA
CCTACGGGTGGCAGCAGTGAGGAATATTGGTCAATGGACGCAAGTCTGAACCAGCCATGCCGCGTGCAGGAATAAGGCCCTATGGTTCGTAAACTGCTTTTGTGGTGGAGCAATAAGTCGTACGTGTCCGGCGATGAGAGTACATCACGAATAAGCATCGGCTAACTCCGTGCCAGCAGCCGCGGTAATACGGAGGATTCAAGCGTTATCCGGATTTATTGGGTTTCAAGGGTGCTGAGCCGGTGGTCCACGTCAGGGGTGAACCCCCGCGCCTCAACTCCGGACCGGCCTTGGATCCTGG
+
8ACCCFD9:))=======,;;;;CFGGGGGGGGGGGGGGGCGGGGGGGGGGGGGGFGCGGGGGGGGGGGGGGGGGGGCF@FDCFA,CDGGGG7AF<E5EDE,?F@GG7DGGG8AFFBGD7A,?=E,@,98+46+>8FG,AD,C5,3=EB+@=BCEDBD8<>6++8@:E<BD**DDGC9C>CDDFEG)/=9:*40=E4<+;@+==EGF5FFCED35CDE=C;?FCC>+0)1>52-(1)65*.)(07.),9>)0,((-(*7:()..(-397(1,48>:6244))((-(,(-((.)().)())(
@M02996:162:000000000-B87FG:1:1101:4123:8895 1:N:0:TAGCGCTC+AAGGAGTA
CCTACGGGTGGCAGCAGTGAGGAATATTGGTCAATGGACGGAAGTCTGAACCAGCCAAGTCGCGTGAAGGATGACGGCCCTACGGGTTGTAAACTTCTTTTGCAGGGGGATAAAAGCGCCCACGTGTGGGCGTCTGAAGGTACCCTGCGAATAAGCATCGGCTAACTCCGTGCCAGCAGCCGCGGTAATACGGAGGATGCGAGCGTTATCCGGATTTATTGGGTTTAAAGGGTGCGCAGGCGGACCTTTAAGTCAGCGGTGAAATCCCCGTTCTCAACGCGGGAACTGCCGTTGATACTGG
+
8ACCCBF980)========;;;;CFFGGFGGGGGGGGGGGEGGGGGGGGGGGGGGDGDGFGGGGGGGGGGGGGGGGGGCFFEFGGGGGGGGG<FFFBFGGGGGGGGGGGCCDEFGFFGCF7?==A<DFC>EGE:CGG9=FFFFGEFFGGGEGGGGGGGGGGGGBFDFAFEFFGF9CCCFFG7;;EDC5CCFCCEGGDGDF77C3EGFFF4DGG:@3>4DDFFDGG>7C4=7@?F<>>3759D9D>DF7:<2FFF2<DEC?13)49>:?F99(,3*AB?<B;E0(2(3)3(42:?4:*)6<?
@M02996:162:000000000-B87FG:1:1101:4144:8897 1:N:0:TAGCGCTC+AAGGAGTA
CCTACGGGTGGCAGCAGTGAGGAATATTGGTCAATGGACGGAAGTCTGAACCAGCCAAGTCGCGTGAAGGATGACGGCCCTACGGGTTGTAAACTTCTTTTGCAGGGGGATAAAAGCGCCCACGTGTGGGCGTCTGAAGGTACCCTGCGAATAAGCATCGGCTAACTCCGTGCCAGCAGCCGCGGTAATACGGAGGATGCGAGCGTTATCCGGATTTATTGGGTTTAAAGGGTGCGCCGGCGGACCTTTAAGTCAGCGGTGAAATCCCCGTTCTCAAAGCGGGAACTGCCGTTTATACTGG
+
8CCCCFFA80)=======;;;;;;CFGGFFFGGGGGGGGGGGGGGGGGGGGGGGGGGGGGFGGEGGGGGGGGGGGGEGGGGGGGGDEGDGFGGGGGGGGGG<FFGGGGGGGGFGGFGCGGGGGGGGDFE7DB?FGGGFGGFGGGGGCGGG+CCFFFGGGGGDECFFGGGEGCDFCFGGGGG<BDGGGGGGGF*8*=>FFFGGGFGGF@FFGECEFGGBGG4A5DEBFGBF7><:?:1()>9)3>7>8<C9:4<<)6,:)-,7<BBF?FFFG7:687*))((03>9?>))444?((-*6:..
@M02996:162:000000000-B87FG:1:1101:4132:8914 1:N:0:TAGCGCTC+AAGGAGTA
CCTACGGGTGGCAGCAGTGAGGAATATTGGTCAATGGGCGGAAGTCTGAACCAGCCAAGTCGCGTGAAGGATGACGGCCCTACGGGTTGTAAACTTCTTTTGCAGGGGGATAAAAGCGCCCACGTGTGGGCGTCTGAAGGTACCCTGCGACTAAGCATCTGCTAACTCCGTGCCAGCAGCCGCGGTAATACGGAGGATGCGAGCGTTATCCGGATTTATTGGGTTTAAAGGGTTCGCAGGCTGACCTTTAAGTCAGCGGTTAAATCCCCTTGCCAAACGCGGGAACTGCCGTTGATCATGG
+
-8A=C>A9=)1=;=8;==;;;;;;ECEFCFGFGFFFD<F>FG>FGGGGFGGGGGGGCFFGEFGFGEGG9EG@FFGGGGDGGFG7@EGDGGGFFFGGFGGGGFGGGGCE7CFFFGG9FEGGGGGGG8D@7FGG8:EGDFGCDFFFG9,63@38>DBDGGF,?=BDGGGGF7D*?F7,*:FC=DFFC95DGGG>5=58.6*):1:5CDB>>FGC35;<CAGG=C*CC<<C5*:<2(2:>0>),*.716?2C2-0:>25>C33(0-644>D;,24((*3)4-9;59>>?0>)44?6<()1)-).
@M02996:162:000000000-B87FG:1:1101:21494:8933 1:N:0:TAGCGCTC+AAGGATTA
CCTACGGGTGGCAGCAGTGGGGAATATTGCACAATGGGCGCAAGCCTGATGCAGCAACGCCGCGTGAGCGATGAAGGTCTTCGGATCGTAAAGCTCTGTCCTTAGGGACGAATCAATGCCGGTACCTGAGGAGGAAGCCCCGGCTAACTACTTGCCATCAGCCGCCTTCATACGTGGGGGGCGAGCGTTATCCGGAATTCTTGGGCGTACCGGGTACGTAGGTGGTTTTGTAAGCGAAGGGTGAAAGCCCGGGGCTTAACTCCGGCGAGCCTTTCGAACTGCACGCCTTGAGTGCAGGTGG
+
8ACCC58=01)========;;88BFGGGGF<FFGGGGGGGE@FGGGGGGC<FGFG,:FG:FGGGGG:FFGGFGGGGF?F?EF7F:CF7B9,F,E?FE,C99CFF<?FEFE7@EFEEF,,A++8+=BEFCD6,++8@,D>DCC8FB+@D9ED,,,,3E,;>EF,55**422D5=,5,6*::1))0:5))9A4@97E15D7**7<6A7575)*:)78)98F4>G:**875:FC7<).0-(09(240,*1.2,-71(6,8304>F)43;9139704AF><7BF<9521(4114)4))-)0((52
@M02996:162:000000000-B87FG:1:1101:25150:8950 1:N:0:TAGCGCTC+AAGGAGTA
CCTACGGGTGGCTGCAGTCGAGGATCATTTGCAATGGGCGAAAGCCTGACAATGCGACGCTGCGTGGAGGATGAAGGCCTTCGGGTTGTAAACTCCTGTCATAGGGGAACAGGCGATCCTACCTAATACGTAGGTGAGTTGAGTGTACCCTAAGAGGAATTGGCGGCTAACTCTGTGCCAGCAGCCGCGGTAATACAGAGGCCAAGAGGGTTGTTCGGATTTACTGGGCGTAAAGGGAGCGTGGGCGGTCTTGCGTGTCAAGTGTGAAATCTCCGGGCCCAACCCGGAAAGTGCGCTTGAT
+
88ACC>:8)1);=======888@F,E@EFGGEGGFGGGGFEEFGGGGGGGFFAFCFFEGGCFFFCFGGFGGGGGGGGGGGGGGGGGGGGGGGGGGGGGGG9FFGFGGGGFGGDGGGEGGGGGGFFFFCFGGGDFFEFGGFFGGGGEGGEGFGFF>FDDGGGGCFGEG>*D,:<EEGGCGD<>*6DC*3CE5EE+=CFGGACD5:C4))).2*:DFGGFGGEFG7+*0<0>CDF6<94(014)()-.>>C>1*)-7;:EF<B=-4:AB)94*.)3:C>>(4:F<??BB9260<:B>>88?2)
@M02996:162:000000000-B87FG:1:1101:27759:8953 1:N:0:TAGCGCTC+AAGGAGTA
CCTACGGGGGGCAGCAGTAGGGAATATTGCACAATGGGGGGAACCCTGATGCAGCAACGCCACGTGTGGGAAGAAGCATTTCGGTGTGTAAACCACTGTCGTGAGGGAATAATGCTTGGCTCCGGCCAAGTTGAATGTACCTCGAAAGGAAGCACCGGCAAACTTCGTGCCAGCAGCCGCGGTAATACGAGGGGTGCAAGCGTTGTTCGGAATCACTGGGCGTAAAGGGAGCGTAGGCGGAGATGCAAGCAGTCTGTACAATACCGGGGCCCAACCCCGGACCTGCAGACTGGACTGGGTG
+
8ACCCEF1:5088889:<:<:8:CFGGGGGGGGGGGGGGGGGGGGGGGGGGGGFFGGGGGGGGGFFGGGGGGGGGGGGGGGGGGGGGGGGGGGGGGGGFGGGGGGGGGGGGGGGGGGGGGGGGGGGGGGGGGGFGGGGGGGGGGGGGGGGGGGGGGGGGGGCFEFGEGGGGGGGGGGGGGGGFEGGGGGGGGGFGGFGGFFDEFGGFFFFGGGFFGGFGGFGEGGFGGFFGFF>?B?DFG;C>FFFFFGFFFF?FFFGGABFFBFFFFFFGB??FGFFFFFFFBBF??<:?FF??27(,4(
@M02996:162:000000000-B87FG:1:1101:25165:8961 1:N:0:TAGCGCTC+AAGGAGTA
CCTACGGGTGGCTGCAGTCGAGGATCATTTGCAATGGGCGAAAGCCTGACAATGCGACGCTGCGTGGAGGATGAAGGCCTTCGGGTTGTAAACTCCTGTCATAGGGGAACAGGCGATCCTACCTAATACGTAGGTGAGTTGAGTGTACCCTAAGAGGAATTGGCGGCTAACTCTGTGCCAGCAGCCGCGGTAATACAGAGGCCAAGAGCGTTGTTCGGATTTACTGGGCGTAAAGGGCGCGTAGGCGGTCTTGCGTGTCAAGTGTGAAATCTCCGGGCCCAACCCGGAAAGTGCGCTTGAT
+
88BBCA:581)========888@FFGFGGGGGGGGGGGGGFGGGGGGGGGGGGGFGGGGGGGGGFGGGGGGGGGGGGGGGGGGGGGGGGGGGGGGGGGFGGGFGGGGGGGGGEGGGGGGGGGGGGGGFGGGDEFGGGGGGGGGGGFGFGGGGGFGGGGGGGGFGGGGGGGGGGGGGGGGGGGFFGGGGGC<EGFGFFGGFGGGFGGFFFEDGGFFGG@DGFGGGGF6C<EDE<?FFBFFD>C>>?FB>GFFFFBFBBCFAFFFBDFFF@<><DFFGFB9><FF<<BFF;>?FBB>BB<?:.
@M02996:162:000000000-B87FG:1:1101:10360:8963 1:N:0:TAGCGCTC+AAGGAGTA
CCTACGGGAGGCTGCAGTAGGGAATATTGCACAATGGGGGAAACCCTGATGCAGCAACGCCACGTGTGGGAAGAAGCATTTCGGTGTGTAAACCACTGTCGTGAGGGAATAATGCTTAATTTCGGTTAAGTTGAATGTACCTCGAAAGGAAGCACCGGCAAACTTCGTGCCAGCAGCCGCGGTAATACGAGGGGTGCAAGCGTTTTTCGGAATCACTGGGCGTAAAGGGAGCGCAGGCGGAGATGCAAGCAGTCTGTACAATACCGGGGCCCAACCCCGGACCTGCAGACTGGACTTTTT
+
8ACCCB)0:)1==========8;;CFGGFGGGGGGGGGGGGGGGGGGFGGFGGFFFGGGGGGEGFGGGGGGFGGGGGCFFGGGFGGGFGCFGGGGGGGEFGGGGGGGGDGGGGGGGGFGGGGGG7FC@??EGDF,EEEGGGGG7?@6C,@F8D8>FEC?FECGGGGCF+@D9:DFGGGGGGGFF*C@F7C9EGEE*8*BBCDEE*7>F8B<=F68CGC55FGG):3<F?4*7190<9>F3(9978F*6*4(060:4<?F<A4.4)860)->>B(<C>60,1:;20:(().)).(,)/..4
@M02996:162:000000000-B87FG:1:1101:25148:8969 1:N:0:TAGCGCTC+AAGGAGTA
CCTACGGGTGGCTGCAGTCGAGGATCATTTGCAATGGGCGAAAGCCTGACAATGCGACGCTGCGTGGAGGATGAAGGCCTTCGGGTTGTAAACTCCTGTCATAGGGGAACAGGCGATCCTACCTAATACGTAGGTGAGTTGAGTGTACCCTAAGAGGAATTGGCGGCTAACTCTGTGCCAGCAGCCGCGGTAATACAGAGGCCAAGAGCGTTGTTCGGATTTACTGGGCGTAAAGGGCGCGTAGGCGGTCTTGCGTGTCAAGTGTGAAATCTCCGGGCCCAACCCGGAAAGTGCGCTTGAT
+
[truncated: 64,504,027 more chars]
