# Supplementary material for: Long-term storage of feces at −80 °C versus −20 °C is negligible for 16S rRNA amplicon profiling of the equine bacterial microbiome
Source: PeerJ. 2021 Mar 9;9:e10837. doi: 10.7717/peerj.10837 (PMC7953882; doi:10.7717/peerj.10837)
Supplement: Supplemental Information 12 [file peerj-09-10837-s012.zip › SI_2014_16S_K10_L001_R2_001.fastq]

@M02996:162:000000000-B87FG:1:1101:23781:1911 2:N:0:TAGCGCTC+AATGAGTA
GACTACCAGGGTATCTAATCCTGTTTGCTACCCGCACTTTCGTGCATGAGCGTCGATAAGTCCCCAGCAAGCTGCCTTCGCCATCGGTGTTCTTCCTGATCTCTACGCATTCCACCGCTACACCAGGAATTCCGCTTGCCCCTGCACTATCCAAGTGAAACAGTCCACTCTGCAGGTCCGGGGTTGGGCCCCGGTATTGTACAGCCTGCTTGCACCCCCCCCTGCGCTCCCTTTCCCCCCACTCCTTCCGAACAACGCTTGCACCCCCCGTCTTACCGCGCCTGCTGCCCCCTCTTTGCC
+
-AACCG@<F@FEFFFGCGGGGGFFG<FFG9EEGCEDFCGGGE,:@,E,;;C@FEC+@8,,CC,9@<B,@,:A5AEEFFGGGGG7=ABBFFGF=C;FE,4AEDGGGAFFEGG,CEFEE:?6=EE?+<+<,AEF;,=+=+D?==D6+,:,;B9D;>D,,,,68@5D,*6,6@,?D+6,56:*457@C5:78?C>45/5>F+1*>*/))(-7AC3>**)(02(2..,441(4>:7C>-9),::4(.(0)4651)(4).9---(-1.4>2((-,-(.4).(((((--(.()).(,()0*20)-4
@M02996:162:000000000-B87FG:1:1101:23148:2026 2:N:0:TAGCGCTC+AAGGAGTA
GACTACCAGGGTATCTAATCCTGTTTGCTCCCCGCACCTTCGCACCTCAGCGTCAGTCATCTGCTGGTAATCTGCCTTCGCCATTGGTATTCTTCCAGATATCTACAGATTTCACCCCTACACCTGGAATTCTGATTGCCCCTCAGTGACTCAAGTCCTGCAGTTCCCAACGCAATTCGGAAGTTAAGCTTCCGCCTTTCACACCAAGCTTGCACGCCCCCCTACATGCCCTTTACGCCCAATAAATCCGAACAACGCTCGCAACTTACGTGTTACCGCCGCTGCTGGCCCGTAATTAGC
+
CCCCCGEFGGGGGGGGGGGGGGFFGFGGGGGGGDGGGCFGGG@FEFEFGFGGGGGGGEGFFDF9@EFGGFEFEFGGGGGGGGG:AFFGGGGC>EFFCB:FGFGGGGE=@@FFGFGGG:?DCEG8,AAFFFGFBDFF3>EDD85?D,*,<DD7BEFFAEFDFGDC;++@8@=BGE+=8DD@EEEFGFFGB,,99BD85CCE7FE@9?@8=A+):?5*)30)4/)(00**7B3(?B4C52FE3(()2)1/86:@BE@<,.,,4DB0>(4)614(.4)).42((.4445:4?0(()028<).:
@M02996:162:000000000-B87FG:1:1101:17498:2031 2:N:0:TAGCGCTC+AAGGAGTA
GACTACACGGGTATCTAATCCTGTTTGCTCCCCACGCTTTCGAGCCTCAACGTCAGTATCTGTCCAGTATGGCGCCTTCGCCTCCGGTGTTCCTCCTAATATCTACGCATTTCACGACTACACTAGGAATTCCCCATACCCCTCCAGTACTCTAGATTAACAGTTTTCAAAGCAATTCCTGGGTTAAGCCCAGGTATTTCACTTCAAACTTGCCATTCCGTCTACGCTCCCTTTACACCCAGTAAATCCGGATAACGCTTGCCCCCTACGTATTACCGCGGCTGCTGGCACGGAGTTAGC
+
CCCCCG@FGGG@CGGGGGGGGGGGGEFGGGFGGGGEG@FGGG,@CFGGGGGGGGGGG,,6C<FECFGGF9@E@@FGGGFGGE,7=CC@CCFF>9CAEFFGGFFFFADEGEFEGFF,@8:=DEE,><AF;FGGGGG6?DFEGDFDD8D4<?9*7>=,=,9EFDDCEDCEFGCFG5DFFFFCEDGFGG6CEFD5A?37CFFE*@*03?C=CFG@@*0=*??:,0/)1:4)0>55?:CEF@FE=BBFFE48*..1(276/.(((//6F@91=3/)-:.6)((-,,(-4323,(33))2;;..-
@M02996:162:000000000-B87FG:1:1101:12313:2038 2:N:0:TAGCGCTC+AAGGAGTA
GACTACTCGGGTATCTAATCCTGTTTGCTCCCCACGCTTTCGCGCCTCAGCGTCAGTTACTGTCCAGTAGATCGCCTTCGCCACTGGTGTTCTTCCTTATATCTACGCATTTCACCGCTACACAAGGAATTCCATCTACCTCTCCAGCACTCAAGAGATACAGTTTCAAATGCAGTTTATGAGTTAAGCCCATAGATTTCACATCTGACTTGCATCCCCGCCTACGCGCCCTTTACACCCAGTAAATCCGGATAACGCTCCCCCCCGACGGATTACCGCGGCTGCTGGCACGTAGGATGC
+
CCCCCGGGGGGCFGGGGFGGGGEFGFGGGGFGGFGEGD7FGGCCDFGGGEFGFGGFCEAFDGGGFFGCDEA,BFFGFGGGDFEFGGGAECCF;?EFF6FFGFG@EDGGGGGCEGGGE@9DDFF?@EEDFC@EFF@=B9DFCDBFF,:EFD*)@E=:=?DGGGD8=CFDC9@DGDDEBF7<>DFEFDEFBGGD@FDECFFECFE7>;AEFFG@EFEFFFF:@8)/:>=:@E95C>4@EEGG2;@EF3)9;65(/8>;/((((2/(14(((-(((-)))4((,33((,..1(,(..2*+)(,
@M02996:162:000000000-B87FG:1:1101:19151:2076 2:N:0:TAGCGCTC+AAGGAGTA
GACTACTCGGGTATCTAATCCTGTTCGATCCCCGCACTTTCGTGCCTCAGCGTCAGTCGCGGCTTGGTGCACTGCCTTCGCGATCGGCGTTCTGTGTGATATCTATGCATTTCACCGCTACACCACACATTCCATGCACCCCAAACGCACTCTAGCCCCCCAGTTTCCATGGCAGTGCCAAGGTTGAGCCCCGACATTTCACAACAGACTTGAGATGCCGCCTACGCACCCTTTAAACCCAATACATCCGGATAACGCTCGGAACCTCCGATGTACCGCGGCGGCTGCCACGGCGTTAGC
+
CCCCCGFGEGGCBFGDGFGFFFFFGAFGGFFGECFEGG?EEECCCFGGGCEGCEECCECC7:@@@@CFFDGGGDGF9FGGEBFCDCB8>@C:@EC<FDFFGFFC>CEFFFFGFDFEE>@CCDFFCFFCFE9DGG,==@DEC=ACDFFC>@@)7EDFFC>EEE@8,:EE72,3:A;C47AB,4:,>068>DC(28C>0<=CCF)),=8@DF747;21.;0.:4,31-7:BG0(9:2<AACE?(44).).2-.4(7.2,-(--/((9:2(,-((((.6.22,(3((-(,(().())22*-()
@M02996:162:000000000-B87FG:1:1101:11514:2100 2:N:0:TAGCGCTC+AAGGAGTA
GACTACCGGGGTATCTAATCCTGTTCGATCCCCGCGCTTTCGTGCCTCAGCGTCAGTTGCGGCTTGGTGACCTGCCTCCGCGATCGGCGTTCTGTGCGATATCTATGCATTTCACCGCTACACCGCACATTCCAGCCACCCCAAACGCACTGAAGCCCCCCAGTTTCGACGGCAGTGACCGGGTTGAGCCCGGAAATTTCACCGCCGACTTAAGGGGCCGCCTGCGCACCCTTTAAACCCAATAAAGCCGGATAACGCTCGCATCCTCCGGATACCCGCGGGTACTGCGCCGCGGGGCGC
+
CCCCCFECEGG@CGGGGFGGGGFEFGGGGG@FCBCCC+8CFECCCFGGFEFGFFGCFFFC@FC@7>BECCFGFFGGFCFFEEEF=EF>C>BB4E=A?C=DF5FCD?EED=E9FGCEBADDDEG=+=7BC;FGDDGD?@CCD=?66>AEAC5)7@CFCECEGD=3=6CC:ECDC8526+1;:BE2<7;C4=E45<57<CFA4CAFFE>19><<<F2@05/-24,((392,/4(*5<>).;8(3()1)).*-.-(89>-(--,)-(/.)523,(-())492(((,()).)(--()./**(,(
@M02996:162:000000000-B87FG:1:1101:11531:2107 2:N:0:TAGCGCTC+AAGGAGTA
GACTACCGGGGTATCTAATCCTGTTCGATCCCCGCGCTTTCGTGCCTCAGCGTCAGTTGCGGCTTGGTGACCTGCCTCCGCGATCGGCGTTCTGTGCGATATCTATGCATTTCACCGCTACACCGCACATTCCAGCCACCCCAAACGCACTCAAGCCCCCCAGGTTCGACGGCAGTGACCGGGTTGAGCCCGGAAATTTCACCGCCGACTTAAGGGGCCGCCTACGCACCCTTTAAACCCAAGAAATCCGGATAACGCTCGCAACCACCGTATTACCGCGGCTGCTGGCACGGGGTTAGG
+
CC9CCFDCEGG@FGFFEEFGGGFFFEGGGEFFGEGC7CBFGEECFGGFFDFGFEGGFFCEFGC:F@CEEGGGFGGGFDFGGCEEDCE+>@@7@E49,?6A=@;8DCBFFFGFCGFGE:?DDDF@CEEEG9D=DEGDDDFDC=>>FE>:?C0)DBFFGGGCEC@*49C5;E5AG3DE)+4;:BE/=1528FG3B;32-<FB<CF6;)(,-)9):@7)479-*,(-4?F6(:4-04><AFGGF0(2@<2-9,084).9,-(,-/-(13(484((.().4:--23(-().(-4)10./**,((
@M02996:162:000000000-B87FG:1:1101:14167:2110 2:N:0:TAGCGCTC+AATGAGTA
GACTACCCGGGTATCTAATCCTGTTTGCTCCCCACGCTTTCGAGCCTCAACGTCAGTTACAGTCCAGTAAGCCGCCTTCGCCACCGGTGTTCCTCCTAATATCTACGCATTTCACCGCTACACTAGGAATTCACGTACCTCGCCTGCACTCGAGTTTGACAGTTTCCAAAGCAGTTCAGGGGTTGAGCCCCCGCATTTCACGTCAGACTTGCCCTACCGTCTACGCTCCCCTTACACCCAGTAAATCCGGATAAGGCTTGCCCCCCACGTATTACGGCGGCGTACGGGACACAGTTACCCG
+
CCCC@FEFEED@CFGECEGFFFFE<EEGGEFFEGGGGDCFAE,@CEFGFFFGFFFEFFFFCFDGFFEFFFGGDEEGFGFGGGCECEE@CBBF>,CAEFGGGBFFFE8@C>FGGDFEB>5CCEFDCF,BFFGFFG,==@E6=8*=++8,3+31D=+8,=DE;?9C8+CDDF,5::224<**:B>9BC19:CE=EF9>)21:<:06=:@))189>A=;BA<2=(6./.633:,/*)67<@FF3/.9*.)(/.0(,*)*(((--92:C((((-(..).(--,(-(,-(-4((,(()0+++).,(
@M02996:162:000000000-B87FG:1:1101:14147:2113 2:N:0:TAGCGCTC+AAGGAGTA
GACTACCCGGGTATCTAATCCTGTTTGCTCCCCACGCTTTCGAGCCTCAACGTCAGTTACAGTCCAGTAAGCCGCCTTCGCCACCGGTGTTCCTCCTAATATCTACGCATTTCACCGCTACACTAGGAATTCACTTACCTCTCCTGCACCCGAGTTTGACAGTTTCCAAAGCAGTTCAGGGGGTGAGCCCCCGCATTTCACCGCAGACGTGCCCTACCGTCCACGCTCCCGTTACACCCGGTACATCCGGATAACGCCTGCCCCCTACGAAGTACCGAGGCTGCGGGCACGGAGGGAGCCG
+
CCBCBFCFEGG@EFFG@@EFCFDCFEEGGDEFEGEB7B,CBCCCEEGFFGFF@EEGCFGFGFAFGGGGFGGGFGFG:FGFFF:FFC=8=,849,CEFGFFFFGDDFDFG6:;,@@F>>9=CEF,>FEAEA>9FF,?9E86?19?+,DEF+*1@=6+,@=EFC83C=FFFGCBF;+2+<CACE6@@7=;@5C)@>>2(,18*,((/?@1(2>@FFFF655(:(/776(39F(.2-8)57?*,(-(1-).*-0(4*45(((-(93:C(432((--6-)-(,,-.43-4((-((-)./**(((-
@M02996:162:000000000-B87FG:1:1101:20697:2127 2:N:0:TAGCGCTC+AAGGAGTA
GACTACTAGGGTATCTAATCCTGTTCGATACCCGCACCTTCGAGCGTCAGCGTCAGTTGCGGCCCAGCAAGCTGCCTTCGCAATCGGAGTTCTTCGTCATATCTAAGCATTTCACCGCTACACGACGAATTCCGCCTGCCTCTTACGCACTCAAGTAAACCAGTTTCAACTGCAGTCCAGATGTTGAGCACCTATATTTCACAGCTGACTTGATCTACCGCCGACGCTCCCGTTAAACCCAATAAAACCGGATAACGCCCGGAACCGACGACTTACCGCGGCTGCTGGCACGGGGGGAGC
+
CC@@@EFFFGF;CEE<@<C<ECCC<FEFAFBCEC@C@F88EC<CFGGGC?EE,6@FCFGGGGGBFEFGFFGGFGCF,ACE7CCCDDDFC8,,@,@=AFB:@+9=>B4A>>,C;@AFC=5=CE,+>FECG?B9DEECDGCFCD*6=DDC5+3)7@=,5=FEFC:87+5@C7,3@AG@AFEA9,@,3;=CCFEB9A+:7F96A?EED9>;<4C==+818B:(4/(229>6/=3973,6?ACC(4:)96).9-.4-7-2--(-,1((1(((-(((((.).(-,-4,-4,4212220)2**-(-
@M02996:162:000000000-B87FG:1:1101:12604:2140 2:N:0:TAGCGCTC+AAGGAGTA
GACTACCAGGGTATCTAATCCTGTTTGATACCCAGGCTTTCGTGCCTGAGCGTCAGATGATCTCTGGACAGCTGCCTTCGCAATCGGTGTTCTGTGACATATCTAAGCATTTCACCGCTACACATCACATTCCGCCATCCTCGACAGCGCTCAAGGGGACCAGGATCAATGGCAGTTCTCAGGTTGAGCATGAGAATTTCACCGCTGACTTAATCCTCCGCCTGCGCACCCTTTAAACCCAATAAATCCGGATAACGCTCGGGGCCGCCGGATTACCGCGGCTGCTGGGACGGGGGTAACG
+
CC@C@EEFGGG;CAEF@@@EFGE<FFFFFE@EFF,C8F8EFCFFFGGDFDFE@:CFCFGG@FAFGFGFGGGGGGFGCEGGCEECDEDBB86=>FEDDFDEF7E8CFEED;CFF@EF>>5=?EEF,AEBF9E9EGEDG@,DFEFGG>5?5+*)@>DGCEEGGG8+@9FFG,=:@DD,9D*?D,@,C:@CBG,*;?=>*71CEEFDB0>85<CCE39B:9;04:0/05>>B8@0;769=@F=;6(/=<6?6306/=70/.,/.13(12(31-(((-...---6>4--,5810(30)***((.(
@M02996:162:000000000-B87FG:1:1101:10366:2149 2:N:0:TAGCGCTC+AAGGAGTA
GACTACTCGGGTATCTAATCCTGTTTGCTCCCCACACTTTCGTGCCTCAGCGTCAGTAACAGTCCAGAAAGCCGCCTTCGCCACTGGTGTTCTGCCATATATCTACGCATTTCACCGCTACACATGGAGTTCCGCTTTCCTCTCCTGCACTCAAGTAACCCAGGTCAAAGGGCTAACATTGGTTAAGCCAATGCCTATCACCCTAGGCTTAGGAAACCACCCACGCACGCCTTACGCCCAAAAATTCCGGATAACGCCTGACCCCTACGTAGTACCGAGGCTGCTGGCACGTAGGGAGCGG
+
CCC@@E9FEGGCBEDE@@@FEFDC@CEGEE86CFGEDF,;<CFCBFFGGF,@,B@CCFFGGGCGFCEFCCGGGGFGCGFBCB@FCDF,?6,9E,@E8,9,A+@?>FEFE=,A,@<FCA?GGDFG,C:::44,@=>DC@=E8:DFD9:AD60)@@D@DGGAFED+6*=D9E,9@*=A?D*5>D@6,A;==FE);?C@*,*;;D88=*:3)*;83=5AC>D<1)/<507-(1(5*>3-2(=C6(/()(1)0.2/;8756((/(9217(-32:>04-6)((,-((.-).4(326.)0***-,(,
@M02996:162:000000000-B87FG:1:1101:17338:2161 2:N:0:TAGCGCTC+AAGGAGTA
GACTACCAGGGTATCTAATCCTGTTTGCTCCCCACGCTTTCGAGCCTCAACGTCAGTAATCGTCCAGTGAGCCGCCTTCGCCTCCGGTGTTCCTCCCAATATCTACGCATTTCACCGCTACACTGGGAATTCCACTCACCTCTCCGACAATCTAGCCATACAGGTTCCAAAGCAGTCCCGCAGTTAAGCCGCGGGCTTTCACTTCAGACTTGCATGGCCGGCTACGCTCCCGTTACACCCAGTAAATCCGGAGAACGCGTGCCCCCTACGTATTGCCGGGGCTGCTGGCAGGGAGGTGAC
+
CC<B@EFFFGD-CFFEC@EFFFCCCFCFEECDCFCB7;;@FCFDEEGGFEFG@B@CCFGEGGFGDEGGGGGGGGGG:FFDCF,CDCD@=88,@5CFEGDDEECD>FDFE@+C9=C?>>9?CFF@=FCFE,8EFFF?DGGG=DFFFCBC?++),8BEFGEFGG=,69FGGGG?EDGEFG@E>CC@9CACEGG>EAGF9,8B51**.;C<@4C44A?+8:<.*.,63;>(4:6(1,4:<A8C2?3<F4647-58(739-((--*-47;(144()).))--(-(3--3,52-.(-0)2/*-))
@M02996:162:000000000-B87FG:1:1101:12824:2285 2:N:0:TAGCGCTC+AAGGAGTA
GACTACCGTGGTATCTAATCCTGTTTGCTCCCCGCACCTTCGCACCTCAGCGGCAGTCATCTGCTGGTAACCTGCCTTCGCCATTGGTATTCTGCCAGATATCTACAGAGGTCACCCCGACACCTGGAATTCTGATTGCCCCTCAGTGACGCTAGTTATGCAGGTCTCAACGCAATTCCGGAGGTAAGCTCCGGGAGGTCACACCAAGCTGGCAAAACCGCCGACATGCCCTGTACGCCGAAGAAATCCGAACAACGCTCGCAACTGACGAGTAACCGCGGCTGCTGGAACGTAAAAAGAG
+
AB-6@6C@,;:-;,A,;<,,C<C;,6CF9@,,6@@@:F,,4CFE@@,E<BCC+6@C,CE9F,EFACCCCEFGDB4A,C9CB8=,@=A:?,,,@,CCFEF,?=D8>F;AD,,494,,9)*6==4D8EACA,,,,6E8?EF4DD*=DFCF?F*)+6=,3@DA;=D,1;+,=DE?C>G+0D7?83@*34;C*53:?>DA)**0:,96=FF=6)*--A=FD42.16(.61/73+3/*5-.22**-304<()-*-047></-(,(-/-4)(,5(-(,-(...((,-((-(),.,,.,00/*+.2((
@M02996:162:000000000-B87FG:1:1101:12839:2301 2:N:0:TAGCGCTC+AAGGAGTA
GACTACCGGGGTATCTAATCCGGTTTGCTCCCCGCACCTTCGCACCTCAGCGTCAGTCATCTGCTGGTAACCTGCCTTCGCCATGGGTATTCTTCCAGAGATCTACAGAGTTCACCCCTACACCTGGAATGGTGATGGCCCCGCAGGGACGCTAGGTATGCAGGTCTCAACGCAATTCCGGAGTTAAGCTCCGGGAGTTCACACAAAGCTTGCAAAACCGCCGACCAGCCCGTTACGCCCAAGAATGCCGAACAACGCTCGCACCGTACGGGATACCGCGGCTGCTGGGCCGGGAGACGCG
+
AB-@8CCC+@C6B,B,66,CC+@++-8?,,,,B@7F+C,,,9CE@+<F6=C@8,8B<<F9F,CF6CACE@FGFFE<,49?=6?:,4=C5,,,9,9CEFG,?+,+,?4=@,,9,9,:,1*6=>FE8A8<DC,,94@D+@=8?A>>83)83+*)6>?,7E,@C;1,4;+,5EFD5??*057CE5:*,58>:,5:A>DB=<)/71>@(23;;*:38F?@3)*.*6.3-((..*-,).-(-(**,2(:<)-)2-0-4541--(--),(1(4-(((,(((),((-13(-()300((,))/**(,-(
@M02996:162:000000000-B87FG:1:1101:23407:2371 2:N:0:TAGCGCTC+AAGGAGTA
GACTACCGGGGTATCTAATCCTGTTTGCTACCCGCACTTTCGAGCATGAGCGTCGATAAGTCCCCAGCAAGCTGCCTTCGCCATCGGTGTTCTTCCTGATCTCTACGCATTCCACCGCTACACCAGGAATTCCGCTTGCCCCGGAACTATCCAAGAGAAACAGGCCAGGCGGCAGGTCCGGGGTGGGGCCCCGGTATGGGACAGACGGCTTGCAGCGCCGCCGGCGCTCCCTTTACGCCCAGTGAGTCCGAACAAGGGTGGCACCACCCGTAGTACCGCGGCTGCTGGCACGAAGGTGGGG
+
CCBC@FFEDGG@B@@<;EFAC<CC,6CE9C@C@ECGC+,,,@FEFB@EEFFE@@@C,EEF@FFGGGGGEFEDEECE9EEDF@E7D@C,?,,,,,CC,EF,,9=+@FFC>8+9,@<EC59=?98=DFEFC=,47=C++6+@8D*=DEF,5+48=D?CFCGGFF@,@?CF;D*3;ADE@?=?CEG=*:9D@7*6AF)4(+7(4;:387(,4))4(1)0,0)4/((,2>>((2((*).4::5/8B27/)-.0,.46:(*((((-*()/(-((---((..68-4,((,(,5,(3)307?:+(((,
@M02996:162:000000000-B87FG:1:1101:23426:2374 2:N:0:TAGCGCTC+AAGGAGTA
GACTACCGGGGTATCTAATCCTGTTTGCTACCCGCACTTTCGAGCATGAGCGTCGATAAGTCCCCAGCAAGCTGCCTTCGCCATCGGTGTTCTTCCTGATCTCTACGCATTCCACCGCTACACCAGGAATTCCGCTTGCCCCTGAACGATCCAAGAGAAACAGGCCAGTCTGCAGGTCCGGGGTTGGGCCCCGGTATTGTACAGACTGCTTGCATCTCCGCCTGCGCGCCCGTTACGGCCAGTGATGCCGGAAAACGCTTGCACCCCGCGGATTACCGCGGCTGCTGGCACGAAGGGTGCG
+
CC@@AEFEDED+@,,C;E<@<@@,,CEECEC,@C:FC+6<<@FF@C<ECECC@@BC7EFF@EAFFGCEFEFDFDFC99AACBE7@CD4?,,,@,C?AEE=;+E+DFDFEC+@E9C?@@*=?EB=BEEGA7,;;D68>BF=8=5=FFF,:05)@DFGFFGGGDD,1<DF+6,?;;CF9CCDGGG**;=C>7*8?B)6(7;)93)<7;44:+2;(2);)1*.*6(/(63-,/--97-22(*29?)4*)).*-)-(0.2,(((-*48*(((4,(-(-)..(-41(370)3:2:?:07C**.4((
@M02996:162:000000000-B87FG:1:1101:19534:2388 2:N:0:TAGCGCTC+AAGGAGTA
GACTACTAGGGGATCGAATCCTGTTTGCTCCCCACGCTGTCGTACCTCAGGGTCAGTTACAGTCCAGAAAGTCGCCTTCGCCACCGGTGTGCCTCCTGAGATCTACGCATGTAAGCGCTACACCAGGAATTCCACTTTCCCCTCCTGCACTCAAGTCTTGCAGGTCGGAAGGCGAACCGGAGGTAAGCACCGGGCTGGCACCCGACGCGAACAAAACAACCTACGAACAGTGAACGCCCAATAAAGCGGGAGAAGGAGCGACCCCGACGAAGAACCGAGGAGGAGGACAGGAAGGAGGGCG
+
A@-68CCCDFD+7,,,8@,,,<;,,<CC,,,9,;7@+,,,,::C:,,C6=,@,,6C,CFFFG<<FAEFCCG,EC7:,,496,48@=:6=,,,9,@,99?,9+,,499+6,+9,9,:8=*604,@DFDCB,,,,@A++,,7?)*0=,:,;6+)@8=,7,,6368,60=+=BED,*=ED7::>:1*2:63*,4:?>?(/*)7*4((.2:1()946F?<(79?*(.(3(.4(*).*5).-,*/-(.-*)-(/(.(47(*.((-()(,/(4(,((((,((,(,,(-4144(,.(((.0***(-(4
@M02996:162:000000000-B87FG:1:1101:14317:2405 2:N:0:TAGCGCTC+AAGGAGTA
GACTACCAGGGGATCTAATCCCGTTCGCTCGCCGGGCTGGCGAGCCGCAGCGGCAGGTACAGGCCAGAAAGCCGCCGTCGCCACTGGGGGTCCGCCTAATAGCGACGCAGTTCACCGCTACACTAGGAAGTCCGCGTTCCTCTCCTGCACGCAAGAACAATAGGTTCGGTCACATCACGGGGGTGAGCCCCGAACGGTGAAGAAAGACTAACGGTCCCGCCTACGATCCGGGAACGCGGAAGAAGTCGGGACAACGCCGGAGGCCGACGTAGGACCGCGGCAGCAGGCACGGAGGGAGACG
+
@66,8;;CCEC+@,6;;6C,;C8,,;8@,,++++7@++,,,@@:8++86=8@++=B+CEAEG,FGFFGGCFDFE+@++@6++4@86<,44++6+8@C@=,7+=0=@@+:++,,3,,45<033,,@FCC<2,,6::32*/:+6+**?866686E8CFCFGG+</,4+;>3*=)+1+3978>DE**:932(*2-<79((*)44:67<?B()*25(885()11708(4(-.4*(4)4364(*2(,,.)--(/,748>(5(((-()-,1,-,2(,((,5(3-,1,(-((.,-.(,()0***-.-:
@M02996:162:000000000-B87FG:1:1101:18980:2423 2:N:0:TAGCGCTC+AAGGAGTA
GACTACAGGGGGATCTAATCCTGTGTGCTACCCGCACTTTCGAGCCTCAGCGTCGAGGAGTCCCCAGCAGGCTGCCTTCGCCATCGGTGGGCTGCCTGATCTCTACGCATTCCACCGCTACACCAGGAATTCCGCCTGCCCCGGAACTATCCAAGAGACACAGGCCAGGCTGCAGGTCCGGGGGGGGGCACCGGGAGGGGACAGACTGCGTGCGTCGCCGCCGACGCTCCCGGGACGCCGAGTGAGTCCGAACAACGCGTGCACCACACGGATTACCGGGGCTGCGGGGAAGAAGGGGGCG
+
@@886C@CCDD+@,=,66,;,6;6,6;E966,,88@@+,,,8CCB+,;@?CB,,7@+@FGEFGAFA@E@DFGCB:,,,49668,@=@,8+++9+8=,9=,,2,+9<>@4649,9,48=*0694@DFD==,,,6D=D+@,6DD9DDEB,3+13>@CFGGFGFD=,@BCE5>,3*3CF**:ADCE**/17-*24>:)4,*0(-*4::.,.4)123>,0()1-/4,,-42(,*-4)(-(3(**-7(-9))-*-.3,),*---(-/4)0.-(2---((..)-(,,4(-((--(((-./0;*(2(-
@M02996:162:000000000-B87FG:1:1101:17008:2445 2:N:0:TAGCGCTC+AAGGAGTA
GACTACCGGGGTATCTAATCCTGTTTGATCCCCGCACTTTCGTGCATCAGCGTCAATAAGCGCGTCGTGAGATGCCTTCGCAATCGGTGTTCTGTGTAAGATCTATGCATTTCACCGCTACAGTACACATTCCTCCCACGGCAACGCCAGGCCAGCACAGCAGGTTCAACGGCACGTTACGGGGTAAGCCCGTACATGTCACCGCTGACGGGCAAAGGAGCCTACGAACCCGTGAAACCCAAGAAAGCCGGAGAACGCGCGAAACCTACGAAAAGCCGCGGATGCGGGCACGGGGGGAGCG
+
@@-8@CECDCD+@<@,C<,<<@C;,CCF@<,@C@@C@B,,A8C@,@5C@BEC,8@@,EFGGGE7@F@@?DGGGD<,,,=A:=@@D=C,88+,@E@?5?E,9+9+95=?;,,4,9,9>>*==B:4@EC<?,,,@6@DDG88CAFGFGF7@6*)64=7CFG,,:8+4*3<;EE9@97C*3:9:CD**26870=:)8*2),3)91346.623))((.6).)2.*,(.,4(4(*,(*(-,.),*-:(,8:03*-)-(0.*--(-,)-().(((4(,(((((,,,2((,.,-2(((,.)1**3(.(
@M02996:162:000000000-B87FG:1:1101:11095:2458 2:N:0:TAGCGCTC+AAGGAGTA
GACTACCGGGGTATCGAATCCTGTGCGATCCCCACGCTGTCGTGCCTCAGCGTCAATGCAGGCCCGGCCAGCTGCCTGCGCGATCGGGGGGCTGTGGCAGAGCGATGCAGTTCACCGCTACAAGCCACATTCCGCCGGCCGCGACCGCAGTCAAGGACACCAGGATCAACGGCACTGCGCCGGGTGAGGCGGCGGCGTGCACCGCTGACGTAGCGCCCCGCCTGGGCACCCGGGAAACCGAAGAAATCCGGATAAAGCGCGGAACATCCGTAAGACCGGGGATGCGAGGACGGAGGGAGGG
+
@@668CC@CDD+8,6,96@,6C@,,;@C,966,;@@+8,,,::@,6,;@?CB6,@@,CCFGGGGGDCC+=C@EB==,,@>+888D=@DC+**4>6<D*2*6),)486*>,,,,4,842)1::,>21:,4,++5<87DC*/)-<D5E9?B)0(<:7F=:F=8=./:)2CC;E5*89*9=();8:/*1,*(2:6B:)4(*)(4+86()-,4)/,()-)()1-2((-(,(41*(,)(--8(,*--43??))*-.1(0.*.)(-,)-()(.)(--,((.,(-((,(,-.,(-(4,,..18132((
@M02996:162:000000000-B87FG:1:1101:11107:2472 2:N:0:TAGCGCTC+AAGGAGTA
GACTACCGGGGTATCTAATCCTGTTCGATCCCCACGCTTTCGTGCCTCAGCGTCAATGCAGGCCCGGCCAGCTGCCTTCGCGATCGGGGGGCTGTGGCATATCTATGCATTTCACCGCTACACGCCACATTCCGCCGGCCTCGACCGCATGCAAGGACACCAGGATCAACGGCACGGCGCCGGTGGAGCCGGCGCCTGGCACCGCCGACTGAGCGCCCCGCCGGCGCACGCCGTGAAACCAAGAAAACCGGGAAGAGCGCGAACCCCCCGAAATACCGCGGCGGCGGGCACGGGGGGAGAG
+
A<868CEEDED+@,<,<<@<<@@;,ECF,;6@8E:@78,,,@C@CD,B<ACC,,@@,CEFGGGGGDDF@@FFF=A8,,D?68=7@?CDD+*3>BDCFFC,7+2+5,67>2,,,6,845)299,=CEF*<,++?9;DDE***47DC842)*))3<>FGGGGG73*:)9>D8C>*75*7C93*17**/-/(1C0;574-*)..+,32)4(1)).59177)),*-,-(,37(*,(),(-4),*(4(.720(*-.((.(*..(-,)(()(((,-((((--)((,(-4(,,-,((-(.)12*-3((
@M02996:162:000000000-B87FG:1:1101:15398:2482 2:N:0:TAGCGCTC+AAGGAGTA
GACTACCGGGGGATCTAATCCCAGTTGCTCCCCCGGCTGGCGTGCGTCAGCGGCAATAAAGGCCCAGTAATGCGCGGACGCCACCGATGGGCCTCCTGATATCGAAACAGTTCACCGGTACACCAGGAATGCCCATTACCGCTACCGCATGCTAGCCTACCAGGATCCAGGGCAGATCCGAAGGGGAGCCGCGGGCATTAAAACCAGACGGGAAAAACAGCCAAGGAACGCGGTAGGCGGAAGGAGTGCGGACAACGCGTGCACACGGCGGGATACGGCGGCTGACGGGACGGGGGACGGG
+
@@-,8;C@CDD+@,6,66;,,C6,,<;=,6,,,67:+8+,,887,+4@6?C>++6=,CFGGGGCEEC:??,CFCB@+8=>8+4@D=:+8+,,6+@F==>,75,+6B36=,,,33,,41933=,@CFDCC,,3:,@;:E7,*/997>(C/*))62=@C7<6:75*C);77?05*.::68<AB;***1-/2**-05C9(**.5+-.25(,-)*(-)4>?B*.*4(4(,34(/(()--(,,**-1717..(*-),,).*-(---*-.*44(4((((-(.(-((20--((--(-(-0)*2*(((-
@M02996:162:000000000-B87FG:1:1101:20052:2569 2:N:0:TAGCGCTC+AAGGAGTA
GACTACAAGGGGATCGAATCCTGTGTGCTCGCCCGACTTTCGCGCCTCAGCGGCAGTGCTGTTCAAGGAAGCCGCCGTCGCCGCCGGTGTTCTGCAGGAGATCAACGCAAGTCACCGCTACAGCCGGCATGCCGATTCCCTCTCCCAGACTGGAGGCCTGGAGGTTCAGACGAACGTTCCGGGGGGAGCCCGGAGAAGGAAGATCGGACAGGCAAGACCGCCGAAGCGCGCGGTACGGCGGGAAAAGCGGAACAAAGCGTGCGACCAGAGGAGTAGAGGGGAGAGAGGCACAGGGGAGGGG
+
A@-66;CEDFD+@6,,86,6@6;,,6CE,,,++88@++,,,8B@7+,B6=6@++7@,CC,E9,AFAEFFC,AE>+++6+@48+@E@:6=++,@ACAFFC46*,2,:8+6++8,35,8:*663,68<3+33,,3@E5*3,35)009F:F9;*)6:>*4:,::85*4);:@C@?*2/1.*,;BCC**/37(:*7>>D>(0)(,*4)-)3325*,(048:)*-2(----(,(*-4),,(-(**,4(2<136),0335(*.(,(-*-()((((.-,(,()-.((1,((((-2((.,.)*/*(((,
@M02996:162:000000000-B87FG:1:1101:20031:2582 2:N:0:TAGCGCTC+AAGCAGTA
GACTACAAGGGTATCTAATCCTGTGTGCTCCCCCGACTTTCGCGCCTCAGCGTCAGTGCTGGTCAAGGAAGCCGCCGTCGCCGCCGGGGTTCTGCAGGATATCAACGCATGTCACCGCGACAACCGGAATGCCGAGTCGCTCTACCAGACTCGAGACCTGGAGGTTCAAACGCAGTTTCCGGGATGAGCCCGGAGAGTTCACCTCTGACAAGCAAACCCGCCTGCGCGCCCTGTAGCACGGGGAAATCGGGAACAAACTGCACGCACCAGTGTGACTGCGAGTGCAGGGACGAGGGGCGCG
+
AC@B@FE@CDC-C@9,66,,66@,,<C,,,,,,+66++,,,8,78+8B<4;@,,68,<,,<@,<CFG?AE,,E>C7+++>@:+>C=>+4+6,4AAAF8=A4+9+,484=++9,8,,8:*=06+6>+++++,,6CECF>*3*0*+52073**.469,44,,,,-*4)4A+,52/:)2++1;>C=*4157)2A(00>9(+*.6+))(*,6<40(()()()*-/(-((--,18(,*.)))),*(((4..)-*()-4)(*(().)*((14((((),)).)).((,((,)).,(-2,))/**,(((
@M02996:162:000000000-B87FG:1:1101:20052:2589 2:N:0:TAGCGCTC+AAGGAGTA
GACTACAAGGGGATCTAATCCTGTGTGCTCCCCCGACTTGCGCGCCTCAGCGGCAGTGCTGGTCAAGGAAGCCGCCTTCGCCGCCGGTGTTCTGCAGGAGAGCAACGCATGTCACCGCTACACCCGGCATGCCGATTCCCGCTCCCAGACGCGAGACCGGGAGGTTCAGACGCACGTTCCGGGGGGAGCCCGGAGATGGCAAATCAGACACGGAAGACCGCCGACGCGCGCGGGACGCGCGGTAAATCCGAACAAAGCGTGAGAACGCCGGAAGGCCGCGGGTGCGGGAACAGGGGGAGGG
+
@B@<@CCEFFD+@,B,66A,,;@,,<;@9,C,,@7@@+,,,7@@@+,4;=:@++7@6CE<F,:CCDEFCC,AFB8+,,@A,8:BCCC+6++,9AEDFFC+A*+24:>66++,,3,,88*6+=,@@+3+>+,,@CC97D,3*)*3*D:C63*->:7*4:*5*:2*=;*<@C<;*:9/)*4?8CC**/-9(*2475C>(+),.+().*548>*3(037<42-*-,4(409(*,()(--2-**,-,(0-)-*-04(../.,-,-*-.*.4((-(-(((((,(,(((-((--((,,.)1*/-2(-
@M02996:162:000000000-B87FG:1:1101:23890:2616 2:N:0:TAGCGCTC+AAGGAGTA
GACTACTGGGGTAGCTAATCCTGTTCGATACCCGCACCTTCGAGCGTCAGCGTCAGAAGTACGCCGGCAAGCTGCCTTCGCAATCGGGGGTCTTCGTGATATCTAAGCATTTCACCGCTACACCACGAATGCCGACGGCCGGGCGGACGCGCAAGCTGAACAGTTCGCGACGCACACGCGGGGGTGAGACCCGGGATGTCACAAAACGCTGAGGCAGCCGCCTACGGGCCCATTACACACAAAAAATCGGGAAAAAACCAGGCCCCGCCGGATTACCGGGGCTGGTGGCGCGGAAGAAGGG
+
B@<A@EFDFFD+8,6,<CBC<C@66=@F<<@<CC:B:@,,4CC@@@+B@@CB,6@C9ED,CE@FF@@@BCCDF?4=,,=A:BF=8=@F:+8+9,8=4BE:=9=+@?=,7,,,33<,>5*6=>,@++6@=>,,6@+3+*5@*-:?C1/*2:),=:/4+<<9<<8,007*/**0*<)7)/17>C=**139)+/.77D((*)).+6705:-,)14()(81)7-*(--.-(((*-(*).).-,248((72(.*-),-)4*--(..*((*((,,,,,((..-,((,((-(..,.(((7)*1*58((
@M02996:162:000000000-B87FG:1:1101:23689:2640 2:N:0:TAGCGCTC+AAGGAGTA
GACTACACGGGTATCTAATCCTGTTTGATCCCCGCACCTTCGTGCCTCAGCGTCAGTATCGTTCTCGCCAGCTGCCTTCGCGATCGGTGTTCTGTGTCATATCTATGCATTTCACCGCTACAGGACACATGCCGCCGGCGCCGAGCGGACTCCAGACCGCCAGGATCAACGGCAGCCCCACGGTTGAGCCGTGGGATTGCACCGCTGACTTAACAGTCCGCCTACGCACCCGTTAAACCCAAAAAATGCGGAGAACGCATGCAAGCTCCGGAATACAGAGGCTGCTGGCAAGGGGGGAGCG
+
B@@<@EDFEDD+7,@,CF56,,@;,<CF@,6,6@@F@@,C8C@C8<,B6E,@86@B,C,6B6,A@9@C+@B@@B<F,ADABBF@ECC4=48,@E;A9CE,A+=+9<9C>4,,,499@>*=8=A@EDF=:,,4@@@8CD6C>5:=+@8*:*3)7@CFF;E*>C5*=)6CF8C>5>C*;5:;:BE/*26C)0:(7>/4(*))6+33-)4-.*06:*67)**-*((-4898(*4-12-:A>,*4((.02()*479(..*((((-*).*()).-(-(()6)6-5((..().441)35)//*-44(
@M02996:162:000000000-B87FG:1:1101:15063:2664 2:N:0:TAGCGCTC+AAGGAGTA
GACTACCAGGGGATCTAATCCTGTGTGCGCCCCACGCTGTCGAGCCTCAACGTCAGGTACAGGCCAGCAGGCCGCCTTCGCCACCGGGGGGCCGCCTAATATCTACGCATTTCACCGCGACACGAGGAATTCCGCCTGCCCCTCCTGCACGCTAGCAGGGCAGGTTCCAAAGCAGTCCCGCAGTGGAGCCGCGGGCGGTAACGTCAGACTGGCTCTGCCGGCGACGCTCGCGGTACACGCAGTAAATCCGGAGAACGCGTGCCACCTACGAGTGACAGGGGCTGAGGGGAGGAGGAGAGCG
+
@@-68CCEEDD+@,<<;<@6,@@,,6CF,+,++88@7,,,5:F@:+,B@=CB,6@@,<EFFG,AFDCFCDFFFC@:,?,?,8:@E=@+:+*3>*>CCEC,@+,+4=;*:**7,6,847)8:8<*=FDC>+++3<;D5EF;C:5<D65<5C)(119:CGGDCC<*/*:72<CF86F:0>7>?E:/30.9.2C>EBGF(*0(,+(((0848)0.()5)540-24(4(39((*-2)-4(46+*,3-676))2-.--73*--(,-*-)*,..,8((((...4(,(-((.((-(((,))1*242:4
@M02996:162:000000000-B87FG:1:1101:13129:2706 2:N:0:TAGCGCTC+AAGGAGTA
GACTACAAGGGTATCTAATCCTGTGTGATACCCGCACCTTCGAGCGTCAGCGGCAGTAGCGGCCCAGCAGGCTGCCTTCGCAATCGGAGTGCTTCGTCAAAGCGAGGCATTTCACCGCGAGACGACGAAATGCACCTGCCTCTCACGCACTCAAGAACACCAGGTTCAACGGAAGGGCAGACGGAGAGGGACGACAATACACAGCAGACGGGACAACACGCATAGGAGCCCAGAAAACAGAAGAAATACGGAGAACGGACGGGACCGCCGAGAAGCCGGAGGAGGGGGGACAGGGAGAGAG
+
A@<,8CCFFFD-;,6,6,;;<CC;,<CF,6;,,7+@+8,6,9CA@84@8=C@++6@9CFEGGGGG:AFCFGGDC7,,4,A?@C,@=CCC+,,499>A+++,+,+@+4447,,,,,,6:*=+6+@EC@>C+,,7;@D+@,,5)*+38:50;*)@39ECCGC7*7*4*3<C,*2*2:*)8:?8,4**165(=E?)014(,+..+.4:)42()*-3.:.3)*,2((-),)((*-(1(,).(+*.,(493))*,.--0(*-(((,/((),(((-((((((.-((,,--(-(((,,(0)8**,,-4
@M02996:162:000000000-B87FG:1:1101:10680:2711 2:N:0:TAGCGCTC+AAGGAGGA
GACTACCCGGGGATCTAATCCTGTTCGCGCCCCCAGCTGTCGCGCCTCAGCGGCAGGAACGGCCCAGCAGGCTGCCTTCGCCATCGGGGGGCTTCCCGAGATCAGCGCAATCCACCGCTACAACGGGAAGGCCGCCTGCCCCGACCGCACGGGAGCCGCCCAGGTCGAAGCAGGGCCGGGGGGGGAGACCCGGGAGGAGAGGGTGCGCTGAGGCAGCGGCCGACGGGCGGGGGACGCCGAGTGGAGCGGGAGAAGGCGCGCGCCCGAAGGAGGAAGGAGGGGACGGGGACGGAGGAGGAGG
+
A@-86=CFBCC+@,6,66;;9,;,,<BC+6+++@6@C,,,;:C@@6,46?CB+76@+BEFGGGE@:ECADGF,9+,,,9?48=8D=@4:4**4:8CEC<*400*384*3**,++,24()/100<CGD88***18/9*A***-.9C84:7/)(1*1*2::5/*./39/:<CE)*0C*7D>DCC5*2)2*,1*(0.1((*0328(((),(()).4)4>?35(*,4(,(-(-*-4)7;-,-*2(--(0(.(515-47(*,((--14()(((-,((((((-(,,(-(,-,4(33--.02**--(-
@M02996:162:000000000-B87FG:1:1101:19705:2717 2:N:0:TAGCGCTC+AAGGAGTA
GACTACTCGGGTATCTAATCCTGTTTGATCCCCACGCTGTCGTGCCTGAGCGTCAGTTGCGAGCTCGTGACCTGACTTCGGGATCGGGGGGCTGTGACATATCTAAGCAGGTCACCGCTACACAGCAAATTCCGGCCACGGCGAGCGCACTCTAGGCCGGCAGGAGCAAAGGCACGAGTGGAGATGAGACCCAACTGGGCAACCCGGACTGACCGAACAGCCTGCGCAACCGGTAAACCCAATAAAGCCGGAGAACGCGAGAAGCCCCCGGAAAAGCGGGGGGAGTGGGACGGGGAGAGGG
+
8@-,6;=C@CC-7,;,66,,,6;,,-;?,,,,,;6@+,,6,::@,,,;;=;@+,6@6CFAGEEFC,88C<<F@BC,,4,,,6>+9==6:++3@>3<FD=,3+,+5>3,3,*5,2,,44*9/93>,<<,42,,2>EG5E*8)6)9247*0/)(20:+2<E=*:2*:)177EF:*75C>)(089:+*2.7)+22>F5,(+)(.*-(4)416)*.3)-7(0).2-(.(422(*.(1-,344,/,4(.9:))*-)-,8,2-----)-(*.((--(,((.((-(((((((((,(.(,0)/*241((
@M02996:162:000000000-B87FG:1:1101:10690:2726 2:N:0:TAGCGCTC+AAGGAGTA
GACTACCCGGGGATCTAATCCTGTTCGCTCCCCCAGCTGTCGCGCCTCAGCGTCAGGAACGGCCCAGCAGGCTGCCTTCGCCATCGGGGGGCTTCCCGATAGCTGCGCATTCCACCGCTACACCGGGAATGCCGCCTGCCCCTACCGCACTCGAGCCGCCCAGGTCGAAGCCCGGCCGGGGGGTGAGCCCGCGGAGGAGAGGCGGCGCTGAGGCAGCCGCCGACGCGCGGGGGACGGCGAATGAAGCCGGAAAAGGCTAGCCCCCGACGTAGTAGCGCGGGGGCGGGCGCGTGGGGGGACG
+
@@668CCFBCD+@,@<;;,C@C@;,CBC7@@,:@7@,,,,59D@@:,B@DFC,6@B,CFFGGGGGDEFFCFG8D?8,,9A:??,@=@+=+**4,?7FC>1<),+28:::**7,2,846)7992=EGDC8*+2+8CCCF5*9:)9CF;E530(//9;CEGEC7.*+9C7>CC.*0CCEGFFDD**/*.*.**(85>,(*741883()-(,)11:3:E0)72:,7(,-94,*-()-(,(4*/((..*))(/-.,4)(*,(,.3*,(1,4(,328(-)--(,,(-4;(-1((-,-).1**-,,4
@M02996:162:000000000-B87FG:1:1101:23116:2743 2:N:0:TAGCGCTC+AAGGAGTA
GACTACCCGGGTATCTAATCCTGTTCGATACCCGCACCTTCGAGCGTCAGCGTCAGAAGTACTCCGGCAAGCTGCCTTCGCAATCGGGGTTCTTCGTGATATCTAAGCATTTCACCGCTACACCACGAAGTCCGCCTGCCTGGCGGACGCTCAAGCTGAACAGTTCGCGCTGCACACGCGGGGTGGAGCCCCGGGATGGCACAACAAGCTTAGGCAGCCGCCGACGGTCCCGTTAAAACCAATAAAACAGGACAAAGAAAGGACCGTACGGAATACGGGGGCAGCAGGAACGGAAAAAGCG
+
BCACBFEDEED+@,@<;CB@@EC;,CBF@EC<<CEFCF8<EDGE@@+CBCCC:@@CCFG6FF,CEFEFEEEFFDEF,ECD:CE=FDCEC++4@<EDEEB,4+@+@FEEF,5=9=5,@=*==94@>DCC:++,@=+=+D8>+3:=C+:+*3*1BEF@<@EFEF@,219=C8*:*?CCAD@BDGG**94C028:>DG9(*)(.0.:1>(.,)*6)64=33*-*-(4(6(,(24-/.(3:),;.4).9:).*4:6-030((((.*((*(-(--(,((.4(-(4(((--((((.(-55***,-.(
@M02996:162:000000000-B87FG:1:1101:15035:2757 2:N:0:TAGCGCTC+AAGGAGTA
GACTACCAGGGGATCTAATCCTGTTTGCGACCCGCACGGTCGAGCATGAGCGGCGATAAGTCCCCAGCAAGCTGCCTTCGCCATCGGAGGGCTTCCTGATGTCTACGCAGTCCACCGCTACACCAGGAATGCCGCTTGCCCCTGAACTACCCAAGAGAAACAGGCCAGGCTGCAGGTCCGGGGGTGGGCCCCGGGAGTGGACAGACTGCGTGCATCTGCGCCGGCGCTCCCGTTACGCCGAGGGAGTCCGAACAACGCGTGCACCCCACGGATGACCGCGGCAGGTGGAACGAGGGTGGGG
+
@@886C6@CCC+8,6,;6;6C,@,,6CA+@@++676+++,,@FC,@,5C5C@+67:+8BC,<CFGFCC==FG8ABA,,@?88=7@=:+8+++9,@EA<E,,+,66<>@C++8>3,:6=0===:6DFDF=3,,7=C?C?FFC8:@?CE,0**1>:9@C7CCCF5,4:CE9*,2/8CFA45?CDD**117(**3<>)42*7(.+.374).,)/-->)9)*2-2-(,(40(,*--1,,(3,**-600)-((2-0-(5(/-(((-*..*3(((---(,.)5((,16-4(,.1().3.)*2*-((,
@M02996:162:000000000-B87FG:1:1101:23106:2760 2:N:0:TAGCGCTC+AAGGAGTA
GACTACCCGGGTATCTAATCCTGTTCGATACCCGCACCTTCGAGCGTCAGCGTCAGAAGTACTCCGGCAAGCTGCCTTCGCAATCGGGGTTCTGCGTGATATCTAAGCATTTCAACGCTACACCACGAATTCCGCCTGCCGGGCGTACGCTCAAGCTGAACAGGTCGCGCGGCACACGCGGGGTGGAGCCCCGGGAGGTCACAACACGCTGAGTCAGCCGCCTACGCGCCCGTTGAACCGAATAAATCCGGACAAAAACAAGCACGACAGTGAGACAGCGGCAGATGGCAGGGAAAGAGC
+
BC9B8CCFCED6@,<,;C566,;,,-B?,@8,@@@FCB,,;CFE76+BBCFE,,@CAFG,CC,CEEDFFEF,B?<86,@?B?C7DD@ED++,9,4@4CC,99;6>CEE=,,,9=,<@>58=9==D7FCE,+,@=CD+D,@+198;+1+0038CBC,2@@C8=@,4@9?C>/8:?3:.>>BDEE*19<F:/*4<>DF(*),.+644)-3(0*429)9<4*-*4(,4-4((/,,/((-..+*-4(465).*-04(.1*.,-,(21(*((,,-))))-4,.(-(4(4().2(,(4))2**(((
@M02996:162:000000000-B87FG:1:1101:22666:2772 2:N:0:TAGCGCTC+AAGGAGTA
GACTACCCGGGTATCTAATCCTGTTTGCTCCCCACGCTTTCGAGCCTCAACGTCAGTTACAGTCCAGTAAGCCGCCTTCGCCACTGGTGTTCCTCCTAATATCTACGCATTTCACCGCTACACTAGGAATTCCGCTTACCTCTCCTGCACGCTAGCTAAACAGTTTCCAAAGCAGTTCCGGGGTTGAGCCCCGGGATTTCACGTCAGACTTGCTGTGCCGTCTACGCTCCCGTTACACCCAGGAAATCCGGAGAACGCTTGCGCCAGACGGATTACGGGGGCTACAGGGACGGAGGAAGCG
+
CC<ABEEGCED8B<@@@@E<@EA6@CCF9,,C@CFC7B;,<@FC@@,EDFFC9@@CCFGGGGFFGDFFFFFGGGFG,,9ABBCFGCC9:96,@,>EFEFD=D;,>FDBC8+9;=,9>8*==9,9EFCECA,9=FGDDGCD+8+AD,:A6D*138=CAFGGGC=,7=FCEGF?@FG2DFEFDDG+53:C8CEDBBGF9,*69>(0/09@B;17==*1;:=.*.,/)61//3((*,1(<)2*(((-04)-0-5:(73*-(,(,/(-*4(444-,--).(,((314,.).3(-(-0.***.3((
@M02996:162:000000000-B87FG:1:1101:20681:2780 2:N:0:TAGCGCTC+AAGGAGTA
GACTACAAGGGGATCGAATCCTGTTCGATCCCCGCGCTTTCGTGCCTCAGCGGCAGTTGCGGCTTGGTGACCTGCCGCCGCGATCGGCGTGCTGTGCGATATCTATGCATGTCACCGCTACACCGCACATGCCAGCCACCCCAAACGCACGAAAGCCCCCCAGGTTCGACGGGAGAGACCGGGGGGAGCCCAGAAATTGCACCGCCGACGGAAGGGGCCGACGACGAACGCGGGAAACAAAAGAAAGCGGGAAAACGCGAGGAACCGAGGGATGACCGGAGCACGGGGGACGGGGGGAGGG
+
@@-,6;CDEFD+@,6,8;;,@,;6,C@F,,6,,7+7++,,,8C@66;F6=,@+6@C6CFGGGG7>>C?D<CEC?<<++688==+@=:6=+++6?,=A?>+6*,+358,3,,,,6,,68*6=9,6CE:@<,,,,@FGFG6,<5?CD>>15;/(41860=EEC73=3*0/;*=5*8C*8D7;88=**/47(2*4>@F?)+*66+44;B>B6))44B:B>5)-*-(--4(-2*,,)(--3,,*.:(477(.),.-(0,*-((,,)-(*,(((((-(,.)(-((-2((((,,(4635)/**(,((
@M02996:162:000000000-B87FG:1:1101:24349:2785 2:N:0:TAGCGCTC+AAGGAGTA
GACTACAAGGGTATCTAATCCTGTTTGATTCCCGCACTTTCGAGCCTCAGCGTCAATCGCACACCAGCAAGCTGCCTTCGCAATCGGAGTTCTTCGTCATATCTAAGCATTTCACCGCTACACGACGAATTCCACTTGCCTTGCGTGTATTCAAGCCCATCAGTATCCACGGCATGCCAAGGTTGGGCCCTGACATTTGACCGCAGACTTAAAAGGCCGCCTACGCTCCCTTTAAACCCACTCAATCCGGATAACCCTCGCATCTTCCTTATTACCACGGCTGCTGGCCCGGAATTAGCC
+
CCCCCGGGGGGGGGGGGGGGGGGGGGGGGGGGGGGGGGGGGGGGGGGGGGGGGGGGGGGGGGGFGGGGGGGGGGGGGGGGGGGGGGGEEGGFFGGGGGFDGFGGGGGGGGGGGGGGG>ADDEFGGGGGGFGGGGGGGGGGGDDGD=>FDG?DDDGEFFGCCGFGGFGGGDGFGEC?FGEAEGEF7CBFCEC@F9CEFG+AEF2A)*5@FFCEF8*:BFD9E;234:289F;ECEFCEDFC(((30.::C>EFFF?*(((-,/2;CA49)).:A:<)),-,-4(-5471(-(()01<0)(5
@M02996:162:000000000-B87FG:1:1101:24401:2801 2:N:0:TAGCGCTC+AAGGAGTA
GACTACACGGGTATCTAATCCTGTTTGATACCCGCACCTTCGAGCTTCAGCGTCAGTAGCGGCCCAGCAGGCTGCCTTCGCAATCGGAGTTCTTCGTCATATCTATGCATTTCACCGCTACACGACGAATTCCACCTGCCTCTTACGCACTCAAGAACACCAGTTTCAACTGCAGTGCAGACGTTGAGCGACTACATTTCACAGCTGACTTGACATCCCGCCTACGCTCCCTTTAAACCCAATAAATCCGGATAACGCTCGGATCCTCCGTATTACCGCGGCTGCTGACACCGGGTTATC
+
CCCCCGGGGGGGGGGGGGGGGGGGGGGGGGGGGGGGGGGGGGGGGGGGGGGGGGGGGGGGGGGGGGFGGGGGGGGGGGGGGGGGGGGCFGF9EFGFGGGFGFGGGGGGFGGGGGGGG@DGDFFEDGGGGGGGGGGGGGGF?>DGGGDGEGDF?FFG8@FGCFB@GFGGGGEFGFDGFGFF9BCFFGDGEC5:???3AFFFEGE4>AEEFFGFFF48>AG(23<D@7>18E@;DFCFC@C=;(/)0)65>>E<?)60(---,/7(77)..,4(3(.4)324460-(..).))())*21().
@M02996:162:000000000-B87FG:1:1101:16060:2808 2:N:0:TAGCGCTC+AAGGAGTA
GACTACTAGGGGATCTAAGCCTGTTCGATCCCCACGCTTTCGTGCCTGAGCGTGAGTTGCGGATTAGTCAGCTGCCTTCGCAATCGGGGGGCTGTGACAGATCTAAGCATATCAGCGCTACACAGCACAGTCCGCCGAGGGCATCCGGACGCAAGCTCGCCAGGTTCAACGGCAGGGCCGGGGGGGAGGCCCGACAGATCAACGCTGACGTAACGGGGAGCCGGCGAACCCGGGAAACCCAAAAAAACCGGAGAACGCAAGAAGCCGACGGAGAGGCGGGGCTGGAGGGAAGGGGGAAAGG
+
8<-,6;;CECC+7,,,66,,6;;,,C@E,,,,6C7@+,,,,8;9,,,;6=6@6,8@,6E@FGG+,@C,66EEE?9?,,9A,@@4@=C+:+++5@,>DD=,5+,+3<5,3,,,,2,,45/33;,<,6<,4,,,?C:DDE**)(:*;<6*02)(:/7*30:CC7-*2**<:+;5*0>*7<,<CCC**1,1(2*4>@),(*1(,+4:6)4(.)*(478),))-*--3(-(-(*((),,4,3,*-3(.04(-*-04(03*,(---*..*((,(-(-((((-,((-((-((.-(((-.)/:*(,(,
@M02996:162:000000000-B87FG:1:1101:13690:2816 2:N:0:TAGCGCTC+AAGGAGGA
GACTACTGGGGGATCGAAGCCTGGTTGCGACCCGCACGTTCGAGCATGAGCGGCGATAAGTCCCCAGCAAGCTGCCTTCGCCATCGGGGGACTTCCTGATCTCTACGCAGGCAAAGGCGACACCAGGAATGCCGCTGGCCCCTGAACTATCCAAGAGAAACAGGCCAGACGGCAGGTCCGGGGTGGGGCCCCGGGATGGGACAGACAGCAGGCAGCGCGGCCGGCGCGGCCGGGACGCGCAGGGATGCCGAACAACGAGTGCAGGCGACGTGGTACCGGGGCTGGTGGCACGAGGGGAGAG
+
A@-8866@ACC+@,6,66,86,;,,-8A77+++7+8++,,,8E<66,5<?6@++76+8CF9CF@FCBC=AFG,9,,,,4A+86+96=+4+++6,8,9?=,3+,+>?B+36+6,,,,313038*;DFDC<,,,4::**B85C/):CC=,*+1(?:DFEGGF8C8*289=***0/.:E;;<>DCC**/(1(2*-75)4(27,.*4:<5(22)2,,7()(.)-*((,-2(((*(,)(--3(**,2(2).(,7-)-(0,1-((,,*.)*((-(-((((-.)((,22(-(..1.(33.)**/(((-
@M02996:162:000000000-B87FG:1:1101:13704:2827 2:N:0:TAGCGCTC+AAGGAGTA
GACTACTGGGGTATCTAATCCTGTGTGCTACCCGCACTTTCGAGCATGAGCGTCGAGAAGTCCCCAGCAAGCTGCCGTCGCCATCGGTGGTCTGCCTGATCTCTACGCATTCAACCGCGACACCAGGAATTCCGCTTGCCCCTGAACGATCCAAGAGAAACAGGCCAGGCTGCAGGTCCGGGGTGGGGCCCCGGTAAGGGAAAGACTGCTGGCATCTCCGCCGGCGCTCGCGGTACGACCAGGGATGCCGAACAACGCGTGCACCCGCGGGAGTACCGCGGCTGCTGGCACGAAGGGTGC
+
@@68@CEACDD+B,@,;<;,<C@;,;CF9@;6,@@@:7,,,@FCBC@@@ECB76@B+CFF@FGGGGEGFFGGCE8A+@88+8?4DCE,=+,,9,CE<BE,4+9==CD+=++9,9,B=>*6==4DFGDEC,,,@=@++D8@DD5@DEE,300:B8CFCGGFC1=,1@CE0*533;DG5?:DDDD4*12<4:?0>526(,234*63@5).:**,3;)<)/*-1-(,--(((*-,53,--(**,3(,.((.2-07;).*-(,-,*-5*3(((,(-(,(.)4-260,4()431,)3.0/:*.,,
@M02996:162:000000000-B87FG:1:1101:16059:2830 2:N:0:TAGCGCTC+AAGGAGTA
GACTACTAGGGGATCGAATCCTGTTCGATCCCCACGCTGTCGTGCCTGAGCGTCAGTTGCGGAGTAGTCAGCTGCCTTCGCAATCGGTGTTCTGTGACAGAGCTAAGCAGTTCACCGCTACACAGCACATTCCGCCGACGTCATCCGTACTCAAGCTCGCCAGGTTCAACGGCAGGGCCGGGGTGGAGCCCCGACAGTTCACCGCTGACGTAACGTGCCGCCTGCGCACGCGGTAAACCCAAGAAAGCCGGAAAACGCTCGGAGCATCCGAAAGACCGCGGCTGCTGGGCAGGGGGGAACG
+
A@-68CCFEFF+@,B,8,;6,<@6,CBE,,,,,;7@7,,,,:,@B,,5<=CB+,@B6<FDGGG7@@CC9CFGGDB,,,9A?==8D@C,?,,,@ACBF<?,9*4,9AEA9,,,,95,85*664,E,AE,9,,,8DADGGC+6)<6?E:830*0@8D:6@EEGD=3,3;C9@ED5?C*:D>ECDD**537(=@;DEG92,+9/+/:0049?3943>30-)*4/,(-(-(43*41),,-.-,*,4(158((0-57().*(,-(-)-(9(.).-((((.,.-(,((-,,),4(,235)*2*-(((
@M02996:162:000000000-B87FG:1:1101:24227:2839 2:N:0:TAGCGCTC+AAGGAGTA
GACTATTCGGGTATCTAATCCTGTTCGATCCCCACGCTTTCGTGCCTGAGCGTCAGTTGCGGATTAGTCAGCTGCCTTCGCAATCGGTGTTCTGTGACATATCTAAGCATTTCACCGCTACACATCACATTCCGCCGACTTCATCCGTCCTCGAGCTCGCCAGTTTCAACGGCAGTGCCGGGGTTGAGCCCCGACATTTCACCGCTGACTTAACTCGCCGCCTGCGCCCCCTTTACACCCAATAACTCCGGATACCGCTCGCACTCGCCGTATTACCGCCGATGCTGGGACTGCGGTAGT
+
CCCCCCEGGGGGGGGGGGGGGGGGGEF8FE:CFEFCFEGGGGGGGGGFGGGGGG:FCFFGGGGC7FCF<F<F@EGGGGGGGC7,@DFFGFGFGGEA<AAF:?FDG5CEDEGFEGGFCA5=>E9,,9,CEFGG98C+=+6+=;?=DF=A*=?D+@DG8,==CG=@ACFFFGCEG57F5=C5EGD>CD29)CE2)):(:CFFFG<098(:(9+;CF)+(2>.24:??,((-:99FF<)-);*(21>F2<<D?5((78F(-((()(-).(,-,7:::.444,-((,,36).((..7)**2(--
@M02996:162:000000000-B87FG:1:1101:24363:2845 2:N:0:TAGCGCTC+AAGGAGTA
GACTACAAGGGTATCTAATCCTGTTTGCTCCCCACGCTTTCGAGCCTCAACGTCAGTTATCGTCCAGTGAGCCGCCTTCGCCACCGGTGTTCTTCCCAATATCTACGCATTTCACCGCTACACTGGGAATTCCACTCACCTCTCCGACACTCTAGCTATACAGTTTCCAAAGCAGTTCCGCAGTTAAGCCACGGGCTTTCACTTCAGACTTGTATTGCCGTCTACGCTCCCTTTACACCCAGTAAATCCGGATAACGCTTGCCCCCTACGTATTACCGCGGCTGCTGGCACGTAGTTAGC
+
CCCCCGGGGGGGFFGGGGGGGGGGGGGGGGFFGGGGGGGGGGGGGGGGGFFFGGGGGGGGGGGGGGGGGGGGGGGGGGGGGGGGFGGGGGEGGGGGGGGGGFGGGGGGCCFGGGGGG>ADDFFGGGGGGEFGGGGDFGFGGDFGGGFGFGFFGGCFEGGGGGFEGFGGGGGFFFGGFGFFGGG9DGEFFC>@@EGFFGFFFGFFFFCFEFGF=FEF@FC9A>B=EDF@@GFFFF<96;C8=@@F;<57*3.,25<F(--,-94,99FFB(.,6:64)(---37912:2:<?F)0220)).
@M02996:162:000000000-B87FG:1:1101:19998:2857 2:N:0:TAGCGCTC+AAGGAGTA
GACTACTCGGGGATCGAATCCTGATTGCTCCCCACGCTGTCGAGCCGCAACGGGAGTATCTGTCCAGTAGGGCGCCGTCGCCGCCGGGGTGGTGCCTAATCTCTACGCATGTGAGGACGACAGTAGGAATTGCCCATACCCCTCCAGTACGCGAGAACAACAGGAGTCAAAGAAAGTCCAGGGAGAAGCCCAGGGAGTGCACTTCAAACGTGAGATGCCGGCGACGCGCCCGATACACCGAGAAAATGCGGATAACGAGTGACCCCGACGGCATAGCGGGGCAGAGGGCACGGAGGGCAGG
+
@@-,6;;C@CD+@,6,86,,,;C,,6<C,,6,,;6@+,,,,:C@@++8@46@+,6@,C9CCC,5C@C9C,CCA>84++48+86>C6486+++6+83,?33,+6+3<>+3++38@,:38*633+,8@C<=,,,7,@;CGC8@)*;>E:735*)*11<CCFC8=5,,/0+2?>@+2>F:7>+:87**2/7(2*/=>D(-*.)6+).)9:),)*-())*-**-*-(--,4(-*-4)4((-),*,4(-6.))*,.4().*-(-,-*-)*(,-(-(((-.))4((,43-,4-,(--,.)/**((((
@M02996:162:000000000-B87FG:1:1101:19980:2860 2:N:0:TAGCGCTC+AAGGAGTA
GACTACTCGGGGATCTAATCCTGTGTGCTCCCCACGCTGTCGAGCCTCAACGTCAGTATCTGTCCAGTAGGGCGCCTTCGCCGCCGGTGGTCTTCCTAATCTCGACGCATTTGACGACTACACTAGGAAGGCCCCATACCCCTCCAGTACGCTAGAACAACAGGTTGCAAAGCAAGTCCTGGGGTAAGCCCAGGGGTGGCACGTCAAACTTGCTAGTCCGTCAACGCTCCCGGTACACCCAGGAAAGACGGAAAAAGCGGGCCCCCGAAGGATGACCGGGGCTGCAGGGACGGAGGAAGCG
+
@@-,8CCF@CD+@,6,66,;C9;,,<;C,,,,6;6@+,,,;:DC@+,B<=;@,6@C9C,CCF@FGADC@,CFGE:+,,4A,,+@@CC4=++,9,9?,@=,,+9+48>8=++9C658==*6=8,,DFFCD,+,@ECC8E@>=D*=CG@,35*)+4;DCEFD@C@,40*,3DFA,9CF+56+>8C**238*447AFD((*)(/0((/8?E3*+/)19+/++/*/(---(((*-4)(-,6),*,31?>:((*-.4(0.*-(-(,/,(14,7(4(.)...(,((,(--((.1(((,))12*.2(,
@M02996:162:000000000-B87FG:1:1101:24222:2861 2:N:0:TAGCGCTC+AAGGAGTA
GACTATTCGGGTATCTAATCCTGTTCGATCCCCACGCTTTCGTGCCTGAGCGTCAGTTGCGGATTAGTCAGCTGCCTTCGCAATCGGTGTTCTGTGGCATATCTAAGCATTTCACCGCTACACATCACATTCCGCCGACTTCATCCGTACTCGAGCTCGCCAGTTTCAACGGCAGTGCCGGGGTTGAGCCCCGACATTTCACCGCTGACTTAACGTGCCGCCTGCGCACCCTTTAAACCCAATAAATCCGGATAACGCTCGCATCCTCCGTATTACCGCGGCTGCTGGCACCGAGTTAGG
+
CCCCCFFGGGGGDEGGGGGGGGGGGGGGGGGGGGGGGFGGGGGGGGGFFCGGGGGGGGFGDGGGGGGGGGGGGGGGGGGGGGGGGGGGGGGGGGGG8FFGG<DFGFGGGGGGGGGGG>A?DFGECGGGGGGGGFGGCCC8DDBFGGDGFGFF@DDGEGGDGGA@FFGAFGGFGFGGFFCEEGGCFGFF>AFF;BGFFGFF3CF<>>;>@FGFFF0;2=F:52:?0(439E?,28)648CCB::B?9<-29>BFEDF,,---71(15).3;42876<<B4-(,4((48?BB7(0)2/2))(
@M02996:162:000000000-B87FG:1:1101:24042:2903 2:N:0:TAGCGCTC+AAGGAGTA
GACTACACGGGTATCTAATCCCGTTTGCTCCCCTGGCTTTCGCATCTCAGCGTCAGACACAGTCCAGAAAGGCGCCTTCGCCACTGGTGTTCCTCCCAATATCTACGCATTTCACCGCTACACTGGGAATTCCCCTTTCCTCTCCTGCACTCAAGCTGCCCAGTATCCAAAGCCATACGGGGTTGAGCCCCGCATTTTCCCTCCAGACTTAAGCAACCGCCTACATGCTCTTTACGCCCAATAATTCCGGACAACGCTCGCCCACTACGTATTACCTCCGCTGCTGGCCCGTAGTTACCC
+
CCCCCGFGGGGGGFGGFGGGGFGGGGGGGGDEGGGGGGGGGGGGGGCGGGGGGGGDFGGGGGGGGGGGGGGGG@EGGGGGGGDEGFDFFFGGFEGGGGGGFFGGGGGGECFGGGGGE=@DDFFGGCGFGGGGGGGGGGGGGFFGCFFGFGFFFF8FGFGGGFDEF?CFC=DFFFGGFF5:CEGE@?EFBGGAF59<ECE*:2<AF6@@>>=CE+*)7?/8=28;ECE39?9@C)7(36F5,=3)197?F6>97)89,-(-(1(-1(34((,).).))5(-1((,))4((-4-0.;<:).5
@M02996:162:000000000-B87FG:1:1101:12681:2908 2:N:0:TAGCGCTC+AAGGAGTA
GACTACAGGGGTATCTAATCCTGTTTGCTCCCCCGACTTTCGCGCCTCAGCGTCAGTGATGTTCAAGGAATCCGCCTTCGCCGCCGGTGTTCTGCAGGATAGCAACGCATGTCACCGCTACACCCTGCATTCCGATTCCCCCTCCCACACGCCAGCGGGGCAGGCTCAGACGCACGTTCCGGGGTGGGCCCGGAGATGTCACATCTGACACACCTCGCCGCCTACGCGCCCGGTACGCCCAGTAAATCCGAACAAAGAGCAGGGCCACGGGAGTACCGCGGCTGCGGGCACGGAGGGAGGG
+
A@@6@CDEFDD-8,6,;@,;C,;;,;;E,,6,6@8@+6,,@@C@:@@F@DCB,8@C,CF<F<@FGGDFFD,CFC7?,@,AC?+CE@@8>4+,@EFFGGD,?*43=BB@86+9,=,56>*6==B@E+=8>3,3@=E88;=9F=*==C:@9C*8@>?CEGGG795*/8448CA??5D*0*3AEDD/411C1A:-8<DF1+*.-+6)5*64<=68(8(7837-2((-.6(79*(3)(-(--*/42()16))2,03,78*.(,.)*-4*((-,-((--.).4-,1(2,--49(,445):*:1(((
@M02996:162:000000000-B87FG:1:1101:12019:2916 2:N:0:TAGCGCTC+AAGGAGTA
GACTACTAGGGTATCGAATCCTGTTTGATACCCGCACCTTCGAGCGTCAGCGTCAGTAGCGGCCCAGCAGGCTGCCTTCGCAATCGGAGGTCTGCGTCAGAGCTATGCATTTCACCGCTACACGACGAATTCCACCTGCCTCTTACGCACTCAAGAACACCAGGTTCAACTGCAGTGCAGACGTTGAGCGACTACATGTCACAGCTGACTTGACATCCCGCCGACGCACCCGTGAAACCCAAGAAATCCGGATAACGCACGGAACAGCCGGATAGCCGGGGCTGCAGGGACGGGGGAAGAG
+
BBB@@E<FFFF-C,A,:@,B<CC;,6CF@@@,C@@@+F,,,@CD@++B:?EC,,@C6EGGGGGFGGEFCAGGFDB<99FBCCC:DECCB+8,9,9688=+A+9+9B=5=,,99=,:8>5==E<@8FECC,+,@:EG+D=,+1*+6ED@9?*)@:;@FGGGDC8*2*3<B>335877@>ACD,4*6/7;6EG2)027/,+9<,/*7)6@@++/7;>+.)9/26276(9(-*4(1(43:)8*61,(0.)-*-)-,0)0-((--1-(1(2(--((,((..((,3(-,-(,3((-10)*2*41(,
@M02996:162:000000000-B87FG:1:1101:24033:2918 2:N:0:TAGCGCTC+AAGGAGTA
GACTACACGGGTATCTAATCCCGTTTGCTCCCCTGGCTTTCGCATCTCAGCGTCAGACACAGGCCAGAAAGGCGCCTTCGCCACTGGTGGTCCTCCAAATATCTACGCATTTCACCGCTACACTTGGAATTCCCCTTTCCTCTCCTGCACTCAAGCTGCCCAGTATCCAACGCCATACGGGGTTTAGCCCCGCATTTTCACTCCAGACTGTAGACACCACCTACATGCTCTTTACGCCCACTAATTCCGGCCACCCCCCGCCCGCCCAGCATTCCCGCTCCTGCTGGTACGTACTTTGCC
+
CCCCCGGGGDEFCF9FGGGGGACGGGGFFFCFFECFGGFGGGE@,CCGGFFGGGDGGGGGGF8FEE7<CC,,B4@FFGFFEGCF,=@FF,BFFGGFA,4ACCDDAFGFCCFG=EFGE:<=C@F=,9F8;AFGGGGGFGGGGEFGGG<FFGFEC>8FE8DFF=):@+9,?EE*690=*=:@:E>@**>>8AE)0974>C=7729>=**8@)*1/+/+7;*0*0(0.1)5)5);>39(62=*(/(6+.69*.)693(/-(-,4C((/(-(((..)).5(-((-53,4)(.).8(*)2<+--4
@M02996:162:000000000-B87FG:1:1101:6409:2933 2:N:0:TAGCGCTC+AAGGAGTA
GACTACTGGGGTATCTAATCCTGTTTGATACCCGCACCTTCGTGCCTCAGCGTCAGATGATCTCTGGACAGCTGCCTTCGCAATCGGTGTTCTGTGACATATCTAAGCATTTCACCGCTACACATCACATTCCGCCATCCTCGACATCCCTCAAGGGGACCAGTATCAATGGCAGTTCGCATGGTGAGCACGAGGCATTCACCGCTGACTTGATCCTCCGCCTGCGCACCCTTTAAGCCCAATCAATCCGGATACAGCTCGGGGCCTCCGGATTAACGCGGCTGCTGGGCAGGCGTTAGA
+
AAC@CFGGGGD:BFCCC<EDFGFAFGFFG9E<C@@BF+EEDDGGFFGFFACFEBF@;;CECECEFFGC<FFFFAFEDAFAFBFGEGF:@=FEEEEG<FFF=+DD9,@AD,C4FGGGG=>+=EEE,,9=9AEAAGGGD>8@?8*6+>5,*+5:@B67A8CCC6),@=9C9,@F?FGFDC)*@++,8D7CB<,:*3*0)3*;779=95AABAG**46888*//6@D2(-0.322C@EF)4CC;/(())1)220(,74*.)),-1((1((.(((--()).2,-2014().4((3())2*/,-)
@M02996:162:000000000-B87FG:1:1101:7696:2934 2:N:0:TAGCGCTC+AAGGAGTA
GACTACTGGGGTATCTAATCCTGTTCGATCCCCGCACTTTCGTGCCTCAGCGTCAGTCGCGGCTTGGTGCACTGCCTTCGCGATCGGCGTTCTGTGTGATATCTATGCATTTCACCGCTACACCACACATTCCATGCACCCCAAACGCACTCTAGCCCCCCAGTTTCCATGGCAGTGCCAAGGTTGAGCCCTGACATTTCACCACAGACTTGAGATGCCGCCTACGCACCCTTTAAACCCAATAAATCCGGATAACGCTCGGATCCGCCGACTTACCGCGGCTGCTGGCACGGGGTTAGC
+
CCCCCGGGGGGGGGGGGFGFGGGGGGGGGGFGGGGGGGGGFEGGGGGGGGGGGGGGFGGGGGGGGGGGGGGGGGGDFGGGGGGGFEFCFGG@EGGGGGGGCDAFFGGGAEGFFFFGGA?DDEEFGGGGCDGC;AFFGGGGG=BGGFACAD?CBEFGGGEGEGFDA>FGGGGFGA?GFGFFGDF?FFEGEGGDFFGFCFFEFFF3;:?;?FCE<;4;<=C>7.,(3:>?>G?8F?<AA7CC:<02FFBAF1802)69,(,--14(/0(-(((((-).531,30(-3,35(()-))121(,6
@M02996:162:000000000-B87FG:1:1101:13917:2943 2:N:0:TAGCGCTC+AAGGAGTA
GACTACAAGGGTATCTAATCCTGTGTGCTCCCCACGCTTTCGAGCCTCAACGGCAGTTACAGTCCAGTAAGCCGCCTTCGCCACTGGTGTGCCGCCTAAGATCTACGCATTTCACCGCTACACTAGGAAGTCCACTTACCTCTCCTGCACGCTAGGTCGACAGGTTCCAAAGCAGGTCAGGAGTGGAGCCCCCGCAGGTCACGTCAGACTGGCCAAACCGGCAAAGCGCGCTGGACACCCAGGAAAGCCGGAGAACGCAGGCCACCTACGGAATGCCGAGGATGAAGGCACGTAGGGAGCG
+
@@666CCEFFD-C,E9@@@,C<;,,;;C<9@C,CC@@,,,A@FC@+,B<E<@+8@B,<FFGG<FF<DECAFFGE+C,@,9886C8=@,?,,4@+4=FFG8A+4,>C=@>++,,9,568*=+=4,@FFAB=,,@49=8DEDF8+==8:D?D*)680,7@CE7C8+65=7<@@?,0=+*+5@?@:4@7@C8@*=599>)*))0,(00?@>B)0/,)/A@>C.*.((///(.*-()(.4,4+*32(-7>((*-5617(2(,((-)-(*(,(.-,-(()))4,(,(,.,)).((.-))/**((((
@M02996:162:000000000-B87FG:1:1101:7710:2945 2:N:0:TAGCGCTC+AAGGAGTA
GACTACTGGGGTATCTAATCCTGTTCGATCCCCGCACTTTCGTGCCTCAGCGTCAGTCGCGGCTTGGTGCACTGCCTTCGCGATCGGCGTTCTGTGTGATATCTATGCATTTCACCGCTACACCACACATTCCATGCACCCCAAACGCACTCTAGCCCCCCAGTTTCCATGGCAGTGCCAAGGTTGAGCCCTGACATTTCACCACAGACTTGAAATGCCGCCTACGCACCCTTTAAACCAAATAACACCGGATAACGCTCGGAACCTCCTTATTACCGAGGCTGCTGGAAGGGGGTTCGC
+
CCCCCGGGGGGGGGFGFDGFGGGGFGFFFFCFFGGGGGGGGGGGGGGGDEFGEEGGEFGGGGGGGGGGGFGGGGGFFGFGGEGGF?C+@CFFGGCFGGGGFDDFCFGGADAFF9FGG@>8D9FDGGGGGFFGFGC8DDD@DA>??@>C5C*=,,+@;FGEEEF@CAFCGFCFGFDCFCBC2>=CFFBCEFF2));=8<ACCGE)6=;1=AC33))37;2.2./,,(422C8:C>2>A<F*,82:@)).9,031))2--((,/(()((.,()..).:)(-(--.(-,)((((())2*2((-
@M02996:162:000000000-B87FG:1:1101:6423:2949 2:N:0:TAGCGCTC+AAGGAGTA
GACTACTGGGGTATCTAATCCTGTTTGATACCCGCACCTTCGTGCCTCAGCGTCAGATGATCTCTGGACAGCTGCCTTCGCAATCGGTGTTCTGTGACATATCTAAGCATTTCACCGCTACACATCACATTCCGCCATCCTCGACATCTCTCAAGGGGACCAGTATCAATGGCAGTTCTCATGTTGAGCATGAGAATTTCACCGCTGACTTAATCCTCCGCCTGCGCACCCTTTAAACCCAATCAATCCGGATAACGCTCGGGTCCTCCGTATTACCGCGGCTGCTGGCACGGGGTTAGC
+
CCCCCGGFGGGG7FFGECFCFFEEGGGGD,CFFGGGD@EE<CFFE,FGGFFCFGEGGDGCFGGDGGGGGFFCFFGFD;E7CFECFDC8@B?CEFEGFGGCFFCCFFGGFFFGAECFG@9?>EFGEFFEGFAE@FEGG>C8FEFGGG)E<DF:EBFE6=@ECDDADDCGD=FFGFGDFGFFF,@@;DEFEF98FFCEEG+;C:>==9=85A>CA?=FAAF59:=>4>AB9E>=CBEFFFF=DF8(;;7>56:818>=/.,/.21,1(<).4-.(56AF61,(-(,,.)(-(,1B):*:22<
@M02996:162:000000000-B87FG:1:1101:6440:2957 2:N:0:TAGCGCTC+AAGGAGTA
GACTACTGGGGTATCTAATCCTGTTTGATACCCGCACCTTCGTGCCTCAGCGTCAGATGATCTCTGGACAGCTGCCTTCGCAATCGGTGTTCTGTGACATATCTAAGCATTTCACCGCTACACATCACATTCCGCCATCCTCGACATCTCTCAAGGGGACCAGTATCAATGGCAGTTCTCATGTTGAGCATGAGAATTTCACCGCTGACTTAATCCTCCGACTGCGCACCCTTTAAACCCAATCAATCCGGATAACGCTCGGGTCCTCCGTATTACGTGGGCTGCTGGCACGGGGTTCAC
+
CCCCCGGGGGGFFFFGFEAEEFEFCFGGGDCCECGGGGCGGGGGGGGGGEGGDCFEFFFAFGGGGGGGGGGCGFGCFGFGGGGGGCEFEFGFGGGGGGFGAFFC,EEGA;FFGGGGG)@DDEFFB<FFGGAED?E6CCFDFEFGGC=97BC=F;D=EGCGGD5<E7CEG>=FGFGD?F7EF,=EEGEGFG:8FACCEGC=CE5=AA=)8AFAE1AEEF7-*/05=5=85=>5C38/83@5(8@(8)99*.2245>2/.//./,.53A<3,-....5-.(-,-((,.54(,,())*2*().
@M02996:162:000000000-B87FG:1:1101:20672:2958 2:N:0:TAGCGCTC+AAGGAGTA
GACTACACGGGTAGCTAATCCTGTTTGCTACCCGCACTTTCGAGCATGAGCGTCGATAAGTCCCCAGCAAGCTGCCTTCGCCATCGGTGGGCTTCCTGATCTCTACGCATTCCACCGCGACACCAGGAATTCCGCTTGCCCCGGAACTAGCGAAGAGAAACAGACCAGGCTGCAGGTCCGGGGTGGGGCCCCGGTAGGGTACAGACGGCGGGCAGCTCCGCCGGCGCGGCCGGTAAGCGGAGGGAGGCAGAACAACGGGTGCACCCCGAGGAGGACCGCGGCTGAGGGCACGAAGGGTGAG
+
A<-68CCFEDD+7,;,66,,6;@6,6;E,@;,;76@++,,,8D@@@,@@D6@+,8@,CFGFG9=<@@FFFGG8?4,,,498668@=@,8++,9,4,<?B,9+,+9<9@46+9,9,488*==8+6DFC@=,,,3@C+0=6,6=*==EB>:+;)@8?FFGFF:18,49;C0*4349C9;C3@CCC44/27(*33=>16(*0,.05:<7(,,)/--7(.()*-*4(,(---(2,(/34(.)**-401)-(,*-0..)(1-(---*.)0(-((,-((--(-4((2((-.((,-,(,)0**2(-((
@M02996:162:000000000-B87FG:1:1101:22738:2978 2:N:0:TAGCGCTC+AAGGAGTA
GACTACCAGGGTATCTAATCCTGTTTGATACCCGCACCTTCGAGCCTCAGTGTCAGTTGCACCCCAGAAGGCTGCCTTCGCAATCGGAGTTCTTCGTGATAGCTAAGCATTTCACCGCTACACCACGAATGCCACCTGCCTCTTGTGCACGCAAGAAGTGCAGTTTCAACCGCTGGACGCAGTGGAGCGGCGCAAGTGGACGGCTGACGTACACCTCCACCGACGCGCCCTGTAAACCCAATAAAGCCGGAGAAAGATCGGACCGACCGACATAACGAGGGTGGCTGGACGGAAGGAGGCG
+
CC@BBDFEFED-C<9C;;<<@C@=6CCEE@C@,@@B7F8,@CFCC@,B@B6C,,;CCFGGGGGCGEGFEFGGGE@B,,=AFEEFFFDFC8:,@,E@ACF8A+4=9FBAD9,9,99C>>*8=@4DFEECC,,9BFGGG,@D+80+66:ECD*)CC=FGGDFCC:,6;CEFFF>=*=EFGADBC+,,58;)@5>>BG(0,/*7:>=(:?8():2?+(0,0;8C(63244128(,*6-6)1+;1,.8?).()-0,44(0,).-2173/(-,1((((.),4-(,((,(((-(.((-.0***((--
@M02996:162:000000000-B87FG:1:1101:14529:3050 2:N:0:TAGCGCTC+AAGGAGTA
GACTACACGGGGATCTAATCCTGTGTGATACCCGCACCTTCGAGCGTCAGCGTCAGGTGCGGCCCAGCGAGCTGCCTTCGCAATCGGAGTTCTTCGTCAGAGCTAAGCATGTCACCGCTACACGACGAATGCCGCCCGCCTCTTACGCACGCAAGGAGGCCAGGTGCAACTGCAGGGCAGACGTAGAGCGACGACAGTTCACAGCGGACGTGACCGTCCGCCGAGGCTCCCGGTAAACCCAAGAAAGCCGGATAACGAGCGGATGCTCCGGAGGACAGCGGCTGCGGGAACGGAGGAGGCG
+
@@-,8CEEBDC+@,,,;,5,@C@6,<CE,;6,,86@+@,,,CFAB:7C:?CB,8:B,<FFGGGGGGFFEEGGC?<8,,=A,=B,@==FC+,,9,C=AB:+9+939BB499,9,8,5>=*==9<CEEG@=3,,3==?DGE6700+58>C9>*)@>>@7FE589514)2<C>,2,/;,)?B>E8:**13@9EG0):571+*).+.<:),(7)/-4)6)(.)-2--4(-(((*,4)---4-,*-411.40(0,.-,).*-((,,1(()(-),-4:((-4.,((3((,((,-(,-1../2*(,-(
@M02996:162:000000000-B87FG:1:1101:13006:3061 2:N:0:TAGCGCTC+AAGGAGTA
GACTACTCGGGTATCTAATCCTGTTTGCTGCACGCACCTTCGCACCTCAGCGGCAGGCATCTGCTGGTAACCTGCCTTCGCCATTGGTATTCTTCCAGATAGCTACAGATTTCACCCCTACAACTGGAATTCGGATTGCCCCTCAGGGACGCGAGGTATGCAGGTCACAACGCAGTCAAGGAGGTAAGCTCCTGCCGGTCAAATCAAGCTGGCAAAAACGCCTAAGGGCGCGATGGGCCCAAAAAGTCCGAACAAAGAAGGCCAAGTACGGGTACCACGGGCGGCAGAGTGAGAAAACAGG
+
@@-A6;;6@C@6@,,,;,;,,CC,,6C,6,,,;9+@+@,,,9B@+8,;,;,@++8@+@E,E,CF9CA9C@FGDEC,,A,A:,8,946:9,,,9,9,CE4,9+,69C==,,,9,4,,90*+64,9,A=A?,,,+4=8+@,,2)*==4)A36*0+36+6@8=,=D<,;+,+7+3309+0+*38:9**4090,3033;7)**)6,/*.95>3;*((2>25)1(*(/,/((((*..)-((.(+*(-(,0(.)0-7--)4*.((.,*,4*.)..(,-,()).)(--4((-(-(()))112+*.(,(
@M02996:162:000000000-B87FG:1:1101:19915:3063 2:N:0:TAGCGCTC+AAGGAGTA
GACTACCCGGGTATCGAATCCTGTTTGATCCCCACGCTTTCGTGCCTCAGCGGCAATGGCGGAGTCGTGAGATGCCTTCGCAATCGGGGTTCTGAGTAATATCTATGCATTTCACCGCTACACTACGCATTCCGCCCACGGCAGCCGAATTCAAGCCTGACAGGATCAAAGGCAGTGCCGGAGGGGGGCCCCGGGCTGTCACCTCGGACTGGGCAAGCCGCCTAAGCACCCGGTAAACCGAAGAAAGACGGATAAAGCATGAAGACGCCGGAATACCGCGGATGAGGGCACGGAGGGAGCG
+
A<-68CCEBCD+@,B,96,6,;@6,-;E,,;;,;7@:,,,,8C@@,5@@=CB+6@@6E,CFFG=86>6?=FF<B,<,,99,=>,@@C+:++,9?@D9@;,9+,+9,9:4,,4,4,,85*669,,@F+36++,@,6=6E8=D5?+3@:C>+**73@:E,@9B9=*;*0:9EGA86C,*5*:>::**/17(/11>>D2,*0)-2,),)-22)*,()48:@*-*-(-)4(-4*,,)(--46,*-44<68,(*-),(0)*.-().*.)*.((4,-(((..,--(-(--(.,-(-22.)1/*(,,-
@M02996:162:000000000-B87FG:1:1101:12992:3074 2:N:0:TAGCGCTC+AAGGAGTA
GACTACTCGGGTATCTAATCCTGTTTGCTCCCCGCACCTTCGCACCTCAGCGTCAGTCATCTGCGGGTAACCTGCCTTCGCCATTGGTATTCTGCCAGATATCTACAGATTTCACCCCTACACCTGGAATTCGGATTGCCCCTCAGTGACTCTAGGTATGCAGGTCTCAACGCAGTCCAGGAGGTAAGCGCCGGCCGGTCACATCAAGCTTGCAAAACCGCCGACATGCCCGGTACGCCCAAGAATGCAGAACAACGAGCGCAACGGAAGGGTGACGGCGGCTGCGGGCACGGAAGAAGCG
+
@@-68;;;@BC-@,A,66;,6<@,,-CA,,6,66:6+@,,4:B@@F,B<?CC6,@C,:F9F6FG+:@@@CCFEFFC,,E=BB=,@4=,9,,,9,@FAFF,?9=,4C;=>,,4,@,,4:*6=89D,ADE=,,,+4@86DE>D)*=?F*C<?+*336,7@31E:D,6:+,6@=:@9D=DDAFC>;+83;C8155*334)*2(/,9*5;>@B4+0(?8=3;1.*6(..,(75+61),7(24*/,-(<?))-*.157541-(,(-/--/((-(-(-((-,(,--(4(,(--,(-(3)01**.4((
@M02996:162:000000000-B87FG:1:1101:19899:3079 2:N:0:TAGCGCTC+AAGGAGTA
GACTACCCGGGGAGCTAATCCTGGGTGATGCCGACGCTAGCGTGCCTCAGCGTCAATGGCGGAGTCGTGAGATGCCTTCGCAATCGGTGGGCTGAGTAAGATCGATGCATGTGAGGGCTACACGACGCATTACGCCCACGGCATCCGAAGGCAAGCCTGACAGAATCAAAGGAAGGTCCGGAGTGGGGCCCCGGGAAGTCACCCCGGACTAGACAAGGCGCCGACGCAGCAGTAAAACCCAAGAAAGCCGGAAAAAGCAGGGAACATGAGAAATGGCGAGGCTGCTGGGAGCGGGGGAGCG
+
@<-86,;@@@C+8+@,6,5,;,;,6-8=,,,,+8+8+,,+,88@,,,B@=,@8868,<,CFFG@?,8:?<FF9?<,,,,9,4:4@=@88+++9?EC,B4,4+,+6,844,,9,4,,41*6+,,+8>++3+6,7+4=@E+3;>9**,1F***->8?1=,=?,27,41+48>,6,6C5/83=88=2+/,2(2*6)55((/)).+.(,.3-4)*,6*6.()*-*---(429(*(.2))-.)+*--31;<((0-)(()(1,(.(()-(*()(..)-(-))(-(((,(,,).((,((0)8*2(,((
@M02996:162:000000000-B87FG:1:1101:10216:3091 2:N:0:TAGCGCTC+AAGGAGTA
GACTACTAGGGGATCGAATCCTGTTTGCTCCCCACACTGTCGTGGCGCAGCGTCAGTTGCCGTCCAGTAAGTCGCCTTCGCCACCGATGTTCCTCCCGATATCGACGCATGTCACCGCTACACCGGGAAGTCCACTTACCCCTCCGACACTCAAGAACAACAGGTTCAGGCGCAGTCTGTGAGTTGAGCCCACAGGAGTCACACCGGACGTGCTATCCCGCCGACACACCCGTGACACCCAGGAAAGCCGGATAACGAGCGCCACCGACGAAGAGCCGGGGCTGCTGGCACGGGGGAAGAG
+
@@-8@CCEFFF+@,D,8CB@F<@,,-;E,6,,@C@@:C,,,CC@,++B:B@@,8@B,CFFFG@FGCDCAAF,FB@=,,9?8,6@D=:7=,,,9,9AC>B+=9;+98>@=++9,@,,8=*6=94=BGDC@+,,@=E+8D83D5*=+B:C>7*1D8>FGGGGGF@,4;:<CFC9;9D18+114<@4,298)4A-:6C((*.(/5/1(.639)//().*5)*-1-(-4,4:1*2(1(-(6)+*31(4>:8?*-)7().2-((--/(-*,(--4(-(((((((,(,(-(..,,.2,))*2*-,(,
@M02996:162:000000000-B87FG:1:1101:22722:3097 2:N:0:TAGCGCTC+AAGGAGTA
GACTACAGGGGTATCTAATCCTGTTTGCTACCCACGCTTTCGCGCCTCAGCGTCAGTTATTGTCCAGCTAACCGCCTTCGCCACTGGTGTTCTTCCTAATATCTACGCATTTCACCGCTACACTAGGAGTTCCGTTAGCCGCTCCAACACTCAAGAACGTCAGGTTCAAATGCAGACACGAAGTTGAGCCGCGTGCTTTCACATCTGACTTGAGGTCCCGCCTACACGCCCTTTACACCCAGTAAATCCGGATAACGCGTGCTCCCGACGGAATGCCGCGGCTGCTGGGACGTAGGGAGCG
+
CCACBEFFFGD8@CD9C@F<E<@6,<CDFDCCCEFC:;,,@@FC@F7FDECB,8@C6CFAEFF<FFFG8ECEFE@F,,EA,8=F8=C:A,,,@<EEFFFA@9A,>FD>C4+@,=<B>>9==9B,@FFC=9,,9A4=DGGD+)?DGFFF5@+)@=DFGGG=D>8,7;8ADE8=@AGFFGFFCE?+3;09)@*:A/@>),+19<A*7+6<@0=0>)897=8/4(/6(=DF681(0))174,*/:.98?5)2-.-(06*---(,/-.98(--1(,(-)))---33(-8)45(4(-)02**.24(
@M02996:162:000000000-B87FG:1:1101:11439:3115 2:N:0:TAGCGCTC+AAGGAGTA
GACTACCCGGGGATCTAATCCTGTGTGCGCCCCGCACCTTCGCACCTCAGCGTCAGTCATCTGCTGGCAGGCTGCCTTCGCCATTGGTATTCTTCCAGATATCTACAGATTTCACCCCTACACCTGGAATGCTGCCTGCCCCTCAGTCACGCTAGGTATGCAGGTCTCAACGCAGTTCGGGAGTTGAGCTCCCGCCTGTCACACCAAGCGTGCATAGCCGCCGACAGGGCCGGTACGCCCAATAATGCCGAACAACGCTCGCAACTGACGTATAACCGCGGCTGCTGGCACGTAAGAAGCG
+
A@6A@CCE@CD+@,B6;6@@CC@6,-;E,6,7+8+@+@,,,:CE:7,<C?C@,8@B,CFCFFFGD@DFCEFGEB,,,;EA=,=?@4=59,,,9,CEFFD,9+9+9?;=@,,9,9,,90*6=84@>FCCC,,4,7EF6FC@DD5C=@*33=*)+6=,7E,=9C3,6;+,6@@?65C1?9:@>>:*,2393,2:99;>)*3684@B28B=@)*/(?3F))*.*6(.(.(6(*41)9(---**42(,1)-)9-044;0*-,((,/-4)(.5:-,-.).6,9(-19(,-).4-3330./*+.((-
@M02996:162:000000000-B87FG:1:1101:7130:3118 2:N:0:TAGCGCTC+AAGGAGTA
GACTACCAGGGTATCTAATCCTGTTTGCTCCCCGCACCTTCGCACCTCAGCGTCAGTCATCTGCTGGTAACCTGCCTTCGCCATTGGTATTCTTCCTGATATCTACAGATTTCACCCCTACACCAGGAATTCTGATTGCCCCTCAGTGACTCCAGTTATGCAGTTCTCAACGCAATTTCGGAGTTGAGCTCCGAGATTTCACACCAAGCTTGCAAAACCGCCTACATGCCCTTTCCGCCCAATCATTCCGAACAACGCTCGCCACTTACGTGTTACCGGGGCTGGTGGCACGTAATTAGC
+
CCCCCGGGGGGFEGGFFEFFGGGGGGFGGEFFGGGGGGGGGGGGGGGGGGGGGEGEFCGGGFGGGGGGGGGGGGGGF;EFGEGECAEGFDGCEFGGGGFGFFAFCEEFFGGGFGGGG1:=DFFFGGGGGGGAFGGFGGGF?DFGGEDEDCFD8>FEFE,EEF956+6@+DFFGFGGF8DF@8=A:DC==AD<??+0)79*;EEFFFD=)A8@9F5C@F7>97))74*/<:>EF:**5-=C==@(29C?;4>D>>@F.((,.)(,*(946(.(526:)-((-3(((,28,8<00.2*2-)(
@M02996:162:000000000-B87FG:1:1101:18034:3122 2:N:0:TAGCGCTC+AAGGAGCA
GACTACCAGGGGATCTAATCCTGTTTGCTACCCGCACCTTCGCACCTCAGCGTCAGGCATCCGCTGGTAACCTGCCTTCGCCATCGGTATTCTGCCAGATATCTACAGATTTCACCCCTACACCTGGAATTCGGACTGCCCCGCAGTGACGCAAGGTATGCAGGTCTCAACGCAATTCCGGAGGTGAGCTACGGGATTTCACACCAAGCTTGCAAAACCGCCTACAGGCCCTTTAAGCCCAATAAGTCCGAACAACGCTCGCAACCGACGAGGTACCGCGGCTGCGGGCACGGAAAGAGCG
+
BC9<@C,,;BC+@6<,;6;6EC@6,=C;<,,6;686+@,,BC@6@@84<?CC,6@B,:<,:,BF7@C,CC,CB?<F,,=?B,68,6=,4,,4>5>5A9=9=+@,95,5@,,9,@,,,1*6=>A=,94B?,,,+9C+6@?DDD9+=C=FBF>@+3=32@213=:,,5+,5;::@>7+;D@?53@**31;),,1:5>A(,**/59;9;D=>)4-/AEA;F*6*6(,/6)3(*3(*/)./),1.4(.9))-:-.-(7.1((,--)-,).((--(,((...4-,2(-3-13609(400**1.,.(
@M02996:162:000000000-B87FG:1:1101:11845:3142 2:N:0:TAGCGCTC+AAGGAGTA
GACTACCCGGGGATCTAAAGCCTGTTCGAGCCCCGCACATGCGGGCCGCAGCGGCAATATGTGTCTCGCATGCTGGTTCCACAATCGGCGGGCTGTGGGAGAGCGATGCATTGCACCGCGACGTCACACATGCCGCATGCGGCGGCACCAGGCAAGCCCGCCAGTTGCAACGGCAGTTCCGGCGGGGGGCGCACGGAGTGCACCGCGGACTTGGCAAGCCGCCGACGCACCCTGGAAACCCAAGAAACCGGGAGAACGCTCGCAACAGCAGGAGTGCCGGGGATGCAGGCAAGGGGGGAGG
+
BB6@ACFFCDD+8,A,;@FF@F,C;C<8<6,+6B@@:F+,CCC+7@8+6@@8@C@=:CF?FCFAF,,CF=4@F,99,9,99:9A,,9?BC++@+>8@,3:3555@F,8@9,8738,713*345=CGECC:69BCEGG135:35DD82:5C)(*/7;AEF=E:18+/*<9CCD80>E?C>FEC:7*),112:7)0961*03)<476<(,,0))5?76<5*(:1,(--2-(*4(*(-(.-,*(--.04:(9(.293875-((,1(4),((44132(.(..(((-((44).,-((0.**22(((
@M02996:162:000000000-B87FG:1:1101:24258:3142 2:N:0:TAGCGCTC+AAGGAGTA
GACTACAGGGGTATCTAATCCTGTTTGATCCCCACGCTTTCGTGCCTCAGCGTCAGTCGCGTCCTCGCCAGCTGCCTTCGCGATCGGTGTTCTGTGTCATATCTATGCATTTCACCGCTACATGACACATTCCGCCGGCGCCGTTCGGACTCAAGGCCAACAGTATCAACGGCAGCCTCCCGGTTGAGCCGGGATATTTCACCGCTCACTTATCGGCCCGCCTACGGACCCTTTAAACCCAATAAATCCGGATAACTCTCGCATCCTCCGTATTACCGCGGCTGCCTGCCCTGGTGTGGC
+
CCCCCGCFGGDGGGGGGGGGGGGGGGGGGGCFGGGGGCGGGGGGGGGGGFGGGEGGGGGGGGGGGGEGGGEFFGGGGGGGC@BEFGGGGGGGGGGGGGGGGFGGGGGGEDFEFGGGG8@CD>EF9FGGGGGGGFEGGGCCDAFGGC>F>D9@3D7FGGGGGCCFG@FGGGE>CBGGF8>FGGD*<D3C.=E;B393<F@<<FF?F:((.0CA.1(86@D457:6:(((4::(234):2CC?(.4=445040,-).0..-.476(14)).(-..(--)-((-((,-(,.((4,7)+02(-,
@M02996:162:000000000-B87FG:1:1101:24251:3162 2:N:0:TAGCGCTC+AAGGAGTA
GACTACAGGGGTATCTAATCCTGTTTGATCCCCACGCTTTCGTGCCTCAGCGTCAGTCGCGTCCTCGCCAGCTGCCTTCGCGATCGGTGTTCTGTGTCATATCTATGCATTTCACCGCTACATGACACATTCCGCCGGCGCCGTTCGGACTCAAGGCCAACAGTATCAACGGCAGCCTCCCGGTTGAGCCGGGATATTTCACCTCTGACTTATCGCCCCGCCTACTCACCCTTTAACCCCAATAAACTCGGATAACTCTCGCCTCCCCCGTATTACCCCGGCTGCTGGCACGGAGTTGGC
+
CCCCCGEFEGGGGGGGGGGGGGGGGGG,FFFGGGGGGGGGGGGGGGFGFGGGGGGGGGGGFCFCCEGGGGGGGGGGGGGGG+@C=@FGCGEDF,EAAEEGGFGGGBFE,>FFDAEFE:06=EB,EF,FDFFGGFGD+@E+=>AC>CA+<D>CFG57:EGGGGFFCAF:BE8BGED=8<@AE*:?F3(*6:*(:)8@FGACEG<)4=E<CFCC)@0)-0932--1:).),;:10)).).A/((.)*.))2404()62.-.8(1-1*.(42(-(4,)))(,(((31??)(31<(.0/**)(4
@M02996:162:000000000-B87FG:1:1101:23172:3167 2:N:0:TAGCGCTC+AAGGAGTA
GACTACAGGGGTATCTAATCCTGTTTGCTCCCCACGCTTTCGAGCCTCAACGTCAGTTACAGTCCAGTAAGCCGCCTTCGCCACTGGTGTTCCTCCTAATATCTACGCATTTCACCGCTACACGAGGAATTCCACTTACCGCGCCTGCACTCTAGGTCGACAGGTTCCAAAGCAGGTCAGGAGGTGAGCCCCCGCATTTCACGTCAGACTTGCCAAACCGTCGACGCGCCCTTTAAACCCAGAAAATCGGGAAAACGCTGGCCCCCGACGGATTACCGCGGCAGCTGGCAGGGAGGAAGCG
+
CCC<CFFFFGD6@8EECFFAE<@,;CCB<,@D@EFEE,,@EBFFBF,BDEFC6,@C;<EFFF6CFEE<EDCEFC@F,@DBB,=@8=A,:9,,@9;8,FE9A+=,@<@@B6,A,9<,>>*==D=+@@EEA=,4=@9=+E8D?A*+=+58;=+),8=,37@EG@>+,+=,?E7;,;C+0+:AFFG*3;>?5@8)<:?=5:+**,(06?9>B4+./)0AB;5.*/(.(:6.1*7(*.4)628*4:((03)5*-54().2-((,-*.4)((41>2?(-,..3(-(,(-((..(,(-0)/:*4:1,
@M02996:162:000000000-B87FG:1:1101:11433:3184 2:N:0:TAGCGCTC+AAGGAGTA
GACTACAGGGGTATCTAATCCTGTTTGCTCCCCACACTTTCGTGCCTCAGGGTCAGGAACAGTCCAGAAAGCCGCCTTCGCCACTGGTGGTCTTCCATAGATCTACGCAGTTCACCGCGACACAGGGAGTGCCGCTTTCCGCTCCTGCACGCAAGTAACCCAGGTCAAAGGGCGAACAGTGGTTAAGCCAATGCCGTGCACCCTATGCTAAGGAAACAACCGACGCACGCTGAACGCCCAAGAAGTAGGGAGAACGAGTGCCCCCGACGTAGTACCGAGGCGGCGGGCACGGAGGGAGCCG
+
A@-86CCEDED-8,B,66C,,;;6,<CF9,6,6C@@:,,,A@C@@D,B<?,@6,@E,CFFGGAFEEFGGGGGGE@=,6=ABB=FC=@,@,,,9,CAF,@,?+4,9EB+4+,,,9,988*=?@=D,AC@@8,,@=CC88,@+80@D8:A9?*1@=>,@FFFFD8+5@C9@FGA:*9EFD)3>:5*2;92)=C)AFF((*58@,>2:/>>4+;;@A@A@)7;:6@23(64(1(-)4838(*21.3())))2,0(-0)7(((-)::()(4,342344448((2-(4((-1-10-(.5***-(,4
@M02996:162:000000000-B87FG:1:1101:11228:3276 2:N:0:TAGCGCTC+AAGGAGTA
GACTACAGGGGGATCTAATCCTGTTCGATACCCGCACCTTCGAGCGTCAGCGTCAGGTGCGGCCCAGCAAGCTGCCGTCGCAATAGGAGGTCTTCGTCAGATCGAAGCAGGTCACCGCTACACGACGAATTCCGCCTGCCTCTGACGCACTCAAGAAAACCAGGTTCAACTGCAGTGCAGACGGTGAGCGGCTACATGTCAAAGCGGACTTGACTTCCCGCCTACGCTCCCGGTGAAACCAAGAAAGGCGGACAACGCGCGAAACCTCCGAAATACCGCGGATGCAGGCACGGGGGGAGAG
+
@@6,6CEDFDD+@,9,66,66<C,,<@F,@@6,@:B7C,,,CFEF+7B@BCB,,6@,<CEGGGEG@EEFCGB??9,+4=>7==+EDDFC++,9,9998=+A+,+6E>==,+446,58>*6=9:AEFCCE,+,@=ADDGD8+:*+58:@0;*0@8CFDFGCE>=*4322:?,9,/;4?D<F?,:**25<(=*,)027),+)/+9;3)6,4)*.5/)1)/0-2((-(-4((/49),42<),2,4(.<(,(1-.-(.,*-(((-14(/(((,-((((.).(((,(--.)-3(1(-))//*-4--
@M02996:162:000000000-B87FG:1:1101:5769:3393 2:N:0:TAGCGCTC+AAGGAGTA
GACTACACGGGTATCTAATCCTGTTTGATACCCGCACCTTCGAGCTTCAGCGTCAGTAGCGGCCCAGCAGGCTGCCTTCGCAATCGGAGTTCTTCGTCATATCTATGCATTTCACCGCTACACGACGAATTCCACCTGCCTCTTACGCACTCAGGAACACCCGTTTCAACTGCAGTGCAGACGTTGAGCGACTACATTTCACAGATGACTTGCCATCCCGCCTACGCTCCCGTTAAACCCAATAAATCCGGATAACGCCCGGATCCTCCGTTTTACCGCGGCTGCTGGACCGGAGTTATC
+
CCCCCGCGGGGGGGGGGGEGGGGGGGGGGFFGFGGGGGGGGG@CFFFGFGGGGGGGGGGGGGGGGGGGGGGGGGGGFGGFEGEEGGDGGGGFGGGGEFFFGFDFDFFGG9BFA,CEE:?CDEFEEFE:CEDGGGGGF??FFDFFG,8+*=?5=8FGFGGGG+18:?GGFFDA9>;ECC7F9>5:FD);3@*/9@DEE;FCEGC*(85**+=**28C257/:9?;;(668C;(;8;(9<CE?(.)1:2:7-0(-7)7,(-,-1(-74<7(,,)((-)5(,--72(,>84((.180*2;))-
@M02996:162:000000000-B87FG:1:1101:5747:3412 2:N:0:TAGCGCTC+AAGGAGTA
GACTACACGGGTATCTAATCCTGTTTGATACCCGCACCTTCGAGCTTCAGCGTCAGTAGCGGCCCAGCAGGCTGCCTTCGCAATCGGAGTTCTTCGTCATATCTATGCATTTCACCGCTACACGACGAATTCCACCTGCCTCTTACGCACTCAGGAACACCAGTTTCAACTGCAGTGCAGACGTTGAGCGGCTACATTTCACAGCTGACTTCACATCCCGCCTACGCCCCCTTTAAACCCAATCAATCCGGATAACCCTCGGTTCCTCCGTATTACCGCGGCTGGCTGCACTGGATTACG
+
CCCCCGGGGGGGGGGDEEBFGEFGGGGCEEFF@FEGGGFFFGGGGCGGC<EFFEGGFGF9FFC:FFGGGCCFEFFGGGGGGGGGGFCEECFGE,@<FEDE;DDD;EFGGGGGGGGGG:@>C>EEEECF@FGDC,@=8DFD=:5?FD:=*@>568?@,=DFEC@@,?CGG9,*4:::;C*=>:C7:CC;)4*-*9***7=7*188>8=53=+*1?>835>62./2,((,(*.,;;CAAFGE12((04)6935-,).*((.--7((1.6..-,(.3)664(--((((,(-((.)07*+0)),
@M02996:162:000000000-B87FG:1:1101:5766:3413 2:N:0:TAGCGCTC+AAGGAGTA
GACTACACGGGTATCTAATCCTGTTTGATACCCGCACCTTCGAGCTTCAGCGTCAGTAGCGGCCCAGCAGGCTGCCTTCGCAATCGGAGTTCTTCGTCATATCTATGCATTTCACCGCTACACGACGAATTCCACCTGCCTCTTACGCACTCAAGAACACCAGTTTCAACTGCAGTGCAGCCGTTGAGCGACTACCTTTCACAGCTGACTTGACATCCCGCCTACGCTCCCTTTAAACCCAATAAATCCGGATAACGCTCGGATCCTCCGGATTACCGCGGCTGCTGGCACGGGGTTAGC
+
CCCCCGDFGGGGGGGGGGGGGGGGGGGGGGGGGGGGGGGGGGGGGCFFGGGGGGGGGG9DG7CFE@FGGGFGGGGGGGGGGCEGFGE:FGFGGGFGFGFGGFGGGGGGGGFGGGGGG:?DGFFGGGDFFFFGGFGCDGGGDD:DFGFE@D@E,3=FGGFGGGFC;<EDGGGFGFF@?F@+,6@CFDDCE9?@>5C)*@B=EEEFFA(07?C3@A48;4C;E::<D((,/B=;>;E?CEDGFFF2=>9<D68?BFA7--((()-(1().4((((-).)-(-4(-31340?08:7)1/:(,4
@M02996:162:000000000-B87FG:1:1101:25735:3447 2:N:0:TAGCGCTC+AAGGAGTA
GACTACACGGGTATCTAATCCTGTTTGCTCCCCCGACTTTCGCGCCTCAGCGTCAGTGATGTTCAAGGAATCCGCCTTCGCCTCCGGTGTTCTACAGGATATCAACGCATTTCACCGCTACACCCTGTATTCCGATTCCCCCTCCCATACTCGAGCAGGGTAGTTTCAAGCGCACTTTCCGGGTTGAGCCCGGAGATTTCACACTTGACACGCCCTGCGACCTACGCGCCCTTTACGCCCTGTAAATCCGAACAACGCTTGCGACCTATGTATTACAGCGGCTGCTGGGACAGAGGTGGC
+
CCACCFFDFGGGGGGGFGFGGCGFFGGGGC@CF+CFG@FEFFGGEEGGGGGGFEGGFFFFGGGFGGGFGFGGGGGGGGGGFGFFGGCFGGGEFAEFGFFFBFFC;FEEE67=;FGGE>@CCF88CFFBE9EEBFGD6;:9=15CGG8,;A=8+@>:EDCEFG=<@9CFCF,?>5D5A77CGGGGDDFGFG8:?5C=2==CEC?:>FEFF6*39)6)6:/,2.6;@FB>0:31734)4322(.8<*4-493)-(78C4(((-*(-1(()-.)))..).4)(-4(7:B?.-,2(08@5+-(.
@M02996:162:000000000-B87FG:1:1101:25723:3463 2:N:0:TAGCGCTC+AAGGAGTA
GACTACACGGGTATCTAATCCTGTTTGCTCCCCCGACTTTCGCGCCTCAGCGTCAGTGATGTTCAAGGAATCCGCCTTCGCCTCCGGTGTTCTACAGGATATCAACGCATTTCACCGCTACACCCTGTATTCCGATTCCCCCTCCCATACTCGAGCAGGGTAGTTTCAAGCGCACTTTCCGGGTTGAGCCCGGAGATTTCACACTTGACACGCCCTGCGACCTACGCTCCCTTTCCGCCCAGTAAATCCGAACAACTCTTGCAACCTCTGTTTTACCGCGGCTGCTGTCCCCGCTTTCAC
+
CCCCCGGGGGGGCFGGGGGGGGGGGGGGGG<FGGGGGGGGGGGGGGGGGGGGGGGGG@FFGGGGGGDFCFGGGGGGGGGFGGGGGECFEGGGG<@<FECGGFGDFGGGEGGGFGGGG:@CDEGGGGFBFFGEFG8CGGGGC@BGGGF9:DFD6D=FE,6+87>@EEGGD;FACFGGFGFFG>54>G);:AE)85)2>FFFC?C@5+);@6>(6>9A;A)6=:@FF:>(486(::)-((:*4.4<4:4599),9>87)....>))04(()5.).1.45((,((((184.)))())*/2)..
@M02996:162:000000000-B87FG:1:1101:6523:3469 2:N:0:TAGCGCTC+AAGGAGTA
GACTACCGGGGTATCTAATCCTGTTTGCTACCCGCACTTTCGAGCATGAGCGTCGATAAGTCCCCAGCAAGCTGCCTTCGCCATCGGTGTTCTTCCTGATCTCTACGCATTCCACCGCTACACCAGGAATTCCGCTTGCCCCTGAACTATCCAAGAGAAACAGTCCAGTCTGCAGGTCCGGGGTTGGGCCCCGGTATTGTACAGACTGCTTGCATCTCCGCCTGCGCTCCCTTTCCGCCCAGTGATTCCGAAAAACGCTTGCACCCCCCGGAGTGCCGGGGCTGCTGGCCCGAAGTTTGC
+
CCCCCG<FEGGFCFEGEEFCFGEFF@EGGAFFFEGGEGFDFFCFGDGGGGGGGGD@FGGDFGGDEGGFGGGFEFGGFGFFGCFCEEEFEBFAEDGGGGGG9DFFGFFGDGG9BFFGGABDGFGDGFGGGGGFF@GGGGG?FDFC=38C88+:,8D@=@FFF8DC=*=?+6@BFFFGAFCFGGGG@D5DBGGAFE25B@F58C??*/.46AF3(/)1)2:.2348<@9((381D:))--1:(3,,1.66*,0,(049(-,,-*.2<11(,4((,-(.)(((-,(4<7>F?(,9<7**<)6>
@M02996:162:000000000-B87FG:1:1101:14353:3476 2:N:0:TAGCGCTC+AAGGAGTA
GACTACCAGGGGATCTAATCCTGTGTGCTCCCCACGCCTTCGTGCCGCAGCGTCAGGCGCTGTCCAGCAAGCCGCCGTCGCCGCCGGGGTGCTTCCTGATATCTACGCATGTCACCGCTACACCAGGAATGCCGCTTGCCCCGCCAGGACTCTAGCCAAACAGGTTCAAAAGCAGTCCCGCAGTGGAGCCGCGGGCGGTCACGTCTGACGTGCGTAGCCGCCGACGCACCCGGTACACCCAGAAAATCCGGAAAACGCGTGGCCCCTAAGGAAGACCGCGGATGCGGGGACGGAGGGAGGG
+
@@-68;;CDDD+@,A<;6;@EE@,,<CE<,6,6;@@7F,,,9;@86+@@=8@6,@B,C+@+@@EFAEFCDFFFE@F+@8>48+@@@:+:+++6,CE<??,7+6?6C>==++9,3556>*==9,@EGD@=,,,@:@>0D6,;5*<DGA*:4*)26=7?EGGFF=,4*0<8C;8;6;,);>8*:7*20/7,:C6A>G93*.(-0,(-)4-6.*,4)(79>*-*4(3,214(*1(3,(-.6,:2.(408)(0-.-().2-,---)(,*-(-(5(,((...3((2(-4((-2(33100/2*41((
@M02996:162:000000000-B87FG:1:1101:16985:3480 2:N:0:TAGCGCTC+AAGGAGTA
GACTACTCGGGGATCTAATCCTGTTTGCTCCCCGCACCTTCGCACCTCAGCGTCAGTCATCTGCTGGTAACCTGCCTTCGCCATTGGTATTCTTCCAGATATCTACAGAGTTCACCCCTACACCTGGAATTCTGATTGCCCCTCAGTGACGCTAGGTATGCAGGTCTCAACGCAAGTCCGGAGTAAAGCGCCGGGAATTCACACCAAGCTGGCAAAACCGCCAACAGGCCCGGGACGCCGAAGAAGTCCGAACAACGCGCGCAACGGACGGGTGACCGCGGCGCAGGGGACGGAAGTAGGG
+
@C<6@CED@CD+@@<,C<@<<C@6;<C;,,,,,@6@+C,,4:C@87,B<?CC6,@B6CFCF<CE9CACDCFGGD@,,,=A@B=@==C:5,,,9,@FEE=,A+@,9C;=B,,,,95:,)*66>,D,A:C=9,,,@E8+E,>=)0==F;FDD*)+6=,7EE?9=9,6@+,6@D?=>D+=BDADC:4,5;C>+@8>>DA),/*1,:>9FF59)*--;@ADA*0*6(.66(/(*/()(.,3-**-4(,7())*-047:?*(,-(-).4)((-4-(--(-3-3(,,0((-(,-(4(3)./*+)))(
@M02996:162:000000000-B87FG:1:1101:25640:3483 2:N:0:TAGCGCTC+AACGAGTA
GACTACTAGGGTATCTAATCCTGTTTGCTCCCCACACTTTCGTGCCTCAGCGTCAGTTTCAGGCCAGTTAGCTGCCTTCGCCATTGGTGTTCTTACTAATATCTACGAATTCCACCTCTACACTAGTAATTCCACTAACCTCTCCTGTACTCTAGCTTGACAGTTTCAATCGCTGGTCCAGAGTTAAGCTCTGGTCTTTAACGACTGACTTGCCATGCCGCCTACGCACCCTTTACACCCAGTAAATCCGGATAACGCTTGCTCCCTATGTATTACCGCGGCTGCGGGCACATAGTTAAC
+
CCCCCGGGGGGGGFFGFGGGGGFFGGGGGFCDFGGGGGFFGEGGGGGGFGGGGGGGGGGGGGGGGGGCFGGGGGGGGGGGGGGEFFFFFEFGGGGGGFCFGFGGGEDEDFGFGFGGC:;DCEFFGGGCGGGGGDGFGGGGGDFGGGFCCFFEAFGGGGG8=FDFDEFGF9,9D9DGF?DF89ABFGF8698>8D8DDCFBCE>9@?B<DFC6D5*+)051+1118)8>@C>=FEFFFBFC2@;*4:AE8@?=@F@;(((0/2);98@E@49?)<)14:(.(-32(((((--31/:<E)).
@M02996:162:000000000-B87FG:1:1101:25655:3493 2:N:0:TAGCGCTC+AACGAGTA
GACTACTAGGGTATCTAATCCTGTTTGCTCCCCACACTTTCGTGCCTCAGCGTCAGTTTCAGGCCAGTTAGCTGCCTTCGCCATTGGTGTTCTTACTAATATCTACGAATTCCACCTCTACACTAGTAATTCCACTAACCTCTCCTGTACTCTAGCTTGACAGTTTCAATCGCTGGTCCAGAGTTAAGCTCTGGTCTTTAACGACTGACTTGCCATGCCGCCTACGCACCCTTTCCACCCAGTAAATCCGGATAACGCTTGCTCCCTATGTATTACCGCGGCTGCTGGCACATAGTTAGC
+
CCCCCGGGGGGGGGGGGGGGGGGGGGGGGGFGGGGGGGGGGGGGGGGGGGGGGGGFGGGGGGGGGGGGGGGGGGGGGGGGGGGGGGGGGGGFGGGGGGFFGFGGGGGGFGGFGGGGG:DDGFGGGGGGGGGGGGGGGGFEGDFGGGFFFGFFGGGGGGGGGFDFGFGGGGGFGFGGFGEFGGGGGFDGFAFEFFGFFGFFEFDFFFFFFFGBBFFFFFGBC>==C5@85BA9DE6979F8))0:=AC<?@6(:?=F0/08;CCFFD@3;E<5?5)777;33326058:FBF7**33A4:>
@M02996:162:000000000-B87FG:1:1101:15750:3538 2:N:0:TAGCGCTC+AAGGAGTA
GACTACTAGGGTATCTAATCCTGTTTGCTCCCCACGCTGTCGTACCTCAGTGGCAGTTACAGTCCAGAAAGGCGCCGTCGCCACCGGGGGTCTGCCAGATATCGACGCATGTGACCGCGACAAATGGAGTGCCACTTTCCCCTCCTGCACGCAAGCCACGCAGGAAGAAAGGCGCGCCGGAGGAAAGACCCGGGCGGGCACCGCGCCCGAACGCAGCAACCTACGTACGGGGAACGCCGAAGAAGTCGGGAAAACGCACGCCCCCGACGAAGGAACGAGGGGGAGGGCACGGAGGAGGCCG
+
@@-,8C<ECDF-;,6,66,,6,;,,-C;,,,,6;7@766,,96CC,,;6=6;,,6B;CEEGG9<EEDFC@F,BCCB++@>+,8CF?@+4+++9,9AF??,9?,+9@44>++9,8,,88*603+6,C:3=,,,3@D+2,,,5)*=?,:@0;*)@39:CG697C7*4AFFFGG6=:<CD3:EEE5*201*,2*4@BD((*)4,*-4(.(-,)17>)4@()2(:((.-(,--*(()4(-,-**-(-29).()3)(...)(-(-(1((946(-(-((42,3(,(((,(-32(((--.52**(((-
@M02996:162:000000000-B87FG:1:1101:24232:3544 2:N:0:TAGCGCTC+AAGGAGTA
GACTACCGGGGTATCTAATCCTGTTTGCTCCCCACGCTTTCGAGCCTCAACGTCAGTTACAGTCCAGTAAGCCGCCTTCGCCACTGGTGTTCCTCCTAATATCTACGCATTTCACCGCTACACTAGGAATTCCACTTACCTCTCCTGCACTCTAGTTTAACAGTTTCCAAAGCAGTTCAGGGGTTGAGCCCCCGCATTTCACTTCAGACTTGCTTAACCGTCTACGCTCCCTTTACACCCAGTAAATCCGGATAACGCTTGCCCCCTACGTATTACCGCGGCTGCTGGCACGTAGTTAGC
+
CCCCCGGGGGGGGGGGGGGGGGGGGGGGGGGGGGGGGGGGGGGGGGGGGEFFFGFGGGGGGGGGGGGGGGGGGGGGGGGGGGGGGGFFFGGGGGGGGGGGGFGGGGGGGGGGGGGGGADGGEFCGGCGGGGGGGGGGGGGGEBGGGFGFGFBFGFGGGGGGGBCFFGGGGGFGFGGFGEBFGGGGGFGFGGFFFDBFGFEFGFFFFF4>FGEFFFFEFF>A@DFFFF>>EF@GFEFFEF88?@C;?59860;?37;/.--49:>D;>(((..6(.5.867(-(((4:::??<)0;/<-65
@M02996:162:000000000-B87FG:1:1101:17235:3588 2:N:0:TAGCGCTC+AAGGAGTA
GACTACTCGGGGATCTAATCCTGTTCGATCCCCACGCTGTCGTGCCTGAGCGTCAGTTGCGGATTAGTCAGCTGCCTTCGCAATCGGTGGTCTGTGACAGATCGAAGCATGTGACCGCTACACAGCACAGTCCGCCAACAGCAGCCGGACGCGAGCTCGCCAGGTTCAACGGCAGGGCCGGGGTGGAGCCCCGACATGTCACCGCTGACTTAACGTGCCGCCGGCGCACCCGTGAAACCCAATAAATCCGGATAACGCGCGCAGCCGCAGGAGTACCGCGGCTGCGGGGACGGGGGAAGGG
+
@<868CCEBDD+@;<6;<,6<C@,,C@E@,,,6C+@+,,,@CC@,6@@@?CC+,@@6<EEFGG+,CC<6@FFFDB8,,496=@4D@@4?+8,9A4?FBD:=+,+4BC+44,9,9,:>5*06=4E,6?,?,,,@CECDG6+0:;+6@:+36*0@8C**@E*B79*2*;<@?EA*8D*?C>FDDE**/37,/24>BD>(+14-3)4>)412**.-94)4.*-*-(-,4290*491((-.-,*,8()14))2-.4(06*-(---)-(1.3-(-(--(,--4(,164,.(-,((435)/:*,,((
@M02996:162:000000000-B87FG:1:1101:21145:3591 2:N:0:TAGCGCTC+AAGGAGTA
GACTACACGGGTATCGAATCCTGTTTGCTACCCGCACTTTCGAGCATGAGCGTCGATAAGTCCCCAGCAAGCTGCCTTCGCCATCGGGGGTCTTCCTGAACTCTACGCATTCCACCGCTACACCAGGAATGCCGCTTGCCCCTGAACTAGCCAAGAGAAACAGGCCAGGCGGCAGGTCCGGGGGTGGGGCCCGGGAGGGGACAGACGGCTGGCAGCACCGCCTGGGCGCCCGGGACGCCCAGTGAGGCCGAACAACGCGTGCACCACGAGGAGTACCGCGGCTGCTGGGAGGAGGGGGGGG
+
@@-686CECEC+8,,,66,6,6;6,-;;,66,,86@+6,,,8DC@6;@@=CB+,7@,CFGFECEG<BF@CGGFA,,,,,?8,64=@@+4+++4,9<,?,,4+4+9<@+=++9,4,,68*==9,6DFDC:,,,6@===D6,=8*39@@,3+5)@3;ECEGFF78,@>CC*4*3*6CC02*?CDD5*/37(*:(>>)4(*0(,*(-40-2()),,7(.()/-*((-(-(((*(-)(---(**(.(.1)((*-0--),*-(---*-)0((((-(-((,..-(,2((-().4(((,.)***--(-
@M02996:162:000000000-B87FG:1:1101:25580:3600 2:N:0:TAGCGCTC+AAGGAGTA
GACTACTGGGGTATCTAATCCTGTTCGATACCCACGCTTTCGAGCCTCAGCGTCAGTCCAGTGCTGGAGGGCTGCCTTCGCAATCGGCGTTCTGCGTGATATCTATGCATTTCACCGCTACACCACGCATTCCGCTCTCCTCGCACGAACTCGAGCACGGCAGTTTCAACGGCCGGCCGGGGTTGAGCCCCGACATTTTACCGCTGACTTGACGCGCCGCCTGCGCTCCCTTTTAACCCAATAAATCCGGATAACGCTCGCATCCTCCGGATTACCGCGGCCGCTGGCCCGGCGTTAGCC
+
CCCCCGGFGGGGGGGGGGGGGGGGGGGGGFEEGEGGGGGGGGGGGGGGGFGGGGGGGGGGGGGGGGGGGGGGGGGGGGGGGGGGGGCFFGGGGFGGGGGEGFGGGGGGGGGGGFGGGAADDFGGGGGGGGGFFGGGGFGGCD>DDGF:@GFFBFGGGFCEGGAFEFGGGGGFG>GGDG2BDG=E7C;FFGG>53)3)?=9<F8>659?<F*44)203771=:1:>F0-3@.9<)42:8E5B().6):2797?(*)1---(-)(-2)-303(,4)).,0-,,((-((-((41900::/()5
@M02996:162:000000000-B87FG:1:1101:9808:3636 2:N:0:TAGCGCTC+AAGGAGTA
GACTACTGGGGGATCTAATCCTGTTTGATACCCAGGCTTTCGTGCCTGAGCGGCAGATGATCTCTGGACAGCTGCCTTCGCAATCGGGGGTCTGTGACATATCTAAGCATTTCACCGCTACACAGCACATTCCGCCATCCTCGACATCGCGCAAGGGGACCAGGATCAAGGGCAGTTCGCAGGTGGAGCATGAGAAGTGCACCGCGGACTTAAACCTCCGCCGGCGCACCCAGAAAACCCAAGAAAGCCGGAAAACGCGAGGCGCCGCCGAGTGAGCGGGGCTGGTGGCGCGGGGGAAGC
+
@@86@C;<@CC+88,6;@,;C<;6,6;C<@;,;C,@,;,,,8;@B<,5@<C@+6@C<CFGCFEE,CAE,@FGFD,<,,@A6@B8D=C+:+++9999E@?,A+,+9BBA>,,9,9,:685===,4,AF,67,,33@DD6,320@GGG5>@?*)@:9FGGG@C>@*A*9ED2>9:9C1+=();1:,,//6-A+.;6C)(,0)15(6(.631)*.6*55()*,*,((-2(2(*4(1(.)37+*311:@?(,*-)-(0(*--((,1(-1(((--((-(.)(((,-,(-(,.,.((-5)1:*,,(
@M02996:162:000000000-B87FG:1:1101:9819:3650 2:N:0:TAGCGCTC+AAGGAGTA
GACTACTGGGGGATCTAATCCTGGGTGATACCCAGGCGTTCGTGCCTGAGCGTCAGATGAACTCTGGACAGCTGCCTTCGCAAGCGGTGTGCTGTGACATATCTAAGCAAGTCACCGCTACACAACACATTCCGCCATCCTCGACATCGCTCAAGGGGACCAGGATCAAGGGCAGTTAGAAGGTTGAGCAGGAGAAGAGCAACGCTGACTTAAACCGCCGCCGGCGCACCCGTCAAAGCCAAAAAATCCGGAAAAGACTAGGGGCAGACGAAGTACGGGCGCAGCGGGCACGGGGGAAGC
+
@A-68CC<CFD+@@@<66,6C6;,,;8A,C,;6@,9,+,6,8,9B,5<C=,@@@:B<CEF,C,C,@DF,CFF8?<=,,49,@C+,666>,,,,999E,99A+9,9<@4@,49,9,9=)90==,@+8E+?,,,9=@CC+6,+1:DCC)=0+*0C9DFC=8+>13+@0+@2,4:+*=51+*+7,4,3*)03@5:?5C)),*0),-:(059B++19+.;-//./,(((-,-(*4(/(,-.)0*43((7-(.0(.,(0.*(.)),2(-)(,(.7(,((-.(,((-4(-((,((4((.)/2*(-2
@M02996:162:000000000-B87FG:1:1101:11043:3651 2:N:0:TAGCGCTC+AAGGAGGA
GACTACCGGGGTATCTAATCCTGTGTGCTCCCCACGCTTTCGAGCCTCAGCGGCAGGAAAAGCCCAGTAAGCCGCCTTCGCCACCGATGGGCCGCCTAATATCGACGCAGGTCACCGCTACAATAGGAATGCCGCTTACCTCGACGGCACTCAAGAACAACAGGTTCAAATGCAGGCTATGGGTTGAGCCCATAGGTGTCACATCTGACATGCCATCCCGCCTACGCTCGCGGTACACCCAGAAAGGCCGGACAACGCGAGATCCCGACGGGTGAGCGAGGCGGAGGGGACGGAGGGAGGG
+
A@-886C@CDC+8,,,665,6,;,,6;=,,,,,;+8+,,,,8DAB+,;C?C@7+7@+8EFGGGECF@:@@F<FCC7,,49884@DE@+8+,,@+8+@=A,9+,+6@884++3,3,,6:*6=6,3CC:<=,,,,=@+0@6,+0*39*)5/3*)?>9>C7C?8C:,,*20=<,4,14,800*3:=+*148)*/4)0>3),*).+9))+9.9*+/.)4*.)*-2((-.34((*(,)(-(66,*-.(.0((.*-.4(04/-,-(-)-)*.36(-((,(-(.-(,2(((-,-1(-3-).2**-,(-
@M02996:162:000000000-B87FG:1:1101:16417:3662 2:N:0:TAGCGCTC+AAGGAGTA
GACTACCGGGGGATCTAATCCTGTTTGCTCGCCACGCTTTCGAGCCTCAACGTCAGTTACCGTCCAGCAGGCCGCCTTCGCCACCGGTGGTCTGCCTGATATCTACGCAGGTCACCGCTACACCAGGAATTCCGCCTACCCATCCGGGACGCCAGGTAAACAGGTTCCAAAGCAATTACAGGGTTAAGCCCGAGGATGTCACTTCAGACGTGCGTTACCGTCGACGCTCCCGTTACACACAGTAAATCAGGAGAACGCTGGCCCCCGACGGAATACAGCGGATGCTGGCAGGGAGGTAGCG
+
@@@6@CEBCDD+@,,,;6,;C@C;,6;E9,,+788@:,,,C8DA6@,B@=:@,,8B,<CEFF<FEEEFCFGFGEBC,@8?4B4@@@C48++4>,CF9?E9=+,36C>>8++8,3,:8506=B,@FFDDA,,,@D6C7C6DG00=?EB*99*)419*4=BC@C5,01*=1BCA:6F,/BCFFFE*+1/:)38(:5>>.,/)6+)))364>)*,4),)452-*-(4-99(3*,37(--5),*(855?>))*.).(030-(((,1,-)4(-,---((.6-.,,,((-1).2(4(-0.;*/.)),
@M02996:162:000000000-B87FG:1:1101:11777:3667 2:N:0:TAGCGCTC+AAGGAGTA
GACTACTCGGGTATCTAATCCCGTGCGCTACCCTGGCTGGCGCACCTCAGCGTCAGGATATGCCCAGGAAGCCGCCTTCGCCACCGGTGGGCCTCCTGAGATCTACGCAGGTCACCGCTACACCAGGAAGGCCACTTCCCCATACATACCTCAAGGCTGCCAGGAGCAGAAGCAATCCGAGGGAGAGGCACGGAGATGCACAGCGGAATTAACAAACGGCCTAAGCGCGGCGAACGCCCGGGAAAGGGGGAACACGCACGGCCCCCCCGGAGAACCGGGGACGGCGGGACGGGGGGAGCGG
+
@<-@@CCFCDD-86C96;;,<EC,,B@F@@6;,-;<,;,,,8CEC7;E<EFE:,BCCF,EEFGGGFCDFGGGGC@+,8@?,86@D=C8>+++@+9FE?A,A+9+9C=8>++9,9,:6>*==9BDFGDDD:+6D?FC+ED,=1;=DG9FBF+*@87,@5CE?@8+@*<19>F9,*;,;;@A>C**695*-*4/:5C((?+74F(1,>B(()3;):<FF)5(:(.),(-41*(().414(/*,(427(((),.((..5((-,(12(1-((--2((,),3(((((-((-1(4(-3).2**-((-
@M02996:162:000000000-B87FG:1:1101:11038:3668 2:N:0:TAGCGCTC+AAGGAGTA
GACTACCGGGGGATCTAATCCTGTTTGCGCCCCACGCTTTCGAGCCTCAGCGGCAGGAAAAGCCCAGTAAGCCGCCTTCGCCACCGATGGGCCTCCTAATATCTACGCATTTCACCGCTACACTAGGAAGGCCGCTTACCTCTACTTCACTCAAGAACAACAGGTTCAAATGCAGTCGAGGGGGGGAGCCCAGAGTGGTCACATCGGACTTGCCAGCCCGCCTACGCTCCCGGTACAACCAGGAAGTCCGGAAAACGCACGCCCCCGACGGATAAACGGGGCTGCTGGGAAGGGGGGAGGG
+
@<-,8;C@CED+@,96;<@<,CC,6;CE+7,+@@6@+,,,,8FDB7,B@B6@+7=B+BFGGGGGGFD:??FFGC=+++=A88=CD=:+8+,,6+@<BB=,@+,36<>+=++9,38,8:00=936@FDCC,+,@:@+*BAB+:*=8,*73;+*?:CFGGF9D>:,,3?:@F,:11C,;*6)18C*//4C6*A2)09))**,6+5)5.46;)*.-06),)*-*-(-.40(,*(3)4--6)0*34(37())*-.3(8.2-((-,)(-1((-(-(,(()-)-(,14(--),.(4,-))/2*,(((
@M02996:162:000000000-B87FG:1:1101:11796:3671 2:N:0:TAGCGCTC+AAGGAGTA
GACTACTCGGGGATCTAATCCCGTTCGCTACCCTGGCTTTCGCACCTCAGCGTCAGGATATGCCCAGGAAGCCGCCTTCGCCACCGGTGGGCCTCCTGATATCTACGCAGTTCACCGCTACACCAGGAAGTCCACTTCCCCATACAGACCGCAAGGCTGCCAGGATCAGAAGCAATCCGAGGGTGAGCCGCGGAGGTGCACAGCTGACGAAACAAACCGCCCACGCGCGGTGAACGCCGAGTAAAGTGGGACAACGCACGCCGCCCTCGGAAGAGCGCGGCGGGCGGGACGGAGGGAGCCG
+
@@-,@CCEBDD+@6,,;<@@CF@,,;BCB@@,6-;@,,,,;@FEC7<E@A<@,,6@EC,C6EFFGGCFGGGGGE+@,,,?,,6?FED4=+++9+@EFEE,9+,+9CD7C++,49,,8530==:DGGD@=,,,7=@+?FA8D8*ADG*F*=*)689+5,4+D71*409:9EGF69F,;9:BC>E=*:5*(*4/.2:((*)))5(6);;3()9147:>,5<(/(-,--442*--*.61-(**,,(69)))*,)(-..),((-,9(,)(((,4-((.(.3-,,(4(((((,-(-1).*/*,(-4
@M02996:162:000000000-B87FG:1:1101:25957:3677 2:N:0:TAGCGCTC+AAGGAGTA
GACTACTAGGGTATCTAATCCTGTTCGATCCCCACGCTTTCGTGCCTGAGCGTCAGTTGCGGATTAGTCAGCTGCCTTCGCAATCGGTGTTCTGTGACATATCTAAGCATTTCACCGCTACACATCACATTCCGCCAACTTCATCCGTACTCGAGCTCGCCAGTTTCAACGGCAGTGCCGGGGTTGAGCCCCGACATTTCACCGCTGACTTAACGTGCCGCCTGCGCACCCTTTCAACCCAATAAATCTGGATAACGCTCGCATCCTCCGTATTACCGCGGCTGCTGGCACGGGTTTAGC
+
CCCCCGGGGGGGGGGGGGGGGGGGGGGGGGGFGGGGGGGGGGGGGGGGGFGGGGGGGGGGGGGDGGGGGGGGGGGGGGGGGGEGFGCFGGGGGGGGGGGGGFGGGGGGGGGGGGGGG>@DCEGGGGGGGGGGFFGCGGD8=DFGGGAFFDFE>DDGCGGGGG@BFFGGGGDEGFDGFGCEEEECEGFFEGGFF48=DFF<?G9@>61918:6<F;)6>F624/,36;69E:09?)-4:EE?:?DFBF>::1.4899((((-/--)3))34-((,).-20(,32((),(41?0)0*2:44:
@M02996:162:000000000-B87FG:1:1101:15942:3702 2:N:0:TAGCGCTC+AAGGAGTA
GACTACTGGGGGATCTAATCCTGTTCGATCCCCACGCTTTCGTGCCTCAGCGGCAATGCAGGCCCGGCCAGCTGCCTGCGCGATCGGGGGGCTGTGGCATATCGATGCAGGTCACCGCTACACGCCACATTCCGCCGGCCTCGACCGCAGTCAAGGACACCAGGAGCAACGGCACTGCCCCGGGTGAGGCGGCGCCTGTCACCGCGGACGTAGCGCCCCGCCTGCGCACCCGGTAAACCCAAAAAAGCCGGAGAAAGCGCGCAACCGCGAGAGGACAGCGGCGGCAGGGCCGGGGGGAGGG
+
@@-66;C@CFD+@,,,66,,,C@;,<BE,;,,9C@@+,,,,8,98,,B<?;@++7@6CEFGGG,F@CF:=FGAA,?,,4878>+@=CCD+**>>><F7<,2+,/6,6*<,,2,6,342)//9,=:BC*4,2+2>=DGG***(091:9:7))(307A:EGFCC3*:)7><A?5:09*9*(7*8=**/,5(:?6555((/*,.0)4()46>>*,4775()),*-(,,-4>0*2439(-6),*-3((02((*-)-(03*.((,()-()((,((-4(-.-(4(,,((--(,3(((,5)***(,((
@M02996:162:000000000-B87FG:1:1101:18525:3709 2:N:0:TAGCGCTC+AAGGAGGA
GACTACCAGGGTATCTAATCCTGATTGCTACACACACTGTCGTGCCTCAGCGTCAGGTAGAGCCCAGTAAGCCGCCGTCGCCACTGGGGATGCTCCGAATATCTAAGCATGTCACCGCTACACGCGGAATTCCGCTTACCGCTACTCCACTCAAGAACTACAGGTGTGGAGGAAGTGCCGAGGGGAAGCCGCGGGAAGGCACATCAAACTTGGAGTGCCGCCTGCGCACCCGGTGCAACCAGGAAATGCGGAGAGAGCAGGCGAACAAGAGAAGAACGCGGATGGTGGGACGGGGTAAGGG
+
@<-,6;;CCCC-@,6,66,,,6;,,<<4@6;,6;8;,;,,,998,,,B6?@@,,8@,CFFGGC,CCC,<CFFGE:+++66+,6@8=A::,,,9,95@BB,4+9,,,9,9,,,,9,565*664,+8@C:4+,,@@=++B8,+0*=+6),0++)6>?FFF,:891,,*+19;,0*3;<*?*<8>C**2-10,/-:5).(*)//*/)6+)/4**.)039(*2-*(,-(4(2(*4-)-((,),*(.46>,))0-)((0(1,()(-)(-)-(.((.3(((.,--,1,((().((.(,))/**())(
@M02996:162:000000000-B87FG:1:1101:18549:3712 2:N:0:TAGCGCTC+AAGGAGTA
GACTACCAGGGTATCTAATCCTGTTTGCTACCCACACTGTCGTGCCTCAGCGGCAGGTAGAGCCCAGTAAGCCGCCTTCGCCACTGGTGGTCCGCCGAATATCTACGCAGGTCACCGCTACACGCGGAATGCCGCTTACCGCTACTCCACGCAAGAACTACAGGTTTGGATGCAGTTCCGAGGTTAAGCCTCGGCAGTTCACAGCCAACTTGGAGTCCCGCCTGCGCACCAGGTACAACCAGGAAATCCGGACAAAGGTTGCCACCGACGTATAGCCGCGGCTGCGGGGACGGGGGGAGCG
+
A@-68;CEDED6@,,,<65<F<C,,-C=,6;;,C,8,6,,,9C@6@,A6?C@+6@B+CFGGGCFFE@C<DGCGC++,,9A,B:C?=C,:,6,9+6@FEC+=+,+9<>@=++,,9,:=8*6=>,+8@@@3+,,3@E88EDE+8*=D@053=*5CBDGGC9:896,4*+17>5;49D,8DCDBC=*,48>.0,/88*.(++.6+9)68838)27);6)(20-/(--,((-(*(.*,-...,*4::?>2-)*-.86;.*.(,.,/).72(---,(-)).)--,-(-,--(,(,-(0)*::,(((
@M02996:162:000000000-B87FG:1:1101:18535:3724 2:N:0:TAGCGCTC+AAGGAGTA
GACTACCAGGGGATCTAATCCTGTTTGCTACCCACACTGTCGTGCCTCAGCGTCAGTTAGAGCCCAGTAAGCCGCCTTCGCCACTGGTGTTCCTCCGAATATCTACGCAGTTCACCGCTACACTCGGAAGTCCGCTTACCTCTACTCCACTCAAGAACTACAGGTTTGGATGCAGTTCCGAGGTGAAGCCTCGGGAGTTCACATCCAACGTGCAGGCCCGCCTGCGCACCCGTTACACCCAGGAAAGCCGGACAACGCGTGCCACCGACGAAAGACCGCGGCAGAAGGGACGGAGGAAGGG
+
@@-,6;CCDDD+@6<,;<;@FCC=,<CF<@C,CCBB:8,<@CC@BB,E@=CB,8@B6CFGGGG?FCDCDFGGGEC=,,4A68=CE=C,9,6,9,CEFGC7?+;,>CB:=+,,,9,9>>*==9,,9A@>=+,44@C+=C88+*+?D48B6D+)@8DGGG=A8?8,63+6=@,;,;D,=EEBCCC1+5::)4,3@>*:)***22>/:*:4://52AC)0)1//,(//70;95((/(,/1),*/.(858(,2-)4954*-,---/(.*4(324(-((,..4,2(-(-((..(4(38.:**..((
@M02996:162:000000000-B87FG:1:1101:18414:3741 2:N:0:TAGCGCTC+AAGGAGTA
GACTACCGGGGGATCTAATCCTGTTTGCTCCCCGCACCGTCGCACCTCAGCGTCAGTCATCTGCTGGTAACCTGCCTTCGCCATTGGTATTCTGCCAGATATCTACAGATTTCACCCCGACACCTGGAATGCGGATTGCCCCGCAGTGACGCGAGGTATGCAGGTCGCAACGCAATTCCGGAGTTGAGCTCCGGGATTTCACACCAAGCGTGCAAAACCGCCAACATGCCCGTTACGCCCAATAATGCCGAACAACGCGCGCAACGTACGGGTTACCGCGGCTGCTGGCACGAAAGAAGCG
+
@@668=C@CED+@;C,;6;,,;@;,;CE9<;,,76@+F+9,@F@@@,B<?CB,,6?<CE<FFEF?CACECFGGB=<,,4A,B?+@==:9,<,@,CFAEF,=4;3=CACD9,9,9,,9:*6==+@,A:DA3,,+@E8DF,6DD*=>E)F9B*:*@?*1=2<D:<,4;4:7BCA:5C*8C?FDDC22198;+06A>GF(**)-+623F<31)/,3>>F:)/-/-(--4(42+3(1(,-2(/*--,27)))*-07>::1--((,1-3)-4.(-(-((,..4(,,3-,-).2(258)./**(,((
@M02996:162:000000000-B87FG:1:1101:18431:3749 2:N:0:TAGCGCTC+AAGGAGTA
GACTACCGGGGTATCTAATCCTGTTTGCTGCACGCACCTTCGCACCTCAGCGTCAGTCATCTGCTGGTAACCTGCCTTCGCCATTGGTATTCTTCCAGATATCTACAGAGATCACCCCTACACCTGGAATTCTGATTGCCCCTCAGTGACTCTAGTTATGCAGGTCGCAACGCAAGTCCGGAGTTGAGCGCCGGGAGGTCACACCAAGCGTGCAAAACAGCCGACAGGCGCGGTACGCGCAAGAAATGCGAACAAAGCCCGGAACGGACGTGGTACCGCGGCGGCAGGAACGAAAATAGCG
+
A@-86C=7@CD+8,,,6656C,;,,-;?,,,,,:+7+6,,,:C@@@,B<?CB,,8C,CF,C,CC6CCCDAFEFBE8@=99,8=494=,5,,,@,C?FFC,A+,64CA=D,,4,9,,,1*6=89@,ACD:,,,,@D=+>9,88*=?FEFD8+*4467,76=9@346*+10@C9=5D+==DA:3:4,5;?5+5=B>DA)**-.2*0(:>=B)*--8*=38*/0/(.(6./0*.()(,--(**-3(47())2-04(70*((((-)(4),(---(-((.)),,,(3(,-(-(,((-).1*+)..(
@M02996:162:000000000-B87FG:1:1101:6195:3785 2:N:0:TAGCGCTC+AAGGAGTA
GACTACACGGGTATCTAATCCTGTTTGATCCCCACGCTTTCGTGCCTCAGCGTCAATGTCGGATTCGTGAGATGCCTTCGCAATCGGTGTTCTGAGTAATATCTATGCATTTCACCGCTACACTACTCATTCCTCCCACGGCATCCGAATTCAAGCCTGACAGTATCAATGGCAGTTCCCCTGTTGAGCAGGGGGCTTTCACCACTGACTTGACAAGCCGCCTACGCACCCTTTAAACCCAATAAATCCGGATAACGCTTGCATCCTCCGTATTCCCGCGGCTGCTGGCCAGGAGTTAGC
+
CCCCCGGGGGGFGGFGDCGFFGEFGGGGGGGGGGGGGGGGGEGGGGFGGGGGGEGGFGFGGGGGGDEGGGGGGGGGGGGGGGGGGFGFGCFFGGGGGGGGFFFFFGGGGGFGCGCGGABDGFGGGGFGGGGGCEGGGGGGGBB8FEAGFCF<FEDFGGGGGGD,@FGGGDGFG*CGFF*?D86CCF;;5EG=*<3:5FF=*>>EB9=:@F>E6*/9529>?6/((6((683/93>EFACEF/6=AEC);402()6D--,--*.)2.3-3((((,).,4--,,(-483?(.((778;*6:A
@M02996:162:000000000-B87FG:1:1101:8169:3794 2:N:0:TAGCGCTC+AAGGAGTA
GACTACTGGGGTATCTAATCCTGTTCGATCCCCACGCTTTCGTGCCTCAGCGTCAATGCAGGCCCGGCCAGCTGCCTTCGCTATCGGGGTTCTGTGGCATATCTATGCATTTCACCGCTACACGCCACATTCCGCCGGCCTCGACCGCCTTCAAGGACACCAGTATCAACGGCACTGCTCCGGTTGAGCCGTCGCCTTTCACCGCTGACTTAGCGCCCCGCCTGCGCCCCCTTTAAACCCAATAAATCCGGATAACGCGCGGACCCTCCGTCTTGCCGCGGCTGCTGGCCAGGGATTAGC
+
CCCCCGGGGGGGGGGGFFGGGGGGGGGGFEEGFFGGGGGFGEGGGGGGGGGGGGGGGGGGGGGGGGGGGGGGGGGGCFGGG,@FEGGGEFFABFFGGGCFEFFGGGGGDFFGGGGGG8?CDCEEEGGGGGGAEGGGGGECDDBGGEAF*3<8@>C<FGFGGGFCFFGGCFGAEFG?9C4FGEGCCDBDEFE?DDGDDFFFFGE?B)6282CC6@9@9><;E2(-340(4833*3).)4AE(44?F2><C(7,-56*--((-7(4C(.4(3-.(()..3-39490-2),414())22*5),
@M02996:162:000000000-B87FG:1:1101:6215:3794 2:N:0:TAGCGCTC+AAGGAGTA
GACTACACGGGTATCTAATCCTGTTTGATCCCCACGCTTTCGTGCCTCAGCGTCAATGTCGGATTCGTGAGATGCCTTCGCAATCGGTGTTCTGAGTAATATCTATGCATTTCACCGCTACACTACTCATTCCTCCCACGGCATCCGAATTCAAGCCTGACAGTATCAATGGCAGTTCCCCGGTTGAGCAGCGGGCTTTCACCACTGACTTGACAAGCCGCCTACGCACCCTTTACACCCAATAAATCCGGATAACGCTTGCATCCTCCGTCTTGCCGCGGCTGCTGGCACGGAGTTAGC
+
CCCCCGGGGGGGGGGGE@FFGGGFGGGCGFGGGGGGGGGGFGFGGGGGGGGEGEG,CCCFEGFFGGFGEFGG<EGFFFGGGGGCFFFFEFGFG9AFFGGGFFEFGGFGFDEFDGFGG8?6CEF;FG,,AFGGGEGC?FF6+8>6D8>CDGDEFFFGGGGGGC*?,CDFG=,;FFDGFGFF@+91CDEFEGF)39C=5FF4>DB=:275>FFE:F=4:A8>76428?B6:E?DGE;)9<FCD7@:B9-59-7((.)*-,44:*))2525(4-(4,)-49336993:8)38:2(07**2.--
@M02996:162:000000000-B87FG:1:1101:13433:3802 2:N:0:TAGCGCTC+AAGGAGTA
GACTACTAGGGGATCTAATCCTGTTTGATCCCCACGCTTTCGTGCCTCAGCGTCAAGGACGGAGTCGTGAGATGCCTTCGCAATCGGTGGTCTGAGTAAGATCTATGCATTTCAGCGCTACACTACTCAGGCCGCCCACGGCAGCCGGATGCCAGCACCACAGAAACAATGGCAGTTCCGGAGTGAAGCACCGGGCGGTCACCACGGACGGGCGGCAGAGCCGACGCACGCAGTAAAGCCAAAAAAGCCGGAAAAAGGATGAAGCCTCCGGAGTAGCGCGGACGCGGGCAGGGGGGACGGG
+
A@@,8CCCEFD+@,<,665,CCC,,-;A,,,,9C6@+6,,,8C@:6,B@=C@,,@:,CFFGGG7@8@:@AFGED,A,,9?,@C,@=C68+,,9AE<9B=,9+,,9,9,9,,4,9,565*=@=,,@<,,9,,,6+@8=E6880@+6>8+3+3)66=:CGGFG18,@*3@9,@9@AD,?@ABD894,522),4:@>D>2*.3/+7;?)62>))((840()1-2.(((-(41*4(14-66),*3.(..7((2-.,(0.*,(().*.)0((,(---((.)-(((-(--(-31,4(2:)/2*4,((
@M02996:162:000000000-B87FG:1:1101:11312:3840 2:N:0:TAGCGCTC+AAGGAGTA
GACTACTAGGGTAGCTAATCCTGTTTGCTACCCACGCTTTCGAGCATCAGCGTCAGTAAAAGCCCAGTAAGCCGCCTTCGCCACCGAGGGGCCTCCTAATATCTACGCAGTTCACCGCGACACCAGGAATTCCGCTTACCTCTAGTTCACGCAAGAACAACAGGTCAAACTGCAGGCAAGGGGGTGGGCCCAGGGAGGGAAAAGAGGACTTGCAAGCGCGCCGACGCTCCCGTGACACCAAGGAAGTCGGGACAACGCGCGCACCCAACGGATAACCGGGGCTGACAGGACGGAGGGCGGG
+
@@6,@C,CCDC-C,@,;@@@<,;,,<;E9,;,66,6+,,,5@FC:+,,6?C@,,,6,CFEC@FFFFF9C@FFF>@:,4=ABB=@D=6+7++46,@A===,,+,34CB4>+49,45,6=?CC=6+>?:AE,,,7==C>3@8600=+3*92650@=CC:,CCCC=,4*+22,,439?,3*1*:>:**1(1/44())2((*)(/*//()6,6)*/)*7*8)1-*-(--24,-*42/(-(-4+*(.(.0(,)*-)4250*-(((-1-(1-(,-,(,,(6.,,(,(((((().(443.08:*(,(-
@M02996:162:000000000-B87FG:1:1101:16998:3841 2:N:0:TAGCGCTC+AAGGAGTA
GACTACCCGGGTATCTAATCCTGTTTGCTCCCCACGCTGTCGAGCCTCAACGGCAGTTATCGTCCAGTAAGCCGCCTTCGCCACTGGTGGGCCGCCTAAGATCTACGCAGTTCACCGCTACACGAGGAATGCCGCTTACCGCGCCGATACTCCAGCCAAACAGGTTCCAATGCAGTTTAAGAGTTGAGCCCTCACCGTTCACATCAGACTTGCGTAGCCGTCAACGCGCCCGTTACACCCAGTAAAGCCGGAGAACGCTTGCCCCCGACGGATAACCGCGGCGGCGGGGACGTGGGGAGCG
+
A@-8@CEFBDD6@<@A@<<@<C@,,6CE9,C,@C7@@,,,,:F:86@FDBCC++8B,CE,EF8FGEECECGGGEF7,@,?6B:FC=C,9,+4@+@F+CA,A;C8=EB>=++4,4,,68*===B+@FCCC3,,@C==+C8@+1*=;E>*03+373;>EFGG7:0,2*4,5>,988F,119B?;C,7:8C3A8(08<@04)6=9?)6F@8@)336).>>)0.*,(-)80(-:3114,-4)2*(44.964)*-)-(042-(-(-1(,/9699-(--(...4(-1(-,4(,1(4030)1/*--((
@M02996:162:000000000-B87FG:1:1101:11311:3858 2:N:0:TAGCGCTC+AAGGAGTA
GACTACTAGGGGATCTAATCCTGTTTGCTCCCCACGCTTTCGAGCCTCAGCGTCAGGAAAAGCCCAGTAAGCCGCCGTCGCCACCGATGGTCCTCCTAATATCTACGCAGTTCACCGCTACACTAGGAATTCCGCTTACCTCTACTGCACTCAAGAACAACAGGTTCAAATGCAGTCTATGGGTTGAGCCCATAGTTTGCACATCGGACGTGCCAGCCCGCCTACGCTCCCGGTACACCCAGTAAGTCGGGAAAAGGCACGCTCCCGACGGAATACCGCGGCTGCTGGCACGGGGGGAGGG
+
A@-6@C<EEFF+8,6,;<B,<CC,6<CB<,6,,;:@7,,,<@FA,6,@6?CB,66@,CFGGGGGGFD:CEGFGE@F+88>88=CFC:+8,5,@,>FFDC,=34+>FB:=++,49,,65*6=9,4@FCCC,,,@=66+@8@+8:=9@*C:=+)@8DFGGGGG8=,5*+2?C,4,8D,;+;+>?C,*08>:,@0*3C0*,+12,:*:*:=>42/56>/:)1.*6(/(3(,(14(),,/1/,*((,.9).4*-59(0:*-((.,)(()-(-(-(-(()))-,,14((().,(.)-))/2*-1((
@M02996:162:000000000-B87FG:1:1101:18557:3861 2:N:0:TAGCGCTC+AAGGAGTA
GACTACTCGGGTATCTAATCCTGTTTGATACCCGCACCGTCGAGCGTCAGCGTCAGTAGCGGCCCAGCAGGCTGCCTTCGCAATCGGAGGTCTTCGTCAGATCTATGCATGTCACCGCGACACGACGAATTCCACCTGCCTCTTACGCACGCAAGAACACCAGGTTCAACTGCAGTGCAGACGGTGAGCGACTACAATTCACAGCTGACGTGACATCCCGCCTACGCGCCCGTTAAAACCAAGAAAGCCGGAAAAGGCACGGGACCGCCGGAATACCGCGGATGCTGGGAAGGGGGGAGGG
+
AB-,8C6EBCC-86@,6;,6C<;=;<CE,C;,,@+@:C+,4@F@B++B:?@B,,@B,CFGGGD=:CEF<DGDFE=8,,,?,BC4D==B=++,9,C?4B=+9+,69,9?>,,9,9,,8=*6+=8@CGEC@,+,@=@D?F?D+5*558:>:9*)@89@EEGGCG5*2*3==D,3,;C=A>@AC<7**1/7.:8@.5*6),+)9+?<?)6;:)*/,2:*)7*-*-(-(-(((*--1.(-:),*4:((78((*-.-()4*,.(.,1(()-((--(((()).-(-12(-(.6((4(2..**/41((
@M02996:162:000000000-B87FG:1:1101:21931:3880 2:N:0:TAGCGCTC+AAGGAGTA
GACTACAAGGGTATCTAATCCTGTTTGATCCCCACACTTTCGTGCCTCAGCGTCAATGACGGAGTCGTGAGATGCCTTCGCAATCGGTGTTCTGAGTAAGATCTATGCATTTCACCGCTACACTACGCATTCCTCCCACGGCATCCGTATTCCAGCACAACAGGATCAAAGGCAGTTCCGGGGGTAAGCACCGGGCTGTCACCTCTGACTTGCGGCACAGCCTACGCACCCATTAAACCCAAGAAATCCGGATAACGCGCGAATCCGCCGGAGTACCGGGGCTGCTGGGACGGGGGGAGCG
+
CC@A@EEFFGD-C,@,6@,;,CCC,CCFC<C8<E@B:E9,@@E@@,BEADEE,:@@,EFGGGG+BE@CECFGFDEC,,DDC@>8DED8@,6,@FGFCED,A+9,><99>,,4,4,,8=*==9=4@F=>68+,@,@DGGCCDBF+=E>+303*73?DFGGGGF8,@9?FFGGF89C1?FEDC+@*5/<96<8>EEG26*;*1>>3>/6).0+74)68>:C5*6//(63:;58(*)..54,*,-(.77).2-.4(..0--(--)-(*)((--(-(-.-.:(,0((--.35(419:)/**,-((
@M02996:162:000000000-B87FG:1:1101:20047:3883 2:N:0:TAGCGCTC+AAGGAGTA
GAGGACTAGGGGATCTAATCCTGGTCGATCCCCGCGCGTGAGTGCCTCAGCGTCAGTTGCGGCGTGGTGACCTGCCTCCGCGATCGGCGGGCTGTGCGAGAGCTATGCATGGCACCGCTACACCGCACATTCCAGCCACCCCAAACGCACTCAAGCCCCCCAGGGTCGACGGCAGGGACCGGGGGGAGCCCGGAAAAGGCAACGCCGACGTAAGGGGCCGCCGACGCACCCGGGAAACCAAAAAAAGCCGGAAAAGGCAGGAAACACCCGGAAGACCGAGGAGGCGGGGCAGGGGGGAGAG
+
A<-,89;CADC+@,,,66;,;,;,,=@>,,,,,7@@@+++,86@<,,B@=CB686B,CFFGGG+87::C<,A?A,9,,,88=@+@=:4=8++@>@B,>>+6*++6,835,,,83,84)0309,@CGC*>,,,2>FGFG,4:>AD6=>1./)(?@822/757C3*20557:C515D*8F0BCDD:*)-1(*24>:C;(+)../471799>)12:F>FF3)(*--4290>6>09)2-3::,*-:(376:?*-)--.4*,(,,(*((2((((---((.(((((-2(((,-(((-3))/1*(-((
@M02996:162:000000000-B87FG:1:1101:14993:3886 2:N:0:TAGCGCTC+AAGGAGTA
GACTACCGGGGGATCTAATCCTGTGTGCTCCCCGCACCTTCGCACCTCAGCGTCAGTCATCTGCTGGCAACCTGCCGTCGCCATTGGTATGCTTCCTGATAGCTACAGATGTCACCCCTACACCAGGAATTCTGATTGCACCTCAGTAACGCAAGTCCTGCAGGTCTCAACGCAGTCCAGGGGTGAAGCCCCGGCCGGTCACACCAAGCGGGCAAGACCGCCGACAGGCGCGGTACGCCCAATAAGTCCGAACAACGCGCGCAACGGACGAGGAACCGCGGCTGCGGGAGGGGAAGGAGCG
+
@@-68CC@CDD+@,,,;6,;<@@,,<CC,,6,,88@+@,,4CF@@+,B<ECC,,8@,CF9F,CA96=CCFFGGD==+,=>@+=+49=,9,,,9,@<<?EA=+434C4?@,,9,9,,819==8,@DFDD=,,,,7E9=EC;AD*==D;F;D5>G8>3@F7:CC@,,5+25@F?:9D16*;ACDE4*3:C;;:2)0:6(*)(/+9@@FF?F)),->?FF4*-/,,-310:(*41)(----**,4(4?26)0-042>11-(,(-)-4)-(-(4(-((.,-((--2(,-((1(((-)0**/..((
@M02996:162:000000000-B87FG:1:1101:21927:3899 2:N:0:TAGCGCTC+AAGGAGTA
GACTACAAGGGTATCTAATCCTGTTTGATCCCCACACTTTCGTGCCTCAGCGTCAATGACGGATTCGTGAGATGCCGTCGCAATCGGTGTTCTGAGTAAGATCTATGCATTTCACCGCTACACTACGAATTCCGCCCACGGCATCCGTAGTCCAGCACAACAGAATCAAAGGCAGTTCCGGGGTGAAGCACCGGGCATTCAACTCTGACTTGCGGCACAGCCTACGCACCCGTTAAACCCAATAAATCGGGATAACGCGCGAACCCGCCGGAGTGCCGAGGCTGCGGGGCAGGAGGGAGCG
+
CC<B@EDFEFD-@,C,;65,@C@6,6C?<,,,6C6@B8,<,8;98B,B@=CB,,8@;@FGGGE,6C@CDDCG9A<E+,@B+@F,DDD,8,,,@CEDABE,?+,,>,=9>4,9,455>5*6==,,@B++,,+,@,6@GCE>DBF6?D>8*+0*@=6ADGFG>?8,21+=DGGFDFD,+CEDG+:4*31:)<:>E>DA(,*90,1/0198C++.*),0:>5,1/,./6061*6>C3,-.5,*43()16).*-)4(06*-,(--)-().(,,,(-(-()---((,(.-(-(((--0.2**-2,(
@M02996:162:000000000-B87FG:1:1101:21666:3929 2:N:0:TAGCGCTC+AAGGAGTA
GACTACACGGGTATCTAATCCTGTTTGCTCCCCACGCTTTCGAGCCTCAACGTCAGTTACCGTCCAGTAAGCCGCCTTCGCCACTGGTGTTCCTCCTAATATCTACGCATTTCACCGCTACACGAGGAATTCCACTTACCGCTCCGATACTCTAGCTTGACAGGTCCAAATGCAGTTCAGGAGTTGAGCCCCCGCATTTCACATCTGGCTGGCCATGCCGCCTGCGCGCCCGTTACACCCAGGAAAGCCGGAAAACGCCGGCACCAACCGAAGTACGGCGGCTGCTGGCGCGGAGGTAACG
+
CCCCCFF8@CD+86EAC@EDEFCC,EC?A,C<BDF:C@,,ECFACC8ED<FC@@@BCED,,B6CFEDCE@@FE>@=,4DDE,?C===6?,,,9,C,=5A;C7=,@5>@C++9;4<B>>06=9B+@=+@E,,6@FG88DAD85*=0@8+3=+*,8=37@=EDD=+60;CFF,=EAG<8EEFFB@@,+;9@9*8993:)*+2:DE*7184B)*--;7;@;;6*./,/:9(6*4(/4-(648*,4(4>:..*-:4()42-(((()--5:(---((---.((((,39,().(((--00**2)).(
@M02996:162:000000000-B87FG:1:1101:21680:3940 2:N:0:TAGCGCTC+AAGGAGTA
GACTACACGGGTATCTAATCCTGTTTGCTCCCCACGCTTTCGAGCCTCAACGTCAGTTATCGTCCAGTAAGCCGCCTTCGCCACTGGTGTTCCTCCTAATATCTACGCATTTCACCGCTACACTAGGAATTCCACTTACCTCTCCGATACTCTAGCTTGACAGGTCCAAATGCAGTTCAGGAGTGGAGCCCCCGCATTTCACATCTGGCTTGCCATGCCGTCTGCGCTCCCGGTCCACCCAGGAAAGCCGGCGAAGGCTTGCACCATACGTATTACCGCGGCTGAGGGGAGGGAGGGCGCG
+
BCA,@FFGEGD@@,B<@<@,,@@;,;,AA,;,8C@C@;,,<@DCB@,BCD,@@,@C6CF9FGFFGGFEFFGGGCF@B,EABB?FGCD:=66,@,C=DED=E7=9=FF>=,+4=;,96800==<9@FFD=,,,@;D=DFD8+:+=DGF+*=+0@>=F::EEFA8+6:DDFF@DAF=79DDFF,;4,989@AD5?BGF)1=79:E*>48*0**/5/8+66*5/--/9:@(6*/().((77,3,6(6;;,.2-)((0-)((((-*,,*().4,,))(-.61((,0(,((-,,,(-7)***(,((
@M02996:162:000000000-B87FG:1:1101:11259:3941 2:N:0:TAGCGCTC+AAGGAGTA
GACTACAGGGGGATCTAATCCTGTGTGCTCCCCACACTTGCGTGCCTCAACGGCAGGTACAGTCCAGTAAGTCGCCGTCGCCACTGGGGGGCCGCCTAATATCTACGCAGTTCACCGCTACACTAGGAAGGCCACTTACCGCTCCTGCACGCAAGAAATCGAGGTTTAGTGGCAGTTCCTAAGGAAAGACGAGGGAGGTAACAACTAACGTAGACGCCAGTCTACGAAGCCGGTACAACCAATAATGCCGGAGAAAGAGGGGTCCCGACGGAGGACCGGGGATGCTGGCACGGAGGGAGCG
+
@@6,6;@@CDD+8,A,66,6C6;,,<;C,,,,,;+@,,,,,86@,6,B@B;@++6@+:FEFG,F@<CC@A@,C?+4+4=>+66?8==,7+++5*4:F@:,3+,+5>1*1**,,2,366)1:9,,?FCCC,**38A67EC8*,):7?/?5C),B87CFC3<*24*/)*2:++0/)90*:2*+2<*+23<(0:7D:D<(*.)-36A0)525)*.4<<)())-+.)..3(,(*,-)(--..,/-6)4=)6-*-.4(0.*.(.(,),(*((-(4(,((--31(11((-()),-()-)02**41(-
@M02996:162:000000000-B87FG:1:1101:11268:3957 2:N:0:TAGCGCTC+AAGGAGTA
GACTACAGGGGTATCTAATCCTGTTTGCTCCCCACACTTTCGTGCCTCAACGTCAGGTACAGTCCAGTAAGTCGCCTTCGCGACTGGGGGTCCGCCTAAGATCTACGCATTTCACCGCTACACTAGGAATTCCACTTACGTCGCCTGCACGCAAGAAATCGAGGTTTAGGGGCAGGTCCCCAGGTGAGCCGAGGGATGTCACAACGAACATAGACGCGAGGCAACGAACGCAGTACACCGAAGAAGGCGGGAAAAGGAGGGCGACCGAAGGAGACCCGGGGCAGCGGGCACGGGGGTGGAG
+
AB668;<@CDD-@,6,66;6CC@,,6;4,,;,,;+6,,,,;@C@BD,E<AC@,68@,<CFFGEFEEC<C<F5C?:,,,E?@+6@+=A,4++,9+8,??=,99,+9,9+44+9,9,,8856==,7EFD@F,,,>=E=+@A+60*6+853;A*)>>?DFC,,341+43+153,339D*;?>*,611,*13.4:9??DD5*;9754/(.672)+)7CE)4)2-*-(.-1(-,*3()--.)-,*3-,40326)-)(-.(*-((((1-()(((--(,.((((((--((-((,(((-3))2*1(,-.
@M02996:162:000000000-B87FG:1:1101:10822:3960 2:N:0:TAGCGCTC+AAGGAGTA
GACTACCAGGGTATCTAATCCTGTTCGATACCCGCACCTTCGAGCGTCAGCGTCAGTTGCGGCCCAGCAAGCTGCCTTCGCAATAGGAGGGCTGCGTCATATCTAAGCATTTCACCGCTACACGACGAATTCCGCCTGCCGCTGACGCACGCAAGAAAACCAGATTCAACTGCAGTGCAGACGTGGAGCGGCTACAGTTCACAGCTGACATGACATCCAGCCTACGCGCCCATGAAACCCAAAAAAACCGGAAAACGACCGAAACCGACGGATGACAGCGGCTGCAGGCAGGGGGGGAGCG
+
A@-68CCCDED-C,,,66,6CCC,,CCF,;8,,78@+@,,,9FA:+4B@B;@6,@B,<EFGGGGGCEFCDECDB?,,,=?6=B4DECF<,+,9,@>8+?493,+4C9,9,,,,455880===B@EDCC=,+,7=@C+D,6+130=8=F9;*)@>9@7CFF779,44:=F>,3,4C<4@7=B,:**/-6(?*.)027),+./+941)/7(*2/;;)17)0/3,(..,4(,*-(*,556.,*-3((02(-*-)(-0.*,((,-94(),(((--,-((.)..,(,-,,((.,.((.)1**-2(-
@M02996:162:000000000-B87FG:1:1101:13422:3963 2:N:0:TAGCGCTC+AAGGAGTA
GAGTACAAGGGTATCTAATCCTGTTTGCGACACGCACTGTCGAGCATGAGCGTCGATAAGCCCCCAGCGGGCTGCCTTCGCCATCGGGGTTGTGCCTGATATCTACGCATTCGACCGCGACACCAGGAAGGCCGCCAGCGCCGGAGCTAGCCAAGAGAAACAGGCCGGTCGGGAGGTCAGGGGGGAGGCCCCGGGAAGGAAAAGACCGCTGGCATCGCAGCCGGCGCCGCCGGTAAGCGGAGTGAGGCCGAACAAGGCGTGGCACCAGCGAGAGACCGGGGATGCGGGCAAGAGGAGTGCG
+
@@-86;EEFFD-;,;,66,,C@@,,<;4+68++8+@++,,,:D@,@,;@<,@+,8@,CFFEFGBF@CF+:FE>=,4,,9A,8@,@==+4+++6+99E??,,+,69C=46++C,8++6=*0=8+6@FD>C,+,6:3@DG5*;8*3*45,42;2<:7<CCF8,0/*1:/5)3/2*89=59)78CC*17,71:59>>D>(28(.+(52.,4,)1-(7)91.*-*((-(,-((*-3)(((,)**--((*).(/-04,.4*,,-,-)(,*((.,-(((-,(-,((-(4-(-41(((-.)1**(.)(
@M02996:162:000000000-B87FG:1:1101:5494:3964 2:N:0:TAGCGCTC+AAGGAGTA
GACTACAAGGGTATCTAATCCTGTTTGCTCCCCACGCTTTCGAGCCTCAGCGTCAGTTGTCGTCCAGTAAGCCGCCTTCGCCACTGGTGTTCCTCCTAATATCTACGCATTTCACCGCTACACTAGGAATTCCACTTACCCCTCCGACACTCTAGAACACCAGTTTCCAATGCAGTCCCACGGTTGAGCCCTGGGTTTTCACATCAGACTTAGCCTTCCGCCTACGCTCCCTTTACACCCAGTACATCCGGATAACGCTTGCTCCATACGTTTTACCGCGGCTGCTGGCACGCATTTCGC
+
CCCCCGGFGGGGGGGGGFEEGGGGGGGGGGFGGGGGGGGGGGGGGGFGFGGGGGGGGGGGGGGGGGGGGGGGGGGGGGGGGGGGFFEFGFCEGGGGGF9CFFDGFGGGDGGGGFGGD=EGGGGGFGGF9=BEEFFDGGGDDDFDDE589DD89,=CF=EFEGDDDFG8FG9:FBFDFGFFGGGFGG@?CFGFFFC@5F@@=CEF:+:@BAGEEFFABF4>55>=B@>5>E;@D@9C33BED@@E+<5?C6>D?>48,.--,/.67(6)3(,(.--<<:06>B;01?D70(5())1/<)80
@M02996:162:000000000-B87FG:1:1101:13410:3979 2:N:0:TAGCGCTC+AAGGAGTA
GACTACAAGGGTAGCTAATCCTGTGTGCGACCCGCACTTTCGAGCATGAGCGTCGATAAGCCCCCAGCGGGCTGCCTTCGCCATCGGGGGGCTGCCTGATCTCTACGCATGCCACCGCGACACCAGGAATGCCGCCAGCCCCTGAGCTATCCAAGAGAAACAGGCCGGGCTGCAGGTCCGGGGGAAGGCCCCGGGATGGGACAGACCGCGGGCATCGCCGCCTGCGCGCCCGGTACGCCCAGGGAGTCCGAACAACGCTTGCACCCAGCGGAGGACCGGGGGTGCTGGGCGGAAGGAGGGG
+
A@-68CEDEFD6C,,,66;@<6;,,6CF,@7+8@+@+6,,5@FDB@<@@?;@+,7@,CCGFFGCGCCF:@FG@=4,,,,9886,9=@+4+****6>:><,7+,+2<;*:**7,4,846)1984=EGD@<,++<:?DDE5253)9DG:+/*9(<:DGGGGG67:**8C=)2*0*9CE524>CDC**1,7./;(<5C9(*8(3*:??>(34))-,8,9()/-/-(-(,(((/-(92,---**(.(,.,((*-)4(7.*-(((-*.)0-(48-,-((-((-(-,(,-().,(((,))1;*(,(-
@M02996:162:000000000-B87FG:1:1101:5506:3980 2:N:0:TAGCGCTC+AAGGAGTA
GACTACAAGGGTATCTAATCCTGTTTGCTCCCCACGCTTTCGAGCCTCAGCGTCAGTTGTCGTCCAGTAAGCCGCCTTCGCCACTGGTGTTCCTCCTAATATCTACGCATTTCACCGCTACACTAGGAATTCCACTTACCCCTCCGACACTCTAGAAAACCAGTTTCCAATGCAGTCCCACGGTTGAGCCCTGGGTTTTCACATCAGACTTAGCCTTCCGCCTACGCTCCCTTTACACCCAGTAAATCCGGATAACGCTTGCTCCATACGTATTACCGCGGCTGCTGGCACCTTTTTAGC
+
CCCCCGGGGGGGGGGGGFFGGGGGGGGGGGGGGGGGGGGGGGGGGGGGGGGGGGGGGGGGGGGGGGGGGGGGGGGGGGGGGGGGD?FFFGGGGGGGGGGGGFGGGGGGGGGGGGGGG>9DDEFGGGGFGGGGGGGGGGGFGFFGGGBGDGFFGFFFFGGGGGD:9FGGGBFFGFGGFGFFGGGCEGFGCFGFFFGFFGFFFGFEFFEEFFGFCFBFBFG9:582:5((0=9@7;EE3=CE;D6CA?EC;988DE@F/.---94<C(<9:?>7<:)5)(-,4(69:4)5<?<())3<@439
@M02996:162:000000000-B87FG:1:1101:15918:3980 2:N:0:TAGCGCTC+AAGGAGTA
GACTACAGGGGGATCTAAGCCTGTTTGCTCCCCACACTTTCGAGCCTCAGCGTCAGTTAGAGCCCAGCAAGCCGCCTTCGCCACTGGTGTTCCGCCGAAGATCGACGCATTTCACCGCTACACTCGGAATTCCGCTTGCCTCTACTCCACGCAAGAACTACAGTTTGGGAGGCAGTTCCGAGGTGAAGCCTCGACAGGTCACATCCAACGTGAAGTCCCGCCTGAGCGCCCGTTACACCAAGGAAAGCCGGACAACGCTGGCAGCCTACGTAGGACCGCGGCTGCGGGCAGGGAGGGAGCG
+
A@-68;CCCDC+@,A,6;,6,C;6,6CE,,6,8@@@:6,,;@FAC7,B@?C@,6@C,CFFGGGFGCEGCDGGGE@:,,@=?B=F8?C,?,,,@,@CFFC+@+,+@@=:>++8,65:>><==9,,6AC>>+,,;DGD6D+@7)*6=3:D9C*8EC9@FG7<><8,,4+79B*9*9C,1=>?:CC4*27B)4,0:?D;(**/5+99);;;@)*/(2;11;0.*4(-(.((,*--1.(-.3,*48(.8:67*4)(454*-,-(-/4(*(().-,.((..--(,3((-((-232(,)./**-(-(
@M02996:162:000000000-B87FG:1:1101:13262:3982 2:N:0:TAGCGCTC+AAGGAGAA
GACTACTGGGGGATCGAATCCTGTTCGATACCCGCACCTTCGAGCGTCAGGGGCAGAAGTACTCCGGCAAGCTGCCTTCGCAATCGGGGGTCCGCGTGATATCTAAGCATGTCACCGCTACACCACGAATTCCGCCTGCCTGGCGAACGCGCAAGCAGAACAGGTCGCGGGGCACACGCGGGGGAGAGCACCGGGATAAAACAACAAGCAAAGACAGCAGGCGAGGCCCGCGAGAGACCAAAGAAAGCAGGACAAGAACAGGACCGACCGGATGACCGGGGGTGAGGGAAGGGAAAGTAGG
+
@@@,@@;,@CD+@6<,86,@<<@,,<8=<67,6++@+@,,<@<@:64B6?,9++7@7C69@,BEE:B6:BFG,AA<,4=?,B=,9=:C=+++,+8+83@,9+3+65@,67,,33,,68*6=936@+<<<,+,@<C**@D6;0*;>*->/9)(:88*040<725*288*1**0*.*:F5(88>E**)(*,<*(0.9((**))+(.(0,,()*.5).<:4*(*,-4(((((*,-)(((((+*,..4.2.(*..2,04*.(,.(1.(1-(,(-((-((-(-(,(,(--.(2(.((.)1**.)))
@M02996:162:000000000-B87FG:1:1101:5521:3990 2:N:0:TAGCGCTC+AAGGAGTA
GACTACAAGGGTATCTAATCCTGTTTGCTCCCCACGCTTTCGAGCCTCAGCGTCAGTTGTCGTCCAGTAAGCCGCCTTCGCCACTGGTGTTCCTCCTAATATCTACGCATTTCACCGCTACACTAGGAATTCCACTTACCCCTCCGACACTCTAGAAAACCAGTTTCCAATGCAGTCCCACGGTTGAGCCCTGGGTTTTCACATCAGACTTAGCCTTCCGCCTACGCTCCCTTTACACCCAGTAAATCCGGATAACGCTTGCTCCATACGTATTACCGCGGCTTCTGGCACGTTTTTCGC
+
CCCCCGGGGGGGGGGGCEEFFGGGGGGFGGGGGGGGGGGGGGGGGGGGGGGGGGGGGGAEFGGGGGGGFGDGGGEGGGGGGGGGGFEFFGGFDFGGGGGFGFGGGGFEGDBFGGGGD:@C>EEAE,AEFEGGGGGGGGGFGFFGGCAGEGFFFF9F=FGGGGD==DG,+EFFGFGGD=DBGG>:FGFGC@FB6?F0:F53;AECFF3:>F>C4A@A>AC>E/-55/256C>3>;CF?8CE3?6C:.760,26;><6/.(-415<2(64((.)....)-(,434(4442732(.)21@(31
@M02996:162:000000000-B87FG:1:1101:8620:3991 2:N:0:TAGCGCTC+AAGGAGGA
GACTACCCGGGTATCTAATCCTGTTCGCTCCCCACGCTTTCGCGCCTCAGCGTCAGTAACAGCCCAGAGACCTGCCTTCGCCATAGGTGTTCTTCCCGATATCTACACATGCCACCGATACACCGGGAATGCCAGCCGCCCCTACTGCACTCAAGCACGCCCGTATCCAACGCAGACCCACCGTTAAGCAATGGGAGGGCAAACCAGACGCGACGCACCGCCTACGAGCCCTTGAAGGGCAATAAATCGGGATAACGCCTGGCCCCTCAGTATTGCCGCGGCTGCTGGGACGGGGTTCGAG
+
CCCCCGFFFGGFEFFGFFGFGGGFGGGGG8FFEFGGGGG8A@F+6+,BC?CC,6:BEFFFFGGGGGG@EFGGGGGGCGGGGGGGFGFCEEFFGGG9FEEGGEFGGGGGFD,,94,:>)*6==,6BFC>=,,3@=DGD+++==*=;,589?+0D7FG?FGGGE8*4@FAF?F5C?C;AFDFEEGCFGFF>CF=F4*(/*)//*/6=0(6=>D;>5(71@71C4,483((-24(2.))-(+*-34)1.46*,)(().*(((.(*(./4(-(,.-))).)((-,39,-)),(,(-))/21(((.
@M02996:162:000000000-B87FG:1:1101:18145:3999 2:N:0:TAGCGCTC+AAGGAGTA
GACTACTGGGGTATCTAATCCTGTTTGCTACCCGCACTTTCGAGCATGAGCGTCGAGAAGTCCCCAGCAAGCTGCCTTCGCCACCGGTGGTCTGCCTGATGTCTACGCAGTCCACCGCTACACCAGGAATTCCGCGTGCCCCAGAACGAGCCAAGAGAAACAGGCCAGGCGGCAGGTCCGGGGAGGGGCACCGGGATGGGACAGACGGCGAGCATCGCCGCCGGCGCACGCGTTACGCCCAGCGAGACCGAACAAGGCTGGCAACCCGCGGAGGACAGCGGCAGCAGGCACAAAGGGAGGG
+
AB-,8C,6@DC+B6<C66;@9EA6C-;,,C<,C@@@::,,,8@@@C@<@BCB+,+++:6@,,9,96@,,:EFB?,=,,@A,,44@==+7+,,9,C,,:?,,+4,9<>+>+8,,4,488*==@,@DF7B=,4,7=@8==++AD*=DD)+3+*)6=38@CGGFG8,53;7*6*955CG9;78>CC**/1/,2:3A>9;2/.(4*4,281(()),,))0,)1-*-(((43((*,4)(((,(**,(((.,((1-.-(.4*,-(((*(.1.(,--(-(((-(-(,,((-((.1(.(())2*2(,((
@M02996:162:000000000-B87FG:1:1101:5222:4002 2:N:0:TAGCGCTC+AAGGAGTA
GACTACCGGGGTATCTAATCCTGTTTGATACCCGCGCCTTCGTGCATGAGCGTCATTTACGGTCCAGGAGGCTGCCTTCGCAATCGGAGTTCTTCGTGATATCTATGCATTTCACCGCTACACCACGAGTTCCACCTCCCTCTGCCGCAATCAAGGGATGAAGTTCCAACCGCTGAATGGGGTTGAGCCCCACGATTTTACGGCTGGCTTGCATCTCCGCCTGCGCACCCTTTAAACCCAATAAATCCGGATAACGCTCGGCCCTTCCGTATTACTGCCGCTGCTGGCACGGAATTAGCC
+
CCCCCGGGGGGGGGGGGAFGGGGGGGGGGFFGGGGGGGGGGGGGGGGGGGGGFEFGGGGGGGGGGGGGGGGGGGGGGGGGGGGGGGG?FGGFGGGGG@FFGBFGFGGFDFFGGGGGG=?CCCFEDGEGGFGGGGGFFDGGFDF?FGBGFDDDG66BEGGGFC*@AFFGFFGFGFG7FGEFFGEC7;=FBGGAFFGDDGF47:5@FD?FFAD@EFC199:;:/((..1;;G(42)-.8:E5(2:B=D9390@0(=5/,--((*44747?F:,,3<.))-(4(-(4.,.4.384.0;@<)53
@M02996:162:000000000-B87FG:1:1101:8635:4002 2:N:0:TAGCGCTC+AAGGGGTA
GACTACCCGGGTATCTAATCCTGTGCGCTCCCCACGCTTTCGCGCCGCAGCGTCAGGTACAGCCCAGAGACCTGCCTTCGCCATAGGTGTTCTTCCCGATATCTACACATTCCACCGCTACACCGGGAATTCCGGCCTCCCCTACTGCACTCAAGAACGCCCGTATCCGACGCAGACCCACCGGTAAGCAGAGGGCGGTCACACCAACCGCGCCGCACCGCCTACGAGCCCGGTACGCCCAAGAAAGCGGGAAAACGGTTGCCCCCTCCGTATTACAGCGGCTGAGGGGAAGGAGGAGGCG
+
CCCCCF8,@FEFEFFGFEGDGGGF,;BF+6+CFGG+@FF<@@,@@C+@@+@@,8@C,,<E,C,DFGGD<F,A5?:,BFGGGGE,,@EEEFGC4EFG<+?C@BGGGG;,>,,,,9,:6)*6@9,@+@=BB3,,@,30=+6,6:*0?35>:C+0@8?,1,**5@151**,*14@EDG*)*8)==5**23=3:*(..93(*)(-+-5().(-))-9),)(0/-*-((.-((413>)-,-(,**-((.0,(.),04-..*((,--/).>9(((--......).--(41,,(-((,-))/**(,-2
@M02996:162:000000000-B87FG:1:1101:18162:4005 2:N:0:TAGCGCTC+AAGGAGTA
GACTACTGGGGTATCTAATCCTGTTTGCTACCCGCACTGTCGAGCATGAGCGTCGATAAGTCCCCAGCAAGCTGCCTTCGCCATCGGTGGTCTTCCTGATCTCTACGCATTCCACCGCGACACCAGGAATTCCGCTTGCCCCTGAACGATCCAAGAGAAACAGGCCAGGCTGCAGGTCCGGGGGTGGGCCCCGGGAGTGGAAAGACGGCGTGCAGCTCCGCCGGGGCTCCCGGGACGCCCAGGGAGTCCGGACAAGGCGTGGACCCAGCGGAGTACCGCGGCTGCGGGCACGGAGGGGGGG
+
@@@6@C9<@DC+@;9@;@<,CC@;;CC99@@66@6@:@,<<CFBB@B<@BEB6,@@,CFGFFGGGCBCDDGGFDE<,,9A,,87@=C,?+6,@,C,,?E,,+,6=,@7=++9,9,98>*=0>+@FGDF?,,,>DE6+6=@D5*=DGE:3+3)@=DDFGGEF7@,5<FD+353*9FG9C@EDDC**1254=*6BB)((*8(.+)..0(,4)/-(8)).)2-*-(3(-(((1,,)(-(3(**(.(-.(,,*-)43.(*.(-(,)4.0((((,-,(,.))-(,((-,4(62((4:)01**(-(-
@M02996:162:000000000-B87FG:1:1101:21972:4017 2:N:0:TAGCGCTC+AAGGAGTA
GACTACACGGGTATCTAATCCTGTTTGCTACCCGCACTTTCGAGCCTCAGCGTCGATGAGTCCCCAGCAGGCTGCCTTCGCCATCGGTGTTCTGCCTGAACTCTACGCATTCCACCGCTACACCAGGAATGCCGCCTGCCCCTGAACTATCCAAGAGACACAGTCCAGGCGGCAGGTCCGGGGGTGGGCCCCGGTAAGGGACAGACTGCTTGCAGCACGGCCTAAGCCCCCGTTACGCCCAGTGCAGCCGGACGACGCTTACACCCACGGAATACACGGGGCTGCGTGGCGGGAGGGTGCG
+
BC@@@CE<@ED+@<<E@;5CAE@CC<CA<@C@;@:@7@,C,@F<@:BFEDFE,8:B@EGGFGGFGF@F,6@CFA@E,9=AC?B,==@,?,,,9C@,5?F,9+4B=C=7@@+E,=,BB8*==,,94A?=A4,;>EGGDC?3+55?0DB,06+3E=23,6A88D1,6@DD3:+3:@DGFF6@CCE**/25=5C2881((+0(,/(,.8),(*0.(937(0),:--4)54((2(,9(((-(**(4,)*)),/-)41)4)-(((,*).7;(((-(,-)-.),(((----((-0((,).*8*(-((
@M02996:162:000000000-B87FG:1:1101:5437:4025 2:N:0:TAGCGCTC+AAGGAGTA
GACTACCAGGGTATCTAATCCTGTTTGCTACCCGCACTTTCGAGCATGAGCGTCGATAAGTCCCCAGCAAGCTGCCTTCGCCATCGGTGTTCTTCCTGATCTCTACGCATTCCACCGCTACACCAGGAATTCCGCTTGCCCCTGAACTATCCAAGAGAAACAGTCCAGTCTGCAGGTCCGGGGTTGGGCCCCGGTATTGTACAGACTGCTTGCATCTCCGCCTGCGATCCCTTTACGCCCAGTGATTCCGAACAACGCTTGCACCCCTCGTATTACCGCGGCTGCTGCCCCGAAGTTTGC
+
CCCCCGFGGGGGGGGGCFFGGGGGGGGGGECFFGGEGGGGGG8FGEGFFFGGGGC7FEGFGGGFCFFGGGGGGGGGGGGGGCFGFECGGGGGGGGFGGGGGFGGFAFGGEE;;;FGG>B>DFGDGCFGGGGGFGGGGGGG88FC888C939=FFDAEGGDEGDFG*+AFFFFFFGGD=8BEECCGGFCCEGB?DD>FGACCGFFC;)05BCEDFFFEB;.23;??9((/=3EC5>;2;EE,348*-.625B?BE<C(---:5)<<1912>-4:?).)-,47,-3104)((,3.)1;<)..
@M02996:162:000000000-B87FG:1:1101:5454:4033 2:N:0:TAGCGCTC+AAGGAGTA
GACTACCAGGGTATCTAATCCTGTTTGCTACCCGCACTTTCGAGCATGAGCGTCGATAAGTCCCCAGCAAGCTGCCTTCGCCATCGGTGTTCTTCCTGATCTCTACGCATTCCACCGCTACACCAGGAATTCCGCTTGCCCCTGAACTATCCAAGAGAAACAGTCCAGTCTGCAGGTCCGGGGTTGGGCCCCGGTATTGTACAGACTGCTTGCATCTCCGCCTGCGCTCCCTTTCCGCCCAGTGATGCCGCACACCGCTTGCCCCCCTCGTATTACCGCGGCTTCGTGCACGAAGTTAGC
+
CCCCCGFGGGGGGGGGEF@FGGGGGGGGGGFFCGGGGGGFGGGGGGGGCFGGGGGGGGG9FGGGGGGGGGDGGGFGGFFFGGGGGGCGGGGGGGGGGGGGGFGGGGGGGGEFGGGGG:@CDBGFGGGGGGGGGCE=0@EFD=FCDGEFFD<)>D6,@8D?EG5@,;9?FGGFGFGF?FEFEGD9FDBD@CGAF>DFDFFEEGE<8;))7FGFFF?84B>2=7<@?1132:=1>;)73;E5-(53=9).24)298(9,-,--*(.936014-(.46).-,41(-(.((46:.17022A2))
@M02996:162:000000000-B87FG:1:1101:5428:4040 2:N:0:TAGCGCTC+AAGGAGTA
GACTACCAGGGTATCTAATCCTGTTTGCTACCCGCACTTTCGAGCATGAGCGTCGATAAGTCCCCAGCAAGCTGCCTTCGCCATCGGTGTTCTTCCTGATCTCTACGCATTCCACCGCTACACCAGGAATTCCGCTTGCCCCTGAACTATCCAAGAGAAACAGTCCAGTCTGCAGGTCCGGGGTTGGGCCCCGGTATTGTACAGACTGCTTGCATCTCCGCCTGCGCTCCCTTTACGCCCAGTGATTCCGCACAACGCTTGCACCCCTCGTATTACCGCGGCTGCTGGCACGGATTTTGC
+
CCCCCGGGGEGGFFGGFFFGGGGGGGGFGGFFCFGGGDGGFGGGGGGDGGGGGGGGGGGCGGGGGGEGGGGGGGGFGGGGGGGGGGGGGGGGDGGGEGGGG7DFDCFG>ECCFGGFGADDDEFGGGGGGGGGGGGDDGGGFDFFCGFF8@?BGF?ECFGGGGBFFDGFGGGFGFGFFG@E@CEEGGA5@>C9D>DB(@FEFGCCCFE3@FGFB6/:88;31/6=0:9:;E@F>46401<120,)16:<74)-,).1((,-45))236249???BA92(-,46,1,:)((()().**2.62
@M02996:162:000000000-B87FG:1:1101:5443:4048 2:N:0:TAGCGCTC+AAGGAGTA
GACTACCAGGGTATCTAATCCTGTTTGCTACCCGCACTTTCGAGCATGAGCGTCGATAAGTCCCCAGCAAGCTGCCTTCGCCATCGGTGTTCTTCCTGATCTCTACGCATTCCACCGCTACACCAGGAATTCCGCTTGCCCCTGAACTATCCAAGAGAAACAGTCCAGTCTGCAGGTCCGGGGTTGGGCCCCGGTATTGTACAGACTGCTTGCATCTCCGCCTGCGCTCCCTTTACGCCCAGTGATTCCGCACAACGCTTGCACCCCTCGCATTCCCGCGGCTGCTGGCACGAAGTTCTC
+
CCCCCFFGGGGGGCGGGC@FGGGFFGGFGFFGGGGGGGGGGGGGGGGGGGGGGGGFGGGAGCFFFGGGGGGGGCFGGGGGGGGGGCCFGFFGGGGGGGGGGBFDGFGGGGEEFFGGG8?CDGGGGGGFGGFGGGGG@DFFG55DCEDFFDFFGGDGCG?DEFF@=6@DDFGFFFD8*=>>>EC:FC)CCFGFBEGFDFFC<>8?CA3>=AGEBF*+*=04533=(:918C?@DEFF;;BE:3459<6>D,)4;@(*(-(,(1,.>?>:81((-4-),(,-((44(,406?BF))22<)))
@M02996:162:000000000-B87FG:1:1101:23803:4074 2:N:0:TAGCGCTC+AAGGAGTA
GACTACCGGGGTATCTAATCCTGTTTGCTACCCGCACGTTCGAGCCTCAGCGTCGATGAGTCCCCAGCAGGCTGCCTTCGCCATCGGGGTTCTGCCGGATCTCTACGCATTCCACCGCTACACCAGGAATTCCGCCTGCCCCGGAACGATCCAAGAGACACAGGCCAGGCTGCAGGTCCGGGGGTGGGCCCCGGGATGGAACAGACTGCGTGCAGCGCCGCCTACGCGCCCGTTACGCCCAGGGAGTCCGAACAAAGCTGGCACCCCGCGTATTAGCGCGGCTGGTGGCACGAAGGTGGCG
+
BCAB@ECCDED+8,<6CE9CE<@;6-;;,@CE8F@FC+,,4@CECC8F@FCC,66@,EFC,C<:CCBC@ACDA?=F,,,A?B?,D@D+:4+9@?;E+>C++:,3@<@=C++9,@<A>80===<8==@F=,,,@=+088=8D=*;DGF<3+0)>DCF6@GF7F8,4*/;**138ACG;878CEE**:1<3>*(7>)4(*8(.+.4<5..4)1-(0)/(0)-/-(48:B(4:1(/((-33**4:0:.(-(2-0-(08*.()).*.)*(339-((((.)(,(---(-(..2(.)8))*23.4((
@M02996:162:000000000-B87FG:1:1101:18672:4077 2:N:0:TAGCGCTC+AAGGAGTA
GACTACAAGGGGATCTAATCCTGTTTGCGCCCCACGCTTTCGAGCCTCAACGTCAGTTACAGTCCAGTAAGCCGCCTTCGCCACTGGTGGGCCTCCTAAGAGCGACGCAGTTCACCGCTACACTAGGAATGCCACTTACCTCTCCTGCACGCTAGCGTAACAGGTTCCAAAGAAGTTCATGGGGTGAGCCCATGCATTGAACTTCAGACGTGCGATGCCGTCTACGCGCCCTGTACAACCAGAAAATCCGGAGAACGCGTGCCCCCGACGGATGACCGCGGCGACGGGCGCGAAGGGAGGG
+
@@-86;CDDCD+@,@96@,,,6;6,-C9++,+8@:@+8,,,8D@,@,E@A;@,,@@6CE9FG<AFDCCEAFGGGC@,,99BB=@D=D,?,+,949F8EF8?+9+6@B=8++,4@,?>8*0=>=,@FFC;8,3DFD68D,@+0+6=,:@90*0+@==+4@:@C8,2*47;CEF,0;7?C;3>?94*/:?041:*9?@*,**/41*9FEC34:59)6068*.2(,,)66((*-(*)-.:),*(4((0,)(*-.4(),2(((-(1-./9991,-,-(.4,4-119((--4(,,(-))1**.-(-
@M02996:162:000000000-B87FG:1:1101:18653:4080 2:N:0:TAGCGCTC+AAGGAGTA
GACTACAAGGGTATCTAATCCTGTTTGCTCCCCACGCTTTCGAGCCTCAACGTCAGGTACAGTCCAGTAAGCCGCCTTCGCCACTGGTGTGCCTCCTAATATCTACGCATTTCACCGCGACACGAGGAAGTCCACTTACCGCTCCTGCACGCTAGCTTAACAGGTTACAAAGCAGTTCATGGGTTGAGACCATGCATGTCACTGAAGACGGGCAAGGCAGGCAACGCACCCTTTACACCCAGAAAAGCCGGATAAGGCGGGCCCCCGACGGATAACCGGGGCGGAGGGGCGGGAGGGAGCG
+
@C@@8CFEFFD-C,A,;6,,CCC;,<C?,6,,,;+7+,,,@8DD:+,;@<CB,9@B,<FEFG9CCDDC@EFFGCCF,,9A:,=FC@C,9,,4@,@E,=?,9?,39C>:=,,9,9,:8>*==B6+@CCC=,8,7AE88EFFC5*=88:836*1+6=>,,7@B==,63+55DEF66C@+?;+>9C,3089)@*303;<*,4*2,**1;>AB**-5)5)65*0/,(/,6,((3((*).)7),/(((/987(*-04(0.*.(-(,1(,1((-,-(,((.),,((,-,,(,46(((,.)/123((-
@M02996:162:000000000-B87FG:1:1101:5238:4102 2:N:0:TAGCGCTC+AAGGAGTA
GACTACCAGGGTATCTAATCCTGTTTGCTCCCCACGCTTTCGAGCCTCAACGTCAGTTACCGTCCAGCAGGCCGCCTTCGCCACCGGTGTTCTTCCTGATATCTACGCATTTCACCGCTACACCAGGAATTCCGCCTACCCATCCGGTACTCCAGTTAAACAGTTTCCAAAGCAATTACAGGGTTAAGCCCTATGATTTCACTTCAGACTTGCTTTACCGTCTACGCTCCCTTTACACCCAGTAAATCCGGACAACGCTTGCTACCTACGTCTTAACGCGGATGCTGGCACGTATTTAGC
+
CCCCCGGGGGGGGGGGGGFFGGGGGGGGGFFGGGGGGGGGGGGGGGGGGGGGGGGGGGGGGGGGGGGGGGGGGCDGGGGGGGGEGG@FGGGGGGGGGGGG9DFGCFFE8CFFFGGGG=??>DFD@E7?FCE>FGG?CEGGFEFGGE=F?DB9FC6F8EDFCE8@=DG=EDGFGFFGF;:FD69CFFCCEGD@FFGCAGB57AE?398<BF9@=69=6@3(4-:=8(2-5:-/2699<4<C<;E.@?CCDB3(651C,---,1))2.4)((.(,3-))4(--(-4744:?(,67:+22-.)
@M02996:162:000000000-B87FG:1:1101:13915:4104 2:N:0:TAGCGCTC+AAGGAGTA
GAGTACTCGGGGATCGAATCCTGTTTGCTCCCCGAACCATCGCACCTCAGCGTCAGTCATCTGCTGGTAACCTGCCGTCGCCATTGGAATTCTTCCTGAGATCTACAGAGTTCACCCCGACACCAGGAATGCTGATTGCCCCTCAGTGACTCCAGTTATGCAGGTCGCAACGCAAGTTCGGAGGTGAGCTCCGAGAGATCACACCAAGCTAGCAAAACCGCCGACATGACCGAGACGCCCAATGATTGAGAACAACGCGCGCAAAGTACGGGGTACCGAGGCTGACGGAGGGAAAGGAGCG
+
@<-86;;;8@C+@,6,8,;,;,;,,;;4,,;,,7+@+6,,,88@7+,;6=;@,68@6CF9FEEF,9ACC<EF,=88+88>8,4@@4=,9,,,4,@E<?A,9?,34C;=@,,,,9,,,1*=+484@FDD==,,,6E==D,78)3==F;FFG+*73=,,7,6,@9,658@>EE?+3CCF97BCC:**319)52):9C=-*+*0,7>(:B=8)+/6A<ADA*.2.36..(5)+(()(--3-**-3((1)))*..6851/,-,,-)--1,).),(-(,-))(--(-..4(,,-((()./**33((
@M02996:162:000000000-B87FG:1:1101:13930:4113 2:N:0:TAGCGCTC+AAGGAGTA
GACTACTCGGGTATCTAATCCTGTTTGCTCCCCGCACCTTCGCACCTCAGCGTCAGTCATCTGCTGGTAACCTGCCTTCGCCATTGGTATTCTTCCTGATATCTACAGATTTCACCCCTACACCAGGAATTCGGATTGCCCCTCAGTGACTCCAGGTATGCAGGTCTCAACGCAAGTTCGGAGAGGAGCGCCGAGATTTCACACCAAGCTGGCAAAACCGCCGACAGGCCCGGTACGCCCAAAAAAGCAGAACAAGGGCAGCAACGTACGGGTGACCGGGGCTGACAGGACGAAAGAAGAG
+
A@-,@CCFBCD-8,B,;<<@@@@6,;CF,6,,68@@+C,,,CF@@+,B<?C@,8@C,CF9F9EFFDCCADFGFCB<,?DA@B:,,9=65,6,9,CFCCC,@98,>E4=>,,9,45:,1*6=89@DGDE:,4,+4A==D89=D0==E9F9B+0@,=,6@@?9AD,6;+,6EF?6>D+=+;@CC@+508>:+51<9DA),+/2,::7AF=9**-9FEF=49//0(3(4,31*6()(.--(**-,(.)(((*.053;?*3((,-*4<*((.(-(-((-.)4(,,44((().(.(-)./**..(,
@M02996:162:000000000-B87FG:1:1101:16609:4118 2:N:0:TAGCGCTC+AAGGAGTA
GACTACCGGGGGATCTAATCCTGTTTGCTCCCCACGCTGTCGAGCCTCAACGTCAGTTACAGTCCAGTAAGCCGCCTTCGCCACTGGGGGTCCTCCTAATATCTACGCATTTCACCGCTACACTAGGAATTCCACTTACCTCTCCTGCACGCTAGGACTACAGGTTCCAAAGCAGTCCCGGGGTGGAGCACCGGGCTGTCACTTCAGACGTGCAATAACGGCTACGCTCCCGTTACACCCAGTAAATCCGGATAACGCGTGCCACCTACGGAATACCGGGGCTGCTGGGAAGGAGGGAGAG
+
@@@8@CCBCED+@@B9;<5@F<C;,<;E,C,,6C6@@B,8BCFCB@,E@=EC6,@C,CFEGG9FGGDCCFGGGE:C,,@A:B:FCCC,4++4@,@F<?B?==89@F>4>++8,6586>*6=@,,@FCBA,,,@DEDDFAD+*5AF,:@9=*)+3;,@E6@F?8,4*=,5DC?,9F=AC=ACDE**/5C>*==EAGF(1.)7>)))+1..)230>4*.**-*-(-48(-(24-/((-.),*(4(.84))2-.((..*-(,--/4)*4(((-(-(().)-((,2(-().2((,(0)/**42(,
@M02996:162:000000000-B87FG:1:1101:5246:4119 2:N:0:TAGCGCTC+AAGGAGTA
GACTACCAGGGTATCTAATCCTGTTTGCTCCCCACGCTTTCGAGCCTCAACGTCAGTTACCGTCCAGCAGGCCGCCTTCGCCACCGGTGTTCTTCCTGATATCTACGCATTTCACCGCTACACCAGGAATTCCGCCTACCCATCCGGTACTCCAGTTCAACAGTTTCCAAAGCAATTACAGGGTTAAGCCCTATGATTTCACTTCAGACTTGCTTTACCGTCTACGCTCCCTTTACACCCAGTAAATCCGGACAACGCTTGCCACCTACGTATTACCTCGGCTGCTGGCACGTATTTAGC
+
CCCCCGGEGGGGCEGGGFBFGEGGGGGFGGGGGGGGGGGGGGGGEGGGE<FFGFGGGFF9<FGGGGG8FFFFDGGGGGFFGGGGGGGGGGGGGGGGGGGGGFGGEGGGGGGFGGGGGABGGE=EFGGFGGGGGGC0CCFG?5?DG=560@@D==@9,2,EFF8C:DFGGGGFGF+@A778FFGGF5AFEFG@65*3;FFFFGCEF@4EEFGF6=8=ABF(/00>:(2-6:BBGFFFFFFG02648C3?8628(8=C.--(,18493BBF?,))..4.).,(,,235:4-3>00)++35>A
@M02996:162:000000000-B87FG:1:1101:22059:4121 2:N:0:TAGCGCTC+AAGGAGTA
GACTACTCGGGTATCTAATCCTGTTTGATGCCCGCACTTTCGAGCCTCAGCGTCAATCGCACACCAGCAAGCTGCCTTCGCAATCGGAGTTCTTCGTCATATCTAAGCATTTCACCGCTACACGACGAATTCCACTTGCCGTGCGTGGATGCAAGCCCAGCAGGATCCACGGCAGGCCAAGGGTGGGCCCGGACAGTTGACCGCAGACTAAAAAGGCCGCCTACGCGCCCGGTAAACCCAAGAAAGCCGGAGAACGAGCGCAGCGGCCGTAGTACCGAGGGCGCGGGCACGGAAGAAGGCG
+
BCB<@FFEBED6@6@<;6;C@FA,,<CFFEAC<@FE@B,,5@FC@F8FEBEC@@@C,FGGGGGGGGGGGGGGC=F8,CCDFEE=EEDFC8,,@,C<9BD842=,>FDFF,,9,@,<>>5=>9AACFCCE8+@EGGCDGGD>):C=3:+36*:E>?@CDG8D8=+@6F,=CG>@A*@@CCFFF7,>>5/0=88AEG(72;?;A@99AB@)*26A6<:(550/(4,,-(-,:-()-8<A:5*2(..5(4(1,7(-))/(((-4D(4/(421,3(-6).(-,1((-3,4,(,214)0**+5(.4
@M02996:162:000000000-B87FG:1:1101:6578:4121 2:N:0:TAGCGCTC+AAGGAGTA
GACTACAGGGGTATCTAATCCTGTTTGCTCCCCACGCTTTCGAGCCTCAGCGTCAGTTAAAGCCCAGTAAGCCGCCTTCGCCACTGATGTTCCTCCTAATATCTACGCCTTTCACCGCTACACTAGGAATTCCACTTACCTCTCCTGCACTCTAGCCTGACAGTTTCCAATGCAGTCCCGGGGTTGAGCCCCGGGTTTTCACATCAGACTTGCCATGCCGTCTGCGCTCCCTTTACAACCAGTACATCCGGCTAACGCTTGCCCCCTCCGTATTCCGGCAGCTGCTGGCACGTAGGTAGC
+
CCCCCGFGGGGCE?FGA,EEFFFFFFFCDCCFEGGGGGGGFGGGGGFGGGGGCCFFFCGDGGFFGDFFGGGGGEGECFFGGGFGFC<EE?EFFGFFGGCECE89EGGC+>CFFFGGG:9+69,=EFC,EF?EEFGGGGG8D:DFGEDF6D+:@;+C=@8,@=DFFBD,?,@DD?8,0=5?GGGE7650:@DAFEG>5>F<AGCEF+66=FG36**=712(*/(00(866C2,:)7C).?;@(/;+6.5235(.7.9----(/.2<9((-(-((()..(-,--,(3),.4(5().2*2)).
@M02996:162:000000000-B87FG:1:1101:6558:4122 2:N:0:TAGCGCTC+AAGGAGTA
GACTACAGGGGTATCTAATCCTGTTTGCTCCCCACGCTTTCGAGCCTCAGCGTCAGTTAAAGCCCAGTAAGCCGCCTTCGCCACTGATGTTCCTCCTAATATCTACGCATTTCACCGCTACACTAGGAATTCCACTTACCTCTCCTGCACTCTAGCCTGACAGTTTCCAATGCAGTCCCGGGGTTGAGCCCCGGGTTTTCACATCAGACTTGCCATGCCGTCTGCGCTCCCTTTACACCCAGTAAATCCGGATAACGCTTGCCCCCTACGTATTACCGCGGCTGCTGGCACGTAGTTAGC
+
CCCCCGGGGGGFEGGGGEEEFGFGGGGGGFFGGGGGGGCGGFGGGGFGGGGG@FFGFFGGGGGGGGEFGGGGGGGGGDGGGGGFGGAFF?FEF9EFGGGGFBDGGGFGEEEFAFGGG=BGGEAGGGGGGGGFFGCFGGGGFED?FGEEFGF8@@DEFGGGGGD57=FFDFCDDFGGFGD>EEEC<D@CEFGAFFG=>CA47EFCBABFEFGFF6;CEFC@4656*--(/:;;73;9E8C83?@):)698:5((:)*-(,-8372C>9?1:.<>?264(,49339?>::8?BB).;AC449
@M02996:162:000000000-B87FG:1:1101:8290:4141 2:N:0:TAGCGCTC+AAGGAGTA
GACTACCAGGGTATCTAATCCTGTTTGCTACCCACGCTTTCGTCCATGAGGGTCAGTGACGCGCCAGCAGACCGCCTTCGCCATCGGTGTTCCACCAGATATCCACGCATTCCACCGCTACACCTGGTGTTCCGTCTGCCCATCGCGCACTCCAGCCCGCCAGTCCCCGCCGCAAGCCCGGGGTGGGGCCCCGGGGTTTCACGGCGGGCTTGGGGGGCCCCCGGCGGACCCTTTACGCCCCGTGAATCGGAACAAACCCCGCCCCCTACAGGTTCCACGGGGTGCTGGGACGCAGTTAGC
+
CCCCCGGGGGGEEFFGE@FFEEEFGFFGGFFAEGGGGGGFFEGCFFGGGGGGGFFGCFGGGGGGGGGGGGGGGGGGDGGGGGGFGGGBECFFGFGGGGCF=FAEGFEFGGGEFFGCG85=CEEFFGG<FFEFFG8DGGFDFDDFGGBGECA8EDGFG>EGGGA@9*;,;8@EGDGG:FDFEEGG79(13EE;3)914:><2@<?>>B915C>6)1<4)1(:7((,46-(24(2.:4,,/:(-,,0-).*-)3(0(*((--,)-()-(-((.(.,.,..(-,(-,(-),(((()02/+64-
@M02996:162:000000000-B87FG:1:1101:16087:4142 2:N:0:TAGCGCTC+AAGGAGTA
GACTACAAGGGGATCTAATCCTGGTCGAGACCCGCACCGTCGAGCGTCAGCGTCAGAAGTACTCCGGCAAGCTGCCTTCGCAATCGGGGGGCTTCGTGATAGCGAAGCATGTCACCGCTACACCACGAATTCCGCCTGCCTGGCGTACGCTCAAGCTGAACAGGTCGCGCTGCACACGCGGGGGGGAGCCCCGGGATGGCACAACACGCGGAGGCAGCGGCCGACGCGCCCGGGAAACCCAAGAAAGCAGGAGAAAACCAGGACCGACCGGAAGACCGCGGAGGCGGGCAAGGAAAGAGGG
+
@@-68;@EEFD+@,@,66,,66;,,;@C+;7,,76@:C+,,7C@6@+@6?C@,,@@FGG,FF9EF@@FCCFF<=9,,,9A:=>,@DCDC+*34,6<6><,7+,*4<:48,,,,4,,62)189,=FGDEC**+2>8C8F*=*.01724279)(:9=<6AFF6<3*0/9:72*0*9>E:C(58CC**/371:*87:D6,2)(,+.447-2,0)-(),04))-*4-3(-3((*-()(--3(,*,3(8?:(22.08(7(0,.(..11-*-((4-,(((((.4(-1(,-(-(3(4(,5.0+2(,((
@M02996:162:000000000-B87FG:1:1101:6564:4147 2:N:0:TAGCGCTC+AAGGAGTA
GACTACAGGGGTATCTAATCCTGTTTGCTCCCCACGCTTTCGAGCCTCAGCGTCAGTTAAAGCCCAGTAAGCCGCCTTCGCCACTGATGTTCCTCCTAATATCTACGCATTTCACCGCTACACTAGGAATTCCACTTACCTCTCCTGCACTCTAGCCTGACAGTTTCCAATGCAGTCCCGGGGTTGAGCCCCGGGTTTTCAACTCAGACTTGCCATGCCGTCTGCGCTCCCTTTACAACCAGTAAATCAGGAAAAGGCATGCCCCCTACGTATTCCTGCGGCGGCTGGCACGACGTTAGC
+
CCCCCGGGFGGF;@FGF<FEFFDC@CCAD<CCBFGGDD7FFEFEGGFGGGGGCEFGFFGGGGDFFFFGGGGGGGGDCGGGGC@EFACCEC6AEEGFGGGGGFGGFEGE6=CCCEGGG=9?DEFFGGFGGGDFGGGF+@ECC9?F6EDFFG98>E8CFDFFGGE,@DFGGGGFGF8A5DB?EE6@:0==>@D5??G88<>E8,/*:AEFFFG@E6>B=6C(407969@(/:;@7;3))1<:<;4CF3)9*.=((/(*(/().2525661:B()-(.))).-(((-(466?:2()0/2:(-)
@M02996:162:000000000-B87FG:1:1101:17074:4156 2:N:0:TAGCGCTC+AAGGAGTA
GACTACTGGGGGATCTAATCCTGTTTGCTACCCGCACTGTCGAGCCTCAGCGTCGAGGAGTCCCCAGCAGGCTGCCTTCGCCATCGGTGGTCTTCCTGAGCTCTACGCATTCCACCGCTACACCAGGAATTCCGCCTGCCCCTGAACGATCCAAGAGACACAGGCCAGGCTGCAGGTCCGGGGTTGGGCCCCGGGAGGGGACAGACTGCTTGCATCTCCGCCTACGCGCCCGTTACGCCCAGTGATTCCGAACAAGGCGGGCACCCAGCGTAATACCGGGGCTGCGGGGACGAAGGGAGCG
+
A@-6@C<@CFD+@6@,6;,;@CC6,;CE,;C,,@6@@6,,ACF@B+,A@ECC,,@@+@FECFGFFDCFDFGGEB:<,,DABB=7D@C4?+,9>,@F,?B,,+4+>C>C84+999,468*6==,DEGGFA,,,@FEDDG8DFD*=DGF,:+38DDFGGGFGDC@,AB?C*643@9DGCGFDDDD**225>*?>B>)1(*:(6*3?D8)..**,-=)8)*0-/-(-.:>((*,7/3--3(**,4../)))*..4-78*.(((,)-(/4(.1-(((,).)((,30(-(431(4(-0)2**(-(-
@M02996:162:000000000-B87FG:1:1101:15484:4160 2:N:0:TAGCGCTC+AAGGAGTA
GACTACTAGGGTATCTAATCCTGTTTGCTCCCCACGCTTTCGAGCCTCAACGGCAGGTATCGTCCAGTAAGCCGCCTTCGCCACTGGGGTGCCTCCTAATATCTACGCAGTTCACCGCTACACTAGGAATTCCGCTTACCTCTCCGACACTCAAGCAAGACAGGTTCCAATGCAGGTCAGGGGTGGAGCCCATGGCTGGCACATCAGACTGGCAGCGCCGGCGAGGCCGCCGTTACAACCAGGAAAACCGGAAAAGGCGTGCTCCAGACGGAAGAGCGCGGCTGCGGGGGAGGAGGGAGGG
+
@@88@CEEDFF-;,@66@5,,CC,,<;E,,C<,C7@+6,,@8D@B+,;<?C@++@B+CF,CF<FFCE6@DGGGG77,,=?,84@@==,7++,9,94AEB=9=;39C98>++,49,,>5*=694,@ECA4,,,,6@++@D=686D+B>C9@*0@8D:DGDFDG8+,051=E,::9D,5*:08>>**//9):8/*3;4-*)6-15*)0.0)/*2(),).)).*(,-(,(((*-()((()),1,4(4:4(,*-.4(.4*-(((-/()*5()(-((((4((--(,4(,--36((,3.)***-(((
@M02996:162:000000000-B87FG:1:1101:17063:4170 2:N:0:TAGCGCTC+AAGGAGTA
GACTACTGGGGGATCTAAGCCTGTGTGCTACACGCACTGTCGAGCCTCAGCGGCGATGAGTCCCCAGCAGGCTGCCTGCGCCATCGGTGGTGTTCCTGAGCTCTACGCATTCGACCGCGACACCAGGAAGGCCGCCTGCCCCAGAACGAGCCAAGAGACACAGGCCAGGCTGCAGGGCCGGGGGGGGGCCCCGGGAGGGGACAGACTGCGTGGATCTCCGCCGAGGCGCCGGTGACGCGGAGTGAGTCCGAACAACGCGGGCACCCAGCGAAGAACCGGGGCTGAGGGGACGAAGGGGGCG
+
@<-,666;<AC+@,6,;6,666C,,;;;,6;,6@+6++,,5:C@,+,;6?;@++7@+BFE9F<AEACFCEG:=A,,,,,84,4,@?=+8+++,+9A,:=4,+,+45>4=++9,6++6:*==8+@DFDB:,+,6@@>+D:,;=*<@EB*9*9)>89>FGGF765,=69=?;,;*2<F):;;>CC*/7,/-**(8>)-(*0(-*3:?7).()/-(82/.*:-/,(-(.(((*(-),4)--**(-((/)-)*-0-,.,1-,((,)-,*--4(-(--((,(-((1((-((-2(312)./1*(,(-
@M02996:162:000000000-B87FG:1:1101:8491:4190 2:N:0:TAGCGCTC+AAGGAGTA
GACTACCAGGGTATCTAATCCTGTTTGCTCCCCACGCTTTCGAGCCTCAACGTCAGTTATCGTCCAGTGAGCCGCCTTCGCCGCCGGTGTTCCTCCCAATATCTACGCATTTCACCGCTACACTGGGAATTCCACTCACCTCTCCGACACTCTAGCTATACAGTTTCAAAAGCAGTTCCGCAGTTGAGCCACGGGCTTTCACTTCAGACTTGCATTGCCGTCTACGCTCCCTGTACACCCAGTAAATCCGGATAACGCTTGCCCCCGACGTATTACCGCGGCTGCTGGAACGTGGTTACA
+
CCCCCFFGGGG<@EGGCCFEEFCFEFFAACE8BFFC7C7<FEGDEGGGGCGGEEEECFGGGGGFGGGGDFGGGGG7@FFFGECGECCCCFFFF<C9CFCFGFDGFFFF>EEGAEEGC=*=CEEFFF@E,EB=FFF++6DDFD6DF7:C?D0D>DFGGFDDGG:3@@E,<@FFG67CFF;0*5@EF<;C9F@>DECA4FF;?EE878CFFFG3:A*1*8*.16/866:(351(*/665?::63.):<)6*-0(4)60,--(,1,494((,(-(...-)----,24(28>4(52..*2*.).
@M02996:162:000000000-B87FG:1:1101:8515:4196 2:N:0:TAGCGCTC+AAGGAGTA
GACTACCAGGGTATCTAATCCTGTTTGCTCCCCACGCTTTCGAGCCTCAACGTCAGTTATCGTCCAGTGAGCCGCCTTCGCCGCCGGTGTTCCTCCCAATATCTACGCATTTCACCGCTACACTGGGAATTCCACTCACCTCTCCGACACTCTAGCTATACAGTTTCCAAAGCAGTTCCGCAGTTGAGCCACGGGCTTTCACTTCAGACTTGCATTGCCGTCTACGCTCCCTTTACACCCAGTAAATCCGGATAACGCTTGCCCCCTACGTATTACCGGCGCTGCTGGCCCGTAGTTAGC
+
CCCCCGGGGGGEFFGGFDFGGGGFFGFGGGFFEFGGGGDGFGGFGGFGFEGFGEEGFGGGGGGGGGGGGGGGGGGGDGGGGGFGGGEFEBFGGAEFGGGGGBDFGGGGEEEGFGFGG=>6CEG8FGGF8FFGGGGGGFFFGDFGG8AG>D?DDFFGGGGGGGFDEFGGGGFAFFFFFGFE>>@A,B*;@GGDDEGFAGFEEGEFE64*>FGEFFFFFF8;1./(7;@/:C@1;@CEF@?E;?4;@EFA67>21>62-----135>B0((-...56563((4((((),.(((-002/+)..
@M02996:162:000000000-B87FG:1:1101:24699:4200 2:N:0:TAGCGCTC+AAGGAGTA
GACTACTCGGGTATCTAATCCTGTTTGCTCCCCACACTTTCGTGCCTCAGTGTCAGTATCTGTCCAGAAAGCCGCCTTCGCCACTGGTGTTCCTCCTAATATCTACGCATTTCACCGCTACACTAGGAATTCCGCTTTCCTCTCCAGAACTCAAGTCACCCAGTTCATGGGGCGAACAATGGTTAAGCCATTGCCTTAAACCCCATGCTTAGGCAACCACCTACGCACTCTTTACGCCCAATAATTCGGGATAACCCTTTGCCCCTAGCTAACACCCGTGCTCATGGTCAGTGTTTGGACG
+
CCCCCGGGGGGFGGGGGGGFFFGFGGGGGGEGGGGGGGGGGGGGGGGGF<ECFGGGGGGGGGGGGGGGFGGGFFGGGGGGGGGGGEFCFGGGEFGGGGGGGFGGGFGGCCFFFDFFG8@6>EFGGGEGGGGGC@EGDDFBFCBFGGBA;?FFG8AC,E,=>@DBFFFGGFGFGEGGFG=:EEAA@F7F)5E:FFGE5BAE9F8>AFBB9+5.>*:646@0/((05(-((6.>7*)(/4=*23)78<<(2:A(3;)*(((/)2-5580((.))(.5(((,-2()).-)-).(.*1+**((.(
@M02996:162:000000000-B87FG:1:1101:13259:4200 2:N:0:TAGCGCTC+AAGGAGTA
GACGACCAGGGGATCTAATCCTGTTCGATCCCCGCGCTTTCGTGCCTCAGCGTCAGTTGCGGCTTGGTGACCTGCCTCCGCGATCGGCGGTCTGTGCGATATCTATGCAGGTCACCGCTACACCGCACAGGCCAGCCACCCCAAACGCACGCAAGCCCCCCAGGTTCGACGGCAGGGACCGGGGGGAGCCCGGAAAGGGCACCGCCGACGTAAGGGGGCGCCGACGCACACGGTAAAACAAAGAAAGCCGGAGAAAGCGCGCAACCTCCGGAAGACCGCGGCTGCAGGGACGGAGGAAGCG
+
@@-,88@@DDD+@,6,66,,C,C,,C@?,,,,68+@++,,,8;@66,B@?:@,68@9CFFFGG7@>CCCACE<E,,,,@>,>>+@>@+=+++@?4@CC=+6*,+3,8,=,,3,3,568*66>,@ECE@E,,+6@DDGG>>CA?GFC>5?9:)CC7*=?ECC=/8+*0/81=5*8C*<D:58>C/*127(/1-7:C>,*)(-*4>6:996)143FFFF)/-*-(--4111*,(1(--4),*,.43>:,(*-.-(7,*.(-(-)-()((((,-(((.((-(,1(---(47(4(25.8?*(.,,
@M02996:162:000000000-B87FG:1:1101:24716:4211 2:N:0:TAGCGCTC+AAGGAGTA
GACTACTCGGGTATCTAATCCTGTTTGCTCCCCACACTTTCGTGCCTCAGTGTCAGTATCTGTCCAGAAAGCCGCCTTCGCCACTGGTGTTCCTCCTAATATCTACGCATTTCACCGCTACACTAGGAATTCCGCTTTCCTCTCCAGAACTCAAGTCACCCAGTTCATGGGGCGAACAATGGTTAAGCCATTGCCTTAAACCCCATGCTTAGGAAACCACCTACGCACTCTTTACGCCCCATAATTCCGGATACCGCTTGCCCCCTACGGATTACCTCGGCTGCTGGCACGTAGTTACCCG
+
CCCCCGGGGGGEFGGGGFF<EGGCFGGGGG@DGGGGGGGGGFGGGGGGFGGGGFFGGGGGGGGGGGGGGGGGFEGEGGGGGGGGGFGGGEFGGGGGGGGGG;4DFFFGGEGGGGGGG>@8=EFGGGGFGGGFEGGGGFE>E=DFDED9;=D<DGGGFGGGEF8:,?CEFE6@EFG>?DC5E>=@EDEC@EEAFACEE@<CEGFFAA))9+=7>ACFB9C9:((05-/6>?4@FFC((4<*6@1<AC67>(037))2((--(2,492?2(,(-2<4))5--4(-(4,4((.(..8AC+4)5(
@M02996:162:000000000-B87FG:1:1101:19773:4215 2:N:0:TAGCGCTC+AAGGAGTA
GACTACCGGGGGATCGAATCCTGTGTGCTACCGAGGCTGTCGTGCCTCAGCGGCAGTAACAGCCCAGCAAGCCGCCGTCGCCACTGGGGGGCCGCCCGAACTCTGCGCAGGTCACCGCTACACCCGGAAGGCCGCTTGCCTCTACTGCACGCAAGAGCAACAGGTTGGAATGCAGTTCGCGAGGGGAGCCCGAGGAGGGCACAGCCAACTTGCTGCCCCGCCGACGCACCCGGTACACCCAGAAAAGCCGGACAAAGGGGAGCACCTAAGAGAAACCGGGGCAGCAGGGACAGAGAGAGGG
+
A@-,6;C@CDD+8,6,86,,6,;,,;;=,6;,+8+:+,,,5CC@8,5B6?C@++7>,CEEFGGA:CEFACF?FE7:+++86+6C8=A,4+**41B*FBC*1)1+38448***,4,844)19:,;*:8>:***;:C)9C*+*,9:*0.A*2)-C><FGGGE>73*3177CG+7+8C3*2(088:**/,7(*24BBGF0*)1-*4(.7816)*.-*-*.)1,*--4,4(4(*49)4,(.),/-2(./3(.*,),(0.*((,(()(,*((().))((,,.((,,,(,((.,,82(0)2*/--(,
@M02996:162:000000000-B87FG:1:1101:24701:4219 2:N:0:TAGCGCTC+AAGGAGTA
GACTACTCGGGTATCTAATCCTGTTTGCTCCCCACACTTTCGTGCCTCAGTGTCAGTATCTGTCCAGAAAGCCGCCTTCGCCACTGGTGTTCCTCCTAATATCTACGCATTTCACCGCTACACTAGGAATTCCGCTTTCCTCTCCAGAACTCAAGTCACCCAGTTCATGGGGCGAACAATGGTTAAGCCATTGCCTTAAACCCCATGCTTAGGAAACCACCTACGCACTCTTTACGCCCAATCATTCCGGATAACGCTTGCCCCCTACGTATTACCGCGGCTGCTGGCACGTAGTTAGCCG
+
CCCCCGGGGGGGGGGGGGGGGGGGGGGGGGFGGGGGGGGGGGGGGGGGGGGGGGGGGGGGGGGGGGGGGGGGGGGGGGGGGGGGGGFFFFGEFFGGGGGGGFGGGFGGGGGGGGGGG=?DDFFACGGGGGGGGGGGGGGGGEFGGGEFDFFFGGGGGGGGGGFFFFGGG@FFGFGGDGFFGGGCFGEGE7AABFFFF9AA@G>A9A@BEFDEF=:@@F77/36=@29B>C98C<=(22<87@@EA?FEC904(17*(,--478?D9(3:<).5)).(7(4,1(4.)4((4<B0)10+.<?(
@M02996:162:000000000-B87FG:1:1101:6489:4226 2:N:0:TAGCGCTC+AAGGAGTA
GACTACTCGGGTATCTAATCCTGTTTGCTCCCCACGCTTTCGTGTCTCAGCGTCAGTAATCGTCCAGTAAACCGCCTTCGCCACCGGTGTTCCTCCTGATATCTACGCATTTCACCGCTACACCAGGAATTCCGTTTACCTCTCCGACTCTCAAGAACTACAGTTTCAAATGCAGGTTATGAGTTGAGCCCATAATTTTCACATCTGACTTGCAATCCCGCCTACACACCCTTTACACCCAGTAAATCCGGATAACGCTTGCCACCTACGTATTACCGCGGCTGCTGGCACGTAGTTAGC
+
CCCCCGGGGGGGGGGGFGGGGGGFFGFGGFFEGGGGGGDGFEGGCF9FFFGGEFGGGGGGGGGGGGGGGGGGGGGGEEFGGGGGGEEFG=CFFGGGGGGGFFFGGFGGEEGGDGGGGA@CDBFGGGG?GGFGGG@DGGGGGDF8DE@C?>DDGGGGFGCFGGE9AFGGGGDF8FGGDG7AGGFFGFFC=EGCCFG5=FFAEGEFC8AEEF>@EFFFFFGD=:4A=BDB(B@BF>=CEEF=<;@EACEF64./(070/(////4;>;B2(-,)-(.5<:-2126;?024:?>B));*+..5
@M02996:162:000000000-B87FG:1:1101:6503:4240 2:N:0:TAGCGCTC+AAGGAGTA
GACTACTCGGGTATCTAATCCTGTTTGCTCCCCACGCTTTCGTGTCTCAGCGTCAGTAATCGTCCAGTAAACCGCCTTCGCCACCGGTGTTCCTCCTGATATCTACGCATTTCACCGCTACACCAGGAATTCCGTTTACCTCTCCGACTCTCAAGAACTACAGTTTCAAATGCAGGTTATGAGTTGAGCCCATAATTTTCACATCTGACTTGCAATCCCGCCTACACACCCTTTACACCCAGTAAATCCGGATAACGCTTGCCACCTACGTATTACCGCGGCTGCTGGCACGTAGTTAGC
+
CCCCCGGGGGGFGGGGG<FEGGGGGGFGGDFFFGGGGGGGGGGGCFFGGGGGFGGGGGGGGGGGGGGGGGGGGFGEF@FGGGGGFDGCFCFGGGGGGGGGGFGGGGFBEGEGGGGFG@EDGFEFGGGCFGCEFG=ADGFE9D5FGGA=*=<DGEGGGGGGFG:@DFFFGF8;E78D0CCAFFFCCBEFFFDCFFGEEDF*ACEEE8AE@FC6548106>710-:-7>72C5=D.49EEFCFFEFCEFFF.),()/*,.///16>DFF>>:44::6--4,,-7B2().51()4))2;@4.)
@M02996:162:000000000-B87FG:1:1101:13315:4275 2:N:0:TAGCGCTC+AAGGAGTA
GACTACACGGGGATCGAATCCTGTTCGATCCCCGCACTTTCGTGCCTCAGCGTCAGTCGCGGCTTGGTGCACTGCCTTCGCGATCGGCGGTCTGTGTGATAGCTATGCAGGTCACCGCGACACCACACAGGCCATGCACCCCAAACGCACGCTAGCCCCCCAGGTTCCAGGGCAGTGCCAAGGGGGAGCCCGGACAGGTCACCACAGACAGGAGAGGGCGGCGAGGAAACCAGTAAACCCAAAAAATCCGGAAAAAGATGGGAACCACCGGAAGAACGGGGGTGGCGGGACGGGGGGAGGG
+
@@-,6=CFCDD+@,9,8<56C<@6,CBE,;,,67@@+6,,5@C@8@,B<BCC68@C,CFFGGG76>C:CCEF<B<,,94A?B>7@?C+>+6+6A8?C=@,4+,+6,6,6,,6,3,585*66>+@DCE+<,,*@:,;FGA,@=?DFD>>99*-41768CEGD73*02;+;+55*.:*0+;A:>==*/37,187>:/9(*/).+5>6782:)*,,73)4)*-*-(-(-(.(*.(*.).6),*-1(.73((*,.-(04*-()))1.,*(((-,,,(,.(((((2(-,((-1(2(-0)///(((,
@M02996:162:000000000-B87FG:1:1101:10177:4347 2:N:0:TAGCGCTC+AAGGAGTA
GACTACTAGGGGATCTAATCCTGTGTGCTCCCCGCACCGTCGCACCTCAGCGTCAGGCATCTGCTGGTAACCTGCCTTCGCCATTGGTATTCTTCCAGATATCGACAGATTTCACCCCTACACCTGGAATGCGGATTGCCCCGCAGTGACTCTAGGTATGCAGGTCGCAACGCAATTCCGGAGTTAAGCGCCGGGATGTAACACCAAGCTGGCAAAACGGCCGACAGGCCCGGTACGCCCAAAAATGCCGAACAAAGCGCGAAACGAACGGGTTACAGCGGCTGCTGGCACGTAAAGAGCG
+
A@-,8CCEDFF+@,@,6<56CC@,,<;E9,;@:@6@6F+,,@F@@@,B@BCB,,@B,CF,F,CF<CCC@AEEF?B<<=9?B,?,99=959,,9,CCFDD,==A,9@4=@4,9,4<,9:*66=,@,AAE==,,+4@++@=>=D*=CG8FDD+*,6=,,@:=CA=,,0++3CC?;9<*4BC;>CC4,56:1*4::5DF(*)*/19;(=@<?)*,(;@F@A)//6(431,44*(-)(--34**-((,7()6*-7;>>:*.(---/(-1((,(-(-(,-,).)--3(-().4(4)-)0/*061((
@M02996:162:000000000-B87FG:1:1101:10195:4350 2:N:0:TAGCGCTC+AAGGAGTA
GACTACTAGGGTAGCGAATCCTGGTTGCTCCGCGCACCGTCGCACCGCAGCGGCAGGCATCGGCTGGTAACCTGCCTTCGCCATTGGGAGGCTGCAAGATATCTACAGAGGGCACCCCTACACCGGGAATACTGATGGCCCCGCAGTGACTCTAGTTATGCAGGTCACAACGCAAGTCCGGAGGGAAGCGCCGGGAAGTCACACCAAGCGTGCAAAACCGCCGACATGCGCGTTACGACCAAGAAAGCCGAACAAAGCGCGCAACTGAAGGGTGACCGGAGCTGCGGGGACGAAAAAAGCG
+
@@-,6;6CCDC-;,;+76+8C9@,,-8;,,,,,8+6+@+,,8@@+6+86>:@++7C+@66C,BF,>=:??CF9=F,,,998+@4,4=,9+++94@,CA4,,+4+4<;=>,+++4++8)*66>,@+@@C+,,,76@?+@,3=@*9CG=F<73*35:,,=25;@A,1;*4=EC?55C:+:*:81>**:/52*34:>DF(*/).3.34F<3<51-3@<9<)*-*,((,4(4)*-()-,(,(**-3((0(,(2(0--)4*.,--,)--)..)..(-((())-((-(.5(-(,(439)02**(,((
@M02996:162:000000000-B87FG:1:1101:7375:4394 2:N:0:TAGCGCTC+AAGGAGTA
GACTACTAGGGTATCTAATCCTGTTCGATCCCCACGCTTTCGTGCCTCAGCGTCAATGCAGGCCCGGCCAGCTGCCTTCGCTATCGGGGTTCTGTGGCATATCTATGCATTTCACCGCTACACGCCACATTCCGCCGGCCTCGACCGCATTCAAGGACACCAGTATCAACGGCACTGCGCCGGTTGAGCCGTCGCCTTTCACCGCTGACTTAGCGCCCCGCCTGCGCACCCTTTAAACCCAATAAATCCGGATCACGCTCGCAGCCTCCGTATTACACCGGCTGCTGGCACGGAGTTCGC
+
CCCCCGGGGGGFGGGGFFGFCFFFFGGGG<FGGGGGDGDGGEFGGG9FFEFFGGGGFGG9EECEECCGGGGGFFDECFDFC6@49CCCEBFDFGGG8F==4<;DFAE<;EFGGD9AE:*=CC==8DFFGGFGGECD>>CED=BDCC>:5+5CACFAFFFCEFCDA@FGFGG9CDGC/C):*BCGED>?3FC6B5)/6<A<EGFFF>9916:44BBD1<C324-3(399>EB:7>2.:<C=13:??<>9*-)-3).*,((,,70(147,.(-(12-..).-,4401:04:(,4.)2**)-(
@M02996:162:000000000-B87FG:1:1101:19761:4395 2:N:0:TAGCGCTC+AAGGAGTA
GACTACAGGGGTATCTAATCCTGTGTGCTCCCCACGCTTTCGAGCCTCAACGTCAGTTATCGTCCAGTGAGCCGCCTTCGCCGCCGGGGTGCCGCCCAATATCTACGCAGGTCACCGCTACACTGGGAAGGCCACTCACCTCTCCGACACGCTAGCAAAACAGGTTCCAAAGCAGTCCCACAGGTAAGCCGTGGGTAGGCACGTCAGACGTGCGTCGCCGACGACGCTCCCGGGACACCGAGTAAAGCCGGAAAACGATGGCCACCGACGGAGTACGGAGGCTGCAGGCACGAAGGAAGCG
+
A@686;@DDDD-@,6,665,@,C,,<;;@,,,6;+@+,,,,8DC,+,;@<;@,,8@,;C6CF,AC@CCCCGGGE@+,,9?68+>>=:+4+++@+C+@@@49+,+9<>88++4,4,58=*==9,,CFCA=++,,@=8?F?,+1*5=C>@5;*)*4;@CA<CEF:,,/;,5DEF,9D1;03;6:7,,47=70=(:5D.)*))/*(,,:@44)*,/)(04)1-*-(-(44-(/,-)(-(3,+*-7-39<)40-.-(.,*-,(-,*.(/492-4(,,(.6(-(-3((.-(.2(.(-))/1*.21-
@M02996:162:000000000-B87FG:1:1101:17169:4402 2:N:0:TAGCGCTC+AAGGAGTA
GACTACAGGGGGATCTAATCCTGTTTGCTACCCGCACTTTCGAGCATGAGCGTCGATAAGTCCCCAGCAAGCTGCCTTCGCCATCGGGGGGCTTCCTGATCTCTACGCATTCCACCGCTACACCAGGAATTCCGCTTGCCCCTGAACGATCCAAGAAATGCAGGCCGGGCTGCAGGTCCGGGGTTGGGCCCCGGGATGGGACAGACCGCGTGCACTTCCGCCTGCGCTCCCGGTACGCCCAGGGGAGCCGAACAACGCGTGCACCCCGCGGAGTACCGCGGGTGCGGGCACGAAGGGTGCG
+
@@8,8CDEDED+@6@,@<,CE@C;,<;?9@;6,87B7+,,;@FE7@,@@DCC6,@@,CFE@@EFECBFDFGGFEB894=?B?=8D?D+=++*@,@@,>@,7+325?C:B1*@,5834>)899@AFGGEB,2+?CG*5=@+C;3>FGF*0*2(?CFGGGC<7C6,17DD)8/7/7FGFG3>CCC**12<02:9>B)7(/7,.*3:<.,76)/,-><*)/2-14(-333-(2((),--3,*/-:(1)(((1-.4182*--(--1,-0-(-2((-(-.).(,,-((,49(-,((-.02**(-(,
@M02996:162:000000000-B87FG:1:1101:15312:4422 2:N:0:TAGCGCTC+AAGGAGTA
GACTACACGGGGATCTAATCCTGTGTGCTACCCACGCTGTCGTGCCTCAGCGTCAGGTAAAGCCCAGTAGGCCGCCTTCGCCACTGGGGGGCCTCCCGATCTCTACGCAGTTGACCGCTACACCGGGAATTCCGCCTACCTCTACTTCACGCAAGCCCCACAGGTTCAAAAGCAGTTCCCAGGGGGAGCCGGGGGCGGGCACGTCGGACTGGCAGGGCCGCCTACGCACCCATTACACCCAGTAAATCGGGACAACGCGCGCGCCCGACGGAGAACCGCGGCGGCGGGCACGGAGGGAGCG
+
@@@86C@FEDD+@,@,66;,;C@6,;CA<@@,CCB@+,,65C:@86,B<?CB,8:B,CEFGGGGGGDC@DGGGC@=,,@?884@==@,44++5+@DG@C+3*,23<>@:**7,6384739;98AGGGD:+++5<;D3EC:*.*;;+.?1;),B8C:CFG:CE:*317::EGF86D07:4?9@C**/3C42*,05>>(*.,-*((4)42;)*,47:BF5*-*-(-,3132*4(*)--4-,*-3..96))*-.43531--(--/--)-(,(-(,-(,..4--07,,-(31,((-))1**,2((
@M02996:162:000000000-B87FG:1:1101:25192:4423 2:N:0:TAGCGCTC+AAGGAGTA
GACTACTCGGGTATCTAATCCTGTTTGCTCCCCACGCTTTCGTGTCTCAGCGTCAGTAATCGTCCAGTAAACCGCCTTCGCCACCGGTGTTCCTCCTGATATCTACGCATTTCACCGCTACACCAGGAATTCCGTTTACCCCTCCGACTCTCAAGAACTACAGTTTCAAATGCAGGTTATGAGTTGAGCCCATAATTTTCACATCTGACTTGCAATCCCGCCTACACACCCTTTACACCCAGTAAATCCGGACAACGCTTGCCCCCTACGTACTCACGCGGCTGCTGGCCAGTAGTTCGC
+
CCCCCGDGGGGGGFGGGGGGGGGFGGGGGGGGGGGGGGGGGGGGFGGGCFGGGGGGGDGGGGFGGGGGGGGGGGGGGGGGGGGGFEFGGGGFGFFGGG9F=DGGGGGGCEFFGGGGG:@CCEGGCFGGFGFEEG@+=DED+)@DGE53*=<8EADAED8@DDDCECDF7,:?ED8CACA5@;ECF?<F59FD>F327@B<AGFFF>77EAFFF6;666C=*7-/5>D3>B@BG=4*17</6(/1:)65;0)1(021..(/,7()14((,,.)(--).(.(,41((.)((((-0*++3)(4
@M02996:162:000000000-B87FG:1:1101:15742:4427 2:N:0:TAGCGCTC+AAGGAGTA
GACTACTCGGGGATCTAAGGCTAGGTGCTCCCCACGCGGGGGTGACTGAGCGTCAGGAGCGTCATGGTGAACCGCCGTCGCCACCGGGAGGCTGCCAGAGAGCGACGCATTTCACCGCTACACATGGAGTGCGGTTAACCGCTGACGGACGCTAGCGTGGCAGGAGCCAAAGCGGGATGGGGGTGAGCGCCATGCTGGCACGTCAGACGTACCAGGCGGCCGGCGCACCGGGGACGACAAATAAAGACGGAAAAGGCAGGCGACCGAAGGAAGACGGCGGAGGCAGGGAGGGAGGGGGGCG
+
@<-,6;CE@CC+7,6,66,,6,6,,;;?<,,,,6+8:++++787<,,5,5:=+,8=,9,4F7C+455AC?DCB=8++4+8+84@D>B+3++3,,83<B=,3*++4@453**,,7,81:*9998:,?<::2,,144)8B;6)(0:5?;*.)2,341+*/2/:63*:)9*2CC:85):>)4>CD**1/2*(/*-)02.4+)1);(-3@A0()91-@,>:)/,*(49024,(*(()-(2(-*2()6-*)-(1,0-(7(*.((,(1(()-((-(,((.4(4(,1((--481(3((().2**,(-4
@M02996:162:000000000-B87FG:1:1101:5540:4459 2:N:0:TAGCGCTC+AAGGAGTT
GACTACTAGGGTATCTAATCCTGTTTGCTCCCCACACTTTCGTACCTCAGCGTCAGTTACTGTCCAGAAAGCCGCCTTCGCCACTGGTGTTCCTCCTAATATCTACGCATTTCACCGCTACACTAGGAATTCCGCTTTCCTCTCCAGCACTCAAGTAACCCAGTTCATGGGGCGAACAATGGTTAAGCCATTGCCTTAAACCCCATGCTTAGGCAACCGCCTACGTACTCTTTACGCCCAATAATTCCGGATAACGCTTGCCCCCTCCGTATTACCGGCGCTGCTGGCACGTATTTAG
+
CCCCCGGGGGGGGGGGGGFFGGGGGGGGGGGGGGGGGGGFGGGGGGGGGCFGGGGGGGGFGGGGGGGGGGGGGGGGGGGGGGGGGFFEGFFGGGGGGGFGGFGGGGGGGDGFGGGGG8ADDEFFGGGFGGDFEGGGGGGGGFFGCFEF9FDEDEDFGGGGGGBFFDFGGGGAC>C@ADCFGGGGGGFGEG7A>AGEEE88@FA=AFB@CFFE:*:;BA8>56->@5=D<<)?C)7684<C((477?CCC657;449-(-((244>6((--(..)))(((-3-4102:1:40()*02+)
@M02996:162:000000000-B87FG:1:1101:17598:4479 2:N:0:TAGCGCTC+AAGGAGTA
GACTACAGGGGTATCGAATCCTGTTTGATACCCGCACCTTCGAGCATCAGCGTCAGTAGCGGCCCAGCAGGCTGCCTACGCAATCGGAGGTCTGCGTCATATCTATGCAGGTCACCGCTACACGACGAAATCCACCTGCCTCGAACGCAAGCAAGAACACCAGGGTCAACGGCAGTGCAGAGGTGGAGGGACCACATATAACAGCGGACATAAAAGCCAGACAGCGCCCCCGGAAAACCCAAAAAGACCGGACAACACAGGGACCCACCGAAGAACGGGGGGCAGGGGAAGGGGGGAGGGG
+
@B@68C,,@@C6@6E,96,8C<@6,-;C,<,,;@@@+@,,,C<@,+,,;=C@,6@F6<@@FGGF@6C,CEFGFE,?,,@?6=C,DDC,=+,,9,4=+86,9+4+95@<B4,9,9,C==*6==,=CGD@=+,,6=3=0>8=+0*++@:>03*)@:;@@9AC8:8**34@23*91/@,35716*:,**(*(::().2/),+)1133()2,.)*)1+6*()*,*,((,4(-(1-()((-2(+*,-(4>(((*,)3(04*(,.(.*(,*-(((((,-((,(((((,(,((-2-(,())***((((
@M02996:162:000000000-B87FG:1:1101:18001:4500 2:N:0:TAGCGCTC+AAGGAGCA
GACGACAGGGGGATCGAATCCTGTATGATACCCACACCAGCGAGCAGCAAGGGCAGGAACGGCTAGGAAAGCTGCCTACGCAATCGGAGAAGTGCAGCATATCTAAGCATGTCAACGCTACACGCCGAAGGCCGCCTGCCGCAACCGCAAGCAAGAACGGGAGGTTCAACTGCAAGTCCAAGGTTGAGCCCCGAACTGGCAAAACTGACGGGACATCCGAGCGACGGTCGCTGAAAACCCAAAAAATAGGGAAAAGGCCCGAAACCGCGAGAAGGACGAGGGTGGCGGCAGGGGGGGAAGG
+
AB-,8+@:6BE+6,,,6;5,,<6;,<;A,66,,;@;:;,,;7CB66,BC<:6,8C@+8CEFE+4,66C<AFGFE,,,,9:+8=,9448++,,,,49C5449+,69CB<9,99,4,:+0*66C,44+3=@++,6@+=++,,=:BD98:@0395:B>FA67**4/**;*=C;>244C,141=995+,0/2)0/68513(,)(6+5=3/7)4)/(83:*.7*-/((-(-(--*-(1().6(+*-4(()((.*,),().*-..(,)-,/.(-(((((((.(-((,(((((-,(((,))/2*((((
@M02996:162:000000000-B87FG:1:1101:23795:4511 2:N:0:TAGCGCTC+AAGGAGTA
GACTACCCGGGTATCTAATCCTGTTTGATACCCGCACCTTCGTGCCTCAGCGTCAGTGGCACCCCAGGCGACTGCCTACGCAATCGGAGTTCTTCGTGATATCTATGCATTTCACCGCTACACAACGAATGCCATCGCCCTCTAGTGGACTCAAGGAAGACAGGTTCAACCGCGGGACCGGGGTGAGCACGGCGAGTGTACGGCGGACTTGACGTCCCGCCGACGCACCCGTTAAACCCAATAAAGCGGGAGAACGCGCGGACCAGCCGTAGTACCGAGGCAGCGGGGACGGAAGAAGACG
+
B@<B@CEFCDD+8,6;6C,6,<C;,@CFDCC<<C@FCB88<CCC8B,BCECC8:@C,CD@FGF@FFEGDC@>@B<A,A@B:CE,D=@CC,,,4,@A=D=,43,+@<@5>9,9,455@:*6=94,@:CE=A,,4@,6@@=6+)*?D3:,5=+3=BDFFEGFFFD+608@F,,:@ADEDDD?DG5=<996**3358)((*+/9@04(763(*23)),)4)91/193437,(8-(*--.44+/,(.-6).(/-7(4))9-----/-(/((-,(-,(.-)-20>((3((-70629-)0/*+.(.4
@M02996:162:000000000-B87FG:1:1101:15671:4536 2:N:0:TAGCGCTC+AAGGAGTA
GACTACTCGGGTATCTAATCCTGTTTGCTCCCCGCACCTTCGCACATCAGCGGCAGGCATCGGCTGGTAACCTGCCTACGCCATTGGAATGCTTCCTGAGATCTACAGATGTCACCCCTACACCAGGAATTCGGATTGCCCCGCAGTGAATCAAGTCTTGCAGGTCGCAACGCAGTCCAGGAGGGAAGCTCCTGCCGTACACACCAAGCGTGCAAAACCGCCGACAGGCCCGGTACGCCAAATAAGCGCGAACAAGGAGCGAAACGTACGAGTTACCGGGGCTGCTGGCACGGAAGAAGCG
+
@@668C,,@@C-8,;,;<A,,6@,,<;,,66,,8@B7F,,;:86@+,,;?C@+7@C+@F69,BC<@C:CC@FFCE,,,968+6899=,5,,,9,C,9<?,9+@+4<4=@,,9,9,:,1*0=849>B@@=,,,+6C++6,,=5*+681>4++0@9=,,,,29=8,55+99@@9@0@*;*39::;**3-3),26)1*0(*)-/5*/::?;;)2,/:<A@5*.2.67,4(4(*4()-,(--**-1)-1))(),0--04*((((-)-1)-(((-(-((.))-((3(-,-),,(4)4)0*1*,.((
@M02996:162:000000000-B87FG:1:1101:4899:4546 2:N:0:TAGCGCTC+AAGGAGTA
GACTACTAGGGTATCTAATCCTGTTTGCTCCCCACGCTTTCGTGTCTCAGCGTCAGTAATGGTCCAGTAAACCGCCTTCGCCACTGGTGTTCCTCCCGATATCTACGCATTTCACCGCTACACCGGGAATTCCGTTTACCTCTCCCACTCTCACGAAGAACAGTTTCAGACGCAGGTTATGGGTTGAGCCCATAATTTTCACATCTGACTTGCTCCCCCGCCTACACCCCCTTTACACCCAGTCATTCCGGATCACGCTCGCCCCCTACGTATTACCGCGGCTGCTGGCACGTATTTAGC
+
CCCCCGGGGGGGGGGGGGFGGGGGGGGGGGFFEGGGGFFFGGGGGDFGGGGGEDFGGGGGGGGGGGGGGGGGGEEGGGGGGGGGGGDGFGEFGGGFEGCFGFFGFGGDBEGCCEGGD:?CD9F8E7FFFFEFDD@=FGGF8DFFFG8A:DD<9,=EE+=DFGBCDBFCDGGDGFGGFG73E,@4@DEDBFFB55;72@A46:?EE>EEA>CEF>=A(:1(//6(65;(4B;1>;FF6)8:2(6);6CC+.8(()(2-.((-972)4,430(,.,.:.(--(,9>6???8()().303.64
@M02996:162:000000000-B87FG:1:1101:6628:4555 2:N:0:TAGCGCTC+AAGGAGTA
GACTACAGGGGTATCTAATCCTGTTTGCTCCCCCGACTTTCGCGCCTCAGCGTCAGTACCGTTCAAGGAATCCGCCTTCGCCTCCGGTGTTCTGCAGGATATCAACGCATTTCACCGCTACACCCTGCATTCCGATTCCCTCTCCCGGACTCGAGTCCTGCAGTTTCAAGCGCACTTTCCGGGTTGAGCCCGGAGATTTCACACTCGACACGCAAGACCGCCTACGCGCCCTTTACGCCCAGTAAATCCGGACAACGCTCTTGGCCTCGGTATTACGGCGGCTGCTGGCCCAGGGTTACA
+
CCCCCGEDFGGFGGGGEEDFFGFFG<FCGEFGEECC@FEGFE7FGGDGGGGGEEGGG<<FGC@=<FFGFG<F<CGFEGGGGC,4@EE:CFGFGGGGEF@FC7=+@9BFGDEGGGGGGA>DDEFG8+==FGDGGF80=>=D?DF?CGA@*=*:>@D8CG,9,@::BFGEG;9@GE>G5:;FGGGGGGFGFGG>4582=C:?CC3(6)/:6))6286B@AF6:--131626?>->04),4CE6?()8><<C-)--..9-----*..73)446-:46-6,-,--((44834(,,(0);2*-))
@M02996:162:000000000-B87FG:1:1101:4915:4559 2:N:0:TAGCGCTC+AAGGAGTA
GACTACTAGGGTATCTAATCCTGTTTGCTCCCCACGCTTTCGTGTCTCAGCGTCAGTAATGGTCCAGTAAACCGCCTTCGCCACTGGTGTTCCTCCCGATATCTACGCATTTCACCGCTACACCGGGAATTCCGTTTACCTCTCCCACTCTCAAGAAGAACAGTTTCAGACGCAGGTTATGGGTTGAGCCCATAATTTTCACATCTGACTTGCTCCACCGCCTACACACCCTTTACACCCAGTAATTCCGGATAACGCTCGCCACCTACGTATTACCGCGGCTGCTTGCCCGTAGTTAGC
+
CCCCCGGGGGGGGGGGGGEGGGGGGGGFGGFGFGGGGGGGGGGGGGGGGGGGGGFGGGGFFFGGGGGGGGFGFGGGGGGGGGGGGGEGGGGFGGGGGGEGGDGGEGFGEGGGGGGGG:@=>FFGGGG7FFFGGG??DGGGDD6=D@DFDF?DG389D?CGGGDFAD7EG;D?>BGGFGFFEGGF:?@FEGGFFF*;@FFECFEC:FFFFFGF4+:;)32>C/--75@*0163>@<CEACE@0;C6.7926267:;F/-(-(1429:0(4(..).69)41-31190)).(.)(0.*2+6.4
@M02996:162:000000000-B87FG:1:1101:8528:4562 2:N:0:TAGCGCTC+AAGGAGTA
GACTACTGGGGTATCTAATCCTGTTTGATCCCCACGCTTTCGTGCCTCAGCGTCAATGTCGGATTCGTGAGATGCCTTCGCAATCGGTGTTCTGAGTAATATCTATGCATTTCACCGCTACACGACTCATTCCGCCCACGGCATCCGAATTCAAGCATGCCAGTATCAAAGGCAGTTCCGGGGTTGAGCCCCGGGCTTTCACCTCTGACTTGACCCACAGCCTACGCACCCTTTAAACCCAATAAATCCGGATAACGCTTGCATCCGCCGTATTACCGCGGCTGATGGCACGGGGTTAGC
+
CCCCCGGGGGGCGFGFEDFGFGFFEGFGGFFGGGGGGGGFGGGFFGFGGFGGEEGFGGFFGGGGCFCGGFGGGGGGFF8FGGGGGFCBEFGGGGGGGGGFAF;DGFFG9;FGFEFEE5?=D9E+8+??EGGGG8CD+@4==>DDFGDFDG*>FFGGGGGGGGD>FFFGFDC?DFD9BFFFGDGC7?19>FF>B>DF9BFFEGF=B45EFFD=51*/(:D/2:(.3,966ED(;;7?47<8(23:6A)6240((06*--(-4*44:B(42--(..6-634317(4()6>14860)/2*(.)
@M02996:162:000000000-B87FG:1:1101:6645:4567 2:N:0:TAGCGCTC+AAGGAGTA
GACTACAGGGGTATCTAATCCTGTTTGCTCCCCCGACTTTCGCGCCTCAGCGTCAGTACCGTTCAAGGAATCCGCCTTCGCCTCCGGTGTTCTGCAGGATATCAACGCATTTCACCGCTACACCCTGCATTCCGATTCCCTCTCCCGGACTCGAGTCCTGTAGTTTCAAGCGCACTTTCCGGGTTGAGCCCGGAGATTTCACACTTGACACGCAAGACCGCCTACGCGCCCTTTACGCCCAGTAAATCCGAAAAACGCGCTGGGCCTCGGTATTACCACGGCTGCTGGCACAGAGTTGCC
+
CCCCCGGGFGGFFGFGCEGEFGFFFGFGG9EFCFGGGDGGFEGGGGEGGEFGGDGGEFFGGFEGDFGGGGG9ECGGGGCGGG7FGECFEGEGGDGFGGCFC9=@FGEGCECFFGFFG8@CDFFFGFGGGGGGGFEGGGGGGDDGGGA@9CADFFGFGGCFECC@CFGGFEGEGBGDFDEFEEGECG2D=GF:)::97;FEFGFE@BEF8=;@BE08/;;::6311:2>>G>(9,.4??C5(8:)044:9(0((.,1,-((,)-(5(((---.().5)))(,--(-3:58:4.))3+0)))
@M02996:162:000000000-B87FG:1:1101:23288:4567 2:N:0:TAGCGCTC+AAGGAGTA
GACTACCGGGGTATCTAATCCTGTTCGATCCCCGCGCTTTCGTGCCTCAGCGTCAGTTGCGGCTTGGTGACCTGCCTCCGCGATCGGCGTTCTGTGCGATATCTATGCAGTTCACCGCTACACCGCACATGCCAGCCACCCCAAACGCACTCAAGCCCCCCAGGTTCGACGGCAGGGACCGGGTTGAGCCCGGAAATTGCACCGCCGACTGAAGGGGCCGCCGACGCACCCTTTAAACCCAAGAAATCCGGAGAACGCGCGCAACCTCCGGATTACCGGGGCTGGTGGGCAGGAGGGAGCG
+
BC@A@CECDED+@6,@@F,,@<@;;C@F<<@,@C@C>7,,58CCB<,BCE@C,@:C,<E9FED7+@=9CD,C?AD@,AE@:=C4D@@+=8++9C@F?FBA4*7+@,@,=,,,9=,A@53==>,=B7C:63,,3EEFFEE,+1:DG783970)BDC<*:>EDE5*,2*:D5:>55C*=C?BEGD/*14<):*-7<D>)+*.6+4;15929.)55F2)3))3/((-3714(*,(*)-6:4,*4:(..3))2-52(74*(,(--)-()(((.,(,(,).-4(,12(4(.(-(((-7)2**(,,(
@M02996:162:000000000-B87FG:1:1101:8505:4569 2:N:0:TAGCGCTC+AAGGAGTA
GACTACTGGGGTATCTAATCCTGTTTGATCCCCACGCTTTCGTGCCTCAGCGTCAATGTCGGATTCGTGAGATGCCTTCGCAATCGGTGTTCTGAGTAATATCTATGCATTTCACCGCTACACTACTCATTCCTCCCACGGCATCCGAATTCAAGCATGCCAGTATCAAAGGCAGTTCCGGGGTTGAGCCCCGGGCTTTCACCTCTGACTTGACACACAGCCTACGCACCCTGTAAACCCAATAAATCCGGATAACGCTTGCAGCATCCGTCTTACAGCGGCTGCTGGCCCGGAGATAGC
+
CCCCCGGGGGGBFFCFCCFGGGFE<FFFGCEFGGGGCGD8FEGFGCGFFFFGGCFDDFAFGGGDGFFGGGGGGGGGGGFGGGGGDDBBCFGGGGGFFFFGDF8@GFEFFGGGEFFFE:9+=>FFGG=EFGCEF=FFCDFED>A>FG=GBGFBF9CCGGGGGGFBFFGGGGGDGBG=DGE5>EGG@D)3>FC=B9DF9FFFF?**73)*>A8>=FEA=??:=>(773;2(B;7*4719;<=18(.27<?26.(-.69---,-1.)9(),.,-((-.-)..-21-,-.4(-(--7)/**664
@M02996:162:000000000-B87FG:1:1101:4901:4571 2:N:0:TAGCGCTC+AAGGAGTA
GACTACTAGGGTATCTAATCCTGTTTGCTCCCCACGCTTTCGTGTCTCAGCGTCAGTAATGGTCCAGTAAACCGCCTTCGCCACTGGTGTTCCTCCCGATATCTACGCATTTCACCGCTACACCGGGAATTCCGTTTACCTCTCCCACTCTCAAGAAGAACAGTTTCAGACGCAGGTTATGGGTTGAGCCCATAATTTTCACATCTGACTTGCTCCCCCGCCTACACACCCTTTACACCCCATAATTCCGGATAACGCTCGCCTCCTACGAATTACCGCGGCTTCTTGCACGTCGTTGGC
+
CCCCCGGGGGGGGGGGGEGGGGGGGGGFGGEFEGGGGGGGFGGGFGGFFGGGGCGGGGGGGGGGFAEFGFEEFEEGGGGGGEGGGFFG8FEFDFEAFGFDC9FGGGFGGEGFGGGGG:@=C>FFGGCFGFGGGG82=8DF@8DFFFFGFF?:@;DCDDD8D@:C=9FF9EF5@DDCFG75@F,1@C@G@FGBFFD<=FCE4DC*.=68CFG=AA:3:?495//-3/6)6C><<;>CC4:?.(((*.96:5D;?)-9(-(,-/,(1((.2((((,.4-,((-,,(()).-)5()0/**(..
@M02996:162:000000000-B87FG:1:1101:5857:4581 2:N:0:TAGCGCTC+AAGGAGTA
GACTACCAGGGTATCTAATCCTGTTTGCTCCCCACGCTTTCGAGCCTCAACGTCAGTTACAGTCCAGTAAGCCGCCTTCGCCACTGGTGTTCCTCCTAATATCTACGCATTTCACCGCTACACTAGGAATTCCGCTTACCTCTCCTGCACTCTAGCTAAACAGTTTCCAAAGCAGTTCCGGGGTTGAGCCCCGGGATTTCACTTCAGACTTGCTTTGCCGTCTACGCTCCCTTTACACCCAGTAAATCCGGATAACGCTTGCTCCATACGTATTACCCCGGCTGCTGGCACGTATTTGCG
+
CCCCCGGGGGGGGGGGAFFCFGGGGGGGGFFGGGGGGGGGGGGGGGGGGEGGGGGGGGG9FGGGGGGGGGGGGGGDGGGGGGEGGGGFGGCGGGGGGGGGCCFGGGGGEGDGGGGGGAADCEFFGGFGGGFGDFGDDEGEFDDDFEEGFGFFFC@FDCF=FD=BDDGGGGFFFFF9@FFFCCCCFG@68CEFFFGFFGFEEGFC*+:EFFGF=CE9BA>245/8>9@92C?@GF46<<FEFF5)3)<C<62/,=3=----(15690).374).444.((-43>9())(,()())2<:))(
@M02996:162:000000000-B87FG:1:1101:5879:4582 2:N:0:TAGCGCTC+AAGGAGTA
GACTACCAGGGTATCTAATCCTGTTTGCTCCCCACGCTTTCGAGCCTCAACGTCAGTTACAGTCCAGTAAGCCGCCTTCGCCACTGGTGTTCCTCCTAATATCTACGCATTTCACCGCTACACTAGGAATTCCGCTTACCTCTCCTGCACTCTAGCTAAACAGTTTCCAAAGCAGTTCCGGGGTTGAGCCCCGGGATTTCACTTCAGACTTGCTTTGCCGTCTACGCTCCCTTTACACCCAGTAAATCCGGATAACGCTTGCCCCATACGTATTACCGCGGCTGCTGGCACGTATTTAGC
+
CCCCCGGGGGGGGGGGGFFGGGGGGGGGGGGGGGGFGGGGGGFGGGGGGGGGGGGGGGGGFGGGGGGGGGGGGGGGGGGGGFEGGGFGGGGGFGGGGGGGGFGGGGGGGGGGGGGGG=?GDEFGGGGGGGGGGFGGGCGGFDFGGFEFDGDDDFFFAF998A)C==@=DFDFFFGADDF>EGG>+?E6:CF8B5<>AGFFFG4<=CEA>FGFCF*3*=C>:97>=65(/:;@>=<<?=FG;@;4+96?4:2((:4C(---49(.1(4(1()..4).)4-3-,(-123(((,(0.<<<9:>
@M02996:162:000000000-B87FG:1:1101:8714:4585 2:N:0:TAGCGCTC+AAGGAGTA
GACTACAGGGGGATCGAATCCGGTTTGCTACCCACACTGTCGTGCCTCAGCGGCAGGTAGAGCCCAGTAAGCCGCCTTCGCCACGGGGGGTACTCCGAAGATCTACGCAGTTCACCGCTACACTCGGAAGTCCGCTGACCGCTACTCCACTCAAGAACTACAGATTGGGAGGCAGTTCGGAGGGGAAGACTCAGCATGTCACATCCAACGGGAAGTCAGGCCGGGGCAGCCGTTACACACAGAAAAGCCGGACAACGCGTGGAACCAACGAAGGACAGCGGCAGCGGGAACGAGGGGAGCG
+
AC-6@6@@CDD+@,:,86,8@+6++-84,6,,,;,6,,,,;9:@,B,5@?,@++@@+:EFGGE,D<C,@<FA=>74,4998,4@44=+4***6,5>C@:1<+,+2<:1:*8,,2,343)979,54=@1<*++5:8:)?8+)-)99+530>*(;:=CFF9?F6:,+**0/:/.1.92/;(<88=**137.*+.?704)+/))+6.4).8:)),(04)-/*.*((,(,-4(*(-*,-(-),*(.(.94(1*-.427,*((.(-),)*((-(-(-((,4(-(,,-((((,4((--))2/*--(,
@M02996:162:000000000-B87FG:1:1101:13153:4592 2:N:0:TAGCGCTC+AAGGAGTA
GAGTACCCGGGGATCTAATCCGATGTGCTCCCCACGCTGTCGGGCCGCAGCGTCAGGAATGGCCCAGCAAGCCGCCTTCGCCACTGGGGGGCCTTCTAAAATCAACGCATGTAAGGGCAACACTAGAAAGACCACTTGCCTCGACAACACGCAAGTCAACCAGGTTCAAAAAGGAACTGAGGGGAAGCCTAAGGAGGGACGCGTAGAATAAAAAAACAGCATACGCGAAAGGAAGGGCCAAAAAATCGGGAGAACGCTGGACCGCACGGAAGAACGGAGGAGGCAGACACGGAGGGAGCGG
+
A@-88;CE@CC+7,,,6,5,,+6,,;C,,,6,,C+8+,,,,:+668+@@>7@,,6@,CF,=FF<6=CE<AFDCB4>,4498+?F,4A9=+**1*,,38@,2+1*28441**27@,,45)/24*+5?<:<,+23<A*+5+++.)25*6=5>)(C81+++2<8/45+0*+2<F:*09C>*59?E**/*(1(++)050((*0,-*,-()-.)*26)12>?)0,*)-.,((-(*-(*4(,((+1((,(..((*(.(-)))(((-(*.(1(((,(,-(((((1-,(,,4(-(.,,--00*1/4,(9
@M02996:162:000000000-B87FG:1:1101:13124:4599 2:N:0:TAGCGCTC+AAGGAGTA
GACTACCCGGGGATCGAATCCTAGTGGCGGACGACGATGTCGTGCAGCAGCGGCAGGAATGGCCCAGCAAGCCGCCTTCGCCACTGGGGGGCCGGCTAAGATCAACGCAGATAAGCGCGACACTAGAAATTGCACGTGCCTCGACCACACGAAAGTCTACCAGGTTCGAAAACGAACTGAGGAGAAGCGTCAGGCTGAAAGAGTAGAATAAATAAAAGGCCTACGCAAAAAGAACGACGAATAAAACGGGAGAACGATAGACGCCCAAGAAAAAAGGAGGACGGAGGGAGAGAGGGGAGAG
+
8@-86;=C@CC+8,,,8,,,,,6<,-;,+++++8+7+,,,,9:66,,,69,8@+:B+BE,FEGFF@CFA=FDC>:+++@9+44@4==,:+**4**4*<:,7++*284*8**,74,,4.2/18*+3@CC9+++3:C*1;*2*,.99/4*.1)(://0++20004*+*0*/;C5*71C@45?CD+*/22*(**-852((*0.)*(..9>))*24)99F<*/4*)432-4--*(-*.((((*2,.(.1),(*,.--045(-(-.*(-)(--,(.((.((-((,-(-((-,(((--.0***(,(4
@M02996:162:000000000-B87FG:1:1101:5873:4600 2:N:0:TAGCGCTC+AAGGAGTA
GACTACCAGGGTATCTAATCCTGTTTGCTCCCCACGCTTTCGAGCCTCAACGTCAGTTACAGTCCAGTAAGCCGCCTTCGCCACTGGTGTTCCTCCTAATATCTACGCATTTCACCGCTACACTAGGAATTCCGCTTACCTCTCCTGCACTCTCGCTAAACAGTTTCCAAAGCAGTTCCGGGGTTGAGCCCCGGGATTTCACTTCAGACTTGCTTTGCCGTCTACGCTCCCTTTACACCCAGTAAATCCGGATAACGCTTGCTCCATACGTATTACCGCGGCTCCTGGCACGTATTTAGC
+
CCCCCGGGGGGGFGGGGGFGGFGGGGGGGGGGGGGGGGGGGGGGGGGGFFGGGGGGGGG<FFGGGGGGGGFGFGGGGGGGGGGGGGGFGFGFGFFFGFGGF@FDGGGGCEEGGGGGG=@=CFGGFGFGGGGGG8CCDGGGGDDFGF<EFGFD=,0@C@CFF8:FDDGGGF9@CFGGFGFFGGGEGGFFEGGA>A*5AGFEFGF4*+1>BFG@=CCA7BC54/0/0:>;7C?@D@FE<<FE((/9@3<723)33349(-,(-*)678:4,,.,-4).6024971(-2)(,3<?0)30<24:
@M02996:162:000000000-B87FG:1:1101:13140:4608 2:N:0:TAGCGCTC+AAGGAGTA
GACTACCCGGGGATCTAATCCTATTTGCTCCCCACGCTTTCGTGCCTCAGCGTCAGGAATGGCCCAGCAAGCCGCCTTCGCCACTGGGGGGCCTTCTAAGATCTACGCATGTAACCGCTACACTAGAAATTCCACTTGCCTCTACCACACGCAAGTCTACCAGGTTCGAAAACGAACTGAGGATAAGCCACAGGCTGTAAGCTTAGACTAAAGAAACCGCCGACGCACAACGAACGCCCAAAAAATCGGGAGAACGAGAGCCCCCGACGTAGAACCGCGGCGGCTGGGACGGAGTGAGACG
+
A@-68CEF@CD+8,@,66,,@666,;<@,,;,8C@@+,,,58;@,B,B<=CB,6@B,CF8FGGGGDFFCEGGGECC,,EBBB:F8=C,7+++@+,@<CF,7+,+7@>3:**33@,344*3;9?,?FFCA,,,6;C+:C?,47);CE675C)(=8C,=+=?975*22:*9CG>:7CGB*4FFF++0:7*.*2.8:C(.*964<))6?B24*28)9:F:)79*(-32,4-4*((*4(-,(*21(,4:(.(*,0(.5)/((,-(*-43(,(-,1(())(420249(-(--(42-().**+..)4
@M02996:162:000000000-B87FG:1:1101:13156:4619 2:N:0:TAGCGCTC+AAGGAGTA
GACTACCCGGGTATCGAATCCTATGTGCTCCGCACGAGATCGTGCCTCAGCGTCAGTAATGGCCCAGCAAGCCGCCGTCGCCACGGGTGGGCCGTCTAATAGCTACGCAGGTAACCGCGACACTAGAAATGCCACTGGCATCTACCACACGCAAGGCGACCAGGTTCTAAAACGAACGGAGGATAAGCAGCAGGCTGGAAGCGTAGACTAAAAAAACAGCCCACGCAAACATAAGGCCCAAGAAAACGGGAGAAGGCTAGACCACAACGCACGACCGCGGCAGAGGGCAGGGAGAGAGCCG
+
@@-@,,6C@@C+8,,,66,,,,6,6;<,,,6,,8+8,++,596;,B,B<=6@6,8B,CE,EFGFFB@FCAFFGC+@+4=B>:44+47+7+++946+??=,@+9+9A>+>8+,48,:68*66>+3>,33=3,,@D9?6DG,:)4=+,0,303)>89*=*=C@5-8,;7,4>C896DCB)4BDC*3,:40)0*/25)((*.5(*(,()4))*9.)*458)0(*(.((-4(-*(-*)))4(+/((.20(((/(.(-.(*.(,.)*.(*((-,((((((,-(((((-(((-(((-(00***4(.-
@M02996:162:000000000-B87FG:1:1101:24593:4631 2:N:0:TAGCGCTC+AAGGAGTA
GACTACTAGGGTATCTAATCCTGTTTGCTACCCGCACTTTCGAGCATGAGCGTCGATAAGTCCCCAGCAAGCTGCCTTCGCCATCGGTGTTCTTCCTGATCTCTACGCATTCCACCGCTACACCAGGAATTCCGCTTGCCCCTGAACTATCCAAGAGAAACAGTCCAGTCTGCAGGTCCGGGGTTGGGCCCCGGTATTGTACAGACTGCTTGCATCTCCGCCTGCGCTCCCTTTACGCCCAGTGATTCCGAACAACGCTTGCACCCCTCGTATTACGGCCGCTGCTGTCACCAAGTTGAC
+
CCCCCGGGGGGGGGGGGGGGGGGGGGGGGGFFGGGGGGGGGGGGGGGGGFGGGGGGGGGGGGGGGGGGGGGGGGGGGGGGGGGGGGFFGFGGGGGGGGGGGFGGGGGGGGGFFGGGG>ADC@FGGGGGGGGGGGGGG?EDCDFGGCED@DFBGFGFGGGGGGFFF@7DGGGFGFGFFGEFBEGEGGBC=EEABDDFFG659FCEEFEF=F>EFFCFCFG:70(/2(,(/==DFE3C67CE4:F?@AAAC?78>589---4:C2?GB61:6,-45)6((((-4>9()5)).))1)1+3)).
@M02996:162:000000000-B87FG:1:1101:5352:4631 2:N:0:TAGCGCTC+AAGGAGTA
GACTACTGGGGTATCTAATCCTGTTCGATCCCCGCACTTTCGTGCATGAGCGTCATTTACGGCTTGGTAAGCTGCCTACGCAATCGGGGTTCTTCGTCATATCTATGCATTTCACCGCTACACGACGAATTCCGCCTACCTCAACCGCACTCAAGCGCTCCAGTATCAATGGCGGGATGAGGTTGAGCCTCACGATTTGACCACTGACTTAAAGCCGCCCCTGAGCCCCCTTTACACCCAAATAATCCGGATAACCCTCGGATCCTCCGTATGTCCGACGGCTACGGCACGGTGTTAGCC
+
CCCCCGGGGGGGGFGGFCFFFGGGGGGFGFEGFGGGGGFFFGGGGGGGEFGGGGGGGGGGGGGGGCFFFGGGGGGGGDGGGFGGGGEGGGEFGFGGGGFGGFGGGGGGGGFGGCGGG:@=89FEGGGFEFDFGGGDDC=EFDD=+@AF5+:=BCCGGGCGEGE@<ACFGGGADBDE)5264C6F76385:C;4A7,6F6).>)(/)/5/8+;CA))(0),/(.(.(,(,*(.25-:<1?5,())1566)->0(74*((--,)--2)342,.4().)-(((((-((,(((4:9)0*2+.48
@M02996:162:000000000-B87FG:1:1101:5364:4649 2:N:0:TAGCGCTC+AAGGAGTA
GACTACTGGGGTATCTAATCCTGTTCGATCCCCGCACTTTCGTGCATGAGCGTCATTTACGGCTTGGTAAGCTGCCTACGCAATCGGGGTTCTTCGTCATATCTATGCATTTCACCGCTACACGACGAATTCCGCCTACCTCAACCGCAATCAAGCGCTCCAGTATCAATGGCGGGATGAGGTTGAGCCTCACGATTTGACCACTGACTTACAGCGCCGCCTGCGCACCCTTTCAACCCAATAGATCCGGATAACCCCCCGATCCTCCCGATTACCGCCGCTGCTTGCACGGAGTTTGCC
+
CCCCCGGFFGGGGGGGFFBFGGGGGGGGGGFGGGGGGGGGGGGGGFGGGGGGGGGGGGGGG>BFGEDGGGGGGEFFECDCFGGGGGF:FFGGGGGGGGGFFFFDFG9FFFFGGGGGG>BDGGGEGGGGGGGGGGDCGCFF86DDDD=FDG>DFFFFEGDGEG5@,4CGCEEFGFCC>DDFCGFC<F=<5,==A5:;(<:97FFF@)7@;AF)7A;51./4:(-8(((-4:((2).).088(())164>9()3(93*,(-(-/(,1)<8(((,4,).6(((-,49)),(422().22+).3
@M02996:162:000000000-B87FG:1:1101:5346:4650 2:N:0:TAGCGCTC+AAGGAGTA
GACTACTGGGGTATCTAATCCTGTTCGATCCCCGCACTTTCGTGCATGAGCGTCATTTACGGCTTGGTAAGCTGCCTACGCAATCGGGGTTCTTCGTCAGATCTATGCATTTCACCGCTACACAACGAATTCCGCCTACCTCAACCGCACTCAAGCGCTCCAGTATCAATGGCGGGATGAGGGTGAGCCTCACGATTTGTACACTAACTAAAACAGCGGACGGCGCACCCTTTAAAACCAATACATCCGGATAACCCTAGGTACCGCAGTAGTACCTCTGTCTGCTGCCCTCAGTGCAGC
+
@C<CCGGCFGGC@<FG@,CFFGFC<F;FCCF8<FFGGC6,EG<DE@@5CF<F6CGFCF9<CCFEFC@ACE,CCFGEG9F,@EEFF8CC7@=4BFGF<F@+,?FDGC,A,;5ACEF,B)*=?>F,@CC<FEDEG=C>+BEGDB6FF>::@65)@8=FCE++>,:8E+5EEB,*@575*/()4,*=12-8(,40))266:8))5?<C)6@4+*/)*(0()/(1-(((4((-C(3C:4)).1;1,,)1)6(*(7((*)2((.(.*).0,,((-:664644))))))).)...(((.)3++)).
@M02996:162:000000000-B87FG:1:1101:25615:4655 2:N:0:TAGCGCTC+AAGGAGTA
GACTACTGGGGTATCTAATCCTGTTTGCTCCCCACGCTTTCGAGCCTCAACGTCAGTTACAGTCCAGTAAGCCGCCTTCGCCACTGGTGTTCCTCCTAATATCTACGCATTTCACCGCTACACTAGGAATTCCACTTACCTCTCCTGCACTCTAGCTTAACAGTTTCCAAAGCAGTTCATGGGTTGAGCCCATGCATTTCACTTCAGACTTGCTATGCCGTCTACGCTCCCTTTACACCCAGTAAATCCGGAACACGCTTGCCCCCTACTTCTTACCGCGGCTGCTGGCCCGTCGTTAGC
+
CCCCCGGGGGGGGGGGGGGGGGGGGGGGGGFFGGGGGGGGGGGGGGGGGEFFGFCGGGGGGGGGGGGGGGGGGGGGGGGGGGGGGGFFGCCGEGGGGGGGCFGGGGGGC>CGGGGGG><=CCECFGCFADFGGGFFFGGGGBDGGGFGFGFDFFGGGGGGGGBCCDFCGGGFGFCDFFCBCFGGGGFDEGGDFFGEEEFFFGEEE+7C=FF@EF5BE>D>@>@CC/49AGDBF=**:5F=B>5@+55888/-(),2/./,6C@EFF9,().)1717((,((36>:)3>0((-.)*22((6
@M02996:162:000000000-B87FG:1:1101:12330:4725 2:N:0:TAGCGCTC+AAGGAGTA
GACTACCGGGGTATCTAATCCTGTTTGATCCCCACACTTTCGTGCCTCAGCGTCAAGGACGGATTGGTGAGATGCCTTCGCAATCGGTGTTCTGTGTGATATCAATGCATGTCACCGCGACACCACACATTCCGCCCACAGCATCCGTATGCCAGATTACCAGGTTCAACGGCAGGTCACGCGGTAAGCGCGTGCGGGTCACCGCTGACTGGGCAGTCCGCCGACGCACCCGGTAAACCCAATAAAACCGGAGAAAGCGCGCAACCACCGGAATGCGGGAGCTGCAGGGAAGGGGGGAGAG
+
A@-8@CFCCDD6@,,6<<,6CCC,,6;E9,<,CCCC,;,,58C@B<<8@?;B,8@B,CFEGGG=@,C6CDFGCE9A,=8C,?B:EEC6?,,,9A,99?@,9+=,9594=,,9,4,:=5*==@+DFGFF?4,,8,@DDG+BD5D++@8+3+30@>=D9,EF9E:+2522<@E>65?EA58CC,:*53:7*4*/)//3(*8(,07;(2.,3/:2:<?..)*-*((-4619084-53(2.),*4,(.16)./-.-(0,*.(((-)-,1(-((-(((().((((,(,,5(,,(((-))/**,-(-
@M02996:162:000000000-B87FG:1:1101:9678:4735 2:N:0:TAGCGCTC+AAGGAGTA
GACTACTAGGGGATCTAATCCTGTTTGCTACCCGCACTTTCGAGCATGAGCGTCGATAAGTCCCCAGCAAGCTGCCTTCGCCATCGGTGGTCTGCCTGATCTCTACGCATTCCACCGCTACACCAGGAAGTCCGCTTGCCCCGGAACTACCCAAGAGAAACAGGCCAGTATGCAGGTCCGGGGTGGGGCCCCGGGAGGGAACAGACGGCGGGCATCTCCGCCGGCGCGCCCGTTACGACCAGGGATGCCGAACAACGCGTGAACCACGCGGATAACAGGGGCTGCGGGCAGGAAGGGGGGG
+
A@888C,CCDF+@,@,;<C,,;@,,;C;,<C6,666@+,,,@FCC@5<@=EC7667,:CF@CEFG@CCADFGB=@<,,=AB8?8@==,8+8,9,9,95A,,+9,9C>>>++9,494>>*=8=,9DFDEC,4,@=E>>F6@?D*=CC=,3+*)7=?@CEDE8?=,+3@C2,84,5?GA?5@DDE4*/-/84:(::)6,*:(/33@@A((4)),(8,/)/*-2(,,-2((-*-79(--3(**(.(,7((,2-.70521-(,(-*-.9((,(--,((.,).(,1((,--(,,3(-))2;*(1((
@M02996:162:000000000-B87FG:1:1101:5724:4735 2:N:0:TAGCGCTC+AAGGAGTA
GACTACACGGGTATCTAATCCTGTTTGCTCCCCGCACCTTCGCACCTCAGCGTCAGTCATCTGCTGGTAACCTGCCTTCGCCATTGGTATTCTTCCAGATATCTACAGATTTCACCCCTACACCTGGAATTCTGATTGCCCCTCAGTGACTCTAGTTATGCAGTTCTCAACGCAATTCCGGAGTTTAGCTCCGGGATTTCACACCAAGCTTGCAAAACCGCCTACATGCCCTTTACGCCCAATAATCCCGAACAACGCTCGCACCTTACGTGTTACCGCGGCTCGCGGCACGTAATTAGC
+
CCCCCGCFGGGGDFGGCFEDGGGGGGGGGAAFFGGGGGGGGFGGGGGGGGGGGGGDFGGGGGGGCAFEECGGGGGGGGGCDGECC;EF9EFFGGGGFGGGGFGGCCFFGFAFFFFFG1<DFEFGFGGFDFEFFGAC?4=@?9DGGFEF?DFDFEDFFGGGGF6:@FGGFAFAEDDDDFBBEECE:+*606@8>*9):FFA*7*0=5=5)0@@CFF+7AD)?/)0-09*0?B306*>==E57;D;F/))2/>19>(2(((/()(,123)4(.(.,-642124(,(((-,((,407**+)).
@M02996:162:000000000-B87FG:1:1101:5706:4737 2:N:0:TAGCGCTC+AAGGAGTA
GACTACACGGGTATCTAATCCTGTTTGCTCCCCGCACCTTCGCACCTCAGCGTCAGTCATCTGCTGGTAACCTGCCTTCGCCATTGGTATTCTTCCAGATATCTACAGATTTCACCCCTACACCTGGAATTCTGATTGCCCCTCAGTGACTCTAGTTATGCAGTTCTCAACGCAATTCCGGAGTTGAGCTCCGGGATCTCACACCAAGCTTGCAACACCGCCTACATGCCCTTTACGCCCAATAATTCCGAACAACGCTCGCAACTTACGTGTTACCGCGGCTGCGTGCACGTAATTAGC
+
CCCCCFCGGGGGGGGGGEEGGGGGGGGGGGGGEGGGGGFFGGGGGGGGGGGGGGGGGGG<FGGFEGGGGGGGG@GGGGGGGGGGFDFGFGGG9FFGGFGGEDGGAF9F4>EFGGGGGAFFGEFD@GGGGFFGFG8??DCDDDFGGFD;DFEDEEFGGGGFGCDBDD?FGFGEGDC6:DEFB88CDGE?D9DEDDGFB+9ECG::8585CFGFFFF*:@;=5//5:8@*.B7@C;:@:>F=D03)/959:/23:)69../,(/(,/(-5443.524..(,-,(-(((--3(-377*1<)..
@M02996:162:000000000-B87FG:1:1101:12339:4740 2:N:0:TAGCGCTC+AAGGAGTA
GACTACCGGGGTAGCTAATCCTGTTTGATCCCCAAACTGTCGTGCCTCAGCGGCAAGGACGGATTGGTGAGATGCCTTCGCAATCGGGGTTCTGTGTGAGATCTATGCATTTGACCGCTACAACACACATTCCTCCCACAGCATCCGTATGCCAGATTACCAGATTCAACGGCAGGGCACGCGGTAAGCGCGTGCGTAGCACCGCTGACGTGGCAGTGCGCCGACGCACCCGTTAAACCAAAGAAATCCGGATAACGCACGAAACCGCAGGAAAAACGGGGCTGCGGGCGAGGAGGGAGCG
+
@@888CECCDD+@,,,66,;@,;,,-;?,,,,:C,C,;,,,:C@6@,E@?6@++6@,CFGGGG,,@@:CCFG9E,5,99A,?=4DDD+=++,9?9@AB;,4+,+9,9,>4,,,9,:6800==,@EFF7@,,,8,@DGFE=DDF+6@:+3+**73=@2,@8E=8,5++@<@C>;@DG57>>:*9**3600==5)2/7/*)69+(3,)..3)*/;)2).)0-*,,-(-(7(*--*((-6),*-((.03))2-.,-0-2--(,-/-().-((-((((((-,(,,((-(---,((4.)11*(-((
@M02996:162:000000000-B87FG:1:1101:5412:4740 2:N:0:TAGCGCTC+AAGGAGTA
GACTACCGGGGTATCTAATCCTGTTTGCTACCCGCACTTTCGAGCCTCAGCGTCGATGAGTCCCCAGCAGGCTGCCTTCGCCATCGGTGTTCTTCCTGATCTCTACGCATTCCACCGCTACACCAGGAATTCCGCCTGCCCCTGAACTATCCAAGAGACACAGTCCAGTCTGCAGGTCCGGGGTTGGGCCCCGGTATTGTACAGACTGCTTGCGGCGCCGCCTACGCTCCCTTTACGCCCAGTGAATCCGAACAACGCTTGCACCCCACGTATTACCGCGGCTGCTGGCCCGGAGTTTGA
+
CCCCCGGGGGGGGGGGGFGGGGGGGGGGGFEFFGGGGGGGGGGGGGGGGGGGGGGGGGGEFGGDCGGGGGGGGGGGGGGFG@FGDGCFEGEFGGGFGGF9F9FGDFFG6CF=FGGGG=EGGFG?D8FDFGGGGGGCCFGFDDF6DDE;DFDDFG?D=8AFGCD>?A7ECCCFGFGFFFEFCBCEC4>>BC?9A5C(/CC?CGEF4.3),3;@D3(.(01(:443:29(4?37::A<F:?E8658*).6>;)42539(--((1,,C?9(36-,...<43072-29<2,8:((()0*22.-)
@M02996:162:000000000-B87FG:1:1101:9438:4755 2:N:0:TAGCGCTC+AAGGAGGA
GACTACTAGGGTATCTAATCGTGTTTGATCCGCACGCTGTCGTGCCTCAGCGTCAAGGACGGATTCGTGAGATGCCTTCGCAATCGGGGTGCTGAGTAATATCTATGCAGATCACCGCTACAAGACGCATTCCGCCCACGGCATCCGGAGTGCAGCAAGCCAGGATCAAAGGCAGTGCCGGAGGAGAGCACCGGGCCGTCACCCCGGACTGGGAACACAGCCAACGCGCCCGGTGAACCAAAACAATCCGGAAAACGAGAGAAGCAGAGGGAAAACCGCGGCTAATGGCGAGGAGGGAGCG
+
@@A,8;=CCCD-;,6,66,;,;;;,-;E,,<,,8+@+,,,,::@B,5,6=C@,,6,,;6@FFF,,686<@FGD?,,,,9,,844@@B+4++,9AAD9B;,92,+9,9,9,,9,9,465*=8>,,9?+88++,74++===>=>A+=B>+:+*),553@C,+3;@>C*3;ACCF8991*+*:8*91*/-7(,,/:)7((*.(/*)/().,-)/(.),0,)/(*-(.(,-((*-()-(-.)+*-4((0,)(2,.(().*,(,(-/.(*(,((-((((,.(,(((((())).(((-0)2*2,-(,
@M02996:162:000000000-B87FG:1:1101:5424:4757 2:N:0:TAGCGCTC+AAGGAGTA
GACTACCGGGGTATCTAATCCTGTTTGCTACCCGCACTTTCGAGCCTCAGCGTCGATGAGTCCCCAGCAGGCTGCCTTCGCCATCGGTGTTCTTCCTGATCTCTACGCATTCCACCGCTACACCAGGAATTCCGCCTGCCCCTGAACTATCCAAGAGACACAGTCCAGTCTGCAGGTCCGGGGTTGGGCCCCGGTATTGTACAGACTGCTTGAGTCTCCGCCTACGCTCCCTTTACGCCCAGTGATTCCGAACAACGCTTGCACCCCTCGTATTACAGCGGCTGCTGGCACGAAGTTTGC
+
CCCCCGGFGGGGGFGGGFAFGGGGGGGGGGGGFFGEGGGGGGFGEGGGGGGFGGC:FFGCFGDFGGGGGG@FEFEGGGGGGGGGGGGGGGGGFGGGGGGGG?FGGGGGGGGCFEGGG>DDDFEGGGDGFGGGAFG6CFGFGDFF?FE>DDDDFBDFECFFEFDD??CC+@AB79?,;CCB3BECFDFD9=::B?GFFF+/9C<?<AEF;FG@()9FCCF9:36;3,6,3::?F06>?BEGF0>21<)::7):>>1F,.-,-9)59:38:0(-.3).)).40,776:70:3<(8.*2<-<<
@M02996:162:000000000-B87FG:1:1101:9455:4760 2:N:0:TAGCGCTC+AAGGAGTA
GACGACTAGGGTATCGAATCGTGTTTGATCCCCACGCTGTCGTGCCTCAGCGTCAAGGACGGAGTCGTGAGATGCCTTCGCAATCGGTGTGCTGAGTAAGATCTATGCAGGTCACCGCTACACGACTCAGTCCGCCCACGGCATCCGTATGCCAGCAATCCAGAATCAAAGGCAGTTCCGGAGGGGAGAGCCGGGCAGGCACCCCTGACTTGGACCACAGCCTACGCACCCGTGAAACCCAAGAAAGCCGGAGAACGCTGGAATCAGCCGGATGACCGGGGCTGCTGGCACGGGGGGAGCG
+
@@-,8@8@EFF-@,6,96;,=;;,;-;?6,,,6C+@:,,6,9C@8@,B@=CC,B:@,CFFGGG+BC@:@@FG9?C,,,,966=,@=@8?,,,@?ECC@;,A+,+9,9,>,,9,95:6>?=?@B+@F447,,,@+@C+@6=CBD+=@:+36**7=?:CF@AC?=,@1<<CGGF86C,4C*<8:;**/7<(*47?5C9(*)3/3686)68@++/6F@8@)/.2-(..3480*(,*(--62,*-80173:?*-.4-7,*-(((,*.)2)),3,--((.3((((,3(,(),,(4,35)8**-,-(
@M02996:162:000000000-B87FG:1:1101:13018:4765 2:N:0:TAGCGCTC+AAGGAGTA
GACTACTGGGGTAGCGAATCCTGTTTGCTCCCCGCACCGTCGCACCTCAGCGTCAGGCATCTGCTGGTAACCTGCCTTCGCCATTGGTATTCTTCCTGATATCGACAGAGGTCACCCCTACACCAGGAATGCGGATTGCCCCGCAGTGACGCTAGGTATGCAGGTCGCAACGCAGGTCCGGAGTGGAGCGCCGGAAGGTCAAACAAAGCGGGCAAAACCGCCGACAGGCCCTGGACGCCCAAGAAGGCCGAACAACGATCGCAACGAAGGGGTACACGGGGCTGCGGGGAGGAAAAGAGCG
+
A@<66;;@CDD+8,;+767,66@,,;C;,6,6,78@@B+,,@FC:@,<6A@B,6@B,CE6C,CE@@AC@EFGF?,,,,4?,664,9=:5,,,9,@F9??,@2=,9F8@>,+,,9,5,1*6=84DEGDDC,,,+4@++@8,+3*6=C8F3?*)+33,7EC9D;=,5;+*9BED*/;*;?EDD>?/,/><(4=>=AGF(*0))+1;(.233))((78FF4*-*,-,,2(40*((*(.(,,**(-48?.((*,047B3*--((,*-4),(-((-2,()))-((,3,(-(-0(4(-)0+*+((,(
@M02996:162:000000000-B87FG:1:1101:14776:4782 2:N:0:TAGCGCTC+AAGGAGTA
GACTACACGGGTATCTAATCCTGTTTGAGCCCCACGCTGTCGTGCCTCAGCGTCAAGGACGGATTCGTGAGATGCCTTCGCAATCGGTGGTCTGAGTAAGATCTATGCAGTTCACCGCTACACTACTCATTCCTCCCACGGCATCCGTATGCCAGCAATCCAGGATCAAAGGCAGTTCCGGAGGGGAGCTCCGGGCGGTCACCCCGGACGGGGACCACAGCCGACGCAGCCTGTAAGCCCAAAAAAGCCGGATAAAGCAGGAATCCACCGGATGAGCGCGGCTGCAGGGACGGAGGGAGGG
+
A@68@CCFEED+@,A,;<@@9E@66@CE,;66,@@@:6,,5:C:B<,B6?C@,,8@,CFGGGG,B@@:CAFGBDE8,9=A?==4@=C6?+,,@?EF?EC,9+,,9,9C>,5C,9,,>=50=9,,@F,,?,,9E,4=?G?CDBF6+D:+3+**@6=DEG@8F28,@3=D?FGFD9D1B9C@CC>**3:9)1,.:>D@(*.(/0;@B5;@B))(4717?373/4(-(-1;(*((*).6),,/,-(,77((*-59(.-*.),(,*.)*.).4(--(-,).7(,46(,-((.(-(-5.1*241(2
@M02996:162:000000000-B87FG:1:1101:14767:4797 2:N:0:TAGCGCTC+AAGGAGCA
GACTACACGGGTATCTAATCCTGTTTGATGCCCACGCTTTCGTGCCTCAGCGTCAGGGACGGACTGGTAAGATGCCTTCGCAATCGGGGTTCTGAGAAATATCTAAGCAGTGCACCGCTACACGACACATTCCGCCCACGGCGTCCGCATGCAAGAAAGCCAGGATCAAAGGCGGAGCAGGGGTGGGGGACCGGGCGTTAACGCCGACCTAGGACCACGGCCTAGGAACCCGTAAAACCAAAAAAAGCGGGATAAGGGGGGAAGCCTCGAGATAACGCGGAGTGCGGGACGGAGGGAGGCG
+
A@668C,FCED6@,;,;65CE<@6,<CE,,<,,CB@+,,,,8C@B,,;6=CB,,@,,,,:+8,++,9:,9EAE?C8,,9A,@B,@DD@:++,9AAE,,99?+,69,@,=,,,,4,:6>*==996+C+86,,,8@ED+@++=>*++60+303:9=?3@,,@7C8*4*3C95@98***)1-;**7*4)()(2:()7/((2)((+-3(0(,()*)(047()*(2((.,(...*-75(,-.4+*,.(-72((),),(0)*)((,(/(,*(,(((((()).,(((((((),-((((4))*/*,((-
@M02996:162:000000000-B87FG:1:1101:18603:4813 2:N:0:TAGCGCTC+AAGGAGTA
GACTACTGGGGGATCTAATCCTGTTTGATACCCGCACCTTCGAGCGTCAGCGTCAGTAGCGGCCCAGCAGGCTGCCGTCGCAATCGGAGGTCTGCGTCATATCTATGCATGTCACCGCTACACGACGAATGCCACCTGCCTCTGACGCACGCAAGAACACCAGGTTCAACTGCAGGGCAGACGGTGAGCGACTACATGTCACAGCTGACTTGACAGCCCGCCTACGCTCGCGTGAAAACCAAGAAAGGCGGATGAAGAGCGGAAGCTCCGTATTACCGGAGCTGCTGGGACGGGGGGAGAG
+
A@6,@<CCCFD+@,<,;6,6<C@;,;CAB@;,,@+@7C,,,CFA,8@F6?CB,,@B,CFEGGG7CBEECFGGDE7,+,=>7>=:=@CFC++,@,C=4+@,4+,+9,9,>,,4,6,,6:*6==,@EGD=>,,,6@EF?GFF+85+5@=@03*)5:CFCCG7@95*4**<@D,318F,:C=ACB7**13C1EGF)0C@3,1).+9A;)6.6+3/3<:*.)1-*-(-3:0(,*-(/-2:4),*(4(,73((1-04-).*.),.-1,().)).-(((()).(((-((.4).((((,))12*31((
@M02996:162:000000000-B87FG:1:1101:11533:4815 2:N:0:TAGCGCTC+AAGGAGTA
GACTACTCGGGTATCTAATCCTGTTTGATACCCGCGCTTTCGAGCCTCAGCGTCAAGCGCACTCCAGCAGACTGCCTTCGCAATCGGAGTTCTTCGTCAGATCGAAGCAGTTCACCGCTACACGACGAATACCAGCTGCCTGGCGTGGAATCAAGACCGCCGGGTTCCAAGGCAGGCCAAGGGTGGGCCCGGACAATGGACCACAGACCTAACAGGCCGCCCACGCGACCGGAAAACCCAATAAAACGGGAAAACGGGCGGAGCCGCCGGAATACGAGGGGCGCAGACAAGGAAAGAAGCG
+
A@<,8C;C@CD-6,6,;6;,<<@,,-CF9@;6,6+@+8,,,8DC,+4B<BCC66@:,:B@FE@EGDFFFCEFBB,=,4=A?B=,@@CFC,,,9,9<98=,9+4+>FE+>,,,,9,568*66>,@EGEEC,+379,6+@,@+:DC=3:+3++*73=FGGD687=*4**45,>9*;*=5D9?CD*4=52*(23.8.2(),6))0=1=;3(4)9,4/))-)/,2(-(,--(-*(()-4241+1,,,.9)4(*,),.)()((--(1((/(((,-1((.)((((,(-(((,((((.1).+**((.3
@M02996:162:000000000-B87FG:1:1101:17953:4816 2:N:0:TAGCGCTC+AAGGAGTA
GACTACACGGGGATCTAATCCTGTTTGCTCCCCGCACCTTCGCACCTCAGCGGCAGTCATCTGCTGGTAACCTGCCGTCGCCATTGGTAGTCTTCCAGATATCTACAGATTTCACCGCGACACCGGGAATGCTGATTGCCCATCAGTGACGCTAGGTATGCAGATCGAAACGCAAGTCCGGAGGTAAGCACCGGGATTTCAAACCAAGCTTGCAAAACCGCCTACAGGCCCTTGACGCCCAATAAGGCCGAACAACGCGAGAAACGAACGGGGGACCGCGGCTGCAGGGACGGAGAGAGAG
+
A@-,8C<6@@D+@,,,66,;,,;6,-C?,,,,@676+@,,;98:8+,,6=@@+6@B,:C,C,CC,9@CAEFDGDE<+,@>+,6494=55,,,9,@C?AA,9+,+9,,<>,,,44,:+13===+@+@:@38,,7@D??BE,=)*6=E9F36*)+39,2@,9,;8,,5**3C59@90*4=A::CE*62887,45A599(+*)/+))(;(32)+(,*/2685,2-(-22..(*3(*.4),(*/,:()1))(*-0(,0,*---(-),.9-(-(-(-((-(,,,-((--((..(-,-).***(((-
@M02996:162:000000000-B87FG:1:1101:17936:4823 2:N:0:TAGCGCTC+AAGGAGTA
GACTACACGGGGATCTAATCCTGTGTGCTCCCCGCACCTTCGCACCTCAGCGTCAGTCATCTGCTGGTAACCTGCCTTCGCCATTGGTATTCTTCCAGATATCTACAGATGTCACCCCTACACCTGGAATTCGGATTGCCCCTCAGTGACTCTAGTTATGCAGGTCTCAACGCAATTCCGGAGTTAAGCTCCGGGAAGTCAAACCAAGCTTGCAAAACCGCCGACAGGCCCGGGACGACGAAGAAATCCGAACAAGGGAGGCAACGTACGGGTAAGCGGGGCTGCTGGCACGGAAAGAGCG
+
@@-68;EEBED+@,@6;<,;,C@6,<;@,,,,,87@@F,,,CF@@+4E<BFC,,@B6CF,F<BF<CACCAFFDBB8,49AB,@?;==69,,,@,CEEEE,A+;,9C=AD4,4,9,,91*=+=<E,A@AE,,,+@CD=D=E6D*=0@1ED92*,6=4,@3=C:>=6;+6=CF>@9C++BDDC=94,57<9,5:?BGA)*3*2,;==FF=9*+05AEC=>*/*6(567(6(*/2)(,.3(/*-43:6())*-)4408*,(.((*-8*--((-(-,(())-(,,(,,().,-,43001**.,,(
@M02996:162:000000000-B87FG:1:1101:11544:4831 2:N:0:TAGCGCTC+AAGGAGTA
GACTACTCGGGGATCTAATCCTGTTTGATACCCGCGCTTGCGAGCCTGAGCGTCAAACGCACTCCAGCAGACTGCCTTCGCAATCGGAGGTCTGCGTCATATCTAAGCAGTTCACCGCTACACGACGAATTCCAGCAGCCTGGCGAGTATGCAAGACCGCCGGGTTCAAGGGAAGGCCAAGGGGGGGGCATGACATAGGACCACAGAACTAACAGGACGCCAACGCGCCCCGAAAACCCAATAAAGACGGAGAACGCACGGAGCAGCAGTAGTACGGAGGCGGCGAGGACGGAAAGAGGCG
+
BC<@@@C,@@C+6,6,;;A,6C@,,6CAB@6,;6+7++,,48@@+:,,9=C@+686,:C+@F:EE<C<E<<F8?E8,4,A?B=,@DC?=+8,>,E:+88494,39FE8B,,9,9,:6=968=,6@C:BC,+,7,6=+6,,08?G++:83++0E>?>A,1@8*5*437,=,>8,0*46CBF>>5**/1),/*.9):))+)))23((7.).*25()2),.)-5(,(,((-(*,3)--((-+*,()./.).*,0-3.))(-,((1((*,4(,.)6)).(,-(1(,,33(-((-,3))*2*(((-
@M02996:162:000000000-B87FG:1:1101:12609:4840 2:N:0:TAGCGCTC+AAGGAGTA
GACTACTCGGGGATCTAATCCTGGTTGCGCCCCGCACCTTCGCACCTCAGCGGCAAGTATCTGCCAGCAACTTGCCTTCGCCATTGGGGTGCTTCCAAATATCTACAGATATCACCCCGACACTTGGAAGGCCAGTTGCCCGTCAGTAATGCTAGTCTTGCAGGTTCCAGAGCAGGTCCGGGGTTAAGCCCAGGGATTGCACTACAGACTTGCAGGACAGCCTACATGCCCGGTACGCCCAATAATGCCGAACAAAGAGCGCAACAGACGGGTGACCGGGGCTGAGGGGACGGAAAGAGCG
+
AB6,8CCFCEE+6,6,6<@<9C@,,;@E+6,++7+@+F,,,:BC@:,B@?CC++:C,CF9FC@FGGGGFFG,9?,<,4DA??:7@;A,4+++4,CFGGC,A+=+9EBD@,,9,9,:@=*=8=@,,CCDC,+,@=FA+E8,=)3==CCF@D+*,5=,@:@<AE8,508@;,@9@AG*;D=*>CC4*3<C>04/AFGF(,)015.64F@4=)+)/=);28*/2//)(/)94+3()((,4,*2-32.9)))2,0-().*.(..-)-9/(.4(-(-((-,62(,,((-.(41(144)./*/.2((
@M02996:162:000000000-B87FG:1:1101:13393:4843 2:N:0:TAGCGCTC+AAGGAGTA
GACTACCAGGGGATCTAATCCTGTTTGATACCCAGGCTGTCGTGCCTGAGCGTCAGATGATCTCTGGACAGCTGCCTTCGCAATCGGTGTTCTGTGACAGATCGAAGGATGTCACCGCGACACAGCACATTCCGCCATCCTCGACATCGCGCAAGGGGACCAGGATCAAGGGCAGGTCTCAGGGTGAGCAGGAGAAGATCACCGCTGACTTAATCCTCCGCCTGCGCACCCAGTAAACCAAAGAAAACCGGATAACGCGGGGGGCCGCCGGAGTACCGCGGAGGCAGGAGCGGGGGAGGGG
+
A@-6ACEFEED+8,B,6;,,C6;6,6;A,@6;,@,66,,,,:C@@B,5@BC@+,8@AEFG,EEE<CCFEAFF8?B8,,,9B@C8DDC,@,,,,A4<FED,95=,6EE+99,4,4,5=8*=?=+D,AE<E94,EDEGC+,6=9<CCC)C*=*)@8CFGGGGG7@+@;09D,<5@5C*0;*?E,4,,/59)A,-99;B2,+004729)05:++19113)/*.*((//331012(*(.64),*(.(4>1(./-.1-.-*-(((-14()(-3(-(,(-..)---1((,((-,(((-0)/2*((((
@M02996:162:000000000-B87FG:1:1101:18987:4852 2:N:0:TAGCGCTC+AAGGAGTA
GACTACAGGGGGATCTAATCCTGTTTGATCCCCACGCTTTCGTGCCTCAGCGGCAATCGCTGTTTCGTGAGATGCCGTCGCAATCGGGGGTCTGAGTAATATCTATGCATTTCACCGCTACACTACGCATTCCGCCAACGGCAACAGTATGCCAGCCCTCCAGGATCAAAGGCAGTTCCCGGGATGAGCCCGGGTATGTCACCTCGGACGTGAAGAACAGCCGACGCACCCGGTAAACCCAAAAAATCCGGATAAGGCGTGAAAACGCAGAAATACCGGGGAGGCGGGCAAGGGGGGAGGG
+
AC-@@CEDFDD+@,,,66,;@<;;,-;A,,;,,;:@+,,,,8C@B,,B@ECB++6@,CFFCF8,,@@:CAFGFDA<+8+>648,9@C+:+++4AEC,?=,4+,36,8:4,,,,6,,8)0609,,@F++33+,@,@@+>8:C>DD;E@3<++2@9C*@C4:876,4/*;CFGF86C;+B?F:>C**1/7/;*6>>)6),3.11/)6)639)12:7>F?>53:1(-,99>0*4()(--64,*-3(3:;((2-.4(0.*.(-((*-)*((-(-(,)--..4(,1,,(-(,,(-(-))***-3((
@M02996:162:000000000-B87FG:1:1101:8606:4869 2:N:0:TAGCGCTC+AAGGAGTA
GACTACTCGGGTATCTAATCCTGTTTGATACCCATGCTTTCGTGCCTGAGCGGCAGATGATCTCTGGACAGCTGCCTTCGCAATCGGTGTTCTGTGACATATCTAAGCATTTCACCGCGACACAGCACAGTCCGCCATCCTCGACATCGCGCAAGGGGACCAGTATCAATGGCAGTTCTCATGTTGAGCAGGAGAATGTCACCGCTGACTTAATCCTCCGCCTGCGCACCCTTTAAACCCAATAAATCCGGATAACGCTCGGGTCCTCCGAATTACCGCGGCTGCTGGCACGGGGTTCAC
+
CCCCCGGGGGGFGFGGEFFFGGGGGGGGGFDFFG@FFGFFGE<@8,,;CBCB+66CCGG<EGGGGGGFGGGGGGGFGFGGGGGGFGEFE?FFFGGGFFCGGFFGGGFFGDAGF;,,85*688+@,AE,4,,,@==CD+=,+:<D=E5>5?*)@@CFCEGGGG8@BFFFF@FAFFGFFG@FFDEFAFFFCG?59?F@E>=**5>AA?@@FFGFF6?A?BF:A666=>@9>GF?4@..77,/((()/4<994)(-)6*--(,-11(14)647(,,,..-((,-4-(-.45(..,))*2/().
@M02996:162:000000000-B87FG:1:1101:24623:4910 2:N:0:TAGCGCTC+AAGGAGTA
GACTACTCGGGTATCTAATCCTGTTTGCTACCCGCACTTTCGAGCCTCAGCGTCGATGAGTCCCCAGCAGGCTGCCTTCGCCATCGGTGTTCTTCCTGATCTCTACGCATTCCACCGCTACACCAGGAATTCCGCCTGCCCCTGAACTATCCAAGAGACACAGTCCCGTCTGCAGGTCCGGGGTTGGGCCCCGGTATTGTACAGCCTGCTTGCGCCTCCGCCTACGCTCCCTTTACGCCCAGTGATTCCGAACAACGCTTGCACCCCTCGTATTACCGCGTCTGCTGGCACGAATTTTGC
+
CCCC?FGGGGGGDEGGGGGGGGGGGGGGGFCFEFGGGGGGGGGGGGGGGGGGGGF:CFGGGGFDGGGGGGGGGGGFGGGGGGCEFGEFGFCGGFCGGGCFGFGGGGGGEECBEGGGG:@8=@FFFG><8F>EFGGGDFDDFDFGFFEF??F5EE+C8?CFGC5:ED++=6DFGFCFFGFFGGGGDD);>EEFFFD@DG6*9B<C)25>DFGFF:(245F9=46;;FF1;CBF7?BFFFEE6:??046AF771958C---,-9)5C:,4163:14..)-(,-,--6)),(3)())*12)67
@M02996:162:000000000-B87FG:1:1101:24636:4926 2:N:0:TAGCGCTC+AAGGAGTA
GACTACTCGGGTATCTAATCCTGTTTGCTACCCGCACTTTCGAGCCTCAGCGTCGATGAGTCCCCAGCAGGCTGCCTTCGCCATCGGTGTTCTTCCTGATCTCTACGCATTCCACCGCTACACCAGGAATTCCGCCTGCCCCTGAACTATCCAAGAGACACAGTCCAGTCTGCAGGTCCGGGGTTGGGCCCCGGTATTGTACAGACTGCTTGCGTCTCCGCCTACGCTCCCTTTACGCCCAGTGATTCCGAACAACGCTTGCACCCCTCGTATTACCGCGGCTGCTGGCACGACGTTTGC
+
CCCCCGGGGGGGGGGGGGGGGGGGGGGGGGFFFGGGGGGGGGGGGGGGGGGGGGGFGGGGGGGGGGGGGGGGGGGGGGGGGGGGGGGGGFGFGGGGGGGGGFGGFGGGGGGFFGGGG=@DGFGGGGGGGGGF=EEDGFGDGFFGFGEFFFFEGGGGGGGGGGFGGF78CGGFGFGGFGFFDEG7FGFGFGGBFFDFFGFFEC?ECFFE=FGEFE>E?;F;:3;@FFF6;C;3CBAF<?E81?B<062.28)46589-(,--/))2-7(33((.:)-61,(447;?:0(33?00)2283<A
@M02996:162:000000000-B87FG:1:1101:18151:4934 2:N:0:TAGCGCTC+AAGGAGTA
GACTACCGGGGGATCTAATCCTGTTTGCTCCCCACGCTTTCGAGCCTCAGCGGCAGTTAAAGCCCAGTAAGCCGCCTTCGCCACTGATGTTCCTCCTAATATCTACGCAGTTCACCGCTACACTAGGAATTCCGCTTACCTCTACTGCACTCAAGAACCGCAGGTTCAAATGCAGTCTACCAGTTGAGCCGGTATAGGTCACATCTGACTTACAGGCCCGCCGACACTCCCGTGACACCCAGGAATTCCGGAAAAAGCGCGCGCCCTACGGAGTACCGCGGATGCGGGGACGGAGGGAGCG
+
@@8,6;C@@CD+@@<,66,,6,;6,;C?<,,6,C+8+8,6<@FCBF,E<?CB++@@,<EFFGGEGCECECGGGE@7,8,988:F8=<,:,,,@,C?<EB,@+@+9C>:B++,,8,,8=*6==3,@FFEC,,3@DEDCGCG+*+=D,*90=+)DBFFGGGE7>8*,*=<<F,=,@F9>+:B58<,,59>:9C@8?*9*,+/6,>/33;.1++94B<)()/.*.(.363).*399(-,6:5*3:(4>).)2..-(.4*-(-(-)-452(..4-3(,..6<-16(--((,6(-42)02:*-24(
@M02996:162:000000000-B87FG:1:1101:14736:4938 2:N:0:TAGCGCTC+AAGGAGTA
GACTACCGGGGTATCGAATCCGGTGTGATACCCAAGCTTGCGTGCATGAGCGGCAGATGATCTCTGGACAGCTGCCTTCGCAATCGGGGGTCTGTGACATATCTAAGCATTTCACCGCGACACAGCACATTACGCCATCCTCGACAGCGCTAAAGGGGACCAGGAACAATGGCAGTGCTCAGGTGGAGCAGGAGAATGACACCGCGGACGTAATCCGCCGCCTGCGCACCCAGTAAACGCAAGAAATCCGGATAACGGTCGGGCGCGCGGAGTGAACACAGGTGGTGGGACGGGGTGAACG
+
A@-68;C@CCC+6,C,,6,,6+66+88C,6,,,;,;,6,,,7@88,,;;?CB+8:@<CFG,E,C<CDFFDFGC?<,,94?,=>,@==+:+++9?9@F<B,4+7=6C6,@4,7,8,:6=5=+3>D,@@,@,3,36:;D+,@;*@D>E)39D*)>;CCGGG>E55*4);=C,>;6?D8)=9+<22+4/4<(A*3:5F@),*//+/:1.199)948)-1(.9-*-,-4909(*-(*.).-.+*,,((0())*-03-5-2-((((1,()((((-(((())))(,.().(---((((..**/())(
@M02996:162:000000000-B87FG:1:1101:14723:4951 2:N:0:TAGCGCTC+AAGGAGTA
GACTACCGGGGGATCTAATCCTGTTTGATACCCATGCTTTCGTGCCTGAGCGTCAGATGATCTCTGGACAGCTGCCGTCGCAATCGGTGTTCTGTGACATATCTAAGCATTTCACCGCTACACATCACATTCCGCCATCCTCGACATCGCTCAAGGGGACCAGGATCAATGGCAGTTCTCAGGTTGAGCAGGAGAAGTTCACCGCTGACTTAATCCTCCGCCGGCGCACCCGGTAAACCCAAGAAATCCGGAGAACGCTCGGGGCCTCCGGAATACGGCGGCGGCTGGCACGGGGGGAGCG
+
A@@,8;CBCDD+@,666;5<9C@;,-CE@CC6,@,C<,,,58C@8,,9@BCB66@CAEFG<F6F9CCFEDGFFE<<+4=>+>=4@DD,?,+,@?4@FEA,=+939EE?=,,4,9,:8=*==9,E,AE977,,@=CDC+,628@CDE5C5?*8B@DFGGGEE?@+@*5@>,@9@AG4+D*?B,4,,37C>G,/@>CB),+*9,8@>::9>+48>+9@);*.2((,.39>3*43),,-4.,*411<FB))2-54(04*-,(,,1--1(((.(--(().(((-,9(2((-3(.)45)/**,2((
@M02996:162:000000000-B87FG:1:1101:9954:4972 2:N:0:TAGCGCTC+AAGGAGTA
GACTACAAGGGGATCTAATCCTGTTTGATCCCCACGCTTTCGCAGATCAGCGTCAGTAATAGGCCAGAGAGCCGCCTTCGCCGCTGGTGTTCTACCCAAGATCTACAAATGTCACCGCTACACTGGGGATTCCGCTATCCTCGCCTACACTCTAGTACAACAGGTTTAATGGCAAGTCGGAGGTTGAGCCACGGGAGGTCACCACTAACGTGTCACACGACCTACAAGCGCGTGACGCCCAGGAAAGCCGAACAACGCTAGAACCCGGCGTAGTACAGCGGCGGCGGGGACGAAGGGAGCG
+
@@-8@CEFFFD+@,9;66;,CCC,,<CE,;,,6C7@7,,,,@CC,@,B@?EB,8:B6CE9FGGGGCFG,@FCFE::,,AA68+@+=@,4,,,45C9AEE,9+4+>C=A?9,4,9,9+)*6=9,,CFC+68,>@=C+@+==+:*==+:A9=+)76=,7EFAF==,6++5;,@A8?F+=C)<8::*,3:>@9EBFBD>)*)06,7>227@>)2//29:>)5.14(///))(*.(1(-32(**,.3?F(((2,.-,831-((--*.-*-(24-----.-).)-,(((((31(4((../*/.3((
@M02996:162:000000000-B87FG:1:1101:6407:4979 2:N:0:TAGCGCTC+AAGGAGTA
GACTACTGGGGTATCTAATCCTGTTTGCTCCCCACGCTTTCGTGCCTCAGTGTCAGTTACAGACCAGTAAGCCGCGTTCGCCTCTGGTGTTCCTCCTAATATCTACGCATTCCACCGCTACACTAGGAATTCCGCTTACCTCTCCTGCACTCTAGTATTGAAGTCTTAGTAGTATCTCCATTGTTAAGCATTGGAATTTCTCTACTAACTTTCATTACCACCTACGCACCCTTTACGCCCAGTCATTCCGGCAAACGCTTGCCACCTCCGTATTACCGGCGCTGCTGGCCAGTAGTTAGC
+
CCCCCFGGGGGFEGGGFAFFGGGFAFFCFAEFGGGGGGCGGGGGGGCFFE<EFDFGGGGGGGGGGGGGGGGGGGG+@FEEFGCFFGFCFFFFFDEFGGGGCDFDGGGGCC7@EFGGG@B6C,4=EFGFGGGGFDGCCGGFF6FGGEEGBF?DA,+:@E::@85@B=+@D@AF:;3@DCDFB,==F7DFE9,369CC@FFF7:;;A7;EE?G@EFE9;BCA413)):5@AEDB4):859CC550>98?827/(()(1/.///*(/;3((/:663;)1/(((,-(((,.5:(((0*23A)).
@M02996:162:000000000-B87FG:1:1101:24676:4981 2:N:0:TAGCGCTC+AAGGAGTA
GACTACAAGGGTATCTAATCCTGTTTGCTCCCCACACTTTCGCGCCTCAGCGTCAGTTACAGTCCAGTTAGTCGCCTTCGCCACTGGTGTTCCTCCCAATCTCTACGCATTTCACCGCTACACTGGGAATTCCACTAACCTCTCCTGCACTCAAGCCCATCAGTATCCAAAGCAATTCCCACCTTAAAAGCAGGACTTTCACTCCAGACTTAACGGGCCGCCTACGCGCCCTTTACGCCCAATCATTCCGGACAACGCTTGCCCCCTACGTATTACCGCGGCTGCTGGCCCTTAGTTAGC
+
CCCCCGGGGGGGGFGGGGGGGGGGGGGGGGGGGGGGGGGGGGGGGGGGGFGGGGGGGGGGGGGGGGGGGGGGGGGGGGGGGGGGGFEFGGEGEEGGGGCGGFGGGGGGGGGGGGGGG>ADDEGGEGGGGGGGFGGGGFGGGBFGGGFGFGFFGGFGGGFGGG:CDFFGGGGFGFGGFGFFAGGFFGFFE=F@AFGFFGFE=A@EC6C@DFGEFFF@=?C4;5>@B@F(6B7(>ECEFFE588(5)19C@3A76B<C----49:5C9>B:1,)6:666(-(-494(5:33,(())+336:9
@M02996:162:000000000-B87FG:1:1101:26392:4981 2:N:0:TAGCGCTA+AAGGAGTA
GACTACAAGGGTATCTAATCCTGTTTGCTACCCACGCTTTCGTGCCTCAGCGTCAGTTGTATGCCGGTAAGCTGCCTTCGCAATTGGGGTTCTATGACATATCTAAGCATTTCACCGCTACATGTCATATTCCGCCTACCTCGTCTACACTCAAGCATGCCAGTATCAATGGCTTGGTATGGTTGAGCCCCACGCTTTTACCACCGACTTAACATTCCGCCTACGGCCCCCTTAAACCCCATTAACTCGGATTACGACCGCCTCCTTCGTATTACCGCCGGCGCCGGCCCGGAGTTAGCCG
+
CCCCCG<,CEFGGGGGGGGGGGGGGGG,C6@CFGGGGGGGGGGGGGGGG,CFFEGGGGG,EEBF,@FGGGGGCFGGGGGGG,@,,9CCCFGF9,95,,CFFDGGG<FGGGGGGGGGGAEDDF5=CEE<EFFGF@E6DBEFFE>6+88FFGFF,>=,6,66EG)B,?D:D;=DG*==5+;DDD2=>=DD8+@:*@+)8DF**@*))*1=::5*:94E*=*-*)-)((/(0B(9C3>)78C*(3)9;)/7/6:,(2)*(((--/4:F().(:.,5-)-,((,((,,(((((,,-)0220.),(
@M02996:162:000000000-B87FG:1:1101:26375:4991 2:N:0:TAGCGCTC+AAGGAGTA
GACTACAAGGGTATCTAATCCTGTTTGATACCCACGCTTTCGTGCCTCAGCGTCAGTTGTATGCTGGTAAGCTGCCTTCGCAATCGGGGTTCTATGACATATCTAAGCATTTCACCGCTACATGTCATATTCCGCCTACCTCGTTTACACTCAAGAACGCCAGTATCAATTGCTTGGTATGGTTGAGCCACACGCTTTTACCACTACCTTACAATTCCGCCTACGCACCCTTTAAACCCAATAAATCCCGATCACGCTCGCATCCTCCGTATTCACGCGGCTACTGGGCCGGAGTTAGCC
+
CCCCCGFGGGGGGGGGGGGGGGGGGGGGGGCEFC@FGGGFGFGGGGGGGGGGGDGGGG9ECGCFGAEGFCGGGGGGGGGGG@FGGG>+@@BFFEGCFGGGGFFDD<==DEEGGCEFE:<@CC?AFFEGCE,@@8EDGEFEDD*=DEDF+?DDGG6:DFGDEE5,@7DFG@,:9;8@>DD?DD@B6==DDDF@E>958DFECGEF5*)001+)*+;=*+*-10)75=A=@GFF;ECEF==*5@=>+)960/:((:8*((/(,)/9>2A4(-(4826.((-(4-(.3))((((,0);:+))5
@M02996:162:000000000-B87FG:1:1101:14772:4992 2:N:0:TAGCGCTC+AAGGAGTA
GACTACTCGGGGATCTAATCCTGTTTGCGCCCCACGCTTTCGTGCATGAGCGGCAGTACAGGCCCAGGGGAGTGCCTTCGCCATCGGTGTTCCTCCGCATATCTACGCAGTTCACGGCGACACGCGGAAGTCCATCCCCCGCTGGCGGACGCTAGCCTTGCAGGCACAAAGGCAGTTCCCAGGTTGAGCCCGGGGAGGTCAACGCTGGCGTGCAAAGGCGCCGGCGCACGCGTTACGGCCAGGAAGTCCGATTAAGGCGCGCACGCTACGGAGTACCGAGGCTGCTGGCACGAGGGTAGCG
+
@@-886CF@CC+@,,,66;,66;,,6;C7:,+687@+8,,5@C@B6,;;?6B+7@C,CFFGGGFG@EGGDF+8?,5,,,A,48,@=@,8++,@,CFFE>+?+,+9C>4>++,,6,,4:*=+6+63F@<:+,3@A,=>D**9=*;*>>*2?8(*48<C++<B?<,>:<77EEF*.:26796;@=++2.2):A-8>D46*0()+.-()-(4)*-(0660)*-*(--(,(--/--)(,,-(**-6027())2-.(().*.(((-)-()-((---,(-.)-1((,,4,()).(,52))2*2.,.(
@M02996:162:000000000-B87FG:1:1101:14769:5013 2:N:0:TAGCGCTC+AAGGAGTA
GACTACTCGGGGATCTAATCCTGTTTGCTCCCCACGCTGTCGTGCATGAGCGTCAGTACAGGCCCAGGGGAGTGCCTTCGCCATCGGTGTTCCTCCGCATATCTACGCAGTTCACGGCTACACGCGGAAGTCCAGCCCCCTCTGCCGGACGCTAGCCTTGCAGGCACAAAGGCAGTTCCCAGGAGGAGCCCGGGGAGGTCACCGCTGGCGTGCAAAGCCGCCTGGGGAGGAGTTACGCGCAGGAAAGCCGAGCAACGCGAGCACGCGACGGAGTACCGGGGCTGCTGGGACGAGGGGAGAG
+
@@-,8CCE6@@+@,6,C<,66;@6,<C;,6C,6C@@:8,,,::@B6;<@BC@6,@@,CEFFFGGGDFDCDB+B9@<,99?CB:,@==,8,,4@,>EFF=+?+4+9C>>C++9,4,:48*6=9,@>FDE:+,,79,=+@+6+10=D@>+3=*)643,@,42,9;3494C>BC>;/9,1:@69:C**/-81**,:5>;0*),/+)(,.-(4)*,(8698.*-*-(,(-(((*(-0.)),-**--4:4(((2,)-(0(*---(-)-()(,42--,(,,.-4((10(--.,.((.4))1*2-,(,
@M02996:162:000000000-B87FG:1:1101:15176:5041 2:N:0:TAGCGCTC+AAGGAGTA
GACTACCAGGGGATCTAATCCTGTGTGCTACCCGCACTGTCGAGCCTCAGCGTCGAGGAGTCCCCAGCAGGCTGCCGTCGCCATCGGGGGTCTGCCTGAGCTCTACGCAGTCCACCGCTACACCAGGAATTCCGCCTGCCCCTGAACTATCCAAGAGACACAGGCCAGGCGGCAGGTCCGGGGGGGGGCCCCGGTAGGGAACAGACTGCGGGCGTCGCCGCCGACGCTGCCGGTACGCCCAGGGAGACCGAAAGACGCTGGCACGCCGCGGAGAACAGGGGCTGCGGGCAGGAGGGGGGAG
+
@@-66;CCDDD+7,,,66,6@@@6,<;C,<;,,88@:+,659FC6+,;6?6@,,@@+@FFCFGGGFEF@DFGEA:?+4=B=,88==@+4+++9,9A5?E,,+,+7B>=>4+8,3,36=*6633@EFC>=,,,@=@D+D8,=5*=?@@,4+3)@3>FGFECE77,=>?C9:*646DGA<E>DCE*1/1542*4<>)42*7(.*.8?>).())(-<,)()*-*-(4(24,(*.,)(-(--**,.10)((,1-.-().*-((,-*.,*-((--(,-(..(.(,((3-,(,2(4(1.)11*(2(-
@M02996:162:000000000-B87FG:1:1101:24318:5055 2:N:0:TAGCGCTC+AAGGAGTA
GACTACCAGGGTATCTAATCCTGTTTGCTCCCCACACTTTCGAGCCTCAGCGTCAGTTGAAGCCCAGTAGGCCGCCTTCGCCACCGGTGTTCCTCCGAATATCTACGCATTTCACCGCTACACTCGGAATTCCGCCTACCTCTACTTCTCTCAAGAGTGACAGTTTCAACTGCAATTCATCGGTTAAGCCCATGTATTTCACAGCTGACTTGCCTCCCCGCCTGCGCTCCCTTTACACCCAGTAATTCCGGACAACGCTCGCCACCTACGTATTACCGCCGCTCCTGGCACGTAGTTTGC
+
CCCCCGGGGGGGGEGGGGGGGGGGGGGGGFFFGGGGGGGGGGGGGGGGG8FGGGGGGGGGGGGGGGGGGGGGGGGGGGGGGGGGGGGFGFGGFFGGGGCF7<FFGGGGGGGGGGGGG::=>EGGGGGGGGGGGGGDGEGGGDFGGGEGFGFEFFD,AGGFFFDCEFGAFGGFGFGGFGFFGGGEGGEG@GG5;>F5AFFFFF5ACA5>5;C>CFFF>9C==>=BD5>(6885FE375)8//664;6)7;=5/45=C----2994>?F??F??)264)8,(-41((3)(4.5())22+)-<
@M02996:162:000000000-B87FG:1:1101:24302:5067 2:N:0:TAGCGCTC+AAGGAGTA
GACTACCAGGGTATCTAATCCTGTTTGCTCCCCACACTTTCGAGCCTCAGCGTCAGTTGAAGCCCAGTAGGCCGCCTTCGCCACCGGTGTTCCTCCGAATATCTACGCATTTCACCGCTACACTCGGAATTCCGCCTACCTCTACTTCTCTCAAGAGTGACAGTTTCAACTGCAATTCATCGGTTAAGCCCATGTATTTCACAGCTGACTTGCCTCCCCGCCTGCGCTCCCTTTACACCCAGTAATTCCGGACAACGCTCGCCACCTACGTATTACCGCCGCTGCTGGCACGTAGTTTGC
+
CCCCCGGGGGGFGAGGGGGGGGGGGGGGGGFDFFGGGGGGGGGGGGGGFCGGGEEGGGGGGGDFGGGGGGGFFGGGGGGGGGGGGGECFGGGGGGGGGGGGFGGGGGGEGGGGGGGG=@DC>E88<FC:DFFFGGGGEFFGFFGGGFGFGF=EG+3DDFFECDFGFGGGFGFGFFFFGEFGFGGE>CCEGGFFFGCEGFFFGFEB6@C@AC*>;/;@DD@C28>2@2(/3=1:;<EC<<C;;=E@999;3049D<D----,13(9:?(.-.))56)9<-((3,-,4).323:.)2126>)
@M02996:162:000000000-B87FG:1:1101:22155:5070 2:N:0:TAGCGCTC+AAGGAGTA
GACTACACGGGTATCTAATCCTGTTTGATACCCAGGCTGTCGTGCCTGAGCGTCAGATGATCTCTGGACAGCTGCCTTCGCAATCGGGGGTCTGTGACATATCTAAGCATTTCACCGCTACACATCACATTCCGCCATCCGCGACATCGCGAAAGGGGACCAGGATCAAGGGCAGTTCTCAGGTTGAGCAGGAGAATTTCAACGCTGACTTAATCCTCCGCCTGCGCACCCTGTAAACGCAAGAAATCCGGAAAAAGCACGGGTCCTCCGAATTGCCGGGGCTGCTGGGAAGGAGGGAGCG
+
B@@8@EDECED+@6,C;<;<,CC66;CF@C@,,C,9,C,,5CC@,6,;C=@@+B@CFEGGCFBEACDFE@EFCDB8,=@?BBC@E@C+7+7,@?C@FF;@929+>FF8>>,,,95568366C,@4==,8,4,7DC=?+,6+)<CCE9FDG*)5@9FEGG>B7=*A?FGG,>9>>D,=E*3;,:472587E8:DBDB*,+).+7;;:66=++7>+7+)0*.*6(//4>>0*1,*).655+*(((.7.).0-)-().*,((.,14-)()).-(-(()..4(-(42-(),,(,.-5)//*4(((
@M02996:162:000000000-B87FG:1:1101:22721:5121 2:N:0:TAGCGCTC+AAGGAGTA
GACTACCCGGGTATCTAATCCTGTTCGATCCCCGCGCTTTCGTGCCTCAGCGTCAGTTGCGGCTTGGTGACCTGCCTCCGCGATCGGCGGTCTGTGCGATAGCTATGCATTTCACCGCTACACCGCACATTCCAGCCACCCCAAACGCACTCAAGCCCCCCAGGTTCGACGGCAGTGACCGGGAGGAGCCCGGAAAGGTCACCGCCGACTTAAGGGGCCGCCTACGCACCCGTTAAACACAAAAAACCCGGGAAAGGCGCGCAGCCTCCGGAATGCCGGGGATAGCGGGAGGGGGGGAGGG
+
CCB<@EFABED:@<F,;@,@@C@6;E@F<,B,<@CCC@,,@@C<B,<FDEFC,,@B<FFGGGG76@CCDF@EFD8=,A@@CCF>EED=B++4@E=???@A:*@+@58A>,,7,6,,>>*6=9,DEGD7<3,3EDGGGGG,=>DGGFA@9C*0DBCD:EGGG5=*=*;5CGGB*:C*;CEFDDE**/-1(2C9DED>(*0-485<6>>,7)96<F<7>5/-*--,(4(-4*(-*(,-44,*.-((01((*-)((0.*,(((,)-().(,,-(,(-).,-((,2((.)-,(((-.)//*,(((
@M02996:162:000000000-B87FG:1:1101:8242:5133 2:N:0:TAGCGCTC+AAGGAGTA
GACTACCAGGGTATCTAATCCTGTTTGATCCCCACGCTTTCGAGCCTCAGCGTCAGTTGTCGTCCAGTAAGCCGCCTTCGCCACCGGTGTTCCTCCTAATATCTACGCATTTCACCGCTACACTAGGAATTCCACTTACCCCTCCGACACTCTAGATGACCAGTTTCCAATGCAGTTCCGGGGTTGAGCCCCGGAGTTTCACATCAGACTTAGCCTTCCGCCTGCGCTCCCTTTACACCCAGTAAATCCGGATAACGCTTGCTCCATCCGTATTACCGGGGCTGCTGGCACGTATTTAGC
+
CCCCCGFGGGGGFFGGEEGFFFFFGGGGGGGFGGGGGGGFGGGGGGFGGGGGGGGGGGGGGGGGGGGGGGGGGEGGEGGGGGGGGGE@CBBEFFFGGGGGDFFGGGGGGGDFFGFGG:<?DEFAFGGGGG8EEGGGGFGGFD?GG@AC9DFDDBFGGGGGGGF3AFFGGGFFGFGGFGFFGGGG:D@FFGGFFDDFA7F?EFFFE4;@EFFEFF@A=FFDE328124(6:65C3)/)7FGFF:4@>AAC;F?0;<C-,---1).93)6(,-.(.)64((-14;:(44>::3:.0<8:6:)
@M02996:162:000000000-B87FG:1:1101:26421:5138 2:N:0:TAGCGCTC+AAGGAGTA
GACTACCGGGGTATCTAATCCTGTTCGATCCCCACGCTTTCGTGCCTCAGCGTCAATAATGGTATAGTAAGCTGCCTTCGCAATCGGTGTTCTGTACAATATCTAAGCATTTCACCGCTACACTGCACATTCCGCCTACGTCCGCCATATCCTAGCCGAACAGTATCAATGCCAATTCTACGGTTGAGCCGCAGACTTTCAACGCTGACTTATCCGACCGCCTACGCACCCTTTAAACCTAATCAATCCGGATAACGCCTCAACTCTCCGTATTACCGCGGCTGGTAGCACGGAGTTAGC
+
CCCCCGGGGEGEGGGGEGGFFGGFGFGGGGDFFGGGGGGGGGGGGGGGG=FFGEGGFGGGGGGGGGGGGGGGGGGCFGG?FFEGF?F?CFCFFDGGGFFGC9EGGEFFDCEFGGFEG8BD>CFAFCGGGCEEDCDDDEG+?DBGCEFGFGFFGADDFG>@BED3@7=EF;DFFFDFDG=CEECCC6)=CGGB55C=E9=AEFAAA95>BA:@5F8?5A4//374=(,/4*46CEE397BC444)*,:>9;E<::29---.(*.(*--),(-(.()66?62,((((.).)-8170210.<)
@M02996:162:000000000-B87FG:1:1101:26404:5145 2:N:0:TAGCGCTC+AAGGAGTA
GACTACCGGGGTATCTAATCCTGTTCGATCCCCACGCTTTCGTGCCTCAGCGTCAATAATGGTATAGTAAGCTGCCTTCGCAATCGGTGTTCTGTACAATATCTAAGCATTTCACCGCTACACTGCACATTCCGCCTACTTCCGCCATATCCTAGCCGAACAGTATCAATGCCAATTCTACGGTTGAGCCGCAGACTTTCACCGCTGACTTATCCGACCGCCTACGCACCCTTTACACCTAATAAATCCGGATAACGCCTGCATCCTCCGTATTACCGCGGCTGCTTGCACGGAGTTCTG
+
CCCCCGGGGGEGGGGGGGGGGGGGGDG:FFEFGGGGGGGGGGGGGFCFGFGCFEEGGFGGGGGCEGGGGGEGGGGGGGGGGCEGGGDFGGGFGGGAFAEEGFGGGAGGGGGGGFGGG8>CDEFGGGCEFGFGGGGDGB@9?;8>DC5@D?+CGGCFGCCECGD@ECGGGFC*@?DFFGF7;DCFCG@C@C@8:B*0:CFEE,6>AB4=BFFE<FE>=AD:=6;05;0(.=<;<@C4C<<954;5A4?>7;>?0<<F(--.-14)05)).4,.3(...40-4,4165),8>B<00*20)-)
@M02996:162:000000000-B87FG:1:1101:9190:5150 2:N:0:TAGCGCTC+AAGGAGGA
GACTACTGGGGTATCGAATCCTGAGTGATCCCCACGCTTTCGTGCCTCAGCGGCAAGGACGGAGTCGTGAGATGCCTTCGCAATCGGTGGTGTGAGTAAGATCTATGCATGTCAACGCTACACTACGCATTCCGCCCACGGCATCCGTATGCCAGCAGGACAGGAACAACGGCAGGTCCGGAGAGGAGCTACGGCAGTTCACCGCTGACTGGCCACACAGCGGACGCAGCCGGGAAACCGAATAAATACGGATAAAGAGAGGATGCGCCGAATTAGCGCGGCAGCTGGGAAGGGGAGAGGG
+
A@6,6=C@@DE+B,C,96=6@6;,,=;E,,,,,;+@+,,,,8;@B<,B<?,@++7@,CF@FGG+6,8:@<FF<D9,9,@?,6=,@=@,?+,,9?ECCBC,A+4+9,@?;,,9,4,,8):=+9,,9A++6++,,,6+=C=6=AD+6>:+30**73=6;,A>79=+@*3@C>C>@9D*;;B@C:C**/5<5457?>>@7++).5.3()633++,,06:3.7.2((-(-46(*(()((-..,*-34:6:))2-.4(0)*.-.(-*.(*,(,,-(,((.),-(,,,,((((,(.(,0)/*2-,((
@M02996:162:000000000-B87FG:1:1101:9208:5157 2:N:0:TAGCGCTC+AAGGAGTA
GACTACTGGGGGATCTAATCCTGTTTGATCCCCACGCTTTCGTGCCTCAGCGTCAAGGACGGATTCGTGAGATGCCGTCGCAATCGGGGGTCTGAGTAAGATCTATGCATGTCACCGCTACACGACGCATTCCGCCCACGGCATCCGTATGCCAGCATGACAGGATCAACGGCAGTTCCGGAGGTGAGCGCCGGCATGGCACCGCGGACTGGCCACACAGCCGACGCACGCGGTAAACCCAAGAAAGCCGGAAAACGCAGGCAGCCGCCGGATGACCGGGGCGGCTGGGACGGAGGGAGCG
+
A@666CCACFD+@6,666;6@C;;,-;A,,6,,C8@@,,,,8;@B,,B<?CB,,6@,CFFGGG,668:C@FG<D5,+,4>+6>,@DD+4+++9AECCBA,9+4+6,8,4,,9,4,,6:*==38+@F=+3++,8,ACDE?>DBF*9D>53***62;1C7C?,<7*=99?F8EA*?D017<AC::*1178(*=(:5<>(*),,+-6()-,4)*.,)582)/.*-(-,-46(*,-)((-.),1,.(<77((0-.(().*-,((().(/(((-((,(-...((,,4((-((((,443)*2*-1-,
@M02996:162:000000000-B87FG:1:1101:9048:5165 2:N:0:TAGCGCTC+AAGGAGTA
GACTACAAGGGGATCTAATCCTGTTTGCTCCCCGCACCTTCGCACCTCAGCGTCAGGCATCTGCTGGTAACCTGCCTTCGCCATTGGTATTCTTCCTGATATCGACAGATTTCACCCCTACACCAGGAAGTCGGATTGCCCCTCAGTGACTCCAGTTATGCAGGTCGCAACGCAATTTCGGAGTGGAGCTCCGAGATTTCACACCAAGCTTGCAAAACCGCCTACATGCGCGTTACGCCCAAGAATGCCGAAAAACGCTCGAAAAGTACGAGTTACCGCGGCTGCGGGCACGGAAATAGCG
+
@C@8@CFDEFD+@,@,;<@,<C@6,;CEA<@8@@@@@F,6,:C@+:,@6?E@,8@B,CF6C6CF,@<:@AFFFBB<,,@?6,?,99=69,,,>,C<ECDE@+=,9C4=@4,4,9,,48*6==,@DGDEC,,,4+==?DC,==*?DG;F<F+0@8=,,77=BD8,6;0+=CC969C9:?7;>::*308>=,58@ADB),+/9>7@2@B4>)+00;?CB47/4.,6,/)9)*/(2(///6**34(8?).5>(0-(72/,,(,-).-)...)-(-,(..)-,-(3(-((,3,442)0**3--)(
@M02996:162:000000000-B87FG:1:1101:15820:5167 2:N:0:TAGCGCTC+AAGGAGTA
GACTACAAGGGGATCTAATCCTGTGCGATCCCCGCACTTTCGTGCCTCAGCGTCAGTCGCGGCTTGGTGCACTGCCGTCGCGATCGGCGGTCTGTGTGATATCTATGCATGTCACCGCTACAACACACATTACATGCACCCCAAACGCACTCTAGCCCCCCAGGTTCCATGGAAGGGCCAAGGGGGAGCCCGGACAGGTCACCACAGACGTGAGATGCCGCCGACGAACGCTGTAAACCCAATAAATCCGGAAAACGCGCGGAGACGCCGTATGACAGCGGCGGCTGGCACGGGGGTAGCG
+
A@<@6CCEFFD+@,9,;6,,6C@,,;@F,,,,:@@@:+,,,8C@8,;B6?C@,,@@9CFEGGG76@@CD,EG?E<<+4=>+==4@=C+=+++@E=@C?=,4+,37,8,>,,7,3,58>*6+=,@DFF7@,,,7E,<CF7B>=DCF@@75;*),2=2C6CC@75*,/;<=2>A,/8*5D8>:8=*45,1(2=(85)4(**..0)4<@?7?)1,8@A*54*,*-(-(--((*,(*---:),*,,()1-).*,),().2-,-((1--),371,-((,.)).(-,-31(--1(,.35)*2*(()(
@M02996:162:000000000-B87FG:1:1101:17188:5179 2:N:0:TAGCGCTC+AAGGAGTA
GACTACCAGGGGATCTAATCCTGTTTGCTCCCCACACTGTCGAGCCTCAGCGTCAGTAAAAGCCCAGCAGGCCGCCTTCGCCACTGGTGTTCCGCCGAATATCGACGCATTTCACCGCTACACTCGGAAGGCCGCCTGCCTCTACTGCACGCAAGGAAAACAGGTTCAACGGCAATTTACGGGTGAAGCCCAGACATTTCACCGCTGACTTGCTTGTCCGCCTGCGCTCCCGGTGAACCCAGGAAGTCGGGATAACGCACGCCACCGACGGAGTACCGGGGCTGCGGGCACGGAGGTAGCG
+
@@-88CCEDDD+@6,6;6,,66C,,6C;,,,,,;6@,6,,,:F@@+,B<=;@,6@B,CFGGGE,DAEFADFGGE7B,,@A,84@D8A,=,,,9,@=@CC+9+,+9@>4=++,,9,,68366=,,@A@C=++,6@=8=E,,+)*=2,*800*)>8>D@?FDC78,,0:<;7C>*9C,*+2::>D**27>)=*8)0:=),+)1+/6()6,/++.)+)/(*2/1-(-.4,((*(()((-,6+2,4(4;(5)*-54(..*-(((-/-3*4(,--(((-...-((2(4--(-1--,3)02**.3)(
@M02996:162:000000000-B87FG:1:1101:22709:5180 2:N:0:TAGCGCTC+AAGGAGGA
GACTACAGGGGTATCTAATCCTGTTTGATCCCCACGCTTTCGTGCCTCAGCGTCAGTCGCGTCCTCGCCAGCTGCCGTCGCGATCGGTGTTCTGTGTCATAGCTATGCATTTCACCGCTACAGGACACATTCCGCCGGCGCCGTGCGGACGCAAGGCCGACAGGATCAACGGCAGCCTCCCGGGTGAGCCGGGATAGGGCACCGCGGACTGAGCAGCCCGCCTACGCACCCGTTAAACACAAGAAATCCGGAGAACGGTCGCAGGCACCGGAATACCGAGGCAGAGGGGCAGGGGGGAGG
+
B@<@@EEDFED-8,B9C<5;@<C6,<CFE,6@,C@@7,,,58;@8@<E<E@B,6@C6CFGG+FFCE@FC@FG@E@E+48>@CF+@ED4?++4@D9<ABA99+4+9,9:@,,4495,==00==5@EE::=,,,@DEDGGGGD5<3+8:C9C*:B>9FCEGEC75*=)9ECCGE5AGGF*55*85*21,5(2:;E5/8(+)(,219()4,7)*.)))74)*-*(-,(46?68(-*3-(.-,*.8(,71))2,.4(),2-(--,),()-(,-4(,(-)))-(,3((-(--3(((,0.***4((
@M02996:162:000000000-B87FG:1:1101:17186:5197 2:N:0:TAGCGCTC+AAGGAGTA
GACTACCAGGGGATCTAATCCTGTGTGCTCCCCACACTGTCGAGCCTCAGCGGCAGGAAAAGCCCAGCAGGCCGCCGTCGCCACTGGTGGTCCGCCGAAGATCGACGCATTTCACCGCGACACGCGGAAGTCCGCCTGCCTCTACTTCACTCAAGGAAAACAGGTGCAACGGCAATTTACGGGGTAAGGCCAGACAGTTCACCGCGGACGTGCGTGGCCGCCGGCGCTACCGGTAAAACCAGGAAGGCAGGAAAACGCACGCCACCTAAGGAATACCGGGGCGGCGGGGACGGGGGGAGCG
+
@@-,6;CCCDD+@@<,66;,6<C;,<C=,,;,BC+@,,,,,:C@,+,A;=CB+6:B+BFFGG<,@@EF@EGGFCCC++68884@,=@99++,9+@C@@:+839+66>@8++3,6,86)0=688+8CCC:*,,3@@D>D5>*)*4=,*713+*>:=FFFF=86530)2484?A*:C+*+1+8CD**257)0;4)758(+*).3)40)4,3)*-()-.()*-*-,2-93((1.()-,-.),*((,05,2(*-0:(/.*-((--)((*(((,...(,).,(((,4(-4011(31-.)***-3((
@M02996:162:000000000-B87FG:1:1101:22055:5206 2:N:0:TAGCGCTC+AAGGAGTA
GACTACTGGGGGATCTAATCCTGTTTGCTACCCAAACTTTCGTGCCTCAGCGTCAGTTAGAGCCCAGTAAGCCGCCTTCGCCACTGGGGTTCCTCCGAATATCTACGCATTTAACCGCTACACTCGGAATTCCGCTTACCTCTACTCCACGCAAGAACGACAGTTTGGGATGCAGGTACGAGGTTAAGCCTCGGCATTTCACATCCAACTTGCAGTCCCGCCGGCGCACCCGTGGCACCCAGAAAATCCGGACAAGGCTTGCCACCTACGAGATAGCGCGGGTGCGGGGCAGGGGTAAGCG
+
B@<<@EFADFD+@6<9;6<@CCC,,<C=E@C,,C,C,,,,,8;<8<,B<?;B@,@CCFFGGGGEGFECCAGBFEC@,4,A@,8C==C,4++4@,CEBCF:==;,9CB7B++9,9,:6>*===4,,A:@:4,,@DCDDE8,+0+AD88A:=*)@=CFGG+=CC=,7?+19D,:,;C,;+99:>>*,59CA1,0:9;A(,+/>9?*76>5>)04*;>4748.16((66191*449(((.,+2((((01)(2-)-(04*((((,*.9C((.,-(((()).--,((-(-(-,(-,3))***(,,,
@M02996:162:000000000-B87FG:1:1101:20329:5221 2:N:0:TAGCGCTC+AAGGAGTA
GACTACAAGGGGATCTAATCCTGTGTGCTCCCCACGCTGTCGTGGCTCAGCGTCAGTTGTGGTCCAGTGAACCGCCTTCGCCACCGGTGGGCCTCCTGATATCTACGCATGTAACGACGACACCAGGAAGACCGGTAACATCGCCCACGCGCAAGGGAAACAGGTTCAAGCGCAATTCTCGGGGGGAGCACAAGGAGGGCAAGCCTGACTGGCGTCTCCGCCGAAACACACAGTACAACCAGTAAGGCAGGAGAAGGGCAGCCACCGAAGGAGGACAGGGGCAGCAGGGCAGGGGGGAGGG
+
@@-88;CEEFD+@,,,66,,;,;,,;;=,6,,6;8@+,,,,::@,+,B6?C@,,8@6@ECFG<CF<C<,9CEFE@>,,=98,6@=@C+7++,9,@9,9A,@+4+4<>88++4,9,86:*=6846@FDCA,,,7@++=E9,+5*6=8:@@G*)>:CFGFGF?7:,4*;25?29*6:**1*1:87**/3<-*237:*4(*)(-*-(,).44*2(()()(.*-*-(---(48*3(1-...),*,.).9))(*-.4-.4*.(,(-*.4*.((4-(,((--.-(,,4(-,(4,((-,))***,1(,
@M02996:162:000000000-B87FG:1:1101:22056:5228 2:N:0:TAGCGCTC+AAGGAGTA
GACTACTGGGGTATCTAATCCTGTTTGCTACCAAAAGTTTGGGGCCTCGGGGGCAGTTGAAGCCAGGAAGGCCGCCTTGGCAACGGGGGGTCCTCGGAAAATCAACGAATTTAACGGCAACACCGGGAATGCCGCTAACCGCAACTCCACGCAGGAACAACAGGTTGGGAGGAGGTCCCGGGGTAAGGCCCCGGAATTGCAAACCAAACGGGCAGCCGCGCCGCGGCACCCTTTACACCGAGTAAAGCCGGAAAAGGAGTGCCACCGACGAATAACGGCGGCTGCAGGCAGGAGGGGAGCG
+
CC@@@FFCDFD7@,,6;6;6@@@=,-CFB@C,,;6,,;,6,86+B6,,,,+@+++8:<,,,6B:,,C,:,6E44>+:,,,C=?D68878*5*4,6*1>**,41*,3***,*,,,3**,)1*=*3*41<*++++3*9)/+;99)9C+.+)2)(2*)200*0**.*2175)21)1)9/)9()*2:**9)*./*(0)9((+*.6+)(404(1)*(()-)4)),2-7((4((4*2(*)-.55,*((-.14)6*-)(,04*,(.,,*.644(((((,(().(((-(4,(,(.,,((-).***(((,
@M02996:162:000000000-B87FG:1:1101:15936:5234 2:N:0:TAGCGCTC+AAGGAGTA
GACTACCGGGGTATCTAATCCTGTGTGCGCCCCACGCTTTCGAGCCGCAACGTCAGTTATCGTCCAGTAAGCCGCCTTCGCCACTGGGGTGCCGCCTAATATCTACGCATATCACCGCGACACTAGGAATTCCGCTTACCTCTCCGACACGCTAGCATGACAGGTTCGAATGCAGGTTACGGGTGGAGCCCATAGCGTTCACAACAGACGGGCCACGCCGGCTACGCTCGCTGTACACCCAGGAAAACCGGAAAACGCGTGGCCCAAACGGAAGACGGCGGAGGCGAGGACGAAATGAGCG
+
@@<88CE@CDC+@,6,66,66CC;,;CA,+,++878+,,,,8CA@@+8@=@B,6@B<CF,CFBFFEEE?DGGGE7>,,4?,8=FD=9,7++4@+@4+?9,9+;+9<9>C++9,8B,>=*===+,@FCE;,,,7DC?+@C6B@60;CAF07@B5:?><5A?G9>*23A*;C61;8C,;69)68C**/37(=*3).;;(4)(.3/),)4,4)*,(.-)451-1-(-.2-(-*-(*-).6),2(.(-.(((*-0-,)(*-(,(,)(.*((,-3((((.4(3-1,1((-,(((4(4).**3.4.(
@M02996:162:000000000-B87FG:1:1101:7313:5234 2:N:0:TAGCGCTC+AAGGAGTA
GACTACCGGGGTATCTAATCCTGTTCGCTCCCCACGCTTTCGCGCCTCAGCGTCAGTTACGGCCCAGTAAGTCGCCTTCGCCACTGGTGTTCCTCCCGATCTCTACGCATTTCACCGCTACACCGGGAATTCCACTTACCTCTCCCGCACTCAAGCCAACCAGTCTCCAAAGCAATTCCCACCTTGAAAGCAGGACGTTCACTCCGGACTTAACCGGCCGCCTACACGCCCTTTCAGCCCAGTAAATCCGGACAACGCTTGCCCCCTACGTATTACCGCGGCTGCGGGCCCGTCGTTGGC
+
CCCCCE<:EGGFEGFGFDGFGGFFFACGGGEGGGGGGGEGFF,@CGEGGFGGFCCE6CEEEECEGGGFEGG,ECGGGEGGGGGG8=F5BFGGGDEF8>CF+;AFGGGEDC7FCCFGG:9?D9FGGDGGGGFD=8E?=9DGG*D86>>+:CAEEEFGGGF>CE@8,3B<FF;4DFD,/5*;G,1ACFFF=,,7?685(=61;E3>@F9D9AGFF+)).:2414(3208(4;-(93))--;A?F2)1).4940(()47-(((-9(4C>0,((8).,)))--494(48((4,(,())*/1(.,
@M02996:162:000000000-B87FG:1:1101:13967:5240 2:N:0:TAGCGCTC+AAGGAGTA
GACTACTCGGGGATCTAATCCTGTTTGATGCCCGCACTTTCGAGCCTCAGCGTCAATCGCACACCAGCAAGCTGCCGTCGCAATCGGAGGTCTTCGTCAGATCTAAGCATTTCACCGCTACACGACGAAAGCCACTTGGCTGGCGTGGATGCAAGCCCAGCAGAATCCACGGCAGGCCAAGGGGGGGCCCGGACATGTGACCGCAGACTAAAAAAGCCGCCGACGATCCCCGGAAACCCAAAAAAACAGGAGAACGAGCGAAGCGGCAGAATAACCGAGGGAGCAGGGACGGGAAGAGGGG
+
@@-86CCE@DD+@,6,6<,;@CC,,-;E,C,,;@@@++,,,8DA8+,;<BC@,66@,:FCGGGGGGEFFFGGFB<,+68>+==8D@@FC+,,9,9=98?+9+469E=,9,,,,9,56=06=9,@EEEC:++,6=8=+E,@+:5D>38+*+*)@@:54CF@,@8,4+<,3@C>@9/=97:ACD**=51)-11-<7D))+96)+4;>EF0,*24<F(83)/(:(4;2(((,*((1442(4+2-(.45(-(0,0(45))(-(-49(-)(((((,)).)(41,1((,3(2:(3(,-)0***(((-
@M02996:162:000000000-B87FG:1:1101:15924:5249 2:N:0:TAGCGCTC+AAGGAGTA
GACTACCGGGGGATCTAATCCTGTTTGCTCCCCACGCTGTCGAGCCTCAACGTCAGGTATCGTCCAGTAAGCCGCCGTCGCCACTGGGGGGCCTCCTAATATCTACGCAGTTCACCGCTACACTAGGAATTCCGCTTACCTCTCCGACACTCTAGCATGACAGGTTCCAATGCAGGTTAGGGGGGGAGCCCATAGCGTTCAGAGCAGACTTGCCACGCCGTCGAGGCTCCCGGTACACCCAGGAAAGCCGGAAAAGGCAGGCTCCAGAGGAAGTACCGGGGCGGCAGGAACGGAGGGAGCG
+
@<-68CE@CDD+86<,6<5,,C@,,-C=,6,9,;@@76,6,:FCB:,B@=:@,66B,<E,CF64F=DC?EGGGC@:+6=>884F@==,7+**4*>:>><,@+:92<:*:**7,6,,42)17B,3?CC<:,++2>533E+:1)/98B;?:3)(32:0?+<C6:4239:+2<+0+/:*02..:>C**127(:*4)097(/)(.+.)49???)*--06175*-*-(4(4(((/39)4,(..,*(43:F:277-)((0.*-((-,)(.*...(4(,(...)((,,((-,(41,(.-0.*2*4(-,
@M02996:162:000000000-B87FG:1:1101:19423:5254 2:N:0:TAGCGCTC+AAGGAGTA
GACTACACGGGTATCTAATCCTGGTTGAGCCCCACGCTTTCGTGCCTCAGCGGCAAGGACGGAGTCGTGAGATGCCTTCGCAATCGGGGGTCTGAGTAATATCTATGCATTTCACCGCTACACTACGCATTCCGCCCACGGCATCCGTATGCCAGCACCACAGGATCAATGGCAGGTCCGGAGGTAAGCCCCGGGCGGTCACCACGGACTGGCGGCAGAGCCGAAGCAACCGGTAAACCCAAGAAAGGCGGAAAAAGCAGGCAGGCGGCGGAGGACCGGGGCAGCAGGCAAGGGGGAAGGG
+
@@-,8;@FCCC+@,,6665,C6;,,-8E,6,,,86@+,,,,8;986,B6?;@++6@,CEFGGG+,68:B<FFEDC,,,,9,8=4@@@4=+++9AED5B;44+,+658,=,,,,6,,8:*==9,,>F+66++,7,6=CE6:DBF+3D:*3***73;3C@F>*77,4*399,>9,;?*;*7?88:**278)0;1;AGB(*)--+583)469)*,(0409)7-0,--(418(*46)(,-6.,*-:(.7:((1-.4(04*-(((().,)(,(,-(-((,-(-((11(-((.1,((-0)/:*20(,
@M02996:162:000000000-B87FG:1:1101:12418:5267 2:N:0:TAGCGCTC+AAGGAGTA
GACTACCGGGGTAGCTAATCCTGGGTGCTCCCCACGCTAGCGAGCATGAACGGCAGGTACTGTCCAGTAAGCCGCCTTCGCCACCGGTGGTCCGCCTGAGAGCTACGCATTTGACCGCGACACCAGGAATGCCGCTGACCCCGCCAGTACGCTAGATCAACAGGGTCCAATGCAGTCCCGGGGGGGAGGCCCGGGCTGTCACATCAGACTGGCGCATCCGGCTGCGAGCCCGGTAAACCCAGTAAAACCGGAGAACGCGTGCACCCGACGGAGGACGGAGGGTGCTGGCACGTGGGGAGGG
+
@@-68CC@CED+@,,,66;,CCC,,68:@,6,6;@@+,,+48CC::,@<F<C,+8@+CFF,C,EFDCCEEGGGE=+,49A,86CDEC47++,94>F@?E4=*++4:=+4++,,8,,48*6==+DFD@<>,8,D=>++@8,=A*@*C:33<0-*1;?,=9E797,*)2,2>18,1?,;83:CCC*//3C(:*->>G;1*7).+.-5/232)*.450>()*-*,(--3--(*-9)(((.),1,2(.85).*-.4(0,*-(--,*-.0-09;3(,,,-4(4(-3(-((-.4,4,,.)**/46(-
@M02996:162:000000000-B87FG:1:1101:21845:5272 2:N:0:TAGCGCTC+AAGGAGTA
GACTACACGGGTATCTAATCCTGTTCGATCCCCGCACTTTCGTGCCTCAGCGTCAGTCGCGGCTTGGTGCACTGCCTTCGCGATCGGCGTTCTGTGTGATATCTATGCATTTCACCGCTACACCACACATTCCATGCACCCCAAACGCACTCTAGCCCCCCAGGTTCCATGGCAGTGCCAAGGGTGAGACCGGACATTTCACCACAGACTTGAGATGCCGCCTACGCACCCGTTAAACCAAATAAAACCGGAGAAAGAGCGGAACATCCGAAGTACCGCGGCTGAGGGAACGGGGGAGGGG
+
@B@<@EEFEED+@@E,;@@,CD@;,C@FC8@<@@@CD:,,@@F@8B9F@D@B,8@C6CFGGGG7:@CCDCCFEFEC,A8A?CC+DCC+>+++@?C?AB;,9+9+9,9?C,,,84<5>8*==B,DFGF+>3,,@E,?DGF,?5AGGB>@99*078=,@EGGDD814*;<C6>9DAD,;>AF8>E*,75<0=@(:;D@),+.9><EFA1(//3.7A?+74*-2-(-2<6<1:13*(-445,*-8)6=<).1-)-(0(*.(,.,1-,1().(-(((-..),((,-(-(.-1((--))/**((((
@M02996:162:000000000-B87FG:1:1101:12399:5274 2:N:0:TAGCGCTC+AAGGAGTA
GACTACCGGGGGAGCTAATCCTGTGTGCTCCCCACGCTTTCGAGCATGAACGGCAGTTACTGTCCAGTAAGCCGCCTTCGCCACCGGTGTTCCGCCTGATATCTACGCATTTCACCGCTACACCAGGAAGTCCGCTTACCCCTCCAGTACGCTAGATCAACAGGTTCCAATGCAGTCCCGGGGTTGAGCCCCGGGCTGTCACATCAGACGTGCTCATCCGGCGGCGCGCCCTGTACACCCAGTAAATCCGGAGAAGGCGTGCCCCCGACGGAGTACCGCGGCTGACGGAACGGAGGAAGCG
+
@@A@@CFCCDD+@+7C6@;@9@;6,;;E,<,C:C@@:6,,5@FD@@@@CCCE,66@9CFF,F?FFFEEAEFFGC>=,@?ABB4@D=@+8++,9+@C:?=,=+9+6C>+4++,46<C>A*=@9:@DGDEC,,,7=C6+B<,==5@CGC81=*)439@7EFFG9=,2/415D29<8:5A9>ADDC4*/5<56C(>>D;(1))9+9)6F<<:)13(0.9-9:-*-(,-34(,24(1).5:4:812(6?9))*-.4(04*..---1-./,(,3---((.))-(-10(-((,-(-13))1**,,.(
@M02996:162:000000000-B87FG:1:1101:21827:5276 2:N:0:TAGCGCTC+AAGGAGGA
GACTACACGGGTATCTAATCCTGTGCGATCCCCGCACTTTCGTGCCTCAGCGTCAGTCGCGGCTTGGTGCACTGCCTTCGCGATCGGCGTTCTGTGTGATATCTATGCATTTCACCGCTACACCACACATTCCAGGCACCCCAAACGCACGCTAGCCCCCCAGGTTCCATGGCAGTGCCAAGGTTGAGCCCGGACAGTTCAACACAGACTTGAGAGGCGGCCTACGCACCCGTTAAACCCAAGAAAGCCGGAGAAAGCCCGGAACCGACGGAGAACCGCGGCTGCTGGGAAGGGGGGAGCG
+
@@6,AFFGEED@@CA,66A<<@@;,;BF,:,6C@@CC:,<9@C@8,,BA?CB,6@B9CFGGGG+@=@6CCCE<E<E,4AA?CE+@C@+=+8+@?9<C?B94+4+9<@?>,,7,=,C>=*=@9,6DFC+C,,6=F9?DGF8D5:CG@=<0@*03>9@,ACC@E5*,3=?F,>8CFG,?CEFD8C4,068)=C(:>C>;,1)7+;@3)/410+.4F:61>)-:1(4.<04(2(,*,(-6),*-3:???((*,.9(.(*,.(((1,()(((-4-(,(()44(((42--)..(((,0)1:*2((,
@M02996:162:000000000-B87FG:1:1101:23884:5291 2:N:0:TAGCGCTC+AAGGAGTA
GACTACAAGGGTATCTAATCCTGTTTGCTACCCGCACTTTCGAGCATGAGCGTCGATAAGTCCCCAGCAAGCTGCCTTCGCCATCGGTGTTCTTCCTGATCTCTACGCATTCCACCGCGACACCAGGAATTCCGCTTGCCCCGGAACTATCCAAGAGAAACAGGCCAGTCGGCAGGTCCGGGGTTGGGCCCCGGTATGGGACAGACGGCTTGCAGCTCCGCCTGCGCGCCCGTTACGCCGAGGGACTCGGAACAAGGCGTGCACCCCCCGCATTACCGGGGCTGCTGGGAGGAAGGTCGGG
+
BC9A@FDGGGD6C,@<;E@<E,;6,-;F9CE8<CCFC+,,BBFE@@5CCE@B6@@C,CFFCC@EFFCFFFFB@?<E,,@C@@C?DCC,8,,,,,@F9EE9=7=,@CD>C6,9,9:4@>*==B+@DEEGA8,4@=+=@BD8?D*6=CB3;+50>DFDFGEG??C,AD?C+3*3*@DG;;>9:CE/*:5C(4*4:826/,;(6:2<D;(,6)144=)),0*-1-(-323(-/4()((,44/*(,,2.((,*4<:(7(*.(---*-.2-((,-(-(()).4(41((-,.54(,,37.;*+)-((
@M02996:162:000000000-B87FG:1:1101:14965:5322 2:N:0:TAGCGCTC+AAGGAGTA
GACTACTCGGGGATCTAATCCTGTTCGCTACCCACGCGTTCGCGCCGCAGCGGCAGGTACGGCCCAGTAAGTCGCCTTCGCCACCGGGGGTCTTCCCGATATCTACGCAGGTGAACGCTACACCGGGAAGGCCACTTACCTCTTCCGCACGCTAGCGCTCCAGGCTACAAAGCAATTCCCACCTAGAAAGCAGGACGGTCACGCCAGACTTAAAAAGCCGCCGAAAAGGGCGGTACGCCCAGGCAGGCCGGACAAAGCGCGCCCCCCACGGGAGACCGAGGCTGCGGGCACGGGGGGAGGG
+
A<-86;CFCDD+8,66;6;,,@@,,<@F,@8,,;6@++++,@F@8++86>8@+66>+:FFGGGGGDA:?DF,EC+?++9?884@DCC+4+++3,CFGBC+6*,+3@><B++8,5,36509<93@EFD<<5*,2:84+?,<27*+=C:F58),318?*=5:@?4,=)97CGGF69F+/*6=?***+2.:4<85F>91(*.(4+(,2B(.4)*.6FFFF:*-*4----,.(*-(/(-(-(**,.2?>(1(1-.-4>.*.(---),-)((,(--(((-,,-(,,(,.((--(-(-0)*2/-,((
@M02996:162:000000000-B87FG:1:1101:23894:5358 2:N:0:TAGCGCTC+AAGGAGTA
GACTACCAGGGTAGCTAATCCGGTTCGATCCCCGCGCGTTCGTGCCGCAGCGTCAGGGGCGGCTGGGTGACCTGCCTACGCGAGCGGCGGTCTGTGCGATATCGAGGCAGTGCAACGCTACACCGCAAATTCCAGCCAGCCCAAAAGAAATCAAGCCCACCAGGGTCGACGGCAGGGACGGGGGTGAGGCCGGAAAAGTCACCGCCGACTTAAGGGGGAGGCTACGAACCCGTGAAAGCGAAAAAATCCGGGAAAAGACCGGGGCGTCCGAGATACAGAGGCTGCGGGACGAGGGGAAGAG
+
A@-68CCEEDD-@,6,6C,,,+7++88A,,6,,8+@++++,86:,6+47>@@,88@,,@+@E7+4?@,B<,,::4=,,4@+=6+6=:+=+++3@,@7>3***,*6*4*6*,,,2,84(/12:,5:*=*4?+++51*1;*3/,.><*/*2*+.<BC+*/*:/=1**)*///:>*75*7C1)/?E**131(*/-58<4(+1-60)-(72--)*)58309))(*,(.(4(,-*-(*((-)),*--(-),((*-)((.4*.((.-14()(((--(((---).).((,.-(214(((7.28*,4((
@M02996:162:000000000-B87FG:1:1101:4127:5391 2:N:0:TAGCGCTC+AAGGAGTA
GACTACTGGGGTATCTAATCCTGTTCGATCCCCACGCTTTCGTGCCTGAGCGTCAGTTGCGGATTAGTCAGCTGCCTTCGCAATCGGTGTTCTGTGACATATCTAAGCATTTCACCGCTACACATCACATTCCGCCAACTTCATCCGTACTCGAGCTCGCCAGTTTCAACGGCAGTGCCGGGGTTGAGCCCCGACATTTCACCGCTGACTTAACGTGCCGCCTGCGCCCCCTTTAAACCCAAACAATCCGGATAACGCCCGCATCCTCCGGATTACCGCGGCGTCTGGCCCGGGGTTCGC
+
CCCCCGGGGGGGGGGGADEFGGGGGGGGGGDGFGGGGGGGGGGGGGGGEFGGGGGGFFGGGGGGGGGGGGGGGGGGGGGGGGGGGGFFGCEGEGGGGGGGFFGF9FGGGGGGGGGGG=>DDEFGGG9EFFGGGGGGG8DFDCFGCE=FFGFFCDDGGGGGGG>BEDFGGGEAE>DGADCFGGGEF>>D3CF2ABGF>;F?CGED@>>B@BF3CB6A?FC:/,3=1.(((/-(2)6:43AC?8(-7:25948??FAF(-(--/-392)),3(,-3)))-(-47((4280.(498)*12(((
@M02996:162:000000000-B87FG:1:1101:4112:5401 2:N:0:TAGCGCTC+AAGGAGTA
GACTACTGGGGTATCTAATCCTGTTCGATCCCCACGCTTTCGTGCCTGAGCGTCAGTTGCGGATTAGTCAGCTGCCTTCGCAATCGGTGTTCTGTGACATATCTAAGCATTTCACCGCTACACATCACATTCCGCCAACTTCATCCGTACTCGAGCTCGCCAGTTTCAACGGCAGTGCCGGGGTTGAGCCCCGACATTTCACCGCTGACTTAACGTGCCGCCTGCGCACCCTTTAAACCCACTAAATCCGGATAACTCTCGCATCCTCCGTATTACCGCGGATGCTGGCACGGGGTTAGA
+
CCCCCGGGGGGGGFGGGGFGGGGGGGGGGGGFGGGGGGGGFGGGGGGGFFGGGGDFFGG9FGDGGGGGGGGGGGGGGGGGGGCGGGGGGGGGDGGFGGGGGFGGGGGGFGGFFAFGGABDDEFCGFGGGGGGGFGGDCFCFEFGGEAFFGFFG,=GGFGG>1:BAEFG7EGFGFCGFGEF*@E9<DFD3?:):?GF99=<CC=DBE@6;6FCC=?FFFG6*6,3;9B44C:6C4))64CC?0(,),6<<-)(-<)0)...8*(-),..24-((54-)((--((-()).,()(..***-.)
@M02996:162:000000000-B87FG:1:1101:4131:5411 2:N:0:TAGCGCTC+AAGGAGTA
GACTACTGGGGTATCTAATCCTGTTCGATCCCCACGCTTTCGTGCCTGAGCGTCAGTTGCGGATTAGTCAGCTGCCTTCGCAATCGGTGTTCTGTGACATATCTAAGCATTTCACCGCTACACATCACATTCCGCCAACTTCATCCGTACTCGAGCTCGCCAGTTTCAACGGCAGTGCCGGGGTTGAGCCCCGACATTTCACCGCTGACTTAACGTGCCGCCTGCGCACCCTTTAAACCCAATAAATCCGGATAAAGCTCGCCTCCTCCGTATTCACGCGGCTGCTGGCACGGATTTAGC
+
CCCCCGGGGGGGGGGGGFEFGGGGGGGGGFEFDGGGGGGFGGGGGGGGGGGGGGGGGGGACF@FGGGGGGGGGGGGGGGGGGGGGGGGGGGFGGGDGGFGEDFGCFFGGGGFFFGGG:?=@EFGGG9FFGGGCGGGGGGGFEFGGGFGFGFBBDDGGGGGGG5B=DGGFFGFGFGGAFFFEEECED9FEGGDFFGF=GFECEB@FEFFFFGCEF@;1=F9=6,3;>B44C:6<?2<DFGE<F?479>:>9>:674*).-)-9(,/3((,4-1242))(,-1-3132::6(<:@5**<65<
@M02996:162:000000000-B87FG:1:1101:16876:5422 2:N:0:TAGCGCTC+AAGGAGTA
GACTACCAGGGGATCTAATCCTGTTTGCTCCCCACGCTTTCGCGCCTCAGCGTCAGTTGCTGTCCAGTAGACCGCCTTCGCCACTGGTGGTCTGCCTGATAGCTACGCATTTCACCGCGACACAAGGAATTCCGTCTACCGCGCCAGTACTCAAGAGAGACAGGATCAAATGCAGTTCAGGAGGTGAGCCCAGGGATGTAACAACTGACGGGCAGCCACGCCTACGCGCACGTGACAACGAGGAAAGCCGGATAAAGGTGGCCCCCGACGAAAAACAGAGGAGGCTGGGCAGGAGGGAGGG
+
@@-,8;CEDDD+@,6,;6,,;;@;,6CEA9,6,C:@+,,,@@@@6+,B6?E@8,8@6CEE,C,:ECCE<CEFGECC,,=A?6=C==<99,,,94>=,C?,A+,,>C@+8++,,9,,6:*==84@DFFFE,,,;D6=+D,>+:*=8EA,3=+*76:FFG+A77=+,50@9@,?,3A5+9E+9:;**/69),*:*3?B7*/*1,8.(18.()).(:(23)0(*/(,/:33(*-4*(,().+*,,((..((2-)((..2.))((2((1,(-(-((((.-.((,-((,,(.((((-0./*/4(((
@M02996:162:000000000-B87FG:1:1101:20753:5427 2:N:0:TAGCGCTC+AAGGAGTA
GACTACAGGGGGAGCGAATCCTGTGCGAGCCCCACGCTTTCGTGCCTGAGCGGCAGTTGCGGAGTAGTCAGCTGCCGGCGCAATCGGTGGGCTGTGACATATCTAAGCAGGTCACCGCTACACATCACATGCCGCCAACTGCATCCGTACTCGAGCTCGCCAGATTCAACGGCAGTGCCGGGGTGGAGGCCCGACAGTGCACCGCTGACGGAACGTGCGGCCGGGGGAACCGGTAAACCCAAAAAAGCGGGAAAACGCGCGCAACCTCCGGATGACGGGGGGTGCGGGGCAGGGGGTAGCG
+
@@-86;@ACDD+@+++76+6,6;,,;@C+++,,8@@66,,,8:@6,,56=:@+86@,9CCFFG+,9C5,5EF<B,4++688=:8D=:48+++488?FE;,7+,+3A@AA3+8,38,6=*669,=,@::3,,8@C@DCE830*;+2@:*3;**423>96CCE?5,,4:9:>ED*5D*9:3>CCD2/5:C(1*4759910*.-3.-(0-13))4()-)-5)(*--,(-(((*-2)(,-66,*,-(.7921),.6(.,*-(-,,)-()(,(,--(((()(((,((((,-(-(((-53*1*(,)-
@M02996:162:000000000-B87FG:1:1101:7268:5454 2:N:0:TAGCGCTC+AAGGAGTA
GACTACTCGGGTCGCGGATCCCATGGGCTGCGACGGCATTCGTGGATCAGGGGCAGGGAAAGTCCAAGACCCCGCCTTCGCCACGAATCATCTGACTGGTATCTCCAGATTTCACCCGTACCCCCGCAATTACGGCTCGCTATCTATTGATCCATGCCACCCATATCATACGCCGTACATACGTACACCACTACACTTCCCCCGCCGACTTACGCGCCCCCCAGCAGCCCCCTTACCGCCCAAGCGTCCGATCCACCGCAGCACCACCGTGCTTATCGGCACAGGCATCCGACATATACCA
+
8@-,8,=,BC@-6+@:++4+,,,6,-C,,,,+++7+++6,,<,,,,,,CA,6+++8++:,,,<A,,,:,44A==F++4,+4B47+8+,8,,,4,,,98,,8+437,,,,,,,C,,:,)0+0+,@+++++5,,5+4+;>***0**+7*,+2+/,62,,,,,,*),4+4<+210*2)=8*1+++*3,121(*3(/)*6)7*)(*.(()-((.*)))(0()1(*-((.(4((2(().)(.,*17(-(.((-1-)((),0.-((-/((*.-(((.(().).,(((((.((()(((-))*++-.-)
@M02996:162:000000000-B87FG:1:1101:5201:5460 2:N:0:TAGCGCTC+AAGGAGTA
GACTACTCGGGTATCTAATCCTGTTTGCTCCCCGCACCTTCGCACCTCAGCGTCAGTCATCTGCTGGTAACCTGCCTTCGCCATTGGTATTCTTCCAGATATCTACAGATTTCACCCCTACACCTGGAATTCTGATTGCCCCTCAGTGACTCTAGTTATGCAGTTCTCAACGCAATTCCGGAGTTAAGCTCCGGGATTTCACACCAAGCTTGCACAACCGCCTACATGCCCTTTACGCCCAATAATTCCGAACAACGCCCGCACATTCCGTTTTCCGTCGGCTGCTGGCACGTAATTCTC
+
CCCCCGGGGGGGGGGGGDAFFGGGGGGGGGEGEFGFFDGGGGGDEEGGGGGGGGGGGGFGGF<EFFGGEFFGGGGGGGGGGGGDFFFGFGGGGGGGGGGGGFGGEGFEFGFGGGGGG8DFFEFGGGGGGGGGCGD?6@DECDFDFFEEDDFEAB8FC,EEGG5CDDCFGGFFGFCEFGFFG6=1@FEG=,@):B6>=FFFFGF@=C))8@?@C5*4::94?>:>B(/*0:>FC@*45>FE(63)29?E>3:@9)6;(2(6(1-,)).))55).-).().-,,((-:?00.,,00*1<)).
@M02996:162:000000000-B87FG:1:1101:7262:5471 2:N:0:TAGCGCTC+AAGGAGTA
GACTACTCGGGTATCTAATCCCTTTCGCTCCCCCGGCCTTCGTACCTCAGCGTCAGTGAATGTCCAGGAACCCGCCTTCGCCACGAGTCTTCTTCTTGATATCTACGCATTTCACGGCTACACCAAGAATTCCGGTTCCCCCTCCATTACTCCAGCCATACAGTAACATGCGCACTCCAGAGGTTGAGCCCCTGCCTTTCACGCACGACTTAAACGGCAGCCTACGTACCCTTTCCGCCCCGTGAATCCGAACAACGCCTGAGACCTCGGTATTACCGCGGGTCGTGGCAGAGGATTTGC
+
CCCCCFFDEGGFFCCG@,C6C;,;@CCGFG:DE7F@+@BD,C<ED:5,<?CF@,@CEFGAFGFGF@FFEFGFFGGGCF?FFGCEEEEFBCFEAEG9FG,,=D;D9CE@8+=;,=?,>1*+69E8FGEEAAEEFCE0=@@@8>>DD8DD?DDDGCFFGG99DE9<2+2=9@:B6>GCAF@5@DF,>;@9>7ED>FC=@FB6EC>=A)/25:***1*)/2)./(,6(3/)(377;6))3:F51;,6.(..*-04(84/--(.-*,.9().((,.(-)).4(-((4((-(--((-).*+3)64
@M02996:162:000000000-B87FG:1:1101:10038:5474 2:N:0:TAGCGCTC+AAGGAGTA
GACTACTCGGGGATCTAATCCTGTGTGATACCCGCACCTTCGAGCCTCAGCGTCAGGTGCGCCCCAGCAAGCTGCCTTCGCAATCGGAGGTCTTCGAGATATCGAAGCATGTGACCGCGACACCACGAATGCCACCTGCCGCGTGCGCACGCAAGAAACGCAGATTCAACCGCGGGACGGAGGTGAGCGCCGCGATGGGACGGCGGACGGACAGTTCGACCGACGCGCCGGGTAAACCAAAGAGAGCGGGATAACGCTCGGACCATGCGTAGAACGGAGGCAGCAGGCAAGGAAGAGGGCG
+
@@-86;;C@CC+@,,,665,;,;,,-;A,66,,8+7+6,,,:C@,+,B<=C@8,8@,<CCFEGGG@CFCCFF8B,,,,99,?=@C=@FC+,,9,999=?44+,+9BC78,,9,9,,610?C4+@+A==@,,,66@=DF?8+1*308=53;*)@>9FEGCC*:7*,11=:<<84):CAG:ECE**2:29(::-759((*082:96(7((()17>))*))1(1,403(-((*,,)-,)..+2,..(7(3(/(0(40)12(-4,140*)).--,((.)((-(-(,3((.,-((-10)***4((-
@M02996:162:000000000-B87FG:1:1101:7279:5481 2:N:0:TAGCGCTC+AAGGAGTA
GACTACTCGGGTATCTAATCCCTTTCGCTCCCCCGGCCTTGGTACCTCAGCGTCAGTGAATGTCCAGGAACCCGCCTTCGCCACGAGTCTTCTTCTTGATATCTACGCATTTCACGGCTACCCCAAGAATTCCGGTTCCCCCTCCATTACTCCAACAATCCCGTACCAAGCGCACTCCAGAGGTTGAGCCCCTGCCTTTCACGCACGACTTAGACCGCACCCTACGAAGCCCTTACCCCCCGCGCTTCCGAACCACGCATGAGCCCTACTTATTCACGCCGCTGACGGGCCGGACGTTGC
+
CB<,ACFCFFEFB,FF@6C,=C,ECEFF7<+CC7@C7C,6,;CFC<FCFD<C@:BFCEE9EFGGEGDGGGGGGGG+B@9ACEFCC8=CE,CA,F=,,:9A,;;9,C4@+8+===,,+1*++,:=8+,4EFEADGGDG@,,+)9C060,+?+:8@+6+6@168)86*3C+,+*+*=*;D8A,:@2,*););8)*3;5>C9A?D//5/(((:**/+))6=)(2///(((/(3,(*3.3((/*(((()((-2404(0./(((-(*))*-(.()-)-.))..(--23,(((4((,())2*2,:(
@M02996:162:000000000-B87FG:1:1101:10052:5493 2:N:0:TAGCGCTC+AAGGAGTA
GACTACTCGGGTATCTAATCCTGTTTGATACCCGCACCGTCGAGCCTCAGCGTCAGGTGCGCCCCAGCAAGCTGCCTTCGCAATCGGAGGGCTTCGAGATATCGAAGCATTTCACCGCTACACCTCGAATTCCACCTGCCTCTTGCGCACGCAAGAAACGCAGGTTCAACCGCGGGACGGAGGTGAGCGCCGCGATGGGACGGCTGACTAACAGAGCCACCGACGCGACCGGTAAACGCAAGAAAAAGGGAAAACGACCGGACCGCCAGAGGAAACGAGGGAGGGGGGAGGGAAGGAGCCG
+
A@6@@C;,@CC-@,A,;<C<9C@6,=;F6CC,66@B:F+,8@C@@+,4@BCB6B@C,<CFGGGGGDEGC<EF8?=<,,9?CC=@DD=C=++,@,@=AD=+A+==>?>>=,54,9<A>95?C@,D,,?==3+,>3@=?FFD+)*+2C:@9C*)5:9@?FCCE98*,04@;D,9**;CDG:BCED*<0,2.*=.)59((*8:084((0:()*2(.*()()*4:(71,,-((2,,)4(.)(*22((,7(((*,)(4.()(-((-17,1,4(,((((.((((((((-(-(,(,((-.)/**(((-
@M02996:162:000000000-B87FG:1:1101:10032:5498 2:N:0:TAGCGCTC+AAGGAGCA
GACTACTCGGGTATCTAATCCTGTGTGATACCCGCACCTTCGAGCCTCAGCGTCAGTTGCGCCCCAGCAAGCTGCCTTCGCAATCGGAGTTCTGCGAGATAGCTAAGCATGTCACCGCTACACCTCGAATTCCACCTGCCTCGGGCGCACTCAAGAAACGCAGGTTCAACCGCGGGACGGAGTGGAGCAACGCGATGGGACGGCGGACGTAAAGTTCAACCGACGCACCCGGAAAACCCAATAAATCGGGAGAAGGACCGGACCCGCCGAAGTACCGAGGCAGCGGACACGGAGAGAGCAG
+
@B@A@C,C@ED-@,6,;6,@<@@6,<CF<@C,;:@+68,,,9C@:@,E@BEC,@BC,<E<@F6FF,@6@AFFD=B=,99A,?=8=DC,=,,44C,8@7>,?+;+9BEA94,4,9,,81*6=9,499+?=,+,@;9D6>8,+0*+688C9C*)@3:D9F767:8*1**5=;,3439CB4-0*3**4;3*/*:,=:D(,*0/389>(7691551496*6*0)2(-,--((4*(()-487:+/,(,.1))(/,0(-.(*,((-(1((1-((,(--(--)31,,-(4((-(--33-.)*1/4044
@M02996:162:000000000-B87FG:1:1101:20254:5501 2:N:0:TAGCGCTC+AAGGAGTA
GACTACTAGGGGATCTAATCCTGTTCGATCCCGGCACTTTCGTGCATGAGCGGCATTTACGGCCTGGTCGGCTGCCTACGCAATCGGGGGGCTGCGTCAGATCTATGCGTGTCACCGCTACACAACGAAGTCCGCAAACATCGACCGCAAGCAAGCTCTCCAGGATCAAAGGCGGGATGACGGTGAGCGGCACGAGGAAACCAATGACTGAAAAAGCCGCCAGCGCACACGGAAAACCAAAGAAATCGGGAAAAAGGGCGGAACCGCGGGAGGACCGAGGAGGCTGGGACGGAGGGAGCCG
+
@@-,8CCEDFF+@,6,665,66;6,<@E,,,,,66@+,,,,869@@;@<?C@++@+,CEFGGG7@C@::8@FDE@,,49?+6>7D=@+=+**3*6>*55*7+,+2,6,44*1,2,,46)1:9,>EEEC<**+5A:CGEC*2)8>/:3/09)(202;+3+<*240:)0:7+<5*5):)14@:85*212*-*23.57(-*0508,()06<)*94>F?>6)/4*(-(,(44(/-()422(,+2.(.8?.)(/-.(.0(*(,--(9(2*-(((,,((-(--(,,(,(((.1(2,2-).1**4(,7
@M02996:162:000000000-B87FG:1:1101:8321:5527 2:N:0:TAGCGCTC+AAGGAGTA
GACTACAGGGGTATCTAATCCTGTTTGCTCCCCACACTTTCGTGCCTCAGCGTCAGTAACGGCCCAGTAAGTCGCCTTCGCCACTGGTGTTCCTCCCAATATCTACGCATTTCACCGCTACACTGGGAATTCCACTTACCTCTACCGCACTCAAGAACATAAGTTTCAAATGCAGCCCCGCAGTTAAGCTGCGGTATTTCACATCTGACTTAACATCCCGCCTACGCACCCTTTACACCAAATAATTCCGGATAACGCTCGCCACCTACGTATTCCAGCGACTGCTGGCACGTAGGTAGC
+
CCCCCGCGFGGFEFFGF@FEFFFFEFGFF<ECEGGEGFCFFGGFGDDFFEFGCFGGDGGGGGEGGGEGGGGCGFGGEBDGGFGGFCECECBEFGGGEG:FGFCDFFDGE6BFC@FGG8@DGEFGGGGGFG8EEGCDFFGFGFF7?E@@?G>EDFGGGGGAD=:,@7EGG,6?DFFC?DDECEGGCGE<*2:)?53:59B<<;ECB=EEEFG*13/4>AF/40(5565-3B;(;34>C7?*/,.9;5)72.223>;9----(140>:<234.,).)..).((-,-1))((.560)2*3.))
@M02996:162:000000000-B87FG:1:1101:6499:5573 2:N:0:TAGCGCTC+AAGGAGTA
GACTACAGGGGTATCTAATCCTGTTCGATCCCCACGCTTTCGTGCCTCAGCGTCAATAATGGTATAGTAAGCTGCCTTCGCAATCGGTGTTCTGTACAATATCTAAGCATTTCACCGCTACACTGCACATTCCGCCTACCTCAGCTATACCCTAGCCGAACAGTATCAATGCCAATTCTAGGGTTGAGCCGCAGACTTTCACAGCTGCCTAATCCGCCGCCCTCGGACCCCTTTAACCCAATAAAATCGGGCAAACGCCTGCACCTCCGTATTTACGAGGGCTCCGGGACGGGGGTGAGA
+
CCCCCFFCFGGGEGFGFEFFFGGGGGGGGGEGGGGGGGDGGGGGGGGGGGGGEEG7FA<FCDBFF,CFGGGGGGGGGGGGGGGGGGG,@B?FFGG9<FEFCDCEGGGGFGGGCEDGEAEDDFADGGGGGGFFDGGGGGG,=>*0+,14?++84,A,@EG6CCD53CDDGDF*@92=1+*+,@8D:+)+368)*<00)@1;*3;05*)))3+3*039):*)=((((/-(082=C397)7C*=(..;.)6*/)(,0(*(,-((*(,2(32((,(5))-(,(-(-(((-2((-(3).*2*2()
@M02996:162:000000000-B87FG:1:1101:6514:5583 2:N:0:TAGCGCTC+AAGGAGTA
GACTACAGGGGTATCTAATCCTGTTCGATCCCCACGCTTTCGTGCCTCAGCGTCAATAATGGTATAGTAAGCTGCCTTCGCAATCGGTGTTCTGTACAATATCTAAGCATTTCACCGCTACACTGCACATTCCGCCTACGTCCGCCATATCCTAGCCGAACAGTATCAATGCCAATTCTACGGTTGAGCCGCAGACTTTCAACGCTGACTTATCCGACCGCCTACGCACCCTTTAAACCACATAAATCCGGATAACGCCTGCATCCTCCGTATTGCAGCGGCTGCTGGCACGGGGTTAGC
+
CCCCCFGGGGGFGGFGGEFCFGFGGFFGGGEFGGGGGGGGGGGGGFGGGFGGGGGGGGGGGGGGGGGGGGGGGGGFFGFFGGGGGFE8CBF=FGFGGGG9AEAFFGEFGGFGGGFGG>BCCEFFGGGGGGFGGGGGGGG+==BGGGA?+=+5E;DGGGGGGGD<E<DGG;EFFFGF7D>FAFGGEGFGECCAEFGF@FACFGEDF?>A=?CA1B6?)/1(46(/,;6(,:;(;3.9>A?*(/6@C967*.04,769-(,((*..24).,9((,4).).)--,(,,.2(18),.)**2(..
@M02996:162:000000000-B87FG:1:1101:14736:5585 2:N:0:TAGCGCTC+AAGGAGTA
GACTACTAGGGTATCTAATCCTGTGTGATGCCCGCACTGTCGAGCCGCAGCGTCAATCGCACACCAGCAAGCTGCCTTCGCAATCGGAGGTCTTCGTCAGATCTAAGCAGTTCACCGCTACACGACGAATTCAACTTGCCTGGCGTGAATGCAAGCCCAGCAGGAGCAACGGCAGGCAAAGGTGGGGCACGGACATTGGACCGCAGACTGAAAAGGCGGCCTAGGCGCCCGGAAAAACAAATAAAGCGGGAGAAGGCGAGAATAGGCCGAAGTACAGAGGAGGAGGGCACGGAAGAAGCGG
+
@@<,8C;CDCD-;,6,665,;C@,,6;A,6,6,88@++,,,:D@8++86>@@,,8:,CFFGEGGGFFFCEGFFB,,,,4?6=@4@@@F@+,,9,9=4B=+9+4=9C@8>,,,,95<8>*669,@CCC=:,+,,7,98E,@86:F>+:+0+5*D928@@FCFG3+@*=+=,@>*9*=9*:??>,,>/5/(/*/:8D)),;=;6929A@D))27;F4>=)51*,4((.(-(/-,)42.(4+;,).67-)(/,0(3.(*.-(--9).0)((-(,-(-.)-.(14(((,-((--0-0.2*0..(-
@M02996:162:000000000-B87FG:1:1101:10744:5594 2:N:0:TAGCGCTC+AAGGAGTA
GACTACCAGGGTATCTAATCCTGATCGATACACGCACCATCGAGCGTCAGCGTGAGAAGCACTCCGGCAAGCCGCCTTCGCAATCGGGGGTCTTCGTGAAATCTAAGCATTTCACCGCTACACCACGAATGCCGCCTGCCTGGCGGACGCGCAAGCAGCACAGGTTGCGGTGGAAACCCGGGGGGGAGGCCCGGGAGTTCGACACCACGAGACTCAACAGGCGAGGGTGCCAGGACACCGGAGCAAGACAGAGAAGGACAGGCCGCAGGAGAATACCAAGGGAGAGAGGCAGGAAGGACGA
+
A@A,8,,CECD-C,,666,;,<;,;=C?,6+66-+68+,,,8C@6@+B@4;@,,8C9<F,6:,AF:@@@C7<,8:+,,99,8C,,@:CC+++49,49=?+,+,64<4,67,9,6,,>)*+068@DB@:B8,,==63+3,,+033+*05*3*/CC5=,84=703*3***)*30*0*:=*()8/:*273<(12(.71((*))(*(,(08(())((*,)()*.*-,,(-(((*.)*(-(..+*(((,0..(0().(0.*((..,*(()-((((-(().))))(((.,(-(,((,(.)222(.((
@M02996:162:000000000-B87FG:1:1101:10763:5603 2:N:0:TAGCGCTC+AAGGAGTA
GACGACCAGGGGATCGAAGCCTGGGCGATACCCGAACCATCGAGCGTCAGCGTCAGAAGTACTCCGGCGAGCTGACGTCGCAATCGGGGGTCTGCGTGAGATCGAAGCAGGTCACAGCGACACCACGAAGGCCGCCTGCGGGGCGTACGCTGAAGATGAACAGATCGCGCGGCACACGCGGGGGTGAGCCCCGGGAGGGCACAACACGCGGAGGCAGACGCCGAGGGGGGCGGGAAAGGGAAGCAATCAGGAGAACAACAGGACCCGCAGAAGTGCCAGGGATGATGGGGAGGAAAAAGGG
+
A@-,86=@@@@+8,6,66,+,,;,,-8>+6+,,8+8++,,,6C@,@+46?,@,,6@<CE9CE,EDBEC:>F::=,9++46+4C=D==@C+++6,8=8>C+,+,+6B=+3,+,,8,,5:*3933*6>@@:**,,4479C5*)/5><*42<7)(209++<C:C:.,+99CCC*5*01A><2788:*11-9(**(0.90(*)(,*(41>1-())-4)-<63*-244((-(((*,-144(.(+*.4((0.))*.).3:30((,.,/.(*,(---(((-)))))(,((-2.-)(((43.*+*.(((
@M02996:162:000000000-B87FG:1:1101:9723:5649 2:N:0:TAGCGCTC+AAGGAGTA
GACTACACGGGGATCTAATCCTGTGTGCTCCCCCGACTGGCGCGCCTCAGCGGCAGTGCTGTTCAAGGAATCCGCCTTCGCCGCCGGTGGTCTATAGGAGATCAACGCATGTCACCGCGACACCCGAGATGCCGATTCCCTCTCCCAGACTGGAGGCCTGGAGGTTCAAGCGCACGTTCCGGGGGGGGCCCGGAGAAGGCAGACGTGACACGCAAGACCGCCGACGCGGCCGTGAGGGCCGGGAAAGCCGAACAAAGGCCAGGGGCTCGGAAAGGACGGGGGTGCAGGCACAGAGGGAGGG
+
@<-,6;@C@CD+8,6,66,,C@@,,;CA,,,6,@7@+++,,8C@@:,@6=C@+7@B6CC,C66CEADFFC,,B>::,,498,+@E@@4>++,95,?CCD,A*,24:>+43+7,65:>>*==83@>+8353,,,:C**>,,50*;9D:F>C*)443*4A,4=C=**)2<:CA?*5>*;*/):8E**/1545*-8.94(*)(.*-4()4.46*2(73<7)2,/-,4(2(4(*((/(((((+/((--76?0*-.49:2*.(,.(1-2)(((--(((((((-(,,((--)..(((()/0*/-(((
@M02996:162:000000000-B87FG:1:1101:11136:5655 2:N:0:TAGCGCTC+AAGGAGTA
GACTACTAGGGTATCTAATCCTGTTTGCTCCCGGAACCTTCGCACCTCAGCGTCAGGCATCGGCGGGTAACCTGCCTTCGCCATTGGTATTCTGCCAGATATCAACAGATTTCACCCCGACACCGGGAATTCGGATTGCCCCTCAGGGACTCAAGTTATGCAGGTCGCAACGCAGTTCCGGAGTGGAGCGCCGGAAGTGCAAACCAAGCTTGCAAAACCGCCGACAGGCCCGTGACGCCAAAGAAAGCCGAACAAGGCACGCAACAGACGTGTAACCGGGGGTGAGGGCACGAAAAGAGAG
+
@@<,8C,CDFF-@,C,;<;<@@C,,<CF,CC,+6+@:F,,,9BB86;@6=,@86@B,CFFF,BF+@@+>EEF9=E,94,?B,=+,4=95<,4@,>5A=?,9+=+4:4=>,,4,95A>:*===+=BFCC@,,,33@=+@E9C)*39D)@@:*0,33,7@,<;;A,4;**;CC>*6C*488?56=*6*753*=(::D@(2*/1+6?:F:61)0,,=AFBF*-2-----(44*(()(-,-(**-37?F(,8*-04(88*.((.-)-7)(..4-,-.(.-)2(,,(,--((--,44)./*+-.((
@M02996:162:000000000-B87FG:1:1101:20371:5680 2:N:0:TAGCGCTC+AAGGAGTA
GAGTACTCGGGGAGCTAATCCTAGTTGCTCCCCACGCTGTCGTGCGTCAGCGGCAGTAATGGCACAGCAAGCCGCCTTCGCCACTGGGGGGCCGTCTAATATCGACGCAGTGAACCGCGACAATAGAAAGACCACTTGCCGCTACCATACTCAAGGTTACCAGGGTCGAAAAAGAACAGAGGGTGAGCCGCGGGCTGGAAGCATAGACATAAGAAACAGCCGACGCACACAGAAGGCCCAAGAAAACGGGAGAAGGCGAGGCCCCGAAGAAGTAACGCGGGAGGGGGGACGGGAGGAGGCG
+
@<-88;CC@CC+@++,66,;,,6,6-<4,,,,,;+8+,,,,968,+,86=;@++7@,CE,EGG,C<E9<<F=FC>+,,=9,,4@,=<::++*5*@*,8;,215*15:11**,7;,*4()1/1*+?FC<A,++3=CC+C+?)-)9)25+02*.<86+0+3<+:4**)9*9CG@*0>F794?DF**2722(**-7>)(-*8:?8(.6=A<)*:5)965.)2(*-733.240*(.*5(23(+/-,.,.(,(*4;(:5(/.((-()4(),,(,((().)-,(((((,((,,(,(,-))2**(((4
@M02996:162:000000000-B87FG:1:1101:14228:5694 2:N:0:TAGCGCTC+AAGGAGTA
GACTACTGGGGTATCTAATCCTGGTTGCTCCCCGCACCGTCGCACCTCAGCGTCAGTCATCTGCTGGTAACCTGCCTTCGCCATTGGTATGCTTCCTGAGATCTACAGATTTCACCCCTACACCAGGAATTCGGATTGCCCCTCAGTGACGCTAGGTATGCAGGTCGCAACGCAATTCCGGAGGTAAGCTCCGGGATGTCACACCAAGCAGGCAAAACCGCCGACATGCCCTGTACGCCCAAGAAGTCGGAACAAAGCACGCAAACAACGGGTGACCGCGGCGGCAGGGAGGAAAGAAGGG
+
@@886CC@<DD+@,6,665,,C6,,;8E,6,,,77@+8+,8@C@8+4B6A;@,,6@,CF,C6CFCCC6CAFGCE<E,,@?B,4,99<99,,99,CE??E,?1,,9C4?>,,,4459910=0=4@EGDC?,,,+9A+6D,6=5*=0@;F0?*8+==,7@@@,=1,13+6=CEAE>D+:=;ACCE5*3;9875:@>GF)*/*919=2FB99)*/(8/;5;>.*,(.(.(7)+,(*,.)-,**--4?F0-.*,.4252*.(((-)-7),(((-(--(-)),(,,(,-,(,4(-(-)00/*42((
@M02996:162:000000000-B87FG:1:1101:20377:5703 2:N:0:TAGCGCTC+AAGGAGTA
GACTACTCGGGTATCTAATCCTATGTGCTCCCCACGCTTTCGTGCCTCAGCGGCAGTAATGGCCCAGCAAGCCGCCTTCGCCACTGGGGGTCCTTCTAAGATCGACGCAGTTAACCGCTACACTAGAAAGTCCACTTGCCGCTACCATACTCAAGTTGACCAGGTTCGAAAACGAACCGAGGTGGAGCAGCGGGCGGGAAGCTGAGACGAAAGAAACGGCCGACGCACACGGAACGCCCAAGAAAACCGGATAACGCGCGCCCCCGACGGAGGACCGCGGCTGCGGGAACGGAGGGAGACG
+
A@-,86CEBEC6@,,,665,6<6,,;<@,6,6,;+7+6,,;@C@:<,E<?6@+6@B,CF,FGG,D:EFFCGGGCC+,,=A,64@,==,4+4,@,9A??B,4+,+6+>@8++,4@,:85*=+4,,@FCC=,,,@@@=8F,7+)36=@>336+0@8?,5,@AC98+452@36@>@9DE?4:BD>**629;5,,0?:5((*8;(*)).)<<1)9:0?BF:)5(/-90-4741*(-)41249*21(4:7(,(1(.,4/,5(((--)-->9411(--(4(--(,,((4((-1-4(4,).2*/,(,4
@M02996:162:000000000-B87FG:1:1101:5820:5728 2:N:0:TAGCGCTC+AAGGAGTA
GACTACTAGGGTATCTAATCCTGTTTGCTCCCCACGCTTTCGCGCCTCACCGTCAGTTGTCGTCCAGCAATCCGCCTTCGCCACTGGTGTTCCTCCTTATATCTACGCATTTCACCGCTACACAAGGAATTCCGATTGCCTCTCCGATACTCAAGATCAACAGTTTCAAATGCAGTTCACGAGTTAAGCCCGTGGATTTCACATCTGACTTGCCGACCCGGCTACACGCCCTTTCCACCCAGTAAATCCTGACAACGCTTCCCCCCTACGAATTCCCGCGGCTGCTGGACAGTAGTTCGC
+
CCCCCGGGGGGGGGGGGFCGGGGGGGGGGGFFCGGGGGGGGGGGGGGGGGGGGEGGGGG<FGGGFGGGGGFGGGGGGGGGGGGGGFFFFFFFGGGGGFGGF;DGGGGGGGFEGGGGG=?=84FGGGGGGGGGGGDD6DGGGDB?CCAF?DF5FFGF?EGGGGDFGFGDGEA<E?FFF7FFGGGCEGFG@C8=0<D=6=6A;D**>C;AEFCE4/:@56::468-(/(/(3:3;4).9>F5<0(/3/9?6);>8?:C--(-(04(/-2(,(((.4)),(,-,44-().,(,)-**332.81
@M02996:162:000000000-B87FG:1:1101:7611:5730 2:N:0:TAGCGCTC+AAGGAGTA
GACTACAAGGGTATCTAATCCTGTTTGCTCCCCGCACCTTCGCACCTCAGCGTCAGTCATCTGCTGGTAACCTGCCTTCGCCATTGGTATTCTTCCTGATATCTACAGATTTCACCCCTACACCAGGAATTCTGATTGCCCCTCAGTGACTCTAGTCATGCAGTTCTCAACGCAGTCCAGGAGTTAAGCTCCTGCCTTTCACATCAAGCTTGCAAAACCGCCTACATGCCCTTTACGCCCAATAATTCCGAACAACGCTCGCAACTTACGTGTTACCGCGGCTGCTGGCACGTAATTGGC
+
CCCCCGGGGGGFFFGGEEGFGGFFGGFGGGGGGGGGGGGGGFGGGGFGGFGGEEGGEFGGGCFGGGGGGGGGGGGFGGGGGGGGGDFFFFFGGGGGGGGGFFGGGGFGCFAFFFFGG=?DFGGGGGGGGGFFGGGGGEGFD=FGGGFGFGFDGEFFGGGGG?::@F?8DGGFGDGEFGEFDFEFFGEGF@=D6DGF<FBCEFFFCFEECFFCCFEADFD:4:08>>EFFDBEFEC=ADFEF9()4978=.8>9A@F..//./6(2/7/7:/.58)6)((-4((43:::?BFF7)/1+).5
@M02996:162:000000000-B87FG:1:1101:5287:5740 2:N:0:TAGCGCTC+AAGGAGTA
GACTACACGGGTATCTAATCCCGTTTGCTCCCCTGGCTTTCGCATCTCAGCGTCAGACACAGTCCAGAAAGGCGCCTTCGCCACTGGTGTTCCTCCCAATATCTACGCATTTCACCGCTACACTGGGAATTCCCCTTTCCTCTCCTGCACTCTAGTCATCCAGTATCCAGAGCCATACGGGGTTGAGCCCCCAATTTTCCCTCCAGACTTAGAAAACCGCCTACCTGCGCCTTACGCCCAATAATTCCGGACAACCCCCCACACCCACCGTTTTCCCGCGCCTGCGGCCACGAGTTCGCC
+
CCCCCG<,CFGGCFGGFFFGF<FFGGGGGFFGGGGCGGGGGGCB:FGGGGGGGGGGCEFFF@EF<,C,:@F8,>FFGGGGGFFC=8EGGGGGGA=EGGGGFFGGGECGGGFGGGGGG@E?CEF=E@D,ACFGE9@=FED=DDF+08:=:DFFGDFGG88ADF5F8C=@DBDDED?F?G5A@EE>F65=8F+)**08AA=*35:>B9*>)95:*+*359/5=(055**32>(;C3(,,.<*(/)4+9?;89;>0)(*((-((1317(--((((((.),((40,,(((((2(((.021+(-4
@M02996:162:000000000-B87FG:1:1101:11663:5740 2:N:0:TAGCGCTC+AAGGAGTA
GACTACACGGGTATCTAATCCTGTGTGCTCCCCGCACCTTCGCACCTCAGCGTCAGGTATCTGCCTGAAACCTGCCTTCGCCATTGGTATGCTTCCAGATATCTACAGATTTAACCCCTACACCTGGAATTCGGATTCCACGTCAGTAACGCTAGCTATCCAGGTCGCAATGCAGTTCAGGAGTAGAGCTCCTGAAGATCAGACCAAGCTTAGATAACCGCCGACAGGCCCGGTACGCCCAAGAAGTCCGAACAAAGCTCGAGGGCGACGGGTGACCGCGGCTGGGGGCGCGGAAGAAGCG
+
A@-88CCEBCD+@,@,;6;@<6C;,6;E96,,8@@@@F,,,9CE:C,E@DEC,8@B,CFCF<FGG,CFEFGGFBAF,9,A@B?C=;<,5,,,9,9FFFF,?=;,9C=DD,,9,9,,91*6==<E,?AD:,,,+4==+E,9A=:8=E;F;D*)4=?=:FADGA8,230@=B+:=9F=;+;DDC>,,5;::,,5*3BC0,+08,:@DFFBF*5:CF*193*/4/(/52(6(*/()(.//,*3,6(:=())3(0-(7(1.().-1-4)((-4(--(--,)((,(((-((,-(((3)0/**..((
@M02996:162:000000000-B87FG:1:1101:5818:5746 2:N:0:TAGCGCTC+AAGGAGTA
GACTACTAGGGTATCTAATCCTGTTTGCTCCCCACGCTTTCGCGCCTCACCGTCAGTTGTCGTCCAGCAATCCGCCTTCGCCACTGGTGTTCCTCCTTATATCTACGCATTTCACCGCTACACAAGGAATTCCGATTGCCTCTCCGATACTCAAGATCAACAGTTTCAAATGCAGTTCACGAGTTAAGCCCGTGGATTTCACATCTGACTTGCCGACCCGGCTACACGCCCTTTACACCCAGTAAATCCGGACAACGCTTGCCACCTACGTCTTACCGCGGCTGCTGGCACGGACTTAGC
+
CCCCCGGGGGGGGFGGGGFGGGGFDGGGGGGGGGGGGGGGGGGGGGGGFGGGGGGGGGFGGGGGGGGGGGGGGEFGGGGGGGGGGFFFFFGGFGGGGGGGGFGGGGFGGGGFGGGGGABDDEGEGGGGGGGGGFDCD@EE+>FGGGBFBGBEG8=C=EGFFGDD=EFFGCEFGFFGFGEFEEEEEGFC*CFFE>D5@GFCA@5A=9AEEFF*9AAFFFD>*865;7@17F91>3C<57CE6;@9A6?CDBDF;B(1(--,,97)937:4-,(.-.6>0-(-14914)43(<()0**36.4
@M02996:162:000000000-B87FG:1:1101:10238:5755 2:N:0:TAGCGCTC+AAGGAGTA
GACTACCCGGGTATCTAATCCTGTTTGCTCCCCCGACTTTCGCGCCTCAGCGTCAGGAACGTACAAGGAATCCGCCTTCGCCGCCGGTGTTCTATAGGATATCAACGCATGTCACCGCTACACCCTAGAGTCCGATTCCCTCGTCCGTACGCCAGCCATGGAGGTTCGGACGCACTTTCCGGGGTGAGCCCGGAGAGGGCACATCCGACACGCAGAGCCACCGAAGCGCCCGGGACGCCCAGGAAAGCGGAACAACGCGTGAGACCGCTGAGATACCGGGGGTGCTGGCACAGGGGGAGCG
+
A<A66;CF@CD+@,A,;<@,@,;,6-;A9,,,BF7@@+,,5@CC7@,B@BC@,B@B,FFGGCFGGGFGGF,CFCF7,,4?B:+@E?C+7++4959?CDD,9+939:>=8++4,8,:=>*==@:@7+A,=,,,@=E=+@,,+5*6=E>83=*)5:3<CF79,@8*=/C99B??*?</6*94:>E*41,76;*.=>G>(*),-*.)4)8:>>)2(8(7?4*.2,-4-2322*(,)(--,(**,.,2774()-02452*-,((-*(.*,-((-(())).)-((-(,-()-4-4),.)/1*-,((
@M02996:162:000000000-B87FG:1:1101:5296:5755 2:N:0:TAGCGCTC+AAGGAGTA
GACTACACGGGTATCTAATCCCGTTTGCTCCCCTGGCTTTCGCATCTCAGCGTCAGACACAGTCCAGAAAGGCGCCTTCGCCACTGGTGTTCCTCCCAATATCTACGCATTTCACCGCTACACTGGGAATTCCCCTTTCCTCTCCTGCACTCTAGTCATCCAGTATCCAGAGCCATACGGGGTTGAGCCCCGCATTTTCCCCCCAGACTTAGAAAACCGCCTACATGCGCCTTACGCCCCATACTTCCGGACAAACCCCGCCACCTACGTATTTCCGCGGCCGCTGGCACGCGGTTAGCC
+
CCCCCGEGGGGGGGGGGGGGGFGGGGGGGGGGGGGGGGGGGGGGGGGGGGGGGGGG@EGCFGGGFGGGGGGGGGGGGGGGGFFGGCEFFGGGDGGFGGGGGFGGGCFGGEGGGGGGG@ADGFGGGGGFGFGGGGGFGFGGGDDFGEEFFDDEDEFFC8FGG?8C,?DGG@=?=5@FFFDBEGGE@FB:CEEFFAGFEFF*7,:=9)((0=+9*=?/5?D316,,/9CF@G(:C44(,4<*2711@>9214)424(*,(,,4>((923.4().3).-8?(3-(((,37(4?<(00:8*(:?
@M02996:162:000000000-B87FG:1:1101:15533:5785 2:N:0:TAGCGCTC+AAGGAGTA
GACTACTGGGGGATCTAATCCTGTTCGAGACCCGCACCTTCGAGCGTCAGCGTCAGGTGCGGCCCAGCAAGCTGCCTTCGCAATAGGAGGGCTTCGTCATATCTAAGCAGTTGACCGCTACACGACGAAGTCCGCCTGCCTCTGACGCACGCAAGAAAACCAGGTTCAACTGCAGTGCAGACGAGGAGCGGCGACAATACACAGCGGACGTGACTGCCCGCCGAGGCGCCCTGTAAACCCAAGAAATCCGGATAAGGCGCGAATACGCCGAATGACCGCGGGTGCGGGGACGGAGGAAGCG
+
@<-866C@CDD+@,,,66,,6;;6,C@F,C@,;77@+@,,,:D<,@7C6?C@,,6@,CF@FGG:FEFGFFFGD=9=,4@?8=@,EA<FC+++4,9=9B=,9+,+9C@A9,,9,9,,6=*===8=EGD@:++,7=C?6D8D+00+58=C9?*)@89EFFFG7>9*4**<:6,34/?,;88BB,:*1/27(=*3):)4(+*).+.1:)491)/,4))*,)*-*-(-(21((*(-72-.:4,*,242??))0,.3(06*.(((-1-(*)((,-(-((.),-(,(((,((,-((,40.12*.21(
@M02996:162:000000000-B87FG:1:1101:21386:5812 2:N:0:TAGCGCTC+AAGGAGTA
GACTACCAGGGGATCTAATCCTGTTCGATACCCGCACCTTCGAGCGTCAGCGTCAGAAGTACTCCGGCAAGCTGCCTTCGCAATCGGGGGTCTGCGTGAGAGCTAAGCATTTCACCGCTACACCACGAATTCCGCCTGCCTGGCGTACGCTCAAGCTGAACAGGTCGCGCGGCACACGCGGGGGGGAGCCCCGGGAGGGCACAACACGCAGAGGCAGGCGCCTACGCGCCCGGGAAACCCAAAAAATGCGGAAAACACCAGGACCGTCAGAAATACCGCGGGTGCAGGCACGGAAGGAGGG
+
@@8,6;CEDDD+8,6,6;,;<C@,,C@E;@8C,78@+@,,4:CCCFGGECFE,6@BFFG<FF9AE@@F@@FFF?,,,49?8=B,@DCDC+++@4C=4=:47*++6AE,=,,7,6,,8:9==93@EFC@C8+,@FE>>FG>73<@988@?C5)BCD<<CCF7?5,23;9?B*0/8<CFD>5>C7**/-1418:>@GB(*)-(2,437,-,))-()4>:)/-*((,(-((-*--)(--31,*-4(.79()*-03(),*.(--.1-(*-(((-).)-.-)-((-((-(..3(4(20)/**..((
@M02996:162:000000000-B87FG:1:1101:21369:5812 2:N:0:TAGCGCTC+AAGGAGTA
GACTACCAGGGGATCTAATCCTGTGCGATACACGCACCGTCGAGCGTCAGCGTCAGAAGTACTCCGGCAAGCTGCCGTCGCAATCGGGGGGCTGCGTGATATCTAAGCAAGTGACCGCTACACCACGAATTCCGCCTGCCTGGCGGACGCGGAAGCTGAACAGGTCGGGCGGGAGACGCGGGGGGGAGCCCCGGGAAGGCACAACACGCGAAGGCAGCCGGCTAGGCGCGCTGTAAAACCAAGAAATGAGGAGAACAGGAGGACCAGCGGGAAGACGAGGGGAGACGGAAGGGGGAGAGGG
+
@<-,8;;CECD+@,,,6,5,,6@,,68@,66,,8+6+8+,,8@@BF:@@?6@,,8@EAF,CF9,@@CF:+DE89,9+,+8+7=,9=CDC+**4*>1*84,21,+4?462,,7,6,34(01)2<:BFEC<<*+5@8>*=*=*.77<*4:.9)(://2+<<96:3*30<*11/7*0):7C>.88C**1,7-*/3>@5((*)(.*.4274(-))-4),78)*-*(,,(,(-(*-(1-).-),*(-..736)*-0.(),*.((.(1,,*-4((-(,(-(,(((((,-((-,(,((,))***-,(,
@M02996:162:000000000-B87FG:1:1101:27249:5813 2:N:0:TAGCGCTC+CAGGAGTA
GACTACTCGGGTATCTAATCCTGTTCGATCCCCACGCTTTCGTGCCTCCGCGTCAATGCCCGATCCGTGAGCTGCCTTCGCAATCGGTGCTCTGCGTAATCTCTATGCATTTCACCGCTACCCTCATCATTCCTCCCCCTGCCCCCGTCTTCCACCCATCCCGTATCACCGCCACCTCCGCCGCTCCCCCCCCGCCTCTCACCCCCCACTCGCCCCCCCCCCTCCGCACCCCCTACACCCCACCCATCCGCACACCGCCCGCCTCCTCCGCCTCACCGCCCCCCCTGCCCCCCCCCCCGC
+
6-A<8E,F;;6-+6C<,CAFGC<,6-8;6FDGG<F+F766F,;,BF<F,4F:@CE7,<,C,,+++B8@,,8,:9FFC;F:FC+=D8,4,+,A>9,4,,++,+9=;,9E,9,4A,EF783+=,,99,,:,,487,7DD++6+5*+681+0+0;F,+@++,@D,03+*;,+,+*@9*,3;@*******(*0*=;)))4(*)63EFF>3((4)*(,.4>(8)(:4((4(-37:<()((,.4EE(((()(,4>3)(()(9(-(-(11(9:(4:>2((((.88>>01((-(((4(4()08/*((-
@M02996:162:000000000-B87FG:1:1101:27231:5826 2:N:0:TAGCGCTC+CAGGAGTA
GACTACTCGGGTCTCTAATCCTGTTTGATCCCCACGCTTTCGTGCCTCAGCGTCAATGACGCATTCGTGAGATGCCTTCGCAATCGTTGTTCTGAGTAATATCTATGCCTCTCACCGCTCCACTCGTCATTCCTCCCACTGCATCCGTATTCCCGCCATCCCGTCTCCACGGCCGTTCCGGACTTGAGCCCCGGGCTTTCCCCCCTGACCTGGCCCCCCGCCTCCCCCCCCTTTACCCCCCACACATCCCCCTCACGCTCGCCTCCCCCGCCCTCCTCCCGCCTCGCGCCCGCCCTCACC
+
C@CC@ECGCDC@+CFAFCFFGGDE9<<CCFFGG9FCEC@FFB,CEFAE,,C7:E7C9,,E:,64,C,C7,:5<AEFCAFCGDCCG6,,4,6?;,C,AA,@,3C,=9;E,;,4ABFG8:*+=,,99+48+,9994=DD8,9+13++80+38?CF9+>+8+@D,03=5=,+33*@57@*=C5++*172*2:,C)**/:),)0*>5@@0((6)2(,81>(876E40(,,,(4C6(0)))),;?19(()(3:C()(()(1(.,((130>2(-41((((((((.((,(-:(((42(,)02**,(.
@M02996:162:000000000-B87FG:1:1101:11074:5835 2:N:0:TAGCGCTC+AAGGAGTA
GACTACACGGGTATCTAATCCTGTTCGAGCCCCACGCTGTCGTGCCTCAGCGGCAATGCAGGCCCGGCAAGCTGCCTACGCGATCGGGGGTCTGTGGCAGATCTATGCAGGTCACCGCTACACGCCAAATTCCGCCGGCCTCGACCGCAAGCAAGGCAACCAGGATCAACGGCACGGCGCCGGTGGAGCCGGCGACGTGAACCGCTGACGGAGCGCCCGGCCTGCGCACCCGGTAAACCAAAGAAAGCCGGACAAAGCCCGAAACAGCCGGAGTACCGCGGCTGATGGGAGGGAGGGAGGG
+
A<8,8C<FBDD+@<<<6;B<<C@=,CCF,86<,@::+,,8,CC@B,,5;?FC+8@@,@<FGGGGGCD@+7CFE?BF,,@?@+>7DEDEE:++@F8@FDE+8+@+3,8?B,,8,3,:6>00===C8FC+D,,,7@?DGEDE*0?G*B><?))(6<CC*2AFCG3*=);CF5A>5))*272)*121213<2/:2>:7;9*)(-+,,()-32))-63(.47)(*-(,(-(34*,-/--35),*41(5722(0,04(0(2.,(--1-(1,(((-(,((,.)-(,,(,,(.-.(,(-.)/21-,((
@M02996:162:000000000-B87FG:1:1101:21199:5844 2:N:0:TAGCGCTC+AAGGAGTA
GACTACTAGGGGATCTAATCCTGTTTGCTCCCCACGCGGTCGCGCCTCAGCGTCAGTTGTCGTCCAGCAGGCCGCCTTCGCCACTGGGGGGCCGCCTAAGATCGACGCATGTCACCGCGACACTAGGAATTCCGCCTGCCGCGCCGATACTCAAGAATAACAGGGTCAAATGCAGGTTATGGGTGAAGCCCATAGATTTCACATCTGACGTGCTATCCCGCCGACGCGCCCGGTACACCGAGGAAATCCGGACAACGCGTGCCACCGACGTAGGACCGCGGCTGCTGGCACGGGGGGAGGG
+
A@-,6;CEDFF+@,,,66,66,;,,-;?,,,9,;6@6+++48@@@+,B<?:@,,8@,<F6CF@AF@EFAEGFGE7>,,998,4@==<,4++*5*@**>:27+,*14:*:**7,2,,69)8584+5C@<:,++5>=D3EF6),)7):9*01*)<:=AF7A?EC4**0076C+107D*)0.*2:7+*14C)0;4)7><)+*.-3.),/646)*--0.*.)2-*--3-7240504)-,-.-,*-4(37:))2-589>11-(---*-6*422--(,((..,-(-2(,-().,(.430)1**42((
@M02996:162:000000000-B87FG:1:1101:8712:5850 2:N:0:TAGCGCTC+AAGGAGTA
GACTACTGGGGGATCTAATCCTGTTTGCGCCCCACGCTGTCGAGCCTCAACGTCAGGTACAGTCCAGTAAGCCGCCTTCGCCACTGGGGGTCCTCCTAATAACGACGCAGATCACCGCTACACGAGGAATTCCGCTTACCGCGCCTGCACGCTAGCTAAACAGGTTCCAAAGCAGGTCCGGGGTGGAGCCCCGGGAGGTCACGTCAGACGGGCTGTGGCGTCGACGCTCCCGTTACACGCAGGAAATCCGGAGAACGCGTGCCCCAGACGTATAACGGGGGCTGCGGGGACGGAGGAAGCG
+
@@A6@CC@CFD+@,B,66;,CCC,,<C,++,+6@+@+6,,,:DC@7,B@=@@,,@B,<CFFGFFDC@6<<F?FC@:,,=A686C@=@,77++9,9A<=?,@+9+68>=8++744,,6>9==9B+@FECA,,,7==8+BC8+1*=03169;*)*4;62=@CFC=,,*=,2?E?,6C*/;=A>CC**/3<3=:?BBGB0*.(.+(,->?95)*(.)(..)*-/.,4(31(-:(-*((-.4+1(3(-72))*,.4(0,2-(-(-*(,*-(.(--())).(-((,(--((-3(413)0/1*.,,,
@M02996:162:000000000-B87FG:1:1101:4047:5851 2:N:0:TAGCGCTC+AAGGAGTA
GACTACAAGGGTATCTAATCCTGTTCGATCCCCGCACTTTCGTGCCTCAGCGTCAGTCGCGGCTTGGTGCACTGCCTTCGCGATCGGCGTTCTGTGTGATATCTATGCATTTCACCGCTACACCACACATTCCATGCACCCCAAACGCACTATAGCCCCCCAGTTTCCATGGCAGTGCCAAGGTTGAGCCCTGAACTTTCCCCCTCGACTTGAGATGCCGCCTACGAGCCCTTTAAACCCCAAAAATCCGGATAACGCTCGGATCCTCCGCTGTACAGCGGCTGCTGGCACGGGGTTACC
+
CCCCCGDFFGGGCFGGGFEFGGGGGGGGGG@FFGGGGGGGGGGGG<FGGFGGGGGGGGEGGGEGGGGGGD@FGDFGGGGGGGGGFGEFGFEGFGEFAFFGGDFGGGGGCFGGGGGGC8<CD@F8DGFCFFFGG8=?6E@?=0?=FGF+9@>),8;C,A>EGGA@9=F2CGGFCACEACE62>>?F6=<@?C5))*.*7B?*>3(().(.:<=A483;B415:6;:(((,1(.2,:)-4:?(((()-,4047(,)-2(----)-(11:>73(((-)))))(((,-())(((58.):1:42)
@M02996:162:000000000-B87FG:1:1101:8698:5861 2:N:0:TAGCGCTC+AAGGAGTA
GACTACTGGGGGATCTAATCCTGTGGGCTCCCCACGCTGTCGAGCCTCAACGGCAGGTACAGTCCAGTAAGCCGCCTTCGCCACTGGGGGGCCGCCTAAGATCTACGCAGTTCACCGCTACACTAGGAAGGCCGCTGACCTCTCCTGCACGCTAGCTAAACAGGTTCCAAAGCAGATCCGGGGTGGAGCCCCGGGAAGTCACGTCAGACTGGCAGTGCCGGCTAGGCTGCCGGGACAGCCAGGAAAACGGGAAAAAGCGGGCGCCAGAGGAAAGACCGGGGCGGCGGGGACGGATGGAGAG
+
@<-,8C6CACC6@,6,;6@,;,;,6-8A,,,,,;6@+,,,,:C@,7,B<=;@++6@+9CFFG@AF<@66@FE@B@7,,9A,,4849=::++3@*@5*><,24,55<>51**7,4,,66)/)2,1?F@C<+***3?C):*++/*2>+6>.>)(//12+<9:+03*31*+2<C5*6C*0*48>CE*2/,74*;38>D((1)--+(,-084:)*1(),)./*-*(-,(.(.(2.(/(-(-(+*,3(8@?(3),.-(0,*-,((-),-/328(((((..,,-(2(4,,,-41019,0)***,((-
@M02996:162:000000000-B87FG:1:1101:4064:5863 2:N:0:TAGCGCTC+AAGGAGTA
GACTACAAGGGTATCTAATCCTGTTCGATCCCCGCACTTTCGTGCCTCAGCGTCAGTCGCGGCTTGGTGCACTGCCTTCGCGATCGGCGTTCTGTGTGATATCTATGCATTTCACCGCTACACCACACATTCCATGCACCCCAAACGCACTCTAGCCCCCCCGTTTCCATGGCAGTGCCAAGGTTGAGCCCTGACATTTCACCACAGACTTGCGATGCCGCCTACGCACCCTTTAAACCCAATAAATCCGGATAACTCTCGGCTCCTCCGTATTCACGCGGCTCCTGGCGCGGGGTTGTC
+
CCCCCGGGGGGGGGGGGGFGGGGGGGGGGGDGGGGGGGGFGFFGGGGGGGGGGGGGGGGGGGFGGGGGGGGGGCFGGGGGGFFGGGGGGGGGGGGGGGGGGFFGGGGGGGGGGGGGD8?>?>FGGGFFGFFGGFGFF,EED8DCFD=EAG>CD@CFECGEG*:>99CGGF7ACADF6CB@8EGCEFEGFGGBFAF@EGCCCGFEFFFFFF7))038;BC07-(-2-419EB:7:)<>7FE0?227:6.220(,547).),,7((*((..7-(,,6)4(,3(-(-(2301(((0012:(-)
@M02996:162:000000000-B87FG:1:1101:16915:5880 2:N:0:TAGCGCTC+AAGGAGTA
GACTACACGGGGATCTAATCCTGTGTGCTACCCGCACCTTCGCACCTCAGCGTCAATCATCTGCCAGCAACCTGCCTTCGCAATTGGGGTTCTGCCAAATATCTAAAGAGTTCACCGCTACACGTGAAATTCCAGTTGCCCCGCAGAAAGTCAAGACCGGCAGGTCCAAAGGCAGTGCCGGAGAGAAGAACCGGGAATTCACACCGAGCTTGCAGAACGGCCAACAGGCCCTGAACGCCAAAGAAGACGGAACAAGGACGGAACCCAACGGGGACCGGCGGGTGAGGGAACGGGAGGAGAG
+
@@A,6;EEBED+@,B6;C,;EEC;,<C,,,;C6686+8,,49666@,B<?C@88@,,:6,,6<FC6C:@C,,AA8E,,9?6,6449=,48+,9<E?AB==?+;,9,,5@,,9,9,C+1*6=994,9,:9,,4=;@9+6,7+)*=6@)>:=+*,3=,,@8>7C8+5;+,2@,35*9,*509*1=**3.9)417661-(,)*1+.=()6,()*(,;<364),2((((-((-*(-*(.(,3*/-:(..((.*,.--01*,.((,1((*((((-(-((,((((-,((,-,232(-1))***-1((
@M02996:162:000000000-B87FG:1:1101:25502:5880 2:N:0:TAGCGCTC+AAGGAGTA
GACTACTCGGGTATCTAATCCTGTTTGATACCCATGCTTTCGTGCCTGAGCGTCAGATGATCTCTGGACAGCTGCCTTCGCAATCGGTGTTCTGTGACATATCTAAGCATTTCACCGCTACACATCACATTCCGCCATCCTCGACATCTCTCAAGGGGACCAGTATCAATGGCAGTTCTCATGTTGAGCATGAGAATTTCACCGCTGACTTAATCCTCCGCCTGCGCACCCTTTAAACCCAATAAATCCGGATAACGCTCGGGTCCGCCGTATTACCGCGGCTGCTGGCACGGAGTTAGC
+
CCCCCFGGGGFGGGGGGGGFGFGGFGGGGEACFFGGGGGGGGGGGFEGFGGGGGGGGGGGGGGGGGGFGGGGGFGGGGGGGGGGGGCFGGGFGGGGEFFG9<EFGGGGGGFFFFFGG59CDFGGGGGGFFFA9FC?CCDFG>>==+:FFGFFGGGGGGGDEGDFGFGGGF8DCDDDFGEC9E@AE99?8=DDFFFCEFACEFFDAEFFFFG*86;BCAF8@589=@>=AEFFG::*>3??853>9958*2);?:77((/,.::@D<0(-,--(.6))(--(4,403046?)40)22;)-.
@M02996:162:000000000-B87FG:1:1101:16924:5895 2:N:0:TAGCGCTC+AAGGAGTA
GACTACACGGGGATCTAATCCTGTTTGATGCCCGCGCCGTCGCACCTCAGCGTCAATCATCTGCCGGCAACGTGCCTTCGCCATCGGGGGTCTGCCAAATATCTACAGATTTCACCGCTACACGTGGAATGCCAGTTGCCCGGCAGAAACGCTAGGCCGGCAGATCACAATGCAGATCCGGGGTGAAGCACCGGGAGGTCACACCAAGCATGCAGAACGGCCAACATGCCCGAAACGCCCAAGAAAGCCGAAAAAGGCACGAAACAGACGGGGAAGCGCGGCAGGTGGGAGGGGAGAGAGG
+
@@-,8CEFEDD+@,<,@C,6,C@,,6C,,,<6C-8+78++877+8@,A@?CB,,@,,96@,,AED+87=C,+:?7,,,@A,,84,6=+4+++6,=,A:=8=+7+65,,>6,3,3,,+:*==B<86=+B3,,,D9<5?>7375*C7E)30*3)*43,,=*5:C9*,2*,26+296?+2*);**1**2.1)3=8@3C>(*)(,2-8()4,,)2))/49:>),2,(.(,(.)+.4)(-,,(**,4(3;(((*(.(-04*-(..(*(-)((..-(-((,(.4(-(7(-((.((((-))***(-(-
@M02996:162:000000000-B87FG:1:1101:26636:5896 2:N:0:TAGCGCTC+AAGGAGTA
GAGGAAAAGGGGAGAGAAGAATGATTACTCCAAAAAAGATCGAGCCTCAGCGTCAGTCTAAGGAAAGGAAAGCGCCTGTGAAAGAGGGGGGAGGAGGAATATATAAGCATTTCACCGCTACACTCGGAATTCCGCTTACTGCTCCTGCACTCTAGCATAAAACAGGAAAAAGTAGGGCAAAAGTTAAGCCCCGGGCTTTCACTTCCAATGGGGGAGTAGGGCACAAAGACCTTTACACCCAGTAAACACGGATCACGCAGTAGAGAGAAGGAGGAAGGGAGAACCTGGCACGTAGTTAGC
+
8--86=,,@;@7+888,CA,,,;,6<,;<<<6666,78,;;:8:BCFGGGGGFGGGGG99,<9,,,99,8,,988889,9,6,,4966:43+6>:+53,,,+3533,7,7<77@FFGFEGDF,56*6166666<=GGG62+0442?@EAFFFCDG,0+++5+)*052*0*88+1:3)*,)***232.:4FF<FBG>95FAAG<AF*)-)002(0,0(/*.*(((,((.,*..2...6-2:12(4*)))*-0((.(*.((-(2.)0)-((.,1.((((-,,(-,)(,.(..)())/*3)-6
@M02996:162:000000000-B87FG:1:1101:17402:5989 2:N:0:TAGCGCTC+AAGGAGTA
GACGACTGGGGGATCTAATCCGGTTTGCTGCCCACGCTTGCGAGCCTCAGCGGCAGTTATCGTCCAGTAAGCCGCCTTCGCCACTGGGGGTCCTCCTAATATCTACGCAGTTCACCGCTACACGAGGAAGGCCACGTACCCCTCCGACACGATAGGTCGACAGGTTCCAAGGCAGGACCGGGGGGGAGACCCGGGCGGTCACAGCAGACTTGCCGGACCGCCGGGGCTCCCGGGACACCCAGGAAAGCAGGAGAACGAGGGGACCAAGCGAATGACGGCGGCTGCGGGGACGGAGGGAGCG
+
A@-,8@6@@CD+@8B,;6,;C+6+6-8?,,,6,;,7+8,,:8@@@+,B<?@@+7@B9<C,CF,AF@E,??FFFE7C,,498,4@=9=,=+++9,>?,?=,8=,36C>@8++4,6,:=8*=+@3+@FD:3,+,3@@+5DC6C9*<*@8*9**)419,,5@:8C/84*461=,8//?*8F(588C**/-7(2C?BDG>(*)-4+6)37<:4)*-59453))-2--,(-(-(*-()(-(-(+*-4(-.,(3*.)-(0.*-,((,)--*((((-(((,.4((-,,(,,--31((-,../**41,-
@M02996:162:000000000-B87FG:1:1101:19968:5990 2:N:0:TAGCGCTC+AAGGAGTA
GACTACACGGGTATCGAATCCTGTGTGATACCCGCACTGTCGAGCATCAGCGGCAGGAACACCCCAGTGGACTGCCTTCGCAATCGGAGGTCTGCATGATAGCGAAGCATTTCAGCGCTACACCAGGAATTCCAGCCACCGCGTGTGCACGCAAGCCCGACAGGTTCAACGGCGAAAGATGGGGGAGCCACCTGAGTGGACCGCCGACGAAACGGGCCGCCCACGCGCGCCGGAAACCCAATAAAACCGGAGAAGGCGCGCAGACAGCGTAGGACGGAGGCGGCGGGCAAGGAGGGGGCGG
+
@@688CA@@C@+7,6,96;,6C@,,;;A,;;,6@+@++,,,:D@8@,B<=6@++@B+BEEFGECE@C@@@DFDB?,,,9?,8>,@DCB=+,,9,9?5?=,9+4+6@C:84,9,9,<>=*6=9,6D<:>3,,,7@,=?8D,+)*06359+5*)5:C+5CEGC98*4*25+6C>56C*2974;:**=73)(30(0026)7=<(;4,(049>)9:1>:D9)7(*(,,,---(/(,)4442(+*,(.48))(1(.(4.(*,4-3(9((2((,(-(((.)((-,-((,,-,3(,--4).**1(-(4
@M02996:162:000000000-B87FG:1:1101:17420:5998 2:N:0:TAGCGCTC+AAGGAGTA
GACTACTGGGGTATCTAATCCTGTGTGCTCCGCACGCTGTCGAGCCTCAGCGGCAGGTATCGACCAGTAAGCCGCCTACGCCACTGGTGTTCCGCCTAATATCTACGCAGATCACCGCTACACGAGGAAGGCCACTTACCCCTCCGACACTCTAGTTCGACAGGTTCCAATGCAGTACCGGGGTTGAGCCCCGGGCTGTCACATCAGACGTGCCGGACCGCCTGCGCTCCCTTTACACCCAGTAAATGCGGATAACGCATGCACCCTACGGATTGCCGAGGCGGCCGGCACGGATAGAAG
+
A@-A8CCAAED+@6@@66;;6CC6,6C;,,;,6@7@@,,,,:D@@:8F<BCB++6@+CF9FF,8@BCFDCFGF=FE,,4@>@=CDCC:?,,,9+@C:=E9E98C>ADBC++,944,65*06=4+@F@+A,+,@DFDFDFGCD*@DGA79=0)75<,2@:FGG8*20:,5DAA8BG7BFCECC/4*17C;,=4B>DF(*8;/;C)/+7.4)1,(84)-5)4*4(-.90--*(.*).-5),*4:::4.6)2-0(,0)*-((--2))*(((.-(,((().4,(39(41,-2,((,))**+-))
@M02996:162:000000000-B87FG:1:1101:19954:6001 2:N:0:TAGCGCTC+AAGGAGTA
GACTACACGGGGATCGAATCCTGTGGGAGACCGGCACTTGCGAGCATCAGCGGCAGGAACACCCCAGTGGACTGCCGTCGCAATCGGAGGGCTGCATGATATCGAAGCATATCACCGCTACACCAGGAAGGCCAGCCACCTCGTGTGCACTCAAGCCCGACAGGGTCAACGGCGACAGATGGAGGAGCAACCGGATGTGACGGCGGACGAAACGGGCGGCCGACGCGCCCGGAAAACCAAAGAAAACGGGAAAAGGAGAGAAGGCACCGTAGGAGCGCGGCGGCAGGGACGAAGGGAGGCG
+
8<-,6,CCBDC+8,6,6,,,,6;,,-8?,89,+6+6+,,,,7@@+:,:6<9@++7C+BFFGGG7F@B6C@FE,=44+8+8+4=+@=:F=+++,+@<,8=,7+,+6AC=3,,,,3,368*0698@B<:=:,+,35+=CF?,+:**34:7+3+)6>;>*4@E*77**)2492C5*0:/88@+3:*=</31(:=1).9(,+1:6*37(;>96)9-(88>0)5(2,242-(((*-()(-,,-+1.(54.(.(/,0(..(/.((-(0.(*(.(-(,-(5((,,(2((,-(41((--().2**,(.4
@M02996:162:000000000-B87FG:1:1101:6030:6005 2:N:0:TAGCGCTC+AAGGAGTA
GACTACCCGGGTATCTAATCCTGTTTGCTACCCGCACTTTCGAGCATGAGCGTCGATAAGTCCCCAGCAAGCTGCCTTCGCCATCGGTGTTCTTCCTGATCTCTACGCATTCCACCGCTACACCAGGAATTCCGCTTGCCCCTGAACGATCCAAGAGAAACAGTCCAGTCTGCAGGTCCGGGGTTGGGCCCCGGTATTGTACAGACTGCTTGCATCTCCGCCTGCGCTCCCTTTACTCCCAGTGATTCCGACCAACGCTTGCCCCCCTCGTATTACGGCGGCTGCTGGCCCGAAGTTTGC
+
CCCCCGAFGGGGEGGGGCFGGGFGGGGGGCFFFGGGGGGGGGGGGGGGGGGGGGGDGFGGGGGFGGGGGFFFFGGGGGGGG:FCFGBFGGGGFGFDDFFDFFGGGGGGGGFF9EDGG=EGDGG,=FGFFF8B@E=CCGG?FDDGFFE,0+3:=3=:E?EDGGDFGFGGGGDFGFGGFG8@GE>EFGADB?EA;BDFFGFFCF*>>4>@DFGEF4?+);7:E2/60.(,4B;7:2-6))3/40,.*6<:738(-7(*(---(/(.17B0,,((,()--(((-442:?B::0((0)/2<<)6
@M02996:162:000000000-B87FG:1:1101:4341:6010 2:N:0:TAGCGCTC+AAGGAGTA
GACTACACGGGTATCTAATCCTGTTTGCTCCCCACGCTTTCGTACCTCAGTGTCAGTTACAGTCCAGAAAGTCGCCTTCGCCACTGGTGTTCCTCCTAATATCTACGCATTTCACCGCTACACTAGGAATTCCACTTTCCCCTCCTGCACTCAAGTCTTGCAGTTCGTAAGGCTCGCCGGAGTTAAGCCCCGGGCTTTCACCTTACGCTTACACAACCACCTACGTACCTTTTACGCCCAATCATTCCTGATAACCCTCCCCCCCCACGTCTCACCGCGGCCGCTGGCACGTAGTTTGCC
+
CCCCCGGGGGGGCFFGECEFGGGGGFGGGGFGGGGGGGGGGGGGGGGGGGGGGGGGGGFFGGGGGGGGGGGGG@FGEGGGGGGGGGEFGFEGFFGGFGGGE?DFDEFEG6BEFGGGG>DCCEBDFCFFGFFGGGGGGCEDG=FGGC)FDF85,@DAFFGGGFFGGFDGGGGFFDDC>8@9++4,3;*<)@@>?B>2)@0*/<=4;AB2564>>*8?DE:847064888(+)/;9E;1(C;0((/17).+)+/)+,*,(((-9471(-,-(,.()..-(,,((((((,(.2(,00*2+.))
@M02996:162:000000000-B87FG:1:1101:6048:6011 2:N:0:TAGCGCTC+AAGGAGTA
GACTACCCGGGTATCTAATCCTGTTTGCTACCCGCACTTTCGAGCATGAGCGTCGATAAGTCCCCAGCAAGCTGCCTTCGCCATCGGTGTTCTTCCTGATCTCTACGCATTCCACCGCTACACCAGGAATTCCGCTTGCCCCTGAACTATCCAAGAGAAACAGTCCAGTCTGCAGGTCCGGGGTTGGGCCCCGGTATTTGACAGACTGCTTGCATCTCCGCCTGCGCTCCCTTTACGCCCAGTGATTCCGAACCACGCTTGCCCCCCTCGTATTACCGCCGCTGCTGGTACGAATTTTGC
+
CCCCCGGGGGGGGGGGFGCGGGGGGGGFGFFGGGGGGDGFGEGGFEGFEEGGGGGGGGECFGGGGGGGGGGGGEFGGGGGGGGGGGEGGGGGGGGGGGGGG7DDEFCGEEE;FDFGG@5=DEFCGGGGGGGGGGGGDGGDFD?DFFEAF9F8FE?8DC?ECGFCDDGGGFGFCFG9678?CE*;79=C=C>>>4822,+**5*0>A33>FFEF=5;4;:.*,//160,6:=3D344:(:80.54*66625746)(/((--(*(.90324(-,25.4)(((-,(,4?:>(-46))*23-64
@M02996:162:000000000-B87FG:1:1101:4327:6021 2:N:0:TAGCGCTC+AAGGAGTA
GACTACACGGGTATCTAATCCTGTTTGCTCCCCACGCTTTCGTACCTCAGTGTCAGTTACAGTCCAGAAAGTCGCCTTCGCCACTGGTGTTCCTCCTAATATCTACGCATTTCACCGCTACACTAGGAATTCCACTTTCCCCTCCTGCACTCAAGTCTTGCAGTTCGTAAGGCTCGCCGGAGTTAAGCCCCGGGCTTTCACCTTACGCTTACAAAACCACCTACGTACTCTTTACGCCCAATAGTTCCTGATCACGTCCCGCCCCTTCTTATTACCGCCGCCGCTGGCCAGTAGTTTGCCG
+
CCCCCGGGGGGGGGGGGFFGGGGGGGGGGGGGGGGGGGGGGGGGGGGGGGGGGGGGGGGGGGGGGGGFGGGGGGGGFGGGGGGGFF@F@FFGEGGGGGGGGDFGGGGG6EEGGGGGG8?=DFGFGGGGEFDFGGFGGAFEFDFGDFEFFGFFG@DGGGGGGG5C;FCEGDGFCFGGFGF>CC+@9=AD@GGFFFGFFF>>A?BEFFFD9?CEBF=6>:*(7-0746486F3;:<C(2(<*(6))16).+11.);:1(--(-9>9D((.-.-44)..-((4((--,4(((((5/*+0+)5)(
@M02996:162:000000000-B87FG:1:1101:6039:6028 2:N:0:TAGCGCTC+AAGGAGTA
GACTACCCGGGTATCTAATCCTGTTTGCTACCCTCACTTTCGAGCATCAGCGTCAATAAGTCCCCAGCAAGCTGCCTTCGCCATCGGTGTTCCTCCTAATCTCTACGCATTTCACCGCTACACCAGGAATTCCGCTTGCCCCTGAACCACTCAAGACAAACAGTCCACTCTGCAGTACGGGGTTTAGGCCCCGTTATTGGCTCCACTCCTTGCATCTCCCCCAGATCCCCCTTTCCGCCCACATATCCCGAACACCCCCTGCACCCACTGTATTCCCACGGCTGCTGGCCGGCAGTTTGC
+
CCCCCG8FGGGGGGGGFDFFG,CFFGGFG9<FF-,,CFFGGGF8:@@,,=E:@F,,<,C,<66AEGG8FCGF,=FGGGGGGGG7=CFFGGGG,?EG,,9A:?FFEFGG8C=,9EFFG8@CCEF4+A?DFC8>B88CD+4D+=?+048+305:38==,,6,8@8<20D,+6,+9+06+6)<>64:++5+1<C5**;:5F30),)))3*))4+:4F<+*=0-=/((-00*066(9/)),/1=1(()/955*/).::01(-(-4F0:42,(()-))).),.,-(((((,.((.(()0*22)-)
@M02996:162:000000000-B87FG:1:1101:6064:6041 2:N:0:TAGCGCTC+AAGGAGTA
GACTACACGGGTATCTAATCCCGTTTGCTCCCCTGGCTTTCGCATCTCAGCGTCAGACACAGTCCAGAAAGGCGCCTTCGCCACTGGTGTTCCTCCCAATATCTACGCATTTCACCGCTACACTGGGAATTCCCCTTTCCTCTCCTGCACTCTAGTCATCCAGTATCCAGAGCCATACGGGGTTGAGCCCCGCATTTTCACTCCAGACTTAGAAAACCGCCTACATGCGCTTTACGCCCAATACATCCGGACAACGCTCGCCCCCTACCTATTACCGCTGCTGTTGGTCCGTGGTTGCGCG
+
CCCCCGGGGGGGGGGGGFGGGGGGGGGGGDFGGGGGGGGGGEGG:BFFFFGGEGGGCFGGGGGGGGGEGGGGGGGGGGGGGGGGGGGGGGGGFGGGGGGGGFGGGGGGEEGFFEFGGADGGEFFGGGFFGGDE@EGGFFFG9DFGFEFFGBDFF?EGGGGGGDEFFGGG?GFFFGCFGFEEEGCEFEC@CEAEFG)*@AEE,:BEAE@E@CCEF?FB?C5/59:(@53(;(;FC463(43?@;)*))/7(5(()(/((-(,7((1,43())..).)-3(,())))).-.)-(08;/2((((
@M02996:162:000000000-B87FG:1:1101:10484:6046 2:N:0:TAGCGCTC+AAGGAGTA
GACTACTCGGGGATCGAATCCTGTGTGCTACCCGCACGTTCGAGCATCAGCGTCGATGAGTCCCCAGCAGGCTGCCGACGCCATCGGTGGACTTCATGAGCTCTACGCATTCCACCGCTACACCAGGAATTCCGCCTGCCCCGGAACGATCCAAGAGACACAGGACAGGCGGCAGGTCCGGGGTGGGGGCGCGGGAGGGGAGAGACGGCAGGCGGCTCCGCCGAGGATGCCGTTACGGGCAGTGAGACCGAAAAACGGCTGAACCAACGGAGTGGAGGGGGGTGGAGGCACGAAGGGGGCG
+
@@-88C6CBCC+6,,,665,;6;,,;;,,,6,;7+8++,,,8@;,+,,6=@@,,6:,<C<,,BEF8BC6CFFE?8,+++@++8,@6=+8++,9,4,95@,,+,+4<9@6++9,95,68*=04,,@FD@3,,,76A+6@@,=3*=?E9+0+*)@;C@>9EFF?@,,9C9*>*8*/:E6*/:88C**/1)(**-855;,*.(-*(((0(,-)1,(.(0()*-*,(-(((.(*,-*(((-(*/--(.0,))*-0((.,/-(,(-*../((((-((-,()(,((((-((,(,(-(-))**/(-,(
@M02996:162:000000000-B87FG:1:1101:6053:6055 2:N:0:TAGCGCTC+AAGGAGTA
GACTACACGGGTATCTAATCCCGTTTGCTCCCCTGGCTTTCGCATCTCAGCGTCAGACACAGTCCAGAAAGGCGCCTTCGCCACTGGTGTTCCTCCCAATATCTACGCATTTCACCGCTACACTGGGAATTCCCCTTTCCTCTCCTGCACTCTAGTCATCCAGTATCCAGAGCCATACGGGGTTGAGCCCCGCATTTTCGCTCCAGACTTAGAAAACCGCCTACCTGCGCTTTACGGCCAATCAGTCCGGACAACGCTCGCCACCTCTGTATTACCGCGGCTGCTCGCAAGAAGTACGCC
+
CCCCCGFGEGGFFFGGGCGGGGGGGGGGGGFGGF8DFGGFGGGG@FEGFEGGFFEC;FF<FGGFGCCGGGFCECGGGGGGGEFGGFFEFGEFGGGGGFFGGFFFFFDFG6:EEFEFG>5=>EG;FGGGCG8EC?EGC?DFFE@DFFEGDF5DF=9FG,=EFGFF,+?C=,9DFFGF5FDFGE77C:5D59>8BE*8AEF))*)/6*:759BCEF*;5??(45(((/7@@G6@*.76(.=*=8(50.6,*(0-().),(((-1(-9(())).).-.---(42((,.)--(((()0<+0,(-
@M02996:162:000000000-B87FG:1:1101:6073:6058 2:N:0:TAGCGCTC+AAGGATTA
GACTACACGGGTATCTAATCCCGTTTGCTCCCCTGGCTTTCGCACCTCAGCGTCAGACACAGTCCAGAAAGGCGCCTTCGCCACTGGTGTTCCTCCCAATATCTACGCATTTCACCGCTACACTGGGAATTCCCCTTTCCTCTCCTGCACTCTAGTCATCCAGTCTCCACAGCCATACGGGGTTGAGCCCCGCATTTTCACCCCATACTTAGAAAACCGCCTACATGCTCTTTACGCCCAATAACTTCGGAACACGCTCGCCACCTCCGTCTTCCCGCCGCTGCTTGCCAGTAGTTAGCCG
+
CCCCCFFFGEGGDFFGGFFGGCEFEEF9F,6CB@C,CFGDGEE@+7,;CFGGCCGE,EFGFGFE<@<EFFG=4=CFFGGGG::C88FE,FCFFGFFG8EFFFGD;?8:CCFDFEFFG>BGD,F;E,A<FGGFF=DF+6@ECE7D=,8FFFFDEB+C=:DGGCDC,===D,6@8*62++:*5@44+==G@>E=?>C)*@BAE,)75*076=D44+4;B?)0=2(//9)6)5.7:))/89<E(53)*7)1//.((0./-((,-1-2C1(.,4..3)).-4(76(,().4,.6))*02306),(
@M02996:162:000000000-B87FG:1:1101:18162:6062 2:N:0:TAGCGCTC+AAGGAGTT
GACTACTGGGGGATCGAATCCTGTGTGCTCCCCACGCTTTCGAGCCTCAACGTCAGGTACAGTCCAGTAAGCCGCCTTCGCCACTGGTGGGCCTCCTAATATCTACGCAGTTCACCGCTACACGAGGAATGCCACTTACCGCGCCTGCACGCTAGCTAAACAGGTTCCAAAGCAGGTCCAGGGGTGAGCCCCGGGAGGTCACTGCAGACGTGCTGGGCCGGCAACGCGCCCGTGACACCCAGAAAATGGGGAAAACGCGTGCCCCCAACGGAGAACAGAGGGGACGGGAGCGGGGGGAGGG
+
@@-66=;@ACD+@,,,86,,C,;,,-;E,,,,,;+@+,,,;8FC67,;6=;@,,8@,<EFFG<CEDCC<AFFGC@:,,9A,64@,=A,:,+,@,9<<=;492,+95@86++9,4,,88*6644+@FC@A,,,7=9++D8B+1*6?+:@0=5=+49>,@E:8:@349+,2@EA,9D*0;5;BCE**35;41D@DBGF(*)(.+)).2=45)*((0))/)1./-(((-7(,*-9/(((.)+*(,(,71.)*.5-(..*---,-*-(/,(((--,-(,,,((.,(,(-((-(((-))/**-1(,
@M02996:162:000000000-B87FG:1:1101:21998:6078 2:N:0:TAGCGCTC+AAGGAGTA
GACTACCCGGGTATCTAATCCTGTTTGATACCCACGCTTTCGTGCCTCAGCGTCAGTTGTATCCTAGTAAGCTGCCTTCGCAATCGGGGTTCTGTGACATATCTAAGCATTTCACCGCGACACGGCACATTCCGCCTACCGCGTTGACACTCAAGAACGCCAGGTTCAACGGCTCGGTATAGGTGAGCAACACAATTGGACCGCGGACGAAACATCCCGCCTACGCAACCGGAAAACCCAAAAAAACGGGAGAACGACCGAAGCCTCCGAAGTACCAGGGCGGCGGGCACGGAGGAAGGCG
+
BC@<@EEFEGD+@,@,;@,@C@@6CCEFFD@@,CCB@@,,,8EDB@@FDDEEB,@E<CF<F9FFEFCC@CFGGDFD,,9C@EB4DEDED6+,@ECAFF=94+4,=F9:@,,9,95,>=*===4C+>=@=,,,@DECCEFD+:@+++3,4=*0@>=FGGGDCC8+23@CDEGDC*;CE*:*5>,,?:53*408?FG*1,67=6>91>B>()289F2):459:(802-,(-*((),-44:+;,,.45(4(/17(45)7((--(1(-*((.,(--(.-)))(-.-(((-12-,-()0***(((-
@M02996:162:000000000-B87FG:1:1101:14667:6110 2:N:0:TAGCGCTC+AAGGAGTA
GACTACCGGGGGAGCGAATCCTGTTTGATCCCCACGCTGTCGTGCATCAGCGTCAGTCGCGTCCTCGCCAGCTGCCTTCGCGATCGGTGTTCTGTGTCATATCTATGCAGTTCACCGCTACAGGACAAATGCCGCCGGCGCCGGACGGACGCAAGGCCAACAGGATCAACGGCAGCCTCCCGGGGGAGCCGGGAGAGGTCAACGCTGACGTAGCGGGCCGCCTACGCACGCGGTAAACCCAAAGAATCCGGACAACGCGAGCAACCTCCGGAGGACCGGGGCAGCGAGGACGGGGGGCGGG
+
@@688C;6@CD+@+@+76@,C6@,,6;F,,;,,@C:7,,,5:988,,:9?CB,,66,:B=F7@F,,8C+?FGGFEF,,@?=:C7DED+?++,7C,5,<A,7+76>,65>,,9,85,>)3===33DD=8@,,,4:@DGG58C2@))=5F>D.1C8C<:5F=@=;*22*202;5*5<*704)*/:**/-7(/:0@:)4(*0(.+.:9)41:)/-()-7(0)-*,(((-(13*,-)4((.4,*(-((0.))*-.4-.,*-((--)-(*(((.-((((-(-(((((,,--(,(((-))*2*(,(,
@M02996:162:000000000-B87FG:1:1101:19520:6122 2:N:0:TAGCGCTC+AAGGAGTA
GACTACAAGGGTATCTAATCCTGTTTGATACCCACGCTGTCGAGCATCAACGGCAGTGATCGCCCAGTGAGCCGCCTTCGCAACCGGAGGTCCGCACAATATCTAAGCAGTTCACCGCTACACTGGGAATTCCACCCACCTCGCGGACACGCAAGCCAGGCAGGTTCAAAAGCAGAACAGGAGGGAAGGCGCGGACGGGAGCGCCAGACGAGCGGGGCCGGCGAGGGCCCGGGAAAACCGAGGAAACCGGGAAAAGGCGGGCCACCGCAGAGAGCGGAGGGCTGAGGGGGGGAGGGGAGCG
+
@@A@@CCFEFD-;,6,;<5<<,;,,6;;,,;,;-66+,,8,CFCB+,BC,C@+8@B;,C<69,,B@CCC,,A:>@=,,=A88++@@C+>+,,,+@@=+9,42=+9,@49,,,,9,,88*004,,4A:=:4,,@C6+=E8C+1*6+80@0=*:+4;>@??*8>8*4/=7=D,9;**1**(2,,4*42(*(,36>5)((*.4(/,(-)-(-))(()(033),*,-4(-(-(*(4)(,(((+*-2(4>2((),)--0.*((((()((1(.((-((((((--((,(,-..8((((,).***-((4
@M02996:162:000000000-B87FG:1:1101:18423:6277 2:N:0:TAGCGCTC+AAGGAGTA
GACTACTAGGGTATCTAATCCTGTTTGATACCCGCACCTTCGAGCTTCAGCGGCAGTAGCGGCCCAGCAGGCTGCCTTCGCAATCGGAGGACTGCGTCATATCTATGCAGATCACCGCTACACGACGAAGTCCACCTGCCGCGTACGCACTCAAGAACACCAGGTTCAACGGCAGTGCAGACGGTGAGCGACTACAGTGCAGAGCTGACTTGACATCCCGCCGACGCTCCCGTGAAAACCAAGAAAGCCGGAGAACGCGCGGACCCGCCGGAAGACCGCGGCAGATGGAGCGGGGGTGGCG
+
A@<,8CCEFFF-@,@,;@,,CEC;,<CE@E@6<@8@7F,,,:DD86,C@EFE+@@C,CFGGGG@FEFGFDGGEBFC,,49,BC,DD@FC+,,9,@?88=,9+,+959<=,,,,>,,68*0=EAEEGEEE++,3=E?6DEE+00+=C>@?D*)DEDGFGGFGD@*43;EC,*318D,/+@=BB:**167;EC@):4=),+1<+9=@/6=(++//66*)09-24(-,49(-*4(1(--5)2;3:4?:<:0C-.7(042--,-(14()-(-7-,-(-41(((,(,(--))..(4(5)1*1((((
@M02996:162:000000000-B87FG:1:1101:18401:6280 2:N:0:TAGCGCTC+AAGGAGTA
GACTACTAGGGGATCTAATCCTGTTTGATACCCGCACCGTCGAGCGTCAGCGTCAGTAGCGGCCCAGCAGGCTGCCTTCGCAATCGGAGTTCTTCGTCATATCTATGCATTTCACCGCTACACGACGAATTCCACCTGCCTCGTACGCACTCAAGAACACCAGGTTCAACTGCAGTGCAGACGGGGAGCGACTACATATCAAAGCTGACTGGACAGCCCGCCTACGCTCCCGTTAAACCCAAGAAATCCGGATAACGATCGGATCCTCCGGATGACAGCGGCTGCGGGCACGGGGGGAGCG
+
@@A,8C;FCFF+88@,<<,6E,;,;<CE@EE@8@6@:F+;@@C@868B@?;B,8@CCFGGGGG=FCFGFFGG@C=F,,@?=B=4DDCC@+,,9,C=98?4924+9<9CC,,,,95F=50==CAEGGCCC,+8>EF?6FG,+:*==FA@AG*)DCFGGGGGGG=*43;:D;,3:9F7@FEFE>:*1/575CEF)0>@),157+74:*6<@6+,8F;)()1.24(44:>,3:((/.-4>A,C2:::?:662-5:(09*-(,,-14,18).4-(---.4)5(,09(,,-31,((-.)**14,((
@M02996:162:000000000-B87FG:1:1101:5053:6287 2:N:0:TAGCGCTC+AAGGAGTA
GACTACAGGGGTATCTAATCCTGTTTGCTCCCCACGCTTTCGAGCCTCAACGTCAGTTATCGTCCAGTAAGCCGCCTTCGCCACTGGTGTTCCTCCTAATATCTACGCATTTCACCGCTACACTAGGAATTCCACTTACCTCTCCGATACTCTAGCTTGACAGTTCCAAATGCAGTTCAGGAGTTGAGCCCCCGCATTTCACATCTGGCTTGCCATGCCGTCTGCGCTCCCTTTACACCCAGTAAATCCGGATAACGCTTGCCCCATACGTATTACAGCGGCTTCTGGCACGTATTTTGC
+
CCCCCGGGGGGGGGGGGFFGGEGGGAFFGDEGGECGGCEGGFDEEEGGGDGGGGGGGGGFEGGGGGGGGGAFGGGGGGGGGGGGG?DFCGGFFGGCGFGGGFGGGGGGGEGGGGGGG:@DDEF;EFEGGGGGGGGFFFFG?9FGGE)+<CFFAEFG8A=FDFBF:9FFGGG?8D=A;FFFG?EFGGEGFGGFFEG5>FFEEGE*03>CBFGA=FF>6;;6460>C>2(6C?DF;FFEFFG@@491<7?;:5<(0)9/----1()9(.(,4..6:.--))((-,(.62)31>:0)+33))3
@M02996:162:000000000-B87FG:1:1101:5066:6304 2:N:0:TAGCGCTC+AAGGAGTA
GACTACAGGGGTATCTAATCCTGTTTGCTCCCCACGCTTTCGAGCCTCAACGTCAGTTATCGTCCAGTAAGCCGCCTTCGCCACTGGTGTTCCTCCTAATCTCTACGCATTTCACCGCTACACTAGGAATTCCACTTACCTCTCCGATACTCTAGCTTGACATTTCCAAATGCAGTTCAGGAGTTGAGCCCCCGCATTTCACATCTGGCTTGCCATGCCGTCTACGCTCCCTTTACACCCAGTCACTCCGGATCACGCTTGCCCCCTCAGTATTCCCGCGGCTGCAGTACCGTATTTAGC
+
CCCCCEFGGGCG,CFFFA;CFGGGFGCEFFFFBFCDGGGFGEGGGCFGCFGGGGGCFFGGGGGGE,,C,CFEE>CEFFGGGGGGFFEEFEEFF?EGGFFG9<FDFGGGE=BDEAFFD:?DG9EDCFGFFEFGGGGDGGGGFBDF?>5?:DFFACCGGGC8>E*8@9FCFGA7=D7@D9F7,DCDE+;9@A:=BAG9=F=;<@;7316A>AD9DFB>);7(4/((/(/00*58>@EFE<BE(66)+))/88)(/0(*(.(-(1(.94(-((.)-.))),,((-((((..).)()00<+...
@M02996:162:000000000-B87FG:1:1101:24008:6319 2:N:0:TAGCGCTC+AAGGAGTA
GACTACACGGGTATCTAATCCTGTTCGATCCCCACGCTTTCGTGCCTCAGCGTCAATGCAGGCCCGGCGAGCTGCCTTCGCGATCGGGGGTCTGTGGCAGATCTATGCATTTCACCGCTACACGCCACATTCCGCCGGCCTCGACCGCATTCAAGGACACCACGATCAACGGCACTGCGCCGGTTGAGCCGTCGCCTTTCACCGCTGACGTAGAGGCCCGCCGGCACACCCTTTAAACCCAATAACTCCGGCTAACGCGGGCAACCGCCGGAGTACCGGGGCGTCTGGCACGGAGTTAGC
+
CCC8CFGFEED6@8F9CF<CFA@;CCCGGG,;DFFEC7,CFGGGGGGGGGGGGGFFFG@FGGGFEEEF+7>F7<8E,,EFB+87@=CED++@@FC?FED+A+6+@,@,7=EF,,EFG>?CDEGGGGGGGGGGGGGGCEGGD8?DGGAEADECFC:,6,?5B:(*2.;=C9CD5BD*;6(5*:5>ED:48FC:B5)34?FF2C)30>6;:)1-2).)-77-24(,(-14<5--9?A2.3ACB1(49)))2(0(,),9--((-)--/(((-(-(32.:--(4612(42882:D(.0*/*6-4
@M02996:162:000000000-B87FG:1:1101:6120:6319 2:N:0:TAGCGCTC+AAGGAGTA
GACTACAGGGTATCTAATCCTATTTGCTCCCCACGCTTTCGTGCATGAGCGTCAGTCTCTGGCTAGGAAGCCGCCTTCGCCACTGGTGTTCCTCCATATATCTACGCAGTTTACCGCTACACATGGAATTCCACTTCCCTCTCCAGTACTCTAGTCTCCCAGTATTTAAGGCTGTATGGGGTTGAGCCCCACGCTTTCACCTTAAACTTAAAGTACCGCCTGCGCACCCGTTACGCCCCGTAATTCCGGATAACGCTCGCCACCTACGTATTACCGAGGCTGCTGGCACGGAGTTAGCCGG
+
CCCCCFGGGGC<@C,6C,=ECC,CFF,,6;6BCCF@,8,;86CCFFFGFGE@BFFCEFFGGGGGGGGGGGGGG@F4BF==BFGGFD:CBF?CFCEFFF=;9;@3>CCF>BEFCEFEG=5?DE=FGGGGCF,C@DCDGFFDF5DGGG;;?99DFFDGFGFGGGFCFDCFGGFF?D=AFDD?EC>+3?5?DGEA9@D5=>+0:,>@CFE59AGFF9>F;>9:*/))55@@@*8BC(-/36*8/:<(+)///,)/7*,)(---3/420,44.4)(..41(-49(.()).-,33(4)02+06:>-
@M02996:162:000000000-B87FG:1:1101:14033:6322 2:N:0:TAGCGCTC+AAGGAGTA
GACTACTCGGGGATCGAAACCCGGTTGGCGACCCGCACTTGCGAGCAGGAGCGGCGATAAGTCCCCAGCAAGCGGCATACGCCATCGGGGGGCGGCCGGAGCGCGACGCAGTCCACCGCGACACCAGGAATGCCGCTTGCCCCTGACCGCGCCAAGAGAAACAGTCCAGACTGCAGGTCCGGGGGGGGGCCCCGGTAGTGGACAGACAGCGGGCATCGCCGCGGGCGCCCCCTGGACGCCCAGAGAGGCCGAACAACGCGTGCACCCCGCGCATGCACGGGGCGGCGGGCAGGGAGGAGAG
+
BCB8@EFDBCD+@,B,@6F+;B@7+6+4,8768+7+@@+,,,8@CEG,<CB,@+8>:@F:F,C<F<<F=?FFG+:>+8,,4?=F>,8=+>+*3***:*/8*)2)2:C8:8**2<<,;-))11:EFGCC:6+2A+:<5*/*28F*1@(0)))-:87;:CFCGG1:01>07+2)00:C5*5?>CED*1,5-:/(5.5(,**..<7:68,(4))-4)(),0*-24(-,,4-(*,()(((,3**-,.(0,-(*-062)49.-,((14:7,(,213(((,)).,(,(--,3(-216(0)*1211(-
@M02996:162:000000000-B87FG:1:1101:23846:6322 2:N:0:TAGCGCTC+AAGGAGTA
GACTACAAGGGTATCTAATCCTGTTTGCTCCCCACGCTTTCGAGCCTCAGCGTCAGTGATCGTCCAGTAAGCCGCCGTCGCCACTGGTGTTCCTCCTAATATCTACGCATGTCACCGCGACACGAGGAATGCCACTTACCCCTCCGACACGCTAGTTCGACAGGTTCCAAGGCAGTACCGGGGGTGAGCCCCGGGCTTTCACAGCAGACTTGCCGGACCGCCTGCGCTCCCTTTACACCCAGTAAATCCGGATAACGCTGGCACCAGACGGAATACAGGGGCTGGTGGGCAGGAGGGAGGG
+
CCBCCGGGFGD-CCE9@FFAF,@=,6CFACEDFCFC:,,,B@DFFC,EDEFC,BBC6EF<FDBEFCECFFGFFEFG+6C@C?CFF?C:?,,,@,C<<FE,F+=,@9@@C8+9,@,,@>*=>@=+@BCFD4,67D86+@E883*6@C=+:?*1649377ACEG8*4*;7@F,9*9C,=@CDGGG51:6C=:*3A>D91*)6<:A2:>??B):4<@2)7@742,-44>B-(24(2)5-.86C6?:>?B)624.,,06*-,-,-*.,78(3(4(-((..)-(-,((-(.41(((4.02/*-(((
@M02996:162:000000000-B87FG:1:1101:6137:6323 2:N:0:TAGCGCTC+AAGGAGTA
GACTACAGGGTATCGAATCCTAGTTGCTCCCCACGCGTTCGTGCATGAGCGTCAGTCTCTGGCTAGGAAGCCGCCGTCGCCACTGGGGTTCCTCCATATATCTACGCAGTTTACCGCTACACATGGAATTCCACTTCCCTCTCCAGTACTCTAGTCTCCCAGTATTTAAGGCTGTATGGGGTTGAGCCCCACGCTTTCACCTTAAACTTAAAGGACCGCCTGCGCACCCTTTACGCCCAGTAAGTCCGGATCACGCGCGCCACCCACGTATTACCGCGGCTGCTGGCACGTAGTTAGCCGG
+
CCCCCGGGGC;<CF,CE,@F,<,CFFC,CEFCEGFF+@EF@8FGGGGGGGG@8CECFGGGFGGGGGGGGGGGGFG+7@=>CFGGFF,@@F:AEEEFGG9;9?46>FEE=CEFFGFEGB>CDGCGGGGGBF;EFG8=F>FDFBFGGGFG<CDE=DDE8FGGCDECFC9=DGFD,@?:9C@FECCEC>CFCG88AA9>27=E7>7AE@@*9>C@=822689>:6(6:323;*(;+;<D@18;(9))1.6452)-.0-*(-,--91(*-:4-4-5)6<3(944(-1,3(-.5:<(5)+02),-(
@M02996:162:000000000-B87FG:1:1101:23863:6323 2:N:0:TAGCGCTC+AAGGAGTA
GACTACAAGGGTATCTAATCCTGTGTGCTCCCCACGCTTTCGAGCCTCAGCGTCAGTGATCGTCCAGTAAGCCGCCTTCGCCACTGGTGTTCCGCCTAATATCTACGCATTTCACCGCTACACTAGGAATGCCACTTACCCCTCCGACACGCTAGTTCGACAGGTTCCAAGGCAGTACCGGGGTGGAGCCCCGGGCTTTCACATCAGACTTGCCGTACCGCCGGCGCGCCCTTTACACCCAGTAAATCCGGATAAGGCTTGCACCAGACGTAGTACCGCGGCTGCTGGGAGGGAGTGAGCG
+
CCCCCFFGGGG@E,@ECF<EF@@;,<CFACCFGFGEC6,CE@FFBB,FEECC,BFE6FGCFFBFGGDFFFGGGEFF,,DFF:CFC==6=6,9@,@FCEE;E?E,@EEFE=:,C=CC@=*=>@=,@EFGD=,==DF+?EEFCD5C6C=:9C*1@@C8,,AFGEB+6@DFEF,:@?D,BCEDGDG**9<FB9:@DEG@(,;)1396==EF;417;;;)657626(49>;(2:;-*464><C:<:(:7:)6*453(06*.(((-*5<*4(((4(-((...2,41;,--..,(,(4)0*/2.,((
@M02996:162:000000000-B87FG:1:1101:14053:6325 2:N:0:TAGCGCTC+AAGGAGTA
GACTACTCGGGGATCGAAATCCGGTTTGCGACCCGCACTTGCGAGCAGGAGCGGCGATAAGTCCCCAGCAAGCGGCCTGCGCCATCGGGGGGCTTCCGGAGCGCTACGCATTCCACCGCGACACCAGGAATGCCGCTTGCCCCTGACCGAGCCAAGAGAAACAGTCCAGGCGGCAGGTCCGGGGTTGGGCCCCGGTATTGGACAGACGGCTGGCATCGCCGCCGGCGCTCCCTGCACGCCCAGTGAGGCGGAACAACGCTTGCACCCCAGGAATGACGGGGGCTGCGGGCACGAAGGCGGG
+
@BA,@FFFCED+@,D,@@F,CF+@68,8;+88@FBCCF+,,,@CEFF,<FC,@+6>>FGEGAFGGF@FFGGGG+=C88+A=FCG>8=C+@+*31*<C*1:42/8*=:8E8*20<C9C-.)12:ECFECE>+0<CCDC//197F*7A(2)))-:?5;:EFCF?18<?7<C*:)8>DGFC?FEDEC*)-11:;;@;G21**.)<:BBF?(27)4:B4/50*4E9(,3362(2,,*)(.,88:-,4,/6.(9(.765324--((14>F<61((-(.).52(((,(-(410399610)/8*(-,-
@M02996:162:000000000-B87FG:1:1101:6123:6337 2:N:0:TAGCGCTC+AAGGAGTA
GACTACAGGGTATCTAATCCGATTTGCTCCCCACGCTTTCGTGCATGAGCGTCAGTCTCTGGCTAGGAAGCCGCCTTCGCCACTGGTGTTCCTCCATATATCTACGCAGTTTACCGCTACACATGGAATTCCACTTCCCTCTCCAGTACTCTAGTCTCCCAGTATTTAAGGCTGTATGGGGTTGAGCCCCACGCTTTCACCTTAAACGTAAAGGACCGCCTGCGCACCCCTTACGCCCCGTAATTCCGGATAACGCTCGACACCCACGGATTACCGCGGCGGCTGGCACGTAGGTAGCCGG
+
CCCCCGGGGG;@CEA@C,CC+@,B@FE,;;FC@FFF,@CF8;DGGGGGFGG@BFBCCCFGGGGGGGGGGGGGG+C?FFECCGEGFG,9,B<C;CEEFF,;9?96EFGE+@C9FGFCE)9CFGG8EFFF,E,@CAE=F@DDDDFGFGEC<@+;>4?;,=EG8DD<EFFFGGGF=DDGFGDDECEC=D5AC;6=>B>=57+3:45AEFE5:>CBEFDF=@D275(886626*6@<;,2:6*:32(/+.1/1-)4<631-,-,,934)3,4(((-,4)-(43,(-1(,(,(8:((0)3+2.76(
@M02996:162:000000000-B87FG:1:1101:21785:6339 2:N:0:TAGCGCTC+AAGGAGTA
GACTACTAGGGTATCTAATCCTGTTTGCTCCCCGCACCTTCGCACCTCAGCGTCAGTCATCTGCTGGTAACCTGCCTTCGCCATTGGTATTCTTCCAGATATCTACAGATTTCACCCCGACACCTGGAATGCTGATTGCCCCTCAGTGACGCTAGTTATGCAGGTCTCAACGCAATTCCGGAGGTAAGCTCCGGGATTTCACACCAAGCGTGCAAAACCGCCGACATGCCCTTTACGCCCAAGAATTCCGAACAACGCTCGCAAACTACGGGGAACCGCGGCTGCTGGCACGGAAGTAGC
+
BCCABFFFEGF;C<FAEC@EGG@=,<;A@EEFGCFCCG8C<CFECF@EC=CC@BCE;EFEGEFGG@CFFGGGGFAF,AFBFBF7,9<:CC6@;,CFFGFFE+@=EGGFG9,AE;<C@:3==C@D,AAEC,,C,@D?DFFEGD:==F;EFD*1@6=8,@;=>CD,6;3E@E?A+5=6;DDFDCE+@;=?87@=D>D=1,3=E7AB=F@--*/-/@EABF:/4:(692,;@<;.*6)926<8,1(5;).6:,543>:*-(-(-)-()().,-(-((-437(,27-4(442(321)./*3...
@M02996:162:000000000-B87FG:1:1101:21955:6348 2:N:0:TAGCGCTC+AAGGAGTA
GACTACCAGGGTATCTAATCCTGTTTGCTACCCACGCTTTCGCGACTCAGCGTCAATATCGGTCCAGGTCGTCGCCTTCGCCACGAGTGTGCCTCCTGATCTCTACGAATTTCACCGCTACACCAGGAATGCCACGACCCTCTCCCGTATGCGAGTCCCGCAGTCTTAAACGCACGTCCCGAGGTAAGCTCGGGGATGTCACATGTAACGTGCGGAGACCGCCTGCACGCCCTTGACGCCCAGAAAGTCCGAACAACGATTACACCCCCGGAGAGGCGCGGGCGACGGGCACGGGGGTGGG
+
CCCCCGGGGGD6C<F<CDFCGA@C,;CF<EEFEEFC7@,,C@FC+@@FDFFE:CCEEF,EFGFFFGDC6CF=FECE:7EBFFCGGGG8?5,9@,@FACF,A9=8=FEEF,+9,9,C+1*6=@?DFGDFC,,4BFGGDEE6=:9DGF)89=5;+>>+@EFCEE@*<8?@;EF?CBGGFGFDDEE*4;>8>,,0?>DF(*)9<;CC)+9)7)032:(.-574C9,-23828*-15(,-42+2(-.(0.(.2).-8747.-(((1.-*4719(3((((-<(((,,(,(-.1316355*8/4((-
@M02996:162:000000000-B87FG:1:1101:16851:6355 2:N:0:TAGCGCTC+AAGGAGTA
GACTACTGGGGTATCTAATCCTGTTTGCTCCCCACGCTTTCGAGCCTCAACGGCAGTTACAGTCCAGTAAGCCGCCTTCGCCACTGGTGGGCCTCCTAATATCTACGCAGTTCACCGCGACACTAGGAAGGCCACTTACCGCTCCTGCACGCTAGTCAAACAGGTTCCAATGCAGTTCCGGGGGTGGGCCCCGGGCAGTCACACCAGTCGTGCCCGACCGGCGACGCTCCCGGGACACCCAGGAAAGCCGGATAACGCGTGCCCCCGACGGATGACCGCGGCGGCTGGACAGAGGGGAGGG
+
@B@,@CECCFD+@;E,;@@9ECC;,;;;@C,,@EC@+,,,C@FDBF,EDFGC+6@C6CFGGGEFGGDFDFGGGEFC,6=?,B:CDCD6?,+,@,@<<EE,==,,9CD+>++9,9?,88*==C7,@FFCE,+,DFGCDFAD+:*=C,)6:=*063;,@EGFGF8,5*545E,933D,8@@@DDE**12<6C=>DDGF(*0.7+62,).)4)1-3).<9>5-*--4(70-,1(()(-4,4+/(((-5:24*-.2-06*-,---*-.71(--4(,-(()(4,,2((-((--(()-))***(((,
@M02996:162:000000000-B87FG:1:1101:9485:6375 2:N:0:TAGCGCTC+AAGGAGTA
GACTACTAGGGTATCGAATCCTGTTTGCTCCCCGCACCTTCGCACCTCAGCGTCAGGCATCTGCTGGTAACCTGCCTTCGCCATTGGTATTCTTCCAGATATCTACAGATTTCACCCCGACACCTGGAATTCTGATTGCCCCGCAGTGACGCTAGTTATGCAGTTCTCAACGCAGTTCCGGAGTTGAGCTCCGGAATTTCACACCAAGCGTGCAAAACCGCCTACAGGCCCAGTAAGCCCAATAATGCCGAACAACGCTCGCAAACTACGGGGTACCGGGGCTGCTGGCACGAAAAGAGCG
+
@@@,@E<EEFF-C,C,:@<@F9@,,;;F<CC,B@@@+C,,BCFCCF,B@?CC,B@B6CFCFEFG9@CCAEFGGEFF,,E?@B48,9=6A,,,,,9CFFF,?+=9>CCCF,,,4=5:4:*=>C8D,A@EF:,C,9E+6EA@F>*==C8A9@*16=>8,@,=D:D8,?+,6@DBC9D@3CE@>:?1,5;C@,@5@AD>)24*7567)37)/**/(:@==F?643(/64)/(32(*/))1)2*32(/81.7*-599>?*-((--)--1().4-(-(--4),(,,7,4(.,3,,)-)0**+4(.(
@M02996:162:000000000-B87FG:1:1101:10487:6382 2:N:0:TAGCGCTC+AAGGAGTA
GACTACTAGGGTATCGAATCCTGTTTGCTCCCCACACTTTCGTGCCTCAGTGGCAGTATCTGTCCAGAAAGCCGCCTTCGCCACTGGTGGTCCTCCTAATATCTACGCATTTCACCGCTACACTAGGAAGTCCGCTTTCCTCTCCAGAACGCAAGTCACCCAGATCAGGGGGCGAACAATGGTTAAGCCAGTGCCTGAAACCCCATGCTGAGGAAACCACCTACGCACTCTGGACGCCCAAGAATTCGGGATAACGACGGCCACCTACGGAGTACCGCGGATGCAGGCACGGAGGAAGACG
+
BCA@@FFEDFF-C,C,C<@CF9@=,-CF96CCEEC@C,,,58C@@8<@A=,<,8CC,E,C,CCFE<DECFGGGC@=,,=?BB=FF=C,:,64@,CEFFF,@+,,>CDFD,,,495,8=*==@,,@FDED?,,@=ED68,@+1=DGG)C9=3088=3@EGFF=D,6@D,=DGB+3<CBGF59C552C;20C,)3=F*629>>C(/5/-6;8C2=FDF@)>7*,//36;((+))*/(.4-:?6(4?*).(035(4975(((-(9,8C4453(-((.643419((44).,(..3(0.**2...4
@M02996:162:000000000-B87FG:1:1101:16997:6388 2:N:0:TAGCGCTC+AAGGCGTA
GAGTACAGGGGTATCTAATCCTGTTTGCTCCACACACTTGCGTGCCTCAGCGTCAGTAACAGTCCAGAAAGCCGCCTTCGCCACTGGGGTTCTACCAGATATCTACGCATGTCACCGCTACACATGGAGTGCCGCTTGCCGCTCCGGCACTCAAGTAACCCAGGGCAAAGGGCGAACAGTGGTGAAGCCAAGGCCTGTCACCCTCTGCTGAAGAAACAACCAAAGCAGCCCGAAGGCCCAAGAGGCACGGAGAAGGGCGGGCACACAAGAAGGACGAGAGCGGCGGGGAAGAGGGGAACGG
+
BCCC<CFFGDGGEC<,;C<9E,C,,-;,@,,,,;8@,,,,,78@@F,E@=,8,,8B,;@F9,,AEEEC@@CB<>CC,,,9,68C,=A,4++,4,9?<,9,9+,,9<9=4,,9,4,9650=+,,@,5,5,94,9@E6++468=*=C8)+3=DD3,6,,7@=8C0++0@99:@?+*3*@D)13,5*,313)4:5?F*.87)86,7/-8>7</=**+6;()*(1(6(((/(/*,(),((6:+84:,()(((*(0--.(*-((-(/(,*((((((((.,(,((-(-,(-4((((-())*2*(((-
@M02996:162:000000000-B87FG:1:1101:10499:6395 2:N:0:TAGCGCTC+AAGGAGTA
GACTACTAGGGTATCGAATCCTGTGTGCTCCCCACACTGGCGTGCCTCAGTGTCAGGATCTGTCCAGAAAGCCGCCTTCGCCACTGGGGGGCCGCCTAAGATCTACGCAGGTCACCGCGACACTAGGAATTCCGCTTGCCTCTCCAGAACTCAAGTCACCCAGTTCAGGGGGCGAACAAGGGGTAAGCCATGGCCGGAAACCCCAGGCTGAGGAAACCACCGACGCACTCTGGACGCCCAAGAAATCCGGATAACGCTGGCCCCCTACGTAGTACCGCGGACGCTGGCAAGTAGGAGACCG
+
@<8,6CCFGFCFF,B,9<@BF<;;,;;=6,;CFCC;,,,,488@8B,B@=6;,<CE,C,C,CAFEAEFCCFGGE:6,,@AB8:F,=C,=++3B+@FDCC,=997>FB@>**6,4,8485CDC=,4<@<<,,6><E59**2+/);CC(7;FFEFC=7=FGFG53,2;C=;;E>*7CEEGB4>C**/932.C+57>F((8>BFE3<()(41)13:?8<<@F</(4(-(-((+).*60,(-::2(,.)-.(7,.(-9<52((--/43)(-82(.((-5-4-(2((4,(-233)-)*/0+*((--
@M02996:162:000000000-B87FG:1:1101:16992:6406 2:N:0:TAGCGCTC+AAGGAGTA
GATTACAGGGGTATCTAATCCTGTTTGCTCCCCACACTTTCGTGCCTCAGGGTCAGTAACAGTCCAGAAAGCCGCCTTCGCCACTGGTGTGCTTCCAGATATCTACGCAGTTCACCGCTACACATGGAGTTCCGCGTTCCTCTCCGGCACTCAAGTAACCCAGGTCAAAGGGCTAACAGTGGGGAAGCCAATGCCTGGCACCCTATGCTAAAGAAACCACCGACGCACCCGGAACGCCCAAGAAATACGGAGAACGCGTGCCCCCAACGTAGGACCGCGGGGGCTGGCACGGAGGAAGCCG
+
BBC@CFFGGGGEG,6,<<5<,C@,,<6F,C,C:CFGG,C,CBC@8B,B@=,;,,;E<,CFEF6AFGF<@DGGGEC=,89BB,?F,=9CEC,,@,CFG,?,A+,,>FD:8+,,94,5=>*===EF8C@5=,,,9@C++6@>+33=D+)8@CFFC8?3@EFDG883638==@DA@*=EFG@?98,+3+84)@E);>D;**;:=;<B=F@EA+=:BFFFD4CBE(0-5(.((1(,),3181*;:24()))-/,0(4)5/4-44:9:0<(-,,81((.5<9((,((-((,-(4)3(00***.(.4
@M02996:162:000000000-B87FG:1:1101:18357:6419 2:N:0:TAGCGCTC+AAGGAGTA
GACTACCGGGGTATCTAATCCTGTTTGCTCCCCACGCTTTCGAGCCTCAACGTCAGTTACAGTCCAGTAAGCCGCCTTCGCCACTGGTGTTCCTCCTAATATGTACGCAGGTCACCGCGACACGAGGAATGCCACTTACCTCGCCTGCACTCTAGCTTGACAGTTTCCAAGGCAGTCCCGGGGTGGTGCCCCGGGTGGGCACATCAGACGGGCCATGCCGTCTACGCTCCCGTTACACCCAGGAAATCCGGAGACGGATTGCCCCCGCCTTATGAGCTCGGCTGCGGGGACGGAGCGAGG
+
CCCCCGGGGGEFGGGGGAFFGCC;,<C;666C@FGGGGGGGEGF@@@FGGGGG8CFGGGGGGGGGGGGGGGGGGF@,8,ACFGGGGGFGCC,95ED,C=,93,6@FGG+++9FEGEC:*6==8+@FC@FD@9DDGGGDA,+:*=C31FDGFEG97,=@,@D,1:@CF,<,,039*@@*:9EGGGFG(10:A2)?D((*)36*,7@6)74)*,.81)59*(2(.,.(1802(-*(-(.),:2:0:5().27)2(7(*(((-(258C(,,(-()-.)))))-(,4((-,4(--,)./**4((
@M02996:162:000000000-B87FG:1:1101:6902:6427 2:N:0:TAGCGCTC+AAGGAGTA
GACTACTAGGGTATCTAATCCTGTTCGATCCCCACGCTTTCGTGCCTCAGCGTCAATGCAGGCCCGGCCAGCTGCCTTCGCTATCGGGGTTCTGTGGCATATCTATGCATTTCACCGCTACACGCCACATTCCGCCGGCCTCGACCGCATTCAAGGACACCAGTATCAACGGCACTGCTCCGGTTGAGCCGTCGCCTTTCACCGCTGACTTAGCGCCCCGCCTGCGCACCCTTTACACCCAATAAATCCGGATAACGCTCGCATACTCCGTATTACCGCGGCTGCTGGCGCGGAGTTAGA
+
CCCCCFGGGGGGGGGGFFGGGGGFGGGGGGGGGGGGGGGFGGGGGGGGGGGGEGGGGGGGGGGGGGGGGGGGGGGGGGGGGC::DEFEFFGGGGGFGGGDC;=@CFFFCGFGFCFGG:?6?EFEGGGGGFFFDGGG86@ED::?+C@FBDBEFEGGGFFGGEC=CFGGCGEFGFGGAG:@CEDECG2C>EEFFDG<<FFCCFF@9>9B;6;4>F;B1717C9(4:9>4(:8(05<)4<@C?:7:*<>>C97?<39G-----1,(*.),4(-((..5>B((,(,,1,4(4((40)2;0.6.
@M02996:162:000000000-B87FG:1:1101:10244:6435 2:N:0:TAGCGCTC+AAGGAGTA
GACTACTCGGGTATCTAATCCTGTTTGCGACCCACGCTTTCGCGCCTCAGCGTCAGTTACTGTCCAGCTAACCGCCTTCGCCACTGGTGTTCTTCCTAATATCTACGCAGTTCACCGCAACACTAGGAGTGCCGTTAGCCTCTCCAGCACTCAAGAACAGCAGGTTCAAAGGCATACACGAAGTGGCGCCGCGTGCTGTCACATCTGACGTGCCGTCCCGCGTACACGCCCGGTACACCCAGTAAATCCGGAGAAAGCTTGCTCCCGACCTATGACCTCGGCTGCTGGGACGGAGGGAGC
+
CCCCCGGGGGGGGGGGGDGGGC@=,;CC+@8CFGGGGGGGGGGD@F7CF?FFG:CFFFFFGGGGGEFGGFGGFEF7,49=FFDGGGGGGGE,@EEEAE9,A=,6@FDG6=+C@EGGB:*66=84@F@?4A@,EEGG+6@,+:*=DFDGFGBEB8+C1D8?D88:@DGC9,,*,3:,;?@5BEGG,*)01=*:58C@(,+08,*9>FCC;)*,/)6..)/(/(.-(()(-*-()(--:5,/8256?)-69()-(0.*.(.).1-60(--((-)).64,6)-((31(),.(.(40)2/*-,(
@M02996:162:000000000-B87FG:1:1101:6885:6440 2:N:0:TAGCGCTC+AAGGAGTA
GACTACTAGGGTATCTAATCCTGTTCGATCCCCACGCTTTCGTGCCTCAGCGTCAATGCAGGCCCGGCCAGCTGCCTTCGCTATCGGGGTTCTGTGGCATATCTATGCATTTCACCGCTACACGCCACATTCCGCCGGCCTCGACCGCATTCAAGGACACCAGTATCAACGGCACTGCTCCGGTTGAGCCGTCGCCTTTCACCGCTGACTTAGCGCCCCGCCTGCGCCCCCTTTAAACCCAATAAATCCGGATAACGCTCGCATCCTCCGTATTCCCTGCGCTGCTGGGCCGGGGTTAGC
+
CCCCCFGGGGGGCGGGGFFGGGGFFFGGGGGGGGGGGGGGGGGGGGGGGGGGGGG7FGF@EFD,@@CEGGGGGGGGGGGGE,8CDEF>FGGCDFFGEGFGGFADFGGGGDFGFGGGG:?8CEF+BFEGGEGGGDED+B=BDD06CE9FEDDEFFCF,CEGGGDGAA@AFGGFGFGF*;*;CC;=FC=GFE=6BEDDFGFECFF1;BF05FGC<=:5(7>,24314(6(4C;(7)6<24EG:43:*-.-2()-,7.9-(---7269:252((((.))5))(,(-3()).((((0)22:-,)
@M02996:162:000000000-B87FG:1:1101:6903:6447 2:N:0:TAGCGCTC+AAGGAGTA
GACTACTAGGGTATCTAATCCTGTTCGATCCCCACGCTTTCGTGCCTCAGCGTCAATGCAGGCCCGGCCAGCTGCCTTCGCTATCGGGGTTCTGTGGCATATCTATGCATTTCACCGCTACACGCCACATTCCGCCGGCCTCGACCGCATTCAAGGACACCAGTATCAACGGCACTGCTCCGGTTGAGCCGTCGCCTTTCACCGCTGACTTAGCGCCCCGCCTGCGCCCCCTTTAAACCCCATGAATCCGGATAACGCTCCCATCCTCCGTATTCCACCGCTAGCTGGCACGGGGTTAGC
+
CCCCCFGGFGGG@FGGGGFGGGGGGGGGGGGGDFGCFGGGGGGGGGGGGGGGGGGGGGG9CFECECGGGGFGGAFGGG?,:@=FEE:FEGGCF<E??FFCF<ADG9CFFGFGFFC?C8*+6CE+>=:FFGGGF8ECCE>8DFFDGGFGF>>CF;+>AGGG8:8@BCFCFGC>EADEFG;9FC9?F)008C55;):6(4;>EGE(.2163;;C)=(=9DD9E;6:6((,(23(23:4)5@E(4((16462(0(,))*((,-(1.)74243(-4,,).))(,(-((().(-(.3))***-(.
@M02996:162:000000000-B87FG:1:1101:9885:6456 2:N:0:TAGCGCTC+AAGGAGTA
GACTACTGGGGTATTTAATCCTGTTTGATCCCCGCACTTTCGTGCCTCAGCGTCAATATCGGATTCGTGAGATGCCTTCGCAATCGGTGTTCTGTGTAATATCTAAGCATTTCACCGCTACACGACACATTCCTCCCACGGCATCCGAATTCTAGTCCGGCAGTTTCAACGTGACTTTCCACGTTGAGCGTGGACATTGCACCGCTGACTTGTCAGACCGCCTACGCACCCTTTAAACCCAATAAATCCGGATAACGCTTGCATCCTCCGTATTACCTCGCCTTCTGGGTCGGGTTTGAC
+
CCCCCGGGGGGGGGGGGGGGGGGGGGGGGGFFGGGGGGGFGDFD@B,AEFGGGGCFG,FG,@6CGGGGGFCGGGGGGGGGGEGGG?=FFGEGFGFGGA=FFEGDF,@<EFFGGGGG=:@CCBE+@C=>AF9;FGGGGFDCC89+660+305:FG8F9FCGE+0:@FGC?CC*+*=CFGEF,@CEGG)031@)/3AE3A@=*<>9=A@=>FGFFF?A4?<;E36<8(666C?6FE.)..,31(.40:<AF1)(-049----49<>FFF<1(-41:6<4)-,(,(().))(((,))222())
@M02996:162:000000000-B87FG:1:1101:9863:6468 2:N:0:TAGCGCTC+AAGGAGTA
GACTACTGGGGTATTTAATCCTGTTTGATCCCCGCACTTTCGTGCCTCAGCGTCAATATCGGATTCGTGAGATGCCTTCGCAATCGGTGTTCTGTGTAATATCTAAGCATTTCACCGCTACCCTCCACATTCCTCCCACGGCCTCGCAATTCTAGTCCGGCAGTTTCAACGGCACTTTCCACGTTGAGCGTGGACATTTCACCGCTGACTTGTCCGCCCGCCTACGCACCCTTTGAACCCAATAAATCCGGATAACGCTTGCCTCCTCCATCTTCCCGCCGCTGCTTGCTGTGAGTTGAG
+
CCCCCGFGGGGGGGAFGCFGGGGGGGGGGGGGGDGFGGGGG@;@F,,;FFGGGGEEGAFEE7:,BFGGG8E9BFGGGGGGGGGGEFGGGGGGGGEFGA@EFEGG>C;FFGGGGGGGGA58D,EG+@,9,?EGF@ADDBE+080@=+)63=DDE==FDCC6@@=FCEGFGG>AC*9CF7AF@9CEFGFC814:*/;76FFF?EF)>>@(:A=>;8/)()94>.//6(4/2:;<F@)1)4CE6,3:9)4:7173,)67-(---/()93(4,(-)..).3(((,,-(42-.()).)*+00))(
@M02996:162:000000000-B87FG:1:1101:23994:6479 2:N:0:TAGCGCTC+AAGGAGTA
GACTACTGGGGTATCTAATCCTGTTTGATACCCATGCTTTCGTGCCTGAGCGTCAGATGATCTCTGGACAGCTGCCTTCGCAATCGGTGTTCTGTGACATATCTAAGCATTTCACCGCTACACATCACATTCCGCCATCCTCGACATCTCTCAAGGGGACCAGTATCAATGGCAGTTCTCATGTTGAGCATGAGAATTTCACCGCTGACTTAATCCTCCGCCTGCGCACCCTTTAAACCCAATAAATCCGGATAACGCTCGGGTCCTCCGTATTACCGCGGCTGCTGGCACGGAGTTAGC
+
CCCCCGGGGGGGGGGGGGGGGGGGGGGGGFFGGGGGGGGGGGGGGGGGGGGGGGGGGGGGGGGGGGGGGGGGGGGGGGGGGGGGGFFFGGGGGGGGGGGGGFGGGGGGGGGGGGGGG>?CCFGGFGGGGGGGGGGGGGGGGEDGGGDDFGFFGE?FCEGGGGFGGFGCGFGFGFGGFGBFFGFFGGFFFDFBFB=>=FFEEGEFFB5=CFGFFFEFCBGAC>=BF=A9AEDBFE9E4>FC@DFF*>EE4:)/;5@D/(//.2,/5336:9.238)6A01,1622:4)5??F:885A8))6
@M02996:162:000000000-B87FG:1:1101:12403:6505 2:N:0:TAGCGCTC+AAGGAGTA
GACTACTAGGGTATCTAATCCTGTTTGCTCCCCACGCTTTCGAGCCTCAACGTCAGTTACAGTCCAGTAAGCCGCCTTCGCCACTGGTGTTCCTCCTAATATCTACGCATTTCACCGCTACACTAGGAATTCCGCTTACCTCTCCTGCACTCTAGCTAAACAGTTTCCAAAGCAGTTCCGGGGTTGAGCCCCGGGATTTCACTTCCGACTTGCTTTGCCGTCTACGCTCCCTTTAACACCAGTAAATCCGGATAACGCTTGCTCCCTTCGTTTTCCCGCGGCTCCTGGCACGTATTTAGC
+
CCCCCGGGGGGGGGGGGGGGGGGGGGGGGGFGGGGGGGGGGGGGGGGGGGGGGGGGGFFGGGGGGFFGGGGGGGGGGGGGGGGGGGFCFFEFGGFGGGGGGFGGGGGGGGGGGGGGG>DDGFFFFFGGGGGGGGGGGDGGGEFGGGEGFGFFAEDGG8D8EEDEGFGCF9D:?*=FFGEEGEGGGG8=8EGDA?0)0@FC7>6;B*)/:@D5@=:85BC>/(/-10:7<G?3>@))16CEF;E9FF?.;:>11:<2(----1).0(()(-,((,)522(,304(,(.(4()(0)2<<.62
@M02996:162:000000000-B87FG:1:1101:9702:6507 2:N:0:TAGCGCTC+AAGGAGTA
GACTACCGGGGTATCTAATCCTGTTTGCTCCCCGCACCTTCGCACCTCAGCGTCAGTCATCTGCTGGTAACCTGCCTTCGCCATTGGTATTCTTCCTGATATCTACAGATTTCACCCCTACACCAGGAATTCTGATTGCCCCTCAGTGACTCCAGTTATGCAGTTCTCAACGCAATTTCGGAGTTGAGCTCCGAGATTTCACACCAAGCTTGCAAAACCGCCTACATGCCCTTTACGCCCAATAATTCCGAACAACGCTCGCAACTTACGTGTTACCGCGGCTGCTGGCACGTAATTAGC
+
CCCCCGFGGGGGGGGGGGGGGGGGGGGGGGGGGGGGGGGGGGGGGGGGGGGGGGGGGGEGGGGFFFGGGGGGGGGGGGGGGGGGCFFGGGGGGGGGGGGGGFGGGGGGGGGGGGGGG>FGGGGGGFGEFEGFFGFGGFGEGDFGGCEEBFFFGGGGG;FGFFFFGF@FFFGFG?0AFGFF+6@EFFFGEEFED?D9CFFFCF@ED>DCBFC=999+7?C:;>6@B;*5>C>BD3CE2;FGD2569C??G(2,7B;F(.--4994>BD>>4.458652,-(424,::4:<(5470/236:?
@M02996:162:000000000-B87FG:1:1101:15669:6518 2:N:0:TAGCGCTC+AAGGAGTA
GACTACCAGGGTATCTAATCCTGTTCGATCCCCGCACTTTCGTGCCTCAGCGTCAGTCGCGGCTTGGTGCACTGCCTTCGCGATCGGCGTTCTGTGTGATATCTCTGCATTTCACCGCTACACCACACATTCCATGCACCCCAAACGCACTCTAGCCCCCCAGTTTCCATGGCAGTGCCAAGGTTGAGCCCTGACATTTCACCACCGACTTGAGCTGCCGCCTACCCACCCTTTCAACCCAATCAATCCCAATCACGCTCCGATCCTCCGTTTTACTGCGGCGTCTCGCACGGAGTTAGC
+
CCCCCGFGGGEGFFGGGGGGGGGGGFG=FFFFGGGFFGGFFEGDGGGGGGGGGGGGGG7FFGGG:@FGFFGFEFGGGGGGG7=F@E?BFGGGGFFFFF9FGFGF,CECFGGGGGGGG>>=CEEDBFFGGGGGGEA=D?DEGA>8=>>GFGEFF;DGEFGGE*:8BB@<C>,3DA4E*=8+2>*=<?;*6=FBF)8:<FFF*1>*6)((.:D3)))236;(2.,(.(4)-;1(92)62>FG:(.()))62)),(),9-,(((*((1:23(4,).,).)-)((----((.,(--0)22C).6
@M02996:162:000000000-B87FG:1:1101:18796:6535 2:N:0:TAGCGCTC+AACGAGTA
GACTACCAGGGTATCTAATCCTGTTTGATCCCCACACTTTCGTGCCTCAGCGTCAATCTCGGATTCGTGAGATGCCTTCGCAATCGGTGTTCTGTGTAATATCTAAGCATTTCACCGCTACACTACACATTCCTCCCACGGCATCCGAATTCTAGTACAGCAGTATCAATGGCACGTTCTCCGTTGAGCGGAGACATTTCACCACTGACTTACCATACCGCCTACGCACCCTTTAAACCCAATAAATCCGGATAACGCTTGCATCCCTCATTATACCTGGGCTAGTGGCCAGGGATTAAC
+
CCCCCGGGGGGGGGGGGFGFGGGGGGGGGGGGGGGGGGGGGGGGGGGGGGGGGGGGGGGGGG7CFGGGGGGGGGGGGGGGGGGGGGFFEGGGFGGGGDGGC;DGGGGGGGFGGGFFE>@DGEGGGGGGFGGGGGGGGEG6DA*CFG=@?C?DFDDGCDDGGGFDDDGGGACFG5+AFGF?EFEFGGDGBEEA>AGFFGFFFGFFFFEFFFG=BFA:6?7:CA@@=(958C@2*3)9>AAEDFF)=E65;6:;3>40/.(((1).:4().(--)).6)6)(,4((()..((((0.***))-
@M02996:162:000000000-B87FG:1:1101:18816:6537 2:N:0:TAGCGCTC+AACGAGTA
GACTACCAGGGTATCTAATCCTGTTTGATCCCCACACTTTCGTGCCTCAGCGTCAATCTCGGCTTCGTGAGATGCCTTCGCAATCGGTGTTCTGTGTAATATCTAAGCATTTCACCGCTACACTACACATTCCTCCCACGGCATCCGAATTCTAGTACCGCAGTATCAATGGCACGTTCTCCGTTGAGCGGAGACATTTCCCCACTGACTTACCATACCGCCTACGCACCCTTTAAACCCAATAAATCCGGATCACGCTTGCCTCCTCCGTTTTACCGCCGCTGCTGGCCCGGAGTTATC
+
CCCCCGGGGGGGGGGGGGGGGGGGGGGGGGGGFGGGGGGGGGGGGGGGFGGGGGGGGGGGGF,AFGGGGGDGGGGGGGGGGGGGGCBCCGDGFGGGGGGDEFGGGEGGGGFGGGGGG>5DC@FCCGDF?FGGGGGGG8@6+:*C?GA+:8@=DEGGAC,AEG=C9FGFGGGFGF8EFGF5>BC:FC=F@+68*3C58FCE*<C4:;):69=4;F4=@?*(4805((-(4B;05;))73CCF;1.=>).2.0/().0(.(--9(-281(46-).3))-,-(--;2()3(-(43))*22))-
@M02996:162:000000000-B87FG:1:1101:19655:6559 2:N:0:TAGCGCTC+AAGGAGTA
GACTACAAGGGTATCTAATCCTGTTTGCTCCCCACGCTTTCGTGTCTCAGCGTCAGTTGTGGTCCAGTAGATCGCCTTCGCCACTGGTGTTCCTCCCGATATCTACGCATTTCACCGCTACACCGGGAATTCCATCTACCTCTCCCACTCTCAAGAACTACAGTTTCAGACGCAGGTTATGGGTTGAGCCCATAATTTTCACATCTGACTTGCAATCCCGCCTACACACCCTTTACACCCAGTAATTCCGGATAACGCTTGCCACCTACGTATTACCGCGGCTGCTGGCACGTGTTTAGC
+
CCCCCGGGGGGGGGGGGGGGGGGGGGGGGGGGGGGGGGGGGGGGGGGGGGGGGGGGGGFGFDGGGGGGGG9FGGGGGGGGGGGGGGGGGGGGGGGGGGEGGEGGGGGGGGGGGGGGG>??DEGGCDFFGGGGGGGFGFGFGEFGGGFGFGFFGEFFFEGGGGEFGFGGGGGEGFG>FFEFGGGFGGFGFGGFFF5;AFFFFG5EEFFCEFGFFFFFFFD>EBD?F@D3>CB=FE9CE4BE@0=<A6CEF;)/6BAD/.//-9:2FFFFF:3.6>264(-(-793?DF:07?(0)02A<4<
@M02996:162:000000000-B87FG:1:1101:25279:6578 2:N:0:TAGCGCTC+AAGGAGTA
GACTACCGGGGTATCTAATCCTGTTTGCTCCCCGCACCTTCGCACCTCAGCGTCAGTCATCTGCTGGTAACCTGCCTTCGCCATTGGTATTCTTCCAGATATCTACAGATTTCACCCCTACACCAGGAATTCTGATTGCCCCTCAGTGACTCTAGTTATGCAGTTCTCAACGCAATTCCGGAGTTGAGCTCCGGGATTTCACACCAAGCTTGCAAAACCGCCTACATGCCCTTTACGCCCAATAATTCCGAACAACGCTCGCCACTTACGTGTTACCGCGTCGTCTGGCACGTAATTCGC
+
CCCCCGGGGGGGGGGGGGGGGGGGGGGGGFEFFGGGGGGGGGGGGGFGGGGGGGGGGGGGGGGGGGGGFGGGGFGGGGGGGG7FGGCGGFGGGFGGGGGGGFGGDFGGGFGFCGEFG8?FGGFGGGEGGGGGFDGGGGGCF=?DGGDEFGFFGGGFAFEC9@8EFF@GGGGEGFGGFFEFG>EECD7FEGGEFE>=FGFFCEFF5*05=>CDFF48)6;5:-(0:7??BCB(8=<C?<F*40=@=5C?+408>F(/,(,-49(2C74).48.5<45)-(---((,((3:4<487*/<)((
@M02996:162:000000000-B87FG:1:1101:27233:6582 2:N:0:TAGCGCTC+AAGGAGTA
GACTACAGGGGTATCTAATCCTGTTTGATCCCCACACTTTCGTGCCTCAGCGTCAATGACGGATTTGTGAGATGCCTTCGCAATCGGTGTTCTGTGTGATATCTATGCATTTCACCGCTACACCACACATTCCTCCCACAGCATCCGTATTCCAGATTACCAGTTTCAACGGCAGGTCACGCGTTAAGCGCGTGCGTTTCACCGCTGACTTGGCCTTCCGCCTACGCACCCTTTAAACCCAATAAATCCGGATAACGCTCGCCTCCTCTGTAATACCTCGGCCTCCGGCACGGGGTCAGC
+
CCCCCGFGGGGGGGGGGGGGGGGGGGGGGGGGGGGGGGGGGEGGGGGGFFGGEGGGGGGGGGGGGFGGFAFGGGGGGGGGGGCEFG@FG@CCFGGGGGGFGFGGGGGGGGGGGGGGG5?=CEFGFGGGGGGGCFGGGGF8FDFG=E=FDGFEEEFG8FGGGGFFDEGGGGGFGE@EFGEF68@@F>>FA:>>B5D==E>4/2>AA;2@BAFF3))*0/;:C8;DD7>61CD(;@<C>;EG(6@=FBF<>2.-,79F-(,-,1(-/.(.)).)).)-)).(((,((((((((30)***((,
@M02996:162:000000000-B87FG:1:1101:17376:6590 2:N:0:TAGCGCTC+AAGGAGTA
GACTACACGGGGTATCTAATCCTGTTCGATCCCCACGCTTTCGTGCCTCAGCGTCAATGCAGGCCCGGCCAGCTGCCTTCGCTATCGGGGTTCTGTGGCATATCTATGCATTTCACCGCTACACGCCACATTCCGCCGGCCTCGACCGCATTCAAGGACACCAGTATCAACGGCACTGCTCCGGTTGAGCCGTCGCCTTTCACCGCTGACTTAGCGCCCCGCCTGCGCACCCTTTAAACCCAATAACTCCGGATAACGCTCCCATCCTCCGTCTTACCGCCGCTGCTGGCCCGGGTTTAG
+
CCCCCGGGGGGGG7BFGAFGGGGGGGGEFFGGGGGGGGGGGGGGFGGGGGGGGGGGGGGGGFGGGGGGGG+=FE@FECFGFEFCEFB>FEGEFFCGCGGCFFGGGFGGGGGGGGDGG>BGGGGFEGFFEFFGGGGDG6@CDDFDGGFCA+<>GFG=?FGGGGC>CAFG7FGEGECEA?@:<E??F?@CEGG>>>C>FGDFF9CAFF>>@@CA9@<>BDC7239::B>F1:9?<?B<<ADG::(404)6:4.43327.----)-,*1:24((,((-.:>(-(44(-4,.7((-07*/*,,.
@M02996:162:000000000-B87FG:1:1101:27226:6599 2:N:0:TAGCGCTC+AAGGAGTA
GACTACAGGGGTATCTAATCCTGTTTGATCCCCACACTTTCGTGCCTCAGCGTCAATGACGGATTTGTGAGATGCCTTCGCAATCGGTGTTCTGTGTGATATCTATGCATTTCACCGCTACACCACACATTCCTCCCACAGCATCCGTATTCCAGATTACCAGTTTCAACGGCAGGTCACGCGTTAAGCGCGTGCGTTTCACCGCTGACTTGGCATTCCGCCTACGCACCCTTTAAACCCAATAAATCCGGATAACGCCCGCATCCTCCGTATTACCGCCGCTGCCGGCACGGAGTTAGC
+
CCCCCGGGGGGGGGFGGGGGGGGGGGGGGGGGGGGGGGGGGGGGGGGGGGGGGGGGGGGGGGGGGGGGGGGDFGGGGGGGGGGGGGGGGGGGGFGGGGGGGFGGGGGGGFGFFGGGG=@DDDGFGGGGGGGGGGFGGGG6?8DCGGFFFGFE>EFEGFGGGGEFGFGGGGGBEDGDBGBF>DC7<C>8CCGA>5C=AGFE6>B):>2>BFGE3A3?=FGEE;;(53>((:3/;3)9;AF8013;A>?AG>3,2)69-((--1(-).<<BB4(,(4))(,(-3-4(4(4029:0.2;:62)
@M02996:162:000000000-B87FG:1:1101:17379:6608 2:N:0:TAGCGCTC+AAGGAGTA
GACTACACGGGGTATCTAATCCTGTTCGATCCCCACGCTTTCGTGCCTCAGCGTCAATGCAGGCCCGGCCAGCTGCCTTCGCTATCGGGGTTCTGTGGCATATCTATGCATTTCACCGCTACACGCCACATTCCGCCGGCCTCGACCGCATTCAAGGACACCAATATCAACGGCACTGCTCCGGTTGCGCCGTCGCCTTTCACCGCTGACTTAGCGCCCCGCCTGCGCCCCCTTTAAACCCACTAACTCCGGAGAACGCTCTCATCCTCCCTGTCAGCGCCGCTGCTGGGACGGAGGTAG
+
CCCCCFFGGGGGG@FEGCAFFGGFFGFEFFFCCGGGDGGGGGEFFGGGGGGGECFEGGFGFEEFGGEFGG:BFFFGGFFGGEG,@=6@+>CFDE;FFFD:F?AFF<FAEGBF@EBFG)<DGGDE7FFFFGGGFF?CDE6>D@FDGGFCACBFGEFC,@CFGGB,96EGGGF>5?DG4;7@BEE5<5>*6CG9BB37<*;39;?E0B>>;?C<2@))4>5(*--4(,233?>FD:B))5<C06((05(.*.0-,),9.--(-*..2)6<2((.).).).--(-4((())((...8*2*-.)
@M02996:162:000000000-B87FG:1:1101:4073:6620 2:N:0:TAGCGCTC+AAGGAGTA
GACTACAGGGGTATCTAATCCCGTTTGCTCCCTACGCTTTCGTGCCTTAGTGTCAGAACCGCCCCAGTAACCTGCCTACGCTATCGGTGTTCCTTCTAATATCTACGGATTTCACTCCTACACTAGAAATTCCAGTTACCCCTAACGGTCTCGAGCTTAACAGTTTAGCTAATAATTCGAATGCTTGAGCCACCGGTTTTCACCAGCTACTTGTTATGCCACCTACGCACCTCTTTACACCCAGTCACTCCGGATAACGCTCGCATCCTCCGTATGACCGCCACTGCTGGCACGCGGCTAG
+
CBCCC@FDFFDGCGFFF,,;6CFG@GE9FDD@EE<CECGGF@FFGDGCCFFF<EFGD96<@FFDFG>FGFFFGGFGFF=:C,,8@=@BFFDG9FFFF,,C==;@,5@FEEDC,=AFF58+=,BD=F=,EFEFGGC?@CF900:=+>54065;8E>+=8F89=*<ED9,=;DDEFCEFC=?>>6,3+8+)6@5@AD5030:*3;@CF)836*30<9:AF+64*-000)42*(-205>4>,17(859)))2/8(68/:))(,(*.,)-2.,)(((,.().(((((-..)))(3(*0*2/-4(,
@M02996:162:000000000-B87FG:1:1101:4096:6627 2:N:0:TAGCGCTC+AAGGAGTA
GACTACAGGGGTATCTAATCCCGTTTGCTCCCTACGCTTTCGTGCCTTAGTGTCAGAACCGCCCCAGTAACCTGCCTACGCTATCGGTGTTCCTTCTAATATCTACGGATTTCACTCCTACACTAGAAATTCCAGTTACCCCTAACGGTCTCGAGCTTAACAGTTTAGCTAATAATTCGAATGGTTGAGCCACCGGATTTCACCAGCTACTTGTTATGCCACCTACGCAACTCTTTACCCCCAGTCACTCCGGATAACGCTCGCCTCCTCCGTATTACCGCGGCTGCTGGCACGGCGTTAG
+
CCCCCGGGGGGGGGGGGGGGGGGGFGGGGGDCFFGGGFGGGGGGGFDGFGGGGGGGGGGGGGGGGGGGGGGGGFFFFFGGDFGGGGGGGCFGFGGGGGGFGFGGGGGGGGGGGFCCGDFDDFGGGDGGGGGGFCG?FGAEDDFGGGF>@DADD@?FGFGGFDDDEDGDGGG7EFGGFGDCFGGGFFAGEGEEFFCAFEFEFAC@E9CEBAGEFFE+668:4*/-:5)))483:4*8<;,<>BF(2.4717F02)/2///./913)14??3.--4,()..,4104-((),,4(*788*,40(
@M02996:162:000000000-B87FG:1:1101:25970:6631 2:N:0:TAGCGCTC+AAGGAGTA
GACTACTAGGGTATCTAATCCTGTTTGCTCCCCACGCTTTCGAGCCTCAACGTCAGTTACAGTCCAGTAAGCCGCCTTCGCCACTGGTGTTCCTCCTAATATCTACGCATTTCACCGCTACACTAGGAATTCCACTTACCTCTCCTGCACTCTAGTTCGACAGTTTCCAAAGCAGTTCAGGAGTTGAGCCCCCGCATTTCACTTCAGACTTGCCAAACCGTCTACGCTCCCTTTACACCCAGTAAATCCGGTTAACCCCTCCCCCCTTCGTTTTCTGCCCGCTGCTTGACCGTAGTTCAC
+
CCCCCAFFGGGGGGGFGGGFGFGFDEFGGFFDGGGGGGGFGGGGGGGGGEGGGF@CGGCCGGGGGGGGGGGGGGGGGGGGGGGGGGFGGGDGFGFGF@FFCBCCGGGGCB?EGCFGGF5@DEGGFGF8F,@E;4AFG9DGGEB=FEDGFGB87CDEDF>FGG5C,<FFFCE9DFGGFC9?96@@FFEG<DG=DBD=0<FF<E=789=AC>FE@FEF=?F9;5:>E5@@>C>(;6>:*3<*/(6)+9))2.5(,)/1)/(/(1,/:92(((,((-.)))..4(((()-.(.),0)*2+).-
@M02996:162:000000000-B87FG:1:1101:5636:6631 2:N:0:TAGCGCTC+AAGGAGTA
GACTACTAGGGTATCTAATCCCTTTCGCTCCCCCGGCCTTCGTACCTCAGCGTCAGTTAATGTCCAGGAACCCGCCTTCGCCACGAGTCTTCTTCTTGATATCTACGCATTTCACTGCTACACCAAGAATTCCGGTTCCCCCTCCATTACTCCAGTAAATCAGTATCATGCGCACTCCAGAGGTTGAGCCCCTGCCTTTCACGCACGACTTAATTTACAGCCTACGTACCCTTTACGCCCAGTGATTCCGAACAACGCTTGAGACCTCTGTATTACAGCGGCTGCTGGCACAGAGTTTGC
+
CCCCCGGGGGGFGGGGGFFGFGGGGFGGEFCFDGGGGGEGGGGGGGFGGGGGFEGGGGGGGGGGFGGGFGGGGGGGGGGEEFFGG6@FGC?FFGGGFCFFGFGGGFECCEFGGFDFG8;+?EFGGGGGGGGGAEGDGEDEG85DG@DADF@<8>6FGGADFF=C=DFGGCDB6BDEFCEFFG9<,?CGE6D9FFG5*>CEFECFFEFFFECC4B4B?AF8<>=>:>B>BEEEC@<EFFC8(3.4+)17:4>6@D;>-,-(-*58D1)),..).5.4),),499;6)20((517)+30).)
@M02996:162:000000000-B87FG:1:1101:26342:6650 2:N:0:TAGCGCTC+AAGGAGTA
GACTACTGGGGTATCTAATCCCGTTTGCTCCCTACGCTTTCGTGCCTTAGTGTCAGAACCGTCCCAGTAACCTGCCTACGCTATCGGTGTTCTTTCTAATATCTACGGATTTCACTCCTACACTAGAAATTCCAGTTACCCCTAACGGTCTCGAGCTTAACAGTTTAGCTAATAGTCTGAATGGTTGAGCCACCAGATTTCACTAGCTACTTATTATGCCACCTACGCAACTCTTTACCCCCAGTCACTCCGGATAATGCTCGGATCCTACTTATTACCGCGGCTGCTGGCACGTAGTAAG
+
CCCCCGGGGGGGGGGGGGGGGGGGGGGGGGGGGGGGGGGGGGGGGGGGGGGGGGGGFGGGGGGGGGGGGGGGGGGGGGGGGCEGGGGGGGGGGGGGGGGGGFGGGGGGGGGGGGGCFDFGF@FFDFFGGGGGFGGGGFC9FDFGGGFGFGFFGFDFGGGGFGFFFFGGGGGFF7+@FFEF;DGGGGF6DGGFFFGFFFF77:CEEFB7EFGACFEFFFG@,188@EA@AEBEGECC<C,:<:>(27B;15;(-)02/1)))3/()/6=C)/))))/)1)(..(3;>F2:(3(0);*:-)))
@M02996:162:000000000-B87FG:1:1101:25254:6656 2:N:0:TAGCGCTC+AAGGAGTA
GACTACTCGGGTATCTAATCCTGTTTGCTCCCCACACTTTCGTGCCTCAGTGTCAGTAACAGTCCAGAAAGCCGCCTTCGCCACTGGTGTTCTTCCATATATCTACGCATTTCACCGCTACACATGGAGTTCCGCTTTCCTCTCCTGCACTCAAGTAACCCAGTTCAAAGGGCTAACATTGGTTAAGCCAATGCCTTTCACCCTATGCTTAAGAAACCACCTACGCACTCTTTACGCCCAATAATTCCGGATAACGCTTGCCCCCTACGTATTACCGACGCTGCTGGGCCGTAGTTTGCCG
+
CCCCCGGGGGGGGGGGGGGGGGGGGGGGGGGGGGGGGGGGGGGGGGGGGGGGGGGGGGGGGGGGGGGGGGGGGGGGGGGGGGGGGGCFFFEFGGGGGGGGGFGGGGGGGGGGGGGGG>BCDGGEFGGGGGGGFGGGGGGGGFFGGGFGFGFFGG?GFGGGGGFFGFGFGFGFGFG?FGFFGGGGFFEGFGGEFFGFFFFFEGFFFF<AEC?C@CA@CFGCC@@C@>479EAFGFEDFBG59B3>A??;6203;A)/.////;@289?;7@39@).7(((31(,-5,4(((,,.01<+--)(
@M02996:162:000000000-B87FG:1:1101:9617:6659 2:N:0:TAGCGCTC+AAGGAGTA
GACTACTAGGGTATCTAATCCTGTTTGCTCCCCGCACCTTCGCACCTCAGCGTCAGTCATCTGCTGGTAACCTGCCTTCGCCATTGGTATTCTTCCTGATATCTACAGATTTCACCCCTACACCAGGAATTCTGATTGCCCCTCAGTGACTCTAGTTATGCAGTTCTCAACGCAATTCCGGAGTTAAGCCCCGGGATTTCACACCAAGCTTGCAAACCCGCCTACATGCCCTTTACGCCCAATAATTCCGAACAACGCTCGCAACTTACGTGTTACGGCGGCTGCTGGCACGTAATTAGC
+
CCCCCGGGGGGGEGGGGGGGGGGGGGGGGGFGGGGGGGGGGGGGGGGGFGGGGGGGGGFGGGGFGGGGGGGGGFGGGGGGGGGGAGGGAFFGFGGGGGCGGFGGGGFEEFGGGGGGC:@FFEFGG8F@FFGFGG8C8>DD8DFGD,C,<DFDDBFFEDGAFFEGGFFCFDF5@5CGFGFFC+@@FFF7>DF=9AD5=FFFFG5C5*5@>C8@DF4=)/;>G>>(5(//7CB2CB*9(5BCDF350.)9;=)89:3C666795,(94<>FB4(5146((,(-(,-452(3,<?7)*2:4).
@M02996:162:000000000-B87FG:1:1101:25239:6668 2:N:0:TAGCGCTC+AAGGAGTA
GACTACTCGGGTATCTAATCCTGTTTGCTCCCCACACTTTCGTGCCTCAGTGTCAGTAACAGTCCAGAAAGCCGCCTTCGCCACTGGTGTTCTTCCATATATCTACGCATTTCACCGCTACACATGGAGTTCCGCTTTCCTCTCCTGCACTCAAGTAACCCAGTTCAAAGGGCTAACATTGGTTAAGCCCATGCCTTTCACCCTATGCTTAAGAAACCACCTACGCACTCTTTATGCCCCATAATTCCGGATAACGCTTTCCCCCTACGTATTACCGCCGCTGCTTGCACGTAGTTAGCC
+
CCCCCFGGGGGGEGGGGGGGGGGGGGCFFFFGGFGGGGGGGGGGGGGGGGGGGDFFFGGGGGGGGFEGGGGGGGGGGGGGGGGGGGGGFGGGGGGGGFGGFDFGGGGGEGFEFCGGG:A@CEGCGG8F,EFGGEGGGGGGGEFGGE5F@FFDFGGGGFGGGGDEFDG,D@8?8DG8DD7DD,@D,AEGF+@DFBFEFGF**@:C5A=C*328;A*9@F5:@8=@===>5D6E:**1678*>B978@CE6>)/(;=*.//(/;7@<1;=16))/.1)/6(-(,-3)-)(.3<?0)*30694
@M02996:162:000000000-B87FG:1:1101:24976:6672 2:N:0:TAGCGCTC+AAGGAGTA
GACTACTGGGGTATCTAATCCTGTTTGCTCCCCACGCTTTCGAGCCTCAACGTCAGTTACAGTCCAGTAAGCCGCCTTCGCCACTGGTGTTCCTCCTAATATCTACGCATTTCACCGCTACACTAGGAATTCCACTTACCTCTCCTGCACTCTAGCCAGACAGTTTCCAAAGCAGTTCCGGGGTTGAGCCCCAGGCTTTCACTTCAGACTTGCCTTGCCGTCTACGCTCCCTTTACACCCAGTAAATCCGGATACCGCTTGCACCATACGTATTACCGCGGCTGCTGGCACGTCATTGAC
+
CCCCCGGGGGGGGGGGFGGGGGGGGGGGGGFGGGGGGGGGGGGGGGGGGGGGGGGGGGGGGGGGGGGGGGGGGGGGGGGGGGCFEFFFFACGGGGGGGGGGFGGGGGGGGFFFGGGGBFGGEGGGGF=FFGGGGGFGDFGGFFGGFEGFGFFGGGGGGGGFGF?DFGGGFEFGFFGFGFFGGGGGGC6CCG>>ADC@EAEFGFCFFE@EFGFFFEFEFFAA>9BC599@GBDC:CE4>CE=0=<A)9?F1=3(8)2(.,/(14?G(458(.2<?444(-(,133<:?(((,4.)**0))-
@M02996:162:000000000-B87FG:1:1101:25261:6675 2:N:0:TAGCGCTC+AAGGAGTA
GACTACTCGGGTATCTAATCCTGTTTGCTCCCCACACTTTCGTGCCTCAGTGTCAGTAACAGTCCAGAAAGCCGCCTTCGCCACTGGTGTTCTTCCATATATCTACGCATTTCACCGCTACACATGGAGTTCCGCTTTCCTCTCCTGCACTCAAGTAACCCAGTTCACAGGGCTAACATTGGTTAAGCCAATGCCTTTCACCCTATGCTTAAGAAACCACCTACGCACTCTTTACGCCCAATAATTCCGGATACCGCCTGCCCCCTACGTATTACCGCGGCTGCTGGCACGTAGTTCGCC
+
CCCCCGGGGGEF:FFFFGFGGGGGGGGGGGFFGGGGGGGFGFGGGGFFEFGFGGGGGFGGG<<=FGGGFEFFGFGCCGGGGF7:@DCCFGGGGGGGCCFFF+@9,C=FGEGGGGFGG8<C+4EFGGGGGGGGFCGGGGGGGFFGGG)9:DFD?EDFGGGFDEFDECF,?E=@C5=8?CDF,@EF;D<GFG,)*;?E@CFFFGCCD6=BC;D*;F5CCA7CC@@EFA):5D*6:EF2>9F5B=)8:7<CC2)6?F38((/,/264C101((//4))-80(,43(-.,(,(,(48);C+(-:
@M02996:162:000000000-B87FG:1:1101:4470:6697 2:N:0:TAGCGCTC+AAGGAGTA
GACTACACGGGTATCTAATCCTGTTTGCTACCCGCACTTTCGAGCATGAGCGTCGATAAGTCCCCAGCAAGCTGCCTTCGCCATCGGTGTTCTTCCTGATCTCTACGCATTCCACCGCTACACCAGGAATTCCGCTTGCCCCTGAACTATCCAAGAGAAACAGTCCAGTCTGCAGGTCCGGGGTTGGGCCCCGGTATTGTACAGACTGCTTGCATCTCCGCCTGCGCTCCCTTTACGCCCAGTGAGTCCGAACAACGCTTGCACCCCTCGTTTTACCGCCGCTGCTGGCCCGACGTTTGC
+
CCCCCGGGGDFGGGGGGGFGGGGGGGGGGGFFFGGGGGGGGGGGGGGGGGGGGGGGGGGGGGGGGGGGGGGGGGGGGGGGGGGGGGDGGGEEFGGGGGGGGFGGFECFCCEGGGGGG>BDDCFGGGGGGFGGCFGGGGFECDFFCFFGFGFFGCFGFFGGGGFDFFGGGGGFGFFGF6>DEECCEGFDDGEADFGF9FFCCFC84AEFFFGFFFEC4A7.146=;(61;CD;G.>C?:C84<046)--230(4;(9----4*)59:B61(-(-(.3<<((-,((().50(,(0)**2((.
@M02996:162:000000000-B87FG:1:1101:27135:6699 2:N:0:TAGCGCTC+AAGGAGTA
GACTACCCGGGTATCTAATCCTGTTTGCTCCCCACGCTTTCGAGCCTCAACGTCAGTTACAGTCCAGTAAGCCGCCTTCGCCACTGGTGTTCCTCCTAATATCTACGCATTTCACCGCTACACTAGGAATTCCACTTACCTCTCCTGCACTCTAGTTTGACAGTTTCCAATGCAGTCCCAGGGTTGAGCCCTGGGTTTTCACATCAGACTTGCCATACCGTCTACGCTCCCTTTACACCCAGTAAATCCGGATAACGCTTGCCCCCTACTGTTTACCGCTGCTGCTGTCCCGGATTTAAC
+
CCCCCGGGGGGGGGGGGGGGGFGFGGGGGGEFFGGGGGGGGGGGGGGGFFGGGGEGGGGGGGGGGGGGGGGGFGGGGGGGGGGGGGGEFFFGEGGGGGFGGFGGGGGGGC=FFGGGGAE6=@FFGGGFGG?AAFFGGBEFG6DFGFEGFGFFFGGFGGGGFFDEFFFGGG968==FB=DFGGG=FC5DEFGDFFGFAGFEFGE<@A@809=CCFCF@FC9*//>4)4:>:2BFE==5:FC==F=66<<C:>??)72(,///84@846((),)..6.)-((-4))4))),),-).*2<)))
@M02996:162:000000000-B87FG:1:1101:21255:6707 2:N:0:TAGCGCTC+AAGGAGTA
GACTACCCGGGTATCTAATCCTGTTTGCTCCCCACGCTTTCGAGCCTCAACGTCAGTTACAGTCCAGTAAGCCGCCTTCGCCACTGGTGTTCCTCCTAATATCTACGCATTTCACCGCTACACTAGGAATTCCACTTACCTCTCCTGCACTCTAGCTTGACAGTTTCCAATGCAGTCCCGGGGTTGAGCCCCGGGCTTTCACATCAGACTTGCCATGCCGTCTACGCTCCCTTTACACCCAGTAAATCCGGATAACCCTTGCCCCCTACGTATTCCCGCCGCTGCTGGCACGTGGTTAGC
+
CCCCCGGGGGGGGGGGGGGGGGGGGGGGGGFGGGGGGGGGGGGGGGGGGGGGGGGGGGFGCFGGGFFGFGGFGGGGGGGGGGGGGGFFFFGGGGGGGGGGGFGGGGGGGGGGGGGGGADGGFGGDFGGGG8EGAFGGEFGGFFGGFDGFGFEFFDGGG?EFFEFGFGGF9DDGF7EFGFDEDDGDGEGBFGF5?5:=7AEEGC?>+**:AGFFFFA)18-487>C2918CD3:EFF<@FG0;53AC?/;2)/4;6*(....784CBB:2,,).84))(((,--3,)5((1210)1;C<:B
@M02996:162:000000000-B87FG:1:1101:23294:6711 2:N:0:TAGCGCTC+AAGGAGTA
GACTACTAGGGTATCTAATCCTGTTTGCTCCCCGCACCTTCGCACCTCAGCGTCAGTCATCTGCTGGTAACCTGCCTTCGCCATTGGTATTCTTCCAGATATCTACAGATTTCACCCCTACACCTGGAATTCTGATTGCCCCTCAGTGACTCTAGTTATGCAGTTCTCAACGCAGTTCCGGAGTTGAGCTCCGGAATTTCACACCAAGCTTGCAAAACCGCCTACATGCCCTTTACGCCCAATAATTCCGAACAACGCTCGCAACTTACGTGTTACCGCGGCTGCTGGCACGTACTTAGC
+
CCCCCGGGGGGGCFGGGGGGGGGGGGGGGGCFGGGGGGGGGGGEGFFGFGGGGGGGGGFFGGFAEFCGGGGGGGGGGGGGGGGGGGGGFECFGGFGGFFGDCEFGFEF9EFCGGGGGAFDFGGGGGGFGFGGGGAEFDFCFDFGGFE=DFDDGGGGGGFGDGEFGFGFGFGFDBDGFGEFGGGGGFEGDFGDEEG5=FFCEGFF=?DC5A7@CFE=5338::55B>EAECBBDFEF92F82B@EF?EEC=)3.):C..(/6>,65:).6,.(8:-4)4,,,1(28:::?B<?75**+.6<
@M02996:162:000000000-B87FG:1:1101:27124:6716 2:N:0:TAGCGCTC+AAGGAGTA
GACTACCCGGGTATCTAATCCTGTTTGCTCCCCACGCTTTCGAGCCTCAACGTCAGTTACAGTCCAGTAAGCCGCCTTCGCCACTGGTGTTCCTCCTAATATCTACGCATTTCACCGCTACACTAGGAATTCCACTTACCTCTCCTGCACTCTAGTTTGACAGTTTCCAATGCAGTCCCAGGGTTGAGCCCTGGGTTTTCACATCAGACTTGCCATACCGTCTCCGCTCCCTTTACACCCAGTCAATCCGGATAACGCTTGCCCCCTACGTATTACCTCGGCTGCTGGCACGTATTTCGC
+
CCCCCGGGGGGGGGGGGGGGGGGGGGGGFGFGGGGGGGGGGGGGGGGGGGGGGGGGGGGGGGGGGGGGGGGGGGGGGGGGGGGGGGFFGCCGGEFGGGGFGCFGGGGGCEGGGGGGGAEGGEGGGGFGGFFGFGGGGFGGGDFGGGBA?FD8>EDFGFGGGGFFGFGGGGFFFFGGFGEFGCDFFCDC>;D@FFCCDEFFFCACC+**:?C@EFEF=?FA;7))1>4)5CB@>EEC5>FEF(..+9<.8:2/;5)>(.//(:@499>B<0.).5)-)).,-4-(283(37708)+3<),(
@M02996:162:000000000-B87FG:1:1101:7881:6717 2:N:0:TAGCGCTC+AAGGAGTA
GACTACAGGGGTATCTAATCCTGTTTGCTACCCGCACTTTCGAGCATGAGCGTCGATAAGTCCCCAGCAAGCTGCCTTCGCCATCGGTGTTCTTCCTGATCTCTACGCATTCCACCGCTACACCAGGAATTCCGCTTGCCCCTGAACTATCCAAGAGAAACAGTCCAGTCTGCAGGTCCGGGGTTGGGCCCCGGTATTGTACAGACTGCTTGCATCTCCGCCTGCGCTCCCTTTACGCCCAGTGATTCCGAACAACGCTTGCACCCCTCGTATTACCGCGGCTGCTGGCACGACGTTTGC
+
CCCCCGFFGGGGGGGGGFFGGGGGGGGGGFFFFFGGGGGGGGGGGGGGGGGGGGFGGGGGGGGGGGGGGGGGGGGGGGGGGGGGGGFGGGGGGGGGGGGGGFGGGGGGGGGFGGGGG@BDGFGGGGGFGGGGGCEDGFGGFDFGFGEGFG?8@DDGFGGGGG5C=?=D9EFFGFGFFG<E8:CCFGADCGE>FDG2>FFCCFFEEFBEBFFED67FFFF9C;<?@>;2;C@8C@3>@DEEF<>2065A7>F0;E(9-----9<BF?;:?>32:7).)-4(--31(4?(4(4?;)*21((-
@M02996:162:000000000-B87FG:1:1101:25816:6731 2:N:0:TAGCGCTC+AAGGAGTA
GACTACCAGGGTATCTAATCCTGTTTGATACCCGCACCTTCGAGCTTCAGCGTCAGTAGCGGCCCAGCAGGCTGCCTTCGCAATCGGAGTTCTTCGTCATATCTATGCATTTCACCGCTACACGACGAATTCCACCTGCCTCTTACGCACTCAAGAACACCAGTTTCAACTGCAGTGCAGACGTTGAGCGACTACATTTCACAGCTGACTTGACATCCCGCCTACGCTCCCTTTAAACCCAATAAATCCGGATAACGCTCGGATCCTCCGTATTACCGCGGCTGCTGGCACGGAGTTAGC
+
CCCCCGGGGGGFFGGGGGGGGGGGGGGGGGGFGGGGGGGGGGGGGGGGGGGGGGGGGGGGGGGDGGGGGGGGGGGGGGGGGGEFGGGFGGGGGGGGGGGGGFGGGGGGGGGGGGFGG>BDGGGGGGGGDGGGGGGGGCFGGDFGGGFEDGFBFGCEGGGGGGF@EFFFGGFFFFC:*=CF;FGGGGDGFCE>?BGFEGFFFGEFFFEBDFF>=F;BEF6(466?F0:7;EF;GE<<CEGG;D;48CC?C>>?B39C-----174C:A>?9-,4:6:<1-,,(4((4:523??5)22;)))
@M02996:162:000000000-B87FG:1:1101:8872:6784 2:N:0:TAGCGCTC+AAGGAGTA
GACTACACGGGTATCTAATCCTGTTTGATACCCACGCTTTCGTGCCTCAGCGTCAGTTGTATGCTGGTCAGCTGCCTTCGCAATCGGGGTTCTATAACATATCTAAGCATTTCACCGCTACACGTTATATTCCGCCAACCTCGTTTACACTCAAGAACGCCAGTTTCAACGGCAATTTTACGGTTGAGCCGCAAACTTTCACCGCTGACTTAACATCCCGCCTACGCACCCTTTAAACCCAATAAATCCGGATAACGCTCGCATCCTCCGTATTACCGCGGCTGCTGGCCCGGAGTTAGC
+
CCCCCGGGGGGGGGGGGGGGGGGGGGGGGFFFEFGGGGGGGGGGGGGGGGGGGGGGGGGGGGEFGGGGGGFFGGFGGGGGGGGGGGGCGGGGFFG,EFGGFFGGGGGGGGGGGGGGG@BGGGGGGGGGGGGGGGGGGBFGGD@FFDDGFGFFFFGF8DCCGGAFGFGFDFEEGFGGFGF?EGGGGG5;@GC=ABDDFGFFFGED>?@FDFGEEF4=>AC:?63<@;F6(=;3DE<?EFGG(8;/=/:<9-.,3>92-----16:C2,414,..46:201(,4964),5((--<0/;E).6
@M02996:162:000000000-B87FG:1:1101:11798:6792 2:N:0:TAGCGCTC+AAGGAGTA
GACTACCCGGGTATCTAATCCTGTTTGCTCCCCACGCTTTCGCGCCTCAGCGTCAGTTACTGTCCAGTAGATCGCCTTCGCCACTGGTGTTCTTCCTTATATCTACGCATTTCACCGCTACCCCAGGAATTCCATCTACCTCTCCAGCACTCCAGAAAAACAGTTTCAAATGCAGTTTGTGAGTTAAGCCCACAGATTTCACATCTTACTTGCTCTCCCGCCTACGCGCCCTTTACACCCACTAAATCCGGCTCACGCTTGCACCCTACGTCTTCCCTCGGCTGCTCTCACGTACTTATC
+
CCCCCGFGGGGGBFGG9FFEGGGGGGGGGGFFCFGGGGGGGGGGGGGGGGGGGGGGGF<FGEFFGEFGGGGGGGGGGGGFCGFEDEEFGGGGGGFGGG,AC9D9DFFDCGGGGGGGG@ADD,B+4:A<EEDDF8EBD>FFG=DGD,)ADF0),,+866,,@@DCFFGGG;D7D@DFFGEF@;,@@CCC6FG5D:+)17<EEG*2@B*0>CF@*=93*;;)*:7)-07--=>2?)795=FC3(/()/56;(0(()/;,/(((1,.28:<62.(.,<:().(,4:0674).))(.)*20)))
@M02996:162:000000000-B87FG:1:1101:11789:6807 2:N:0:TAGCGCTC+AAGGAGTA
GACTACCCGGGTATCTAATCCTGTTTGCTCCCCACGCTTTCGCGCCTCAGCGTCAGTTACTGTCCAGTAGATCGCCTTCGCCACTGGTGTTCTTCCTTATATCTACGCATTTCACCGCTACACAAGGAATTCCATCTACCTCTCCAGCACTCAAGAACAACAGTTTCAAATGCAGTTTGTGAGTTAAGCCCACAGATTTCACATCTGACTTGCTCTCCCGCCTACGCGCCCTTTACACCCAGTAAATCCGGATAACGCTTGCCCCCTACGTATTACAGCGGCGGCTGGCACGTCGTTAGC
+
CCCCCGGGGGGGGGGGGGGGGGGGGGGGGGGGGGGGGGGGGGGGGGGGGDGGGGGGGEEGGGGGGGGGGGCGFGGGGGGGGGGGGGCFGEGGGGGGGGFGGFGGGGGGGGGGGEGGG:?CCEF8+AFGFFGFGCGDG;EGGFFGG,8FFGFFDD+,@,1,@DBDFFGGG;FFGFGGFC9FFCEGGGFGCGGDFA+5AFFFFGFC@FEEFFF@E=6?@A>8C:<=:4A2>C=2CBF=EEGG366)+9)1>60:;379/./(,2:)99;6??.)..65-..(--((-14(((.20)12/,4A
@M02996:162:000000000-B87FG:1:1101:15171:6839 2:N:0:TAGCGCTC+AAGGAGTA
GACTACAGGGGTATCTAATCCTGTTTGATACCCGCACCTTCGAGCTTCAGCGTCAGTAGCGGCCCAGCAGGCTGCCTTCGCAATCGGAGTTCTTCGTCATATCTATGCATTTCACCGCTACACGACGAATTCCACCTGCCTCTTACGCACTCAAGAACACCAGTTTCAACTGCAGTGCAGACGTTGAGCGCCTACATTTCACAGCTGCCTTGACCTCCCTCCTACGCTCCCTTTAAACCCACTCAATCCGGATAACGCTCGGATCCTCCGTATTACCGCGGCTGCTGGCACGGAGTTAGC
+
CCCCCGCFGGGGFFGGGGGGGGGGGGGGG<DFFFGFGGGGGGCFGEGEFGGGGGGGGA,E@FF=FFFF<@CCGGGGGGGGGFGGFDF,@FFGGGGGFGFGGFGGGGGGGGGGGGGGG>ECDEGC8FGEGGGGGAFFF8@FGEF=?FDC5CDF8@C,1=,@B@:@EFGGFGEFG*+A9F7FEC*@FCC981;>>*95;FFFFGE696(0>AG30A*=0;7(C8@)./2/3C@FGF<E4@FG?1(6AE?7;30(37)0--(--),(14-3:2-418)49(,(,((,4))532<:B)/;@-64
@M02996:162:000000000-B87FG:1:1101:15154:6843 2:N:0:TAGCGCTC+AAGGAGTA
GACTACAGGGGTATCTAATCCTGTTTGATACCCGCACCTTCGAGCTTCAGCGTCAGTAGCGGCCCAGCAGGCTGCCTTCGCAATCGGAGTTCTTCGTCATATCTATGCATTTCACCGCTACACGACGAATTCCACCTGCCTCTTACGCACTCAAGAACACCAGTTTCAACTGCAGTGCAGACGTTGAGCGACTACATTTCACAGCTGACTTGACATCCCGCCTACGCTCCCTTTAAACCCAATAAATCCGGCTAACGCTCGGATCCTCCGTATTACCGCGGCTGCTGGCACGGGCTTATC
+
CCCCCGGGGGGGGGGGGFFGGGGGGGGGGGGGGGGGGGGGGGGGGGGGGGGGGGGGGFDFCEFGGGGGGGGGGGGGGGGGGFEGFGF:FGGGGGGFGGFGGFGGCFGGGGGGGGGGG=@DGEG8=CCFGGGGGGGGGFGGGEFGGGDGFGDEG@CF8DFGGG@@CCGGGGGFGFFG*D=A,>9CFGFGF5E59@FEFGFFEF44B?=>>FGF3AEF@FG@E>;;;DF?FGDDF@ECCAGCD(/;;946045(374<(-(,(1(-9?A7:3-(.4:6)((,(-(4820,1(.3).*2*4))
@M02996:162:000000000-B87FG:1:1101:21470:6888 2:N:0:TAGCGCTC+AAGGAGTA
GACTACAAGGGTATCTAATCCTGTTTGCTCCCCACGCTTTCGAGCCTCAACGTCAGTTACCGTCCAGCAGGCCGCCTTCGCCACCGGTGTTCTTCCTGATATCTACGCATTTCACCGCTACACCAGGAATTCCGCCTACCCATCCGGTACTCTAGTTAAACAGTTTCCAAAGCAATTCCAGGGTTAAGCCCTATGATTTCACTTCAGACTTGCTTTACCGTCTACGCTCCCTTTACACCCAGTAAATCCGGATAACGCTTGCCCCCTACGTCTTACTGCCGCTGCTGGCACGGTGTTAGC
+
CCCCCGGGGGGGGGGGFGGGGGGGGGGGGGFGGGGGGGGGGDGGGGGGGGGGGGGGGGFGGGGGGGGGGGGFGGGGGGGGGFGGGGFGGGGGGGGFGCFBFFGGGGGGGGGGGGGGG>DGGGGG@FFFGGGGGFGGGEGGGFFGG+:FAGFEEEFGG,@EDDDEFFGGGG7A?ADGF+;?@C>GGGFGAGGF>68;7@FE5,2A@+>*>FGEFFCB4B::408>@2=:@EBBGFFFFAFG(4;);5)961)6;540/,(/-958FBBB2(.(4?2..).(--,-12:B:7??))*22)..
@M02996:162:000000000-B87FG:1:1101:18526:6936 2:N:0:TAGCGCTC+AAGGAGTA
GACTACCAGGGTATCTAATCCTGTTTGCTCCCCACGCCTTCGTGCCTCAGCGTCAGTCTCTGTCCAGCAAGCCGCCTTCGCCTCCGGTGTTCTTCCTGATATCTACGCATTTCACCGCTACACCAGGAATTCCGCTTGCCCCTCCAGTACTCTAGCCAAACAGTTTCAAAAGCAGTCCCGCAGTTGAGCCGCGGGCTTTCACTTCTGACTTGCTTCGCCGCCTACGCCCCCTTTACACCCAGTAAATCCGGATAACGCTTGTCCCCTACTTATCACCGCGGCTGCTGGCTCGTAGTTAGC
+
CCCCCGGGGGGGGGGGGFGGGGGGGGGGGGGGGGGGGGGGGGGGGGGGGGGGGGGGGGFGGGGGGFGGGFEFGCGGGGGGGGGGGGCGGGEFFFGGGGFGFDFGFGGGGCFGGFGGGABDDEGGFFFFGEGGGGGDD4D7AD?GGC=EFFDDGGGGGF8DGGBCFFGGFFCFGFFGFGEBE@C>FFE+:C::*3*99FFFFGFFFF45>=C3CF>+6>C0C:;?@1;(6C907)-.).:C(:?5=>AA<7.,:362(----25<FFF?<)).6).)2,-(4(-,4243:(5(.)22<:66
@M02996:162:000000000-B87FG:1:1101:11399:6957 2:N:0:TAGCGCTC+AAGGAGTA
GACTACTGGGGTATCTAATCCTGTTTGCTCCCCGCACCTTCGCACCTCAGCGTCAGTCATCTGCTGGCAGGCTGCCTTCGCCATTGGTATTCTTCCAGATATCTACAGATTTCACCCCTACACCTGGAATTCTGCCTGCCCCTCAGTCACTCTAGTTATGCAGTTCTCAACGCAGTTCGGGAGTTGAGCTCCCGCCTTTCACACCAAGCTTGCATATCCGCCTACATGCCCTTTACCCCCAATAATTCCGACCCACGCTCGCCACTTCAGTATTACCGCGGCTGCCGGCACGTAATTAGC
+
CCCCCGFFGGGGGGGGGFGGDGGGGGGGGGDFGGGEGGGGGGGGGGGGFGGGGGGGGGGFFG9AFFFDFGCCGFGGGGGGGGGGFGGG,CFFGFGG,CEFGFGFDFEFABFGGFGGG>FDFFFGFCCF8CEFGEFFGCE@?DFG6,;FFGFFGFBFF,E8EEEFGF@A9DGBGDCEFGF5B3+@DCEC@,D8:5C=ACFFFF55:*0:>FC):*:=<B:>F:527(1*0?@FC>*/*(8=9(//86)):=>(()(2..//4)((1()5)).).66541,(--,-3((3(13(0.2;9)22
@M02996:162:000000000-B87FG:1:1101:18533:6960 2:N:0:TAGCGCTC+AAGGAGTA
GACTACCAGGGTATCTAATCCTGTTTGCTCCCCACGCCTTCGTGCCTCAGCGTCAGTCTCTGTCCAGCAAGCCGCCTTCGCCTCCGGTGTTCTTCCTGATATCTACGCATTTCACCGCTACACCAGGAATTCCGCTTGCCCCTCCAGTACTCTAGCCAAACAGTTTCAAAAGCAGTCCCGCAGTTGGGCCCCGGGCTTTCACTTCTGCCTTGCTTCGCCGCCTACGCCCCCTTTCCCCCCAGTCAACCCGGATAACGCTTGTCCCCTACGTCTTACTGCGGCTGTTGCCACGGTGTTACC
+
CCCCCGFGGGCFFGFGGGGGFGGGGGGGG<@F@EFGDGGGGGGGGGGGGGGGGGCGGGFFGGGGGFFGGGDGGGGGGGGGGGECGGEGGGGGGGGGGFGE;CFGGGGGGGGGGCFFGABGD@FG7DEC:FFGEFGGGD=7A85=D45FFGFEE;=F?D?88,)<,?FGGC,38D=FBFD?C6@A;5)30C*:*3?24>FE47A4;>6*79C=@69+//9>E66:;<6(,::1847)5<EC0:?294),90512))*(-,,-0.:F:?:?4..,(.:)))-(-7((.5)))5,)0/21.).
@M02996:162:000000000-B87FG:1:1101:11378:6963 2:N:0:TAGCGCTC+AAGGAGTA
GACTACTGGGGTATCTAATCCTGTTTGCTCCCCGCACCTTCGCACCTCAGCGTCAGTCATCTGCTGGCAGGCTGCCTTCGCCATTGGTATTCTTCCAGATATCTACAGATTTCACCCCTACACCTGGAATTCTGCCTGCCCCTCAGTCACTCTAGTTATGCAGTTCTCAACGCAGTTCGGGAGTTGAGCTCCCGCCTTTCACACCAAGCTTGCATATCCGCCTACATGCCCTTTACGCCCAATCATTCCGAACAACGCTCGCAACTTACGTATTACCGCCGCTGCTGGCACGTAATTCGC
+
CCCCCGGGGCGGGGGGDFGGGGGGFGGGGGDEFGGGGGGGGGGGGGGGGGGDGGGGEFGGGG9CFFFGGCECFFGGGGGFGEGGFFEFFCFEFGGFAFGGGFGGFGCFG9CGGGGGG>FFFFFGGDFG8FFGGGFDDFFBFF?CD,;E?D9DFEFGGGGCGGBCGFDEF3=@EB>GFG=A@+=8@<*98EGE?>D88FFFFGFCD?9=CFC:@4946==>F@4(75;>>B>@D@*/05CC;(/,0.)1;3;03=8C../,(11,124).(.).4)-)-4(-(4--.).0(510)*12)(-
@M02996:162:000000000-B87FG:1:1101:23120:6975 2:N:0:TAGCGCTC+AAGGAGTA
GACTACACGGGTATCTAATCCTGTTCGATCCCCACGCTTTCGTGCCTGAGCGTCAGTTGCGGATTAGTCAGCTGCCTTCGCAATCGGTGTTCTGTGACATATCTAAGCATTTCACCGCTACACATCACATTCCGCCAACTTCATCCGTACTCGAGCTCGCCAGTTTCAACGGCAGTGCCGGGGTTGAGCCCCGACATTTCACCGCTGACTTAACGTGCCGCCTGCGCACCCTTTAAACCCAATAAATCCGGATAACGCTCGCATCCTCCTTCTTACCGCGGCTGCCGGCACTGGGTTAGC
+
CCCCCGGGGGGGGGGGGGGGGGGGGGGGGGEGGGGGGGGGGGGGGGFGFGGGGGGGFGGGGGGGGGGFGGGGGGGGGGGGGFGGGGEEGGGGGGGGGGGGGFGGGGC8FFGGGGCFG=@CDCF?FGGGGGGGGGGGDEGGGFFGGGFDD8FE+DDGEGGGEG>BFFFGGCEFDEGGFGFFEGGGGGBGFGGFDDGF>GFFFGBDF59@FFGCFFFA(29:56((/(439EB,04A42>CG?B0316B>D954:769--((,1(497<<7()).6.-5(,(-(29(((-,190?)*0;1:4
@M02996:162:000000000-B87FG:1:1101:16827:6983 2:N:0:TAGCGCTC+AAGGAGTA
GACTACCCGGGTATCTAATCCTGTTTGATACCCATGCTTTCGTGCCTGAGCGTCAGATGATCTCTGGACAGCTGCCTTCGCAATCGGTGTTCTGTGCCATATCTAAGCATTTCACCGCTACACATCACATTCCGCCATCCTCGACATCTCTCAAGGGGACCAGTATCAATGGCAGTTCTCATGTTGAGCATGAGAATTTCACCGCTGACTTAATCCTCCGCCTGCGCACCCTTTAAACCCAATAAATCCGGATAACGCTCGGGTCCTCCGTATTACCGCCGCTGCTGGCACGGAGTTAGC
+
CCCCCGGGGGGGFGGGGFFGGGGGGGGEGEFGGGGGGGGGGGGGGGGFFDFGCGEGAGE9FFEGGGG,FE@EGGGGGGGGGGGGFGCFEGGFFFFG,CFDFFGGG?FGGGFGGGGGGBDGGGGDCDFGFFGGGGGGGCDFGEF6C+:E=D?DEFG8>E6CEGDDCFFGGGGF??DGFGDF9EGGGGFGE,=9CFGEEGFC<FEAAD>=CFFE5;;B=CC8EAAD=5A9>E?BGEEEE.<:@253273?;:52?F3>/.//.)(/9:F>44-(482.9(-(-4;(3>?(-.8:<)2;;-.2
@M02996:162:000000000-B87FG:1:1101:23113:6991 2:N:0:TAGCGCTC+AAGGAGTA
GACTACACGGGTATCTAATCCTGTTCGATCCCCACGCTTTCGTGCCTGAGCGTCAGTTGCGGATTAGTCAGCTGCCTTCGCAATCGGTGTTCTGTGACATATCTAAGCATTTCACCGCTACACATCACATTCCGCCAACTTCATCCGTACTCGAGCTCGCCAGTTTCCACGGCAGTGCCGGGGTTGAGCCCCGACATTTCACCGCTGACTTAACGTGCCGCCTGCGCACCCTTTCAACCCAATAAATCCGGATAACGCTCGCATCCTCCGTATTACCGCCGCTGCTGGCCCGGCGTTAGC
+
CCCCCGGGGGGGDFGGFGGGGGGGGGGGGG@FGFGGGGGGGGGGGGGGEFGGGGGGGGGGFGD7FFGGFFFGGGGGGGGGGCGGGGEGGGGGGGGFFGDFGDFGGEGGGGGGGGGGG=@DDEGGFGFFCFGGFFGG8EEDG;DFFGFGFGFF8D6FGFEGEEADAFG,?FGEGADGFGFFCEGGFDBGFGGF)6C2>FFFCGF?BDBBFFGECF15(:C9>:8;F>>1;GF0<>-<2-;?:(47=>46270(4).9----,1909254:2-(.5).)42(-491>F:701(())1124(<
@M02996:162:000000000-B87FG:1:1101:23913:6994 2:N:0:TAGCGCTC+AAGGAGTA
GACTACTGGGGTATCTAATCCTGTTTGCTACCCACGCTTTCGCGCCTCAGCGTCAGTTACTGTCCAGCTAACCGCCTTCGCCACTGGTGTTCTTCCTAATATCTACGCATTTCACCGCTACACTAGGAGTTCCGTTAGCCTCTCCAGCACTCAAGAACAGCAGTTTCAAATGCAGACACGAAGTTGAGCCTCGTGCTTTCACATCTGACTTGCTGTCCCGCCTACACGCCCTTTACACCCATTAAATCCGGATAACCATTGCTCCCTACGTATTACCGCGGCTGCTGGCACGTCGTTATC
+
CCCCCGGGGGGGGGGGGGGGGGGGGGGGGFDGGGGGGGGGGGGGGGGGGGGGGGGGGGGGGGGGGGGGDFCGGGGGEGGGGGGGFGFGGGGGGGGGGGGGGFGGGGGGGDFGGGGGG@EDGFFG8FGGGGGGGGGGDE=EGFFGGFFGFGFEGGGFGGGGGGDEFFFGGGGDFFG8FGDFEGGGGFF68A5:@<DDFGFFEC=@8;EECFF@EF;F@AG:470>B2:/9F@(83CE?AF52(49+)9?C@5((8)2())))217C0(48:4)65).)(,7(,-440808(51.)*/1(.-
@M02996:162:000000000-B87FG:1:1101:6732:6998 2:N:0:TAGCGCTC+CAGGAGTA
GACTACTGGGGTATCTAATCCTGTTTGCTCCCCATACTTTCGTCCATGAGTGTCAGTCATCGTCCAGAGACCTGCCTTCGCTCTCGGTGTTCTTCCAGATATCTACGCATTCCACCGCTACACCTGGAATTCCAGTCTCCTCTCCGATACTCTAGCAGGACAGTCTTCAACGCAGTTCCGGCGTTGAGCTCCGGTATTTCACGTCAAACTTATCCTGCCACCTGCGGACCCGTTACGCCCAATAAATCCGAACAACGCTCGCCCCCTACGTATTACCCAGGCTTCAGCCACGTTTTTAGC
+
CCCCCGGGGGGGGGGGGFFGGGGGGGGGGGGGGGGGGGGGGGGGGGGGGGFGGGGGGGGGGGGGGGGGGGGGGGGGGGGGG@FFGGCFGFGGF9E9?@,9CDDDGAEDGG>9;EFGE:?CD,4DFG8A,CEFFDGDGCFEFDFGGCB?*++:,,=FFG+CDC5BE9DGCFGDG*+A;9E*@+4;+78CEFF=>30))@AC*7))055A**51*+1+**47<7:3>/2(/36.93?D8(<C@214=)).2(.41)(1-(,((1-(9721:((,.(-6)(,(-,(.())).,4,0)0/*(..
@M02996:162:000000000-B87FG:1:1101:10597:7002 2:N:0:TAGCGCTC+AAGGAGTA
GACTACACGGGTATCTAATCCTGTTTGATACCCACGCTTTCGTGCCTCAGCGTCAGTTGTATGCTGGTAAGCTGCCTTCGCAATCGGGGTTCTGTGACATATCTAAGCATTTCACCGCTACACGTCACATTCCGCCTACCTCGTTTACACTCAAGATAACCAGTTTCAACGGCTTGGTATTGTTGAGCAACACGCTTTCACCGCTGACTTAATCATCCGCCTACGCACCCTTTAAACCCCATAATACCGGCTAACGCCCGCATCCTCCGTATTACCGCGGCCGCTGGCCCGGAGTTAGCC
+
CCCCCGCGGGGFGGGGGGGGGGGFGGGGGFF@FFGGGGGGGGGGGGGGGGGGGEFGGGGG<FBEFFGGCFGFGGGGGGGGGGGGGEB@FGEGGGGG9EFGADGGGAFGGGGGGGGGG=BGG@<EGGFGF9EFGGDDGGGFGEFGGFDGFGFDGEDAECEEGGDFGFGCFFE>6?DC>D9CC>FGFF@+69FFFFDAA@FCCF=@>5:7BFD499*9<>*/:5(0652@@E;347?3=;:*/36E+)//2.)((;(/((((,)(-2,33(,(..6.--7,(((((,--,(-4105*8354:
@M02996:162:000000000-B87FG:1:1101:16241:7002 2:N:0:TAGCGCTC+AAGGAGTA
GACTACTCGGGTATCTAATCCTGTTTGCTCCCCGCACCTTCGCACCTCAGCGTCAGTCATCTGCTGGTAACCTGCCTTCGCCATTGGTATTCTTCCAGATATCTACAGATTTCACCCCTACACCTGGAATTCTGATTGCCCCTCAGTGACTCTAGTTATGCAGTTCTCAACGCAATTCCGGAGTTAAGCTCCGGGATTTCACACCAAGCTTGCAAAACCGCCTACATGCCCTTTACGCCCAATAATTCCGAACAACGCTCGCAACTTACGTGTTACCGCGGCTTCTGGCGCGTAATTAGC
+
CCCCCGGGGGGGGGGGGGGGGGGGGGGGGGGGGGGGGGGGGGGGGGGGGGGGGGGGGGGGGGEFGGGGGGGGGGGGGGGGGGGGCD=FFFGGGGGFDEFGGFGGGGGGFFGGGGGGG:?=FCFGGFEF,CFGGGCEG,EFG=FGG8D=9DFFGGGGCDFFGEEFGFGGGGFFGFDGFGFFGCEGGGFFD@FEEFG9=FFFFE<@A58=BFCCFFF64?;5?:<A@0@/>C=>F3982=CC@08E=5/<76:(:DDC.,(/.717DF4241..5?6:4<1(-(((.6:3)(-40)*29).,
@M02996:162:000000000-B87FG:1:1101:6715:7009 2:N:0:TAGCGCTC+AAGGAGTA
GACTACTGGGGTATCTAATCCTGTTTGCTCCCCATACTTTCGTCCATGAGTGTCAGTCATCGTCCAGAGACCTGCCTTCGCTCTCGGTGTTCTTCCAGATATCTACGCATTCCACCGCTACACTTGGAATTCCAGTCTCCTCTCCGATACTCTAGCAGGCCAGTCTTCAACGCATTTCCGGAGTTGAGCTCCGGTATTTCACGTCAAACTTATCCTGCCACCTGCGGACCCTTTCCGCCCAATAAATCCGAACAACCCCCGCCCCCAACGTATACCCGCGGCTCCGGCACCGTCGTTAGC
+
CCCCCGGGGGGGGGGGGGGGGGGGGGGGGGGGGGGGGGGGGGGGGGEGGGEFGGFGGGGGGGGGGGGGGGGGGGGGGGGGG@FFFCFCFCGGGGF?5<?4E@DDGEDFE>@,CEFFG:90CEF,9CEFGGGGGGE=FGGGGDD=DG5+<CB<;CDGGC6+>=:BED8=FCDDD>+@DG7>=+66DFFFE78@DB?5=CFC7F50)*1*1;2:>FCF66;>?>B)-:(85:5@G3*>(/=E;61)9;.5660:()/1(,/((11()(((((-.-)-)(-(((((-,(-(-(-30.22*434
@M02996:162:000000000-B87FG:1:1101:21046:7065 2:N:0:TAGCGCTC+AAGGAGTA
GACTACTCGGGTATCTAATCCTGTTTGCTCCCCACGCTTTCGAGCCTCAACGTCAGTTACAGTCCAGTAAGCCGCCTTCGCCACTGGTGTTCCTCCTAATATCTACGCATTTCACCGCTACACTAGGAATTCCGCTTACCTCTCCTGCACTCTAGCTAAACAGTTTCCAAAGCAGTTCCGGGGTTGAGCCCCGGGATTTCACTTCAGACTTGCTTTGCCGTCTACGCTCCCTTTACACCCAGTAAATCCGGCTACCGCTTGCTCCCTACGTATTACCGCGGCTGCTGGCCCGTTTTTCGC
+
CCCCCGGGGGGGGGGGGGGGGGGGGGGGGGFGGFGGGGGGGGGGGGGGFGGGGGGGGGCFCFGGGGCFGGDFGFGGGGGGDFEGGGGFGFEGFFGGGF;FFFGGEGGGGGGGGGGGGAA@D@FG8FGGGGGGGDEDGEDFDDFGFF5FFFDDFFFGGG99E8:CEFGFDD,DCF?FFGFFEEDEGG)=@FGA5A*75FFFEFFEF69AEFG@EA>B==:6462>=2>>DC78CEEE3<FED7;4:9C?C>8(4>(2,---316<<(,5:<.)-5<><0,,79>6:8:0,((-0)0;*(,,
@M02996:162:000000000-B87FG:1:1101:24001:7074 2:N:0:TAGCGCTC+AAGGAGTA
GACTACCGGGGTATCTAATCCTGTTTGATACCCGCACTTTCGAGCATTAGCGTCAGTTACACCCCGGACAGCTGCCTTCGCAATCGGAGTTCTTCATGATATCTAAGCATTTCACCGCTACACCATGAATTCCACCATCCTTATGTGCACTCAAGGCCTCCAGTATCAACGGCGTGGTATGGTTGAGCCACACGCTTTGACCACTGACTTAAAGGCCCGCCTACGCTCCCTTTAAACCCAATAAATCCGGATAACGCTCGGATCTTCCGTATTACCGCCGCTGCTGGCACCGAATTAGCC
+
CCCCCGGGGGGGEGGGGGGGGGGGGGGGGGGGGGGGGGGGGGGGGGGGGGGGGCFGGGGGGGGGGGGGGGGGGGGGGGGGGGGGGFFGGGGGGGGGGGGGGFGGGGGGGGFGGFGGGABDDEFGGGGGGGGGGGGGGGFGGFFGGGFGBFFFGGGGGGGGGGB,EFGGGG>@CEDGAC7BEGGGGGC>CCFFFFD)5>B?CGFFFABEFFFF:F*;>BG:=26;F;@<FG3307<EF@GC;FDABA231-.8?=>>----(147CA<<<?(4466<<B(-,-39)48248(38)/*+,4)
@M02996:162:000000000-B87FG:1:1101:27579:7112 2:N:0:TAGCGCTC+AAGGAGTA
GACTACACGGGTATCTAATCCTGTTTGCTCCCCACGCTTTCGTGCCTCAGCGTCAATGTCGGATCCGTGAGACGCCTTCGCAATCGGTGTTCTGCGTAATATCTATGCATTTCACCGCTACACTACTCATTCCTCTCACGGCATCCGTATTCAAGCCTGACAGTATCAAGGGCAGCTCCGGTGTTGAGCACCGGCCTTTCACCCCTGACTTGACAAACAGCCTACGCTCCCTTTACACCCAATAAATCCGGATAACGCTTGCCTCCTCCGTATTACCGCGGCTGCTGGCACGGAGTTAGC
+
CCCCCGGGGGGGGGGGGGGGGGGGGGG,FFGGGGGGGGGGGGFGGGGGGGGGGGGCF@FGFGC,+:CFCDF9,@FGGGGGGC:?@EFFGGGF=<,4@@FGGFGGG<FGGGGGGGG,@=BGDEGGGGCBFFGGGCF++@=,+83+==>+;+;D;DF,6DGGGGFC:DG,?,,:EF7+;FFB5BEEG9;CEF,:?>*/5FBEFG9)8/5>EFGE3;/+0;*0*/6@@@F(:EF@FFF3?AFG138;AE?5230-8@92-,,,-1()24:<F74(484<>:24((-3:325?BF65.*22))5
@M02996:162:000000000-B87FG:1:1101:27564:7120 2:N:0:TAGCGCTC+AAGGAGTA
GACTACACGGGTATCTAATCCTGTTTGATCCCCACGCTTTCGTGCCTCAGCGTCAATGTCGGATTCGTGAGATGCCTTCGCAATCGGTGTTCTGAGTAATATCTATGCATTTCACCGCTACACTACTCATTCCTCCCACGGCATCCGAATTCAAGCCTGACAGTATCAAGGGCAGCTCCGGTGTTGAGCACCGGCATTTCACCCCTGACTTGACAAACAGCCTACGCCCCCTTTAAACCCAATAAATCCGGATAACGCACGCATCCTCCGTCATACCGCGGCCGCTGGCCAGGATTTACC
+
CCCCCGGGGGGGGGGGGGGGGGGGGGGGGGGGGGGGGGGGGGGGGGGGGGGGGGGGGGGGGGGGGGGGGFGFGGGGGGGGGGCEGGFGGGGGGGFGGFGGGFFGGGGGGGGGGGGFGAFGDFGGGGGGGGGGGFFDDGGDD:?DGGDEEGFFGGGGGGCC=FEFGFGDFEGAEFCEFGFEG8CEGGFGEFF@95DBFGFC?DB9@:BBEFGFFFE=(8?@C>56>=>((=6(83C?C<FEF<3)/;C3C181-.67-4(,-77:35?F73,.(4).:(--4(((,(((,.4(0)2+3)))
@M02996:162:000000000-B87FG:1:1101:10008:7129 2:N:0:TAGCGCTC+AAGGAGTA
GACTACCGGGGTATCTAATCCTGTTTGCTCCCCCGACTTTCGCGCCTCAGCGTCAGTACTGTTCAAGGAATCCGCCTTCGCCTCCGGTGTTCTACAGGATATCAACGCATTTCACCGCTACACCCTATATTCCGATTCCCTCTCCCAGACTCGAGTCCTGTAGTTTCAAGCGCACTTTCCGGGTTGAGCCCGGAGATTTCACACTTGACACGCAAGACCGCCTACGCGCCCTTTACGCCCAGTAAATCCGAACAACGCTCTTGGCCTCTGTATTACCTCCGCTGCTGGCCCAGAGTTAGC
+
CCCCCGGGGGGGGGGGGEFGGGGGGGGGGGEEFGGFGGGGGGGGGGGGGGGGGGGDG<FGGGGGFEGFGGGGGGGGGGGGGGGGGGGGGGEGFEFA5EFF:DFFGGGGGGGGGGGGGADDDGFFEGFGGGGGGGGCDGGGGDFGGGF8@FFE@BDFFGGGG7EGGFGGG>FDGDGGFGEF8>EEGGFGFDGFBBC2>FFFFG5>B?B@EFF@F3;A3;;9E@D?D:>39C>>FF>A?:EE??3<B<>:7-),370<(-(-(:2)2:<4.5.66:)6))-(--43>27:((-80)*3<).)
@M02996:162:000000000-B87FG:1:1101:21113:7145 2:N:0:TAGCGCTC+AAGGAGTA
GACTACCAGGGTATCTAATCCTGTTTGATCCCCACGCTTTCGTGCCTGAGCGTCAGTTGCGGCTTAGTCAGCTGCCTTCGCAATCGGTGTTCTGTGACATATCTAAGCATTTCACCGCTACACATCACATTCCGCCAACTTCATCCGTACTCGAGCTCGCCAGTTTCAACGGCAGTGCCGGGGTTGAGCCCCGACATTTCACCGCTGACTTAACGTGCCGCCTGCGCACCCTTTAAACCCAATAAAGCCGGATAACTCTCGCATCCTCCGTATTACAGCGCCTGCTTGTCCGGGGTTAGC
+
CCCCCGGGGGGGFGGGGGGGGGGGGGGGGGDGGGGGGGGGGGGGGGGGCGGGGGGGGGCFEG7FGFFGGGEFGGGGGFGFEFDGFF:CCFFGFFFG9EFFFDGGG,EFGGGGGGGGG>DDDFGFGG9EFFGGG8ED6>DE?DFGGGFFFGFC8BCE>FEEGEBDGFGCFFGBE>DGAFF>BEDEGCB7=EGFBDG25CFC?GF=>>6@;A>C4F7A385676610(6(-::(9>)).3E??B7)7)))2-0-(8)*).).4793<>25(,-,.(.-.),-(--28(..()627)228-()
@M02996:162:000000000-B87FG:1:1101:28042:7186 2:N:0:TAGCGCTC+AAGGAGTA
GACTACCCGGGTATCTAATCCTGTTTGATCCCCACGCTTTCGTGCCTCAGCGTCAATGACGGATTCGTGAGATGCCTTCGCAATCGGTGTTCTGAGTAATATCTATGCATTTCACCGCTACACTACTCATTCCTCCCACCGCATCCGCATTCAAGAACGACAGTTTCAACGGCAGGTCAGGTGTTGAGCACCTGCGTTTCACCGCTGACTTACCATTCCGCCTACCCACCCTTTAAACCCACTCAATCCGGATAACGCTCGCATCCTCCGTCTTCCCTCCGCTTCTGGCACGGATTTACC
+
CCCCCGFGGGGGDFGGGGGGGFGGGGFFGGGGGFGGGGGGGGGGGGFGEGGGGGGGGGGGGGGE@FGGGGEGFFGGGGGFGFCFEE:CFFCFF,=EGFGGAFEGGGGGDFGGGGGGG:@CCBFDGGFFGDEGDEDGGCG+=85CGGFGFGEFGGDFCFE6CGA<FFGGGGEEG*=6CG)6DEFCFFE9>,DCC*;)>B>B6;B:=6:@7?FEFF4=C8CBD;1(((/76=;;F;)<)7<CD(((2(9<220-()69(-(-()(-)2)4,((((-).4).(--,(,..)),425)*2+6).
@M02996:162:000000000-B87FG:1:1101:18819:7198 2:N:0:TAGCGCTC+AAGGAGTA
GACTACCAGGGTATCTAATCCTGTTTGATCCCCACGCTTTCGTGCCTCAGCGTCAATCGCTGTTTCGTGAGATGCCTTCGCAATCGGTGTTCTGAGTAATATCTATGCATTTCACCGCTACACTACTCATTCCTCCCACGGCAACAGTATTCAAGCCTGCCAGTATCAAAGGCAATTCCGGAGTTGAGCCCCGGGATTTCACCCCTGACTTGACACACAGCCTATGCCCCCTTTAAACCCAATCAATCCGGATAACACTTGCATCCTCCTTTTTACCTCGGCTACTGGCACGGAGTTTGC
+
CCCCCGFGGGD@FGGGGGGGGGGGFGGDGGFGFGGG7FEGGGGGEGGGDFGGBFGDGFFGGGCGGGGGGGDEGEFGGGGGGGGCGGCGGEGGFGGFGGGAFFGCDGGGFFGGGGGGE>D=DEFGGEEEE=E@EFFGG@E+=89=D85A9DFFFCDGGG8D@C5D,DGGGC,@8F?EFGEB8@==FF7+8E?=B*@=AGFFFGFC>*)):AG6:AA*::*0:(()80**5C=(?B3.9<@E(83,;7).;73(6877)/.))+/-?()-,(.)...3))--(-3-,5,)(4<8@)*2*)))
@M02996:162:000000000-B87FG:1:1101:18682:7205 2:N:0:TAGCGCTC+AAGGAGTA
GACTACTAGGGTATCTAATCCTGTTTGATACCCATGCTTTCGTGCCTGAGCGTCAGATGCTCTCTGGACAGCTGCCTTCGCAATCGGTGTTCTGTGACATATCTAAGCATTTCACCGCTACACATCACATTCCGCCATCCTCGACATCTCTCAAGGGGACCAGTATCAATGGCAGTTCTCATGTTGAGCATGAGAATTTCACCGCTGACTTAATCCTCCGCCTGCGCCCCCTTTCAACCCAATAAATCCGGATAACGCTCGGGTCCTCCGTATTACGTACGCTGCTGGCACGGAGTTAGC
+
CCCCCGGGGFGGGGGGGGGGGGGFGGGGFECEEFFGGGGGGGGGGGGGFGGGGGGGGGG,CFFFGEF@FFCEGFFGGGFGGGEGFFCFGGGGFFGG9EFEDFFGG9EFDFFGGFGFG=B>DEEDFFFFGGGGG?EGCBEGGFBCC6=GFGFF9@DGD>C?E?=EFFGGGA,;DDCGFGDF,@E@FF>?D,@69@9=DFBE>E@AB9>8<8F*:+;@=A5:@@8)))-)->@2D3*1/8<C2508*9C?D6)/1=46/.,/2)(/:;<2(,418?64(,)(--2832)4(4?:;0*20.4:
@M02996:162:000000000-B87FG:1:1101:18660:7207 2:N:0:TAGCGCTC+AAGGAGTA
GACTACTAGGGTATCTAATCCTGTTTGATACCCATGCTTTCGTGCCTGAGCGTCAGATGCTCTCTGGACAGCTGCCTTCGCAATCGGTGTTCTGTGACATATCTAAGCATTTCACCGCTACACATCACATTCCGCCATCCTCGACATCTCTCAAGGGGACCAGTATCCATGGCAGTTCTCATGTTGAGCATGCGAATTTCACCGCTGACTTAATCCTCCGCCTGCCCACCCTTTAAACCCAATAAATCCGGATCACGCCCGGTCCCTCCGCATTACCGCCGCTGCTGGCCCGGGGTTAGC
+
CCCCCFGGED@;6CF9FCFFGGGEFGGGGFCFEFFGFGEGGGGGGGGFFGGG@FGECFE,EF9FGFG,C<<EFEGGGGGGGGCGFD@BFB@FFFFE,A?E:CECF,CEDG<EFFGGG>ACD4E,@FFGFAEFGEGG8CFGGDB6C+:FFGBDD4+,++1@CFDF,5=,?;,:D5>DBFBF,@=7,+*=D,@**0=8=BFEFGFAF?==CF;A*?;B*4?AG>4@B):):B>)3)678@FE?9(0*058?-.28)65//(,,/(()/)(/3(((--6.(3(,4419:)(((-()0*2*-.:
@M02996:162:000000000-B87FG:1:1101:25589:7218 2:N:0:TAGCGCTC+AAGGAGTA
GACTACCAGGGTATCTAATCCTGTTTGCTACCCACGCTTTCGCGTCTCAGCGTCAGTCATTGTCCAGCAACCCGCCTTCGCCACAGGTGTTCCTCCTGATATCTACACATTTCACCGCTACACCAGGAATTCCAGTTGCCTCTCCAAGCCTCCAGTTAATCAGTTTCAGGCGCAGTTCCTCAGTTGAGCTGAAGGATTTCACAACTGACTTCACTAACCGCCTACACGCCCTTTACGCCCAGTGACGCCAGACAACGCTCGCCACCTACGTCTTACCGCGGCTGCTGGCCCGTAGTTCGC
+
CCCCCG@FGGGDGDGGEFGGGGGFGGGFGFDFGG;FCFCGGDDGFFGGGGGGGDGGD<FCEF,C9FF,CEEGGGGGGGGGDFEG8DFFGFGGGGGFA<EDF7E@9F;EFFEEGGGGG5?DDEF,@EC?,AEFFGAD=>AA+5;+=E5F*6D=4EDC;=F=9D><@C9:39,<89=E7+22>=DDCBEC@,46:AFDF,?0;D**1;=EFF2*;*7+:AD:*:)->25<>*52C3@:==FC?05)0),,2(.8<A32.,(/-)4(1((((-.,(---42(((4-41))8(.-75)/:+)--
@M02996:162:000000000-B87FG:1:1101:7608:7220 2:N:0:TAGCGCTC+AAGGAGTA
GACTACTAGGGTATCTAATCCTGTTTGCTCCCCACACTTTCGTGCCTCACCGTCAGTTATTGTCCAGCAAGCCGCCTTCGCCACTGGTGTTCCTCCTAATATCTACGCATTTCACCGCTACACTAGGAATTCCGCTTTCCTCTCCGACACTCAAGAAAACCAGTTTCAGTTGCAGTTCCTCAGTTGAGCCGGTGGATTTCACAACTGACTTACTTTCCCGTCTACGCACCCTTTACACCCAATAAATCCGGACAACGCTCGCCCCCTACGTATTACCGCGGCTGCTTGCACGTAGTTAGC
+
CCCCCG<,EFGGGGGGGGGGGGGGGGGGFGGGFGG7FGGGGG@FGGGGGCFGGGGGGG9F<FFGGGG,FF,DFGGGGGGGGGGGGGGGGGGGGGGGGGGGGFGGGG7FEEGGGGGGG>@DDEFGGGGFGGGGGGCDG+EFGFFGG8>4<DFFGGCF,8D8CF=CFF+E+,@@FFGGFGC9,@DFGGFFEG6)*<DDEGFFFGF*:F)>CFGF*40+:9C>1::>E):(/==BGE:CFEFE2(6@BE<?>9E@(:=D(,/(.1((9361:0.).3)6<6(,-19((.).2))(0)*2+).)
@M02996:162:000000000-B87FG:1:1101:13308:7231 2:N:0:TAGCGCTC+AAGGAGTA
GACTACCAGGGTATCTAATCCTGTTTGATCCCCACGCTTTCGTGCATGAGCGTCAGTTGCAGATTCGTAACCTGTCTTCACGATCGGCGTTCTGTGGCATATCTAAGCATTTCACCGCTACACACCACATTCCAGTTACGTCCCCTGCACTCTAGTCCGGCAGTATCATAGGCACGATTGGAGTTGAGCCCCAACTTTTCACCAATGACTTACCGATCCGCCTGCGCACCCTTTAAACCCAATAAATCCGGATAACGCTCGTATCCTCCGTATTACAGCGGCTGCTGGCACGGGGTTAGC
+
CCCCCGGGGGGGGGGGGGGGGGGGGGGGGGGGGGGGGGGGGGGGGGGGFGGGGGGGGGDGFGCFGGGGGGGGGGGGGGGGGGGGGGFFGGGGFGGG@FCGGFGGGGGGGGGGGGGGG=5DGGGGGGGGGGGGG;FGGCFGGBFGGGDGFGFD@=BFFGGGG6>FGFGFGEGD@0DE@GD5?9,4:CCFEGGF>>DFFGFEFGFFDF=EEFGFEFF458:8=5/((0826C@7F@>?E<GGFD86;C55<92/6><7--(--/(.9AFBB>-(.464)).-4((-4457((,(0)*/2424
@M02996:162:000000000-B87FG:1:1101:16773:7247 2:N:0:TAGCGCTC+AAGGAGTA
GACTACCAGGGTATCTAATCCTGTTCGATCCCCACGCTTTCGTGCCTCAGCGTCAATGCAGGCCCGGCCAGCTGCCTTCGCTATCGGGGTTCTGTGGCATATCTATGCATTTCACCGCTACACGCCACATTCCGCCGGCCTCGACCGCATTCAAGGACACCAGTATCAACGGCACTGCTCCGGTTGAGCCGTCGCCTTTCACCGCTTACTTAGCGCCCCGCCTGCGCCCCCTTTAAACCCAATAAATCCGGATAACGCTCGCCTCCTCCGTCTTCCCGCGCCGTCTGTCACGGGGTTAGC
+
CCCCCFGGGGGGGGGGGGGGGGGGGGGGGGGGGGGGGGGGGGGGGGGGGGGGGGGGGGG9<@CCFGGGGGGGGGGGGGGGGGFGGEFEGGGGGFGFFFFFFBDFGGGGGFGGGGGGG@BDGFGGGGFGGGGGGCEGDEGGGFBCGGFGFGDC;@CC9FEFGGFGFFGGGGDEGFGCFG4BGGG7FDB40CC@FBGF@EFC5EE;>>((6;C5)0(<BED>G4--2(3,7E>(04<:>AGE3,8:?D))9,8::@)7(((-(1(-9:7::1,(.8))(--((((,-(4)))68))*2/((.
@M02996:162:000000000-B87FG:1:1101:16757:7253 2:N:0:TAGCGCTC+AAGGAGTA
GACTACCAGGGTATCTAATCCTGTTCGATCCCCACGCTTTCGTGCCTCAGCGTCAATGCAGGCCCGGCCAGCTGCCTTCGCTATCGGGGTTCTGTGGCATATCTATGCATTTCACCGCTACACGCCACATTCCGCCGGCCTCGACCGCCTTCAAGGACACCAGTATCAACGGCACTGCTCCGGTTGAGCCGTCGCCTTTCACCGCTGACTTAGCGCCCCGCCTGCGCCCCCTTTAAACCCCATAAATCCGTATAACGCTCGCATCCTCCGTATTCCCGCGTCTGCTGGGCCGGGGTTAGC
+
CCCCCGGGGGGGFGGGGGGGGGGGGGGGGGEFFGGGGGGGGGGGGGGGGGGGGGGGGFG,EFFFGGEFGGFFGEGGGGGGGGGGDC>FFGGGGFF<EGGFGFGGGGGGGGGGGGGGGABGD9ECGGCE8FEGG@EGD+@EDD5>DE5F*CBFBDD,9@EFGGFFGFGGFG>?EDGG>C;FGG5CCDEF5FEDDDGD?EBEFGA19=66@FGE)=059>D>74,(42>66C>9F0-6<3;/((.1*66>G3.(1::C--(--/(,1(.8(--.(.)6<03---4()-4(((2,))*2:,.)
@M02996:162:000000000-B87FG:1:1101:16768:7267 2:N:0:TAGCGCTC+AAGGAGTA
GACTACCAGGGTATCTAATCCTGTTCGATCCCCACGCTTTCGTGCCTCAGCGTCAATGCAGGCCCGGCCAGCTGCCTTCGCTATCGGGGTTCTGTGGCATATCTATGCATTTCACCGCTACACGCCACATTCCGCCGGCCTCGACCGCATTCAAGGACACCAGTATCAACGGCACTGCTCCGGTTGAGCCGTCGCCTTTCACCGCTGACTTAGCTCCCCGCCTGCGCACCCTTTAAACCCAATAAATCCGGATAACGCTCGCATCCCCCGCACTACTGCCGCTGCTGGCTCTGTGTTCGC
+
CCCCCFFGGGGG<FFFECFGGGGEFGGGGGCFEFGGGGGFGGGGGGGGGGGGGGGGGGGAFGGEGGGGGGGFGFGGGGGGD@FCEEFEGGGGEFFC8FFFC?EFGGGGGDFFGGDGC>*==9=8EG7C,FFFG,AD+>>8==?6CE5<?;BCC,+:9C65>*:@:9F,<F@?>5C=69*;FGG4<C2C3C59E;C86@646;=1;5:0@4F);=)165D9C98?:12,,?1(9:9).4;=(((,/.))0-0--8AF--(--1-,/4(,4((((-)()))(-4((9277((),/1++2),-
@M02996:162:000000000-B87FG:1:1101:6112:7268 2:N:0:TAGCGCTC+AAGGAGTA
GACTACCAGGGTATCTAATCCTGTTTGATCCCCACGCTTTCGTGCCTCAGCGTCAATCGCTGTTTCGTGAGATGCCTTCGCAATCGGTGTTCTGAGTAATATCTATGCATTTCACCGCTACACTACTCATTCCTCCCACGGCAACAGTATTCCAGCCCTCCAGTATCAAAGGCAGTTCCCGGGTTGAGCCCGGGTATTTCACCTCTGACTTGAAGAACAGCCTACTCACCCTTTAAACCCAATAAATCCGGATAACGCTTGCATCCTCCGTATTACCGTCGCCGCTTGCACGGAATTAGC
+
CCCCCGGGGDGGGGGGGFGGGGGGGGGGGGGGGGGGGGGGGGGGGGGGGGGGGGGEFGGGGGGGGGGGGGGGGFGGGGGGGB@CFGEFGGGGGGGGGGGGGFGGGGGGCFEGGGGGG:@=CFFGGGGGFFFGGGG?GFFC68??F,:C+=DEFEFGGEGDEFEF9CG8EGGBFF+@FGFFGEGEGG@FEGFAFAC=@FFFFGFCF986*9C=EAA+749)14<>2*.9;:@2C=CFEBCA9?1;*9<CF6=8?A7C/./((/3.+43/,(-315))42((-0(((((-,)3:5)**36)(
@M02996:162:000000000-B87FG:1:1101:7996:7325 2:N:0:TAGCGCTC+AAGGAGTA
GACTACCCGGGTATCTAATCCTGTTTGATCCCCACGCTTTCGTGCATGAGCGTCAGTTGCAGATTCGTAACCTGTCTTCACGATCGGCGTTCTGTGGCATATCTAAGCATTTCACCGCTACACACCACATTCCAGTTACGTCCCCTGCACTCTAGTCCGGCAGTATCATAGGCACGATTGGAGTTGAGCCCCAACTTTTCACCAATGACTTACCGATCCGCCTGCGCACCCTTTAAACCCAATAAATCCGGATAACGCTCGTATCCTCCGTATTACAGCGGCTGCTGGCACGGAGTTAGC
+
CCCCCGGGGGGGGGGGGGGGGGGGGGGGGGFGGGGGGGGGGGGGGGGGGGGGGGGGGGGGGGGGFGGGGGGGGGFGGGGGGFGGGGEGEGGGGGGGGGGFFFGGFGGGGGGGGGGGG>BDDEFFGGGGGGGGGGGGFGFEFF5DGF=FDF8DFFGGGGGGGGFFD?FGGGGFGFGGFGFFGGGEGGFFEFGAEFGFFGFEFGF*:6<EFFFEFA9?28?>:>DFDFF>FGF(;@C<EEFEF@D@4>CC6:780>AG(----1339:AB?(-,(.)6).,-4,-,3?:7?<<3:5*;A626
@M02996:162:000000000-B87FG:1:1101:25897:7330 2:N:0:TAGCGCTC+AAGGAGTT
GACTACAGGGGTATCTAATCCTGTTTGCTCCCCGCACCTTCGCACCTCAGCGTCAGTCATCTGCTGGTAACCTGCCTTCGCCATTGGTATTCTTCCAGATATCTACAGATTTCACCCCTACACCTGGAATTCTGATTGCCCCTCAGTGACTCTAGTTATGCAGTTCTCAACGCAGTCCAGGAGTTAAGCTCCTGCCTTTCACATCAAGCTTGCAAAACCGCCTACATGCCCTTTACGCCCAATAATTCCGAACAACGCTCGCAACTTACGTGTTACCGCGGCTGCTGGCACGTAATTAGC
+
CCCCCGEGGGGGGGGGGGGGGGGGGGGGGGFGGGFGGFFGGGGGGGGGGGGGGGGGGGFFAFGGEFGFGGGGGGGGGGGGGGGCDEFGEFCGGEGA<FFGGFG8FGGGGGGGGGGGG:DGGGGGGGGGGGF;9EGGF;ED8D?GD=;C@FFFBGFF,,==9F6CD9=EFEFDCBDGFDB?DFEFGFEGF9D5DDDDEGFFEG@C@98@BFCDFFFA@FD8@:1:>:EEEGFEF:/:27FCDFFEA8C>==5=0)6C..,(,2.(:(777;4(5364)44(-4936:?B??FF>?;8C)55
@M02996:162:000000000-B87FG:1:1101:21216:7340 2:N:0:TAGCGCTC+AAGGAGTA
GACTACTCGGGTATCTAATCCTGTTTGATACCCGCACCTTCGCACCTCAGCGTCAGTCATCTGCTGGTAACCTGCCTTCGCCATTGGTATTCTTCCTGATATCTACAGATTTCACCCCTACACCAGGAATTCTGATTGCCCCTCAGTGACTCTAGTCATGCAGTTCTCAACGCAGTCCAGGAGTTAAGCTCCTGCCTTTCACATCAAGCTTGCAAAACCGCCTACATGCCCTTTACGCCCAATAATTCCGAACACCGCTCCCAACTTCCGTGTTACCGCGGCTGCTGGCACGTACTTAGC
+
CCCCCGGGGGGGGGGGGGGGGGGGGGGGGGGFGGGGGGGGGGGGGGGGGGGGGGGGGGGGGGGGGGGGGGGGGGGGGGGGGGGGGGGGGGGGGGGGGGGGGFGGGGGGGGGGGGGGGAFGGGGGGGDFGGGGGGGFGBAEGDFGGGEDFGFFGFFGGDFGGGFFGFGGGGGFGFDGFGFFDDEFGGFGFGGEFFGFEGFFEFEFFACEFFGFFFFF@FDAE::>C)/2.D5<D=*/))5*5/73*9*98()(6>(*(,(,(*/(/5.)///(6357)3,,1,-203:,-(,(07*;0))4
@M02996:162:000000000-B87FG:1:1101:15039:7374 2:N:0:TAGCGCTC+AAGGAGTA
GACTACCCGGGTATCTAATCCTGTTTGCTCCCCCGACTTTCGCGCCTCAGCGTCAGTTGCGTACAAGGAATCCGCCTTCGCCTCCGGTGTTCTATAGGATATCAACGCATTTCACCGCTACACCCTATATTCCGATTCCCTCTTCCGCACTCGAGTCACGCAGTTTCGGACGCACTTTCCGGGTTGAGCCCGGAGATTTCACATCCGACACACGCGACAGCCTACGCGCCCTTTACGCCCAGTAAATCCGCACACAGCTTTCGACCCCTTTATTCCCTCGCGCGACGTGCCGAGGTTAGC
+
CCCCCGGGGGGGGGGGGGGGGGGGGGGGGGGGGGGGFGGGGGGEGGGGGGGGGGGGGGAFCGBFCFGDGGGFGGGGGGGGGGGGGGEGGGGGGFGF<FFGGFGCGGGGGGGGGGGGG@DDGCFFGGFFGGGGGG+@DFFGG=:FGGFGFGFF+@;DF7EEFCACFAF>C@EEGDGGFGEFGGCGGDFG=FG@5582;FFEEE?CEF?D@8DDDEB)(81-C44:7(---:229?<>14CC((.)9)).0()-6),1(.).)2((1900((.)).)),)((,,((((--((,())/2;).)
@M02996:162:000000000-B87FG:1:1101:13232:7375 2:N:0:TAGCGCTC+AAGGAGTA
GACTACCAGGGTATCTAATCCTGTTTGATCCCCACACTTTCGTGCCTCAGCGTCAATGACGGATTCGTGAGCTGCCTTCGCAATCGGTGTTCTGAGTAATATCTATGCATTTCACCGCTACACTACTCATTCCTCCCACGGCATCCGTATTCCAGCACAACAGTATCAACGGCAGTTCCGGTGTTAAGCACCGGGCTTTCACCTCTGACTTGCTGCACAGCCTACGCACCCTTTAAACCCAATAAATCCGGATAACGCCCGCATCCTCCGTCTTACCTCGGCTGCTGGCACCGGGGTAGC
+
CCCCCFGGGGGFDFGDDEBEF@FG9FGGGFA@FEFGGGG<FGGGGGGFFGGG@FFEG9EF:@BFEG:CDGE,CEBFFFFEGC>FFDBB:FFFEEEGG@ECGFECFGGGGGGGGGGG@>?CDEGGGFGGGFFGGGGGGDFC?5@CGGFF:8DEFD@G,A=DEGDB:DFG?,=:CA>EDGFFECEGFGFG52D@?AG@>:>E*DBEB>B4AA@@FFFF2;;7:687=6@5@ED(0=)943832(5)/7CC<6)6:3;6-----123C722:7,.(-.4,).-,((4874:?03(0)**2,30
@M02996:162:000000000-B87FG:1:1101:5737:7390 2:N:0:TAGCGCTC+AAGGAGTA
GACTACCCGGGTATCTAATCCTGTTTGCTCCCCACGCTTTCGAGCCTCAGCGTCATTATCAGTCCAGAAAGCCGCCTTCGCCACTGGTGTTCCTCCTAATATCTACGCATTTCACCGCTACACTAGGAATTCCGCTTTCCTCTCCTGAAATCAAGCTTGACAGTTTCAATAGCAGTCCCGGAGTTGAGCCCCGGGTTTTCACTACTGACTTGCCATGCCGCCTACGCTCCCTTTACACCCAGTAAATCCGGATAACGCTTGCCCCCTACGTATTACCGCCGCTGCTGGCACGTAGTTAGC
+
CCCCCGGGGGGGGGGGGGGGGGGGGGGGGGFGEGGGGGGGGGGGGGGGGGGGGGGGGGGGGGGGGGGGGGGGGGGGGGGGGFGGGGCEDCFFDEEGGGGGGDGGGGGGEGGGGGGGG@>DDCFGGGGGGGGGGGGGGGDGGFFGGGFEFFFFGGGGGGGGGGEFGFGGGGGFGFFGFGFEEEGEFFE00AF@FFGFFGFFEECA@C:EBFFEEAAFBFFBD>@=:99;8CDFGFFFE<CE3;;);<C<C93(,796--,--94.9>BBFF,.4.6<A13(4(-23>0740<<).2;<)4)
@M02996:162:000000000-B87FG:1:1101:5713:7396 2:N:0:TAGCGCTC+AAGGAGTA
GACTACCCGGGTATCTAATCCTGTTTGCTCCCCACGCTTTCGAGCCTCAGCGTCATTATCAGTCCAGAAAGCCGCCTTCGCCACTGGTGTTCCTCCTAATATCTACGCATTTCACCGCTACACTAGGAATTCCGCTTTCCTCTCCTGAAATCAAGCTTGACAGTTTCAATAGCAGTCCCGGAGTTGAGCCCCGGGTTTTCACTACTGACTTGCCATGCCGCCTACGCTCCCTTTACACCCAGTAAATCCGGATAACGCTTGCCCCCTACCTATTACCGCGGCTGCTTGCACGTAGTTAAC
+
CCCCCGGGGGGGCGGGGFGGGGGGGGGGGFDFEGGGGGGGGGGGGGGGGGGGGGGGGGC9FCFGGGGCGGFEGGGGGGGGGGGGGGEGGFFGFGGGGFGFGFGGG?FFGGGGAFG<71@DDFFGGGFFGFGGGDGGGDDFGFFGG98,5+?DFFCGFFD8@DDD=C9FD=AFGFGG*DEFGGGGGGEGCGF>DBG)8>5AAFE6=FEEEFGFE>*1>69(48:@D>B:;E237;EF)7FG1/(1+1//23B?;562--(,(/44C>;(.(.).-..)((-(-,404)36>??0.;/<6))
@M02996:162:000000000-B87FG:1:1101:4591:7476 2:N:0:TAGCGCTC+AAGGAGTA
GACTACAGGGGTATCTAATCCTGTTCGATCCCCGCACTTTCGTGCCTCAGCGTCAGTCGCGGCTTGGTGCACTGCCTTCGCGATCGGCGTTCTGTGTGATATCTATGCATTTCACCGCTACACCACACATTCCATGCACCCCAAACGCACTCTAGCCCCCCAGTTTCCATGGCAGTGCCAAGGTTGAGCCCTGACATTTCACCACAGACTTGAGATGCCGCCTACGCACCCTTTAAACCCAATAAATCCGGATAACGCTCGGATCCTCCGTATTACCGCGGCTGCTGGCACGGAGTTAGA
+
CCCCCGGGGGGGEFGGGFFGGGGGFGGGFFBFCCFGGGGGGGGGGGGGFGGGGEGGFGGGGGGEGEDF@FGFFFGGGGGEE=FEFEFGGEEFFGGGGFGFFFGCFGGGGGGGGGGGG=@DDEFGGG:FGFGGGGGGGED@D=*CGC@GBGECE>CGGGGGGGFFGFGGGGAFFFCGAGEFCGGCFG:GFFGFAAFEEFFE?FFEF:;E?F;)79(;;BF6C962819:9EBF<>4ADFFD6?1>/:A<C;)(,).9-,(-4).,93971(-(.(.66(((,-,2053(3(4(.)2;;).)
@M02996:162:000000000-B87FG:1:1101:25196:7488 2:N:0:TAGCGCTC+AAGGAGTA
GACTACTGGGGTATCTAATCCTGTTTGCTCCCCGCACCTTCGCACCTCAGCGTCAGTCATCTGCTGGTAACCTGCCTTCGCCATTGGTATTCTTCCTGATATCTACAGATTTCACCCCTACACCAGGAATTCTGATTGCCCCTCAGTGACTCTAGTCATGCAGTTCTCAACGTAGTCCAGGAGTTAAGCTCCTGCCTTTCACACCAAGCTTGCAACACCGCCTACATGCCCTTTACGCCCAATAATTCCGAACAACGCTCGCAACTTACGTGTTACCGCGGCGGCTGGCCCGTAATTAGC
+
CCCCCGFGGGGGGGGGGGGGGGGGGGGGGGGGGGGGGGGGGGGGGGGGGGGGGGGGGGGGGGGGGGGGGGGGGFGGGGGGGGGGGFGGGGFGGGGGGGGGGFGGGGGGGGGFGGGGGAFGGFGGGGDGGGGGGGGGGCEDGDFGGGDEFGFFCGGFFGGGGGFFFE9EGFFFGFFGFGFFCDEFGG>GFFGFFFGFFGFFFGFFD?CFFFCCCFC*:99=@>A@F6EE@DDFFFFFFAFCD28689CCC@;2;B3D.,//,2..2(/)76..5..).-4(3((,46,1((49;@8;:65?
@M02996:162:000000000-B87FG:1:1101:19747:7492 2:N:0:TAGCGCTC+AAGGAGTA
GACTACAGGGGTATCTAATCCTGTTTGCTCCCCACGCTTTCGAGCCTCAACGTCAGTTACCGTCCAGCAGGCCGCCTTCGCCACCGGTGTTCTTCCTGATATCTACGCATTTCACCGCTACACCAGGAATTCCGCCTGCCCCTCCGGTACTCAAGATCAACAGTTTCCAAAGCAGTTCAGGGGTTGAGCCCCTACATTTCACTTCAGACTTGCTATTCCGTCTACGCTCCCTTTACACCCAGTAAATCCGGATAACGCTTGCCCCCTACGTTTTACGCCGGCTGCTGGCACGTGGTTAAC
+
CCCCCGGGGGGGGGGGGGGGGGGGGGGGGGGGGGGGGGGGGGGGGGGGGGGGGGGGGGFGGGGGGGGGGGGFGGGGGGGGGGGGGGGGGGGGFFGGGGGGGFGGGGGGDGGGGGGGG>ACDFGGCGGGGGGGGGGDD8@DGDFGGE>FBGFEGGG9DFCGGFC@FFGFG9FAGFCFFG7;DFGGGD@*=GGFF>GEEGFFFFFFE8*7>FGBEF8FFFC>=97>;26;@DF@GFFF3=AC=(66A)76;:06:>4*,----128F>;02:.(23.3(((-(4((-35(((5:8)*2;4-5
@M02996:162:000000000-B87FG:1:1101:25182:7500 2:N:0:TAGCGCTC+AAGGAGTA
GACTACTGGGGTATCTAATCCTGTTTGCTCCCCGCACCTTCGCACCTCAGCGTCAGTCATCTGCTGGTAACCTGCCTTCGCCATTGGTATTCTTCCTGATATCTACAGATTTCACCCCTACACCAGGAATTCTGATTGCCCCTCAGTGACTCTAGTCATGCAGTTCTCAACGTAGTCCAGGAGTTAAGCTCCTGCCTTTCACACCAAGCTTGCAAAACCGCCTACATGCCCTTTACGCCCAATAATTCCGAACAACGCTCGCAACTTACGTGTTACAGCCGCTGCTGGCACGTAATTAGC
+
CCCCCGGGGGGGGGGGGGGGGGGGGGGGGGFFGGGGGGGGGFGGGGGGGGGGGGGGFGGGGGGGGGGGGGGGGGGGGGGGGGGGGGGGGGFGGGGGGGGGGFGGGGGG;EFFGGGGG>F=DFGGGGGGGFGGGGGGGFGFFDFGGGEFDGFDFEDFGGGGGGEBFFGFGGGFGBFGFCDBF8CAEFFGEAFFFFGFEFFFEGFFFF@CFFFCDFF95;C89889:2C7EF=@FEAF==CE@2>7*0>CC=?=B)6C..//./,.9(4<>(/(.,.4)).--379>:,4?:>?<)/2<.34
@M02996:162:000000000-B87FG:1:1101:19742:7509 2:N:0:TAGCGCTC+AAGGAGTA
GACTACAGGGGTATCTAATCCTGTTTGCTCCCCACGCTTTCGAGCCTCAACGTCAGTTACCGTCCAGCAGGCCGCCTTCGCCACCGGTGTTCTTCCTGATATCTACGCATTTCACCGCTACACCAGGAATTCCGCCTGCCCCTCCGGTACTCAAGATCAACAGTTTCCAAAGCAGTTCAGGGGTTGAGCCCCTACATTTCACTTCAGACTTGCTATTCCGTCTACGCTCCCTTTACACCCAGTAAATCCGGATAACGATTGCGCCCTACGTCTTACCGCCGCTGCTCGCCTGTGTTTAGC
+
CCCCCGGGGGGGEFGGGFGGGGGFAFFGGF8FEFGGGCEGGGG?FGGGGFGGGGGGGGGGGGGGGGFFFFFGGGGGGGGGDFGGGGEFGGDGGGGFGEGGGFGGFGGGGGGGGGGGG=@DDGFGG?FFG:EGF,CDGC8DFDFD?+:@5=7DB,2:@EF8DC:@,4CEEF76?AFFAGCA3@CAE>:DEFGDFFGFFCFF4DFCB6>CEFGBE88+>C1.4:>282;;1B1@C)).98BE11=)+/).0,)6,..9,(-((2,6D((.4,...(6).4((-4>173)((((-1)+*2.-)
@M02996:162:000000000-B87FG:1:1101:15507:7514 2:N:0:TAGCGCTC+AAGGAGTA
GACTACTGGGGTATCTAATCCTGTTTGATACCCGCACCTTCGAGCTTCAGCGTCAGTAGCGGCCCAGCAGGCTGCCTTCGCAATCGGAGTTCTTCGTCATATCTATGCATTTCACCGCTACACGACGAATTCCACCTGCCTCTTACGCACTCAAGAACACCAGTTTCAACTGCAGTTCAGACGTTGAGCGACTACATTTCACAGCTGACTTGACATCCCGCCTACGCTCCCTTTAAACCCAATAAATCCGGTTAACGCTCGCATCCTCCGCTTTCCCCCGGCTGCTTTCACGGAGTTCGC
+
CCCCCGGGGGGGGGGGGGGGGGGGGGGGGFGGGGGGGGGGGGFGGGGGGGGGGGGGGACFEFGGGGGGGGFFGGGGGGGGGFGGGCF=FFGGGGGGGGFGGFGGGGGGGGGGGGGGGAFGG9EE+@FFEGGGGFGGGDCFGEFGDG=F5=DF8DD>@E?DEEDFGFGCGGGFGFGF+?EAEB5EFG=D@5*:5>D):EFF4FE*:8.7>AC;*?*48AF(=722;(66:ED@FEE?9<EED0,5;<C?9(.(().:--(-3)-2C>B80(((--).)(,-((-(3)))-)-().1/*629
@M02996:162:000000000-B87FG:1:1101:5737:7540 2:N:0:TAGCGCTC+AAGGAGTA
GACTACTCGGGTATCTAATCCTGTTTGATACCCATGCTTTCGTGCCTGAGCGTCAGATGATCTCTGGACAGCTGCCTTCGCAATCGGTGTTCTGTGACATATCTAAGCATTTCACCGCTACACATCACATTCCGCCATCCTCGACATCTCTCAAGGGGACCAGTATCAATGGCAGTTCTCATGTTGAGCATGAGAATTTCACCGCTGACTTAATCCTCCGCCTGCGCACCCTTTAAACCCAATAAATCCGGATAACGCTCGCATCCTCCGTATTACCGCGGCTGCTGGCACGGAGTTAGC
+
CCCCCGGGGGGFEGGGGGGGGGGGGGGFGGFFGGGGGGGGGGGGGGGGGGGGGGGGFGGGGGGGGGGGGGGGGGGGGGGGGGGGGGGGGGGGGGGGGGGGGFGGGGGGGGGFGGGGG>?GDFGGGGGGGGGGGGGCDCGGFDFCGBAFFGFFFGGGGGGGGGDCEFGGGCFFFFGGFGFFCEFADGFGBEGEFFGFBFFFFGFFFFFFFFFEFFAB=AF=@=>=>=B=AEFDCBC?C@C:>(0>==EEF:522>>>/.//./369;E<:;-13:65>02--412:72:F?B(07?CF:A>
@M02996:162:000000000-B87FG:1:1101:19766:7543 2:N:0:TAGCGCTC+AAGGAGTA
GACTACAAGGGTATCTAATCCTGTTTGCTCCCCACGCTTTCGTGCCTCAACGTCAGTTACTGTCCAGAAAGTCGCCTTCGCCACTGGTGTTCCTCCTAATATCTACGCATTTCACCGCTACACTAGGAATTCCACTTTCCTCTCCAGCACTCAAGGGAAGTAGTTTTGGTTGCAGTTCCTCAGTTGAGCCGAGGGATTTCACAACCAACTTGCTTCTCCGTCTACGCACCCTTTACACCCAATAAATCCGGATAACGCTTGCTCCCTACGTATTACCGCGTCTGCTGGCACGTAGTTCGC
+
CCCCCGGGGGGGGGGGGGGGGGGGGGGGGGFGGGGGGGGGGGGGGGGGGGGGGGGGGGGGGGGGGGGEGGGGGGGGGGGGGGGGGGFGGFGGFFFFGGGGGFGGGGGGGGGGFGGGG>@DDFGGCFGFGGFFGGGGGGGGFEDFF=5FFGFFGFC:EC8AFFFFGFFCDGGB?FCGFGFFGFGEGFFGFGGFFEG=CGFFEEEEAADFFFGC@B@FEAF@A>=BF=A<@E@28ECECEFC9BFFFFF?>3)/3579/.///1/;FDF8?2.)6?:440(,-43(.4:?608?002/:4,(
@M02996:162:000000000-B87FG:1:1101:5661:7577 2:N:0:TAGCGCTC+AAGGAGTA
GACTACTGGGGTATCTAATCCTGTTTGATTCCCGCACTTTCGAGCCTCAGCGTCAATCGCACACCAGCAAGCTGCCTTCGCAATCGGAGTTCTTCGTCATATCTAAGCATTTCACCGCTACACGACGAATTCCACTTGCCTTGCGTGTATTCAAGCCCATCAGTATCCACGGCATGCCAAGGTTGGGCCCTGACATTTGACCGCAGACTTAAAAGGCCGCCTACGCTCCCTTTAAACCCAATAAAGCCGGATAACGCTCGCATCTTCCGTATTACCGCCGCTGACGGCACGGAATTAGCC
+
CCCCCGGGGGGGGGGGGGGGGGGGGGGGGGGFDGGGGGGGGGGGGGGGGGGGGGGFGGGGGGGGGGGGGGGGGGGGGGGGGGGGGGGGGGGGGGGGGGGGGFGGGGGGGGGGGGGGG=9DDEEGGGGGGCFFGGGGGGCGGFFGDEAFFF?9;DGFGGGFGG:CAFGGDGGFDADGFDCFF?ECFCBFFGG@FFC6<EFFEG22=A=BFFGFFFFB(;:42//34243:F1>F<)9@;FEDFFBF))./(.,1=3*(---31(27:4-15...)6-,((-,(3(((-244(().*22..,
@M02996:162:000000000-B87FG:1:1101:24651:7598 2:N:0:TAGCGCTC+AAGGAGTA
GACTACTGGGGTATCTAATCCTGTTTGATCCCCACGCTTTCGTGCCTCAGCGTCAATGACGGATTCGTGAGATGCCTTCGCAATCGGTGTTCTGAGTAATATCTATGCATTTCACCGCTACACTACTCATTCCTCCCACGGCATCCGTATTCCAGCAATCCAGTATCAAAGGCAGTTCCGGAGTTGAGCTCCGGGCTTTCACCCCTGACTTGGACCACAGCCTACGCACCCTTTAAACCCAATAAATCCGGATAACGCTTGCATCCTCCGTATTACCGCTGCTGCTGGCACGGCGTTCGC
+
CCCCCGGGGGGGGGGGGGGGGGGGGGGGGGGGGGGGGGGGGGGGGGGGGGGGGEGFGGGGGG7FGGGGGGGCFGGGGGGGGGGGGGGGGGGGGGFGGGGGGFGGGGGGGGGGGGGGGAEDDFFGFGGGGGGGGGGGGGG8C=>GGGDFFDFEEFDECFFGGGFFCFGFGCFFGFGFFGFDGEGGGGEF@:DCF55>=FF@EGEBB55=@FF*>66?4:95C6BEFFF@BGFFG;EEFFGGFD3@8>3<270/38)6/.(,(156>:<<?>-(.46<AF9(-38425)5:1<(7.22*,31
@M02996:162:000000000-B87FG:1:1101:21243:7611 2:N:0:TAGCGCTC+AAGGAGTA
GACTACTAGGGTATCTAATCCTGTTTGCTACCCGCACTTTCGAGCATGAGCGTCGATAAGTCCCCAGCAAGCTGCCTTCGCCATCGGTGTTCTTCCTGATCTCTACGCATTCCACCGCTACACCAGGAATTCCGCTTGCCCCTGAACTATCCAAGAGAAACAGTCCAGTCTGCAGGTCCGGGGTTGGGCCCCGGTATTGTACAGACTGCTTGCATCTCCGCCTGCGCTCCCTTTACTCCCGGTGATTCCGAACAGCGCTTGCACCCCTCGTTTTACCGCGGCTGCTGGTCCGAGGTTGTC
+
CCCCCGGGGGGGGGGGFFFGGGGG@FGGGFFGGGGGGCFGGGGFGGGFCFGGGGGGGFGDGGGFGFDGGGDFGGGGGGGGDFCGGGGFCFEGEGFFFADFC78CFG?@CC@AEEFGG=?D8EFGGFCFFF8>>FGGDF?@FDF?88DFDDFEGG?:@ED?D8:C=DFDDFFFGFF8@GE5@BC9FDA5=FC55AD>DFFFCF**9675(1:@FF4841?4:3/80,2(/8(,:@E4).8;(3(-)6B::87:>B(*,,--(*,5<62(3((((-.-<((--2>;6722.)),))**0((.
@M02996:162:000000000-B87FG:1:1101:22943:7612 2:N:0:TAGCGCTC+AAGGAGTA
GACTACACGGGTATCTAATCCTGTTTGATACCCGCACCTTCGAGCCTCAGCGTCAGTTGCGCCCCAGCAAGCTGCCTTCGCAATCGGAGTTCTTCGAGATATCTAAGCATTTCACCGCTACACCTCGAATTCCACCTGCCTCTTGCGCACTCAAGAAACGCAGTTTCAACCGCTGGACGGAGTTGAGCTCCGCGATTTGACGGCTGACTTCCATTTCCACCTACGCTCCCTTTAAACCCAATAAATCCGGATAACGCTCGGACCTTCCGTATTACCGCCGCTGCTGGCACGGAATTAGCCG
+
CCCCCGGGGGGGGGGGGGGGGGGGGGGGGGFFFGGGGGGGGGGGGGGGGGGGGGGGGGGGEGGFGEGGGGGFGEGGGGGGGGGGGGGBFGFGGGGG=EBFGFGGGFGGGGGGGGCFG=ADGFGGGGEFGGGGGFGGG?FFGFFGGGAGFGFFEFGC?DG+CEBCGFGFGGGFGBCDAD>F*>:CFCBC6EG=D?C@BGAEE5@>FADDFF+74AC=EFC7=@3=?1(69F:F644<7<C587>FF<<777.2(941---(-/365<:?()(.(664(((-,(,(,2:6:B(()02<3.4)(
@M02996:162:000000000-B87FG:1:1101:18851:7619 2:N:0:TAGCGCTC+AAGGAGTA
GACTACTAGGGTATCTAATCCTGTTTGCTCCCCGCACCTTCGCACCTCAGCGTCAGTCATCTGCTGGTAACCTGCCTTCGCCATTGGTATTCTTCCTGATATCTACAGATTTCACCCCTACACCAGGAATTCTGATTGCCCCTCAGTGACTCTAGTTATGCAGTTCTCAACGCAATTCCGGAGTTAAGCCCCGGGATTTCACACCAAGCTTGCAAAACCGCCTACATGCCCTTTACGCCCAATAATTCCGAACAACGCTCGCAACTTACGTTTTACGGCGTCTGCTGGCACGTAATTACC
+
CCCCCGGGGGGGGGGGDFFGGGGFGGGGGGEFEGGGGGGGGGGGGGGGGGGGGGGGGGGGGGGGGGGGGGGGGGGGGGGGGGEGGGGGGFFGGGGGGGGGGFGGFGFGGGGGGGGGGAFDFEGGGGCFGGGGGG8DGGA9DDFGGGDCDFFEFFGFGGGGGEDCFFFFGDFFGEGGFGFFC@CEFGEGDGGD?BD=AFFFEG;CAF5:=F8=CFCB);?):4/>B54*8CBECECF@2=C2;=)9C7<+(:;@B8;,.(/-914D7<<BB2(.34<:(-((-4()5,81?200)120)).
@M02996:162:000000000-B87FG:1:1101:18833:7629 2:N:0:TAGCGCTC+AAGGAGTA
GACTACTAGGGTATCTAATCCTGTTTGCTCCCCGCACCTTCGCACCTCAGCGTCAGTCATCTGCTGGTAACCTGCCTTCGCCATTGGTATTCTTCCTGATATCTACAGATTTCACCCCTACACCAGGAATTCTGATTGCCCCTCAGTGACTCTAGTTATGCAGTTCTCAACGCAATTCCGGAGTTAAGCCCCGGGATTTCACACCAAGCTTGCAAAACCGCCTACATGCCCTTTACGCCCAATAATTCCGAACAACGCTCGCACCTTACGTGTTACCGCCGCTGCTGGCACGTAATTAGC
+
CCCCCFGGGGGGGGGGDFFGGGGGGGGGGGCGEGGGGGFGGGFGGGGGCFGGCFGGGGGFGGGGGGGGGGFGGGGGGGGGDCFGGECFFFCGEEGFGGEEEEFGCFEFGGGFGGGFEAF6DFGGGG7F,A>EF=ADD;DCFDFG=4CADFFDFFFFGGFGGGDEFDGGF;FDGED>FGF?@BEGGGFGDDFFEFDB5FAFCFFEF5CDFF+:CAA+0;C5;5:276C*8C==6@C=((CED(36FE5114)(,:3;..,((1-(94>)58,45:):-1(,-1(4>F?(((808<88@),.
@M02996:162:000000000-B87FG:1:1101:21249:7630 2:N:0:TAGCGCTC+AAGGAGTA
GACTACTAGGGTATCTAATCCTGTTTGCTACCCGCACTTTCGAGCATGAGCGTCGATAAGTCCCCAGCAAGCTGCCTTCGCCATCGGTGTTCTTCCTGATCTCTACGCATTCCACCGCTACACCAGGAATTCCGCTTGCCCCTGAACTATCCAAGAGAAACAGTCCAGTCTGCAGGTCCGGGGTTGGGCCCCGGTATTGTACCGACTGCTTGCATCTCCGCCTGCGCTCCCTTTACGCCCAGTGATTCCGAACAACGCTTGCACCCCTCGTATTCCCGCGGCTGCTGGCACGAAGTTTGC
+
CCCCCGGGGGGGGGGGGFFGGGGGGGGGGGFGGGGGGGGGGGEFGGGGFGGGGGGGG<C<FGGGGGGGGGGFGGGGGGGGGGGGGEFGGGGFFGGGGGGGGFGGGGGGGCFGFGGGGADGDEFGCE7DFEGFF8EG8BEDGFFGG=DBFFFEFFGCGC8=FFBDFF@FFGGFGFGCFGFEECCCEDFGCFG>@DG=DGFFFG*(2A@@FFG@;;?FFCF@G;1;;366;E?3:499::CC6?:<65A4:2047),1-.,(-><BDF>(,4--284)?(--,-,2:>?3((.:)02*2)).
@M02996:162:000000000-B87FG:1:1101:23280:7642 2:N:0:TAGCGCTC+AAGGAGTA
GACTACTCGGGTATCTAATCCTGTTTGCTACCCGCACTTTCGAGCCTCAGCGTCGATGAGTCCCCAGCAGGCTGCCTTCGCCATCGGTGTTCTTCCTGATCTCTACGCATTCCACCGCTACACCAGGAATTCCGCCTGCCCCTGAACTATCCAAGAGACACAGTCCAGTCTGCAGGTCCGGGGTTGGGCCCCGGTATTGTACAGACTGCTTGCATCTCCGCCTACGCTCCCTTTACGCCCAGTGATTCCGAACCACTCTTGCACCCCTCGTATTACCGCGGCTGCTGTCACCAAGTTTGC
+
CCCCCGGGGGGGGGGGGGGGGGGFGGGGGFGGGGGGGGGGGGGGGGGGGGGGGGGGGGGGGGGGGGGGGGGGGGGGGGGGGFGGGGGGGFGGGGGGGGGGGBGGGGGGGDFCGGGGG=ACDFGGGGGCGGFGFDEGG=DDGD?DC8:FD9FDGFC8EGGGGGDDFFFGGGGD8DFFFGFDGGG>FG94B5?>ABD>>FFFCGFEFFFFFFGFFFCFC6:9///2;398?E?8DE3>6;CE01:)06).227(7)49(...5?77<:(-3--(.76..,3(-4422:?).6<)*./3A<29
@M02996:162:000000000-B87FG:1:1101:21249:7648 2:N:0:TAGCGCTC+AAGGAGTA
GACTACTAGGGTATCTAATCCTGTTTGCTACCCGCACTTTCGAGCATGAGCGTCGATAAGTCCCCAGCAAGCTGCCTTCGCCATCGGTGTTCTTCCTGATCTCTACGCATTCCACCGCTACACCAGGAATTCCGCTTGCCCCTGAACTATCCAAGAGAAACAGTCCAGTCTGCAGGTCCGGGGTTGGGCCCCGGTATTGTACAGACTGCTTGCCTCTCCGCCTGCTCTCCCTTTACTCCCAGTGCTTCCGACCAACGCTTTCACCCCTCGTTTTTCCTCCGCTGCTGGCACGAGTTTGTG
+
CCCCCGGGGFGGGFGGGFFGGGGGGGGFGGCFFGGEEGGGGGGGGGGG9EGGGGGGGFGGFGGGGGGGGGCFGGGGGGGGDE7FFGFFGFEGFGGGGGFGGBFGGGGGGGEGFGGGGAE8>EFFFFC?EEEBGGGGGGC?FDFFF@DGFFF8;DDFCDE,@@===F?@DGF+@DG8:8DDE6CEG>=?@EEBAEGF=CAECFEFEA35:@FEF484(/;.26/2,(/)/988781)1.<C3)/7+)9)*()(-).C,((-(*).::;(-1-(21(()).((-(47:)4(32:))2/25<(
@M02996:162:000000000-B87FG:1:1101:17260:7679 2:N:0:TAGCGCTC+AAGGAGTA
GACTACTGGGGTATCTAATCCTGTTTGATACCCGCGCTTTCGAGCCTCAGCGTCAATCGCACTCCAGAAGGCTGCCTTCGCAATCGGAGCTCTTCGTCATATCTAAGCATTTCACCGCTACACGACGAATTCCACCTTCCTTGTGTGTATTCAAGCCCATCAGTATCAACGGCAGGCCAGCGTTGGGCGCTGACATTTGACCGCTGACTTAAAAGGCCGCCTACGCTCCCTTTAAACCCAATAAATCCGGATAACGCTCGCATCTTCCGTATTCCCGAGGCTGCTGGCTCGGAATTAGCC
+
CCCCCGGFGGGGGGFFFFFFGGGGGGGGGGFFEFGGEGGGGGGGGGGGGGGGGGGGGGGGFGGGGGGF@FFFGGGGGGGGGGGGGGE:BF<FGGGGGGGGGFGFFEFGFGGGGGGGG@DGDEFC8FGGGGEGG;FGGGGGGEFGGGDFFDFCF,CFGGGEEEEB8EF:DG>AE5CCBGDFGGGGGF@GBGG>:A9CEG65>C@BB)6;AC:4>67>?AC@E;(81661>F1A>4<:B<EG??)3=<FFG>304*)/-----/-17<4:34(..).)(((-1(.82),((4(20./0+.,5
@M02996:162:000000000-B87FG:1:1101:17278:7680 2:N:0:TAGCGCTC+AAGGAGTA
GACTACTGGGGTATCTAATCCTGTTTGATACCCGCGCTTTCGAGCCTCAGCGTCAATCGCACTCCAGAAGGCTGCCTTCGCAATCGGAGCTCTTCGTCATATCTAAGCATTTCACCGCTACACGACGAATTCCACCTTCCTTGTGTGTATTCAAGCCCATCAGTATCAACGGCAGGCCAGCGTTGGGCGCTGACATTTGACCGCTGACTTAAAAGGCCGCCTACTCTCCCTTTAACCCCAATAAATCCGAATAACGCTCCCATCTTCCGTCTTACCGCGGCTGCTGGCCAGTACTTCTCC
+
CCCCCFGFGGGGGGGGGFGGGGGGFGGDGFCFCGGGGGGGGGGGGGGGFGGGGGGGGGFG:FEGGGF<EGCFGGGGGGGGGCGGFGF,@C,FEDGGGGGFF;FFG<EGGGFGGGGGG=B>DEFC7F::FFGGGAFFGFEGG;<DFF=F7DFC>@EEFGC889>FADFDFG8@6?7C@D59CCCCBC>;>C;-)2*8>FA*>C59-)(648+9):)=?F<3E2(()/)/6C0<9><)528*((5)9)67)(0--95/-,-(,*).*6<4(),,,)-,(4-(((,,.,(,((-)**+20).)
@M02996:162:000000000-B87FG:1:1101:6020:7695 2:N:0:TAGCGCTC+AAGGAGTA
GACTACTAGGGTATCTAATCCTGTTCGATCCCCGCGCTTTCGTGCCTCAGCGTCAGTTGCGGCTTGGTGACCTGCCTCCGCGATCGGCGTTCTGTGCGATATCTATGCATTTCACCGCTACACCGCACATTCCAGCCACCCCAAACGCACTCAAGCCCCCCAGTTTCCACGGCAGTGACAGGGTTGAGCCCGGAAATTTCACCGCCGGATTACAGCGCCGCCTACGCACCCTGTAAACCCACTAAATCCGGCTAACGCTCGCCTCCCCCGTATCTACGGCGTACCTGCCACTGGAGTAGA
+
CCCCCFGGFGG9,6@FG9FFEFCEFEGCAE@F@FGCCCEGCGGGG@C@FGFECFGCFFGFFGG@+6BFCGGFD8BFFFF>F@6=8@BF:C+@D9E<<BC::9@9DGFGFGGGGCDF8)<+0C??E+B>FEGFDFC?DECCG83?C85F0C*:442@C5@EG7)8:B+,=>:>EFG8):8+68:0<D@F;C;13.8()2;<?@EFF>(((092.*))-5147((,(,-81C2(*.).6),23(((0.6:9()(-).9(-((-1((*((,4(--.().-((((-(((.)((.484)**2,))
@M02996:162:000000000-B87FG:1:1101:17262:7697 2:N:0:TAGCGCTC+AAGGAGTA
GACTACTGGGGTATCTAATCCTGTTTGATACCCGCGCTTTCGAGCCTCAGCGTCAATCGCACTCCAGAAGGCTGCCTTCGCAATCGGAGCTCTTCGTCATATCTAAGCATTTCACCGCTACACGACGAGTTCCACCTTCCTTGTGTGTATTCAAGCCCATCAGTATCAACGGCAGGCCCGCTTTGGGCGCTGACATTTGACCGCTGACTTAAAAGGCCGCCTACGCTCCCTTTAAACCCAATAAAACCGGATAACCCTCGCACTTTCCGTGTTACCTCGCGCACTTACCCGTAATTAGCT
+
CCCCCGGGGGGGGGFFEFGFGGGFFGGFGE9C;@FGGGGGGGGGGGGGGGGGGGGGGGGGGGGGGCG<FG8EFGGGFFGGGFEGGCF,@@,AE?F@FFF8EFGGG?FG=CCEGGGGG=DGGFF68F7=+@CFGGGFDEFGFEDGDFFFEFEE;ECFGGF,8E=D:FG8DGEDD?C5?D)5:**173:7)78-/;09@EA4=E55984@)++1;A4375),23(/:9((-1,676:)).+*(35)*).3730,8?<*((--()-(2.641,-...-.))(((((-()))(,(().*2+)()
@M02996:162:000000000-B87FG:1:1101:24339:7703 2:N:0:TAGCGCTC+AAGGAGTA
GACTACCAGGGTATCTAATCCTGTTCGATCCCCGCACTTTCGTGCATGAGCGTCATTAACGGCCTGATAAGCTGCCTACGCAATCGGTGTTCTTCGTCATATCTATGCATTTCACCGCTACACGACGAATTCCGCCTACCTCGACCGCAATCAAGTCAACCAGTATCAATGGCGGGATGAGGTTGAGCCTCACGATTTGACCACTGACTTAACTGACCGCCTGCGCACCCTTTAAACCCAATAAATCCGGATAACGCTCGCCTCCTCCGTATTACACCGGCTGCTGTCACTGAGTTAGCC
+
CCCCCGGGGGGGGGGGGGGGGGGGGGGGGGGGGGGGGDGFGGGGGGGGGGGGGGGGGGGGGGGGGGGGGGGFGFGGFGGGGGGGGGFGGGGFGGGG@FGGGFGFCEGGGGGGFFFGE8@D>CFEGEEGEGGGFGGGGBDEGEFGGC>:@6@BFGGGCEGGGGFFGFGGCFD?EBGG>DFFGGGGA*>D@CFEAA*,1CFC4CE;;AE@A@:><ACFFAD>C/-4101(4C<7*66)4(A51()5F<A?59),(*,*-,---),-91741,.(54.-),,-1(40..-..6)6*02:+...
@M02996:162:000000000-B87FG:1:1101:13312:7716 2:N:0:TAGCGCTC+AAGGAGTA
GACTACAAGGGTATCTAATCCTGTTTGCTACCCGCACTTTCGAGCATGAGCGTCGATAAGTCCCCAGCAAGCTGCCTTCGCCATCGGTGTTCTTCCTGATCTCTACGCATTCCACCGCTACACCAGGAATTCCGCTTGCCCCTGAACTATCCAAGAGAAACAGTCCAGTCTGCAGGTCCGGGGTTGGGCCCCGGTATTGTACAGACTGCTTGCATCTCCGCCTGCGCTCCCTTTACGCCCAGTGATTCCGAACAACGCTTGCACCCCTCGTATTACCGCGGCTTCTTGCACGAAGTTTGC
+
CCCCCGGFGGGGGGGGGCFGGGGGGGGGGFFFGGGGGGGGGGGGGGGGGGGGGGFGGEGFGGGGGFGGGGGGGGGGGGGFGFGGFGGFGFGFGGGGGGGGGFGGGGGGGGGGGGGGG=BDDEFGDFGFGGFGGGGGGCFDGDFGCEDEFGFFFGG88A8DFFDDGFGF?GGFGFGGFGFBCBEEGGAGBFGABED2@FFFEF**4;>EDFGBF6CFFFC@G;;<07933C?(>@<C;;CE(8:792>AF40:9589-----1,5C172:7-(..646(,,32,(34)642),001;<)6:
@M02996:162:000000000-B87FG:1:1101:25850:7717 2:N:0:TAGCGCTC+AAGGAGTA
GACTACCGGGGTATCTAATCCTGTTCGATACCCGCACCTTCGAGCTTCAGCGTCAGTTGCGGCCCAGCAAGCTGCCTTCGCAATAGGAGTTCTTCGTCATATCTAAGCATTTCACCGCTACACGACGAATTCCGCCTGCCTCTTACGCACTCAAGAAAACCAGTTTCAACTGCAGTGCAGGCGTTGAGCGTCTACATTTCACAGCTGACTTGCCTTCCCGCCTACGCTCCCTTTAAACCCAATCAACCCGGATAACGCTCGAACCCTCCGTTTTACCGCCGCTGCTGGCACGTGTTTAGC
+
CCCCCFGFGGEGBFFGGGGGGGGGGGG:EFEGGFGGGFGGGGFGGEFGFGGGGGGGGGGGECEFGGGGGGGGGGGGGGGGGEEGGFCEFGFDDGGGGGFFGFFFGEGGGGGGGFGGG>BDGCG>CFGGGGGGGGGGGDFGGEFGGFDCAGFFFF?F6:FF@FCFGFF,?FFFGFC9*=*B,4@CDDD44;;:5:FEFGFCEGE458>5BFGE867FEFD?E36<@?>/4C;5C;<3)5FG<,.(04(,125;?56*,-(--).(1(,,464).1)..,(-44(4()4(4(2(..32*.64
@M02996:162:000000000-B87FG:1:1101:27541:7720 2:N:0:TAGCGCTC+AAGGAGTA
GACTACTCGGGTATCTAATCCTGTTCGATCCCCACGCTTTCGTGCCTGAGCGTCAGTTGCGGATTAGTCAGCTGCCTTCGCAATCGGTGTTCTGTGACATATCTAAGCATTTCACCGCTACACATCACATTCCGCCGACTTCATCCGTACTCGAGCTCGCCAGTTTCAACGGCAGTGCCGGGGTTGAGCCCCGACATTTCACCGCTGACTTAACGTGCCGCCTGCGCACCCTTTAAACCCAATAAATCCGGATAACGCTCGCATCCTCCGTCTTCCCGCCGCTGCTGGCACGGAGTTAGC
+
CCCCCFGGEFGGGGGGGGGGGGGFCFGGGFCEGGGGGGGGGGGGGGGGDGGGGGGGGGGGGGGGGGGGGGGGGGGGGGGG>FGGGGGFGECFEGGGGGGGG@DFGFGG,EEEGGGGG>@?>,EFGGGGGGGGGGGGC>@EDDFFGC>FFDFC@EGGGGGGGG8:ECGEFFDFGFGGFGFFGGGEGGEGECF@BBGFFFFFFGFFFEF;DAFFFF@4(::6/-,466>6>C337)6).4;C6?7:?4<60470259C---,(1-415)430((.1)-(430(-43;?B>::B:502/2)6:
@M02996:162:000000000-B87FG:1:1101:24344:7723 2:N:0:TAGCGCTC+AAGGAGTA
GACTACCAGGGTATCTAATCCTGTTCGATCCCCGCACTTTCGTGCATGAGCGTCATTAACGGCCTGATAAGCTGCCTACGCAATCGGTGTTCTTCGTCATATCTATGCATTTCACCGCTACACGACGAATTCCGCCTACCTCGACCGCAATCAAGTCAACCAGTATCAATGGCGGGATGAGGTTGAGCCTCACGATTTGACCACTGACTTAACTGACCGCCTGCGCACCCTTTAAACCCCATAAATCCGGATAACGCTCGCATCCTCCGTATTACCGCGGCTTCTGGCACCGCGTTAGCC
+
CCCCCGGGGGGGGGGGGGGGGGGGGGGGGGGGGGGGGGGGGGGGGGGGGGGGGGGGGGGGGGGGGGGGGGGGGGGGGGGGGGGGGGFGGGGGGGGGGGFGGFGGGGGGGGGGGGGGG@BDGGGGGGGGGGGGGGGGGGGGGFFGGGFGEGFEGGGFGCFFGG@DEFFGGGGFGFGGBGFAGGGFFG=<>CGFFAC7=FACC>5?E9==AF>E<F)*/8>>=/.449629E(4C>:<7<E*47?2=2).1458?F,1-((,-)449>AB(,((5)6)-3(-17(.6)))()(-0)/2*(-.
@M02996:162:000000000-B87FG:1:1101:25904:7732 2:N:0:TAGCGCTC+AAGGAGTA
GACTACCAGGGTATCTAATCCTGTTTGCTCCCCCGACTTTCGCGCCTCAGCGTCAGTACTGTTCAAGGAATCCGCCTTCGCCTCCGGTGTTCTATAGGATATCAACGCATTTCACCGCTACACCCTATATTCCGATTCCCTCTCCCAGACTCAAGTAAGGTAGTTTCAAGCGCACTTTCCGGGTTGAGCCCGGAGATTTCACACTTGACACGCCTTACCGCCTACGCGCCCTTTACGCCCAGTAAATCCGAACAACGCTTGCGACCTCTGTATTACCGCGGCTGCTGGCACAGAGTTACC
+
CCCCCGFGGGGGFGGGGGGGGGGGGFGGGGGGGGGGGGGGGGGGGGFGGGGGGGGGGGGGGGGGGGGGGGGGGGGGGGGGGGGGFE@FFGGGGFFGGGGFFFFFGFGGGGGGGGGGG=5=CEGGGGGFFGGGGGGGGEFFGFFGGGF>DGFEFGFFGGGGGGDEFFGGGEGDD>DEFFEFEGDEED@GFGGBE>D=BG@ECFCFFFE@:CGFFF5?BFC3=46((4(23C99<B).,3CE<6?BF29<445693<5--(--*(,)-7:<8)-.-.64(-((-(,44>(4(.(00+3<)).
@M02996:162:000000000-B87FG:1:1101:27555:7735 2:N:0:TAGCGCTC+AAGGAGTA
GACTACTCGGGTATCTAATCCTGTTCGATCCCCACGCTTTCGTGCCTGAGCGTCAGTTGCGGATTAGTCAGCTGCCTTCGCAATCGGTGTTCTGTGACATATCTAAGCATTTCACCGCTACACATCACATTCCGCCGACTTCATCCGTACTCGAGCTCGCCAGTTTCAACGGCAGTGCCGGGGTTGAGCCCCGACATTTCACCGCTGACTTAACGTGCCGCCTGCGCACCCTTTAAACCCAATAAATCCGGATAACGCTCGCATCCTCCGTCTTACCGCGGCTGCTGGCACGGAGTTAGC
+
CCCCCGGGGGGFGGGGGGGGGGGGGGGGGFEFGGGGDGGGGGGGGGGGFGGGGGGGGGGGGGEGGFGGGGGGGGGGGGGGGGGGGGGGGGCGFGGGGGGGGFFGGGGGCFGGGGGGGA>DDEFFGGGGGGGGFEEGGGGEGEFFGGDA:@?DBF6F8FEGGGA@FAFFGGGFGFGGFGFFEGGGGGFDECGFFFGB@CFEFGFFFDBBDFGFFF@F;>8323-(.3916E?09)<4ABGG0?:3944:<>F03)66(-,--)(-14,58(-(.2-6381,(4121>)521718)*2:..5
@M02996:162:000000000-B87FG:1:1101:27534:7738 2:N:0:TAGCGCTC+AAGGAGTA
GACTACTCGGGTATCTAATCCTGTTCGATCCCCACGCTTTCGTGCCTGAGCGTCAGTTGCGGATTAGTCAGCTGCCTTCGCAATCGGTGTTCTGTGACATATCTAAGCATTTCACCGCTACACATCACATTCCGCCGACTTCATCCGTACTCGAGCTCGCCAGTTTCAACGGCAGTGCCGGGGTTGAGCCCCGACATTTCACCGCTGACTTAACGTTCCGCCTGCGCTCCCTTTAAACCCAATCAATCCGTATAACGCTCGCCTCCTCCGTATTACCGCTGCTGCGGTCCCGGAGTTAGC
+
CCCCCFGGGD@FCFFGGGGGGGGFGGGDFFCFGGGGECEGGGGGGGGE8EFFF@CFGG,<FFGGFC,CFFFEF<FFFGGGDF@FGGEFFFDFGCFFFGGG:?DDGCFGFGGFGGF9C8:@8@EDF<EFEGGCDECC+6@8CD+DCF5FDDFE+@C@EDCEDE=FFFGGGF+@EBDC>FB9C5CEC>EF>8C@>DGF9CFEC<<;BB(.68C73A?F(;D3:;<<?39(,:<BG:<<))2:?:B(7)<>51).8:2:-443()(47:FBB6407:)).42-1(.42-((-((4)0*226)4
@M02996:162:000000000-B87FG:1:1101:25858:7738 2:N:0:TAGCGCTC+AAGGAGTA
GACTACCGGGGTATCTAATCCTGTTCGATACCCGCACCTTCGAGCTTCAGCGTCAGTTGCGGCCCAGCAAGCTGCCTTCGCAATAGGAGTTCTTCGTCATATCTAAGCATTTCACCGCTACACGACGAATTCCGCCTGCCTCTTACGCACTCAAGAAAACCAGTTTCAACTGCAGTGCAGACGTTGAGCGTCTACATTTCACAGCTGACTTGACTTCCCGCCTACGCTCCCTTTAAACCCAATAAATCCGAATAACGCCCGAATCCTCCGTATTACGCCGGCTGCGGGCACGGAGTTAGC
+
CCCCCGGGG7FGGGGGGGGGGGGGGGGGGGGCGGGGGGGGGGGGGGGGGGGGGGGGFGGGGGGGGGGG@FGGGGGFGGGGGGGGFGGGGGGGGGGGGGGFGFGGGGGGGFGGGGGGGFDG>EFCEGGGGGGGGGGGGGGGGEBGGFDGEGFFGGDCCGF7CFCFGFGGFFGFGF5F*2;9>CEGGGFGFDE>>AGFFGFFFGFFB6:BFF8;BFCACAG2:;DDF024:B;3C8<E3@FE?:(.*.5)24)-37)2-,(,(1((14)43(-.44:6,(,(--,(((-,-4??7011;4)5
@M02996:162:000000000-B87FG:1:1101:26489:7745 2:N:0:TAGCGCTC+AAGGAGTA
GACTACCAGGGTATCTAATCCTGTTTGCTCCCCGCACCTTCGCACCTCAGCGTCAGTCATCTGCTGGTAACCTGCCTTCGCCATTGGTATTCTTCCTGATATCTACAGATTTCACCCCTACACCAGGAATTCTGATTGCCCCTCAGTGACTCCAGTCATGCAGTTCTCAACGCAATTTCGGAGTTGAGCTCCGAGATTTCACACCAAGCTTGCAAAACCGCCTACCTGCCTTTAACCCCAAATATTCCGAACAACCCTCGCAAACTCACTGTTCATGGCGCCACTGGTCCGTAATTAGCC
+
CCCCCGGGGEEGGGGGGGGGGGGGGGGGGGGGGGGGGEGGGGGGGGGGGGGDGGGGGGGGGGGFGGGGGGGGGFGGGGGGGFEGCGGGFFCGGGGFGGFFFFGGGGFFFCFGGGGGG>D=DFGGGGGGEFEGEE,?=>DDDDFDF,DEFFCEFGG=DAFCFGDCFF+DDFGFGEGDFGFFD+1@=DBF:=FD5*+1:BCEFG*855=@8CCD=FE95@;>D:4)<)**(<*0:**/.7C:((*1+/.9*/82,832((((,),(*).5()).<)))))(-(3((().).),,)02:+)(4
@M02996:162:000000000-B87FG:1:1101:11812:7756 2:N:0:TAGCGCTC+AAGGAGTA
GACTACCCGGGTATCTAATCCTGTTTGCTCCCCGCACCTTCGAGCATGAGCGTCGATAAGTCCCCAGCAAGCTGCCTTCGCCATCGGTGTTCTTCCTGATCTCTACGCATTCCACCGCTACACCAGGAATTCCGCTTGCCCCTGAACTATCCAAGAGAAACAGTCCAGTCTGCAGGTCCGGGGTTGGGCCCCGGTATTGTACAGACTGCTTGCCTCTCCGCCTGCGCTCCCTTTACGCCCAGTGATTCCGAACAACGCTTGCACCCCTCGTTTTACCGCGGCCGCTGGCACGAAGTTTGC
+
CCCCCGFGGGGGGGGGGGGGGGGFGGGGGGFGGGGGGGGGGGGGGGGGFGGGGGGGG?:EGGGGGGGGGFFFGFGGGGGGGEGGGGCFGFGGGGGGGGFGGFGGFGGGGGFGFGGGGAECGEFFFDFF:F=;FGDDG?DCFDFGF,:C?FFEFFC,,1=,@=DFFFFC9FGAF79EFGFEGGDGGG2CBGG>D4DFBGFEEFE?*8;;@FC)/)9A4A>2C:101(:6;E??GF2<0:EE:154*6<6:(.(4.(1(----9)<CF921,-(,-).)(-,-(((44(-01?:)0*1354)
@M02996:162:000000000-B87FG:1:1101:26479:7761 2:N:0:TAGCGCTC+AAGGAGTA
GACTACCAGGGTATCTAATCCTGTTTGCTCCCCGCACCTTCGCACCTCAGCGTCAGTCATCTGCTGGTAACCTGCCTTCGCCATTGGTATTCTTCCTGATATCTACAGATTTCACCCCTACACCAGGAATTCTGATTGCCCCTCATTGACTCCAGTCATGCAGTTCTCAACGCAATTTCGGAGTTGAGCTCCGAGATTTCACACCAAGCTTGCAAAACCGCCTACATGCCCTTTACGCCCATTATTTCCGAACAACGCCCGCAACTTCCGTTTTACCACGGCTGCTGGCGCTGATTTGCC
+
CCCCCG<FGGGGGGGGGGGGGGGGGGGGGFFGGFGEGEFGGGDGGGGGFG8FGEGGGGGGGGGGFAFGFEGFGGGGGGGGGGGG;DCF9EEFGGGGGGGDFFGG9FE=DGGGGGGGG>FCF8FDFGGF,AEEFD8C=,4@2=FD=,;,5DFE9EDCEGEEEFDEFFGGDGFEE>=AF9;3+++@DF96:2@30508>FFECGEFFFC58?<5>C=+)3;4?4<)5)>*7B=BF)/*//CE@247+179+2.,,5(2..((.<(4<0<))(.,.())-))(-,((,)5((((())+30)--
@M02996:162:000000000-B87FG:1:1101:27461:7767 2:N:0:TAGCGCTC+AAGGAGTA
GACTACTCGGGTATCTAATCCTGTTTGCTACCCGCACTTTCGAGCATGAGCGTCGATAAGTCCCCAGCAAGCTGCCTTCGCCATCGGTGTTCTTCCTGATCTCTACGCATTCCACCGCTACACCAGGAATTCCGCTTGCCCCTGAACTATCCAAGAAATGCAGTCCGGTCTGCAGGTCCGGGGTTGGGCCCCGGTATTGTACAGACCGCTTGCACTTCCGCCTGCGCTCCCTTTACGCCCAGTGATTCCGAACAACGCTTGCACCCCTCGTATTACCGCGGCTGCTGGCCCGAAGTTTGC
+
CCCCCGGGGGGFGGGGGGGFGFGFGGGGGGFFGGGGGGGGGGGGGGGGGGGGGGDGGGGGGGGGGGGGGGGGGGGGGGGGGEGGGGFFGGEGFGFGGGGGGFGGFCFCCEDGGGGGG=@DDGGGGGGFCFGFDGEGGEDDGD5?FFDFFGFBFGCF,=EDFFEFGF+@CEDAFFCGAFEEGC@@<DAGBGE@DDGFFGFFCGFEFF=0(8C8(*706AF<C7/(3(((-:?(:0<B::C?3(4<69<AC?>?651>--,-41)8C81(,(-((.)6)(,43((-(..50(-())/;<)).
@M02996:162:000000000-B87FG:1:1101:24246:7772 2:N:0:TAGCGCTC+AAGGAGTA
GACTACCCGGGTATCTAATCCTGTTTGCTACCCACACTTTCGTGCCTCAGCGTCAGTTAGAGCCCAGTAAGCCGCCTTCGCCACTGGTGTTCCTCCGAATATCTACGCATTTCACCGCTACACTCGGAATTCCGCTTACCTCTACTCCACTCAAGAACCACAGTTTTGGATGCAGCTCCGGAGTTAAGCTCCGGTATTTCACATCCAACTTGCAGTCCCGCCTGCGCACCCTTTACACCCAGTAAATCCGGACAACGCTTGCCACCTACGTATTACCGCCGCTGCTGGCACGTAGTTAGC
+
CCCCCGGGGGGGGGGGGGGGGGGGGGGGGGGGGGGGGGGGGGGGGGGGGGGGGGGGGGGGGGGFGGGGGGGGGGGGGGGGGGGGGGFFFFGGGGGGGDDFFFGGFFGGGGGGGGGGGFFDG9F;FFGBFGGGGFGDGCFGGFFGGFEFBGBD8DFDGGGGGCDFGD78D,3@EFGGFGFFGEGGGDEFECGFFFDAFGFFEGFE=FFBFF7;4*7AEFF::58>B@@6:ED0DF<4))<??;=3:5?EGFA0;E:7(((-(/46C?F??:.)64)56--(476(7:236()(0012+)-.
@M02996:162:000000000-B87FG:1:1101:27441:7782 2:N:0:TAGCGCTC+AAGGAGTA
GACTACTCGGGTATCTAATCCTGTTTGCTACCCGCACTTTCGAGCATGAGCGTCGATAAGTCCCCAGCAAGCTGCCTTCGCCATCGGTGTTCTTCCTGATCTCTACGCATTCCACCGCTACACCAGGAATTCCGCTTGCCCCTGAACTATCCAAGAAATGCAGTCCGGTCTGCAGGTCCGGGGTTGGGCCCCGGTATTGTACAGACCGCTTGCACTTCCGCCTGCGCTCCCTTTACGCCCAGTGATTCCGACCAACCCTTGCACCCCTCTTATTCACGCGGCTGCGTGCCCGCAGTTTGC
+
CCCCCGGGGGGGGGGGGGGGGGGGGGGGGFFGGGGGGGGGGGGGGGGGGGGGGGFGGGGGGGGGGGGGGEGFGGGGFGGGGGGGGGGGGGGEFGGGGGGGGFDFGGGGEGGGGGGGG:@DGEFGGGGGGGGGF8EGGGFDGFFGFED,;FFEGGG?F8F8@DDCDDCCDE@AFFG,@FCFGEGGGGBC=?EA>DGFFGFFFGF?=A99@FG@?A<=@F7(7(((/(.(4><:FB9A??>E1?8?4-::>4.(-7(7(-..(7)8961132)4)<4).((((,-21-(-,,.()0//3)).
@M02996:162:000000000-B87FG:1:1101:26860:7782 2:N:0:TAGCGCTC+AAGGAGTA
GACTACACGGGTATCTAATCCTGTTCGATCCCCACGCTTTCGTGCCTGAGCGTCAGTTGCGGATTAGTCAGCTGCCTTCGCAATCGGTGTTCTGTGACATATCTAAGCATTTCACCGCTACACATCACATTCCGCCAACTTCATCCGTACTCGAGCTCGCCAGTTTCAACGGCAGTGCCGGGGTTGAGCCCCGACATTTCACCGCTGACTTAACGTGCCGCCTGCGCACCCTTTAAACCCAATAAATCCGGATAACGCTCGCATCCTCCGTATTACCGCGGCTGCTGGCACGGGGTTAGC
+
CCCCCGGGGGGGGGGGGGGGGGGEFGGGGGEFGGGGGGGGGGGGGGGGGGGGGGDFFGGGGGGGGGGGGGGGGGGGGGGGGGGGGGEGGGGFFGGGGGGGGFGGGGGGGGGGGFFGG=?@D@ECGFFGGGGG,D=CCEFCGEFGFFFFFDFFECDGGGGGGGFFGFGGGGGFGFGF6FE>CEGGGGFGEGGFEFGFDCFFCEE0>=>(6874>F@.,8*.26(21(432:1:D06<97;C?0:8FAF>FFFF(89C(-(((14273)).(-(..)-)-((434((,,(4(84>5*::((6
@M02996:162:000000000-B87FG:1:1101:26842:7785 2:N:0:TAGCGCTC+AAGGAGTA
GACTACACGGGTATCTAATCCTGTTCGATCCCCACGCTTTCGTGCCTGAGCGTCAGTTGCGGATTAGTCAGCTGCCTTCGCAATCGGTGTTCTGTGACATATCTAAGCATTTCACCGCTACACATCACATTCCGCCAACTTCATCCGTACTCGAGCTCGCCAGTTTCAACGGCAGTGCCGGGGTTGAGCCCCGACATTTCACCCCTGACTTAACGTGCCGCCTGCGCACCCTTTAAACCCAATCAATCCGGATAACGCTCGCATCCTCCGTATTACCCCTGCCGCTGGACCCGAGTTAAC
+
CCCCCGGGGGGGGGGGGGGGGGGGGGGGGGGFGGGGGGGGGGGGGGGGGFGGGGGGGGGGGGGGGGGGGFGGGGGGGGGGGFCGGGGGGGGGGFGGGGGGGFGGGGGGGGGGGGGGGAFGG=FGFGGGFEFGG@@DCGF8DDDEFFDFFGFF>FDGGGCEC8@FEFGGGGEBGF676>85@ECEEG@C=GG@?>DFFGFFCFE(6;?;EFCECF@F0>F9D633/.1(4?:<F0<):AEG:(,(08)693)4(7-9-----990).3<71-(.3)66(((,(.,-2(((,,(00/;;)).
@M02996:162:000000000-B87FG:1:1101:27458:7790 2:N:0:TAGCGCTC+AAGGAGTA
GACTACTCGGGTATCTAATCCTGTTTGCTACCCGCACTTTCGAGCATGAGCGTCGATAAGTCCCCAGCAAGCTGCCTTCGCCATCGGTGTTCTTCCTGATCTCTACGCATTCCACCGCTACACCAGGAATTCCGCTTGCCCCTGAACTATCCAAGAAATGCAGTCCGGTCTGCAGGTCCGGGGTTGGGCCCCGGTATTGTACAGACCGCTTGCACTTCCGCCTGCGCTCCCTTTACGCCCAGTGATTCCGGACAACGCTTGCACCCCTCGTCTTACCGCGGCTGCTCGCCCGAAGTTTGC
+
CCCCCGGGGGGGGGGGGGGGGGGGGGGGGFFGGGGGGGGGGGGGGGGGGGGGGGGGGGGGGGGGGGGGGGGGGGGGGGGGGGGGGGEFGGGGGGGGGGDFGFGGGGGGGGGFFGGGG:9=>EFFGGGGDGGGGGGGGGGDFFFGGFEFFGFFGGF:F8FDDGEFFFDCGGEFGCGCF76@EGGGGD2DDFGBBF<@BFFFFGFEFF=@BF<1?F@FEFF?E;1,,((48C62::>)(-1?:B>>1.)-0()-2519---,-1)8C?B1(,-,434:.(-(-4>16?)44202))*13-))
@M02996:162:000000000-B87FG:1:1101:4045:7793 2:N:0:TAGCGCTC+AAGGAGTA
GACTACAAGGGTATCTAATCCTGTTTGCTCCCCACACTTTCGTGCCTCAGTGTCAGTAACAGTCCAGAAAGCCGCCTTCGCCACTGGTGTTCTTCCATATATCTACGCATTTCACCGCTACACATGGAGTTCCGCTTTCCTCTCCTGCACTCAAGTAACCCAGTTCAAAGGGCAAACATTGGGTTAGCCACTGCCATTCCCCCTCTGCTACGAAACCCCCCCTGCACTCCTTTCGCCCCCTAATTCCGCATACCGCTTGCACCCCCAGCATTTCCGCGGCTCTGCGCCCGCATTTTGACG
+
CCCCCG,CEFGGDFGGGDFGGGGGGGGGGGFGEG:FFGGGGGGGGGGGGG6CFFFGG@F@FF@EFGGCGGFFFGEGGGGGGG7FFGGGGGEFDGFFEAFEFFGGGGGGEGGGGGGGG@BGDFG8EFG?,9EEFEGGG?FFDEFGGGEGFGFFGF6,,@,26@DFF76@F93:C*+,5+*?ED,@+00+>,,1*;+)5@+0*<:>=FEF<=80)*)<0*<9*((/708*0,*8+*(/(/*3(,(.1))5*(03))/<-((-)2.33(((((.-)))-(3(((((.)(-(4((-))3++()-
@M02996:162:000000000-B87FG:1:1101:26174:7799 2:N:0:TAGCGCTC+ACGGAGTA
GACTACCCGGGTATCTAATCCTGTTTGCTCCCCACGCTTTCGCGCCTCAGCGTCAGTTATTGTCCAGCTAACCGCCTTCGCCACTGGTGTTCTTCCTAATATCTACGCATTTCACCGCTACACTAGGAGTTCCGCTAGCCTCTCCAACACTCAAGAACGTCAGTTTCAAATGCAGACCCGAAGTTGAGCCCCGTGCTTTCACATCTGACTTGACGTCCCGCCTACACGCCCTTTACACCCAGTAAATCCGGATAACGCTTGCCCCCTACTTATTACCGCCGCTGCTGTCCCGTATTTCGC
+
CCCCCG<CFGGGGGGGGGGGGGGGGGGGG,CFFGGGGGGGGGDGGGGGG<FGGDEGFGG9,CFFGGGC8C,EFGGGGGGGGGGGGGFFGGGGAGGGGGGGFFGGGGGG>EFGGGGGG:9@DFGGGGGG?AEFG++=+46@FDFGG,)DDGFF,>+311++8=>FGFF8FGGFGFG,0+)<+4@@FF@FEG*:*:*):FFFEGF7:1>EEFC@*)(08:C(/.61@1=(6C9,C;<E6;<C3=@.;)C?725:(5<*(-(-474497>(4)-.6:444(-(-4111:7))))(00*33).(
@M02996:162:000000000-B87FG:1:1101:17212:7893 2:N:0:TAGCGCTC+AAGGAGTA
GACTACACGGGTATCTAATCCTGTTTGATCCCCACGCTTTCGTGCCTCAGCGTCAATGACGGCTTCGTGAGATGCCTTCGCAATCGGTGTTCTGAGTAATATCTATGCATTTCACCGCTACACTACTCATTCCTCCCACGGCATCCGTATTCCAGCACCACAGTATCAATGGCAGTTCCGGAGTTAAGCCCCGGGCTTTCACCACTGACTTGCGGCACAGCCTACGCACCCTTTAAACCCAATAAATCCGGATAACGCTTGCCTCCTCCGTCTTACCGCGGCTGCTGGCCCGGAGTTAGC
+
CCCCCG@FGGGGGGGGGGFGGGGGGGGGGGGGGGGGGGGGGGGGGGGGGGGGGGGGGCCGEGCFGGGGGG>BFGGGGGGGGGGGFFFBCFEGFAAFG9CEEFGFGGGGGGGGGGGGG=BCDFGGDFFFFFGGGFGGGBE8>=?DGGF:DFFFGGGG8FGDGGBFEFGFFFDFFB=FFGEEC>EEGGFGAGF>05*04BFF4DE@<9)6>BB3852>@E<:C664;(4/::<68@C))7FEF;8;FFFA040(4).2-(,--*()914<B(((.(-42,((4(46??300((,7)2;*).)
@M02996:162:000000000-B87FG:1:1101:26221:7916 2:N:0:TAGCGCTC+AAGGAGTA
GACTACTCGGGTATCTAATCCTGTTTGCTCCCCACGCTTTCGAGCCTCAACGTCAGTTACAGTCCAGTAAGCCGCCTTCGCCACTGGTGTTCCTCCTAATATCTACGCATTTCACCGCTACACTAGGAATTCCACTTACCTCTCCTGCACTCTAGTCCTACAGTTTCCAAAGCAGTCCCGGGGTTGAGCCCCGGGCTTTCACTTCAGACTTGCAATACCGTCTACGCTCCCTTTACACCCAGTCATTCCGGATAACGCTTGCCCCCTACGTATTCCCGCGGCTGCTGGCTCGTGTTTAGC
+
CCCCCGGGGGGGGGGGFGGGGGGGGFGFGFEGGGGGGGGGGGGGGGGGGGGGGGGGGGGGGGGGGGGGGGGGGGGGEEGGGGGGFFFFGCFGGGGGFC9FFFGGGGGG6CBFGAFGG>>CDCGA=CFGGGGGGGGGDGGEGEFFGFEGFGFEFA?E,3==>E>CFFGGG=E68@8ADGFFEG>CFD5CCCFABD>AAFFAEG?EFFFFFFG=;>CFE;?2=659E=B@@G<D>@46<4?CD?@<B)9?C3.//54;(.-,418?F>022(.89244,24((-,(8?::B()(.)**0.54
@M02996:162:000000000-B87FG:1:1101:8154:7922 2:N:0:TAGCGCTC+AAGGAGTA
GACTACCAGGGTATCTAATCCTGTTCGATCCCCACGCTTTCGTGCCTGAGCGTCAGTTGCAGTCCAGTTAGTCGCCTTCGCCACTGGTGTTCCTCCCAATCTCTACGCATTTCACCGCTACACTGGGAATTCCACTAACCTCTCCTGCACTCAAGCCCATCAGTATCAAAAGCAATTCCCACCTTTAAAGCAGGCATTTCACTTCTGACTTAACAGGCCGCCTACGCGCCCTTTACGCCCAATCCTTCCGGACACCACTTGCCCCCTCCGTCTTCCGCTGCTCTCTGGCATCTCGTTCAC
+
CCCCCGGGGGGGGGGGGGFGGGGGGGGFGG@EDFGGGDEGGGGGGGGGCFGGGGGGGGDGGCFFFFGGGGGGGGGGGGGGCGDGGGGGFFEGAEFFGFF8EDGGGGGGGGGGEAFFC>>GDFFEGCFC8ECEFFGDCFGGDDDFCA8?6=88@>87=D??@E0<7+6EFG,6D0=9FFEFAEEDF+:9D=F@5*+))7?**,*;CFF5*<?7AAEF)*?5C:-)0)0/(42-9.*.,,4:?D11)9))2(),4>(/(-().C04D;0(47?8?1.6(,(,())).)))874,*/**2(()
@M02996:162:000000000-B87FG:1:1101:8172:7925 2:N:0:TAGCGCTC+AAGGAGTA
GACTACCAGGGTATCTAATCCTGTTCGATCCCCACGCTTTCGTGCCTGAGCGTCAGTTGCAGTCCAGTTAGTCGCCTTCGCCACTGGTGTTCCTCCCAATCTCTACGCATTTCACCGCTACACTGGGAATTCCACTAACCTCTCCTGCACTCAAGCCCATCAGTATCAAAAGCAATTCCCACCTTGAAAGCAGGACTTTCACTTCTGACTTAACAGGCCGCCTACGCGCCCTTTACGCCCAATCATTCCGGACAACGCTTGCCCCCTCCCAATTACCTCGGCCTCTGGGCCGTAGTTAGC
+
CCCCCGGGGGGGGGGGGGFGGGGGGGGGGGGGGGGGGGGGGGGGGGGGGGGGGGGGGGGGGGGGGGGGGGGGGGGGGGGGGGGGGGFFGGGGGGGGGGGGGFGGGGGGGGGGGGGGG=ADDGGGGGGFGGGGGGF?D4DFGDDGGFFGFGFEGGGGGGFGDFDEFFGGG9EFGFFGFGEFGGECFFEFD@E@FFGCFFFFFG*;@CEEFFD@EF555<D5;7:A=5A(5=92DEFFF@FC((/5)7CEC4)(,262(--,(9>DFF;2((((..-6)).(((((..))(.498012@)))
@M02996:162:000000000-B87FG:1:1101:5879:7965 2:N:0:TAGCGCTC+AAGGAGTA
GACTACCGGGGTATCTAATCCTGTTCGATCCCCGCACCTTCGTGCCTCAGCGTCAATATGTGTCTCGCATGCTGTTTCCACAATCGGCGTTCTGTGTGATATCTATGCATTTCACCGCTACTTCACACATTCCGCATGCGGCGGCACCATTCAAGCCCGCCAGTTTCAACGGCAGTTCCGGCGTTGGGCGCCCGGATTTCACCGCTGACTTGGCAAGCCGCCTACGCACCCTTTAAACCCAATAAATCCGGATAACGCTCGCATCCTCCGTATTACCGCGGCTGCTGGCACGGGGTTAGC
+
CCCCCGGGGGGFGGGGGGGGGGGGGGGGGGEFGGGGGGGGGGGGGGGGGFGGGGGGGGGGGGGGFGGGGGGGGGGGEFFFGGGGGGEGGGEGGGGGGGGGGFGGGGGGGGGGGGGFD:@CDFECAGGFGCEGDFDGGGFCD=DDGCBGFGFFGFGGGGGGGG:?BAGGGFEFDFGGFFCF5::>7DFGFEGFFFGF:C@D4@>FF3>>BFGF?F2??FD72448:19:1?<(9):>ABGEB??4?A<AG2@?6@69-----91()5<7:2363(.)6(-(-(-4-4,5(()4))222,4)
@M02996:162:000000000-B87FG:1:1101:5896:7970 2:N:0:TAGCGCTC+AAGGAGTA
GACTACCGGGGTATCTAATCCTGTTCGATCCCCGCACCTTCGTGCCTCAGCGTCAATATGTGTCTCGCATGCTGTTTCCACAATCGGCGTTCTGTGTGATATCTATGCATTTCACCGCTACTTCACACATTCCGCATGCGGCGGCACCATTCAAGCCCGCCAGTTTCAACGGCAGTTCCGGCGTTGGGCGCCCGGATTTCACCGCTGACTTGGCACGCCGCCTACGCACCCTTTAAACCCAATAAATCCGGATAACGCTCGCATCCTCCGTATTCCAGCGCCTGATGGCACAGAGTTAGC
+
CCCCCGGCGGGGFGGGGFGGGGGGGGGGGGCFGDGGGGGGGFGGGGGGGGGGGGGGGGGGGGGGGGGGGGGGGGGG@DEFEGGGGGCE>FFGFGGGGGGGGFGGGGGGGAFFGGGFE:<CDFCFGFGFGGGFFDGCD>F6C8D>DE@F?CBEFGFGGGGGGG:8=BFGGG5@58CFFDC4:B51CDDG@DE@EEG9?GF24CA:>@FF?BGDBF?*(.731348?FFBFE3(0,<)622;86?87>)50(>?BB)7,((-,5((9()53--.,,)))-.3(-(,()-,,,4(.)++3.))
@M02996:162:000000000-B87FG:1:1101:17023:7994 2:N:0:TAGCGCTC+AAGGAGTA
GACTACTAGGGTATCTAATCCTGTTTGCTCCCCACACTTTCGTGCCTCAGCGTCAGTTTCAGGCCAGTTAGCTGCCTTCGCCATTGGTGTTCTTACTAATATCTACGAATTCCACCTCTACACTAGTAATTCCACTAACCTCTCCTGTACTCTAGCTTGACAGTTTCAATCGCTGGTCCAGAGTTAAGCTCTGGTCTTTAACGACTGACTTGCCATGCCGCCTACGCACCCTTTACACCCAGTAAATCCGGATAACGCTTGCTCCCTATGTTTTACGGCGGCTGCTGGCCCATCGTTAGA
+
CCCCCGGGGGGGGGGGGGGGGGGGGGGFGGDFEGGGGGGGGGGGGGGGDGGGGGGGGGGGFFGFGFGGGGGFGGGGGGGGGGEGGGFFGGGGFFGGGGCFGFGGGGGGFFFGGGGGGDD=FFGGCEFGFGGGGGGGGFDGGFFGGGBFFGFFGGGGGG8DEFDFGFGGFGGFFFDCFGFFFEFGFCEFEAEFFFFEFGFBEG8>@A5<DFD=DA=@5AC@EAF)8)8)8B==FE4A*6DC:4>E69660/22()8D00(0(:6>GD@).)1)/()/((..(114??::0(48?5*284()
@M02996:162:000000000-B87FG:1:1101:8390:7997 2:N:0:TAGCGCTC+AAGGAGTA
GACTACCCGGGTATCTAATCCTGTTCGATCCCCACGCTTTCGTGCCTGAGCGTCAGTTGCGGATTAGTCAGCTGCCTTCGCAATCGGTGTTCTGTGACATATCTAAGCATTTCACCGCTACACATCACATTCCGCCAACTTCATCCGTACTCGAGCCCGCCAGTTTCAACGGCAGTGCCGGGGTTGAGCCCCGACATTTCACCGCTGACTTAACGTGCCGCCGTCTCACCCTTTAAACCCACTCAACCCGGATAACGCTCGCCTCCTCCGTTTTCCCGCGGCTGTTGGCGTGCGTTTACC
+
CCCCCFGGGGGGGGGGGEFGGGGGGGGEFFDFDCFGGGGGGGGGGGF,CEFGGGGGFA@F@:+8@CFCFGGGGGGGGGGGGGGE@DFCFBFFGF;<5CE=FFGGGAFFGGFGGGGGG=@=?EG,@EBFGGGGGEGGC>@,=CF8CE@3;DDD6,=7+@+@EG5B@CF79BE>E>DGADEDEGCEE?4;>FF=46C9>FFE)1711)((6A73>600/.9(2.((-(.-);809?<):488:(((04.,1,)-(8<0(-(-,14(7:(4(,,).-).)((,(,(((,.(((--../2*,6-
@M02996:162:000000000-B87FG:1:1101:10831:8002 2:N:0:TAGCGCTC+AAGGAGTA
GACTACTGGGGTATCTAATCCTGTTTGATCCCCACGCTTTCGTGCCTCAGCGTCAATGACGGATTCGTGAGATGCCTTCGCAATCGGTGTTCTGAGTAATATCTATGCATTTCACCGCTACACTACTCATTCCTCCCACGGCATCCGTATTCCAGCATGACAGTATCAACGGCAGTTCCGGAGTTGAGCTCCGGCATTTCACCGCTGACTTGCCACACAGCCTACGCACCCTTTAAACCCAATAAATCCGGATAACGCTTCCATCCTCCGTTTTACCGCGGCTGCTGGCACGGGGTTAGC
+
CCCCCGGGFGGGGGGGGGGGGGGGGGGGGGGGGGGGGGGGGGGFGGGGGGGGGGGFGEAFCC@FFGGGGG7?FFGGGGGGGGGGGGCFGGGGFG9?FFGGCFGFGGGGGGGGGGGGG@BGG=EFGGGFGGGGGGGGGDF>C:0=DGFFFGFEFFGGDGGGFDDFFFGGGGGBCDDGFGFFB6@GGFEG@9@@?EGFFFFFFGEDFE=BFFGFFF=FB?*7?>>=:5:37E@2<49C))8=;(,);)99;4./())7---((2).:87<?(-),4)3)-1((-6(-)250(,(0)*2:-22
@M02996:162:000000000-B87FG:1:1101:9589:8012 2:N:0:TATCGCTC+AAGGAGTT
GACTACCAGGGTATCTAATCCTGTTTGATACCCGCACCTTCGAGCTTCAGCGTCAGTAGCGGCCCAGCTGGCTGCCTTCGCAATCGGTGTTCTTCGTCATATCTACGCATTTCACCGCTACACCACGAATTCCACCTGCCTCTTACGCACTCCAGTACACCAGTTTCAACTGCAGTTCCCACGTTGAGCCCCTACATTTCACAGCTGACTTGCCATCCCGCCTACGCTCCCTTTACGCCCAGTAAATCCGGCTAACGCTCGCACCCTCCGTATTACCTCGGCTGCTGGCACGGAGTTAGC
+
CCCCCGG8FGGGGGGGGGGGGGGGGGG9FFFFG@F+F:FGGG,;7+BFGGGGGGGGGE,;@@BCFFFG,6C@@FGGGGGGG,F4AF,68FEGGGG=?4DFGFFFG,@CEGEGGFFF+:<DD@F8+<CGDFFGG8E86,@DFDF8+E)39@?D3>D,,@7=DEDFFFGFF;;@EFFGFF7*339EFF9;813:5**)9DA<EG**7;>@BFG3*;1@=FC@G@@9>(,(3B;3>@<)((=83(/9+))9C6)(-7)2--(--/4(1818:92.8254--4,(,89BF2860?(0)*22664
@M02996:162:000000000-B87FG:1:1101:14638:8012 2:N:0:TAGCGCTC+AAGGAGTA
GACTACCGGGGTATCTAATCCTGTTTGCTCCCCACGCTTTCGAGCCTCAACGTCAGTTACAGTCCAGTAAGCCGCCTTCGCCACTGGTGTTCCTCCTAATATCTACGCATTTCACCGCTACACTAGGAATTCCGCTTACCTCTCCTGCACTCTAGCTAAACAGTTTCCAACGCAGTTCCGGGGTTGAGCCCCGGGATTTCACTTCAGACTTGCTTTGCCGTCTACCCTCCCTTTACACCCATTCAATCCGGTTAACGCTTGCTCCATACTTATTCCGCCGCCTCCTGCCCCGTTTTTACC
+
CCCCCGGGGGGGGGGGGGGGGGGGGGGGGGGGEFGEGGGGGGFGGGGGGGGGGGGGGGEGCFEFFCFGGDEFGGGGGGGGGGDGDGFGGFEFFFFFG<CFFFGGGGFGEGGGGGGGGADDDFGGC98FGGGGGFGGGGFGGDDFGDDGFGFFF,?FG8=,@9=EFFGGF9,*@?CGFGFE>ECEED:;:FG94@D)8FFFCGE*7=@4@FC5EA*87@:(2(/(/)///=33DE4C3=CC3())3)9;97)(().2--,--/6<7(6).)-).6)6((-,((((...(,(-30.328().
@M02996:162:000000000-B87FG:1:1101:8279:8020 2:N:0:TAGCGCTC+AAGGAGTA
GACTACAAGGGTATCTAATCCTGTTTGCTCCCCGCACCTTCGCACCTCAGCGTCAGTCATCTGCTGGTAACCTGCCTTCGCCATTGGTATTCTTCCAGATATCTACAGATTTCACCCCTACACCTGGAATTCTGATTGCCCCTCAGTGACTCTAGTTATGCAGTTCTCAACGCAGTCCAGGAGTTAAGCTCCTGCCTTTCACATCAACCTTGCAAACCCGCCTACATGCCCTTTACGCCCAATAATTCCGACCAACCCCCGCAACCTCCGGTTTACTGCGGCTTCTGGCACGTAATTACC
+
CCCCCGGGGGGGFFGGGEFGGGGGGGGGGGFGEGGGGGGGGGGGGGGGGGGGGGEGGGGGGGGGGGGGFFGGGGGGGGGGGGEGFGCF,CDGFEFGDAFGGFFGFGEEFGGGGGGGGAFGG8FEEFGGFFFFFGG=D>DDDDFG6@EEDFDEGCCFC8C8EADF;9DGG98?EFDGBDDFD8=DGCB=1,@DB*+88FFB9FFCCFB)8AGEFFA9)<7>C=10:)*2.65BG34A24>?5-0>49*9=;5(5;,:(//((:,67(.(.,((,3,.)-.-2(,((.6))(.27)*1<)))
@M02996:162:000000000-B87FG:1:1101:8261:8020 2:N:0:TAGCGCTC+AAGGAGTA
GACTACAAGGGTATCTAATCCTGTTTGCTCCCCGCACCTTCGCACCTCAGCGTCAGTCATCTGCTGGTAACCTGCCTTCGCCATTGGTATTCTTCCAGATATCTACAGATTTCACCCCTACACCTGGAATTCTGATTGCCCCTCAGTGACTCTAGTTATGCAGTTCTCAACGCAGTCCAGGAGTTAAGCTCCTGCCTTTCACATCAAGCTTGCAAAACCGCCTCCATGCCCTTTACGCCCAATAATTCCGAACAACGCTCGCAACTTACGTGTTACCGCGGCTTGTGGCACGTAATTCGC
+
CCCCCGGGGGGGGGGGGGGGGGGGGGGGGGGGEGGGGGGGGGGGGGGGGGGGGGGGGGGGGGGGGGGGGGGGGGGGGGGGGGGGGGFGCDFFGGGGGGGGGFGGGGFFFFGGGGGGGAFGGGGGGGGGGGGGGGGFDEEDGDFGFFEFBGDDDFFGGGGFGE=C;DGGGGGBEFDGFGEFFDEGGGFGF9DDFFGBFFFEFGC;CAEEEFCDFFFFDF5:@@@):<E6<FFEG=C*)/CE@>:E*87@C=?FFFDG.,//(226559.73/351..)-,--2(((.4:6(5188*8<)-8
@M02996:162:000000000-B87FG:1:1101:9579:8027 2:N:0:TAGCGCTC+AAGGAGTA
GACTACCAGGGTATCTAATCCTGTTTGATACCCGCACCTTCGAGCTTCAGCGTCAGTAGCGGCCCAGCAGGCTGCCTTCGCAATCGGAGTTCTTCGTCATATCTATGCATTTCACCGCTACACGACGAATTCCACCTGCCTCTTACGCACTCAAGAACACCAGTTTCAACTGCAGTGCAGACGTTGAGCGACTACATTTCACAGCTGACTTGACATCCCGCCTACGCTCCCTTTAAACCCAATAAATCCGGATAACGCTCGGATCCTCCGTATTACCGCGGCTGCTGGCCCGGAGTTAGC
+
CCCCCGGGGGGFFGGGGFGGGGGGGGGGGGGFFGGGGGDGGGGGGGFGGGGGGGGGGGGGEGGGGFGGGGFFGFGGGGGGGEGGGGG7FBEFGAFGGGGGGFGFEGGGGGGGGGFGG:@CGFFG7CFED8DGGGGFD=EGGEFFFGDGFGFE88=:,==DCF=:CAFFCA<AC5CFFD7<7>:@F?=CCE555@DECG6EEFCAD6@5BF:7>F=B;AC6::3;@D@67C35:@C?C4?C?D@);4<)92)2?B>6--(,-/--/4A<1623(.-:23(-(47>().(3((().*22--4
@M02996:162:000000000-B87FG:1:1101:7384:8028 2:N:0:TAGCGCTC+AAGGAGTA
GACTACACGGGTATCTAATCCTGTTTGATACCCATGCTTTCGTGCCTGAGCGTCAGATGATCTCTGGACAGCTGCCTTCGCAATCGGTGTTCTGTGACATATCTAAGCATTTCACCGCTACACATCACATTCCGCCATCCTCGACATCTCTCAAGGGGACCAGTATCAATGGCAGTTCTCATGTTGAGCCTGAGAATTTCACCGCTGACTTAATCCTCCGCCTGCGCACCCTTTAAACCCAATAAATCCGGATAACGCTCGGGTCCTCCGTATTACCGCGGCTGCTGGCACGGAGTTAGC
+
CCCCCG@FGGGGGGGGGFGGGGGGGFGGGAEFGFDFFGGGGGGGGGGGFGGGGGG@EGFGGGAEFGGFGGGGGGGGGGGGGGGGGGGFGGGGG<@EFGGGGFGGGFFGGGGGGGGGG>?DDFFFEFFGGFGGGGGGDEFGGEDGG@)EFGFE=ED:C6EGEGDFGFGGGB,;DFGDDFCFFFAEGG>+8,6=5*20:FFF*E@AAFAB@C9A*=>?=AC)1:<2=:@75C@BF39*/7?CD25>FC3?;4;?FF@C/(,/69637366(44(42..)(,,-((-(),.81):00*;:))-
@M02996:162:000000000-B87FG:1:1101:7361:8028 2:N:0:TAGCGCTC+AAGGAGTA
GACTACACGGGTATCTAATCCTGTTTGATACCCATGCTTTCGTGCCTGAGCGTCAGATGATCTCTGGACAGCTGCCTTCGCAATCGGTGTTCTGTGACATATCTAAGCATTTCACCGCTACACATCACATTCCGCCATCCTCTACATCTCTCAAGGGGACCAGTATCAATGGCAGTTCTCATTTTGAGCATGAGAATTTCACCGCTGCCTTAATCCTCCGCCTGCGCACCCTTTAACCCCACTCAATCCGGATAACGCTCGGGTCCTCCGTTATACCGCGGTTGCTGCACCGGGGTTAGC
+
CCCCCFFGGGGGDFFGGFGGGGGGGGGGFFCFEFF@FGGGGGGGGGGGGGGGGEEG9EGC<F<FEG?@@FGGFGGGGGGGFFGGGGGCFGGGGFGFGFGFDFG8DFFGGGGGGGGGG>?6=FGG=8?AFFGGGF+=DEFGGF+=@,0EFCCDAEGC6E6CEGBFD2CF?>:DFD=EFG726;,@F+8DDADD5?F<DFF>*E@)550):@CE*4*B7A;)45854>A):>@BF)8C67<5@(0(27*99(.6<)7C(.//()(652;<49-,(,.)6:0-,((-(-))(.(-.)22:-,.
@M02996:162:000000000-B87FG:1:1101:17123:8030 2:N:0:TAGCGCTC+AAGGAGTA
GACTACTAGGGTATCAAATCCTGTTCGATCCCCACGCTTTCGTGCCTCAGCGTCAATGCAGGCCCGGCCAGCTGCCTTCGCTATCGGGGTTCTGTGGCATATCTATGCATTTCACCGCTACACGCCACATTCCGCCGGCCTCGACCGCATTCAAGGACACCAGTATCAACGGCACTGCTCCGGTTGAGCCGTCGCCTTTCACCGCTGACTTAGCGCCCCGCCTGCGCACCCTTTAAACCCAATAACTCCGGATAACGCTCGCATCCTCCGTATTACCTCGGCTGCTGGCCCGGCGTTACG
+
CCCCCGGGGGGGGGFFGFGGGGGGGGGGGGGGGFGGGGGGGGGGGGGGGGGGGGGGGGG9EEFFGFFGGGGFGFGGGGGGGGGGGE=CFGGGGEGG=FFGGFGGGGGGCGFGGGGGG>ACDEFGGGFGFGGGG=EDCCEGGDF+@EBGF7?E,@C:CFFGGGFG,=EFFGDDGFGGAF*AECE?FC;C:GEFF5DD0FFEFGFFF30:;BF33A0>>@C>G43:?9;47EB37>A4<7FGF6:)9).4785(().2(--(-9(,<?F<?>-(..).))-(,4:0428:111,70*2:1,(
@M02996:162:000000000-B87FG:1:1101:4292:8041 2:N:0:TAGCGCTC+AAGGAGTA
GACTACACGGGTATCTAATCCTGTTTGCTCCCCACGCTTTCGAGCCTCAACGTCAGTATCTGTCCAGTATGGCGCCTTCGCCTCCGGTGTTCTTCCTAATCTCTACGCATTTTACTACTACACTAGGAATTCCCCATACCCCTCCAGTACTCTAGAACAACAGTTTTCAAAGCAAGTCCTGGGTTAAGCCCAGGGTTTTCACTTCAAACTTGCTATTCCGTCTACGCTCCCTTTACACCCAGTAAATCCGGATAACGCTTGCCCCCTGCGTATTACCGCGGCTGCTGGCACGTAGTTAGC
+
CCCCCGGGGGGGGGGGGGGGGGGGGGGGGGEGEGGGGGGGGGGGGGGGGGGGGGGGGGGGGGGGGGGGDFGFGGGGGEGGGGGGGGEGGGDGGGGGGGCFEFGGEGGGEGGGGGDFE;9??EFFGGFFFFGFAFGFF,@DF8FGGFEFFF9DDECGGGGGGFDFEFGGGGGBCFDEFGECF=DFCGFGEF@=F*@=CFFFFGFEEFEFFFGE@FEFFF7845<BEBA=>CB@F=CEEB<=2209+@<?05)6?>@G,./,696@<;>(41,462A-)-(4469>???FFBFB<?FCC64)
@M02996:162:000000000-B87FG:1:1101:18107:8091 2:N:0:TAGCGCTC+AAGGAGTA
GACTACAAGGGTATCTAATCCTGTTTGCTCCCCGCACCTTCGCACCTCAGCGTCAGTCATCTGCTGGTAACCTGCCTTCGCCATTGGTATTCTTCCAGATATCTACAGATTTCACCCCTACACCTGGAATTCTGATTGCCCCTCAGTGACTCTAGTTATGCAGTTCTCAACGCAATTCCGGAGTTAAGCTCCGGGATTTCACACCAAGCTTGCAAAACCGCCTACATGCCCTTTACGCCCAATACTCCCGAACAACGCCCGCAACTTACGTCTTACCGCGGCTGCTGGCACGTAATTACG
+
CCCCCGGCFGGFEGGGDFFGGGGGGGGGGFFGEGGGGEFGGGGGGGGGFGGGGGGGGGGAFF<CFFGEGGGFGFGGGGGGGGDG8D8EFDFGGFE<AEFEGFGGGGFGGGGGGFFFG:@=DEGGFFGGGEFGG8DEFEDEGDFGG,;,<?DDDFDFA,6@E8DC=DFFD,@>EB6E5=DFB3@@B+D98=DE>?C55FF@*D@CA5@==A:5>AE+:;;:E4)75):>>FBFFBCE==FCDBF@4))/2(03:53*((,..)(().6-6(((.-)),-((,(,-,)).2()(0)**0))(
@M02996:162:000000000-B87FG:1:1101:18809:8093 2:N:0:TAGCGCTC+AAGGAGTA
GACTACCGGGGTATCTAATCCTGTTTGCTCCCCACGCTTTCGCGCCTCACCGTCAGTTGTCGTCCAGTAATCCGCCTTCGCCACTGGTGTTCTTCCTTATATCTACGCATTTCACCGCTACACCAGGAATTCCGATTACCTCTCCGATACTCAAGATCAACAGTTTCAAATGCAGTTCATGGGTTGAGCCCATGGATTTCACATCTGACTTGCCGACCCGGCTACACGCCCTTTACACCCAGTAAATCCGGACAACGCTTGCCACCTACCTATTACCGCGGCTTGCGGCCCGTATTTCAC
+
CCCCCGGGGGGGGGGGGGGGGGGGGGGGGGFGGGGGGGGGGGGGGGGGGEGGGGGGGGGGGGGGGGGGGGGGGGGGGGGGGGGGGGGGFFEGGFGGGGFFFDFGGGGGGGGGGGGGG@>DDBF,>EFFGGGGGF+=D8DEGFFGGE>F?GFF,8=@=E8DGGDEFCDGG9EFFFGCCFFFGGFCFGEGFGGFFFFEFGFFFGCEEC?AFFGBEF2)9?)846.(6)6,4B309@<E);CE(,6C=<596-04>F?C,,(-(15>4:??:()))6.6)-,,((((-(((((((0)023-)-
@M02996:162:000000000-B87FG:1:1101:25416:8097 2:N:0:TAGCGCTC+AAGGAGTA
GACTACTGGGGTATCTAATCCTATTTGCTCCCCACGCTTTCGTGCCTCAGCGTCAGTTACAGCCCAGCGAGCCGCCTTCGCCACTGGTGTTCCTCCATATATCTACGCATTTTACCGCTACACATGGAATTCCACTCGCCTCTACTGCACTCTAGTCATCCAGTTTTTGTGGCTTAACGGAGTTGAGCTCCGCGCTTTCACCACAAACTTAAATAACCGCCTACGCCCCCTTTACGCCCAATAAATCCGGATAACGCCCGCCACCTACGTATTACCGCGGCTGCTGGGCAGTAGTTAGCCG
+
CCCCCGGGGGGGGGGGGGGGGGGGGGGGGGGGGGGGGGGGGGGGGGGGGGGGGDGGGGGGGGGGGGGGGGGGGGGGGGGGGGGGGGGFGF@FEFGGEAAFGDGGGGGGGGGGGGGGGA>GGFF9BFGGGGGGGGCFGGGEGFFGGDEFFGFFEGFAFGFGFGDFGFFGGGGFGFGGFGFEBC>E978C8CGFFFGFFFFFFGFFFABBEFFFEF?AEF)/46:@F@((,C(=<C>2;>F=F?)8FAF?77@?:F89-(,-(998C7>:4,,.:A:<,((23,7?>50(,(-.*1+3+..5(
@M02996:162:000000000-B87FG:1:1101:18092:8101 2:N:0:TAGCGCTC+AAGGAGTA
GACTACAAGGGTATCTAATCCTGTTTGCTCCCCGCACCTTCGCACCTCAGCGTCAGTCATCTGCTGGTAACCTGCCTTCGCCATTGGTATTCTTCCAGATATCTACAGATTTCACCCCTACACCTGGAATTCTGATTGCCCCTCAGTGACTCTAGTTATGCAGTTCTCAACGCAATTCCGGAGTTAAGCTCCGGGATTTCACACCAAGCTTGCAAAACCGCCTACCTGCCCTTTACGCCCAATAATTCCGAACAACGCTCGCAACTTCAGTGTTCCCGCGGCTACTGGCACGTAATTAGC
+
CCCCCFFGGGGGFFGGGFGGGGGFFGGDGFCF@F@EEGGGGDGGGGGFGGGGEGGGGGFGGGFGGGGGEFFGGFGGGGFFGEEG,=EFGFFGFFFEEFFAGFGGGGFFFFCGDF9EF8*=?EFFFGDEFFGGGFGFFEEDCDFGG8;;DGFEFFFFDDFFGGEFFD8D@DFEEFDGFGFBGCC+>ED78,8D**7=)8CE<FFED95@DF7:CF51);99GB25:)1*(:9>C:CC9@E?(2(6*))9;;)(6)6;,.(/.)4(98)))..).-4))(-(-((((,5201)4.)/2+4,7
@M02996:162:000000000-B87FG:1:1101:25330:8103 2:N:0:TAGCGCTC+AAGGAGTA
GACTACTCGGGTATCTAATCCTGTTTGCTCCCCACGCTTTCGAGCCTCAACGTCAGTTATCGTCCAGTAAGCCGCCTTCGCCACTGGTGTTCCTCCTAATATCTACGCATTTCACCGCTACACTAGGAATTCCACCTACCTCTCCGACACTCTAGCTTCACAGTTTCCACGGCAGTTCACGGGTTGAGCCCCCGCATTTCACCTCAGACTTACCATGCCGCCTACGCTCCCTTTACACCCAATACATCCGAATAACGCTCGCCCCCTCCGTATTACCGCGGCTCCTGGCACGTTGTTAGC
+
CCCCCGGEGGGGGGGGEGGGGGGGG<F;FFECFCGGGGGGGGFGGGGGF<FFFEGGGGE,CF,4BCFGFEEF@FGGGEGGGCF?4DA6BCCFFGGCC,E?FFGG;,@FGGGGGGGGG=BDCEG;@,A,CFGGG;8+6@DE6:?6++0F?GFD,>DA,7,3CEDCEFG:D9+<C0C:C7*+@BE@FCECC7F=**/7@FCCCG*>B);.8;F**?:AEAC>*.,35(1(/:=3CF66)4FE=65))55>FFFF?F67(-.(-)((1-1:1,(((.-6<2,(-49(((.((()())*/16)6
@M02996:162:000000000-B87FG:1:1101:25313:8116 2:N:0:TAGCGCTC+AAGGAGTA
GACTACTCGGGTATCTAATCCTGTTTGCTCCCCACGCTTTCGAGCCTCAACGTCAGTTATCGTCCAGTAAGCCGCCTTCGCCACTGGTGTTCCTCCTAATATCTACGCATTTCACCGCTACACTAGGAATTCCACTTACCTCTCCGACACTCTAGCTTGACAGTTTCCAAAGCAGTTCAGGGGTTGAGCCCCCGCATTTCACTTCAGACTTGCCATGCCGTCTACGCTCCCTTTACACCCAGTAAATCCGAATAACGCTTGCACCATACGTATTACCGCGGCTGCTGGCACGTATTTAGC
+
CCCCCGGGGGGGGGGGGGGGGGGGGGGGGGGGGGGGGGGGGGGGGGGGGGGGGGGGGGGGGGGGGGGGGGGGGGGGGGGGGGGGGGFFFACFGGGGGGGGFFGGGGGGGGGGFGGGG=@=C=FGFGGDFGGGGGGGGGGFGEFGGE==5DFDEFGGADFFGG<CGFGGGECDCFFGFGFF9D+@FDBFEGGFA>CA=FF?AG4?B=CCEFGEFFFFEA;5:58BC6>5<E?FGF<C<EGGF?;<A5?C915<;37C,---453<C04>:?.4AF6<-,-(----8>0:?F?B7.78<)64
@M02996:162:000000000-B87FG:1:1101:14404:8166 2:N:0:TAGCGCTC+AAGGAGTA
GACTACACGGGTATCTAATCCTGTTCGATCCCCGCGCTTTCGTGCCTCAGCGTCAGTTGCGGCTTGGTGACCTGCCTCCGCGATCGGCGTTCTGTGCGATATCTATGCATTTCACCGCTACACCGCACATTCCAGCCACCCCAAACGCACTCAAGCCCCCCAGTTTCGACGGCAGTGCCCGGGTTGAGCCCGGAAATTTCACCGCCGACTTACGGGGCCGCCTACGCACCCTTTAAACCCAATAAATCCGGATAACGCTCGCATCCTCCGTATTACCGCGGCTGCTGGCACGGAGTTAGC
+
CCCCCGGGGGEGCFGGGFFGGGGGGGGGGGGGF@FFGGGGGGGGGGGGGGGDGGGGGGCFCFFGEFFGGGGGGFGGFGGGGG@FD@BCFGGGGGGGGG>FE>DFFGGGGGGGGGGGG:9=CDGG>F3CCFDFGF8DF8@@DAAC7FDGFD9@:FCGGGGGECA>FFGG*EEAGE3CF+78;BE>F>1D@F=(5)>9AFFA>9>69>((4;9>6@:>959,24-4:<;03C?2C3:A9<E8(,,)1)-577)(4)69--(--97(/4)4:>(4(.649:1(,((3?47((34())22@))-
@M02996:162:000000000-B87FG:1:1101:22114:8170 2:N:0:TAGCGCTC+AAGGAGTA
GACTACACGGGTATCTAATCCTGTTTGATCCCCACGCCTTCGTGCCTCAGCGTCAGTGCCGTCCTCGCCAGCTGCCTTCGCGATCGGTGTTCTATGTAATATCTATGCATTTCACCGCTACATTACATATTCCGCCAGCGCCGTTCGGACTCTAGTCGCGCAGTCTCAACGGCAGCCTCCCGGTTGAGCCGGGATATTTCACCGCTGACTTACGCGTCCGCCTACGCACCCTTTAAACCCAATAAATCCGGATAACGCTCGCATCCTCCGTATTACCGCGGCTGCTGTCGCGGCGTTAGC
+
CCCCCGGGGGGGGGGGGCFGGGGGGGGGGGGGGGGGGGGGGFGGGGGGGGGGGGGGG,FG:6@FGGGGGGEFFFGGGGGGG:FGDCBFFGGGGEFFFFCGGFGGGGGGGFFGGGGGD:@>CE?EEFFEGGGGGDGGG=E@C=DC?G=:*=?DEDFGGEGEEEBF,4=EGG5@EEDEFGDFGGGEGD9C:EC9:;D=EGCF6CEF;=6;@AFEE>;>>EG9E?6?B1949EF<<2-)6>GGFB<7=<><2-)-(.49---(4591>:2444-(.44)4--(-4>-0,4).((4))22*4-5
@M02996:162:000000000-B87FG:1:1101:28637:8181 2:N:0:TAGCGCTC+AAGGAGTA
GACTACTAGGGTATCTAATCCTATTTGCTCCCCACGCTTTCGTGCCTCAGTGTCAGTTACAGGCCAGGCAACCGCCTTCGCCACTGGTGTTCTTCCATATATCTACGCATTTTACCGCTACACATGGAGTTCCATTGCCCTCTCCTGCACTCTAGCTTGGCAGTTTCCAAAGCGTACGACAGTTGAGCTGCCGGCTTTGACTTCAGACTTACCATGCCACCTACGCACCCTTTACGCCCAATCATTTCGGATAACGCTCCCCCCCTACGTATTTCCGCCGATGCTGGCACGTCATTCGCC
+
CCCCCGGGGGFFGGGGGGGGGGGDGGGGGGGGEGGGGGEFGGGGEGFGGFFFGGGGGGGD<EGDGGGGFFFBFGGGGGGGGGGCGFDEFFCGGGGGG9FF9DFGGGGC>EFGCFGFGAEGC>FEEEGG8FGFGGGD?E@EG5DFGFEFFCFE9>BFEGGCF2),79DGGGD?=ADE58:?CEGDAF)+:5@@BAC@ADF<=AEE*B5@5=8:@>*+0;7:4-0))04(6C2:?EC552C*=;@@6))12.)/,;=/,(((/*,-/(4314,65).)-4-((((-)<40?323))*3+)-3
@M02996:162:000000000-B87FG:1:1101:28620:8182 2:N:0:TAGCGCTC+AAGGAGTA
GACTACTAGGGTATCTAATCCTATTTGCTCCCCACGCTTTCGTGCCTCAGTGTCAGTTACAGGCCAGGCAACCGCCTTCGCCACTGGTGTTCTTCCATATATCTACGCATTTTACCGCTACACATGGATTTCCATTGCCCTCTCCTGCACTCTAGCTTGGCAGTTTCCAAAGCGTACGACAGTTCAGCTGCCGGCTTTGACTTCAGAATTACCATGCCACCTACGCACCCCTTACGACCCAGCATTCCGGATAAACCTCCCCACCTACGTATTACACCCGCTGCTTGTCAGTAGTTGTCC
+
C@CCCFFGAEFFFFFGGFGGFFGGCGFCF<FDGGEGGD;CECGG7FCEFFFGGG,FFCF<EFFC:CD8FEFEE7:F@EFF@CF=F,9:@68FFAFFE<AFGBDGGEDGG6FFA=<EE03=C9EA8,4B,,@EDDFG+,9,=5?DDCDCDD<5,4=;8E,8E8)8@FG8C,6?F*6=<+1966@F,?79:DF<99CBBFF*:,;;*4;**4:0:B5+<*3.=:075:5(2=(6*)0(((4*,((//)/7;6;/(+)*/((((*/.9:(5((,..-).),(--,--)-,(54))**30+.4<
@M02996:162:000000000-B87FG:1:1101:27354:8187 2:N:0:TAGCGCTC+AAGGAGTA
GACTACTCGGGTATCTAATCCTGTTTGCTCCCCACGCTTTCGTGTCTCAGCGTCAGTTGTCGTCCAGTAAACCGCCTTCGCCACTGATGTTCCTCCCGATATCTACGCATTTCACCGCTACACCGGGAATTCCGTTTACCTCTCCGATACTCAAGAATTACAGTTTCAAATGCAGGTCATGAGTTGAGCCCATGATTTTCACATCTGACTTGCAATCCCGCCTACTCACCCTTTACACCCAGTCAATCCGGATAACGCCCGCCACCTACGTATTACCGCCGCTGCTGGCCCTGAGTTAGC
+
CCCCCGGGGGEEFGGGGGGGGGFEFCEFGGFGGFGGGFCFGGGGGGFGGGGGGGFGGGGGGGGGGGGGFGGGGGGGGGGGGGFGGG9FFECFFGGGGGGGEAGGGFGGGGDGGGGGG=5DDEGGEFGGGGGGEDEGF+@FDDFGG7>=@GFE>=8,AE,BFG5@FFGGGGGFGFDEAD@FF;?CCGEGEGGDAA:>EDCEEGF?=B<<C;C3>A6EEFF(46>@D*59@FF(;3)9C<CC((.);)/9;>530).0/.(--14(/4<>?0.).4..)((,(-(2103(,(-())*306)-
@M02996:162:000000000-B87FG:1:1101:11392:8193 2:N:0:TAGCGCTC+AAGGAGTA
GACTACAAGGGTATCTAATCCTGTTCGATCCCCGCACTTTCGTGCCTCAGCGTCAGTCGCGGCTTGGTGCACTGCCTTCGCGACCGGCGTTCTGTGTGATATCTATGCATTTCACCGCTACACCACAAATTCCACTCACCCCACACGCACTCTAGCCCCCCAGTTTCCATGGCACTTCCAAGGTTGAGCCCCGACCTTTCACCCCAGACTTGCAATGCCGCCTACGCCCCCTTTAAACCCAATAAATCCGGATAACGCTCGCCCCCTCCGTATTACCGCGGCTGCTGGCACGCAGTTAGC
+
CCCCCG<,FGGGGGGGGFFGGGGGG<@,BFEFG:C7FGGGGGFGGGGGGAFGGGGGG,8@+6:4+7BF<<695:CFFGGFG+C+6@@+CCGGE?,,C:CFDFGGG?EGGGGGGGGGG@D>DEF=>>,,,CDFGG,+6>DF+=*0+4)>@C?EE9=F6FGGG5>CGFGGG,5*4;*:);@4464?CC260AF())2(6FFFCF4(6)((6AF@)*)*)00(74-4::>(-?;1>>2<)8FG?(.)0)6599)34B)9,----),-9;>16>44:0)..(-3(((-3),4032())220)).
@M02996:162:000000000-B87FG:1:1101:15453:8204 2:N:0:TAGCGCTC+AAGGAGTA
GACTACCCGGGTATCTAATCCTGTTTGCTACCCACGCTTTCGCGCCTCAGCGTCAGTTATTGTCCAGCTAACCGCCTTCGCCACTGGTGTTCTTCCTAATATCTACGCATTTCACCGCTACACTAGGAGTTCCGTTAGCCTCTCCAACACTCAAGAACGTCAGTTTCAAATGCAGACACGAAGTTGAGCCTCGTGCTTTCACATCTGACTTGATGTCCCGCCTACACGCCCTTTACACCCAGTCAATCCGGATAACGCTTGCTCCCTACGTATTACCGCGGCTGCTGGCACGTAGTTAGC
+
CCCCCGGGGGGGGGGGGGGGGGGGGGGGGFFGGGGGGGGGGGGGGGGGGGGGGGGGGGGGGGGGGGGGGGGGGGGGGGGGGGGGGGGFFGGGGFGFGEFFGFGGGGGGGGGGGGGGG>DDDGGGGGGFGGGGGGGG6@DGGDFGG,DGFGFFGEFGDEC=FE>CFFGGDDGFGFFFF?@BEEGGGCED8F6:03;>CGFFFGF?5B;EAF>@FFEFFFF>E>9@B(:2:CBBGFFCCAFC606.6)?>7::7;A<2,-,(-/.6FBB7<4..5444<?61143(3):71(.40)*22)).
@M02996:162:000000000-B87FG:1:1101:15430:8208 2:N:0:TAGCGCTC+AAGGAGTA
GACTACCCGGGTATCTAATCCTGTTTGCTACCCACGCTTTCGCGCCTCAGCGTCAGTTATTGTCCAGCTAACCGCCTTCGCCACTGGTGTTCTTCCTAATATCTACGCATTTCACCGCTACACTAGGAGTTCCGTTAGCCTCTCCAACACTCAAGACCGTCAGTTTCAAATGCAGCCACGAAGTTGAGCCTCGTGCTTTCACATCTGACTTGATGTCCCGCCTACACGCCCTTTACACCCAGTAAATCCGGATAACGCTTGCTCCCTACGTATTACCGCGCCTGCTTGCACGTAGTTAGC
+
CCCCCGGGGGGGGFGGF@FGGGGGGGGGGGGGCFGCGGGGGGGGGEFGGFGGGGGGGFFCCA<FEEF<FGFGGGGGGGGGGGGGGFGGFGGGGDEEFFGCFFGGGFFDEGGGGGGGGAEGGCFGGG8=:FGFGEFF88ADF:;DF98DFCDDFDGF,@>@B8:CCFFGG==D9FG,;7:583@EGGEGEG389?*:8FFE?F4<:1/9CFC=>>A1>B88C@==B;:@>GBFF=3;)/CE((/1;<E6>(21/:/9-,(--9)47:F2(,.,)5-523(-(((-,().844,0)*20.)6
@M02996:162:000000000-B87FG:1:1101:11656:8224 2:N:0:TAGCGCTC+AAGGAGTA
GACTACTCGGGTATCTAATCCTGTTTGCTCCCCACGCTTTCGAGCCTCAACGTCAGTAATCGTCCAGTGAGCCGCCTTCGCCTCCGGTGTTCCTCCCAATATCTACGCATTTCACCGCTACACTGGGAATTCCACTCACCTCTCCGACACTCTAGCCATACAGTTTCCAAAGCAGTCCCGCAGTTAAGCCGCGGGCTTTCACTTCAGACTTGCATTGCCGTCTACGCTCCCTTTACACCCAGTAAATCCGGATAACGCTTGCCCCCTACGTATTCCCGCCGCAGCTGGCACGATGTTAGC
+
CCCCCGGGGGGGGGGGGGGGGGGGFGGGGGFGEGGGGGGGGGGGGGGGGGGGFGGGGGGGGGGGGGGGGGGGGGGGGGGGGFEGFE@FGGGGGFGGGGGGGFGGGGGGGGFGGGGGG>?GCFFGGCFGGGGGGFGGGFFGGDFGG@8F>GFFGGGGGGGGGGD<=@FFGG8DDACFFG@>CCEGGGFD6AC=ABC@@7FFFD?EFF<EFFFFEFFFEFG6=1(69<;46C@;F?ADBFFE:?>AF<A:24)4<DB>-,(--/4.91(18(.)-5)).(((-(((((.4((),))22<)))
@M02996:162:000000000-B87FG:1:1101:6544:8231 2:N:0:TAGCGCTC+AAGGAGTA
GACTACAGGGGTATCTAATCCTGTTTGCTCCCCACGCTTTCGAGCCTCAACGTCAGTTACAGTCCAGTAAGCCGCCTTCGCCACTGGTGTTCCTCCTAATATCTACGCATTTCACCGCTACACTAGGAATTCCACTTACCTCTCCTGCACTCTAGCCTGACAGTTTCCAATGCAGTCCCGGGGTTGAGCCCCGGGTTTTCACATCAGACTTGCCATGCCGTCTACGCTCCCTTTACACCCAGTAAATCCGGATAACGCTTGCCCCCTACGTATTACCGCGGCTGCTGGCACGTAGTTAGC
+
CCCCCGFGGGGGFGGGGGGGGGGGGGGGGGFFFGGGGCFFGGGGGGGGGGGGGGGGGGGGGGGGGGGGGGGGGGGGGGGGGGGDGGGFGGGGEGGGGGGGGFGGGFGGGGGGGGGGGAFGDFFFGGGGGGGGGGGFDDFGGEBDGFEFFGFDFG8=EGGGGG>CFFGGGFDDDFFGFGEFGDDCFGFGBEFAEDGAAFFE?CFFFA@BBFFEC6A8>AG945(89(565:3=F3>E37CE0146@C).*,2,25)7-----93099>??B4))(.)),-(-4;04804?B7?))2;<).)
@M02996:162:000000000-B87FG:1:1101:4492:8240 2:N:0:TAGCGCTC+AAGGAGCA
GACTACCCGGGTATCTAATCCTGTTCGATCCCCGCGCTTTCGTGCCTCAGCGTCAGTTGCGGCTTGGTGACCTGTCTCCGCGATCGGCGTTCTGTGCGATATCTATGCATTTCACCGCTACACCGCACATTCCAGCCACCCCAAACGCACTCAAGCCCCCCAGTTTCGTCGGCAGGGACCGGGTTGAGCCCGGAAATTTCCCCGATGACTTACGGGGCCGCCTACGCACCCTTTAAACCCACTAAATCCGGATAACGCCTGCATCGCCCGTATTACCGCGGCTGCTGGCACGGAGGTAGC
+
CCCCCG,CFGEGDEFFGFGGGGGGG<FEFECFDCGGGGGGGGGGGFGFGGGGGGGGG<<,@C@FGEEGGGGFGF,AE9ECC:@CGGCEGEECEFFDF@@DEDGGG,EFGGGGGGFGG:9?DFG?+@BF:FGGGG8++6@67:*+++)53C5@8DF,AF*;>95,,=CC**=48B)*0*,0B8:21/6;3FG())9(6<=4)9:((),68@GA)7(7759(2--((,216:8,9:AFFACE823,95)52-0-,).2((((-*()2((,.((,.,)-)((,,,1((.52(,5(7)**2)).
@M02996:162:000000000-B87FG:1:1101:16998:8257 2:N:0:TAGCGCTC+AAGGAGTA
GACTACTAGGGTATCTAATCCTGTTCGATCCCCACGCTTTCGTGCCTGAGCGTCAGTTGCGGCTTAGTCAGCTGCCTTCGCAATCGGTGTTCTGCGACATATCTACGCATTTCACCGCTACACATCACATTCCGCCAACCTCTTCCGTACTCGAGCTCTCCAGTTTCAACTGCAGTTCCTCGGTTGAGCCCCGACATTTCACCGCCAACTTAACTTCCCGCCTGCGCCCCCTTTAAACCCAATAAATCCGGATAACGCTCGCCTCCTCCGTTTTACCTCCGCTGCCTGCACGGACTTCGC
+
CCCCCGGGGGGFFGGGGGGGGGGGGAF,CFEFFGGCFGGGGGGDGGG9C4FFGGGGGG6E@C++6CF@6CDF5AFGGGGGG7>4,@FGGGGG;A,4+4@@DFGGG9EEEGGGGGGGG>BGGEF,,94AFFGGGDE+++6+=D++?,:,5CFD+3=:+2=2@EBFGF@2?;<@CFCF+?E7,69@75:*:C@=?9C>DFFECF649)((:AC=4;51*224=32(1(3(6=:9F;<29<FEF03??)4693)(-).2(,-,(1-(9:?BF(-).4).)).,(4(40(.51(,())*20)((
@M02996:162:000000000-B87FG:1:1101:19523:8257 2:N:0:TAGCGCTC+AAGGAGTA
GACTACCAGGGTATCTAATCCTGTTTGATTCCCGCACTTTCGAGCCTCAGCGTCAATCGCACACCAGCAAGCTGCCTTCGCAATCGGAGTTCTTCGTCATATCTAAGCATTTCACCGCTACACGACGAATTCCACTTGCCTTGCGTGTATTCAAGCCCATCAGTATCCACGGCATGCCAAGGTTGGGCCCTGACATTTGACCGCAGACTTAAAAGGCCGCCTACGCTCCCCTTACACCCAATAAATCCGGATAACGCTCTCATCTTCCGTATTACCGCGGCTGCTGGCACGGAATTAGCC
+
CCCCCGGGGGGGGGGGGGGGGGGGGGGGGGGGGGGGGGGGGGGGGGGGGGGGGGGGGGFGBG@AFGFGGGGFGGGFFGGGGFGGGGF?FGGGGGGGFGGGGFGGGFGGGGGFFGGFG>BDGGGDGGGGGGGGGDGGGGGGGEDGDB>FFDBEGGGGGGGGGCDFG7DEFGDDEAD?FG5CDF9AFGBG5EC@CA4EFG6EFG7=@55BFFG4@=@BBFC7C(/6898;>F(:C@37<3=*47:)*)6296)366.9(,--,*.)*6<<14.(86).-(-(((4()).3(449078@E)(:
@M02996:162:000000000-B87FG:1:1101:17017:8259 2:N:0:TAGCGCTC+AAGGAGTA
GACTACTAGGGTATCTAATCCTGTTCGATCCCCACGCTTTCGTGCCTGAGCGTCAGTTGCGGCTTAGTCAGCTGCCTTCGCAATCGGTGTTCTGTGACATATCTAAGCATTTCACCGCTACACATCACATTCCGCCAACTTCATCCGTACTCGAGCTCGCCAGTTTCAACGGCAGTGCCGGGGTTGAGCCCCTACATTTCACCGCTGACTTAACGTGCCGCCTGCGCACCCTTTAACCCCAATAAATCCGGATACCGCTCCAATCCTCCGTATTACCTCGGCTGCTGGCACGGAATTGAG
+
CCCC@FGGGGGGEGGGFFGGGGGGGGGGGGCECFGGGGDGGGGGGGGGEFGGGGGGGGCGGD+@FGGGGGAFGFFGGGGFGGGGFC=FFFGGFFGG9EAE??FFCE;FFGCFGFGGE=?@CEFFGGGGGGGGGGGGD>ECGEFGGG=FFG?E6,@FCFCEGD=BFFGGFGG>CBCGFDCAEGGECC=C=EGF*9CB4@BCCFF=>>99BFD4);1A<;8(=6:=<13(,:::C34:));C((44/6552,7((7)9---.(*(.2,).,4-.,().))-((-3(3)),((.40)**+4-)
@M02996:162:000000000-B87FG:1:1101:6128:8266 2:N:0:TAGCGCTC+AAGGAGTA
GACTACTCGGGTATCTAATCCTGTTTGATCCCCACGCTTTCGTGCCTCAGCGTCAGTCGCGTCCTCGCCAGCTGCCTTCGCGATCGGTGTTCTGTGTCATATCTATGCATTTCACCGCTACATGACACATTCCGCCGGCGCCGTTCGGACTCAAGGCCAACAGTATCAACGGCAGCCACCCGTAGGCTGTCCCTTATCCACATCTGACGCTGCCGACGATACTCCTTGTGTCTATCTCCGTGGTCGCCGTCTCCTTCAAACAAAAAGCCCAATTGCAGGTACGCGTGTACCGCCTGACTCA
+
CCCCCGGEGGGGGGGGGFFGGGGGGGGGGGGGGGEGGGGGGGGGGGGGFGGGGGGGGGGFEEGGGDGGGGGGGGGGGGGGGFFGGGFFGGGGGGGGGGGGGFGGCAEFFGGGGGGGG=B?D95=EDEFBFGGFGGDD+=+=:DC7D83<CBC8BFGGGFGGG=@E6FGGGGFGFGGF*:;:C7?FDF*,2>);8C=C,1);+)4;CF<?3C:B)6.45/,*-)54.6)688)*.)))),2-,((0((,1-).,*-*).)).C11*4((((,,,).-),(())-((-(-())-))*/*().)
@M02996:162:000000000-B87FG:1:1101:6155:8272 2:N:0:TAGCGCTC+AAGGAGTA
GACTACTCGGGTATCTAATCCTGTTTGATCCCCACGCTTTCGTGCCTCAGCGTCAGTCGCGTCCTCGCCAGCTGCCTTCGCTATCGGTGTTCTGTGTCATATCTATGCATTTCACCGCTACATGACACATTCCGCCGGCGCCGTTCGGACTCAAGGCCAACAGTATCAACGGCAGCCCCCCGTAGGCCGTCTCTTATACCCATCTGACGCTGCCGACCATACTCCTCGTGTTGTTCTCTCTGGTCCACCGACTAGTACAAAAATAAGACAATATCACGAGCGTGCGTGACGTGAGTGTGTA
+
CCCCCGFFGGGGGGGGGFGGGGGFGGGGGGFGGGGGGGGGGGGGGGFGFGGGGGGGGGGGGGGGGGGCCGEFGBFGGGGFD,6@D>CGCFGGEFG<F9EEGFGGGGCFEGGFGGGGG:?DG9<8BF:EFFFCE8C??BC88=@GGGF+*3<:,49EFGGGGC@FEFG:@8*:CECE>*8AEB/24C3*.1?(=C>?6,;)6A3;C11)()7(4@()())504).84(--*.(*((.)43+.:)9*),)*,)((),2)).))*,(2.)),(..-))..((-((,(-(((((-,))*+0))(.
@M02996:162:000000000-B87FG:1:1101:19530:8275 2:N:0:TAGCGCTC+AAGGAGTA
GACTACCAGGGTATCTAATCCTGTTTGATTCCCGCACTTTCGAGCCTCAGCGTCAATCGCACATCAGCAAGCTGCCTTCGCAATCGGAGTTCTTCGTCATATCTAAGCATTTCACCGCTACACGACGAATTCCACTTGCCTTGCGTGTATTCAAGCCCATCAGTATCCACGGCATGCCAAGGTTGGGCCCTGACATTTGACCGCAGACTTAAAAGGCCGCCTACGCTCCCTTTAAACCCAATAAATCCGGATAACGCTCGCATCTTCCGTATTACCGCGGCTGCTGGCACTGCATTTGCCG
+
CCCCCGGGGGGGGGGGGFGGGGGGGGGGGGGGGGGGGGGGGGGGGGGGFGGGGGGGGGEGCG+,CFFFGGFFGFGGGGGGGEGGGGF,@FFGFFFFFFFGGFGGGFGGGGGGGGGGG=BCDEGGCFGGGGFFFCGGGFCFGFFDC@5FFFFF99EDGGCFFFDDGFGA@F6?GBD6AGE*@8FCFGAF8CC@FF?EEG66AC5>=*/77B78;AC>D6:5>:(5:1(/:E;99C54@8F*/=;EA)::7(76<F77----,1((*6:582437).600,-,(-4822((.,5**3++664(
@M02996:162:000000000-B87FG:1:1101:18392:8282 2:N:0:TAGCGCTC+AAGGAGTA
GACTACTCGGGTATCTAATCCTGTTCGATACCCGCACCTTCGAGCTTCAGCGTCAGAAGTACTCCGGCAAGCTGCCTTCGCAATCGGGGTTCTTCGTGATATCTAAGCATTTCACCGCTACACCACGAATTCCGCCTGCCTGGCGTACTCTCAAGCTGAACAGTTCGCGCTGCACACGCGGGGTTGAGCCCCGGGATTTCACAACACGCTTATTCAGCCGCCTACGCTCCCTTTAAACCCAATAAATCCGGATAACACCAGAACCTTCCACATTACCTCGGCGACTGTCTCGGAATTAGC
+
CCCCCGEGGFCEEGGGGGGGGGGGGGGGGGGGCFGGGGGGGGGGGGGGGGGGGGGGGGGGGGEGGGGGGGFFGGGGGGGGGFEEEFB@FFEGGFFGGGGGGFGCFEFGGGGGGGGGG@EGDE:=DFFFCFGGGGGGGGFGGD5DC@=FFFFEG;DGG8?9DFDFGFDEDGGFGFFFF9=>:*?>CDEGEGF@BE39@GFFEG<<?)43>>G2949*.8D1G><:7(4(38:1>8)6A<FDB,347<9577)41)62).--4*.:514.4))()--6))),((((--4))).3)0*1+))(
@M02996:162:000000000-B87FG:1:1101:19650:8287 2:N:0:TAGCGCTC+AAGGAGTA
GACTACAGGGGTATCTAATCCTGTTTGATCCCCACGCTTTCGTGCCTCAGCGTCAATCCCTGCTTCGTGAGACGCCTTCGCAATCGGTGTTCTGCGTAATATCTATGCATTTCACCGCTACACTACTCATTCTTCCCCCTGCAACCGTATTCAAGCCCCCCAGTATCCACTGCATTTCCCGGGTTGAGCCCGGTCATTCCACCCCTGACTTGACGCCCAGCCTCCGCCCCCTTTAACCCCATTCATTCCGGATCACGTTTGCATCCTCCGTTTTACGCCGGCTGCTGTCACGCATTTCTC
+
CCCCCG,6C;FGEGGGGGGGGG9FFGG,FF@FGGGFFGGFFF6FFGGGC=,@FEG7F<,;FEB4F@6E<8,,,8:+B=E9:F+,9@=F7FEGF,E+,4?AEFGF;,9?EGG=FGGGG>B+@,E8@FFGDAEF,,9=+4+++3*?2>1+<=DE,3+,@+6+@@)B,5C,?,6;CF+,+<;6BE+463)*01*1/:;<<B+769>AF20-8AF3*2()-)*/73/(1,/(.=((8).6)/8;3()-9)-.7.323),0(((((2.);422((,),4)-((-(-49((.....-().*2+.)-
@M02996:162:000000000-B87FG:1:1101:18378:8300 2:N:0:TAGCGCTC+AAGGAGTA
GACTACTCGGGTATCTAATCCTGTTCGATACCCGCACCTTCGAGCTTCAGCGTCAGAAGTACTCCGGCAAGCTGCCTTCGCAATCGGGGTTCTTCGTGATATCTAAGCATTTCACCGCTACACCACGAATTCCGCCTGCCTGGCGTACTCTCAAGCTGAACAGTTCGCGCTGCACACGCGGGGTTGAGCCCCGGGATTTCACAACACGCTTATTCAGCCGCCTACGCTCCCTTTACACCCAATAAATCCGGATAACACCAGGACCTTCCGTTTTACCGCCGCTTCTGGCACGGATTTAAC
+
CCCCCGGGGGEFFGGGFEFFGGGGGGGGGGCEEGGGGGGGGGGGGGGGGGGGGGGGFDFGGGGGGGGGGGGGGGGGGGGGGGGGGGCCCFEGFGGGGGGGFFGGGFGGFGFFGGGGGABDCFFGGGFGGGFFGGGGG>DGFFFGGB=GFGFEFEFGF8DGGFDFFFDEDGGFG5FGFGB>EEEEED;D;FF28AC9>:AEEG)485:B039:AF<8AB53E9(43013(:<(045)67FCBF07?4:>94;(().0..-,,18BD:<4(3,)(---)(((4-(41<)-2<2,)0**2)))
@M02996:162:000000000-B87FG:1:1101:18398:8300 2:N:0:TAGCGCTC+AAGGAGTA
GACTACTCGGGTATCTAATCCTGTTCGATACCCGCACCTTCGAGCTTCAGCGTCAGACGTACTCCGGCAAGCTGCCTTCGCCATCGGGGTTCTTCGTGATATCTACGCATTTCACCGCTACACCACGAATTCCGCCTGCCTGGCGTACTCTCAAGCTGCACAGTTCGCGCTGCACACGCGGGGTTGAGCCCCGGGATTTCACACCCCGCTCATTCCGCCGCCTACGCTCCCTTTAATCCCAATACATCCGGACAACCCCAGCACCCTCCGTTTTACCGCCGCTGCTGGCTCGGAATTACC
+
CCCCCGGGGGGGCFGGFAFGGGGGGFF?FECFFCGFFEFFGGGGGGGGFFFGGGGG9,+C@CFGG7CGGGFFDFCFGGGGG,,@@C8+@@FGE,EAF<FEFFGGG,@FEGDGGGGGG=?=DCFF7AC++AEFF@EDG+=FGE*==3:CFGFE,C6AC<71,@:FFC+:7>85@5?,3*:**===C5;66FGFB)5(48?>AFB(3)3(6:)()*.*(096E960::9(4:?(04-6).<A4(4?)8><5?)(()(*-(-,-1(,/(23((-).448<(-(4-372)).4(5())1*<)).
@M02996:162:000000000-B87FG:1:1101:19653:8309 2:N:0:TAGCGCTC+AAGGAGTA
GACTACAGGGGTATCTAATCCTGTTTGATCCCCACGCTTTCGTGCCTCAGCGTCAATCCCTGCTTCGTGAGATGCCTTCGCAATCGGTGTTCTGAGTAATATCTATGCATTTCACCGCTACACTACTCATTCCTCCCACGGCAACAGTATTCAAGCCCCTCAGTATCAAAGGCAGTTCCCGGGTTGAGCCCGGGCATTTCACCCCTGACTTGAAGAACAGCCTACGCACCCTTTCAACCCAATAAATCCGGATAACGCTTGCATCCTCCGTTTTACCGCGGCTGCTGGCACGGGGTTAGC
+
CCCCCGGGFGGGGGGGGGGGGGGGGGGGGGFGGGGGGGGGGGGGGGGGGGGGGGGGGGGGGGGGGGGGGGC,CFGGGGGGGFFGG?BFGGGGGG;FGFGGGFGFGGGGGGGGGGGGG=@CDEGGFGGGGGGGGGGGGGFEC=BDFEDFFGFFGFGGGGGGGFDFCFGGGF8DCFGGFGFFGCECFD)A=FGA5>D=CFFFECEFFFDBEFGF*38=BA8>C85>=9@@FGD@CE)9CCFG?;3);).92:8,;B<6/.-,-9<2::<<87(),-68.,,(-4,(6>7??1<(7)*2/,24
@M02996:162:000000000-B87FG:1:1101:20511:8316 2:N:0:TAGCGCTC+AAGGAGTA
GACTACTCGGGTATCTAATCCTGTTTGCTACCCGCACTTTCGAGCATGAGCGTCGATAAGTCCCCAGCAAGCTGCCTTCGCCATCGGTGTTCTTCCTGATCTCTACGCATTCCACCGCTACACCAGGAATTCCGCTTGCCCCTGAACTATCCAAGAGAAACAGTCCAGTCTGCAGGTCCGGGGTTGGGCCCCGGTATTGTACAGACTGCTTGCATCTCCGCCTGCGCTCCCTTTACGCCCAGTGATTCCGCACAACGCTTGCACCCCTCGTATTACCGCGGCTGCTGGCAGCGAGTTTGC
+
CCCCCGGGGGGGGGGGGGGGGGGGGGGGGFCFFFGGGGGGGGGGGGGGFGGGGGGGGACEFGGGGGGGGGDFGFGGGGGGGGGGGGFFGGGGGGGFGGGFGFGGGGGGGGGGG9FFG:?DDFGGGCFGGFGGG?EGGFDDGDF8D,:D?FFFFGFFF8EFFFFGGF=DDGGFGFG8CFFFECCEGGFDBGGF4?D>FF8CEF?4*;3>DFG3B4@FCA74=6/34(66;E?3D84;1(:8-28?@)<:72)9>><D-----947FBB0344(,46:)(((-4(,2:0?(2(().2:;5<<
@M02996:162:000000000-B87FG:1:1101:20494:8320 2:N:0:TAGCGCTC+AAGGAGTA
GACTACTCGGGTATCTAATCCTGTTTGCTACCCGCACTTTCGAGCATGAGCGTCGATAAGTCCCCAGCAAGCTGCCTTCGCCATCGGTGTTCTTCCTGATCTCTACGCATTCCACCGCTACACCAGGAATTCCGCTTGCCCCTGAACTATCCAAGAGAAACAGTCCAGTCTGCAGGTCCGGGGTTGGGCCCCGGTATTGTACAGACTGCTTGCATCTCCGCCTGCGCTCCCTTTACGCCCAGTGATTCCGAACAACGCTTGCACCCCCCGTCTTACCGCGGCTGCTTGCACGAAGTTTGC
+
CCCCCGGGGGGGGGGGGGGGGGGGGGGGGGFFEFGGGGGGGGGGGGGGGGGGEEFGG@FAFGGFFFGGGGGGGGGGGGGGGGGGGG@BFFGGGFGGGGFGGFGGGGGGGEGGGGGGG=?=CFGGFFFFGFGGGGGGGGCCGFFFDCDBFGF<AFFD,D8?FGFFGD9?EGCDFF88FGFFGCEEEGB5==EFFFG>(@F58C4?EF3BFFG@F=<A6@>2=;;<<1>6@E?@=E)9;1>:3,:7=))624)4;>BF--(--14<C0((,--(.44643((,(3(8)).1),-))1/0-))
@M02996:162:000000000-B87FG:1:1101:21322:8333 2:N:0:TAGCGCTC+AAGGAGTA
GACTACACGGGTATCTAATCCTGTTTGCTCCCCACGCTTTCGTGCCTCAGTGTCAGTAACAGTCCAGCAAGCCGCCTTCGCCACTGGTGTTCCTCCTAATATCTACGCATTTCACCGCTACACTAGGAATTCCGCTTGCCTCTCCTGTACTCCAGCCTGGCAGTTTCAAATGCAGCCCCGGGGTTGAGCCCCGGTATTTCACATCTGACTTACCATTCCACCTACGCACCCTTTACACCCAGTAAATCCGGATAACGCTTGCACCATACGTATTACCTCGGCTGCTGGCATGTATTTAAC
+
CCCCCGGGGGGGGGGGGFGGGGGGFGGGGFCFEGGGGGGFFEGFFGGGGGFGFFGGG9<FCFFGGFGGGGGFGGGGGGGGGEGGGGFC?EBFFGGGGEEFFBFGGGGGGEGFGGGGG>>DDFFE8F,:FFFFG=EGGFGGGFFGGF5F9C?DDEGGGFGEFF::@?GGGGGFGFFDFG>ECEE7CD8F8:E>BDC>=DBFEFFFFFFFFFGCEAEF*1=>F>5(05@-:EF?;@6)))8:6;6779<.262;/).9,-,--94>943)((.)-86A)))(-3(4154:((),113<+))-
@M02996:162:000000000-B87FG:1:1101:21342:8340 2:N:0:TAGCGCTC+AAGGAGTA
GACTACACGGGTATCTAATCCTGTTTGCTCCCCACGCTTTCGTGCCTCAGTGTCAGTAACAGTCCAGCAAGCCGCCTTCGCCACTGGTGTTCCTCCTAATATCTACGCATTTCACCGCTACACTAGGAATTCCGCTTGCCTCTCCTGTACTCCAGCCTGGCAGTTTCAAATGCAGCCCCGGGGTTGAGCCCCGGTATTTCACATCTGACTTACCATGCCACCTACGCACCCTTTACCCCCAGTAAATCCGGATAACGCTTGCACCATACGTATTACCGCTGCTGCTGGCACGTTTTTAGC
+
CCCCCGGGGGGGGGGGGGGGGGGGGGGGGGGGGGGGGGGGGGGGGGGGGGGGGGGGGCGGFEGGGGGGGGGFGGGGGGGGGFGGGGFFFFFFGGGGGGGGGFGGGGGGGGGGGGGGG=@CDFGGGGGGGGGGGEGGG@FGG8DGGFDFFGFFGGFGGGGGGCABFFGFGCEDFFDDFGFFEGGGGGF58EFDD>79>GFFFGFFEB86AFGFFF=8*;?BG85;E=@06ED;GFFE3(FE9<@CFEFC;0::BFA7(-(--*.8F:)57:.).56<-(-(-,.2).)50:7,0)2:E6,)
@M02996:162:000000000-B87FG:1:1101:3571:8346 2:N:0:TAGCGCTC+AAGGAGTA
GACTACCAGGGTATCTAATCCTGTTTGCTCCCCGCACCTTCGCACCTCAGCGTCAGTCATCTGCTGGTAACCTGCCTTCGCCATTGGTATTCTTCCAGATATCTACAGATTTCACCCCTACACCTGGAATTCTGATTGCCCCTCAGTGACTCTAGTTATGCAGTTCTCAACGCAATTCCGGAGTTAAGCTCCGGGATTTCACACCAAGCTTGCAAAACCGCCTACATGCCCTTTACGCCCAATAATTCCGAACAACGCTCGCAACTTACGTGTTACCGCGGATGCTGGCACGTAAATAGC
+
CCCCCGFGGGGFGGGGFFGGGGGFGGGGGGEFEGGGDGGGGGGGGGGGGGGGGGGGGGGGGGGGGGGGGGGGGGGGCFGGGGGGGGGGFFEGFGGGGGGGGFGGGGGGGFGGGGGDFAFGGGGGGGGGGGGGGGGGGFGFGDFGGFEFFGFFGGGGGGGFGGEEEF8FGGGFGFGGFF7DBCEEECFFD@==ADGA@FFFEDE5=@C5:@CDFFFACF@>9:>94)99>CD=CBEE@9<?>7=36)57;5.6>>3;,.//2/(-9(-26(.,43)6)-,(((((.))(4()(0)**0-))
@M02996:162:000000000-B87FG:1:1101:14944:8355 2:N:0:TAGCGCTC+AAGGAGTA
GACTACTCGGGTATCTAATCCTGTTTGCTCCCCGCACCTTCGCACCTCAGCGTCAGTCATCTGCTGGTAACCTGCCTTCGCCATTGGTATTCTTCCTGATATCTACAGATTTCACCCCTACACCAGGAATTCTGATTGCCCCTCAGTGACTCTAGTTATGCAGTTCTCAACGCAATTCCGGAGTTAAGCTCCGGGATTTCACACCAAGCTTGCAAAACCGCCTACATGCCCTTTACGCCCAATAATTCCGAACAACGCTCGCAACTTACGTGTTACCTCGGCTGCTGGCCCGTAATTAGC
+
CCCCCGGGGGGGEFGGGGGGGGGGGGGGGGGGGGGGGGGGGGGGGGGGFFGGGGGGGGFGGGGFFFGGGGGGGGGGGGGGGGGGGGGGDEFGGGGGGGEFGFGGGGFFGGGGGGGGG>FFGGGGGFGDGFGGGGAFGGCDFDFGGDECFFBDFFGFG=FGGGDFGFGGFCFEED6EFGFBB@CEF?FG=@@5?D6A=FFFEGEEA*=CFFC@CA5=7@D=?:5@@(8*3BBBFF*>@@EG085.19??7;:1>31<(.//.1739?<2<?.(.3)..-.(4,-4870(-(4-0)/;+-.5
@M02996:162:000000000-B87FG:1:1101:3715:8365 2:N:0:TAGCGCTC+AAGGAGTA
ACTACCTAGGGTATCTAATCCTGTTTGATCCCCACGCTTTCGTGCCTGAGCGTCAGTTGCGAGCTCGTGACCTGACTTCTCGATCGGTGTTCTGTGACATATCTAAGCATTTCACCGCTACACATCACATTCCGGCCACGTCTATCGCACTCTAGTCCGGCAGTATCAAAGGCACGATTGGAGTTGAGCCCCAACTTTTCACCCCTGACTTACCGATCCGCCTGCGCACCCTTTAAACCCAATAAATCCGGATAACGCTCGTATCCCCCGTATTACCGCGGCTGCTGGGACCGAGTTAGC
+
8CC8CFGGGGGGGGGGGFFGGGGGGGGGGGDF@FGGGGGGGGGGGGGGGFGGGGGGGGGGGGGEEGGGFGGFGF@FFGGGFCGGFGGGGGCGGGGGGGGGGDFFEGGGGGGGGGGGGADDDFGFGGGGCFCFFGEDGGGGGDFGGFFEDD>=@D8FEGDDEE>BF;FFFGEFFFGGDFDFG?CCFGFG5FGDAEGBAFFFEGFFAA=DFFGFFFF)5?DB?66(((139E37<;CF4@CEF(()/>)6<6)(8@<7-,---1,.24::;4-(.(.4)--(--49122.((((0)22*)--
@M02996:162:000000000-B87FG:1:1101:3703:8378 2:N:0:TAGCGCTC+AAGGAGTA
ACTACCTAGGGTATCTAATCCTGTTTGATCCCCACGCTTTCGTGCCTGAGCGTCAGTTGCGAGCTCGTGACCTGACTTCTCGATCGGTGTTCTGTGACATATCTAAGCATTTCACCGCTACACATCACATTCCGGCCACGTCTATCGCACTCTAGTCCGGCAGTATCAAAGGCACGATTGGAGTTGAGCCCCAACTTTTCACCCCTGACTTACCGATCCGCCTGCGCACCCTTTAACCCCAATACATCCGGATAACGCTCGTATCCTCCGTATTCCCGCCGCTGCTGGCACGGGTTTAGA
+
-AB8BFGGGGGGGGFGGGCFGGGEFGGGGFCECCGFGGGFGGGGGGGGGGGGGGGGFGGAFCFCFGGGGGGGGGFGFFGGG@FG=EFFFFFGGGGFGGGGG+@9,CFGFEFGFFGG789CDFGGGGGGGGGGGFCD>6D>60:FF45@AG*3686C=DEGGE5,@<DAFAAFCAGE*0=FC9:<F>AC)45599?883B<ADEFB52>EFF==A2)//98*/-(/,..:87(2)>F93F8?334)74:C(83:5.9-(---/(.*.).,44(.,6).-(((--105)5((3105***(.,
@M02996:162:000000000-B87FG:1:1101:7699:8384 2:N:0:TAGCGCTC+AAGGAGTA
GACTACCGGGGTATCTAATCCTGTTTGATCCCCGCACCTTCGTGCCTCAGCGTCAGTGTCGTGCTCGCCAGCTGCCTTCGCGATCGGTGTTCTGTGTCATCTCTAAGCATTTCACCGCTACATGACACATTCCGCCGGCGCCGTTCGCACTCTAGATAAGCAGTATCAATGGCAGCCTCCTAGTTGAGCTAGGATATTTCACCACTGACTTACTCATCCGCCTACGCACCCTTTAAACCCAATAAATCCGGATAACGCTCGTATCCTCCGTATTACCGCGGCTGCTGGCCCGGAGTTACC
+
CCCCCGGGGGGGFGGGGGGGGGGGGGGGGGGGGGGGGGGGGGGGGGGGGGGGGGGGFGGGGGGGGGGGGGGGGGGGGGGGGGGGGGGGGGGGGFGGGGGGGFGGGGGGGGGGGGGGGAFGDEAFGGGGGGGGGGGGGGGGGFFGGGFFFG>@A@CGGGGGGGFEGFGGGGGFGFGCFGBFFFFCEGEFBEGEFFG@EFA<8CEFDFFFEFGFF84CFFG;E36;(26/(?:0<:ABAAFGF::2=B2494)-8>AF,----14.06:2:6-.4:6><:41((7(84)5((-4))22*))-
@M02996:162:000000000-B87FG:1:1101:22741:8391 2:N:0:TAGCGCTC+AAGGAGTA
GACTACCAGGGTATCTAATCCTGTTCGATCCCCACGCTTTCGTGCCTCAGCGTCAATGCAGGCCCGGCCAGCTGCCTTCGCTATCGGGGTTCTGTGGCATATCTATGCATTTCACCGCTACACGCCACATTCCGCCGGCCTCGACCGCATTCAAGGACACCAGTATCAACGGCACTGCTCCGGTTGAGCCGTCGCCTTTCACCGCTGACTTAGCGCCCCGCCTGCGCCCCCTTTAAACCCCATAAATCCGGCTACCGCTCGCATCCTCCGTATTACCGCCGCTGCTGGGACGGAGTTCTC
+
CCCCCGGGGGGGGGGGGFGGGGGGGGGGGGGGGGGGGGGGGGGGGGGGGGGGGGGGGGGCFFF@FCFGGGGGGGGGGGGGGGGGGE:FGGGGFFGGGGGG@FFFGGGGGDFGGGGGG>BDGFFGGGEGCFGGGGEGCEGGGDECGGBGE9>EEEF7EFFCGCCF,BFC9D5@E>>F>C8FFE5:B?>4>FC>EDGFDCAFCFE;>8(4@FGE>F;FFED>G>4:?(7(,:2(*4<5<FGD(,3:FF2<C9)((0.2--(--9((9:).814((5)))--(,((-4:0(((.(0)*/2))-
@M02996:162:000000000-B87FG:1:1101:26975:8401 2:N:0:TAGCGCTC+AAGGAGTA
GACTACTGGGGTATCTAATCCTATTTGCTCCCCACGCTTTCGTGACTGAGCGTCAGTATCGTCCTGGTTAACCGCCTTCGCCACCGGTATTCTTCCATATATCTACGCATTTCACCGCTACACATGGAGTTCTGTTAACCTCTGACGTACTCTAGCTTGGCAGTATCCAAAGCTGAATGGGGTTGAGCCCCACGCTTTCACTTCAGACTTACCATGCCGCCTGCTCACTCTTTACGCCCAATAATTCCGGATAACGCTTGCGACCTACGTATTACCGCGGCTGCTGGCACGTAGTTAGCC
+
CCCCCGGGGGGGGGGGGGGGGGGGGGGGGGFGGGGGGGGGGGGGGGGGGGGGGGGGGGGGGGGGGGGGGGFGGGGGGGGGGGGGGGGGGGGGGGGGGGFGGFGGGGGGGGGGGGGGG>DDDEGGGGGFFGGGGGGGGGFGFDFGGGF@DFFFGGFFGGGGGG=FGFGEG@DFGFGFFFEFGGGG@FEGDFE=5?DADGFFEAA@AFFE=9=*:BACEFD==9B@8>E=:B*@:?C?D>C*:@E@C7??C3568672.,//61,,1,)(-83444.416(,(,-47:B:(2((.8:C<>24
@M02996:162:000000000-B87FG:1:1101:27087:8407 2:N:0:TAGCGCTC+AAGGAGTA
GACTACAAGGGTATCTAATCCTGTTTGCTACCCACGCTTTCGCGTCTCAGCGTCAGTCATTGTCCAGCAACCCGCCTTCGCCACAGGTGTTCCTCCTGATATCTACACATTTCACCGTTACACCAGGAATTCCAGTTGCCCCTCCAAGACTCCAGTTAATCAGTTTCAGGCGCAGTTCCTCAGTTGAGCTGAAGGATTTCACACCTGACTTAACTAACCGCCTACACGCTCTTTACGCCCAGTAACTCCGGACAACGCTCGCCACCTACGTATTACCGCGGCTGCTGGCACGTAGTTAGC
+
CCCCCGGGGGEGAEEFEEFEGGGFGGGGGFFFGFGGGGGGGGGGEEGGGGGGGGGGFGGGGFGFGG8DGGFGGDGGGGGGEFGGGGFGGGGGGGGGGGAFGFGGGGGGGGGFFGFFG5:+=@FGGGGGGGGGFGFGGGFEF=?DGFDEDFFECGCCFGGGGC>CDFFFGGFFG5DEFGEF,@DDDF>?DFE@;ACCEFFFEGFEDFECFFFCEFCA5;;AE@2>4;>AA>==D5**0>CE>=@>+)7;;1)/()3/(,(,(1,(132::(,).()).-,(,,(44)44:120))120.--
@M02996:162:000000000-B87FG:1:1101:3561:8418 2:N:0:TAGCGCTC+AAGGAGTA
GACTACAAGGGTATCTAATCCTGTTTGCTCCCCACACTTTCGCGCCTCACCGTCAGTTACTGTCCAGCAATCCGCCTTCGCCACTGGTGTTCCTCCTTATATCTACGCATTTCACCGCTACACAAGGAATTCCGATTGCCCCTCCAGCACTCAAGAAGAACAGTTTCAAATGCAGTTTATGGGTTAAGCCCATAGATTTCACATCTGACTTTCTCCCCCGGCTACACGCCCTTTACACCCAGTAAATCCGGACAACGCTTGCCACCTCCGTATTACCGCGGCTGCTGGCACGTGGTTACA
+
CCCCCGDGGC@FGEFGDFCGGFFF<CF9,;6CFFFGEF@E@:FEGGGGGGGGGGGGGFGFGGGGFFFFGGGFGB@FCFGFGGDGGFCFFC:FGGF8F?FFFFGFCFCECECEFGFGG83=84BDCGFFGCEFCD8?D>,,=8DGD@:,;FB8DEFGGFG8=F)<,=CDFFFFDFGFFGEFGGGGEGE76AFCA5=**@<CEFEA0?;EAF+**3;<8@D)4-05)1<((65683*8>=C?016)11??C;F0654C.((//24-78B(.--.(36<-,(4,-((->2(217<0)221.))
@M02996:162:000000000-B87FG:1:1101:26976:8420 2:N:0:TAGCGCTC+AAGGAGTA
GACTACTGGGGTATCTAATCCTATTTGCTCCCCACGCTTTCGTGACTGAGCGTCAGTATCGTCCTGGTTAACCGCCTTCGCCACCGGTATTCTTCCATATATCTACGCATTTCACCGCTACACATGGAGTTCTGTTAACCTCTGACGTACTCTAGCTTGGCAGTATCCAAAGCTGCATGGGGTTGAGCCCCACGCTTTCTATTCAGACTTACCATGCCGCCTGCCCACTCTTTACGCCCAATAATTCCGGATAACGCTTGCGACCTACGTATTACCGCGGGTGCTGGTCCTTCTTAGTCC
+
CCCCCGGGGGGCEGGGGGGGGGFGGGGGGGGFGGGGGGGGGGGGGGFGEGGGGGGGGGFGGGGGGGGFGGGGGGGGGGGGGFEGGGFGGFEFFCGGGFFDGFGGGGGGGGGGGDGGG=9==CFGGD=FEFGGGGGG?DFDDDF+DF>FFGFDFGDGDDFEFGADGFGGGFAFF+6,;DEFFGGGGG@D5?C=BDGD=7C**7;ECFEBEFC6<A*17?7):989(0757844278,39<*(6538<C?<0:77A7*.//--1-41(5:-())4..-8>((((-4>AF(52))//+++.).
@M02996:162:000000000-B87FG:1:1101:27089:8424 2:N:0:TAGCGCTC+AAGGAGTA
GACTACAAGGGTATCTAATCCTGTTTGCTACCCACGCTTTCGCGTCTCAGCGTCAGTCATTGTCCAGCAACCCGCCTTCGCCACAGGTGTTCCTCCTGATATCTACACATTTCACCGTTACACCAGGAATTCCATTTGCCCCTCCAACACTCCAGTTAATCAGTTTCAGGCGCAGTTCCTCAGTTGAGCTGAAGGATTTCACACCTGACTTAACTAACCGCCTACACGCCCTTTACGCCCAGTAACTCCGGACAACGCTCGCCCCCTACGTATTACCTCCGCTGCTGGCACGTATTTCGC
+
CCCCCG@FGGGFGGGGGGGGGGGGGGGGG<EFGGGGGGGGGEGG@FEGGGGGGGGGGFGDGGGGGGGFGF,EGGGGGGGGGGGG?FFGGFGFFGGGGAFFGFGGGG;FDFFGGGGGG)3@CEG@FGGDGGGGG8,6?9@@8DFGGDE,<CFDBFF@,EFFFGDFEFFG+@??EEDGFG>DBDFGDGFGF@4:*:75@FFFEFEE=FE@EFGA7<;=@9@);@=@D0>==*5@DECF25CE@0;EFFCEC8)((2(/..//.14?D>B:?3.).46:4).(--213,.(3(.,00+30)4(
@M02996:162:000000000-B87FG:1:1101:6955:8428 2:N:0:TAGCGCTC+AAGGAGTA
GACTACCAGGGTATCTAATCCTGTTTGATCCCCGCACCTTCGTGCCTCAGCGTCAGTGTCGTGCTCGCCAGCTACCTTCGCGATCGGTGTTCTGTGTCATCTCTAAGCATTTCACCGCTACATGACACATTCCGCCGGCGCCGTTCGCACTCTAGATAAGCAGTATCAATGGCAGCCTCCTAGTTGAGCTAGGATATTTCACCACTGACTTACTCATCCGCCTACGCACCCTTTAAACCCAATAAATCCGGATAACGCTCGTATCCTCCGTATTACCGCCGCTTCTTGCACGGCGTTAGC
+
CCCCCGGGGGGGGGGGGGGGGGGGGGGGGGFGFGGGGGGGGGGGGGGGCGGGGEGGGGGGGGGGFGGGGGGGGFGGGGGGGFGGGGGGEGGGGFGGGGGGGFGGGGGGGGFFGGGGD13+=@?DGGFGGGGGGGGDDGGGGBFGGG=EDDECFFGEEEFAECBFGFGGGGFFGFDGFGBFFGC:FG?C@FGFFFF4CFFEEFB=@FEBBFGFF=81;FF;C<7<@FF?>>3=FE<EE<AC2<0:9)6:91.(45<F---,-12(0.:)49-(.544),1(-3((-)).67),.022*(,.
@M02996:162:000000000-B87FG:1:1101:3559:8440 2:N:0:TAGCGCTC+AAGGAGTA
GACTACAAGGGTATCTAATCCTGTTTGCTCCCCACACTTTCGCGCCTCACCGTCAGTTACTGTCCAGCAATCCGCCTTCGCCACTGGTGTTCCTCCTTATATCTACGCATTTCACCGCTACACAAGGAATTCCGATTGCCCCTCCAGCACTCAAGAAGAACAGTTTCAAATGCAGTTTATGGGTTAAGCCCATAGATGTCGCATCTGACTTGCTCCCCCGGCTACACGCCCTTTACACCCAGTAAATCCGGCCAACGCTTGCCACCTACGTATTACCGCGGCTGCGGGAGCGTGGGTAGC
+
CCCC@D<FFGD@F,6C9FDGGGGC<6C,,=;C7D@FEC,CE7FGGGGGGGCEGGGG@<FFFGFF,CE<FF<FFCFFFGGGGGCEF?@FF=?EBFEFGFCGGBDDFGGDE8F=FACFC:9=8CF=7=8,FFGGB=+6C+,9+15=D6::9DFEFF+>==?EFD5,7++@DGCD,<==<+*<EFGG7FEFE9D@?69:;,?7)+:))4;;8>=@*49A:5*-*0/5307(-45(*7**)/<:(/677.67;(..()/5(.((-1()0.:848..-...4(-,41(30,(((((400**/.,0
@M02996:162:000000000-B87FG:1:1101:4383:8450 2:N:0:TAGCGCTC+AAGGAGTA
GACTACTGGGGTATCTAATCCTGTTTGCTCCCCACGCTTTCGAGCCTCAGCGTCAGTTATCGTCCAGTAAGCCGCCTTCGCCACTGGTGTTCCTCCTAATATCTACGCATTTCACCGCTACACTAGGAATTCCACTTACCCCTCCGACACTCTAGTTTACCAGTTTCCAATGCAGTACCGAGGTTGAGCCTCGGGCTTTCACATCAGACTTAGCATACCGCCTACGCTCCCTTTACACCCAGTAAATCCGGATAACGCTTGCCCCATACGTATTACCGCGGCTGCTGGCCAGTTTTTAGC
+
CCCCCGGGGGGGGGGGGGGGGGGGGGGGGGFGEGGGGGGGGGGGGGGGGFGEGGGGGGGGGGGGGGGGGGGGGGGGGGGGGGGGGF=CFFEGFFGGGFGGGFGGGGGGDGCFGFFGG:@CD>FGGGGEFGGGGFGFGGGFGDFGGEBGFGFFGECFGGGGGD8B=DGCFFGF?FGGBFEBEEEEGDFGEE:=9?D>8DFE?FFCEF3E=ACEAF;=AA8>588=B5=52CD@FFE9)7<C?;@E=)66<258;572-,-41C(.1(((,(.).,4:40((((,3(..((..()*33/2(4
@M02996:162:000000000-B87FG:1:1101:4364:8453 2:N:0:TAGCGCTC+AAGGAGTA
GACTACTGGGGTATCTAATCCTGTTTGCTCCCCACGCTTTCGAGCCTCAGCGTCAGTTATCGTCCAGTAAGCCGCCTTCGCCACTGGTGTTCCTCCTAATATCTACGCATTTCACCGCTACACTAGGAATTCCACTTACCCCTCCGACACTCTAGTTTACCAGTTTCCAATGCAGTACCGAGGTTGAGCCTCGGGCTTTCACATCATACTTAGCATACCGCCTACGCTCCCTTTACACCCAGTAAACACGGATAACGCTTGCACCATCCGTATTACCGCAGCTGCTGTCCCGTATTTAGC
+
CCCCCFGGGGGGEGFGGEEFGGGFGGGGG<CD@GGGGGGGGGGGGGGGGGGGGGGGGGGGGGGGGGGGFFFGGGGGEGGGGFGGGGGFEFEFEFFGGGGGGFGGGGGGGGGGGGGGD@BGDEFGGGG8FFGGEEFGGFGEGFFGGE>@5=::DCDEFCGGFC>B=CGGGEGFGFGGFGFF@+@ABC<C@FDDFEDA5FFA<FEFF4*/6@FEFF4=;>G-468-769-(::;C@FFEEFE@FF)17)./6:(6)7;--,,412<*(5(,--(.36-)-(---48(43))))-00:<+.<4
@M02996:162:000000000-B87FG:1:1101:6960:8456 2:N:0:TAGCGCTC+AAGGAGTA
GACTACCAGGGTATCTAATCCTGTTTGATCCCCGCACCTTCGTGCCTCAGCGTCAGTGTCGTGCTCGCCAGCTACCTTCGCGATCGGTGTTCTGTGTCATCTCTAAGCATTTCACCGCTACATGACACATTCCGCCTGCGCCGTTCGCACTCTAGATAAGCAGTATCAATGGCAGCCTCCTAGTTGAGCTAGTATATTTCACCACTGACTTACTCATCCGCCTACGCACCCTTTAAACCCACTAAATCCGGATAACGCTCGTATCCTCCTTTTTCCCGCCGCAGCTGGCACGGTCTTAGC
+
BCCCCGGGGGGGCGGGFFFGGGGGGGGGGGFGFFECGGGGGGGGGGGGGGGGGGGGGFGGGG7F<C:FEFGFGDGGGGGFG@CEEC:FGGGGG5=AFGGGGFGGGEGGGGGGGGGGG:@CD9,;EEF@CFGGFGED+==4+8AGDGAGFGEEE,+;@:=A>E=>,9CC7EEAFFGGFG@>67@@CDEGC7,304<7ACFE?EFFFA:==FFF=8>6*+4:E6:@B=951:2;>49).7F=D/63667?;9241)-0,,,-(/(.06:54(-)..(),-((((((((.,-326.0/2+.)4
@M02996:162:000000000-B87FG:1:1101:22352:8471 2:N:0:TAGCGCTC+AAGGAGTA
GACTACAAGGGTATCTAATCCTGTTCGATCCCCGCGCTTTCGTGCCTCAGCGTCAGTTGCGGCTTGGTGACCTGCCTCCGCGATCGGCGTTCTGTGCGATATCTATGCATTTCACCGCTACACCGCACATTCCAGCCACCCCACACGCACTCAAGCCCCCCAGTTTCGCCGGCAGTTACCGGGTTGAGCCCGGAAATTTCACCGCCGACTTACGGGTCCGCCTCCGCACCCTTTAAACCCCATAAATCCGGAAAACGCTAGCATCCGCCGGTTTACTGCGGCTGCCGGTCGCGCGTTAGC
+
CCCCCGGGGCEGGFGGGFFGGGGGGGGGFF@FCC:FCFFGGDGFGGGGGGGGGGGGGGDGGEFEGGDGGGGGGGGGAF==E7FGGEGGGGGGFFGGGE=FGFGDGGCBD;CFGGGFC:9?CFDFEGGGGGGGGGAFGDFFGF>++B>E>G>8@@9FGGG7>@>>CFG*3B:48B3*+;<6=BC=@8;8;C89555,9C*69<<065-,93<6.8(.,01-2-(-,-3((/4(94))64C*(,:1F)660-)((0(*--(-(*.-9((-,,(((-.6-))(-(((-(((((((0)*//(()
@M02996:162:000000000-B87FG:1:1101:22357:8490 2:N:0:TAGCGCTC+AAGGAGTA
GACTACAAGGGTATCTAATCCTGTTCGATCCCCGCGCTTTCGTGCCTCAGCGTCAGTTGCGGCTTGGTGACCTGCCTCCGCGATCGGCGTTCTGTGCGATATCTATGCATTTCACCGCTACACCGCACATTCCAGCCACCCCAAACGCACTCAAGCCCCCCAGTTTCGACGGCAGTGACCGGGTTGAGCCCGGAAATTTCACCGCCGACTTAAGGGGCCGCCTACGCACCCTTTAAACCCAATAAATCCGGATAACGCTCGCATCCTCCGTATTACCGCGGCTGCGTGCACGGGTGTAGC
+
CCCCCGGGGGGGGGGGGGGGGGGFGGGGGGGGGGGGGGGGGGGGGGGGFGGGGGGGGGFGGEFFGEGGGGGGGDGGGGGGG+FGD=BFGGGGGGGFGGFGGEGGGGGGGGGGGGGGGAEDD@FGEF3@@FFGG8DDGDFFGAF>=GAGEGFFFGGGGGGGGE=FGFGECGCEGBGGA7?FEBCCBC@<@GG>E5D;BGFFAFF?>F047>7.<?759>73C94<B<F19E?:7?9))8CE?04:F<<>>304-><7----(9727:).44-(,.).6(((-(4(3(--,(-(0)/*2-.4
@M02996:162:000000000-B87FG:1:1101:12455:8494 2:N:0:TAGCGCTC+AAGGAGTA
GACTACTCGGGTATCTAATCCTGTTTGCTCCCCACGCTTTCGAGCCTCAGCGTCAGTTATCGTCCAGTAAGCCGCCTTCGCCACTGGTGTTCCTCCTAATATCTACGCATTTCACCGCTACACTAGGAATTCCACTTACCCCTCCGACACTCTAGTTCGACAGTTTCCAATGCAGTACCGGGGTTGAGCCCCGGGCTTTCACATCAGACTTGCCGTACCGCCTGCGCTCCCTTTACACCCAGTAAATCCGGCTAACGCTTGCACCATACGTATTACGGCGGCTGCTGGGCCGTATTTAGC
+
CCCCCGGGGGGGGGGGGGGGGGGGGGGGGGGGGGGGGGGGGGGGGGGGGGGGGGGGGGCFGGGGGGGGGGGGGGGGGGGGGGGGGGEFEFGGGFGGGFGGGFGGGGGGGGGGGGGGG=>8CEFGGGGGGGGGGGGGGGGGGFFGG7=FECDD=CDGGGDDEC5:EFFAF9EFGF?FFGFEEGGEGGFGEGG=*@C@=FFFEGFFB8=3>FF@EFBFDEG@E:4166@9;ED3>;6<BAGG(45299)6940(->:<--(-47,8F8B24(.,-5-6-,-,4,224232((-4))2<<-))
@M02996:162:000000000-B87FG:1:1101:22374:8497 2:N:0:TAGCGCTC+AAGGAGTA
GACTACAAGGGTATCTAATCCTGTTCGATCCCCGCGCTTTCGTGCCTCAGCGTCAGTTGCTCCTTGGTGACCTGCCTCCGCGATCGGCGTTCTGTGCGATATCTATGCATTTCACCGCTACACCGCACATTCCACCCACCCCAAACGCACTCAAGCCCCCCAGTTTCGACTGCAGTTCCCGGGTTGGGCCCTGAAATTTCACCGCCGACTTAAGGCGCCGCCTCCGCACCCTTTAACCCCAATCAATCCGACTAACGCTCGCATCCTCCGTATTACCGCCGCTGCTGGCCCGTCCTTAGT
+
CCCCCFG,CACGDGGG9FFGGGGGGFF?EFCFD@F+FGGGGGGGGGGGCFF>FG:@F9,C,,:9C:EC6<FFFEFGEDDCF6>FD=6+@CEGFF;A?46=+<EFC<FGGFGGGGGFG:<=?EFGCG+@>FFGGD,6?=@CG8*+6DA7@D5@8,AGGCEEGEAF74=;*>4::4*,12:;CE5=<C(15EE())077<FECC31(8,.65C<)/))(0C6C7((.(4,4C?:F:<964CG134(0):A90),(..9--((-17()4,22--(,4).6:0(,,(.()5:0(,3))*2+.))
@M02996:162:000000000-B87FG:1:1101:3519:8529 2:N:0:TAGCGCTC+AAGGAGTA
GACTACACGGGTATCTAATCCTGTTTGCTCCCCACACTTTCGCGCCTCAGCGTCAGTTACTGTCCAGAAAGCCGCCTTCGCCACTGGTGTTCCTCCTAATATCTACGCATTTCACCGCTACACTAGGAATTCCGCTTCCCTCTCCAGCACTCAAGGTTTGAAGTTTCAAGCGCAGCTCCGCAGTTAAGCTGCGGCATTTCACGCCTGACTTTCAAATCCGCCTACACGCCCTTTACACCCAGTAAATCCGGAAAACGCTTTCCACCTACGTATTACCGCGTCTGCGGGCACGACGTTAGA
+
CCCCCGGGGGGGGGGGFGGGGGGFGGGGGFEGEGGGGGGGGGGGGGGGGGGGGGGGFFGGFGGGGGFGGGGGGGGGGGGGGGGGGGGEGFEGDFFGGGGGGFGGGGGGGDGFFGGGG><>DEGGDGGGFFGGFFE>CCDGFDFGG;DF?DFFGD?DECA8B@DCDDGFFAABGD8+6CE5>EGGGG@GFGGFFF5@AGFFEAB=D?BBBFGFE>C=@=;55552=43(4=>0C47>EEFGF?831??CC>53().2---((24)247(((.)....--,,-((-)((((-21).::8289
@M02996:162:000000000-B87FG:1:1101:25512:8530 2:N:0:TAGCGCTC+AAGGAGTA
GACTACACGGGTATCTAATCCTGTTTGATCCCCACGCTTTCGTGCCTCAGCGTCAATGACGGATTCGTGAGATGCCTTCGCAATCGGTGTTCTGAGTAATATCTATGCATTTAACCGCTACACTACTCATTCCTCCCACGGCATCCGTATTCCAGCAATCCAGTATCAAAGGCAGTTCCGGAGTTGAGCTCCGGGCTTTCACCCCTGACTTGGACCACAGCCTACGCACCCTTTAAACCCAATAAATCCGGATAACGCTTGAATCCTCCGTATTACCCCGGCTCTCGGCCCGGGGTTAGC
+
CCCCCGGGGGGGGGGGFFGGGGGGGGGGGGGGGGGGGGGGGGGGGGFGGGGGGGGGGGGGGGCFGGGGGGGFFGGGGGGGGGGGGGGGGGGGGFEGGGGGGFGGGGGGGGGGGGGGG:??DFGGGGGGGGGGGFGGCDF@D@EGGGFFFGFEFFFDGGGGGGFFGFGDGDFFGFGGFGFFGEEEGGFFFFG@DFGFFGFFEFEFFFD=EFGF=4:;(2;(48(6>05-5CD;F8CF34FE;?8@FC?99(:(,)/7-,---*).::>BF>:.2:4:)((((,(((,((((-,8)*22,36
@M02996:162:000000000-B87FG:1:1101:2611:8534 2:N:0:TAGCGCTC+AAGGAGTA
GACTACTGGGGTATCTAATCCTGTTTGCTACCCGCACTTTCGAGCATGAGCGTCGATAAGTCCCCAGCAAGCTGCCTTCGCCATCGGTGTTCTTCCTGATCTCTACGCATTCCACCGCTACACCAGGAATTCCGCTTGCCCCTGAACTATCCAAGAGAAACAGTCCAGTCTGCAGGTCCGGGGTTGGGCCCCGGTATTGTACAGACTGCTTGCATCTCCGCCTGCGCTCCCTTTACGCCCAGTGATTCCGACCAACGCTTGCACCCCTCGTATTACCGCGGCTGTTGCCACGACGTTTGC
+
CCCCCGGGGGGGGGGGGFGGGGGGGGGGGGFFFFGGGGGGGGGGGGGGCAFEGGGEGGGGGGGGGGGGGGGGGGGGGGGFGGGGGGFFGCEGGGGFGFFFGFGGGGGGEEEFEFGGG=@CDFGFFGGGGGGGGGGGG=DEDDFG6DEFDCDDGFGGCFGGGF<@DDG8DDFFGF68DGF5>B6CEG>CCGGFEAG>=FFCCGFEEABBBFC=>F8B66>>E<;?DBB9;E@FC;;6(:>E((54*:):7(.,432>(--((/)5<03423,-43)--(,(--9,())))..75)2:;,1<
@M02996:162:000000000-B87FG:1:1101:2593:8535 2:N:0:TAGCGCTC+AAGGAGTA
GACTACTGGGGTATCTAATCCTGTTTGCTACCCGCACTTTCGAGCATGAGCGTCGATAAGTCCCCAGCAAGCTGCCTTCGCCATCGGTGTTCTTCCTGATCTCTACGCATTCCACCGCTACACCAGGAATTCCGCTTGCCCCTGAACTATCCAAGAGCAACAGTCCAGTCTGCAGGTCCGGGGTTGGGCCCCGGTATTGTACAGACTTCTTGCATCTCCGCCTGCGCTCCCTTTCCGCCCAGTGTTTCCGAACAACGCTTGCACCCCTCGTATTACAGCGGCGCCTGCGCCGAGGTTTCG
+
CCCC8FGFFGGFFGGG9DFEGGGFGGGGGGDC@FGGGGGGGGGGGEFG<FGGGGGGDGGGGGGGGDFGCFFFGFFFGGGGGFCGGGGGGFEEFGGFFGGEDDFFDFDFGGGF;EFFC8@?DEFGFGG+EFGGFGGGGGGDFFFF+DDDDF@5DFFGG8D8@DD<,:DFF69FFFGGFF5?ECECGDFGF4@AEFGF9AB<CEC?E6)**=CEE6>@>126:4:7;@03(32:C8C)3(8/(4:<*),-24.4>38*--(-:D337(381--,.(--))),-((((43((((4))*20.)(
@M02996:162:000000000-B87FG:1:1101:12940:8552 2:N:0:TAGCGCTC+AAGGAGTA
GACTACTAGGGTATCTAATCCTGTTTGCTACCCGCACTTTCGAGCATGAGCGTCGATCAGTCCCCAGCAAGCTGCCTTCGCCATCGGTGTTCTTCCTGATCTCTACGCATTCCACCGCTACACCAGGAATTCCGCTTGCCCCTGAACTATCCAAGCGAAACAGTCCAGTCTGCAGGTCCGGGGTTGGGCCCCGGTCTTGTACAGACTGCTTGCCTCTCCGCCTGCGCTCCCTTTACGCCCAGTGATTCCGAACAACGCTTGCACCCCTCTTATTACCGCGGCTGCTGTCTCGAAGTTCGC
+
CCCCCGGGGGGGGGGGGGGGGGGGGGGGGCEEGFGEGGGGGGGGGDGFFGGGGGGGG,B9FGFFECF<EFFFGGGGGGGGGFGGFEFFEFGGGGGGGFFFGFGGGGGGGGGEGGGGG=?=D=FFG?7DFGGGGGGCD+@?FD??8,:C8DDEF8F+1+=CC?DFGF7DCGEFGFGCFGEE>:CEGD5D=FGABDD(6F=@CF4C46>>BFFED));(;C1=1<?1,:.2B=@FE3<?3EE8,5,1-4.:43:>7,9(--(-97<<B><6())69<.)((,(-3,2).),))3))*2<)-9
@M02996:162:000000000-B87FG:1:1101:12958:8553 2:N:0:TAGCGCTC+AAGGAGTA
GACTACTAGGGTATCTAATCCTGTTTGCTACCCGCACTTTCGAGCATGAGCGTCGATAAGTCCCCAGCAAGCTGCCTTCGCCATCGGTGTTCTTCCTGATCTCTACGCATTCCACCGCTACACCAGGAATTCCGCTTGCCCCTGAACTATCCAAGAGAAACAGTCCAGTCTGCAGGTCCGGGGTTGGGCCCCGGTATTGTACAGACTGCTTGCATCTCCGCCTGCGCTCCCTTTACGCCCAGTGATTCCGAACAACGCTTGCACCCCTCGTTTTACCGCCGCTGCTGGCACGACGGTTGC
+
CCCCCGGGGGGGGGGGGEFGFGGGGGGGGFFEFGGGGGGGGGGGGGGGGGGGGGGGGFEGGGGGGFGGGGFFGFGGGGGGGFGGGGEFGGGGFFGGGGGGFDGFEGGGGGGGGGGGG>BCDEFGGGGFGGGGGGGGGGFFGDFGG8DEDGFF=DFGF,AEEDDDGF?,2EGFGFFFFGEE@CGGGG=<CEG@DB7ABGFF?FFEEFFFFFGFFFFF=B86=:/6;6;>2C;3DE9E??FE:B:20.<>:8)39>29-.,-,9)57:9:6>4(-845)4((44(3920:14)4)0**24-.
@M02996:162:000000000-B87FG:1:1101:10505:8557 2:N:0:TAGCGCTC+AAGGAGTA
GACTACCAGGGTATCTAATCCTGTTTGCTCCCCCGACTTTCGCGCCTCAGCGTCAGTACTGTTCAAGGAATCCGCCTTCGCCTCCGGTGTTCTGCAGGATATCAACGCATTTCACCGCTACACCCTGCATTCCGATTCCCCCTCCCAGACTCGAGCCGAGCAGTTTCAAGCGCACTTTCCGGGTTGAGCCCGGAGATTTCACACTTGACACACTCGGCCGCCTACGCGCCCTTTACGCCCAGTAAAGCCGAACAACGCTTGCGACCTCTGTATTACCGCGGCTGCTGGCACCGGGTTAGC
+
CCCCCGGGGGGGGGGGGGGGGGGGGGGGGGFGGGGGGGGGGGGGGGGGGGGGGGGGGFGGFGGFGFGFFFGGGGGGGGGGGGEGGGGGGGGGFGGF<E:FFFGGGGGGGGGFGGGGG>ADGFGGGGGGGFFGFG8DGGGFGFFGGGFFFGDE+DDGGGGEEGC@FFGGGFGFGEGGFGEFC:E=FGECBGG@BD<@=GAEFGFEFB47@FF1()5:(:<.26487-299EB1C2<>?FGG:?44*4).247>F@41----(1-(9>9>25.)-6)).(-,(46((..56()(.)22*(.-
@M02996:162:000000000-B87FG:1:1101:2527:8558 2:N:0:TAGCGCTC+AAGGAGTA
GACTACTCGGGTATCTAATCCTGTTCGATCCCCGCACTTTCGTGCATGAGCGTCATTAACGGCCTGGTAAGCTGCCTACGCAATCGGTGTTCTTCGTCATATCTATGCATTTCACCGCTACACGACGAATTCCGCCTACCTCGACCGCACTCACGTCAACCAGTATCCATGGCGGGATGAGGGTGAGCCTCACGGTTTGCACACTCACTTAACTGACCGCCTGCCCAACCCTTTAACCCCATAAAACCCGATACAGACCGCATCCCTCATATTCACACGCACGCGGTCACGGATTTAGCC
+
CCCCCFFGGGGGGGEFE,CFGGGFGFGGG8@<CCCCFGGFFGGGGGGG9FFCCCCFFGGGEGDC7DFGGFGGGFGFE;@C7EEED@FF@FEF>FEGGFFE@2EFAFAFCFGGFEF<C=5CD=E+=>=:BEDGGGE>DCD8DD*6=+:@9=A)8,@FGG@AB+:F21+,=@E*,3;E):5)6,*4=*44:*04);*,/=>))5.(/)(661+/7@)*(//(/((.(,)-(2,3*).6))/A?:<)=))(*-0-(.)*.((((1-46().().-).--)(((((,((-((()-())/3+)),
@M02996:162:000000000-B87FG:1:1101:10523:8558 2:N:0:TAGCGCTC+AAGGAGTA
GACTACCAGGGTATCTAATCCTGTTTGCTCCCCCGACTTTCGCGCCTCAGCGTCAGTCCTGTTCAAGGAATCCGCCTTCGCCTCCGGTGTTCTGCAGGATATCAACGCATTTCACCGCTACACCCTGCATTCCGCTTCCCCCTCCCATACTCGAGCCGAGCAGTTTCACCCGCACTTTCCGGGTTGGGCCCGGAGCTTTCACACTTGACACACTCGCCCGCCTGTCCGCCCGTTACCCCCAGTAAATCCTAACAACTCTTCCGCCCCCCGTTTTACTCGCGCGCCGTCCACGTGTTCTCC
+
CCCCCGC,ECEGGGGGGGFGGGGGGGGFGFFFC@@@FGGGGGGGGEGGGGGGEGGEG,@6::,C,<E,C<EF@@FGGGGGG7:4@ECCFGCGFBE@,,8EFFG,4ACGGGGGGGGG>19@D9F?C7EFFFGGG?4+=+@D85*+6+373=FE+@=7@+1+@@8@9CF;5,,*;@7@A*:BCD5EGG2)0:8:2)1(/?F<6F)63;3=;+7(:)6)(:*3=((()),,,;2(/3(().;83<26?)).*)*-,/)*).-).24(1(-((--(.()5)-,((,(-((-(-(51))2*+).)
@M02996:162:000000000-B87FG:1:1101:2547:8569 2:N:0:TAGCGCTC+AAGGAGTA
GACTACTCGGGTATCTAATCCTGTTCGATCCCCGCACTTTCGTGCATGAGCGTCATTAACGGCCTGGTAAGCTGCCTACGCAATCGGTGTTCTTCGTCATATCTATGCATTTCACCGCTACACGACGAATTCCGCCTACCTCGACCGCAATCAAGTCAACCAGTATCAATGGCGGGATGAGGTTGAGCCCCACGATTTGACCACTGACTTAACTGACCGCCTGCGCCCCCCTTAAACCCACTCAATCCGGATCACGCTCCCATCCTCCGTCTTACCGCGGCTGCTGTCACGGCGTTTGCC
+
CCCCCGGGGGGGGGGGGGGGGGGGGGGGGGGGDFGGGGGGGGGGGGGGCFFFGEDGFGFGC@FEGDFGGGFFDFGGGG=FEGGFGG,FCFGGGGFFFCEFGDGGFGGGGGGGGGGGE:>DDCF=EEGEGGGGG?EGGGGGGDBDGEFFEC>8D>6@EFGGGCCF7FGAF;;6ED*4/4-2<EECFF@FB**/85D?;F+6;CEFF)/..324););E6147(-23,((-8(47)942,;*,((.0)),1-04(04*((-((*).1)).-4(40.-.-,--((,-.5.)-56?))2/*-<>
@M02996:162:000000000-B87FG:1:1101:14531:8571 2:N:0:TAGCGCTC+AAGGAGTA
GACTACCGGGGTATCTAATCCTGTTTGCTCCCCGCACCTTCGCACCTCAGCGTCAGTCATCTGCTGGTAACCTGCCTTCGCCATTGGTATTCTTCCAGATATCTACAGATTTCACCCCTACACCTGGAATTCTGATTGCCCCTCAGTGACTCTAGTTATGCAGTTCTCAACGCAATTCCGGAGTTAAGCTCCGGGATTTCACACCAAGCTTGCAAAACCGCCTACATGCCCTTTACGCCCAATAATTCCGAACAACGCTCGCAACTTACGTTTTACAGCGGCTGCTGTCACGTAATTAGC
+
CCCCCGGGGGGGCEGGGGGGGGGGGGGFGGFGEEGGGGFGGGGGGGGGCFGGGGGGGGGGGGDFFFGGGGGGGFGGGGGGGG7FGGGGFGGFGGGFEFAFFFGGGGFGFGGGGGGGG=F?FEFFFFGD8CEFGGCDGDFEFFFGG8D,@FFDF9DEFFGGE=DCGFGGFEFFGF>EFGF5B+@ADF@FAAGEEFDAFGFFEG*5=95)5?D4>*6B);9):6:@B./*7?@B864>6;EDDF@3=<EEC1.49>15.-,-,1((184-6<..4:<4)).(--1(-)3))6-(0)2206)4
@M02996:162:000000000-B87FG:1:1101:24564:8571 2:N:0:TAGCGCTC+AAGGAGTA
GACTACACGGGTATCTAATCCTGTTTGCTCCCCGCACCTTCGCACCTCAGCGTCAGTCATCTGCTGGTAACCTGCCTTCGCCATTGGTATTCTTCCTGATATCTACAGATTTCACCCCTACACCAGGAATTCTGATTGCCCCTCAGTGACTCCAGTTATGCAGTTCTCAACGCAATTTCGGAGTTGAGCTCCGAGATTTCACACCAAGCTTGCAAAACCGCCTACATGCCCTTTACGCCCAATAATTCCGAACAACGCTCGCAACTTACGTGTTACCGCGGCTGCTGGCACGTAATTAGC
+
CCCCCGGGGGGGGGGGGGGGGGGGGGGGGGFFGGGGGGGGGGGGGGGGGGGGGGGGGGGGGGGGGGGGGGGGGGGGGGGGGGGGCDFGGGFGGGGGGGFFFFGGGGGGFGGGGGGGG=?DFFGGGGGGFFFGGGGGGGGFGDFGGGEFFGFFGGGFFGGGGGFGGFFGGGGFGFDDFDDDEEECFGEGFGGE?EG==FFFFGFEDFC5>FACDFF6=AD>?:-5B.8*6C@EGEEF9@FE6<@=A<?C:;5;BE;*..,,.94(1(644:.(.8:<.441(443:)5(13,40)21<48?
@M02996:162:000000000-B87FG:1:1101:2530:8575 2:N:0:TAGCGCTC+AAGGAGTA
GACTACTCGGGTCTCTAATCCTGTTCGATCCCCGCACTTTCGTGCATGAGCGTCATTAACGGCCTGGTAAGCTGCCTACGCAATCGGTGTTCTTCGTCATATCTATGCATTTCACCGCTACACGACGAATTCCGCCTATCTCGACCGCAATCAAGTCAACCAGTATCAATGGCGGGATGAGGTTGAGCCTTACGATTTGACCACTGCCTTAACTAACCGCCTACGCAACCTTTAAACCCAATCAATCGGCACAACGCTCGACTCCTCAGTAATTCCGCCGCCGCTGGCCCGGAGTTTCCC
+
@<C@C<@,6BFF+FFGG@FGGFF<CC@FFFE@C+@@FGFGDFGDEGG,C,96@,6C6FC@@FG:@DCGGEEEBFFFGF,C+B=FG?:CCFEFGGGFB::,93@8D?ECEDFCF;FEC:5==9B++6=++4@EG8ECG6,66;0+68==*=55,3+32@<A,@8@=C2,23;?6?*;*:-/?FGC20(20,,0))*/6@+)/+)(6)),/+27@6))65:6=((,(((((0(5:2).5:CD:1(4/5<(1(0(.)-),(((()(-2)2)(-)).))60((-,((((-(((,(2)82*0)).
@M02996:162:000000000-B87FG:1:1101:3196:8589 2:N:0:TAGCGCTC+AAGGAGTA
GACTACCAGGGTATCTAATCCTGTTCGATCCCCACGCTTTCGTGCCTGAGCGTCAGTTGCGGCTTAGTCAGCTGCCTTCGCAATCGGTGTTCTGTGACATATCTAAGCATTTCACCGCTACACATCACATTCCGCCAACTTCATCCGTACTCGAGCTCGCCAGTTTCAACGGCAGTGCCGGGGTTGAGCCCCGACATTTCACCGCTGACTTAACGTGCCGCCTGCGCACCCTTTAAACCCAATAAATCCGGATAACGCTCGCATCCCCCGTATTACCGCGTCTTCTGGCACGGCGTTAGC
+
CCCCCGGGGGGGFGGGGGGGGGGGGGGGGGGGFGGGGGGGGGGFGGFGFCFGGGGGFGGGGE+@FGGGGGGGGGGGGFGFEGCGGGGGGGFGGGGGGGGGG9AFGGEGGGGGGGGGG:9CD@EGGGFFGGGGGGGGGGFFFEFGGGFGFGFDECDCGGGGDEBFEDGGCDEFD>GGFD59EGEEFGEGFFGD>BGFFAA?CFFD2)36;6C67A(./89;=;7==B99>EF6>0)6<AF8:4:76>4:D9)1<3.9--,--9(-1,((-44(,5)69(,4(-(()6522:7())://,-2
@M02996:162:000000000-B87FG:1:1101:3214:8594 2:N:0:TAGCGCTC+AAGGAGTA
GACTACCAGGGTATCTAATCCTGTTCGATCCCCACGCTTTCGTGCCTGAGCGTCAGTTGCGGATTAGTCAGCTGCCTTCGCAATCGGTGTTCTGTGACATATCTAAGCATTTCACCGCTACACATCACATTCCGCCAACTTCATCCGTACTCGAGCTCGCCAGTTTCAACGGCAGTGCCGGGGTTGAGCCCCGACCTTTCACCGCTGACTTACCGTGCCGCCTGCGCACCCTTTAAACCCAATAAATCCGGATAACGCTCGCACCCTCCGTATTACAGCGGCGTCTGGCCCGGCGTTAGC
+
CCCCCGGGGDGGGGGGGFGGGFGEFGGGGECFDEFGGGCFFGGFEGG<EEEFGEEGFGCFCFCCFGGGGFFFFFFFGGGGGDGGFFCFDFEFFFFF<FFGGCFG;FGGGGEGG;FEG1<CDEFGFFFGGEFGGF>DGEECD;FFFE@ADD::+@+>+A8CCE>D@?CC9FEEGEGG*=95E**@**<*:AFDF>D>5<?C4;@@BE99@F+9);?F@:*6E3//,(-33C??D0-4))2;?(4)9.).*-.,-).>--(--9((13,(39-(.4-6).,,-1-(,-(2)(-,.)*22(-:
@M02996:162:000000000-B87FG:1:1101:11392:8602 2:N:0:TAGCGCTC+AAGGAGTA
GACTACAGGGGTATCTAATCCTGTTTGATCCCCACGCTTTCGTGCCTCAGCGTCAATGACGGATTCGTGAGATGCCTTCGCAATCGGTGTTCTGAGTAATATCTATGCATTTCACCGCTACACTACTCATTCCTCCCACGGCATCCGTATTCCAGACCGGCAGTATCAAAGGCAGTTCCGGAGTTGAGCCCCGGGCTTTCACCTCTGACTTGCAGGTCCGCCTACGCACCCTTTAAACCCAATAAATCCGGATAACGCTTGCATCCTCCGTATTACTGCGGCTGCTGGCACGGAGTTAGC
+
CCCCCFGFGGGGGGGGGGGGGGGFFGGGGGEFGGGGGGGGFEGGGGGGFFGGGGGGG@FFBC:FFGGGGGG<FGGGGGGGGGGGGGFFEGGGFGCFGFGGGFFGGGGGGGGGGGGGD:ACDFGGCFFGGGGGGGGGGGGG6:9DGG58;DFEGEDDDGGCG+:>,CFDG,E5DA6FFGFF@+@?BDA?@FGFBA*/:>AEEGFEDAE4CFFEE**;BFC-=;10:<>07E@6>EFFF@GEF(37FB9<F47(4>49---((154::)823(,,.:6)).-2(-4:840(22(.02;*))6
@M02996:162:000000000-B87FG:1:1101:9046:8605 2:N:0:TAGCGCTC+AAGGAGTA
GACTACCGGGGTATCTAATCCTGTTTGATCCCCACGCTTTCGTGCCTGAGCGTCAGTTGCGAGCTCGTGACCTGACTTCTCAATCGGTGTTCTGTGACATATCTAAGCATTTCACCGCTACACATCACATTCCGGCCACGTCTATCGCACTCTAGTCCGGCAGTATCAACGGCACGATTGGAGTTGAGCCCCAACTTTTCACCCCTGCCTTACCGATCCGCCTGCGCACCCTTTAAACCCAATCAATCCGGATAACGCTCGTATCCCCCGTCTTACTGCGGCTCCCGGCACGGAGTTAGC
+
CCCCCGF:FGGGFGGGGGGGGGGGGGGGGGGGGFGGGGGGGGGGGGGGGGGGGGGEGF,E@++4@<FGEGFFGF,AFFGGG,CFECFFFGGGFFEE,A=EFFGGF,CFFGGGGGGGG=9?DGF,>F:?AFEFGE==C6D4D:DGCGDFA8BD,3?;DDGE@CA@:FGCF8+5CDCC5DCF6>CCGF4C@7D7@9C=AFB?EE=DFF2(7ADEFF083=7,=6(//(.(6C@?F2:))-;E?44(92962(014B9C(((--1-.2:)(44-,.().)..(--((-(,411605)8;CABB
@M02996:162:000000000-B87FG:1:1101:5673:8636 2:N:0:TAGCGCTC+AAGGAGTA
GACTACAAGGGTATCTAATCCTGTTTGCTCCCCACGCTTTCGTGTCTCAGCGTCAGTAATGGTCCAGTAGATCGCCTTCGCCACCGGTATTCCTCCCGATATCTACGCATTTCACCGCTACACCGGGAATTCTATCTACCCCTACCACTCTCAAGACCCACAGTTTCAAATGCAAGTTATGAGTTAAGCCCATAATTTTCACATCTGACTTGCAGACCCGCCTACACACCCTTTACACCCAGTAAATCCGGATAACGCTCGCCACCTACGTATTACCGCGGCTGCTGGCACGTAGTTACT
+
CCCCCGGGGGGFGGGGGFGGGGGGGGGGDFDFEDGGGGGGGGGGGGGGFGGGGGGGFGGGGGGGGGGGGGGGGGDGGGGGEFGGGGGGCCFFGGGGGGGDFBGGGGGGGGEDDFFGG::CDGFGGGGGEDFGEEF89EF=FDFGG@=DFGFEGGGGGGGGGGDCE?DGGGGFFF7EFGEFGGFFACEFECFCFFFA;@F<A;7ACFEEFFFEFFB6>@9>E=92:3>EFGF>G=FFFFF=7@=)1<?CDB>83A)2/.(,.9(17028714)6766),((--79::,.(.2(.)*2<6))
@M02996:162:000000000-B87FG:1:1101:11551:8643 2:N:0:TAGCGCTC+AAGGAGTA
GACTACCAGGGTATCTAATCCTGTTTGATACCCATGCTTTCGTGCCTCAGCGTCAGTACATCTCTGGACAGCTGCCTTCGCAATCGGAGTTCTGCAGCATATCTAAGCATTTCACCGCTACACGCTGCATTCCGCCGTCCTCGACATGACTCAAGGCCTCCAGTATCAACGGCAGTTCCCGCGTTGAGCACGGGGATTTCACCGCTGACTTAAAGGTCCGCCTGCGCACCCTTTAAACCCAATAAATCCGGATAACGCTCGCATCCTCCGTATTACCGCGGCTGCTGGCACGGGCTTAGC
+
CCCCCGGGGGGGGGGGGGGGGGGGGGGGGGFGGGGGGGGGGGGGGGGGGGGGGGGGGGG<FFGGGGGGGGFFGGGGGGGGGGGGGGF@CFGGGFFFFFEFGFGDGCFGGGGGGGGGG=ADDEFEGGGGGGGGGFGGDEGGGEFDG>=,DFFF8EFDFGGGGEEFFFFDFGD>G>DGFGEFCC6@CD=FC:FADBDB5FFFEGFFFF=2@FGC:844>BD6=;:?D9@9>C<0CEC?3=FEDB,:7AFB<956?DA=-.--4944C?254924.:)46:439379:728:1??7)*2*44-
@M02996:162:000000000-B87FG:1:1101:26282:8644 2:N:0:TAGCGCTC+AAGGAGTA
GACTACCCGGGTATCTAATCCTGTTTGCTCCCCACACTTTCGCGCCTCACCGTCAGTTACTGTCCAGCAATCCGCCTTCGCCACTGGTGTTCCTCCTTATATCTACGCATTTCACCGCTACACAAGGAATTCCGATTGCCCCTCCAGCACTCAAGAAGAACAGTTTCAAATGCAGTTTATGGGTTAAGCCCATAGATTTCACATCTGACTTGCTCCCCCGGCTACACGCCCTTTACACCCAGTAAATCCGGATAACGCTTGCCCCCTCCGTATTCACCCGGATGCTGGCACTGTGTTAGC
+
CCCCCGGGGGGGGGGGGGGGGGGEFGGGGGGGGGGGGGGGGGGGGGGGGGGGGGFGGGGGGGGGGGGGGGGGGGGGGGGGGGGGGGGGGFCGFGGGGGGEGFGGGGGGGEGGGGGGGAEGGFGGGGFGCFGFGGGGGDF>FDFDGGBFFGFEDGG:8DFGGG:<@DGFDFGFGBFGFGBEGF?CFF*BEEGFFFFFEGFFFGFFFFEFEFGBE9:9<BC=;/59B7:5>E@FGF3;EEFE(2;9+755;6;0;>)2/,//-14?G23((,-(.8)-6)(((((-4465?F?3)/03;A26
@M02996:162:000000000-B87FG:1:1101:28360:8679 2:N:0:TAGCGCTC+AAGGAGTA
GACTACTGGGGTATCTAATCCTATTTGCTCCCCACGCTTTCGTGCCTCAGTGTCAGTTACAGGCCAGGCAACCGCCTTCGCCACTGGTGTTCTTCCATATATCTACGCATTTTACCGCTACACATGGAGTTCCATTGCCCTCTCCTGCACTCTAGCTTGGCAGTTTCCAAAGCGTACTACAGTTGAGCTGCCGGCTTTGACTTCAGACTTACCATGCCACCTACGCACCCTTTACGCCCCATCATTCCGGATCACGCTCGCCACCTACGTATTACCGCCGCTGCTTGCACGTAGTTAGCC
+
CCCCCGGGFGGGGGGGGGGGGGFDFGGFGGFGGGGGGGGGGGGGGGGGGGGGGGGGGGGGGGGFGGGFGGGGGGGGGGGGGGGGGGFFGECFFGGGGGCFG;@FGGGG6CFFFGGGG>BDDFGDGG8EEFEGGGGG9EFGDDFFFFFGFG?<AFGGGGCEFGFFGEDGFGDFGDGEF6*;>D@@==:DE8EC>5CABC5;>7;CEB<@CF:*=8*+46;>:><:9AA:>E2>;*>5>2<*,35=A3??;9D?(;6*///..12<D3??::).(4.6(4(-443(.).3).(.)0;@+.6:
@M02996:162:000000000-B87FG:1:1101:22534:8683 2:N:0:TAGCGCTC+AAGGAGTA
GACTACCAGGGTATCTAATCCTGTTTGCTCCCCACGCTTTCGCGCCTCAGCGTCAGTTATCGTCCAGTAGATCGCCTTCGCCACTGGTGTTCCTCCTAATATCTACGCATTTCACCGCTACACTAGGAATTCCATCTACCTCTCCGACACTCAAGAATAACAGTTTCAAGTGCAGTTTATGGGTTGAGCCCATAGATCTCACACCTGACTTGCTATCCCGCCTACGCGCCCTTTACACCCAGTAAATCCGGACAACGCTTGCCACCTACGTATTACCGCCGCTGCTGGCCACTGGTTGTC
+
CCCCCGGGGGGGGGGGGFFGGGGGGGGGFFCDCFGGGGGGGGGGGGGGFFGGGGGGGGDFGFGGGEFGGG9FFFGGGFGGGFEFGGFGGGGFGFEFGG9EFDFGGGGGEGGGGGGGG>DCG@AEFFDFGGFGGAFDDFGGGDFGF8)FAGFFGDF9@G8=F8:<@FGGF3EDFFCFFFFFA8,AFD@F@GGDFFCCE;FEEFEFFA))8AC*>B7EE>C5CA=4:9208C@FGFFF?EFE7(()1)7<<>52;D;D.---8G?4D:12>0.)-,-:2(,(--(,72.((.(())*3+((.
@M02996:162:000000000-B87FG:1:1101:24370:8688 2:N:0:TAGCGCTC+AAGGAGTA
GACTACTCGGGTATCTAATCCTGTTCGATCCCCGCGCTTTCGTGCCTCAGCGTCAGTTGCGGCTTGGTGACCTGCCTCCGCGATCGGCGTTCTGTGCGATATCTATGCATTTCACCGCTACACCGCACATTCCAGCCACCCCAAACGCACTCAAGCCCCCCAGTTTCGACGGCAGTGACCGGGTTGAGCCCGGAAATTTCACCGCCGACTTAAGGGGCCGCCTACGCACCCTTTAAACCCACTAAATCCGGATAACGCCCGCATCCTCCGTATTACCTCCGCAGCTGGCCCGGAGTTAGC
+
CCCCCGGGGGCGGFGGGGGGGGGGGGGGGGGGGEGGGGGGGGGGGGGGGGGGGGGGGGGGGGGGGGGGFGGFGFGGGGGGDFBGFECGGGGGGGGGGFFCC@FFCFDGGGGGGFDGG:<>C@FGGGGGGGGGGCFGGGFDG=DCGGFGDGFFGGGGGGGGGGDFCBFA7EGFG>GFFG9=C>EE<<EF@7FBBED>FGFFFGFFFF026;DA:?<F(7D>E0<213;49??093:)62CE?(,,/2<A7>B:659C.-(--),-)5?813((...<)))(-(((-..(-(3>)7*/;))6
@M02996:162:000000000-B87FG:1:1101:28372:8695 2:N:0:TAGCGCTC+AAGGAGTA
GACTACTGGGGTATCTAATCCTATTTGCTCCCCACGCTTTCGTGCCTCAGTGTCAGTTACAGGCCAGGCAACCGCCTTCGCCACTGGTGTTCTTCCATATATCTACGCATTTTACCGCTACACATGGAGTTCCATTGCCCTCTCCTGCACTCTAGCTTGGCAGTTTCCAAAGCTTACGACAGTTGAGCTGCCGGCTTTGACTTCCGACTTACCATGCCACCTACGCACCCTTTACGCCCCATCATTCCGGACAACCCTCGCCACCTACGTATTACCGCGGCTGCTGGCACCTAGTTAGCC
+
CCCCCGGGGGGGGGGGGGGGGGAFGGGGGGGGGGGGGGGGGGGGGGGGGFFGGGFGGGGGFFGGGFGFGFFGEFGGGGGGGGGGGGFGFFEFGGGGGF;FGFGGGGGGGGGGGFFEGADGDEGEFEF=:FFGFFGGDGGFG=DFFGBGFGFFCGGF8A=CFG8B@FGGGGAFF+?D*DDDG6EE3DDGFDG@5*;AFGF58@5A*98A=DF4>FEA2AD7,)0:6>>@@G(></>9@2C8?F@E65)9068(,.3*//,-49(311(.(()..)..24,-2(,42::04<(()03<<.6?
@M02996:162:000000000-B87FG:1:1101:4715:8733 2:N:0:TAGCGCTC+AAGGAGTA
GACTACTAGGGTATCTAATCCTGTTTGATACCCACGCTTTCGTGCCTCAGCGTCAGTTGTATGCTGGTAAGCTGCCTTCGCAATCGGGGTTCTGTGACATATCTAAGCATTTCACCGCTACACGTCACATTCCGCCTACCTCGTTTACACTCAAGATAACCAGTTTTAACGGCTTGTTATTGTTGGGCAACACGCTTTCACCGCTGACTTAATCATCCGGCTACGCACCCTTTAACCCCAATAAATCCCGAAAACCGCCCCCACCTCCGTATTCCCGGCGTCTCTTGCCACGAGTTCAGC
+
CCCCCGFGGGGGGGGGGGGGGGGGGGGGF@@E@EGFGCGGFEFGGGGGGGGGGGGGGGGGFGGGAEFGGG?FGFGGGGGGGCFGFGF@7F@FF?@<FFGGADGFEFA@EGEGGGGE7:?+>EGGGGDEGFFGFFC>DEDGFD58=D)7?DFDFEFAFFFG=DDFD++,=@=BCBGG*+*?>32@,+178@F@5:65=B<==C55)3:4.32>AA/+7;*)=(0((6(0/6((8)1)),1*/(4=F5)5*(2(,)/1((--,)(-9(.4(4(..)-.(-((-((.)..)(.)40)1/+)))
@M02996:162:000000000-B87FG:1:1101:26605:8767 2:N:0:TAGCGCTC+AAGGAGTA
GACTACCAGGGTATCTAATCCTGTTTGCTCCCCGCACCTTCGCACCTCAGCGTCAATTATCTGCCAGCAACTTGCCTTCGCCATTGGTGTTCTTCCAAATATCTACAGATTTCACCCCTACACTTGGAATTCCAGTTGCCCTTCAGTAATTCTAGTCCTGCAGTTTCCATAGCAGTTCCTGGGTTAAGCCCAGGGATTTCACTACCGACTTTCATGACCGCCTACATGCCCTTTACGCCCAATAATTCCGAACAACGCTCGCAACTTACGTGTTACCGCGGCTGCTGGCACGTAATTAGC
+
CCCCCGGGGGGGCFGGGGGGGGGGGGGGGGGGGFGGGFFGFGFGGGGGGGGGGGGBFCDFGGGFFFFGGGGGGGGGGGGGGGGGCFGGGGGGGGGFEEFFGFGGGGG@,EEFGGGGG>FGGFGGGGGGCFGGGGGF?B=@FD9D?FEEEFFFGGFGGGGAEGDFFFGGDEFFGFFGFGFF,@DFGG<9>8DDFFG=DGFFFGCEF*:>ADGEF+7+*3;)*11=B)62>DBEGF=AFFGD@B=5A5@CC=D?=)(;(.//.:.,9(7)7;5(5:).6:1((-2,()).:?F().*22.2:
@M02996:162:000000000-B87FG:1:1101:25345:8767 2:N:0:TAGCGCTC+AAGGAGTA
GACTACACGGGTATCTAATCCTGTTCGATCCCCACGCTTTCGTGCCTCAGCGTCAATAATGGTATAGTAAGCTGCCTTCGCAATCGGTGTTCTGTACAATATCTAAGCATTTCACCGCTACACTGCACATTCCGCCTACTTCCGCCATATCCTAGCCGAACAGTATCAATGCCAATTCTACGGTTGAGCCGCAGACTTTCAACGCTGACTTATCCGACCGCCTACGCACCCTTTAAACCTAATAAATCCGGCTAACGCCTGCATCCCCCGTATTACCGCGTCTGCTTGCACGGATTTAGC
+
CCCCCGGGGGGGGGGGFGGGGGGFGGGGGGGGGGGGGGGGGGGGGGGGGGGGEGGGGGGGGGGGGGGGGGGGGGGGGGGGGGCGGFCFGFEGGGGGGFGFFFGGGFGGGGGGGGGGG=@DGFGFGGGGGGGGGGGGGEFEFEFCGE=EFGFEAGDGGEEEGGDC=9FFGGGBFF?FFGEFGGGFGGECEEE=@E>CEGFA;7;==?ABFF=C<BAA2*?955(58,:;BEFFFFE37@FCE;;);7CE>;3(-889-(-,-1(.2(((-4--.:)6<(-((--4<))44)4,)0**36))
@M02996:162:000000000-B87FG:1:1101:25332:8781 2:N:0:TAGCGCTC+AAGGAGTA
GACTACACGGGTATCTAATCCTGTTCGATCCCCACGCTTTCGTGCCTCAGCGTCAATAATGGTATAGTAAGCTGCCTTCGCAATCGGTGTTCTGTACAATATCTAAGCATTTCACCGCTACACTGCACATTCCGCCTACTTCCGCCATATCCTAGCCGAACAGTATCAATGCCAATTCTACGGTTGAGCCGCAGACTTTCAACGCTGACTTATCCGACCGCCTACGCACCCTTTAAACCTAATAAATCCGGATAACGCCTGCATCCTCCGTATTCCCTCGCCCTCTTGCAAGGAGTTAGC
+
CCCCCGGGGGGGGGGGGGGGGGGGGGGGGGGGGGGGGGGGGGGGGGGGGGGGGEGGGGGGGGGGGGGGGDGFFFGGFGGGGGCFGGGFEEEGFGGGGGG;FFGGGGGGAFGGFGGGG:<=?EGGGGGGGGGGFGGGGGGFGFFGGGAFFGCD=EFFGGGGGGFFGFCA@DGFGF?@DGEFGGGGGGF?@EE=>ADCFCFEF:EABFA=:FGEFFF479<5=::@@0967E<(;EFC<;C@6@<);;<CCBF?F5<=(,,,-1(673B<<(-(.8).5).((((-(.654))-.022;)64
@M02996:162:000000000-B87FG:1:1101:3021:8783 2:N:0:TAGCGCTC+AAGGAGTA
GACTACTCGGGTATCTAATCCTGTTTGCTCCCCCGACTTTCGCGCCTCAGCGTCAGTGTTGTTCAAGGAATCCGCCTTCGCCTCCGGTGTTCTGCAGGATATCAACGCATTTCACCGCTACACCCTGCATTCCGATTCCCTCTCCCAGACTCGAGTCCTGTAGTTTCAAGCGCACTTTCCGGGTTGGGCCCGGAGATTTCACACTTGACACGCAAGACCGCCTACGCGCCCTTTACGCCCAGTAAATCCGAACAACGCTCTTGGCCCCTGTATTACCGTCGCTGCTGGCACGGGGTTGAC
+
CCCCCGGGGGGCCFFGGGGGGGGFFFGFGFFFGGEFGGGGGGGGGDGGFGGGGGDGGGGGGGGGGGGGGGGGGGGGGGGGFFCFGGFGGGEFFGGGGGGGGDAEFFGGEGGFFGFCC8?DGFE?EFGGGGGGFF6@DDDC8=D=DFFA6DDDE=DFGGGEE=DFDB@AFFGDEBGGFFAFGDE>FGFGBGGA*?D2(>8?CFE=BFBE3@F1>3:>8FD;=6:?3(4((22,94A<??EG61:AF).47(7(-).9--(--*.)*),,4,,...)6)4((-,-((,5:(()()0**/(()
@M02996:162:000000000-B87FG:1:1101:3044:8784 2:N:0:TAGCGCTC+AAGGAGTA
GACTACTCGGGTATCTAATCCTGTTTGCTCCCCCGACTTTCGCGCCTCAGCGTCAGTGTTGTTCAAGGAATCCGCCTTCGCCTCCGGTGTTCTGCAGGATATCAACGCATTTCACCGCTACACCCTGCATTCCGATTCCCTCTCCCAGACTCGAGTCCTGTAGTTTCAAGCGCACTTTCCGGGTTGGGCCCGGAGATTTCACACTTGACACGCAAGACCGCCTACGCGCCCTTTACGCCCCGTAAATCCAACACACGCCCTTGCCCTCTGATTTACTGCCTCTGCTGCCACAGCGTTAGC
+
CCCCCFFGGEGFCFGGFGGGGGGGFFFGGGCFCEGGGDEFGEGGGGGGGFFGGGGGGFGGCGGGGGCFGGGGGGGGEEGGGEGGGEBGDEEGEGFFACFFGFGDEGDGEEFFFGGGE:?CDEFDEG=FEEFAEC8DDGGGCDFGFDD8:DDDFGGGGFC8D=;CDFGF;@CBEEGGFG59:@71@79>BFEAB4C23FFCCFE=B9*53+;21:9B@.2676:;3,4(,1,397AAFBCC,1-67:).2)0(()(1,(---*.(*5>(()))---6).-()).),6))(.5())1/2:0)
@M02996:162:000000000-B87FG:1:1101:5722:8789 2:N:0:TAGCGCTC+AAGGAGTA
GACTACACGGGTATCTAATCCTGTTTGCTACCCGCACTTTCGAGCCTCAGCGTCGATGAGTCCCCAGCAGGCTGCCTTCGCCATCGGTGTTCTTCCTGATCTCTACGCATTCCACCGCTACACCAGGAATTCCGCCTGCCCCTGAACTATCCAAGAGACACAGTCCAGTCTGCAGGTCCGGGGTTGGGCCCCGGTATTGTACAGACTGCTTGCATCTCCGCCTACGCTCCCTTTACGCCCCGTGATTCCGCACAACGCTTGCACCCTGCATATTACCGCGGATGCTGGCACGAAGTTTCC
+
CCCCCCGGGGGGGGGGGFGGGGGGGGGGGAAFFGGGGGGGGGGGGGGGGGGGGGGGGGGGGGGGGGGGGGGGGGGGGFGGGGGGGGFGGGEFGGGGGGGGGFGGGGGGGGDFGGGGG:<8CEFGFGGGFFFGGGDDGGFFFFFGGDDFD?FEGG6FGGGGGG5>EFG8?FFFGFG7AGFFDE7CFDA?BFGAEEG@(781@EFFFFB:2CD@0*7;92*.22,,3(.,3B?;D@<>(1:?(,,(.464*4)49>0>---((*)496((.()))--6)41-,((-,62(,(5())*2<)).
@M02996:162:000000000-B87FG:1:1101:17235:8795 2:N:0:TAGCGCTC+AAGGAGTA
GACTACACGGGTATCTAATCCTGTTTGATACCCATGCTTTCGTGCCTGAGCGTCAGATGATCTCTGGACAGCTGCCTTCGCAATCGGTGTTCTGTGACATATCTAAGCATTTCACCGCTACACATCACATTCCGCCATCCTCGACATCTCTCAAGGGGACCAGTATCAATGGCAGTTCTCATGTTGAGCATGAGAATTTCACCGCTGACTTAATCCTCCGCCTGCGCACCCTTTAAACCCAATAAATCCGGATCACGCTCGGGTCCTCCGTTTTACCGCGGCTGCTGGCACGGGGTTAGC
+
CCCCCGGGGGGGGGGGGFGGGGGGGGGGGGGFGGGGFGGGGGGGGGGGGGGGGGGGGGG,FFFGGGGFGGFFGGGGGGGGGGGGFGEGGGGGFFFA?EFEFFGGGFGGGGGGGGFGG>@DGFGGGGGGGGGGGFGGDGGGGF>GG8@GFGFFGFGG>6CEEFFFCFGGFFAFFFCEFGEFEFCDFFFGE,=*D?DCCGFCFGFFFEA=@FGF5@AF58;:@9>BD):9AE@BF@=EE3FE@-55B@C6>6)/,)/2,,(/./(/144<?1-),4)4-4(-(-((4))(((4:))*2?(.5
@M02996:162:000000000-B87FG:1:1101:3032:8798 2:N:0:TAGCGCTC+AAGGAGTA
GACTACTCGGGTATCTAATCCTGTTTGCTCCCCCGACTTTCGCGCCTCAGCGTCAGTGTTGTTCAAGGAATCCGCCTTCGCCTCCGGTGTTCTGCAGGATATCAACGCATTTCACCGCTACACCCTGCATTCCGATTCCCTCTCCCAGACTCGAGTCCTGTAGTTTCAAGCGCACTTTCCGGGTTGGGCCCGGAGATTTCACACTTGACACGCAAGACCGCCTACGCGCCCTTTACGCCCAGTCAATCCCAACAACGCTCTTGGCCTCCGTATTACACCGCCAGCTGGCCCAGAGTTACC
+
CCCCCGGGGGGGGGGGGGGGGGGGGGGGGGFFGGGGGGGGGGGGGGGGFFGGGGGGFGGFFGGGFGGGGGGGGGGGFGGGGFEGGGGGGGGGGFGGFGGGGFGGGGGGGGEGGGGGG=@DDFEFGGGGGGGGD8CDDFFFDDFGGCDA?FFEGGDGGGGGDFEFGBGGGFGFGFGGFGFFECCC@DA4>FGF40?>BFFEEGF=BFEFF=FFFB:0(;>6=,,23(4,1:9><:).(0:C((.)9<B5*)04?F?9(,,,-*.4<>2((--3(3-4))(-((((()((-(41.)/3<)).
@M02996:162:000000000-B87FG:1:1101:4183:8800 2:N:0:TAGCGCTC+AAGGAGTA
GACTACCAGGGTATCTAATCCTATTTGCTCCCCACGCTTTCGTGCCTGAGCGTCAGTAACAGACCAGATAGCCGCCTTCGCTGCTGGTGTTCTTCCATATATCTACGCATTTTACCGCTACACATGGAGTTCCACTATCCCCTTCTGCACTCTAGTTTATCAGTATCCAAGGCTTAATTGAGTTGAGCTCAACGCTTTCACCCCAGACTAAATAAACCGCCTGCGCACCCTTTACGCCCAATAAATCCGGATACCCCTTGCCACCTACGTATTACCGCTGCTGCTGGCCCGTACTAAGCC
+
CCCCCGGGGGGGGGGGGFGGGGFGGGGGGEAFEGGGGGGGGGGGGGGGFGGGGGGGGGGGGGGGGGGGGGGGGGGGFGGGGGGGGFCFGFFGFGGGGGGGFFGFGGGGGEFDFGFEG@DGGCFCFGGAEEFGCEGDDEDDFDFGGGFGFF?DC=DGFGD;EE9CFFGFGDFFGFGGFGFFCGEFFF<FEGF=DDG@)@FCEGDAABD=EA>CCCA<@A?:1:):77585B9B6>E=@@C57@E3@?C;)(./6)6*///(/8><<((.4,.64).)(-(--,4,,431(4240)133577
@M02996:162:000000000-B87FG:1:1101:4159:8802 2:N:0:TAGCGCTC+AAGGAGTA
GACTACCAGGGTATCTAATCCTCTTTGCTCCCCACGCTTTCGTGCCTGAGCGTCAGTAACTGCCCAGATAGCCGCCTTCGCTGCTGGTGTTCTTCCATATATCTACGCATTTTACCGCTACACATGGAGTTCCACTATCCCCTTCTGCACTCTAGTTCATCAGTATCCACGGCTTACTTGAGTTTAGCTCAACGCTTTCACCCTCGAACAAATAAACCGACTGCGCCCCCTTTACGCCCCATAAATCCTGATAACCCCTGCCACCTTCGTCTTTGCGACGCTGCTTGCACCGTGTACGCC
+
CCCCCGCFFGCGGFGGGFFGGG,CCGGGGECF@F7@FFGGGG@EEFFCFFGGGEEEG9C,,C,AFGG<FFGGGGGGGGGGGB:CD=<FGECFCGGG<?FE,CFDDFFGEEC@D=EDE1<@CEG9EFEB,A8>D=ED+,9>?DFGF,:,??8=,8946,7,:@DF8C+79,+3+3C,*6;D6,,@72;+*7,*5<+11@+*0@)))30))03)3183*3*)4-(0(/(0/B0=C)6213:*3(/4+9).+.+.)370/(-,.*)5C().14(.4)))(((--,,30)53)),,).;*3-((
@M02996:162:000000000-B87FG:1:1101:4179:8818 2:N:0:TAGCGCTC+AAGGAGTA
GACTACCAGGGTATCTAATCCTATTTGCTCCCCACGCTTTCGTGCCTGAGCGTCAGTAACAGACCAGATAGCCGCCTTCGCTGCTGGTGTTCTTCCATATATCTACGCATTTTACCGCTACACATGGAGTTCCACTATCCCCTTCTGCACTCTAGTTTATCAGTATCCAAGGCTTAATTGAGTTGAGCTCAACGCTTTCACCCCAGACTAAATAAACCGCCTGCGCCACCTTTACCCCCAATAAATCCGGATAACGCTTGCCACCTACCTATTACCGCAGCCGCTGGAACGTAATAAACT
+
CCCCCGGGGDEGGGGGFFFGGGFGGGGGGGGE@FGGGGGGGGGGGGFGGFGGEEGGFGGCFGFF8FFGGGGFGGGGGGGGGGGEEF<6BF:FFGGGGGFFGFGG9FFGGGEEFGFGG=??DGGDEG@8:AFFGFGG=DFFAD?DGGFGFGFD9,=GGFGC@FEEF?@FGGGFFFGG7?DD=DAA>75FBFF=F9+11>9E@;8>=@B=BFF8;F6FEF?4*-5:@2)(0;(8:;E*8(=:2;4)16<6>(A7(+)/.(//=*).93(((.)64)44((,((,--((-(((-4))*+3)-)
@M02996:162:000000000-B87FG:1:1101:25661:8820 2:N:0:TAGCGCTC+AAGGAGTT
GACTACTGGGGTATCTAATCCTGTTTGCTCCCCACGCTTTCGAGCCTCAGCGTCAGTTACGGTCCAGTAAGCCGCCTTCGCCACTGGTGTTCTTCCTAATATCTACGCATTTCACCGCTACACTAGGAATTCCGCTTACCTCTCCCGCACTCTAGCACCGCAGTTTCAAATGCAGTCCCGGAGTTAAGCCCCGGGGTTTCACATCTGACTTGCAGCGCCGCCTCCGCTCCCTTTACACCCAGTCAATCCGGATAACGCTTGCCCCCTACGTATTACCGCCGCGGCTGGCACGTATTTAGC
+
CCCCCGGGGGGGFFGGGGGGGGGGGGGGGGFGGGGGGEGGGGGGGGGGGGGGGGGGGGGGGGGGGGGGGFGGGGGGGGGGGGGGGGGFDECEGGGGGGGFGFGGGGGGEGGGGFGGG:@?CEGGGGGGGGGGGGGGGGGFGFFGGGFEEGFEFGFG9AECECAF9FGGGGGFGFGGFGFFGCEEG>EDAGGFEFGABCDFFGFCFFEFFFGFF*583>D(/2/(/2;?;EB?F?FFFAF=224)15)69986:D2F---,-148F>F0:4.).4.6.--((--(39(-((5300+336<<
@M02996:162:000000000-B87FG:1:1101:18782:8824 2:N:0:TAGCGCTC+AAGGAGTA
GACTACACGGGTATCTAATCCTGTTTGCTCCCCGCACCTTCGCACCTCAGCGTCAGTCATCTGCTGGTAACCTGCCTTCGCCATTGGTATTCTTCCAGATATCTACAGATTTCACCCCTACACCTGGAATTCTGATTGCCCCTCAGTGACTCTAGTTATGCAGTTCTCAACGCAATTCCGGAGTTAAGCTCCGGGATTTCACACCAAGCTTGCAAAACCGCCTACATGCCCTTTACGCCCAATAATTCCGAACAACGCTCCCAACTTACGTGTTACCGCCGCTGTTGGCACGTAATTTGC
+
CCCCCGGGEGFFFGGGGGGGGGGGGGGGGGCFFGGGGGGGGGGGGGGGGGGGGGGGGGFGGGGGGGGGGGGGGFFGGGGGGGGGF=<FGGEGFEFFEGEFADGGGGGGFGFGGGGGGAFGGFFDEGFFFFGGGFGGGFFFFFFGG@DEFGFDFFGGGGGGFFBFGFDFGCGFGBDGFGFFE=CCFGFCDFGC>BD>BGF<;EE@>*=CBFCCFAEB>A7:=:52:(9*7?>;C36@2>EC<<1/2)).3(80:>(*.,,/(*(.*(.)61,(.45:)(,(-((,-).((.240)*2<)).
@M02996:162:000000000-B87FG:1:1101:25644:8828 2:N:0:TAGCGCTC+AAGGAGTT
GACTACTGGGGTATCTAATCCTGTTTGCTCCCCACGCTTTCGAGCCTCAGCGTCAGTTACGGTCCAGTAAGCCGCCTTCGCCACTGGTGTTCTTCCTAATATCTACGCATTTCACCGCTACACTAGGAATTCCGCTTACCGCTCCCGCACTCTATCACCGCAGTTTCAAATGCATTCCTGGAGTTAAGCCCCGGGGTTTCACATCTGACTTGCAGCGCCGCCTACCCTCCCCTTCAACCCAGTCAATCCGGATAACGCTTGCCCCATACGTTTTACCGCGTCTGCTGGACCGTAGGTCGC
+
CC9CCFG<AE7FCFEGGFFGGFGEAFEFECF,@C@FGEG<EFF@CFEGFCGGG76CFGGD:@E@FFGG9,,C,4CC8FGGDGGGGGGGCFC4@949?<;?,3@,EF@EGCCEE,B?@:*+6,B,==99AEFAF8CDD+,,+):=8F=7*=5=FF7;EEDEG>5@CFGC+>ACEF+<3C*=:,44@CEC@G58?*;2>:B45C5*7B4*4A>E>?=;@5D>*(//,((/,3((2.())-;?:44)/-))2-5(().*-(,(-90)9((.(4.(43<))-(((-(-64)5((.-)0**3)-(
@M02996:162:000000000-B87FG:1:1101:20962:8828 2:N:0:TAGCGCTC+AAGGAGTA
GACTACCCAGGGTATCTAATCCTGTTTGATACCCGCACTTTCGAGCCTCAGCGTCAGTTACACCCCGGACACCTGCCTTCGCGATCGGAGTTCTTCGTCATATCTAAGCATTTCACCGCTACACGACGAATTCCAGCATCCCTGTGTGCACTCAAGGCTTCCAGTTTCAATGGCGTGGTATGGTTGAGCCACACGCTTTTACCACTGACTTAAAAGCCCGCCTACGCTCCCTTTAAACCCAATAAATCCGGATAACGCCCGGACCTTCCGTATTACCGCGGCTGCTGGCACGGAATTAGC
+
CCCCCGGGGGGGF?FFF@FGGGGGGGGGGGGGGGGGGGGGFFCFGGGGGGGGGGGGGGG9F<FEFFF@CF@EGGFGGGFGGGGGGGFFCGGGBFEFCFDFFFGGFA9FDFEFAF,CE8@DGGFF8=FFGECDEFG8DBFDGFFGGDD@C=FEGGGFEFDEGGF<CFFGGGGCF?DGBCDAGFFGGGBG=FF>AD7AAEAFFG@EEAEEEFGF*=4=>A<:C::;@?@8<C;@DFEEFAFE0@FDFB>42(012066-----97BG?A>??4(2?)-)(((2--4877:((4(0)228).,
@M02996:162:000000000-B87FG:1:1101:3809:8834 2:N:0:TAGCGCTC+AAGGAGTA
GACTACTCGGGTATCTAATCCTGTTCGATCCCCACGCTTTCGTGCCTCAGCGTCAATGCAGGCCCGGCCAGCTGCCTTCGCTATCGGGGTTCTGTGGCATATCTATGCATTTCACCGCTACACGCCACATTCCGCCGGCCTCGACCGCATTCAAGGACACCAGTATCAACGGCACTGCTCCGGTTGAGCCGTCGCCTTTCACCGCTGACTTAGCGCCCCGCCTGCGCACCCTTTAAACCCCATAAATCCGGATACCGCTCGCATCCTCCGTATTGCCGCGGCTGCTCGCACGGGGTTCGC
+
CCCCCGGGGGGGGGGGGGGGGGGGGGGGGGGGGGGGGGGGGGGGGGGGGGGGGGGGGGGGGGGGGGGGGGGGGFGGGGGGEFGGGGFFGFEGGGGGFGGGGFG+@FGGGGEFGGGFG@?DDGFEGGGGGGFEDFGGCGEECDFGGGBFA>BEAEFGCFGGGECFGFG:EBEEGDGGFFEFGGGEFD=CBF=>>)266FACEFF?>>B(,;F6.8(737)4243(,-946?<(24A<>AGG2?B:?A<A72.8<B)2-----1-477<72,-.(.)-)(--,--402)(,3(27)2:??B0
@M02996:162:000000000-B87FG:1:1101:3793:8842 2:N:0:TAGCGCTC+AAGGAGTA
GACTACTCGGGTATCTAATCCTGTTCGATCCCCACGCTTTCGTGCCTCAGCGTCAATGCAGGCCCGGCCAGCTGCCTTCGCTATCGGGGTTCTGTGGCATATCTATGCATTTCACCGCTACACGCCACATTCCGCCGGCCTCGACCGCATTCAAGGACACCAGTATCAACGGCACTGCTCCGGTTGAGCCGTCGCGTTTCACGGCTGACTTAGCGCCCCGCCTGCGCACCCTTTAAACCCAATAAATCCGGATAACGCGCGCATCCTCCGACTTACAGCGGCTGCGTGACAGGAGGTGGCG
+
CCCCCGGGGGGGGFGGGGGGGGFEFFGGGGEFDGGGGGGGFFGGGECFFFFGCEGEGGCFGGGGGGGGGDDFGGFGGGGGGDGGGGFFGGEGGGGGGGGGC+@=DCDEFFFF9EDFD)9=>CFEEGGG:EFBFFGDGGGC88BDCC>@<;AEFF9AEFGGGGCFFFFF+,59>*/,*?EFGGE5F57FBCC@D3<((45;?<(/383:1@74)*-89B51:-,-(7266C2,*.5)62;C0::?446<D1E-4:92(,--(/,,1.).4,(((,).))),-4>00(41(-.500;5/3(1(
@M02996:162:000000000-B87FG:1:1101:3826:8848 2:N:0:TAGCGCTC+AAGGAGTA
GACTACTCGGGTATCTAATCCTGTTCGATCCCCACGCTTTCGTGCCTCAGCGTCAATACATGCCCGGCCAGCTGCCTTCGCTATCGGTGTTCTTTCTCATATCTATGCATTTCACCGCTACACTCCACATTCCGCCTGCCTCGCCCGCATTCAAGGTCACCAGTTTCCACGGCACTTCTCCGGTTGAGCCGTCACCTTTCACCTCTGACTTATCCCACCGCCTACGCACCCTTTACACCCACTAATTCCGGATAACGCTCGCACCCTCCGTCTTACCGCCGCTGCTCGCACGTAGTTCGC
+
CCCCCGGEFGFGDGFGGCFGGGGGGCE8EFCGGGGGGGGGGG@CCFGGEFGEGGE,C,6;6E,EFBFG:FFG<EEGFGGGG,,,@=7,8,BF,,,,,9CEGCFGG?EFFFCFGGGGGAEDDFF,>A,,A?CEDFG>+B@EDD*+=60350537ED,23,,8=):,?D,?,6::A+,*=*<C@9;C>CC=FC>>*@>E:BECF@7>*.4;?CE*@*?)02(*6/(/((66B;(2/;)).<?7/:39)-.2,)40769(--(()3(131(33-((4)6,(-(--1442),39;0)022<)(-
@M02996:162:000000000-B87FG:1:1101:3808:8853 2:N:0:TAGCGCTC+AAGGAGTA
GACTACTCGGGTATCTAATCCTGTTCGATCCCCACGCTTTCGTGCCTCAGCGTCAATGCAGGCCCGGCCAGCTGCCTTCGCTATCGGGGTTCTGTGGCATATCTATGCATTTCACCGCTACACGCCACATTCCGCCGGCCTCGACCGCATTCAAGGACACCAGTATCAACGGCACTGCTCCGGTTGAGCCGTCGCCTTTCACCGCTGACTTAGCGCCCCGCCTGCGCACCCTTTAAACCCAATAAATCCGGATAACGCTCGCCTCCTCCGTATTCGCGCGGCTGCTGGCCCGGAGTTAGC
+
CCCCCGGGGGGGGGGGGFGGGGGGGGGGGGGGFGGGGGGGGGGGGGGGGGGGGGG:FFGGAFGGE@FGGGFFFFGGGGGGGE:?@ABC7CBEDAC5,BFGGFGGGGGG9DFGGFGGG8:6?=F4BFFEGFFGFEGDCGGGGD>+CEA:@6@EFGC,9C,:DF5@:@F7D:*@C97?>F*@F8*=BDEF;CC@>):;;7ACCGF0951(36@C);(5>>D9C91:6(460?:,932)54AE<?0)1-)6C97-().C(--,,)3(1(,,894(42)((-(,(--4::7?((,())*2*).4
@M02996:162:000000000-B87FG:1:1101:5175:8854 2:N:0:TAGCGCTC+AAGGAGTA
GACTACCCGGGTATCTAATCCTGTTTGATACCCATGCTTTCGTGCCTGAGCGTCAGATGATCTCTGGACAGCTGCCTTCGCAATCGGTGTTCTGTGACATATCTAAGCATTTCACCGCTACACATCACATTCCGCCATCCTCGACATCTCTCAAGGGGACCAGTATCAATGGCAGTTCCCATGTTGAGCATGAGAATTTCACCGCTGACTTAATCCTCCGCCTGCTCACCCTTTAAACCCAATAAATCCGGCTAACGCTCGGGTCCTCCGTATTACTGCGGCTGTTGGCACGGGTTTAGC
+
CCCCCGGFG7@@7C<EE99EFFFFEFGAE,@,<@FGGGGFGGGGGGGGFF@@+B,FFGEFFGCFFGGGGGFFDFFFGCFFGGGEEGD@F@CBCFEA99AFC=;9DFEF,@CFEGGG78>DD9FFFBE9AFDF;EGDGGD,A*:CD+)8<D?84,8FGDDEBF5,@DCGDAFF?5+A16*+,,@EFGE=D=D<::?76@=EEFCA=9)88A5>EFA4;9;)9:)7:)**:84=C@4/*7?:=(0>*67?25)((2)C,.,,.).6/3;),--41,).-)),--(-().(42)(0)*/*(69
@M02996:162:000000000-B87FG:1:1101:5193:8855 2:N:0:TAGCGCTC+AAGGAGTA
GACTACCCGGGTATCTAATCCTGTTTGATACCCATGCTTTCGTGCCTGAGCGTCAGATGATCTCTGGACAGCTGCCTTCGCAATCGGTGTTCTGTGACATATCTAAGCATTTCACCGCTACACATCACATTCCGCCATCCTCGACATCTCTCAAGGGGACCAGTATCAATGGCAGTTCTCATGTTGAGCATGAGAATTTCACCGCTGACTTAATCCTCCGCCTGCGCACCCTTTAAACCCAATAAATCCGGATAACGCTCGGGTCCTCCGTATTACCGCGGCTGCTGTCACGGGGTTAGC
+
CCCCCGGGGGGGCEFGGDGGGGGGGGGGGGFFEGGFGGGGGGGGGGGGGGGGGGGGAGGGGGGGGGGGGGGGGGGGGGGGGGGGGGCFGGGFGGGGGGGGFDFGGGFGGFFGGGGAG=@GDCFFGGGGGGGGGGGGGGGGGEFGGGAF@FDEGEDGGGGGGGDFGFGGGGGF?DDGFGFFE;8EDFEFEAFBAFGFEGFEEFEFFB5AFFGFFF;?>F>:4<:9=>99=EF5C=CC6;F*=(8.;CECF021<>>F,.//.:7@D<4:<B-..,.6416334B6172-4AAB50*28((-
@M02996:162:000000000-B87FG:1:1101:19762:8865 2:N:0:TAGCGCTC+AAGGAGTA
GACTACTCGGGTATCTAATCCTGTTTGATCCCCACGCTTTCGTGCCTCAGCGTCAATGACGGATTCGTGAGCTGCCTTCGCAATCGGTGTTCTGTGTAATATCTATGCATTTCACCGCTACACTACTCATTCCTCCCACCGCATCCGTATTCCAGCAATCCAGTATCAAAGGCAGTTCCGGAGTTGAGCTCCCGGCTTTCACCCCTGACTTGGACCACAGCCTACGCACCCTTTAAACCCAATCAATCCGGATAACGCTCACATCCTCCGTTTTACTCCCGCACCTTGCCGGTGTTTGCC
+
CCCCCGEGGGGGGGGGGGGGGGGGGGGGGGFGGGGGGGGGGGGGGG<@EGFFGGGGG9,CFF,7CAGCDFC,EFFGGGGGGC:FFGB6?FGGFG,EF9EEGFGGGGGFFGGGGGGGG:@>DEGF,A;BAFGGF;DDG8D++13=?FF=D?FFGG8EE,@=EDDEAFG8E,7DDD8FFGFF6>C1@C*;@,@:*<+:8FFFFEE@A?4>EFG*0*09:@*0=80.82@@>E@976;C3;FEF?@(;))1*.)6(2.;/((,(2.)*.).4(()(-)5))((,(-((,).4(-,0.122(68
@M02996:162:000000000-B87FG:1:1101:4123:8895 2:N:0:TAGCGCTC+AAGGAGTA
GACTACAAGGGTATCTAATCCTGTTTGATACCCATGCTTTCGTGCCTCAGCGTCAGTACATCTCTGGACAGCTGCCTTCGCAATCGGAGTTCTGCAGCATATCTAAGCATTTCACCGCTACACGCTGCATTCCGCCGTCCTCGACATGACTCAAGGCCTCCAGTATCAACGGCAGTTCCCGCGTTGAGCACGGGGATTTCACCGCTGACTTAAAGGTCCGCCTGCGCACCCTTTAAACCCAATAAATCCGGATAACGCTCGCATCCTCCGTATTACCGCGGCTGCTTGCACGGAGTTAGC
+
CCCCCGFGGGGGGGGGGFGGGGGGGGGGG<@EFGGGGGGGGGFGGGGGGGGGGGGGGCDFDFGGFGG<FFDFEFGGGGGGGCGE=EF:FGGGFAFFGFGFGFGGGGGFFFGGGGGGG>ADDCFGEGGG8FECFFD>DCCEGDB>D@@??FFEFEGGFGGGGGBF,CDGGFCAEEGGFGFF6C@EGGFFE<FA55C>9FFFEGEF@?-2:FF*6=>?39C12/36=6;33:;3C@CE<EFGF?<:FAAAD4>(-8.>---(-934932489-((46<<?29>46664)4-)54))2*2)62
@M02996:162:000000000-B87FG:1:1101:4144:8897 2:N:0:TAGCGCTC+AAGGAGTA
GACTACAAGGGTATCTAATCCTGTTTGATACCCATGCTTTCGTGCCTCAGCGTCAGTACATCTCTGGACAGCTGCCTTCGCAATCGGAGTTCTGCAGCATATCTAAGCATTTCACCGCTACACGCTGCATTCCGCCGTCCTCGACATGACTCAAGGCCTCCAGTATCAACGGCAGTTCCCGCGTTGAGCACGGGGATTTCACCGCTGACTTAAAGGTCCGCCTGCGCACCCTTTAAACCCAATAAATCCGGATAACTCTCGCATCCTCCGTATTACCGCCGCTGCTGGCCAGTAGTTCGC
+
CCCCCGGGGGGGGGGGGFGGGGGGGGGGGFECCFFFGGGGGGGGGGGGGGGFGGGGGGGGGGGGGGFGGGFFGGGGGGGGGGGGFG7FGGFGFFFGAFFGGFGGGGGFGGGGGGGGG:9=CEFEGGGGGEGGGGG>8@=BDDFDGB@EDGFDGC6AFGGGFGDDDFGGFGG>CA+DFGCD@E6E@7=?@9D=AAGFDGA<AEF=>B@2>FFEFCE4;80,:262/...:E;2C4>6C<CEF(4)9)-.*-)((06D.)-.(51(/5>4174,34))-4((42139?)(-8(2)133<)-(
@M02996:162:000000000-B87FG:1:1101:4132:8914 2:N:0:TAGCGCTC+AAGGAGTA
GACTACAAGGGTATCTAATCCTGTTTGATACCCATGCTTTCGTGCCTCAGCGTCAGTACATCTCTGGACAGCTGCCTTCGCAATCGGAGTTCTGCAGCATATCTAAGCATTTCACCGCTACACGCTGCATTCCGCCGTCCTCGACATGACTCAAGGCCTCCAGTATCAACGGCAGTTCCCGCGTTGAGCACGGGGATTTCACCGCTGACTTAAAGGTCCGCCTGCGCACCCTTTAAACCCAATAAATCCGGATAACGCTCGCATCCTCCGTATTACCGCCGCTGCTGGCACTGCTTTATC
+
CCCCCGGGGGGG8FFGGAFFGGFFAFCEFC<C@FFGGGGGGGGGGGGGFGGGGEGGGFGGGGGGGA8EGGFGFGGGGGF7@CFGGGGFFGAGGDF?FF?=CCFGFGCFDFGFGGGGD:>DDFGEDDG7FFFGFDEDC>=CDB?DD+:,0=9DDE+,=D88DFE<E<DDGDE>E>DGFGFF+@+45C5*845195DA=FAA7D@9>B>@:=>488*40;?:=/,/3,:((=8<*6C5;<B:DB?:?9).9383(7.0-,((-9349.43:>4.3864.4-((-(4-,.(1:226*+++)))
@M02996:162:000000000-B87FG:1:1101:21494:8933 2:N:0:TAGCGCTC+AAGGATTA
GACTACCGGGGTATCTAATCCTGTTTGCTCCCCACGCTTTCGTACCTCAGTGTCAGTTACAGTCCAGAAAGTCGCCTTCGCCACCGGTGTTCTTCCATATATCTACGCATTTCACCGCTACACATGGAGTTCCACTTTCCCCTCCTGCACTCAAGTCTTGCAGTTCGAACGGCTCGCCGGAGTTAAGCCCCGGGCTTTCACCCCTCGCTTACCAACCCACCTACGTACTCTTTACGCCCCATAAATCCGGATTACCCTCCCCCCCCACCTTTTACCGACGCTGCTGGCCCCTAGTTAGCCG
+
CCCCCGGGGGGG@FGGGFGGGGGGGFGGGGGGEGGGGGGGGGGFFGGFGG<FGGGGEFFFCFGGECF,C,,,:CFGGGGGGEGCD6@FGGGGF?EE,C=FFFGGDDGGCGGGGGGGG=ACD=F98,,,4AFGG@DCF9DDDDFDG80E*=FFGBFFE,36CEDDCD=,+,6@C>D+9?5*@8@C@+;8:CEA4*C52F0**57=(62:1>*6(+/)6=/(=,(/66)68F3C>)6,27E83,4)*.551,)((*.*.),(->19D((-(().))).(((,-(425520(4((0)0<+6)4(
@M02996:162:000000000-B87FG:1:1101:25150:8950 2:N:0:TAGCGCTC+AAGGAGTA
GACTACTGGGGTATCTAATCCTGTTTGCTCCCCCGACTTTCGCGCCTCAGCGTCAGTTCTGTTCAAGGAATCCGCCTTCGCCTCCGGTGTTCTATAGGATATCAACGCATTTCACCGCTACACCCTATATTCCGATTCCCCCTCCCAGACTCGAGTCCTGTAGTCTCAAGCGCACTTTCCGGGTTGGGCCCGGAGATTTCACACTTTACACGCAAGACCGCCTACGCGCCCTTTACGCCCATGCAATCCCAACAAACCTCTTGGCCTCTGTATTTCCGCCGCTGCTGGCACAGAGTTTGT
+
CCCCCGGFGGGGGCFFGGGGGFGGGGGGGGE<CFGGGEEFGGGGGGGGGGGGGGFEGGFGGGGGGFGGGGGGGGGGGGGGGGGCFGGGGGGFEGFGGGGAA+=@EC8FGCFFFCFFG@@DDGGGGGGF9FGGGFED6;D9DA5=6+:AD?5=DFDFGCF8CF9C,?=8=CCBE>97:7>FG>CCC5);>7>54)8>=CCC?FEFB4**9:7(:),.357(2.(,6(-(4892*3>A??:E(,((1):)2)0(-).*((..,*-)*)).(,.-).)-.((---499),(48,8.0332)-(
@M02996:162:000000000-B87FG:1:1101:27759:8953 2:N:0:TAGCGCTC+AAGGAGTA
GACTACACGGGTATCTAATCCTGTTTGCTACCCGCACTTTCGAGCCTCAGCGTCGATGAGTCCCCAGCAGGCTGCCTTCGCCATCGGTGTTCTTCCTGATCTCTACGCATTCCACCGCTACACCAGGAATTCCGCCTGCCCCTGAACTATCCAAGAGACACAGTCCAGTCTGCAGGTCCGGGGTTGGGCCCCGGTATTGTACAGACTGCTTGCATCTCCGCCTACGCTCCCTTTACGCCCAGTGATTCCGCACAACGCTTGCACCCCTCGTATTACCGCGGCTTCTGGCACGAAGTTTGC
+
CCCCCGGGGGGGGGGGGGGGGGGGGGGGGGFFGGGGGGGGGGGGGGGGGGGGGGGGGGGGGGGGGGGGGGGGGGGGGGGGGGDGGGGGGEEGGGGGGGGGGFGGGGGGGGGFGGFGG>A@DEFGGGGGGFGGGGGDDDFFG=FGDEDFFGFFGGGGFFGGGGDD,;DFFFDDFFGGFFBFCECEGGFGFCGBFFGFFGFEFF?EFFFEFF>@;=);CFC>C331@DF?@B@@G3;E?BEE?FF<*.<:C0)4()49----4/,5<<0(-4--25<6>(((-1-(,.67::??)022<)).
@M02996:162:000000000-B87FG:1:1101:25165:8961 2:N:0:TAGCGCTC+AAGGAGTA
GACTACTGGGGTATCTAATCCTGTTTGCTCCCCCGACTTTCGCGCCTCAGCGTCAGTTCTGTTCAAGGAATCCGCCTTCGCCTCCGGTGTTCTATAGGATATCAACGCATTTCACCGCTACACCCTATATTCCGATTCCCCCTCCCAGACTCGAGTCCTGTAGTATCAAGCGCACTTTCCGGGTTGGGCCCGGAGATTTCACACTTGACACGCAAGACCGCCTACGCGCCCTTTACGCCCAGTAAATCCGAACAACGCTCGTGGCCTCTGTATTACCGCGGCTGCTGGCACAGAGTTAGC
+
CCCCCGGGGGGGEGGGGGGGGGGGGGGGGGG@GEGGGGEGGEGGGGGGGGGGGGGGGGGGGGGGGGGGGGGGGGGGGGGGGGGGGGGGGGGGGGAFGGGFECFFFFEDGGGGGGGGG>DDDFGFGGGGGGGGGGGGGFFGFAEGGG5F;DFF@DCFDGGGGFEBEFGGG?F5;BGGFGFFGEGC7?9D4=EAE57>2>FFFGEE@F@E=FF@>DBBDA*(*./:@<B9>E>>C:BD::C:0?5<*6<>96)135:>(-,-(14(14?<:,.6)6-..14(--,4?248<17(.)33<)6)
@M02996:162:000000000-B87FG:1:1101:10360:8963 2:N:0:TAGCGCTC+AAGGAGTA
GACTACACGGGTATCTAATCCTGTTTGCTACCCGCACTTTCGAGCATGAGCGTCGATAAGTCCCCAGCAAGCTGCCTTCGCCATCGGTGTTCTTCCTGATCTCTACGCATTCCACCGCTACACCAGGAATTCCGCTTGCCCCTGAACTATCCAAGAGAAACAGTCCAGTCTGCAGGTCCGGGGTTGGGCCCCGGTATTGTACAGACTGCTTGCATCTCCGCCTGCGCTCCCTTTACGCCCCGTGATTCCGAACAACGCTTGCCCCCCTCGTCTTCCCGCGTCTGCTGGCCAGAAGTTTGC
+
CCCCCGFGGGGGFGGGGFFGGGGGGGFFGFFACFG7FGGGGGGGGGGGGGGGGGGDG<7FFGGGGGGG?E<DFFFFCGGGGG7FDECFGFGGGGGGGEFGD<FGFGGGGGDGGEFGG:?CD=FFGCC7:FDFGGGGGFFDGDFDF,:CDCFEF,=,,=,,@A=FFF?D@FGFGFDD?6@*@+@@FC>DBFEBFEG>FGFF4C*78FEBFFF3?6?FECC>C361;:B96:=;>E<7:6CE(4820(467(046.(9---(,94?D>F>6(4((4528((-(((()))5(4(()00+3)64
@M02996:162:000000000-B87FG:1:1101:25148:8969 2:N:0:TAGCGCTC+AAGGAGTA
GACTACTGGGGTATCTAATCCTGTTTGCTCCCCCGACTTTCGCGCCTCAGCGTCAGTTCTGTTCAAGGAATCCGCCTTCGCCTCCGGTGTTCTATAGGATATCAACGCATTTCACCGCTACACCCTATATTCCGATTCCCCCTCCCAGACTCGAGTCCTGTAGTATCAAGCGCACTTTCCGGGTTGGGCCCGGAGATTTCACACTTGACACGCAAGACCGCCTACGCGCCCCTTACGCCCAGTCAATCCGAACAACGCCCTTGGCCTCTGTCTTACCGCGGCTGCTGGCACAGCTTTATC
+
CCCCCGGGGGGG;EFGGGGGGGGGGGGGGGGGGGGGGGGGGGGGGGGGGGGGECFGGGGGGGGGGGGGGGGGGGGGGGGGGGGGGGCGCFFGGFFGGGGGD7=9DGGGG6BFGGGGGAFGGFGGGFFGGFGGGGGGGGGFGFFGGGDC:FFF=DD>DFFFGFEFGFGAF:C?C?DDFGCFEEEECGA*4=E9@EGF@FFCEGFEDA4;38C195:)6=<9C9;@F@B09EB(9?BF:<EE61:)752:*4041<:F(-(--9,(2,<844.).).-56((44((48?2:(,(.)+30).-
[truncated: 64,404,369 more chars]
