# Supplementary material for: Long-term storage of feces at −80 °C versus −20 °C is negligible for 16S rRNA amplicon profiling of the equine bacterial microbiome
Source: PeerJ. 2021 Mar 9;9:e10837. doi: 10.7717/peerj.10837 (PMC7953882; doi:10.7717/peerj.10837)
Supplement: Supplemental Information 13 [file peerj-09-10837-s013.zip › SI_2014_16S_K76_L001_R2_001.fastq]

@M02996:162:000000000-B87FG:1:1101:11082:1806 2:N:0:TAGCGCTC+CTTCTAAT
GACTACTCGGGTATCTAATCCTGTTTGATACCCATGCTTTCGTGCCTGAGCGTCAGTTCATCTCTGGTCAGCTGCCTTCGCAATCGGTGTTCTGCATCATATCTAAGCATTTCACCGCTACACGCCGCATTCCGCCATCCTCGACCTCACTCACGACAACCAGTATCCACCGCAGTTTCAGAGTTGAGCCCCGAGCTTTCACCGCTGACTTAATCGCCCGCCTGCGCACCCTTTAAACCCAATAATTCCGGATAACGCTCGCATCCTCCGTTTTACCGCGGCTGCTTGCACGGCGTTAGC
+
CCCCCF@EFEFG:FFGGFFGGDEFG@CEFFFFG-,6E@CEGF;68BF<;,;@FEF,C;C,<C,C<<C,;,,5;:BFFFGGGE77=@B,8BCF9,9,,<4A=CFGG,9A,>F=C=EE@:ADD9B,=+47@?EGF8@++6@D2:5+6+1,3==6,,=+6++6>@DD,+=,+@,3=*;@=+;75,4@C7790,41***)/5BBFG@595:>3;=4*11)-85/*6//4.,12C;7D34))/?C0(/;6).6::)((.)2-((,-9((1,,53(-).,6-.1--(,--(.)),).(.)22/4(.
@M02996:162:000000000-B87FG:1:1101:17201:1826 2:N:0:TAGCGCTC+CGTCTAAT
GACTACACGGGTATCTAATCCTGTTTGCTACCCACGCTTTCGCGCCTCAGCGTCAGTTACCGCCCAGTAACCCGCCTTCGCCACTGGTGTTCCTCCCAATCTCTACGCATTTCACCGCTACACCGGGAATTCCACTTACCTCTTCCGCACTCAAGCCAACCAGTCTCCAAAGCAATTCCCACCTTCAAACCAGGCCTTTCACTTCAGACTTAATCCGCCGCCTCCACCCCCTTTCCCCCCCGTCCTTCCGGACACCGCTTGCCCCCTCCGTTTTCCGCCGCCTGCTGCCCCGTCCTTACC
+
CCCCCG,CCBFF@EFGFEEFG<CFG<EFG,CFF-@+C8BFGE,66@CFC48CFGC7F@,6,,+8+,:C,,,,98@FFCFFGC74,9,C=CCG999A,,9AEDGGG?DC+>F4C,BB=:>8C=E,++++8ADFD,A3=9===DD+=>>:@+9=8=D94,,1@1=@,12@+,,3@**4;<=59:*4@*12*,4)*3*/7>AE<?*17+*87?@;4+/+0093/./(/(3(6>((;;CA)4C8(-,2),66<()(-0(1-,--(782C960((-).,).((-,(((,(,.),(-(0)**+).(
@M02996:162:000000000-B87FG:1:1101:21034:1881 2:N:0:TAGCGCTC+CGTCTAAT
GACTACAGGGGTATCTAATCCTGTTTGATACCCGCACTTTCGAGCATTAGCGTCAGTTACACCCCGGACAGCTGCCTTCGCAATCGGAGTTCTTCGTCATATCTAAGCATTTCACCGCTACACGACGAATTCCACCATCCTCATGTGCACTCAAGATCTCCAGTATCAATGGCGTGGTATGGTTGAGCCACACGCTTTGACCACTGACTTAAAGACCCGCCTACGCTCCCCTTAAACCCAATAAATCCGGATAACGACCGCACCCTCCGTATTACCGCCGCTGCCGGCACGGAATTAGCC
+
CCCCCG,;ECEFGGGGGGGGGGGGGCFGGGGGGCC7FBFGGG,;@7@,CAEFGGG7F@<@,@@78@@+87<?5:EEFEGGGGGC=DC,>CFF99944,AEGFGGA9EFFFFDGGGGE>BDD9F6+>@=@FGGFFG=+6@D=*+++8;;?8D),,A,2=:=DEEF,?C8+7,;C?0+*3716:@CCF:787C)937)/>4*:>)<7*6:*=+*14*)0/9(:(//13(3:E(,7))//6C*1())+/)/)-)-(9./((-(()(-*(4411,(.).-,((-31;((,(--4(-))1++,(.
@M02996:162:000000000-B87FG:1:1101:13465:1955 2:N:0:TAGCGCTC+CGTCTAAT
GACTACCGGGGTATCTAATCCTGTTTGCTCCCCGCACCTTCGCACCTCAGCGTCAGTCATCTGCTGGTAACCTGCCTTCGCCATTGGTATTCTTCCTGATATCTACAGATTTCACCCCTACACCAGGAATTCTGATTGCCCCTCACTGACTCTAGTTATGCAGTTCTCAACGCAGTTCCGGAGTTGAGCTCCGGAATTTCACACCAAGCTTGCAAACCCGCCGACATGCCCTTTACGCCCAATAATTCCAAACAACGCTCGCAACTTCCGTGTTACAGCGGCTGCTGGCACGTATTTAGC
+
CCCCCG@BEGGCFGGGGGGGG<EFG@FGGFF<C@CCG@FFGG@BCCFEE?CFGDGFF6<CF@,?6:CC,<EF@AEFGEFFGEG74=CCEEEF4CEFFBFFGFGGGEE?@DFEFGGGF@FGFFF?+,4+,ADEBCC3?,9@=85>+,3,5=?D9EF=D,=,>@>CDD3@+,@@E56=@9D>8+=@FCEC5,@85?+18FFECA=CA55=@FG:B4*+):9:C-(/52(.6?/.;5)1(2<C0(/)*/99@)+)/;(1-(((-1(,9,6-5(.(..).-..---,,()4((338.0+23)-.
@M02996:162:000000000-B87FG:1:1101:13456:1971 2:N:0:TAGCGCTC+CTTCTAAT
GACTACCGGGGTATCTAATCCTGTTTGCTCCCCGCACCTTCGCACCTCAGCGTCAGTCATCTTCTGGTAACCTGCCTTCGCCATTGGTATTCTTCCTGATATCTACAGATTTCACCCCTACACCAGGAATTCTGATTGCCCCTCACTTACTCTAGTTATGCAGTTCTCAACGCAGTTCCGCAGTTGAGCCCCGGAATTTCACACCAAGCTTGCACACCCGCCTACATCCCCTTTACGCCCCATAATGCCGAACAACGCTCGCACCCTACTTCTTACCGCGGCTGCTGGCCCCTATTTAGC
+
CCCCCG<@FFGGEFFGGFFGGCFFG@FFGFFFE:CCG@EFGE66@CFEF=EFGGE7E6,<C9,969C6,<EE@EFFGFGGGGC44=CFEFFG>A=CA<CEFFGG>5>9>=EAFGGFC:3=D4B=7,++,EEFA8;=9,@==DFDF,3,5AF99,==,,7,>=5CA<6E+,6@6*+6==9*+36@@CE+),5130*0:@FE5:7==/)549C:9664)39/*8/0:59*0656C89<(3CE(/6,65))2()(-831-((,(1((1(((.).).-)),((--34183)(-(,(.0+30)))
@M02996:162:000000000-B87FG:1:1101:21451:1991 2:N:0:TAGCGCTC+CGTCTAAT
GACTACAGGGGTATCTAATCCTGTTTGATACCCCAACTTTCGCGCCTCAGCGTCAGTTCCACCCCGGCCACCTGCCTTCGCGACCGGAGTTCTTCGTCATATCTAAGCATTTCACCGCTACACACCGAATTCCACCTCCCCGTTCTGCACTCAAGCCTCCCGGTTTCAATGGCGGGGTAGGGTTTGCCCCCCCCCTTTTCCCCCCAACTTAAACCCCCGCCCACCCTCCCCTTTACCCCCATAACTCCGAATACCCCCCGTCCCTCCGCAATAACGAGGGCGTCGTGCCCCGTATTACCC
+
CCCCCF8<FGGBFFGGFFGGGGFFGEF;FCDF,-,8BCFC,,,+8@CF,,;@FG7,C9,6,CB,@@6++7C8,:BDFC,96+4+4@4+8BB99949,49ACF=9EB;F9DF,@@FE+:00=9=,+86@FFFGF,,++,@C6)*+++*;?D?)>,=9+4,1@+)5138B+,5333*5))()3=:A**)2)**.5)1(4C?)4@(-(0-4(*0.-/()47)(*(--(-,-4C(,*)))548*-((.))6)/(.((*,0(---,*4:0(,(((,()).((((--((,((-(-((4)000+-63
@M02996:162:000000000-B87FG:1:1101:7980:2019 2:N:0:TAGCGCTC+CGTCTAAT
GACTACACGGGTATCTAATCCTGTTTGCTCCCCACGCTTTCGTGCCTCAGCGTCAGTTATAGCCCAGTAAGCCGCCTTCGCCACTGGTGTTCCTCCGACTCTCTACGCATTTCACCGCTCCACTCGGACTTCCGCTTACCTCTACTCCACTCACGACCTACAGTTTTGGATGCAGCTCCGAATTTGAGCTTCGGTTTTTCACATCCAACTTGCTGTCCCGCCTGCGCTCCCTTTACACCCAGTATATCCGGCCCCCGCTTGCCACCTCCTTTTTCCCGCTCCTTCTGGCCCGTCTTTAGC
+
<<BC@E,CFGGG7EFGECAFGFEFGCCFFFFGE-@:FCEFG7,,8BDE,,C8CE7,CF9,,,,:9,6C,,,544@@C@F:BC7=4@,C,C@E4C>A+++8,<DF;9>=+@CEG9CE+1?0=,:=,++++8@F=+@=?+@=@DF+=383;DFDF,=++66,8,)B:<2,+,45<*+,0310***4@+0*)533**3)/>9;*569>)5.6;C*4+*4.6;(*.6(261,/:3@C37C)3<81(//+)16::.(,)(1(--,4<:)0.4(((-)42(5510(((()-5)).4:(0)/2:)))
@M02996:162:000000000-B87FG:1:1101:11556:2043 2:N:0:TAGCGCTC+CGTCTAAT
GACTACTGGGGTATCTAATCCTGTTTGCTACCCACGCTTTCGCGCCTCAGCGTCAGTTACGGCCCAGTAAGTCGCCTTCGCCACTGGTGTTCCTCCCAATCTCTACGCATTTCACCGCTACACTGGGAATTCCACTTACCTCTTCCGCACTCAAGCCAACCAGTCTCCAAAGCAATTCCCACCTTGAAAGCGGGACTTTCACTTCAGACTTAATCGGCCGCCTACACGCCCTTTACGCCCAGTCCCTCCGGACAACGCTTGCCCCCGACGGATACCCGCGGCTGCTGGCACGTGGGTAGC
+
C8BCCEF@FGGCFF<CFCFCGGGGGADFGFCCFF@@E7BFCC66@CGEEE@EF@CBCCEAF7CC7@E6CE,9:@CF@@FFFCE:DCFFFFF;99@A=ABEE?E8,,>CEEF9BE<F=:?DGFGC9,449FGFFFG?3>F89D?+6@A79?*)@3=:88DFGEB,@;CE989*@6CAADC54@@@F:6;5,@80<*))7=8ACA46=:A=4C>*+02(855*6/((/6(6::.;;6416*:1((.))).973:9@(1---,-9(:C6(-3-((-(),,4-,34(,(.54-(.,.)**1.23
@M02996:162:000000000-B87FG:1:1101:15097:2110 2:N:0:TAGCGCTC+CGTCTAAT
GACTACAGGGGTATCTAATCCTGTTTGCTCCCCACGCTTTCGCGCCTCACCGTCAGTTGTCGTCCAGCAATCCGCCTTCGCCACTGGTGTTCCTCCTAATATCTACGCATTTCACCGCTACACTAGGAATTCCGATTGCCTCTCCGATACTCAAGATCAGCAGGTTCAAATGCAGTTTACGAGTTGAGCCCGTAGATTTCACATCTGACTTACCGACCCGGCTACACGCCCTTTACACCCAGGAAATCCGGACAACGCTTGCCACCTACGGATTGCCGCGGCTGCTGGGCAGAGGGTAGC
+
CCCCCFECFGG8BEFC@CECFFCC@@EFGGFFCFFCFC@<ACCEFGGGFGGEE@EECFGFCGCGGGFGGG9FEEFG7FGFFFBE?DECAC8,9,CEG,FCEDC89CDFECBEFEFGBA9CCEFDCFFFBEF9FEE6=FGG?DDDD7>89++*7@=D=FDCGGF+@6FGF;@=EFG28DCFE?@435;38@C839D>;F9EADE*>+92>AC;E6558?C6::,,//6<9*6(5=).9=CE;;(1;4./2404(.39,((--*54*:35:2((-(().9,(16,-(,,(,((-))/*2((,
@M02996:162:000000000-B87FG:1:1101:19271:2116 2:N:0:TAGCGCTC+CGTCTAAT
GACTACCGGGGTATCTAATCCTGTTTGCTCCCCACGCTTTCGAGCCTCAACGTCAGTTTCTGTCCAGTAGGGCGCCTTCGCCGCCGGTGTTCCTCCTAATATCTACGCATTTCACGACTACACTAGGAATTCCCCATACCTCTCCAGTACTCTAGATTAACAGTTTTCAAAGCAATTCCCGGGTTAAGCCCAGGTATTTCACGTCAAACTTGCCATGCCGTCGACGCTCCCTTTACACCCAGGAAAGCCGGATAACGCGTGCCCCCTAAGTAATACCGCGGCAGCTGGCACGTGGGTAGCG
+
CCCC@A<@CED8B@FD@CEGFGCCCCEGGEFEGFC@7;,CFBCCCGFGG=CC6BCFCECFFFFGGGFFF,CFAFFGCFGBCB+=@ED+>48C>,CAEFGCEFDDFFDCE68ECEF,6=5=D@<=FEFDFC,EFFFD6EEF8DDFG9:9=+?*38=;=2=EFF=,75+@CGFFGFF:?D<FEEE@CCCGE6D5FF2A9,=E>=)0)857>F=6698+)22/40(..60(/=?3C;9;?@FE;F((77((2-.7-792--(--*-.973:0.).))-.),--,4((,(.30??:))2*2)(,(
@M02996:162:000000000-B87FG:1:1101:14242:2118 2:N:0:TAGCGCTC+CGTCTAAT
GACTACCCGGGTATCTAATCCTATTTGCTCCCCACGCTTTCGTGTCTCAGCGTCAGTTTTGGCCCAGCAAGTCGCCTTCGCCACTGGTGTTCCTTCTAATATCTACGCATTTGACCGCTACACTAGAAATTCCACTTGCCTCTACCATACTCAAGAAAATCAGTTTCGAAGGCGAACCGGAGTTGAGCGCCGGGCTGAGACCGTAGACTTAATTTCCCGCCTACACACGCCTTACACCCAATAAGTCCGGACAACGCTCGCCCCCTACGTAGTACCGCGGCCGCTGGCACGTAGGGAGCCG
+
CCCCCFEGEEG@CEFGEAFFFGA@CEEEGEFFFGEB:B7@EEFD;;EFFBFECECFCF,CFGGFFGFGFFG<EEFG@FGFEF:FFCF9A98A@,4FGGFFD?=EBE>@E@?A;EFFB@5CCEB8EFFGFE9;FGGGGFDGGDDFGGE7:D<*EF=EFGG,@F98@CF+=DE>D9CEDDAFEG+,3=8;)*@5:9C-(,?C3*(00/:4*4@C)3)@C*7(=(68;8=66*((2/36<288(3.<*.4)1-5(-785((,--)447(432,,(,).).((13(-3(-3-.<3,).***,((-
@M02996:162:000000000-B87FG:1:1101:15112:2123 2:N:0:TAGCGCTC+CGTCTAAT
GACTACAGGGGTATCTAATCCTGTTTGCTCCCCACGCTTTCGCGCCTCACCGTCAGTTGTCGTCCAGCAATCCGCCTTCGCCACTGGTGTTCCTCCTAATATCTACGCATTTCACCGCTACACTAGGAATTCCGATTGCCTCTCCGATACTGAAGATCAGCAGTTTCAAATGCAGTTTACGAGTTGAGCCCGTAGATTTCACATCTGACTTACCGACCCGGCTACACGCCCTGTACACCCAGTAAATCCGGACAACGCGTGCCACCAACGACTTGCCGCGGATGCGGGCAGCTGGTTCGCG
+
CCCCCFFFFGDBCEGD@@FEDGFFEFFGFFEF@ECCCB7FACCBCCGFCFFC@FEF6EFCCFDFDFFDFGAFFGCGCECDFECFFDFC?CB;9,CFFFG9,+9=>EFFGC:FGF9C>>?DGFF88FBCFFG9EFGD688E9DBDD+8+<6+*7CDBEADGBFD87=CDED==ADGDD7;FEC74@=CC@GC80?DFE,B5*@<<:1>6*+=A;AAD26)/40/03;1<0B2(*/9?C5??(//);7))*.0-3@0*(-(,-*,)*3(42:((,-).(((((((-(-(-4,(())2*3.,-(
@M02996:162:000000000-B87FG:1:1101:12543:2237 2:N:0:TAGCGCTC+CGTCTAAT
GACTACTCGGGGATCTAATCCTGTTTGATACCCGCACTTTCGAGCATGAGCGTCAGTTACACCCCGGACAGCTGCCTTCGCAATCGGAGTTCTTCATGATAGCTAAGCATTTCACCGCTACACCATGAAGTCCACCATCCTGATGTGCACTCAAGGCCTCCAGGATCAACGGCGTGGTATGGGTGAGCCACACGCGTTGACCACTGACGAAAAGGCCCGCCTACGACACCGTGAAACCCAAAAAAGCCGGATAAAGACAGGATCGTCGGAAGAACCGTGGCGGAGGGGACGAGAAGAGACG
+
A@6,8CCFBDD+8,:,66BEEE@;,;CEA@C,,8+@+8,,5@FC@@;,;=CB+,@C,CF@FFGGGCEFFCGGGBA<,A=?,8=4DEDFC,,,9,9EAD=,A+,64CD<>,,4,9,9>5*==E,@F,?EE7,,6@,=D6,8A=D==:;,42+)@8DGGG8D8=D,@*0=D>C>+93@A;A+>:6,>383)=,-:9;)(*:5*:6=(;@3/)239A15,)/3=(6@/(((-/-4*42<<(213(,48(,(/,),-9)0)((.-7)(/,.(-(,((..3-((-(-4(,-2(((-(..**+.(.4
@M02996:162:000000000-B87FG:1:1101:13898:2238 2:N:0:TAGCGCTC+CGTCTAAT
GACTACAAGGGTATCTAATCCTGTGTGCTCCCCGCACCTTCGCACCTCAGCGTCAGGCATCTGCTGGTAACCTGCCTTCGCCATTGGTATTCTGCCTGATATCTACAGATTTCACCACGACACCAGGAATTCGGATTGCCCCTCAGGGACTGTAGTCTTGCAGGTCGCAACGCAGTCCAGGAGTGAAGCTCCGGCAGTTCACACCAAGCTTGCAAAACAGCCGACAGGCCCTATACGCCCAATGAAGACGAACAACGCTAGAAACCGACGGGGTACCGCGGCGGCGGGGACGAAAGTAGCG
+
AB@66CEECCD6@,6,66;,@@C;,<CE9,,6,@+@+@,,4CF@@:@F<DEC,8@B,;F,:,CF6<A6C@<EABFC9,@A6BB,,9@,5,,49,CEF<E,=+@,9E9<>9,9449:,5*6=@@CFFDDC,,,94@==D89==0=D@)A:=3)76=:7,,,8@:,6;+@=EE9@?D+*9*;?>:,,22<:,4=*9C)4<16:,:@):>/:*20(;@F=A*045(0(1(63*((*/).//**/,((2)))*,.44571--((,*..*((((-(-(-,5)-((,4(,(-,,(---)01*+.))(
@M02996:162:000000000-B87FG:1:1101:9573:2243 2:N:0:TAGCGCTC+CGTCTAAT
GACTACCCGGGGATCTAATCCTGTGTGCTCCCCCGACTTTCGCGCCTCAGGGGCAGTTGCGGTCCAGGAATCCGCCTTCGCCGCCGGGGTTCTGCAGGAGATCAACGCAGTTCACCGCTACACCCTGCATGCCGATTCCCGCGCCCGCACTCCAGGCGTGCAGGTTCGGACGCACTTTCCGGGGTGAGCCCGGAGATTGCACATCCGACACACGCGACCAACGACGCGCCCGGTACGCCCAGGAAAACCGAACAACGCCTGCGAGCACGGGAAGAACGCGGGTGTGAGGACAGGGGGAGCG
+
AC<,8CEF@CD+@,6,6;5,@6@;,<CAE,;,@F7@:+,6,8C@@BCC<A,@+7@B,CFFF+@F=<EFDD,CFC<=,,=?88+@C==+=+6,@AFCFDC+A*@28B386++3,85>>>0===,@E+><D,,@8;C5@F,@*:*;?G@C>D)(6:C,=E:?CEC,2*>7:CC:=>C/;;<B:CE*11,92A*-7;D6(+*)4+9)..4,-5948B>@B39-*-(--2(3(*,,57,-,,**(,2374((*-04,).*((,(-*--)4(,(-(((-4(1(,,,(,-(-).(,((.)/*249(-
@M02996:162:000000000-B87FG:1:1101:13911:2250 2:N:0:TAGCGCTC+CGTCTAAT
GACTACAAGGGTATCTAATCCTGTGTGCTCCGCGCACCGTCGCACCTCAGCGGCAGGCATCTGCTGGTAACCTGCCGTCGCCATTGGGATTCTTCCTGATATCTACAGAGTTCACCCCTACACCAGGAATTCGGATTGCCCCTCAGTGACGCTAGGCTTGCAGGTCGCAACGCAGTCCAGGAGTGAAGCGCCTGCCTTTCACACCAAGCTTGCAAAACCGACGAGAGGCCCGTTACGCCCAAGAAAGCCGAACAAAGAGCGCAAAGTACGGGTGACCGCGGATGCGGGCACGTAAATAGAG
+
A@-86;CCDFD;C,C,66;,,;@;,<C,,,;,887@+@+,,8@C@+4B<DC@+67C+@E,E,EF,@A6@CFCFBEF+44>4B=,99<,9,,,9,C?FAE9=+9+>C4=>,5,,9,59)*=+><FGGGFC,,,48C=CF8@D9DD=D;F0B*)66=,@@,@7@3,43+4=CE?CBG*;C;FDDE,,57@01=6)07(*,*48,9:(:=7=)0//;;:;F*.*.,4(4(4:*425(((3(**32(:?(,,2,0-47:*,(.(-)42).)..4(-,(-..,(,3(,-,-(--(,-00**+))).
@M02996:162:000000000-B87FG:1:1101:17720:2287 2:N:0:TAGCGCTC+CGTCTAAT
GACTACCGGGGTGCGAAGCCGGGTTGCGCCCCGCACCTTCGCACCGCAGCGGCAGGCATCTGCTGGGAACCTGCCGTCGCCAGTGGGAGTCGTCCTGAGAGCGACAGAGTTCACCCCGACACCAGGAAGTCGGATTGCCCCGCAGTGACTCGAGTCATGCAGTTCTCAGCGAAGTCCAGGAGGTAAGCGCCCGCCTGTCACACCAAGCTAGCAAAACCGCCGACATGCCCGGGACGCCCAAGAAATCCGAACAACGCGCGCAAAGGACGTGGTACCGGGGCGGCAGGGAGGGAAGGGGCAG
+
A@-88CEBCED7=CF:@@@,@C+8,@6@+8+788@7+,,,98B@@+4@=CC+87>+4C,:?CB?FC+EEFG<EF@F::6+884A@8,B++:@@+@+CB,38:606CEED,,C=>3@B55=7@@EGGGCD77>CG*9?FE:F26D868@A+=>FC*4C1AFG:),4+12:?C)38/2@C;FFD**0:4241:9DFD((3764C7?FFB?)*9:B=>?B37>:(719-..4*(()432((*2-,34)))(/30(4?(3((-46D1-*(.(,(,((.).-((-((--(42(,(-,57***-((4
@M02996:162:000000000-B87FG:1:1101:19612:2289 2:N:0:TAGCGCTC+CGTCTAAT
GACGACTAGGGGAGCTAATCCTGTGTGCTGCCCGCACCTTCGCACCTCAGCGTCAGGCATCTGCTGGTAAACTGCCTACGCAATCGGAAAGCTGCCGGATATCTACAGAGTTGACAGCGACACCAGGAATGCGGATTGACCCGAAGGGACGATAGGTAGGCAGGTCGAAACGCAGATCCGGAGGGGAGCACCGGAAGGGCAGACCAAGCAGGCAAAACAGCAAAGATGACCGATACGCGGAATAAGGCCGAACAACGCGGGAAACGGAAGTGGGACAGGGGGTGATGGAAGGAGGAAGGGG
+
A@-68666CCD+7++,66,,<,;;,;C,,,,,68+7+6,,,:8@++,;6;,@,,8@,:<:E6C,,6C:C,,,B?,9,,4?7,6,,4=,4+,,9,@4+46+6+,+4<,9=,9,,9,,,5*=+4+6@FDC@,,,+6=++@,,689+08)@3=*)+33,77,9@C8*,3**0@19**;*30*;>8?**)(1(**/:>D9>*),(*/1,7:31)2(-81>:4*,*((.((-5.+.7)(-(--**,((.8))(*(0-(.,*-(((,)(45((---).)(.((-((,((-()..().())***(,(-
@M02996:162:000000000-B87FG:1:1101:17703:2293 2:N:0:TAGCGCTC+CGTCTAAT
GACTACCGGGGTGCGAAGCCGGGTTGCGCCCCGCACCTGCGCACCGCAGCGGCAGTCAGCTGCTGGGAACCTGACGTAGCCAGTGGGAGTCGTCCTGAGAGCGACAGAGGTCACCCCGACACCAGGAAGTCGGAGTGCCCCGCAGTGACTCGAGGCATGCAGTGCTCAGCGCAGGCCAGGAGGTAAGAGCCCGCCTGGCACACCAAGCAGGCAAAACCGACTACATGCCCGGTACGCCCAACAAAGACGAACAACGTGCGCAACGTAAGAGGAACCACGGCTGCGGGGAAGGAAAGAGCAG
+
AB@6@EF@CED78BF@@F+;CE7+6C;@@,8:88@6+:,:77@C:@:>=C@+87>,:C5EAFE,BC4FCFG,4,:C?+99,:,A=?,F++,8D<C+ADD;A@66@FC<7+,@=>,>C55993@DFGGFF7,6BG*/;D7D99DC<*8?B+10B:)4=ACFG:/,4+;27>=):8)28C<FFD=/0:7*)*24>373(*03)24<<043(.99<7:F?><(2(43:)6:)0,2)4,3618;1(-.)(,,/-0-3583(----993),((,).((.,(((,,((-((--(--,(.)+**((,.
@M02996:162:000000000-B87FG:1:1101:17195:2321 2:N:0:TAGCGCTC+CGTCTAAT
GACTACTCGGGGATCTAATCCTGTTTGCTCCCCCGACTTTCGCGCCTCAGCGTCAGTGCTGTTCAAGGAATCCGCCTTCGCCGCCGGTGGGCTATAGGATATCAACGCAGGTCACCGCTACACCCGAGATGCCGATTCCCGCTCCCAGACGCAAGTCCTGGAGGTTCAGACGCACTTTCCGGGTTGGGCCCGGAGATGGCACATCTGACACGCAAGACCGCCTACGCGCCCAGGACGCCCAGGAAATGCGAACAAAGGGTGGGACCACGGGGTGACCGCGGATGAGGGGACAGAGGGAACG
+
@@-68C,C@CD+@6@,;<,,@;;,,<;;;,,,867@@+,,,8C@@+,B<?CC,,@B6CF9F<6AEEEGFF,EFEB7,,9?6B4FE@C8=+++@=,@CCD,9+939:@@C++644,88>*==@<DEBC+3+,6@CE+7;,@+)*==E@FAD*)@8>,=7=<FG584/;<=?<8=6<*/*88CDC*41174/=7DBG9,+),.33).*64-621,>;EF)2-2-(-,---(*-(/(-43(**,3(-74-)*-041<:*.((.,)-4*3((--((((-))-,-,((-(531(7425)2*23(-,
@M02996:162:000000000-B87FG:1:1101:23050:2325 2:N:0:TAGCGCTC+CGTCTAAT
GAGTACCCGGGTATCTAATCCTGTGCGATACACACACTTTCGAGCGTGAGCGTCAGTAACGCTACAGTAGGCTGCCTTCGCAATCGGAGTGCTTCGTCATATCTAAGCATTTCACCGAGACACGACGAATTCCGCCTACCTACCGCGTACTCAAGCAATCCAGGTCGCGATGCAGTGCAGAAGTGGAGCGCCGACAGTGCAGAACAGGCGTAAAGCGAGGCCTGCGCGCGCGTTAAACGCAATAAATCCGGAAAAAGCCAGGACGCGACGAATGACCGCGGCTGCAGGGAGGGAAGAAGGG
+
8@-,8;CCFG@+76,,6@;6,,;;,;@F86@,6C76,;,;,8DDBFEB@BFE+8:BCFFFGGE=@EEC<<F,@9,,,,,9,BF@D46B=,,,9594,,?4@+,3>FDA=9,9,9,:=)*60>9CEEDCC,+,7@6@6E,,+*5==+1+36**@8C@FG7F8,8,5*3*0**3**=54+8CFFC,,*1/(*//)89;(,1)9+9;DA(3?)*6;F)26)),/-)-,494(*,()(,4<.+*,-,)/-))2(04(03/-(((.14,),(,(-(,((.),-((,(-((.(.(-(4).2**.(((
@M02996:162:000000000-B87FG:1:1101:15609:2410 2:N:0:TAGCGCTC+CGTCTAAT
GACTACTAGGGTATCTAATCCTGTTCGATCCCCGCACTTTCGTGCATGAGCGTCAGTTACGGCCTGGTCGGCTGCCTACGCAATCGGTGTTCTTCGTCAGATCTATGCATTTCACCGCTACACAACGAAATCCGCAAACCTCGACCGCAAGCAAGCGCTCCAGGATCAATGGCGGGATGACGGTGAGCGGCACGAGGTAACCACGGACTAAAAAAGCCGCCTGCGCACCCGGAAAACCCAAAAAATCCGGAGAACGAACGGATCCACAGTAGTACCGCGGGGGCGGGGACGGAGGGAGGCG
+
AB-68CCFFFF6C@@,;;5@@E@;,C@F9C@,,7@@B+,,C@C@C<;<;?EC+,@8;EFGGGGG7@@::+@CFCFC,9=B8?C,@==,?,,,9,9994=,9+,34,9C=,,4,4,,8>*6===EFFDEB+,44=FGGGG6==DGDE>F9D08EEFF+@4@B9=,@*;:9,79:9*=B)8F,:***2/2,**.8:D((/9:)34<(8>7()24<?>BB)5(1(412-7(,*(,)4-.,-+23((47(((/-0(4;))((-419-(*)2(,)..).-)-(((((4((,-(-63,..*2/4(-4
@M02996:162:000000000-B87FG:1:1101:23209:2422 2:N:0:TAGCGCTC+CGTCTAAT
GACTACCCGGGTATCTAATCCTGTTTGCTCCCCCGACTTTCGCGCCTCAGCGTCAGATACGTACCAGGAATCCGCCTTCGCCGCCGGTGTTCTGCAGGATATCAACGCATTTCACCGCTACACCCGGCATTCCGATTCCCCATTCCGTCCTCCAGCGAAGCAGTTTCGGACGCACGTTCCGGGTTGGGCCCGGAGATGTCACAGCCGACACACTGCGCAGCCTACGCGCCCGTTACGCCCAGTAAATCCGAACAACGCACGCGACCGCCGTATTACAGCGGCTGCGGGCACAGAGGGAGCG
+
BCA8@EFFBED786,6<F<<@,@;,6C=9@66@CCFC+,,<@FCCC,CDEDC6BCECFFFGCEFFFFGGG,9E>FF,@DABB+@E@@4>8+,;FFFGGC,9+93@BC@>++9,@<B>=9=89=68+>:63,,E@E?>D8@?8*5<@8,*=504D>@CEGE7C7,5+=;C>C?5?4/;*0AEGG1*:9D?*=4>>D>(+/).<A)3>9>B@C1:).93)9-/4(5(-299?0-9<-23,**(.,6?).)*-0495(*-((--)-4)((((-,(...6)).4111--(466;1100</*(4,(
@M02996:162:000000000-B87FG:1:1101:8387:2424 2:N:0:TAGCGCTC+CGTCTAAT
GACTACACGGGTATCTAATCCTGTTTGCTCCCCACGCTTTCGAGCCTCAACGTCAGTTACAGTCCAGTAAGCCGCCTTCGCCACTGGTGTTCCTCCTAATATCTACGCATTTCACCGCTACACTAGGAATTCCACTTACCTCTCCTGCACTCTAGCCAGACAGTTTCCAAAGCAGTTCCGGGGTTGAGCCCCAGGCTTTCACTTCAGACTTGCCTTGCCGTCTACGCTCCCTTTACACCCAGTAAATCCGGATAACGCTTGCACCATACGTATTACCGCGGCTGCTGGCACGTATTTAGC
+
CCCCCGEGGGGFEGGGGEGFGGFFFGGFFDEFFGGGGGDGGGGGGGGGGFGGFGGGGGGGCGGGGGGFGGEFGFGEEEGGGGGGGFFEFCFEEEFGGFFGCFFGGGFGGGGGFGGGE>ADDFGFGFGFAFFGGFFGGGGGGEBGGFEDFG?DEGGGGFGGGGD8@DF,?F8?FFGGFGB>EGGG>95:8GG89><C:FFEEG<=@>CCE>C=CFF8:AF:488-809(8BB(;B<C?@?E?DEEFC)<;6846AA7/.(/-1.5973,3:.)63.5.,---4(4804:???3000<<.5<
@M02996:162:000000000-B87FG:1:1101:18713:2467 2:N:0:TAGCGCTC+CGTCTAAT
GACTACTCGGGTATCTAATCCTGTGTGATACCCGCGCTTTCGAGCCTCAGCGGCAATCGCACTCCAGAAGGCTGCCATCGCAATCGGAGTGCTGCGTCATATCTAAGCAGTTCACCGCTACACGACGAATTCCACCTGCCGTGGGTGTAGTCAAGCCCATCAGGATCAACGGCAGGCCAGCGTTGGGCGCGGACATGGGACCGCCGACTAAAAAGGCCGCCTACGCACCCGGAAAACCCAAGAAAAACGGAAAAAGACGGAAGCGGACGGAGGACCGCGGGCGCGGGGACGGAAAGAGCCG
+
@@-,8C@FBEC-@6@,6<,6C6C,,=CA,C@,;@+7+@,,<@F<B@,A<=CC++@:6CFFGG:?F<CC<AFFBA,A,,98,?=8D@CFE,,,@,4=++6,9+,+9BDF99,9,9,,=5*=8=,@EFC@F,+,7@,=8,,,+)3+0+183++*73;,4@C,@28,@**@96@>5AG5?DBF*:**4/52//*,.:9/)+83(:7>(89(()25<FBF<)5-5,4:1((-,*,()(-8((+2-(4.0(((/,0-,0(/-((-(*,2/((,,(,(,-((,-(,(-,((3((443,)0*2*..(-
@M02996:162:000000000-B87FG:1:1101:18732:2480 2:N:0:TAGCGCTC+CGTCTAAT
GACTACTCGGGTATCTAAGCCTGTTTGATACCCGCGCTTTCGAGCCTCAGCGGCAATCGCACTCCAGAAGGCTGCCTTCGCAATCGGAGTTCTTCGTCATAGCTAAGCATTTCAGCGCTACACGACGAAGTCCACCTGCCGTGTGGGTATTCAAGCCCAACAGGATCAAAGGCAGGCCAGCGGTGGGGGCGGACAATTGAACGCGGACGTAAAAGGCGGGCCACGCGCCCGGGAAAACCAAGAAAGCGGGAAAAAGCCGGGAACACGCGGAGTACCGGGGGGTGAGGGAGGGAAAAGGGAG
+
@@-88CCFBCC-@6<,66,,,;;,,6CE@@6;,@+@+6,,,8DA:+,;;=;@+77@,CFEGG@ECCEFDDGFDF7,,,9A,?>7D@CF=,,,9,C=4+A49+4+9CB,=,,9,9,,8)30==,@EFDED++,6@3=8,,7+)3+6+:+4++*@35,@:E+31:,9**,3,793;7C?C<F*>**552)-**.8:C()+/5)+.((041()1149<D4))(*(-(1((-2*(-)423(,+2,(.,...(/,)(45(*(.-((1(,2((,,4,-(.))34(1((-((..(((,,))**+(((-
@M02996:162:000000000-B87FG:1:1101:16876:2481 2:N:0:TAGCGCTC+CGTCTAAT
GGGAGGGGGAAGGGGAGGGGGAAAGGGGAGGGGAAGAGAAGAAGGAAGGGAGGGGAGAAACCGGAGACAGAACAAGAAGAGGGGCAGGAAGAGGAAGCGGGAGAGTGGGGTGGGGCAGGAGGGGCCAGGGGGCAGACGGGAGAGGAACGAGAGCAGACCAGCAACACGAAAAGGGCGGCACAAGGGAGGAGCAAACAAACACAGAAGGAAACGCAGACAGAGTGGGGCGGCGACGAAGAGGCGGAGGGAGAAGGAGGAGCACCCACAGCAGCACGCAAGACATCGCAAACGACACAAACGA
+
---,6+8+++6-,66+6+8+7+,,,-,++6+++6,,6,,,,,6,66,,,,,6++4487,,C,+4+7++,:,94<,,,9,,,,++6+4+8,:,3,,,8,+6+*3++,,+3++5*****-33/****<*1*6**3********()*22(*)/7(1***:****2(02)**)*2)+)**.)(0**0***(*(:*()87((87((*..().(..7(()-)()242())(.,,-*-4)(((-(+*,,(()(((1(04().*(-,-(*((*(-(,((((,(-(,(.(())(((-,1(().*0*4.((
@M02996:162:000000000-B87FG:1:1101:18714:2490 2:N:0:TAGCGCTC+CGTCTAAT
GACTACTCGGGGATCGAATCCTGTTTGAGACGGGCGCTGGCGAGCCTCAGCGTCAATCGCACTCCAGAAGGCTGCCTTCGCAATCGGAGTACTTCGGCATATCGAAGCAGTGCACCGCTACAGGACGAATGCCAACTGCCGGGTGTGTATGCAAGCCCAGCAGGAGAAACGGCAGGCCAGCGGTGGGCGCTGACAGGTGACCGCGGACTAAAAAGGCGGACGACGCCCCCGGAAAACCGCATAAAACGGGAGAACGCGAGCAGCAGCCGTAGAACCGCGGAGGCAGGTGCGGAAGGAGGCG
+
@@-,8CCF@CD+@,,,66,,6,;,,-;=,;;,,7+7++++48C::+,,9=C@6,@@,EFGGE7,=<CC@EGFF?:<,,,A,?=7@D:CC+,94,C:+84+4+,0@BE>8,5,,4,:=530=>,6@7B=6,,,3@,=+,,3+19+331,4++*33464@F5,:<*=9*10?A>*8)=?G>>*8**421/.2*.8=4)(+04)+40()-7()25<@278)/414>B2((-(/-4)4(4(4**-(-.*))(*(7(3)))(((-372(*(((,,,4(6),3((-((46(32(()(,0)**2((--
@M02996:162:000000000-B87FG:1:1101:23082:2492 2:N:0:TAGCGCTC+CGTCTAAT
GACTACCAGGGTATCTAATCCTGTTTGATACCCGCACTTTCGAGCGTCAGCGTCAGTCGTACCCCAGTGGACTGCCTTCGCAATCGGAGGTCTTCATGATATCTAAGCATTTCACCGCTACACCAGGAACGCCATCCACCGCTTGTAAACTCAAGACAACCAGAATCAACTGCACGACTGCGGATGGGCCGCAGCTTGTCACAGCTGACTTAATCGTCCGCCTACGCTCCCGTTAAACCCAAGAAATCCGGAAAACGCTCGCAGGCTCCGTATTACCGAGGCTGCTGGAACGGGGGAAGCG
+
A@<,@EDFFDD=@,@<;C5C<CC6,;CEBA<68C7F@+,,C@FF6@+B@BEC6@@C,CB6C<FEFEE<CCD<B?B<,,ED@EE7D@CCC+,,9,CFBEF,@+;3@FEED,,9,95:@>9=?@?=B8?F@9+++@++=D@4=8*06,;,5=+0>>DF8DEFECD,@+=AF8,;,;?;?C:9@BE**38;)*;AEEC(*,)*9,9>D)7BB+19637>(8*.*/(6(3>((:,(*3-8A3,*-:(4:2).9-7,(042-(((-)--)-(.4--.(.)).4(-1(.4,,)2(,(40)2**433(
@M02996:162:000000000-B87FG:1:1101:23086:2510 2:N:0:TAGCGCTC+CGTCTAAT
GACTACAAGGGTATCTAATCCTGTTTGATACCCGCACTTTCGAGCCTCAGCGTCAGTCGAACCCCAGTGGACTGCCTTCGCAATCGGAGTTCTGCGTGATATCTAAGCATTTCACCGCTACACCAGGAATTCCAGCCACCGCTGGTACACTCAAGACAACCAGGATCAAAGGCACGCCCGCAGGGGGGCCGCGGGATTTCACAACTGACTTAAACAGCCGCCTACGCACCCTTTAAACCCAAGAAATCCGGATAAAGGCAGGACCCGCCGGATTACCGCGGCAGCGGGGAAGGAGGAAGCG
+
CCCCCE,6CED6C6E9CE<DAC@C,6;AE,C8<BF@E+@<@C<CB7,BCAFE@:BF,,@,6,+@B,8:,,,A,A@F9;=DEBF=D==,>86AD,C+8,8A,2;,@FEFE45@99<C@@*=>D,,@,+4A,44@=48+4=,+)3+68*9?=+86@DD?FG,@AD+@BD?G,,3@F++*5)*4*4**3)70:*,)))((0*.6+-.,054:7*))*.*(074*(-4:29,1*,-*49<A>@5<B(8?:A4*451(840.)(,-)4(*-(-(--30().)3(((4(44((-(-(,..2**,.((
@M02996:162:000000000-B87FG:1:1101:8853:2514 2:N:0:TAGCGCTC+CGTCTAAT
GACTACAGGGGGATCTAATCCTGTGTGCTCCCCAGACTGTCGTGCCTCAGCGGCAGTTAAAGCCCAGCAGGCCGCCTTCGCCACTGGGGGTCCTCCCAATATCTACGCATTTCACCGCTACACTGGGAAGTCCGCCTGCCTCTACTGCACTCAAGACTTACAGGTTCAAGCGCAGCCCCGGAGGGAAGCCCCGGGAAGTCACGCCGGACAGGCAAGCCCGCCGACGCACGCGGGACACCCAGGAAAGCCGGACAACGCCAGCCCGCGAAGGAAGACCGCGGATGCTGGCACGTAGGGAGCG
+
A@-68CCCDDD+88,,66,6,CC6,6;@<,,9,;,;C,,,,9:@B,5<@?;@+86B,<EFGGGFGDDFCEG:FC@:,,4?,,6C8==,7+++9,C,@B=,92,+9<96=++4,68,85<=84,,CFDCA+,,@=8C+@??=)*=B,*93=+)@:3@@,,5>A8,,*42=CE>*5@59;::>1:**17<(4*/:5).(*)1.+6(6)427)*,-8:>(7*-*4,--4;;;*,()(-(,(+*(.(8>7(3*-54(.3*-(((-*(,)4(,(-(.((,.,4(,23(,.).4-.5-0)//*.2((
@M02996:162:000000000-B87FG:1:1101:23462:2517 2:N:0:TAGCGCTC+CGTCTAAT
GACTACTCGGGTATCTAATCCTGTTTGATCCCCACGCTTTCGTGCCTCAGCGTCAATGTCGGATTCGTGAGATGCCTTCGCAATCGGTGTTCTGAGTAATATCTATGCATTTCACCGCTACACTACGCATGCCTCCCACGGCATCCGAATTCAAGGCCGGCAGGATCAAGGGCAGTTCCGGGGTTGAGCACCGGGCTTTCACCCCTGACTTGGCAGGCCGCCTACGCACCCGTTAAACCCAAGAAATCCGGAAAACGCGTGCATCCGCCGTATGACCGAGGCTGATGGCACGGAGGGAGCG
+
B@-A@FFFCED-@,B9;E5<C9@;,<CFA<<,<FEF>6,,5@CD:@,E@EFC@:@C,C,,ECF=,@@<CDEF9?@D,4=F@CE@F@C,8,,,@FFFCFD,=98,@,@AE,5,,99,@@58==,,@A:B48+9@,460D@>CAD0?,1?>+0:BE=DD?EECE@+ACCGGGC>@FD@=9=?C*@**37C>CD2ABD>2,)88;356.6;F+37)87;(./6/3(34?F?0/3(*,23:2,*-:(4<<462-78(.4*-((,-*,-*.(,4-(-(,.6(-(-(-,4().31724<.1:*(,-(
@M02996:162:000000000-B87FG:1:1101:9999:2524 2:N:0:TAGCGCTC+CGTCTAAT
GACTACTCGGGTATCTAATCCTGTGTGCTACCCACGCTTTCGAGCCTCAACGTCAGTTACAGTCCAGTAAGCCGCCTTCGCCACCGGTGTGCCGCCTAATAGCTACGCATTTCACCGCTACACTAGGAATTCCACTTACCTCACCTGCACGCTAGGTTGACAGGTTCAAAAGCAGTTCCGGGGTGGAGCCCCGACAGGTCACGTCAGACTGGCCAAACCGGCGAAGCTCCCGGTAAACCCAGAAAATCGGGAAAAAGCTTGCCCCCAACGGATGACAGCGGATGAGGGGAGGAGGGGAGCG
+
@@-68CCFBCD-@,C,6;,6,C@,,<;E,6;,,C;@+,,,@@FA@@,E@=;@,,BB,CFEGGBEFFCCC@F,EE+:,,=A,6=CECC+>,,,@+@+:CB,92,39C>==++,,9,,=5*=?=,4@FDEA,,,@=,9+E,D+:*6D,5806386==,26@EFC8+,0=,6EGD:6C,1<;@CCC**3)3)=@9DB7>(*430,(0(?5<3)0,2A6),)/.*.,4(--).+-1)----.,*(4(.94).*-04(5(*-()-.1.,/3(1(-((((.-.3.21(--(.32(((-))1**-12,
@M02996:162:000000000-B87FG:1:1101:22625:2527 2:N:0:TAGCGCTC+CGTCTAAT
GACTACTGGGGAGCGAAGCCGGGTTGCGCCCCCGACGTTCGCGCCGCAGCGGCAGGGCTGTTCAAGGAATCCGCCGTCGCCGCCGGGGTTCGGCAGGAGAGCAACGCAGTTCACCGCGACACCCTGCAGTCCGAGTCCCGCTCCCAGACTCGAGTCCCACAGTTTCGGACGCACGTTCCGGGTTGAGCCCGGAGATTTCACATCCGACAAATGGGACCGCCGACGCGACCGTTACGCCCAGTAAATCCGAACAAAGCGGGCGACCCCGGTAGTACAGAGGCGACGGGCACAGAGGAAGCGG
+
BC<<@EFDFGGC@FGC::8C@F+8,@6@FCCFD@EBF@7,8886@+C@=>C++7>+@E4BA9FAGFFFF,AFG<FF@:=44+8CEC3C+@38@>@BFE::@?<76@*546,@<>3<>(/5541=1=FCF?++=C**;?619(:DFG8FF*92EC*2AFGFG=3,39DDDCE):><7>G:DDD121>7*,2:9D7>.-+96<F)5:>:>B5F96@?53<79E(46247(-*--*-41,2**.(.48).(/,0(-0(0,-(-(14()(((-(--52)).).((((((,-(-42</6**0,((-
@M02996:162:000000000-B87FG:1:1101:9980:2529 2:N:0:TAGCGCTC+CGTCTAAT
GACTACTCGGGTATCTAATCCTGTGTGCTACCCACGCTTTCGAGCCTCAACGTCAGGTACAGTCCAGTAAGCCGCCTTCGCCACCGGTGGGCCTCCTAATATCTACGCATTTCACCGCTACACTAGGAAGTCCACTTACCTCTCCTGCACTCTAGGTTGACAGGTTCCAAAGCAGTTCCGGGGTGGAGCCCCGACAGGTCACTTCAGACGGGCCAGACCGTCTACGCTCCCGTGACACCCAGGAAAGCCGGAGAACGCTGGCCCCCTACGAAGTACCGCGGCTGCTGGGAAGGAGGGAGCG
+
A@-,8CC<BED-@,@,66;6<C@666;;,;C,;CB@:,,,,@FA@@,BABEC,9@C,CEFGGEEFCD6@@FFGB:=,,=A,,6@EEC+7++,@,9,A=E,A+@,9<>4B++4,95:6=00==,4@FFEE,,4>AF9?EF,+33DF=:,;?+0,6=,6,@D@D:+6+=,=D=;30=,?DE@DDD+*019:*@0@?;A2*3).,*/.=CCE)/-886)6):.*/(/)/((/3,,*(--6)+*,3(8>:((2-.-,040-,(((/.,)(,(.-(.(-.6-4(-(((-(,.3(((-))/**-3(,
@M02996:162:000000000-B87FG:1:1101:24430:2540 2:N:0:TAGCGCTC+CGTCTAAT
GACTACAGGGGTATCTAATCCTGTTCGCTCCCCCAGCTTTCGCGCCTCAGCGTCAGTGACGGCCCAGCAGGCTGCCTTCGCCATCGGTGTTCTTCCCGATATCTGCGCATTTCACCGCTACACCGGGAATTCCGCCTGCCCCTACCGCACTCGACCCCGCCAGTTCGGGACCCGGCTTGGGGTTGAGCCCCAAGATTAGAGGTCCCGCTTAGCGAGCCGCCTACGCGCGCTTTACCCCCAATGAATCCGGACATAGCTCGCCCCCTACGTAATATCCTGGCTGGTTGCCCGTAGTTGCCCG
+
CCCCCGGGGGGF;EGGCGGGGGGGGGGGDG@F@:FC8CFFGGGDEG:FGGGGGGGGGGGGGGGGGGGGFDGG8AFFGFG:FC@FGGEFGFGFGFGGGGGDG5DDGGGGGGGDECFEGADD>EEFEGGCEGGF=ECC=>@7D)*=DD>@AG>@8E*5@CCEE5:@7BDE5CEDDEGGDG05BCC7:<@<3FE;5A*49<9448?08F90179)))-5-7D31(((,(799>1(/9A).4C=,32)1)6)9(5(-*-*.))-,919C(4:,:)(---6-)-.(,((.)-())4(0./3+).:(
@M02996:162:000000000-B87FG:1:1101:24301:2562 2:N:0:TAGCGCTC+CGTCTAAT
GACTACCAGGGTATCTAATCCTGTTTGCTCCCCACACTTTCGAGCCTCAGCGTCAGTTAAAGCCCAGCAGGCCGCCTTCGCCACTGGTGTTCCTCCTAATATCTACGCATTTCACCGCTACACTAGGAATTCCGCCTGCCTCTACTTCACTCAAGAATTACAGTTTCCGCCGCAGCCATCGGTTGAGCCGATAGATTTAACAACGGACTTGCAATCCCGCCTACTCTCCCCTTACACCCAGTAATTCCGGACAAACCTTGCCACCCACGTATTACCTCCGCTTCTGGCCCGTCGTTCGCC
+
CCCCCGGGGGEGFFGGFGGGGGGGGGGGGG<FFGGGGGFGGGGGGGGGC<FGGGEGGGGGGGGGGGGGGGGGGGGGGGGGGGGGFEEEFCFGGGGGGGGFGFGGGFGGG8FFGCGGG=9C8EFEGGGGGFGGCFGGGGGGGFFGGGFGFGFEFGFGFGGGGGFFGFGGGEGFGDGGFCCFCGGG>FBGFD::5@FEEG+AEG@F2599>F*9*=@ADA/5=;(64556@F(=<3=4A;F5(6758?EE*656()(*((.)4C<2>(,42:,),).)).(-1((--65)(-,-))2;2((,
@M02996:162:000000000-B87FG:1:1101:14867:2579 2:N:0:TAGCGCTC+CGTCTAAT
GACTACCCGGGGATCTAATCCTGTTTGCTCCCCACGCTTTCGTGCCTCAGCGGCAGGTATGGCCCAGTAAGTCGCGTTCGCCGCCGGGGGGCCGCCCAAGATCTACGCATTCCACCGCTACACTGGGAATGCCACTTACCCCTGCCACACGCTAGTCTAACAGGTTGGGCAGGAGCACCGAGGTGAAGCCTCGGGAGTACGCTGCCAACGTGCGATACCGCCGACGCAGCCTGTACGACCAGGCATGCCGGAGAACGCGCGCAGCCTAAGGATGACCGGGGCTGCGGGCGCGGGGGGAGCG
+
A@-88CEFBED+7,6,6;5,6<@,,<;E,,6,@@@@:,,,@@C@B,,B@BCB+8@C+:E9FGGGGGD9@EF,ECCC@+6?484CGCC+4+**4*=BFG@*<6++3<:1B**7:4,2:2)793,2<CC8:*+38@6C7F9+98)9<*8<5C)(*29+33CCCC3*312572:7:09:@FFE:8C1*:,:)00.8>)4(*962*--37>:?)1--)-)432-24496239(*.(*-.)3(**,4(-).,)2-.7(0.*---(-)-(1.()).(.)(5-(((,,((---,1-(-4))12*4,,(
@M02996:162:000000000-B87FG:1:1101:8744:2683 2:N:0:TAGCGCTC+CGTCTAAT
GACTACAAGGGGAGCGAATCCTGTTCGATCGCCGCACTGTCGTGCATGAGCGTCATTTACGGCCTGGTCGGCTGCCTACGCAATCGGGGGTCTTCGTCAGATCTATGCATGTGACCGCTACACAACGAATGCCGCAAACCGCGACCGCAAGCAAGATCTCAAGGAACAAGGGCGTGATGACGGGGAGCGGCACGAGGAAACCACGGACTGAAAAAGCGGCCGGCGCACCGGGAAAACGAAACAAAGCGGGAGAACGCTCGGATCCGCCGTAGGACCGCGGAGGCTGGCACGGAGGAAGACG
+
@@A,8CEDEFD+@+@+@:7@<,C,,C@E,;+888+@++,6,::@6@9@@B6@+,@,,<E@BFCF:C@69+@>F>4,,99?+8=,@@:+:+++,,8668=6=2,66,6,3,,9,6,5=)*06@,@BFC<B,,,,5+=DE8**)<9;>>=;D)(6<C,+3+<+1/,=)0=53=5*8)=5*9A3:**17213*2-07D((*05(82:(>B>()28>FB>B)50*(,1-,2-(*-,)-..((*/-(..7((()3>(-.)/(((.-1(-*((--(,(-.)(-(,-,,26(32-(24105**0(((-
@M02996:162:000000000-B87FG:1:1101:7528:2698 2:N:0:TAGCGCTC+CGTCTAAT
GACTACAAGGGTATCTAATCCTGTTCGATCCCCGCACTTTCGTGCATGAGCGTCATTTACGGCCTGGTCAGCTGCCTACGCAATCGGAGTTCTTCGCCATATCTATGCATTTCACCGCTACACGGCGAATTCCGCCAACCTCGACCGCAATCAAGCTTGCCAGTATCAACGGCGGGACGAGGGTGAGCCCCGCTATTTAACCGCTGACTTAGCATGCCGCCTGCGCACCCGTTAAACCCAATAAATCCGGATAACGCTCGGGTCCACCGTATTACCGAGGGCTCTGGCACGGGGTGGGCC
+
CCCCCFGGGGDFFFGGGEFFGGEFFGGGGD@FDFGGGGGGGGGGGGGGGGGG7CFFGGGGGGGGGGGFGGGGGGGGG;DFFGGGGGGFG:F;FGGGGGGGCDAFGGGGDFGGG,FGG8?DGFCGGGGGGDCEFGGGDGGGGDDGGGAF>CA@GEFFGGGGGG@3<;EGGGGFEFDG5C;EGC=CGG?4:*23D)9<AF6<AGFF0DFB<6C>>49F075(2(-81-337E(:<((<A?EG:1:4@:),/27(465/-(,--)(-5,4312(.,.))(-(-((((..4,..23)7/**((-
@M02996:162:000000000-B87FG:1:1101:8750:2701 2:N:0:GAGCGCTC+CGTGTAAT
GACTACAAGGGTATCTAATCCTGTTCGATCCCCGCACCTTCGTGCATGAGCGGCAGGGACGGGCTGGCCAGCTGCCTACGCGATCGGTGTTCTGCGTCATAGCTAAGCATTTCACCGCTACACGACGAATTCCGCAAGCGCCGACCGCAAGCAAGCTAAGCAGGAGCAATGGCGGGATGACGGTGGAGGTCGGGAATGAACCACGGGACAAACAAGCCAGCGGAGGAACCGTGAAAACCAACAAAACGGGAAAAGCGACGGACACACCGGAAGACCGGGGGAGGGGGAGAGGGGGAGAGGG
+
A@@6@EE<CCD-C,<,;<A<C@C;,6@E6666@@7F@+,,;CC@BF,,C?C@+8@F++,CFC+@C:=,6,CFFA<<,4DC++>8D@D48++,@FA>@6:49+,+9,@AB,,,,8,:68*6==86BF+@B,+6@=C>98+++:?7*5:>9/*)4>?*,,4,6<:*=)/*2,>6,):*0),03*2*2)(*,/0())9((+/)-*4-(.((()*,().0,)*(24,32(2(,*(,/,-.)4+*-((.5,1(*,)(..(1,,,,-/(-1.(,(,((((..,2(1(-((((-((((-))8**((((
@M02996:162:000000000-B87FG:1:1101:16926:2707 2:N:0:TAGCGCTC+CGTCTAAT
GACTACACGGGGATCTAATCCTGTTTGCTCCCCACGCTTTCGTACCTCAGTGTCAGTTACAGTCCAGAAAGCCGCCTTCGCCACTGGTGTTCCTCCTAATATCTACGCATTTCACCGCGACACTAGGAATTCCGCGTTCCTCTCCTGCACTAAAGCAGCCCAGGTCGCAGGGCGAACAATGGTGGAGCCATTGCCTGAAACCCTGCGCTAAAGCCGCCACCTACGGACGGGGAACGGCCAATAAGACGGGAGAACGACGGACCCCCACGGAGTACGGCGGGAGCAGGGAGGGAGGGAGCCG
+
A@688CCFCDD+@6<,C<<@@E@;6CCE96,6,@8@:B,,@8CC6B,C@=,C,6@E<CFGGG9EFEEGGFGGGGEC,,=?884@8==696,,9,CF8EA?@=;9>FD+>,,9,9,:>=*6=>:,@FFF=,,4@DE+6++@+*3=D,:>9=+)73=@DFGGCD8+6;CECEEE89CGEGD4;?,,635*/C,*=BF4.2;77=-(089(():)7A;E@A<(=(6@2(-(4*(-)-,-(,*/,..4*).(/,0(-7)/(((-(90(>(,(,(,((..(,-,2((36(41(-(,,.5***---9
@M02996:162:000000000-B87FG:1:1101:7523:2716 2:N:0:TAGCGCTC+CGTCTAAT
GACTACAAGGGTATCTAATCCTGTTCGATCCCCGCACTTTCGTGCATGAGCGTCATTTACGGCCTGGTCAGCTGCCTACGCAATCGGAGTTCTTCGCCATATCTATGCATTTCACCGCTACACGACGAATTCCGCCAACCTCGACCGCAATCAAGCTTGCCAGTATCAACGGCGGGACCAGGTTGAACCTCGCTATTTAAACGCTGACTTAGCATGCCGACTGCACCACCCTTAAACCCAAGACAACCGGAGAACGCTACGAGACACAGTACTAGCGCGGATGCGTGCGAGGAGTTAGCCG
+
CCCCCGGGGGGFFDFGEEFFFEFCCFG:FEEECEGGDE8@ECFDFFFFGDFFECC@9FGFGEGGGF<FFGGGFEFG9;DCFFCC?8?CB,CA=?EDCEBCBDECFDBF9D,E;FGGG=DDDEFC+@4@FF?EG8>+CEFCDDADG+=F>D*:>>;B,@CFFC@3:<C:=:@9>>DD;C(2===?:*)*/280>;D05C+5)>16(7(,)9>)49)1,957C04()(((,2(45)6.)./*223,7(,()()(,7,1--,(-1(,/(..(..))))(--,3(-((,--(((-4.722+)),(
@M02996:162:000000000-B87FG:1:1101:16930:2729 2:N:0:TAGCGCTC+CGTCTAAT
GACTACACGGGGATCTAATCCTGTTTGCTCCCCACGCTTTCGTACCTCAGGGTCAGTTACAGTCCAGAAAGCCGCCTTCGCCACTGGTGTGCCGCCTAATATCTACGCAGTTCACCGCTACACGAGGAATTCCGCTTGCCGCGCCGGCACTCAAGCAGCCCAGATCGCAGGGCGAACAAGGGGTGAGCCATCGCCTGAAACCCGGCGATTAAGCCGCCACCTACGGACGGTGGAGGACCAATAAAGCGGGAAAACGAGTGCCGCCGACGTAGTAGCGGGGACAGTGGCACGAGGGAAGCAG
+
@@6,@C<@@ED+8,,,C@,CE@C,6<C,,,6,B6@::@,,,8C@6,,,@=,@,,@ECEF<CFAFF@C<EEGGGE7@,,@98668,9C,9,,,9+@+,B=,A?,,9,>+8++9,9,,>=*6==,+@BCCA,,8@F>++6+>6>*8?+:@03*)7>?<C9@1*;8,,*;7/*4:8/)459>)88*2<73*/7+(28*/(+2;<*2(204(()1.)*,0()1,*((.,(-,-*(-)4(,(-+*,)5)*))()-.(40()(,---*(,),,(,-(.(.).(((,(((().,(.,4(.)***(((.
@M02996:162:000000000-B87FG:1:1101:23802:2730 2:N:0:TAGCGCTC+CGTCTAAT
GACTACCCGGGTATCTAATCCTGTTTGCTCCCCACGCTTTCGAGCCGCAACGTCAGGTAGCGTCCAGTGAGCCGCCTTCGCCACCGGTGTTCCTCCCAATATCTACGCAGTTCACCGCTACACTGGGAATTCCACTCACCGCTCCGACACTCTAGCTAAGCAGGTTCAAAAGCAGTTCCGCAGTGGAGCCGCGGGCGGGCACGTCAGACTGGAAGTGCGGGCGACGCCCCCGTTACACCCAGGAAATCCGGAGAAAGCGTGCCCCCTAAGAAGTACCGCGGCTGCTGGCACGGGGGAAGCG
+
CCB<BECFBED+@,@,CFB<<,C6,6C;E<@D7F+@:6,9<@FF@:+@CFFC9,@C,9C,9C,CCCECCECAFE@B,C,AB:@FF@@47,+,@,9A+FE8:;A+95@:E+49;=55B5*==98,>ECF=3,,3@CF+D8=+896CE>+<=*3,8:@2@C2@@8*13:,?>AA5AC,3<29*>C7,969<5:@>BD>(*)--;(,,889?)*.()().9)4/4-4360((2((*,-(6),/,.(45344*-784<7*.(((-*-(1(4(,.).(....4(412(2()42(428))2**31,(
@M02996:162:000000000-B87FG:1:1101:10959:2734 2:N:0:TAGCGCTC+CGTCTCAT
GACTACTCGGGGATCTAATCCTGTGTGATCCCCACACTGTCGTGCCTCAGCGTCAATTGCGGAGTCGTGAGATGCCTTCGCAATCGGGGTGCTGTGTGATAGCGATGGATGTCACCGCTACACCACACATTCCGCCCACGGCATCCGCATTGAAGCCCGGCAGGATCAACGGCACGGCCAATGGGGAGAACGGGCCAGTCACCGAGGACTGAACAAGCAGCCAACGCACCCGTGAAAACCAATGAAACCGGATAACGCAGGGAGCCGACGTAATAACAGGGATGCTGGGACGGGAGGAGCG
+
@@-86=CFBED+@,@,;656E<@;;CEGACE,,C+@,,,,,CDC@@,B<?;@,,8@,6CEGGG+B,8:86CFCE,9,,=?,BB,DE@+=4+,4999CA@,A7,06:6+9,,9,4,,8)06+8,8DG:8:,,4@,@C6E8=D5@=DF:65+**78<@?9CDEC=*@3;7@,*5=@DE)26?864,,1(/(786:59((*2)/+7;()(,-0*,)0)?:)*,24((-2(4;5027((-.)2*.234*6).*-5(,).2,(((,)--)((-4--((())))),((,(.)),(((-))*2*-(,(
@M02996:162:000000000-B87FG:1:1101:10941:2738 2:N:0:TAGCGCTC+CGTCTAAT
GACTACTCGGGTATCGAATCCTGTTTGATCCCCACACTTTCGTGCCTCAGCGTCAAGTGCGGATTCGTGAGATGCCTTCGCAATCGGGGGGCTGTGTGATATCTATGCAGGTCACCGCTACACCACACATTCCGCCCACGGCAGCCGCATGCAAGCCCGGCAGGATCAACGGCACGTCCAAGGGTGAGCACGGGCAGTGCACCGCTGACGTACCAAGCCGCCGACGCAGCCGGTAAACCAAAGGAAGCCGGAAAAAGCGTGCAGGCGCCGGAAGACCGAGGGTGAGGGCACGGAGGGAGG
+
@@6,8CC@@@D-@,E,96566<;,,-CE9,,66C@@@,,,,8;@6,,B<BCB,8@B,CFGGGG+8686CCFF<E@,,,,9,6>4@=@+4+++588>ECA,7+,+5<77;,,6,3,365/3;931DCC*<,,,>,=?DEEEDFF)2*6<8*))?;:*7CG=5=3*2)*:C?E>*5CE)537<22**1,7(<F(75/3(*)).2261)-32)/-()69:)*-*4(4,246(*4()(--:),*-2(25:((*-54(0(1-(--,1-)*-(,,(-,((.((4((3((-((.2(-,(0)1**-,(
@M02996:162:000000000-B87FG:1:1101:19373:2763 2:N:0:TAGCGCTC+CGTCTAAT
GACTACCAGGGGATCTAATCCTGTTTGCGACCGGCACGGTCGAGCATGAGCGTCGATAAGTCCCCAGCAAGCTGCCGTCGCCATCGGGGGGGTGCCTGAGCTCTACGCATTCGACCGCGACACCAGGAAGGCCGCTTGCCCCGGAACGAACCAAGAGAAACAGGCCAGACGGCAGGTCCGGGGGGGGGCCCCGGGATGGGACAGACGGCATGCATCTGAGCCGGCGCGCCCGTGACGCGCAGGGAAGCCGAACAAAGCGTGCACGCAGCGGAGTGCCGCGGCAGAGGGCACGAGGGGTGGG
+
@@-66CCEEED+8,6,66,6,;@,,-;4+86++6+7+,+,,7@@67,56=6@+,7@,CFF,CF,C=?C=<F<??,,+,+8+,6+@=:+=+**2*;*02:*+*+*2<22/**3+2+*14)198*2CFC88***/:83*;8:*-)19?(*.*.,AC1;FFGF*73*2)97*/*0*57C<*4>DDD**/17(*24<@C>358(,04:?)320))..9)*)*0.3(--(-((,/(41(-(--**(-30)(((2-0,,..*.((,-*--*,-3(--(-((-.4(,(-(--,,1(3,3.)2**,-(-
@M02996:162:000000000-B87FG:1:1101:16492:2780 2:N:0:TAGCGCTC+CGTCTAAT
GACTACCAGGGGATCTAATCCTGTTTGATCCCCACGCTTTCGTGCCTCAGCGTCAAGGACGGAGTCGTGAGATGCCTTCGCAATCGGGGGTCTGAGTAAGATCTATGCATGTCACCGCTACACTACACATTCCGCCCACGGCATCCGTAATCCAGCGCGACAGAAGCAAAGGCAGTTCCGGAGTTAGGCCCCGGGCGGTCACCTCTGACGTGACGCACAGCCTACGCACACAGTAAACCCAAGAAAGCCGGACAACGGGAGAAACCGCCGGGGTACAGGGGCAGCGGGAACGGGGGGAGG
+
A@-86=CDDDC6@7@9;6,;,CC,,=CA,,66,C+@:6,,58;@@@,@@BC@,,88,CFFGFG+8,8:@DFGDE9F,,=A,==4@@C+4+++4AEA,C?,9+,3499,49,9,9,:>=96=B,,@F,,E,,,@,@==EGCD9@+6D=50+**73;@E>EE7?/,4*;?7EFF,/?A+CCAC:=4,16542?1=BD((*02,0.)(/5.5)*-4<?73)9.2-(,,:04(*.(/)).-),*-4(,7:((*-54(03*-(((-*.(*.(,(((((.()).(,,,(((-(-((-3.)21*41(
@M02996:162:000000000-B87FG:1:1101:19374:2781 2:N:0:TAGCGCTC+CGTCTAAT
GACTACCAGGGTATCTAATCCTGTGTGCTACCCGCACTTTCGAGCATGAGCGGCGATAAGTCCCCAGCAAGCTGCCTTCGCCATCGGGGGTCTGCCTGATGTCTACGAAATCGACCGCTACACCAGGAATTCCGCTTGCCCCTGAACTATCGAAGAGAAACAGGCCAGGCTGCAGGTCCGGGGGTGGGCCCCGGGAGTGGAAAGACTGCTTGCAGCGCCGCCTGCGCGCCCTGTACGGCCAGGGAAGCCGGACAAAGCGTGGCGCCCGCGGAATAAAGAGGATGCGGGGACGAAGGGTGCG
+
@@-88;C@CDD-;,6,,6,6,<;6,<;9,6,,,8+7+6,,,8DA6@,@CA,@++7@+BCE<FG,E@CFCFFFF?:,,,@9,84,@=@74+++9,E=,?4,,2,+6,>+4+,4+6+36806=3,,@FD@:8,,7DEC6F63=)3=9B@,0+1)6:9>9CFC715,4@CC;1,248CF);*88CE*11-7(*/,05/3(*8(,3.41.-4,**.(9)/()1-*(,-.91((*-(1:))-(**-3(-)(((0-)-(0.2.(-(-)((*,((,(-,((.)))),114.((,,((-,)0/:*,-(4
@M02996:162:000000000-B87FG:1:1101:8207:2797 2:N:0:TAGCGCTC+CGTCTAAT
GACTACACGGGTATCTAATCCTGTTTGATCCCCACGCTTTCGTGCCTCAGCGTCAATGTCGGATTCGTGAGATGCCTTCGCAATCGGTGTTCTGAGTAATATCTATGCATTTCACCGCTACACTACTCATTCCTCCCACGGCATCCGAATTCAAGCCTGACAGTATCAATGGCAGTTCCCCTGTTGAGCAGGGGGCTTTCACCACTGACTTGACAAGCCGCCTACGCACCCTTTAAACCCAATAAATCCGGATAACGCTTGCATCCTCCGTATTACCGCGGCTGCTGGCCAGGGGGTAGC
+
CCCCCGGGGGGGGGFFEAFFFGFFDGGGGGEFGGGGGGGFGGGGGGFGGDEF:FEFGGFGGGG7BFFGGGGGDFGGEAGGGGEGFGGC@FFEFGGGGG;FFFCFFGGDFGFGAFFGE@>6=E,AFGCFFFGGGGGG6D@EGBEGGG>FADFFGGGGGCGGGGD<E7DD?,=DGFGGCGEFGFFGGGFG@FG>BDGFAEF;?DEEF*>34?CEEFF>58*>?5663=><@GF;4;7?EFFG;D6)2/67;2>B?><C(-,--12.:8).,--.,(-5-8,-446;(4:23((-0)2*2-84
@M02996:162:000000000-B87FG:1:1101:8224:2805 2:N:0:TAGCGCTC+CGTCTAAT
GACTACACGGGTATCTAATCCTGTTTGATCCCCACGCTTTCGTGCCTCAGCGTCAATGTCGGATTCGTGAGATGCCTTCGCAATCGGTGTTCTGAGTAATATCTATGCATTTCACCGCTACACTACTCATTCCTCCCACGGCATCCGAATTCAAGCCTGACAGTATCAATGGCAGTTCCCCTGTTGAGCAGGGGGCTTTCACCACTGACTTGCCAAGCCGCCTACGCACCCCTTACACCAAATAACTCCGAATAACGCTGACATCCTCCGTATTGCATCTGCTGCGGGCACGGAGTTAGC
+
CCCCCGGGGGGGEFGGCCFAFGCFCFFGCEGGGGGGGCFGAEGGGGGFFEFEEFEFGGFGGGG7FEGG@FGGGGGGGE8:CFEED8CCCCF,@FFFFGGFFFCFGFGGFGFGFFEFG:9CCEFDGGCCFGGCFFGC+>=B+=>?DF@EAD5:D=+:=,=,@@EDEB@FG>@DF?DGF7D?6,+48CCCEG?=EF9=5F>;6D6*:9)*.+2.**1@@A9(*0/55602.3/(*(/(/7?*(6@<B)).0/)-4369(-(((*.)2()-.((.4())))))-.))),((-((-)0:;*)-6
@M02996:162:000000000-B87FG:1:1101:19946:2820 2:N:0:TAGCGCTC+CGTCTAAT
GACTACTGGGGGATCGAATCCTGTGTGCTCCCCAGACTGTCGCGCCTCAGCGTCAGTACCGTTCCAGGAATCCGCCGGCGCCGCCGGTGTGCTGCAGGAGAGCAACGCAGGTCACCGCTACAGCCTGCATGCCGATTCCCGCGCCCGGACTGAAGCGGTGCAGGTGCAAGCGCACGTTCCGGGGGGAGCCCGGAGATATCACACATGACACACACCGCAGCCTACGCGCCCGGTACGCGGAGGAAAGCCGAACAACGCGTGAGAGCGGCGGAGGACAGCGGCAGCGGGGACAGGGGGAGGG
+
8<-,8;C@@CD+7,,,66;,,,;,,6;;,,;,,-8;,,,,,9:76+,,6?;@,,8@,C:CF6,A,6CFC<,,B8,6+++8+++8==@4644,49>DGFC+604243>+=3+3,3,,6:*===,5@,3,38,,7@?9*3,6*)*3*4:FB4)(69?,=C*:*?7,/)202C*8*58*0*(2:8C**/2<(**4>5<7(+*--0..().47421,7()4)),*(,..84(3/,,)(,--1**-7(354,(2,0--.4*,-((-*(.*((((,-,(--((-(,,4(,-,-1(-((.)1/*4,((
@M02996:162:000000000-B87FG:1:1101:19937:2837 2:N:0:TAGCGCTC+CGTCTAAT
GACTACTGGGGTATCTAATCCTGTGTGCTCCCCCGACTGTCGCGCCTCAGCGGCAGGACCGTTCCAGGAATCCGCCTTCGCCGCCGGGGGTCTGCAGGATAGCAACGCAGTTCACCGCTACACCCGGCAGTCCGATTCCCTCTCCCGGACGCAAGCGGTGCAGGTTCAAGCGCACGTTCCGGGTTGAGCCCGGAGATGGCACACGTGACACACACCGCAGCCGACGCGCCCGTTACGCCCAGGAAAGGCGAACAAAGCGTGGGACCGGGGGATAAGCGGGGCAGCGGGGACAGGGGGAGCG
+
@@-88CC@ADD+8,,,665,<,;,,<;A,,,,678@7++;,::@@6,B<B<@+76C+BDFF,6,C<CF@A,CFBB7,,=?8,+@C@=+=+++6AEAFFC,7*,+738+6++3,6,:8=*90;,@@3:*>*3,?AE47D,,2)*49:8F>C/0C@DFEG1:C7<,2*;<:B68*77*0*3);CE**14<)*;4>@DF(+)(.+43().23=72(<07;3)-*4---314(*4;)(,--(**,.(4;:((*(.-353*,(-(()-.0,(((,((((.).,((((--(,,(0;(,))***(((,
@M02996:162:000000000-B87FG:1:1101:18081:2844 2:N:0:TAGCGCTC+CGTCTAAT
GACTACAAGGGGATCTAATCCTGTGTGCTCCCCACGCTTTCGTGGCTCAGCGTCAGTGGTGGTCCAGTGAATCGCCTTCGCCACTGGTGTTCCTCCCGATATCTACGCATTTCACCGCGACACCGGGAAGGCCATTAACCTCTCCCACGCGCAAGATGTACAGGTTCAAGCGCAGGTCATGGGTTGAGCCCATGATTGTCACGCCGGACGTGCACACCCGCCTACACACCCGGTAAACCCAGGAAGTCCGGAGAACGCTTGCAACCGAAGGATGAGCGCGGCTGCTGGCACGGAGGGAGGG
+
@@-88CDDFFD+@@@@6;,CCC@6,;CE9,,66C@@:B,:<@;@67,B<BCB,8@C;CF@FG,AE@E<69E,EEF7,,=A,84C==C,?,,,@,CAC>=+63,69<B=8++9,9,588*==C@EEGGCC++,6@,6?E8,3)+==>:@*=*)@@DG6E,@;C;,432@;ECD59DG33>+69C,12586;C7)2C*1,+17+67()6,6)222>26.01-*4--(50<651,)(((.),*3:025.5)*-.4(0.*-(((-/).*217(4(,,(().((,(((-(,.4,(.,))1**(1((
@M02996:162:000000000-B87FG:1:1101:17156:2848 2:N:0:TAGCGCTC+CGTCTAAT
GACTACTCGGGGATCTAATCCTGTGTGCTACCCGCACTTTCGAGCATGAGCGTCGATAAGTCCCCAGCAAGCTGCCTTCGCCATCGGGGGTCTGCCTGATGTCTACGCATTCCACCGCTACACCAGGAATTCCGCTTGCCCCGGAACCAACCAAGAGAAACAGGCCAGACTGCAGGTCGGGGGTGGGGCCCCGGGAGGGGACAGACGGCGTGCAGCGCCGCCGGCGAGCCCTGTGGGCCCAGGGAGTCCGAACAACGGATGCACCCTGCGGAGAGACGGGGCTGCGGGGAAGAAGGGGGAG
+
BC@<@ECABCC+@;@<C@,<,CC6,<CBDCC,C@:@+@,,E@<<8@A5@=CC@6::,CCDC@,AFDCECDGG,?<=,,=A:6?8D@@+4++4,,9A,??4,3,+@ADCC=+9,@9<>5*60=ADFGD@:,,,@@=>CF63A5*+3B)*3*3)@:CFCCFFG77,*/;C*123,8?:;4(::CE/*/,53*/38>)4(*0,-*33<8((-)),3:))())-2-((,-(((*-(*.)((-+*48(0)(,(*-044.4*-(((-*..*-((,-(,-(((((((,,(---41(,(-.)2**(312
@M02996:162:000000000-B87FG:1:1101:12356:2859 2:N:0:TAGCGCTC+CGTCTAAT
GACTACAGGGGTATCTAATCCTGTGTGCTCCCCACGCTGTCGAGCCTCAACGGCAGGTACCGTCCAGTAAGCCGCCTTCGCCACTGGGGGTCCTCCTAATATCTACGCAGGTCACCGCTACACTAGGAATTCCGCTTACCTCTCCGGCACTCAAGATCAACAGGTTCCAATGCAGTTCAGGAGTTGAGCCCCCGCAAGTCACATCAGACTTGCGGGTCCGGCAACGCGCCCGGAACACCAAGAAAATCGGGATAAGGGGGGCGCCAGACGCAGAAGCGGGGCTGGGGGCACGAGGGGAGAG
+
A@6@@CFCDDD-8,C,;<5,<6;6,<;,,,6,6C@@+8,,<CDCB@,A@<C@+7@B+CEEEF<FC:C9@DFGFEC:,8=A=86@8==,=+++9,9A4B?,92,+9<>6>++4,9,:8)*0==,,8A:BA,,,@=C+6CF898+6=C8@99*)@CDF@EGFGF@,,;*4<E,;,=?,+53B9:1,,227)145??4>(*+1119168<)4)+.)).)()*.*-(-(2((-*4()((-.3+*,.(352.(*-)-(0)*,(((()(()3(41((((((((-(,(3((((-1(4(3))**231(,
@M02996:162:000000000-B87FG:1:1101:9711:2862 2:N:0:TAGCGCTC+CGTCTAAT
GACTACCAGGGTATCTAATCCTGTTTGCTCCCCAGAATATCGCGCCTCAGCGGCAGTACCGGTCAAGGAAGCCGCCTTCGCCACCGGGGTGCTATAGGAGATCAACGCAGTGCACCGCTACACCCGAGATTCCGATTCCCTCTCCCGGACGCAAGGCCTGGAGGTTCAAGCGAACTTGACGGGTGGAGCCCGGAGAATTCACACGTGACACGCAAACCCGCCTAGGCGCGCGTGACACGCAGGAAGACCGGACAAAGACCGGGGGCTGGGGAGAAACGCGGGAGAGGGGAAGGAGGGCGCG
+
A@@,@C,;CED-;,<,;6;<CC@6,6CF<,;,,-,,,,,,,8BCC+,@@?CB++8@,:,CFB@CFEEC@@9,BB@:,8=AB?,@8==+4+44,,,C<<E,9*9+=FECC++,44,4>5*==@3@C+636+,8@8EDC,,=88*6=,:@9@0:*49*1=211C0*13=<FB<?*6),=+*1:8=:*/3;(=C.8):9(+/)-+64().,(**-(7,)()1,*-(((..(,*--)((4).+*(--85(((*-)41).*((,(-1-()((((,(((((((((((,(-(,,((((())***((,(
@M02996:162:000000000-B87FG:1:1101:22797:2864 2:N:0:TAGCGCTC+CGTCTAAT
GACTACCAGGGGATCTAATCCTGTTTGCTACCCGCACTTTCGAGCATGAGCGTCGATAAGTCCCCAGCAAGCTGCCTTCGCCATCGGTGTTCTTCCTGATCTCTACGCATTCCACCGCTACACCAGGAATTCCGCTTGCCCCTGAACTATCGAAGAGAAACAGTCCAGGCTGCAGGTCCGGGGTGGGGCCCCGGTATGGGACAGACTGCTTGCATCTCCGCCGGCGCGCCCGTTACGCGCAGGGAGGCGGAACAACGCTTGCACCCCGCGGAGTACGGCGGCGGCTGGCACGAAGTTTGCG
+
ABAAAECCEDD+86@,;@;@<E@;,CCA<EC8C@@C@C8,,@FCB:A<CCEB66@B7FGGFGGFGCEFFFGGC=BA,48?BBFC@@C6?,,,9,C?FAE,?+4,9CD@C6+AB=,,8>*===<DFGD@:,,4@DCDCF?8D55@DFD,46=)@>DEGGGG?E8,6;DC+>@35@FGFG*9>CE4*349:7:8?>28(,;/5*;?F=5/6++/(=7@);*.23(,-79,(:(-/4(,34**(4000((-),07171*-(,(-*.5*(-22,(-(-,.(--,21((4(31(4)30.;2+).)(
@M02996:162:000000000-B87FG:1:1101:9692:2866 2:N:0:TAGCGCTC+CGTCTAAT
GACTACCAGGGGATCGAATCCTGTTTGCTCCCCCGACTTTCGCGCCTCAGCGTCAGGACCGTTCAAGGAATCCGCCTTCGCCGCCGGGGGGCTATAGGATAGCAACGCATTTCACCGCTACACCCGAAAGTCCGATTCCCTCGCCCGGACTGGAGGCCTGGAGGTTCAAGCGCACGTTCCGGGGTGAGCCCGGAGATTGCACACGGGACACGCAAGACCGCCGAAGCGGCGGGGACGGGGAGGAAAGGCGAAAAAAGGGCAGGGGCACGGGAAAGCCGGGGGAGGAGGGACAGGGGGAGGG
+
@@-,8CCEDEC+@,B,86,66;;,,6;9,,,,,87@++,,,8B@+7,B@=@@,,6@,CDDG86AE<CFCE,CFBB@,,@=868FC=C+7+***:,7@@<,7),1;=:*14*,,5,84.)1:92<E*<*4*2+?8:9*2++2.)19E9G5D)(227*:A01/778:5*<>E67*7C*.*15;8=:*1474283<790(+*-.+.2()(,45*-,8;B?5*-*--3(-(-(*(-/(,(,(**-,(4@:?(1-04(0.1-((-(1-3)((,---((((((-((,(((-(,3(-4())/2/(((-
@M02996:162:000000000-B87FG:1:1101:12364:2875 2:N:0:TAGCGCTC+CGTCTAAT
GAGTACAGGGGGAGCTAATGCTGAGTGCTCGCCACGCTGTCGAGCCGCAACGTGAGGTACCGTCCAGTAAGCCGCCTTCGCCACTGGTGGGCCGCCTAAGATCGACGCAGTTGACCGCGACACTAGGAAGTCCGCTTACCTCTCCGGCACGCAAGATCAACAGATGCCAATGCAGGTCAGGAGTGGAGCCCCCGCATGGAACATCAGACGTGCTGGGCCGGCAACGCGCGCGTTAGACCCAGAAAATGCGGAGAAGGCTGAGGCGAGGCGAGATACACCGGCGGAGGGGACGAAGATAGCG
+
A@-86C@DAEC+@++,6,;,,;;,,;;,,,,++8,8@,,,,9C@@:+47>+@,,9@,:FFFF<=FEFECAFGGGF+464A,44@89<,9+++9+4=+B4,9+6+>@>@=++7,6,:6:5C8@+,@>AA;,,,7AC>CGC6=65;*>:>9@*-B886,=C?795,0+440?+206C*)2/;8::2+/7<5A5(587((*)).+4))15<?)1-().)()*-*-(-(-4(-*49)(((.),/(3((0.))*,0-(.(*.((((*(4)2((--((((..))((-((-(4(((-(,))2*+)..-
@M02996:162:000000000-B87FG:1:1101:6261:2902 2:N:0:TAGCGCTC+CGTCTAAT
GACTACCAGGGTATCTAATCCTGTTTGCTACCCACGCTTTCGCGCCTCAGCGTCAGTTGTCAGCCAGAAAGCCGCCTTCGCCTCCGGTGTTCCTCCTGATATCTACGAATTTCACCTCTACACCAGGAATTCCGCTTTCCTCTCTGACACTCCAGACCCCCAGTCTTGAATGCAGTTCCGGGTTTTACTCCCGGTATTTCACATCCAACTTAGGGACCAGCCTACGCGCCCTTTACGCCCAGTCACTCCGAACAACGCTTGCACCCTCCGTCTTACCGCGGCTGCTGGCACAGAGTTCGC
+
CCCCCGFGGGGGGGGGEEGCFGGGFGGDGEFFFFGGGGDFGFGGGGGGGFFGEFGGGGGGGGGFGGGGGGGGFGGE:CCFGGFGGEBCCBCBFGEFFF;E99DFFFF7DF7EEGFG>53AF;FGGGGCFFGGE8EGG8EEFEFGF>:E?FDFGGGGGGGGG6:BEDFGGCFCFFGC?EEFGGEGDFFF;FF=?5*:8FFCEFEE=F):;FGE**-;285==6-6325..B6>5@)7;;<E;1/)2)9>*45(().9,.,--9).58::(,(,,44.((-(,-3(2).4-(5:))++3)((
@M02996:162:000000000-B87FG:1:1101:6243:2907 2:N:0:TAGCGCTC+CGTCTAAT
GACTACCAGGGTATCTAATCCTGTTTGCTACCCACGCTTTCGCGCCTCAGCGTCAGTTGTCAGCCAGAAAGCCGCCTTCGCCTCCGGTGTTCCTCCTGATATCTACGAATTTCACCTCTACACCAGGAATTCCGCTTTCCTCTCTGACACTCCAGACCCCCAGTCTTGAATGCAGTTCCGGGTTTTACTCCCGGTATTTCACATCCAACTTAGGGACCAGCCTACGCGCCCTTTACGCCCCGTAATTCCGACCAACGCTTGCCCCCTCCGTCTTACCGCGGCTGGTGGCCCAGGGTTAGC
+
CCCCCFFGGGGFDFFGAEFFGFFFGGFFFDEFFGGGGGEGFGGGGGGGGGGGGGGGFGGGGGDGGGGFGFGGGEGEEGFGGGEDFGG@FBCEFFGGGEDGGFFGGFGF?CFAFGFG95?7DEFFGGGFCFFDFGGDDFDFDE7DF;9E?DFDFBDGEFG>EGFGGFGDFFCFCFG=DF7@CEGGGCE?*@DCFFC):;E<*>466;;54A>E4343(:*///03-5:43:9(;47<00F=((628:440,;(().1---(-*(.73(3(340(-).(,(-(((((.48(2,1))2208()
@M02996:162:000000000-B87FG:1:1101:6487:2941 2:N:0:TAGCGCTC+CGTCTAAT
GACTACAGGGGTATCTAATCCCTTTCGCTCCCCCGGCCTTCGTACCTCAGCGTCAGTGAATGTCCAGGAACCCGCCTTCGCCACGAGTCTTCTTCTTGATATCTACGCATTTCACGGCTACACCAAGAATTCCGGTTCCCCCTCCATTACTCCAGCCATACAGTATCATGCGCACTCCAGAGGTTGAGCCCCTGCCTTTCACGCACGACTTATACGGCCGCCTACGTACCCTTTAAGCCCAGTGATTCCGAACAACGCTTGAGACCTCGGTATTCCCGCGGCTAGTGGCACAGGGGTTGC
+
CCCCCGGGGGGFGGGGGFFFGGDGGGGGGDFFGGGGGGCFFFEFFGFGGGGGFGGGFGGGCGGGFGGGGGGGGGGGEGFGGGGGGGEFGGGAFGGAEFFFGFCGFFGG>EFF9EF,@:?6=EFDFFDGFGGGFGEDGGFGGF>D6>;CDFFEGFGGCFEEFDD<=EFGGEGDGBD6A;83;DFC79@FEGC>*3;B3>AEEABD=:6@>ACE?FEF@E),7.6((;348B=EFEF)-6<:?<:)/626:,)(-)49(-,--*..91:?((((--)))(--(12(()).-,43))/**(43
@M02996:162:000000000-B87FG:1:1101:6469:2954 2:N:0:TAGCGCTC+CGTCTAAT
GACTACAGGGGTATCTAATCCCTTTCGCTCCCCCGGCCTTCGTACCTCAGCGTCAGTGAATGTCCAGGAACACGCCTTCGCCACGAGTCTTCTTCTTGATATCTACGCATTTCACGGCTACACCAAGAATTCCGGTTCCCCCTCCATTACTCCAGCCATACAGTATCATGCGCACTACAGAGGTTGAGCCCCTGCCTTTCACGCACGACTTATACGGCAGCCTACGTACCCTTTACGCCCAGGGATTCCGAACAACGCTTGAGACCTCTGTATTACGGCGGCTGCTCGCACAGAGTTTGA
+
CCCCCGFGGGGG7EFGC<FAFCEFCCFFGF@FFEGGGCCG9DGFFECGC?EFCCFGCGFGGGGFFGGGGGG8EFFFFGGGGGGGGGGCFGG@EGGAAE;EFB=FDD=F+BFG9EF,B030=CEFG@GEGGGFGEECC@DD+0<DGB7B9DFE@,AFCFGGG=5<7?CGGGDBGDGC*=@FEG>@@C9FFEGAFFG@:CFCCFB2:?A(58CE?6>45?<6A1(./6371C)7*3;<?7<?(6(4)4:4*(0(47./--(--2)(2().)).)))-6(-,1136742)47(467/<0+)5)
@M02996:162:000000000-B87FG:1:1101:12682:2954 2:N:0:TAGCGCTC+CGTCTAAT
GACTACCCGGGGATCGAATCCTGTTTGATCCCCACGCTGGCGTGCCTCAGCGTCAAGAACGGATTCGTGAGATGCCGTCGCAATCGGTGTGGTGTGTGATAGCGATGCAGTTAAGCGCTACACCACACAGTCCGCCCACGGCATCCGAATACAAGACAACCAGGAGCAATGGCAGCTCCCCGGTGGAGCCGGGACCAGTCACCACTGACTTAAGCAGCGGCCTACGCAACCGAAAAACACAAAAAATCGGGATAAGGCTGGCAGCAGCCGAGTTACCGCGGCGGCGGGGACGGAGGGAGAG
+
A@-8@CCF@CC+@,,,865,;6;,;<CE,6,,,;7@+6,+88B:B,,59E8@,86@,CFFFGF,6689CEFG<?,,+6+84=:,@==+8+++99,89==,4+,064=+4,,,,6,,8):==6B6@FC7=,,,738=>E>>D=B+=@:5:+*0@;?FFGGE*1:*=**=9,>9,3;*)*;)::5*11,5(*=3.):((*047+).3).2:**.:*9F75)3:0(..47:(*.()(((.(+*.((.82(,*,.-(.6*,(((,1((1(,.(-(((,.-)-,((4((((,,(33353:**,4((
@M02996:162:000000000-B87FG:1:1101:7261:2957 2:N:0:TAGCGCTC+CGTCTAAT
GACTACCCGGGTATCTAATCCTGTTCGATCCCCGCACTTTCGTGCCTCAGCGTCAGTCGCGGCTTGGTGCACTGCCTTCGCGATCGGCGTTCTGTGTGATATCTATGCATTTCACCGCTACACCACACATTCCATGCACCCCAAACGCACTCTAGCCCCCCAGTTTCCATGGCAGTGCCAAGGTTGAGCCCTGACATTTCACCACAGACTTGAGATGCCGCCTACGCCCCCTTTAACCCCAATAAATCCGGATAACGCCCGGCACCCACGAATTACCGCGGCTGCTGGCACGGCGGTACC
+
CCCCCGEFEGGFGGFGGEGDFFGGGFFGGFCFFGGGGGGGGEFFFGGGGEGGGGGGFGGGGGGDGFGGGGGGGGGGGGGGGEGFFCE@@CFEFGDCFGCEFFGGGFEAFAFGFGGGG=BGDFFG@7FFFGGG;8,+6@EFC@>DGBA+9DBFFC?F7C>EECA@=@GGG>EFGFDC*=;68:5=F?695:C(AAG*)<@C)>A@65;EDFGF<)/87;;.2.((,-,(-/41*2)<28FEB6(49>446()-13)9,-(--)(-1-((((((.-45.(--12,4,)4(((5:5)2*2-()
@M02996:162:000000000-B87FG:1:1101:6487:2959 2:N:0:TAGCGCTC+CGTCTAAT
GACTACAGGGGTATCTAATCCCTTTCGCTCCCCCGGCCTTCGTACCTCAGCGTCAGTGAATGTCCAGGAACCCGCCTTCGCCACGAGTCTTCTTCTTGATATCTACGCATTTCACTGCTACACCAAGAATTCCGGTTCCCCCTCCATTACTCCAGCCATACAGTATCATGCGCACTCCAGAGGTTGAGCCCCTGCCTTTCACGCACGACTTATACGGCAGCCTACGTACCCTTTACGCCCAGTGATTCCGAACAACGCTTAAGCCCTCCGTATTACCAGCGCTTCTGGAACAGGGGTTGC
+
CCCCCGGGGGGFGGFGDAFCEF,CDFGGGFFFCFGGGGGGGFFFGEGGGGGGCCEFCFGFGGGGGGGGGGGGGGGGGGGGGFEGDGC?EFGFGBF9EFFGFFDDFFFFEEFFGGF,E:D8DEFGGGGGGGGGGGGGGEFFFBBGGGEEBF7:,8+FFG8FFGDDFFCGDCF@EFG>FFF6;E?<FCCGF1D>CFGFFGFEEDBBA5>)5?GF?C<A())(2//637=<@E<=DE)970<=(443/).624.8;B0*,--((*))240((--(.5)...)(-4((,.--)(,())2*;(-4
@M02996:162:000000000-B87FG:1:1101:12698:2964 2:N:0:TAGCGCTC+CGTCTAAT
GACTACCCGGGTATCTAATCCTGTTTGATCCCCACGCTTTCGTGCCTCAGCGTCAAGAACGGATTCGTGAGATGCCTTCGCAATCGGTGTGCTGTGTGATATCTATGCATTTCACCGCTACACCACACAGTCCGCCCACGGCATCCGCATGCAAGACAACCAGGATCAATGGCAGCTCCCCGGGTGAGCCGGGACCTGTCACCACGGACTGAATCATCCGCCGACGCACCCGGTAAACCCAAGAAATCCGGAAAACGAGTGAAGCCGCCGGATAACCGGGGGAGCAGGCAGGGGGGGAGCG
+
@@@A@CFEBCD+@,B,;<@<E,C;,6CF,C,,<ECB7@,,<@;@@B,E@?CC,8@:,;ECFGG7@986C@FFEE<,,4=D:C=8D@D6=,,,9944C=@,9+,39<@,9,,4,9,:88*===9@BCF+=,,4@+@=+@+=>>D++@:A960)@3?DEGG8C=8+@0;C?,@93:D:@CE>*4?**37>)1C9B65>(,4)8,7=B369;5*67+181+;/2/(,.279>5<4),--64,*-2(3?7)-*-)((04*-(,--*.-*4(,4-(--().(3(-(((-((.,,.(-.)21*-2-,
@M02996:162:000000000-B87FG:1:1101:12681:2973 2:N:0:TAGCGCTC+CGTCTAAT
GACTACCCGGGGATCTAATCCTGTGTGAGCCCCACGCTAGCGTGCCTCAGCGGCAAGAACGGATTCGTGAGATGCCGTCGCAATCGGTGGGCTGTGTGAGAGCAATGCAGGTGACCGCGACACCACAAATGCCACCCACGGCAGCCGCATGCAAGACAACCAGGATGAAGGGCAGCGCCCCGGGTGAGCCGGGACCGGTCACCACGGACGTAAACAGACGCCGACGAAAGCGATAAACCGAAGAAACAGGGAAAAGAATGGAAGGCTGCGACGAACGGGGAGGGCAGGACGGGGGAGGGGG
+
@@-,6;CC@@:+8,:,66,,66;,,-;A,,,,,8+8+,,+478@6@,B;=C@++6@,:C,FGG,,C?C=AFC9?,,+,4@4=:,@4:+8+++9@@=9=;,9*=+,,9,9,,,,4,,8=*003+@DFF,6,,,7,@=>C>>D9D*;3:**3/)?2:FFGFEB:<*C2*4:,,/*8?4)1(:*3:*41285?E1)0)4(*)-,+))(),,-)1,.).@()9-2((-,3(((*,4*(4(.),*-((-91(,*..4().*(,..,7.,*((((-((((,-,(((((((((-,-((1)./**(((-
@M02996:162:000000000-B87FG:1:1101:12705:2984 2:N:0:TAGCGCTC+CGTCTAAT
GACTACCCGGGGATCTAATCCTGTGTGATCCCCACGCTTTCGTGCCTCAGCGTCAAGAACGGATTCGTGAGATGCATTCGCAATCGGGGGGCTGGGTGATATCAATGCAAGTGACCGCGACACCACAGATTCCACCCACGGCATCCGCATGCAAGACAACCAGGATCAAGGGCAGCTCCCCGGGTGAGCCGGGACCGTTCAGCACGGACGTAAGAAGCAGCCTAAGCACCCTGTAGACCCAAAAAAACCGGATAAGGCGTGGAACCTGCGGATAAACGCGGCGGCAGGAACGGAGGTCGCG
+
BC<@@CE@@@C+@,@,;<<<C6;,,<CE,;,6CC@@+6,6<@E@:D9FCA,@,66:,CFFGGG7B<@,CCCFF?C,,,4A,?=,@@C7=+++56*36<>,7+3+736,2,,7,5,8:9)951*=8:B*5,+5?++288*8>6B)7:/;510)@2:CCFF*1=.*207:C6<5;5D:5>25*:75*/-/(2?6D7)3(*).5+6<()419)9-.0-1,97,*.(.).(),*-(2.-).),24,(,04(-1-)(-.6*)(,,()()*(,(,,(,-()).4(,13,40(-,(.43:)8**.(-(
@M02996:162:000000000-B87FG:1:1101:21267:3002 2:N:0:TAGCGCTC+CGTCTAAT
GACTACCAGGGGATCTAATCCTGTGTGCTCCCCACACTTTCGTGGCTCAGCGTCAGTAATCGTCCAGTAAACCGCCGTCGCCACTGGTGGGCCGCCCAATAGCTACGCATTTCACCGCTACACTGGGAAGGCCAGTTACCTCTCCGACACGCAAGATCTACAGGGTCAAATGAAAGTTATGAGTGAAGCCCATAATATGCAGATCTGACGTGCAAACCCGCCGACACAACCGTTACACCCAGGAAAGCCGGAGAACGCGTGCCACCGAGGAAAGACAGCGGCGGCTGGCACGGGGGGAGCG
+
A@-,8;CEDDD+@,@,6<,,6C@6,6C9,,,,,;7@,6,,,8C@,@,B@?;@,6@B,CF9EFEA@BC@CCEEFC@C++@8864C,=A,?,+9@+@:@E:4?+,+9BB>=+84,4,,8=3=04,=EFD>=++,3D+6+E8@6*+ADG>>9;*)@8?F@E7AA28,**;:9D3<,=CG=79+5>=,,58@3,:7*;D5*,+10,9*.+98@)*/(8>FD3*.*,(..331(821*(-4:),*-:(45:.(*-.-(0,0,,-(-*-.*.(4(-((((.(,.(,3(-(-(,2(,,())1**-,-(
@M02996:162:000000000-B87FG:1:1101:14589:3051 2:N:0:TAGCGCTC+CGTCTAAT
GACTACTGGGGGATCTAATCCTATGTGCTCCCCACGCTGTCGTGCCTCAGCGGCAGGTACAGACCAGGGAGCCGCCTTCGCCACCGGTGTTCCTCCAGATATCGACGCATTTGACCGCTACACATGGAATGCCACTACCCTCTTCTGCACTCTAGCTGTCCAGGTTCCGTGCCCATACGGGGGTGAGCGCCGCACTGGCAAAACAGACGAAAGCAGCCGACTGCGCACGCGTGACGCCCAAAAAAGCCGGAGAAGGCACGCCACCGAAGTAGTAGCGAGGAGGCTGGCACGGAGGGAGCAG
+
A@-A8CC@CCD+@,6,;6B,C,6,,<C=,,,66C@@7,,,;9:@B,,B@,C@++@@+CFFGGGGGCDF,@FFGE7=,,@?484@E?C4>++,9,@AF8A,4+409@>+>++8,6,,88*6=9>E,CAB3,,,,=E+=D,3+1*++8:C2=+)53=@,@,5DA=,502496@*33A,;C@EDC=*=1/2(//3)85(/+)6.*3?1;<(()14(05?())3*(-3,(,-(2(-)-(,--*/-(,()(.(/-)-35(*((.--*-(*(3(,(..)-).3,,1(-(4((-,,)-,).//84((.
@M02996:162:000000000-B87FG:1:1101:10059:3052 2:N:0:TAGCGCTC+CGTCTAAT
GACTACACGGGTATCTAATCCTGTTTGCTCCCCACACTTTCGAGCCTCAGCGTCAGTTAAAGCCCAGTAGGCCGCCTTCGCCACTGGTGTTCCTCCGAATATCTACGCATTTCACCGCTACACTCGGAATTCCGCCTACCTCTACTTCACTCAAGAAAACCAGGTTCAACTGCAGTCCATGGGTTAAGCCCATGTAGGTCACAACTGACTTGGTCTCCCGCCTGCGCTCCCGTTACAACCAGTAATGCCGGACAACGCGTGCCACCTAAGGAGTACCGAGGCTGCGGGGACGGAGGGAGCG
+
@B@,@CDFCED+@6<,<65,C<@;,=CF,,;6,C@B:<,6,@FD,+,B@?C@,68B,<FGGGGEGFDC@CFFGGC7,,D?8B:C,=@69,,,9,C,@@?,?;,,9CB==++9,=,9>@5=CC=,@FC>B+,,@=@C6C8=+:+?D30A3?+*@=?FFGGFE?D+63=E=73;@8D2:CE+;B7,35=DA6;80323*,+13,:@50<==+51:41+:*;/48(-(//(-*-(*,//7)?*,2.>@).)0.50(72*----,1-6*.(.)5(.(..))4((-((.-(3(,((-0)1/*--((
@M02996:162:000000000-B87FG:1:1101:12592:3057 2:N:0:TAGCGCTC+CGTCTAAT
GACTACTAGGGGATCTAATCCTGTGTGATCGCCACGCGGTCGTGCCGGAGCGGCAGGTGCGAGCTCGTGACCTGACTTCGGGATCGGTGGTGTGTGACATATCTAAGCATGTCACCGCGACAAAGCACATGCCGGCCAAGTCTAGCGCACGGTAGGCCGGGAGGATCAAAGGAACGATTGGAGTGGAGGCCAAACGATTCACCCGTGACGTACCGATCAGCCAGCGCACCCGGGAAACCGAAGAAATCCGGATAACGAACGAAGCCAGCGGAAGACGGGGGATGAGGGGACGGGGGGAGGG
+
@@-,6;;CDFD+@66,66,,,,;,,6;;,6,,,86@+++++88@,:+47=+@+67@+:EFGEGC+C8+C<CBE==,,,,@+48+@==88+++9?,9CC?;9+,+4<@,7,,9,6,,4:*0==+@,DF,6,,,@3:DGG,:+0+?+715*3*)*19*4=C5*45*4);77<;A3=5C::(28<2041.*(*=(;89((*0)-+.4()-48)1-,.47()*.+.(.-,46(*(-)(--33,*-22<<:.)*45?(.6*-(((-*--)..(--(((,..-(((1((3(..2(1(,0)2/*-1(-
@M02996:162:000000000-B87FG:1:1101:18026:3060 2:N:0:TAGCGCTC+CGTCTAAT
GACTACTCGGGTATCTAATCCCGTTTGCTCCCGACGCTTTCGTGCCTGAGGGTCAGAAACGCCCCAGTAACCTGCCTACGCGATCGGTGGTCCTTCTAATATCTACGGATTTCACGCCTACACGAGAAAGTCCAGTTACCCGTGACGCGCTCGAGATATGCAGGTTAGAGAACAGTCTGAATGGTGGAGCCACCAGAATGCACTATCGACTTAAACACCCACCTACGCAACACTGGACGCCCAGTCACACCGGAGAAGGCGCGGAACCGACGAAGGACCGCGGCAGGTGGCACGGAGTAAG
+
A@<68CCFBCD-@<<C;@A96F@;6;@E,66<CB+@:@,,C@C@@D,,;?,@,6;EFFGFGG7>FECFCCGGEDED,49?88>7DED,?+4,@,9?9@=4@+46>EB:@++,99,:@:*===B+@FEEF,,4@DF99F89D50=D=>@5D*0@>>F+B,,3;9,43=CC,@053C,@2:C?,=9,+/999*:;6DB=,1/*47*8+92@/>(/@CA@)*(=6((//6:1B((1).2405*,(-3))6)*(046.-9.,.(()-4)(-2(-(-(--(..(,-(-(--((.-(.*.2*/(().
@M02996:162:000000000-B87FG:1:1101:18047:3061 2:N:0:TAGCGCTC+CGTCTAAT
GACTACTGGGGGATCTAATCCCGTTTGCTCCCGACGCTTTCGAGCCTCAAGGTCAGAAACGCCCCAGTAAGCTGCCGACGCGACCGGGGTTCCGTCTAAGATCTACGGATATCAGCGCGACACTAGAAATTCCAGTTACACGTGAAGCACTGGAGATATACAGGTTAGAGAACAGTCAGAGGGGGGGAGACAGGGGAATGACCTAACGCTTGAAACGACGACAGACGCAACGTTGAGCGCAGAGAGTACGCGGAGAGAGCGCGGATACGACGTACGAGCGACGGAGGAGGCAGGGAGTGAG
+
@@-68C,,;CC+@,6,;;;,,;@;,-@,,6,9@C:@+8,,58,;,@,,6,,:96CE@<,6C@@>FC@,CD,A,A,8++@B7+8++==+=++,,48A,B=,?+,+7C=7+3+,36,5+:*=3834DB3@=9,,73,2+@<9C9****03**3)649,49:2,=1,23=,244)56C,;2*+,*/1*)()(*23))*-,*.)4+..))((()*-(0-/()1(*--3(((((/4(*((((.*:((-()(,)0(.((0,/,(-(,),()(,)((((-((-3,--((((--((-((().***(.6.
@M02996:162:000000000-B87FG:1:1101:14577:3063 2:N:0:TAGCGCTC+CGTCTAAT
GACTACTGGGGGATCTAATCCTATGTGCTCCCGACGCTTTCGTGCGTCAGCGGCAGGTACAGACCAGGGAGCCGCCTTCGCCACCGGGGGGCCACCAGATAGCGACGCAGTTGACCGCTACACATGGAAGTGCACTACCCTCTGCTGCACTCTAGCTGTCCAGGTTCGGGGACCATACGGGGTGGAGCCCCGCACTGTCAACACAGACGAAAGCAGCAGACGGGGAACCGCGAACGGCAAAAAAAGCGGGAGAAGGCACGGCAACGAGGAAGAACCGCGGAGGGTGGGACGGAGAGAAGCG
+
@<68@6C@ACD+8,6,6,,,,,6,,<C;,,,,+8+8+,,,,8;68+,868:@+66@+CCCEFGG7<CF,CFFGC++,,,A,,4@D=@+4+**4*==F:4,2+,)4*4*3**27<,,43)7/9,3+<80<*3+3:?CGFC*2(.*0<.097/(+02:+<2?804,+*2*1*:)*0>+=C85CC**2/,2(**-<5D((+1.6+3(,.8(()93(0.7?)0:646(--(((*(-),,((,*/,(-,)(((/,)(-0(*((,,(),(*,((,(..(((,(((,((-(--((4:2()7*2*,(,9
@M02996:162:000000000-B87FG:1:1101:18300:3063 2:N:0:TAGCGCTC+CGTCTAAT
GACTACTGGGGTATCTAATCCTGTTCGATGCCCGCACTTTCGTGCATGAGCGGCATTTACGGCCTGGTCTGCTGCCTACGCAATCGGGGTTCTGCGTCAGATCGATGCATGTCACAGCTACACGACGAATGCCGCAAAGCGCGAACGCAAGCAAGCGCTCCAGAAGCAATGGCGGGAAGGCGGTGAGCAACACGATGGGAGCACCGAAGTAGAAAGCCGCCGGCGCACGAGGTAAACGCAGTAAAGCCGGAGAACGCGCGGAGACCGCGTAGGACCGAGGGTGACGGCACGGAGGAAGGCG
+
@@666CC@CFC+@6,,;<,6,,;6,C@F6,8,,8+86+,,,8C6,6;@@BC@++7+:CFGGGD:,C@6,,:F<?,,,49?+8>,=@C+4++,9,C=@+8+9<,+6,9+9,,4,9,,9)*669,@C>@=4,,,6@++=6,,+1:C+@=@0938D:C*****140,=9*,;,59,/9C=)65*3*/:>1*-0;:3;94(*08(244(77(47><<@>4()/(*-191-4-(*((*..64(*2((..1.)(/-5(-52)((---1--/((,(42-(3),-((,((--)-,(,((3.0**0((.-
@M02996:162:000000000-B87FG:1:1101:12601:3077 2:N:0:TAGCGCTC+CGTCTAAT
GACTACTAGGGTATCTAATCCTGTTTGATCCCCACGCTTTCGTGCCTGAGCGTCAGGTGCGAGCTCGTGACCTGACGTCGCGATCGGGGGTCTGTGACATAGCGAAGCAGATCACCGCTACACATCACATTCCGGCCACGTCTAGCGCACTCTAGTCCGGCAGGATCAAAGGCACGATGGGAGAGGAGCCCCAACTTGGCACCCCGGACTTACCGATCCGCCGGCGCACCCGATAAACCCAAGAAAGCCGGAAAACGCGCGAAGCCCACGGGTTACCGGGGGTGCAGGGACGGGGAGGACG
+
A@-68C@CDFF6;,6,66;;@CC,,6;E,,,,,;+@+,,,,8;<@<,;@BC@+,@B,CEFGGGGCF@@EAFG<?A=,8,+87>8DCD+:++6,94@FC=99+9+6@C7@,,,,4,,85*=6,,@,DD9=,,6@=E8CG+:3)*=<C@>99*1735,7CED717*=)*=CFGA;87:A:0583:*1/,767*/8=<1),)6/0619)(,-)*.6)47()/.*,-1,,79(::9)(,464,*-4(.?<4:4-54-.4*--(,-)--).((,-((-(,..-((4((--).3(((-))/**(((,
@M02996:162:000000000-B87FG:1:1101:18288:3078 2:N:0:TAGCGCTC+CGTCTAAT
GACTACTGGGGTATCTAATCCTGTTCGATCCCCGCACTTTCGTGCATGAGCGTCATTTACGGCCTGGTCTGCTGCCTACGCAATCGGTGTTCTTCGTCAGAGCTATGCAGTTCACCGCTACAAGACGAATGCCGCAAACCGCGACCGCAATCAAGCTCTCCAGGATCAAGGGCGGGATGGCGGTGAGCACCACGAGTGGACCACGGACTGAGAAAGCCGCCTGCGCAACCGGTAAACCCAAGAAAACGGGAGAACGAGGGGAGCCGACGAAGAACGGAGGCGGCGGGGACGGAGGGAGCCG
+
A@-68CECDDD+@8<9@<,6,<C6,C@F9,,,,8@B+@,,;8;@6@A@@DCC+86;6CFGGGDFCCC,C,CBFE<B,4@?@@:8DDC8=,,,9,C=,49,9+8,9<>,=,,9,9,5>>*06>,@EFCC:4,,@@CDGCD8+89CCB=<9>*)@;C,4,,@,:8,@*0A9,@9*3CE>)6>*85/452*7*36.51(-*.25*482:23()224946()/4*(-(,(-(-0-()-3))(+23(.4?(4(/27(452<(((--1--*((,-(--(..((-(,((-4(41(4-,4002**-((-
@M02996:162:000000000-B87FG:1:1101:22686:3088 2:N:0:TAGCGCTC+CGCCTAAT
GACTACTAGGGTATCTAATCCTGTTTGATACCCAGGCTTTCGTGCCTGAGCGTCAGTTCATCTCTGGACAGCTGCCTTCGCAATCGGAGTTCTGCAGCATATCTAAGCATGTCACCGCTACACGCGACATTCCGCCATCCTCGACATGACTCAAGACAACCAGGATCAACGGCAGGTTCAGAGGTGAGCTCCGAGATTTCACCGCTGACTTAATCGCCCGCCTGCGCACCCGTTAAACCCAATAAATCCGGAAAACGCGCGCACGCTCCGGAGTACGGAGGCTGCTGGGAGGGAGGAAGCG
+
BB@8@CEEFFF-CC@,@<@@@AD,,CCFE@CCCE,6,6,,@@C@@@A@ADCC@@@CCFFGFGEFFCCFF<FGFF<F,,=C7CF:DFDGE,,,@EFFGECCA+@,@FE<D,,9,969>:*6=>BCG+>::8,,@DCCG4,D+*<CDG5F9A3*@8DFGGGFE=3+@9=@FFGA=<@+;+6AE;@+,313),4:ABD>),1*229>93:5>++8>4/:>4:/4.(/,:@B953(*,(367,*-4(8=9))2-0-(04*-((.-),()-((3-(,(-..(,((1(.4(,44(.(-5)21*..((
@M02996:162:000000000-B87FG:1:1101:21678:3129 2:N:0:TAGCGCTC+CGTCTAAT
GACTACAAGGGGGAGCGAAGCCGGTTCGAGCCCCGCACTTGCGGGCATGAGCGGCATTTACGGTCGGGTAAGCGGCCTACGCAATCGGTGTGCTTCGTCAGAGCGATGCATTGCACCGCGACACGACGAATGCCGCCTACCGCGACCGCAAGCAAGCCTGCCAGTATCAACGGCGGGATGAGGATGAGCCGCACGAAGTGACCGCTGACTTAAACAGCCGCCTGCGCACCCGTTAAACCCAATAAAGCCGGAAAACGCGCGGACCCACCGGATTACCGCGGCAGCGGGGCAGGGGGAAGGG
+
CCC@BFCFFFDGFGECG@B@@F+78@,8;;86CC@C@F7C<,@+7@C,9ED,8>@=7F,EFGGFG:=F,=FFG+:C666A=@=F>6>C+B+@@,,9C,@+@96=@F,6>9,78,@,:1**355CGGBCCC,6<C=DD*46;(8>CC@GDD>BGFCFFGF*;:,32@*<DGG>CDGGFG(>82?++24<27*4;8C<(*725<4>9),-.*264?)98)*,2((,(4401:(,1(--6),/13,.7>66*,.-(8,*-((-,14()-,2-,(((().)(,,(4(-((,(((-2:3:8*-(((
@M02996:162:000000000-B87FG:1:1101:20028:3130 2:N:0:TAGCGCTC+CGTCTAAT
GACTACTAGGGGATCTAATCCTGTTTGATACCCAGGCTGTCGTGCATCAGCGTCAGTAAAGCACTGGACAGCTGCCTACGCAATCGGAGTGCTGCAGCATATCTAAGCATGTCACCGCTACACGACGAATGCCGCCGACCGCGACATGAAGCAAGGCCTCCAGAATCAACGGCAGGACGAGGGGGGAGGACGGGGAAGGAACCGCTGACAAAAAGGGCGGCCGGCGGAACCGAAAAACCAAAAAAAACCGGGAAAGGGCGGAAGCAGCCGGAGGACCGCGGATGCGGAGGCGGGGGAGACG
+
A@8,8;,CCCC+@,<,;@,6,<@6,-;A,6<,66;,,,,659C@B,,,6;C@,,@F66,<6,,AA@A<@8FDF?,,,,9?+8>,D=CB@,,,9AF,EE=,?+,,9,@=9,,9,9,,>8*6==46++=+64,,,@C0+++6+1:C=+)89=+)@::C+@,;C78,4+5A>4@3:07**/)9**:*4),)(/;45:94(*).(2(,()-,4**.3735,0)-*-4((,(,(*(,)(--.(+*-.(,70((*,)(,0,*,(-(,)-3*((((,((((,-(((,,(((.(-(((--))2:*(((,
@M02996:162:000000000-B87FG:1:1101:13442:3169 2:N:0:TAGCGCTC+CGTCTAAT
GACTACCGGGGTATCGAATCCTGTGTGCTACACACGCTTTCGCACCTCAGCGGCAGGGTCAGTCCAGAAAGCCGCCTTCGCCACCGGGGGGCCGCCTGATGTCGACGCAGTTCACCGCTACACCAGGAAGGCCGCTGTCCTCTCCTGCCCGCAAGAAACGCAGGTTCCACTGCAAGTCCGGAGTGGAGCTCCGGTCGGTCACAACGGACGGAAGTTGCCGCCTACGTGCGCGTTACGCCCAGGAAGGCCGGACAACGCGCGCCCCCGACGGCGAACTGCGGCAGCTGGCAGGAAGGAAGCG
+
8@-,8;C@CDD+8,,,96;,,,;;,<;@,6;,,;,7+,,,,8CC+@,@CECB++@BDG,9FG9EGFDFCDGCGC>+,,=?,84@D=C+:+*1>*4<7<<,?+5*64:48**2,4,2:2)199,=BFDF8***21:5)2+3*)*25<5+0>)(?8<FFGG58:3*2*2+:9+907C+0C4>>:=**/49(205>>)4(*)-306??FFBF))48B81)*2-*4(-(4.4(1(-)-,,4,**-3,:>(((*-.-4.8*-(((,1-(14(7(-(,((-,(.,,-4(-((.1(4(,))2**.32(
@M02996:162:000000000-B87FG:1:1101:13461:3174 2:N:0:TAGCGCTC+CGTCTAAT
GACTACCGGGGGATCTAATCCTGTTTGCTACCCACGCTTTCGCACCTCAGCGGCAGGGTCAGTCCAGAAAGCCGCCGTCGCCACCGGTGGGCCGCCTGAGGTCTACGCAGGTCACCGCTACACCAGGAATGCCGCTTTCCTCTCCTGCCCTCAAGAAACTCAGGTTCCACTGCAATTCCGGAGTGGAGCTCCGGTCGTTCACAACGGACTGAAGTTTCCGCCGACGTGCGCGGTACGCCGAGGAAGGCCGGACAAAGCGCGCCCCCGACGGCGTACCGCGGCGGCTGGCACGGAGGAAGCG
+
A@-8@CE@DDD+@,:,665,66@6,-CB96;,,C6@+8,,,8CC+@,B@BCC++7CCF,CFG?FFAEGFFGGGE7:+88>>B4@D@@+6+++6+@:>=D,8;,+6C>+=++3,63,8>*9=93@FGDFC,,3@:E53*,,=6+AF9>?*@*(=<DGFGG,?9;,42*,=<,6+8F7;DEFDEE*+//7(*5/)5)-(1)4.+676EF2>)*57F)*)1*-24(449(4024,)4--2-**-3(45.((1-.4(0.*.((,-)--)4(47-(-(-,((4(,26(-,--4(,54))/2*.2((
@M02996:162:000000000-B87FG:1:1101:13451:3189 2:N:0:TAGCGCTC+CGTCTAAT
GAGTACCGGGGGAGCTAATCCTGTGTGCGACGCACGCGTTCGCACCTCAGCGTCAGGGGCAGTCCAGAAAGCCGCCTGCGCCACCGGGGGACCGCCTGAGGGCTACGCAGGTCACCGCTACACCAGGAAGTCCGCTTTCAGCGCCTGCCCTCAAGAAACTCAGGTTCCACTGCAATTCCGGAGTAGAGCACCGGGCGGTCACAACGGACGGAAGTTGCGGCCTACGTGCGCGATACGCCCAGTAAAGCCGGACAAAGCGCGCCCCCGACGTCGTACCGCGGCAGCTGGAGCGGAGGGAGCG
+
A@-86=C@CCD+7+7,6,;,6,;,,<;@,66++8+8++++,8@@@+,B==C>8,8?CC+8>F<EFCDFCDG8FC++++,8844@@=@+:+++6+8++:<,+*+0386*8**,,2,867*339,=EFDC:,2,?::51*5++9)9)*/4.5)(388?CGG1<:;:=?7+22090/>+/*6@8::2+252-+2.>B)1(*),,+6367;,,))-4B,*)/)-*4(.(-,4(27>)((--(*2,3(67)).*-.39)4*..-((/(()-134--(,-(-((((-3(-(((,,((-))/**-2((
@M02996:162:000000000-B87FG:1:1101:19476:3225 2:N:0:TAGCGCTC+CGTCTAAT
GACTACCAGGGTATCTAATCCTGTGTGATACGCAGGCTTTCGTGCCTGAGCGGCAGTTCATCTCTGGACAGCTGCCTTCGCAATCGGAGGTCTGCAGCATATCTAAGCATGTCACCGCTACACGCTGCATGCCGCCAGCCTCGACATGACTCAAGACAACCAGGATCAACGGCAGGTTCAGAGGGGAGCTCCGAGATGTCACCGCTGACGTAATCGCGCGCCTGCGCACCCGGTAAAACCAAAAAAGCCGGAGAACGGTCGGAACCTCCGGAGTACGGAGGCTGCTGGCACGGAGGAAGCG
+
@@<,8CFCDCC-C,B,66;;,6@,,6;F<@C,,8+7+,,,,8;@6,,;C?CB+8@C,CFGEE,EDCCFECFF@A:,,99?8:B,==@CC+,,9ABBFEA,9+,69EEA99,9,4,56=*=0>,CE+86=4,,9@@DD+6+083C@C)C3++*78DDFFFD+==+@*=997C>6>C:0*:ACA<**/59-,5:?DG=/,+1/1769266=)2,:)98=)2./-(-.4290*,-),,26),*.4(.71(,*-.4-7(*-(,(,)-()((.(--,((,-(((,,14.()..(4.25.1**(.((
@M02996:162:000000000-B87FG:1:1101:15317:3242 2:N:0:TAGCGCTC+CGTCTAAT
GACTACCGGGGGATCTAATCCTGTTTGCTACCCGCACTTTCGAGCATGAGCGTCGATAAGTCCCCAGCAAGCTGCCTTCGCCATCGGTGGTCTTCCTGAGCGCTACGCATTCCAACGCTACACCAGGAATTCCGCTTGCCCCTGAACGAACCAAGAAATGCAGGCCGGGCGGCAGGTCCGGGGGGGGGCCCCGGGAGGGGACAGACCGCTGGCACGTCGGCCGGGGCTCGCGGTAGGCCCAGGGAGGCCGGACAAGGCTGGCAACCCGCGGAGGGCCGAGGCTGCGGGGAGGAAGGATGCG
+
A@-8@CE:@DD+7,9,;@B,,CC,,;;46<C6@@@CC7,,9@DAB69@9=CB+6@:,CFE6,E=D<?EDCGGCE<E,,998,84==@+8++,49CE<?B,,*+0688+>4+9,8,:=8*6=93=DFCB=,,3,==+0@D8CC5;CFC,3+0)@8>FGF99;C8,43;7**40*):C;2/8>CC**/25-2*4<>)-(*0-,*-47.42()),(7)0()),14(,(,1((*-()--((,,*-3417(((*,)-4.3*.-(((*.)*,(-4,(((((-(,-,1(.,((,1(((-.)21*).((
@M02996:162:000000000-B87FG:1:1101:15170:3242 2:N:0:TAGCGCTC+CGTCTAAT
GACTACTGGGGGAGCTAATCCTGTGTGCTCCCCGCACCTTCGCACCTCAGCGTCAGGCATCTGCTGGTAACCTGCCTTCGCCATTGGTATTCTTCCTGAGATCTACAGATTTCACCCCGACACCAGGAATGCGGATTGCCCCTCAGTGACTCAAGTCTGGCAGGTCTCAACGCAGGCCAGGAGATAAGCTCCGGCCGGTCACACCAAGCGGGCAAAACGGCCGACAGGCGCGGTAGGCGCAAAAATGACGAAAAACGGCAGAAAGGTACGGGTGAGCACGGGTGATGGCAGGGAAAGAGCG
+
@@8,8;CCCDD+@++,;6,,@C@,,6;@,,;,,86@+F,,,:C@8+,B<?:@,88C,CF,E<CE9C@:@AFFFC8E,,=??B?4@4<,56,,@,99A?E,95=,=E;=@,,,,95,@:*66=8@EGDC=,,,+6C++@,6=D*==@;FDF+*@DD,@2,1>?881;222@CB+9D+9*:@CB>,,51:7,2:*/7>(*055,>@DFD?10),6>;FFF)/1(-4,1(43*4,)(-(2)**-4(47(-)*,0((..*-(((-*.5*.5..,---(((()(-((-,,).)(((-078**.,(,
@M02996:162:000000000-B87FG:1:1101:13318:3252 2:N:0:TAGCGCTC+CGTCTAAT
GACTACCAGGGGATCTAATCCTGTTTGCTCCCCACGCTGTCGTGGCTCAGCGTCAGTTGTCGTCCAGTAAAGCGCCTTCGCCACCGGTATTCCTCCCGATATCTACGCATGTCACCGCTACACCGGGAAGGCTAGTTACCCCTCCGACACGCAAGAGAAACAGGTTCAAAGGCACTTTATGGGGGGAGACCATAGGGGTCACATCGGACGGGCCTCCCCGCCAACACACCCTGTACACCCAGTAAGTCCGGAGAACGCTCGCCACCGACGAAATAACGCGGCTGCGGGCACGTGGGGAGGG
+
@@-68CCFEDD+@,9,;@@<C<C6,6;,,,,:6C@@+6,,,9:@B@,B<?,@,,6@,<F,CFBFGDFCACF,C>@>,,4A684@E==84,,,9,9EFCC+=*9+4C>8=++9,9,,8=*0=9:DBF>=>6+,,6,2+@,6=)*=CC>@5C*)@:CFFGGGGF=,4**7<E,9,6;,/*:3;BD**/3C(2*4)19)(*0,8+6)504,-)),-0(717*-*-(((-2:(*((2).65.0*4.56@6))2-.4(..*-(,(-1,-*4(4(-((((-).:((,((-((-1(223))/**4((-
@M02996:162:000000000-B87FG:1:1101:23754:3271 2:N:0:TAGCGCTC+CGTCTAAT
GACTACTGGGGTATCTAATCCTGTGTGCTACCCGCACTTTCGAGCATGAGCGTCGATAAGTCCCCAGCAAGCTGCCTTCGCCATCGGGGGTCTTCCTGATCTCTACGCATTCCACCGCTACACCAGGAATGCCGCTTGCCCCTGAACTATCCAAGAGAAACAGGCCAGTCTGCAGGTCCGGGGGTGGGCCCCGGTATGGGACAGACTGCTTGCAGCTCCGCCTGCGCGCCCGTTACGCCCAGGGAGTCCGAACAACGGGTGCACCCCGCGGATTACAGGGGCGGCTGGCACGAAGGGTGGG
+
CCA@@CCEDFD+@;<9;C,@C,C;,<CEAEC,CC@F7+,,,@FFBC9ECECC6@B@,CFECFFFFFCEDFFF@?BE,A?AB:=4D=@+7+++4,@<,AE,,+9+@CD7C6+,499B>@*=@9,@>EEG=,,,6@C6CDF,A55=ADD,;+1)>@DFGGGGC9C,4@?E2,,4=BFG;?>:CEE**:2D=*3,8A14(+7(.*4877)../24(9.),00-*,,-.46-(/7>D71(3(*12:(10(4(047,(8.*-(((-*529(((4-(-,().-5(-19(---411,,3.01**(-(,
@M02996:162:000000000-B87FG:1:1101:21058:3273 2:N:0:TAGCGCTC+CGTCTAAT
GACTACTCGGGTATCTAAGCCTGTTTGCTCCCCACGCTTTCGCGCCTCAGCGTCGGTTGTCGTCCAGCAAGTCGCCTTCGCCACTGGGGGTCCTCCTAAGATCTACGCAGTTCACCGCTACACTAGGAATGCCACTTGCCTCTCCGATACGCAAGAAGCACAGGTGCAAATGCAGTTCATGGGGTGAGCCCATGGAGGTCACATCTGACTTGCAATCCCGCCTACGCGCCAGTTACACCCAGAAAAGCCGGACAAGGCATGCCACATACGGATTGCAGCGGCAGAGGGCACGAGGGTAGCG
+
@@68@C@FBDD-@,6,;@,C<E@,,;;E,;6,8C+@+,,,,8B@@6,B<?6@8,7@+8F@FF@DECCFCCF5EC:7,4@?8B:CD=@,4+449,9A,?C,924+4<>48449,6:56=06=9,78ECA=,,,6@F?=FGG?)*6=EA+03*0B89FE,,@C78,,*24=D,;,<:,++;+;:C*1/5?(,=/)08>(*)001;);+9?)/+/.;9+5;*/*6(/51:>3*(4*.-.45,*-:(.;<202-.475:*,-().2).*().).-,-(().,.,120-((,---43))1*2,,)(
@M02996:162:000000000-B87FG:1:1101:21040:3279 2:N:0:TAGCGCTC+CGTCTAAT
GACTACTCGGGGATCGAATCCTGTTTGCGACCCACGCTGTCGCGCCTCAGCGGCGGTTGTCGTCCAGCAAGTCGCCGTCGCCACTGGGGGTCCTCCTAATAGCTACGCATGTCACCGCTACACGAGGAAGGCCACGTGCCTCGCCGAGACTCAAGAATCACAGGTGCAAAGGCAGGTCAGGGGGTGAGCCAAGGGAGGGCACAGCTGGCGTGCAAGCGAGCCGACGCGCCCGGGAGACACAGAAAATACGGACAAAGAGGGGCACCGACGGATGAGAGCGGCTGCGGGCGAGGAGAGAGGG
+
@@8,6C;C@CD+8,9,86;8C,;;,6;,++7+8@@:+,,6,:,78+,86?@@++6>+8>8:B4,B=?A<=F9:?4+++68++6646<:4+++6,8,,53,7+,+3,866++3,3,,8>*30>,*5C@::,*,>;D*9CC4+)/))464/:*)529?F++3407*3)*++5+0*0:*;7628>E**1-9(0+.).9<(*)--24((0.(-)*-(0.1()*-*(,-(,(-(*-4)(-(-:,013(.02))*,)(-..*.((.,)((*-(-3-((((.)).(,((----11(((,0)/*/,-(,
@M02996:162:000000000-B87FG:1:1101:12898:3280 2:N:0:TAGCGCTC+CGTCTAAT
GACTACACGGGGATCTAATCCTGTTCGATCCCCACGCTTTCGTGCCTGAGCGTCAGATATGGTATGGTAGCCTGCCTTCGCAATCGGTGGTCTGGGTGATATCTATGCAGGTCACCGCTACACCACACATACCGGATACCTCCGCCACGCGCAAGGCCAACAGAAGCGACGGCAGTGCCAAGGTTGAGCCCGGACATTGCACAGGAGACGTACAAGCCCGCCGGCGCACCCGTTAAACCCAAAAAATCCGGACAAGGCTCGGAACCGCCGGAATACCGCGGGCGCTGGGAGGGAGGGAGCG
+
@@@,@CF8CCD+8,@,;<@,C@@6,C@F,,,;,C@@@,,,;@;@B<9@ACC@6,6@<CF@FG<F,6@,<,:CEEAE,C@B7C=8DDC,8+,,9E,,A?=,A==,9,9,@,,9,@,5883===B@E7D+?,,,@==C064,+1*608:83?0)@8>FACFC:@:,@*37*5@95?D1;FB=<:=,,2(86A@(8.)6),+)15)618;,=)/,/)163)*-/-((-302(*421,--4),*,(((02((2-)8(..*(((.-14()-((4,(((-).)-(,1((((,,((((,5)1:*4,((
@M02996:162:000000000-B87FG:1:1101:12052:3284 2:N:0:TAGCGCTC+CGTCTAAT
GACTACTAGGGTATCTAATCCCGTTTGCTCCCCGGGCTGTCGCAGCTCAGCGTCAGACACAGTCCAGAAAGGCGCCTTCGCCACTGGTGTTCCTCCCAATATCTACGCATTTCACCGCTACACTGGGAATTCCCCTTTCCTCTCCTGCACTCTAGGCATCCAGGATCAAGAGCCATACGGGGGGGAGCCCCGCAGTGTCACGCCAGACGAAGAAAACCGCCTACATGCGCCGGAAGACCAAGAAATCCGGACAACACGAGCCACCCACGAAGTACCGAGGAGGCGGGGACGGAGGGAGAGG
+
@@-88CCEEFF6C6B,;6B6,C@6,6BF,,,9,66@:8,,5CF@:C,E@?CB,,8B<EFFGGGGGGFFFCFGGG>@,,DC:,6C@==,:,,4@,C8FC?,?98,9F>88++,,9,98=*6==<9=FC8=8,4@E8D+,4E+:+=D,8A9F+1,3=,@E8DFF8,6*=,=EGFD9D,AF@ADE5*//-1(2:-.7)((3*6-*41;DF?()13:?<;:3567(42:)631*(-)-(-(.,2.(.4)))(/,0(,<,*-((--).(*(-(-(,((6))-((,((,((--((((-)5:**--(-
@M02996:162:000000000-B87FG:1:1101:13013:3310 2:N:0:TAGCGCTC+CGTCTAAT
GACTACACGGGGAGCGAATCCTGTTTGCTACCCGCACTAGCGAGCATGAGCGGCGATAAGTCCCCAGCAAGCTGCCGTCGCCATCGGTGGGCTGCCTGAACTCTACGAATGCCACCGCTACACCAGGAAGGCCGCGTGCCCCTGAACTATCCAAGAAATGCAGGCCGGGCGGAAGGTCCGGGGGGGGGCACCGGTAGGGGAAAGACCGCGTGGACTGCCGCCGGCGCGCGCGGTAAGGCGAGTGAGGCCGAACAAAGCGTGCAACCCACGGAGAGCGGGGGGTGGAGGGAGGAGGGGGGCG
+
8@-,6;CC@C@+@+6+667,,6;,,-;;6@,,67+8++,,,7@@+@,@@?C@++7=+8FF?FEFF<?FADFDB?,,+88>+48+@=@+8+++,++A=?=,4+,36C>+6,,,,6,:6>*0=9,@DFDDC,+,D>>*0>*348*;CD2,3++0D@;<CC,:,<8,*8?=)3*0*.9C6:7>DE7**/25,124>5)4(*023*2:20,4()1-(74*()0-*-(-(-(((*-2)-(()),*-3(-/,.87-)4,).*..(,,1()2((,(--,((((,-((-((((((,(-(,))**2(-(-
@M02996:162:000000000-B87FG:1:1101:12992:3325 2:N:0:TAGCGCTC+CGTCTAAT
GACTACACGGGTATCGAATGCTGATTGCGACCCGCACTTTCGAGCATGAGCGGCGAAAAGTCCCCAGCAAGCTGCCTTCGCCATCGGGGGGCTGCCTGATCTCTACGCAGACCACCGCGACACCAGGAATTCCGCTTGCCCCGGAACTATACAAGAAATGCAGGCCGGTCGGCAGGTCCGGGGTGGGGCCCCGGTAGGGTACAGACCGCGTGCACTTGCGCCGGCGCGCCCGGTACGCCGAGTGAGTCCGAACAACGCTGGCACCCCTCGTAGTACCGGGGCAGCTGGGAAGAGGGGTGCG
+
@@-,6;@CBEC68,,66,;,,6<,,-<,,6++8@:@++,,,8C<,@@<@=,@++7:+@CF6CFCGFCFAEGGGA,,,9,9,84+@==+=+*54**63<4,,+,+6>:=1**412+*46)9881:CFDC8+++33;**;E+925CDGB6/**)<9=FF??:309,/79=)/*0*7<E7C28>CD**1(7(223>:)-(*0((3-695837)),(82*)**-*,(-,3(((*-(93--2-**-3-,*).)2-04(0,*((((-1.)9(((,--((())--(-(4(-((,.((.-))**2(,-(
@M02996:162:000000000-B87FG:1:1101:13011:3328 2:N:0:TAGCGCTC+CGTCTAAT
GACTACACGGGTATCGAATCCTGTTTGCTACCCGCACTTTCGAGCATGAGCGTCGAGAAGTCCCCAGCAAGCTGCCTTCGCCATCGGTGGGCTTCCTGATCTCTACGCATTCCACCGCTACACCAGGAAGTCCGCTTGCCCCTGAACTATCCAAGAAATGCAGGCCGGGCTGCAGGTCCGGGGTTGGGACCCGGTAGGGGACAGACCGCTGGCACTGCGGCCTGCGCTCCCGTTACGACCAGGGGGGCCGAACAAGGCTTGCACCCAGCGGAGTACCGCGGCGGAGGGCAGGGAGGGTGCG
+
@@668CCFCDD+@,B,:<<:C@@6,;C;@@C,6@@C7+,,;@FCB@;@@DCB76@@+CFG<EGGGFEGGFGGD?B,,9=9B8=4D=C,8++,9,@EEBB,,+4+4<>:=++C,9,98>00==,@EGGFD,,,@=@6+DF8=D*=AFB33+5)E8DDGG8AD9D,1<DD+>*3*6CG>C5@DCD*1155(448?>)6(*:(.*/6@F037))-,<7)(0*-13(-(-4(-*47*,(-,(**-.8()(((),)--70*,,((-*54*43((-(((-.))3(-1(((,(-2(-(,)02:*(-(-
@M02996:162:000000000-B87FG:1:1101:15422:3338 2:N:0:TAGCGCTC+CGTCTAAT
GACTACAAGGGGATCTAATCCTGTTTGATCCCCGCACTTTCGTGCCTCAGCGTCAGTTGTATGCTGGTAAGCTGCCTTCGCAATCGGGGTGCTGTGACATATCTAAGCATTTCACCGCTACACGTCACATTCCGCCTACCTCGTGTACACTCAAGAACGCCAGGTGCAACGGCGTGGAAAAGTTGAGCGACACGCTTGCACCGCGGACTAAACATCCCGCCGACGCACGCGTAAAACCAAAGAAAACGGGAGAAAGCGCGAATACGCGGAAGAACCGCGGCGGCGGGCACGGAGAGAGCGG
+
@@-68CEDFFD+8,,,;65<<C@,,-CE,,;,,8+@+6,,,8;@B,,;@?;@,,8@6;C,C9EE,CA:<@FGA?A8,,4A8:=,@DCD:++,9?4?FE;,94,69E@A=,,,,9,,88*6694A9A=BA,,,9=CC=E?@+9<++8:C2?+0@8DFGGGC7=:+6*6@9@EA893@@*:*7B,,7;84);*/99?((*)05,:@(>>;();=3;);3.70=(793,27(*-4)4,65:+:2(..0(((/,0(-),6(((-(1((0(4(,(,,(,4(4(,1((-1(-22,436)5*2/2-(4
@M02996:162:000000000-B87FG:1:1101:7509:3351 2:N:0:TAGCGCTC+CGTCTAAT
GACTACAGGGGTATCTAATCCTGTTTGCTCCCCACGCTTTCGTGCCTCAGTGTCAGTACCAGTCCAGTAAGCCGCCTTCGCCACTGGTGTTCCTCCTAATATCTACGCATTTCACCGCTACACTAGGAATTCCGCTTACCTCTCCTGGACTCTAGTTCGACAGTTTCAAAAGCAATCCACGAGGTTGAGCCCCGGGTTTCCACTTCTGACTTGCCAAACCACTTGCGCACCCTTCACACCAAGGAAACCCGGAAAACGCTTGCCCCATGCGTATTACCGCGTCTGCTGGCACGGATTTGG
+
CCCCCGFGGGGGGGGGFEGGGGFFGGGGGGGGGGGGGGGGGGGGGGGGGE<EFGGFG@CFFGFDFFGGFGG9@CFGGDGGGCFDEEFFEFFEEEFGGGGGFFGGGGGGGGGGGGGGG=ACDFGFGFGEGFEDFGGD6EFEDDFDFED8;@6DFEGDDGGGG>1:=DFGGGEDGBGA*ADFCGE6C+:?@C8>?EGF=FE**,8AAA69E+C:9F:;>*;:?:(*.*06(*/(:8(/4?EG(3((265(2(>608,C.(---*,(043,(.-,-4,)6)(-1,((4)).::()0)**2).)
@M02996:162:000000000-B87FG:1:1101:6090:3352 2:N:0:TAGCGCTC+CGTCTAAT
GACTACCCGGGTATCTAATCCTGTTTGCTCCCCACGCTTTCGTGGATCAGCGTCAGTTGTCGTCCAGTAATCCGCCTTCGCCACTGGTGTTCTTCCCAATCTCTACGCATTTCACCGCTACACTGGGAATTCCAATTACCTCTCCGACACCCAAGATCCGCAGTTCCAAATGCAATTCAGCCGTTGAGCAGCTGCATTTCACATCTGACTTACAGCCCCGCCTACTCACCCTTTACACCCAATAAATCCGGATAAAGCTTGCCACGTACGTATTACCGCGGCTGCTGGCACGTAGGTAGC
+
CCCCCGGFGGGGEFGGGAB<FGGGGFFGG<CF7EGGGGCFFEFF,@FFGFFGGC:BF9@6689AEGGFEGGF,@FGCF8=C@F:4@EFGGGFEF;FE?FEEDA84CDFEGGGAEFGG8@CDFGFDFGFFGGGGC,6D@EF=DFF6406*0*1D+86@9,8+1:B8++,63E?EF7:A+*5@,@@FC=FFE:@*;787@>*;CA*>+*//;CCFF.*)3;8755(783*.=8DGFC<)7CC;0(6A4)99.)6(:)+)....1()2(,(-,.3)..6)((440;3608:4<<B07**2-.)
@M02996:162:000000000-B87FG:1:1101:6120:3363 2:N:0:TAGCGCTC+CGTCTACT
GACTACCCGGGTATCTAATCCTGTTTGCTCCCCACGCTTTCGTGTATCAGCGTCAGTTGTCGTCCAGTAATCCGCCTTCGCCACTGGTGTTCTTCCCAATCTCTACGCATTTCACCGCTACACTGGGAATTCCAATTACCTCTCCGCCTCTCAAGATCCGTAGTTTCAAATGCAATACAGCCGTTGAGCAGCTGCATTTCCCATCTGACTTCCAGACCCGCCTACCCACCCTTTAAACCCAATAAATCCGACAAACCCTTGCACCCTACGTATTCCACGGGCTGCTGGCACGTAGTTCAC
+
CCCCCFFGFGGFGFFGCCFFGFFEF<EFGGGGEGG@:F;CFGGG6BEFCEGGC:C:FFFEFCDECCEFGG9FFGGGCFGDG,@?=DE?EFCFDEEBFGGGD<=EDEFGGGGGGGGG=:*+=@FC@CFFGC,EDE8=?,=D?DDCD+)+06DDEDDCEFFF8,=>@ECEFG,B9@?F+=69D+=@F9=?B9C@*5+8*@B**59*)=AE@F7**=*;:?C9@7)85((08C@B<=**/7@*265;6>??*482(.6*(//(/2))*-24(4()-,).)),(((4(107(4171))/*3.).
@M02996:162:000000000-B87FG:1:1101:19526:3365 2:N:0:TAGCGCTC+CGTCTAAT
GACTACAGGGGTATCTAATCCTGTTTGATACCCGCACTTTCGAGCATGAGCGGCAGTTACACCCCGGACAGCTGCCTTCGCAATCGGAGGTCTGCGTCATATCTAAGCAATTCACCGCGACACGACGAATGCCACCAGCCTGATGGGCACTCAAGGTCGCCAGGATCAATGGCGTGGTATGGGGGAGCCACACGCTTTGACCACGGACTAAAAGACCCGCCTACGCACCCCTGAAACCCAAGAAAACCGGAAAACGGACGCAACGTCGGGAAAACCGCGGGGGGTGGCAAGGAAGGAGGCG
+
A@-,8CDADED6@,A,;<,;CCC,,;;E,CC,;88@@+,6,8CDB@,5;?C@+6@C6CFEFGGFGBCF:@FFEBB,,,=A6=B,@DCFC+,,@,C=48@,93,+4B=4>,,4,9,:88*0=8+@EFCCC,,3@DDDD,6@+)555,133+0)789F,5*@7;8*=**4@,<9,9*=?/9+:>,*4761(<*558)((*2?)95?07>0()23-*404)/2:(8:2((-2*((143883+;:442?(.(/-.(-5()(((-4C(-/(4(,((((.4(-,(,(((((-,(.,-1)5***.((-
@M02996:162:000000000-B87FG:1:1101:6102:3367 2:N:0:TAGCGCTC+CGTCTAAT
GACTACCCGGGTATCTAATCCTGTTTGCTCCCCACGCTTTCGTGTATCAGCGTCAGTTGTCGTCCAGTAATCCGCCTTCGCCACTGGTGTTCTTCCCAATCTCTACGCATTTCACCGCTACACTGGGAATTCCAATTACCTCTCCGACTCTCAAGATCCGTAGTTTCAAATGCAATTCAGCCGTTGAGCAGCTGCATTTCACATCTGACTTACAGACCCGCCTACTCACCCTTTACACCCAATAAATCCGGATAACGCTTGCAACCTACGTATTACCGCGGCGGCTGGCACGTAGTTAGC
+
CCCCCGGGGGGGGGGGFFGGGFDFEGGGGDFFGGGGGGGGFEGGEFCFGGGGFGGGGGGGGGGGGGGGGFGGGFGGCECDFFECFGFGGGF9DFGFGGFGFFCGCFFGEGDGAFGGG>>DDGFGGGGGGGGGGGFF+EFGBDFG?C>C?C?DGEGGFFCE>DAFE?FGGDFDFFAF8BEFF,@CCCCF<<DDFFCE5@E*;=E5C8=ECFFEB>>6/:;9775(00.07CBBCE:CC@FGF@@;FEC?;7)88>78/.///8))*/((.,..63)-)4,71,(43;9<:1<?0)**3.:2
@M02996:162:000000000-B87FG:1:1101:5932:3385 2:N:0:TAGCGCTG+CGTCTAAT
GACTACTCGGGTATCTAATCCTGTTTGCTCCCCACGCTTTCGTGCCTCAGCGTCAGTCCCAGTCCAGCAAGCCGCCTTCGCCACCGGTGTTCTTCCTAATATCTACGCATTTCACCGCTACACTAGGAATTCCGCTTGCCCCTCCTGGACTCAAGCACGACAGTTTCAAAAGCAGCCCCGGGGTTGAGCCCCGGTCTTTCCCTTCTGACTTGCCATGCCGCCTACGCACCCTTTACACCCAGTCAATCCGGCTAACGCTTGCCCCATACGTACTAGCGCGGCAGCTGGCCCCTATTTAGC
+
CCCCCGGGGGGGGGGGEFFGGGGGCFGFFFGGEGGGGGGGGGEFGGGGGGGGFGGGG<<,CFFGGGGGGGGGGGGGGGGGGEGG8C>FGGGG;FEGGGCEA=EFDGFGCCFGGDGGC:@CDEGGGFGGGGGGFGCCCCDDDDFGG,)>;=DDGFG:FGDGDGBF:99=DG;AFAFDFD>9CEECFGFFEGC9>AC25FA5*,5B28)1//;;CF9A);F@C6(16(6/4E:(979A9>EE??3)1<<<99E(-0.2-,-(-5.,9-8??:.2(3)).(--3,(41283(,(())+0+)6:
@M02996:162:000000000-B87FG:1:1101:5954:3387 2:N:0:TAGCGCTC+CGTCTAAT
GACTACTCGGGTATCTAATCCTGTTTGCTCCCCACGCTTTCGTGCCTCAGCGTCAGTCCCAGTCCAGCAAGCCGCCTTCGCCACCGGTGTTCTTCCTAATATCTACGCATTTCACCGCTACACTAGGAATTCCGCTTGCCCCTCCTGGACTCAAGCACGACAGTTTCAAAAGCAGCCCCGGGGTTGAGCCCCGGTCTTTCACTTCTGACTTGCCATGCCGCCTACACCCCCTTTACACCCAGTAAATCCGGATAACTCCTGCTCCATACGTATTACCGCGGCTGCTGGCACGTATTTAGC
+
CCCCCGGGGGGGGGGGGFGGGGGGGGGFGGFGEGGGGGGGGEEGGGGGGGGGGGGGGGG?EGGGGGGGGGGGGGGGGGGGGGDG@GFGGGGG;FGGGGGGGFGGGCFE>8FFGGGGG::=>EFGGGGGGGGGGGGGGGGFF=?DGDDFFGFBFEGGGGGGGC>FGFGED,@ACFGGFGDE@CEECDFC3CC>EBD>2CFE?EEEFFC<CFF83A<=3;<:*./26(:((::29:44<AFE115<7:)67;BBFF>C).)..72<>(<>?,...5<2A13476((-,5(:8730)3<<:<2
@M02996:162:000000000-B87FG:1:1101:11473:3398 2:N:0:TAGCGCTC+CGTCTAAT
GACTACCCGGGGATCTAATCCTGTGTGCTCCCCACACTTTCGCGCCTCAGCGTCAGGTACAGTCCAGTTAGTCGCCTTCGCCACTGGGGGTCCTCCCAATCTCGACGCAGTTCACCGCGACACTGGGAAGGCCACTAACCTCTCCTGCACGCAAGCCCGACAGGATCCAAAGCAATTCCCAACATGAAGCCAGGACAGTCACTTCAGACGTACCGGGCCGCCTACGCGCCCAGTACGCCCAAGCAAGCCGGACAACGCTCGCCCCCTACGGAGAACGGCGGCTGCGGGCACGGAGGGAGGG
+
@@668CCFCED+@,6,66A,66C6,<CA,,,6,C+@,6,,,8CC++4B@?<B6B@B,CFGGGFGEDE@,9F9FC7B,6DD7B4CD?C,4+8+9,9AFEC,A+4+9>>+>++,,6,,6>*===+@EFFCF7+3DDG6DFDC<):C?=:53=*:>>9>ECGGCC5*=;*;CGGA@6C,;DCFFG**620@:==5A>C;(*//7+).3C>C;)*/2)6>;3)-22(-.469(*4(/5..2(**362(0(.(1-)345:*-((--1-(/4(-44,(((.,((-,114-(--,---,).2:*--((
@M02996:162:000000000-B87FG:1:1101:18074:3413 2:N:0:TAGCGCTC+CGTCTAAT
GACTACCCGGGGATGTAATCCTGTTTGCTCCCCACGCTTTCGAGCCTCAACGTCAGTTACAGTCCAGTAAGCCGCCTTCGCCACTGGTGTGCCTCCTAATATCTACGCATTTCACCGCTACACGAGGAAGTCCACTTACCGCACCTGCACTCTAGCTGGACAGGTTCCAAAGCAGTCCCGGGGTTAAGCCCCGGGCGGTCACGTCAGACTGGCCAGGCCGGCGACGCACCCGTTACAACCAGGAAAACCGGATAACGAGGGCCCCCTACGAAGAACAGGGGATGCAGGCGCGGGGGGAGAG
+
@@-68CCE@CC+@6BC665<@C;6,<CF9C,,,C6@+8,,;@FC8+,@@=;@,,@B,CFFGG9EFFDCCCFEGE@7,,9?8B4@==<69,,,9,9E8=B,=2;,9C>@=++,,9,5==*0==,+@CCC?,,,@==8=F8D+>*==,5898+),6=@@=DECF3+25=72@FA,9D@978@CD>1*39@:<*:@>DF(*.,/5((/=?95)*,(78)45*-*-(--41(-*(7*,-(.),*-4(454(.*-.,,..*-,((-/(-9((-(-(((((.(((,(--(().,(((-0)/**-1(,
@M02996:162:000000000-B87FG:1:1101:22852:3487 2:N:0:TAGCGCTC+CGTCTAAT
GACTACTGGGGTATCTAATCCTGTTTGATCCCCACACTTTCGTGCCTCAGCGTCAATGACGGATTGGTGAGATGCCTTCGCAATCGGTGTTCTGTGTGATATCTATGCATTTCACCGCTACACCACACATTCCGCCCACAGCATCCGTATGCCAGATGACCAGTTTCAACGGCAGGTCACGCGTTAAGCGCGTGCGTTTCACCGCTGACTTGGCATTCCGCCGACGCACCCGTTAAACCCAAGAAATCCGGAAAACGCTCGCAGCCTCCGAAGTACCGCGGCTGCGGGCACGGAGGGAGAG
+
CCCCCFFDDFD+B@B<CC9CCFC@6CCF<C,C<CFED,,@<@E@B<<EABCC@:@:6CFGGGD=,,9:CEFGEEC=,,DA@CE?DED8@,,4@E@?CAE;A98,99@,@4,C;459>>*==9B@DGCB=A,,@8CGDECEFDF=DF=83+*0@=?AD,@ED?D,7?DDFFGBCEDGFGFFD6@4+38;:EDA*99=)5*6/4>=@/99:8+3=F=/)31/2((.4:B>>E?(*(4143,*3::,7:64*-.-(72*--((-/-()..(,4(,(,-.6:-,212-(,(1(-445:C**41((
@M02996:162:000000000-B87FG:1:1101:10901:3510 2:N:0:TAGCGCTC+CGTCTAAT
GACTACCGGGGTATCTAATCCTGTTCGATACCCACGCTTTCGTGCCTCAGCGTCAGTAGCGTACTGGTAGACTGCCTTCGCAATCGGAGGTCTGTACCATATCTATGCATGTCACCGCTACACGGCACATTCCGCCTACCTCGCGCGCACTCAAGAACGGCAGGTTCAACGGCAAGTTGACGGTGGAGCCGCAAACGTGCACCACTGACTTACCATCCCGCCGACGCACCCTGTAAACCCAAGAAAGCCGGAAAAAGGTCGAAACCGCCGGATAACCGGGGATGCGAGGACGGGGGGAGCG
+
A@<,@CE@CED+@,B,66,,6C@6,C@F,@8,C@,@:,,,,@C@@8,A@?CC,8@C,<FFG8FF@CC6CCFEED<E,,@AB=@@DEDGD+,,@AE<E99,A9=,>59A=,,4,4,,8>0==94=EFE+69;,7=CC6B8E+:@G+@=@9=*0@B?FG?ED7C8*,*=<;DEB5@D*4+/46::**/57(=E@FDGF(+)/,5,6?4=<@++1749+64*-24(-4939(/4(*..656,/2<1:?<,39-.-(03*-())-),()(-,(-,-(()).3((,43,.-(-(-(45)2*24(((
@M02996:162:000000000-B87FG:1:1101:16237:3531 2:N:0:TAGCGCTC+CGTCTAAT
GACTACTGGGGGATCTAATCCTGTGTGCTCCCCACGCGTTCGTGCCTCAGCGGCAGTTACAGTCCAGAAAGCCGCCTGCGCCACTGGTGTGCCTCCTAATATCGACGCAGATCACCGCTACACGAGGAATTCCGCTTGACTCTCCTGCACTCAAGTCCCCCAGGTCAAAGGGCGAACAATGGGTAAGCCAGTGCCTTAAACCCCGGGCGGAAAGGACGGACTACGCACGGCGAAGGCCCAATAAGTACGGAAAACGCAGAGCCCCGACGTAGTACCGAGGGGGGCGGACAGGAGGGAGCAG
+
@@-,8C,CACD+@,@,;6,,,,;,,;;@,,,6,6+7++++88,686,B<ACC+7@B:6C@FG6CF@EFCFGGGB@:,,9>4,=@===,9,+,9,9F,5A,9+,+9>>+=++8,8,468*6+>,+8CCB:,,,7@A6++,6+*5=6,:333+0@8?,7:,1*@8*49;,=EGA=9;:?CB*<8,,2;50(=,);=>)),;C)06(.2.(()963><;1))-:(..,-3(-*(4)4(,,(+2,()./..)*-)(-0()4((((0(-*(4((-,4(6).3(,((-4((-13((,1..***--(.
@M02996:162:000000000-B87FG:1:1101:16537:3560 2:N:0:TAGCGCTC+CGTCTAAT
GACTACTAGGGTATCTAATCCTGTTCGATCCCCGCACTTTCGTGCATGAGCGTCAGTTACGGCCTGGTCTGCTGCCTACGCAATCGGTGTTCTTCGTCATATCTATGCATTTCACCGCTACACAACGAATTCCGCAAACCTCGACCGCAAGCAAGCTCTCCAGGATCAAAGGCGGGATGACGGTGAGCGGCAAGATGTAACCACTGACGAAAAAAGCCGACTGCGCACCCCGGAAACCCAATAAAACCGGAAAACGCACGGAACCGCCGGAGTACCGGGGCGGCGGGGACGGAGAAAGGCG
+
@@<,8CCEDFF-C@A@C<@,EEC;,E@F@8,,6@6@:@,,@@;@BAA@@DFC+8@,;CFFGGFF7C@CC,CFFFCC,49?+8>7DDC6?,,,99C=48A,45,,9C@<=,,4,9,:>5*6==BDGGDFE,+9EFGCDED8+DBGDEAC>C*)@DD72@2@@:=,@*+@9,@969*@B78F,:*4=1-2/*3()07))2396>;=(=;;()239FBFF)7(:,9:6-743*(()4(324+/1(.)9),()-0,-0(5(,---7(-7-,1,((,,4.43,(,,((,(,-(-421).**+.((-
@M02996:162:000000000-B87FG:1:1101:6673:3566 2:N:0:TAGCACTC+CGTCTAAT
GACTACTCGGGTATCTAATCCTGTTTGATACCCGCGCTTTCGAGCCTCAGCGTCAATCGCACTCCAGAAGGCTGCCTTCGCAATCGGAGTTCTTCGTCATATCTAAGCATTTCACCGCTACACGACGAATTCCACCTTCCTTGTGTGTATTCAAGCCCATCAGTATCAACGGCAGGCCAGCGTTGGGCGCGGACATTTGACCGCTGACTTAAAAGGCCGCCTACGCTCCCTTTAAACCCAATAAAGCCGGATAACGCCCGAATCTTCCGTATTACCGCGGCCGCGGGGACGGAATTAGCCG
+
CCCCCGGGGGGEFCGFCCFCFGFFFFFFGGFFFGGGGGGGCEGGGGDGGFFECFECEFGGGGGFFGGGGGGGGEFFCFGGFGGFFFEFEFFGGGEGFEFGADFFGGGGGGG9FBCFCA>CDGFGGGGGGGGFDFEDFFFGD*46=@DA=C+;EADDDFGFGG:<=?FGGDEFGFGGF*=?5CEEEGBCAC*0?AG3>@F7>6;6>EB83:CFFFED;5<9::8813330C(9*5.644/A?245=)).7-.(8B29-((,()--*6).4>67445>?(,--,7(((((4(--7<*3+5()(
@M02996:162:000000000-B87FG:1:1101:6656:3578 2:N:0:TAGCACTC+CGTCTAAT
GACTACTCGGGTATCTAATCCTGTTTGATACCCGCGCTTTCGAGCCTCAGCGTCAATCGCACTCCAGAAGGCTGCCTTCGCAATCGGAGTTCTTCGTCATATCTAAGCATTTCACCGCTACACGACGAATTCCACTTTCCTCGGGTGTATTCAAGCCCAGCAGTATCAAAGGCAGGTCAGCGTTGGGCGCGGACATTTGACCGCAGACTTAAAAGGACGCCTACGCTCCCCTTAAACCCAATAAAACCGGAAAACGCCCGCATCCTCCGTATTTGCGCGGCAGCCGGCAGGGAATTAGGA
+
CCCCCFGFFGGGEGGGD6E<FCEEFFG;E9EC@FDCCC@FFEFDFC8FFFGEBC@8,C<CF:CE8CF<FFFGGFGDFFFGGFGG8DF,7BF;EDEDGCBFFFFG9FB8E,5FFF<9B59CDF8=E7CECFCF,=E8+63@+05+68)+42+;@@D=E8=,@D=@212<+3@;C6;6*=@6,31*@C83)**)2?508,=<4,36(8((5@7<9;>)(2/,:(,(,(,,(A0292-65(/;:0.)/),()4)-4)1)-,(,-)(4*)).32((.)))(,(-0(2((-,((((4)0*++)))
@M02996:162:000000000-B87FG:1:1101:19731:3581 2:N:0:TAGCGCTC+CGTCTAAT
GACTACAGGGGTATCTAATCCTGTTCGATCCCCGCACTGTCGTGCATGAGCGTCATTTACGGCCTGGTCGGCTGCCGACGCAATCGGGGGGCTGCGTCAGATCTATGCATGTCACCGCTACACAACGAATTGCGCAAACCTCGACCGCAATCAAGCTCGCCAGGAGCAAGGGGGTGATGACGGTGAGCGGCACGAATGAACCACAGACTAAAAAAGCCGACGGCGCACCCGGAAAAGCAAAGAAAACCGGAAAACGCACGGAACCACCGAAGTACGGCGGGTGCTGGCAGGGAGGGAGGCG
+
A@@8@CCDDDD-@,@,;6,6<<@6,C@E,;,,C@:@:@,,;CC@@@@@C?C@+66,,<EFGGGC@C@:6+@F7>:=+46>4==,@@C+=+**4*><*55*7+4+6,6,4,,7,2,362/192,>EFCC<**+5=8>DD8**4<C)29557))<:9+2<*::53*:)1:7*;5*7):@769+8**21223*245;9((+1<4/3:(8>()*2,4F9>:)1,/(3(--4,(/-1)-38((,3,(5::(4(/,0(-0(),((-,1(-*(-(,(--(69(13(1(--().4(3(32)522/2(4>
@M02996:162:000000000-B87FG:1:1101:6687:3584 2:N:0:TAGCACTC+CGTCTAAG
GACTACTCGGGTATCTAATCCTGTTTGATACCCGCGCTTTCGAGCCTCAGCGTCAATCGCACTCCAGAAGGCTGCCTTCGCAATCGGAGTTCTTCGGCATATCTAAGCATTTCACCGCTACACGACGAATTCCACCTTCCTGGTGTGGATTCAAGCCCAGCAGTATCAAGGGCAGGCAACCGTTGGGCGCGGAAGGTTGACCGCTGCCTAAACAGGCCGCCAACGCACCCGTTAAACCCAAGAAAACCGGAAAAAGCGTCCATCATCAGTAGTACCGCGGCGGGTGGGACGCGAGTAGGAG
+
CCCCCFA<FFDFEFGGEEFGGGFFCCE;<,CC,::CEDDGCCDFF@FGGDFEFFC,,6CC6CFGGGGAFCGD8?CE,=DDFFFFEEDC@CE;D5C4,+8>FDDCFEFCD,CF,CAFG9EGGGG6CFGGFDFGFFDDF,@BF16+638+060:3;D,A61=3=@=,4CCC,,<CFC+90)*,51*3;297946;))(0,)/;@1093((.+2.(2=),:)-7(-8,2((-/(-*,(:)38;?((4)((-),)(-80*((-((1).*)))..-).).68-(-(-((((((((7()0::*)))(
@M02996:162:000000000-B87FG:1:1101:19727:3599 2:N:0:TAGCGCTC+CGTCTAAT
GACTACAGGGGTATCGAAGCCTGTGCGATCCCCGCACGTTCGTGCATGAGCGGCAGTTACGGCCTGGTCGGCTGCCTACGCAAGCGGGGGTCTGCGTCAGATCGATGCAGGTGACCGCGACACAACGAATGCCGCAAAACTCGACCGCAAGCAAGCTCGCCAGGATCAAAGGCGGGATGACGGAGAGCGGCACGAAGGAACCACGGACGAAAAAAGACGGCGGCGCAACCTGGAAACCGAAGAAAACCGGAGAAAGAGAGGAACCACCGGAGAACAGGGGGTGGTGGGCAGGAGGGGGCGG
+
@@-686C@CCC-8,,,96,+,,C,,CBF,,,,,8+7++,,,8,@,:,@@=,@++6+66CEFGGCCC@6:+@C=>,,,49?+==+9=:+=+++7,8=+86+7+,+6,8+6,,8,3838:*3*3*=E7<:1,,,,44:8:,6*.2C)1.4.8)/=<24++1:*:-*:)0:7+30*0)27)-?+8:*:72/-/24)7>((*..,*4:053(()12279D()1(*(-32,4(-*,.*324.4*/-(-.5(((1,.(-5(2.((-(0(.*(((,(-4(,.(.((-((4((-(((,-2))***,,(-
@M02996:162:000000000-B87FG:1:1101:5619:3608 2:N:0:TAGCGCTC+CGTCTAAT
GACTACCAGGGTATCTAATCCTGTTTGCTCCCCACACTTTCGAGCCTCAGCGTCAGTTAGAGCCCAGCAAGCCGCCTTCGCCACTGGTGTTCCTCCGAATATCTACGCATTTCACCGCTACACTCGGAATTCCGCTTGCCTCTACTCCACTCAAGAACTACAGTTTTGGATGCAGTTCCGAGGTTAAGCCTCGACATTTCACATCCAACTTGCAGTCCCGCCTGCGCTCCCCTTACACCCAGTAAATCCGGACAACGCTTGCATCCTCCGTATTACCGCGGCTGCTGGCACGGAGTTAGC
+
CCCCCGCAFGGGGGGGFFFGGGGGGGGGGAFGGEFGGGGGGGGGGCGFGGGGGGC@FAGA,,EFFGGGGGGG@FGGGGGGGGGE8DCFGGGGGGGGGEFF7DGGGGGGGGGDGGGGGAEGGGG,>FFFGGGGGGGGDGGGFEF=?:8,;=9DGEFG8D=EF=DF8+=E+,30DDFEFGED3@ECFG*BA@,:@:CAAGCCCFC*7>6346DCEA*+0;C5=2((7-69<GD(26;FAEFE,244;?/7;;:86521(----93)2474(-(..45>4:24;>B(-52?BF),0.:;;-.)
@M02996:162:000000000-B87FG:1:1101:19351:3612 2:N:0:TAGCGCTC+CGTCTAAT
GACTACTCGGGGATCTAATCCTGTGTGCTCCCCACACTGTCGTGGGTCAGGGTCAGTAATGTTCCAGTGAGTCGCCTTCGCCGCTGAGGTGCTGCCTAATATCTACGCATGCGACCGCTACACTAGGAGTGCCACTAACCTCTCCCACACTCAAGCCATCCAGGTTGGAAAGCAGTTCCGGAGTTAAGACCCGGGCGGGCACGTCCAACGTAAAAAGCCACCGACAAACACGTAACACCCAGGCATGCCGGACAACGCGGGCCCCCGACGGAGCACAGCGGCTGCGGGCACGGAGGGTGCG
+
@@666=@F@CD+@,6,66;,,,;,,;;;,,,,,;78,,,,,:98,@+B6=,6,;;C,CF,E6,5C<C<,9E,C>7,,,,966+@466,4,,,9,C,5?=,92,,95>+4++A+6++8=*0=9,,@FFC=4,,7@E6DF@,+)+6=>:A0=*)@3=,@D,,@88,,5+13@CF,:F,+5;98>>*,50=*45):>D9(*),,3((,0-9:)/.8>AFF4*,2.(--4(.(*4:*(.,6(+*,4(,7.1)*-.43:6*-(-(()(-)3(-,-(,(-,,...,,(-,--(-,(--05=*2(-(-
@M02996:162:000000000-B87FG:1:1101:24625:3634 2:N:0:TAGCGCTC+CGTCTAAT
GACTACCAGGGTATCTAATCCTGTTTGATCCCCACGCTTTCGTGCCTCAGCGTCAATGACGGATTCGTGAGATGCCTTCGCAATCGGTGTTCTGAGTAATATCTATGCATTTCACCGCTACACTACTCATTCCTCCCACGACATCCGTATTCCAGCGGGCCAGTATCAACGGCGGTTCCGGAGTTGAGCCCCGGGCTTTCACCGCTGACTTGGTCCACAGCCTACGCCCCCCTTACACCCACTAAATCCGGATAACGCTTGCATCCTCCGTATTACAGCCGCTGCTGGCATCGGTTTAGC
+
CCCCCGGGGGGGGCGGCGGGGFGGGGGGGGDFFFGGDGGGGGGGGGGGFFGGEEGGGFGGGGGGGFGGGGGFGGGGGGGGGFGGGGFGGGDFGGFGGGGEFFGFGGGGGEFFGGGGG=A?CEGGGGFGGCFGG@DFGGGGG8AGGGFGFG5;>FFGDC6C==3:@FGFFEEEDFGEFGEBE**4DFEDEGG=A>CB0F;;?E320)27@BC33*7278*6*230(-4,1:((1(5(62;::(4:)844>;36(0.2(---394.2()5428,::-)..)-(-,2(),(((.4:)/**()4
@M02996:162:000000000-B87FG:1:1101:15973:3637 2:N:0:TAGCGCTC+CGTCTAAT
GACTACTGGGGGAGCGAATCCTGTTTGCTCCCCACACTGTCGTGCCTCAACGGCAGTTGCAGTCCAGAAAGGCGCCTTCGCCACTGGGGGGCCTCCTAATATCGACGCAGGTCACCGCTACACTAGGAAGTCCACTTTCCTCGCCGGCACTCAAGAAAAAGAGGTGTAGTGGCAGTTCCGCAGTGAAGCCGAGGGAGTGAACAACGAACGTAGTCGCACGGCTAGGCACCCGGTACGGGAAAGAAAGCCGGAGAACGAGTGCCCCCTAAGAAGGACAGGGGCTGCGGGGACAGAGGGAGCG
+
@@-,6=CCCCC+@+@+667,;<;,,-;A,,,,,;8@:,,,,99@,,,;<=C@++7C6CFFGG9AA@EFCCF,EE>+,,,9884@,9<,7+++5*3>3>=,3+,*6341>**,,2,,6()1/2,,?FFC<+++5>@++2+5+))/)*.=.))(;8CFFGGG*13*2)*2:+30*5D*9*6)2:2*+06:4*:;D@D?1*)).+6:2)469)12()))4)/-/-(-(41<0*4()4(--(**,4(,72(.0-.--.,2-(((-0..*((,(.).((.,(-(,,((-(,,,(((())0**-3((
@M02996:162:000000000-B87FG:1:1101:8380:3641 2:N:0:TAGCGCTC+CGTCTAAT
GACTACCGGGGTATCTAATCCTGTTCGATACCCACACTTTCGAGCGTTAGCGTCAGTAACGCTACAGTAGGCTGCCTTCGCAATCGGAGTTCTTCGTCATATCTAAGCATTTCACCGCTACACGACGAATTCCGCCTACTTCCCGCGTACTCAAGCAATCCAGTTCGCGCTGCAGTGCAGAAGTTGAGCTCCTACATTTCACAACACGCTTAAATCGCCGCCTGCGCTCCCTTTAAACCCAATAAATCCGGATAACGCCCGGACCTTCCGTATTACCGCGGCTGCCTGCCCTGGAATAGC
+
CCCCCGGGGGGBFGGGEEFEGGFEDGGGGFEFFGEGDGCEFGGDF+CCFCFFFEGGGGGGGGGGGGGGGGGGGGGGFGFGGGGGGGGGGEFCC?EFFFCFGFDGFFGGGCEGDFGGE>EGGFFGGGGGGFGGGGGGGGG,BDFGDGB35??:EFGGGGGGGG@@EFDEDC@BEAFFAGEBEFCCCF<DE,A56AF@*,=C?FF39A=7>>D;CFCF1)/(:.,6(-4(-:6:7)6:482C(38)9A<AC>72:D.*(--(-1,4>()584..,..6--(((-4((().,(.(0)0++)-)
@M02996:162:000000000-B87FG:1:1101:8517:3672 2:N:0:TAGCGCTC+CGTCTAAT
GACTACAAGGGTATCTAATCCTGTTTGATACCCACGCTTTCGTGCCTCAGCGTCAGTTGTATCCTGGTAAGCTGCCTTCGCAATCGGGGTTCTGTGACATATCTAAGCATTTCACCGCTACACGACACATTCCGCCTACCTCGTTTACACTCAAGACCGCCAGTTTCAACGGCGAAGTATAGTTGAGCTACACTATTTTACCGCTGACTTAACATCCCGCCTACGCACCCCTTAAACCCACTAAATCCGGAAAACGCTCGCATCCCCCGTATTACCGCGGACGCTGGCACGGGGTTAGCCG
+
CCCCCGGGGGGFGGGFEDGCEGFFFGGGGCFFGGGGGGGGDFGFGGGGFGGGGGGEFFG@EFEGF<FGFFGGGFGGFGFGGGGGGFGFECFFFGGGEFFGFF8DF?FFFGGGFGFGG>ADDFF+++@CCFCEFFGGGGGDGEFD+88FFGBD8>DF,AEGGGAB@FGGGGDDGAGCB;A6>DFGGD8;*<E6?47*;AFEFGFF2?@@4=FC=8C;>65(>(613.(6:G(7*.39<@CG((/59)6(720(4733((-((/,46(,(--((,5..3((,--(-((-(()(-).2*/,-.(
@M02996:162:000000000-B87FG:1:1101:10268:3677 2:N:0:TAGCGCTC+CGTCTAAT
GACTACACGGGTATCTAATCCTGTTTGATCCCCACGCTTTCGTGCCTCAGCGTCAATGACGGATTCGTGAGATGCCTTCGCAATCGGTGGTCTGAGTAATATCTATGCAGGTCACCGCTACACGACGAATGCCGCCAACGGCATCCGAAGTGAAGGCTGGCAGGATCAAGGGCAGGTCGGGGGGGGAGCACCGGGCGGGCACCCCGGACGGGGCAGGCGGCCGACGAACGCGGGAAACCAAAGAAAGACGGAAAACGGAGGAAGCAGCCGAATAACCGGGGATGCAGGCAAGGAGGGAGCG
+
@@-6@CFCCED+@8<,<<,6<;;6,-;A,6,,:<6@7,,,;8C@8,,56?C@66@:,C,CFGG,,68:C<FF9E9=,,=A,@@4@DC6?+,,9AFFCE;,9+,,9,9,=,,9,4,:8=*609,+@FF+8,,,@@ED=BC=?AD+6=:@?+5*7;=C=,@>C7=+@*;?CFG545C*;A)984:**/,/,:8,7:D1(*)(,*,49:;BB))-(.-<()),2-(--3(,(*(,/(-4(4,*-.4>@:((*-.4(.42,(-(-*.(1(,(,-(,,(.,.((,,((-().,-(.-5)/1*,(((
@M02996:162:000000000-B87FG:1:1101:25071:3707 2:N:0:TAGCGCTC+CGTCTAAT
GACTACAAGGGTATCTAATCCTGTTTGCTCCCCCGACTTTCGCGCCTCAGCGTCAGTGCTGTTCAAGGAATCCGCCTTCGCCTCCGGTGTTCTATAGGATATCAACGCATTTCACCGCTACACCCTATATTCCGATTCCCTCTCCCAGACTCGAGTCATGCAGTTTCAAGCGCACTTTCCGGGTTGAGCCCGGAGATTTCACACTTGACACACACGACCGCCTACGCGCCCCTTACGCCCAATAAATCCGGATAACGCTCCCATTCTCCGTATTACCGCGGCTGCCTGCACGGGTTTAGC
+
CCCCCGGGGGGGGFGGGGGGGGGGGGGGGGDGGGGGGGGGGGGGGGGGGGGGGGGGGGGGGGGGGGCGGFGGGGGGGGGGGGGGGG@FGGGFGCFGGGGFGFFFDFGGGGGGGGGFG:9=>EFGGFGGGGFGGGGGG,=EGFFGGGFADGBEEGGGFFGGFGDBFFGGGFGFGB>GFGEFE6CCFGEFEGGBFADFBFFF?CCE=FEFF=GBFF>238D9:7,/8/6(,?>(1:)((-:?(4:4BD949>>:054*--(-(/.-*.--)--(.45)682-(-990().((((0)/**,.5
@M02996:162:000000000-B87FG:1:1101:25053:3713 2:N:0:TAGCGCTC+CGTCTAAT
GACTACAAGGGTATCTAATCCTGTTTGCTCCCCCGACTTTCGCGCCTCAGCGTCAGTGCTGTTCAAGGAATCCGCCTTCGCCTCCGGTGTTCTATAGGATATCAACGCATTTCACCGCTACACCCTATATTCCGATTCCCTCTCCCAGACTCGAGTCATGCAGTTTCAAGCGCACTTTCCGGGTTGAGCCCGGAGATTTCACACTTGACACACACGACCGCCTACGCGCCCTTTACGCCCAATAAATCCGGCTAACGCTCCCATCCTCCTGATTACCGCCGCTTCTGGCACGGGGTTAGC
+
CCCCCGFFGGGGGGGGGGGGGGGGGGGGGGFFGGGGGGGGGGGGGGEGF<FFGGGGGGGGGGGGGGGGGGGGGGGGGGGGGGGGGGGGGGGGF,EEFGGGGFGFFFGGGGGGGGGGG=@=CCFGGGGGGEFBEDCDDGGGGFFGGGBFFGFE8BDFFGGFG?DFGFGGGEFACDGGFGFFGGGGGGE>@FGBF>CABGFFFEC@=FBFFAGBF?>23:<1166;@6:.4>;(756A??EC:024?ABBD>3(-)4>----(1.67:27?()).6.44(-((--(-4-)4:7(8)222(,.
@M02996:162:000000000-B87FG:1:1101:8168:3723 2:N:0:TAGCGCTC+CGTCTAAT
GACTACCGGGGTATCTAATCCTGTTTGATACCCGCGCTTTCGAGCCTCAGCGTCAATCGCGCTCCAGCAGACTGCCTTCGCAATCGGAGTTCTTCGTCATATCTAAGCATTTCACCGCTACACGACGAATTCCATCTGCCTCGCGTGTATTCAAGACCGCCGGTTTCCAAGGCATGCCACGGGTGGGGCCTAGGAATTTACCACAGAACTAGCGGTCCCACCACGCACCCCTGTAACGCCAAAAAATCCGAAACCGACCCGCCACTCCCATCTTGCGCGGGCTCTCGTGCCGGAGATGCA
+
CCCCCG<@EGGFGGGGGFGGGGGGGGF;FCFGGCGGGGGGGGFGCEFGGFGGGEFECE@F+6@CEGG8=E=<,AFFGFFGGCEB=4B?EGGFGGF9A+4A,=CFGCEA9=FFFGGGG8<CCEF6C@FFCE8DFG3+3,6@?):C63:@0;CA@E?>FGE>@*=>9?C,=,,:;**4)*0*=**4=)()3=*())*1.?7/)<))/)/)/:7)(),0,0*)2(.,,((,,20:*)6>F0:/(0(.)4(.*-)(4).)((-((/(-/(.4,.)().).(((-((((()-((,(,0)**0)-)
@M02996:162:000000000-B87FG:1:1101:6437:3737 2:N:0:TAGCGCTC+CGTCTAAT
GACTACCCGGGTATCTAATCCTGTTCGATCCCCGCACTTTCGTGCATGAGCGTCATTTACGGCCTGGTCAGCTGCCTACGCAATCGGAGTTCTTCGCCATATCTATGCATTTCACCGCTACACGGCGAATTCCGCCAACCTCGACCGCAATCAAGCTTGCCAGTATCAACGGCGGGACGAGGTTGAGCCTCGCTATTTAACCGCTGACTTAGCATGCCGCCTGCGCACCCCTTAAACCCAATAAATCCGGATAACGACCGGATCCTCCGTATTACCGCGGCGGCTGGCCAGGAGTTAGCC
+
CCCCCGGGGGGGGFGGFDGEFGGFGGGGFFFFFGGGGGGGGGGGGGGGGGGGGEEGGGGGGGGGGGGGGGGCGGGCE;DFFGGFGFEFC4CFFFGGDGGGCDDGGGGGEGFGAFAGG@58CFGGGGGCGEGGFGGGCCFGGFEGGG@FAGAEDEGGGGGGGGF<CAGGGGEF5BGGFG>5CE5=BF@<::E:F@G?BD*.6C609BB(-7C>2@)149715(4(-12;1;(:C))<A?E5((.4=44(/,0(492/(((-4729C4-4,,..44-)41,4-(14--8(,.((.002+)-)
@M02996:162:000000000-B87FG:1:1101:23479:3741 2:N:0:TAGCGCTC+CGTCTAAT
GACTACAAGGGTATCTAATCCTGTTTGATACCCACGCTTTCGTGCCTCAGCGTCAGTTGTAGGCTGGTAAGCTGCCTTCGCAATCGGGGTTCTATGACATATCTAAGCATTTCACCGCGACAGGTCAAATTCCGCCTACCGCGTCGACACTCAAGAACGACAGGATCAATGGCAGGGCAGGGGTGAGCCACACGCAGTTACCGCTGACTAAACAGTCCGCCTACGCACCCGTGAAACACAAGAAAACCGGAGAACGCGTGCCCCCCACGTGAGACCGCGGACGCTGGGACGGAGGGAGCCG
+
BC<@BEFGGGD-@,C,CE@C@C@;;;C=AFE<@EFDF@7,@@;CB<,E@EEB,@BC;CE,C,CF<@@,CCDA5A<@<9=A@BB,99@CD++,,5,55,A,9==,>CEAB>,,,=,C>8*==8+@9,4,9,4,@=@+==E?=@?0++1830*0@BDFG8C++@=+;?7EG,;?D*7>A*:0:C*4>?50)<CB5?:((*18*<((.23()+05;A/;<4C9*(/62,44(;(-*-(:>(+24(.4@(2()-0(,0)/((--3*48)(,(,((((..,-(,4((((,-7(4:117</**,(,-
@M02996:162:000000000-B87FG:1:1101:6441:3757 2:N:0:TAGCGCTC+CGTCTAAT
GACTACCCGGGTATCTAATCCTGTTCGATCCCCGCACTTTCGTGCATGAGCGTCATTTACGGCCTGGTCAGCTGCCTACGCAATCGGAGTTCTTCGCCATATCTATGCATTTCACCGCTACACGGCGAATTCCGCCAACCTCGACCGCAATCAAGCTTGCCAGTATCCACGGCGGGACGAGGTTGAGCCTCGCGATTTAACCCCTGACTTAGCATGCCGCCCGCGCACCCCTTTAACCCAAGTAATCCGCGTAAAGCACTGATACTGCGTATTACCGCGGGCGCAGCGACGGAGTTAGGCG
+
CCCCCEDFGGGGD@FDFFFGGGFFGGGFG@FGGGGGGDC@FEFGG@FGGGGGEEFFGGGGGGGGGGGGGGGGGGGFG;DCEGGFGGGEG:F9>FFBFFCGD+,==EEF9DGGGCFGG:@CDEBC+:CCFG7D96@0=6+@+:*8?>>EBD*:DB*7@CCGE,8,5+=,?D*@>995:3(2:*=679(;2*24:03((215)2(4().4.@7:4*.*.95,2,(--(((-;(:4)):A);8:.).0)-)1()(,.(2.....2))2)).48((,...8(((((-(((((-76()01*+)(,(
@M02996:162:000000000-B87FG:1:1101:5651:3764 2:N:0:TAGCGCTC+CGTCTAAT
GACTACAGGGGTATCTAATCCTGTTTGCTCCCCACACTTTCGCGCCTCACCGTCAGTTACTGTCCAGCAATCCGCCTTCGCCACTGGTGTTCCTCCTTATATCTACGCATTTCACCGCTACACAAGGAATTCCGATTGCCCCTCCAGCACTCAAGAAGAACAGTTTCAAATGCAGTTTATGGGTTAAGCCCATAGATTTCACATCTGCCTTGCTCCCCCGGCTACACGCCCTTTACACCCAGTAAATCCGGACAACGCTTGCCACCTACGTATTACCTCCGCTGCTGGCACGTCGTTAGC
+
CCCCCGFGGGGGGGGGFFFGGGGGGGGGGGGGGGGGGGGFGGGGGGGGGGGGGGGGGGGCFGGGGGGGGGGGGGGGGGGGGEGGGGGGGGGGGGGGGGGGGFGGFGGGGGGGGGGGG>?DDEFGGGFGGGGGGGGDDGGEFDDGGGBFFGFFDFGGGFGGGG5CDFGGG;EDFFGGFGCFFGFDFGFGE?FFFFGEFGFECCCEFF;*:CGBBAAA55>)*//>=7>=@FFFGBEFCFGGF0.)39)9;:.69A7C../,-98)24125(.)68-6)))(--(24:808:28))/2/424
@M02996:162:000000000-B87FG:1:1101:15637:3767 2:N:0:TAGCGCTC+CGTCTAAT
GACTACCGGGGGAGCTAATCCTGTTTGCTACCCGCACTTTCGAGCATGAGCGTCGAAAAGTCCCCAGCAAGCTGCCTTCGCCATCGGTGTTCTGCAGGATATCAACGCATATCACCGCTACACCCTGCATTCCGATTCCCTCTCCCGGACGCCAGGCACGCAGTTTGGGACGCACGTGCCGGGATGAGCCCGGAGAGGTCACAGCCCACACACGCGACCGCCTACGCGCGCGGTACGCCAAGTAAAGCCGAACAACGCTGGGGAGCTGCGGATGACCGCGGAGGCTGGGACAGGGGGAGCG
+
@@-68;C@CDD+@++6;65,@@@,,-C;,6;,,78@:6,,@8FEB659CBCB+,7@,BFG9EFGGCEFCFFGFC=,,4=AB?=+@CC+8++,9AEDGF@,9+,6=B>@84+,,6,:>)*86>A@C+8=6,,,@=E+6@89+096+D=G?D5:8:>*=FGC7>9*,445C=@?*?D5A*6>DEC**14<)2:7>:D>(*0(,+6)2.8185>24>FEF37-14-,(4279*(()-,---**(.)-154)2,044;21-((((*--)(((((-,--..(-((2(((((,4(.(-.)*1*,,((
@M02996:162:000000000-B87FG:1:1101:8090:3775 2:N:0:TAGCGCTC+CGTCTAAT
GACTACCCGGGTATCTAATCCTGTTTGCTCCCCACGCTTTCGAGCCTCAACGTCAGTATCTGTCCAGTATGGCGCCTTCGCCTCCGGTGTTCCTCCTAATATCTACGCATTTCACTACTACACTAGGAATTCCCCATACCCCTCCAGTACTCTAGATTAACAGTTTTCAAAGCAATTCCTGGGTTAAGCCCAGGTATTTCACTTCAAACTTGCTATTCCGTCTACGCTCCCTTTACACCCAGTAAATCCGGATAACGCTTGCCCCCTACGTATTACCGCGGCTGCTGGCACGTAGTTAGC
+
CCCCCGGGGGGFFGGGFFGFFGFFGGGGGFFGGGGGGGGGGGGGGGGGGGGGGGGGGGGGGGGGGGGGGGGGGGGGEGGGGGEGFDEFEFFGGGGGGGGGGFCGGGGGGEGGGGF<E:BEFFFGGFGFGGGGDGGFGGGD@DFGGGEFFGFFFFGDFGFGGGECCF=DFGADFFGGFGFFGFGGGDEGEFD:FF=EFECECFE7CF@E@8CEFFEFEFG=@:8>ADA5>EDDGFFFFFFEFBFFFFEE;6:?DFF7/.(//95=DB>?@;6)145<-4(463>B?>BF:2530.1*3.45
@M02996:162:000000000-B87FG:1:1101:5673:3777 2:N:0:TAGCGCTC+CGTCTAAT
GACTACAGGGGTATCTAATCCTGTTTGCTCCCCACACTTTCGCGCCTCACCGTCAGTTACTGTCCAGCAATCCGCCTTCGCCACTGGTGTTCCTCCTTATATCTACGCATTTCACCGCTACACAAGGAATTCCGATTGCCCCTCCAGCACTCAAGAATAACAGTTTCAAATGCAGTTTATGGGTTAATCCCATAAATTTCACATCTCACTTGCTCCCCCGGCTACACGCCCTTTACACCCTATAAAGCCGAACAACGCTTGCCACCTTCGTCTTACCGCCGCTGCTGGCACGAACTTCGC
+
@CCCCGCFFGGGGFGGGCECFGGEGGE;EFGGCEFFCFEGGEG7CFFGGGGGGG@@EEA<FDF?E,CFGG9F@CEFFEG7ECEEFF,E<CBEFGFEFFEGFF;@>CFEGCEGECEF>)36=9EEGF8EFGGFFGE==4@EDDFGGF5EFF*:@D+C1,,,,6*BC+D:D9EFFFF,=9;C@8@D:=:+5EF59A+:7F+05,CEE1*3:CFF*+3?=BGF7-0):.5((=6>6384?;CC((/7+7)/2()(6:(9..((,/4<F?2)((.-(,.-,(-(--7(4??:F:?3))*23)-(
@M02996:162:000000000-B87FG:1:1101:17366:3780 2:N:0:TAGCGCTC+CGTCTAAT
GACTACTCGGGGATCTAATCCTGTTTGCTCCCCACGCTGTCGTACGTCAGTGTCAGGTACAGTCCAGTAAGTCGCCTTCGCCACTGGTGGTCTTCCTAATATCTACGCATTCCACCGCGACACTAGGAAGGCCACTTACCCCTCCTGCACTCAAGCTCCACAGGCTGAGGGGAAGCACCGGAGTGGAGCCCCGGGAGGGCACCACGAACGGGAAAAGCCACCGAGGGACGCGGTACGCCCAGGCAGTCCGGACAACGAGTGCAAACTACGGAGTACTGGGGCAGCGGGCACGGGGGGAGGG
+
@@-,6CCEBED+@,@,C<5<,6;;,;;;,6,,8;8@+6,,,:6;684B6=<@,;@E,CFFGG@CFCE<@DG,EC@@,,4?6B4@@=C6?,,4@,CF9BF,@7,39CBF=,,C,9,B8=*===>,@FDB;,+,@FE88E,,D5*=C,:A9=+)D@?>,@FFCFD886+66+5>+9C1@FCBC>?*30795;@:ABGF(*)(/*638)62;)*1;D@FF:7/24(-(((41*4()(-(-(**,.(27(.(2-.44;2*-(((-0).*.).5---((.-).),,:(-(-,3,,(-.)11*-2((
@M02996:162:000000000-B87FG:1:1101:16236:3786 2:N:0:TAGCGCTC+CGTCTAAT
GACTACAGGGGGATCTAATCCTGTGTGCTCCCCGCACCTTCGCACCTCAGCGTCAGGCATCTGCTGGTAACCTGCCTTCGCCATTGGTAGGCTTCCTGAGAGCGACAGAGGTCACCCCTACACCAGGAATACGGATTGCCCCTCAGGGACTCTAGTTATGCAGGTCGCAACGCAGTTCAGGAGGGGAGCTCCGGAAGTGCACACCAAGCTTGCAAAACCGCCGACAGGCCCGGTACGCCCAAGAATACCGAACAACGCACGCAACGGACGGGTTACGGGGGATGCGGGCACGGAAAGAGGG
+
@@-88CCACDD+@,,6;6,,6@;,,-;=,,6,686@+@,,;9C@8+,B@?C@,,@B,CE,E,CE9C@:@AFEEAB<,9=AB,4,99<,9,,,9,9AE?A,9*,+@@8=@9+4,4,,41*6=@<8EFDEA,,,+@E6=FD9DD*@?=)A?=*)3367,@6=9=D,6;++3B??*9D*3?*?98;**/-9-,17:;DB9,**9,8><FF;=)+/(A;;;A*.22243;080*(-)--43-**24(47)).*-07952*-((--)-4)(,44--2((-,,-(,1(--(--,--(2).8**.,((
@M02996:162:000000000-B87FG:1:1101:17353:3795 2:N:0:TAGCGCTC+CGTCTAAT
GACTACTCGGGTATCTAATCCTGTTTGCTCCCCAAGCTGTCGTACGTCAGGGTCAGTTACAGTCCAGTAAGTCGCCGTCGCCACTGGGGTACTGCCTAATATCTACGCAGTCCACCGCTACACGAGGAAGTCCACTTACCCCTCCTGCACTCAAGCTCCACAGACTTAGTGGGAGCACCGGAGGTGAGCCCCGGGATGTCACCACGAACGTGAAAAGCCACCTACGTAACCGTTACGCCAAGGCAGTGCGGACAAGGCTGGACACCTACGCAGTACCGCGGCTGCTGGGACGTGGGTAGGG
+
A@-,6;CFBCC-@,;,;6,;,,;;,-;E,,,,,;,;,,,65CC66@4B;=,@,,CC,CFCFG,;F<C@CDG9ECF@++6>+8=@8=<64+,,9,C<,?4,A?,39,986+,4,95,6=5===4+@C@>A,,,@=E+?F9DCD*=C4:,3=+)@3=B,@DE8=8,6*+66,@:6:CGFGDDC>>**099@,:)@>DF)*3*1,.*(/899)//3>E=@A*/*/(/6?(/(*/6*(/,2-**,4(45(((2-.4-08*.(((-*48<((..,((,(.-6(,,,(((-)..(432))/2*.((,
@M02996:162:000000000-B87FG:1:1101:25928:3805 2:N:0:TAGCGCTC+CGTCTAAT
GACTACTCGGGTATCTAATCCTGTTTGATACCCGCACTTTCGAGCCTCAGCGTCAGTTACACCCCGGACACCTGCCTTCGCGATCGGAGTTCTTCGTCATATCTAAGCATTTCACCGCTACACGACGAATTCCAGCATCCCTGTGTGCACTCAAGGCTTCCAGTTTCAATGGCGTGGTATGGTTGAGCCACACGCTTTTACCACTGACTTAAAAACCCGCCTACGCTCCCTTTAAACCCAATAAATCCGGATAACGCCCGGACCTTCCGTATTACCGCCGCTGCTGGCACTGACTTAGCCG
+
CCCCCGFGGGGGGGGGGGGGGGGGGGGGGGFCFGGGGGGGGGGGGGGGFFGGGGGGGGGGGGGGGGGGGGGGGGGGGGGGGFGGGGCFGFGGGGGGGGGGGBFGGGGGGGGGGGGGG>DDDFGEGGGGGGGGGGGGGFFGGEFGGGDFFGFFGGGGGGGGGGFGGFGGGGEFGEGGDFCFGGGGGGEGFFGBBADAAGFEEGFFFFFFFFGEEF>B@EG:=6/6?B?@@G;@>CEEFFGCFFF2F4B?<458<@3/(----147C>?B:3(8?<66(-(4-(,4:7B?,5(41)+32.48(
@M02996:162:000000000-B87FG:1:1101:22566:3808 2:N:0:TAGCGCTC+CGTCTAAT
GACTACTCGGGTATCTAATCCTGTTCGATCCCCGCACTTTCGTGCATGAGCGTCAATTACGGCCTGGTCAGCTGCCTACGCAATCGGTGTTCTGCGTCATATCTATGCATTTCACCGCTACACAACGAATTCCGCAAACCGCGACCGCAATCAAGCCCTCCAGTATCAATGGCGGGATGACGGTGAGCGCCACGAGTTAACCACAGAAGTAAAAAGCCGCCCGCGCCACCCGAAAACCCAAAAAAACCGGAAAACGCAAGGAACCGCCGAAATACCGCGGGCGCGTGGAGCGGGGGAAGCG
+
CCCCBFF<CCDC@@EFC@FA@FCC<C@FFABCE:F@CC8,E@F@CDA,CEFC@@B,<@FGGGGEE<@C,,C,CEEF99ECBFECF@C,?,,4@,9=@7?=@+=9>,9?=,59;=,:>@56=@,4DG4A64+4=EEGCGC8C@>CDGA@?C35@BF,+@,4@>8,@+;EF,@A,377?)-;28*2C*,*,**.05:(/*;?)+4<0>>)(*;:AB<D0<<9:(-2(,(-48-()-(-.-+*-(4:@(-()-.((0()-,(--*(3>13(,((,.)-),((,(,((-(-(,,(-))2/*-((-
@M02996:162:000000000-B87FG:1:1101:24550:3813 2:N:0:TAGCGCTC+CGTCTAAT
GACTACCAGGGTATCTAATCCTGTTTGATCCCCACGCCTTCGTGCCTCAGCGTCAGTGCCGTCCTCGCCAGCTGCCTTCGCGATCGGTGTTCTATGTAATATCTATGCATTTCACCGCTACATTACATATTCCGCCAGCGCCGTTCGGACTCTAGTCGCGCAGTATCAACGGCAGCCTCCCGGTTGAGCCGGGATATTTCACCGCTGACTTACGCGTCCGCCTACGCACCCTTTACACCCAATAAATCCGGATAACGCTTGCATCCTCCGTATTACCGCGGCTGCTGGCACTGAGTTATC
+
CCCCCGGGGGGGGGGGGGGGGGGGGGGGGGGGGGGGGGGGGGGGGGGGGGGGGGGGGGGGGGGGGGGGGGGGGGGGGGGGGEEGFGCFGGGGF<EFGGGGDEGGGGGGGGGGGGGGG@ADCFBEGGDGGGGGGGGGGGGGGFFGGGFCBGBDFGFGGGGGDGBBFFGGGGEDEADGFGFFGGGCFD:CEGG>BEG;EGFFEGF;9>;@1BGCF:<=@EG;5<1?BBF19E:3C?2):<CE(8:4=:<497D3(.4>(--,-12)0.<>(44..56:B:1--494())(,43(/13+3-).
@M02996:162:000000000-B87FG:1:1101:20166:3817 2:N:0:TAGCGCTC+CGTCTAAT
GACTACTAGGGTATCTAATCCTGTTCGATCCCCACGCTGTCGTGCCTGAGCGTCAATGCAGGCCTGGCGAGCTGCCGTCGCAATCGGAGGGCTGTGGCATATCTATGCATTTCACCGCTACAGGACACAGTCCGCCCGGCACGACCGCAGTCCAGCGGGCCAGGATCAACGGCACGGCCGGGGGGGGGCCCCGGGCGGGCACCGCTGACTGAAGGCGCGGCCTGCGCACCCGGGAAACCCAAGGAAGGCGGAAAAGGGAGGAAGCCGCCGGGAGGCCGGGGCGGGTGGGAGGGGGGGAGCG
+
A@-,8C,6CCC-;,,,665,6,;66C@E,66,,;6@+,,6,99@8@5,6?;@+6@@,C@CFG78C6@CB:F77?4A+8+86+67@@C==++,@?,==+4,9+,+959,9,,,,9,:65*0+=,6,A8,?,,4@CCDD8+6+19=+C>83+3)6595C*@7EC/*=)2:;<CA5/)*:73>>87**/(7(*:2)5)((*)-,/4>(046(**,)*.81))-2((,,4169*(()(-,,4,*-1(().((*-.-(..*-(((-*((*(,((,-(((((-(((,140((-,0((-0)*/*(,(,
@M02996:162:000000000-B87FG:1:1101:8872:3827 2:N:0:TAGCGCTC+CGTCTAAT
GACTACCCGGGTAGCTAATCCTGTGTGATACCCGCGCTTTCGAGCCTCAGCGTCAATCGCACTCCAGAAGGCTGCCTTCGCAATCGGAGTTCTTCGTCATATCTAAGCAGTTCACCGCTACACGACGAATGCCACCTTCCTGGTGTGTATGCAAGCCCATCAGGATCAACGGGAGGCCAGCGGGGGGCGCGGACATGGGACCGCGGACTAAAAAGGCCGCCGAGGCGCCCGGAAAACCCAAGAAAACGGGAAAAAGCACGAAACGGCCGTAGAACCGCGGCGGCGGGGACGGAAGAAGACG
+
@C6@@CCFCED+@,B,665<@FC6,<CF,@C;C@+@++,,5@FD@:,B@BCC,8@C,EFGGGDFGFEFFEFFE?BA,,@?6?B,@=CC=,,,@,C?AB?,A+@+>FE<A,5,,95C>>5=@C,AEEECE,,8@=ED+3,6+*5668:8+62*@9D@DEE@@E8,@0::C,AB+<DGAG@F*>**=/1122/35)9)2*7?1*76(73(()28<@:70)5(2-2(,-(-(2-3)4-38(+2-(427(.(*,.(.0(/(,,-(1(-10((,-3((.)(-(((-(--(-((-41307**+.(.,
@M02996:162:000000000-B87FG:1:1101:8882:3841 2:N:0:TAGCGCTC+CGTCTAAT
GACTACCCGGGGATCTAATCCTGTGTGATACCCGCGCTGTCGAGCCTCAGCGTCAATCGCACTCCAGAAGGCTGCCTTCGCAATCGGAGGTCTTCGTCATAGCTAAGCATGTCACCGCTACACGACGAAGTCCACCTGCCTGGTGGGTATGCAAGCCCATCAGGATCAACGGCAGGCCAGCGGTGGGCGGTGAAATGTGACCGCGGACTGAAAAGGCCGCCGACGGTCCCGTGAAACCCAAAAAAACGGGAAAACGTGCGCAGCGGCCGGAGTGACGGGGCGACAGGGACGGGAAAAGACG
+
@B688C@FBED+8,B966;,<C@;,-;C,6<,,8+@+++,5:C@:C,BF=CB88@@,CFGGG7FFAFGFD=BFD78,,=A8=B??FDGD++,@,C=AB=,9+,+9F>F=,,9,4558=0==>4@EFDEG++,6@E=+,3,+03+6+1+59*3D=?>@7F;CF8,@699C8@94?DG>7>8:8**472*.**.2*3)),;??9:03501()9288(>:)/4/29(-(((,*((*(-..,+*-((-7(,(*,)-(.(/(----1-(1((,((-,((..,((,-4,(-(,(-(,,).***((,-
@M02996:162:000000000-B87FG:1:1101:11906:3845 2:N:0:TAGCGCTC+CGTCTAAT
GACTACAAGGGTATCTAATCCTGTTTGCTCCCCACACTTTCGAGCCTCAGCGTCAGTTAAAGCCCAGTAGGCCGCCTTCGCCACTGGGGTTCCTCCGAATATCTACGCAGTTCACCGCGACACTCGGAAGTCCGCCTACCTCTACTTCACGCAAGAAAATCAGGTTTGGATGCAGTTCCGGGGGTAAGCCCCGACATGTCACATCCAACTGGATTTCCCGCCGGCGCGCCCTTGACACCCAGTAAAGCCGGACAAGGCTTGCCACCTACGGAGTACAGCGGCTGCTGGCACGGAGGAAGA
+
BC@A@CEFFFD-C,@<6<5,C,C,,<;F9,6CFE@@,;,,,@FFBC,E<DEC66@C,CFGGGGGGFECEEGGGG7@,@EDBC=F=DD,=++4@,>AFFC:?<,?=ED+>++,44,,>>*==8+6=FDCE+6,,@CG>E8D81+?@,*9;D*5ECDFGGG,@<:,75+493,5,4D,8C7>CEE**26F3=8>>EG@(,1).11)55@@@)*.:1.*9+*//-(,,-7((/-(*(...5+*435A=))-*-)49B<*.(.(-*.6*3(.5-,-((.5)6.11,41,..2(,.4).1**,.(
@M02996:162:000000000-B87FG:1:1101:22193:3873 2:N:0:TAGCGCTC+CGTCTAAT
GACTACCAGGGTATCTAATCCTGTTTGCTCCCCACGCTTTCGTGCCTCAGTGTCAGTTTCAGTCCAGAAAGCCGCCTTCGCCACTGGTGTTCCTCCTAATATCTACGCATTTCACCGCTACACTAGGAATTCCGCTTTCCTCTCCTGGACTCTAGCTTGACAGGTTCAAAAGCAGTTCAGGGGTTGAGCCCCCGCATTTCACTTCTGACTTGCCATGCCACCTACGCACCCGTTACACCCAGGAAAGCCGGATAACGCGTGCACCATAAGTAGTGCCGCGGCTGCTGGCAAGGAATTAGCG
+
CCCCCFFEFGD-C@<CC<@A<FDC,<CFF9C<@ECB:;7<<@E@B<9E<?;C<6CECF,CFGEFGGFGGFFGGGFE7,DDBCCGGCD:@,6=E,CFFFECE7D,>FB=C,,=E=<:>8*=>@:,@FFDE,9,@FG6C44>89=FG,8,3=+)7==F=;D?FF=+6;DFGGCD?FF,?DEFGGE13=:DEFFAA9CB)*1;;@;=83AAE+=7AAB=B44147)::@@>(B2/:B(08*<8,:(6AE0=*656()/*/(((-*-.7?)8)...).(.),-,-923(.57(.)-75*++.)((
@M02996:162:000000000-B87FG:1:1101:23679:3888 2:N:0:TAGCGCTC+CGTCTAAT
GAGTACAAGGGGGGCGAAACCGGTGTGATACCCGCACTATGGAGAAAGAGGGGGAGATAAACCGCGGAAAGCTGGCGTCGGAAACGGAGGGATTCGGCAAAACAAAGGAGATCAAGGCTACACGAAGAAAACCACAAACCGAAAGGGGAATCAAGAACGCCAAAAACAAGGGCGGGGGAAGGGGGGGGAACACGGGTGGACCCCGGAAGAAAAGACCGGCCGAAGGACCCATAAAACGCGAGAAAACCGGAGAAAGACGGCAGCAAACGAGGTACACAGGGAGAGGGCAAGCGAAAAGGCG
+
88-,6,=E,;;++++++@++:474=-B,,,,,,4++++,,,5B<,?,8,4,4+++6+,<3C9B+85<3+5,3,7,6*6*5*>:*5/1+4***,,51+4**+)0**8++:**+,5,,+(/000,*/*/13*********2*9(0)9:(*75.)<+20***2**(,/)1:C*/.*.9*))(.;C***),)(2*()))((*0,,*(,()((()031)-..)/(/(((((,(-*((*.-64(**-,110((()-.(38(2,((,-)((2((,(((((.))).(.(-8((((-(,-()0***(,.2
@M02996:162:000000000-B87FG:1:1101:9232:3888 2:N:0:TAGCGCTC+CGTCTAAT
GACTACAGGGGGATCTAATCCTGTGTGCTCCACACGCTTTCGAGCCTCAACGTCAGTTACTGTCCAGTAAGCCGCCTTCGCCACCGGTGGTCTTCCTAATATCTACGCATGTCACCGCTACACTAGGAATGCCGCTTACCGCTCCAGCACTCAAGGCAAACAGGTTCCAAAGCAGTTCCGGGGTGGAGCCCCAGGCGTGCACTTCAGACGTGCTTAACCGTCTGCGCTCCCTGTACACCCAGGAAAGCCGGAGAACGCGTGCCCGCGACGGAGTACCGCGGATGCTGGCACGGAGGAAGCG
+
@@-66CEDFGD+8,@6;65,<C@6,;CB9<6,,;8@+,,,,8FAB@,B@=CB,9@B,CFF9FE9EFEC@DFGGEFC,4D?,84@DCC+7+,,9,99FAE,@+,+9C>>>++9,4556>*==>=,9FCAA7,46=8+0CD8+13==FDF6D*)@=D,A?@DFC=,55+@9CFAD?F,?CEDDEE**3:9<;E2AAGF94)-5,)./@CCF3137)):662.*/(/130(-*,.*)..5),*-4(474((2-03(),2-.((-*-(*-(-(-,-((,).2(,,(,-3)).(.5-.0:8*43((
@M02996:162:000000000-B87FG:1:1101:15756:3893 2:N:0:TAGCGCTC+CGTCTAAT
GACTACCCAGGGGAGCGAAGCCTGTTGGAGACCCGCGCGTGCGAGCCGCAGAGGCAATCGCACTCCAGAAGGCTGCATGCGCAATCGGAGGGCGTCGGCAGAGCGAAGCATTGCACCGCGACACGCTGCAGGCCGCCAGCCGCGACATGACGCAAGACAACCAGTATCAACGGCAGTTTCAGAGGGGAGCTCCGAGAATGCACCGCTGACTGAATCGCCCGCCTGCGCAGCCGTGAAACCCAAGAAACCCGGAGAACGCGAGCAGCCGCGGGAAGACCGGGGCAGGTGGCACGGAGGCAGG
+
@@-,8CFE6C<E@FG@FC:@:E,;,;,46;@:,;@67@+6@,@BC+476@@+:6,=FFFGGGG+FE<FDDFGG,984,9474=B=,=@=>+8@+8=F+3:@566@F3=68,88,@,81*3355CGG*<*2,6>CCGGGGCF0>CDC;*1:2/=:5?CFGFGC(109*+2<8>C:DG)0.*<99<**-1-5*.)0<;6*/.)34:38-33)*)5?28<)1(:(-,4(,-2*,(),3469,*,44(.4:0*(034)(7,-(((1-3*,407(122((..(((,--(((.,3(2475*//(((,
@M02996:162:000000000-B87FG:1:1101:15774:3898 2:N:0:TAGCGCTC+CGTCTAAT
GACTACCCAGGGGAGCGAAGCCGGTTGGAGACCCGCGCGTGCGAGCCCCAGCGGCAATCGCACTCCAGAAGGCTGCATGCGCAATCGGAGGGCTTCGGCAGAGCGAAGCAATGCACCGAGACACGCGGCAAGCCGCCAGCCGCGACATGACGCAAGACAACCAGGAGCAACGGCAGTTGCAGAGGGGAGAGCCGAGAATGGACCGCGGACGGAAGCGCCGGCCGGCGCAGCCTTGAAAACGAAGAAAGCGGGAAAACGCTGGCAGCCGCCGGAGGACGGAGGCCGCTGGCAGGGAGTGAGG
+
A@-,8CCE,CCE@CFCF@@F7E+@+++46;@,,-8+7@++8,8@@++:,8=,8@+>FFFFGGG4FE<FDCEGG,=+:,94684@6,?:=>+8@,,AF+6339@DCF3=68,88,3,@1*3348DED*1*1*6BEEGCGE=C(:98B>*10/(285:CFGGD=,/*0*2CFF:C)):)*)1::CC**-9-*/(0599(*16(34:2>--(./((7(745)(2(((-41,4*4(0).44),*(-80727(0()13)(2.-(((/((*,3((43(1-(,-(,,(41(,(((--4-)588*(.,(
@M02996:162:000000000-B87FG:1:1101:8475:3899 2:N:0:TAGCGCTC+CGTCTAAT
GACTACTCGGGTATCTAATCCTGTTTGCTCCCCACGCTTTCGCGCCTCAGCGTCAGTTACTGTCCAGCAATCCGCCTTCGCCACTGGTGTTCCTCCGTATATCTACGCATTTCACCGCTACACACGGAATTCCGATTGCCTCTCCAGCACTCAAGAACTACAGTTTCAAACGCAGGCCAGAGGTTGAGCCTCTGGTTTTCACGCCTGACTTGAAGTCCCGCCTACACGCCCTTTACACCCAGTAAATCCGGATAACGCTTGCCACCTACGTAGTGCGGCGGCTGCTGGCCAGTAGTTCGC
+
CCCCCGGGGGGFFFGGDEFEGGGFGGGGGFFGGGGGGGGGGGGGGGGGGGGGGGGGGGGGFGGGGGGGGGFGGGGGGGGGGFGGGGGFGFGGFCEGGDEGF9DFFGFGCEFGGGGGE>?CDGF4CFF=EGDFGGDGGFGGGDBFFB8F5DD<=@F=EGGGGGE<EFGGGGG5C5DGFGFFEFGFDD)9@GD@A?FACFFEFFBBDFD=EFF36>@BEFC@E2//58@DFF;07=EEF@FE/264AEC5260(4><9-,-(-944CB0(.(()(-(.((,(-4921,,.(.(80*330)-,
@M02996:162:000000000-B87FG:1:1101:16502:3901 2:N:0:TAGCGCTC+CGTCTAAT
GACTACCGGGGGATCTAATCCTGTTTGCTCCCCACGCTTTCGTGGCTCAGCGTCAGTTGTCGTCCAGTAAATCGCCTTCGCCACCGGTATTCCTCCCGATATCGACGCATTTCACCGCTACACCGGGAATTCTAGTTACCCCTCCGACACTCAAGAACAGGAGGTTCAGGCGCAGTCTAGGGGGTGAGCCAAGAGATGTCACACCTGACGTGCTATCCCGCCTACACACCCGTTACACACAGGAAAGCCGGATAACGCGTGCCACCGACGGAATACCGCGGCAGCGGGCACGGAGGTAGCG
+
@@-6@CE@CED+@B<@;@,C@6@;,<CE96@@,C+@+6,,@@E@,@4A<?CB,6@B6CF@FF,ACECCCCF,FC7C,6=A::=@ECC84+,,@,@A?>@+@*@+9@CF84+7,6,,8=*6==8DEGGE@@,,,@35CFFCFB*=?EB>9**)?E?FFCGF,=5*4);<CFCA56D46=9+2:7*4168=*A@);F?2+9).+6>:55::)/-,)6*.77-*4(-4,2<0890*.4(6),24<?FF?((9-.(-).0-(-,-*,6*4(724-(((..,--,,((-4(,1,,3,0)1*2.)),
@M02996:162:000000000-B87FG:1:1101:8495:3908 2:N:0:TAGCGCTC+CGTCTAAT
GACTACTCGGGTATCTAATCCTGTTTGCTCCCCACGCTTTCGCGCCTCAGCGTCAGTTACTGTCCAGCAATCCGCCTTCGCCACTGGTGTTCCTCCGTATATCTACGCATTTCACCGCTACACACGGAATTCCGATTTCCTCTCCAGCACTCAAGACCTACAGTTTCAAACGCAGGCCAGAGTTTGAGCCTCTGGTTTTCGCGCCTGACTTGCAGTCCCGCCTCCACGCCCTTTACGCCCAGTAAATCCGGCTCAAGCGTACACCCTAAGTATTCCCGCCGCTGCTGGGCCGTATGTCAC
+
CCCCCGGGGGGGEFGGACFGCGGCFGFFGEFGGGGGGG>FFFGGGGGGGFGGEGGGGFFGGGGGGFGGGFGFFCGCFGFFGGGGGGFEFEFFG9EECB:FFFCGGGGGDGGGGGGGC>5?DFF8CDDF+AFFGG>DD+@ED>DFFDDFFGDEEDFG,DGCFGFEFDFFGGGB8*?+@DCF@:,7@<A>8?58*37CC79E)4):>@B(78C5*A=;=6<0/6,(653(6F9.;;>C(/=C126)16<<*45(().*).(-(/,6<,:,(,..)).-,-((((-(,),.(,,())2*3))-
@M02996:162:000000000-B87FG:1:1101:19819:3911 2:N:0:TAGCGCTC+CGTCTAAT
GACTACCGGGGGATCGAATCCTGTGTGCTCCCCACGCTTTCGAGCCGCAACGTCAGTTACAGTCCAGTAAGCCGCCTTCGCCACTGGGGGGCCGCCTAAGAGCTACGCATTTGACCGCTACACTAGGAATGCCACTTACCGCTCCTGCACGCTAGTAGGACAGGTTCAAAAGCAGTTCAGGGGTGGAGCCCCCGGAGGGCACGTCAGACTTGACTTAGCGGCGACGCTCCCGGTACACCCAGGAAAGCCGGATAAAGCGTGCCACCTACGGAGTACCGCGGCTGCTGGACAGGAGGGAGAG
+
A@88@EFCCDD+@,<,86B,C,C,,<;A@<6,@CC@6,,658FCB@+@@:8@,9?B,CFGGGAEGFD??AFGGC=7,8,984=C==<,4+**>*><>C:,<*,+48441**2,5,,4,0/2225?FCC:,++5>F*?E9?*-)1>+.3.0),//7+<<CEEE3*+12+2CF@*<D0*2:098C**)2<2:*337)4(*)--*((3784:)*.)0)*6*2-*---(-(-,*49),,(.6,/(31:F?(,2,0,(.)2.)(--1,-28(((-(-,-(--4(,,((-(.,,,,)-))1/*4--(
@M02996:162:000000000-B87FG:1:1101:14834:3911 2:N:0:TAGCGCTC+CGTCTAAT
GACTACCAGGGTATCTAATCCTGGTTGCTCCCCCGACTGTCGCGCCTCAGCGTCAGTGCTGTTCAAGGAATCCGCCTTCGCCGCCGGTGTTCTACAGGATATCAACGCAGTTCACCGCTACACCCGGGATTCCGATTCCCTCTCCCAGACTCGAGGCCCACAGGTTCGGACGCACTTGCCGGGTTGAGCCCGGAGATGGCAAATCCGACACAGGGGACCGCCGACGCGCCCGGGACGCGCAGGAAATCCGAACAACGCGTGGGACCGCGGGATGACCGGGGCTGCAGGGACAGGGGAAGCG
+
A@-88CCCDDD-C,6,6;;,,;C,,;8E9,;,,@@B+++,,:C@6+,B<BCB,,8@,CE<F66CFDFGFF6EFC@C,,@B:B7FGC@8=8+,>5CFGFE,?+99;BB+=++,,9,:6=*6=94@B+3866,,3=E++E,3+1*=DG@FA?*)@>>+4CEEGC@,40:99B=?*8:7)+16:>=2*16C30=.=5C9(,)((+.)./4:9@)4(<404)*-/-(--2,74*(,)(4(-,**,3(852.)2-04757*---(-),.*,3(--,,-(.-(-((-(-,-(41((1(.)1/*,,((
@M02996:162:000000000-B87FG:1:1101:16491:3916 2:N:0:TAGCGCTC+CGTCTAAT
GACTACCGGGGGATCTAATCCTGGTTGCTCCCCACGCTTTCGTGGCTCAGCGGCAGTTGTCGTCCAGTAAAGCGCCGTCGCCACCGGTAGGCCTCCCGATATCTACGCATATCACCGCTACACCGGGAAGTCGAGTTACCCCTCCGACACTCAAGAACAGGAGATTCAGGCGCAGTCTAGGGGTTGAGCCAATAGAAGTCACACCTGACTTGCAAGCCCGCCTACACACGCTATACAACCAGGAAATGCGAAGAAAGCGGGCCACCGACGGAGAACCGCGGATGCGGGCACGGAGGGAGGG
+
A<<A8CC@:CD+866,66,,<6C,;6@=,,,6,C+@+8,,,8:967,A6?CB++@B,CF,<F,:F=E<DAF,CC+>+8+8++6@F@C+4++,7,@?CBC46*3+6<@>6++,333,>=*==9,@EGDDB*,,*@*3*@73;>*3CE@>92)(?B;CFEGC7C5,011<@B=A55D2A><++372*/5C/:EB)0C<)+*.-348().(3*046*.*-)9-*-(,.(870*--*(...),816(8>:))2-)((0(*..,((),-*4(74--3(((..((,-(4-((-,(-4(0)1**(-((
@M02996:162:000000000-B87FG:1:1101:9711:3959 2:N:0:TAGCGCTC+CGTCTAAT
GACTACAAGGGTATCTAATCCTGTGTGCTCCCCGCACCTTCGCACCTCAGCGTCAGTCGTCTGCTGGAAACCTGCCTTCGCCATCGGTGTGCTTCCTGATAGCTACAGATGTCACCCCTACACCAGGAATTCCGGTGCCCCCGCAGCGACTCCAGTCCGCCAGGTCCAAGCGCAGGTCAGGGGTTGAGCCCCGGGCGTGCACGCCGGGCGTGACAGACCGCCGACATGCGCGGTACGCCGAAGGATGCCGAACAACGGCCGCAACGGACGGGTTACCGCGGATGATGGCACGGAAAGAGGG
+
@@-68;CFDFD-@6@,;<@,<6C;,<;F9,,6@@:C+F,,<CB@@@,BC?CC,8@C,CFCF8DF,CDGCFECF?B8,99?8,64@=C,=,,,4,C<E?E,9+439C4?>9,9,9,99=5===:DFFDD==4,@=C?+@,=?A*=8BAGAD5)6>=,@6ACC>=+4522=F??@>D*;5>FCCC4*35>7=/2/8CB14)(/+69?)617)1237AF?51-/,---2(5:*,()(,-44**-7(3)).1*-)4,8.*-((--)-(1(((--(-(,-..4(,1(,-()-.(486)./**.8((
@M02996:162:000000000-B87FG:1:1101:13665:3990 2:N:0:TAGCGCTC+CGTCTAAT
GACTACAAGGGTATCTAATCCTGTTTGCTCCCCGCACCTTCGCACCTCAGCGTCAGTCATCGGCTGGCAGGCTGCCTTCGCCATTGGTATTCTTCCAGATATCTACAGAGTTCACCCCTACACCTGGAATGCGGCCTGCCCCTCAGTCACTCGAGTTATGCAGGTCGCAACGCAGTTCGGGAGTGGAGCTCCCGCCGGTCACACCAAGCTTGCATATCCGCCGACAGGCCCGTTAGGCCCAAGAATTCAGAACAACGGACGCAAGGTACGGATAACCGGGGGAGCAGGCACGGAAGAAGGG
+
@@888CAFEFD-C,C,<<@,66;;,;CE<9,,6@@B@F,,@CFE:@,BA?C@,8@C,CF9F,BF,@BFACGGDB74,,@?8B==E9=69,,,9,CFFDE,?<,,9EAAD,,,44:,98*==@,D,ACA@4,,+6@C>G8,@=0=?GEE?F+6+8=,1@8=9=8,6D+6=CCB:5?4?E>DCC:*3009)42:?999(*)//,9;;F67?)+,6A6@11+//6(331(44*3(1(4(25,*-1(3:-))*-168531-(,--)49)-).)-(,((.)(-((-(((,(.,(,4-)0*2*(((,
@M02996:162:000000000-B87FG:1:1101:7721:4031 2:N:0:TAGCGCTC+CGTCTAAT
GACTACCCGGGTATCTAATCCTGTTCGATCCCCACGCTTTCGTGCCTGAGCGTCAGATATGGTATGGTATCCTGCCTTCGCAATCGGTGTTCTGTGTGATATCTATGCATTTCACCGCTACACCACACATTCCGGATACCTCCGCCACTCTCAAGGCCAACAGTATCTCCGGCAGTGCCAAGGTTGAGCCCTGACATTTCACCGGAGACTTACTAGCCCGCCTGCGCACCCTTTAAACCCAATAAATCCGGATAACGCTCGGATCCTCCGTATTACCGCGGCTGCTGGCACGGAGTTAGC
+
CCCCCGEGGGGGGGGGFEFFFGFFGFFGGGGGGGGGGGGFFGGGGGGGGGGGGECECFGGGG<FFEG@F,CFGGGFFFGGGGGGFFEFE?FEGGFFFGAFCFCGGEFFEFFFFCEGG8@DDEFFGGGEFGCFGGEDDEFFDD?DC=8=*=?8FFGFGGGGGGF<CCF,?EGFGFGGFGFFFGGGGFFGFCG);CC@AEFFEGF55*>B997AE6<=@FF9:859>6;(38?886C3C@FEFF@EF<<CF,04-769-(((-14(9(5.4--.(.-)6?1(4-328?:?6?><7)*/2:A2
@M02996:162:000000000-B87FG:1:1101:7738:4037 2:N:0:TAGCGCTC+CGTCTAAT
GACTACCCGGGTATCTAATCCTGTTCGATCCCCACGCTTTCGTGCCTGAGCGTCAGATATGGTATGGTATCCTGCCTTCGCAATCGGTGTTCTGTGTGATATCTATGCATTTCACCGCTACACCACACATTCCGGATACCTCCGCCACTCTCAAGGCCAACAGTATCGCCGGCAGTGCCAAGGTTGAGCCCTGACATTTCACCGGAGACTTACTAGCCCGCCTGCGCACCCTTTAACCCCAATCAATCCGGATCACGCTCGGCACCGCCGTATTCACGCGGCTGCTGGCCCGGAGTTAGC
+
CCCCCGEGGGGFGGGGDAFCFFFFGDF,6<@CDDGFEGGGGGFGGGFGGGGG@FGGF9FDGCGCFGEEF6CEFGGAFFGGGGGCDDCCFCFGEF9FFGEGDBFFGGFGAFGGEFFGGADGGFGFGGGGEG9FEGGGCCFED=*=8C@F*=<:DED>EFFFFFDFGF76?EEFGFDCAFCF?>CE9>8;CFFBFAGE*@6:E?BABE22>AF4>+>8:AC>76(6((136B@7D@<9)/8=7?((9<2<520((0.0-((--1((1,,(33((..))4:(,3414-)).3(3())22;-5)
@M02996:162:000000000-B87FG:1:1101:19280:4077 2:N:0:TAGCGCTC+CGTCTAAT
GACTACCGGGGGATCTAAGCCTGTTTGATCCCCACGCGTTCGAGCCTCAGCGTCAGATACAGCCCAGTAAGCCGCCGTCGCCACTGGGGGGGCGCGCGATATCTAAGCAGTTCACCGCTACACCGGGAAGTCCGCTTACCTGGGGTGGACTCAAGCTCAGCAGGCCCCAAAGCAAATCCCAAGGGGAAAGCAGGACGTGCACACCAGACTTACAGGGCCGCCGACACGACCGTTACGGCCAGGAAAGGCGGACAAAGCGCGCCCCCGACGGATTACCGCGGCGGCGGGCGCGGGGGGAGAG
+
@@-,8;C:@CC+8,@,66,,,6;,,-;,,,,,,666++++,8,98+,B@?:@,6@C,,6<C?E,B,C,<<FFB>:7++6>++48,9=B:+**2*:*/88**)+*2032:*,3+3,,24)11:,;:8>8C*++2A5*//++0))*)/(*)2*(307<02+0<:7**)***28:*9C+10(/+****/-/45E?FF3((2)--+)(-<:0()2..7,.-.1,*-(---,-(*4-*(,(,(**-,((.(((1-)--7,*,(,(-)((/,(,((-(((.)--(,(3(((,(4(((-0)*1*31((
@M02996:162:000000000-B87FG:1:1101:15882:4101 2:N:0:TAGCGCTC+CGTCCAAT
GACTACACGGGGATCTAATCCTGTTTGATACCCGCACTTTCGAGCCTCAGCGGCGATGAGTCCCCAGCAGGATGCCTACGCAAGCGGGGGTGTGCCTGATCTCTACGCATTCCACCGCTACACCAGGAATTCCGCCTGCCCCTGAACTATACAAGAGACACAGACCAGGCGGCAGGTCCGGGGGGGGGCACCGGGATGGGACCGACAGCGTGCATCACAGCCGACGCGCCCTGTAAGCCCAGAGGGTGCGAACAACGCGTGCAGCCCGCGGATTACCGCGGCTGCTGGCACGGAGGGGGGG
+
@@-,8;C,@CC+8,,,;;;,,6@;,-;,,6<,,68++@,,588@6@,B<EC@++6@7:<,,,9,,C?,,6D,5?,<,,9@48@+@=:84+++66,,55A,,2,+78@+33+,,@,,48*9993,8><:<7,7;DED7:8,3)334D),4+1*66;<;8,:=?5,,)26***0*2:7;C@.8:C**/0777;1<:<>(/7(.*(--)31,)*(-7)*.*2.2,(-,4(-(1(,*)..-,,*..(()--(1-.4(5(/(((--*-)2((-4,(-((,.)-,(,-(,(),.(4),))//*(,((
@M02996:162:000000000-B87FG:1:1101:15903:4110 2:N:0:TAGCGCTC+CGTCTAAT
GACTACACGGGGATCTAATCCTGTTTGCTACCCGCACTTTCGAGCCTCAGCGTCGAGGAGTCCCCAGCAGGCTGCCTTCGCCATCGGGGGTCTTCCTGATCGCTACGCATGCCACCGCTACACCAGGAATTCCGCCTGCCCCTGAACGATCCAAGAGACACAGGCCAGGCGGCAGGTCCGGGGTGGGGCCCCGGTAGGGGACAGACAGCGTGCATCGCCGCCGACGCTCCCGGTACGCCGAGGGATGCCGAACAAGGAGTGCACCCCGCGGAGTACCGCGGCGGGCGGCACGAAGGGGGCG
+
@@68@CAFCDD+@,6666,6,<;,,-;A@@;6,@8@:+,,5@FCB+,B<?;@,6@@+@FE6EF,FCCFDDGGBBB<,,@A,B=,@=@+=+++9,CF,?=,,*4068>+=++8,6,,6>*==9:@DFDD=,,,6DCGCF,3=5:=C@@,3*3)@;CFGGGGF7=,4@?C*6*2/5CG;7@>DDD21/271//4>@)4(/739*4877<?6)1-(<)0(5*-*4,3(-3(,*46)(4(2(/*,4(,.(-27-.4-73*.(.,.*.5*(4,1-(-(,..)-(,2(,(((,---(,))11*(,,(
@M02996:162:000000000-B87FG:1:1101:20084:4142 2:N:0:TAGCGCTC+CGTCTAAT
GACTACAGGGGGATCTAATCCTGTTTGCTCCCCCGACTTTCGCGCCTCAGCGGCAGTACTGTTCAAGGAATCCGCCTTCGCCGCCGGGGTTCTATAGGAGAGCAACGCATTTCACCGCTACACCCTAGATTCCGATTCCCCCGCCCAGACTCGAGTCCTGGAGGTTCAAGCGCACGTTCCGGGGGGGGCCCGGAGATGGCACACGTGACACGCAAGACCGCCGACGCGCCCTGTACGCCCAGGAAAGCCGAAAAAAGGCCGGGGGCTCTGGAAGACCGCGGCTGCTGGGACAGAGGGAGGG
+
@@66@C@DDDD+@,@,6656C9C,,-;C9,,,,88@:+,,,8B@@+,@6?CB++@B6CC,E<6CCECEC@,CF>BC,,@?88+>E@=+:++,45,@FDC,?*428B>88++,,6,:8:*6=9,6C+>,7,,,@DE>;9,,==*;5@=FA79)>>9,4=,<8;5*4/;4:C98*:/*;;3A8>C**117,*:4B:D1(+)((+432)434696(74<:)*,*-(4(407(*((*.-.2(*/3:??44((*-04(0.),((,-1-4)((((..)(.,(.4((22(-,)..(.405)2:*4,((
@M02996:162:000000000-B87FG:1:1101:20077:4159 2:N:0:TAGCGCTC+CGTCTAAT
GACTACAGGGGGATCGAATCCTGTGTGCGCCGCCGACTAGCGCGCCTCAGCGGCAGTACTGGTCAAGGAAGCCGACGACGCCGCCGGGGGGCTATAGGAGAGCAACGCAGGTCACCGCTACAGCCGAGAGGCCGATTCCCCCGCCCAGACGCGAGGCCTGGAGGGTCAAGCGCACGTTCCGGGAGGGGCCCGGAGAGGGCAAACGGGACAAGCAAGACCGGCGACGCGCGCGGGACGCCGAGAAAAGCCGAACAAAGGACTGGGGCACGGAAAGACGGGGGCGGCTGGGACAGAGGGAGGG
+
@<-,8;C@@CC+@,6,86,,,,;,,6;;,+,++67@+++,,8:@++,,9?,@++6>,CC,C,5AC<CFDD,AE>+++++8++48@@@+3+**125<?C:42)*00,2*/***+2,,2()/10,3;8:::**/::C)*<++9()1/::E.*)(287*2*+1/:3**0*27997*)1*)*(8:8C**/,7(*24<)79(*.(-*402)-145*.,8487)2-*-(4(4(-(*--)(((-(**-4(4/.((0-.4-731(((((1.4)4((--((((.(--((,2-(((--(,((.)0**(,(,
@M02996:162:000000000-B87FG:1:1101:20863:4192 2:N:0:TAGCGCTC+CGTCTAAT
GACTACCAGGGGATCTAATCCTGTTTGCTCCCCACGCTTTCGTGCCTCAGGGGCAGGTACAGGCCAGTAAGCCGCGTGCGCCGCTGGGGGGCCGCCTAAGATCTACGCATGCCACCGCTACACTAGGAATTCCGCTTACCTCTCCTGCACTCTAGGATGGAAGGCTGAGGAGGATCTCCAGTGTGAAGCAGTGGAATGGCGCTACTAACTTGCAGTACAACCGACGCAACCGTTACGCCAAGGCATGCCGGACAACGCGTGACACCGACGGATGACCGGGGCAGCGGGCACGGAGGGAGCG
+
A@-86=CEDDD+@,6,66,6,,;,,<;A,6;,6@+@+,,,,8;@,6,B@=;<+6@B+;FFGGGCFFC:@<FFGC+@6+68+,4@8=@,7++3@*@<5<>,732+2<618**7,2,842)/22,5?FC<<,++5>C37E6B+)*25+/5.2+(30:+<++1C?3*2)*19*<:*7*2/:)=++3++2-:.?*)07F<)+).4*(41)6<(1*))9)/.7*.+.(--7(((*.(1(-(-(**-3((0.80*-044521-(---*-6*((---((((.4.4((-4(-((,-,312))1**421(
@M02996:162:000000000-B87FG:1:1101:15151:4226 2:N:0:TAGCGCTC+CGTCTAAT
GACTACCGGGGGATCTAATCCTGTTTGCTCCCCGCACCTGCGCACCTCAGCGTCAGGCATCTGCTGGTAACCTGCCTTCGCCATTGGTAGGCTTCCTGAGATCTACAGAGTTCACCCCGACACCAGGAATTCGGATTGCCCCTCAGTGACTCAAGTCTTGCAGGTCTCAACGCAGGCCAGGAGTGAAGCGCCTGCCTGTCACACCAAGCTGGCAAAACCGCCGACAAGCCCGTTACGCCGAATAATGCCGAACAACGCCAGCAACTGACGGGGTACCGGGGCTGCTGGGACGGAAAGAGCG
+
A@668CC@@DD+@,6,6656C9C,,<CE9@@,6@@@+@,,48C@8+,:@?:@,8:B,:E,C?EFC=C9C?FFFA<<,,=?84=,94=,5,+,9,@E<?E,?1=+9C4=@,54,9,54:*6=@+@DGDD=3,,+3C??F86A5*=8@1C9?+*@8C,7,75>9=,49+,5ED?*5D*:4/@>C>4,57:7*4/)2;(*,0)1,1;@FD73)0,2FEF3)*./,6603(.(*(-)(,--(**-2(-8))6*-599>?*-(((-/.:4..5(4(3(.,..2(,((-,(,..(((-)./*/,,((
@M02996:162:000000000-B87FG:1:1101:15472:4240 2:N:0:TAGCGCTC+CGTCTAAT
GACTACCAGGGTATCTAATCCTGTGTGCTCCCCACGCTTTCGCGCCTCACCGTCAGTTGTCGTCCAGCAATCCGCCTTCGCCACTGGGGGTCCTCCTAATATCTACGCATGTCACCGCAACACTAGGAATGCCGATTGCCTCTCCGATACGCAAGATCAACAGGTTCAAATGCAGTTAAGGAGGAAAGCCCAGGGAGGTCAAATCTGACGTGCCGACCCGGCAACACGGCCTGTACACCAAGGAAAACCGGACAACGCGTGGCACCAACGAAAGAACACGGCTGGTGGGACGGGGGGAGCG
+
A@-,8CECDED-C,6,;65,<@C,,6;A,6,6,C@@:,,,,8B@@+,B@F@B,,@B,CF,CFAFGEFGDC,AFC<:,4@?B,6C@=A,7++,9,9EGEC,9+464<>=>++9,9556:*664+4@ACF;,,,@=E+=EC9+:*=DGF33=3:E8C>,@CFDC@75*+55D,3,1=,3+;+3611*4<C<9*/*9?B(*/(7,9**1088)1/2)6A0)).2:(,/3(,(*((*.-)).,*(,-.7((,*-.-(0.*,(-(()-4*3(.--(,((.(((((,(-,(..,(87,))*2*(-(,
@M02996:162:000000000-B87FG:1:1101:20595:4247 2:N:0:TAGCGCTC+CGTCTAAT
GACTACTGGGGGATCGAATCCTGTTTGCTCCCCGCACCTTCGCACCTCAGCGTCAGTCATCTGCTGGTAACCTGCCTGCGCCATTGGGATGCTGCCTGATAGCTACAGATGTCACCCCGACACCAGGAAGTCGGATTGCCCCTCAGTGACTCGAGTTATGCAGGTCTAAACGCAGTTCCGGAGTGGAGCGCCGGAAGTGCACACCAAGCTGGCAAAACCGCCTACATGCCCGTGACGGCCAAAAAAGCAGAACAAAGGACGAAAAAGACGGGGGAGCGGGGGTGCTGGGACGGAAAGAGGG
+
@@-,6C@@CCD+@,@,86;,@@C,,6;C<6,9,8+@@C,,,:FC@@,B6AC@,8@C<CF,EEFC<@@:@CFFC?B,,,,8686,99<,9,,,9,C==?A,9+,+4:4?>,,9,4,,91*6==+@BFDCA,,,+@===E=@F)*60@5E9=+*+6=,1@,79:8,5;+,5@<?6?D*3B=@CCC*,/.9)147:>C>(7*9/,06;F=28)*/(;@F@A*.*.(,(.-6)+46),-(3(**-8(47(,(*.05(..*(((,,)4:),44(-(-((-(-(((-((,()),(,(-)./**((((
@M02996:162:000000000-B87FG:1:1101:15619:4256 2:N:0:TAGCGCTC+CGTCTAAT
GACTACTAGGGGAGCTAATCCTGTGTGCTCCCGACGCTGTCGTGGGTCAGCGGCAGTAATGGTCCAGTAAGCCGCCGTCGCCACTGGGGGGGCTCCCGAGATCGACGCAGGTCACCGCGACACCGGGAAGTCCGCTTACCTCTCCCACGCTCAAGATCCACAGGTTCAAATGCAGCCCCGAAGTAAAGCCGCGGTAGGTCAAATCTGACGGGCAGACCGGCCGACACAGCAGTTACACACAGAAAAACAGGACAACGAGAGCCACCTACGGAAGACAGGGGCTGCAGGCACGAGGGGAGC
+
8@-,6CCFDCD+7+6,66,66,;,,<;,,,,,+88@+6,6,9:@8++;6?;@++6@,CE,CF6FEA@6@@FDFB+++++87,4@,9<,7++*2*1;C:>*1)+*1::*1***+2,,27)11/2/?CC>8*+++:*/*;+<*)*9CC428C.(2<7<++99+3.*0*00:<31+/:+0*4./11*+*.2)2*,85)4(*/)4+5),/65).)-()458))-/-(441(4(*(4*)-..5,*22()03((*.5:1.2*--((-*..*((,(-(-((,,..((,---((.,(.(-))12*4,(
@M02996:162:000000000-B87FG:1:1101:12716:4308 2:N:0:TAGCGCTC+CGTCTAAT
GACTACCAGGGGATCTAATCCTGTTTGATACCCGCACCTTCGTGCATGAGCGTCGTTAACGGCCCGGAAGGCTGCCTTCGCGATCGGAGGTCTTCGTGAGATCTATGCATGTCACCGCTACACCACGAGTTCCACCTTCCCCTGCCGCAACCAAGCCATGCAGGTCCAACCGCGGAGCGGGGGGGAGCCCCGCGAATGTACGGCGGGCCGGCACGGCGGCCCGCGGAGCCGGAAAACCCAAAAAAGCCGGAGAACGCACGGACCGGCCGTAGTACCGAGGCGGAGGGCACGGAAAGAGCGG
+
@@A,8;CEEDD+@,@,;65@<EC6,-CF,CC6,@7@@F,,<@;@@@,5CBC@+,7+,:DFGGG@FCDC@BFG?E,4,,=B,=B8D=CFC++,,,999??+9+,+9,9,>,,9,9,,68*0=9,@ECC==3+,@AEF=6,6D5*@DG>C9C:8E@D7@GC97<9,@F5<CFE989DC?C@EDD**2/-1(2?2)59((+*6)/79(7;0()93934>9)5,1(431(3(-*(()4(.4(+2,(.,0(,(/(0(45)/(((-,)(-1((-,-,,--))-(,,,,1((,22,4,2.0*2*4,(-
@M02996:162:000000000-B87FG:1:1101:23176:4317 2:N:0:TAGCGCTC+CGTCTAAT
GACTACCGGGGTATCTAATCCTGTTTGCTCCCCACGCTTTCGTGTCTCAGCGTCAGTTGTGGTCCAGTAAACCGCCTTCGCCACTGGTGTTCCTCCCGATATCTACGCATTTCACCGCTACACCGGGAATTCCAGTTACCTCTCCCACACTCAAGAAAAGCAGGTTCAAAGGCAAGCTATGAGTTGAGCCCAGAGATTTCACATCTGACTGGATCCACCGCCTACACACCCTTTAAACCCAGTAAATCAGGAAAAAGAGAGCCACCGACGTATTACTGCGGCTGCTGGCACGGAGGTAGGG
+
BC<A@EFCDED6@,@<;E96<6C;,<CFA96<:C@CF,,,<@CD,;,CCECC66@C,6C<FE@=FEECFEDAFCFC,:DDF@CFG=A6:,,9@,EDFFC7C*=9>CE:B++4==,5>>*==@,=CEEFE3,,@C,33@C>+*++A=38<=*)@FFFGGG1@<=+5;+EDF,:6?FFF*:+7@B,,5;75@*:*;9>*,+/9,927+:7:8+-5+0/*2*/46(/6538;E(/*..).48*6;1CF?)6*/0((0,*-((.-*.552(-4,,()(..)..,,,33-)42338:)02**..((
@M02996:162:000000000-B87FG:1:1101:12703:4321 2:N:0:TAGCGCTC+CGTCTAAT
GACTACCAGGGTATCTAATCCTGTTTGATACCCGCACCTTCGTGCATGAGCGTCGTGAACGGCCCGGAAGGCTGCCTTCGCGATCGGAGGGCTTCGTGATAGCTATGCAGGGCACCGCTACACCACGAGTACCACCTTGCCCTGCCGCAACCAAGCCATGCAGGTCCAACCGCTGAGCGGGGTGGAGCCCCGCGATGGTACGGCTGGCTGGCACGGCGGCCGGCGCACACGGGAAAGCCAAGAAAACGGGATAAGGCGAGGAACGGACGTAGGACCGCGGCGGGAGGGACGGAATGAGGCG
+
@@8,6CCCDDD-;,<,;<,,;CC,,;;A,@C66@+@+@,,49C@@@5@<B;@+,7+,CFAFGGGGEGFDDGGEE,,,49?,=44@@C:=+++,,9=4?4,9+,+959,4,,++6++8)*6+>,DFGC::3,,@DAC+,,6=8*==F>C5D*:CCD*AF79@?8,4;*4:6A94*;EFG@FDC*1</2*/*;-)09-(*/6<C>>->?:4)9(4*4DB35(:((,--43(*(-)2-3(,,*,.,,0(,(*,),.8)*((--,1(./((---,.,).-(((,((,((,,(6?66).*++)((4
@M02996:162:000000000-B87FG:1:1101:11701:4347 2:N:0:TAGCGCTC+CGTCTAAT
GACTACAGGGGTATCTAATCCTGTTCGATCCCCGCACTTTCGTGCATGAGCGTCAGTTACGGCTTGGTAAGCTGCCTACGCAATCGGGGGGCTTCGTCATATCTATGCAGTTCAGCGCTACAAGACGAATTCCGCCTACCTCAACCGCAAGCAAGCGCTCCAGGATCAATGGCGGGATGAGGGGGGGACCCAAGATTGGACCACGGACGTAAAGGGCGGGCAGCGCACCCCGTAAAACCAAGAAAACCGGAGAAAGAGCGGATCCGAGCAAAGAAGGCGGGCAGGGGGAGGGAGGGGGCGG
+
@@A,@EFDDDD8@,BE@@<<CAC=,CCE,;,,,@6@:6,,5@C@BB@<@DCC8,@,66EFGGG7@@CCCCFF9A,4,9@?+BB:DDCFD7++3,6:6*>37+355,7,6,,725,<4-*3/4,>C7<<<,*,68/:5CF>07AF<=4*:C)6CCC*:7*/8<4,:66=7+<6*.9E@)46:?**/),)(/*().2))+844;10(8;(()1.30))())(24<(((4-(*--*3-(.4+;2.(35(((),.(-784((.4,)((*(((((.(((((,(((((((,,4(4(-().2**(,(4
@M02996:162:000000000-B87FG:1:1101:16273:4358 2:N:0:TAGCGCTC+CGTCTAAT
GACTACTAGGGGATCGAATCCTGTGTGCTCCCCCGACTTTCGCGCCTCAGCGGCAGTGCTGTTCAAGGAAGCCGCCGTCGCCGCCGGGGTTCTGCAGGAGATCAACGCATGTAACCGCTACACCCTGCATGCCGATTCCCTCGCCCAGACTCGAGCATTGGAGGTTCAAGCGCACGTGCCGGGGGGAGCCCGGAGATTGCAGACGTGACACGCAATGCCGCCGACGCGGGCGGTACGCCGAGGAAAGCCGAACAAGGCACAGGGCCGCCGGAAGACCGCGGGTGAGGGGCAAGAGGGAGGG
+
@@-,8;;CCDC+@,:,8;,8C,;,,<;A,,;,,@7@:+,,,8B@8+,B6?CB++@@,CC,E<,CCAEGFC,AFBC:++6>88+@E=6+4+6,@AEFGFE+60,2=A>383+9,6,,==*==BBDC+<,>,,48CE?9C,4+)*3*><A9;*.>4;*?0,4BF5*4/*<1=C?559*;*,5CCE**/3<3=84>>54(+*--+.,(.-32?*23B6).)2-*--1(4(-(*-4)-((-(**-40,.5((2-04(.3*.(.((0.4*(41(-((((.(.-((,(,--..1(4(())02*(-((
@M02996:162:000000000-B87FG:1:1101:7086:4358 2:N:0:TAGCGCTC+CGTCTAAT
GACTACTGGGGTATCTAATCCTGTTCGATCCCCGCACTTTCGTGCATGAGCGTCAGTTACGGCCTGGTCTGCTGCCTACGCAATCGGTGTTCTTCGTCATATCTATGCATTTCACCGCTACACAACGAATTCCGCAAACCTCGACCGCAATCAAGCTCTACAGTATCAATGGCGGGATGACGTTGAGCGTCACGATTTAACCACTGACTTAAAAAGCCGCCTGCGCACCCCTTAAACCCAATAACTTCGGATAACGCTCGGAGCCTCCGTATTTCCGCGGACGCTGGGCCCGCGGTAGCC
+
CCCCCGFFGGGGGGGGGFGGGGGFGFFGGGGGGGGGGGGFGGFGGGGGGGGEFGG7FFGGGGDEGFG@FCFFGGGFF=DGGEGGFFGGGGGEEDFDGG?FFCFGGEEFGFDFFGGFC0:6?EFFFGEFGGGGFGC>?@EE8DBGGGA@@CB==>+>DG8,8=8@59CGG,@FGD**:7:*,=7EEF@C54C=BAC/6F=CCF@D1A@@)+11>6<8?FC1:38111(47E(49:A>2:ECB0:>*.).72)(-7)/-,--(1(-13(.12.,.).)(,(,((((((-((((()0*2*4)4
@M02996:162:000000000-B87FG:1:1101:26433:4388 2:N:0:TAGCGCTC+CGTCTAAT
GACTACTAGGGTATCTAATCCTGTTCGATCCCCGCACTTTCGTGCATGAGCGTCATTTACGGCTTGGTAAGCTGCCTACGCAATCGGGGTTCTTCGTCATATCTATGCATTTCACCGCTACACGACGAATTCCGCCTACCTCAACCGCAATCAAGCGCTCCAGTATCAATGGCGGGATTAGGTTGAGCCCCACGATTTTACCAACGACTTAACACGCCGCCTGCGCACCCCTTAAACCCCATTAATCCGGATAAACGCCGGATCCCCCGTATTACCGCCGCGTCTTGGCCAGCGGTAGAC
+
CCCCCGGGGGGGFGGGGGGGGGGGGGGGGGEGGGGGGGGGGGGGGGGGGCFGGGGGGGGGGGGGGDGGGGGGGFGFFAEEGDGGGGGGGCFFGGGGGED=FDGGAGGGGDGGFFGGG8<?DEF8@FFGGGGFEFGGDEGGD1;FGGFGFDFEDGDGGD@CEGEF7CDFF,D;@5CE)7(*?E9@,83C>*=(5.7,6B+);E))()/62>:;)+.23>)7E(,86;>19C0:F0<<83A*44)6@)65)2),(1)2((,(4),-*((233,,(-64(-(4((-(((-.(5(4)0*/*,-6
@M02996:162:000000000-B87FG:1:1101:6982:4396 2:N:0:TAGCGCTC+CGTCTAAT
GACTACTGGGGTATCTAATCCTGTTTGATACCCACGCTTTCGTGCCTCAGCGTCAGTTGTATGCTGGTAAGCTGCCTTCGCAATCGGGGTTCTGTGACATATCTAAGCATTTCACCGCTACACGTCACATTCCGCCTACCTCGTTTACACTCAAGACAACCAGTTTCAACGGCCCGGTATGGTTGAGCCAAACGCGTTTACCGCCGACTTAATTATCCGCCGACGCACCCTTTAAACCCAATAAATGCGGAAAACGCTCCAATCCTCCGTATTACCGCGGGTGCTTGCACGGGGGGAGCC
+
CCCCCGGGGGEFFCGCE@FCEFCC<CEFGFFFEGFGGGEGAFGGFF9FFFGF@BFE69FFFFGD9FGGGGFEFEFECEDFFFGGGFEEEBF8BGFGGGG9=DEGDFEEDEFDDGCFGAB+=>FGGFGGEDCFFGG+CEE8=D?=+4:FDD7DFFFGGCEDEG=?@CGGD>CA>*+@?>>*>DECF+:*8A,)5:C):>>)8,/-(25266F93A7;?+*1:(6(2.396E((*.:A72A=<0,41))./()(,.(1-((((2-.94)(-(,(.).)((-((-((.).,.)47)5***--(
@M02996:162:000000000-B87FG:1:1101:7000:4406 2:N:0:TAGCGCTC+CGTCTAAT
GACTACTGGGGTATCTAATCCTGTTTGATACCCACGCTTTCGTGCCTCAGCGTCAGTTGTATGCTGGTAAGCTGCCTTCGCAATCGGGGTTCTGTGACATATCTAAGCATTTCACCGCTACACGTCACATTCCGCCTACCTCGTTTACACTCAAGACAACCAGTTTCAACGGCTCGGTATGGTTGAGCCACACGCTTTTACCGCTGACTTAATTATCCGCCTACGCACCCTTTAAACCCAATAAATCCGGATAACGCCTGCATCCTCCGTATTACCGCGGGCGCCGGCACGGAGGTAGCC
+
CCCCCGGGGGGFGGGGFEFFGGFFDFFGGFGFGGGGGGGGFGGGGGGGGGGGEEGGFFGGGGFGFGGGGGGGGGGGGGFGGGGGGGGFEFGEFGGGGGGGGFAFGGGGGGGGFEGGG8BCDEFGFGGGGGGGGGGGGGGGGFFG=DDGFFDDGGGFGGGGGGFAFF@FGDEBG9DGE>C5DGGGGG@7CFGCDEG=>FFF@FAFAAF).=:ACFC:5B<>E595959>@G((*47CADCE@36=A.).1.2(,/)1(((-.9).9)542(,.4)-.80(4((--((4(,4:B07*2+.).
@M02996:162:000000000-B87FG:1:1101:14065:4424 2:N:0:TAGCGCTC+CGTCTAAT
GACTACCAGGGGATCTAATCCTGTTTGAGACCCAAGCTTTCGTGCGGGAGCGTCAGTTCATCTCTGGACAGCTGCCTTCGCAATCGGAGGGCTGCAGCATATCTAAGCAGTTCACCGCTACACGCTGCAGGCCGCCATCATCGACATGACGCAAGACAACCAGGATCAACGGCAGGTACAGAGGGGAGCGCCGAGATATCAACGCTGACGTAAGCGCCCGCCGGCGAAAGCGGAAAACGCAAGAAATACGGAGAACGAGCGAAAGCTCCGAAAGAACGGGGCGGCGGGGAAGGAGGGAGCG
+
@@-,8CCEEDD+@,,;66,,,<C,,-;?,;6,,;,;,,,,,8;9,++47=@@+88@6<CE6C,A<C@FC<FF@=4,,,4986>8@DCFD++,98CAF<=,=+,64B@,=,,9,9,:85*609,@B+?84,,8+6+=C+,,+0;DCC5F9D*)@89CCGG6:98*@**9;,A>=9C*/+1=>D<**//8-**68;CB,,+)7+8?1)434.*-8)5535)-1-(,(32(4*(-)(,-2,*/,-(.71))*-)((0(*-((,-)-()())5-((((((.4((2(,44((-(-(,0)1**(,,(
@M02996:162:000000000-B87FG:1:1101:14083:4438 2:N:0:TAGCGCTC+CGTCTAAT
GACTACCAGGGTATCTAATCCTGTTTGATACCCAGGCTTTCGTGCCTGAGCGTCAGGTCATCTCTGGACAGCTGCCTTCGCAATCGGAGTTCTGCAGCATATCTAAGCATTTCACCGCTACACGCTGCATTCCGCCAGCCTCGACATGACGCAAGACAACCAGGATCAACGGCAGTTTCAGAGGGGAGCGCCGAGAGTTCACCGCTGACAGAATCGCCCGCCTGCGCACCCGTTAAACCAAATAAAGCCGGAAAAAGCAGGCAACCGCCGGAGTACCGGGACGGCGGGGACGGGGGGAGGG
+
@@-@@CEEEDD-;@,66<B,,@@,,-;E;CC@,C,6,6,,,8;98,,5C?CB+,@B,CFF6E<FE@CG8@F@@?,,,,@A,@=@DDCFC,,,9AEFG=E,94,,9E@,99,9,9,56=*=+=,@C+4+9,,,9=+@C++901@D6+)C??*)@3=AD@F8EC8+@0=D8@E>8:D,++5CCC9++0)3)**-:3/5(,1*1,./()86@**,6+.;;3*.*((,(.(.,*(-*(-(..,*-.))1654*-)2()./-.((,1,,*,-(2-(,(((.--(,(((-,-4((((,5)/1*(((,
@M02996:162:000000000-B87FG:1:1101:14063:4444 2:N:0:TAGCGCTC+CGTCTAAT
GACTACCAGGGGAGCGAATCCTGTGTGATACCCAGGCGGTCGTGCCTGAGCGTCAGTTCATCTCTGGACAGCTGCCGTCGCAAGCGGAGGTCTGCAGCATAGCTAAGCAGTTCACCGCGACACGCGGCATTCCGCCAGCCGCGACAGGACTCAAGACAACCAGGAGCAACGGGAGGTGCAGAGGGGAGCGCCGAGAGGTCACCGCGGACGAAAGCGCCCGCCGGAGCAGCCGGTAAACGCAAGAAAACCGGAGAAAGGAGGAAGCCGACGAAAGACAGGGGCAGCGGGGAGGGGGGGAGAG
+
@<-,6==CCCC+76++664,,<;,,-;;,6;,,;,9,++++78866,96=6@+,8@,<@C6C6?,<CFC@FC??,,+,6>+7=+@=@FE++,4AE?F=:,9+,+4C>,4,,,,4,,8:*6=33@>8:+3+,,75@+=**4*1:D9C)=/*)(?28CCFFC*7/1=)1:7=C>*)2*2*/;;22**/27-2*48.>9-*)(.+,4354-4))-4)(7())-*-(,(-(-(*(-)-(-..+*,-2.71((*-.4-.3*.(((,*.(*((,-,(,(-(.,,(,,4(-((-2(-((0)/**41(-
@M02996:162:000000000-B87FG:1:1101:12478:4488 2:N:0:TAGCGCTC+CGTCTAAT
GACTACCAGGGTATCTAATCCTGTTTGCTCCCCACACTTTCGTGCCTCAACGTCAGTTATCGTCCAGAAAGTCGCCTTCGCCACCGGTGGTCCTCCTAATATCGACGCAGATAACCGCTACACTAGGAATGCCACTTTCCTCTCCGACACGCAAGAAATGCAGGTTGGGGGGCAGTTCCGAAGGTGAGCCGAGGGAGGTAAAAACAAACTTAAAAACCCGACTACGCACCCGTTACACCAAATAAAACAGGACAACGCTAGCACACAACGAATGAACGCGGATGAGGGGACAAAGGACACG
+
@@A86CC@CDD-C,,,;<;,@@@,,<;F,;,,6C@B@,,,58,6,B,B@BEB,9@C,,C,FG@FC6EFCDF,C?4@,?8A@B=C,=:84+,495CE?<=A=+,,9C@+=++,,9:94=*==@:4@FCDE,,,66,06,,4305=+@@+3=*)63?:?F,2>=D,6*+10+302.92/>9322:/+0.952:9D:7?(*8).068:)413*2-)9)*()*-*---(-2:(/44*(((65,*(.))14),*..4(),*-(((-*.)*.(,(-((,,.)44,(,(((,).,(411).*2*(((,
@M02996:162:000000000-B87FG:1:1101:11227:4504 2:N:0:TAGCGCTC+CGTCTAAT
GACGACTCGGGTATCTAATCCTGTGTGATACCAAGGGTGTGGGGCCCAGCGGGAGGTGGAAGGTGGGAAGGCGGCGTCGGAAGCGGGGGGGGGGGACAGAACGAAGGAAGGCACCGACAAAAGGCAAAAGGCGGCCAACGCGGTGACAACCAAGAAAAACAAGGTCAAAGGGACGGGAGGGGGGGGGCAAAAGGCTGGACCGGCGAACTAAAGAACCGGACAACGAACCAGTAAAACCAAGAAAAGCGGAAAAAGGAAGGAACCACCGGAAGAACGAGGGGGGAGGGAAGGGAGGAAGCGG
+
@@-,888FCCD-@,@,6;;,C,;,,6;E6@;,;6<,,6,+,86+,+886,6@++68,9<<,@,,:9@8<6,,8+++++4+>:+,+6=C7*//:EC**2**+)/*1**2****2*+/*())0*,/***0*0/*/*:)7*2*/,0)/;)<*/0-;***2:*:8*.*39CF::E)*)):<5(5>C5C*)()-/*4.)*.(*0(.*,(4)-((*9,)*,0()),*,4(,-479*4-*64.4(2:,(..).((/(.,85(*((((.2.(*-((-4(.((.--(,((((-3(,4((2()0***(.(-
@M02996:162:000000000-B87FG:1:1101:18963:4506 2:N:0:TAGCGCTC+CGTCTAAT
GACTACAGGGGGATCTAATCCCGTGTGCTCCCCGGGCTGTCGCAGCTCAGCGTCAGACACAGTCCAGAAAGGCGCCTGCGCCACTGGGGGGCCTCCCAATATCTACGCATGTAACCGCTACACTGGGAAGGCCCCTTTCCTCTCCTGCACGCAAGCTGCCCAGGATCCAAAGCCAGACGGGGGTGAGCACCGCAGTGTCACGCCAGACTGAAGCAACCGACTACAGGCGCGGGACGCCCAAGAAGTCCGGACAACGCAGGCCACCGACGGAGGACCGCGGAGGACGGCACGGAGGAAGACG
+
A@-86CCDCDD+@,6,6656,C@,,;:A9,,,8+7:+6,,,:CBB7,B6?6@,,8BFGGFGG,AFCEFFFGGGE>:,,98+84@,=A,4++5@3>:FC<,71,+53>18**2,5384:)17:,,?CC<:****=C542+5+)+;4?6?.;).B8C:+<?=>63*A)9*2CFF:7C*<D9EC>E*2722)2;48>)(.+96<2.49580))94???F?:<(1(447)4--*-()-7644*/4(43/.))1,5(35(/-((-(*.-/(-11(,((4:<>0(1((2:(4-,-(-3)01**4.(4
@M02996:162:000000000-B87FG:1:1101:8711:4509 2:N:0:TAGCGCTC+CGTCTAAT
GACTACTGGGGGATCGAATCCTGTTTGCTCCCCACGCTTTCGAGCCTCAGCGTCAGGTAAAGCCCAGTAAGCCGCCTTCGCCACTGATGTTCCGCCTAAGATCTACGCATTTAACCGCGACACTAGGAATGCCGCTTACCTCTACTGCACGCAAGAACCGCAGGGTCAAAGGCAGTCGGCAAGGTGAGCCGGCATATGTCACATCGGACTAACAGGCCCGCCGACACGCCCTGTACACCCAGGAAGTCCGGAAAAGGCGCGCGCCCTACGAAGGACGGAGGCGGGTGGGAGGGGGGGAGAG
+
@@A,@CC@AAC+7,B,86@:C<@,6<CB9,,9@;8@66,,,@FC:+,B<?;C,6@B,9CFEGGA@<C:@<FAF>@@,,@?B,=C,=5,9,,,9,==4:=,9+,6>C>@=++9,9,,6>*===+,8CCD=3,6>=C++@=8+0+6B,*C9=*0C8CFGGECB9=**3*49C,94//,;*/:*44*20086=E285)5),1)11716.6;@)*/.9=)/77-2--3(-2(-/2(*).)6)0*-3:37())2-0-(53*-(-,-)(-124,.3(,((.4(-(,1:1((,((,((-.)2**,-((
@M02996:162:000000000-B87FG:1:1101:6173:4547 2:N:0:TAGCGCTC+CGTCTAAT
GACTACTCGGGTATCTAATCCTGTTTGCTCCCCACGCTTTCGAGCCTCAACGTCAGTTACAGTCCAGTAAGCCGCCTTCGCCACTGGTGTTCCTCCTAATATCTACGCATTTCACCGCTACACTAGGAATTCCACTTACCTCTCCTGCACTCTAGCTTGACAGTTTCCAATGCAGTCCCGGGGTTGAGCCCCGGGTTTTCACATCAGACTTGCCATGCCGTCTACGCTCCCTTTACACCCAGTAAATCCGGATAACGCTTGCCCCCTACGTATTACCGCGGCTGCTCGCACGGCGTTAGG
+
CCCCCGGGEGGCFCFF<EFDFGFFFGFGGFEGGGDGEEEGGGGGGGFGGGGGGFGGFGGGGGFGGGEFFGGGGGGGGGFGGGCFGFGFEC=EFCEFGFFGAFFGFFGEGGGGGGGGGA5?DFGGGGGGGGDFCFGGGGGGGFFGGGEEDG58,CDEGGGGGFEED9FGGG8DCFGG*DDAEEE@@CFGEGDA?ED>>@F4ADE4>9@366D@*/9:@AF84/8289((/=33+54;EABCDFFFFFE79,2(()/;/-(--1.473(4:-,.-())4:,-((2(,))-,((,))22/2((
@M02996:162:000000000-B87FG:1:1101:19414:4548 2:N:0:TAGCGCTC+CGTCTAAT
GACTACCCGGGGATCGAATCCTGTTTGCTCCCCACGCTTTCGAGCCGCAACGGCAGTTACCGTCCAGCAGGCCGCCTTCGCCACCGGGGGGCTGCCTGATATCGACGCAGGTCACCGCTACACCAGGAATTCCGCCTGCCCCGCCGGTACTCAAGCCTAACAGGTTCCAAAGCAGTTCAGGGGGTAAGCCCCGACAGGTCACTGCAGACTTGCAATGCCGGCGAAGAGCCCGGTAAACCCAGGAAATCCGGAAAACGCGGGCACCCGAGGGAGTACCGCGGCTGCGGGCACGGAGGGAGCG
+
A@-68C@E@CD7@,6,66,B<<@,,6;=@C,,,;+@66,,;8DC6@+@@=8@+8@C6CFFGFD:F:EFCDGCFE>=,,49844@8=:+46**4*=F9<<,@1=*64:481*4,28,42)1990;CEC@8+++<CEG3EE;C?5><G;*09/)<0=<C+AC674*30:+2CG@*6C+**.@CDE**1,2)3*8)0)4(*0..+)).=8>:/*-.*6*.9*-*-(4(4((,*,2),,-5),*(4(452.)*-.-(..*-(((,)(-*4(-(-,,(-.-.-(,1,,-((---3(4).2**--((
@M02996:162:000000000-B87FG:1:1101:6187:4560 2:N:0:TAGCGCTC+CGTCTAAT
GACTACTCGGGTATCTAATCCTGTTTGCTCCCCACGCTTTCGAGCCTCAACGTCAGTTACAGTCCAGTAAGCCGCCTTCGCCACTGGTGTTCCTCCTAATATCTACGCATTTCACCGCTACACTAGGAATTCCACTTACCTCTCCTGCACTCTAGCTTGACAGTTTCGAATGCAGTCCCGGGGTTGAGCCCCGGGTTTTCACATCAGACTGGCAATGCCGCCTCCGCCCCCTTTCCACCAGGTAAACCCGAATAACGCTTGCCCCCTACGTCTTACGGCGGCTGCGGGCAGGTAGTTGGC
+
CCCCCGDECGGFEDGGGEGGFGGFGGGGG9EFGGGGGGDDGGGGGGGGG@FFGGGGFEFFGG,EEGGGF,C=FFGGDGGGGGGGFFACECCFDEFGGGFAFFGGGGGGGGGGFFGGG@>CDFGGGGGGGFGGFGGGFFGGGEFCFE5F:FFE>EGF,=,=DGEFFFE+=EFDG+D3*6>?=E>E+313>9:89>7@AE?66>6*:;6*4A*/<)*10;46*-(((.((.=2153)4)7F*((./+.),*-)-(067--(--98)14(,((((.(.4(.--(,-4(,(((,(,0033<)(,
@M02996:162:000000000-B87FG:1:1101:6080:4576 2:N:0:TAGCGCTC+CGTCTAAT
GACTACACGGGTATCTAATCCTGTTTGATCCCCACGCTTTCGTGCCTCAGCGTCAATGTCGGATTCGTGAGATGCCTTCGCAATCGGTGTTCTGAGTAATATCTATGCATTTCACCGCTACACTACTCATTCCTCCCACGGCATCCGAATTCAAGGCTGGCAGTATCAAGGGCAGTTCCGGTGTTGAGCACCGGGCTTTCACCCCTGACTTGTCAGTCCGCCTACGCACCCTTTAAACCCAATAAATCCGGATAACGCTTGCATCCTCCGTATTACCGCGGCTGCTGGCCCGGAGTTAGC
+
CCCCCGGGGGGGGGGGGGGGGGGGFGGGGFFFFFGGGGGGGGGGF@EFGFGGGCEEFGGEGGGGGGEGGGGGGGFGGGGGGGGGFGECCFFGGGFGGGGGGFFGFGGGGFGGDAEFE>D>DFFDFGFFDECECEF?DGDEDFFGGGAF>D?7FBDFFGGG7F8BE?FCGEG>CFCFFC<A65@;+=EF)@F5?BD@27A68>;)>5>=3?CEEFCFCA<-:->-(/362*/(264CE3?8<@3;B9))0.7:63)*-(,-49).24<-.4-443.6)(-477>9154:(((-70?*2.6:
@M02996:162:000000000-B87FG:1:1101:23019:4579 2:N:0:TAGCGCTC+CGTCTAAT
GACTACTCGGGTATCTAATCCTGTTCGATCCCCGCACTTTCGTGCATGAGCGTCAGTTACGGCCTGGTCTGCTGCCTACGCAATCGGGGGTCTTCGTCATATCTATGCAGTTCACCGCTACACAACGAATTCCGCAAACCGCGACCGCAAGCAAGCTCTCCAGGATCAATGGCGTGATGACGGTGAGCGGCACGAGTTAACCACTGACGAAAAAAGCCGACGGCGCACCCGGTAAACCAAAGAAAGCCGGAAAACGCGCGGACCCGCCGGATGAACGCGGGCGCGGGCAAGGAGGGAGGCG
+
@@-88CEEEED-@,E966B,@<C66FCF9,6,6@+7++,,@@C@8@@@ADCB8@@8<EFGGGGF:@C@6,CFC?A<,4=?@C@@D@@+:+++@,@=??=A@+939<@,>,,9,4,:>8*==94EFEEDC,+,@DECCE68=)<CC4:599*->@CD2==E8:>,=/8CC,>6,8*4?*7B+8*21/222*36=AD(,*845<<?(?AF6)9<>FB::47(2,902-3((/-(14-46(+13(.38((45,0(-.(5(((--1,-*((,,(2(,5))((,(((,3402(4(,4.)2**-(--
@M02996:162:000000000-B87FG:1:1101:11414:4584 2:N:0:TAGCGCTC+CGTCTAAT
GACTACCCGGGTATCGAATCCTGTGTGCGGCCCACGCTGTCGAGCCTCAACGTCAGGTACCGTCCAGCAGGCCGCCTTCGCCACCGGTGGGCTGCCTGATATCTACGCAGTTCACCGCTACACCAGGAATTGCGCCTACCCATCCGGGACGCTAGGTAAACAGGTGCAAAAGCAAGTACAGGGGTAAGGCCGAGGAAGGCACTTCAGACGTGCTGTAACGGCTACGCGACCGGTAAACCAAGCAAATGCGGAAAAGGCGTGCCCCCAAGGGAATACCGAGGCTGCAGGCGCGGAGGGAGCG
+
@<-866=C@CD+@,A,9,;,,;;;;<C=,+6++86@+,,,,:C@86,:CBC@6,6@,<EEFGBFGEFFFFGGGE>+4:9?884@=@@+8+++9+8<,??,93;+9<>8=++,,8,,8:30=3,@=FD@A,,,7@@=+B8878*5@G8+3338*3;,,,:=250,,*2,5;D?,6C,4CEFFFC*61.2)0/.::>@(+)(,*()/;95;)*-(.)*.*0-*-(,.3,-(*-1)((,.),*,.(.0,))0,.-(.4*-(((-1(.*((((--((()).,(,1(..((,3-((-0.1*2-,(-
@M02996:162:000000000-B87FG:1:1101:10360:4589 2:N:0:TAGCGCTC+CGTCTAAT
GAGTACCGGGGGATCTAATCCTGTGTGCTCCCCCGACTTTCGCGCCTCAGCGTCAGTGCTGTTCAAGGAATCCGCCTTCGCCGCCGGGGGGCTATAGGAGAGCAACGCAGGTCACCGCTACACCCGAGAGTCCGATTCCCTCTCCCAGACGCGAGCATTGGAGGTTCAAGCGCACTTTCCGGGGTGAGCCCGGAGAGGGCACACGTGACACGCAATGCCGCCGACGCGCCGGGTACGCCGAGGAAAGACGAACAACGCCCTGGGCAGCAGGAGTACCGGGGCAGATGGAGCAAGGGGAGCG
+
@@-,6;<@CDD+7,9,;;5<,6;;,6;;<C,6:C7@++,,58B@8+4@<=CC,,8B,CF<C,6ADEEGFF,=F@B7,6=A8,+@C@@+:+*1*3,@@@C,<);*38:<8**4,22247)179028*:*:*++38?**<+<0,)9CF8809),2/72>+03023*/.7<CE<>*7>*/*668CC*/137(:8-7:74(*)4(*.:1.8,46234>>.59*-2-(-(-(-(*(()(-.-3**-1(4530,*,04(../-((((*-8*(,((.(,(((-)-(,,(---)-3((.()./**,(--
@M02996:162:000000000-B87FG:1:1101:6100:4591 2:N:0:TAGCGCTC+CGTCTAAT
GACTACACGGGTATCTAATCCTGTTTGATCCCCACGCTTTCGTGCCTCAGCGTCAATGTCGGATTCGTGAGATGCCTTCGCAATCGGTGTTCTGAGTAATATCTATGCATTTCACCGCTACACTACTCATTCCTCCCACGGCATCCGAATTCAAGGCTGGCAGTATCAAGGGCAGTTCCGGGGTTGAGCACCGGGCTTTCACCGCTGACTTGTCAGTCCGCCTACGCACCCTTTACACCCAATAAATCCGGATAACGCTTGCATCCTCCGTATTACCGCGGCTCCTGGCACGGAGTGAGC
+
CCCCCGGGGGGGGGGGGEFFEGFFGGGGGGGGGFGGGGGGGGFGGGFGGFGGGGEEFGE,;BCC@FEGCFGGGFGGFF?FEFGGF6BFGGGCEAE<F@AFCD;FDFFGGGGG;EFGG:5@CFFFGG;FFGGFF,=8=@D>+):+?E@C>DDBFFCD==DEE8:B,=D:=,3*+<DGFGFFGCEG7C=?CC8@E4CAA7AAC?>(8/62(4=70;4+*426746,,(3,(*6=>57)//?C??()99:694.44740-(-,-18)*(,)4,-34:)))(--4-1(((4:1<B?B):/0-,3
@M02996:162:000000000-B87FG:1:1101:6081:4599 2:N:0:TAGCGCTC+CGTCTAAT
GACTACACGGGTATCTAATCCTGTTTGATCCCCACGCTTTCGTGCCTCAGCGTCAATGTCGGATTCGTGAGATGCCTTCGCAATCGGTGTTCTGAGTAATATCTATGCATTTCACCGCTACACTACTCATTCCTCCCACGGCATCCGAATTCAAGGCTGGCAGTATCAAGGGCAGTTCCGGTGTTGAGCACCGGGCTTTCACCCCTGACTTGTCAGTCCGCCTACGCACCCTTTAAACCCAATAAATCCGGATAACGCTTGCATCCTCCGTCTTAACGCGGCTGCTGGCACTGAGTTAGG
+
CCCCCFGGGGGGGGGGGFEFGGGGCEFAFFGGDFGGGGG?FEGGFFCFGGGGGGGECFGFGG@FGGGGGGGFGGGGGGGFGGGCEFGFFFGGGGGGGFGFF2=DEGF9>BCF9E<FEAFCDFF,4AEFGFDFGFGGCGDEG>ECGGDDEC*>FDDDEFGGGGDBEDF,CE8?EFCGFFEEGCEEBFE68E6@BB>A2,9*>7B)-:925AGF@A*BEF8645>55(,(.B0/>3CEC<FGFFDFF>9.;.<2().2-(--(1).047<?9((.-))---(--,7()3:::2(09<<C-)(
@M02996:162:000000000-B87FG:1:1101:11417:4602 2:N:0:TAGCGCTC+CGTCTAAT
GACTACCCGGGGATCGAATCCTGTTTGCTCCCCACGCTTTCGAGCCTCAACGGCAGTTACCGTCCAGCAGGCCGCCTTCGCCACCGGGGGTCTTCCTGATATCGACGCATTTCACCGCGACACCAGGAATTCCGCCTACCCATCCGGTACGCTAGGTAAACAGGTTCCAAAGAAAGTACAGGGGTAAGCCCGAGGAGGGCACTTCAGACGGGCGTGACCGGCGACGACGCCGGTACACCCAGGAAATCCGGATAACGCGTGCCCCCGACGAAAGACCGCGGCTGCTGGGAGGGAGGGAGCG
+
@@6@8CEF@CD+7,6,865,C,;,,;;A,,,,6;6@:6,,,8DA8:,EAFF@++7@,CFCFFBFGEFFFCGGGE>B,89A,86@==C+4+++@,C9<?=,8+,+68>+=++,,6,,6=*3;3*@@FDCB,,,3<:D>C,>C7/;;E@102)(*12,4=EC+93*32*<2?@A0.2+1;68??C**1577<8,00C>(*)(-*())9:<?)*,,)()-)2-*-(,(3(((*(-)--(46,*,306>:).*-.4(..*-(((-*-(13(-(-(,((.476(130(-().2(4(4.)/**41((
@M02996:162:000000000-B87FG:1:1101:10202:4616 2:N:0:TAGCGCTC+CGTCTAAT
GACGACACGGGTATCTAATCCGGTTCGATCCCCGCACTTTCGTGCATGAGCGGCAGTTACGGCTTGGTCAGCTGCCAACGCAATCGGAGGGGTTCGCCATATCGATGCATGTGAACGCGACACGGCGAATGCCGCCAACCTCAACCGCAATCAAGCGCTCCAGGATCAAGGGCGGGATGGAGTGAAGCGCCACGACTGAACAACTGAGTAAAAAAGACGCCAGCGCACCAGTGAAAACCAATAAAACCGGAGAAAGCCAGGAGCGCACGTAAGACCGCGGACGAGGGCACGGAGGGAGGCG
+
@@6,8@CFBDD6@,C9665C9+66+8F?,,8,C@CC>7,,;8;98@,9<=:@+8@6,6CFGGG+6>=9,9CA??,,,94?+>C,===:+4++6+@=@B=8=+6+4,,+4,,8,8,:38*6083@C<@><*,,@4@?DED5*0@F7B9<8D).?28,*=*:*<4,2)20;+05*59EE3:>0:+*0:52(/:,577,(*).3+41)0)))*26467>()/(*(432(-(-*,.26).),+22).39).(),.(-706(((.,7(()((-,32(,).,(,(1-24((-,,((,3..2*/-((-
@M02996:162:000000000-B87FG:1:1101:10204:4642 2:N:0:TAGCGCTC+CGTCTAAT
GACTACACGGGTATCTAATCCTGTGCGATCCCCGCACTGTCGTGCATGAGCGGCAGTTACGGCTTGGTCAGCTGCCGACGCAATCGGAGGGGTTCGCCAGATCTAGGCATTTCACCGCTACACGGCGAAGGCCGCCAACCGCAACCGCAATCAAGCGCTCCAGGAGCAATGGCGGGATGGAGGGAAGAGACACGAGGTAACCACAGACGAAAAAAGCCGACGGCGCAACCGGTAAACCAAAAAAAGCGGGATAAAGAGCGGAGCCGCCGTAGTACCGAGGGAGCGGGCACGGGGGGAGAGG
+
@@868C@ECED6@6@,66,;<,;;,=BC,,8,6@@BC7,65::@89,@@DC@+667,9CFGGG+:@C,:CFF9?,4+86>+8:,@=@==+++6+4>C+?+6+,+6,4,6,,9,3,5680==9,@EDC@:++,@>@C;@*6*:?DC:6C;?))6:?:*2/:7?4,:)17<+>6*88:B/4>:C***93*(*;475<((/1:)+5:(8:?()929F;E()7(24992-3(-*(1/,4462+2((-27(.(),0(.0)06,(-15((*((((((-(--64(,-((3(,4-(,((3))**/4((-
@M02996:162:000000000-B87FG:1:1101:4680:4647 2:N:0:TAGCGCTC+CGTCTAAT
GACTACACGGGTATCTAATCCTGTTCGATCCCCGCACTTTCGTGCATGAGCGTCATTTACGGCTTGGTAAGCTGCCTCCGCAATCGGGGTTCTTCGTCATATCTATGCATTTCACCGCTACACGACGAATTCCGCCTACCTCAACCGCAATCAAGCGCTCCAGTATCAATGGCGGGATGAGGTTGAGCCTCACGCTTTGACCACTGACTTAAAGCGCCGCCTGCGCACCCTTTAAACCCAATAAATCCCGATACCGCTCCGATCCTCCGTATTACCGACGGTGCTGGCACGGTGTTTGCC
+
CCCCCGGGGGGGEFGGGGFGGGGGGGGGGGFGGGGGGGGGGGGGGGGGGGGGGGGGGGGGGGGGGGGGGGDFFFFGG,=FEGGGG6FFFCGFGGGCFGGGGFFG;FFD9DGFFGGF7)9?CEFEGGGEGEFGGGGDDCDF69DD?BAC*=@EGG6:CEEGGGFGG>CFF;7AFFGGFG=FFGGG,;@F@*34AF*34F*))>;;@=<177DEFC78:>71:(-4149>>EBFFA):238*47286694*-8(7))1-(.(-)(-14<,,4(,34.64((,(,-42)(((5(-.0/2*.)4
@M02996:162:000000000-B87FG:1:1101:25425:4699 2:N:0:CAGCGCTC+CTTCTAAT
GACTACCAGGGTATCTAATCCTGTTTGATCCCCACACTTTCGTGCCTCAGCGTCAGTTATGGTCCTGTGAGCTGCCTTCGCAATCGGTGTTCTTCGTGATATCTATGCATTTCACCGCTACACCACGAATTCCGCCTACCTCACCCGCACTCAAGATTACCAGTTTCCACGGCACGTCCGGCGTTAAGCCCCTTCATTTCACCACTCACTTGCTCTTCCGCCTACGCCCCCTTTAAACCCACTAAATCCGGTCAACACTCGCCCCCTCCGTATTACCGCGGCGCCTGCCACGTCTTTACC
+
CCCCCG<FFGGGGFGGGGGGGGGGG<F,EFFFGCFEGCGGGE<FE8FFGCGGGGG,C@,,,,65,,;6,<@,5AFEFGGGG7FCD8BFFFFEDC,4FDFE@FGGG,4CFGGGGGGGG>BDD4B8>F?:FEEFF,@D++99=D*6=>8+3+<:4>D,,,=,=@8CB2=,+@+3@D++0653387CE>5FAEG)***127+A*D**0*)07:2.*10+*4=(46>@F89(6C90>@))9/?=?(,().)167.((.57,-).-)-(131::6:(2(66.(--,((3(4:(4))-0)*23-).
@M02996:162:000000000-B87FG:1:1101:23360:4703 2:N:0:TAGCGCTC+CGTCTAAT
GACTACCGGGGTATCTAATCCTGTTTGATACCCACGCTTTCGTGCCTCAGCGTCAGTTGGATCCTGGTAAGCTGCCTTCGCAATCGGGGTTCTGTGACATATCTAAGCATTTCACCGCTACACGACACATTCCGCCTACCGCGTGTACACTCAAGAACGCCAGGTTCAACGGCGAAGGATAGGTGAGCGACACGAGTTTACCGCTGACGTAACAGCCCGCCGACGCACCCGGTAAACCAAAGAAATCCGGAAAACGCCGGGAGCCCACGAAGTACCGAGGGCGCGGGAAAGGGGGGAGCCG
+
CCCCBEFFDED6@,@66C@<<6C;6CCFFEC<,CFC:6,,@@;C@,,@<EEE,6@@,,:,C,AFCCCCCAE?FDEF9;DACFF@FDCFD684@F@E<A=,,+==>FEAB9<,49,9@=58=94A+6=@=,,,@==+6=8D689=+33356+5DD=DDEECEC=+5*:<C;C>*9?>?*5*6>,=<27*(4*>)):(,*+1)<;9(81((.9/6A)0:5C0>43(-(-(-*,()44>4,+23.545).()-7(45(/--(((1,3*(2(2(-(-6.)-,,9((3((43-((.1).2**7(-4
@M02996:162:000000000-B87FG:1:1101:6065:4715 2:N:0:TAGCGCTC+CGTCTAAT
GACTACCAGGGTATCTAATCCTGTTTGATCCCCACACTTTCGTGCCTCAGCGTCAATGACGGATTTGTGAGATGCCTTCGCAATCGGTGTTCTGTGTGATATCTATGCATTTCACCGCTACACCACACATTCCTCCCACAGCATCCGTATTCCAGATTACCAGTTTCAACGGCAGGTCACGCGTTAAGCGCGTGCGTTTCACCGCTGACTTGGCATTCCGCCTACGCACCCTTTAAACCCAATCAATCAGGATCACCGTCGCTTCCTCCGTTTTACCGCGGCTGCTGGCACGGGGTTAGA
+
CCCCCGGGGGGGGGGGGFEFGGGGGGGGGFFGFGGGGGGGGGGGGFGG?AFGE@B@FFCCGGDGGGGGDFFCGGGGGGGGGG7FGGEGDGGFGGGGGGCFGFGGGGGGGGGCFEFCG0:=C>BDDGGG>FGGA8D8DD=CGFF8AFAF6DD7DCGA,@EFFFDEEFGGFGGFGFGE?+);+>=CC?886>E>?D5=/**.>:6>A>@B@F@*3F78388658878/3(,:7D4;)CC<<=;63(0)).*.05)).*(((--)((*.))2(().3).)1-,4((3-:78,(.380:8:(3)
@M02996:162:000000000-B87FG:1:1101:6046:4717 2:N:0:TAGCGCTC+CGTCTAAT
GACTACCAGGGTATCTAATCCTGTTTGATCCCCACACTTTCGTGCCTCAGCGTCAATGACGGATTTGTGAGATGCCTTCGCAATCGGTGTTCTGTGTGATATCTATGCATTTCACCGCTACACCACACATTCCTCCCACAGCATCCGTATTCCAGATTACCAGTTTCAACGGCAGGTCACGCGTTAAGCGCGTGCGTTTCACCGCTGACTTGGCATTCCGCCTACGCACCCTTTAAACCCAATAAATCCGGATAACGCTCACATCCCCCGTATTACCGCGGCTGCTGCCACGGAGTTAGC
+
CCCCCGGGGGGGGGGGGGFGGGGGGGGGGGGGGGGGGGGGGGGGGGGGGEFGGEGGGGGAGD@FGGGGGGGGGGGGGFDFGGGGGGGGGGGGFGFGGGGFGFGGFGGGGCFGGFFFE@BGCGGEGGGGGGFCADFFGGGGGFFGGG@=?D*;@C+FFEFGGGDEDFGGGGGEGFCDFGEFCFC9FDDGFC+0@<CA2FAECF>9ADBFFFGFFF943==8:5/6;2@(6E;<F8)<))88?;@864)9245:,742(-,((2..78((-44438.-.4-,(,49:)4)(,)7))*225)6
@M02996:162:000000000-B87FG:1:1101:25874:4728 2:N:0:TAGCGCTC+CGTCTAAT
GACTACCCGGGTATCTAATCCTGTTTGCTACCCACGCTTTCGCGCCTCAGCGTCAGTTACGGCCCAGTAAGTCGCCTTCGCCACTGGTGTTCCTCCCAATCTCTACGCATTTCACCGCTACACTGGGAATTCCACTTACCTCTTCCGCACTCAAGCCAACCAGTCTCCAAAGCAATTCCCACCTTGAAAGCGGGACTTTCACTTCAGACTTAATCGGCCGCCTACACGCCCTTTACGCCCAGTCATTCCGGACAACGCTTGCCCCCTCCGTATTACCGCCGCTGCTGGCACGTCGGTCGC
+
CCCCCGGGGGGGGGGGGGGGGGGGGGGGGEDEGGGGGGGGGGGGGGGGGGGGGGGGGGGGGGGGGGGGGGGFGGGGGGGGGGGGGGFGGGGGFFGGGGGFGFGGGGGGGGGGGGGCE=@>CFGGGGGGGGGGGAGFGGFDFDDFGGAFDGFFGGGFGGGGGGBEGFGGGGGFGFGGFGFFGGGGGG@DEFFFFE7==FFFFGEFFFF4>FGFFF??>BD62:(;@53(6C(9C;3;BBEE-8:F9<9::?>?B>89-----/,:C>B0(--,(5-6--((,-((-,,5(()())1*2-(4
@M02996:162:000000000-B87FG:1:1101:17050:4729 2:N:0:TAGCGCTC+CGTCTAAT
GACTACCCGGGGATCTAATCCTGTTTGCTCCCCACGCTGTCGAGCCTCAACGTCAGTTACAGTCCAGTAAGCCGCCTTCGCCACTGGTGGGCCGCCTAATATCTACGCAGGTCACCGCTACACCAGGAAGTCCGCTTACCTCACCTGCACTCGAGGTCTACAGGTTCAAAGGCAAGCCCGGGGGGGAGCCCCGGGTGGTCACAGCAGACGAAGCGTACCGGCTGCGCCCCCGTTACACCCAGGAAATCCGGAAAACGCGGGCCCCCTACGAAGTACCGCGGCGGCGGGAGCGGGGGGAGCG
+
@@6A@CEF@CC+@,B,<<@<E<@,,<C,,,6,,C76+B,6,9@@8@4A@=CB,:@@6CFFFG,CC<CC@CFDE>4:,,,9,6649=<,9,+,@+8:7=9,A+4+4<=>4++4,455==*60>4,8C@C=,,,@CC+=>=>+**6=,5800+)+8:+4,2@,@83@*3,5@,359C**;)9CCC5*)3<0/14<:D((/)).2:),5814)),-8(.45<-*-(-(-,,(*-4/(((6),/-.24<26)*-),(0,*-(((()-(1,((.-((-,).)(,((4(,412,-(--))1/*--((
@M02996:162:000000000-B87FG:1:1101:4784:4748 2:N:0:TAGCGCTC+CGTCTAAT
GACTACCGGGGTATCTAATCCTGTTTGCTCCCCACGCTTTCGCGCCTCACCGTCAGTTGTCGTCCAGCAATCCGCCTTCGCCACTGGTGTTCCTCCTAATATCTACGCATTTCACCGCTACACTAGGAATTCCGATTGCCTCTCCGATACTCAAGATCAGCAGTTTCAAATGCAGTTTACGAGTTGAGCCCGTAGATTTCACATCTGACTTACCGACCCGGCTACACGCCCTTTACACCCAGTCAATCCGGACAACTCTTGCCACCTACGTATTAACGCGGCTGCTGGCACGTAGGTAGC
+
CCCCCGGGGGGGGGGGGGFGGGGGGGGGGGGGGGGGGGGGGGGGGGGGGFGGGGGGGGGGGGGGGGGGGGGGGGGGGGGGGGGGGFEFGGGGGGGGGGGGGFGFGGGGGGGGGGGGG>>+@@FGGGGFGFGGGGGDG?FFCDFGGGAFADFFGDFGGGGGGGDCDCFFCCGFGFFGFGFFGGECFGFGFGGADDCAAF699:>EFAEEFFGEBF::6A?>=76;;E@19C@><EECEFGGFD737AAA79E(28(*))..8FF)747228(.54)).4,(-,-4(,,.80)(0)**0..2
@M02996:162:000000000-B87FG:1:1101:4801:4750 2:N:0:TAGCGCTC+CGTCTAAT
GACTACCGGGGTATCTAATCCTGTTTGCTCCCCACGCTTTCGCGCCTCACCGTCAGTTGTCGTCCAGCAATCCGCCTTCGCCACTGGTGTTCCTCCTAATATCTCCGCATTTCACCGCTACACTAGGAATTCCGATTGCCTCTCCGATACTCAAGATCAGCAGTTTCAAATGCAGTTTACGAGTTGAGCCCGTACATTTCACATCTGACTTACCGACCCGGCTACACGCCCTTTACACCCCGTCAATCCGCACAACGCTTGCGACCTACGTATTACCGCGCCTGCGCTCTCGTAGTTAGC
+
CCCCCGGGGGGGGFGGGEEGGGFEFGFFGGFGGGG@@FGFGGGGGGGGGFFGGG7FGG9,C@DDFGFFGGGGFFGGGGGGGGGGGGFG?FFADFFGGFGGGCAD>FCFG6@FEEFGE>?DD@FGGGE8EG@CGD>==DCF?56FG7>>:CFD3>=EFEGGF98@C;CGGFGFCFGFFFFF84@4@@EF:EGBFF*)*@FE*>EFBF;<AAF>>F@DFF?:*../331(4;6,7;))))<C((-,0()-2,),3749-,-,(9(()-3>7:43)4-6--4((--31((-,(,-..//0.))
@M02996:162:000000000-B87FG:1:1101:19446:4764 2:N:0:TAGCGCTC+CGTCTAAT
GACTACAAGGGTATCTAATCCTGTGTGATGCCCGCACTTTCGAGCCTCAGCGTCAATCATGCCCCAGAAGGCTGCCTTCGCAATCGGAGGGCTGCGGCAGAGCTAAGCAGATCACCGCTACACGACGAAGTCCACCTTCCTGGTGCACAGTCAAGGCCAGCAGGATCCGCGGCATGCCAAGGGAGGGCCAGGACATGGCACCGCAGACTAAACAGCCCGCCTACGCGCCCGGAAAACACAAGAAATCGGGAGAACGCGCGAATGGGCGGTAGTACCGAGGCGGCGGGCACGGAAAAAGACG
+
@@-,6;@EEFD-C,6,66,6,,;,,-;E,=,,,87@++,,,8CD:@,B6=;@,,8@,6ECFGF=D@BFCDGFFB:<,,=?,@>4D=:?=++,@,8>+84+9*4+9EE==,,9,4,:4:*0=4,@BE@@B++,7@=D+,,6+0;+6CD=8+0*@;=F6AF4@,3+@*=,36@9*:*=6*:>>C*,682*(4*/::C))+.6)*:3>>B@)*;;6A@)3)/0*(4(,-0(-/(()-33,(+1,(47?).(1(.(-.)5(((-(1((*,((,,-(.6:)-(,,(((((2(,,(-,0)***,((-
@M02996:162:000000000-B87FG:1:1101:21371:4781 2:N:0:TAGCGCTC+CGTCTAAT
GACTACTGGGGTATCTAATCCTGTTCGATCCCCGCACTGTCGTGCATGAGCGTCATGTACGGCTTGGTAAGCTGCCGACGCAATCGGGGGTCTTCGGCAGATCTATGCAATTCACCGCTACACGACGAATTCCGCCTACCTCAAACGCAAGCAAGCGCCCCAGGATCAAGGGGGGGAGGAGGGGGAGCCGCACGAAGGGACCACGGACTAAAAGCGCCGGCTGCGCACCCGGGAAAACCAATAAAACCGGAAAAGGAGCGGACACACAGGAATAACGAGGCGGCTGGGAGGGAGGGAGCGG
+
A<66@C6<ACD+@;<<@<;,6<;,,=@?,;6;,@@@+8,,,:C@,@E@EDC@7,86,<CFFGG+6@@,<<CFCD,4+46>+>@,@=@::+++@,C=+6=+=+,64<8,=,,7,3,:889=?E,@+C==<5+3@FGDDEF8**3;*@>>09*)>891=**4:=5*=);:C,>6*0CE;)-;>C**:1-)(2248:70(*040*(-(53(()24A@272)/(/(4(((4(,*,()-(.,3+23).5/),(),0((0(*..(-47-(*(((,(.().))-(-(,,4(,41(.(,,..***--(4
@M02996:162:000000000-B87FG:1:1101:14399:4787 2:N:0:TAGCGCTC+CGTCTAAT
GACTACCCGGGGATCTAATCCTGTGTGCTCCCCGCACCTTCGCACCTCAGCGGCAGGCATCTGCTGGTAACCTGCCTTCGCCATTGGTATTCTTCCAGATAGCTACAGATTTCACCCCGACACCTGGAATTCGGATTGCCCCTCAGTGACTCTAGTTATGCAGGTCGCAACGCAATTCCGGAGTGGAGCTCCGGGAGTTCACACCAAGCGTGCAAAACCGCCGACAGGCCCTGTACGCCCAAGAATGACGAACAAAGCGCGCAACGTACGGGTTACCGCGGCTGCTGGGAGGGAAGTAAGG
+
A@68@CCFBDD+@,@,;6,;6;C,,;;E,,,,,8+@+@,,,:CB@+;B@ACC++@B+@ECF9FG9CC<CCGGGC<<,9=A,,=,,9<,9,,,9,9CFFE,=+9+>F4==,,,,9,59:*6=8+@,A?A:,,,46@68@D3==*+=D;FDD3*76=,6@@=6=D,157@9@CD599*42>A:>4*,*194,>(:>DF54)*/+9;;FF;=)1/4=CF@F*.*6(-,2(43*((*.-.4(**--27@-4)2-532:1*.(((,/4254-4-4(3((-).-,,1((-()..(,(-)88*3))))
@M02996:162:000000000-B87FG:1:1101:22932:4790 2:N:0:TAGCGCTC+CGTCTAAT
GACTACTCGGGTATCTAATCCTGTTTGATCCCCACACTTTCGTGCCTCAGCGTCAATGACGGATTGGTGAGATGCCTTCGCAATCGGTGTTCTGTGTGATAGCTATGCATTTCACCGCTACACCACACATTCCTCCCACAGCATCCGTATTCCAGATTACCAGGTTCAACGGAAGGTCACGCGTTAAGCGCGTGCGTTTCACCGCTGACTTGGCATGCCGCCGACGCACCCGTTAAACCAAATAAATCCGGATAAGGCCGGCAGCCTCCGGAGTACCGAGGCTGGTGGACAGGGGGGAGCG
+
BB<@AFFGEED-@<@,C@,@9@C,6CCEB<,,C@@CC8,@9@E@B<9E<BCC,,@@6EFGGGG7,,9:CAGGFF9F,C8A6BB@DEC8@6,4@?9?ED=,C+9,99>?=,,9,=CC8>56=9:@FGF=??,=E,@=DGGEFDF+=@:+;6*3@4=F,7EEF;D+6+?EFFGF3<?C6A8?>,=++31;*@E@0:D5/*3):,::>*6>:8+7>F@;(/*/46(3(.(6>8((*(-36.,*,44-944)*-.--06*.,,-()-(*.((.-(--,(.-:(,1903(.,-(.)-5)//*-,-(
@M02996:162:000000000-B87FG:1:1101:7002:4797 2:N:0:TAGCGCTC+CGTCTAAT
GACTACCCGGGTATCTAATCCTGTTTGCTACCCATGCTTTCGTGCCTCAGCGTCAGTTAGAGCCCAGTAAGCCGCCTTCGCCACTGGTGTTCCTCCGAATATCTACGCATTTCACCGCTACACTCGGAATTCCGCTTACCTCTACTCCACTCAAGAACTACAGTTTTGGATGCAGTTCCGGGGTTGAGCCCCGGTATTTCACATCCAACTTGCAGTCCCGCCTGCGCCCCCTTTACAACGAGTAAATCCGGACCACGCCTGCCCCCTACGTAATACCGCGGCTGCTGGCACGTAGTATGC
+
CCCCCFG@FGGFFCGG9@FFFGFEFEFGGCEFFFEGFGGDCEGGFFEGFFGGFGGGEFFGGGCEFFGGGGGGGGGGGGFFGFEGGDGCEFGGG@EGF6?F7FC8EFEG8ECGAAEGG85==BEECFFC:FGGGGGGGGGF@D5DFBDBFDFDCDDAFGFFFCD@C=76?@EDFFGFFGFFGGGGCC)9@4@>BEDBDGF?EC6*.37B3F:8CFB8@60:55612;9((13283C7<)<*(6(8F<AA<2)44)-1-((.(*,,*-,8.(()((.)5(((,-(,(.421:)(00/2+-))
@M02996:162:000000000-B87FG:1:1101:12553:4800 2:N:0:TAGCGCTC+CGTCTAAT
GACTACCAGGGTATCTAATCCGAGGTGCTCCCCACGCTGTCGTGCCTCAGCGTCAGGTACAGACCAGGTGACCGCCTTCGCCACCGGTGGTCTTCCATATATCGACGCAGGTGACCGCTACACAGGGAGTTCCATCACCCGCTTCTGCACGCTAGCCAGACAGGTTCAAAAGCGTATGACAGGGGAGCGGCCAGCTTGGACGTCAGACTAAACGTGCCGCCGACGCACCCCTGAAGCCCAAGCAATCGGGAGAACGACCGCCACCCACGTAGAACCGCGGGGGACGGGACGGAGGGAGCCG
+
A@-8@CFEFED-@,666;5<E+8++8:?<,,,,C6@+8,,5::@,B9B@BEB,,@B,CFFGGGGGGFG,CFFGE::,,,A8B=@ECD8=+,,9,CFG,=,A+,+9CB+B++9,95,68*6=B<E,AC+=+,,@A,?DFF8+85+=,:3==0)@>?<FGGGGD8*,0;,?EGA5934*;EFBB**595:(=:>?F5))+:6;*(/6>@3)*2).)3><37(2(499196(*((*4),.(+/2(32)),(/37(8::<(((-(5417(-(,(,.(-.(4411(,(,((-(((((.)2**4((4
@M02996:162:000000000-B87FG:1:1101:22715:4804 2:N:0:TAGCGCTC+CGTCTAAT
GACTACAGGGGTATCTAATCCTGTTTGATACCCGCACCTTCGAGCGTCAGCGTCAGTTGCGGCCCAGCAAGCTGCCTTCGCAATCGGAGTTCTTCGTCATATCTAAGCATTTCACCGCTACACGACGAATGCCACCTGCCTCTTACGCACTCAAGGAGGCCAGTTTCAACGGCAGTGCAGACGGTGAGCGACGACATTTCACAGCTGACTTGACCTTCCGCCTACGCGCCCTATAAACCCAATAAATCCGGAGAAAGCCCGGAACACGCGGATTACAGGGGCTGCTGGCAAGAAGGTGGCG
+
BCA@@EFFFDD-8@@<C@<CDF@66<CFEEC<@BBE@G8,FDFDBC7FC?EB88BBCFFGGGGCFGFGGGGGFE@E9,@ABEE?DD=BC8,4@,C@,BA8A+@+>FEED,,A,@,B>=9==9:AGGEED:,CEGFFFG?F+80+?38C5=*8EDFFGGGGF,1,71<CC@*359D:ACAFF6;**35>2E=@)097(,+1.39E@)448+14==@1)2;/2/(4(46(6*--*.-.6),*,3()/6-)2-.4(7,*.(,(,13-11(((,-,((,.-)(,,-,,(..3(()-))02+.3((
@M02996:162:000000000-B87FG:1:1101:21710:4807 2:N:0:TAGCGCTC+CGTCTAAT
GACTACCCGGGTATCTAATCCTGTTCGATACCCACGCTTTCGTGCCTCAGCGTCAGTAGCGTACTGGTAGGCTGCCTTCGCAATCGGAGGTCTGTACCATATCTACGCATTTCACCGCTACACGGCACATTCCGCCTACCTCGCACGCACTCAAGAACGGCAGATTCAACGGCAATCTGACGGTTGAGCCGCAAACTTTCACCACTGACTTACCATCCCGCCTACGCACCCTTTAAACCCAAGAAATCAGGAAAACGCTCGCAACCACCGTATCACGGCGGCTGCTGGCACGGAGGTCGCG
+
B@A<ACD<BED+@<E,,656<E@6,CBFC<C,,CFC7,,CE@;986,BCDEC,8CF@@FCF@FFF@DCE<DFED:E,,,A@FC@D@C64+,,499ACAE,92,,95@+@++444,C=)36?9=CEGD7?4,8@ECDCEGG+*<?+6:F5@35EBD>CCE78@1*,+5A+3C?E?D,*2*4,4:**)006,40?;D0),+4<@4876=<@8+.)=43;;*/21(6149<F5((*..5:A6*3?1?FB2)2./.,049(-((-),()4((--((,().(-(,(2((()..314:B::8*((-(
@M02996:162:000000000-B87FG:1:1101:7014:4811 2:N:0:TAGCGCTC+CGTCTAAT
GACTACCCGGGTATCTAATCCTGTTTGCTACCCATGCTTTCGTGCCTCAGCGTCAGTTAGAGCCCAGTAAGCCGCCTTCGCCACTGGTGTTCCTCCGAATATCTACGCATTTCACCGCTACACTCGGAATTCCGCTTACCTCTACTCCACTCAAGAACTACAGTTTTGGATGCAGTTCCGGGGTTGAGCCCCGGTATTTCACATCCAACTTGCAGTCCCGCCTGCGCACCCTTTACACCCAGTAAATCCGGACAACGCTTGCCACCTACGTATTACCGCGGCTGCTGGCCCGTCGGTAGC
+
CCCCCGGGGGGGEGGGECEEFGGFFFFGGGGGGGFGGGGGGGGGGGGGGFGGGGGGGGGGGGGGGGGGGGGGGGGGGGFGGGGGGGGFFGGFGGGGGGCFFFEGFGGGCEGGGGGGG=5=DEFGGGGFGGGCFGGGGGGFGBFGGGFFFGFFGGGGGFAGGGDCDF=EGEFDFFGGFGDACGGGGGFGFGG=DFCB=CFCFGFFFFEFFFGFFFFFEFF@=:78=F@(:88(2=FCFEFEFFE9AC3:24.49D?7--((-/5<F?(4>:,..4.4)---249;?D::3(-40)1*:.43
@M02996:162:000000000-B87FG:1:1101:12538:4816 2:N:0:TAGCGCTC+CGGCTAAT
GACTACCAGGGTATCTAATCCCATTTGCTCCCCAAGCTTTCGTGCCTCAGCGGCAGTGACAGACCAGGAGAGCGCGTTCGCCGCCGGTGGGCTGCCAGATATCAACGCAGTTGACCGCTACACAGGGAGTGCCATCAGCCTCTACCGCACTCTAGCCAGAGAGGTTCCAAAGCGGATGACGGGGGGGCGGCCAGGATGGGAGGCAGGCGTAGAAAGCCGGCGAAGCACCGCGGACGGCCAAAGAGACGGGAGAAAGGCAGGCACCCACGGAGTAACGGGGGGTGCGCGGAGGGGGGGAGCG
+
@@<,AC,,C@C-C,@,;<5@C,;,,;<@,,C,8<CC,6,,@@C8,,,B6E;@+86@,,;E6FFGGGFC,@F,4>:++88?68+8+6=+8+++9+48=F9,C+@+9:>+>++848,:68*==9:,6D7>++,69D,6=,3,+33==,:+39*)35=@1<F9,@1*4*8C@,>?,**1/)0**:5**)()-1:3)7*()+.((*,428((()19(*)0())(/(,(,-.,,*(-)-(,((**.(((.(,(*,),-0,*((,((/4(*(3(-(,-(().69(,,(,((-(,(--())2**2((4
@M02996:162:000000000-B87FG:1:1101:21696:4819 2:N:0:TAGCGCTC+CGTCTAAT
GACTACCCGGGTATCTAATCCTGTTCGATACCCACGCTTTCGTGCCTCAGCGTCAGTAGCGTACTGGTAGGCTGCCTTCGCAATCGGAGGGCTGTACCATATCTATGCATTTCACCGCTACACGGCACATTCCGCCTACCTCGCCCGCACTCAAGAACGGCAGGTTCAACGGCAATTTTACGGTTGAGCCGCAAACTTTCACCACTGACTTACCATCCCGCCTACGCACCCGTTAAACCCAATAAATCCGGAGAACGACCGCAACCGCCGAATTACAGCGGCTGAGGGCAAGGAGGGAGCG
+
CCB@@EFFEED6@CDAC<@E<ACC,CEFACCC@EBBBB7<B@CC@D9F@BFE:@CE@FGGG:FG?@CFEDGGCEFF,A=DCEG7DDDCC++4=F4AEFE;?+9+>9@AC,<,==<C8=3=@94CGGD==9,>CFGDCEFD+>B8++169=*1D=DFFGGDEG=*4;8CCGGFCDG,;5*=6:C,*1.87=EBFAG?;,161>A@D;=786+9AF;3.;;/21,64:;41>:;7(,,:86:24(86564*-5<(0(2-((--/4()4(414(((,.-)..,,74,(2868((-0)/**-1((
@M02996:162:000000000-B87FG:1:1101:7004:4829 2:N:0:TAGCGCTC+CGTCGAAT
GACTACCCGGGTATCTAATCCTGTTTGCTACCCATGCTTTCGTGCCTCAGCGTCAGTTAGAGCCCAGTAAGCCGCCTTCGCCACTGGTGTTCCGCCGCATATCTACGCATTTCACCGCTACACTCCGAATTCCGCTTACCTCTACTACACTCAAGAACGACAGTTTTGAATGCAGTACCGGGGTTGAGCCCCGGCATTTCACACCCAACTTACAGTACCGCCTGCGCACCCTTTCAACCCAATAAATCCGGACAACGCTTGCCACCTCCGTATTACACCGGCTGCTGGCACGTGGGTAGC
+
CCCCCG<,CFGGEGFGEFGEGGFEFFFAF9EEFG8FGGFDGGGGGGF,CEFGGGGGG9,;6C,A<,CC<FEF4C@C@FDCG,C:8AEEFGGE9,,,++@FCFFFF<EGEGCGCFGGG=EDDEF=@,48=C7EFGG6C+@33:9FF;*C;DDD=@D91@+6BEA=2C+,+73?DC+25+;?E:CECDFGE4DA9/)/6<BEEGF56)/3;A7)/+71)2167920(.:.(C<4C7)64);C?005*69669>:33.9-,-(,9()7(((,(-,.,).))(,--(4,5).14)())**2)()
@M02996:162:000000000-B87FG:1:1101:21472:4837 2:N:0:TAGCGCTC+CGTCTAAT
GACTACACGGGTATCTAATCCTGTTCGATCCCCACACTTTCGTGCATGAGCGTCAATTGCGGACTGGTGAGATGCCTACGCAATCGGTGGTCTGTGTGATATCTATGCATTTCACCGCTACACCACAAATTCCGCAAACGGCGACCGCAAGCAAGCCCGGCAGAAGCAACGGCAGGTCGAGGGTGGGGCCCAGGAATTTCACCCCGACCGAAGGCGGCGGCCTACGACCCCTGTAAGCCAAGAGAAGCCGAGAAAGGCCGGAAGCCGACGACGTACGGGGGCTGCGGGACCGAGGGAGGCG
+
CB<ABF;C@@C+@C<E@C,C@@@C@6BF9,6<@6+8@C<9@@;68,C,CECC+@@,,C,EFE:++,9C8CC?@AF<,,968B=7==:8B+8,>?999<=AA7;,9<=AD;,,4=??>=*6=9B4>F8:49,,@@E+=E8+=>*6=@=F9+*5@@CC+;6*>98*4*41964/=A5C8D(:*=C5<)()(*33;5*/),1).5),45,(-))-(.()(.)(*-(.((--(8(-*)..)),*.((()(,(*-.((0(*(((,,1-(14(,(-(((((--((,(-(((-,-(-(-))2**,-3,
@M02996:162:000000000-B87FG:1:1101:4674:4838 2:N:0:TAGCGCTC+CGTCTAAT
GACTACAAGGGTATCTAATCCTGTTTGCTCCCCCGACTTTCGCGCCTCAGCGTCAGTGCTGTTCAAGGAATCCGCCTTCGCCTCCGGTGTTCTGCAGGATATCAACGCATTTCACCGCTACACCCTGCATTCCGATTCCCTCTCCCAGACCCGAGTCCTGTAGTTTCAGCCGCACTTTCCGGGTTGAGCCCGGAGATTTCACATCTGACACGCAAGACCGCCTGCGCGCCCTTTACGCCCAGTAAATCCGAACAACGCTTGCCACCTCTGTATTTCGGCGGCTGCTGGCACCGCGTTAGC
+
CCCCCGCFGGGGGGGGGGFGGGGGFGGGGFFGGEGGGGGGGGGGGGGGGGGGGGGGG9A96E9FEFF<FGGGDBFGGGGDEGDCFGCFFGGFFEF?EGGG9DE=FGGGGGGFGGGGG>?DGCEGGFGFGGFGFG>?DAFGDDFGGD=A:=*1+@=>FGGFEDDBD9D@+7,9:DD*AFEFGDC@CD2;;CFAFF<(0?C?EGFEEFE76*8(7D1;;A;1C.6(0:@(3C>;43<BF?CE::4-/4:5617:938C(----9,4C3,.)4.).4).,(-(,(((,.).2(<(0.*2:(,4
@M02996:162:000000000-B87FG:1:1101:22028:4847 2:N:0:TAGCGCTC+CGTCTAAT
GACTACTCGGGAATCTAATCCTGTGTGATACCGACGCTTTCGTGCCTCAGCGTCAGTTGGATGCTGGTCAGCTGCCTGCGCAATCGGGGGTGTGTAACATATCTAAGCATTTGACCGCTACACGTTACATTCCGCCAACCTCGATGACACTCAAGAACGCCAGGTTCAACGGCAATTTTACGGTTGAGCCGCAAACTTTGACCGCTGACATAACAACCGGCCTACGCACACTTAAAAGCGACGAAAGCCGGATAACGCGAGCAACATCCGGATTACGGGGGCTGCTGGCGCGGGGGAAGGG
+
@<6,6,;CBCC+7C96;C@C9C;6,=CFE<<,,B@@+8,,58;C,,,,;A6@8,6899C,C6FEAE@C,CFFFE,?,,@=+@=,@=CEE+4+6?>EEB9,9+,+9C@ED,,A,6,,680068,@6,6838,,,@++=>+>+5:++,17*5*)6>CFGGGEE>=*40A<C;C3*/3,/+*1,1=,62.;8=EBA5C1)21))+/.1:(,6*3)927*/))-*.(.4?91;*4(0).-6)+*-((-7-((*-.2(0)*,-((,1,(*(()(,(--,).(-(,1,-,,,42-(--0)/2*,((-
@M02996:162:000000000-B87FG:1:1101:4881:4859 2:N:0:TAGCGCTC+CGTCTAAT
GACTACTAGGGTATCTAATCCTGTTTGATACCCATGCTTTCGTGCCTGAGCGTCAGTTCATCTCTGGACAGCTGCCTTCGCAATCGGAGTTCTGCAGCATATCTAAGCATTTCACCGCTACACGCTGCATTCCGCCATCCTCGACATGACTCAAGACAACCAGTATCAACGGCAGTTTCAGAGTTGAGCTCCGAGATTTCACCGCTGACTTAATCGCCCGCCTGCGCACCCTTTAACCCCAATAAATCCGGATACCGCTCGCATCCTCCGTATTTCCGCGGCTGCGTGCACGGGGTTAGC
+
CCCCCGGGGGGGGGGGGFBFGGGGGGGGGGGFCFFGGGGGGGGGGGGGGGGGGGGGGGGGGGGGGGGFGGGGGDFGGGGGGGGGGGFFEGGGEFFFFGCE9DDFGGGFGGGGGGGGE:@=6@F6E@7:FFFFGFD8CBEFGDFCDED?DFFDDED,,=EFG+:CEFFCFC+@>?01+=DF9=EDG?EGF,DE>?@58FFCEGFFA>):=FF=E6:@49;=>69B@9@8>E;;DE)9)/<?(/(;;)1721.,4;)7,---4>(178724,3,14)4),-,(--,-(42(2)2)022:(()
@M02996:162:000000000-B87FG:1:1101:12890:4892 2:N:0:TAGCGCTC+CGTCTAAT
GACTACACGGGTATCTAATCCTGTGTGCTCCCCCGACTTTCGCGCCTCAGGGTCAGTTGCGTTCCAGGAATCCGCCTTCGCCGCCGGTGTTCTGCAGGATATCAACGCAGTTCACCGCTACACCCTGCATTCCGATTCCCTCGCCCGCACTCCAGTCGTGCAGGTTCGGACGCACTTTCCGGGTGGAGCCCGGAGAGGTCACATCCGACACACGCGACCAACGACGCGGCCGGTACGCGCGGGAAAGCCGAACAAAGCGAGGCACCGCCGGAGTGACGGGGATGCGGGCACAGGGGAAGCG
+
@@6A@CFFBDD+@,@,;;,6@@C6,=CE<,@67F@@:6,,,8C@:@,C@A6@,6@C6CFEG@CFGGFGGF,CFE7C,??A=B:FGCD4>88,>EFFGFE,:=439B>+=+49,8,8>>*6=><DG<A,>;,,@=E8+E,6=5*=?E>C?D*3@;>3@E:>CC8,13*996=>*88*/:8=EDE2*)395C*.8=DF,*0(.+6)5.834:3807(.,))-*-(-(,,-(/(-)((((-**(((,73((0(07070*.,-((1,,*(-(((((((()-(((-4(,((-1(4(3.)*2*((,-
@M02996:162:000000000-B87FG:1:1101:22061:4901 2:N:0:TAGCGCTC+CGTCTAAT
GACTACTCGGGTATCTAATCCTGTTTGCTCCCCCGACTTTCGCGCCTCAGCGGCAGTACCGTTCAAGGAATCCGCCTTCGCCGCCGGGGTTCTATAGGATATCAACGCATGTCACCGCTACACCCGAGATTCCGATTCCCGCTCCCGGACTCGAGTCCTGGAGGTTCAAGCGCACGTTCCGGGGTGAGCCCGGAGAGTGCACACGTGACACGCAAGACCGCCGACGCGCCCGTTAGGCGCAGGAAAGCCGAAAAACGCGCCGGGGCGCGGGAATACAGGGGCAGAGGGCACAGGGGGAGCG
+
A@6@@CCD@ED6@,6,;65,<CC;6CCA@,6,,88@++,,@@B@6::F@BCC++@BCFFGG,BFDFEGFE,CFCDE:,=AB?+@C@C+=++,9<,CFDF,=+439B>4@++8,6<A>8*==986@3B+8+,,@DGD7D::+)*3<F>F5@*0>:9,4<<:EF5*/8CFGGF?5;4*;*5ACEE*483/4=5->;C6(0*.506305218?22(.-.,)2-*,(-(7041*44)(((,,**,466::(4*()-().*-((--/,-),((-(-(((...-((,-(,(-(,(-((0)***4(,(
@M02996:162:000000000-B87FG:1:1101:12161:4902 2:N:0:TAGCGCTC+CGTCTAAT
GACTACAGGGGGATCTAATCCTGTTTGCTCCCCGCACCGGCGCACCTCAGCGGCAGGCATGTGCTCGTAACCTGCCTTCGCCACCGGTGTTCTGCCTAATATCTACAGATGTCACCCCGACACTAGGAATTCCGGTTACGCCTCACTGACGCAAGTCCAGCAGGTTCCCGCGCAGCTCCGGAGTGGAGCGCCGGAAGGTCACGCAAGACGGGCCGAACCGCCGACAGGCCCGTTACGCACAATAAAGCCGAACAACGCGTGCAACGGACGGGTGACAGCGGCTGCGGGGACGGAAAAAGCG
+
AB-8@CACDDD+@,A6;<;C,C;,,-;E9C,6,86@+C++78CC@8,E<B<@+7@B+@E<F,EEEF?@BDFGC?99,9=?B4=CFCC668+,9,CFEE=,A+4+6C==@,,9,4,58)*6=8@3DFDDA,,,@=EC9E6:7=*=?D<F9F5>ECD,@CFEB:7*43:?DEE>=5DC);4>CC=*+/7<=//:>>DF(*0-,38:9>>??)*-(7;5;)1-*-(-,33:1*4()(,,3-+/-.)-9)))2-072<.*-((,-*-)2((---(-(,,.)5,-1(,-,-,2090-00***43,(
@M02996:162:000000000-B87FG:1:1101:12179:4910 2:N:0:TAGCGCTC+CGTCTAAT
GACTACAGGGGGAGCTAATCCTGTGTGATCCCCGCACCTTCGCACCTCAGCGTCAGGCATGTGCTCGTAACCTGCCTTCGCAACCGGAGTTCTTCCTAATATCTACAGAGTTCACCGCTACACGAGGAATGCCGGTTGCGCCGCACGGACGCAAGTCCAGCAGGATCCAGCGCAGCTCAGGAGGGGAGCGCCGGAATGGAACGCAGGCCTAGCAGAACGGCCAAGATGCCCGTAACGCAAAAAAAGACGGAAAAACGCAGGCACGTGACGGGGAACGCGGGCGGCGGGGACGAAAGAAGCG
+
@@-8@E<CCDD+@+6,6@A<@C@;,<C,,,;6<@:B+@,,<C,687,B<BCC,8:6,C6,::,C,,8+8C,EEBE8,,@A?668D?@+=+,,9,C,5E?,9+@+95,<D,,,,9,:+1*0==<+@>CCD,,=D88DC+=8+)*=+81<333)C89,5=EGFE7**3*=*4,2*6?*);.=C+C*1/(/,**.83C>(+/).+4:>5(,()*((*.0())(/4(((.)6)+.:)(-((4**-.(-7-(,*-0-(73*,-(,-).3*((((-(-(((-,((,,(((((,-(,(-)0*/*(,(,
@M02996:162:000000000-B87FG:1:1101:22071:4915 2:N:0:TAGCGCTC+CGTCTAAT
GACTACTCGGGTATCTAATCCTGTTTGCTCCCCCGACTTTCGCGCCTCAGCGTCAGTACCGTTCAAGGAATCCGCCTTCGCCGCCGGTGTTCTATAGGATATCAACGCATTTCACCGCTACACCCGAGATTCCGATTCCCTCTCCCGGACTCGAGTCCTGGAGGTTCAAGCGCACTTTCCGGGTTGAGCCCGGAGATTGCACACTTGACACGCAAGACCGCCTACGCGCCCGTTACGCCCAGTAAATCCGAACAAAGCTCGTGGCCTCGGGAATACCGGGGATGCTGGGACAGGGGGAGG
+
CC@8@F@FBED-@6@<<6<@@CC6,<CDA@C<:@@B@F7,9@F@@@,CAEFE8@CE6EFGG@@FGGFGGG,CFE@E,7DCCB+@EEC8>84,@?;FACE,A=@3=F>>@4+@,=C:>>*6==ADE+8+8+,,@FGDGFG?+:*ADG>@9;30@DC7;E::,@@*49CCGGGF59D*9*10:B==*26C>C=6DFGB:,*7/5;?6074;=989E>DF@*-2,--43>>082().,-32**-.(.9...*,0425.*.().(1.4)().----((.))((,,(,-(..2(4125)***-((
@M02996:162:000000000-B87FG:1:1101:22650:4917 2:N:0:TAGCGCTC+CGTCTCAT
GACTACAAGGGTATCTAATCCTGTTCGATCCCCGCACTTTCGTGCATGAGCGTCAGTTACGGCCTGGTCAGCTGCCTACGCAATCGGAGGTCTGCGCCATATCTATGCATTTCACCGCTACACGGCGAATTCCGCCAACCTCGACCGCAATCAAGCTTGCCAGGATCAACGGCGGGACGAGGGTGAGGCGCGCACATTGAGCGGCGACCTAACATGGCGGCCGGGCAACCCGTAAACGCAAAAAAACCGGATAAAGCACGGAACCCGCGGAATACCGCGGGCGGCGGCGAGGGGGGGGGCG
+
BBC<AEFFFFD-C@@,;<@@<FC,,CCFAA6,6+C+:C,,<@C@@,E@ADFC+8@BCEFGGGG@@<@CE@AFFDEF,,@@CFE@DFB8=+,,@,9=+B>,9+,+9,95E,99,999>=*==B<=CFCB4++,@DEDDGG++508C@:80+*1743@,,17BCC*1*;FCGGFE5DG5C()1:*1*/(*42?07)9(.+*))+((,8(2()*.(0)040)(/((((,((-*,-*((-)(/*4(,4>(,(),)--/)*)(.--/,4*,(,((((()),(,(,(-(,(,,((((,))1**,(,,
@M02996:162:000000000-B87FG:1:1101:8980:4920 2:N:0:TAGCGCTC+CGTCTAAT
GACTACTAGGGTATCTAATCCTGTTCGATCCCCACGCTGGCGTGCCTGAGCGTCAGATATGGTATGGTAGCCTGCCTTCGCAATCGGGGTTCTGTGTGAGATCGATGCAGTTCACCGCTACACCACACATGCCGGATACCTCCGCCACGCTCAAGGCCAACAGGATCGCAGGAAGGGCCAAGGGTGAGCCCTGAGAAGTCAGCGGAGACTGACTAGCCCGGCAGCGCACGCGTGAAACCAAAAAAATCGGGAAAAAGCAGGGAAGCTACGAGTGAGCGGGGCTGCAGCGGCGGGGGGACGG
+
A@@,8,6FCCD-@,6,;<@,6<@,,=BE9,6,,;+7+,,+,8,88@,564;@+,@C<CF;FF@F,@<<@,C<FBA89,9A,@C78@C+4+6,@E4@A=@,9+,0699,@,,9,4,:6=<069,@7+?+4,,,9=CD6C8,+0*6=C1@:D*)@>DF=?F6D=@7C3=4;3A0*03*9089,>>*6/59)14)3**1*,+*1,056?5,,**.(+)),)*.*.(.(.(--*((1(,--),/((((0(((*,.((),*-((,(/,.*,)))-((((.,,(,((-(-4(,)(((45)**2(((-
@M02996:162:000000000-B87FG:1:1101:12449:4932 2:N:0:TAGCGCTC+CGTCTAAT
GACTACTCGGGGATCTAATCCTGTGTGATACCCGCGCCTTCGAGCCTCAGCGTCAGTTACGGGCCGGAAAGCTGCCTTCGCGATCGGAGGTGTGCGTGATATCGATGCAAGTCACCGCTACACCACGAGTTCCGCCTGCCTCTCCCGCACGCAAGGGCGACAGGTCCAACCGCGGGATCGGGGTGAGCCCGACAAGTGTACGGAGGGATGACCACCCGGCCGGCGCGCCCTGAAAACCAAAAAAATCCGGAAAAGGGAGGGACCGGCGGGAGAACCGAGGCGGGTGGGACGGAAGAAGCAG
+
B@<@@CCF@CC+@,6,;6;,C,C;,6;A@@<,;@+@+@,8@CFC::@F@BC@,,@C,<EEFGGGDCDFE@FF9F8,,,@?,=:7@=CFE+++,+468?+,4+,0448+6,,9,8,,8)*663,3@<=>=8+,@=+@6+:,:)3=+@>@9?95B:>FEGGGC:5*4)?9+?88:8CC>)/=CE:2:/20(28,7)12.+*6);>((8-(()2)(/-)-)/-/(736(--(2(4*424.4+/,(--5.((1,.(-7(*,.(-,1-()(((-,(-(.),,(,((--((-,(3(,40.**+.(.4
@M02996:162:000000000-B87FG:1:1101:8998:4932 2:N:0:TAGCGCTC+CGTCTAAT
GACTACTAGGGGATCTAATCCTGTTCGATCCCCACGCTGTCGAGCCTGAGCGTCAGATATGGGATGGTAACCTGCCTTCGCAACCGGGGGTGTGTGTGAGATCGAGGCAGTTGACGGCGACAACACACATTCCGGATACCACGGCCGAGCTGAAGGCCAACAGAACCCAAGGGAGGGCCAAGGTGGAGCCCGGACATGGCACCGGAAACGAGCGAGCCCGCCGGCGCACGCGTAAAAACCAAGAAAGACGGATAACGCACGGCACATCGGGAGGACCGCGGCAGAGGGAGCGGGGGTAGAG
+
A@<,8;,CEDD+8,66@@B,C@C,;-BA,,6,,;+76,,8,:,6,+,4;46@8,8B9C@,<E,?66@:<,,C5=,4,4,9,8>+96@+4+4+6@99A4,,9?,+6+6+6+:8,8,+6)*003+@@+3+3,,,348+0@,,*)*0*4)**3)(,224?;67;55,,)**2**8*2/*)7(:*3:+,*,1.5/4<)1()+)((3,-1)((.))(,)-0(0*-/4((-2,(4*,-)(((-)+*(,,3038(*-)(-09*,(,--1((1())((((,,(((-(,((,-(-4((((,0)**2,()-
@M02996:162:000000000-B87FG:1:1101:8549:4933 2:N:0:TAGCGCTC+CGTCTAAT
GACTACACGGGTATCTAATCCTGTTCGATCCCCGCACTTTCGTGCCTCAGCGTCAGTCGCGGCTTGGTGCACTGCCTTCGCGATCGGCGTTCTGTGTGATATCTATGCATTTCACCGCTACACCACAAATGCCATGCACCCCAAACGAACTCTAGCCCCCCAGTTTCCATGGCAGTGCCAAGGTTGAGCCCTGACATTTCACCCCAGACTTGAGATGCCGCCTACGCACCCGTTAAACCCAATAAATCCGGAAAACGCCCCGATCCTCCGGATTACCGCGGCTGCTGCGACGGAGTTAGA
+
CCCCCGFGGGGFGGDGFEGFFGGFGGGGGFFFGEFGGGGGFGGGFFGGCEFGEEGGGGGGGGGGGGGGFGGFGGGGFGGGGGGGEGE=E>@FDFFGGFFFEF;DFFEFCEEF9EFGG:9>=9,6>FA,6,,88A,=DF,,61:CF+1+3=::,,5@EGGGGGF:7AG:+>73D**4;DBAFGFA9?=<EGGFFFG@CFCEEGF14:;;@AFF<F7;<+>,26((,36:>8<(9<38A>8C?::>?9659-0(().*--,-(14(/4>)44(,,-)4)(,-21>0(,,),,-28)210)))
@M02996:162:000000000-B87FG:1:1101:22641:4933 2:N:0:TAGCGCTC+CGTCTAAT
GACTACAAGGGTATCTAATCCTGTTCGATCCCCGCACTTTCGTGCATGAGCGTCATTTACGGCCTGGTCAGCTGCCTACGCAATCGGAGTTCTTCGCCATATCTATGCATTTCACCGCTACACGGCGAATTCCGCCAACCTCGACCGCAATCAAGCTTGCCAGGATCAACGGCGGGACGAGGGTGAGCCACGCTATTTAAGCGCGGACGTAGCATGCCGCCGGCGCACCCGGGAAAACCAAGAAAACCGGAGAACACGCGGAACCGCCGAAGGACCGAGGCGGCGGGCACGGGGGGAGGCG
+
A@B@@EFGFGD;CCACC<ADEFD@,FEF<CCCCCCF@F,<EBF@BBAA@EEC+6@;<EFGGGGG7CC@CFEFFEFD9;DB@CC@DECB>,,,@<EEFFBCACC,9<=C>,,C;=<?>=*==9BCGDEC=++,@EGGGGG6+=@GG@@F9D*1@;CEC7CCDF8*4;CFGCEB5>DGF5.88>51<72*(+24;09,-+16)<46(8>0,)911@4?B47(:,4(1-7218(()-(.(4+*4(48:(4(/(.(.5)*(((,,1(-*(((,(-((.(-(-1(-3(4(42(-(-2))22*3(-6
@M02996:162:000000000-B87FG:1:1101:14238:4941 2:N:0:TAGCGCTC+CGTCTAAT
GACTACCCGGGGATCTAATCCTGTTTGCTCCCCACGCTGTCGTGGCTCAGCGGCAGTTGTCGTCCAGTAAACCGCCTTCGCCACTGGTGTGCCTCCCGATATCTACGCAGATCACCGCTACACCGGGAAGTCCGGTTACCTCGCCGACGCGCAAGAAATACAGGTTCAAAGGCAGGTTATGAGGAGAGCCAATAATGTGCACAGCTGACGTGCAGTCCCGCCGACACAACCTGTACACCAAGTAAAGCCGGAAAACGCTCGGCACCTACGGAATACCGCGGAGGCTGGGACGGAGGAAGGG
+
A@-88CCF@CD+@,6,;65,6;@;,6;=@,66,C@@+8,8,:C@,+,;6?C@++7B,CF<FF6DFCC9CAFFGE:7,,9A484F?==,9,+,9,@EE>=+8*,+9C>:=++846,,6:*6==3@BFD@=+,,3=+6+B6;79*=CGACDG*)=18CFG9C@C8,02*<:B+5*0CG)*9*52<0,/2<:7+/)2>35,+6.+6(.)570)*--840849-/3,4(4(4(/((*..)64,8(.).86))2-.4(.3*-(-(-)-4)((,.-(-(().)((,1((,,..2(4(4).2/*,,((
@M02996:162:000000000-B87FG:1:1101:8558:4949 2:N:0:TAGCGCTC+CGTCTAAT
GACTACACGGGTATCTAATCCTGTTCGATCCCCGCACTTTCGTGCCTCAGCGTCAGTCGCGGCTTGGTGCACTGCCTTCGCGATCGGCGTTCTGTGTGATATCTATGCATTTCACCGCTACACCACACAAGCCATGCACCCCACACGCACTCTAGCCCCCCAGTTTCCATGGCAGTGCCAAGGTTGAGCCCTGACAGTTCACCACAGACTTGAGATGCCGCCTACGCACCCGTTGAACCCAATACAACCGGATAACGCTCGGACCCTCCGGATTCCCTGCGCTACTGGGACGGGGGTCGC
+
CCCCCFFFEGGFFFFGCEFGGGGEFGGGGECFFEGGCGGFGEFDFG,<<EFFFFGGGGGGGGGFGEGGGGGFGGGEEFFGEEGE@CBFE>48DFGGGF;F@DFDGGFFFGGGFDDGG=*063,@><D+=+38B=,==D,,+030++0+3=9@9><F?FGEEE58=EGG7,;?F6CG4DEABBFFAC58=CGB6;FE)?AC)CA<=):;?F@33A0+;892264138>?>*4(97(444;C23.3)-).1-3((0.2----(9-()3,-34,(,-)))))(--4(,52.(.49.)***(--
@M02996:162:000000000-B87FG:1:1101:8539:4949 2:N:0:TAGCGCTC+CGTCTAAT
GACTACACGGGTATCTAATCCTGTTCGATCCCCGCACTTTCGTGCCTCAGCGTCAGTCGCGGCTTGGTGCACTGCCTTCGCGATCGGCGTTCTGTGTGATATCTATGCATTTCACCGCTACACCACAAATTCCATGCACACCAAATGCACTCTAGCCCCCCAGTTTCCATGGCAGTGCCAAGGTTGAGCCCTGACATTTCACCACAGACTTGAGATGCCGCCTACGCACCCTTTAACCCCAATAAATCCGGATAACGCTCGGACCCTCCGTATTACCGACGCTGCTAGCACGAAGTTAAC
+
CCCCCGGGGGGEECFFEFGFGGGGGGGGGFEFGGGGGGGGGFGFGGGGFFGGEEGGEEGGFGGF@@CFFC=EGDFFGGGGGGGGEEC@C@FFGGDFGFDG9FAEDD@F9DFGGGFGG>DDG@:,@DD,=DB,73,6=9=,=>FG6,5CFFFDD@CFGGGGGGF@CFF,?5,9CFDGFGEF68C?FCB>=GF(;AGB4BFEEFE*687(6AGEE),1)283/6,(63;<>D?6DFFF2>FC<<B)=:46C68?2>62--((-),(1-442(,,.4-5-(((--(495)682),))1/32))
@M02996:162:000000000-B87FG:1:1101:8981:4959 2:N:0:TAGCGCTC+CGTCTAAT
GACTACAAGGGGATCTAATCCTGTGCGATCCACACGCTGTCGAGCCTCAGCGGCAGACACAGTACAGTAAGCCGCCTTCGCAACCGGTGGTCTGCGTAATATCGACGCATGTGAACGCTACACGAGGAAAGACGCATACGTCTCCCACACGCAAGCCGGAAAGGATCAAAAGCAGTCCCGGGGGTAAGCCCGGAGAGATCACGGCGGACTGGCGAGGGCGCCTGCACGAGCGTTAAACGCGGTAAATGCGGATAACGGTGGCCACCAGAGGAGTACCAGGGCAGCAGGGACGGGGACGACG
+
A@-,6;,,;@;+7,6,;6@,C9C,,-8,9,,,,667+,,,,:CB:+,46=,@++6@,,,6,C:,,,<96,@=,>@+,,,A,,47@@@88++,9A9+8+4+9+,+94@+44+9,6,,650=+6A+@:7>3,,,6=3++@@,6)*05,)5*33)@8>*@**11*-,,/*,*>;646C1)27)*8:*4*.2/+;(8))-,**).*((,)-(-)*(.)-7()*-*-((.,.((*(-)((()-+*((-(04))*-.((.6*(((-(*.,1((((.(((.())))((-(,((.((-(())***((,-
@M02996:162:000000000-B87FG:1:1101:21486:4968 2:N:0:TAGCGCTC+CGTCTAAT
GACTACTGGGGTATCTAATCCTGTTTGCTCCCCGCACCTTCGCGCCTCACCGTCAGTTGTCGTCCAGCAATCCGCCTTCGCCACTGGTGTTCCTCCTAATATCTACGCATTTCACCGCTACACTAGGAATGCCGATTGCCCCTCCGATACGCAAGATCAGCAGGTTCAAATGCAGTTTATGAGTTGAGCCCGTAGAGTGCACATCTGACTTACCGACCCGGCTACACGCCCGTTACACCCAGTAAAGCCGGACAACGCTGGCCACCTACGAATTACCGCGGCTGCTGGCACGGAGAGAGC
+
AB<A@FFCCDD6@E@,C;A9@EC=,CEEA9;,6@FC@F,C8CFC@@,FAFECB:@CEFGEGGFFGGFGFG,FFEFF,,E?CCFGGCC,=944E,@E8EE;@9;,DFDFC6+4;95:>>9=C@,9EFFFB:,4DEGDDGG9+:5=CGA+3=*8C8=@2EFFGF=+5:+@CF7<,@F@=+;+;;C,72398C>=3:CD4,16A,666+>CE+28>)/8>5)6E@,6,75@BC;051,17<,*,:>D*:))9-.4654/-,(,-1.5C0(55:((.-.)-4((-(14()).(..-)08**--(
@M02996:162:000000000-B87FG:1:1101:21485:4987 2:N:0:TAGCGCTC+CGTCTAAT
GACTACTGGGGTATCTAATCCTGTTTGCTCCCCGCACCTTCGCGCCTCACCGTCAGTTGTCGTCCAGCAATCCGCCTTCGCCACTGGTGTTCCTCCTAATATCAACGCATTTCACCGCGACACTAGGAATTCCGATTGCCTCTCCGAGACTCAAGATCAGCAGGTTCAAATGCAGTTAAGGAGGTGAGCCCGTAGATTTCACACCGGACTTACGGACCCGGCTACACGCCCGGTACACCCAGAAAATCCGGACAACGCGCGCCACCGACGCATTACGGGAGCGGCTGGCACGGAGGACGC
+
C@-AACEAAFD+BCAE<<,C9C@,CECFA9@D,@:B7F,64:C:6+4BC4CB;@@CCCF6FFBFC@CCEE9?FEC:,,9?:=:FE@<9=:,9E,CA,C?4A+=,9C44>>4=@E,,6:*=?C7,@FFED,8,7DEC>DFF=);DF8:+3=3)7@DFDCE<8B8+40+@?,75=B>5=+*+34:*308981D:3**/*,:**>@:>)6=25014)()(./.*6(((.6:0/1(),(--),/13((916(2,)-378*,-(((/-,9,(-4((((-.5((((,(((--,--,.4.)2**(-(
@M02996:162:000000000-B87FG:1:1101:23276:5004 2:N:0:TAGCGCTC+CGTCTAAT
GACTACCGGGGTATCTAATCCTGTTTGCTACCCACGCTTTCGCGCCTCAGCGTCAGTTATGGTCCAGAAAGCCGCCTTCGCCACCGGTGTTCCTCGCAATATCTACGCATTTCACCGCTACACTGAGAATTCCGCTTGCCTCTCCCACACTCTAGATCTCCAGGTTCCGATGCAGTGCCAAAGTTGAGCCTTGGTATTTCACATCAGACTTAAAGTTCCGCCTACGCGCCCGTTACACCCAGGAAATCCGGATAAAGCTCGCCCCCTACGGATTAACGCGGCTGCAGGCACGGAGATAGAG
+
BCB8ACCCCED+B,,,6C<,<<C,6;CAF<CC8FEE@,,6<@FF@F,B;A<C,6@C,,CCEF<F8FFGGFE?FF>C,:DD:??FF@@+7,,,@,,+8>C+A=;+4C@@>6+4,9<,B8*==9,,@EEFA?,3@@C8D++=+:6D?E:,<63)6CDF,@,2@A@,2;8?;@+<@FG,?CCFFEC7,=AD@;,*394:/,1/2>6939>E3?8C;F:+/++8:6(((666(33(13(,9),331(:>?))947,(0.*.)))-)--1((-44--(4)).4(-11(--(51,:6()):**).))
@M02996:162:000000000-B87FG:1:1101:18001:5005 2:N:0:TAGCGCTC+CGTCTAAT
GACTACAGGGGGATCTAATCCTGTTTGATCCCCACGCTTTCGTGCCTCAGCGTCAATGACGGAGTCGTGAGATGCCTTCGCAATCGGTGTTCTGAGTAATAGCTATGCATATCACCGCTACACTACGCATTCCGCCCACGGCATCCGTATGCCAGCGCGACAGGAGCAATGGCAGTTCCGGAGTTGAGCCCCGGGCGGTCACCGCTGACTTGCCGCACAGGCGACGCACCCGATAAACCCAAGAAATCCGGAGAACGAGTGCAACCTCCGGAAGACCGGGGCTGCTGGCACGGGGGGAGGG
+
A@-86;EDDED+@,,6;65,<6;,;6CE,,6,,C:@+6,,;8C@B@,E<EEC:6@:,CFAGGE+6:@9BCFGEA,=,,@B:=:8D@@684,,9EFF9A=,A+,,9<9:=,,9,4,,68*0==,,@F+46++,84@?DG>CDBD+0@>3300*7B?@EGGDED>8A**49,@9@?D4+DCEDEC*,48;;4;9BBGF9*).,0.4104,4*24)0932@D7*-(-47>19*49)(--6),*4223<2))2-.4(04*-(,,-0.)*.((.,,((,.2(4(((4,,-)).-38-5)**2-(((
@M02996:162:000000000-B87FG:1:1101:11870:5009 2:N:0:TAGCGCTC+CGTCTAAT
GACTACAAGGGGATCTAATCCTGTTTGCTACCCACGCTTTCGCGCCTCAGCGTCAGGTACTGTCCAGCGAACCGCCGTCGCCACTGGGGGTCTTCCTAATATCTACGCATTTCACCGCTACACTAGGAGTGCCGTTAGCCTCTCCAGCACGCAAGAACAGCAGGTTCAAATGCAGACACGAAGATGAGCCTCGGGCGGTCACAGCGGACGTGCGGTCCCGCCGACACGCCCGTTACACCCAGGAAAGCCGGATAACGCGTGCTCCCGACGGAATACCGCGGCTGCAGGGAAGGGGGAAGGG
+
@@@A6CEFFFD+@,@,;<C<C@@,66;F@<;,CCC@+8,,;8C@@+8@<BCB,6@B,CFGAFFGGCFF7@FGGE@F+46888=F8=A,7+4+4,CEFFC,=2,+>CB@>++776,:>>*=C9B3DFFBA,,,7=36@EF825*ADGCF?D95E8DGGGGCDF=*1*32?D,:,9CFFGFFEGE*,28870,8?6?>0*246+9)6)417)123.40-)9-/4(-(--:0*77)(,(62,*-603>?234-54(04*-(((-*()2-14(4(-((,-)-(,20(-,(.1(-(-.)1/*-3(,
@M02996:162:000000000-B87FG:1:1101:21543:5015 2:N:0:TAGCGCTC+CGTCTAAT
GACTACTCGGGTATCTAATCCTGTTTGCTCCCCCGACTTTCGCGCCTCAGCGTCAGTACCGTTCAAGGAATCCGCCTTCGCCTCCGGTGGTCTATAGGATATCAACGCAGTTCACCGCTACACCCGAGATTCCGATTCCCTCTCCCAGACTCGAGGCCTGGAGTTTCAAGCGCACTTTCCGGGTTGAGCCCGGAGATTTCACACTTGACACGCAAGACCGCCTACGCGCCCGTTACGACCAGTAAATCCGAACAAAGCCCGGGGCCGCGGGATTACAGCGGCTGATGGGACAGAGGACAGG
+
CCB<@FFFEGD-@C<@CCF<AFCC,ECF<E@@@F@CF@,<EBF@@C,FDEEE,6@CCFGGGCBFFGFFFG8FFEFF7?CDCF:FF?@8>+84=?@FGFD99=D39BB>C+8A;=5C>>98?@4DE+>+64,,@EGDDGFG+59A?G=>:?*)@B>+@CC?>F8,5=CFFGGB8AG*@;>FEGG:<96C@8::DFGF@,+56>CE1+7/=A7;@FBB@F;621,-48>B6:393:,,3(**-4<495-59-04,58*.(,-()--)-44(-(,-(,-.,.,1((,().3((.-0)2/*(.,(
@M02996:162:000000000-B87FG:1:1101:11188:5041 2:N:0:TAGCGCTC+CGTCTAAT
GACTACTAGGGTATCTAATCCTGTTTGCTACCCAGGCTGTCGTGCCTCAGCGGCAGTTAGAGCCCAGTAAGCCGCCGTCGCCACTGGTGGGCCGCCGAATATCGACGCATGTCAACGCTACACTCGGAATGCCGCATACCTCGACTCCACGCAAGAACTACAGTTTTGGATGCAGTTCCGGGGTGGAGCCCCGGGATTGCACAGCCAACGTGCAGTCACGCCTGCGCACGCGGTACACCCAGGAAACGCGGACAACGCTTGCCACCGACGTATTACCGAGGCTGCAGGGAGGAAGGGAGAG
+
8@-,8;,CCEC-;,6,66,,,;;,,-;=,6;,,C8@,,,,,::8,,,B6?6@+6:@,<FFGGGGGCDC<@F=FC8:+++8+84@@8<,:,+4>+84@@=+=+,+9@>>>++C,6,,6:*6=@,6@FD:>+,,7=?++@A888*;;88@05*)@39FGGC<D77,,1+4;?2943;,+45?CE=/*/28(/3(=:)3(+).5+6(.<8:?3*-3>A144*-*-(-,-9>0*-(),-(5),*-40?@2(()-.4452*--((-*..*,,4(-,,).).)-,,,1((-(.3(4(4))2**.2(-
@M02996:162:000000000-B87FG:1:1101:22959:5048 2:N:0:TAGCGCTC+CGTCTAAT
GACTACTAGGGTATCTAATCCTGTTTGCTACCCACACTTTCGTGCCTCAGCGTCAGTTAGAGCCCAGTAAGCCGCCTTCGCCACTGGGGGTCCTCCGAATATCTACGCAAGTCACCGCTACACTCGGAAGTCCGCTTACCTCTGCGCCACTCAAGAAACACAGTTTGGGAGGCAGTTCCGAGGTTGAGGCGCGGACTGTCACATCCAACTTGCAGTCCCGGCGGCGCACCCTTTACACCCAGCAAATCAGGACAACGCCTGCCCCCTACGTATGACCGCGGCAGGAGGCCAGGAGTGAGCG
+
CCCCCFFFEFG-CC<6<<<9<CC6,CEFA9@6@FC;,<,65@,6B<<EA,@B@,BCCFGG9F<8DDDEAAFGGGGC,,=ACC:FD?@,@+7,@,@F@EC,?+939E>7B++9=@<<>03==EE,@A@=?+@,@=E=DEF898+2=+)896;),@==,,6=D88,2?+++@43:?D,=E=5>:C*,*03)418?>?((*2771>)/.).6.+9<A@+3)*(*.((-4941?0(*,.)54,*-81<:44)*./.,8(*-,((-*,,*3(-(-...(-.,9((47-((((-(-(-.02**.3((
@M02996:162:000000000-B87FG:1:1101:22970:5063 2:N:0:TAGCGCTC+CGTCTAAT
GACTACTAGGGTATCTAATCCTGTTTGCTACCCACACTTTCGTGCCTCAGCGTCAGTTAGAGCCCAGTAAGCCGCCTTCGCCACTGGTGTTCCTCCGAATATCTACGCAGTTCACCGCTACACTCGGAATGCCGCTTACCGCTGCTCCACTCAAGAACCACAGGTTTGGATGCAGTTCCGAGGTTGAGCCTCGGATTTTCACATCCAACTTGCAGTCCCGCCGGCGCACCCTGTACACCCAGGAAATCCGGACAAAGCGTGCCACCGACGGATGACCGGGGCTGCTGGACAGGAGGAAGCG
+
AB<<@CCDEFF-C6B9<<B,,@C66CCF<CCC8EB@:,C9<@E@6,5BCE<@8,:B6CFGGGGFGGFEEEFFGC@F,,EBB@=FF=@:@6,,@,CEGGE,99,,@F>7C+,999,:=>*=8=,9@A:44+,,>@ED6E88+1*=C8:=:=+)D>DFGGGGGG=,@526=@,;@9F2BFFFCED+,339=1,3@5<)),+:/:A8:AB443+9*A>0;A*/4-(.69BF08(/*).).6,*,4(8>>).*-0-3.3*.,,--1-6*1390((,,,5)39((-9-,(,,4(()3.0//*(,((
@M02996:162:000000000-B87FG:1:1101:11710:5081 2:N:0:TAGCGCTC+CGTCTAAT
GACGACTCGGGGAGCGAATCCTGTGTGATACCCACGCGGTCGTGCCTCAGCGTGAGGTGTATGCTGGTAAGCTGCCTTCGCAATCGGAGTGCTGTGACATAGCAAAGCAAGTCACCGCGACAGGGCACAGTCCGCCTACCTCGTGTACACGCAAGACAACCAGGTTCCAGGGCTCGGTACGGGGGAGCGGCACGCCAGCACCACAGACTGAAGCATCCGCCTACGCACCCGGAAAACCCAATAAATCCGGATAAGGCACGCAGCCGACGTAGTACCGCCGCGGCTGGCAAGGAGGGAGCGG
+
A<-,888CCCC+@+++7++,6<;,,-;A66,,,;,8++++478@,,,56?9@,,8@,:CCF,CF<CA,C<FF??==,,@98==?D=:C@+,,,A4?FA;,4+,+9B>9=,,,44,,68*==C7E=7A+3,,,7=@C>C8>+*3+3,3815*1>307:CGEEC8<4*3,=,=5**/;?79?ED**413)(2*-05)((*..(*.38FF:))93.).*.)137(423-4-(1(()-(3((+1,(.-7))(/-0,-9)*,((-0C0,*-((,(,.-)-)-((-(((((-,-2)(-0.*1/3-(-
@M02996:162:000000000-B87FG:1:1101:11722:5094 2:N:0:TAGCGCTC+CGTCTAAT
GACTACTCGGGTATCTAATCCTGTTTGATACCCACGCTTTCGTGCCTCAGCGGCAGGTGTATGCTGGTAAGCTGCCTTCGCAATCGGAGTTCTGTGACATAGCGAAGCATGTCACCGCTACAGGTCACATTCCGCCTACCTCGTGGACACGCAAGACAACCAGGTTCCATGGCGCGGTACGGGGGAGCCGCACGCCATAACCACAGACTTAAGCATCCGCCGACGCACCCCGTAAACCCAAGAAAACAGGGTAAAGATAGGATCCTGCGGAGGACCGCGGGCGCGGGCAAGGAGGGAGGCG
+
@@-,8CCFCDD-@,B,;<B@ECC;,;CFEEC,6CC@:;,,A8C@B<<FAAEC++@C+CF<F,EFC@A:EEGGAE<<,?8?@CB4DFCF@,,4@F@?FF=,9+9+6@>:8,,9,9,56:*6=D9D,??=?,,,@==DDGCB8>?+6+183=*5CEDGGGEFE>=+60=,?,=9607C>*:?CC**475/-??685:((**/6+;@@FF;)+;6)66/))762(404,432*(4*4--6(+2,(.47(.(0()(.0)0))).(:),*-).(-,((,,44((,(,42(711((,,))/2*((-4
@M02996:162:000000000-B87FG:1:1101:13155:5124 2:N:0:TAGCGCTC+CGTCTAAT
GACTACAGGGGTATCTAATCCTGTTTGCTCCCCCGACTTTCGCGCCTCAGCGGCAGTGCTGGTCAAGGAATCCGCCTTCGCCACCGGTGGTCTGCAGGATAGCAACGCAGTTCACCGCTACACCCGGCATGCCGATTCCCTCTCCCAGACTCGAGGCCCACAGGTTCGGACGCACGTGCCGGGGTGAGCCCGGAGATGGCACAGCCGACACAGGGGACGGCCGACGCGCCCGGTACGGCCAGTAAATCCGAACAAAGCATGCGACCGCGGGAAGAACGAGGCAGACGGCACGAGGGGAGA
+
AB9@@CECCDD-8,@6;@<,C@C,,-;A,,6,667@@+,,<@@@:7,@@EFC+8:@,C<CC8EEFDFFCC,AE>B7,8=AB8,@D@@+>+8,@AFFFD7,9*,+9B>+>++,99,96=*6==,@@F:+=+,3@=E66@,,=)5=AD=F9=*)649+4;1@C11,43*43>@9=67*/*-6:>E*4//84?=.:799(+)..+,,,7;11514(03>>:)-24-,(2339*4732-(-(**(,.-84).2-04251/.(().*--/4>((,(-(((.(-(,,(((((-3,(-())/12,1(
@M02996:162:000000000-B87FG:1:1101:17299:5132 2:N:0:TAGCGCTC+CGTCTAAT
GACTACAGGGGGATCTAATCCTGTTTGCTCCCCCGACTTTCGCGCCTCAGCGTCAGTACTGTTCAAGGAATCCGCCTTCGCCGCCGGTGTTCTGCAGGATATCAACGCATGTCACCGCGACACCCGGCATTCCGATTCCCGCTCCCAGACGCGAGGCCTGGAGGTTCAAGCGCACTTTCCGGGTTGAGCCCGGAGATGTCACACGTGACACGACAGACAGGCTACGCGCCCGGTACGGCCAGGAAATCGGAAAAACGCGCGGGGCCGCTGGAATACCGGGGCTGGTGGCACAGGGGGAGCG
+
A@-@@CCCDED+@@<,66566;;;,6CE<9,,,@@B+8,,5@C@@:4:@=<@,6@B,CE@F6,AEDFGFF6CFCB:,,9?684@E@=+4++,@EFFGF@,9+93=B>@=++4,6,,6>*60=+DE7::3+,,@FG>7E,@+8*9<F:DA7*)4>91CFCCC:5*/);=CFGA58C76*7;>DC*1/.0,*;4>>C6(+/-.06((.4,460-()-0.)*.*-(.(-(42*((),--3(**,404>2))*,)-(0.1(,,-()-4)-4((-41(.)..-(,1((-(.,-((),.)1**((-(
@M02996:162:000000000-B87FG:1:1101:17313:5144 2:N:0:TAGCGCTC+CGTCTAAT
GACTACAGGGGGATCGAAGCCTGTGTGCTCCCCCGAGTGTCGCGCCTCAGCGGGAGTACTGGTCAAGGAATCCGCCTTCGCCGCCGGTGGTCTGCAGGATATCAACGCAGTTCACCGCGACAGCCGGCATTCCGATTCACTCGCGCAGAATGGAGGCCTGGAGATTCAAGCGAACTTGCCGGGTGGAGCCCGGGGAGTGCACACGGGACACGCAAGACCGGCAGGGACCGCGGTACGGGAAGGAAAAGCGGAAAACACGCAGGGGCTGCGCAGGACAGCGGGTGCGGGGACGGAGAGGGAG
+
@@-66;@@ACC+@,,,6,,+;;C,,<;E,,,6,87@+6,,;8C@+@,,C9,@++8@,9C,C,,:E=EFED,CD>A:,,49,,+8@=C44++,9AEGFC=,,+434:8@=++,,3,,6:*6=B+@D7:+5*,,5@@*<9,,20*3*>>F;*4*62;*=*,4623,*13@+50.*21*;+9):CC2*5:<4=;-))93(*)).06(()-,4:/,,)3784*-*-(((-(((*,-)--(,(**-4(,.(((1-)-(),2(.(-(1--)(-((,(((,(-(,(,(((,--43(-(,))2*2(((-
@M02996:162:000000000-B87FG:1:1101:19993:5148 2:N:0:TAGCGCTC+CGTCTAAT
GACTACTGGGGGATCTAATCCTGTGTGCTCCCCACGCTTTCGAGCCGCAACGTCAGTTACAGTCCAGTAAGCCGCCTTCGCCACTGGGGGGCCTCCTAATATCTACGAAGGTCACCGCTACACTAGGAATTGCACTTACACCTCAGGCACTGTAGCTAGACAGGTGCGAAGGCAGTCCCAGGGGGGAGACTGGGGAGGTCAAATAAGACGTGCCAGGCCGGCGACGCGCGCGGGACACCCAGGAAAGCGGGAGAAGGCGGGCCACCAACGGATGACGGGGGGTGCGGGGACGGAGGAAGCG
+
A<-,8;,6@CC+8,6,66,,6,;6,6;;@,,6,;+7+8,,,8C@8@+@::8@,,8@6<CEFG@,C9C<@<FFFC@7,,,9,648==<,4+++5+8,,3>,74,+534*3**3,4,31)*/*>,,6<::22,,,15+;B,,*()*0+/?.;)(52:7+<FF9:/83)2*1=*8*0*009)9387**/,1(/+.0.9((*)(,+-.)9643)/,())/4)*-*-(-(-(((*-1)(-(-(+*-40<541()-)3,03*,((,,)((1((.-(((((..((((,((,-(-,(---))//*,,.,
@M02996:162:000000000-B87FG:1:1101:23849:5162 2:N:0:TAGCGCTC+CGTCTAAT
GACTACAAGGGTATCTAATCCTGTTCGATCCCCGCACTTTCGTGCATGAGCGTCATTTACGGCCGGGTCGGCTGCCTACGCAATCGGTGTTCTTCGTCATAGCTATGCATTTCACCGCTACACAACGAATACGGCAAACCTCGACCGCAATCAAGCGCTCCAGGATCAATGGCGTGATGACGGTGAGCGTCACGAGTTAACCACTGACTAAAAAAGCCGCCGGCGCACCCAGAAAACCCAATAAAACCGGAACACGCGCGGATCCGCCGTAGTACCGGGGCGGCTGGGACGGAGAGAGGCG
+
BC@@AFFFFFD-@,6C;F@<@9@,6C@FA@@,6CFGG@,6@@CCB@@EEE<C+,@,6CEEFEFC+@B6@+>FB>BF,ADC=CF=D@=,8++9@,@C,8?:A+@+@,>,D,,4,495>>*===,@D:>DC,+33==6=>,6+8@G=8039C*)@@?>**19@@8,@;*CF659,9*=@49C,=*/4?>05**/.8C((*19)>@D(8;1)+2;;A>>4)932(2(4--((;,(*.5<:6+*2(.8/))(148((0,9-((-,1((2.4(,-((--6.(((4(((-(-6(4(91)0*/*-(34
@M02996:162:000000000-B87FG:1:1101:23830:5177 2:N:0:TAGCGCTC+CGTCTAAT
GACTACAAGGGTATCTAATCCTGTTCGATCCCCGCACTTTCGTGCATGAGCGTCATTTACGGCCTGGTCGGCTGCCTACGCAATCGGGGTTCTTCGTCATATCTATGCATTTCACCGCTACACAACGAATGCTGCAAACCGCGACCGCAATCAAGCTCTCCAGTATCAAGGGGGTGATGACGGTGAGCGGCACGATGTAACCACGGACTTAAAAAGCCGCCTGCGCACCCGGTAAAACCAATAAATCCGGATAACGCGCGGATCCTACGTATGACCGAGGCTGCTGGGACGGAGGGAGCCG
+
B@A@@EDFDED-C,,,CE,@E9CC6EBE,,8,6@@F7+,,<@6CB@5B@FEB6@@,,,<CFEFG7DD9C+8=@C7F,C@C7C>,@@6+7+4,@,9?,8?,,+,+9<@,=,,9,4<EB5*6=>??DFEFEA,8,@=62,,3+1:C6@8+<C*)7>;,4,@?8B8,@+?BF,<?*9*4/+1B9C5:CF526//:B>D((+379C@6(896(*:<A65<0)12*,8<>44-2;(,9424).+;2)54?))(548(4@?<4(,,4C-2*)).-(5)(.)8;((--.:().:0<?F>77***-2(4
@M02996:162:000000000-B87FG:1:1101:23439:5208 2:N:0:TAGCGCTC+CGTCTAAT
GACTACTCGGGTATCTAATCCTGTTTGCTCCCCACGCTTTCGCGCCTCAGCGTCAGTTGCGGCCCAGCAAGTCGCCTTCGCCACTGGTGGTCCTCCCAATCTCTGTGCATTTCACCGCTACACTGGGAATTCCAATTGCCGCTGCCGGACTCAAGGCCGCCAGGTTCCATTGCACTTCCGAAGGTAGGCCCCGGGATGTCAAAACAGACTTAAGGGACCGCCGACGCGGCCGGTACGACCAGTAATTCCGGAAAACGCCCGCCCCCAACGTAGTACCGGGGCGACTGGCACGGGGGAGGCG
+
A@@6@FEFCED6@CFA6E<CA<C,;;CCC@CC:FCEC,,,F@@C6@,B@ECC,8@C6<,C@C@CFGGGGGF,BCFE,4EABBBFFCD,?,,,@?;FCFD=,1=+9<9CC,9,,9<,@8*6@9,,C<EE:4,,67,+6>,>+0?=C8:+3=*0D>D,@C@68E=*43*,?,,4,@*,0;@>BE:*,=79*,45?AD@578)/+./3;8@@)+99+/5;3*.*.(-,7(((2-()(-(--**,..:/)))*.0((04*,(((()-(/1(---,((--.)((-(4((,,41((43)):8*(--(
@M02996:162:000000000-B87FG:1:1101:15433:5211 2:N:0:TAGCGCTC+CGTCTAAT
GACTACTCGGGGATCTAATCCTGTGTGCGCCCCACGCTGTCGTACCTCAGGGGCAGGTACAGTCCAGAAAGTCGCCGTCGCCACTGGGGGGCCGCCTAATATCTACGCAGGTCACCGCTACAATAGGAAGGCCACTTGCCCCTCCTGCACTCAAGGCTTGCAGGTCGGAAGGCGCGCTGGAGGTAAGCCCCAGGCTGGCACCGTACGCTGACAAAACCACCGACGGACGCGGTACGCCCAATAAATGCGGAGAAAGCACGCCCCCGACGGAGGACCGCGGAGGCAGGCACGGAGGGAGGCG
+
@@-,6=;E@CD+7,6,6656<@;,,<;C,7,+688@+,,,,:C@:,,;6?,;+86B+CEEEG9EFACFCEG,FB@:+6=>884@,=@,:+++@*@<C<A,@+,+2<>1:**4,4,,62/18:,,?CC<<+**88@<729+>8)7C+6?562(?88+2+*2894,29C*1;EB*05>>)47:8*/0:42,*2-<>7(,*)4);((-89(-)9:>FFF()787(-1-(--(*-,)-(-(-*/-().*))-/-0(-0(0((.-(*3,)-40,01(-,(,-(,1((4((-1(.(-().*/*-(-;
@M02996:162:000000000-B87FG:1:1101:17667:5219 2:N:0:TAGCGCTC+CGTCTAAT
GACTACCAGGGGATCTAATCCTGTGTGCTCCCCACGCTGTCGAGCCTCAACGTCAGTTACAGTCCAGTAAGCCGCCTTCGCCACTGGTGGTCCTCCTAATATCTACGCAGGTCACCGCTACACGAGGAATGCCACTTACCGCTCCTGCACGCTAGCGTAACAGGTTCCAATGCAGTTCCTGGGTGGAGCCCAGGGGTGTCACATCAGACGTGCCATGCCGTCTACGCTCCCGGGACACGCAGTAAATCCGGATAACGCATGCCCCAGACGGAGTACCGGGGCTGCGGGCACGGAGGGAGCG
+
@@-66;CCCDD+@66,;6;,6CC,,<;E9<6,,;8@+6,,,:F@8+,B<=;@,,8@,<EEGG,CFDCCCDGGGC@=,,,A684@,=A69,,,9,@<EB?9@+4,9E>=8++4,9,,6>*66=,+@FDB:,4,@DD63E9F6)*=8,:606*)+3=D+1@=798,403@;@,:59D21CE+5>>,*0890;17AFG))*)./,8*08@=@)*/,:9+6)2.*.(/13(/(*/3)(-(3.+*,44684.)*-.8().*-,(,,*),/3(3(-(((,.)-,(,,2(,(,-2-44,.)2**-,(,
@M02996:162:000000000-B87FG:1:1101:19243:5239 2:N:0:TAGCGCTC+CGTCTAAT
GACTACCCGGGGATCGAATCCTGGGTGCTGCCCACGCTGTCGTGCCTCAGCGGCAGGAACAGTCCAGCAGGCCGCCTTCGCCACTGGGGGGCCGCCTAAGATCTACGCATGTCACCGCTACACTAGGAATTCCGCCTGCCTCGCCTGTACGCCAGCCGGGCAGGTTCAAATGCAGCCCCGGAGGGGAGCCCCGGGCGTGCACAGCTGACAGGCCATGCCGCCTACGCACCCGGTACACCCAGTAAAGCCGGAAAAGGCTGGCGCCAGAGGGAGTAACGAGGCGGGTGGCACGAGGAGAGAG
+
A<-,8;CFBCD+@,6,86,,,<@,,68@,CE,<@8@76,,5:C@86,B@=C@+7@C+BEFGG<CF<EF<DGFG>@+,,49884C8=@9:+3*@*4<1><,>+,+4<:*1**2,4,849)1:9,+?FC<:,++5AEG5E58*4):5/40/2)4889;C/C/*73**/2<:E+1+7C6)*-<C8:*153<(*;4B@779?56-+6(2)..4**-()4)44*,*-(-(-(4(*4-)(,(.),*-4(.74))*-)-().*(((.,/(()4(((-(-((())-((10--(--2(.,4))2**(,(-
@M02996:162:000000000-B87FG:1:1101:18040:5241 2:N:0:TAGCGCTC+CGTCTAAT
GACTACAGGGGGATCTAATCCTGTTCGATCCCCGCACTTTCGTGCCTCAGCGTCAGTCGCGGCTTGGTGCACTGCCGTCGCGATCGGCGGGCTGTGTGATATCTATGCAGTTCACCGCTACACCACACAGTCCAGGCACCCCAAACGCACTCTAGCCCCCCAGGTGCCAGGGCAGTGCCAAGGTGGAGCCCTGACAGTGCAACACAGACGTGAGATGCCGCCTACGCAACCGGAAAAGCCAAGAAAACCGGATAACGATCGGAGCCACCGGATGAACGCGGCTGCGGGCACGGAGGAAGAG
+
@@6,8CACDDD+@6<,;65,<@@,,C@F,;,,,8+@+8,,58;68,,B6?;@,,8@,CFCGGG+7>=:CCFGGB,4+4+>+>B+@=C+>+++6>8=,>=,3+,27,8,6,,3,5,,85*399,@BFC*3,,,@D,3;E5*999;96:46))(,6:7:CEC8/313/>C:+;5=5D*A@ABFFD++/,7.*1(77>>)+*..+471833(7*,.7A*5*0-/((-(4613802)(--3(+0(412?3((1-)--0.*-(((-13-)-((4-(-(((.),(,-,-----14(3-.012*41,(
@M02996:162:000000000-B87FG:1:1101:18058:5249 2:N:0:TAGCGCTC+CGTCTAAT
GACTACAGGGGTATCTAATCCTGTTCGATCCCCGCACTTTCGTGCCTCAGCGTCAGTCGCGGCTTGGTGCACTGCCTTCGCGATCGGCGGGCTGTGTGATATCTATGCATGTCACCGCTACACCACACATGCCATGCACCCCAAACGCACGCTAGCCCCCCAGGTTCCAGGGCAGTGCCAAGGTGGAGCCCTGACATGTCACCAAAGACTTGAGATGGCGCCTACGAACCCGTGAAACCAAAAAAATGCGGATAACGAGCGGAAGCTCCGAGTAACAGCGGGTGAGGGGAAGGGAGGGAGG
+
A@-86CCECDD-86@,<<,;<<@6,;@F,,8;@@@@+6,,5@,@,9,B6?CB,8@C,CFCFGG+6@:CDFGGAE9,,,@A,=B+@EC:=+++663=7>3,32,+6,@5=,8,,6,:68*6=33@FFCF:,,3>E,=DG,39)<;9@)533*-*49,0CC=EE21220=:+58*8D2ADAF:8=+,//7(*;(8<F<)+*6:+,3()(,.**.)02*.)*(*-(,(,-49*80*((3)-,*-3(-83,)*,.3-0.*-(---1(()(..44((((--.)(,(((-444(((-(0)*1*(((,
@M02996:162:000000000-B87FG:1:1101:7694:5274 2:N:0:TAGCGCTC+CGTCTAAT
GACTACCAGGGTATCTAATCCTGTTTGCTCCCCACGCTTTCGAGCCTCAACGTCAGTTACCGTCCAGTAAGCCGCCTTCGCCACTGGTGTTCCTCCTAATATCTACGCATTTCACCGCTACACTAGGAATTCCGCTTACCTCTCCGGCACTCAAGCTCTGTAGTTTCCAATGCAGTCCAGGAGTTGAGCCCCTGCCTTTCACATCAGACTTACAAAGCCGTCTACGCTCCCTTTACAACCAGTAAATCCGGATAACGCTTGCCCCCTACGTATTGCCGGGGCGGGTGGCCGGTGGTTAGG
+
CCCCCGGGGGGEFFFGECFCFGFFGFEGGDF@FFGGGGCCFEGGGECGGGGGFGGGFGGGGGGGGGFFGGGCFGGGGDFGFGGGGGGEECCFGGGGGGGGGFEFGGFGGGGCFGGGG>5=CFFGFGGGGGGFFFGDGGGFF6DFG7@C@DFFFFFGDFAFDG;3@@FFGFGFFFGGFGEFGGDADF;CEG6=C?G@CGFEEAEEEFFFFF:CFFF4B>C>45/8*>9(8BB:F5=*/)?*6;<CF?)9;.26(:>7(((,/265D>B:32,)-2)).,(,,4(-(-(43((,0)1**).(
@M02996:162:000000000-B87FG:1:1101:7702:5291 2:N:0:TAGCGCTC+CGTCTAAT
GACTACCAGGGTATCTAATCCTGTTTGCTCCCCACGCTTTCGAGCCTCAACGTCAGTTACCGTCCAGTAAGCCGCCTTCGCCACTGGTGTTCCTCCTAATATCTACGCATTTCACCGCTACACTAGGAATTCCGCTTACCTCTACGGCACTCAAGCCCGGTAGTTTCCAATGCAGGCCAGGAGTTGAGCCCCTGCCTTTCACATCAGACTTACAAAGCCGTCTACGCTCCCTTTACACCCAGTAAATCCGGATAACGCTTGCACCCTACGTATTACCGGGGCTGCTGGCACGGAGTTAGA
+
CCCCCG@GGGGGFDFFACFGGGGGGGGGGFEFEGGGGFEFFEFGGEF,FAFE<FFGFFDGFE,@@CEFCGEDAFFGC@GGGCEGGAFFFEFC;,9,A,CFADFDG?DGEECGDGGGG>?DG@F;D<F8CFFDGGGC6CFCGEF+=4:CAGFDFCFC+A+1861:,?D:FF9AFF:,3=@FGFEFFGFFFFFF?AC5*D9AAE7<:9>=EFGFF4A;2;6:4002*5=/4:3:F@>>?4<CD@36;CEEC2:;2;4*-(-(-9)49::,22.36:66--(-234304:3:2)(0):*265)
@M02996:162:000000000-B87FG:1:1101:11933:5305 2:N:0:TAGCGCTC+CGTCTAAT
GACTACAAGGGTATCTAATCCTGTGTGCTCCCCACGCTTTCGCGCCTCAGCGTCAGTTACTGTCCAGTAGATCGCCTTCGCCACTGGTGTTCTTCCTAATATCGACGCAGGTCACCGCTACACTAGGAAGTCCAGCTACCTCTCCAGCACTCAAGAGAAACAGGTTCAAATGCAGGTGAGGAGGTAAGCCCATAGATTTCACATCTGACTTGCTTCCCCGCCAACGCGCCCTGTAAAACCAGGAAATCCGGAGAACGCTGGCCACCGAAGAAGAACCGGGGCGGCGGGGACGAGGGAAGCG
+
A@-,86CEEFD-C,B,;<@<C<@=,=CF,6,,6;@@:,,,,8C@7@,C<?CB,8@B,CFFEFFGGCFCEEG,CBB?,64ABB=F?=C,?,,,9,@F9F=,9+=,@C>@=++9,4,:>>56=>,9@FFFC,,4@A,==EDD686A+E=6:=*0D==EGGGF@?8,,027=E,=3+=,9+:08B;+35;=*@31**3:*,+02,>*>+;7:++1:+*=>4*/47(-(/-:9C((1)/)9),*,3(6534)*..6(03*-((,-1(.*4(((-(((((.(-((,1(-((-,(373))/2*(((,
@M02996:162:000000000-B87FG:1:1101:10832:5307 2:N:0:TAGCGCTC+CGTCTAAT
GACTACCAGGGGATCTAATCCTGTGTGCTACCCACGCTTTCGAGCCGCAACGTCAGTTACCGTCCAGCAGGCCGCCTTCGCCACCGGTGGTCTTCCTGATATCTACGCAGTTCACCGCGACACCAGGAATTCCGCCTACCCATCCGGGACTCTAGGGAAACAGGGTCGAAAGCAAGTACAGGGGTAAGCCCGAGGAAGGCACGTCAGACTGGCGGTAGCGTCGACGCTCGCGTTACACCCAGGAAAGCCGGAGAACGCTTGCCCCCTACGAAGTGACGGGGCAGATGGCAGGGAGGGAGCG
+
A@86@C@CDDD+8,B,;<;,,6C;,<;E,,6,668@+8,,,@FCB++4848@,968,,CCFG@FGEEF@AFGGB@:,8,A,668D==+8++,,5@EFD?,92,39CB4@++,,9,,6=*==8+@DFD@=,,,@=88+>8,=D*+08:+3+*),3:,,@CC,@8,*30*3DC?,971=CE8BCE**2.2*4/(2)>9(+)(/*((()/.6)621.()-)2-2,(,(-(((*-4)(,,..,*,20373((2-.9(0.*-(((-*(./2(,(-(.(-).)-((,2(-().3(.(,.)1:*-,((
@M02996:162:000000000-B87FG:1:1101:25568:5308 2:N:0:TAGCGCTC+CGTCTAAT
GACTACCCAGGTATCTAATCCTGTTTGATACCCATGCTTTCGTGCCTGAGCGTCAGTTCATCTCTGGACAGCTGCCTTCGCAATCGGAGTTCTGCAGCATATCTAAGCATTTCACCGCTACACGCTGCATTCCGCCATCCTCGACATGACTCAAGACAACCAGTATCAACGGCAGTTTCAGAGTTGAGCTCCGAGATTTCACCGCTGACTTAATCGCCCGCCTGCGCACCCTTTAAACCCAATAAATCCGGATAACGATCGCATCCGCCGTATTACCGCGGCTGCGGGTCACGAGTTAGC
+
CCCCCGGFGGGGGGGGGGGGGGGGGGGGGGGGGGGGGGGGGGGGGGGGEFGGGGDGGGGGGGCFGGGGGGGGGGGGGGGGGGGGGGCCCFGFDFFGGGGGFFGGGGGGGGGGGGGGG>BDDEGGGGGGGGGGGGEGG8DDFDFGGE=CDCFEFEDFFFGGGE=B=9DFGCGFGFGGFGFFGGGGGD>F5,@=>E=@BFFF*3:=BEA));2:;=99BDGAE@>5>2((8B6,25)/)7CE??83ACF?*,268AA0/((.(*--)(((-6-((5).6<2,41,42((-((()0022:):>
@M02996:162:000000000-B87FG:1:1101:23091:5308 2:N:0:TAGCGCTC+CGTCTAAT
GACTACTGGGGTATCTAATCCTGTTTGCTCCCCACGCTTTCGCGCCTCAGCGTCAGTTGGCGTCCAGCAGGCCGCCTTCGCCACTGGTGTTCCTCCTAATATCTACGCATTTCACCGCTACACGAGGAATTCCGCCTGCCGCTCCGAGACTCAAGGGGAACAGGTTCAAAAGCAGTTCAGGGGGTAAGCCCAGGGATTTCACTTCGGACTTGCACCTCCGCCTACACGCCCGTTACACCCAGGAAATCCGGAAAAGGCTGGCCACCGACGGATTACCGGGGCTGATGGCACGGAGGAAGCG
+
BCB<@FFEFGD+B,,CCE<<<CC;,6CE9@,,:EEEE,,<9@FE@:,C<F8C:,@C6,C,C@,@FFFFEFGFGEEE,@CCCCCFD?C,?,4,@,CFEGDF@9D+>BD7C++,49,5>>*6=9<4@CEG=7,,7=8?6D?D6A>>DE>+334)>DCFGDGGCC=,4;7AC>FF5CF54+9+;CE**:7CB6*8/?DD(+*)7+))/)6<93*;3*../.7.2(/-.513(12-),-(6.,*4:(483-404<6()4*-(((-*.,*4(-14(-(-))),(-,((-(..4(:)38.2**(2(,
@M02996:162:000000000-B87FG:1:1101:23086:5325 2:N:0:TAGCGCTC+CGTCTAAT
GACTACTGGGGTATCTAATCCTGTTTGCTCCCCACGCTTTCGCGCCGCAGCGGCAGTTGTCGTCCAGCAGGCCGCCGTCGCCACTGGTGTTCCTCCTAATATCTACGCAATGCACCGCTACACTAGGAATGCCGCCTGCCTCTCCGAGACTCAAGGGGAACAGGTTCAAAAGCAGTGCAGGGGTGAAGCCCAGGGAGGGCACGTGGGACTGGATCCTCCGCCGACACGCCCTGTACACCCAGGAAATCGGGACAACGCTGGCCAGCTACGGATTACAGGAGCTGCAGGCAAGGAGGAAGCG
+
A@-88C@ECFD6@,;,6E<C<6C,,-CF,,6,6C:C7,,,;88@@B++@C@C++6B,,E,@C,ACCCC=CD7FF7@+@C>=B:?99=9?4+9@,C<8AE,4;8+>CD:B+8,,4:,88*+=3,,8=>=3,,,6@+=+>@:+)30=+1+330)6@9CEECEC:=,,3*<CFE6,;?,)=9+:CE4*97D)7*6)888,*)(/32,()-(4)*,,*.))/*-*-,22(-4>*(-*.)-6),*-20()5<)*-739:6*-(((-*.5*,,.)4(3(().-4((-2(..(.((((40);5*3.((
@M02996:162:000000000-B87FG:1:1101:20488:5333 2:N:0:TAGCGCTC+CGTCTAAT
GACTACTGGGGGATCGAATCCTAGGTGCTCCCCACGCTGTCGTGCATGAGCGGCAGTAACAGACCAGGGAGCCGCCTTCGCGGCTGGGGGTCTGCCAGAGATCGACGCAGGTGACCGCTACACATGGAGTTCCACTACCCCCGTCTGCACTCTAGTTTGCCAGGATCCAAGGCTAGAGGGAGGTGAGCGCAACGCTGGCACCCCAGACTAAACAAACCGCCGGCGCACCCGTAACGCCCAATAAAGCGGGAAAAAGATGGACACCTAGGGAGAACGGGGGCGGCGGGCAGGGAGAAAGAGG
+
@@-,8;C@@DD+7,,,86,,6,6,,;;A;,,,8;7@+,,,,::@8@5@@?;@+6@C,CE<FGGDE<DF,@FCFE=+,,49486@+=C+7+++94EEFEE,6+6+68>38++6@=,88>*0=9,<,@C<<3,,7@A8A@,698*3*2:@90+),6:,2,==C9<*C);,2CGF*);,?*(8;8**4022.*348:C(1*843/3><:?0)*93,9.04)1(2(44--3-,*(-)-(-13*;,(,5=)-(/,0(.0(*()),(*.3*(.)((.((.3(-((,((-((3-(3(-3..**+2((.
@M02996:162:000000000-B87FG:1:1101:12940:5334 2:N:0:TAGCGCTC+CGTCTAAT
GACTACCCGGGGATCTAATCCTGTTCGATCCCCGCACCGTCGTGCCTCAGCGTCAATCGGTGTCTCGCAGGCTGGGTCCACAATCGGCGTTCTGTGTGAGATCTATGCAGTTCACCGCTACGGCACACAGGCCGCATGCGGCGGCACCATGCAAGCCCGCCAGGTTAAACGGCAGGTCCGGCGGGGGGCGCCCGGATGGCACCGCGGACGTGGCAAGCCGCCGACGCAACCGGGAAACCCAATAAATGCGGAGAACGGTCGGAGCCGCCGGATGAACAGGGCTGCTGGCACGGAGGGAGCG
+
A<88@CCE@CC+@,B,;6,69EC,6C@E@6,,986@+@+,8@@@B@,B@?CB,68@,CFFBFCFEFEFD,@C=?B@,A84,:=,@@@@=+++9A499==,9+4+9<95>,,9,6,86:*==CB=E@A3=,,+@?CC+@,:C@BG7C9*;0=3C9C*:5EE773*2*13:2CB*5C*2;@BD::**7252:8157C9(*)..+49>)417)11:<?FF31-*--346;;(*.4)(--2(,*(4(.956)*-.4(..2-(((-)-(),,((-,--,.)))(,-113(.,4(4.25)/1*-(,,
@M02996:162:000000000-B87FG:1:1101:12954:5348 2:N:0:TAGCGCTC+CGTCTAAT
GACTACCCGGGGATCTAATCCTGTTCGATCCCCGCACCTTCGTGCCTCAGCGTCAATCGGTGTCTCGCAGGCTGGGGCCACAATCGGCGGTCTGTGTGAGAGCTATGCATTTCACCGCGACGGCACACAGTCCGCATGCGGCGGGACCATGCAAGCCCGCCAGGTTCAACGGCAGGTCCGGCGGTGGGGGCCCGGATGGCACCGCTGACGTGGCAAGCCGCCTACGCAAGCTGTAAACCCAAAAAAGCCGGAAAAAGACGGCATGCGCCGAAAGGACGGGGCTAGTGGGCAGGGGGAAGGG
+
@@-A@;CFCCC+@,A,6<@,<C@,;CCE@6,,C@@@+F,,,9C@,9,B<?CB,,6@,CFE6F@E@CEFC,@FE?B?+@+4:C=A=E@:>+++6A959=@,7*4+,,6:4,,4,8,56=*==B+CE7C,5,,,@?ED*B6BD9DD)B>:021(B+>:2>GCC/-2+**2:+;5*0>*7<2@E5::*12C(:83)7D6(*).3+4>>03,3)*-4)463)*-*(-,(-(((*-)2-).-),*--((.-(4*-.((.,1-(((()-(*.,,4-(((((.(-((--((,)..(,4,0)12*(((,
@M02996:162:000000000-B87FG:1:1101:10669:5354 2:N:0:TAGCGCTC+CGTCTAAT
GACTACTCGGGTATCTAATCCTGTGTGATACCCGCACTTTCGAGCCTCAGCGTCAGGTACACCCCGGACACCTGCCTTCGCGATCGGAGGTCTGCGTCATATCTAAGCATGTCACCGCTACACGACGAATGCCAGCATCCCGGTGTGCACTGAAGGCTTCCAGGTTCAAGGGCGTGGGAGGGTGGAGGCAAACGCTGTTACCACGGACGAAAAAACCCGCCGACGCGCCCCGAAAACCCAATAAATCGGGAAAACGCCCGGACCGACCGAAGTACGGAGGGGACGGGCACGGAAGAAGCGG
+
A@-68CCF@CD-@,B,;6;,@C;,,<;A;6<,;77@++,,,8DA8+,B<=C@,6@B,<CFFFFGGEDGC@@7@=,9,,99,=C+@==B@+,,@,9=8+6,92=+9FA894,9,9,C68*===4@EFEEC,,3>=EFF,,,=)366+1813+)7=9FF,,;C:;,4*3:@,@>*9*=:*:*1:*/</5*04//8:8(/**19;>;(::1()124F683)/,/(4(1-7(4*(()--34(+2,,.57-)(/(0,.7()(-(-4CB1/(,(-((((-6((((,(((-,3,(---(.)**+(.(4
@M02996:162:000000000-B87FG:1:1101:5223:5395 2:N:0:TAGCGCTC+CGTCTAAT
GACTACTGGGGTATCTAATCCTGTTTGCTACCCGCACTTTCGAGCATGAGCGTCGATAAGTCCCCAGCAAGCTGCCTTCGCCATCGGTGTTCTTCCTGATCTCTACGCATTCCACCGCTACACCAGGAATTCCGCTTGCCCCTGAACTATCCAAGAGAAACAGTCCAGTCTGCAGGTCCGGGGTTGGGCCCCGGTATTGTACAGACTGCTTGCATCTCCGCCTGCGCTCCCTTTACGCCCAGTGATTCCGAACAACGCTTGCACCCCTCGTATTACCGCGGCTGCTGGCACGACGTTTGC
+
CCCCCGGGGGGGGGGGGGFGGGGGGGGGGGFFGGGGGGGGGGGGGGGGGGGGGGGGGGGGGGGGGGGGGGGGGGGGGGGGGGGGGGGGGGEGGGGGGGGGGFGGGGGGGGGGGGGGGAFGDEGGGGGGGGGGGGGGGGGGGDFFFGFFFFFFGGGBFGGGGGDDGFGGGGGFGFGGFGFFCEG@CDBCCGGFFEGF2BFEFC*@CFEFFFGFDFFFCFG:7;;?D3032C;;F@CC;3>E,:>29:)6:3>6>@29,---(97BG:1113--485<446263((,).,402:<)2:880)
@M02996:162:000000000-B87FG:1:1101:11682:5416 2:N:0:TAGCGCTC+CGTCTAAT
GACTACCAGGGGATCGAATCCTGTGTGCTACCCACGCTTTCGCGCAGCAGCGGCAGTTACGGCCCAGTAAGTCGCCTTCGCCACTGGGGGGCCGCCCAATGTCTACGCATGTAACCGCGACACGGGGAAGTCCACTTACCTCGTCCGCACGCAAGCCAACCAGGCGCCAAAGCAATTCCAACCTAGAAAGAAGGACGGTCAAGTCAGACGTAAGCGGCCGCCGACAGGCCAGTTACGACCAGGCAAGCCGGACAAGGGTGGCCCGCGACGAAGTACGGGGGGTGACGGACGGGAGGGAGCG
+
A@-,6=CCDDD+@,9,86=6E,@;,-;=,;6,,C;@:,,,,88@+++46=,@++@B,<FDGGGD>6C6C?F5:?+4,,9?,84@4==,4++3@*@7>C:2,4,+63:*6**,,6,,4/)9/1**4C:1<5++2<C*7CEC*4./1A4/09)(:8<;AFGG*/21/)1*1E8@*/9+*2)*0:*3+0,:-<28?>C((*0(-+)))164:3*3:).>9))-/-,-(2(-(*(4*-.),(**,,42;(3(*-574.4*.((((*.,)-931-((-(.-(,((,(--()((-((,))/:*-0(-
@M02996:162:000000000-B87FG:1:1101:15351:5417 2:N:0:TAGCGCTC+CGTCTAAT
GACTACAGGGGGATCGAATCCTGTTCGATACCCGCACCTGCGAGCGTCAGCGTCAGTTACGCTACAGTCAGCTGCCTTCGCAATCGGAGGGCTGCGTCAGATCTAAGCATTTCACCGCTACACGACGAATTCCGCCAACATCCTGCGCACTCAAGTACTCCAGGTCGCGCTGCAATTCAGAGGGTGAGCAGCGACAGTTCACAACACGCTTAAAATACCGCCGACGCGCCCGGGAAACACAAGAAAGCCGGAGAACGCCCGGACCACCCGTAGTACAGCGGCTGCGGGCACGGAAGAAGCG
+
@@-86CEDDDD+@,@,865,,C@,,<BE,@8,;@7@+C,,,7CC@:+8:BCB,6@@,CEFGG@CGFE99?FFE=8<,4@?,?=7@DCFC4++9+@=88?+9+,64CE8=,,8,4,,85*=+=,@EFDC:,+,7=ADDG6++39238::993)7>9,7=,=7?5,4;D>74*8*1;,4+9@C5:**1/7(A8=)099(,+)/+9;:F:21)*-6=:/4**-*-(4(-(((*(,)(-36,,*.3(27?(1*-.4(73*-,(--1--)(((--(,(-.)).),(4(-(-12((--))***...,
@M02996:162:000000000-B87FG:1:1101:11708:5421 2:N:0:TAGCGCTC+CGTCTAAT
GACTACCAGGGTATCTAATCCTGTGTGCTACCCACGCGTGCGCGCCTCAGCGGCAGGTACGGCCCAGTAAGGCGCCTTCGCCACTGGTGTTCCTCCCAATCTCTACGCATTTCACCGCTACACTGGGAAGGCCACTTACATCTTCCGCACGCAAGCCAACCAGGCTCCAAAGCAATTCCCACATTGAAAGCAGGACGTTCACTTCAGACTAAAGCGGCCGCCTACACGCCCGGTACGCCCAGTCATGCCGGACAACGCTTGCCCCCGACGAATTACCGCGGCTGCAGGCACGGAGGAAGAG
+
A@-88CEEDDD-;,;,66;,<CC6,=C9,;,;,;B@@+++88F@@@,C@D,@++@B+CFGGGFFFED=C<F,EB@7,==A=,6C=8=,4,+,9,4AC?=,9+,+9BB+>++9,455=0*0=3:3CFF<D++,,6@+=>A,+2++6C:@9;*1BCD>FFGFG>@*@99*3DFFDAG7A>69CF*,719>8C,8F>GF(*)/.5))/@>C;)*/6*.:23)3*4(-35(40*1(57-(-(/*-2,,9)..2-.37>.1-(((-1(.*-3(--(((-.-.3-120223(.3,4160)//*41(,
@M02996:162:000000000-B87FG:1:1101:11691:5434 2:N:0:TAGCGCTC+CGTCTAAT
GACTACCAGGGGATCTAATCCTGTTTGCTACCCACGCTTTCGCGCCTCAGCGTCAGGTACGGCCCAGTAAGTCGCCTTCGCCACTGGTGGTCCTCCCAATCTCTACGCATGTCACCGCTACACTGGGAAGGCCACTTACCTCTTCCGCACGCAAGCCAACCAGGCTCCAAAGCAATTCCCACCTTGAAAGCAGGACGTTCACTTCAGACTGAATCGGCCGCCGACACGCCCGTTACGCCCAGTCATGCCGGAAAAGGAGGGCCACCGACGAGAGACGGGGGAGGCGGGGACGGGGGGAGAG
+
A@68@CFEFED+@,A,;<,6C<C,,6;C,@C,;C,@+6,,5@FC:C7F<=C@6,@B,CFFGGGGGDECCDG<FC7,,49A?C=F8=A9:,,,9,C=FEE,4+,+9?>4=++9,9,56>*6==,4CFDC=++,6=D?8E9>30+33E=@0=*)B=?:FGGGGC@+15=5;DGF,9F,9<=AFF*,,5:>6=,79>DD(*)-05***+97>)*7>+9A?3*.2((..-(-(*44).((-,*2(3.)8)64*-)((.4*-(((-7:(14(4(-(((-,.(-(,((((--23(,(4))12*-,(4
@M02996:162:000000000-B87FG:1:1101:22668:5438 2:N:0:TAGCGCTC+CGTCTAAT
GACTACTGGGGTATCTAATCCTGTTTGATGCCCGCACTTTCGAGCCTCAGCGTCAATCATGCCCCAGAAGGCTGCCTTCGCAATCGGAGTTCTTCGTCATATCTAAGCATTTCACCGCTACACGACGAATTCCACCTTCCGTGTGCACATTCAAGTACGCCAGGATCCACGGCAAGCCAAGGTTGGGCCCGGACAGTTTACCGCAGACGTAACATACCGCCTACGCCCCCCGAAAACCAAAGAAAACCGGATAAAGCCAGCATCGACCGGAGTACCGAGGGTGCTGGCAGGGAAAAAGCAG
+
CCBCBFFCDFD+@<@@;<;,@E@;,<CFECC@CBFE@C89<@FAB@,F@?CB,@@@<FG@FGGGGGEGGFGGGFFF,,@CBEEFFDDFE,,,@,C@9B=4A+=,>FEDD;,9,@<?=50=>@,=EGCC:,+,>DFGC,4@+)506@DE86+*@==7@:EEGD=+A9?=?DGE69CGFDCFFF,,@954);8>E?G(.,+94>>>BFF=2)>3;F);7)771(6(/((,-*(()--424+13,.::(4(715,46)0)((.(9)./(-,2(4(-8)-43,2((40)6.,4(,4.7**/4((,
@M02996:162:000000000-B87FG:1:1101:8972:5449 2:N:0:TAGCGCTC+CGTCTAAT
GACTACAGGGGTATCTAATCCTGTTTGCTCCCCGCACCTTCGCACCTCAGCGTCAGGCATCTGCTGGTAACCTGCCTTCGCCATTGGTATTCTTCCTGAGATCTACAGATGTCACCCCTACACCAGGAATGCTGATTGCCCCTCAGTGACGCCAGGCATGCAGGTCGAAACGCAATTTCGGAGGGGAGCTCCGAGAGGTCACACCAAGCGGGCAAAACCGCCGACAGGCCCGGTACGCCCAAGAAATCCGAACAAAGCCAGCAACGTACGGGGTACCGCGGATGCTGGCACGTAAGGAGCG
+
A@-68CCADDD-@,@,;;,6,@@6,6CB,6;,B@+C@F8,,CFE@:,B@?;@,8@C,CE,EEEF,CAC@D@EFBF8,,@A88?,99=:5,,49,C,C?A,A+469E=BD,,9,4,:@)*6=8,@EFDDD,,,,9@=?E,,=D*C8@1E0B*)6=6+=A8=,=8,,;8+=CED69=+36;@>>91+0:9)43039CB7**-0,1(/?B=9))-(86;=)1./.(.-2(4(*(-),-,-(**(-285())2,04-74*.(((.*.4*-(.--(-(,-.)-(,-((-,)-4(.5-)0/*+..4,
@M02996:162:000000000-B87FG:1:1101:21393:5452 2:N:0:TAGCGCTC+CGTCTAAT
GACTACCGGGGGATCGAATCCTGGTTGCTCCCGCGACTGTCGCGCCTCAGCGTCAGGAACGTACAAGGAATCCGCCTTCGCCGCCGGGGTTCTGCAGGAGATCAACGCAGTTCACCGCTACACCCTGCATTCCGATTCCCTCGTCCGTACTCCAGCCATGGAGGTTCGGACGCACGTTCCGGGTGGAGCCCGGAGAGTGCACAGCCGACACGCATAGCCACCGACGCGCCCTTGACGCCCAGGAAATGCGAACAACGCGTGCGACAGGCGGATGACCGAGGATGCTGGGACAGAGGAAGAG
+
A@-66;C@@DD+@,6,86;,C;;,,-8=,,,,+88@6++,,:C@:@7FEEFC,,=C,CEEG,B=CCDFF@,CE>+4++9A+88FG6:+3++,7ADDGFC+6*628:>+=++,,3,385099;,DE*5@3,,,7>E79F@9+-*3*C>6/:)*4292=C,8?73**)27<B*8/5:*0*,<>>C/*/3<1:84BDGF6+*6-36(2.4,4593-7(8A)*.*.(,(439>*((*(..3-**,.1:>:-)*-049:21-((-,*-4)((((-,(-(.-.4(,22(.,)-4(2,10)21*..((
@M02996:162:000000000-B87FG:1:1101:14429:5462 2:N:0:TAGCGCTC+CGTCTAAT
GACTACCGGGGGATCTAATCCTGTGTGCTCCCCACACTTTCGAGCCTCAGCGGCAGTTAAAGCCCAGTAGGCCGCCGTCGCCACTGGTGTGCCTCCGAAGATCTACGCATGTCACCGCTACACGCGGAATTCCGCCTACCTCTACTTCACTCAAGAAAAGCAGGTGTGGATGCAGGTCCGGGGGTAAGCCCCGACAGGTCACATCCAACAGGAGGTCGCGCCGGAGAGCCCGTTAGACCCAGGAATGCCGGACAACGCGTGCCAACTACGGATGACCGCGGCGGCAGGCACGGAGGACGGG
+
A@686;C@@ED+@,,,6656,,;,,-;,,,,,,;8@,,,,,8FA,+,B<ECB++:B9<FFFGG@FCDC?CFFGE::+88>8+=F?=<59,+,9,@EFG@+65,+6C>@=++,,8,B6=*60>,+8@@:<+,,7@5C*B6,***==,1,3;+*?:9FGGG,:97*4)447?,9,4?,8C;>CCD**14C)3;:58)7(**).+6)5.43>)*.8)().)1-2-(-(-,(,*44)(-(.),*(.137),4*-.3258*-(((-*(-*((,,44((,5),(((12,,-(-3,3,(0./1*(-((
@M02996:162:000000000-B87FG:1:1101:24545:5489 2:N:0:TAGCGCTC+CGTCTAAT
GACTACTAGGGTATCTAATCCTGTTCGATCCCCACGCTTTCGTGCCTGAGCGTCAGATATGGTATGGTATCCTGCCTTCGCAATCGGTGTTCTGTGTGATATCTATGCATTTCACCGCTACACCACACATTCCGGATACCTCCGCCACTCTCAAGGCCAACAGTATCTCCGGCAGTGCCAAGGTTGAGCCCTGACATTTCACCGGAGACTTACTAGCCCGCCTGCGCACCCTTTAAACCCAATAAATCCGGATAACGCTCGGATCCTCCGTATTACCGCGGCTGCTGGCACGGGGTTAGC
+
CCCCCGGGGGGGGGGGGGGGGGGGGGGGGGGGGGGGGGGGGGGGGGGGGFGGGGGGGGGGGGGGGGGGGGGGGGGGGGGGGGGGGGGGGGGGGGGGGGGGGFGGGGGGEFGGGFFGG@ADCFFGGGGGGGGGGGGGGGGGGEFGGBAFFGDDFFFFFFGGGGBFGFGFGGGFGFGGFGEF=DGCFFFGFGGCFFGFFGFFFGFA=5>5BFGFFF<CDFG>:59B>>>5@EF0DECEF<FEF@@FACFFFBD;;>E=--,--1-(/.47:34,4866-4(,-4;9(230:<?B7)2::(4A
@M02996:162:000000000-B87FG:1:1101:15262:5494 2:N:0:TAGCGCTC+CGTCTAAT
GACTACTCGGGGATCGAATCCTGGTTGATCCCCACACTGTCGTGCATCAGCGTGAATCGCTGTTTCGTGAGATGCCTTCGCAATCGGAGGTCTGAGTAAGAGCGATGCATTTCACCGCTACAAGACGAATGCCGCCCAGGGCAACAGGATTCAAGCCTGCCAGGATCAAAGGCAGGTCCGGAGAGGAGGCCCGGGCGTTCACCTCGGACAGGACAAACAGACGAGGAGCGCGGTAAACGCAAAAAAGCCGGAAAACGCGAGGAAGAGACGAAGAACCGAGGAGACGGAGACGGGGGAAAGG
+
86-86CC,@CC+@69,66,,,;6,;6BA,,,,,;+6:,,,,6:88,,,;AC@8,8C,CF<,B,,<C@C@CFA@?C,6,4=B@=,49=,4+,9=E;A59C9=+@8>,>+4,9,,9,,48*==4,,9A8+64,,76866B,==5F8=DD,3++*73=,+,16@98+A*;;CGGFD6D5?DF>831***0/)4*)24C=6*),/+/.()/63)*(3)/28)5,0((-(-,,(*--)((,.6+*,,(.71((*,.-,73*--((-)-(*.41:4(--((,,-((-(,((,,(,-4,0)//*((,(
@M02996:162:000000000-B87FG:1:1101:8303:5518 2:N:0:TAGCGCTC+CGTCTAAT
GACTACTAGGGTATCTAATCCTGTTTGCTCCCCACGCTTTCGAGCCTCAGCGTCAGTAATCGTCCAGTAAGCCGCCTTCGCCACTGGTGTTCCTCCTAATATCTACGCATTTCACCGCTACACTAGGAATTCCACTTACCCCTCCGACACTCTAGTTCTACAGTTTCCAATGCAATACCGGAGTTGAGCCCCGGGCTTTCACATCAGACTTGAAAAACCGCCTACGCTCCCTTTACACCCAGTAAATCCGGATAACGCTTGCACCATACGTATTACCGCGGCTGCTGGCACGTATTTAGC
+
CCCCCG<@EFGFGGGGFFGFGGFFGGGGGGGGGGGCFGGGFE,EFFGGGGGGGGGGFGG<6FBFGGGGGGG9FFGGEBFGGGGGGGGFFGGFGFGG8FFGEFFGGGGGDGEGDGGGG>*=CFFA=FGGGGGGGGGGGGGF+8:8C4:>>DFD3>D:,=:D=A:BDFG:@EAFGFG=DF=5+@CEG7;=@,:>DFC=5C9AFGF?;8>=EFG>*6:+5:<=C:5=BF;(6E@@F;).6;FEF=;C+9?<;323:560,(---/.4C7A7?7,862.:)-340((34>>?<(.408+3<66)
@M02996:162:000000000-B87FG:1:1101:21683:5529 2:N:0:TAGCGCTC+CGTCTAAT
GACTACTAGGGTATCTAATCCTGTTTGCTCCCCACGCTTTCGTGCATGAGCGTCAGTGTCACCCCAGGGGGCTGCCTTCGCCATCGGGGGGCCTCCACATATCTACGCATGTCACGGCTACACGGGGAATGCCACCCCCCGCTGGCGCACGCCAGCCGTGCAGGCACAAAGGCAGTTCCCAGGTGGAGCCCGGGCATGTCACATCTGGCGTAAACAAACGCCCGCGCACGCGTTAGGGGCAGAAATACCGAGTAGAGCGTGAACCCGACGGAATGCAGGGGATGCTGGCACGAAGGGAGCG
+
@@-@8C,EDFF6C@,;;6@<<C@,,-;;<,6,,;+@+6,,,8;<8@,<<=6@+,8@<C,@FGGCGECFDDFGGCF8,49C:,8@E@C+7++3@*7@F8>,>+3+5@>>>**7,6,11:)22:,;*=:C<+2+3C?CDC5:53.95*4*01)-/11A5E7=57.,277C5**0*01**26*:?5++/,12*1-../4(0*)-+)),1648)>-(049?)*4*((,(-(3-*(2),((((**(-(.6-))*,)(-.)2))((-*-)9:1,4(--(-)...((2((-,).3(.)-)./**32(-
@M02996:162:000000000-B87FG:1:1101:21701:5539 2:N:0:TAGCGCTC+CGTCTAAT
GACTACTAGGGTATCTAATCCTGTTTGCTCCCCACGCTTTCGTGCATGAGCGTCAGTGTCACCCCAGGGGGCTGCCTTCGCCATCGGTGTTCCTCCACATATCTACGCATTTCACGGCTACACGTGGAATGCCACCCCCCGCTGGCGCACTCCAGCCGTGCAGGCACAAATGCAGGTCCCAGGTTGAGCCCGGGCAGTTCACAGCGGGCTTAAACAACCGCCTGCGCACGCTGTGCGCCCAGGAAAGCCGAGGAACGCTGGAACCCGACGGAATACCGCGGCTGGAGGGAGGGAGGTAAGG
+
BCB,@EFGEFF-C<96;65<<EC6,;CE9@<@:FBC@C7C<@C@:C@@@DCB+6:B<F,CFGGFGEGGDDGGCC7E,;DACB?8DCC8=,,,@,CAFEF,92=3>FD:E++,=9,44=5===,@,A=@=8,,@FGGGG6E+:@D>BAC9C08DE?<FG9?*@3,4@C792,4,=F,3C=F92?,,0667:58?>DF(++))+9)60399)12)93@6F*-/((-441995((*((),(+*(.(45((,*-)((0.0,(-(-*(.*4(4(4,,((..)-(,,(-(-(38(((3.)12*).))
@M02996:162:000000000-B87FG:1:1101:23135:5550 2:N:0:TAGCGCTC+CGTCTAAT
GACTACAGGGGTAGCTAATCCTGTTTGATCCCCACGCTTTCGTGCCTCAGCGTCAATGACGGATTCGTGAGATGCCTTCGCAATCGGTGTTCTGAGTAATATCGATGCAGTTCACCGCTACACTACGCATTCCGCCCACGGCATCCGTATTCCAGCACCACAGGATCAAGGGCAGTTCCGGAGTTAAGCCCCGGGCTTTCACCACGGACTTGCGGCACAGCCGACGCACCCGTTAAACCCAATAAATCCGGATAACGAGTGAAGCCTCCGGAGTACCGAGGCGGCTGGCAAGGGGGGAGCG
+
A@<6@CEFFED8@,A<;E9<C9;;,-CA@,;<,E:C7,,,@@CC,<,B@E@C,,8@,CE<EEG7,C@:CDBF9EEA,,9ABCE,@=@686,,>EEFCFA,=+4,9,@@B,,,,95:@>5=C9<,=A++6++4@9+=DEE8C8?0=613;+*2,C@AD1@F@DD,@*=?F3@A:?D,1?CA>EC1,5;=*,5)99DF),)*15>:B)5>B)*/9>3:65C31((.62960*3(1(--44,*42(.764)*-04-.60-((--*.)*(((,4(4,(.6)4(-3((-((-1-(,45)22*49,(
@M02996:162:000000000-B87FG:1:1101:24673:5551 2:N:0:TAGCGCTC+CGTCTAAT
GACTACTCGGGTATCTAATCCTGTTTGATCCCCACGCCTTCGTGCCTCAGCGTCAGTGCCGTCCTCGCCAGCTGCCTTCGCGATCGGTGTTCTATGTAATATCTATGCATTTCACCGCTACATTACATATTCCGCCAGCGCCGTTCGGACTCTAGTCGCGCAGTCTCAACGGCAGCCTCCCGGTTGAGCCGGGATATTTCACCGCTGACTTACGCGTCCGCCTAAGCACCCTTTAAACCCAATAAATCCGGCTAACGCTTGCATCCTCCGTATTACCGCGGCTGCTGGCACGGCAGTAGC
+
CCCCCGGGGGGGGGGGGGGGGGGGGGGGGEACFGGGDDGGGGGGGGGGFFGGGGGGGGFGGFGEGGDGGGDFGGGGGGGGG:FGGCFGGGDGGFGGGG9FGFGGGGGGGGGGGGGGD@>DCFBEGGGFFFFDAEDCDGFEC5@DDFACBDEDEGCD,@6CEG)8,1;EGGGDG577AC=FEGGCFDEFEGGB4)8()CFFFF<@B)623BGFF)6;977-*4(4)(().;307>)4:3;=6?::B).6<>@(37.*-(---1))*..).3447(64.,(-(-14(.).:<<100**2).6
@M02996:162:000000000-B87FG:1:1101:10833:5564 2:N:0:TAGCGCTC+CGTCTAAT
GACTACTCGGGGATCTAATCCTGTTCGATCCCCGCACTGTCGTGCATGAGCGTCATGTACGGCGTGGTAAGCTGCCTACGCAATCGGGGGGCTTCGTCATATCAATGCAAGTCACCGCTACACGACGAAGTCCGCCTACCGCAACCGCAATCAAGCGCTCCAGAATCAAGGGGGGGATGAGGGTGAGCCGCACGAAGAGACCACGGACTGAAAGCGGCGCCTGCGCACGCGGGAAACAGAAGAAAGCGGGAAAAGGACCGGAGCAGCGGGAGTACCGCGGCAGCAGGCACGGAGGGAGGAG
+
@@6,8;;CBCD+@,9,;;,C,C@6,CBE,,6,6@6@:+,,,99@@@5@@DCB+88,,<FGGGG+7@::<?E?9?,,,99?+?:,==@EC+***,65685,2+,+,,6,6,,7,2,,4/)2):,=CED:<**++38C2:*2),8C);>>5C))<:6+A=*28C.,2*:<7+<5*.9C>*49?C**2/2*(2*-05/(4*823*4:()90()93<=4B()/(*(-,3(4((*(()(-24(,2).,5.((()-0(,7(*.(((,1(-*,4(-,,(-,.6,-,,(--:(4(-(.,1)./**((-4
@M02996:162:000000000-B87FG:1:1101:20671:5568 2:N:0:TAGCGCTC+CGTCTAAT
GACTACCGGGGGATCTAATCCTGTGTGCTCCCCACGCTGTCGAGCCGCAACGGCAGTTACAGTCCAGTAAGCCGCCTTCGCCGCTGGGGGTCCGCCTAAGATCTACGCATGTCACCGCTACACGAGGAATGCCACTTACCTCTCCTGCACTCTAGCAACACAGGTTCCAATGCAGGGCCGGGGTGGAGCCCCGGGCAGGCACAGCAGACGGGCAGCGCCGGCGACGCTGCCGGGAAACGCAGGAAAGGCGGATAAGGGGGGCCCCCGAGGAAGTACCGCGGCAGAGAGGAAGGGGGGAGGG
+
@@-66;=@CDD+7,:,66,,6,;,,-;4,,,,8;6@+,,6,:D@,6+@::8@++6>,<CEFG,CF?D5<<FFGC@:++,A+88F+6:+4+++6+@+8==,>+,+6<>>3++,,6,,8)3033,+8F::<,,,4@A*+@,,+**4*60599+),252=@C=@65,,*;6:B,2,40,.C(>CCC**/-1,*24>:C>(/)(.*..4>?,4)*,,<(87))-*,--(-(((*.9)(-(.(+*-70:57((*-.-(..*,(-(,)((/-34(4(,()-..((,,3((,,(-(4(40)/1*4((-
@M02996:162:000000000-B87FG:1:1101:21822:5610 2:N:0:TAGCGCTC+CGTCTAAT
GAGTAGCGGGGGATGGGGGGGTGAGCGAAGGGGGGAGAAACGTGGGGCAGCGTGAGGCGCGGCGGGGGGGACGGCGATGGGGACCAGAGGAGTGCGGGAGAGCAGAGGAGGGAGGGGCAAGGGCACAGAAGGCAGGCAGACGAAAAGCGAGAGAGCCGCGCGGGTAGAAAGGCAGGAACAAGGGAGGGAACGGGAGAGGAAGGACGAGGAGACAAGAGAAGAGCGGAGAGCGTCAAGAGGAAGGAAGGCGAAAGGAACGCGGGGAAGACGAGCAGCGGGAAGGGAGAGAGAGAGGGGAGGG
+
8--,6,6++7+66,,,,,+++53*,-5****+***/*+,,,/0++***1/*1**/1+/:*:C5**1*//*12*/***/*/*+2*/*/2/+,**0+**/*//)***0/*0********()****/2*8,+++*2;85)/*1*(01*2.*)*)(******2***(21)*+2+3)*.*2)*(8*0/***()(*/())*((*)((*(((),(()1((),).)*(*,(((-4,(*(,/,(()),*..((0.((1()(()(*((((,)(()-((((,((,,,(,(,,(,((,(-,,,2))**/-((-
@M02996:162:000000000-B87FG:1:1101:4128:5619 2:N:0:TAGCGCTC+CGTCTAAT
GACTACTCGGGTATCTAATCCTGTTTGCTCCCCACGCTTTCGAGCCTCAGCGTCAGTTAAAGCCCAGTAAGCCGCCTTCGCCACTGATGTTCCTCCTAATATCTACGCATTTCACCGCTACACTAGGAATTCCGCTTACCTCTACTTCACTCAAGAACCGCAGTTTCAAATGCAGTCTACCAGTTGAGCCGGTATATTTCACATCTGACTTACAGTCCCGCCTACACTCCCTTTACACCCAGTAATTCCGGATAACGCTTGCTCCCTCCGTATTACCGCGGCTGCTGGCCCGTAGTTAGC
+
CCCCCGGGGGGGGGGGGGFGGGGGGGGGGGGGGGGGGGGGGGGGGGGG8FGGGGGGFGGACFFEFGGGGGGGGFDGGGGGGGEEDECEFGGGGGGGGGFGDDGGGGGGGCFFGGGGG=@DC9BAEFFFGGGGGGGCD+@D8>FGGDDFFFFEGGGGGGGGGC>FFFFF@EFFFBD,6D>DFEFCF?7CEGGFBEDEEGFFEEEE)1ACEBGC*+*+.3;)4:>@=2(*7CD>C>>EC3F=9;44:CEE7(>(()/*/.///1/79=@3044330.6),1-3(21:??0(.((0)123-.)
@M02996:162:000000000-B87FG:1:1101:20617:5622 2:N:0:TAGCGCTC+CGTCTAAT
GACTACTAGGGGATCGAATCCTGTGTGCTCCCCACGCTTTCGTGCCTCAAGGGCAGGAGTGACCTAGCAAGCCGCCTTCGCCACTGGGGGGCTTCCAGATATGTACGCAGGTGACCGCGACAGATGGAGTGCCACTTGACGCGGGCATACTGTAGCTCAGCAGGATCGCTGGCGATACGGGGGTGAGCCCCGCAGTGGAACAAGAAACGAAAGGGGCCAACGGCGCACCCCGTACGGCGAATAAAGCGGGAAAAAGCGCGGCCCCGACGGAGGACCGAGGGGGCGGGCAAGAAGGGAGCCG
+
@@6,8;CEDDF+@,:,86;,;C;;,<CA,,,,,;8@+,,,;@C@8,,B6=,;,69B+B,9CEFE9@CEACGFGC@+,,,A,84@@=@6=+++6,@<F,>,7+@95@>3:**67=,,5:*9;8*<,@:<<,,,?>C8+B,4*()9CC:+/**)302323<*+93:>)92***020<*894BDD=*213*(*2-5>)(,*14(24?BFF:()9,(8(50)9(2(4,2-3-2*(-1422(-*22(-.*))(/-.(..(/1-(-(1(()-4(,112(4(,4(-0((-,(42-((-()0***-((-
@M02996:162:000000000-B87FG:1:1101:11578:5628 2:N:0:TAGCGCTC+CGTCTAAT
GACTACCAGGGTAGCGAATCCTGTTTGATACCCGCACCTTCGAGCATGAGCGTCAGTAACGGACCAGCAGGCTGCCTTCGCAATCGGAGGGCTTCGTGAGATCTATGCAGTGCACCGCTACACCACGAAGTCCACCTGCCTCGCCCGCACGCAAGGGATGCAGGTCCAACCGCGAGATGGAGGTGAGCGCAACGATGGGACGGCTGGCTGGCAGCTCGGCCGGCGCGCCCGGGAAACCCAAGAAAGCGGGAGAAAGATCGGACCGGCCGAAGTACCGGGGCGGATGGGACGGAAGGAGAGG
+
@@666;CCDDC-;,;+8:46,<C,,;;A6<;,;@6@6@,,,9DD7@5@@B6@6,@@,CFEGGGGGFFFCDGEEE,=,4,9,8=4@=@F=++,9,9=9=?+91,+9,9,9,,,44,,68*6=>,@BFCCD++,7=DF=B88+)0=>E:89C*)B8CFEG69B:9,,;72<,49*9CEE7*8:C5*=0/2,*:658D((*)638:>(<?1,)1(:.4).)/3/4901(,4(*(()4-2(4+2,(,37(.(/-.,4.(6.))431421(,(-(,(--6),(,((((((-3(.(-10)***.((4
@M02996:162:000000000-B87FG:1:1101:4150:5630 2:N:0:TAGCGCTC+CGTCTAAT
GACTACTCGGGTATCTAATCCTGTTTGCTCCCCACGCTTTCGAGCCTCAGCGTCAGTTAAAGCCCAGTAAGCCGCCTTCGCCACTGATGTTCCTCCTAATATCTACGCATTTCACCGCTACACTAGGAATTCCGCTTACCTCTACTTCACTCAAGAACCGCAGTTTCAAATGCAGTCTACCAGTTGAGCCGGTATATTTCACATCTGACTTACAGTCCCGCCTACACTCCCTTTACACCCAGTAATTCCGGCTAACGCTTGCTCCCTACGTATTACCGCGGCTGCTGGCACGTCTTTAGC
+
CCCCCGGGGGGGGGGGGEEGGFGGGGGGGGGGGGGGGGGGGGGGGGGGG8FEGECFGGGACFFFGGGGFGGGGGGGGGGGGGGGGG9FFGFFFGGGGGGGG<EFEFGGGGGGGGGGG:96=CFFEGGF;FGGG@EDGEGGGDFFF8;FFGFF,@88=EF>CGAFFFGCFGCDEFGGFGBFF8A<B+;;@G+599F;7FFE@C*>>BA<CFF**+.B3?FA*0-(8(797CB(;5CF?EFE2(/)+1197(.(.:69(.,//1)726@<114444)..((-(,3904)(((),0)02<.66
@M02996:162:000000000-B87FG:1:1101:14166:5630 2:N:0:TAGCGCTC+CGTCTAAT
GACTACCGGGGGAGCGAATCCTGTTTGATACCCGCACTTTCGAGCCTCAGCGTCAGGTACACCCCGGACACCTGCCTTCGCGATCGGAGGTCTTCGTCATATCTAAGCATTTCACCGCGACACGACGAATTCCAGCAGCCCTGTGTGCACGCAAGGCTTCCAGGTTCAATGGCGTGGTATGGTTGAGCCACACGCGGGTACCACTGACTAAAAAGCCCGCCGACGCGCCCGGAAAACCCAATAAAGCCGGGAAAGGCCCGGACCGACCGAAGGACCGCGGCGGCTGGCACGGAAAGAGCCG
+
A@886CE@CED+@+@+76+6C<@6,;;E6@C;6@6@++,,58FDB+,B<?6@,6=?,CFFGGGEGCDFC@FFC?B<,4=A=>B:DCCGD++,7,C=88B,=+3+7DD=D,,9,@,C>=0==:3@EGGEC,3,@;FGG,,6@);336:79D*(=8?FG8,;C9;,4*0<@+>A98*=>1<1:>+4<7;26?8=579((*034+623@<3)*94AFF>:57(2,;224(-(*(-)4,.32+2-(.-9-)(/,)(-7(*,(,-1>94<(4(,(-((,4(71(1,(-9(,-(.321..*/04(,9
@M02996:162:000000000-B87FG:1:1101:4133:5637 2:N:0:TAGCGCTC+CGTCTAAT
GACTACTCGGGTATCTAATCCTGTTTGCTCCCCACGCTTTCGAGCCTCAGCGTCAGTTAAAGCCCAGTAAGCCGCCTTCGCCACTGATGTTCCTCCTAATATCTACGCATTTCACCGCTACACTAGGAATTCCGCTTACCTCTACTTCACTCAAGAACCGCAGTTTCAAATGCAGTCTACCAGTTGAGCCGGTATATTTCACATCTGACTTACAGTCCCGCCTACACTCCCTTTACACCCAGTAATTCCGGATAACGCTTGCTCCCTACGTATTACCGCGGCTTCTGGCACGTAGTTAGC
+
CCCCCGGGGGGGGGGGGGEFGGGGGGGGGGGGGGGGGGGGGGGGGGGGFGGGGGGGGGGFCFGEFGGGGGGGGGGGGGGGGGGGGGCFGFFFEFGGGGGFGFGDGGGGGGEGGGGGG>B@DFGFGGGGFGGCF8CDGEGGGEFGGFEFFGFFGEFFGFGGGG=>EDFAFEEDGFGGFGFFGGCFGGECEGGFFDGEEGFFFGFFCA;;AFGEEF=FFFCA@/-8:6B>=FF=DEEFFFGGB0/9@C<?7;A;DFED/.//35..;7@366()62))62-(--((,))-3(.(..*2:).6
@M02996:162:000000000-B87FG:1:1101:24182:5677 2:N:0:TAGCGCTC+CGTCTAAT
GACTACCAGGGTATCTAATCCTGTTTGCTCCCCACGCTTTCGCGCCTCAGCGTCAGTTACAGCCCAGTAAGCCGCCTTCGCCACTGGTGTTCCTCCCGATCTCTACGCATTTCACCGCTACACCGGGAATTCCGCTTACCTCTTCTGTACTCAAGCTCTACAGTCTCCAAAGCAATTCCCACCTTGAAAGCAGGACTTTCACTCCAGACTTACAGTGCCGCCTACACGCCCTTTACGCCCAGTCATTCCTGACAACGCTCGCCCCCTACGTATTACCGCGGCTGCTGGCACGTAGTTAGC
+
CCCCCGGGGGGGGGGGGGGGGGGGGGGGGGGGGGGGGGGGGGGGGGGGE<FGGGGGGGGGGGGGGGGGGGGGGGGGFGGGGGGGFGFFFGEGGFGGGGGGGFGGGGGGGGGGGCFGG=>6=EFGEEGGGGGGGGGGGGGGDDFFGFEFFGFFGGGGGGGGGGECFFFGGFFFGFGGFFCF9FEEG>C7=<D@AFGFFFFE*D?B@A4BDFGFFFEF:=D@C:@@FED(68>.;=EEF?FE;<@E;/??C);3>=4C----(14?CBFF?1,))465631-(--(-55:1()40.12<).6
@M02996:162:000000000-B87FG:1:1101:12421:5718 2:N:0:TAGCGCTC+CGTCTAAT
GACTACTGGGGGATCTAATCCTGTTTGATACCCGCACTTTCGAGCATGAGCGGCAGGTACACCCCGGACAGCTGCCTTCGCAATCGGAGTGCTGCATGATAGCTAAGCAGGTCACCGCTACACCAGGAATTCCACCATCCTGATGTGCACGCAAGGCCTCCAGGATCAACGGCGTGGTATGGTGGAGCCACACGCTGTGACCACTGACTAAAAGGCCCGCCTACGCACCCGGAAAACCCAAGAAATACGGAAAACGAGAGGATCGTCCGAAGTACCGCGGGCGCAGGCACGGAAGAAGCCG
+
AC-8@ECACFD+@,9,;6;,@C@,,6CE,6<,,@8@7+,,;@FD7@;;;ACB@@@C+CFFGGGGGEDFFCFGF?<<,4=A,=B,DDCFC+,4,5==5@?,@+=+9EE=9,+,9>,,8=*=@@,@E<@=D,3,7=@DD6@,2:B6=8;92=*0@8CFGG6CD98,@67:9@E>:93=A*:+4>,0<95*(<07687((*;7?74?(;A@3+;;<FF)6513*(4:24(-(1,()4(.8(+2,(.35)))/,0(-)(7(((-,2((1((,-(,----6,-13((-2(-,((.-4..**+.,.7
@M02996:162:000000000-B87FG:1:1101:13427:5757 2:N:0:TAGCGCTC+CGTCTAAT
GACTACTAGGGGATCTAATCCTGTTCGATACCCGCACCGTCGAGCGTCAGCGTCAGTTACGCTACAGTCAGCTGCCTTCGCAATCGGAGTTCTTCGTCATATCTAAGCATTTCACCGCTACACGACGAATTCCGCCAACGTCCTGCGCACGCAAGGACTCCAGGTCGCGCTGCAATTCAGAGGTGGAGCATCGACATGACAAAACACGCTGAAAATACCGCCGAAGCGCCCGTTAAACCCAAGAAATACGGATAACGACCGGAACGTCCGAAAGACCGCGGATGCGGGGAGGGAAAGAGCG
+
A<-,8CCEDDD+@,9,6<<@<@;,,C@E9<@,;@7@+F+,4@F@@++B:?6@,6@B,CFFGGEGGGEC,CFG9?<=,9=A6=@8D=@BB,,,@,@=98?4=+9+9EE?9,,,,95:>>*==@,@EGEDC,+,7==DDGE3=59668=60=*)@8C+AF,@C7=,4@DCC**:*6D,;C9B=,:,1//8(?,6)2:?(,+//+6=@FF39)*6;A@16**-*((-(-((,*--),--:),*-2(3?1-)2-.-(0.2-(,(-1,,/((((-((((.(,3((3((-((,-(4(,.)/**4(((
@M02996:162:000000000-B87FG:1:1101:14217:5771 2:N:0:TAGCGCTC+CGTCTAAT
GACTACCAGGGGATCTAATCCTGTTTGATACCCGCACCTTCGTGCCTCAGCGGCAGGGGCACCCCAGGCGACTGCCGACGCAATCGGAGGGCTTCGTGAGATCTATGCAGTTAACCGCGACACCACGAATGCCAGCGCCCGCTAGTGGACTGAAGGAAGACAGGTTCAACCGCGGGACCGGGGAGAGCCCGGCGAGGGTACGGCGGACTGGACGTCCCGCCGACGCACCCGGGAAACCCAACAAATCGGGATAACGGACGGACCGGACGGAGGACCGCGGGAGATGGAGCGGAAAAAGGCG
+
@@@,@CCEEDD+8,@666,,6C;6,=;E,@6,6@@C+@,,B@;@6,,;@=;@++@@+@FCFEGCGCCGC=FFC>4=+8==+>B499:C@+++9,969?A+7+,+656,=,,7,8,,6:*0==+@EF@<:,,,@:,=?@5>;=*;96:,/4*)44;CCFED,45*428<@6<?502=5D0>CC**173*(*:1)5D(4*0.)/70(533(0/(()(8(05-*(499(421*(,)--3((+*,(,.0.)(*-.(.*.*((-,3/((1((-1(4((,:(-,,((-,((.,,(.,300**24(33
@M02996:162:000000000-B87FG:1:1101:9049:5790 2:N:0:TAGCGCTC+CGTCTAAT
GACTACTCGGGGATCTAATCCCGTGTGCTCCCGACGCTGTCGTGCCTGAGGGTCAGAAACGCCCCAGTAACCTGCCTACGCGATCGGGGGTCCATCTAATATCTACGGATTTCACGCCTACACTAGAAATGCCAGTTACCCTTGACGCGCTCGAGATATGCAGGTTAGAGAACAGTCTGAAAGGTGGAGCCACCAGAATGCACTAGCGAATGAAACAGCAACCGACGCAACGCGACACGCCAAGGCACGCCGGAGAATGCAGGGGACCAACGGAGGACCGAGGCAGCGGGCACGGAGTGAG
+
@@-88CCFCDD+8,6,;6A,<C@,,;C9@<6,C@@B+,,,,:C@,6,,;9,@6:@F<FFFGGGGGCCCADEEFDF8,9=B+8>+D?C+=+++6,,9ED?,@+,+7C8:@++3,6,,,3*6=83,@<DCC,,,@=E=7DCEC**=:8=>3@*)519>*B=,6:A,,/=9C,>65/;,;19B<,46,25<7=*/;8C@7++))17)6*6193)(7AC4:)2(:((-3(4-38((1(((-(+*,(-47472*()-3)-7.)..)*.4)((4(3(-(,(,24((,4,3(-,(,-(-).**/,(),
@M02996:162:000000000-B87FG:1:1101:6577:5801 2:N:0:TAGCGCTC+CGTCTAAT
ACTACCGGGGTATCTAAGCCTGTTTGCTCCCCACGCGTTCGAGCCTCAACGTCAGTTACCGTCCAGCAGGCCGCCTTCGCCACCGGTGTTCTTCCTGACACCGACGCACTTCACCGCTACACCAGGAATTCCGCCTACCCATCCGGTACTCCAGTTAAACAGTTTCCAAAGCAATTACAGGGTTAAGCCCTATGATTTCACGTCAGACTTGCTTTACCGTCTACGCTCCCTTTACACCCAGTAAATCCGGATAACGCTTGCCCCCTACGTATTACCGCGGCCGCGGGCACGTAGTTAGCCG
+
<C-<BEGGGG@;,C,@E<EE,CCFGGC,<6CFFGGD+CE:8CEFF@FGGGEC6BCFGFFEGGECGGDDFGGGF:F,B:@?FGCFEE8F?F?;@?EAFCFC,3+6BCEG+@E@EFECE55=?DFGGGEF,8,@DEGDGGGGD)*=D@8E9=+:>@DF7BCGD:;DFFGGGGGFGF7CFGFFDEFDCGE77:<>AFGFEDCCE*==?F4=@+29);<FFFC?A(19=6(64F8BFABFABGF(.6)75:7C1712/59((---9)3911.31.-3)-4:9(1((,(--3((81(0023+).)(
@M02996:162:000000000-B87FG:1:1101:13075:5838 2:N:0:TAGCGCTC+CGTCTAAT
GACTACCAGGGGATCTAATCCTGTGTGCTACCCGCACTGTCGAGCATGAGCGTCGATAAGTCCCCAGCAAGCTGCCTTCGCCATCGGTGTGCTTCCTGATCTCTACGCATTCCACCGCGACACCAGGAATTCCGCTTGCCCCGGAACTATCCAAGAGAAACAGGCCAGGCTGCAGGTCCGGGGGGGGGCCCCGGTAGGGGACAGACTGCTTGCATCTGCGCCGGCGCTGCCGTTACGCCGAGGGAGGCCGAACAAGGAGAGAACCCCGCGAAGTACCGCGGCTGCGGGGAGGAAGGGGGGG
+
@@-,6;CEEDD+@,@@;6;,@;C,,<CB9@;,,76@7+,6,:D@,@5<CAEB+,7@,CFGCFFGGFEGGFGGF=,,,,4A8==4@@@,8,,,9,9A,?=49+,=9CB==++C,45,>=*6=86DEFDF=,,,4=C6+EF8D=*==EB70+50;;CCFGGCC7@,@B?C7@,;*;FGACBBDDE**/274/:1<>/4(*7,-*-4?7).4**,46)/)*0-*4(,-,-((*.,/(-(--/*--,1.(((*,.-454*.,((-*.,/(((--(,(-).)((,,(,,---104(-5)0**(,(,
@M02996:162:000000000-B87FG:1:1101:17989:5838 2:N:0:TAGCGCTC+CGTCTAAT
GACTACCGGGGTATCTAATCCTGTTTGATACCCGCACCGTCGAGCGTCAGCGTCAGTTGCGGCCCAGCAAGCTGCCTTCGCAATCGGAGGTCTTCGTCATATCTAAGCATTTCACCGCTACACGACGAATTCCACCTGCCGAGTACGCACGCAAGGAGGCCAGGTTCAACTGCAGGGCAGACGGTGAGCGACTACATTGCACAGCTGACTTGACATGCCGCCTACGCGCCCGGTAAACACAATAAATCCGGATAACGCGCGGAACCTCCGTATTACGGCGGCAGCGGGAGCGGAGGGAGGG
+
A@-,8CE@DDD+@,6,;;,,,;C;,<CA<@,,,7+@:B+,,7C@@84B@BCB,8@B,CFFGGDFF@CEADGGGD,A,,=?,?>,@@CF=+8,9,C=9+?4=+,+9ED,=,,9,6,,88*====CEEDC@,+,7ED0+D,@+)*33@8@03*)@:CD;CEEC7914**=:2,811;,?D=BC8:**/,7(>E9)56;),+)107;;)6;1**.4?)*))2-*-(-4:9((*-()--,66,*,42.7<)-*-)4(0)0,-(--1-()(((,--,((.-(-(,(9(,(-,2-(,-0)1/2-3((
@M02996:162:000000000-B87FG:1:1101:13077:5857 2:N:0:TAGCGCTC+CGTCTAAT
GACTACCAGGGTATCTAATCCTGTTTGCTACCCGCACTTTCGAGCATGAGCGTCGAGAAGGCCCCAGCAAGCTGCCTCCGCCATCGGCGGGCTGCCTGATCGCTACGCATGCAACCGCTACACCAGGAATGCCGCGCGCCCCGGAACGAACCAAGCGAAACAGACCAGGCTGCAGGGACGGGGTTGGGCACGGGGAGGGGAGAGACGGCGTGAAGAGCCGCCGGCGCGCCCGGTACGCCCAGTGAAGACGAAAAAGGCAGGCACCCACCGAAGAGCAGCGGAGGCAGGCACGGAGGAGGCG
+
A@-,A@CCDCD-@,;,6656@C@,,<;,,,,;67:6+6,,,8CA@@9@CBEE+,66+:,9,,:,8,@C,:,FD?8=,,@>,,4,9==+7+++4@+,,:6,9*8+4868>++8,@=<==*6+>3D@D+@<,,,@++**3@*;5*)1*-48*2(=89*1=*:C6;,*)27*3*.3)2C)/4>8>=2*115(*2(0))4(*0(4*43(7,,4)/(())*(0*-*--,-4(-,*--)7(,(-**,1,)8).-0,.,(0,*((((-13.*44(,,(-(((..4((-(--((-1-(,4)0:C*-2(,
@M02996:162:000000000-B87FG:1:1101:27596:5884 2:N:0:TAGCGCTC+CGTCTATT
GACTACCAGGGTATCTAATCCTGTTCGATACCCACACTTTCGAGCTTTAGCGTCAGTAACGCTACAGTAGGCTGCCTTCGCAATCGGAGTTCTTCGTCATATCTAAGCATTTCACCGCTACACTCGGAATTCCGCCTAGTGCCCGCGTACTCAAGCAATCCAGTTCGCGCTGCAGTGCAGAAGTTGAGCTCCTACATTTCACAACCCGCTTAAATCGCCGCCTGCGCTCCCTTTAAACCCAATAAATCCGGATAACGCCCGACCCTTCCGTCTTACCGCGGCTCCTGGCACGGACTTAGC
+
CCCCCGGGGGGGGGGGGFGGGGGFFGGGGGGGGGGGGGGGGGGGGGGGGGGGGGGGFGGGGGGGGGGGGGGGGGGGGGGGGEGGGGGGGGGGGGGGGGFFGFDGCFFFCGFGGGGGG@?DDF,99+8889949=CGGE,9+34668189=DEFGDGGGGGGGEFFBDGGGGFGFCFFFEFFCGGGGCFB9C@FFGEFCFEFFF*:*-4AEDF4C*:=FG27(,119917C@DGFCC<4<?<?<BFFFF49)46@<C(,--,)-(12047<:266.<::6(24((,48:B:<:>:::C-44
@M02996:162:000000000-B87FG:1:1101:17142:5885 2:N:0:TAGCGCTC+CGTCTAAT
GACTACCAGGGGATCTAATCCTGTTTGCTCCCCACGCTGTCGAGCCTCAACGGCAGTTACAGTCCAGTAAGCCGCCTTCGCCACTGGGGTTCCTCCTAATATCTACGCAATTCACCGCTACACTAGGAAGGCCACTTACCTCTCCTGCACGCTAGCCTGACAGGTTCCAATGCAGTCCCGGGGTTGAGCCCCGGGTGTGCACAGCAGACGTGCCATGCCGGCAACGCACCCGTTACACCCAGGAAATGCGGAGAACGCGTGCCCCCTACGAATTGCCGCGGCAGCTGGCACGGAGGGAGGG
+
A@@68CCEEDD+@@,,;;;6<<C6,CCD9<,,6C:B:6,65@FCB:,BCDFE+8@C6CFGGG<FGEFCECGGGG@@,,=A?B?FG?C,4+4,9,9E8=?;@+=+9C>>B++4,9,96:*==@4,@FDEA6+66=E8?FCF+0+=+,:A9=*0+@CDE,@@>==+63=,;D,:@9C@AF@BCDE**/6;;7D4B>G0/*/0/,8(5==;D)1,6)7+4);.*.(.,70,-:4651((..,1,2(35,.)*-.-,0(2-,(-,1-.*-(-.4(.(-)).,-111(-4(.1(2430.2**-(((
@M02996:162:000000000-B87FG:1:1101:25828:5899 2:N:0:TAGCGCTC+CGTCTAAT
GACTACAGGGGTATCTAATCCTGTTTGCTACCCGCACTTTCGAGCCTCAGCGTCGATGAGTCCCCAGCAGGCTGCCTTCGCCATCGGTGTTCTTCCTGATCTCTACGCATTCCACCGCTACACCAGGAATTCCGCCTGCCCCTGAACTATCCAAGAGACACAGTCCAGTCTGCAGGTCCGGGGTTGGGCCCCGGTATTGTACAGACTGCTTGCATCTCCGCCTACGCTCCCTTTACGCCCAGTGATTCCGAACAACGCTTGCACCCCTCGTATTACCGCGCCTGCTGGCCAGAAGTTCGC
+
CCCCCGGGGGGFGGGGGGGGGGGGGGGGGGFFGGGGGGGGGGGGGGGGGFGGGGGGGGGGGGGFGGGGGGGGGGGGGGGGGGGGGGF?CFGGGGGGGGGGGFGGGGGGGEEFGFGGGAADGEGGGGGGGGGGGGGGGGGDGDFGGFDFFGFFGFF@FGGGGGDDDBDF?FGFGFGGFGBBGEGEFCBGFFGFFEDBBFAC/CCC=F9@=FF32;?A6@G97<@FFFB,3B;3C@.>?@E=((,.1:<<F58-4;:9,-(--1).94;?64-(4(.462-3((-(((.4:(((00<<+-(4
@M02996:162:000000000-B87FG:1:1101:26319:5913 2:N:0:TAGCGCTC+CGTCTAAT
GACTACCGGGGTATCTAATCCTGTTTGCTCCCCACGCTTTCGCGCCTCAGCGTCAGTTTTCGTCCAGCAAGCCGCCTTCGCCACTGGTGTTCCTCCTAATATCTACGCATTTCACCGCTACACTAGGAATTCCGCTTGCCTCTCCGATACTCAAGAATCACAGTTTCAAATGCAGTTCATGGGTTGAGCCCATGGATTTCACATCTGACTTGCAATCCCGCCTACGCGCCCTTTACACCCAGTAAATCCGGACAACGCTTGCCACCTACGTATTACCGCGGCTGCTGGCCCGTGTTTCGC
+
CCCCCGGGGGGGGFGGGGGGGGGGGGGGGGFGGGGGGGGGGGGGGGGGGGGGGGGGGGGGGGGGGGFGGGGGGGGGGGGGGGGGGGGFGGGGFAFGGGGGGFGGGGGGGGGGGGGGG=@DDEFFGGGGGGGGGGGDGFFFD8DGGGAC?DFFFFGGGGGDFGA:EFGGGDGFGFGGFGFFGGGGGDFCEFGFAFG3AFFFFGFFFFEFEFGEEFFFFFG==8>>@?F79EF9FE<EFEGC@(;5@5AAF953(74C-----14-93:7:4..-465)4---3,727058(490)22;)(-
@M02996:162:000000000-B87FG:1:1101:4587:5926 2:N:0:TAGCGCTC+CGTCTAAT
GACTACAGGGGTATCTAATCCTGTTCGATCCCCGCACTTTCGTGCATGAGCGTCATTTACGGCCTGGTCAGCTGCCTACGCAATCGGAGTTCTTCGCCATATCTATGCATTTCACCGCTACACGGCGAATTCCGCCAACCTCGACCGCAATCAAGCTTGCCAGTATCAACGGCGGGACGAGGTTGAGCCTCGCTATTTAACCGCTGACTTAGCATGCCGCCTGCGCACCCTTTAAAACCCATACAACCGGATAACCAGCGGCTCCTCCGTATTACCGCCGGTGTCGGCACGGAGTTGGCCG
+
CCCCCGGGGGGGGGGGGFGGGGGGGGGGGGEGGGGGGGGGGGGGGDFGGGGGGGGGGGG<FGGGGGGFGGGGGGGGGGGGGGGGGGGGGGGFFGDGGC@:FFFGCGADFFGGGDGGGA>D8=FEEGGGGFGGGGGGDEFECDFGGG=EB+@>CFFDFFDFCEC@<+?FGGG>>9D5:5(.=EE6<6;;;::3DED?9C=)691>>7>:<*:<AF4*,)94:2203217(;-776-6).;8::80*),41352<F)*)(.-()(-1(40,,,44)))-4(-(-,()(,(4-(())2*+(,)(
@M02996:162:000000000-B87FG:1:1101:22032:5933 2:N:0:TAGCGCTC+CGTCTAAT
GACTACACGGGTATCTAATCCTGTTTGATACCCAGGCTTTCGTGCCTGAGCGTCAGTTCATCTCTGGACAGCTGCCTTCGCAATCGGAGTTCTGCAGCATATCTAAGCATTTCACCGCTACACGCGGCATTCCGCCAGCCGCGACATGACTCAAGACAACCAGGATCAACGGCAGTTTCAGAGGTGAGCTCCGAGATTTCACCGCTGACTTAATCGCCCGCCGGGGCACCCGTTAAACCCAAGAAATCAGGATAACGGACGCAGCCTCCGGATTACCGGGGCTGATGGGACGGGGGAGACG
+
A@<<@EDFCED6@C9C;6C,@@C,,6CEE@C,,@,6,,,,@@C@@,<@@=CB+8@C;CFGFGFFDEACCDFGCB<E,;,A,CE=DECF@,,,9AFGGCE,A7,,@FE<B,,9,9,:>=*===,@E+=+4+,,9@@CG+8>+)<=DGAGDD+*@>?FFGGFD7@+@*=CCDE>@@D,=+2B;;4*,31/02,:6/25(,+*1,7>9.(,,2+.9+1:(51.*,,3((,21*49*((-.),*-:6151)-*-/.)1.*-(((-/-()(((4-,-,()).1((-,(-(..4(4<-0)//*((((
@M02996:162:000000000-B87FG:1:1101:22051:5933 2:N:0:TAGCGCTC+CGTCTAAT
GACTACACGGGTATCTAATCCTGTTTGATACCCATGCTTTCGTGCCTGAGCGTCAGTTCATCTCTGGACAGCTGCCTTCGCAATCGGAGTTCTGCAGCATATCTAAGCATTTCACCGCTACACGCGGCATTCCGCCATCCGCGACATGACTCAAGACAACCAGGATCAACGGCAGATTCAGAGTTGAGCTCCGAGATTTCACCGCTGACTTAATCGCCCGCCTGCGCACCCGTTAAACCCAATAAAGCGGGATAACGCTCGCAACCGCCGTATGACAGAGGCTGCTGGCACGGGGGGAGCG
+
AC<8@CEFCED6@<<9;@@<<FA,,6CF@ECC,E,;@6,,@8;@8B@@@BC@+,@B<CEF9F<?<CDFEAFEE?F8,,=ACEC7DDDFC,,4@EEFF<=:A+9,9C@,@,,,@E<<>>9=C@,@C+:@>+,4>EGGD+@>+8@GDC8F3=+0@,+76AFF>883C5?FFBE>5>D*32;A;;?7,59C)52:?BGA(,1*05829)-/7+49E+1=;B*.1(//6;>;@*((1(--6),*-8(576)6),.2(0)*-((--)-(),(-3-,,((.--.(,,,(,,).4(4437)1**--((
@M02996:162:000000000-B87FG:1:1101:24136:5944 2:N:0:TAGCGCTC+CGTCTAAT
GACTACTAGGGTATCTAATCCTGTTTGCTCCCCACGCTTTCGAGCCTCAGCGTCAGTTGTCGTCCAGTAAGCCGCCTTCGCCACTGGTGTTCCTCCTAATATCTACGCATTTCACCGCTACACTAGGAATTCCACTTACCCCTCCGACACTCTAGTCCAACAGTTTCCAAAGCAGTCCCAAGGTTGAGCCCTGGGTTTTCACCTCAGACTTGCTAGACCGCCTGCGCTCCCTTTACACCCAGTAAATCCGGACAACGCTTGCTCCCTACGTATTACAGCGGCTGCGGCTACGTCTTTAGC
+
CCCCCGGGGGGFCFGGCGGGGGGGGGGGGGCFGGGGGGGGGGGGGGGGEAGGGGGGGGGGGGGGGGGGGGGFGGGGGGGGGGGGGFCFGGGGEFGGFGGGCDGGGGGGCGEGGGGGGBEDGFGFGGGCFGGGGADFGGGFGDFGGGFGDGDD@;FFEGGGF+:<CFGGGGG5EFFGFGD9@FFCC?CCEEG@FFGDFGFFCF58@?5@@FGFE6A379C9*0/9>9@/5:83CEEEFFGE(6;<@C3<;6E0(2,1-(--(*-.928233.))..4)),--13(,,(((((-0)*/35):
@M02996:162:000000000-B87FG:1:1101:4599:5946 2:N:0:TATCGCTC+CGTCTAAT
GACTACAGGGGTATCTAATCCTGTTCGATCCCCGCACTTTCGTGCATGAGCGTCATTTACGGCCTGGTCAGCTGCCTACGCAATCGGAGTTCTTCGCCATATCTATGCATTTCACCGCTACACCGCGAATTCCGCCAACCTCGACCGCAATCAAGCTTACCAGTATCAACGGCGGGACGAGGGTGAGCCCCGCTATTTTACCGCTAGACTAGCATTGCCGCTGCCCACCCCTTACACCCCATAAAATCCGGTTACGCCCGGCACCCCCCTTATAACGCCGCCTGCTGCCAGGTGGTTGCC
+
CCCCCGGGGGGGGGGGGGFGGGGGGCG8FFGGF@F:CFGGGGGGGGGAFFGGGGG8FGGGDGDGE@C,C<FFEFGGG,DFGEGFFFF,>FGGFGF,6?@FFFEGGAFGGGGGGGGGG8@DDEF,@FCEFGGGGGGGD6DE==06?68@5+<>GE6FFA,@DF8@,<F,?35@C:D=)8()8B5=*:(*5*A1>))-6E443F(3(0(.)905<*-*)0*(*(((((),(;(67,(6<?GC?0,59)).*-)((.)*(-(((1(,1((-((()))).(---(((((.2)45)40/*2*,(.
@M02996:162:000000000-B87FG:1:1101:14693:5948 2:N:0:TAGCGCTC+CGTCTAAT
GACTACCCGGGGATCTAATCCTGTTTGCTCCCCACGCTGTCGTGGATCAGCGTCAGGTGTCGTCCAGTAACCCGCCTTCGCCACCGGAGTGCCTCCTGAGATCTACGCATTTCACCGCTACACCAGGAATTCCAGTTACCTCGCCGACCCGCAAGATCAACAGGTTCAAGCGCAGCCCAGGAGGGAAGCCCCGGGAGAGCACGCCGGGCTTGCAAGCCGGCCGACGCACCCTGTACACCCAGGAAAACCGGACAAAGCGCGCGCCCGACGGAGGACAGCGGCAGCGGGGAAGGAGGAAGGG
+
@A-A6;=C@CC+@,,,;;A<,<@6,-;,,66C,C:6+8,,5:6@,,,;6A;@88@CFFGCFF<CFCFEEDFEF>@:,4DB=,4@=?@+7,,,@,@,<=A,9+,+9C>+=++9,9<?>>*68=,@DFGF:,,,@=A69>36+**=838F?D*)@:C<4:A?C983,3*@9>>>*9C99C(;8=4**2/79,/68:)60*)//061()413)*-8?9FBF)3:3(4(3920*,(*)-.-.,*,.(-85(.1-.36:3*.(---)(-),-414(2(--,((((,342(((3(((-))21*(.((
@M02996:162:000000000-B87FG:1:1101:22031:5950 2:N:0:TAGCGCTC+CGTCTAAT
GACTACACGGGTATCTAATCCTGTTTGATACCCAGGCTTTCGTGCCTGAGCGTCAGTTCATCTCTGGACAGCTGCCTTCGCAATCGGAGGTCTGCAGCATATCTAAGCAGTTCACCGCGACACGCGGAATGCCGCCATCCTCGACATGACGCAAGACAACCAGAATCAACGGCAGGTGCAGAGGGGAGCGCCGAGAATTCACCGCTGACATAAGCGCCCGCCGGCGCACCCGATAAGCCCAAGCAATCCGGAAAACGACCGCAGCCGCCGGAGTAACGCGGCAGCTCGCACGGAAGAAGCG
+
A@<,@EDFEED+@,6,;6;6CC@,;-CF,CCC,;,9,;,,,8C@@@,5CEFC+6@C<CEGAA<<ECEGD@FFA=B,,,=ABBE4D=CF@+,,@FCFFD?,9+,3@C@?>,9C,@,,88*=0846B+4+++,,DEGGG+3,+3:=C>8@3=*:C>DFGGGCG70,4+5<?3@9*:>*300*,;;**2-//**.=>7>(7+))+73()4,:*2):=)01)1-*-(-((--(1((),(-)),*,(,,7,.)2,.2(),2,,(,-/--)4,4(-(,-,(.-4((-,(,,(),(((-0)*1*((((
@M02996:162:000000000-B87FG:1:1101:24120:5955 2:N:0:TAGCGCTC+CGTCTAAT
GACTACTAGGGTATCTAATCCTGTTTGCTCCCCACGCTTTCGAGCCTCAGCGTCAGTTGTCGTCCAGTAAGCCGCCTTCGCCACTGGTGTTCCTCCTAATATCTACGCATTTCACCGCTACACTAGGAATTCCACTTACCCCTCCGACACTCTAGTCCAACAGTTTCCAAAGCAGTCCCAAGGTTGAGCCCTGGGTTTTCACTTCAGACTTGCTAGACCGCCTGCGCTCCCTTTACACCCAGTAAATCCGGATAACGCTTGCTCCCTACGTATTACCGCGGCTGCTGGCACGGATTTAGC
+
CCCCCGGGGGGGGGGGGGGGGGGGGGGGGGDFFFGGGGGGGGGGGGGGGFGGGGEGGGGGGGGGGGGGGGGGGGGGGGGGGGGGGGGFGGGGFGGGGGGGGFGGGGGGGGGGGGGGG=<=CEGCGGGGGGGGFGGGDFFFGD5DGEAGBGFFDFF@FFFADFDDFDFEGDFD8FCDDDEF,@FCFDEGFGGFFFGF9FFFEGFEFFFEEFGFA62=3;F:458>B9@-9EDFCEFFFFGED0;E665?F62,3>>F/.-4876A6(3<?082<B.).((,-443().(,878));CC4)6
@M02996:162:000000000-B87FG:1:1101:19534:5972 2:N:0:TAGCGCTC+CGTCTAAT
GACTACAGGGGGATCTAATCCTGTTTGATCCCCACGCTGTCGTGCCTCAGCGGCAATGACGGAGTCGTGAGATGCCTTCGCAATCGGTGGGCTGAGTAAGATCTATGCAGTTAACCGCTACACTACGCAGGCCGCCCACGGCATCCGTATTCCAGCGCGACAGGATCAAAGGCAGGTCCGCCGGGGGGCGGCGGGCTTGAACCCCGGACGGGGCGCACAGCCGACGCACCCGGTAAACCAAATAAAGCAGGAGAAAGCGTGAAACCGCCGGAATACCGGGGCAGCTGGCACGGAGGGAGGG
+
@@-68CCDDED+@6,,;<,;,C@;,6;A,,<,:@@@:6,,,:6@8,5B<?;@+8:@,CFGGGG+,67:@EFGE?C<,,@A8?B,D@C,8+++9?ECCBB,9+4+9<9:;,,9,4,,8>*0=9,,@F7:4+++@=C8CE+=D=?+;@:+3+**73?@EEEGD77*;;>98?9;,6C*29.6C*2**113(:CBEDG(-*)(.+-8:)469)),(.-.4)7.2236(2(4(:115(,-6),*(3)5=9))*..-(0.*..-(,*-)0,3(,--,((.-,,((,4(-((..(..,0)/**4(((
@M02996:162:000000000-B87FG:1:1101:4768:5973 2:N:0:TAGCGCTC+CGTCTAAT
GACTACAAGGGTATCTAATCCTGTTTGATACCCGCGCTTTCGAGCCTCAGCGTCAATCGCACTCCAGCAGACTGCCTTCGCAATCGGAGTTCTTCGTCATATCTAAGCATTTCACCGCTACACGACGAATTCCATCTGCCTTGCGTGTATTCAAGACCGCCGGTTTCCATTGCATGCCAAGGTTGGGCCCTGACATTTGACCACAGAACTAACAGTCCGCCTACGCCCCCTTTAAACCCAATCAATCCGGATAACCCTCCCCTCTTCCGTATTTCCGACGCCTGTGGCCCGGAATTCGCC
+
CCCCCFGGGGGGFFGFEEEFGGGGFGGGGGGFFGGG>FGGGCGGGGEGGGGGGGFCEFE@EGDGGCFGGGGGFFFGGGGGCFFGGGEF@FEFFGGGGGGGGFGG9FGFEFFFFAGFG9ACD9E@EGFGGFGFGCFFGGCDFDFGGGFCFFFFFA=F?8=CCC=@>5DGDG,=9C+;FF@*@D?FFDADBGG=4?F?CF8*6<.552()0127(?3838C:E3,511((.B(6636)8:E504(4*)-.),0,4=42((((-*,(*.66(5.45)--(((-((((-,41(,(40)/2+((-
@M02996:162:000000000-B87FG:1:1101:24322:5994 2:N:0:TAGCGCTC+CGTCTAAT
GACTACCCGGGTATCTAATCCCGTTTGCTCCCCTGGCTTTCGCATCTCAGCGTCAGACACAGTCCAGAAAGGCGCCTTCGCCACTGGTGTTCCTCCCAATATCTACGCATTTCACCGCTACACTGGGAATTCCCCTTTCCTCTCCTGCACTCAAGCTGCCCAGTATCCAAAGCCATACGGGGTTGAGCCCCGCATTTTCACTCCAGACTTAAGCAACCGCCTACATGCTCTTTACGCCCACTAATTCCGGACAACGCTCGCCACCTACGTATTCCCGCGGCTGCTGGCTCGTAGTCTGCC
+
CCCCCGGGGGGGGGGGGGGGGGGGGGGGGGGGGGGGGGGGGGGGGGGGGGGGGGGGFGGGGGGGGGGGGGGFECGGGGGGGGGGGG?FFGGEGFGGGGGGGFGGGGGGGGGGGGGGG:@CDCFGGGGGGFGGGGGGGFGGGFFGGGFGFGFFGFGGGGGGGGBDFFGGGGGFGFGGBGFFGGGG@6=FDGGFFBGFFFF<A;ABE@==@F+9CF=;BFC87>/63CC@3>94@36(69FG(35/:?C;7:7;B489--,(-1(4<(((-..6().34((-731:>>??(.970)2+0.)5
@M02996:162:000000000-B87FG:1:1101:9898:6004 2:N:0:TAGCGCTC+CGTCTAAT
GACTACACGGGTATCTAATCCTGTTTGATACCCAGGCTTTCGTGCCTGAGCGGCAGTTCAGCCCTGGAAAGCTGCCTTCGCAATCGGAGGGCTGAAGAATATCTAAGCATTTCACCGCTACACGCGGAATTCCGCCAACCTCGACAGGACTCAAGACAACCAGGATCAACGGCAGTTTCAGAGGGGAGCACCGAGAGTTCACCGCTGACGTAAGCGCCCGCCTGCGCACCCGTTAAACCCAAGAAATCCGGAAAACGCGCGCAACCTCCGGAGGACCGGGGCTGCAGGCAGGGAGGGAGCG
+
@@A,@CE,@@C+8,B,;<,6@CC;,<;?,CC<8@,9@,,,@@,:B@99CBCC+@BC,C<FCE,@,6@<6C,A,AB?,49A6B:4==@=:++,,@,C=,9,9+9,9EBA=,,,,99:>8:>?C?C7@F+6+4,7=++=++66:BDG88+3=*5D:C:@AEC@78+@*4993@>*9;,358=C2<**//7(*0-86/2(,+)/+/302326)*/6).8(7)-24(,(-71682(1(-(-)0*-((,72))2-5:27.*-,((-)-()(,((-(-((-(37(-(-,-((..(.(-7.8**-2((
@M02996:162:000000000-B87FG:1:1101:25119:6005 2:N:0:TAGCGCTC+CGTCTAAT
GACTACCAGGGTATCTAATCCTGTTTGCTCCCCGCACCTTCGCACCTCAGCGTCAATTATCTGCCAGCAACTTGCCTTCGCCATTGGTGTTCTTCCAAATATCTACAGATTTCACCCCTACACTTGGAATTCCAGTTGCCCTTCAGTAATTCTAGTCTTGCAGTTTCCATAGCAGTTCCTGGGTTAAGCCCAGGGATTTCACTACAGACTTTCATTACCGCCTACCTTCCCTTTACGCCCAATAATTCCGAACAACGCTCCCACACTACCGTTTCCCGCGGCTGGTTGCCCGGAATTCAC
+
CCCCCFGGGGGGFGGGGGGGGGGFGGGGGE@FEGGGGGGGGGGGGGGGC<EFGGGCFGGDGGGGGGFGGGGGGGGGGGGGGGGGEDDEDFFGGGGGCGGGGEEFGGGFGAFGGGGGG=FFGGGG99FGFGGE;8;DGEFFGD?FFGFADFDFFF8EA;FE9GD,EDDAD9@*=97AF=FFGGFFGGEDEGGDFF+)5@6EFG>;D*)*=FG7@FC+5=C8+:88)3**3,:8C6**/)>?AD24;*97C>69/8-*-((((*((*(/;/,(3(6)1)((,-((-,(340-,(0)*13)))
@M02996:162:000000000-B87FG:1:1101:25100:6016 2:N:0:TAGCGCTC+CGTCTAAT
GACTACCAGGGTATCTAATCCTGTTTGCTCCCCGCACCTTCGCACCTCAGCGTCAATTATCTGCCAGCAACTTGCCTTCGCCATTGGTGTTCTTCCAAATATCTACAGATTTCACCCCTACACTTGGAATTCCAGTTGCCCTTCAGTAATTCTAGTCTTGCAGTTTCCATAGCAGTTCCTGGGTTAAGCCCAGGGATTTCACTACAGACTTTCATGACCGCCTACATGCCCTTTACGCCCAATAATTCCGAACAACGCTCGCAACTTACGGTTTACCGCGGCTGCTGGCACGTAATTAGC
+
CCCCCGGGGGGGGGGGFGGGGGGGGGGFGGFGGGGGGGGGGGGGGGGGFDGGGGGFGGGGGGGFGGGGGGGGGGGGGGGGGGGGGGGGGGCFGGGGFGGGFFGGGGCF9EFFEEFGG:?=CEGGGGGGGGGGGGGGGGGEGDFGGGEACDFDFGGGFGGGCGEFGFGGGGGFGFGGFGFC=EGEFFBGFGGFFFGDFGFFEGFFFFEFFFGEF?C=CCF=4==ADEFCEGFEGFFFFFE5>B>3;5EC+;/55559/,,/.266C8AE32(//367;:2-((40-85422??0)21A:.8
@M02996:162:000000000-B87FG:1:1101:25121:6023 2:N:0:TAGCGCTC+CGTCTAAT
GACTACCAGGGTATCTAATCCTGTTTGCTCCCCGCACCTTCGCACCTCAGCGTCAATTATCTGCCAGCAACTTGCCTTCGCCATTGGTGTTCTTCCAAATATCTACAGATTTCACCCCTACACTTGGAATTCCAGTTGCCCTTCAGTAATTCTAGTCTTGCAGTTTCCATAGCAGTTCCTGGGTTAAGCCCAGGGATTTCACTACAGACTTTCATGACCGCCTACATGCCCTTTACGCCCAATAATTCCGAACAACGCTCCCCACTTACGTGTTACCGCGGCTGCTGGCACGTAATTAGC
+
CCCCCGGGGFEGGGGGGGGGGGGFGGGGGGCDGGGGGGGGGGGGGEFGF8FGGGGGGGGGGGFGFGGGGGGGGGGGFGGFFGGGGGGGFGEEGGGGAFFFFFGGGFGFEFGGCFGGF:@DDCFFGGGGGGGGAFGFGFGEF8;DG;D,?DDD;EDFGFFAFGDCE<D3DFGF?DGFFG7?FGGGGGFFEFFDFFD>DFFDE=DE::5ADAFCEC7CECC)18:@DEAE)>=5C=CED>E8=):>*0<>178>55:;6.//(*(,83><4663/396)6(((,-(-,),8<>?8)*2<<BB
@M02996:162:000000000-B87FG:1:1101:16975:6044 2:N:0:TAGCGCTC+CGTCTAAT
GACTACAGGAGTATCTAATCCTGTTTGCTCCCCACACTTTCGTGGCTCAGCGTCAGTAATCGTCCAGTAAATCGCCGCGCCACTGGGGGTCCTCCCAAGAGCGACGCAGGTCACCGCGACACGGGGAAGGGCAGGTACCGCTCCGACACGCAAGATGTACAGTGTCAAAGGCAAGTTAGGAGTGAAGACAATAATTTTCACATCGGACTTGCACACCGGCCTACACACCCGGAACACCCAGTAAATCGGGAAAACGAAGGCCACCCACGAAAGACCGAGGAGGCAGGCACGAAGGGAGCAG
+
ACB,6CACD@C-C,6,;@,CCCC66;CFC,@,BE:@:6,,A8;@68,F@BFE,,@B,CF9FG,EFCDCACG,FEFC++6+7@FEDC,@+78,99@FFA=:A9806@=B@+,A=@,88=5?=38@EGDDF+++6+++=E,+310;3@>FE*:5B@C,=,=<CC/,,4@CC;C?:6C27C3;BC2*2:7+/+<);=+)),+179)6(:@9(*248?904)/2*-:?4.3(-*(-)40::(**...:6)-(/,0(47()(((-,*4(7(-0,(-((.4(3((1(-31(-((.(-(.0**/46(4
@M02996:162:000000000-B87FG:1:1101:4406:6086 2:N:0:TAGCGCTC+CGTCTAAT
GACTACCGGGGTATCTAATCCTGTTTGATACCCACGCTTTCGTGCCTCAGCGTCAGTTGTATGCTGGTAAGCTGCCTTCGCAATCGGGGTTCTGTGACATATCTAAGCATTTCACCGCTACACGTCACATTCCGCCTACCTCGTTTACACTCAAGACAACCAGTTTCAACGGCTCGGTATGGTTGAGCCACACGCTTTTACCGCTGACTTAATTATCCGCCTACGCACCCTTTAAACCCAATAAATCCGGATAACGCTCGCATCCTCCGTATTACCGCGGGCGCTTGCCCGGAGTTTGCC
+
CCCCCGGGGGGGGGGGGFFGGGGGGGGGGFFFFGGGGGGGGGGGGGGGGGGGGEFGGGGGGGGGGGGGGGGGGGGGGGGGGFGGGGF=FGEGGGGGGGGGGFGGGGGGGGGGGGGGG>ACDFGGGGGGGGGGGFGDGEFGGEFGCGDGFGDDGCFFFGGGGGBGG;FFGGGBEEGGBGDFGFGF:5=FB,:5@>DA@GF8>E9A=/>@@F+4?FEC5899=,/579;>BG1@FF5><;C/(84AF).6/4><(83*-,-((),(9)5:(-,35).-(,(-,(--((-3(.40)580+)48
@M02996:162:000000000-B87FG:1:1101:13065:6090 2:N:0:TAGCGCTC+CGTCTAAT
GACTACTCGGGTATCGAATCCTGTTCGCTCCCCACGCTTTCGCGCCTCAGCGTCAGTTACGGCCCAGTAAGTCGCCTTCGCCACTGGTGTTGCTCCCGATCTCGACGCATGTCACCGCTACACCGGGAAGTCCACTTACCTCTTCCGTACGCAAGCTCTGCAGGCTCAAAAGCAATTCCCACCTTGAAAGCAGGACTGTCACTCCGGACTGACAGCGCCGCCTACACGCCCGGTACGCCCAGGCAGTCCGGACAAAGCGCGCCCCCGACGGATGACCGCGGCTCGAGGCACGGGGGGGGCG
+
A@@,8C6E@CD-@,6,96,,@CC,,C@@,,8,,C+@:,,,;8B@:@,B<BCB,,@C,CFFFGGGGED:C@F9EB:,,,9?,8=F8=C,?,4,9,9?FC=+898+9>>7>++9,6,8=8*+6>,DEFDCC+,,@=D7AF8,6*+6=E>73=5>EDD>,4@:9;834*;,;DG>8AF4*5>/?B*,,27C4==;FAD9(2*.85)73BFDF)*6(;7;>:),*((,.,.:0*(,)--(-(**(.0<F?((0-.((0.*.((--/((1-4((-(((-.),4(,((((((-24(.())/2*(,((
@M02996:162:000000000-B87FG:1:1101:6727:6096 2:N:0:TAGCGCTC+CGTCTAAT
GACTACAGGGGTATCTAATCCTGTTTGATCCCCACGCCTTCGTGCCTCAGCGTCAGTGCCGTCCTCGCCAGCTGCCTTCGCGATCGGTGTTCTATGTAATATCTATGCATTTCACCGCTACATTACATATTCCGCCAGCGCCGTTCGGACTCTAGTCGCGCAGTATCAACGGCAGCCTCCCGGTTGAGCCGGGATATTTCACCGCTGACTTACGCGTCCGCCTACGCACCCTTTAAACCCAATAAATCCGGATAACGCTTGCATCCTCCGTATTACCGCGGCTGCGGGCACGGAGTTAGC
+
CCCCCGGGGGGFGGGGFEGFGGEFGFFGGFFFGGGGGFEEGGDGGGDGGGGGGGGGGGAGGFGG>CFFGCGFGGGGGFFFGCGGFEEFEFGFGFDGFDEGCDFGC<@FDGGGGGGGGAEGGF,@FGG,CFGFCFGGDBD>+>?D+3:@BD>DE>B@EC+;>@A::FGGGGGEGDGEF>5ABEECFDEGFGG@F>)6<FFC<E4;BB>9;6FF3):B;BC;C:::81949C:(9:)6A);8?:3)9<4:93828567--((-*8):8)589423:6443(,--,4(((-(,41778*;).)
@M02996:162:000000000-B87FG:1:1101:26367:6143 2:N:0:TAGCGCTC+CGTCTAAT
GACTACACGGGTATCTAATCCTGTTTGCTCCCCGCACCTTCACGCCTCAGCGTCAGTCATCTGTTAGCAGCCTGCCTTCGCCATTGGTATTCTTCCAGATATCTACAGATTTCACCCCTACACCTGGAATTCTGACTGCTCCCCAGTAACTCAAGTCCTGCAGTTCTCAACGCAATTCGGGAGTTGAGCTCCCGCCTTTCACACCAAGCTTACAGAACCGCCTACACGTCCTTTAAACCCAATAAATCCGAACAACGCTCGCAACCTCCGGTTTACAGCGGCTGCTGGCACGTAATTCAC
+
CCCCCGGGGGGGGGGGGGGGGGGGGGGGGF@FFGGGGGGGGGGGGGGGGGGGGGGGGGGGGGGGGGGGGGGGGGGGGGGGGGGGGFFG<FFGFFGGGGGGGFGGGGGDA9?F@EFEG=?@DFFGGGGCDFFEGGGGFDFFC8:CFE=,?FFBFFDFEGGGFGBFFFGCF;=?CFGDDCDFBECAFGFGFEEEFFGADGFFFGCCA9CFFFFAEF8B4A9:4:=25>B>BC@>F<CE=@FE@FD)84?C2(:235(;.,(,()(-)(((.((--444)))--4(,())(-:5,0.*23-)-
@M02996:162:000000000-B87FG:1:1101:16868:6143 2:N:0:TAGCGCTC+CGTCTAAT
GACTACCCGGGTATCTAATCCTGTTTGCTCCCCACGCTTTCGTGCCTCAGTGTCAGTTACAGGCCAGTAAGCCGCGTGCGCCGCTGGTGGTCCTCCTAATATCTACGCATTCCACCGCTACACGAGGAATGCCGCTTACCTCTCCTGCACTCTAGTAGTGAAGGCTTAGGAGGAGCTCCAGGGTTAAGCATGGGAATGTCGCGACTAACGTGCATTACCACCTACGCACCCTTTACGCCCAGTCATGCCGGACAACGCGTGTCACCGACGTAGTACCGCGGCTGCGGGCACGGAGAGAGCG
+
AC@A@FFGCDD+@6<,;<,;<C@=,;CF9@,,6C@@+8,,;@C@@D,E@=6C;,CE6CFGGGGFGFDEECGFGEFF++6>88+@8=@,?,4,@,C?<EE,A2;+9CB@=6+C9=5B>@*6==A+@FDC=,,6DEG>>EF,+8+=D,:@?F+03@=3@,7<@C:,@6+5;,@A+9*@9DEF6,4,,3:@6E,*;>FE),+7:*(66):4;5;(2=77;A>.3/(/6<>DB8;(*).632**2<:)9)).2-.7>BB*--(,,*.678(---,-((--63--612,,(,3(33,00:*/-3,(
@M02996:162:000000000-B87FG:1:1101:26350:6148 2:N:0:TAGCGCTC+CGTCTAAT
GACTACACGGGTATCTAATCCTGTTTGCTCCCCGCACCTTCACGCCTCAGCGTCAGTCATCTGTTAGCAGCCTGCCTTCGCCATTGGTATTCTTCCAGATATCTACAGATTTCACCCCTACACCTGGAATTCTGACTGCTCCCCAGTAACTCAAGTCCTGCAGTTCTCAACGCAATTCGGGAGTTGAGCTCCCGCCTTTCACACCAAGCTTACAGAACCGCCTACACGTCCTTTAAACCCAATAAATCCGAACAACGCTCGCACCTTAAGTGTTACCGCGGCTGCTGGCACGTAATTAGC
+
CCCCCGFGGGGGCFGGFGGGGGGGGGGGGGDFFGGGGGGGGGGGGGGGGGGGGGGGGGGGGGGGGGGGGGGGGGGGGGGGGGGGGFGGAEGFGGGGGGGGGFGGGGGGGGGGDFFGG=FFFFGGGGGGGGGGGGGGGGFEGEFGGGDFFGFFGGGGGGFGFGDCEEGGGAEDGEGGFGFFGGECFGFFEFG@:?C@FGFFEGEFD>55CFD@EF5BBF;5@@A=@@B@:C=?DC=CE@FE?2649CFEF6:01>=7.,//692().5<)).-656).4,(,--,:F>0?F?B87**0)50
@M02996:162:000000000-B87FG:1:1101:17542:6158 2:N:0:TAGCGCTC+CGTCTAAT
GACTACAGGGGTATCTAATCCTGTTTGATCCCCACGCTTTCGTGCCTCAGCGTCAATGACGGATTCGTGAGATGCCTTCGCAATCGGTGTTCTGAGTAATATCTATGCAGGTCACCGCTACACGACGCATTCCGCCCACGGCAGCCGTATGCCAGCGCGACAGGAGCAAAGGCAGTTCCGGAGGTAGGCCCCGGGCGGTCACCTCTGACGTGACGCACAGCCTACGCACCCGGGAAACCCAAGAAATCCGGAAAACGCTTGCAGCAGCCGGATTACCGGGGCTGATGGGAAGGAGGGAGAG
+
A@-6@ECEFDD-8=B,<<;6F,C,,<CF,,6,,C@@7B,,B@C@8<<F@?CB6,@@6FFGGGC=,C@CCEFGFDE8,,9AB@C,@DC,?,,,9AED5A=,93,,95@9>,,9,455=50==94+@C+646+,@,@==CE=DBF6C8:+:6*3,3=6CGGEE71*4*;C9DGF@>D,:9<BC>:**2077,48?AG@(<)(-05)1*54<)1,47<)4)9.2,(.(4(-(*(()(433(,*-8<1?25)0-.-(..*-(((-*.)0(((.-(,-())-,((31(,.)-.((.-5./2*41((
@M02996:162:000000000-B87FG:1:1101:12839:6166 2:N:0:TAGCGCTC+CGTCTAAT
GACTACTGGGGTATCTAATCCTGTTTGATCCCCACACTTTCGTGCCTCAGCGTCAATGTCGGATTCGTGAGATGCCTTCGCAATCGGGGGTCTGTGTAATATCTAAGCAGTTCACCGCTACACTACACAGTCCGCCCACGGCATCCGAATGCTAGTACGACAGAATCAATGGCACGTTCCCAGTTGAGCTGAGACATTACACCACTGACTTACCATACCGCCGACGCACCCGGTAAACCCAAGAAAGCCGGATAACGCGTGCATCCGCCGGATGACCGCGGCAGATGGGAAGGGGGGAGCG
+
@@AA@EEADFD+@,A,<<@@ECC=,;CF,;;6CE@C@<,,@@C@B,,B<EFC6B@C6FCFGGG,,C@CDFGGEBEB,4DA8@B?DDC6>++4@A>?CE;4@<,+@BE,=,5,9@,:85*0=944@FF=B,,,@+=@DGG=DFD+=@=FA=*9,@;7@CEEED8,2+=:C7@>@CDE>98C9;9,,58745>69=;B*,+/8,8BB)8=B++18)9+88;/2.(.,6990*8()(424.,/,-(4?:(4*-.4(0.*-(--,1-.2((,-,(-(,,5(4(,11(-().2(.(-0)21*(-(,
@M02996:162:000000000-B87FG:1:1101:17556:6172 2:N:0:TAGCGCTC+CGTCTAAT
GACTACAGGGGTATCGAATCCTGTTTGATCCCCACGCTATCGTGCCTCAGCGGCAAGGACGGATTCGTGAGATGCCTTCGCAATCGGTGGTCTGAGTAATATCGATGCAGGTCACCGCGACACTACGCATTCCGCCCACGGCATCCGTATGCCAGCGCGACAGGATCAAAGGCAGGTCCGGAGAGAGGCCACGGGCGTTCGCCACTGACTGGACGCAAAGCCGACGCACCCGTTAAAGCCAAGAAAGCCGGAAAACGCGGGCAGCCGCCGAAACGCAGGGGCGGACGGGACGGGGGGAGAG
+
@@-86CCACED-@C<,C@@:<C@6,<CF,6,,6C+7+6,,;8,;,,,;@B<@+8@B7DFGGGE,6C8:C@FGE?CA,ADC=C=4D=C,84,4@EFCA5=,9+,+9:@+94,94=,C==*0=4+,@E:C3++,8,==CC6>C=B++@=+35**749@EEGEGD9*;/;>7DFA,;D*;CEFD*:**1,<(=8/:5/2,/)((24(-)544**,3840()/.0.(-(43((2,(*(-,6),0..(3),.(2-),(0(*--((,/--*41,-((((((,--(,(4(-((-((-,(.)***41(,
@M02996:162:000000000-B87FG:1:1101:20342:6197 2:N:0:TAGCGCTC+CGTCTAAT
GACGACACGGGGATCTAATCCTGTTTGCGCCCCACACTTTCGTGCCTCAACGTCAGTTACAGTCCAGAAAGTCGCCTTCGCCACTGGGGGTCCTCCTAATATCGACGCAGTGCACCGCGACACTAGGAAGTCCACTTTCCGCTCCTGCACGCAAGAAAAGCAGGTTTAGGGGCAGTTCCTCAGTTGAGCCGAGGGATGTCACAACTAACGTAATTTCCCGTCGACGCACCCGTTACACCCAAGAAAGCCGGAGAAGGCGTGCTACCTAGGAAGTACCGCGGCTGCGGGGAGGGAGGAAGAG
+
@@A,AFEGEDD+@7C<@<9EF<@6,6;C+86@FB@@@<,,@@FC@F@FEFFC9B@C,CFGGG@FGCDCAAF<FCFC,6A?BBBEGDF,=+4+@,C49E=9=+4+>>>>>+4,485:85*==C>@DFFDC,,6EEGD?,@D+:*@D,:F9C08E@DFGGG,7?5*4/+=@,,34/C4:DC+;<?,,29?@?EBFEGD3*;67>736)6/5)26=))*)90-1-,4,4;>9C:657-(6.;*82(15<(4*-.4(7:*.(---/,)2(56).).().-)--,(7(-,,12(((-.)1:*.3(,
@M02996:162:000000000-B87FG:1:1101:20218:6254 2:N:0:TAGCGCTC+CGTCTAAT
GACTACAAGGGTATCGAATCCTGTGTGATCCCCACGCTTTCGTGCCGCAGCGGCAAGGACTGCGTCGTGAGATGCCGTCGCAATCGGTGGTCTGAGTAAGAGCGATGCATGTCACCGCTACACTACGCATTCCGCCCACGGCAACAGGATGCAAGCCGCCCAGGATCAAAGGCAGTTCCGGAGGGGAGCCCCGGGCAGTCACCGCGGACGTGAGCAACAGCCGACGCACCCGGGAAACCCAAGAAAGCAGGAGAACGAGGGCATCCACCGAAGAACGGGGGCTGCTGGCACGGGGGAAGCG
+
@A88@EDGFFD-=,C,:<,B@C;;,<;F,,,6C;6@6,,,;8C@8B+@@C8@+8@@,DFG8FG78@88?AFEBEC5+4@>>=C48=@+8+8,49;?9@D,?+9+>:==B,,944<:8>*==@,,@F7@F++8>,3=DEE>DAFGGGC,:+*5DCC*@E?*>:5*=*;;DGGFFFG,1B4:86:**/4C9=//:>DF(27:-35(7)494)1,4>293)9424(433>B>8(-)(-2:7;8,:(8?7,,*..2(82*-(,(,*-(*.)((-(--(.2(4((,9(-(,.,(4,35)2/*((((
@M02996:162:000000000-B87FG:1:1101:16083:6282 2:N:0:TAGCGCTC+CGTCTAAT
GACGACTAGGGGATCTAATCCTGTTTGATGCCCGCACTGTCGAGCCTCAGCGTCAATCGCACCCCAGTAAGCTGCCTTCGCAATCGGAGGTCTTCGTCAGATCGAAGCAGGTCACCGCGACACGACGAATTCCACTTACCGTGTGTGTAGGCAAGACCGCCGGGTTCCATGGCATGCCAAGGGGGGGCCCTGACATGTGACCACAGAACAAACAGTCCGCCGACGCCACCGGTAAACCCAAGAAATCCGGAAAACGCGCGCAGCCTCCGGAGAACCGCGGCTGCGGGCACGGAAAGAGCCG
+
@@8,@CCFFFF+@6F,;<,CF<;,,-;E,,<6@@8CB+,,BCFCB@,BD?C@688C,CFGGGGCFE@CEFGGGCBF,,@?8=C=EDCFE+,,9,C?48?+9+90>FEFC,+9,95:>:*=CC>@EGEF@,+8>EFDFFAE+)56=3:5=+*:BCDGGGG>E>=54*9CC,DA:64=A?7FDC?*<52/-/*.?<F2239><+:??FB).)928541.)72/(-434(,-;(4)-8454+/3(.27))(/-0(47<C((--(1((*(.42(--(().(-,1((-40(2(-1310.***,(.7
@M02996:162:000000000-B87FG:1:1101:8084:6295 2:N:0:TAGCGCTC+CGTCTAAT
GACTACCCGGGTATCTAATCCTGTTCGATCCCCGCACCTTCGTGCCTCAGCGTCAATATGTGTCTCGCATGCTGTTTCCACAATCGGCGTTCTGTGTGATATCTATGCATTTCACCGCTACTTCACACATTCCGCATGCGGCGGCACCATTCAAGCCCGCCAGTTTCAACGGCAGTTCCGGCGTTGGGCGCCCGGATTTCACCGCTGACTTGGCAAGCCGCCTACGCACCCTTTAAACCCAATAAATCCGGAAAACGCTCGCATCCCCCGTATTACAGCGGCTGCTGGCACGGGGTTAGC
+
CCCCCGGGGGGFGGGGGGGGGGGGFGGGGGGGGGGGGGGGGGGGGGGGGFGGGGGGGGGGGGGGGGGGGGGGGGCAFFGAFGGGGGFGGGEFGGFGGGFGDFGGGGGGGGGGGGGGG=ACD@BFGGGGGGGFFFGGGGGGGBFGGEFGFGACD@7FEGGGGC=D<>GF>FGFGFGGFGEF8BEGGD@GFED@DFG9@8?<AGF?FFBBFFGAFFD42799:921:?BBBGB:<4<<AAGEF:?)=AAAC1>,(),2--(,-1,(94(,-(-(((.6)534-(-(,83((8?6))2:82:A
@M02996:162:000000000-B87FG:1:1101:16094:6298 2:N:0:TAGCGCTC+CGTCTAAT
GACTACTAGGGTAGCGAATCCTGTGTGATGCCCGCACTGGCGAGCCTCAGCGTCAAGCGCACCCCAGTAAGCTGCCGGCGCAATCGGAGGTCTGCGTCAGATCTAAGCAGTTCACCGCTACACGACGAAGGCCACTTACCTGGTGTGTAGGCAAGACCGCCGGGTTCCATGGCAGGCCAAGGTGGGGCCCGGACAGGTGACCACAGACCGAACAGGCCGCCGACGCGCCCGTGAAACCCAAGAAATCCGGAGAACGAGCGCATCGGCAGTACGACCGCGGCTGCTGGCAGGGAAGGAGGCG
+
@B@,AF<FEDF-C,6+8@4BEE@,,<;E9<C,C@+@F+,,48@C87,EEDEB,8@@,CFGGGGFGGECCFGGFB?A+++88@C+D=CB=++9@8EC44?:E+,3>EBFD,,,4@5C>>5=?C:CEGEDE++,@8DC8ECF+*3536:3?2*066;FCFE7C92**)2<:,>;:6<EB5;48C++4521,282<@D0(39)5:?B05,12)139>1)-071:(442-((-/((14:<2:5C6(.(0))(11049@:<(---,9((*,-(-.4)(-4,(-(,,,4().,-4(,4.0;*03(,4
@M02996:162:000000000-B87FG:1:1101:14963:6333 2:N:0:TAGCGCTC+CGTCTAAT
GACTACCGGGGTATCTAATCCTGTTTGCTCCCCACGCTGTCGAGCCTCAACGGCAGTTATCGTCCAGTAAGCCGCCTTCGCCACTGGGGTTCCTCCTAATATCTACGCAGTTCACCGCTACACTAGGAATTCCACTTACCTCTCCGAGACGCTAGCTTGACAGGTCCAAATGCAGGCCAGGAGTGGAGCCCCTGCCGTTCACATCTGGCTTGCCATGCCGTCGGCGCACCCGGTACACCCAGGAAAGCCGGAGAAAGACGGCACCATACGTATGACGGCGGCTGCGGGGGCGAAGGGAGCG
+
@CB,@FFEDDD+B,C,C<@FGAC,;;CE<<CFGECBC8,6CCFEFF,BEEFC+8@C,CF,EFBFGGFCCEGGGEF@,?EABB=FF==,:4+4@,C=FFF,A+@+9BBCC++,,9::>>*=?C?,@FCB=,,8DEFDCGFF+9+6=C)+36*1@==@52ACGD=+5;99<E@=@9A,<?C@8*@,,/19>CE2//;:(1/76=?*.+9==;*/6)71;A4.1.((.26(-/41),73568*(.(4).3:*-5>(81*.((((1-,1().8..))(..(--,29(-8269(((-))1/*42,(
@M02996:162:000000000-B87FG:1:1101:26223:6348 2:N:0:TAGCGCTC+CGTCTAAT
GACTACACGGGTATCTAATCCTGTTTGATACCCACGCTTTCGTGCCTCAGCGTCAGTTGTATCCTGGTAAGCTGCCTTCGCAATCGGGGTTCTGTGACATATCTAAGCATTTCACCGCTACACGTCACATTCCGCCTACCTCGTTTACTCTCAAGAACGCCAGTTTCAACGGCAAAGTATGGTTGAGCTACACTATTTTACCGCTGACTTAACATCCCGCCTACGCCACCCTTAACCCCAATAAATCCGGATAACGCTCGCATCCTCCGTATTACCGCGGCTGCTGGCCCGGAGTTAGCC
+
CCCCCF,;FEEGDFGGFGGGGGGGGGGFF@AEGCF@FFGGGGFGG<EGFGGGGGGGE<FGF,CF,6CFFADEFGGGGGGGGCEGGGG@FFEFG?C,,,AEFFGGGGGGFGFFFGGGG>BGDEF=448+CFGGG8+=+8@DGE5+=D>D+DFE=FDF,1@CCE>FCFFGCF+@E50,95;E,,=<+;@G7,E*;8CCEFFEFFAB)*::A9@669A?2;3646-85@((6;(/7)7)74<*/:)/;5?@7,0,4671-(,,-)(-9)4:(4..:6666>((-(--))(,(-(().220).)
@M02996:162:000000000-B87FG:1:1101:26200:6350 2:N:0:TAGCGCTC+CGTCTAAT
GACTACACGGGTATCTAATCCTGTTTGATACCCACGCTTTCGTGCCTCAGCGTCAGTTGTATCCTGGTAAGCTGCCTTCGCAATCGGGGTTCTGTGACATATCTAAGCATTTCACCGCTACACGTCACATTCCGCCTACCTCGTTTACACTCAAGAACGCCAGTTTCAACGGCGAAGTATAGTTGAGCTACACTATTTTACCGCTGACTTAACATCCCGCCTACGCACCCTTTAAACCCAATAAATCCGGAAAACGCTCGCATCCTCCGTATTACCGCCGCTGCTGGCACGGGGTTGACC
+
CCCCCGGGGGGGGGGGGGGGGGGGGGGGGFFEGGGGGGGGGGGGGGGGGGGGGGGGGGGGGGGGGGGGGEGGGGGGGGFFGFFGGGGDEGGGGGGGGGGGGFGGGCGGGGGGGFGGG:@==EGGGG74EAEGGGGGGGGFGFFGGFDFDGFFFFGGGGGGGGAFGFGFGGGFGEGDD72?DFAFFG@GEFC5CCC=<FFEFGAA9D>B=8D4@F?6>FD5456=03((6B1@<CEFF3<*3@;;8.9;50)((0(/,--,,),-7,8:1-43,).)-4(,((--,,32(8(()022*,)5
@M02996:162:000000000-B87FG:1:1101:3810:6376 2:N:0:TAGCGCTC+CGTCTAAT
GACTACAGGGGTATCTAATCCTGTTTGATCCCCACGCCTTCGTGCCTCAGCGTCAGTGCCGTCCTCGCCAGCTGCCTTCGCGATCGGTGTTCTATGTAATATCTATGCATTTCACCGCTACATTACATATTCCGCCAGCGCCGTTCGGACTCTAGTCGCGCAGTATCAACGGCAGCCTCCCGGTTGAGCCGGGATATTTCACCGCTGACTTACGCGTCCGCCTACGCACCCTTTAAACCCAATACATCCGGATAACGCTTGCCCCCTACGTATTACCGCCGCTGCTGGCACGTAGTTAGC
+
CCCCCGGGGGGGEGFGFFFGGGGGGGGGGFFGGGGGGGGGGGGGGGGGGGGGGGGGGDGGGGGGGGGGGGGGGGGGGGGGE@CFDEGGGGGGGE@FGFAFGFFGGFGGGGFGGGGGG>>DDG9DGGDD9EEGGGGDDGGGGBFGDDAGEGEFGDDDFCGCCEACE;CGGFCEDEGGFGFFGEE:7CFGFGE@4A3@CFFE)>)39>;08=FCEF;A;><9734(.-403??1D?<-67CEBB07)44:9404<E4>-----14:D>>:<B:,44-6)4,(,--44))((42(0)2;@445
@M02996:162:000000000-B87FG:1:1101:3823:6391 2:N:0:TAGCGCTC+CGTCTAAT
GACTACAGGGGTATCTAATCCTGTTTGATCCCCACGCCTTCGTGCCTCAGCGTCAGTGCCGTCCTCGCCAGCTGCCTTCGCGATCGGTGTTCTATGTAATATCTATGCATTTCACCGCTACATTACATATTCCGCCAGCGCCGTTCGGACTCTAGTCGCGCAGTATCAACGGCAGCCTCCCGGTTGAGCCGGGATATTTCACCGCTGACTTACGCGTCCGCCTACGCACCCTTTCAACCCAATAAATCCGGATAACGCTTTCCCCCTACGTATTCCCGCGGCTGCTTGCACGTGTTTCGC
+
CCCCCGFGFGGGGGGGGFCGGGGGGGGGGGFGGGGGGGGEFGGGGGGGGGGGGGGGGFGGGGGGGGDGGGGFGGGGGGG@F@FFFGEFFGDEFEFGGGGGGFGC>FGGFFGGFFGGG>ADD@9DGG9FGGGGGCEDD8@8==BGGGFDDGFDFFFGGCGGG7>BFAFGGF5>EECCAC@FGGCCEDFFEGG=?DGFFGA75C<<@DBFFFGFA)/)-7C0:-427?;?>GF?FB)<ADGDB?::=AAAG6D(,06C-((-(2.8C>>?BB4)),).)41(-(434).50).:503*2)-,
@M02996:162:000000000-B87FG:1:1101:4708:6397 2:N:0:TAGCGCTC+CGTCTAAT
GACTACTCGGGTATCTAATCCTGTTTGCTCCCCACGCTTTCGTGCCTCAGTGTCAGTTGCAGGCCAGTAAGTCGCTTTCGCCACTGGTGTTCCTCCTAATATCTACGCATTCCACCGCTACACTAGGAATTCCACTTACCTCTCCTGTACTCAAGTTCACCAGTCTTGGTAGTAGCGCCGAAGTTAAGCCTCGGAATTTCACTACCAACTTGATAAACCACCTACGCACCCTTTCCGCCCAGTCCTTCCGGACAACGCTTGCTCCCTACGTATTACCACCGCTGCTGTCACGTCGTTAGC
+
CCCCCGGGGGGGDCGGGGFFGGGGGGFGGGGGGGGFGFFFGGGGGGGGGGGGGGFGGGGGCGGGGGG,EFGFGGG7DFFFEFFCEDFGGGGGFGGGGFDGGFGGGFGFCCCAEFFGD>?DGEFD8FGGFGGGGGGGGGGGGDFGGGFBDFFDFEFGGGGGGFDA9;DFGGCBDFGGF6:?8CEDE9D96E<50*@58@FECF@*:6@):AFA@FCA*;;)47:=B5>2:C@205*05=CE=@@E))/;;3)46)/;(.((654-*-:>1:,))..64).(-,470:0...::5)*2241<
@M02996:162:000000000-B87FG:1:1101:4689:6399 2:N:0:TAGCGCTC+CGTCTAAT
GACTACTCGGGTATCTAATCCTGTTTGCTCCCCACGCTTTCGTGCCTCAGTGTCAGTTGCAGGCCAGTAAGTCGCTTTCGCCACTGGTGTTCCTCCTAATATCTACGCATTCCACCGCTACACTAGGAATTCCACTTACCTCTCCTGTACTCAAGTTCACCAGTCTTGGTAGTAGCGCCGAAGTTAAGCCTCGGAATTTCACTACCAACTTGATAAACCACCTCCGCACCCTTTACGCCCAGTCCTTCCGGACAACGCTTGCTACCTCAGTATTACCGCGGCTGCTGGCACGTAGTTAGC
+
CCCCCGGGGGGGGGGGGGFGGGGGFGGGGGFGGGGGGGGGGGGGGGGGGFFGGFGGGGGGFGGGGGGGGGGGGEGFFGGGGGGGGGGEGFCFFGGGGGGGGFGGDGGGGGFGGFFGG=*=DEGGGGGGGCEFGFGDGEGGCEB8DFEFBFDDEFGGGGGGGGDC?FGG?>9DFFDFEGFDCEGDDG7FFG?=?BD9=FFE<DFEFFF5>FGFE8AFAF>)1/))-)::>GD2<)4@(8BEF0(7)7);87>;B>1C..(//5-)08).(.-..4)-460(2(-(-))5(3<())2/<6>2
@M02996:162:000000000-B87FG:1:1101:11128:6411 2:N:0:TAGCGCTC+CGTCTAAT
GACTACTCGGGTATCTAATCCGGGGTGCGACCCGCACGTTCGAGCATGAGCGTCGAGCAGTCCCCAGCAAGCTGCCTTCGCCATCGGGGGTCTGCCTGATCTCTACGCAGTCCACCGCAACACCAGGAAGTCCGCTCTCCCCTGAACTCTCCAAGAAATGCAGGCCGGTCGGCAGGTCCGGGGGGGGGGCCCGGGAGTGCACTTACCGCGTGCACTGCCGCCGGCGCTCCGGGTACGCCGGGTGATGGCGAACAAGGACTTCTCCACGCGAACGAACGGGGCGGGTGGGAGGAGGGTAGAG
+
CCCC6CE8CFCFC,E,<65EF7:++78@+6+7@:7CC+C,48C<87:<<BCC66+6+6+,<C,=F<B<A@EFAA,9,,@=BB,8D@B+++6+6,C<=<=,,2,?7C=CC++,83,=>0*66>+@CG@<@,,,7+*30*,,41*39;:D+B6>,89>=E,2D?8,/2?524*5*:77=6)>CCE**/,1(*2,75/40*0)-+))-93-()/-(05*(90,2(,,(--,(1(()(-,-(2*(--(.)-)2-.-777*((,.4*))*),-(,(((-((-((((,-,((-2((((0)1**(-..
@M02996:162:000000000-B87FG:1:1101:4698:6416 2:N:0:TAGCGCTC+CGTCTAAT
GACTACTCGGGTATCTAATCCTGTTTGCTCCCCACGCTTTCGTGCCTCAGTGTCAGTTGCAGGCCAGTAAGTCGCTTTCGCCACTGGTGTTCCTCCTAATATCTACGCATTCCACCGCTACACTAGGAATTCCACTTACCTCTCCTGTACTCACGTTCACCAGTCTTGGTAGTAGCGCCGAAGTTAAGCCTCGGAATTTCACTACCAACTTGCTAAACCACCTACGCACCCTTTACACCCAGTCCTTCCGGCCAACGCTTGCCACCTACGTATTCCCGCGGCTGCTGGCACGTTTTTACC
+
CCCCCGGGGGGG7FFGGFFGGGGGFGGFFECFFGGGGDFFGGGGGFGGFGFGGGGGGGGFGGFEFGGCEGGFFGG:DFGFEGGGGGEGFFEEFGFGGGGFFFF@EGGGDGGFGGGGG:?DDCFCF?E:EFFFFEFFGFFGFD:?FFFEEGB=@,6E?D8=CE5E=9D8+@=DA?FG>CA*@EE+>D@DCC,::BG=>GFA=CEEEA5==CF**4*<*;?=;:4<=->:2B@@C3*8*0?:5=6<)9.7760,()/2((//(*(/2.25:0.)-5)),43,((,(,2,(-(.(0)*//())
@M02996:162:000000000-B87FG:1:1101:11134:6429 2:N:0:TAGCGCTC+CGTCTAAT
GACTACTCGGGTATCTAATCCTGTTTGCTACCCGCACTTTCGAGCATGAGCGTCGATAAGTCCCCAGCAAGCTGCCTTCGCCATCGGTGTTCTTCCTGATCTGTACGCATTCCACCGCTACACCAGGAAGGCCGCTGGCCCCTGAACTATCCAAGACAGGCAGGCCGGGCGGCAGGTCCGGGGTGGTGCCCCGGGATGGAACAGACCGCGGGCACTTCCGCACGCTCCCCCGTTACGCCCAGTGATTCCTAACAACGCTTGCACCCCTCGTACTACCGGGGCTGCGGGCACGAAGGGTGC
+
CCCCCGGGGGGGD8E,C<F9FC@;,<CF9ECCE@FEGGGGGGGG:@B@CEGGGCFEGECEGGGFGGGGGGGGED8=,4E=B8@FFE:BFFE,9FE?A?A,,3,6,C=+,++94=CECB*=CCBEEGDFD,+@DEE+++6,6=*DDDDADGFBE88D,=,+3,1+4:?C+8*348)7/;55=B5:4),/.2==8)173*8(5+(,(8<B6)),3><),9:4:((-(((,-140*3--3(2:2352*.<>*./6364/-(---9.5<(-(,(-(((.).((,((4,-(-3(4::)012*(--
@M02996:162:000000000-B87FG:1:1101:11123:6447 2:N:0:TAGCGCTC+CGTCTAAT
GACTACTCGGGTATCTAATCCTGTTTGCTACCCGCACTTTCGAGCATGAGCGTCGATCATTCCCCAGCAAGCTGCCTTCGCCATCGGTGTTCTTCCTGATCTCTACGCATTCCACCGCTACACCAGGAATTCCGCTCGCCGCTGAACTATCCAAGAAATGCAGTCTGGTCGGAAGGTACGGGGTTGGGCGCGGGTAGGGAACAGACTGTGTGCACTTCCGCCTGCGCTCCCGTTAGGGCGATTGATTCCGTACATCTCTTTCACCCTTTGTACTGCTGCCGCTTGTTGGCAGAGGTTATG
+
6BCC,;E@BB@G:F<C<@FGFGFFCFG9FCCFFCF:@C,CFCF<8+;,6A9:F66+6,6,<C9CE6,6FF,AE,BFFFG:7@=FEC=84FGGG<EFFB;DGF,,EFGF,@F=,@5BB85+89,@>AC7,,9ED,=D8++++106=D:,+=9D=32>1,7,C,0:1+5@5;>*30**;+39B**4*3)*-*4(/)2(/*:(2*((/;).)32/71/2)/0-/(-((-,44?69F:((.(,*4(-(*.65C:).30)*)..))2.6:11())..).))-)),-4,-(.),.()-0)*08).)
@M02996:162:000000000-B87FG:1:1101:26729:6451 2:N:0:TAGCGCTC+CGTCTATT
GACTACCAGGGTATCTAATCCTGTTTGCTCCCCACGCTTTCGAGCCTCAACGTCAGTTACCGTCCAGTAAGCCGCCTTCGCCACTGGTGTTCCTCCTAATATCTACGCATTTCACCGCTACACTAGGAATTCCGCTTACCTCTCCGGCACTCAAGATCAACAGTTTCCAATGCAGTCCAAGAGTTGAGCCCCTGCCTTTCACATCAGACTTGCTGTTCCGTCTACGCTCCCTTTACACCCAGTAAATCCGGATAACGCTTGCTCCATACGTATTACCGCGGCTGCTGGCACGTATTTAGC
+
CCCCCGGFGGGGGGGGGGGGGGGGGGGGGGGGGGGGGGGGGGGGGGGGGGGGGGGGGGGGGGGGGGGGGGGGGGGGGGGGGGGGGGGGGGEGGGGGGFGGGFGGGGGGGGGGGGGGGADDGEGGGGGGEFGGGFGGGGGGGFFGGGFGDGFE?FC=@FFGGGDEFFGGG@DFGFFGFGC<BFFGCC7+>FF>?FG@CFFFEF07@9@CFFGFE>;CEFG2<>=BFB>=@CB@F:EF?BFG?<=9@3772426657;/.//69)/8(6<??.)57)5)2-(-243,:B:B:7:0)<<:6.:
@M02996:162:000000000-B87FG:1:1101:25951:6461 2:N:0:TAGCGCTC+CGTCTAAT
GACTACAAGGGTATCTAATCCTGTTTGATACCCACGCTTTCGTGCCTCAGCGTCAGTTGTATGCTGGTAAGCTGCCTTCGCAATCGGGGTTCTGTGACATATCTAAGCATTTCACCGCTACACGTCACATTCCGCCTACCTCGTTTACACTCAAGATAACCAGTTTCAACGGCTTGGTATTGTTGAGCAACACGCTTTCACCGCTGACTTAATCATCCGCCTACGCACCCTTTAAACCCAATAAATCCGGATAACGCTCGCATCCTCCGTATTACTGCGGCTGCTGGCACGGAGTTCGCC
+
CCCCCGGGGGGGGGGGDFGGGGGGGGGGGGGFGGGGGGGGGGGGGGGGGGGGGGGGFGGGGGGGGGGGGGGGGGGGGGGGGGGGGGFFGFGFFGGGGGGGGFGGGGGGGGGGGGFGG=DGGGGGFGGGGGGGFGGGGGGGGEEGG@DEDFFFFFGFGGGGGGDC=DGGGGGFD>DEFGDFEAFGFGFGFGGFFFD)8DBFCGFFFFB=A>F4EFCF43;2C793(-:2>E826>?EE;F5?D8E65?;C()6<FFC.//,,)-7<8><9?(.:>6)-.,4696:320((.4())22+(-(
@M02996:162:000000000-B87FG:1:1101:26727:6469 2:N:0:TAGCGCTC+CGTCTATT
GACTACCAGGGTATCTAATCCTGTTTGCTCCCCACGCTTTCGAGCCTCAACGTCAGTTACCGTCCAGTAAGCCGCCTTCGCCACTGGTGTTCCTCCTAATATCTACGCATTTCACCGCTACACTAGGAATTCCGCTTACCTCTCCGGCACTCAAGATCAACAGTTTCCAATGCAGTCCAAGAGTTGAGCCCCTGCCTTTCACATCAGACTTGCTGTTCCGTCTACGCTCCCTTTCCACCCAGTAAATCCGGATAACGCTTGCTCCATACGTATTACCTCGGCTGCGTGCCCGTATTTGGC
+
CCCCCGGGGGGFGGGGGGGGGGGGGGGGGGGGGGGGGGGGGGGGGGGGGGGGGGGGGGGGGGGGGGGGGGGGGGGGGGGGGGGGGGFGGFGFGGGGGGGGGFGGGGGGGDGGGGGGGABCDFGCFDGGGGGGGGGGGGFGGFFGGEFGEGFEFGFF?FGGGGFEEFGEFGCFGFFDFGEFGGGGGGCFFGG>FFF@CEB@EFEAEFEEFFG>=6ABEFGA<>>DC29=@EBBG=4;E9FE@?@EF)<CC6:((27D/,/,,96A4;)5:1,).(.)).)(-3(-3(-46(.(.08<+)).
@M02996:162:000000000-B87FG:1:1101:26171:6474 2:N:0:TAGCGCTC+CGTCTAAT
GACTACCGGGGTATCTAATCCTGTTTGCTCCCCACGCTTTCGAGCCTCAACGTCAGTTACCGTCCAGTAAGCCGCCTTCGCCACTGGTGTTCCTCCTAATATCTACGCATTTCACCGCTACACTAGGAATTCCGCTTACCCCTCCGGTACTCGAGCGAGATAGTTTCCAAAGCAGTTCCGGGGTTGAGCCCCGGCATTTCACTTCAGACTTACCTTGCCGTCTACGCTCCCTTTACACCCAGTAAATCCGGCTAACGCTTGCCCCCTACGTATTACAGCGGCTGCTGGCACGTGTTTAGC
+
CCCCCGGGGGGGGGGGGGGGGGGGGGGGGGFGGGGGGGGGGGGGGGGGGGGGGGGGGGGGGGGGGGGGGGGGGGGGGGGGGGGGGGGGGDCFGGGGGGGGGFGGGGGGGGGGGGGGE@BGGEGGGGGGGGGGGGGGGGGGGDDGGGAGBGFFEGGGG6CGGGE@FFGGG;C6DFGGFGF>EEDCFGFGEAF@EDG9@GFFEG5?@@EEEFGFFA67);F9236;C@B6?E?<:?D<22CEB?:9=4ABD9>(().2---,493:F9>03,.8A?<-),.2.4-460>8(43:5)322.24
@M02996:162:000000000-B87FG:1:1101:3552:6480 2:N:0:TAGCGCTC+CGTCTAAT
GACTACTCGGGTATCTAATCCCGTTTGCTCCCCTGGCTTTCGCATCTCAGCGTCAGACACAGTCCAGAAAGGCGCCTTCGCCACTGGTGTTCCTCCCAATATCTACGCATTTCACCGCTACACTAGGAATTCCACTTTCCTCTCCAGTACTCCAGATCCACAGTTTCAGATGCATATCCGAAGTTAAGCCTCGGGATTTCACCTCTCACTTGCAGACCCGCCTACCCTCCCGTACAACCACTTACATCCGACCACCCCTGGCCACCAAAGTTGTGCGGCGCTTGCTGGCCCTGCATTATC
+
CCCCCGGCGGGGGGFGFGGGGFEFCCCAFACFFCFDFFGGGGGE:@EFEFGGGGGGFEFFF,FFFFGAFGGFGGGGGGGGGGCCFDFEFFEGGGGGFFGG:<EFGEGDEEDFFGGGG@BGDEF=FDCCFFGGC@FGGCDGGDDG6=:@7DDD4E?EGGGCFFDFD9+EDDEFGF+,4?9?>B=FFGECDC,53*9)8DFFAC*013)0*4+33*3<09*-*0750--*-1/(2(-9*)83((/12/))0/0(.0(1((/(//((1(((((-..)(.,(--(((-().,(,(-))*3+)))
@M02996:162:000000000-B87FG:1:1101:20523:6488 2:N:0:TAGCGCTC+CGTCTAAT
GACTACCAGGGTATCTAATCCTGTTTGATCCCCACGCTTTCGTGCCTCAGCGTCAATCACGGCTTCGTGAGCTGCCTTCGCAATCGGTGTTCTGCGTAATATCTATGCATTTCACCGCTACACTACTCATTCCTCCCACCTCATCCGTATTCCAGCGCGACAGTATCAAAGGCATTTCCGGATTTAGGCCCCGGGCTTTCACCTCTGCCTTGCCGCCCCGCCTACCCCCCCTTTCAACCCAATCAACCCGAAAACCCCTTGCACCTCCCGTTTTCCTCCGGCGCCTGGCACGGATTTACC
+
CCCCCG<CFGGGGGGGGGGGGGGGGGGGGEEGGCF@FGGGGGFGGGGGFGGGGGGGG,CE8,+46:C:6C@EFGGGGGGGGEFGFFB8BFFGF54@F7CEEFFGF<@EFGGGGAFGG@BCGEGGGGE,=FGFGAG8C@=++)3++C5FFDFFGFFG+@=+@@:CFFG,2,3*D?+,;DC5E+*4>9;*:G559//)/DAE4A=*7*037AC3.)(),2)(2.(/,(/(6C61C24<)6@=1113<<(,/-)(,).*-,((.9))*.4<00(,2(.2))((-(-(((-((()()./2+))-
@M02996:162:000000000-B87FG:1:1101:3524:6489 2:N:0:TAGCGCTC+CGTCTAAT
GACTACTCGGGTATCTAATCCCGTTTGCTCCCCTGGCTTTCGCATCTCAGCGTCAGACACAGTCCAGAAAGGCGCCTTCGCCACTGGTGTTCCTCCCAATATCTACGCATTTCACCGCTACACTAGGAATTCCACTTTCCTCTCCAGTACTCAAGATCCACAGTTTCAGATGCAGTTCCGAAGTTAAGCCTCGGGATTTCACATCTGACTTGCAGACCCGCCTACACGCCCTTTCCACCCAGTAAATCCGGACAACGCTTGCCACCTACGTATTACCGCGGCTGCTGGCCGGTAGTTAGC
+
CCCCCGGGGGGGGGGGGGGGGFGFEFGGGGGGEGGGGGGGGGGGGGFGGGGGGGGGFGGGGGGGGGGGGGGGGGGGGGGGGGGGGGGEFGGGGGGGGGGFGDFGGF@CECEGGGGGG=:CCDFGFGGGGGGGGFCDDBAFGFFGGGEGDGFDGGGGGGGGG8:FE;=EGGGFFFGFFGFFG+@FFGEFFFFDFFG=:>CCEGECF;;EA5B*>FE8@??9;5>AB)<>5F@FG@**15CE@D@<AFEEF08?;E0*.(/,6C?.90124:336(.:91((-4;9(5,(4((()0/<05:<
@M02996:162:000000000-B87FG:1:1101:3543:6497 2:N:0:TAGCGCTC+CGTCTAAT
GACTACTCGGGTATCTAATCCCGTTTGCTCCCCTGGCTTTCGCATCTCAGCGTCAGACACAGTCCAGAAAGGCGCCTTCGCCACTGGTGTTCCTCCCAATATCTACGCATTTCACCGCTACACTAGGAATTCCACTTTCCTCTCCAGTACTCAAGATCCACAGTTTCAGATGCAGTTCCGAAGTTAAGCCTCGGGATTTCACATCTGACTTGAAGCCCAGCCTACACGCCCTTTACACCACGTAAATCGGGACACGGCTTGCCACCTGCGTATTACTGACGCGGCGTGCACGGAGTTGAC
+
CCCCCGGGGGEGGGGGFFFFEGGGGGGGGGED:FGGGGGGGGGGGGDGGGGGECEGCGGGFFGGGG8FFFGGGFEGGGGFDGGGGGFGGGGFGGGFGGGGGFGGGFDGGGGGGGGCC=@CCDFCFF??FFGGGGF9DEDFGDFGGCDFDFDEFFGFECDFF=DCCDFF8DAFG?8EFFEEGBEDADEGFG@@DBDBAC6EAEA5=85==AGE*3:*39*)4:<EF<B)->59F=EFCBG*((0(2(.)*(....(*(.3(.>;20(,(.((((,).)--(,-((,(,--8A())***).,
@M02996:162:000000000-B87FG:1:1101:13522:6544 2:N:0:TAGCGCTC+CGTCTAAT
GACTACCAGGGTATCTAATCCTGTTTGATACCCACGCTTTCGTGCCTCAGCGTCAGTTGTATGCTGGTAAGCTGCCTTCGCAATCGGGGTTCTGTGACATATCTAAGCATTTCACCGCTACACGTCACATTCCGCCTACCTCGTTTACACTCAAGATAACCAGTTTCAACGGCTTGGTATTGTTGAGCAACACGCTTTCACCGCTGACTTAATCATCCGCCTACGCACCCTTTAAACCCAATAAATCCGGATAACGCTCGCATCCTCCGTATTACCGCGGCTGCTGGCACGGAGTTTGTC
+
CCCCCGGGGGGGGGGGFGGGGGGGGGGGGGFFGFGGGGGGGGGGGGGGGGGGGGFGGGFF9FFEFFEGGGGFGGGGGGGGGGGGGGCFECGGGGGG9FGGGFG@>EFGGGGGGDGGG@DDDFGGGGGGGGGGGGGGG>EGGFEDDGFGFGFFGCF,EE8EGDDFFFGG?GE>EBDG>D7DD,@FFG5C@1<CFAGFDG+;>EDF=?=:EFFE?FEBEFG4A@2:>@@=9C8584?<8;CC0=@@ACE;DB)((275(//,,139C87<>?(224..:91(43((,440(589.);;+-.6
@M02996:162:000000000-B87FG:1:1101:26710:6551 2:N:0:TAGCGCTC+CGTCTAAT
GACTACTAGGGTATCTAATCCTGTTTGCTCCCCACGCTTTCGAGCCTCAACGTCAGTTACCGTCCAGTAAGCCGCCTTCGCCACTGGTGTTCCTCCTAATATCTACGCATTTCACCGCTACACTAGGAATTCCGCTTACCCCTCCGGTACTCGAGCGAGATAGTTTCCAAAGCAGTTCCGGGGTTGAGCCCCGGCATTTCACTTCAGACTTACCTTGCCGTCTACGCTCCCTTTACACCCCGTAAATCCGGATAACGCTTGCCCCCTACGTATTACCGCGGCTGCTGGCACGTAGTTAGC
+
CCCCCGGGGGGFGGGGGGGGGGGFFGGGGGGGGGGGGGGGGGGGGGGGGGGGGGGGGGGGGGGGGGGGGGGGFGGGGGGGGGGGGGGFGGCFEFGGGGGGGCFDEFFEEECFGGGGG=ADDEFFGGGGGGGGGGGGGEGGGFFGDEAFDDFFEFCFEGGGGGEBAFG8FDGFGAFGFGFDEGGE@DFCECF<DFD2>BAEEC*@BFCFFFGFFFCA3;C72,6191;2?C;3C34>EA:C-24073<923)44569----(/4:59214?,))4)6911,(-,(,.5:?FFB0.*/+-<)
@M02996:162:000000000-B87FG:1:1101:13453:6570 2:N:0:TAGCGCTC+CGTCTAAT
GACTACACGGGTATCTAATCCTGTTTGCTCCCCGCACCTTCGCACCTCAGCGTCAGTTATCTACTAGAAACTTGCCTTCGCCATTGGTATTCTTCCCGATATCTACAGATTCCACCCCTACACCTGGAATTCTAGTTTCCCCTTAGTAACTCTAGTTATACAGTTCTCAACGCAGTTTATGGGTTAAGCCCATAGATTTCACACCAAGCTTGTACAACCGCCTCCCTGCCCTTTACGCCCAATAATTCCGTACACCGCTCGCAACTTCCGTGTTACCGCCGCTGCTGGCACGTAATTGGC
+
CCCCCG@FGGGGGGGGGEFFGGGGGGGGGF@DEFGGGGGGGFGGGGGGGGGGGGGGGF9EFG9EFFGFF,FFFFGGGGGGGC=F;DCF5EFFGFGF,BCFGEGGGGCFFGFFGGGGG:FDFEFGFFGF,E@EGA8CDGGG?DFF+,;,?DDEEEFFG;FFFG7CFFGGG,@BGE+@F79EFFGDFCE79GGDFFGEAFAACG;CAF)):CG@C+3?*;?=C::))/77=EB2CE=C>?G=>(06*577:3)/;)9*(.(.,21(/(4).,.(.3).-(-(4426923:0(4(00*29)(,
@M02996:162:000000000-B87FG:1:1101:13444:6586 2:N:0:TAGCGCTC+CGTCTAAT
GACTACACGGGTATCTAATCCTGTTTGCTCCCCGCACCTTCGCACCTCAGCGTCAGTTATCTACTAGAAACTTGCCTTCGCCATTGGTATTCTTCCAGATATCTACAGATTCCACCCCTACACCTGGAATTCTAGTTTCCCCTTAGTAACTCTAGTTATACAGTTCTCAACGCAGTTTATGGGTTAAGCCCATAGATTTCACACCAAGCTTGTACAACCGCCTACATGCCCTTTACGCCCAATAATTCCGAACAACGCTCGCAACTTCCGTGTTACCGCGGCTGCTGGCACGTCATTACC
+
CCCCCGGGGGGGGGGGGGGGGGGGGGGGGGEFFEGGGGGGGGGGGGGGGGGGGGGGGFEFGGCFEFEGGGGGGFGGGGGGGFGGFEEFEFGGGGGGFGGGGFGGGGAEDFFGFGGGGAFGGFGGGGGDFFGGGGGGGGFFGDFGG=C@=DCDGFDGCEGGGFCFGFGF8DGACECGFG>FDF8DEFBF=DGDFFCC>FFF7EEFA<C58C@=@?E=EFDAE5)-<4A94?>>CFFC5AEC290.;09@C5:2;A(2(.//(/(,/44)/()(.3)6)3((--44:00.1(54.)*29-).
@M02996:162:000000000-B87FG:1:1101:20030:6598 2:N:0:TAGCGCTC+CGTCTAAT
GACTACCCGGGTATCTAATCCTGTTTGCTCCCCACGCCTTCGAGCCTCAACGTCAGTATCTGTCCAGTATGGCGCCTTCGCCTCCGGTGTTCTTCCTAATCTCTACGCATTTTACTACTACACTAGAAATTCCCCCTACCCCTCCAGTACTCTAGATTAACAGTTTTCAAAGCAAGTCCTGGGTTAAGCCCAGGGTTTTCACTCCAAACTTGCTATTCCGTCTACGCTCCCTTTACACCCAGTAAATCCGGATAACGCTTGCCCCCTACGTATTACCGCGGCTGCTGGCACGTTGTTAGC
+
CCCCCGGGGGGGGGGGGEFGGGGGGGGGGGGGGGGGGGGGGGGGGGGGGGGGGGGGGAGFGGGGGGGGFDFFF>FGGGGGGGEGGGGGGGGGGGGFGFEEGFGGGGGGGEGGB,:E=;=DFDFG8F9EFBFGGGG6C+DFGDFGC,8EFGFEG@DAFGGGG,:CDFGGGCDDFF=?DGEF9DDEFGECCGG@5?68@FFFFCCCF6C=CFGEFC<CF6@BE7:>=4=4>CD:FF=CEEFEBFE4BCC<C9877370/./((2;@GFFFF:426:5-)(((-3190))50<>(.)*2/64)
@M02996:162:000000000-B87FG:1:1101:6257:6606 2:N:0:TAGCGCTC+CGTCTAAT
GACTACCGGGGTATCTAATCCTGTTTGCTCCCCGCACCTTCGCACCTCAGCGTCAGTCATCTGCTGGTAACCTGCCTTCGCCATTGGTATTCTTCCTGATATCTACAGATTTCACCCCTACACCAGGAATTCTGATTGCCCCTCAGTGACTCAAGTCTTGCAGTTCTCAACGCAGTCCAGGCGTTAAGCTCCTGCCTTTCACACCACGCTTGCAAAACCGCCTCCATGCCCTTTACGCCCAATAATTCCGAACCACGCCCCCACCTTACGTGTTCCCGCGCCTCCTTGCCCGTATTTCTC
+
CCCCCGFEGGGGGGGGGGGGGGGGGGGFGFFGFEGGGDGGGGGECCFGGGGGGGFGGGGGGGCGAEGFFGGGGGGGGGGGGGCG,@CF5CFGGGGGGGGG=FGGFG4?EFFFGFGG8:DFFFFGGGGGGFFGFG8=FGCDFDFDGD0,5?=:EEGEFEFDD8>C=FCFG,@5C5+C6D*;8+6@CCCGC,DE56?CCGFFFGFFFF))1@D2=F4+)3;A>52(7:?*6CB@FE4>?;CC;1:4///9;(88,)6D(.((()(-1(4).44(.1).)-(-((4((..-((.4)0*30).-
@M02996:162:000000000-B87FG:1:1101:3373:6610 2:N:0:TAGCGCTC+CGTCTAAT
GACTACTGGGGTATCTAATCCTGTTTGCTCCCCACACTTTCGTGCCTCAGTGTCAGTAACAGTCCAGAAAGCCGCCTTCGCCACTGGTGTTCCTCCTAATATCTACGCATTTCACCGCTACACTAGGAATTCCGCTTTCCTCTCCTGCACTCAAGTAGCCCAGTTCAAGTGGCGAACACTGGTTGAGCCATTGCCTTCAACCCCTTGCTTAGGTACCCACCTACGCACTCTTTACGCCCAATACTTACGTATACCGCTTGCCCCCTACGTATTACGTCCGCTTCTGGCACGTAGTTTACC
+
CCCCCGGGFGGGGGGGGGFEGGGGGFGGGGGGGFGGGGGGGGGFGGGGEGGGGGGGGCFGGFGGGGGFGFCFFFEGGGGGGGDGGGFFFGCFGGGGGFGGFFGFEFFEGGGGGGGGG:9=DFFGGG8BFGGGFEGGGGGGGFFGGGBE*=DD@E?F8DFFGG5B=DFEF,@+@5C=?D)@DEDC:FFGF?;A+=CEE,;>;@>ACF=@79+**=;+3;*09-:4)-/75B*C>*9(82C*6B>38C))1(29;A6:../,(2)32.2:(.)6:<)((,(-4((--4-).82:0)2++).3
@M02996:162:000000000-B87FG:1:1101:7097:6612 2:N:0:TAGCGCTC+CGTCTAAT
GACTACCGGGGTATCTAATCCTGTTCGATCCCCGCACTTTCGTGCATGAGCGTCATTTACGGCCTGGTCTGCTGCCTACGCAATCGGTGTTCTTCGTCATATCTATGCATTTCACCGCTACACAACGAATTCCGCAAACCTCGACCGCAATCAAGCTCTCCAGTATCAATGGCGTGATGACGTTGAGCGTCACGATTTTACCACTGACTTACAAAGCCGCCTGCGCACCCCTTACACCCAATAAATCCGTATCAAGCTCGGTTCCTCCGTATTACCGCCGCTGCTGGTCCGGAGTTGTGC
+
CCCCCGGGGGGGEGFGGGFFFGGGGFCGGGGGGGGGGGGGGGGGGGEECFGGGGGGGGCFFGGGGGGFGFEFGFGGGEGGG?>FDE=FFGGGGGGGGGGGGFFG9FFGGGGGGGGGG>E?C>F=FDC7FEGGGGE+@CFGGF>DDGFD96>C8C+84,=FCA)<<;CFDG7AFDCE5D5>9>CC>DFGB789??7==C+55CFFE4534;7)/1))/21,*/(63((,-;(8<33<B:C5(,.3*)527454(/)*)))--*(-2)-((-((.).4-(-(,(-,),4..)(-))/2+)-)
@M02996:162:000000000-B87FG:1:1101:6261:6625 2:N:0:TAGCGCTC+CGTCTAAT
GACTACCGGGGTATCTAATCCTGTTTGCTCCCCGCACCTTCGCACCTCAGCGTCAGTCATCTGCTGGTAACCTGCCTTCGCCATTGGTATTCTTCCTGATATCTACAGATTTCACCCCTACACCAGGAATTCTGATTGCCCCTCAGTGACTCAAGTCTTGCAGTTCTCAACGCAGTCCAGGAGTTAAGCTCCTGCCTTTCACACCAAGCTTGCAAAACCGCCTACATGCCCTTTACGCCCAATAATTCCGAACAACGCTCGCCACTTACGTGTTACCGGCGCTCTCGGCCCGTATGTACC
+
CCCCCGGGGGGGGGGGGCFFGGGGGGGGGGGF@FGGGGGGGGGGGGGGFFGGGGGGGGGGGGGFGGGGGGGGGGGGGGGGGGGGGFFFCEFGGGGGGFFGFFGGGGGF,EEGGGGFG=FDFEFGGGGEEFGGGGGF9,EFGDFGGGE4<DCDD@8FEGCFA?5CAFDAFGGFGDCGFGFFFGDDF=DF@@?@A9D@5>?<EF@5>?C):A?:CAC6CFG=C)0):;?>:656?@EF(9<C7@@F;C??@()6:>;<.,(/.)-8>3<A<::(.(4-6(((-(4(-)(((,(,0)*00)--
@M02996:162:000000000-B87FG:1:1101:7102:6630 2:N:0:TAGCGCTC+CGTCTAAT
GACTACCGGGGTATCTAATCCTGTTCGATCCCCGCACTTTCGTGCATGAGCGTCATTTACGGCCTGGTCTGCTGCCTACGCAATCGGTGTTCTTCGTCATATCTATGCATTTCACCGCTACACAACGAATTCCGCAAACCTCGACCGCAATCAAGCTCTCCAGTATCAATGGCGTGATGACGTTGAGCGTCACGATTTAACCACTGACTTAAAAAGCCGCCTGCGCACCCGTTCAACCCAATAAATCCGAATAACGCTCGGATCCTCCGTATTTCCGCGCCTGCTGGCACGGAGTTAGCC
+
CCCCCGGCG@FGGGGGDFGGGGGGGGGGFGEGF7FFGGGGGGGGGGGGGGGGGGGGGGGGGGGEGGGGGGGGGGGGGDFFGFDG=@FGGGG@FFGGGGGGFDF+EFGGGGGGGGGGG5?CCEEGGGGFGGGGGGGGGGGGGDFGGC9CDGEE,@CFGGG6@C=@,9F:+EFFFBDEBGF6CCEEA7)?9;CDEFD2(<19>7BBFAB;<+276FE)/;9473/3:1(,-;-49(.647C51:)8@AD?D072(/3*(,,--1,47<529:.24).461-(((-244(:05((00**0424
@M02996:162:000000000-B87FG:1:1101:8418:6631 2:N:0:TAGCGCTC+CTTCTAAT
GACTACTAGGGTATCTAATCCTGTTTGATCCCCGCACCTTCGTGCATCAGCGTCAGTCGCTCCCCAGCCGGCTGCCTCCACAATCGGAGTTCTTCGTGATATCTATGCATTTCACCGCTACTCCACGCATTCCACCGCCCTCTACTCCATTCAAGCCCGCCAGTTTCAACCGCGATACCGTCTTTGGCTCCACGATTTTCCCTCCGGCCTGTCCACCCCCCCTCGTCCCCCTTTAACCCCATTAATACCGCTAACGTCCGTCCCTCTCCTTATTCCTCGCGTGACGCACCCGAATTAGCC
+
C@CCCGG@CCEGCFGGGFFGGGGFG-CFG,@ED@FFGGGGGGGGG<FFCFGDGGC6F9,@,,6A6,B8,+78FF79A,=,CE:F@,8,8BCFE,9AFFFGDFGGGGGGGGGGGFGGG:@6@,,@@F++@FGGGA,+++@+=:D+3,0,3+?;9,?,+@8CEE>BCCGECF8*;03***3@**,*22)*),4);@)(/=F<:,*-()(,.:*));)9(0)(=(((,(-(4@694))))-1*(().9))-*-)(()(*,((-(1(,*.(,(.))).)..)(((-(-(((((,(-.)12+.53
@M02996:162:000000000-B87FG:1:1101:23730:6632 2:N:0:TAGCGCTC+CGTCTAAT
GACTACCAGGGTATCTAATCCTATTTGCTCCCCACGCTTTCGTGTATGAGCGTCAGTTACAGACCAGGTAACCGCCTTCGCCGCTGGTGTTCTTCCATATATCTACGCATTTTACCGCTACACATGGAGTTCCATTACCCTCTTCTGCACTCTAGTTTGCCAGTATTCGATGCTGTATTGAGTTGAGCTCAACGCTTTCACATCAAACTTAGCAAACCGACTGCACACCCTTTACGCCCAATAAATACTGATAACGCTTGCCACCTACGGATTACCGCGCCTGCTTGCACGTAGTAACCCG
+
CCCCCGGGGGGGDFGGGGGGGGCFGGGGGGFFGGGGGGGGGGGGGGGGGGGGGGGGGGGGGGGFFGG7CECFGGGGGGGGGGDGGGGFFFGGGGGGGGGGGFGGGFGGGCGGGGGGG=@DGFGFGGGGFFFGGGGGGGGGGDFGGGEADDFFCFGFCFFFFG):@DFCD,=D>5DFBFCB,@AD,+3=9EF<C>DFFG57CECEFFFFFFD*8@9*:<C):7=B*)*--=6=<:822>F568.4A))/+139C+/1(//(/2.7935((((-34--89-((-(.(-4142<?5);+2).,(
@M02996:162:000000000-B87FG:1:1101:18805:6633 2:N:0:TAGCGCTC+CGTCTAAT
GACTACCCGGGTATCTAATCCTGTTTGCTCCCCCGACTTTCGCGCCTCAGCGTCAGTGCTGTTCAAGGAATCCGCCTTCGCCTCCGGTGTTCTGCAGGATATCAACGCATTTCACCGCTACACCCTGCATTCCGATTCCCTCTCCCAGACTCGAGTCCTGTAGTTTCAGACGCACTTTCCGGGTTGAGCCCGGAGATTTCACATCTGACACGCAAGACCGCCTACGCGCCCTTTACGCCCAGTAAATCCGAACAACGCTTCCCACCTCTGGTTTCACGCCGCTGCTGGCACCGGGTTAGC
+
CCCCCFFGGGGFCGGGGGFGGGGGGGGGGGEFEEGGGGGGGGGGGGGGGGGGEGGGGDGGGGGGGGGGGGGGGGGGGGGGGGGGGGCGGGGGFFFFGFGGGFFFFGGGGGGGGGGGG=BGDEFGGGGGGEFGGCCGGGGGGFFGGGDAFGDDD,=FFGGGGFFFGFGGG9FDGFGGFGFFEEEEFGFG=FGFE4<@=F8@EFEFEF47CAC<9D>>;FC>E66;;(-,4:>6F?)62:EC(8:2@)).99839539-.--(0(-9:(()))).4))),(--1(16820((.1)01:A,()
@M02996:162:000000000-B87FG:1:1101:8438:6638 2:N:0:TAGCGCTC+CGTCTAAT
GACTACTGGGGTATCTAATCCTGTTTGATACCCGCACCTTCGTGCATCAGCGTCAGTGGCACCCCAGGCGACTGCCTACGCAATCGGAGTTCTTCGTGATATCTATGCATTTCACCGCTACACCACGAATTCCATCGCCCTCTAGTGTACTCAAGGACGCCAGTTTCAACCGCGAGATCGAGTTGAGCTCGACGATTTTACGGCTGACTTGGCATCCCGCCTACGCACCCTTTAAACCCAATAAATCCGGATAACGCTCGGACCTTCCGTATTCCCGAGGCCGCTGGCACGGAATTAGCCG
+
CCCCCGGDFGGGGGGGGGGGGGGGGGGGGGGFFGGGGGGGGGGGGGGGGGGGGGGGGFFFDFGGGGGDFGCFGGGGGGGGGGGGFGG@FFGGGGGGGGCGGFGGGGGGGGGGGGGGG>ACDEFFEFF=EGGGGGGGGGDGGFFGFEEFDGFEGDFFGGDGGC::EFGGGGGDGEGG*<@>@FFDGGFFCGC>FFCD2FFEFG9>@AFFFFGFFFAFFFC:C:,6;11:6E?(*5>DA:>*:<)-9.64>1.2?4)/---,()-3947?:).47)),(,(-((,-426::8?;05*<@),2,
@M02996:162:000000000-B87FG:1:1101:23746:6643 2:N:0:TAGCGCTC+CGTCTAAT
GACTACCAGGGTATCTAATCCTATTTGCTCCCCACGCTTTCGTGTATGAGCGTCAGTTACAGACCAGGTAACCGCCTTCGCCGCTGGTGTTCTTCCATATATCTACGCATTTTACCGCTACACATGGAGTTCCATTACCCTCTTCTGCACTCTAGTTTGCCAGTATTCGATGCTGTATTGAGTTGAGCTCAACGCTTTCACATCAAACTTAGCAAACCGCCTGCACACCCTTTACGCCCAATAAATCCGGATACCGATTGCCACCTACGTATTACCGCTGCTGCTGGCACGTAGTAAGCCG
+
CCCCCGGGGGGGGGGGGGGGGGGGGGGGGGGGGGGGGGGGGGGGGGGGFGGGGGGGGGGGGGGGGGGGEGGFGGGGGGGGGGGGGGGGGFGGGFGGGGGGGFGGGGGGGGGGFGFFG=ACGGGGGGGGGGGGGGGGGGFGGDFGGGFGFGFFGGGGGGGGGGFGG?DGGFGFEFGGFGF?@DGGFGEGEGFDFFDFFGFFE7;@ECEBFFFEFFFFBFD:C5:BFEFBFG=DFCE559F55@8=+.?;>;.3//4*((///*/=C3454?2>>2-4,((-48>))54612:?8)23<..4(
@M02996:162:000000000-B87FG:1:1101:22437:6648 2:N:0:TAGCGCTC+CGTCTAAT
GACTACAAGGGTATCTAATCCTGTTTGCTCCCCGCACCTTCGCACCTCAGCGTCAATTATCTGCCAGCAACTTGCCTTCGCCATTGGTGTTCTTCCAAATATCTACAGATTTCACCCCTACACTTGGAATTCCAGTTGCCCTTCAGTAATTCTAGTCTTGCAGTTTCCATAGCAGTTCCTGGGTTAAGCCCAGGGATTTCACTACAGACTTTCATGACCGCCTACATGCCCTTTACGCCCAATAATTCCGAACAACGCTCGCACCTTACGTGTTACCGCGGCTGCTGGCACGTAATTAGC
+
CCCCCGGGGGGGGGGGGGGGGGGGGGGGGGGGEGGGGGGGGGGGGGGGGGGGGGGGGGGGGG,EFFGGGGGGGFGGGGGGGGGGFGFFFFGFGEGG9FFGGFGGGGCFGDFGGGGGG:DFG@FGGAFFFFGGGGFGFEFGGFFGG;F9CDFDCEFGGGGGFDDCFFGGGG,;DFCGFGFFFGGGGGEGDFF<::6DDFFEEDEFF607=FCEE9CC<FC:@>==@=E7@@@@FBCC>AFC4>@=A<ECB=4>9B2*(.//357(9=3.67=14;5)4?6,47;1()551,5(0)*29-.5
@M02996:162:000000000-B87FG:1:1101:18800:6650 2:N:0:TAGCGCTC+CGTCTAAT
GACTACCCGGGTATCTAATCCTGTTTGCTCCCCCGACTTTCGCGCCTCAGCGTCAGTGCTGTTCAAGGAATCCGCCTTCGCCTCCGGTGTTCTGCAGGATATCAACGCATTTCACCGCTACACCCTGCATTCCGATTCCCTCTCCCAGACTCGAGTCCTGTAGTTTCAGACGCACTTTCCGGGTTGAGCCCGGAGATTTCACATCTGACACGCAAGACCGCCTACGCGCCCTTTACGCCCAGTAAATCCGCACAACGCTTGCTACCTCTCTATTACCACCGCTGCTTGCACCGGGGTAGC
+
CCCCCFFGGGGEEGGGGGGGGGGGGGGGGG8CEEGGGGGGGGGGGGGGGGGGGGGGGGGGAFFGDFFGGGGGGGGGGGGGGEGGFGCFGFGFGFFECGGFGFFGGGGGGGDGGGGGG:>0?EFGGGGGG;=EFF>DGGFFDDFGGGF8?DFEE8+CDFGGGGFFGFGFG;CED5DGFG=AEC*@ED2FBGF=>B<>BF8CEGFFEFEEFFG00)6)5;F3=:;;8?F19E;(9.).43:C684)*6<)9()-9:7C(((-,1).:7?<7(.))4.6)))---4;F7)2().())/*:4,0
@M02996:162:000000000-B87FG:1:1101:8077:6657 2:N:0:TAGCGCTC+CGTCTAAT
GACTACTGGGGTATCTAATCCTGTTTGCTCCCCACGCTTTCGCGCCTCAGCGTCAGTTGTCGTCCAGCAAGCCGCCTTCGCCACTGGTGTTCCTCCTAATATCTACGCATTTCACCGCTACACTAGGAATTCCGCTTGCCTCTCCGATACTCAAGGGCTACAGTTTCAAATGCAGTTCCGGGGTTGAGCCCCGGGATTTCACATCTGACTTGCAGCTCCGCCTACACGCCCTTTACACCCCGTAAATCCGGACAACGCTTGCAACCTGCGTATTCACGCCGCTCCTCGCCCGCAGTTAGC
+
CCCCCGGGGGGGEGGGG@FGGGGGGGGGGGGGCGGGGGGGGGGGGG@CFGGGGGGGGGGGGGGGGGGGGGGGGGGGDGGGGGGGGGGGGFGGFGFGGGEEGDFFCFGGEEGGGGGGGAB6C>FGGGFGGGGGGGGGGFDFGFFGGEB@>8+>D8=FEE?FF8:DF@7FGFE7FFFFFGFF689CCCEGEECAFFC92<*99FEF6C?*8B8>C*);302(:/6;@5;;(=99*;<EF40/(,(-0:).72.49BBF(---(14)9:>72(((-5)-.4((-4((-((-1(((.)::+)).
@M02996:162:000000000-B87FG:1:1101:17012:6669 2:N:0:TAGCGCTC+CGTCTAAT
GACTACCAGGGTATCTAATCCTGTTCGATCCCCGCACTTTCGTGCATGAGCGTCATTTACGGCCTGGTCAGCTGCCTACGCAATCGGAGTTCTTCGCCATATCTATGCATTTCACCGCTACACGGCGAATTCCGCCAACCTCGACCGCAATCCAGCTTGCCAGTATCAACGGCGTGACGAGGGTGAGCCTCGCTATTTAACCGCTTACTTAGCCTTCCGCCTGCGCACCCTTTTGACCCCAACAATACCGATAATGTTCGGATCCTCCGTATTACCGCCGCTACTGTCACGGCGTTATCC
+
CCCCCFAFFG7F8FGGA,EFFGGGGGGGGGCFFGGGGGGEEEGGGFFFFGGGGGFCGGFGC7FFG7FGGGFFGFFGFCFCFGCFDD?,88E=DEE=@CFF:@DFFGGGDFFGGGFFE>>DGBGECB:EGGGGGGGGDEGGF=>DGGBF5DFB,>;@EC79B:5@,5=25F@98@*=*:5):=*41*/28*=1>:*6<F7)1<.71)()7::)/))/))14C41(-4311?(,*))-478;((((0)))*-),(.)*)).((*,-94-443((()).4((-(,(-.5))-6(-))*21..)
@M02996:162:000000000-B87FG:1:1101:27160:6681 2:N:0:TAGCGCTC+CGTCTAAT
GACTACCGGGTATCTAATCCTGTTTGCTACCCACGCTTTCGCGCCTCAGCGTCAGTTACGGCCCCGTAAGTCGCCTTCGCCACTGGTGTTCCTCCCAATCTCTACGCATTTCACCCCTACACTGGGAATTCCACTTACCCCTTCCGCACTCCAGCCAACCAGTCTCCAAAGCAATTCCCAACTTGAACGCAGGACTTTCACTTCAGACCTAATCGGCCGTCTACACGCCCTTTACGCCCCATACTTCCGGACAACGCTTGCCCCCCACGTTTTCCCGCGGCTTCCGGCACGTTGTTCGCC
+
CCCCCGF:FGF+;@FEGGGG<FFGGFEGFFGGFF:FCGGDGGDGGCCE@FDGEGGGFGFGGEGE@CF@F8FCBEG:FGFEF:F,DEF=F=C@=CEC<FD,=<,=BB8+@BE;FEF8B03?+@,==ECFAE;EF8A3=FC,=);DG+8+<6;)D,+==DDEDGC<FFG:9AEAC6+A+?@9,*1@,*828E*5*:9=EG96*56;*=4)(22)*45/:?)(1//9)/,60B(=;).(/6CE((((*.:4*()((04)-((((0.(5(-79(((-)-.(--,-(,4)-((43(,..22+((4
@M02996:162:000000000-B87FG:1:1101:17000:6688 2:N:0:TAGCGCTC+CGTCTAAT
GACTACCAGGGTATCTAATCCTGTTCGATCCCCGCACTTTCGTGCATGAGCGTCATTTACGGCCTGGTCAGCTGCCTACGCAATCGGAGTTCTTCGCCATATCTATGCATTTCACCGCTACACGGCGAATTCCGCCAACCTCGACCGCAATCAAGCTTGCCAGTATCAACGGCGGGACGAGGTTGAGCCTCGCTATTTTACCGCTGACTTAGCATGCCCCCTGCGCACCCTTTAAACCCAATACATCCGGATAACGCTCGGAACCTCCGTATTACAGCGGCTTGTGGCACGGGGTTAGCCG
+
CCCCCGGGGGGGGGGGGEGGGGGGGGGGGGGGGGGGGGGGGGGGGGGGGGGGGGGGGGGGEEFFEGGGGGGFGGGGGGGGGFGGGGG:FCGGFGGGGGGGGFGGGGGGGGGGGCFGG=ADDGGGEGGGGGGGGCGDDGFGGDDDGGFGFGFEFGGGGGEFGFEGFFGGFGGBDEGD)9()=CEFC*5<@CE@F>*3<F/.8<(4()48<F7<A*.7::*(:4,.4999BG(29)55<3A58?:)9:4(/30-36)*(--,,)(-9,,12,(.()-),4(4111(..4(()(,).2:1.)4(
@M02996:162:000000000-B87FG:1:1101:12748:6697 2:N:0:TAGCGCTC+CGTCTAAT
GACTACCCGGGTATCTAATCCTGTTTGCTACCCGCACTTTCGAGCATGAGCGTCGATTAGTCCCCAGCAAGCTGCCTTCGCCATCGGTGTTCTTCCTGATCTCTACGCATTCCACCGCTACACCAGGAATTCCGCTTGCCCCTGACCTATCCAAGAGGTGCAGTCCGGACTGCAGGTCCGGGGTTGGGCCCCGGTATTGTACAGTCCGCTTGCATCTCCGCCTGCGCTCCCTTTACGCCCAGTGCGTCCGAACAACGCTTGCACCCCTCGTATTCCCGCGGCTGCTGGCACGCAGTTTCC
+
CCCCCGDGGGGGDGGGGGGGGGGGGGGGGFFFFGGGGGGGGGGGGGGGEGGGGGGFGGEDFGGGGGEGGGGFGGGGGGGGGGGGGGFGGGGGGGGGGFGGGFGF9FFGGEGGGGGGG>BGDDFGCE+BFGFFGGGGG?FEGDD86,3C+=DDEDD,@,A6EFBDFFDEDGEAGFC6FGCABCGGGG9GBGGF:AD==F+9*<57);@0;FD;?63@)+:3C66:;6>(4:?0:?))(,:C-(.,*(-252)4658<-.-(-*))9802,(3428)6)(-3(49184)((()4))*2<))-
@M02996:162:000000000-B87FG:1:1101:10930:6712 2:N:0:TAGCGCTC+CGTCTAAT
GACTACAGGGGTATCTAATCCTGTTCGATACCCACGCTTTCGTGCCTCAGCGTCAGTAGCGTACTGGTAGGCTGCCTTCGCAATCGGAGTTCTGTACCATATCTATGCATTTCACCGCTACACGGCACATTCCGCCTACCTCGCTCGCACTCAAGAACGGCAGTTTCAACGGCAATTTTACGGTTGAGCCGCAAACTTTCACCACTGACTTACCATCCCGCCTACGCACCCTTTAAACCCAATAAATCCGGATAACGCTCGCATCCTCCGTATTACGGCGGCTGCTGGCACGGGGTTAGC
+
CCCCCGGGGGGGGGGGGGGGGGGGGGGGGGGGGGGGGGGGGGGGGGGGGGGGGGGGG<@FEGGFFFGGGGGFGGGGGGGGGFGGFDF6CFGGGGGDGGGGGFGGGGGGGGFGGGGGG>?CDEFCEFEGGFGGGGGGGBEEFD?GGGAGFGFEEEF:?F=CEEAFFFGGGGE>EDGGFGF>FGGGGG2;@G>@*98B@DFFFGE39;3;BFGC@FE;;FF6G:7?D;B;>GFFFFC<ADFGFFFFB5AA410,:>4C----(<9?G0?3:>4432.:(,-(44-4<>?22?<<7)*2:3(6
@M02996:162:000000000-B87FG:1:1101:27648:6732 2:N:0:TAGCGCTC+CGTCTAAT
GACTACTAGGGTATCTAATCCTGTTTGCTCCCCACGCTTTCGCGCCTCAACGTCAGTTACAGTCCAGAAAGCCGCCTTCGCCACTGGTGTTCCTCCTAATATCTACGCATTTCACCGCTACACTAGGAATTCCGCTTCCCTCTCCTGTACTCAAGCTGATCAGTATTACTGGCACTTCCATACTTGAAATATGGGCTTCCACCAGTAACTTACTCGGCCGTCTACGCGCCCTTTACGCCCAATAATTCCGGACAACGCTTGCCCCCTACGTATTACCGCTGCTGCTGGCCCGTAGTCAGC
+
CCCCCGGGGGGGGGGGGGGGGGGGGGGGGGGGGGGGGGGGGGGGGGGGGGGGGGGGGGGGGGGFGGGFGGGGGGGGGGGGGCGGGGFGGGEGGGGGGFGGGFGGGFGGEGGGGGGGGADDGFGGGGFFGGGGGFEGDGGGGFFGGEDFFFFFE@DGFDGGGGDDEFFGFFGFGFDGFGFFGCGGGGF+*@E;CFFBFGFC:AC8CFFFFFDB*1>?)9D>;::>EB=(5C=>DE<)(/FCD?@EA))7;4>@FE;>-,,-(134<916<?82A:6563-(-43,).52:(4;))22+.67
@M02996:162:000000000-B87FG:1:1101:14217:6781 2:N:0:TAGCGCTC+CGTCTAAT
GACTACTGGGGTATCTAATCCCGTTCGCTCCCCTGGCTTTCGAGCCTCAGTGTCAGTTACAGTCCAGAAAGCCGCCTTCGCCACTGGTGTTCTTCCTAATATCTACGCATTTCACCGCTACACTAGGAATTCCGCTTTCCTCTCCTGCACTCAAGCAGAACAGTTTCTTCCCCATCACGGGGGTTAGCCCCGCACTTTTAAGAAAGACTTGTCCTCCCACCTGCGCTCCCTTTACGCCCAATGATTCCCGACAACGCTTGCCCCCTACGTGTTTCGGCTGCTGCGAGCACGTAGCTGTCC
+
CCCCCGGFGGGFEFGCFDEGGGGGGGCCFFEG@FGGGGGGGGGGGGGGGGFEFGGGGF<FEDGGGG8<FFGFFGGGGGGGGG,FFGFG@FEFGGGGG?FFFFGGGGGGC,=EFGGFGA9CDCFDFFG,,EEEAEGDGFFGGFFGGF)ADF+84@8,,=8DFGF@A99:=EGFGF+@:==*+6+***3C5?:)@AGB@F8?;;*/(2(05>*0>B*=,=7373411661(:332>.(,.2/(,(56-..*-596311----2*)-9(143,(..(.(-4(,-)).((-((((400*3+..)
@M02996:162:000000000-B87FG:1:1101:14230:6797 2:N:0:TAGCGCTC+CGTCTAAT
GACTACTGGGGTATCTAATCCCGTTCGCTCCCCTGGCTTTCGAGCCTCAGTGTCAGTTACAGTCCAGAAAGCCGCCTTCGCCACTGGTGTTCTTCCTAATATCTACGCATTTCACCGCTACACTAGGAATTCCGCTTTCCTCTCCTGCACTCAAGAAGAACAGTTTCTTCCCCATCCCGGGGGTGAGCCCCGCACTTTTAAGAAAGACTTGTCCTCCCACCTGCGCTCCCTTTACGCCCAATGATTCGGGACATCCATTGCCGCCTCCGTATTACCGCGGCTCCTGGCACGTAGTTCGCCG
+
CCCCCGGGGGGGFFGGGGGGGGGGGGGGGGFGGGGGGGGGGGGGGGGGGGFGGGGGGFFGGGGGGGGAFFFFGGGGGGGGGGGGGGGGGGGGFEEFGFEFFDGGGGGGGGGGGGGGG@?>DFGG@AFFFFGGGGGGGGGGGFFGGGFGFGFFCFCE,=D,DDDFFFGDFGGFFFCF*==?EGEGF*<C@GGFFFGFFGCC:CE4:A3>EA:.=A?FFF4/==;@9>9DFF@E7>4439?=(134BAB(0452(*.*).--6729<3(.(4(....)(--31(-,.441(,3:0.;C+49:(
@M02996:162:000000000-B87FG:1:1101:6121:6798 2:N:0:TAGCGCTC+CGTCTAAT
GACTACTAGGGTATCTAATCCTGTTTGCTACCCGCACTTTCGAGCATGAGCGTCGATAAGTCCCCAGCAAGCTGCCTTCGCCATCGGTGTTCTTCCTGATATCTACGCATTCCACCGCTCCACCAGGAATTCCGCTTGCCCCTGCACTATCCAAGAAACGCAGTCCGGTCTGCAGGTCCGGGGTTGGGCCCCGGTATTGCACAGATCGCTTGCACTGCCGCCTGCGCTCCCTTTACGCCCCGTGATTCCGACCAAAGCTTGCACCCCTCGTATTTCCGCCGCTTCTGGGCCGAAGTTTGC
+
CCCCCGGGGGGGGGGGGFGGGGGGGGGGG9AEE:EEGGGGGGGGGGEC<EDFEEE@BE:ACF9AFGGFFGGGGGGGGFGGCGGC8CEGGGGG;FFGGGGG,?EGGGFDC@@49@DCE8@+=EFFGGGFGFGGCGEGGDDD+:FD648FF81:DFG?,@,@CE5>8*=C8>CAA?C,*359@EE?FD=GFEG2)?829FF4?CFF(+//38<??F<A(0;:543:;2:96:??GF2<:6?:3031),.-:.0(-74*((.),1527:1(44-28:)))--(,,,41)6)(((-))/13).5
@M02996:162:000000000-B87FG:1:1101:6703:6802 2:N:0:TAGCGCTC+CGTCTAAT
GACTACTGGGGTATCTAATCCTGTTTGCTCCCCACACTTTCGTGTCTCAGCGTCAGTAATCGTCCAGTAAATCGCCTTCGCCACTGGTGTTCCTCCCAATATCTACGCATTTCACCGCTACACTGGGAATTCCATTTACCTCTCCGACACTCAAGATCTACAGTTTCAAATGCAAGTTATGAGTTAAGCCCATAATTTTCACATCTGACTTGCAAACCCGCCTACACACCCTTTACACCCAGTAACTCCGGCTAACGCTTCCCACCTACGTATTACCGCCGCTGCTGGCACGTCGTTAGC
+
CCCCCGGGGGGCCFFGGFGGGGGGGGGGGGGGGGGGGGGGGGGGGGGGGGGGGGGGGCEGGGGGGGGGGGGGGFGGGGGGGGGGGGFFGFEGDGGGGGGGFFGGGGGGGDEGGGGGD:9C>CFGECCFGGGGGGGGGFEGGEFGFGBGBGFFC8DADGFGG85EDFGDG,EFGFGGFGDFCEAAFGEG5EFDFFFE;FFC7AEEFCF@CFG8CAA=@?7=7:8))7@6)>>>D=CF4>@E(97@B**0;>4((.6;/.,/(2/)9;@;E;547;..7(-((,((48)4?03:7.2*;(,)
@M02996:162:000000000-B87FG:1:1101:8912:6804 2:N:0:TAGCGCTC+CGTCTAAT
GACTACTGGGGTATCTAATCCTGTTTGCTCCCCGCACCTTCACGCCTCAGCGTCAGTCATCTGTTAGCAGCCTGCCTTCGCCATTGGTATTCTTCCAGATATCTACAGATTTCACCCCTACACCTGGAATTCTGACTGCTCCCCAGTAACTCAAGTCCTGCAGTTCTCAACGCAATTCGGGAGTTGAGCTCCCGCCTTTCACACCAAGCTTACAGAACCGCCTACACGTCCTTTAAACCCAATAAATCCGAACAACGCTCGCAACTTACGTGTTACCGCGGCTGCTGGCACGTAATTAGC
+
CCCCCGGGGGGGEFGGGEFGGGGGGGGGGGGFFGGGGGGGGGGGGGGGGGGGGGGGGFGGGGGGGGGGGGGGGGGGGGGGGGGGGFFGGGFGGGGGGGCFFEGGGGGFGGFGGGGGG>FFGGGGGGGEFFFGGGGDD=DDGFFGG@EADGFFF,AGFGGDEDDFFFGGGFFBGB=EFG5D=@CEFF>FDFGFFFGFAGFFEGFC>>=C>FC;E>5A:AF>C>:>B4B@=:92CC6C*7FC=@3./7C?F>>;@E@C(.//.9307,6.6:31874AA01(-4600)580()(0)*2068:
@M02996:162:000000000-B87FG:1:1101:6136:6809 2:N:0:TAGCGCTC+CGTCTAAT
GACTACTAGGGTATCTAATCCTGTTTGCTACCCGCACTTTCGAGCATGAGCGTCGATAAGTCCCCAGCAAGCTGCCTTCGCCATCGGTGTTCTTCCTGATCTCTACGCATTCCACCGCTACACCAGGAATTCCGCTTGCCCCTGAACTATCCAAGAAATGCAGTCCGGTCTGCAGGTCCGGGGTTGGGCCCCGGTATTGTACAGACCGCTTGCACTTCCGCCTGCGCTCCCTTTACGCCCAGTGATTCCGCACAACGCTTTCACCCCTCGTATTACCGCGGCTGCTGGCCCGAAGTTTGC
+
CCCCCGGGGGGGGGGGFEFGGGGGGGGGGFDFFGGGGGGGGGGGGGGGGGGGGGGC@GGFFGGGGGGGGFGGGGGGGGGGGGGGGGGFGFEGGGGGGGGGGFGGGGGG6EFFBCGGG=@6=EFGGGGGGGGGFDCDGF8B=DFFF8DEFFFEGD6F8FGGGG5CDDDGDGGFGFGGFGEFGGEGEGBCBGGAFFD9BGFC4CEFFFFFFF<0=F@FEFG@=6110.676C:BF45<(4:::6:?9<AAC()--84>--,-(*-6:?((,,,,(.<<AB9(49((-4:B6?B0.5CCG9)-
@M02996:162:000000000-B87FG:1:1101:14772:6811 2:N:0:TAGCGCTC+CGTCTAAT
GACTACTCGGGTATCTAATCCTGTTTGATCCCCACGCTTTCGTGCCTCAGCGTCAATGTCGGCTTCGTGAGATGCCTTCGCAATCGGTGTTCTGAGTAATATCTATGCATTTCACCGCTACACTACTCATTCCTCCCACGGCATCCGAATTCAAGCCTGACAGTATCAATGGCAGTTCCCCTGTTGAGCAGGGGGCTTTCACCACTGACTTGACAAGCCGCCTAAGCTCCCCTTAAACCCAATAAATCCGGATAACGCTTGCATCCTCCGTATTTCCGCCGCTGCTGGCACGGAGTTACC
+
CCCCCGGGGGGGGGGGGFGGGGGGGGGGGGGGGGGGGGGGGGGGGGGGGGGGGGGGGEGGFE+AFEGGGGGDFGGGGGGGGGGGGGFGGGGFGGGGGGFGGFGGFGGGGGGGGGGGG>BGGDFGGGGFCFGGGEFFGD?@C:*=DGD:?GFFGA?GGGGCGGEFEFF=EFADDFDGFGFFFFD@FFCC>,3)*39A5FFECFBBB67=BFGB:A*=:AF=E686)(0*/B@1CD@@38FE?73;F3<7<(0,3)70(-(2(9>504<8?>-(.4))-((,444;000((()-.)22*4))
@M02996:162:000000000-B87FG:1:1101:17307:6816 2:N:0:TAGCGCTC+CGTCTAAT
GACTACTGGGGTATCTAATCCTGTTTGCTCCCCACGCTTTCGCGCCTCAGCGTCAGTTACTGTCCAGTAGACCGCCTTCGCCACTGGTGTTCTTCCTTATATCTACGCATTTCACCGCTACACAAGGAATTCCGTCTACCTCTCCAGCACTCAAGAGATACAGTTTCAAATGCAGTTCATGAGTTGAGCCCATGGATTTCACATCTGACTTGCATCCCCGCCTACGCGCCCTTTACACCCAGTCAATCCGGATAACGCTCGCCCCCTACGTATTACCGCGGCTGCTGGCACGTAGTTAGC
+
CCCCCGGGGGGGGGGGGGGGGGGGGGGGGGEFGGGGGGGGGGGGGGGGGGGGGGGGGGGGGGGGGGGGGG9FGGGGGGGGGGGGGGGGGGGGGGGFGGGFAFGGGGGGGGGGGGGGG>BCGFGG+?FBEGGGGFGGGFEFGFFGG;DGFGFFGGGFGFGCFFD<EFGFG,EFGBDGFGBFFGGCC?DCEGGFFFF=AFFFFGFFFFE@EFGFFF51=??:EBF2:@=@>E5@FF)67<AC=06);9<>56)66D<=,./-,97:GFF104,..864),((-4(,(4):0(,().2A<-.6
@M02996:162:000000000-B87FG:1:1101:3692:6821 2:N:0:TAGCGCTC+CGTCTAAT
GACTACTGGGGTATCTAATCCTGTTTGCTACCCGCACTTTCGAGCATGAGCGTCGATAAGTCCCCAGCAAGCTGCCTTCGCCATCGGTGTTCTTCCTGATCTCTACGCATTCCACCGCTACACCAGGAATTCCGCTTGCCCCTGAACTATCCAAGAGAAACAGTCCAGTCTGCAGGTCCGGGGTTGGGCCCCGGTATTGTACAGACTGCTTGCATCTCCGCCTGCGCTCCCTTTACGCCCAGTGATTCCGAACAACGCTTGCCACCCTCGTATTACCGCGGCTGCTGGCACGAAGTTTGC
+
CCCCCGGGGGEGEFGFCFFGGGGGGGGAEEA@ECFGGGGGGGGGGEGGGFGGGGGFFGGGGGGGGGGGGGGFFG@FGGGGGGGGGG7F@FEFDGGGGGFGGFFGGGGGGECFGCFCE:@==EFGFG7FCFGGGCECCD@B8=F?+,:>D8FDG,==8F8D@88C8DGEFFGFGFG8:D@FGG6@FC>D@CEAE*@@2CFCCFEC=FEEBFC*(2*1.;C3C@D@1663(3:1D4;C0(:?(442*664*3)43),>,----7:)912:0-44(3:<A(,(((42:>7?3(280)12<)--
@M02996:162:000000000-B87FG:1:1101:14444:6835 2:N:0:TAGCGCTC+CGTCTAAT
GACTACAAGGGTATCTAATCCTGTTTGCTCCCCCGACTTTCGCGCCTCAGCGTCAGTACCGTTCAAGGAATCCGCCTTCGCCTCCGGTGTTCTATAGGATATCAACGCATTTCACCGCTACACCCTATATTCCGATTCCCTCTCCCGGACTCGAGCGGTGCAGTTTGAGACGCACTTTCCGGGTTGAGCCCGGAGATTTCACATCTCACACCCACCGCCGCCTACGCGCCCTTTTCGCCCAGTAAATCCGAACAACGCTTTCGACCTCGTTCTTACCGCGGCTGCGGTGCCCAGGTTATG
+
CCCCCGGGGGDGGGGGGGGGGGGFGGGGGGGGGGGGGGGGGGGGGGGGGGGGGGGGGGGGEGGG<CFCCFGFGGGGGGGGGGGGGGFFEGGGGAFCEFCGGFGD;FGGGGEGGGGGG@DDGFGGGGFFAFEEGG>DGGGGGD?DDD)80=AD?D+>@+;9EGEFAC?E9DFEDBGGFGEAC>CEF938=FGF:?5(6C:CFGF3;8>368C1>F;5(:71:;1:??>(-:;(94).23CC,.,66<<AG>519>:F(-(-(*--1424(--,,55:2(,(-2(((--4((3().2<9)).
@M02996:162:000000000-B87FG:1:1101:14463:6836 2:N:0:TAGCGCTC+CGTCTAAT
GACTACAAGGGTATCTAATCCTGTTTGCTCCCCCGACTTTCGCGCCTCAGCGTCAGTACCGTTCAAGGAATCCGCCTTCGCCTCCGGTGTTCTATAGGATATCAACGCATTTCACCGCTACACCCTATATTCCGATTCCCTCTCCCGGACTCGAGCGGTGCAGTTTGAGACGCACTTTCCGGGTTGAGCCCGGAGATTTCACATCTCACACACACCGCCGCCTACGCGCCCTTTACGCCCAGTAAATCCGAACAACGCCTGCGCACCCTGTATTACCGCCGCTGCTGGCCACGAGTTAGC
+
CCCCCGFGGGGGEFGGGFGGGGGGGGGGGGFGGGGGGGGGGGGGGGGGGGGGGGGGG9FGGGGGFFFCFGGGGGGGGGGGGGGGGGGFGFGGFEFB<FDGGFGGGGGGGGGGGGGGG=A=CEFFGGCFFFGGGG=DGGGFG=DGGGF>BGFF>8CG+CEGEGE>FFDAD:FEG>DGFGFFGGGGGG2F@GGFE?GFDCAEFGEFEAE5C;F<@57E:>C0*--444639C994>)603>C41449>A4D;.-7)4>--,.(1(,)4(,(..).66.41(((,4(-).5(3(-))1;*)-)
@M02996:162:000000000-B87FG:1:1101:12156:6857 2:N:0:TAGCGCTC+CGTCTAAT
GACTACCGGGGTATCTAATCCTATTTGCTCCCCACGCTTTCGTGACTCAGCGTCAGTTTAGGGCCAGTTAACCGCTTTCGCCACTGGTGTTCCTCCATATATCTACGCATTTCACCGCTACACATGGAATTCCATTAACCTCTCCCTAACTCTAGCTATACAGTTTCTAAAGCATACTTTGGTTAAGCCATAGTATTTCACTTTAGACTTATTTAACAGCCTACTCACCCTTTACGCCCAATAATTCCGGATAACGCTCGCCACCTACGTATTACCGCCGCTTCTGGCACGTAGTTGTCC
+
CCCCCGGGGGGGGGGGGFFGGGGGGGGFGFEFGGGGGGGGGGGGGGGGFGGGGGGGGFF,CF8AFFFFGGFFGGGGGGGGGGGGGGFFFFGGEFEFBFFGGFGGGGGGGGGGGGGGG@DGDDF?FFCGCEGGGDFFFFGFGFFFGGF:@GFFGFGGGGG8D@>FGFGGGAD+EFG8FGFFGGGGGFEGE@GE?FCEECFEEGEE@F@@EF>=EF5E;AF0@8:5=5AFDG=@FEC@=AG*63)*48>66-)-/842.((..160;(4;1,//6917(((-27(-..53()(.));E+).-
@M02996:162:000000000-B87FG:1:1101:14063:6867 2:N:0:TAGCGCTA+CGTCTAAT
GACTACAGGGGTATCTAATCCTGTTTGATTCCCGCACTTTCGAGCCTCAGCGTCAATCGCACCCCAGTAAGCTGCCTTCGCAATCGGAGTTCTTCGTCATATCTAAGCATTTCACCGCTACACGACGAATTCCACTTACCTTGTGTGTATTCAAGACCGCCGGTTTCCATGGCATGCCAAGGTTGGGCCCTGACATTTTACCACAGACCTAACAGTCCGCCTACGCTCCCTTTAAACCCAATCAATCCGGATAACGCTCGCATCTTCCGTTTTACCGCCGCTGCTGGCACGGTATTAGCCG
+
CCCCCGGGGGGGGGGGGGGGGGGGGGGGGGGFFGGGGGGGGGGGGGGGGGGGGGGGGGFFCGGGGEGGGGGFGGGGGGGGGGGGFGF,CFGFGGGGGGGFBEGGGDGFGGGGGGGGGAEGGGGDEFGGGGGGGGGGGGGGG=FGGGFGFFFFFFFFFGGGGGFGGEGGFGGFGFGGFG@>FGCFGGBGFGGFAAGFFG+:>FEE2?25@A6>@F3=BF<4C?(6;;;?@G;EF<)7;;FE66(:F9A<7702:451-----1((06<<14),-)-)27(--(47:)(((486))2<+..4(
@M02996:162:000000000-B87FG:1:1101:5800:6936 2:N:0:TAGCGCTC+CGTCTAAT
GACTACTGGGGTATCTAATCCTGTTTGATCCCCACGCTTTCGTGCCTCAGCGTCAATGACGGATTCGTGAGCTGCCTTCGCAATCGGTGTTCTGAGTAATATCTATGCATTTCACCGCTACACTACTCATTCCTCCCACGGCATCCGTATTCAAGCGCGACAGTATCAAAGGCAGTTCCGCCGTTGGGCGGCGGGCTTTCACCCCTGACTTGTCGCACAGCCTACGCACCCTTTAAACCCAATAAATCCGGATAACGCTTGCATCCCCCGTATTACCGCGGCTGCTGGCACGGAGTTAGC
+
CCCCCGG?FGCFF@F<FGFGGGGGFEFG9C@E<CCFGGCGGGGGDGGGFGGGCBF@DDEECE@@FFEEDGG,CFFFFDGGGF7?DFFFGGGGGG;?E9CA;+EFGFEGGGFGGG?CE8*=DEFF8,,,AEEE,9488==+=89=?F>A;DFF9,6:EC>CEG8:7;FCCEGFGFG?FGE>68@EFGFGDC>25AD2(2?ABC)37<?:B7*-.9:39>C4::(52-9(-:81*).:<AF=6:12/44.977::D<C(-,-45?)*((-44-(.56.)-----43:?7:?7?1))1;:<9)
@M02996:162:000000000-B87FG:1:1101:25188:6939 2:N:0:TAGCGCTC+CGTCTAAT
GACTACTCGGGTATCTAATCCTGTTTGCTCCCCGCACCTTCGCACCTCAGCGTCAGTCGTCTGCCGGAAACCTGCCTTCGCCATCGGTGTTCTTCCTGATATCTATGCATTTCACCGCTACACGACGAATTCCGCAAACCTCGACCGCAATCAAGCTCTCCAGTATCAATGGCGGGATGGCGTTGAGCACCACGATTTGACCACTGACTTAGAAAGCCGCCTGCGCACCCTTTAAACCCAATAAATCCGGATAACGCTCGGATCCTCCGTATTACCGCCGCTGCTGGCCCCGATGTCGCA
+
CCCCCGGGGGGGEGGGGGGGGGGFGGGGGF<DFGGGEGCGGCGGGGGGGGGGGGGGGGGGFGGGDFGGGGGGGFGGGGGGGE:FFE:BFFFGEFGGGGEE9CFGGGGGGFGFGGEGG=?CCEF8CEEGEGGGGGGGDEEFG<DDGGFCB6@E>BCFCEECCGBEGA9AF,DFGFGEBDD;>C?5:F@FAGGDADC?1=+<;F30;;;(;CGFFF26:7D(1(,.2(((-;4(7<2<A?E*:B)47))4/1<81641-(,,(/47C>F<06(432))(---(-,7>7?6,((-))*2+(-(
@M02996:162:000000000-B87FG:1:1101:16616:6939 2:N:0:TAGCGCTC+CGTCTAAT
GACTACCAGGGTATCTAATCCTGTTTGATCCCCACACTTTCGTGCCTCAGCGTCAATGTCGGTTTCGTGAGATGCCTTCGCAATTGGTGTTCTGTGTAATATCTAAGCATTTCACCGCTACACTACACATTCCTCCCACGGCAACCGAATTCCAGTACGACAGTATCAACGGCACGTTCCACGTTAAGCGTGGACATTTCACCGCTGACTTACCATACCGCCTACGCACCCTTTAAACCCAATAAATCCGGATAACGCTTGCATCCTCCGTATTCCCGCGGCTGCTGGCACGGCTTTAGC
+
CCCCCGGGGGGGGGGGGAFGGGGGGGGGGGGGEGGGFGGGGGGGGGGGGGGGGGGEGCFFFGGGGGGGGCCFGGGGGGGGGF@FGFFFGGGGGFGGGGGGGFGGGFGGFGFGGGGGG=ADDFGGEGGGGGGGGGGGGCDCDA5CGGABACFEGGGGCFEGGEAF8DGFGGCDDAGCFGFF>ECFGCD?C9E@A>FFFGFEEGF==@=BFFB/>4*8*;*(=66(0(:(7ED;CF<6<3CE@;;4B4EE7:8(4)9=--446<24723<?94(,4)54(-(-442<DF>:076:.*23).-
@M02996:162:000000000-B87FG:1:1101:19648:6959 2:N:0:TAGCGCTC+CGTCTAAT
GACTACCAGGGTATCTAATCCTGTTCGATACCCACGCTTTCGTGCCTCAGCGTCAGTAGCGTACTGGTAGGCTGCCTTCGCAATCGGAGTTCTGTACCATATCTATGCATTTCACCGCTACACGGCACATTCCGCCTACCTCGCTCGCACTCAAGAACGGCAGTTTCAACGGCAATTTTACGGTTGAGCCGCAAACTTTCACCACTGACTTACCATCCCGCCTACGCCCCCTTTAAACCCCATAAATCCGGATAACGCTCGCATCCTCCGCTTTACCGCCGCTGCTGGCACAGAGTTAGC
+
CCCCCGGGGEGGGGGGGGFGGGGGGGGGGFGGGDGGGGGGGGGGGGGGGGGGGGGGGEEGGGCFGGCGGGFFGGGGGGGGGDEGGGE8@FGGFGGDGG=FFBFFGGCEFFGGGAFGG>>DGFFCCFCGGFGGGFGDGBDGGEFGGGBGBGDECF6>,@@8E=:BE;CC7FEDEA7EFGFAFDEFED27>GG=*9/75?@CE,>>BFBBEFGFFFF7;FC6=6/(3(666E@3CD242)2;(4:(9)<<4(.-(769-----9,25:?<19((-4)-)--(-4((4>>>((5(0)+0<-4<
@M02996:162:000000000-B87FG:1:1101:10188:6987 2:N:0:TAGCGCTC+CGTCTAAT
GACTACCCGGGTATCTAATCCTGTTTGCTCCCCATGCTTTCGTCCCTCAGAGTCAGTTGCTGTCCAGTAAGCTGCCTTCGCTTTTGGTGTTCTACCAAATATCTACGCATTCCACCGCTACACTTGGTATTCCGCTTACCCATCCAGCACTCCAGTCCATCAGTCACCGAGGCAATTCCGGAGTTGAGCTCCGGCATTTCACCCCAATTTTAACAGACCTCCTACGAACCCTTTACGCCCAATAAATCCGAACAACGCTCACCACCTACGTATTACAGCGGCTGCTGGCACGTAGTTAGC
+
CCCCCGGGGGGGGGGGGGGGGGGGGGGGGGGGGGGGGGGGGGGGGGGGGGGGGGGGGGFFGGGGGFGGGGEFGGGGGGGGGGGGGGFGGGGGGGGFFFGGGFGGGGGGGGGGGGGGG>@DGEGGGG8FFEGGGGGGGGGGGFFGG8>GFGFFGGFGGGGGFFEFGFFFG6CBGFFGFGFFCBEEGGEGCAFF>DGFFDFFFGFFF>>BEFG?:F4?=?C@FD@EF?97>GFB<=482<FGD088=;<903)2;:3;(.,-(23)911::(.,6,.6)).(,-494)).10220)2;0--6
@M02996:162:000000000-B87FG:1:1101:18482:6988 2:N:0:TAGCGCTC+CGTCTAAT
GACTACTAGGGTATCTAATCCTGTTTGCTCCCCACGCTTTCGAGCCTCAACGTCAGTTACCGTCCAGTAAGCCGCCTTCGCCACTGGTGTTCCTCCTAATATCTACGCATTTCACCGCTACACTAGGAATTCCGCTTACCCCTCCGGTCCTCAACCGAGATGTTTTCAAAAGCGGTTCGGGGGTTGCGCCCCGTCATTTCACTTCAGACTTCCCTTCCCGTCTCCGCTCCCTTTCCCCCCGTTAAATCCGGATAACGCTGTCCCCCTACGTTTTACGTCCGCTGCTGGCACGTGTTTGTC
+
CCCCCGFGGGGGFFGGGFGGGGGFCGGGGG<FCFGGGGGGGGFGGGGGGFGGGGGGGGFGGEGGGGGGFEFGGGGGDGGGGEGGGGDFGFFGGGGGGGGGFFGGGGGDEEFGGGGGG@E>CEFG8FFFFGGGGGGGGGGGC53=8>=:*0+:E=+,+++++,*<EFGCF;,0,*0@*@)5@E5EF4(26CG(:02(,<A?)<5).+/)/;+)/)7/(0*,/((()-3(4C:1:.)-).C=(-((0)..0(.3(7)*-(-(,2)8D>B(((,(,--4(.((--((32).,()(.)+*2(..
@M02996:162:000000000-B87FG:1:1101:25422:7011 2:N:0:TAGCGCTC+CGTCTAAT
GACTACCGGGGTATCTAATCCTGTTCGATCCCCGCACTTTCGTGCATGAGCGTCATTTACGGCCTGGTCAGCTGCCTACGCAATCGGTGTTCTTCGTCATATCTATGCATTTCACCGCTACACGACGAATTCCGCCAACCTCGACCGCAATCAAGCTCTCCAGTATCAACGGCAGGATGGGGTTGAGCCCCACGATTTTACCGCTGACTTAAAAAGCCGCCTGCGCACCCCTTACACCCAATAAATCCGGATACCGCTCGGCTCCTCCGTATTACCGCGGCTGCTGGCACGGAGTTAGCC
+
CCCCCGGGGGGGGGGGGGGGGGGGGGGGGGGGGGGGGGGGGGGGGGGGGGGGGGGGGGGGGGGGGGGGGGGGGGGGGGFGGFGGGGGFGGGGEFGGGGGGGFGGFFGGGFFGGGGGD=ACDEGEEGGGGGGGGGGGGGGGGD?GGGFEDDFFGCC:6ECGFG@EFFFCFFGFG4*;@9:FGGGGGGFGFGG?D5D(:FF?AG6@F5>(/;C39F38;FG0:,-49>B;9E(:C:(<72:*47)./46:7(8:B4)1---,-*--1(4<93.454..,(,(-79122282,8())/23))5
@M02996:162:000000000-B87FG:1:1101:6873:7032 2:N:0:TAGCGCTC+CGTCTAAT
GACTACTCGGGTATCTAATCCTGTTTGCTACCCGCACTTTCGAGCATGAGCGTCGATAAGTCCCCAGCAAGCTGCCTTCGCCATCGGTGTTCTTCCTGATCTCTACGCATTCCACCGCTACACCAGGAATTCCGCTTGCCCCTGAACTATCCAAGAGAAACAGTCCAGTCTGCAGGTCCGGGGTTGGGCCCCGGTATTGTACAGACTGCTTGCATCTCCGCCTGCGCTCCCTTTACGCCCCGTGATTCCGAACAACGCTTGCACCCCTCGTTTTACCGCGGCTGCGGGCACGAAGTTTGC
+
CCCCCGGGGGGGCGGGGGGGGGFFFEGGGGCF<CFGGGGGGGGGGGFGGGGGGG+6CE7EFGGGAFEFGGFGGGGGGGG7@FEGGGD?:FEGGGGGG99=EFGGGGGGGGC,FFGCE=@=8@FFGGGFGGGGGGG>DGFFDDFFG>DADDD=FG?AFFD,>8=CEDD8CEFFF@F,;F@*B67@BDA>);CA5BD>FGF?4;8*8;3)5B@52*9;)+2678;@D19378?DG@47,68C(((-),-504519),9(-,-,*,5C:2801-(42-))((-((44(-((((((.011+.)-
@M02996:162:000000000-B87FG:1:1101:4933:7040 2:N:0:TAGCGCTC+CGTCTAAT
GACTACCGGGGTATCTAATCCTGTTTGCTCCCCACGCTTTCGCGCCTTAGCGTCAGTTACTGTCCAGCAAACCGCCTTCGCCACTGGTGTTCTTCCTAATATCTACGCATTTCACCGCTACACTAGGAATTCCGTTTGCCTCTCCAGCACTCAAGAACTACAGTTTCAAATGCAGGCCGAAGGTTAAGCCCTCGGTTTTCACATCTGACTTGCAGTCCCGCCTACACGCCCTTTACACCCAGTAAATCCGGATAACGCTTGCCCCCTACGTATTACCGCGGCTGCTGGCACATAGTTAGC
+
CCCCCGGGGGGGGGGGGEFGFGGGGGGGGGEF@FGGGGGGGGGGGGGGGGGGGGGGGGGGGGGGGGGGGGGGGGGGGGGGGGGGGGGGGGGGGGGGGGCFGDFGG<7FGGGGGGGGG=<0=EFFGGGGGGGGGGGDCEFFF5FGGADFDGFDFEDGGGGGGG=<=FGGGFGFDFFGFG=EGEEGGGFGFGGFFDGDAD@<6CCC:AEFEFGBFF9BEAD256==@;;;>=36F)7<E@CC(256;<6?<(.3:><C---,(133739?B4..626)4:4(,4>;0..(,,4(**33A<>9
@M02996:162:000000000-B87FG:1:1101:6860:7044 2:N:0:TAGCGCTC+CGTCTAAT
GACTACTCGGGTATCTAATCCTGTTTGCTACCCGCACTTTCGAGCATGAGCGTCGATAAGTCCCCAGCAAGCTGCCTTCGCCATCGGTGTTCTTCCTGATCTCTACGCATTCCACCGCTACACCAGGAATTCCGCTTGCCCCTGAACTATCCAAGAGAAACAGTCCAGTCTGCAGGTCCGGGGTTGGGCCCCGGTATTGTACAGCCTGCTTGCATCTCCGCCTGCGCTCCCTTTACGCCCAGTGATTCCGAACAACGCTTTCACCCCTCGTATTACCGCGGCTGCTGGCACGAAGTTTGC
+
CCCCCGGGGGGGGGGGGFGGGGGGGGGGGFFECFGGGGGGGGGGGGGGGGGGGGGGGGGGGGGFEGDFGGGFGGGGGGGGGGGGGGGGGCEFFGGGGGFFGFGGGGGGGGGDEGGGG=@CDEFFGGGFGGGGGGGGG?=DFDFGG8DGFDD=FFCDFGF=DFBFDDF?9FFFCFGGFDEBDGGCFC5CDGGAFFG>2FFFF@5*)0(89FGFFFFFF8C:=432(6;((:=3>@CC(1?C8?827>A623039>?1(,-(-2))2340,2(-(,)493((,(,-(,)58(),00;*3-.)
@M02996:162:000000000-B87FG:1:1101:5082:7049 2:N:0:TAGCGCTC+CGTCTAAT
GACTACCCGGGTATCTAATCCTGTTTGCTCCCCACACTTTCGAGCCTCAGCGTCAGTTAAAGCCCAGCAGACCGCCTTCGCCACTGGTGTTCCTCCTAATATCTACGCATTTCACCGCTACACTAGGAGTTCCGCCTGCCTCTACTTCACTCAAGAACTACAGTTTCCGCCGCAGCCATCGGTTGAGCCGATAGATTTAACAACGGACTTGCAATCCCGCCTACTCTCCCTTTACACCCAGTAATTCCCGACAACGCTTGCCCCCTACGTATTACCGCCGCTGCTGGCCCGTAGTTCGCC
+
CCCCCG<<FEEGGGGGGFGGGGGGGGGGGFEFBFGCFGGGGC,EFGGGGGGGGGGGGGGFAF9FFDGG@<,AFFEGGGGGGGEGFDEGGF:F;FFGGGGGEFGGGGGGGCFGGGGGG8<CDFGGGG8E,AEGGE888DFFGEF+D;1FED;D=3AAG,@EF?:CFBFFDGEBGB6@AFEF5EEEF*1C=E5:5?CAEEFCA7@==?@=9=8@*+1/8A861(///;)46B1AC)77@@G*,=.786<9*-74972)(,---*5(11(4(.).(.6636(40((-,4(((417));++-((
@M02996:162:000000000-B87FG:1:1101:4949:7054 2:N:0:TAGCGCTC+CGTCTAAT
GACTACCGGGGTATCTAATCCTGTTTGCTCCCCACGCTTTCGCGCCTTAGCGTCAGTTACTGTCCAGCAAACCGCCTTCGCCACTGGTGTTCTTCCTAATATCTACGCATTTCACCGCTACACTAGGAATTCCGTTTGCCTCTCCAGCACTCAAGAACTACAGTTTCAAATGCAGGCCGAAGGTTAAGCCCTCGGTTTTCACATCTGACTTGCAGTCCCGCCTACACGCCCTTTACACCCAGTAAATCCGGTTAACGCTTGCCCCCTACGTATTACCTCGGCTGCTGGCACGTATTTCAC
+
CCCCCGFGGGGGDFFFF@FGGGGGGGGGGGFFCFGGGGGGGGGGGGGG@EGGGGGGGGGGGGGGGGGGGGGGFEEGGGGGDGDGGGCF?FCFGGGGGGFFFDFGFGFFGGEGGGGGG>?DDCFEGGG8FGGGFGGGGCCFGFFGGDFGFGFFGD8FGGGGGDDCFFGGGBFBCFDCDG5>>6;F=8CFFGF59?D59C@<CEAEFB4AEFG*C45BFFC>C//9@;;(2=96F8CFFACE=;3C@)7?<9>(-06C(-,-(147<9F0(-..42.))).-(--3,840<(40).+33)).
@M02996:162:000000000-B87FG:1:1101:25683:7072 2:N:0:TAGCGCTC+CGTCTAAT
GACTACACGGGTATCTAATCCTGTTTGCTCCCCACGCTTTCGAGCCTCAACGTCAGTAATCGTCCAGTGAGCCGCCTTCGCCTCCGGTGTTCCTCCCAATATCTACGCATTTCACCGCTACACTGGGAATTCCACTCACCTCTCCGACACTCTAGCCATACAGTTTCCAAAGCAGTCCCGCAGTTAAGCCCCTGGCTTTCACTTCAGACTTGCATTGCCGTCTACGCTCCCTTTACACCCAGTAAATCCGGATAACGCCTGCCCCCTACGTATTACCGCCGCTGCTGGCCCGTCTTTACC
+
CCCCCFCFGGCGGFGGGGGGGGGGGGGGGGGDGGGGGF7CDFFGGGGGG8FE@BFCFFGGCFGGGGGGGGG=FCGGGGGFGGCF?E@FFF@FFFFFEFFFC9CEGGGGGGGFGGGGG:3=CEED=FFFEFGCFFF+==DFDDFGG=)6<DBD>E+E?FGGGGFDEF7DC=;?CF9EFG@0>>>AF>EGFA*1039BBFFEEGF4>=ACF>FBEFFF@CG=458>C2@;DGF@FECCC<F81(/>=C)90601;34C-,(.-92(142:6(().246>(,-(,-4;:0(3(8;77*2<-).
@M02996:162:000000000-B87FG:1:1101:6319:7072 2:N:0:TAGCGCTC+CGTCTAAT
GACTACCCGGGTATCTAATCCTATTTGCTCCCCACGCTTTCGTGCCTCAGTGTCAGTTACAGGCCAGGCAACCGCCTTCGCCACTGGTGTTCTTCCATATATCTACGCATTTTACCGCTACACATGGAGTTCCATTGCCCTCTCCTGCACTCTAGCTTGGCAGTTTCCAAAGCGTACGACAGTTTAGCTGCCGGCTTTGACTTCAGACTTACCCTGCCACCTACGCACCCTTTCAGCCCAATCATTCCGGATAACCCTCGCCACCTACGTCTTCACGCCGCTGCTGGCACGTAGTTAGCC
+
CCCCCGGGGGGGGGGGGGGGGGFGGGGGGGGGGGGGGGGGGGGGGGGGGFFFGGGFFGGGGGGGGGGGGGFGGGGGGGGGGGGGGGGFGFGGGGGGCGFGF7EDGGGGGGGGGGGGG>BCDEGGGGGEFEEGGDFDFGGGGDFGGEEGFGFEF;@GGFGDGEAGA;DFGG,@FEG65DABCEEC,?AGFGGCDEGABG8*1@=548775=:B=4:379;74007(--68C5@CC.)16=;(8;@AECC<923;=4*,,/.-934C,883:(,()),.8(-(,(4)).,(5(.)0;<24>:
@M02996:162:000000000-B87FG:1:1101:10308:7081 2:N:0:TAGCGCTC+CGTCTAAT
GACTACCCGGGTATCTAATCCTGTTCGATCCCCACGCTTTCGTGCCTGAGCGTCAGATATGGTATGGTATCCTGCCTTCGCAATCGGTGTTCTGTGTGATATCTATGCATTTCACCGCTACACCACACATTCCGGATACCTCCGCCACTCTCAAGGCCAACAGTATCTCCGGCAGTGCCAAGGTTGAGCCCTGACATTTCACCGGAGACTTACTAGCCCGCCTGCGCACCCTTTAAACCCAATAAATCCGGATAACGCTCGGATCCTCCGTATTACCGCGGCTGCTGGCACGGAGTTAGC
+
CCCCCGGGGGGGGGGGGGGGGGGGGGGGGGGGGGGGGGGGGGGGGGGGGGGG@FGGGGFGGGGCGGFGGGGGGGGGGGGGGGGGGGGFEGEGGGGGGGFGGF;CGGGFGGGGGGGGG=BDGFGGFGDEFGGGGGE+=CGGGFFCDGFGFGFFFDC8AFEFFFFFEFGFDGEEGFGG?FFFFGFEGCEG@GGFFFGF5@BFFGEF):59>F>C=B4=@A;5E:999(:9@EF@;ECFEAGED03==EF?;97,-5)2-4-49/4:DFFAB3-,4446)(,,411(-58>01),0)222.64
@M02996:162:000000000-B87FG:1:1101:25864:7120 2:N:0:TAGCGCTC+CGTCTAAT
GACTACAGGGGTATCTAATCCTGTTTGCTCCCCACACTTTCGTGTTTCAGTGTCAGTAATGTTCCAGTTAGTCGCCTTCGCCTCTGATGTTCTTCCTAATATCTACGCATTCCACCGCTACACTAGGAGTTCCACTAACCTCTCCCACACTCAAGCCATCCAGTTTTGAAAGCAGTTCCGGAGTTAAGCCCCGGGCTTTCACTTCCAACTTAAAAAGCCACCTACACACCCTTTACACCCAGTCCTTCCGGACAACGCTTGCCCCCTACGTATCACCGCGGCTGCTGGCACGTAGTTTGC
+
CCCCCGGGGGGGGGGGGGGGGGGGGGGGGGGGGGGGGGGGGGGGGGGGGFFGGGGGGGGGGGGGGGGGGGGGGGGGGGGGGGGGGGEFGGGGGGGGGGGGGFGGGGGGGGGGGGFGG:@CDFGGGGGGGGGGGGGGGGGFFDFGGGFGDGFFGGFGGGEFGGFFGFFFGGGFGFGGFGFBEEGEFGFFFGD=5?DAFFFFFGFFFFEEEFGF@F;F=FFBC>>BE2@37EBFFFEFFECED@@5)1@>;@88>E?C..///:;;C>>2::8<6?64(,,,(4336??0:(,400/;A).4
@M02996:162:000000000-B87FG:1:1101:21437:7158 2:N:0:TAGCGCTC+CGTCTAAT
GACTACTCGGGTATCTAATCCTGTTCGATACCCACGCTTTCGTGCCTCAGCGTCAGTAGCGTACTGGTAGGCTGCCTTCGCAATCGGAGTTCTGTACCATATCTATGCATTTCACCGCTACACGGCACATTCCGCCTACCTCGCTCGCACTCAAGAACGGCAGTTTCAACGGCAATTTTACGGTTGAGCCGCAAACTTTCACCACTGACTTACCATCCCGCCTACGCACCCTTTAAACCCAATAAATCCGGCTAACGCTCGCATCCTCCGTATTACCGCGGCTGCTGGCACGGGTTTAGC
+
CCCCCGGGGGGGGGGGGGGGGGGGGGGGGGGGGGGGGGGGGGGGGGGGGGGGGGGGGDDGGGCGGGGGGGFFGGGGGGGGGGGGGGE,>FFGGFGGGGGGG7EGGG9FGGGGGGGGG@DGGGGGEEFGFGGGGEGGGGGGGFFGCGFGEGFFDD8FCG8EGGA<FFGGGGGFGF>EFGEFG5EFED207FCA5@C=BEFCE7B3>ABEEFGCFF<+6=C@G661;0:86ED(>374<7FG6(4.9<D<F9>(4<27,--4(912<:)).2-((,.)4((-,3(3<008034(.)*2/,)-
@M02996:162:000000000-B87FG:1:1101:4664:7190 2:N:0:TAGCGCTC+CGTCTAAT
GACTACACGGGTATCTAATCCTGTTCGATCCCCGCACCTTCGTGCCTCAGCGTCAATCGGTGTCTCGCATGCTGTTTCCACAATCGGCGTTCTGTGTGATATCTATGCATTTCACCGCTACTTCACACATTCCGCATGCGGCGGCACCATTCAAGCCCGCCAGTTTCAACGGCAGTTCCGGCGTTGGGCGCCCGGATTTCACCGCTGACTTGTCAAGCCGCCTACGCACCCTTTACACCCAATAAATCCGGATAACGCTAGCATCCTCCGGTTTACCGCAGCGGCTTGCACGGAGTTAGC
+
CCCCCGFGGGGGGGDGGFFGGGGGGGGGGG@FFGGGGGGGGGGGGFGGGGGCFGGGGFFEFGGGFGGGGGGFFGGG@EDD<F8FFF7CFGEGFEEFGCGGFFGGGAFF;EFGGFEE>19=C@EGGFGGGGGG9ECCDCF6C>*60+:B?:=;A;9,@>*@>9>@CAFGG985*@4EC7@4CEEECD@5,:C9E3C>:CFAAGF095;9?=DA)9<9)/99576:2---4?::C7<)67;?:0:0?9--0,)4(0.7(-,((*-)2..)(-(((,56>(,(--((-1-462<6))222--)
@M02996:162:000000000-B87FG:1:1101:4640:7199 2:N:0:TAGCGCTC+CGTCTAAT
GACTACACGGGTATCTAATCCTGTTCGATCCCCGCACCTTCGTGCCTCAGCGTCAATCGGTGTCTCGCATGCTGTTTCCACAATCGGCGTTCTGTGTGATATCTATGCATTTCACCGCTACTTCACACATTCCGCATGCGGCGGCACCATTCAAGCCCGCCCGTTTCAACGGCAGTTCCGGCGTTGGGAGACCGGATTTCACCGCTGACTTGGCAAGCCGCCTACGCACCCTTTAGACCCAATAAAGCCGGATAACTCTCCCTCCCTCCGTGTTACCGCGGCTGCTGGGCGCGCGTTAGT
+
CCCCCGGGGGGGFGGFGGGGGCFEGGGGGG@CDGGGGGGFFGGGGFGGFFGGCGGGGGGGGGGGGGGGGGGGGGEF@FDGEFGFFG7FEGGGFGEFEFGFCDAF;FEGEGGGG,,BC8:=CFEFFGFCC:;>DGD>DC8BD=B6>@>8929;D@7>FGGGD*/5,;4BFFEA=A<8BC7?*4=CEGDC(**/5>C1:CF4:C<?05(-:@D27;)=:3>9=9((.1(-(:8(9).).)<2::<8BB))*-)(,)-0))))(*((/-.(,(((,()).4((-,,4388:-((())*22-,)
@M02996:162:000000000-B87FG:1:1101:4658:7207 2:N:0:TAGCGCTC+CGTCTAAT
GACTACACGGGTATCTAATCCTGTTCGATCCCCGCACCTTCGTGCCTCAGCGTCAATCGGTGTCTCGCATGCTGTTTCCACAATCGGCGTTCTGTGTGATATCTATGCATTTCACCGCTACTTCACACATTCCGCATGCGGCGGCACCATTCAAGCCCGCCAGTTTCAACGGCAGTTCCGGCGTTGGGCGCCCGGATTTCACCGCTGACTTGGCAAGCCGCCTACGCACCCTTTAAACCCAATAAATCCGGATAACGCTCACATCCTCCGTATTACCGCGGCGTCTGGCACGGGGTTAGC
+
CCCCCGGGGGGGGGGGGGGGGGGGGGGGGGDGGGGGGGGGGGGGGGGGGGGGGGGGGGGGGGGGGGGGGGGGGGGG@FFGGGGGFFFGGGEFGGGGGGGFGFGGGGGGGGGGGGGGG8<@CFFAAFGGGGGFFGGGGGGEGAD6CBAFAFFFFGGGGGGDCE>FFCC:FGGFGF<GFGFFCEECC57D;EEFFFC>?EF>)ABFF>6>FFGFF?)98:C6744<:<F-4>?(25):BAFGF63)9<<594@(,867--(,(2,)2()-.,-((.6<66,-10((,(-8),)(00/2:(.:
@M02996:162:000000000-B87FG:1:1101:22327:7210 2:N:0:TAGCGCTC+CGTCTAAT
GACTACAAGGGTATCTAATCCTGTTTGCTCCCCACGCTTTCGAGCCTCAACGTCAGTTACCGTCCAGTAAGCCGCCTTCGCCACCGGTGTTCTTCCTAATATCTACGCATTTCACCGCTACACTCGGAATTCCGCTTACCCCTCCGGTACTCTAGTTGTACAGTTTCCAAAGCAGTTCCGCAGTTAAGCTGCGAGCTTTCACTTCAGACTTGCCCTACCGTCTACGCTCCCTTTACACCCAGTAAATCCGGATAACGCTTCCCCCCTACGTTTTACCGCTGCGACTGGGACGTGGTTCGC
+
CCCCCGGGGGGGGGGGGFGGGGGFGGGGGG<FBFGDGGGGGCGGGGGGGGGGGGGGGGGGGGGGGFFGGGGGGGGGGGGGGGGGDEC@F?CGEGGGGEFDGFGGGGGGG+?FGAFGG:@DDEF8,AB>FGGDGFEGGEE,==FGD+)8:DD=@,=@DAFGFF;3E?DED,7@D?FF;CCE8>+@EFACE9D@5597)?@*2>?E=B=AEFF7=)0/-8D:A97>92:21C;3:@4>532=06;CFEFCF95418)2--(((2.4D0((.(.,,-)-)((-((((-46((,490)*12)--
@M02996:162:000000000-B87FG:1:1101:22337:7229 2:N:0:TAGCGCTC+CGTCTAAT
GACTACAAGGGTATCTAATCCTGTTTGCTCCCCACGCTTTCGAGCCTCAACGTCAGTTACCGTCCAGTAAGCCGCCTTCGCCACCGGTGTTCTTCCTAATATCTACGCATTTCACCGCTACACTAGGAATTCCGCTTACCCCTCCGGTACTCTAGTTGTACAGTTTCCAAAGCAGTTCCGCAGTTAAGCTGCGCGCTTTCACTTCAGACTTGCACTACCGTCTACGCTCCCTTTACACCCAGTAAATCCGGATAACGCTTGCCCCCTCCGTATTACCGCGGCTGCTGGCCCGTGGTTGTC
+
CCCCCGFGGGGG8EGGGGGGGGGGGGFGGGFGEFGGGCFGGGGGGGGGGGGGGGGGGFFGGGGGGGGGGFGFGDGGGGGGGGGGGDGGGGGGGGGGGFCGGFGGFGGGGEGGGDFGG:>8CEFG,=AAFFFGGEEGGDGGGDFGG7>FDGFFEBFFFCG8EG7<EFGGGG,9DFCGFGFFGBEEGGFC@FF8@**:>FFFEDFFE>;?EFGFCA>A:AF=A6/:9097?E<@GECEEFGD@(/;:3?E<7)3:DAC((,--984C>F04(-(45).)(-(,49(-37(-(43))*2/((.
@M02996:162:000000000-B87FG:1:1101:12898:7233 2:N:0:TAGCGCTC+CGTCTAAT
GACTACTCGGGTATCTAATCCCGTTCGCTCCCCTCGCTTTCGCACTTGAGCGTCAGTTACCGCCAAGTAAGCCGCTTTCGCCACCGGTGTTCCTTCCGATCTCAAAGCATTTCACCGCTCCACCGCAAGTTCCGCTTACCCCTCCTTCACTCAAGCCTACCAGTACCGAACCCAGTTCCCCGGTTGAGCCCTGGAATTTCAAACCCCGCTTATTACGCCGCCTACGCGCCCTTTACGCCCAGTCATTCCGAATAACGTTCGCCCCCTTCGTCTTACCGCGGCGGCTGGCACGCACTTAGC
+
CCCCCG,,BFGGFGGGFEFFF,CFGCFFG@CDC-,+@FGGGGG7++B,;FFGEGGGGG,C6@7C+@CF,CA5FFG+BFFFGGGG8>CGDGGGDE,,A+8C>DD+@,,AFFGGGGGGG>>CGGG8CG+@+CEGG+AD+>DE+:F8C,*CDFFEG@?C6CF6DE@D,+2*0*5*@A*=BGE*6*1@ED29),*(28*(*?FEF9).6)((6>51)+)+/88:E9::<((-4C9>GFF<?:CE?(.)*)).::0((0.9-(..-)(,1,-,4((,.(...21-3(,(34((,82,))*2+).4
@M02996:162:000000000-B87FG:1:1101:3803:7236 2:N:0:TAGCGCTC+CGTCTAAT
GACTACCGGGGTATCTAATCCTGTTTGCTCCCCACGCTTTCGCGCCTCAGCGTCAGTTGTCGTCCAGCAAGCCGCCTTCGCCACTGGTGTTCCTCCTAATATCTACGCATTTCACCGCTACACTAGGAATTCCGCTTGCCTCTCCGATACTCAAGGGCTACAGTTTCAAATGCAGTTCCGGGGTTGAGCCCCGGGATTTCACATCTGACTTGCAACTCCGCCTACACGCCCTTTACACCCAGTAAATCCGGACAACGCTTGCAACCTACGTATTACCGACGACGCTGGCAAGTGCTTAGC
+
CCCCCGGGGGGG@FGGGE9FGGGFFGGGGCAC@FGG>F7CCFGGGGEGGFGGGGGGGGGGGGG?BFG8CEECDFGGGGGGGGDCFG8FDEBFFFGGGGEBFBFFFGFGEGDGG9FFD:*0=EGGGGGFGGGGG?ECDG8@DDBGFGFF>D@D;,A@CC,C@F=@AFGFGGC7;FGGFGEBEEGEEGEGFGC>;)?@>FF?7<?));C76=FE3F4FEB;7=(,((65(.8((2)-6:>8C?B4<=6452,.41847,(---*,.233::4.,-(.-)(,(,(((,-,((.)(1*++068)
@M02996:162:000000000-B87FG:1:1101:26931:7238 2:N:0:TAGCGCTC+CGTCTAAT
GACTACAAGGGTATCTAATCCTGTTTGCTACCCGCACTTTCGAGCATGAGCGTCGATTAGTCCCCAGCAAGCTGCCTTCGCCATCGGTGTTCTTCCTGATCTCTACGCATTCCACCGCTACACCAGGAATTCCGCTTGCCCCTGAACTATCCAAGAGGTGCAGTCCGGACTGCAGGTCCGGGGTTGGGCCCCGGTATTGTACAGTCCGCTTGCATCTCCGCCTGCGCTCCCTTTACGCCCAGTGATTCCGAACAACGCTTGCACCCCTCGTATTACAGCGGCTGCTGGCACGAAGTTTGC
+
CCCCCGGGGGGGGGGGGGGGGGGGGGGGGGFFGGGGGGGGGGGGGGGGGGGGGGGGGGGGGGGGGGGGGGGGGGGGGGGGGGGGGGFFGGGGGGGGGGGGGFGFGFGGGGGGFGGGE=:DGGGGGGGGGGGGGGGDGGF?DDFGGGFGFFFEGGDFG?ECFGEFGFGGGGDFGFGFFFFFGGGGGGFGF9EADDDFBFFFFGFFFABD9EGF<F38);C6/66;<09B?C?:G:>A??CE:?BBFA)6C4)47:<C,----1.4*3(433--2>64)5.,-4>71::BFF?60<;/0)-.
@M02996:162:000000000-B87FG:1:1101:17441:7242 2:N:0:TAGCGCTC+CGTCTAAT
GACTACCCGGGTATCTAATCCTGTTTGCTCCCCGCACCTTCGCACCTCAGCGTCAGTCATCTGCTGGTAACCTGCCTTCGCCATTGGTATTCTTCCTGATATCTACAGATTTCACCCCTACACCAGGAATTCTGATTGCCCCTCAGTGACTCTAGTTATGCAGTTCTCACCGCAATTCCGGAGTTAAGCCCCGGGATTTCACACCAAGCTTGCAAAACCGCCTACATGCCCTTTACGCCCAATAATTCCGAACAACGCTCGCAACTTACGTGTTACCGCGGATTCTTGCCCGTAATTAGC
+
CCCCCFFGGGGCFGGGFCFGGGGEEGGGGG<FBFFGGGGGGGGGGGGGCFGGGGGGGGGGGGGGGGFGFGGGGGGGFGGGGGDGGF<FGFGGEAEFGGGGFFFGFGGGDGGGGGGGG>FGFFFGGCFFCFGGGGGFFCCFGFFGGEEFFGFDDEDFFFGFC@DFFFGGG,DEGF>EFGFFEBCCBFDFDCGDF>GA=FFFFFFEF<C>2;+0>A6B=AD)=2>DBFF?BE=(85>>?;FC@;@)*<CCF@A;BD12.-(--9(-7.6424((.464<(,-1,(().)4)(.400/;<67(
@M02996:162:000000000-B87FG:1:1101:12914:7245 2:N:0:TAGCGCTC+CGTCTAAT
GACTACTGGGGTATCTAATCCCGTTCGCTACCCTAGCTTTCGCATTTGAGCGTCAGTTGACGCCAAGTAAGCCGCTTTCGCCACCGGTGTTCCTTGCGATATCAAAGCATTTCACCGCTCCACCGCAAGTTCCGCTTACCCCTACGTCACTCAAGCATAACAGTTCGGAGCCCAGTTCCCCGGTTGAGCCGTGGGATTTCAAACCCCGCTTCTTACGCCCCCTCCATGCCCTTTAAGCCCCGTAATTCCGGATAACCTTCGAACAGTTCGCCTTACGGCGGCTGCTGGCCACAACTTCGC
+
CCCCCGGGGGGGGGGGGFFGGGGGGGGGGBCFGGGGGGGGGGGGGGGGFGGGGGGGGGG,EFGGFCEFGFFFGGGGFGGGGGGGGEFFGGGGGGGGGGGGG@FFD,@FFGGGGGGGG=9DD8FEEG:F:FEGGGGGCCFDGDFGG@DGFGFFFF6FEE,<D<@FGFD>C>EAGF*1?FE*@8?=@*5;<GD@?4)9B7AE*>*7=EF@FFG(7A):(.)(2-((-.6).<33>B<:>2CE,,((),66C:)(,).*(.-.(1(4915-6(((--).-(--34(,-2551(4())*+3),,
@M02996:162:000000000-B87FG:1:1101:26929:7257 2:N:0:TAGCGCTC+CGTCTAAT
GACTACAAGGGTATCTAATCCTGTTTGCTACCCGCACTTTCGAGCATGAGCGTCGATTAGTCCCCAGCAAGCTGCCTTCGCCATCGGTGTTCTTCCTGATCTCTACGCATTCCACCGCTACACCAGGAATTCCGCTTGCCCCTGAACTATCCAAGAGGTGCAGTCCGGACTGCAGGTCCGGGGTTGGGCCCCGGTATTGTACAGTCCGCTTGCATCTCCGCCTGCGCTCCCTTTACGCCCAGTGATTCCGACCAACGCTTGCACCCCTCGTATTACCGCGGCTGCTGGCACTAAGGTTGC
+
CCCCCGGGGGGGFGGGGGGGGGGFGGGGGFFFGGGGGGGGGGGGGGGGGGGGGGGGGGGGGGGGGGGGGGGGGGGGGGGGGGDFGGGGGGGGGGGGGGGGGFFGGGGGGGGFGGGGEADGCEFGGGGGGGGGGGGGGGFGGFFGGGEFFGFFGGGFGFG?>FFF?DGGGGGFGFGGFFFFGGGEGDFGD*?AFBDBFGFCCE8CCFFFFFD1?FEF3@G:=6/2=033;C::D0:A?6>CBB:<=6<<:4>(252D,--.-9).9<>:1>20:B)6)(-4(((-082081)(/0+*3)42
@M02996:162:000000000-B87FG:1:1101:12900:7257 2:N:0:TAGCGCTC+CGTCTAAT
GACTACTGGGGTATCTAATCCCGTTCGCTACCCTAGCTTTCGCATTTGAGCGTCAGTTGACGCCAAGTAAGCCGCTTTCGCCACCGGTGTTCCTTGCGATATCAAAGCATTTCACCGCTCCACCGCAAGTTCCGCTTACCCCTACGTCACTCAAGCATAACAGTTCGGAGCCCAGTTCCACGGTTGAGCCGTGGGATTTCAACCCCCGCTTATTACGCCGCCTACATGCCCTTTAAGCCCAGTGATTCCGAATAACGTTCGAACAGTTCGTCTTACGGCGTCTGCTTGCACGACCTTAGC
+
CCCCCFGGGGGGFFGGGGGGFGGFGGGGGGDFGGGGGGGGGGGGGGGGGGGGGGGGGFE6FCFGCFFGGGGFGGGGFGGGGGGGGGCFGGGGFFGCFFCGGEFDE?FGGGGGGGGGGA>DDGGG>F@C@FGGGGGDG+@DFDFFG8=GDGFED@8FEG,@EG5@CF+97BEDGFGGFGF+@CCCED2F<F8:*:52;FFEFG*5>B;;@EC?<F6F<A>7>44(((.)4<8:FF949BEF((5)*)65:..(4;49-...-1((),.-.4(3426<-(-((-446)).().40)2:A)).
@M02996:162:000000000-B87FG:1:1101:28370:7276 2:N:0:TAGCGCTC+CGTCTAAT
GACTACCAGGGTATCTAATCCTGTTTGCTCCCCGCACCTTCGCACCTCAGCGTCAGTCATCTGCTGGTAACCTGCCTTCGCCATTGGTATTCTTCCTGATATCTACAGATTTCACCCCTACACCAGGAATTCTGATTGCCCCTCAGTGACTCTAGTCATGCAGTTCTCAGCGCAGTCCAGGAGTTAAGCTCCCGCCTTTCACACCAAGCTTGCAAAACCGCCTACATGCCCTTTACGCCCAATAATTCCGAACACCGCTCGCAACTTACGTGTTACCGCCGCTGCTGGCACGTAATTAGC
+
CCCCCGGGGGEFGGGGGGGGGGGFGGFFGCEFGGGGEGGGGGGGGGCFFGGGGGGGFFGGGGGGGGGGGGGGGGGGGGGGGGGGGGFGGGFGGGGGGGGGGFGGGGGD9FEGGFCCF:FFFFGGGGGGFDGGFDDG9>AB6:FGGGE,@FFEEDFFGGGCEGFFGFGGGCFBEFGGFCDF8DG=DFEGFFFEF>DFFGFEEGFFFFFFFFGFDF*=@AG9?===D><9BFFEDF=6(/4?=9(>B<CC7=5<>E(1(,,..)-434<7)(,(.3.4)(-(--,362).21227)/12))5
@M02996:162:000000000-B87FG:1:1101:4802:7338 2:N:0:TAGCGCTC+CGTCTAAT
GACTACTAGGGTATCTAATCCTGTTCGATACCCACGCTTTCGTGCCTCAGCGTCAGTAGCGTACTGGTAGGCTGCCTTCGCAATCGGAGTTCTGTACCATATCTATGCATTTCACCGCTACACGGCACATTCCGCCTACCTCGACCGCACTCAAGAACGGCAGTTTCCACGGCAACTTTACGTTTGAGCCGCAAATTTTCACCACTACCTTAACATCCCGCCTATCCCCCCTTTCAACCCAATAAATCCGGCAAACTCTCCCACCCACCATTTTCCGCGCCCTGTTGGCACGGGGTTAGC
+
CCCCCGGAFGGFGGGGGGGGGGGGGAFCF@CFGGGCGGGGFGEFGGGGGGGGGGGGGE96@B,C6,C6EFGG<FEGGGGGG:F,,@@8@FEFC,45,,9EFFGGG<EGGGGGGGGGG8??DFGGCF++AFGGGGEDD+=DFE*0++)@:D@DGGFGGG81@E8@EFG72@+0@D5*32;1,CAFC***0,1)3/9*8<+19,*55)..(2+**4*1/;53E(,())/)(3(37)-6)68=6(37*)-.0-.((0(1-,6)(0((/-(,-(-).)--,((((((..).(54)())**/((.
@M02996:162:000000000-B87FG:1:1101:21563:7342 2:N:0:TAGCGCTC+CGTCTAAT
GACTACTAGGGTATCTAATCCTGTTTGCTCCCCACGCTTTCGCGCCTCAGCGTCAGTTACTGTCCAGTAGATCGCCTTCGCCACTGGTGTTCTTCCTTATATCTACGTATTTCACCGCTACACAAGGAATTCCATCTACCTCTCCAGCACTCAAGAGATACAGTTTCAAATGCAGTTTATGAGTTAAGCCCATAGATTTCACATCTGACTTGCATCCCCGCCTACGCGCCCTTTACACCCAGTAAATCCGGATAACGCTTGCCACCTACGTATTACCGCGGCTGCTGGCACGTAGTTAGC
+
CCCCCGGGGGGGGGGGGGGGGGGGGGGGGGFGEGGGGGGGGGGGGGGGGGGGGGGGGGFGGGGGGGGGGGAFFGGGGGGGGGGGGGGGGGGGFFFFGGGGGFGGGGGGGGGGGGGGG=ADD@F=>EFFGGGGGGGGG>EFGFFGGE8EFGFFGGG=?=A=EEDEFFGGGAFFGD8EFGFFFDDFFGFGFGGFFFGBEGFEFGFFE;7EEF908*;BEAD:9=8AB5@2>CBFFFFFFFGDD2>EF?EED>=1;>)2/.//(24);=F34(/.95-.)-,((,-3??0(((540022+.)4
@M02996:162:000000000-B87FG:1:1101:3406:7344 2:N:0:TAGCGCTC+CGTCTAAT
GACTACAGGGGTATCTAATCCTGTTTGCTCCCCCAACTTTCGCGCCTCAGCGTCAGTGCTGTACAAGGAATCCGCCTTCGCCTCCGGTGTTCTACAGGATATCAACGCATTTCACCGCTACACCCTGTATTCCGATTCCCCCTTCCAGACTCCAGTCACGCAGTTTCAGACGCACTTTCCGGGTTGCGCCCGGCGATTTCACATCTGACACACCTAACCGCCTACTCTCCCTTTACGCCCATGAAATCCGAACAACGCTTTCGCACTCTGTATTACCGCCGCTGCTGGCACAAGGGTACC
+
CCCCCGFGGGGG>FFGFFFGGGGFGGGGGGFGEGGGGGGGGEGGGGGGGGGGEGGGGAFGGGGFFGFGGFGGFGGGGEGGGGCEFDEGGFEGG,=FFGCFGFG@FGGGGGEGGGGGG>A=CFG8EGGDGGGGG88604=DD:*+=DDA9DFEGG67EDEA=@>BDDFCFDGFGDDGFF@FE89;CC)?>ECB>5C(51)*5>C6@FFF<=D@F)(0)2;:=:?;3)))/;84::5A41:8((()1--694B063.9,-,-(2((*,(())...5)-4(((4,(-72?(2<20))**24,-
@M02996:162:000000000-B87FG:1:1101:12404:7369 2:N:0:TAGCGCTC+CGTCTAAT
GACTACCCGGGTATCTAATCCTGTTCGATCCCCGCACTTTCGTGCATGAGCGTCATTTACGGCCTGGTCTGCTGCCTACGCAATCGGTGTTCTTCGTCATATCTATGCATTTCACCGCTACACCACGAATTCCGCAAACCTCGACCGCAATCAAGCTCTCCAGTATCAATGGCGTGATGACGTTGAGCGTCACGATTTAACCACTGACTTACAAAGCCGCCTGCGCACCCTTTCAACCCAATAAATCAGGATAACGCTCGGATCCTCCGTATTACCGCGGGTGCTGGCACGGGGGTAGCCG
+
CCCCCGGGGGGGFGGGGGGGGGGGCGGGGG7EEGGGGGGGGGGGGGGGGGGGGGGGGGGGGEFGGGGGGGGFGGGGFCFCEFGGGGGGGGGGGGGGG7D@F?FGGGGCFGGGGFFEG>A@DFE,@FGEFGGFGGGD6CDEGDBCDGAGD=>DDCDGCFAFGGFFDEFGGFFFCDDE?CC6E>E>CFBC2;EDFA<57C=7>@:>(17;*=C)7142=A)6E;=;96,69E(:F56<A<C5132<?4>2:2)2)9</-----/(49<A<9?:3...)4((-(,,(.)((,.(-)0*2144.-
@M02996:162:000000000-B87FG:1:1101:15158:7399 2:N:0:TAGCGCTC+CGTCTAAT
GACTACAGGGGTATCTAATCCTGTTTGCTCCCCACGCTTTCGTGTCTCAGCGTCAGGTATCGTCCAGTAAACCGCCTTCGCCACCGGTGTTCCTCCTGATATCTACGCATTTCACCGCTACACCAGGAATTCCGTTTACCTCTCCGACCCTCAAGATCAACAGTTTCAAATGCAAGTTATGAGTTGAGCCCATAGTTTTCACATCTGACTTGCTAACCCGCCTACACACCCTTTACACCCAGTAAATCCGGATAACGCTCGCCACCTACGTATTACCGCGGCTTCTGGCCCGTAGTTAGC
+
CCCCCGGGGGGGGGGGGGGGGGGGGGGGGGGGGGGGGGGGGGGGGGGGGGGGGGGGGGGGGGGGGGGGGGGGGGGGGGGGGGGGGGGGGGGGGGGGGGGGGFGGGGGGGGGGGGGGGADGGGGGFFGFBFGGGGEFGDFGGEFGGCAGEGFFD8DF=E8DFFDBDFGGFFGFGFGGFGCFEEGFGGCDCGGFFFGFFGFFFGFEFBEEFFGFFFEFFFFAE>>@D0:*9E@28>CEF@FE;?;<3<EE73:;?>7D(.(/(992D??024.).(664(,--41-8<22)(((0)*2<)).
@M02996:162:000000000-B87FG:1:1101:20651:7452 2:N:0:TAGCGCTC+CGTCTAAT
GACTATGGGGTATCTAATCCTGTTCGATCCCCACGCTTTCGTGCCTGAGCGTCAGATATGGTATGGTATCCTGCCTTCGCAATCGGTGTTCTGTGTGATATCTATGCATTTCACCGCTACACCACACATTCCGGATACCTCCGCCACTCTCAAGGCCAACAGTATCTCCGGCAGTGCCAAGGTTGAGCCCTGACATTTCACCGGAGACTTACTCGCCCGCCTGCGCCCCCTTTAAACCCAATAAATCCGGCTACCGCTCGGCTCCTCCCTATTACCGCGGCTGCTGGCACGTGGTTTGCC
+
CCCCCGGGGGE@FFGFDGGGFGGGFGFGGFEGGGGGGGGG7EDGGFFGGGEFCFGFGCG9FG<FCEFAFFGGFGGGFGGB@+?FDEF:FGGFGGFGGEFGGFG@E,CAEFFGFBE=C>>D6DF@EGGCFED9E+@>>FGFGD5C=6::?DFF9@FGFGDF+@;<,C=AD>+9@9DDFGF5DC?FC?8F@GG@*;9A@AF5=C))1*05::+:;8)95?7-7822(.(69E@(;>5)/(=*/56EFE3=:(.-1),)---.(*((14:((().6:-)(4(((464:4261<6..0/2*-))
@M02996:162:000000000-B87FG:1:1101:20632:7453 2:N:0:TAGCGCTC+CGTCTAAT
GACTATGGGGTATCTAATCCTGTTCGATCCCCACGCTTTCGTGCCTGAGCGTCAGATATGGTATGGTATCCTGCCTTCGCAATCGGTGTTCTGTGTGATATCTATGCATTTCACCGCTACACCACACATTCCGGATACCTCCGCCACTCTCAAGGCCAACAGTATCTCCGGCAGTGCCAAGGTTGAGCCCTGACATTTCACCGGAGACTTACTAGCCCGCCTGCGCACCCTTTAAACCCCATAAATCCGGATAACGCTCGGCTCCTCCGTATTACCGCGGCTGCTGGCCAGAGGTTAGCC
+
CCCCCGGGGGGEGGGFFGGGCFGGFEGFFCDFGGGGDGGGGGFGGFFFFGGGGGGGGAFFCG,ACFF9FGGGFGGGGFEDGEGGFGGGEGFGGGGFFAGGF7DDFFFFGFGGGFF=B:@DCFG6E8CCDF;;8??D6DAEGF>DGC@EFDFF98AGFD=FDF;<EF8D86=9E?G8DGF5@8@@3A=CCGG@AF9E@;AEEFA)5*5:>:+:AFEFFF4/4557(/(3:C318)19@@:*8/(/;5C()6)3:4.1-(,(,*(-98:<>2.,5)).(((,(((43.5(.((()0203.))
@M02996:162:000000000-B87FG:1:1101:20630:7471 2:N:0:TAGCGCTC+CGTCTAAT
GACTATGGGGTATCTAATCCTGTTTGATCCCCACGCTTTCGTGCCTGAGCGTCAGATATGGTATGGTATCCTGCCTTCGCAATCGGTGTTCTGTGTGATATCTATGCATTTCACCGCTACACCACACATTCCGGATACCTCCGCCACTCTCAAGGCCAACAGTATCTCCGGCAGTGCCAAGGTTGAGCCCTGACATTTCACCGGAGACTTACTAGCCCGCCTGCGCGCCCTTTAACCCCCATAACACCGGATACCGATCTGCTCCTCCGTATTCACACGGCTGCTGGCAGCGAGTTATCCG
+
CCCCCGGGGGGGGGGGGGGFGGGG,CFAFEADGGGGGGGG7FCEGGGFGGGEDGGGGFFFFF<<,CFCEFGGGGGGFFD::CGGFCFGGGFFGA,CFCAFDFDDF9BEFDFGFCEFG:9?CEFGGGGGFFEFE66@+@=DFD>D+4:AD?D8EFGC@8D=D=;,7?DCD@@>CA88DFFFFGG::C@+8FGBAFCC=FFF@,)1)<)):B7.*+13<?D(4/((0((.(3(67CE4),1*6@3;0)6(1()41)47,(-(.*.-C3:8>24((.6)).(,((((.,(,(,(-07:*+).),
@M02996:162:000000000-B87FG:1:1101:5415:7485 2:N:0:TAGCGCTC+CGTCTAAT
GACTACAGGGGTATCTAATCCTGTTCGATACCCACACTTTCGAGCTTTAGCGTCAGTAACGCTACAGTAGGCTGCCTTCGCAATCGGAGTTCTTCGTCATATCTAAGCATTTCACCGCTACACGACGAATTCCGCCTACTTCCCGCGTACTCAAGCAATCCAGTTCGCGCTGCAGTGCAGAAGTTGAGCTCCTACATTTCACAACACGCTTAAATCGCCGCCTGCGCTCCCTTTAAACCCAATAAATCCGGATAACGCCCGGACCTTCCGTATTACCGCGGCTGCGCGCCCGGAATTAGC
+
CCCCCGGGGGGGGGGGGGGGGGGGGGGGGFDFEGGGGGGGGFGGGGGGGGGGGGGGGGGGGGGGGGGGGGGGGGGGGGGGGGGGGGFGGGFGGGGGGGGGGFGGGGGGGGFGGGGFG>BCDFGGGGGGGGGGGGGGGEFFGEBGGGBF?DADFECFGGGGGFBFGCCGD8EEEACF5FFFFGGGFFFFBFGFFFGFFGFFFFF:@6@?28<9CFCC@F<9>:<??:@.3B<@G@9AAFFGF?B7?AAAC90,4).2----417>G7442,.(.36<<?646-32(((((((48.:5<)5(
@M02996:162:000000000-B87FG:1:1101:23513:7515 2:N:0:TAGCGCTC+CGTCTAAT
GACTACACGGGTATCTAATCCTGTTTGCTACCCATACTTTCGAGCCTCAGCGTCAGTTGGTGCCCAGTAGGCCGCCTTCGCCACTGGTGTTCCTCCCGATATCTACGCATTCCACCGCTACACCGGGAATTCCGCCTACCTCTACACTACTCAAGAACGGCAGTTTTGGAAGCAGGCCACAGGTTGAGCCTGTGGGTTTCACTTCCAACTTGTCGTTCCGCCTGCGCTCCCTTTACACCCAGTAATTCCGGACAACGCTTGCCACCTACGTTTTCCCGCGGCTGCTGGCACGGAGTTAGC
+
CCCCCGGGGGGGGGGGGGGGGGGGGGGGGGGGGGGGGGGGGGGGGGGGGGGGGGGGGGGGGGGGGGGGGGGGGGGGGGGGGGGGGGGGGGGGGGGGGGGGGBGGGFGGGGGDGGGGG>@DDEFGGGGGGGGGGGGGGGGGGDFGGGFFFGFFGGG9DFGCEGAFFFGGDDCAFFGGFGFFEGGGGG@FEGC<BF4>@EAFFGEEEFFFFFGEEFDFFFG?DD;;@7>6:C?;CECC?AFC(28:@9A>24),4B07(.-,4<5)93(.538:7()83124(,-41257:(42)0*2*..6
@M02996:162:000000000-B87FG:1:1101:24246:7541 2:N:0:TAGCGCTC+CGTCTAAT
GACTACCCGGGTATCTAATCCCGTTTGCTCCCTACGCTTTCGTGCCTTAGTGTCAGAAACGCCCCAGTAACCTGCCTACGCTATCGGTGTTCCTTCTAATATCTACGGATTTCACTCCTACACTAGAAATTCCAGTTACCCTTGACGCTCTCGAGATATTCAGTTTAGATAACAGTCTGAATGGTTGAGCCACCAGATTTCACTATCTACTTAAACATCAACCTACGCAACTCTTTACCCCCAGTCATTCCGGATAATGCTCGGGTCCTACGTATGACCGCGGCTGCTGGCCCGTGGTTA
+
CCCCCGGGGGGGGGGGGGGGGGGGGGGGGFFGGGGGGGGGGGGGGGGGGFFFGGGGGGGGGGGGGGGGGGGGGGGGGGGGG:FGFGGGGGGGFGGGGGCFGFFGGGGGGGGGGGDAF=?FFEFF8EGGGGGGFGF=F=EEGDFFGGDGFGFFGG6?FGFGGGFFGFGGF;DFGFGGB7DDG9C8C+)6DD8DFFGCFGFC7@CCC+:7=8E>@F;A*0?*2:58@:)=5C>;7;6EEE,<B2:2;=E?FE=>()//))11)3/(),,64C)/57)/64/,-((,(4())(,,))2**(()
@M02996:162:000000000-B87FG:1:1101:11372:7541 2:N:0:TAGCGCTC+CGTCTAAT
GACTACTGGGGTATCTAATCCTGTTTGATCCCCACGCTTTCGTGCCTCAGCGTCAATGTCGGATTCGTGAGATGCCTTCGCAATCGGTGTTCTGAGTAATATCTATGCATTTCACCGCTACACTACTCATTCCTCCCACGGCATCCGTATTCCAGCGGGCCAGTATCAATGGCAGTTCCGGAGTTGAGCCCCGGGCTTTCACCACTGACTTGGTCCACAGCCTACGCACCCTTTAAACCCAATAAATCCGGATAACGCTTGCATCCTCCGTATTACCGCGGCTGCTGGCCCGGCGTTAGC
+
CCCCCGGGGGGGGGGGGFFGGGGGGGGGGGGGGGGGGGGGGGGGGGGGGGGGGGGGGAGGFGDEGGGGGGECGGGGGGGGGGGGEGFFGGGGFG9FGFGGGFGGGGGGGGGGGGGGGAEDGEGGFFGGGGGGGGGGGEFED>5DGGFFFGFFGE?G>EEEG>DGEFGGGFCFGFGGFGF5B6;CFC*;>AE@>A424FFFFGE3B6@=@F:73A>FBFF1=63;;(2(6C?0C8<EEFGG665)/6449488:D<9(---4934:7)322433(66)(-(-414?:0?<(27>)218(-6
@M02996:162:000000000-B87FG:1:1101:24230:7549 2:N:0:TAGCGCTC+CGTCTAAT
GACTACCCGGGTATCTAATCCCGTTTGCTCCCTACGCTTTCGTGCCTTAGTGTCAGAAACGCCCCAGTAACCTGCCTACGCTATCGGTGTTCCTTCTAATATCTACGGATTTCACTCCTACACTAGAAATTCCAGTTACCCTTGACGCTCTCGAGATCTTCAGTTTAGATAACAGTCTGAATGGTTGAGCCACCAGATTTCACTATCTACTTAAACATCCACCTACGCAACTCTTTACCCCCAGTCATTCCGGATACTGCTCGGATCCTACGTACGACCCCGGCTGCTGGCACGTTGATAG
+
CCCCCGFGGGGGGGGGGGGGGGGGFGGGGGGGGGGGGGGGGGGGGGGGGGGGGGGGGGGGGGGGGGGGGGGFGGGGGGGGGBCGGGGGGGGGGGGGGDFFDFGFGFGGGGGGGGGEE=DFFFGGGFGGGFGGGGGGGFFGGEFDGGFGDDFFEGGGG,CDEGCFFFCF?9DFGFGGFGEFDFFGGGA=DGG<FFCCF@CCECEFEFEEFCF@@A9CCADC@=)8=0)-)>>FCAEF*8,>:F52/**14>=(1)(2)11//;?(2,7;C<76=7(.29-(,,(-(4<45:((1./*2(-)-
@M02996:162:000000000-B87FG:1:1101:23230:7554 2:N:0:TAGCGCTC+CGTCTAAT
GACTACTCGGGTATCTAATCCTGTTTGCTACCCGCACTTTCGAGCATGAGCGTCGATAAGTCCCCAGCAAGCTGCCTTCGCCATCGGTGTTCTTCCTGATCTCTACGCATTCCACCGCTACACCAGGAATTCCGCTTGCCCCTGAACTATCCAAGAAATGCAGTCCGGTCTGCAGGTCCGGGGTTGGGCCCCGGTATTGTACAGACCGCTTGCACTTCCGCCTGCGCTCCCTTTACGCCCAGTGATTCCGAACAACGCTTGCACCCCTCGTTTTACCGCGGCTGCTGGCACGAAGTTTGC
+
CCCCCGGGGGGGCFGGGGGGGGGGGGGGGEDFGGGGGGGGGGGGGGGGFFGGGGGGGGGGGGGGGGGGGGGGGGGGGGGGGGGGGGDFGGGGGGGGGGGGGFGGGGGGGGGFFGGGG=ADDDGGGGGGGGGGGFGGDFFGGDFFD==DDDFFFGGAEGGGGGEDFFGEDGGFGFGGFGEFECEEGGFDFGGAEFC@BGFFEGFECFBF;>GFD4;/6A>6:;?<02:;??3:>?<<<:?E:BF?8>B<;:;6>B?G(-,--13<9:11334(-4.45:1,-4>>?).2((,40.*/34):
@M02996:162:000000000-B87FG:1:1101:26452:7555 2:N:0:TAGCGCTC+CGTCTAAT
GACTACCAGGGTATCTAATCCTGTTCGATCCCCGCACTTTCGTGCATGAGCGTCATTTACGGCTTGGTAAGCTGCCTACGCAATCGGGGTTCTTCGTCATATCTATGCATTTCACCGCTACACGACGAATTCCGCCTACCTCAACCGCAATCAAGCGCTCCAGTATCAATGGCGGGATGAGGTTGAGCCTCACGATTTGACCACTGACTTAAAGCGCCGCCTGCGCACCCCTTAAACCCAATAAATCCGGCTAACGCTCCGATCCCCCGTATTACCGACGCTGCGGGCACGGCGTTTGCC
+
CCCCCGGGGGGGGGGGGGGGGGGGGGGGGGGGGGGGGGGGGGGGGGGGFFGGGGGGGGGGGGGGGGGGGGGGGGGGFGGGGDGGGGGGGEFGGGGGFGGGGFGGGGGGDGGGGGFGE@ADGFFGGCFEGGGGGGGGD>DGGBFFDGFGBDEEFGCCEGEE@C@@FFG,C@EAFFGGFGFFCF8=AD8;:,=;8A:2=CA?CFFF8AEE)8@CCF<B@ED75(-274-17E03D>BAB?E*8<DB=>)3)-)(-0(1-(-(-/(45((423-(5444(((-(-1(,((-(-8>)01/*-.5
@M02996:162:000000000-B87FG:1:1101:24245:7561 2:N:0:TAGCGCTC+CGTCTAAT
GACTACCCGGGTATCTAATCCCGTTTGCTCCCTACGCTTTCGTGCCTTAGTGTCAGAAACGCCCCAGTAACCTGCCTACGCTATCGGTGTTCCTTCTAATATCTACGGATTTCACTCCTACACTAGAAATTCCAGTTACCCTTGACGCTCTCGAGATATTCAGTTTAGATAACAGTCTGAATGGTTGAGCCACCAGATTTCACTATCTACTTAAACATCCACCTACGCAACTCTTTACGCCCAGTCATTCCAGATAATGCTCGGATCCTCCGTATGACCGCGGCTGCTGGCACGTTGTTAG
+
CCCCCGGGGGGGEGGGGGGGGGGFGGGGGGFGGGGGGGGGGGGGGGGGGGGGGGFGGGGGGGGGGGGGGGGGGEFGGEDGG:CGFGCFGGGGGGGGGGGGGFGGGGG@BEEFGGGAFDFGGFGGGGGFGGGGGFGGGGGGGFFFCFFGFGFF6EDGCFGGGFDEGFGGGEGFCFGGFGFFCDF?FGACDGGEFFFFFGFCEGF@7?C7EFFCF+A@6?GC@00=E@=5)4:@GC6EEC+;5>>2?B=81*8*0*4+.).113(,/,6@C3(16(/(1)/(,41((-(,).((*)/**(.4)
@M02996:162:000000000-B87FG:1:1101:26269:7575 2:N:0:TAGCGCTC+CGTCTAAT
GACTACTAGGGTATCTAATCCTGTTTGCTCCCCACACTTTCGCGCCTCACCGTCAGTTACTGTCCAGCAATCCGCCTTCGCCACTGGTGTTCCTCCTTATATCTACGCATTTCACCGCTACACAAGGAATTCCGATTGCCCCTCCAGCACTCAAGAAGAACAGTTTCAAATGCAGTTTATGGGTTAAGCCCATAGATTTCACATCTGACTTGCTCCCCCGGCTACACGCCCTTTACACCCAGTAACTCCGGACAACGCTTGCCACCTACGTTTTACACCGGCTGCTGGCACCTAGTTAGC
+
CCCCCGGGGGGGGGGGGGGGGGGGGGGGGGEGGGGGGGGGGGGGGGGGGGGGGGGGGGGGGGGGGGGGGGGGGGGGGGGGGGGGGFFGGGCFGGGGGGGGGFDDFGGGGGGGGGGGC@BGGFGDFFGFGGGGGGGGDFFFGFFGGGFGFGFF@FG9EGGCFGDCFFGGCFAFGFGGFGE?,@DFGGFGFGGFFFGEFGF@CFECCBE57@F@E61*:?C:1/5@B*:-5B9(;>CFC=F?13;3@)7<7/),6=(/..///266D?:03,.(.2)5)).-(((-4352:()()0+<+664
@M02996:162:000000000-B87FG:1:1101:18671:7585 2:N:0:TAGCGCTC+CGTCTAAT
GACTACCAGGGTATCTAATCCTGTTTGCTCCCCACGCTTTCGTGCATGAGCGTCAGTGCCGTTCCAGAGTCTCGCCTTCGCTACCGGTGTTCCACATGATATCAACGCATTTCACCGCTACACCATGTGTTCCAGACTCCCTTCCCGGACTCGAGCGGCCCGGTTTCCAGCGCACTTCCGGGGCTGAGCCCCGGGATTTCACGCTGGACATGGTCCGCCGCCTGCGCACGCTTTACGCCCAGTAAATCCGAACAACGCTTGTTACCTCTGTATTACCGCGGCTGCTGTCACAGCGTTAGC
+
CCCCCGGGGGGGFGGGGFFGGGGGGGGGGGFGEGGGGGGGGGGGGGGGGGGGGGGGGGGGEGGGGGGDGGGGGGEGGGGGGGGGGGCGGGGGFGGFGGFGFFFFEGGGGGGGGFFGG>BDGFGGEGGGEEFGG8@DFEGFGFFGGG>C>DFFB8DGGC+@CE>>?DGGG9DDE5DGFGFBC8EE<4>6.AGDBA)3;GFECF?DD:(8@;F<7FBF379;E743139(4*-33?AAF?EE11.46))-9(049<<9-,--(2).CBA<276))<)-.-137411:07.,--)0)2;*-2)
@M02996:162:000000000-B87FG:1:1101:16488:7588 2:N:0:TAGCGCTC+CGTCTAAT
GACTACTCGGGTATCTAATCCTGTTTGATACCCGCACTTTCGAGCATTAGCGTCAGTTACACCCCGGACAGCTGCCTTCGCAATCGGAGTTCTTCGTCATATCTAAGCATTTCACCGCTACACGACGAATTCCACCATCCTTATGTGCACTCAAGGTCTCCAGTATCACTGGCCTGGTATGGTTGAGCCACACGCTTTGCCCACTGACTTAAAGACCCGCCTACGCCCCCTTTAACCCCAATAAATCCGGAAAACGCTCGCATCTTCCGTATTACCGCGGCTGCTGGCACGGAATTAGCC
+
CCCCCGGGGGGGDGGGGFFGGGGGGGGGGGFFFGGEFGGGGGGGGGGCFFCFGGGGGGGGGGGBFGG:CFFFGGGFFGGGGGGGGGG,@BFGGFGGGGCFGFGFG?EFGFFGGFCFG:@DGGGCCF@FCGGGGCDFFGGGGF+BAC9F7DFF8D+@6@F=FGFFAFGG+>@DG*:7*5*+@DE:<017@,@1>?G5:F>**>4))*17:++6AF8/:AC(=9-769(:9E316C<))/=C;;3EF3<473)((041-(--314>>A9<6?8(3)..31((-(--)).((54,..880..4
@M02996:162:000000000-B87FG:1:1101:18652:7593 2:N:0:TAGCGCTC+CGTCTAAT
GACTACCAGGGTATCTAATCCTGTTTGCTCCCCACGCTTTCGTGCATGAGCGTCAGTGCCGTTCCAGAGTCTCGCCTTCGCTACCGGTGTTCCACATGATATCAACGCATTTCACCGCTACACCATGTGTTCCAGACTCCCTTCCCGGACTCGAGCGGACCGGTTTCCAGCGCACTTCCGGGGCGGAGCCCCGGGATTTCACGCTGGACATGGTCCGCCGCCTGCGCACGCTTTACGCCCAGTAAATCCGAACAACGCTTGTGACCTCGTGTTTTGCGCTGCCGCTGGCCCAGAGTTAAG
+
CCCCCGGGGGGFFGGGGGGGGGGGGGGFGGFGCFEGGGGGGGGGGGGGGFGGGGGGG<FGGGGGGGGCDGGGGGEGGGGGGGGEGGCFGFGGGGGGGGGFGFGGGGGGGEGGGCFGG=@CDFFGEGGCFFGGGFG7FFGGGDFGGG>CBDDD@C8CG6@@CE5FGBGCB9C5:*?EFGE*>>CC*/3:,AF?AEG>(;FBA7(44:><<7FB1F660<C1:98<<0146/(3*:)601EC((,.*))6C9),(0,1-((,-*,)06>8((((.,(()(-(,(.((((-(,347)*33))-
@M02996:162:000000000-B87FG:1:1101:23730:7629 2:N:0:TAGCGCTC+CGTCTAAT
GACTACTAGGGTATCTAATCCTGTTTGATCCCCACGCTTTCGTGCCTCAGCGTCAATGACGGATTCGTGAGATGCCTTCGCAATCGGTGTTCTGAGTAATATCTATGCATTTCACCGCTACACTACTCATTCCTCCCACGGCATCCGTATTCCAGCGCGACAGTATCAAAGGCAGTTCCGCCGTTGGGCGGCGGGCTTTCACCCCTGACTTGTCGCACAGCCTACGCCCCCTTTAAACCCAATAACTCCGGATCACGCTTGCACCCTCCGTATTACCGCCGCGGCTGGCACGGAGGTAGC
+
CCCCCGGGGGGGGGGGDGGGGGGGGGGGGGFGGGGGGGGGGGGGGGGGGGGDGGG@EGGGGGDEGGDGGGGGGGGGGGGGG@FGGGCBC?FFFG,FFFFEFFGGGGGGGGGGGGGGGAFGCEE;4EEFFCGGGGGGG=E@C):DGEAFBGFEGG8:C8+@>C@CCFGGDGFFCFGGFG7*CCCEFDCDC*82BAGFFGFFFGBB0>0.5@D>FF0318/,2-,,486(4:9>4:<<AFFEF?B>F7)42-.--)49-.---1.)*-(4:,-(.86<A1-(-(((-24(40,30)**2.5)
@M02996:162:000000000-B87FG:1:1101:26992:7631 2:N:0:TAGCGCTC+CGTCTAAT
GACTACTGGGGTATCTAATCCTGTTTGCTCCCCACGCTTTCGAGCCTCAGCGTCAGTTGTCGTCCAGTAAGTCGCCTTCGCCACCGGTGTTCTTCCTAATATCTACGCATTTCACCGCTACACTACGAATTCCACTTACCCCTCCGACACTCTAGTCTGCCAGTTTCAAATGCAGTCCCTAGGTTAAGCCCATGGCTTTCACATCTGACTTGCCAAACCGCCTACACTCCCTTTACACCCAGTAATTCCGGATAACGCTTGCCCCCTACGTATTACCCCGGCTGCGGGCCCTTCTTTAGC
+
CCCCCGG<FFGGEFGGGGGGGGGFGEGFGGGGGGGGGGGGGG8FGGGGFGGGGGGBF96<CFBF@@EEFGG@@FGGGGGGG7F=DEEBFFFGFFEDFAEFDDFGGDFGGGGGGGGGGA?DGBFDF,6+AFFGGDGG86@F+:DGG>=FD>D=9DD;@2D,CFDF9CFCC>=9FF+EAGF?,@CFGC@FCF8)*;*):@FCFGF@EFFEFFGB=FF4-3;5C@D(:(81:BB3C:CEEEFGF74)3/9CF;26;B3C,(3(/<2)97(8114)576:6(,(--(-((((-(70).20<445
@M02996:162:000000000-B87FG:1:1101:11185:7635 2:N:0:TAGCGCTC+CGTCTAAT
GACTACTCGGGTATCTAATCCTGTTCGCTCCCCACGCTTTCGCGCCTCAGCGTCAGTTACAGCCCAGTAAGTCGCCTTCGCCACTGGTGTTCTTCCAAATCTCTACGCATTTCACCGCTACACTTGGAATTCCACTTACCTCTTCTGCACTCAAGCCCTTCAGTATTAAAAGCAATTCCCACCTTGAAAGCCGGACTTTCACTCCTAACTTAAAGAGCCGCCTACGCGCCCTTTACGCCCAGTCATTCCGGACAACGCTCGCCCCCTCCGTTTTACCGCGGCTGCTGGCTCGTAGTTAGC
+
CCCCCGGGGGGGGGGGGEFGGGGGGGGGGGGGGGGGDGGGGGGGGGGGGGFG@FGGGGAFFFGGGFFGGGCFGEGGGGGGGGCEFGA9,C4AEFGGFGFFEC=D=FGG6CCFGGGGG=ACD>EGGFFGDFGFGGGGG9ED=DFGDEBGBFF=FD8FGGGDF?DD=FGGDA=DEF6FDGEF9D89FBC665:)*978=FAA;D@AC?@ABFG@EBA=-30/E65(5(596E>;GFFE?@FE;(/;;<)1:4)(4B(9--,,-9;?D64(---).-).)((-(-72().((()(0)*2:.))
@M02996:162:000000000-B87FG:1:1101:23731:7648 2:N:0:TAGCGCTC+CGTCTAAT
GACTACTAGGGTATCTAATCCTGTTTGATCCCCACGCTTTCGTGCCTCAGCGTCAATGACGGATTCGTGAGATGCCTTCGCAATCGGTGTTCTGAGTAATATCTATGCATTTCACCGCTACACTACTCATTCCTCCCACGGCATCCGTATTCCAGCGCGACAGTATCAAAGGCAGTTCCGCCGTTGGGCGGCGGGCTTTCACCCCTGACTTGTCGCACAGCCTACGCACCCTTTAAACCCAATAAATCCGGATAACGCTTGCATCCTCCGTATTCCCGCGGCGGCTGGCACGGAGTTAAC
+
CCCCCGGGGGGGGGGGGGGGGGGGGGGGGGGGGFGGGGGGGGGGGGGGGGGGGGGGGGGGGGGGGGGGGGGGGGGGGGGGGGDGGGGBCFGGGGGGGGGGGDFGGGGGGGGGGGGGG:5=CFGFGGGGDFGGCGGGGFFEGAFGGGDG5FFEFGFGGGGEGG@CDFGGGEGFGFGGFGFFGEGGGDFCCGEBEFGFFGFFBGF?FFFF??FFAB?F6@345-4::31,7E?0C?54<AFEF8:2=<<<*2.-4<>9(-,-(*..:4)5((-(.,)..--(1((-7>3:BB2(00/209).
@M02996:162:000000000-B87FG:1:1101:7220:7650 2:N:0:TAGCGCTC+CGTCTAAT
GACTACCGGGGTATCTAATCCTGTTTGCTCCCCCGACTTTCGCGCCTCAGCGTCAGATACGTACCAGGAATCCGCCTTCGCCTCCGGTGTTCTGCAGGATATCAACGCATTTCACCGCTACACCCTGCATTCCGATTCCCCATTCCGTCCTCCAGCGAAGCAGTTTCGGACGCACTTTCCGGGTTGGGCCCGGAGATTTCACATCCGACACCCTTCGCAGCCTACGCGCCCTTTACGCCCAGTAAATCCGAACAACGCTCGCGACCTCTGTATTACCGCGGCTGCTGGCACAGGGTTCGC
+
CCCCCGGGGGGGGGGGFGGGGGGGGGGGGGFFEGGGGGGGGGGGGGGGGGGGGGGGGGGGGGGGGGG7FGGGGGGGGGGGGGGGGGGGGGGGGGGEFG7EFDF3>FGGGGGGGGGGG:@CDEFEEGGGGGGGGGGGGGFGGDBFGGFEDGEFGFGGGGGGGGBFFFG5C@EFD>GGFGFFGGGGGG>DFGGFFFGBFGFFFG?5);;;@)9(()47()/-:4::B3966C>07:AA??GDBB4:1<9AF90(()(1-,(-,1((141,)..-64:6)(-(,339:)4(((,4))*2:((,
@M02996:162:000000000-B87FG:1:1101:23227:7651 2:N:0:TAGCGCTC+CGTCTACT
GACTACAAGGGTATCTAATCCTGTTTGCTCCCCACACTTTCGTGCCTCAGCGTCAGTGACGGATTAGTGAGATGCCTTCGCCACCGGTGTTCTGCGTGATATCTATGCATTTCACCGCTACACCACGCATTCCTCCCTCATCATCCGTACTCCAGATTACCAGTTTCAACGGCAGGTCACGGGTTAAGCCCGGGCGTTTCACCGCTGACTTGGCAGTCCGCCTACGCACCCTTTAAACCCAATAAATCCGGATAACGCTTGCCTCCTCCGTATTACCGCGGCTGCTTGGACGGGGTTATC
+
CCCCCGGFFGGGFFGGGGGGGGGFGGG,BFFGGDFGGGGGGG6FGGGGFGGGGGG,E<FEFE7,,,:<,9@,,:FGGGGGG,@,9=@CGGGGF,,+@BCFFDFGG,EDFEGGGGGGG>?CD@FDFF++CFGGGGG8=,@,+53=D@=DD+DEFFG99CDDEEDFGFGFG=+<CE=+52);@+@CEGEGB<:8*0*):FEFFG:226(>BFCE);*)/=F@D;;6319,.=<;F@<.17FE(,.46:AAC>.((869---(-1()240(4448:?6>BF9,1,994)))().(.)128().
@M02996:162:000000000-B87FG:1:1101:7201:7660 2:N:0:TAGCGCTC+CGTCTAAT
GACTACCGGGGTATCTAATCCTGTTTGCTCCCCCGACTTTCGCGCCTCAGCGTCAGATACGTACCAGGAATCCGCCTTCGCCTCCGGTGTTCTGCAGGATATCCACGCATTTCACCGCTACACCCTGCATTCCGATTCCCCATTCCGTCCTCCAGCGAAGCAGTTTCGGACGCACTTTCCGGGTTGGGCCCGGAGATTTCACATCCGACACACTTCGCAGCCTACGCGCCCTTTACGCCCAGTAAATCCGAACAACGCTCGCCACCTCTGTATTACCGCGCCTGCTGGCACAGATTTCGC
+
CCCCCFFEGGGGDFGGGFGGGGGGGGGGGGFFEEGGGGGGGGGGGGGGGGGGGGGGEEGGGGGGGGGDGGGGGGGGGGGGEGGGGDCGGGGGGFG9FGGGGFF8>FGGGGEGGGGGG:@=CFEFGGGGGGGGGGGGGGGGGFD8DEEFFGFEGGGGGGEG7,:@9;FGGGEDGDDG>D;AG57=F<(8=GG>8)96@9@CEC3<;;1168<?:<4@(0*(24<?127(4:3(9.:40:?=<(.679)622)49>1<---(-1(-74?:24.)..54.42-(,323,)41(.2.)++0).(
@M02996:162:000000000-B87FG:1:1101:4270:7664 2:N:0:TAGCGCTC+CGTCTAAT
GACTACCCGGGTATCTAATCCTGTTTGATACCCACGCTTTCGTGCCTCAGCGTCAGTTGTATGCTGGTAAGCTGCCTTCGCAATCGGGGTTCTGTGACATATCTAAGCATTTCACCGCTACACGTCACATTCCGCCTACCTCGTTTACACTCAAGACAACCAGTTTCAACGGCTCGGTATGGTTGAGCCACACGCTTTTACCGCTGACTTAATTATCCTCCTACGCACCCTTTAAACCCAATAAATCCGGATCACGCTCGCATACTCCGTATTAGCGCCGCTGCTTGCACGGTGTTGGCC
+
CCCCCGGGGGGGFGGGGGGGGGGGGGGFFFCD@FGGGGGGGGGGGGGGGGGGGGGGGGGGGGGGGGGGGGGGGGGGGGGGGEFGGG7FFFGGDFFDCGGGFDFGAF;FGGDFGFFGGADDDEFGGGGGGGGGGGGGGGFGGFFGGGDGDG=5E88AFFFGGGDF9DGFGGDBD5DEAGFFCG7=FFF?8,<5>5C=>F>E@F)9=EFFBA=ECFEA@F+.C07>@5((.B7@F3<>73:=?(5;;<9@:,:1(83*((-(,14(9)4??6(,4))(,-(-((,(,).()),()0;;*(5.
@M02996:162:000000000-B87FG:1:1101:4288:7670 2:N:0:TAGCGCTC+CGTCTAAT
GACTACCCGGGTATCTAATCCTGTTTGATACCCACGCTTTCGTGCCTCAGCGTCAGTTGTATGCTGGTAAGCTGCCTTCGCAATCGGGGTTCTGTGACATATCTAAGCATTTCACCGCTACACGTCACATTCCGCCTACCTCGTTTACACTCAAGACAACCAGTTTCAACGGCTCGGTATGGTTGAGCCACACGCTTTTACCGCTGACTTCATTATCCGCCTACCCACCCCTTAAACCCAATAAATCCGGATAACGCTCGCATCCTCCGTATTACCGCCGCTGCTGGCACGGAGTTAGCC
+
CCCCCGGGGGGGEGGGGGFGGGGGGGGFGF<EEGGGGGGGGGGGGGGGFGGGGGGGGGGGGGGGGGGGGGGFGGGGGGGGGGCGGGFFGGGFFFGCFGGFGFGGFGDFCDFFGGFGG>ADCEFCGGGGGGGGGFDDGDFFGFFDGGFFDGFFGGGFGFFGGEDCEBFGGG6?CBCEBGDFGGGFCC5CDEGBF5C=AFFEBFDFF>=D@A+9<8*=?B4/459:(/36:E(/73)9=;C*=DF721/6/6)((1)*,--(,)46C<470((...6626(4;1760:(-(5(()0;;0)))
@M02996:162:000000000-B87FG:1:1101:24684:7683 2:N:0:TAGCGCTC+CGTCTAAT
GACTACTCGGGTATCTAATCCTGTTCGATACCCACGCTTTCGTGCCTCAACGTCAGTTACAGTCCAGAAAGCCGCCTTCGCCACTGGTGTTCCTCCTAATATCTACGCATTTCACCGCTACACTAGGAATTCCGCTTTCCTCTCCTGCACTCAAGAATAGTAGTTTTGGTTGCAGTTCCTCAGTTGAGCCGAGGGATTTCACAACCAACTTGCTTTCCCGTCTACGCACCCTTTACACCCAATAATTCCGGATAACGCTTGCTCCCTACGTATTACCGCGGCTGCTGGCACGTAGTTAGC
+
CCCCCGGGGFEGGGGGGGGGGGGGGGGFFGGGGGGGGGGGGGGGGGGGGGGGGGGGGGGGGGGGGGGGGGGGGGGGGGGGGGGGGGGGGGGGGGGGGGGGFFFGGGGGGGGGGGGGG>@DGFGGGGGGGGGGGGGGGGGGGDDDFGFGFGFFGGGFDGGGGGEFGFGGGGGFGFGGFGFFGFGGGGFGFGEBFFGFFGFEFGFFFEFFFFGFFFEFFFG>=>>DEB>2>EFBGFCEFFFED?@E47CFD@>?;>7;,.//3>449?:248.).:>><61(,40(-4)4:<72))*2<)4>
@M02996:162:000000000-B87FG:1:1101:22222:7691 2:N:0:TAGCGCTC+CGTCTAAT
GACTACTAGGGTATCTAATCCTGTTTGATCCCCACGCTTTCGTGCCTCAGCGTCAATGTCGGCTTCGTGAGATGCCTTCGCAATCGGTGTTCTGAGTAATATCTATGCATTTCACCGCTACACTACTCATTCCTCCCACGGCATCCGAATTCAAGCACGCCAGTATCAAAGGCAGTTCCGGAGTTGAGCCCCGGGCTTTCACCCCTGACTTGACGCACAGCCTACGCACCCTTTAAACCCAATAAAGCCGGATAACGCTTGCATCCTCCGTATTACAGCGGCTGCTGGCACTGGGTTAGC
+
CCCCCGGGGGGGGGGGGFGGGGGGFGGGGGAF@FGGGGGGGGGGGGGGGGGGGGEEG9CFFG7BFEEGGGGCGFGGGGGGGEGGGCCFCFBEEF,EFFGGGFFGGGGGGGGGGGGCE=5=?EBFEGGGFGDGGGGGGGC48=BDFGA7@=DBDDDGGGEGGGAB=?D@FA=D@DGGFGFFC@@CFGFF=G?=55>ABGFE4D=B49>2B=D=BF(:5?D7:65;82::>G?;83CC43?=8D3=A3).*-04:><6--,,-18<G:)21(-((5.5)).,34923:20(,5(9)2;*-.6
@M02996:162:000000000-B87FG:1:1101:3595:7698 2:N:0:TAGCGCTC+CGTCTAAT
GACTACTAGGGTATCTAATCCTGTTTGCTACCCACGCTTTCGCGCCTCAGCGTCAGTTGTCAGCCAGAAAGCCGCCTTCGCCTCCGGTGTTCCTCCTGATATCTACGAATTTCACCTCTACACCAGGAATTCCGCTTTCCTCTCTGACACTCCAGACCCCCAGTCTTGAATGCAGTTCCGGGTTTTACTCCCGGTATTTCACATCCAACTTAGGGACCCGCCTACGCTCCCTTTACGCCCAGTATTTCCGAACAACGCTTGCACCCTCTGTCTTACCGCGGCTGCTGGCACAGAGTTACC
+
CCCCCGGGGGGGGGGGGFGGGGGGGGGFGFFFEGGGGGGGGGGGGGGGFGGGGGGGGGGGFGFFFGGGGGGGGGGGGEGGGGGGFGECFFCEFGFGGGFGGFGGGGGC=DFFGGGGG:DADEFGFGCFFGGGGGGGGGDEGFFGF;DFFFDDD=DFGGGCEG=BEDFFFFEFFFCFCGFFEG69BD*:CCFCBED5=FFEA76A@@:@@FCEEF);<4*/=66((/(,/383;34>D?EG61/9+.)136):>D35(--((9>FDBF<()-)..6<?:342099(),(4(2(.)+3+.).
@M02996:162:000000000-B87FG:1:1101:27457:7702 2:N:0:TAGCGCTC+CGTCCAAT
GACTACCAGGGTATCTAATCCTGTTTGCTCCCCACGCTTTCGAGCCTCAACGTCAGTTACGGTCCAGTAAGCCGCCTTCGCCACTGGTGTTCCTCCTCATATCTACGCATTTCACCGCTACACTAGGAATTCCACTTACCTCTCCCGCACTCTAGCGCTCCAGTTTCCAAAGCAGTCCCGGGGTTGAGCCCCGGGCTTTACCTCCAGCTTTGCAAGACCGCCTACGCCCCCTTTAAACCCAGTAAATCCGAATAACGCTCGCTCCCTCCGTTTACCCGCGCTTGCTGCACCGTATTTACC
+
CCCCCGGFGGGFDGGGFFGGGGGGG@F,FFFGGDG+CFGGGG8FGFGFG8FGGGGGG,6F,@6466CF9EFG,CGGG7DGGCG74@=CFFEGFGGA?,=CADGFG9DFCGGGGGFFC:<@?EG;8EFBFEFGGFG?DFGGFFB+@,:@@8DE,@D,++6+8DD@7CGGG9,;@5?=*20*5BCE>DCFE9E5***)-=;**>**/0.5)4=>CF**(;;95(6(//((:C07C,)-<42;<(4<=)).24)(-846--((,1(.1,((((().(.).(-((((((.6)(((-))*+2)..
@M02996:162:000000000-B87FG:1:1101:26418:7705 2:N:0:TAGCGCTC+CGTCTAAT
GACTACACGGGTATCTAATCCTGTTTGCTCCCCGCACCTTCACGCCTCAGCGTCAGTCATCTGTTAGCAGCCTGCCTTCGCCATTGGTATTCTTCCAGATATCTACAGATTTCACCCCTACACCTGGAATTCTGACTGCTCCCCAGTAACTCAAGTCCTGCAGTTCTCAACGCAATTCGGGAGTTGAGCTCCCGCCTTTCACACCAAGCTTACAGAACCGCCTACACGTCCTTTAAACCCAATAAATCCGAACAACGCTCGCAACTTACGTTTTACCGCGCCTGCTGGCACGTAATTGAC
+
CCCCCGFGGGGGGGGGGGGGGGGGGGGGGGGGGGGGGGGGGGGGGGGGGGGGGGGGGGGGGGGGGGGGGGGGGGGGGGGGGGGGFFGGCFFGGGGGGGGGFFGGGGGGGFGGGGGGG=DDGEGGGGGGGFFFGGGGGGFGGEFGGGEEEGFFGGGEGGGGGGBCDFGGGGGFGFGGFG=FGDEEGGEFEDD@?AGFFGFFFGFFACBBCA<CE>CB=A7>@=7>B6>=@>>DCCEF47F8D(6@=)).8153;53;(((/(94,124).81(,354.((4(481:7)50,4(0.2/+6-6
@M02996:162:000000000-B87FG:1:1101:3577:7706 2:N:0:TAGCGCTC+CGTCTAAT
GACTACTAGGGTATCTAATCCTGTTTGCTACCCACGCTTTCGCGCCTCAGCGTCAGTTGTCAGCCAGAAAGCCGCCTTCGCCTCCGGTGTTCCTCCTGATATCTACGAAGTTCACCTCTACACCAGGAATTCCGCTTTCCTCTCTGACACTCCAGACCCCCAGTCTTGAATGCAGTTCCGGGTTTGACTCCCGGTCGTTCCCATCCACCTTAGGGACCAGCCTACGCGCCCTTTACGCCCAGTCATTCCGAACAACGCTTGCACCACCTGTCTTCCCGCGGCCGCTGTCCCAGCGTTAGC
+
CCCCCGGGGGGEF8E<EAFDGGGECFGGGA<C<FGGG@EGGGGDGECGG8E+@FGGGFGGFCFGGGGGGGFDDCC:C@E@EFG@FGG@CB?,9C@F<FFGGFDF;EGFE+BFFAFFF<D+=DFFGGGFGGGC>GGGC6=@DEDGGFEGFGBDEC+CDEGEGE=3=<7ECF8D9?FFFDCDGGC@F+*=0@@=B>0)0>@)4D**:3:))2*.01(/-)2-48@@96:31C>(06E<11:5(32)14-6*..,(049,--(-1)59(((.,),.-)).2-((((44>(()))-))22;(82
@M02996:162:000000000-B87FG:1:1101:17186:7706 2:N:0:TAGCGCTC+CGTCTAAT
GACTACAGGGGTATCTAATCCTGTTTGCTCCCCGCACCTTCGCACCTCAGCGTCAGTCATCTGCTGGTAACCTGCCTTCGCCATTGGTATTCTTCCAGATATCTACAGATTTCACCCCTACACCTGGAATTCTGATTGCCCCTCAGTGACTCTAGTTATGCAGTTCTCAACGCAGTTCCGGAGTTGAGCTCCGGAATTTCACACCAAGCTTGCAAAACCGCCTACATGCCCTTTACGCCCAATCATTCCGAACAACGCTCGCAACTTACGTTTTACAGCGGCTGCTGGCACTTAATTCTC
+
CCCCCFGGGGGGGGGGGGGGGGGGGGGGGGFFGGGGGGGGGGGGGGGGGGGGGGGGGGFGGGGGGGGGGGGGGGGGGGGGGGGGGGEGGGGGGGGG9FFGFFGFCGFGGFFGGGGGG=F8DEFFFEGGEFGGGAEDD;EFFDFGGECADGFDGEGGGDFGGGEBFDFGG;FBGFDEFGF>B@CEGGCG5BGFEAD)>FFECFFCF*=5CFC5CFEF);C)=><=@)*1>CBEDECE9@GC@(3/A?CCD@3<9B17..//6743D8>8<?4(.1)4.),((--,(57((480/*+23)-)
@M02996:162:000000000-B87FG:1:1101:17204:7707 2:N:0:TAGCGCTC+CGTCTAAT
GACTACAGGGGTATCTAATCCTGTTTGCTCCCCGCACCTTCGCACCTCAGCGTCAGTCATCTGCTGGTAACCTGCCTTCGCCATTGGTATTCTTCCAGATATCTACAGATTTCACCCCTACACCTGGAATTCTGATTGCCCCTCAGTGACTCTAGTTATGCAGTTCTCAACGCAGTTCCGGGGTTGAGCTCCGGAATTTCCCACCAAGCTTGCAAAACCGCCTACATGCCCTTTACGCCCAATAATTCCGAACAACGCTCCCAACTTCGTGGTTACCGCCGCTCCTGGCCCGTATTTAGC
+
CCCCCF,CFGGG7FFGFFFGGGGGGGGFFFCD@FGGEGGGGGGGGGGGGGGGGGGGGGGGGGGGGDGGGGGGGCFGGGGGDEGGFE<FGGFGGGFF9?FFG<=DEGGC9DDGGEFGG>FDDEFFGGC<FFEFGFDFFCDFGDFGGGE,?FFEEDDEFGGGCD5EGFD,+;FD650A?=E5@++1=D@:@EG=50===FFE*3*:>*:=CF82BAE+7;;)100(73@756:6CB6422<:3(/4=5?6;.)(,)/;..,-(1(.94))((((-().)(,(,-,(-(.(((445)*3+)6)
@M02996:162:000000000-B87FG:1:1101:22226:7709 2:N:0:TAGCGCTC+CGTCTAAT
GACTACTAGGGTATCTAATCCTGTTTGATCCCCACGCTTTCGTGCCTCAGCGTCAATGTCGGATTCGTGAGATGCCTTCGCAATCGGTGTTCTGAGTAATATCTATGCATTTCACCGCTACACTACTCATTCCTCCCACGGCATCCGAATTCAAGCACGCCAGTATCAAAGGCAGTTCCGGAGTTGAGCCCCGGGCTTTCACCCCTGACTTGACGCCCAGCCTACGCACCCTTTAAACCCAATAACTCCGGATAACGCTTGCATCCTCCGTATTACCGCGGCTGCTGGCACGGGGTTAGC
+
CCCCCGGGGGGGGGGGGGGGGGGGGGGGGGFGEFGGGGGGGGGGGGGGCGGGGGFGGGGGCF+@FGGGGGD9FFGGFGGGGGGGECCCCFGGFG9FGEGGFFGGGGGGGGGGGGGGG=<?DEGG@FFG=FGGGGFGGGGE6:9DFGA+<DFEF@FGGG>EGC>BAFFGG9E5EDCGFGFFE@CEFGFGFGGFDE>>8FAEADEBA95:>F>3*6(0(2::G:5.5(6(6E<(>EE3<3FC(;@=F))7;;)2:><7--(--9).*4,-494((5.:<(3-((47?B::<(460)*2:((-
@M02996:162:000000000-B87FG:1:1101:11897:7712 2:N:0:TAGCGCTC+CGTCTAAT
GACTACAGGGGTATCTAATCCTGTTTGCTACCCACGCTTTCGCGCCTCAGCGTCAGTTACGGCCCAGTAAGTCGCCTTCGCCACTGGTGTTCCTCCCAATCTCTACGCATTTCACCGCTACACTGGGAATTCCACTTACCTCTTCCGCACTCAAGCCAACCAGTCTCCAAAGCAATTCCCACCTTGAAAGCGGGACTTTCCCTTCAGACTTAATCGTCCGCCTACACGCCCTTTACGCCCAGTCATTCCGGACCACGCCTGCCCCCTACGTTTTACCGCCGCCTCTTGGACGTCTTTAGC
+
CCCCCGGGGGGGGGGGGGGGGGGGFGGFGFAEFDGGGGGGGGGFGGGGGGGGGGGGGGCG@FFGGFGGGGFFGFGGGGGGGGGGGFFGFGGGFGFFGFFFFFFGDGGGGGEGGGFGG:@6?EFGGFFBBGGFGGFGG;EFGDFGGG=F>DFEF@=FGF8EG@D3EDFGFF9*DFCFFGEFAF>7FF:*8<E8993:5<BE*<B1:495>FF4=F>:-28>G<16@(3(.=((25;C@FEGD(6>45)6C:)(-.,9--(.-97.9;9?F?,((4)-)((((-((4()))).-0.*/+6:4
@M02996:162:000000000-B87FG:1:1101:7133:7727 2:N:0:TAGCGCTC+CGTCTAAT
GACTACAAGGGTATCTAATCCTGTTTGATACCCATGCTTTCGTGCCTGAGCGTCAGTTCATCTCTGGACAGCTGCCTTCGCAATCGGAGTTCTGCAGCATATCTAAGCATTTCACCGCTACACGCTGCATTCCGCCATCCTCGACATGACTCAAGACAACCAGTATCAACGGCAGTTTCAGAGTTGAGCTCCGAGATTTCACCGCTGACTTAATCGCCCGCCTGCGCACCCTTTAAACCCAATAAATCCGGATAACGCTCGCATCCTCCGTATTACCGCGGCTGCTGGCACGGGGTTAGC
+
CCCCCGGGGGGGFGGGGGGGGGGGGGGGGGGFEGGGGGGGGGGGGGGGGGGGGGGGGGGGGGGGGGGGGGGGGGGGGGGGGGGGGGECEGGGGFGCFGGGGFGGGEFGGGGGGGGGGADDDFFGGGGGGGGGGGEGGGGGGFFDD=AEFGFDDEG9DFCFGEDFF7FFFGGEG>CFFGFF9EFFGCEGEC?@BEGFDGFFFGF9>DB>CFG6AF43>>C=E@@=B=@@9ED;8;>)9;FGF6,;;75?2:50<E@C/-(--96:<??AB;4.33:AA04(43>;?:)(33)4).*2:(42
@M02996:162:000000000-B87FG:1:1101:7149:7738 2:N:0:TAGCGCTC+CGTCTAAT
GACTACAAGGGTATCTAATCCTGTTTGATACCCATGCTTTCGTGCCTGAGCGTCAGTTCATCTCTGGACAGCTGCCTTCGCAATCGGAGTTCTGCAGCATATCTAAGCATTTCACCGCTACACGCTGCATTCCGCCATCCTCGACATGACTCAAGACAACCAGTATCAACGGCAGTTTCAGAGTTGAGCTCCGAGATTTCACCGCTGACTTAATCGCCCGCCTGCGCACCCTTTAAACCCAATAAATCCGGATAACGCTCGCATCCTCCTTATTACCGCCGCTGCTGGCCCGGCGTTAGC
+
CCCCCGEGGGGGGGGGGGGGGGGGGGGGGCEFEFFGGGGGGGGGGGGGGGGGGGGGGGG9FGGGGGG9EGGGGGGGGGGGGGGGGGC,FFFFGGG9,FGGFFGGFAFGFGGGGGGGG=BDDEGEEEEEGFGGG8E>CEFCF>>CDED,@FFFDFGGFFGGGEBFGFFGGCGFGEGGFGF7@,=BG?DCE,DEB:DA=FFECGE=AEFFFFC*666/5>D5=6>2>@@(8B87F;4?))?AD1:@*;<673B0<>4F,-((-1(-)53<<(-6-6).414((46;2)8:66((0):?8,49
@M02996:162:000000000-B87FG:1:1101:21166:7750 2:N:0:TAGCGCTC+CGTCTAAT
GACTACTAGGGTATCTAATCCTGTTTGATCCCCACGCCTTCGTGCCTCAGCGTCAGTGCCGTCCTCGCCAGCTGCCTTCGCGATCGGTGTTCTATGTAATATCTATGCATTTCACCGCTACATTACATATTCCGCCAGCGCCGTTCGGACTCTAGTCGCGCAGTATCAACGGCAGCCTCCCGGTTGAGCCGGGATATTTCACCGCTGACTTACGCCTCCGCCTACGCACCCTTTAAACCCAATAAATCCGGATAACGCTTGCATCCTCCGTATTACCGCCGCTGCTGGCACGGGTGTAGC
+
CCCCCGGGGGGGGGGGGGGGGGGGGGGGGGGGGGGGGGGGGGGGGGGGCGGGGGGGGAGGGGGGGGGGGGCFGGGGGGGGGGDGFEEGGGGGFEFGGGGGGFGGGGGGGGGGGEGGE>5CD>FF;FGGFGGGGEGGGEFEGFFGDF@C>GFFGGGGG6ECG6:8=ACEGGCFG>>EFFFFGCECEDEF=G==4)98?GFFEFE61.23;FG>EF?)60>6:4-43(44>C?(9?AFBBGGB6<)=>AAFB)1:>2*----434-?7.)424.,5244,-(-,(,(,,5004::72::569
@M02996:162:000000000-B87FG:1:1101:22761:7785 2:N:0:TAGCGCTC+CGTCTAAT
GACTACACGGGTATCTAATCCTGTTCGATCCCCGCACTTTCGTGCCTCAGCGTCAGTCGCGGCTTGGTGCACTGCCTTCGCGATCGGCGTTCTGTGTGATATCTATGCATTTCACCGCTACACCACACATTCCATGCACCCCAAACGCACTCTAGCCCCCCAGTTTCCATGGCAGTGCCAAGGTTGAGCCCTGACATTTCACCACAGACTTGAGATGCCGCCTACGCACCCTTTAAACCCACTAAATCCGGATAACGCTCGGATCCTCCGTATTACCGCTGCTGCTTGCCCGGAGTTAGC
+
CCCCCGGGGGGGGGGGGGGGGGGGGGGGGG@FFFGGGGGGGGGGGFGGGGGGGGGGGGGG:FFGGDGGGGDFGEFGGGGGGFCGDECFGFEFGGGGGGFGGFGGFFGGGGGGGGGGG>ADDFGGCFGGGGGGGGGFGDDEGBEDGG>GFGFFFFGGGGGGGEFFGFGG9C7AFF4F4CEF,=CFGFBF;FGFFAG=?FFFFFF@@473=ADE@8(+)286C644@(4-2CB65?<A<BGG:(,.)54<6(04(<49-,--(1,()4:4:72..8-5266(-4?><2).4,,().*22..4
@M02996:162:000000000-B87FG:1:1101:5425:7800 2:N:0:TAGCGCTC+CGTCTAAT
GACTACAAGGGTATCTAATCCTGTTTGCTCCCCACGCTTTCGCGCCTCAGCGTCAGTTACTGTCCAGTAGATCGCCTTCGCCACTGGTGTTCTTCCTTATATCTACGCATTTCACCGCTACACAAGGAATTCCATCTACCTCTCCAGCACTCAAGAGATACAGTTTCAAGTGCAGTTTATGAGTTAAACCCATAGATTTCACACCTGACTTGCATCCCCGCCTACGCGCCCTTTACACCCAGTAAATCCGGATAACGCTTTCCACCTACGTATTACAGCGGCTTCTCGCACGTCGTTAAC
+
CCCCCGFGGGGGGGGGGFFGGGGFFFGGGGFGEGGGGGGGGGGGGGGGGGGGGGGGGGGGGGGGGGGGGGFGGGGGGGGGGGGGFFFFEFEGGGGGGGGGFFGGGGGGGGGGGGGGG:9=CEF8DGGFGCGGGGGDFGFDFDF=D>8FFGFE@EG,@FF;E@DC=CGGFAFFCFGGF@*3@>2@EDE+38@5DF+99=CEF77@>*)3=FFFCF*?5AFA>>AAB5=)/=6>C34483:C63@E7./172A0654C/./((27.28@FE(().464)))(-4,(.))-((337)*2/,(-
@M02996:162:000000000-B87FG:1:1101:23088:7812 2:N:0:TAGCACTC+CGTCTAAT
GACTACTCGGGTATCTAATCCTGTTTGATACCCACGCTTTCGTGCCTCAGCGTCAGTTGTATCCTGGTAAGCTGCCTTCGCAATCGGGGTTCTGTGACATATCTAAGCATTTCACCGCTACACGTCACATTCCGCCTACCTCGTTTACACTCAAGAACGCCAGTTTCAACGGCGAAGTATAATTGAGCTACCCTATTTTACCGCTTACTTAACATCCCGCCTACGCACCCTTTAACCCCAATAAATCCGGATAACGCCCGCCTCCTCCGTATTACCGCGTCTTCTTGGCCGTGGTTAGCC
+
CCCCCGFCGGGGGGGGGGGGGGGGGGG;FFEFGGGGGGGGGGFGGGGGGGGGGGGGGGDGCC6FEFGEFFGGGGGGGGGGG@FFEFF:FGGGGF=,,AEFGFGGG,EFFFGGGGGGG>DGGEG>ED@?AAEGGG6=?BFGG6B++4:FFGFFGFGEDGGGG>>DA?FFGFC@C9+@*=*+7,7E,+3;*,@)3;35;FF?=G2>9*/7/=+1.192:A*(4-(061(..C(6C9?).6F*8;3=;3<@790,37)/((--()43>18:(4(.:)).-1,((((4.)-)(.34))22+.47
@M02996:162:000000000-B87FG:1:1101:19528:7815 2:N:0:TAGCGCTC+CGTCTAAT
GACTACACGGGTATCTAATCCTGTTTGCTACCCGCACTTTCGAGCATGAGCGTCGATAAGTCCCCAGCAAGCTGCCTTCGCCATCGGTGTTCTTCCTGATCTCTACGCATTCCACCGCTACACCAGGAATTCCGCTTGCCCCTGAACTATCCAAGAAATGCAGTCCGGTCTGCAGGTCCGGGGTTGGGCCCCGGTATTGTACAGACCGCTTGCACTTCCGCCTGCGCTCCCTTTACGCCCAGTGATTCCGAACAACGCTTGCACCCCTCGTTTTACCGCCGCTGCTTGCACGGATTTTCC
+
CCCCCGFGGGGGEGGGGGFGGGGGGGGGGGFFGGGGGGGGGGGGGGGGGGGGGGGGG,CEFGGGGFEGGG<DFGGGGGGGGGGGGGFGGGGGFGGFGGGGGFGGGGGGGGGGGGGGG>?DDFGGFFCEGCFGGGGGGD?=FFFGDCDFFGF<EDC=8,BDFGEFDDC6CGGFGFCCFGED>ECEGG>DBGGB;>C=(CAEFG5*/ADFFFGF@A;/6AC?E;:<?.7-4:?,:?AB0<C=4:?8/.4<C?0,4<(9-,(-49,8FFB::(-((42480-((4(,4,-51<?0).**3.))
@M02996:162:000000000-B87FG:1:1101:23070:7815 2:N:0:TAGCACTC+CGTCTAAT
GACTACTCGGGTATCTAATCCTGTTTGATACCCACGCTTTCGTGCCTCAGCGTCAGTTGTATCCTGGTAAGCTGCCTTCGCAATCGGGGTTCTGTGACATATCTAAGCATTTCACCGCTACACGTCACATTCCGCCTACCTCGTTTACACTCAAGAACGCCAGTTTCAACGGCGAAGTATAGTTGAGCTCCACTATTTTACCGCTGACTTAACATCCCGCCTACGCACCCTTTAAACCCAATAAATCCGGATAACGCTCGCATCCTCCGTATTACCGCTGTCGCTGCCACGGAGTTAGCAG
+
CCCCCGGGGGGGFGGGGGGGGGGGGGGGGGFCCFFGGGGGGGGGGGGGCFGGGGGGGGGGFGGGGGGGGEDFGDGGGGGGGGGGGFFCCFGGGGGGDFFGGFGGGGCFGGGGGGGFG>EDGEDGFF+CEFGGGCGDGCFDFDEGGG9FDFFF8=D,1@CGECAFFFG,=D@BGFG>5?EA,@EFF7:*>730;;*;AFF4;D244@ABEFFEBB?ABA465-5:7@169C(844)97(884;;;65)62()-,7.*--((-)47C<24(-.,.5.)(,(-(),,(,(())-(0012+.5))
@M02996:162:000000000-B87FG:1:1101:25385:7819 2:N:0:TAGCGCTC+CGTCTAAT
GACTACTGGGGTATCTAATCCTGTTTGATACCCATGCTTTCGTGCCTCAGCGTCAGTACATCTCTGGACAGCTGCCTTCGCAATCGGAGTTCTGCAGCATATCTAAGCATTTCACCGCTACACGCTGCATTCCGCCATCCTCGACATGACTCAAGACCGACAGTATCAACGGCAGTTTCCGAGTTGAGCCCGGAGATTTCACCGCTGACTTACCAGCCCGCCTGCGCACCCTTTAAACCCACTAAATCCGGATAACGCTCGGGTCCTCCGTATTACCGCGGCTGCTGGCACGGAGCTAGC
+
CCCCCGGEFGGGGFGGGGGGGGGGGGGGGFGGGGGGGGGGGGGGGGGGGFGGGGGGGGGFGGGGGGGGGGGGGGGGGGGGGEGGGGF@FFCFGGFFGGGF;DGFGCGGGGGGGGGGG:ACDEFCDEGGGGGGGGGGDEEFGE>GG8A?DGFFGE?FGGGGGGFD:;CD=FGFGFGGFGFFGCECEGEGFGGFDBG=BEFEEEE=A9@>3=G48A46>AG@D:6=<6:6;B@(;E4?98FGD01:)49A<27(4;26---39),.)144494(.5-)-(-((4(-14::6(5()0**043(
@M02996:162:000000000-B87FG:1:1101:17401:7863 2:N:0:TAGCGCTC+CGTCTAAT
GACTACCCGGGTATCTAATCCTGTTTGATACCCACGCTTTCGTGCCTCAGCGTCAGTTGTATGCTGGTAAGCTGCCTTCGCAATCGGAGTTCTGTGACATATCTAAGCATTTCACCGCTACATGTCACATTCCGCCTACCTCGTTTACACTCAAGACAACCAGTTTCCATGGCTCGGTACGGTTGAGCCGCACGCTTTCCCCACAGACTTAATCATCCGCCTACGCACCCCTTAAAACCAATAAATCCGGATAACGCTCGCATCCCCCGTATTACCGCCGCTGCTGTGACGGCGTTAGTCG
+
CCCCCFFFG>@FFGGFG<FFGGGGGGGGFFCEADFGEFGGGGGGGGAFFDGGEEGGEGDFEGGGGGGGACEFGGGGEGGGGCFGGC@,@CFF@FFG,@FFFFDG,CEFFGCFFCFGG:?==>EFGFFEGGGGGDGGGEG?GBEFGD)E@FBDDCFCGF8@EG8BF7C@=@CDEBFEFGDBECFEG+)=39CAEB>=>7A65@BA)3)/.1+9*=>>48*84((756(/.8(/*)))))83/4));.?;).)(/2)1,(-(,)(,9((-23(...-)(--,-1-4),),)),(0)22*(-.(
@M02996:162:000000000-B87FG:1:1101:25418:7863 2:N:0:TAGCGCTC+CGTCTAAT
GACTACAAGGGTATCTAATCCTGTTTGCTCCCCCGACTTTCGCGCCTCAGCGTCAGTGCTGTTCAAGGAATCCGCCTTCGCCTCCGGTGTTCTGCAGGATATCAACGCATTTCACCGCTACACCCTGCATTCCGATTCCCTCTCCCAGACTCGAGTCCCACAGTTTCGGACGCACTTTCCGGGTTGAGCCCGGAGATTTCACATCCGACACATGGGACCGCCTACGCGCCCTTTACGCCCAGTAAATCCGAACAACGCTTGCGACCTCTGTCTTACCGCGGCTGCTGGCACAGAGTTAGC
+
CCCCCGGGGGGGGGGGGGGGGGGGGGGGGFEFGGGGGGEGGGGGGGGGGGGGGGGEGGGGGGGGGGGGGGGGGGGGGGGGGGCFGGCFGGEFGGGGFGGFGFFGGGGGDGGGGGGGB=>CCFGFEGGGCFEFEFGGDDDGGDFGGGFEFGFEDFGFDEGGDG)C2D@CC>EEC>DGCGCFGCCEFCE9BGGBFED9(7BCCG*5>ADDBA<1@41.(2C6=980<:9>>DBB5))601?E:??9B))62(034>3C--,--120/19:>:4)6<4624(((,((4:???0<000+30-6<
@M02996:162:000000000-B87FG:1:1101:17403:7881 2:N:0:TAGCGCTC+CGTCTAAT
GACTACCCGGGTATCTAATCCTGTTTGATACCCACGCTTTCGTGCCTCAGCGTCAGTTGTATGCTGGTAAGCTGCCTTCGCAATCGGAGTTCTGTGACATATCTAAGCATTTCACCGCTACATGTCACATTCCGCCTACCTCGTTTACACTCAAGACAACCAGTTTCCATGGCTCGGTACGGTTGAGCCGCACGCTTTCACCACCGACTTAATCATCCGCCTACGCACCCTTTAAACCCAATCAAACCGGATAACGCTCGCATCCTCCGTATTACCGCGGCTGCTGGCCCGGTGTTAGCC
+
CCCCCGGGGGFFFGGGGFGGGGGGGGGGGFDFCFGGGGGGGGGGGGGGGGGGGGGGGGFGGGGFGGGGGGGFGCGGGGGGGGGGGFF@FFFGFEGC,CEEFFGGG<DFFGEGGGGGG>@DGDFGGG@F?FGGGDGDD@FGGFFGGGFGFGFFF@D9D,@FEGFFGFGGFGGF?0DC5DDECCFCFF@FD+C5ADG>AFFFCG*5435@@B>4CF?FEF/6C55:9>FF@G4@C9CC@;F5=D(6=)7321.329)1---(,/(-4.33,-(..-..6,,((-4::2:03:9>)02;+.)4
@M02996:162:000000000-B87FG:1:1101:14277:7891 2:N:0:TAGCGCTC+CGTCTAAT
GACTACTAGGGTATCTAATCCTGTTCGATACCCACGCTTTCGTGCCTCAGCGTCAGTAGCGTACTGGTAGGCTGCCTTCGCAATCGGAGTTCTGTACCATATCTATGCATTTCACCGCTACACGGCACATTCCGCCTACCTCGCTCGCACTCAAGAACGGCAGTTTCAACGGCAATTTTACGGTTGAGCCGCAAACTTTCACCACTGACTTACCATCCCGCCTACGCACCCTTTAAACCCAATAAATCCGGATAACGCTCGCATCCTCCGTATTACCGCGGCTGCTGGCACGGAGTTCGC
+
CCCCCGGGGGGGGGGGGGGGGGGGGGGGGGGGGGGGGGGGGGGGGGGGGGGGGGGGGGFFFGDFFFGGGGGGGGGGGGGGGGGGGGF,@FFGGGGGGGFAFFFGGGGGGGGGGGGGG>?CDEFD>FFGGGGGGGGGGEGGGEEGDGFGFGFFGEGF8DCEGC>DFFGGGGGFGFDFFFF9@EGGDCCG=FEA5?7<BGFEEEE@FFFFEFGEEFFFFFF6CB<DFFF11C?;F@ECCFGGF(43FFAA>98(-<4C(---,144CBDBB4-..(654:323342:0:,1:<?))210)-4
@M02996:162:000000000-B87FG:1:1101:16128:7897 2:N:0:TAGCGCTC+CGTCTAAT
GACTACTCGGGTATCTAATCCTGTTTGCTCCCCACACTTTCGCGCCTCAGCGTCAGTTATCGTCCAGAAAGCCGCCTTCGCCACCGGTGTTCCTCCTAATATCTACGCATTTCACCGCTACACTAGGAATTCCGCTTTCCTCTCCGACACTCAAGAACAACAGTTTCAACCGCAGCCCCGAAGTTAAGCCTCGGTATTTCACGACTGACTTGCTGCCCCGCCTACGCGCCCTTTACACCCAGTAAATCCGGACAACGCTCGCCACCTACGTCTTCCCTCGGCTGCTGGCACCTCGTTAGA
+
CCCCCGGGGGGGGGGGGGGGGGGGGGGGGGGGGGGGGGGGGGGGGGGGGGGGGGGGGG<FGGGGGGG@FFGFGGGGGGGGGGGGGGGBFFGGGGGGGGGGGFGGGGGGGGGGGGGGG@@DGGGFDFFGGGGFGDGGD@DFGEFGG75FFGFFCDAD?F8EGGDCEFGGGGGFGF5EFGF>B1=CGGFGAG,:9@D=BGAC?E@2>4-)7AF)98<F@FG0>:37@(609C>0<?<A4);C8?5606<4720(-.41--(--143<?00,,.(.-)6(6,,(4-(,.)(2()(0)22;((.
@M02996:162:000000000-B87FG:1:1101:25083:7901 2:N:0:TAGCGCTC+CGTCTAAT
GACTACCGGGGTATCTAATCCTGTTTGCTACCCACGCTTTCGCGCCTCAGCGTCAGTTGTCAGCCAGAAAGCCGCCTTCGCCTCCGGTGTTCCTCCTGATATCTACGAATTTCACCCCTACACCAGGAATTCCGCTTTCCTCTCTGACACTCCAGACCCCCAGTCTTGAATGCAGTTCCGGGTTTCACCCCCGGTATTTCACATCCAACTTACGGACCCGCCTACGCGCCCTTTACGCCCAGTAATTCCGAACACCCCTTGCACCCTCCGTCTTACCGCCCCCTCTGGCACCACTTTACC
+
CCCCCGGEGEGGGGGGGGGGGGGGGGGFGFFFGFGGGEEFGGGFGGGGGGGGGGGGGGFGGEGFE@<<FFCF8FGGGGGGGGDCDGGGGGGGGGGGGFFFGFGGGGGBFGGFGGGG,:?DDCGGGGFFGFGGFGGGD6=@=DFGGG7FDFFD,8+8=@ECCEA8@1?<<,=CC@CFFFE>:>9>C+35*4::B*//:CFFCGF47?=)6A+5*)()6:3,268@F6(((27(9:)5(-:C18>)/)<4:,@(()(*(-(.,2))2--((4((.:.4,-(((-(-23)5:0>(00+3+..-
@M02996:162:000000000-B87FG:1:1101:9699:7909 2:N:0:TAGCGCTC+CGTCTAAT
GACTACACGGGTATCTAATCCTGTTTGATACCCGCGCTTTCGAGCCTCAGCGTCAATCGCACTCCAGAAGGCTGCCTTCGCAATCGGAGTTCTTCGTCATATCTAAGCATTTCACCGCTACACGACGAATTCCACCTTCCTTGTGTGTATTCAAGCCCATCAGTATCAACGGCAGGCCAGCGTTGGGCGCTGACATTTGACCGCTGACTTAAAAGGCCGCCTACGCTCCCTTTAAACCCCATAAATCCGGATAACGCTCGCATCTTCCGTATTACCGCGGCTGCTGGCCCGGAATTAGCC
+
CCCCCGGGGGGGGGGGGGGGGGGGGGGGGGGEFGGGGGGGGGGGGGGGGGGGGGGGGGFG7FGGGFG@FGFFGFGGGGGGGEGGGFF,@CFGFGGGGGGGGFGGGFGGGGGGGGGGG=@CGGG=CFCFEFCGGFGGGDDFGFFFGGDGFGFFFDFGGGDCFGEGAFGEGGE>C?CEEG@5DB@>7CAC5EE@5A4<@F6CCF22..6@EF+9CC9=@F)3E3;;/-3<>G7>G<<>A0C*88:?F4::77)404./-,-(-)-37<4<23..,).<(1(-,7(-5)5((,39).*00)(.
@M02996:162:000000000-B87FG:1:1101:19643:7911 2:N:0:TAGCGCTC+CGTCTAAT
GACTACTAGGGTATCTAATCCTGTTTGCTCCCCGCACCTTCGCACCTCAGCGTCAGTCATCTGCTGGTAACCTGCCTTCGCCATTGGTATTCTTCCAGATATCTACAGATTTCACCCCTACACCTGGAATTCTGATTGCCCCTCAGTGACTCTAGTTATGCAGTTCTCAACGCAATTCCGGAGTTGAGCTCCGGGATTTCACACCAAGCTTGCAAAACCGCCTACATGCCCTTTACGCCCAATAATTCCGAACAACGCTCGCAACTTACGTTTTACCGCGGCTTCTGGCCCGTACTTAGC
+
CCCCCGGGGGGGGGGGGFFGGGGGGGGGGGGFGGGGGGGGGGGGGGGGGGGGGGGGGGGGGGAFGGGGGGGGGGGGGGGGGGGGGGGFGGGGGGGG,CFFFFGGGGGGGGGGGGGGGAFGGFFFGGGFGGGGGCFFGEGFGFFGG@CEFGFEFFGGGDGFGFDEGFGGGGGFGF>EFGFFE>EEGGCFEAFD?D?5=FFFEGEEAFC@FFGDDAE8CC?79:54:56*7?@>DE=6>5=C@=1;;6EEDE:2:D1*(.,/.27(949).4.(.4:44(-,32((46<<7(4>>B*;0).6
@M02996:162:000000000-B87FG:1:1101:25102:7911 2:N:0:TAGCGCTC+CGTCTAAT
GACTACCGGGGTATCTAATCCTGTTTGCTACCCACGCTTTCGCGCCTCAGCGTCAGTTGTCAGCCAGAAAGCCGCCTTCGCCTCCGGTGTTCCTCCTGATATCTACGAATTTCACCTCTACACCAGGAATTCCGCCTTCCTCTCTGACACTCCAGACCCCCAGTCTTGACTGCAGTTCCGGGTTTTACTCCCGGTATTTCACACCCAACTTAGGGGCCAGCCTACGCGCCCTTTACGCCCAGTAATTCCGCACCACGCCTGCACCCTCTGTCTTACCGCCGCAGCTTGCACAGATTTAGC
+
CCCCCGC@FGGGGGGGGGGGGGGGGGGGGEDFGEGGGGGGGEFGGGGGGGGGGGG:F@FCA,6AFGGGGEGGDEGGGGGGGF77DGF@FFEGDFGFGAFEFFGGGGG7BFFFGGGG9:;DFEF8BAFGGFGGG8C+CGGFG9<DCEBAD=DDFGC,AD=>B>AFCA79E>,<DFG91C7@EGGGFF*:AFG>D*3/>@FF<GE)(8>=@FFF992)58*/77;3=?26;E>>CEE)(-?C<1?<F<4::8)4(),9--(.4C704(,4(..)66).(-,(4(((-().4<>)))+334)-
@M02996:162:000000000-B87FG:1:1101:26843:7981 2:N:0:TAGCGCTC+CGTCTAAT
GACTACAGGGGTATCTAATCCTGTTTGCTCCCCGCACCTTCGCACTTCAGCGTCAGTCATGTGCTCGAAACCTGCCTTCGCCACCGGTGTTCTTCCTAATATCTACAGATTTCACCCCTACACTAGGAATTCCGGTTCCGCCTCACTGACTCAAGCCTAGCAGTTTCCCGCGCAGCTCCGGAGTTGAGCTCCGGAATTTCACGCAAGACTTGCCAGACCGCCTAGATGCCCTTTACGCCCAATAATTCCGAACAACGCTTGCACCTTACTTGTTACAGCGGCCGCTGGCACGTAATTAGG
+
CCCCCGFFGGGFFGGGGGGGGGEFEFGEGFDFGGGGGGGGGGGGGGGGFGGDGGGGGGGGGGGFFGGGGGGGGGGGGGGGGGGGGGGGGGCGEAGGGFGFGFFGGGGG9,,EFGGGGAFGGEFCFGGGGGGGGGGGGGGGG=EGGGEEFFBDGGGGGGGFGCDEGFGGGGDBG>CE?7@>C371@FEF5@DB>AD=DFFEEC25>)-:BFD>@/8;=>16:1(,=/95>F;E;EEE0,=CFB<FFD9A>:54;B79---,-/,5522<())).6)6).)(41(,(439:??:0./*3::)
@M02996:162:000000000-B87FG:1:1101:26848:8002 2:N:0:TAGCGCTC+CGTCTAAT
GACTACAGGGGTATCTAATCCTGTTTGCTCCCCGCACCTTCGCACTTCAGCGTCAGTCATGTGCTCGAAACCTGCCTTCGCCACCGGTGTTCTTCCTAATATCTACAGATTTCACCCCTACACTAGGAATTCCGGTTCCGCCTCACTGACTCAAGCCTAGCAGTTTCCCGCGCAGCTCCGGAGTTGAGCTCCGGAATTTCACGCAAGACTTGCCAGACCGCCTAGATGCCCTTTACGCCCAATAATTCCGAACAACGCTTGCACCTTACGTGTTACCTCGGCTGCTGGCCCGTAATTAGC
+
CCCCCGDGGGGGGGGGGGGGGGGFGGGGGGGGGGGGGGGGGGGGGGGGGGGGGGGGGGGGGGGGGGGGGGGGGGGGGGGGGGGGGGGGGGGGGGGGGGGFFFGGGGGGGGGGGGGGG>FFGEGGGGGGGGGGGGGDDEEEGAEGGGCAFGFEDGGFFGFGGGECFFGGGEGFGFGGFGF?EBCECF@FC=FEFFGFFC6A?GFFF;@2BFGEFF=;>AGFC48;@)?9>C@;CE)),2=C:-44?946C?F03)(7----,>)49(5404.(.3.46).,448;?70431(4<B**0..3
@M02996:162:000000000-B87FG:1:1101:28460:8021 2:N:0:TAGCGCTC+CGTCTAAT
GACTACCCGGGTATCTAATCCTATTTGCTCCCCACGCTTTCGTGCCTCAGCGTCAGTTATGGCCCAGTAAATCGCCTTCGCCACTGGTGTTCCTTCTAATATCTACGCATTTCACCGCTACACTAGAAATTCCATTTACCTCTACCACACTCTAGCTTGCCAGTTTTTAAGACGAACCGGAGTTGAGCTCCGGGCTTTTATCTTAAACTTAACATGCCGCCTACGCACGCTTTAAGCCCAATAAATCCGGATAACGCTCGCTCCCTACGTATTACCGCGGCTGCTGGCACGTAGTTAGCCG
+
CCCCCGGGGGGGGGGGGGGGGGGGGGGGGGGGGGGGGGGGGGGGGGGGGFGGGGGGFFGGGGGFGGGGGGGGGGGGGGGGGFFGGGGCFFGGGGGGGGGGGFCFGGGGGGGGGGGFG>5==EFGGGGGGGGGGGGGFFGFFDFGGGDADCBD9FFCDFGFFDDDFFGGGGADF5+=9?>EGGGGBCCF7,D>ABG=CGF*;;*>CBFBCFGFFF<*:>D@?-0(69((38(653))/6B8D@4EF5C@G>)(/9<9-----/32>(-412,43)64:((,---8>?0((58<502<+-.,,
@M02996:162:000000000-B87FG:1:1101:18817:8035 2:N:0:TAGCGCTC+CGTCTAAT
GACTACCGGGGTATCTAATCCTGTTTGATACCCACGCTTTCGTGCCTCAGCGTCAGTTGTATGCTGGTAAGCTGCCTTCGCAATCGGGGTTCTGTGACATATCTAAGCATTTCACCGCTACACGTCACATTCCGCCTACCTCGTTTACACTCAAGACAACCAGTTTCAACGGCTCGGTATGGTTGAGCCACACGCTTTTACCGCTGACTTAATTATCCGCCTACGCACCCTTTAAACCCAATAAATCCGGATAACGCTCGCATCCTCCGTATTACCGCGGCTGCTGGCACGGAGTTAGCCG
+
CCCCCGGGGGEGGGGGGGGGGGGGGGGGGGFFFGEGGGGFGGGGGGGGGGGGGGGGGGGGGGGGGGGGGGGGGGGGGGGGGGGGGDC@FBFGEFGG,BFGFDFGGFFGFGGGGGFGG>BCDEGGGGGGGFGGGFGGGGGGGFFGF@DGFGFF=DCDDCEFGGFFGFGGCGGFG>GG>D@FGGFGGFEC@<8CEFGA>G4?EFAFF>2BFF7;EF487C49E;05?>FF@E1=6)7;A@GD?D=EF3C@C07:FF3*----4/89FFA?F:(4,-.4((--4;9()4.11<?>08EC@..5(
@M02996:162:000000000-B87FG:1:1101:18803:8049 2:N:0:TAGCGCTC+CGTCTAAT
GACTACCGGGGTATCTAATCCTGTTTGATACCCACGCTTTCGTGCCTCAGCGTCAGTTGTATGCTGGTAAGCTGCCTTCGCAATCGGGGTTCTGTGACATATCTAAGCATTTCACCGCTACACGTCACATTCCGCCTACCTCGTTTACACTCAAGACAACCAGTTTCAACGGCTCGGTATGGTTGAGCCACACGCTTTTACCGCTGACTTAATTATCCGCCTACGCACCCTTTAAACCCAATAAATCCGACTAACGCTCGCATCCTCCGTATTACCGCGGCTGCTGGCACGGGGTTAGCCG
+
CCCCCGGGGGGGFGGGGGGGGGGGGGGGFGFFFGGGGGGGGGGGGGGGGGGGGGGGGGGGCGGGGGGGGGFFGGGGGGGGGGGGG,BCFGGGFGGGDFGGGFGGGEGGGGGGGGGGG=BCDEEEGGFGEGGGGDGDGEGGGBEGGGDGFG78@=8FFGEFGGDFFFFFGGEFG>GCEGBFFGGFGF@FF7FCFFGFFG>A=D>ABD@FFFF:CF7BEFD>G;4;?:049E?FC)<<38CE<3==27<=3(),4*(1-----)-7F?A<63(3(4.-(((-(((-5820(410)0:?81)5(
@M02996:162:000000000-B87FG:1:1101:16029:8060 2:N:0:TAGCGCTC+CGTCTAAT
GACTACACGGGTATCTAATCCTGTTTGCTCCCCACGCTTTCGAGCCTCAACGTCAGTTACCGTCCAGTAAGCCGCCTTCGCCACTGGTGTTCCTCCTAATCTCTACGCATTTCACCGCTACACTAGGAATTCCGCTTACCCCTCCGGTACTCGAGCGAGATAGTTTCCAAAGCAGTTCCGGGGTTGGGCCCCGGCATTTCACTTCCGACTTACCTTGCCGCCTACGCTCCCTTTACGCCCAGTAATTCCGGACACCGCTTGCCCCCTTCGTATTCCCGCGCCTGCTGGCACGTTGTTAGC
+
CCCCCGFCFGGGGGGG9FFGGGGGGGGGGGGGGFGGGGGGGGGGGGGFFCFGGGDEGGFF<6:CFFGEFGFF<FFGGGGGGGGG8ECFGGGG;FFFGBFG,?EGGGGGEGG;FCGGG=@@D@F,E9EFGGGGGFGGGECDGDFGGC)@?>+:+3=GGCC@8E:@2+C@2,,0:A6EBFFFEGEEGD2D<EGBAA7=>GFCEG??3;(,6>7><4)+18;6*66(((338E?3>:A>(,:?4,54=)66:(01(7(*-----9,3C>,(4(.((5)..(-((-28,38(1()(0)*2*).:
@M02996:162:000000000-B87FG:1:1101:25937:8078 2:N:0:TAGCGCTC+CGTCTAAT
GACTACCCGGGTATCTAATCCTGTTTGATACCCACGCTTTCGTGCCTCAGCGTCAGTTGTATGCTGGTAAGCTGCCTTCGCAATCGGAGTTCTGTGACATATCTAAGCATTTCACCGCTACATGTCACATTCCGCCTACCTCGTTTACACTCAAGACAACCAGTTTCCATGGCTCGGTACGGTTGAGCCGCACGCTTTCACCACAGACTTAATCATCCGCCTACGCACCCTTTAAACCCAATAAATCCGGATAACGCTCGCATCCTCCGTATTCCCGCCGCTGCTTGCACGGAGTTAGCC
+
CCCCCGGGGGGGGGGGGGGGGGGFDGGGGFGGGFGGGGGGGGGGGGGGGGGGGGGGGGGGGGGGGGGGGGGGGGGGGGGGGGGGGGGFGGGGFGGFFGGGGFGGGGGGGGGGGGFGG8ADDEEGFGGGGGGGGFGGGEGGG=BDFFDFDGFDGGGGGGCFDGDECD@FFGGFFD?>5C=BB@FEGGBFF>E=DEGDFGF@EG==BFEFFAFFFF?FEB76=9275>@@@C112;3>EFE5=@@EFEEF:@FFFB@9-----/(47)8?342445).11(422(-)-5-).39)0*2+.-5
@M02996:162:000000000-B87FG:1:1101:3754:8105 2:N:0:TAGCGCTC+CGTCTAAT
GACTACAGGGGTATCTAATCCTATTTGCTCCCCACGCTTTCGTGCCTCAGTGTCAGTTACAGGCCAGGCAACCGCCTTCGCCACTGGTGTTCTTCCATATATCTACGCATTTTACCGCTACACATGGAGTTCCATTGCCCTCTCCTGCACTCTAGCTTGGCAGTTTCCAAAGCGTACGACAGTTGAGCTGCCGGCTTTGACTTCAGACTTACCATGCCACCTACGCACCCTTTACGCCCAATCATTCCGGATACACGCCGCCACCTACGTCTTACCGGCGCTGCTGGCCCGTAGTTAGCC
+
CCCCCGGGGGGGGGGGGFGGGGGGGGGGGGEFBGGGGGGGGGGFGGGGGGGGGGGGGGGGGGGGFFGGGGGGGEEGGGGGGGGGGG8CFFDFFFGGGGGGGFGGFGGGEGEGFGFFE8@CGFGDG?E<:FFGGFGGCGDDFDFGGGBD5?+0@8BFGGGGG=)A@EDCEDF?F5CCEDAEEGDGFGFGFCGBEFDA=CF@7@7AE@C8>AF@=FEFEA*1;70)/9@>@E(56/*->1C*,,65AC?5278<F4)*,(,(-90:4(.4(,(.,--(((((((-45:0,(-(())13+..4
@M02996:162:000000000-B87FG:1:1101:13635:8119 2:N:0:TAGCGCTC+CGTCTAAT
GACTACCGGGGTATCTAATCCTGTTTGCTCCCCACGCTTTCGAGCCTCAGCGTCAGTCTCTGTCCAGCAAGCCGCCTTCGCCACCGGTGTTCTTCCTAATATCTACGCATTTCACCGCTACACTAGGAATTCCGCTTGCCTCTCCAGTACTCTAGTCATACAGTTTCAAATGCAGTCCCGGAGTTAAGCCCCGGGCTTTCACATCTGACTTGTCTGACCGCCTACGCTCCCTTTACACCCAGTAAATCCGGATAACGCTTGCCCCCTACGTATTACCGCGGCTGCTGGCACGTCGTTAGC
+
CCCCCGGGGGGGGGGGGGGGGGGGGGGGGGGGGGGGGGGGGGGGGGGGGGGGGGGGGGFGGGGGGGGGGGDFGGGGGGGGGGGGGGFGGGGGGGGGGGGGGFGGGGGGGGGGGGGGG>@DGFGGGGGGFGGGGGGGGFFGGFFGG;DFFGFFGGGGGGGGGFEDDFGGGGGFGFDGFGFEC+@EGGFGCFGADFGF=CFFFF<CEFFFFFGFFFEC@FC:E71,68;;;EF8F36>5<GGDF/>;9<<79D??FFD-----93?C>9260.))46<)2((44>>?0:0(1730.2:8(39
@M02996:162:000000000-B87FG:1:1101:3760:8122 2:N:0:TAGCGCTC+CGTCTAAT
GACTACAGGGGTATCTAATCCTATTTGCTCCCCACGCTTTCGTGCCTCAGTGTCAGTTACAGGCCAGGCAACCGCCTTCGCCACTGGTGTTCTTCCATATATCTACGCATTTTACCGCTACACATGGAGTTCCATTTCCCTCTCCTGCACTCTAGCTTGGCAGTTTCCAAAGCGTACGACAGTTGAGCTGCCGTCTTTTACTTCAGACTTACCATACCACCTTCGCACCCCTTCACCCCCATCATTTCGGATAACCCCTGCCCCCCACGTATTCCCTGCGCCGCCTGGCAGTTTTTTACG
+
CCCCCGGCFFFFGGGGGGGGGGAEFGGGGGDF@FGGDGGGGGEGGFFGFFCFGGGGGGGAFG8FGGG<CC<DFGGGGGGGGGGGGGGGGGGFGGGGG<FAFFGGGGGGGGGGFGGGE=@DDEF=4EFF:EFGG;E8+4@E==DFG@5E?FFE,CD,E8=6>,1:EDG8DA,38?GC5+:58CFG,=5+1<C@B0+:1@+*8,;=5=EE@=53@+2*:93)4))))-:)8C(58(***/4*.((/17)/*.0((0/0(,((/2129(((--.58).)))(((((-(,4(((-./*322(-(
@M02996:162:000000000-B87FG:1:1101:10353:8125 2:N:0:TAGCGCTC+CGTCTAAT
GACTACCAGGGTATCTAATCCTGTTTGCTCCCCACGCTTTCGCGCCTCAGCGTCAGTTGTCGTCCAGCAGGCCGCCTTCGCCACTGGTGTTCCTCCTAATATCTACGCATTTCACCGCTACACTAGGAATTCCGCCTGCCTCTCCGATACTCAAGAGCCACAGTTTCAAAAGCAGTTTATGGGTTAAGCCCATAGATTTCACTTCTGACTTGCAGCCCCGCCTACCCGCCCTTTACACCCAGTAAATCCGGACAACGCTTGCCACCTACGTATTACCGCGGCTGCTGGCACGTAGTTAGC
+
CCCCCGGGGGD<FGGGGGGGGFFF<FGGGGGFGGGGGGGGGEFGGGGGFGGGGGGGGGFGFGGGGGGGGGFEGGGGFGGGGGGGGGG<BFCGF9EGGEFFGFEGGGGGGCFGGGGGG=@DCFGGGGGGGGGGGGC==6@EGEBFDB=>?>FEG8FFCEGGGFD>EFGFG;,*;C6@@DCFGGG?FFEGECFBFF5A@FFEEFFFEF/:AAC3E>>;@BC>=505((,(6B;2DF<CCEFE?7(7:<.7;:04>F:4--,--14)24((((..44<<41((-4-(444:((.,0)*2:)-4
@M02996:162:000000000-B87FG:1:1101:5125:8129 2:N:0:TAGCGCTC+CGTCTAAT
GACTACAGGGGTATCTAATCCTGTTTGCTCCCCCGACTTTCGCGCCTCAGCGTCAGTACTGTTCAAGGAATCCGCCTTCGCCTCCGGTGTTCTACAGGATATCAACGCATTTCACCGCTACACCCTGTATTCCGATTCCCTCTCCCAGACTCGAGTAAGGTAGTTTCAAGCGCACTTTCCGGGTTGAGCCCGGAGATTTCACACTTGACACGCCTTACCGCCTACGCGCCCTTTACGCCCAGTAAATCCGAACAACGCTTGCGACCTCTGTCTTACCGCGGCAGCTTGCACAGGATTAGC
+
CCCCCGGGGGGGGGGGGGGGGGGGGGGGGGFFEGCEGGGGGGGGGGGGGGGGGGGGGGGGGGGGGGGCGGGGGGGGGGGGEFGGGG:FGGEGEFGGGG:AFFGGGGGGGGGGGGGGD=BDGFFGGFFFAFFGGGEDGGGGDDFGGGFFBFBFFGDG?FFGG9>DEFGGGGGFGBGGFGFFGEGC>D@5CGGFAEG=7FFFFGFFFFEFEAG?FF@B<;FDC@?;@;>6(:9;5:9A::CE1:86@FA:7(7(35,5----(1--99(,446).66<?12(,((,((),1<<<00/3:)).
@M02996:162:000000000-B87FG:1:1101:16139:8131 2:N:0:TAGCGCTC+CGTCTAAT
GACTACTCGGGTATCTAATCCTGTTTGATACCCATGCTTTCGTGCCTGAGCGTCAGTTCATCTCTGGACAGCTGCCTTCGCAATCGGAGTTCTGCAGCATATCTAAGCATTTCACCGCTACACGCTGCATTCCGCCATCCTCGACATGACTCAAGACAACCAGTATCAACGGCAGTTTCAGAGTTGAGCTCCGAGATTTCACCGCTGACTTAATCGCCCGCCTGCGCCCCCTTTAAACCCAATAAATCCGGATAACGCTCGCATCCTCCGTATTACCTCGCCTGCTTGCACGGAGTTAAC
+
CCCCCFFFFGC@FFGGGGGGGGGGGGGGGFEE@FFGGGGGGGGGGGGGGGFGGGEGGGG9FGGEGGG9FEFFFEEGGGGGGEEGFFF6CFFGFGCFE@CFFFGGFDFGGGGGGGGGG5@=CE<6=4CFGFGGGGGGGGFGG=?>D+=BFCDBFFDFE,==E>=:9@DE?G>AC>81?+;7@7@=EC*0),@@>>9)8CBEFGFFB?9ADF>6E9<5@BD@:52(((((-=:1CEE<9;A*6;@3A>5726:(,5-*--(--1735:72:3-(.:5))).,(-,-:.).12<0.)226)).
@M02996:162:000000000-B87FG:1:1101:15397:8139 2:N:0:TAGCGCTC+CGTCTAAT
GACTACCGGGGTATCTAATCCTGTTTGCTACCCGCACCTTCGCACCTGAACGTCAATCATGTGCTCGAGATCTGCCTTCGCCACCGGTGTTCTTCCTAATATCTACAGATTTCACCCCTACACTAGGAATTCCAATCTCGCCTCACTGATTCAAGTCAAGCAGTATCCAAAGCAGCTCCGGAGTTAAGCTCCGTAATTTCACTCCAGACTTACCAGACCGTCTGCGTGCCCTTTACGCCCAATAATTCCGAATAACGCTAGGGTCTTCCGTGTTACCGCGGCTGCTGGCACGTAATTAGC
+
CCCCCGGGGGGGGGGGGGFGGGGGGGGGGGGGFFGGGGGGGGGGGGGGGFGGGGGGGGGGGGCFEFE7FFGFGFGGGGGGGGGGGGFFGGGGGGFFGGGGFFGGGGGFGGGGGGGGG=FGGFFG8EEFFGGGGG8DF=E8CAFG6EE=DFFE==DDFFFFGGDFCFGGGF8DG?FGF+DBC:@@FDCFA=EE>?>9=FFFFGCEFA5@DFGFFFE6-:;:=6/6C@F2=EFFGFEFD;FE;85=FCC?7488?F;>(.(/-*(45:<)63.(.3))624(,4(,(5)(1(.4>522:).2
@M02996:162:000000000-B87FG:1:1101:8804:8141 2:N:0:TAGCGCTC+CGTCTAAT
GACTACTCGGGTATCTAATCCTGTTTGATACCCGCACTTTCGAGCATTAGCGTCAGTTACACCCCGGACAGCTGCCTTCGCAATCGGAGTTCTTCGTCATATCTAAGCATTTCACCGCTACACGACGAATTCCACCATCCTTATGTGCACTCAAGGTCTCCAGTATCAATGGCGTGGTATGGTTTAGCCACACGCTTTGCCCACTTACTTAAAGACCCGCCTACGCTCCCTTTAAACCCAATAAATCCGGATAACGCTCGCATCTTCCGTATTACCGCCGCTGCTGGCCACGAATTAGCC
+
CCCCCGGGGGGGGGGGGFGGGGGGGGGGGGGGGGGGGGGGGGGGGGGGFFGGGGGGGGGGCFDGGGG>FGDFGGGGGGGGGGGGGGFBFGGGGGGGGGGGGFGGGCFGGGGGGGGGG>BGDEFCBFGGGGGGGDGGFFDEGF2DFCDFFGFFF8?8DDFFGGEF=DGFGGCFFEGGBGCFG?GG,;;8>6ECFFG9AF**6:BD=+*.49BCEF4;=;?5E56;(.,6:F3;C43>4;C*=@@@:6?@C>51(/)1-(-,,)-27<A4(:.(3-.41-(472-4.23(.((-0.1;<203
@M02996:162:000000000-B87FG:1:1101:15379:8148 2:N:0:TAGCGCTC+CGTCTAAT
GACTACCGGGGTATCTAATCCTGTTTGCTACCCGCACCTTCGCACCTGAACGTCAATCATGTGCTCGAGATCTGCCTTCGCCACCGGTGTTCTTCCTAATATCTACAGATTTCACCCCTACACTAGGAATTCCAATCTCGCCTCACTGATTCAAGTCAAGCAGTATCCAAAGCAGCTACGGAGTTAAGCTCCGTAATTTCACTCCAGACTTACCAGACCGTCTGCGTGCCCTTTACGCCCAATAATTCCGAATAACGCTAGGGTCTTACGTGTTACCGCGGCTGCTGGCTCGTAATTAGC
+
CCCCCGGEGGGG;FGGGGGGGGGGGGGGGGFEEEEFGGGGGGGGGGGGFFFFGGGFGFDFFG9CFCE@FFFFGGGGGGGGGGGGGGC@FFEGGEFFGFGGGFGGGGFG9DFGGGGGG:DFDEFGGFDFFGGGGGAFF>FEGA>DDGEBDGBECFG;FG,=DF8BAFGFG8=DCDGFFGEAECECCF<D@<D@*<6>D;FF<C56:;==CAF*AA6?):C94/-5/--(6BB2?EEE=;F8;(/)81.7@322;>>*/,/,.*..2494<4..586<)1--4;>>0)80((.-0)*1:).4
@M02996:162:000000000-B87FG:1:1101:19833:8177 2:N:0:TAGCGCTC+CGTCTAAT
GACTACCCGGGTATCTAATCCTGTTTGATCCCCACGCTTTCGTGCCTCAGCGTCAATAACGGCTTCGTGAGATGCCTTCGCAATCGGTGTTCTGTGTGATATCTATGCATTTCACCGCTACACCACACATTCCTCCCACGGCATCCGCATTCACGACAACCAGTATCAATGGCAGCTCCCCGGTTGAGCCGGGACCTTTCACCACTGACTTAATCATCCGCCTACGCACCCTTTAAACCCAATCAATCCGGATAACGCTTGCATCCTCCGTATTACCGCCGCTGCTGGCACGGGGTTAGC
+
CCCCCGGGGGGGGGGGGFFGGGGGGGGGGGGGGGGGGGGGGGGGGGGGGGGGGGGGGFFGGG+CFGGGFGE<FFGGGGGGGGGGGGEFFGGFGGGGGGGGGFGGFGGGGGGGGGGGG>AGGGGG8FFGDGGGGGGGGGF@D=BDGGAGEDEFG,=CEGCFGGBD,CFFGGFFGFDEFGFFEE>EEDEGFGEADEGFDGFEFGFFFFFFFFGFFF?=?CF<G;6;D66:BEF<F@CEFFGGFB:(9>A5997:B@97(-,--/32::?AB4-(.,-54(((-4>96>::0()(0)*1:82-
@M02996:162:000000000-B87FG:1:1101:23284:8181 2:N:0:TAGCGCTC+CGTCTAAT
GACTACTCGGGTATCTAATCCTGTTTGCTCCCCACACTTTCGCGCCTCACCGTCAGTTACTGTCCAGCAATCCGCCTTCGCCACTGGTGTTCCTCCTTATATCTACGCATTTCACCGCTACACAAGGAATTCCGATTGCCCCTCCAGCACTCAAGAAGAACAGTTTCAAATGCAGTTTATGGGTTAAGCCCATAGATTTCACATCTGCCTTGCTCCCCCGGCTACACGCCCTTTACACCCAGTAAATCCGGACAACGCTTGCCACCTACGTCTTACCGCGGCTGCTGGCACGTAGTTAGC
+
CCCCCGGGGGGGGGGGGGGGGGGGGGGGGGGGGGGGGGGGGGGGGGGGFFGGGGGGGGGGGGGGGGGGGGGGGGGGGGGGGGGGGGFGGGGGGGGGGGGGGFGGGGGGGDGGGGGGG=@=CFGGGGGGGGGGGGGGGGFFGDFDGFFGFDFEFGGFDGGGGGDEGFGGGGGFFFGGFGEFFGFFECEGCFGFFFGEFFFEFGFFF>E*8FFFFA@FFFG=@:A9B3>@@GF=GFEFEFGC(=;):7<7;7.(,:=F../-4C?4C<(8::.(,4)6(((--492282:B<220)1;::45
@M02996:162:000000000-B87FG:1:1101:28501:8181 2:N:0:TAGCGCTC+CGTCCAAT
GACTACCCGGGTATCTAATCCTGTTTGCTCCCCACACTTTCGCGCCTCACCGTCAGTTACTGTCCAGCAATCCGCCTTCGCCACTGGTGTTCCTCCTTATATCTACGCATTTCACCGCTACACAAGGAATTCCGATTGCCCCTCCAGCACTCAAGAAGAACAGTTTCAACTGCAGTTTATGGGTTAAGCCCATAGATTTCACATCTGACTTGCTCCCCCGGCTACACGCCCTTTACACCCAGTAAATCCGGACAACGCTCGCCACCTACGTATTACCTCGGCTGCTGGCACGTAGTTAGC
+
CCCCCGG<FGGGGGGGGGGGGGGGG@F,CFFFGCGGGGGGGGCGEGGGG@FGGGGGGGGG9FFGC<FGGF9F@FGGGGGGG,@?=DFFGFFGEFFFG9AFGFFGG<FGGGGGGGGGG=<DDFGGG<=?FFFGGGD+=EFG+:5+===FFGFFGGG9==?=DG8CFFGGG;=DFFGG?9;CAEGGGGEGFF;);@97EGFEFGEEEFFCFFGE5B=A5?DA*682B;B>@FB>FEF4?=FE(,5>FECC>926336>.--(-14(187:??48:B<D<)--2(,-85:>8(5:).22366<
@M02996:162:000000000-B87FG:1:1101:27839:8190 2:N:0:TAGCGCTC+CGTCTAAT
GACTACCAGGGTATCTAATCCTGTTTGCTCCCCACACTTTCGTGTCTCAGCGTCAGTAATCGTCCAGTAAATCGCCTTCGCCACTGGTGTTCCTCCCAATATCTACGCATTTCACCGCTACACTGGGAATTCCATTTACCTCTCCGACACTCAAGATCTACAGTTTCAAATGCAAGTTATGAGTTAAGCCCATAATTTTCACATCTGACTTGCAAACCCGCCTACACACCCTTTACACCCAGTAAATCCGGATAACGCTTGCCACCAACGTATTACCGCGGCTGCTGGCACGGCGTTAGC
+
CCCCCGGGFCFGGGGGGGGGGGGFEFFGGFFGGGGGGG<FGGFGFGFGGFGGCFGGFFGGGGGGGGGGGGGGGGGGGGGFFEFGFGFGGEE;EGGGGGGGGFGGGDGEGGGG9EGFG=*=0CBDCDGGGGFGFFFEFFCCDDFGF7@GBG6B@FDFFFGC>ADCDBDGGFGFGFFE1+;FFEA:@E*DDF+:9DDE>DF*;:=;CFFEFF+:7A;==978@))15:@>D55:C)1:A6,/((098C*86:?9@5>D(.(///670,((62/(1())/644(,4-4),((,8())/2*-3)
@M02996:162:000000000-B87FG:1:1101:19831:8195 2:N:0:TAGCGCTC+CGTCTAAT
GACTACCCGGGTATCTAATCCTGTTTGATCCCCACGCTTTCGTGCCTCAGCGTCAATAACGGATTCGTGAGATGCCTTCGCAATCGGTGTTCTGTGTGATATCTATGCATTTCACCGCTACACCACACATTCCTCCCACGGCATCCGCATTCAAGACAACCAGTATCAATGGCAGCTCCCCGGTTGAGCCGGGACCTTTCACCACTTACTTAATCATCCGCCTACGCACCCTTTAAACCCAATAAATCCGGATAAAGCTTGCATCCTCCGTATTATGGCGGCTGCGGGCACGGGGTTAGC
+
CCCCCGFGGGGGGGGGGGFFGGGGGGGGGGGGGGGGGGGGGGGGGGGGFFGGGGGDGDFFEG,FFFGGGGG9FGGGGGGGGFGGFD?CEFFGGGGGGFFGGBGGGGFGGGGGGGFAE@EGGGFE8F,CEFGGDDGFD8@EG8@DGGDGFDAE>DGGGGGGG6::EFGGFGGFFFDEAGBFEGGEFC8;@GE=*9?@B?FFF7>=B?**8BGC*+8+/=+6A;(/3/:3;E?3D;C<CAFC1:@EFEF49404:54*).)).*5:77<A:>321()))..--((,-((-((--7)*2:,24
@M02996:162:000000000-B87FG:1:1101:11362:8198 2:N:0:TAGCGCTC+CGTCTAAT
GACTACCGGGGTATCTAATCCTGTTTGCTCCCCCGACTTTCGCGCCTCAGCGTCAGTGCTGTTCAAGGAATCCGCCTTCGCCTCCGGTGTTCTGCAGGATATCAACGCATTTCACCGCTACACCCTGCATTCCGATTCCCTCTCCCAGACTCGAGTCCCACAGTTTCGGACGCACTTTCCGGGTTGAGCCCGGAGATTTCACATCCGACACATGGGACCGCCTACGCGCCCTTTACGCCCAGTAAATCCGAACAACGCTTGCTCCCTCTGTTTTACCACCGCTGCTGGCACCGAGTTAGC
+
CCCCCGGGGGGGGGGGGGGGGGGGGGGGGGFGGGGGGGGGGGGGGGGGGGGGGGGGGFGGGGGGGGGFGGGGGGGGGGGGGGGGGGCFGGGGGFGDDFGGGFGCEGGGGGGGGGGGG>DDDFGGGGGGGGGGGGGGGGGGGFFGGGF8DFDD@@CFGGGGGGFGGFGGG:EBGFGGFGFFEDGGGC=CBGG@F479(?AEFG<CEFF<B59@@*6;8AD6=4,(88;29GB9F>4A(-:E(4()162:0452;B:*--,--/))2414.))).46.)))((-(,3))(((,())2/2).6
@M02996:162:000000000-B87FG:1:1101:19219:8205 2:N:0:TAGCGCTC+CGTCTAAT
GACTACCAGGGTATCTAATCCTGTTTGCTACCCATGCTTTCGTGCCTCAGCGTCAGTTAGAGCCCAGTAAGCCGCCTTCGCCACTGGTGTTCCTCCGAATATCTACGCATTTCACCGCTACACTCGGAATTCCGCTTACCTCTACTCCACTCAAGAACTACAGTTTTGGATGCAGTTCCGGGGTTGATCCCCGGTATTTCACATCCAACTTGCAGTCCCGCCTGCGCACCCTTTACACCCCGTCACTCCGGACAACGCCTGCCACCTAAGTATTCCCTCGGCTTCTGGCACGGTGGTTCC
+
CCCCCGGGGGGGFGGGGCGGGGFFFGGFGFCGGFFGGGGGGGGGGGGGCEFGGGEGGGGFFCCEGFFGGCFFGFGGGGGGGGGGGGFEFGGGGGGGEGEG?D=@CFGE6BEGGGGGD>>CGEFCEFGGGGGGGEGDD8D8==6+=@:,5=DDFB=E?FAE8E>,EDDGC,EFDFGGFG;>@>CC@?0+5C88*@C5)@9AEF<6>9B):AG6E**0.)2-=/(//05:BGF05))117?*.,2,:())2,8:FFB1((((-1.)*48()(.))65)))((--,,()-))()())**1().
@M02996:162:000000000-B87FG:1:1101:19242:8207 2:N:0:TAGCGCTC+CGTCTAAT
GACTACCAGGGTATCTAATCCTGTTTGCTACCCATGCTTTCGTGCCTCAGCGTCAGTTAGAGCCCAGTAAGCCGCCTTCGCCACTGGTGTTCCTCCGAATATCTACGCATTTCACCGCTACACTCGGAATTCCGCTTACCTCTACTCCACTCAAGAACTACAGTTTTGGATGCAGTTCCGGGGTTGAGCCCCGGTATTTCACATCCAACTTGCAGTCCCGCCTGCGCACCCTTTACACCCAGTACATCCGGACAACGCTTGCCACCTACGTATTACCGCCGCTGCGCGCACGTAGTTAGC
+
CCCCCGGGGGGGFGGGGGGGGGGGGGGGGFFFGGGGGGGGGGGGGGGGFGGGGGGGGGCCFGGGGFCFFGAFGGGGGGGGGGGGGGFFGGGGGFFFECFEFFGGGGGGGGGGGGGG7:@DCBB=FCFGGFGGGFGGGEEFFBD8D@DGFGFFDED,6AFCGF5DEFFGDDGFGDDFFGEDEGDGGGFGCFGFDDG@FGFFEC6<EFFE=4?CC;BFEFG>G:>BD226:B7=<@3C);FED<;<+96?;2),4>29-(--,18<C?B?7(,..,).61((,-92((,-(,470.*2+.62
@M02996:162:000000000-B87FG:1:1101:27837:8208 2:N:0:TAGCGCTC+CGTCTAAT
GACTACCAGGGTATCTAATCCTGTTTGCTCCCCACACTTTCGTGTCTCAGCGTCAGTAATCGTCCAGTAAATCGCCTTCGCCACTGGTGTTCCTCCCAATATCTACGCATTTCACCGCTACACTGGGAATTCCATTTACCCCTCCGACACTCAAGATCTACAGTTTCAAATGCAAGTTAGGGGTTGAGCCCATAATTTTCACATCTGACTTGCACACCCGCCTACACACCCTTTACACCCAGTAAATCCGAATAACGCTTGCCCCCTTCGTATTACCGCCGCGGCTGGCACGTAGTTTGC
+
CCCCCGGAFGGGGGGGGGGGGGGGGGGGGEEGGCFGGGGGGG@F<FFGFFGGGG:@F,E@CCBFFGGFGCC@@FFGGGGGGGG:@EDGGFEGBFGG76?=:CFGGGGGGGECFGGGG=@DDCF,,AFGFFGGG;=+?4@E+:F6848=<60)=EGE9@=FFGFF8++,37EFGF?FF90+,,6@F+3?EEG5567;CFC7CFF<8?7@AFFBFF*40<C:45:>D.>*<C@DG3>C*5<?B@741*9?79.6(:>C/.///2()16,(//.3<:6<>:-(-(-(79;:BF<?))22+--6
@M02996:162:000000000-B87FG:1:1101:23419:8230 2:N:0:TAGCGCTC+CGTCTAAT
GACTACCCGGGTATCTAATCCTGTTTGCTCCCCACGCTTTCGAGCCTCAGCGTCAGTTGTCGTCCAGTAAGCCGCCTTCGCCACTGGTGTTCCTCCTAATATCTACGCATTTCACCGCTACACTAGGAATTCCACTTACCCCTCCGACACTCTAGTACTGCCGTTTCCAATGCAGTTCCGGGGTTGAGCCCCGGATTTTCACATCAGACTTACAATACCGCCTGCGCTCCCTTTCACCCCCGTAACTCCGGAACACGCTTGCTCCATCCGTATTACGGCGGCTGCGGGCCCGTTTTTGGC
+
CCCCCGGGGGGGGGGGGGGGGGGGGGGGGGGGGGGGGGGGGDGGGGGGCFGGGGGGGGGGGEGGGGGGAFFGGGGGCGFGGEEGGGGGFFEFGGGGGCEE9DFGGGGGEGGGGGGGG=5=@,E8FGGGDGGGF;DFGFFGGDFCD@8C>>:=7EDF8@FDD=:BEFFAFGFA?FCFFFCEGGGGGDFFCGG99AG@>FFECFC?B4>3>FF=E4/+*/>//66??0(1:C@F==)))/<8((49:266*(0,().9(---(1-.7(>)((4:BF46--(-(4(7<(((((((0)028((,
@M02996:162:000000000-B87FG:1:1101:23400:8233 2:N:0:TAGCGCTC+CGTCTAAT
GACTACCCGGGTATCTAATCCTGTTTGCTCCCCACGCTTTCGAGCCTCAGCGTCAGTTGTCGTCCAGTAAGCCGCCTTCGCCACTGGTGTTCCTCCTAATATCTACGCATTTCACCGCTACACTAGGAATTCCACTTACCCCTCCGACACTCTAGTACTGCAGTTTCCAATGCAGTTCCGGGGTTGAGCCCCGGATTTTCACCTCAGACTTACAATACCGCCTGCGCTCCCTTTACACCCAGTAACTCCGGATAACGCTTGCTCCCTCCGTATTACCGCGCCTGTTGTCACTATTTTACC
+
CCCCCGGGGGGGGGGGGGGGGFGFGGGGCEEGGGGGGGGFGGGGGGGGGGGGGGGGGGGGGGGGGGGGGGFGGGGGGGGGCGGGGGFFFFFGGGGGGCFGGDDFGGGGGGGGGCFGG9?DDEGFFFGFGGGGGGGGGGGGF=5CD=AE?=DD>,3;CFCFGG=C@9FFF9=*==DFFGFFEGG5@D598A:>9@>55F>**,.7@6(86A>>E+9=./C6*./(6(3(,:38F@EF?<CC82,-/)-694),4><9,(,(,1))0((.((-,,866)(--(((-.)..)-6)*1+2+).)
@M02996:162:000000000-B87FG:1:1101:21307:8236 2:N:0:TAGCGCTC+CGTCTAAT
GACTACCGGGGTATCTAATCCTGTTCGCTCCCCACGCTTTCGCGCCTCAGCGTCAGTTACGGCCCAGTAAGCCGCCTTCGCCACTGGTGTTCCTCCCGATCTCTACGCATTTCACCGCTACACCGGGAATTCCACCTCCCTCTTCCGTACTCAAGCTCTGCAGTCTCCAAAGCAATTCCCACCTTGAACGCAGGACTTTCACTCCGGACTTACAGCGCCGCCTACACGCCCTTTACGCCCAGTCATTCCGGACAACGCCCGCCCCCTCCGTCTTACCGCCGCTGCTGGCACGTCGTTACC
+
CCCCCGFGGGGGCFGGGGGGGGGGGEGGGCCGGG:FGGGGGGCGGGGEGGGGGGGGFAFG,,6@@,CF<FF,9@FGGGGGG:F@4@CFGGGGDE=,@+@FF6DFCEFGEGGGGFGGG@EGGGGG+=3+@DFGG=E+6,@CGDA8CG)30=FFCDDFFFD,EAC@<;C,B,7;@AFGF79A?69>CC:9),*/84C5=CFFFF3>@3277=FEF4.0,08::44(3.:49@>>4>4:,3CG0:42@)6<>8041>15--(-(),(91((,(-.((-6((,((-,(44:8(,320)*2*(()
@M02996:162:000000000-B87FG:1:1101:14452:8244 2:N:0:TAGCGCTC+CGTCTAAT
GACTACACGGGTATCTAATCCCGTTCGCTACCCTAGCTTTCGCATTTGAGCGTCAGTTGACGCCAAGTAAGCCGCTTTCGCCACCGGTGTTCCTTGCGATATCAAAGCATTTCACCGCTCCACCGCAAGTTCCGCTTACCCCTACGTCACTCAAGCATAACAGTTCGGAGCCCAGTTCCACGGTTGAGCCGTGGGATTTCAAACCCCGCTTATTACGCCGCCTACATGCCCTTTAAGCCCAGTGATTCCGAATAACGTTCGAACAGTTCGTCTTACCGCCGCTGCTTGCCCGAACTTCGC
+
CCCCCGGGGGGGGGGGGGGGGGGGGGGGGGGGGGGGGGGGGGGGGGGGGGGGGGGGGGF,CFGGGFGGGGGGGGGGGGGGGGGGGGFGGGGGGGGFGG>EGFGGGCFGGGGGGGGGG>BGGGGGCGFFEFGGGGGGGEGGGDFFGCDGFGFEGGGG?F9EFFFFFCDDDCGEGFGGFGFCFEGFGGEGFGGF4?D=BGFFFGEFFFFFFFGF9C.;(:C6C7:3??D<?FF:FBADFBGG??43/6:<:4.(,).9-...-14:516:A<-43:))((-(-((-3,)5,(.3))1*3)(,
@M02996:162:000000000-B87FG:1:1101:23412:8246 2:N:0:TAGCGCTC+CGTCTAAT
GACTACCCGGGTATCTAATCCTGTTTGCTCCCCACGCTTTCGAGCCTCAGCGTCAGTTGTCGTCCAGTAAGCCGCCTTCGCCACTGGTGTTCCTCCTAATATCTACGCATTTCACCGCTACACTAGGAATTCCACTTACCCCTCCGACACTCTAGTACTGCAGTTTCCAATGCAGTTCCGGGGTTGAGCCCCGGATTTTCACATCAGACTTACAATACCGCCTGCGCTCCCTTTACACCCAGTAAATCCGGATAACGCTTGCTCCCTACGTCTTACCGCGGCTGATGGCACGTATTTAGC
+
CCCCCGGGGGGGCGGGGGGGGGGGGGGGGGGGGGGGGGGGGGGGGGGGFGGGGGGGGGGGGGGGGGGGGDGGGGGGGGGGGGGGGGFFCFFGGGGGGGGGGFGGGGGGBEGGGGGGG@ADDEGFFGGGGGGGGGGGGGGGGDFGG==FBGFFD9DFCGGGGGDBFFGGGEFFCDGGFGFF>EGGDGEGFGGA@DDFFGFFCGFFFB3@BF:>BFEFF?89:667;9B6;ED37@EFCAF534.:46<AF973,8>F--,,-1).2(4)1,.(4<6:(--(,,4((-).81?00)33<))6
@M02996:162:000000000-B87FG:1:1101:21295:8250 2:N:0:TAGCGCTC+CGTCTAAT
GACTACCGGGGTATCTAATCCTGTTCGCTCCCCACGCTTTCGCGCCTCAGCGTCAGTTACGGCCCAGTAAGTCGCCTTCGCCACTGGTGTTCCTCCCGATCTCTACGCATTTCACCGCTACACCGGGAATTCCACTTACCTCTTCCGTACTCAAGCTCTGCAGTCTCCAAAGCAATTCCCACCTTGACAGCAGGACTTTCACTCCGGACTTACAGCGCCGCCTACACGCCCTTTACGCCCAGTCCATCCGGACAACGCTCGCCCCCTACGTATTACCGCAGCTGCTGGCCCGTCGTTAGC
+
CCCCCGGGGGGGGGGGGFGGGGGGGGGGGGCGGGGGGGGGGGGGGGGGGGGGGGGGGGFGGGGFGGGGGGGGGGGGGGGGGEGGGGGFGGGGGGGCGGFEEFGGCGGGGGGGGGGGG>A>DFFGC@DFFFCFGDGGGGGGGEFGGGFFFGFF,@CC?FGGGF@@E;FFCG,9DFCFFGFFDGG>FGF*:CF=AF*:(@FCC77>DF2=@F>CF6;F1=D4C;1285:49C9(24<<??CC?(()0)-698)46@?9--(--996DF>033...5)-.44,-41(3?)80((,.)**/,-)
@M02996:162:000000000-B87FG:1:1101:6172:8251 2:N:0:TAGCGCTC+CGTCTAAT
GACTACCGGGGTATCTAATCCTGTTTGATCCCCACGCTTTCGTGCCTCAGCGTCAATTACTGCTTCGTGAGATGCCTTCGCAATCGGTGTTCTGAGTAATATCTATGCATTTCACCGCTACACTACTCATTCCTCCCACGGCAACAGTATTCCAGCACTACAGTATCAAAGGCAGTTCCCGGGTTGAGCCCGGGTATTTCACCCCTGACTTGCAGCACAGCCTACGCACCCTTTAAACCCAAGTAATCCGGATAACGTTTGCATCTCCCGTATTCGCGAGGCTGCTGGCACGGGGTTACG
+
CCCCCGGGGGGFEGAFG9FFFFGGGGGFFFCFDGGGGGGFGGGGGGGGGFGGGGGGGGGGGGGGFGGGGGGGGGGGGFGGGGGGGGGCFFGGGG9EFGGGGFGFGGGG;CFGGGGGG>DDGGGGGGGGGGGGGGGGGGGGD>B=D=5CD=DDEFDFGGGGGGDEFDFGGFFFGB>FFGFFG6>@FDFGBEFBEFGAFGFFFF@>A55=EFGFFF34(6C7,60)79=9=B3/>;)<)7CEF(/.1)).36A7;3)2,(.,,*.)2)).22.434)(,((-2-421:>?B?2150/28(,(
@M02996:162:000000000-B87FG:1:1101:9151:8254 2:N:0:TAGCGCTC+CGTCTAAT
GACTACAAGGGTATCTAATCCTGTTTGCTCCCCACGCTTTCGAGCCTCAACGTCAGTTACAGTCCAGTAAGCCGCCTTCGCCTCTGGTGTTCCTCCTAATATCTACGCATTTCACCGCTACACTAGGAATTCCACTTACCTCTCCTGCACTCTAGCAACACAGTTTCCAATGCAGTGCCGGGGTTGAGCCCCGGGCTTTCACATCAGACTTGCCTCGCCGTCTACGCTCCCTTTACACCCAGTAAATCCGGATAACGCTTGCCCCCTATGTATTACCGCTGCTGCTGGTCCGTAGTTCGC
+
CCCCCGGGGGGGFGGGGGGGGGGGGGGGGGFGGGGGGGGGGGGGGGGGGGGGCGGGGFFGECGGGFGGGGFGGGGGGGGGGGEGGGGFFFGFFAFFGFGGGFGGGGGGGGGGGGGGG>5CDEFGGGGGFGGGGFGGGGCDFDDFGGFGFGFFDEFGGGFFGDDFDFGGGG9FGFDGBFDA@CGEFGEF<FG=?D7>5CFFEGC*)+16@F@BE*6;5;D>46:==7@8;E@8:;<C7<<841;67???*6.1<@)2--((,1.57;F0>.....).68---48723.4(.)())2;:)((
@M02996:162:000000000-B87FG:1:1101:9169:8255 2:N:0:TAGCGCTC+CGTCTAAT
GACTACAAGGGTATCTAATCCTGTTTGCTCCCCACGCTTTCGAGCCTCAACGTCAGTTACAGTCCAGTAAGCCGCCTTCGCCTCTGGTGTTCCTCCTAATATCTACGCATTTCACCGCTACACTAGGAATTCCACTTACCTCTCCTGCACTCTAGCAACACAGTTTCCAATGCAGTGCCGGGGTTGAGCCCCGGGCTTTCACATCAGACTTGCATCGCCGTCTACGCTCCCTTTACACCCAGTAAATCCGGATAACGCTTGCCCCCTATGTATTACCGCCGCTGCTGGCACGTAGTTAGC
+
CCCCCGGGGGGGDFGGGFFGGGGGGGGGGGFGGGGGGGGGGGGGGGGGGGGGGGGGGFFGFGGGGEGGGGGGGGGGGGGGGEEGGGEFFGGGGGGGGFFFFFGGGGGGGGGGGGGGG@A8CEFGFGFGGFGGGGGGGFFEGDFGGGFGFGFFG=DGCDF?E@5CCEGGGCGBFFFG5DEB8CECBD565CFA>>*=9FFFFGFFFA:6>FFBEA<A?525=29>C/:;?E@FFFFFFEGG??@F7)<CC7:01).9---.->??GFFFF-..6<44)-,(((--9?F((3530.*;@642
@M02996:162:000000000-B87FG:1:1101:6190:8261 2:N:0:TAGCGCTC+CGTCTAAT
GACTACCGGGGTATCTAATCCTGTTTGATCCCCACGCTTTCGTGCCTCAGCGTCAATTACTGCTTCGTGAGATGCCTTCGCAATCGGTGTTCTGAGTAATATCTATGCATTTCACCGCTACACTACTCATTCCTCCCACGGCAACAGTATTCCAGCACTACAGTATCAAAGGCAGTTCCCGGGTTGAGCCCGGGTATTTCACCCCTGACTTGCAGCACAGCCTACGCACCCTTTAAACCCAATGAATCCGGATAACGCTTGCATCCTCCGTATTACCGCCGCTGCTGGCACGGGGTTAGC
+
CCCCCGGGGGGFEGGGFFGGGGGGGGGGGGGGFGGGGGGGGGGGGGFGFGGGGGGGGGGGGGGGGGGGGGGGGGGGGGGGGGGGGGGFGGGGGGGGGFFFFFEFGGGGGGGGGGGGGAEGDFFGGGGGGGGGGGFFGEFCD@AGG8DAFGFEFEGGGGCFGGEFDBGFFGGFGFGGFGFFG>E9FG@CEFFFFFGFBGFC5EF9AFFBEFGFFFE6(;;-46:BDF>25C?6F3)?)/?=106(27)971=1()/;--(,,1.424,48-,(..).)-((--,(-.)5??2?0)*2:(.)
@M02996:162:000000000-B87FG:1:1101:20749:8269 2:N:0:TAGCGCTC+CGTCTAAT
GACTACAAGGGTATCTAATCCCGTTTGCTCCCCTGGCTTTCGCATCTCAGCGTCAGACACAGTCCAGAAAGGCGCCTTCGCCACTGGTGTTCCTCCCAATATCTACGCATTTCACCGCTACACTGGGAATTCCCCTTTCCTCTCCTGCACTCTAGTCATCCAGTATCCAGAGCCATACGGGGTTGAGCCCCGCATTTTCACTCCAGACTTAGAAAACCGCCTACATGCGCTTTACGCCCAATAATTCCGGACAACGCTCGCCACCTACGTATTACCGCGGCTTCTGGCCCGTGGTTAGCC
+
CCCCCGGGGGGGGGGGGGFFGGGGGGGGGGFFGGGGGGGGGGGGGGGGGGGGGEGGGGFGGGGGGGGCGGGGGGGGGGGGGGGGGEEFGGGGGGFEFFGGGFFGGGGGGGGGGGGGG><DD=FFEF=FFGGGGFGGGEAEGEFGGEBGFGFEF9DAFDGGGFEFGFG,=6EFGFGG5D55C6CEGGEG@GGAFFG97FF<>AEFF/1:=979C914:AD54:(77**05C6?D)76;(=*/6)/3.<40()6748/---(-1-8C?053,)..).)(,((-(((...)(-4(.)2:04>)
@M02996:162:000000000-B87FG:1:1101:12698:8284 2:N:0:TAGCGCTC+CGTCTAAT
GACTACAAGGGTATCTAATCCTGTTCGATACCCACACTTTCGAGCTTTAGCGTCAGTAACGCTACAGTAGGCTGCCTTCGCAATCGGAGTTCTTCGTCATATCTAAGCATTTCACCGCTACACGACGAATTCCGCCTACTTCCCGCGTACTCAAGCAATCCAGTTCGCGCTGCAGTGCAGAGGTTGAGCCACTACATTTCACAACACGCTTAAATCGCCGCCTGCGCTCCCTTTAAACCCATTAAATCCGGATAACGCCCGGACCTTCCGTTTTACCGCGGCTGCTGGCACGGAATTAGC
+
CCCCCGGGGGGGGGGGGGGGGGGGGGGGGGDFGGGGGGGGGGGGGGGGGGGGGGGGGGFGGGGGGGGGGGGFGGGGGGGGDGGGGGF@>CFGGFGGGGFGGFGDGGGGGFGGGGGGG@EGDEF6CFFCFFGGGGGGGEGFGCFFGGF@?C@D>DDG8?DDFFEFFFDGGGGEGFGG*D78DFGGGGFGBG8<AAFB?FFFFG4=@49@@BG=4B?F28C:C:61=;F96C7/;EF<AFGGF(.6=)4:C651?362---49),9D()5?:.),-63)34(34(1:7>03(<(.02;86)(
@M02996:162:000000000-B87FG:1:1101:17711:8296 2:N:0:TAGCGCTA+CGTCTAAT
GACTACTAGGGTATCTAATCCTGTTTGCTCCCCACGCTTTCGTGCCTCAGCGTCAGTTACAGGCCAGAAAGCCGCTTTCGCCTCTGGTGTTCCTCCTAATATCTACGCATTCCACCGCTACACTAGGAATTCCGCTTTCCTCTCCTGCACTCAAGTCACCCAGTCTTGGAAGCAGCACCCGGGTTAAGCCCTGGGTATTACACTTCCAACTTAATCAACCGCCTCCACACCCTTTACCCCCAGTCACTCCGAACCACCCTTGCCCCCTACGTATTCCCTCCGCCGCCGGCCCGTCGTCTG
+
CCCCCGFGC,FFGGGGGDGGGGGGGGG9FGGFGFGGGGCEFGGFGGGGGGGGGGGGGGCFFGGGGFFFCGGFFEFCF7EEGFGGGGFCFFGFGGGGG?FF@CFGGGGGGGDDGGGFG>9DGEFF@=F<FFCFG8EDDCFGFEFFGEDFFGFEEED4EF,EFFDDFFFFG?95DFFG5?8<CEECCCBGAFGF5?7@8FF*;99:=ABEE6?66BAFE4;:*-05(7>B=E@9C2588)8;9F14;7).2(),65(C((/-.*.5FFF9(,((,-.)-5).(-(,(-,,3(4()0**:44(
@M02996:162:000000000-B87FG:1:1101:12683:8298 2:N:0:TAGCGCTC+CGTCTAAT
GACTACAAGGGTATCTAATCCTGTTCGATACCCACACTTTCGAGCTTTAGCGTCAGTAACGCTACAGTAGGCTGCCTTCGCAATCGGAGTTCTTCGTCATATCTAAGCATTTCACCGCTACACGACGAATTCCGCCTACTTCCCGCGTACTCAAGCAATCCAGTTCGCGCTGCAGTGCAGAGGTTGAGCCACTACATTTCACAACACGCTTAAATCGCCGCCTGCGCCCCCTTTAAACCCACTCAATCCAGATAACGCCCGAACCTGCCGTATGACAGCCGCTGCTTGCACGGAATTCGC
+
CCCCCFGGGGGGGGGGCFGGGGGGGGGGGFCFEGGGGGGGGGGGGGGGGGGGGGGGGG9F:FGGGGGGGGGFGGGGGGGGGEGGGGF:FBF;EEFFGGGCF7FDCFFGGGEFCGFFGABDGDEC7C+@+FFGGDGCG6DDC=8FGGFCBGFBCDCGG?FFGGFFGFCEDGGFGFGG5@5<,@:4,;C0.=<7*34)1<9A6DEB@)5(2;9-4A?F@F:.=6/6(.((.3((25AA24F8:-4(02))*)1.4=29((,,,)(-1((43(,(,().),.(-7>>;4)5(2427)/;06,(
@M02996:162:000000000-B87FG:1:1101:18229:8309 2:N:0:TAGCGCTC+CGTCTAAT
GACTACCCGGGTATCTAATCCTGTTTGATCCCCACACTTTCGTGCCTCAGCGTCAATGACGGATTTGTGAGATGCCTTCGCAATCGGTGTTCTGTGTGATATCTATGCATTTCACCGCTACACCACACATTCCTCCCACAGCATCCGTATTCCAGATTACCAGTTTCAACGGCAGGTCACGCGTTAAGCGCGTGCGTTTCACCGCTGACTTGGCATTCCGCCTACGCACCCTTTAAACCCAATAAATCCGGATAACGCTCGCATCCTCCGTATTACCGCGGCTGCTGGCACGGAGTTAGC
+
CCCCCGGGGGGGGGGGGGGGGGGGGGGGGGGGGGGGGGGGGGGGGGGGGGGGGGGFGFEGEG,@FGGGGGFFGGGGGGGFGGGGGGFCEFGFGGGGGGFGCDFGDGGGGGGGGGGGG>BCDECFFGGGEGGGGFGGGFGEG59DGGAFFFFEFGFFCFCDGGFGGFGGGGGDGBGDFGBF@BECEGBG99EAD>DFAGFFFGF=>825BFF=)A@FBFD;7::?@<B2:C@@GF4?CAGEDFB3?9A>D70(45)0--(--/33<??>?144(4464(-,3417:::4:18?7)/;@.64
@M02996:162:000000000-B87FG:1:1101:18217:8325 2:N:0:TAGCGCTC+CGTCTAAT
GACTACCCGGGTATCTAATCCTGTTTGATCCCCACACTTTCGTGCCTCAGCGTCAATGACGGATTTGTGAGATGCCTTCGCAATCGGTGTTCTGTGTGATATCTATGCATTTCACCGCTACACCACACATTCCTCCCACAGCATCCGTATTCCAGCTTACCAGTTTCAACGGCAGGTCACGCGTTAAGCGCGTGCGTTTCACCGCTGACTTGGCATTCCGCCTACGCACCCTTTAAACCCAATAAATCCGGATAACGCTCTCATCCTCCCGACTACCTCCGCTGCTGGCACGGGGTTTGC
+
CCCCCGFGGGDFGGGGGFGGGGGGGGGFGGGFDGGGGGGGGGGGGGGGFGGGGGGGGFFFCF:=FGGGG9EFGGGGGGGGG7FGFGFFGEFFFFGGGFFFEDFFGGGGGFGGGGGGG@EGDEBFDCFEGGGGGFGGG8D8DDFGGG=A:DFFGE8,AECEGEBFFFGG8D6@CBGCDF)?+@+4<C>F@*C>A5>=2>D@*=:@=455@FG93A*/*433C:;;3(2(6C@2C;CE;)<?;??)746)94.((0.2(-(--*))0972(((((-2(,)-(,-,49:04((.(0.*28(()
@M02996:162:000000000-B87FG:1:1101:19099:8332 2:N:0:TAGCGCTC+CGTCTAAT
GACTACTAGGGTATCTAATCCTGTTTGCTCCCCACGCTTTCGCGCCTCAGCGTCAGTTGCTGTCCAGTAGGCCGCCTTCGCCACTGATGTTCCTCCCAATATCTATGCATTTCACCGCTACACTGGGAATTCCGCCTACCTCTCCAGTACTCAAGAAAAACAGTTTCAAATGCACGTCCACAGTTAAGCCGTGGAATTTCACATCTGACTTGCTTTCCCGCCTACGCGCCCTTTACACCCAGTAAATCCGTATAACGCTTGCCACCTACGTATTACCGCGGCTGCTGGCACGTAGTTCGC
+
CCCCCGGGGGGGGGGGGGGGGGGGGGGGGGEFEFGGGGGGCEGGGGGGFGGGGGGGGGGGGGGGGGGGGGDFGGEGGGGGGGGGGG9EFFFGGFFFCFFGCBFGGGGGGFFFDFGGG>BGDEFGGGFFGGGGGGGGGEG8DDFGG98C<DFFEEF96=FGGGDBEFGFGBEFF7D?FGFDFF8E;FFGEGGDDBD@EGFFF75A@BAEFFF=@>EAAF><C>@AB/>2>CB@6;4C?7<8((;4CEFCC3),5;62/,(//7:9FFF774,).5).-4241343(,450(8<0)22A)--
@M02996:162:000000000-B87FG:1:1101:10065:8349 2:N:0:TAGCGCTC+CGTCTAAT
GACTACCCGGGTATCTAATCCTGTCCGATCCCCGCACTTTCGTGCATGAGCGTCATTTACGGCTTGGTCCGCTGCCTACGCAATCGGAGTTCTTCGCCATATCTATGCATTTCCCCGCTACACGGCGAATTCCGCCAACCTCAACCGCAATCAAGCTCTCCAGTATCAATGGCGGGATGGATGTCAGCACCCCGATTTGACCACTGACTTCAAAAGCCTCCTGCCCCCCCTTTAAACCCCACAAAACCGGATTACGCTCGGATCCTCAGTATTACCACGGCTGTTAGCATGTGTTGTCGCG
+
BBC@CFGEGF7F:EFG@<,;,<<C,CFGG7,C6@:+@+C@A,CCFFF<,ACF@@8C,C9E,,@F@:6F,,@=74>A<=DFGDFGFDF,88,,@,C=?B++C=;D,F=9DDGG,4===13+6C:C+4C3==3,>3A=8+@@GD??7FAC***3@,4BC<FCFC><=3=7+?,*,9?:)C(0*36C,346)*/()))(,;944<482)),./:)-*)0(.2(2..((.((-/(47-).30A*:(((8(.,1-)((0)*(((-2)((*.-)()-)))-))),--(-())-)-)..*1***.--(
@M02996:162:000000000-B87FG:1:1101:8029:8356 2:N:0:TAGCGCTC+CGTCTAAT
GACTACAAGGGATCTAATCCTGTTTGCTCCCCATACTTTCGTGCCTCAGCGTCAGTTAAAGCCCAGCAAGCCGCCTTCGCCACTGGTGTTCCTCCTAATATCTACGCATTTCACCGCTACACTAGGAATTCCGCTTGCCTCTACTTCACTCAAGATCTACAGTTTCAAGCGCAGCTCCGGAGTTAAGCCCCGGTATTTCACGCCTGACTTGCAAACCCGCCTACGCACCCTTTACACCCCGTAACTCCGGACAACGCTCGCCCCCTACGAATTTCCGCGGCTGCTGGCACGTAGTTAGCCG
+
CCCCCGGGGGGFFDGGFFFFFGGGGGGGGFFGFGGGFGGCFGGGGGFFFFEFGGGGGGGGGGGFE@FGGGGGGGGGGGFGGGFFGGFCFEFFGGGGGGGFFEG,>CEFEEGCFFGEG>FDGG9@EFFFGGFGGGGGGGGGGEFGGFEC?9<=FFGGGGGGGGDDCFDEGG6BGFGDBGA5@CE:DFEGBFGF59DCFFFEEFD=B>2>EFGF3C=FDE584::>5:9>;E036>><;5F*6;9D))/694@>B531-(-,(),49,4,((((()..1((-(((4),5<:??(.02<<4)5(
@M02996:162:000000000-B87FG:1:1101:23808:8360 2:N:0:TAGCGCTC+CGTCTAAT
GACTACTGGGGTATCTAATCCTGTTTGATACCCGCGCCTTCGAGCCTCAGCGTCAGTTACGGGCCGGAAAGCTGCCTTCGCGATCGGAGTTCTTCGTGATATCTATGCATTTCACCGCTACACCACGAGTTCCGCCTTCCTCTCCCGCACTCAAGGGCGACAGTTCCAACCGCGGGATCGGGTTGAGCCCGACTATTTTACGGCTGGCTTATCACTCCGCCTGCGCTCCCTTTAAACCCAATAAATCCGGATAACGCTCGGACCTTCCCTATTACCGCGGCCGCATGCAAGGAATTACCCG
+
CCCCCGGGGGGGGGGGGGGGGGGGGGGGGEEFGGGGGGGGGGGGGGGGGGGGGGGGGGGGGGGGGGGGGGGGGGGGGGGGGGGGGGGFFFGGGGGGGG:=EDGFGGGGGGGGGGGGG>BDDFFFGGGGGGGGGGGGGGGGGFFGGGFFDGFFGGGFGGGGGE=@EFGGGGGFGEGG?D?FGEGGGGEC@GGFFD7CCFFFD566>DBB<:CA)6>8<7C:=,4:9>;:>F0<C4<<AFEE:?:49)64147(4*4/-(--4)-358:(()..646480((,(,,,(-)).)()0AC7)).-
@M02996:162:000000000-B87FG:1:1101:23791:8366 2:N:0:TAGCGCTC+CGTCTAAT
GACTACTGGGGTATCTAATCCTGTTTGATACCCGCGCCTTCGAGCCTCAGCGTCAGTTACGGGCCGGAAAGCTGCCTTCGCGATCGGAGTTCTTCGTGATATCTATGCATTTCACCGCTACACCACGAGTTCCGCCTTCCTCTCCCGCACTCAAGGGCGACAGTTCCAACCGCGGGATCGGGTTGAGCCCGACTATTTTACGGCTGGCTTATCACTCCGCCTGCGCTCCCTTTAAACCCAATAAATCCGGATAACGCTCGGACCTTCCGTATTACCGCCGCTGCTGGCACGGAATTGGCCG
+
CCCCCGGFGGGGGGGGGGGGGGGGGGGGGGGGGGGGGGGGGGGGGGGGGGGGGGGGGGGGGGGGGGGGGGGGGGGGGGGGGCFGFGGFGEGFGGGGGGGGGFGGGGGGGFGGGFGGG>ACDGGGGGGGGGGGGGGGGGFGGFFGGGBGFGFFDFFGCECCCGA@FFGGGGGFGFGGAD=FGGGGGGFGFGGFEB<?EFFA>*4;>3??:FFFFF>/67C:C12:99((4C(9C<<-4<GE::7BF<4>/4>::981((,-,)49C<73(4,(.).6?>(,4(-().203<B0)8;<+(,:(
@M02996:162:000000000-B87FG:1:1101:9240:8371 2:N:0:TAGCGCTC+CGTCTAAT
GACTACCAGGGTATCTAATCCTGTTTGCTCCCCGCACCTTCGCACCTCAGCGTCAGTCATCTGCTGGTAACCTGCCTTCGCCATCGGTATTCTTCCAGATATCTACAGATTTCACCCCTACACCTGGAATTCTGATTTCCCCTCAGTGACTCTAGTTATGCAGTTCTCAACGCAATTCCGGAGTTGAGCTCCGGGATTTCACACCAAGCTTGCCAAACCGCCTACATGCCCGTTACGTCCAATACTTCCAGACAACGCTCGCAACTTCCGTGTTCGCTCGGCGTCTGGCACTTTATTATC
+
@CCC<<@6C7FC;C@FC<FGFGGAFFC9E<,DCFGB@FFGGFFCG:FGCFFGGG@CFFFEFF9?CECGG,@FF<@FF9@FFE=F,@BFEFAEFGFF?FAFFFFDFFA?EFEFCE?FFBF60>A=8=,B9CE,E=;FF,@DFBDDC8DC9@=3E;9EG8@AD,::ED9E=DFBCB+@DFD*+3@@>=*68D85*9+80@AE777))3))10<01**3)33:9)/(5(/87<5(2(-65(8=(7;;))76>)+//8(2.(//.12(1())-4.((.)((,((,3(-(8<()()(0*+00)).
@M02996:162:000000000-B87FG:1:1101:8019:8372 2:N:0:TAGCGCTC+CGTCTAAT
GACTACAAGGGATCTAATCCTGTTTGCTCCCCATACTTTCGTGCCTCAGCGTCAGTTAAAGCCCAGCAAGCCGCCTTCGCCACTGGTGTTCCTCCTAATATCTACGCATTTCACCGCTACACTAGGAATTCCGCTTGCCTCTACTTCACTCAAGATCTACAGTTTCAAGCGCAGCTCCGGAGTTAAGCCCCGGTATTTCACGCCTGACTTGCAAACCCGCCTACGCACCCTTTACACCCAGTAAATCCGGACAACGCTCGCTCCCTACGTATTACCGCGGCTGCTGGCACGTAGTTAGCC
+
CCCCCGFGGGGFEFGFGGGGFGGGGGGGGFGGGGGGFGGGGGGGGGGGGFGFGGGGGGGGGGGGFGGGGGGGGGGGGEFGG@FFGGFFFCEFGGGGGGGGGFGCEFEFEEFFGEFFGABCCE,@@FCFGGGGGGGGGGGGGFFGGFFF?DFDDDGGGGGGAF;FFFCDGGGFGFGGFGFF8>:?CFEFFGGFFFGFFGFEC>):>?BFF9?EFFFF>AD>=2:B?9(06E0@>C;CE@F8=E4CFFE@DBFF9)3/,----*.-9,2828)636.),4--,,7::2>6(.(,0)*30650
@M02996:162:000000000-B87FG:1:1101:24037:8377 2:N:0:TAGCGCTC+CGTCTAAT
GACTACAAGGGTATCTAATCCTGTTCGATCCCCGCACTTTCGTGCCTCAGCGTCAGTCGCGGCTTGGTGCACTGCCTTCGCGATCGGCGTTCTGTGTGATATCTATGCATTTCACCGCTACACCACACATTCCATGCACCCCAAACGCACTCTAGCCCCCCAGTTTCCATGGCAGTGCCAAGGTTGAGCCCTGACATTTCACCACAGACTTGAGATGCCGCCTACGCACCCTTTAAACCCAATAAATCCGGATAACGCCCGGATCCTCCGTATTACCGCGGCTGCTGGCCCGGGGTTAGC
+
CCCCCGGGGGGGGGGGGGGGGGGGGGGGGGGGGGGGGGGGGGGGGGGGGGGGGGGGGGGGGGGGGGGGGGDFGGGGGGGGGFEGGGFEGEGGGGGGGGGGGFGGGGGGGGGGGGGGG>DGGGFGGGGGGGGGGGGGFFGFD=?DGGFEEGFFFEGGGGDGGGFFGFGGGGGFGFGGAFFFGGG?DFEGEGGFFFGFEGFFEGFED8;;@FGFEF?A3AC7:36?@2><BEFFFFA>BAGEB<:DFB>AFB7:?D<6--(((),(14<<7>,(4:.:)3,,(---(248:(((0)*2:(()
@M02996:162:000000000-B87FG:1:1101:9939:8384 2:N:0:TAGCGCTC+CGTCTAAT
GACTACAGGGGTATCTAATCCTGTTTGCTACCCACGCTTTCGCGCCTCAGCGTCAGTTACCGCCCAGTAACCCGCCTTCGCCACTGGTTTTCCTCCCAATCTCTACGCATTTCACCGCTACACCTGGAATTCCACTTACCTCTCCCGCACTCTAGCCTTCCAGTCCCCAACGCAATTCCCACCTTGAGATCATGCCTTTCACTTCAGGCTTACAAAACCGCCTACACGCCCTTTACGCCCAATCATTCCGGCCAACGCTTGCACCCGACCTGTTACCGCGGCTGCTGGCACGTCGTTAGC
+
CCCCCGGFGGGGGGGGGGFFGGGGGGGGG<FFF<F@F,@DGGG:FGGGGGGGGGGGG<96,,6@@,CFG<,,:8CFGGGGGGG@@DDF,EDF,EFF=BEFFDGGGG7:ECFGGFGG@:<CDCF89?=FEFGFD,9?D@@E+:D++6)79C?D,89;86@?F=EF,0+@D8>AE>+@9F*0,,*:C7**),@)3:8B4CFFFG89B6**0;;))4//(2/6?>;<@3((6=9;FFECD(=E@(/()666::)(-)8D--(((1)57,((,(-..)).481(,3221))(((.(0)**/362
@M02996:162:000000000-B87FG:1:1101:22786:8394 2:N:0:TAGCGCTC+CGTCTAAT
GACTACAGGGGTATCTAATCCTGTTTGCTCCCCACACTTTCGCGCCTCACCGTCAGTTACTGTCCAGCAATCCGCCTTCGCCACTGGTGTTCCTCCTTATATCTACGCATTTCACCGCTACACAAGGAATTCCGCTTGCCCCTCCAGCACTCAAGAAGAACAGTTTCAAATGCAGTTTATGGGTTAAGCCCATAGATTTCACATCTGACTTGCCCCCCCGGCTACCCGCCCTTTACACCCCGTAAATCCGGACAACGCTTGCCCCCTACGTTTTACGGCGGCTGCTGGCACGTAGTTAGC
+
CCCCCGFFGGGGGGGGGGGGGGGGGGGGGGGGEFGGGGGGGGGGGGGGGGGGGGGGGGEGGGFGGGGGGGGFGGGGGGGGGGGGGGGGGGGGGGFGGFGGCFGGGGGGGGGGGGGGG>A>DEF8=FFDGGGGGG+CG@DFGDFGG,8FFGFFD@D:,@8=@D=BDFGFDFGFGFCGFD9CFGGGGFC+9AE5AA7:CFFFFGFFFAAEFFGFE*:*>?D2*086=(6(3B>BGFEFCEG=.(6(.24624)-75:>,-(,-12)C>3(((.(.:2-(((((49(4))(212100*;:6.4
@M02996:162:000000000-B87FG:1:1101:13693:8398 2:N:0:TAGCGCTC+CGTCTAAT
GACTACAGGGGTATCTAATCCTGTTTGATACCCGCACCTTCGAGCATGAGCGTCAGTAACGGACCAGCAGGCTGCCTTCGCAATCGGAGTTCTTCGTGATATCTATGCATTTCACCGCTACACCACGAATTCCACCTGCCTCTCCCGCACTCAAGGGATGCAGTTCCAACCGCGAGATTGAGTTGAGCTCAACGATTTTACGGCTGGCTTGCATCTCCGCCTGCGCTCCCTTTAAACCCAATAAATCCGTATAACGCTCGGACCTTCCGTTTTCACGACTCCGCTGGTCACGAATTTACC
+
CCCCCGGGGGGGGGGGGGGGGGGGGGGGGGGFGFGGGGGGGGGGGEGGGGGGGGGGGGGGGDF@FFFGFGFFFCGGGGGGGDGGFDCBFFGGGGGGGG8FGFGFGGGGFGGGGGGGG=@CDFFGFGCFGFFGGEGGGDGGGFFGGG5FEGFEDEF88,@CGFDFACFGDFGDGF6E>FEA9EEFF;5C9FFEFF?=BGFEFG>BBA(-(;<578739A<0=21316((6C(;C><;E?E:-,5AF<A77(035*.1-(--(177*8?B?2).-)-.4(-((((-,((()).2)0210)).
@M02996:162:000000000-B87FG:1:1101:28753:8406 2:N:0:TAGCGCTC+CGTCTAAT
GACTACCCGGGTATCTAATCCTGTTTGATCCCCACGCTTTCGTGCCTCAGCGTCAATGTCGGATTCGTGAGATGCCTTCGGAATCGGTGTTCTGAGTAATATCTATGCATTTCACCGCTACACTACTCATTCCTCCCACGGCATCCGAATTCAAGCCTGACAGTATCAATGGCAGTTCCCCGGTTGAGCAGGGGGCTTTCACCACTGACTTGACAAGCCGCCTACGCACCCTTTAAACCCACTCAATCCGGATAACGCTTGCATCCTCCGTATTACAGCGTCTGCTGGCACGGAGTTAGC
+
CCCCCGEGGDGG:EFGGGGGGGGFGGGGGGGGGGGGGGGGGGGGGGGGGFFEEEGEFGGGGGGGGEGEFFGFGCFGGGGG,B@EFFFBFGEGGDGGFGCAFFFDGGGGGGGGFGFDE:<=8CEF8FCECFGFGGGGGGF>?5?=DE=EBCFFGFGGGGGCFFEDDFGFGAA6FBDGFGFFG+9;CC@GFG?>*07)>FFBCG=EFFF9EF+7*19BBF7-4.(6=61/3:(3>@C5)7?EF0((0.)6<1)437)*(((,-18970)4,--.(.6.))).-(,--.,4:171).1*0)-.
@M02996:162:000000000-B87FG:1:1101:22771:8408 2:N:0:TAGCGCTC+CGTCTAAT
GACTACAGGGGTATCTAATCCTGTTTGCTCCCCACACTTTCGCGCCTCACCGTCAGTTACTGTCCAGCAATCCGCCTTCGCCACTGGTGTTCCTCCTTATATCTACGCATTTCACCGCTACACAAGGAATTCCGCTTGCCCCTCCAGCACTCAAGAAGAACAGTTTCAAATGCAGTTTATGGGTTAAGCCCATAGATTTCACATCTGACTTGCTCCCCCGGCTACACGCCCTTTACACCCAGTAACTCCGGCCAACGCTTGCCACCTACGTATTACCGCGGCTGCTGGCACTTATTTAGC
+
CCCCCG@FGGGGGGGGGFFGGGGGGGGGGGFFCFGGGGGGGGGGGGGGGFGGGGGGGGCGGGFGGFGFGFGFGGGGGGGGGEGGGGFGGGGGGFFGGFGGGFGGGGGGEGGGGGGGG:<@DEG,44EFGGGGGFCDG8FFFDFGGB5FFGFD=D8,=,,@DF=CEFGGGDGFGFDGFGFFFGGGGGCG8FF5AFD@CFAECAEFE?*;AFGFF>EFC5C240:(0.7(8C@BGFFFFFGC;0;E=))726)(,:(:/./--97)9:1:B3.)-.:4.--((-13::,(((.()*++0-54
@M02996:162:000000000-B87FG:1:1101:28759:8423 2:N:0:CAGCGCTC+CGTCTAAT
GACTACCGGGGTATCTAATCCTGTTTGATCCCCACGCTTTCGTGCCTCAGCGTCAATGACGGCTTAGTAAGCTGCCTTCGCAATCGGTGTTCTGCGTCATCTCTATGCATTTCACCGCTACACTACTCATTCCTCCTACCTCATCCGCATTCAAGCGTGACAGTATCAATGGCAGTTCCCCTGTTGAGCACGGGGCTTTCACCGCTGACTTGACACGCCGCCTACGCCCCCTTTAAGCCCAATAAATCCGGATAACGCTTGCATCCCCCGTATTACCGCGGCTGCTGGCACGGATGTAGC
+
CCCCCGG7FGGGGGGGGGGGGGGGGGG,E@EFG-@+CFGGGGCFGGGFGGGGGGB7FF,C@+7+7,C6,<CAFGGGGGGGE?CGEFFFGGGGG,,>F+CE,?FGG<EFGGFGGGGGD>DCCEG,@BA<EAFGG,@=+,@,+5033>5=<=5CD,+C+++1@EDC8;FFFF=DGFG78+*:,,@@FFC0:,,)***8:B*1:D>2)9>9>FB;3)*)(2?:C638370.6B>0C;<)).<EF172?4).0403(89C,-,(-*))25(,444(.4).-,(((-3(()),80<?082*3-6<
@M02996:162:000000000-B87FG:1:1101:28269:8426 2:N:0:TAGCGCTC+CGTCTAAT
GACTACTCGGGTATCTAATCCTGTTTGCTCCCCACGCCTTCGAGCCTCAACGTCAGTTACAGTCCAGTAAGCCGCCTTCGCCACTGGTGTTCCTCCTAATATCTACGCATTTCACCGCTACACTAGGAATTCCACTTACTTCTCCTGCACTCTAGCTTAACAGTTTCCAAAGCAGTTCCGGGGTTGAGCCCCGGGTTTTCACTCAAGACTTGCAAAGCCGCCTACCCTCCGTTTACCCCCAGTAAATCCGGATAACGCTTGCCCCCTCCGACTTACTGCGCCTCCTTGCACTTATTTAGC
+
CCCCCFGGE;FFCEGGGEFGGGFCFECAFEEF:CCEDDCFCDFGGDFGGFEC6@8@CEE9<FF@FF8FFFFFFGG:BCDFGGDG88CFGFCEF9EEFGFG;+@,>A8+>@F,,,CC8::8+4:9@FDGAFEF9@,?8E=,+1;DGED8DCF5EEFCFCCFEADFG?=8=FGFC68EFGCA>6>E@D@FC76:<5*)0@@EEF@*)/1>5?C:666+)33/*0-50((*(6(694?).6<8((/1+.)123:<@5)2,---(*5,1(-(-(((--)-)--(((-(.4).()3-)*33:.6<
@M02996:162:000000000-B87FG:1:1101:12525:8480 2:N:0:TAGCGCTC+CGTCTAAT
GACTACTGGGGTATCTAATCCTGTTTGCTACCCGCACTTTCGAGCATGAGCGTCGATAAGTCCCCAGCAAGCTGCCTTCGCCATCGGTGTTCTTCCTGATCTCTACGCATTCCACCGCTACACCAGGAATTCCGCTTGCCCCTGAACTATCCAAGAGAAACAGTCCAGTCTGCAGGTCCGGGGTTGGGCCCCGGTATTGTACCGACTGCTTGCATCTCCGCCTGCGCTCCCTTTACGCCCAGTGATTCCGAACAACGCTTTCACCCCTCGTATTACCGCCGCCTCTGGCCCTCAGTTGGC
+
CCCCCGGFGGGGFGGGFCFGGGGGGGGGGGDEFCEEFGGGGGGFGEGDFGGGGGGGG<ECFGFFGFCGGGFFGFGGGGGGGG>FEGCFGCFEGGGFGAFFGDFGCF7FGGDEGGGGG:*0=9EFG8@+AFEGGGGGGDGFG:D?8,899=9D=D8,@=8@DD5@D?2==FAFGF6,?FEE8CECEG=<8CGA993((7B7>A*65;25@F74?=););:(C:/330:91C@(0:)4((:?(:(.*.).24)(45,1(--,-:-:F11(-(-,,(.623,(-,(,-()))(((0030:)(.
@M02996:162:000000000-B87FG:1:1101:9901:8512 2:N:0:TAGCGCTC+CGTCTAAT
GACTACCCGGGTATCTAATCCTGTTTGCTCCCCACGCTTTCGCGCCTCAACGTCAGTTACAGTCCAGTAAGCCGCCTTCGCCACTGATGTTCTTCCTAATATCTACGCATTTCACCGCTACACTAGGAATTCCGCTTACCTCTCCTGCACTCTAGCAATGCAGTTTCAGATGCAGTTCTGGAGTTGAGCCCCAGGATTTCACATCTGACTTGCATCGCCGTCTACTCGCCCTTTACACCCTGTAAATCCGGATATCGCTTGCACCCTACGTATTACCGCGGCTGCTTGCACGTAGTTAAC
+
CCCCCGGGGGGG@FGGGFGGGGGGGGGGGGFFGGGGGGGGGGGGGGGGFGGGGGGGGF<FECGFFFFGGFGGGGGGGGGGGGGGGG<FGGGGGFGFGEFGFFGGGGGG>EGGGFGG71<CD4FFCFFEFFGGGGGGG+@DFDDGGFDGFGFFGE=F9=EAFFEGGFGG+@F?FF+EDGEDD==EFFEC8FGA:?C==EFFFG@*88*;AFGFF>EF=AD>;:<BC?=-6B@5CE4;*7FE(/6?A?E<83)/6>)1////673=DF60:0.).,::)1,(((4(,)).(8410./2+.))
@M02996:162:000000000-B87FG:1:1101:20377:8527 2:N:0:TAGCGCTC+CGTCTAAT
GACTACTCGGGTATCTAATCCCGTTCGCTACCCTGGCTTTCGCATCTCAGCGTCAGACACAGTCCAGAAAGGCGCCTTCGCCACTGGTGTTCCTCCCAATATCTACGCATTTCACCGCTACACTGGGAATTCCCCTTTCCTCTCCTGCACTCTAGTCATCCAGTATCCAGAGCCATACGGGGTTGAGCCCCGCATTTTCACTCCCGACTTAAATCACCGCCTCCATGCTCTGTACGCCCCATACTTTCGGGCCACTGCTCGCACCAGCTGTATACCGTCGCTGCTTCGTCGTGTTTTGCT
+
CCCCCGGGGGGFEGGGGGGGGGGEFGGGGGDFGGGGGGGFDGGGGGGGCGGGG@FGGEFGFFGGGGG<EFGFFCFGGGFGGEGGGGGFFEFFFGGGGGGGGFGGGGGGGGGGGGGGG:<0==FFGFCF@FECFGGGGBD98:FGDE)A5=FDFB9FEGGDEE:CFFGFCECFGFCDFF5?CDEC+586@GE8B>>A:@C?C,:=)*)0/:8*8B98>F<>C2,/,))/)+.)17669(4*13((+1))2()((0-*))..(1(-7((()())-))),,(-,,8>:))((---))2**())
@M02996:162:000000000-B87FG:1:1101:9907:8529 2:N:0:TAGCGCTC+CGTCTAAT
GACTACCCGGGTATCTAATCCTGTTTGCTCCCCACGCTTTCGCGCCTCAACGTCAGTTACAGTCCAGTAAGCCGCCTTCGCCACTGATGTTCTTCCTAATATCTACGCATTTCACCGCTACACTAGGAATTCCGCTTACCTCTCCTGCACTCTAGCCATGCAGTTTCAGATGCAGTTCTGGAGTTGAGCCCCAGGATTTCACATCTGACTTGCATCGCCGTCTACTCGCCCTTTACACCCAGTAAATCCGGATAACGCTTTCACCCTACGTATTTACGCGGCTGCTGGCCCGTCTTTAGC
+
CCCCCGGGGGGGGGGGGFGGGGGGGGGGGGFF@FGGGGGGGGGEGGGGG8FGGGGGGGDGGGGGGGGGGGDFGGGGGGGGGGGGGG?FGGFGFFFGGFGGGFGGGGGGGGGGGGGGG=@CDEFGDGGGGGGGGFEGGGGGGDFGGG5FBD8=@@DG,@FGGFBFFFGFGAFFG5DFFGF9EBDG@C778CFDFD6:5@CE*7AF@B;;AFFEEFEFF>C440058@B5=C?(;;=;?<FC(14)3)))268105)2/.(/(0/4:<:11,.).,))-((--394057((((()0*/0-)-
@M02996:162:000000000-B87FG:1:1101:17903:8533 2:N:0:TAGCGCTC+CGTCTAAT
GACTACCGGGGTATCTAATCCTGTTTGCTCCCCACGCTTTCGAGCCTCAACGTCAGTTACTGTCCAGTAAGCCGCCTTCGCCACCGGTGTTCTTCCTAATATCTACGCATTTCACCGCTACACTAGGAATTCCGCTTACCTCTCCAGCACTCAAGTCAAACAGTTTCCAAAGCAGTTCCGGGGTTGAGCCCCAGGCTTTCACTTCAGACTTGCTTAACCGTCTGCGCTCCCTTTACACCCAGTAAATCCGGATAACGCTTGCCCCCTACGTATTCCCGCGGCTGCTGGCACGTAGTTAGC
+
CCCCCGGGGGGGGGGGGGGGGGGGGGGGGGFGGGGGGGGGGGGGGGGGGGGGGGGGGGGGGGGGGGGGGGFGGGGGGGGGGGGGGGFFGFCFEFGGGGGGEFGGGGGGGGGGGGGGG>BGDFFGGGGGGGGGGGGGGDFGGFFGGGDGFGFFFFFGGGFFGGDBFFGFGAFFGFFGFGFFGGGEFGFGBFGADF4BB@>EEGFEB=>EFFF>FF>F6A>64679<;F>FEFFFEFFF<CE<@@3A)76>:<:6>49--(--94?G>6(.(.,.()-,(241197:))5(331.)12966<
@M02996:162:000000000-B87FG:1:1101:14314:8534 2:N:0:TAGCGCTC+CGTCTAAT
GACTACCGGGGTATCTAATCCTGTTTGATACCCATGCTTTCGTGCCTGAGCGTCAGTTCATCTCTGGACAGCTGCCTTCGCAATCGGAGTTCTGCAGCATATCTAAGCATTTCACCGCTACACGCTGCATTCCGCCATCCTCGACATGACTCAAGACAACCAGTATCAACGGCAGTTTCAGAGTTGAGCTCCGAGATTTCACCGCTGACTTAATCGCCCGCCTGCGCACCCTTTCAACCCAATAAATCCGGATAACGCTCGCATCCTCCGTATTACCGCGGCTGCTGGCACGGGGTTAGC
+
CCCCCGFEGGGGGGGGGGGGGGGGGGGGGFFFGGGGGGGGGGGGGGGDFFGGGGEGGFG,CFGFEFF9FGGGGGGGGGGGGGGGDFF7FGGGGFFA4FFGGFGGG?FGGGFGGGGGG>@DGEF+CFGGGGGGGGGDDEFFG>?6C6=:DFFD?DGFFFGFGDDFDCFGGG6AD>6@C+*+73@EFGEGE,@1<0;@CGFFFGE94*/-:AB86+:/5AD>?>=B>0663:7;FE)7)7FC@1(4;>F<9:8:?DA>-.(--9,(9:)-41-(4:6<)4((1,,4:7202:8(0.*2:,4A
@M02996:162:000000000-B87FG:1:1101:25576:8534 2:N:0:TAGCGCTC+CGTCTAAT
GACTACACGGGTATCTAATCCTGTTTGCTCCCCGCACCTTCACGCCTCAGCGTCAGTCATCTGTTAGCAGCCTGCCTTCGCCATTGGTATTCTTCCAGATATCTACAGATTTCACCCCTACACCTGGAATTCTGACTGCTCCCCAGTAACTCAAGTCCTGCAGTTCTCAACGCAATTCGGGAGTTGAGCTCCCGCCTTTCACACCAAGCTTACAGAACCGCCTACACGTCCTTTAAACCCAATAAATCCGAACAACGCTCGCAACTTACGTGTTACGGCGGCTGCTGGCACGTAATTAGA
+
CCCCCGFGGGGGGGGGGGGGGGGGGGGGGGGGGGGGGGGGGFGGGGGGGGGGGDGGGGGGGGGGGGGGGGGGGGGGGGGGGGGGGGGGGGGFGGGFGGGGGFGGGGGGFGFGGGFGGAFDFGGGGGGGGGGGGGGGGGFGGDFGGGE;?DFFFGGBDFFGGGDCFFC8DFDDGDGGFGFFG6CEGFEGB@FEABD=ACFEFG<5=>5@DFGFF5@F:ADA955)7259:E@@G<*19>FD<?;8F>?<;:>7>BFC.,,/./229,424:.(5:46(-46((-7:0:0((4,)02/0)))
@M02996:162:000000000-B87FG:1:1101:20391:8538 2:N:0:TAGCGCTC+CGTCTAAT
GACTACTCGGGTATCTAATCCCGTTCGCTACCCTGGCTTTCGCATCTCAGCGTCAGACACAGTCCAGAAAGGCGCCTTCGCCACTGGTGTTCCTCCCAATATCTACGCATTTCACCGCTACACTGGGAATTCCCCTTTCCTCTCCTGCACTCTAGTCATCCAGTATCCAGAGCCATACGGGGTTGAGCCCCGCATTTTCACTCCAGACTTAAATCACCGCCTACATGCTCTTTACGCCCAATAATTCCGGTCAACGCTCCCCACCTACGTATTACCGCGGCTGCTGGCCCGTGGTTGGCCG
+
CCCCCGGGGGGGGGGGGGGGGGGGGGGGGGDGGGGGGGGGGGGGGGGGGGGGGGGGGGFGGGGGGGG<AFFFFFGGGGGGGGGGGGFGGGGGGGGFGFGGGFGGGGGGGGGGGGGGG>ACCEGGFFGFCFGGGGGGGGGGGEFGGE5FDFFFGGFGGDGGGG<FAFGEF?D?EDDG9DD5>CEGEFCGCGG>DFGDFGFAECEFF*97=9=E*:>4@FC2C@(:6;*.4<?@CCE081=5((6)15?980).,*75(--(,1.7D?2:-4.57).)4(-(-2027?>6(34-.)21*,,5(
@M02996:162:000000000-B87FG:1:1101:25592:8549 2:N:0:TAGCGCTC+CGTCTAAT
GACTACACGGGTATCTAATCCTGTTTGCTCCCCGCACCTTCACGCCTCAGCGTCAGTCATCTGTTAGCAGCCTGCCTTCGCCATTGGTATTCTTCCAGATATCTACAGATTTCACCCCTACACCTGGAATTCTGACTGCTCCCCAGTAACTCAAGTCCTGCAGTTCTCAACGCAATTCGGGAGTTGAGCTCCCGCCTTTCACACCAAGCTTACAGAACCGCCTACACGTCCTTTAAACCCAATAAATCCGAACAACGCCCGCAACTTACGTGTTACCGCGGCAGCTGGCCAGTAATTCAC
+
CCCCCGFGGGGGGGGGGGGGGGGGGGGGGGGGGGGGGGGFGEGGGGGGGGGGEGGGGGGGGGGGGGGGGGGGGGGGGGGGGGDGAE<F?ECEEAGGFGGGGFGDFGGGFGGGGGGGG=DDFEGGGGGGGFGGGGGGGGGFCDDDGGEEDFEEGGGGGGGGG8:CDF+3?FGEDBGGFG=FGGGGGGFGEEGEFDGFFGFFFGAE=>D@DFGEF9C@BA9>?4):=2==::9@8E=ECEFGF615BC55;3)69>@>..(.(194/(6224.(52.:<13(3(,-41,(-(.,9*33:<).
@M02996:162:000000000-B87FG:1:1101:25569:8552 2:N:0:TAGCGCTC+CGTCTAAT
GACTACACGGGTATCTAATCCTGTTTGCTCCCCGCACCTTCACGCCTCAGCGTCAGTCATCTGTTAGCAGCCTGCCTTCGCCATTGGTATTCTTCCAGATATCTACAGATTTCACCCCTACACCTGGAATTCTGACTGCTCCCCAGTAACTCAAGTCCTGCAGTTCTCAACGCAATTCGGGAGTTGAGCTCCCGCCTTTCACACCAAGCTTACAGAACCGCCTACACGTCCTTTAAACCCAATAAATCCGAACAACGCTCGCAACTTACGTGTTACCGCGGCTGCTGGCACGTAATTAGC
+
CCCCCGGGGGGGGGGGGGGGGGGGGGGGGGGGGGGGGGGGGGGGGGGGGGGGGGGGGGGGGGGGGGGGGGGGGGGGGGGGGGGGGFFGFGGGGGGGGGGFGFGGGGGEFGGGGGGGG=FGGFGGGGGGGGGGGFGGGGEEFEFGGGEGFGFFGGGFGGGGGGFAFFCFDFFFGFGGFGFF>EDEGGFFEFGFFFGFFEFFEGEFFFD@CFFC@FF>>9@A9:5AF@D=(8>2B467*7C??DF)=<<7;28<FE5>,.,/67>>D:D<<?:.4364)(-434991:B:???B8<220).2
@M02996:162:000000000-B87FG:1:1101:11972:8558 2:N:0:TAGCGCTC+CGTCTAAT
GACTACACGGGTATCTAATCCTGTTCGATCCCCGCACTTTCGTGCATGAGCGTCATTTACGGCCTGGTCAGCTGCCTACGCAATCGGTGTTCTTCGTCATATCTATGCATTTCACCGCTACACGACGAATTCCGCCAACCTCGACCGCACTCAAGCTCTCCAGTATCAACGGCAGGATGTGGTTGAGCCCCACGATTTTACCGCTGACTTCACAAGCCGCCTGCGCACCCTTCACACCCCATAAAACCTGAGAACGCTCTGATCCTCCCTATTACCGCGGGTCTTCGCAGCGATGTACGC
+
CCCCCFGGGGGG@FGGACFGFGGGGGGGGCE8FGGCGGFEGCGGGGGFGGGDGGGGFFEFE:BFECFGFFGFGGGGF;FGGGGGDE:8,CCGFFGFFGDFDDEGFGGDGGGGGAFGC=?DDEF=CEEC7EFGGFED6BFGFB*0=@5CB+<<8>CF6@,EFA)<<5<@@B*?5*;E*40*6>CEE*6<BGGDD4:=-1@57+1:;8(:>F+.)+/),):0C832(,4;;E0?742578E8612)*)5-*()()1.1(,((.0.6*-)((.).46..-((((-(())(((((-).*2+6((
@M02996:162:000000000-B87FG:1:1101:11992:8563 2:N:0:TAGCGCTC+CGTCTAAT
GACTACACGGGTATCTAATCCTGTTCGATCCCCGCACTTTCGTGCATGAGCGTCATTTACGGCCTGGTCAGCTGCCTACGCAATCGGTGTTCTTCGTCATATCTATGCATTTCACCGCTACACGACGAATTCCGCCAACCTCGACCGCAATCAAGCTCTCCAGTATCAACGGCAGGATGGGGTTGAGCCCCACGATTTTACCGCTGACTTAAAAAGCCGCCTGCGCACCCTTTAAACCCAATCAATCCGGCTAACGCTCGGATCCTCCGTATTACCGCCGGTGCTGGCCCGGAGTTAGCC
+
CCCCCGGGGGGGGGGGGFGGGGGGGGGGGGGGGFGGGGGGGGGGGGGGGGGGGGGGGG9FBCFGGGGGGGGFGFGGF=FGGFGGFGBFEGGGGGGGGGGGGFGGGGGGGGGGGGGGG>ADDEFEEFFCGGGGGGGD=@FGGD>DGGAGDDFF>EDGGGGGGA@DEAFEGGEFGFGG5C4>D>CGCDEG=FG9A457@GF3=F;>6818<A;46:<3=A)(2-,112(46E1:7)6<A?G8(2,4?<A77;)-4/,1---(-1(-9<A:9:.38))-(((-((--))((1((-))/;+).3
@M02996:162:000000000-B87FG:1:1101:7767:8564 2:N:0:TAGCGCTC+CGTCTAAT
GACTACCGGGGTATCTAATCCTGTTTGATCCCCACGCTTTCGTGCCTCAGCGTCAATGACTGCTTCGTGAGATGCCTTCGCAATCGGTGTTCTGAGTAATATCTATGCATTTCACCGCTACACTACTCATTCCTCCCACGGCAACAGTATTCAAGCCGCCCAGTATCAAAGGCAGTTCCGGAGTTGAGCCCCGGGCTTTCACCTCTGACTTGAGCAACAGCCTACGCACCCTTTAAACCCAATAAATCCGGATAACGCTTGCATCCTCCGTATTACCGCGGCTGCTTGCCCGGGGTTAGC
+
CCCCCGGGGGGGGGGGGGGGGGGFGGGGGGGGGGGGGGGGGGGGGGGGGGGGGGGGGGGGGGGGGGGGGFGGFGGGGGGGGGGGFFFGGGGGGGGGGGFGGFGGGGGGGFFGGGGGGADGGGGDGGGGGGGGGGGGGFGG6:DGGFFFDFEDGGGGGGGGEEDBEDGFGEDFGFGGFGFFCBEEGF@*:9D=?ECAA@FFCFFEDFBEFFC7BF>B=;DBCB2=@?;8>E?@5;CFF<CEF2:36C35;40-45)2---,-94<D:<2:9-((4)4<0,((--140).-()(0)222849
@M02996:162:000000000-B87FG:1:1101:3084:8565 2:N:0:TAGCGCTC+CGTCTAAT
GACTACCCGGGTATCTAATCCTGTTTGATACCCGCACTTTCGAGCATTAGCGTCAGTTACACCCCGGACAGCTGCCTTCGCAATCGGAGTTCTTCGTCATATCTAAGCATTTCACCGCTACACGACGAATTCCACCATCCTTATGTGCACTCAAGGTCTCCAGTATCAATGGCGTGGTATGGTTGAGCCACACGCTTTGACCACTGACTTAAAGACCCGCCTACGCTCCCCTTAAACCCAATAAATCCGGATACCGCTCGCATCTCACGTATTCCCGCCGGTGCTGGCACGGCGTTAGCC
+
CCCCCGFGGGGGDGGGGFGGGGGGFGGGGFDFFGGGGGGGGGGGGGGGGFGGGGGGEFGGGGGGGGC+CFFGGEGFGGFGCGGGGGGCEGFFFGGFDEFGG7EFGA9FEFCCEEFFG836=>EEEGGGGGGGGGGGGGGGGD@D+CDF7=DDEF?A,E9BA78CACC7CF;6E5DGFGEFGGFF7F:>@6<=>BD=9FF*6>;BE43==88@4=4A(655=,,,666;;C(67)>7;3C=;(54*6::)4)(4).1(((,-)((0)-.4,..3).,((((((-()-((..8())/2*().
@M02996:162:000000000-B87FG:1:1101:5594:8575 2:N:0:TAGCGCTC+CGTCTAAT
GACTACTGGGGTATCTAATCCTGTTTGCTCCCCACGCTTTCGCGCCTCAGCGTCAGTTACTGTCCAGTAGACCGCCTTCGCCACTGGTGTTCTTCCTTATATCTACGCATTTCACCGCTACACAAGGAATTCCGTCTACCTCTCCAGCACTCAAGAACGACAGTTTCAAATGCAGTTTATGGGTTAAGCCCATAGATTTCACACCTGACTTGCCGTCCCGCCTACGCGCCCTTTACACCCAGTAAATCCGGATAACGCTCGCCCCCTACGTATTACACCGGCTGCTGGCCCGTAGTTAGC
+
CCCCCGGGGGFGGGGGGGGGGGGGGGGGGGEFEFGGGGGGGGGGGGGGGGGGGGGGGGGGGGGGGGGGGGGFGGGGGGGGEGGGGG8FFFEFGEEGGGCFFDGGGGGGEGGGGGGGE=?DCEFFGGFGGFGGGGGFGFFGGDFGGG5EDFFEEDDFGFCGGE8C:=DFDGGFGFFA+<CF93@CCG@CEGGDFFGCEEFFFGCCFFEFFFDECF492:;5=56:>(>(.3777;>C<7FE0=;);C?/9()345.>,----5(899B01-.)),..))(,(,4(-.)22(43702294))
@M02996:162:000000000-B87FG:1:1101:6508:8584 2:N:0:TAGCGCTC+CGTCTAAT
GACCGCCAGTCTCGTGGATCCGGGTCGTGTATAAGAAGATAGTACTAGCACGTTATCTCACCCTGGTCGTCCCACCCCCTTTCTCGCCTCTGTTTCGTAGCTCCCGGGTCCACCCGGCTACCCCCCTCCTGGTCACCTGTTCGACGTCTCAGTTCAGCGCCACTCTCCCCCACCCCTCCCCCCCCCCCCCCCCGCTACCCCCCCCCGACCACTCCACCCCCCCGTCTGCCGCCCCCCCCCACCCTCCTCATCACTGCAGCGCACCCGCCGCCTCTCGTACCTCTCGCTCACTCCCTCTCG
+
B<@<,7+6CCE-,6,,,,=<@,+77+++,;6,,C,,,,,,;,6@C,;,,,;@;;66,,,,,6,,,,:,+6,4,,96,+4+,9A,,,8+,,,999,,,,,,9+,,++++++,,,,+++15+0,:+++++8,,,3,,+666,+03+0+1+*++*,3+,,21@+*0,,0;;***0**/*3*/*1***1),/7**(0)9((*7.(:,((0((,))-()()4./(2((,(((,)+((1((-((**,(--)((,0)*).1)*.)()(1(,)-(,-((1(,(.-((--)),((-(41))*)***,4(
@M02996:162:000000000-B87FG:1:1101:2578:8589 2:N:0:TAGCGCTC+CGTCTAAT
GACTACTCGGGTATCTAATCCTGTTTGCTCCCCACGCTTTCGCGCCTCAGCGTCAGTTGTCGTCCAGCAAGCCGCCTTCGCCACTGGTGTTCCTCCTAATATCTACGCATTTCACCGCTACACTAGGAATTCCGCTTGCCTCTCCGATACTCAAGGGCTACAGTTTCAAATGCAGTTCCGGGGTTGAGCCCCGGGATTTCACATATGCCTTGCAGCTCCGCCTACACGCCCTTTACACCCAGTAAATCCGGACACCGCTTGCAACCTACGTCTTACCACCGCTGCTGGCACGTAGTTACC
+
CCCCCGGGGGGAFFGGGGGGGGGGGGGGGGGFGFEGGGGGGGDGGGGGFGGGGGGGGGGFGGGGGGGGGGFGGGEGGGGGGGGECGEECCFEDGGGGGFGGFGGGGGGCGGGGEGG>:?=CEFAEF8BFGGGGGGGG6@DDD6FFC=C?DFDE82@CGGCBE5<=@;FGEG?77<EFG7>CEEC**0;=CGFBEG>5FA?/>C<*+9*0BBBEF@A3)2///,3;;;,2;;;C;3>C<@=<::AF2)-24)3;:(*(-,(,9))23((34.(.-462))(((-(-4)(4:?00022<)).
@M02996:162:000000000-B87FG:1:1101:5581:8590 2:N:0:TAGCGCTC+CGTCTAAT
GACTACTGGGGTATCTAATCCTGTTTGCTCCCCACGCTTTCGCGCCTCAGCGTCAGTTACTGTCCAGTAGACCGCCTTCGCCACTGGTGTTCTTCCTTATATCTACGCATTTCACCGCTACACAAGGAATTCCGTCTACCTCTCCAGCACTCAAGAACGACAGTTTCAAATGCAGTTTATGGGTTAAGCCCATAGATTTCACACCTGACTTGCCGTCCCGCCTACGCGCCCTTTACACCCAGTCAATCCGGATAACGCTCGCCCCCTACGTATTACCGCGGCTGCTGGCCCGTAGTTAGC
+
CCCCCGGGGGGGGGFGFFGGGGGGGGGGGGGG@FCGGGGGGGGGGGGGGGGGGGGGGGGFGGGGFGGFGGGGFGGGGGGGGEEGGEEGGFGGGGGGGGGGGFGGEFEEGGG9;DFGE::C>EF8FGGGDGFGFGG?FGC9+9DG?EEGFF@DGFFF@?ECEG>C,=FDGGGFGCGDFFEF9ECFEGFGFG6@FFFCACFEE:E@@FEFFFGFFF4B29D>=55@=9@26EF>CE<FFFFG;?E39C5;;:5((0.9,-(-399076101,.....-62141(3(4?041(,-));;A))4
@M02996:162:000000000-B87FG:1:1101:12134:8595 2:N:0:TAGCGCTC+CGTCTAAT
GACTACCCGGGTATCTAATCCTGTTCGATCCCCGCACTTTCGTGCATGAGCGTCATTTACGGCCTGGTCTGCTGCCTACGCAATCGGTGTTCTTCGTCATATCTATGCATTTCACCGCTACACAACGAATTCCGCACACCTCGACCGCAATCAAGCTCTCCAGTATCAATGGCGTGATGACGTTGAGCGTCACGCTTTAACCACTGACTTAAAAAGCCGCCTGCGCACCCTTTAAACCCAATAAATCCGTATAACGATCTGATCCTCCGTATTACCGCGGCTGCGTGCCCCGGGGTAGCC
+
CCCCCGGGGGGGGGGGGFGGGGGGGGGGGGGGGGGGGGGGGGGGGGGFFGGGGGGGGGFGGEGGGGGGGGFFGFGGG9DFGGGGGDFFEGGGGGGGGFGGGFGGFGGGFGGGGGGGG:@DD9B,DFFFGGGGGGGD+B?EG8@DGGFGEGFDBEDCCCEGGGFGGFGCDA:AC9C13C;+63;96;2C=@E=@D*(-=6@>E:B=9.;BC+4>870,852C;14:7((3A(3<>)53.8/:(5.*-64<()..*)1((.(.*.6:67(-,.(,549?>,((-3,--,((,(4))*2/().
@M02996:162:000000000-B87FG:1:1101:12142:8612 2:N:0:TAGCGCTC+CGTCTAAT
GACTACCCGGGTATCTAATCCTGTTCGATCCCCGCACTTTCGTGCATGAGCGTCATTTACGGCCTGGTCTGCTGCCTCCGCAATCGGTGTTCTTCGTCTTACCTATGCATTTCACCGCTACACAACGAATTCCGCAAACCTCGACCGCACTCAAGCTCTCCAGTATCAATGGCGTGATGCCGTTGAGCGCCACGATTTAACCCCTGACTTAAAAAGCCGCCTGCCCCCCCTTTCAACCCAATAAATCGGGATCACGCTCGGACCCCTCCTCTTACCGCGGCTCCTGGCACGGATCTAGCC
+
CCCCCGGGGGGGEGGFEEEGGGGGGGCGGGCFGGDFGGFAFGGGGGGA@FFGGGGGGGFGGCFC:DEFDFFEFEFC6?D@FE+CFF7B7CEFEEF<?F,,,+439FEFFGEGGEF<+1@DDFE9+CFFCEDFGFE>83@@FD5+6@)FB+:5,,5:7C7<FC5@,1?C+>@AF59CAGF+@>7CFCEC)**(28<BBCA*15(6(.,.>A+7);3=,2:0:/=0,/(,3:(10).44?E5:7?2@).(*(),,.(*.---()((*,(((..))).42(,(-,(4:7(((.44))*++).(
@M02996:162:000000000-B87FG:1:1101:5260:8626 2:N:0:TAGCGCTC+CGTCTAAT
GACTACACGGGTATCTAATCCTGTTTGCTCCCCACGCTTTCGCGCCTCAGCGTCAGTTACTGTCCAGTAGACCGCCTTCGCCACTGGTGTTCTTCCTTATATCTACGCATTTCACCGCTACACAAGGAATTCCGTCTACCTCTCCAGCACTCAAGAGATACAGTTTCAAATGCAGTTCATGAGTTGAGCCCATGGATTTCACATCTTACTTGCATCCCCGCCTACGCGCCCTTTACACCCAGTAAATCCGGATAACTCTCGCCCCCTACGTATTACCGCGGCTGGTGGCACGTAGTTAGC
+
CCCCCGGGGGGGGGGGCEFGGGGGGGGGGGFGEFGGGGGGGGGGGGGGFGGGGGGGGGGGGGGGGGGGGGGGGGGGEGGFGGGGGGGGGGEFGFGGGGEFFFGGAEFGGEDGGGGEG>ACDCFFFGGF=FFGCGGGFGDDFFFGGGEGDD65@DFGGGGGG9>B=@DFGFGFCFGEFG7DDD8<FGECCGDCFFGE:CFCE7*;:+*2;F>*8?7@59?9E:<<@65(0:@;F;CFFECED?=7ACC.;15(657F)/./-97?D>>?BB22),-54(((--0((.801(,(002*2.-)
@M02996:162:000000000-B87FG:1:1101:17768:8669 2:N:0:TAGCGCTC+CGTCTAAT
GACTACCGGGGTATCTAATCCTGTTTGATACCCGCACTTTCGAGCCTCAGCGTCAGTTACACCCCGGACACCTGCCTTCGCGATCGGAGTTCTTCGTCATATCTAAGCATTTCACCGCTACACGACGAATTCCAGCATCCCTGTGTGCACTCAAGGCCTCCAGTTTCAATGGCGTGGTATGGTTGAGCCACCCGCTTTTACCACTGACTTAAAGGCCCGCCTACGCTCCCTTTAAACCCTATAAATCCGGATAACGCCCGGACCTTCCGTATTACCGCGGCTGCTGGCACGGATTTAGCG
+
CCCCCGGGGGGFGGGGGGGGGGGGGGGGGGG<CFGGGGGGGGGGGGGGFGGGEGGGGGEGGGGGGGGDEGGGGGGGGGGGGG:BDEF,@BFFGFEFFGGGGFGGGGGGGGGGGGGGGAECDEGGGGDGCFGGGGDD?EFFGDDGFE8FFGFFFFFAEGGGGFE@FFGGFGGFGBDE5CEFGGGGDC47=,<)9):=2F=?EGFFB;;;;A:>CA3F68:3C;,(2:;;>F7>FAA<A7C*.8))1-.5>9)84@3*---3279;FB>34....6.66(-(-4-4370,44?(0)23<-6-
@M02996:162:000000000-B87FG:1:1101:28527:8670 2:N:0:TAGCGCTC+CGTCTAAT
GACTACAAGGGTATCTAATCCTGTTTGATACCCACGCTTTCGTGCCTCAGCGTCAGTTGTATGCTGGTAAGCTGCCTTCGCAATCGGGGTTCTGTGACATATCTAAGCATTTCACCGCTACACGTCACATTCCGCCTACCTCGTTTACACTCAAGATAACCAGTTTCAACGGCTTGGTATTGTTGAGCAACACGCTTTCACCGCTGACTTAATCATCCGCCTTCGCACCCTTTAAACCCACTAAATCCGGAGAACGCTCGCATCCTCCGTATTACCGCGGCTGCTGGCACGTGGTTAGCC
+
CCCCCGGGGGGGGGGGGGGGGGGGGGGGFFDFGGGGGGGGGGGGGGGGGGGGGGGGGGGGGGGGGGGGGGGFGGGGGGGGGGGGGGFFGEEFGGGGGGCFEFFGGCFGFAFGGGGFG=?=?EGDFGGGGGGGGGGGGCEFGFDDFF=FEFFFFGGFGGGGFGFGGFGGGGCEGE>6:DEFDDCE,=CDEFGCEDGFFGAEEF=AB>5<AFF*7E:=1;@74:(05892>E(:?6<CEDE=((/;A7C@<93(2A5//,(--)-44)).(-..,)).4(,,1(2:0)833)4())2*0,-4
@M02996:162:000000000-B87FG:1:1101:15151:8692 2:N:0:TAGCGCTC+CGTCTAAT
GACTACTCGGGTATCTAATCCTGTTTGATTCCCGCACTTTCGAGCCTCAGCGTCAATCATGCCCCAGAAGGCTGCCTTCGCAATCGGAGTTCTTCGTCATATCTAAGCATTTCACCGCTACACGACGAATTCCACCTTCCTTGTGCACATTCAAGTACGCCAGTATCCACGGCAAGCCAAGGTTGGGCCCTGACATTTTACCGCAGACTTAACATACCGCCTACGCTCCCTTTAAACCCAATAAATCCGGATACCGCTCGCCTCTTCCGTATTTCCCCGGCTGCTGGCACGGAATTCGCC
+
CCCCCGGGGGGGGGGGGDFGGGGGGGGGGGGGGGGGGGGGGGGGGGGGGGGGGGGGGGGGFGGGGGGCFGFFGGGGGGGGGGGGGGF=FGGGGFFGGGGGGFGGGFGGGGGGGGGGG>BDGGGEEGFGGGGGGGGGGFFGGFFGGGFGFGFFDE9F8ECEEGBFFFGGGGEEGF6@FF@6DFGCFGBFFGD86A4AAFFCEF):53/:EFGCEFC8>F92C;(,332<BG(@C)77=@F=D;)7;)9;9706?43*,,,(()--*9A>(4.1().)).(-,4124,46(.4(.0/<+-(4
@M02996:162:000000000-B87FG:1:1101:15169:8696 2:N:0:TAGCGCTC+CGTCTACT
GACTACTCGGGTATCTAATCCTGTTTGATTCCCGCACTTTCGAGCCTCAGCGTCAATCATGCCCCAGAAGGCTGCCTTCGCAATCGGAGTTCTTCGTCATATCTAAGCATTTCACCGCTACACGACGAATTCCACCTTCCTTGTGCACATTCAAGTACGCCAGTATCCACGGCAAGCCAAGGTTGGGCCCTGACATTTTCCCGCAGACTTAACATACCGCCTACGCTCCCTTTAAACCCAATAAATACGGATAACGCTCGCACATTCCGTATTACCGCGGCTTGCGGTACGGAATTAGCCG
+
CCCCCGGGGGGGGGGGGFFGGGGGGGGGGGGFCEEFFGGGGGGGGGGG<FGGGGGFGGFGFFGGGGG<EFFFGGGGGGGGGGFGGFF,@FFEGGGFGGGGGFGGG9FGGGFFGFGGG)?DDCB6CFFEFFGGGGGGC?DGGFFGGG9FFGFE;D?F8DCEC=:B,C@EGGC>C>GGFFDFGFFF7<=;8EDCA@?EFFF*:D2:>2653:DEB6>=EF49E16=,(,36F(;DFCE@;@E63));)).*-5,0951---(-)((*.:42.(,5:-6(4(--2((((-((,(,.)*<0),4(
@M02996:162:000000000-B87FG:1:1101:8897:8700 2:N:0:TAGCGCTT+CGTCTAAT
GACTACCAGGGTATCTAATCCTATTTGCTCCCCACGCTTTCGTGTCTCAGCGTCAGTAATGGCCCAGCAAGCCGCCTTCGCCACTGGTGTTCCTTCTAATATCTACGCATTTAACCGCTACACTACAAATTCCACTTGCCTCTACCACACTCCAGTCTGCCAGTTTCTGAAACGACCCCAAGTTTAGCTTCGGGCTGTCATCTCAGACTTCACACACCGCCTACACACGCTGTACCCCCCATAAATCCGGATACTGCTCTCCCCCCCCGTTCTCCCGTCGCTTCTTGCCTCGTGTTACCC
+
CCCCCGGGGGGGFGGGGFFGGGFFGGGGGGGGEGGGGGGGGGGGCFGGGGGGGGGFGFEEEFFFD@F@E8C=ABFGGGGGG7F:,DFG?GCFDA=EFF9EGDEGGCEFGEEG9EFGGA>DDFGGG,,:CFGGG=FD6,9>D:92BFD=DDFD,,=@=@,@FF5B,4D88,,+@*0+3=)33,=,,517>CA8*<7==F6*0@0:*+3:>9+**4.*0/3:C=(8757@>E((/)))/,C*(((76)14)4)(4))*.).).97,7((((-((-))4,,((-((()).)().,)02;+))(
@M02996:162:000000000-B87FG:1:1101:17064:8707 2:N:0:TAGCGCTC+CGTCTAAT
GACTACCCGGGTATCTAATCCTGTTTGCTCCCCACACTTTCGCGCCTCAGCGTCAGTTACAGTCCAGTTAGTCGCCTTCGCCACTGGTGTTCCTCCCAATCTCTACGCATTTCACCGCTACACTGGGAATTCCACTAACCTCTCCTGCACTCAAGCCCGACAGTATCCAAAGCAATTCCCAACTTGAAGCCAGGACTTTCACTTCAGACTTACCGGGCCGCCTACGCTCCCTTTACGCCCAATCATTCCGGACAACGCTCGCCCCCTACGTATTACTGCGGCTGCTGGCGCGTAGTTAGC
+
CCCCCGGGGGGGGGGGGGGGGGGGGGGGGGGGGGGGGGGGGGGGGGGGGGGGFGGGGGDGGFGGGGGGGGGGG>FGGGGGGGGGGGFFGFEGFFFGGFFFGFGGGGGGGGGGGGGGG:?=CEFG,<FFFGGGGFGGGDDFGFFGGGFGFGFF,B6FFG6CCE=F,?FFGF,@EFCGFGFFGFGCFC=C6FGD5@FCEFFFEGFF@368EFCEFFD92:96?66;@1;(6:=;>;EEF?FC?(6@ACAA78.(4)39,---3C9FGFF0::2.6:64).6,4476?D:?((-,002;9<.)
@M02996:162:000000000-B87FG:1:1101:5546:8713 2:N:0:TAGCGCTC+CGTCTAAT
GACTACCAGGGTATCTAATCCTGTTTGCTCCCCACGCTTTCGTACCTCAGTGTCAGTTACAGTCCAGAAAGTCGCCTTCGCCACTGGTGTTCCTCCTAATATCTACGCATTTCACCGCTACACTAGGAATTCCACTTTCCCCTCCTGCACTCAAGTCTTGCAGTCCATAAGGCTAACTCGAGTTAGGCCCCCGGCCTTCACCTTACGCTTACAAAATCACCTACGTCTTCTTTCCCCCCCATAATTCCCGATAACCCTTGCCCCCTCCCTATTACCAGCGCAGCTGGCCAGTAGTTTGCC
+
CCCCCGGFGGGGGGGGGGGGGGGGGGGGGFFFC@FCFGGGGGCEFGGGGGCFGGCCFGGC@,;CFGGDGGG<,CFGGGGGGGG:=DFGGGEF9FGGGFFGAEGGGGGGGGGCGGGGG>ADDFG8EFGGFGGF;@EFD4=DFDFD=,34;8+:@EF,3,@ABFEF,;FGD,4@@5=A?D**,62==+:=:EE):?+8=C6*:;C@6@5559*38B***33.=*)))0/-)6*080**(01*(,(/17).*,2(73)2/(/(/C)<C((,((..6).-))(-1((((5(1(4(.1/+204)2
@M02996:162:000000000-B87FG:1:1101:9010:8721 2:N:0:TAGCGCTC+CGTCTAAT
GACTACTGGGGTACTCTAATCCTGTTTGCTCCCCACGCTTTCGCGCCTCAGCGTCAGTTGTCGTCCAGCAGGCCGCCTTCGCCACTGGTGTTCCTCCTAATATCTACGCATTTCACCGCTACACTAGGAATTCCGCCTGCCTCTCCGATACTCAATGGATACAGTTTCAAAAGCAGTTCATGGGTTAAGCCCATGGATTTCCCTTCTGACTTGCATCTCCGCCTACACGCCCTTTACACCCAGTAAATCCGGCCACTCCTTGCCACCTACGTCTTACCCCCGCTGCTTGCACGTACTTTA
+
CCCCCGGGGGGGG,FFFC,EFGGGGGGGFGGFGGGGDGGGFGEGFEFFEFGGGGGDGFGFGGEGGGDCEFC,@@@FFEGG<CEC@FE,BEFGEFGFGG,AA+@=D,>=EEEECFDG9:@?DEE@@4C<B;E=FF@DDC8?FEFFFG53@CDBEDC3E8,73@DAFFGGG,:*@9DCC@E+@>@;FDC<;EG>AF7)=C5>E,:AFFE648C76F6BEFFE*006::355C;>DDE4;)?86?DE6)).34)(,:(*((.--*55*8BF4.-..(-)),(,(-(((-)).2)5))**24))
@M02996:162:000000000-B87FG:1:1101:8987:8725 2:N:0:TAGCGCTC+CGTCTAAT
GACTACTGGGGTACTCTAATCCTGTTTGCTCCCCACGCTTTCGCGCCTCAGCGTCAGTTGTCGTCCAGCAGGCCGCCTTCGCCACTGGTGTTCCTCCTAATATCTACGCATTTCACCGCTACACTAGGAATTCCGCCTGCCTCTCCGATACTCAAGGGATACAGTTTCAAAAGCAGTTCATGGGTTAAGCCCATGGATTTCACTTCTGACTTGCCTCTCCGCCTCCCCGCCCTTTACACCCATTAAATCCGGACAACGCTTCCCACCTACGTATTACCGCCGCTGCTGGTACGTCGTTAC
+
CCCCCGGGGFCFG,FFGE,CFGGGGGGGGGGFGGGGDGGGDGGGGGGGGGGFGGGFGGGFGGCGGGG<FE8FCCCEE:@E=FCFCFFFE=E=EFFGGGFGF7DFGAFFBE=FFG9FF8ADCCFDEAEAE9F=E=@CGECFGFFFGGF+9=A*EDD98C,=,@:BCFG7+7,4@*0@C;C=EAFDFG5CCGGBA>98=ABE4,:EAAEA*:DE:A2@=107*865(((8,8;9C(64;5?@9;1)+.)/:(2(-),*,(-(-*,4*4(((.-().5).)(-((--(,352()).0**2-,(
@M02996:162:000000000-B87FG:1:1101:4861:8742 2:N:0:TAGCGCTC+CGTCTAAT
GACTACAAGGGTATCTAATCCTGTTTGCTCCCCACGCTTTCGTGTCTCAGCGTCAGTAATGGTCCAGTAAGCCGCCTTCGCCACTGGTGTTCCTCCCGATATCTACGCATTTCACCGCTACACCGGGAATTCCGCTTACCTCTCCCACTCTCAAGATCCACAGTTTCAAATGCAGCCCCGAAGTTAAGCCTCGGTATTTCACATCTGACTTGCAGACCCGCCTACACACCCTTTACCCCCAGTAAATCCGGACAACGCCCGCCACCTACGTATTACCGCGGCTGCTGGCCCGTAGTTAGC
+
CCCCCGGGGGGGGGGGGGGGGGGGGGGGGGGGCGGGGGGGGGGGGGGGGGGGGGGGGGGGGGGGGGGGGGGGGGGGGGGGGGGGGGFGFGGGDFGGGGGGGEGFGFFGEGGGGFGEG:?DDBFGGGGDGGGGGFGDGCFB?DDGGDDGDGDEGFG9=DCGGGFEGFFGGEGFGFGGFGFFGGGGDGFGFGGCBBGFFFFFFGFEFACEFF>=EF31>8;5/06>B5;=?EF@D@FF)(=89;.;19<9>:5(1085-((-,14(14<:?1,)64)6<:6(4-(,,848?0((07*13)))
@M02996:162:000000000-B87FG:1:1101:9860:8748 2:N:0:TAGCGCTC+CGTCTAAT
GACTACCCGGGTATCTAATCCTGTTCGATCCCCACGCTTTCGTGCCTGAGCGTCAGATATGGTATGGTATCCTGCCTTCGCAATCGGTGTTCTGTGTGATATCTATGCATTTCACCGCTACACCACACATTCCGGATACCTCCGCCACTCTCAAGGCCAACAGTATCTCCGGCAGTTCCAAGGTTGCGCCCTGACATTTCACCGTCGACTTACTCGCCCGCCTGCGCACCCTTTAAACCCAATAAATCCGGATAACGCTCGGATCCTCCGTATTACCGCCGCTGCTGGCCCGGGGGTAGC
+
CCCCCGGGGGGGGGGGFGGGGGGGGGGFGGGGGGGGGGGGGGGFGFFFFGGGGEG@EGAGCAF9FFFGGGGGGGGGGGGGGGGGFFFGGGGGGGGGGGGG9DFFGGGGFFGGGGGGG::=C=FDEGGGEGGGGF>+@EDBFEFDDGFGFGFEF,+3@ECFFEDF=FG=FF+@EDC7+?C?D@AFFF)*8EEAAAGFFGFFFF3A)*)/:AGCEF*/5?:6C;:<@>B(2:?;CFEE<<FC7(4)15.6997,:369--(--14(9?FB<(-((.6))(-(4(---)550,(())**1(-,
@M02996:162:000000000-B87FG:1:1101:17461:8754 2:N:0:TAGCGCTC+CGTCTAAT
GACTACAAGGGTATCTAACCCTGTTCGATCCCCGCACTTTCGTGCATGAGCGTCATTTACGGCCTGGTCTGCTGCCTACGCAATCGGTGTTCTTCGTCATATCTATGCATTTCACCGCTACACAACGAATTCCGCAAACCTCGACCGCAATCAAGCTCTCCAGTATCAATGGCGTGATGACGTTGAGCGTCACGATTTAACTACTGACTTAAAAAGCCGCCTGCGCACCCTTTAAACCCAATCAATCCGGATAACGCTCGGAACCTCCGTATTACCGCCGCTGCTGGCACGGGGTTAGCC
+
CCCCCGGGGGGGGGGGGGGGGGGGGGGGGGGGGGGGGGGGGGGGGGGGFGGGGGGGGGFGFGGGGGGGGGGGGFGGGGFGGCEGGGFGGGGGFFGFGGGGGFGGGGGGGDFGGGGGG=ADDEFG@FFF?FFGG8CDC>=DGFFCGG=G>CBDD,=FFGGGGGFFAAFEGFG5@BCE5GEAFCEF:D@G=EG=DF454B609CCE=/8BFA7@=A@?BA:2C3684;69>G;366)73:E*4,3:F<A?<(0:?4)1((-(-)((1((43:,..464(((-4,42)528(486)02:;,).
@M02996:162:000000000-B87FG:1:1101:7971:8792 2:N:0:GAGCGCTC+CGTCTAAT
GACTACACGGGTATCTAATCCTGTTCGATCCCCGCACTTTCGTGCATGAGCGTCATTATCGGCTTGGTCAGCTGCCTACGCAATCGGAGTTCTTCGCCATATCTATGCATTTCACCGCTACACGGCGAATTCCGCCAACCTCAACCGAAATCAAGCGTGCCAGTATCAACGGCGGGACTAGGGTGCGCCCCACTATTTACCCGCCGACCTAACATGCCCCCCTCCACACCCTTTCACCCCATTAAATCCGAATACCCCTGGACTCCTCCGTATTACCGCGCCGCCTGCCACGGTGTTCGC
+
CCCCCG<FGEEGGGGGGGGGGGGGGCF@FFGFGFGGGGGGGGFGGDFGGGGGGGGGGFFFFGGFCFDEGFGG<EFGG;@FG:F:=FG7FGGFFFFDC?F7EDFFFEGFEFDFGFGGG@ADCEGEEGGGGGGGGGG86=@>=D*6?F56<+*:6,;34ACCDF:@C>F,?D:5C*8*))()++*2**(/6**454*).<*))3((,0(3(.*,())/40*(*(((-(.(,2-39)).42>5(().94).2-0-(5)2.-((,0.)2()(.,,..(--.,,,((((,,-02722))***)--
@M02996:162:000000000-B87FG:1:1101:28196:8825 2:N:0:TAGCGCTC+CGTCTAAT
GACTACTCGGGTATCTAATCCTGTTTGATACCCATGCTTTCGTGCCTGAGCGTCAGTTCATCTCTGGACAGCTGCCTTCGCAATCGGAGTTCTGCAGCATATCTAAGCATTTCACCGCTACACGCTGCATTCCGCCATCCTCGACATGACTCAAGACAACCAGTATCAACGGCAGTTTCAGAGTTGAGCTCCGAGATTTCACCGCTGACTTAATCGCCCGCCTGCGCACCCTTTAAACCCAATAAATCCGGATAACGCTCGCATCCTCCGTATTACCGCGGCTGCTGGCACTGCGTTCGC
+
CCCCCGGGGGGGGGGGGGGGGGGFGGGGGGGFGGGGGGGGGGGGGGGGCGGGGGGGGGGGGGGGGGGGGGGGGGGGGGGGGGGGGGC:FFDFGGG@FGFGGFFGGGGGGGGGGGFGG=?DDEGGGGGGGGGGGGGGGGGGGEBGGEDFFGFFGGGFGGGGGEDCFFGGGGD>E*?=DCEFGFGGGG<FCEG@EFDFDGFFFGFFBBABFFGF=6>5>@GAC>>=F@BBFG?;G8C3>8FEFF1);;CCC6:2@FAF,---41(39:<A?2-,4>699?(,-44-3428<?D(9*/2A(-1
@M02996:162:000000000-B87FG:1:1101:28178:8834 2:N:0:TAGCGCTC+CGTCTAAT
GACTACTCGGGTATCTAATCCTGTTTGATACCCACGCTTTCGTGCCTGAGCGTCAGTTCCTCTCTGGACAGCTGCCTTCGCAATCGGAGTTCTTCGGCATATCTAAGCATTTCACCGCTACACGCCGCATTCCGCCTTCCTCGACATTACTCAAGCCCACCAGTATCAACGGCAGTTCCAGAGTTGAGCCCCGAGATTTCACCTCGTACTTCAACGCCCGCCTACGCCCCCTTTAACCCCACTAAATCGGAATAACCCTCCCACCCCCCTACTACCGTCGGCTCTGGCACCGCATTTACC
+
CCCCCGGGGGGGGGGGGGGGGGGFGGGGG9EFGC,@FFGGGG@FDGG,EGFGGGG:F<6,6CEFD,C9CFFGGGGGGGGCEEDGEG@B@FFFG,E,8@=FEFDGGEAFDGGGG9EFG:?DDEF+6++8@FCEF,CD+@DEG<>+++)34=DEBG6,@+,=BFDF9FG8D?EBG>91=2;+,6,7ED=9C,@8***):F:*/59*7)((8?+*/1006AG@E9/(//.(.B0;C))6)-;1(4(.).).*4)((0)9(,(,(/((*(-(-(,.4--4(------((),)()(()0*2+).5
@M02996:162:000000000-B87FG:1:1101:10538:8838 2:N:0:TAGCGCTC+CGTCTAAT
GACTACCGGGGTATCTAATCCTGTTCGATACCCACGCTTTCGTGCCTCAGCGTCAGTCCAGTGCTGGAGGGCTGCCTTCGCAATCGGCGTTCTGCGTGATATCTATGCATTTCACCGCTACACCACGCATTCCGCTCTCCTCGCACGAACTCGAGCACGGCAGTTTCAACGGCGGACCGAGGTTGAGCCCCGGGATTTGACCGCTGACTTGACGCGCCGCCTGCGCACCCTTTACACCCCATAAATCCGATTACCGCACGCCTCCTCCGTTTTACCGCGGCTGCTGGCCCTGAGTTCGCC
+
CCCCCGGGGGGGGGGGGGGGGGGGGGGGGGDEFFGGGGGGGGGGGFGGGGGGGGGGGGGDFGCEFCDCFD7@F=FGGGGGGGGGDD8CFFEGDFFGGFEFCFGGGGGGGFFGGGGGG:@?CCFGCF@FFEGGGGGGGDFGGDDG8EA+@DFEEFGGDFGEG7=@EA9@CGGBGB4*5C9>E5EGG6@C5CE;FE)7<6BA<C0765;<>BF24.(04;73>38:14(41>-172)65:C8(.1)/)4(7()-4*.1((,--*.-7(4:><).3)..((,--,31,8((((,.0)33+(,,
@M02996:162:000000000-B87FG:1:1101:11978:8844 2:N:0:TAGCGCTC+CGTCTAAT
GACTACAAGGGTATCTAATCCTGTTTGCTCCCCCGACTTTCGCGCCTCAGCGTCAGTGCTGTTCAAGGAATCCGCCTTCGCCTCCGGTGTTCTGCAGGATATCAACGCATTTCACCGCTACACCCTGCATTCCGATTCCCTCTCCCAGACTCGAGCATTGTAGTTTCAAGCGCACTTTCCGGGTTGAGCCCGGAGATTTCACACTTGACACGCAATGCCGCCTACGCGCCCTTTACGCCCAGTAAATCCGAACAACGCTTGCGACCTCTGTATTACCGCGGCTGCTTGCACAGGTTTCAC
+
CCCCCGGGGGGGGGGGGGFGGGGGGGGGGGGGGGFGGGGGGGGGGGGGGGGGGGGGG6FGGGGGGFGDGGGFGEGGGGGGGGGGGGCFGGGGGFFC4EFGGFG@4FEGGGEGGGGGG=BDGEFGGGGGFGGGGF+@GGGGGDFGGG530DDF>DDGCGGFDFDDFFGGG@EBG>DGFFEFEEGGGG5CBGGB5*95BGFFFGFE=FEEE:C=F>2:3AD6E:8?@;B:9E>07?2:3:EGF::96AAAF>F26@:F--,--/((1443),..-4):226,2(20<))5().-00303)--
@M02996:162:000000000-B87FG:1:1101:11961:8855 2:N:0:TAGCGCTC+CGTCTAAT
GACTACAAGGGTATCTAATCCTGTTTGCTCCCCCGACTTTCGCGCCTCAGCGTCAGTGCTGTTCAAGGAATCCGCCTTCGCCTCCGGTGTTCTGCAGGATATCAACGCATTTCACCGCTACACCCTGCATTCCGATTCCCTCTCCCAGACTCGAGCATTGTAGTTTCAAGCGCACTTTCCGGGTTGAGCCCGGAGATTTCACACTTGACACGCAATGCCGCCTACGCGCCCTTTACGCCCAGTAAATCCGACCACCGCTTGCGCCCGCCGTTTCACCGCGGCTACTGGCACCGAGGTACC
+
CCCCCGGGGGGGFFGGGGGFGGGGGGGGGFEFEGGGGGGGGGGGGGGGFFGGGGGGGFGGGGGGFEF,EFGFGGGGGGGGGGFGGGGGGGGGGGGFEFDGGFGFEGGGGGGGGGGGG=?8DEFGGGGGGGFFGGCGGGGGGFFGGGFDBFFFDFGGGGGGGGECFFGGG9EEGFGGFGEFC:CEEDBG6==@49C9>FFEEF5>BAE=E8FFF>,879>6C:3;;8@(4?;;9?FBFFGG125A?B267(.(-)(*----,1((*4(((--(.)).)(--349-.4<2:,4().**24))
@M02996:162:000000000-B87FG:1:1101:11921:8861 2:N:0:TAGCGCTC+CGTCTAAT
GACTACCAGGGTATCTAATCCCGTTCGCTACCCTGGCTTTCGCATCTCAGCGTCAGACACAGTCCAGAAAGGCGCCTTCGCCACTGGTGTTCCTCCCAATATCTACGCATTTCACCGCTACACTGGGAATTCCCCTTTCCTCTCCTGCACTCAAGCCTCCCAGTATCCAGAGCCATACGGGGTTGAGCCCCGCATTTTCACTCCGGACTTAGGAAACCGCCTACATGCTCTTTACGCCCAATCATTCCGGACAACGCTCGCCCCCTACGTATTACCGCGGCTGCTGGCACGTAGTTAGCC
+
CCCCCFGGGGGGGGGGGGFGGGGGGGGGGGGFGGFGGGGGGGGGGGGGGGGGGGGGFFEGFFGGGGGGGGFGFGGGGGGGGGGGGGGGGFGGGGGGGEFGGFGGGGGGGGEGGGGGGAFGGEFGDFGBFFGGGGGGGGGGGFFGGGEGFGFFFDDFGGGGGFEDAFDFFC3:FFDG5FD>E6EGEF5CCGG=F5?AEGFCE;BDF9:95AFC=898>AC9>:(6;C5=.?5<DE9;;@<87D(487C?63021)47((-(,1(-9;(343.52.641>3-2;(()5(227(.0)*30).,
@M02996:162:000000000-B87FG:1:1101:22944:8888 2:N:0:TAGCGCTC+CGTCTAAT
GACTACAGGGGTATCTAATCCTGTTTGATACCCGCACTTTCGAGCCTCAGCGTCAGTTACACCCCGGACACCTGCCTTCGCGATCGGAGTTCTTCGTCATATCTAAGCATTTCACCGCTACACGACGAATTCCAGCATCCCTGTGTGCACTCAAGACTTCCAGTTTCAATGGCGTGGTATGGTTGAGCCACACGCTTTTACCACTGACTTAAAAGCCCGCCTACGCTCCCTTTAAACCCAATAAATCCGGATAACGCCCGGACCTTCCGTATTACCTCGGCTACTCGCACGGATTTAGCCG
+
CCCCCGGGGGGGDGGGGGGGGGGGGGGGGGFFFGGGGGGGGGGGGGGGGGGGGGGGGGGGGGGGGGG7FGGGGGGGGGGGG7CGDEF,CFGGFFEGGEFGGFGGGGFGGFGGGGGGG>EDDEEDEFFFGFGGGGDD?BFFGDFFFFDGFGFFEFG,AFGGGG@@FFGGGGFF?5@C*;AFFFFD778CC,DBB>GDAFF<>C:BF8B>BFFC4=>FB>)(>6/:8;(8>G3>D4CC<FG*3127*.<:5()4?B79(--,-1-7<A?B?:,.3..)).,((,(,)),--9,(0)*3+)62(
@M02996:162:000000000-B87FG:1:1101:9753:8892 2:N:0:TAGCGCTC+CGTCTAAT
GACTACCCGGGTATCTAATCCTGTTTGATCCCCACGCTTTCGTGCCTCAGCGTCAATGTCGGATTCGTGAGATGCCTTCGCAATCGGTGTTCTGAGTAATATCTATGCATTTCACCGCTACACTACTCATTCCTCCCACGGCATCCGAATTCAAGACCAACAGTATCAAAGGCAGTTCCGGAGTTGAGCTCCGGGCTTTCACCTCTGACTTACTGGTCCGCCTACGCACCCCTTACACCCAAGAAATCCGTATAACGCTTGCATCCTCCGTATTCCGTCCGCTGCTGGCACGGGGTTACC
+
CCCCCGGGGGGGGGGFFFGGGGGGGGGGGGDFGGGGGGGFGGGGGGGGGGGGGGGGGGFG8:FGGGGGGFEGFGGGGGGGGEEGGFGGGGEGEF;EFG9E9?E=FGGFGGGGGGFGC=?>>CEDCFGFGFFGGGF=8BDE+:<=FFA+:CFEFG8CGGG?E6:B8FFGFFD?FD0@FGFBC6CC:+;;CGGEBED=>FFEEFE:4;BEFFGFFFF*8=*8::6(5(//38:(:364/4?80,,(;3CEF>)68F52--((-*))0...40-,(,.)(),--3370)550,5?83*2*-))
@M02996:162:000000000-B87FG:1:1101:23582:8892 2:N:0:TAGCGCTC+CGTCTAAT
GACTACAGGGGTATCTAATCCTGTTTGCTACCCATGCTTTCGTGCCTCAGCGTCAGTTAGAGCCCAGTAAGCCGCCTTCGCCACTGGTGTTCCTCCGAATATCTACGCATTTCACCGCTACACTCGGAATTCCGCTTACCTCTACTCCACTCAAGAACTACAGTTTTGGATGCAGTTCCGGGGTTGAGCCCCGGTATTTCACATCCAACTTGCAGTCCCGCCTGCGCACCCTTTACACCCAGTAAATCCGGACAACGCTTGCCACCTACGTATTACCGCCGCTGCTGGCACGTAGTTAGC
+
CCCCCGGGGGGGGGGGGGGGGGGGGGGGGGGGGGGGGGGGGGGGGGGGGGGGGGGGGGGGGGGGGGGGGGGGGGGGGGGGGGGGGGEFCFGGGFFGGCFFEDGGGGGGGGGGGGGGG@BGGFGFGGGFGGGGGGGGGEGGGFFGGGFFFGFFDFF,DGGGGGEDGFFFGCCDEFGGFGFFEGGGDDEFFCGFFFG=BGFFFGEFEFFFFFGFFFFFFFG>7:5BB2:>@=<=FEFFFFGE@?=4@CEEC:531)39---,-9:498?FF?47>?<AAF0(4479>F2:???:).2*<).4
@M02996:162:000000000-B87FG:1:1101:17166:8899 2:N:0:TAGCGCTC+CGTCTAAT
GACTACTAGGGTATCTAATCCTGTTTGCTCCCCACGCTTTCGAGCCTCAACGTCAGTTATCGTCCAGTAAGCCGCCTTCGCCACTGGTGTTCCTCCTAATATCTACGCATTTCACCGCTACACTAGGAATTCCACTTACCTCTCCGACACTCTAGTCTACCAGTTTCCAATGCAGTTTCGGGGTTGAGCCCCAAGCTTTCACATCAGACTTGGGAAACCGTCTACGCTCCCTTTACACCCAGTAAATCCGGATAACGCTTGCTCCATCCTTTTTACCGCGGCTGCTGGCACGTATTTAGC
+
CCCCCGGGGGGGGGGGGFGGGGGGGGGGGGFFEGGGGGGGGGGGGGGGFGGGGGGGGGGGGGGGGGFGGGFFGGGGGGGGGGGGGGFFGGGGGFEFGFGGGFGGGGGGGGGGGGGGG=??DEGGFFGFFGFGGFGGGCFGGEFGGC5FFGFFF@DFFGAFGGE:BFGGGCFFGBCF<DDB6BEEFDEDCGG>>99CCGFFFGCFE98>EFG>=*7*7;C2487>=595>E97?@44<7FE?6=>AEC?;:D(/2.2/./((1).7(66()))-4,4)(,(-47(83:01(720.9<<5-4
@M02996:162:000000000-B87FG:1:1101:11484:8903 2:N:0:TAGCGCTC+CGTCTAAT
GACTACCAGGGTATCTAATCCTGTTTGCTCCCCACGCTTTCGAGCCTCAGCGTCAGTTATCGTCCAGTAAGCCGCCTTCGCCACTGGTGTTCCTCCTAATATCTACGCATTCCACCGCTACACTAGGAATTCTACTTGCCTCTCCCGAACTCGAGTCTAGCAGTATCAAATGCAGTTCCACAGTTAAGCTGTGGGATTTCACCTTTGCCTTACCAAACCGCCTACGCACTCTTTGCGACCCGTCCACCCGGAAAACGCTTGCCCCCTACGTTTTCACGCAGCTGCTGGCCTGTTGTTACC
+
CCCCCGGGGGGGFGGGGCFFGGGGGGGGGFCDGDGGGFCGGGFGGGGGGGGGGGGGGGGGGFGFGBCFAFAFGEGGGGGGGGGGGGEFFFFGGFGGG<EGFFFGGGGGGGCGFFGGGA?DDFF;EGFFFFFCFEGFFBEFGD;0AFB=@DFC38=FDDC,CA6CFFGGGCG98=2A?E>3@,=FG?C@C7:>9AD8CGFFED*80<**3@FEFF5309;5G7555/8(0*7BDE**((43..(/2/)/2()((),2-,(-(*..7((,4((((,.)),(--4<0:30,(()-1*32:62)
@M02996:162:000000000-B87FG:1:1101:9766:8909 2:N:0:TAGCGCTC+CGTCTAAT
GACTACCCGGGTATCTAATCCTGTTTGATCCCCACGCTTTCGTGCCTCAGCGTCAATGTCGGATTCGTGAGATGCCTTCGCAATCGGTGTTCTGAGTAATATCTATGCATTTCACCGCTACACTACTCATTCCTCCCACGGCATCCGAATTCAAGACCAACAGTATCAAAGGCAGTTCCGGAGTTGAGCTCCGGGCTTTCACCTCTGACTTACTGGTCCGCCTACGCACCCTTTAAACCCAATAAATCCGGATAACGCTTGCATCCTCCGTTTTACGGCGGCTGCTGGCACGGGGTTAGC
+
CCCCCGGGGGGGGGGGGGFGGGGGGGGGGGGFFGGGGGGGGGGGGGGGGGGGGGGGGGGGCCFGGGGGGGDGGGGGGGGGGGGGGCFGGGGGGGGGGDFGGFGGGGGGGGGGGGGGG=ADDFFG8FFFGFGGGGGGGGG@D=5CFGF7AGFFGGGFGGGGGGFF,=FFGADFFFCGFGFFCCEGGG7FCFGFEDCBBGFFFGEBDFEFFFGFFFFFFBC8=>5@B=>(:C?1DEFFFEFE@(6;F<EFG;=<DD49-(-,-1<9>BFF?3-).--.((,(-4216::?<(348):??41<
@M02996:162:000000000-B87FG:1:1101:11460:8910 2:N:0:TAGCGCTC+CGTCTAAT
GACTACCAGGGTATCTAATCCTGTTTGCTCCCCACGCTTTCGAGCCTCAGCGTCAGTTATCGTCCAGTAAGCCGCCTTCGCCACTGGTGTTCCTCCTAATATCTACGCATTCCACCGCTACACTAGGAATTCTACTTGCCTCTCCCGAACTCGAGTCTAGCAGTATCAAATGCAGTTCCACAGTTAAGCTGTGGGATTTCACATTTGACTTACCAAACCGCCTACGCACCCTTTACGCCCAGTCAATCCGGACAACGCTTGCCCCCTACGTATTACCGCGGCTGCTGGCACGTAGTTAGC
+
CCCCCGGGGGGGGGGGGGGGGGGGGGGGGGFGGGGGGGGGGGGGGGGGGGGGGGGGGFFGGGGGGFGGGGGGGGGGGGGGGGEGGGFFCFEGEFGGGFFFGFGGGGGGGGGGFEGGG>?CDFGG8ECGGGGGGGGGGCFGGEFGGGF@?DFE88=ADF:EGGEFCFGFGFFFGFGGFGFBEDFGGGEG@E3:6;+:@GFFFC*;AEECACC*>FEFCFD=EFD>:/>2>*6BGEFED>FG6(476CE996)/9B12(./--97>FF>:?:4)).))),-(-4(,1,.8?7?3801;C)..
@M02996:162:000000000-B87FG:1:1101:17152:8911 2:N:0:TAGCGCTC+CGTCTAAT
GACTACTAGGGTATCTAATCCTGTTTGCTCCCCACGCTTTCGAGCCTCAACGTCAGTTATCGTCCAGTAAGCCGCCTTCGCCACTGGTGTTCCTCCTAATATCTACGCATTTCACCGCTACACTAGGAATTCCACTTACCTCTCCGACACTCTAGTCTACCAGTTTCCAATGCAGTTTCGGGGTTGAGCCCCAAGCTTTCACATCAGACTTGGGAAACCGTCTACGCTCCCTTTACACCCAGTAAATCCGGATAACGCTTGCTCCATACGTATTACCGCGGCTGCTGGCACGTATTTAGC
+
CCCCCGGGGGGGGGGGGGGGGGGGGGGGGGGGEGGGGGGGGGGGGGGGGGGGGGGGGGEGGGGGGGGGGGGGGGGGGGGGGGGGGGFFACFGGFGGGGFFGFGGGGGGGGGGGFGGG:9@DFGGGFEFGGGGGGGGGFGGGFFGGB5F5DFDEFDFFFGGGEEFDFGGCEGFFF?ADFE5+@CCFGFC@GD=5>7>@DFFFGFFF8=BEACE3A9*:?9:4579C(909CB>FFC<CEGC;D=;;?EE>:)6?B>C(.//-16>F?921...4(6)),,(4470:0).(37<80<33).-
@M02996:162:000000000-B87FG:1:1101:11478:8919 2:N:0:TAGCGCTC+CGTCTAAT
GACTACCAGGGTATCTAATCCTGTTTGCTCCCCACGCTTTCGAGCCTCAGCGTCAGTTATCGTCCAGTAAGCCGCCTTCGCCACTGGTGTTCCTCCTAATATCTACGCATTCCACCGCTACACTAGGAATTCTACTTGCCTCTCCCGAACTCGAGTCTAGCAGTATCAAATGCAGTTCCACAGTTAAGCTGTGGGATTTCACATTTGACTTACCAAACCGCCTACGCACTCTTTACGCCCAGTCAATCCGGACAACGCTTGCCCCCTACGTATTACGGCGGCTGCTGGCCCGTGGTTAGC
+
CCCCCGGGGGGGFGGGGGGGGGGGGGGGGGGGGGGGGGGGGGGGGGGGFGGGGGGGGGGGGGGGGGGGGGGGGGGGGGGGGGGGGGFFFFGGFGGGGEFGGFGDGGGGGGGGEFGGG@D=DEFGGFGGGGGGGGGGGBDDDEFGGGBFBDFFEEGGFGDFFEEFGFGGGFGFGFGGFGF7@3@A@FCCAF?>6?DD@FFFFGFFF>;=EFG=EF@@CFFAG>5-:>@5::@BGF4*(6CE;?4@+9<<862/6>(/,.//8FFFG>B((-.,.4-:((--479(64)((((-0)112-44
@M02996:162:000000000-B87FG:1:1101:24909:8929 2:N:0:TAGCGCTC+CGTCTAAT
GACTACAGGGGTATCTAATCCTGTTTGCTCCCCGCACCTTCGCACCTCAGCGTCAGTCATCTGCTGGTAACCTGCCTTCGCCATTGGTATTCTTCCAGATATCTACAGATTTCACCCCTACACCTGGAATTCTGATTGCCCCTCAGTGACTCTAGTTATGCAGTTCTCAACGCAATTCCGGAGTTGAGCTCCGGGATTTCACACCAAGCTTGCAAAACCGCCTACATGCCCTTTACGCCCAATACTTCCGAACAACGCTCGCAACTTACGTTTTACCGCCGCTGCGTGCACGTACTTAGC
+
CCCCCGGGGGGGGGGGGGGGGGGGGGGGGFFFFFGGGGGGGGGGGGGGGGGGGGGGGGGGGGFGGGGGGGGGGGGGGGGGGGDEGGGGGGEGGGGGGGGGGFGGGGGFFGGGGGGGG5FGCEFFGGGGGGGGGCGFDEDEFDFDGBCE?DFFGGGGFGGFAG5CAFFGGFGFGFCGFGFFECEE?DEFFDFED>G9AGFFFGEF838CDFFFDFEF:9*-=5/7:6CEBCBFGECCD>EE@D@@)/<9C?F<F>;;..//497(1347A??((46)43-(---4((--::A(07*23-.6
@M02996:162:000000000-B87FG:1:1101:24929:8932 2:N:0:TAGCGCTC+CGTCTAAT
GACTACAGGGGTATCTAATCCTGTTTGCTCCCCGCACCTTCGCACCTCAGCGTCAGTCATCTGCTGGTAACCTGCCTTCGCCATTGGTATTCTTCCAGATATCTACAGATTTCACCCCTACACCTGGAATTCTGATTGCCCCTCAGTGACTCTAGTTATGCAGTTCTCAACGCAATTCCGGAGTTGAGCTCCGGGATTTCACACCAAGCTTGCAAAACCGCCTACATGCCCTTTACGCCCAATAATTCCGAACCACGCTCGCCACTTACGTGTTACCGCGGCTGCTGGCCCGTAATTAGC
+
CCCCCGFEGGGGGFGGGGGGGGGGGGGGGGGGGGGGGGGGGGGGGGGGFGGGGGGGGGGCFGGGGGGGGGGGGGGGGGGGGGGGAFFGFFGGFGGGGGGGGFGGGGG?FGGGGGGGG:D?DEGGGGDGGFGGGGAFGCEDFDFGGGEEFGFFAFFFFCFGGGFFFF@FGGGFGFGGB?DF=3+6>DD?D9DDED>>>@CFEGFEA*1:=AFFFFEA2;;A>:7>B64*7C>5CEEF=(=8(664=7CECE871)(2/.//.1,47(94A0.(.1-6-,,(-2,,4:?0-(-(.)/1:62:
@M02996:162:000000000-B87FG:1:1101:27269:8933 2:N:0:TAGCGCTC+CGTCTAAT
GACTGCACGGGTATCTAATCCTGTTTGATCCCCACGCTTTCGTGCCTCAGCGTCAATGACGGATTCGTGAGATGCCTTCGCAATCGGTGTTCTGAGTAATATCTATGCATTTCACCGCTACACTACTCATTCCTCCCACGGCATCCGTATTCCAGCGCGACAGTATCAATGGCAGTTCCGGAGTTGAGCCCCGGGCTTTCACCGCTGACTTGCCGCACAGCCTACGCACCCTTTAAACCCAATAAATCCGGATAACGCTTTCATCCTCCGTCTTACCGCGGCTTCTGGCCATGAGTTACC
+
CCCCCGGGGGGGGGGGGGGGGGGFGGGGGGGGGGGGGGGGGGGGGGGGGGGGGGGGGGGGGGGGGGGGGGGGGGGGGGGGGGGGGGGGGEEFGGGGGFCGGFGGGGGGGGGGGGGGG=?=CFGGGGGFCGGGGGGGGGGCDAAGGGDGDFFEDGGGGGGGGG>EFCGFFGFAFFGGFGFFEED>CGEFFGC=A>D=BFFFCF=2@DF2=AC)4;9;(2/(2//4@?;1(:084>>24<@E:B0)94)69;<?6569-,(-(2)-26)4(--(,4:4:01----4(.))).((0/+30-))
@M02996:162:000000000-B87FG:1:1101:27249:8941 2:N:0:TAGCGCTC+CGTCTAAT
GACTGCACGGGTATCTAATCCTGTTTGATCCCCACGCTTTCGTGCCTCAGCGTCAATGACGGATTCGTGAGATGCCTTCGCAATCGGTGTTCTGAGTAATATCTATGCATTTCACCGCTACACTACTCATTCCTCCCACCGCATCCGTATTCAAGCGCGACAGTATCAATGGCAGTTCCGGAGTTGAGCCCCGGGCTTTCACCGCTGACTTGCCGCACAGCCTACGCACCCTTTACCCCCAATAAATCCAGATAACGCCTGCATCCTCCGTATTATGCTCGCTGCTGGCCCGCCTCTAGC
+
CCCCCEFGGGGGGGFGGGGGGGGGGGGDFGCFFGGDEGGGGFGGGGGGEFGGGGGGGGGFGDCFCG>FC@FDFDGGGGGFEEGEGGFGGGGFG9;FFGGGGFFGGFGGGGGGGCGFE:<?C,EFGGGGGGFF>=DDDDF+=8<CDFAGDGFF=,?,8C+8@E>F,5=8CF:*5*3@C7;::B>1>CE>@AFAB4C))69BEG=@242538=>C6(::>1,5/(.6((3:EF;4;<))(2:;(3,*5.47)*))/62--(,(1.)*.)-((.(..)).)))(-(,,.)(-4(7))**3)).
@M02996:162:000000000-B87FG:1:1101:20574:8950 2:N:0:TAGCGCTC+CGTCTAAT
CCTACGGGTGGCTGCAGTGAGGAATATTGGTCAATGGACGGAAGTCTGAACCAGCCAAGTCGCGTGAAGGAAGAAGGTATTATGTATTGTAAACTTCTTTAGACGCAGAGAAATAAGGCGCTCGAGAGCGCTGATGCTAGTATGCGTAGACTAAGGATCGGCTAACTCCGTGCCAGCAGCCGCGGTAATACGGAGGATCCGAGCGTTATCCGGATTTATTGGGCGTAGAGAGCATGTAGGCGGTTGCTTGAGTCTGGAGTGAAAATGCGGGGCGCAACCCCGTATGGCTGTGGATACTGGG
+
[truncated: 70,317,433 more chars]
