# Supplementary material for: Long-term storage of feces at −80 °C versus −20 °C is negligible for 16S rRNA amplicon profiling of the equine bacterial microbiome
Source: PeerJ. 2021 Mar 9;9:e10837. doi: 10.7717/peerj.10837 (PMC7953882; doi:10.7717/peerj.10837)
Supplement: Supplemental Information 14 [file peerj-09-10837-s014.zip › SI_2014_16S_K76_L001_R1_001.fastq]

@M02996:162:000000000-B87FG:1:1101:11082:1806 1:N:0:TAGCGCTC+CTTCTAAT
CCTACGGGGGGCTGCAGTGAGGAATATTGGTCAATGGAGGAAACTCTGAACCAGCCAAGTCGCGTGAAGGACGACGGCCCTATGGGTTGTAAACTTCTTTTGTAGATGGATATACGACATTACGTGTCATGTTTTGAAGGTAATCTACGAATAAGCATCGGCTAACTCCGTGCCAGCAGCCGCGGTAATACGGAGGATCCGAGCGTTATCCGGATTTATTGGGTTTAAAGGGTGCGCAGGCGGCCGATTAAGTCAGCGGTCAAATCTCGGCGCTCAACTCTGAAACTGCCGTTGATACTGG
+
88BCC>8=10)8888::::5::5CFCEF<-CECBEFF9,B+=FA?FFEE,BDEFGFF,B:CCFGGG7<,BF,8@FG+355@3>E8,@836@,;3733@>@@,8,8,37>,>@,,7,*5*17,7*6,6,,,,71@:,*,,,55+,72+?***4*,5>9>F:8>>7,5=>612*/2++/*22:37<=9)*2+2*2)**)2*.1**.29@>5BC*9)0774CC46C9:>6*)**)4((832>)()-)-))-11)/64)-,*/-(.)).4.650*(--5*0.)..*))).6)).-4((-.*-).)
@M02996:162:000000000-B87FG:1:1101:17201:1826 1:N:0:TAGCGCTC+CGTCTAAT
CCTACGGGGGGCTGCAGTGGGGAATATTGGGCAATGGGCGAAAGCCTGACCCAGCAACGCCGCGTGAAGGAAGAAGGTTTTCGGATTGTAAACTTCTGTCCTTGGTGACGAAGGAAGTGACGGTAGCCAAGTAGGAAGCCCCGGCTAACTACGTGCCAGCAGCCGCGGTATTACGTAGGGGGCAACCGTTGTCCGGAATGACTGGGCGTAAAGGTCGTGTAGGCGTCCGATTAAGTCTGAAGTGAAAGTCCTGCTTTCATGGTGGGAATTGCTTTGGAGACCGCTTCGCCTGAGTTCGGAT
+
8ACCCB>=)1)8888::::::8,8E<FF<<,BA@FFF<EF7@F+4BEFG4BFAFFCE4@3@CFGGG7<,@F,:><B,833@F7F*>>,@,3@D=<<@,@,,78,38>9<7*1**,,,7,,3**1**+7,+*,+,++2+4<1B**4:*+3<+0*22;8+2:82*;*/**2**2*<*2+11//158**211/*/3=**))/)*:?*/*))05******)(*1)3+**)276)1)().1.-8*)*.0)**)266=<34-)+*))*.)((((),*)).*+/,(((),(-(((,(-((,))/(,((
@M02996:162:000000000-B87FG:1:1101:21034:1881 1:N:0:TAGCGCTC+CGTCTAAT
CCTACGGGTGGCTGCAGTGAGGAATATTGGTCAATGGGCGAGAGCCTGAACCAGCCAAGTAGCGTGAAGGATGACTGCCCTACGGGTTGTAAACTTCTTTTATACGGGAATAAAAGAGGCCACGCGTGGCCTCTTGCATGTACCGTATGAATAAGCATCGGCTAATTCCGTGCCAGCAGCCGCGGTAATACGGAAGATGCGAGCGTTATCCGGATTTATTGGGTTTAAAGGCAGCGTAGGCGGGTCTTTAAGTCCGTGGTCAAAGCGTGTGGCTCAACCATACCACGCCATTGAGCCTGGT
+
88CCCB95100=;8=;=;=;;;;;EFEGC<CFEFFGGDEG7@@@6FFFG8@D8FFFE,C:CEFGGGC<9FGAECFF99<@BF,BF+8=>@?C<99?5CC@B,A,:,BC+>,=,,,,+,,8+,9+++8++84?@:@,@,,,833?+8+3,3,C,,7DDAFE8CB7,7=<2@@+9D,@>7;7:9>?:C**=,2*1/**)1++2*48:CD3AAF58:53>?FGACE7=B6+)1:)(,-846>*4713-5)-22)95<)-.*)-,7)))((-.4*(-(60*41(.*.().(--,-4))))),((,
@M02996:162:000000000-B87FG:1:1101:13465:1955 1:N:0:TAGCGCTC+CGTCTAAT
CCTACGGGGAGCTGCAGCTAAGAATATTCCGCAATGGACGAAAGTCTGACGGAGCGACGCCGCGTGGATGATGAAGGTCGGAAGATTGTTAAATCCTTTTATAACTGAGGAATACGTCTGGTGATAGAACCGCCGGATGGTGCCTGTAGGTTATGAATAAGCAACGGCTAATTACGTGCCAGCAGCCGCGGTAACACGTAAGTTGCGAGCGTTGTTCGGAATTTTTGGGCGTAAAGGGCATGTAGGCGGTTTTGCAAGCTTGGTGTGAAATTCCGTAGCTCACCTCCGGAACTGCGTTGAG
+
88CCCA>01))==;=;=;;;;;;CF9FFED,CFGGGGFEF+@F:CFFGG<@@B@F@87@6@CEGGGG,CF,:ACCF,::+8++@,AB,C,:5@<59?BE<,:,,99C,A+,,5,,+8?,+,:4,,,,,3,6+33+++@++8>,3,,7,@,5>,@C:,@FA;C,,@**:;*,5=,29>6>5,20;86*))*):359+/10)11C:>+).)7):737<*-1*)2+*29*/1537(((18<>*(*.*)**3),,.1224)+1.)5(),(()1)*)).9+),())*)(,33((,(-.85()-4((
@M02996:162:000000000-B87FG:1:1101:13456:1971 1:N:0:TAGCGCTC+CTTCTAAT
CCTACGGGGAGCTGCAGCTAAGAATATTCCGCAATGGACGAAAGTCTGACGGAGCGACGCCGCGTGGATGATGAAGGTCCGAAGATTTTAAAATCCTTTTATTACTGAGGAATAAGTCTGTTGAGATAAACTCCTGATGGTGACTTTAGGTTATGAATAAGCAACGTCTATTTACGTGCCAGCAGCCGTGGTAACACGTAAGTTGCTAGCGTTGTTCGGTCTTTTTGGGCGTAACGGGCTTGTAGCCGGTTTTGCAATCTTGGTGTGAAATTCCGCAGCCCACCTCCGGCACTGCGTTGAT
+
88CCC>8=))0==;=;=;;;<;;CFCEFEF,CFFFFG9CF7::+<CFFG<-78FE:8786@FFGFG7,CFF@FCEF,4:,48+@+<B,B,::,5449CE?,C,,:5C95+,,A,,,985,,:,,,,,,,,3,37,,,8,,83,88,7,,,7==:@8>==93?,,3+45,8,72,3+7179,;9;8*30***6599,3*3***==4++116)47):/+/)*)4++412)15)8(((0(4)).93*)*1(),,7:()))+2-.*)-,4()1)2)-))*),(((.(-.:((,(((2,.(.,(()
@M02996:162:000000000-B87FG:1:1101:21451:1991 1:N:0:TAGCGCTC+CGTCTAAT
CCTACGGGTGGCAGCAGTGAGGAATATTGGTCAATGGACGAGAGTCTGAACCAGCCAAGTAGCGTGCAGGATGACGGCCCTCCGGGTTGTAAACTGCTTTTAGTTGGGAATAAAAAAGGCGACGTGTCGCCTATTGTATGTACCATCAGAAAAAGGACCGGCTAATTCCGTGCCAGCAGCCGCGGTAATACGGAAGGTCCGGGCGTTATCCGGATTTATTGGGTTTAAAGGGAGCGTAGGCGGGCTTTTAAGTCCGTGGTAAAAGCGTGTGGCTCCACCATACCACGCCATTTAAACTGGA
+
88BCC>=5:0);====;==;;;;CFFGGECFGGGGGGFGGGCG:CFGFG,EFFFFFF8ECFEFGGGGG,EGDGFFGDBC=FGDGG7@=@@@EFB@9=CE?B<,:,,BCEGGGDC,5@+4A++8+@=@F7@@CCFD93,3CE>,@=;==D9,3,,6=D8CEDDCC7EFF<>DCCF7EC6CCFDB?CD)8F,=:;6535;20:CE):>BFFFGGG)<5F5FG*::CEB6*477:((-8>?E341304)047<7=<6)(4*74)9:)<6((.4*,44:*987.-*33):124136))4)95<:(
@M02996:162:000000000-B87FG:1:1101:7980:2019 1:N:0:TAGCGCTC+CGTCTAAT
CCTACAGGCGGCAGCAGTGGGGGATATTGCACAATGGGCGCAAGCCTGATGCAGCAACGCCGCGTGCGTGAAGACGGCCTTCGGGTTTTAAACCTCTGTCCTTGGTGAAGAAACAAATGCCTGTAACCATGTATGAAGCCACTGCTAACTACGTGCCAGCAGCCTCTTTATTACCTTGGTGGCAAGCGTTTTCCGGATTTACTTTTTGTAATGGTTTCGCAGGCTGTTCTTCACGTTGGTTGTGAAATTCCGTATCTCATCTTCGGATCTTCCTCCAATACTTTTGTTCTTGTGTTGATTT
+
CCCCC5D5=))=888;;<;;;8+68,CE,6,C,,C6C,C@@:++:DFC<@-C,AF,,:@6>+@FE:C:,48+:,B=+77?EF+8+:?+B,:,:8,67,C85C@,,:3,,,,,,:,,,9,,8,,:,,6:,:,,,,,,,,8,,6,,78,,8>,3+@,@E72>,*,@,5,,7,,7+2,5,,,4**3/,*3*::)418=*):9;+::+++2);+++++++*1//)**)*)**.9*/))(082F*-1-))**6*.-0)((..+*).=>9(,((..*.).9:)())./-.))..))6:4)(,)))6)
@M02996:162:000000000-B87FG:1:1101:11556:2043 1:N:0:TAGCGCTC+CGTCTAAT
CCTACGGGAGGCTGCAGTGGGGAATATTGGGCAATGGGCGCAAGCCTGACCCAGCAACGCCGCGTGAAGGAAGAAGGTTTTCGGATTGTAAACTTCTGTCCTTGGTGACGAAGGAAGTGACGGTAGCCAAGGAGGAAGCCCCGGCTAACTACGTGCCAGCAGCCGCGGTAATACGTAGGGGGCAAGCGTTGTCCGGAATGACTGGGCGTAAAGGGCGTGTAGGCGGCCGATTAAGGCTGAAGTGAAAGTCCCGCTTTCAAGGTGGGAATTGCTTGGGAGACTGGTTGGCTTGAGTGCGGAG
+
86ACC*1:8:1==;=;===6;788,ECFFE?GGFGGGGGFGDFCCFFGGFEG@FF8FC@CECFEFF7=DEFCF=CFC=??FGCG7BB,C<FFG@FECFFEBEB,,CCEE:7>+=,,,8,?E+>?++3A,,,+,3++>8D<8@87@:6DGF,>C5>CB,9BB7,@::9**4*5+B50,4:=*58>;*9DD5)1>AC5:)7)>CFBC44.85**2*)75-9<;CCC::ED9:5719)*.4552C<*6*142::019;01C*)6),,09((0565<<*2)(4((*.(.)-(((,-(3.-0(3((
@M02996:162:000000000-B87FG:1:1101:15097:2110 1:N:0:TAGCGCTC+CGTCTAAT
CCTACGGGTGGCAGCAGTGGGGAATATTGGGCAATGGGCGCAAGCCTGACCCAGCAACGCCGCGTGAAGGAAGAAGGCTTTCGGGTTGTAAACTTCTTTTGTCAGGGAAGAGCAGAAGACTGTACCTGGCGAATAAGCCACGGCTAACTACGTGCCAGCAGCCGCGGTAATACGTAGGTGGCAAGCGTTGTCCGGATTTACTGGGTGTAAAGGGCGTGTAGCCGGGTCGGGAAGTCAGATGGGAAATCTACGGGCTCAACTCGTAAACTGCATTGGAAACTGCTGATCGTGAGTATCGGAG
+
88A?CB>5>01=;8=6;<=;;888CEAFGGFFFGGFGFGEFGFCDFGGFFGGGFFGGGGEF@FE7CC<FEEAFFFFFFCECFGEGGGEFEEGGGGFGFFFFEEFECFFGG8?<FFD8FFFGDFFFFFFGGGCECFGDF@C@B7FCEFG@BFC3>EFFDCF>CF@F85=7CDFFC,0:=4<:?AFEFC2:**+<:=?)1=+;+AFFCE)0;CGGF>DD935B<?5ED7/45)591)*.<6*6*.028*6759:?91(3C93)18(-4-6*)0)-6*39.)3)14.))-.((.,4)))/4942
@M02996:162:000000000-B87FG:1:1101:19271:2116 1:N:0:TAGCGCTC+CGTCTAAT
CCTACGGGGGGCTGCAGTGGGGAGTATTGGACAATGGGGGAAACCCTGATCCAGCAACGCCGCGTGAGTGAAGAAGTGGTTCGCCATGTAAAGCTCTATCAATAGGGAATATAATGAAGGTACCTAACTAAGAAGCCCCGGCTAACTACGTGCCAGCAGCCGCGGTAATACGTAGGGGGCAAGCGTTATCCGGATTTACTGGGTGTAAAGGGAGCGTAGACGGAATGGCAAGTTTGAAGTGAAATACCTGGGCTTAACCCGGGAATTGCTTTGAAACCTGTTAATCTAGAGAACGGGAGAG
+
88A?C?=51018888::::99=878:<BEDCFFFGFFFDGCFFGGGGGFEFGGEBFFGGGEBFC6@@>>DECFCFG<@>FFGG*@<FCF9FFCC:CCCDB9BCFFCFFF>C,;FFGG?GGGGGGGFCGGFGFABCFGGGGGGGGF8+CGGFGGGGCCFCEE<CGGEEEGGEFCFF>*7==CF;FEDCGGGGGDE55=FFF>>F?E<FFFBD:455DGFGDFGG3*<CC7FFFA)6=ABFD<DA@<FF?:7?FF?1)6CF<>F>F0:).84:4427C*2,,)1646AB2))5)(59(.(((-
@M02996:162:000000000-B87FG:1:1101:14242:2118 1:N:0:TAGCGCTC+CGTCTAAT
CCTACGGGAGGCAGCAGTTAGGAATATTCGTCAATGGGGGAAACCCTGAACGAGCAATGCCGCGTGAAGGAAGACGGTCCTCTGGATTGTAAACTTCTGTTGTAAGGGAAGAACGACCTGTATAGGAAATGATACAGGAGTGACGGTACCTTACGAGAAAGCTCCGGCTAACTACGTGCCAGCAGCCGCGGTAATACGTAGGGAGCGAGCGTTATCCGGAATTATTGGGTGTAAAGCGGGTGTAGGCGGGAAATTAAGTCTAAGGTCTAAGCCCGGAGCTCAACCCCGGTTCGCCTTAGAA
+
68@ACB===:1=88=;;<6<<;;CC@EFGFGGGGGFGGDGFGGGGGGGGFGFECCFFGFFFEFE@CFGGGGFGFGEFFGGAFGFGFGFFGEGGGGFFGGGGGGGGGGGGGGGGGGGGG:BFC9FEFCEF,@<DFGGGCFGGFFGGGGGGGGGGGDFECCDDGFFGGGGGG?FGGGG@CFEFCFFGGFGGGGCEFGGFGFFGGGFEDFFFAC:<DFGG@D57*2:<=FFF<D72>FFDB)99D(76BFFG>374)64<F:.-@>AF>BFF<CB?BFG@24(57<?(3:>>2;,36<00,)..
@M02996:162:000000000-B87FG:1:1101:15112:2123 1:N:0:TAGCGCTC+CGTCTAAT
CCTACGGGTGGCAGCAGTGGGGAATATTGGGCAATGGGCGCAAGCCTGACCCAGCAACGCCGCGTGAAGGAAGAAGGCTTTCGGGTTGTAAACTTCTTTTGTCAGGGAAGAGCAGAAGACTGTACCTGGCGAATAAGCCACGGCTAACTACGGTCCAGCAGCCCCGGTAATACGTAGGGGGCAAGCGTTGTCCGGATTTACTGGGTGTAAAGGGCGTGTAGCCGGGTCGGTAAGTAGGATGTGCAATCTCCGGCCCCAACTCGCAACCGCCATTTGAAACGCCCAATCATGAGTACCGGAG
+
88ACC@0):0);;8=;;<=;;78BCF9FGFGGGGGFGGGGGGGDFFGGGFFGGFCFFGGGGEGECFCFFGF<FFFFFGGGGGGGEGECGEGGGGFGGFE?<A?AFCEFEFEA=E8<,AFFE=EEFFEE=FE+8FFFFFDCEG7F:+:D>93@+,6:>,*@,*6*685;*4;,=B428C*?*:B68>*::*13>:>*85=677C)=*../9:?:733C39C=9C35)*/4)102)6*))*0.2.*6*/5:)27((-((**-(/,(-433)(1((.*3*.)-()-((.,.)).).).)*(((-
@M02996:162:000000000-B87FG:1:1101:12543:2237 1:N:0:TAGCGCTC+CGTCTAAT
GCTACGGGGGGCAGCAGTGAGGAATATTGGTCAATGGTCGGAAGACTGAACCAGCCAAGTAGCGTGAAGGATGACTGCCCTATGGGTTGTAAACTTCTTTTATGCGGGAATAAAAAGGATTACGTGTAGTCTGTTGCATGTACCGCATGAATAAGGATCGGCTAATTCCGTGCCAGCAGCCGCGGTAATACGGAAGATCCGAGCGTTATCCGGATTTATTGGGTTTAAAGGGAGCGTAGGCGGGCCTGTAAGTCAGTGGTAAAAGCGTGTGGCTCAACCAAACCAAGCCGTGGATACTGGG
+
-88AC?5010068889:<:::CC=CEA9CDF<?D<EE<C>CECEGE<EAEF?=A:B?FF?EB5>8?FFGGGGFDA,CFGG,@D>DFGFFFDEFGGFFF<FGGEGGGCEEG7CFGGGGGGGCGGGFGGGG7DCDFCGGG@FFGGGGGG*=FF@FFCDC><<C>8EFFFGGF:ADCGFGDFF5777CCDDDGGGDEEGF:D@<DGEGG:E5FFGDB5904:*9@DD=DGGABFB?BBF((01)1479>5(26:8))5:5EG))9<A<(4(7,>?6(/<?1,4(0:(3((3(4-49?).7)..,
@M02996:162:000000000-B87FG:1:1101:13898:2238 1:N:0:TAGCGCTC+CGTCTAAT
ACTACGGGCGGCAGCAGCGAAGAATATTCCGCAATGGACGAAAGTCTGACGGAGCGACGCCGCGTGGATGATGAAGGCCGGAAGGTTGTAAAACCCTTTTATAACTGAGGAATAAGTAGGGTGAGAGAAACGCCATATGGTGACTGTAGGTGATGAATAAGCAACGGCTAATTACGTGCCAGCAGCCGCGGTAACACGTAAGGTGCGAGCGGTGTTCGGAAGGATTGGGCGGAAAGGGCAAGGAGGCGGTTGTGCAAGCTTGGGGGGAAAGGCAGGAGCTGAACCCATGGACGGCGTTGGG
+
-8ACC?88)108888;;;76688C6C@FFGFFEECDFCEBBFECCD@ECCCCC>>:@FEGF:@>7>@:=ADFFEFFDF<FFGDEG,:F>DDFG,3@FDECEFFD,,>@<EFF<DDFDF,@F>CFGGGGGGGGE*C8DFCF=DGG@D;;DF5,?@5=;>@D?*DEFCEEGEG:8CGF*::=EC=;C<FDDGD38<9C?D>FFF+9<9@B>37*17)/0-915**297EC?FG)-7;FFF59(9(04>>9G-()-4-:AG3.6<4(424756C::?DD),(.(13.(-((..,)(4(-.((,,
@M02996:162:000000000-B87FG:1:1101:9573:2243 1:N:0:TAGCGCTC+CGTCTAAT
ACTACGGGTGGCTGCAGTCGAGGATCATGGGCAATGGGCGAAAGCCTGACAAGGCGACGCGGCGTGGAGGATGAAGGCCCTCGGGTTGTAAACTCCTGTCATAAGGGAAAAGGCGACGGTACCCAACACGTACCGAAGTTGATGGTACGTTAAGAGGAAGCGACGGCTAACTCTGTGCCAACAGCCGCGGGAATACAGAGGTCGCAAGCGGTGTTCGGATTGACTGGGCGTAAAGGGCGCGTAGGTGGTCGCGTGTGGCGGAGGGGACATCTCCGGGCTCAACCCGGAAAGTGCGTCCGAA
+
688?@:85=0);=8=6;;;8886@,;6<6-C<@DEDFFFECCDEFC8EEFEF<=:@@FEC8:8>8>CEGDCFFBEFFEGG+FFDEBBF=DDDFDFGGG<EF9FFEFFCCFGDCFEGGGGCFGGGGGGGGGFGGGGGGGC7@F@,?,DG*4?DFGG<CCFFF?=BFEE*:BFCF+>1B@FECCFF9FDGGG)::)<CFGGFF*:>8CEEF:)21).:D9C<)*0:?=:<?F/8:?FF?<B/-1,7:19?*597919(-*96B7(4046(0-9)68DE:2,4862?FBB17>F)46317942-
@M02996:162:000000000-B87FG:1:1101:13911:2250 1:N:0:TAGCGCTC+CGTCTAAT
ACTACGGGCGGCAGCAGCTAAGAATATTCCGCAATGGACGAAAGTCTGACGGAGCGACGCCGCGTGGATGATGAAGGCCGGAAGGTTGTAAAATCCTTTTATAACTGAGGAATAAGTATGGTGAGAGAAACGCCATATGGTGACTGTAGGTTATGAATAAGCAACGGCTAATTACGGGCCAGCAGCCGCGGTAACACGTAAGGTGCGAGCGTTGTTCGGAAGTATTGGGCGGAAAGGGCAGGTAGGCGGTGTGGCAAGCTGGGTGTGAAAGGCAGGAGCTTAACTCCTGGACTGGTGGGGG
+
-88AC?551118888;;;,;;;;;C@<<EFGC@@CDFEF@CC@CF<,CEFEDEC@@=FCFF>@>+@CEEEAFFB?EFGGGC6@BEBAFCFFEFCGGGF,FFADEEBAAAFFC=EGG@F,CF,3CFFGGGGGGGGG+EAFFGFEG,EDGGGA;BCDA3:@F>:DDGE*@EEGFDCGF*4?CGDFFFGD):CGBCBFG4CGF45+8@F@>@>D//509C:D1<5+:9@FDBFG)319F:B3C(1(1.7*-9(()(-:(5EG>7;:1,-829.*.4258.23(,9<A4A>AD082)(())(((-
@M02996:162:000000000-B87FG:1:1101:17720:2287 1:N:0:TAGCGCTC+CGTCTAAT
CCTACGGGTGGCAGCAGCTAAGAATATTCCGCAATGGACGAAAGTCTGACGGAGCGACGCCGCGTGGATGATGAAGGTCGGAAGATTGTAAAATCCTTTTATATATGAGGAATAAGCAGTATGAGAGAAACGTACGGTGGTGACTGTAGTATATGAATAAGCAACGGCTAATTACGTGCCAGCAGCCGCGGTAACACGTAAGTTGCGAGCGGTGTTCGGAAGGATTGGGCGTAAAGGGCATGTAGGCGGTGTGGCAAGCTTGGTGTGAAAGGCGGGAGCTTAACTCCGGGACGGCGCTGAG
+
-86AC:8):)1;;8=;;=,;;;CCCC@<FGFC@@FCFEFBFECCFC,CAEEC@C7@@FCF@@@>+>FC,CA@BCCEFBFGEFFECCEF<BECEAFGGA,?F,E,5,:?DFGD<FGGGGG,E,CEGGGGGGGG?FG+@DFGEFGG9EEFG>C,D;>CD:CCECGFFEGGDEG,?ECC,:@*@956>C;DDEG8:?<CFD0A<F:+3:;AE>D5*::3C4D<D5*90*A7?5C)4:?FFF5>(>666?=;G(()(-4:?G7))88)4(-<F9FBFFFG53-,(064)-:(4714,4497(323
@M02996:162:000000000-B87FG:1:1101:19612:2289 1:N:0:TAGCGCTC+CGTCTAAT
ACTACGGGTGGCAGCAGCTAAGAATATTCCGCAATGGACGAAAGTCTGACGGAGCGACGCCGCGGGGATGAAGAAGGTCGGAAGATTGTAAAATCCTTTTATAACTGAGGAATAAGTCGGGTGAGAGAAACGACGGATGGTGACTGTAGGTTATGAATAAGCAACGGCTAATGACGGGCCAGCAGCCGCGGTAACACGTAAGTTGCGAGCGTGGTGCGGAAGGATGGGGCGTAAAGGGCATGTAGGCGGTGGTGCAAGGTTGGGGTGAAATTCCGGAGCGCAACGCCGGAATGGAGGTGAG
+
88AA@:8):0);;8=;;=,66;;C;@<E,CF7@C,CA@EBCCEC<C,C@E@>CB8:@@@@+8>>+7:@8BB,A??EFBEGF:FEC<?F,?<?A,EF9,5<E<FE9,:?=FF@:AEF39+>C,8DFGDDCFEG+@CDG*B:??B3,6,@BF66><><;,+290;B<:E5CBF7+?>2*/*2/825=<*:):C/2>?CFG*<<D<*2*78>572*80*24<55*:CF):<?39038<FDF)9,9)9)/14C(()(-6:AC*.)0,,449?@2*)).08734,-)4((-,-703(,.)..,,),
@M02996:162:000000000-B87FG:1:1101:17703:2293 1:N:0:TAGCGCTC+CGTCTAAT
ACTACGGGTGGCAGCAGCTAAGAATATTCCGCAATGGACGAAAGTCTGACGGAGCGACGCCGCGGGGATGATGAAGGTCGGAAGATTGTAAAATCCTTTTATATATGAGGAATAAGCAGTATGAGAGAAACGTACTGTGGTGACTGTAGTATATGAATAAGCAACGGCTAATTACGTGCCAGCAGCCGCGGTAACACGTAAGTTGCGAGCGTGGTTCGGAATGATTGGGCGGAAAGGGCAGGGAGGCGGGTGTGCAAGCTTGGGGTGAAAGGCGGGAGCTGAACTCCGGGACGGGCCTGGG
+
88CBC?=5=01=;8=;;=,;;;;6;C,<CFGDEC:CDCEBCCCEC,,CCFC@@B+@@FCCCB=B6>EE+B??E??EF?FFCCEEC<<F,?FADFFGF95?F,F,5,:ABFGDAFGGGGG>F,@DGGGGGGGG8FD+@@DFDEFG,@@DG;E9D9>D33BAEFGGFGGGDEF,2DCF,;7AE<?;CFGDGGG*:>CGFD*88D9+3;BDD@G7*75**4CDE*+>C*ACB@G)-76F:?:7(>(888)4D(4314254<5).8:?F(4</:C?<>EC),,((154)))(742-(4(()(,((
@M02996:162:000000000-B87FG:1:1101:17195:2321 1:N:0:TAGCGCTC+CGTCTAAT
ACTACGGGGGGCTGCAGTCGAGGATCATTGGCAATGGGCGAAAGCCTGACAAGGCGACGCGGCGTGGAGGATGAAGGCCTTCGGGTTGTAAACTCCTGTCATAGGGGAACAGGCGAACGGACCCAATACGTCCGGGAGTGGAGGGTACCCTAAGAGGAAGCGACGGCTAACTCGGTGCCAGCAGCCGCGGTAAGACAGAGGTCGCAAGCGTTGTTCGGATTGACTGGGCGGAAAGGGCGCGGAGGCGGGCGGGCGGGTCAGAGGTGAAATCTCCGGGCCCAACCCGGAACGTGCGTCGGAA
+
-86AC?=55018888::::888=>,B4<,-:BAA8BCDFEEGDEFF@EEFFF8=B=>FCF6=8>8>CCGDE@DCAFFGG8,>FDEF>F<B<BAEGGGG3CFFFGGGGDEGGCCCFGGGGGGGDGGFFGGG?EGEGEEG>*AFG8E>EFFGGGCF9<CF5CCCE8CGG5CCF3>>E*;CF+775>:4539C)?C4CC?<CFC02<=CDD>>1*1)):99C*.:2:09EC:E5B>6?FB?>74)-<38B>)4()4;F0>/1::/)4)4<D=2:465>E>2((4)-1:>9960,(-2;,)(---
@M02996:162:000000000-B87FG:1:1101:23050:2325 1:N:0:TAGCGCTC+CGTCTAAT
GCTACGGGAGGCTGCAGTGAGGAATATTGGTCAATGGGCGGAAGCCTGAACCAGCCAAGTAGCGTGCAGGAAGAGGGCCCGATGGGTGGTAAACTGCTTTTGTCAGGGAAGAAAAAGGAGTACGTGTAATCCATTGCATGTACCGGAAGAATAAGGACCGGCTAAGTCCGTGCCAGCAGCCGCGGTAATACGGAAGGTCCGGGCGTTATCCGGATGGATGGGGTTTAAAGGGAGCGCAGGCGGCGAGGTAAGCGTGTGGGGAAATGTAGGAGCTAAACGTCGGCACGGCAGCGCGAACGGG
+
-6@6@@)8)018;;8;;==;;;;C6C,@@CF,@@,CDFFBC@@CE,,CEF6CEE6:CCA:@E,@,@B<EF:BF<,CC=FC+>:?=F<,@@,9CFEFF?<FGGB,CEACAF+=AFGGGGG,AFAFGGDGF,@FD=EEFG9ABFAD+>EGGGG9EGFCE@=<8@3@@,27E@,@5*E@:77,1339:828+BCFC?CCB;C49DE):2):)1+27@7)*3:*0AC1257><BDBFF7BF;BC0D9)47)(9,.927(-(*1(4<0:)6))030:6,*</,(.,),-24(-4((-43(-72(,3
@M02996:162:000000000-B87FG:1:1101:15609:2410 1:N:0:TAGCGCTC+CGTCTAAT
CCTACGGGTGGCAGCAGTGAGGAATATTGGTCAATGGACGGAAGTCTGAACCAGCCAAGTCGCGTGAAGGATGAAGGTATTATGTATTGTAAACTTCTTTAGCAGTGGAGTAATAAGGGGATCGTGATCCCCGATGCAAGTACACTGAGAATAAGGATCGGCTAACTCCGTGCCAGCAGCCGCGGTAATACGGAGGATCCGAGCGTTATCCGGATTTATTGGGTTTAAAGGGTGCGCAGGCGGCTGTTTAAGTCAGTGGTTAAATCGTGACGCTCAACGTCAGCACGCCATTGATACGGGG
+
-8AACB85=01=;8=;;==;;;;CCC,CCDFECCFDFFFBCEEDFCCECFCFEECCCFFCF@@@+@CDGFFGFDEEFBE,,A,C9EE,BCBEEGG9FC<FGGGGF<ACEG?EF<FGGGGGG@FGGGG<FFGGEFBEGGGGGFGGGCGGGGGCGGD9@@DCCDFGGGFGGC@DG6EDFFFFF>59C@DG@FGGDFGGF*;A?;EEE?0?8BCGDF;8*.11@B712)CCCFDE=?DFFBB>;G>@0).,*6<F64AA<FFA(9<A-48,7>586-7?=(:((0(.649>66().<-49(-2(
@M02996:162:000000000-B87FG:1:1101:23209:2422 1:N:0:TAGCGCTC+CGTCTAAT
ACTACGGGTGGCTGCAGTCGAGGATCATTGGCAATGGGCGAAAGCCTGACAATGCGACGCGGCGTGGAGGATGAAGGCCTTCGGGTTGTAAACTCCTGTCATAGGGGAACAGGCGAGGGGACCCAACACGTCCCTTAGTTGAGTGTACCCTAAGAGGAAGCGACGGCTAACGCGGTGCCAGCAGCCGCGGTAATACAGAGGTCGCGAGCGGTGTTCGGATTTACTGGGCGGAAAGGGCGCGTAGGCTGCGAAGTGTGGCGGATGGGAAATCTCCGGGCCCAACCCGGAAAGTGCGGCCGAA
+
88ACCB8)11)==8=;;==8887@;C6C6-CCDCCEFFFEGGEEFFCEFGGG,9:@8@CF6@@B8@CEFEEFEEFFFGGE@FGGG<BF:BBFFEGGGG9FGFGFGGGEEDEFFDFGGGGGFFEGGGGGGGFGGGF9DE;,@>F@>@EF=FGGGFGEFFGGFCECEG=4=BF/>*:=BGFGGGFFFDGDGG9?C0<9?CF?C*278DB:7>)*1.7:C>CC5+<:+=CF1>)79>?F??E53/-08=/4>93B>8<-6*9>B5(4(482<)2)6<>E@(408>??:>FB0-46<A9637;93
@M02996:162:000000000-B87FG:1:1101:8387:2424 1:N:0:TAGCGCTC+CGTCTAAT
CCTACGGGGGGCAGCAGTGGGGAATATTGCACAATGGGGGAAACCCTGATGCAGCGACGCCGCGTGAGTGAAGAAGTATTTCGGTATGTAAAGCTCTATCAGCAGGGAAGATAATGACGGTACCTGACTAAGAAGCACCGGCTAAATACGTGCCAGCAGCCGCGGTAATACGTATGGGGCAAGCGTTATCCGGATTTACTGGGTGTAAAGGGAGCGTAGACGGCAAGGCAAGTCTGAAGTGAAAGCCTGGGGCTCAACCCCGGAACTGCTTTGGAAACTGTCTGGCTAGAGTGCAGGAGAG
+
88BCC>8A08)8888::<:::88BEFGGGEGGGGGGGGEGGGGGGGGGGGGGGEFEFGGGFFEF@FBCFFGGGFFGE3@FGFGG@DGGGGGGFGFGGE@CGGGGGGGFFGG9CGGGGGG7FGGGGG7FGGGGFCGGGGGGGGEGGGGGGGCEGGGCCGDEC9EGEEEE?FGGCF?:F6AC=*7);9*CGGDGGECC?C>@:6=5A56=F7CG4>@GD19D7EE<:<CD<F<F6:9@AFFC>:6@>@@>FFFF0(4?DFD?0BB>01)59<C45???=:2<<@<A?B(43436<ABA>?:.3
@M02996:162:000000000-B87FG:1:1101:18713:2467 1:N:0:TAGCGCTC+CGTCTAAT
ACTACGGGAGGCAGCAGTGAGGAATATTGGTCAATGGGCGAGAGCCTGAACCAGCCAAGTAGCGTGAAGGATGACGGCCCTATGGGTTGTAAACTTCTTTTGTTCGGGAATAAAGGAGCCTACGCGTAGGCTTTTGCATGTACCGTTCGAATAAGCATCGGCTAATTCCGGGCCAGCAGCCGCGGTAATACGGAAGATGCGAGCGTTATCCGGATGTATGGGGTTTAAAGGGAGCGTAGGAGGCCTTGTAAGTCAGCGGTCAAAGGTCAGCGCACAACGCTGGCCGGCGGTGGATACTGAG
+
-8AAC9888:)888=;;<=;;CC@6;C@CCF<AAECEFEEG@@CFD<EDFCFCE;C<EEC@EC@8@FCFCEEFC<,@@FG,A<CDFCB>C<?EFC?FC,EFF=,,B>C@F?=FGGGEFFGGFGGGGGGGGG8=,@EFG9BADFGGGGFGGG8DFG=>@6>B74@F,7=EC+@DEGFDFC4,9*3:2?D=EFGDDCCF::FCDGEE>)=;+;=8:))*60*8C7/*)<::F>>::(7,4>D2C2)4)),26>?-:<A2ED:172<):,6?8C>F(.:>(43(<9B0(31(-((-4).)-)..
@M02996:162:000000000-B87FG:1:1101:18732:2480 1:N:0:TAGCGCTC+CGTCTAAT
CCTACGGGAGGCAGCAGTGAGGAATATTGGTCAATGGGCGAGAGCCTGAACCAGCCAAGTAGCGTGAAGGATGACGGCCCTATGGGTTGTAAACTTCTTTTGTTCGGGAATAAAGGAGCCTACGCGTAGGCTCTTGCATGTACCGTTCGAATAAGCATCGGCTAATTCCGTGCCAGCAGCCGCGGTAATACGGAAGATGCGAGCGTTATCCGGATTTAGTGGGTTTAAAGGGAGCGTAGGCGGCCTTTGAAGGCAGCGGTGAAAGGTCAGCGCCCAAGGCAGGCCGGCCGTGGAGACTGAG
+
-68AC?8=511=88=;;==;;;;@,C,<CCF<@@<ACDCBEC@CF@,EDF-9CA;,CFDCCDF@8@FFGGFCEF9,@FGG,A,CEFC8@C?AEG99F99EFF84,BBCBF,?FGGGGGGGGGGGGGGGGGGDD,BEEG,EFFDGGGGGGGG?FGEDC8=>8C6CG7<EG>@CGFDCDCD,43*9>;CG+=FGDDGGF+B+8DE3=5)8.;@CDE8**9++;<://.C?<FC>43>F0,7DDGF36.))*.675(440CC((0,6),.648*4(,<:5(,4(8618(,2(--(-4(47),..
@M02996:162:000000000-B87FG:1:1101:16876:2481 1:N:0:TAGCGCTC+CGTCTAAT
ACTACGGGAGGCAGCAGTGAGGAATATTGGTCAATGGACGGAAGTCTGAACCAGCCAAGTCGCGTGAAGGAAGACGGTTCTATGGATTGTAAACTTCTTTTGCCGGAGGGTAAAGTGACCTACGTGTAGGTTATTGCAAGTATCAGGTGAATAAGCATCGGCTAACTCCGTGCCAGCAGCCGCGGTAATACGGAGGAGGCGAGCGTTATCCGGATTGATTGGGTTGAAAGGGTGCGTAGGCGGGATGGTAAGGCAGCGGGGAAAGGTTGCGGCCCAACCGGAAAATTGCCGGGGAAACGGG
+
-88BC?==8:1=88=;;==;;;;@6CC<CCEEDCE@CDEBCCCCC9@EEDE<@ECCDFF,C@:@7@FEGGFFFF@@F8BF,A?ECE9,BCECFGFFGG9FFFBF+@:CDF+=FGF5FFFEFGGF?FGGFGEEFEEFGGGGCFFGGGG6@FGDFGFFE@=CDCDEGGGGGE=A>EGFDG?C77??E;DG9ECGC@GGF4*88?E4?9)=8:CE7>)1*7++;<C11)<:<FDE7:8B?<B5)C>DF)8(06:6)(,42ED(453:<())82D>7(015(-79>BF7)(64)4((43<F:(22
@M02996:162:000000000-B87FG:1:1101:18714:2490 1:N:0:TAGCGCTC+CGTCTAAT
ACTACGGGAGGCAGCAGTGAGGAATATTGGTCAATGGGCGAGAGCCTGAACCAGCCAAGTAGCGTGAAGGATGACGGCCCGATGGGTTGTAAACTTCGTTTGTTCGGGAATAAAGGAGCCTACGCGTAGGCTGTTGCATGTACCGTTCGAATAAGCAGCGGCTAATTCCGTGCCAGCAGCCGCGGTAATACGGAAAATGCGAGCGGTATACGGACGTATTGGGTTTAAAGGGAGCGTAGGCGGACATTGCAGACAGCGGGCAAATGTCAGCGCCCAACGCAGGCCGGCAGTTGGTACGGAG
+
6-8A@*01)008=8=;;6=;;;;;,;,CCCCCC<E@DCFECECCF8,CCC-C@E<C@E@6@CC@,8FFGFF,B6,,8::F+++B@FF,@?,CC?,AF+,:+74,5B=::+,,AAFFGAF@EECC@FEGGGGA3F99,C@F=EFGG76D>FG?CFFFF,;<>D@CF,,@,D8:7BF9*=97,9?;8:85+=7:C>**2+;FDG5>8).:)*;=C>))1,2*9:C**)+26?>@18>B610<?C>)4)*-*).1)..4:53((.(46>)-94*41()*0(,((020(1(-(-(..(-)*(-,-
@M02996:162:000000000-B87FG:1:1101:23082:2492 1:N:0:TAGCGCTC+CGTCTAAT
CCTACGGGTGGCTGCAGTGAGGAATATTGGTCAATGGGCGGTAGCCTGAACCAGCCAAGTAGCGTGGAGGAAGACGGCCCTACGGGTTGTAAACTCCTTTTGCGGGAGGGTAAAGTGAGCCACGTGTGGCTCATTGCAAGTATCCCGTGAATAAGCATCGGCTAACGCCGTGCCAGCAGCCGCGGTAATACGGAGGATGCGAGCGTTATCCGGATGGATTGGGGTTAAAGGGAGCGGAGGCGGACGATTAAGGCAGCGGTGAAAAGCGGCGGCCCAACCGCAGGCGGGCAGGTGAGACGGG
+
-88ACA=5810=;8=;;;;;;;;@CCCEEGFACA@CCFFCD67@EF,EAF@<EECCCFFFFEE@6@CCFGCGFF=BCFCECE<?CE@4@???BFCEG9,CCECBCD@EDD@EEFG,EEFBFFGC3A@DC@>=E==@CEGFDDC9@F@8@EG;DFFGF@7CED4@DF*@EC4?DFEGCFFFF<>>E>DC7CCFEDGGF6CFGCEB?77>)7*A<B5)*47:@CC)2.:C<FFFFFFD(7@DFG;>>E>(1-:F)14:8/C37>>56:6(<0D990;:@039(>;,42172(--,3609)(-3
@M02996:162:000000000-B87FG:1:1101:23086:2510 1:N:0:TAGCGCTC+CGTCTAAT
ACTACGGGGGGCTGCAGTGAGGAATATTGGTCAATGGGCGGGAGCCTGAACCAGCCAAGTCGCGTGAAGGAAGACGGCCCTATGGGTTGTAAACTGCTTTTGCGGGAGGGTAAAGAGACCCACGCGTGGGGTATTGCAAGTATCAGGCGAATAAGGATCGGCTAACTCCGTGCCAGCAGCCGCGGTAATACGGAGGATGCGAGCGTTATCCGGATTTATTGGGTTTAAAGGGAGCGTAGGCGGACGAGTAAGTCAGAGGTGAAAAGCCGGGGCCCAACCGCCGGGATGCCATGGATACCGG
+
-8ACC55=1=08888::::::::CFFGGGGFCFAFGGCFE=+@B=BFFGGGGGFFGF,>:,BBE:C+DFGDGGGFFGGCG>F,>FGBFEGCCFGGAFCCFGGGCF7*4<7<?F<2,=++42C=F*:EE8****02<:CEFGCC?C+<0C8C5E9E+A9CEEDCEGGFGGGEFGFGGGGGGGDFDEDDGFCFCE:ECD4*49DGFCC@754CECB3*997:=FEC5>??AFFF(8(<;<B*5C65(7<;5(<F44.:-<<4:?852(,(.-)44-0;5(((()--(,(,4))6).8)*)),-
@M02996:162:000000000-B87FG:1:1101:8853:2514 1:N:0:TAGCGCTC+CGTCTAAT
ACTACGGGAGGCAGCAGTGGGGGATATTGCACAATGGGGGAAACCCTGATGCAGCAATGCCGCGTGAGGGAAGAAGGTCTTCGGATTGTAAACCTAAGTAGTCAGGGAGGAAGAAAGTGACATTACCTGAAGAGTAAGCTCCGGCTAACTACGTGCCAGCAGCCGCGGTAATACGGAGGGAGCGAGCGTTGTCCGGAGTTACTGGGTGGAAAGGGTGCGTAGGCGGGCGTGCAAGGCAGGCGGGAAATACCGGGGCTTAACTCCGGGGGTGCGCGGGAAACTGGAAGGCTGGGGGGAAGGG
+
-88?C@=A=:1888=;;<=;;7:@,C,<CFG@@D<CCFDDDDDFGD8EC@CCEA:CAECC,@@@+>FEGDCFEDDEEFF?,,C@:,?F<?@??FEFFE,BF?EFEFD@8CFDGGGGGCGGGG,AEFF9EFGGGGFFGGG?DF@FGCGEG,E@E=>6@ED<>9@@FGGGE:C=F,D*>:CCCDD84:CD:*:3+;CEE)9):@<A?80:)0>ECFF7C:>97:C6EDEC0097<AF31:7>>GBBF@76><?;>;>>9*2<>/.)44>B)->379)*5(-41*6(44:((,(,(,(-.44((
@M02996:162:000000000-B87FG:1:1101:23462:2517 1:N:0:TAGCGCTC+CGTCTAAT
ACTACGGGAGGCTGCAGTGAGGAATATTGGTCAATGGGCGGAAGCCTGAACCAGCCATGCCGCGTGAAGGAATAAGGCCCTATGGGTCGTAAACTTCTTTTGAGCGGGAGCAATAAGGGCCACGTGTGGTCCGATGAGAGTACCGTTCGAATAAGCATCGGCTAACTCCGTGCCAGCAGCCGCGGTAATACGGAGGATGCAAGCGTTATCCGGATTTATTGGGTTTAAAGGGTGCGTAGGCGGACGGACAAGTCAGGGGTGAAAGCCAGGTGCTCAACACCGGAACTGCCGTTGATACGGG
+
88ABC?8>=1)==;=;;;=;;;;@CEC<EFCE@<CCDFFBCEDEFD8EEG<@EEEDEFDGFCCC@>FFGGFG,CEFGGFG7E5CEGFEFC=AEGF9F9,CFFGFFGGGGGFFG,FFGG,@FFBCABFFE:@FCE7CFFGGDDFGC@EGEGGFGGGGGAFEEGBEGG7DFGCEGGGGGGGGGDBBGDGGCEGGGFGGF4CFGGG>CD:B5CFGGF7*96::BFG970<FFFGF:??B04@C?DFDF)>:79BF))66:CD(4>D-6(8(7324:-*00350:>9090543:(-(-4)9>(4(
@M02996:162:000000000-B87FG:1:1101:9999:2524 1:N:0:TAGCGCTC+CGTCTAAT
ACTACGGGAGGCAGCAGTGGGGAATATTGCACAATGGGGGAAACCCTGATGCAGCGACGCCGCGTGAGTGAAGAAGTATTTCGGTATGTAAAGCTCTATCAGCAGGGAAGAAAATGACGGTACCTGACTAAGAAGCCCCGGCTAACTACGTGCCAGCAGCCGCGGTAATACGTAGGGGGCAAGCGTTATCCGGATTTACGGGGGGTAAAGGGAGCGTAGACGGTATGGCAAGTCTGAAGTGAAATGTCGGGGCTCAACCCCGGAACGGCATTGGAAACGGTCAAACAGGAGTGAAGGAGGG
+
-8ABC?=@8:1=88=;;==;;888;C,,CFGED<C@CFDDCFFEGG8EEED@AA:@@CCF+@8>+8BC<C?FF?DE,CCC,AFD+ADF,@FCCF<EFA,CFGGGEGDDEGGFGGFGGGGGGGGGGGGG9FFGGGGGGGGGGG7FGFCGGGCFGC;::89F59:CF*=E@@>EC,==BC=*:55);52C/ACG8>/**;7)1:=):)0<*8C:*07DC(99@CE1*)<5:F6>)-)15<925:68)7/)9>BF0(48?CFB1>BB2>260()...9:*23?1:33.2((.34(.).6/(.(-
@M02996:162:000000000-B87FG:1:1101:22625:2527 1:N:0:TAGCGCTC+CGTCTAAT
ACTACGGGGCGCTGCAGTCGAGGATCATTTGCAATGGGCGAAAGCCTGACAATGCGACGCGGCGTGGAGGATGAAGGCCTTCGGGTTGTAAACTCCTGTCATAAGGGAACAGGCGAGGGTACCCAATACGTACCTGAGTTGAGTGTACTTTAAGAGGAAGCGACGGCTAACGCGGTGCCAGCAGCCGCGGTAATACAGAGGTCGCAAGCGGTGTTCGGATTTACTGGGCGTAAAGGGCGCGTAGGCGGTCCCATGTGTCGGATGTGAAATCTCCGGGCGCAACCCGGAAAGTGCGTCCGAA
+
88ACCB)81008888;;;;888766C<C,6<C@@EDCFFCEEEEGECFEFFF,96@BFEF@=CB+@FEGGEFEFEFGGGG,FFDGGGG7EAFEFGGGF?FGGGGDFFFFGGDFFFFGGGFGGGGFGGGGGGGGGFGGF@,EFG,@DGG9,DFFFGFFGFFFDECFGG:EFG*>*=/=::F<55ACDGDGG)?E*<FFGGFGCCE8DEEFB)29)7>D>C*)+0??FGG:B/7<?BF?BF541278=>>7137>2:6>2:8B>:48<><89DAADFD:7,40>B08>F9>BB<<6((04664
@M02996:162:000000000-B87FG:1:1101:9980:2529 1:N:0:TAGCGCTC+CGTCTAAT
ACTACGGGAGGCAGCAGTGGGGAATATTGCACAATGGGGGAAACCCTGATGCAGCGACGCCGCGTGAGTGAAGAAGTATTTCGGTATGTAAAGCTCTATCAGCAGGGAAGAAAATGACGGTACCTGACTAAGAAGCCCCGGCTAACTACGTGCCAGCAGCCGCGGTAATACGTAGGGGGCAAGCGTTATCCGGATTTACTGGGTGTAAAGGGAGCGTAGACGGTAGGGCAAGTCTGAAGGGAAAGGTCGGGGCTCAACCCCGGAACGGCGTTGGAAACGGGCAAACGAGAGTGCAGGGGAG
+
-8ABC@188:1888=6;<=;;@8@6@,@CFGFCAECDFDGEDFFGDCEE9CFFE:@@FCF@@@>+>BBCEAFF?CE<C99,9ED8BAF@E?ACFAFF<,CFGFGFFDEFGGDFFDFGGGGGGGGGGGG9FGGGGGGFGGGGG7CGGAFGGDGGGCCDFCB@9@BF*@E7BEF7?D=EDDCE5;;::*:5ECEDD/=*;D=@FG2;9?FF=FG<>DGC:DDFEE*2):<4F5F694@A>F*414F0>/4C>FE133>?FF??@>>>F(6711(-4<@??:?0)(-38(42,4.6)6<>0,,2
@M02996:162:000000000-B87FG:1:1101:24430:2540 1:N:0:TAGCGCTC+CGTCTAAT
CCTACGGGAGGCTGCAGTGGGGAATTTTGCGCAATGGGCGAAAGCCTGACGCAGCAACGCCGCGTGCGGGACGAAGGCCTTCGGGTCGTAAACCGCTTTCAGGGGGGAAGATACTGACGGTACCCCCAGAAGAAGCCCCGGCTAACTACGTGCCAGCAGCCGCGGTAATACGTAGGGGGCGAGCGTTATCCGGATTCATTGGGCGTAAAGCGCGCGTAGGCGGCTCGCTAAGCGGGACCTCTAATCTTGGGGCTCAACCCCAAGCCGGGTCCCGAACTGGCGGGCTCGAGGGCGGTAGGGG
+
8ACCCF58=))=;;8=;===;888C<CCFGGCFGCGGGGFEGGGGGG<FGFGE=@FFGGGGGGGCFEFGGGGGGGDGGGGGGDFDGGGGGGFGGGGGGDGDFGGGGEGGGGGGGGGGGGGGGGGGGGEGGFGGGGGCGGEGGGGGGFGGGCGGGCFGGGGGGGGGGGGG9FFGGGGGEEGGDBDCDCDGGFGDEGGFGFFCGGFG5>>FFDEDD:CG0C54CEGDBEG?EGFFF;D31>97*89<F=9F>?FFFFFFFF?BB:26<>>>9>:?1B>>3.8:;>6>;B2(-((-(,(0-21;
@M02996:162:000000000-B87FG:1:1101:24301:2562 1:N:0:TAGCGCTC+CGTCTAAT
CCTACGGGTGGCAGCAGTGGGGGATATTGCACAATGGGCGAAAGCCTGATGCAGCGACGCCGCGTGAGGGAAGACGGTTTTCGGATTGTAAACCTCTGTCTTCGGGGACGAAAAAGGACGGTACCCGAGGAGGAAGCCACGGCTAACTACGTGCCAGCAGCCGCGGTAATACGTAGGTGGCAAGCGTTGTCCGGAATTACTGGGTGTAAAGGGAGAGTAGGCGGGGTTGCAAGTCCGTTGTTAAATCTATCGGCTCAACCGATGGCTGCGGCGGAAACTGTAATTCTTGAGTGAAGTAGAG
+
8ACCCB=9>1);;======;;888@FGGGGGGGGGGGGGGEGGGGGGGFGGGGGGGGGGGGGGG@FGGGGGGGGFGGGGGGGGGGGGGFGGGGGGGGGGGGGGGGGGGGEGEGGGGGGGGGGGGGGGGGGGGGGGGGGGGGGGGGGGGGGEGGGGGGGGGGGEGGGDGGGGGGGGGGGGGGGFFGGGGGGFGGEGGFFGFG7FFCDBFFFGGGFFDGFGGFGGGG):C>FGFFFFF<F?C1D>FAFFACAFF>9?F2FFFBFBFFFFFF>C66>EGEFAFFFAFFA><4>?DFA929:A96
@M02996:162:000000000-B87FG:1:1101:14867:2579 1:N:0:TAGCGCTC+CGTCTAAT
ACTACGGGTGGCAGCAGTGGGGAATATTGGGCAATGGAGGCAACTCTGACCCAGCAACGCCGCGTGAGTGAAGAAGGTTTTCGGATTGTAAAACTCTTTAAGTGGGGACGAAGAAAGTGACTGTACCCACAGAATAAGCATCGGCTAACGACGTGCCAGCAGCCGCGGTAATACGTAGGAGGCGAGCGTTATCCGGAATGACTGGGCGTAAAGGGTGCGTAGGCGGTAGAGCAAGGTGGCAGCGTAATACCGAGGCTGAACCGCGGTGCGACTGCCAAAACGGTTAGACTAGAGGGTGGCG
+
-88ACB55:01=;8=;;==;;78@6C6;ECGCC@8@CCDEFDEGGG9EDFEFDA;CCGEFF@@@6@FC<CCFGDFEFBC<,AFDC?=EBF<AEGEGGA,FFGFGCFDEFGGCFGGGG5EFG9F?FGGGGGGGGGGGGGGGGGGGGGGGG+CEG@>:DFD@D?DDGGGGCCE,=;D,??CE07:8:DGG5:>*>8EGBG<AFG+9CFA@)7CC:=D7C0D7@ED=CE/1(1:@?:?))5573>:F:>8(;A?@BFFF:*9<B>6>>B(4.(99(456?3.:B3<1144<>).().,4043((
@M02996:162:000000000-B87FG:1:1101:8744:2683 1:N:0:TAGCGCTC+CGTCTAAT
ACTACGGGCGGCAGCAGTGAGGAATATTGGTCAATGGACGGAAGTCTGAACCAGCCAAGTCGCGGGAAGGATGAAGGTATGATGTATTGTAAACTGCTTTAGCAGTGGAGTAATAAGGGGATCGTGATCCCCGATGCAAGTACACTGAGAATAAGGATCGGCTAACTCCGTGCCAGCAGCCGCGGTAATACGGAGGAGCCGAGCGTTATCCGGATGGATTGGGTTGAAAGGGGGCGCAGGCGGCTGTTTAAGGCAGTGGTTAAATCGTGGCGCTAAAGGGCATCACGCCAGTGGTAATGGG
+
8-8A@?==5108888;;6;;;;;@66,,CCC6@<,CA@C@@@@C6,9C@ECC@A:9:ED,986>+7@=FC=EE4?EF,C549,@9C,,B,??<BA,C,,,?FFFA,:=BF:<E,@FFGGGG7AFAGG<DD=F@C=ECGGGGC,@9;@CDDGAFFFDB,9>B+6@FF9<F>*@?*E<>9>A79:8=:?D+B@B=AGGE*551>ED:20=)9::DD3)*.**0:C**)<:<FG>(9>DFFBD>G90(..,*55B)(4<.<F)(894)64.0()4,-)20)4((.((.48?8(().().*).4(
@M02996:162:000000000-B87FG:1:1101:7528:2698 1:N:0:TAGCGCTC+CGTCTAAT
CCTACGGGTGGCTGCAGTGAGGAATATTGGTCAATGGGCGGAAGCCTGAACCAGCCAAGTCGCGTGAAGGAAGACGGTATTATGTATTGTAAACTTCTTTAGGCGCAGAGAAATAAGCTCCTCGTGAGGAGTGATGCTAGTATGCGCAGAATAAGGATCGGCTAACTCCGTGCCAGCAGCCGCGGTAATACGGAGGATCCGAGCGTTATCCGGATTTATTGGGTTTAAAGGGTGCGCAGGCGGCATGCTAAGTCAGCGGTTAAATAGCGAGGCTCAACCTCGTCCCGCCGTTGATACTGGG
+
88BCC>A==0)========;;;;CFGGGGGGGGGGGGGGGGGGGGGGGGGFGGFFFFGGGFGGGCFFGGGGGGFFFFFDDEEGGGFFFGGGGGGGGGCFGGGGGGFEGFGGGGFGGGGFGGGGGFFGGGEE=DEEFGCGGGGGGGGGGGGGGGGGGGGGGGGGGGGGGGGGGGGGGGGGGGDDDGDGGGGGGGFGGFGGFGGGFGGFEFFGGGFEGGEGFFGGCGFGGBFGFBB?FFFFGFGF>9@F?:AAFFAAFFGG(4DAFBAA9BFGF645FF<((4BBBB<F;77-4::2<4<<:(
@M02996:162:000000000-B87FG:1:1101:8750:2701 1:N:0:GAGCGCTC+CGTGTAAT
ACTACGGGCGGCAGCAGTGAGGAATATTGGTCAATGGACGGAAGTCTGAACCAGCCAAGCCGCGTGAAGGATGAAGGTACTATGGATTGTAAACTTCTTTAGCAGTGGGGTAATAAGGGGAACGTGAGCCGCGATGCAAGTACACGGAGAATAAGGATCGGCTAACTCCGTGCCAGCAGCCGCGGTAATACGGAGGATACGAGCGTTATCCGGATTTAGTGGGTTGAAAGGGTGCGCAGGCGGCTGATGAAGGCAGTGGTGAAATCGGGAAGCGCAACGAGGAGGCGGCAATGGAACTGGG
+
-8ABC?8>)108888;;<;;;;;C6C9CEDF9CACCEEFBCFCCE<6CDFEFFACCC<C,688>+8CDGFD=ECCEF9C,,:,CF,CBAA@?EFC9F9,C<FFEF,4=,@8=F,FFG,=:++8C+F8>,,++6C=C3DFGGE;F9@C:CEGAFGFCCE5>8?DCFG9FGE4AD>GEFFFC=<?6C8DG7FCF=DGGF6+;9CGFEC5B74FGDF5**6*:9EC17)<:AFFE<?<F(7@C>D3)()))*6AF0<BF4CG:(74>)-(-5()4((02723((.(((-4(4((.4()))..:0
@M02996:162:000000000-B87FG:1:1101:16926:2707 1:N:0:TAGCGCTC+CGTCTAAT
ACTACGGGAGGCAGCAGTGGGGAATATTGCACAATGGGCGAAAGCCTGATGCAGCAACGCCGCGTGAAGGATGAAGGTCTTCGGATCGTAAACTTCTGTCCTAGGGGAAGAAGAACTGACGGTACCCTTGGAGGAAGCCCCGGCTAACTACGTGCCAGCAGCCGCGGTAATACGTAGGGGGCAAGCGGTATCCGGAATTATTGGGCGGAAAGCGTACGTAGGGGGCGGCTGAAGCGCAGGGGTTAAGGCAAGGGCTCAACCATGGTTCGCCCGGCGAACGGGGCTGCGGGAGGGCAGGGGG
+
-88?C?88811=88=;;<=;;78@;CCEEFGFC<CCCCFEEEDEFF8EE@D<AECECFEF:@@@7>FDGGFFECCFFBD<,@CCCFFG=?=DEDDFGF,CF,EFCFDC?FGDFFGF;FGGGGCFGGG93DFGFGGGGGGGGGGG+BFF@EFG,DDEEFFFFF5ECEG4;>2BDE29CCCDD7>5CFG)1:*?9=EGF3*;1+=AC9B3@EDF*8.>37*9FE5DE3EC4))028,<99BG>)()-/94*485:<8(-<DF:>25?-6-<>DF1;)8)43(4>9,(4(((-(43;0(.7(((
@M02996:162:000000000-B87FG:1:1101:7523:2716 1:N:0:TAGCGCTC+CGTCTAAT
CCTACGGGTGGCTGCAGTGAGGAATATTGGTCAATGGGCGGAAGCCTGAACCAGCCAAGTCGCGTGAAGGAAGACGGTATTATGTATTGTAAACTTCTTTAGGCGCAGAAAAATAAGCTCCTCGTGAGGAGTGATGCTAGTATGAGCAGAATAAGGATCGGCTAACCCCGTGCCATCAGCCGCGGTAATACTGAGGATCCGACCGTTATCCGTATTTAGTGGTTTTAACAGGTGCGCAGGCTGCCTGTCAAGTCAGCTGTTAAATAGCGAAGCTCAACCTATTCCCGCCGTTGATACGCAG
+
88BCC5:=>0)=;6,=;;;;;;;C;EFFFGGGFAFFGGGGCCFCDFFGGEEFGGGGGFECFFGD:@FFGGGGGFF,BFDDC@?,5B?FAFEFGG<EDEEFG,:AF+>FG,:AFFGGCC?E<,ACFGFEG88FGF93,,C,,6,,,,,8D@FFFAF3@9+>=C=CGC,49+6:D+9,3,<7:?>95*9DCF7,5148?6?F***2378).3:7*)0*+.13@C1/=3CG3+:..4)87(079*.)(**)*.4?A)-))326?F:<AA<B)(1-(,/392.4(*.6)4,,((--(,-.*,(((
@M02996:162:000000000-B87FG:1:1101:16930:2729 1:N:0:TAGCGCTC+CGTCTAAT
ACTACGGGGGGCAGCAGTGGGGAATATTGCACAATGGGCGAAAGCCTGATGCAGCAACGCCGCGTGAAGGATGAAGGTCTTCGGATCGGAAACTTCTGTCCTAGGGGAAGAAGAACTGACGGTACCCGTGGAGGAAGCCCCGGCTAACGACGGGCCAGCAGCCGCGGCAATACGAAGGGGGCAAGCGTTATCCGGAATTAGTGGGCGTAAAGAGTACGTAGGTGGCGGCGGAAGCGCAGGGTGTAAGGAAAGGGCGAAACCAGGGTTCGCCCTGCGAGCTGGGCTGCTCGAGGGCAGGAGG
+
-86ACB9A):18888::<:4988?B?,BD<FGFFFDDFFECECEGC8EE,?FFEBEFACFC>FC+>FFGFGCCFFGGFC@<,>@@>FE*5>>:DCFFG,@C;F;A<*1>FEF:CF72<FFCF7CFGB1*4B7CCC7+4<C;CGC*;<<8C5>*:*:8;7C@FC/:/5*>*<<DE*/:75757>58*7/9:*+30>;>*0*2*<>:9>)857F*57CC126>E+95>C53)))391BBFFD92-))19)*,441(-((2)-:>1(42(4:>9:(3>C>(4-27(4(,1))(-((-(,.4(((
@M02996:162:000000000-B87FG:1:1101:23802:2730 1:N:0:TAGCGCTC+CGTCTAAT
CCTACGGGGGGCTGCAGTGGGGAATATTGGACAATGGGGGCAACCCTGATCCAGCGACGCCGCGTGAGTGAAGAAGTATTTCGGTATGTAAAGCTCTTTAAGCAGGGAAGAAAATGACGGTACCTGCAGAATAAGCCCCGGCTAACTACGTGCCAGCAGCCGCGGTAATACGTAGGGGGCAAGCGTTATCCGGATTTACTGGGTGTAAAGGGAGCGTAGACGGCAAAGCAAGTCTGAAGTGAAAGCCCGCGGCCCAACTGCGGAACTGCTGTGGAAACTGAGTAGCTAGAGTGTCGGAGAG
+
-8AAC?8=1:)8888:::::988??A9<FFGECCFEFGDD@CCEFEEFE<EECEBCCFEGCB@>8>@B8@ACFCFF3@,@,=FE8>>F,<BCCFFC@>;DFFDDFGGFGEGGEG<BFFGGEFFF9B@FEFF<EFGFCEGGGD8FGGCGGE@FFGGFGGGFG<:CE*>E<CFG0ACEGDDCCD@>C99C*<DEDB**1:D7CCC0;9?FFFGG<;@D>8>C6CDDEBF*4FD>)))9):F*.::?9886D>BE((-:6:25)7;(39)49)*6.2?A7:.6<)-6..).4<?2<-6379691
@M02996:162:000000000-B87FG:1:1101:10959:2734 1:N:0:TAGCGCTC+CGTCTCAT
ACTACGGGGAGCTGCAGTGAGGAATATTGGTCAATGGACGCAAGTCTGAACCAGCCATGCCGCGTGAAGGATGAAGGCCCTATGGGTCGTAAACTTCTTTTGTACGGGAGCAATAAGGACCACGTGTGGGCTGATGAGAGTACCGTACGAATAAGCATCGGATAACTCCGGGCCAGCAGCCGCGGTAATACGGAGGATGCAAGCGTTATCCGGATTCAATGGGTTTAAAGGGGGCGGAGGCGGCTTGGTGAGTGAGCGGTGAAAGGCAAGTGATCCACCGTGGACGTGCCGTTGACACGGG
+
88BCC?9)1))8=;=;;=;6;;;C<6,@EFEAFDC@EFEECEECF9,ECEC8EECCE9@A,@7@8CB@FA@F@@CDEE<F,?,CBFF<FG8<DFG?FDEFDFBFEFC@+4CDGE,CFEBDFGGGGGGGG+>AA=,>DE=DGACDC=DCB=D=FG>DDDC:E+@BFFA<E:+@D55CCCCEGC>9:528:C7*/2:C:**):7<;=*=30+;CD).*86++;C;2:.CF>9CD(2(.(-7),9(.())-2()0-)).(:>(()4<),4()-2).-*+05((.0714-,43(,((-()/524(
@M02996:162:000000000-B87FG:1:1101:10941:2738 1:N:0:TAGCGCTC+CGTCTAAT
ACTACGGGGGGCTGCAGTGAGGAATATTGGTCAATGGACGCAAGTCTGAACCAGCCATGCCGCGTGAAGGATTAAGGCCCGATGGGTCGTAAACTTCTTTTGTACGGGAGCAATAAGGACCACGTGTGGTCTGATGAGAGTACCGTACGAATAAGCATCGGCTAACTCCGTGCCAGCAGCCGCGGTAATACGGAGGATGCAAGCGTTAGCCGGATTCATTGGGTTGAAAGGGTGCGTAGGCGGCTGGGTAAGGCAGCGGGGAAATGCCAGTGCTCAACATGGGACGGGCCGTGGATACGGG
+
88AAC?=5:)188889::::::=C5C,5CDEEA<CDDCECFCCCC<9ABEBADEBB=?DF8>C>3>FEGFCF,==DFGGG+@3>CG@DC8<BCFC=FF9@CFCFCGDDEGFCF9FFGGGGGGGGGGGGG,?CEGCGGGGGGCFGG1AEGGG@FGF7C;CEDGCEGG?EFE*:D5CFFFFGGC<:C9DG7CFGDDGGF*9FFGGFE7:D36<E<B8/06729?C1/)<CAFGF?F<E02;DBG>70.7:*98?2(2:?GG(7@0<4A<B@?24<-/<6(..(<<0:B(4(49(,42)0403(
@M02996:162:000000000-B87FG:1:1101:19373:2763 1:N:0:TAGCGCTC+CGTCTAAT
ACTACGGGTGGCAGCAGTAGGGAAGATTGCACAATGGGGGAAACCCTGATGCAGCAACGCCACGTGTGGGAAGAAGCATTGCGGTGTGGAAACCACTGGCGTGAGGGAATAATGCTTAAGTTCGGGTAAGTTGAATGTACCGCGAAAGGAAGCACCGGCAAACTGCGTGACAGCAGCCGCGGGAATACGAGGGGTGCAAGCGTTGTTCGGAAGCACTGGGCGGAAAGGGAGCGCAGGCGGAGATGCAAGCAGTCGGTACAAGACCGGGGCCCAACCCCGGACCGGCAGACGGGGCGGATGG
+
8866@:0):01;;8=;;=;<;8;@,;,6CCF<@<C@CCDDBCCCF@,CC,C<CA;C@C@@+68@,::9CCACEADFCE?C,5B=8@BC,?=?8F=FAB,:C+@F?EDCC,C?:EF,,9F,ACECF+@FGG95@FF,CCBCE+>CFC8EGGGGFGB,4?C:@CB,3@A4;*>@?,=:>49=7<)284>>CFGGGF/C7<:?*9/02/)175>>3)?094CD5::D=.:C?FD)4(376(7777()./16D037-.(4-:*6:133,3;6>(1(4-)/)(-265((-(-3-34:1,(4@(,--
@M02996:162:000000000-B87FG:1:1101:16492:2780 1:N:0:TAGCGCTC+CGTCTAAT
ACTACGGGCGTGCAGCGCGGGGAGCAATACCGGGTGGCGACCGGCGGAAGGGGGCGGAACACGTGAGCAACTTGCGCGTATCTGGAGGACAAGCGGTGGAAACGCTGGCTAATACTCCATAACAACAGGGTCGGCATCGGCCGTGCTTGAAAGAAGGTCGGATACGGATAGGCGCGCGGGACAAGAGCTAGTTGGAGGGGTAACGGCACACCAAGGCGACGAAGTCTAGGGGGTCGGAGAGGAAGGTCCCCAACACTGGCACGGAGACACGGTCCACACACCCACGGGAGGGAGCGGGGGG
+
8-AAC:8801)666;;88878+87+:,6CCCB6:+8@C>:@@::F:C:BCCC8>=:6::CE<:,:7C@=88,@;3*5>>**>@BFFCC7@38:FEGCFGFC<CCC=C*C<<?,CFBFGGEGGGGFG>FFECF?ECE*<CEG8**2;8+<CFCGFF6;CG8>C;CCFDE5;0AC*:::=CD755)25C4*29329<8?*9B//C*17;@57FEC>>F369)8**1**+:6958(--)(-.14C778@097020,12(.<<(46,9(--4F?74((>C*.((-.(--,341(((-4(()(-(,
@M02996:162:000000000-B87FG:1:1101:19374:2781 1:N:0:TAGCGCTC+CGTCTAAT
CCTACGGGTGGCAGCAGTAGGGAATATTGCACAATGGGGGAAACCCTGATGCAGCAACGCCACGTGTGGGAAGAAGCATTTCGGTGTGGAAACCACTGTCGTGAGGGAAGAATGCTTAATTTCGGGTAAGTTGAATGTACCTCGAAAGGAAGCACCGGCAAACTTCGTGCCAGCAGCCGCGGGAATACGAGGGGTGCAAGCGTTGTTAGGAAGCACTGGGCGGAAAGGGAGCGCAGGCGGAGAGGCAAGCAGTCTGGACAAGACAGGGGCCCAACCCCGGACCTGCAGACAGGACTGGGG
+
--8ACB9):)1=;8=;;=;<;8;;CC<6@FG9@@ACCDDDECCFFC8CCCEACECC@ECE+68@::,:B@EDCACDCF<,,?E@8B8C,E<CCFFFGF<CD+BECF=@E+AE<FF,,CE59<EFF>FFEF;@EAF9EBFG97E:>DEGGGGFGGGC>>+>3;D,,3@@ABFGFGGGG7:C>>:?84CFGGCEC>:E>CGB*9*2:/)+102C5AF5C3<FFGGGGFGG457<>>>E>;>1-93)38>:9,37).).(+25:)4:,48(73C(:<D*7(41951.,084)((.4:0(0((,
@M02996:162:000000000-B87FG:1:1101:8207:2797 1:N:0:TAGCGCTC+CGTCTAAT
CCTACGGGGGGCTGCAGTGAGGAATATTGGTCAATGGGCGGAAGCCTGAACCAGCCATGCCGCGTGAAGGAATAAGGTCCTATGGATCGTAAACTTCTTTTGAGCGGGAGCAATAAGGACTACGTGTAGTCCGATGAGAGTACCGTTCGAATAAGCATCGGCTAACTCCGTGCCAGCAGCCGCGGTAATACGGAGGATGCAAGCGTTATCCGGATTTATTGGGTTTAAAGGGTGCGTAGGCGGCTTGTCAAGTCAGTGGTGAAAGCCCCCTGCTCAACAGGGGAACTGCCATTGATACTGG
+
8ACCCAD)18)8888::::::::CFFGGGGGGGGGGGGGGGGGGGGGGGGGGGFFFDGGGGGFFFFGGGGGGEGGGGGGGGGGGGGFGGGGGGGGGGGGGGGGGGGGGEGGGGGGGGGGGGGGGGGGGGFGGEGGGGGGGGGGGGGGGGGGGGGGGGGGGGGGGGGGGGGGGGGGGGGGG5CB>GGGGGGGGGFGGFGGFGGGFGGFFFFGGGBBDDBGGFGGDG3FGAFFEFFFEFFFGBG>51<DFGFFFFBFFAFGFFF>>AF:1@>98<8*<6?,::E>F<4:5<0.6):9AF:<F)
@M02996:162:000000000-B87FG:1:1101:8224:2805 1:N:0:TAGCGCTC+CGTCTAAT
CCTACGGGGAGCTGCAGTGAGGAATATTGGTCAATGGGCGGAAGCCTGAACCAGCCATGCCGCGTGAAGGAATAAGGTCCTATGGATCGTAAACTTCTTTTGAGCGGGAGCAATAAGGACTACGTGTAGTCCGATGAGAGTACCGTTCGAATAAGCATCGGCTAACTCCGTGCCAGCAGCCGCGGTAATACGGAGGATGCAAGCGTTATCCGGATTTATTGGGTTTAAAGGGTGCGTAGGCGGCTTGTCAAGTCAGTGGTGAACGCCCCCTGCTCAACAGGGGAACTGCCATGTATCCTGG
+
88@@C5>0))0==;=;==;;;;;;CFGGGGFGFFGFGGGGGGGGGGGGGGFFCFGGGGGGGE+@FGGEGGGGGGGFEEFGGFGFGACFGGGFFGGGGGGGGGGFGGEFEGG7F,FFGGGG8AFGDEFFD<EGGCE7EGG,8ECFFDEF+@,@FGGGGGGGEDGGGGGGGCFG9@99FGGGGGFFDDG7CGFC55EEAFGF7C<=CD:;FFGE5)8/96CC4<5/:>GG<1>@7(()(-.1)1354).,*6)*.6)).A*6<82-(-,4@67<?0409?<?4),(1-8)5()..)6)*.))(
@M02996:162:000000000-B87FG:1:1101:19946:2820 1:N:0:TAGCGCTC+CGTCTAAT
ACTACGGGTGGCTGCAGTCGAGGATCATGGGCAATGGGCGAAAGCCTGACAAAGCGACGCGGCGTGGAGGATGAAGGCCCTCGGGTTGGAAACTCCTGTCATAAGGGAACAGGCGATGGGACCTAATACGTCACAAAGTTGAGGGTACGTTAAGAGGAAGCGACGGCTAACGCGGGGCCAGCAGCCGCGGTAAAACAGAGGGCGCAAGCGAGGTTCGGATTGACTGGGCGGAAAGGGCGCGTAGGCGGCGGAGTGGGGGAAGGGTGAAAGCGCCGGGGGCAACCCGGAAAGTGCGCGTGAA
+
86A?C>55=00;;886;=;888:@,;<C6-:,6@,CCCCBCECECE,C@CED,96@88@@868>4>CCFGC8E=<EFDEF+A@CEB=C7<??,C=F9B,:B9FFCF<A<AC=AACF3@+DFFG@DD;FGF?EGFGGGG,,@3D,@:D>*,@EFEC?>:CEC>C:FG*/::4*1*:*:5*A295509519:)1;*0+0>FFF**0*1<@>5**100296<*0*02+9C5,51031(>1459-),8:*7314>)4(4(8*)(-<1:,344=)*(,,8C:((--<(,(470,42.6)-(),-(,
@M02996:162:000000000-B87FG:1:1101:19937:2837 1:N:0:TAGCGCTC+CGTCTAAT
ACTACGGGTGGCTGCAGTCGAGGATCATGGGCAATGGGCGAAAGCCTGACAATGCGACGCTGCGTGGAGGATGAAGGCCCGCGGGTTGTAAACTCCTGTCATAAGGGAACAGGCGATGTGACCTAATACGTCACAAAGTTGAGTGTACTGTAAGAGGAAGCGACGGCTAACTCTGTGCCAGCAGCCGCGGTAATACAGAGGTCGCAAGCGGTGTTCGGATTTACGGGGCGGAAAGGGCGCGAAGGCGGCGGGGGGGGGCAAGGGTGAAAGCTCCGGGCGCAACCCGGAAAGGGCGCTGGAA
+
-88?@?=5=)1==8=;;==888:@,;6;,-CCA<CCCDECECCEFE8CCCEC,9:@@@BF,88@,?FEFDEEECEFFGFG+>CCE>BF+A?AEFGGGE8BF<FFFGGFFFG>AAFGCG3EFGG9FGFGGGGGEFFGGG;,@EF,@CDG,,@EGGGEFFFG>9BBFGGCEFF,;,>,?CC@<?AA=CGGGG/CC+=@AFGFF02:*9<:F5)*1)0:C>C7)+2:*8EDBF)8>BBFFFD54)-89@D>39>)4(4(4*79?F2<,41?F)9)5>>D>1(-4<4:?>BF>B?(4076)(-2,
@M02996:162:000000000-B87FG:1:1101:18081:2844 1:N:0:TAGCGCTC+CGTCTAAT
ACTACGGGGGGCAGCAGTGGGGAATATTGGGCAATGGGCGAAAGCCTGACCCAGCGACGCCGCGTGAGGGAAGAAGGTCTTCGGATTGTAAACCTCTTTCAGCAGGGAAGAAGAAAGTGACGGTACCTGCAGAAGAAGCCACGGCTAACTACGTGCCAGCAGCCGCGGTAAGACGGAGGGGGCAAGCGTTATCCGGAATTACTGGGGGGAAAGGGTGGGTAGGCGGGGGGGCAAGGCAGGCGTGAAAATCAGGGGCTCAACCCAGGACCGGCGGTGGAAACGGGACATCGGGAGAGGGGGG
+
88AAC?89:5088889:<:998==B?,,ACGEC@=BADFEEDDEFF,EAFFCDA:>BFCFCB@>3>@CFDCEECCFFDD=9@DCC:>F,@<A<FFFDD;FFGCFCFDCAFGAFGGGG,FGGFG*CCG,?FFGGGGGGGGFGFGGGDGGG7CFG;:;8FC5C<C*:8EG*1A+:6C*;7=/7<878C*>/2>*+8CEFG<60:+98F)8)0>EDFF0>0C7@>C9EDEDFBD390<)82>D0D(8?FFD*4>488;((*252561(-347(9(((020(.42)-(.33-41(4(-48.419(
@M02996:162:000000000-B87FG:1:1101:17156:2848 1:N:0:TAGCGCTC+CGTCTAAT
ACTACGGGTGGCAGCAGTAGGGAATATTGCACAATGGGGGAAACCCTGATGCAGCAACGCCACGTGTGGGAAGAAGCATTTCGGTGTGTAAACCACTGTCGTGAGGGAATAATGCTTAATTGCGGTTAAGTTGAATGTACCGCGAAAGGAAGCACCGGCAAACGTCGGGCCAGCAGCCGCGGTAATACGAGGGGTGCAAGCGTTGTTCGGAAGCACTGGGCGGAAAGGGAGCGCAGGCGGAGAGGCAAGCAGGCGGTACAAAACCGGGGCCCAACCCCGGACCGGCAGACAGGACTGTGGG
+
88AACB55800=;8=;;=;<;8;CCC@CEEFEDEEDDFCEFEFCFG8EECACDECFFFEFCCGB6C,9BCBCEDCF=FBE9@FD,BBF<EBDAFCGGGCEFAFE@FEEF,EC@EA,,AF<B,A@C44FFGD<DED,CEFGG+@FGGGEGGGGCGGF8CCEE?F+,4@*@B8;?DFCF9:*:522:1CCFA9ECD/=3>>A<D7):77475DG3.77*499:CCGEFGFB>C>;,177(0C>C6547B?GB?F099>(:*64*(4(-44>>GF?1B>3(-,,)42--434((.6?4(8-)(,
@M02996:162:000000000-B87FG:1:1101:12356:2859 1:N:0:TAGCGCTC+CGTCTAAT
ACTACGGGGGGGAGCAGTGGGGAATATTGCACAATGGGCGCAAGCCTGATGCAGCGACGCCGCGTGAGCGAAGAAGTATTTCGGGATGGAAAGCTCTATCAGCAGGGAAGAAAATGACGGTACCTGACTAAGAAGCGCCGGCTAAATACGTGCCAGCAGCCGCGGTAATACGTATGGAGCAAGCGTTATCCGGATTTACTGGGTGTAAAGGGAGCGTAGACGGAACAGCAAGTCGGATGTGAAATGCGGGGGCTCAACGCCGGAACGGCAGGGGAAACGGTGGATCTGGAGTGCCGGAGAG
+
68ACC?5=:80+888::<:3:>@>3B9=C@CC=C<BDFFB@<BCFF<BE<;CCD<:<BB<<<<<*<=C?B<<CC?C,32,,+;C*::E*8<@8FCF79,<@C<@8EC8>EFEGGCGGEEGGGGFEGGF7CGGEFGG*:?EGCEEGGFGFE<CCF98:C7*/12:E:CDE:EF9<<:;CCCEC>7C9*999FEDE*//:D=:DG0:19FB7:E4>:DD-9>8;CDC;:72>0>44(76(00.241)9=9DFFB9(4<2**,434;;((4.3)(46BC4:66-),2)375<9?48))473212
@M02996:162:000000000-B87FG:1:1101:9711:2862 1:N:0:TAGCGCTC+CGTCTAAT
CCTACGGGTGGCTGCAGTCGAGGATCATGGGCAATGGGCGAAAGCCTGACAAAGCGACGCGGCGTGGAGGATGAAGGCCTTCGGGTTGTAAACTCCTGTCATAGGGGAAGAGGCGGACCGACCCAATACGTCGGCGAGTTGAGGGTACCCAAAGAGGAGCGGGCGGCGAACTCGGGGGGAGGAGCCGCGGGAATACAGAGGCCAGGAGCGAAGGGCGGATAGACTGGGCGGAAAGGGCGAGGAGGCAGGCATGGGTGCAAAGGGTGAAATGACCGGGCACCACCGGGAAAGGGCGATTGAA
+
-8AACA55=0)=,88;;;68686@<C,CCEFFC@EDFFECCECEFF8EDFGG,9:+@FCC8=@>+84?FD@BEBDF?9B?<9FC:BCF?ADEDCFFGFCAFDGECFEE?+A<F73=++5533*@F*@EFCFA85*4=E16,2?,<:C,>5+=2<+0*A***/34?C5?5>*/7*A*/**2:)0.*/1/<*7*2)2+9:2)*7C.*1073))*1.)1>0)1)3+909A<()9>>F?F:17)-)(>(754)4()4(-.4**6)<4,,41<94*-..8C;((((0((((-20(20,,7(0(-))
@M02996:162:000000000-B87FG:1:1101:22797:2864 1:N:0:TAGCGCTC+CGTCTAAT
ACTACGGGTGGCTGCAGTAGGGAATATTGCACAATGGGGGAAACCCTGATGCAGCAACGCCACGTGTGGGAAGAAGCATTTCGGTGTGTAAACCACTGTCGTGAGGGAATAATGCTTAATTTCGGTTAAGTTGAATGTACCGCGAAAGGAAGCACCGGCAAACGTCGTGCCAGCAGCCGCGGGAATACGAGGGGTGCAAGCGTTGTTCGGAATCACTGGGCGGAAAGGGAGCGCAGGCGGAGATGCAAGCAGGCTGTACAATACCGGGGCCCACCCCCGGACCTGCAGACTGGACGGTGT
+
-88AC55)))1;=88;;==<;8C@CECEDFGG<@@CCFDGEEDFGD@EEE@FFFCFDFCFC@@C6C,CCEDFCCEFDFFFAAFEBF?FABFEFGGGFF,CDAFF=BCCEAF?,CE?9AF<E9FFF8BGGGDF@CEEFFGEC6BFEGGGFGGGGGCG=CDGGGG+8@C*A>DGGCGFGFCE9C):C4CGF5>BC>=CDG@BCG:5:95=@:CC*9FGDAGG>E*>EFGF6>D577>>99@GBD9)57=AGBFF16(8(C?)644???>>E9C34(0;7(-2-02(.14461..2<:2:12,
@M02996:162:000000000-B87FG:1:1101:9692:2866 1:N:0:TAGCGCTC+CGTCTAAT
ACTACGGGTGGCTGCAGTCGAGGATCATTTGCAATGGGCGAAAGCCTGACAAGGCGACGCGGCGTGGAGGATGAAGGCCTTCGGGTTGTAAACTCCTGTCATAGGGGAACAGGCGGACCGACCCAATACGTCGGCGAGTGGAGTGTACCCTAAGAGGAAGTGGCGGCGAACTCGGTGCCAGCAGCCGCGGGAAAACAGAGGCCAAGAGCGGTGTTCGGAGTAACTGGGCGTAAAGGGCGCGTGGGCGGGCTGGCGGGGCAAGGGGGAAATCTCCGGGGGCAACCCGGAAAGGGCGCTGGAA
+
886?A?0):0)=;88;;=;888:@,;6C,-<@@<6CADCBC@@EF<,CAEDC,?6@@@@F+68>88@?FDE=EAEFGFC,,9FCD:?F+@?B?CFFCF,BFDFGGGDDCDFBFFEGGGGGGGGGGGGGGGDFCCCGCEE18<:,=@B@BCCFGGGCD=D++2?8FGG*:EE*:*;*;>C<C7?>*9DCCE3C8)2279FFC>*>87>5)7)*9)0099C).+0299FF:</042AF:(.),)(040<9)(-)4<B06*1,-5<B0;9(7)2)..<>:(,-3>?(83;043.(3(71)(33(
@M02996:162:000000000-B87FG:1:1101:12364:2875 1:N:0:TAGCGCTC+CGTCTAAT
GCTACGGGGGGGAGCAGTGGGGAATATTGCACAATGGGCGCAAGCCTGATGCAGCGACGCCGCGTGAGCGAAGAAGGATTTCGGGATGTAAAGCTCTATCAGCAGGGAAGAAAATGACGGTACCTGACTAAGAAGCTCCGGCTAAATACGTGCCAGCAGCCGCGGTAATACGTAGGGAGCAAGCGTTAACCGGATTTACTGGGGGTAAAGGGAGCGTAGACGGAACAGCAAGTCTGATGGGAAATGCGGGGGCTCAACGCCTGAACTGCATGGGAAAAGGGTGATCTGGAGTGACGGAGAG
+
-6AAC@588)08888::8:<ADC<,@,@@CD,<<<BCD@>@BC<FC8C>?E9C>3>:=BF<4=<*<:B8C<FE;CF+;99,@E85C*;,<<9CFCF?E,<FCC@@CECEEFCEFGGGGGGGGGGGFFG9CC67CEF+ACEEG5EC7<CFGFGGGCE88<>E7*?**:?+3AF7:*:CCC*:7;;C9*1*32*/85*9:70:DC)2)7?F87=/.5>9?CD?8:>55793@57)6)1:2?*.940)/=>509;013<<7516)42::<4*-0).2@C5((,()(4).-))),.4)6:D?B32
@M02996:162:000000000-B87FG:1:1101:6261:2902 1:N:0:TAGCGCTC+CGTCTAAT
CCTACGGGTGGCAGCAGTGGGGAATATTGCGCAATGGGCGGAAGCCTGACGCAGCGACGCCGCGTGGAGGATGAAGGTTTTCGGATTGTAAACTCCTGTCGGAAGGAACGAATGATGAACGGGGCAATATCCCGGTCAAGTGACGGTACCTTCCAAGGAAGCACCGGCTAACTCTGTGCCAGCAGCCGCGGTAAGACAGAGGGTGCAAGCGTTGTTCGGAATTACTGGGCGTAAAGGGCGCGTAGGCTGGTCCCTAAGTTGGATGTGAAATACCGGGAGTAAAACCCGGAACTGCATTCAA
+
88A:@*=9=0)====;===;;88BFFGGGGGGGGGGGGGGGGGGGGGCGGGGGFFFGGGGFGEGFGGGGGGGGFFGFG,EFGEGGGGGGFGGGGGGGGFGGGGGGFDFGGGGFGGGGGGGG+>FGDDDFCF=DF*@EGG9DDDDEDGGGGGGG,BF?CGGFGGGGGDG5CGG7FFFFGFEGGFFGGGGGEDGE)<C@**09<CEGG@?*.1>5>BC70DDFGGGFBFG0>D>61197:BC(9>E97F?G?(/::<)8E>::68<??2:*.:<>BE?:6;:8@B4428194-7),)-14-5)
@M02996:162:000000000-B87FG:1:1101:6243:2907 1:N:0:TAGCGCTC+CGTCTAAT
CCTACGGGTGGCAGCAGTGGGGAATATTGCGCAATGGGCGGAAGCCTGACGCAGCGACGCCGCGTGGAGGATGAAGGTTTTCGGATTGTAAACTCCTGTCGGAAGGAACGAATGATGAACGGGGCAATATCCCGGTCAAGTGACGGTACCTTCAAAGGAAGCACCGGCTAACTCTGTGCCAGCAGCCGCGGTAAGACAGAGGGTGCAAGCGTTGTTCGGAATTACTGGGCGTAAAGGGCGCGTAGGCTGGTCCCTAAGTTGGATGGGAAATACCGGGAGTAAAACCCGGAACTGCATTCAA
+
88CCCBA5:))========;;88BFGFGGGGGGGGGGGGGGGGGGGGGGGGGGFFEEGGGEGGG>FGGFGGGGGGGGGGGFDCFE7FFFFGGGGGEEFDFGGGGGGCFGGGEFGGFGGGGFGGGGGDDFFGCFFEGGGGGGGGGGGGCCFFGFCGDFCC7B7CGCCEEGEFGGGGFCFFGGGFFFGGGGGGGGFF9=CFFGFGFDGFF?FG:DFDFF?GDB>FDCFGG?FGFFF:6825/079@9:?0781/4:)4(006<F?))((,).2.6:>ED10-4@>54::(333>?2)59))).
@M02996:162:000000000-B87FG:1:1101:6487:2941 1:N:0:TAGCGCTC+CGTCTAAT
CCTACGGGGGGCTGCAGTCGAGAATCATTCACAATGGGGGCAACCCTGATGGTGCGACGCCGCGTGGGGGAGGAAGGTCTTCGGATTGTAAACCCCTGTCATGTGGGAGCAAGGCGCAAGCTTGATAGTACCACAAGAGGAAGAGACGGCAAACTCTGTGCCAGCAGCCGCGGTAATACAGAGGTCTCAAGCGTTGTTCGGAATCACTGGGCGTAAAGGGTACGTAGGCTGCCGTATAAGTCGTGCGTGAAAGGCAGGGGCTCAACCTCTGGAGGGGGCATGATACTGTATGGCTGGAGTA
+
8ACCCDFB=9)8888::::888:BFGFGEGGGGGGGGGGGGGGGGGGGGGGGFEFEFGGGGGGGCFGGGGGGGFFFFGGGGGGGGGGGGGGGGGGGGGCFGGGFGGGGGGGGGGGGGGGGGGGFGFGGGGGGGGGGGGGGGGGGGGGGGGGGGGGG9FGGGGGGGGGGGGDGGEGGGGGGGGF><FFFGCFFE7EGFGGFDGGFGGFFFFGFG>DCFAGGFGGGFFGG??FFFB<@0:@GA:4787>1544@A?0:BGG;9D0<??BBF7F?FF38)4390>59AA26.6-6:0(45(,((
@M02996:162:000000000-B87FG:1:1101:6469:2954 1:N:0:TAGCGCTC+CGTCTAAT
CCTACGGGGGGCTGCAGTCGAGAATCATTCACAATGGGGGCAACCCTGATGGTGCGACGCCGCGTGGGGGAGGAAGGTCTTCGGATTGTAAACCCCTGTCATGTGGGAGCAAGGCGCAAGCTTGATAGTACCACAAGAGGAAGAGACGGCAAACTCGGTGCCAGCAGCCGCGGTAATACAGAGGTCTCAAGCGTTGTTCGGAATCACTGGGCGTAAAGGGTACGTAGGCTGCCGTATAAGTCGTGCGTGAAAGGCAGGGGCTCAACGTCTGGAGTGCGCATGATACTGTAGGGCTGGAGTA
+
88BCC5>=:5)8888::::888:=?DAFFFGGGGGGGGGECFGG@FCF@CFD?EEFDEFGFFGGBFEGGGFGGFFCCFEGG9DFC7FFFEDGGGGGGGGGGFFCFGGFFGGGGGFGFEFGGGGGGDGGFFGGGGFCFGGGGFGGGGGECECE8F7C*;CEGGGGGGFGGGEGGCGEGGFGGG@F87F7CFG+:0:CDFFFGGE5EG6*1575D>575)CDFF6CC?E339CD690><)9*):404>E1C?BFFBFF<5DB9)4),8(-72F:6:68*4>21.-6.6)6..).2:03DBB,(
@M02996:162:000000000-B87FG:1:1101:12682:2954 1:N:0:TAGCGCTC+CGTCTAAT
ACTACGGGAGGCTGCAGTGAGGAATATTGGACAATGGGGGCAACTCGGATCCAGCCATGCCGCGTGAAGGACTAAGGCCCAATGGGTCGTAAACTTCTTTTGACGCAGGGCAATAAGGCACACGTGTGCGCCGATGAGAGTATGCGGCGAATAAGCATCGGCTAACTCCGTGCCAGCAGCCGCGGTAATACGGAGGATGAAAGCGTGATCCGGATTTATTGGGTTGAAAGGGTGGGTAGGCGGAGGATTAAGTCAGGGGTGAAAGGTACCGGCACAACCGGGGAGCGGCCATGGAGAGGGG
+
6-AAC>):80)6=;8;;==;;;;C,C,6CCF8C<6CDACD@:@D8@,8@88CCA:6@C@C<@@@+@BDFDC=,69CCFD@,A4CEFCFC+<EFD9?AA,AF<FF@?BBCF:DF,FGFGGGGGFFCFEGGGGCE:CEGGGG83EFFG6CBEG*@FDF9=;<>4*>FG7D,:*=CBCD868CG<8:C):C;:+;=BGE>*>)::<)11)7)/:E57.**)*21<71*)<:<=5>48(.7)094C20-<7(25494).-(:<-37)69?.)0-991(88703147602(-2(43().484((44
@M02996:162:000000000-B87FG:1:1101:7261:2957 1:N:0:TAGCGCTC+CGTCTAAT
CCTACGGGAGGCAGCAGTGAGGAATATTGGTCAATGGGCGAGAGCCTGAACCAGCCATGTCGCGTGCAGGAATACGGCCCTATGGGTTTTAAACTGCTTTTGCCTGGGGATAAAGTGGCGGACTTGTCCGTTATTGCAGGTACCAGGCGAATAAGGATCGGCTAACTCCGTGCCAGCAGCCGCGGTAATACGGAGGATCCGAGCGTTATCCGGATTTATTGGGTTTAAAGGGTGCGTAGGCGGCATCTCAAGTCTGTGGTGAAATGTCAGGGCTCAACCTTGGCACTGCCATGGAAACTGG
+
ACCCCEFF)1)===8==<==;;;CFFGGFGGGGGGGGGGFFEFCDGGGGGFFGFGGGGGFGGGGFECFGGGGEGGFGGGEDFFGGGG:FGGFGC?FFGGGGGF?,EFGEF?FFGF?FFFGGEFGGFAEFE8FEFGGCAFGFG9FFFGGGGCGGGGGGGGGGGGGEFFFFEFFDGGGGGGGGGFBGD5DFGGG=BC=:*>;FGD3E8>EAFGEGFFGC4C:BFG1C>EDBFGF?<6E04734C6:;5FAC9AF<DAA>CC1<FFF2465749:::5<?(443@0>7<:44145:2844(-9?
@M02996:162:000000000-B87FG:1:1101:6487:2959 1:N:0:TAGCGCTC+CGTCTAAT
CCTACGGGGGGCTGCAGTCGAGAATCATTCACAATGGGGGCAACCCTGATGGTGCGACGCCGCGTGGGGGAGGAAGGTCTTCGGATTGTAAACCCCTGTCATGTGGGAGCAAGGCGCAAGCTTGATAGTACCACAAGAGGAAGAGACGGCAAACTCTGAGCCAGCAGCCGCGGTAATACAGAGGTCTCAAGCGTTGTTCGGAATCACTGGGCGTAAAGGGTACGTAGGCTGCCGTATAAGTCGTGCGTGAAAGGCAGGGGCTCAACCTCGGGATGGCGCATGATACTGTATGGCTGGAGTA
+
8ACCCFF=51)8888::::888:CFGCGFGGGGGGGGGGGGGGGGGGGGGGGGEEFFGGGCGGGCFGGGGGEEGGGFGGGGGGGGGGGGGGGGGGGGGFGGGC@FFGGGGGGGGGGGGDGGGGGGFBFFECCGGGGGGCFGGCCGCGGGGGGGGGF9C*<CDFFGGGGGGGEG5CEEFGGCC?F@DGGGFGFE>GE>7F>GGDF976=?FGGGEFGG2>D@FGD:9/784CD?;6BBFFF<7()(08:7:<?48?B?GG>0)(.474,7(17>(./)3092:<2-<)6.4-4282:<2:((
@M02996:162:000000000-B87FG:1:1101:12698:2964 1:N:0:TAGCGCTC+CGTCTAAT
CCTACGGGAGGCTGCAGTGAGGAATATTGGACAATGGGGGCAACTCTGATCCAGCCATGCCGCGTGAAGGACTAAGGCCCTATGGGTCGTAAACTTCTTTTGACGCAGGGCAATAAGGCACACGTGTGCGCCGATGAGAGTATGCGTCGAATAAGCATCGGCTAACTCCGTGCCAGCAGCCGCGGTAATACGGAGGATGCAAGCGTTAGCCGGATGTAGTGGGTTTAAAGGGTGCGTAGGCGGAGGAGTAAGTCAGTGGTGAAAGGTCCGGGCGCAACCGGGGAGCGGCCATGGAGACGGG
+
-8ABCA58)11=;;=;;==;;;;CCE<@EDGFFCEEDFDD8@DFFEDEECFFFFCFEGEFFB@B8@F@FCEF,@EEFGGD,A,CDGE=F:?EDGG<FEEF?FGGBB:@CBCCD,AAEGCFGGGGDGDFFEGF@F>BGGGGEFCDEC=EEEG7DEA;E@+:87>>FG,AFC*@C><E>C9A,996CCC97CGGCAEGF*84::FFC85=):7E<77)2.*29@C9*.3:4@7B4<0@2<>D2C,0,88,*,.=).5::FF)4=?A9?)49(970(./5(,47DF(4((-(--208)(04(29
@M02996:162:000000000-B87FG:1:1101:12681:2973 1:N:0:TAGCGCTC+CGTCTAAT
GCTACGGGAGTCTGCAGTGAGGAATATTGGACAATGGGGGCAACTCTGATCCAGCCATGCCGCGGGAAGGACTAAGGCCCGATGGGTCGTAAACTTCTGTTGACGCAGGGCAATAAGGCACACGTGTGAGCCGATGAGAGTATGCGTCGAATAAGCATCGGCTAACTCCGTGCCAGCAGCCGCGGTAAGACGGAGGAGGCAAGCGTTATCCGGAATAATTGGGTGTAAGGGGGGGGGAGGCGGAGGAGAAAGCAGGGGGAGAAGGGGCAGGGGAAAACAGGGGGGGTGCAGTGATACAGGG
+
6-6=@?08)1),=<;<;==;;CC6,;,;C@FE<@@CC@@C+:CCEA,CC,C,6C,C<<C8,@+7+6@CGD<?,6:CCF8F+64?4EB?>44=CE99E9,:EAEFEFE=4BE@FAFGGGGGFGGG,>DF9?EFEE7CFFFFB=AFFC88BCC,@BCCC7*5>**3757,,>*4>FC6:?C,AC458:CD6@*38=CG>*2:5CF>8*).)12297)**.**025/*0<:4)7)(,()((0)(1,)-0.(*.3<44010CD(,.31(((-)(9(((0*0((.304(-((--.)62))./-.43
@M02996:162:000000000-B87FG:1:1101:12705:2984 1:N:0:TAGCGCTC+CGTCTAAT
ACTACGGGAGGCTGCAGTGAGGAATATTGGACAATGGGGGCAACTCTGATCCAGCCATGCCGCGTGAAGGACGAAGGCCCGATGGGTCGTAAACTTCTTTTGACGCAGGGCAATAAGGCACACGTGTGCGCCGATGAGAGTATGCGTCGAATAAGCATCGGCTAACTCCGTGCCAGCAGCCGCGGTAATACGGAGGATGAAAGCGTTATCCGGATTTATTGGGTTTAAAGGGTGAGGAGGCGGATGATGAAGGCAGGGGTGAAAGGTCCCGGCTCAACCGGGGAGCTGCCAATGGACCGGG
+
688?@?5=51)8=;=6;==;;;;@,C,CCCF@DD9@DCDEFCDFGFAEFCEGFFC<AFFGF@@B7CFDGFFF+8@FEGGG+>+BCGFCFB?AAFFEFA,E?CFGG7:CD:@=A,9CAFCFGCEG@FG@CFGGEGBEG8CFGGAFDGGGGGGF:FFGFA9@84*>>D,>C@CFG894=C8CC785C)9*+=@FCA=CE*0);CFAC9:>5/?E<53**.*29:C*2)6:990841(72279(/-)-8;2*:>?(((((7C<9F?A<<.940>;6()+9:(-,04(44(.58))(.()).-39
@M02996:162:000000000-B87FG:1:1101:21267:3002 1:N:0:TAGCGCTC+CGTCTAAT
ACTACGGGTGGCAGCAGTGGGGAATATTGGGCAATGGGCGAAAGCCTGACCCAGCGACGTCGCGGGAAGGAAGAAGGCCCTCGGGTTGTAAACTTCAGTCAACAGGGAAGAAACAAATGACGGTACCTGTGGAGGAAGCCACGGCTAACTACGTGCCAGCAGCCGCGGTAATACGGAGGGGGCAAGCGTTAGCCGGATTTACGGGGTGTAAAGGGGGTGTAGGCGGGGTGGCAAGTCAGATGGGAAAATTAAGGGCTGAACGCATAACTTGCATTGGAAACGGTAGATCTGGAGTGTCGGG
+
888A@:8580)=;8=;;<=;;8@@;C,@ECG<@D<CDFFEEEEEFF8ECECEEEC@@@C@B@@>+=CCGGCFFDDFGGGG+ACCEEBF+A?DFAEGGF8CFGFGFFEEFGGCFFGGGAFGGGGBFGG9E:DFGGGGGGGGGGGGGGEGG,EFG,@@@FC>D9>DFCEE*:C1CFF*=:=*7C3>EGGGC*C*3<EGE*/*:F*88C)7)9CF:FB3C(919@F6EEG)-)18:?B*66=C9G>F?FFB0(.*.)434*/5:)47(4>?/):<<)/<9,6<<)4(-4.6>2-6<?(4*633(
@M02996:162:000000000-B87FG:1:1101:14589:3051 1:N:0:TAGCGCTC+CGTCTAAT
CCTACGGGCGGCAGCAGTAAGGAATGTTCGGCAATGGGCGAAAGCCTGACCGAGCAACGCCGCGTGAGTGAAGAAGGCCCTATGGGTTGTAAAGCTCGGTTGTAAAGGAAGAAAGGTACGAAAGAATTTGTATTTGACGGTACTTTACCAGAAAGCCACGGCTAACTACGTGCCAGCAGCCGCGGTAATACGGAGGTGGCGAGCGTTAGCCGGAATTATTGGGCGTAAAGGGTGCGCAGTCGGCGGATGAAGTCGGGGGTGAAAGTGCGGGGCGCAACCCGGAAGGGGCACGGAAACGGGG
+
-88AC?1801)8888;;<;<<;CCC;CAFCGEEC<@DFFEEEEEGF@EEFFCCC@CDFEFC>@>+8BB9A?FFCEFFGCG+A5?DFB+@C??FFG<F+@F@FBDDFDFFGGFGGGGFGGGGGCFFFG,@F>F7DFFGGGGGCE,7@EGGFGFGGC@CFG@C48EGG7CFC,;C*>CCCCFC<>8C9CG+=CC;8CE:C<FDGGFE1.>)9CEGF>3*.*2=CC9C):<?FFF<??FBBD13D184@81)5>@)6(4(:),4F?2<-<479DF0()*7((4(0(-(4:904,:>;?9)(--(
@M02996:162:000000000-B87FG:1:1101:10059:3052 1:N:0:TAGCGCTC+CGTCTAAT
ACTACGGGTGGCAGCAGTGAGGAATATTGGTCAATGGACGGAAGTCTGAACCAGCCAAGTCGCGTGAAGGATGAAGGTATTATGTATTGTAAACTTCTTTAGCAGTGGAGTAATAAGGGGATCGTGATCCCCGATGCAAGTACACTGAGAATAAGGATCGGCTAACTACGTGCCAGCAGCCGCGGTAATACGGAGGTGGCAAGCGTTGTCCGGAATTACTGGGTGGAAAGGGAGCGCAGGCGGGAGACCAAGGCAGTTGTGAAATACAGGGGCTAAACCCAGGGACGGCAGGTGAAACGGG
+
-88AC:5580);;8=;;<=;;CCC<@6CEFEFCCCCEEFCCECEEF9ECFC@DFCCAEFCC@@@+8BDFFCFFCCFG@E,,A?E?FACE@@EEGDEG99BFGGGG,A=EG:?F,EFGGGGGCGGGGG8FFGGEGEGGGGGGGDFG9EFGGGFFGFFFE6BCD6EGGAGGG>EFCFGGFDF89>>C;CD@FFC@@EG9CGFGGGFE@5B);CEDFFC684;AEF7C)=8@FFBDFFFFFBCBG>>17>:7<0<(-3:(+::<FFB2:>F47DBF1)09,.4<.:??1(.-13((49?6),26
@M02996:162:000000000-B87FG:1:1101:12592:3057 1:N:0:TAGCGCTC+CGTCTAAT
ACTACGGGAGGCAGCAGTAGGGAATATTGGGCAATGGAGGCAACTCGGACCCAGCCATGCCGCGTGAAGGAAGACGGCCCGATGGGTTGTAAACTTCTTTTATCGTAGAGTAAACCTGGCCACGTGTGGCCAGCTGAGAGTATACGAGGAATAAGTATCGGCTAACTCCGGGCCAGCAGCCGAGGTAAGACGGGGGAGACGAGCGTTAGCCGGAATGATTGGGTGTAAAGGGGGGGCAGGCGGATGGGTAAGGCAGGGGGGAAAAGGTGGGGCGCAAGGCAAATCGTGCCGGTGATACGGG
+
6-,AC@)8):188886;==<;8;@,;,,CAF<@6CC@<AE@@DDEC,@:77,6A;,6CCC,@+7+@C@FF<FD<,?BC@F+=+?CFC+@7?BAF,<?A,9BFC?=,4==E5?AFFF,EEF@FFFFF8FE=BFF7DDEFDFDD;DF>EEEGF8FGB,7@+>:++8:D,@9C*@C*@449>:9>/341;C*=FEDAGGF):)1:=88900)96CC0)**.2*1;79*)+:-9C@(((0(-71-91.()0:*)47)(.-3C369@?:04()04C>:():.((((),))-(.,((-43,-/4<?0
@M02996:162:000000000-B87FG:1:1101:18026:3060 1:N:0:TAGCGCTC+CGTCTAAT
ACTACGGGAGGCAGCAGTAGGGAATCTTTCACAATGGGCGAAAGCCTGATGGAGCAATGCCGCGTGCAGGACGAAGGCCTTCGGGTCGTAAACTGCTTTTATAAGCGAGGAATATGACGGTAACTTATGAATAAGGATCGGCTAACTACGTGCCAGCAGCCGCGGTCATACGTAGGATCCGAGCATTATCCGGAGTGACTGGGCGTAAAGAGTTGCGTAGGGGGATGGGTAAGTAGATAGGGAAATCTGGTGGCTCAACCATTCAGACGGTTATCGAAACTGAATATCCCGAGAGCGGCAA
+
-8AAC:8@8:1=88=;;==<;8;C6C@E,EFFECFDDFFCEEEEFA<CF9C@AFCFFFDF@BCC6@CDGGGGEEEEGGGF,=FDEBFF>EAC?EFGGE<FFDGGFDEECGGC,C7FGGGGEGBFE,C,EFGGGGGGGBGGGG7FGGGGGG=EGGCF6DCDB9CGG3CEDFGG>EFCG,=;:9>?E68C@FGGD?E8AFDA>GGFG):AFF@F+1;:C(/9BCCDEDG:0909?)5@<)/;(93>?*9);A-7<B148C47?*.-<<A?.4*-4)1*03:>)9<<)5))).,,29;:E(4,(
@M02996:162:000000000-B87FG:1:1101:18047:3061 1:N:0:TAGCGCTC+CGTCTAAT
ACTACGGAGGGCAGCAGTAGGGAATATTGCACAATGGGGGAAAGCCTGATGGAGCAACGCCGCGTGCAGGAAGAAGGCCTTCGGGATGTAAAGCGCTATTAGCAGGGAAGAAAATGACGGTAACTGATGAAGAAGGATCGGCTAACTACGTGCCAGCAGCCGCGGGAATACGTAGGGGGCAAGCGTTATCCGGAGGTACTGGGAGTAAAGGGAGCGGAGGCGGCAAAGGAAAGGAGAAGGGGAAGCCCGGGGGCCAACCCATGGAGGAGTGTGGAGAGACGAAAAGAATAGAAAGGGAGAG
+
88<CC*851:),=88;;=,<;8;66,;,;EE,EA,C<C,@CCC8F,6C@6E9@E,6,,8@+@7B+@6,,=?4B,,C,,4:,,C?>++B,@5?,,+@:++,B,,CB+=:,8E<,A,FFGGGGG:FA?D,,CDA@FF,,,8@C>DFGF9F=C,>DFC8+@:8D>5CE**=74?F8:C*64*1//58*29C5?:18B=*)*;*:9C);99F*00**).))(1)02://)**()2).(()(.)9()-8()8(9267(((((*9(()(,5(((0(*6)(/*)(,(()(-(,((..)-)..(5((,(
@M02996:162:000000000-B87FG:1:1101:14577:3063 1:N:0:TAGCGCTC+CGTCTAAT
CCTACGGGCGGCAGCAGTAAGGAATGTTCGGCAATGGGCGAAAGCCTGACCGAGCAACGCCGCGGGAGTGAAGAAGGCCCGATGGGTTGTAAAGCTCGGTTGTAAAGGAAGAAAGGTACGAAAGAATTTGTAGTTGACGGTACTGTACCAGAAAGCCACGGCTAACTACGTGCCAGCAGCCGCGGTAATACGGAGGTGGCGAGCGGTATCCGGAATTATTGGGCGGAAAGGGTGCGCAGTCGGCGGATGAAGTCTGGGGTGAAAGAGCGGGGCGCAACCCCGGAGGGGCAAGGAAACTGGG
+
-86BC9000018888;;6;<<;@C,C,,6@FC:@,CCEFCCC:CF@,CAC6@@>6>=CC@=>8>+6@>+:?FB<BEFG8F+@+>@F>+@87@ADG,@+@C8@<FCECDCGFCFFGG@FGGGGFGCGG,3@>F,@@DFFGG@:C,,,>@FFGGGG:0,A8<:)=CEG+>683=CGE<:7C6C<57C/>D*<7C;7CC0>CFDDEBE)8>)1?CD@@**)*29:7CE@GD;F<B8<0@9B71.72037)()56@).)60:)-9F7-6(80:>D90(.10(41(7(4239>(((-1:32)).,(
@M02996:162:000000000-B87FG:1:1101:18300:3063 1:N:0:TAGCGCTC+CGTCTAAT
ACTACGGGTGGCAGCAGTGAGGAATATTGGTCAATGGGCGGAAGCCTGAACCAGCCAAGTCGCGTGAAGGATGAAGGTATGATGGATTGTAAACTTCTTTAGCTGGGGAGAAATAATCTCCATGTATGGAGAGATGAGAGTACACAGAGAATAAGGATCGGCTAACTCCGTGCCAGCAGCCGCGGTAATACGGAGGATACGAGCGTTAGCCGGATTTAAGGGGTTTAAAGGGGGCGCAGGAGGCTGTCTAGGGCAGTGGGCAGATCGGGGGGCGCAACGCCAACCCGACCATGATACGGGG
+
868?C:0):01;;88;;<;;;;;6;CC,CC@,C66@CCFCC@@CE<,CCDC<EA::CEFC,@+@+8BCFFC9F,?EE=FC,95C,B?CB<?9EF<,CF,@BEF,?,47=F+AA5CE;A:CEF,:AFCEFFGFEF9EFGGF8D=F9EG@DFF9DDD?93=6=++@@?9EG=+@6@F9@C?C,9*9>*/?7CFC>9CE62+21:A5/)2=)+>EC;;3*)++0<7/*)316@FB>>(7(35C(9,.()0.*6-*((-1(<<(07(4)46()-/(4(./)(--(0(-242(4((.5).-1--,,
@M02996:162:000000000-B87FG:1:1101:12601:3077 1:N:0:TAGCGCTC+CGTCTAAT
CCTACGGGAGGCAGCAGTAGGGAATATTGGGCAATGGAGGCAACTCTGACCCAGCCATGCCGCGGGAAGGAAGACGGCCCTATGGGTTGTAAACTTCTTTTATCGTAGAGTAAACCTGGCCACGTGTGGCCAGCTGAGAGTATACGAGGAATAAGGATCGGCTAACGCCGTGCCAGCAGCCGCGGTAATACGGGGGAGACGAGCGTTATCCGGATTTATTGGGTTTAAAGGGTGCGCAGGCGGATCGGTAAGTCAGGGGTGAAAAGGTGGGGCTCAACTCCAATCGTGCCTTTGATACTG
+
-6ACC>5>=:1=88=;;==<;8;C;C,CDDGFDCEDFEFB:CEGGFCEDFF8EACCDDDFFCC@+@@CFDCFFFEBEGGG7E<FDGC4@CEDEEA9F<5F9ACFD:<?FF??FFGGGGGGGGGGDGEGGGGGGGFFGGGGGD;DFFGEGGG8FFB,>6?BCG6BFG+@EE>EGCFEGGFFC>?>ECDDCF>FDEGGD)9@CDEDE9>>)9CGDE3**.*09@E9/)<CDF:@1<<EFFFGFG6<,7>?/4:?-45ABGG0>FFFFB0)7:DF?(5</4).57?)(3(.41))).))*)).
@M02996:162:000000000-B87FG:1:1101:18288:3078 1:N:0:TAGCGCTC+CGTCTAAT
CCTACGGGTGGCAGCAGTGAGGAATATTGGTCAATGGGCGGAAGCCTGAACCAGCCAAGTCGCGTGAAGGATGAAGGTATTATGTATTGTAAACTTCTTTAGCTGTGGAGCAATAATCTCCATGTATGGAGAGATGAGAGTACACAGAGAATAAGGATCGGCTAACTCCGTGCCAGCAGCCGCGGTAATACGGAGGATCCGAGCGTTATCCGGATTTATTGGGTTTAAAGGGTGCGCAGGCGGCTTTCTAAGTCAGTGGTCAAATCGTGGGGCTCAAGGCCATCCCGCCATTGATACTGGG
+
-88AC?85=01=;8=;;==;;;;@;C<<CCCCEAE@CFFCDCCEFF8ECFC@@A::@EFCE@@@+>CDGFDEFDCFF9?6,9CC,EF?EF@CEGAEF9,EFFG,A5AAEGFBF?FF;BAFGGCCCFEGGGGGEFCGGGGGGGFGGGGGGGGAFGEDE3DBCD6EGG8FGCDFDDGEFFF:@9??DDDG7EGFD?CEF4CF9CGEE58?)1:CCD)**1++;<72*)=CEFGF(;@FFBDC;D9340).*64@.):>-CF5?F<9)5:(8:)46-)09)482@,54,8(-3(.54.6/).4(
@M02996:162:000000000-B87FG:1:1101:22686:3088 1:N:0:TAGCGCTC+CGCCTAAT
ACTACGGGGGGCAGCAGTGAGGAATATTGGTCAATGGAGGAAACTCTGAACCAGCCAAGTCGCGTGAAGGACGACGGCCCTATGGGTTGTAAACTTCTTTTGTAGATGGATAAACGACATTACGTGTAATGTTTTGAAGGTAATCTACGAATAAGCATCGGCTAACTCCGTGCCAGCAGCCGCGGTAATACGGAGGATGCGAGCGTTATCCGGATTTATTGGGTTTAAAGGGTGCGCAGGCGGGCGATTAAGGCAGCGGGGAAATCTCGGAGCTAAACTCTGAAACTGCCGTGGATACGGG
+
-8AAC?==15)88889:<::::C==E9EEFFEEC?@EDFEEFFFFFFEFFFFGEBBEFFE??=>8@FFGGFFEEFCFFGG7>@BFF@>FF=@CGFCF9,=FFFFFG,@AF;<DFFGGGG<@FFFFEGGG3B7>;CFGGGGGGG9FGGGGGGGGGGFFCCBCD:EGG7FGEEGGGGEFFFCF<@@EDGGGGGGGFGGF<FFDGGFCD5>7=FGDD5*062*9<=1*8<C<FFE4<?FF>DC>G971@;,14AF)4:??ED(9D(8-6))8?<9;(*3*(-.5BDFA))..,4,-3446:(4;
@M02996:162:000000000-B87FG:1:1101:21678:3129 1:N:0:TAGCGCTC+CGTCTAAT
ACTACGGGCGGCAGCAGTGAGGAATATTGGTCAATGGGCGGAAGCCTGAACCAGCCAAGTCGCGTGAAGGATGAAGGTATTATGTATTGTAAACTTCTTTAGATGCAGAGAAATAAGCCCCTCGCGAGGGGTGATGCTAGTATGCATAGAATAAGGATCGGCTAACTCCGTGCCAGCAGCCGCGGTAATACGGAGGATCCGAGCGTTATCCGGATTGATTGGGTTTAAAGGGTGCGCAGGCGGCTTTTTAAGTCAGCGGTCAAATCGTGAGGCGCAACCTCATCCCGCCGGTGATACTGGA
+
-8ACCB8:51)8888;;<;;;;;C;C<FFFC<CACCDFFCDEEEFG@EFGFDEECCDFFCC?CC4@FFGFFFE=BEFBFE,AFE5EAEFFDAEGD?F,,BFGGA@??BEGGCB9FGGGGGGEFFGGGGGGGEEGFGG9FGFGFGGGGGGGGFGGGCF<?>CG8CGGFGGE>FGFGECFFFE<?>DCDGCEGGDFGGF4CFCDGFEC5>)9CGCE>**4*7=CE9:)<7<FDF?F6D>;DCBG67()),*45@2:AFBGG69@2:23:(839:?(8:;(4(4?.69?BFB7(-3?)69)64(
@M02996:162:000000000-B87FG:1:1101:20028:3130 1:N:0:TAGCGCTC+CGTCTAAT
ACTACGGGGGGCAGCAGTGAGGAATATTGGTCAATGGACGGAAGTCTGAACCAGCCAAGTCGCGTGAAGGATGAAGGCACTACGGGTTGTAAACTTCTTTTGCAGGGGGATAAAAGCGCCCACGTGTGGGCGGCTGAAGGTACACTGAGAATAAGGATCGGCTAACTCCGTGCCAGCAGCCGCGGTAATACGGAGGATGCGAGCGTTATCCGGATTTATTGGGTTTAAAGGGTGCGCAGGCGGACCTTTAAGTCAGCGGTGAAATCGCCGCGCGCAACGCGGGAACGGCCGTTGAAACGGG
+
688?C?558)18+889:<:::===CECCEDEA?AEDFFFEDDEEEA9?DFFBEEBBEDE?:?@>6@FFGGFFDD,>D83>,@,>C+@3>@CCCFFEGC9E=FFGFFCD@115D;F<>F*1*1CF1C,@<:CF5**=BFFGGGG+CFC+<FGCFGF+<9<CCC8CFG?FGE2CGFG?EFGG:9>>DCGGFGGGGFGGF47>DGGFE77@5BFGC>)**6*29CF7:7FGBFFF?FFDBFFGFG9)-.))*6<B6<DF)CC46F<B):(()-)-7(8:7>F41>BB9?(--(4-(-()92131
@M02996:162:000000000-B87FG:1:1101:13442:3169 1:N:0:TAGCGCTC+CGTCTAAT
ACTACGGGGGGCAGCAGTGGGGAATATTGCGCAATGGGGGAAACCCGGACGCAGCGACGCCGCGGGAGCGAAGAAGGCCTTCGGGTTGTAAAGCTCTGGTTTAAGGGACGAAACATAGTGGTAGGAAAGGACCATTATCTGACGGTACCTTAAGAGGAAGCCCCGGCTAACTACGGGCCAGCAGCCGCGGTAAGACGGAGGGGGCGAGCGGTGGCCGGAAGGACTGGGCGGAAAGAGCACGTAGGCGGAAAATGAAGGCCGGTGGGAAAGACCGGGGGTCAACGCCGGAAGGGCAGGGGAA
+
86AAC?058)08888::<:9:78=,:,5AEFCC:=?ACDDCECBFC+>CCC7@B3==FCF:<*>*<CCFE@FEC<CFFG:,,=@E*8<*2:<<CCFD?,2,=FFCFFD:EGEGEG+CE3AF<<FGGGE*;F;CE82<7<+<?FGECF:C+<CEFGCCAC>**2/?EG*:8C+:+;*:5CCCCF>:9D3>E5C8FGFB*977C7D*95>55)/1)7DC;<D)*2*+0:<(71<26??<270-*.04*79)49))).:<0>66)-499:B489(4;:*.(--.9)-((499>((3(-3.49(,
@M02996:162:000000000-B87FG:1:1101:13461:3174 1:N:0:TAGCGCTC+CGTCTAAT
CCTACGGGGGGCAGCAGTGGGGAATATTGCGCAATGGGGGAAACCCTGACGCAGCGACGCCGCGTGAGCGAAGAAGGCCTTCGGGTTGTAAAGCTCTGTTTTAAGGGACGAAACATAGTGGTAGGAAATGACCATTATCGGACGGTACCTTAAGAGGAAGCCCCGGCTAACTACGTGCCAGCAGCCGCGGTAAGACGTAGGGGGCGAGCGTTGTCCGGAATGACTGGGCGGAAAGAGCACGGAGGCGGAAACTTAAGGCCGTTGGGAAAGACCGGAGCGCAACGCCGGAATTGCAGTGGAA
+
-88AC?85:5188884:<:9:8??BE,?BEEFDCBDDCDDCCEFGG8ECFEBC>8==FEFF>@>+>FC@CCFEEFFFGGF,DFED=8=*<@;AFCGGF,@F:FGFGDC<FGDGEG9EF,?F9CCGGGG7EGGGGF9C9E*:CEGGEGGF79CFGGECFFEF<FGGGG*A@E9DCE0C5C:CC?F8DGGGGCE8FGFF*97CDGF5CEFD5//109>C;CD)+0:+9CC<EDEFFB??7:77)4<6879)76)).549+2430(4(4(45:<0:>B851(477,((7>3-4-).-).*5...
@M02996:162:000000000-B87FG:1:1101:13451:3189 1:N:0:TAGCGCTC+CGTCTAAT
CCTACGGGGAGCAGCAGTGGGGAATATTGCGCAATGGGGGAAACCCTGACGCAGCGACGCCGCGTGAGCGAAGAAGGCCTTCGGGTTGGAAAGCTCTGGTTTAAGGGACGAAACATAGAGGTAGGAAATGACCATGATCTGACGGTACCGTAAGAGGAAGCCCCGGCTAACGACGGGCCAGCAGCCGCGGTAAGACGTAGGGGGCGAGCGGTGTCCGGAATGACTGGGCGGAAAGAGCACGAGGGCGGAAACTGCAGTCCGGGGTGAAAGCCCGGAGCCAAACTCCGGAATGGCAGTGGAA
+
--6A@:511016:;;6;<;;;886;CC,CFE:@:@CCC@@BC<EF,,CCC@,@8+7@FCC=B:=7>CE8>>FE@EFFFG<<EECE?+@+7?<<F,EEF,A?<FGCFFA<FFGGGG9FG,CD<DFCFAF9DEAFFC=DAC,@CFEE:C@E**>CFCCDFDEE*61C:C==?F*:BC*=/*=:C5;8>5<DG5E;7CED195C3=>57))8.)*1.7*>95D5C:>+127<F3@960.3(/24*(03070>(37))).402415(31-,,*-*((-0/.(((,8(-.547BF,)5(31.51),
@M02996:162:000000000-B87FG:1:1101:19476:3225 1:N:0:TAGCGCTC+CGTCTAAT
AGACGGGAGGCGGCAGTGAGGAAGAGTGGTCAAGGGAGGAAACGCGGAACCAGCCAAGGCGCGGGAAGGACGACGGCCCTAGGGGTTGTAAACTTCTTTTGTAGATGGATAAACGACATTACGTGTAATGTTTTGAAGGTAATCTACGAATAAGCAACGGCGAACTCCGGGCCAGCAGCCGCGGTAATACGGAGGATGCGAGCGGTATCCGGAGTTAGTGGGGTTAAAGGGGGCGCAGGCGGGCGATTAAGTCAGCGGGGAAATCCCGGAGCTCAACGCTGAAACGGCCGGTGATACTGGG
+
8868631018)=8687;;;;;6;;@CCFF6C@@FFGCEDCEE6,@F@@@@C@E,9CAE,:87=+8:FEEC?C@+=@@@F4<=DCDB8F:@ADFDDFGF,CF:DFC,B<>,@<FFFGGG73FFF6@,@F,@D@,3@EGGGF@F9F,DCFEGGGGGCG,41<:)=CECGGGGGGGEG5C::CC<7>*9C*:CCCC;CE4><BDDCB*9>)99CC<)0*:)*2;E59:FGGAFG399>)4;>>7C93400(7<A0)6>7;GDF-7,.)(,47(94(.9:4(,(-)887(4122((-4)60).2,
@M02996:162:000000000-B87FG:1:1101:15317:3242 1:N:0:TAGCGCTC+CGTCTAAT
CCTACGGGGGGCAGCAGTAGGGAATATTGCACAATGGGGGAAACCCTGATGCAGCAACGCCACGTGTGGGAAGAAGCATTTCGGTGTGTAAACCACTGTCGTGAGGGAAGAAAGCTGGAGTTGTCCAGTGGAATGTACCGCGAAAGGAAGAACCGGCAAAGGTCGTGCCAGCAGCGGCGGAAAGACGAGGGGGGCAAGCGGGGGGCGGAACCACGGGGCGAAAGGGGAGCGCAGGCGGAAGGGCAAGCGGGGGGTACAATACCGGGGCGCAACCCGGGACCGGCAGACCGGAGGGCATGGG
+
-88?C?=>88088889:<:99=CC=C,9C?FFDCBDDFCD@CDAFE<ED,?CEABBDFEFC38>:A,8CECEEADF3D<3,3BC8B>F3<BC<FGF7<,@F78D>@::>*D<DF,,?C>FE:D3<,@F@:8C@,?,4BF*:3BFCE5CC>*<9CB=*:<8+23:E*:CF+<*98C*/127*10.099CGGGG55:?5CFED):)*18:@5)**.)>D0)9)//)2<5/2)7)49>)3351471)47<8D4()(--(4:06<:0-769>33<93.7*)((,2)40(((4--4-(,33)(.,,
@M02996:162:000000000-B87FG:1:1101:15170:3242 1:N:0:TAGCGCTC+CGTCTAAT
CCTACGGGGAGCTGCAGCTAAGAATATTCCGCAATGGACGAAAGTCTGACGGAGCGACGCCGCGTGGATGATGAAGGTCGGAAGATTGTAAAATCCTTTTAAGTGTGAAGAATAAGTGGTATGAGAGAAACGTATCATGGTGACGGTAAAACGTGAATAAGCAACGGCTAATTACGTGCCAGCAGCCGCGGTAACACGTAAGTTGCGAGCGTGGTTCGGAATGATTGGGCGTAAAGGGCATGGAGGCGGGTTTGCAAGCTTGGGGGGAAAGGCAGGGGCTTAACTCCTGGACGGCGTTGAG
+
-88AC:851)1==;=;;;;;;;;C@E9CFGGFC@@CCEF@@@C@C9<EEFCCE>6@@FCC@@@=7>FCCECEECAFGFGFE@?>?59EEFDCFEFGGF<FCFF,,9:AEFFE9FFGCFF<F,AFFFGGGGGGEGDGFCEGGCDFGGEFGGGG+@>CF7CEC7D@C@CE5BGC+@D;@CACEC@9:>??DGD4:A,>FG2A97213:AEE>D=<D557-710*0:+8CC?FD0-48?BF)9(C(:1:799(-)(-.4:C<))8:(2(4958D??(88)(-(.9<.64,)55417((3.(-(,
@M02996:162:000000000-B87FG:1:1101:13318:3252 1:N:0:TAGCGCTC+CGTCTAAT
CCTACGAGTGGCAGCAGTGGGGAATATTGGGCAATGGGCGAAAGCCTGACCCAGCGACGCCGCGTGAGGGAAGAAGATCTTCGGATTGTAAACCTTTGTCAACAGGGACGAAACAAATGACGGTACCTGTGGAGGAAGCCACGGCTAACTACGTGCCAGCAGCCGCGGTAATACGTAGGTGGCGAGCGTTATCCGGAATTACTGGGTGGAAAGGGTGTGTAGGCGGGGAGGCAAGGCAGATGGGAAAACTAGGGGCTCAACCCAGAAAGGGCATTGGAAACGGGTTCGCGTGAGTGGCGGG
+
-68ACB88>)5=;8=;;==;;78@;C6,CCFCA@@CCFCBCEEEFC,CDEC@FA6@@FCFF@8>+>CCEDDGECCEE,E9,?DCE7=F,@@D<FF9EE,CFEEFEFDDFFFDGGGGG?FGFGG7FCF<E:@DFGGGGGGGGGGGGGGGG,@CG:>@DGC>C9@@FEGG?@E7CFF,B=C4<<;:/:>D7:C*5;AGFGF4CF7=8F8B5>GGDFF9>(9/9<?9CDED>FG53:?)4?573F>F:FF?9,4*544,(*2<1F0<(4826(9(,(*00)64(<:0((.2((-4(4).0(-11
@M02996:162:000000000-B87FG:1:1101:23754:3271 1:N:0:TAGCGCTC+CGTCTAAT
CCTACGGGTGGCTGCAGTAGGGAATATTGCACAATGGGGGAAACCCTGATGCAGCAACGCCACGTGTGGGAAGAAGCATTTCGGTGTGTAAACCACTGTCGTGAGGGAAGAATGCTTAATTTCGGTTAAGTTGAATGTACCGCGAAAGGAAGCACCGGCAAACGTCGTGCCAGCAGCCGCGGGAATACGAGGGGTGCAAGCGTTGTTCGGAAGCACTGGGCGGAAAGGGAGCGCAGGCGGAGAGGCAAGCAGGCTGTACAAGACCGGGGCCCAACCCCGGACCGGCAGACGGGACGGGTGG
+
-88ACA8)01)=;8=;;;=<;8C@@@<CEEFFCCCCCFDEEEDFFE@EFFACFFCEDFCFC:C@6C::@CDFEEFFCEB?9FFDBCBF<@AAEFBFAF,EF=CGEFDDF+EF,AF,9CF,999AE64CEF>5@FF,@CE<E+@FFGGGGGGGGFFDEGGGEGG+8@@3@BDCFFFFGCCCED2?E4FFFEDGGE=CDDCFFD/.:95?@BDG)7<CC7FGFE5C5>EF?FG591>@92>CBGF)4)72C??F(-(4,<>:A*80:>>>B>3144>C>0;>>@>(--760:(43:((;0,((
@M02996:162:000000000-B87FG:1:1101:21058:3273 1:N:0:TAGCGCTC+CGTCTAAT
ACTACGGGCGGCAGCAGTGGGGAATATTGGGCAATGGGCGAAAGCCTGACCCAGCAACGCCGCGTGAAGGAAGAAGATTTTCGGATTGTAAACTTCTTTTATAAGGGACGAAGAAAGTGACGGTACCTTATGAATAAGCCACGGCTAACTACGTGCCAGCAGCCGCGGTAATACGGAGGGGGCAAGCGTTGTCCGGATTTACTGGGTGTAAAGGGCGCGTAGGCGGGATGGCAAGGCAGATGGGAAATCCAGGGGCTCAACCCAGGAACTGCATTGGAAACGGTGATTCTGGAGGAGCGGG
+
-88A=@9>)1)8888;;<;;;78@CCCCECFFCC<CCDCCCEDEF@CEDECEFA:EDCCF+8@>7>FFGFCEFACFB,CC,<@CC??F,ACCFAAFC9??G9FGDFFFDGG@FFGGG@FGGGGFGGG,=>CGEF;FFGGGGGGGGGGGG9DBE>>DEGC6D>DDFGGG7:C,BCG*C77*178::DFG7*9/<7ACB5*9:C+98F)8)9>C>FB*939/0:=9EDC5-095??B)2:51);0>?F>202<*:?FF6C9?<5:?(43:<2C2<)*+0).5()4343)-6).-)8(-)-33(
@M02996:162:000000000-B87FG:1:1101:21040:3279 1:N:0:TAGCGCTC+CGTCTAAT
ACTACGGGCGGCAGCAGTGGGGAATATTGGGCAATGGGCGAAAGCCTGACCCAGCAACGCAGCGTGAAGGAAGAAGATTCTCGGATTGGAAACTTCTTTTATAAGGGACGAAGAAAGGGACGGGACCGTATGAATAAGCCACGGCTAACGACGTGCCAGCAGCCGCGGGAAGACGGAGGGGGCAAGCGTGGGCAGGAGGTAAGGGGTGTAAAGGGCGCGGAGGCGGGAATGCAAGGCAGAGGGGAAATCCAGGGGGTCAACCCAAGAACGGAAGTGGGAAGGGGGATGCGGGAGGAGCGGG
+
88@?=?5=)108888;;<;6;886;C6CCCFDD@ECDFFCF:BCC88CD9CEFA:CCC>8+88=,?BCFFC@ECDE4,<,,,8=++8F8<?E4,A@CE9C?,BEEGF@+@@C=FFGG8>=C:>+=+@++:,>CFBCGGBF:6:><:@D,*64>5646>91:6<,<=EC**3*03/*8/:25<)0/9*9/19*/)::7/*)0*292/)00*:<:=)*/(1)7?71>@C7()2*6-..4:77(9(73)0.23,/4:>24*/,)51:(,.4)(9(((030((5()-391(((((-(4(40342,
@M02996:162:000000000-B87FG:1:1101:12898:3280 1:N:0:TAGCGCTC+CGTCTAAT
CCTACGGGGGGCAGCAGTGAGGAATATTGGTCAATGGGCGAGAGCCTGAACCAGCCAAGTCGCGTGCGGGAGGAAGGCCCTACGGGTCGTAAACCGCGTTTGTACGGGAAGAAAAAAGCCCACGTGTGGGGTCTTGGAGGTACCGTAAGAATAAGGATCGGCTAACTCCGTGCCAGCAGCCGCGGTAATACGGAGGATCCGAGCGTTAGCCGGAATGATTGGGTTGAAAGGGTGCGCAGGCGGGCCAGTAAGTCTCCGGTGAAATGGCAGGGCACAACCTTGGCACTGCCGGAGGAACTGG
+
-88BCB5915086889:<:5::CCCFFFDCCED=@@CFB>CCCCFG@EFDBDDFBABFF,C8@>8>B>CCCCEEFFEFCC7DDCEGF>F>FCFGGEC*1*<C=F<FCCFE*<CCFFF**CFFGG<<>ECGGEE6<C+<@C:9F?E:ECGGG7CGCC<+788)*1AF+AF>2:CGGFGGCC:785=>DG*AGGC>EGF*2579E@=9>E)*0>9<)**.0:9@=1*)3:AFFD46(>>F>DBG;FB3:1*.:@)6).47D,38<2.6)3),79:(0;<0(.)150,344)47>90((0()4.
@M02996:162:000000000-B87FG:1:1101:12052:3284 1:N:0:TAGCGCTC+CGTCTAAT
CCTACGGGTGGCAGCAGTGGGGAATCTTCCGCAATGGACGAAAGTCTGACGGAGCAATGCCGCGTGAGTGATGAAGTTTTTCGGAACGTAAAACTCTTTTGTTTGTGACGAACGTGCCTTCCATCAACAACAGAGGGCAGTGACGGTAGCAAACGAATAAGCCACGGCTAACTACGTGCCAGCAGCCGCGGTAATACGTAGGTGGCGAGCGTGGTCCGGAAGGATTGGGCGTAAAGCGCAGGTAGGCGGTGTGCGAAGTCTGGAGGGAAAATGCGGGGCACAACCCCGTAGGGCTCTGGAG
+
-8ABCB>5:)1=;8=;;==;;@@B;C,<FGFC@:BCDDFBCCCBCC9EDFDCBC@DDFCFC@@B6>BC9CBDFFFF,,C?DEFEDGGG=?BCFGGGGA,FF<E,A:AEFGGC=FAFFG,AEDF<FGGGGGGGGGGGGGGGGCFCFGEFEGGGGGBEE8CEC:DGGGGGGGGGDFG?2;;4=99ACGGDGGG*=A+>AF8=<D<F=>EFFAD=*87F<2>7B**99*ADBFD81<<FFB>G(91@<>?>G.(.,:(-4E1:)92)4(-454*).6>C@94(-;?6?:?3(-(-2(.4)54.(
@M02996:162:000000000-B87FG:1:1101:13013:3310 1:N:0:TAGCGCTC+CGTCTAAT
CCTACGGGAGGCAGCAGTAGGGAATATTGCACAATGGGGGAAACCCTGATGCAGCAACGCCACGGGGGGGAAGAAGCATTTCGGTGTGTAAACCACTGTCGTGAGGGAATAAAGCTGGAGTTGTCCAGTTGAATGTACCACGAAAGGAAGCACCGGCAAACGTCGGGCCAGCAGCCGGGGGAAGACGAGGGGGGCAAGCGTGGTACGGAATAACTGGGGGGAAAGGGAGAGCAGGCGGAAGGGAAAGGGGGAGGTACAATACCGGGGGCCAAACCCGGACAGGCAGAACGGAAGGCCATGG
+
--8?=58>5:18888;;,;<;8@@,C,,CCF,;6;@ACCDDDF<E,,C<,C<AA;C<C@@66B@+687=C@EE:<B:F:<,2?:=F1C*7:<?FBF8<,3A8AF8FC?80<:CFF<CGCFG*C+<::E9+<EC:FFEGF+2;EEDECECF*C6;182:5@:*;88CEDE/25C>**2*27:7>)87>CD=98:>:C><9>**2)+*7>5<*+0/9CG:))7817C>EC<)7087?39>5<(*,).).(9,(074()4<*).9)--4;(0(1(((0*0141(),-,,((((-(--2()((.(
@M02996:162:000000000-B87FG:1:1101:12992:3325 1:N:0:TAGCGCTC+CGTCTAAT
ACTACGAGAGGCAGCAGTAGGGAATATTGCACAATGGGGGAAACCCTGATGCAGCAACGCCACGGGGGGGAAGAAGCATTTCGGTGTGTAAACCACTGGCGTGAGGGAAGAAAGCTGGAGTTGTCCAGTTGAATGTACCTCGAAAGGAAGCACCGGCAAACGTCGTGCCAGCAGCCGCGGGAATACGAGGGGTGCAAGCGTGGTGCGGAGTCACTGGGAGGAAAGGGAGCGCAGGCGGAAGTGCAAGCGGTGTGTACAATACCGGGGCACAACCCGGGACCGGCAGGCCGGACGGCAACAG
+
--8AC?)18=0=8=,;=<;<;8;;,C,,CCCC@<,C<CE@@@AEFD8EE<CC@F,CDGG@C68@+6+7@C:FEACF>F,,,7<<8C1C*<<<9CFGFF,/?CEGEFDCC*;<?FG7FCFGF@F<9C:<++3<C7C@FC:<<?G6CGCFGGCC:8:8:C<FECFFE*C8=:@CFC8/:>=C*9))<:FFGE<D8>5FFFC31120**7<>)/<08*CF6*9)2*9C>5*45C)(((0(75CB*.*697:DF,)(-.6)?C<AFB22390)-21315*.,-,-)((47(((-3779;>D((((
@M02996:162:000000000-B87FG:1:1101:13011:3328 1:N:0:TAGCGCTC+CGTCTAAT
ACTACGGGAGGCAGCAGTAGGGAATATTGCACAATGGGGGAAACCCTGATGCAGCAACGCCACGTGGGGGAAGAAGCATTTCGGTGTGTAAACCACTGTCGTGAGGGAATAAAGCTGGAGTTGTCCAGTTGAATGTACCTCGAAAGGAAGCACCGGCAAACGTCGTGCCAGCAGCCGCGGGAAGACGAGGGGGGCAAGCGGTGTGCGGAATCACTGGGCGTAAAGGGAGCGCAGGCGGAAGTGCAAGCGGGCGGGACAATACCGGGGCCCAACCCGGGACCGGCAGACCGGACGGCAGGGG
+
-88BC?5>8:1=88=;;==<;8;@;@66CFGAA@ECDFDGEDDFGE8CECD9CA;CDFEFF:B@,C,7@CCFEFCFCF<C<EFDBFBF,@?A?FFGGG5CFFGGEFDDC,CAEFF?EFGGG<F7FEFGE,@FG,E8CEG5ECGGGGGGGGGGGGED>EGFG>CFFCEGGCFGGDF,B>;C*982:FGGGGGE*8:EFGGF)/:5*:>BEF*A798>F:9D./79?FDF?FD8>FF@7>BD9049<901C;(.(-(49FF7>FBBFFFB)396B:>*51-,8)-(49::(4-0((428(2((
@M02996:162:000000000-B87FG:1:1101:15422:3338 1:N:0:TAGCGCTC+CGTCTAAT
CCTACGGGTGGCAGCAGTGAGGAATATTGGTCAATGGGCGAGAGCCTGAACCAGCCAAGTCGCGTGAAGGATGAAGGTTCTATGGATTGTAAACTTCTTTTGTTCGAGGGTAAAGTGAGGGATGCGTCTCTTATTGCAAGTATCGAACGAATAAGCATCGGCTAACTCCGTGCCAGCAGCCGCGGTAATACGGAGGAGGCGAGCGTTATCCGGATTGATGGGGTTTAAAGGGTGCGTAGGCGGGATGTGAAGTCAGCGGTGAAAGCGGGTAGCGCAAGTAGACAAAGCCGTGGAAACTGGG
+
-88BCA8):00=;8=;;<=;;;;@;C,<CEF@D<CCDFFCEC@EFF@EFFF<CEC:@EDCC@8@+@CDFFCFF<CEF:,E,A,CEF<,AA@?EG9<F9,C<FF9FF@ECE7=FFGAFFGGGG,CFGGGCFAF=ACEGGGGGGCGGGGFGGGEGGF===2>>+8CFG9FGC6CD?F<DCFC@;<9C*@D7CFGDDEGF4C?<CEEE8:A5;7EDE)1*;71=;C)2)<C4@>>.::D??@CBD9>9)84*.6@.6>A:GG,9>7:A<F>>9<?B()85(--)9A)42:?14-(-4<A)6.2(
@M02996:162:000000000-B87FG:1:1101:7509:3351 1:N:0:TAGCGCTC+CGTCTAAT
CCTACGGGTGGCTGCAGTGGGGAATATTGCACAATGGGGGAAACCCTGATGCAGCGACGCCGCGTGAAGGAAGAAGTATTTCGGTATGTAAACTTCTATCAGCAGGGAAGATAATGACGGTACCTGACTAAGAAGCTCCGGCTAAATACGTGCCAGCAGCCGCGGTAATACGTATGGAGCAAGCGTTATCCGGATTTACTGGGTGTAAAGGGTGCGCAGGTGGTTTGGCAAGTCAGAAGTGAAAACCCGGGGCTCAACCTCGTGGATTGCTGTTGAAACTGTCGAACTAGAGTCCAGGAGG
+
88BCCBF5:0)====;===;;88BFFGGGGGGGGGGGGGGGGGGGGGGGGFGGFFEEEFGGGGGFFGGGGGGGGGGFGFCFDGGC<BE<AEGGGGGA?BFFGCGGGGFGGGFFEAEFGGDFGGGGGGGFFGGAFFFBCGGG+=FFDDGGGFGGFGGGGGGF?8CB@EGGGFF>F7EFGGGGGF>GGDGFEGGGEDC*2:FDFGAGDFFFFGE*.=DG@GDFGGGGFGG2=7FF26F>AF74:6@A7<65917((3<?DC:7B2:??DBFBC)5290/)-.61.44<1(8262)544;:0,,
@M02996:162:000000000-B87FG:1:1101:6090:3352 1:N:0:TAGCGCTC+CGTCTAAT
CCTACGGGAGGCTGCAGTGGGGAATATTGGGCAATGGGCGAAAGCCTGACCCAGCGACGCCGCGTGAGGGAAGAAGGTCTTCGGATTGTAAACCTCTGTTGATAGGGACGAAAACTGACGGTACCTATCGAGGAAGCCACGGCTAAATACGTGCCAGCAGCCGCGGTAATACGCAGGTGGCAAGCGTTATCCGGATTAATTGGGTGTCAAGGGTGAGTAGGGGGGGCTGTAAGTCGGCTGTGAAGTACAGCGGCTCAACGGTAGAATGGCATTTGAAACTACGGATCTTGAGAGTGGTGGG
+
8ACCCBDB51)=;=====,=;88BFGGGGEDFEGGGGGE@@FFCCFGGG<-FFEF@FGGGGGGGCCCBFGFGGFFGF=5FFGGGD+CFFGGEGGGGDFEFGC<<FFGFFCGGG:FFGGGGGGGC,C,,CC6FCFFE=8DFEGEGGE,E93:@8:B,@*9B84>*>4447,?,:*=C>/==6;*.3:82*/1+38/3.*13;+0>?DD)0/7<D>>FF4*?F*>5E)*7402=4.-)-4)987)*)**)*-))(,((,+2-00(-))))04025)*3*).)))-4((()..).().)0)(,,
@M02996:162:000000000-B87FG:1:1101:6120:3363 1:N:0:TAGCGCTC+CGTCTACT
CCTACGGGAGGCTGCAGTGGGGAATATTGGGCAATGGGCGAAAGCCTGACCCAGCGACGCCGCGTGAGGGAAGAAGGTCTTCGGATTGTAAACCTCTGTTGATAGGGACGAAAACTGACGGTACCTATCGCGGAAGCCACGGCTAACTACGTGCCAGCAGCCTCGGTAATACGTAGGTGGCAAGCGTTTTTCGGAATTATTGGGGGTAAAGGGGGAGTAGGCGGTTCTGTAAGTCAGATGTGAAATGCAGCTGCTCAAAGGCTGAAGTGCAGTTGAACCTACGGACCTTGGGAAGAGGAGG
+
8ACCC>DB)8)86==;=;==;888CFFGGGFGGGGGFGGGGDGEGGGGGGGGFEFDCBCEFGEGGGGEGEGGGGGGEFF9C<7F:FEGEFFFFG<B=EFG<FFGAGGEGGCGGGG8DEF+=@A=F,@=>@+3=@88C@@<*3B:CCF,>DD2>:DD:=FF>C,668*=*,,1*6>C*,=?F*/2=3*1)**5/>5*26C7:@+.*95BFF:CG35CD:CF*+2)2)::4@7=A440)6*0.:46)=F)*-)0(,).:F*<?),((4).92C)6:=C/)(.5640(((2))(,,((.).0(,
@M02996:162:000000000-B87FG:1:1101:19526:3365 1:N:0:TAGCGCTC+CGTCTAAT
ACTACGGGTGGCAGCAGTGAGGAATATTGGTCAATGGGCGAGAGCCTGAACCAGCCAAGTAGCGTGAAGGATGACGGCCCTACGGGTTGTAAACTTCTTTTATACGGGAATAAAAAAGGCCACGTGTGGCCTCTTGGATGTACCGTATGAATAAGCATCGGCTAATTCCGTGCCAGCAGCCGCGGTAATACGGAAGATGCGAGCGTTATCCGGATTTATGGGGTTTAAAGGGAGCGTAGGCGGGGCGTTAAGGCAGGGGTCAAAGCGTGGGGCGCAACCATACCACGCCATGGATACGGGG
+
688?@?=5801;;88;;==;;;;@,CCCCCCCE<CCCDECEEDEFG8EEFECAACCDFF@@EC@8@FFGGF@EC@,@FFG<?CBED@4@@@?DGDFGE,CFFFGDFDDDF,=EFGGGGGGGGGGDFEGFFGF?B=F,D9DDGGGGFF,DFG9FGGGF8=BC;>CF,@EGB6ADGGCFFFCA>@>DDGGCGGGGFGGF+=?CDGEC:5>);7E<>5**9++2BE/2)<:6BGF?B;F0:BDDG;>(0),)41=)(.:(:<(-84<A:>(<6G>:():77(42?1345:022(),5)69(41(
@M02996:162:000000000-B87FG:1:1101:6102:3367 1:N:0:TAGCGCTC+CGTCTAAT
CCTACGGGAGGCTGCAGTGGGGAATATTGGGCAATGGGCGAAAGCCTGACCCAGCGACGCCGCGTGAGGGAAGAAGGTCTTCGGATTGTAAACCTCTGTTGATAGGGACGAAAACTGACGGTACCTATCGAGGAAGCCACGGCTAACTACGTGCCAGCAGCCGCGGTAATACGTAGGTGGCAAGCGTTATCCGGATTTATTGGGTGTAAAGGGTGAGTAGGCGGGTCTGTAAGTCAGATGTGAAATGCAGCTGCTCAACGGCGGAATTGCATTTGAAACTACGGATCTTGAGAGTCGGAGG
+
88CCCDAA=8)====;====;88@FGGGGGGGGGGGGGGGCFGGGGGGGGGGGFEEEFGGGGGE@FFGGGGGGGGGFGGGFGGGD?FFGGGGGGFGGEFGGGFGGGGGGGGGGGGGGGGGGGGGGGFFFGGGGEGGGGGGGGG7FFFFGGGCFGFGGFGGGFGGGG5CECBFC?CFG9CGGGFFGGC*>=CC;D:*);C+CFGF;97BFFDGC7@FF<GCF65CE@EC:@F=A<BFA2*0-26@AFF2*64)5:)4<G48>B(49>:2F>GF<ABC6A2.49:<?((3))),.857>1(-,
@M02996:162:000000000-B87FG:1:1101:5932:3385 1:N:0:TAGCGCTG+CGTCTAAT
CTACGGGCGGCAGCAGTGGGGAATATTGCACAATGGGGGAAACCCTGATGCAGCAACGCCGCGTGAGTGGAGAAGTATTTCGGGATGGAAAGCTCTATCAGCAGGGAAGATAATGACTGTACGTGACTAAGAAGCTCCGGCTAAATACGTGCCAGCAGCCACGGTAAGACATATGGAGCAGGCGTTAGCCGGATTTAATGGGTGGAAGGGGTGTGTAGGCGGGAGGGCAAGTCAGAAGTGAAAGACAGGGGCGCAACCCCCGGGCTGCCTTTGAAACTGTCGGGCGTGAGTGCAGGACGGG
+
86,A,<18:)1686,;<;;;888C@EFFCC,;F<FEGGG+BF,EFAF@9EFAE=,C:@=F>4>4@,B<E+BE,?49,B9FEFG:4CF7,AF=FGCFFF<A@<5AFF+A@AFDD99FF9F?5,+:@FGGFG,,@>8,3@E3@C+33EF=:E,@*7DFE3;F,*4451*,26,5AEF,?F67,2?B//9*20:3/.*+;+;;7<7;**2)2:5295@F*6C07C*1*0:*,)96>AA4-4*2)26937):5:1)(-(((09((02391(().*)64*</))).7((-(42-(5).)-.)(--4
@M02996:162:000000000-B87FG:1:1101:5954:3387 1:N:0:TAGCGCTC+CGTCTAAT
CTACGGGCGGCAGCAGTGGGGAATATTGCACAATGGGGGAAACCCTGATGCAGCAACGCCGCGTGAGTGAAGAAGTATTTCGGTATGTAAAGCTCTATCAGCAGGGAAGATAATGACGGTACCTGACTAAGAAGCTCCGGCTAAATACGTGCCAGCAGCCGCGGTAATACGTATGGAGCAAGCGTTATCCGGATTTACTGGGTGTAAAGGGTGTGTAGGCGGCATGGCAAGTCAGAAGTGAAAGACCGGGGCTCAACCCCGGGGCTGCTTTTGAAACTGTCGTGCTTGAGTCCAGGCGGGG
+
BB<CC51)851888;;<;;;888;CFGGGGGGGFFFGGGGGGGGGGGFDFGGGGGGFGGGGGGFGGGFG9FFAAFEEAFGGGG=EGGFCFGGGGGDFGDGGGGGGGGGEGGFGGGGGGGGGGGGGGGGGF,DEF>DDFEGGGGGGGGGGGGF5FGGGGGGGGGCGGDGGGGCFGGGGGGGGGFFECDGGGGGEFGFFFDFFGGFGCFFFFG=<>@C?>FC@?CDGFFC?FGF<4:/6:775FA6?5F259BB9<?<1ED0,)49>>B00:*8)-909<2.-),((,6<,5<ADA>8)(-47
@M02996:162:000000000-B87FG:1:1101:11473:3398 1:N:0:TAGCGCTC+CGTCTAAT
CCTACGGGGGGCAGCAGTGGGGAATATTGGGCAATGGGGGAAACCCTGACCCAGCAACGCCGCGTGGAGGAAGAAGGTCTTCGGATCGTAAACTCCTGTCCTAAAGGAAGAGCAGAAGACTGTACTTTAGGAGGAAGCCCCGGCTAACTACGTGCCAGCAGCCGCGGGAATACGTAGGGGGCGAGCGTTGTCCGGAAGGAGGGGGCGTAAAGGGCGCGTAGGCGGCCCGGGAAGTCTGAAGTGAAAGTCCTGGCTGCAAGTGGGGAATGGCGTTGGAGACGGTCGGGCGTGAGTGCAGGAG
+
-88AC?9)1)088889:<:99>8=4A??ECGAA<=?CDDDEDDFGD8EEFFCEABA=FEFCB=B+>CFFDDFFCAEGFF;,DFDE7FF,>BECCGGGF8FGFGGGGGFGFGC?FFGGGGGFF,@F7?,?FGGGGGGGGFGGEEG7CGG3CGG0C:FFGGGC52CECE*>C*AF823CCDEDCB5CDG)*:*2:7ECE7DF7*>>CDF)85FGFD@GC3/95>2CE:>C4@)79?46567C5*.169B2:4)9:?4(36CA465:;?8(05*(-,8:04??<F0(-9B9(476:)8>*63,2
@M02996:162:000000000-B87FG:1:1101:18074:3413 1:N:0:TAGCGCTC+CGTCTAAT
ACTACGGGAGGCAGCAGTGGGGAATATTGCACAATGGGGGAAACCCTGATGCAGCGACGCCGCGTGAGTGAAGAAGTATTTCGGTATGTAAAGCTCTATCAGCAGGAAAGAAAATGACGGTACCTGACTAAGAAGCCCCGGCTAACTACGTGCCAGCAGCCGCGGGAATACGTAGGGGGCAAGCGTTATCCGGATTTACTGGGAGTAAAGGGAGCGTAGACGGCATGGCAAGTCGGAAGTGAAAGCCCGGGGCTGAACCCCGGGACGGCTGTGGAAACGGTCAAGCTAGAGGGCAGGAGAG
+
-88AC?==811888=;;=;;;@@@;@,;@CFCACC@CDDDEDCFGD8CECCFCEC@BCC@@@@>+>CC<CCCFCCD,C59,5C@4BBF<@EAAE5EE<,CFGFFDE@AAFGDGG=FGGFGGGGGFGGF9FFGGGFFFFGFGG>FGGGGGG:EFGG?>D?3@3@CG*CE:FCF*<E=EEDCE/5::**9*=CGCD*//?F*2>F);/9BBFGGCB>G)37D6C5):)AC:FCF4)(843;*.26@9.8(16>B0,(43+9::D29193>3(/(.8F@F((4()4,82)),,.(3(348<:(2
@M02996:162:000000000-B87FG:1:1101:22852:3487 1:N:0:TAGCGCTC+CGTCTAAT
CCTACGGGCGGCAGCAGTGAGGAATATTGGACAATGGTCGGAAGACTGATCCAGCCATGCCGCGTGAAGGAAGAAGGTCCTATGGATTGTAAACTTCTTTTGTACGGGAGCAATAAGGTGTATGCATACACCGATGAGAGTACCGTACGAATAAGCATCGGCTAACTCCGTGCCAGCAGCCGCGGTAATACGGAGGATGCGAGCGTTATCCGGATTGATTGGGTTTAAAGGGTGCGTAGGCGGAAGGCCAAGTCAGCGGGGAAACGCACGCGCTTAACGCGGGACCTGCCGTGGAAACGGG
+
-8AACB=:)108888;;<;;;;;;;CCEFFGFCEFCF6C@@CEEFCEFFCFFFECDECCFEBFB8@FFGFFFFFE,FFGG,A<CDFE,EF?AFGFAFC9FFGFGFGCDEGGCF?FGGG5AEG,FGGGGGGGGGG7CFGGGGGGGGGGGGGGGGGFDF=FBEG+@FG7DF:@EDGGGFCCF?9@>DCDGGGGGDFGGF4DFDDGB=9>B:AGGDE:5*4**9CF1:<FC<FGF?B?F(4>DBGFFF)<:C??F)544:ED(7DF2:?;B@B<>B()17)33>>>;61(4479:9B?FFB26:
@M02996:162:000000000-B87FG:1:1101:10901:3510 1:N:0:TAGCGCTC+CGTCTAAT
GCTACGGGTGGCAGCAGTGAGGAATATTGGTCAATGGGCGCAAGCCTGAACCAGCCAAGTCGCGTGAAGGAAGACGGCCCGATGGGTTGTAAACTTCTTTTGCAGGGGAATAAAGTGAGCCACGTGTGGCTTTTTGTATGTACCATGCGAATAAGCATCGGCTAACTCCGTGCCAGCAGCCGCGGTAATACGGAGGATGCGAGCGTTAGCCGGATGTAGTGGGTTTAAAGGGTGCGTAGGCGGGATGGGAAGGCAGTGGGGAAAGGTTGCGGCTCAACCGTAAAATGGCCGGTGAAACGGG
+
-68ACA8):01=;8=;;=;;;CCC<C<<CEF<DDFDFFFB@CCEFF@EEFC@@ACC@EF9,88@6@FFGFDGGE@,BFGG7@7?CFC,@4@@EFCFGC<@FGGF5F@DCFEDFGG<FGGEGGGGGGGGGGFG,ECEDF9FDCFGG9EFGGG8FGDFFD?B>C>EGG9ECC*ADEFFDCEEGDDAEDGG7CFGDFGGF4CFGDGBEC):)+;EDE7)26*2?:C9:)<>2BCE,8?E(3515>789)8:*.57(,44(35(,)36:02.54<;;-700,(7(04<4.).(54(-44?F<:?(
@M02996:162:000000000-B87FG:1:1101:16237:3531 1:N:0:TAGCGCTC+CGTCTAAT
ACTACGGGAGGCAGCAGTGGGGAATATTGCACAATGGGGGAAACCCTGATGCAGCAACGCCGCGGGAAGGATGAAGGCCCGGGGGTCGTAAACTTCTGTTCTAAGGGAAGAGAATGACGGTACCTAAGGAGCAAGTCCCGGCTAACTACGTGCCAGCAGCCGCGGGAATACGTAGGGGGCAAGCGTTATCCGGAATTATTGGGCGGAAAGCGGGCGTAGGCGGTCCTGGAAGAACGGGGGTTAAGGCAATGGCGAAACCATGGTTCGCCCGGGGAACGGGGGGCCGGGGGGGCAGGGGAGG
+
-88ACA==51)=88=;;;=;68@@,CC@@FFFF@CCDDDDEEFFEE,CE,C;CACCDFCF7@:B+=CCGDF9EACFFFFC+:=@D@B@+AAB??,CAD5FAFGGCFFEFGG,>F:FGEFG+@+D@,8D<D>@FFGBFFDFGG*CEG7CFE8EGFC8::<@,/=BB8CECGCE7CCEGDC::*50;119*3:A*<:*):2/:CF5:)8>74*>3;7D94974:E/:5+*(0*7(5(8:?B),),9:??:C(4;41(49E435B3)).46>:)4(4>;)3:?>E6(--((,--1((--01(-1
@M02996:162:000000000-B87FG:1:1101:16537:3560 1:N:0:TAGCGCTC+CGTCTAAT
ACTACGGGAGGCTGCAGTGAGGAATATTGGTCAATGGACGGAAGTCTGAACCAGCCAAGTCGCGTGAAGGATGAAGGTATTATGGATTGTAAACTTCTTTAGCAGTGGAGTAATAAGGGGATCGTGATCCCCGATGCAAGTACACTGAGAATAAGGATCGGCTAACTCCGTGCCAGCAGCCGCGGTAATACGGAGGATCCGAGCGTTATCCGGATTTATTGGGTTTAAAGGGTGCGCAGGCGGCTTTGTAAGTCAGTGGTTAAATCGTGACGCTCAACGTCAGCACGCCATTGATACTGGG
+
88A?@?98)1)==;=;;;=;;;;CCC<<EFFEAEFDFEFCCCCEC@<EDFFDFACCAFFCF@CB6@FFGGFFECEFG@E<,A9C,CFCEFECFGG<F?CFGGGGE<BCFG<?F,FFGGGGG=FGGGG8FFGGGGDEEGGGGGGGGCGGGGGCGGFDE8A>CDCEGG9EFC@DDGGGFGED@9?>D@GGCFGFDFGGF*?FCCGEGC8A;FFGDF>**7:+;<C17)CGFFGF;DFFFFFGFGB:9)0)26:@-:<<)<CA(=<9-6?6FF5?B(7*9(-(48-8:3908(-)6<))/663(
@M02996:162:000000000-B87FG:1:1101:6673:3566 1:N:0:TAGCACTC+CGTCTAAT
CCTACGGGGGGCAGCAGTGAGGAATATTGGTCAATGGACGGAAGTCTGAACCAGCCATGCCGCGTGCAGGAAGACTGCCCTATGGGTTGTAAACTTCTTTTGTTCGGGAATAAAGGAGCCTACGCGTAGGCTTTTGCATGTACCGTTCGAATAAGCATCGGCTAATTCCGTGCCAGCAGCCGCGGTAATACGGAAGATGCGAGCGTTATCCGGATTTATTGGGTTTAAAGGGAGCGTAGGCGGCCTTTTAAGTCAGCGGTCAAATGTCAGCGCCCAACGCTGGCCTGCCGTTGATACTGAG
+
8ACCCAF)8=)8888::<::::CCFFFGGGFFGFFFGGFFGGFEFFFGGGFGGFBDEFGGFFFEFGGDGGGGGFF,FGFGGGGGGGFCFFCDEFFCGEFFFFGGGGEGEGGFGGGGGGFGGGFGGGGEGGGG6CFFGGGGGGGGGGGGGGGGGGGGGGGGGGGGGG+AFGEFGGGGFGGGGCDEGGGGDGGGDFGGFFGFGGGFGGFFFFCGDED<C<C7BFGDC@GG>FGFBF074:BG<D>79)92::?F<AAB7EGF9>?BAF4465*4645EF::;<BB:<.:0?4,-3,))*.66)
@M02996:162:000000000-B87FG:1:1101:6656:3578 1:N:0:TAGCACTC+CGTCTAAT
CCTACGGGGGGCAGCAGTGAGGAATATTGGTCAATGGACGGAAGTCTGAAGCAGCCATGCCGCGTGCAGGAAGACGGCCCTATGGGTTGTAAACTTCTTTTGTTCGGGAATAAAGGAGCCTACGCGTAGGCTGTTGCATGTACCGTTCGAATAAGCATCGGCTAATTCCGTGCCAGCAGCCGCGGTAATACGGAAGATGCGAGCGTTATCCGGATTTATTGGGTTTAAAGGGAGAGTAGGCGGACTGATAGGGCAACGGTAAAATGTAAGCGCTCAAAGCTGGCCGGCCGTTGAGCCGGAG
+
88ACCBDA51)8888::<:::::CFFFG9?5C@DGGGGGGCFFEBFCGGG-,:FA,?FFGGFGG>F+>DDFCFG<+BEGDCFFFCFF+CC=@=>CC9C9F,>3,@F:C*>,>,>2F@B**,?:CC<*<*1+,*4+?EC+CC?EGGCE+C**<FCF9EF6CEG*AC7+<<+3:72<F@200:>5:C)19:?7F8@E8@*:*1*78CDFF)97=C:3CF47*99=*/5+0-9C52-(0)-/2)D>7,0.)*)))(.(,(:C8())-4)-)96*39()*/))..?704,(((-(-30(.03(-,
@M02996:162:000000000-B87FG:1:1101:19731:3581 1:N:0:TAGCGCTC+CGTCTAAT
ACTACGGGCGGCAGCAGTGAGGAATATTGGTCAATGGACGGAAGTCTGAACCAGCCAAGTCGCGTGAAGGATGAAGGTATGATGGATTGTAAACTTCTTTAGCAGTGGAGTAATAAGGGGATCGTGATCCCCGATGCAAGTACACTGAGAATAAGGATCGGCTAACTCCGTGCCAGCAGCCGCGGTAATACGGAGGATCCGAGCGTTATCCGGATGTATTGGGTTTAAAGGGTGCGCAGGCGGCTGTTTAAGGCAGTGGTGAAATCGGGACGCTCAACGGCATCACGCCAGGGATACTGGG
+
888?C?==5118888;;<;;;;;;6C,;CCCC<@<CCDEBDECECE9CDFC<EA:CCFECC@@>+>BCFFEAE<?EF?EC,A5C,BC:AC?ADFC<FD9EEGGGE5AAAF9=E,FFGGGGG7FFFGG,EFEGEGBEGGGGGGGGGCDFGGGCFGEFF3=>>9>CFC:EFC+ADGGFEDFF79<9C;DD7EFGC>CGE*;48C=B=/280;:E<=8/092+;<C1/)A7>FD>,:6BB37<9D65-)))*6:B).7?(<<)(93:54<(<9)44()21(4(47(54.8(47((-4,0)).3(
@M02996:162:000000000-B87FG:1:1101:6687:3584 1:N:0:TAGCACTC+CGTCTAAG
CCTACGGGGAGCAGCAGTGAGGAATATTGGGCAATGGACGGAAGTCTGAACCAGCCATGCCGCGTGCAGGAAGACGGCCCTATGGGTTGTAAACTGCTTTTGTTCGGGAATAAAGGAGCCTACGCGTAGGCTTTGGCATGGACCGTTCGAATAAGCATAGGCTAAGTCCGTGCCAGCAGCCGCGGTAATACGGAAGATGCGACCGTAATCCGGATTGATTGGGGTTGAAGGGAGCGTAGGCGGCGTGTGAAGGCAGCGGTCAAATGTCAGCGCCAGACGTCGGCGTGGCGGTGATACGGAA
+
88BCCB@9)))=9====<;;;,;6;CCFFF,FC@FGGCF@@CBFFGGFGF@,<AE,CFED<BFE@E,@ECF8FE,=FGE:FF,CF,C,>@?CFA,,,,,AFG,A??F7FC<AAEG,A=B?,:?F4>CFFGCF,,,@,3C,,@8@F88D78BCE=9<,,+@>+,3,,7,:>@:D*9,*,119;*8:1CC+1+B:55*;7:;5**)3/.))3+*9)8**,2**;*1:5*26@<>B:(8(8BD2C2<())-*.-7(,((-:9,3.,.-:))/)2(-45*)36((.(9(,-((-(44()61(,((
@M02996:162:000000000-B87FG:1:1101:19727:3599 1:N:0:TAGCGCTC+CGTCTAAT
ACTACGGGCGGCAGCAGTGAGGAATATTGGTCAATGGACGGAAGTCTGAACCAGCCAAGTCGCGTGAAGGATGAAGGTATTATGGATTGTAAACTTCGTTAGCAGTGGAGTAATAAGGGGATCGTGATCCCCGATGCAAGTACACTGAGAAGAAGGATCGGCTAACTCCGTGCCAGCAGCCGCGGTAATACGGAGGATCCGAGCGTTATCCGGATTGATTGGGTTTAAAGGGTGCGCAGGCGGCTTGTTAAGTCAGTGGGGAAAGCGTGACGCGCAACGGCAGCACGCCAGTGATACGGGG
+
8-66@A5>5118888;;<;;;;;@66,6CC6,C6,CADFBCC@C<<,C@EC<@E,C<EDC,8+>+88CFCB=E=CCE9B5,9,C,C5,BE9?EF<<F+,BFGFFF,:?=F,?E,CFGGGGG+AFFGG4CCDECF7CEGGGGFFGGGFGGGG8DFBCD,0@>>>CGG,DCB6@CFFFGFFC,;@9::CD8CGGDFG58*;ACDEDD)):)+@C<E)**5**18=1*07C<FC@(4:D>F>D0C37())(*.-1.).6-AC((042(37,7:14<(7:54>0;D0(.(36<7(,,9))9(--(
@M02996:162:000000000-B87FG:1:1101:5619:3608 1:N:0:TAGCGCTC+CGTCTAAT
CCTACGGGAGGCTGCAGTGAGGAATATTGGTCAATGGACGGAAGTCTGAACCAGCCATGCCGCGTGAAGGAAGAATGCCCTATGGGTTGTAAACTTCTTTTGCAACAGAGTAATAAGGGTCGTGCGCGGCCTGATGAGAGTATGTGGCGAATAAGCATCGGCTAACTCGGTGCCAGCAGCGGCGGTAATACGGAGGATGCAAGCGTTGTCCGGATTTACTGGGTGGAAAGGGAGCGCAGGCGGGACTGCAAGTTGGTTGTGTAATGTCGAGGCTTAACCTCGGAGCTGCATGCACAAATGT
+
8BCCCDFAA1)=;==;==;6=;;CFGGGGGEFGGGGGD@CBFGCCFGGGD<FGFF,C@FFECGGFF,6EFGGGGG9C,66B,EFGGGBC4EFFGA?A<FG,?B,,,4A?A9E9@@?A=4E?>+??++@B++@DDCA;=FC33=FCE,=CGGC8FBFFFG@:C6+3D,9+3@:3DFFFGGG*;*6/CDC>C:CE5=E:4*)*+3)CDDA56*19)7C>>***<F9E)2*5;GB:?FF0,5D097)(7)39)4BF)-5(*9(4)6246)4)4/4>0509<.4(8(1,3(552<))5)6),-:-
@M02996:162:000000000-B87FG:1:1101:19351:3612 1:N:0:TAGCGCTC+CGTCTAAT
ACTACGGGCGGCAGCAGTCGGGAATATTGGGCAATGGAGGAAACTCTGACCCAGCAATACCGCGTGAAGGATGAAGGTCTTCGGATTGTAAACTTCTGGTATAAAGGAAGAAACAAATGACGGTACTTTATAAGTAAGCCCCGGCAAACTACGTGCCAGAAGCCGCGGTGATACGGAGGGGGCAAGCGTTGTCCGGAATGACGGGGTGTAAAGGGGGGGTAGGTGGCGGTGGAAGTTGGAAGGGAAAGCCCGGGGCTGAACGCCGGAACGGCTTGCAAAACGGGAGGGCTGGAGTGGGGGG
+
-88?C?==5118888;;<;8787@C@6CECGC<@CCAADCCCDFE@,CACC<CA9C@CAF,88>+8BCFFEEEAAEFB<9,?D:=:+E,??BEEEFFE,BE,EFCFDD@FGDGEFGG<EFGGG:FCF,,C;FDFAFFGGGGGEGFEEGF,@>C,:@+@9,>9@,CCEGC@D,=;E*>:7CCD):8C5>>*:33+=CED*;:::<8>)8)9>::?D3C2C)0;=2AF21(.))42:/4::F493@3<.472177>B9(*15>)(-499>7(1,(,)*1.6:4)48?(4640,::8.4)439(
@M02996:162:000000000-B87FG:1:1101:24625:3634 1:N:0:TAGCGCTC+CGTCTAAT
CCTACGGGTGGCAGCAGTGAGGAATATTGGTCAATGGGCGGAAGCCTGAACCAGCCATGCCGCGTGAAGGAATGAGGCCCTATGGGTCGTAAACTTCTTTTGACGAGGAGCAATAAGGCGCACGCGTTCGCCGATGAGAGTACCCGTCGAATAAGCATCGGCTAACTCCGTGCCCGCAGCCGCCGTAATACGGAGGATGCAAGCGTTATCCGGATTTATTGGGTTTAACAGGTTCCTAGGCTTTGGCCCAATTCAGCGGGTACAGCCCGTGGCTCAACTACAGAAACGCCGTTGATTATGG
+
8AACC>))11);=88=;=;;;;;C@FGFFCFGGGGGGGGGCEE7FGGGGGGGGFFG8F8FGGGEFEGFGGFFGDE9FDFGGGGG8EGGFGG8=EFGGGCFGF=E+BF@F7DC@F:FFAFFFEGCFBE+++3CCEG8EGEGFCEAF8EGEEGFCG99E9C6>D*>C?CCF*B5<E,*:5:5=)))=<8DF97*;=283D*5C*9;;*777@FE))8779FF*<*7CD7C)**8))))))/0.*(/.0))1(,)..-)-*/095).641<<(123(9091)(,))..)4?0,,-(-(.*))))
@M02996:162:000000000-B87FG:1:1101:15973:3637 1:N:0:TAGCGCTC+CGTCTAAT
ACTACGGGTGGCAGCAGTCGGGAATATTGCACAATGGAGGAAACTCTGATGCAGGGACGCCGCGGAGAGGACGAAGGTTTGCGGATTGTAAACTATTTTAGACAGGGACGAGAAAAGACGGTACCTGTAGAATAAGCCCAGGCGAACTATGTGCCAGCAGCCGCGGTAAGACATAGGGGGCAAGCGTTATCCGGATTTATGGGGCGTAAAGGGTGCGTAGAGGGGAGAAGAAGGTAGTGGTGAAAGCCCTCGGCTAAAGTGAGGAACGGCAACGAAAACAATGTTGCTGGAGGGCAGGAGG
+
-886@@551))=;88;;=;8777@,C,,CCFC@<<CCCDDEDCFA9,CC@C@AACC<@@F@@8@+6+8BD@BC@BCEB,,+A@@C4=F,A?A<?A,:,,CEFBFEFDFFFG:FGGGGGGGGC=C:,C,CFFGFGGGG@FDGGG+CEG,@,@7EFF;C>>B>3::FE=CE,BF6,><CF=C=C)8*://9*;+3;A/0*290>F@;C75>5DGD)8*9-/95+09*)2/2)0/:((/5.)9)9.=>*<0/(.76B((.A*).1.38??(8(9>:(5:57:(41)-)).6).,((4(,8;(-(
@M02996:162:000000000-B87FG:1:1101:8380:3641 1:N:0:TAGCGCTC+CGTCTAAT
CCTACGGGGGGCAGCAGTGAGGAATATTGGTCAATGGGCGGAAGCCTGAACCAGCCAAGTAGCGTGCAGGAAGACGGCCCTATGGGTTGTAAACTGCTTTTGTCAGGGAATAAAAAGGATTACGTGTAATCCATTGCATGTACCTGAAGAATAAGGACCGGCTAATTCCGTGCCAGCAGCCGCGGTAATACGGAAGGTCCGGGCGTTATCCGGATTTATTGGGTTTAAAGGGAGCGCAGGCGGCGATTTAAGCGTGTTGTGAAATGTAGGAGCTCAACTTCTGCACTGCAGCGCGAACGGG
+
88BCC?8850)8888::<:::::CCFGGGGGGGFGGGGGEEEFGGGGGGGFFGGGGGGGGGFFGFFGGGGGGGFDFGGGGFCFGGGGGEGFFGGGGGCDFGGGGFGGGGGGFGGGGGGGGGGGGGGGGGDGFGGGGGGGGGFGGFCGGGGGGGGGGFGGEGGGGGGGGGGGGGGGGGGFGCDBDGGGGGGGGGDGG>D7?GGGFGGDDFFGGGFFCD5::4CECC:FF>?>>?B>;>BED;79790)47>>F<0(3-**(46<9)994BF02<76@F1)4:*<2<:<?7AFFBBF1>9(83
@M02996:162:000000000-B87FG:1:1101:8517:3672 1:N:0:TAGCGCTC+CGTCTAAT
CCTACGGGCGGCAGCAGTGAGGAATATTGGTCAATGGGCGAGAGCCTGAACCAGCCAAGTCGCGTGAAGGATGAAGGTTCTATGGATTGTAAACTTCTTTTGTTGGAGGGTAAAGTGAGTCACGTGTGGCTTATTGCAAGTATCGAACGAATAAGCATCGGCTAACTCCGTGCCAGCAGCCGCGGTAATACGGAGGATGCGAGCGTTATCCGGATTTATTGGGTTTAAAGGGTGCGTAGGCGGGATGTTAAGTCAGCGGTAAAATAGTGTAGCTCAACTATACTTCGCCGTTGAAACTGGG
+
88BCCB8>51)8888;;<;;;;;CFFGGGGGGGGGGGGEFF@C@@FGGGFGGGGGGGFGCFFGFCFGGGGGFFFFFG=BFEAFGGGGCGGFGGGGGGGFFGG:,,:?FGG?<EFF@FFEF<FGGGFEE@D8DEGFGGGGGGGGGDD@GGGGGGGGGFGGGGGGGGGGGGGGGGGGGGGGGGGEEGGGGGGGGGDEGEGFACCGEGGFFFFGGGFFDG<>C?FFGEEGGFFGEF?:54?ED?C30(0<:7ADF4<5<0ED?9DF>)4<69>=A>-7+03)39=<4<BFFF74664:<=24>(
@M02996:162:000000000-B87FG:1:1101:10268:3677 1:N:0:TAGCGCTC+CGTCTAAT
CCTACGGGTGGCAGCAGTGAGGAATATTGGTCAATGGGCGGAAGCCTGAACCAGCCATGCCGCGTGAAGGAAGAAGGCCCTATGGGTCGTAAACTTCTTTTGAGCGGGAGCAATAAGGCGTACGTGTACGCCGATGAGAGTACCGTTCGAATAAGCATCGGCTAACTCCGTGCCAGCAGCCGCGGTAATACGGAGGATGCAAGCGTTATCCGGATGTATTGGGTTTAAAGGGTGCGTAGGCGGACGGACAAGGCAGGGGTGAAAGCCCGGGGCGCAAAACCGGAACGGCCCTTGATACGGG
+
-88ACB95:)1=;8=;;==;;;;CCE;6CCEECA<CCCFCDEDEEE@EAFCFDACCE<CCC88@8@FFGFCD<6=EFE<C,A<EFFEC@@9=BFA?F<,B,CFF,@@DCGCCF,EFGGDGEGGGFFCFGGGC@F3CGGGGGFEFE:*,BDFFGGF9C=7>CDCGGGDFGB4ADFGE5F=AC<:5=:>G7CCF8>EGD*;4>>FFE75B)*?EC75)*.*2=@=1/.<CAFFF4:?F337D?D2)-)54)3:7(4?F>ED(734AA04159)40-8:7(..3>>644,-(4,(,4-)/)4:(
@M02996:162:000000000-B87FG:1:1101:25071:3707 1:N:0:TAGCGCTC+CGTCTAAT
CCTACGGGTGGCAGCAGTGAGGAATATTGGTCAATGGGCGAGAGCCTGAACCAGCCAAGTCGCGTGAAGGATGAAGGTTCTATGGATTGTAAACTTCTTTTGTTCGAGGGTAAAGTGAGTCACGTGTGATTTATTGCAAGTATCGAACGAATAAGCATCGGCTAACTCCGTGCCAGCAGCCGCGGTAATACGGAGGATGCGAGCGTTATCCGGATTTATTGGGCGTAAAGGGCGCGTAGGCGGTCGTGGGTGTCAAGTGTGAAATCTCCGGGCTCAACCCGGAAAGTGCGCTTGAAACTG
+
8ACCCF=501)===8=;==;;;;;EECFGGGGGGGGGGGCEGEGGGGGGGFGGFEFFGGGGGGGFGGGGGGGGGGGGGGGGGGGGGGGGGGGGGGGG9FGGGFGFGGGGGGGFGGGGGGFGGGGGGGGGGGGGGGGGFFGGCEE7FGGGGGGGGGCAEFGEDGGGGGGGGGGGGGGGGGGGGFEGGDDGGGGGFGGFG>4DGGFGGFFFFGCC;E3DFGGFG=*=.1>;FGFFFFFFB@D49704@<?*44B93443+C444<<)6A<F;G0((.C=4(46@9>BBFAA>(4:<0,@AFF
@M02996:162:000000000-B87FG:1:1101:25053:3713 1:N:0:TAGCGCTC+CGTCTAAT
CCTACGGGTGGCAGCAGTGAGGAATATTGGTCAATGGGCGAGAGCCTGAACCAGCCAAGTCGCGTGAAGGATGAAGGTTCTATGGATTGTAAACTTCTTTTGTTCGAGGGTAAAGTGAGTCACGTGTGATTTATTGCAAGTATCGAACGAATAAGCATCGGCTAACTCCGTGCCAGCAGCCGCGGTAATACGGAGGATGCGAGCGTTATCCGGATTTATTGGGCGTAAAGGGCGCGTAGGCGGTCGTGTGTGTCAAGTGTGAAATCTCCGGGCTCAACCCGGAAAGTGCGCTTGAAACTGG
+
ABCCCD=581);==8====;;;;;CFFFGGGGGGGGGGGGGGGGGGGGGGGGGFFFFGGGGGGGFGGFGGGGGGGGCFGGGGGGGGGGGGGGGGGGGGGGGGFGGGGGGGGGGGGGGGGGGGGGGGGGGGGGGGGGGGGGGGGG=FFGGGGGGGGGGGGGGGGGGGDEGGGGGGGGFFFGCCEEEGG>FACFE?GEBFGFGGGFGGFEFFFGD3>*877DFGGGC)>D?+CDF74599ED?D971504><?F<<6AD?:44*66<AFFB977((0<7:FBBFFB(8AAB>>>?B7:7-<4(
@M02996:162:000000000-B87FG:1:1101:8168:3723 1:N:0:TAGCGCTC+CGTCTAAT
CCTACGGGAGGCTGCAGTGAGGAATATTGGGCAATGGGCGTGAGCCTGAACCAGCCAAGTAGCGTGAGGGATGACGGCCCTATGGGTGGTAAACCTCTTTTGTGGGGGAATAAGGTCAGGGACGCGTCCCTGTTTGTATGTGCCGTTCGAATAAGCATCGGCTAAGTCCGTGCCAGCAGCCGCGGTAATACGGAAGATGCGGGCGTTATCCGGATTTATTGGGTTTAGAGGGGACGTAGGCGGACTGGTAGGGCTGTGGTCAAATGTGAGGGCCCAACCCTGGCATGCCATGGCAACCGGG
+
8ACCCBFF5:)=;======;=;;CFEAFGE,CFGGGGDFF87CCFGGGGGDGGGGGF<FFFFGGGGGE8FFGGG96FEGEF<6FF8C,4?<F9FC<=,??FG<44CFEF+AEE,CFBE8FGC<>CC>F7FAF8FFG8@EGE,6F+8C8EE?8DFAF,@CC>D*>,,@D<B,13D9EC?79,;?6ED4*=,=8*57*;+;+9):):95;4=:195>C*47*0+*1:<C*./25(,-<86@C2D0)())(2.55(.(-4<F:2@?DFB<)1:9262;*02((.)-82)().)..4(4))(,(-
@M02996:162:000000000-B87FG:1:1101:6437:3737 1:N:0:TAGCGCTC+CGTCTAAT
CCTACGGGTGGCAGCAGTGAGGAATATTGGTCAATGGGCGGAAGCCTGAACCAGCCAAGTCGCGTGAAGGAAGACGGTATTATGTATTGTAAACTTCTTTAGACGTAGAGAAATAAGGGGATCGAGATCCCTGATGCTAGTATACGTAGAATAAGGATCGGCTAACTCCGTGCCAGCAGCCGCGGTAATACGGAGGATCCGAGCGTTATCCGGATTTATTGGGTTTAAAGGGTGCGCAGGCGGCATGCTAAGTCAGCGGTTAAATAGCGAGGCTCAACCTCGTCCCGCCGTTGATACTGGG
+
8ACCCBF=50)========;;;;CFFGGGGGGGFGGGGGGGGGGGGGGGGFGGFCFEFFGGFFFFFGGGGGGGFFFGGFFFFGGGAEFGGGGGGGGGGGGGGGGGDCGFGGGGGGGGGGGGFGGGGFFGFGFDFFGGFGGGGGGGGGGGGGGGGGGGGGGGGFGGGGGGGGGGGGGGGGGGDDAEGGGGGGGGDGGF<FAFDEEGGFFFFGGGFFGGFGFFGGCE3FFAFGFF?0@>>E99DB>>57476AF4<AA?GGF;>A>A)-67(94>0.<?B:58B<?BFBF>44,4(.)154:(
@M02996:162:000000000-B87FG:1:1101:23479:3741 1:N:0:TAGCGCTC+CGTCTAAT
CCTACGGGTGGCAGCAGTGGGGAATATTGGGCAATGGGGGAAACCCTGACCCAGCAACGCCGCGTGGAGGAAGAAGGTTTTCGGATCGTAAACTCCTGTCCGTGGGGAAGAGCAGAAGACGGGAGCCAAGGAGGAAGCCCCGGCGAACTACGGGCCAGCAGCCGCGGGAAAACGGAGGGGGCAAGCGGTAGCCGGATTTAGTGGGTTGAAAGGGTGCGGAGGGGGAAGGGTAAGTAAGGGGGAAAAGCGGGGGGCTCAACCATACCAAGCCAGTGAGACTGGCGGGCTGGAGTGTAAAGGG
+
88ACC?=5:1)=68=;;=;;;868;CCFE@FFCCFCDFGGGGFGGG@FFG@EFACFEFEGGEFE6@:FFDFAEEFFG,9:4AFDC=@BBECFFFEFGF9F<+:9=+=@FEFC,ADFGGFFEG+=B@EDFGGFCFGGGCFGD8E:**;>6;:>1<:C::8F>6C@:8C*=C*:<8;585CEG5>:8CD>DE*<E:E805*8*2<;F>)76@FFFE>C51)/.>*7C57*4)00:7)*).)2,)-74>?(7(4)-24(-<9?:>),8(245:*3()1:7A)).74>0((((-,4,4..16)4(
@M02996:162:000000000-B87FG:1:1101:6441:3757 1:N:0:TAGCGCTC+CGTCTAAT
CCTACGGGTGGCAGCAGTGAGGAATATTGGTCAATGGGCGGAAGCCTGAACCAGCCAAGTCGCGTGAAGGAAGACGGTATTATGTATTGTAAACTTCTTTAGACGTAGAGAAATAAGGGGATCGAGATCCCTGATGCTAGTATACGTAGAATAAGGATCGGCTAACTCCGTGCCAGCAGCCGCGGTAATACGGAGGATCCGAGCGTTATCCGGATTTATTGGGTTTAAAGGGTGCGCAGTCGGCATGCTAAGTCAGCGGTTAAATAGCAAGTCTCAACCTCGTCCCGCCGTTGATA
+
88BCC555180=;=8;=<=;;6;;CFAF@FACFFG,ECFDEFFGGGGGFGFFGGGGFEFGGCGEFEGGGGGGGFDG@CFGFAFFE<CCFFFFGGGGGCFBFGGGF?=FEGFGG9EFEE<FEF@+@<E<9FFFGGF9E9;?ECEGF@GG8B;EE39EC,=F36=CFGGGGDFF>GCCGGGGFDFDED*3=C+4*:**?<<A//*)*:).8A>5CB:CC7@76<>C*2=C)*27342B7>F*.1452D487-6766))3E53(<ADFFB2/)2)))9992,23)--31709(,431:A
@M02996:162:000000000-B87FG:1:1101:5651:3764 1:N:0:TAGCGCTC+CGTCTAAT
CCTACGGGCGGCAGCAGTGGGGAATATTGGGCAATGGGCGCAAGCCTGACCCAGCAACGCCGCGTGAAGGAAGAAGGCTTTCGGGTTGTAAACTTCTTTTAAGGGGGAAGAGAAGAAGACGGTACCCCTAGAATAAGCCACGGCTAACTACGTGCCAGCAGCCGCGGTAATACGTAGGTGGCAAGCGTTGTCCGGATTTACTGGGTGTAAAGGGCGTGTAGCCGGGGGAGCAAGTCAGATGTGAAATCTATGGGCTTAACCCATAAACTGCATTTGAAACTGTTCTTCTTGAGTGCTGGAG
+
ACCCCAA580)8888;;<;;;888EFGGGGGGGGGGGGGGGGGGGGGGGGGGGFFGGGGGGGGGFGGGGGFGGGGFFGGGGGGGGGGGGGGGGGGGGGGGGGGGGGGGGGG8>FGGGGGGGGGGGGGGGGGFEGFGGGGGGGGGGGGGGGGGGGGFGGGGGGGGGGGGGGGFFFGGGGGGGGFFGGGGGGGGGFGGFGGFGGGFGFFFFFGGGFFGGFGGFGGGGEEGBEDF?FFFBFFG9:>?<7=AF>>FFFFBBFGFFFBB?<AFFFGDFF4<4<AFAFFBBFB<<95425)6=4:.3
@M02996:162:000000000-B87FG:1:1101:15637:3767 1:N:0:TAGCGCTC+CGTCTAAT
CCTACGGGGGGCTGCAGTCGAGGATCATTTGCAATGGGCGAAAGCCTGACAAGGCGACGCGGCGGGGAGGATGAAGGCCTTCGGGTTGGAAACTCCTGTCATAAGGGAACAGGCGAGGGTACCCAACACGTACCTTAGTGGAGGGTACTTTAAGAGGAAGCGACGGCTAACTCGGTGCCAGCAGCCGCGGTAAGACAGAGGTCGCAAGCGGTGTTCGGATTTACTGGGCGGAAAGGGCGCGTAGGCGGGCGGGGGGGGGGGAGGGGAAGTCACCGGGGGCAACCCGGAAAGTGCGTCCCAA
+
-88AC?5510)88889:::888:>,B49,-<B??,?ACB>CE@CF8,??BDAA=4=@CCF==3>*<C@FCFCCCAEEFG,,,=CE28=*<:>??CGGF,<C+CEEEFEFAF:;2CEGGGCGGFCFGGGDGCGGEC:<C<7E:F*:*<F+3:@CF?<>CCC>7;:EGG5>FG0>?C*;C727C.50*9<CE1C=9F+99DFF2*8:C)7)7)/1.0*917/.+22+9FF(<)7944FB:>)3)-8:=D>)-,)4(109CCBB36>0-(4))2).)7>5(((-<<:,4319>?6:)4(0((-4
@M02996:162:000000000-B87FG:1:1101:8090:3775 1:N:0:TAGCGCTC+CGTCTAAT
CCTACGGGAGGCTGCAGTGGGGAGTATTGCACAATGGGCGAAAGCCTGATGCAGCAACGCCGCGTGAGTGAAGAAGTATTTCGGTATGTAAAGCTCTATCGATGGGGAATAAGATGAAGGTACCCAAGTAAGAAGCCCCGGCTAACTACGTGCCAGCAGCCGCGGTAATACGTAGGGGGCAAGCGTTATCCGGATTTACTGGGTGTAAAGGGAGCGTAGACGGAATAGCAAGTTTGAAGTGAAATACCTGGGCTTAACCCAGGAATTGCTTTGAAAACTGTTAATCTAGAGTACTGGAGGG
+
8ACCCAFB=:)==;======;88@BEFGGGGGGGGGGGGGGGGGGGGGGGGGGGFGGGGGGFGG>FEGGGGGGGGGFGFGGGGGFEFFFFGGGGGGGGEFGGFGGGGCFCGGGGGGGGGGGGGGGGGGGGGGGGGGGGGGGGGGGGGGGGGGGGGGGGGGGGEGGGGGGGGGGGGGGGGGGGFFGGDGGGGGGFGGFGGFGGGFGDFFFFGGGF>DGFGGFGGGGFGGFFGFABAFAAFF3?AFF@FFDA?FFBFF>GGFFFF:?FFFFFF<<)9A@:?FFFFF<A9><<<AAFAAF?BFF
@M02996:162:000000000-B87FG:1:1101:5673:3777 1:N:0:TAGCGCTC+CGTCTAAT
CCTACGGGCGGCAGCAGTGGGGAATATTGGGCAATGGGCGCAAGCCTGACCCAGCAACGCCGCGTGAAGGAAGAAGGCTTTCGGGTTGTAAACTTCTTTTAAGGGGGAAGAGAAGAAGACGGTACCCCTAGAATAAGCCACGGCTAACTACGTGCCAGCAGCCGCGGTAATACGTAGGTGGCAAGCGTTGTCCGGCTTTACTGGGGGTAAAGGGCGTGTAGCCGGGGGAGCAAGTCAGATGTGCAATCTATGGGCTTAAACCATAAACTTCATTTTAAACTGTTCTTCTTTAGTGCTGGTG
+
8ACCC>9A0))8888;;<;;;8,8CCFGFFGFEFGF@CGGGGGGGGGGGDDFCFEFGG+FEGDGF+?@FFFFC,EF?EFFGGGGEGFFGFFFFC,EF,<?F7BE@=:FFCD<=F8A@,@D@+@3+>EF:F?9<CFCDF7,,3@FFEGGGDGGE,DDEGGGGF,*F5EC5@FGD*A9C*:9:5A*859D5*9FFB5*07D*?7+/*)..59C<7>:)727549CD57*>0)>7:05F52FD<:)*.=*5*4)82((48+0)4?<274<A*.*)-.1+*).))/655))66<).)).56:((.
@M02996:162:000000000-B87FG:1:1101:17366:3780 1:N:0:TAGCGCTC+CGTCTAAT
ACTACGGGCGGCTGCAGTAGGGAATATTGGGCAATGGGCGCAAGCCTGACCCAGCAACACCGCGTGAATGATGAAGGTCTTCGGATTGTAAAGTTCTGTGATGGGGGACGAAAAAACTGACGGTACCCCAAGAGCAAGCCACGGCTAACTACGTGCCAGCAGCCGCGGTAATACGTAGGTGGCAAGCGTGGTCCGGAATGACTGGGCGGAAAGGGGACGTAGGTGGCGGTTCAAGTTAGTGGTGAAATCCCGGGGCTCAACGCCGGTGCTACCACGAAGACGGGGGAGCGGGAGGGCAGGG
+
-8ABC?11)1)88886;;;<;8;@;C,CECGEE@CCCFEC@CCCFDCECFFCFA:CCFCF:>CB6@FE<EEEECCFG<EE,@FDCBFF5@E??<:EFF5EF?FFFGGEEGGEGGGGG8FGGGGCFEGGGGGGGGCGGGGGGGGGGDGGGCDFE2>=>FF@F>6>FCEG:EE+@EC+?:=+3785<<CDC*>*>;EGDG5<DC+9=C<B)7DG77@)9(918CE2CFF)())06<A*-:B06>6>BFF2:>?>;;>>1/*<?3-97;4;@)261)7;<(-3?)4(4;FB3((319(45:32,
@M02996:162:000000000-B87FG:1:1101:16236:3786 1:N:0:TAGCGCTC+CGTCTAAT
CCTACGGGAGGCAGCAGCTAAGAATATTCCGCAATGGACGAAAGTCTGACGGAGCGACGCCGCGGGGATGATGAAGGTCGGAAGATTGTAAAATCCTTTTATAACTGAGGAATAAGTCTGGTGAGAGAAACGCCGGATGGTGACTGTAGGTTATGAATAAGCAACGGCTAATTACGTGCCAGCAGCCGCGGTAACACGTAAGTTGCGAGCGTGGTTCGGAAGGATTGGGCGGAAAGGGCATGTAGGCGGTGGTGCAAGCTTGGGGTGAAATTCCGGAGCTCAACGCCGGAACTGCGTGGAG
+
-88?C@5880)=88=;;;;;;;;C;C@@FGGF@@@DDEFBCEEECE,CCFEDC>7@@CCF@@8>+=FEB?B?E<AEFBFEEEEED?,E<E<AEAFGG95?FAGFF9ADBFGF>FGGFG,CF>DDFGGGGGGGGGGGGCEG=EGG;E9@DG?,D,>;;>:BBCFFGGEG5CG72CCC2:A7<<:5@DCG<EG*:=<FFG9?4D2*<7>EF3C51<5>77<DD*:C9*:7:FG)4>>F??3C(9)96=?>G(()(-6?2CC)-73(-(40@4*.4698.1-(,9<<09>49>64)54:0(,(,
@M02996:162:000000000-B87FG:1:1101:17353:3795 1:N:0:TAGCGCTC+CGTCTAAT
ACTACGGGCGGCTGCAGTAGGGAATATTGGGCAATGGGCGCAAGCCTGACCCAGCAACACCGCGGGAATGATGAAGGTCTTCGGATTGTAAAGTTCTGGGATGGGGGACGAAAAAACTGACGGTACCCCAAGAGCAAGCCACGGCTAACTACGTGCCAGCAGCCGCGGTAATACGGAGGGGGCAAGCGTTGTCCGGAATGACGGGGCGTAAAGGGGACGTAGGTGGCTGTTCAAGTTAGTGGGGAAATCCCGGGGCGCAACGCCGGTGCTACCAAGAAGACTGTGGAGCTGGAGGCGAGGG
+
86@CC5001106888;;;;<;@@@C@,,CCFC<<<CCFE@@@@CF,,CFFFD<E@CCC<C,>+>+78@EBEBE?AEFEF,,9BCD:CB5A,5?<,:,C,BE,CD=FCEEFG:FEFEFFFGGGG:FGGGGGGFGGGGGGGFFGEGGGEGGFCFG2<A>F9<CC=;F5CE*:E+@9C*C:C*75@:AFFGCEC2<9=E;G5?CG*58C5>75C=:?D)99C/>CE:C>E92>*06>A*649*69(0->>)C2:57079(27(,)-39>(7>AGF(./*0((,4*8).8<?0(.36:(()4-1(
@M02996:162:000000000-B87FG:1:1101:25928:3805 1:N:0:TAGCGCTC+CGTCTAAT
CCTACGGGTGGCAGCAGTGAGGAATATTGGTCAATGGACGAGAGTCTGAACCAGCCAAGTAGCGTGCAGGATGACGGCCCTCCGGGTTGTAAACTGCTTTTAGTTGGGAATAAAAAAGGCGACGTGTCGCCTATTGTATGTACCATCAGAAAAAGGACCGGCTAATTCCGTGCCAGCAGCCGCGGTAATACGGAAGGTCCGGGCGTTATCCGGATTTATTGGGTTTAAAGGGAGCGTAGGCGGGTTTTTAAGTCAGTGGTAAAAGCGTGTGGCTCAACCATACCACGCCATTGAAACTGGG
+
8ACCCA>501)========;;;;CCFGGGGGGGGGGGGGGGGGGGGGGGGGGGFEFFGGGGGGGGGGGGGGGGGGGGGGGGGGGGGGGGGGGGGGGGGGGGGGGGGGGGGGGGGGGGGGGGGGGGGGGGGGGGGGGGGGGGGGGGGGGGGGGGGGGGGGGGDEEGGGGGGGGGGGGGGGGGGFFGGGGGGGGGDG5BGGFG3EFGGFFFFGGGF@DGFGG*CF9E>AFAFFE??BEBBBD411>07<:*4?FFFA<)?FA6@BFB?F17:F6(4?GF<<BB=7?D?11<>0A45)69:A0(
@M02996:162:000000000-B87FG:1:1101:22566:3808 1:N:0:TAGCGCTC+CGTCTAAT
ACTACGGGTGGCAGCAGTGAGGAATATTGGTCAATGGACGGAAGTCTGAACCAGCCAAGTCGCGTGAAGGATGAAGGTATTATGGATTGTAAACTTCTTTAGCAGTGGAGTAATAAGGGGATCGTGAACCCCGATGCAAGTACACTGAGAATAAGGATCGGCTAACTCCGTGCCAGCAGCCGCGGTAATACGGAGGATCCGAGCGTTATCCGGATTTATTGGGTTTAAAGGGTGCGCAGGCGGCTTGTTAAGTCAGTGGTTAAAGCGGGACGCTCAACGGCAGCACGGCAATGAAACGGGG
+
-8ACCA=5:)0=;8=;;==;;;;;CE<EEF,CC@CDFFC@7CE@EDCEFEFGGEEFECE;C,@@8@FFGGFAFFFFF6B9,AEE,CFEAFAEFGGCGD<FCGFGE59==F9AEAFGGGFG@+AFGGG+CAEGGGGGGGGGGGGFG9DEGGGGEGE?F@FCEG=EGGFGGG8DGGGFFFFGECEADDGGFGGGGFGGFGFFCGGFEDBEACGGCA;309;7AEE::8FGFFGF;<FFFF>7499.-)).26<B6:<A<FF<(9<<4<>(<0)44(.:6(,(,52:7:90;1(5><)./-431
@M02996:162:000000000-B87FG:1:1101:24550:3813 1:N:0:TAGCGCTC+CGTCTAAT
CCTACGGGCGGCAGCAGTGAGGAATATTGGTCAATGGACGGAAGTCTGAACCAGCCATGCCGCGTGAAGGAAGAATGCCCTATGGGTTGTAAACTTCTTTTGCCACAGAGTAATAAGGGTCGTGCGCGGCCTGATGAGAGTATGTGGCGAATAAGCATCGGCTAACTCCGTGCCAGCAGCCGCGGTAATACGGAGGATGCAAGCGTTATCCGGATTTATTGGGTTTAAAGGGTGCGTAGGCGGACGCGTAAGTCAGCGGTGAAATATCCCGGCTCAACCGGGAGGCTGCCGTTGATACTGG
+
ACCCCE8881)8888;;<;;;;;;EFGGGGGGGGGGGGGGGGGGGGGGGGGGGFFGFGGGGGGFCFGGGGGGGFGGGGGGGGGGGGGGGGGGGGGGGGGGGGGGGGFGGGGGGGGGGGGGGGGGGGGGGDGGGDFGGGGGGGGGGGGGGGGGGGGGGGGGEGGGF6CDFGGGGGGGGGGGGGFFGGGGGGGGGFGDDGGFGGFFGGFFFFFGD>FGFAGGFGGGE5C7<FGFFFFE21@D<94>>B>>90:FAFFFFGG0258<BBAAFFGFF(5<6?:6>:2>B?<64:;?013</-)))
@M02996:162:000000000-B87FG:1:1101:20166:3817 1:N:0:TAGCGCTC+CGTCTAAT
ACTACGGGAGGCAGCAGTAAGGGATATTGGGCAATGGGGGGAACCCTGAACCAGCCATGCCGCGTGAGGGAATGAGGCCCTACGGGTCGTGAACCTCTTTTGCCGGGGGATAACCCCGCCCGCGCGACGGGGGGCGGCAGGAACCAGGCGAATAAGCAGGGGCAAACTCGGGGCCAGAAGCGGGGGTAAAACGGAGGAGGCGAGGGTAACCCGGAGTCATGGGGTTGAAAGGGGGGGCAGGCGGGGCGGTAAGTCAGGGGGGAAAGGCAGGGGCCAAACCCGGGGAGGGCGGGGGGACAGG
+
688?@?8:8:1=68=;;=6<<;6@;C6CCCFAA@CCCF@@CEE+F@=ED,B+?ABB=?AFB>4>8>F:FDCDB8?BFFFG7>B>CG@CC@:>DFDDE9=EGG<FFCCC:4*6F@<,**=<F@FFGGGCCED:?::*8:CGG*;CF8C81:E?*;29+90*132*;8:+<*;*1C=*1**00)))19/9*+*+1.1:55C:*/*)*97)6*:*105)/(**1<:915*2:*:F016)((.96)47(7)27--)5.4).*144),4,30:48C>2(7*0(-,2)3((,-33((-((,(.(((2
@M02996:162:000000000-B87FG:1:1101:8872:3827 1:N:0:TAGCGCTC+CGTCTAAT
CCTACGGGAGGCTGCAGTGAGGAATATTGGTCAATGGGCGAGAGCCTGAACCAGCCAAGTAGCGTGAAGGATGACGGCCCTATGGGTTGTAAACTTCTTTTGTTCGGGAATAAAGGAGCCTACGCGTAGGCTTTTGCATGTACCGTTCGAATAAGCATCGGCTAATTCCGTGCCAGCAGCCGCGGTAATACGGAAGATGCGAGCGTTATCCGGATTTATGGGGTTTAAAGGGAGCGTAGGCGGCCTTTTAAGTCAGCGGTCAAATGTCAGCGCCCAACGCTGGCCTGCCGGTGATACTGAG
+
-88AC?58811=;;86;==;;;;C6CEFDFFE@CFEFFFBCC@CFFCEFFCCEECCCFF@@EC@8CFFGGFFFCC,@FGG<AEEEFF,>F?AEGAAFE,EFFF4BFCDCF==FGGGGGFGGGGGGGGGGGGF,DFGGGDFGGGGGGEGEGGGGGFFDDDCC@DEGCCDFC7@C:FCCFCF,;@?DCDD8EDGCDGGF=DBCDGFE5:A:6DGCB>**1++0<C1/)<:AFFFBBFE2:>D7D9<90))*6:F.:BDFGGBB@?F)665@69>B6@C>(4-(77?0.88(-(-404<0).).
@M02996:162:000000000-B87FG:1:1101:8882:3841 1:N:0:TAGCGCTC+CGTCTAAT
CCTACGGGAGGCTGCAGTGAGGAATATTGGTCAATGGGCGAGAGCCTGAACCAGCCAAGTAGCGTGAAGGATGACTGCCCTATGGGTTGTAAACTTCTTTTGTTCGGGAATAAAGGAGCCTACGCGTAGGCTTTTGCATGTACCGGTCGAATAAGCATCGGCTAATTCCGTGCCAGCAGCCGCGGTAATACGGAAGATGCGAGCGTTATCCGGATGTATTGGGTTTAAAGGGAGCGTAGGCGGCCTGTTAAGGCAGCGGTCAAAGGTCAGGGCCCAACGCGGGCCTTGCGGGGATACAGAG
+
-88ACA)101)8=;8;;;=;;;;CCECFDFF9@CE@DCFEGEEEGG?FCFFGGFFFFFF9@CCC@BFFGGCEFC6,CFFG,E8EFGF7>C??CFE,C,,5EFE8FE@>CFEEGGFDFGGGGGGGGGGG7FGG,EBAFFAFGGGGE+CEGGGGCFFFFDFCD6BEGGEGFG3CGF9EF?FFGCAAD?DC+=BFDEGGA7DACDEFDC>>:8CGDD><D7++17;/*8+::6:<<<>3,45*,94B07)6*)68)(386EC19:4:6?<>70*.3458>(-,4<9>1()).4((-7(40)664
@M02996:162:000000000-B87FG:1:1101:11906:3845 1:N:0:TAGCGCTC+CGTCTAAT
CCTACGGGAGGCAGCAGTGGGGAATATTGCACAATGGGGGAAACCCTGATGCAGCAACGCCGCGTGAAGGAAGACGGTCTTCGGATTGTAAACTTCTGTTCTTAGTGAAGAGAATGACGGAAGCTAAGGAGCAAGCCACGGCTAACTACGTGCCAGCAGCCGCGGTAATACGTAGGTGGCAAGCGTTGTCCGGAATTACTGGGTGTAAAGGGAGCGCAGGCGGGAAAGCAAGTGGGATGTGAAATGTCGGGGCTTAACCCCGGAACTGCAACCAAAACTGATTTTCTTGAGTGAAGTAGAG
+
-8ACCA=>81)==8=;;==;;88@;CCADGGFDCFEFFDDFEFGGGCEEEEFEECEFGEFB@@B+@FDGGFGGF<CFFG:,AFCE=BFEECEEFFGGFBCFFFGE5AEEGG8FGFGGGGGGGGGFFGGGGGGGGGGGGGGGGGGGGFGGGFGGGGFBC?FF9@CF*@E@EGG99D>2<C;?FF?C:5C8CGGDDG5AGGA:CG););CFAFEDE>DD2CDDEC1/<:/4:CF6-5@F:7*6:6@4@9<CBFE>(,8AGF?:@>>FB)8*4*5(2>E>()6<*)-)..).5:<3AD<*).--
@M02996:162:000000000-B87FG:1:1101:22193:3873 1:N:0:TAGCGCTC+CGTCTAAT
ACTACGGGAGGCTGCAGTGGGGAATATTGCACAATGGGGGAAACCCTGATGCAGCGACGCCGCGTGAGTGATGAAGTATTTCGGTATGTAAAGCTCTATCAGCAGGGAAGAGAATGACGGTACCTGACTAAGAAGCACCGGCTAAATACGTGCCAGCAGCCGCGGTAATACGTATGGGGCAAGCGTTATCCGGATTTACTGGGTGTAAAGGGGGCGTAGGTGGCATGGCAAGTCAGAAGGGAAATGCGGGGGCTCAACCCCGGAACTGCTTTTGAAACTGTCAAGCTAGAGTACAGGAGAG
+
88ABC?8=8:1==;=;;;=;;88@6ECEFGGFDC@CDFDEEEFFGGGFGGFFGEC@BFEFFCFC+@FECEEEEDFF,CBCD<FD8FDG?BBCCFFGG<,CFGGGDFGFGGG<FGFGGGGGGGFGGGGGFGGGGGGGGGGGGDEGGGGGGGFGGGGGFGC@D9>EG1CEFCGG?FA;F,:CECFFEC9CDFGGDEA5AGGF@DG8;:AFFFGE)>EG39CG9@F<EFGF?FFF<>AFFAF*498F<FFBDFFF;(8>BGD6?>6;FF)86:*.)6>CB7)947AB42268?<A9>FAF?:1-
@M02996:162:000000000-B87FG:1:1101:23679:3888 1:N:0:TAGCGCTC+CGTCTAAT
ACTACGGGAGGCTGCAGTGAGGAATATTGGTCAATGGGCGAGAGCCTGAACCAGCCAAGTAGCGTGAAGGATGACTGCCCTACGGGTTGTAAACTTCTTTTATACGGGAATAAAAAAGGCCACGTGTGGCCTCTTGTATGTACCGTATGAATAAGCATCGGCTAATTCCGTGCCAGCAGCCGCGGTAATACGGAAGATGCGAGCGTTATCCGGATGTATTGGGTTTAAAGGGAGCGTAGGCGGGGCGTGAAGGCAGTGGTCAAAGCGTGGGGCCCAACCATACCAAGCCATTGATACTGGG
+
-88AC?8@=1)=;;=;;=;;;;@C,E<FCFCC<CCACDFCFECCFCCEDFCFDECCCFFFFEEB8@FFGGFEFFD,CEEF8FEBCE>6@@??EEC?EA,BF@CFEFDDEE9EEFFFGGGEFEDCFDFDGFG?FBE>8CCEECF<B>D>>FG@FGGGG9DFGGBEG8=DFB@EG6FG?FECF>A>E0@C+@:FEDGGF7BAGGG>=:)=4@>=DB5);?7CAFC81)=DFFDB6@9D9?EC>D9;(.),)4:F(3::2FF23=2AA04(7(931()25(,87?804)44?1))-))6*567(
@M02996:162:000000000-B87FG:1:1101:9232:3888 1:N:0:TAGCGCTC+CGTCTAAT
CCTACGGGGGGCAGCAGTGGGGAATATTGCACAATGGGGGAAACCCTGATGCAGCGACGCCGCGGGAGTGAAGAAGTATTTCGGGATGTAAAGCTCTAACAGCAGGGAAGAAAATGACGGTACCTGAGTAAGAAGCCCCGGCTAACTACGTGCCAGCAGCCGCGGTAATACGTAGGGGGCAAGCGTTATCCGGATTTACTGGGTGTAAAGGGAGCGCAGACGGTTAAGCAAGTCTGAAGTGAAAGCCTGGGGCTCAACCCCGGAACGGCTTGGGAAACGGGTTGACTGGAGTGCTGGAGAG
+
88AAC?85:5)88889:<:99=?=4A??BFGFFCEBCFDDEEFFGDCEDCDBEE<BBFCFB>8>+<CE@BCFE=<F3D;;,3F@*>1C8@BA<?<FC<,?FFFGCFGFFGGGGGCFGGGGGGGGGGGGEGGGGFGGGGGGGGCGGGGGGG8FGGFFEGFC57:EG/CGCCFF7:FEGGDCECF:E95D*<FGGFE86>F6:FG8C7?F4=FGFFFGD9CDFCC9/8<CAFFF4<<@A4725?5BA?@0FB?E:9(<?FG?BFFF>F(4)()(-.7:5((438(4546)4:7(42)6;??46
@M02996:162:000000000-B87FG:1:1101:15756:3893 1:N:0:TAGCGCTC+CGTCTAAT
ACTACGGGAGGCTGCAGTGAGGAATATTGGTCAATGGGCGGAAGACTGAACCAGCCATGCCGCGTGCAGGAATGAGGCCCGATGGGTCGTAAACTGCTTTTGTGGTGGAGCAATAAGGCGTACGCGTACGCCGATGAGAGTACATCACGAATAAGCATCGGCTAACTCCGTGCCAGCAGCCGCGGTAATACGGAGGATGCGAGCGTTATCCGGATTTATTGGGTTTAAAGGGTGCGCAGGCGGGCGATTAAGGCAGCGGTGAAATCCCGGAGCTCAACGCGGAAACTGCCGTGGAGACGGG
+
-88ACA=A=10==;=;;==;;;@C,C<CEDFAA<@@C,C@CECCEE9EAFEDEECCCFDEC@6@+@BCFFCE,9CCFFDF+@+?CFBAC>=?DG9FF9,<?F?FD4B@DFE=F5FGGGGGEGEEGGGGGGGGEF+BFGGGFFGG@BFGGGGFGGFEC9CB>78EGG7DCC=CDFGCFFC:C<;>DCCDCFDGDBGED7CFDDE@C95>)7DEDD7**6*:=E=12)<>BFFE7??FFF@>>G979E>(1449)4222ED39F?A6)(.8;<>F(9<71(4(8>>><)..893(,((/-(17
@M02996:162:000000000-B87FG:1:1101:15774:3898 1:N:0:TAGCGCTC+CGTCTAAT
ACTACGGGAGGCTGCAGTGAGGAATATTGGTCAATGGTCGGAAGACTGAACCAGCCATGCCGCGTGCAGGAATGAGGCCCTATGGGTCGTAAACTGCTTTTGTGGTGGAGCAATAAGGCGTACGCGTACGCCGATGAGAGTACATCACGAATAAGAATCGGCTAACTCCGTGCCAGCAGCCGCGGTAAGACGGAGGATGCGAGCGTTATCCGGATTTATTGGGTTGAAAGGGGGCGCAGGCGGGCGCTTCAGTAAGCGGTGAAAAATCGGAGCCCAACTCTGAACATGCAGTTGAGAGGGG
+
-88ACA==581=;;8;;;=;;;;;;@6CEFF9@@CAD,;@@C@BFE9ECFCFEA;CCEDGF@@B+@@FGGCF@@:CEFEG7=,CCFC<F7=CCFFGF,CE<F4A=9BCDFCFG9EGGG8F:FFC>E@4=FEFGE=+,,3D=EEFC33,@CE,@FF,>,=B>7>BFGCGGE5*<>?,>97:C>*/?9CD*=DC=):?5*;4<3CDCD5>090C<<)*0-:*9<C1:)<:267>19(0(-7C(935(0),*(-9)).-)193>325)(((0-/23,8/)(..)=6:0)).4).)).)())(--
@M02996:162:000000000-B87FG:1:1101:8475:3899 1:N:0:TAGCGCTC+CGTCTAAT
CCTACGGGTGGCAGCAGTGGGGAATATTGGGCAATGGGCGCAAGCCTGACCCAGCAACGCCGCGTGAAGGAAGAAGGCTTTCGGGTTGTAAACTTCTTTTGTCAGGGACGAATAAATGACGGTACTTGACGAATAAGCCACGGCTAACTACGTGCCAGCAGCCGCGGTAATACGTAGGTGGCAAGCGTTATCCGGATTTACTGGGTGTAAAGGGCGTGTAGGCGGGACTTCAAGTCAGGCGTGAAAACCAGAGGCTCAACCTCTGGCCTGCGTTTGAAACTGTAGGTCTTGAGTGCTGGAG
+
88CCCA=):))=;==;===;;88BFFFGGGGGGGGGGGGGGGGGGGGGGGGGGFFFGGGGFGGGFFGGGGGGGGGGFGFGGGGGGGGGGGGGGGGGGGGGGGGGGFGGGGGGGGGGGGGGGGGGGGFGGGGEGGGGDGGGGGGGGGGGGGGGGAEGFGGGGGGGGGGGGGGGGGC?FC=CFCFFGGGCGGFFFFGEFGFFGGGFGCEEFFGGFFFDC77CFGGDGDCC:FFFFFBF:AFGBD9)49=7DF?FFBF4:FGFF6?37?D:*2<;BF3A?<43<F424)6::2.6:A2-84:(,
@M02996:162:000000000-B87FG:1:1101:16502:3901 1:N:0:TAGCGCTC+CGTCTAAT
CCTACGGGAGGCTGCAGTGGGGAATATTGGTCAATGGGGGGAACCCTGAACCAGCGACGCCGCGTGAGGGAAGAAGGTCTTCGGATTGTAAACCTCTGTTGTAAAGGACGAAAGAAATGACGGTACTTTACGAGGAAGCCACGGCTAACTACGTGCCAGCAGCCGCGGTAATACGTAGGTGGCAAGCGTTATCCGGATTTACGGGGTGTAAAGGGTGGGTAGGCGGGATAGCAAGGCAGGGGTGAAATCTATGGGCTCAACAAATAGACGGCGCCGGAAACTACTGTCCTTGAGTGTCGGG
+
-88AC?=8811==;=;;==;;7@@CE@FEFC<C@FDFFEDDDEFGE8EAFB?=A:=>CCF:>@>8>BCFDDFEFCFF@FA<<FC@F@G,@BCEGGGGF@FG,FGCFFFFGGDGGGGGCGGGGG:FGG,@FFGGGGGGGGFF9EEGEEGG9CFG8:=8C<;A7C;CEGG58E+CCF+<:C+37859DFGD*7/<=CGF<74CF*<870<09?CCFB*93>9=EEDEEC7(09=A<?)14>>0D6B?FF9F)6*)..../2<B*4:)56<*(7(145:.,4-,*..)5))))).)5).1.--,
@M02996:162:000000000-B87FG:1:1101:8495:3908 1:N:0:TAGCGCTC+CGTCTAAT
CCTACGGGTGGCAGCAGTGGGGAATATTGGGCAATGGGCGCAAGCCTGACCCAGCAACGCCGCGTGAAGGAAGAAGGCTTTCGGGTTGTAAACTTCTTTTGTCAGGGACGAATAAATGACGGTACTTGACGAATAAGCCACGGCTAACTACGTGCCAGCAGCCGCGGTAATACGTAGGGGGCAAGCGTTATCCGGATTTACTGGGTGTAAAGGGCGTGTAGGCGTGACTTCAAGGCAGGCGTGAAAACCAGAGGCTCAACCTCTGGCCTGCGTTTGAAACTGTAGTTCTTGAGTGCTGGAG
+
88ACC5)):))=;=8;===;;88BFGGGGGFGFFFFGFDEGGGGGGGGGGGGGFFEFGGGCFEFFGEGGGFGGGCFEFGGGA,@CFG7F9?FFFGGGEEG?FCFFC@?FGCGGGCGGFFG7++AC?C57FECCGDDE98@FG7FGGGGGGG76,4:,39>>FG3F*1=C8C=@EF?CC5:CD:>CD*/***?+):*:5F6C>99F*7>*7:9D>>C17DD?CDG18**.*:*69))40)941371*64/.(04(3((+924)45)873*(144?:**.)5)*--)).6<).60)-)*)51.
@M02996:162:000000000-B87FG:1:1101:19819:3911 1:N:0:TAGCGCTC+CGTCTAAT
CCTACGGGCGGCAGCAGTGGGGAATATTGCACAATGGGGGAAACCCTGATGCAGCGACGCCGCGGGAGTGAAGAAGGATTGCGGTATGTAAAGCTCTATCAGCAGGAAAGAAAATGACGGTACCTGACTAAGAAGCCCCGGCTAACTACGTGCCAGCAGCCGCGGTAATACGTAGGGGGCAAGCGTTATCCGGATTTACTGGGGGGAAAGGGAGCGTAGACGGTAAGGCAAGTCTGAAGGGAAAGGCGGGGGAGCAACCCCGGAACTGCTTGGGAAACTGGCCGACTAGAGTGCAGGAGAG
+
88ACC>=851)8888;;<;;;78@CC,CCFFFEC,CCCCDEEFGGG8EECAFEA::>CBF=>@>+8CC8EDCFACF,B,:,CBC+@DF,A<?AA<FE<,:FFFGEF:BEGGDFF,DFFEGGFEGGGGF9FEDGG@CCGGGGD8FGGGGGGCGGGGF::8665*:F*=E<9<C0<FCGDG5EF>7=9*9*<DEC>*;*:D8:DG)?)>>>:FC5>5C9279*:=*2<FD:F5>)6)1:<F*19<F0704D>B@(((4<**3233(41)57)*)-:;@@().()(--4(-.)..6)...,,(-
@M02996:162:000000000-B87FG:1:1101:14834:3911 1:N:0:TAGCGCTC+CGTCTAAT
CCTACGGGCGGCTGCAGTCGAGGATCATTTGCAATGGGCGAAAGCCTGACAATGCGACGCGGCGTGGAGGATGAAGGCCCTCGGGTTGTAAACTCCTGTCATAAGGGAACAGGCGAAGGTACCCAATACGTACCCGAGTGGAGTGTACTTTAAGAGGAAGCGACGGCTAACTCGGTGCCAGCAGCCGCGGTAAGACAGAGGTCGCAAGCGTGGTTCGGATTTACTGGGCGGAAAGGGCGCGTAGGCGGGCCCATGTGTCGGAGGGGAAATCTCCGGGCGCAACCCGGAAAGTGCGGCCGAA
+
-8AAC?988018888;;;;888@B6C6C;-CC@C@@CFCCEEEEGC@EEFGF,9:@@FCF==@>8>FEGDCFECDFGGGG7EFDG?CF>BAEFFFGGF,DFFGGGGGFFFGB@DFFGGGFGGGGGGGGGGGGGGGGGG7*>BF,@DEF;2>FGGG<CF<C88EEGGE:EFF1:BC*BEC<CCAFACDGDG3CE*CEFGGFF2:7:>DFF>/*1)):C159)+0::=FF0>5BFFFFFFD<41-8?FFF)463:(4)62::>>(4(4>F54>)6<>C@((-7DBFFFFFFFF4<9;(74733
@M02996:162:000000000-B87FG:1:1101:16491:3916 1:N:0:TAGCGCTC+CGTCTAAT
ACTACGGGAGGCTGCAGTGGGGAATATTGGTCAATGGGGGGAACCCTGAACCAGCGACGCCGCGGGAGGGAAGAAGGTCTTCGGATTGGAAACCTCTGTTGTAAAGGACGAAAGAAATGACGGTACTTTACGAGGAAGCCACGGCTAACTACGGGCCAGCAGCCGCGGTAAGACGTAGGGGGCAAGCGTTATCCGGATGTACGGGGTGGAAAGGGGGGGTAGGCGGGAGAGCAAGGCAGGTGGGAAACCTAGTGGCTAAACCAATAGACGGAGCCGGAACCAACGGGTCTGAGGGGGGAGG
+
8-86@>0:81)8;;=6;;;;;788;@,,C@@C<@C@CDCDCCCFG7,A?FA<AAB=@@B:=>@B+6@CEGEDECCFFDBAC,@B:**D,<,3?C:FFG<FG,CF;C<CFGGGFGGCFFGGGGG:FFF,,CFDGGGGGFGFG@CD?EEFF9CCG58:C=7;C<F*?E=E78C+:9C*A:E*:5>>/93C1*9*</5?>3/7:>:>CD7B>>F7C:B)/7C)7?7=E>C<27CF>8?)(.7/.>(7:)5(*(.*66,4(+*.:)4:3)65*(*-4(.27(,(-)(-,(,(((())--()((-,
@M02996:162:000000000-B87FG:1:1101:9711:3959 1:N:0:TAGCGCTC+CGTCTAAT
ACTACGGGTGGCAGCAGCTAAGAATATTCCGCAATGGGGGAAACCCTGACGGAGCGACGCCGCGTGGACGATGAAGGCCGGAAGGTTGTAAAGTCCTTGTATGGCAGAGGAATAAGCGGGGGAGTGGAAAGCCCCTGCGATGACTGTAGGCCATGAATAAGCACCGGCTAATTACGGGCCAGCAGCCGCGGTAACACGGAAGGTGCGAGCGGTGTTCGGAATCATTGGGCGGAAAGGGCATGTAGGCGGTCGGGCAAGCCAGGCGTGAAAGCCAGGGGCGCAACCCCGGAACTGCGCTGGG
+
-886@?=5=))=;8=;;=,;;;C@CCC@FGGEEEFDFFDDEEFFGE8EEFCCCF@CBFEF7>@B4>FEGECFF?AEFGGGDBEED,5B8@?@?5AF<E,CFDFG8EC=BFGAAFGGGGGGGGGGCFGGGGGGGGGFDGGGGBFF<?>EGGFFGG<CC9CBC*?+FEGG=:E7@;A>*:25=<7@=<FDGEG1:>CGFG)57CG)@C>DF:D*1<5*2-7CB*+2<4<7<>D)9>>FBB)>:C)96999D22)4(-9:FDF?F<14(43;40,8<@F>64(,)3(.3:(9>B9)4,-7((-2
@M02996:162:000000000-B87FG:1:1101:13665:3990 1:N:0:TAGCGCTC+CGTCTAAT
ACTACGGGCGGCAGCAGCTAAGAATATTCCGCAATGGACGAAAGTCTGACGGAGCGACGCCGCGTGGATGATGAAGGTCGGAAGATTGTAAAATCCTTTTAAGTAGGAAGAATAAGCAGGACAGGTAATGGTCCTGTGGTGACGGTAGTACTTGAAGAAGCAACGGCTAATTACGTGCCAGCAGCCGCGGTAATACGGAAGGTGGGAGCGGGGGTCGGAATGATTGGGCGGAAAGGGCAGGTAGGCGGAAAGGCAAGCGGGGGGGGAAAGGCGGGGGCTCAACTCCCGAACGGCGTGGAGA
+
88ABCB=:)1)8888;;;6;;;;C6C@EFGGGEDFDDCFCCEEEF<,C<ECC@C@@=FEFF>7>7>CB5A?EEACFGEFGECCEE<BF5@EEFFGGGD,,FEF,B,:>FFGD9FGGGGGGGGGGG,EEAFGGGGEF3>E@EGGGGBFG,@9,@F;E9D>C6CFDFGG;CF,,BEF,B7=??8AA@CGDGG/B:+=+>CCED*09*17<:5)*1)09>93C3+0:+9C<?F<DBFFFF:)*-/.9:*<2)(-)40?03**(4>(3(,-45:C(47;*5(((.98)5..--7(--(7(.-(3,
@M02996:162:000000000-B87FG:1:1101:7721:4031 1:N:0:TAGCGCTC+CGTCTAAT
CCTACGGGGGGCAGCAGTGAGGAATATTGGTCAATGGGCGAGAGCCTGAACCAGCCAAGTCGCGTGCGGGAGGAAGGCCCTACGGGTCGTAAACCGCTTTTGTACGGGAATAAAAAATCCCACGAGTGGGGTCTTGTAGGTACCGTAAGAATAAGGATCGGCTAACTCCGTGCCAGCAGCCGCGGTAATACGGAGGATCCGAGCGTTATCCGGATTTATTGGGTTGAAAGGGTGCGCAGGCGGGCTAGTAAGTCTCCGGTGAAATGTCAGGGCTCAACCTTGGCACTGCCGGAGATAAGGG
+
8ACCCAAAA508788::<:::::CFFGGGGEFGFGGGGFFC>FCGGGGGGFGGGGBFGGEFCFGEGECGGGGGGGGGGCCFF:FGGG@FFGGGGGEEFFGGGGGGGGGFGFEGGGECABFGGGGGDCFCFGGC@CFCFCFCGGGGGFEGGGGGGGFFGGGGGF;EGGEGC::CFGGGGGGGDB>CDGGCGDGEDGGF6<?FGE@GDFFFFGEGF>CCA7C@FGC5)3>A?GEBF08(,8C;G>:0)<804<FA)).)1949@?94A-6*69<<1766,33)98()47:27>F32(41))5(
@M02996:162:000000000-B87FG:1:1101:7738:4037 1:N:0:TAGCGCTC+CGTCTAAT
CCTACGGGGGGCAGCAGTGAGGAATATTGGTCAATGGGCGAGAGCCTGAACCAGCCAAGTCGCGTGCGGGAGGAAGGCCCTACGGGTCGTAAACCGCTTTTGTACGGGAATAAAAAATCCCACGAGTGGGGTCTTGTAGGTACCGTAAGAATAAGGATCGGCTAACTCCGTGCCAGCAGCCGCGGTAATACGGAGGATCCGAGCGTTATCCGGATTTATTGGGTTTAAAGGGTGCGCAGGCGAGCTCGTAAGTCTCCGGTGAAATGTCAGGGCTAAACCTGGGCACTGCCGGAGATACGGT
+
68BCCBAA)0)8888::<:::::CFFGGFFGGGGGGGGGGGCCEGGGGGGGGGGFDFGGEF@FGGGFGGGECEFGFBF3FD<DFGCFF>>@CGGGGE>CFEGGGAFGGGEEFGFGGGFFGC<FF:FCFGGGE=6AGGD79::CFCFF?80<<FFGGGGFGC>:?CCFFFEC:9FGFGGGGGGE>?5)7:CFG8.2:59CFDC7)//7BFBGEDFFDC<FD?6E*:>GFDBF8(-4>>FD1(7(8(0/,1,4@4:654C3>;@?F4).4650482)098:?(04:728,582349B?96((.
@M02996:162:000000000-B87FG:1:1101:19280:4077 1:N:0:TAGCGCTC+CGTCTAAT
ACTACGGGTGGCAGCAGTGGGGAATATTGGGCAATGGGCGCAAGCCTGAACCAGCAAAGCAGCGTGAGGGATGAAGGCTCTCGGAGTGGAAACCTCTGTCCGTGGGGAAGAACGCAACGACGGGAGCCAAGGAGGAAGCCCCGGCTAACAACGTGCAAGGAGCAGCGGTGAGACGGAGGGGGCGAGCGTAGGCAGGAATGAGGGGGCGGAAGGGGCGAGTAGGCGGAAAGGGAAGGCAGGAGGGAAAGTCCGGCGGTCAGGGGGGGACGGGGGTGGGGGACGGGAGAGCAGGGGGACAGAG
+
-886@?=5>0)=,8=;;<=6;88@;C@CEC@<@@EAD8FC++@B66,CC;C@@ECCA,C6CCC@6@B:ED@BCCFFF,:,,,B=+4BFF9=?,B<49C@5,+BF7+@4+@<=9468:+@FEE7+>F7+3,@=8=E@FC,>88@++*3@,,73466**22*2/4*5,=***6,2>8C5/5*5<>;*1)11*12+/:C:C*07**781).).)*1)))9(97.<?*:;*9(.1.4(-7((01,9(00.830))0,,((-**..)((3((-5(9((-8*.(-(-0-((704-).((4,4)(,,(
@M02996:162:000000000-B87FG:1:1101:15882:4101 1:N:0:TAGCGCTC+CGTCCAAT
ACTACGGGGGGCTGCAGTAGGGAATATTGCACAATGGGGGGAACCCGGATGAAGCAAGGCAACGGGGGGGAAGAGGCATCTGGGGGGGAAAACCACGGTCGGGAGGGAAAAAAGATGGGCTCCGGCCAAGTGGAAGGAACCACGAAAGGAAGAAGCGGCAACATAGGCGCCGGCAGCGGGGGGAGTACGAGGGGTGAAAGGGGTGTTCGCAAGCATGGGGCGAAAAGGGAGGGCAGGGGGAGAGCAAAGCGGGCGGGACAAGACGGGGGGCGAACCCCGGACCACAAGACGGGACGCGGGG
+
688ACB9@)8)88889::9598:C8C,CE-99A=??=C7=:C>+D>*<<+*,3>,,83<F,3*4*F*1:8:**2,*+/0,0+,;*?85*/2:,AC***/*/8*/2:8//*;:*;*3+3/;*C5C88*?8CC+9C+;E*021*2/8?58*;:2*<++/2)12***3+++*1/*)*:CE*5**1)0//7C72*?=>/:77*/**20:))*7)/*)))*2(9C7:*)/)65()1)4(,8((.7(9(0(/0(2,-7(,(34*),,74<(0,()(1((,)2.(4((0-,(((..,(4-(-()44((
@M02996:162:000000000-B87FG:1:1101:15903:4110 1:N:0:TAGCGCTC+CGTCTAAT
ACTACGGGAGGCTGCAGTAGGGAATATTGCACAATGGGGGGAACCCTGATGCAGCAACGCCACGTGTGGGAAGAAGCATTTCGGTGTGTAAACCACTGTCGTGAGGGAATAATGCTTGGCTCCGGCCAAGTTGAATGTACCTCGAAAGGAAGCACCGGCAAACTTCGTGCCAGCAGCCGCGGGAATACGAGGGGTGCAAGCGTTGTTCGGAATCACTGGGCGGAAAGGGAGCGTAGGCGGAGATGCAAGCTGTCTGTACAATACCGGGGCCCAACCCCGGACCGGCAGACGGGACTGTGG
+
-88ACB==80)==;=;;=;<;8;@;CCEDFGFDCCCCFDDDDEGGGCEC5?CDEBECFCFC:8>+A8?CCDEECDFFFCC,BFD8CBF,@AEDGEGFE,CFBGGEGGEF,E>3EFD;FGGFGGGGGGGGG;@DFG9DFGGG,?FGGGGGGGGGGGF:CCEG<E+2>C=CEGGGFGFFFCCEC)0:9CGFGGGGF:EEGGFFD:7:95=>5>E*9B6><DGFG5CE>GFFFD>B48BFFDGFC2059=AFB09.46:4ACAA*6>DFFBEF5>?FFEE?>;;>>(44>941(8;:;(>864
@M02996:162:000000000-B87FG:1:1101:20084:4142 1:N:0:TAGCGCTC+CGTCTAAT
ACTACGGGAGGCTGCAGTCGAGGATCATGGGCAATGGGCGAAAGCCTGACAATGCGACGCGGCGTGGAGGATGAAGGCCTTCGGGTTGTAAACTCCTGTCATAGGGGAACAGGCGATCCGACCCAATACGTCGGTGAGTTGAGTGTACCCTAAGAGGAAGGGGCGGCTAACTCGGGGCCAGCAGCCGCGGGAATACAGAGGCCAAGAGCGTGGTTCGGATTGACTGGGCGGAAAGGGCGCGTAGGCGGTCGTGCGGGTCAAGGGTGAAATCTCCGGGCCCAACCCGGAAAGTGCGCTTGAA
+
688AC:188:1==;=;;==8887@,;6@,-CCA@CCCDFCEDCEFD,CAEEC,96@@@BC67@>+>CCFDEFECFFFGGE,FFDGFCC=@ADFFFGGG5EFFGGDGGEEFGAAAFG@FEGGGGGGGGGGGFGEF@EGGD,@FG,@EAEFFCFGGCFDEF,1/>>FEGCEFG+?8E*=E*::9?>;>DCGG)?=)<FBFGFFD=FC<<775)11)0:C>D50*<:7@FF:>)>>FFFFF@)4)-88?>>9(()41;(4//4<F0:38<DF);-68<>5(-(4>?:8>FF99<.6:;2),-.4
@M02996:162:000000000-B87FG:1:1101:20077:4159 1:N:0:TAGCGCTC+CGTCTAAT
ACTACGGGAGGCTGCAGTCGAGGATCAGGGGCAATGGGCGAAAGCCTGACAAGGCGACGCGGCGGGGAGGATGAAGGCCTGCGGGTTGGAAACTCCTGTCATAGGGGAACAGGCGATCCGACCCAATACGTCGGGGAGTGGAGGGTACCCTAAGAGGAAGGGGCGGCTAACTCGGGGCCAGCAGCCGCGGTAAGACAGAGGCCAAGAGCGGTGTGCGGAGTGACGGGGCGAAAAGGGCGCGAAGGCGGTCTGGCGGGGCAAGGGGGAAAGCTCCGGGCCCAACCCGGAAAGTGCGCTCGAA
+
--8AC:580:1=6;8;;==888:@,,6,,-@+:<C@CDCBC@BCC8,CDC@A69:7@@BF+68>+6@CFD:,A=BDFFD,+,@@D@>C+><=>8@FF@,@F9FC:@CCCFFCFCGG<DFFGGGGGG7CCG9C?F8C@C8+=FF*=88ACC+;8C<9>C<*;5:5ECG8ECF+:*;5C=*::*07;><5CC/:?*30095<C3*./7>457)11))2>15)8@::*8CC3B).31?@??@/4)-8;48>),()8,4(-5),:@6?69>FF:C).4<EB1(-28((4>613;:)6)39)(--.
@M02996:162:000000000-B87FG:1:1101:20863:4192 1:N:0:TAGCGCTC+CGTCTAAT
CCTACGGGAGGCAGCAGTGGGGAATATTGGGCAATGGGCGCAAGCCTGACCCAGCAACGCCGCGTGAATGAAGAAGGTTTGCGGATTGTAAAGTTCTGGGATGGGGGACGAAGAAAGTGACGGTACCCCAAGAGCAAGTCACGGCTAACTACGTGCCAGCAGCCGCGGTAATACGGAGGGGACAAGCGTTGGCCGGAATGACTGGGCGGAAAGGGTGCGGAGGTGGGAATGAAAGGTAGTAGAGAAATTCCAATGCTGAACAATGGAGAGACTACGAAGACTGCAATACGAGAGTGCAGGG
+
688A@?=>511=88=6;==;;78@,;,<CCFEA<@@DFFC@@CCFD,CAECCDA:CAECF@@@>+8CCCCEEFCCFFB5:,?@@@>=B9@?<@<:EFF,EF<FGCGDDFFGDGGGGG?FGGGG+F@EFGGGGGFFGFG>FACGGGE?FF,@DE:>@DG>@:9>4FEGG*:E<CFG*C=C*:8:5CGGDC*:*3;CGFD*<0:+98F<D)09EDFE*>:<)8C=7AF*/5)9=<AB43<9*6:49:@?2*.56<-8:)+2<:F:)5>??F0C2)4?*53<??0),38)68(1:99.:*663(
@M02996:162:000000000-B87FG:1:1101:15151:4226 1:N:0:TAGCGCTC+CGTCTAAT
CCTACGGGTGGCAGCAGCTAAGAATATTCCGCAATGGACGAAAGTCTGACGGAGCGACGCCGCGTGGATGATGAAGGTCGGAAGATTGTAAAATCCTTTTAAGTGTGAAGAATAAGTGGTATGAGAGAAACGTATCATGGTGACGGTAAAACTTGAATAAGCAACGGCTAATTACGTGCCAGCAGCCGCGGTAACACGTAAGTTGCGAGCGTGGTTCGGAATGATTGGGCGGAAAGGGCATGTAGGCGGTTGGGCAAGCTGGGTGGGAAAGGCAGGAGCGTAACTCCTGGACGGCGTGGAG
+
-88AC@>5=)0;;8=;;;;;;;;C;@<<EFFFCC@DDEFEEEDCC@,CCE@CCC@@@FEF@@@B+>FC,CBFE?AEFBFGEF@CB<<E<E?DFDGGGF,EFGG?,5:@EGGD,EFGFFG,E5EFGGGGGGGG?FCGFFGGFDGGGGCDGGGG,7>=@=C=CCFDFEEGCEG7+>E;4;@1E999@FGGGGG*:ACGFG8A7F71;;8>E:D:*8)77.9CB*+:79AC?FD)7>;F:1)1(9)96999D(()(48??GFB:<?.49BF?:GF:?@>.24(,8??)4,457:?09>9)(-,.
@M02996:162:000000000-B87FG:1:1101:15472:4240 1:N:0:TAGCGCTC+CGTCTAAT
ACTACGGGGGGCAGCAGTGGGGAATATTGGGCAATGGGCGCAAGCCTGACCCAGCAACGCCGCGTGAAGGAAGAAGGCTTTCGGGTTGTAAACTTCTTTTGTGAGGGACGAGCAGAAGACGGTACCTCATGAATAAGCCACGGCTAACTACGTGCCAGCAGCCGCGGTAATACGTAGGAGGCAAGCGTGGTCCGGATTTACTGGGTGTAAAGGGCGTGTAGCCGGGTCGGCAAGTCAGATGTGAAATCCATGGGCTTAACTCATGAACGGCATTTGAAACTGTGGAGCTTGAGAAGCGGAG
+
-88AC?5==008888::<:99=?=9=,BEFGFDCABCFFCCCCEGG@EDFEFAEBADFEFF>@>+>FCGFEGGDCEEFC<,@CCE@@FCCCFFECFB9,FF>FGFGGGFGGE=FGGGGGGGG:FGGGGG9CFGDGGGFGGGEEG8CGG<EGG*ACC<EGFCCFGGGG8CC7CG@30AE+2795;CFG1*:1CF<CE)*09C*<@D*<097CGFEDG33*9F<+>EF*14>9>BF44<<?0.2.169*6*.684<B,(<CA56<96>44)313,-*39.6>)96)..,4((.8:(<()--,,
@M02996:162:000000000-B87FG:1:1101:20595:4247 1:N:0:TAGCGCTC+CGTCTAAT
ACTACGGGAGGCTGCAGCTAAGAATATTCCGCAATGGACGAAAGTCTGACGGAGCGACGCCGCGTGGATGATGAAGGTCGGAAGATTGTAAAATCCTTTTATAACTGAGGAATAAGTCTGGTGAGAGAAACGCCGGATGGTGACTGTAGGTTATGAATAAGCAACGGCTAATTACGTGCCAGCAGCCGCGGGAACACGTAAGGTGCGAGCGTGGTTCGGAAGGATTGGGCGGAAAGGGCAGGGAGGCGGGGGTGCAAGCTGGGTGTGAAATTCCGGAGCACAACTCCGGAACTGCGGTGAG
+
888?@?===10==;=;;=6;<;;@6C,CFFFC:@@@CEFCCECCCC9CCFE@BC8@BFCF@@8>88CC5CB<ACAEF4EFEEGGF?<F<D<CDDGGG,,BE9FFF,ABBFFC,FFGAF,CF7AFGGGGGGGGGGGGGCEGFEGG@@@EFG>3@>>CE7C;CDFDFGGGGEF9:DD;2;4=<C9AEGCGGGG*8>=FFD0;CF+;<6A@D>G2*851:9CC;**9C*:7:7C)4>>FBB.9(1(04>59G(()--4:AG*4)?2.4-8AF42)6:<8.32,,033.4244:;1)54333-(,
@M02996:162:000000000-B87FG:1:1101:15619:4256 1:N:0:TAGCGCTC+CGTCTAAT
ACTACGGGTGGCAGCAGTGGGGAATATTGGGCAATGGGCGCAAGCCTGACCCAGCGACGCCGCGTGAGGGAAGAAGGTCTTCGGATTGGAAACCTTTGTTAACAGGGACGAATAAATGACGGTACCTGAATAGAAAGCCACGGCTAACGAAGGGCCAGCAGCCGCGGTAATACGTAGGGGGCGAGCGGTGGCCGGATGTACTGGGTGGAAAGGGTGTGTAGGGGGGTCTGCAAGTCAGAGGGGAAATACCGAGGCTTAACTGCGGGGCGGCATTGGAAAAGGGGGAGCTGGAGGGGGGGAG
+
6-8AC@95:01;;8=;;6=;;888;CCCECFC<<,C@CE@@@@@FD8CAC@<CA,@@@B@@=8=+8B@ED=FECC?B4C,,,:=:+8B,=?B<F<,?C5AFECEEGDCFFEC3FFFBFGGEF+ACGGGGG9FFGGGGGFFFEEC+@D>+@*@*@@*4@9C8*,><@E/=82CF:1,==*:=)5789D)*:);@8:C5)*1**<?C*8)89CFDB0>1-1:@C*7:72*(02/8A)*66?*-/-83.*62)40333(.<*6-0849993.-/,()*0/-)((.(9>1(4((.4:(-474,(-
@M02996:162:000000000-B87FG:1:1101:12716:4308 1:N:0:TAGCGCTC+CGTCTAAT
CCTACGGGAGGCTGCAGTGAGGAATATTGGTCAATGGGCGGAAGCCTGAACCAGCCAAGTAGCGTGCAGGATGACGGCCCTACGGGTTGTAAACTGCTTTTGCGCAGGGATAAAGATTGCCTCGGGAGGCAAGTTGCAGGTACTGCGGGAATAAGGACCGGCTAATTCCGTGCCAGCAGCCGCGGTAATACGGAAGGTCCGAGCGTTATCCGGATTGATTGGGTTGAAAGGGTGCGCAGGCGGCCGTGCAAGCCAGCCGTAAAATCGCGGGGGCCAACCCCGGCCAGCGGGGGGAACGGGA
+
688AC?5:810==;=;;==;;;;C;C9EDFEEDCEDFFGEDEDEGF8ECFCFEECDEGFCCEEC8BFDGFEGFD<CFGGG7EECEG@,@=@@EGFGGE,EEFGGGG=CDF=?FGGG:FFFGFGGGGEGGGGGFAEFGGGGGGG<FGG+@EGCGGFDCDDCD>*CGECFFF,=DGG<CCCC67:6C:CG+=DGCDEEF*?AD5E>817B)=:CC5850.2*/:=1:)<7)=77.81;9F>C>C373>)474>B368?1*/,-58A)(-(5499(()*0(-307((4(-(47((-47:3(4((
@M02996:162:000000000-B87FG:1:1101:23176:4317 1:N:0:TAGCGCTC+CGTCTAAT
CCTACGGTGGGCAGCAGTGGGGAATATTGGACAATGGGCGAAAGCCTGACCCAGCGACGCCGCGTGCGGGAAGAAGGTCTTCGGATTGTAAACCGCTGTAGACAGGGACGAAATAAATGACGGTACCGGTAAAGTAAGCCACGGCTAACTACGTGCCAGCAGCCGCGGTAATACGTAGGTGGCGAGCGTTAGCCGGATGTACTGGGTGTAAAGGGGGGGTAGGCGGGGGAGCAAGGCAGATGTGAAATCGATGGGCTCAACGCATAGCTGGCATGGGAAACGGAGTGTCTGGAGTGTGGGG
+
88AAC?=)5=0=;8=;;=;;;@@@CEC<EFGEC<EDDFFEEEDEFFCFFGFEDACBBFEGGC@B8@FCEGCGEFFGGEF9,FEDE=CF<ECDFGFEFF+FGFFGFGDEFEFFG3DFF=CFGGG>FFG+>+@FFFFGGGGGGFGGD@@FF,?DE>>;FFFFGGCCCEGD/BC+@?C+BCE+=7;>?DDD9/>*<:EDF*)0:799890009:EFFE)>(9/<ECCGFGGFD758:?)42<C2C5@<?99:(8)6:?347>>:<9-48A7*)96:4)*01.42)44(,(..)-..4.4/6:<(
@M02996:162:000000000-B87FG:1:1101:12703:4321 1:N:0:TAGCGCTC+CGTCTAAT
GCTACGGGAGGCTGCAGTGAGGAATATTGGTCAATGGGCGGAAGCCTGAACCAGCCAAGTAGCGTGCAGGATGACGGCCCTACGGGTTGTAAACTGCTTTTGCGCAGGGATAAAGATTGCCTCGGGAGGCAAGTTGCAGGTACTGCGGGAATAAGGACCGGCTAATTCCGTGCCAGCAGCCGCGGTAATACGGAAGGGCCGAGCGTTATCCGGATGTATGGGGTTTAAAGGGTGCGCAGGCGGCCGGGCAAGCCAGCCGGAAAAGCGCGGGGCTCAACCCCGCACAGCGGGTGGAACTGCA
+
-6AAC?8=::08=;=;;==;;CCA6CC@CEC<C@6CCDFEDECCFF,EDFF@DE9CEFDCEC@BB@F@FFCFFC?CFGGG,A=BEE@,@49@EFAFG<9EAFGGGGCDDF46FFGGEEEFGBFGGGEEEGGGG;EFGGGGGDF3EEG+@EG7>CEFCD7>C5>>?=,>CB2=DCFGGGFF=8)8=9DD7CFFCDGGF3C3CGGE=9)5)0:CC3))06**0:=1/)<::B:>(4,0(4>74>606@)2)4:F6:7:?EG(95;F0:96:>GB1()20(4(4@1-46:1>;90493))).))
@M02996:162:000000000-B87FG:1:1101:11701:4347 1:N:0:TAGCGCTC+CGTCTAAT
ACTACGGGAGGCAGCAGTGAGGAATATTGGTCAATGGGCGGAAGCCTGAACCAGCCAAGTCGCGTGAAGGAAGACGGTATGATGTATTGTAAACTTCTTTAGACGCAGAGAAATAAGGGGCTCGCGAGCGCTGATGCTAGTATGCGTAGAATAAGGATCGGCTAACTCCGTGCCAGCAGCCGCGGTAATACGGAGGATCCGAGCGTTATCCGGATGTATTGGGTTTAAAGGGTGCGCAGGCGGCGCGTTAAGTCAGTGGTCAAAGCGGGAGGCGCAACCTCATCCCGCCAGTGATACTGGG
+
-8AAC?8==:0888=;;==;;C@@6C,6CDFCA<CCCFEBCCCDF@,CCE9,CA,:CFD99@@@+@C@FFCFGACBFBD=,99C,B<,CC@CCG9CF9,<FFGGC@:B@FCAE,EFGGFGG@FGGGGGG3@F@FCFGDFG9CEFGG@CEGG9;FEC350>:96BFF<?E@*=CFG?DCCF:7:8C>DG7CFGDFGGF*>;7CGD8/7>5*CEDF>3>4**9@=92)<:>FG@3<1>;BEG>C2877),/4:F4<>D4AF:2@<A)47(7>GBB3>E>9(((0)6)43(14(,56)61).2(
@M02996:162:000000000-B87FG:1:1101:16273:4358 1:N:0:TAGCGCTC+CGTCTAAT
CCTACGGGTGGCTGCAGTCGAGGATCATGGGCAATGGGCGAAAGCCTGACAAGGCGACGCGGCGTGGAGGATGAAGGCCTTCGGGTTGTAAACTCCTGTCATAAGGGAACAGGCGAGGGGACCCAATACGTCCCCGAGTTGAGGGTACGTTAAGAGGAAGGGGCGGCTAACTCTGGGCCAGCAGCCGCGGTAAGACAGAGGCCAAGAGCGGTGTTCGGAGTGACTGGGCGTAAAGGGCGCGTAGGCGGCAGTGCGGGGCAAGGGGGAAATCTCCGGGCTCAACCCGGAAAAGGGGCTGGAA
+
-686@?55=0)==8=6;==88868,;66,-:C@@CCCFFEEEDEGD8EDFFG,9:@@@BC6=7>+8@CFDDEECDFFGGC,=FDDABF:EAEFFGGGG,FGCFGEGGFDFGFDFGGGGGGGGDGGGGGGGFGGGGEEG>*@CG,>:EC*2,>:FFCCAC<:/=CEGG5:BF<:+<+CFG5CF?FCCDDGG/:?*ACFGGFGG*>CFFFF7)/1)00C;D)8*02+9FD?F/08::FB?>C4)-8:?DF33()54;>FCCF0>:?(408>);)6<BD>((,.?:1:BFFB9(.4(-(0-((.
@M02996:162:000000000-B87FG:1:1101:7086:4358 1:N:0:TAGCGCTC+CGTCTAAT
CCTACGGGCGGCAGCAGTGAGGAATATTGGTCAATGGACGGAAGTCTGAACCAGCCAAGTCGCGTGAAGGATGAAGGTATTATGTATTGTAAACTTCTTTAGCAGTGGAGTAATAAGGGGATCGTGATCCCCGATGCAAGTACACTGAGAATAAGGATCGGCTAACTCCGTGCCAGCAGCCGCGGTAATACGGAGGATCCGAGCGTTATCCGGATTTATTGGGTTTAAAGGGTGCGCAGGCGGCTTTTTAAGTCAGTGGTTAAATCGTGACGCTCCACGTCATCACGCCATTGGTACTGGG
+
88CCC5>=51)8888;;<;;;;;CFFGGGGGGGFGGGFGGGGGGGGGGGGGGGFFFFGGCDFGFFFGGGGGGGG9FFFEFCGFGFAF9EGCFGGGFDGGGGGFCFFFGFGFGFFGFFGFGGGGGGGFBDGGGGGEEGGGGGGGGDFGFCFGGGGG9ECGEGGGDGGFFGGGGGCFFGF69CDDFGDDGGGGFEEGG><8;<DGD8<B>FFGGGBBGFFFFFFG9EBEGFFGFBF<D>FFC;D95(<94D<?F>AAF)<>A:?AADF<?FB94?(3*92(--.()6?F4(--6<)))/6:3(
@M02996:162:000000000-B87FG:1:1101:26433:4388 1:N:0:TAGCGCTC+CGTCTAAT
CCTACGGGAGGCTGCAGTGAGGAATATTGGTCAATGGGCGGAAGCCTGAACCAGCCAAGTCGCGTGAAGGAAGACGGTATTATGTATTGTAAACTTCTTTAGACGCAGAGAAATAAGGGGCTCGCGAGCTCTGATGCTAGTATGCGTAGAATAAGGATCGGCTAACTCCGTGCCAGCAGCCGCGGTAATACGGAGGATCCGAGCGTTATCCGGATTTATTGGGTTTAAAGGGTGCGCAGGCGGCGCTTTAAGTCAGTGGTCAAATCGTGAGGCTCAACCTCATCCCGCCATTGATACTGGG
+
8ACCCFA88))==;8=;====;;;CFGGGGGGGGGGGGGEFGGGGGGGGGGGGGFGGGGGGGFGFGGGGGGGGCFFFGFGFGGGGGGGGGGGGGGGGGGGGGGGGGGGGGGGGGGGGGGGGGGGGGGGGGFGGGGGGGGGGGGGGGGGGGGGGGGGGGGGGGGGFGGGGGGGGGGGGGGGFGFFGGGGGGGGGFGGFGGFGGGFGGFDFFFEDFFGGFGF?FFDG3FFFFFFFFFFBFE57CBD9B><9<A?<AB<>CGFFFFFFFF?FFD<B(5A@BFB<?AFFFF>FB?F54:-96))(
@M02996:162:000000000-B87FG:1:1101:6982:4396 1:N:0:TAGCGCTC+CGTCTAAT
CCTACGGGGGGCAGCAGTGAGGAATATTGGTCAATGGGCGAGAGCCTGAACCAGCCAAGTCGCGTGAAGGATGAAGGTTCTATGGATTGTAAACTTCTTTTATTCGAGGGTAAAGTGAGGGTTGTGACCCTTATTGCAAGTATCGAATGAATAAGCATCGGCTAACTCCGTGCCAGCAGCCGCGGTAATACGGAGGATGCGAGCGTTATCCGGATTTATTGGGTTTAAAGGGTGCGTAGGCGGATAATTAAGTCAGCGGTAAAAGCGTGTGGCTCAACCATACCGAGCCGTTGCAACTGGG
+
68ACCB>50))8888::<:::::CEGGFGGGGGGGGFGGEFC6@FA<FGGFGGFEF8EFGGGFC+@FDGGGGGGFFGBDDDCFGGEA9DFCCFGGGGGGDFGGGGFFGGGCCECFEGFGGGGFGGGGG,FCFFFGGGGFG9CEFGGGFGGGFGGGGGGGGGGG@FG?FFEFGDFFF=6CFGDEFGGCDGC:FGECEE4C>GGGFGDEB>FFCDDD<DACF@FGDE5CF>FGE?FFEFFBG2/-0(09>CAA6><AA0CD61><<B?;3;196(.)<=:??D6408(,--3-(-33))544(
@M02996:162:000000000-B87FG:1:1101:7000:4406 1:N:0:TAGCGCTC+CGTCTAAT
CCTACGGGGGGCAGCAGTGAGGAATATTGGTCAATGGGCGAGAGCCTGAACCAGCCAAGTCGCGTGAAGGATGAAGGTTCTATGGATTGTAAACTTCTTTTATTCGAGGGTAAAGTGAGGGTTGTGACCCTTATTGCAAGTATCGAATGAATAAGCATCGGCTAACTCCGTGCCAGCAGCCGCGGTAATACGGAGGATGCGAGCGTTATCCGGATTTATTGGGTTTAAAGGGTGCGTAGGCGGATAATTAAGTCAGCGGTAAAAGCGTGTGGCTCAACCATACCGAGCCGTTGAAACTGGG
+
8ACCC>D=:8)8888::<:::::CFFGGGGGGGGGGGGGGGEGEGGGGGGGGGGFGGGGGGFFGCFGFGGGGGFFGGFGGGGGGGGFFGGGGGGGGGGGGGGGFGGGGGGGGGGGGGGGGGGGGGGGGFGGGGGGGGGGGGGGGGGGGGGGGGGGGGGGGGGGGGGGGGGGGGGGGGGGGGGFFGGGGGGGGGFGGFDGFGGGFGGFFFFGGGFFGGACFFGGDGBGGFFGFFB0>??FC>DF:>@F<DAFFFFFFBGGFBFFABBF::4F?F:????FF?FF<?<BBB744:<<<B<A70
@M02996:162:000000000-B87FG:1:1101:14065:4424 1:N:0:TAGCGCTC+CGTCTAAT
ACTACGGGGGGCAGCAGTGAGGAATATTGGTCAATGGAGGAAACTCGGAACCAGCCAAGTCGCGTGAAGGACGACGGCCCGATGGGTTGTAAACTTCTGTTGTAGAGGGATAAACGACATTACGTGTAAGGTGTTGAAGGTAAGCTACGAATAAGCATCGGCTAACTCCGTGCCAGCAGCCGCGGTAATACGGAGGAGGCGAGCGTGATCCGGAGTGATTGGGGGTAAAGGGTGCGCAGGCGGGCGAGTAAGGCAGCGGGGAAAGAGCGGAGGTCAACTGGGAAACTGCCGGGGAGACGGG
+
88,8@588:8088889:<::::C=,C?<CC9,?<,?CCDEEFCF<A+==C@?=E4:AEEE,88>3>BDFGCFE@@CEFEG7@<>CF@*5><@CFB9F,,88>8@B@,5<F<<FFFGFEG<@BCF4=:CG,??+78BEGGFGFF,?;A?CEG8CE?:9+2:89*?CC9CE:2:<:F<;7:*:7)7=5CD*AFF8)>EF3<BCDE@=5)8)*2:78)9*)**9:C)*0:*6F7@,:1@B;7>0C9D1@7()3:8):??4CD(4>4:((((7774(()29)-((0,48(.6,(--(4905:(36
@M02996:162:000000000-B87FG:1:1101:14083:4438 1:N:0:TAGCGCTC+CGTCTAAT
ACTACGGGGGGCAGCAGTGAGGAATATTGGTCAATGGAGGAAACTCTGAACCAGCCAAGGCGCGTGAAGGACGACGGCCCTATGGGTTGTAAACTTCTGTTGTAGAGGGATAAACGACATTACGTGTAAGGTTTTGAAGGTAATCTACGAATAAGCATCGGCTAACTCCGTGCCAGCAGCCGCGGTAATACGGAGGAGGCGAGCGTTATCCGGATTTATTGGGTTTAAAGGGTGCGCAGGCGGGCGAGTAAGTCAGCGGTGAAATCTCGGAGCGCAACTCGGAAACGGCCGGGGAGACGGG
+
-8A?CB555=)8788::<::::9CCC,CEFEA?BE?DAC@FFEFF?9EBFF+?AB=EFF+:>@B8>FFGFFFFE:>CGEF75,>CF>*@C=@FFC,@9,@;E<D@@8:@F7>CGFGGGGF;CFG:CFGG,B70,:CEGGGGFF,?9AFGGG7FGC>E+9BE<CGGGFFG>;FGFD<CFEEA<)7C7)9*<CECBGGF39><DGFD<)<)*:C75)/0)*09<C**)<74@>7(4(<6>7/,C37(7<()3:=--5<?GD:;FBF25-6:?576(0*.((.(512,(-(2(4((426:::<;
@M02996:162:000000000-B87FG:1:1101:14063:4444 1:N:0:TAGCGCTC+CGTCTAAT
GCTACGGGGGGCAGCAGTGAGGAATATTGGTCAATGGAGGAAACTCGGAACCAGCCAAGTCGCGTGAAGGACGACGGCCCGATGGGTTGTAAACTGCGTTTGTAGAAGGATAAACGACAGTAAGGGTAAGGTGTTGAAGGTAATCTACGAATAAGCATCGGCTAACTCCGTGCCAGCAGCCGCGGTAATACGGAGGATGCGAGCGTTATCCGGATGTATTGGGTTGAAAGGGTGCGCAGGCGGGCGATGAAGGCAGCGGGGAAAACCCGGAGGTCAAGTCGGAAACGGCCGTTGAAGAGGG
+
--6A@:8585188884:<:::99=5=,,CCC,@<C@AADCCCCF?<+=BE@BAA:44ED8:?4=+8C@FCCBB:3>@C:F+@*>CF3356<;CC9,@*+8*>,@@@,7:C33CFCFGEG*2C,?,=8FF<B<+7*=BFCF:;E2<2<?BEG*AFE+93*183*;FE<EG>*:9@E<CEC:=7.5C7CC*<CEC@EGD*95772)8)07)97>DB5/*-2*1:=1*.<:999B(83>9>DGFG10(8)(*6<=(334(:C99E3:(.((03)-(,)3/)).,03?11(41(7((-(-*-(36
@M02996:162:000000000-B87FG:1:1101:12478:4488 1:N:0:TAGCGCTC+CGTCTAAT
CCTACGGGGGGCAGCAGTCGGGAATATTGCGCAATGGAGGAAACTCTGACGCAGGGACGCCGCGTAGGGGAAGAAGGTTGGAGGATTGTAAACCACTGTCGTTAGGGAAGAAAAAAATGACAGAACCAAAGGAGGAAGCACCGGCTAACGATGTGCCAGCAGCCGCGGTAATACAGAGGGGGCAAGCGTTATCCGGAGTTAGTGGGTGGAAAGGGTGCGTAGACGGGAAGGTAAGGTGGTTGGGAAATCCCTCGGCGCAACTGAGGAAAGGCAACCAAAACGGAAGGTCAGGAGTGGCGGG
+
-88AC?8818188889:<98488=:E<B<FGGE@CDDDCCCDDEFC9EAFE+>@4:>FEFC>8>+++3@@BBECEGF8,3*,8<:>>FDC<C,,>*>F@<FB<=@FCC:FGDCFGEE2:FGFE+<2B+=FFGFFGEFFCGG*88:/;C<*2*;A<<+07*05*28CE81?E+:+C+:?==*17:81>D1*/*+9CC@)/.2*+9/107)<CCCFDCC,99>C=CEEG39)9):A?).55*(9(:19>)*58?,43:(:57().4>??F)(9:0:3273??0.1,4(-.))((,-(.),-,(
@M02996:162:000000000-B87FG:1:1101:11227:4504 1:N:0:TAGCGCTC+CGTCTAAT
ACTACGGGTGGCAGCAGTGAGGAATATTGGTCAATGGGCGAGAGCCTGAACCAGCCAAGTCGCGTGAAGGATGAAGGTTCTATGGATTGTAAACTTCTTTTATTCGAGGGTAAAGTGAGGGTTGTGACCCTTATTGCAAGTATCGAATGAATAAGCATCGGCTAACTCCGTGCCAGCAGCCGCGGTAATACGGAGGATGCGAGCGTTATCCGGAGTTATTGGGTTGAAAGGGTGCGGAGGCGGATAAGTAAGTCAGCGGTAAAAGCGGGGGGCGCAACCAGACCGAGCCGTGGAAACGGGG
+
-88AC?95>00=;8=;;==;;;;@6@,CECF<A<CCCDEBCCBCC@,CAC;:CA;:@EE,,88@+8BCFDDFFCCEF,CF,A<CDF6,:5?<DF9,E,,CEFE9CFCDCF44AFG?FFGGG@,@@FGFGG8FD;;EFGGGFC9FFGG,@EG,EFF@A,=>8=6>EF9DGC6@DFFDFFFF,;??C@DD7FGGDEGGF*@99DGEE):?)1@CCD)*01++;AC2/)<:@FFB,;1D(9>DFG27(79)26:9-.6>?GG(7><<>BF6>(C99()1.-(3(801429B14-(-3<B)(--4
@M02996:162:000000000-B87FG:1:1101:18963:4506 1:N:0:TAGCGCTC+CGTCTAAT
ACTACGGGTGGCAGCAGTGGGGAATCTTCCGCAATGGGCGAAAGCCTGACGGAGCAATGCCGCGTGAGTGATGAAGGGATTCGGCCCGTAAAGCTCTTTTATACATGACGAATGTGCAGAGGGGGAATAATCCTTGGTAATGACGGTAGGGTATGAATAAGCCACGGCTAACTACGGGCCAGCAGCCGCGGTAATACGGAGGGGGCGAGCGGTGTCCGGAAGGATTGGGCGGAAAGAGCATGGAGGCGGGTGCTTAAGGCTGGAGGGAAAATGCGGGGCGCAACCCCGGAGGGCGGTGGAG
+
-88?CA=5:)1=;8=6;<=;;88@6;,@FGFC@@@@CFFCCEEEFF8CDCCCBB8C@@CCC@8>68BB6CABE?AEFEG<,<C48BFF+==<AE?FE9,?F9FG<,:AAFEC,E,EDGGEFGE+@>C,CD,EFDF,@CDF9DBEFGACE6E4@7><@3;=C8DCFEGE5:D<=BFE5>C=7C6;C?CD>CG*3:+>=>*57D*78/8:B397*879D8D7@55C+7CC?5C)399>,8)92C0F?E>9D2(0-)).6<24(064<09,;:7)5.7>59(((0430284(-(413(()42(,
@M02996:162:000000000-B87FG:1:1101:8711:4509 1:N:0:TAGCGCTC+CGTCTAAT
CCTACGGGTGGCAGCAGTGGGGAATATTGCACAATGGGCGCAAGCCTGATGCAGCGATGCCGCGGGAGGGAAGAAGGTTTTCGGATTGTAAACCTCTGTCAACAGGGACGAAAATGACTGTACCTGTGAAGGAAGCTCCGGCTAACTACGTGCCAGCAGCCGCGGGAATACGTAGGGAGCGAGCGTTATCCGGAATTACTGGGGGTAAAGGGAGTGTAGGCGGGACGGGAAGTCAGATGGGAAATAGGCCGGCCCAACGGGCAGACGGCAGTTGAAACGGCGGGTCGTGAGGGAAGGAGGG
+
-88?@?95:0)=;8=;;==;;@@@6C,CCCFDE<<@DCC@@@BCD@CED<@<@A6@@<@BC@@@+7CCEDCFECCEF99:+5@@:+BE,??EAFCFFE5EEFFGCED@AFGEGG9BFF,CFGGFGGGGGFFFGGGG,@EFGC+CCF,ECG>DC:>8*@97,34>F*C?6CCF82;:865:5/5:://8*<CGDDC*):CB:DG>E)8??7CC5B)9*.:C7?C17.:C2@/<4)6@<)9*(7754?*.*57B3(2:<*7>073-,,4<)49,)6121)-4(8;((--,4,4(((.4)(((,
@M02996:162:000000000-B87FG:1:1101:6173:4547 1:N:0:TAGCGCTC+CGTCTAAT
CCTACGGGTGGCAGCAGTGGGGAATATTGGACAATGGGGGAAACCCTGATCCAGCGACGCCGCGTGAGTGAAGAAGTATTTCGGTATGTAAAGCTCTATCAGCAGGGAAGATAATGACGGTACCTGACTAAGAAGCCCCGGCTAACTACGTGCCAGCAGCCGCGGTAATACGTAGGGGGCAAGCGTTATCCGGATTTACTGGGTGTAAAGGGAGCGTAGACGGCATGGCAAGTCTGATGTGAAAACCCGGGGCTCAACCCCGGGACTGCATTGGAAACTGTCAAGCTAGAGTGCAGGAGAG
+
8ACCC5>950)========;;88BFFFFGGGGGFGGGGGGFEGGGGGGGGGGGCEC@FGEFFFF8@FEGGFGGEFFCFDFGAGGFEGGGGGGFFGGGGFGGGBFGGGEGGGGGGGGGGGGGGGGGGGGGFGGGGGGFGGGGGGDFCFGGGGGGGGGFGGGG;8EF8=CGGGEGGGGGGGGGGFFGDDDFGGGEBC56CFFGGG5ECFFFFGGGFBGGFGGFGGDC:GG(8D@AAAFFFF:6:<?48>?GF>F(,42<CF?<EF;9B<?42:48?@F?7>BBBA>8?)-257:BB44@(-.-
@M02996:162:000000000-B87FG:1:1101:19414:4548 1:N:0:TAGCGCTC+CGTCTAAT
ACTACGGGTGGCTGCAGTGGGGGATATTGCACAATGGGGGGAACCCTGATGCAGCGACGCCGCGTGAGTGAAGAAGTATTGCGGGATGGAAAGCTCTTTAAGCAGGGAAGACAATGACGGTACCTGCAGAATAAGCCCCGGCTAACTACGTGCCAGCAGCCGCGGTAATACGTAGGGGGCAAGCGTTAGCCGGATTTACTGGGTGTAAAGGGAGCGTAGACGGCATAGCAAGTCGGAAGGGAAAGGTAGGGGCTTAACCCCGGAACGGCTGTGGAAACGGTGAGGCGTGAGGACCGGAGGG
+
-886@?55:0);;8=;;;=;;@C@8C;6CEFE@@C@CDDDDCCFGG8BA?DADEB==@C@+>8>+8BC<>BCECEF,@,<,@@C*@5F*><<CFFGF9<@FFFGCEDCEGGFGG,CGGGGGGGGGFGGGFGF@FFF7FEFGE8FGG7CCE:FGG9<*;7*27:EG8CE7<CF2@EEGGD:CC>7C9/9*<CED@2**:CB:DG)2)1@F?GD5<7D<8<C6CC):577:B7@)6(742@*-91027*6C?FE1((.<C7<B3,496,67()(..=?7(-4452?<1439(-(,3(47769>
@M02996:162:000000000-B87FG:1:1101:6187:4560 1:N:0:TAGCGCTC+CGTCTAAT
CCTACGGGTGGCAGCAGTGGGGAATATTGGACAATGGGGGAAACCCTGATCCAGCGACGCCGCGTGAGTGAAGAAGGATTTCGGTATGTAAAGCTCTAGCAGCAGGGAAGATAATGACGGTACCTGACGAAGAAGCCCCGGCTAACTACGTGCCAGCAGCCGCGGTAATACGTAGGGGGCAAGCGTTATCCGGATTTACTGGGTGTAAAGGGAGCGTAGACGGCATGGCAAGTCTGATGTGAAAACCCGGGGCTCAACCCCGTGACTGCATTGGAAACTGTCAAGCTAGAGTGCAGGAGAG
+
8ACCCBDA>0)=;======;;86BFGGGGCGGGGGGGCGG+CFGDEGGGG<FGFFEFGGGGGGG@FBF,CFGGFEF,,:EEFGG?8FGGGGGGGFGG9,CF<,9BFGFDGGGGGGGGGGGGGGGF?E,+@+FEGGGGGGGGGGGGGGGGGGGGGGGGGFGGDCGGEGGGGGGGGGGGCEG*9FFGGG3DFGGGFEGFGGFGGGFGGFFFFGGGFFGGFGC6EG5E3E<8?GFFA2=29F:2:<F<550)49@>F<??FF(-<(-(3-65)72.3@GFB44<6)68?F<3)..)-62.,-(4
@M02996:162:000000000-B87FG:1:1101:6080:4576 1:N:0:TAGCGCTC+CGTCTAAT
CCTACGGGTGGCAGCAGTGAGGAATATTGGACAATGGAGGCAACTCTGATCCAGCCATGCCGCGTGAAGGACTAAGGCCCTATGGGTCGTAAACTTCTTTTGAGCGGGAGCAATAAGGCGTACGTGTACGCCGATGAGAGTACCGTTCGAATAAGCATCGGCTAACTCCGTGCCAGCAGCCGCGGTAATACGGAGGATGCAAGCGTTATCCGGATTTATTGGGTTTAAAGGGTGCGTAGGCGGACTGACAAGTCAGGGGTGAAAGCCCGGTGGTCAAGACCGGAAATGCCCTTGGAACTGG
+
8ACCC>A5=0)=;=8====;;;CFEFGGGGFEFFGGGGGGFEGGGGGGGFFGGFEFGGGGGGGGFGGGGGFGCFGGGGGGGGGGGGCEFFGFFFCFFGGGGGFFFGGF7FFBGGGGGGFGG7FFGGGGGG>E@CEGFGGGGGGGGFGGGGGGGFFGGGGEG6FECECGFG>FGCEGB;CG>C>BE5?5CGFGGAEE);DAGGF=EGEEAA7C7>D/9:C7@DF>77EG>FGF(8(8:05>?<1.(.72*,.<<24:?FG6;FF<<(32<-1((,*37))(.<;>(()..8(438()*(.,(
@M02996:162:000000000-B87FG:1:1101:23019:4579 1:N:0:TAGCGCTC+CGTCTAAT
CCTACGGGCGGCTGCAGTGAGGAATATTGGTCAATGGACGGAAGTCTGAACCAGCCAAGTCGCGTGAAGGATGAAGGTATTATGTATTGTAAACTTCTTTAGCAGTGGAGTAATAAGGGGATCGTGATCCCCGATGCAAGTACACTGAGAATAAGGATCGGCTAACTCCGTGCCAGCAGCCGCGGTAATACGGAGGATCCGAGCGTTATCCGGATTTATTGGGTTTAAAGGGTGCGCAGGCGGCTTTTTAAGGCAGTGGTTAAATCGTGACGCGCAACGTCAGCACGCCAGTGAGACAGGG
+
-88AC>5:)118888;;;;;;;;CCE,CCFEC<ACCCEE@CECEC9<EEFC@EECCCFECE@@>6@FFGF?<FDEFF?F<,ACC9CC,A:@<DFFAF9,CEGGGF,A=CF,4C,CFFGGGE?FFFGG,EAFFEGCGGGGGDGGGGGGGGGGDFGGFG86BCD6CFC7EGE@EDFGCDEFFE;9?C;DG9FFGDFGGF*;)9DGFECAD:+@GDD=*0671@CF1:.A:AF>>8BFEFFEGFC6)()).*.:F28?:,?C--94<)5:(8:7::,8C7(4((0(.).7(-4(,.6)6/(.1(
@M02996:162:000000000-B87FG:1:1101:11414:4584 1:N:0:TAGCGCTC+CGTCTAAT
ACTACGGGTGGCAGCAGTGGGGGATAGTGCACAATGGGGGAAACCCTGATGCAGCGACGCCGCGTGAGTGAAGAAGGATTGCGGTATGTAAAGCTCTTGAAGCGGGAAAGAGAAGGACGGTACCAGCAGAATAAGCACCGGCTAACTACGTGCCAGCAGCCGCGGTAATACGTAGGGGGAAAGCGTTAACCGGATGTACTGGGTGTAAAGGGAGGGGAGACGGTAAAGCAAGTCGGAAGGGAAATCAAAGGGCTTAACCCAGTAATGGCGGTGGAAACGGGTTAACGAAGGTACCGGATGG
+
668AC?55:0);;88;;==;;8:@6C,6C<F9@@,C@CD@BCCEF@8CCCD<DA9@:@C@788>+8B?<C<FFCAE,B:5,,8=4@4E,C<<?A,AE,,:BEE+6@:+=DF,AF,AFDBF@FGEGGGFGGGCFFEE,@:FEECGGGAFGG,>8>;<*<92,3*=F*=?+5<>*2;CG5C*:75):**1*3*?87**):>*:9E5:)9@==FC57)1)-197:C7=D9:)/0<..(.(-7*4745)19)2:<D(,(5.0:3(8.4<>44),)(-47?=4:((.,-..((((-()6)4.,(-2
@M02996:162:000000000-B87FG:1:1101:10360:4589 1:N:0:TAGCGCTC+CGTCTAAT
CCTACGGGCGGCTGCAGTCGAGGATCATGTGCAATGGGCGAAAGCCTGACAAGGCGACGCGGCGTGGAGGATGAAGGCCTTCGGGTTGTAAACTCCTGTCATAGGGGAACAGGCGGACCGGCCTAATACGTCGGCGAGTTGAGGGGACCCTAAGAGGAAGGGGCGGCGAACTCGGGGCCAGCAGCCGCGGGAATACAGAGGCCAAGAGCGGTGTTCGGATTGACGGGGCGGAAAGGGCGCGTAGGCGGCATGGCGTGTCAAGTGTGAAAGCCCCGGGCGCAACCCGGAAAGTGGGCTGGAA
+
-88ACA5851)8888;;;;888:@666;,6<6CCCCCFFEEEEEF@8CEFFE99:@>CCF@:@>8>@@FDC@ECEFFEF8<=FDGB8F:?DDABFGFF,BE,EFFGDDFFF>DFGGGGGGGGG7FFGGGGGGEFBEGGC7B?F+=*=B;E6CCFFCCCF+:*?CEGG5CCE7C;;*:C==C*87;FDDDE5C=)<@?FGFGG=>87;FF:)*10.:>17*.*0:/8=C6B)8>><FFFB541-8:?@;5917:<B(4*2<AF-6).:66)2(,4>C>4(--71(8>>6>6?-5).,.-223
@M02996:162:000000000-B87FG:1:1101:6100:4591 1:N:0:TAGCGCTC+CGTCTAAT
CCTACGGGTGGCAGCAGTGAGGAATATTGGACAATGGAGGCAACTCTGATCCAGCCATGCCGCGTGAAGGACTAAGGCCCTATGGGTCGTAAACTTCGTTTGAGCGGGAGCAATAAGGCGTACGTGTACGCCGATGAGAGTACCGTTCGAATAAGCATCGGCTAACTCCGTGCCAGCAGCCGCGGTAATACGGAGGATGCAAGCGTTATCAGGATTTATTGGGTTTAAAGGGTGCGTAGGCGGACTGACAAGTCAGGGGTGAAAGCCCGGTGCTCAACACCGGAACTGCCCTGGATACTG
+
8ACCC>A5=0)=;=====;;;;;CFFGGGFGGGGGGGFGGGGGGGGGGGGDGGFGFFFFGGGGGFGGFGGGG<EFGCD<CFFGGGGG8BCFGGG9E?,FDGEEGGGGGFEEGGAFGFGGGGGGGFAEG9DCCEF+B>@DFFFFECF=BEGGGGGFGC@FEEGFEGG7@CEGGGGGGGGFGFDBEGGGGGGDFC>CCA*9;F+0:ECEE):+4;FFGF6:*1<ED*7<:4BGFF6(84:EC?GB@1<74>?256<A<1C7(3>?A97((779365=76(.(451917854,38(,.)88><
@M02996:162:000000000-B87FG:1:1101:6081:4599 1:N:0:TAGCGCTC+CGTCTAAT
CCTACGGGTGGCAGCAGTGAGGAATATTGGACAATGGAGGCAACTCTGATCCAGCCATGCCGCGTGAAGGACTAAGGCCCTATGGGTCGTAAACTTCTTTTGAGCGGGAGCAATAAGGCGTACGTGTACGCCGATGAGAGTACCGTTCGAATAAGCATCGGCTAACTCCGTGCCAGCAGCCGCGGTAATACGGAGGATGCAAGCGTTATCCGGATTTATTTGGTTTAAAGGGTGCGTAGGCGGACTGACCAGTCAGGGGTGAAAGCCCGGTGCTAAACAACGGAACTGCCCTTGATACTG
+
8ACCCDF90))==8=;=<6;;;;CEC9@FGGGFGGFFFGEGEGFGGGGGGGCDAFFGGFFFFGGFEGGGGEGEEFGGGGGGGGGGGFFFF=EGGGFEGFGGGGFGGGGCEGGGGGGGGCGGG+CFGDGEF>F>FBEFFFC8FGGG@EGDGE@FGGGGGG7CDCE:D,@FE:FGFD,*AGGGDEEGGDDCFG>=A5EDGGFGGG3:D>E4FCC<8>7=6D7*2+/:)+:<4704?<F(3>D7D>>9)8.*(456).6:=<11)5442((<6DFFA477(),.04<:;:53(..4:.49:).
@M02996:162:000000000-B87FG:1:1101:11417:4602 1:N:0:TAGCGCTC+CGTCTAAT
CCTACGGGTGGCAGCAGTGGGGGATATTGCACAATGGGGGAAACCCTGATGCAGCGACGCCGCGTGAGTGAAGAAGTATTTCGGGATGTAAAGCTCTTTAAGCGGGAAAGAGAATGACGGTACCAGCAGAATAAGCCCCGGCTAACAACGTGCCAGCAGCCGCGGGAATACGTAGGGGGCAAGCGGTATCCGGATTTACTGGGGGTAAAGGGAGCGTAGACGGTAAAGCAAGTCGGAAGGGAAAGCATAGGGCGTAACCCTGGAATGGCGTGGGAAACTGTGTAACAAGAGTACCGGAGGG
+
-68AC?85:00=;88;;<=;;8:@,C6@CEFFAA<@CDDDEEFFGCAED@@<@EC@@FEFF>@>+8BC5C?FFCCF9C,B,@FD+@:C,A<?AEFGF<,C@FE+6C:@DFG8FG9BFGFGEFFDCFGGDFGC@DFCDFDGG67FFG,@FC@DFFEC*D96,3>EF*:E*>CC2<E=EDD=7<:7C)1>*<DE8<*11:C*:CG3:)09=7C=<@@G5,1>4>C>E>+:.<6<).-74(7*8CB>(7:9748>:0(4:C>?(7(43)).0(*(-4:870)6)*-.46).(4?44:9404(26
@M02996:162:000000000-B87FG:1:1101:10202:4616 1:N:0:TAGCGCTC+CGTCTAAT
CCTACGGGTGGCTGCAGTGAGGAATATTGGTCAATGGGCGGAAGCCTGAACCAGCCAAGTCGCGGGAAGGATGAAGGTATGATGTATTGTAAACTTCTTTAGACGGAGAGAAAGAAGGGGATCGTGATCCCTGATGCTAGTATACGTAGAATAAGGATCGGCTAACTCCGTGCCAGCAGCCGCGGTAATACGGAGGAGCCGAGCGTTAGCCGGATTTAGTGGGTTGAAAGGGTGCGCAGGCGGCTGTTTAAGGCAGTGGTTAAAACGTGGAGCTTAACGCCATCCCGCCATTGATACTGGG
+
-8A?@:85=0);;8=;;==;;;;@,;C,CCCC@@CAACCCCCCEC<,C@A:6EA:CAFD,68+@+>CCFDF?E=AEF4?,,9,C,C<,CF?ABFC,E9,EFFFG?+8>CFGFE,AFGGGGE7DFFFF,A,6D@A8EB9EAE>;FFD=DFGGDDFFGFA?ECCDGGG,D7>@CC8ECEFCC@?49?)9?+=CFDBGGB*C>DGGFG::B)+;CCE)*96*29@=1/.A:AFCE?F?FB>BC>GF3,)77*64?)(.14CG44@66)594:?GF039@76(,3<3(4(47-4().6)6045,(
@M02996:162:000000000-B87FG:1:1101:10204:4642 1:N:0:TAGCGCTC+CGTCTAAT
CCTACGGGTGGCTGCAGTGAGGAATATTGGTCAATGGGCGGAAGCCTGAACCAGCCAAGTCGCGTGAAGGATGAAGGTATAATGTATTGTAAACTTCTTTAGACGGAGAGAAATAAGGGGATCGTGATCCCTGATGCTAGTATACGTAGAATAAGGATCGGCTAACTCCGTGCCAGCAGCCGCGGTAATACGGAGGATCCGAGCGTTATCCGGATGTAGTGGGTTGAAAGGGTGCGCAGGCGGCGTGTGAAGGCAGTGGTTAAAGCGGGGAGCTTAACGCCATCCCGCCAGTGAAACTGGG
+
-88?AA0):0)=;8=;;==;;;;;6C,;CCCC<A@@CFEEC@CEFC<EAFE<@A:6@CD,,8+8+@CCFFCFE=ECE,?,,9<C,C<5C,AAEGF<F,,?FFFFE+8>CGGDF,CFGGGGG+FEFFF:C<DFFG9FGCFGFF9DFD@EGGGDGGGFF8=>=C=EFFAFGC@CG8FEFFF@C><>E@CD9BCGDEGGB8?F8DC?C55>);7E<>=30/+2;C=9:5CCBFGF(4<EFFED>D20(0)-*:4@73?:.AF<0B946<>(5>57>()39)(-7:,8,4:149(,54).9)62(
@M02996:162:000000000-B87FG:1:1101:4680:4647 1:N:0:TAGCGCTC+CGTCTAAT
CCTACGGGAGGCAGCAGTGGGGAATATTGGTCAATGGGCGGAAGCCTGAACCAGCCAAGTCGCGTGAAGGAAGACGGTATTATGTATTGTAAACTTCTTTAGACGCAGAGAAATAAGGGGCTCGCGAGCTCTGATGCTAGTATGCGTAGAATAAGGATCGGCTAACTCCGTGCCAGCAGCCGCGGTAATACGGAGGATCCGAGCGTTATCCGGATTTATTGGGTTTAAAGGGTGCGCAGGCGGCGCTTTAAGTCAGTGGTCAAATCGTGAGGCTCAACCTCATCCCGCCATTGATACTGGG
+
8ACCCAA8=5)=8==;===;;888FFGGGGGGGGGGGGGGGGFFGGGGGGGGGFGGGGGGGGGGGGGGGGGGGGGGFGFGGGGGGGGGGGGGGGGGGGGGGGGGGGGGGGAEFGGGGGGGGGGGGGEEGFCFGGGGGDGGGGGGGGGGGGGGGGGGGGGGGGGGGGGGFEEGGGGGGGFGGDFFGGGGGGGGGFGGFGGFGGGFGGFFFFGGGF3<4>GG4ACDEEGF>?F@BFFFF>FG9C979:<6>:AFFFBAA9FABF<99<::4:G<?6:07<:71?9AA?F91>B)-64-*))).
@M02996:162:000000000-B87FG:1:1101:25425:4699 1:N:0:CAGCGCTC+CTTCTAAT
CCTACGGGAGGCTGCAGTGAGGAATATTGGTCAATGGTCGAAAGCCTGACCCAGCCACGCCGCGTGAAGGATGACGGCCTTATGGTTTGTAAACTTCTTTTGAAGGGGAGCAATAATTGCCATTACTTGTTGATTAAGATTACCCTACAAATAAGCACCCACTCATTCCTTTCCCTCAGCCGCGGTAATCAGACGGCTCCAGGCGTTATCCGTGTTTATTGGGTTTAAAGGCGACTAAGTCTGCTTCCAACGCGGCTGATTAACTCCCCGGCGTAAGCCCCGTCCCTACCTTGCGACAGGT
+
8ACCC>10:1)8======;;=;6;C@EFE<,CFCFFG,@F+CFF8CEEF@EGCEF,6;@:DBEEGG,CFEF,AE<F7:F,B,,C=,CE7AFG?5EF,CFF?,+,,,++8++9A,95,,5,A,,,45C,,5,,,94,>,@E,,,7,,@,,,3,3,3,,@++++,,,,76@,,,6@,,,4974+@BCDC5=E=,4*1**3/3004)/2))/=+4*)2;C)7:6B5>55CF)+2)(.()()02)0.*)**,0.()(((04**))*)).)),)()((-)/))5(,)-1,(.)4(4))(--)((,-
@M02996:162:000000000-B87FG:1:1101:23360:4703 1:N:0:TAGCGCTC+CGTCTAAT
CCTACGGGAGGCTGCAGTGAGGAATATTGGTCAATGGGCGAGAGCCTGAACCAGCCAAGTCGCGTGAAGGATGAAGGTTCTATGGATGGTAAACTTCTTTTGTTCGAGGGTAAAGTGAGTCACGGGTGAGTTATTGCAAGTATCGAACGAATAAGCATCGGCTAACTCCGTGCCAGCAGCCGCGGTAATACGGAGGATGCGAGCGTTAGCCGGATGTATGGGGGTTAAAGGGTGCGGAGGCGGGAGGGTAAGTCAGCGGTAAAATAGGGTAGCGCAACGAAACTGCGCCGTGGAAACTGGG
+
-8A?C@=@511=;;=;;==;;;;CCE<FFFEAD@FDFGECCEECCDEFFG<DGA;6CFEEE@CB8@F@FFEEECEFF:9E?E,CFFA,AF@EEFC9EF,EFG,:,?<E@D+AEDFCFGF:AEGF+BECGA@<@,CEEFGFBE9FCFEEEGG8DGFEF,?CEG+>FCCEFE@:??FFFGGGE?59EGGC@FGGGBCEF*9ADGGF:>)8)17EDE3)*1:+5CE):)7?9=FD(3(7(47C29651)0(*(59-.-..7C-,<<A)6>:F(04?()180(3(0,)).,((-,(-3<))).((
@M02996:162:000000000-B87FG:1:1101:6065:4715 1:N:0:TAGCGCTC+CGTCTAAT
CCTACGGGGGGCTGCAGTGAGGAATATTGGACAATGGTCGGAAGACTGATCCAGCCATGCCGCGTGAAGGAAGAATGTCCTATGGATTGTAAACTTCTTTTGTACGGGAGCAATAAGGTGTATGCATACACCGATGAGAGTACCGTACGAATAAGCATCGGCTAACTCCGTGCCAGCAGCCGCGGTAATACGGAGGATGCGAGCGTTATCCGGATTTATTGGGGTTAAAGGGTGCGTAGGCGGAATGCCAAGTAAGCGGTGAAACGCACGCGCTTACAGCGTGACCTGCCGTGTCAACTGG
+
8ACCCAD===)8888::::::::CFEGGGGGGGGGGGBFFGGGEGGFGGGGGGGGGGGGGFGGGGDGGGG8FGGGGGGGGGGGGGGFGGFFCFGGGGGAFGGFGGGGEEGGGGGGGGGCFGG@FGGGGGGGGEGGDC@FGGGGGGGGGEGFFCGGGGGGGGDG7FFGGFGGGGGGGGGGGGDD>EGGGGGGCEBEGFGF:)9CE:DEBFFF5CDF*96CFFG*):.CF<=F5(30>(-</490)-.94C<?F4)6<7C3:;FFFFFFB@>G94(5;))5:3)((44>::(,46((-1).42
@M02996:162:000000000-B87FG:1:1101:6046:4717 1:N:0:TAGCGCTC+CGTCTAAT
CCTACGGGGGGCTGCAGTGAGGAATATTGGACAATGGTCGGAAGACTGATCCAGCCATGCCGCGTGAAGGAAGAATGTCCTATGGATTGTAAACTTCTTTTGTACGGGAGCAATAAGGTGTATGCATACACCGATGAGAGTACCGTACGAATAAGCATCGGCTAACTCCGTGCCAGCAGCCGCGGTAATACGGAGGATGCGAGCGTTATCCGGATTTATTGGGTTTAAAGGGTGCGTAGGCGGAATGCCAAGTCAGCGGTGAAACGCACGCGCTTAACGCGTGACCTGCCGTTGAAACTGG
+
BCCCCDF>B)08888:::::::CEFGGGGGGGGGGGGCFFEGGGGGGGGGGGGFGGGGGGGGGGFGGGGGGGGFGGGGGGGGGGGGGGGGGGGGGGGGGGGGGGGGGGFGGFGFGGGG@FFGFGGGGGGG6FC@EGGGGGGGGGGGGGGGGGGGFGGGGGGGGGGGGGGGFGCEGGFGGGGCDEGGDGGGGGGFGGEGGFGGGFGGFFFFGGG:DGGFGGFGGD/5FD)7>DBB0>:6@D?GF@>FFBC?BF4:>BFGGFFFFF2(3;;15202@EF9:B>>B?<)6:3:>?342)/5)62
@M02996:162:000000000-B87FG:1:1101:25874:4728 1:N:0:TAGCGCTC+CGTCTAAT
CCTACGGGCGGCAGCAGTGGGGAATATTGGGCAATGGGCGCAAGCCTGACCCAGCAACGCCGCGTGAAGGAAGAAGGTTTTCGGATTGTAAACTTCTGTCCTTGGTGACGAAGGAAGTGACGGTAGCCAAGGAGGAAGCCCCGGCTAACTACGTGCCAGCAGCCGCGGTAATACGTAGGGGGCAAGCGTTGTCCGGAATGACTGGGCGTAAAGGGCGTGTAGGCGGCCGATTAAGTCTGAAGTGAAAGTCCCGCTTTCAAGGTGGGAATTGCTTTGGAGACTGGTTGGCTTGAGTGCGGAG
+
8ACCCD8):1)8888;;<;;;888CFGFGGGGGGGGGGGGGGGGGGGGGGFGGGGGGGGGGGGG>FGFGGGGGGGGGGGGGGGGGGGGGGFGGGGGGGGGGGFGGGGGGGGGGGAFGGGGGGGGGGGGGGGGGGGGGGGGGGGGGGGGGGGGGGGGGGGGGGGFGGGGGGGGGGGGGGGGGGEFGGGGGGGCEFGGEGGFGGGFFGF>>:DGGFEGG>DDFFGFGFGGFFGFFFFFFFFFBFFFFFFFFF2?966?FFGFBF??:0127>GFA2=F??B:?6>?A369>0,9<>AF=>FB0
@M02996:162:000000000-B87FG:1:1101:17050:4729 1:N:0:TAGCGCTC+CGTCTAAT
CCTACGGGGGGCAGCAGTGGGGAATATTGCACAATGGGGGAAACCCTGATGCAGCGACGCCGCGGGAGTGAAGAAGGATTTCGGGATGTAAAGCTCTATCAGCAGGGAAGAAAGAGACGGTACCTGACTAAGAAGCCCCGGCTAACTACGTGCCAGCAGCCGCGGCAATACGTAGGGGGCAAGCGTTATCCGGATTTACTGGGGGTAAAGGGAGCGCAGACGGTAAGAGAAGGCGGAGGTGAAAACCCGGGGCCCAACCCCGGGATGGCATTGGAAACGGTAGAACTGGAGTGAAGGCGCG
+
668CC?9=18)8788::<:49==BBE9AEBFAAA5?CFDC>CEEBBDEEA<DEAB:>>>FEB@>+<CC8@DFFDCF,88,8,@@*>>F,@CB;F?FB;,3@F,C@FC<EGG:?F+<?<FGGG7CCFB:,?9<<CFF+88EEG5EGG?0<C*;>FF?8;7;*/2?C*CECCFA0<;C85=5C5558*/57C>GDB*2*:?*22:0:9BF=?FE*)09)419>?C/25<7.7*0(((79(0*-2,1.08,113:--(3(**,4711;((-),*).,/20((-,8:F:2)),(4.42))/.-(-
@M02996:162:000000000-B87FG:1:1101:4784:4748 1:N:0:TAGCGCTC+CGTCTAAT
CCTACGGGGGGCTGCAGTGGGGAATATTGGGCAATGGGCGCAAGCCTGACCCAGCAACGCCGCGTGAAGGAAGAAGGCTTTCGGGTTGTAAACTTCTTTTGTCAGGGAAGAGCAGAAGACTGTACCTGGCGAATAAGCCACGGCTAACTACGTGCCAGCAGCCGCGGTAATACGTAGGTGGCAAGCGTTGTCCGGATTTACTGGGTGTAAAGGGCGTGTAGCCGGGTCGGTAAGTCAGATGTGAAATCTACGGGCTCAACTCGTACACTGCATTTGAAACTGCTGATCTTGAGTATCGGAG
+
ABCCCDF)8=)8888::::::88BFGGGGGGGGGGGGGGGGGGGGGGGGGGGGFFGGGGGGGGGFGGGGGGGGGGGGGGGGGGGGGGGGGGGGGGGGGGGGGGGGGGGGGGGGGGGGGGGGGGGGGGGGGGGGDGGGGGGGGGGGGGGGGGGGGGGGGGGGFGGGEGEGGGFGGGGGGGGGGFFGGGGGGGGGFGGFGGFGGGFGFBEFFGGGFEG79GGFGGGGFEGBFGFF<2=AABD>FF?AFFBGBFFF96>?CF7:??1:(2>436)).77/6AFAFFFDAA<>56)55<A=?661
@M02996:162:000000000-B87FG:1:1101:4801:4750 1:N:0:TAGCGCTC+CGTCTAAT
CCTACGGGCGGCTGCAGTGGGGAATATTGGGCAATGGGCGCAAGCCTGACCCAGCAACGCCGCGTGAAGGAAGAAGGCTTTCGGGTTGTAAACTTCTTTTGTCAGGGAAGAGCAGAAGACTGTACCTGGCGAATAAGCCACGGCTAACTACGTGCCAGCAGCCGCGGTAATACGTAGGTGGCAAGCGTTTTCCGGATTTACTGGGTGTAAAGGGCGTGTAGCCGGGTCGGTAAGTCAGATGTTAAATCTACGGGCTCAACTCGTAAACTGCATTTTAAACTGCTGATCTTTAGTATCCGAG
+
ABCCC5>=)1)88886;;;;;888CCFGGGFGGGGGGGGGGGGGGGGFGGGGGGGFGGCFBFEGGGEDGG<FF8FG<FFGFGFEFFGGGGGGFGFGGFEFCFDFG8B@FGG<DA=FFADFFFFFGGGDDFEEEGCFDDFGGGDEGDGGG9FCGGGGGFFFGGG*<87C=;;+;5<F5=E?CCFFFGDGC*5CFD*:3DC@FG<?5FFFFFG<>>B5DBGG=FGDG@EC(7C>:)66<AF>22)/6==<><<;:BF>BG=<BF02(16)*)*).6=+*4:2-15A0))..6.))))-1)-(,
@M02996:162:000000000-B87FG:1:1101:19446:4764 1:N:0:TAGCGCTC+CGTCTAAT
CCTACGGGTGGCTGCAGTGAGGAATATTGGTCAATGGGCGGGAGACTGAACCAGCCAAGTAGCGTGTAGGATGACGGCCCGATGGGTTGTAAACTACTTTTGTTCGGGAATAAAGTGCCGCACGTGTGCGGTTTTGTATGTACCGTTCGAATAAGCATCGGCTAATTCCGTGCCAGCAGCCGCGGTAATACGGAAGAGGCGAGCGTTATCCGGATGTAGTGGGTGTAAAGGGAGCGTAGGCGGGCTGTTAAGTCGGCGGGGAAATGTCAGGGCCCAACCTGGGCATGCCGCGGAGACAGAG
+
-888@9=5=)0;;8=;;==;;;@CCC@9CCE<@DEAC,C@CD:CEFAEEFEFDECCAEFC??C>6?,CFFC,BCC,@FCF+@@?EGF7>@@?DFFGG9,CFFF<<FBECFEBFGGAFFGGGGGGFFEGGGGB+@>E,@@EEGGGGF*DEGG7FGGGF=7C>78CEC,DFC8CGFFGD6C:774=CDGD+@FGDEEGF4C:79>BC9);76?CCB))2<*:9EC1*0CC>FFDB<;@BFD92D9D9)<:95A=.6(49E3(7D2?)6-<F)9??<3:>(-((8:(((4:49499934)(..,
@M02996:162:000000000-B87FG:1:1101:21371:4781 1:N:0:TAGCGCTC+CGTCTAAT
CCTACGGGAGGCAGCAGTGAGGAATATTGGTCAATGGGCGGAAGCCTGAACCAGCCAAGTCGCGTGAAGGAAGACGGTATGATGTATTGTAAACTTCTTTAGACGCAGAGAAATAAGGGGCTCGCGAGCGCTGATGCTAGTATGCGTAGAATAAGGATCGGCTAACTCCGTGCCAGCAGCCGCGGTAATACGGAGGATCCGAGCGTTATCCGGATGTATTGGGTTTAAAGGGTGCGCAGGCGGCGCTTGAAGTCAGGGGTCAAAGCGTGAGGCGCAACCACAGCCCGCCAGTGATACTGGG
+
688AC@9=)11=88=;;==;;;;C6C<FFFEEDEGEFFFCDDEEFC<EDECCEECCCFF@C@@@+@FFGFD=EC6?F4B4,ACE5CE9AC??CFEAG9<FGGFGEFCEFGGGGCFFGFEEGEGGCGGGG+=3@F9FFCFG9F;FGG:EGGGDGGFFF,9>C56BFF@FFEDEGFG?FC?C:8:;DDDD>FDGDEGGA*;F<DEEC97<)90AC:7/7A*:9CC*2.C0:B>>1<8D6>:>;D2798.(*4:964<A(:7(,7.6)(--<2C<6(.:<(4(47(,-,7379,,46.6*.53(
@M02996:162:000000000-B87FG:1:1101:14399:4787 1:N:0:TAGCGCTC+CGTCTAAT
ACTACGGGTGGCTGCAGCTAAGAATATTCCGCAATGGACGAAAGTCTGACGGAGCGACGCCGCGTGGATGATGAAGGCCGGAAGGTTGTAAAATCCTTTTATAACTGAGGAATAAGTATTATCAGAGAAAGGTAGTATGGTGACTGTAGGTTATGAATAAGCAACGGCTAATTACGTGCCAGCAGCCGCGGTAACACGTAAGTTGCGAGCGTGGTTCGGAATGATTGGGCGTAAAGGGCATGTAGGCGGTTTTGCAAGCTTGGGGTGAAAGCCCGGAGCTCAACTCCGGAATGGCGGTGAG
+
-88?@?95:0)=;88;;=;;<CCE6C,CFGFF:@@@CEFBCECCC<<ECFED@C@@BFEF7@@>+>FD9CBFE?EEFGGGDCEEDB9E4?BDFCGGFD,?FAGGG<AEBDFF=FGG=E:7CAFGFEFFGFGG=FG=EDFFFBFG,C@DFG9=B9>CA=DCEDFFFGGG>EG7+@FCDCC5CCFACGCGGGG:C?FGFG?ACG<:;@BFFFG7*859D4CDE*+:96?D?FD.4<BFAF>F3F)=:?99D-()(..:<GC0)8:1919?66*.2<BD)-,..???2<344<;804?B)32,,
@M02996:162:000000000-B87FG:1:1101:22932:4790 1:N:0:TAGCGCTC+CGTCTAAT
ACTACGGGTGGCTGCAGTGAGGAATATTGGTCAATGGGCGAGAGACTGAACCAGCCAAGTAGCGTGAAGGATGACGGCCCTACGGGTTGTAAACTTCTTTTGTTCGGGAATAAAGTGCCGCACGTGTGCGGTTTTGTATGTACCGTACGAATAAGCATCGGCTAACTCCGTGCCAGCAGCCGCGGTAATACGGAGGATGCGAGCGTTATCCGGATTTATTGGGTGTAAAGGGTGCGTAGGCGGAATGCCAAGGCAGCGGGGAAACGCACGCGCGTAAGGCGTGACCGGCCGGTGAAACAGG
+
68ACC>=)800==8=;;==;;;CC,C@FEFE@CCFDD,;@BECCFFCFFGE@EACCEFECCECB8BFFGGD9FE<,@FGG?EEEEG+?@@@DEGEAFA9FFFF=FFEDDG8=FGGCFGFGGGGGGGGGGGG=++@D=E;DDFGGGGGGGGGFGGGGFC?C>C8CFGAFGE3CGFG?DE>==CA>C:CGGGFGCAGGF8CFCDEE8>5B4:FGD:7/*)27=EC1*7<:AFGE7?FF?FBDBG482)9<*<B@1(1:0ED(4B280:0;>>>9>0)87(.34.4:,6(-49;((-44F2(.4
@M02996:162:000000000-B87FG:1:1101:7002:4797 1:N:0:TAGCGCTC+CGTCTAAT
CCTACGGGTGGCTGCAGTGGGGGATATTGCACAATGGAGGAAACTCTGATGCAGCAACGCCGCGTGAGGGAAGAAGGTTTTCGGATTGTAAACCTCTGTTTTTAGTGAAGAAACAAATGACGGTAGCTAACGAGGAAGCCACGGCTAACTACGTGCCAGCAGCCGCGGTAATACGTAGGTGGCAAGCGTTGTCCGGATTTACGGGGTGTAAAGGGTGCGCAGGCGGGACTGCAAGTTGGGTGGGAAATACCGGGGCTCAACGCCGGAACTGCATCCAAAACTGGAGGTCGGGAGTGGAGTG
+
88ACC5>5=));===;=;;;;8@@FFGGGFFGDEGFGFGCBCFFFGFFFGGGGFECDGEF@FEG@@CFGGGGGDCFGA,CDFGGCE@EFDEEEEFGDE,5,A=FGFFFEGGGGFFFDFGGGEC@DF8<;,,88+@BE88FG,BFFEGCEGGGG,>+6@;@EFGFF8@CECG7=;*4?;CCFCF6FGC<*=DB,8EC5936:D*:EC8;B472*1.21(7CDGDDE>7)()948>A0:9?)-9(0,0))2)5<92;B>C7<B)492;4>8>F)-)1:<0)429A2(4(-.((3,((45<?((
@M02996:162:000000000-B87FG:1:1101:12553:4800 1:N:0:TAGCGCTC+CGTCTAAT
CCTACGGGTGGCAGCAGTAGGGAATGTTCGTCAATGGGGGGAACCCTGAACGAGCAATGCCGCGTGAGCGATGAAGGTCTTCGGATCGTAAAGCTCTGTTGTAAGAGAAAAACGGGTATCATAGGGAATGATGATAAAGTGATGGTAGCTTACCAGAAAGGCACGGCTAACGACGTGCCAGCAGCCGCGGGAATACGTAGGTGGCGAGCGGTATCCGGAATGATGGGGCGGAAAGGGTGCGTAGGCGGCAAGAGAAGTCTGAAGTCAAAGCTGGCAGCGCAACGGTAAAACGCTTGGGAAA
+
-68BC?8):01=;88;;==<;8;6;,6<F@B@@@9CDFDCCCCFGGCEAFEACF:CCFCEE>+>+>FEFEEFEDCFFFF<,,BCD>FF3<<<CGFGGF@FGEGGC@>DCFFFFGG*CF,?F,@FGGGG,CFFEGBFGGG;CCCFGGG,?2;CCGFC=EGF*/:CGGG5CCF*>8C:EFF?E7:@;C<3DG):?)A7>0C:C2A<*>EFEB)2/)90>65>5<0;:6FD(8)79>?FB:>/4*-8?6B9572:8(44?02-6F2<)6<DF<7..4)*0((-->9(-((()-.-((-2>:,42
@M02996:162:000000000-B87FG:1:1101:22715:4804 1:N:0:TAGCGCTC+CGTCTAAT
ACTACGGGTGGCAGCAGTAGGGAATATTGCACAATGGGGGAAACCCTGATGCAGCAACGCCACGTGTGGGAAGAAGCATTTCGGTGTGTAAACCACTGTCGTGAGGGAATAAAGCTGGAGTTGTCCAGTTGAATGTACCTCGAAAGGAAGCACCGGCAAACGTCGTGCCAGCAGCCGCGGTAAGACGGAGGAGCCGAGCGGTATCCGGAGGTATTGGGTTTAAAGGGAGCGTAGGCGGAAGGTCAAGTCAGCTGGGAAATGTAGTCGCGCAACGTCGGCACGGCAGTGGAAACGGGCCGC
+
-8@BCA>5=0)=;8=;;==<;8;E@E@FFGGDCDFCCFDDFEFFGGFFFCDEGECFFGCE@@B@:C9CCEFFEFFGFGEFDGGGBFCF=EAEFGGGGGCFGGGGEGDCF,E?FFGFGGGGGEG5FGGGF,EFGAF>EGG<FEGGGGGGGGGGGGGDGGGGGDDGG>EGGGGGGGG9ECCD*;9/>FGGGGGE*:CGFGGF):CA7C>BE:)/2*9CFB/*)0<:FFGDBFD)39BF>FEG69(059?)?9A?)5(43C<9<86A<ABF)2C;>>51),--9)449>4(4<<B0(4457(-
@M02996:162:000000000-B87FG:1:1101:21710:4807 1:N:0:TAGCGCTC+CGTCTAAT
ACTACGGGAGGCTGCAGTGAGGAATATTGGTCAATGGGCGCAAGCCTGAACCAGCCAAGTCGCGTGAAGGAAGACTGCCCTATGGGTTGTAAACTTCTTTTGCATGGGAATAAAGTGAGCCACGTGTGGCTTTTTGTATGTACCATGCGAATAAGCATCGGCTAACTCCGTGCCAGCAGCCGCGGTAATACGGAGGATGCGAGCGTTATCCGGATTTATTGGGTTTAAAGGGTGCGCAGGCGGGAGGGTAAGGCAGTGGTGAAAGATGGCGGCTCAACCGTAAAATGGCCGTGGAAACAG
+
88<CC55>58)8=;6;;==;;;;CEFFDEFFEFACCACGB@CBCFDEEFGFFGGFGGGFFFE7C@CEGGFEFFE,:EFGG8@FFFF<FBF9CFGGFG,CFGDFG<FCDFE<E<EEFFGEF?FFGEFGGCDDE,4=B8,,9;DEEGFFGGGC7EAAAFDG=CD6@EFGGGDD@DF7C+541@;A9>DDCCC8D>?E>BFG41?EFEC5B5777<83**9+;FFC7/=FCF6>D@@<)(-079C2.()0397(9)43:,<9)-72)-(-)),9;((030(32(82,-)).4.,--1<<?7(.
@M02996:162:000000000-B87FG:1:1101:7014:4811 1:N:0:TAGCGCTC+CGTCTAAT
CCTACGGGTGGCTGCAGTGGGGGATATTGCACAATGGAGGAAACTCTGATGCAGCAACGCCGCGTGAGGGAAGAAGGTTTTCGGATTGTAAACCTCTGTTTTTAGTGAAGAAACAAATGACGGTAGCTAAAGAGGAAGCCACGGCTAACTACGTGCCAGCAGCCGCGGTAATACGTAGGTGGCAAGCGTTGTCCGGATTTACTGGGTGTAAAGGGTGCGCAGGCGGGACTGCAAGTTGGATGTGAAATACCGGGGCTCAACCCCGGAACTGCATCCAACACTGTAGTTCGTGAGTGGAGTG
+
8ACCCBD5=0)====;===;;88@FGGGGGGGGGGGGGGGGGGGGGGGGGGGGFFFGGGGGGGG@FGGGGGGGGGGGGGGGGGGGGGGGGGGGGGGGGCFGGGGGGGGGGGGGGGGGGGGGGGGGGGFGGFFGGGGGGGGGGGGGGGGGGGGGGGGGGGGGFGEGEGGEGGFFGGGGGEFGDFFACFGGEGEFFEGFD3FFGDFGGFEEFG9DFDGG6C<>EC7=;:594C?BFDB2)9D)74@499AFA?FFFBF0>F<FFF?FB>F:3C24AFCFF(4??D6<B9AF(3623:7<38((
@M02996:162:000000000-B87FG:1:1101:12538:4816 1:N:0:TAGCGCTC+CGGCTAAT
CCTACGGGTGGCAGCAGTAGGGAATGTTCGGCAATGGGGGGAAGCCTGAAGGAGCAATGCCGCGTGAGGGATGAAGGCCTACGGGTCGTAAAGCTCTGTTGTAAGAGAAAAAAGGATAACAGAGGGAAAGAAGAAAAAGTGAGGGTAGCCTACCAGAGAGGCACGGCTAACAACGGGGAAGCAGGCGCGGTAAGACGTAGGTGGGGAGAGAGAGCCGGAAGGGTGGGGGGGAAGGGGGGCGTAGGAGGCAAGGGAGGACGGAAGGCCAGGCGGGGGGCACAACGAAGCGAGAGTAGGGAAG
+
-88?C@=901)=;8=;;=,<;8CC;;;EF7+@@@CCFF,@+>C+BD@EF8-4BAABCFEGF>@>3>33,83,B=BEF,D>,>FD+5@F+<>B9,=FGFCFFCF,@@>CE3F<11*,>,,?,3<3**1,,=,,,,,6,**7+++*11>*2+>2*2++;*2*=7C*/:*2AC++2*:*;**/:9?.*9C)95):;?:+)/*)10<>5))0))**17)9C1/9)8*22)/>(75<<(2702)94/,.(10(7(37(((((21,()(41,(4.29>B15*)((-15<((-(((-((,.--930,(
@M02996:162:000000000-B87FG:1:1101:21696:4819 1:N:0:TAGCGCTC+CGTCTAAT
ACTACGGGAGGCTGCAGTGAGGAATATTGGTCAATGGGCGCAAGCCTGAACCAGCCAAGTCGCGTGAAGGAAGACTGCCCTATGGGTTGTAAACTTCTTTTGCAGGGGAATAAAGTGAGCCACGTGTGGCTTTTTGTATGTACCATGCGAATAAGCATCGGCTAACTCCGTGCCAGCAGCCGCGGTAATACGGAGGATGCGAGCGTTATCCGGATTTATTGGGTTTAAAGGGTGCGTAGGCGGGATGGTAAGGCAGTGGTGAAAGTTGGCGGCTCAACCGTAAAATTGCCGTTGAAACTGG
+
-8ABC?=>>1)==;=;;==;;;;C<E@EEFFAEDFDFFFCFEEEGGCFFGFFGEFFEGFCFBFC7@FFGGGGGGE,EFGG@EFEFGFECFEDFGFAGFEFGGGG,ECDEF8?FGGEFGGGGGGGGGGGGGF?==>CEF,EEGGGGGGGGGGCFGGGGDD@>D+CFFCFGE@CGGGFEFFCFCDADDCCBFFGDEGGFGGADDEFGD:BA=FECA)*29;+;CE9*8CFFFGF??FFBFFG?G>>;)8?*:>F)4??2AF)4B?BA65)9:GBF-5<=(43(8<B4).64)41-4:>FF)4(
@M02996:162:000000000-B87FG:1:1101:7004:4829 1:N:0:TAGCGCTC+CGTCGAAT
CCTACGGGTGGCTGCAGTGGGGGATATTGCACAATGGAGGAAACTCTGATGCAGCAACGCCGCGTGAGGGAAGAAGGCTTTCGGATTGGAAACCTCCGTTTGTAGTAGAGTAACAAAGGACGGTAGCGGAAGAGTGAGCGACTGCTAAGTACGAGCCAGCAGCCGCGCTGATACGTAAGTGGCAGGCGTAGTCGGGATATACTGGTTGTACGGGGTGCGCAGGCGGAAAGGCGAGGTAGACGGGAAAGACCGGGGGTCAACACCGGAACTGGCTCCAAGACTATAGTTCCTTAGTTGCGGA
+
8ACCCE>=01)=68====,;;868CEFFG-,CEFGGGGGG:FGGGGGGGA-EGFF,F<CFGFGGFFG:FFEGGGEFF,,4B<,@,,B4,,CF,EF8,@FGG+F@F<,59E:9F?F?=,A<E+++8@83+33@,88,CF8+=++@7;F,,3@,++6**,**3*,3*=5***1,+6*=,,=,12?4*29)>*)3+):?EG*8++1+>09)00*//0)97()/):E)*)*1,)98(-(.(.=*-9()())(*,,7(,(((**))1-(43(2;)2((.0*9()(.1).).))6).)).-)/)4((
@M02996:162:000000000-B87FG:1:1101:21472:4837 1:N:0:TAGCGCTC+CGTCTAAT
ACTACGGGCGGCTGCAGTGAGGAATATTGGTCAATGGACGGAAGTCTGAACCAGCCATGCCGCGTGAAGGATGAAGGCACGATGGGTCGTAAACTTCTTTTGTAGGGGAGCAATAAGCCCCACGTGTGGAGCGATGAGAGTACCGAGCGAATAAGGATCGGCTAACTCCGTGCCAGCAGCCGCGGTAATACGGAGGATGCGAGCGTTATCCGGATTCATTGGGTGTAAAGGGTGCGTAGGCGGCGCGTGAAGGCAGCGGTGAAATGCCAGGGCTCAACAGCGGACGGGCAGTGGAAACGGG
+
-8ABCA8:)108888;;;;;;;;CCF<ECFEFFCFEF<CC+BBECFCFFFGFGFE<E6CCF@CC@BBFGFF9FFFFGG,,,8,:B,B,@FEE?F<EG9EF,EB9,E?@@FE@E9EGE,,A3CFFF,D+@,6,@BBEGGGGGGG,++++5@EBFGC,4,9<:;>C@?=DCE;ED8=<B:6:,5:8=99DCFGGC>EEBC7=)7E:817@5=FED@5**627@C=9*8?CAF>E2?6B(,8C2D6)-)>()(490::<(>D1;@4A52),*,*-3(.+0()(,89(,4(((,-(.(,.*,(2(
@M02996:162:000000000-B87FG:1:1101:4674:4838 1:N:0:TAGCGCTC+CGTCTAAT
CCTACGGGAGGCTGCAGTCGAGGATCATTTGCAATGGGCGAAAGCCTGACAATGCGACGCTGCGTGGAGGATGAAGGCCTTCGGGTTGTAAACTCCTGTCATAAGGGAACAGGCGAACCGACCTAATACGTCGGGGAGTTGAGTGTACTTTAAGAGGAAGCGACGGCTAACTCTGTGCCAGCAGCCGCGGTAATACAGAGGTCGCAAGCGTTGTTCGGATTTACTGGGCGTAAAGGGCGCGTAGGCGGTCTTGCGTGTCAGATGTGAAATCTCCGGGCTCAACCCGGAAAGTGCGTCTGAA
+
8ACCCD:):8)=;=8;====887@FGCFGGGGGGGGGGGGGGGGGGGGGGEFGFFFFGGGDGGGGGG@FGGGGGGGGG@GGGGGDGGGGGGGGFGGGGFGFGEGGGGGGGF,EFFCFEEGGGGGFGGGGGGGGGGGGDCG9CFFG;FGGGGGGGFFGGGGGGGGGDEG5FFGGGGGGFGGCF;AFGGGGD):;FGGFG7F3FFDEG3>>:<CD:>FG6<D@CGFGFFF?F9BB:<9435C69,04=7;C3<6)-(((:<:>*:4546>74*6645:791?BFFFB>F023<A949,.,4-.
@M02996:162:000000000-B87FG:1:1101:22028:4847 1:N:0:TAGCGCTC+CGTCTAAT
ACTACGGAGGGCAGCAGTGAGGAATATTGGTCAATGGACGGAAGTCTGAACCAGCCAAGTCGCGAGAAGGAAGACGGTTCTATGGATTGTAAACTTCTTTTGCCAGAGGGTAAAGTGAGGGACGTGTCCCTTATTGCAAGTATCTGGTGAATAAGCATCGGCTAACTCCGTGCCAGCAGCCGCGGTAATACGGAGGATGCGAGCGTTATCCGGATGTATTGGGTTTAAAGGGTGCGTAGGCGGGATGTTAAGGCAGCGGTGAAAGTTGGCGGCTCAACCGTAAAAGTGCCGTTGAAACGGG
+
--,6=?9)10),:88=;<;6;;;<,C6CE@C6CF96@FC@CC@@C9,CCD-CCEC6EF@9C87@+88CFCDCFE,BB88?,,9<?F,9::@EEG9<F<,?<A=CEDECFE+?ECF,CEGGGEGFCGCGG@9?D4@EFEGGFG9F,:@8@DGAFFBDD=833@+BFG8EF@6ADFFDDE?7@9@?DDGG7:+DCEGGE4;A5CC?:28?)3:E7B))09++;<722)=CCFDB/;;B6:792C67>)8.266@)47:0CC(4>4A<<4)9:GFB(.<1,49,<<F9)-6)69,-44<7)(,1
@M02996:162:000000000-B87FG:1:1101:4881:4859 1:N:0:TAGCGCTC+CGTCTAAT
CCTACGGGGGGCAGCAGTGAGGAATATTGGTCAATGGAGGAAACTCTGAACCAGCCAAGTCGCGTGAAGGACGACGGCCCTATGGGTTGTAAACTTCTTTTGTAGATGGATAAACGACATTACGTGTAATGTTTTGAAGGTAATCTACGAATAAGCATCGGCTAACTCCGTGCCAGCAGCCGCGGTAATACGGAGGATGCGAGCGTTATCCGGATTTATTGGGTTTAAAGGGTGCGCAGGCGGGCGATTAAGTCAGCGGTGAAATCTCGGAGCTCAACTCTGAAACTGCCGTTGATACTGG
+
ACCCC5@)1))8888::<::::::E9FGGGGGGGGGGGGGEGGGGFGGGGGGEEEFGGGGGGGGGGGGGGGGDGGGGGGGGGGGGGGGGFGGGFGGGGGGGGGGG@@FFGGGGGGGCFGGGGCF@FFGDF,FFGGGGGGGFGCFGGGGGGGGGFGGGGGEGDGEGFG7C;FFG5CFGGGFGGEEGGDGGGGGGFGEDGGF3CEBEDFFFFCEGEFGGAFCBGGGG)<*4@D323:D07>76C>>9).3*-:B9<462571>FDB<2AA.89>6(6<=?F<4@A4<AAA)(3-8?6)1.).)
@M02996:162:000000000-B87FG:1:1101:12890:4892 1:N:0:TAGCGCTC+CGTCTAAT
CCTACGGGGGGCTGCAGTCGAGGATCATTTGCAATGGGCGAAAGCCTGACAAGGCGACGCGGCGTGGAGGATGAAGGCCCTCGGGTTGTAAACTCCTGTCATAAGGGAAAAGGCGACGGTACCCAACACGTACCGAAGTTGATTGTACTTTAAGAGGAAGCGACGGCTAACTCGGTGCCAGCAGCCGCGGTAATACAGAGGTCGCAAGCGTTGTTCGGATTTACTGGGCGTAAAGGGCGCGTAGGTGGTCGCGTGGGGCGGAGGGGAAATCCCCGGGCTCAACCCGGAAAGGGCGTCCGAA
+
-88BC?8)1))88889:::88>CB=F4<5-<B?DEDDFFCEECCFCBEDFEC,68>>FEG:=@C3>FEGDEFFFFGGGGGCFGDG>>FCCCABFGGEF,?F@GFFGFFFGGFGFGGGGGEGGGGGGGGGGGDGGGGGG5+<FF+<CGG@0<FFFGFFFFFGCCCEGG5CFG<F*;/AEGCFF@FCDGGGGCGG6FGFGGFG9=@?DFFFB**785CD;C75+<>0=FF05)8<?BFB65>41-8?0?B/47)3(40;*9;9:09(,(::)2(56>DB((-8F???B9990.(3(4-8-442
@M02996:162:000000000-B87FG:1:1101:22061:4901 1:N:0:TAGCGCTC+CGTCTAAT
CCTACGGGTGGCTGCAGTCGAGGATCATTTGCAATGGGCGAAAGCCTGACAATGCGACGCGGCGTGGAGGATGAAGGCCTTCGGGTTGTAAACTCCTGTCATAGGGGAACAGGCGGACCGACCCAATACGTCGGCGAGTTGAGTGTACCCTAAGAGGAATTGGCGGCTAACTCGGTGCCAGCAGCCGCGGTAATACAGAGGCCAAGAGCGGTGTTCGGATTTACTGGGCGTAAAGGGCGCGTAGGCGGGCTGGCGTGTCAAGTGTGAAAGCTCCGGGCTCAACCCGGAAAGGGCGGGGGAA
+
-8AACDA5:)1==8=;;;=88867,;6;,-<;<<;CCCCBCCCEGDACEFEE,9:@8@CG@@:>+8F=FD@,BBAEFGG?8AFDGF=FBEF?FFGGCE,EFGGGFFEDDFGEFCFGGGGGCG@FGGGGGGFGGGGGEEECFGG7<EGF@EBFGFFEFEC,+2BEFGG8C:C+?*=2;7C<C>:@;CDDDE9?8*<<FD77<5:<8C@FF>)*1)0:C>D3)00::BGF?D)7:BFF:(5941-04*89)-2.46B(3*2.:?)6.:<4F)244>>>5(,-56:18>F>>14(4<2()(--,
@M02996:162:000000000-B87FG:1:1101:12161:4902 1:N:0:TAGCGCTC+CGTCTAAT
CCTACGGGTGGCAGCAGCTAAGAATATTCCGCAATGGACGAAAGTCTGACGGAGCGACGCCGCGTGGATGATGAAGGCCGGAAGGTTGTAAAATCCTGTTGTGGTTGAGGAATAAGGGGTGCAGGGAATGGCACCCTGGTGACTGTAGACTACGAAGAAGCACCGGCTAATTACGTGCCAGCAGCCGCGGTAACACGGAAGGTGCAAGCGTGGTTCGGAATGATTGGGCGGAAAGGGCAGGAAGGCGGTCCGGCAAGGCTTGCGTGAAATTCCGGAGCTCAACGCCGGAGCGGCGCGGGAA
+
-88AC?>5:00;;8=;;=;;<;;C,C@@FGF;@:7CEFFBBEECF<,CCECC@C6@@FB@@@+=68CCCCEFEADEFFGGC@FEE:9BB?ECDFADF,5AE?FF,:8=DGGF=FGGGGG+CFDGGGGGFGGGEE@E7DF>DCG,@4@EFG;FFGEG5ECEDC@8FEG5CF,5=>F?FE79?7AA8?DDCEDEG6EFE)>ADG?;+99=35**100:919C)+2?+9*91B)<>BFF?(714*,8:4>B5(-740;9?*90(0(-(42:8522<>B*51().9,(,(4313-(-0;;F9;21
@M02996:162:000000000-B87FG:1:1101:12179:4910 1:N:0:TAGCGCTC+CGTCTAAT
CCTACGGGTGGCAGCAGCGAAGAATATTCCGCAATGGACGAAAGTCTGACGGAGCGACGCAGCGTGGAGGATGAAGGCCGGAAGGGTGGAAAATCCTTTTGGGGGGGGGGAAAAAGGGGTGCAGGGAAGGGCACCCTGGGGACGGTAGACTACGAAAAAGGACAGGCGAATGACGGGCGAGCAGCCGCGGGAACACGTAAGGGGCAAGCGAGGTTCGGAAGGATTGTGCGGAAAGGGCAGGGGGGCGGTACGGCAAGGGTGAAGTGAAAGGCCGGAGCCCAAGCCGGGAGGGGAGCGGGAA
+
-88?C?8):)1=;8=;;;7868@@CE<F,-;@@C:CD<C@8+@@<@,CD,67@@86@6@:+8@B6B:,4==FFE?FGGG@FCCCE7BF:7??D<FA59,CF7+@+*2*///2*2:C8C8*/*<CCG5F8C>8C8://2:*::C*:;FE0<:9<**2*:5:*9;*1A5*1*2+2<*:C**25))02//)7:)1*7::5208C**5*)8:).*/1).09,510:*0<5+0)85)4(,78()1(/()(0021((0(44(->*.())..5-47)*(445*.((,.)((((-,44((,(-(0(--(
@M02996:162:000000000-B87FG:1:1101:22071:4915 1:N:0:TAGCGCTC+CGTCTAAT
CCTACGGGTGGCTGCAGTCGAGGATCATGGGCAATGGGCGAAAGCCTGACAATGCGACGCGGCGTGGAGGATGAAGGCCTTCGGGTTGTAAACTCCTGTCATAGGGGAACAGGCGGACCGACCCAATACGTCGGCGAGTTGAGTGTACCCTAAGAGGAAGGGGCGGCTAACTCGGTGCCAGCAGCCGCGGTAATACAGAGGCCAAGAGCGGTGTTCGGATTTACTGGGCGGAAAGGGCGCGGAGGCGGTCTTGCGGGGCAAGGGGGAAATCTCCGGGCTCAACCCGGAAAGTGCGCGTGAA
+
68AAC?85:0)==8=;;==8887@;C<C,-:@A@EDDFFEEGDEGFCFFFFF,99@@FEF@=@>4>FCGDEFFFGGGGGCECGGGGCG:FDDFEGGFF,EFEEFCFDEEFGDFFFEEGGGDGGGGGGGGGGGGGGGGGEFFGG?FFGGGGFGFGGEFFF+*/CEGGG8EFF<C*;*;>?GC<FFCGGGGG):C*<CFGGFFGFFCFFFF@)/1..>GBD<>++:+9CCBF3>>>?FFBD97)479;<9)4,/6<>9>*)(2>?B(4>6<):)6>@E>(-4,92??FFFF9<).)7304733
@M02996:162:000000000-B87FG:1:1101:22650:4917 1:N:0:TAGCGCTC+CGTCTCAT
CCTACGGGGGGCTGCAGTGAGGAATATTGGTCAATGGGCGGAAGCCTGAACCAGCCAAGTCGCGTGAAGGAAGACGGCATTATGGATTGTAAACTTCTTTAGGCGCAGAGAAATAAGCTCCTCGTGAGGAGTGATGCTAGTATGCGCAGAATAAGGATCGGCTAACTCCGTGCCAGCAGCCGCGGTAATACGGAGGATCCGAGCGTTATCCGGATTTATTGGGTGTAAAGGGTGCGCAGGCGGCAGGCTAAGGCAGCGGTTAAATAGCGAGGCCCAAGCCCGGCCCGGCCGGTGAAAGAGG
+
-8ABCA9@):08888:::::::::CFEGFGFFFCF,?89>4FB:?FEFEGFCFE>FFDCFGCBC>FGFFFFFFFCCF+++@<<@,>F9FFBBFGGFGE9FEF8:>*1><>:FF,?CFC,74,@FFF@CF,:?C:CFC9CFCF;CFEGGGGGCGFC6BEFEDG>CGG?EFC8CGCGGGGEFFCBBGDGGGGGGGFGGF**<FDGFCD:558CE/)0**4:77:C>*0<C<F:B0??FFFFD9C907)0(2)590:???C<((0-6)-62<>GF;()27(-,-)3441-((,(((,()*)(.(
@M02996:162:000000000-B87FG:1:1101:8980:4920 1:N:0:TAGCGCTC+CGTCTAAT
CCTACGGGGGGCAGCAGTGAGGAATATTGGTCAATGGGCGAGAGCCTGAACCAGCCAAGGCGCGGGCGGGAGGAAGGCCCTACGGGTCGTAAACCGCTTTTGTAGGGGAATAAAAAATCCCACGTGTGGGGTCTTGGAGGTACCGTAAGAAGAAGGATCGGGTAACTCCGTGCCAGCAGCCGCGGTAATACGGAGGAGCCGAGCGGTATGCGGATGTATGGGGGTTAAAGGGTGGGCAGGGGGGCTAGTAGGGCTCCGGGGAAAAGGCAGGGGCCAACCTGGGCACTGGCGGGGAGAAGGG
+
-68?@?5)15)+8889:<:::9:CCE,,?D9A?<AB@CB>@@>@F8=EAC=BFA:48ED++63>+>+>@CCCE<<BC<<:*<8<CE=*=4<<:C?<C1+8,?FF,CC>:8203<ECC*3<:FFECF?CG>E*;8+<+<;E;<AFE*;CCFF+CFCC;+*18)2:@E7<F82:>:E<2:=6:775C>CG7?788>EGF9DD79C;C)8<5)2:/)0>*)**.;=)/)2*-90>(((0(4:/(/-.(0032-)/,..,,:14()-,(.((0-14(()2.,-((036(:441(3.,,((),((-
@M02996:162:000000000-B87FG:1:1101:12449:4932 1:N:0:TAGCGCTC+CGTCTAAT
GCTACGGGAGGCAGCAGTGAGGAATATTGGTCAATGGGCGAGAGCCTGAACCAGCCAAGTAGCGTGAGGGATGACGGCCCTACGGGTTGTAAACCTCTTTTGCGCGGGAATAAAAAATGCCACGCGTGGCATCTTGCATGTACCGCAGCGAATAAGGACCGGCGAATTCCGTGCCAGCAGCCGCGGTAATACGGAAGGTCCGAGCGTAAGCCGGATGGATTGGGTTGAAAGGGAGCGCAGGCGGAGTGATAAGCCAGCCGGAAAATAGACGGGCCCAACCCGATCCCGCGGGTGGAACGGG
+
-68AC95>511888=;;==;;;;@,C,EEFEEEC9CCFFEEECCGD,C@EF@@E;CCFF,CC<@,@FEGDFGECCCFGGG7=ECEG@B>FADFGG@F,,CEFGGGGDDCFE<EFGGGFGGGGGGDGGGGGGFGDEEGG9FGGGGGGGGGGGG*DC@DF9@>>B*4C5/C;CCFEG?FCGCCD8:=C9CG7CFCBGGFGC?=DEB?C8)0)0<7>>*),0*1;712)176FFFFF1<495C05303B.40)66>A?BFGG>(017:)4>*,9:72)1.-4,471(-3(,39;(,4;B*(--4
@M02996:162:000000000-B87FG:1:1101:8998:4932 1:N:0:TAGCGCTC+CGTCTAAT
CCTACGGGTGGCAGCAGTGAGGAATATGGGACAATGGGCGAGAGCCTGAACCAGCGAAGCCGCGTGCGGGAAGAAGGCCCTAGGGGTCGTAAACCGCATTAGTAGGGGAATAAAAGACCCCACGTGTGGAGTCAGGCAGGTCACGCAAGAAGAAGGCAGGGGCAACTACGCGCAAGCGGCCGCGGTAATCCGGAGGTGCCGGGCGTAAACGGGAGGTATGGGGCTTAAAGGGTGCGAAGGGGGGGCAGTGGGGATGCGGTGAAACGGCAGGGGTAAACCGGTGCACCGGCGGAGATGCGGG
+
666AC?5980)=;8,;;=;6;;;C;C,,C@,;@E<C@@@@@7@+C@8ED?@,EA:+@:@+687@7>,>@C=+8,=C:?,B7,,AB+8+6@9=+CA:=++4,:,C9EC:>3,,,53,A,,,+@@=FF,++,6,,,,@,,+8,,83*,*5*344,3,1,,******1*,5<11=)**2**/2*/.)81)102*?855*)*201)*)2))0)/*5/)))*)*00;:*276:)/*8,-(04;><(1()()0(0((0,(3((1)(,0)-)(3;5699(()0/-((,0(().(-11960((,*-3(4
@M02996:162:000000000-B87FG:1:1101:8549:4933 1:N:0:TAGCGCTC+CGTCTAAT
CCTACGGGCGGCAGCAGTGAGGAATATTGGTCAATGGGCGAGAGCCTGAACCAGCCATGTCGCGTGCAGGAATACGGCCCTATGGGTTTTAAACTGCTTTTGCCGGGGGATAAAGTGGCGGACTTGTCCGTTATTGCAGGTACCAGGCGAATAAGGATCGGCTAACTCCGTGCCAGCAGCCGCGGTAATACGGAGGATCCGAGCGTTATCCGGATTTATTGGGTTTAAAGGGTGCGTAGGCGGGATCTCAAGGCTGTGGTGAAATGTCAGGGCCCAACCTTGGCACTGCCCGGGAAACGGG
+
68ACC?8=51)8888;;<;;;;;CFFFFFGGFCC,CCCCFFEFGGGGGGGFGGFEFFGGGGGGGFGGGGGEGCFGFEGGGG8EFGGGFEGFGGGGGGFFCGFCAFG=CDC+=>FG,CC@CEGGGGGGGGG8FGGGGGGGGGDCGGGGGGGGGGACCCCFGGDFEFGGGGGGGGFGGFFCC29;@GGGGFEGGG>GGE>DFGGGFGCEEFFGG957C*)7DBFGC5>CCAFGD??:D:?>7497),8))2)6@04(23EF2??<<24<D69<?0()18(2(5=::).385((,-(-3)((48
@M02996:162:000000000-B87FG:1:1101:22641:4933 1:N:0:TAGCGCTC+CGTCTAAT
CCTACGGGAGGCTGCAGTGAGGAATATTGGTCAATGGGCGGAAGCCTGAACCAGCCAAGTCGCGTGAAGGAAGACGGTATTATGTATTGTAAACTTCTTTAGGCGCAGAGAAATAAGCTCCTCGTGAGGAGTGATGCTAGTATGCGCAGAATAAGGATCGGCTAACTCCGTGCCAGCAGCCGCGGTAATACGGAGGATCCGAGCGTTATCCGGATTTATTGGGTTTAAAGGGTGCGCAGGCGGCATGCTAAGTCAGCGGGGAAATAGCGAGGCTCAACCTCGGCCCGCCGTTGATACTGGG
+
-8AACA=A51)=;;=;;==;;;C@CECFFFECAACADFECDEEEGFCFFGEFGFEDDFGFFBFC6@FFGFEFFEFCF?F<9@EC<ECCFGDDEGFAF99FGGGGE@CEEGGFG<FGGG9EGEFGFGGGGGGEFGFGGCGGDFFGGGGGGGGAEGGGG?FEEGBEGGCGGEEGGGGFGGFFCC?>EDGDDGDGDFGGFFGFCCEFG:>E4@FGDB59*9+@FCF1/.C:<8C>8?FF>FFGBD204.<?*<2?)624?GG((7:6<DFFFFGFF(.<4(4(,8(44169>;--4:.6F<64(
@M02996:162:000000000-B87FG:1:1101:14238:4941 1:N:0:TAGCGCTC+CGTCTAAT
ACTACGGGAGGCAGCAGTGGGGAATATTGGGCAATGGACGAAAGTCTGACCCAGCGACGCCGCGTGAAGGAAGAAGATCCTCGGATTGTAAACTTCAGTCAACAGGGAAGAAAGCAATGACGGTACCTGTGGAGGAAGCCACGGCTAACTACGTGCCAGCAGCCGCGGTAATACGTAGGGGGCGAGCGTTATCCGGATTTACGGGGTGTAAAGGGGGTGTAGGCGGGAATGCAAGGCAGAGGGGAAAATGAGGGGCGCAACGAATAACCGGCATTGGAAACTGAAATTCTGGGGAGACGGG
+
-88AC?=>810=888;;==;;78@;C,<EDGF@@CCFEFBCEECE<<EAEEEDACB@FEF@@@>+>FEGFFGGFFFD?FF,?FCC?CFABAD?<EGFF,CFEFGEFDEFGGFGGGGGAFGGGG?FGG?C,@FFGGGGGFGGDEGGECEF,@FG>>+@DC:B>@DFGGG:CE,B,D,?:C*:<)8:C<D//9*<8EGF*/7:C*<CG.<.7C::BD)9-9/9<?9CEE57)99><<)-4590>?>9@FB*)6*4470(*996)(-.-.4),70;(*+0,6>?*6).))).)).((-4)(-2(
@M02996:162:000000000-B87FG:1:1101:8558:4949 1:N:0:TAGCGCTC+CGTCTAAT
CCTACGGGCGGCAGCAGTGAGGAATATTGGTCAATGGGCGAGAGCCTGAACCAGCCATGTCGCGTGCAGGAATACGGCCCTATGGGTTTTAAACTGCTGTTGCCGGGGGAGAAAGGGGCGGACTTGTCCGTTATTGCAGGTACCAGGCGAATAAGGATCGGCTAACTCCGTGCCAGCAGCCGCGGTAATACGGAGGATCCGAGCGTTATCCGGATTTATTGGGTTTAAAGGTTGCGTAGGCGGGCTTCCAAGTCTGTGGTGAAATGTCAGGGCTCAACCTTGGCACTGCCATGGAAACTGG
+
68ACCA8)1))8888;;<;;;;;CFEGFGCF9@<,@ACC7@BCEGGGGGGGGFFFF@EFGGFGGGGGGFFCFC9<FFGGG<FGGG?FGGGBBFFGGGG,ECEFFGG=@@8+6@FD,><<F@B:EFFGGGGEGGFF;9,?,CFGFD,CGGGGGGGG9?96FCDFCFEFG6CA/9@?6C6=*2/)7CD:DFFGGEEEC5FGFFDGFEGFF>9C*9>5D*6>7*3:>5;FD2BC/),1>;?@*590)())(26<F4).64ECFFF2<))6)1)*(447C@183493??B::<<4:20),=8)93
@M02996:162:000000000-B87FG:1:1101:8539:4949 1:N:0:TAGCGCTC+CGTCTAAT
CCTACGGGCGGCAGCAGTGAGGAATATTGGTCAATGGGCGAGAGCCTGAACCAGCCATGTCGCGTGCAGGAATACGGCCCTATGGGTTTTAAACTGCTTTTGCCGGGGGATAAAGTGGCGGACTTGTCCGTTATTGCAGGTACCAGGCGAATAAGGATCGGCTAACTCCGTGCCAGCAGCCGCGGTAATACGGAGGATCCGAGCGTTATCCGGATTTATTGGGTTTAAAGGGTGCGTAGGCGGCATCTCAAGTCTGGGGTGAAATGTCAGGGCTCAACCTTGGCACTGCCATGGAAACTGG
+
88BCCB1:51)8888;;<;;;;;CFGGGGGGGDFGFFFGGEEGGGGGGGGGGGGGGGFGGFGGEFGGGGGGG<FFFFGGGFFGGGGGGGGFGGGFEGEGGBF=E>FE:CC+6FFAFGGGEEGGGFFGDFGGGGGGGGGGGGFGGFCDGGGEGGGGGFE<CEDGGGGGGGGGGGGGGG?FGGGEFGG)>CGG>::EEF6FFGGGEEDFEFFGEG57*>6>FFGFD:>6:>FGE?0454:DD?D6035/6CD>66<69(*729F>>DFA)*65<B:>968425@:>?F<581,580),14)6:
@M02996:162:000000000-B87FG:1:1101:8981:4959 1:N:0:TAGCGCTC+CGTCTAAT
CCTACGGGTGGCAGCAGTGGGGAATATTGGACAATGGGGGAAAGCCTGAACCAGCGAAGCCGCGGGAGTGAAGAAGGATTGCGGGATGGAAAGCCCTATCAGCAGGGAAGAAGAAGACGGTACCTGAGTAAGAAGCAACGGAGAACTACGTGCAGGAAGCGGCGGGACCGCGTAGGGAGCAAGGGTAAGACGGAGGGACTGGGTGTAAAGGGAGTGTAGGCGGACTAGCAGGTCAGAAGGGAAAGCACGGGGGTCAACGCAGCGACGGCGGGCGAAACCGTCGGACGTGCGGGCAGGAGAG
+
-6,6@?59@8166886;6;6;7686C,,CA@@@6;C@C7@@,@,;C,CD,:,9A6+8+@6:8@B+>C>4CA@E?CEAB95,,+>>+8=B85A8A,+,,,:,EBE<D=+<=<,6D,>D,=:8DF93D@,336,7=43,,,8++3@,>,6>*436*586,0,**11*/1***1:)*/:8*::*05):909*3CE=>1*)19)95=0;1976/*A/5.0;47*/:C1*)<4(97>80:F):?*(*,0.0)37((8(,(.59*((0(-,((()-)((28/77((-)(((-((-(-(,4((0-3(3
@M02996:162:000000000-B87FG:1:1101:21486:4968 1:N:0:TAGCGCTC+CGTCTAAT
ACTACGGGTGGCAGCAGTGGGGAATATTGGGCAATGGGCGCAAGCCTGACCCAGCAACGCCGCGTGAAGGAAGAAGGCTTTCGGGTTGTAAACTTCTTTTGTCAGGGAAGAGTAGAAGACTGTACCTGGCGAATAAGCCACGGCTAACTACGTGCCAGCAGCCGCGGTAATACGTAGGTGGCAAGCGTTGTCCGGATTTACTGGGTGTAAAGGGCGTGTAGCCGGGGCGGTAAGTCAGATGTGAAATCTACGGGCTCAACTCATAAACTGCATTTGAAACTGCTGATCTTGAGTATCGGAG
+
-8ACC@55:0)=;8=;;==;;88@CECFFFGFFEFCDFFB@CEEGGGGGFFGFFFFFGEGF@@B6@CFGGFGGEFGGGFD<FGDGFFG?EGGGGGGGGEFGFGGFGGFGGG?:CEFGGGGGGFGGGGGGGGFGEGGGGGGGGGGBEFGDFGG@FGGGGFGCCFGGGGGGCFGGG2?ED4<=CAAFGG/:CDFE>CEB5;CFCFFFCE)=CGGFFEGD>DGF<9DGF*C;E1>BF495AF76269<=06*<<FB6;-3EFF6=<))-<>099<:4*<76<))9<48444.2647.64@:94,
@M02996:162:000000000-B87FG:1:1101:21485:4987 1:N:0:TAGCGCTC+CGTCTAAT
ACTACGGGTGGCAGCAGTGGGGAATATTGGGCAATGGGCGCAAGCCTGACCCAGCAACGCCGCGTGAAGGAAGAAGGCTTTCGGGTTGTAAACTTCTTTTGTCAGGGAAGAGTAGAAGACTGTACCTGGCGAATAAGCCACGGCTAACGACGTGCCAGCAGCCGCGGTAATACGTAGGGGGCAAGCGTTGTCCGGATGTACGGGGTGTAAAGGGCGGGGAGCGGGGTGGGGAAGGAAGAAGGGAAAGCGACGGGCTCAACTCAGAAACGGCATCGGAACCGGCGGGCCGGGAGAATGGGAG
+
68AAC>=51))=;8=;;<=66888CC,<ECGEAC@DCFGEFFECDCFGGGF@FACCFFEGB@@C8C?FGGEEFAEFFGB<,?FEDFFFGFEDCC?FG?9FAFFF?FFFGGG=,C9?EFEGGGAFFFDFGFEGG:DFABFGGGGGEGGG+@EC+@84@<F:>5@EEEEE>:;CFF1,=C*/C5>58CD:*=7B@DDGE)9@>*:BD3<)197FFF>G)7)7>:*9CB*)-7<>21(),4)*.*4>80).)-404>1(4F*46*))4:3?54<((()18(,,,)-1(((-(,,-40()/(,((
@M02996:162:000000000-B87FG:1:1101:23276:5004 1:N:0:TAGCGCTC+CGTCTAAT
CCTACGGGTGGCAGCAGTCGGGAATATTGCACAATGGGGGAAACCCTGATGCAGCGACGCCGCGTAAAGGAAGAAGGTCTTCGGATTGTAAACTTTTGTCGACAGGGAAGAAACAAAGGACAGTACCGGTGGAGGAAGCCCCGGCTAACGACGTGCCAGCAGCCGCGGTAATACGTAGGGGGCGAGCGTTATCCGGATTTACTGGGTGTAAAGGGCGCGTAGGCGGAACGTGAAGTCTGATGGGAAATACCAAGGCCCAACTTGGGCACTGCATCGGAAACGGGAGATCGAGAGTGTGGGG
+
-8AAC?=511)=;8=;;;=8888@CE9EFGGFDDECDFGCFEFGGDFFFFFEFEFECGGEGE@B8:CDFGFGGFFFF?F?,CDCFFBFFFFFFEFAEG,EFGGEGFDBEEFFG=FGG,AFGGG,FDF3C+@CFGGGFGGGGEEEDDCGG*@:C1>=DFGFGFD7CGGG7EG@FCF+5:CEDC5>8CCC9/72<BEED**9079@CF)78?FFCFE3C9C<DCECGFCD>)/)4840449C2?7>478)?42=?<B0(296<.))4411:(9)).*10,420)4:(-3(.(2((-.6/624(
@M02996:162:000000000-B87FG:1:1101:18001:5005 1:N:0:TAGCGCTC+CGTCTAAT
CCTACGGGTGGCAGCAGTGAGGAATATTGGTCAATGGGCGAAAGCCTGAACCAGCCATGCCGCGTGCAGGAATAAGGCCCTATGGGTCGTAAACTGCTTTTGACGGGGAGCAATAAGGGTCACGCGTGGCCCGATGAGAGTACGCGTCGAATAAGCATCGGCTAACTCCGTGCCAGCAGCCGCGGTAATACGGAGGAGGCAAGCGTTATCCGGATTTATTGGGTTTAAAGGGGGCGTAGGCGGGGCGGCAAGGCAGCGGTGAAAGCCCGGGGCGCAAGTCCGGAACGGCCATGGAAACGGG
+
-88AC?=5801=;8=;;==;;;;@6C,6CCC9@@6CCDFBEDECFE8EAFE,@ECC@CCFE@@B7@BCFFDF,=?EFFFG,A,CDFCEF>EAFGFGG95EFFGGCFCC:FFEG5EFGGGAEFGEGGGGGGGGEC7CDDFGFGF+@BCEEGG8DGBEC7;<:C1BFC=EFB=ECFGCFGCC/7:5C/:D:FFGDDGGF*>DDGG:?1.<)9>E<<.**-**1<=/1)<:AFF@09(8,-7C<)4)-7<>)4>@(-(-8ED27>>4<:?(84D71()/0().4>>(72(--40(,3.)*.164
@M02996:162:000000000-B87FG:1:1101:11870:5009 1:N:0:TAGCGCTC+CGTCTAAT
ACTACGGGGGGCAGCAGTGGGGAATATTGGGCAATGGGCGCAAGCCTGACCCAGCAATGCCGCGTGAAGGAAGAAGGCTTGCGGGTTGTAAACTTCTTTTAAGTGGGACGATAATGACGGTACCACTTGAATAAGCTCCGGCTAACTACGTGCCAGCAGCCGCGGTAATACGTAGGGAGCAAGCGTTATCCGGATTTACTGGGTGTAAAGGGCGTGTAGGCGGGACAGCAAGTCAGAGGGGAAAGCACGAGGCGCAACTGCGGGGCGGCAGTGGAAACGGCGGGTCTGGAGGGCTGGAGAG
+
-8AAC@5=@018888::<::988?4?5?ECGCDC<?DCECC@CEGF,EDFFFFA:?DFCFFB@>+@FFGGFGFFEFFGC8+@FCECFF:FCFFCDGGD;DGFF3@FCCFFG*FGCGGGGGGGGGGGGCFFGGGGGG;EFGGGGFGGFGGG@GGGFC;C<A@7:EG/>E7CGG>FGEECECFDF>E>*>*CFGCB/29CG4:CF):)9F@?FG<B)C>1>C7CECC@=<:FFF-4>@A4>/,937:5F<C:9D1(39BE>()79>0(17)7).(.9C62,8;)1140,(.).,-((4>?<72
@M02996:162:000000000-B87FG:1:1101:21543:5015 1:N:0:TAGCGCTC+CGTCTAAT
ACTACGGGAGGCTGCAGTCGAGGATCATGGGCAATGGGCGAAAGCCTGACAATGCGACGCGGCGTGGAGGATGAAGGCCTTCGGGTTGTAAACTCCTGTCATAGGGGAACAGGCGATCCGACCCAATACGTCGGTGAGTTGAGTGTACCCTAAGAGGAAGGGGCGGCTAACTCGGTGCCAGCAGCCGCGGTAATACAGAGGCCAAGAGCGTTGTTCGGATTTACTGGGCGAAAAGGGCGCGTAGGCGGTCTTGCGTGTCAAGGGGGAAATCTCCGGGCTCAACCCGGAAAGGGCGCTGGAA
+
88ACCB8==:0==;=;;==8887@CE6C,-:C@EFDFFFEEEEGGFFEFGGF,9:@@CCF@@@>7@FCGDEFFFGGGGGGFGGGGFFG@FCEFGGGGF5EFGGGDGGEGGGDFDFFCFGGGGGGGGGGGGGGEF@CBFFCFGG7@CGGGGGGGGGCFFC,*3>EGGGCEFG1C*A:CEFEC9?FFFGGGG<EC9FFFFGFDDCF8<4>F:)29.8:DFDD@+27<@GFBF)89>FFFFEC7138:FFF19(*64>,:*049?):(7>FF-:)6B>E>0(-,??FFFFF>>?(-27(0,383
@M02996:162:000000000-B87FG:1:1101:11188:5041 1:N:0:TAGCGCTC+CGTCTAAT
ACTACGGGAGGCTGCAGTGGGGGAGAGTGCACAATGGAGGAAACTCTGATGCAGCAACGCCGCGGGAGGGAAGAAGGTTTTCGGAGTGTAAACCTCTGTTTTTAGTGAAGAAACAAATGACGGTAGCGAAAGAGGAAGCCACGGCTAACTACGGGCCAGCAGCCGCGGTAATACGTAGGGGGCAAGCGTTGTCCGGAGTTACTGGGTGTAAAGGGGGCGCAGGCGGGACTGCAAGGGGGATGGGAAATACCGGGGCGCAACCCCGGAACGGCATCCAAAACGGAAGTGAGGGGGGGGAGGG
+
--8?C:5:)))8;;8;;;=;;7@@+8,;@CF<@<6CD@ECCCCFC<9C@6CCCA9CEDB@+@8@+=CEEDDGGCDFF:,,+5>=C++B,A<?AA=FFF5:A,BFE8BDEGGCGFGGG,DFGGG:FFG+>@EFEGGGGGGGGDCCFDEFF,@DC*:CBECF:CD>FDEG*1B+@9C+3:5*15)58C:C**922=EGE)*):?+98C)80/><CF:C3(717?C1:>E9()108AA7((.1(98@:F>)0685>>>>6E>;;)214>FF3(1(((0+0..1830((-.)-)(-(((47,44(
@M02996:162:000000000-B87FG:1:1101:22959:5048 1:N:0:TAGCGCTC+CGTCTAAT
ACTACGGGGGGCTGCAGTGGGGGATATTGCACAATGGAGGAAACTCTGATGCAGCAACGCCGCGAGAGGGAAGAAGGTTTTCGGATTGTAAACCTCTGTTTTTAGTGAAGAAACAAACGACGGCAGCTAAAGAGGAAGCCACGGCTAACTACGCGCCAGCAGCCGCGGTAAGAAGGAGGCGGCAAGAGTCGTCAGGAACTGCGGGGTGAAGAGGGGGCGCAGGCGGGACAGCACGTTGGATGGAACACTCAGCGGCCCAACGTCGGAACTGCATCCAAAACTGGGGTACAGAAGAGGAGAG
+
88ACC5000808+88::::::7++8B?EE@EEDEFDD5?CFFFF5<EEFF9FGF<8AFEGCCEE+8FCCC:CBECF@:@F7=FE>:BF9@DF,DFGGG;,3,*6>,8@FGGAFFA<F7BC<@**1*=+7FF,>2B8@<B4:;*1/*13@+9<>5*//?DCFDCCGC755:*<:+<5;/7*/)))19*20+//*)*2)**09**0:C<5)**<9F7)599)):CC*0:99)/7:(4.,.:C)7().)802,(0)-(((21:1.((-,((>)2)-)1+049(.)62:(34).-)),(..46.(
@M02996:162:000000000-B87FG:1:1101:22970:5063 1:N:0:TAGCGCTC+CGTCTAAT
ACTACGGGGGGCTGCAGTGGGGGATATTGCACAATGGAGGAAACTCTGATGCAGCAACGCCGCGTGAGGGAAGAAGGTTTTCGGATTGTAAACCTCTGTTTTTAGTGAAGAAACAAATGACGGTAGCTAAAGAGGAAGCCACGGCTAACTACGTGCCAGCAGCCGCGGTAATACGTAGGTGGCAAGCGTGGTCCGGATTTGCTGGGTGTAAAGGGTGCGCAGGCGGGACGGCAAGTTGGATGGGAAAATCCGAGGCTCAACCGCGGAACGGCATCCAAAACGGGGGTTCGGGAGGGGAGGG
+
-88AC?5510088889:::9:7=>8?BFEFGDAA??CDDDEFFGGGCEFFEFEEAFDFEFFC>>3>BBFDEFEEFFF@@@7FFEECFFACCEFGGGGG,@DC>FB,>@CGGFGFGGGFFGGGG7FGG,@FGGGGGGGGGGGGGGGGGGG9FGGFBC;FD;ECCCEGGGCCE7FFG+C=E+<5<>CGGGD*92+?EGF<*6*?9@CD)807?C>FF*9:D7DEDDGFE59)979;B/)66C2C0::F5?*4?@B>9>(0972>(237>0)(17B4609)<??)4(4;(4:((-,,(4739((
@M02996:162:000000000-B87FG:1:1101:11710:5081 1:N:0:TAGCGCTC+CGTCTAAT
ACTACGGGTGGCAGCAGTGAGGAATATTGGTCAATGGGCGAGAGCCGGAACCAGCCAAGGCGCGGGAAGGAAGACGGTTCGATGGATTGTAAACTTCGTTTGTCCGAGGGTAAAGTGAGAGATGCGTCTCTTATTGCAAGTATCGGACGAATAAGCATCGGCTAACTCCGGGCCAGCAGCCGAGGTAATACGGAGGATGCGAGCGTTAGCCGGAATGATTGGGTTTAAAGGGTGCGTAGGCGGATGAGTAAGGCGGTGGTGAAAGCGGGCGGCTCAAACGTACCGAGCCAGGGAAAATGGG
+
8-68@?=)80);;886;==;;;<<,C,,<@;,@<,@CDFBBC@CE8+@@@@6@F,C<CD,98+@+>>BED<FF=,?B8,4+?,@@F<,BAF<EF99E+,:<F=FCF:CCF+4AFFCFGGGGE,CFEBF:EFFD9DEFGGEFDD=FEECGGCBFFC<C,*>8**BE<,><>*=/1:/=88:/8.889F@29:CD>EEB*>;<DG3877B>69C7<)1*)**925*2)<0:FFF3??E((097D4.(86:0:<8)((-(:9(3*446:>(0(9>(()3*).:(73141-((((-384(06...
@M02996:162:000000000-B87FG:1:1101:11722:5094 1:N:0:TAGCGCTC+CGTCTAAT
CCTACGGGTGGCAGCAGTGAGGAATATTGGTCAATGGGCGAGAGCCTGAACCAGCCAAGTCGCGTGAAGGAAGACGGTTCGATGGATTGTAAACTTCTTTTGTCCGAGGGTAAAGTGAGAGATGCGTCTCTTATTGCAAGTATCGGACGAATAAGCATCGGCTAACTCCGTGCCAGCAGCCGCGGTAATACGGAGGATGCGAGCGTTATCCGGATTTATTGGGTTTAAAGGGTGCGTAGGCGGATGATTAAGTCTGTGGTGAAAGCGTGCGGCTCAACCGGACCGAGCCATGGAAACGGGG
+
-8AACB=5>0)=;8=;;==;;CCACE6CEDFDD<EDFFFCECCEGG@ECFF<EECCAFEC6@@B+@FFGGFGGF<CF=,C+A6CEEC5BA?AEGF9F<CFFFFGGGCEDG@EFGGEFGGGGG?FFGGG:FAGDFFFGGGGGF;FGGGGGGGFGGGEBEFEDD?EGGCGGEBFGCGFGGFC9C?>C:DGDGGGDFCEF6CFDGGFE>>E4@GGGF39*6*2=C=9*)<CBFGF8BFFFFB7?G973BF)*6<@.6)66EG?BFFFB:>4;1D>B(7:714907>049>B>4)4:>8A5(-64
@M02996:162:000000000-B87FG:1:1101:13155:5124 1:N:0:TAGCGCTC+CGTCTAAT
ACTACGGGAGGCTGCAGTCGAGGATCATGGGCAATGGGCGAAAGCCTGACAAGGCGACGCGGCGTGGAGGATGAAGGCCTTCGGGTTGTAAACTCCTGTCATAAGGGAACAGGCGAGGGGTGCCAATACCACCCAGAGTTGAGGGTACTTTAAGAGGAAGCGACGGCGAACACGGGGCCAGCAGCCGCGGGAAGACAGAGGTCGCAAGCGGTGTTCGGATTTACTGGGCGGAAAGGGCGCGTAGGCGGGCCCATGGGTCGGATGGGAAAGCTCCGGGCGCAACCCGGAAAGGGGGTCCGAA
+
-8AACA8>>:0==;=;;=;8686@6C,;,-:CCCEDCCF@CEECFF@EEFFF:99:@FEGC@:C+>CCGDFFFFFFFFGF8AFDEA8C:@DE9@<FGF,BA,FFFFCFF:FCF7>EGGGF>FGGGBE<C>FGGGGGGG@,@AF,CCFG9,?FGGG?C=?@D7=BFEE*=CG*;3:*=CC:7*75*99DC5)::)7;FFD@F22<*9>BF5)21));D6<*0++:+9EC:75>>>:FB67)-)(049.7)-4)(4822+9490(,(4:B7(C)5,0850(-471?:>>6912(-(((0.223
@M02996:162:000000000-B87FG:1:1101:17299:5132 1:N:0:TAGCGCTC+CGTCTAAT
ACTACGGGTGGCTGCAGTCGAGGATCATGTGCAATGGGCGAAAGCCTGACAAGGCGACGCGGCGTGGAGGATGAAGGCCTTCGGGTTGTAAACTCCTGTCATAGGGGAACAGGCGATCCGACCTAATACGTCGGTGAGTGGAGGGTACCCTAAGAGGAAGGGGCGGCTAACGCGGGGCCAGCAGCCGCGGTAAGACAGAGGCCAAGAGCGTGGTTCGGATGAACTGGGCGGAAAGGGCGCGTAGGCGGTCTGGCGGGGCAAGGGGGAAATCTCCGGGCCCAACCCGGAAAGGGCGCTGGAA
+
-8AAC?8):)1==8=;;==8886@6;6;,6<C@<CCCFFEEECEFC,CDFEC9=6@@@CF@=@>+8CCFCC<ECCFFFF=<9DDEE?F+@?EEDGGGF,?EAFFFFCECFE>::CE3ABFGGG+EFGGGG9FCF:CEG;,@DF*@BFGGG,DCFDCCEF7>5=8FEE*=<>*:CC*?C=/:95>;>DDDG1?=*<FFFGFG9:>897>55)1100299C7)+00+9E<1>)79;?FF0514)-8:=DF1-(77?B(9/17:F:B(44?5);).4<C>(((-04?(4;B>0422(-7)(-.,
@M02996:162:000000000-B87FG:1:1101:17313:5144 1:N:0:TAGCGCTC+CGTCTAAT
ACTACGGGTGGCTGCAGTCGAGGATCATTGGCAATGGGCGAAAGCCTGACAAGGCGACGCGGCGGGGAGGATGAAGGCCTTCGGGTTGTAAACTCCTGTCATAGGGGAACAGGCGAACCGACCTAATACGTCGGTGAGTTGAGTGTACCCTAAGAGGAAGGGGCGGCTAACTCGGGGCCAGCAGCCGCGGTAATACAGAGGCCAAGAGCGTAGGTCGGATTGACTGGGCGTAAAGGGCGCGTAGGCGGGCTGGGGGGTCAAGGGGGAACTCTCCGGGCTCAACCCGGAAGAGGGCCGGGAA
+
8-6BC55):01;=88;;==88867,666,-;,;C8C@@@CECEEFE<CCEFD8=C@@FEG@=7>+6B8>=F=F><CBFEF,,B=C>FEFA<8=<<DFG<BFCFA<E@<CFF>6@CF*>CCFFF*C:CG9F,<EE*18C@FC97772;+2?EGGFD58**+*1=CEGG55CF77*8**:55:C:>@FGGGG5E*/<<?FGF<DE@FDFFF51*1)/27>3/7*<:+8:5:B/74:9?2(714),0(=>>)7(),(-(,2*.)9:(16>6))*..(7/5(-(.*4:6((((((.,((,),-(,
@M02996:162:000000000-B87FG:1:1101:19993:5148 1:N:0:TAGCGCTC+CGTCTAAT
ACTACGGGCGGCTGCAGTGGGGAATGTTGCGCAATGGGGGAAACCCTGACGCAGCAACGCCGCGTGCGGGACGGAGGCCTTCGGGCTGTAAACCGCTTTCAGCAGGGAAGACAACGACGGTACCTGCAGAAGAAGCACCGGCTAACTACGTGACAGCAGCCGCGGGAATACGTAGGGGGCAAGCGTTATCCGGATTTACTGGGGGAAAAGGGAGCGTAGACGGAAAGGCAAGTCGGAAGGGAAAACCCAAGGCGCAACCAGGGGACGGCAGGGGAAAGTGGCAAGCTAGAGGGCAGGGGAG
+
-88=@?=8)108688;;;;667866;66@FF@C::CCCCCCEDEE@8CAEE7B>8CACCF+>@>+>8=CDC@C:?BCBF5:,A@C@CF,=<@,BFGEC<FGGGGFFGF:FF,CFFGGGGGFGGF9?FGFGGGFGGE,=BFGDBFCF+B8B2B*=<9*<5+*/3:C*2?6<<A*<C7EDC>C557?1//*3:E=D***02*29F)8)0<76DC47.912<D7CE*:7CF(><F))(0((7145:>,)0(1145--47B55:(8299909)9)(49:8>().,70.:().54,2((-40(-(,
@M02996:162:000000000-B87FG:1:1101:23849:5162 1:N:0:TAGCGCTC+CGTCTAAT
ACTACGGGAGGCAGCAGTGAGGAATATTGGTCAATGGACGGAAGTCTGAACCAGCCAAGTCGCGTGAAGGATGAAGGTATTATGTATTGTAAACTTCTTTAGCAGTGGAGTAATAAGGGGATCGCGATCCCTGATGCAAGTACACTGAGAAGAAGGATCGGCTAACTCCGTGCCAGCAGCCGCGGTAATACGGAGGATCCGAGCGTTATCCGGATGTATGGGGTTTAAAGGGTGCGCAGGCGGCTTTTGAAGTCAGTGGTTAAATCGTGACGCGCAACGGCAACACGCCATGGAAACGGGG
+
-8ACC?88510=88=;;=;;;;;;6C,;EFF<D<CCEGFCDEEEC<CEAFEDEECCEFFGGB@@7@CDFFFFFECFFBE66C@E@E9CEEEAAFA?FA9EEEAFF<ACEF4AF<FGGGFGG7<BFGE+A6DE@FCDEGGGGFGGGEEGFGG,DFFDF8DEEG@CFG8AFEBFG6FGGGFGGC9>E7CCBFFGDDGEB4CAFGEEED>8;6@EC?>)2);+;CC875CD7FC>1;?DF>EC9C90()).04<F-64>)<C)(*6<)6<(7?*4:():@1>(47((.(-((((),.)57(42(
@M02996:162:000000000-B87FG:1:1101:23830:5177 1:N:0:TAGCGCTC+CGTCTAAT
GCTACGGGAGGCAGCAGTGAGGAATATTGGTCAATGGACGGAAGTCTGAACCAGCCAAGTCGCGTGAAGGATGAAGGTATGATGTATTGTAAACTGCTTTAGCAGTGGAGTAATAAGGGGATCGCGAGCCCTGATGCAAGTACACTGAGAATAAGGATCGGCGAACTCCGTGCCAGCAGCCGCGGTAATACGGAGGATCCGAGCGTTATCCGGATTGATTGGGTTTAAAGGGTGCGCAGGCGGCTGTTTAAGTCAGTGGTGAAATCGGGACGCTCAACGGCAACACGCCAGTGAAACTGGG
+
-8,AC?5==1)=88=;;==;;;;C,CC<ED,,@@CCDGFCCEEE,C9CEFFFFF,CEFGFFCFC+@FFGGFFACCCC@E<,ACE,C?EEF@AEF<,C96CFGFGD9B=EE,AF,FFGGFGG7FCFGG+@>D,DC9>EFGEEGGDFFGGGGG,DDDCG8?CDC+@7:,@6B4ADGGGGGGGGDA>EDDGGGBCEFGGF86ACDG3=7):)1@ECA.7*7C7@C=2*7CCA?FE8?F57>F59D;@07))*.:F))-:)<<)(1.6-56(8,/3-,01*(302)(-((4(,-(.82):=44.(
@M02996:162:000000000-B87FG:1:1101:23439:5208 1:N:0:TAGCGCTC+CGTCTAAT
CCTACGGGGGGCAGCAGTGGGGAATCTTGGGCAATGGGCGAAAGCCTGACCCAGCGACGCCGCGTGGAGGAAGAAGGTCTTCGGATTGTAAACTCTTGTGACAGGGGACGAAGAAAATGACGGTACCCTGAGAGGAAGCCCCGGCTAACTACGTGCCAGCAGCCGCGGTAATACGTAGGGGGCGAGCGTTGTCCGGAATTACTGGGCGTAAAGGGCGCGTAGGCGGGCCAGGAAGTCTGGTGTGAAATCCCGGGGCCTAACTTCGGAAGGGCAAGGGAAACTGGCGGACGGGAGGACGGCG
+
88@BCB8588)8888::<:99>B?<EACEDGECDBBEFFCCEEEFFFFFGEFFEB@>FEGGC@B8>CFFGEGGGGGFDC>,EFDF><F?BEFFCF;F>8@FFGFFDDEFCFGGGGFG:BFGGD<CFF@:CFGGGGGGGGGFDEDGGGGG+<CE:;;CF<8C<;8?EGD::E+?CC3<CDDED>BEGCC927209>EEG39CF?=EC@>)79CFFECG;DD>EE=ED*14B*)44:06)9*6C:BFFFAF0:@9>B;;:5:(*).36<<5(1(-43C:::::*6:0>>>91(487,87394(
@M02996:162:000000000-B87FG:1:1101:15433:5211 1:N:0:TAGCGCTC+CGTCTAAT
ACTACGGGGGGCAGCAGTGGGGAATATTGCACAATGGAGGAAACTCTGATGCAGCAACGCCGCGGGAGCGATGAAGGTCTTCGGATCGTAAAGCTCTGTCCTTAGGGACGAAGAAAGTGACGGTACCTAAGGAGGAAGCCCCGGCTAACGACGTGCCAGCAGCCGCGGTAATACGGAGGGGGCGAGCGGTATCCGGAATTAGGGGGCGGAAAGAGGACGTAGGTGGTGGGGGAAGCGGAAGGGGAAAGCCTGGGGCGTAACGCCAGCGAGCCTGACGAACGGCAAGACGGGAGGGCAGGAG
+
-88?@:8550088889:<:997==,?,,@EFEA<<?C=DCCCDFDC,AB<?CCA:==ECC>>8>+=CC@CCDCACCE>F,,@DCC@@C,<<:A?@FCF<FGCCFCFFFFFGDFGGGG2CEFGG<FFG,?FFGGGGGGGGFG>CEECCGF*;:E*:8:C<8C<;;EEGG58C+:+A*A75CDD8789>D)/9*00AE>D*/2*+88C)>)7CC9?F*9(9*0:72<F*/()1)44<59(099D1@BF>?53.7:BB<(*14:5902-,30-13((.+.(-((71932,8,(3,-(4(844(-
@M02996:162:000000000-B87FG:1:1101:17667:5219 1:N:0:TAGCGCTC+CGTCTAAT
CCTACGGGAGGCAGCAGTGGGGAATATTGGACAATGGGGGAAACCCTGATCCAGCGACGCCGCGGGAGTGAAGAAGTATTTCGGTATGTAAAGCTCTATCAGCAGGGAAGAGAATGACGGTACCTGACTAAGAAGCTCCGGCTAAATACGTGCCAGCAGCCGCGGTAATACGTATGGAGCAAGCGTTATCCGGATTTACTGGGTGTAAAGGGAGCGTAGACGGCATGGCAAGGCGGAGGGGAAAACCCGGGGCTCAACCCAGGAACGGCAATGGAAACGGGTAAGCTAGAGTGCAGGAGAG
+
-88AC?88)10=88=;;<=;;@@@;@,6CAFFA@CCDCDDE@CFFE8CCCC@CA:@@@BF:@@>+=@C8ADCGCDF,C,,,,BC8E?F,@?<?ECFD<,CFFEDDFDDFGGFGGAFGGGGEGGGCFGF,EFGFGGG,DFFGECFGGGGGFEFFGGF8F>:@9CGG5?G9CGE2<5:CFFCCDF4=:*:*<FEDA5**::+:CG););ACCGG5<BG)41>@EC9E5CC0?CF(4(07(71492>?@5:)7>D1((.5*71<F:<BB(4)9)(.4?9?((40.7:<4)-.))).)6:>12(2
@M02996:162:000000000-B87FG:1:1101:19243:5239 1:N:0:TAGCGCTC+CGTCTAAT
ACTACGGGTGGCAGCAGTGGGGAATATTGCACAATGGGGGAAACCCTGATGCAGCAACGCCGCGTGAGTGAAGAAGTATTTCGGTATGTAAAGCTCTATCAGCAGGGAAGAGAATGACGGTACCTGACTAAGAAGCTCCGGCTAAATACGTGCCAGCAGCCGCGGTAATACGTATGGAGCAAGCGTTATCCGGATTTACTGGGTGTAAAGGGTGCGTAGGCGGCATGGCAAGTCAGATGGGAAAGACCGGGGCTCAACGCCGGGGCGGCAGTGGAAACTGCCAGGCGGGAGGACAGGAGAG
+
-88?@?=5>)0=;8=;;==;;@@@,C<<CEFECC<CACDDEDFGFE,CE@CCDECEEFC@:88@88CCCCCCFCCF,C<,,CCC4B4C,@<??E<FG<,CFGFGCFDFDGG<FG:FGGGGDGFGGGGG:FFGGGGE,DFGGG>CFG8EGF,@EFDC@DC3@9@CF:CC7@CF2@,4D<97C7A9C937/=DGCB/*2=F8=DG2:/;AFACC*:):*6<96B=7C5CD2F=F2).0-)1*.9:52<<2D>FF0(45571(4>19>;3933/.(49C?().4.,562(-,,-(23::>:1(-
@M02996:162:000000000-B87FG:1:1101:18040:5241 1:N:0:TAGCGCTC+CGTCTAAT
ACTACGGGAGGCAGCAGTGAGGAATATTGGTCAATGGGCGAGAGCCTGAACCAGCCATGTCGCGTGCAGGAATACGGCCCGATGGGTTTTAAACTGCTTTTGCCGGGGGATAAAGTGGCGGACGTGTCCGTTATTGCAGGTACCAGGCGAATAAGGATCGGCTAACTCCGTGCCAGCAGCCGCGGTAATACGGAGGATCCGAGCGGTATCCGGAGTGAGTGGGTTGAAAGGGTGCGTAGGCGGCAGCGCAAGGCTGTGGTGAAATGTCAGGGCGCAACCTTGGCACTGCCAGGGAAACTGG
+
888AC:8=51)=88=;;<=;;;;@;@,,CA,;@<,CACE@CC@CFD,CCE@C<A;9@,@,6:C@+@BCFFCC,<CCC@CE+8+?CFF,4?9=?FAFFA,CEFFGCFCDDE+3FFG,CFEGGGG+3F,FCG:,@5,@EFFG,@D>CGGGEEG*>CCC9,*688*=F?BFF:1=:CC<8C=>*88:D/<D+<CFCBGG>2*<<DE)8)07)1:=<>.1*6*:9CC)*)3:<FCE:?6>B2:C7D>)707(99>;(4(..<C(4B<A)9.)96F?0(.:5(.()9:())...(.,344:7()67
@M02996:162:000000000-B87FG:1:1101:18058:5249 1:N:0:TAGCGCTC+CGTCTAAT
ACTACGGGAGGCAGCAGTGAGGAATATTGGTCAATGGGCGAGAGCCTGAACCAGCCATGTCGCGTGCAGGAATACGGCCCTATGGGTTGTAAACTGCTTTTGCCTGGGGATAAAGTGGCGGACTTGTCCGTTATTGCAGGTACCAGGCGAATAAGGATCGGCTAACTCCGTGCCAGCAGCCGCGGTAATACGGAGGAACCGAGCGTTAGCCGGATTTATTGGGTTGAAAGGGTGAGTAGGCGGCATCTCAAGTCGGGGGTGAAAAGACAGGGCGCAACCTGGGCACAGCCATGGAAACGGG
+
8-8?C:5:=:16=8=;;;==;@E@6@66CCC@DAF@@CFCEE:CF8@EEF9DEACCACD9,C9@7@@CFFCF,C6CCEEE,A,C=FE,+89CCBEFF9,@EFFF,C=DEF49FFG9FGEGG@E+=FGGGGF,ABDFGGGGGGFGGFDDGDC+DFCD,,3>8+3@FGFFFC>FG5FFFFF6C756=/?5+=CGCDEG3*;38CEA=)):);6C777**.*09C=9:7F*6FF@3?(>)68>>DB)-)9.:A<9)6((-:94>F<:)4(.67GF<(8:7((((8:03:(.(-.).8)2???<?
@M02996:162:000000000-B87FG:1:1101:7694:5274 1:N:0:TAGCGCTC+CGTCTAAT
CCTACGGGAGGCAGCAGTGGGGAATATTGCACAATGGGGGAAACCCTGATGCAGCGACGCCGCGTGAGTGAAGAAGTTATTCGTAATGTAAAGCTCTATCAGCAGGGAAGAAAATGACGGTACCTGACTAAGAAGCCCCGGCTAACTACGTGCCAGCAGCCGCGGTAATACGTAGGGGGCAAGCGTTATCCGGATTTACTGGGGGTAAAGGGAGCGTAGACGGCTTTGTAAGTCTGATGGGAAAGGCAGGGGCTCAACTCCTGGACTGCATTGGAAACTACAGAGCTTGAGGGCCGGAGGG
+
88ACC>DB@:)=8=8;====;88@EFFGGGGGGGGGGGGGEGGGGGGGGGGGGFCCFCFGECFE@FFEFFFGGFGGCEDEEFGEFAFFDFFEEFGGGG<FGFEFGGGAEFGGGGGGGGGGDGGGGGGGGGGGGGGGGGGGGG7FFGGGFGFGGFGGGGGGGDEEG4@C@FDFCFFGGGGC=FFFGGDGDGGGGEDE=FGFFGG)C9@FFFGGGF3DG:<DFGGD5;6>)7CFA<<F<BF*49:F?>5:D;>F>9<<?F:A>*5>0()45<7))4=FF06>??:2.167(,.(-2(47,,(-
@M02996:162:000000000-B87FG:1:1101:7702:5291 1:N:0:TAGCGCTC+CGTCTAAT
CCTACGGGAGGCAGCAGTGGGGAATATTGCACAATGGGGGAAACCCTGATGCAGCGACGCCGCGTGAGTGAAGAAGTTATTCGGAATGTAAAGCTCTATCAGCAGGGAAGAAAATGACGGTACCTGACTAAGAAGCCCCGGCTAACTACGTGCCAGCAGCCGCGAGAATACGTAGGGGGCCAGCGTTATCCGGATTTACTGGGTGTAAAGGGGGCGTAGACGGCTTTGTAAGTCTGATGTGAAATGCGGGGGCTCAACGCCTGGACTGAGTTGGAAACTACAACACTTGAGTGCCGGAGAG
+
8ACCC>DB5:)=======;=;88BFFGGGF,FFGGGGFGECEGGFGGGGAAFGFE:FEGGFGGG>FG7<EEFGF<FC,B5E9=,+4BE55CFAFGCFC9FB9FEFFECFGDBAF9AB?F@:FGGGGC8:?E,39,@,+@FE6EGGDFBCEG8CCFGFF73,**:**4*25;;2,4:87C5**0)39/7*2@CED5*1;78C*=.;C7FFF>57)0717D34CE):@7>-0**..)946@?2*-=:FB()-(811033:*,4.(4??7())2)).6+9<9454))((.).-).)6.48(7(-
@M02996:162:000000000-B87FG:1:1101:11933:5305 1:N:0:TAGCGCTC+CGTCTAAT
CCTACGGGTGGCAGCAGTGGGGAATATTGGGCAATGGGCGAAAGCCTGACCCAGCAATGCCGCGTGAAGGAAGAAGGTCTTCGGATTGTAAACTTCTTTTATGAGGGACGAAGGAATTGACGGTACCTCATGAATAAGCCACGGCTAACTACGTGCCAGCAGCCGCGGTAATACGTAGGTGGCAAGCGTTATCCGGATTTACTGGGTGTAAAGGGCGCGTAGGCGGGGAAGCAAGTCAGATGGGAAATCAAGGGGCTGAACGCATAAACGGCATGGGAAACGGGTGCGCGTGAGGGCGGGG
+
-8AACB=5:)0;;8=;;==;;@@@C@,6CEGFC@CCDFFCEEEEGG8EDFFGEECEAFDFFB@@+@CEGDCFGFFFFAFC,AFDD?CF9EADA<EFG<<FFFGGFGGEFGGEGGGGG=FGGGG@FGG?FGFGFGFGGGGGGGGGGCEGG9FGGC>DFGFFFCFDFGGG5BE:ECF,?CC5<>;ADGGG7=D5<FGGF31*:C+A9C;>.9CGFFFDD:>/>CECEFGD;>C>??F76<=?2C7>:?F):)5*5134-*9>?)(4(46A7(7(4()00.5(,5:(((,(-((--4(40(-1(
@M02996:162:000000000-B87FG:1:1101:10832:5307 1:N:0:TAGCGCTC+CGTCTAAT
CCTACGGGAGGCAGCAGTGGGGGATATTGCACAATGGGGGAAACCCTGATGCAGCGACGCCGCGTGAGTGAAGAAGTATTTCGGTATGTAAAGCTCTGTAAGCTGGAAAGAGAATGACGGTACCAGCAGAATAAGCCCCGGCTAACTACGTGCCAGCAGCCGCGGTAAGACGTAGGGGGCAAGCGTTATCCGGATGTACTGGGTGTAAAGGGAGCGTAGACGGTAAAGCAAGGCTGAAGGGAAAGCAGAGGGCTGAACCCAGAAAGGGCGTGGGAAACGGTGTAACAGGAGGACCGGAGGG
+
68ABC?888:1888=;;<;;;@:@,@<CCFGFCCFDFFDDEDDFGG8EECECEEC:@FCFC68>+8BB,C?FEAAE,C,<,?FC8B+B,9?AAF,A?9,CBFE,:B4=EFG,AA7FFEFGFGGGDFGGFEGD=FDD8DCCE>+5FF9;>:3@FCC?*:7,,05BF*;?,?B:*6/::=CC//8)31/7*:+C8://0;++2>F7:)1@*8:/*73<)(11=?E7:7+:)90<(,.7,4?*472>2?F(223:14(,5<53(8((4((-)-)(-->85(2?-)(566))((,(,(,-7-(-2
@M02996:162:000000000-B87FG:1:1101:25568:5308 1:N:0:TAGCGCTC+CGTCTAAT
CCTACGGGAGGCTGCAGTGAGGAATATTGGTCAATGGAGGAAACTCTGAACCAGCCAAGTCGCGTGAAGGACGACGGCCCTATGGGTTGTAAACTTCTTTTGTAGATGGATAAACGACATTACGTGTAATGTTTTGAAGGTAATCTACGAATAAGCATCGGCTAACTCCGTGCCAGCAGCCGCGGTAATACGGAGGATGCGAGCGTTATCCGGATTTATTGGGTTTAAAGGGTGCGCAGGCGGGCGATGAAGTCAGCGGTGAAATCTCGGAGCTCAACTCTGAAACTGCCGTTGATACTGG
+
ACCCCF@5800==;=;;====;;;CFCFGGGGGGGGGGGGGGGGGGGGGGGGGFFFGGGGGGGGGGGGGGGGGGGGGGGGGGGGGGGGGGGGGGGGGGGGGG?FFEDFFGFGGGGGEGGGGGCFEEGGGDGACFGCCFEFGGGGFCFGGGGGGGGAFGGGGGFGGGGGFGGGGGGGGGFGGGFFGGGGGE@FGFGGEGGFGGGFG<AEFFGGGBDGGFGGFGG*C5FGBFFFBFFF9>EG9>>51>33*6<=45AA:GGBFFDFAAAFF?79016C9?<-679<A2245:>113()066>?
@M02996:162:000000000-B87FG:1:1101:23091:5308 1:N:0:TAGCGCTC+CGTCTAAT
CCTACGGGAGGCAGCAGTGGGGAATATTGGGCAATGGGGGAAACCCTGACCCAGCAACGCCGCGTGAAGGAAGAAGGCTTTCGGGTTGTAAACTTCTTTTACCAGGGACGAAGGACGTGACGGTACCTGGAGAAAAAGCCACGGCTAACTACGTGCCAGCAGCCGCGGTAAGACGTAGGGGGCAAGCGTTGTCCGGAGGTACTGGGGGTAAAGGGCGTGGAGGCGGAGGAGCAAGTCAGAAGTGAAATCCATGGGCTGAACCCATGAACTGCTTTGGAAACTGTTCCCCGTGAGTATCGGG
+
-8A?C?==51)=88=;;=;;;@@@CE<EEFGECDDCDEDDEEFGGGCEDFEFGECFFGGGGEFB8>FFFGFGGGFGGG=C8FCDGE:F?EDFFFFGGG,EF<FEEEDFFEFFGGGCC8CFGGG:FFF3@>DFGGGGGGFFGEEGFECFF,@@C6>EGGFCFFD7CCCE*BE,=CC*=CD*:7:AEF<C>*91<AEGF))0>7+989)5)86C:BD3D(9)8EECEDEGBFG5?B:16AFFAF>F<=@4C??8<:?:0*9<:5<B7?2<*5C).5*+0.6<</6).4:78(,4:8)6*6:>0
@M02996:162:000000000-B87FG:1:1101:23086:5325 1:N:0:TAGCGCTC+CGTCTAAT
ACTACGGGAGGCAGCAGTGGGGAATATTGGGCAATGGGGGAAACCCTGACCCAGCAACGCCGCGTGAAGGAAGAAGGCTTTCGGGTTGGAAACTTCTTTTACCAGGGACGAAGGACGTGACGGTACCGGGAGAAAAAGCCACGGCTAACTACGTGCCAGCAGCCGCGGTAATACGGAGGGGGCAAGCGTTGTCCGGATTGACTGGGTGTAAAGGGCGAGTAGGCGGAGGAGCAAGTCAGAAGGGAAATCCAGGGGCTGAACCCATGAACTGCGTGGGAAACTGGTCCCCTTGAGTAGCGAG
+
-88AC58>>1)=88=6;6;;;888;CCCEFGCA<@CAEEDFEFGGGCFEFFDGA6ECFEGEEE=+8BCEFAFFFFFFF,,=5FDGE:F+A??EADDF,5<FAEFFEEFGCFCEFGGG:==FFD+ACG:FEEEC<DFFGG,B:ECD7CEC,@>C2>8CFF<F9>7CEE=/1=CF+;*BCD*:77@89CD**72<FEC)**)22+1@C778=:FF?B*1(7/5<?9C5CDBED36:?*6:??<<07:@@<C(4*149>0*9805:?(8>>F)7>(-)*.32(:*4(-))4(((.25)6*.4((
@M02996:162:000000000-B87FG:1:1101:20488:5333 1:N:0:TAGCGCTC+CGTCTAAT
CCTACGGGTGGCTGCAGTAAGGGATGTTCGGCAATGGGGGCAACCCTGACCGAGCAACGCCGCGTGAGTGATGAAGGTCTGCGGATCGTAAAGCTCTGGGGTAAAGGAAGAATGCTAAGAATAGGAAATGATTCTTAGTTGACGGTACTTTACTAGAAAGGCACGGCTTACTACGGGCCAGCAGCCGCGGTAATACGTAGGTGGCAAGCGGTATCCGGATGGATTGGGCGGAAAGGGTGCGCAGGCGGTGGGTTAAGGCTGGGGTGAAAGCGTTGAGCGCAACTCAAGATAGCCTGGGAAA
+
688AC?95>00=;8=;;=;<<;<@6BCCE@FCDC,CCCDD@@CFFE8CACC@@C8@ACB@@>@>+>BBCEDCECCEFBE?,CFCC7FF,=<<AEAFGF,BF+BFAFDCDGGD<FFBFGGGGCFAFGGG:FB3,@=6@E@,CDGGGGGD=,,@F=;<CEFF,7FFFGG>>CE,=;E*BC5C?868=7DDGG7CC+=?F*;FD1=F9CFF>:)2109CC>C*)*2:+<GF6B3@>;?FF0714)-8;)<>),(0,,4)4+*(.<3;-73?6<*7((0*/)(-45((54:)4)).),-(8?1(,
@M02996:162:000000000-B87FG:1:1101:12940:5334 1:N:0:TAGCGCTC+CGTCTAAT
CCTACGGGAGGCTGCAGTGAGGAATATTGGACAATGGATGGAAGTCTGATCCAGCCATGCCGCGGGAAGGATAGAGGCCCTACGGGTTTTGAACTTCTTTTGTACGGGGGCAAGAAGGGCCACGCGTGGCCCGATGAGAGTACCGTACGAATAAGCATCGGCTAACTCCGTGCCAGCAGCCGCGGTAATACGGAGGATGCGAGCGTTATCCGGATTTAGTGGGTTGAAAGGGTGCGTAGGCGGCGTGCCAAGGCAGCGGTGAAAGCCGGGCGACCAACGCCGGAACTGCCGTGGGAACGGG
+
-68AC@0:8118=;=;;==;;CC@6@,6CCGD@ACCCC,;@DCCF<,CA;;;@A;C@FEAC@8B+@CEGGCFCCC,CCFG7EFCEG7,,9985?<,E5,@FFFG9F@DDGGDD+AFGGGGGEGGGGGGGFGGEG@CFGGGGE>FG@FGGGG7FGC??9*<>71=CF,AFC6CDECF5:C=5/88=)9D+=>E8AEGF29<<CG>=1.7)8CEC7)**.*29CC12)<0<BF>8?FF(8>DFD20()03*6?.(-8?0CD29>?4)4295>)7(-5:;(4(,<>04-..)49((4(39,-31
@M02996:162:000000000-B87FG:1:1101:12954:5348 1:N:0:TAGCGCTC+CGTCTAAT
ACTACGGGAGGCTGCAGTGAGGAATATTGGACAATGGAGGGAAGTCTGATCCAGCCATGCCGCGTGAAGGATAGAGGCCCTACGGGTTGTGAACTTCTTTTGTACGGGGGCAATAAGGGCCACGCGTGGCCCGATGAGAGTACCGTACGAATAAGCATCGGCTAACTCCGTGCCAGCAGCCGCGGTAATACGGAGGAGGCGAGCGTTATCCGGATTTATTGGGTTTAAAGGGTGCGGAGGCGGCTGGCCAAGGCAGCGGTGAAAGCCGGGCGCCCAACGCCGGAACTGCCGTGGAAACGGG
+
-8AAC?8A>:0==;=;;==;;;;@,@,CECGEAA@CCC,@CEDCFA9EE,CF@FCFCGDFC@@B@@CDGFFFCAC,CCFG,AFBEG68+@=?CAF,C,5CAFFFFGDDDFG@F,EFGGGGGGGGGGGGGGGGEGCEGGGGGCFGGEGGGGGCGGGCB,CCD48CGG7FFD1CDCGF>CCCC768=):D+=CGDBEGF*5=CDG3=55>)7DEDB)*25*:@?E7*)<><@>@(-38(7798<2),)0(1(4<((3::ED4>F)6)4195;D>9(85.4:;189239).)364-4(5?0(,1
@M02996:162:000000000-B87FG:1:1101:10669:5354 1:N:0:TAGCGCTC+CGTCTAAT
ACTACGGGGAGCTGCAGTGAGGAATATTGGTCAATGGACGAGAGTCTGAACCAGCCAAGTAGCGTGCAGGATGACGGCCCGCCGGGTTGTAAACTGCTTTTAGTGGGGAATAAAAAAGGTGACGTGTCACCTATTGTATGTACCATCAGAAAAAGGACCGGCTAATTCCGGGCCAGCAGCCGCGGTAATACGGAAGGTCCGGGCGTTATCCGGATTGATTGGGTTTAAAGGGAGCGTAGGCGGGTGTGTAAGGCAGTGGTAAAAGCGTGGGGCTCAACCAAACCACGCCAGGGAAACTGGA
+
-88?@?55101=;;=;;=;;;;;6;@,,CCCC@<<CDDFEEC@CC<,C@ECC@EC:CEE:@C<@6@B@FFCBEA6@@FFG+@F>CG@,88@?DF,AF<,:?FG@CF=CEE,=EEFGGGG7AFFGCFFFFGGGDC3CCD,FFBFGGGGCEFGGGGE8@50>805BEAEFCC*@D>:C:9>C,9:6:)9?+=+;=BEGF*;F<DGB=177)*2:<>0**.**1:C**)2:<FFB243B(45C2C3>4)0(*.66,8??(<C64@A<A<>-74DB2()3/(,,(7:(4,46(4((-:13)).4(
@M02996:162:000000000-B87FG:1:1101:5223:5395 1:N:0:TAGCGCTC+CGTCTAAT
CCTACGGGAGGCAGCAGTAGGGAATATTGCACAATGGGGGAAACCCTGATGCAGCAACGCCACGTGTGGGAAGAAGCATTTCGGTGTGTAAACCACTGTCGTGAGGGAATAATGCTTAATTTCGGTTAAGTTGAATGTACCTCGAAAGGAAGCACCGGCAAACTTCGTGCCAGCAGCCGCGGTAATACGAGGGGTGCAAGCGTTGTTCGGAATCACTGGGCGTAAAGGGAGCGCAGGCGGAGATGCAAGCAGTCTGTACAATACCGGGGCCCAACCCCGGACCTGCAGACTGGCCTGTTT
+
ACCCCBF>>)0===8=====;8;CFGGGGGGGGGGGGGGGGGGGGGGGGGGGGGGGGGGGGGGFFFGGGGGGGGGGGGGGGGGGGGGGGGGGGGFGGGEFGGGGGGGGGGGGGGGGGGGGGGGGGGGGGGGGGGGGGGGGGGGGGGGGGGGGGGGGGGGGGGGGGGGGGGGGGGGGGGGGGGDDGFFFGCDEEFGGFGGFGGGFE9AAEEGDGFFFGEGGFGGGG3CGFFG>>>>>>FFDFDFFBFF>::255:BFFGGABFFFF?>FB>D>?FFGFFFFFFF03:13448?6015592A
@M02996:162:000000000-B87FG:1:1101:11682:5416 1:N:0:TAGCGCTC+CGTCTAAT
ACTACGGGTGGCAGCAGTGGGGAATATTGGGCAATGGGCGCAAGCCTGACCCAGCAACGCCGCGGGAAGGAAGAAGGTTTTCGGAGTGGAAACTTCTGTCCTTGGTGACGAAGGAAGTGACGGTAGCCAAGGAGGAAGCCCCGGCTAACTACGTGCCAGCAGCCGCGGTAAGACGGAGGGGGCAAGCGTTGTCAGGAATGACGGGGCGGAAAGGGCGGGTAGGCGGCCGAGGAAGGCGGAAGGGAAAGTCCGGCGTTAAAGGGGGGAAGTGCTGGGGAGACGGGTGGGCTGGAGTGCGGAA
+
--8AC9551)0;;86;;<;;;786,;,<CCFCD<F@CC8@6@@@D8,CCEFDAF8ECFEFBB+>+=F@FDCFGFDDF959+?CCC74B+AAA<?<EFB,9B,CCA:??5CFEFGCDF7CCFGG+@FFGE>DFFGGEFF:FFE@EEC@DF,EDE>>44DC*?36,>8CE/4B,=<E5EC=DCD)08FC<**92+1<CFG402**8897@))1C7>>*>299<:7*2;/1-7))3::56(0/4>6340<?*645;B11(**-6?(44614))2)))/:5(4(,)360,4--(-4((,4*423(
@M02996:162:000000000-B87FG:1:1101:15351:5417 1:N:0:TAGCGCTC+CGTCTAAT
GCTACGGGAGGCTGCAGTGAGGAATATTGGTCAATGGACGGAAGTCTGAACCAGCCAAGTAGCGTGCAGGATGACGGCCCTATGGGTTGTAAACTGCTTTTATAGGGGGATAAAAAAGAGTACGTGTACGTTCTTGCAGGTACCATAGGAATAAGGACCGGCTAATTCCGTGCCAGCAGCCGCGGTAATACGGAAGGTCCGGGCGTTATCCGGAGGGATTGGGTTTAAAGGGAGCGTAGGCGGGATTTTAAGCGGGTGGTGAAAGGTAGAGGCGCAACATCGGAAAGGCAGCGCGAACGGG
+
-88=@:9=8118=;=;;;=;;;@@6C,;CDFE@@@ACEFCDDCEE<9EDFCDDA;:@FE;@CC@8BB@FFDFFE@BCFFG,A,CDGC,@89?DFCFFC,C=F?F,FADDF+=FFGGGGGG9FFG=FFGG4=EEDEEGGGGGFGGGCF8DGG@FGDC=@0>>6+BF7:DFC8@78F<DCCAE>@9C9@D+=DGDEEEB0488DGDE9):)+;:DE)))-0*8:=1/)<:<?DFFF>F0:512D9)4)))*.5=)7(4,1C1:F2<)4,679*4<()15(,())323(.4186363;9>B(32
@M02996:162:000000000-B87FG:1:1101:11708:5421 1:N:0:TAGCGCTC+CGTCTAAT
GCTACGGGTGGCAGCAGTGGGGAATATTGGGCAATGGGCGCAAGCCTGACCCAGCAACGCCGCGTGAAGGAAGAAGGTTTGCGGATTGTAAACTTCTGTCCTTGGGGACGAAGGAAGTGACGGTAGCCAAGGAGGAAGCCCCGGCTAACTACGTGCCAGCAGCCGCGGGAATACGTAGGGGGCAAGCGTTGTCCGGAATGACTGGGCGGAAAGGGCGTGGAGGCGGCCGAGTAAGTCTGAAGGGAAAGGCCGGCTGTCAAGGTGGGAAGTGCGGGGGAGACGGGGTGGCGTGAGTGCGGAG
+
-8AAC>551)1;;8=6;==;;888,C,,CAFCA<6C@AEB7@C@FF<ECFF@FA,C@FEF:@@>6@FDGFBFE==EFBA,,9@C@C7FFB@DFDCFGE5CF,CEC,>?=FGEGGGFGDFDGGG:FGGGGGGFGGGGGGGGGGGGG>ADG,DCEFBE8F?>FC>DFGGG*:C*;BC23*/:=C8;=D7<*1>2<9EEBD3?CF7=CF>:)79E7<3CG(9)8:CC:DEC>B5)84:9)-/259(7<F.(*.436(((,0:5<F,::>1>).CB(()2796(,)-((---,-434(-5*-3-(
@M02996:162:000000000-B87FG:1:1101:11691:5434 1:N:0:TAGCGCTC+CGTCTAAT
CCTACGGGTGGCAGCAGTGGGGAATATTGGGCAATGGGCGCAAGCCTGACCCAGCAACGCCGCGGGAAGGAAGAAGGTTTTCGGATTGTAAACTTCTGTCCTTGGGGACGAAGGAAGTGACGGTAGCCAAGGAGGAAGCCCCGGCTAACTACGTGCCAGCAGCCGCGGTAATACGGAGGGGGCAAGCGTTGTCCGGAATGACGGGGCGGAAAGGGCGGGTAGGCGGCCGAGTAAGGCTGAAGGGAAAGGCCGGCTTTCAAGGGGGGAAGGGCTTGGGAGACGGGTTGGCTGGAGGGCGGAA
+
-88ACA=5=)1=;8=;;==;;88@6C,<CCFCC@CACFCB@@CCFC8EAECF@A:CAFEF@@@>+>FC:@AFGCCFF=?C+?@CC=?F5??BFFGGGE<EFEFFD,>BFFGDGGGGG<FFGGG@FGGGGGGGGGGGGGGGGGEGGEGGG9EFG>>:DFC:BC>>FEGG/:C+;9F*=:=CCD558C<DC*9;9@EGEG>FDF*8=C:B37>59FE:D0C9>CCCEE=5775)4<A)8(7><D0B:F@<*3:)40-((0*6:F04>F>B)(9(((.:5(4-(08>((44,,(-(3(4)22,(
@M02996:162:000000000-B87FG:1:1101:22668:5438 1:N:0:TAGCGCTC+CGTCTAAT
CCTACGGGTGGCAGCAGTGAGGAATATTGGTCAATGGGCGAGAGACTGAACCAGCCAAGTAGCGTGAAGGATGACTGCCCTACGGGTTGTAAACTTCTTTTGTTCGGGAATAAAGTGCCGCACGTGTGCGGTTTTGTATGTACCGTTCGAATAAGCATCGGCTAATTCCGTGCCAGCAGCCGCGGTAATACGGAAGATGCGAGCGTTATCCGGATGTATTGGGTGTAAAGGGAGCGGAGGCGGTAGGTTAAGTCGGCGGTAAAATGTCAGGGCCCAACCTGGGCTTGCCGGGGATACTGGG
+
88ABC?85=0)=;8=;;<=;;;;CCFCDEFC<@@ECD;C@CECEFFCEEFCFFECCEGFEFEFC8BFFGGF@EEE,CFGGCFFCEGF:FFBCFGFDFA,EEFB,,B=CCE8?FGGAFFGGGGGGFGFGGGG+++@D8E;FGGGGGGGGGGGGGGGEEAFEEG:EFC,EFE@F>FFFFGCEACB?ECDGFGGGGFGGFCFBDCGFECDA4AFGGFA)9<71;CC:*8C>>FFD:?FF09>9?G90-)0-06>F)6(21EG44<4A2>6<@>G:2-<C>(4(,<<?0(4(44(49;((9).51
@M02996:162:000000000-B87FG:1:1101:8972:5449 1:N:0:TAGCGCTC+CGTCTAAT
ACTACGGGAGGCTGCAGCTAAGAGTATTCCGCAATGGACGAAAGTCTGACGGAGCGACGCCGCGTGGATGATGAAGGTCGGAAGATTGTAAAATCCTTTTATAACTGAGGAATAAGCAGTGTGAGAGAAACGCACTGTGGTGACTGTAGGTTATGAATAAGCAACGGCTAATTACGTGCCAGCAGCCGCGGTAACACGTAAGTTGCGAGCGTGGTTCGGAATGATGGGGCGTAAAGGGCATGTAGGCGGTTTGGCAAGCTTGGGGGGAAATCTCGGAGCGCAACGCCGAAAGTGCGTTGAG
+
688?CA==8:0=;;8;;;;;;;;,6<;,FGGECCCAADFCEEEEC@,CDECC@B@@@FEFC@C>+8@@9C=?E?DEE?FEECEEB,9CAEDCD?FGF9,?EEGGC,BDBFGC?EFGFGG,A5CFGGGGGGGGCGGEFCEGD?FF,C6CEG;>E,>DA<DCECGGDEEGEGG7CAFE@;A@CC99C;;DGGG=CBFGFD*=CF+7<CDFFEG*/>><F4<D>50><*AC?ED82??FFF>D:G-@<=99D(()(-4>?GC0)8<07(167?*.)6>C)--(4>>;(9(496;(6657)(--,
@M02996:162:000000000-B87FG:1:1101:21393:5452 1:N:0:TAGCGCTC+CGTCTAAT
ACTACGGGGGGCTGCAGTCGAGGATCATTTGCAATGGGCGAAAGCCTGACAATGCGACGCGGCGTGGAGGATGAAGGCCTTCGGGTTGTAAACTCCTGTCATAAGGGAACAGGCGAGGGTACCCAATACGTACCTTAGGTGAGTGTACGGTAAGAGGAAGCGACGGCTAACTCGGGGCCAGCAGCCGCGGTAAGACAGAGGTCGCAAGCGGTGTTCGGATTTACGGGGCGGAAAGGGCGCGAAGGTGGCGAGGCGGGGCGGAGGGGAAATCTCCGGGCTCAACCCGGAAAGGGCGGCCGAA
+
-88?C?5880)88889:::888::::<?,-<BABA=CDECCECEF88?AADA,8:==@>F+38>58@@FDCFB<AEFCF<,:>CD>1C*;<ACFGGGF,?FFGFFFGFFFGBCCFGGGGBFGGGGGGGGGGGGG++<C++3CF+<<AA/*2CEGGEFFD@8<?*?EE?E?<+:*;*:::E:97>;FG3<E):C*<CFGGFF0*<*9BEF>)1100*965*)+22*8CD0>)899?FBBD94)->>0927(-.9>B027)49>>F1>9?<)2-6<>E>,((.9(313904(.(-(42.4---
@M02996:162:000000000-B87FG:1:1101:14429:5462 1:N:0:TAGCGCTC+CGTCTAAT
ACTACGGGAGGCAGCAGTGGGGAATATTGCACAATGGGGGAAACCCTGATGCAGCAACGCCGCGGGAAGGAAGACGGTCTGCGGATTGTAAACTTCTGTTCTTAGTGAAGAGAATGACGGTAGCTAAGGAGCAAGCCACGGCTAACTACGTGCCAGCAGCCGCGGTAATACGTAGGTGGCAAGCGTTGTCCGGAATTACTGGGTGTAAAGGGAGCGCAGGCGGGAAAGCAAGTTGGATGTGAAAGGTCGGGGCTTAACCCCGGAACGGCAACCAAAACGGAGGTTCTGGAGTGAAGTAGAG
+
-88?@?5>811==88;;=;;;88@,C<@EFFAAC@@CFDGEDDFGG8CC@DFEACCCFEF@@@@+=FEGDDGGD8?CBF+,,@CC4=E,??CFBEFGE8CFAEFE5AAEFGFGGAFGGGGEGGGEGGGGFGGGGGGGFFGGE:EGGAFGG>FGGFCDEFFE94>F1?E7BFF6:CE,<=,=88=C2*:8:DGD>G//CG6:FG):/;BF7CEFEBG39<DEEDC>;C*2?7F)).<?)9*.260)81)>7B>9((.6+:8:>;9BF(383)43:FGF:(-4)(-(5))56?(4:6<1.5-4
@M02996:162:000000000-B87FG:1:1101:24545:5489 1:N:0:TAGCGCTC+CGTCTAAT
CCTACGGGGGGCTGCAGTGAGGAATATTGGTCAATGGGCGAGAGCCTGAACCAGCCAAGTCGCGTGCGGGAGGAAGGCCCTACGGGTTGTAAACCGCTTTTGTACGGGAATAAAAAATCCCACGAGTGGGGTCTTGTAGGTACCGTAAGAATAAGGATCGGCTAACTCCGTGCCAGCAGCCGCGGTAATACGGAGGATCCGAGCGTTATCCGGATTTATTGGGTTTAAAGGGTGCGCAGGCGGGCTAGTAAGTCTCCGGTGAAATGTCAGGGCTCAACCTTGGCACTGCCGGAGATA
+
8ACCCB=8=5)8888::::::::CFGGGGGGGGGGGGGGGGGGGGGGGGGGGGFFFFGGGGGGGGGGGGGDGGGGGGGGGGGGGGGGGGGGGGGGGGGGGGGGGCGGGEGGGGGGGGGGGGGGGGGGGGGG@EFFGFFFGGGGGGGGGGGGGGGGGGGGGGGGGEGGGGGGGGGGGGGGGGGFFGGGGGGCGGFGGFGGFGGGFGGFFFFGGGDDDGBGGFGGD5<FGF=GFFFFFFFF>19;EFFF?:6<F9>AB<GC9>FF4<AAF=2F014<C?<:><7:BFFF43:999>4:F
@M02996:162:000000000-B87FG:1:1101:15262:5494 1:N:0:TAGCGCTC+CGTCTAAT
ACTACGGGTGTGCAGCAGTGAGGAAGATGGGGCAAGGGGAGGAAGCCGGAACCAGCCAGGCCGCGGGCAGGAAGAAGGCCCGAGGGGGAGGAAACTGCTTTTGTAGGGGAGCAATAAGGTCTACGGGTAGACCGATGAGAGAACATTACGAATAAGCAGCGGCAAACGCCGGGCCAGCAGCCGCGGTAATACGGAGGATGCGAGGGTTAGCCGGATTGATTGGGTTGAAAGGGGGCGTAGGCGGTTGGTCAAGTCAGAGGGGAAAGCCCGGGGCTCAACTCCGGGACTGCCGTGGAAACGG
+
88<AC>8):0)8=6;=6=,;;;<C<C<C6@E;,@<,9;C+@:@@FF;66@B@D4@::CC@C678@+C:==:B<B=<FCEF8@84>FF6+8>=BEFC?<,:<,C,3C3=@FFEFGDFGGG,3@@E@+@5@FGGGGD*>BCBB*?:FF7<EBFG,=CD9@2,138*<*=*=*=*5*:5@F76:*7)8C1>C+:A8>AC>D*957/)*9))7);<100*/,**/37F*<CC<FFF0(-)4(7D:0(7(004*)-6<-46A:>?(77126<F)49>3,)*14().):;(43(3((--,48*.2-3
@M02996:162:000000000-B87FG:1:1101:8303:5518 1:N:0:TAGCGCTC+CGTCTAAT
CCTACGGGCGGCAACAGTGGGGAATATTGCACAATGGGCGAAAGCCTGATGCAGCGACGCCGCGTGAGCGAAGAAGGATTTCGGTATGTAAAGCTCTATCAGCAGGGAAGATAATGACGGTACCTGACTAAGAAGCACCGGCTAAATACGTGCCAGCAGCCGCGGTAATACGTAGGGGGCAAGCGTTATCCGGATTTACTGGGTGTAAAGGGAGCGTAGGCGGTTTTAAAAGTCTGATGTGAAAGCCCGGGGCTCAACTCCGGGATTGCATTTGAAACTGTAGAACTAGAGTGTCGGAGGG
+
88CCCEFB5)0876:;;<;;;8BBFFGGG9CFGGGGGGGGGGGGGGGGG<@FGFF:CFGGGGGG@FGGFEFGGGGG,,5CEFGG+4DFFGGGCFG<FABF<B,7DFGGFGGGGGGGGGGGGGGGAFD>,F>FGGGGGCGGDGGGGGGGGGGGGGGGGGG:CDEGGGGGGGGGGG*=E*=E7FFFGGGGGGGGGFCC?GCFGGGFGGFFFFGG:>FGGFGGFGG7*8*0)1CFAA)=5AF:4:<@A)8?D6(<9B:D?GF2?BB0,(34?A:)-<6A?ABA9?B>4<27<<>DF<4:E>>;>
@M02996:162:000000000-B87FG:1:1101:21683:5529 1:N:0:TAGCGCTC+CGTCTAAT
ACTACGGGAGGCTGCAGTGGGGAATGTTGGACAATGGGGGCAACCCTGATCCAGCAATGCCGCGTGAGTGAAGAAGGCCCTCGGGTTGTAAAGCTCTTTTGTCAGGGAAGAAAAGGTACGGGCTAATACCCTGTACTGCTGACGGTACCGGAAGAATAAGCACCGGCGAACTACGTGCCAGCAGCCGCGGTAATACGTAGGGTGCAAGCGGTAATCGGAATTACTGGGCGTAAAGCGTGCGCAGGCGGTGGGGTAAGACAGATGTGAAATGCCCGGGCTCAACCTGGGAACTGCATTGGTG
+
-68CCA5>)0)8=;=;;==;;88@;,;CCCF@C<EADDCC@@@FFGGFECC@EE6CEDCFFC@@6@FE?ECEEEFGGGGG7FGDGE7F??@DAF?FFCCGF8FFDFFCFGGDFFFD9AEFGGG+FEFGGEFCE=EGCFG9FGGGGGG8F+@CEEGF,EFFFFG@FGC*?>E,;?C=>E5CC8AFAFGGGG9C3+<AA;DFDD*)*;;F>A):/7**92CD>+<C+6A<?B)<66A4445/49289:B71,433(44?C7?FF26>ABA8>G254<C:(--56:2(8??B.-)52<)*,..-
@M02996:162:000000000-B87FG:1:1101:21701:5539 1:N:0:TAGCGCTC+CGTCTAAT
CCTACGGGAGGCTGCAGTGGGGAATGTTGGACAATGGGGGCAACCCTGATCCAGCAATGCCGCGTGAGTGAAGAAGGCCCTCGGGTTGTAAAGCTCTTTTGTCAGGGAAGAAAAGGTACGGGCTAATACCCTGTACTGCTGACGGTACCGGAAGAAGAAGCACCGGCTAACTACGTGCCAGCAGCCGCGGTAATACGTAGGGTGCAAGCGTTAATCGGAATTACTGGGCGGAAAGCGTGCGCAGGCGGTGGGGTAAGACAGATGTGAAATGCCCGGGCTCAACCGGGGAAATGCATGTGGG
+
88AACB5=81)==;=;;==;;8@@C;CEEDGECEFCDFDD@CCFGE@CECCEFFEEEFDFFCFC7@FECEEFGFFFFGGGC@GDGECF7E<?AFFFG9AFGFGGDFFCEGGFGGGGFFGGGGGCFGGGGGGFFFGG9FGBFGGGGGGGG+CEGGGC,DCFDFFGGGG>EGG7CGG1DCCCCCAFDCDGGG1B=:E?>*;FDGC>*>FFA>/*1:8@C?DD:+3:?@FFBF)>BBFF9:@*41-877@B)(-)4,8?<:703:)6-:ADF2CA:?>>51--292:(4>62:(-6)-.*-646
@M02996:162:000000000-B87FG:1:1101:23135:5550 1:N:0:TAGCGCTC+CGTCTAAT
GCTACGGGGGGCAGCAGTGAGGAATATTGGTCAATGGTCGGAAGACTGAACCAGCCATGCCGCGTGCAGGAATGAGGCCCTATGGGTCGTAAACTGCTTTTGTGGTGGAGCAATAAGGCGTACGCGTACGCCGATGAGAGTACAGCACGAATAAGCATCGGCTAACTCCGTGCCAGCAGCCGCGGTAATACGGAGGAGGCAAGCGTTATCCGGATTGATTGGGTTTAAAGGGTGCGTAGGCTGTGCCGCAAGGAAGTGGTGAAAGCCCGGGGCGAAACGCCGGAACTGCCATTGATACGGG
+
-88?C?9518087889:<:::::=:C5CEFF??<@@C,<8=C@CFC,ECF=+AA:B=FDFEB:>3@=@DFCF,8=BCDFF+@<>FG>@@@>ADFFB@,88:F3>C,><CF@FF,DFGGFEFGCEGG8C@EGD?C1:CFCE2CFG,?FFCEE*;CFCF<4?CD/?FF+:CC8CD5CC8?CE57<5?1<C*<CFDEGGF5C@CGG);>:>87>=CB)**5**9CC/*)<CAFGE4:3B?3@C?*..41*4/4,7((.3)<C.3@D<<2(3:9D>0()20,(43@>19-).4(4-2..)/6(66
@M02996:162:000000000-B87FG:1:1101:24673:5551 1:N:0:TAGCGCTC+CGTCTAAT
CCTACGGGAGGCTGCAGTGAGGAATATTGGTCAATGGACGGAAGTCTGAACCAGCCATGCCGCGTGAAGGAAGAATGCCCTATGGGTTGTAAACTTCTTTTGCCACAGAGTAATAAGGGTCGTGCGCGGCCTGATGAGAGTATGTGGCGAATAAGCATCGGCTAACTCCGTGCCAGCAGCCGCGGTAATACGGAGGATGCAAGCGTTATCCGGATTTATTGGGTTTAAAGGGTGCGTAGGCGGACGCGTAAGTCAGCGGTGAAATATCCCGGCTCAACCGGGAGGCTGCCGTTGATACTGG
+
88AC@@:5=018=;=======;;CFFFGFGGGGGGGGGGFGGGGGFGGGGGGGFFFFGGGGGGGFGGGGGGGGFFCFGGGGGGGGGGGGGGGGGGGGGGGGGGGGFGGGGFGGGGGGGGFFF>?7FCFGEGGGFGGFFGGGGGGGGGGGGGGDGFFC9CCDDFEGGGGGGGGDGGGGGGGGDFFGGGCFGGGGFGGFGFFGGFFGGFFFAC=DFEDFC7@AGGGGF6C2@7)38?EF?DD89954@D>D>:FABBBFDGFF>24)6:A60C>24>C@?<>6511,,,333,-8?FD74:6)
@M02996:162:000000000-B87FG:1:1101:10833:5564 1:N:0:TAGCGCTC+CGTCTAAT
CCTACGGGTGGCAGCAGTGAGGAATATTGGTCAATGGGCGGAAGCCTGAACCAGCCAAGTCGCGGGAAGGAAGACGGTATTATGTATTGTAAACTTCTTTAGACGCAGAGAAATAAGGGGCTCGCGAGCGCTGATGCTAGTATGCGTAGAATAAGGATCGGCTAACTCCGTGCCAGCAGCCGCGGTAATACGGAGGATCCGAGCGTTAGCCGGATGGATTGGGTTGAAAGGGTGCGCAGGCGGCGCTGTAAGGCAGGGGTCAAAGCGGGAGGCGCAACCGCATCCCGCCAGTGAAACGGGG
+
-88AC?85>0);;8=;;<=;;;;@;@,<CC6C@<@CDDFCDEDEFF,C@DCC@A96CEEC,88@+=CCGDCFF=,?C8A4,9,@,C5,::5?EF<,E,5<EFFFC:@CCFGCF,EFGGGGGBEGGGGGG+@C@FAFF=EF@;,EFE8CEGG9EGECC,;>89:BEF,>CC*=?5CC;E:A,7:5=9DD+=:FC=EGB*7?77:):107)16C7>0)*,**08=/*)<><FFF3<(<3>>9(96)4)),/.6=5:(((:C(,746),40>->98,.80(.(,7-(5(69((,)..).14-,(
@M02996:162:000000000-B87FG:1:1101:20671:5568 1:N:0:TAGCGCTC+CGTCTAAT
ACTACGGGGGGCAGCAGTGGGGAATATTGCACAATGGGGGAAACCCTGATGCAGCGACGCCGCGTGAGTGAAGAAGGATTTCGGGATGTAAAGCTCTATCAGCAGGGAAGAAAATGACGGTACCTGACTAAGAAGCCCCGGCTAACTACGTGCCAGCAGCCGCGGGAATACGTAGGGGGCAAGCGTTATCCGGATTTACTGGGTGTAAAGGGAGCGTAGACGGCGAGGCAAGTCGGAGGGGAAAGCCCGGGGCTCAACCCCGGCACGGCATGGGAAAGTGGGGGGCTAGGGGGCAGGGGGG
+
-88?C@9=:)188889:<:99===,9,9@CF=<=5?ACDDDCDFFC8AEAD?DA:==CBC888>+8@B<>CCFCCE,@,3,@@C*@@F,<;;<??FF3,8DFFFBFDBCEGFGG;FFGGGGFGGFFGF,CEFCFFFFGGFGC*EGG+CFC;FGD??*;78*1:CE*CE6<+:2<;7CDD:57:.:/*9*CFGCB***:?*:CG.;)199=FE4>)C)37C6?C/::*7(85>..(7717/7C:><581C>BE(-,5??<?1>1,4;27)7),48;:7(..)7(-3,((.(.36034>(,(,
@M02996:162:000000000-B87FG:1:1101:21822:5610 1:N:0:TAGCGCTC+CGTCTAAT
ACTACGGGTGGCTGCAGTGAGGAATATTGGTCAATGGGCGAGAGCCTGAACCAGCCATGTCGCGTGCAGGAAGACGGCCCTATGGGTTGTAAACTGCTTTTGCCGGGGGATAAAGTGGCGGACGTGTCCGTTATTGCAGGTACCAGGCGAATAAGGATCGGCTAACTCCGTGCCAGCAGCCGCGGTAATACGGAGGAGCCGAGCGTTATCCGGAGGTATTGGGTTTAAAGGGTGCGTAGGCGGCATCTCAAGTCTGTGGGGAAATGTCAGGGCTCAAGCGTGGCACTGCCATGGAAAAGGG
+
688AC?85=00;;8=;;==;;;C@CC<9CCC@@<CACDC@CCCEF@CEDF@,CA;:CCC<@CC@8@BDGFCC,C6BFFGG,A=CEG<,+8@<EEEFG9,CFGFFCF@DDE+6EDF5CFGGGGG+@FFCFG:>C,8EGFGGFEGGGGGCEGGBGGEDD,*>891;FF9FFE1ADEG?5:==*7)8C:CDCF>FC7EGE*9777C>89.70*::78))/.*09C=/*.<0<FFD,::F<:B74D9)-)))26<?).)6-AC0;>2?)<)-86CB:()31).(,8;083(5)4,)444<9(56:
@M02996:162:000000000-B87FG:1:1101:4128:5619 1:N:0:TAGCGCTC+CGTCTAAT
CCTACGGGTGGCAGCAGTGGGGAATATTGCACAATGGGCGCAAGCCTGATGCAGCGATGCCGCGTGAGGGAAGAAGGTTTTCGGATTGTAAACCTCTGTCAATAGGGACGAAACAGACGGTACCTATGAAGGAAGCTCCGGCTAACTACGTGCCAGCAGCCGCGGTAATACGTAGGGAGCAAGCGTTATCCGGAATTACTGGGTGTAAAGGGAGTGTAGGCGGGACTGTAAGTCAGATGTGAAATATACCGGCTAAACTGGTAGACTGCATTTGAAACTGCGGTTCTTGAGTGAAGTAGAG
+
8ACCC>D5=81====;===;;888C6EFGGFGFGGGGGGGFGGFGGGGGGGGFFFF@FGGGGGG@FFGGGGGGGGGGGGGGGGGGGGGGGFGEGGGGGFGG<FGGGGGGGGGGGGGGGGGGGGFGGEFFA9BDGGGGGFGGGGGGFFGGGGG6FEFCFFGGDGCGGGGGGFFGFFGG6E=/;AFGGGGGGFGG5EFAGGFGGGFGG4AAFGGGBEGGFGGFGGD=>GGFBDFFFBFA<FFA>>6:8@:C4<B>(()6<*67/66AA<2)5FFFF@GFF>2,7>?6(.65)4)49<./66).
@M02996:162:000000000-B87FG:1:1101:20617:5622 1:N:0:TAGCGCTC+CGTCTAAT
CCTACGGGGGGCAGCAGTAGGGAATGTTCGGCAATGGACGAAAGTCTGACCGAGCAACGCCGCGTGAACGAAGAAGTATTTCGGGATGGAAAGTTCTTTTATCAGGGACGAAAAGACAGATTGACTGTACCTGATGAATAAGCTCCGGCTAACTACGTGCCAGCAGCCGCGGTAAGACGTAGGGAGCGAGCGGGATCCGGAATGATTGGGCGGAAAGGGTGCGCAGAGGGCACAGTAAGTGTCTGGTGAAAAGGCGGGGCGCAACCCCGTATCGCAAGAGATACGGATGAGCGAGAGGAGG
+
88AAC?=9:)188889:<:<98:94CCCFCG==@?=CEEBBEDEB?<A?CB=BC8@CFCF@>@>+8CC@BCCECCC8@98,;DC*@>F*5<<<?@FF@,>F;FFCFFCFFGCFGGGGGGG@,?FG:?,??FC>F;EGGBFFGG,?EACE5CFG+:<:27*2:C8CGGGG>CE5CA+<C7277>>:DCDDEDG*)2*79>BCD*)2*1=@>DGCEFDF?D2>*1/:@E3<D*5(4(16:?*)*)*)01(:<D?(48;9ED9(.,41216E(1(.45*71..,*6),21(4,,.(-4(7(((,
@M02996:162:000000000-B87FG:1:1101:11578:5628 1:N:0:TAGCGCTC+CGTCTAAT
ACTACGGGAGGCTGCAGTGAGGAATATTGGTCAATGGGCGAGAGCCTGAACCAGCCAAGTAGCGTGAAGGATGACGGCCCTACGGGTTGTAAACTTCTTTTGCCGGGGGAGAAAAAACGGGACGTGTCCCGTCTTGCAGGTACCCGTGCGAATAAGGACCGGCTAATTCCGGGCCAGCAGCCGCGGTAATACGGAAGGTCCGAGCGTGAGCCGGATTGATTGGGTTTAAAGGGAGCGCAGGCGGAGATGCAAGCCAGCCGGAAAATCGTTGAGCCCAACTCAATCTCGCGGTTGGAACGGG
+
-68AC@=8811==;8;;;=;;;@C;C;@CCC,@<;CCCC@BC@CDE,CDFC<@A6:CFDC<E@@6@FFGFFFFD<,@FGG7E@CEG88@8??DFC?F95:5AFGBEDDDF+=EFGGGGGGGGGGEGGGGGE@ECFGGGGGGFGGGGEGGGGG:FC@CE;<><=*<C7,=;<*:5C5CCFC=78.8D9CD+:9:BGE@D9=DDEB5>7)7.979>@*/46:*3772)*269:FBFF>>>:D;9382>5(26A4<68<:EFB;F>BF22:0,9355)*02((.=:.6)64,49-(4;F@?<<(
@M02996:162:000000000-B87FG:1:1101:4150:5630 1:N:0:TAGCGCTC+CGTCTAAT
CCTACGGGTGGCAGCAGTGGGGAATATTGCACAATGGGCGCAAGCCTGATGCAGCGATGCCGCGTGAGGGAAGAAGGTTTTCGGATTGTAAACCTCTGTCAATAGGGACGAAACAGACGGTACCTATGAAGGAAGCTCCGGCTAACTACGTGCCAGCAGCCGCGGTAATACGTAGGGAGCAAGCGTTATCCGGAATTACTGGGTGTAAAGGGAGTGTAGGCGGGACTGTAAGTCAGATGTGAAATATACCGGCTCAACTGGTAGACTGCATTTGCAACTGCGGTTCTTGAGTGACGTAGAG
+
8ACCC>@901)====;===;;88BFFGGGFGGGGGGGGEGEGGEGGGFGGAFGGGGCFGGGFGGFGGGFGGGGGGGA9EFGGGGDGGGGGFGEFGGGGGGG9?FGGGGGDEGGGC=FGEGGGGGG<DFGGF,@FEGCGGGGGGFGGGFGGG8FGFGGGGGGGG7CEDEGGGGFF,CEDGGGFFFGDD:F?F>EDGGFDDF>CGFGGFFFF=ECBEFGCG79EE9C>FGFFGFFFFF<<FGAFA169=AC9<EB>B??G7((/)6AAAB@)?>A2*<@????.430:D246367>)481.(.
@M02996:162:000000000-B87FG:1:1101:14166:5630 1:N:0:TAGCGCTC+CGTCTAAT
CCTACGGGAGGCAGCAGTGAGGAATATTGGTCAATGGACGAGAGTCTGAACCAGCCAAGTAGCGTGCAGGATGACGGCCCTCCGGGTTGTAAACTGCTTTTAGTGGGGAATAAAAAAGGCGACGTGTCGCCTATTGTATGTACCATCAGAAAAAGGACCGGCTAATTCCGTGCCAGCAGCCGCGGTAATACGGAAGGTCCGGGCGTTATCCGGATTTATTGGGTTTAAAGGGAGCGGAGGCGGGCTTGTAAGGCAGTGGTAAAAGCGTGTGGCTCAACCAGACCACGCCATGGAAACTGGA
+
888AC?8=811=88=;;==;;;CC;E,EEFFE@A@CCFFBCE@CEE@ECFECDECCDFFC<CC@6@C@FFDFFFCCFGGG@CGCEG@4@=??DFEFG95E<AF55BDCEG,=EFGGGGGGGGGGCGGGGGGFEF;E,E,CEDGGGFGGGGGGGGE8CD9>>7*CGA,@FC6CDGGCFFFFC>9?C/?D+=8FC>E8>*;68CG>C98@)1:E<B.*2.*09CC11.<>AFD;:<;F(4:C<D6790.(*6:9)8<B,CG:A@AA<?F(7-9<6.)3033?(0(48::>11(,48<A)-.7(
@M02996:162:000000000-B87FG:1:1101:4133:5637 1:N:0:TAGCGCTC+CGTCTAAT
CCTACGGGTGGCAGCAGTGGGGAATATTGCACAATGGGCGCAAGCCTGATGCAGCGATGCCGCGTGAGGGAAGAAGGTTTTCGGATTGTAAACCTCTGTCAATAGGGACGAAACAGACGGTACCTATGAAGGAAGCTCCGGCTAACTACGTGCCAGCAGCCGCGGTAATACGTAGGGAGCAAGCGTTATCCGGAATTACTGGGTGTAAAGGGAGTGTAGGCGGGACTGTAAGTCAGATGTGAAATATACCGGCTCAACTGGTAGACTGCATTTGAAACTGCGGTTCTTGAGTGAAGTAGAG
+
ACCCCDA9@01========;;88CFGGGGGGGGGGGGGGGGGGGGGGGGGGGGGGGEGGGGGGGFFFGGGGGGGGGGFGGGGGGGGGGGGGGGGGGGGGGGFFGGGFGGGEGGGGGGGGGG<@FFGGGGCFGGGGGGGGFGGGGGGGGGGGGFGGGGE?FGGGGGGCEGGGGGFCECGGGFGFFGCCC<CGGGFGGFGFFDGGFGCF=FFGGGFFGFEGGFGEGGEDGFFGF>FFF2<80)*.1.9@AGABFF>BF3*:38F9<<AFFFBGFB67EBFFB)8;B0:)64).)5)))/.6).
@M02996:162:000000000-B87FG:1:1101:24182:5677 1:N:0:TAGCGCTC+CGTCTAAT
CCTACGGGTGGCAGCAGTGGGGAATATTGGGCAATGGGCGCAAGCCTGACCCAGCAACGCCGCGTGAGGGATGAAGGTTTTCGGATTGTAAACCTCTGTCCTTGGTGACGAACACAATGACGGTAGCCAAGGAGGAAGCCCCGGCTAACTACGTGCCAGCAGCCGCGGTAATACGTAGGGGGCGAGCGTTGTCCGGAATGACTGGGCGTAAAGGGCGTGTAGGCGGCACTGTAAGTCTGGAGTGAAAGTCCTGCTTTCAAGGTGGGAATTGCTTTGGAGACTGTAGAGCTTGAGTACAGAA
+
8ACCCD:5>1);==8====;;88BFFGGGGGGGGGGGGGGGGGGGGGGGGGGGGGGGGGGGGGG@FGGGGGGGGGGGGGGGGGGGGGGGGGGGGGGGGGGGGGGGGGGGGGGGGGGGGGGGGGGGGGGGGGFDGGGGGGGGGGCGGGGGGGGGGGGGGGGGGGGFEGEGGGGGGGGGGEGGG:DCGGGGGDCGFGGFDGFGGGFGGFFFFGFCFBDGBDGFGGGGDEDFFFFD<BFFFF4<C:@BFF<CDFFF:8AAGG2>F?F:>6:FFFB99FFF?B>662))-4.69.344>)*..<2
@M02996:162:000000000-B87FG:1:1101:12421:5718 1:N:0:TAGCGCTC+CGTCTAAT
CCTACGGGTGGCAGCAGTGAGGAATATTGGTCAATGGGCGGAAGACTGAACAGGCAAAGAGGGGGGAAGGATGACGGCCCAAGGGGTGGTAAACTTCTTTTATGCGGGAAAAAAAAGGATTACGGGTAGCCTGTGGCAGGTACCGCAGGAAAAAGGATGGGCAAATTCCGGGCAAGCAGCGGCGGTAATACGGAAGATCCGAGCGTTATCGGGATTTATGGGGTTGAAAGGGAGCGTAGGCGGGCCTTGAAGTAAGTGGTCAAAGCGGGGGGCTCAACCATACCACGCCGTGGAGACGGGG
+
68ABC?=5:)0=;8=;;==;;;@@;C,@CCECA@CCC;C@CECCGD9EACC6,4:,C9E,,,,@@3C+B+3,3:,8:FF<+5,<B@<@F*==FFF37,38,@,7,><1<<,<@CC*=@C,,7,=*=:1=,<,<<+2885?/CG+8:8ECA0+;*;88+*18**;89<@+<*=D5*7**0:*5)7?19C*+0;*>5?>2:*19:5:9)7)1*:/7)**)227;:9:)<>)=C).4,7(471)91060))*5,=))).-<C-)9<44(6070>;B()<6142)/8(5.3(4---3:(57,,-(
@M02996:162:000000000-B87FG:1:1101:13427:5757 1:N:0:TAGCGCTC+CGTCTAAT
CCTACGGGTGGCAGCAGTGAGGAATATTGGTCAATGGACGGAAGTCTGAACCAGCCAAGTAGCGTGCAGGATGACGGCCCTATGGGTTGTAAACTGCTTTTATAGGGGGATAAAAAAGAGTACGTGTACTTTCTTGCAGGTACCATATGAATAAGGACCGGCTAATTCCGTGCCAGCAGCCGCGGTAATACGGAAGGTCCGGGCGTTATCCGGATTGATTGGGTTGAAAGGGAGCGTAGGCGGGAGTTTAAGCGTGTGGTGAAAGGGAGATGCTCAACAGCGGAATGGCAGCGCGAACGGG
+
-88?@?85:01;;8=;;==;;@@A6C,6CCC@C<CCCEFBCEEEED,CDFC<CA;:CFD,CCCB8BCDFGEFFC6BFFFG7A,CDFE,C,@?EFCFG?,:EFEF5FCCDG7=FFGGGGGGCFFGGGGGG,@FFDEFGGGGGFGGGDF,CFG9EGFFC@=>C=8CG,2DF>6CDFCFB?C@:9@9C;CD+=DGDBGGF*;A8DGBE7)=)1@CCB3/*7+3;BC*2)<:9FDFFFFF1:@D<C3)-))(*6:997(44*>.8B>D)8(376*54.*<7(..,)47,().,44-31>6>;><:
@M02996:162:000000000-B87FG:1:1101:14217:5771 1:N:0:TAGCGCTC+CGTCTAAT
ACTACGGGAGGCTGCAGTGAGGAATATTGGTCAATGGGCGAGAGCCTGAACCAGCCAAGTAGCGTGAAGGATGACGGCCCGATGGGTTGTAAACTTCTTTTGTCCAGGAATAAAAAAGCCCTCGCGCAGGGTTCTTGCAGGTACTGGTTGAAGAAGGACCGGCGAATTCCGTGCCAGCAGCCGCGGTAATACGGAAGGTCCGAGCGTTATCCGGATGGATTGGGTTGAAAGGGGGCGTAGGCGGGAAGTCAAGGCAGCCGGAAAATCGCCGGGCCCAACCCGGGCCCGCGGGGGAAACGGG
+
88A?C?=A=818=;8;;==;;;;C;@;<CDF<DAFCFFFBCDCCF@<EDGEC@A;:CFEC<CCB8@FDGGGFFDC,@FFG7F7=CEC8>8@?EFFEF?,C9CBF9FBCDE,=FFGGGGFGGEFGGGGGGGGA,A==DFGGG,CF=EF36@FF,@C@DFC@>7:*>C5*=?C=@CF9:=?=?;??=D:DD+;<88CEFG7=9DEF*C>7>):9977/)(0**2:C:)*9<FCF?(93740>:23>9754*.<6>)(1:D9>0@BB?-5,.37;14)*783:?B>,--,--46((-4381(--
@M02996:162:000000000-B87FG:1:1101:9049:5790 1:N:0:TAGCGCTC+CGTCTAAT
ACTACGGGCGGCAGCAGTAGGGAATCTTTCACAATGGGCGAAAGCCTGATGGAGCAATGCCGCGTGCAGGACGAAGGCCTTCGGGTCGTAAACTGCTTTTATAAGCGAGGAATATGACGGTAACTTATGAATAAGGATCGGCTAACTACGTGCCAGCAGCCGCGGTCATACGTAGGATCCGAGCATTATCCGGAGTGACTGGGCGTAAAGAGTTGCGGAGGGGGATGTGTAAGGAGATAGTGAAATCTGGTGGCGCAACCATTCAGACGGTAATCGAAACTGAAGATCACGAGAGCGGCAA
+
88A?C?8881)8888;;<;<;8@@CC,@;FFECACCCFFEEEECFF8CE,@@AECFDCFF,@:>+@CDGGEGG@@EEGG,=EFDEBFG+<E@?@FFFC,EEFGGFACCEGGF,E=FGGGGEGGGG7E9FGGGDFGGG@FGGD7FGGFGGGDFGGFCDGDF,;CEG:=EF@FGD:CCF,,=:7AACCCD@FGGGFG8AGG::DGFE9BF3=>F**97C()9B5:>=):*)*09<)45:0*?4C5@>19):<4???(4>GD<<4.566>2)-1(,-0*0.:9)9>A):..).4:,22,.(42(
@M02996:162:000000000-B87FG:1:1101:6577:5801 1:N:0:TAGCGCTC+CGTCTAAT
CCTACGGGAGGCAGCAGTGGGGGATATTGCACAATGGGGGAAACCCTGATGCAGCGACGCCGCGTGAGTGAAGAAGTATTTCGGTATGTAAAGCTCTTTAAGCTGGAAAGATAATGACGGTACCAGCAGAATAAGCCCCGGCTAACTACGTGCCAGCAGCCGCGGTAATACGTAGGGGGCAAGCGTTATCCGGATTTACTGGGTGTAAAGGGAGCGTAGACGGTAAAGCAAGTCTGAAGTGAAATCATAGGGCTTAACCCTGTAATTGCTTTGGAAACTGTTTAACTGGAGTACCGGATGG
+
8ACCCBFA=:)=========;888CFGGGGGGGGGGGGGGGGGGGGGGGGGGGFFEFFGGGGGGCFGGGGGGGGGGFGGGGGGGGCFGGGGGGGGGGGGGGGGFFGFGGGGFGGGGGGGGGGGGGGGGGDFGGGGGGGGGGGGGGGGGGGGGGGGGGGGGGGGGGEGGGGGGGGGGGGGGGGF>GGGGGGGGGEDGFGGFGGG?G9BFFFGGGFFGG?GGFGEGG>FGBFGF<<2=<AFG>:>929FAGFDFF?:?AFGF<FFABF>:=<DBFF:C?F9A>FA>:>4:??:8?BA<7949?
@M02996:162:000000000-B87FG:1:1101:13075:5838 1:N:0:TAGCGCTC+CGTCTAAT
GCTACGGGTGGCAGCAGTAGGGAATATTGCACAATGGGGGAAACCCTGATGCAGCAACGCCACGTGTGGGAAGAAGCATTTCGGTGTGTAAACCACTGTCGTGAGGGAATAATGCTTAATTTCGGTTAAGTTGAATGTACCGCGAAAGGAAGCACCGGCAAACTTCGTGCCAGCAGCCGCGGGAATACGAGGGGTGCAAGCGTTGTTCGGAATCACTGGGCGGAAAGGGAGCGCAGGCGGAGATGCAAGCAGTCTGTACAAGACCGGGGCCCAACCCCGGACCGGCAGACAGGACGGGTG
+
-8AACA8)801=;88;;==<;8;@;@,CCFGFDACCCFDDCEFFGG,C@CCFFECEDFEC@@B@,C6CCCCFEEFFFFAF9FGDBCBFBEADFGGGFE5CFFGGEGDEF,EC@FF9=FF<EEFGG8CFGGDFEGGDFGGGG+BFGGGGGGGGGGGGCCDGGCE,8@C:C@FGGFGGFGECCC):C*?FDACGDE:EFGGFGG*8?7>F>BCG3=FDC57CFE5>EEGGFFGBFF>F>B@9999.5=FAGFFF47)6)<F>F*4?07;FBFGB68D?>?>B>EF(417;??(46?:9E(-(
@M02996:162:000000000-B87FG:1:1101:17989:5838 1:N:0:TAGCGCTC+CGTCTAAT
ACTACGGGTGGCAGCAGTGAGGAATATTGGTCAATGGACGGAAGTCTGAACCAGCCAAGTAGCGTGAGGGATGACGGCCCTATGGGTTGTAAACCTCTTTTGTGAGGGAATAAAGTGCGCCACGTGTGGGGTATTGCATGTACCTTACGAATAAGGATCGGCTAACTCCGTGCCAGCAGCCGCGGTAATACGGAGGAGCCGAGCGTTAGCCGGATTGATTGGGTTGAAAGGGAGCGTAGGCGGAAGGTCAAGGCAGCGGGGAAAGGTAGGCGCTCAAGGTCGGCACTGCAGTGGAAACGGG
+
88A?C?=5801=;8=;;<=;;;;@,C<<ECCC@<C@CEFCDCCEC<,C@EC<@ACC@DFC<D9@,@CCFDCECE@@CFFG,A=EEGC,@7@CCFGEF,,CEF:ADFFDCF,9FFG?FFGGGGGGGGGGG+@@C8CFGG,EBEGGC;EFGGG@FGFF>,=>C6+@FFBFGC3@DBC?>?C@@9<9C;CG7E7E>/:EE*85?DGFC:8A);FEDF5**7+1;A79*)<:<BFD?B;F94>G?G>B9BF8:?7F)(4:05>(7D61(4)6?(07(-)21)5.4)46;((.,42-(4>>921::
@M02996:162:000000000-B87FG:1:1101:13077:5857 1:N:0:TAGCGCTC+CGTCTAAT
ACTACGGGTGGCAGCAGTAGGGAATATTGCACAATGGGGGAAACCCTGATGCAGCAACGCCACGTGGGGGAAGAAGCATTGCGGTGTGGAAACCACTGTCGTGAGGGAATAATGCTGAAGTTCGGGTAAGTTGAAGTGACCACGAAAGGAAGCACCGGCAAACTACGTCGCAGCAGCCGCGGCAATACGAGGGGGGCAAGCGGTGTTAGGAAGCACTGGGCGGAAAGGGAGCGCCGGCGGAGCGGCAAGCAGTCGGGACAAGACCGTGGGCCAACCCCGCACCGGCAGACGAGACAGGTAG
+
886A=50)1));;88;;<=6;8;@CC,CDEEFDAEAAA@D@@E<E@<CE,6,CC6C@6@BC+B@,:B@EDCGFD<E,B,<,,B=4@F:7<,?FGGG,?@AD+448BB+4,C,,,9E;,A,8,CF++8+6A,CEE9,8,8CB,86:+@+@@F,@D,4:3=+**3,,5@:,*14/4DCF5:C=C))3;FGGG*885*:775)*1*)117*9)22*790>,**.::)/)**377)(,2>9>71(1()-7)(181.-4:431><,)((4((()(1,4.8;)(371)((,14-((((,(-,),-),
@M02996:162:000000000-B87FG:1:1101:27596:5884 1:N:0:TAGCGCTC+CGTCTATT
CCTACGGGAGGCAGCAGTGAGGAATATTGGTCAATGGGCGGAAGCCTGAACCAGCCAAGTAGCGTGCAGGAAGACGGCCCTATGGGTTGTAAACTGCTTTTGTGAGGGAATAAAAAGGATTACGTGTAATCCATTGCATGTACCTGAAGAATAAGGACCGGCTAATTCCGTGCCAGCAGCCGCGGTAATACGGAAGGTCCGGGCGTTATCCGGATTTATTGGGTTTAAAGGGAGCGCAGGCGGCGATTTAAGCGTGTTGTGAAATGTAGGAGCTCAACTTCTGCACTGCAGCGCGAACTGG
+
ABCCCB>=81)====;===;;;;CFFGGGGGGGGGGGGGGGGGGGGGGGGGGGGGGFGGGGGGGGGGGGGDGGFGGGGGGGGGGGGGGGGGGGGGGGGGGG,:,9<:889:CEGGGGGEDFGGGGGGGGGGGGGGGGGGGGGGGGFGGGGGGGGGFGGGGGGGGGGGGGGGGGGGGGGGGGGFFGGGGGGGGGFDEDGGFGDGDEGEFFFGGGB:DDEGGFGGGG36C9F>B?BFE>>>C3)43157:GBB=26(4367((7<>AB4<F201127:?0ADFF4>)042)53490(,)((,5
@M02996:162:000000000-B87FG:1:1101:17142:5885 1:N:0:TAGCGCTC+CGTCTAAT
CCTACGGGAGGCAGCAGTAGGGAATATTGCACAATGGGGGAAACCCTGATCCAGCGACGCCGCGTGAGTGAAGAAGTATTTCGGGATGTAAAGCTCTATCAGCAGGGAAGAGAATGACGGTACCTGACTAAGAAGCCCCGGCTAACTACGTGCCAGCAGCCGCGGGAAAACGTAGGGGGCAAGCGGTAACCGGATTTACTGGGGGTAAAGGGAGCGTAGACGGCAGGGCAAGTCTGAGGGGAAAACCCGGGGCCCAACCCCGGGACGGCATTGGAAACAGACAGGCGAGGGGGAAGGAGAG
+
68AACD>=511888=;;==;68CC8C,CAFGGCA@CDFDDCECFGEDFFE@ECA;@@CBF@@@B7>C@,CBDFDEE,<<C,AFE+@CF,A?BAFEFGC,BFGGGCFDDCGG8FG?FGFEEFG+EFGGG9FE<EGDFFGGGGDEGGGGG@C,@?FC3+535@75BF*4=,6<=2BCCGGD=CF>)8)/8*=2388**1:>*:CG)?)8@F?GG*0)9)47C4?57:3CC1555)))0.)8*(1-70)7:7;BF0(4445>::D>9(409>2))..=:/((....438(4-((-4,44733,,
@M02996:162:000000000-B87FG:1:1101:25828:5899 1:N:0:TAGCGCTC+CGTCTAAT
CCTACGGGGGGCTGCAGTAGGGAATATTGCACAATGGGGGGAACCCTGATGCAGCAACGCCACGTGTGGGAAGAAGCATTTCGGTGTGTAAACCACTGTCGTGAGGGAATAATGCTTGGCTTCGGCCAAGTTGAATGTACCTCGAAAGGAAGCACCGGCAAACTTCGTGCCAGCAGCCGCGGTAATACGAGGGGTGCAAGCGTTGTTCGGAATCACTGGGCGTAAAGGGAGCGTAGGCGGAGATGCAAGCAGTCTGTACAATACCGGGGCCCAACCCCGGACCTGCAGACTGGACTGTGT
+
8ACCCE888))8888::::<:8::FFGGGGGGGGGGGGGGGGGGGGGGGGGGGGFGGGGGGGGGFFGGGGFGGGGCCFGGGGGGGGGGGGGGGGGGGGFGGGGGGGGGGGGGGGGGGGGGGGGEGGGGGFFGGGGGGGGGDGGGGGGGGGGGGGGGGGGGGGGGGGGGGGGGGGGGGGGGGGFFGGGGGFDGGFGGFGGFGGGEGGFFFFGGGFFCGBGCFEGGGFGDBFGFF>BF?<DGF99;7?BFGF<FA0<A>GGFFFFFFBFFFFDB:<DEE?>BBFFB:::?9(4:2:2<;2<A
@M02996:162:000000000-B87FG:1:1101:26319:5913 1:N:0:TAGCGCTC+CGTCTAAT
CCTACGGGAGGCTGCAGTGGGGAATATTAGGCAATGGGGGCAACCCTGACCTAGCAACGCCGCGTGAAGGAAGAAGGCCTTCGGGTTGTAAACTTCTTTTATGAGGGACGAAGGAAGTGACGGTACCTCATGAATAAGCCACGGCTAACTACGTGCCAGCAGCCGCGGTAATACGTAGGTGGCAAGCGTTGTCCGGATTTACTGGGTGTAAAGGGCGCGTAGGCGGGATTGCAAGTCAGATGTGAAATCCATGGGCTCAACCCATGAACTGCATTTGAAACTGTGATTCTTGAGTATCGGG
+
ACCCCFA)81)==;======;88BFEFFFGGGGGGGGGGGGGGGGGGGGGGGFFFGGGGGGGGGGGGGGGGGGGGGGGGGGGGGGGGGGGGGGGGGGGGGGGGGGGGGGGGGGGGGGGGGGGGGGGGGGGFFGGGGGGGGGGGGGGGGGGGGGGGGGFGGGGGGFGGGGGGGGGGGGGGGGGFFGCGGDGGGGFGGBGGFGGGFGGFE>FGCCFFGG>DDEGD=EEGDFFGFFFFFADF:6CBBBFBAC:>F9:FF<EF?FFFF:24AFB72))=CF>5<AF4A49>).64)52-6?A0>0
@M02996:162:000000000-B87FG:1:1101:4587:5926 1:N:0:TAGCGCTC+CGTCTAAT
CCTACGGGGGGCTGCAGTGAGGAATATTGGTCAATGGGCGGAAGCCTGAACCAGCCAAGTCGCGTGAAGGAAGACGGTATTATGTATTGTAAACTTCTTTAGGCGCAGAGAAATAAGCTCCTCGTGAGGAGTGATGCTAGTATGCGCAGAATAAGGATCGGCTAACTCCGTGCCAGCAGCCGCGGTAATACGGAGGATCCGAGCGTTATCCGGATTTATTGGGTTTAAAGGGTGCGCAGGCGGCATGCTAAGTCAGCGGTTAAATAGCGAGGCTCAACCTCGTCCCGCCGTTGATACTGGG
+
8ACC??@A=@08888::::::::CFGGGGGGGGGGGGGGGGEEGGGGGGGGGGFFFGGGGGGGGGGG?CFFGGFGFGF+@EFGG<AFGGGGGGGGGGGGGGGGDGEEGFFFFGGGGGGFCFGGGCA87F7;@C29CCFFGGEGGGGGGCCGGGGGGEGGGDGGGGGGGGGFGGGGECFGGC9@@5CDGGGGGEDEGFGC5FGGBG5;D47:EG5>D6-:>?FGG5)3*-9CB?FFFF>5C>D>>28@?*.6?<A)))*9,4DAA264)02C>F<F+71?>:>26?09BF3330,)-1:62(
@M02996:162:000000000-B87FG:1:1101:22032:5933 1:N:0:TAGCGCTC+CGTCTAAT
ACTACGGGAGGCTGCAGTGAGGAATATTGGTCAATGGAGGAAACTCTGAACCAGCCAAGTCGCGTGAAGGACGACGGCCCGATGGGTTGTAAACTTCTTTTGTAGAGGGATAAACGACATTACGTGTAAGGTTTTGAAGGTAATCTACGAATAAGCATCGGCTAACTCCGTGCCAGCAGCCGCGGTAATACGGAGGATGCGAGCGTTATCCGGATTGATTGGGTTTAAAGGGTGCGCAGGCGGGCGCTTAAGGCAGCGGTGAAATCTCGGAGCGCAACTCGGAAACTGCCGTTGAGACGGG
+
-88?C?==511=;;=;;==;;;@C;C@DFFC@A@CCDCEECEFFFD9CDF-CFACCCFFEF@@@6@FFGGFFEC@CEGGG@FC?CFC=@CECFGEEFA,?CFEFEB,4=FE=FFGGGGG+<FEFFFEFG,=7,3@DEGGGGGG9BFGGGGG=FGGFEEFECD+BFGAFGE+ADGGGGGFG@?B?EDGGGGGGDEGGFFGFGGGFC8>B):CEC>)2*577@CF/17CC>FFEBBFFFFE>9D>79B.(*-6@)4<?0ED3;F3-):.)>?9>6()10,(5(7>(-..64193(--(05(49
@M02996:162:000000000-B87FG:1:1101:22051:5933 1:N:0:TAGCGCTC+CGTCTAAT
ACTACGGGAGGCTGCAGTGAGGAATATTGGTCAATGGAGGAAACTCTGAACCAGCCAAGTCGCGTGAAGGACGACGGCCCTATGGGTTGTAAACTTCTTTTGTAGAGGGATAAACGACATTACGTGTAATGTTTTGAAGGTAATCTACGAATAAGCATCGGCTAACTCCGTGCCAGCAGCCGCGGTAATACGGAGGATGCGAGCGTTATCCGGATGTATTGGGTTTAAAGGGTGCGCAGGCGGGCGATTAAGTCAGCGGTGAAAGCTCGGAGCTCAACTCTGAAACTGCCGTTGATACTGG
+
888?C@1881)8=;=;;==;;;C@CD@DEFEC@AE@DADDEFDGGF9EFFFFFECCDFFEEB@B7@FFGGDFCE:@FFGG<ECEFGC7@@ACFGFCF?<FGGFFEE,=@FF=EFFGGGG7FFEFEFFGF5@8,48EEGGGGGGAFFGGGGGGGGGGGCFCDDFEGGAFGCDEGGGFCFEF>C5?ED?D9EDGDFGGF*??<DGFCC588:CGCDB)*9+1@C=:*)<CAFFD:B?FBBD99D>>>:)4*,6@-654?GG8>F>6)347D>C>>2)273)5-9<D75-6),4((44)14)5:
@M02996:162:000000000-B87FG:1:1101:24136:5944 1:N:0:TAGCGCTC+CGTCTAAT
CCTACGGGTGGCTGCAGTGGGGAATATTGCACAATGGGGGAAACCCTGATGCAGCGACGCCGCGTGAGCGATGAAGTATTTCGGTATGTAAAGCTCTATCAGCAGGGAAGATAATGACGGTACCTGACTAAGAAGCTCCGGCTAAATACGTGCCAGCAGCCGCGGTAATACGTATGGAGCAAGCGTTATCCGGATTTACTGGGTGTAAAGGGAGCGCAGGCGGTCTAGCAAGTCTGAAGTGAAAACCCAGGGCTCAACCTTGGGACTGCGTTGGAAACTGTTGGGCTAGAGTGTCGGAGGG
+
8ACCC>1011)=;======;;888CFEGGGGGGGGGGGGGDGGGGGGGGGGG9AFGFGGGGGGGFGGFGGEGGFFGGGGGGGGGGGGGGGFGEGGGGGFFGGGGFGGGGGGGFGGGGGGGGGGGGGGGGFFGGGGGGGGEGGDGFGGGGGGGGGGGGGGGGDGCGGGGGGGGGGGFGCFFGFFFGCCCGFFEG3EGF:CCFGG5EGF=CFG>FFFGDFGG@EEGC>GGFF*7<4>@<)4?3D<F<?>?C<65(3<D>?F?FFF?FF<?4(14920<6(5<AFB0(.3:<>>694<4),219
@M02996:162:000000000-B87FG:1:1101:4599:5946 1:N:0:TATCGCTC+CGTCTAAT
CCTACGGGGGGCTGCAGTGAGGAATATTGGTCAATGGGCGGAAGCCTGAACCAGCCAAGTCGCGTGAAGGAAGACGGTATTATGTATTGTAAACTTCTTTAGGCGCAGAGAAGTAAGCTCCTCGTGAGGAGTGATGCTAGGCTGCGCAGAATAAGGATCGGCTAACTCCGTGCCAGCAGCCGCGGTAATACGGAGGATCCGGGCGTTATCCGGGTTTATTGGGTTTAAAGGGTCCGCAGGCGGCATGCTAAGTCAGCGGTTAAATAGCGAGGCTCAACTTCTGCCCGCGGTTGACACTGGG
+
ABCCCB==5:)8888::::5::,:CFGGG<CFGGGGGG<F>FEEFGGGGF<FGGG<FDGDGGGGGGG73FFGGFCF+83@CD=FFGG,37@E=FFB@FGCGGBCFC@FEGGG,7<<>F;:33C<FFF7FF5FCG@<C9+C+*?<B:5E8:?B;2<ACC**87@:88<9CEFF*8@EC?FGGD)5CD)CG:DGGF*8.6FFC/:5EGFF5**A))0/9:0:*<C1:3E*597>?(.502@3490)()),*)-9)-))):/4354)-)))0(/(-(0A@3)).*).)4,((--3(()-0.5?1
@M02996:162:000000000-B87FG:1:1101:14693:5948 1:N:0:TAGCGCTC+CGTCTAAT
CCTACGGGTGGCAGCAGTGGGGGATATTGCACAATGGGGGAAACCCTGATGCAGCAATGCCGCGTGAGGGAAGACGGTCTTCGGATTGGAAACCTAAGTAGTCAGGGAGGAAGAAAGTGACATTACCTGAAGAGTAAGCTCCGGCTAACAACGTGCCAGCAGCCGCGGTAATACGGAGGGAGCGGGCGTGGGCCGGATTTACGGGGGGGAAAGGGTGCGTAGGCGGGCTGGCAAGCCAGGCGGGAAATACCGGGGCTTAACACCGGGGCTGGGCTGGAAACTGTTGAGCGTGAGGGTCGGG
+
-88ACA8)10)=;8=;;=;;;86@@E9EDFGGFDEDFDDDECFFGG@EG9ACEACEC@CE,@@B6>B@FCCFEEECFFF,,AF@?:CF,<?EFGDCFC,EFAFGFGG<+6@=A=EFF9FFGG9,CFE,CCFFEFGGGFG,DCCCFEGGG,@EE:>@+E?:>9D8>>EC14B,:;E*6475C<:;*:CG3/:*/5EEF356*2*881)8)7C59>>*9(1*7:C7EED3()97?2<5:?59299@BD4)CB?B>>B6(*246*.(49BF3(9(,4);.(.8316.)-60:((,-44:0(-11
@M02996:162:000000000-B87FG:1:1101:22031:5950 1:N:0:TAGCGCTC+CGTCTAAT
ACTACGGGAGGCTGCAGTGAGGAATATTGGTCAATGGAGGAAACTCTGAACCAGCCAAGTCGCGTGAAGGACGACGGCCCTATGGGTTGTAAACTTCTTTTGTAGAGGGATAAACGACATTACGTGTAATGTTTTGAAGGTAAGCTACGAATAAGCATCGGCTAACTCCGTGCCAGCAGCCGCGGTAATACGGAGGATGCGAGCGTTATCCGGATGTATGGGGGTTAAAGGGTGCGCAGGCGGGCGATGAAGTCAGCGGGGAAATCGCGGAGCTCAACTCTGCAACTGCCGTGGATACGGG
+
888AC50881)8=;=;;==;;;C@,C9EEF<@C@CCCCE@BD@F<EAEEF<,CF<CCFFFD@@C@@@DGFDEF@:CFGGG7<8EEFF7>?BCFGFEF9AEBB<F?D9?CF8AEFFGGGG7CFFGEEE<A,@,,4,@BFBFGFD,>;AFGGE8DFFEF86>=>>BFG7EGE3@DGFFFGEGCD>BD>>C@CFFDB?EF4FADDGBC9>55CGGD>A)*9++;CC)1.A:>FCB:BFFFFDD9>>>6B@2/:9=)).64:C(3B::4:,->B39;(/34())-*)6<:,4,263(7<)*.8<9
@M02996:162:000000000-B87FG:1:1101:24120:5955 1:N:0:TAGCGCTC+CGTCTAAT
CCTACGGGTGGCTGCAGTGGGGAATATTGCACAATGGGGGAAACCCTGATGCAGCGACGCCGCGTGAGCGATGAAGTATTTCGGTATGTAAAGCTCTATCAGCAGGGAAGATAATGACGGTACCTGACTAAGAAGCTCCGGCTAAATACGTGCCAGCAGCCGCGGTAATACGTATGGAGCAAGCGTTATCCGGATTTACTGGGTGTAAAGGGAGCGCAGGCGGTCTAGCAAGTCTGAAGTGAAAACCCAGGGCTCAACCTTGGGACTGCTTTGGAAACTGTTGGACTAGAGTGTCGGAGGG
+
8ACCCE8581)=;=8====;;88BFGGGGGGGGGGGGGGGGGGGGGGGGGGGGFFGFGGGGGGGGGGGGGGGGGGGFGGGGGGGGGGGGGGGGGGGGFCFGGGGGGGGGGGGGGGGGGGGGGGGGGGGGGGGGGGGGGGGGGGGGGGGGGFFGGGGGGGGGGGGG>C8FGGGGDEGGGGGGDAFGGGGGGGGGFGGFGGFGCGFGGFFAFGGGFBDGBGDFGGDEBFDBFGFBFAFFAFD?D2994>(9::>:<FF??G?BFFFFF<:<AFAB26A??)))9317?FFFA<<A.:?:27>B
@M02996:162:000000000-B87FG:1:1101:19534:5972 1:N:0:TAGCGCTC+CGTCTAAT
CCTACGGGAGGCTGCAGTGAGGAATATTGGTCAATGGACGGAAGTCTGAACCAGCCATGCCGCGTGCAGGAAGAAGGCCCTATGGGTCGTAAACTGCTTTTGTGGTGGAGCAATAAGGCGTACGCGTACGTCGATGAGAGTACATCACGAATAAGCATCGGCTAACTCCGTGCCAGCAGCCGCGGTAATACGGAGGATGCAAGCGTTATCCGGATTTAGTGGGTTTAAAGGGTGCGTAGGCTGGGCGACAAGTCAGGGGTGAAAGCCCGCCGCCCAACGGCGGAACTGCCTGTGAGACGGG
+
-88?C?=A=:18=;=;;==;;;C@<@6EEFF@AACCCEFBCE@CFF,EDFC@DA;CC<CF@@8@8@CDGFEF,@AEFFFG7A,CEFEFEF?=EGCFG,,9AFBF@4B@BFFDF,EFGGGGGGGFGGGGGGFFEF8FGGGGDFFG;EFGGGG8DGGFF;7<>D>CFG9DFE@FGGG@DFFEEC?>D?CG7EFGGFGGF4CFCFCAE5>A.1@EC.)127+39C7125<>>FFF4<3@:<BGF*3)47>B5>05-6>AFGG6>F<A>08?F111(45;;(46(79(42).,.))...)14164
@M02996:162:000000000-B87FG:1:1101:4768:5973 1:N:0:TAGCGCTC+CGTCTAAT
CCTACGGGAGGCAGCAGTGAGGAATATTGGTCAATGGGCGCGAGCCTGAACCAGCCAAGTAGCGTGAGGGATGACTGCCCTATGGGTTGTAAACCTCTTTTGTTTGGGAATAAAGTCAGGGACGCGTCCCTGTTTGTATGTACCTTTCGAATAAGCATCGGCTAATTCCGTGCCAGCAGCCGCGGTAATACGGAAGATGCGAGCGTTATCCGGATTTATTGGGTTTAAAGGGAGCGTAGGCGGACTGTTAGGTCTGTGGTCAAATGTCAGGGCCCAACCTTGGCATGCCATGGAAACCGGG
+
8ACCCBD):1)====;====;;;CCFGGGGGGGGGGGGGGGGGGGGGGGGGGGFFFEGGGGGGGGGGGGGGGGGGGGGGGGGGGGGGGGGFFGGCGGGGGGGFGGGGGGGFGGGGGGGGGGDGGGGGGGGGGGGGGGGGGGGGGGGGGGFGGGGGGGGGGGGGGFGGGGGGGGGGGGGGGGGFFGGGGC=FGGFGCFGGFCDGDGDDFF6D:DEBGD?D>AFFCE:EFAFGFFB>>>B>G<C>:>>@27A4@BBFFFGG<<F?<DFABFFG??:>C>:1,4@??FAF:??<BF77<;:9>(
@M02996:162:000000000-B87FG:1:1101:24322:5994 1:N:0:TAGCGCTC+CGTCTAAT
CCTACGGGAGGCTGCAGTGGGGAATCTTCCGCAATGGGCGAAAGCCTGACGGAGCAATGCCGCGTGAGTGATGAAGGGATTCGTCCCGTAAAGCTCTTTTATACATGACGAATGTGCAGAGGGTGAACAATCCTCTGTAATGACGGTAGTGTATGAATAAGCCACGGCTAACTACGTGCCAGCAGCCGCGGTAATACGTAGGTGGCGAGCGTTGTCCGGAATTATTGGGCGTAAAGAGCATGTAGGCGGTTGCTTAAGTCTGGAGTGAAAATGCGGGGCTCAACCCCGTATGGCTTTGGAT
+
ACCCCBA580)=========;88BEFGGGGGGGGGGGGGGGGGGGGGGGGGGGFFGGGGGGGGGFGFFGGGGGGGGFGGGGGGGGGGGGGGGGGGGGGGGGGGGGGGGGGGGGGGGGGGGGGGGGGFGGGGGGGGGGGGGGGGGGGGFGGGGGGGGGGGGGGFGGGGGGGGGGGGGGGGGGGFFGGGGGGGGGBGGFGGFGGGFGGFEFFGGGFFGG@GGFGGGGFGG?FGE>?BFBBFGFGBFF?FBGF>E?BAF4CGFFFFFFFFFF<DAFABDEBF9:FD??BB9-7:?:<04@<?72
@M02996:162:000000000-B87FG:1:1101:9898:6004 1:N:0:TAGCGCTC+CGTCTAAT
CCTACGGGCGGCAGCAGTGAGGAATATTGGGCAATGGAGGAAACTCTGAACCAGCCAAGTCGCGTGAAGGACGAAGGCCCTAGGGGTGGTAAACTTCGTTTGTAGAGGGATAAACGACATTACGTGTAAAGTATTGAAGGTAAGCAACGAATAAGCATCGGCTAACGCCGAGCCAGAAGCAGCGGTAATACGGAGGAAGCGAGCGTTATCCGGAGGGAGTGGGTGGAAAGGGGGGGCAGGCGGGCGAGTAAGGCAGCGGAGAAAGCACGGAGCTCAGCTCCGAAACAGCCGGAGATAGGGG
+
-88A@?188118888;;<;;;;;C;C,CEF,CC@C@DCFDEDFFFF9CCFFFCEC,@FF9:88>6>FCGGF,@>+BFEAC,=,==FF:F@5?CAB,,+B,+@4555B47?,65C7=+@=+,55A,6@BF,>D,3,3C;,@DA,3@,@,88E33>>@9,*3**363D9*41*=7C6C80<0,2;/8*1/:<+;58EGF*;5/1:):/00)0*27.)1)(*/.8=11.:6<>F>(,(869593DBE(7@95349)(.2(7/(,.42(((.79)2((0+))))(8(-,-(..(7((--(*).,2
@M02996:162:000000000-B87FG:1:1101:25119:6005 1:N:0:TAGCGCTC+CGTCTAAT
CCTACGGGGGGCAGCAGCTAAGAATATTCCGCAATGGACGAAAGTCTGACGGAGCGACGCCGCGTGGATGATGAAGGTCGAAAGATTGTAAAATCCTTTTGGAAGTGAGGAATAAGCATTGCAGGGAATGGCAGTGTGGTGACTGTAGCTTCTGAATAAGCAACGGCTAATTACGTGCCAGCAGCCGCGGTAACACGTAAGTTGCGAGCGTTGTTCGGAATTATTGGGCGTAAAGGGCATGTAGGCGGTCATGAAAGTCTGTAGTGAAATCCCTGGGCTTAACCCAGGAACTTGTATGGAA
+
88CCCB:==))8888::9::<::CFCEGGGGGGEGGGGFFCEGFGFGGGGGGEFFF@FGGGGEE8FEEGGGGGGGDFGGGGGGGEFFGGGFFGGFGGGGGGGFG:?FCFGFGFFGGCCFFFFC9FGGGFCC<FGFFGGGFF98FGFGGGGGGGGGGCCCFGGGG5C5EGGGFGGGGFFFC6<F4;DGGGGG8E@C?@F4>FCFFGG>))89=D.77>6<<)@FDF?F41@GFBBFB?<FC4CB656899,(9<>4:><C<<=2<54627)2472)8:6<:7@)28((4(((..).-1)42,
@M02996:162:000000000-B87FG:1:1101:25100:6016 1:N:0:TAGCGCTC+CGTCTAAT
CCTACGGGGGGCAGCAGCTAAGAATATTCCGCAATGGACGAAAGTCTGACGGAGCGACGCCGCGTGGATGATGAAGGTCGAAAGATTGTAAAATCCTTTTGGAAGTGAGGAATAAGCATTGCAGGGAATGGCAGTGTGGTGACTGTAGCTTCTGAATAAGCAACGGCTAATTACGTGCCAGCAGCCGCGGTAACACGTAAGTTGCGAGCGTTGTTCGGAATTATTGGGCGTAAAGGGCATGTAGGCGGTCATGAAAGTCTGTAGTGAAATCCCTGGGCTTAACCCAGGAACTGCTATGGAA
+
ABCCCA==51)8888:::::<::CEFFGGGGGGGGGGGGFFGGGGGGGFGGGGFEGFGGGGGGECFGGGGGGGFFGFGGGGGGGGGFGGGGGGFGGGGGGGGFGGGGGGGGGGGGGGGGGGGGGGGGGGG?FGGGGGGGGGGGGFGGGGGGGGGGGGFGGGGGGGGGGGFFGGGGGGGGGGGFFGGGGGGGEGFGGFGCFGGGFGGFFFF3:DBFGGFDGFGGGGFFGFFDEFF<B?B@F8CA@<?8993?BDAA<ACFDFFFFBFAFB>>34>@GFF?FBFA733,4-3,57>:AFBBA<
@M02996:162:000000000-B87FG:1:1101:25121:6023 1:N:0:TAGCGCTC+CGTCTAAT
CCTACGGGGGGCAGCAGCTAAGAATATTCCGCAATGGACGAAAGTCTGACGGAGCGACGCCGCGTGGATGATGAAGGTCGAAAGATTGTAAAATCCTTTTGGAAGTGAGGAATAAGCATTGCAGGGAATGGCAGTGTGGTGACTGTAGCTTCTGAATAAGCAACGGCTAATTACGTGCCAGCAGCCGCGGTAACACGTAAGTTGCGAGCGTTGTTCGGAATTATTGGGCGTAAAGGGCATGTAGGCGGTCATGAAAGTCTGTAGTGAAATCCCTGGGCTTAACCCAGTAACTGCTATGGAA
+
8BCCCB>151)88,8:::::<::,CFFEGGGDGGGCEFFGGGGGGFFGGGGCEF@FCFGGGGGG7FG@FFFGG9FFGGG>FEFGGGGGGGFGGFGGGGGGFECGGGGGGGFEGGGGGGGGDFGG>FGFGFCFFCC?FE;FGG?CEGFFGFEGFGGGG7F?FGGGGGGGGGGGGCFFFFG763<5CGD<75C8EFGG3CC@FGGFGGFFFFDGGB5779*9<FGGGFGF?BD5:?BF?8598:)*2?5317,96)64<<745@AF<04)9<C>>FF8>(4..942.4<().)624).9<?42
@M02996:162:000000000-B87FG:1:1101:16975:6044 1:N:0:TAGCGCTC+CGTCTAAT
ACTACGGGTGGCAGCAGTGGGGAATATTGGGCAATGGGCGAAAGCCTGACCCAGCGACGTCGCGGGAAGGAAGAAGGCCCTCGGGTTGTAAACTTCAGTCAACAGGGAAGAAACAAATGACGGTACCTGGGGAGGAAGCCACGGCTAACTACGTGCCAGCAGCCGCGGTAATACGTAGGGGGCGAGCGTTATCCGGATTTACTGGGTGGAAAGGGGGTGTAGGCGGGGGTGCAAGTCAGAGGGGAAAATTATGGGCTGAACTCATAACGGGCATTGGAAACGGTACATCCTGAGTGGCGGG
+
888AC?=5801=;8=;;==;;88@,C6CECGEC@CCDFFEFCDEGF8ECECEFFC@@CC7B@@>+>FEGGFFFDEFGGGG+AFDEBBF+ABAF@?FFG,CFEBEBFDCFGGFGGGGG9FGGGG=FFG,C,@FEGGGGGGGGGGGGDEGC;EDE,>::DC:BC8DEEGG5:C+@BE+?=C*7<=>?C>D519/39>EF*10:F99?F)8)8CFDFF)9-9/9<CCEEG)7097:AB*6<BC)C(>BFFF*(.*6??B2*1<(*)5)6<B)(119(*39)6<:52(4(:))().-8).)-,3(
@M02996:162:000000000-B87FG:1:1101:4406:6086 1:N:0:TAGCGCTC+CGTCTAAT
CCTACGGGTGGCAGCAGTGAGGAATATTGGTCAATGGGCGAGAGCCTGAACCAGCCAAGTCGCGTGAAGGATGAAGGTTCTATGGATTGTAAACTTCTTTTATTCGAGGGTAAAGTGAGGGTTGTGACCCTTATTGCAAGTATCGAATGAATAAGCATCGGCTAACTCCGTGCCAGCAGCCGCGGTAATACGGAGGATGCGAGCGTTATCCGGATTTATTGGGTTTAAAGGGTGCGTAGGCGGATAATTAAGTCAGCGGTAAAAGCGTGTGGCTCAACCATACCGAGCCGTTGAAACTGGG
+
ACCCCBF==00=======;;;;;CFGGGGGGGGGGGGGGGGGGGGGGGGGGGGGGGGGGGGGGGFGGGGGGGGGGGGGGGGGGGGGGGGGGGGGGGGGGGGGGGGGGGGGGGGGGGGGGGGGGGGFGGGGGGGGGFGGGGGGGGDFGGGGGGGGGGGGGGGGGGGGGGGGGGGGGGGGFFGGFEGGGGGGGGGFEGFGGFGDGFGGFFFCFED8>GGFGGFGGGGDFGFFGFFFFFF:EG><9738BAF<AFAFFFFEGFBFFFF:>8>?GBF?FGFB7??FFF?:9>6>:B?0A476>?0
@M02996:162:000000000-B87FG:1:1101:13065:6090 1:N:0:TAGCGCTC+CGTCTAAT
ACTACGGGAGGCTGCAGTGGGGAATATTGGGCAATGGGCGGAAGCCTGACCCAGCAACGCCGCGGGAGGGAAGAAGGTTTTCGGATTGTAAACCTCTGTCCTTGGTGACGAAGGAAGTGACGGTAGCCAAGGAGGAAGCCCCGGCTAACTACGTGCCAGCAGCCGCGGTAATACGTAGGGGGCGAGCGTGGTCCGGAATGACTGGGCGTAAAGGGCGGGTAGGCGGCGCGGGAAGTCCGGAGGGAAAGTCCGGCTTTCAAGGGGGGAATTGCTTGGGAGACGGCAGGGCTGGAGTACGGAA
+
-88AC@==81)==;=;;==;;788;C<<ECF<ECECDFFBCEEEGF8EEFFFEE@EDGGFC>@B+8@EGDEGGFFGG?B?+EFDD+BF8@?CEGFGFF,CFEFFD:>?DFGDGGGGG=FGGGG=FFGGFGGGFFGGGGGGGGGGGCEGG;DBE,>=DF8@CCC=FGGGC@B+C<F0C=DDCD578CDD)*92<@GGFG7?FF7@=C>B)7CF:F73D9D>;:C=E@:72.9)49B)6>@D?D0@:F>:*65)46(((3?:<?(9;>><))95-)*;5(((()4391(-411(,4.49891(
@M02996:162:000000000-B87FG:1:1101:6727:6096 1:N:0:TAGCGCTC+CGTCTAAT
CCTACGGGGGGCAGCAGTGAGGAATATTGGTCAATGGACGGAAGTCTGAACCAGCCATGCCGCGTGAAGGAAGAATGCCCTATGGGTTGTAAACTTCTTTTGCCACAGAGTAATAAGGGTCGTGCGCGGCCTGATGAGAGTATGTGGCGAATAAGCATCGGCTAACTCCGTGCCAGCAGCCGCGGTAATACGGAGGATGCAAGCGTTATCCGGATTTATTGGGTTTAAAGGGTGCGTAGGCGGACGCGTAAGTCAGCGGTGAAATATCCCGGCTCAACCGGGAGGCTGCCGTTGATACTG
+
88BCC>DBA@)8888::<:::::CFEGGGGGGGGGGGGGGGCFFFGGGGGGGGFFFGFGFEFGGFGGGGGGGGGG9FGGGGGGGGGGGGGFGGGGCGGGGGGGGGCCF:FGGG;FEGGGFGE>FGGGGGGGGGFDGDFGGGGDG,<ACGGGGGGGGGGGGGGGGGGGGGGGGGGGGGGGGGGFFEGGGGGGGGFGGFGGFGFGFGGFFFFGGGF>D6>FGFGGGGEGGFFGFFF?EFFFG?DF>BD5079?FABA<BGGFFFFF2).4B2D9>27E?BF>>B-99(444:>??4()164<
@M02996:162:000000000-B87FG:1:1101:26367:6143 1:N:0:TAGCGCTC+CGTCTAAT
CCTACGGGTGGCTGCAGCTAAGAATATTCCGCAATGGACGAAAGTCTGACGGAGCGACGCCGCGTGAACGATGAAGGTCGGAAGATTGTAAAGTTCTTTTATAACTGAGGAATAAGCATGATCAGAGAAAGGTTATGTGGTGACTGTAGGTTATGAATAAGCAACGGCTAATTACGTGCCAGCAGCCGCGGTAACACGTAAGTTGCGAGCGTTGTTCGGATTTATTGGGTTTAAAGGACGTGTAGGCGGTTCTGTAAGCTTGGTGTGAAAGGCGGGAGCTCAACTCCCGAATTGCGTTGAG
+
88ABCE>))1)==88====;<;;CEFGGGGGGGGGGGGGGFGGGGGGGGGGGGFFGFGGGGGGFFGGGGGGGGGGGGGGGGGEGGGGGGGGGGGGGGGGGGGGGFGGGDFFGGFGGFGGGGGGGGGEFGDEEFGGGGGFGGGGGGGGGGGGGGGGGGGGGGFCDFGGGGGGGGGGGGGGGGGFAGGGGGGGGGAEFFGGFGGGFGGFEFFG=7ABFC@GG>GF79BGGB3<7?DBFABFG6987AFF>D9B>)6<A<E764?<<:??476:8(,.:39(.4?<:A3?(((-(3)-4044(.
@M02996:162:000000000-B87FG:1:1101:16868:6143 1:N:0:TAGCGCTC+CGTCTAAT
CCTACGGGTGGCTGCAGTGGGGAATATTGGGCAATGGGCGCAAGCCTGACCCAGCAACGCCGCGTGAATGAAGAAGGTTTTCGGATTGTAAAGTTCTGTGATGGGGGACGAAGAAAGTGACGGTACCCCAAGAGCAAGTCACGGCTAACTACGTGCCAGCAGCCGCGGTAATACGTAGGGGACAAGCGTTGTCCGGAATGACGGGGCGTAAAGGGTGCGTAGGTGGAAATGAAAGTTAGTAGAGAAATGCCAATGCTTAACAAGGGAGAAACTACGAAGACTTCAATACGAGAGTGCAGGG
+
-88A@?=5:)1==8=;;==;;78@;C,CECGFCEFCDFEBFCCCFC<CEFFFDECFFGCFCCFC+@FEEECEEACFFAC<,CFDB:CE,AA??<CFDE5CF<FFGGDECGG:FFGGG<FGGGG:FCGFGGCGGGGGGGEGDGGGGDGGGAFGGFBDFECFF9BDFGGG?:E,=BF0?CC*:?>>EG<D**:13:EGFGDFDF*=8<<B)8CECFD*>6>17?7:EF*2<*296AD/)6926>)7:F62*6:?:2:2)+26)93,:?14<(98)6?*03480/-569).4(-43;))/654(
@M02996:162:000000000-B87FG:1:1101:26350:6148 1:N:0:TAGCGCTC+CGTCTAAT
CCTACGGGTGGCTGCAGCTAAGAATATTCCGCAATGGACGAAAGTCTGACGGAGCGACGCCGCGTGAACGATGAAGGTCGGAAGATTGTAAAGTTCTTTTATAACTGAGGAATAAGCATGATCAGAGAAAGGTTATGTGGTGACTGTAGGTTATGAATAAGCAACGGCTAATTACGTGCCAGCAGCCGCGGTAACACGTAAGTTGCGAGCGTTGTTCGGATTTATTGGGTTTAAAGGACGTGTAGGCGGTTCTGTAAGCTTGGTGTGAAAGGCGGGAGCTCAACTCCCGAATTGCGTTGAG
+
8ACCCB8501)========;<;;CCFFFGGGGGGGGGGGFEGGGGGGGGGGGGFEGEGGGGGGE@FGGGGGGGGGGFGGGGGGGFGGGGGGGGGGGGGGFGGGGGGGGGGGGGGGGGGGGGFGCFGGFGGGGGGGGGGGGGGFFGFFECFGGGGGGGGGGGGGGGGGGGGGGGGGGGGGGGGFFGGGGGGGGGFGGFGGFGGGFGGFFFFGGDBDGGDDG3CCFGFCGF>CE:<<FFBFC?GBFF=?9D9>EFA><BGF<AF048469?:D??B>E5377?FFFAA>?F?>F:?A38:9:2
@M02996:162:000000000-B87FG:1:1101:17542:6158 1:N:0:TAGCGCTC+CGTCTAAT
ACTACGGGAGGCAGCAGTGAGGAATATTGGTCAATGGACGGAAGTCTGAACCAGCCATGCCGCGTGAAGGAATAAGGCCCTATGGGTCGTAAACTTCTTTTGTGGTGGAGCAATAAGTCGTACGTGTACGGCGATGAGAGTACAGCACGAATAAGCATCGGCTAACTCCGTGCCAGCAGCCGCGGTAATACGGAGGAGGCAAGCGTTATCCGGATTGAGTGGGTTTAAAGGGTGCGTAGGCGGGGCGTCAAGTCAGAGGTGAAAGCCCGGGGCCTAACTCCGGAACGGCCGTGGAGACGGG
+
-88AC@=>5:1=88=;;==;;;;C6C,@CCEFEC9CCEFBCEDECC@EEFFECE;CCCCFFB@@8@CCFFCE,@CEFFGG,A,CEFEAC7==DFF<FE9EEF?AC,B@@FGFG9FFG9EFDGGGFGGGGGGGGF=CFGCGBFGG,@FFEGG8FFEFC62<>C8EGG7EEB3@DCFCC?>C59:9C/:C+BFFCEGGF*:)9<FFEC3A);@=5:)154*;;@F9*)<C<BFE8:?F?:BG?/3)-.8(7<BF4)-69FF347366:8<>>GB>()093)..<;?69(3-7(4448(9:<F9
@M02996:162:000000000-B87FG:1:1101:12839:6166 1:N:0:TAGCGCTC+CGTCTAAT
CCTACGGGCGGCAGCAGTGAGGAATATTGGTCAATGGACGGAAGTCTGAACCAGCCATGCCGCGTGAAGGATTAAGGCCCTATGGGTCGTAAACTTCTTTTGTAGGGGAGCAATAAGTCTTACGTGTAGGACGATGAGAGTACCATACGAATAAGCATCGGCTAACTCCGTGCCAGCAGCCGCGGTAATACGGAGGATGCAAGCGTTATCCGGATTTATTGGGTTGAAAGGGTGCGTAGGCGGTATGGTAAGTCAGTGGTGAAATGTCTCAGCTCAACTGGGAACGTGCCATTGAGACTGG
+
-88AC>110118888;;<;;;;;C;CC<ECFCECEDFFFCDECEFD<EEFFFGECDDECFFBCC7>BDFFFE,CEEFGGGFEACFGEFC>FCFGG9FF<FEFAF,C@D>FFCE<EFG5EAFGGGGGGGGGGGGGGFGGGGGGGGGGGGFGGDGGGGG7FECD*@FGCFGE@CDGFEFFCC79:?D9CD@FGGD8EGF6>AFGGFEC:A::FEGF>**.2:9CD97)<CBFF>4:BF?FEGFG30-)9<::AF)6<A6FG6<FFF2<)606763.6C=0)5:F?((4,-486).66)82)34
@M02996:162:000000000-B87FG:1:1101:17556:6172 1:N:0:TAGCGCTC+CGTCTAAT
ACTACGGGAGGCAGCAGTGAGGAATATTGGTCAATGGACGGAAGTCTGAACCAGCCATGCCGCGTGAAGGAATAAGGCCCTATGGGTCGTAAACTTCTTTTGTGGTGGAGCAATAAGTCGTACGTGTACGGCGATGAGAGTACATCACGAATAAGCATCGGCTAACTCCGTGCCAGCAGCCGCGGTAATACGGAGGATGCAAGCGTTATCCGGATTGAGTGGGGTTAAAGGGTGCGGAGGCTGTGCGTCAAGTCAGAGGGGAGAACCCGGGGCCCAACCCCGGAACTGCCGTGGACACGGG
+
88ACC:1=51)888==;<=;;;;;;C@ECFC<CE,@DEEBCC@CFAACDFFCEECD<E@FFC@B+@FEFFFC5CEEFGGG7==EEGGCF:EDDGG<FA?B<F?FC,B@=EE=F,ECGAEFFFGFFGFEFDEGEE7CFGGGDGFG,C@=EG8,6>>D=7+>:66B:C,EFD+@C5C2@:9,40*3:@;CF@C:8:=E:*;?>FF:E*.>)+;ED:><5;*1;@E)2)2:)9:B22(8275<3*.).18(14??)5)5.3<02@(4().35-<92,)*0((-4:41(().,.-46;0().((-
@M02996:162:000000000-B87FG:1:1101:20342:6197 1:N:0:TAGCGCTC+CGTCTAAT
CCTACGGGAGGCAGCAGTCGGGAATATTGCGCAATGGAGGAAACTCTGACGCAGGGACGCCGCGTATAGGAAGAAGGTTTTCGGATTGTAAACTATTGTCGATAGGGAAGAAACAAGACAGTACCTATCAAGAAAGCTCCGGCTAACTACGTGCCAGCAGCCGCGGTAAGACGTAGGGAGCAAGCGTTATCCGGAGTGATGGGGGGTAAAGGGTGCGTAGACGGGAAAGTAAGTTAGTGGTGAAATCCCGCGGCGCAACGGAGGAACTGCAACTAAAACGGATTGTCTTGAGGGCAGGAGG
+
-88?@:===10==8==;;=877@BCECEEFGC:C@EDCDDEFFGGF<CDFCFEC7@CFBFFB@>66,CEDEFFFFFFB?<4FFC@C8F9@?EEFGFGF@FGGBFEGFCFGGGGGGGGGGGG9FFG9D:EFGGGGGGG9DGGGG+CFG;EFG@DCBCCDDDEFEGGG7>E9EGG*=CGDFEEFFA=D?*:*;?:>C*:*@C7>EF8C0>F?GGD5@DG17DE9:CE5E<(*29A).9669C)>:FB*6:9(-79>(79ED(7B9BF7?)??G<?(6<935(4<((()-.)..::?0:E>12(
@M02996:162:000000000-B87FG:1:1101:20218:6254 1:N:0:TAGCGCTC+CGTCTAAT
ACTACGGGGGGCAGCAGTGAGGAATATTGGTCAATGGGCGGAAGCCTGAACCAGCCATGCCGCGTGAAGGATGAAGGCCCTATGGGTCGTAAACTTCTTTTGTGGGGGAGCAATAAGCGTCACGTGTGGCGCGATGAGAGTACACAGCGAATAAGCATCGGCTAACTCCGTGCCAGCAGCCGCGGTAATACGGAGGATGCAAGCGGTATCCGGATTGATGGGGTTTAAAGGGTGCGTAGGCGGGTGCTCAAGTCAGAGGGGAAAGCCCGGGGCGCAACGCCGGAACGGCCGTGAGGACGGG
+
88AA@:851)18888::<::::9C5EC9?ACC<D@BCFFEDEECFF4EEFEFDEBBA<=FD>@>3>FFGFFC<BCFGGGG+F>>CF8DC@CCFFFFG9,@<D>,8*5<CFFCF,CCGGG=FGGGFFGGGGGEGE*;CFGGCFGGDGGFGGG>FGF9E071?5*;FFCFGC1:DGGFFFCCCC>>CCDDFGGG8>EEF*>FCCE>E).78*CG7>)/0,**1:>/2)<:6FFE8<?D6?:92/2)-<>):5?=)))..<<(4B2<2(:6>49>9,)/),(46>>;613:1-(-4(((9(4;>
@M02996:162:000000000-B87FG:1:1101:16083:6282 1:N:0:TAGCGCTC+CGTCTAAT
ACTACGGGAGGCAGCAGTGAGGAATATTGGTCAATGGGCGAGAGCCTGAACCAGCCAAGTAGCGTGAGGGAAGACGGCCCTATGGGTTGTAAACCTCTTTTGTTGGGGAATAAAGTGAGGTATGTATACCTTTTTGTATGTACCATTCGAATAAGCATCGGCTAATTCCGTGCCAGCAGCCGCGGTAATACGGAAGAGGCGAGCGTTATCCGGAGGTATTGGGTGTAAAGGGAGCGTAGGCGGACTGTTAGGTCGGTGGTCAAATGTCAGGGCCCAACCTGGGCAGGCCAGGGAAACCGGG
+
886BC?=9>1)=======;=;;@E;EC<CC;C@AC@CDEEEEECFFAEDFFFFA;:@EECCC<@8@CBEDDFEEC,BFGG<?CCDFC,>@DCFFG=F9,BFAB,:E=B?CAFGGGFFFGGAE?AFGGGGGD<9E,@8E,C@DGGGGGGEFG8FFFAE@+>==6BFAAFG@6ADFGEGGCCEC?>E;<D9EFGDEEGF*@DCDEED55>);D=<>))17++;BC*/.<:<FFF<BBD>1>DFG;79)8-*.6@)6(4-CD-5=3:)6)6*69?B:BE56<((8::3(40:64?:??F4:9;0
@M02996:162:000000000-B87FG:1:1101:8084:6295 1:N:0:TAGCGCTC+CGTCTAAT
CCTACGGGTGGCAGCAGTGAGGAATATTGGACAATGGATGGAAGTCTGATCCAGCCATGCCGCGTGAAGGATAGATGCCCTACGGGTTTTGAACTTCTTTTGTACGGGGGCAATAAGGGCCACGCGTGGCCCGATGAGAGTACCGTACGAATAAGCATCGGCTAACTCCGTGCCAGCAGCCGCGGTAATACGGAGGATGCGAGCGTTATCCGGATTTATTGGGTTTAAAGGGTGCGTAGGCGGCTTGCCAAGTCAGCGGTGAAATCCGGGCGCCCAACGCCGGAACTGCCGTTGAAACTGG
+
8BCCC>D=:))====;===;;;;CFGGGGGGGGGGGGGGGGGGGGGGGGGGGGGGGGGGGGGGGFGGGGGGGGGGGGGGGGGGGGGFFGGGEGGGGGGGGGGGGGGGGGGGGGGGGGGGGGGGGGGGGGGGGGGGGGGGGGGGGGGGGGGGGGGGGGGGGGGGGGGGGGGGGGGGGF?FFGGFFGGGGGGDCEEEGEDFFGDG@EGE:FBGGGFFGG>GGFGGGG3EFBFGFFF0<:?E92967635:<ABFF9AA?GGFFFFBABBF>99>>9E5:<402B;90022<43-3::<4<294
@M02996:162:000000000-B87FG:1:1101:16094:6298 1:N:0:TAGCGCTC+CGTCTAAT
ACTACGGGAGGCAGCAGTGAGGAATATTGGTCAATGGGCGAGAGCCTGAACCAGCCGAGTAGCGTGAGGGAAGACGGCCCTATGGGTTGTAAACCTCTTTTGTTGGGGAATAAAGTGAGGTAGGTATACCTTTTTGTAGGTACCATTCGAATAAGCATCGGCTAATTCCGTGCCAGCAGCCGCGGTAATACGGAAGAGGCGAGCGTTATCCGGATGTATTGGGTTTAAAGGGAGCGTAGGCGGACGGTGAGGGCTGTGGTCAAAGGTCAGGGCCCAACCGCGGCAGGCCAGGGAACCAGGG
+
88ACCD=>51)===8=;===;;;C6E,ECCF@DF9@CCFCCCCEGG?EFGGGFECC:CC:C@CB,@FEGDDFGFF:EGGG,ACEEF<,87@CFGGDF<??FA:4,A@C@F<AFGG5FFFFEF9FDFFGGGFE849@8E,C;FGDEFCCFGGDDFFFC@=C8C8BE8,@FFDCGGGGGGFFFDA?EC7D7CGGDB7CF6CEDGEFE75=4:@EDA))2?++;<;:*)<2:F77::656?DG?D;)2)8431:@:<:8,<<(.=7))().019:627>56--(899B124(4(3:??2),4:(
@M02996:162:000000000-B87FG:1:1101:14963:6333 1:N:0:TAGCGCTC+CGTCTAAT
ACTACGGGTGGCAGCAGTGGGGGATATTGCACAATGGGGGAAACCCTGATGCAGCGACGCCGCGTGAGTGATGAAGTATTTCGGGATGTAAAGCTCTATCAGCAGGAAAGAGAATGACGGTACCTGACTAAGAAGCACCGGCTAAATACGTGCCAGCAGCCGCGGTAATACGTATGGGGCAAGCGTTATCCGGATTTACTGGGTGTAAAGGGAGCGCAGACGGCATGGCAAGCCAGATGGGAAAGGCAGGGGCGCAACCCCGGGACTGCAGGTGGAACGGTCAAGCTAGAGTAGCGGAGAG
+
88ACCBA==1)========;;86@8C,CCFGGFFCCDFDDCC@FGGFFFEFGGEC@BFEFFCCB+8BC<CDEEDFE,C<C<@FD+@=F,AEECGEGFG9FGGGGGGCEFGG8FGCFGGGGGGGGGGGG:FGGGGGGGGGGGGEFGGGGGGGGGGG?@D>>D9BEG:EGF;FG?F>46,7:E<>5=12>8EDGC>=/;CFC:CG8;/;:C8CG5<>CC2<>@CD52):<:F=7167F:BF985404;>7DFFD9(490:*4?54926(482*(.8F5=:2<15<<8>).448)-)),0-2(,
@M02996:162:000000000-B87FG:1:1101:26223:6348 1:N:0:TAGCGCTC+CGTCTAAT
CCTACGGGAGGCAGCAGTGAGGAATATTGGTCAATGGGCGAGAGCCTGAACCAGCCAAGTCGCGTGAAGGATGAAGGTTCTATGGATTGTAAACTTCTTTTGTTCGGGGGTAAAGTGAGTCACGTGTGGCTTATTGCAAGTATCGTACGAATAAGCATCGGCTAACTCCGTGCCAGCAGCCGCGGTAATACGGAGGATGCGAGCGTTATCCGGATTTATTGGGTTTAAAGGGTGCGTAGGCGGGATGTTAAGTCAGCGGTAAAATAGTGTTGCTCAACTATTCCTCGCCTTTGGAACTGGG
+
8ACCCD0:)0)==8=====;;;;;CFGGGGGGGGGGFGGGGGDGGGGGGGGGGFFDFEGGGGGG@EFGGGGFG@<9FE,CFEGGG<FGGGGGAFFGGGGFGFFGGG7=FGGGGGGGGF<<FFGG8?EAF+>,=DGGG;=FG;EF7,@EE+@DDGGG9EGCEGGEGFFFGGF5?FG6FFEGGGFAEGDGG@F*:6EGDF4FDGGEGGFE46CEC3>DF<>:@DG977?F4*:.(28.31BC)9(8(0042466)))-45DB())6464)=:*.6AF<9:)44*.-6)(-7((8)(.57228(
@M02996:162:000000000-B87FG:1:1101:26200:6350 1:N:0:TAGCGCTC+CGTCTAAT
CCTACGGGAGGCAGCAGTGAGGAATATTGGTCAATGGGCGAGAGCCTGAACCAGCCAAGTCGCGTGAAGGATGAAGGTTCTATGGATTGTAAACTTCTTTTGTTCGAGGGTAAAGTGAGTCACGTGTGGCTTATTGCAAGTATCGAACGAATAAGCATCGGCTAACTCCGTGCCAGCAGCCGCGGTAATACGGAGGATGCGAGCGTTATCCGGATTTATTGGGTTTAAAGGGTGCGTAGGCGGGATGTTAAGTCAGCGGTAAAATAGTGTAGCTCAACTATACTTCGCCGTTGAAACTGGG
+
8ACCCB>9=1)=8==;====;;;CFGGGGGGGGGGGGGGGGGGGGGGGGFGGGGGGGGGGGGGGGGGGGGGGGFGGGGGGGGGGGGGGGGGGGGGGGGGGGGFGGGFGGGGGGGGGGGGGGGGGGGEACGGGGGGGGGGGGGGGCFFGGGGGGGGGGGGGGGGEGGDGGEGGGGGGG?EFGGFFGGGGGGGG59E5BGGFGGG)?DEFFFGGGFFDFEGGFGGGGEF7>FF>@0?B1<33412717B:FAAFAD<<?D<?9)49>2<)76*69)/<9<2?:BAAAA:??94:<?A26424(
@M02996:162:000000000-B87FG:1:1101:3810:6376 1:N:0:TAGCGCTC+CGTCTAAT
CCTACGGGAGGCTGCAGTGGGGGATATTGCACAATGGGGGAAACCCTGATGCAGCGACGCCGCGTGAGTGAAGAAGTATTTCGGTATGTAAAGCTCTTTAAGCTGGAAAGATAATGACGGTACCAGCAGAATAAGCCCCGGCTAACTACGTGCCAGCAGCCGCGGTAATACGTAGGGGGCAAGCGTTATCCGGATTTATTGGGTTTAAAGGGTGCGTAGGCGGACGCGTAAGTCAGCGGTGAAATATCCCGGCTCAACCGGGAGGCTGCCGTTGATACTGCGCGACTAGAGTCCGAACGGG
+
BCCCCBAA=1)=========;8@@CFGGGGGGGGGGGGGGFGGGGGGGGGGG,CFFFGGGGGGGFGGGGGGGGFGGGGGGGGGGGGGGGGGGFGGGGGGGGGGGGGDGGGGGGGGGGGGGGFGGFGGFFFGGGGGGDGGGGGGGGGGGGGGGGGGGGGGGGGGGGGGGFFGGFCGGGGGGGGFF5CGGGGGGGFGDFGFFGGGFGGFFFFGGGFFGGFGDFGGDE>:C;ECFAADFFB:14949:6=9>4?FB>12?GGF9D6>60:?E:D?(8@994AFF>99(7918A?<)62073381
@M02996:162:000000000-B87FG:1:1101:3823:6391 1:N:0:TAGCGCTC+CGTCTAAT
CCTACGGGAGGCTGCAGTGGGGGATATTGCACAATGGGGGAAACCCTGATGCAGCGACGCCGCGTGAGTGAAGAAGTATTTCGGTATGTAAAGCTCTTTAAGCTGGAAAGATAATGACGGTACCAGCAGAATAAGCCCCGGCTAACTACGTGCCAGCAGCCGCGGTAATACGTAGGGGGCAAGCGTTATCCGGATTTATTGGGTTTAAAGGGTGCGTAGGCGGACGCGTAAGTCAGCGGTGAAATATCCCGGCTCAACCGGGAGGCTGCCGTTGATACTGCGCGACTAGAGTCCGAACGG
+
ACCCCBA51))===8=====;888FFGGGGGGGGGGFGGGGGGGGGGGGGGGFFGFFFFGGGGGFGGGGGGGGFGGGGGGGG?CGGGGGGGGGGGGGGGGGGGGGGGGGGGFGGGFGGGEGGGGGGGGDFGGGGGGFGGCGGEGGGGGGGG7DGGGGGGGGGGG:CGGGFGGGG5EGDGGGGFFEGGGGGGB837CAFGFFF=5;CF?F4CEGBEGGFDDFEDDG:=34>>5>DFFF>DD1C<*)/1<F?<E9382<GG6>>4(((40)4),8:3<=494A),(,796(6)6)42(899:
@M02996:162:000000000-B87FG:1:1101:4708:6397 1:N:0:TAGCGCTC+CGTCTAAT
CCTACGGGAGGGCAGCAGTGGGGAATATTGGGCAATGGACGAAAGTCTGACCCAGCAACGCCGCGTGAATGATGAAGGTCTTCGGATTGTAAAGTTCTGTGATGGGGGACGAAGAAAGTGACGGTACCCCAATAGCAAGCTACGGCTAACTACGTGCCAGCAGCCGCGGTAATACGTAGGTAGCAATCGTTGTCCGGAATGACTGGGCGTAAAGGGTGCGTAGGTGGTTTATCAAGTTGGTAGTGAAAGTCCGCGGCTTAACTTCGGCGCTACTACCACGACTGGTGAACTTGAGTACCGG
+
8BCCCAA==:88,,=8;;<CFGCEBECFEF9CFFCFFFEFEGGF@FCCCFGGGFEGEFCF:7@@@F7FDFFCFF<CEDAFGDGGG,FFGFGGGFGGGG,B,EC9EFGGDF7FGFGGGDGCFGGCFDEGGGGFDD,C=EGGGGGE+@C@;@FCC@DCFGCCF>88FGGG*4>*=?FF?6==CGFFG8*;8CD*==E=BCC;CFFAFG55>>D5CAF:D6D7B5CDG@*94@<@299F>AF4:0697BF)*66=((--,*9?26>><((-.11348=FF?3(,71(8<,.)66<2-).7-)(2
@M02996:162:000000000-B87FG:1:1101:4689:6399 1:N:0:TAGCGCTC+CGTCTAAT
CCTACGGGAGCGCAGCAGTGGGGAATATTGGGCAATGGACGAAAGTCTGACCCAGCAACGCCGCGTGAATGATGAAGGTCTTCGGATTGTAAAGTTCTGTGATGGGGGACGAAGAAAGTGACGGTACCCCAATAGCAAGCTACGGCTAACTACGTGCCAGCAGCCGCGGTAATACGTAGGTAGCAAGCGTTGTCCGGAATGACTGGGCGTAAAGGGTGCGTAGGTGGTTTATCAAGTTGGTAGTGAAATTCCGAGGCTTAACTTCGGCGCTACTACCAAGACTGGTGAACTTGAGTACAGG
+
ABCCCEFF=8)==6=8,CCFGGGFGGGGGGGGGGGGGGGGGGGGGGGFGFFGGFGGFGGFFGGGGGGGGGFGGGGFGGGGFGGGGGGGFGGFGFFGGGGGGGGGGGGGGGGGGGGGGGGGGGGGGGGGGGGGGGGGGGGGGGGFGGGGGGGGGGGGGGGGGGGGGGGGGGGEGGGGFGGGGGFFGCFFDGGEEAFGFG)>GGGFGGFFFDDGGFFGGFD75/>DCFGGFFGFFFBFFDFGB?AFB*=2CDBFBFBFFGGF>FAAF::>EFD>>??E@3::<><7:-:<?ABFAAFFFFA2:
@M02996:162:000000000-B87FG:1:1101:11128:6411 1:N:0:TAGCGCTC+CGTCTAAT
CCTACGGGTGGCAGCAGTAGGGAATATTGCACAATGGGGGAAACCCTGATGCAGCAACGCCACGGGGGGGAAGAAGCATTTCGGGGTGGAAACCACTGGCGTGAGGGAATAAAGCTGGAGTTGTCCAGTGGAATGTCCCTCGAAAGGAAGCCCCGGCAAACGTCGTGCCAGCAGCCGCGGTAAGCCGAGGGGGGCAAGCGGTGTTCGGAATCACTGGGCGTAAAGGAAGCGAAGGCGTAGGTTAAAGCGGTCTGTACAAACCCAGGCGCCACCCCGGGACCGGCGGCCCGGCCCTCACTG
+
-8BCCA550:0=;8=;==,<;8;CFFFGGFGGFGFCDFC@BCEGGGFA<E<CF=<FEFFEC@,@+7+6@<CCBEFFGGGCE9,:*=4F*8:<;C*;<E,::2::8C8::*<9AFG7CFCF@*+3<<CG<+:CC<6+++0228*A;:88*@8CEE55CE5;C*0;:858C@67588*:557*10*+2<>C>)8*5CC5FCB)1:)*275>3190)/2*,*102/*<?**485)42157(5)-:)*.1*6>4()(.)).A7)(0-((((()()(.47*0(728)(1((-((,((((-()().
@M02996:162:000000000-B87FG:1:1101:4698:6416 1:N:0:TAGCGCTC+CGTCTAAT
CCTACGGGAGGGCAGCAGTGGGGAATATTGGGCAATGGACGAAAGTCTGACCCAGCAACGCCGCGTGAATGATGAAGGTCTTCGGATTGTAAAGTTCTGTGATGGGGGACGAAGAAAGTGACGGTACCCCAATAGCAAGCTACGGCTAACTACGTGCCAGCAGCCGCGGTAATACGTAGGTAGCAAGCGTTGTCCGGAATGACTGGGCGTAAAGGGTGCGTAGGTGGTTTATCAAGTTGGTAGTGACATTCCGAGGCTTAACTTCGGCGCTACTACCAAGACTGGTTAACTTGAGTACGGG
+
ACCC@BDA@))88=8=,;<CCFECGFGGGFGGGGGGGGGGGGGGGGFECFEGGFGFGGGGGFFEFFCFCAFFFFFG9FEFGGGCGGGGGFGGGGGGGGGG99FFGFCGEGGFG@FGG8FEGEFCFDEGGFCFD>EFGFGG>FG+>EEEFFGFGGGGGGGGFGFGGDE5EEGGGGG5<C5?FGFFFC?8CCD:CA?EFD3:D*CFFGFFA:D5CFF3C6CG>CC*<6FGBFCFFA466>F0-2)92=*6:<>9536>9EF>>F<AA0:>51>>BB497),((09006).)))-))5.1)(-,
@M02996:162:000000000-B87FG:1:1101:11134:6429 1:N:0:TAGCGCTC+CGTCTAAT
CCTACGGGTGGCAGCAGTAGGGAATATTGCACAATGGGGGAAACCCTGATGCAGCAACGCCACGGGGGGGAAGAAGCATTTCGGTGTGTAAACCACTGGCGTGAGGGAAGAAAGCTGGAGTTGTCCAGTTGAATGTACCTCGAAAGGAAGCACCGGCAAACGTCGTGCCAGCAGCCGCGGTAAGACGAGGGGGGCAAGCGGTGTTCGGAATCACTGGGCGTAAAGGGAGCGCAGGCGGAAGTGCAAGCGGTCGGTACAATACCGGGGCCCAACCCCGGACCGGCAGACCGGACTGCATGGG
+
88CCCF>500)====;===<;8;CFGGGGFGGGGGGFFDDEGGGGGGGGGGGGGGGGGGGGGGG+@+7CCEFEFGGGGGGGGGGGGFG2<CFEFFGDF,;EEGGEGGGF*;CFGGFFGGFF*2AECFFGGGFFGGGGGGGGGGFEEGCFGG@GGGGGGGGC*;AGEGGGFGGGGG:?ECE*1<*<CDCGGGG:)CGFCFE1CED?GDBE3CG>7*:C:D<@EECFF=DFFDEFF1<39:C2C?4<*14>1::24-4:FG<A@?:09;9719:::B*5112>)4;FF62167-490(1)),(
@M02996:162:000000000-B87FG:1:1101:11123:6447 1:N:0:TAGCGCTC+CGTCTAAT
CCTACGGGTGGCAGCAGTAGGGAATATTGCACAATGGGGGAAACCCTGATGCAGCAACGCCACGCGTGGGAAGAAGCATTTCGGTGTGGAAACCACTGTCGTGAGGGAATAAAGCTGGAGTTGTCCAGTTGAATGTACCTCGAAAGGAAGCCCCGGCAAACTTCGTGCCAGCAGCCGCGGGAATCCGCGGGGTGCAAGCGTTGTTCGGAATCACTGGGCGTAAAGGGAGCGCAGGCGGAAGTGCACGCGGTCGGGACAATACCGGGGCGAAACCCGGGGCCTGCACACCGGACAGCAAGG
+
-8ACCA51)0);=686;=6<;8;;C@,FGCF@@AGCFFEGCGGGGE8EF9DFGACCFGGFG7F@+@@BF6EFFCFFFGGDGFGGFG4C89:EE,4D:B,:+::?:?:?<EFF,59EEE,,EFEFFF,<AF,,47E;EB;FGG7AFC,>,@=,@:CD6:CD8=BF:F:CF,:*?8D4:C77*5)218<*)=D587EC=7C:11CBGG>B>BFE:<B*90*C;859<=*54DD311(.,())-2,*.*)4137)43(-1A7<26?03(-,)(/,4(8*.((((0((((.(((-(,(405,((
@M02996:162:000000000-B87FG:1:1101:26729:6451 1:N:0:TAGCGCTC+CGTCTATT
CCTACGGGGGCTGCAGTGGGGAATATTGCACAATGGGCGCAAGCCTGATGCAGCGACGCCGCGTGAGCGAAGAAGTATTTCGGTATGTAAAGCTCTATCAGCAGGGAAGAAAATGACGGTACCTGACTAAGAAGCTCCGGCTAAATACGTGCCAGCAGCCGCGGTAATACGTATGGAGCAAGCGTTATCCGGATTTACTGGGTGTAAAGGGAGCGTAGACGGAACAGCAAGTCTGATGTGAAAGGCAGGGGCTCAACTCTTGGACTGCATTGGAAACTGTTGATCTTGAGTGCCGGATGGG
+
8ACCCBA)101688,;;;;;888;6CFFGAFGGFGGGGGDGGCGGGGFEFE<CEFCFBFFEGDGGGGGG@BF@?EFEFGGFFGFEGGGGGGGFFFDAFFGGFFGGG=FEGGGGGGGGEGGDGGEGGD9FFF<EGGFGGEGGGGGGFFFGGDEG;FFCFGGGD5EGGGGEFBCGGGGGFFGFFF>?DGFFG<G8>EGFC7AGGFEGFFFFFGEDFFG<;<:<G73C4CF?FFFD<4/-69*60<BBF48D6>3104>?9:)6?8.4?<3/-*)44*CF-9<AF<4::BB<?AA<BBB0((,,
@M02996:162:000000000-B87FG:1:1101:25951:6461 1:N:0:TAGCGCTC+CGTCTAAT
CCTACGGTGGGCTGCAGTGAGGAATATTGGTCAATGGGCGAGAGCCTGAACCAGCCAAGTCGCGTGAAGGAAGAAGGTTCTATGGATTGTAAACTTCTTTTGTCTGAGGGTAAAGTGAGAGATGCGTCTCTTATTGCAAGTATCAGACGAATAAGCATCGGCTAACTCCGTGCCAGCAGCCGCGGTAATACGGAGGATGCGAGCGTTATCCGGATTTATTGGGTTTAAAGGGTGCGTAGGCGGATGATTAAGTCAGCGGTGAAAGCGTGTTGCTCAACAATACCAAGCCGTTGAAACTGGT
+
8ACCCBA)5)0=======;;===EFFFGGGGGGGGGGGGGGGGGGGGGGGFGGFFFFGGGGGGGFGGGGGGGGFGGGGGGGGGGGGGGGGGGGGGGGGGGGGGGGGEGFGFGGGGGGGGGGGFGGGGGGGGGGGGGGGGGGGGGGGGGGGGGGGFGGGGGGGGGGGFGGGFC=DFGGGCGGGEFGGGGGGGFE>7?DGGADGGFGCA?FFFCDABGCFCGFGGDGAGGFFFEDF?DFD:D?>98;DFFF<AF<):BFGGB>>7AB?BFF?C<B<?GF?2:?@0:?0:<F>,8:B4495A?4
@M02996:162:000000000-B87FG:1:1101:26727:6469 1:N:0:TAGCGCTC+CGTCTATT
CCTACGGGGGCTGCAGTGGGGAATATTGCACAATGGGCGCAAGCCTGATGCAGCGACGCCGCGTGAGCGAAGAAGTATTTCGGTATGTAAAGCTCTATCAGCAGGGAAGAAAATGACGGTACCTGACTAAGAAGCTCCGGCTAAATACGTGCCAGCAGCCGCGGTAATACGTATGGAGCAAGCGTTATCCGGATTTACTGGGTGTAAAGGGAGCGTAGACGGAACCGCAAGTCTGATGTGAAAGGCAAGGGCTCAACTCTTGGACTGCATTGGAAACTGTTGATCTTGAGTGCCGGAGAGG
+
8ACCCE)1:01888;;;;;;888;;CEFGGGGGFFGGGGGGGGGGGGGGEFFFACCFFGGGGGGGGGGG>FGGGGGGGGGGGGGGGGGGGGGGGGGGGGGGGGGGGFGFGGGGGGGGGGGGGGGGGGGGGGGGGGGGGGGGGGGGGGGGFGGGGGGGGGGGGEGGGGGGGFEGGCFCGGGGGFFEGGGGGGGGAGFFGGFGFGFEFF4==GGC>EGGFGGFG=DC):C0350:AB?9A?76?9/1;5(9(2>??FFFFGFFFF?04:3=ACDFF=C?))).7)):AF><BAAD990739?F
@M02996:162:000000000-B87FG:1:1101:26171:6474 1:N:0:TAGCGCTC+CGTCTAAT
CCTACGGGTGGTAGCAGTGGGGAATATTGCACAATGGGGGAAACCCTGATGCAGCGACGCCGCGTGAGCGAAGAAGTATTTCGGTATGTAAAGCTCTATCAGCAGGGAAGAAAATGACGGTACCTGACTAAGAAGCCCCGGCTAACTACGTGCCAGCAGCCGCGGTAATACGTAGGGGGCAAGCGTTATCCGGATTTACTGGGTGTAAAGGGAGCGTAGACGGCAAGGTAAGTCTGAAGTGAAATGCCGGGGCTCAACCCCGGAACTGCTTTGGAAACTATCTCGCTCGAGTACCGGAGGG
+
8ACCCDA981)=======;=;88CFGGGGGGGGGGGGGGGGGGGGGGGGGGGGGGGFGGGGGGGGGGGGGGGGGGFGGGGGGGGGGGGGGGGGGGGGGGGGGGGGGGGGGGGGGGGGGGGGGGGGGGGGGGGGGGGGGGGGGGGGGGGGGGGGGGGGGGGGGGGGGGGGGGGGGGGGGGGGFFFGGGGGGGGGFGGFGFFGGGFGDF=FFGGGBEGGFGGFGGGGFGGFFGFFFFFADFG7CA?<FFFD6>DFBBFFGGBFFF6>FFBFAGFF:FFFB5>>64<:::?>FFF092:509>F
@M02996:162:000000000-B87FG:1:1101:3552:6480 1:N:0:TAGCGCTC+CGTCTAAT
CCTACGGGAGGCTGCAGTGGGGAATATTGCACAATGGAGGAAACTCTGATGCAGCAACGCCGCGTGAAGGATGAAGGCCTTCGGGTTGTAAACTTCTTTTACAGGGGACGAAGACGTTGACGGTACCCTTAGAACAAACCACGGCTAACTACGTGCCAGCAGCCGCGGTATTACGTATGTCGCAAGCGTTGTCCGGATTTACTGGGTGTAAGTGCGTGTAGGGTGGTCTGCCAGTCAAGTGTGCAATACACACGCTTAACTTACACACGTCAATTTAAACATTGTGTCCTGCACACTGGGG
+
8ACCCA=808)=;===;==;;78BDEGGGG<FFFGGG<EFEGDCFGFFFA@FFGGGGGGDCGGGG:7FEGGGGGGGFGG8=FDGGFEDGDDCFCDFFGG,<AB?4B+=F::F8:E+44,+C@+@=BE<F,6,336DF,>A>FGCC3=,@@@BC,,53;+5@:,8*87;*>*22?4,>,42,2??=4<4C:)=>FGGBDDA@C@1<DF38=FE+;+)2:858C*0*022).**,.5*))*26D:1)0690))/,((-1*2))1)))..,).*,()*3/).2)9)..)44).-((().)).(,
@M02996:162:000000000-B87FG:1:1101:20523:6488 1:N:0:TAGCGCTC+CGTCTAAT
CCTACGGGTGGCAGCAGTGAGGAATATTGGTCAATGGACGGAAGTCTGAACCAGCCATGCCGCGTGAAGGAATAAGGCCCTATGGGTCGTAAACTTCTTTTGTGGTGGAGCAATAAGTCGTACGTGTACGGCTATGAGAGTACCTTACGAATAAGCATCGGCTAACTCCGTGCCAGCAGCCGCGGTAATACGGAGGATGCAAGCGTTATCCGGATTTATTGGGTTTAAAGGGTGCGTAGGCTGTGCGTCAAGTCAGCGGTGAAAGCCCGGGGCCCAACTCCGGCACTCCCTTTGATA
+
8ACCCE:=)0)=;=====;;;;;CFFGGGGGGGGGGG<FGB7CF<FGGGGGGGGGGGCG86@FFGGG<FGG8,F,9FFGGGG@FGGG<FGGGGGAGGGGGGGG,:EFGGF4FGC9AF<C+AAFGGFFE@A++++8E,8,8@FG<C,,@BFFGFGGGGGGGGGGGG8FGGGGGGGGGGGGGGGFFGGD4FFGDGFCEBGCA7CCFGGFFFFGEGDFGGFGGFGGGGFFFFFG>(:;;:BFD<7804/.4)(4?BF)62:DB(554-(,4)4CBF>5;<:1..51691((.(244<4>*
@M02996:162:000000000-B87FG:1:1101:3524:6489 1:N:0:TAGCGCTC+CGTCTAAT
CCTACGGGAGGCTGCAGTGGGGAATATTGCACAATGGAGGAAACTCTGATGCAGCAACGCCGCGTGAAGGATGAAGGCCTTCGGGTTGTAAACTTCTTTGACAGGGGACGAAGACAGTGACGGTACCCTGAGAACAAGCCACGGCTAACTACGTGCCAGCAGCCGCGGTAATACGTAGGTGGCAAGCGTTGTCCGGATTTACTGGGTGTAAAGGGCGTGTAGGCGGGTCTGCAAGTCAGATGTGAAATCCCGAGGCTTAAATTCGGAACTGGATCTGAAACTGGGGATCTTGAGGAATGGG
+
ACCCCA>8:1)=;===;===;88BEFAFGGGFFFFGGGGGFFFGGGGGGGGGGFCEFGGGGGGGGGGGGGGGGGGGGGGGGGGGGGGGGGGFGGGGGGGGGGGGGGGGGGGGGGGGGGGGGGGGFGFGGGGGGGFGGGFGGFEGFGGGGGGGGGGGGGGEGFGEGGC@7B>CFGGCFGEGFGFFFFFGGEGGFFGGFGGFGFFFGGFFEFGCFFECC9DGFGG4=DC<1>C*)5<*54?>-2.06*16::?B07>BFGGF)=A)(.-:5?F(4-)21..8)*6(23,((.)65)()).5:1
@M02996:162:000000000-B87FG:1:1101:3543:6497 1:N:0:TAGCGCTC+CGTCTAAT
CCTACGGGAGGCTGCAGTGGGGAATATTGCACAATGGAGGAAACTCTGATGCAGCAACGCCGCGTGAAGGATGAAGGCCTTCGGGTTGTAAACTTCTTTGACAGGGGACGAAGACAGTGACGGTACCCTGAGAACAAGCCACGGCTAACTACGTGCCAGCAGCCGCGGTAATACGTAGGTGGCAAGCGTTGTCCGGATTTACTGGGTGTAAAGGACGTGTAGGCGGGTCTCCAAGTCAGATGTGAAATCCCGCTGCTTAACTTCGGAACTTCATCTGAAACGTGCGTTCTTGAGAACTGGA
+
88BC@AA51))===8=;===;888CFGGFGGGGGGGFGGGGGGEGGGGGGGGGGGDFGFEEDGFGDGGGGGGGEFGEGGGGGG7FFGGEGCCGG9F9EEGGGGF7CEGGC7@:CGGGGGGGCCF=CEGG<@,@=DDD>D<@DC=FEGFGCFD@FCGGGFGG68D+@E5*>:<+;DFGG>C,*;;19?*:?9EGFDGBD<AFGF6C<.):=F::*)0)/5CFG7DDB=36)*1.548).0::*:*.914F20)(((-4:><9B-.600:7:*64.*+1)6))),((-,(((.)))(.)).((
@M02996:162:000000000-B87FG:1:1101:13522:6544 1:N:0:TAGCGCTC+CGTCTAAT
CCTACGGGAGGCTGCAGTGAGGAATATTGGTCAATGGGCGAGAGCCTGAACCAGCCAAGTCGCGTGAAGGAAGAAGGTTCTATGGATTGTAAACTTCTTTTGTCTGAGGGTAAAGTGAGAGATGCGTCTCTTATTGCAAGTATCAGACGAATAAGCATCGACTAACTCCGTGCCAGCAGCCGCGGTAATACGGAGGATGCGAGCGTTATCCGGATTTATTGGGTTTAAAGGGTGCGTAGGCGGATGATTAAGTCAGCGGTGAAAGCGTGTTGCTCAACAATACCAAGCCGTTGAAACTGGT
+
88CCC>=5:))====;=====;;;FFGGGGGGGGGGGGGGGFFGGGGGGGGGGFFGGGGGGGGGFGGGFG@FFFGGDGGGGGGGG9FGGGGGGGGGGGGGGGGGGG9FGGEFFCFGGGGFDFGGGGGGGGGGGGGGGFGGGGGGFGFGGGEGGGGFGGGGGGGEGGGGGGGGGGGGGGGGGGFFGGDGGGGDEDEGEGGFDGGFGGFFFFGGGFFGGEGGFGGGGFGGFFGFF@F>D?FD?C9095:<GBBFFAB<7C5:;F2<<:>FFFG3A<FE?14()048<5?666:((--494<?-
@M02996:162:000000000-B87FG:1:1101:26710:6551 1:N:0:TAGCGCTC+CGTCTAAT
CCTACGGGCGGCTGCAGTGGGGAATATTGCACAATGGGGGAAACCCTGATGCAGCGACGCCGCGTGAGCGAAGAAGTATTTCGGTATGTAAAGCTCTATCAGCAGGGAAGAAAATGACGGTACCTGACTAAGAAGCCCCGGCTAACTACGTGCCAGCAGCCGCGGTAATACGTAGGGGGCAAGCGTTATCCGGATTTACTGGGTGTAAAGGGAGCGTAGACGGCAAGGTAAGTCTGAAGTGAAATGCCGGGGCTCAACCCCGGAACTGCTTTGGAAACTATCTCGCTCGAGTACCGGAGGG
+
88ACC51111)8888;;;;;;88CFFGGGGGGGFGGGGGGEEGGGGGGGGGGGGFFEEEGGGGGGGGGGGGGG@FGFGGGGGGGGGGGGGGFGGGGGGFFGGGGGGGGFGGF@FGCFGGGGGGFGFGGGFGFGGGGFFEGGGGGGGGGGGCCGGGGGFGFGGG7EGDGGF?>CFFGEGGGGGFFGCDDCFGGDEGC6CFF>CF;EDFFFF7CFDFGGBDDFGGCGEGGBFDFFA<@AAF>7>AFFF*5<42>>FF>):C(:EBBB>D?F2C))4?GF1<-)169?F?:>91424-304(79
@M02996:162:000000000-B87FG:1:1101:13453:6570 1:N:0:TAGCGCTC+CGTCTAAT
CCTACGGGAGGCTGCAGCTAAGAATATTCCGCAATGGACGAAAGTCTGACGGAGCGACGCCGCGTGGATGATGAAGGCCGAAAGGTTGTAAAATCCTTTTGAATTGGAAGAATAAGTATTGTAGGTAATGACAGTATGGTGACAGTACAATTTGAATAAGCAACGGCTAATTACGTGCCAGCAGCCGCGGTAACACGTACGTTGCGAGCGTTGTTCGGAATTATTGGGCGTAAAGGGCTTGTAGGCGGTTTTACAAGCTTGTGGTGAAATCTATGGGCTTAAACCATAAACTGCGTTTGGA
+
88CC@51)1))==;====;==;;;CFFGFFGGGGGGGDFFFGGGGGGGGGGGGFFEFGGGGGGGFE>CGGEFGGGG8FGEEFCGFGG8FGGGGGGGFGGG9+,:?FFDGD=EAFFFGCFGFG,<,C4EFA;FCAFFGDFF,@DCFF=E9DGGGGG8EF9DF7DGDDEE>,@F7BCG>EGGFD*6874749D*;A?GFGGF4CE4*)=>>;CGDEF>D@*1)<9>E4<9(<C>(4:*44)1-99BBFE470(0).5).5CA?))(.,.)/67<)<B676?14*))44<>)6.:)214)-(((
@M02996:162:000000000-B87FG:1:1101:13444:6586 1:N:0:TAGCGCTC+CGTCTAAT
CCTACGGGAGGCTGCAGCTAAGAATATTCCGCAATGGACGAAAGTCTGACGGAGCGACGCCGCGTGGATGATGAAGGCCGAAAGGTTGTAAAATCCTTTTGAATTGGAAGAATAAGTATTGTAGGTAATGACAGTATGGTGACAGTACAATTTGAATAAGCAACGGCTAATTACGTGCCAGCAGCCGCGGTAACACGTAAGTTGCGAGCGTTGTTCGGAATTATTGGGCGTAAAGGGCATGTAGGCGGTTGGACAAGCTTGGTGTTAAATCTATGGGCTTAACCCATAAACTGCGTTGAGA
+
8ACCCB8=8))8=;8======;;CFFGGGGGGGGGGGGGGGFGGGGGGGGGECCCFFGGGGFGGCFDFGGGGGGGGGGGGFGGGGGGGGGGGGGGGGGGGG@GGGFF<EFEFGFFGGGGGAEAFCGGGGGGGGFFGGGFGDGGGGFGGGGGGGGFFGGGGGDFGGDEGGFGGGGGGCGCEGGFFFGGGDCGCCFDFBGG4?FGFCDF>EBDCDDFGG>DGFGCFC6EGFDGD<(5=:B@>4;9/3770DB0))54:B54<15<(.(.-66:>95/CF?0?>49A42174A3>>?:8>6,4(
@M02996:162:000000000-B87FG:1:1101:20030:6598 1:N:0:TAGCGCTC+CGTCTAAT
CCTACGGGGGGCAGCAGTGGGGAGTATTGCACAATGGAGGAAACTCTGATGCAGCAACGCCGCGTGAGTGAAGAAGTATTTCGGTATGTAAAGCTCTATCGATGGGGAATAAAATGAAGGTACCCAAGTAAGAAGCCCCGGCTAACTACGTGCCAGCAGCCGCGGTAATACGTAGGGGGCAAGCGTTATCCGGATTTACTGGGTGTAAAGGGAGCGTAGACGGAATAGCAAGTTTGGAGTGAAAACCCTGGGCTTAACCCAGGACTTGCTTTGAAAACTGTTAATCTAGAGTACTGGAGGG
+
8ACC@?:::)08888::<:::88@FGGGGGGGGGGGGGGGGGGGGGGGGGGGGFFFGGGGGGGGFGGGGGGGGGGGGGGGGGGGFFGGGGGGGGGGGGCGGFGGGGGGGGCDFGGGGGGFFGGGGGGEGGGGGGGGGGGGGGGGFFGGGGGEGGFGGFFFFCECEGCGGFGGGGGGGGEEGFFFGGGGGGGGGDGGFGGFGFGFGGFFFFGG<@DDGFGGFGECA@EGFFCFFDFFFFFD:C>B9?B<D??FFFFFBGGFFFB??:2<?AGFA2@CF0)6<7A444>ABA<A<>A:/(46;
@M02996:162:000000000-B87FG:1:1101:6257:6606 1:N:0:TAGCGCTC+CGTCTAAT
CCTACGGGAGGCTGCAGCTAAGAATATTCCGCAATGGACGAAAGTCTGACGGAGCGACGCCGCGTGGATGATGAAGGTCGGAAGATTGTAAAATCCTTTTAAGTTTGAAGAATAAGTGGTATGAGAGAAACGTATCATGGTGACGGTAAAACTTGAATAAGCCACGGCTAATTCCGTGCCAGCAGCCGCGGTAACACGTACGTTGCGAGCGTTGTTCGGAATTATTGGGCGTAAAGGGCATGTAGGCGGTTTTGCAAGCTTGGTGTGAACGGCAGGAGCTTAACTCCTGGACTGCGTTGAG
+
ABCCCDFF5:)=;==;=;;;<;;;FGGGGGGGGGGGGGGGGGGGFGGGGGGEGFGEFGGGGGGGGGCBEGGDFFFGCFFGC=FGFFGGGGGGGGGGGGGFFFGGGGGGGAFFGE;EFFFGAFGFGF8FGGGFFGFBFGEDBF;F:EEGGGGGFC9EBEFGFG,3DEGGGCCEG,<?CCGGGG>A@FD7DCGGC?EGA4CA*9EFGDE:AE:GD)8C:1DD:EFFG?CGB@DD>60@>?374>A*69=9C9>FF7.54<C8954-4<BDF)989;):)4:B7/6449:42>41??F1)422.
@M02996:162:000000000-B87FG:1:1101:3373:6610 1:N:0:TAGCGCTC+CGTCTAAT
CCTACAGGTGGCTGCAGTGGGGAATATTGCACAATGGGCGCAAGCCTGATGCAGCAACGCCGCGTGAAGGATGAAGGTCTTCGGATCGTAAACTTCTGTCCTTGGGGAAGATTATGACGGTACCCTTGGAGGAAGCCCCGGCTAACTACGTGCCAGCAGCCGCGGTAATACGTAGGGGGCAAGCGTTATCCGGAATTATTGGTCGTAAAGAGTGCGTAGGTGGTTACCTAAGCAAGGGGTTTAAGGCAATGGCTCAACCATTGTTCGCCCCTTGAACTGGGCTACTTGAGTGCAGGAGAGG
+
8BCCCFD5*)0=;==========8CFGG<FGGGGGGGGGGGGGGGGGGGGGGGGGGGGGGGGGGGGGGGGGGGGGGGGGGGGF@FGGGGGGGGGDGGFGGFGGGGFGFEGGGGGGGGGGGGGGGGGFA:FFGGGEGFGG:EGGFFGGAFCDFGGGGGFFGGCE*<CEGGGFG4EG5EGGGGFFF58C37C:8?:EGFDFACG::EDFFFFCCFFFCDB3>FGFGGFGC<F<@:2?F6<3<1C306=@B<4)9122<?GG0)9<<6)-38<G(42=<96,36::2?BA<20.49><:5?:0:
@M02996:162:000000000-B87FG:1:1101:7097:6612 1:N:0:TAGCGCTC+CGTCTAAT
CCTACGGGAGGCAGCAGTGAGGAATATTGGTCAATGGACGGAAGTCTGAACCAGCCAAGTCGCGTGAAGGATGAAGGTATTATGTATTGTAAACTTCTTTAGCAGTGGAGTAATAAGGGGATCGTGATCCCCGATGCAAGTACACTGAGAATAAGGATCGGCTAACTCCGTGCCAGCAGCCGCGGTAATACGGAGGATCCGAGCGTTATCCGGATTTATTGGGTTTAAAGGGTGCGCAGGCGGCTTTTTAAGTCAGTGGTTAAATCGTGACGCTCAACGTCATCACGCCATTGATACTGGG
+
ACCCCEFB51)88=8;;=;=;;6;EFFGGGGGEGFGFFGGGGGGEFGGGGGGGFFFGGGGGGGGFFGGGGGGGGFGGGGGGGFGF?EGGGGGGGGGFGGGGGGGGGGGGGGDGGGGCCFCCFGGGGFCCFCFGEGGGGGGGGGDFGGFFFDGGFFFGGGGGGGGGGGGGGGFDBEFGGGGC;5@CGDGGGDEGBEEFF>FGCEDDDFFFFGGDFDDFEGGAFFGDD6DCA7>@FFF@BF)499@>3@BGF846<:4AFC:?F2>DA63)47:?1>C476<BBFA)5::?>F<4)669<A3(
@M02996:162:000000000-B87FG:1:1101:6261:6625 1:N:0:TAGCGCTC+CGTCTAAT
CCTACGGGAGGCTGCAGCTAAGAATATTCCGCAATGGACGAAAGTCTGACGGAGCGACGCCGCGTGGATGATGAAGGTCGGAAGATTGTAAAATCCTTTTAAGTTTGAAGAATAAGTGGTATGAGAGAAACGTATCATGGTGACGGTAAAACTTGAATAAGCAACGGCTAATTACGTGCCAGCAGCCGCGGTAACACGTAAGTTGCGAGCGTTGTTCGGAATTATTGGGCGTAAATGGCATGTAGGCGGTTTTGCAAGCTTGGTGTTCCAGGCAGGAGCTTAACTCCTGGACTGCGTTGAG
+
8ACC@BA)8118==8=====<;;CFDGGGG@FGGGGGGGGDGGGGGGGGGGGGFCGEGGEGGGGFGEEGGGGGEFGDFA=CGGGGGGGGGGGGGGGGGGGGGGGGGGFEFG?FGGGGFFFCFFGCFCFFFFGE:EFFCEFFAFGGDEFGGGGGGFGGGGGFFG@7CEEGGCFGGG5DCEEGGFFFGG*CECGCDFDFDGFGFGFCC5)55DGG>>D71CDEGF79@<60.)8108*6)<C7C474447DF>B1.4:<95:9@()((()*.0(4,78)-1<3*646))))((.50(,8,4((
@M02996:162:000000000-B87FG:1:1101:7102:6630 1:N:0:TAGCGCTC+CGTCTAAT
CCTACGGGAGGCAGCAGTGAGGAATATTGGTCAATGGACGGAAGTCTGAACCAGCCAAGTCGCGTGAAGGATGAAGGTATTATGTATTGTAAACTTCTTTAGCAGTGGAGTAATAAGGGGATCGTGATCCCCGATGCAAGTACACTGAGAATAAGGATCGGCTAACTCCGTGCCAGCAGCCGCGGTAATACGGAGGATCCGAGCGTTATCCGGATTTATTGGGTTTAAAGGGTGCGCAGGCGGCTTTTTAAGTCAGTGGTTAAATCGTGACGCTAAACGTCCTCACGCCATTGATACTGGG
+
88ACCD9>>:)=8===;<=;;;;CFGGGGGGGGGGGGGGGGGGGGGGGGGGFFFGGGGGGGGGG6FCGGGGGGGGGGGGGGGGGGGGGGGGGGGGGGGGGGGGGGGGFGGGGGGGGG=FEGGGGGGFGGGGGEGGDEGGGGGGFEFGFGGGGGGGGGGFGGGGCFGGGGGGGGGCCFGGGGGFFD7DDGGGGGFGGAFFF;CEEGDDEFFGGGAEGGFGFFFCDG3EFEFF>@3<EFFFD19959B4<C??FFFF))+26?F2:9A<<F:*4<20/9:?(4)-4)1:3(,,:<)-)156,.
@M02996:162:000000000-B87FG:1:1101:8418:6631 1:N:0:TAGCGCTC+CTTCTAAT
CCTACGGGGGGCTGCAGTGAGGAATATTGGACAATGGATGAGAGCCTGATCCAGCCATGTAGCGTGAGGGATGACTGCCCTACGGGTTGTAAACTTCTTTTGTCCAGGGCTAAAAAATCCCTCGTGTTGGCCCTTGCAGGTACTGTTTGAATAAGGATCGGCTAATTCCGTGCCCGCAGCCGCGGTCATCCTGAAGGTCCGCGCGTTATCCTGATTTATTGGGTTTAACGGTTGCGTAGGCGGCTTGCCAAGTCAGCCGTCAACTCTTGTCGCCCAACCCGCTCCCTCGCTTTTAACTTG
+
8ACCCF)=1=)8888:::4::::CFEFGFG,EFGEGE,,B,,EF+BFFG,BEEEGGB,EA5@FFGG@?AFG8+::C,BFFGFGCC:FF7F,CCF,CFFGFGAFAF,:@++3@,,335,,@F,D*>F,,>,,,41?,?,<7B;?,72,,6,,@BCE,5+0=87B1F7CGGCGCDG**B**2CGF:ED)CD+0+3*++09*=5)28/9>;4*C+:*0:><FGBC5<CB?F2)1)-(.)4(0*.)(),0)4C)5)6.6437)4()3).4))*)*((,7208(((),,(-.,((.4()))*).)
@M02996:162:000000000-B87FG:1:1101:23730:6632 1:N:0:TAGCGCTC+CGTCTAAT
CCTACGGGAGGCAGCAGTAAGGAATTTTCGGCAATGGGGGCAACCCTGACCGAGCAACGCCGCGTGAGTGATGAAGGTCTTCGGATCGTAAAGCTCTGTTGTAAAGGAAGAACGTTAGTGATAGGAAATGATCATTAAGTGACGGTACTTTACTAGAAAGTCACGGCTTACTACGTGCCAGCAGCCGCGGTAATACGTAGGTGGCAAGCGTTATCCGGATTTATTGGGCGTAAAGGGTGTGCAGGCGGTTTGCTAAGTTTGATGTGAAAGCGTTGAGCTCAACTCAGTACAGCATCGCATA
+
8ACCCBA5:0)=======;=<;;CFFGGGGGGGGGGGGGGGGGGGGGGGGGGGFGGGGGGGGGGFGGGGGGGGGGGGGGGGGGGGGGGDFFGGGGGGGFGGGGGAGFEFGGGGGFGGGEFFFGGGGGGGGFCFGGCFGGF;EGGGGGGFFGEGGFGGGGGAGGGGGGDGGGGGGDGDFGGGGF>E7;DDGDGGFGGFFGFG7C>FFAFFE<EGFFGGFGD:<EFF*AF?ED>??AF:?FDB?>F<BFFD;FFAFF<>FCAD?4)-).68<50,8D59?B0)=3A2<)..6.62845)(3?2
@M02996:162:000000000-B87FG:1:1101:18805:6633 1:N:0:TAGCGCTC+CGTCTAAT
CCTACGGGGGCTGCAGTCGAGGATCATTTGCAATGGGCGAAAGCCTGACAATGCGACGCTGCGTGGAGGATGAAGGCCTTCGGGTTGTAAACTCCTGTCATAAGGGAACAGGCGAGGGTACCCAATACGTACCTTAGTTGAGTGTACTTTAAGAGGAAGCGACGGCTAACTCTGTGCCAGCAGCCGCGGTAATACAGAGGTCGCAAGCGTTGTTCGGATTTACTGGGCGTAAAGGGCGCGTAGGCGGTCTTGCGTGTCAGATGTGAAATCTCCGGGCTCAACCCGGAAAGTGCGTCTGAGA
+
8ABCCE=>))0888;;;;88888;;;CFFGGGGGGGGGGGGGGGGGGGGGGGGFFCCGGGGGGGGGGGG>BFFFFGGGGGGGGGGGGGGGGGGGGGGGGGGD@FGGCFGGGGGGGGGGGFGGGG=FGGGGGGGGGCFGGG,8EEGGGGGGGCAFEFFGGGEGGDEGGE6BFFGGGGGGGGGGFFFGGGDGGEFFGGFFD:FGGECCDFFFGGGFFGD?DGF<CFGFFF>B736<D:?1>C714.475;GFFFA>>0:EDA9724<<B>FA>AF>>E:0:2<??162(3-(-6)(46>2:).
@M02996:162:000000000-B87FG:1:1101:8438:6638 1:N:0:TAGCGCTC+CGTCTAAT
CCTACGGGGGGCTGCAGTGAGGAATATTGGTCAATGGGCGAGAGCCTGAACCAGCCAAGTAGCGTGAGGGAAGACTGCCCTACGGGTTGTAAACCTCTTTTGTCCAGGAATAAAAAATCCCTCGTGAGGGATCTTGCAGGTACTGGTTGAATAAGGACCGGCTAATTCCGTGCCAGCAGCCGCGGTAATACGGAAGGTCCGAGCGTTATCCGGATTTATTGGGTTTAAAGGGTGCGTAGGCGGGATGCCAAGTCAGCCGTAAAATCGTCGAGCTCAACTCGATCTCGCGGTTGAAACTGGG
+
8ACCC>=):8)8888::::::::CFGGGGGGGGGGGGGCFGEFFGGGGGGGGGGFGGGGGGGGGFGGGFGGGGGGGGGGGGGGGGGGGGGGGGGGGGGGGGGGGGGGGGGGGGGGGGGGGGGGGGGGDGGGGGGGGG?FFCFGGG7CGGGGGGCBCEGGGGGGGFFGGGGGCGCGC8CFFFGDFEGDGGGGGGFGCEFFFGGEDGGBEFFGEGFFGFFGGFGGGEBGFAFG>B?6>?BDC<C;>>@B<DB?FFAFA?GGF:EBBFF6:;799?>4<72).4),3().3339BF79ABBA4.
@M02996:162:000000000-B87FG:1:1101:23746:6643 1:N:0:TAGCGCTC+CGTCTAAT
CCTACGGGAGGCAGCAGTAAGGAATTTTCGGCAATGGGGGCAACCCTGACCGAGCAACGCCGCGTGAGTGATGAAGGTCTTCGGATCGTAAAGCTCTGTTGTAAAGGAAGAACGTTAGTGATAGGAAATGATCATTAAGTGACGGTACTTTACTAGAAAGTCACGGCTTACTACGTGCCAGCAGCCGCGGTAATACGTAGGTGGCAAGCGTTATCCGGATTTATTGGGCGTAAAGGGTGTGCAGGCGGTTTGCTAAGTTTGATGTGAAAGCGTTGAGCTCAACTCAATACAGCATCGAATA
+
ACCCC>=A)10===8====<<;;CFFGGGGGGGGGGGGGGGGGGGGGGGGGGGFFGGGGGGGGGFGGGGGGGGGGGGGGGGGGGGGGGGGGGGGGGGGGGGGGG,FGGGGGGGGFGFGGGGGGGGGGGGGGGGGGGGGGGGGGGGGGGFFGGGGFFFGGGGGGGGGGGGGGGGGGGGGGGGGFFGGGGGGGBEFFGFGGFGGGFGGFFFFGGGFFGGFDGFGGFGFGGFFDBFFDFFFFC8CAFFBFF9>FFABFA?<FBFFA9AAFAF<>>?FD;9?9>7@FADBF<<>8A01>?77:26
@M02996:162:000000000-B87FG:1:1101:22437:6648 1:N:0:TAGCGCTC+CGTCTAAT
CCTACGGGGGGCAGCAGCTAAGAATATTCCGCAATGGACGAAAGTCTGACGGAGCGACGCCGCGTGGATGATGAAGGTCGAACGATTGTAAAATCCTTTTGGAAGTGAGGAATAAGCATTGCAGGGAATGGCAGTGTGGTGACTGTAGCTTCTGAATAAGCAACGGCTAATTACGTGCCAGCAGCCGCGGTAACACGTAAGTTGCGAGCGTTGTTCGGAATTATTGGGCGTAAAGGGCATGTAGGCGGTCATGAAAGTCTGTAGTGAAATCCCTGGGCTTAACCCAGGAACTGCTATGGAA
+
88CCC>8)::)8888:::::<::CFGGGGGGGGGGGGGGGGGGGGGGGGGGGGFFGFGGGGGGGFGCGGGGGGFFGGGGFCG:FFGGGGGGGGFGGGGGGGGCFGFFGGGGGGGGFGGGGCG9F7FDGFCCGGGGGGGDG@FFGEF?CGGGGGFFGGGGGFC+;:ECG5<FG7EFGCFFFGGFFGGDGG5C:CFFGFGC5CFGFGDEFBDGGGFFGG9D3FFFDGF?D?BGB:?2=:?:F?CAF>FD>GFFFD)664<:AA79BF?AAF<CBBBFGFBFFFFFFF??(44.42BA479:)4
@M02996:162:000000000-B87FG:1:1101:18800:6650 1:N:0:TAGCGCTC+CGTCTAAT
CCTACGGGTGCTGCAGTCGAGGATCATTTGCAATGGGCGAAAGCCTGACAATGCGACGCTGCGTGGAGGATGAAGGCCTTCGGGTTGTAAACTCCTGTCATAAGGGAACAGGCGAGGGTACCCAATACGTACCTTAGTTGAGTGTACTTTAAGAGGAAGCGACGGCTAACTCTGTGCCAGCAGCCGCGGTAATACAGAGGTCGCAAGCGTTGTTCGGATTTACTGGGCGTAAAGGGCGCGTAGCCGGTCTTGCGTGTCATATGTGAATTCCCCGGGCTCAACCCGGAAAGTGCGTCTGAAA
+
8ACCC5)1))1===;====8=88;;;CFFFGFFFFGGGGGGGGGGGGGGFFGGACBCFGGGGGGGGCGGGFGGFFFGGGGGGGCFGEGGGGGGGGGDFGCE<,:FF<FGGGGGG7CGEFFGGGGFGBGGFGGGGGFGGGG9=EFFDFFGGA9,>DFC8DFEGGG*@>ECEGGFCGGGGFDGGFF8DGG<EG*>8F9@FD3;CCBG3:8AE<*2AFDC0CD@02:CFCD38CB(4)5435D9)-))0),),)*.(-(-0*).16.))-)9)*,.4>*)(14)7240(((,.-)6-((.(.-)
@M02996:162:000000000-B87FG:1:1101:8077:6657 1:N:0:TAGCGCTC+CGTCTAAT
CCTACGGGCGGCAGCAGTGGGGAATATTGGGCAATGGGCGAAAGCCTGACCCAGCAACGCCGCGTGAAGGAAGAAGGCCTTCGGGTTGTAAACTTCTTTTACCAGGGACGAAGGACGTGACGGTACCTGGAGAAAAAGCAACGGCTAACTACGTGCCAGCAGCCGCGGTAATACGCAGGTTGCAAGCGTTGTCCGGATTTACTGGGTGTAAAGGGCGTGTAGGCGGAGCTGCAAGTCAGATGTGAAATCCCGGGGCTCAACCCCGGAACTGCCTTTGAAACTGTAGCCCTTTAGTATTGGG
+
8BCCC>D):))8888;;<;;;888EFGGGGGGGGGGGGGGGGGGGGGGGGGGGGGGGGGGGGGGGGGGGGGGGGGGGGGGGGGGGGGGGGGGGGGGGGGGGGGGGGGGGGGGGGGGGGEFGGGGGGGGGGGGGGGGGGGGGGGGGGGGGGGGGGGGGGGGGGGGGGGGGGGFGGGCEDGGGGFFGGGGGGGGFFGGFGGFFGGFFC?@EFGGGFFDG9CDFGGGG>:CBFGFFFB?AFF7::6*6465:>F>>>FB>GGFFFFFF>F>E?C3(4@EFFBFFF<4.4:241(,)-6<7)-5,
@M02996:162:000000000-B87FG:1:1101:17012:6669 1:N:0:TAGCGCTC+CGTCTAAT
ACTACGGAGTGCAGCAGTGAGGAATATTGGTCAATGGGCGGAAGCCTGAACCAGCCAAGTCGCGTGAAGGAAGACGGTCTTATGTATTGTAAACTTCTTTAGCCGTGGAACATTACGGGAATCACACTCCCTAATGCTCTTTTCCTTGTAATAAGGTTGGGTTCACTCCGTTCCCGCGGCCGCGGTAATCGTAGGGCTCCAGCCGTTATCCGGATTTATTGGGTTTAAAGGTGGCTCATGCGTCAGCCTAAGTCAGCGTTTACATCGCAAGGCTCACCCTCTTCCCACCGTTGATGTTGT
+
-8AC@>8)8)5<<=;;==;=;,66=CFEA-FGGDFFGGGGCGGGGGDFGGGGFFGCGGGFGGGEGGGDAFB,<=FGGG,CFEEFFGGGGFAFFGG<EFGG99,:>8+++,,9,,4,+66++49,,,,:AE8A,,,8=,,98,,,8,3,87,:>==,,3+8+++,33,@=7+@;,5+5+*4*3*::DC*:@5,,)4*);>;**+0/:5=:;>*:>37D)+;+7*9*5+06?:?5,,)5)12./-785)47)))6:).)2/((7)).)(-)(1(((03*.1,())64:)3324:?<6)*).(
@M02996:162:000000000-B87FG:1:1101:27160:6681 1:N:0:TAGCGCTC+CGTCTAAT
CCTACGGGTGGCAGCAGTGGGGAATATTGGGCAATGGGCGAAAGCCTGACCCAGCAACGCCGCGTGAAGGAAGAAGGTTTTCGGATTGTAAACTTCTGTCCTTGGTGACGAAGGAAGTGACGGTAGCCAAGGAGGAAGCCCCGGCTAACTACGTGCCAGCAGCCGCGGTAATACGTAGGGGGCAAGCGTTGTCCGGAATGACTGGGCGTAAAGGGCGGGTAGGCGGCCGATTAAGTCTGAAGTGACAGTCCTGCTTTCAAGGTGGGAATTGCTTTGGCGACTGGTTGGCTTGAGTGTGGAA
+
ACCCCB)):1)====;==;;;888EFGGGEEFGGGGGGGGGGGGGGGGGGEGGFGFGGGGGGGGGGDGGGGGGGGGGDEEGGGG+CFGGGGGGFFGGGGG8<@FFFGGGFGG7FCC?FFDGGE:DCDB>D3+3AC@DGD8788:+>CFFGCB>DFGEGGE,;>CFC:::8*<CFFCBF:7C5;)=FF1>>)10;*/)559>CC4;5>D>5CCC63DD()95EG47>=90)9:?259>9@C)*)/)*/5CDBFA0())<C6<??B(,(.02954>*</)(((),(.)4(.4:((,.4*6(-)
@M02996:162:000000000-B87FG:1:1101:17000:6688 1:N:0:TAGCGCTC+CGTCTAAT
CCTACGGGTGGCAGCAGTGAGGAATATTGGTCAATGGGCGGAAGCCTGAACCAGCCAAGTCGCGTGAAGGAAGACGGTATTATGTATTGTAAACTTCTTTAGACGTAGAGAAATAAGGGGATCGAGATCCCTGATGCTAGTATACGTAGAATAAGGATCGGCTAACTCCGTGCCAGCAGCCGCGGTAATACGGAGGATCCGAGCGTTATCCGGATTTATTGGGTTTAAAGGGTGCGCAGGCGGCATGCTAAGTCAGCGGTTAAATAGCGAGGCTCAACCTCGTCCCGCCGTTGATACTGG
+
8BCCCE8=11)========;;;;CFGGGGGGGGGGGGGGGGGGGGGGGGGGGGFGGGGGGGGGGGGGGGGGGGFGFFG,FFGGGGGGGGGGGGGGGGGGGGGGGGGGGGGGGGGGGGGGGGGGGGGGGGGGGGFGAFGGGGGGDGDFFFGGGGGGGGGGGGGGGGGGGGGGGGGGGGGGGGGFFGGDGGGGFEFDD?FGFGGGFGGFFFFGGGDFGGFGGFGGGGFGFFFGEFFF:>;ED>C9B>BF?D>AFFFBFFGGF>>4):9A>:>GFFBFFFBF??BFFFF934(-3::A)16<?
@M02996:162:000000000-B87FG:1:1101:12748:6697 1:N:0:TAGCGCTC+CGTCTAAT
CCTACGGGAGGCAGCAGTAGGGAATATTGCACAATGGGGGAAACCCTGATGCAGCAACGCCACGTGTGGGAAGACGCATTTCGGTGTGTAAACCACTGTCGTGAGGGAATAAGGCTACTTCTCGGAGTAGTTGAATGTACCTCGAAAGGAAGCACCGGCAAACTTCGTGCCAGCAGCCGCGGTAATACGAGGGGTGCAAGCGTTGTTCGGAATCACTGGGCGTAAAGGGAGCGCAGGCGGAGATGCAAGCGGACTGTACAATACCGGGGCCCAACCCCGGACCTGCAGTCCGGACTGCAC
+
88CCC>=5:))=8=8===6=;8;CFFGGGGFGGGGGGGGGGGGGGGGGGGGGGGGGGGGGGGGGFGGGGGGGGFGGGGGGGGGGGDGGGGGGGGGFGGFGGGCEGDGCGGGG?EFGFGGGGGGGF@+CFCGGDEFGGGGGGGGGDDCEGGGCGGGGGCDFGGGGGG7FFGGGGGGGGGGGGGFFGGGGGFDGGFGDEGD=FCEEGGFFFFG5FFFFGFGGFGE7=3EGF>DEFF;E(4@3(13FDFFA*4,7(79<<+:)6FA>?:F;>>D>:BFGFF099F;<BF(463>?B(-45<23
@M02996:162:000000000-B87FG:1:1101:10930:6712 1:N:0:TAGCGCTC+CGTCTAAT
CCTACGGGAGGCAGCAGTGAGGAATATTGGTCAATGGGCGCAAGCCTGAACCAGCCAAGTCGCGTGAAGGAAGACTGCCCTATGGGTTGTAAACTTCTTTTGCATGGGAATAAAGTGAGCCACGTGTGGCTTTTTGTATGTACCATGCGAATAAGCATCGGCTAACTCCGTGCCAGCAGCCGCGGTAATACGGAGGATGCGAGCGTTATCCGGATTTATTGGGTTTAAAGGGTGCGTAGGCGGGATGGTAAGTCAGTGGTGAAAGTTTGCGGCTCAACCGTAAAATTGCCGTTGCAACTG
+
8ACCCE:80:)=========;;;CFFGGGGGGGGGGGGGGGGGGGGGGGGGGGFFGGGGGGGGGGGGGFGGFGGGGGGGGGFGGGGGGGGGGGGGGGGGGGGGGGGGGGGGGGGGGFGFGGGGGGFFFFGGGGGGEGGGFFFGGGGEGCGGGGGGGGGGGGGGGGGGGGGGFDDCFGGGGGGFFGGCDGGGGGFGGEGFFGDCDGGFFFFGGG)>>F?GGFGGGGF6C<6C:D0:BBFF<493)47>6FFB=:<6AFFC<:F2<AFFBFBD9>>ECF??13<,8<BBFBA1<B((.9:BB
@M02996:162:000000000-B87FG:1:1101:27648:6732 1:N:0:TAGCGCTC+CGTCTAAT
CCTACGGGAGGCTGCAGTGGGGAATATTGGGCAATGGGCGAAAGCCTTACCCAGCAACGCCGCGTGAGGGAAGACGGTTTTCGGATTGTAAACCTCTGTCCTGAGGGACGAAGGAAGTGACGGTACCTCGGGAGGAAGCCCCGGCTGACTACGTGCCAGCAGCCGCGGTAATACGTAGGGGGCAAGCGTTGTCCGGAATTATTGGGCGTAAAGGGCGCGTAGACGGCCGATTAAGTTACTGGTGGAAGCCCATATTTCAAGTATGGAAGTGCCAGTAATACTGATCAGCTTGAGTACAGGA
+
8ACCCF@8=1)=;=======;888CFGGGGGGGGGGGGGGGGGGGGGGGGGGGFFFGGGGGGGGFGGGGGGGGGGGGGGDGGGGGGGGGGGGGGGGGGGFGGGGGGGGGGFGCFGGGGGGGGGGGGDDFGGCGGGGGGFGGD8>FG*@EGGFGFFGGGDFGG>GGGGG=EGGCGGF9CGEGDFEGGGGGGDGGFGGFGG?FFFFGGFFFFGGFFDGGFGGEGGGDFCG>@<>:44666@C4067:7=1C1?FB0:>AGGFB=<AAFFFF77<AAF+94<<>BFB9)455<<7<:95@4AB(
@M02996:162:000000000-B87FG:1:1101:14217:6781 1:N:0:TAGCGCTC+CGTCTAAT
CCTACGGGTGGCAGCAGTGGGGAATCTTCCGCAATGGGCGAAAGCCTGACGGAGCAACGCCGCGTGAGTGAAGAAGGTCTTCGGATCGTAAAGCTCTGTTGTCAGGGACGACACCTTTCCTCAGGAAATGGGGGAAAGCAGACGGTACCTGACGAGGAAGCCACGGCTAACTACGTGCCAGCAGCCGCGGTAATACGTAGGCGGCAAGCGTTGTCCGTAATCATTGGGCGTAAAGGGAGCGCAGGTGGGAGGACAAGTCTTTCTTAACAGTGCGGGGCTCACCCCCGTGATGGGGAAGAGA
+
8ACCC>5):0)=======6;;888EFGGGGGGGGGGGGGGGGGGGGGFGGGGGFEFGGGGGFFG@FFGGGGGGGGGEFGGGGGGEGGGF@FFGGGGGGGGGGGFF8EFFG>FGGGGGGCFGFFGFAEDFGGFGEGDG,D,:CDFE>DEFGG8B:CEECCGFCCGECEGEDGGGGGFGGFGGGAFCGGGG5CECF+<:6*)97EDG3>@FDGEDEFGG(7*5+0;C66><>7),32?60>D9C1:>>FBC:?@F14(4EGA<44><4>27)*)633:53><291:>>>86?2A?0:08(3(.
@M02996:162:000000000-B87FG:1:1101:14230:6797 1:N:0:TAGCGCTC+CGTCTAAT
CCTACGGGTGGCAGCAGTGGGGAATCTTCCGCAATGGGCGAAAGCCTGACGGAGCAACGCCGCGTGAGTGAAGAAGGTCTTCGGATCGTAAAGCTCTGTTGTCAGGGACGACACCTTTCCTCAGGAAATGGGGGAAAGCAGACGGTACCTGACGAGGAAGCCACGGCTAACTACGTGCCAGCAGCCGCGGTAATACGTAGGCGGCCAGCGTTGTCCGGAATCATTGGGCGTAAAGGGAGCGCAGGTGGGAGGACAAGTCTTTCTTAAAAGTTCGGGGCTCACCCCCGTGATGGGGAAGAAA
+
8ACCCD:5:10=======;;;888FFGGGGGGGGGGGGGGGGGGGGGGGGGGGCFGGGGGGGGGFGGGFGGGGGGGFGGGGGGGFGGGGGGGGGGGGGGGGGGGGFGGGGGGGGGGGGGGGG<F@A,DFG?DECE7B7ECCGGGEECGGG9,@<BEGGGGGGFGFEEG5BFG7CEFCGGEFFFFFGGGGGGEEF7CFG7:CGGEC)8@FEDD3>@GC997@FFGGF6FFFC@:624?FFG>D>B;5/(7.:B34248FGAFB9:<4<9?<:)615EBB9B<FF?;B>B???BF:,(),.52
@M02996:162:000000000-B87FG:1:1101:6121:6798 1:N:0:TAGCGCTC+CGTCTAAT
CCTACGGGTGGCAGCAGTAGGGAATATTGCACAATGGGGGAAACCCTGATGCAGCAACGCCACGTGTGGGAAGAAGCATTTCGGTGTGTAAACCACTGTCGTGAGGGAATAAAGCTGGAGTTGTCCAGTTGCATGTACCTCGAAAGGAAGCACCGGCAAACTTCGTGCCAGCAGCCGCGGTAATACGAGGGGTGCAAGCGTTGTTCGGAATCACTGGGCGTAACGGGAGCGCAGGCGGAAGTGCAAACGGGCTGTACAATCCCGGGGCCCAACCCCGGACCTGCAGACCGGACTGCATT
+
8ACCCEFB881=;==;===<;8;;EFGGGAEGGGFGGGGGGGGGGGGGGEEGGFFCFGGGG:FFCFEFCGFFGGGGGGGGGGGGGGGGGGGGGGAFFFGGFG=FFCCE<EG9FFDFFG,AFF9A4?FEFFF,@EFECEF<E6=FFCCF8D8@EFCGGGG:E7,;FGG6+5>C7DF5BCEC9??1>C7FGD48*6=,1;F)*:CE5:>ADFD9DAAGGFGGFC/**7E*73<DB;67(4)1423*6**,1,3)44.6:+:44)3:10((0(1,-(8*.-(,-).((()(-43((,((/.)
@M02996:162:000000000-B87FG:1:1101:6703:6802 1:N:0:TAGCGCTC+CGTCTAAT
CCTACGGGTGGCAGCAGTGGGGAATATTGGGCAATGGGCGAAAGCCTGACCCAGCGACGCCGCGTGAAGGAAGAAGGCCCTCGGGTTGTAAACTTCAGTCAACAGGGAAGAAACAAATGACGGTACCTGTGGAGGAAGCCACGGCTAACTACGTGCCAGCAGCCGCGGTAATACGTAGGTGGCAAGCGTTATCCGGATTTACTGGGTGTAAAGGGTGTGTAGGCGGGTTTGCAAGTCAGATGTGAAAATTATGTGCTTAACTCATAACTTGCATTTGAAACTGTAGATCTTGAGTGTCGGG
+
8ACCCDF=1)1===8;===;;888FFGGGGGGGGGGGGGGGGFGGGGGGGGGGFFGEGGGGGGGFGGGGGGGGGGGGGFFGGGGGGGFFGGGGGGGGGGGGGGGG8FFFGGGGGGGGGGGGGGGGGGGGGGGGGGGGFFGGGGGGEGGGGFGGFGFGGFGGGGFGGGGGGGGFGGCFGGG9:FAECFDGGGFFFGGFGGAGGGFGGFA7FCFG?>FGFGGFGGGGD=935<FFFF49AFG<F<=ABF2C:<FA)64AGGBFBB7<9<:@<:4266<@>AA)*4:><A4445)).6)1)-,(
@M02996:162:000000000-B87FG:1:1101:8912:6804 1:N:0:TAGCGCTC+CGTCTAAT
CCTACGGGGGGCTGCAGCTAAGAATATTCCGCAATGGACGAAAGTCTGACGGAGCGACGCCGCGTGAACGATGAAGGTCGGAAGATTGTAAAGTTCTTTTATAACTGAGGAATAAGTACTTTGAGAGAAACGGAGTATGGTGACTGTAGGTTATGAATAAGCAACGGCTAATTACGTGCCAGCAGCCGCGGTAACACGTAAGTTGCGAGCGTTGTTCGGATTTATTGGGTTTAAAGGACGTGTAGGCGGTTCTGTAAGCTTGGTGTGAAAGGCGGGAGCTCAACTCCCGAATTGCGTTGAG
+
8ACCCE88)1)8888:::::<:CFGGGGGGGGGGGGGGGGGGGGGGGGGGGGGFFGGGGGGGGGGGEGGGGGGFFGGGGGGGFGGGGGGGGGGGGGGGGGGGGGGGGGGGFFGGGGGGGGGGFCBFCGGGGCE<EEGGGGGGGGGGGGGGGGGGGGGEFCFGC:F85EEECGGGGGGGGGGGFFGGGGGGDGGFGGFDGF45EFGGFFFFDCD:@FGFG<DGD7CF<CFFG>?24?)::)4/5056=,79B>4>FA2+7<AFBA:BF>=97:B>EG3;9???2<F7>13:>?83A(8:>1,
@M02996:162:000000000-B87FG:1:1101:6136:6809 1:N:0:TAGCGCTC+CGTCTAAT
CCTACGGGTGGCAGCAGTAGGGAATATTGCACAATGGGGGAAACCCTGATGCAGCAACGCCACGTGTGGGAAGAAGCATTTCGGTGTGTAAACCACTGTCGTGAGGGAATAAAGCTGGAGTTGTCCAGTTGAATGTACCTCGAAAGGAAGCACCGGCAAACTTCGTGCCAGCAGCCGCGGTAATACGAGGGGTGCAAGCGTTGTTCGGAATCACTGGGCGTAAAGGGAGCGCAGGCGGAAGTGCAAGCGGTCTGTCCAATACCGGGGCCCAACCCCGGACCTGCAGACCGGACTGCATTTT
+
8ACCCDFA@0);;=====;<;8;;EFGGFGGGGGGGGGGGGGGGGGGGGGGGGGGGGGGGFFGFFGGGGGGGGGGGGGGGGGGGGGGGGGGGGGCFGGFGGGEFCFGGGGDFFFGGGGFGGGFGGGGFFGGAFGGGGGGGGGGGGGGGGGGGGGGGGGGFFGFFGGGGGFGGGFGFGGGGGGFF@FGGC5?8=AEGFGGADDGEG>EAEFGC7AFFGFGDBEG*<?/<<>CDFBBD2;D)-94@<96370370()).<C4)6::9>46D(*8(4BEEB(-4547(().-(7(-(,(9).))
@M02996:162:000000000-B87FG:1:1101:14772:6811 1:N:0:TAGCGCTC+CGTCTAAT
CCTACGGGAGGCAGCAGTGAGGAATATTGGTCAATGGGCGGAAGCCTGAACCAGCCATGCCGCGTGAAGGAATAAGGTCCTATGGATCGTAAACTTCTTTTGAGCGGGAGCAATAAGGACTACGTGTAGTCCGATGAGAGTACCGTTCGAATAAGCATCGGCTAACTCCGTGCCAGCAGCCGCGGTAATACGGAGGATGCAAGCGTTATCCGGATTTATTGGGTTTAAAGGGTGCGTAGGCGGCTTGTCAAGTCAGTGGTGAAAGCCCCCTGCTCAACAGGGGAACTGCCATTGATA
+
8ACCCA5>50)=======;=;;;;CEFGGGGGGGGGGGGGGGGGGGGGGGGGGFGGGGGGGGGGGGEGGGGGGGGGGGGGGGGGGGGGGGGFGGGGGGGGGGCFGGGGFGGGGGGGGGGGGFGGGCDAAFGGGDEEF?EFEFGGFGGGG8DGCGGGGGGGGGGG@GGGGGGGGGDGGGGGGGFFGGDDFGGGGEGG>GFFGCFFGGB3FFGGGEFDGFGGFGGGGFCD49F>?::BBFFD<99>BEDFGFFFFF9>DDFF64<ABFFF;>C:??FEF???639>0:B2?F):<A2>*
@M02996:162:000000000-B87FG:1:1101:17307:6816 1:N:0:TAGCGCTC+CGTCTAAT
CCTACGGGGAGCAGCAGTGGGGAATATTGGGCAATGGGCGAAAGCCTGACCCAGCAACGCCGCGTGAAGGAAGAAGATTTTCGGATTGTAAACTTCTTTTATGTGGGACGAAGGAAGTGACGGTACCACATGAATAAGCCCCGGCTAACTACGTGCCAGCAGCCGCGGTAATACGTAGGGGGCGAGCGTTATCCGGATTTACTGGGTGTAAAGGGCGCGTAGGCGGGGATGCAAGTCAGATGTGAAATCCATGGGCTCAACTCATGAACTGCATTTGAAACTGTATCTCTTGAGTGCTGGG
+
8ACCCA8:0)0======<;;;88BFGGGGGGGGGGGGGGGGGGGGGGGGGGGGFFEFGGGGGGGCFGGGGEGGGGGCFFGGGGGGGGGGGGGGGGGGGGGGGEFGGGGGG@EEGGGGGGGGGDGGGGGGFDAF;EGFGGGGGGGGGGEGGGGGGGGGGGGGGGG@EGGGG>9CGGGGGGGGGEFCDGGGGGGGFGG>GGFGGGFGF85>?GGGFBGGBGGFGGGGBEGFFGFFAF?AAFGFCA6-87<F>)7:,3?BGG<?F72<4AFFA>>A>FFF>2<A?)6:4<><DDF92<)04<?(
@M02996:162:000000000-B87FG:1:1101:3692:6821 1:N:0:TAGCGCTC+CGTCTAAT
CCTACGGGTGGCAGCAGTAGGGAATATTGCACAATGGGGGAAACCCTGATGCAGCAACGCCACGTGTGGGAAGAAGCATTTCGGTGTGTAAACCACTGTCGTGAGGGAATAATGCTTAATTTCGGTTAAGTTGAATGTACCTCGAAAGGAAGCACCGGCAAACTTCGTGCCAGCAGCCGCGGTAATACGAGGGGTGCAAGCGTTGTTCGGAATCACTGGGCGTAAAGGGAGCGCAGGCGGAGATGCAAGCAGTCTGTACAATACCGGTGCCCAACCCCGGACCTGCAGACTGGACTGTTT
+
AACC8AD5:))===8====<;8CFFFEFFGGGGDFFGGGGGEGGGGGGGGFFGDGGDFEGGGGFFFFGGGGFGGGGGGGGFGG7FCFDGGGGGFGGGFFFGFCFGGFGGGGGGCGGGCGGGGGGGGECAFFGGFGGGGGGGGGGGGG@FGFFGGGGGC?FEFG9FFEGFGGG6EGGGGGG5;BD>FGGGG7EG>7*:*CFGDGDEDFFFDGGGFFGG?;FFGG):>:>()*8>FFD9>F3399F3F?A::?FFB>)6CFFFFFFFBF1B997:3@C@<F4()4<03(,..)).((,)).6
@M02996:162:000000000-B87FG:1:1101:14444:6835 1:N:0:TAGCGCTC+CGTCTAAT
CCTACGGGTGGCAGCAGTCGAGGATCATTTGCAATGGGCGAAAGCCTGACAATGCGACGCTGCGTGGAGGATGAAGGCCCTCGGGTTGTAAACTCCTGTCATAAGGGAACAGGCGATCCTACCTAATACGTAGGAAAGTTGAGTGTACCTTAAGAGGAAGCGACGGCTAACTCTGTGCCAGCAGCCGCGGTAATACAGAGGTCGCAAGCGTTGTTCGGATTTACTGGGCGTAAAGGGCGCGTAGGCGGCGGTGTGTGTGAGATGTGAAATCTCCGGGCTCAACCCGGAAAGTGCGTCTCAA
+
8ACCC>8510)=;======8888@EGFGGGGGGGGGGGGGGGGGGGGGGGEFGECFCFGEEGGGGGGGGGGGGGGGFGGGGGGGGGGGEGGGGGGGGGFGGGEFGGGGGGGGGGEGGGGGGGGGFFEFF@EFGDFFGEGG9DEFGGGGGGG9EGFFDG?FGC:ECGGGGCGGGG,B9@CEFCAFGGGGGGGD:CFFAG>FGGGDCC555:DDCAFGC97<DFFGF46FBFGF6?<F0?ED>D0.8FF>DFF>2<:??F4)649AFAAB?2D):5>CB9(-46:?B0;6(-,.)),-)474:
@M02996:162:000000000-B87FG:1:1101:14463:6836 1:N:0:TAGCGCTC+CGTCTAAT
CCTACGGGTGGCAGCAGTCGAGGATCATTTGCAATGGGCGAAAGCCTGACAATGCGACGCTGCGTGGAGGATGAAGGCCCTCGGGTTGTAAACTCCTGTCATAAGGGAACAGGCGATCCTACCTAATACGTAGGACAGTTGAGTGTACCTTAAGAGGAAGCGACGGCTAACTCTGTGCCAGCAGCCGCGGTAATACAGAGGTCGCAAGCGTTGTTCGGATTTACTGGGCGTAAAGGGCGCGTAGGCGGCGGTGTGTGTGAGATGTGAAATCTCCGGGCTCAACCCGGAAAGTGCGTCTCAA
+
8ACCCA=5:0)===8====8888@EFFGGGGGGGFGGGGGFGGGGGGGGGFGGCCFFGGGGGGGGGGGGGFFGGFGFGGGGGGGGGGGGGGGGGGGGGFGFGBFFFGGGGGGFGGDGGGGEGGGGFFCFGGAF7E,@BFGGGGGGFGGGGG99DEEF8DGGD8CFDEGCDGGGGFFGGFGGGFFGGDGGDDE5AEGFGFFGGGFGCBDFFGCDFFGG;79@FFCC=?F?EGBF?>4:<ED9>151@>>G69;9<FFFGGFF443<<<DB:::9AECDBB??=?0:F>>021<A<BF)((.6
@M02996:162:000000000-B87FG:1:1101:12156:6857 1:N:0:TAGCGCTC+CGTCTAAT
CCTACGGGGGGCTGCAGTAGGGAATTTTCGGCAATGGGCGAAAGCCTGACCGAGCAATGCCGCGTGAATGAAGAAGGTCTTCGGATTGTAAAGTTCTTTTATAAGGGAAGAAAAGGCTGCGAAGAACAGCGAATTGACGGTACCTTAAGAATAAGCCACGGCTAACTACGTGCCAGCAGCCGCGGTAATACGTAGGTGGCGAGCGTTATCCGGAATTATTGGGCGTAAAGGGTGAGTAGGCTGTTAAATAAGTCTAAAGTGAAATACTATGGCTTAACCAAAGTATGCTTTAGAAACTGTA
+
8BCCC?8=)))8888::::<:8:CEEFGGGGGGGGGGGGGGGGGGGGGGGGGGFEFGFGGGGGGGGGGFGGGGGGG<FGGGGGGGGGGGGGGGGGGGGGGFF<CGGG>CFGFGGGEGGGG7F*<FFEFGGGC=FGFDGCCCFGGGGG;@9CFGGGGCFDGGDGGDGF7FGGGGGGGGGGGGGFFGGGGGGGFFFGCFGGFGGGEGGFFFFGGGF5FG<FGFGGFGBGC<FGFFF?><DFGBD4<2/9>GFAFFFFBB<>A275<BDFFF2*5<FFFFFFD1.494<:99AA<2:A95:4<)
@M02996:162:000000000-B87FG:1:1101:14063:6867 1:N:0:TAGCGCTA+CGTCTAAT
CCTACGGGAGGCAGCAGTGAGGAATATTGGTCAATGGGCGAGAGCCTGAACCAGCCAAGTAGCGTGAGGGACGACTGCCCTATGGGTTGTAAACCTCTTTTGTTTGGGAATAAAGTGAGGTATGTATACCTTTTTGTATGTACCATTCGAATAAGCATCGGCTAATTCCGTGCCAGCAGCCGCGGTAATACGGAAGATGCGAGCGTTATCCGGATTTATTGGGTTTAAAGGGAGCGTAGGCGGACTGTTAGGTCTGTGGTCAAATGTCAGGGCCCAACCTTTGCATGCCATGGAAACCGGG
+
8ACCCB=>)1)8======;=;;;FFGGGGGGGGGGGGGGGGGGGGGGGGGGGGFFFFGGGAFFGGGGGGGGGGGGGGGGGGGGGGGGGGGGGGGGGGGGGGGGGGGGGFFGGFFGGCFGFGGGGGFE@FGGGGGGGGGGFGFGGGGGGGGGGGFGFGGCFGGGGCFGGGGGFGGFGGGGFFGDFGGG59EFGGF*;AGFFDGGFGGF?FFFEDFFGGFGGFFFGGFCC6FGFF03=36BD<7;39)55D9AFFB>1-+*44??A4)6<@)*46<@*8((584<2:9)58?<2:)<25<9(-
@M02996:162:000000000-B87FG:1:1101:5800:6936 1:N:0:TAGCGCTC+CGTCTAAT
CCTACGGGAGGCTGCAGTGAGGAATATTGGTCAATGGACGGAAGTCTGAACCAGCCATGCCGCGTGCAGGAATAAGGCCCTATGGGTCGTAAACTGCTTTTGTGGTGGAGCAATAAGGCGTACGCGTACGTCGATGAGAGTACATCACGAATAAGCATCGGCTAACTCCGTGCCAGCAGCCGCGGTAATACGGAGGATGCAAGCGTTATCCGGATTTATTGGGTTTAAAGGGTGCGTAGGCTGTGCGACAAGTCAGGGGTGAAAGCCCGCCGCCCAACGGCGGAACTGACTTTGATA
+
68BCCED):)086=8=;=;==;;;CEFGGGGGFDFG@<FGGGGGGCFGGGGGGE<CCFFG8@EFCEGGCFBFGGGGGGDCFDFEFGFFGGGCFGGG9FEFDFEEDFGFF:FGFGGGGFEGGGGG7C>>FGGF?>EGBEGGGGGF;EA@BEGECEGGGGGGDCFC<CFFGGGEDFF?GD>977@>GGCDF@8CEBEEFFGFG>FFEDB35ACE:5>D6<FGAGG5:<CCA=7>?1:;:?:D42,0,/72)1().<45<CD?>@3<9:,27(/-23;E>B:22D396;??)5-6)6:49
@M02996:162:000000000-B87FG:1:1101:25188:6939 1:N:0:TAGCGCTC+CGTCTAAT
CCTACGGCGGCTGCAGTGAGGAATATTGGTCAATGGGCGGAAGCCTGAACCAGCCAAGTCGCGTGAAGGATGAAGGTATTATGTATTGTAAACTTCTTTAGCTGTGGAGCAATAATCTCCATGTATGGAGAGATGAGAGTACACAGAGAATAAGGATCGGCTAACTCCGTGCCAGCAGCCGCGGTAATACGGAGGATCCGAGCGTTATCCGGATTTATTGGGTTTAAAGGGTGCGCAGGCGGCTTTCTAAGTCAGTGGTCAAATCGTGGTGCTCAACGCCATCCCGCCATTGATACTGGCG
+
CCCCCE>):01888;;;;;;;;;;;CCFFGFGGGGFGGGCGGEGGEG<EGGFGGGGGGGGGGDFFEGGGGGGFGFGBAFGFGGGGGGAFDGGFGFGEGGGGGGGGGGGGGGGGFCGGGGGGGFGGGFGGGDEFFCFGGGGFEFGFGGFGGGGGGGGGGGGGGGGGGGGGBCEDCGGGFFGGGFFGGGGGGGGDEGGF6?AG37=CDBF6ADG/)8DF5;CFGEDGFGGAF7@?<BEBF:<()3724@B*)6954<<AGF?<F>57:6?>:CA):@+)(-49>>B?<964(4454<A?22(,
@M02996:162:000000000-B87FG:1:1101:16616:6939 1:N:0:TAGCGCTC+CGTCTAAT
CCTACGGGTGGCAGCAGTGAGGAATATTGGTCAATGGTCGGAAGACTGAACCAGCCATGCCGCGTGAAGGATTAAGGCCCTACGGGTCGTAAACTTCTTTTGTACGGGAGCAATAAGGTCTACGTGTAGGCCGATGAGAGTACCGTACGAATAAGCATCGGCTAACTCCGTGCCAGCAGCCGCGGTAATACGGAGGATGCAAGCGTTATCCGGATTTATTGGGTTTAAAGGGTGCGTAGGCGGTATGGTAAGTCAGCGGTGAAATGTCCACGCTTAACGTGGACCGTGCCGTTGATA
+
8ACCCD>5:00===8===;;;;;CEFGGGGGGGGGGGGGGGGGGGGGGGGGGGFFEFGGGGGGGGGGGGGGGFGGGGGGGGGGGGGGGGGGGGGGGGGGGG9FFGDGGGGGGGGFGFFGGG<FFGFEAC<EFEFGEGGGFEAFGGGGGGGGGGGGGGGGGGGGGFGGGGGGCDGGGGGGGGGDEGG<7DGG:C>CDFGGFGGFFEGEAFFGDD3AGG37DAFDGGFFFBB=:?::)4:ED8998(>F0D9-6<>4975DF>:25AAAD4)919FB>B9,4(04,.(:<?(,421(61
@M02996:162:000000000-B87FG:1:1101:19648:6959 1:N:0:TAGCGCTC+CGTCTAAT
CCTACGGGAGGCTGCAGTGAGGAATATTGGTCAATGGGCGCAAGCCTGAACCAGCCAAGTCGCGTGAAGGAAGACTGCCCTATGGGTTGTAAACTTCTTTTGCATGGGAATAAAGTGAGCCACGTGTGGCTTTTTGTATGTACCATGCGAATAAGCATCGGCTAACTCCGTGCCAGCAGCCGCGGTAATACGGAGGATGCGAGCGTTATCCGGATTTATTGGGTTTAAAGGGTGCGTAGGCGGGATGGTAAGTCAGTGGTGAAAGTTTGCGGCTCAACCGTAAAATTGCCGTTGAAACTG
+
8ACCCB:5=00=======;==;;CFGGGGGGGGGGGGGGGGGGGGGGGGGGGGFGGGGGGGGGGGGGGGGGGGFGGGGGGGGGGGGGGGGGGGGGGGGGGGGGGGGGGFFFGFGGGGGGGGFGGGFFDGGGGGGGGGGGFFGGGFGFGECCGGGGGGGFGGGGEGGGGGGD6DGGGGGGGGGFFGGCDFGGCG>EGAGFFGGGECDFFFFGGGDFGGFGGFGGGG3+:>FF:@<B:?BF:39939>D?FA<FFA>A<9CB:FD)9ADF=ADB>>EC???>FFFB<AFFFA9?:::AF>DF
@M02996:162:000000000-B87FG:1:1101:10188:6987 1:N:0:TAGCGCTC+CGTCTAAT
CCTACGGGTGGCTGCAGTCGAGAATCTTGGGCAATGCGCGAAAGCGTGACCCAGCAATGCCGCGTGCGGGATGAAGGTCTTCGGATTGTAAACCGCTGTCAATCGGGACGAAAAAAATGACTGTACCGTTGAAGGAAGCCACGGCTAACTACGTGCCAGCAGCCGCGGTAATACGTAGGTGGCGAGCGTTGTTCGGATTTATTGGGCGTAAAGGGTTCGTAGGAGGTCTGTTAAAATTGGGGTGAAATGCCGGAGCTCAACTCCGGAATTGCCTCGGTGACTGATGGACTGGAGTGCTGGG
+
88BCCE>5:0)====;===888CFFGGGGGGGGGGGFGGGGGGGGGGGGGGGGFFGGGGGGGGGGGGGGGGGGGGGGGGGGGGGGGGGGGGGGGGGGGFFGAGGGGGGGGGGGGFGEGGGGGGGGGGCFG>7D,DFGGGG@GDGGGGGGGGGGGGGGGFFFFGFFGGGGGGGFGFGGGGGGGFFCGGGDGD8FFGGFGGFGGGFGFFDBD/CCF39C?GD>GG9FF>C<@GFFFF66?FGFD67<6@ACDFF3(,9?GF2:?<??FF>FBCAAA?EE(0449444)57?>F?172(1:AF0
@M02996:162:000000000-B87FG:1:1101:18482:6988 1:N:0:TAGCGCTC+CGTCTAAT
CCTACGGGCGGCAGCAGTGGGGAATATTGCACAATGGGGGAAACCCTGATGCAGCGACGCCGCGTGAGCGAAGAAGTATTTCGGTATGTAAAGCTCTATCAGCAGGGAAGAAAATGACGGTACCTGACTAAGAAGCCCCGGCTAACTACGTGCCAGCAGCCGCGGTAATACGTAGGGGGCAAGCGTTATCCGGATTTACTGGGTGTAAAGGGAGCGTAGACGGCAAGGTAAGTCTGAAGTGCACTGCCGGGGCTCAACCCCGGAACTGCTTTGGAAAATATCTCGCTTGAGTACCGAAGGG
+
68BCCD9=)1)8888;;<;;;8@CFGGGGGGGGGGGGGDGEGGGGGGGGGGGGFFEFGGGGGGFFGGGGGGEEGGGFFGGGFGGFCGGCFGGGGFFGFFEGADEFGGGGGGGGGGGGGGEG7:DFF8FFE,D;@@CF>BFEEGGE,>FF*>,>C;AEF9<CCG7B8:;CFGD69CCEEED=9>@EGDDGGGD=5:CF>*/*75?GDF4@F7=D3:3C15D?CE)/0715=09<B)92)1*)*.*.6*4)4,53(-8)?7(43-(4;))96*545)30().-9.)460(-4:<)))()(-(-
@M02996:162:000000000-B87FG:1:1101:25422:7011 1:N:0:TAGCGCTC+CGTCTAAT
CCTACGGGGGGCTGCAGTGAGGAATATTGGTCAATGGGCGGAAGCCTGAACCAGCCAAGTCGCGTGAAGGATGAAGGTATTATGTATTGTAAACTTCTTTAGCAGTGGAGTAATAAGGGGCTCGTGAGCCCTGATGCAAGTACACTGAGAATAAGGATCGGCTAACTCCGTGCCAGCAGCCGCGGTAATACGGAGGATCCGAGCGTTATCCGGATTTATTGGGTTTAAAGGGTGCGCAGGCGGCTTTTTAAGTCAGCGGTAAAATCGTGGGGCTCAACCCCGTCCTGCCGTTGATACTGGG
+
ACCCCE9@@=)8888::::::::CFGGGGGGGGGGGGGGGGGGGGGGGGGGGGFGGGGGGGGGGFGGGGGGGGFFFFGGGGGGGGGGGGGGGGGGGGGGGGGGGGGGGGGGGGGGGGGGGGGGGGGGGGGGGGGGGGGGGGGGGGGGGGGGGGGGGGGGGGGGDGGGGGGGGGGGGGGGGGGFFGGGGGGGGGFGGFGGFGDEEGGF@>FFGGFFGGFGGFGGGGFGGFFGFFFFFFFFD9DBB>FF<GFFFFFFFBGG<6DFFFFFB:879?0<FF??FB)-36:D83,8202<AF<AF2
@M02996:162:000000000-B87FG:1:1101:6873:7032 1:N:0:TAGCGCTC+CGTCTAAT
CCTACGGGTGGCTGCAGTAGGGAATATTGCACAATGGGGGAAACCCTGATGCAGCAACGCCACGTGTGGGAAGAAGCATTTCGGTGTGTAAACCACTGTCGTGAGGGAATAATGCTTAATTTCGGTTAAGTTGAATGTACCTCGAAAGGAAGCACCGGCAAACTTCGTGCCAGCAGCCGCGGTAATACGAGGGGTGCAAGCGTTGTTCGGAATCACTGGGCGTAAAGGGAGCGCAGTCGGAGATGCAAGCAGTCTGTCCAATACCGGGGCCCAACCCCGGCCCTGCAGACTGGACTGTTTT
+
8ACCCD==0));========;8;CEFFGGFGGGGFGFGFFFGGGGGGGGGGG9FFGGGGGE7FGFGGGC>DFFGGGGGFAFGFGGGGGGGGGGFCFGFCEDGDFGEFEFGGGGGGGGGGGGGGGEGE@FGGFGGGGGGGGGGDGGGGDF8FCEGGGGGC+B?GG9D+:CGGGGGGGFFGCEGFFC:@C4C>CG>GGF449FGEEGGFA55/=9*6CG9C7:FCD5>F>()1.196>-.892C()./*)2((8<7AB20*6AF:?::,7)-74:4@C>B9>(0(440(4)(3:611))-.)(
@M02996:162:000000000-B87FG:1:1101:4933:7040 1:N:0:TAGCGCTC+CGTCTAAT
CCTACGGGTGGCTGCAGTGGGGAATATTGGGCAATGGGCGCAAGCCTGACCCAGCAACGCCGCGTGAAGGATGAGGGTTTTCGGATTGTAAACTTCTTTTAAGTGGGACGATAATGACGGTACCACTTGAATAAGCCCCGGCTAACTACGTGCCAGCAGCCGCGGTAATACGTAGGGGGCAAGCGTTATCCGGATTTACTGGGTGTAAAGGGCGTGTAGGCGGGACTGCAAGTCAGATGTGAAAACCGAGGGCTTAACCTTCGGCCTGCATTTGAAACTGTAGTTCTTGAGTGCTGGAGAG
+
8ACCCBF9=))=;=8====;;88BFFFGGGGGGGGFGGGFGGGGGGGGGGGGGFFGFGGGGFFGCFGGGGFGGFGGGGGGGGGGEGGGGGGGGGGGGGGGGGGGGGGEGGGGGGGGGGGGGGGGGGGGGGFGGGGGGGGGGGGGGGGGGGGGGGGGGGFEGDEGGGGGGFGGFCCEGGGGGGFFGGGGGGGGGFGGFFGFGGGFGGFFFFGGGFFGGFGG?EGGEDGGFFFFFFA=>AFF)?2/67599;9BF???AGGBF@?B6:?F>B7<<AF<6<:<<@B<9AA4:>:<A4AAF3<(-
@M02996:162:000000000-B87FG:1:1101:6860:7044 1:N:0:TAGCGCTC+CGTCTAAT
CCTACGGGTGGCTGCAGTAGGGAATATTGCACAATGGGGGAAACCCTGATGCAGCAACGCCACGTGTGGGAAGAAGCATTTCGGTGTGTAAACCACTGTCGTGAGGGAATAATGCTTAATTTCGGTTAAGTTGAATGTACCTCGAAAGGAAGCACCGGCAAACTTCGTGCCAGCAGCCGCGGTAATACGAGGGGTGCAAGCGTTGTTCGGAATCACTGGGCGTAAAGGGAGCGCAGGCGGAGATGCAAGCAGTCTGTACAATACCGGGGCCCAACCCCGGACCTGCCGACTGGCCTGTTTT
+
8BCCCFFA:))====;====;8CEFGGGGGGGGGGGGGGGGGGGGGGGGGGGGGGGGGGGGGGGCFGGGGGGGGGGGGGGGGGGGGGGFGGGGGGGGGEGGGGGGGGGGGGGGGGGGGGGGGGGGGGGGFGGGGGGGGGGGGGGGDEGGGGGGGGGGGGGGGGGGGGGFGGGGGGGGGGGGGFAGGGGFGGDGFEGFGGFGGGFGGFFFFGGGFFGGFCCA@><GFGGFFGF>>BF42@36C().9?BGFFFFF2)4<>>A?22:8((7914:FFGF:09>DF<0(,-(-(43(()06)6(
@M02996:162:000000000-B87FG:1:1101:5082:7049 1:N:0:TAGCGCTC+CGTCTAAT
CCTACGGGAGGCAGCAGTGGGGGATATTGCACAATGGGCGAAAGCCTGATGCAGCGACGCCGCGTGAGGGAAGACGGTTTTCGGATTGTAAACCTCTGTCTTCGGGGACGAAAAAGGACGGTACCCGAGGAGGAAGCCACGGCTAACTACGTGCCAGCAGCCGCGGTAATACGTAGGTGGCAAGCGTTGTCCGGAATTACTGGGTGTAAAGGGAGAGTAGGCGGGATTGCAAGTCCGTTGTTAAATCTATCGGCTCAACCGATGGCTGCGGCGGAAACTGTTATTCTTGAGTGTTGTCGAG
+
8ACCCEFF=1)=========;8@@FGGGGGGGGGGGGGGGGGFEGFGGGGGGGAEFCGGGGGGFFGGGGGGGGGGGCFGGGGGGGGGGGGGGGGGGGGGGGGGGGGGGGGGDGGGGGGGGGGGGGGGCFCGECGGGGGGGGDGGGGGGGGGGGGGGGGGGGFGGGGGGGFGGGFCCC@?FGFFFGGDGGGFGGB*CFGGFGGF@EDEFFFGGGFDDDFGGFCEDG@GGBFCFFFFF:?FG:FAFAFFFGFFFF>:?FDGFFFFB<B?F@;:791>C>BAFA*-664<AA2442).(.)((-
@M02996:162:000000000-B87FG:1:1101:4949:7054 1:N:0:TAGCGCTC+CGTCTAAT
CCTACGGGTGGCTGCAGTGGGGAATATTGGGCAATGGGCGCAAGCCTGACCCAGCAACGCCGCGTGAAGGATGAGGGTTTTCGGATTGTAAACTTCTTTTAAGTGGGACGATAATGACGGTACCACTTGAATAAGCCCCGGCTAACTACGTGCCAGCAGCCGCGGTAATACGTAGGGGGCAAGCGTTATCCGGATTTACTGGGTGTAAAGGGCGTGTAGGCGGGACTGCAAGTCAGATGTGAAAACCGAGGGCTTAACCTTCGGCCTGCATTTGAAACTGTAGTTCTTGAGTGCTGGAGAG
+
8BCCCDF9>))========;;888EEFGFGGGGGGGGGGGGGGGGGGGGGGGGGGGGGGGGGGGFGGGGGGGGGFGGGGGGGGGGGGGGGGGGGGGGGGGGGGGGGGGGGGGGGGGGGGCFGGGGGGGEGGGGBBFGGGEGGGGGGGCGGG8DEGGGGGGGDECFGGDFGGFGGFGGGCEEGFFGGGGGGGEGFGGFFGFGFFFGG?*9BFEDFFGGB7C?GGGGEGGFFGFFFFFA<FD<D>7<7B1C7>EB?FF9FGFFFFF>8?:F1DAB9FAB<44616AAFF2465<2>9)90((-
@M02996:162:000000000-B87FG:1:1101:25683:7072 1:N:0:TAGCGCTC+CGTCTAAT
CCTACGGGCGGCTGCAGTGGGGAATATTGGGCAATGGGCGAAAGCCTGACCCAGCGACGTCGCGTGAAGGAAGAAGGCCCTCGGGTTGTAAACTTCAGTCAACAGGGCAGAAAATGACGGTACCAACAGAATAAGCCCCGGCTAACTACGTGCCAGCAGCCGCGGTAATACGTAGGGGGCAAGCGTTATCCGGATTTACTGGGTGTAAAGGGAGCGTAGACGGCAATGCAAGTCTGAAGTGAAAGCCCGCGTCTGAACTGCGGGACTGCTTTGGAAACTGTAGGGCCAGAGTGTCGGAGAG
+
ABCCC>1=)1)8888;;;;;;88BFFGGGGFGGGGGGGGGGGGGGGGGGGGGGGGDFGGEGGGGFCFFGGGGGGGGGGGGGGEGGGGGGGFEGGGGF,C?FEDGGGG+=FGFGGE9;<FCCFG,FFE@FF6<FG9FCFE:@E7@CDFFG*DDBFCAFFGGGGG*=*5CGGG5;+=C8EED=CFFD*75D?FC5:C/77C?F*77C5=F=B7C75))14D3BGEG5>FG2*:06<A?29F:)*.9<4::501048()6+054@02(((.?4*6)2)0/3..)/))(4((-4(-.))-)(424
@M02996:162:000000000-B87FG:1:1101:6319:7072 1:N:0:TAGCGCTC+CGTCTAAT
CCTACGGGGGGCAGCAGTAGGGAATTTTCGTCAATGGGGGGAACCCTGAACGAGCAATGCCGCGTGAGTGAAGACGGTTTTCGGACTGTAAAGCTCTGTTGCGAGAGAAAAACGATATGGATAGGGAATGATCCATAAGTGATGGTATCTCGCCAGAAAGTCACGGCTAACTACGTGCCAGCAGCCGCGGTAATACGTAGGTGGCGAGCGTTATCCGGAATGATTGGGCGTAAAGGGTGCGTAGGTGGCATGGTAAGTCTGAAGTCAAAGCCGGCAGCTCAACTGTCGTACGCTTTGGAAA
+
AACCCAA8=8)8888::<:<:8:CFEGGGGGGGGGGGGGGGGGGGGGGGGGGGFGGGGGGGGGGFGGGGGGGGGGGFGGGGGGGGGGGGGGGGGGGGGGGGGGGGGGGGGGGGGGGGGGGGGGGGGGCFFGGGGGFGGGGG?FGGGGGGGGGGGGGGGCGGGGGGGGGDGGGGGGGFGGGGGFFGGGGDGDGCFGGFGGFDCEFGGFFFFGGCFFGGFDGFGFCD@CGFFG:??<FF<@D>/(7(19:>:7>BAA9>C:4<BBFFF2<9<C<>>F5>?072?022:9066(-24:?=>:25
@M02996:162:000000000-B87FG:1:1101:10308:7081 1:N:0:TAGCGCTC+CGTCTAAT
CCTACGGGAGGCAGCAGTGAGGAATATTGGTCAATGGGCGAGAGCCTGAACCAGCCAAGTCGCGTGCGGGACGAAGGCCCTACGGGTCGTAAACCGCTTTTGTACGGGAATAAAAAATCCCACGAGTGGGGTCTTGTAGGTACCGTAAGAATAAGGATCGGCTAACTCCGTGCCAGCAGCCGCGGTAATACGGAGGATCCGAGCGTTATCCGGATTTATTGGGTTTAAAGGGTGCGCAGGCGGGCTAGTAAGTCTCCGGTGAAATGTCAGGGCTCAACCTTGGCACTGCCGGGGATA
+
8ACCCEA>)11=8==;====;;;CFGGGGGGGGGGGGGGGGGGGGGGGGGGGGFFFGGGGGGGGGGGGGGGGGGGGGGGGGGGGGGGGGGGGGGGGGGGGGGGGGGGGFFGGGGGGGGGGGDFDFDGGGGDGGGGGGGFGGFGGGGGC@FGGGGGGGGGGGGGGEGGGGGGGGGGGGGGGGGFFGGDDGGFCEEGGFGGFGGEFGGFDFFGGD@EGGFGGFGGGG>EDA=FBF?FFFFF9497827<?CABFDA<ABGDB>FDBFBFF@B:::?FF??BBA=(5),(.7<4>1(--7
@M02996:162:000000000-B87FG:1:1101:25864:7120 1:N:0:TAGCGCTC+CGTCTAAT
CCTACGGGTGGCAGCAGTCGGGAATATTGGGCAATGGAGGAAACTCTGACCCAGCAATACCGCGTGAAGGATGAAGGTCTTCGGATTGTAAACTTCTGTTATAAAGGAAGAAACAAATGACGGTACTTTATAAGTAAGCCCCGGCAAACTACGTGCCAGCAGCCGCGGTGATACGTAGGGGGCAAGCGTTGTCCGGAATGACTGGGTGTAAAGGGTGTGTAGGTGGCTTTTTAAGTTGGAAGTGAAAGCCCGGGGCTTAACTCCGGAACTGCTTTCAAAACTGGATGGCTTGAGTGTGGGG
+
ACCCCB=5:1)========8888@FFFGGGGGGGGGGGGGGGGGGGGGGGGGGFFGGGGGGGGGGGGGGGGGGGGGGGGGGGGGGGGGGGGGGGGGGGGGGGGGGGGGGGGGGGGGGGGGGGGGGGGGGGGFFGGGGGGGGGGGGGGGGGGGGFGGGGGGGGGGGGGEGGGGGGGGGGGGGGFDGGGGGGGGGFGGFGGFGGGFGGFEFFGGGFFGGFGGFGGGGFFD<FGFFBAFA>F9<F?FFFFFF?FF>FB;6CC>AFFFBFFFFFGFF4F@?A<A<6A:<<?<0(49:>:AFB?0(
@M02996:162:000000000-B87FG:1:1101:21437:7158 1:N:0:TAGCGCTC+CGTCTAAT
CCTACGGGTGGCAGCAGTGAGGAATATTGGTCAATGGGCGCAAGCCTGAACCAGCCAAGTCGCGTGAAGGAAGACTGCCCTATGGGTTGTAAACTTCTTTTGCATGGGAATAAAGTGAGCCACGTGTGGCTTTTTGTATGTACCATGCGAATAAGCATCGGCTAACTCCGTGCCAGCAGCCGCGGTAATACGGAGGATGCGAGCGTTATCCGGATTTATTGGGTTTAAAGGGTGCGTAGGCGGGATGGTAAGTCAGTGGTGAAAGTTTGCGGCTCAACCGTAAAATTGCCGTTGAAACTG
+
8ACCCDA9:0)====;===;;;;;FEGGGGGGGGGGGGGGGGGGGGGGGGGGGFFGFGGGGGGGGGGGGGGGGGGGGGGGGGGGGEGGGGGGGGGGGGGGGGGEFEGGGFGGGCGGGGFGGGGGGFGGGGGGGGGGGGGGGGGG=E=ECEEEFGGGGGGGGGGGGGGGGGGGGGGGGGFGGGFFGGGGGGGCE>GGEGGFGGGEGGF>AFGCC>EGGCGGADFGG5CC3FF>:18>?FFD>17B07>:FABFA<66<CGA1*,:>FAF4:G>F9>:=(31482(-5:<<84<B:14@A<F
@M02996:162:000000000-B87FG:1:1101:4664:7190 1:N:0:TAGCGCTC+CGTCTAAT
CCTACGGGTGGCAGCAGTGAGGAATATTGGACAATGGATGGAAGTCTGATCCAGCCATGCCGCGTGAAGGATAGATGCCCTACGGGTTTTGAACTTCTTTTGTACGGGGGCAATAAGGGCCACGCGTGGCCCGATGAGAGTACCGTACGAATAAGCATCGGCTAACTCCGTGCCAGCAGCCGCGGTAATACGGAGGATGCGAGCGTTATCCGGATTTATTGGGTTTAAAGGGTGCGTAGGCGGCTTGCCAAGTCAGCGGTGAAATCCGGGCGACCAACGCCGGAACTGCCGGTGCAACTGG
+
8ACCCBA==0)===8==<=;;;;;EFGGGGGGGGGGGGGGGGGGGG9GGGGGGFFGFGEFEFEGGGGGGGGGGGDGGGGEDFFGCFC6FFF=FGGGGGGGGGGG9FGDEFFDFCEBFGGCGGGCFGGGGGGGE7+@9D9CF@E<FFGGEECEG;DFGGF@BDF8CFG,=EDCDFE6:CGG6?5)=>DGDG>C=>E5>**2:CEFGG3@5*:CC3>GF>>DF6:9A3+C-*;5:617:17>)14)3>B07<)..4590:73(74).64(<076(4:8<(-39;(110:2)4((-((.985:2
@M02996:162:000000000-B87FG:1:1101:4640:7199 1:N:0:TAGCGCTC+CGTCTAAT
CCTACGGGTGGCAGCAGTGAGGAATATTGGACAATGGATGGAAGTCCGATCCAGCCATGCCGCGTGAAGGATAGATGCCCTACGGGTTTTGAACTTCTTTTGTACGGGGGCAATAAGGGCCACGCGTGGCCCGATGAGAGTACCGTACGAATAAGCATCGGCTAACTCCGTGCCAGCAGCCGCGGTAATACGGAGGATGCGAGCGTTATCCGGATTTATTGGGTTTAAAGGGTGCGTAAGCGGCTTGGCAAGGCAGCGGTGAAATCCGGGCGCCCAACGCCGGAACTGCCGTTTAAACTGG
+
88BCCEA=:))=;==;===;;;;;CFGGGGGGGGGGGGGGGGGGG@CFFGE7E=EFCEFG,@@FFFCDFGFGFFEGGGGGGFFFGG+B?FG7FFGGGGGDGGGFGGGGGGGGGFFFGGG7@7FFGDCCF@8D>=@E9;;FFGG,@BFGGGEGDGGGGGGE5CGEGGGGGGFF4C5=CFG?7945=DDGFFGGEECG:<FFDDGFEGD:>F7EGBEGG)277CC9*82:<FGFFFB3-,)9)/-0-8>(0,<5(-,4(2/,3724<A0(>3)2,-8?>(460@1(-3:>2,((-((69)6<?
@M02996:162:000000000-B87FG:1:1101:4658:7207 1:N:0:TAGCGCTC+CGTCTAAT
CCTACGGGTGGCAGCAGTGAGGAATATTGGACAATGGATGGAAGTCCGATCCAGCCATGCCGCGTGAAGGATAGATGCCCTACGGGTTTTGAACTTCTTTTGTACGGGGGCAATAAGGGCCACGCGTGGCCCGATGAGAGTACCGTACGAATAAGCATCGGCTAACTCCGTGCCAGCAGCCGCGGTAATACGGAGGATGCGAGCGTTATCCGGATTTATTGGGTTTAAAGGGTGCGTAGGCGGCTTGCCAAGTCCGCGGTGAAATCCGGGCGCCCAACGCCGGAACTGCCGTTGAAACTGG
+
ACCCCFF==0)========;;;;CFGGGGGGGGGGGGGGGGGGGGGFGGGGGGFFGGGGGGGGFGGGGGGGGGGGGGGGGGGGGGG>FGGGCEGGGGGGGGGGGGGGGGGGGGGGGGGGGGGGGGGGGGGGGGFGGGGGGGGGGGGGGGGGGGGGGGGGGGGGGGGGGGGGGGGGGGGGFGGFFGGGGGGGGGEGEFF<ADDGFGGFFFFGGGFFGGFGGFGGGGBFGFFGFF?FF6?DG<CB37D>,CAFF96)(3CDBBFFBAA?FB>>93>EC>BB>>>99;BF?)41:10349<<>?
@M02996:162:000000000-B87FG:1:1101:22327:7210 1:N:0:TAGCGCTC+CGTCTAAT
CCTACGGGTGGCAGCAGTGGGGAATATTGCACAATGGGGGAAACCCTGATGCAGCGACGCCGCGTGAACGAAGAAGTATTTCGGTATGTAAAGTTCTATCGGCAGGGAAGAACATGACGGTACCTGACTAAGAAGCCCCGGCTAACTACGTGCCAGCAGCCGCGGTAATACGTAGGGGGCAAGCGTTATCCGGATTTACTGGGTGTAACGGAGGCGTAGAGGGTGGTGAAAGTCGGAAGGTAAATTGCGCAGCTATACTGCGGAACTTCGTTGTAACCGTTACACGTCGGTGACCGTGGGG
+
88CCC5:=)1);=88;==;;6888FFGGGGFCFGFCFGGGGCEFGGGGFGGGG,EF@FCGDF@FBFGGGGGEGCEFCEFG<DFGGFGGDCAEDFEFGC?FBFCCF7>C=7=E,FG8,D+>FFEGG9>DF=,,6,8DFFEFCGDCGFGCFCC,DFCC>CC>DCEGD===FGFEGFC**4:C53.)=/91/<+;*):/=>7*:4C):7*1951*)0)/919**2/>*)*1.**96)()4(7*5?2*)*16*,()(.)).<DA-86,462:B(043(90*.(-,0(6)(((-,-(,))-0((,-
@M02996:162:000000000-B87FG:1:1101:22337:7229 1:N:0:TAGCGCTC+CGTCTAAT
CCTACGGGTGGCAGCAGTGGGGAATATTGCACAATGGGGGAAACCCTGATGCAGCGACGCCGCGTGAACGAAGAAGTATTTCGGTATGTAAAGTTCTATCGGCAGGGAAGAAAATGACGGTACCTGACTAAGAAGCCCCGGCTAACTACGTGCCAGCAGCCGCGGTAATACGTAGGGGGCAAGCGTTATCCGGATTTACTGGGTGTAAAGGGAGCGTAGACGGTAGTGCAAGTCTGAAGTGAAAGCTCGCAGCTTAACTGCGGAACTGCTTTGGAAACTGTACAACTAGAGTACCGGAGGG
+
88CCC>0880)========;;88BFFGGFGGGGGGGGGGGGGGGGGGGGGGGGFFGGGGGGGGGFGGGGGCFGGGGGFGGGGGGGGGGGGGGGGGGGEFGFCG7FEGGGGFGGGGGGGGEFGGGGFFGGGCBFF@FGGGGGEGCFGGDGGGEGGGGGGGGGGG>CG*=CFGGGFFGGGGGGGFFGGGDGGGGG5CEFGGFGGFFEDFFF?CGC:>DD?GGFGCGG>FGF6:?BFFF>9@C<::F<?BDCB6@FBFFAGF4?3406>?>FD:AFF?CBFFFFFB45::056>>44>:7,3(4
@M02996:162:000000000-B87FG:1:1101:12898:7233 1:N:0:TAGCGCTC+CGTCTAAT
CCTACGGGTGGCTGCAGTCGAGAATCTTCGGCAATGGACGAAAGTCTGACCGAGCGACGCCGCGTGTATGATGAAGGCCTTCGGGTTGTAAAGTCCTGTCGATTGGGCGGAAGTTAGAGAGGGTTCTCCCTTTCTTTTGCCCTCTCATTTCAGGACGGCCGGGCTAATTTCGTGCCAGCAGCCGCGGTAAGACGAACTGTTCGAACGTTATTCGGACTCACTGGGCTTATAGGGCATGTAGGCGGCGTCATAAGCGGGGTTTGAAATTCCACGGCGCAACCGTGGCACTGGGCTCCGAACG
+
88CCCD0811);======;8,8;8EEFGCFGGGGGGG9@CCCF@CFGGGGGCGFG:FFGGGGGGFGBFEGGCGGGGG8FFGGFC7F:>CFGGCF9FFFGG<+4,BEFE=CCF77DA@F9,8=+3@FFA=@6<:>C,,,5,848,>:D3D3,53,:*>C>*>7*=1=8,16,=9CC=;C5**CA557DD)26+35:E;FC9FFG7:<DF?47?*5)/),076<<*::67:***.(3)2:@F4>>8137>)-17))),4/7315:))46)7)0),(.*0-7BB3-(4-(544(((.335((-(
@M02996:162:000000000-B87FG:1:1101:3803:7236 1:N:0:TAGCGCTC+CGTCTAAT
CCTACGGGTGGCTGCAGTGGGGAATATTGGGCAATGGGCGAAAGCCTGACCCAGCAACGCCGCGTGAAGGAAGAAGGCCTTCGGCTTGTAAACTTCTTTTACCAGGGACGAAGGACGTGACGGTACCTGGAGAAAAAGCAACGGCTAACTACGTGCCAGCAGCCGCGGTAATACGTAGGTTGCAAGCGTTGTCCGGATTTACTGGGTGTAAAGGTCGTGTAGGCGGAGTTGCAAGTCAGATGTGAAATCCCGGGGCTCAACCCCGGAACTGACTTTGAAACTGTATCCCTTGATTATCGGA
+
88ABC>AF80)==88;;;=;;888EFAFGGGGFFGGGGGGGGDGGGGGFFGGGFCEFEFGGF7CFFEGGGGGGGGGGGGGGGGGGGEGGFGGGGFGGGGGGGGGGGG@FGGECCFGGECGCFEGGGFFFGGGFGGGGGGGGGGGGCADFGAE*@,@DFGGGGEECECEGGGF:CFFC=G?F?FFGFFGGGGECFGGF*C=F>EFGF;A@B:::=*:C(9/7C9C*<CD<?GFFF<*)6FC<C46:?=A740:39;6>FC32>?(4;9;)42)(.12*449<=4)6)).4,-4))).1.(3(
@M02996:162:000000000-B87FG:1:1101:26931:7238 1:N:0:TAGCGCTC+CGTCTAAT
CCTACGGGTGGCAGCAGTAGGGAATATTGCACAATGGGGGAAACCCTGATGCAGCAACGCCACGTGTGGGAAGACGCATTTCGGTGTGTAAACCACTGTCGTGAGGGAATAAGGCTACTTTTCGGAGTAGTTGAATGTACCTCGAAAGGAAGCACCGGCAAACTTCGTGCCAGCAGCCGCGGTAATACGAGGGGTGCAAGCGTTGTTCGGAATCACTGGGCGTAAAGGGAGCGCAGGCGGAGATGCAAGCGGACTGTACAATACCGGGGCCCAACCCCGGACCTGCAGGCCGGACGGCAG
+
8ACCCE5)81)=;==;;==<;8;CEFGGGGGGGGGGGGGGGGGGGGGGGGGGGGEFGGGGGGGG@FGGGGFGGGGGFGGGGGGGGGGGFFFGEGGFGGCFFFGGGGGEGGGGCFFGGGCFGGGGDFGGGGFGFEGGGGGDEGGGGGGGGGGCGFFGCEDGGCFD=:ACFCCGGGGFGCGG>;?>CFGGFFGGGF5CBGGFGGEFGG:F3>CECF=GGB*7<E>CC<FG?FG397>F09DC2595<@6>C1?@,(4?B?><<*.:2116B1)7??E:;(,93>01(4::((4229(()-4(
@M02996:162:000000000-B87FG:1:1101:17441:7242 1:N:0:TAGCGCTC+CGTCTAAT
CCTACGGGGGGCTGCAGCTAAGAATATTCCGCAATGGACGAAAGTCTGACGGAGCGACGCCGCGTGGATGATGAAGGCCGGAAGGTTGTAAAATCCTTTTAAGTGTGAAGAATAAGCGAGGGCAGGGAAAGCCCATGTGGTGACGGTAGCACTTGAATAAGCAACGGCTAATTACGTGCCAGCAGCCGCGGTAACACGTAAGTTGCGAGCGTTGTTCGGAATTATTGGGCGTAAAGGGCATGTAGGCGGTTTTGCAAGCTTGGTGTGAAATCCCGGGGCTTAACTCCGGAATTGCGTTGAG
+
8ACCCE>511)8888:::::<:::EFGGGGGGGGGGGGGGFGGGGGGGGGGGGFCGEGGGGGGGCFCCGGGGGGGGFGGGGFGGGGGGGGGGGGGGGGFGGFFFFFGGFGGGGGFFGGGGGGGGC@EGGGFFGGGGFFGGGDGGGGGFEGGGGGGGGGGFFGGGGGDGEGFFGGGGFGDGFFFFGDGGGEGGGFGGFGGFGFFFGGFBEF<>37>FGB<>>FGGGFGG6>DE;:1@A?EG:7>@:949C>B@BBDB4:53AF?A?:BB9:C<:?BGF>63?@AAAF>0422122::)-40(
@M02996:162:000000000-B87FG:1:1101:12914:7245 1:N:0:TAGCGCTC+CGTCTAAT
CCTACGGGTGGCTGCAGTCGAGAATCTTCGGCAATGGACGAAAGTCTCACCGAGCGACGCCGCGTGTATGATGAAGGCCTTCGGGTTGTAAAGTACTGTCGATTGGGCGGAAGTTAGAGAGGGTTCTCCCTTTCTTTTGACCTATCATTTGAGGAAGGACGGGCTAAGTTCGTGCCAGCAGCCGCGGTAAGACGAACTGTTCGAACGTTATTCTGTATCACTGGGCTTAAAGGGCATGTAGGCGGCGTCATAAGCGGGGTTTGAAATCCCACGGCCCAACCGTGGAACTGGGCTCCCCAC
+
88BCC>A5:))========888;8EFGGGGGGGGGGGGGGGGFGGGGEFGGGGFGGGGGGGGGGGGGGGGGGGGGGGGGGGGFGGGGGGGGGGFBFGGGG7DFGGGGGG@CFCFG9FDFGCCGGFFDFGGGGGGGGGGGEGGGCGGCFGC;CC78DCD5>BDCGGC?CGGGGGCEG,=FFGGFEGG3D)CC2937*:CCFFGG:CG>FF4DGG*9*:5>7@9<5F;>F0?>F)2:733@*62452))-)(3944<6>GGF9E06<4>6<>*3(1:*04(4:7((4228:2:(((,2),(-
@M02996:162:000000000-B87FG:1:1101:26929:7257 1:N:0:TAGCGCTC+CGTCTAAT
CCTACGGGTGGCAGCAGTAGGGAATATTGCACAATGGGGGAAACCCTGATGCAGCAACGCCACGTGTGGGAAGACGCATTTCGGTGTGTAAACCACTGTCGTGAGGGAATAAGGCTACTTTTCGGAGTAGTTGAATGTACCTCGAAAGGAAGCACCGGCAAACTTCGTGCCAGCAGCCGCGGTAATACGAGGGGTGCAAGCGTTGTTCGGAATCACTGGGCGTAAAGGGAGCGCAGGCGGAGATGCAAGCGGACTGTACAATACCGGGGCCCAACCCCGGACCTGCAGTCCGGACTGCAC
+
8ACCCD1081)====;==;<;8CFFGGGGGGGGGGGGGGGGGGGGGGGGGGGGGGGGGGGGGGGFGGGGGGGGGGGGGGGGGGGGGGGGGGGGGGGGGGGGGGGGGGGGFGGGGGGGGGGGGGGGGGFGGGGGGGGGGGGGGGGGGGGGGGGGGGGGGGGGFGGGGGGGGGGGGGGGGDGGGFFGGGGGGGGGEGGFGGFGGGFGGFFFFGGGFFGGFGGFGEGG3FDFFGFFFFFFFFD7>>FABFFGF?FF;9?ACGF<FAFBF>BF>G>:?FGE?6>FFFBFFFFBB01666>F?7?
@M02996:162:000000000-B87FG:1:1101:12900:7257 1:N:0:TAGCGCTC+CGTCTAAT
CCTACGGGTGGCTGCAGTCGAGAATCTTCGGCAATGGACGAAAGTCTGACCGAGCGACGCCGCGTGTATGATGAAGGCCTTCGGGTTGTAAAGTACTGTCGATTGGGCGGAAGTTAGAGAGGGTTCTCCCTTTCTTTTGACCTATCATTTGAGGAAGTACGGGCTAAGTTCGTGCCAGCAGCCGCGGTAAGACGAACTGTTCGAACGTTATTCGGAATCACTGGGCTTAAAGGGCATGTAGGCGGCGTAATAATCGGGGTTTGAAATCCCACGGCTCAACCGTGGAACTGGGGTCCGAACG
+
88BC@?85=))========888;BFGGGGGGGGGGGGGGGCFGGGGGGGGGEGFEGGGGGGGGGFFGGGGGGGGGGGGGGGGGGGGGGGGGGGGFFGGGGFFFGGGGGGCFCEFGFGGGFDCEGFGGGGGGGGGGGGGGGGGGFGGCGGG;;CFGGG,==CDEGGGGFFGGGG8E5<ACFGGFFGGGGCEC+>AEGFGGFGGGFGG>FFFGGFF)*54FCFDFFG@FGFFGF2:<FF:=:<C,)47@>D??8<)6<?GGFFF:<>AFF))2,41>*74)44)-402<?0)533(,3),-((
@M02996:162:000000000-B87FG:1:1101:28370:7276 1:N:0:TAGCGCTC+CGTCTAAT
CCTACGGGAGGCTGCAGCTAAGAATATTCCGCAATGGACGAAAGTCTGACGGAGCGACGCCGCGTGGATGATGAAGGTCGGAAGATTGTAAAATCCTTTTATATATGAGGAATAAGCAGTATGAGAGAAACGTACTGTGGTGACTGTAGTATATGAATAAGCAACGGCTAATTACGTGCCAGCAGCCGCGGTAACACGTAAGTTGCGAGCGTTGTTCGGAATTATTGGGCGTAAAGGGCATGTAGGCGGTTTTGCAAGCTTGGTGTGAAAGGCGGGAGCTTAACTCCTGGACTGCGCTGAG
+
ACCCC?>)8)1====;=;=;=;;;CFGGGGGGGGGGGFCFGGGGGGGGDGGGGFBFEGGGGGGGCFGEGGGGGGGGGGGGGGFGGGGGGGGGGGGGGGGGGGGFGGGAFGGGFFFGGGCACFFGGGGGGGGGGGGGGGGGGGGGGGGGGGCFGGGEEFGGFCFGGCGGGGGGGGGGGGGGGGFFGGFGDGGGGFGGFGGFGGGFGGF3>EGEGEFGGFC:BFCGFFGGFFGEF<?FF?DC3C4@>FFBGFFFFFFFAGF?FFFF:0:>FAGF:0>E>9;<FFFDFD?>834:<6?BEFFB:
@M02996:162:000000000-B87FG:1:1101:4802:7338 1:N:0:TAGCGCTC+CGTCTAAT
CCTACGGGTGGCAGCAGTGAGGAATATTGGTCAATGGGCGCAAGCCTGAACCAGCCAAGTCGCGTGAAGGAAGACTGCCCTATGGGTTGTAAACTTCTTTTGCATGGGAATAAAGTGAGCCACGTGTGGCTTTTTGTATGTACCATGCGAATAAGCATCGGCTAACTACGTGCCAGCAGCCGCGGTAATACGGAGGATGCGAGCGTTATCCGGATTGATTGGGTGTAAAGGGGGCGTAGGCGGGATGGTTAGTCAGTGGTGAAAGTTTGGGGGGAAACCGTAAAATTGCCGTTGAAACTGG
+
ABCCCBF5>0)=6==;===6;;6;EFGGGACFGGGGGGGGFGGGGGGGGF6FGFF<FEFCFGGGFGG<FGFGGFGEGC,9FF6FB<FCF?FGFGG<5CFGF<F?<FF@A,AFGGGEGG9,4AA>?A9?F<D,974B>44@CAF,F;=,663B=D=AD,+@8C+>=3@,266@C>DF@;F7C+3@89;42:D>C94;/?6FC4C6:55808+=C5)12)++;<F**2+;6::5(,27,,0C)9307371*)-8)6-4.99)4=269-:-*(93,(020:.7:@:14AB2.)9?0289?2)..
@M02996:162:000000000-B87FG:1:1101:21563:7342 1:N:0:TAGCGCTC+CGTCTAAT
CCTACGGGCGGCAGCAGTGGGGAATATTGGGCAATGGGCGAAAGCCTGACCCAGCAACGCCGCGTGAAGGAAGAAGGTCTTCGGATTGTAAACTTCTTTTATAAGGGACGAAGAAAGTGACGGTACCTTATGAATAAGCCACGGCTAACTACGTGCCAGCAGCCGCGGTAATACGTAGGTGGCAAGCGTTATCCGGATTTACTGGGTGTAAAGGGCGCGTAGGCGGGGATGCAAGTCAGATGTGAAATCTATGGGCTTAACTCATAAACTGCATTTGAAACTGTATCTCTTGAGTGCTGGG
+
8ACCC>))81)8888;;<;;;888CFGGGGGGGGGGGGGGGGGGGGGGGGGGGFGGGGGGGGGGGGGGGGGGGGGGGGGGGGGGGGGGGGGGGGGGGGGGGGGCGEGGGGGGGGGGGGGGGGGGGGGGGGGFFDGFFFGGGGGGGGGGGGGGGGGGGGGGGGGGGGGGGGGGGGGGGFGFFCAFFGGGGGGGGFGGBGGFGGGFFFFFFF>GFBDGGFGGFGGGGEGG9EGFFFBFFFF:<D<FF=8:DABF<FFFFGGFFFA299A)9:??DFF7849A869<2)6<D4<D<4<>@<<7(
@M02996:162:000000000-B87FG:1:1101:3406:7344 1:N:0:TAGCGCTC+CGTCTAAT
CCTACGGGCGGCTGCAGTCGAGGATCATTTGCAATGGGCGAAAGCCTGACAATGCGACGCTGCGTGGAGGATGAAGGCCTTCGGGTTGTAAACTCCTGTCATAAGGGAACAGGCGAGGGGACCCAACACGTCCCTTAGTTGAGTGTACTTTAAGAGGAAGCGACGGCTAACTCTGTGCCAGCAGCCGCGGTAATACAGAGGTCGCAAGCGTTGTTCGGATTTACTGGGCGTAAAGGGCGCGTAGGCGGTTACGTGTGTCAGATGTGAAATCTCCGGGCTCAACCCGGAAAGTGCGTCTGAA
+
ABCCCDA5:0)8888;;;;88888CFCFGGGGGGGGGGGGGGGGGGGGGGGGEEEFFGGGGGGGEGDGGGGGGGGGCFGGGGGGGGGGGGGGGGGGGE?EFGFGGGGGGGG,FGDDGGGGGGGGGGEFGGFFGGGGFGGGGADFGGGGGG;EFGGG5CFFF>BEFGGEGFGGFGGGGGGG?FAFFGDDGGGCEFGGFG7?*>CDGG>>FFDGGFF:<0>9>C+:?@F4:3C381<4::)9379<?FFB39<F?7:>?C>AB*)6>AF<6)2663@:740:>FB7:09936:FF29:D(8A<
@M02996:162:000000000-B87FG:1:1101:12404:7369 1:N:0:TAGCGCTC+CGTCTAAT
CCTACGGGGGGCAGCAGTGAGGAATATTGGTCAATGGACGGAAGTCTGAACCAGCCAAGTCGCGTGAAGGATGAAGGTATTATGTATTGTAAACTTCTTTAGCAGTGGAGTAATAAGGGGATCGCGATCCCTGATGCAAGTACACTGAGAATAAGGATCGGCTAACTCCGTGCCAGCAGCCGCGGTAATACGGAGGATCCGAGCGTTATCCGGATTTATTGGGTTTAAAGGGTGCGCAGGCGGCTTTTTAAGTCAGTGGTTAAATCGTGACGCTCAACGTCATCACGCCATTGATACTGGG
+
88BCCA0:0)08888::<:::::CFFGGGGGGGGGGGGGGGGGGGGGGGGGGGGGGGGGGGGGGCFGGGGGGGGGFFGFFGGGGGGGGGGGGGGGGGGGGGGGGGFFG>FGGGGGGGGGGGGGGGGGFFGGGGFGGGGGGGGGGGGGGGGGGGGFGGGGGGGGEGGGGGGGGGGGFGFGGGGFFGGGGGGGGGFGGFGGFGGGFGGFFFBFGDBFGG9FFFGGGGBGF>FGFFFFEFFFG;D9817??FB?FFBBA<EFFF@<<AFFFFFC?<48:771488:D)4<::9?A2.:)66::<
@M02996:162:000000000-B87FG:1:1101:15158:7399 1:N:0:TAGCGCTC+CGTCTAAT
CCTACGGGTGGCTGCAGTGGGGAATATTGGGCAATGGGCGAAAGCCTGACCCAGCGACGCCGCGTGAGGGAAGACGGTCTTCGGATTGTAAACCTCTGTTGACAGGGACGAAGGAAGTGACGGTACCTGTCGAGGAAGCCACGGCTAACTACGTGCCAGCAGCCGCGGTAATACGTAGGTGGCGAGCGTTATCCGGATTTACTGGGTGTAAAGGGTGTGTAGGCGGGTTAGCAAGTCAGATGTGAAAACTATGGGCTCAACTCATAACTTGCATTTGAAACTGTTGATCTTGAGGGTCGGG
+
88ACCD=5:0)========;;88BFGGGGGGGGGGGGGGGGGGGGGGGGGGGGFFFFGGGGGGGFGGGGGGGGGGGGGGGGGGGGGGGGGGGGGGGGGGGGAGGGGGGGGGGGGGGGGGEGGGGGGGGFGGCGFGCFFGG?FDEGGGGGGGGGCFGGGGGGFGFCEGGGGEGGGGGGGGFGGFFEGGGGGGGGFEG>DGFGGGFGFF@EFGGFFE7C>DGFGGFGEE<?FGFFF?8>FF26:AFFFB<<74455(27CC?FFDFFBA>F<DA25@EB<4ABFDFFF:6<<A>A700<:;>(
@M02996:162:000000000-B87FG:1:1101:20651:7452 1:N:0:TAGCGCTC+CGTCTAAT
CCTACGGGTGGCTGCAGTGAGGAATATTGGTCAATGGGCGAGAGCCTGAACCAGCCAAGTCGCGTGCGGGAGGAAGGCCCTACGGGTCGTAAACCGCTTTTGTATGGGAATAAAAAATCCCACGAGTGGGGTCTTGTAGGTACCGTAAGAATAAGGATCGGCTAACTCCGTGCCAGCAGCCGCGGTCATACGGAGGATCCGAGCGTTATCCGGATTTATTGGGTTTAAAGGGTGCGCAGGCGGGCTAGTAAGTCTCCGGTGAAATGTCAGGGCTCAACCTTGGCACTGCCGGAGGTT
+
-8ACCDAF=0)=;======;;;CCF,<EFGGFGGGGGGGGFEEGGGGGGGGGGCGGGGGGGGGGGEGGGG>CFCFGGGGGGGGGG@FGGFFGGGGGGFCFGGGGG<FGFFGGG9F<:DGGG8FG+@=BF8C@EGGGGGGGGFGGGF6CE9>FG,>:@<C*:DFEFGFGGCGGGGGGGFFGCD:BEG)9F?FFCAGGDGDFGC5:EGEF@9DCDBFGGBDF4FGDE@?*)7:@?FFF>>D/3C;3737:GB)9>>66<5C9>744<AD)*.7(-:>:=:?0790:),3:4.((,4(-)
@M02996:162:000000000-B87FG:1:1101:20632:7453 1:N:0:TAGCGCTC+CGTCTAAT
CCTACGGGTGGCTGCAGTGAGGAATATTGGTCAATGGGCGAGAGCCTGAACCAGCCAAGTCGCGTGCGGGAGGAAGGCCCTACGGGTCGTAAACCGCTTTTGTATGGGAATAAAAAATCCCACGAGTGGGGTCTTGTAGGTACCGTAAGAATAAGGATCGGCTAACTCCGTGCCAGCAGCCGCGGTAATACGGAGGATCCGAGCGTTATCCGGATTTATTGGGTTTAAAGGGTGCGCAGGCGGGCTAGTAAGTCTCCGGTGAAATGTCAGGGCTCAACCTTGGCACTGCCGGAGATA
+
88BCCD=5=1);=======;;;;CFGGGGGGGGGGGGGGGGGGGGGGGGGGGGFFFGGGGGGGGGGGGGGGGGGGGGGGGGGGGGGGGGGGGGGGGGGEGGGGGGGGGFGGGGGGGGGGGGGGGEGGDGGGGEFGGGGGGGGGGGGGGGEGGGGGGGGGGGGGGGGGGGGGFGGGGFFGDFGDFGGCGGGGGGEGGBCFF58E@GGFDFBGEGFFGGFFGFGGGGEFFFFFFF0:BF>FG>99>>D@?:<BFA>2<DGG99F<42).4B9<<B2>@?:?FA9:7??:0236;79(39
@M02996:162:000000000-B87FG:1:1101:20630:7471 1:N:0:TAGCGCTC+CGTCTAAT
CCTACGGGTGGCTGCAGTGAGGAATATTGGTCAATGGGCGAGAGCCTGAACCAGCCAAGTCGCGTGCGGGAGGAAGGCCCTACGGGTCGTAAACCGCTTTTGTATGGGAATAAAAAATCCCACGAGTGGGGTCTTGTAGGTACCGTAAGAATAAGGATCGGCTAACTCCGTGCCAGCAGCCGCGGTAATACGGTGGATCCGAGCGTTATCCGGATTTATTGGGTTTAAAGGGTGCGCAGGCGGGCTAGTACGTCTCCGGTGAAATGGCCGGGCTCAACCTTGGCACTCGCGGGGGTACTGG
+
88AC=51580)====6==;;;;CFGGGFGFGFGGFGGGGGGDFGFGGGG8FFFFFFFEFCGGGCFFGEGGGGGGFFEGGGGGGGEFFGG+EEFGFCF=CGGGG9@E?E=,EFGGGGEDFFFEGEGFG7DDE:CEGGF;;CDFGGGGG8FG;C;DC?C<?CEDCEGGGGG@FFGF9,;:FFG9;?EDGDFFFCE)*=)2;=CGCAG<>:F4D=DB:7=)2>=9CDG3776*7),(376>39()4)(842::).4(((5*99()).-)).)(91135:/48(.*(().(((,,,(-((04-))
@M02996:162:000000000-B87FG:1:1101:5415:7485 1:N:0:TAGCGCTC+CGTCTAAT
CCTACGGGTGGCAGCAGTGAGGAATATTGGTCAATGGGCGGAAGCCTGAACCAGCCAAGTAGCGTGCAGGATGACGGCCCTATGGGTTGTAAACTGCTTTTGTCAGGGAATAAAAAGGATTACGTGTAATCCATTGCATGTACCTGAAGAATAAGGACCGGCTAATTCCGTGCCAGCAGCCGCGGTAATACGGAAGGTCCGGGCGTTATCCGGATTTATTGGGTTTAAAGGGAGCGCAGGCGGCGATTTAAGCGTGTTGTGAAATGTAGGAGCTCAACTTCTGCACTGCAGCGCGAACTGG
+
8ACCCDF9=))=;====<=;;;;CFGGGGGGGGGGGGGGGGGGGGGGGGGGGGFFGGGGGGGGGGGGGGGGGGGGGGGGGGGGGGGGGGGGGGGGGGGGGGGGGGGGGGGGGGGGGGGGGGGGGGGGGFGGGGGGGGGGGGGGGGGGGGGGGGGGGGGGGGGGGFGGGGGGGGGGGGGGGGGFFGGGGGGGGGFGDFGGFGGGFGGFFFFGGGFFGGFGGFGGGGEGFFFGFFFFFFFDG>DF@BBB?GDB=<>1:BGG33=ADF<6AFDC<27:F=7BFFF24>?<2455:>F>0B>0<?
@M02996:162:000000000-B87FG:1:1101:23513:7515 1:N:0:TAGCGCTC+CGTCTAAT
CCTACGGGTGGCAGCAGTGGGGAATATTGCACAATGGGGGAAACCCTGATGCAGCGACGCCGCGTGGAGGAAGAAGGTCTTCGGATTGTAAACTCCTGTTGTTAGGGACGATAATGACGGTACCTAACAAGGAAGCCACGGCTAACTACGTGCCAGCAGCCGCGGTAAAACGTAGGTGGCAAGCGTTGTCCGGAATTACTGGGTGTAAAGGGAGCGCAGGCGGAACGACAAGTTGGAAGTGAAACCCACAGGCTCAACCTGTGGCCTGCTTCCAAAACTGCCGTTCTTGAGTAGTGTAGAG
+
8ACCC>8081)====;===;;88BFGGGGGGGGGGGGGGGGGGGGGGGGGGGGFFGGGGGGGGGFGGGGGGGGGGGGGGGGGGGGGGGGGGGGGGGGGFGGGGGGGGGGGGGGGGGGGGGGGGGGGGGGGGGGGGGGGGGGGGGGGGGGGGFGGGGGGGGGGGGGGCGGGGGGGGGGGGGGGFFGGGGGGGGGFGGFGGFGGGFGGFBFFGGGFDGGFGGFGGCGBGGFFDFFBAF>FFC>CAFB4<?DB<FF<:<?GGFBFFBFF2(737<?2@GFFFF753,:B1::)4:.6:?@)..6
@M02996:162:000000000-B87FG:1:1101:24246:7541 1:N:0:TAGCGCTC+CGTCTAAT
CCTACGGGTGGCAGCAGTAGGGAATCTTTCACAATGGGCGAAAGCCTGATGGAGCAATGCCGCGTGCAGGACGAAGGCCTTCGGGTCGTAAACTGCTTTTATAAGCGAGGAATATGACGGTAACTTATGAATAAGGATCGGCTAACTACGTGCCAGCAGCCGCGGTCATACGTAGGATCCGAGCATTATCCGGAATGACTGGGCGTAAAGAGTTGCGTAGGTGGATGTTTAAGTAGATAGTGAAATCTGGTGGCTCAACCATTCAGACTGTTATCTAAACTGAATATCTCGAGAGCGTCAA
+
8ACCCF=5:1)====;==;<;8;EFGGGGGGGGGGGGGGGGGGGGGGGGGGFGGFGGGGGGGFGFGGGGGGGGGGGGGGGGCGGGGGGGGGGGGGGGGGGGGGGGGGDGGGGGGGGGGGGEGGGGGGGGGGGGGGGG?DGGGGGGGGGGGGCCGGGGGGGGGGGGGGGGGGGGFGGGGGGGGE>EGGGGFGGGDGGFGGFFFGAEDEBFFGGCFFGG@DGF:EC>6CG)9?FFFAFAFF:<C<F)09AG<9F?0(57FF??FF<-5<?68:<AA?</54>B?AADA94.)4,(436@9<61
@M02996:162:000000000-B87FG:1:1101:11372:7541 1:N:0:TAGCGCTC+CGTCTAAT
CCTACGGGAGGCTGCAGTGAGGAATATTGGTCAATGGGCGGAAGCCTGAACCAGCCATGCCGCGTGAAGGAATAAGGCCCTATGGGTCGTAAACTTCTTTTGACGGGGAGCAATAAGACGTACGTGTACGTCGATGAGAGTACTCGTCGAATAAGCATCGGCTAACTCCGTGCCAGCAGCCGCGGTAATACGGAGGATGCAAGCGTTATCCGGATTTATTGGGTTTAAAGGGTGCGTAGGCTGTGGACCAAGTCAGTGGTGAAAGCCCGGGGCTCAACTCCGGACCTGCCATTGATACTGG
+
88CCCA=58))8===;==;==;;;EFGGFGGGGGGGGGGGGGGGGGGGGGGGGFFGGGGGGGGGGGGGGGFFFGGGGGGGGGGGGGGGGGGGGGGGGGGGGF@FGEGGEGGGEGFGGGGGGEGGGFFDGFFGGCEGGCGGEFGFGGGGEEFGGGFFFGGGGGGG<FGGGGGGGFGGGGFGFGFFGGGGGGGGGFDGDGGFFGFFGGFBFFGDGFFGGAGFBGGGGEGGFFGDB?FF?<E<>DBFBF77FFFFFBF<):<<?F7A<7?FF>D>;77A@?)4?BFF(9?:F?2<A<)646<D2
@M02996:162:000000000-B87FG:1:1101:24230:7549 1:N:0:TAGCGCTC+CGTCTAAT
CCTACGGGTGGCAGCAGTAGGGAATCTTTCACAATGGGCGAAAGCCTGATGGAGCAATGCCGCGTGCAGGACGAAGGCCTTCGGGTCGTAAACTGCTTTTATAAGCGAGGAATATGACGGTAACTTATGAATAAGGATCGGCTAACTACGTGCCAGCAGCCGCGGTCATACGTAGGATCCGAGCATTATCCGGAATGACTGGGCGTAAAGAGTTGCGTAGGTGGATGTTTAAGTAGATAGTGAAATCTGGTGGCTCAACCATTCAGACTGTTATCTAAACTGAATATCTCGAGAGCGTCAA
+
88CCCB8511)====;==;<;8;CFFGGGGGGGGGGGGGGGGGGGGGGGGGGGFGGGGGGGGGGGGGGGGGGGGGGGGGGGGGGGGGGGGGGGGGGGGGGGGFGGGGGGGGFGGGGGGDGGGGGGGGGGGGGGGGGGGGGGGGGGFGGGEGCEGAFG?FGGGGGGGGGGGGGGCECC@FFFCABEFFFGGC*?BCCADGFG4CFGGFF367;C=+@D7CDE0AF*9?649>6<AA4))*:6?2*6==>*64?:?B?<GG<?F<<9A4)),066<=946-8A*.42)).))(.(4(4)44?6
@M02996:162:000000000-B87FG:1:1101:23230:7554 1:N:0:TAGCGCTC+CGTCTAAT
CCTACGGGGGGCTGCAGTAGGGAATATTGCACAATGGGGGAAACCCTGATGCAGCAACGCCACGTGTGGGAAGAAGCATTTCGGTGTGTAAACCACTGTCGTGAGGGAATAAAGCTGGAGTTGTCCAGTTGAATGTACCTCGAAAGGAAGCACCGGCAAACTTCGTGCCAGCAGCCGCGGTAATACGAGGGGTGCAAGCGTTGTTCGGAATCACTGGGCGTAAAGGGAGCGCAGGCGGAAGTGCAAGCGGTCTGTACAATACCGGGGCCCAACCCCGGACCTGCAGACCGGACTGCATTTT
+
8ACCCB8=11)8888::::<:8:CEEFGGGGGGGGGGGGGGGGGGGGGGGGGGGFGGGGGGGGGFGGGGGGGGGGGGGGGGGGGGGGGGGGGGGGGGGGGGG>FGGGGGGGGGGGGGGFGGGGGGGGGGGGGGGGGGGGCCGGFGGGGGGGGGGGGGGCGG><FGGGGGGGGGGGGGGGE5<36FGGGGGGGCEGGFGGFGGGFGGFFFFGFGFFGF?FGBGG5FFEGFFGFFFFF>>>C><7=A69:D>FBFBF<AC744F>?>>FFBB9?1:DE>99>6<?F0544:>;((43:?9A2)
@M02996:162:000000000-B87FG:1:1101:26452:7555 1:N:0:TAGCGCTC+CGTCTAAT
CCTACGGGCGGCAGCAGTGAGGAATATTGGTCAATGGGCGGAAGCCTGAACCAGCCAAGTCGCGTGAAGGAAGACGGTATTATGTATTGTAAACTTCTTTAGACGCAGAGAAATAAGGGGCTCGCGAGCTCTGATGCTAGTATGCGTAGAATAAGGATCGGCTAACTCCGTGCCAGCAGCCGCGGTAATACGGAGGATCCGAGCGTTATCCGGATTTATTGGGTTTAAAGGGTGCGCAGGCGGCGCTTTAAGTCAGTGGTCAAATCGTGAGGCTCAACCTCATCCCGCCATTGATACTGGA
+
88CCCA1851)8888;;<;;;;;EFGGGGGGGGGGGGGGGGGGGGGGGGGFGGGGGGGGGGGGGFGGGGGGGGGGGGGGGGGGGGGGGGGGGGGGGGGGGGGGGG@CFGGGGGGGGGGGGGGGGGGGGGCGGFGGGGGGGGGGAFGGGGGGGGGGGGGGGGGGGGGGGEEGGGGGGGGGGGGFFGGGGGGGGGFGGFGGFGGGFGGFFFFGGGFFGDBGF?GGGDEFGFFGFFFBF>BFG>D>FFFE<GFFFFBAFFGGF?F?FFFFFFBGFB?FGFFFFBF>BA<<99>B<>A<>FAAD(
@M02996:162:000000000-B87FG:1:1101:24245:7561 1:N:0:TAGCGCTC+CGTCTAAT
CCTACGGGTGGCAGCAGTAGGGAATCTTTCACAATGGGCGAAAGCCTGATGGAGCAATGCCGCGTGCAGGACGAAGGCCTTCGGGTCGTAAACTGCTTTTATAAGCGAGGAATATGACGGTAACTTATGAATAAGGATCGGCTAACTACGTGCCAGCAGCCGCGGTCATACGTAGGATCCGAGCATTATCCGGAATGACTGGGCGTAAAGAGTTGCGTAGGTGGATGTGTAAGTAGATAGTGAAATCTGGTGGCTCAACCATTCAGACTGTTATCTAAACTGAATATCTCGAGAACGTCAA
+
8ACCCB0)10)========<;8;CFGGGGGGGGGGGGGGGGGGGGGGGGGGGGGGGGGGGGGGGGGGGGGGGGGGGCGGGGGGGGGGGGGGGGGGGGGGGFGFGGGGGGGGFFGGGGGGGGGGGGGGGGGGGGGGGGFGGGGGGGEFGGGGGFGGGGFGGGGGEFEEGGGGGGG>EGGGGF4ABGGGFGGDCG4?FFG7;FFFFGGEFFF:FGFFGGFCCBCGFG@GG4=7=AFAFAABF:F<*6F=A:<AF6:184+24:FBFAF9:F?F2)6@:69)(.*).)44:5:(.4((.)442-
@M02996:162:000000000-B87FG:1:1101:26269:7575 1:N:0:TAGCGCTC+CGTCTAAT
CCTACGGGTGGCTGCAGTGGGGAATATTGGGCAATGGGCGCAAGCCTGACCCAGCAACGCCGCGTGAAGGAAGAAGGCTTTCGGGTTGTAAACTTCTTTTAAGGGGGAAGAGTAGAAGACGGTACCCCTAGAATAAGCCACGGCTAACTACGTGCCAGCAGCCGCGGTAATACGTAGGTGGCAAGCGTTGTCCGGATTTACTGGGTGTAAAGGGCGTGTAGCCGGGGGAGCAAGTCAGATGTGAAATCTATGGGCTTAACCCATAAACTGCATTTGAAACTGTTCTTCTTGAGTGCTGGAG
+
8ACCCE=551)========;;86BFEFGGGGGGGGGGGGGGGGGGGGGGGGGGFFGGGGGGGGGCGGGGGGGGFGGGGGGGGGGGGGGGGGGGFGGGGGGGGGGGGGCFGGFGGGFGGGGGFGGGGGGGGFDFG>DGGGCFGGGGGGGGGGGGGGGGGGGGGGGGGEEEGGGFC:?CGGGGGFFGGGCDGGFGDDEECFFGGGFGGFFFFGFFFFGGFGGFFFGEBGGFFGFB?A@<<FC9;<959FA>><BB<0??6>2>F6:04AA4<FAB<FG?<<DA8>A444:<64))))616:33
@M02996:162:000000000-B87FG:1:1101:18671:7585 1:N:0:TAGCGCTC+CGTCTAAT
CCTACGGGGGGCTGCAGTCGAGGATCATTTGCAATGGGCGAAAGCCTGACAATGCGACGCTGCGTGTAGGATGAAGGTCTTCGGATTGTAAACTACTGTCATGAGGGAAAAGGACGCGGGGGCGAACAACCCCTGCCGTTTGATTGTACTTCAAGAGGAAGTGACGGCTAACTCTGTGCCAGCAGCCGCGGTAATACAGAGGTCACAAGCGTTGTTCGGATTTACTGGGCGTAAAGCGTGCGCAGGCGGCGGACCATGTCCAGCGTGAAATCCCGGGGCTCAGCCCCGGCAGTGCGCTGGA
+
8ACCCE=500)8888::::8888@FGGGGGGGGGGGGGGGGGGGGGGGGGGGGGFGGGGGGGGGGGGGGGGGGGGGFGGGGGGGGFGGGGGGGFFGGGDGGGEDFGGGGGGGGGGGGGGGGDEE8EEGGGGGGGGGGCGGGGGGGCFCGGGGGGGFGGGGDFFCGGGGGGGGGGGEGGGGFFFFGGGDDEGGG:GGFFC=F<FFFGFFFFDGG3<FG?D5BGG7?@EG6>CB><0696>C494.45>>7>05(--4:+;:AF?>(-,:5<>>::>CE>B2:=1::F?13(3(.42(),49(
@M02996:162:000000000-B87FG:1:1101:16488:7588 1:N:0:TAGCGCTC+CGTCTAAT
CCTACGGGTGGCTGCAGTGAGGAATATTGGTCAATGGGCGAGAGCCTGAACCAGCCAAGTAGCGTGAAGGATGACTGCCCTACGGGTTGTAAACTTCTTTTATACGGGAATAAAAAAGGCCACGCGTGGCCTCTTGCATGTACCGTATGAATAAGCATCGGCTAATTCCGTGCCAGCAGCCGCGGTAATACGGAAGATGCGAGCGTTCTCCGGATTTATTGGGTTTAAAGGGAGCGTAGGCGGGTCTTTAAGTCAGTGGTCAAAGCGTGTGGCTCAACCATACCCAGCCATTGATACTGGG
+
88CCCEA>)1)====;==;;;;;;FGGGGGGGFGGGGGGGGGGGGGGGGGGGGGGGGGGGGGGGGGGGDFEGGGGGGGGGGGGGGGGGGGGGGGGFGGGGG9FGGFGGEGGGGGGDCCCFGFGGGCB@:FEEGGGFGGGGGEGGGGGC8DEGGGGFGGGGGGGGGGGGGGGGGGGGGFGGGGFFGG>DGFGGGEGEFGCFGGGEGGF)0AGGGFEGG?FGFGGGG>CGF?C)(-7)31>3?C73-85626:BAB2).+*64F7B2.735(>6309967:-41(,(,,4(,6))-).1)-3(
@M02996:162:000000000-B87FG:1:1101:18652:7593 1:N:0:TAGCGCTC+CGTCTAAT
CCTACGGGTGGCTGCAGTCGAGGATCATTTGCAATGGGCGAAAGCCTGACAATGCGACGCTGCGTGTAGGATGAAGGTCTTCGGATTGTAAACTACTGTCATGAGGGAAAAGGACGCGGGGGCGAACAACCCCTGCCGTTTGATTGTACTTCAAGAGGAAGTGACGGCTAACTCTGTGCCAGCAGCCGCGGTAATACAGAGGTCACAAGCGGTGTTCGGATTTACTGGGCGTAAAGCGTGCGCAGGCGGCGGACCATGTCCAGCGTGAAATCCCGGGGCTCAGCCCCGGAAGTGCGCTGGA
+
88CCCA@A)1);==8;===8888@EFGGGGGGGGGGGGGGGGGGGGGGGGGFFFFGFGGGGGGGFFGGGGGGGGFGFGGGGGGGFGGFGGFGGGFGGGEFFGDGFGGFGGGF?AFGGGGGGEGGGEEGGGGGGGGGGGGGGEGGGDGGGGGGGCGEGGGGFDCCF=GGGGGGGGGGGGGGGGFFGGGGGGGCCBGGFGGFFFGFFF=F@4**17BGFBGGFG?:CFC>?@GEF<?6)(073),7(<@FGF9D(7>:7+*.<=?:>?:6F<D)45@GEB02:?BFFF:;>>,9:<4;>9>;(
@M02996:162:000000000-B87FG:1:1101:23730:7629 1:N:0:TAGCGCTC+CGTCTAAT
CCTAACGGGCGGCAGCAGTGAGGAATATTGGTCAATGGACGGAAGTCTGAACCAGCCATGCCGCGTGCAGGAATAAGGCCCTATGGGTCGTAAACTGCTTTTGTGGTGGAGCAATAAGGCGTACGCGTACGTCGATGAGAGTACATCACGAATAAGCATCGGCTAACTCCGTGCCAGCAGCCGCGGTAATACGGAGGATGCAAGCGTTATCCGGATTTATTGGGTTTAAAGGGTGCGTAGGCTGTGCGCCAAGTCAGGGGTGAACGCCCGCCGCCCAACGGCGGAACTGCCTTTGATA
+
8A@CC6>@)))887+8;;<;;;;CEFEFGGGGGGGGGGGFGGGGGFFGGGGGGEFFGGGGGGDGGGGEGGF=EEEFGGGGDF<FGGGGGGGDFFGGGGGGGGGGGGGGGGGGGGFGEEGGGEFGGGCFFGGFGGEDCFGFDFGGGGGGGDGGGGFGGFCEEDECFGGGGEGGGDF9B56FGFEFGGGGGGFGGDGGFG<AC7<FFGDBF>79CD.972DFFGGFEFCF<FGF8.8:3?@D87,8:)9<)((0(6))-:C025<39(-(89D;17@CBBB<9:>F99632<4755)6/-
@M02996:162:000000000-B87FG:1:1101:26992:7631 1:N:0:TAGCGCTC+CGTCTAAT
CCTACGGGAGGCAGCAGTGGGGAATATTGGACAATGGAGGAAACTCTGATCCAGCGACGCCGCGTGAGTGAAGAAGTATTTCGGTATGTAAAGCTCTATCAGCAGGGAAGAAAAATTCAAAATTGACTGTACCTGACTAAGAAGCCCCGGCTAACTACGTGCCAGCAGCCGCGGTAGTACGTAGGGGGCAAGCGTTATCCGGAATTACTGGGTGTATAGGGAGTGTAGGCGGTTTGGCAAGTCAGATGTTAAGTCCCTGGGCTTAACCTAGGGACTACATTTGACACTGTCGGACTAGAGG
+
ACCCCB=580)=6==;==;;;868EFGGGG,EFGGGG<FF:FGGCGGGGCFGGGG:F6FGGGGGFGGGGGFG9?FG?,C5E?=F=8F,5,,<,C,A?9E@?FGA,DF7?@,AF<4A,<A,,55,97E<FE,A8E>,8@ECF,BAFD8BBE6>>FGC;8+8@:F;@@1,@DG5D84C*<=,103/=D*7//:*/?=8);CADGG)**+;87*2*:52+.;:4*:72=C7<?GF(7:.1:F*-0)*.*1-*)6@))6).37<3:<,824>4(9<0.8*)..))*.))628<<<(((((/.)4(
@M02996:162:000000000-B87FG:1:1101:11185:7635 1:N:0:TAGCGCTC+CGTCTAAT
CCTACGGGTGGCAGCAGTGGGGAATATTGGGCAATGGGCGCAAGCCTGACCCAGCAACGCCGCGTGAGGGAAGAAGGTTTTCGGATTGTAAACCTCTGTCCTTGGTGACGAAGGAAGTGACGGTAGCCAAGGAGGAAGCCCCGGCTAACTACGTGCCAGCAGCCGCGGTAATACGTAGGGGGCGAGCGTTGTCCGGAATGACTGGGCGTAAAGGGCGCGTAGGCGGCTCTTTAAGTTAGGAGGGAAAGTCCTGCTTTCAAGGTGGGAATTGCTTTTAATACTGAAGGGCTTGAGTGCAGAA
+
8ACCCEA5:0);===;===;;888FFGGGGGGGGGGGGGGGGGGGGGGGGGGGGGGGGGGGGGGGGEGGGGGGGGGGGGGGGGGGGGCFGGGGGGGGGFGGGGGGGGGGGGGGGFGGGGGGEGGGCFGGGGCF@EGGFGGGGGGGGGGGGGGGGGGGFGGGFGGGGGDGGGGGFGGGGGGGGFFCGGGGGDE@FGGEGFFGGGFGGFFDEGFGFFGGFDC3:EFGFE<?FGFF>AFA)@<29,.35<:DAFF72?FAC749?<2:;.8>?44<AFG4:<)4=2)53:82(4>05<7=<A),
@M02996:162:000000000-B87FG:1:1101:23731:7648 1:N:0:TAGCGCTC+CGTCTAAT
CCTAACGGGCGGCAGCAGTGAGGAATATTGGTCAATGGACGGAAGTCTGAACCAGCCATGCCGCGTGCAGGAATAAGGCCCTATGGGTCGTAAACTGCTTTTGTGGTGGAGCAATAAGGCGTACGCGTACGTCGATGAGAGTACATCACGAATAAGCATCGGCTAACTCCGTGCCAGCAGCCGCGGTAATACGGAGGATGCAAGCGTTATCCGGATTTATTGGGTTTAAAGGGTGCGTAGGCTGTGCGACAAGTCAGGGGTGAAAGCCCGCCGCCCAACGGCGGAACTGCCTTTGATA
+
CCCCCD=5)))887+8;;<;;;;;EFCFG<FGGGGGGGGGGGGGGGGGGGGGGGFGGGGGGGGGGGGGGGGGGGGGGGGGGG8EFGGGGGGFGFGGGGGGGGGGGGGGGGGGGGGGGGGGGGGGGGGGGGGGFG@EGGFEFGGGGGGGGDE:FGGGGGGGGGGGGFGGGGGGGGGCEEFGGGFFGGGGD7DGGEGGFDFFFCGFFDFFDFGGGD:DG?CDF9C**.:<A47?BFFEFFFG09><4?FBC>>EBFF9AGGFF>37AF:4599>>BEE:??FFF>B>>FFF)4<><4)75
@M02996:162:000000000-B87FG:1:1101:7220:7650 1:N:0:TAGCGCTC+CGTCTAAT
CCTACGGGGTGCTGCAGTCGAGGATCATTTGCAATGGGCGAAAGCCTGACAATGCGACGCTGCGTGGAGGATGAAGGCCTTCGGGTTGTAAACTCCTGTCATAGGGGAACAGGCGAGGGGACCCAACACGTCCCTTAGTTGAGTGTACCCTAAGAGGAAGCGACGGCTAACTCTGTGCCAGCAGCCGCGGTAATACAGAGGTCGCGAGCGTTGTTCGGATTTACTGGGCGTAAAGGGCGCGTAGGCTGCGAAGTGTGTCGGATGTGAAATCTCCGGGCCCAACCCGGAAAGTGCGTCCGAA
+
8BCCC>A=)01====;===88888;CCFGGGGGGGGGGGGGGGGGGGGGGGCACFEFFGGGGGGGGGGGGGGGGGGFGGGGGGGGGGGGGGGGGGGGGGGGGGGFGGGGGGGGGGGGGGGGGGGGGGGGGGFGGGGGEGGGFGGGGGGGGGGGGGGGGFGGDCEGGGGGGGGGGGGGGGGGFFFGGGGGGG>8AGGF77AFC=BCG@DFFCCC:FGGFDGDF+CFFGGFFGF6?B???FD797B:FFBC(->B?>))2>?B>0;?AAA=>74<4:8>>>9?>??8906>0(-))46E9>(-
@M02996:162:000000000-B87FG:1:1101:23227:7651 1:N:0:TAGCGCTC+CGTCTACT
CCTACGGGCGGCAGCAGTGGGGAATATTGGACAATGGTCGGAAGCCTGATCCAGCCACGCCGCGTGAAGGAAGAATGCCCTATGGATTGTAAACTTCTTTTGTACGGGAGCAATAAGGTGTATGCATACATCGATGAGAGTACCGTACGTATAAGCATCGGCTAACTCCGTGCCAGCAGCCGCGGTAATACGGCGGATGCGAGCGTTGTCCGGATCTATTGGGTTGAAAGGGTGCGGAGGCGGAATGTCAAGTCAGCGGTGAAACGCACGCGCTTAAAGCCTGACCTGCCGTTGGAACGGG
+
8ACCC>:>)1)8888;;<;,;8,8ECFFE-,CFGGGGEEF+FFE,FGGG,<C,CF,E6FFDGGGFG:FGGG,BFG<F,E4E,:FF,F<,9EF<,,C59F,C<?F9FE7CBFF<<,CF9DF9E9,77CAB,,968,CBF9,@,8<3@FC+36,@33;,,=>:7**3@97C33*;D,,619613*8:9):C77=*)*3>C))1**)29>)74**93<)*)2:*<C*/.3*)6*.,-()((8/379)456)::9=:<6))21(4>)6)4127(),3,7**-.6(0:(,,6:B0(446(,1,(-(
@M02996:162:000000000-B87FG:1:1101:7201:7660 1:N:0:TAGCGCTC+CGTCTAAT
CCTACGGGGTGCTGCAGTCGAGGATCATTTGCAATGGGCGAAAGCCTGACAATGCGACGCTGCGTGGAGGATGAAGGCCTTCGGGTTGTAAACTCCTGTCATAGGGGAACAGGCGAGGGGACCCAACACGTCCCTTAGTTGAGTGTACCCTAAGAGGAAGCGACGGCTAACTCTGTGCCAGCAGCCGCGGTAATACAGAGGTCGCGAGCGTTGTTCGGATTTACTGGGCGTCAAGGGCGCGTAGGCTGCGAAGGGTGTCGGATGTGAAGTCTCCGGGCCCAACCCGGAAAGTGCTGACGAA
+
8ACC@BD=5)1===;====88888;;;FGGGGGFGGGGGGGGGGGGGGGGGGGEFGEGGGGGGFFF@EGGGGGGGGFGGGGGGGG4CFFGGGGFGGGGFGGGGGGGGGEFGGF@@FECEGGE:FGGGFCEGGGGGFFGGFGGGGGDF@FFF@EF3@?8CFGGE@:ECEEGFFFFGGGGGGGGFFGGGGGCGGGFFGF+7A3>E>EGB>EFD*9@):C>3C3<<:<=C4(7<)442<<:797C0<66FFCB2B2(48<E<?>)(7,69<*6*-.35?>9;66:13(46041?BA)))*(---
@M02996:162:000000000-B87FG:1:1101:4270:7664 1:N:0:TAGCGCTC+CGTCTAAT
CCTACGGGGGGCAGCAGTGAGGAATATTGGTCAATGGGCGAGAGCCTGAACCAGCCAAGTCGCGTGAAGGATGAAGGTTCTATGGATTGTAAACTTCTTTTATTCGAGGGTAAAGTGAGGGTTGTGACCCTTATTGCAAGTATCGAATGAATAAGCATCGGCTAACTCCGTGCCAGCAGCCGCGGTAATACGGAGGATGCGAGCGTTATCCGGATTTATTGGGTTTAAAGGGTGCGTAGGCGGATAATTAAGTCAGCGGTAAAAGCGTGTGGCTCAACCATACCGAGCCGTTGAAACTGGT
+
ACCCCEF58))8888::<::::::EFGGGGGGGGGGGGGGGGEGGGGGGGGGGFGGFGGGGGGE@FFFGGGGGGGGGGGGGGGGGFGFFGGGFFGGGGGGGGGGGGCFGGEGGGGFGGGGGGGGGGGGGGGGGGGGGF9CGFGGGGGGGGGGGGFGGGGGGGGGCFGGGGGGGGFGGGGGFGFFGGGCF?FFGEGCEGGF:7C@EGFFFFGGG>BDGFGGFGGGGDCC)9CB?FFF<<ED?73)4746;6A6>BBAFGG?0>)6<<BFE<DBF<:F?FFF<=43::>044-43:>)0)6:4
@M02996:162:000000000-B87FG:1:1101:4288:7670 1:N:0:TAGCGCTC+CGTCTAAT
CCTACGGGTGGCAGCAGTGAGGAATATTGGTCAATGGGCGAGAGCCTGAACCAGCCAAGTCGCGTGAAGGATGAAGGTTCTATGGATTGTAAACTTCTTTTATTCGAGGGTAAAGTGAGGGTTGTGACCCTTATTGCAAGTATCGAATGAATAAGCATCGGCTAACTCCGTGCCAGCAGCCGCGGTAATACGGAGGATGCGAGCGTTATCCGGATTTATTGGGTTTAAAGGGTGCGTAGGCGGATAATTAAGTCAGCGGTAAAAGCGTGTGGCTCAACCATACCGAGCCGTTGAAACTGGT
+
ACCCC>A=)));==8==<=;;;;;FFGGFFFGGGGGFGGGGGGGGGGGGGGGGGGGFGFGGGGGFGGGGGGGGGGGCGGGGGGFGGGGGGGGGGGGGGGGGGGGGFEFGGGGGGGG9FDGGGGGGFGGAGGGGGGDFGFAFGGGEGFF8ACGG;EGGGGGCDGGGGGGGGGGGEGGGFGGG>BEGG>DGGGF*9?*3;49CD=BCDFFFFGCG:BCFEFFAGFDE>7CCFFB@;756?D359;@67*6CAAFF<BF:CG<0>A>BB2-84708:6C?:?FB@FF6?9361:?0(-6?AA0.
@M02996:162:000000000-B87FG:1:1101:24684:7683 1:N:0:TAGCGCTC+CGTCTAAT
CCTACGGGAGGCTGCAGTCGGGAATATTGCGCAATGGAGGAAACTCTGACGCAGTGACGCCGCGTATAGGAAGAAGGTTTTAGGATTGTAAACTATTTTAGACAGGGAAGAAAGAAGACAGTACCTGTAGAATAAGCTCCGGCTAACTACGTGCCAGCAGCCGCGGTAATACGTAGGGAGCAAGCGTTATCCGGAATTATTGGGTGTAAAGGGTGCGTAGACGGGAAAGCAAGTTGGTTGTGAAATCCCTCGGCTCAACTGAGGAACTGCAACCAAAACTACTATTCTTGAGTGCAGGAGA
+
ABCCCD>=510=========888CFFGGGGGGGGGGGGGGGGGGGGGGGGGGGFFGGGGGGGGGFEGGGGGGGFGGGGGGGGGGGGGGGGGGGGGGGGGGGGGGGGGGGGGGGGGGGGGGGGGGGGGGGGGGFFGGGGGGGGGGGGGGGGGGGGGGGGGGGGGGGGGGGGGGGGGGGGGGGGFFGGGCDGGGGFGGFGGFGGGFCDAFFFGGGFEGG?GGEFGDGFGGFFGFF>AF>:FG?DBFFFFFGFFFFBBFFGGFFFFF7?FFF?CAFBFEFFFFFFBDBFAFF<-5:7AB@1:?(
@M02996:162:000000000-B87FG:1:1101:22222:7691 1:N:0:TAGCGCTC+CGTCTAAT
CCTACGGGTGGCTGCAGTGAGGAATATTGGTCAATGGGCGGAAGCCTGAACCAGCCATGCCGCGTGAAGGAATAAGGTCCTATGGATTGTAAACTTCTTTTGAGCGGGAGCAATAAGGCGTACGAGTACGCCGATGAGAGTACCGTTCGAATAAGCATCGGCTAACTCCGTGCCAGCAGCCGCGGTAATACGGAGGATGCAAGCGTTATCCGGATTTATTGGGTTTAAAGGGTGCGTAGGCTGTGCGTCAAGTCAGGGGTGAAAGCCCGGGGCGCAACTCCGGAACTGCCTTTGATACTGG
+
8ABCC500:0);==8;===;;;;CFAFGFGGGGGGGGGGGGGGGGGGGGGFGGFGGGGGGGGGGGGGGGGGGFFFGGGGGCFGGGGGGFGGGGGGGGGGFFDFGGEGGEGGGGFGGG?DCFFGGECBFGGCFEGGD;DDCFGGGDGGGGGGGGGGGGGGGGDF8CFFGGDFFG>EEFFGGFDDAEGGC+<DGGFEED<6FC7<FEGD37@FED>@3>4:FFGGGGFGGBFC3:?F>?(8C2047,65-)-,9)))6<CD(,0.-<1:2>0C;9(88<6:A)7,--328B:?9)))-14644
@M02996:162:000000000-B87FG:1:1101:3595:7698 1:N:0:TAGCGCTC+CGTCTAAT
CCTACGGGAGGCAGCAGTGGGGAATATTGCGCAATGGGCGGAAGCCTGACGCAGCGACGCCGCGTGGAGGATGAAGGTTTTCGGATTGTAAACTCCTGTCGGAAGGAACGAATGATGAACGGGGCAATATCCCGGTCAAGTGACGGTACCTTCAAAGGAAGCACCGGCTAACTCTGTGCCAGCAGCCGCGGTAAGACAGAGGGTGCAAGCGTTGTTCGGAATTACTGGGCGTAAAGGGCGCGTAGGCTGGTCCCTAAGTTGGATGTGAAATACCGGGAGTAAAACCCGGAACTGCATTCAA
+
8ACCCEFA>))===8=====;888CFGGFGGGGGGGGGGGGGGGGGGGGGGGGFEEFGGGGGGG>FGCGGGFGGGGGGFGGGGGGGGGGGGGGFGGGGGGGGGGGGFFFGFFGGGGGGGGGGGGGGGGGGGDEEGGGGFFGFFGGGGGGGGGGGGGGFGGGFEBF5=EGGDGGFGGGGGGGGFFFFGGGGGGGDCF?FG4>FDBGGFFF>CEGFDFC?DGFGG79@FC<FGFF<?F<?FG95986>FFG?7B0422??:9AFB2?:<AF2:9>>BC@9B03BA98?<>B9-355<2@<546
@M02996:162:000000000-B87FG:1:1101:27457:7702 1:N:0:TAGCGCTC+CGTCCAAT
CCTACGGGCGGCAGCAGTGGGGAATATTGCACAATGGGGGAAACCCTGATGCAGCGACGCCGCGTGAGTGAAGAAGTATTTAGGTATGTAAAGCTCTATCAGCAGGAAAGAAAATGACGGCACCTGACTAATGAGCCCCGGCTAACTACGTGCCAGCACGCGCGGCAATACGCCGGGGGCAAGCGTTATCCGGATGTTCCGGGCGTTATGGTGGCTTAGACGGTTTTGAAAGTCTGCAGTGGAAGCCCGGGGCCCAACCCCAGGACTGGGTTGTAAACTTTAGAACTCGGTGGCTGGAGAG
+
8BCCCB:=)0)8888;;<;6;888EEFGGE@FGGGGG@@F+@F9,BEFG<9EFGG:F7F7FFGGFFGEGGG9FFGE?,@FF,,BFGGFE,CF<FE,,,C,BE,AF=C<CFGGGDD,,,6@+8F3,:D,,3,,,@@,,4+@+*@3>,@F,*@7*5,>58**:/**1***05:C***=**2C=*)0;9*97<CEC>/*/*0*1/*):7.8)*0+*0)*156*/;ADC>2*(*0*.))1-6?04*3*(0)45-(8((,2(*/((),((-43)(23,(*<6>)))/-).4))((-(((((.(4(-
@M02996:162:000000000-B87FG:1:1101:26418:7705 1:N:0:TAGCGCTC+CGTCTAAT
CCTACGGGGGGCTGCAGCTAAGAATATTCCGCAATGGACGAAAGTCTGACGGAGCGACGCCGCGTGAACGATGAAGGTCGGAAGATTGTAAAGTTCTTTTATAACTGAGGAATAAGCATGATCAGAGAAAGGTTATGTGGTGACTGTAGGTTATGAATAAGCAACGGCTAATTACGTGCCAGCAGCCGCGGTAACACGTAAGTTGCGAGCGTTGTTCGGATTTATTGGGTTTAAAGGACGTGTAGGCGGTTCGTTAAGCTTGGTGTGAAAGGCGGGAGCTCAACTCCCGAATTGCGTTGAG
+
8ACCC>=85:)8888:::::<::CFGFGGGGGGGGGGGGGGGGGGGGGGGGGFFGGGGGGGGGGGGGGGGFGGFFGGGGGEEFGGGGGGGGGGGGGGGGGGGGGGGGGGGGGGGGGGGGGGGGGGGFFGGGGGGFGGGGGGGGGGGGGGGGGGGGGGGGGGGGGGGGGGGGGGGGGGGGGGGFFGGGGGGGGGFGFFGGFGGG?GGEFFFGEDDFGG<GGFGGFFFGGFFD>?DD?A?@D:>?7>7=9GFF)((((2<CAFF:7???<B>F:?BDG319:?F??227<9:2:6)4:54(,,
@M02996:162:000000000-B87FG:1:1101:3577:7706 1:N:0:TAGCGCTC+CGTCTAAT
CCTACGGGAGGCAGCAGTGGGGAATATTGCGCAATGGGCGGAAGCCTGACGCAGCGACGCCGCGTGGAGGATGAAGGTTTTCGGATTGTAAACTCCTGTCGGAAGGAACGAATGATGAACGGGGCAATATCCCGGTCAAGTGACGGTACCTTCAAAGGAAGCACCGGCTAACTCTGTGCCAGCAGCCGCGGTAAGACAGAGGGTGCAAGCGTTGTTCGGAATTACTGGGCGTAAAGGGCGCGTAGGCTGGTCCCTAAGTTCGATGTGAAATAACGGGAGTACAACCAGGAACTGGATGCAA
+
ABCCC?>==1)===8====;;88BEFAFGGGGGDFFCFFGG@CEFGCFGGGDEFDFDCFGEFFE>CEGGGGFGGFGGGAFFACGF7?FFAA<FGFFGGFGFGFCFGGGGGGGGGGGGFDFGCEGGGGGFFFGFDEG8EFGGGGCGE::*?DFGGEGGGGGG*BB:CEEEBCGGFGCC+<E7*8FGGGD3C):?B+A?FC)9CG>GDF?FFD/7>EG::5CDD?D<@79:)9<0(41-17<(14>>.60/6?*3(--,C74)0.64.)-/:7.))0:>4614*.))-,.1(.477((1)().
@M02996:162:000000000-B87FG:1:1101:17186:7706 1:N:0:TAGCGCTC+CGTCTAAT
CCTACGGGTGGCAGCAGCTAAGAATATTCCGCAATGGACGAAAGTCTGACGGAGCGACGCCGCGTGGATGATGAAGGTCGGAAGATTGTAAAATCCTTTTATAACTGAGGAATAAGTACTTTGAGAGAAACGGAGTATGGTGACTGTAGGTTATGAATAAGCAACGGCTAATTACGTGCCAGCAGCCGCGGTAACACGTAAGTTGCGAGCGTTGTTCGGAATTATTGGGCGTAAAGGGCATGTAGGCGGTTTTGCAAGCTTGGTGTGAAATTCCGGAGCTCAACTCCGGAACTGCGTTGAG
+
8ACCCF@580)======;=;<;;;FGGGGGGGGGGGGGGGGGGGGGGGGGGGGFEGFGGGGGGC>FCGGGGGGGGGGGGGGGGGGGGGGGGGGGGGGGGGGGFGGGGFFGGGFFFFGGGGGGGGGGGGGGGDDFEEGGGDGAAFGDGGGGGGFGFEFFFEFGGEFGGGGGFGGEGGGGGGGGFFGGGDGDDGEFGFF<FFG:FFGGFFFFDGG):DG@GCDGG7FF7C?FGEFB:?2:)/495/-9F6GFFFFB29<FD:FFFF6::AF4CABFFE379(4681<BDBF6490<F:<<>((
@M02996:162:000000000-B87FG:1:1101:17204:7707 1:N:0:TAGCGCTC+CGTCTAAT
CCTACGGGTGGCAGCAGCTAAGAATATTCCGCAATGGACGAAAGTCTGACGGAGCGACGCCGCGTGGCTGATGAAGGTCGGAAGATTGTAAAATCCTTTTATAACTGAGGAATAAGTACTTTGAGAGCAACGGAGTATGGTGACTGTAGGTTATGAATAAGCAACGGCTAATTACGTGCCAGCAGCCGCGGTAACACGTAAGTTGCGAGCGTTGTTCGGAATTATTGGGCGTAAAGGGCATGTAGCCGGTTTTGCACGCTTTGTGTTACATTCCGGAGCTCAACTCCGGAACTTCTTTGAG
+
8ABCCB=58));==8====;<;;;CEGGGGGGGGGFGGGGGGGGGGGGFFEGGFCEFGGGGGEGGGG+CCFGGGGEEGG7FGEGFFGAFC?EFFGEGFFGGG<EFGCEF:FGFFGFGGGGGGGGGGG+AB@:C=+CFGDFFDFGGFFDF9DF;FCA;FFDDF,,@+9@C>:FFCGFFFCFFGFAD7CDG=CGE>EGFCF5C*AFGG5:BBDCD3:>F39*0CF0C?CF0@7)(,44)(7949:*)*1-)-4>BFB)):5<65.61:,4*6C<65?*)42(.9)2428((-(-4).)*.5.(
@M02996:162:000000000-B87FG:1:1101:22226:7709 1:N:0:TAGCGCTC+CGTCTAAT
CCTACGGGTGGCTGCAGTGAGGAATATTGGTCAATGGGCGGAAGCCTGAACCAGCCATGCCGCGTGAAGGAATAAGGTCCTATGGATTGTAAACTTCTTTTGAGCGGGAGCAATAAGGCGTACGAGTACGCCGATGAGAGTACCGTTCGAATAAGCATCGGCTAACTCCGTGCCAGCAGCCGCGGTAATACGGAGGATGCAAGCGTTATCCGGATTTATTGGGTTTAAAGGGTGCGTAGGCTGTGCGTCAAGTCAGGGGTGAAAGCCCGGGGCTCAACTCCGGAACTGCCTTTGATACTGG
+
8ACCC>89>)0===8;===;;;;CFFGGGGGGGGGGGGGGGGGGGGGGGGGGGGGGGGGGGGGGGGGGGGGGGGGGFGGGGGGGGGGGGGGGGGGGGGGGGF=DFGGGDEGGGGGFFFFFFGGFEEEGGFGGDGGGGFGGGGGGGGGGGGGGGGGGGGGGGGGDGGGGGGGGGGGGGGGGGGFFEGGGGFGGG>GEDGGFGGGFGGFFFFGGGFFGGFGGFGGGG:?F<FGFF?BFFFFG?F?F>FB<C<BFFFFF?GGF>FBF<?FFF>DBF6FGF:AFBB>?39?2>?<A<A<B/:<A7
@M02996:162:000000000-B87FG:1:1101:11897:7712 1:N:0:TAGCGCTC+CGTCTAAT
CCTACGGGAGGCTGCAGTGGGGAATATTGGGCAATGGGCGCAAGCCTGACCCAGCAACGCCGCGTGAAGGAAGAAGGTTTTCGGATTGTAAACTTCTGTCCTTGGTGACGAAGGAAGTGACGGTAGCCAAGGAGGAAGCCCCGGCTAACTACGTGCCAGCAGCCGCGGTAATACGTAGGGGGCAAGCGTTGTCCGGAATGACTGGGCGTAAAGGGCGTGTAGGCGGCCGATTAAGTCTGAAGTGAAAGTCCCGCTTTCAAGGTTGGAATTGCTTTGGAGACTGGTTGGCTTGAGTGCGGAA
+
88CC@>8580)8===;==;=;888FFFGGGGGGGGGGGGGGGGGGGGGGGGGGGFGGGGGGGGGGGGGGGGGGEGGGGGGGGGGGFGGGGGGGGGGGFCFGGGGGGGGFEGGGD8FGGGGGECGBEFG:FDD=FDEGGGGGGEEGGGCFGFGEFGGG;FGFCGGGEE8EEGGFGGFCFGGDDD>CGGGGDDGGF=E>CFF=FGFGFF>>:<5>=3CGFGGFGGGGFGG>)>B:4<FAFF7-269<09>GFF:>91:BG:4<)4)4254FBCBFF4@@8?(49?:AFFFF??044ADFBF3(
@M02996:162:000000000-B87FG:1:1101:7133:7727 1:N:0:TAGCGCTC+CGTCTAAT
CCTACGGGTGGCAGCAGTGAGGAATATTGGTCAATGGAGGAAACTCTGAACCAGCCAAGTCGCGTGAAGGACGACGGCCCTATGGGTTGTAAACTTCTTTTGTAGATGGATAAACGACATTACGTGTAATGTTTTGAAGGTAATCTACGAATAAGCATCGGCTAACTCCGTGCCAGCAGCCGCGGTAATACGGAGGATGCGAGCGTTATCCGGATTTATTGGGTTTAAAGGGTGCGCAGGCGGGCGATTAAGTCAGCGGTGAAATCTCGGAGCTCAACTCTGAAACTGCCGTTGATACTGG
+
ACCCCDF=80)=;======;;;;CFFGGGGGGGGGGGGGGGGGGGGGGGGGGGGGGGEGGGGGGGGGGGGGGGFGGGGCGGGGGGGGGGGFFGGGGGGGGGGGGGGEFGCGGGGGGGG>EFDGGGGGDFGGFGGGGGGGGGGGGGGGGGGGGGGGGGGGEGDGC@FGGGGGGGGGGGGGGGGFFDGGGFGGEGFGGFGCFDCGFEGFFFFGGGABGCCGGFGGGGEGFAFC><6?EBFFD;GFEFF)4>?FFFA<975D:9F>AFFBA517427<<??AA<64<25943(18??0:66-:0
@M02996:162:000000000-B87FG:1:1101:7149:7738 1:N:0:TAGCGCTC+CGTCTAAT
CCTACGGGTGGCAGCAGTGAGGAATATTGGTCAATGGAGGAAACTCTGAACCAGCCAAGTCGCGTGAAGGACGACGGCCCTATGGGTTGTAAACTTCTTTTGTAGATGGATAAACGACATTACGTGTAATGTTTTGAAGGTAATCTACGAATAAGCATCGGCTAACTCCGTGCCAGCAGCCGCGGTAATACGGAGGATGCGAGCGTTATCCGGATTTATTGGGTTTAAAGGGTGCGCAGGCGGGCGATTAAGTCAGCGGTGAAATCTCGGAGCTCAACTCTGAAACTGCCGTTGATACTGG
+
8ACCCAF>=0);=======;;;;;FFGGGGGGFGGGGGFGFGGFGGGGGGGGGGGGFGGGGGGGGGGGGGGGGGGGGGGGGGGGGGGEGGGGGGGGGGGFGGGGG9FFG:FFGFGGEGCFGFGGGGGFEGGFGGGGCGGGFFGGGGGGGGGGGGGGGGGGGGGGFGGGGGGGGGGGGGGGGGBDGGGGGCFCEFGGFG468DEFEGFBFFG*>8:<F?GGFGGGGFF7<=FEF<BF9BFD>C252@)453AFFFA>DEDB9F<>AFAF)8),3?FGFB4<)0668>94<4(-46(.*-663
@M02996:162:000000000-B87FG:1:1101:21166:7750 1:N:0:TAGCGCTC+CGTCTAAT
CCTACGGGAGGCAGCAGTGAGGAATATTGGTCAATGGACGGAAGTCTGAACCAGCCATGCCGCGTGAAGGAAGAATGCCCTATGGGTTGTAAACTTCTTTTGCCACAGAGTAATAAGGGTCGTGCGCGGCCTGATGAGAGTATGTGGCGAATAAGCATCGGCTAACTCCGTGCCAGCAGCCGCGGTAATACGGAGGATGCAAGCGTTATCCGGATTTATTGGGTTTAAAGGGTGCGTAGGCGGACGCGTAAGTCAGCGGTGAAATATCCCGGCTCAACCGGGAGGCTGCCGTTGATACGGG
+
8ACCCF>8=)0=========;;;;FFGGGGGGGGGGGGGGGGGGGGGGGGGGGFFGGGGGGGGGFGGGGGGGGGGGFGGGGGGGGGGGGGGGGGGGGGGGGGGGGGEGGGGGGGGGGGFGGDGDGEEEGGGGGGGGFFEFGGGFFDGGGGGGGGGGGGGGGGGGGGGGGGGFGGGGGGGGGGFFGGG4DGG>EFGGFGGFGGGFGGFFFFGGGFFG=?GGFGGGGFGG>BGBBBFF<<>C<3987@>>D1<FAABA?=D?0<4<><9<=?GF>9D0=<?6;>(,4::::?>F?:3<*)(,(
@M02996:162:000000000-B87FG:1:1101:22761:7785 1:N:0:TAGCGCTC+CGTCTAAT
CCTACGGGGGGCTGCAGTGAGGAATATTGGTCAATGGGCGAGAGCCTGAACCAGCCATGTCGCGTGCAGGAATACGGCCCTATGGGTTTTAAACTGCTTTTGCCTGGGGATAAAGTGGCGGACTTGTCCGTTATTGCAGGTACCAGGCGAATAAGGATCGGCTAACTCCGTGCCAGCAGCCGCGGTAATACGGAGGATCCGAGCGTTATCCGGATTTATTGGGTTTAAAGGGTGCGTAGGCGGCATCTCAAGTCTGTGGTGAAATGTCAGGGCTCAACCTTGGCACTGCCATGGAAACTGG
+
8ACCCB8>51)8888::::::::CFFFGGGGGGGGGGGGGGGFGGGGGGGGGGFFGFGGGGGGGGGGGGGGGGGGGGGGGGGGGGGGGGGGGGGGGGGGGGGGGGGGGG:CFGGFGGGFGGEGGGGGGGGGGGGGGGE@GGGGGGFGGGGGGGGGGGGGGGGG>EGGGGGGCGGGGGGGGGGFFGGGDGGGGGFGGFGGFGGEFGGF5>4FGGFFGGFGGFGGGGEGGBFGDFBFDBFFGD<9>BEFAGF<F<>A9)+9:<FFFFA<A4:4<:?FFFFFFA972,8?7?<727:57F?A6?
@M02996:162:000000000-B87FG:1:1101:5425:7800 1:N:0:TAGCGCTC+CGTCTAAT
CCTACGGGTGGCAGCAGTGGGGAATATTGGGCAATGGGCGAAAGCCTGACCCAGCAACGCCGCGTGAAGGAAGAAGGTCTTCGGATTGTAAACTTCTTTTATGAGGGACGAAGGACGTGACGGTACCTCATGAATAAGCCACGGCTAACTACGTGCCAGCAGCCGCGGTAATACGTAGGTGGCAAGCGTTATCCGGATTTACTGGGTGTAAAGGGCGCGTAGGCGGGGATGCAAGTCAGGTGTGAAATCTATGGGCTTAACTCATAAACTGCACTTGAAACTGTATCTCTTGAGTGCTGGG
+
8BCCCBFA=0)========;;88BFFGGGGGGGGGGGGGGGGGGGGGGGGGGGFFFGGGGGGGGGGGGGGGGGGGGGGGGGGGGGGGGGGGGGGGGGGGGGGGGGGGGGDEGGGGGGGGFEGGGGGGGGGFFGGGEFAGGDGGGGGGGGGGGGGGGGGGGGGGGGGGGGGGGGGGGDGGGGGFF?FGGGGDGGFGG>CDFGGGFGGFAFFG9CFDGGBGGFGGGGFGGFEGFB4<FA4F9:DAE9/9<D<DB>?BFBGFA<F27<BBB66:>BFFFFA5A8FBFFF<2><)56)67@>D:(
@M02996:162:000000000-B87FG:1:1101:23088:7812 1:N:0:TAGCACTC+CGTCTAAT
CCTACGGGAGGCAGCAGTGAGGAATATTGGTCAATGGAGGAAACTCTGAACCAGCCAAGTCGCGTGAAGGATGACGGCCCTATGGGTTGTAAACTTCTTTTGTAGATGGATAAACGACATTACGTGTAATGTTTTGAAGGTAATCTACGAATAAGCATCGGCTAACTCCGTGCCAGCAGCCGCGGTAATACGGAGGAACCGGGCGTTATCCGGATTTATTGGGTTTAAAGGGTGCGTAGGCGGGATGTTAAGTCAGCGGTCAAATCGTGTAGCTCAACTATACTTCTCCGTTGAAACTGGG
+
ACCCC>8@)1)=6==;===,;;;CFFGGGGGGGGGGG@CF,CF<@FGGGGGGGFG<FCFFGGGGGGGGGGGGGG9FFG@=FBFGGCGCB@EFD<F?,EFGDEF9F,B9?,5,CF=FGG7+CFGF=4E,459C,9@8+,@FFE,7==,=4>=F8;=,36=@+668=D9,=33@8>3=CCGG77**@C*<F,BEGFGG***/:):?CGBFF++AC)=5DFDFAGGGEDGD)8CEF((0--<537(0(.),:A<FF4)5)5CB4:?9A)(3).*.64*C?FD366):6>)).--8?()6*-6.,
@M02996:162:000000000-B87FG:1:1101:19528:7815 1:N:0:TAGCGCTC+CGTCTAAT
CCTACGGGTGGCAGCAGTAGGGAATATTGCACAATGGGGGAAACCCTGATGCAGCAACGCCACGTGTGGGAAGAAGCATTTCGGTGTGTAAACCACTGTCGTGAGGGAATAAAGCTGGAGTTGTCCAGTTGAATGTACCTCGAAAGGAAGCACCGGCAAACTTCGTGCCAGCAGCCGCGGTAATACGAGGGGTGCAAGCGTTGTTCGGAATCACTGGGCGTAAAGGGAGCGCAGGCGGAAGTGCAAGCGTTCTGTACAATACCGGGGCCCAACCCCGGACCTGCAGACCGGCCTGCATTTT
+
8ACCCF>580)========<;8;;FGGGGGGGGGGGGGGGGGGGGGGGGGGGGFGFGGGGGGGGGGGGGGGGGGGGGCFGGGGGGGGDGGGGGGGFGGFGGG+EFFGGGGFGGGGGGGCFFGGGGGGCGGGGAFGGGGGGGGEEFEFFGCFFGGGGGEGGGFGG:F7EGFCFGCGGGGGEGCBF@FC4CEC5??GGFC?8CDEFGCD)88DGG;@+;0C/>8EGCB57:EDD(3(86BE349>B<198D,,7?<A2<GCDFF?F>B9BFFC::?F8791>>F<???28?99(-(,87<>A)
@M02996:162:000000000-B87FG:1:1101:23070:7815 1:N:0:TAGCACTC+CGTCTAAT
CCTACGGGAGGCAGCAGTGAGGAATATTGGTCAATGGAGGAAACTCTGAACCAGCCAAGTCGCGTGAAGGATGACGGCCCTATGGGTTGTAAACTTCTTTTGTAGATGGATAAACGACATTACGTGTAATGTTTTGAAGGTAATCTACGAATAAGCATCGGCTAACTCCGTGCCAGCAGCCGCGGTAATACGGAGGATGCGAGCGTTATCCGGATTTATTGGGTTTAAAGGGTGCGTAGGCGGGATGTTAAGTCAGCGGTAAACTAGTGTAGCTCAACTATACTTCGCCGTTGAAACTTGG
+
8ACCC>==5:08==8=====;;;CFFGGGGGGGGGGGGGGGFFGGGGGGGGGGGGGGGGGGGDGGGGGGGGGGFGGGGGGGGGGGGGGGGGGEGFGGFFGGGGGGEFGGGGGGGGGGGEGGEGGG@E<FA,:EGGGD9AEEEFGGGGGFECDFGGGGGGDGGGGGGGGGGGGGFFGGFFGGGBE5?*;EAF>E49CAFCFGCC>EGFE;FGDDAAG47@FFGGGG:67CADE@0<),3@G?99:2B>8:6<4)6<B>ED66@B)).4<460)-60+*(.,./::-6(-:((41396*)).)
@M02996:162:000000000-B87FG:1:1101:25385:7819 1:N:0:TAGCGCTC+CGTCTAAT
CCTACGGGCGGCAGCAGTGAGGAATATTGGTCAATGGACGGAAGTCTGAACCAGCCAAGTCGCGTGAAGGATGAAGGCCCTACGGGTTGTAAACTTCTTTTGCAGGAGGATAAACAGCGGGACGTGTCCCGCCTTGAAGGTATCCTGCGAATAAGGGTCGGCTAACTCCGTGCCAGCAGCCGCGGTAATACGGAGGACCCGAGCGTTATCCGGATTTATTGGGTTTAAAGGGTGCGCAGGCGGGCTGGTAAGTCAGCGGTGAAATCTCCGGGCTCAACTCGGAAACTGCCGTTGATA
+
8ACCCB==)1)8888;;<;;;;;CFGGGGGGGGGGGGGGGGGGGGGGGGGGGGFFFGGGGGGGGFGGGGGGGGGGGGGGGGGGGGGGGGGGGGGGGGGGGGGGGGGGGGGGGGGGGGGGGGGGGGGGGGGGGGGGGGGGGGGGGGGGGGGEE>FGGGGGGGGFEGGGGGGGGGGGGGGGGGGFFGGGGGGGGGFGGFGGFGCEDGGFEFFGGGFDCFADFFGGDGFG76@GE::8;21DD9C><9>E?>2)?>A<<:5DF>FFFFAADF1CBF9>FFFBFBFF(48<>?BB<<B:A6
@M02996:162:000000000-B87FG:1:1101:17401:7863 1:N:0:TAGCGCTC+CGTCTAAT
CCTACGAGAGGCTGCAGTGAGGAATATTGGTCAATGGGCGAGAGCCTGAACCAGCCAAGTCGCGTGAAGGAAGACGGTTCTATGGATTGTAAACTTCTTTTGTCCGAGGGTAAAGTGAGAGATGCGTCTCTTATTGCAAGTATCGGACGAATAAGCATCGGCTAACTCCGTGCCAGCAGCCGCGGTAATACGGAGGATGCGCGCGTTATCCGGATTTATTGGGTTTAAATGGTGCGTAGGCGGATGATTAAGTCTGTGGTGAAAGCGTGCGGCTCAAGCGTACGTAGCCATGGTATCTGGG
+
8ABCCB)):0)===6;======C@CFGGGGGGFGGGGGGGFFFCGGGFEGAFGGFGGGGGGGGGEGCGGGFCC8@FGEGGFFGG8BFG8?EEDFGGGGGGGAFFGF:FGGGGG,,EFFC98<FCFG@>=8@FFFGAE=><EFAFFDGEG>@D8=,@>CGCGDGEFGGGFGGGGGGGGGFFFGFF>/;;EGFFG;CE4DF)9**>CDD>8@FC38)192CF@DF75>?7)*27<24.8<@D3740(.74:-)86>9:<<FBF*..<7>:539090>C?)21:B>(().4<2)43)--1))6(
@M02996:162:000000000-B87FG:1:1101:25418:7863 1:N:0:TAGCGCTC+CGTCTAAT
CCTACGGGTGGCTGCAGTCGAGGATCATTTGCAATGGGCGAAAGCCTGACAATGCGACGCTGCGTGGAGGATGAAGGCCTTCGGGTTGTAAACTCCTGTCATAAGGGAACAGGCGATTGGACCTAACACGTCCATGAGTTGAGTGTACTTTAAGAGGAAGCGACGGCTAACTCTGTGCCAGCAGCCGCGGTAATACAGAGGTCGCAAGCGTTGTTCGGATTTACTGGGCGTAAAGGGCGCGTAGGCGGTCCCATGTGTCGGATGTGAAATCTCCGGGCTCAACCCGGAAAGTGCGTCCGAA
+
8ABCCD>5:1)========88888CFCFGGGGGGGGGGGGGGGGGGGGGGGGGGFGGGGGGGGGFGGFGGGGGFFGGGGGGGGGGGGGGGGGGGGGGGEGGGGGGGGGGGGGFGGGGGFGFGGGGGGGGGGGCFGGEFCDFGGFGGGGGGGGDGGGGGGGGGDGEGGGGGGGGGGGGGGGGGFFGFGGGGGGGFGGFGGFGGGFGDDFFF*CDBFGG9GGFGFCFF6C?FDF2:AFBFFGFD67:?>9991:251:AGGFFEFFFBABB6D<ABE:>FFB2?<:47;B9(46AAFF>BF>2
@M02996:162:000000000-B87FG:1:1101:17403:7881 1:N:0:TAGCGCTC+CGTCTAAT
CCTACGGGAGGCTGCAGTGAGGAATATTGGTCAATGGGCGAGAGCCTGAACCAGCCAAGTCGCGTGAAGGAAGACGGTTCTATGGATTGTAAACTTCTTTTGTCCGAGGGTAAAGTGAGAGATGCGTCTCTTATTGCAAGTATCGGACGAATAAGCATCGGCTAACTCCGTGCCAGCAGCCGCGGTAATACGGAGGATGCGAGCGTTATCCGGATTTATTGGGTTTAAAGGGTGCGTAGGCGGATGATTAAGTCTGTGGTGAAAGCGTGCGGCTCAACCGTACCGAGCCATGGAAACTGGT
+
8ACCCE958008======;==;;CFGGGGGGGGGGGGGGGGGGGGGGGGGGGGGGGGGGGGGGGGGGGGGGGGGGGGGGGGGGGGGGGGGGGGGGGGGGGGFFGGGCFGFGGGGGGFGGEGCFGG@EGGGGGFGGGGFGGGFGFG+AEGGGGGGGGGGGGGGGGFGGGGGG?DGCGGGGGGGFFGGDDGGG>EFGGEG6ADGGBGGFFFFGCD>DDG?FGAGGGGF?C>=G>?2:<::EG>54047;AGFFFFBFAA0>B:F?BBFF?)499>;DA63:(8>??F(49B?A?B:?FFAA:.
@M02996:162:000000000-B87FG:1:1101:14277:7891 1:N:0:TAGCGCTC+CGTCTAAT
CCTACGGGAGGCAGCAGTGAGGAATATTGGTCAATGGGCGCAAGCCTGAACCAGCCAAGTCGCGTGAAGGAAGACTGCCCTATGGGTTGTAAACTTCTTTTGCATGGGAATAAAGTGAGCCACGTGTGGCTTTTTGTATGTACCATGCGAATAAGCATCGGCTAACTCCGTGCCAGCAGCCGCGGTAATACGGAGGATGCGAGCGTTATCCGGATTTATTGGGTTTAAAGGGTGCGTAGGCGGGATGGTAAGTCAGTGGTGAAAGTTTGCGGCTCAACCGTAAAATTGCCGTTGAAACTG
+
8ACCCE=B01)=========;;;CFFGGGGGGGGGGGGGGGGGGGGGGGGGGGFFFFFGGGGGGGGGGGGGGGGGGGGGGGGGGGGGGGGGGGGGGGGGGGGGGGCFFFGGGGGFGGGGGGGGGGGGBFGGGGGGGGFGGGGGGGGFGGGGGGGGGGGGGGGGDGGGGGGGGGGFFGGGGGGFFDGDGGFGFGFGG>C;FGGEFGGFFFFGGGDFDGFGGFGGGGFF>CFGA@:?B?BB5879BF>B10)5?<>AAAFCA2BDFB5<49:59>>F@=<:13:0<AFB<<8,82(-498<9
@M02996:162:000000000-B87FG:1:1101:16128:7897 1:N:0:TAGCGCTC+CGTCTAAT
CCTACGGGGGGCAGCAGTGGGGGATATTGCGCAATGGGGGAAACCCTGACGCAGCAACGCCGCGTGAAGGAAGAAGGCCTTCGGGTTGTAAACTTTTGTCGCAAGGGAAGAAGACAGTGACGGTACCTTGTGAGGAAGCCACGGCTAACTACGTGCCAGCAGCCGCGGTAATACGTAGGTGGCGAGCGTTGTCCGGATTTACTGGGTGTAAAGGGCGCGTAGGCGGGGCAGCAAGTCAGTCGGGAAATACCGAGGCTTAACTTCGGGGCTGCGGTTGAAACTGTTGTTCTTGAGTGTCGGG
+
8BCCCD:=9:)8888::<:::88@FFGGGGGGGGGGGGGGGGGGGGGGGGGGGFFFGGGGGGGGGGGGGGGGGGGGGGGGGGGGGGGGGGGGGGGGGGGGGGBFGFGGGGGGGGGGGGGGGEGGFGGGGGGFGFGFGFGGEFEEGGGGGGGGGGGGGGGGG7FFCGGGGGGGGGGGGGGGGGFFEGGGGGGGGFGG5DGFFGGFGGFFFFCCDF3CDBG<BGEDEEGD9EGF???FA2@C:9(59>56;<DF0304:GC>FFFFFFF6D>GB9>ECB3AA<?AAFAF:AA26)..)1.442
@M02996:162:000000000-B87FG:1:1101:25083:7901 1:N:0:TAGCGCTC+CGTCTAAT
CCTACGGGTGGCTGCAGTGGGGAATATTGCGCAATGGGCGGAAGCCTGACGCAGCGACGCCGCGTGGAGGATGAAGGTTTTCGGATTGTAAACTCCTGTCGGAAGGAACGAATGATGAACGGCGCAATATCCCGGTCAAGTGACGGTAACTTCACAGGAAGCACCGGCTAACTCTGTGCCAGCAGCCGCGGTAAGACAGAGGGTGCAAGCGTTGTTCGGACTTACTGGGCGTCAAGGTCGCGTAGGCTGGTTCCTAAGTTGGATGTGAACTACCGGGAGTAAAACCCGGAACTGCATTCAA
+
8ACCC>==)1)=;=====6;;888EFGGFGCFGGGGDDFFCFGGFGGGGGGGGFGFCGGGGGGGCF7BFGEFGGGG8EAE7AC7C?EBFFFGGFGGG=:=+@=CF73DFGGDF,,@,9>:@F7>FC>FC,@FG35B@@,3@EBF*CCC*6<@FB,>2A?:6;CFGEDEG8BCC99CE7C@FG5ACDFDGGDE=B<CF><4**:>GD467@*:CBFG=:DG):F>+1<F0@DE(-,/..9)314:;)?2>(,*).)-)<*6)042>?<5/):<BF:E319B>*.6.,29(4--.4?<FA25.
@M02996:162:000000000-B87FG:1:1101:9699:7909 1:N:0:TAGCGCTC+CGTCTAAT
CCTACGGGTGGCAGCAGTGAGGAATATTGGTCAATGGGCGAGAGCCTGAACCAGCCAAGTAGCGTGAAGGATGACTGCCCTATGGGTTGTAAACTTCTTTTGTTCGGGAATAAAGGAGCCTACGCGTAGGCTTTTGCATGTACCGTTCGAATAAGCATCGGCTAATTCCGTGCCAGCAGCCGCGGTAATACGGAAGATGCGAGCGTTATCCGGATTTATTGGGTTTAAAGGGAGCGTAGGCGGCCTTTTAAGTCAGCGGTCAAATGTCAGCGCCCAACGCTGGCCTGCCGTTGATACTGAT
+
8ACCCF5):0)========;;;;CFFGGGGGGGGGGGGGGGGGGGGGGGGGGGFFGGGGGFFGGGGGGGGGGGGGGGGGGGGGGGGGGGGGGGGGGGGGGGGGGGGGGFGGGGGG98,DFGEGGGGGFGEFGGGGGGFGGGFGGEGGGGGGGGGGGGGGGGGGGFGGGGGGGGGGGGGGGGGFDEGC>FEGFGFGGFG7???5>EGF:FFGGGDEGGFGG6FGGGFGGEFGFF?>>>6;38948;EFBGADFAA><?GG?BFFFF>A4*6C19B@C>?BF<@>B6B:?<0:BF(::9)6).
@M02996:162:000000000-B87FG:1:1101:19643:7911 1:N:0:TAGCGCTC+CGTCTAAT
CCTACGGGAGGCTGCAGCTAAGAATATTCCGCAATGGACGAAAGTCTGACGGAGCGACGCCGCGTGGATGATGAAGGCCGGAAGGTTGTAAAATCCTTTTATAACTGAGGAATAAGTATTATCAGAGAAAGGTAGTATGGTGACTGTAGGTTATGAATAAGCAACGGCTAATTACGTGCCAGCAGCCGCGGTAACACGTAAGTTGCGAGCGTTGTTCGGAATTATTGGGCGTAAAGGGCATGTAGGCGGTTTTGCAAGCTTGGTGTGAAATCCCGGAGCTCAACTCCGGAATTGCGTTGAG
+
8ACCCFA>=)0=========<;;;EFGGGGGGGGGGGGGGGGGGGGGGGGGGGFGGFGGGGGGGFGGGGGGGGGGGGGGGGDCGGGGFGGGGGGGGGGGGGGGGGGGGGGGGGFGGGGGGAGGEFG@DF<BFGFFGGGGGGGGGGGGDDGGGGGGGGGGFGGGGGGGGGGGGGGGGGGFFFGFFGGGGDEGGGFGFF:F?FCGFGGFFFFGGG:BGG@D<38C>FFFGFFGFFFFBABD5:CA79FF>GFFFFFF<>FC?FFFDF?:<8:C<??BGD99446<?AFF?9(3:?2>?EBB?0
@M02996:162:000000000-B87FG:1:1101:25102:7911 1:N:0:TAGCGCTC+CGTCTAAT
CCTACGGGGGGCTGCAGTGGGGAATATTGCGCAATGGGCGGAAGCCTGACGCAGCGACGCCGCGTGGAGGATGAAGGTTTTCGGATTGTGAACTCCTGTCGGAAGGGACGAATGATGAACGGGGCAATATCCCGGTCAAGTGACGGTACCTTCAAAGGAAGCACCGGCTATCTCTGTGCCAGCAGCCGCGGTGAGACAGCGGGTGCAAGCCGTGTTCGGAATTACTGGGCGTAAAGGGCGCGTAGGCTGGTCCCTACGTTGGAAGTGAAATACCGGGAGTAAAACCCGGGACTGCATTCAA
+
8ACCCB@A)1)8888::::4:88BFGGGGGCGGGGGGGGG76FFGGGGGG:FG:F7F:F@FGGGFG7FGGGGGG,>F>:3DB<F<:F,83@FF,333<F<*C*11F*4F:*=<4?FCB<EC*8CEC8:9EE<+2*/:?<CGC+<C8E>/++<CG+++*92AD<8@**:*1+2*<+A202<+9F:F49))/)2*870***)9/:./*)16<*/1.7F72)*586*2@<6(.754-(9)(09-930,)*5*436,434(:04(.4)(,.)9.*)9B>8)(--(/-).(((((--(4:<46)6)
@M02996:162:000000000-B87FG:1:1101:26843:7981 1:N:0:TAGCGCTC+CGTCTAAT
CCTACGGGAGGCTGCAGCTAAGAATATTCCGCAATGGACGAAAGTCTGACGGAGCGACGCCGCGTGGATGATGAAGGCCGGAAGGTTGTAAAATCCTTTTGTGGTTGAGGAATAAGCAGTGTAGGGAATGACACTGTGGTGACTGTAGACTACGAATAAGCACCGGCTAATTACGTGCCAGCAGCCGCGGTAACACGTAAGGTGCAAGCGTTGGTCGGAATTATTGGGCGTAAAGGGCATCTAGGCGGTCTGGCAAGTCTTGCGTGAAATTCCGGAGCTCAACTCCGGAGCTGCGCGGGAA
+
8ACC=@)11)1====;==,;<;;CCFGGGGGGEGGGGGGF@CEGGGGGFGFGGECGGGGGGEFF@FGGGGGGGGFGGGGGGG@FGFGFGGGGGGGGGGGGGF8FFGEGGGGGGGGGGGGGGFGFGGGGGGGGFFFGFAFGGGGGFGGG,;EFGGGFGGGGGG8DFGEGGGGGGFGFFCGFFGFFFGGDGGG:EACCE<CAFFGFGFFBFFGEG):FDBDGFFFFGFG7?ED@BFA4:?FF7CA=??B;C9?F?0:?:C*6ABDFF0:<FAF<<:B;03????:<ABFFF>234399D>0(-
@M02996:162:000000000-B87FG:1:1101:26848:8002 1:N:0:TAGCGCTC+CGTCTAAT
CCTACGGGAGGCTGCAGCTAAGAATATTCCGCAATGGACGAAAGTCTGACGGAGCGACGCCGCGTGGATGATGAAGGCCGGAAGGTTGTAAAATCCTTTTGTGGTTGAGGAATAAGCAGTGTAGGGAATGACACTGTGGTGACTGTAGACTACGAATAAGCACCGGCTAATTACGTGCCAGCAGCCGCGGTAACACGTAAGGTGCAAGCGTTGTTCGGAATTATTGGGCGTAAAGGGCATCTAGGCGGTCTGGCAAGTCTTGCGTGAAATTCCGGAGCTCAACTCCGGAGCTGCGCGGGAA
+
ABCCCFD5>0)====;=====;;CFFGGGGGGGFGGGGGGGGGGGGGGGGGGGFEGGGGGGGGGGGGGGGGGGGGGGGGGGG@FGGGGGGGGGGGGGGGGGGGGGGGGG8FGGGFCGGGGGGGGGEGGGGGGGGGGGGGGGGGGGGGGDGFGGG>CFGGGGGFGGGGGDFGGGGGGFGGGGFFFGGGGDGGGGFGGEGGFGGGFEDFFFF<CGFFGGFGD>FGGF4CF:EGFF:AF?BFF8:<@<F:;C;:?B>??FGGFFFBBB?BBFAGFF:D;<><BBFFBAFB6?;17B:9B79B91
@M02996:162:000000000-B87FG:1:1101:28460:8021 1:N:0:TAGCGCTC+CGTCTAAT
CCTACGGGTGGCTGCAGTTAGGAATATTCGTCAATGGGGGAAACCCTGAACGAGCAATGCCGCGTGAGTGATGAAGGCCCTATGGGTTGTAAAACTCTGTTGTATGGGAAGAATGGCCATATGAGGAAATGCATATGGAGTGACGGTACCATACCAGAAAGCTCCGGCTAACTACGTGCCAGCAGCCGCGGTAATACGTAGGGAGCGAGCGTTATCCGGATTTATTGGGCGTAAAGCGTGCGTAGGCGGCATGTTAAGTTTAAGATAAAAGCCCGGAGCTCAACTCCGGTTCGTCTTAAAA
+
8ACCCA:):11;===;====<;CFFGGGGGGGGEGGGGGGEGGGGGGGGGGFCFFEFGGGGGEGFFGG,EFGGFFGGGGGGGGGGGGGGGGGGGGGGGGGGGFGGGGGEGGGGGGGGGGFFGGGGGGGGGGGGGGGGGGGGGGGGGGGGGGGGGGGGGFGGGCGGGGGDGGGGGGGGGGFGGFFGGGGGGGEEDFFFGGFGGGFGDBFFFGCGFAGGFGDBFFCGFGGFFD@>?0@AFEC1C:)-8?;D1173)6>BG7AAFFD9A9</6C:::<E@F9?>FFFA4??FFBFBFF?>AAAA
@M02996:162:000000000-B87FG:1:1101:18817:8035 1:N:0:TAGCGCTC+CGTCTAAT
CCTACGGGGGGCTGTAGTGAGGAATATTGGTCAATGGGCGAGAGCCCGAACCAGCCAAGTCGCGTGAAGGATGAAGGTTCTATGGATTGTAAACTTCTTTTATTCGAGGGTAAAGTGAGGGTTGTGACCCTTATTGCAAGTATCGAATGAATAAGCATCGGCTAACTCCGTGCCAGCAGCCGCGGTAATACGGAGGATGCGAGCGTTATCCGGATTTATTGGGTTTAAAGGGTGCGTAGGCGGATAATTAAGTCAGCGGTAAAAGCGTGTGGCTCAACCATACCGAGCCGTTGAAACTGGT
+
8ACCCF>8=1)888::<<:<:::CFEFGFGGGFGFGGGGGGGGGGGGGGGGGGGGGFGGGGGGFFGFGGGGGGGFGFGGGGGGGGGGGGGGGGGGGGGGGGDGGGC8DFFGGGGFFABEFEGGGFC@GGGGGGGG@FGC<C?CGCFEGFFGGGGGGGGGGGDGEGGGGGGGCCFCFGGGGGGFFGG:CFFGCE@CC:<DF3CC>EGFDFFGGG3>DG2CG6FGGGECFB6C@F6<B<6BC510)-)96C4<?A>AABEDF>3<4)17B),160.9<@?B(46:1(((499862:5)96>?)
@M02996:162:000000000-B87FG:1:1101:18803:8049 1:N:0:TAGCGCTC+CGTCTAAT
CCTACGGGGTGCTGTAGTGAGGAATATTGGTCAATGGGCGAGAGCCCGAACCAGCCAAGTCGCGTGAAGGATGAAGGTTCTATGGATTGTAAACTTCTTTTATTCGAGGGTAAAGTGAGGGTTGTGACCCTTATTGCAAGTATCGAATGAATAAGCATCGGCTAACTCCGTGCCAGCAGCCGCGGTAATACGGAGGATGCGAGCGTTATCCGGATTTATTGGGTTTAAAGGGTGCGTAGGCGGATAATTAAGTCAGCGGTAAAAGCGTGTGGCTCAACCATACCGAGCCGTTGAAACTGGG
+
8ACCCF=88118=<======;;;CEFGGGGGFGGGGGGGGEFGGGGGGGGGGGFCFFFGGGGGFCFEGGGGGGGGFFGGGGGGGGFGGGGGGGGGGGGGGGEGGGG9EFGCFGFGGGG?FGGGDGEGGGGGGGGGFGFGFGGGGECFGGGGGFGGGGGGGGGGGGGGGGGGGGGGGGGGGFGBAEG9DGGGFGFGDEGFFGGGFGGFFFF7=DDFGGFGGFGFGE3CCCFG3.46@FFFGFC;)47=9FAFFFFBFFGGFFB4:>B>?54CBF:F@=14:?@:??BB627314(5)15<7(
@M02996:162:000000000-B87FG:1:1101:16029:8060 1:N:0:TAGCGCTC+CGTCTAAT
CCTACGGGCGGCAGCAGTGGGGAATATTGCACAATGGGGGAAACCCTGATGCAGCGACGCCGCGTGAGCGAAGAAGTATTTCGGTATGTAAAGCTCTATCAGCAGGGAAGAAAATGACGGTACCTGACTAATAAGCCTCGGCTAACTACGTGCCAGCAGCCGCGGTATTACGTCGGGGGCAAGCGTTCTCCGGATTTACTGGGTGTAAAGGGAGCGTAGACGGCAAGGTAAGTCTGAAGTGAATTGCCGGGGCCCAACCCCGGACCTGCTTTGGAAACTATCTCGCTCGAGTACCTGTGGG
+
8ACCC>10:))8888;;<;;;888EFGGGGGGGGGGGGGGGGGGGGGGGGGGGFGCGGGGGGGGGGCFEGGEGGGG5FFGGGGGGGGFGGGG9EEFG<FFD?=<FFGFG@FG<8=,,=C+83@<F<3>F9D,@FE,@,8*4**6@EE@F>E,>D,,>E9>>4E**4**=2BCG*:C*/>EC335CC**9CFGG@EC*::B>F*7CG4*97>=*.5)C?G9@EGGE@FF<F7*66)844?C406*66@A741>(((-(:9,:),,(43:5(2)5:)094)))9))4<-(-,(..).)9-4::
@M02996:162:000000000-B87FG:1:1101:25937:8078 1:N:0:TAGCGCTC+CGTCTAAT
CCTACGGGTGGCTGCAGTGAGGAATATTGGTCAATGGACGAGAGTCTGAACCAGCCAAGTCGCGTGAAGGAAGACGGTTCTATGGATTGTAAACTTCTTTTGTCCGAGGGTAAAGTGAGAGATGCGTCTCTTATTGCAAGTATCGGACGAATAAGCATCGGCTAACTCCGTGCCAGCAGCCGCGGTAATACGGAGGATGCGAGCGTTATCCGGATTTATTGGGTTTAAAGGGTGCGTAGGCGGATGATTAAGTCTGTGGTGAAAGCGTGCGGCTCAACCGTACCGAGCCATGGAAACTGGT
+
88CCCE>581)========;;;;CFGGGGGGGGGGGGGGGGGGGGGGGGGGGGFFGGGGGGGGGGGGGGGGGGGGGGEGGGGGGGGGGGGGGGGGGGGGGGGGGDE7FFGGGGGGGGFGGGGGGGGGGGGGGFGFGGGGGGGGGGGGGGGGGFFGGGGGGGDDCGGGGGGGGGGGGGGGGGGEEGDGGGGGGCDGGDGGFGDEFGGFFFFGGDEFGGCGGFFGDE>FGAFFFFFFFFBDD<C><(064FBBF<B49AGGF?FFBFFFF58D19(7?@<024)-4:09>>FB???3AF>A>6
@M02996:162:000000000-B87FG:1:1101:3754:8105 1:N:0:TAGCGCTC+CGTCTAAT
CCTACGGGAGGCAGCAGTAGGGAATTTTCGTCAATGGGGGGAACCCTGAACGAGCAATGCCGCGTGAGTGAAGACGGTTTTCGGACTGTAAAGCTCTGTTGCGAGAGAAAAACGATATGGATAGGGAATGATCCATAAGTGATGGTATCTCGCCAGACAGTCACGGCTAACTACGTTCCAGCAGCCGCGGTAATACGTAGGTGGCGAGCGTTATCCGGAATGGTTGGGCGTAAAGGGTGCGTAGGTGGCATGGTAAGTCTGAAGTCAAAGCCGGCAGCTCAACTGTCGTACGCTTTGGAAA
+
ACCCC>A=>))===8====<;8;;CFGGGGGGGGGGGGGGGGGGGGGGGGGCGFFFFGGGGGGFFGGGGGGGGGGGCGEGGGGGEGEFCFGGGGGGGGGGGGG>FCFFGGGGGGGGGGGGGGGGFFFFFFGGGGGGGFFGGGGGGGGCGGGGGGGEG*;FFFGGGGGGGGGGGGGG*CFC07?FFFGGDGGGGFFGFDCFGFG3CGFFEF<ECFFGC;DGFC+:CBG3<FDD??FF?FFD4/4<:=@?C?AFBF2<<<CAAFF2)66A?:C0945*813>BFBB?4688:126163*5264
@M02996:162:000000000-B87FG:1:1101:13635:8119 1:N:0:TAGCGCTC+CGTCTAAT
CCTACGGGAGGCAGCAGTGGGGAATATTGGACAATGGGGGAAACCCTGATCCAGCGACGCCGCGTGAGTGAAGAAGTATTTCGGTATGTAAAGCTCTATCAGCAGGGAAGATGATGACGGTACCTGACTAAGAAGCCCCGGCTAACTACGTGCCAGCAGCCGCGGTAATACGTAGGGGGCAAGCGTTATCCGGATTTACTGGGTGTAAAGGGAGCGTAGGCGGTCAGACAAGTCAGATGTGAAAGCCCGGGGCTTAACTCCGGGACTGCATTTGAAACTGTATGACTAGAGTACTGGAGAG
+
8ACCCB:8)1)88==;==;=;88BFGGGGGGGGGGGGGGGGGGGGGGGGGGGGFFGGGGGGGEGCFGGGGFGGGGGFGGGGGGGGGGGGGGGGGGGGFFGGGGGGFGFGGFGGGGGGGGGGGGGGGGGGGGFDGGGGGGGGGGGGGGGGGGGGGGGGGGGGDGGGGGDGGGGGGGGDGGGGGFFGGGGGGGGGFGGFGGFGGGFGGFFFF7CFEFGG1CGFEGGE>FFFFGFFFFFFFFFB>916F>BDF>BFBB?AGGFFFF>;F?0).:9ABFGFFB>46)6AAB434,665A4<7:(-
@M02996:162:000000000-B87FG:1:1101:3760:8122 1:N:0:TAGCGCTC+CGTCTAAT
CCTACGGGAGGCAGCAGTAGGGAATTTTCGTCAATGGGGGGAACCCTGAACGAGCAATGCCGCGTGAGTGAAGACGGTTTTCGGACTGTAAAGCTCTGTTGCGAGAGAAAAACGATATGGATAGGGAATGATCCATAAGTGATGGTATCTCGCCAGAAAGTCACGGCTAACTACGTGCCAGCAGCCGCGGTAATACGTAGGTGGCGAGCGTTATCCGGAGTGATTGGGCGTAAAGGGTGCGTAGGTGGAATGGTAAGTCTGAAGTCAAAGCCGGCAGCTCAACTGTCGTACGCTTTGGAAA
+
8ACCCEFFA8)=6=======;8;CFDFFEBFFGEFGGGDFBEEDGGGGGA-BFFFGGGGGGGGEFGGGGGGGGGGGGGGGGGGGGEGGGGGGGFGGGGGG9D7>F:FF?AFGGDGF@CEFC;;B<FFGFGGFGFG?F9@FGC<,:><FGGF@CGCEB6;E9C9CFGGGEEDCCFECE==??FFFGF5C5*98*=GGFFG>DFGFFGB>)8/:C)6C56G)8C+:F=>C?5)<:?A?,4)1314.4@??*.)<24)-)2:4<F4<4:A<=297317EB:(.,=04259:33-9;B((*5(6.
@M02996:162:000000000-B87FG:1:1101:10353:8125 1:N:0:TAGCGCTC+CGTCTAAT
CCTACGGGTGGCAGCAGTGGGGAATATTGGGCAATGGGGGAAACCCTGACCCAGCAACGCCGCGTGAAGGAAGAAGGCTTTCGGGTTGTAAACTTCTTTTACCAGGGACGAAGGACGTGACGGTACCTGGAGAAAAAGCCACGGCTAACTACGTGCCAGCAGCCGCGGTAATACGTAGGTGGCAAGCGTTGTCCGGATTTACTGGGTGTAAAGGGCGTGTAGGCGGGGCTGCAAGTCAGAAGGGAAATCTATGGGCTTAACCCATAAACTGCTTTTGAAACTGTGGCTCTTGAGTATCGGG
+
88ACCE=):00;=======;;88BEEFGGGGGGGGGGGGGGGFGGGGGGGGGGFFFGGGGFFGGCFGGEEEFGGGGGGGGGGGGGGGGGGGGGGGGGGGGFGGGGEGGGGGGGE?FGGGGGGGGGGGGGFGCFGGGGDGGFGGDGGGGGGGGGFGGGGGGG9DE:ED5:@EGGGF?9FECFFFFC<FGGGDC?CEGBGGFFGFFGGFBEFG9?F5DG>GGFGGGGDCD>@DDFFFB>AF>>7()4.8-?AA?>?BBFFG>F=?FFFFA?:>?FFFFF6)6AF<<<2?0,(.8)5-)96<>0
@M02996:162:000000000-B87FG:1:1101:5125:8129 1:N:0:TAGCGCTC+CGTCTAAT
CCTACGGGTGGCTGCAGTCGAGGATCATTTGCAATGGGCGAAAGCCTGACAATGCGACGCTGCGTGGAGGATGAAGGCCTTCGGGTTGTAAACTCCTGTCATAAGGGAACAGGCGATCGGACCTAATACGTCCGTGAGTTGAGTGTACTTTAAGAGGAAGCGACGGCTAACTCTGTGCCAGCAGCCGCGGTAATACAGAGGTCGCAAGCGTTGTTCGGATTTACTGGGCGTAAAGGGCGCGTAGGCGGTAAGGCGTGTCAAGTGTGAAATCTCCGGGCTCAACCCGGAAAGTGCGCTTGAA
+
8ACCCBD9:))===8====888@@FGGGGGGGGGGGGGGGGGGGGGGGGGGGGFFGGGGGGGGGFGGGGGGGGGGGGGGGGGGGGGGGGGGGGGGGGGFGGGGGGGGGGGGGGGGGGGGGGGGGGGGGGGGGGGGGGGGGGGFGGGGGGGGFGGGGGGGFFD@@FEGGGGGGGGGGGGGGGFFFGGGGGDG>EFDGFGGFGGGFGGFFFF<GGFF=DFGGFGGGGFGGF59D6?-=0?EG>CBF<FFFGBBFFBFBFCFFAFADAFBFFFCB9<DDB>90218?<B;>B9:4646;::?:4
@M02996:162:000000000-B87FG:1:1101:16139:8131 1:N:0:TAGCGCTC+CGTCTAAT
CCTACGGGAGGCAGCAGTGAGGAATATTGGTCAATGGAGGAAACTCTGAACCAGCCAAGTCGCGTGAAGGACGACGGCCCTATGGGTTGTAAACTTCTTTTGTAGATGGATAAACGACATTACGTGTAATGTTTTGAAGGTAATCTACGAATAAGCATCGGCTAACTCCGTGCCAGCAGCCGCGGTAATACGGAGGATGCGAGCGTTATCCGGATTTATTGGGTTTAAAGGGTGCGCAGGCGGGCGATTAAGTCAGCGGTGAAATCTCGGAGCTCAACTCTGAAACTGCCGTTGATACTGG
+
ACCCCF=:)1)====;==;=;;;CFGGGGGGGGGGFGFGCEFGGGGGGGGGGGF<FFGGGGGGGFGGGGGGGGGGGEGGGGGGGGGGGGGGGGGGFGEFGGFGGE<<CEGGGGGGGCFEGE<E@FFFFGFFGDGFEGGG?EF9FFGGGGGGGGGGGFGGGGGGGGGGGGGGGGFFGGFFCFGFFGGCDGGGGGBG?5*CFDG5BCGBAFFGGG>EGGFGGFGGDGEFFAFF)((-79>F)4C659379F?FF9<4<:EGBBF?FBF>AFBDF1.639:)84@:BBDA<?FF:(88<9<4A:
@M02996:162:000000000-B87FG:1:1101:15397:8139 1:N:0:TAGCGCTC+CGTCTAAT
CCTACGGGAGGCAGCAGCTAAGAATATTCCACAATGGACGAAAGTCTGATGGAGCCACGCCGCGTGGACGATGAAGGCCGGAAGGTTGTAAAGTCCTTTAGCAAGTGAGGAGTAAGCGGGAGAGGGAATGCTCTCGTGGTGACTGTAGCTTGAGAATAAGGGTCGGCTAATTACGTGCCAGCAGCCGCGGTAACACGTAAGACCCTAGCGTTATTCGGAATTATTGGGCGTAAAGGGCACGCAGACGGTCTGGTAAGTCTGGAGTGAAATTACGGAGCTTAACTCCGTAGCTGCTTTGGAT
+
8ACCCD===))========;<;;CFFGGGGGGGGGGGGGGFGGGGGGGGGGGGFFFGGGGGGGGGGGGGGGGGGGGGGGGGG=FGGGGGGGGGGGGGGGGGGEFFGGGGGGEGGGGGGGG+:BFDGGGGGGGGGGGGEEGGGGGGGGGGGGGGGGGGFGGGGGGGGGGGGGGCFGG>FFFGCFADGGGGGGEGFGGFG4AGGGFGGFFFFGGGFFGGFDDFGFGF4CC?>CEFF<F??>D:C>>>FFFD?FF?BD4<?*:<:415:BF@<>2<(;*7,:FFFFD<?0-.,3<A??<F)52)
@M02996:162:000000000-B87FG:1:1101:8804:8141 1:N:0:TAGCGCTC+CGTCTAAT
CCTACGGGGGGCAGCAGTGAGGAATATTGGTCAATGGGCGAGAGCCTGAACCAGCCAAGTAGCGTGAAGGATGACTGCCCTACGGGTTGTAAACTTCTTTTATACGGGAATAAAAAAGGCCACGTGTGGCCTCTTGTATGTACCGTATGAATAAGCATCGGCTAATTCCGTGCCAGCAGCCGCGGTAATACGGAAGATGCGAGCGTTATCCGGATTTATTGGGTTTAAAGGGAGCGTAGGCGGGTCTTTAAGTCAGTGGTCAAAGCGTGTGGCTCAACCATACCACGCCATTGATACTGGG
+
8ACCCE:>51)8888::<:::::CFGGGGGGGGGGGGGGGGGGGGGGGGGGGGGGGGGGGGGGGGGGGGGGGGGGGGGGGGGGGGGGGGGGGGGGGGGGGGCGGGGGGGGGGGFGGGG7FFGGGGGF=CFGGGGGGGFGGGGGGDGGGFGFGGGGGGGGGGGGGGGGGGGGCDFFGGGGGGGFFGGGDGGGGG>GEFGGFGCEFGGFFFFGGGEEGGFGGFGGGGEFFD?FFF(309?DC?C9BBDFFGF<FF<246:CB<F?AA<9<D651:(9<7:21<FB?F?06:3:AA<5>=9AB(
@M02996:162:000000000-B87FG:1:1101:15379:8148 1:N:0:TAGCGCTC+CGTCTAAT
CCTACGGGAGGCAGCAGCTAAGAATATTCCACAATGGACGAAAGTCTGATGGAGCCACGCCGCGTGGACGATGAAGGCCGGAAGGTTGTAAAGTCCTTTAGCAAGTGAGGAATAAGCGGGAGAGGGAATGCTCTCGTGGTGACTGTAGCTTGAGAATAAGGGTCGGCTAATTACGTGCCAGCAGCCGCGGTAACACGTAAGACCCTAGCGTTATTCGGAATTTTTGGGCGTAAAGGGCACGCAGACGGTCTGGTAAGTCTGGAGTGAAATTACGGGGCTTAACTCCGTAGCTGCTTTGGAT
+
88CCCD==)1)=====;==;<;;;FFGGGGGGGGGGGGGFFFFGGGGG9CAAFFFGGGGGGGGGEGDEGG@FFGFGFFGGGGDGEGGGGGEFGGGGGGFFFGGCFFFFFGGGGGGGGEGD+C7FEGGFFGFGGGG>F8BGFGGFGFGGGGGGDG?CCAFGCCFCEEEGGCEGFFFGGGD@EFFFCGGGCC<E=FGGFGG)>FC5**;=ADDEGFA>*52:A6+0A3>*(59)3:AF0?>7(C98()7(/-(0(6))50*-.?212(5-74*2463*03(()9))),-4(4-))(.5@BB()
@M02996:162:000000000-B87FG:1:1101:19833:8177 1:N:0:TAGCGCTC+CGTCTAAT
CCTACGGGAGGCTGCAGTGAGGAATATTGGACAATGGGGGCAACTCTGATCCAGCCATGCCGCGTGAAGGACTAAGGCCCTATGGGTCGTAAACTTCTTTTGACGCAGGGCAATAAGGCGCACGTGTGCGCCGATGAGAGTATGCGTCGAATAAGCATCGGCTAACTCCGTGCCAGCAGCCGCGGTAATACGGAGGATGCAAGCGTTATCCGGATTTATTGGGTTTAAAGGGTGCGTAGGCGGATGATTAAGTCAGTGGTGAAAGGTCCCGGCTCAACCGGGGAGCTGCCATTGATACTGG
+
88BCCD:==1)==========;CEFGGGGGGGGGGGGGGGGGGGGGGGGGGGGGGGGGGGGGFFFGGGGGGGGGGGGGGGGGGGGGGGGGGGGGGGGGGGGGGGGG@FGGGGGGGGGGGGGGGGGEF@FCEGGFGGGGGCFGGDGGGGGGGGGGGGGGGGGGGGGGGGGGGGGGGGGGGGGGFFGGDGGGGGGFGG:6CFGGGFGGF>FFGGG>EGGBFGFGGGGDFGFFGBFBB@6<EG?DF@27<.:<AFFFBDFGGFFB<AF0<A9?DB>3BA=0:>>BB049??4:44<A4<FAAA7
@M02996:162:000000000-B87FG:1:1101:23284:8181 1:N:0:TAGCGCTC+CGTCTAAT
CCTACGGGCGGCAGCAGTGGGGAATATTGGGCAATGGGCGCAAGCCTGACCCAGCAACGCCGCGTGAAGGAAGAAGGCTTTCGGGTTGTAAACTTCTTTTAAGGGGGAAGAGCAGAAGACGGTACCCCTAGAATAAGCCACGGCTAACTACGTGCCAGCAGCCGCGGTAATACGTAGGTGGCAAGCGTTGTCCGGATTTACTGGGTGTAAAGGGCGTGTAGCCGGGGGAGCAAGTCAGATGTGAAATCTATGGGCTTAACCCATAAACTGCATTTGAAACTGTTCTTCTTGAGTTCTGGAG
+
8ACCC>85)1)8888;;<;;;8BFGGGGGGGGGGGGGGGGGGDFGGGGGGGGGGGGGGGGGGGG>FGGGGGGGGFGGGGGGGGGGGGGGGGGGGGGGGGGGEFGGGGGDGFGGGGGGGGGGDFFGGGGGGGFFGGGCGGGGGGGGGGGGGGGGFGGGFGFGGGEGGGGEGFFGGGFGGGGGGFFCDDGGGGGGFGGDDDFGGG4CDBEBFCGGFFGGFGGFGGGGFGGFFGFB?FFFA9FA?<BABFFGFAFFFFBFGF9AFFFFF>AFBF<AA?<896>AFDA9)<<-65<:B)689<)4
@M02996:162:000000000-B87FG:1:1101:28501:8181 1:N:0:TAGCGCTC+CGTCCAAT
CCTACGGGCGGCAGCAGTGGGGAATATTGGGCAATGGGCGCAAGCCTGACCCAGCAACGCCGCGTGAAGGAAGAAGGCTCTCGGGTTGTAAACTTCTTTTAAGGGGGAAGAGTAGAAGACGGTACCCCTAGAATAAGCCACGGCTAACTACGAGCCAGCAGCCGCGGTAATACGTAGGGGGCAAGCGATGTCCGGGTTTACTGGGTGTAAAGGGCGTGTAGGCGGGGGAGCAAGTCAGATGTGAAATCTATGGGCTTAACCCATAAACTGCATTTGACACTGTTCTTCTTGAGTGATGGAG
+
8ACCCD>>0108888;;<;6;88CFGGGGG8FGGGGGGGG::FFGGGGGDGGGFF=F<F+FFGGFGG7FGGGGFAFGG=,B=+DG=F@4,CF<@,,,CFG<555FGG:3333CFG,3>3@F:F<FA,@:+:7<D;3,33,3*3@*3>8;D,8*1**?@F:CG,1*4*3/1?:C8+02/*/2)).;57*9/0+27C*)9*/2:C:FG))*/0CF:35D6G5F+3955599B352:406<*0-0.*-**.7<)@702(8+0)..43(.536672)6*+0)6)4/).).:5-.6))--)1-),4
@M02996:162:000000000-B87FG:1:1101:27839:8190 1:N:0:TAGCGCTC+CGTCTAAT
CCTACGGGTGGCAGCAGTGGGGAATATTGGGCAATGGGCGAAAGCCTGACCCAGCGACGCCGCGTGAAGGAAGAAGGCCCTCGGGTTGTAAACTTCAGTCAACAGGGACGAAACAAATGACGGTACCTGTGGAGGAAGCCACGGCTAACTACGTGCCAGCAGCCGCGGTAATACGTAGGTGGCAAGCGTTATCCGGATTTACTGGGTGTAAAGGGTGTGTAGGCGGGTTTGCAAGTCCGATGTGCAAATTATGGGCTTAACTCATAACTTGCATTTGAACCTGTATATATTGATGTGTGGG
+
8ACCC>8)111;==,;;<=;;88BEDFGGGGGEFGGFGGGGGGGGGFFEFCFEA,@BCFGGGDE@FGFGGFGD<EFFGCCF8:FEFGGCGCDGGG9AFFGGFFFGFGG+CFGGEGGGCG9FGGG?@FDFDDFDGEGGCCCCFGGGEGGG;E,@C:8DGC7,;FG:C=CEGGGC9;CBFGGCD=FFFDDC59BF+5C5DDA7FF4CFFF3=CEFFF097<77@EFGEGC(7D6><29<)0/4><?)09625<6<?<:::C<)*).--:(15*6)4@:7)6)(0366)))-.6444))/).-,
@M02996:162:000000000-B87FG:1:1101:19831:8195 1:N:0:TAGCGCTC+CGTCTAAT
CCTACGGGAGGCTGCAGTGAGGAATATTGGACAATGGGGGCAACTCTGATCCAGCCATGCCGCGTGAAGGACTAAGGCCCTATGGGTCGTAAACTTCTTTTGACGCAGGGCAATAAGGCGCACGTGTGCGCCGATGAGAGTATGCGTCGAATAAGCATCGGCTAACTCCGTGCCAGCAGCCGCGGTAATACGGAGGATTCAAGCGTTATCCGGATTTATTGGGTTTAAATGGTGCGTAGGCGGATGATTAAGGTAGTGGTGAAAGGTCCCGGCTCAACCGGGTGGCCGCCGTTGGTGCGGG
+
8ACCCF):>0)8;;===;==6;CFGGGFEFGGGGFFGGGGDGFGGGGGG9FFGGGGFFGG8FEGFGGGFGGFGGGGFFGGFGGGFGGGGGGGGGGGGGGGGF@EGGF+CEFGGGEF9EF:F7=:F8E+,:>FCFEEA,>FGGF=FCGG7B8EGFFCFGGCEGG*@FCGGGGF9CECGE?:C4;AE5>D7CGFGD5CDG+=+;EFDG>BFFG=C>EGGFC>4C:CCEEF<*:=4)<B66<*)94),.06C<AF>))45+14(*446(,)9113(15+63(46D((4((,(((--((,))((-
@M02996:162:000000000-B87FG:1:1101:11362:8198 1:N:0:TAGCGCTC+CGTCTAAT
CCTACGGGTGGCTGCAGTCGAGGATCATTTGCAATGGGCGAAAGCCTGACAATGCGACGCTGCGTGGAGGATGAAGGCCTTCGGGTTGTAAACTCCTGTCATAAGGGAACAGGCGATTGGACCTAACACGTCCATGAGTTGAGTGTACTTTAAGAGGAAGCGACGGCTAACTCTGTGCCAGCAGCCGCGGTAATACAGAGGTCGCAAGCGTTGTTCGGATTTACTGGGCGTAAAGGGCGCGTAGGCGGTCCCATGTGTCGGATGTGAAATCTCCGGGCTCAACCCGGAAAGTGCGTCCGAA
+
88BC@>85:))===8====8888@EFGGGGGGGGGGGGGGGGGGGGGGGGGGGFFGFGGGGGGGFFGGGGGGGGGGGGGGGGGGGGGGGGFGGGGGGGGGGGFGGGGGGGGGFGGGGGCEEGGGGGGGGGGGGGGG9DGGGGDFGGGGGGGFEGGGGGGGGGCGGGGGGGGGGGGGGGGGGGFFGGGGGGGCCFGGFGGF3DGFGGEEFBCCDFFGGB<DFGC0<@GGFFGF?BA=:?DD999B:@:992>>)624:FF:>3:1.5AD?<>:<5>EF9(32F?F:49>B>15<>13D06-4
@M02996:162:000000000-B87FG:1:1101:19219:8205 1:N:0:TAGCGCTC+CGTCTAAT
CCTACGGGTGGCAGCAGTGGGGGATATTGCACAATGGAGGAAACTCTGATGCAGCAACGCCGCGTGAGGGAAGAAGGTTTTCGGATTGTAAACCTCTGTTTTTAGTGAAGAACACAATGACGGTAGCTAAAGAGGAAGCCACGGCTAACTACGTGCCAGCAGCCGCGGTCATACGTAGGTGGCAAGCGTTGTCCGGATTTACTGGGTGTAAAGGGTGCGCAGGCGGGACTGCAAGTTGGATGGGACATACCGGGGCTCAACCCCCGAACTGCATCCGAAACGGTGATTCTTGATTGGAGTG
+
88AB=?990))=======;;;@FGGGGGGGGGGGGGGEFFGGFGGGGGEFGGGGEGGGGGEFFC7@FGGGFDFFFGGGGGGGGGFEGGDDFGGGGGGGFFGGGGGGGGF9FGGGGGGGGGGGD@C@BFCEECF,DDGGGGGGGGGGGFGGGGGGGGG77FFCG>FDEGE*>FDC:9D9C?FFFFGGGGDGGE9=EG>D>A;;9AGGAE=AGG7;=FCD<3<C5)27/1(<9F78374-664C().)04:47@>>9;15*.3>::(43()3C<))=8),421)(-(().))).)))-03:((
@M02996:162:000000000-B87FG:1:1101:19242:8207 1:N:0:TAGCGCTC+CGTCTAAT
CCTACGGGTGGCAGCAGTGGGGGATATTGCACAATGGAGGAAACTCTGATGCAGCAACGCCGCGTGAGGGAAGAAGGTTTTCGGATTGTAAACCTCTGTTTTTAGTGAAGAACACAATGACGGTAGCTAAAGAGGAAGCCACGGCTAACTACGTGCCAGCAGCCGCGGTAATACGTAGGTGGCAAGCGTTGTCCGGATTTACTGGGTGTAAAGGGTGCGCAGGCGGGACTGCAAGTTGGATGTGAAATACCGGGGCTCAACCCCGGAACTGCATCCAAAACTGTAGTTCTTGGGTGGAGTG
+
88CCCB9=:0)========;;88@FGGGGGGGGGGGGGGGGGGGGGGGGGGGGGGGGGGGGGGGCFGGGGGGGGGGGGGGGGGGGGGGGGGGGGGGGGGGGGGGFGGGGFGGGGGEGGFGGCGGFCEGGGGFEEGGGGGGGGGEGGGGGGGGGGGGG7=FGFGGGGGGGGGGGG@<FGCCFGFFEFGGGGDEGFGGFGGFFGGFGGF>AFGGF*=FGFGGFGGGGFED>FFF2>>BBFF*545949@B7<>E>;0>>FFFFFF?9;90<BC?BAFGFDF??@4:9)).644:),((041,,
@M02996:162:000000000-B87FG:1:1101:27837:8208 1:N:0:TAGCGCTC+CGTCTAAT
CCTACGGGTGGCAGCAGTGGGGAATATTGGGCAATGGGCGAAAGCCTGACCCAGCGACGCCGCGTGAAGGAAGAAGGCCCTCGGGTTGTAAACTTCAGTCAACAGGGAATAAACAAATGACGGTACCTGTTGAGGAATCCACCGCTAACTACGTGCCAGCAGCCGCGGTCATACGTCGGTGGCAAGCGGTATGCGGATTTACTGGGTGTAAAGGGTGGGTAGGCGGGTTTGCAAGTGAGATGAGGCAATTATGGTCTTAACTCATGACTTGCATTTGCAACTGTAGATCCTGAGTGTCGGG
+
8ACCCA8):11=======;;;888FFGGG9CFGGGGGGEG@FGGGGGGG@:FFFF@FGGGGGGGGGC<FGGGGGGGDF<CFFGGGEGGGGGGGFFF<FEF9@<FGGGGG,CFDEE=@99DF+:6AF@,==,83>@,@,3@9>,@:CE7DCE8+8@D:,9:,*@:*=E****44C6,,*:4*2);F5C<)>)B+;*?:C5*+3C?FFFE.9CFG*5>*(9/0C*>=:C)3;<?4)2@2)9*):))()08*5A?-,---<DB9B<B))-,9.*2).139-24:4(<>AB9)).5.())160(-
@M02996:162:000000000-B87FG:1:1101:23419:8230 1:N:0:TAGCGCTC+CGTCTAAT
CCTACGGGTGGCAGCAGTGGGGAATATTGCACAATGGGGGAAACCCTGATGCAGCGACGCCGCGTGAGCGATGAAGTATTTCGGTATGTAAAGCTCTATCAGCAGGGAAGATAATGACGGTACCTGACTAAGAAGCTCCGGCTAAATACGTGCCAGCAGCCGCGGTAATACGTATGGAGCAAGCGTTATCCGGATTTACTGGGTGTAAAGGGAGCGCAGGCGGTATTGTAAGTCTGATGTGAAAATCCGGGGCTCAACCCCGGAACTGCATTGGAAACTGCAGTACTAGAGGGTCGGAGGG
+
8ACCC>)081);==8====;;88BFGGGGGGGGGGGGGGGGGGGGGGGGGGGGGGGFGGGGGGGFGGGGGEGGGGGFFGGGGGGGGGGGGGGGGGGGFFGGGGGGGGGGGGGGGGGGGGGGGGGGGGGGGFGDGGGGGGGGGGGGGGGGGGGGGGGGGGFFDGEGGGGGGGGGGGFGFGGGGFFGCDGGGFGGFGGFG=CGFG5EGFFFF*228=DG>GDEGGGC3+:4@DFF<4BB>F:2>A@<F?>GB(<>>4)8EGFFFBF(482*-CA<:4CFF<<<7,45)446<5(,4(,.7069
@M02996:162:000000000-B87FG:1:1101:23400:8233 1:N:0:TAGCGCTC+CGTCTAAT
CCTACGGGTGGCAGCAGTGGGGAATATTGCACAATGGGGGAAACCCTGATGCAGCGACGCCGCGTGAGCGATGAAGTATTTCGGTATGTAAAGCTCTATCAGCAGGGAAGATAATGACGGTACCTGACTAAGAAGCTCCGGCTAAATACGTGCCAGCAGCCGCGGTACTACGTATGGAGCAAGCGTTATCCGGATTTACTGGGTGGAAAGGGATCTCAGGCGGTATTGTAAGTCTGATGTGAAAATCCGGGGCTCACCCCCTGAACTGCATTGGAAACTGCCGTACTACAGTGTAGGAGGG
+
8ACCC>=511)==8=====;;88BFFGGGGGGGGGGGGGGFEGGGGG?EGGCFCGFFGFGFGGGGGGGGGDFGGA9FFGGGGGGGGGGGGFGGGGGGFEFGG89FGGGGFCFGFGGGGGDG=FDFFFGGGGFGGGFEFFG76BBFFGGGGGCFFGC>DFFD;EGDGE*22,;@D?E,BGGGGF4EDCGGFFCDAC8;1;+CDGA*));*5CGG).*16D45EGD50+2<4*9<44665**)*.*.=05>4(7,,3<)*9(,.4(.5.3@27)).6+/(-4))---44)),..)).)980:>
@M02996:162:000000000-B87FG:1:1101:21307:8236 1:N:0:TAGCGCTC+CGTCTAAT
CCTACGGGCGGCAGCAGTGGGGAATATTGGGCAATGGGCGGAAGCCTGACCCAGCAACGCCGCGTGAGGGAAGAAGGTTTTCGGATTGTAAACCTCTGTCCTTGGTGACGAAGGAAGTGACGGTAGCCAAGGAGGAAGCCCCGGCTAACTACGTGCCAGCAGCTGCTGTAATACGTAGGGGGCGATCGTTGTCCGGAATGACTGGGCGTAAAGGGCGTGTAGGCGGCGCTGTAAGTCCGGCGTGAAAGTCCTGCTTTCATGGTGGGAATTGCCTTGGCATCTGCACAGCTTGAGATCGGGG
+
8ACCCA:=)1)8888;;<;;;88BFFGGGGCFFGGGG@GGGGGGFGGGGFGGGGG=FAF@FGGGGG:CGGGGGGGGGGCFFF:F7FG,C9FDFGGGDGF?<?FGFFFAFG7C@>@F,@FFC7+38B,@336>,388D:BA*315:BEFDB?8ECFC8,2*20,62>+3<++:+?8=<CECCGEF2)9>C7<E9=ED5/96*:7*;745B5*::*.9747CFFG4:)*92)9<-))/6).>31-0,096>)663:82)+*).*))-((.5)9))-*3)())5@2<<()4:7)8(4(-/41-(
@M02996:162:000000000-B87FG:1:1101:14452:8244 1:N:0:TAGCGCTC+CGTCTAAT
CCTCGGGGGGCTGCAGTCGAGAATCTTCGGCAATGGACGAAAGTCTGACCGAGCGACGCCGCGTGTATGATGAAGGCCTTCGGGTTGTAAAGTACTGTCGATTGGGCGGAAGTTAGAGAGGGTTCTCCCTTTCTTTTGACCTATCATTTGAGGAAGGACGGGCTAAGTTCGTGCCAGCAGCCGCGGTAAGACGAACTGTTCGAACGTTATTCGGAATCACTGGGCTTAAAGGGCATGTAGGCGGCGTAATAAGCGGGGTTTGAAATCCCACGGCCCAACCGTGGAACTGGGCTCCGAA
+
88BC,<>BA00888::::88898::EFFGGGGGFGGGGGGFGFGGGGGGGGGGGGGGGDGGGGGGGGGGGGFGGGGGGGGGGGGGGGGGGGGGGGGGGEGGGGGGFGGGCFFGGGGFGGEGGGGGGGGGGGGGGGGGFDGGGGGGGGFGG?FFFGFGGGGGGGGGGGGGGGGFGGFCFFGGGFEGDGDGGCGGFCEFGGFFGG4CDF@>FGGGF:9FDGF@FC/7FGG<?FFF?<>7AFD2F;)3589*-<7<<>F>=>>?>DFA<BF;22909)288BFBEF9?>B:<:??<:<<7,
@M02996:162:000000000-B87FG:1:1101:23412:8246 1:N:0:TAGCGCTC+CGTCTAAT
CCTACGGGTGGCAGCAGTGGGGAATATTGCACAATGGGGGAAACCCTGATGCAGCGACGCCGCGTGAGCGATGAAGTATTTCGGTATGTAAAGCTCTATCAGCAGGGAAGATAATGACGGTACCTGACTAAGAAGCTCCGGCTAAATACGTGCCAGCAGCCGCGGTAATACGTATGGAGCAAGCGTTATCCGGATTTACTGGGTGTAAAGGGAGCGCAGGCGGTATTGTAAGTCTGATGTGAAAATCCGGGGCTCAACCCCGGAACTGCATTGGAAACTGCAGTACTAGAGTGTCGGAGGG
+
8ACCC>15>1);==8====;;88BFGGGGGGGGGGGGGGGFGGGGGGGGGGGGFFGGGGGGGGGGGGGGGGGGGGGGGGGGGGGGGGGGGGGGGGGGFGGGGGDGGGGGGGGGGGGGGGGGGGGGGGGGFGGGGGGGGGGGGGGGGGGGGGGGGGGGGGGGGGEGGGGGGGGGGGGGGGGGGFFGGGGGGGGGFGGFGGFGGGFGGFFFFGGGFFGGFGD@GGGG>FG9FGFFFFFFFF:6:296FFBGB>EFFFF?GF?FF>>B>??FAF9??FG??DFFFFFFADFBB<6A<BFFFFFF
@M02996:162:000000000-B87FG:1:1101:21295:8250 1:N:0:TAGCGCTC+CGTCTAAT
CCTACGGGCGGCAGCAGTGGGGAATATTGGGCAATGGGCGGAAGCCTGACCCAGCAACGCCGCGTGAGGGAAGAAGGTTTTCGGATTGTAAACCTCTGTCCTTGGTGACGAAGGAAGTGACGGTAGCCAAGGAGGAAGCCCCGGCTAACTACGTGCCAGCAGCTGCGGTAATACGTAGGGGGCGAGCGTTGTCCGGAATGACTGGGCGTAAAGGGCGTGTAGGCGGCGCTGTAAGTCCGGAGTGAAAGTCCTGCTTTCAAGGGGGGAATTGCTTTGGAGACTGCAGAGCTTGAGTACGGAG
+
88ACCB=):0)8888;;<;;;88BFFGGGGGGGGGGGGGGGGGFGGGGGGGGGFFGGGGGGFFGFGGGFGGGGGGGGGGGGGGGGGGGGGGGGGGGGGGGGGGGGGGGGGCFCG8FFGGGGGGGFGGGGGGFGGGGGGGGGGGGGGGGGGGGGGGGGGGGGGGCCFEGGGGGGGGGGGGGGGFFCGGGGGCEFFEE@CFFFGFFGGF:75DGG*>GGBDGFGFFGFGGFEGFAA<=AFFC?C15<@=<::AFFFFAAFF<A4(-701:F>DAA<*AF:0::=?:<2-4468?(2:<@273(
@M02996:162:000000000-B87FG:1:1101:6172:8251 1:N:0:TAGCGCTC+CGTCTAAT
CCTACGGGCGACAGCAGTGAGGAATATTGGTCAATGGACGGAAGTCTGAACCAGCCATGCCGCGTGCAGGATGACGGCCCTATGGGTTGTAAACTGCTTTTGTGGTGGAGCAATAAGGCGTACGTGTACGTCGATGAGAGTACATCACGAATAAGCATCGGCTAACTCCGTGCCAGCAGCCGCGGTAATACGGAGGATGCAAGCGTTATCCGGATTCATTGGGTTTAAAGGGTGCGTAGGCTGTGCTGCAAGTCAGGGGTGAAATCCCGGGGCTCAACCCGGGACCTGCCTTGGCTA
+
8ACCCB@):1)888;;;<;;;;;CFFGGGGGGGGGGFGGGGGGGGGGGGGGGGGGGGGGGGGGGGGGGGGGGGFGGGGGGFEGGGGGGGGGGGGGGGGFGFGGGDGGGFGGGGGGGGGGGGCGGGGGEGGGGG7CGGGFGGGGFFFGGG+BFGGGGGGGGGGGGGGGGGGGG5DFFFCC6?CDFGCDDFGFCEFGGEFFFGGFFGG>BF8CGGEFGGCGGFGGGGFG:AFFBB?0741>9<0404=6<=?)*6).68=DF;FFF2)5:)2C>9()<97:<;@99(((4:1).),((*
@M02996:162:000000000-B87FG:1:1101:9151:8254 1:N:0:TAGCGCTC+CGTCTAAT
CCTACGGGTGGCAGCAGTGGGGAATATTGCACAATGGGGGAAACCCTGATGCAGCGACGCCGCGTGAGTGAAGAAGTATTTCGGTATGTAAAGCTCTATCAGCAGGGAAGAAAATGACGGTACCTGACTAAGAAGCCCCGGCTAACTACGTGCCAGCAGCCGCGGTAATACATAGGGGGCAAGCGTTATCCGGATTTACTGGGTGTAAAGGGCGCGTAGACGGCGATGCAAGTCTGATGTGAAAGCCCGGGGCTCAACCCCGGCACTGCATTGGAAACTGTGTTGCTAGAGTTCAGGAGGG
+
88ACCB)0:00;==8;;=;;;88BFFGGGGGGGGGGGGGGEGFGGGGGGGGGGGFGGGGGGEGGFFGGGGDFGEGFGGGGGGGGGCFGGGGEGGFFG,CFFDGGGGGGFGFGGGGGGGDEGGGGGFFFGCF8,EFCFFGC@EB7BEGFGGF7DGDFG8CFFGGG7C7EF9B7C@FGFCECEF=FGDG<CGCEG378F7+;@DFACD6BF@*:*)7DD95*@CGGGFGG?4:4:>DFFFF2-:<B>F5:GBBF>FFF2FC10:9>027?*)*.4)9:?7))./<:666<)48)).66?71(-
@M02996:162:000000000-B87FG:1:1101:9169:8255 1:N:0:TAGCGCTC+CGTCTAAT
CCTACGGGTGGCAGCAGTGGGGAATATTGCACAATGGGGGAAACCCTGATGCAGCGACGCCGCGTGAGTGAAGAAGTATTTCGGTATGTAAAGCTCTATCAGCAGGGAAGAAAATGACGGTACCTGACTAAGAAGCCCCGGCTAACTACGTGCCAGCAGCCGCGGTAATACATAGGGGGCAAGCGTTATCCGGATTTACTGGGTGTAAAGGGAGCGTAGACGGCGCTGCAAGTCTGATGTGAAAGCCCGGGGCTCAACCCCGGCACTGCATTGGAAACTGTGTTGCTAGAGTGCAGGAGAG
+
8ACCCF>5:00========;;88BFGGGGGGGGGGGGGGGGGGGGGGGGGGGGGGGFFGGGGGGFGGGGGGDGGGGGGGGGGGGGGGEGGGGGGGGGFFFGGGGGGGGGGGGGGGGFGGDFEGGGFGGGGGCFDDGGGGGGGGGGGGGGGGFGGFGGFGGGDGE>EGGGGGCFC;CFGGGGGFFGGDGGGGGGFGGF7FFFGGFGDFFFFGGG>DGGBGGFGGC7):C>FFFFFF?>AFF:76@25<?DB9DFBFF?GGFBE>6(4:77>DF?:?FFF<<>6A??FF9))5ABB42)-3,8
@M02996:162:000000000-B87FG:1:1101:6190:8261 1:N:0:TAGCGCTC+CGTCTAAT
CCTACGGGCGGCAGCAGTGAGGAATATTGGTCAATGGACGGAAGTCTGAACCAGCCATGCCGCGTGCAGGATGACGGCCCTATGGGTTGTAAACTGCTTTTGTGGTGGAGCAATAAGGCGTACGTGTACGTCGATGAGAGTACATCACGAATAAGCATCGGCTAACTCCGTGCCAGCAGCCGCGGTAATACGGAGGATGCAAGCGTTATCCGGATTCATTGGGTTTAAAGGGTGCGTAGGCTGTGCTGCAAGTCAGGGGTGAAATACCCGGGCTCAACCCGGGAACTGCCTTTGCTA
+
8ACCC>A5:))8888;;<;;;;;;CFFGGGGGGGGGGGGGGGGGGGGGGGGGGGGGGGGGGGGGGGGGGGGGGGGGGGGGGGGGGGGGGGGGGGGGGGGGGGGGGGGGGGGGGGFGGGGGGGGGGGGGGGGGGGGGGGGGGGGGCGGGGGGGGGGGGGGGGGGGGGGGGGGGGGGGGGGGGGFEEGGGGGGGGFGGFGGFGFGFGGFFFFGGGFFDDAGGFGGGGFGFDBF>?:3>?BFG<7154?FFGF4FDFFF?GGFFFBFAAF?FBC9;FFGF?1:6D>9244<?85<BA)69
@M02996:162:000000000-B87FG:1:1101:20749:8269 1:N:0:TAGCGCTC+CGTCTAAT
CCTACGGGGTGCAGCAGTGGGGAATCTTCCGCAATGGACGAAAGTCTGACGGAGCAATGCCGCGTGAGTGATGAAGTTTTTCGGAACGTAAAACTCTTTTGTTTGTGACGAACGTGCTTTCCATCAACAACAGAGAGCAGTGACGGTAGCAAACGAATAAGCCACGGCTAACTACGTGCCAGCAGCCGCGGTAATACGTAGGTGGCGAGCGTTTTCCGGAATTATTGGGCGTAAAGCGCATGTAGGCGGTTTTCTAAGTCTGGAGTGAAAATGCGGGGCTCAACCCCGTATGGCCCTGGAT
+
8ACCCE=)1))========;;88BFFGGGGGGGGGGGGGGGGGGGGGGGGGGGGGGGGGGGGGGFGEFGGGGGGGGGGGGGGGGGEGGGGGGGGGGGGGGGGGGGGGFGGGGGGFGGGGGGGAGEFGGGGGGDFGGGGGFFCAFDCEGCEFEFGGGGGGGGFFCG6CEGGGGGGGDFGGGGGFAFGG4DGGGG4:9CF86>DGAFGFDF>7ED3>>F<<*5CF:???D:FCDF?B=47)181696112941>BF<A<+:):F790282F<724)8CDB17:???8::6-(,1:((,88?16
@M02996:162:000000000-B87FG:1:1101:12698:8284 1:N:0:TAGCGCTC+CGTCTAAT
CCTACGGGTGGCAGCAGTGAGGAATATTGGTCAATGGGCGGAAGCCTGAACCAGCCAAGTAGCGTGCAGGATGACGGCCCTATGGGTTGTAAACTGCTTTTGTCAGGGAATAAAAAGGAATACGTGTATTCCATTGCATGTACCTGAAGAATAAGGACCGGCTAATTCCGTGCCAGCAGCCGCGGTAATACGGAAGGTCCGGGCGTTATCCGGATTTATTGGGTTTAAAGGGAGCGCAGGCGGCGATTTAAGCGTGTTGTGAAATGTAGTGGCTCAACCTCTGCACTGCAGCGGGAACTGG
+
88BC=::8801;===;==;;;;;CFFGGGGGGGGGGGGGGGGGGGGGGGGGGGFGGGGGGGGGGGGGGGGGGGGGGGGGGGGFGGGGGGGGGGGGGGGGGGGGGGGGGGGGGFDFGGGGGFFGGGGGEGGGGGGGGGGGEEFGGGCFGGFGGGGGGGGGGGGGGGGGGGGEFGGGGGGGGGGFDEGGGGEFFGFGGEGGFGCEFGGFBFFGGGFFGG?FGFGFGGEFFAFGFFBBF>>FD997<>071<A2@A(4:<FC23F>AADB4BAFF??FGF??>:?7?24<0>2.,(,(4>4,88
@M02996:162:000000000-B87FG:1:1101:17711:8296 1:N:0:TAGCGCTA+CGTCTAAT
CCTACGGGGGGCAGCAGTGGGGAATATTGGGCAATGGAGGAAACTCTTACCCAGCAATGCCGCGTGAGTGAAGAAGGTCTTCGGATTGTAAAGCTCTTTGATTGGGGACGAAACAAATGACGGTACCCAAAGAACAAGCCCCGGCTAACTACGTGCCAGCAGCCGCGGTAATACGTAGGGGGCAAGCGTTGTTCGGAATGACTGGGCGTAAAGGGTGTGTAGGCGGTTGATTAAGTTGGAAGTGTAATACCCAGGGCTTAACCCGGGTGCTGCTTCCAAGACTGGTTGACTTGATTGCAGG
+
8ACC@B))10)8888::<:::88BFFGGGGGGGGGGGFFGEGGGGGGGGGGGGFFFGGGFGFCF@FFGGGGGGGGGGGGGGGGGGGGGGGGGGGGGGGGCGGGFG@FEGGFGGEFG@FCFGCCGGGGGGF>,AFGFBCGGGG>EGEEGGGGG5FFGDGGGGC6A:EC8CCEGGGGGGGG=ECBB8<FGGGGEFFGGF3D@CCFFG:FDB:DCCF)7>>DGFGGGD>C3>?G?A<<FAAF24>,6<?*6::>628:<?GG:<F>?0699>?:<?>FFF2-)4)430<)(().4>F))1)).3
@M02996:162:000000000-B87FG:1:1101:12683:8298 1:N:0:TAGCGCTC+CGTCTAAT
CCTACGGGTGGCAGCAGTGAGGAATATTGGTCAATGGGCGGAAGCCTGAACCAGCCAAGTAGCGTGCAGGATGACGGCCCTATGGGTTGTAAACTGCTTTTGTCAGGGAATAAAAAGGAATACGTGTATTCCATTGCATGTACCTGAAGAATAAGGACCGGCTAATTCCGTGCCAGCAGCCGCGGTAATACGGAAGGTCCGGGCGTTATCCGGATTTATTGGGTTTAAAGGGAGCGCAGGCGGCGATTTAAGCGTGTTGTGAAATGTAGTGGCTCAACCTCTGCACTGCAGCGGGCACTGG
+
88ACC>>5>))=;=8,===;;;;;CFGGGGGGGFFGGGGGGGGGGGGGGGGGGGEGGGGGGFFFFGGGGGGGGGGGGGGGFFGGGGGGGGGGGGGGGGGGGGGGGGGGFFGGGGGGGGCFGGGGGGFFFGGGGGGFFGGCGGGGGFGFGGGGGGGGGGGGGGGGGGGGFGFGGGGGGGEFFG>EGGGCFGGFEAGED8CA5D=3:DEBFFFGGDFDF?FGFGGGG3CFAFGDBF9DB>>D>74;>)01FABFB24(46<33?4>AA<2*)2(48)3/48:(*..)(62).822(((080:?
@M02996:162:000000000-B87FG:1:1101:18229:8309 1:N:0:TAGCGCTC+CGTCTAAT
CCTACGGGAGGCAGCAGTGAGGAATATTGGACAATGGTCGGAAGACTGATCCAGCCATGCCGCGTGAAGGAAGAATGTCCTATGGATTGTAAACTTCTTTTGTACGGGAGCAATAAGGTGTATGCATACACCGATGAGAGTACCGTACGAATAAGCATCGGCTAACTCCGTGCCAGCAGCCGCGGTAATACGGAGGATGCGAGCGTTATCCGGATTTATTGGGTTTAAAGGGTGCGTAGGCGGAATGCCAAGTCAGCGGTGAAACGCACGCGCTTAACGCGTGACCTGCCGTTGAAACGGG
+
8ACCCEA=50)8======;=;;;CFFGGGGGGGGGGGGGGGGGGGGGGGGGGGFFGGGGGGGGGGGDGGGFGGGGGGGGGGGGGGGGGGGGGGGGGGGGGGGGGGGGGGGGGEFGGGGGGGGGGGGGGGFGGGGGGFFGFFGGGGGFGGGFGGGGGGGGGGGGGGGGGGGGEGGGGGGGGGGFFGGDDFCGGGFGGEGGFGG=AGGFFFFGGGEFGGFGGAGGGGFGGFFD>D??>BFF78C;)7@6AG?:FAADDFGGFBF?AA<B9719699DGFFBFFEB0:AB<F:3-8<2</4,3(
@M02996:162:000000000-B87FG:1:1101:18217:8325 1:N:0:TAGCGCTC+CGTCTAAT
CCTACGGGAGGCAGCAGTGAGGAATATTGGACAATGGTCGGAAGACTGATCCAGCCATGCCGCGTGAAGGAAGAATGTCCTATGGATTGTAAACTTCTTTTGTACGGGAGCAATAAGGTGTATGCATACACCGATGAGAGTACCGTACGAATAAGCATCGGCTAACTCCGTGCCAGCAGCCGCGGTAATACGGAGGATGCGAGCGTTATCCGGATTTATTGGGTTTAAAGGGTGCGTAGGCGGAATGCCAAGTCAGCGGTGAAACGCACGCGCTTAACGCGTGACCTGCCGTTGAAACTGG
+
8ACCCB8>)1)8===;;=;;;;;CFGGGGGGGGGGGGGFGFGGGGGGGGGGGFFFGEGGGGGGGGGGGGGGGGGGGFGGGG9FGGGGGFFGGGGGGGGGGGGGGGGGGGGGGGGGGGGF@FEGGGGFEFGGGGDE7EFG@FCFGEF@E>E8FCGFGGG++>DGEDGGGGGGFGFGGGGGGFGDFGGGDGGGGEBC>*;8AG5EEGGF3AFGEG>BGF)+;:FFGGA0;CCF>@<?)32<C27354@)6CFF>9:A9?CC?,53<BFBFF1>9>BE;6<2((0,4366((.--42,./8<B7
@M02996:162:000000000-B87FG:1:1101:19099:8332 1:N:0:TAGCGCTC+CGTCTAAT
CCTACGGGTGGCAGCAGTGGGGAATATTGGGCAATGGGGGAAACCCTGACCCAGCAACGCCGCGTGAAGGAAGAAGGCCTTCGGGTTGTAAACTTCTTTTAAGAGGGACGAATAATGACGGTACCTCTTGAATAAGCCACGGCTAACTACGTGCCAGCAGCCGCGGTAATACGTAGGTGGCAAGCGTTATCCGGATTTACTGGGTGTAAAGGGCGCGTAGGCGGGAAAGCAAGTCAGATGTGAAATTCCACGGCTTAACTGTGGACGTGCATTTGAAACTGTTTTTCTTTAGTACTGGAGG
+
88BCCB:58)1;=======;;88BFGGGGGGGGGGGGGGGGGGGGGGGGGGGGFFFGGGGGGEFFGFGGGGGGFGGGGGGGGFGGGGGGFGGGGGGGGGGGFEEFCFGGGGGGGGGGGGGCFGGGFGGGF;FDFGGGGGGDGGGGGGGGGGGGGGGGGFFFGGGGGGGGGGGFCCFEGGGGGFFGGGG<FGGGFD=BGDFGGFF8<AFFAG9>D@GG>DD5?EDGFGF?FGF:>A*626:<C<FBFB:?9BF>BBBFFGFAFAFA?FFD?94<<F:69BAAFDB<<:46).5AAFA??7:(
@M02996:162:000000000-B87FG:1:1101:10065:8349 1:N:0:TAGCGCTC+CGTCTAAT
CCTACGGGCGGCAGCAGTGAGGAATATTGGTCAATGGGCGGAAGCCTGAACCAGCCAAGTCGCGTGAAGGATGAAGGTCTTATGTATTGTAAACTTCTTTAGACGCAGAGAAATAAGGGGGTCGTGACCTCTGATGCTAGTATGCGTAGAATAAGGATCGGCTAACTCCGTGCCAGCAGCCGCGGTAATACGGAGGATCCGCGCGTTATCCGGCTTTATTGGGTTTAAAGGGTGCGCAGGCGGCTTTTTAAGTCAGTGGTCAAATCTTGGGGCTTAACTCCATCCCGCCATTGTTACTGGG
+
-8ABCDFAA1)6888;;<6;;;;;EF@FGFF<FFFGGFFCDFFGFDFG8CEFFFFGF,ECFFCF>CE=FG8FE?<C?B,CFGGGAFEGGGGFFFGFFEFGGF,?:CEECF?FGFFF:FFGGGGGCF8FDGFGECD9;EFAFG9,F3CC@:3@D>ECF:CCC48E@:2DF@D?*1;<CC68CDDAE<CDCCFDEEGEECFAD**)2>>74BFGD37C<9DC4<C>EEE7<?D)2(2)(4;)4928>098=6:?DA<>>FCADF?B><)6?)*(,9>E@2)44)6<?04344:2))))166)(
@M02996:162:000000000-B87FG:1:1101:8029:8356 1:N:0:TAGCGCTC+CGTCTAAT
CCTACGGGAGGCAGCAGTGGGGGATATTGCACAATGGAGGAAACTCTGATGCAGCAACGCCGCGTGAGGGAAGACGGTCTTCGGATTGTAAACCTAAGTTGTCAGGGACGAAACAAATGACGGTACCTGAAAAGAAAGCTCCGGCTAACTACGTGCCAGCAGCCGCGGTAATACGTAGGGAGCGAGCGTTGTCCGGATTTACTGGGTGTAAAGGGTGCGTAGGCGGGTTTGCAAGTCAGGCGTGAAATACCGGGGCTTAACTCCGGAGCTGCGCTTGAAACTGTCGATCTTGAGTGAAGTA
+
8ACCCBD==8)=8=8;====;88@FGGGGGGGGFGGGGGFGGGGGGGGGGGGGFFFFGGGGGGGFGGGGGGGGGGGFGGGGGGGGGGGGGGGGGGGGGGGGGGGGGGGGGGGGGGGGGGGGGGGGGGGGGGGFGGGGGGGGGGGGGGEGFGGGGGGGGGGGGGGGGEDGG5@FGGGG=EGGGFF=DGD3>CGGFDE3DDFGGGFGGFFFFGDF9>GGFGGFGGGG@E56>5@>BABBA?D<GFF<)9<7))54;>9,:FA<89249((.3FB96:C>:)43*4:)((((,-667AA*-4:)
@M02996:162:000000000-B87FG:1:1101:23808:8360 1:N:0:TAGCGCTC+CGTCTAAT
CCTACGGGTGGCAGCAGTGAGGAATATTGGTCAATGGGCGAGAGCCTGAACCGGCCAAGTAGCGTGAGGGAAGACGGCCCTACGGGTTGTAAACCTCTTTTGCGCGGGAATAAAAAGTGCCACGCGTGGCATCTTGCATGTACCGCAGCGAATAAGGACCGGCTAATTCCGTGCCAGCAGCCGCGGTAATACGGAAGGTCCGAGCGTTATCCGGATTTATTGGGTTTAAAGGGAGCGCAGGCGGAGTGGTAAGCCAGCCGTAAACTGAGCGGGCCTAACCCGGTTCCGCAGATGGCA
+
8ACCC>:5=1)===8====;;;;CEFFFGGGGGGGGGGGGGGGGGGGGGGGGG@FGGGGGGGGGFGGGGGGGGFGGGGGGGFGGGGGGGGGGGGGGGGGGGGGGGGGGEGGGGGGGCGGGGGGGGGGEGGFCFFGGGGGGGGGGGGGCGGG7CGGGGGGGGGGGGGGGFF?F7EGDGGG6=C>>CGGC*ACCEEGGFGDFGG55*9@)8;FFG7>*9?CC@GF*2)19AFGFFBB;33779/4>(8.(*.6BB?((,199(746))))0.99915*0.,4:),-((.-,(2(.-2,7
@M02996:162:000000000-B87FG:1:1101:23791:8366 1:N:0:TAGCGCTC+CGTCTAAT
CCTACGGGTGGCAGCAGTGAGGAATATTGGTCAATGGGCGAGAGCCTGAACCAGCCAAGTAGCGTGAGGGAAGACGGCCCTACGGGTTGTAAACCTCTTTTGCGCGGGAATAAAAAATGCCACGCGTGGCATCTTGCATGTACCGCAGCGAATAAGGACCGGCTAATTCCGTGCCAGCAGCCGCGGTAATACGGAAGGTCCGAGCGTTATCCGGATTTATTGGGTTTAAAGGGAGCGCAGGCGGAGTGATAAGCCAGCCGTAAAATAGTCGGGCCCAACCCGATCCCGCGGTTGGAACTGG
+
8BCCCD=501);;======;;;;CFGGGGGGGGGGGGGGGGGGGGGGGGGGGGFGGGGGGGGGGFGGGGGGGGGGGGGGGGGGGGGGGGGGGGGGGGGGGGGGGGGGGFGGGGGGGGGGGGGGGGGGGGGGGGGGGGGGGGGGGGGGGGGGEGGGGGGGGGGGGGGGGGGGGGGGCFFGGGGFFGGGGGGGGGFGGEGFFGGEFGGF>BFGGGFBGG<FGFGG5CBEC<9FFFFFFB;EDB<9BFFD?2<:88<?FFGGF:FFBDBFF/)17>6)/)44:08((4:711-407>BBF?77(
@M02996:162:000000000-B87FG:1:1101:9240:8371 1:N:0:TAGCGCTC+CGTCTAAT
CCTACGGGAGGCAGCAGCTAAGAATATTCCGCAATGGACGAAAGTCTGCCGGAGCGACGCCGCGCGGATGATGAAGGCCGGAAGGTTGTAAAATCCTTTTATAACTGAGGAATAAGTATTATCCGAGAAAGGTAGTATGGTGACTGTAGGTTATGAATAAGCAACGGCTAATTACGTGCCAGCAGCCACGGTAACACGTAAGTTGCGAGCGTTTTTCGGAATTATTGGGCGTAAAGGGCATGTAGGCGCTTTTGCAAGCTTGGTGTGCAATCCCGGAGCTCAACTCCGGAATTGCGTTGAG
+
-8<CC?00:))88886;;=;<6;;EFGFD<;BFEGGGD@FGGGGG<CF,@FCFFFGFGGFGCCE+@FF7=FFGGBF8?FFGGDGEFG84<EEDGG8FFDFGG9CF<FFDFGC>D3E=@AF<DF,6+3CFFFBA,BFGF@7E9,3@E;,@;EGGGGC>CFCGF9BB*@?CCDFGFGGFGGGDGFFG;6*;=4F=EGGADFA**CFFF>>>BDE5)0>F;D3)*+:?=9D0@D0923624>*(2.16994)((05A?2)374)8(5((,)9<C:(:>ED9>1:=B<<<?0-431))68E(-(.
@M02996:162:000000000-B87FG:1:1101:8019:8372 1:N:0:TAGCGCTC+CGTCTAAT
CCTACGGGAGGCAGCAGTGGGGGATATTGCACAATGGAGGAAACTCTGATGCAGCAACGCCGCGTGAGGGAAGACGGTCTTCGGATTGTAAACCTAAGTTGTCAGGGACGAAACAAATGACGGTACCTGAAAAGAAAGCTCCGGCTAACTACGTGCCAGCAGCCGCGGTAATACGTAGGGAGCGAGCGTTGTCCGGATTTACTGGGTGTAAAGGGTGCGTAGGCGGGTTTGCAAGTCAGGCGTGAAATACCGGGGCTTAACTCCGGAGCTGCGCTTGAAACTGTAGATCTTGAGTGAAGTA
+
8BCCCBAF81)=========;88@FGGGGGGGGGGGGGGGGGGGGGGGGGGGGFGGGGGGGGGGGGGGFGGGGGGGGGGGGGGGGGGGGGGGGGGGGGGGGGGGGGGGGGGGGGGGGGGGGGGGGGGGGGGGGGGGGGGGGGGGGGGGGGGGGGGGGGGGGGGGGGDGGGGGGGGGGGGGGGFFGGGGGGGGGFGGFGDFCDGFGG5>BFGGG?BGGFGGDGGGGF=D0BGFFFFFFFF<218BB>@ACABEFFFF>GGFFFFFFFFFFFGF>>F*7::4<BB6)-:445)6:7<ABAA6)
@M02996:162:000000000-B87FG:1:1101:24037:8377 1:N:0:TAGCGCTC+CGTCTAAT
CCTACGGGTGGCAGCAGTGAGGAATATTGGTCAATGGAGGAAACTCTGAACCAGCCAAGTCGCGTGAAGGACGACGGCCCTATGGGTTGTAAACTTCTTTTGTAGATGGATAAACGACATTACGTGTAATGTTTTGAAGGTAATCTACGAATAAGCATCGGCTAACTCCGTGCCAGCAGCCGCGGTAATACGGAGGATCCGAGCGTTATCCGGATTTATTGGGTTTAAAGGGTGCGTAGGCGGCATCTCAAGTCTGTGGTGAAATGTCAGGGCTCAACCTTGGCACTGCCATGGAAACTGG
+
8BCCCD==)1)========;;;;CFGGGGGGGGGGGGGGGGGGGGGGGGGGGGGFGGGGGGGGGGGFGGGGGGGGGGGGGGGGGGGGGGGGGGGGGGGGGGGFGGGGGGGGGGGGGGGGGGGGGGGGGGGFFGFGGGGGGGGGGGGGGGGGGGGGGGGGGGGGGGGGGGGGGGGGGGGGGGGFFGGGGGGGGGFGGFGGFGGGFGGFEFFGGGEFGGFGGFGGGG>GGFFFFFFFFFFFDDGFFBFFDGFBFB>4>6CGFFFFFFF<DFAGF?<FGFF?>A?:?>???4459BB:<4249?
@M02996:162:000000000-B87FG:1:1101:9939:8384 1:N:0:TAGCGCTC+CGTCTAAT
CCTACGGGTGGCAGCAGTGGGGAATATTGGGCAATGGGCGCAAGCCTGACCCAGCAACGCCGCGTGAAGGAAGAAGGTTTTCGGATTGTAAACTTCTGTCCTTGGTGACGAAGGAAGTGACGGTAGCCAAGGAGGAATCCCCGGCTAACTACGTGCCAGCAGCCGCGCTAATACGGAGGGGGCAAGCGTTGTCCGGAATGACTTGGCGTAAAGGGCGTGTAGGCGGCTTTTTAAGTCTGAAGTGAAAGTCCTGCTTTCAATGTGGGAATTGCTTTGGGGTCTGGAAGGCTTCAGTGCTGGG
+
8ACCCD>=@1)=;====<;;;88BFGGGC@FGGGGGGFGGCFGGCGGGGGCDGFFCFFGGGGGGGGCFEGG?FGGGGGC5A?>FFGGGGGGGFF?FG5E5?FC5?FGGCFEG+8E,,8,55+@FA@8A,D,<,8B7=3DC8+=++4+@BB>B+FGGE,;*43DF*@?*=:>F+?8**=:*:CBE**:C9*7CE+5*)190:0C4A093.592*4)*)(19>F795)*9()*61:>F4497)96948*.0)694(5<AF7))*6)2((().9)).*<4(((,8(34((,((((.).)/).((
@M02996:162:000000000-B87FG:1:1101:22786:8394 1:N:0:TAGCGCTC+CGTCTAAT
CCTACGGGTGGCAGCAGTGGGGAATATTGGGCAATGGGCGCAAGCCTGACCCAGCAACGCCGCGTGAAGGAAGAAGGCTTTCGGGTTGTAAACTTCTTTTAAGGGGGAAGAGAAGAAGACGGTACCCCTAGAATAAGCCACGGCTAACTACGTGCCAGCAGCCGCGGTAATACGTAGGTGGCAAGCGTTGTCCGGATTTACTGGGTGTAAAGGGCGTGTAGCCGGGGGAGCAAGTCAGATGTGAAATCTATGGGCTTAACCCATAAACTGCATTTGAAACTGTTCTTCTTGAGTGCTGGAG
+
8ACCC>85:0)===8====;;888FFGGGGGGGGGGGGGGGGGFGGGGGGFGGFFGGGGGGGGGFGGGGGGGFGGGGGGGGGGGGGGGGGGGGFGGGGGGGA,AEFGGGGGGE=FGGEFGDDG7FGFFGFC9EFEFFGG=FDEGCCEGGGGGG7DFFCFCFGGEGEGG?EGCF59,=CCCFFFFGGGGG=DGGAGGFGGFGFEFGGDDFFGFGF>GGFGFFEF3><:C6DD3?FFFF>F:6;<9<=F<C2<F:<?0:6CBAFFBFFFFF>D2<A4<=A<AF6:AB4AA<<<4:<2:B5::?
@M02996:162:000000000-B87FG:1:1101:13693:8398 1:N:0:TAGCGCTC+CGTCTAAT
CCTACGGGGGGCAGCAGTGAGGAATATTGGTCAATGGGCGAGAGCCTGAACCAGCCAAGTAGCGTGAAGGATGACTGCCCTACGGGTTGTAAACTTCTTTTGCCGGGGGATAAAAAACGGGACGTGTCCCGTCTTGCAGGTACCCGTGCGAATAAGGACCGGCTAATTCCGTGCCAGCAGCCGCGGTAATACGGAAGGTCCGAGCGTTATCCGGATTGATTGGTTTTAAAGGGAGCGCAGGCGGAGATGCAAGCCAGCCGTAAAATCGTTGAGCTCAACTCAATCTCGCGGTTGGAACTGG
+
8ACCCBA85))8888::<:::::CFGGGGGGGGGGGGGGGGGFGGGGGGGGGGFGFGGGGGGGGGGGGGGGGGGGGGGGGGGGGGGGGGGGGGGGGGGGGGGGGGEFGGGGGGGGGGGGGCEFFGFFGGFEGGGGFGGGGFFGGGGG*CEECGGGGGGGFEDGEGGCCGEGGCEGGCFGGGGDBGDGGDG*CGEEDED7=CDCBEGFFE>FGG5;DG(9D4FF0:>FCB@DFB::DFFFD9D9.2>::>ADF<:?BFGG28D?<<<0(849:::*3=<?>>F5<9:A3:B149>>:/524(
@M02996:162:000000000-B87FG:1:1101:28753:8406 1:N:0:TAGCGCTC+CGTCTAAT
CCTACGGGGGGCAGCAGTGAGGAATATTGGTCAATGGGCGGAAGCCTGAACCAGCCATGCCGCGTGAAGGAATAAGGTCCTATGGATCGTAAACTTCTTTTGAGCGGGAGCAATAAGGACTACGTGTAGTCCGATGAGAGTACCGTTCGAATAAGCATCGGCTAACTCCGTGCCAGCAGCCGCGGTAATACGGAGGATGCAAGCGTTATCCGGATTTATTGGGTTGAAAGGGTGCGTAGGCGGCTTGTAAAGTCAGTGGTGAAAGCCCCCTGCTCAACAGGGGAACTGCCATTGATA
+
8ABC=?=088)8888::<::::9CEFFFFFEFGFGFGGGGGEEGGGGGGGEFFFDFGFGGEFGEFGEFGGGGGGGGGGGCFGGGGGDFGGGGGGFGGGGGGGDFGGGGECCF:FDFFGGGGFGGF<BGFEFFGEE>FFGGCEFCFGDCG>*?CGGGG7FE>DFGGGGGGGCGGGG6>ECGFG)8?C<DF7*2A3:C:FGFGFG>CGDDF4DEGF>D74D7?FD*:)3*-7753:1>(:D*,94@;FF1*.)=<:4A2?FFFFFAA004749?<,8C??>72>;9B<024(.))..)1
@M02996:162:000000000-B87FG:1:1101:22771:8408 1:N:0:TAGCGCTC+CGTCTAAT
CCTACGGGTGGCAGCAGTGGGGAATATTGGGCAATGGGCGCAAGCCTGACCCAGCAACGCCGCGTGAAGGAAGAAGGCTTTCGGGTTGTAAACTTCTTTTAATGGGGAAGAGAAGAAGACGGTACCCCTATAATAAGCCCCGGCTAACTACGTGCCAGCAGCCGCGGTAATACGTCGGTGGCAAGCGTTGTCCGGATTTACTGGGTGTAACGGGCGTGTAGCCGGGGGAGCACGTCAGATGTGAAATCTATGGGCTTAACCCATACACTGCCTTTGAAACTTTTCTTCTTTAGTCCTGGTG
+
8ACC@*))1))===8;===;;888EFGGGGGGGGGGGGGGGGGGGGGGGGGGGGGFGGGGGGGGFGGGGGFGFFGGCFGGGGGGGGGGGGGGGGGGGGGGG,,?C?FFGGGFF?6A:=,A7:C+>FGGGD,9=F=,,CE+B8@FEDCEFCGCF@FFGF>3@CF>GDEE9CG,=:>,*=CGGGFFFGDCD5CFF::;ACG=CGGAGF3>?F:5))8)>(/99:<):>E3()).(-2:??4>-:695*9:>)69:??F1+*93)(4:(8?@7>(4A*36<2>592)).664-).)6)-0-5((
@M02996:162:000000000-B87FG:1:1101:28759:8423 1:N:0:CAGCGCTC+CGTCTAAT
CCTACGGGTGGCAGCAGTGAGGAATATTGGTCAATGGGCGGAAGCCTGAACCAGCCACGCCGCGTGAAGGAAGAAGGTCCTATGTATTGTAAACTTCTTTTGAGCGGGAGCAATAAGGACTACGTGTACTCCGATGAGAGTACCGTTCGAATAAGCATCGGCTAACTCCGTGCCAGCAGCCGCGGTACTACGGAGGATGCAAGCGTTATCCGGATTTATTGGGTTTAAAGGGTGCGTCGGCGGCGTGTTAAGTCAGTGGTGAAAGCCTCCTCCTCAACAGGGCACCTGCCATTGATA
+
ABCCCE5==1)=6==;==;;;;;;FFGGGEFFGGGGGGGGGGGEGGGGGDFFGGG<F,@:FCGGGG7CFGDF<F8FEE,,C,CF5?F,CBEF,EF9E<F@,98+:@FEE7+A,?,8,C,A,,AF,38D,7;,@>=8=8;@EED=@=3,>DFC:FFFAACC5?D8<DA<CC>*;EEFG,CFFGF:CCG5=FFGGEGGDD*5:;7AGGFDACCE3)0*9)207CF<C5<*:FF)8?6@((79,96>(.74*)6@BA62)+06(9<<).(.).0((.89)4.,.)(--474(2).)-..0
@M02996:162:000000000-B87FG:1:1101:28269:8426 1:N:0:TAGCGCTC+CGTCTAAT
CCTACGGGTGGCTGCAGTGGGGAATATTGCACAATGGGGGAAACCCTGATGCAGCGACGCCGCGTGAGTGAAGAAGTATTTCGGTATGTAAAGCTCTATCAGCAGGAAAGAAAATGACGGTACCTGACTAAGAAGCCCCGGCTAACTACGTGCCAGCAGCCGCGGTAATACGTAGGGGGCAAGCGTTATCCGGATTTACTGGGTGTAAAGGGAGCGTAGACGGCTTTGCAAGTCTGAAGTGAAAGCCCGGGGCTCAACCCCGGAACTGCTTTGGAAACTGTTAAGCTAGAGTGCCGGAGAG
+
88A?C>55111;;=8;;==;;88BFGGGGFGGC8CFFGGGECEGGD<FCFFGFFCCCGGDGGGG@CEGFG9EF?CFCFGGGGGGGFFGGGGGDGGFGGFFGGGFGGGGGGFGDFFGGGGE=FFEDGGCFGGCAFGG@FGEEGGEGGGGGGGGFGGFGFDFGDGGGGGGGGFC7?1=BGGGGGFFGDGGGGGGEFGCFCGFGGGFGGBF=@7EGFFGGFGGBEGGDE6C<*:B-4-9:BFG>7<6<<F0C01>121?>G5<?E116>DFF<2<446C6,4<AFA<<9444>?AF2)(0(-(-
@M02996:162:000000000-B87FG:1:1101:12525:8480 1:N:0:TAGCGCTC+CGTCTAAT
CCTACGGGTGGCTGCAGTGGGGAATATTGGGCAATGGGCGCAAGCCTGACCCAGCAACGCCGCGTGAAGGAAGAAGGCTTTCGGTGTGTAAACCACTGTCGTGAGGGAATAATGCTTAATTTCGGTTAAGTTGAATGTACCTCGAAAGGAAGCACCGGCAAACTTCGTGCCAGCAGCCGCGGTAATACGAGGGGTGCAAGCGTTGTTCGGAATCACTGGGCGTAAAGGGAGCGCAGGCGGAGATGCAAGCAGTCTGTACAATACCGGGGCCCAACCCCGGACCTGCCGACTGGACTGTTT
+
8ACCC5)):51=;==;==6;;888CFGGGGGGGGGGGGFGGGGGGGGGGGGGFFFCDFGGFGDGGGGCGGGGGFEGGGGGGGGGGGGG@FGGGC=FGGFFFGCFF8FFGF@FFFGGGGCFGGGG@FCCA<EBFF,EGGGGGGGC7=37D8F8?FFGG6?FCDGDDF9FFCCC>FGGGCEEGD??EFGGFGDEEBE5>6C63CC>EGFFFE*:7?46D>G4FCE<E3CC0@DB6>>@67>G(1(839*47:(.-(6<B:C4<F2:F:01>;D;61>?D<142>;08?(-,--4:1237-:4
@M02996:162:000000000-B87FG:1:1101:9901:8512 1:N:0:TAGCGCTC+CGTCTAAT
CCTACGGGGGGCTGCAGTTGGGAATATTGGACAATGGAGGAAACTCTGATCCAGTGACGCCGCGTGAAGGAAGAAGGTCTTCGGATTGTAAACTTATTTTGTCAGGGAAGAAACAAATGACTGTACCTGAAGAAAAAGCACCGGCTAACTACGTGCCAGCAGCCGCGGTAATACGTAGGGTGCAAGCGTTATCCGGATTTACTGGGTGTAAAGGGCGAGTAGACGGCGATGCAAGTCAGATGTGAAATCCTGGGGCTCAACTCCAGAACTGCATCTGAAACTGCATTGCTAGAGTGCAGGG
+
8ACCCD=>81)8888:::<::8:EFGGGGGGGGGGGGGGGGGGGGGGGGGGGGFEFFGGGGGGGGGGGGGGGGGGGGGGGGGGGGGGFGGGGGGGCFGGGGGGGGGGGGDGGGGGGFGGGGGGGGGGGG7D<FGGGGEG7FG>@FGGGGGGGDGGGGGGGGGGGCEEEGGGGGGGCFGGGGGFFCGGDGGGGGFGGEGGFGGGFG4?EFFGGGB>D<>GGFGGGGFGGFFGFFBFFFFFGBCA9<6@<G?FFFF0<FGFFFFFFBF)2<<9>DDF?46B28FDFFFFFA<4<),64?A<?,
@M02996:162:000000000-B87FG:1:1101:20377:8527 1:N:0:TAGCGCTC+CGTCTAAT
CCTACGGGTGGCAGCAGTGGGGAATCTTCCGCAATGGGCGAAAGCCTGACGGAGCAATGCCGCGTGAGTGATGAAGGGATTCGTCCCGTAAAGCTCTTTTGTCTATGACGAATGGTCCTGGGGTAAATAATCCCGGGAAGTGACGGTAGTAGACGAATAAGCCACGGCTAACTACGTGCCAGCAGCCGCGGTAATACGTCGGTGGCGAGCGTTGTCCGGAATTATTGGGCGTAAAGAGCATGTAGGCGGTTATTTAAGGCTGGATTGAAAATGCGGGGCTCCACCCCGTATGGCTCTTGGT
+
88BC=?18A0)=======6;;8BBFGGGGGGGCFFGFGGCEEGFFGGGGGGGGFGFGFGGGEEF>FCFGGFGGGGFG@FGGGGGFGGGGGGFFGGGGGGGCFGGFGGGFCEFGGDEGFG98CFFGG,FFGFGGGEECCEEDFFGFEEF:FGGGFGCCFDCFGGGF>5EGE6CFCGGE7EF@C:AGGGGG58B8;++6:*)192):<55;>DEC5<:C(>958C:FF+9(8C<1((*6?F0.2./-9=4),()).-)-<*(.58?63:?44:<26:CB110-),7,-31(((.362,084)-
@M02996:162:000000000-B87FG:1:1101:9907:8529 1:N:0:TAGCGCTC+CGTCTAAT
CCTACGGTGTGCTGCAGTTGGGAATATTGGACAATGGAGGAAACTCTGATCCAGTGACGCCGCGTGAAGGAAGAAGGTCTTCGGATTGTAAACTTATTTTGTCAGGGAAGAAACAAATGACTGTACCTGAAGAAAAAGCACCGGCTAACTACGTGCCAGCAGCCGCGGTAATACGTAGGGTGCAAGCGTTATCCGGATTTACTGGGGTTAAATGTCGAGTAGACGGCGATGCAAGTCAGATGTGAAATCCTGGGGCTCAACCCCAGAACGTCATCTGAAACTGCATTGCTATGGTGACGGG
+
88ACCDA8)016=<=;;===;===CCCFGGGGGGGGGGGGGGDGGGGGGFGGGACCEFGGEGGGGGEFGGGGGGGGGGGGCFFGGGG8CEEFGGG,CCFGGGECGGGGGD<=EFC,:FGGGGFEC<DGFG?E@,@EGCGGGGDGG>>FGGDF+ADEFGFD8=BD:=++@:BFF;+4EC@@@D>F;>F57>DFC6EE>7@A@C,+5;)0)2+=+=+4*-)C)7=+/)2:93*).;A@<)0::FA=<116?:2?2(4((:CB1)(43:6<4(*-1,7+96:)-@<?AA9.4).-)).6*)---
@M02996:162:000000000-B87FG:1:1101:17903:8533 1:N:0:TAGCGCTC+CGTCTAAT
CCTACGGGAGGCAGCAGTGGGGAATATTGCACAATGGGGGAAACCCTGATGCAGCAACGCCGCGTGAGTGAAGAAGTATTTCGGTATGTAAAGCTCTATCAGCAGGGAAGAAAATGACGGTACCTGAGTAAGAAGCCCCGGCTAACTACGTGCCAGCAGCCGCGGTAATACGTAGGGGGCAAGCGTTATCCGGATTTACTGGGTGTAAAGGGAGCGCAGACGGTTAAGCAAGTCTGAAGTGAAAGCCTGGGGCTCAACCCCGGAACTGCTTGGGAAACTGTTTGACTTGAGTGCGGGGAGG
+
8ACCCF11)108========;8BFGGGGGGGGGGGGGGGGGEGGGGGGGGGGGFCEFGGGGGGGCFEGGGGGGGGGGGGGGGGGFGGGGGGGGGGGGGFGGGGGGGGGGGGGGGGGGGGGGGGGGGGGGGGDFGGGGGGGGGGGFGGGGGGGGGGGGGGGGDGCFEEGGGGFGGGGGGGGGGFFGGGGGGGGG>EGFGGFGGFFGGBFFFGGC3@GGFGGFGGGEEGGFFG@4<<FA>F:8C4FBFFFGFBD:11<>F4:BFFFFBFFF2>),45C>?)-664:A><.-)544)(,7,(,3
@M02996:162:000000000-B87FG:1:1101:14314:8534 1:N:0:TAGCGCTC+CGTCTAAT
CCTACGGGTGGCTGCAGTGAGGAATATTGGTCAATGGAGGAAACTCTGAACCAGCCAAGTCGCGTGAAGGACGACGGCCCTATGGGTTGTAAACTTCTTTTGTAGATGGATAAACGACATTACGTGTAATGTTTTGAAGGTAATCTACGAATAAGCATCGGCTAACTCCGTGCCAGCAGCCGCGGTAATACGGAGGATGCGAGCGTTATCCGGATTTATTGGGTTTAAAGGGTGCGCAGGCGGGCGATTAAGTCAGCGGTGAAATCTCGGAGCTCAACTCTGAAACTGCCGTTGATACTGG
+
8ACCCE:881)=;======;;;;CFGGGGFGGGGGGGFGGGGGGFGGGGGFGGFFEGFGFGGGGGGGGGGGGGGGGDGGEGCGGGFGGGGGGGGGEAEFFFFFGGEEFGFGGGGGGDFGGGFGGGGG8BEDGDGGGCFDFEFBFGGGGFEGGGFGGFGGGC6=BFFFG<E:@DFGGGCFFFDEFGGDDG7DCEA5E>D;FGGGFGGEFFFGGDDDDG3@>+?EGE>CC2BG38(3:99E39DB39::9DFFFB2<AFEG<6FFF<BFAF?<9(.6:9?>DA@.:>FAA?BFB(,()*.)6,
@M02996:162:000000000-B87FG:1:1101:25576:8534 1:N:0:TAGCGCTC+CGTCTAAT
CCTACGGGGGGCTGCAGCTAAGAATATTCCGCAATGGACGAAAGTCTGACGGAGCGACGCCGCGTGAACGATGAAGGTCGGAAGATTGTAAAGTTCTTTTATAACTGAGGAATAAGTACTTTGAGAGAAACGGAGTATGGTGACTGTAGGTTATGAATAAGCAACGGCTAATTACGTGCCAGCAGCCGCGGTAACACGTAAGTTGCGAGCGTTGTTCGGATTTATTGGGTTTAAAGGACGTGTAGGCGGTTCTGTAAGCTTGGTGTGAAAGGCGGGGGCTCAACTCCCGAATTGCGGTGAG
+
8ACCC>@)1)18888:::::<:CFFGGGGGGGGGGGGGGGGGGGGGGGGGGGGFCFFGGGGGGGFGGGGGGGGGGGGGGGGGGGGGFGGGGGGGGGGGGGGGGFFGGGGGGFGGGGGGG@FGGGGGGGGGGGGGGGGFGGGGGGG@FGEGGGGCFFGGGGGGFGGGGGGGGGGGCGGGGFFGFFGFGGGGGGGFGGFGG<CFGFFGD>BEDE357<>8CD3EFFG4<D27*7(<2F<?FG<58;<FFFG9>B74:A<EFABFB<?FF<F>F?<1>*)((33=<453?032-41<2()-4-(
@M02996:162:000000000-B87FG:1:1101:20391:8538 1:N:0:TAGCGCTC+CGTCTAAT
CCTACGGGTGGCAGCAGTGGGGAATCTTCCGCAATGGGCGAAAGCCTGACGGAGCAATGCCGCGTGAGTGATGAAGGGATTCGTCCCGTAAAGCTCTTTTGTCTATGACGAATGGTCCTGGGGTAAATAATCCCGGGAAGTGACGGTAGTAGACGAATAAGCCACGGCTAACTACGTGCCAGCAGCCGCGGTAATACGTAGGTGGCGAGCGTTGTCCGGAATTATTGGGCGTAAAGAGCATGTAGGCGGTTATTTAAGTCTGGAGTGAAAATGCGGGGCTCAACCCCGTATGGCTCTGGAT
+
88BCCEA=:))=======;;;88BFGGGGGGGGGGGGGGGGGGGGGGGGGGGGGGGGGGGGGGGFGFGGGGGGGGGFFGGGGGGGGGGGGGGGGGGGGGGFGGGEGGFGGCFGGGGGGGGDGGGGGGGGCGGGGGGGCGDFGGGEGGFGGGFGGGGGGGGGGGFGG>EGGGGGBFECCFGGFAAGGGGGGGGGEGGFGG4C5FAFGFFEBDGG3<GG:D7>>CCGFCF<FG:(:0@A7@6,:<1<??9),()5<ABAC7<AF?934:AF>26>ADGEB9>FFFFFFF9-(((4:17?<?-)
@M02996:162:000000000-B87FG:1:1101:25592:8549 1:N:0:TAGCGCTC+CGTCTAAT
CCTACGGGGGGCTGCAGCTAAGAATATTCCGCAATGGACGAAAGTCTGACGGAGCGACGCCGCGTGAACGATGAAGGTCGGAAGATTGTAAAGTTCTTTTATAACTGAGGAATAAGTACTTTGAGAGAAACGGAGTATGGTGACTGTAGGTTATGAATAAGCAACGGCTAATTACGTGCCAGCAGCCGCGGTAACACGTAAGTTGCGAGCGTTGTTCGGATTTATTGGGTTTAAAGGACGTGTAGGCGGTTCTGTAAGCTTGGTGTGAAAGGCGGGGGCTCAACTCCCGAATTGCTTTGAG
+
8ACCCE95:=)8888:::::<::EFGGGGGGGGGGGGGGFFGGGGGGGGGGGFCCFGGGGGGGGGGGGGGGGGGGGGGGGGEGGGGGGGGGGGGGGGGGGGGGGGGGGGGGGGGGGGGGGGGGGGGGFGGGGGGGGGGGGGGGGCGGGGGGGGGGGGGGGGFGGGEEGGEGGGGGGFGGGGGFF6CFDCGGGGEFGFGF?FFC?7DBEFFD7CDFDGFGC@EGGGFCFB:D:B<>F>:FG:DFFFFFFD69>>A:2<CGAA::>BFFA=6C<BBFG3((71??FA2:?F6>:0)))*.823
@M02996:162:000000000-B87FG:1:1101:25569:8552 1:N:0:TAGCGCTC+CGTCTAAT
CCTACGGGGGGCTGCAGCTAAGAATATTCCGCAATGGACGAAAGTCTGACGGAGCGACGCCGCGTGAACGATGAAGGTCGGAAGATTGTAAAGTTCTTTTATAACTGAGGAATAAGTACTTTGAGAGAAACGGAGTATGGTGACTGTAGGTTATGAATAAGCAACGGCTAATTACGTGCCAGCAGCCGCGGTAACACGTAAGTTGCGAGCGTTGTTCGGATTTATTGGGTTTAAAGGACGTGTAGGCGGTTCTGTAAGCTTGGGTTGAAAGGCGGGAGCTCAACTCCCGAATTGCGTTGAA
+
8ACCCB>)=1)8888:::::<:EFFFGGGGGGGGGGF=EFGGFGGGGGDFGG:FEEFFCFFGGGGGGFFGGGGG9FFDGGFGFFBFDBDFG9<FGGGGGGGGGGGGGDGGGGGGF<FGGGGGG9<FEGF<CF51B87+BFC+2,,?@9E+><9,BFFGGE?DCFGGECDEFFGGGCEFGCFGFFGGFGGGGCEDGGFGG?FGG4<CDDFF5C5)7CCB:5BEF:CFGGFFGFFFAFFBF5:DBFA9?4/7;:A)--)<CBBF6(-(-4@)?(44BE:(4:4?2:<A:.(8,:15<?F:B?)
@M02996:162:000000000-B87FG:1:1101:11972:8558 1:N:0:TAGCGCTC+CGTCTAAT
CCTACGGGAGGCAGCAGTGAGGAATATTGGTCAATGGGCGGAAGCCTGAACCAGCCAAGTCGCGTGAAGGATGAAGGTATTATGTATTGTAAACTTCTTTAGCAGTGGAGTAATAAGGGGCTCGTGAGCCCTGATGCAAGTACACTGAGAATAAGGATCGGCTAACTCCGTGCCAGCAGCCGCGGTAATACGGAGGATCCGAGCGTTATCCGGATTTATTGGGTTTAAAGGGTGCTCAGGCGGCTTTTTAAGTCAGCGGTAAAATCGTGGGGCTCAACCCCTTCCTGCCGTCGATACTGGG
+
-8AA6*1)8)188,=6==6;;;;;CFFGGGGGGGGFFFGEFGGGGGGGFGCFEGFGGGGGGFFG@FDFFGGFGCFEFFAFGCFFGCGGFGGGFFGGGGGFDGGFFFFFFEGFGGGCG<,FFGGGGGGDGGGGGGDFGF,,>EFGGF9DDEFGCFGGGGGDEDFCFFGGGGGGGDA6B7AFEGEDC9D?+=D85@EGB4C;*CEAEC=:AAGGGFF<C);@FGGGEDDFFFF3<31*6>F*.57715746(4@4<:445D17>4A<5:?FFD3(-)011,4()(.,668(1:(-((.8:<4.
@M02996:162:000000000-B87FG:1:1101:11992:8563 1:N:0:TAGCGCTC+CGTCTAAT
CCTACGGGAGGCAGCAGTGAGGAATATTGGTCAATGGGCGGAAGCCTGAACCAGCCAAGTCGCGTGAAGGATGAAGGTATTATGTATTGTAAACTTCTTTAGCAGTGGAGTAATAAGGGGCTCGTGAGCCCTGATGCAAGTACACTGAGAATAAGGATCGGCTAACTCCGTGCCAGCAGCCGCGGTAATACGGAGGATCCGAGCGTTATCCGGATTTATTGGGTTTAAAGGGTGCGCAGGCGGCTTTTTAAGTCAGCGGTAAAATCGTGGGGCTCAACCCCATCCTGCCGTTGATACTGGG
+
8ACCCD:851)===8=====;;;CFFGGGGGGGGGGGGGGGGGGGGGGGGGGGFFGFGGGGGGGFFGGGGGFGFGGGGGGGGGGGGGGGGGFGGGGGGGGEFGFGGGGGGGFFGGGGGGGGGGGGFCEFGGGGCFFGGGGGGGGGGGGGGGGGGGGGGGGGGGEGGGGGGGGGGGGGGGGGGEEEGDGGGGFGBCEEGGFFGGFGGFFFFGGGEFGGECGFGGGGEFFEFGDFBFFF>FG;97<>>FFG3:BFFBB?55?3B<ADFFFF<GB?4FC=:FF?78???A7<;?<:?<9=4>:(
@M02996:162:000000000-B87FG:1:1101:7767:8564 1:N:0:TAGCGCTC+CGTCTAAT
CCTACGGGTGGCAGCAGTGAGGAATATTGGTCAATGGGCGGAAGCCTGAACCAGCCATGCCGCGTGAAGGATTAAGGCCCTATGGGTCGTAAACTTCTTTTGTTGTGGAGCAATAAGCGTCACGTGTGGCGCGATGAGAGTACACAGCGAATAAGCATCGGCTAACTCCGTGCCAGCAGCCGCGGTAATACGGAGGATGCAAGCGTTATCCGGATTTATTGGGTTTAAAGGGTGCGTAGGCTGTTGCTCAAGTCAGAGGTGAAAGCCCGGGGCTCAACTCCGGAACTGCCTTTGATACTGG
+
8ACCC>D==0)===8====;;;;CFGGGGGGGGGGGGGGGGGGGGGGGGGGGGGGGGGGGGGGGGGGGGGGGGGGGGGGGGGGGGGGGGGGGGGGGGGGGGGGGGGGGGGGGGGGGGGGGGGGGGGFFGGEGGGDGGGGGGGGGGDFFGGGGGGGGGGGGGGGGGGGGGGGGGGGGGGGGGGFFDGGGGGGGGFGGFGGFGGGFGGFFFFGGGF>DGFGGFGGGGBGGAFGFF<?F?BBDB7:>5?@9DBF@A>ABAGGFFF<ABFFFE>D>9>FGFBA>?DFF9>F35<2A<A)6@A>FF
@M02996:162:000000000-B87FG:1:1101:3084:8565 1:N:0:TAGCGCTC+CGTCTAAT
CCTACGGGAGGCAGCGGGAAATAAGCTTGCTTATTTTGCCGGCGACCGGCGCACGGGTGCGTAACGCGTATCGAACCTGCCCTCTACTCGGGGATAGTCTTGCGAAAGTAAGATTAATACCCGATGGCCTCAATTAGGGACATCCCTTTTTGAGTAAAGATTCATCGGTAGAGGATGGCGATGCGTTAAATTAGCTTGTTGGCGGGGTAACGGCCCACCAAGGCAACGATCTATAGGGGTTCTGAGAGGAAGGTCCCCCACCTTGGAACTGAGACACGGTCCAAACTCCTCCGGGAGGCAG
+
8ACCCD@9=8)8===88888;;<CFFGGGGGGGGGGGGGGGGGGGGGFFEGGFFGGFEFGFGFCFGGGGGGGGFDFGGGGGGGFGGGFGGEGGFGGGFCFGGGDC:@FGGACGFGGGGGGGGGGGGGGGGGFFGGGF;FFGFFFFGFFGGGGGGGFGGGGGFGFFGG57CG?CFCGGGFCEGFFGGG>FGDC@FDEFGGFG4FDGGF>:F=EGEFGGFGGFGGGGFCD08F>BF>FABBG>C7F2915DB:F<?)41AD>6).8<??)05C)).0*)-3::B2A<,2283(,4100514<1
@M02996:162:000000000-B87FG:1:1101:5594:8575 1:N:0:TAGCGCTC+CGTCTAAT
CCTACGGGTGGCTGCAGTGGGGAATATTGGGCAATGGGCGAAAGCCTGACCCAGCAACGCCGCGTGAAGGAAGAAGGTCTTCGGATTGTAAACTTCTTTTATGAGGGACGAAGGAAGTGACGGTACCTCATGAATAAGCCCCGGCTAACTACGTGCCAGCAGCCGCGGTAATACGTAGGGGGCGAGCGTTATCCGGATTTACTGGGTGTAAAGGGCGCGTAGGCGGGACGGCAAGTCAGGTGTGAAATCTATGGGCTTAACCCATAAACTGCATTTGAAACTGTCGTTCTTGAGTGCTGGG
+
ACCCCEFA8))===8====;;88BFFGGFGGGGGGGGGGGGGGGGGGGGGGGGGGGGGGGGGGGFGGGGGFGGGGGFGGGGGGGFEFGGGGGGGGGGGGGGGFGGGFGGGFGGDGCGGGGGGGGGGGGGGGGGGGGGGGGGGGGGGGGGGGGGGGGGGGGGGGFFGGGGGGGGGGGGGGDGGBBCDGGGGGGFFGD>GGFGGGFEGFFEF7CG*7DDFGGFGDGGFG317DDF(49<AFDA68B<6=A>>A?DFFFFFFA<F:(87>FFAC>B28CF>AF>B<>9(-3216>A:>D@>A5(
@M02996:162:000000000-B87FG:1:1101:6508:8584 1:N:0:TAGCGCTC+CGTCTAAT
CCTACGGGTGGCTGCAGGTACCAGGCGAATAAGCATCGGCTAACTCCGTGCCAGCAGCCGCGGTAATACGGAGGATGCGAGCGTTATCCGGATTCATTGGGTTTAAAGGGTGCGCAGGCGGCGCGTTAAGTCAGCGGTGAAAGGCAGGGGCCCAACCCGGCAGTGCCGTTGATACTGGCGCGCTGGAATGCGGTCGAGGCGGGCGGAATGTGGCGTGTAGCGGTGAAATGCATAGATATGCCACAGAACTCCGATAGCGAAGGCAGCTCGCCAGGCCTGCATTGACGCTCAGGCACGAAAG
+
ABCCCEF=>0)========<;;<CFGGGEGGGGGGGGGGGGGGGGGGGGGGGGGGGGGGGGGGGGGGGGGGGGFGGGGGFGGGGGGGGGFCBFGGGGGGGGGEGGGGGGGGGGGGGGGGGGGGGGGGGGGGGFGGGGGGGGFGGGGGGGGGGGGGDGGGGGGGGGGGGGGGGFFGGGGGGGGFFGGFGGGGGGFGGFGGFGGGFGGDFFFGGGFEDGF7CFGGDE>CGBFFB>A<9:AF7.:)/,7:>FFFFF(29BGG;>FF1,4:?@6<>FFF872,(.=A7<23824,4:0(.8(-,(
@M02996:162:000000000-B87FG:1:1101:2578:8589 1:N:0:TAGCGCTC+CGTCTAAT
CCTACGGGTGGCAGCAGTGGGGAATATTGGGCAATGGGCGAAAGCCTGACCCAGCAACGCCGCGTGAAGGAAGAAGGCCTTCGGGTTGTAAACTTCTTTTACCAGGGACGAAGGACGTGACGGTACCTGGAGAAAAAGCAACGGCTAACTACGTGCCAGCAGCCGCGGTAATACGTAGGTTGCAAGCGTTGTCCGGATTTACTGGGTGTAAAGGGCGTGTAGGCGGAGCTGCAAGTCAGATGTGAAATCCCGGGGCTCAACCCCGGAACTGCATTTGAAACTGTAGCCCTTGAGTATCGGG
+
ABCCCEF>A8)===8====;;88@EFGGGGGGGGGGGGGGGGGGGGGGGGFGGFFGFGGGGGGGGGGGGGGGGGGGGGGGGGGGGGGGGGGGGGGGGGGGGGGGGGGGGGGGGGGGGGGGGGGGGGGGGGGGFG=DCEGFGGGGGGCGGGGGGGGGGFFGGGGGGGGEECBFGGGGGGGGGFFFGGGGG=DGGFGGDGGFGFGFGGFDF6>CF*7>D>GG>FGGGFEGF@FFBFA?BFF>6:<@AFFAG:BE>0901:C?FFFFF>BFFDF2A6@<6<4>DFFFFBBF?::?<7<27:80(
@M02996:162:000000000-B87FG:1:1101:5581:8590 1:N:0:TAGCGCTC+CGTCTAAT
CCTACGGGTGGCTGCAGTGGGGAATATTGGGCAATGGGCGAAAGCCTGACCCAGCAACGCCGCGTGAAGGAAGAAGGTCTTCGGATTGTAAACTTCTTTTATGAGGGACGAAGGAAGTGACGGTACCTCATGAATAAGCCCCGGCTAACTACGTGCCAGCAGCCGCGGTAATACGTAGGGGGCGAGCGTTATCCGGATTTACTGGGTGTAAAGGGCGCGTAGGCGGGACGGCAAGTCAGGTGTGAAATCTATGGGCTTAACCCATAAACTGCATTTGAAACTGTCGGTCTTGAGTGTTGGG
+
8ACCCBF==00====;===;;88BEEGGGGGGGGGGGGGGGGGGGGGGGGGGGGGGGGGGFGGGCGGGGGGGFFGGFGGGGGGGGGGGGGGFGGGGGGGGGGGGGGGGGGGEGGFGGGGCGCGGGCFFCGGGGGGGGCGGGGEFGGGGGGGGGGGGGEDFGGGGGGEC78CCGGGFFFEDGDFFGDDGDECGGFEGFGGFGGGFGGFF>F7CDFEG)(59BGGGEEGG>>DFF96@AAFF>C8E<*9)*44@<:B?:*26AF:(4,5<?2CF)6?@6969A?D>941--,.)..6<*).((
@M02996:162:000000000-B87FG:1:1101:12134:8595 1:N:0:TAGCGCTC+CGTCTAAT
CCTACGGGTGGCAGCAGTGAGGAATATTGGTCAATGGACGGAAGTCTGAACCAGCCAAGTCGCGTGAAGGATGAAGGTATTATGTATTGTAAACTTCTTTAGCAGTGGAGTAATAAGGGGATCGCGATCCCTGATGCAAGTACACTGAGAATAAGGATCGGCTAACTCCGTGCCAGCAGCCGCGGTAATACGGAGGATCCGAGCGTTATCCGGATTTATTGGGTTTAAAGGGTGCGCAGGCGGCTTTTTAAGTCAGTGGTTAAATCGTGACGCTCAACGTCATCACGCCATTGATCCTGGG
+
8ACCCA>A))1====;==;;;;;CFFGGGGGGGGGGGGGGGGGGGGGGGGGGGFFFGGGGGGGGFGGGGGGGGFGGGGAFGGGGGGGGGGGGGGGGGGGGGGGGGGGGFFFFGGFFGC?FCGGGGCEGGGGGGFGAFFGFGGGFGGGFGGGGGFFFGGGGGGGGGGGGGGGGGGGGGGGGGGFFGGGGGGFGGFGGFGGFGGGEGGF4AFFGGFFGGEGGFGGGGDFFFFGFFF@FFBFG9C;79>FFGB:FFA<:<GGAFFBBFF<BF2><?8>C@?BFF>?BA>?:BFBFFFF)8:A4(
@M02996:162:000000000-B87FG:1:1101:12142:8612 1:N:0:TAGCGCTC+CGTCTAAT
CCTACGGGACGCAGCAGTGAGGAATATTGGTCAATGGACGGAAGTCTGAACCAGCCAAGTCGCGTGAAGGATGAAGGTATTATGTATTGTAAACTTCTTTAGCAGTGGAGTAATAAGGGGATCGCGATCCCTGATGCAAGTACACTGAGAATAAGGATCGGCTAACTCCGTGCCAGCAGCCGCGGTAATACGGAGGATCCGAGCGTTATCCGGATTTATTGGGTTTAAAGGGTGCGCCGTCGGCTTTTTAAGTCAGTGGTTAAATCGTGACTCTAAACGTCCTCCCGCCATTTATACTGGA
+
88ACC*85)))7==8;;<,;;;;6CEEFFEGFGGGGGGGGCFGFGGGGGGFDFFCFFGCFFFFGFEGFGFFGGFFEEGGGGGGG<,FGGGGGFFGGGGEF9FG9FFG,9,AA,CFFE9<:CCFFG78FDCFG?=E9EEGFFGGGGGF9=FAEE9E?DFFGGCGE>FGGGDE+=F88D?CGGDEFGGDCFGFC:@DGFF>FGGGFCGEFAB>*2>DCC3@F+?=9C56396:)(/;)1(8)-/4),>/591>4-))-.0*.4*42:2(,.59).)*+*(4:8)36(:((-(-))65)9<),(
@M02996:162:000000000-B87FG:1:1101:5260:8626 1:N:0:TAGCGCTC+CGTCTAAT
CCTACGGGTGGCTGCAGTGGGGAATATTGGGCAATGGGCGAAAGCCTGACCCAGCAACGCCGCGTGAAGGAAGAAGATTTTCGGATTGTAAACTTCTTTTATGTGGGACGAAGGAAGTGACGGTACCACATGAATAAGCCCCGGCTAACTACGTGCCAGCAGCCGCGGTAATACGTAGGGGGCGAGCGTTATCCGGATTTACTGGGTGTAAAGGGCGCGTAGGCGGGGATGCAAGTCAGATGTGAAATCCATGGGCTCAACTCATGAACTGCATTTGAAACTGTATCTCTTGAGTGCTGGG
+
8ACCCA@5:0)===8====;;8BBFGGGGGGGGGGGGGGGGGGGGGGGGGGGGGGGGGGGGGGGFGGGGGGGGFGGFGGGGGGGGGGGGGGGGGGGGGGGGGFGGGGFGGGGGGGGGGGGGGGGGGGGGGGGGGGGGGGGGGGGGGGGGGGGGGGGGGGGGGGGGGGGGGGGFFGFCFGGGDFB:CDGDGDGGFGGFGGFGGF?GGFFFFCF7FEDD>GGFGGGG@EG9EGFAAAFF26:67<@<6@ADB2F)4:<FGGF:?AAB<<AF>922AFG?)<<BFFDAAA<AAAF2>:>F)-(-
@M02996:162:000000000-B87FG:1:1101:17768:8669 1:N:0:TAGCGCTC+CGTCTAAT
CCTACGGGTGGCAGCAGTGAGGAATATTGGTCAATGGACGAGAGTCTGAACCAGCCAAGTAGCGTGCAGGATGACGGCCCTCCGGGTTGTAAACTGCTTTTAGTTGGGAATAAAAAAGATTACGTGTAATCTATTGTATGTACCATCAGAAAAAGGACCGGCTAATTCCGTGCCAGCAGCCGCGGTAATACGGAAGGTCCGGGCGTTATCCGGATTTATTGGGTTTAAAGGGAGCGTAGGCGGGCCTTTAAGTCAGTGGTAAAAGCGTGTGGCTCAACCATACCACGCCATTGAAACTGGG
+
8ACCCDA5011;==8===;;;;;CEFGGGGGGGGGGGGGGEGGGGGGGGGGGGFFGGGGGGGGEFGGGGGGGGGGGGGGGGGGGGGGGGGGGGGGGGGGGG?BFGFGGGGGGGFCGGGGGGEFGGGGGGGGGGGGAFFGGGFGGGGGF9EG8FGGGGGGGGGGGGGGGGGGGGGGGGGGGGGEDGGDGGGGFGFDGEFGFGGCBGGFBFFFGGFEGG?GGFGGGGFFF<FGF0:>DBBFD8>>>>BD:D2>BAFF<4:<AD6:BFFB?5(9<?1@C7:B<?FFF<?F7:;:AAA294<>7(
@M02996:162:000000000-B87FG:1:1101:28527:8670 1:N:0:TAGCGCTC+CGTCTAAT
CCTACGGGTGGCTGCAGTGAGGAATATTGGTCAATGGGCGAGAGCCTGAACCAGCCAAGTCGCGTGAAGGAAGAAGGTTCTATGGATTGTAAACTTCTTTTGTCTGAGGGTAAAGTGAGAGATGCGTCTCTTATTGCAAGTATCAGACGAATAAGCATCGGCTAACTCCGTGCCAGCAGCCGCGGTAATACGGAGGATGCGAGCGTTATCCGGATTTATTGGGTTTAAAGGGTGCGTAGGCGGATGATTAAGTCAGCGGTGAAAGCGTGTTGCTCAACAATACCAAGCCGTTGAAACTGGT
+
ACCCC>:581)=;==;===;;;;CFGGGGGGGGGGGGGGGGGFGGGGGGGGGGGGGGFFGGGGGFGGGGGGGGGFGGGGGGGGGGGGGGGFFDGGGGGGGGGGGGGFGGGFFFGGGGGGGGGGGGGGGGGFGGGGGGGGGGGGGGFGGDGGGGGGGGGGGEGGGGGGGGGGGGGGFGGGGGGDBGGGGGGGGGFEEFGGFGGGFGGFFFFGGGBFGGCCCFGGCEB?CCFGEFF<E<BED<D>)->/)*6.6:A:A?/C:9@>>F?B:E:<?9AFE@??47FD??0,84444?(.616A:)
@M02996:162:000000000-B87FG:1:1101:15151:8692 1:N:0:TAGCGCTC+CGTCTAAT
CCTACGGGTGGCAGCAGTGAGGAATATTGGTCAATGGTCGAGAGACTGAACCAGCCAAGTAGCGTGAAGGATGACTGCCCTACGGGTTGTAAACTTCTTTTGTTCGGGAATAAAGTGCCGCACGTGTGCGGTTTTGTATGTACCGTTCGAATAAGCATCGGCTAATTCCGTGCCAGCAGCCGCGGTAATACGGAAGATGCGAGCGTTATCCGGATTTATTGGGTTTAAAGGGAGCGTAGGCGGTATGTTAAGTCTGCGGTAAAATGTCAGGGCCCAACCTTGGCTTGCCGTGGATACTGGG
+
88CCC>85:0)========;;;;CFFGGGGGGGGGGGGGGGGGGGGGGGGGGGGGGGGGGEFGGFGGGGGGGGGGGGGGGGGGGGGGGGGGGGGGGGGGGGGGGGGGGGFGGGGGGGGGGGCGGGGGDFFGGGGGGGGGFGGGGDGGGGFGGGGGGGGGGGGGGGGGGGGGGGGGGGGGGGGFFGGG>FGGEGBEGFG>FDDEBCGEB:=FEGDFGG);FFGGGGFGFCFGFF?;@><BD?<9>B>FAGABFFBD2<5CB6DA>>2<B@4C<:<BEF?FB>@3:223::93-7044?:<>(
@M02996:162:000000000-B87FG:1:1101:15169:8696 1:N:0:TAGCGCTC+CGTCTACT
ACTACGGGTGGCAGCAGTGAGGAATATTGGTCAATGGTCGAGAGACTGAACCAGCCAAGTAGCGTGAAGGATGACTGCCCTACGGGTTGTAAACTTCTTTTGTTCGGGAATAAAGTGCCGCACGTGTGCGGTTTTGTATGTACCGTTCGAATAAGCATCGGCTAATTCCGTGCCAGCAGCCGCGGTAATACGGAAGATGCGAGCGTTATCCGGATTTATTTGGTTTAAAGGGAGCGTATGCGGTATGTTACGTCTTCGGTACACTGTCTGGTCCCAACCTTTGCTTGCGTGGGTTCCTGCG
+
-8BCC5=9=0)====;;=;;;;;;FEGGGGGGFAFGGGGGGCEBDFGFGGGGGFFFGFGG9FGGGGGGGGGGGGGGGGGGGCGFD+@FGGFGGGGGGFEGGGGGG?F@@FGGG9;FGGGFEGGCGCEDFE8FGGG@@,@<EFGGEGGG7EDGDFFGDDFGGDG8BEFFFGG+CFFGGGGGGG5?5C4@CFF*=994/BCBD*48CG>3A:C5>>EG6?>F+?CC=AFF<6>>?02:,1)0./48())-C>4),(((-**42).-6<:4*6C)4)8@58122*6)2<)4((((-1((/-5((
@M02996:162:000000000-B87FG:1:1101:8897:8700 1:N:0:TAGCGCTT+CGTCTAAT
CCTACGGGTGGCAGCAGTTAGGAATATTCGTCAATGGGGGAAACCCTGAACGAGCAATGCCGCGTGAGTGATGACGGTCTTTATGATTGTAAAACTCTGTTGTTGGGGAAGAATCCCTATCATCGGTAATGCTGTTAGGTTGACGGTACCCTTCCAGACAGCCCCGGCTAACTACGTGCCAGCAGCCGCGGTAATACGTAGGGGGCGAGCGTTATCCGGATTTATTGGGCGTAAAGCGGTCTGAGGCGGTTTGTTAAGTCTGAGATTACAGCCCGAAGCTTAACTTCGGTTCGTTTCAGAA
+
8ACCCE)5@1)=======<<<;;CFFGGEGGGGGGGGFGGDGGGFFFGGGGGGFEBFFGGGGGGGGGGGGGGFF?FECF,F?,<FFFDGGGGG,9FFG<FGGGGG<EGGG@FGGFGFF9FFFD,,@+A+56,@?,EEDBFE=,C:8@+>FEGCGFC98+8@FD>FG+@;:@CGCGC@@>F7CCAFFGDDE<ECBDCF<F4<*55EDB)775CD>FFC<C*88<0<B?=?@DF21,@)-)*(*(*.)7,734)(.:692C)6965)).)1-*.:67:3114914<9<2426419B?F)).).
@M02996:162:000000000-B87FG:1:1101:17064:8707 1:N:0:TAGCGCTC+CGTCTAAT
CCTACGGGTGGCAGCAGTGGGGAATATTGGGCAATGGGGGAAACCCTGACCCAGCAACGCCGCGTGGAGGAAGAAGGTCTTCGGATCGTAAACTCCTGTCCTAAAGGAAGAGAAGAAGACTGTACTTTAGGAGGAAGCCCCGGCTAACTACGTGCCAGCAGCCGCGGTAATACGTAGGGGGCGAGCGTTGTCCGGAATGATTGGGCGTAAAGGGCGCGTAGGCGGCCCGGTAAGTCTGAAGTGAAAGTCCTGGCTTCAAGTTGGGAATTGCTTTGGATACTGTCGGGCTTGAGTGCAGGAG
+
8ACCCA>5800;==8;===;;88BFGGGGGGGGGGGGGGGGGGGGGGGGGGGGGGGGGGGGGGGFGEGGGGGGGGG@FGGGGGGGGGGGGGGGGGGGGFGGGGG=FGGGGGFFGGGGGGGGFGGGGGGGFCDFCEEGGGGG>CGGGGGGCGEGGGGGGGFGGGEGGDG5:FCGC:?FGGGGGFFGGDDG=DGGE5E@DF=FGCFGG>DDBFGGEFDD9DDEGFDG>EDBBGEB?FF<AF>4?<9<9?AGFFFB<?:?FD4<FAF9<::;>FA>AB6)5).465>3,7>61((5.--*).,-
@M02996:162:000000000-B87FG:1:1101:5546:8713 1:N:0:TAGCGCTC+CGTCTAAT
CCTACGGGAGGCTGCAGTGGGGAATATTGCACAATGGGCGCAAGCCTGATGCAGCAACGCCGCGTGAGCGATGAAGGTCTTCGGATCGTAAAGCTCTGTCCTTAGGGACGAAGAAAGTGACGGTACCTAAAGAGGAAGCCCCGGCTAACTACGTGCCAGCAGCCGCGGTACTACGTAGGGGGCAAGCGTTATCCGGCATTATTTGGCGTAAAGAGTACGTAGGTGGTTTTGTAAGCGTAAGGTGAAGGCCTGGGGCTTAACTCCAGTTAGCCATCTGAACTGCAAGACTTGAGTGCCGGAG
+
8ACCCEFF=1)====;==;=;88BFFGGGGGGGGGGGGFF@FG7FGGGGGGGGGGGGGGGGGGGGG@FGGGBFGGGCE?FGGGG::7FGGFGCG9FGGFGCGCGGGGGGCGG7?,,,CF9??+@DFDAFA,A3A=,6,6FGB+@FEGFFBED:>>FEG93:*@4>@E541*1=B=:,/=7CD5AGG3**28C@C*C)>C?>>F*A*6)).*:**0::<D46CCCC7:3(0>5564*4189:4:6<*9:5<?F0,26;FD>DF9>)54405CD)))316)446<3<41(-))-5:2)1-(,4
@M02996:162:000000000-B87FG:1:1101:9010:8721 1:N:0:TAGCGCTC+CGTCTAAT
CCTACGGGTGGCAGCAGTGGGGAATATTGGGCAATGGGGGAAACCCTGACCCAGCAACGCCGCGTGAAGGAAGAAGGCTTTCGGGTTGTAAACTTCTTTTACCGGGGACGAAGAACGTGACGGTACCCGGAGAAAAAGCCACGGCTAACTACGTGCCAGCAGCCGCGGTAATACGTAGGTGGCAAGCGTTGTCCGGATTTACTGGGTGTAAAGGGCGTGTAGGCGGAGATGCAAGTCAGCAGTGCAATCCATGGGCTTAACCCATGAACTGCTTTTGAAACTGTATCCCTTGAGTATCGGG
+
8ACCCF>5:0)====;===;;88BFCFGGGFGGGGGGGGGGGGGGGGGGGGGGFGGGFGGGGGGGGGGGGGEGGGGFGGGGGGGGGGEGGFFGGGGGGGGFFFGGDFGGDGEECCF7FFGGGEF7FFGDEC@CFCGGGGG8C8CFEECGGCGCGGGGGGGGDGGGEE5C7CE+<CFFFGEFGFFGGGDGGGGGFGDDGGF:DF4CGF5>F*<>F@GGFDC5AC=EEGGFFGFFFAFFA?26269)@4:FB<BA41:?FC<AFFFF:5<BA><<AFFF6548=9ABD>228<:226296:>(
@M02996:162:000000000-B87FG:1:1101:8987:8725 1:N:0:TAGCGCTC+CGTCTAAT
CCTACGGGTGGCAGCAGTGGGGAATATTGGGCAATGGGGGAAACCCTGACCCAGCAACGCCGCGTGAAGGAAGAAGGCTTTCGGGTTGTAAACTTCTTTTACCGGGGACGAAGAACGTGACGGTACCCGGAGAAAAAGCCACGGCTAACTACGTGCCAGCAGCCGCGGTAATACGTAGGTGGCAAGCGTTGTCCGGATTTACTTGTTGTAAAGGTCGTGTAGGCGGAGATGCAAGTCAGAAGTTAAATCCCTTGGCTTAACCCATGAACTGCTTTTGAAACTTTATCCCTTTAGTATCGGG
+
-8BCCE=):0)========;;88BFGGGGGFGGGGGGGGGGGGGGGGGGGGGGGGGGGGGGGGGCF:DFGGGGGGGGGGGGGGGGGGGGGGGGGGGGGGGGGGGG7FFFE@C:FDFEGGGFCFE>CFGCED:ECFGGGGGCFD7B>EFGGGGGGGFE77FGCGF7CEGECCE+98<+=CGGGFFCCFGDEDGC4CC>DCF7CF*<*07F@FFGB**/4>FFCF6C>:<2:F?A>A?969:5C4*5=46F8)))473(:7)6B01<B2<F>C>>5F+*(64-*.))..)).).).-69::3(
@M02996:162:000000000-B87FG:1:1101:4861:8742 1:N:0:TAGCGCTC+CGTCTAAT
CCTACGGGAGGCTGCAGTGGGGAATATTGGGCAATGGGCGCAAGCCTGACCCAGCGACGCCGCGTGAGGGAAGAAGGTCTTCGGATTGTAAACCTTTGTTAACAGGGACGAATAAATGACGGTACCTGAATAGAAAGCCACGGCTAACTACGTGCCAGCAGCCGCGGTAATACGTAGGTGGCGAGCGTTGTCCGGATTTACTGGGTGTAAAGGGTGTGTAGGCGGGTCTGCAAGTCAGATGTGAAATACCGAGGCTTAACTTCGGGGCTGCATTTGAAACTGTGGATCTTGAGAGTGGGAG
+
ACCCCEFA=0)=========;88BFFGGGGGGGGGGGGGGGGGGGGGGGGGGGFFGCGGGGGGG@FGGGGGGGGGGGGGGGGGGGGGGGGGGGGGGGGGGGGGGGGGGGGGGGGGDGGGGGGGGGGGFGGGFGGGGGGGGGGGGGGGGGGGGGGGGGGGGGGGGGGGGGGGGGGGFFGGGFDDFGGGGGGGGGFGDFGGFGGGFGGFFFFCFFFFDDBGGFGGGGFGG?FGF726@DA@F>F<FA*/5>?(899>B??F>A@ABFFFFFFG?BAF7724>A?>A77).4<4)),5,=?B(-
@M02996:162:000000000-B87FG:1:1101:9860:8748 1:N:0:TAGCGCTC+CGTCTAAT
CCTACGGGTGGCTGCAGTGAGGAATATTGGTCAATGGGCGAGAGCCTGAACCAGCCAAGTCGCGTGCGGGAGGAAGGCCCTACGGGTCGTAAACCGCTTTTGTACGGGAATAAAAAATCCCACGTGTGGGGTCTTGTAGGTACCGTAAGAATAAGGATCGGCTAACTCCGTGCCAGCAGCCGCGGTAATACGGAGGATCCGAGCGTTATCCGGATTTATTGGGTTTAAATGGTGCGCAGTCGGGCTAGTAAGTCTCCGGTGAAATGTCAGGGCTCAACCTTGGCACTGCCGGAGATA
+
88CCCD>581);;======;;;;CFFGGGGGGGGGGGGGGGGGGGGGGGGGGGFGGGFGGGGGGGGGGFGGGGGGGGGGGGGGGGGGGGGGGGGGGGGGGGGGGGFGGFDGG9DDGCFGGGCGGGGGE7FCGCFGGGFGGGFGGGGDGFFDFCEFEFCFFDGGE@FGGGGGGGD,AGGGGGGFFGG<<C+;ECAGGEG<FG<EFGDFE@FGGG7BDGAGGFGGGG@6:<*:=AAA)40<*51459B48>4)166)6>EC;;7<AFAF<?9*1:<F+9:?B>6(4<>:,3,-(,(-.9
@M02996:162:000000000-B87FG:1:1101:17461:8754 1:N:0:TAGCGCTC+CGTCTAAT
CCTACGGGTGGCAGCAGTGAGGAATATTGGTCAATGGACGGAAGTCTGAACCAGCCAAGTCGCGTGAAGGATGAAGGTATTATGTATTGTAAACTTCTTTAGCAGTGGAGTAATAAGGGGATCGCGATCCCTGATGCAAGTACACTGAGAATAAGGATCGGCTAACTCCGTGCCAGCAGCCGCGGTAATACGGAGGATCCGAGCGTTATCCGGATTTATTGGGTTTAAAGGGTGCGCAGGCGGCTTTTTAAGTCAGTAGTTAAATCGTGACGCTCAACGTCATCACGCCCTTTATACTGGG
+
8ACCCD>500);==8===;;;;;CFFGGGGGGGGGGGGGGGGGGGGGGGGGGGFFGGGGGGGGFFGGGGGGGGGGGGG,FGGGGGGGGGGGGGGGGGGGGGGGGGFGGGGGGFGGFFGFGDFGFGGGGGGGGGGGCFFFFFGGCGGGGFGGGGGGGGGGGGGGGGGGGGGGFGGGGGGGGFGFFGGDGGFGCEDGGFCFFGGEFGGFFFFGDGEF<FECGFGGGGBCF<FFBF7<>@9EG7>>EFBFFG<?FFBA<<:CAFFA<>9(47096:8B???8??>BA92234(3:)5>>=<9B(
@M02996:162:000000000-B87FG:1:1101:7971:8792 1:N:0:GAGCGCTC+CGTCTAAT
CCTACGGGTGGCAGCAGTGAGGAATATTGGTCAATGGGCGGAAGCCTGAACCAGCCAAGTCGCGTGAAGGAAGAAGGTATTATGTATTGTAAACTTCTTTAGACGCAGAGAAATAAGGCGCTCGAGAGCGCTGATGCTAGTATGCGTAGAATAAGGATCGGCTAACTCCGTGCCAGCAGCCGCGGTAATACGGAGGATCCGAGCGTTATCCGGATTTATTGGGTTTAAAGGGTGCGCAGGCGGCATGTTAAGTCAGCGGTTAAATAGTGAGGCTCAACCTCATCCCGCCGTTGATACTGG
+
ACCCCEA9=0)====;===;;;;CFFGGGCFGGGGGGGGGFGGGGGGGGGFFGGGFGFFFGGGGFGGGGGFGGFFFCF<FGGGGGFFFFGGGAFGGGGGGGG<FG7+@+AEFGGFGFGGGGGG@EEG7BFCCEEGFG9DFF>EFGEGGGGGGFGGGDFGGGGCGFGFFF@DF*DFFGGGGGGFFEGCGGCGEEFEG>6CAGDGFGDEE48:EGF:9CAFGFGE5CB?:2F=B?F676>F59>9@95<>DBAFA6<DBE38(>99AB9A4:=::B>FF???294<6(27-3-,,4)66-6)
@M02996:162:000000000-B87FG:1:1101:28196:8825 1:N:0:TAGCGCTC+CGTCTAAT
CCTACGGGCGGCAGCAGTGAGGAATATTGGTCAATGGAGGAAACTCTGAACCAGCCAAGTCGCGTGAAGGACAACGGCCCTATGGGTTGTAAACTTCTTTTGTAGATGGATAAACGACATTACGTGTAATGTTTTGAAGGTAATCTACGAATAAGCATCGGCTAACTCCGTGCCAGCAGCCGCGGTAATACGGAGGATGCGAGCGTTATCCGGATTTATTGGGTTTAAAGGGTGCGCAGGCGGGCGATTAAGTCAGCGGTGAAATCTCGGAGCTCAACTCTGAAACTGCCGTTGATACTGG
+
8ACCCE:8:1)8888;;<;;;;;CFFGGGGGGGGGGGGGGGGGGGGGGGGGGGFDFFGGGGGGGGGGGGGGGGGGGGGGGGGGGGGGGGGGGGGGGGGFGGGGGGGGGGGGGGGGGGGGGGGGGGGGGGGGGGGGGGGGGGGGGGGGGGGGGGGGGGGGEGGGGGGGGGGGGGGGGGGGGGGFFGGGGGGGGGEEGFGFFDDGFGGFFFFGGGEFGGFGGFGGGEBFGFFGFFFFF>>FG9C;>;B>1DBBFFAABFGGB9FFADBAFF?DFFFFCF:BA<F4AA2665448:?B<9)6A:
@M02996:162:000000000-B87FG:1:1101:28178:8834 1:N:0:TAGCGCTC+CGTCTAAT
CCTACGGGCGGCAGCAGTGAGGAATATTGGTCAATGGAGGAAACTCTGAACCAGCCAAGTCGCGTGAAGGACAACGGCCCTATGGGTTGTAAACTTCTTTTGTAGATGGATAAACGACATTACGCGTAGTGTTTTGAATGTACTCTACGAATAAGCATCGGCTCACTCCGTGCCAGCAGCCGCGGTAATACGGATGATGCGAGCGTTATCCGGATTTATTGGGGTTAAAGGTTGCGCAGTCGGGCGCTTAAGTCAGCGGTGAAATCTCGGAGCTCAACTCTGACCCCACCTTTGATC
+
88CCC>1511)8+88;;<;;;;;CEFGGEFGGGFGGG<<:F8E<6EFEFFGGGGGGCFEFGGGGGDGFGGG@,CF+=FGGGDGF8FGGGGGGGGGGGGFGGGG,A,,C9EFFGGA+>:+@?E?F7@@+++,9DFG,+33CDF,3=E7D:C6F8F,DAGGCC?D*@AEGGB>5?F?7DFFFFDB;C?DDCFFC?D*:;FGF7<*0*98;@FGC:3>CF2CFFF*):)*267F7)..)(4B/.1,),)),93276:)).:9<(55:B)6>.4)4((00*4)4.1)),(((-4(.65))1
@M02996:162:000000000-B87FG:1:1101:10538:8838 1:N:0:TAGCGCTC+CGTCTAAT
CCTACGGGAGGCTGCAGTGAGGAATATTGGTCAATGGGCGCAGGCCTGAACCAGCCAAGTCGCGTGAGGGATGACGGTCCTACGGATTGTAAACCTCTTTTGCCGGGGAGTAACGTGCGGGACGCGTCCCGTATTGAGAGTACCCGGAGAAAAAGCATCGGCTAACTCCGTGCCAGCAGCCGCGGTAATACGGAGGATGCGAGCGTTATCCGGATTTATTGGGTTTAAAGGGTGCGCAGGCGGCGCGTCAAGTCAGCGGTCAAATCCCGGGGCTCAACCTCGGTCCGCCGTTGAAACTGC
+
8ACCCEA5:1)8=;=======;;;FFGGGGGFGGGGGGGGGGGGGGGGGGGGGGGGGGGGGGGGFGGGGGGFGFGG:FGGGGGGGDGGGGGFGGGGGGGGGGGGGGGG7CFGFGGGFGGEGCGGGGGGGG>DEGGFGDGGFFGGGGGGEE>8DGGFGFGGGGGC,CFGGGGGGGGGGGGGGDFFGG5CGEFFEFGGEGGFGGD>GGF>FFGGGFFGGAGGFGGDGFC?<@FD?0?B>FDD9C4:9DB>D?(9<<A),2/-4>2<F?BF56<6;3FF@::(.<:?2227434<?BF27))5
@M02996:162:000000000-B87FG:1:1101:11978:8844 1:N:0:TAGCGCTC+CGTCTAAT
CCTACGGGCGGCTGCAGTCGAGGATCATTTGCAATGGGCGAAAGCCTGACAATGCGACGCTGCGTGGAGGATGAAGGCCTTCGGGTTGTAAACTCCTGTCATAAGGGAACAGGCGAGGGTACCCAATACGTACCTGAGTTGAGTGTACTTTAAGAGGAAGCGACGGCTAACTCTGTGCCAGCAGCCGCGGTAATACAGAGGTCGCAAGCGTTGTTCGGATTTACTGGGCGTAAAGGGCGCGTAGGCGGCATTGCGTGTCAAGTGTGAAATCTCCGGGCTCAACCCGGAAAGTGCGCTTGAA
+
8ACCCD>)80)8888;;;;88888EFFGGGGGGGGGGGGGEGGGGGGGGGGGGFEFCFGGGGGGGGDGGGGGGGGGGGGGGGFGGGGGGGGGGGGGGGFGFGFFGCGGGGGG>FB>FGDGFGGGADDDF@F@DGGFBFGGGG@FFFGGGGGCBFFGGGFGGGEGDCEGGGGGGGFGFGGGGGFFFGGGGEG5CFGGFGGFGGGFGG>EFDDGGFFGGFCGFGGGG46F?.9>61<F61>G274D07>>D>>F?6892599494)6:A2?5:6AAFGF6,38FFF<B6390.6):31.113.
@M02996:162:000000000-B87FG:1:1101:11961:8855 1:N:0:TAGCGCTC+CGTCTAAT
CCTACGGGCGGCTGCAGTCGAGGATCATTTGCAATGGGCGAAAGCCTGACAATGCGACGCTGCGTGGAGGATGAAGGCCTTCGGGTTGTAAACTCCTGTCATAAGGGAACAGGCGAGGGTACCCAATACGTACCTGAGTTGAGTGTACTTTAAGAGGAAGCGACGGCTAACTCTGTGCCAGCAGCCGCGGTAATACAGAGGTCGCAAGCGTTGTTCGGATTTACTGGGCGTAAAGGGCGCGTAGGCGGCATTGCGTGTCAAGTGTGAAATCTCCGGGCTCAACCCGGAAAGTGCGCTTGAA
+
8ACCCB)8)1)8888;;;;8888@FFGGGGGGGGGGGGGGGGGGGGGGGGGGGFEFFGGGGGGGFGGGGGGGGGGGGGGGGGGGGGGGGGGGGGGGGGGGGGGGGFGGFGGGBGGGGGDGGGGGFGEFGFGCGGGGGGGGGGGGGGGGGGGFFFGFGCDGGGCEEEGGGFGGGGFGGGGGGGFFGGDGGEG88AFGFGGFGGGFGGFDFFGGGFFGGFGGEFGGGFGGF@)7?14=??FGBD9>??>>GFB4><27<EGF>6<B<-)606:4<>DGEFBF>*8??>9B714:29707:?25
@M02996:162:000000000-B87FG:1:1101:11921:8861 1:N:0:TAGCGCTC+CGTCTAAT
CCTACGGGAGGCTGCAGTGGGGAATCTTCCGCAATGGGCGAAAGCCTGACGGAGCAATGCCGCGTGAGTGAAGAAGGAATTCGTTCCGTAAAGCTCTTTTGTTTATGACGAATGTGCCCTGTGTGAACAATGCGGGGCAATGACGGTAGTAGACGAATAAGCCACGGCTAACTACGTGCCAGCAGCCGCGGTAATACGTAGGTGGCGAGCGTTGTCCGGAATTATTGGGCGTAAAGAGCATGTAGGCGGTTTCCTAAGTCCGGAGTGAAAATGCGGGGCTCAACCCCGTATGGCTCTGGAT
+
8ACCCD@>51)====;====;88BFGGGGGGGGGGGGGGGGGGGGGGGGGGGGFFGGGGGGGGGFGGGGGGGGGGGGGFGGGGGGGGGGGGGGGGGGGGGGGGGGGGGGGGGGGGGGGGGGGGGFGFGFGG?FCEDGGGFDGFGGGGGGGGGGGGGGGGGGFFBGGGGGGGGGFGGGGGGGGFFGGGGGGCECDG9CGGFGDGAFGDEFFGGD)8CFFG5>CFCFFGGFFGDFF:BA?F4,2./-=@9DFFFB<<422CDF:>((8<<4<:AFFFGF>B9:@>BB?B>:;?7:<2:@28).
@M02996:162:000000000-B87FG:1:1101:22944:8888 1:N:0:TAGCGCTC+CGTCTAAT
CCTACGGGAGGCAGCAGTGAGGAATATTGGTCAATGGACGAGAGTCTGAACCAGCCAAGTAGCGTGCAGGATGACGGCCCTCCGGGTTGTAAACTGCTTTTAGTTGGGAATAAAAAAGGCGACGTGTCGCCTATTGTATGTACCATCAGAAAAAGGACCGGCTAATTCCGTGCCAGCAGCCGCGGTAATACGGAAGGTCCGGGCGTTATCCGGATTTATTGGGTTTAAAGGGAGCGTAGGCGGGCTTTTAAGTCAGTGGTAAAAGCGTGTGGCTCAACCATACCACGCCATTGAAACTGGA
+
8ACCC>:>50)====;====;;;CFFGGGGGGGGGGGGGGGGGGGGGGGGGGGFGGGGGGGGGGGGGGGGGGGGGGGGGGGGGGGGGGGGGGGGGCFGGGGA<FFGGGGGGGGGGGGGGGGGFGG=EGGGGGGGGGGCGGGGGGAFGGGGGGGGGGGGGGCCEEGGGGGGGGGGGGGGGGGGFFGGGGGGGGGAEC>FGFDCEFGGFFFFGGGEFGGFGGFGGGGEGDAFG>:(4.2:@D814<;>F?GFBFFF9<4<D9)9:A<?>?FFGBF6@C=27(4*13>FFF6(4)64A>7<<B(
@M02996:162:000000000-B87FG:1:1101:9753:8892 1:N:0:TAGCGCTC+CGTCTAAT
CCTACGGGTGGCAGCAGTGAGGAATATTGGTCAATGGGCGGAAGCCTGAACCAGCCATGCCGCGTGAAGGAATAAGGCCCTATGGGTCGTAAACTTCTTTTGACGGGGAGCAATAAGGACTACGTGTAGTCCGCTGAGAGTACTCTTCGAATAAGCATCGGCTAACTCCGTGCCAGCAGCCGCGGTAATACGGAGGATGCACGCGTTATCCGGCTTTATTGGGTTTAACGGGTGCGTGGGCGGACCAGTAAGTCAGAGGTGAAAGCCCGGCGGCCAACTCCTGAACGTCCTTTGATA
+
8ACCCD)):01;=88;===;;;;C<FGFGGGGGGGGGGGFBEEGGGGGGGGGGEFGFGGGCFFGGFGGGGGFGGGGGGGGGGGGG8EFGC,EFEGFFFFFG,=F7FGGC=FDEGGGF,7AEDF+AAFFFFFGC+@8B@F@D9D<F9=;+:D@?,5@,=DCE58BFFFGGGEGC:@9B9CEFGEBCDD?FFGFGFDEBFGFGCFBGGF3)=019)7964*:=C*C5)?:)7))-(,<:()14)4875)(2).*4)444E*384<))(.8@>)((()2)(,).*,).,(43<-6)):47
@M02996:162:000000000-B87FG:1:1101:23582:8892 1:N:0:TAGCGCTC+CGTCTAAT
CCTACGGGAGGCAGCAGTGGGGGATATTGCACAATGGAGGAAACTCTGATGCAGCAACGCCGCGTGAGGGAAGAAGGTTTTCGGATTGTAAACCTCTGTTTTTAGTGAAGAACACAATGACGGTAGCTAAAGAGGAAGCCACGGCTAACTACGTGCCAGCAGCCGCGGTAATACGTAGGTGGCAAGCGTTGTCCGGATTTACTGGGTGTAAAGGGTGCGCAGGCGGGACTGCAAGTTGGATGTGAAATACCGGGGCTCAACCCCGGAACTGCATCCAAAACTGTAGTTCTTGAGTGGAGTA
+
ABCCC>8>)1)===8;====;8@@FGGGGGGGGGGGGGGGGGGGGGGGGGGGGFFGGGGGGGGGFFGGGGGGGGGGGGGGGGGGGGGGGGGGGGGGGGGGGGGGGGGGGGGGFGGGFGGGGGGGGGGGGGGGGGGGGGGGGGGGGECGGGGGGGGGGGGGFCGGEGGGGGGGFFGFGGGGGGFFGGGGGCDGGFGGFG5AGGGFGGFFFFCFGFBGDFGGFGGGGEGG>FGFFFAFFFFD5>27:==<:A7DF>>>BF4<:@F?FF(3>?GF<DFFF:6::646<<46A)6<),.-8<B((
@M02996:162:000000000-B87FG:1:1101:17166:8899 1:N:0:TAGCGCTC+CGTCTAAT
CCTACGGGAGGCTGCAGTGGGGGATATTGCACAATGGGGGAAACCCTGATGCAGCGACGCCGCGTGAGTGAAGAAGTATTTCGGTATGTAAAGCTCTATCAGCAGGGAAGAAAATGACGGTACCTGACTAAGAAGCTCCGGCTAAATACGTGCCAGCAGCCGCGGTAATACGTATGGAGCAAGCGTTATCCGGATTTACTGGGTGTAAAGGGAGCGTAGACGGTTTCCCAAGTCTGATGTGAAAGCTTGGGGCTCAACCCCGAAACTGCATTGGAAACTGGTAGACTAGAGTGTCGGAGAG
+
8ACCCEA8)))8======;=;88@FGGGGGGGGGGGGGGGGGGGGGGGGGGGGFEGGGGGGGGGFGGGGGGGGGGGGGGGGGGGGFGGGGGGGGGGGFEFGGGGGFFFGGGGFGGGGGGEGGGGGGGGGGGGGGFFGGGGGGGGGGGGGGGFGGGGGGGGFGGGGG7EFGGGGGGGCFGGGGFFGGGGGGGEGFGGFGGFGFFFGGFFFF7E5AFGGBGDFGGGGFGGFFGFDDABAFFC<F<FAFF>D01@BF?FFGG:?333;>BFFAF>2)=FFFFF>FAF4<6A:<<<AA>0:0424
@M02996:162:000000000-B87FG:1:1101:11484:8903 1:N:0:TAGCGCTC+CGTCTAAT
CCTACGGGAGGCTGCAGTAAGGAATATTGGGCAATGGAGGGAACTCTGACCCAGCAACGCCGCGTGAAGGAAGAAGGTCTTCGGATTGTAAACTTCTTTTATTAGGGAAGAAGATCGTGACGGTACCTAATGAATAAGCCCCGGCTAACTACGTGCCAGCAGCCGCGGTAATACGTAGGGGGCAAGCGTTGTCCGGATTGACTGGGCGTAACGAGTGCGTAGGCGGTTTGGTACGTCAAATGTGAAATCCCACAGCTTAACTGTGGAACTGCATTTGATACTGCTAGACTCGAGTTCGGGG
+
8@CCC>=>5))========<=;;;CEFGGGGGGGGGGGFGCFGGGGGGGGGGGFFGFGGGGGGGGGGGCFGFGGCCCFGGGGCG:FG8FFF9FEFGGGGGAFGAF?F8<+AFCFC,AFCDFCEGFGFFGCE9=BF9E9FGGGG>FEEGGGGG6FDFGGFGBFGF:E+@C8:CFCFC?FCGGDFDFFGCGE4;CFG=ADGFDF?=C<:;583*::5C345DEEEGG3CC?F<)<)4><?D*6*./)976C0:4:(4::F*4<F4A2?)567FBADFGB24)69429:9?>24:28>?F:3(,
@M02996:162:000000000-B87FG:1:1101:9766:8909 1:N:0:TAGCGCTC+CGTCTAAT
CCTACGGGTGGCAGCAGTGAGGAATATTGGTCAATGGGCGGAAGCCTGAACCAGCCATGCCGCGTGAAGGAATAAGGCCCTATGGGTCGTAAACTTCTTTTGACGGGGAGCAATAAGGACTACGTGTAGTCCGATGAGAGTACTCGTCGAATAAGCATCGGCTAACTCCGTGCCAGCAGCCGCGGTAATACGGAGGATGCAAGCGTTATCCGGATTTATTGGGTTTAAAGGGTGCGTAGGCGGACCAGTAAGTCAGAGGTGAAAGCCCGGAGCTCAACTCCGGAACTGCCTTTGATA
+
88CCCE5):00========;;;;EFGGGGGGGGGGGGGGGGGGGGGGGGGGGGFFFFGGGGGGGGGGGGGGGGGGGGGGGGGGGGGGGGGGGGGGGGGGGGEBFGGGGGGGGEGGGGF<FFFGGGEFGGGGGG=CEFFGGGGGGGGGGGGGGGGGGGGGGDGGGFGGGGGGGGGGGGGGGGGFFGGGDGFGGGFGGFGGFGGGFGGFFFFGGGFFGGFGGFGGGGFEGF?DDF<?3(4><<>;89DFBGAAFAB<>4FF:6F?A<???>>)492FF=:<A839:27:4<:.634)61
@M02996:162:000000000-B87FG:1:1101:11460:8910 1:N:0:TAGCGCTC+CGTCTAAT
CCTACGGGAGGCTGCAGTAAGGAATATTGGGCAATGGAGGGAACTCTGACCCAGCAACGCCGCGTGAAGGAAGAAGGTCTTCGGATTGTAAACTTCTTTTATTAGGGAAGAAGATAGTGACGGTACCTAATGAATAAGCCCCGGCTAACTACGTGCCAGCAGCCGCGGTAATACGTAGGGGGCAAGCGTTGTCCGGATTGACTGGGCGTAAAGAGTGCGTAGGCGGTTTGGTAAGTCAAATGTGAAATCCCACAGCTTAACTGTGGAACTGCATTTGATACTGCTAGACTCGAGTTCGGGG
+
8ACCCA>5:0)====;=====;;CFGGGGGGGGGGGGGGGGGGGGGGGGGGGGGGGGGGGGGGGGGGGGGGGGGGGGGGGGGGGFGGGGGGGGGGGGFGGGGGGGGGGGGGGGGGGGGGGGGGGGGGGGGGGGGGGGGGGGGDEGGGGGGGGGGGGGGGGGFGGGGGGGGGGCFFFGGEGGGFFGGGGGGGGGFGGFGGAFGGFGFFEEFGCCF;FGCDGEGGGGFEG?EGFFFFFFFFGB>46A4FBGFF@?:<::GC9>F><A?AF?:7229FFF<A>BF2<A642>>261()468721
@M02996:162:000000000-B87FG:1:1101:17152:8911 1:N:0:TAGCGCTC+CGTCTAAT
CCTACGGGAGGCTGCAGTGGGGGATATTGCACAATGGGGGAAACCCTGATGCAGCGACGCCGCGTGAGTGAAGAAGTATTTCGGTATGTAAAGCTCTATCAGCAGGGAAGAAAATGACGGTACCTGACTAAGAAGCTCCGGCTAAATACGTGCCAGCAGCCGCGGTAATACGTATGGAGCAAGCGTTATCCGGATTTACTGGGTGTAAAGGGAGCGTAGACGGTTTCCCAAGTCTGATGTGAAAGCTTGGGGCTCAACCCCGAAACTGCATTGGAAACTGGTAGACTAGAATGTCGGAGAG
+
8ACCCE:880)8========;88@FGGGGGGGGGGGGGGGGGGGGGGGGGGGGFEFFGGGGGGGCFGGGGGGGGGGGGGGGGGGGGGGGGGGGGGGGGEGGGGGGGGDGGGGGGGFGGGGGGGGGGGGGGGGGGGGGGGGGGGFGGGFGFF7DFGGGGGGGGGDEGGGGGGGGGGGFFFGGGFFGGGGGGGGGFGGFGFFGGGFGGFFFFGG:AEGGBDDFGGGGEFFFFC>>DFFAFF:4269<FF>2:2>?>?FFGGFFF9B61:AFA>4))7C=<<A7*6)442)4-)).69<3(-,4
@M02996:162:000000000-B87FG:1:1101:11478:8919 1:N:0:TAGCGCTC+CGTCTAAT
CCTACGGGAGGCTGCAGTAAGGAATATTGGGCAATGGAGGGAACTCTGACCCAGCAACGCCGCGTGAAGGAAGAAGGTCTTCGGATTGTAAACTTCTTTTATTAGGGAAGAAGATAGTGACGGTACCTAATGAATAAGCCCCGGCTAACTACGTGCCAGCAGCCGCGGTAATACGTAGGGGGCAAGCGTTGTCCGGATTGACTGGGCGTAAAGAGTGCGTAGGCGGTTTGGTAAGTCAAATGTGAAATCCCACAGCTTAACTGTGGAACTGCATTTGATACTGCTAGACTCGAGTTCGGGG
+
8ACCCB=>=)0==========;;;EFFGGGGGGGGGGGGGGGGGGGGGGGGGGFFEFGGGGGGGGGGGGGGGGGGGGGGGGGGGEFGGGGGGGGGGGGGGGGGGGFG8FFGC8?FFFGFEG:FGGGGGGFFFDEGGGGGFFGCGGGGFGGGGEGGFGGGGGGGGEGE5EGGGFGFGGFECCDEDEGGGGGDGGFGGFGGFFGGFGCFEFBCFFFFGFFDDFGGGGEED?FGFBD?FADFC4:<=ABBAFFB:?6?B?9:6>FBFFFF?F?7<<BFCF<A<AFF<<4)496.4,(.4@?F1(
@M02996:162:000000000-B87FG:1:1101:24909:8929 1:N:0:TAGCGCTC+CGTCTAAT
CCTACGGGAGGCTGCAGCTAAGAATATTCCGCAATGGACGAAAGTCTGACGGAGCGACGCCGCGTGGATGATGAAGGCCGGAAGGTTGTAAAATCCTTTTATAACTGAGGAATAAGTATTATCAGAGAAAGGTAGTATGGTGACTGTAGGTTATGAATAAGCAACGGCTAATTACGTGCCAGCAGCCGCGGTAACACGTAAGTTGCGAGCGTTGTTCGGAATTATTGGGCGTAAAGGGCATGTAGGCGGTTTTGCAAGCTTGGTGTGAAATCCCGGAGCTCAACTCCGGAATTGCGTTGAG
+
8ACCCDA>51)==========;;FGGGGGGGGGGGGGGGGGGGGGGGGGGGGGFFFFGGGGGGGFGGGGGGGGFGGFGGEGDGGGGGGGGGGGGGGGGGFGFFGGGGGGGGGGGGGGGGFFGGGGGGEFGGFEGGGGGGFDFGGGGFFGCGFGFGCEGFFGGFEGGCCEGFFFFGGGFGGGGFADGFCGGGGGFGGFGGFCFGFGGEFFFGGC>EGGFGGFGGGGFGC?FGBF?FFDFE>:<<FA?FBD9>DBFFA:CGF>F:DBFFABDFF?DEGF39246334<0(-4-4)))3747:(
@M02996:162:000000000-B87FG:1:1101:24929:8932 1:N:0:TAGCGCTC+CGTCTAAT
CCTACGGGAGGCTGCAGCTAAGAATATTCCGCAATGGACGAAAGTCTGACGGAGCGACGCCGCGTGGATGATGAAGGCCGGAAGGTTGTAAAATCCTTTTATAACTGAGGAATAAGTATTATCAGAGAACGGTAGTATGGTGACTGTAGGTTATGAATAAGCAACGGCTAATTACGTGCCAGCAGCCGCGGTAACACGTAAGTTGCGAGCGTTGTTCGGAATTATTGGGCGTAAAGGGCATGTAGGCGGTTTTGCAAGCTTGGTGTGAAATCCCGGAGCTCAACTCCGGAATTGCGTGTAG
+
ACCCCE1:)1)=;==;=;==;;;CFGGGGGGGGGGGGGGGGEGGFGGGGGGEFFGG@FGGGGGGFGFEGGGGGFGGGGGFGGCFGGGGGCGGGGGGGGGGGGGGGGGGGGFGGGFFGFGGGGG9ECEFG,@>EGGGGGFGGGCGGGGDGFGGGGGGGFGGGF>EFECEGEGGGGGGEFGG9AFFGGGGGGCEEEGGFGG4CGG=CFE3A:C:DEFGGFG35ECDFFC=?FD@>???>FDF.95@4=@>C>(0:?F<B7CDFFFA?:?4*)*)445:501:49>B>7>:6<1:72),8(::2
@M02996:162:000000000-B87FG:1:1101:27269:8933 1:N:0:TAGCGCTC+CGTCTAAT
CCTACGGGTGGCTGCAGTGAGGAATATTGGTCAATGGGCGAAAGCCTGAACCAGCCATGCCGCGTGCAGGAATAAGGCCCTATGGGTCGTAAACTGCTTTTGACGGGGAGCAATAAGGGTCACGCGTGGCCCGATGAGAGTACTCGTCGAATAAGCATCGGCTAACTCCGTGCCAGCAGCCGCGGTAATACGGAGGATGCAAGCGTTATCCGGATTTATTGGGTTTAAAGGGTGCGTAGGCTGTGCGGCAAGTCAGCGGTGAAAGCCCGGGGCTCAACTCCGGAACTGCCATTGATA
+
8ACCCED5:1)====;===;;;;CFGGGGGGGGGGGGGGGGGGGGGGGGGGGGFFFGGGGGGGGGGGGGGGGGGGGGGGGGGGGGGGGGGGGGGGGGGGGGGGGGGGGGGGGGGGGGGGGGGGGGGGGGGGGGGGGGGGGGGGGGGGGDGGGGGGGGGGGGGGGGGGGGGGGGGGGGGGGGGFEEGGGGGGGGDEGEGFAGGGFGGFFFFGGGFDCFFFGFGGGGFFGFFGFFB?B:BFD?44@?FDBDFFFFAFFBGGFFFFFFBFBB9DBF9FA=?6<?DFFBB??<:44<<.50
@M02996:162:000000000-B87FG:1:1101:27249:8941 1:N:0:TAGCGCTC+CGTCTAAT
CCTACGGGTGGCTGCAGTGAGGAATATTGGTCAATGGGCGAAAGCCTGAACCAGCCATGCCGCGTGCAGGAATAAGGCCCTATGGGTCGTAAACTGCTTTTGACGGGGAGCAATAAGGGTCACGCGTGGCCCGATGAGAGTACTCGTCGAATAAGCATCGGCTAACTCCGTTCCAGCAGCCGCGGTAATACGGAGGATGCAAGCGTTATCCGGATTTCTTGGGTTTAAAGGTTGCGTAGGCTGTTCTGCAAGGCATCCGTGAAAGCCCGGGGCTCAACTCCGGAACTGCCATTGATACTTT
+
ABCCCD5)11)=;==;==,;;;;;;EFFDFFG9EFFGGGGGGGGGGGCG<FFGGGGGFGGGGGGGGGGCG,ECFCF9EGGG8FC<=FGEF<FCFC<FEFFFEFCGFGGE+FFGG9F99EFFGGGGGG@7FEGDGGDG8DCFFGGGDFG8BCECFGCGCFGC@@3DFCFFB*=*D;,?CC6C8ABGGGCGGGE*21:ADFF7F?;CGBFFFG573.10):00<*957G>-9*/-84<;?@52<())**.0)4/((().+1407?<9(.4)(1-395092527)4(,()).454).))*)).)
@M02996:162:000000000-B87FG:1:1101:20574:8950 1:N:0:TAGCGCTC+CGTCTAAT
[truncated: 70,425,549 more chars]
