# Supplementary material for: Long-term storage of feces at −80 °C versus −20 °C is negligible for 16S rRNA amplicon profiling of the equine bacterial microbiome
Source: PeerJ. 2021 Mar 9;9:e10837. doi: 10.7717/peerj.10837 (PMC7953882; doi:10.7717/peerj.10837)
Supplement: Supplemental Information 15 [file peerj-09-10837-s015.zip › SI_2014_16S_K76_20_L001_R2_001.fastq]

@M02996:162:000000000-B87FG:1:1101:20870:1648 2:N:0:TAGCGCTC+TCTCTCCT
GACTACTCGGGTATCTAATCCTGTTTGCTCCCCACGCTTTCGTGCCTCAACGTCAGTTACACTCCAGTAACCCGCCTTCGCCACTGGTGTTCCTCCTAATATCTACGCATTTCACCGCTACACTACGTATTCCACTTACCTCTCCTGCACTCTAGCCTTACCGTTTCCAATGCAGTCCCGGGGTTGACCCCCGGGTTTTCACATCAGACTTGCCTTCCCGCCTACGCCCCCTTTACACCCTGTACATCCGCCTACCGCTTGCCCCCTACGTTTTCCCGCCCCTGCTTGCCCGTCCTTCGC
+
<9BCCE<CB,@E:CFFF<CFFACEF6=EEEEEC-8+@6@CF@,,6AB@,<6@CD,,<6,6,,,46,:9,,,9488@C=EBCB,79@@C,C?F,999?,49,?EFE5@>>BC=@,CC,:?CC,A,,,+,9CEFC,@33,9>38;==40:;8<D>=@;=3,,86:A+3==+,,5=++70+5*+++4>+)+0588***)/19>A:**0+*1099*8/*1*22(*/-(0,((.8(284)7)/<:(,/.+))10()(()(*-((,-1.2C60(.2.(.1))241((-43(().((4(0)*/2)(-
@M02996:162:000000000-B87FG:1:1101:17957:1693 2:N:0:TAGCGCTC+TCTCTCCT
GACTACCCGGGTATCTAATCCCGTTTGCTCCCCCCCCTTTCGCACCTCAGCGTCAGTCCCTCTCCAGTTCCCCGCCTTCGCCACTGGTGTTCCTCCCTATATCTACGCATTTCACCGCTACACCCCCACTTCCCCTTTCCTCTCCTGCACTCTCGCTCCCCAGTTTCCTCTGCCATTCCCGCTTTCCCCCCCCCTCTTTCCCCCACACTTTCCCATCCCCCCACCTCCCCCTTTCCCCCCTTTCTTCCCGCCTCCCCCCCCCCCCCTCCTATTTCCGTCCCCGCCTGCCCCTTCTTTGCC
+
6-AC<E,,=+@C7CFF@,;EE,8CE68AACEEC+++86CEF@,,+8BA,4@6BC,,,,,,,,69,,,,,,,,4+8@C=E:C?,,,9,:,B=F,949+,,99=DF@99=+@?4A9C?8:@8=,B,+++++8>D9@=603=>+:9==,3,363=,,031,41>10>,455+,,333*7+5*****41+*204:()))(/7+)/0/2()(6(/*))0)*,0*,1((,(,((,:(25)<)42:/(()-*)).*()-(0./,-((-/(-9((-(1))-)6:(,((-(,((((((.(())+0+)).
@M02996:162:000000000-B87FG:1:1101:15893:1703 2:N:0:TCGCGCTC+TCTCTCCT
GACTACCCGGGTATCTAATCCTGTTTGCTCCCCACGCTTTCGTGCCTCAACGTCAGTTATCGTCCAGTCACCCGCCTTCGCCTCCGGTGTTCCTCCCAATATCTACGCATTTCACCGCTACACTGCCCATTCCACTCACCTCTCCCACACTCTCGCCATGCAGTTTCCACAGCAGTCCCGCAGTTAAGCCCCGGCCTTTCACTTCCGACTTCCATTGCCGCCTACGCTCCCTTTACCCCCCGTAATTCCGGATAACGCTTGCCCCCTCCGTTTTCCCGCCGCTGCTGGCCCCTCTTTCGC
+
--ACCE,C@@FFCEFGFFBEGCEFF6;AEFFFE-8+@,@CFC,,6BFE6,;8DF7,C,,6<,9:6,:<,,,998@CECGFEB,74@+@4BBF499?,,49,?FDE?@B+BF;E,BA+:<=>>B4,,,,48>FD8D3+,6@+8:=?,)6<0:=A,6+6+6,8,8>==D=7,,33*+7*3:*++*4>+;+1@*1***-0>9>*<**7*(0-8C*;+01*446*./(/(.(68,3;;47)4<?((-()(.6:8)((0)2--,-->44C0(,-4-)38).,(,((-4-4::((,4(0.*++)(,
@M02996:162:000000000-B87FG:1:1101:18087:1768 2:N:0:TAGCCCTC+TCTCTCCT
GACTACTGGGGTATCTAATCCTGTTTGCTCCCCACGCTTTCGTGCCTCAGCGTCAGTTGTCGTCCAGTAATCCGCCTTCGCCACTGGTGTTCCTCCTAATCTCTGCGCATTTCACCGCTACACTCCGAATTCCGATTTCCCCTCCCACCCTCAAGCCAACCAGTTTCAAATGCACCTCCCGTGTTCAGCCCCTGCATTTCACATCTGACTTGCCTTCCCGCCTACTCCCCCTTTACACCCAGTAATTCCGGACAACGCTTGCCCCCTACGTTTTACCGCGGCTGCTGCCCCGTCGTTGGC
+
@<CC@E@,C@FF7CFGF,CFGAEFF<CFFFFFE-8+@6BDFF6,,,C@C?<@FE:,C6,<6,,:6,:6,,,958ACF?E@CC744=6C,CCF,99A,,9CFFGG9<BCCCEBFDED8:A=C9E,,,++8@DFD,+60+7>+:?C?7)4*638,,?,+,,+868C6?D,+,35=++,*5)*4,+5@+*?0,5:*97)3=BEFF@*8194AA@*69*+13;-*0/(0*).7;55?;67.7?C((/)1.7<C@)((2(2..((->2)C60(22.(.425)(--,47915:).(-40)*2*(,,
@M02996:162:000000000-B87FG:1:1101:20337:1770 2:N:0:TATCGCTC+TCTCTCCT
GACTACCCGGGTATCTAATCCTGTTTGCTACCCCCACTTTCGTCCCTCAGCGTCAGTTCCTCCCTAGCCGACCGCCTTCGCCATCGGTGTTCTACCTCATATCTACGCATTCCACCGCTACACCTCGCATTCCGCCTTCCCCTCCCGCACTCCCGCCCCCCCGTCTCCCCCGCCCTTCCCCTCTTCCGCCCCCCCTTTTCCCCCCTGGCTTCCCCCCCCTCCTCCGCACCCTTTACCCCCCCTCCTTCCGACCACCACTCGCCCCCTCCGCTTTGCAGCTCCTCCTTTCTCGTTTTTACC
+
<@BC@E,,=+@C+CFFACCFGAEEF-,AE<CEC-7+8,,CF:;8@@E,,,,+8B,,<,,,6,,7,,,,,++8+78@C@F7BB7496,?,BBF9599,,,94?FF=,@>@>C,:,B=+:?=C,B,,4+++8BFD,+60+66003+=+)+36<=,,03++*4>:)>**3401/)4/)1)0/)***27+/*(/36)))(.<7<)3((-)((,0*())..(05(2-.(.-((,:--2.65-38:(,,()(-.0()((.-*(,((-/(,51-,1(((-().)))(),((.4)))).(.)*1/())
@M02996:162:000000000-B87FG:1:1101:21797:1773 2:N:0:TAGCGCTC+TCTCTCCT
GACTACTAGGGTATCTAATCCTGTTCGATCCCCCCACTTTCGTGCCTCAGCGTCAGTCGCTCCTTCGTGCACTGCCTTCGCCATCGGCGTTCTGTCTGCTATCTATGCATTTCACCGCTACACCACACATTCCATCCACCCCACACGCACTCTCGCCCCCCAGTTTCCATCGCCCTTCCCACGTTCAGCCCCCACATTTCACCACAGACTTCCCCTCCCCCCTACGCACCCTTTAAACCCAATAATTCCGCCTCCCGCTCCGACCCTCCGTCTTACCGCCCCTGCTGCCCCCGTTTTAGC
+
-@BCCE@,<<EFCCFF@@CFGECEF-8,BECEE+@+@CEEGF;,8AFF,,;8BE:7C6,6,,746,6:,6,A5:AAEAF@E,,496,+4@=C454,5,,94?EG>,C?4DE@FEFD8:@=C,B=+9,48?EGD,4++,6=88*++3)+*=9D=,66==1;@4):24?A+,,0@**4*0:*,,*4>*.2*4=())1(0<888=7*5)(/6;;)))(.(21(2631423(4:4054))).2;((3)*)..*,)(()(*,,(((*(,11(833-((-)).2(((,-(.,)).(,())*+/)(-
@M02996:162:000000000-B87FG:1:1101:12336:1793 2:N:0:TAGCGCTC+TCTCTCCT
GACTACTGGGGTATCTAATCCTGTTCGATCCCCACGCTTTCGTGCCTCAGCGTCAGTTATCGTATGGTACCCTGCCTTCGCAATCGGTGTTCTGTCTCATATCTATGCATTTCACCGCTCCACCACACCTTCCGGTTACCTCCCCCACCCTCAAGGCCAACAGTATCCCCCGCACTTCCCACGTTGAGCCCTCACCTTTCCCCGCAGACTTACTCGCCCGCCTGCGCACCCTTTCCCCCCATTAAATCCGGTTAACGCTCGGACCCTCCGTCTTACCGCCGCTGCTGCCCCCTCTTTACC
+
<@CCBE;,=,@C,CFF<CBFGD<EF6=,ACCFD-8+@6BCF:;,6BF,,,;@CE7,,;,;,,6,669<,99A@:@EE?E,B,+44@,8,B=F994,9,99,?DD969?=>D;FDFC,:@+=9:=,9,8+9@FD6++6+99+3*+6606*6::,,6,66,,86)<,4=,66+3;*+@*23*,,*4>*)*)48)**/)1>8A*<5)))(008:*81*)/01,/3/(3(((,3325;))).2/((.)*)6497)(())0---(()((1-(4-4-,,3).(-,(---(()))((-())*22)).
@M02996:162:000000000-B87FG:1:1101:12987:1793 2:N:0:TAGCGCTC+TCTCTCCT
GACTACCAGGGTATCTAATCCTGTTTGCTCCCCCGACTTTCGCGCCTCAGCGTCAGTTCCGTTCAAGTAATCCGCCTTCGCCTCCGGTGTTCCATATGATATCAACGCATTTCACCGCTACACCCCACATTCCGATTCCCTCTCCCAGACTCGAATCCTCCAGTTTGCGCCGCACTTTCCGTTTTGAGCCCCGACATTTCACATCTCACACACCAGCCCGCCTACGCCCCCTTTACGCCCAGTAAATCCGAACAACGCTCTCGGCCTCTGTATTCCCGCCGCTGCTGGCACAGCGTTCAC
+
<CCCCG@,CCFGFFGGGEEFGCEEG<CFFFFGECB+C:BFGG6+7@FCC?CFFG>7E,<6,96A,,<,,,6:98BCFBFFEC,44@=@>FEF45,,,,9C@FF344@CBEE=FEFD>:@6=,B8>++++AEGC8+06@DD3::===8,3=;=+,6,6=,,@,:C7<+,+++38*9@9;A?8,,4>*)3.1:)**)(0CA?4>**7+89;)*(6)()(01.*6/(/(((.:319:24,2>C(,(-*)6693)(,)(1-(((,*((14(4(..)..)-?(((-47>;0230(..0)*1/(()
@M02996:162:000000000-B87FG:1:1101:21280:1820 2:N:0:TAGCGCTC+TCTCTCCT
GACTACTAGGGTATCTAATCCTGTTTGATACCCACGCTTTCGTGCCTCAGCGTCAGTTGTTTCCTGGTAAGCTGCCTTCGCAATCGGGGTTCTGTGTCATATCTATGCATTTCACCGCTACACGTCACATTCCGCCTACCTCGTCTACACTCCAGAACCCCAGTTTCAACGGCGAAGTCTAGTTTAGCCACACTCTTTTACCGCTGACTTTACATCCCGCCCACGCACCCCTTAAACCCCACAAATCCCACTAACGCCCTCACCCCCCCTATTTCCGCCGCCGCCGGCACCGTGTTTCCC
+
-@CCCF@,<,CE8CFFCEEFFAEFG<C;F,CFE-@@F,@DGF;,8BFE;4@@FFE,CC,6,66,;,;;,<,,9:AEEBGGG>:,496++@>F99,5,<C=EDFFF,CAEFG;FEF?==ADDCE+4948,CFGF,=8+48=+006+,5,=018,8=,,6,6>6:D,=?,+@+<=<++*3*1337@@+0+),5)3**0;DA*:<)7)*):*3+26+*10;5(:((0(((43C17>)))/3<*(((/)).6*))((/(*((((.*(,9(-30(().).61(-(--((,(-((-(,).2**).,
@M02996:162:000000000-B87FG:1:1101:21286:1839 2:N:0:TAGCGCTC+TCTCTCCT
GACTACTAGGGTATCTAATCCTGTTTGATACCCACGCTTTCGTGCCTCAGCGTCAGTTGTATCCTGGTAAGCTGCCTTCGCAATCGGGGTTCTGTGACATATCTAAGCATTTCACCGCTACACGTCACATTCCGCCTACCTCGTCTACACTCAAGAACGCCAGTTTCAACGGCGAAGTATAGTTTAGCTACACTATTTTACCGCTGACTTAACATCCCGCCTACGCACCCTTTACACCCAATAAATCCGGATAACGCTCTCACCCTCCCTATTTCCGTGCCCTCTGGGCCGGTTCTCTCC
+
CCCCCF@EEEFG,CFGFFBEGEEFGAFEECEFC-@6F8BDGG;,6@FEC,@FGE7,C6,<,,;5;,;;,,,A5AEFFDFCE7:,4@B++@>F9C9,,99CEFGGG,CBEFF=EFFEC:@?C=A+49+??FFGD8=+=+D=+**++4:;=8D5,,=,,6++86:A,2=:+3+3=*++*5*13,@:9+3+*,45;+*03@A*>9)5:*-7*1+*6+*358/(*(00/6(,4B(66))).6<*(()7+/142.84(*.*-(-(.*).>(,4(()).)..-)((-((,())((-(())*3+),(
@M02996:162:000000000-B87FG:1:1101:9750:1845 2:N:0:TAGCGCTC+TCTCTCCT
GACTACCGGGGTATCTAATCCTGTTTGATACCCACGCTTTCGTGCCTCAGCGTCAGTTGTATGCTGGTAAGCTGCCTTCGCAATCGGAGTTCTGTGTCATATCTAAGCATTTCACCGCTACACGTCACATTCCGCCTACCTCGTCTACACTCACGACAACCAGTTTCCATTGCTCGTTACGGTTGAGCCCCACGCTTTCCCCCCAGACTTAACCCTCCGCCTCCCCACCCCTTACACCCAATAAATCCGGATAACCCCCTCACCCCCCCAATTTCCGACGCCGCTGGCCCGGTGTTTGCC
+
CCCCCG66=@FECFFG9CBEFAFFF<CFEECEF-B6F@CFFE;6@CFE,?@FFE,:C@,9,<,:9,C9,,,95:EFFEFFG7:4=@=,8BEF9999,<9ACFGGE,9AEEF;E,EFC:@CD9,+99+8CFFGD888=+@D?>>0+,:A+=@88,=+6++68@5CD2==+3,5@+=6*0)33+@7++3+)*5):97)1>+*1=)/:)(-)1+***(0(0)//((((/(./=(27)()/5C*(()7*-),)-)((*.*((((,*(.1((-((((-).--,((((((,(-,(-(())/2*,42
@M02996:162:000000000-B87FG:1:1101:12240:1851 2:N:0:TAGCGCTC+TCTCTCCT
GACTACCCGGGTATCTAATCCTGTTTGATCCCCACGCTTTCGTGCCTCAGCGTCAATTACGGATTCGTGACATGCCTTCGCAATCGGTGTTCTGCGTAATATCTATGCATTTCACCGCTACACTCCTCATTCCTCCCACGGCATCCGTATTCCAGCTCCCCAGTATCAAAGGCAGTCCCCGGGTTGGGCCCGGGCATTTCACCCCTGACTTGCAGCCCAGCCTACGCACCCTTTAAACCCAATAAATCCGGCTAACGCTTGCACCCTCCGTCTTACCGCGGCTGCTGCCCCGTGCTTAGC
+
9BCCCF6C@CBFEFGGFFEFG@EFG<C9ECEFF-8+C6BDGF;96AFE;,6@FEE,C,,;,,,,6:B:,,,,9:@EFFGFE,+4496BBCCF49,68,8AAFGG=54A@FF=EEEE8:@C>9B4,94:,9EFD,@06,9++1*+6458;89D3@=3,61=@@5B,2+,+,,3@*0@038?>++4@*)*19;)***)0?8??C===82:5AC****)(21(1,/)6(2(.:33>3>)).?8(-.)*)6599)((),2(,,,-1))2-,414-(.,)5((--(---1.5)(4(-.)*2+).-
@M02996:162:000000000-B87FG:1:1101:9762:1861 2:N:0:TAGCGCTC+TCTCTCCT
GACTACCGGGGTATCTAATCCTGTTTGATACCCACGCTTTCGTGCCTCAGCGTCAGTTGTATCCTGGTAAGCTGCCTTCGCAATCGGAGTTCTGTGTCATATCTAAGCATTTCACCGCTACACGTCACATTCCGCCTACCTCGTCTACACTCAAGACAACCAGTTTCCATTGCTCGGTACGCTTTAGCCCCACGCTTTCACCACACACTTAACCATCCGCCTACCCCCCCCTTAAACCCACTTAATCCCGATACCCCCCTCACCCTCCCTATTTCCGCCGCTGCTGGCCCGGACTTTGCC
+
CCCCCF86@FGGDFGGG,CEGDFFG6CAFECFF-@6F6BEGG;6@DFFF=CFFGE7FC,9,,,:66C:,,,99AEFFEGGG@:B998,8BEF9,4,,<9CACFG=,@AEFF=FAFE=:98=,,+,9+8C@EGG8?8=+===95++4:=DDBD88D,6,,6@6=F93=8+,,57+=+*60:++4@+5:88,4)3*30)>+*;A*))*-:7>+*****.3/-4-(0(((-.:(38)/)/5<C(().*).-*-)(().*-(-(-*(.7(,3(3)).).5-(((-((()),,(,,())*3+)-.
@M02996:162:000000000-B87FG:1:1101:12561:1870 2:N:0:TAGCGCTC+TCTCTCCT
GACTACCCGGGTATCTAATCCTGTTTGCTCCCCACGCTTTCGTGCCTCAGCGTCAGTTAAAGCCCAGTAAGCCGCCTTCGCCACTGATGTTCCTCCTAATATCTACGCATTTCACCGCTACACTACGAATTCCGCTTACCTCTCCTTCACTCAAGACCCGCAGTTTCAAATGCAGTCTCCCAGTTGAGCCCCCATATTTCACATCTGACTTACAGTCCCGCCTACACTCCCTTTACACCCAGTAATTCCGCATAACGCTCGCTCCCTACGTATTACCGCGCCTGCTGGCACGTCTTTCGC
+
-@CCCF,C@CCF7EFGF,CFG@CEF<CFCCEFE-8+C@BFGC,,8BFE,,;8BC,,C<,,,,,:9,:6,,,998@FECG:EC78@@6<CCEF49@EF,9C=EGGGCB@@CF;E9FEE:<==,:4,,4+,ADFF,=60+@@=DD+6,5,+=2>,,+,,61+6608=+?,+,35@++705*06,,5>2*331+)0**)3@@ECCCAC8*:9?>*94*1139)9808505*0653?5>;*7<8((.)+.)1:6)((2)2/./,6<(,937<.8.).,)6--2(((2(308(((.,00*/3)--
@M02996:162:000000000-B87FG:1:1101:10117:1872 2:N:0:TAGCGCTC+TCTCTCCT
GACTACTCGGGTATCTAATCCTGTTTGCTCCCCACGCTTTCGCGCCTCAGCGTCAGTTACTGTCCAGTAGATCGCCTTCGCCACTGGTGTTCTTCCTTATATCTACGCATTTCACCGCTACACAAGGAATTCCATCTACCTCTCCAGCACTCAAGAGATACAGTTTCAAGTGCAGTTTATGAGTTAAGCCCATAGCTTTCACACCTGACTTGCATCCCCGCCTACGCGCCCTTTACACCCAGTAAATCCGGCTAACGCTTGCCACCTACGTTTTACCGCGGCTCCTGGCACGTAGTTAGC
+
CCCCCGAFFGGGGGGGFFFGGFFFG@EFGGFGG?BCF@FFGG6+@BFCCA@FGEG>FC<<C,9C@,CCCC<99ACFFGGGGEC?4=CCEFCG>C@C?,@FEFGGG<ECCEEFGGGCCADDD,B,+,494AEFF8=6=,9BDD?=?,:=DFDD,,?9,,63>@DEE2=88>6?A7DF999+3,@CDD>+98@<0*3)5DFBFEECDA@C@A?8A*;=@A>:9::>455)5:>=C=E>?=FC6(/9+).99>>(384*/.(//:;)0((.(-.(.,6.)--,-4((-(),,2480)*2+.).
@M02996:162:000000000-B87FG:1:1101:16906:1887 2:N:0:TAGCGCTC+TCTCTCCT
GACTACCAGGGTATCTAATCCTGTTCGCTCCCCACGCTTTCGCGCCTCAGCGTCAGTTACAGCCCAGTAAGTCGCCTTCGCCACTGGTGTTCTTCCAAATCTCTACGCATTTCACCGCTACACTTGGAATTCCACTTACCTCTTCTGCACTCAAGCCCTTCAGTATTAAAAGCAATTCCCATCTTGAAAGCAGGACTTTCACTCCTAACTTAAACAGCCGCCTACGCGCCCTTTACGCCCAGTCATTCCGGACACCGCTCGCCCCCTACGTATTCCCGCGGCTGCTGGCCCGTTCTTAGC
+
CCCCCG6<FFFFCFGGG<EFGEEFG<CFGFEFC9@+F6BFFG68@CFEC?CFFEC:FC,6,,,4@,CC<,,558@FFEGGGEC==@EF?FFF99@E?,CAEDGGACDC@BCEFFGEC:@CD=F,,,,,,AEFE8D==,EB9>?+=4>BDDDD8DC@6@8,@6:C,+3,+,,4@*0A;=D69,,6@=7=:,5)**+1:@FEFC*:=9C@CFF5*=*+)30):7074-((8:5/;@);((<:;(=E4)17@;)(.:(2(-,--99?DB9BB?.).8)-.(1(,,-415)(,4((0)*2+-)4
@M02996:162:000000000-B87FG:1:1101:13456:1902 2:N:0:TAGCGCTC+TCTCTCCT
GACTACCCGGGTATCTAATCCTGTTCGATCCCCGCACTTTCGTGCATGAGCGTCATTTACGGTCTGGTAAGCTGCCTACGCAATCGGTGTTCTTCGTCATATCTATGCATTTCACCGCTACACGACGAATTCCGCCTACCTCGACCGCAATCAAGCCCTCCAGTATCAACCGCGGGTTGAGGTTTAGCCCCCCGATTTTACCGCCGCCTTTACAACCCGCCCGCGCACCCCTTTAACCCCATAAATCCCGATAACGACCCGCTCCCTCCTACTTCCGCGGCCGCTGGCACGGTGTTTGCC
+
CCCCCG<CFFEECFGGGDFGGAEFGCCFFFEFF+@+F:EFGGC@@<E,C56CFEE,@<,C,,:@66,9,6,?9AEFC,@?CCC,,@8B?BFE>CE=A:9ABEGFG99?FGGAFEFEE8??>9B++>4+6FGGF8C+6+@>8=*+68=+<+5D8EC9191;B@8@,+5,+D,<83****(),,4?,2/85,4(28)(/*+)7<(2()(-(0*))*)),7/4*--4((,42?(-70<6)48*-((86)-4*2)((0./((((-)--9((.(.)).)-.((((-(22((,(,.,-00/**.-7
@M02996:162:000000000-B87FG:1:1101:22378:1951 2:N:0:TAGCGCTC+TCTCTCCG
GACTACCAGGGTATCTAATCCTGTTTGATCCCCACACTTTCGTGCCTCAGCGTCAATCGCGGATTCGTGAGATGCCTTCGCAATCGGTGTTCTGTGTGATATCTATGCATTTCACCGCTACACCACACATTCCCCCCACGGCATCCGCATTCAAGCCCTGCAGTATCAACGGCAGTTCCGGAGTTGAGCCCCGACATTTCACCGCTGACTTACACAGCCGCCTACGCACCCTTTAAACCCAATAAATCCGGATAACGCTCGCATCCTCCGTATTCCCACGGCTGCTGGCACGGCGTTAGC
+
CCCCCGDCFGGGFGGGGEFGGGGGGEFGGGGGGDEGGFGGGGF@BFGGFECFGGGCFA8@++++8CCE@8C99CEGGGGGGGG:=DBFEFFG>C95A=AFBFGGFEEEEFGGGGGGG:@?CEFD7BEBFGGGG,@80+@@==5+==@CDCB9=@?D?DDDFEEF,CE7+D+9@59C@F=*464CB:EC4?EA*:)6>F>CEFE=@6:@@BC9EA)*,8>1=3(/((2,9E?3C244)4CE<0:0*6)692)4(069----17(,9:)240,(,4).2).-(--4-32(-(530)12144<
@M02996:162:000000000-B87FG:1:1101:17047:1952 2:N:0:TAGCGCTC+TCTCTCCT
GACTACTGGGGTATCTAATCCTGTTTGATCCCCACGCCTTCGTGCCTCAGCGTCAGTTCCTTCCTCGCCAGCTGCCTTCGCGATCGGTGTTCTATGTAATATCTATGCATTTCACCGCTACACCACATATTCCGCCTGCGCCGTTCGGACTCTAGTCGCGCAGTTTCAACCGCAGCCTCCCGGTTGAGCCGCGATCTTTCACCGCTGACTTACGCGTCCGCCTACGCACCCTTTCACCCCAATAAATCCGCCTAACGCTTGCACCCTCCGTATTACCGCCGCTGCTTGCACCGCGTTAGC
+
CCCCCG,6CEFFCEFGGCBEFEEEF@F?ECEFD-@@F@CEFGC9@@FEC?ACFE@:F,C,,66;CCB+7,+9@:EEEEGDF77=9@8B4C?E>995@,9AEDGFG,C?@DECEFGE8=B+=9,,+A:,CFFGE,@++99+68*++8:+3=<59,D,2+61>@>3,1;,+7,3:*0*37@98**=>9670A*()))(/?=C9<719519@AC)7)(),0/2:---(2319::(2:))).2:(((.*-6<66)(-),0---(-/))24(323-(.44A<?;(741368).(52(0.2/2,()
@M02996:162:000000000-B87FG:1:1101:17027:1963 2:N:0:TAGCGCTC+TCTCTCCT
GACTACAGGGGTATCTAATCCTGTTTGATCCCCACGCCTTCGTGCCTCAGCGTCAGTTCCGTCCTCGCCAGCTGCCTTCGCGATCGGTGTTCTATGTAATATCTATGCATTTCACCGCTACACTACATATTCCGCCAGCGCCGTTCGGACTCTAGTCGCGCAGTATCAACGGCAGCCTCCCGGTTGAGCCGGGATATTTCACCGCTGACTTACGCGTCCGCCTGCGCACCCTTTAAACCCAATAAATCCGGACAACGCTTGCCTCCTCCGTCTTACCGCCGCTGCTGGCACGGGGTTAGC
+
CCCCCG8@EGGFGFGGGEFGGFFFGEFGGFFGF9B@FCEFGGC6@FGFFDEFGGGCF,C<76,@:CF:@B7C@FFGFFGGG:>:9CFCEFGG95=?E<EEAFFFA?EFGGGDFFGFE:@@DE,,,4?,,AEEADC=+4=6=890+8>+:D>5>@@=7==+>@AF,5;7B8*9C*379076>CGE>C.;3=5(0.)(.?AEFG<@B):9=BFEF)/),01(*-((411(4:4-93)))5CG(3:)7)::<6.((019--,,-/5)2,(.2((((-).(-,((-,((.,40(,-00*2:(()
@M02996:162:000000000-B87FG:1:1101:7564:1967 2:N:0:TAGCGCTC+TCTCTCCG
GACTACTCGGGTCTCTAATCCTGTTTGCTCCCCGCACCTTCTCCCCTCCGCGTCATTCATCTTCTGGTAACCTGCCTTCGCCCTTGGTATTCTTCCTGATATCTACACCTTTCCCCCCTCCCCCTCGCCTTCTGATTGCCCCTCATTTACTCTAGTTATGCATTTCTCAACGCAATTCCGGATTTTAGCTCCGGTATTTCACACCAAGCTTGCATATCCGCCTACATGCCCTTTCCCCCCATTAATTCCGAACATCGCTTGCACCTTCCTTTTTACAGCCGCTGCTGGCACGTCTTTCCC
+
--8A,C,;B,:C+CFF@;AEFD9CE<CFDDDDC+@+@+CCF,6,;B@@,+86@B,,9,,969,59,,:,,,95,:AEAF,@@,749,:,9?EAE=A,,,9,?DD,5,,,9=BF,:C4:B6=+8+8++++8>E9,,66,6,+5:8+,;,+=9:>,+8=,8,36*==+2@+,606*+4:2;*+++4@+**02@1***)07=9*5*77*)-/3;)5**+*14-45:(8(1*)4,5<4)7),1*((/)+17?:;)(.))2-(((,9,)2(.22):942(4)))((,-((54(-(.17)*/0:),
@M02996:162:000000000-B87FG:1:1101:15441:1967 2:N:0:TAGCGCTC+TCTCTCCG
GACTACAGGGGTATCTAATCCTGTTCGATCCCCGCACTTTCGTGCATGAGCGTCATTTACGGCCTGGTCAGCTGCCTACGCAATCGGAGTTCTTCGCCATATCTATGCATTTCACCGCTACACGGCGAATTCCGCCAACCTCGACCGCAATCAAGCTTGCCAGTATCAACGGCGGGACCAGGTTGAGCCCCCCCATTTAACCGCCGACTTACCATTCCGCCCGCGCACCCCTTTAACCCAATAAATCCGGATAACCGCCGGATCCCCCGGACTACCGCCGGTGGTGGGACGGAGGTTGCCG
+
CCCCCGC<CFEFGGGGGGGGGGFFGEGGGGGGF@@CGEFGGGC@CDC<FEEGFGGCCEED77@F@CDCEE<F<FGGEA?FFFE:@EC@CBEF@CE==BEFEFGGAEFGGGGFFFGGG=5=DEFE+@=@7CFAD=CC+6D>+:*8?=AEEGAEGGGC7C,4DEC@9BCA96*:C//>)7(22=CFG>363*=(0))(-<*64A66(042(8*.(*.*.1*(:,43,(17;E0?F))644;*-.).92)5)-.((*.*(-,(-1-4<((-(3((,,.8>(,-(-,((--((.-,))*2*,,2(
@M02996:162:000000000-B87FG:1:1101:7575:1982 2:N:0:TAGCGCTC+TCTCTCCG
GACTACTCGGGTCTCTAATCCTGTTTGCTCCCCGCACCTTCGCACCTCAGCGTCAGTCATCTTCTGGTAACCTGCCTTCGCCCTTGGTATTCTTCCAGCTCTCTACAGCTTTCACCCCTCCCCCTGGCATTCTGATTTCCCCTCATTGACTCTAGTTATGCAGTTCTCAACGCAATTCCGGTTTTTAGCTCCGGGATTTCCCACCAAGCTTGCAAAACCGCCTCCATGCCCTTTACCCCCAATAATTCCGCACACCGCTCGCAACTTCCGTTTTCCCGCCGCTTCTGCCCCTTCTTTACC
+
--AB6C,CB;BE+CFFE,CFFGDEGCEFFFFFC+@+@+CEG8,,@@DB,,;6BC,,<6,9<C,5<,,:,,:A@:@FFCF:BC,849,C,?AEAFBE,,,9,?ED=C4,,9?DF9EC=8D+=+848++,49EED,,6?,9>+8?C+,;,+6=DF,38=,@,,,*:62+@+,,36*+@9=;0+++6@+0+12@8**+)1@?A*4*18*))-9;):**+)33)4/0(0(//065>C:*9)/83((/.*16?:3)(,)(1(,-,-9((1(6).1>)412<80((-(,,-9)).(4(7)+396).
@M02996:162:000000000-B87FG:1:1101:20400:1983 2:N:0:TAGCGCTC+TCTCTCCG
GACTACCAGGGTATCTAATCCTGTTCGATCCCCGCACTTTCGTGCATGAGCGTCATTTACGGCCTGGTCAGCTGCCTACGCAATCGGAGTTCTTCGCCATATCTATGCATTTCACCGCTACACGGCGAATTCCGCCAACCTCGACCGCAATCAAGCTTGCCAGTATCAACGGCGGGACGAGGTTGAGCCCCGCCATTTAACCGCTGACCTAGCATGCCGCCCGCGCACCCCTTAAACCCAATAAATCCGGATAACGCCCGGACCCCCCGTATTTCCGCGGCAGCCGGCACGGTGGTACGC
+
CCCCCGAFFGGCFGGGGFGGGFFFFEFGGGGGGEDEGEGGGGECCFF<@E9FFEGCFCEE@@@C@@F@CEFFAEFGE4=CC@FF@EC=CCFA>9C=:BFFFFGGFCFGGGGGGGGG>>@GGEGEDCB7FFGGGGG=6=DC+85>CCBCEG55CFGGECEFGE@3,1B<@C*9C/)=57258:ACEF5*5*:25)1-)<*--<4>(011(1*3:?94:?52:,-312129E06C0>28<C::15>46)./-0,(955((-((1(-/((,(-,(5)..4((-1(41007022(,))*2+)((
@M02996:162:000000000-B87FG:1:1101:9437:2001 2:N:0:TTGCGCTC+TCTCTCCT
GACTACCAGGGTATCTAATCCTGTTTGATCCCCACACTTTCGTGCCTCAGCGTCAGTTGCTCTCCCGTCACTTGCCTTCGCGATCGGTGTTCTTCGTCATATCTATGCATTTCACCGCTACACTACGCATTCCGCCATCCCCTCCTGCACTCCAGCCTCCCAGTTTCAACTGCAATTCCAGGGTTGAGCCCCAGGCTTTCACCGCTGACTTACCAGTCAGCCTACGCCCCCTTTAAACCCACTACATCCGGCTAACGCCTGACCCCTCCGTCTTACCGCGGCTGCTGGCACGGATTTAGC
+
CCCCCG<;CBEGGGGGGFFGGFFFGCFGG9@FFCF6FCFGGG,C@FGFFDFGGGGCF,,C,,;?,,@,,@@,5:EFAFGGG+>>=EF6CFEG>5,4A,AFFFGGG,9?@EFAFGGGE>@DDCF,,A++FFGGGD6=++9468*++,::D+<0,8=,A??,@DDB8+8,2@=DD9+@D=D7,,6@F9@C5,3)33+)8FFFFG:):02=BFFE**/**3+14:07:62(6B@6449534F=63(4)))1*:>(.)/2/-,(-*.(24:4:0((.,)..-2-,3((-488(,)4)0**0).-
@M02996:162:000000000-B87FG:1:1101:21403:2011 2:N:0:TAGCGCTC+TCTCTCCT
GACTACTAGGGTATCTAATCCTGTTTGATACCCGCACTTTCGAGCCTCAGCGTCAGTTACACCCCGGACACCTGCCTTCGCGATCGGAGTTCTTCGTCATATCTAAGCATTTCACCGCTACACGACGAATTCCAGCATCCCTGTGTGCACTCAAGACTTCCAGTTTCAATGGCGTGGTATGGTTGAGCCACACGCTGTTACCACGGACTTAAAAGCCCGCCTACGCTCCCCTTAAACCCAATAAATCCGGATAACGCCCGGACCTGCCGTATTACCGCGGCTGCGGGCACGGAAGTAGCGG
+
CCCCCGGGGGGEFGGGDCFGGGEFEEFGGGGFGGGGGGFGGG,CBCGGCEFGGGEGGDFCCFA:@CF7CCGFFFFGGFGGGCCC@EE:C8CD>9@=ACFGCFG8DAEFGFFCEFGGC>BGD4B++@@EFFFFFCE6+,@8=);663=A?FD)3>DADE,@EF;<@7CEC,<:C?;@>?E+6>EAFDC98,4:?944)6;*><>3()699*+9C6*)(.7:*(3,23(46C((*/))/,22,..-*).(1,0,4937(,--()43*((.41,.,)---(,--44(,-(-(,(-))*3+.)(,
@M02996:162:000000000-B87FG:1:1101:21386:2015 2:N:0:TAGCGCTC+TCTCTCCT
GACTACTAGGGTATCTAATCCTGTTTGATACCCGCACTTTCGTGCCTCAGCGTCAGTTACACCCCGGACACCTGCCTTCGCGATCGGTGTTCTTCGTCATATCTAAGCATTTCACCGCTACACGACGACTTCCAGCATCCCCGTGTGCACTCAAGACTTCCAGTTTCAATTGCGTGGTATGGTTTAGTCACACGCTTTTCCCACGTACGTAAAACCCCGCCTACGCCCCCTTTACACCCAATAAATCGGTATAACGCCCGGACCCTCCCTATTACTGCAGACGCTGGCACGGACTTCACC
+
CCCCCGAFFGGFFEEG96CEFCEFF<FFFFCFF7CF@@@FFG,,,@EFC=CFGD::EAF<,C@+88@+77CD@AEEFGGGG::7@@C,8BC==94<ABF=FFGFE<@ECDF;,EFE+:?C>C=++8+++@BFD,,++76@+)*6+68,<=<)38A,1=2=>:;8219=7,,;9*31*0313,7E,;3+3,3*/9*05BA*1:3)()05=6*0-=*2-:3(:((/(.((7E((0)).33:5-.)-*).(/(0()1./(-,--)-4*33(((-).).).-).)((-((-(()(,))2++.))
@M02996:162:000000000-B87FG:1:1101:20379:2016 2:N:0:TAGCGCTC+TCTCTCCT
GACTACCGGGGTATCTAATCCTGTTTGATACCCGCGCCTTCGAGCCTCAGCGTCAGTAACGGTCTTGAAGGCTGCCTTCGCGATCGGAGTTCTTCGTGATATCTATGCATTTCACCGCTACACCACGAGTTCCGCCTTCACCTGCCGCACTCAAGACTGCCAGTTCCAACCGCGAGATGGGGTTGAGCCCCACGATTTTACGGCGGGCTTTGCAATCCGCCCGCGCCCCCGGTAAACCCAATGAATCGGGATAACGCTCGGCCCGTCCGAATTCCCGCGGCTGCTGGCACGGAATTAGCCG
+
CCCCCG@:CFEFFGGGGFGFGGFFCEFGFFEEFEG@F:BFFG8@BCGG@EFGGGGEG,@FC76@:,C,CEEFEFEGFGCFF@B4=EE7>BCF>C@=E<9FC?AD,9@FGGFEFFFGCBFGG@F87FCE@F7FGEC=C+@@=DD6?=ACDC*)6,+,4,,;C?CF,4=E+6:9C*;7>7698>==FD=*5:E9>8)(/=+5;?(((0(((.*.-1)/,./(>(-2--((2?,(1(4443AE415>9)6(1,.((94/((---1,-)-,(((((().)(--34((,,4528<(-)0*3+).)(
@M02996:162:000000000-B87FG:1:1101:21403:2032 2:N:0:TAGCGCTC+TCTCTCCG
GACTACTAGGGTATCTAATCCTGTTTGATACCCGCACTTTCGAGCCTCAGCGTCAGTTACACCCCGGACACCTGCCTTCGCGATCGGAGTTCTTCGTCATATCTAAGCATTTCACCGCTACACGACGAATTCCAGCATCCCCGTGTGCACTGAAGACTTCCAGTTTCAATGGCGTGGTATGGTTGAGCCACACGCTGTTACCACTGACTTAAAAGCCCGCCTACGCTCCCTGTAAACCCAATAAATCCGGATAACGCCCGGACCGTCCGTATTACCGAGGCTGCCGGCACCGAAGGAGCCG
+
CCCCCGGGGGGCFFFEE@FFFFEFCAEGGFFFECEEGGCGGE,CCEGG@EFGGEEGFFGGFGG:FCE>CEFGGGFFDFGGECE@DEECCBC?DA=BACDFFCEGFFGGGBEFAFGGG>@=DEG68FEFCGGGGGG=67@DD)*=66DAEGF)3=DAD9DEEEC<2CDGG9:CC?+@>7AB>CEEGG=;=C<):@D>)>6CCFFF()8;*=B*>FCA=6<01(/624/6>G(.7))93:<*2(3<=)4(93),4*274--6()-4),4(-32,34.)(-(2-((,((3029(-)0/**.--,
@M02996:162:000000000-B87FG:1:1101:10138:2087 2:N:0:TAGCGCTC+TCTCTCCT
GACTACTAGGGTATCTAATCCTGTTTGCTCCCCACGCTTTCGAGCCTCAACGTCAGTTACTGTCCAGCAGGCCGCCTTCGCCACCGGTGTTCCTCCTGATATCTACGCATTCCACCGCTACACCAGGAATTCCGCCTGCCCCTCCTGCACTCGAGCCCAACAGTTTCCAATGCAATCCCGCAGTTGAGCCGCGGGTTTTCACAGCGGACTTACTATGCCGTCTACGCCCCCTTTACACCAAGTAAATCCGGACAACGCTTGCCCCCTACGTATTGCTGCGGCATCTGGCACGTATGTAGC
+
CCCCCGGGFGGFFFGGACFFGGFFEEGCFECFCFEDGEDGFG,CBFGFFCGGFFEGFFFG<,<EFFGGFC<F4@EEFEGGGCC:8CF6=8BF,CEAF@CFGFGGCADCBEE=,EFG>)9?DFFGFDEFCFG;FCED>@=DDD:@?,:,;DD)6@C7+=8=BCDCE9@CCC7AG8CE57@D@5@9@<;08:*)99C>2:655,*)/).22>*))+)3)27,*((,-3((,23,94<AA<C*.2))*-).2-0-(0(5(--(-/,.11,,,3()-().)))(((((.6)-..,-.)300-.4
@M02996:162:000000000-B87FG:1:1101:18107:2099 2:N:0:TAGCGCTC+TCTCTCCG
GACTACCAGGGTATCTAATCCTGTTTGCTCCCCACACTTTCGAGCCTCAGCGTCAGTTAAAGCCCAGCAGGCCGCCTTCGCCACTGGTGTTCCTCCTAATATCTACGCATTTCACCGCTACACTAGGAATTCCGCCTGCCTCTACTGCACTCAAGAATTACAGTTTCCGCCGCAGCCACCGGTTGAGCCGATAGATTTAACAACGGACTTGCAATCCCGCCCACGCGCCCCTTACACCCAGTAAATCCGGACAACGCTTTGCACCCACCTACTACCGAGGCCGCCGGCACGTAGTGAGCCG
+
CCCCCFEGGGGCFGGGDCFFGGFFGFGGGGFFGGGGGFCEGG8ACGGFFCEEFEEFFFGGGGFFGGGGFFGGGGGGCFGGFGEG8@DCB:8;49>FGGGCGFGGGGGGGE7F;EFGBA5?CEF8ECCFD=8FCFECDGFG+>DDF9*8:=95EGFCEA8EGG:<@?DD>@CBEFGCAC)3>:+@FC=9CE5):92*2D3>=,:>9)9=(**9B6<ABFC62(63,((.6B,44)46<2EC:5)-*-).)459050)((,()263F(46((,(..),-((--(4((-3144,()02++47:3
@M02996:162:000000000-B87FG:1:1101:10153:2099 2:N:0:TAGCGCTC+TCTCTCCG
GACTACTAGGGTATCTAATCCTGTTTGCTCCCCACGCTTTCGAGCCTCAACGTCAGTTACTGTCCAGCAGGCCGCCTTCGCCACCGGTGTTCCTCCTGATATCTACGCATTCCACCGCTACACCAGGAATTCCGCCTGCCCCTCCAGTACTCGAGCTCAACAGTTTCCAATGCAATCCCGCAGTTGAGCCGCGGGTTTTCACATCAGACTTGCTATGCCGTCTACGCTCCCTTTACACCCAGTAAATCCGGATAACGCGTGCCCCCTACGGATTACCGCGGCTGCTGGCACGTGGGGAGCG
+
CCCCCFGGGGG6CFGGECFGGGECEDFGGGGGGGGCEE7FGGDFFGGGGCFGBDEGCFGGGGGGGGGFFFDEFGGGEGGGFECFFCE8>8BE@9CFFE;FGFGGGDDFE6BEFEEGBA?CDEFFGGDFFDFCGFGGDD?@DD?CC,=C=DF*@DDF8DFFGG=37+=EFGC:DA?,:CBEEEG@F:EDEFCADBG(/<5?8=?*6+7=@A;76+7+7;*.2.(/16>63C<8+=.9<AGC08:AFB<6940445.2--(--1-:76((.4(,((,)4:---,2-3,5>60)-))***(-((
@M02996:162:000000000-B87FG:1:1101:15314:2105 2:N:0:TAGCGCTC+TCTCTCCG
GACTACCAGGGTATCTAATCCTGTTTGCTCCCCACGCTTTCGCGCCTCAGCGTCAGTTACTGTCCAGTAGACCGCCTTCGCCACTGGTGTTCTTCCTGATATCTACGCATTTCACCGCTACACAAGGAATTCCGGCTACCTCTCCAGCACTCAAGAAAGACAGTTTCAAGTGCAGTTTATGGGTTAAGCCCATAGAGTTCACACCTGACTTGCCTTCCCGCCGACGCGCCCTTTACACCCAGTAAATCCGGATAACGCGTGCCACCTACGGATTACCGCGGCTGCGGGGCCGAAGGTAGC
+
CCCCCFCFFGG;CFFECDFEGGFF,EFGGGFFGFGCBC6CFCBCFEGFCEFE7BCECEFGAFCFGFGGGEFGFEFG7FDFFGGG8=C:A9B,4,9EF,9CFFGG=EDCE6?;,4CEC=5=8ED?@FEFFF8@ED+=8EGC+:;DG,8FB=*)@DDECGFFFFD,6?DDFFEFFFGADDD+>?F,+=CFEG8856C=*7=CE9EF5*:=CCF069A=BFG:=:(68@B:6C9.04/7<<C8?<=EA?7.9-5,-7.9--(-,14<*:25:B(((-)-)-,,2(,-(-(-((-())2*0)).
@M02996:162:000000000-B87FG:1:1101:15915:2105 2:N:0:TAGCGCTC+TCTCTCCG
GACTACAGGGGTATCTAATCCTGTTTGATACCCACGCTTTCGTGCCTCAGCGTCAGTTGTATGCTGGTAAGCTGCCTTCGCAATCGGAGTTCTGTGACATATCTAAGCATTTCACCGCTACAGGTCACATTCCGCCTACCTCGTCTACACTCAAGACAACCAGTTTCCATGGCGCGGTACGGTGGAGCCGCACGCTTTCACCACAGACTTAACCATCCGCCTACGCACCCCTTAAACCCAATAAATCGGGATAACGCGCGCATCCGCCGTATTACCGCGGCGGCGGGCACGGGGGTAGCCG
+
CCCCCFEEFEDBFEGFD@EFGGDCCDEGGFEEFFGEF@7DGCFFEDAFFFFEBBEECFGFGGFFFCFFFGGGGGFGFFDFEEGCFDCFE@CEEGFCDFF9FF88=FFGGCACFECFC=@GGF,=9EFFF;E=EFGDGGGDCEB=+9=FD8=)DCFFFGFGGEFB@FGGF3=DG58E>DAFECE6<C8?515)<9C8)6+*:DEFFAEB)+=A*45*./55C2::56517C08*/767@FE?(/;;1)(*,2-4@>3,(--(9(47(((,,,((6.4430041>6(343,(--)0/*/,,.-
@M02996:162:000000000-B87FG:1:1101:18099:2116 2:N:0:TAGCGCTC+TCTCTCCT
GACTACCAGGGTATCTAATCCTGTTTGCTCCCCACACTTTCGAGCCTCAGCGTCAGTTAAAGCCCAGCAGGCCGCCTTCGCCACTGGTGTTCCTCCTAATATCTACGCATTTCACCGCTACACTAGGAATTCCGCCTGCCTCTACTGCACTCAAGAATTACAGTTTCCGCCGCAGCCATCGGTTGAGCCGATAGATTTAACAACGGACGTGCAATCCCGCCCACGCTCCCGGTACACCCAGTACTGCGGGACAACCCGTGCCACCTACGTATGACCGAGGCGGCTGGCACGTAGATAGCAG
+
CCCCCF<EFGGCFGGG@@FCEFDEEFGGGFFDCGGEDFC<FE8EEGGGFFGGFFEGCFGFFFCCEGFF<EFG@CEGFGGGGGG@FEFCD9BA9,@FFGGGFFGCACEGEEFG9EFFB=5CCFF8B@DFCFG9EFGGCGGFDEFGC@*4:@D)=>=F8,@DDDD<EDFGCE>?CAD>A6=?ECE6:C8*14:)/:C*2@19;FEDFF2((2*/:858=6/6/(/8(63;>G((2(8263C;3,5)*))(/-09:5(*-((--9<?G438:4))(-.(((,-(((-((((.4(,0)*+0..)-
@M02996:162:000000000-B87FG:1:1101:23092:2150 2:N:0:TAGCGCTC+TCTCTCCG
GACTACTGGGGTATCTAATCCTGTTCGATCCCCGCACTTTCGTGCATGAGCGTCATTTACGGCCTGGTCTGCTGCCTACGCAATCGGTGTTCTTCGTCATATCTATGCATTTCACCGCTACACAACGAATTCCGCAAACCTCGACCGCAATCAAGCTCTCCAGTATCAATGGCGTGATGACGTTGAGCGTCACGATTTAACCACGGACGTAAAAAGCCGCCTGCGCACCCTTTAAACCCAAAACAGACGGAGAACGCGCGGATCCACCGTACTACCGCGGCTGCGTGCACGGAGATAGCGG
+
CCCC@FGGGGD@BEEGFGGGFGECFGEGGFFFFGGGEG8CGEFFFGGGFFFEFFEFFGGGGGGGDFFFGFEFEFFG@ECFFGEFGFEBC,B;D,E?ACDFF7DCFC@CFE<CFBFFE>5CDD=EGGGGEG7=DDE=?EFG+):CDE=6@C?5=DFE=?AFCFC<E7EGG,@??B+@>7AF9C@@7F:;>**:@DC2><8<6C79(2-5(0244CE3?5<1:1==;6;-78(,96<AF?8E((4(0((,120(4.4C((---1(-*)542.-((.67;3099(2(4--(-48,)0**+.),,
@M02996:162:000000000-B87FG:1:1101:23073:2151 2:N:0:TAGCGCTC+TCTCTCCG
GACTACTGGGGTATCTAATCCTGTTCGATCCCCGCACTTTCGTGCATGAGCGTCATTTACGGCCTGGTCTGCTGCCTACGCAATCGGTGTTCTTCGTCATATCTATGCATTTCACCGCTACACAACGAATTCCGCAAACCTCGACCGCAATCAAGCTCTCCAGTATCAATGGCGTGATGACGTTGAGCGTCACGATTTAACCACTGACTTAAAAAGCCGCCTGCGCACCCTTTAAACCCAATAAATCCGGATAAAGCCCGGATCCTCCGTATTACCGAGGCAGCTGGCACGGGGTGAGCCG
+
CCCCCGFFFFG@CGGGEEGGGGDFFFGGFGGGGEGGGGGFCCFEGGGCEFFFFGDFEFGGGGGF@DDFF<CECFGG9=FEGGGDEFE6B8,,@,C=ABFFEF;9;CEFG9EFCDAFC>?>CEECFGGGFCB9DGGD6@8?D33=DE=@?D*)DFGGCGGGGFE,=EGGF,,3@@=C?FEFG8**@9@>>44):AG)7F=<8ABF2)7(*418;+7)6;<0><;01(.6>C(/0)9<<?EG<(5)9))(/(.(4/)2-(--(1(-*)-4641(,4:)2(,-4((((.(,,,32002**,,,4
@M02996:162:000000000-B87FG:1:1101:13811:2154 2:N:0:TAGCGCTC+TCTCTCCG
GACTACCAGGGTATCTAATCCTGTTTGCTCCCCACGCTTTCGCGCCTCAGCGTCAGTTGTCGTCCAGCAAGCCGCCTTCGCCACTGGTGTTCCTCCTAATATCTACGCATTTCACCGCTACACTAGGAATTCCGCTTGCCTCTCCGATACTCAAGGGCTACAGTTTCAAATGCAGTTCCGGGGGTGAGTCCCGGGATTTCACAGCTGACTTGCAGCTCCGCCTACACGCCCGTTACACCCAGGAAAGCCGGACAACGACTGCAACCAAAGGATCACCGCGGCTGCAGGCACGTCGGTAGC
+
CC<C@EEGFGG-CCFFC@<FFFAECFEGGE@FFGEB@@,,BCFDFGGGFECEB@BF;EFFGGFGGGGGGGFGGGGG:FGFFFCFECFC?:,9>9CFGGFEF?F8DEFFG6CE;@FF=A5C>EB,@FFF=,>,EEGGCGFGFDFGG+=83C+*7@DF>EEEGFD37+=DFFA@FFD9BGEEGGG*59570=C@E;?1(?AE<C?)3)67(;;<E=3=39C6/6//3.(12*4(9<46<>CE?,41<>6:7-0((04*,-((-2)59:(((.,.)(.,2:2(1(4--(.214<<))2**.()
@M02996:162:000000000-B87FG:1:1101:23087:2171 2:N:0:TAGCGCTC+TCTCTCCT
GACTACTGGGGTATCTAATCCTGTTCGATCCCCGCACTTTCGTGCATAAGCGTCAGTTGCGGCCTGGGCTGCTGCCTACGCAATCGGTGTTCTTCGTCATATCTGTGCATTTCACCGCTACACAACGAGTTCCGCACACCCCTACCGAAATCAAGCTCTCCAGTTTCAATGGCGTGATGAGGTTAAGCGTAACGCTTTAACCACAGAATTAAAAGGCCACCTGCGCCACCTTTACGCCCAATAAAACCGGATAACGCTCGGACCCCACGTATTACCGCGGCTGCTGGCACGTAGGTAGACG
+
CCCCCGG,CED@C8FGCFGFGFAFG-FEFFGGF+@FCFCDFG6D:<C,C,C@@FEGGG,;C:FEG66,C,:C,AEEE4=,@6F@@@B8,,8CE?E<48AFF?F8,<9AB;C;;@EEB@?+=EFF8+CF+84=74@66@86+:*=D80+3=*:9FF,4@CCD:C,,+=:F,,*333@*9*?,79,,5:D24;59**)0@@EF93=(?E)*+41@F=)64*/2(43(.(((3()2;3(,,:8(.58*).(/37(4=5*.---,1(39(473,4)(...4(---(-,,.(32>2(.0*00.)6-
@M02996:162:000000000-B87FG:1:1101:17701:2229 2:N:0:TAGCGCTC+TCTCTCCG
GACTACCCGGGTATCTAATCCTGTTCGCTCCCCACGCTGTCGCGCCTCAGCGTCAGTTACAGCCCAGTAAGTCGCCTTCGCCACTGGTGTTCTTCCAAATCTCTACGCATGTCACCGCTACACTTGGAATTCCACTTACCTCTTCTGCACGCAAGCCCTTCAGGATGAAAAGCAATTCCCACCTTGAAAGCAGGACGTTCACGCCTAACTTAAAGAGCCGCCAACGCGCCCGTTACGCCCAGTCAGTCCGGACAACGCTCGCGCCCTACGAGATACAGCGGCTGCGGGCACGGAGAGAGCG
+
AB-<@CCF@CD+@@FEC<C<EE@C<CBC7<@,8C@::6,,;CFC:F:F@AEE,B@C6CFEFGFFEFE6EDF9EECC7B?A,8=FCCD,=,,9@,CFGFB,4+@9>CB+=++4,@,A>83==EF,9CAB,7,,6=99DEFF9>?+?,:E<=9)C8D=D?,,,6:3A9+@=FGFFFGAAG7AFE+1,297:EC5A>7C)1?46>)05/:>=6CBE8417A;/*/(.3((..3,,73/(,-/*3::7B46)2-.-(04*-(,((1(-)--,24((((.-)..,3(((,,-,,(33))2**(,((
@M02996:162:000000000-B87FG:1:1101:7266:2248 2:N:0:TAGCGCTC+TCTCTCCG
GACTACCCGGGTATCTAATCCTGTTTGCTCCCCACGCTTTCGCGCCTCAGCGTCAGTTAATGTCCAGCAGGCCGCCTTCGCCACTGGTGTTCCTCCCGATATCTACGCATTTCACCGCTACACCGGGAATTCCGCCTGCCTCTCCCTCACTCAAGATTCACAGTTTCAAATGCAGTCTATGAGTTAAGCCCATAGTTTTCACATCTGACTTGTCCACCCGCCTACACGCCCTTTACACCCCGTAATTCCGGATACCGCTTGCCACCTACGTATTACAGCGGGTGCTGGCACGTAGTTCGC
+
CCCCCFGGFGGC@FGFEEGFFGFGGGGGGFFGGGGGGGCFGGGFGGGGEEFFEFCFFFGGGGGGFGGGFGGGGGGGCGGGGFGGG@CCEFFGGFGGGFFGGFGGFFFGEG@F9EGGG>A8C,E88CG@@=BGFDEDGGGGGFFFG,)@?FBCDDC@FCC7EGA3=7CGGDCFDFGGFG;9;;EEEEEGFGF949DECFB68<A759:A>BG@>=*17;C245;3//380=2;F=4>?<:*(,3653)6C50((806,----154941:54,..8)..),-,((,-26((2<?F)*2+)(-
@M02996:162:000000000-B87FG:1:1101:17699:2249 2:N:0:TAGCGCTC+TCTCTCCG
GACTACCCGGGGATCTAATCCTGTTCGCTCCCCACGCTTTCGCGCCTCAGCGGCAGTTACAGCCCAGTAAGTCGCCTGCGCCACTGGTGGTCTTCCAAATATCTACGCATTTCACCGCGACACTTGGAAGTCCACGTACCGCTTCTGCACGCAAGCCCTGCAGGATTAAAAGCAAGTCCCACCTGGAAAGCAGGACTTTCACTCATAACTTAAAGAGCCGCCACAGAGCCCTGTACGACCAGGCAGACCGGACAACGCTGGCCCCCGACGGAGTGCCGGGACAGCGGGCAAGGGGGGAGAG
+
B@6A6C@C@CE+@@8<;;,,6C@;,CB766+,@CF@CC,,,@@:@+:@@BEB+6@C:CFFFGF7C<CCFAG,C?7F,,9>+8=@==C,9+8,4,C?F?E9,48+9E>C=++999,C>8*6=>:,,C=DF,,3>D@+=@@C+:*30,57?9*)5@CFFG9,>A@,=*22:B>:D*;,12/*?>*,,/02>::;A>C91<+77+)/(+17;++.);<A3;*,*6(((,(,(0((*5-.1(*/3<((7((.*-)16:41(,(-(1.(9907(-(-((()),(,(,(-(-20((-4))222--((
@M02996:162:000000000-B87FG:1:1101:10718:2259 2:N:0:TAGCGCTC+TCTCTCCG
GACTACACGGGGATCTAATCCTGTTTGCTCCCCACGCTTTCGAGCCTCAGGGGCAGTTACAGTCCAGTAAGCCGCCTTCGCCACCGGGGGTCCTCCTGATATCTACGCAGTTCACCGCTACACCAGGAATTCCGCTTACCCCTCCTGCACTCCAGTCCAACAGATCCAAAAGCAGTCCCGCGGTAAAGCCCCGGGCAGTCACGTCGGGCTTGCCAGACCACCGACGCACCCGTTACACCCAGGAAAGCCGGATAACGCGTGGACCAGACGGATAACCGGGGCGGCGGGGACGAGGGGAGCG
+
A@-68;CFBED+@,<,;6B9@@@;,<CE,6;,6C:@@6,6,8FAB@8FA=,;+6@@,<FEFG<FGCDCCAFFGEC7,,@A8,=:D@C+:+++9,C?F=BA@+;+6C>+>4+,,45:>>*==B,@EGGE>,,,>=>?+B6,C=*=DD>BAD+)68974AFFCF8,,3;<CFGA=9D59C=B1:C4*29CA*A?:>G@(4.47+(/,)-67.*,(96F?F73*--4(3((-*-1*(--62,*-3(302((*-.2(..2-(-(()-(240334((,(.,,-((,((-(,,1(-(-))***-,((
@M02996:162:000000000-B87FG:1:1101:18806:2265 2:N:0:TAGCGCTC+TCTCTCCG
GACTACAAGGGGATCTAATCCTGTTTGCTCCCCCGACTTTCGCGCCTCAGCGTCAGTACCGTTCAAGGAAGCCGCCTTCGCCGCCGGTGTTCTATAGGATATCAACGCAGTTCACCGCGACACCCGAGAGTCCGATTCCCGCACACAGACTCGAGGCCTGGAGGTTCAAGCGCACTTTCCGGGTGGAGCCCGGAGATGGCAGACGTGACACGCAAGACCGCCGAAGCGCCCGGGAGGCGCAGTAAATAAGAAAAAAGGACAGGGCCGCGGGAGGACCGGGGCTGCGGGGACAGGGGAAGCG
+
A@-,8CADEFD+@8@,C<,6;;C;,;CF@E,96@@@76,,@@FC@@,B@?C@,,8C,CEEFC,AFFFGFF,EFCC7,4,ABB@FG@@4>++,9<,AFF?,9+,3=BB+=++7,6,,6:*==8+@@+=+6+,,7@C7:D,,+0*3*@>D6>3)629*=C6:D:5*=/;<:FFD*?7*;*96:CE**//767*6@5D9(3),.*4:0)4((0*-(89DB5*-*-(-(((-(*(()(((-(**,4(574))*.16(0()-((.(*42*-((,,,,((,--7((414--(-4(4,3.)/:*-2.(
@M02996:162:000000000-B87FG:1:1101:15482:2266 2:N:0:TAGCGCTC+TCTCTCCG
GACTACAGGGGGATCGAATCCTGTTTGCTCCCCACGCTTTCGAGCCTCAGGGGCAGTTACAGTCCAGTAAGCCGCCTTCGCCACTGGTGGGCCGCCTAATATCTACGCAGTTCACCGCTACACTAGGAATGCCACTTACCTCTCCTGCACGCTAGGTCTGCAGTTTCAAAAGCAGCTCCGGGGAGGAGCCCCGGCAGTTCACGTCGGACTGGCAAAACCACCTACGCTCCCTGTACACCCAGGAAAACCGGATAAAGCTGGCGCCAGACGGATGACCGGGGCGGCAGGGACGGAAGAAGCG
+
A@-88C@CCDC+@,:,86,B<CC;,-;;,;,,6;8@+,,,,8FAB@,E<B,;+66@,CFFGGAFGCC6@CFGGE@C,6EA?,4@8=<,9,+,@+8CCCD,9+4+9C>+=++,,95:>>*==@=,@FFC=,,,@=E+3@=D+86D6C>D6D*5+>9,7@79,;8,,+2<;EDA:9F>ACCBDDD*5/5<:546?;:;3++./5,67)669)*,6><@<>*,1-(..31,(/(.*..)66,1(.3<@:(.*-)--0.*.))).*--)2(.,4(,((.5(4((-((,,(--(-3(0.***.,.4
@M02996:162:000000000-B87FG:1:1101:16140:2268 2:N:0:TAGCGCTC+TCTCTCCG
GACTACACGGGGATCTAATCCTGTGTGCTCCCCGCACCTTCGCACCTCAGCGTCAATTATCTGCCAGCAACTTGCCTTCGCCATTGGTGTTCTTCCAAAGAGCTACAGAGATCACCCCGACACTTGGAAGTCCAGTTGCCCGTCAGTAAGGCTAGTCTTGCAGGTTCCAGAGCAGTTCCTGGGGTAAGCCCAGGGATGTCACTACAGACGTTCATGACCGCCGACAGGCGCTGTACGGCGAAGAATGCCGAACAACGCGCGCAACGTACGGGTTACCGCGGCGGCGGGCACGAAAAAAGCG
+
A@-A8C@FCDD+@6,,;6,;C<C,,<;C,,,,,88@+@,,,:C@@+;E@?;@,,6@,CF@E,C,E@EDCCD,5A@<,,,A???4@=<,9,,,9,CEFFD,A*939C4=B,,,,4,,91*===444CCC?,,,@DFD@F=@CA>D=B*CD+*)66=,7,,6CD8,6+=,=,@:@?F,+?79;?C++30;:<D8AFDC)3*7=,*27?E6<**/);*=EF*/40/:19(6?*.()//)/(1*-7967).)2-7495:1-----)-4)(-.--(-,--))(,,,4(,--33-,43)./**-0((
@M02996:162:000000000-B87FG:1:1101:7277:2271 2:N:0:TAGCGCTC+TCTCTCCG
GACTACCCGGGTATCTAATCCTGTTTGCTCCCCACGCTTTCGCGCCTCAGCGTCAGTTAATGTCCAGCAGGCCGCCTTCGCCACTGGTGTTCCTCCCGATATCTACGCATTTCACCGCTACACCGGGAATTCCGCCTGCCTCTCCATCACTCAAGATTCACAGTTTCAAATGCAGTCTACAAGTTAAGCCCAGAGTTTTCACATCTGACTTGTCAACCCGCCTACGCGCCCTTTACACCCAGTCATTCCGGATCACGCTTGCCCCCTACGTATTACCGCGGCTGCTGGCACGTAGTTAGC
+
CCCCCGCFGGEFFGGGE@FFFGFFGGGGGGFGCGGGGGGFFEGFGEFFFGGGGGGGFGGD9FEGGGGC@EF7FFGGGGGGGGGGGEFFFFGGGGGGGCCE+?DGCFFGGGGGGFCGG1<=CEF,8CFFCFDDE8C+666@DEFGG,*CDGFEGCF,,72,@F8:2=<,?CDFGFFFF87+,6,EFFA297D7*//1:F:EEE7A>+:<EBD3**01.?*(4/(36(646EB>DE<EF@CE3(529A9:>45:-).9-.---1(.1790,(,.),6<AB-----9628:<7<007*/<)))
@M02996:162:000000000-B87FG:1:1101:15607:2272 2:N:0:TAGCGCTC+TCTCTCCG
GACTACAAGGGGATCTAATCCTGTTCGATACCCACACGTTCGAGCGTGAGCGTCAGGAACGCTACAGTAGGCTGCCTTCGCAATCGGAGGGGTGCGTCAAAGCTAAGCAGGTCACCGCTACACGAGGAATGCCGCCTACGTGCCGCGCACTCAAGCAATCCAGGTCGAGCTGCAGGGCAGAAGGGGAGCTGATACAGATCACAACACGCTTAAAGCGCCGCCGGCGCGCGCGGTAAACCCAAGAAAACCGGAAAAGGCACGGACGAGACGGAGGACCAGGGCGGCGGGCACGGAAGGAGAG
+
A@-8@CAFEFD+7,9,6@,,,6;,,<BE@C:,,C;,,+,,,@,@88@B8=;@+,8B,96CFCCFEDD@@6EF,A,=,,,9664,99:88+++6+8:8+6+9+,+9A>,9,+,,9,561*064,64+833,,,3===+@,36)067C0+33*)6:?@?7,=,97,,/3****2,1;;2//)624,*/.7(0+.*329),2(/*//(02/1)*,)@)/-)1,1-(,(-((,*-(1,-(-.,*--(.53(.*-.-(03*-((.(1(()--(-(,-((,(((((,(4,(,14((-(.)*1*..(,
@M02996:162:000000000-B87FG:1:1101:15495:2281 2:N:0:TAGCGCTC+TCTCTCCG
GACTACAGGGGGATCGAATCCTGTGTGCTCCGCACGCTGGCGAGCCTCAGGGTCAGGTACAGTCCAGTAAGCCGCCTTCGCCACTGGGGGGCCTCCTAATATCTACGCATAGAACCGCGAGACTAGGAAGTCCACTTACCTCTCCTGCACTCAAGTTCTGCAGGTTCAAAAGCAGCTCCGGGGTGGAGCCCCGGCAGGTCACTGCGGACTGGCAAAACCACCGACGAGCCCATTAAAGCGAGGAAATGCGGATAACGCATGGCCCACACGTAAGACCGCGGCGGCAGGACCGAAGAAAGCG
+
AC-A6CCDCDD+8,:,86,6C6C6,<;,,,,,,768+,,+,7@@6+,:6?,<,,6C,CF<FG<EE@E,6CFFG>=+,49A,,6@8==,4+++5*7,:<=,7+,23<45>**,,6,,>>4?):<,??CA<+++2>C+0C+5+)/;*?6C.6/(*42,+=:@F?88***<0<EF*09C.987CDE**/47358(>559(/)).2))..3(,)*,.8?>:5*,*-(-(-((-/((*)))-),*-2(354.)2-.--0-*-,((,*(.*-((--(,(,..(-((,(-(,(46-(--))2*+(.((
@M02996:162:000000000-B87FG:1:1101:20456:2298 2:N:0:TAGCGCTC+TCTCTCCG
GACTACAGGGGTATCTAATCCTGTTTGATACCCACGCTTTCGTGCCTCAGCGTCAGTTGTATGCTGGTAAGCTGCCGTCGCAATCGGGGGGCTGTGACATAGCTAAGCAGGTCACCGCTACACGTCACATTCCGCCTAACTCGTGTACACTGAAGATAACCAGGTTCAACGGCGTGGAATGGTGGAGCAACACGCTGTCACCGCGGACGAAAGCATCGGCCTACGCACCCCGTAAACCCAATAAAGCGGGAGAACGCGCGCATCCTCCGTAGAACCGCGGCTGAGGGCACGGAGGGAGCCG
+
A@-A6CEDFED-@,<,66,,6,;,,6;A@@@6,;877,,,,8C@8@9E<EC@,,8@,<C6F<FE<CAC<AF=B?A,+,68+@>,==@DD+++@>@>F==,7+3+5>B,3,*6,3,36>*;/;,;45<<<,,,,>=C5E,2+4:/24/712+)5<9F9@F9:?3*3*7?C<CA*./:>*5*33++2722,?8:355((*164+8B(<>9()96(751.)51/(4<6924(*((1418<1+;1(.4@-)()27-8:05-,(-3C((2))1-,,((6.(3(-((-41(42-38:6.01/*-(--
@M02996:162:000000000-B87FG:1:1101:22382:2299 2:N:0:TAGCGCTC+TCTCTCCG
GACTACAAGGGTATCTAATCCTGTTTGCTCCCCACGCTTTCGCGCCTCAGCGTCAGTTATCGTCCAGTAGACCGCCTTCGCCACTGGGGGTCCGCCTAATATCTACGCATTTCACCGCTACACTAGGAATTCCGTCTACCTCTCCGACACTCAAGGGCGACAGTTTCAAATGCAGTTTATGGGTTAAGCCCATAGATTTCACATCTGACTTGCCGCTCCGCCTACGCGCCCTTTACAACCAGTAAAGCCGGATAAGGCCTGCCACCGACGGAGTACGGGGGCAGATGGCACGTGGGGAGCG
+
CCCCCEFGFFD;CCAEC@FCCD@C;CCFE,;CBF@CC@,,F@FC@@:F@DFC86@C;CF9FGGGGGFFFGEFGEFC,=FBCB:FC?C,7++,@+@CCEFCFCC8DFDFE++9,4<C>@5==C4,@FFDF,,8DF3==DFF+:5DGGFF9D*0D=DFEGGGGD=,2;<EFG7A79F9BCA+;CC=*9AC9C8:)8D=*,18/4>5>46@E4+54A:),09/26(434099:((*3))6),*,4))94)6*-59(06*.(()-*,,041904(,(-(.(-(-01(-().4((52))2**-2((
@M02996:162:000000000-B87FG:1:1101:20441:2310 2:N:0:TAGCGCTC+TCTCTCCG
GACTACAGGGGGATCTAATCCTGTTTGATACCCACGCTGTCGTGCCTCAGCGTCAGTTGTATGCTGGTAAGCTGCCTTCGCAATCGGGGGGCTGTGACAGATCTAAGCATTTCACCGCTACAGGTCACAGTCCGCCTACCGCGTGTACACTCAAGATAACCAGGTTCAACGGCGGGGTAAGGGGGAGCAACACGCTTGCACAGCGGACGTAAGCATCGGCCTACGCACCCAGAAAACCCAAGAAAACGGGATAAAGCGCGAAGCCGACGGAGTACCGCGGGGGCGGGCACGGAGGGAGCCG
+
A<-66CACDDD+@,6,665,66;,,6;A,6<,,;,@+,,,,::@86,@<?;@,,8@,6C,C6E?<@<:@<FDFE,,,,4A,@=,@=@CD+++@>3>F<=,5+,+3>@@;,,,,3,36:*3;;,=,?<,<,,,6C:D*B8,)382:*6,12+(528?+<C9<03*3/;:@<C>8)):>)4)22**2/3),:*4573((*.5,+41(8>11)96466*4)12:(8:6-8(45(4*47:::+21(485(4(5-0(.9):6((-(9((0((,-(-((56)-410((-((,---3395:/**--(-
@M02996:162:000000000-B87FG:1:1101:18950:2328 2:N:0:TAGCGCTC+TCTCTCCG
GACTACTGGGGGATCGAAGCCGGTGTGCTCCCCACACTGTCGTGCCTCAACGGCAGGTACTGGCCAGAAAGTCGCCGTCGCCACTGGGGGGCCGCCTAATATCTACGCATTTCACCGCTACACTAGGAAGTCCACTTTCCTCTCCAGCACTCAAGAATGGGAGGTTTAGGTGCAGTTCCGCAGGTAAGCCGAGGGAGGGCAAAACTAACTGGCAGGCCCGGCAACACGCCCGGTACACCCAGTAAATCCGGACAAGGCTGGCCACCAAAGGAAGACCGGGGCTGCTGGGACGGAGGAAGGG
+
A<886;C@CFD+@,B,86,+,+66+68C,,;,,C+@:,,,,:6@6@5F<=6@++@C+CFF<F,AE@CFDFG,CC=B++@>+8=C==A,4++*@*><7><,7+,+2<>*1**,,4,,4:)879,3?FFC<+++5C++2++++.+;*?;4.2)(5:9EC+276C3*2)*02+01+0C+0><)*/:**:4C4<84>:9<(*)(-*.8:)633*0,,<:)4)1-14(,(.(:9*-3)4,-.),2(3(684).*(.4952*.(((,*..*4(...,,((...4((2(-,(.,,(,.-00:**,(((
@M02996:162:000000000-B87FG:1:1101:8977:2348 2:N:0:TAGCGCTC+TCTCTCCG
GACTACCGGGGGATCTAATCCTGTTTGCTCGCCACGCTGTCGAGCCTCAACGTCAGGTACAGTCCAGTAAGCCGCCTTCGCCACTGGGGGGCCTCCTAAGATCTACGCATGTGACCGCTACACTAGGAATTCCACTTACCTCTCCTGCACTCTAGCCCTACAGGTTCCAATGCAGGGCCGGGGTGGAGCCCCGGGCTGTCAGAACAGACTGGCAAAGCCGTCGAGGCTCCAGGTACCACCAAGAAAACCGGAGAAAGACTGACGCCGCCGGAGTCACAGGGGTGCGGGCACGGGGGAAGCG
+
A@-68;C@CED+8,6,;6;C<C@,,<C=,,,8+8,@+,,8,:DCBC,BCACB,,@B,<CFGFEGF<DC??FFGCC7,89988=FF=<4=+**@*7,<<C,71,+5@>5>**7,68?:5)1:<,,5CCC<,++55>70?7+:)*;7+/?84+(5422*022;E400/:+0<0/30:*.1(7>>E**/-7(5;3>5CB(*034+-)(8:(,)*,.>?FF)0-*,(-(-(((/(,*).))),*.,.7F:((1-)-(0,*.(().2,(1-((--(,.(()))).,(---(-,((--0)*2*-((,
@M02996:162:000000000-B87FG:1:1101:8959:2358 2:N:0:TAGCGCTC+TCTCTCCG
GACTACCGGGGTAGCGAATCCTGTTTGCTCCCCACGGTTTCGAGCCGCAACGTCAGTTACAGTCCAGTAAGCCGCCTTCGCCACTGGTGGTCCTCCTAAGATCTACGCATATCACCGCTACAACAGGAAGTCCACTTACCTCTCCGGCACGCTAGCTCTACAGGTGCCAATGCAGTGCCGGGGGGGAGCCCCGGGCGGTCACACAAGACTGGAAAAGCCGCGTACGCGCGCGGTACACCCACAAAATAGGGAAAGAGCAGGCAACAGACGAGACACCGGGGGAGAGAGCACGGGGAGAGAG
+
A@-,6;;:@CD+@,;+764,C6C,,-;A,6,,,6+6+6,6,8C66@+@@48@69@C,<CCFG6?E@E,C@?,A>C@,,4A,?4@8==,:4+,9,9?4?=,9+,64B4+6++9,9,:4)06=@,,8A@A,,,,73=+=;E8+55+8+063=*)63352E,7,:8,23*:CG,;,9C,;DAADCC**/37,*/37)5-(*)((34,(.(,47*,(04@>)*-*((-,,-(4*-,)-(-).,*,((.0..)*,0(..(2.()(,).(*.,(3-(-(((,(-((,(,--((((.1-.)**/,,--
@M02996:162:000000000-B87FG:1:1101:23726:2373 2:N:0:TAGCGCTC+TCTCTCCG
GACTACAAGGGTATCTAATCCTGTTTGCTCCCCCGACTTTCGCACCTGAGGGTCAGGAACGGTCCAGGAAGCCGCCTTCGCCGCCGGTGTTCTATAGGATATCAACGCATTTCACCGCTACACCAGAGATGCCGAATCCCGCGCCCGGAATCAAGCCAGGGAGGGTCGAGCGCACGTTCCGGGGTGAGCCCGGAGATGGCACACGGGACACGCCGAGCGCGCGACGGGCCCGTTAAGGCCAGGAAAGCGGAACAAGGCGAGGGACGTACGAGGACGCGCGGCAGCTGGGACAGAGGAAGGG
+
BC<A@<CEDFD-C6<,;C,,<@C6,6;,<,,,,+6@7+,,;@888+,B;A,8,;@E,6,;B,8@+EEFGF8EF>FF,,@AB,+8@@=+7++,9,,5CCF,93=+>:>@C++,94,5@53=89,6+668,,,,@@@+6+6@+1*+7:8C9***@@?34@C5*;9**3**9:*:=5):528)8CE**264(**(0.),(+)(.+.(()((-)/-(0(.())(*-(-(,,(2*(().((.),*,-(-5323)-.1()3*,-(--)-(*(,(((,((,((,--414(-((.3(41())3**..((
@M02996:162:000000000-B87FG:1:1101:14075:2379 2:N:0:TAGCGCTC+TCTCTCCG
GACTACAGGGGGAGCGAATCCTGTGTGCTCCGCCGACGGTCGCGCCTCAGCGGCAGGACTGTTCAAGGAATCCGCCTTCGCCGCCGGGGTTCTACAGGATATCAACGCATATCACCGCGACACCCGGGAGTCCGATGCGCTCTCCCAGACGGGAGGAAGGGAGGTTCAAGCGCACGTTCCGGGTGGAGACCGGAGAGGGCAGACGGGACACGCCGTACAGCCAACGCGCGCGATGAGCGCAGGAAAGCCGAACAACGGAGGGGAGCGCGGAGGGACAGGGGCGGCGGGGAAAGGGAGAGGG
+
@<-66;<ACDD+7+++7++,6,C,,-;,,,,,,87@+++6,7@@6+,86?:>++6>+BC8C,,@C?DFFC,AF>A7++@?884FGCC+:3+,65CBFFC,72,23B6+6++,,5,,4:*;*3*5>*1><**,6:C5*:**)(.27F5?59.(318*=FGC7=3**)2<CGG7*0>*0*4.88=*//2<,:*-78D;4*)(,*404)32>5*2-7()-0/.3-(.(-(-(*(4)((-..**--((7,(.*(.4752*(((-(),4)(-(,-(((,--(-((14(((((3((-,.)/*246((
@M02996:162:000000000-B87FG:1:1101:23726:2394 2:N:0:TAGCGCTC+TCTCTCCG
GACTACAAGGGTATCTAATCCTGTTTGCTCCCCCGACTTTCGCACCTGAGGGTCAGTACCGTTCCAGGAATCCGCCTTCGCCTCCGGGGTTCTATAGGATATCAACGCAGTTCACCGCTACACCCGAGATGCCGATTCCCGCTCCCGGACTCAAGCCAGGGAGTTTCGAGCGCACTTTCCGGGTGGAGCCCGGAGATGTCACACTCGACACGCCGAGCCACCTGCGGGCGCGTTACGCCCAGTAAATCCGAACAACGCGAAGGGACGCGGGAGTACGACGGCAGGAGGGCACAGGGAAGAG
+
B@<@@FCGFGD-@,,66C@,C9@6;6CDE,6@,6@C7+,,5@FB+7,,;?,66,CE6E<9B:,AACCFEC,9E>@F,4=F7F,FF@=+4++,95,CFFE,4+93=9@>C++,,9,5>@5==9,@@+@@44,,6=C0=>,60)0=?>1>?D*::DD:ACFGCE=3,4;:;CC?:?4=/*6ACEG:*9296>*488<;(,+)/1./()6=1518()(72>5.2.((,-(2(*--)(((31**-3(6*4))*-)4(8,*-(,-(1-(*(-41(,-((.6(((41((4((-4((,())*2*(-((
@M02996:162:000000000-B87FG:1:1101:18428:2400 2:N:0:TAGCGCTC+TCTCTCCG
GACTACCAGGGGATCTAATCCTGTTTGATACCCACGCTTTCGTGCCTCAGCGTCAGTTGTATGCTGGTAAGCTGCCGTCGCAATCGGGGTGCTGTGACATATCTAAGCATGTGACCGCGACAAGTCACATTCCGCCTACCGCGTGTACACTCAAGACAACCAGGTTCAACGGCTCGGTAGGGGTGAGCAACACGCGAGTACCGCGGACTAAAGTATCGGCCGACGCACCCTGAAAACCCAATAAAGCGGGAAAAAGAGAGAAGACGCAGGAGTACCGCGGGTGCGGGGACGGAGGGAGGAG
+
A@@8@CFEEDD+@8@,;6,66<C,,;CF<<C,,CB@76,,A8C@B,,B@?CB,8@B6CF,CCAFCCC<<AFCFD<E+8+>+@=4DDCEC7+,@A9EFBA4=+,,9CEA99,9,9,:65*664+@,C;54,,,@DC>0C,D+)<+++59;?+)@BDGGGGF7::+56+@@;C>*3<CD*<*8C*452/**40>46D2(*0/9+33(.63()24)*6*.)/4*(439(-4(*(.*5-4,-+2,(..7))(),.(..(/4(.,-28(0(4(,(--((--3(11((-1(4-((-31).2*/4((-
@M02996:162:000000000-B87FG:1:1101:18423:2418 2:N:0:TAGCGCTC+TCTCTCCG
GACTACCAGGGGATCTAATCCTGTGTGATACCCACGCTTTCGTGCCTCAGCGTCAGTTGTATGCTGGTAAGCTGCCTTCGCAATCGGGGTGCTGTGACAGATCTAAGCAGGTCACCGCTACACGGCACAGGCCGCCTACCTCGTGGACACGCAAGACAACCAGTTTCAACGGGTCGGTAAGGGGGAGGCACACGCGTGTAGCGCGGACTAAAGGAGCAGGCTACGCAGCCGGAAAACCAAATAAAAAGGGGAAAGAGACAGAGCCACGAGAGGACGGAGGCGGGCGGGAGCGGGGGGAGCG
+
A@-88CCFDEC+@,,666;,,,;,,;;C,@;6,C,@+,,,58;@@,,B6=C@,,8B,CC,E9FE,CCCC@FF<B<,,,@A6@B@EDCC=864>ECAFF;,45,64C@,=,,9,4,,8)3669,@+86>:4,+6CC>+@,@2::66+130+*)6>+81@7A7>0,,1+2<E8>**34?94*6:,*:/5)(=,06))((*.6)+.43BF0()2,)/.)-)0(*(.(-48((*(-)4,.(-+*,)..8))(*,)(-0(*,.(.,2,(2((((-(,(.8((,(((-,((--(-((-).*//(((-
@M02996:162:000000000-B87FG:1:1101:15622:2424 2:N:0:TAGCGCTC+TCTCTCCG
GACTACTGGGGTATCTAATCCTGTTCGATACCCACGCTGTCGTGCCTCAGCGGCAGGAGCGTACTGGTAGGCTGCCTTCGCAATCGGAGGTCTGTACCAGATCTATGCATGTCACCGCGACACGGCACATTCCGCCTACCTCGCGCGCACGCAAGAACGGCAGGTGCAACGGCAAGTGTACGGTGGAGCCGCAAACGTGCACCACTGACGTACCAGCCAGCCGACGCACCCAGTAAACCAAAGAAAGCAGGAGAACGCGCGCAAGCGCCGGATGACCGCGGCTGCTGGGAAGGAGGTAGGG
+
AB@<AEF<CFD+8,666@5,6E@;,C@F<@@,;E@@+,,,,::@@,,B6?CC+6@C+BFDG8@FC@A:CCFGED:8,,@A,=B4@=@ED+,,9A9?CB=,A+,+9,9,=,,9,9,96:*=6>>AEFD+83,,7=A=+@,8+:@8=::C030)B:DFGGGDC9914)26:6?;*8D*2+);2:=**/1765E;E>G22*71-+.8?)5<?)*4106/1)*.2-43--(4(*-(/4-.66,*-31:57((*..4(7.0---(-)-,)--(4-(-,(.-(,-,1(--,...(,(-0)/1*.,((
@M02996:162:000000000-B87FG:1:1101:9598:2446 2:N:0:TAGCGCTC+TCTCTCCG
GACTACTCGGGGAGCTAGTCCTGTTTGCTCCCCCGACTGTCGCGCCTCAGCGGCAGGGACTGTTCAAGGAAGCCGCGTGAGCCTCGGGGGTGCGGCAGGAGAGCAACGCAGTGCACCGCGACACCCGGCAGGCCGATTCACGCTCCCAGACGCGAGTCCGGGAGGTTCAAGCGCACTTGCCGGGTGGAGCCCGGAGAGTGGACACGTGACACGCAAGACCGCCGACGCGGCCGGGAAGGGCAGAAAAGCCGAAAAACGGACGGGGGAGCGGGAGGACGGGGGCAGAGGGCAGGGGGGTAGG
+
@@-,6==E@CC+7+8,;C;,,<;,,6;C,,6,,87@+++;,9D:@+,8@BFB++7B+@F@=C,5<C<FD<E,B,78++6+8,,,=+4>+@+>@+88@>::>6@+6B,55++8538,71*3315C7B::<:*1*;CG:*122,)*141=/8:7:8<E/*<=8:3:/.2+23<91)9:)2.=+::E*927102(8>D>9*))(3()(.,.3):)4.379@*.1(-,--3(,*-()((,(-+*,--(/,44*(.4>)(7--(((/(-/((,(,4((-,,-((((-((-(-4(,3())*/2((--
@M02996:162:000000000-B87FG:1:1101:10644:2446 2:N:0:TAGCGCTC+TCTCTCCG
GACTACCGGGGTATCGAATCCTGTTCGATCCCCGCACTTTCGTGCATGAGCGTCAGGTACGGCCTGGTCAGCTGCCTACGCAATCGGAGGGCTTCGCCAGATCTATGCATTTCACCGCTACACGGCGAAGTCCGCCAACCGCGACCGCAATCAAGCTTGCCAGAATCAACGGCGGGACGAGGGGGAGCCGCGCGATGGAACGGCGGACTGAGCATGCGGCCGGCGCACCCGGAAAACAGAAAAAAACCGGAGAAGGCGCGGAACGTGCGTAAGACCGCGGGTGGGGGCACGGGGGGGGGAG
+
@@688CC@CDD+@,6,96,B,6;;,C@A,6,,,87@C+,,,86@8@;<@A<@+6@8,CEFGGEG>CC9,@CF?=4,,9@?+=B,=@@FD+++9,9=C=:+9+9+,,9,9,,,,4,,85*6=98AEGDCC++,3=+=CEC++0<D7C:59C0)620,0,4:7:0,4+:49:8>*0CE@34<CC5**/-)(18-.09-,*043*40-<;(-)9349)1))/2*-99-,--(*,4)4,,((,2.).1:(((/,)(-0(*((.4,)((*-((,(,(()4(((,,((-((,,(,((2))/1*((,-
@M02996:162:000000000-B87FG:1:1101:21272:2530 2:N:0:TAGCGCTA+TCTCTCCG
GACTACAGGGGTATCGAAGCCTGTTTGCGACCCACACTTTCGAGCGTCAACGGCAGGTACTGTCCAGAAAGCCGCCTGCGCCACTGGGGGGCCTCCTAATATCTACGCATGTCACCGCGACACTAGGAAGGCAACTTGCCGAGCAAGGACGCAAGAAAAAGAGATTAAGGGGCAGGTACAAAGGGGAGACGTGGGAGGGCACAACTAACGGAAGGTCACGGCGACGAACGCGGTACACCGAAGAAATCCGGAGAAAGAGCGCACCCGACGAAGGACTGCGGCTGCTGGGACGAAGGGAGCG
+
@<8,@6<ACCD-6,6,6;,+,6;,,-;;++6++6,6,,,,,8,;6+8,64:@++6@+:,6<CB?C6CC@CF,B>8+,,98+,48,9<,:++*5*7,,>=,33,+3<4*1**,,2,,45)211*+5<:<<+***3=4+++5)())):3*02)(1/7@6C:**/4,+1*+2+*0*.>*.*.89+2**/,7(12-0578(*)(,*,.4).,4)),-0(0))9-2-(-,7(-,*-2)4,,)),*-4((/2))2-.-(0(2...(,/((1((4,4(,(((((.,,,(-,(.).(.,3))1**((,,
@M02996:162:000000000-B87FG:1:1101:15231:2539 2:N:0:TAGCGCTC+TCTCTCCG
GACTACTCGGGGAGCGAATCCTGTGTGATACCCACGCTTTCGTGCCTCAGCGGCAGGTGTATGCTGGTAAGCTGCCGTCGCAATCGGGGGTCTGTGACAGATCTAAGCAGGTCACCGCTACACGTCACAGTCCGCCTACCGCGGGTACACGCAAGAGAACCAGGTGCAACGGCGGGGGAGGGGGGAGCAAAACGCTGGCACGGAGGACATAAGCAGCGGACGACGCACCCTGGAAACCAAATAAAGCGGGAGAAAGCACGAATCCCCCGTAGTACCGCGGGAGCAGGGACGGAGGGAAGCG
+
@@-,8C<C@CC+7+8+6676@<@,,<;@,6<,,;@@+,,,,8;@6,5@6?C@++7@+:C,C,CF,<@:<@FF9?B=+,6>+7=,@===@+++@=8@FE;,8+,66AB,=,+6,6,:8=*=03,@3@=+73,,7:@C+>66+:@**40782*):12@,=EC7C5*4)*<:2C5*:)27)4)28**2/2/-A+..73,(*)43*-,(<4:(*25)*6)3)/(*39B1-33(*((*(...(+1.)..8).()25-:7364((-2)((*)-(,((---)4(((,((-,(.-(-1(-).*2*(((-
@M02996:162:000000000-B87FG:1:1101:15249:2540 2:N:0:TAGCGCTC+TCTCTCCG
GACGACTCGGGTATCTAATCCTGTTTGATACCCACGCTTTCGTGCCTCAGCGTCAGGTGTATGCTGGTAAGCTGCCTTCGCAATCGGGGGGCTGTGACATATCTAAGCAGTTCACCGCTACACGTCACATTCCGCCTACCTCGTGTACACGCAAGATAACCAGAGTCAACGGCGGGGTATGGGTGAGCAACACGCTTGCACCGCGGAGGTAAGCATCCGCCGACGCACGCCGGAAACCCAAGAAAACCGGAGAACGCGCGCAGCCGCCGTAGGACGGCGGCGGCGGGCACGGAGGGAGCAG
+
@@-,88@CDCC-7,;,66;66;;,,-;AA<<,,;,@+,,,58;@@,,B<?CB8,8@,<F<FCFD<CCC@<FFGD<<,,4A,@=8D=@CD+++5>8<E@=,3+,+5@C:>,,3,5,,4=*9/2,=,6C*<,,25<:D5E6B*.?**6071;)(38<F+AF98C3**3*<:?E>*0)2>18)3;=</132-:;27>3(-*05)04;0B>(()25)/6*,)18139(3,43(*(()-,-4,+23(437(((1(0(,0)/-(-,,>((1,((,(-((..(-411((,(--0--3-30.**/(((.
@M02996:162:000000000-B87FG:1:1101:22279:2549 2:N:0:TAGCGCTC+TCTCTCCG
GACTACCAGGGTATCTAATCCTGTTTGATGCCCGCACTTTCGAGCCTCAGCGTCAATCATGCCCCAGAAGGCTGCCTTCGCAATCGGAGTTCTTCGTCATATCTAAGCATTTCACCGCTACACGACGAATTCCACCTTCCGTGTGCACATGCAAGGCCATCAGTATCCGCGGCATGCCAAGGTTGGGCCAGGACATGTCACCGCAGACTTAACAGCCCGCCGACGCTCCCCGTAAACCCAAAAAAGCCGGAGAACGCGCGCACCGTCCGTATTACGGAGGCTGCGGGCACGGAAAGAGCCG
+
CCC<@FFGFGG-C@B<CC<E<FAC,CCFECEC<B6B@7,,B@F<B@BF@DFE,B@@,CFEFGGGGGEECDDGFEFF<AECBCECFD@BB66,@,CCACF8A2=3>FBED,,4C=,C>=*=>C?CGGGEC,4,@FG?D,@8=8<6=ED>36+3DDD:FGG,@?D3@E7ECFGFG>+@A>CFF8,,678*:C*:?5F7*7=A8,-(0/6:)4=@EF;6/38::(6.36((4;(4*4::<,+;3(48B((.710((74<((--3C((/((--(3(.65((,,(-(4?(4(.,(,300**24(.-
@M02996:162:000000000-B87FG:1:1101:9819:2553 2:N:0:TAGCGCTC+TCTCTCCG
GACTACAGGGGGAGCTAATCCTGTGTGCGCGCCACGCGGTCGCGCCTCAGGGGCAGGTACTGTCAAGAAAGCCGCCTTCGCCACTGGTGTGCTGCACGAGATCTACGCAGGCAACAGCTACACCGGGAAGGCCGCTGTCCTCTCCAGCACTCAAGAACAACAGGTTCAAATGCAGGCCCGCAGTAAAGCCGCGGGTGGGCACATCTGACGGGCCATGCGGCCGAAACGCGCGGGACAACGAGGAAAACCGGACAAAGCGGGGCACCTACGGAATACGACGGCTGAGGGAGCGGGGGGAGGG
+
@<-866;@CDD+@++,66;,,,;,,<C;,++++8,7+++++88@++,89=66++7?+9CC,C,C,5CC<=CFFC:+++9A+8:F,9<,94+,4,9,A:?+8*,+6C>+>6+8,3+,6)*62=,6@FC:<++,44@***,,2*3;9F@697*)?8>:ACFC275,0/004C1:,=D,0*-0*322,3/:/0=(85C,(*)8,*4.)16.68121)-/)0),2,(4(((-(*(()(,(-.+*(-(45.,(*,)--.,0.(((()-312(((-(((()-((,,(-(,(,,1((-,)./*2(,((
@M02996:162:000000000-B87FG:1:1101:22300:2553 2:N:0:TAGCGCTC+TCTCTCCG
GACTACCAGGGTATCTAATCCTGTTTGATGCCCGCACTTTCGAGCCTCAGCGTCAATCATGCCCCAGAAGGCTGCCTTCGCAATCGGAGGTCTTCGTCATATCTAAGCATTTCACCGCTACACGACGAATACCACCTTCCTGGTGCACATGCAAGGCCAGCAGAATCCGCGGCATGCCAAGGGTGGGCAAAGACATGTCACCGCAGACGTAACAGCCCGCCTACGCGCCCCGTAAACCCAAAAAAACGGGGAAACGACCGCACCGGCGGAAATCCCGCGGCGGCGGGGGCGGGAAAGGCGG
+
CC@B@CFFFED-C,@,;@,C<EC;,;CEACC,;@7@:C89A@FCB@,BCDEC,8@B<FF@FGGFFEEGFEGGGDFC,,=ABCE=FDCC@+6,@,C=94A:=+=,>F@<B,,9,9,5>8*=0>?EGGCC=,+,7AD@+,6@+*;+=>D=96+)76=AADF+>=8,@+=DCBED6?*@99=ACF51>99*)*,0;9F4*,49@?=>28>=()2:;F8.235950;11.--4*(-*-33.,+11(.4:(2(*()(-5(/(-,,,>,47(((((,())(.((-,((,(4,-((3,4).***((((
@M02996:162:000000000-B87FG:1:1101:14752:2605 2:N:0:TAGCGCTC+TCTCTCCG
GACTACACGGGGATCTAATCCTGTTCGATACCCGCACCTTCGAGCGTCAGCGTCAGTTACGCTACAGTCAGCTGCCTTCGCAATCGGAGTTCTTCGTCAGATCTAAGCATTTAACCGCTACACGACGAATTCCGCCAACGTCCTGCGCACTCAAGTACTCCAGGTCGCGCGGCAAGTCAGAGGGTGAGCATCTACATTTCACAACACGCTTAAAAGACCGCCTAGGCTACCGGTAAACCCAAGAAAACCGGAAAACGCCCGGAACGTCCGGATTACCGGGGCTGCAGGCAAGGAAGGAGCG
+
A@-,8CAFEDD+@6A,665C@C@,,CBE9@7,6@@@+C,,@CFAB@7F@CC@,6@B,CFFGG7?FDE@C@FGCD8<,4=?6=>4D@CF:,,,9,C=ABB+A2,+9CD<=,,9,9,588*0=9:CGEEC@,+,7=@DGG6660?+68:33=*5@8?8@E;7D?8,40@7>>*986D*BCC8<24**/39(=+.3317),+).17@6AD76)*4CFF*:42-24(-(.(,)2(()-(-.),*-218?:(./-59(.4*-(-(-13()4(,-,(-((...-((,61--(41-((-.)0**4(((
@M02996:162:000000000-B87FG:1:1101:14766:2618 2:N:0:TAGCGCTC+TCTCTCCG
GACTACACGGGGATCGAATCCTGTTCGATACCGGCACCTTCGAGCGTCAGCGGCAGGTACGCGACAGTCAGCTGCCTTCGCAATCGGAGGTCTGCGTCAGATCGAAGCATTTCACCGCTACACGACGAATGCCGCCAACTTCCTGCGCACGCAAGGACTCCAGGTCGCGCTGCAAGTCAGAGGTGGAGCATCTACAGTGCACAACACGCTTAAAATACAGCCGACGCTCGCGTTAAACCCAAGAAAGCCGGAAAACGCCCGGACCGGCCGAAAAAACGAGGCGGCAGGCGAGGAAAGAACG
+
@@-,6=@EBDD+@,,,66,,,6C6,<@E,67,,6+@+C,,,9C@@@+:@BCB++@B+CFGGG+>FCBC5CFGF=A8,,9?:B=+D=@FD++,9,C=6>?+82,+6BC>83,,,6,868*==@,@CEE@@,,3>:;CDGC,+0;+53:>/;*-=:?*=C6;8<7,0;CE7=/8:;F0;+9CC+:+*127(C+.*1:<)+*4-+62:>:39)/-6@:*.9*.+-(-(-(((*-()-(-64,23,(.78402-),(0.*--((-)-,)(((4-((((((,4((-((((((-((--.)0+/,(((
@M02996:162:000000000-B87FG:1:1101:10139:2639 2:N:0:TAGCGCTC+TCTCTCCG
GACTACTCGGGTATCTAATCCTGTTTGCTCCCCACGCTTTCGTACCGCAGGGTCAGGTACAGTCCAGAAAGTCGCCTTCGCCACCGGGGGGCCTCCTGATATCTACGCATGTCACCGCGACAACAGGAAGGCCACTGTCCCCTCCTGCACTGAAGGCTTGCAGGTCGGAGGGCGAACCGGAGTTAAGCCCCGGGCGGGCAGCCTACGCTAACAAAACAAACGACGGACGCGGAAGGCCCAATAAGTCGGGATAACGAGGGGCCAGTACGGAGAACCGCGGCGGCAGGCAAGGAGGAAGGCG
+
8@-,8CCF@CC-76,,6;,,,;;6,<;=,,C,,;6@+,,,,8;C,6,8+48@,,6E,CEGCFC?FFEFCFG,CC+?,8,A,,48@?C+7+++5*@>F>>3313+5<>3:**2,2,,4:*178*4BFDCF7**3/3*6<++;():7+/2.>+(248,:+*1;C4,*09*9CE>:)7:599>*:**02.*(*2-85/((*)-(2,(.7<3-)9(5??F?4*.1(432(4((*(()-(,((+2,(,3*).(1,)(.8./-((((14(*..)3126(.:(,,,2(,(,(-,,((,,.01**.(,4
@M02996:162:000000000-B87FG:1:1101:18856:2649 2:N:0:TAGCGCTC+TCTCTCCG
GACTACTAGGGAGCGAAGCCCGGTTGCGCCCCGGGCGTTCGCAGCGCAGCGGCAGACACAGTCCAGAAAGGCGCCGTCGCCACTGGGGATCCTCCCAAGAGCGACGCAGTTCACCGCGACACGGGGAAGTACCCGTTCCGCGACGGCACGCAAGCTGCCCAGTATCCAAAGCCATACGGGGTGGAGCCCCGCATGTGCACGCCAGACGTAAGCAACCGCCGACAGGCACGGGACGCCCAAGAAGGACGGACAAGGCTCGCCACCAACGTAGTACCGCGGCAGCAGGGAAGTAGGAAGCCGG
+
@C@,@C@EFFF9,@F:@@@CDF+++@,@@,+6@@C:+6+68+8,78C@=+>+87>@9CFFGCF@FEAFFFGGG:+84+6++8@=@C,@++:3,,@FDBA=,3@66@+5+4,@=5,85)009*84CGD:=,2,?C*/6B8=D(.:)C0E)*7-289+<CGDF=,9+9C<<FG7@5*<?F?EG/*:878/(/:9D)*.)+15:EF>;F<><593,@B73)99*4(-,8?(,*((772,-(+1.::4).2,)-04<)(*((--(913*.44,,(-.-.---0,(12(4,((,-))11++04,,4
@M02996:162:000000000-B87FG:1:1101:13065:2676 2:N:0:TAGCGCTC+TCTCTCCG
GACTACTCGGGGATCTAATCCGATGTGCTCCCCACGCTTTCGTGCCTGAGCGGCAGTAACAGACCAGGGAACCGCCGTCGCCGCTGGTGGTCTTCCATAGATCTACGGAGGTGACGACGACACATGGAGTGCCAGTACCCTCTGCTGCACTCTAGTCTGCCAGGATCCAAGGCTGGATGGAGGGGAGGGCAACGCTGGCACCGTAGACGAAACAGACCGCCTGCGCACCCATGACGCCCAAGAAAGCCGGAAAACGCAGGACACCCACGGAGTACGGCGGCCGCGGGCAGGGAGGAAGGCG
+
@<8,8=CF@CD+7,B,66,6@+8,,;CB,,,,,;7@+,,,,86@B,,;<=C@++7@6CFFGGGGGFFG,@EFGE@C+4C>7,6846=99++,9,C?F5@,9+,+9E>86++6+8,+61*6=8+@,C@<=3,,@;,+=>,,+5*+3,5@97+),5<7@,E=;?8*@*;,3DGF5*;*@:):2:**479)(*=6)0)(/*),/*(3/<?<(5C3-748,)/(*(-86(4,(*((25)---*14178@2((/,0(-..5-(,48C,.*(,41-((,..(-(,,((((((,--(,-0)*/0(((.
@M02996:162:000000000-B87FG:1:1101:13056:2699 2:N:0:TAGCGCTC+TCTCTCCG
GACTACTCGGGTAGCTAATCCTAGGTGCTGCCCACGCTGTCGTGCCTGAGCGGCAGGAACAGACCAGGGAACCGCCTTCGCCGCTGGGGGGCTGCCAGATATCGACGGAGGTGACCACGACACAGGGAGTGCCAGTACGCTCGTCTGCACGCTAGTCTGCCAGGAGCCAAGGCGGGATTGAGGTGAGCGCAACGCTGACACCTTAGACTAAACAGACCGACTGCGCACCCGTGACGCACAAGAAAACCGGATAAGGGATGCCAACCGCGAAGTACAGGGGGAAGCGGGACGGAGGAACGCG
+
@@686;;FBDD-@,;,66,6C66,,-;:,,6,;C,@+,,6,:,86,,;<=6@+8@C+BFFGGGGD<DF,CFFGC=7,8=A,88@@==8=++*5*@<F:5,7+,*6<>1:**6*6,822)124*=*<:11*++3++2;B*316)/9*-20*)3*170<+<A:?4*:)1*0;87*09*7548C:*+2:20-*2,.71(-*)5)@()6?D))/24.=?F0)5(:1-1817,3*((/3?11,*2,(,(0(.(),)--9)*(((-.*.)1(((,(-(-)).-((-((-((-,(-43,))***.,--
@M02996:162:000000000-B87FG:1:1101:16106:2700 2:N:0:TCGCGCTC+TCTCTCCG
GACTACTAGGGTATCTAATCCTGGTTGATACCCGCGCTTTCGAGCATCAGCGTCAATCGCACCCCGGCAGACTGCCTACGCAATCGGAGGGCTTCGTCAGATCTAAGCATTTCACCGCGACACGACGAAGGCCAGCTGCCGAGAGTGGAAGCAAGACCGCCGGGATCAATGGCAGGCCAAGGTGGGGCACGGACATGGGACCACAGACCAAGAAGTCGGCCTACGCACCCGTGAAACCCAAAAAAGCGGGAAAAGGATGGGAGCGGCCGAAAGACGGCGGCGGCTGGGACGGAAGAAGCGG
+
@<A,@@C@DCD-;,C,6;,,,;@,6-8A,,<,,86++6,,,8:@8@<,6AFB,8@,,;,:,++48+86@@<FEBB,,,9?+?=,@====+++@,@>9B:+9+,6=<@A>,,,,9,,80*==8>EGGC@:++3@,+0+6,>+)3003333*0)D:CB7E5C1/5**28,02>6<)5E)2,)2:++4/2*(/*,0.9))*).4*4,8FF(4)9(,.(0.)/3*4(,1,((,2,(*425)1+23(,-0(((/(.(.7(*()(-(9(491((-(-(,4.((-113(-(--((.(,())2*+(((-
@M02996:162:000000000-B87FG:1:1101:16081:2701 2:N:0:TAGCGCTC+TCTCTCCG
GACTACTAGGGGATCGAATCCTGTGTGATGCCCGCGGTGTCGAGCCGCAGAGGGAAGCGCACTCCAGCAGACTGCCATCGCAACCGGAGGTCTTCGTGATATCTAAGCAGTTCACCGCTACACGAGGAAGGCCAGCGGGCTGGCGTGGAGGCAAGACGGCCGGGTGGCATGGCAGGCCAAGGGTGGGGCCGGAAATGTGAGCACAGACCGAACAGTCCGACTACGCGACGGTGAAAGCCAAGAAAGCCGGAGAAAGAGCGAACCGGCAGGAGAAACGAGGGAGGCGGGACGGAAGAAGGCG
+
@688@CC@CDD+8,9,8,,,,6C;,-;;6,;,,8+6+++6,8:76++86=+C,,6,,:CFEF+AFEE<6<E?5?,,,,,8,8=+9@:@@+8,,,9+,+9,95,+9C@,9,,8,6,,6)*06,,6=+833,+,6D+6+6+++0<5;*1*3*3)>8;24*4C*5/**.)00+35*01=8*(;B>2*4)1)-1*45))-)+1))3-41).48)1,(0.*,)/(2(,4(-(((*(-/33))4,*2(.45(((/35(-0(*.((-,/((/(((-,(((((,((,(((-((-1,(((().2*+((,2
@M02996:162:000000000-B87FG:1:1101:7317:2793 2:N:0:TAGCGCTC+TCTCTCCG
GACTACTCGGGTATCTAATCCTGTTTGATCCCCGCACCTTCGTGCCTCAGCGTCAGTGTCGTGCTCGCCAGCTGCCTTCGCGATCGGTGTTCTGTGTCATCTCTAAGCATTTCACCGCTACATGACACATTCCGCCGGCGCCGTTCGCACTCTAGATAAGCAGTATCAATGGCAGCCTCCTAGTTGAGCTAGGATATTTCACCACTGACTTACTCATCCGCCTACGCACCCTTTAAACCCAATAAATCCGGATAACGCTCGTATCCTCCGTATTACCGGGGATGCTGGCACGGAGTTAGC
+
CCCCCGGGGGGFFGGG@6F<FFCCFFGGGFDEFCGGGGGGGFFGGGFFFFGGFCFF<FEGGFGGGGGGGGGGGFGG9FDFFGGBDCCFGGGEFGGGFGCFGFCF9CFEBEEGABEFG=BDDE<EFGGFFGAEEGEGDD>E6=B=?EA+:C?@EBCFGFFGGG@,<?;EG>DFGA**;*>F,?CDCFAFFGCEFA8>4@FC5>=EBA33>=+>EF>8;FF413323(6;9=<=F@C<64;?B??075)69(0-,>AD--,--).(2..)3(...4).9?(--(-((.57?B>B))22*)56
@M02996:162:000000000-B87FG:1:1101:10685:2810 2:N:0:TAGCGCTC+TCTCTCCG
GACTACAAGGGGATCTAATCCTGTTTGATACCCAGGCTTTCGTGCCTGAGCGTCAGTTCATCTCTGGACAGCTGCCTACGCAATCGGAGTTCTGCAGCATATCTAAGCAGGTCACCGCTACACGCGGCAGTCCGCCATCCTCGACATGACGCAAGACAACCAGGATCAACGGCAGGTTCAGAGGTGAGCGCCGAGATGTCACCGCTGACGGAAGCGCCCGCAGGGGCACCCGGGAAACCCAAGAAAGCCGGAAAAAGAGCGCAACCAGCGAAGGACCGCGGATGCAGGGAAGGGGGGAGCG
+
@@668C@EEFD+8,,,66,,;,;6,-;E6@<6,;,@8,,,,8;@6@,;CA,@+,8@,<CF@F@DCCCF@@F,:?9<,,9?+6>,=DDGG,,,4AECFF:,9+,34CEAA,,9,4,98=*==E,@B+4@>+4,464=C+,,+:@DCE5FDD*)@8=FFGG7:C8+@*5:9@EA*9D**47?CC?*,313)4*8:>D@(,+)7+.6;)69=))63)3>0))-*(,,(,(4(*(()(--34,*-3(458:09-.-(),*-,..-)-().((.-(,((.,(4(-1((,.).2((,-0)/**-3(-
@M02996:162:000000000-B87FG:1:1101:7314:2813 2:N:0:TAGCGCTC+TCTCTCCG
GACTACTCGGGTATCTAATCCTGTTTGATCCCCGCACCTTCGTGCCTCAGCGTCAGTGTCGTGCTCGCCAGCTGCCTTCGCGATCGGTGTTCTGTGTCATCTCTAAGCATTTCACCGCTACATGACACATTCCGCCGGCGCCGTTCGCACTCTAGATAAGCAGTATCAATGGCAGCCTCCTAGTTGAGCTAGGATATTTAACCACTGACTTACTCATCCGCCTACGCACCCTTTAAACCCAATAAATCCGGATCACGCTCGGAACCTCCGTATTGCCGCGGCTGCTGGGCCGGGGGTAGG
+
CCCCCGGGGGGGGGGGFCFFGFEFEFFFGACFFGGGGGGGGGGGGGCGGGGGGEFGFGGGGGGGGGGGGGGGGGGGGGGGGGGFEEGGGFGGFGGGGGGFFBAFGGGGFGGG9FGGG8?8DFCFGGGGGGGGGGGGGGECDAFDDGA<?DBCEEGEFGGGGGC3<AGGF,ECFFD>FCBF,>CCFGEGE7A>;8:**<F*7CEFF4>@BFFEF6.;CA;;7:,;;@B7;><?;4;?<<;EFBBFFFAA937,3).2-.(,-)-(1,3.43-,(.)))-((,43134),(.,4<)2*24((
@M02996:162:000000000-B87FG:1:1101:13560:2823 2:N:0:TAGCGCTC+TCTCTCCG
GACTACTGGGGGATCTAATCCTGTTCGATCCCCGCACTTTCGTGCATGAGCGTCATTTACGGTCTGGTAAGCTGCCTACGCAATCGGTGTTCTTCGTCATATCTATGCAGGTCACCGCTACACGACGAAGTCCGCCTACCTCGACCGCAAGCAAGCCTTCCAGGATCAACGGCGGGATGAGGGGGAGGCTCACGATAGGACCGCAGACTGAAAAAGCGGCCGGCGCACACCGGAAACCCAATAAATCCGGATAAAGACCGGAACCCACGAAGAACCGGGGCGGGCGGCACGGGGGAAGCCG
+
@@-88CCACFD+@,@<;@5,C@C;,EBE,;86@@@E7@,,<@E@@B5@<DCC+,@,,CFFGGFG7CCCECGGCBAE,C=C+?=:DDD,=,,,@,@=98:,92,+9,95>,,9,9,5>>*==@8CGCC@C++44=8CDGF8=9@DDC>@5D*)@8C>C,,9D9;,4*3@C@E>*3?EA56A?C7*4/,)(/0.*09((204287>(710))28AFFFB)59*(2(--24(*((),,-(,+2((,.7-)(/,)(-9)0.(,--1((*(-(-(,,(.,((,(-(--((-,-,-22).2**-,.4
@M02996:162:000000000-B87FG:1:1101:13165:2827 2:N:0:TAGCGCTC+TCTCTCCG
GACTACTGGGGGATCTAATCCTGTTTGCGCCCCCGACGTTCGCGCCTCAGCGTCAGGACTGGTCAAGGAAGCCGCCTTCGCCGCCGGTGGGCTACAGGAGATCAACGCATTTCACCGCGACACCCGGGATTCCGACTCCCGCACCCAGACGCGAGGCCTGGAGGTTCAAGCGCACGTTCAGGGGGGAGCCCGGAGAGGTCAACCTGGACAAGCAAGAACGCCGACGCGCCCGTTAAGCCCAGTAAAGCCGAACAACGCTGGTGGCCTCAGAAATACCGCGGCTGCAGGCACAGAGGAAGCG
+
A@-86;;C@CD+@6<,<6,CC,;;,-;4++,+68666+8,;@@@@7CF6?,@,,8@,,66C,?FEFEFCC8=E>+>,,EA,++8@CD48+++4,>AE<=+8*6+6:83=63,,8,36=*6=@>4:+<*@*3,5<A*38,,*:)/:=(<A5)(::7*=*+/*2/**2*3?@+<*07*724)<?C**135(*2-00C>2*0433)4(.((.9*120..4)*-*,-4(4(-,*11)((--),*.2566<299-.-37:*-(((-2.(*...(.).))-))4-(2,(-,(47(.1,.)2**.23(
@M02996:162:000000000-B87FG:1:1101:10567:2831 2:N:0:TAGCGCTC+TCTCTCCG
GACTACAGGGGAGCGAAGCCCTGTCGCGCCCCCGGCCTTCGGACCGCAGCGGCAGTGAATGTCCAGGAACCCGCCGTCGCCACGAGGCGTCGTCTGGAGAGCGACGCAGTTCACGGCGACACCAAGAAGTCCGGTTCCCCCGCCATGACTCCAGCCATACAGTAACAGGCGCACTCCAGAGGGTGAGCCCCTGCCTGGCACGCACGAATAAGACGGCAGCCCACGGAACCGGAACGCCCAGTGAATGCGAACAACGACTGAGACCGAGGAAGGACCGCGGCGGCGGGGACAGGGGGGGGCG
+
@@-66CCCDD+6=7@6@:@<C,,,,::@6+@:@@@@+6,99,868@4@@:>++6>,:EG9F<FGFFFGGCFFE4@C=>6+8?@FEE+4++6+633+@=FA@*604@8>>*,@=>@:@)/37*8AFFFC,,,,68/:CED>C0>D<*)?47+4F89;F+<CCC)9+9D9C5:5?7/<?C2=CC**2/,2(/;(8FC))*0448199>?(()2-6=:BB)52*(.4249(2*(-)-723(**..,.*)))/,0(-7(/(((-49<)*((-4((((,((-(,2((4(4(1(-(-4))2*1,(-7
@M02996:162:000000000-B87FG:1:1101:8098:2836 2:N:0:TAGCGCTC+TCTCTCCG
GACTACCAGGGTATCTAATCCTGTTTGCTCCCCCGACTTTCGCGCCTCAGCGTCAGTACCGTTCAAGGAATCCGCCTTCGCCTCCGGTGTTCTATAGGATATCAACGCATTTCACCGCTACACCCTATATTCCGATTCCCTCTCCCGGACTCGAGCGGTGCAGTTTGAGACGCACTTTCCGGGTTGAGCCCGGAGATTTCACATCTCACACACACCGCCGCCTACGCGCCCTTTACGCCCCGTAAATCCGAACAACGCCTGCGACCTCTGTATTACCGGCGCTGCTGGCCCAGGGATAGC
+
CCCCCGGGGGGGGFFGFEGGGGFFGGGGGFFFGGGGGEDGGEGGGGEGGGGGGGGGGGGGGFGGGFGGGGGGGGGGGEGGGG7FFEEFEGGGGGGGGGFGGFGGGGGGGGGGFGGGG>ACDGGGGGGFEGCGGGGGGGGGCDFFGFAFBGEFGGGGGDEEGGE>FFFGGFGDEFGDAG?FGGGGGDBFFGG@AAG>@DFC?GFC;F<CFFCDFFFFFFG9=2483:>6;E9654>A00?C(4:>50)679@F>58>--(.-17>D03:<4.66:)6.(,(-4(4().4(.(,.)2*0.86
@M02996:162:000000000-B87FG:1:1101:12395:2839 2:N:0:TAGCGCTC+TCTCTCCG
GACTACCGGGGTAGCTAATCCTGTGTGCTCCCCACACTGTCGTGCCTCAACGGCAGTTACGGTCCAGAAAGGCGCCTTCGCCACTGGTGGTCCGCCTAATATCTACGCATGTCACCGCGACACTAGGAATGCCACTGTCCTCTCCCGCACGCAAGCTTGACAGGTTGGGGTGCAGGTCCGAAGTGGAGCCGCGGGAGGGCAAAACCAACTTGCCATGCCGGCGACGAAACCGGGAAACCCAAACAAGCCGGAGAACGCATGCCCACTACGTAGTACCGGGGCGGATGGGAGGGAGGGCGCG
+
@@-66;C@CDD+@,6,66;,C9@,,<;C,,,,8CCCC,,6,::88:,@CACC++7@6CFGGGEGFGFGGGF,EB:7,,4AB,=FD=C,A,,,@+84:?=4@+@+9CB+6++,,4,,6=*==8+6@DFD>,,,@@9D=@,69:+8=D:@0=0)@:C:<:@CF9=*49519*49*9F,;6>DE8:*,07C8*/6>>CB9*)43*4117:<()*.646156*-*-(-(4(,(*.()(((..,1,2((02((1-)-(..*(-(,,0,,*4(..-...-..--((22(-(,-,(.(())1/*(((-
@M02996:162:000000000-B87FG:1:1101:20578:2841 2:N:0:TAGCGCTC+TCTCTCCG
GACGACTCGGGGATCGAATCCTGTGTGCTCCCCACGCTGTCGAGCCTCAGCGTCAGGTAAAGCCCAGTAAGCCGCCTTCGCCACTGATGGTCCGCCTAATAGCTACGCAGGTCACCGCTACACTAGGAATGCCGCTTACCGCTACTTCACTCAAGAACCGCAGGTTCAAATGCAGTCTGCCAGGTGAGCCGGCAGAAGTCACATCTGACTTACAGGCCAGCCTACACCCCCGTGACACCCAGTAAGGCCGGATAACGCGCGCTCCCGACGGAAAAGCGGGGCGGATGGGACGGAGGGAGGG
+
@@-,8686CBC+@6,,86,,,6;,,6;@,6,,,;+@+,,,;:DC8+,B@B:@,,8@,CFFGGGAC@CC@AFFFC>+,6,A66?C8=<,95,9>+84+?=,9+,+9:>4B++,,9,98>*0=4,,8FDDA,,,6@88+@8D+8*=+,*922+*7:?FFFGCCE8*4*;CCF:=,@D,;+:8,8<*,3:9.4=@):)8(,1.1+/).19?C+1.7A@)/)*/*((/(6((,*-(*(-,6)+*-4(59))(1-.4-.-2(---,)((1404---((((((-((-(-,((-30::,0.1**(2(,
@M02996:162:000000000-B87FG:1:1101:13147:2844 2:N:0:TAGCGCTC+TCTCTCCG
GACTACTGGGGGATCTAATCCTGGGTGCTCCCCCGACTTTCGCGCCTCAGCGGCAGGACTGGTCAAGGAATCCGCCTTCGCCGCCGGTGTTCTACAGGACAGCAACGCATTTCACCGCTACACCCTGGATTCCGATTCCCTCTCCCAGACTCGAGTCCTGGAGGTTCAAGCGCACGTTCCGGGGGGAGCCCGGAGATGTCACACGTGACACGCAAGACCGCCGACGCGCCCTGAACGACCAGGAAGACCGAACAACGCTCTGGGCCACGGGATAACGCGGGGTGCGGGGAGAGAGGAGGCG
+
@@-68;;@CFD+@,@,66;,@,@,,6@F9,,6@+78++,,,8CC@7,F<BC@++6@+8C6C,9EECDFEC,CFC<7,4,9,8+@E@C+>4+,9<EFFFC8A*606B>43++,36,,6>*==9,DE+>3>3,3@@E6=>,9+0*=;F@FAF*)6:;,@E7:8;5*4*;<@F<?*:D*)058;CE**/2<1/;-059;(+*)-06>().,86020>>FFF*-*4,4(403(*((*(,(.(**,.,4>((.0-02(7(*-((,(2..*3(42493-().(((--(-,((-2(,(-5./**((((
@M02996:162:000000000-B87FG:1:1101:21057:2845 2:N:0:TAGCGCTC+TCTCTCCG
GACTACCAGGGGATCTAATCCTGTGTGCTCGCCCGACTGGCGCGCCTCAGCGGCAGGGCTGTTCAAGGAAGCCGCCTTCGCCGCCGGGGGGCTATAGGATATCAACGCAGGTCACCGCGACACCCGAGATTCCGAGTCCATCGCCCAGACTCGAGTCCGGGAGGTTCAAGCGCACGTTCAGGGGTGGGACCGGAGAAGGCACACGTGACACGCAAGACCGCCGACGCGCGCGGTACGAGCAGGAAAGGCGAACAAAGAGGAGGGCCAGGGGGATAGCAGGGCTGAGGGCGCAGAGGGAGCG
+
@@-86;CECDD+86<,66,,,<;6,;;@,,,++87@+++,;8,@@+,8@=:@++6@+@@@C9,@C<DFF@,9B>++,,,9,,8FE=@4=+**43,7FCA,2++19,411**2,2,,46)198/*2*122*++<CE)*;++*))//*-C)*))2/73:+*/2:3**)2<>F<7*./*0*.)39=**127(*/-<>GB(2)((*487)46:4*-(02@?)*,*-(,-4(-(*,()(4(-(+*,413542(*,04,).*.(.((1-7*((((-(((-(()))(,,(-.(((((-,0.1/*,,(-
@M02996:162:000000000-B87FG:1:1101:8108:2855 2:N:0:TAGCGCTC+TCTCTCCG
GACTACCAGGGTATCTAATCCTGTTTGCTCCCCCGACTTTCGCGCCTCAGCGTCAGTACCGTTCAAGGAATCCGCCTTCGCCTCCGGTGTTCTATAGGATATCAACGCATTTCACCGCTACACCCTATATTCCGATTCCCTCTCCCGGACTCGAGCGGTGCAGTTTGAGACGCACTTTCCGGGTTGAGCCCGGAGATTTCACATCTCACAACAACCCCCGCCTACGCGCCCTTTCCGCCCAATAAATCCCGACAACGCTTGCGACCTACTTTATCACCGGGCTGCCGGCACAGACGTCAC
+
CCCCCGGGGGGFFGGGFEFEFGGGGGGFG9CFFGGGGGDFDGDGGGEGGEGFEEEFEEGGGFEGGGFGGGDGGGGCGEGGGF@FDC@=>BCEF?;EGFFF9D;DFFGGGCFA@DEFC>>CDEFGGGE8=FG9EGG=DFGGG55FGFA+*=*866++14:C7,0:;=;@9>,<EB55;CAFC57=FGFGFF8())),3,A?)AC3@+737=*2(./)(.1(/4,,.,3((24,2,).31+:8((.1-6<*))-773/-(((-91(13(.()))).)..((((-,-,(((-(((0)**2,2(
@M02996:162:000000000-B87FG:1:1101:10171:2875 2:N:0:TAGCGCTC+TCTCTCCG
GACTACCGGGGTATCTAATCCTGTTTGCTCCCCCGACTTTCGCGCCTCAGCGGCAGTGCTGTTCAAGGAATCCGCCTTCGCCGCCGGTGTTCTATAGGATATCAACGCAGGTCACCGCTACACCCGAGATTCCGATTCCCTCTCCCAGACGCGAGTCCTGGAGTTTCAAGCGCACTTTCCGGGTTGAGCCCGGAGAGGTCAAACGTGACACGCAAGACCGCCTACGCGCGCAGTACGCCCAGTAAAGAGGAACAAAGCGCTGGGCCTCGGTAATACCGCGGCTGAGGGGACAGGGGGAGGG
+
@B-8ACECDED+B6A6;6;,6CC6,6;=,,6,,@8@+6,,,@FC@C,B@?C@++7B,CF,E6<FFFFGGG=FGCDC:@FBB,+@E@@8=++,9?9@<?=4?;@9>B>>8++4A>>,8>*==>3D>+C38+,,=@E>=;39:8*=;D@C9C*154;1=C:?,;7,,4=9CCCB56?*)*9ACCD24/5C30@3=BG;(*/,.+-3(0416=96>BBDF@>-*-(4(3143*4()-.)-(**4,3./:))*.7317(*.(--(/,-/((.4,,(()...2(,,4--((-2(240))***-(((
@M02996:162:000000000-B87FG:1:1101:23896:2875 2:N:0:TAGCGCCC+TCTCCCCG
GACTACCGGGGTATCTAATCCTGTTTGATCCCCACGCCTTCGTGCCTCAGCGTCAGTGCCGCCCCGGCAAGCTGCCTTCGCGATCGGGGTTCTACGTAATATCTAAGCATTTCACCGCTACAGTACAAATGCCGCCAGCCGCGCGCGGACTCTAGGCGGGCAGGATGAACGGCAACCCCCGGGGTGAGCCGGGACAGTTCACAGCGGACTTAAGAGACAGCCTACGCACCCGTTAAACACAAAAAATCCGGATAAAGCCTGCACGCGCCGGAGTAGCGCGGCTGCTGGGAAGGAGGGAGGG
+
CCCC@FF:CED6@,@<;C9<C@C;,-;FA,C8@@@:BF87@C,:BA,BCEEE,BBECF,66+7@++8@+@C,,:=<,,9A:+C+@@=8:4+99,,9,5A+9+,+@,@AD,,4,=,?>>*=?C,38A=,77,3@88=+6@++:@+3*15:7*-,6:,,/***23*/0*+25@A8>7*0*(7*:=*/1290:*3)0)4,+*.6+)-0.((,)2))/)1(75.*-(573;(4*82/(-(6),*4?((04(.*4::())*-)((.*.(*((-14(4(-.).4(-,(,4,).2(((-;4/8*-3((
@M02996:162:000000000-B87FG:1:1101:22495:2878 2:N:0:TAGCGCTC+TCTCTCCG
GACTACAGGGGTATCTAATCCTGTTTGCTCCCCACGCTTTCGTACCTCAGGGTCAGTTACAGTCCAGAAAGTCGCCTTCGCCACTGGTGTTCCTCCTAATATCTACGCAGTTCACCGCTACACTAGGAAGTCCACATGCCCCTCCTGCACTCAAGGCTTGCAGGTCGGAAGGATCGCTGGAGGTAAGCCCCAGGCTGTCACCTGACGCGTACAAAACCACCGACGTACGCCGTACGCCCAATAAATCGGGATAACGCTGGCCCCCTACGAATGAGCGCGGCCGCAGGGCAGGAGGAAGACG
+
@@<A@CECDED-@,A9C,;,,6;6,<C;<,6,6C@@7,,,,8C696,C@=,;,;6CCFGGGGEFGAEECDG,E?FC,,9?BB?F,8@9@,,,9,9F8BF;=<A,=C@+8+,9,49,>80===,,>EBB=,4,9;F++44@?5DDD,1A:898E==,6,,6@=1,6;?+6BEF,+6ABD=BD>6@9==A)4@8@FC0)6A;A9*)33<))3*(6B3AB4<6*(042(/(.*(()/(,,4*21(54*)6(/15,47)/,((--*(-9(-(-(..,))),(,2,(-,(42(((-())***,,,4
@M02996:162:000000000-B87FG:1:1101:22508:2890 2:N:0:TAGCGCTC+TCTCTCCG
GACTACAGGGGTATCTAATCCTGTTTGCTCCCCACGCTTTCGTACCTCAGGGTCAGTTACAGTCCAGAAAGTCGCCGTCGCCACTGGTGTTCCTCCTAATATCTACGCATATCACCGCTACACTAGGAATTCCACTTGCCCCTCCTGCACGCAAGTCTTGCAGTTCGGAAGGCTCGCTGGAGTTAAGCCCCAGGCGTTCACCTTACGCGTACAAAACCACCGACGGACGCGTAACGACCAATAAATCCGGAGAACGCGCGCCCCCGACGGATTACCGGGGCGGCAGGGACGGGGGTAGCCG
+
CC<<@EEDFGD-@@@9;@E@<C@C,=CDA<@C7C@@:6,,,@C<:6,CC?,6A@@F@FGGGGFFGFFFEFGEFEFF+8=@:8@FG?A6=,,9E,CEE?BA@+;,@FDFE=,9,95B>>*=>@<9EFFEA:,,@EFCG9ECF=FDD8:A9D*1>@=3@,,@B=D5=CD+=CGD?*=EB?ABCE,,3?;<3*@>D>F)/**:*<*7AFBF(07@@F:AF>C@E9B>6(,(-:7(),(-((**,).)*)-./-0(-52)--(-3769C(476((((.).4((,-(4--1,-4---)0***-.)-
@M02996:162:000000000-B87FG:1:1101:15123:2919 2:N:0:TAGCGCTC+TCTCTCCG
GACTACCCGGGGATCTAATCCTGTGTGCTCCACCGACGTTCGCGCCTCAGCGTCAGGACTGGTCAAGGAATCCGCCTTCGCCGCCGGGGGTCTATAGGAGATCAACGCAATTAACCGCTACACCCTAGATTCCGATTCCCCCGCCCAGACGCGAGCAAGGCAGGTTCAAGCGCACTGTCCGGGAGGAGCCCGGAGCGTGCAGACGTGACAAACCTCGCCGCCGAAGCGCGCGTTACGACCAGGAAAACCGAACAACGCGTGCGAGCGCGGGAGGACCGGGGCGGATGGCACAGAGGGAGAG
+
@@8,66=C@@C+@,6,66;,6,;,,<;;,,,,,;@66++,,8@@6+,8@=9@,8@@,CD8C,6CEEEACE,CFCBF,,E98,+@@==+=+++65,AEDD,6*,=388+6++3,C,:65*3;93@B+8@37,,,<@7*7,30:*;*>8<07)(=1>CEFFCCC7**1*<7?@;555*)*648CE**),52::3>>G9>*)(-+-400-.86*24)(04<>-*--,(-72(*,4)(,(-(**,44:;:(.1-071:3*---(-*,-)(,-(-(,(((--4((,((-((,4,3,,0/2**31((
@M02996:162:000000000-B87FG:1:1101:16304:2935 2:N:0:TAGCGCTC+TCTCTCCG
GACTACACGGGGATCGAATCCTGTGTGCTACCCACGCTGTCGCGCCTCAGCGGCAGGTACTGTCCAGCGAACCGCCTGCGCCACTGGGGGTCTGCCTAAGATCGACGCAGGTCACCGCTACACTAGGAGTGCCGTTAGCCGCGCCAGCACTCAAGAACAGCAGGTTCAAAGGCAGACACGAAGGGGAGCCACGGGCGGTCACATCGGACGGGCGGTCCCGCCGACACGCGCGGGACACGAAGGAAAGGCGGATAGAGAGTGAGCCCGACGTATGACCGGGGCGGCGGGCGCGGAGGGAGGG
+
@@-66=@6@@C+8,,,66,,6,;6,6;,666,,;,8+,,,,::@++,8C?9@++8@+CF<CC9,C<CC+=F>=>++,,,8+44@==<,:+++9,>?,F:,=+4+6@8+6++,,8,,6)*===,,8EC<<,,,7@++<E,,0)0;CEAC6**.<<8CEGFC,85*/**4:B,885C7A5=A>C5**/,5(2+.5)>>0*),-+.)).439)),,0-0-)1-*-(-,-,4(*4,)((-1(+*,--35(.(1-),(0(*.)-)-*)(*((,--,()..)(((,((((((-2-(,-))2**-((-
@M02996:162:000000000-B87FG:1:1101:16040:2938 2:N:0:TAGCGCTC+TCTCTCCG
GACTACTCGGGTATCTAATCCTGTTTGATACCCAGGCTTTCATGCCTGAGCGTCAGTTCATCTCTGGACAGCTGCCGTCGCAATCGGAGGTCTGCAGCATATCTAAGCATTTCACCGCTACACGCTGCATTCCGCCAGCCTCGACATGACTCAAGACAACCAGGATCAACGGCAGGTTCAGAGATGAGCTCCGAGAGTTCACCGCTGACTTAATCGCCCGCCGGCGCACGCGGGAAACCAAATAAATCCGGAGAACGCTCGCAGCCGCCGGAGGACCGCGGCGGCAGGCACGGGGGTAGAG
+
A@<@@CCFBDD-@,6,;@,66CC;,<CE,@@,6C,@,,,,56<@;,5;@E<B6,@B;CFF@F<BECAEEEFGFD@E+,4>7@C7ADCFD+6,@AFGGGF,?+93>EEEA,,,49,,6:06==,AB+6899,,@EGGC+44+:@G>C8FD?2*@8=EEFGFEE8+6*0@==E>69D+*20@;>C,,303*,559?DB2,+*25*:2*85@++19+1?B4*0*3,1,6(69*(()(--,3,*,.).95))*-)4(04*-(-(,)-,),,,((--((-,(((,,((,((-1((,-))1**,-))
@M02996:162:000000000-B87FG:1:1101:6289:2956 2:N:0:TAGCGCTC+TCTCTCCG
GACTACAAGGGTATCTAATCCTGTTTGCTCCCCACGCTTTCGCGCCTCAGCGTCAGTTACGGCCCAGTAAGTCGCCTTCGCCACTGGTGTTCCTCCCAATCTCTACGCATTTCACCGCTACACTGGGAATTCCACTTACCTCTTCCGCACTCAAGCCCGACAGTCTCCAAAGCAATTCCCACCTTGAAAGCAGGACATTAACTCCAGACTTAACAAGCAGCCTACGCGCCCTTTAGGCCCAGTCATTCCGGAACACGCTCGCCACCTCCGTTATACCGCGGCCGCTGGCACAGAGTTAGA
+
CCCCCEFGGGGGFFGGFEFGFGFF9FG=BECFEGGGGE7DD@EGFFGGGGGGCEGGFGGGGGCFGGGGGGGGGEFGEGGGGFGGGGGGEFCEDAEGGCGGGFGGGGGG++BE9EAFG89CDEFA=FFFFDDFDC8=?FGG?DF8DCAFADDEG8=FCFG+@E=3EAGGGG9?FFGF?+;0B>CCFF9DEFGEFFGB)7=**59A:;>699+1*08*-/2-008>:((..B69>3)))(836,6<B<CC757,().9,-((-14(187(.3-)(.-))-((,(((-41661,,)0+<+)4)
@M02996:162:000000000-B87FG:1:1101:16034:2958 2:N:0:TAGCGCTC+TCTCTCCG
GACTACTCGGGGAGCTAATCCTGTTTGATACCCAGGCTGTCATGCCTGAGCGTCAGTTCATCTCTGGACAGCTGCCGTCGCAATCGGAGGGCTGCAGCATATCTAAGCAGTTCACCGCTACACGCGGCAGGCCGCCATCCGCGACATGACTCAAGACAACCAGGAGCAACGGCAGTTTCAGAGAGGAGCACCGAGATGTCAACGCGGACTTAAGCGCCCGCCAGGGAACCCGGTGACAGGAAGAAAGCCGGACAAAGAGCGCAGCCTGCGGATTAGAGCGACTCAGAGGACGGGGGGAGCG
+
AB6,6;;CBED+@+6666,,,C;6,-;A;6<,,;,9,6,,,6;@6,,;;?C@+,6@,<<F<F,C<CACC@FG@=:=+4+>6@=8DDCGC++,9C@DGCC,9+,+9AB,=,,9,4,5>=*=89,@@+4+6++++@?DD+,,+)<??E5FA>+*@3;@CGGC*;-*;*;>7>E;56D4++0:;,<,*/3<(*31>>59(,+)1+)3(.4(()*.6*.>15)-/-(,(,(.,*-(),(-)-,*.8::0.((*-56(.(2.(.,-)-()(((.(((((,)).),(-(().).((-,0)**2,2((
@M02996:162:000000000-B87FG:1:1101:10900:2974 2:N:0:TAGCGCTC+TCTCTCCG
GAGTACTGGGGTAGCGAATCCTGTTTGATACGCACGCTGGAGTGCCGCAGCGACAGGTGTATCCTGGTAAGCTGCCTTCGCAATAGGGGGGCTGTGACAGATCTAAGCATATAACCGCTACAAGGCACAGTCCGCCTACGGCGTATACACTCAAGAACGCCAGGTTGAAAGGCGAAGTAGAGGGGAGCGACACGAGAAAACGGCGGACTAAACATCCGGCCGACGCACCGGGAAAACGAAATAAAGCGGGAGAAGGAAAGCAACCACCGAAGGAACGCGGCAGCAGGGAGGGGGGAAGCGG
+
8@-,6=,C<<:68,;+67+,;,6;,6;F9<,,,6+6+6,+,;;@,;+@6>@@++8@,:C,C,6,,:<,6@C,:<B,,9,9,8@,,9<<@++++5,>@3=,85,+7E3,>,,3,5,,5)/39,,526<,6,,,6:89*:<**(2))*.,12+(5<=FG6=5*24*2/*3:+<5*.91>/6*3:**//11(>*4>3D((*).(*4(-<>(-)23(73)())(*(41,-3(,*(()-,42(*1(,.49)-(1(5(-0(*(((,(*(,0(4(,(,((.,.3(,,,(11(.,((-,-).2*/-((2
@M02996:162:000000000-B87FG:1:1101:10911:2993 2:N:0:TAGCGCTC+TCTCTCCG
GACTACTGGGGTAGCGAATCCTGGGTGATACCCACGCTGGCGTGCCTCAGCGTCAGGTGTAGCCTGGTAAGCTGCCTGCGCAATCGGGGGGCTGAGACAGATCGAAGCATGTCACCGCGACACGGCACATGCCGCATACCTCGTGTACACGCAAGAACGCCAGAGTCAACGGCGAAGTAAAGTTGAGCGAAACGATGATACCGCGGACTAAACAGCCGGCCGACGCACCCGTGAAACCCAAGAGATCGGGAAAAGGAGCGCAACCGACGAAGAACCGGGGCAGCTGAGACGGAGAGAGCGG
+
A<-88C@<CDD+8,,+7+7@<,;,,;8A66<,,;,6+,,+878@,@,;<AC@,8@F,E@6C6CA9@C9@<FA@=@8,,9>+6=8D=@CC++*5@,6@,@,5+3*6?*52,,,72,,694?D8<C*<1127++?:E35E+*+7>*1/.+0:.(:><CF6E*C74,*0:<D<C58;C*)1-*3:++3242,2*())136+*.5+89>@;0()97(8(0()/(/(-(,,4,-*3(*4,643+;3(.(0-)(/,)-(0(*((,--7(-*((,-(-((..(,,(1-(-((.)(.),(.0***(-(,
@M02996:162:000000000-B87FG:1:1101:15646:3014 2:N:0:TAGCGCTC+TCTCTCCG
GACTACCAGGGGATCTAATCCTGTTCGATACCCACACTTTCGAGCGTGAGCGTCAGTAACGCTACAGTAGGCTGCCTTCGCAATCGGAGGTCTTCGTCAGATCTAAGCATGTCACCGCTACACGACGAATTCCGCCTACTTCCCGCGTACTCAAGCAATCCAGGTCGCGCTGCAGTGCAGAGGATGAGCCACTACAGTTCACAACACGCATAAAACGCGGCCGGCGCGCCCTGTAAACCCAAGAAAGCAGGAAAAGGCCCGGACCGTCCGAAAGACGGGAGCTGCGGGCAGGGAAGGAGCG
+
A@686;CFEDD+@,@,;6;,,<C,,CCE,6@,,;BCC,,,,8D@BF@@@BFB+,@B,CFGGG7?FFCCCCFFGC,A,,,98:B@D=@FE+4,,,4A94=,9+,39EEA==,,,9,5>>*6=9:CGGCC@4+4@=ED6C8,+*3A=@@+30**73=:CG,@,4><,;D@9*131;D2;CEFFCF,,058>,>:)2C>),1*/,9>05(/:)*/;A);18)654(1463(4*((*,)-65,*,4(.02(.2354(02*-(((-97,)-((--(-(,,((-((-12,(--,11(-../*2,(,,
@M02996:162:000000000-B87FG:1:1101:16800:3019 2:N:0:TAGCGCTC+TCTCTCCG
GACTACTGGGGTATCTAATCCTGTTTGATACCCGCGCTTTCGAGCCTCAGCGTCAATCGCACTCCAGAAGGCTGCCTTCGCAATCGGAGTTCTGCGTCAGATCTAAGCATTTCACCGCTACACGACGAAGTCCACCTGCCTGGTGTGTATGCAAGCCCAACAGGATCAACGGCAGGCCAGCGGTGGGCGCTGACATGTGACCGCGGACTAAAAAGGCCGCCGACGCACCCTGAAAACCCAAGAAAACCGGATAACGCACGCATCCGCCGTAGTACCAAGGCGGCAGGGAAGGAAGGAGACG
+
A@<A@CCDFFD=@<<,;@,CFCC;CECF9CC,,@@C@B,,E@FEBC8FCDCB,6@@,CF@FG@FGGFGCEGCFD@8,,=C=CC?EFDFC,9,@,@>,@?,92@+9FF<=4,9,9,9>=*66=BEEGDE@+6,>ECF=,8B6*3668:,2++0D>DFFGG+=?8,@5+@9@CA8BGGDGDF>:*4>92:9:*66;D)),;C<;6;6A;(,);:BFBD?41(2(4413(-,*(.*5).42+;((.3;(4(530(4925-(--4<(-*(34120-(66))),-(((-(-1(-(--00**24.(-
@M02996:162:000000000-B87FG:1:1101:15664:3020 2:N:0:TAGCGCTC+TCTCTCCG
GACTACCAGGGGATCTAATCCTGTTCGATACCCACACTTTCGAGCGTGAGCGTCAGGAACGCTACAGTAGGCTGCCTTCGCAATCGGAGGTCTTCGTCATATCTAAGCATTTCACCGCTACACGACGAAGTCCGCCTACGTCCCGCGGACGCAAGCAATCCAGGTCGCGCTGCAGTGCAGAGGTGGAGCCACGACAGGTCACAACACGATGAAATCGCCGCCGGCGCGCGCGTGAAACCAAAACAAGCCGGAAAACGCCCGGACCGACCGCATGACCGGGGCCTGAGGGAAGGAAAGAGC
+
@@<6@CEEFEC+@,@;66;,66@;,=BF,C@,,C@C7,,,5@FA:+8,8?C@+8BC,:CEFG,FGFFCEDFGFAB8,,@A,?>,==:B=+4,9,C=484,93,39EE=9,,4,9,,6)36=4,@=:BB=+6,7=@C6C,+6):8=B@+3=*1>3;@9<27DC7,2;>*8:*0/8C,6+9138:0*//75:FD))9:(*2)/07;<>63(.16:8)9(0*-1,(((,439*43)(--.),*,4((0414>,.((04*,-(((1.()4(---(,(,.)((((((((((.3(4(45)2+/(.(
@M02996:162:000000000-B87FG:1:1101:21059:3036 2:N:0:TAGCGCTC+TCTCTCCG
GACTACAGGGGGATCTAATCCTGTGTGCTCCCCCGACTGTCGCGCCTCAGCGGCAGGACTGTTCAAGGAAGCCGCCTTCGCCGCCGGGGTGCTACAGGATATCAACGCAGGTCACCGCGACACCCGGGATGCCGATTCCCTCTCCCAGACTCGAGGAAGGGAGGTTCAAGCGCACGTTCCGGGTGGAGCCCGGAGAGGGCACACGGGACACGCCTTACGGCCGACGCGAGCGGTACGCCGAGGAAAGCGGAACAAAGGATGGGGCACGGGGAGAGACGGGGGAGACGGGACAGGGGGAGGG
+
@@-86CCCDDD+@66,665,,6;,,<;C,,,,,+78+++,,:DC:6,B<?6@+76B+BCCE,99C?DFCE,9F>8=,,=A,8+@E==+4+++65C<FDA,7+733:>68++,,6,,68*3=:+5@33*5**,?@E9CF7D+()28C:FA?))=:7*=CGDEC7*22*0:E+8*8)*.*.<:C=*//17(*/4;>C>(*)(-*.:0)4,-./3,)().0*,*((-(7(3(*--5,-(-(**-302>2(()(0-(),*((().*((/(((-,((((((((((((((((-2(((())*1/-((,
@M02996:162:000000000-B87FG:1:1101:10413:3070 2:N:0:TAGCGCTC+TCTCTCCG
GACTACCAGGGTATCTAATCCTGTTTGCTCCCCACGCTGTCGTGGCTCAGCGTCAGTTGCGGCCCAGTAAATCGCCTTCGCCACCGGTAAGCCTCCCGATATCTACGCAGTTCACCGCTACACCGGGAATTCCAATGACCCCGTCCGCGCTGAAGAGCGACAGGTTCAAATGCAGTTTATGGGTAAAGCCCATAATGGTCACATCTGACTGGCCGACCCGCCGACACACCCGTTACAACCAGAAAAGCCGGAGAACGCTCGCCAGCTACGTAGTACCGAGGCAGCGGGGACGGAGGGAGCG
+
@@-,@CCEDED;@,A9;6A<E@C,6-CE,6;,6C+@:,,6,::@@+,A@?C@,,@B,CFFGGGGGDECE@E,CBBB,,49,86@ECC+4,,,9,@AFBC+40,39<>@B+49,9,:=8*==>,DEGD:>3,66D,++@8@D=*=+B:>*=3)5;>F,@9>EC=*49*<:D,:,=D,129+<8:4,21=86/0);C**,+).+994+9<>+2,,86B93>.*-(--13:680>5(-,6),/-3(4:7,.*-.94>20-,(,-),-)().5-.)(-.)),(,(-(-(((4(293))*/*-4((
@M02996:162:000000000-B87FG:1:1101:21411:3088 2:N:0:TAGCGCTC+TCTCTCCG
GACTACAGGGGGATCTAATCCTGTTTGCTCCCCCGACTTGCGCGCCTCAGCGTCAGTTGCGTACAAGGAATCCGCCTTCGCCGCCGGTGTGCTATAGGATATCAACGCATGTGACCGCTACACCCTAGATTCCGATTCCCTCTTCCGCACTCGAGTCACGCAGGTTCGGACGCACTTTCCGGGGTGAGCCCGGAGAGTTCAAATCCGACACAAGCGACAGCCGAAGCGGCCGTGACGGCCAGTAAAGCCGAACAACGCGCGCGACCTGTGAAGTGACGGGGCTGATGGGACAAGGGAAGAG
+
@@668CE@CDD+8,6,;6,,,C@,,;;=,6,,,78@++,,,8C@CC7FAEFE7@@C66CFF6C@CCDGFC,AF>,?,,,?8,4@8@@66++,9<,@FDD49+794:>88++8,85,8>0==C8@E+8,8;,,EFGCDGF9+);+BF@F593)@:73@BCCD7=7A*8:5=48*2)*)*.2:CC**1/16*=3BBGF(+14.+.))9921514(7:>:)1-*(--,4(4(*(()(-(,(**-4.)1.))*-04(72*-(,(-)-,),(().)))))))-((2(-,().,,((-))/2*(,(.
@M02996:162:000000000-B87FG:1:1101:6750:3091 2:N:0:TAGCGCTC+TCTCTCCG
GACTACTAGGGTATCTAATCCTGTTTGCTCCCCACGCTTTCGTGTCTCAGCGTCAGTTGTGGTCCAGTAAACCGCCTTCGCCACCGGTGTTCCTCCTGATATCTACGCATTTCACTACTACACCAGGAATTCCGTTTACATCTCCCACTCTCAAGGGAAACAGTTTCAAGCGCAGTTTCCGGGTTGAGCCCGGAAATTTCACGCCTGACTTGCTTCTCCGCCTACACACCCTTTACACCCAGTAATTCCGGATCACGCTCGCCCCCTCCGTATTAACGCGGCTGCGAGCAGGTAGTTAGCG
+
CCBCCFGGFGGEE@FEDAFFFFDCCFGGAFGGGGGGGGDFCBFF;EEFGEFF:FEFFGGGGGGGFGEFGGGFF@EGGGFEGGECFEE=C?B;ECFGGG;EDF8FGFFFECCGDFF,E3=?DDE,DFGGGGGGGGC=DGF,=;+DFEDF*=+:F;FFGGGGGG=<@CCGFF8@6BGC7DD+@EEC+C:@=@@8:AGF69B*3@=>=*:<5FC9AFEA;AF5=5(/:(50-C@(;=>6.)?*:;.)3)..+/5/(0/*(//--),(14((-4-((56))2,-1014(((-(-(-0*++3.42(
@M02996:162:000000000-B87FG:1:1101:6770:3096 2:N:0:TAGCGCTC+TCTCTCCG
GACTACTAGGGTATCTAATCCTGTTTGCTCCCCACGCTTTCGTGTCTCAGCGTCAGTTGTGGTCCAGTAAACCGCCTTCGCCACCGGTGTTCCTCCTGATATCTACGCATTTCACTACTACACCAGGAATTCCGTTTACCTCTCCCACTCTCAAGGGAAACAGTTTCAAGCGCAGTTTCCGGGTTGAGCCCGGAAATTTCACGCCTGACTTGCTTCTCCGCCTACACACCCTTTACACCCAGTAATTCCGGATAACGCTCGCCACCTACGTATTACCGCGGCTGCTGGCACGTAGTTAGC
+
CCCCCGGGGGGFGGGGEFGFFGGGGGGGGGGGGGGGGFEGGGGGEEGGGDFFFFGGGGGGGGGGGGGGGGGGGGGGEGGGGGGGGGGGEFGFGGGGGGGGDDAFFFFGGGGFGGFCG:<CDEEGGGGGGGFGGGDDGGGGFBFGGGDF?FFEEEFGDFFGGGFDFFGGFGGBGFGGFGCFGEGCFC@GFGFABE5@EGCF@CBFFF@B@4BBC69@AAC>C@D@==@7>EFFGFEFEFFGF@;<A?)7C6:673;C/./--1,291:084...4554:--313167:?B<??0)22<.-)
@M02996:162:000000000-B87FG:1:1101:9137:3103 2:N:0:TAGCGCTC+TCTCTCCG
GACTACGAGGGGATCTAATCCTGTTTGATACCCGCGCTTTCGAGCCTCAGCGTCAATCGCACTCCAGAAGGCTGCCTTCGCAATCGGAGTTCCTCGTAAGATCTAAGCATTTCACCGCTACACGACGAATTCCACCTGCCTAGTGTGTATGCAAGCCCATCAGGATCAACGGCAGGCCAGCGGGGGGCGCTGACATGGGACCGCCGACCAAAAAGGCCGCCGACGCGACCCGGAAACCCAAGAAAGCGGGATAACGAGCGCATACACAGAAGTAGCGCGGCGGGTGGCACGGAAAGAAGCG
+
8@668C,BBCC+8,,,665C<CC,,;CE@C<,,66@7+,6,8DCBB,F@<C@,,@,,:CCBF7FF<CCA<EE4?,=,4@?,8:,9==B=,,4,,C:A+9,934+9EE8=,,9,9,,6=*0=@8@E+=@C,+3@:E6D,,6+*562,5,++4*73=:+@?,,@8,<*019,A9@9CC945@6:**=<1)-/*,0)26.*8:(*43(.4(()/.:56B(0),2(-72-((-*(-)1,((.+1-(,(7((()-5(,0.*,(,--9((0),),(.()-).,((,(((((-((.)-,)0***(.,-
@M02996:162:000000000-B87FG:1:1101:11218:3104 2:N:0:TAGCGCTC+TCTCTCCG
GACTACCGGGGGATCTAATCCTGTTTGCTCCCCGCACCGTCGCACCTCAGCGTCAGGCATCTGCTGGTAACCTGCCGTCGCCATTGGTATTCTTCCAGATATCGACAGATGTCACCCCTACACCTGGAATTCTGATTGCCCCGCAGTGACTCTAGGTATGCAGGTCTCAACGCAATTCCGGAGTGGAGCGCCGGGATGGCACACCAAGCGTGCAAAACCGCCGACAGGACCGGTACGCCGAAGAAGGCCGAACAAAGCTCGCAACGGACGGGGTACCGCGGCTGCGGGCACGGAAGGAGCG
+
A@@A@CC@CEC+@,@,66,6,C;,,<;E,66,,8+@+C+,4@FE@F8F<EC@,68B,CE,E<CF9CCCCEFGFEAF+6+>:8=4,9=55,,,9,C9FEF,?+9+9@8=>,,4,65,8)3==CBF,DCDF9,,,6=7+EA,DD*=9B0D<C+*73:,7@2<,@9,4;+,5>D?*9C*;DEAC>C/,/070*46:5DF(*)(/+6:<FD76)*-(8<F?47-*-(-,-(4(*(-)(-(--**-,(4<((3*-094;7*.(-),).4)((-,4(3(-,.6<(,29(,(---(42,).***4,((
@M02996:162:000000000-B87FG:1:1101:6778:3111 2:N:0:TAGCGCTC+TCTCTCCG
GACTACTAGGGTATCTAATCCTGTTTGCTCCCCACGCTTTCGTGCCTCAGCGTCAGTTGTGGTCCGGTAAACCGCCTTCGCCACCGGTGTTCCTCCTGATATCTACGCATTTCACCACTACACCACGCATTCCGGTTACCTCTCCCACTCTCAAGGCAAACAGTTTCAAGCGCAGTGTCCGGGTTGAGCCCGGAAATTTCACGCCTGACTTGCGTCGCCGCCTACGCACCCTTTACACCCAGTAATTCCGGATAACGCTCGCCACCTACGTATTACCGCGGCTGCTGGCACGTAGTTAGC
+
CCCCCGG<EFGGGGGGGEGGFGGGG<FDGFFGGAGGGGGFFFGG7DCFGGGGGGGGGGG<FGC9<+@F7FGGCGGGGDGGG@F7DEF@CCGF=,9,9EAFCDDGDCDGGGGGFGG,459=DEFD++6+@FEFG?860@AB?90=+@)8*6DDFGG,+6A8DF=EDFGA=,,<CEGG5?CFGGGE@GEGBFFFDFGFECC*/>/5B/8=;AF*9;(2(2/6>66(6(669E?1<)66><AC,(.:@)6)285<::<7-,,-4C;-98B??F:34:).-((--,-7878(4078))22<-.)
@M02996:162:000000000-B87FG:1:1101:25111:3164 2:N:0:TAGCGCTC+TCTCTCCG
GACTACAAGGGTATCTAATCCTGTTTGCTCCCCGCACCTTCACGCCTCAGCGTCAGTCATCTGTTAGCAGCCTGCCTTCGCCATTGGTATTCTTCCAGATATCTACAGATTTCACCCCTACACCTGGAATTCTGACTGCTCCCCAGTAACTCAAGTCCTGCAGTTCTCAACGCAATTCGGGAGTTGAGCTCCCGCCTTTCACACCAAGCTTACAGAACCGCCTACACGTCCTTTAAACCCAATAAATCCGAACAACGCTCGCCACTTACGTGTTACCGCGGCTGCTGGCACGTAATTCGC
+
CCCCCGGGGGGGGGGGGGGGGGGGGGGGGGEFGGGGGGGGGGGGGGGGGGGGGGGGGGGGGGGGGGGGGGGGGGGGGGGGGGGGGGGGGGGGGGGGGGGGGFGGGGGGFCFGGGGGG=DGFFGGGGGGGGGGGGGGGGGDGEFGGGF,?EFFGGGGGGGGFE=CFFGGGGGFGFGGFGFFGGGGGGFGFGGFFFGFFGFFFGCEFFFFFFGEFA@BEFG>9:4<=::5>B@>GFF4@3FE9BBBF459;:>F@>=F(.//.1(-9(94244(5:)641-(-44>272::()(0)229)(4
@M02996:162:000000000-B87FG:1:1101:18790:3170 2:N:0:TAGCGCTC+TCTCTCCG
GACTACTAGGGTATCTAATCCTGTTTGCTCCCCACGCTGTCGAGCCTCAGCGTCAGTTATCGTCCAGTAAGTCGCCTTCGCCACTGGTGTTCCGCCTAATATCTACGCATGTCACCGCGACACGAGGAAGTCCACTTACCCCGCCGACACTCTAGGTCGACAGTTTCCAAGGCAGTACCGGGGTTGAGCCCCGGGCTTGCACATCAGACGTGCCGGACCGCCTGGGCGCCCGATACACGCAGGAAATGCGGAGAACGCGTGCACCAGACGGAGAGCAGCGGCTGCGGGGAGGGGAGGAGGG
+
@@A,8CEEEFF-@<B,66@<<C@;,;CE@<6@,C@@+8,,59F@8+,B@?CB,8B@;CF,CF8EF@CCCCG@FC@=,4,98B:C8=C:?,,,9,@4,?=,4=,,9C>+=,,4,9,:>5*===++@CC@D8,,6EEC?F8B+:*=?=A:5=0),8=,5@@C+;8,7+272@,3*9?4BF*:CDC**158)4*6?>D@(*)6.+7)/2745)*//:45;37-*-(-(-((-*(-),,,6)+1-(((036)*-)4(..*-,---*()*.2:0((,(((-).,,3(---,36(-(,))***-,(,
@M02996:162:000000000-B87FG:1:1101:19107:3172 2:N:0:TAGCGCTC+TCTCTCCG
GACTACAGGGGGATCGAATCCTGTGTGCTACCCGCACTGTAGAGCATGAGCGTCGATAAGTCCCCAGCAAGCTGCCTTCGCCATCGGTGGGCTGCCTGATCGCTACGCATGCCACCGCTACACCAGGAATGCCGCTTGCCCCTGAACTAGCCAAGAAATGCAGGCCGGACTGCAGGTCCGGGGTGGGGCCCCGGTAGGGTACAGAGCGCTGGCACTGCCGCCGGCGCGCCCGTTACGCCCAGTGAGTCCGAACAACGCGGGAACCACGCGGAGTACAGCGGCAGATGGGACGAGGGGAGAG
+
@@-68CCCFDD+@,A,6;,6,C@6,<C;,66,,76@++,,,<EAC@;@@E;@+,7@,CFGCEEFF@CF@CFF@B,4,,4A88?,@=@48++,,,8<,99,,*4+6884=++9,9,46=*0==,@DFCB:,,,3@EC8D?DCD5==DD,0+3)@3;FGC7:=99,4:@C*5*3,9CG62>:>CE*4/,5(*=,:>)3(*2/.0.<A).31)),(82)(*2-24,32;1((*-9)(-,44*/,4(,/).)2-03(0.1--((,/-(*(3:9-(--(.--.)(,4(-(,.2((.-0)//*(-(-
@M02996:162:000000000-B87FG:1:1101:8248:3175 2:N:0:TAGCGCTC+TCTCTCCG
GACTACACGGGTATCTAATCCTGTTCGATCCCCGCACTTTCGTGCCTCAGCGTCAGTCGCGGCTTGGTGCACTGCCTTCGCGATCGGCGTTCTGTGTGATATCTATGCATTTCACCGCTACACCACACATTCCATGCACCCCAAACGCACTCTAGCCCCCCAGTTTCCATGGCAGTGCCAAGGTTGAGCCCTGACATTTCACCACAGACTTGCGATGCCGCCTACGCACCCTTTAAACCCAATCAATCCGGATAACGCTCGGATCCTCCGTATTACCGCTGCTGCTGGCCCGGGGATAGA
+
CCCCCGFGGGGCEGFFEDGFFGGGGGEGGECFFGGGGGDFDEGGGGGGGGGGGEEGEECFGGGGCFEFGFFGGFGGFGGGEGGGEEGCCC:@EGCFFGGGG7DDCFEF9;F9FGFFG:9=>CDDGGGGCAFA>DEDCGGGC)?DGGD>9D5=@BCFCFCEE5085=EGG;DFFFGGAFEFCFGGGC;?@8C@;A6B4F+?3A@3?4143;;.).35()2.*(-4:46:>:-4949>>AF*3?8(9<>D52702><F,,(--),(/45-.--.,..6.(,((-34)42((((,))/*2.:4
@M02996:162:000000000-B87FG:1:1101:8269:3181 2:N:0:TAGCGCTC+TCTCTCCG
GACTACACGGGTATCTAATCCTGTTCGATCCCCGCACTTTCGTGCCTCAGCGTCAGTCGCGGCTTGGTGCACTGCCTTCGCGATCGGCGTTCTGTGTGATATCTATGCATTTCACCGCTACACCACACATTCCATGCACCCCAAACGCACTCTAGCCCCCCAGTTTCCATGGCAGTGCCAAGGTTGAGCCCTGACATTTCACCACAGACTTGAGATGCCGCCTACGCCCCCTTTAAACCCAATAAATCCGGATAACGCTCGGATCCTCCGTATTACAGCGGCTGCTGGCACGGGGTTAGC
+
CCCCCFGGGGGFGGFGFEGGGGFFFGGGDFFFGGGGGGFFGGGGGGGGGFGGGEGGGGGGGGGCFEDFGGGGFGGDFFFGGGGCFGE7>@CFFGGFFGFG9D,=DGFGFGCF;AEFE=BDDDFFGGGGGGFGGGGGGFFF>8?DDFDCAD5@DCF9CC5>EEA>@BFGG9,3@FGFFCEFFFC?FC>8BCFDFFGE?FFE?C@3==?1;AGAA9:6;B6:5667=69,(*3(225AA2;;??009<<<93::?>>0-----)4-)4)24(-..,.)),)--4((40).,38(8)2**,4)
@M02996:162:000000000-B87FG:1:1101:19101:3189 2:N:0:TAGCGCTC+TCTCTCCG
GACTACAGGGGGAGCTAATCCTGTTTGCTACCCGCACTTTCGAGCATGAGCGTCGATAAGTCCCCAGCAAGCTGCCTTCGCCATCGGGGGTCTTCCTGATCTCTACGCATTCCACCGCTACACCAGGAAGTCCGCTTGCCCCTGAACGATCCAAGAAATGCAGGCCGGGCGGAAGGTCCGGGGTGGGGCCCCGGGATGGGACAGACAGCTGGCACGTCCGCCGGCGCGCCCGATACGCGCAGTGAGTCCGAACAACGCGGGCACCCCGCGGATGACCGCGGCAGGGGGGACGAAGGGGGCG
+
A@-886ECDED+@++,66,,66;,,<;A,6;,,8+@@+,,58CC@@,@@=;@6,7@,CFG@FGFA6@FAAFFEB8,,,,96,48@==+:+++4,9,,:4,,2,64<B>8++9,4,868*00=,@@FCD:,,,6A6C+DC,+)*=:BC,:*3)@>;FFG,:92>,=BCC*4*5*0>E6;8>CED**/17(*19>>),(*7(.*-:3<(34)0,-0.),0*-*432(49(2*(()(-,34**-7(,1).)*-04(0.*-(((,)--*,-79-(((((..-(-(3(,((--(,,30)/**(214
@M02996:162:000000000-B87FG:1:1101:18789:3191 2:N:0:TAGCGCTC+TCTCTCCG
GACTACTAGGGGATCTAATCCTGTTTGCTCCCCACGCTTTCGAGCCTCAGCGTCAGGTATCGTCCAGTAAGTCGCCGTCGCCACTGGTGGTCCTCCTAATATCTACGCAGGTCACCGCTACACTAGGAATGCCACTTACCCCTCCGACACGCGAGGTCGACAGGTTCCAAGGCAGTACCGGGGGTGAGCCCCGGGCTTGCACAGCAGACTGGCCGTACCGCCTGCGCGCCCGGGACACCCAGTAAAGCCGGAGAAAGCGTGAACCAAGAGAAGTACCGCGGCTGCTGGGACGGAAGGAGCG
+
A@<,8C<EDFF+@8@96;,,6;@,,6CE9,6,,C@@7;,,5@FEC7,B6?CC,66@,CF9EF,AFCE,CAF<FBC:+4+>+84C??A,:,,,@,CE,?=9E+,39C>>=4+9,9,,>8*6+=,4@FFF;7,,@A=+8@D,?D*=+C>@9C*0+69+11@@C>8*4*2@;D,3@6@=BDEFDDD**/48;736>AG>(*)(.+6(3FB314*,.57.3.1-2,(-42;((*33)(,7,,+*(.(474).*-.-()42.(--,*,)1((((.(((....((,,17,(...(.(-))***.,-(
@M02996:162:000000000-B87FG:1:1101:14326:3231 2:N:0:TAGCGCTC+TCTCTCCG
GACTACACGGGGATCTAATCCTGTTCGATCCCCGCACCTTCGTGCCTCAGCGGCAATCGGTGTCTCGCAGGCTGGGTCCACAATCGGCGGTCTGTGTGATATCTATGCAGTTCACCGCTACGGCACACAGTCCGCATGCGGCGGCACCATTCAAGCCCGCCAGGTTCAACGGCAGTTCCGGCGGTGGGCGCCCGGAGGGCACCGCGGACTGGGCAAGCCGCCGACGCACCCGGTAAACCGAAGAAAGCGGGAAAAAGCGAGCAAGCGCCGAAGGGCCGCAGCTGCAGGCAAGGGGGGGGCG
+
@<6,8;CFCDD+@,9,;<,C9C@,,C@E,666,78@@F,,,9C@86,B<?C@++7@,CFF@F8FC@CB:6CFF=8?:A=499?,@@C+=+++6A4?C?A,9+,+6,85;,,4,6,,855==C=EEFF,=,3,@=@D6C68CAFGGEBG8*+*?;D,:CEC@=3*3*0<@?ED5:D*8;5>C*2/*1173E*4)7C>(*)(-*,3()4-4)*,853@?3*-*-(--2(7(*-4),--6),*-3,-97(()-),,.,*-(((-)-,*-4((4(((((((-,(,(,,,(.2(.(-0)/**((--
@M02996:162:000000000-B87FG:1:1101:17081:3236 2:N:0:TAGCGCTC+TCTCTCCG
GACTACCCGGGTATCTAATCCTGTTTGATACCCGCACCTTCGTGCATGAGCGTCGTTAACGGCCCGGAAGGCTGCCGTCGCGATCGGAGGTCTTCGTGATATCTATGCAGGTCACCGCGACACCACGAGTTCCACCTGCCCCTGCCGCAACCAAGCCATGCAGTTCCAACCGCGGAGCGGGGTGGAGACCCGCGAGGGTACGGCGGGGCAGCACGGCGGCCGGCGGACCCCGAAAACCCAAAAAAACGGGAGAACGGACGGAGCGGACGAAGAACCGCGGCGGGAGGGAGGGAGGGGAGCG
+
BCAB<CCFBCD+@6@,;;5C9C@6,<CFECC,,@@@+@,6<CE@C@@@ADCC+,@66CFFGGD>EBEGDEGC<?,=+,4>+==8D=CC=++,95C=9A?,4+7+4,8,=,,4,6,,68*6=>6DFFCB=++,3@DC7,,3C55CCG>:599)>>DCFF,<,?8,24=C@,;8=)9EBGBDED*/:11*-2C7D@C((*.,484>6D>(()14:49>>)57714,((--,*(4)---(-+/,(,45(-(*(0,3))/(((-,*(-1(,(,(--((4((((,,-(((-3(-(--.)***-((-
@M02996:162:000000000-B87FG:1:1101:11039:3243 2:N:0:TAGCGCTC+TCTCTCCG
GACTACAAGGGGATCTAATCCTGTGTGATACCCGCACCGTCGAGCGTCAGCGTCAGGTGCGGCCCAGCAAGCTGCCTTCGCAATCGGAGGTCTGCGTCATATCTAAGCATTTAACCGCTACACGACGAAGGCCACCGGCCTCTTACGCACTAAAGGAGGCCAGGTTCAACTGCAGGGCAGACGGGGAGCGACGACAGGGCACAGCTGACTGGACCGTCCGCCGAAGACCACTTGAAAACAAATAAATCCGGAAAAAGCACGGAACCGCCGAAATACCGGGGCAGCAGGGACGGAGGGAGCG
+
A@-,8CADDFD+@,@,6@,@CCC,,<CF<@C,,@:@+C+,,@F@B6+B@C@@,,8B,CFGGGGGDCEFCCGD??,,,,,?4?C=AECGC++,9,C=87@,@+,+9ED8>,,4,9,,6=*==B,@EEC=C++,6=+=+@+4+1*228:8<0*)7;>F@CGC@C/123*=CC:9,9C,:566:2:**/./(=/1)8)4(*)--*42<)428**.47:)-))-*-(4(3(((*,(*).4-.,*.1).9:)-*-)3(0.*-(..,9-1189(4-(((.)-)((-(((-,(41(4(45)1**(,((
@M02996:162:000000000-B87FG:1:1101:17065:3246 2:N:0:TAGCGCTC+TCTCTCCG
GACTACCCGGGGAGCGAAGCCTGTTTGATACCCGCACCGTCGTGCATGAGCGGCGGTAACGGCCCGGAAGGCTGCCTTCGCGATCGGAGGGCTTCGGGAGAGGGATGCAGGTCACCGCGACACCACGAGTTGCACCGTGCCCTGCCGCAACCAAGCCATGCAGGTCAAACCGATGAGCGGGGGTGGGGCCCGCGACAGTACGGGGGGGTGGCACGGCGGACGGCGCACGCGGAAAAACGGAGAAAGAGGGGAAACGCGGGGAGAGGCCGAAGCAGCGAGGCTGAGAGCACGGAAAGAGCGG
+
@@-6@CC<@@C6@+8+7:+6,,;,,<CF9C<C6@+@+F+,,8866@,@@EEE+8=++8CEFGGCF=CC@@FF<A+9,,,6+=48@@:8=+++3,36+63+8*++6:8,3,,3,3,86=*3*1*4:FC@<14,6AC<)3**23);C8:<)1)(318*AF+70+.,27*A0+/7*)/20>9@DD5*2)()-*:4)0/((/*))/4((0,(-)1(4*,5())(*(,---1,(/(3)-(.((**,(-(0..(*,),-)(*-((-(1(-*(((,((-(.((((-(((..4)4,,(31).***4((-
@M02996:162:000000000-B87FG:1:1101:17909:3253 2:N:0:TAGCGCTC+TCTCTCCG
GACTACACGGGTATCGAATCCTGTGCGATCCCCACGCTTTCGTGCCTGAGCGGCAGTTGCGGATTAGTCAGCTGCCTTCGCAATCGGTGGGCTGTGACATATCTAAGCAGTTGACCGCTACACAGCACATGCCGCCAACGGCATCCGGACTCGAGCTCGCCAGGTTCAACGGCAGGGCCGGGGGTGAGCCCCGACAGGTCACCGCGGACGGAACGGGCCGCCGGCGCACGCGGGAAACCCAAGAAATACGGAGAAAGCACGCATCCACCGAATTACCGGGGCAGCGGGCACGGGGGGAGCG
+
@@-,6C@EBDD+@,6,965,,6;,,;@?,,,,,;67+,,,,8;@,:5<@AC@++7@,<CCFGC+66C<,6FFF?,,9,,A,?=4@@C,8+++9?9?E9?,4+,+9A@499,,,9,,65*069,@,A?,8,,,3CEDGEFC+:<++@:+3+*)6:;31<CC7C5*23*AD>C9;67*:C>?CDD**1-7,2@8D599(*/),0.42)423))-(88)4)/-*,-2(4991*(4)(-(..,*,-12:())*-.3().*.,(.-)--).)(.-(,,(-.)-(,,-(-((-,,-(-.)2**3,(,
@M02996:162:000000000-B87FG:1:1101:17928:3255 2:N:0:TAGCGCTC+TCTCTCCG
GACTACACGGGGATCTAATCCTGTTCGATCCCCACGCTGTCGTGCCTGAGCGGCAGGTGCGGAGTAGTCAGCTGCCTTCGCAATCGGTGGTCTGTGACATATCTAAGCATTTCACCGCTACACAGCACATTCCGCCAACAGCATCCGTACTCGAGCTCGCCAGGTTCAACGGCAGTGCCGGGGGTGAGCCCCGACAGGTCACCGCTGACTTAACGTGCAGCCTGCGCACCCGTTAAAACCAAGAAATCCGGATAACGCGCGGAACCTGCGGGAGACGGGGGCTGCGGGGAAGGGGGGAGGG
+
A@<,@CDECDD+@6666;;,<<@6,C@F,6,,,C+@+,,6,99@@8,;@=CC++7@+:FEGGG+8=E<<CFGFD==,,=A4?>,D=C,8++,9A,AFE?,4+,39BE,>,,9,9,:88006=,@,A??=,,,@D6DDG+++5;+2@=+36**@>C>+9E6CE8*4*2@;@E>59?,@FBEGDE**141.*=;BB3((*/).<)410467**)69<737*.0,(.,491(*2773(-6),*.8(4<2))*-56(06*-(((-),()(,(3,(((((-(4(,,(,(--,2((--.)**24,((
@M02996:162:000000000-B87FG:1:1101:7133:3270 2:N:0:TAGCGCTC+TCTCTCCG
GACTACTAGGGTATCTAATCCTGTTCGATCCCCGCACCTTCGTGCCTCAGCGTCAATATGTGTCTCGCATGCTGTGTCCACAATCGGCGTTCTGTGTGATATCTATGCATTTCACCGCTACTTCACACATTCCGCATGCGGCGGCACCATTCAAGCCCGCCAGTTTCAACGGCAGTTCCGGCGTTGGGCGCCCGGATTTCACCGCTGACTTGGCAAGCCGCCTAAGCCCCCTTTAAACCCAATAAATCCGGATAACGCTCGCATCCTCCGTATTACCGCGGCTGCTGGGCCGGGGTTAGC
+
CCCCCGGGGGGFGGGGF9FDGGFFGGGGGGFGGGGGGGGGGGGGGGGGGGGGGEGGGGGGGGGGFGGGG>FFGGE,CFFDGGGGGGEFEFFEGGDFGGFAFFFGGGGGGGFGCFGGE:?8C,<EGGGGGGGFFGGGDEFEC=EGGGFFFGFEFFGGGGGGGGA@EFGGGGGFGBGGFGFFG>CEGGFGFGGFFFG@DGAE<CEFF@FF?4FBFFF?059323(().3(-;>6F>ADFFFE?6(8?AB<CB5((0.2-,---)4,72>A?-.4(5)))---,499(4)(((-40.//::04
@M02996:162:000000000-B87FG:1:1101:9380:3272 2:N:0:TAGCGCTC+TCTCTCCG
GACTACTCGGGTATCTAATCCTGTGCGCTCCCCACGCTTTCGCGCCTCAGCGTCAGTTACGGCCCAGTAAGTCGCCGTCGCCACTGGTGGGCCGCCCGATCTCTACGCAGGTCACCGCTACACCGGGAAGGCCACTTACCGCTTCCGTACTGAAGCTCTGCAGGCTCCAAAGCAATTCCCACCTTGAAAGCAGGACGGGCACGCCGGACTGACAGCGCCGCCGACACGCCCTGTACGCCCAGGCAAGCCGGAAAAAGCACGGCCCCGACGGATGACCGCGGATGCAGGAACGGGGGGAGCG
+
@@666C@C@CD-@6@,;65@<C@,,=B7+66,6C:@76,,58B@6+,B<?,@,68@,<CFGGGFGCDC6CE,C?+=+6@>+86@49<,=,++@+8+@>=++0,+4<>+>6+3,6,888*6==,=CGC><++,@8D9+@7,*)***@:703**6;;,,4,49C684)2*;CFF,6?,4=:AGC**22/24A*5AA8=(*).2*/4:DF9>)*4(9<497),24(-(-14;*((*..),(*/(,(-5(-(/-0(,.,1-((,-)-(1(-4(-,((-,.44((,(--()..-((,0)/*231(-
@M02996:162:000000000-B87FG:1:1101:8235:3283 2:N:0:TAGCGCTA+TCTCTCCG
GACTACTGGGGTATCTAATCCTGTTTGATCCCCACGCTTTCGTGCCTCAGCGTCAATGACGGATTCGTGAGATGCCTTCGCAATCGGTGTTCTGAGTAATATCTATGCATTTCACCGCTACACTACTCATTCCTCCCACGGCATCCGTATTCCAGCGCGCCAGTATCAAGGGCAGTGCCGGAGTTGAGCCCCGGGCTTTCACCGCTGACTTGCCGCACAGCCTACGCCCCCTTTAAACCAAAGAAATCCGGATAAAGCTCGCATCCTCCGACTTCCCGCGGCTGCTGGAACGGAGTGAGC
+
BCCCCGFCFGGFDGGGFEFFFFFFFEEGGFGGGGGGGGGGGGGGGGG@FEFGEEGEFFFGGGG7F<B@C<FGGGGGG;@FEB:CEFG??FCFGGGEAECFEFFGFFEDFFFECGAFG=B6CFG;EF,ADEFFGAD8?4@8=>9=DEF:*8:DE=DFEGE+@8:,@3=,C68<EFGG*@*5B@@*@D;FF688*:9A(4?>4B5>@85(0+44);1)(0)/26(/(/((.*42484:4):/:6(.5<55740-436*--.)-/,(1,)-41(-(-).((-,(,(((),((((.0)22*))(
@M02996:162:000000000-B87FG:1:1101:25070:3288 2:N:0:TAGCGCTC+TCTCTCCG
GACTACTCGGGTATCTAATCCTGTTCGATCCCCGCACCTTCGTGCCTCAGCGTCAATATGTGTCTCGCATGCTGTTTCCACAATCGGCGTTCTGTGTGATATCTATGCATTTCACCGCTACTTCACACATTCCGCATGCGGCGGCACCATTCAAGCCCGCCAGTTTCAACGGCAGTTCCGGCGTTGGGCGCCCGGATTTCACCGCTGACTTGGCAAGCCGCCGACGCACCCTTTCAACCCAATAAATCCGGATAACGCCCGCACCCTCCGTATTAGCGCGGCTCCTGTGACGGAGCTAAC
+
CCCCCGGGGGGGGGGGGGGGGGGGGGGGGGGFFGGGGGGGGGGGGGGGGGGGGGGGGGGGGGGGGGGGGGGGGGFFFGGGGGFGGGCFFGGGFGGGGGFGGFGGGGGGGGGGF9FGG=ADD8CFGGGGECGGGGGGGGGGG5?CD85<;C8CFGFG6FGGEG5@9BCGCFGFGFGFFGC;EE:=CD?C?GGF5>GFFGF?CF<?9B;9<FF<BF)9::<9:,(44;0,,:22*,)6422;:04)14>A9473,)9C,,((-1((/((-(--(.())59(46;((-,5.)).-77=*2)).
@M02996:162:000000000-B87FG:1:1101:18452:3292 2:N:0:TAGCGCTC+TCTCTCCG
GACTACCAGGGAGCGAAGCCGGGTTGCGACCCGCACGTTCGAGCAGGAGCGGCGATAAGTCCCCAGCAAGCTGCCGTCGCCAGCGGTGTTCGTCCTGAGCGCGACGCAGTACACCGCTACACCAGGAAGTCCGCGTGCCCCGGAACTAGCCAAGAAATGCAGTCCGGTCTGAAGGTCCGGGGGTGGGCCCCGGGAGGGTACAGACCGCTGGCACTTCCGCCGGCGCTCCCGGGACGCCCAGTGAAGCCGAACAAAGCGGGCACCCCTCGTAGGACCGCGGCTGCTGGCACGGAAGTAGCCG
+
@@-88CEEDC,6,8@:@@:,+@+6,C6:68+888@8+C,:8@C@@9BEC,@+87@+BFG<FGEEEE4FEFG@D,=48+68+?+ACC+@++,8@+@+CDF=:58=+@@>33,@;@,5B)007@3DFGGFF>,,>:*2CE*?D(2>CE)<*;=/=8<?C+<CEC/8=>C*)*0*37C<7C778C*1:71*,::4@)9((:)53<AB0>99(.903@()./5:/(-764(-2;00)4319(**....*)4(/-069<(04((,-941*7((,41((..(4((1-(--).,,2766.010+).--
@M02996:162:000000000-B87FG:1:1101:25056:3298 2:N:0:TAGCGCTC+TCTCTCCG
GACTACTCGGGTATCTAATCCTGTTCGATCCCCGCACCTTCGTGCCTCAGCGTCAATATGTGTCTCGCATGCTGTTTCCACAATCGGCGTTCTGTGTGATATCTATGCATTTCACCGCTACTTCACACATTCCGCATGCGGCGGCACCATTCAAGCCCGCCAGTTTCAACGGCAGTTCCGGCGTTGGGCGCCCGGATTTCACCGCTGACTTGGCCAGCCGCCTACGCACCCTTTCAACCCAATAAATCCGGATAACTCTCGCATCCCCCGTATTACCGCAGCTACTTGCACGTAGTTAGC
+
CCCCCGGGGGGGGGGGGGGGGGGGGGGGGGGFGGGGGGGGGGGGGGGGG8FFGGGCGGGGGGGGGGFGGGGGGGCFEGGGGGGCFFFGGGGGGFGFGGGGGFGFAFGGFGGGFFFG=:<CDEFFGGF<@FEFFGGGGEFEDA?CDCBFFFFFGG?GGGEEEGB@FFGGGGGECEGGFGFF5CC?FDFGFCE;5>36;C=E<C)8>8>FFFCB)?)9?FG1*44:??>FFE?(9:).64;=B:(5*.<9948?0>AF)-..-7107402((--.(-.)(,((,,).))-622,)0*2+-.4
@M02996:162:000000000-B87FG:1:1101:16248:3301 2:N:0:TAGCGCTC+TCTCTCCG
GACTACACGGGGATCTAATCCTGTTTGCTCCCCACGCTTTCGAGCCTCAGCGTCAGTTGTCGTCCAGTAAGCCGCCGTCGCCACTGGGGGGCCTCCTAATATCGACGCATTTCACCGCTACACTAGGAATTCCACTTACCCCTCCGACACGCTAGAAAACCAGGTTCCAATGCAGTCCCACGGATGAGCCCTGGGGGGGAAGAACAGACGTAGCCTTCCGCCGACGCTCCCGTTACACCCAGGAAAGCAGGAAAACGCGGGCGCCAGACGGATGACGGGGGCTGCGGGCACGGAGGAAGCG
+
A@-,6;CFCDD7@,@,;65,@,;,,6;A,,;66C@@:,,6,8CA@+,B@BEB,,8@<CF,CF<?FCCCCDGGGE@>++6>+84@8=@,=+++5+7>,>B,73,*>F>*:**,,5,8:>)1::3,?FFC<7,22@F77EE8C0.7CE>F59.(*/7EGGGF>C3*0*2+2<00+1:39<?B*:7**/.7):*(85C((*)(-*.(,087?)/-4).*)**-*3(4(44(,*(4*((-)),2,4:BFB:0*..-(0.*-(((()(()((.,4-2(((.,3(-(9(-((,-,3(3..***(,(,
@M02996:162:000000000-B87FG:1:1101:25083:3304 2:N:0:TAGCGCTC+TCTCTCCG
GACTACTCGGGTATCTAATCCTGTTCGATCCCCGCACCTTCGTGCCTCAGCGTCAATATGTGTCTCGCATGCTGTTTCCACAATCGGCGTTCTGTGTGATATCTATGCATTTCACCGCTACTTCACACATTCCGCATGCGGCGGCACCATTCAAGCCCGCCAGTTTCAACGGCAGTTCCGGCGTTGGGCGCCCGGATTGCACCGCTGACTTGGCAAGCCGCCTACTCACCCTTTACACCCAACCAATCCGGCTAACGGCCGCATCCACCGTATTACCGCGGCTGCTGGCACGGAGTTGAC
+
CCCCCGGGGGDGGCFGGFGGGFGFGGGGGGGFGGGGCEGGGGGGGGGGGDF>FGE7<CFFGFGFEGGGDFGGGGFGEFFFGGFFF,BCFGDEFGGFGGGE9<FGGGFGF=FGGGAFG55+=9FDFFACGGGF,DEGGGGGGFFGD7>CAFF@FC+::CCGGG=FGFFEGFEFGFGGFG4AECGEGGFG65C@DDD9DE)7?C0(-7;6?=FDBFF?6@F(/38<())..222C)4)-4;8:1(,.,,32,)(4)40(((((1-(/.)..93<03)-)(,(((4((.).4170)8=:C)))
@M02996:162:000000000-B87FG:1:1101:17817:3304 2:N:0:TAGCGCTC+TCTCTCCG
GACTACACGGGGATCTAATCCTGTTTGCTACCCGCACTGTCGAGCATGAGCGTCGATTAGTCCCCAGCAAGCTGCCTTCGCCATCGGGGGTCTTCCTGATCTCTACGCATTCCACCGCTACACCAGGAATGCCGCTTGCCCCTGAACGATCCAAGAGGTGCAGGCCGGACTGCAGGTCCGGGGGGGGGCCCCGGGATGGGACAGGCCGCTGGCATCGCCGCCTGCGCTGCCGAGACGGCGAGGGAGGCCGAACAAGGCGTGCACGCAGCGGAGAGCAGGGGGTGCGGGCAAGAGGGACGGG
+
@@-,6;@@BCD+7,<,;65,6CC,,6CA9@C,,@6@+6,,5CF@8@;@@CCB+,7@,CFFCF@=FABFCCGFFE8,,,=A68=@DCC+4+7+9,C<??A,,+,69C>@8++9,8,,8>*==>,DFGCCB,,,@C>C=D?,?8*=9DC,3+0)@8?CFG<C798,49@C?**2,1;F/?3?CCE**/1C4//4>:/9(*<((*-:0<?3,)12(7)0,57-*-(-(-(-(*.7)(4(3(**-461)(-3*-.((04*.((--*--*,3((-(,(((().(,((--(--,(,(-))*1*(-((
@M02996:162:000000000-B87FG:1:1101:13950:3305 2:N:0:TAGCGCTC+TCTCTCCG
GACTACACGGGTAGCTAATCCTGTGTGCTACCCACACTGGCGTGCCTCAGCGGCAGGTAGAGCCCAGTAAGCCGCCTTCGCCACTGGGGTTGCTCCGAATATCGACGCATTTCACCGCGACACTCGGAATTCCGCTTACCTCTGCTCCACGCAAGAACCACAGGTTGGGATGCAGTTCCGAGGAGGAGCCTCGGAGTGTCACATCCAACTTGCAGGCCCGCCAGCGCACCCGTTAAACGCAGTAAAGCAGGACAACGCGTGCCACCTACGGAGTACGGGGGCTGCGGGAGCGAAGGAGGCG
+
8@-86C@ECED+7,6,66;,,<C6,<;,;;;,6C,@,,,,,76@8,,B6?C@+6@B+CFDGGGGGCCC@@FGFEFC,,4?864@4=<,:+++9,9AFEE+=+,+>>>44++,,4,:6=*66=+,8DC6=+3,,6@=+C8>=0*575::9C9)@33@CGFG*;8,43*176,3,/=2+=CDDEE**/5765*/:5>((+1))+1)60;35)+..97),)*-2-(-(-(71*-7*(,(..+*,3(68:)9*.)((..*-(-((*-5*.(.,,(--((.(,(,17((-(--((--))2**(((-
@M02996:162:000000000-B87FG:1:1101:8734:3306 2:N:0:TAGCGCTC+TCTCTCCG
GACTACTGGGGGATCTAATCCTATTTGCTCCCCACGCTTTCGTGGCTCAGCGTCAGTAACGACCCAGCAAGCCGCCTTCGCCACTGGGGGGCCTTCTAAGATCTACGCAGTTAACCGCGACACTAGAAATGCCACTTGCCTCTAGCGCACTCAAGTGTACCAGGGTCGAAGACGAACTGAGGGTGAGCCGCAGGCTGTGACCGTAGACTTAAGAAAACGACGACACACGGGGAAGGCCAAATAAAGCCGGATAAAGCAAGACCCCGAAGTAAGAGCGCGGGGGCGGGCACGGAGGGAGCGG
+
A@688@C@AFD+@,@,;656E,6,,-<;,,6,,;+7+,,,58;@,+,;<?6@,6@@,CFEFGG7F@D9<AFFFB@+6,=A,,48,9=,=4++@+,@<B=,>+,25365>**776,84>*188*5?FEC<<,+B??<7C<+13);+?:=5>)(?8C,+444994**027/;E5;59EF*5?CD*/2/2*.**-855.(*05)+(-4><<)*26.=5F()1(/(,3,-3(-*--)4(,((+24)-.9)-(/,.(-/-*)(,.(2(.*-2(---)..),--,2((((,--(,(,45.**/-,(.
@M02996:162:000000000-B87FG:1:1101:8881:3310 2:N:0:TAGCGCTC+TCTCTCCG
GACTACAGGGGTATCTAATCCTGTTTGCTCCCCCGACTTTCGCGCCTCAGCGTCAGTACCGTTCAAGGAATCCGCCTTCGCCACCGGTGGTCTATAGGATATCAACGCAGTTCACCGCTACACCCGAGATTCCGATTCCCTCTCCCAGACTCGAGGCCTGCAGGTTGAGACACACTTGCCGAGTGGAGCCCGGAGAGAGCAAATCGCACACACAAGAACGCCGACGCGCCCGGAAAGCCCAGGAAAGCCGAAAAAAGGCACGGGCCACGGGAGTACCGGGGATGCAGGCACAGGGGAAGCG
+
A@-,8CE<CED-86A,6;5<C@@;,6CF96,9,+6@++,,,8B@@+,B<?@B,6:B,<:9B:,AFEFEC@,9E>:,,49?66,8@==77+,,,,49A<:,9+9+>E>@>++9,45:==*==9=,==>+8+,,@=C++6,6+3*66@DFDD*)6>=+4A?78C8,453?DFG*3;*13+3;B8;4**./54*/8;C9/*)4)06)))(/4)*/(26;3)*.2--4(1461*(,)(((.(,*,.4857(4*-02().)-((((1,21((4(((-((.6-(((,(-,,).1(((..)*2*41,(
@M02996:162:000000000-B87FG:1:1101:17416:3312 2:N:0:TAGCGCTC+TCTCTCCG
GACTACAGGGGGATCTAAGCCTGTTTGATCCCCACACTTTCGTGCCTCAGCGTCAATGACGGAGTGGTGAGATGCCTTCGCAATCGGTGGTCTGTGTGATAGCTATGCATGTCACCGCTACACCACACATGCCGCCCACAGCATCCGTATGCCAGATGACCAGGTGCAACGGCAGGTCACGCGGGAAGCGCGTGCGGGTCACCGCAGACGTGGCATGCCGCCTACGCACCCGAGAAAACCAAGAAATCCGGAGAAAGCGCGCAGCCTCCGGAGAACCGCGGCTGCTGGGACGGAGGAAAGG
+
@@-66C@CCDD+@,6,;6,;<@;;,<CF,6,,6@@C,6,,;@C<8,,B<?CB,8@:,CFEGGG+6:C<CAFG9EC=,,@?8@@,DDD,8+,,9A9<9?@,@98=459,9,,9,9,,88*069,9DC=+?,,,9++=CG+>DDF+6@:+3+*063=D2,EDC?8+,*6@=,@>:0;@9CC@>,;**257278608562*5(3<.:9)42:)*-4<<*,)*-*4(-.49:1*8>)(--.,,2,4(.57))*-.--54*.(---)-.)(((.-(--((,49((1(--()..(3790)8**((((
@M02996:162:000000000-B87FG:1:1101:22183:3320 2:N:0:TAGCGCTC+TCTCTCCG
GACTACAGGGGTATCTAATCCTGTTTGCTCCCCACGCTTTCGTGCCTCAGCGTCAGTAACAGTCCAGCAGGCCGCCTTCGCCACTGGGGTTCCGCCTAATATCTACGCAGTTCACCGCTACACTAGGAATGCCGCCTGCCGCTCCAGTACTCCAGCCTGGCAGGTTCAAATGCAGCCCCGGAGGTGAGCCCCGGTCGTTCACATCTGACTTGCCATGCCGCCGACGCACCCGTTACACCCAGGAAATCAGGATAACGCTTGCCCCAGACGCATTAGCGCGGCTGAGGGGAAGGGAGTAGC
+
CC@BCFDFFED-@,A9;<@C<DC6,<CAA96,6C@B:;,,9@EC@D9F@ECE@6@E;FFGGGDFGFEFCFGCGEC@,:FD:F@FFCC,=+7,@,@:FCE9=+==>FB>E8+9,95:>>*===,,@FFEE@,,DCE>?FF?+:9DD8:94=+03@=F?DFC@C8+43;ECF,=@9CACDAFG8:*1997;C55?>2>(4.,455/4+75>8@7>FE+56*.*6(4(434(/439:(,..,/-814)3..*.)()*)*-(-,,*(.*401(-(-(())(,(--332(((,(((-))***.).
@M02996:162:000000000-B87FG:1:1101:6554:3321 2:N:0:TAGCGCTC+TCTCTCCG
GACTACCGGGGTATCTAATCCTGTTCGATACCCGCACCTTCGAGCTTCAGCGTCAGTTGCGGCCCAGCAAGCTGCCTTCGCAATCGGAGTTCTTCGTCATATCTAAGCATTTCACCGCTACACGACGAATTCCGCCTGCCTCTTACGCACTCAAGGAGGCCAGTTTCAACTGCAGTGCAGACGTTGAGCGACTACATTTCACAGCTGACTTGACCTTCCGCCTACGCTCCCTTTAAACCCAATAAATCCGGATAACGCTCGGAACCTCCGTATTACCGCGGCTGCTGGCACGGAGTTAGC
+
CCCCCGGGGGGGEGGGFEGDFGFFGFGGGGEFGGGGGGGGGGGGG+BFGEFGEFGGFGGGGGFEGGFFGGGGGGGGFGGFGGGGGGGGGFFGGGGGFGFDFFCFGGGGFFGFFGEGG=ADDFFEGGGEGGGDFFGDGGGFGDFF7ED:@DDCEF9F79EEFE88@AFGGGFFGFGGFGFFFDCFFFFG=EC@EFD=?FFCEFFEB4@FFFGFFFFFEFG626203?6(/B;3>><A93CGF?04FDFA67@?6B>6--,--1((12(4(-,.336-6:-7901,48?B?BFF>)2106<<
@M02996:162:000000000-B87FG:1:1101:8731:3324 2:N:0:TAGCGCTC+TCTCTCCG
GACTACTGGGGGAGCGAATCCTAGGTGCTCCCCACGCTTTCGTGGCTCAGCGTCAGGAACGACCCAGCAAGCCGCCTTCGCCACTGGGGGTCCGTCTAATATCTACGCATTTAAACGCGACACGAGAAATTCCACTTGCCGCTAACGCACTCAAGGTTACCAGGTTCAAAGACGAACTGAGGGGGAGCGTCAGGCTGGGAGGGTAGACGTAAGAAACGGCCTACACACGGGTGACGCCCAAGAAAACGGGAAAAGGCACGCCCCCCACGGAAGAGCGGGGGCACAGGCACGGAGGAAGGCG
+
@@@,@C,@ACD+8+++76+86;6,,;;E<@<,@@+7+,,,,8C<,@,B<?C@,6@C,CF<FGEGC6CE<CFGGEB7,,@?8,4@4=A,4+++@+9?B44,75,+7E4+66+77@,,6=*==88+@FCBC,,,,3@++@7@*1*<*6:C9C*)?8>,,,5<D96*4*4,2=C6,8CC;*7=C>**4C,1(123<:7((*02(*((.8940.1,(9:@?)*4/(,44,,-,*--)45-(-*13433:(,(*()(,7(*.,,-(1,()(,(-((((.(.,-(,(((,,.,(.(,40./**(((4
@M02996:162:000000000-B87FG:1:1101:22165:3326 2:N:0:TAGCGCTC+TCTCTCCG
GACGACAGGGGTATCTAATCCTGTTTGCTCCCCACGCTTTCGTGCCTCAGCGGCAGTAACAGTCCAGCAGGCCGCCTTCGCCACTGGTGTGCCTCCTAATATCTACGCATTTCACCGCTACACTAGGAATTCCGCCTGCCGCTCCTGTACTCCAGCCTGGCAGGTTCAAATGAAGCCCCGGAGTGGAGCCCCGGGCTTTCCGATCGGACTGGCCAAGCCGCCTACGAACCCGTTACACCCAGGAAAGCCGGAGAACGAGTGCTGCATGCGGAGTACCGGCGCGGGTGGCACGAGGGAGGAG
+
A@-,8@CCDED-@,A,;65,C@@;,6CF96C<7C@@:,,,5@F@B6,BCECB+8@C6EFGGGCFGGFGGGGGGEC7,,9?B,=F8=C5A4,,@,@,<FE=;48+>CDFC++94=,?@5*6=94,@FDD?,,,7@EDCF,@01*6=,:,4?=*@,6@F,@?C:8+5*=:5E,4,45@AD=DC194,/175=*:BE)((,)))*//4)2(.)*,/)()()2,*--(,-(.,/44>(,-5)0*4:0:533:7-56,74*,(,,-0))*.)))--((-...4(--(((((-,(.)4))2**-(((
@M02996:162:000000000-B87FG:1:1101:6573:3329 2:N:0:TAGCGCTC+TCTCTCCG
GACTACCGGGGTATCTAATCCTGTTCGATACCCGCACCTTCGAGCTTCAGCGTCAGTTGCGGCCCAGCAAGCTGCCTTCGCAATCGGAGTTCTTCGTCATATCTAAGCATTTCACCGCTACACGACGAATTCCGCCTGCCTCTTACGCACTCAAGGAGGCCAGTTTCAACTGCAGTGCAGACGTTGAGCGACTACATTTCACAGCTGACTTGCCCTTCCGCCTACGCTCCCCTTAAACCCAATAAATCCGGATAACGCTTGGACCCTCCGTATTCCCGCGGGTGCTGGCCCGGAGGTGGC
+
CCCCCGGGGGGGGGFFF9FEGGGCEFGFGCCFFEGDGG@EFEGGG+@FDFGGEEGGFFEFDEGEGGGGGGF@FFGF9FDFGCC:EFCEE7CAFFGG=ECF,+@DFGGGGGFFFFEFG13=@DF6EGEFGGFGCFGDDFGCG5DFGEFG>83:BD7,A,@EEGC>E>CGGCCFGFG9*5=+>>=?*97C:EG946;;4CA<@75:/16;@F+).2.23=C0/66@D;@3:E0(244)622;(30>?A5404.86B47(((((15,24(-,-(.(.).5?-,((-((5).((--8.1*/((.
@M02996:162:000000000-B87FG:1:1101:12502:3337 2:N:0:TAGCGCTC+TCTCTCCG
GACTACTAGGGGATCTAATCCTGTTTGCGCCCCACGCTTTCGCGCCTCAGCGTCAGTTGTCGTCCAGCAAGCCGCCGTCGCCACTGGGGTTCCTCCTAATATCTACGCATTTCACCGCTACACTAGGAAGTCCGCTTGCCTCTCCGATACTCAAGGGCTACAGGTTCAAATGCAGTTCCGGGGTTGAGCCCCGGGAGTTCACATCTGACTGGCAGCGCCGCCGACACGCCCTTTACACCCAGGAAAGCCGGACAACGCGTGCAACCTACGGAGGAGTGGGGGTGCGGGCAAGGAGGGAGGG
+
A@868C6CDDF+@,@,66;,<@;;,;;C+68@7@@@:8,,;8C@6@,B<=C@,6@B,CFCFGFGGDFGFFGGGC=@+8@B+8:FD=@,4++9@,>FEF?,=+4+9CB@>++9,95,6=:=>@,7DDCDC,,3@C>6+@8=95:D6E>+9=+*@8?FGG?CEC=,,*;<;F,439D,4:AADDG**28<60=:?>GF0*)./1915+9<C++,(;68(0)-2423292<3*4(*)...-,/-80377(.*-.,452*---(,*-6*((.,-(,((,((.(,,((-((-31,(-)./2*-,(,
@M02996:162:000000000-B87FG:1:1101:25229:3339 2:N:0:TAGCGCTC+TCTCTCCG
GACTACCGGGGTATCTAATCCTGTTTGCTCCCCACACTTTCGTGCCTCAACGTCAGTTACTGTCCAGAAAGTCGCCTTCGCCACTGGTGTTCCTCCTAATATCTACGCATTTCACCGCTACACTAGGAATTCCACTTTCCTCTCCAGCACTCAAGAAAAACAGTTTTAGTTGCAGTTCCTCGGTTAAGCCGAGGGATTTCACAGCTAACTTATTTTCCCGTCTACGCACCCTTTACACCCAATAAATCCGGATAACGCTTGCTCCCTACGTATTACCGCCGCTGCTGGCAAGTAATTCGC
+
CCCCCGGGGGGGGGGGGGGGGGGGGGGGGFFFGGGGGGGGGGGGGGGGG=CBFDFGGGGGGGGGGGGFGCGGGGGGGGGGGGGGGG@EFGGGGGGGGGGGGFGGGGGGGGGGGGGGG=<CDFGGGGCGGGGGGGGGGFGGGEF6D@DGFGFFGGGFGGGGGGDFGFFDFGGFGFDFBF;9EGCEEGEFEGD=EFG5CFFEEFC@@**:49D=C6;=:BGA;/-<E>>(6=@2CEFFFEFE;1=)1.6789>0()7F(.//,14<C::28(.)6:)-)--(((20-.2(2()(**+00)(3
@M02996:162:000000000-B87FG:1:1101:24960:3347 2:N:0:TAGCGCTC+TCTCTCCG
GACTACAGGGGTATCTAATCCTGTTTGCTCCCCACGCTTTCGCGCCTCAGCGTCAGTTACTGTCCAGAAAGCCGCCTTCGCCACTGGTGTTCTTCCCGATATCTACGCATTCCACCGCTACACCGGGAATTCCGCTTTCCTCTCCAGCACTCAAGAACAACAGTTTCAAATGCAGTCCCGCAGTTAAGCCGCGGGTTTTCCCATCTGACTTGCCATTCCGCCTACACGCCCTTTACACCCAGTCAATCCGGACAACGCTCGCCACCTACGTATTACCGCGGCTGCTGGCACGTAGTTCGC
+
CCCCCGFGGGGGGGGGEFGGGGGGGGGGGGCFGGGGGGGGGGGGGGGGGCFEGGGGGGGGGGGGGGGGGGGGGGGGGGGGGGDGGF=FGGEGGGGGGGGEEBGGGFGGGGGFGGGGG=ADCFFGGGGGGGGGGGGGGFGGG91?FEDFFGFFGGGGGFFCE?:@@CGEFGGFGFGGFGFFGGGGGC?@EGC)3?D@0<FE)+=;@8CCEFGFCFEA3A7/146;3/3,489194<<DAC=(48)/6ABF>8<>>0>-.-((1,:<2?FBF4).(.))(--433(-.4(((5108@?C2(4
@M02996:162:000000000-B87FG:1:1101:24953:3366 2:N:0:TAGCGCTC+TCTCTCCG
GACTACAGGGGTATCTAATCCTGTTTGCTCCCCACGCTTTCGCGCCTCAGCGTCAGTTACTGTCCAGAAAGCCGCCTTCGCCACTGGTGTTCTTCCCGATATCTACGCATTCCACCGCTACACCGGGAATTCCGCTTTCCTCTCCAGCACTCAAGAACAACAGTTTCAAATGCAGTCCCGCAGTTAAGCCGCGGGTTTTCACATCTGACTTGCCATTCCGCCTACACGCCCTTTACACCCAGTAAATCCGGACAACGCTCGCCACCTACGTATTACCGCGGCTGCTGGCACGTAGTTAGC
+
CCCCCGFGGGGGCFGGGGGGGGGGGGGGGGFFGGGGGGGGGGGGGGGGGDGGGGGGGGGGGGGGGGGGGGGGGGGGGGGGGGGGGGCFDFGFGGGGGGGE7?FGGGGGGEFGGGGGGADGGFGGGGGGGGGGGGGGDGGGGEFGGGFGFGFFGCC7@FGGGGDFGFGGCFGFGFGGFGFDGGGGFFEDBGGB?EGF;EFE?CE?@ACCCFGEFF@FFFC@C;?(1;@/6;99CDFFFACC,:4<9<AAF9BFF:6F----49(39:?>?0()626:2(3,(-11::?03(,40.;2:).6
@M02996:162:000000000-B87FG:1:1101:13956:3372 2:N:0:TAGCGCTC+TCTCTCCG
GACTACTCGGGTATCTAATCCTGTTTGATCCCCACGCTGTCGTGCCTCAGCGTCAAGGACGGATTCGTGAGATGCCTTCGCAATCGGGGGTCTGAGTAAGATCTATGCAGTTCACCGCTACACTACGCAGTCCGCCCACGGCAGCCGGAGTCCAGCGCGACAGGATCAATGGCAGTTCCGGAGAGGAGCCCCGGGCAGGCACCGCGGACGGGCCGCAAAGCCGACGCACCCGGTAAACGGAAGAAAGCGGGAGAAAGCGTGCAGCCGCCGAATGACCGGGGGTGCTGGAACGGGGGGAGCG
+
A@-66;;EBCD-6,;,;<,66;@,,6;?,6<,,;8@+6,,;::@8,5B<?CB8,@@,CFEFGG,@C@:C<FFEBE<,,,98@=,@=C+4+++9AFF5BC,?+,+9,9:;,,9,4,,88*=89,,@E++8++,6+@?CC6=DBF++@:+3**073;@EEGEG7=*=)088,>6,6D,1+1:88:**/37(1*4:>D9(*),.*(41.,(-)),(.4)-)/.2,(4,2(4(*-4)3(-6-+*-493?:((),.--0(*.,(,-*()*.((3-((-,.)(-(,,(-(()..(((-.)1*/4,(-
@M02996:162:000000000-B87FG:1:1101:18247:3407 2:N:0:TAGCGCTC+TCTCTCCG
GACTACACGGGTATCTAATCCTGTTCGATCCCCGCACTTTCGTGCATGAGCGGCATTTACGGCCTGGTCGGCTGCCTACGCAATCGGTGTTCTTCGTCAGATCTATGCATGTCACCGCTACACAACGAAGTCCGCAAACCGCGACCGCAAGCAAGCTCTCCAGGATCAATGGCGTGATGACGGTGAGCGGCACGATGGAACCAAGGACTGAAAAAGCCGCCGGCGCACCCGGAAAACCCAAGAAAACGGGAAAACGCACGGAGCCTACGGAGGACAGAGGATGGTGGCAAGGAGGGAGGCG
+
A@@,8CEFCDD+@,C,;<,66C@;,CBE,,6;@@@C@+,,5@C@,@B@CDEC+6@+,CFFGGDF@CCCC+CFFCBE,49?+B=8D@C,=++,9,C?,8=+92,+@,@,=,,9,9,,6:*6==,=DGDE@++,7A=CDG8@+0@DCE>@>>08DCD>4<9?C?;8C*4;9,>;,6*4)09F,:**412*./*.)87((*273/8((.11()98AF?E()7(2(9(-(4(3*-1)414(2+2,(.4;(4(*,0(.0()(((439((*().,(--(--(42(1((.().,(,,,()0*/*-(-4
@M02996:162:000000000-B87FG:1:1101:13461:3442 2:N:0:TAGCGCTC+TCTCTCCG
GAGTACTAGGGGATCGAATCCTGGGTGCGCCCGACGCGGTCGAGCCGCAACGGGAGGTACCGTCCAGTAAGCCGCCGTCGCCACTGGGGTTCCGCCTAATAGCGACGCATAGGACCGCTACACTAGGAAGTCCGCTTACACCTCCGGCACGCAAGACCAACAGGTGCCAAGGAAGGCAAGGAGGGGAGCCGCGGCCGTGAACATAAGACGGGCGGAGGGGGCAACGCGCCCGGTACACGAAGTAAAGACGGAAAAAGATGGCCACCAACGGAGTACGGAGGCTGCAGGAAAGGAGAGAGCG
+
8<-,6;<CCCD+7,,,6,;,,,;,,-8,++,++7+8++++87@@,8++6>+8+,6>68E,9C,=:=C,<CECFB++++68+84?89<,4++,7+8:B:=,8+7+68>+3++,,3,+4)*033,,6@A<;3,,74:/*>,53)*;*:6121:(:8<FF6C51*/*3)2*25*2*0;*843<887**/,74**(0.),(*.-(+6))/444)*((),)())-14(-(-(-(*(-)3(--)+*(--6946)*,.-(.4*-()-,*.(*((,--((,.,.(-(,31.,-(.2-((.)01*/41--
@M02996:162:000000000-B87FG:1:1101:25599:3447 2:N:0:TAGCGCTC+TCTCTCCG
GACTACCCGGGTATCTAATCCTGTTTGCTCCCCACGCTTTCGCGCCTCAGCGTCAGTTACTGTCCAGTAGATCGCCTTCGCCACTGGTGTTCTTCCTAATATCTACGCATTTCACCGCTACACTAGGAATTCCATCTACCTCTCCAGCACTCAAGAGATACAGTTTCAAATGCAGTTCATGAGTTGAGCCCATGGATTTCACATCTGACTTGCATCCCCGCCTAAGCGCCCTTTACACCCAGTAAATCCGGATAACGCTTGCCACCTACGTATTACCGCGGCTGCTGGCACGTAGTTAGC
+
CCCCCGGGGGGGGGGGGGGGGGGFGGGGGGGFGGGGGGGGGGGGGGGGGGGGGGGGGGGGGGGGGGGGGGGGGFGGGGGGGGGGGGFGGGGFGGGGGGGGGFGF;FGGGGGGGGGGG>@DCEFGGGGGGGGGGGGGGGGGGFFGGGEGFGFBGG6FFFGGGGCFFFGGGGGFGFGGFGFFG9DDFCEFEGGFFFGFFGFCE7;7@BCCEF>5;CA<CAFAC=>2.)))4:@9FE4CC=C5((.>:9C<C9;0(.7>/.//6C=303@EE1,)48-..4399,93,3:(1:<17)8;C64>
@M02996:162:000000000-B87FG:1:1101:13476:3452 2:N:0:TAGCGCTC+TCTCTCCG
GACTACTAGGGTATCTAATCCTGTTGGCTCCCCACGCTTTCGAGCCTCAACGTCAGGTACCGTCCAGTAAGCCGCCGTCGCCACTGGGGTGCCGCCTAAGATGGACGCAGTTGACCGCGACAATAGGAAGGCCGCGTACCCCTCCGGCACGCAAGACCAACAGGTTCCAATGCAGTCAAGGAGGGGAGCCCCGGCCGTGCAAAACAGACTGGCGGAACCGGCGAGGCCGCCTGTAAACCCAGAAAAGCGGGAAAAGGAGTGCCACCAGCGAAGACCGGGGGCGGCGGGGACGGGGGGAGCG
+
8@-,6;CEDFD-;,6,665,6,;,,-;,,6,,,;+@+,,,,8C@,+,;@F,@,,8@,CFDCFBCGED,C<FFGB+++4@>+,6?89=,:++,9+8++?:,9+,+9B>7=6+,,9,,65*063+,8CA?>,+,66@++@+69)<3;C>*30*)*1;FCGGFC=5,4/*,26,2,1;01+/;?87**/28(*3:A>D01*),-+6(.017:)*(()(0()*-*-(-(---(2,,*6)).),*(.(4/43()-)((0.*,.((.*)-2(,((-((,((.(-(((4(---(-((-,))1**-3-4
@M02996:162:000000000-B87FG:1:1101:6198:3454 2:N:0:TAGCGCTC+TCTCTCCG
GACTACTAGGGTATCTAATCCTGTTTGATACCCGCACCTTCGAGCTTCAGCGTCAGTTGCGGCCCAGCAAGCTGCCTTCGCAATCGGAGTTCTTCGTCATATCTAAGCATTTCACCGCTACACGACGAATTCCACCTGCCTCTTACGCACTCAAGGAGGCCAGTTTCAACTGCAGTGCAGACGTTGAGCGACTACATTTCACAGCTGACTTGACCTTCCGCCTACGCTCCCTTTAAACCCAATAAATCCGGATAACGCTCGGATCCTCCGTATTACCGCCGCTGCTGGCCCGGGGTTAGC
+
CCCCCFGGGGGGGGGGGDFFGGFFCGGGG9CFFEGGGGCFFGGGG+;EFEGGEFGGGGGGGGECFGFFGGG,BFGCAADFFGEGGFEEECFFFFGGEB7FEBDFGGEFFGFFCGGGG>D>CEFGGGGCFGGGGA8=DDFGGEBFGGD@?D5:,>DD1DEGGG=:@CGGGGEFGFGC?FFFADEGGGFGFGC@4?C>AFCFAFFBFFE33AD@EFFFEFG645-4=;9/3:?@GE)<EEFE(6@@FC?<;302(7-9-,(,./,-9168?4-(((.)94-(,((-,.)3(,23>3C8/8?4
@M02996:162:000000000-B87FG:1:1101:25579:3456 2:N:0:TAGCGCTC+TCTCTCCG
GACTACCCGGGTATCTAATCCTGTTTGCTCCCCACGCTTTCGCGCCTCAGCGTCAGTTACTGTCCAGTAGATCGCCTTCGCCACTGGTGTTCTTCCTAATATCTACGCATTTCACCGCTACACTAGGAATTCCATCTACCTCTCCAGCACTCAAGAGATACAGTTTCAAATGCAGTTCATGAGTTGAGCCCATGGATTTCACATCTGACTTGCATCCCCGCCTACGCGCCCTTTACACCCAGTCAATCCTGCTAACGCTTGCCACCTACGTATTCCCGCCGCTGCTGGCCCGTCGTTAAC
+
CCCCCGFGGGGGDGGGGGGGGGGGGGGGGGFFGFGGGGGGGGGGGGGGF8FGGGGGGGGGGGGGGDFFFGFFFGGGGGGGGFGGGGGGFF=FGGGGGFFFCDFFCFGGGCEFGGGGG:@@CCB=EECFGGGGGGGFGGGD+:?DGB=EDG5=F8AFF8DGEFCFG7DFFDFF8D?9BFDFFFGFGGFDDEG<5*+)3@6EE:CE@FFFEFF306ABEAF9C/55>54(8BB(07*183?C0;@3;751;)0.=A?F,(//(/6);=@(((..552)52(,(-7614.(,.40))*2/(()
@M02996:162:000000000-B87FG:1:1101:5674:3475 2:N:0:TAGCGCTC+TCTCTCCG
GACTACTCGGGTATCTAATCCTGTTTGCTCCCCCGACTTTCGCGCCTCAGCGTCAGTACCGTTCAAGGAATCCGCCTTCGCCTCCGGTGTTCTATAGGATATCAACGCATTTCACCGCTACACCCTATATTCCGATTCCCTCTCCCGGACTCGAGTCCTGTAGTTTCAAGCGCACTTTCCGGGTTGAGCCCGGAGATTTCACACTTGACACGCAAGACCGCCTACCCGCCCTTTACGCCCAGTAAATCCGAACAACGCTCTTGGCCTCTGTATTCCCGCGGCTGCTCGCACAGAGTTCGC
+
CCCCCGGGGGGGGGFGGFFGGGGGGGGGGGGGGGGGGFGGGGGGGGGGFGGGGGGGGGGAFGGG<EF8FGGFEGGGGGGGGGCBDCCGEGEGGFEFFGFGGEGDGGDGGCGGGGGGD:?CDEFGGF@?FEFGFGGCC3=E8:FGGD0@9C?D=@DGFGGFFG=@C9;FF7E>CEGGFGA>@:C>:*:*7FFFFFC@=?FC?ECEFA436+230548@AD;C3/:1(.,-:994:4<1:EG:044@))6215<FE,1(4(((0))2.<4(4.6)))52424(-((,))-(,4(00++0-89
@M02996:162:000000000-B87FG:1:1101:8811:3495 2:N:0:TAGCGCTC+TCTCTCCG
GACTACACGGGTATCTAATCCTGTTTGCTCCCCACACTTTCGTGGCGCAGCGGCAGTTGTCGTCCAGTAAGCCGCCTTCGCCACCGGTAGGCCTCCCGATAGCTACGCAGTTCACCGCTACACCGGGAATTCTACTTACCTCTCCGACACTCAAGAACAACAGGTTCAGACGCAGGTTATGAGTGGAGCCCATAATGATCACATCTGACTTGCGATCCAGCCTACAAACACTGTACACCCAGAAAAGCAGGAGAAAGCGCGCCACAGACGAGTGACCGCGGCTGCTGGCACGGAGGGAGGG
+
@@-,8C@FBDD+7,C,6@5@<C@,,6;,@,,,6;+8@,,6,8;@,++8@B@@+67B,CF<FF,FC:EC<@FAFC=@,,@A,6=FFCD+4++4@,9,C>B+>*,+9C>:=++7,4,88>9==93@CGD==3,,,7=7+>,6+*+5@EA@>>*)73;DGCGC@E8,,3::CFC?59C*2*9*44:,,/5834:/)2C.),+)1*71)+193++..0.)()*/2,(.(.).3*1)9-.)6),*(.(.92((*.)4(03*..(--1-47:67(-((,(..),-,,(,--).,-..3).2**41((
@M02996:162:000000000-B87FG:1:1101:16272:3503 2:N:0:TAGCGCTC+TCTCTCCG
GACTACCCGGGGATCTAATCCTGTGTGCTCCCCACGCGTTCGAGCCTCAACGGCAGTTACAGTCCAGTAAGCCGCCTTCGCCACTGGGGGGCCGCCTAATATCTACGCATGTAACCGCGACACTAGGAATGCCACTTACCTCTCCTGCACTCTAGATGACCAGGTGCCAATGCACGTCCGCAGGTGAGCTGCGGGCGGTCAGATCAGACTTAGCCTTCGGGCGACGCTCCCGGTACAACAAGGAAAGCCGGAGAAGGGGGGCCCCCAACGAAGTGCCGCGGCTGCGGGACCGAGGGAGGCG
+
@@86@CEFBDD+@,,,665,,<;,,6;9,,,,,;@@+++6,8E@@:,BCEFB++@@9<E<FG<=FAAC@DFFGE=7,,,?,84C8=C,=+++5*@C7<B,7+2+2<61:**7,2,845)1/:1+?FFA<,++?@9*0C7C+74;C+64.2*(30:C+<FCC6223)*20<+7+/:C59:>:::**26<3+<:>>G>(*),-*6)(/2,.)*.692/)1*-*((-(41(-*-,)--(5)2*,40:F>(,*-.4,04*.(((,/,-)-(((-(((()).-(,1((,((--(((-))*/*(((,
@M02996:162:000000000-B87FG:1:1101:8798:3510 2:N:0:TAGCGCTC+TCTCTCCG
GACTACACGGGGATCTAATCCTGTTTGCTCCCCACACTGTCGTGGCTCAGCGTCAGTTGTCGTCCAGTAAGCCGCCTTCGCCACCGGTATGCCGCCCGATAGCGACGCATGTCACCGCTACACCGGGAAGTCGACTTACCTCACCGACACTCAAGAACAACAGGTTCAGACGAAGGTTATGAGGTGAGCCCAGAATGATAAAATCGGACGGGCGAGCCAGCCTACACACGCAGTACACACAGTAAAGGAGGACAACGCTCGCAAACAACGAAGCACAGCGACTGCAGGCAAGGAGGGAGCG
+
@@-,8;@FCCC+@,6,6<5,6,;6,-;,;,,:,C@@,,,;,:98,+,5C=;@,66C,CF6CF,FC:CCCEFFGEC7,,4?,,48==C47,,,9+8+CBB+6*4+6>666++,,8,B4=*0=B,=BBC:>+,,+5:;+@9,+5*=@EAF5C*)>:>F69ECFC0,4/=2:;CB*?C*)41*4=C*,/7<46*608<)),3)9+9)/)623)1-4.4),0*.2-(,1224(*(()(.6)),*(..68>))*..3(0.*-(((,1--)2(444(-((....(,(--,.),,-.(,0)1**-,,(
@M02996:162:000000000-B87FG:1:1101:8820:3511 2:N:0:TAGCGCTC+TCTCTCCG
GACTACACGGGTATCTAATCCTGGGTGCTCCCCACACTGTCGTGGCTCAGCGTCAGGTGTCGTCCAGTAAGCCGCCTTCGCCACCGGTATGCCTCCCGATATCTACGCATGTCACCGCTACACCGGGAAGTCTACTTACCTCTCCGACACGCAAGAACAACAGGTTCAGACGCAGTTGAGGAGTTGAGCCCAGAATGTTCAAATCTGACGTGCGAGCCCGCCGACACACGCGGGAAAACCAGGAAAGCCGGAGAAAGGCAGCAAAAGAAGGAATACCGCGGGTGCAGGCACGAGGGAAGCG
+
@@-86;@FCCC+@,@,66;6C,C,,;@=,,,,,C@B:6,,,:98,+,;@=,@,68C,CF,CF<EG:CCCCFGGC+4,4=A=,6@D?@+4,,,9,@<F=F+8*4+9CB7=++9,9,,68*===,@CGD==3,,,67++@,@+0+6+@:F57*0CB>FGCGEFG8,4375;BD9*9C1=+:*2>:,,2786:85);C**,+18,9.4+177)*/()/0.:*.2((-(-(7(*-()(,(.(,*.,2:@.1,0-.((.,*.(((-*((*((-,.(,(),))(-,,((-()6,,(.8))*1*.((,
@M02996:162:000000000-B87FG:1:1101:16259:3516 2:N:0:TAGCGCTC+TCTCTCCG
GACTACCCGGGGATCGAATCCTGTGTGCTCCCCACGCTTTCGAGCCTCAACGTCAGTTACAGTCCAGTAAGCCGCCGTCGCCACTGGTGTTCCTCCTAATATCTACGCAGTTCACCGCTACACTAGGAATGCCACTTACCTCTCCTGCACTCTAGAGGACCAGATTCCAAGGCACGTCCGCAGGGGAGCGGCGGGCTGGCAGAGCAGACTGAGGCGGCCGGCAACGCGCCCGTCAGACCGAGTAAAACAGGATAAGGCGTGCCCCCGACGCAGAGCCGGGGCTGCTGGGACGCAGAGAGAG
+
@@-88C;<@CC+8,6,86,6C<@6,<;4,,,,,C+@+,,,,8CC@7,B@=FB,6@B6CFEFGE,ECFCC@FGGG7@+4=>+84@=8@,9,,,9,CE=F=,=+,+9C>@>++,,9,96)*6+=?,@?@B;4,,4@D+=FCD8*3=8@>D6+5),869,=EGGCD,,+5,5>,5@3+@;78B*3****/7>*=@?:D>(*)(.*.((/44()*..)(.-)/,*((((,(-4*41)(,(.,+*-3-:6.))/...)1)*..-(-1-.9((-(((((,(.(-(,(2(((),.(4(3))2*2(,(-
@M02996:162:000000000-B87FG:1:1101:16684:3528 2:N:0:TAGCGCTC+TCTCTCCG
GACTACCAGGGGATCTAATCCTGTTTGCTCCCCACGCTGTCGCGCCTCAGCGTCAGGTGTCGTCCAGCAAGCCGCCTTCGCCACTGGTGTTCCTCCTAATATCTACGCATGTCACCGCTACACTAGGAATTCCGCTTGCCGCGCCGAGACGCAAGGGCTACAGGTTCAAATGAAGTTCCGGGGTGGAGCCCCGGGAAGTCACATCTGACGTGCAGCCCCGCCTAAACGGCCGGTACAGCCAGGAAAGCCGGACAACGCGTGCAACCAAAGGAGTACCGCGGCGGCGGGGAAGGAGGGAAGG
+
BC<ABEDFDED+@@@,6@5,@E@;,<CFA<6<@FB@:8,,;CF@@C,B<BCC,,@B,<F9FF<DECEFFFGGFEFG,,=A,8:FC?C:=,4,99>F8=E,@<,9@FBC8++4,9,C>>0==9,,@FDB=,,,>DE>CFGF8A*==EF+9?*8E89FEG,9:9884*3<:D2=,=C,:C?DDDG*1/5C15=6B5C1(*)/.+7/.196;)13(>:0()1-*-(,)..1(*-()-((.)0*,,1:F7,,035>172*-(-,-*4<CB(43.(,.(.-.4(,(-((-,30(((-0)/;*,.(,
@M02996:162:000000000-B87FG:1:1101:7308:3543 2:N:0:TAGCGCTC+TCTCTCCG
GACTACTGGGGTATCTAATCCTGTTTGCTCCCCACGCTTTCGAGCCTCAACGTCAGTTACTGTCCAGTAAGCCGCCTTCGCCACCGGTGTTCCTCCTAATATCTACGCATTTCACCGCTACACTAGGAATTCCGCTTACCCCTCCAGTACTCAAGCTTAACAGTTTCCAATGCAATCCCGCGGTTGAGCCCCGGGTTTTCACATCAGACTTGCTATGCCGCCTAGGCTCCCTTTACACCCAGTAAATCCGGATAACGCTTGCCCCCTACGTATTCCAGAGGCTGCTGGCACGTAGTTGGC
+
CCCCCGGGGGGFEGGGACFEFFFFGGFGGCC<FGGGGGGGGGGGFGGGG<EF<BFGGDGGGFGGGGGGFGGGGFGDCFFGGGGG?CE>@BBFGDEFCC==EFFFGGG@CCGFDGGGG5>8DFEEFGFFGG?CFGGGG6ED=:FDGGE@3=;DEDCFFCFDD=DFCFFDD>,;8FG=DFEFGEDC:7)3>188?4C05:44:,96)4.*)1+78+/+09*-*,(,((663=81:)/;?7?C?FFC+.7323.(,062-----1(./4;:::..:,)-)-).-,(.-5:541)-).2:3)(.
@M02996:162:000000000-B87FG:1:1101:12947:3544 2:N:0:TAGCGCTC+TCTCTCCG
GACTACACGGGGATCTAATCCTGTTCGATCCCCGCACTTTCGTGCCTCAGCGGCAAGAGCGGATTGGTGAGATGCCTTCGCAATCGGTGGTCTGTGTGAGATCTATGCATTTCACCGCGACACCACACATTCCTCCCACAGCATCCGCATGCAAGACCGGCAGGATCAACGGCAGGTCAGGGGTGGAGCACCTGCGGGTCACCGCGGACGTACCAGCCCGCCGACGCACCCGGTAAACCCAAGAAATCCGGATAAAGCGCGCAACCACCGGGTGACCGGGGCTGCGGGGAAGGGGGGAAGG
+
A@-,6=ECBED+@,B<;@,C@<@,,CBF,,,,@@@C76,,,8C@,B,B@BC@+77@,CFGGGG7B==9CEFGFE,A,,4??BC4DDD,?+4,@AC?CBE,?;,+9<9,9,,,,4,,8>*==8+@DGF:=,,3>,,=DGCEGBF28D:@9+3)ECCFFGGDE?8*=3*;9>C5*8CG)66FF,:*1/25(A<;)9*3(*)-.+.41041;)1-4;6F?39-*--316(44*(4/4-4-.,*46345:))0-.1(0)*.-((-1-().(-(-(((-,..9(,1((--(,1(2(,.)*2*(((,
@M02996:162:000000000-B87FG:1:1101:12930:3550 2:N:0:TAGCGCTC+TCTCTCCG
GACTACACGGGGAGCTAATCCTGTGCGATCCGCGCACTGTCGTGCCTCAGCGTCAAGAGCGGATTGGTGAGATGCCGTCGCAATCGGGGTGCTGTGTGAGAGCGATGCAGGGAACCGCAACACCACACAGGCCGCCCACAGCATCCGCAGTCAAGACCGGCAGGATCAACGGCAGGTCAGGGGGTGAGCACCGGCGGGGCACCGCTGACTGAGCAGCCCGCCTACGCACCCGGTAAAACCAAAGAAACCGGACAACGGTGGCAGCCGCCGGAGTACCGCGGCTGCTGGCACGGAGGGAGGG
+
@<-,6;CFCED+@++,665,66;,;CCB,,,,98+7++,,,9688B,:6?,@,,6@,CFCFGG7,99:CCFF??,,+8+8+7:4@=C+4+++9A449?=,9*++6,8+6,,++4++8:*663+@D<D+=,,+@++7CC8:D5F+2@:53**)6;?FCFGD759:C)2A7*C5:5CE.0;A?=C**1,1.C*3)014(*),,*-70)438*24)9<?0)*-*((,(-,4(*-(),--6),*46((03((*-.-(..*-(-(-*.(1(,40,--((,))(-(,(1,-).3,12,5)2/*-,--
@M02996:162:000000000-B87FG:1:1101:21272:3552 2:N:0:TAGCGCTC+TCTCTCCG
GACTACTCGGGGAGCTAATCCTGTGCGATCCCCACGCTGTCGTGCCTGAGCGTCAATGCAGGCCTGGCGAGCTGCCTGCGCGATCGGAGGTCTGTGGCATATCTATGCAGGTCACCGCTACACGCCACAGTCCGCCCGCCTCGACCGCAGGCCAGCGCGCCAGGATCAACGGCAAGGCCGGGGGGGGGGCCCGGCCGTGCAACGCTGACTGAACGCGGCGGCTGGGAAGCCGATAAACCCAAAGAACGCGGGAAAAGGCAGGAACCGCCAGAATCACGGGGATGAGGGGAAGGGGGGAGGG
+
@<-,6;CF@CC+8+6,66,6,;;;,;@C,6,,:C@@6,,,59:@8,,5@=;@+,8@,C<FGGGE@@@ECCFECB,,,,98++64@=@F@++,499?EA4,9+,+9,9,=,,9,4:,88*6+4,@BDE:=,,,7ACDGG>E+)3@08>:9**:6:9>EEE=C59*=)2:86?>*:)*5C;ADDC**/1C(114)./3(*)(,+)41)-1(*2.598)-)),*,(-(-(,(2(,)-(-..,/4:(.),((/-)(-).*((((()-,*-((((-((.))(,((,((-(),(((((7)/2:6((,
@M02996:162:000000000-B87FG:1:1101:7304:3561 2:N:0:TAGCGCTC+TCTCTCCG
GACTACTGGGGTATCTAATCCTGTTTGCTCCCCACGCTTTCGAGCCTCAACGTCAGTTACTGTCCAGTAAGCCGCCTTCGCCACCGGTGTTCCTCCTAATATCTACGCATTTCACCGCTACACTAGGAATTCCGCTTACCCCTCCAGTACTCAAGCTTAACAGTTTCCAATGCAATCCCGCGGTTGAGCCCCGGGTTTTCACATCAGACTTGCTATGCCGTCTACGCTCCCTTTACACCCAGTAAATCCGGATAACGCTTGCCCCCTACGTATTACCACGGCTGCTGGCACGTGGTTAGC
+
CCCCCGGGGGGFFFFGDFFCFGEFEFFGGAFFEGGGCEEGFCGGGGFGFCFGGEEGFGGGGGGGGFGFGGGGGGGGEGEGGGEEFCC>ECFDD?DFGGGGF@DGFFFF>ECGFFGGG>>8?EFFGFFFGGGGFGGGGGGGDDFCDGFC7DFDFD?:?8DGGG>BCDFFGDEFFFGGF6>?+BCE:DECECFAF>;:)CA69DE*78>=56C@=+9:>FG946169=9(3B=;+.>...?CFFE;8CEC>27:676*(---45>:<0((44....).)).(---96)),4:?F0)*2*5,4
@M02996:162:000000000-B87FG:1:1101:16765:3578 2:N:0:TAGCGCTC+TCTCTCCG
GACTACCCGGGTATCTAATCCTGTTTGCTCCCCACGATGTCGTGGCTCAGCGTCAGTTGTGGTCCAGTAAGCCGCCTTCGCCACTGGTGGTCCTCCCGAGATCTACGCATGTGACCGCGACACCGGGAAGTCCGCTTACCTCACCCACACGCAAGAACCGCAGGTTCAAAGGCAGGCTGCCAGAGGAGCCGGCAGGGGTCAAATCTGACGTACAGGCGCGACGACAAACCCGGTACACCCAGTAAAGCCGGAGAAGGGACGCCACCGACGGATGACCACGGCTGCGGGCACGGAGGAGAGG
+
@@-86CCF@CD+@,,;;6,,,,;=,6;E6,,,,C+8+,,;,;6@,+;56=CB,,8B,6CCFG,=@6C,@CFFFC@::,,?:,4@@==6:,6,@,CA=>?+8*,+9C>+4++9,9,,88*=0=+8>FDE=+,3,AC66C,,+**6+,:5:;*0>8>FGGGEC7951*45:D,/4/:E;87?,6<,4/8<(*=1).90(*)(/+))./.6>)*443))-))-*-(--7(4(*(()(-4<9,*-:()/6440,.--04*.((-,1-7C3((,,(,(-.),)-,,(-,,-,((,4-))***(((,
@M02996:162:000000000-B87FG:1:1101:9980:3596 2:N:0:TAGCGCTC+TCTCTCCG
GACTACACGGGGATCTAATCCTGTGTGCTCCCCACGCTGTCGAGCCTCAACGGCAGGTACAGTCCAGTAAGCCGCCTTCGCCACTGGTGAGCCTCCTAAGATCGACGCAGGTCACCGCTACACTAGGAATACCGCTTACCTCGCCTGCACTATAGGTCTACAGGTTCCAATGCAATCCCGGGGTGGAGACCCGGGGGGGCACATCAGACTGAGCTGACCGTCTGCGCGCGCGGTACACGCAGAAAAGCCGGAGAACGCGTGCCCCCGAAGAATGACGGCGGCTGGTGGGCCGAGGGAGGCG
+
@@-68CDFCDD+8,@,;<;6@@@,,<;=,,;<:C@@7B,@,CF@@+,;C=6@+7@B+:FFGG@EGGEECDFFGE:+,4=?684@===,?,,,9,9,<??,9+=+68>@>++9,9:,6=*6=9,,@FDA;,,66=@0=>,@+:*=C3:8:?+),5577@,@C:8,50;1<D,3@8C5;A=@CDD*1/6?(:;>?>D((*),-18)4@<>?)*.)/)).00-1,(-)--(-*4(),-(45+*,-(.68((*-.1(0.2---(-*-,1969(3(()).5(-(-0(--(..-(((-))2**-((,
@M02996:162:000000000-B87FG:1:1101:15075:3600 2:N:0:TAGCGCTC+TCTCTCCG
GACTACAAGGGTATCTAATCCTGTTTGCTACCCGCACGTTCGAGCATGAGCGTCGATAAGTCCCCAGCAAGCTGCCGTCGCCATCGGGGGGCTTCCTGATCTCTACGCATTCAACCGCTACACCAGGAATGCCGCTTGCCCCGGAACGAGCAAAGAGAAACAGTCCAGGCGGCAGGTCCGGGGTGGGGCCCCGGGAGGGGACAGACGGCGGGCATCTCCGCCGGCGCTCCCGTTACGCCCAGGGAGGCCGAACAACGCGTGCACCCCGCGGATGACCGCGGCGGCGGGGAGGAGGGGTGCG
+
@<-,6CCCEFD-;,,,66;,C@@6,-;C,6;,,88@7+,,B8FCB6,;@AC@+8@B,CCG9FGGGFCFDFGGC=:9+,+88,4,@=@+:++*3,@D,=>,,+,+5<>>8**7,6,8460/2:3<CFDC:,++28?C*B537=):<EB*0)0(:8<CGGGG6?3,20:C*2*0*.CG56<>CCD*2119(2118>)-(*7--*-3?7,12)1,(8(0.**-2((,-3(-(*(4*(((,(**(.((0(((*-0-,5(1-(-,-*-)*((-(-((,-.),4(,1,((-(-3(4(())/2*(,(-
@M02996:162:000000000-B87FG:1:1101:10111:3605 2:N:0:TAGCGCTC+TCTCTCCG
GACTACCGGGGGATCTAATCCTGTGTGCTACCCACGCTTTCGCGCCTCAGCGGCAGGTACTGTCCAGCGAACCGCCTTCGCCACTGGTGGGCTTCCTAATATCTACGCAGGTCACCGCTACACTAGGAGTGCCGGTAGCCTCTCCAGCACGCAAGAACAGCAGATTCAAATGCAGACACGAAGTGGAGCCGCGGGCAGGCACATCTGACTTGCTGTCCCGCCGACACGCCCGGTACACCCAGGAAAACGGGAGAAAGAGTGGCCCCGACGGAAGACCGCGGCTGCAGGGACGGAGGGAGGG
+
@@-68;CBDDD+@6@,;6;C<<@,,;;E,;;,,C,@66,,,8B@@@,B@?CB++@>+CEF9F6FFDEF:B>@FE+>++=A+4=F8=A5:+++=,@<ED=,=+4+6B>@=++8,65C==06=9,,8FC<C8,,>:+0=C?,:8*;9FC@AC*)B8CFGFGC@C:,4+:=CF,:,1?7?C:BE8=*,07/6**.:)99(*)-4*4)./6:A**.)*.*))2-*4(-,24:(*(()--,5),*-.((02(.),.4(..*.(.).*((1((-43(,((..,(((-((--(.2(4(,0)/**4((-
@M02996:162:000000000-B87FG:1:1101:5539:3605 2:N:0:TAGCGCTC+TCTCTCCG
GACTACTCGGGTATCTAATCCTGTTTGCTCCCCACGCTTTCGTACTTCAGTGTCAGTTACAGTCCAGTAAGTCGCCTTCGCCACTGGTGTTCTTCCTAATATCTACGCATTCCACCGCTACACTAGGAATTCCACTTACCCCTCCTGCACTCAAGCTAAACAGTCTTAACAGTAGCACCGGAGTTAAGCCCCGGGATTTCACTATTAACTTGAATAGCCACCTACGTACCCTTTACGCCCAGTCATTCCGGACAACGCTTGCCACCTACGTATTACCGCGGCTGCTGGCACGTAGTTAGC
+
CCCCCGGGGGGGGGGGGGEGGGGGGGGGFGFGGGGGGGGDFFGGGFGGGGGFGGGGGFGGGFGGGGGGGGGGGDEGGGGGGGGGGFGGGGGGGGGGGFFGGFGGGGGGGGGGGGGGG:@DDFFGGGFGGGGGGGGGGFGGGFFGGGFGFGFEG@8,,@@EFF<@E=FGGGGFF9?EFFDEBE+6>E*DDGG595988DACEG5*04;A8B<CEA;<6A76A::>=:>E>GFFGEFE>@G5>@>>+85<;(0(:>18(.//3/54C;FF@:,,-.).)43(-429::>02481))*226<<
@M02996:162:000000000-B87FG:1:1101:5555:3614 2:N:0:TAGCGCTC+TCTCTCCG
GACTACTCGGGTATCTAATCCTGTTTGCTCCCCACGCTTTCGTACTTCAGTGTCAGTTACAGTCCAGTAAGTCGCCTTCGCCACTGGTGTTCTTCCTAATATCTACGCATTCCACCGCTACACTAGGAATTCCACTTACCCCTCCTGCACTCAAGCTAAACAGTCTTAACAGTAGCACCGGAGTTAAGCCCCGGGCTTTCACTATTAACTTGAATAGCCGTCTACGTCCCCTTTACACCCAGTCCTTCCGGCCACCCCTTGCCCCCTAAGTATTACCGCGCCGTCGTGCACGTATTTCGC
+
CCCCCGFGGGGGEEFGFEEFGGGGGGFFFGGGEGGGGGGGGFFGGBFFFEFGGGGGGGGGGGGFGGEFGGGGG@EGGEG:BFEGF@8FEFEGFGGGGGAFDCFDGDCFGEFCCGGGG=BDDEGGF9FFFCCFGGGFGFGGFDFGGFDGFGFB,@8:,3=EE9D,,4?AD9@D=F9=FGFF6@CE@DEDDDEAB5+))6?8E:=**+3AC6?*867+34A)*00:A))00=5390>E*0?C=273)/778(2(()(/(,/((26)*43(((.)).)6)((,(-((-(--(82(0)203-(,
@M02996:162:000000000-B87FG:1:1101:25469:3619 2:N:0:TAGCGCTC+TCTCTCCG
GACTACTGGGTATCTAATCCTGTTCGATCCCCACGCTTTCGTGCCTGAGCGTCAGATATGGTATGGTATCCTGCCTTCGCAATCGGTGTTCTGTGTGATATCTATGCATTTCACCGCTACACCACACATTCCGGATACCTCCGCCACTCTCAAGGCCAACAGTATCTCCGGCAGTGCCAAGGTTGAGCCCTGACATTTCACCGGAGACTTACTAGCCCGCCTGCGCACCCTTTAAACCCAATAAATCCGGATAACCCTCGGATCCCCCGTATTACCGCGGCTGCTGGCACGGAGTTCGAC
+
CCCCCGGGGGGGGFGFEGGFGGGGGGFGFCDFGGGGFFFGGGGGGFF8EDFGGGGGGGGGGGGGGGGGGEGGGEGFFGGGG>FGGGGEGGFFGGGCGGGGGFGDFFGGG@FFFFFEG>@D?EGGGGGG?EFEGGGGGGGFGDFGGEFGFFFEFGFGGGGGGCDCDFDGGBEEGFGGFGEFG69ADF5?@FF@FFCEEFCFEG5A895<7B>ACAAFBFC:C56=BB@>@G;;F<3CEFG*:3)/;5C871BF0;=*.(--293;5(,73:(.:564:9--39244)4((5:>05/233(4
@M02996:162:000000000-B87FG:1:1101:12268:3650 2:N:0:TAGCGCTC+TCTCTCCG
GACTACTCGGGGATCTAATCCTGTTTGCTCCCCGCACCGTCGCACCTCAGCGTCAGTCATCTGCTGGTAACCTGCCTTCGCCATGGGTATTCTTCCAGAGATCTACAGAGTTCACCCCTACACCGGGAATTCGGATGGCCCCGCAGTGACTCTAGGTATGCAGGTCGCAACGCAATTCAGGAGGGGAGCTCCGGGATGTCACACCAAGCGTGCAAAACGGCCGAAAAGCGCGGTACGCCGAAGAAGGAAGAACAAAGCTGGCAAACAACGGGTTACTGGGGAGGGAGGAAGGAAAGAGGGG
+
A@868CCF@CD+8,A6;6;<F9;,,6C;@,6,,86@+C+,,7@FC7,9,96@,66@6CE9F,CF,CD@EEFG9=BA,A,9B,6,,4C,5,,,@,@?EBF,93,,9C;=A,,4,9,,@8*0==B=+@=>@,,,+4@++@,,@5*==@8F?D2*,36,7@=9,28,4;;+0@:?*9?*;B*=9>?***57-,57?>93(*))1+9;;F<28)*,(:6C;)),1-(-(((.4*-(13-(--**3103?(((2.05477*.()).*4)*((.(4(-((-)).),,:(1((41-((-))0**((((
@M02996:162:000000000-B87FG:1:1101:21343:3672 2:N:0:TAGCGCTC+TCTCTCCG
GACTACCAGGGTATCTAATCCTGTTTGATACCCACGCTGTCGTGCCTCAGCGTCAGTTGTATGCTGGTAAGCTGCCTTCGCAATCGGGGGGCTATGACAGATCTAAGCATGTAACCGCTACAGGTCAGAGTCCGCCTACCGCGTGTACACTCAAGAACGCCAGGATCAATGGCTGGGTATGGGGGAGCCACACGCTGGGACCACGGACGAAACAGTCCGCCGACGCACCCGGAAAACCAAATAAAAACGGAGAAAGCGCGCAGCCGCCGAAGGACCGCGGGCGCGGGGACGGAGGGAGCCG
+
@@6,8CCEDDD-C,6,66,,,C;6,<CE,@=,,;8@+,,,,::@8,,B@?C@,,8@,<C6E,E@,<@;<<FD@EA,,,9?,@=4D@@CD+++336=FEC,>+,+5>C@;,,7,3,,4:*;9>>D6DB,<,,,6=1;DGFG42:12*/712+(?8=FGFEA7C3*=)2=7+>6*)*:;*6)2@**:531(328375(,*)4(*432B>(()133@(1.)11*,373-44,*(()-,4,-+;2).4=))-7(0(-7(0(-(4(9(-*,2(3(,((3((-(,,((---9((-,-0)5**/4((-
@M02996:162:000000000-B87FG:1:1101:21336:3690 2:N:0:TAGCGCTC+TCTCTCCG
GACTACCAGGGGAGCGAATCCGGAGTGATACACACGCGGTCGTGCCTCAGCGTCAGGTGTATGCTGGTAAGCTGGCTTCGCAATCGGGGGTCTATGACAGATCTAAGCAGTTGACCGCGACAGGGCAGAGGACGCCTACCTCGTGGACACTCAAGAACGCCAGGAACAATGGCGAGGGAAGGGGGAGCAAAACGCGAGTACAACGGACTGAACAGTCGGCCTACGCACACGGGAAACCAAATAAAACGGGGAAAAGCGCGCATGCGCCGGAGGAAGCAGGATAGGGGGACGGAGGGAGCCG
+
@@-66;=@CCC+8+++++4,6+6,+6;4,6,,,;,7+++++8+88,,:6=@@666@,9C,C,CF,<=96?EA?=,4,,,8,8=49=C@:+++954@FE:,6+,+6?@49,,3,65,6:*+63=8+@<++3+,3@4C*@8F*0<0**0,//*)629?E?E*:=57?)249,>/*))2:)/);85*:1-)(204<>3((/044+64,)31(.2.(9(*))/-/(443(333*-,74;((.+1,-.6=)4(*()(-).*.-((4)((*(-(-21(4<((((,,().(,.-(((-,).***4((4
@M02996:162:000000000-B87FG:1:1101:14615:3704 2:N:0:TAGCGCTC+TCTCTCCG
GACTACCCGGGGATCTAATCCTGTGTGCTCCCCGCACCTTCGCACCTCAGCGTCAGGCATCTGCTGGGAACCTGCCTTCGCCATTGGTATTCTACCTGAGATCTACAGAGGTCACCCCTACACCAGGAATTCGGATTGCCCCTCAGAGACTCCAGGCATGCAGGTCGCAACGCAATTGCGGAGGTGAGCCCCGAGAGGTCACACCAAGCATGCAAAACCGCCGACAGGGCCGTTGCGCCCAAGAATGCCGAACAACGCGCGGAACATACGGGGTGCCGAGGCTGCTGGAACGGAAGGAGAG
+
A@<<8C6E@CD+7,,666;6,C@,,<;;,,;,B:+@+@,;,CB:@+,B@AEC,,@B,9C,C9EF,6@,@EFE8:B<,,@?B8=,49=,5,,,9,C,,9A,9+4,9C4<>,+4,9,9,1*6=84=EE>@=,,,+6@=+@=,=)5=D@*C:D+)66=,@D,6>?8,,5++3459+:D19*3983;**319),*//296(*)-0,>@@F;2=)+/5FFA@A*.2,(-(-(4(/(,)((--,+/,(((0.).2,0418,/-(((()--)(..)4423((-(.(-(((,-)..(((-))***.,2(
@M02996:162:000000000-B87FG:1:1101:25182:3761 2:N:0:TAGCGCTC+TCTCTCCG
GACTACCGGGGTATCTAATCCTGTTCGCTACCCACACTCTCGTCCATGAGGGTCAGTAATGTGCCAGCAGACCGCCTTCGCCATCGGTGTTCTACCAGATATCCACGCATTCCACCGCTACACCTGGTATTCCGTCTGCCCATCACATACTCCAGCCCGCCCGTACCCGCGGCAGTCCTGAGGTTGAGCCTCAGGATTTCACCGCGGGCGTGGCAGGCCCCCTGCGGACCCTTTACGCCCAGTGAATCCGAATCACGCTCGCCCCCCACGTGTTACCGCGGCTGCTGGTCCGTGGTTCGC
+
CCCCCGGGGGGGGGGGGGGGGGGGGGGGGGDFGGGGGGGEGGGGGGGGGGGEGGGGGGGGGGFGGGGGGGGGGGGGGGGGGGGGGGGGGGGGGFGGGGGGGFGGGGGGGGGGGGGGGABGDGFFFDGE;FGGFGGGGGGGGFFGGGFEFGFFDGGGGGGGGD887:DGDGGFGBGGFGFFDCFFGGFGFGC@6AGBFGFFFGF@F.7>BDG;>E:@;BG074403-749C::7?DF?088228296A:>6)8<).2-.---17(9919>;((.3.:AB6,36438)42().4)):8A)(4
@M02996:162:000000000-B87FG:1:1101:26024:3766 2:N:0:TAGCGCTC+TCTCTCCG
GACTACAAGGGTATCTAATCCTGTTTGCTACCCACGCTTTCGCGCCTCAGCGTCAGTTACGGCCCAGTAAGTCGCCTTCGCCACTGGTGTTCCTCCCAATCTCTACGCATTTCACCGCTACACTGGGAATTCCACTTACCTCTTCCGCACTCAAGCCAACCAGTCTCCAAAGCAATTCCCACCTTGAAAGCAGGACTTTCCCTTCAGACTTAATCGGCCGCCTACACGCCCTTTACGCCCAGTCATTCCGGACACCGCTTGCCCCCTACGTATTACCGCCGCTTCTGGCACGTCTTTGAC
+
CCCCCGGGGGGGGFGGGGGGGGGGGGGGGGFFGGGGGGGGGGGGGGGGGEGEGEEGGGGGGGGGGGGGGGGGGGGGGGGGGGGGGGGGGGGGGGGGGGGGGFGGAFGGCECFFGGGG:@C8@FFGFGGFFGGAAFGGGGGGFFFGGAGBGFFGG6CFFFGGGBFFFGGGGE?EFFD8:;9AFEFG7C?C:F=F>75=DFE66*8>3/9>FC4A=:9<>C@E=@@FED(4B;@FE6<21<87@;<43)/;4.-37,>--(-3>>BF;>FB(,)-5-46((((4,,2).).()-.)*22).)
@M02996:162:000000000-B87FG:1:1101:26044:3770 2:N:0:TAGCGCTC+TCTCTCCG
GACTACAAGGGTATCTAATCCTGTTTGCTACCCACGCTTTCGCGCCTCAGCGTCAGTTACGGCCCAGTAAGTCGCCTTCGCCACTGGTGTTCCTCCCAATCTCTACGCATTTCACCGCTACACTGGGAATTCCACTTACCTCTTCCGCACTCAAGCCAACCAGTCTCCAAAGCAATTCCCACCTTGAAAGCAGGACTTTCACTTCAGACTTAATCGGCCGCCTACACGCCCTTTACGCCCAGTCATTCCGGACAACGCTTGCCCCCTACGTCTTACCGCGGCTGCTTGTCCGCAGTTCGC
+
CCCCCFGGGGGGF@FGGGGGGGGGGGGGGDEEGGGGGGGGGGGGGGGGGGGGGGGGGGGGGGGGGGGGGGGGGGGGGGGGGGGGGGFCFFEGEFGGGGCEGFFFGGGGCCFGGDGGG:??CEFGGGGGGCFGGGGGG,@EFDF=FGFGFG<8DDDDF8DCEG5:6+CEDGGFF5FGFFFA,>A,@+9:69D@F9CC@CF>AFA@B>C<4*=C*3:375C=C((5>BF06C93C@EFFFGGDF;4+1/63.7<;567---(,97?FF;(,4.((--)((-((-3(()-).))()0*2:),4
@M02996:162:000000000-B87FG:1:1101:12398:3773 2:N:0:TAGCGCTC+TCTCTCCG
GACTACCGGGGGATCTAATCCTGTGTGCTACCCACGCTGTCGAGCCTCAGGGTCAGTATAAGCCCAGTTGGTCGCCTTCGCCACCGATGTGCCTCCTAATAGCGACGCATGTCACCGCTACACTAGGAATTCCACCAACCTCTACTTCACGCAAGAAAAACAGGTTGGAATGCGGATACCAGGTAAGCCGAGAGATTTGACAGCCAACTGGGCTTTCAACCGACGCGCCCGGAACACCCAGAAAGTCCGGACAACGCGCGCCCCCGACGAAGTACCGAGGCGGCGGGCAAGTAGGAAGCGG
+
@@-8,;=@CDD+@,9,66,;6@@6,;;F9@CC@C,@:6,,5@FCB@,B@B,6666C,C,CFGGGGGDC,:F4FB@=,@8AB,=FE=:48,,,9,@FEGE,A+9+6@>4=++,,6,,8=*===<,@FFC=7,,@:@DFGC8+5:=<3*@1=*8C@CFFGGGDD8,,3*99D,;59CC?G3;<B*,2:;*0?E0B3C)),29>F)6=FF<6/C(6)/)7+:5:09>2((--*(()-(.0:513(.4)-))1,0(4)(5((,,()((1-412(-((...8(,1((-((,-(((-)/03+04((4
@M02996:162:000000000-B87FG:1:1101:20408:3782 2:N:0:TAGCGCTC+TCTCTCCG
ACGACCGGGGTAGCGAAGCCGGTTTGAGACCCGCACCTTCGAGCGGCAGCGGCAGGTGCGGCCCAGCAAGCTGCCGTCGCAAGCGGAGGGGGTCGGCAGAGCGAAGAAGATCACCGCGACACGACGAAGTACACCTGCCTCGTACGCACTCAAGGAGGCCAGGGTCAACGGCAGGGCAGACGGGGAGCGACGACAAGTCACAGCGGACTAACAGTGCGGCCTACACGACCGGAAGACCAAGTAAAGAGGGACAGAGAGAGCCACCGAGGAAAAACCGCGGCGGCAGGGAGGTAGGGAGACG
+
-8A<8+@:CD+6BEC::C7,@@++,@6,<;,;7778+,,996CB:BFC@BC++4>+9CEFGGGE=D,B=E+,?,,8++686>+AAC:B+++8@+8+@>F:@*@98>65?,,726,8*-5//=:CBFC:<*5+55:*0=*+22)99EFG>)).<9<;CGEEC=(**89<71:5/5):5C:F:>*121-1-2/(87C(.+0.5@<:>B>(,)2(,9)/6)/(*(4(..4(-*(-)4(4(,,*..656).(*,.-4)(0(-(-(*.(*-4(,((((.(---(2(-(((-3(-(((*0/**((--
@M02996:162:000000000-B87FG:1:1101:5846:3792 2:N:0:TAGCGCTC+TCTCTCCG
GACTACTGGGGTATCTAATCCTGTTTGCTACCCATGCTTTCGAGCCTCAGCGTCAGTTAGTGCCCAGTGAGCCGCCTTCGCCACTGGTGTTCCTCCCAATATCTACGCATTCCACCGCTACACTGGGAATTCCACTCACCTCTACACCACTCAAGTCGTTCAGTTTTGAAGGCAGGTTATGGGTTAAGCCCATAATTTTCACCTCCAACTTGATCGACCGCCTGCGCGCCCTTTACACCCAGTAATTCCGGACAACGCGTCCCACCTACGTATTACCGCAGCTTCTGGCCGGTAGTTACT
+
CCCCCGGGGG7FGGGGFDEFFDGGGGGGGGGGFGGGGAEGGGGGGGFGGGGGCFGGGGGGGGG?EGFFGGGCCFGGGGGGEFFC8?EFGEBEGFGGGGGG8CCDGGGCGD@4;EF,C:?D=,:E><FFGGCACFGDFF?D6DFGGGF8:D*)@,AFGCGGCG9<@CFGCG8D89=EDDDDGGG@F=DCA6D@A?DC7DFE@EEB@?@8:CC@E?EF:>?@;/-((:=(/=40834;73<3(/59@7?C@../(./1(((-(),)2-(.((.)-(..)-0(-3()-)6)),((0)2+3.))
@M02996:162:000000000-B87FG:1:1101:5847:3812 2:N:0:TAGCGCTC+TCTCTCCG
GACTACTGGGGTATCTAATCCTGTTTGCTACCCATGCTTTCGAGCCTCAGCGTCAGTTAGTGCCCAGTGAGCCGCCTTCGCCACTGGTGTTCCTCCCAATATCTACGCATTCCACCGCTACACTGGGAATTCCACTCACCTCTACACCACTCAAGTCGTTCAGTTTTGAAGGCAGGTTATGGGTTAAGCCCATAATTTTCACCTCCAACTTGATCGACCGCCTGCGCTCCCTTTACACCCAGTAATTCCGGACAACGCTTGCCACCTACGTATTACCGCGGCTGCTGGCACGTTGTTAGC
+
CCCCCGGFGGGGGGGGGFFFGGGGGGGGGGFFGGGGGGGGGGGGGGGGGGGGGGFGGGGGGGGFGGGGGGGGGGGGGGGGGGGGGGGGGFGFGGGGGGGGFEFGGGGGGEFGFFGGG>@DDFGGGGGGDFFGGGGGGFGGGFFGGGFEDD?DDFFFFEFDEGBFEFDGGDEFFBDGFGFFGGGGCFFGEGGFFFGFEGFECC5CDACEBFGCC6>9=BCA7:5>==@BFGFBFFEEC=CE08=38<??7(266>;C,,/(-9:<D<??:8.)..)641(401(31?5:FFF1))12/-))
@M02996:162:000000000-B87FG:1:1101:5829:3817 2:N:0:TAGCGCTC+TCTCTCCG
GACTACTGGGGTATCTAATCCTGTTTGCTACCCATGCTTTCGAGCCTCAGCGTCAGTTAGTGCCCAGTGAGCCGCCTTCGCCACTGGTGTTCCTCCCAATATCTACGCATTCCACCGCTACACTGGGAATTCCACTCACCTCTACACCACTCAAGTCGTTCAGTTTTGTAGGCAGGTTATGGGTTAAGCCCATAATTTTCACCTCCAACTTGATCGACCGCCTGCGCTCCCTTTACACCCAGTAATTCCGGACAACGCTTGCCACCTACGTATTACCGCGGCTGCTGGCACGTAGTTAGC
+
CCCCCGG9FFGGGGGGGGGGG<CFG<FFG<DFF@<FG9FFGGFCFGGGGGGGFFGGGGG,FFAFGGGD<FCFGGGGGGGGGGCEC8FG,CFFCGF9BBFFFDGGGGGGDGG,EDG8E:?CDEF=><FEGGGGGD,==4@D8=FDGF)8@FFD>@F7B1D6E8;C:==@+E:DFF>6*=*:>FGEEFECEFGBF?C;*@FCFF565C==CFGC*+;:)3;:C>55>22/8B>BFECEC<FC2@=);C?C7;0(43(;,./,-18>F8:(4(.)646>.(--06>>B?D01,5(../1+--)
@M02996:162:000000000-B87FG:1:1101:19129:3821 2:N:0:TAGCGCTC+TCTCTCCG
GACTACTGGGGTATCTAATCCTGTTCGATCCCCACGCTTTCGTGCCTGAGCGGCAATGCAGGCCTGGCGAGCTGCCTTCGCGATCGGAGGTCTGTGGCAGAGCTATGCAGTTCACCGCGACACGCCACAGTCCGCCCGCCTCGAACGCAGGCCAGCGCGCCAGGATCAACGGCACGGCCGGGGGGGGGCCACGGCCGTGCACCGCGGACGGAACGCGCGGCCTGCGCACCCGGGAAAGCCAAGGAATACGGAAAAGGAGCGCAACGTCCGGGAGACCGAGGCGGGTGGGACGGAGGGAGAG
+
A@@68;;@@CD+@,;666,,,;@,,C@E,,,,,;+@:,,,,8;@6,,5@BCC7+C:,C6@FGC,,9<C@@FGCD,=,9=A6+>+@@CFC++,9AC?E+=+A*,+9,9,>,5,,4,,8=*==@+@@EE+A,,,,@=DCC+++0:C6D>@5**)3491=CECE55*420A8BE:58)1:C638>C*271<(1*-))1-,*)(,0.39)-,2))-:5:)4)),*,(,.474(/,()--1:(,*.,((0,.)*-.4(0,*,(((,),-)(((--(((,-((-(,,((-((-,(22,0)*2*220-
@M02996:162:000000000-B87FG:1:1101:17779:3848 2:N:0:TAGCGCTC+TCTCTCCG
GACTACTCGGGTATCTAATCCTGTTCGCTACCCACACTATCGTCCATGAGGGTCAGTAATGTGCCAGCAGACCGCCTTCGCCATCGGTGGGCTACCAGATATCCACGCATTCCACCGCTACACCGGGGATTCCGTCTGCCCATCACATACTCCAGCCCGCCCGGACCCGCGGCAGGCCGGAGGGTGAGCCGCAGGAATTCACCGCGGGCGTGGCAGGCCCCCTGCGGACGCGGTACGGCCAGTGAAGCCGAAGAACGCGCGCCACGCACGGGGTACAGCGGCTGCAGGGACGGGGGCAGGG
+
@@-,8CCFCED6@8<@@@5<<C@;,CCEE:@,6EB@7C,,5@CF:@A@@ACD6,CE6EFAFEEEFFFFFEGGGG:7,,D?BB?=DCD,?++,9=EFFEE,9?;34C>+>++A@=,:>=*===4D+@@+48,,@D,=?FF9@5*==EE39=+06>?DFEGDE6:+@AD5;@CA:?D*88(:BC=*11374;*,:8DB(+)-69<?0>>9;>)297(07)1(*---(4>33*,-)((--(**(4).*.))*-.4(.,*-(,(,1(-9(4423(-(,,.)6,(4((,-(.1(22,0.2:*,,,(
@M02996:162:000000000-B87FG:1:1101:7421:3884 2:N:0:TAGCGCTC+TCTCTCCG
GACTACTAGGGTATCTAATCCTGTTCGATCCCCGCACTTTCGTGCATGAGCGTCATTGTCGGCTTGGTAAGCTGCCTACGCAATCGGGGTTCTTCGTCATATCTATGCATTTCACCGCTACACGACGAATTCCGCCTACCTCAACCGAAATCAAGCGCTCCAGTATCAATGGCGGGATGAGGTTGAGCCCCACGATTTGACCACTGACTTAAAGGGCCGCCTGCGCACCCCTTAAACCCACTAAATCCGGATAACGGTCGGATCCCACGAATTACCGCGGGCTCCTGGCCGGGGTTAGCC
+
CCCCCGGGGGGGGCFGFEFFGGFFFGGGFE@FGGGG7FDF<EFGGGGGGGGGGCFFGGFFGGGDGGEFGGGGGGGDFCEFFGGGGGGGGCFGCGEGFFDGAB8?DFFEDE<DGCEGG1<=?EFEGGGGGGG9AD8=D>D@DDFGG8=89CDDFFDF8@@EE,)<23CFC;E?89DC4C@FCE6?,0065**/)))(6::<6F37@;E@38FE;+))(./(*-43031(4A(12,6<A?8C(4.(9--(/4)449<*((-,1)--9()4((-.1-.)(-((((((((.((((4))2**.43
@M02996:162:000000000-B87FG:1:1101:22500:3887 2:N:0:TAGCGCTC+TCTCTCCG
GACTACTAGGGTATCTAATCCTGTTTGCTCCCCCGACTTTCGCGCCTCAGCGTCAGTTGCGTACAAGGAATCCGCCTTCGCCTCCGGTGTTCTACAGGATATCAACGCATTTCACCGCTACACCCGGGATGCCGATTCCCTCTTCCGCACTCGAGTCCTGCAGTTTCAAGCGCACTTTCCGGGTTGAGCCCGGAGATTTCACACGTGACACACAAGACCGCCTACGCGCCCGTTACGCCCAGTAAATCCGAACAACGCGTGGGACCTCGGGATGACCGCGGGTGCTGGCACAGGGGAAGGG
+
CCB<@EFGFGG-CCACCC<FFFCC,CCDF96D:F@CEF79<BFCFE7FEDFE,@@ECFGGGFGGGGFGGG,FFEDF7=?BFF,FFCC>>,,4@<EGGFF,A+@39B@@@++C;=5,>:5?DC4@E+=+8>+8DEGDDGD9+:58@F>F?D*8DFD85E7AEF@,7?CFGGGBCAG7A*:;>EE*68>CB;C5DBGF3,+66>?E15:;?F25(87FFFD-17,-4:B;>C>19(,23(**38:4?<4<7,04474/--,,-)-(*(..(,(-((.5,3(20((-()64(,).5)18*-2((
@M02996:162:000000000-B87FG:1:1101:21821:3888 2:N:0:TAGCGCTC+TCTCTCCG
GACTACTAGGGTATCTAATCCTGTTTGCTCCCCCGACTTTCGCACCTGAGTGTCAGTACCGTTCCAGGAATCCGCCTTCGCCGCCGGTGTTCTATAGGATATCAACGCATTTCACCGCTACACCCGAGATTCCGATTCCCGCTCCCGGACTCAAGCCAGGGAGGTTCGAGCGCACTTGCCGGGTGGAGCCCGGAGAGTTCACACCCGACACGCCGAGCCACCGACGTGCCCGTTACGCCGAGTAAATCCGAACAACGCCAGGGACCGCCGTAGTACCGAGGATGATGGCACAGAGGAAGGG
+
BC@<@FFFFGG-C,B@C<<@<EC;6<CEA<@8@+@@:C,,@@F@8@,,;=,;,;@ECFEFGFCGGGDFGG,CFCFG,,=ABB+CC==4=48,@<,FFFE=?+@+9:@@B++,=@,?>@*==9:D@=>@>4,,@EE>DF:=+1:CDF@G9D*1D::<CFGFGG>*4A>7>FG?*:C*8+1?CCE4*1:<(:=6B>GB0,+..5?=(079>>),27(;6)).::(4991::53:92,(,(**---474.)2-)445(1,((-,1-(*((,(--,(,.).4(,602,().,(4)2.)2/*.,((
@M02996:162:000000000-B87FG:1:1101:19209:3949 2:N:0:TAGCGCTC+TCTCTCCG
GACTACTCGGGGATCTAATCCTGTGTGCTCCCCACGCTGTCGAGCCTCAACGGCAGGAATCGTCCAGTGAGCCGCCTTCGCCGCCGGGGGTCCTCCCAAGATCGACGCATTTCACCGCTACACTGGGAATTCCACTCACCTCGCCGACACGCTAGCAATACAGGTTCAAAAGAAGTCCCGCAGGTAAGCCGCGGGCGGGCACGTCAGACGTGCATTGACGGCTACGCGCCCGTGACACCCAGGAAAACCGGAGAACGAGTGCCCCCGACGGAGTACCGCGGCTGCTGGCACGGAGGAAGGG
+
A@-886CC@CD+@,:,66@,,,;6,<C=,,,,,;8@+,,,,:FC@@,B<=6@++7@+BE8EF,:C:@CE@FFGE7+,,=A,,+@E@C+=+++6,8ECEC,A+7+66>36++,,6,:>>*0=98,@FFC<,,,@DCCCGC5*8*;@E>=67)(*492=9+<<97,3/:+:CCF*8C+134>:B=**24=3<E>F>G4(/)--/(,4>867)*-(7)*.**-*,(-(-,((*(4)(4(5)+*-4(403(,1-.4(0.*-(---*.(/(-2-3(---,)--((2(--(),.-3)-0)1**.,(,
@M02996:162:000000000-B87FG:1:1101:14873:3964 2:N:0:TAGCGCTC+TCTCTCCG
GACTACTGGGGGATCTAATCCTGTGTGCGCCCCACGCGGGGGCGCCTCAGCGGCAGGTGTCGTCCAGCAGGCCGCCGTCGCCACTGGGGGGCCGCCTAAGATCTACGCATGTGACCGCGACACGAGGAATTGCGCCTGCATCTCCGATACGCAAGGGATAAAGGTTCAAAAGCAGTTCAGGGGTGAAGCCCAGGGATGTAACGACGGACTGGCAGCGCGGCCAAAAGCGGCGGTGAACCAAGGAAAGCGGGAAAAAGCTGGCCACCGACGAAAGGCGGCGGCGGTAGGGACGGGGGGAGCG
+
@@666;,C@CD+8,,,66,,,6C,,<C,,+,++866+++++7@:=++4,:,>++4@+:B,5C+A:???8AFFEC@++3+>++38,4<33+**2*1:88:++/+0232****3+2,,12)11/2*:8880++++2:C*;**0)1**:4*095(;*18:=**+26,3**2:<<:*/9+1*-*08=**7,:,0*.)51-(*0)-+((40,37)91(<4)4)),2-(((,(((*-()-(-)-+*(,(,0,(,)-.(473*-,))(*(.*(--(-(,(((((--,,1((((--(.(4))*2*4,,-
@M02996:162:000000000-B87FG:1:1101:19200:3965 2:N:0:TAGCGCTC+TCTCTCCG
GAGTACTCGGGGATCGAATCCTGTGTGCTCGCCACGCGGGGGAGCCTCAACGGCAGGAAGCGTCCAGTGAGCCGCCGGCGCCGCCGGGGGGGCGCCCAAGATCGACGCAGTTAACCGCGACACGGGGAAGTGCACTCACCTCTCCGACACTCTAGCAAGACAGAGTCCAAAGCAGTCCCGCAGGTAAGCCGCGGGAGGGCAAGTCAGACGTGCATTGGCGGCAAAGCCCCCGGTACAACGAGGAAAGGGGGAAAAGGAGGGCCCCCGAAGGAGAACCGGGGGTGCGGGGACGGAGGGAGGG
+
88-886,@@@C+6,,,66,,,,;;;;;=,,,++86@+++++7@=7,9,CF4?+44>+BE,=@++@:=9?<EFEC7+++38+88@>;@+35**2*:*:8/*2*0*11:28**++2,2:7)77/**2CC88*++2<<*9C+**.*2*E>:.1)(+0:0??*7*73,+/002<CF*67+9*57?>=**26=)+:6B>D((1)-,*,))9<980*4(8)*5)2-2-(-(5(((*(()-,().,*490>57((*(.((.4*,(,(,*(,)(,,--(((((.,4(((((--(-1(--4;):**33(-
@M02996:162:000000000-B87FG:1:1101:18938:3976 2:N:0:TAGCGCTC+TCTCTCCG
GACTACACGGGGATCTAATCCTGTTTGCTCCCCACACTATCGTGGCTCAGCGTCAGGTATCGTCCAGTGACACGCCTTCGCCACCGGGGGTCCGCCCGAGATCTACGCAATTCACCGCTACAACGGGAAGGCCAGTAACCCCGCCGACCCTGAAGAACCACAGGTTAAAATGCAGGCTATGAGGTAAGCCCAGAGTGTGCACAGCTGACGAGCAGTCCAGCCAACACACGCATGACAACAAGGAAAGCCGGAAAGAGCGGGCCACCAACGGATGACAGGGGATGCTGGCACGGAGGGAGCG
+
A@-,8;@C@CD+8,,,665C,,;6,<CA,,,,,;6@@,,,,8;@,+,;6=C@,,8BCCF9CB,466@,66E,BC7,,,@A,86@D=@+4+++,+8+>44+8*,+4C6+8++,,3,86:*==3,@CFDB<++,,DD6CG:3@=*95C:>*;*)628FCFFCEF5,0*+4=E,8+1CC:*/232<0,257)+/60;D16,;).+/(.).27)*,,78*,)*.+-(.320?0*4(*(..56+*.8:2@>21*,)-(0(*,(((,)(-*.(.-,--((,..4((2(-,().((.,-0)/**(,((
@M02996:162:000000000-B87FG:1:1101:18943:3997 2:N:0:TAGCGCTC+TCTCTCCG
GACTACACGGGGATCTAATCCTGGGTGCTCCCCACACTGTCGTGGCTCAGCGGCAGGTATCGTCCAGTTACTCGCCTTCGCCACCGGGGGTGCGCCCGATATCTACGCATGTCACCGCTACAACGGGAATGCCAGTAACCCCTCCGACCCTCAAGAACCACAGGTGCAAAGGCAGGCTATGAGTGAAGCACATAGTGGTCAAATCTGACGTGCAGTCCAGGCGACAAACCCGAGAAACCCAGGAAAACCGGAAAAAGGGGGCCAACGAAGGGAGACCGCGGATGAGGGCGCGGGGGAAGCG
+
@@-,6;@CBCD+@,,,6@;,66;,,;8=,6,,,;+86,,6,:9@,+4<6?<@++7BCEF,FF8FGED9,9E,EC:+6,4A8,=@D@C+=+++6+@4>>>+63,63C>8>++7,6,C=8*99>,@CFD>:3,,6EE;FG7,;)*;7B9C*C)(629FFFFGGC=,4);<:5+8*;>ED*4*222+,;5@3+36+0;.)**).+6).069<)*,(;<*.)*.*-(-(-(.(*,4)43(5(,*,.(2::((*-.-(..*-(((,)(,*-(((-,,(,-(--((20(-(,.2((1(0)12*,(.-
@M02996:162:000000000-B87FG:1:1101:23605:3998 2:N:0:TAGCGCTC+TCTCTCCG
GACTACTCGGGTATCTAATCCTGTTCGATACCCACGCGTTCGTGCCTCAGCGTCAGTAGCGTACTGGTAGGCTGCCTTCGCAATCGGAGTTCTGTACCAGATCGATGCAGTCAACGCCACAAGGCAAAGTACGCCTAACGCGCGCGGAGCTAAGAACGGCAGGTTCAAAGGCAAATTTAAGGTTGAGCCGGAAACGTGCAACACCGACTAACCAACCCGCCCACGGAACCCGTAAAACCAATAAAAGCGGAAGAAGAGCGGAAACACCGTAATAACGGGGCCGCCGGAAAGGAGGGAGACG
+
BCA@@ECECCD6@,@<;FB9<@@C,C@FCC@,6ECC@+66:@@CB@,E@ECC,B@C6CF9F:CC,CC:EEDCFB7F,C8ACCC,@=@BC,,9@F@F5CE,A+@,@,@+@,,,9,,4+)*66,,=+A:E,9,,6+6+0,4++)3+68)@*+*5>87F,7?4*1),4*;C+;C*4;*,4191;C:,42(*(/*.=50(/*0()88(/:3(()2((6(.()7(2((40((3,*((*--3).+*-).59-)()-8((7(0.((,()(,*(.-(,-,(.).(((4(-((((4(((.4.01**-(-,
@M02996:162:000000000-B87FG:1:1101:19414:4000 2:N:0:TAGCGCTC+TCTCTCCG
GACTACCAGGGGATCTAATCCTGTTTGCTCCCCACGCTTTCGCGCCTCAGCGTCAGGTACGGCCCAGAGAATCGCCGTCGCCACTGGGGGTCCTCCTAATATCTACGCAAGTGACCGCTACACTAGGAAGTCCAGTCGCCTCTTCCATACTCAAGGTCAGCAGGATCGAGGGCAGGCTGAGAGTTGAGCGCGCAGGGTGCAGCGCCGACTTACGGAACCGCCTGAGGGACCGGGACGCCCAGGGATGCCGGACAACGGGGGGCCCCGAAGGAATACCGCGGCAGGCGGCAAGGGGGGAGGG
+
@@-66;CCDDD+@,,;665;,@@6,<CC,,,,,;6@+8,,5@B@@7,B@=;@,86@,CFFGGG@C:CFFDG,CD<:+4==484@,=<,=+++9,9E,?=,9+,+4<>+6++9,8,56)306=,,8FCAC,,,3E,6=++6+0*2=DA,35+*73;,57C?8:8*@*093*@545CE5*:AC?84,458)*4-:5C2(+)(/+/405699)*.458>:)*-*-(-(.(,(*(-)(4(3(**(41,)(((*,0,().*-(((,)-,)43((--,().))((,,4(-(((-(((-.)/2*4((,
@M02996:162:000000000-B87FG:1:1101:15131:4008 2:N:0:TAGCGCTC+TCTCTCCG
GACTACAAGGGGATCGAATCCTGTGTGCTCCCCACGCTGTCGAGCATCAGCGTCAGTTAAAGCCCAGTAAGCCGCCTTCGCCACTGATGGGCCTCCTAATATCTACGCATTTCACCGCGACACGAGGAATTCCGCTTACCTCTACTGCACTCAAGAACCGCAGGGTCAAATGCAGTCTACCAGTAGAGACGGGAAAGGTCAAATCTGACTGACAGTCCCGCCGACACTCCCGGGACACCCAGAAATGCGGGAAAACGCTGGCACCCGACGAATGGACGCGGCTGCAGGGACGGAGGAAGCG
+
@@-88CCFDFD+@,6,86;6,6C,,<;;,,;,,;6@:,,,;:D@,+,B,?;@,,6@,<CDEFGGGDDCCAFFG>@=,,=A,84@,=<,9,,,>,9<E=F,9+,,9C>74++,,4,56>*==8++@FC>?,,,,=C+0C,==*0?+,*C06+)@3=FD8@7798++*419D,4,+5,;+3<,64,,57:/;C9*/*7(,**),117+97C++038B1)2*,*.(.(.(/,*66)(-113+*,2(,7)-))-)2(04*--((,1()1811(-(-((()),(,-1(,-(.,(4,-))1**.,.-
@M02996:162:000000000-B87FG:1:1101:20756:4022 2:N:0:TAGCGCTC+TCTCTCCG
GACTACTGGGGTATCTAATCCTGTTTGATACCCACGCTTTCGTGCCTCAGCGTCAGTTGTATGCTGGTAAGCTGCCGTCGCAATCGGGGGGCTGTGACATATCTAAGCATTTCACCGCTACACGGCACATTGCGCCTACCTCGTGTACACGCAAGACAACCAGGTTCAACGGCGCGGTAGGGGTGAGCCACACGCGTGTACCGCGGACGTAAGGAGCCGCCGACGCACCCGGAAAAACAAAGAAAGAGGGAGAACGAGAGCACCCACCGGAGAACGGCGGAGGCTGGGACGGGGGAAGAGG
+
@@68@CFCDFD8@,B,;<,;E<;,,-;A,C;6,;8@+,,,,8C@@,,B<?;@,66@,<C6CCFDC@C6@AFGCB:=+,4@+@=,DDCDC+++@<8>FF=,7+7+5>C>9,,,,3,,6:*97;,A*>@<<,,,6==C?E666)8//4/?+;)(:8CFFFG=8E3*0*20:<E:5)9C>99)8>*2292*(<*4:>3,(*).4<813>9;0)9<0)5)-)/,24991-3((*,3)44<(2+2.(.,.(.(/,0(45))4((-(2((/((,,469(43(-((,(,(4..2(.(,1).***-.(.
@M02996:162:000000000-B87FG:1:1101:10755:4030 2:N:0:TAGCGCTC+TCTCTCCG
GACTACACGGGTATCTAATCCTGGTCGATCCCCGCACTGTCGTGCATGAGCGGCAGGATCGGCTTGGGCAGCTGCCTACGCAATCGGAGGGCTTCGCCAAATCTATGCATTTCACCGCTACACGGCGAATTCCGCCAACCGCAACCGAAAGCAAGCAGACCAGGATCAACGGCGGGAGGAGGGGGAGCCGCACGATGTAACAGCCGACTAAAGAAGCCGCCTGCGCACCCGGAAAAGCCAAAAAAACCGGAAAAAGAGGGCAACCGCCGTAGAAACGCGGCGGCGGGGACGGGGGGAGCAG
+
A@688CCEEDD+76B,;@,;@C@,,CCC,;,6C@6@:@,,5::@,@<@@DC@+6@++B9EFGG,+@@,99B7EA,<,9@B+8=,@@CF:++49,E=F??+9+4+9<@,6,,446,,=5*06>3AG>CB:++,7<+CDG6B*:ADDEBEBD*)D>9*=,=:8=5*=)0:?,;5*8DE7)4>>C**2/-)(1/43)9(4*9<A+4((89(,)2:)9,6()1(/-424(4((*,-)(,.(,,23(.-7(-(),)(-),*-.(,(9(-*(-(,(,,()-(-(,((,4,(-3(,411))***-(,4
@M02996:162:000000000-B87FG:1:1101:11679:4048 2:N:0:TAGCGCTC+TCTCTCCG
GACTACTAGGGGATCTAATCCTGTTCGATACCCGCAGCTTCGAGCGTCAGCGACAGTTGCGGCCCAGCAAGCCGCCTTCGCAACCGGAGTAGTGCGTGATAGCGAAGCATTTCAACGCGACACGACGAAGGCCGCCGGCCTCTGACGCACTAAAGGAGGACAGGAGCAACTGCAGTGCAGAGGATGAGGGACGACATGGCACAGCGGACGGGACCTACCGGCGACGCGGCCGGTAAACCCAAGAAAGCCGGAAAACGCTAGGAGCGTCAGGAGAACCGAGGCTGATGGGAAGGGGGAAGCG
+
@68,866@C<C+@6,,6;5,;6C;,C@FBC:,,++@+7,,,7,;884B:@F@++6@,<CC@C7BFCCC<EEF<@::,8,A,B=+96:@B+,,,,C78+8992=+64>8>,,,,C,,8)*66>3=C7<<>++,,3*;*>5*/)/*=?8*0)))6::<ACE***/**)*2;*+0+2;+;+<CC57*,049(1*-).99(+)..+.8()4(-)/(-)-)))0-*-(4(3(,(*-()---4),/(,(2?1.(*,.(,..*,(((-05./((((-(.-((,(((,,,,.()-,(((,.)/:*4(((
@M02996:162:000000000-B87FG:1:1101:15428:4051 2:N:0:TAGCGCTC+TCTCTCCG
GACTACAGGGGTAGCTAATCCTGTTTGCTCCCCACGCTTTCGCGCCTCAGCGGCAGTTATCGTCCAGTAGATCGCCTTCGCCACTGGTGGTGCGCCTAATATCGACGCATTTCACCGCGACACTAGGAATGCCAGCTACCTCTCCGACACGCAAGAATAACAGGTTCAAGTGCAGTTTAGGGGGGGAGCCCAGAGATGTCAAACCGGACGTGCAATCCCGGCGACGGGGGCGTTAAACCGAGGAAAACCGGACAACGCGGGCCACCAACGGGTAAACGGGGCTGCAGGAGAGGGAGAGGGG
+
@@-88CECFDD-@,,6;<@,;;C6,<;E,66,,;8@+,,,,8BB:+,86?;@++@B,CE,CF,EFCC<@CE,CD@:,89A,6=FC=<59,,,9+8@=C=,=?,+9@>+4++,,4,56=*608+6@CC@;,,,@96==EFD+:+==E=@9C*)@8CF65@A99@,4;?<9D,=,3=,35:+48:**/-74=84)09:)+0).+6<()4;7)/,()-*.)2-*-(-(,(((*-4)((()),*---6>2((1-.(,0,*-(((()-(*.,.44((-(())(((((-(((,((((-).*2*,((-
@M02996:162:000000000-B87FG:1:1101:24475:4055 2:N:0:TAGCGCTC+TCTCTCCC
GACTACTAGGGTATCTAATCCTGTTTGCTCCCCACGCTTTCGAGCCTCAGTGTCAGTTAATGTCCAGAAAGCCGCCTTCGCCTCTGGTGTTCCTCCTAATATCTACGCATTCCACCGCTACACTAGGAATTCCGCTTTCCTCTCCATCACTCAAGCACAACAGTTTTAAAAGCAGTTCCGGGGTTAAGCCCCGGGATTTCACTCCTAACTTGTTGCGCCACCTACGCTCCCTTTACGCCCAGTCATTCCGGACAACGCTTGCCACCTACGTATTACCGCGGCTGCTGGCACGTAGTTAGC
+
CCCCCGGGGGGGGGGGGGGGGGGGGGGGGGFFGGGGGGGGGGGGGGGGEAFFGFFGGGGGGGGGGGGGGGGGGGGGGGGGGGGGGGFGGGGGGGGGGGGGGFGGGGGGDEFF;FGGG=AGDEGGGGGFFFGGGGGGGFFCFEFGGFFGFGFFF8DGGGGGGG5<@CDGGGFBEFGGFGCFEEGGEGEGFADAFFGFBFFFFGEFDFEEBFGFEBBFADG@57>;=FB5>E<@GFCEF0<C;DEE+17?:=:1>>29----4>?<D?:??<3)6:)6<?1(-49>BF:?<B?:0)*23.-<
@M02996:162:000000000-B87FG:1:1101:21260:4059 2:N:0:TAGCGCTC+TCTCTCCG
GACTACCGGGGGATCTAATCCCGTGTGCTGCCCAGGCGTGCGCAGCTCAGCGGCAGACACAGTCCAGAAAGGCGCCGTCGCCACTGGGGGGGCGCCCAAGATCTACGCATGTGACCGCGACACTGGGAATGACCCTTTCCTCGCCTGCAGTCAAGCTGCCCAGGATCCAAAGCAATACGGGGGGGAGCCCCGCAGGGTCACGCCAGACGGAAGCAACGGCCGACAGGCCCGTGAAGACGAATAAGACGGGAAAAAGGACGCCAACGAGGAGAGAACAGGGCAGGAGGGAAGAAGGGAGGAG
+
@<-66;66:CC+@,,,66,,,;8,,-:,<,,,,-;@,+,+,886++,56?,@++8>DFF<EE6=E<CFC@FGF=7++++86+6@D=<,=+**2*:*8;>*2*+*0,;*2**2+0,313)158*+3AC80*+++2A*0+00*)0/)*,2.**(39=:+<+1;23*:)2*2<@.*)2+1*-<88**2/2)(*24<51((*.4,*(-45<:0)93954<?)50714(4(-4(*((*4(-).+:,.44*).(/,0,.)(*(.(-()-(/(4(-(((--(,(.(,,-2(((,(((,())***-((-
@M02996:162:000000000-B87FG:1:1101:5241:4066 2:N:0:TAGCGCTC+TCTCTCCG
GACTACAAGGGTATCTAATCCTGTTTGCTCCCCACACTTTCGAGCCTCAGCGTCAGTTAAAGCCCAGCAGGCCGCCTTCGCCACTGGTGTTCCTCCTAATATCTACGCATTTCACCGCTACACTAGGAATTCCGCCTGCCTCTACTTCACTCAAGAATTACAGTTTCCGCCGCAGCCATCGGTTGAGCCGATAGATTTAACAACGGACTTGCAATCCCGCCTACTCTCCCTTTACACCCAGTAGTTCCGGCCAATGCCTTCCACCTCACTTTTACCGCCGGTTCTGGCACTGAGTTTGGC
+
CCCCCGGGGFGGFEFGGF@FGGGGGGGGGGFGEGGGGGGGGGGGGGGGGGGGGGGGGGGGGGGGGGGGGGGGGGGGGEFFGFGGGGCCEFFFDEBFFGFGGFGGGGGGGEEGGBGGG:???CFFGGGGGGGGGFG8DGGGGDF?FGFGFFDDCDDADFGGGG>E:DGGGGEEGFGGFF5@ECE9FG@>CE*8*3@AEG6*15>4/*0(-;DEEA?A2A5=:,(/.5)4=E(;*)6).=F*/;))11<32(),45(*(,)))2..>:(5(648))-)-((4(,(,..23(.(8*)02+.()
@M02996:162:000000000-B87FG:1:1101:17397:4072 2:N:0:TAGCGCTC+TCTCTCCG
GACTACCCGGGGATCTAATCCTGTGTGCTCCCCACACTTTCGCGCCTCACCGTCAGGTACTGTCCAGCAATCCGCCGTCGCCACTGGGGTTCCTCCTTATAGCTACGCATGTCACCGCTACACAAGGAATTCCGATTGCCCCTCCAGCACGCAAGAAGAACAGGTTCAAATGCAGTTTATGGGGTAAGCCCAAAGATATCACAGCGGACGTGCTCCCCCGGCTACACGCCCGTGACACCCAGGAAAGCCGGACAACGCTTGACACCTACGGATTACCGGGGCTGATAGGACGGAGGTAGCG
+
A@@86CCF@CD+@6@@6@5,<;C,,<;=,,,9:E7@:@,,<8FC:C7@CBFB,,8B,CFF9F<?FEFFCE,AFC@:++@>:?:F@=A,:++9@,CE<,A,9+49>FB@8++94=55>8066@,EFGFGD,,3EFGG6EA@D=*==FDBD+*)@:CFGGGGC?8,23?<;F,<,<D5?+;+>?F5*30;*=5<*/;>*,+*0,842)65231,())213:.::--4<1:(11()(4(53+*-3(4).((2-.-3),1-((,-*..68(,(4(,((..--((,7(-()).(.)(701*/.4),
@M02996:162:000000000-B87FG:1:1101:23574:4088 2:N:0:TAGCGCTC+TCTCTCCG
GACTACTAGGGTATCTAATCCTGTTCGATCCCCGCACTTTCGTGCATGAGCGTCAGTTACGGCCTGGTCGGCTGCCTACGCAACCGGTGTTCTTCGTGATATCAAGGGATTTCACCGCTACACAAGGAATTAGGCAAACCCCGACGGGAATCAAGCCATCCAGAATCAAAGGCGGGATGAGGGTAGAGGCCAGGAAGGAACCACGGACCAAAAAAACCGCCTGACAAGCCCTAAAACCCAAAAAAATCGGACAACGGCCGGAGCCGCAGGAGGACGCGCGCGCGGAGACCGGGGGTACCGG
+
CCC@BE;EEFF6C8E9CFEAEE@=,;B=C@,C<C@CE+,6A@;68A,@CE@C+6B@C,E<@F+@FCD@,++@,>C8,44?@CC+,=>+484,@,=,9+9:@+@+9,,+9,44,95548*6=E,@@,4E,,6,,4,26,6++:*+03:+<C*:D;9,+,5,8,3,,++@2,70:9**))(/,6*4,/)+,**/))*,(*.,(*/3,).6()112;1)(0)(*((((.)(.*,(*.)..45*,(,4.,((*35(-),)((((-1((1((((((((,-(-,(4,((--((((-,2.)*2*,)((
@M02996:162:000000000-B87FG:1:1101:23594:4099 2:N:0:TAGCGCTC+TCTCTCCG
GACTACTAGGGTATCTAATCCGGTTCGATCCCCGCACTTTCGTGCATGAGCGTCAGTTACGGCCTGGTCGGCTGCCAACGCAATCGGTGTTCTTCGTCATATCTATGCATTTCACCGCTACACAACGAATGCCGCAAACCGCGACCGCAATCAAGATCCCCAGGATCAAGGGCGGGATGACGTGGAGCGTCACGAGTGAACCACGGACTTAAAAAGCCGCGTGCGCACCCGTAAAACGCAATAAAACCGGAGAACGCGGGGAACCCACGAAGTACCGAGGCGACGGGCACGGGGGGAGCAG
+
BC<,@CFFFGF@C6@<6CC6@+:7+@@EE,6,<C@GC:,,@@;C6@,B@E6@+6@,<,CCFEF:BDFCC+@@,>7?,9@B+@C=D@@,?,,9>,,A9B=,92,+9,@C>,,9;9,,@:*6=9,=D7>B48,,4=@=CC8@8):CC:8+<C*)@CC,,,,4*;5*=47CF2<?*8):;:6A9:*/*:6*-**-)8C0,*164*381;193*:<>F?>?479*,4(431,(/(-)44<2(*24(.-0))(1(0-4.)/(((--/(-*-(-,((((.-)(-(341(--2,((((,)72**-,(.
@M02996:162:000000000-B87FG:1:1101:20472:4113 2:N:0:TAGCGCTC+TCTCTCCG
GACTACCAGGGTATCGAATCCTGTGTGAGACCCACGCTTTCGTGCCTCAGCGTCAGGTGTATGCTGGTAAGCTGCCTTCGCAATCGGGGGTCTGTGACAGATCTAAGCAGGTCACCGCTACACGGCACAGTCCGCCTACCGCGTGTACACGGAAGACAACCAGGTTCAACGGCACGGTAAGGGGGAGCCACACGCTATGACCGCGGACTGAAGGATCGGCCGACGCAACCGGTAAACCAAAGAAAACGGGAAAACGCACGAAGCCCACGGAGTAGCGAGGGAGCAGGCACGGGGGGAGCGG
+
8<-68;C@DDD-;;,,96;,,,;,,<;A,C;,,;68+8,,,8;@8,,;;=;@,,8@,<ECF,E<<C@:@<FE@?,,,4,9,@:,@=@EC++,9=9@EC=,9+,+9?B,9,+4,9,,6)*664,@+4>+?,,,6@3=C>,,013+635835*)53;D@FGC778*2*4<=@C94**=?*5)6:,*<76)(3*6:5),(*//1+61(749()25)64*5)39:,341(-(-*,-)436.4+24(.(7(4(/,0(..(/4-(-(7((*(((,(--(.))4((,((44(.3(,(-,)0***4((-
@M02996:162:000000000-B87FG:1:1101:11701:4138 2:N:0:TAGCGCTC+TCTCTCCG
GACTACTCGGGGATCTAATCCTGTTTGCGCCCCCGAGTTGCGCGCCTCAGCGGCAGTGCTGGTCAAGGAAGCCGCCATCGCCGCCGGTGGTCTATAGGAGAGCAACGCAGATCACCGCTACACCCGAAAGGCCGATTCCCTCGCGCAGACGCAAGGCCTGGAGGTGCAGACGCACTTTCCGGGGTGGGCCCGGAGAGGGCACATCTGACAAGCAAGACCGCCGACGCGGCCGGTGCGGGCAGGAAAGGCGAACAAAGGAGGCGAGCGCGGGAATACCGCGGGTACAGGGACAGGGGGAAGG
+
A6-66;;CCCC+@,,6<<@,,<;,,-;C++,8+67@+,,,,7@:++,B6=C@6+@@,C<,<,:EEDFGGC,AFBCF+,@=88+@C=:+4++7,7,CFCD,A*@+6B=+3++3,3,,3:*6+>,DECF+@7,,@@E5;,,,5)*3*48<8C)5BBC*=F</*;/*2)20:?<:852*/2.9>>C*2/25(2:-7>D>(*),,14)5*-4.9*3(75>?)*-*4(--313(*-932((((*1(-3?F2,(*-.-().*,(((-*--)(41--(((.,).-(,1(((,)),(,--))*/1((((
@M02996:162:000000000-B87FG:1:1101:14288:4143 2:N:0:TAGCGCTC+TCTCTCCG
GACTACCGGGGAGCGAAGCCGGGTCGAGCCCCGCACGTTCGGGCAGGAGCGGCAGGTACGGTCTGGGAAGCTGCCGACGCAAGCGGGGGTGGTCGGCAGAGCGAGGCAGTTCACCGCGACACGACGAAGGACGCCTACCTCGACCGCAAGCAAGCCTTCCAGTATCAACGGAGGGATGAGGGTGAGCAGCACGATGTGACGGCTGACGTAAAAAGCCGGCGGGGGAACCGGTAAACCCAAGAAAGGCGGAAAAGGCACGGAGCCGGCGGAGGACAGCGGCGGACGGAAAGGAGGGAGCCGG
+
AB@<8C;:@D8+=@C::@@C@@+6+@6=,+6678768:,,8+8668@FCA=+878+,CFFG=F:A@4FCCB,=,:+4+6+86+ACD+>+3*5>,>*><>:<)=7=B*<:*,?75,8*(.11*1C:CCC**2022:4>;62:-5>)?;GF)..<8*20+<CC:.,+9CG4EE585CC.>:FF8***/,*.:@?B>/(.38:(/3,4<:?45FF2?<)45)(2-(-(-(-(*(-/4).(-+:43..)((-/,.-8)(/(,-(-1-35((-(--((-2-((((-(((--(,(.,(.0**/3(-(
@M02996:162:000000000-B87FG:1:1101:11594:4150 2:N:0:TAGCGCTC+TCTCTCCG
GAGGACAGGGGGATCTAATCCCGTGGGCGCCACAGGCTGGCGAGCCTCAACGGCAGGTACAGTCCAGTAAGCCGCCGTAGGCGCTGGTGGGCCGCCGAATATAGACGCAGGTCAGCGCGACAGTAGGAAGGCCACTTACCGCTCCTGCACTCGAGCAACACAGGTTCCAAGGAAGTGCCGGGGTGGAGCACCGGGCGGGAAAAGAAGACGTGCAGCGCGGACGAGGCACCCGGTACAGCGAGGAAAGCGGGAAAAGGCTGGCCCCAGACGAAAGAGTGCGGCTGAGGGGACGAGGGAAGAG
+
B<9<<,,C8@E::;,,;<,,,,8;,+8::7++,6,;,,,,,@C:8+,,6=C@++:@+:E:EC,:C<E<C<FEE=+++++8+98=@CC94+4+9+8B+@6+35,+3:8+=++,,,,,6)*3*3*33EC9>,*,6;**5,2?*-/:4,.,024(*2:6==*0;/6*3**315+.3)2+;+):8>72/)3<1*2(0796(*)(,*(((7:::>/((8))3))(*-(-(--((*--)4-(.),*-4(,.2((),.-(0.*-((((/(-)((.(-(,((.().),,,,,(.--(114))11*41(.
@M02996:162:000000000-B87FG:1:1101:17228:4151 2:N:0:TAGCGCTC+TCTCTCCG
GACTACTCGGGTATCTAATCCTGTTTGCTCCCCACACTGTCGTGGCTCAGCGTCAGGTATCGTCCAGTGACGCGCCTTCGCCACCGGTGTTCCTCCCGATATCTACGCATTTCACCGCTACACCGGGAAGTCCAGTAACCCCGCCGACACGCAAGAACGACAGGTTCAAATGCAGGCAAGGAGTTAAGACCAGAGTGGTCACATCTGACGTGCAATCCCGACAACACACCCGGTAAACCCAGTAAAGCAGGAAAACGCGAGCCACCAACGTAGAACCGGGGCTGCGGGCACGGAGGGAGCG
+
@@-68C<E@CC-@6B9;<,;6;C6,<CD9<,6,C@;@@,,5::@8@<E<=CB8,@BDFG9EF,;FCE<,CF,BB@C,,@A,8=CDCD+7,,9@,C?F=C+>*9+9<>4=++,,9,,8>*60==DEGDCB+,,7DFEGGG9@5*==E8@*9*1BBC@?7*=897*2*3=:D,:<:F??*8)8>:,,28:)+=6.8C7)*1./+71)+9<>)*,(873));/*-(-((140*(()--(6),*3?(67<))*..,(0.2,--(-/(.*4(.--(,.()-,4(,1(,-(-,-(((-))/**-2((
@M02996:162:000000000-B87FG:1:1101:15241:4205 2:N:0:TAGCGCTC+TCTCTCCG
GACTACACGGGGATCTAATCCTAGTTGCTCCCCACGCTGTCGTGCCTCAGCGGCAGTTACAGACCAGGGGACCGCCTTCGCCACCGGGGGGCTTCCAGAGAGCGACGCAGTTGAGCGCTACACATGGAGTTCCATCACCCTCTTCTGCACTCTAGCCAGACAGGTTCCAAAGCGGAGGACAGGAGAGCGGCCAGCTGGGACGGCAGAAGGAACGTGCCGACGACGCACCGGGGACGCCCAATCAGTAGGGAAAAGGACCGCCACCGACGTAGGACCGCGGGGGATGGCACGGAGGGAGGGG
+
@<8,8C@FCDD+@,:,66,66,6,,6<?,,66,C@@B,,6,99@6,5A@=CB++7@,<CCFGGGGFEG,@FCFC@:,64A486@E=:+:+**4,6DF;>,6)*)44:13**725,,47)1::,>+?@::,++51+29<:8*,50:+6779*(+0:3:FCE*:3*+*2+0<E7*5)2)18>885*2111(:*75:3),*88<E1>6@:(()9(()(03)1,:,966,4((*(()-31(-*2-((.1.))0-)(.0(*((--()4(*(-11(-((.4((((,((,((-(,(.2955***4((-
@M02996:162:000000000-B87FG:1:1101:11011:4218 2:N:0:TAGCGCTC+TCTCTCCG
GACTACACGGGTATCTAATCCTGTGTGCTACGCGCACTATCGAGCATGAGCGGCGAAAAGTCCCCAGCAAGCTGCCGTCGCCATCGGTGGTCTGCCTGATCTCTACGCATTCAACCGCGACACCAGGAATGCCGCGTGCCCCTGAACGATCCAAGAAATGCAGGCCGGTCGGCAGGTCCGGGGGGGGGCACAGGGAGGGGACAGACCGCTGGCACTTGCGCCGGCGGGCGCGGTAGGCGAAGGGAGGCCGAACAACGCGTGCACCCGGCGGATGACCGCGGGTGGTGGCACGAAGGGTGGG
+
8@-,8;CCBCD+@,,,66;6,,C,66;,,6,,+7+6++,,,8C@,6,@<=C@++7@+@CE,C<=<=C<<EECE=,,+,6>++4+@=@+8++,4,C<,??,,+,+9<>+8++9,4,468*===+@BFDDC,,,7:@+3C*301*3;D@,3*3)?;;FFG,<,:>3*6C52**0/.CE;CE=>CC**/254*2(05*-(*0,2*,(.7(3()1,-84).*0-2,(,(-(((*,,)(-(,)**(-((),4(*-539),*-----*-)23((-(-((-.5:;-,2((,(-,1,.)-)088*(-(-
@M02996:162:000000000-B87FG:1:1101:21078:4219 2:N:0:TAGCGCTC+TCTCTCCG
GACTACAAGGGTATCGAATCCTGTTTGAGACCCGCACCGTCGTGCATCAGCGTCAGTGGCACCCCAGGCGACTGCCTACGCAATCGGAGTGCTGCGTGAGAGCGATGCAGGTCACCGCTACACCACGAATGCCAGCGCCCTCTAGTGAACGCAAGGACGCCAGGTTCAACCGCGAGATCGAGGTGAGCGCGACGAGAGGACGGCGGACGTGGCAGCCGGACGACGCACCCGGAAAACCAAAGAAAGCGGGAGAACGCGAGGACCGGCCGAAGTACCGAGGCGGCGGGAACGGAAGGAGAGG
+
@@8,8CCDEFD-C,C,96,,;6;=,<CA,@;,,88@+@+,8@@@89,C@?;@,66B,CFCFFFCECCGF@EF7BB,,44?6==,@@CFE,,,99@=8?@+9*++@96849,4,9,,88*6=9,@BFEDE,,,=@,=?B6=0)*==8:,353)@39FGGGE778*4*2<:?,948CCB*7?CE**4:3*.*=35:D((*).-89(-899>)96(5(03)/(/-7>3,4,4*-9)4,3.(+2,(.45,((),0-45)5(,,--14,1(((-((-,6))((-,-(--113(--365.***.((-
@M02996:162:000000000-B87FG:1:1101:6843:4222 2:N:0:TAGCGCTC+TCTCTCCG
GACTACAGGGGTATCTAATCCTGTTTGCTCCCCACGCTTTCGAGCCTCAACGTCAGTTACAGTCCAGTAAGCCGCCTTCGCCACCGGTGTTCCTCCTAATATCTACGCATTTCACCGCTACACTAGGAATTCCGCTTACCTCTCCTGCACTCTAGCAACACAGTTTCCAAAGCAGTCCCGGGGTGGAGCCCCGGGCTTTCACTTCAGACTTGCATCGCCGTCTACGCTCCCTTTACACCCAGTAAATCCGGATAACGCCTGCCCCCTACGTATTACAGCGGCTGCTGGCCCGTAGTTCGC
+
CCCCCFGGGGGEGCGGECEFGGFFDEFFGCFFEGGGGGDFGGGGGG8FGCFFG@EG<FGGGGFGFFFGGGGGFGGGCGFFGEGGGEEFCCF9DFGGGGCFADF@GEFGGGGFAFGGG:5??EFFGDFFGGGFFGDGGGGGGF?FFE8A?F?D9DFGGGFGGGD8@CD=DFFFGFGGFFDBGGGE*95CCGGAAFDA(<A45F>C@FE?39FECF4B(.::/.6()69//:8(?@<3?;FE:B:9=<462-0-3762,-(,,*..99><18(5::..)..((-(2420(-(42))*2+)-3
@M02996:162:000000000-B87FG:1:1101:23093:4233 2:N:0:TAGCGCTC+TCTCTCCG
GACTACTGGGGTATCTAATCCTGTTTGCTCCCCGCACCTTCGCACCTCAGCGTCAGTTATCTGCCGGAAACCTGCCTTCGCCACCGGTATTCTTCCAGATATCTACAGATGTCACCCCGACACCGGGAATTCTGATTCCACCTCAGTAACTCGAGCGAGCCAGTACCCAAGGCAGTTCAGGAGTGGAGCCCCGGAATTTCACACCAAGCTTAGATAACCGCCTACATGCCCGTTACGCCCAATAAATCCGAACAAGGCAAGAGCCGTACGGGTTACCGCGGCTGGTGGACCGAAAGGAGC
+
BC@8BEEEEGG+@,@<;E,CE9C666;E@@C@7@+C+8,,BCF@@@,BCEFE,B@C,,C66,CACC@F:CFEG?FF9;?A??B,,6=+4,,4@,CF<FF9A7=8>CECD@,4,9C5E:*=?88@+>CECE,,,76?+7,D=)*0=8;;CD+6+8=C+=41848,,++,=>,959D91<@?C>E,,37>7**/*8?@22+*9,/320/2=)01.;)17=73*.(63;)93+6(/(4122**4:(,9)..2-7817:*(,(.-*(,*-((--(----5-4-417,,((.4(.(.)02**.40
@M02996:162:000000000-B87FG:1:1101:11023:4235 2:N:0:TAGCGCTC+TCTCTCCG
GACTACACGGGGATCTAATCCTGTTTGCTACCCGCACTGTCGAGCATGAGCGTCGATAAGTCCCCAGCAAGCTGCCTTCGCCATCGGTGGTCTGCCTGAGCTCTACGCATGCCACCGCGACACCAGGAAGTCCGCTGGCCCCTGAACTATCCAAGAAATGCAGGCCGGTCTGCAGGTCCGGGGGGGGGCCCCGGGAGGGTACAGACCGCTGGCAAGTCCGCCGGGGCGCCCGGTACGCGCAGGGAGGCCGAACAAAGCGTGAACCACGCGGATTACCGCGGCTGCGGGCACGAAGGGTGCG
+
A@668CEFCDD+@,@,6;5@<@@,,6;?<@@,C@@@F+,6,:FCB:;@@BC@6@@B,CFGCFFGFEEFDFGGFBF8,,@A=6?@D=@4=+,,9,9=F?B,4+4+9C>>>++A,99B==*===+@FGGFC,,,6=@=+B6,=8*=?FF,3+5)@;CFFF9:BEA,@?7C0419,1;C6*6@CDE**/1C12/3<>)4(*0(,+.<A>124)),())).*2-2((,(,-(,*,459(-,(**-3(,)((-1-.40.(*.(,(-*-)1(-((((,((,-.:((2(4-((,4--430)/*/,-((
@M02996:162:000000000-B87FG:1:1101:9762:4236 2:N:0:TAGCGCTC+TCTCTCCG
GACTACACGGGGATCGAATCCTGTTTGCTCCCCCGACTGTCGCGCCTCAGCGTGAGTACGGTTCAAGGAAGCCGCCTTCGCCGCCGGTGTGCTACAGGATATCAACGCATTTCACCGCGACAACCGGGATTCCGATGCCCGCGCCCAGACTCGAGCAGTGGAGGTTCAAGCGCACTTTCCGGGTGGAGCCCGGAGAGGGCACACGTGACACGCAATGCCGCCGACGCGCCCTGTAGGCCCAGGAAACCAGAAAAACGCGAGGGAACTCGGGAGGACCGGGGAAGGAGGCAACGGGGGAGCG
+
@@-,6;CC@CD+8,<,8;56<<;;,<;A,,;,,87@@++;,:DB@+,B6?:@,B@C,CC,@,,@E<CFDD,AF>@4,6@?44+@===8=4+,95C<AC=,7+7368844++9,3,,8=*==8+6C:3+5+,,8<E0*@<,*0*;CE<D8:))6:<=E,40,<5*2)::@FC:8;5*;07ACCE2//474AF2>>DB0*)4,123().3262,(83)5922*((-(-(-(*(-*).)-.,*(.-452((*,03)).1,,((,),-/())-(-,((4(--(,0,-(((.((((())/*2-(,,
@M02996:162:000000000-B87FG:1:1101:7035:4246 2:N:0:TAGCGCTC+TCTCTCCG
GACTACCGGGGTATCTAATCCTGTTTGCTCCCCCGACTTTCGCGCCTCAGCGTCAGTGCTGTTCAAGGAATCCGCCTTCGCCTCCGGTGTTCTATAGGATATCAACGCATTTCACCGCTACACCCTATATTCCGATTCCCTCTCCCAGACTCAAGTCCTGTAGTTTCAGACGCACTTTCCGGGTTGGGCCCGGAGATTTCACATCTGACACGCAAGACCGCCTCAGCGCCCGTTACGCCCAGTAAATCCGAACAACGCTTGCGACCTCTGTAGTACCGCGGGTGCTGGCCCAGAGGTAGC
+
CCCCCEFGGGE@FDGG,CF9@FDF9CFFAECFCFFGGCEFFEGCFEGGDFFEFFGGGGGGGCBFFFGGGGFCEEFG7,EFGFCFFGGGECCFFF,FEF9EC+=3@FCFECFFEFAFE=*=8,:DCDF8:FCFGGGGGGGGGD5D=E<:DGFFGGGDFG8,6:0@E7FEFF3@>DC5C7;BGCC@@DA3:::58?C((7B85>**6A?)76;12>951A7(/,/(,5)-214(/,4313:E??,69.).*,04(5(*(((-(*((1-4)..))).).)((-((-4,54,((4:F)2*2)..
@M02996:162:000000000-B87FG:1:1101:8166:4252 2:N:0:TAGCGCTC+TCTCTCCG
GACTACTAGGGTATCTAATCCTGTTTGCTCCCCACGCTTTCGAGCCTCAGCGTCAGTTATCGTCCAGTAAGCCGCCTTCGCCACTGGTGTTCCTCCTAATATCTACGCATTTCACCGCTACACTAGGAATTCCACTTACCCCTCCGACACTCTAGTTCGACAGTTTCCAATGCAGTACCGGGGTGGAGCCCCGGGCTTTCACATCAGACTTGCCGTACCGCCGGCGCTCCCTTTACACCCAGTAAATCCGGATAACGCTTGCCCCATACGTATTACCGCAGCTGCTGGCGCGTGTTTAGC
+
CCCCCGGGGGGGDDEFEAFDAGGFGGFCFAEFFGGGGFEFEEGGGEFGGGGGGEEGFGGGGGGGFGFFDGGGGFGGGGGGGCFGGDFCF<CFFC=FFGAFE9@=DGGEECEGFGCFG=5=CDFEFGGFFGGFFGGGGGGFFDFGGGFE9CFDF9DFFGGFGC=,@EF8DEEFDFGGFGFEGGGE*?CGD*@4@BDB=F4>CCFEE=BFEFGF4A6:;A932:(,249348<7C7).64EE205<FFA9<-0(,))*-----1(,1((((....5)6)(((-(..228(89(4.)*02.))
@M02996:162:000000000-B87FG:1:1101:7019:4252 2:N:0:TAGCGCTC+TCTCTCCG
GACTACCGGGGTATCTAATCCTGTTTGCTCCCCCGACTTTCGCGCCTCAGCGTCAGTGCTGTTCAAGGAATCCGCCTTCGCCTCCGGTGTTCTATAGGATATCAACGCATTTCACCGCTACACCCTATATTCCGATTCCCTCTCCCAGACTCAAGTCCTGTAGTTTCAGACGCACTTTCCGGGTTGGGCCCGGAGCTTTCACATCTGACACGCCAGACCGCCTACGCGCCCTTTACGCCCAGTAAATCCGAACAACGCTTGCGACCTCGGTATTACCGCGGCTGCTGGCACAGGGTTAGC
+
CCCCCGGGGGG@FGGGGEFDEFFFGGGGGFFCFGGGGGGAFEGGGGGGGGGGGGGGFGGGGFGGGGGFGGDEFFGGEGGGGGGGGEECEFFFFGGGGGGGGFFCFEEGEE7FGGGGGAB>>EFGGGGGGGAEDGEDCDFD8DFGGFDDDFBEFFFDFGGGFEECFFGGGGGFEFDDFGEFGGGGGDFGFCE>A))((685CCE?EFEECF0;636:=>F6266:?BFBBE219:9>61::BF2:645426.82341-,(,-1-453>4(3448<:-)4(((,-44)5(,8?<7)*2*-.)
@M02996:162:000000000-B87FG:1:1101:8152:4263 2:N:0:TAGCGCTC+TCTCTCCG
GACTACTAGGGTATCTAATCCTGTTTGCTCCCCACGCTTTCGAGCCTCAGCGTCAGTTATCGTCCAGTAAGCCGCCTTCGCCACTGGTGTTCCTCCTAATATCTACGCATTTCACCGCTACACTAGGAATTCCACTTACCCCTCCGACACTCTAGTTCGACAGTTTCCAATGCAGTACCGGGGTTGAGCCCCGGGCTTTCACATCAGACTTGCCGTACCGCCTGCGCTCCCTTTACACCAGGTAAATCCGGATAACGCTTGCCCCATCGGTATTGCCGCGGCTGCTGGACCGGATTTAGC
+
CCCCCGGGGGGEFGGCC6EEFFGEFFEGGF8FEGGGGGDGDFGGGG8FFFGG:@CECFFFGG@FGEGGFGGFGEFGEFFGGGEEGGGCECFBEGFGGGDFDFCFGGGGGCFGFGGFG@>?DGGFFGDFFGGFDFGGGGGDDD?CC@AFD6DD,=?CFFGCGG>37+?:DE9FD98EFGFFGGGD*CCFFAC5@EGFFC>B<>/*0+05>F>BFA8/:D*62./6(..(/*,,+/6>37:*(().952647)-,720-----*(.9((.(((.,6)).((-(-(,())..(,,))2/0)6)
@M02996:162:000000000-B87FG:1:1101:15949:4266 2:N:0:TAGCGCTC+TCTCTCCG
GACTACAGGGGTATCTAATCCTGTTTGCTCCCCACGCTGTCGCGCCTCAGCGGCAGGTGTCGTCCAGCAAGCCGCCTTCGCCACTGGGGTTCCGCCTAATATCTACGCATGTCACCGCTACACTAGGAAGTCCGCTTGCCTCTCCGAAACGCAAGAACAACAGGTTCAAATGCAGGTCCCGGGGGGAGCCCGGGGAGGTCAAATCTGACGTGCAGGCCCGCCGACGAGCCCGTGACACCCAGTAAATCCGGACAACGCGTGCCACCTACGGAAGAGCGCGGCTGCTGGCACGGAGGAAGCG
+
A@-88C<<CDD-8,,,;<5;,6;,,;;=,6,,,C@@+6,,,:FC@+,86=;@+6@B+:F@CF@FGCDFFCGGGEC7,,49,,6C@8A,:++,9+@=7C=,4+,+9C>=8++9,6<,68*6=94,@FCC=,,,3@868DF8+)5A6EA+0=*)@:DFGG,4@;8,438C@E,=,:?,*;7>:8=**),5(1;2<:D>,*0(.+.).*.4:)*-(.674)*-*-3247(4(*-9)(,(54+*,4(485))*-.44>2*-(-,-*-6*.(,.4((((,(,4(12(--,)).-,)-.01:*4,((
@M02996:162:000000000-B87FG:1:1101:7030:4270 2:N:0:TAGCGCTC+TCTCTCCG
GACTACCGGGGTATCTAATCCTGTTTGCTCCCCCGACTTTCGCGCCTCAGCGTCAGTGCTGTTCAAGGAATCCGCCTTCGCCTCCGGTGTTCTATAGGATATCAACGCATTTCACCGCTACACCCTATATTCCGATTCCCTCTCCCAGACTCAAGTCCTGTAGTTTCAGACGCACTGTCCGGGTTGGGCCCGGAGATTTCACATCTGACACGCAGAACCGCCGACGTGCCCTTTACCGCCATGAAATCCGGAACACGCTTGGGACCCGCTAATTACCGAGGCTGCGTGCAGCGGGTTCGA
+
CCCCCGGGGGGEGGGCF@FFGDEECFEGGGFFF>FCFG7F9CGGGEGEGEFEECFGFGGGG@EFFFGGGG,CFCGEECGGGGGGG@>@CCFEFFFFEGFFFB==EEEEEG>F9EFGC@FC>EEFEFCBFGGDFGGGGF@D=1*AF8D@:DFDDFG7EFDGEA*<5<+E7DCDC>7C*?A>6@>7FDAC>F>/))/05,=7*,>*)+./.8;;>E()/0;6/.(-41((-*3(22)))(:*-(..*.5)*,)3().*((-,,*(.2((((-(().)..4,--(((,(((--))))**2(-(
@M02996:162:000000000-B87FG:1:1101:6852:4275 2:N:0:TAGCGCTC+TCTCTCCG
GACTACTAGGGTATCTAATCCTGTTTGATACCCATGCTTTCGTGCCTCAGCGTCAGTACATCTCTGGACAGCTGCCTTCGCAATCGGAGTTCTGCAGCATATCTAAGCATTTCACCGCTACACGCTGCATTCCGCCGTCCTCGACATGACTCAAGGCCTCCAGTATCAACGGCAGTTCCCGCGTTGAGAAAGGGGATTTCACCGCTGACTTAAAGGTCCGCCTGCGCACCCTTTAAACCCAATAAATCCGGATAACGCTCGCAACCTCCGTATTACCGCGGATGCTGGGACGGGGTTACC
+
CCCCCGGGGGGFEFEF@@FEFGFFEGFGGGFFFG8EDFFFDEGGGGGGGEFGCCFGFGGGGGGGFGGCDFGCFFGGCECGGGEEGFCFE@FFGGGGGGGGDFCGGGGGFFFFEFEFGABDDFFEEEGEFFFFFGGGGEE>DDBGGG>EFG7:FCFFGFFGGGDBDDFG?DEEGADFFGDFECEC@*1*)2,16?*)/??4<FFFFF>BBFGFFFC=78;8/6(//.((3=63<@)/./?/;F@;;4370380::9*----,)((1,:<:,(.,5-.)4(-2(-4.--,((44.)***,).
@M02996:162:000000000-B87FG:1:1101:10716:4276 2:N:0:TAGCGCTC+TCTCTCCG
GACTACAAGGGTAGCTAATGCTGTTTGCTACCCCGACTTTCGCGCCTCAGCGTCAGTGCTGTTCAAGGAATCCGCCTACGCCGCCGGTGTTCTGCAGGAGATCAACGCAGGGCACCGCGACACCCGGCATTCCGATGCCCGCGCCCAGACTCGAGCATTGGAGGTTCAAGCGCACTTTCCGGGTTGAGCCCGGAGATGTGAAACGGGACACGAAAGGCCGACGACGCGCCCGGTACGGCCAGGAAATCCGAACAAGGAGCGGGGGCCGGGGAGGACCGGGGCTGCAGGGAAAGGGGAAGAG
+
A<-66C<AADD-C,A,6;B,6,6;,<;C6,,6@F7@+8,,58C:@:,@CA6@,B@C,CF9F@,AACEGDC,AEC,,,,46+8+@+=:44,,,9A><ACC?E*@+498+=4+4+6++8:9==8+@8+6>33,,3<C++@,,+:*;C8:F9;*)42;>>,,4,<:8*);44C68*88*/01=8>=**/.;6**.:81,(3*).2.)()4-35*-(04).)/-2-(-(24,(*--)(--,(**,,,-744)9-)4(0(*.(((()-3)((((,-,((,(,4((29(,-(,.(-(,))12*(-((
@M02996:162:000000000-B87FG:1:1101:8168:4278 2:N:0:TAGCGCTC+TCTCTCCG
GACTACTAGGGTATCTAATCCTGTTTGCTCCCCACGCTTTCGAGCCTCAGCGTCAGTTATCGTCCAGTAAGCCGCCTTCGCCACTGGTGTTCCTCCTAATATCTACGCATTTCACCGCTACACTAGGAATTCCACTTACCCCTCCGACACTCTAGTTCGACAGTTTCCAATGCAGTACCGGGGTTGAGCCCCGGGCTTTCACATCAGACTTGCCGTACCGCCTGAGCTCCCTTTACACCCAGTAAATCCGGATAACGCTTGCACCATACGTATTACCCGCGCTGCTGGCCCGTATTTAGC
+
CCCCCGGGGGGEDCGGC@FFGCFGGGGGCEFFFGGGDGDGFGGGGGGGFEFGEEEGFFGFGGGGFGGGGGGGGEGGGGFGGEGGGDFEECFEGGGGGGGGFFGGGGGGGGGG9FGGG=ACCEFFGGGGGG@FGGGGGGFD?D?GGGAF>D5D9ED=CFGGGGB,=;EFGGGFFFFFFGFFGEEE79:?@CFAE?9=2>A=<FCEBAEBEFGFFA>?DE32=6(2,,/)/568;;C))/<:;2=)965<C9B?:592-----*).9:4).3)))..-)(((,,321),46((400*33<DA
@M02996:162:000000000-B87FG:1:1101:6836:4285 2:N:0:TAGCGCTC+TCTCTCCG
GACTACTAGGGTATCTAATCCTGTTTGATACCCATGCTTTCGTGCCTCAGCGTCAGTACATCTCTGGACAGCTGCCTTCGCAATCGGAGTTCTGCAGCATATCTAAGCATTTCACCGCTACACGCTGCATTCCGCCGTCCTCGACATGACTCAAGGCCTCCAGTATCAACGGCAGTTCCCGCGTTGAGCACGGGGATTTCACCGCTGACTTAAAGGTCCGCCTGCGCACCCTTTAAACCCAATAAATCCGGATAACGCTCGCATCCTCCGTATTACCGCGGCGGCTGGCACGGGGTTCGC
+
CCCCCGGGGGGGGGGGEDFGGGGFGGGGGFGGGGFGGGCDFEGGGGGGGGGGGGGGFGGGGGGGGGGGGGGGGGGGGFGGEGGGGFFGGFFFFGGGGGGGGFFGGGGGGGGGGGGGG=?DDGFGGFGGGGGGGGGGC>>CGDFGGGDFFGFCGFFGGGGGGFE?DFGGGG6BGFDFBGFFGGGGE>BGEFGAEFGA>FFFFGFFFB@FDFGE:ACBEFF@=;1((6;;@GFF4=>?E=FGFFFF?BAAC374,769--,--)--9424:4-4.,).61-46(((-326(4<?0.2//(--
@M02996:162:000000000-B87FG:1:1101:15953:4288 2:N:0:TAGCGCTC+TCTCTCCG
GACTACAGGGGGATCTAATCCTGTGTGCGCCCGACGCGGTCGCGCCTCAGCGTCAGTTGTCGTCCAGCAAGCCGCCTTCGCCACTGGGGGGCCTCCTAATATCGACGCAGTTCACCGCTACACTAGGAATTCCGCTGGCCTCTCCGAGACGCAAGAACTACAGGTTCAAAGGCAGGTCCCGGGTGGAGCCCGGGGAGGTGACATCTGACGTGCAGTCCCGCCGACGCGCCCGGGACACCCAGTAAAGCCGGACAACGCATGCCACCGACGGAAGAGCGGGGCGACAGGGACGGAGGAAGC
+
@@-,6;CACED+86<,66,6,6;,;6CF,7,++887@++++87@6+,B@?C@666?<CF,,B6:BBEGCEGFG>=+++494+4@4=<,6+**>*>:,<<,7+1*64:*:**,,4,,41)129,1?FA:2,++?A8D)/8A*.)97E>*.)04EECFEC+<CF:831:<7E+0;:D5)92@887**/4C0:/->591-*0(.3<)2*65>)/,4>6/(02-*-(4(9090*43)((-,(+*-8(.06))2-.,,041-(-,,*..*,(-4-(,((,(((((,3((((-,((44))/2*.10
@M02996:162:000000000-B87FG:1:1101:24027:4318 2:N:0:TAGCGCTC+TCTCTCCG
GACTACAAGGGTATCTAATCCTGTTTGCTCCCCACACGTTCGAGCCTCAGCGTCAGTTAAAGCCCAGCAGGCCGCCTTCGCCACTGGTGTTCCTCCTAATATCTACGCATTTCACCGCTACACTAGGAATTCCGCCTGCCTCTACTTCACTCAAGAATTACAGTTTCCGCCGCAGCCATCGGTTGAGCCGATAGATTTAACAACGGAATGGCAATGCCGCCTACTTCGCCTTTACACCCCTTAATTCCGAACAACCACTGCCACTTACGAATGACCGCGCCTGCTGGCACGTGCTTTGGC
+
CC<<BD@EDFD-<,E<@F,C<FEFGGGGGFFGEGGGG+CFFFGGGGGGF@FGFEGGGGGGGGCECFE:FA,>FCGFF,=488@F8==,:,,9@,9,9A?ECFGGGGGGGCFGGFGG@8@GC@FEGG85AFFGGGGDG?DEG:B8DEDGFFFDDD6DF,=9D=6@,+?803@9=99+*+:A6:CE**)33@*)@9C*>C+86?B2):((0/27:A;*6)5(*((/)).(,:(60)9);6::/,)/+.2:*(.,-54*-(.).9))0)-)-((.,8-((.,,-(((,,.((5(.)0;0+)(.
@M02996:162:000000000-B87FG:1:1101:17710:4337 2:N:0:TAGCGCTC+TCTCTCCG
GACTACTGGGGTATCTAATCCTGGTTGCGCGCCGCACCTTCGCACCTCAGCGTCAGTCATCTGCTGGTAACCTGCCTTCGCCATTGGTATTCTTCCAGAGATCTACAGATGTCACCCCGACACCTGGAATTCTGATTGCCCGTCAGTGAAGCGAGGTATGCAGGTCGCAACGCAGGTCCGGAGGTGAGCGCCGGAAGTTCACACCAAGCGTGCAAAACCGCCTACATGCCCGTTACGCCCAAGAAAGCCGAACAACGCGCGAAACGGACGGGATACAGGGGCTACTGGCACGGAAAGAGGG
+
@<-,8;;CADD+@,6966,,;,;,6-@?+6++@@+8+@,,,CC@:+,:6?CC,,8@9CF,C@@F,CC<C<FGCBE8,,9A,6?=49<,5,,,9,9CEED,9+,,4<;=>,,4,9,,41*66>4D=A@A?,,,,8@8=EA9D)*=6@3FF8+)+66+6@,=929,@?6+0@89*:9*;C8@:>4*53:9)*46?AD@1,+)1+7;(:;2:)*/(89A:5*-/((-.3.<:+4?)(,,--**-8127(((2-0-4539,-(--)-4)(,---,-((.,).(-(4((,,..(()-..**2,.((
@M02996:162:000000000-B87FG:1:1101:17688:4339 2:N:0:TAGCGCTC+TCTCTCCG
GACTACTGGGGTATCTAATCCTGTTTGCTCCCCGCACCGGCGCACCTCAGCGGCAGTCATCTGCTGGTAACCTGCCTTCGCCATTGGGATTCTGCCAGATATCTACAGATTTCACCCCGACACCTGGAAGTCTGATTGCCCCGCAGTGACGCGAGTTATGCAGGTCGCAACGCAGTTCCGGAGTGGAGCGCCGGAAGTTCACACCAAGCGTGCAAAACCGACGACAGGCGCGGTACGCCCAATAATTCAGAACAAAGCTCGCAACAGACGGGTTAACGCGGCTGCGGGGACGAAAAGAGGG
+
@@6,6;;@@CD6@6@,;<,6@;;6,6;B,,6,688@+@++78C@8+,B6?C@++7@6:E,C@FA,CA9?AEFCD=<,,@?,,6799=,9,,,9,CEFFE4A+,+9<;B>,,,,9,:@=*68=+@,ACC:,,,,7@3=E8,28*==C5F9?*1+89*1@,77@9,4;**9CCA89D7+=C?:CE*,/7C=*=,=>D@6,+1.1932FB<<)1--8<=74*-*-(,,4(4(*-()(-(-,*2-4()/-))*.16753*.,))-)-3)((.(44-((().((,-((-(-(2(-(-))/*+(,((
@M02996:162:000000000-B87FG:1:1101:12091:4352 2:N:0:TAGCGCTC+TCTCTCCG
GACTACACGGGTATCGAATCCGGTGTGCTCCCCCGACTGTCGCGCCTCAGCGGGAGGACTGGTCAAGGAAGCCGCCTTCGCCTCCGGTGTTCTACAGGAGATCAACGCAGTTCACCGCTACACCCGGGAGGCCGATGCCCTCGCCCAGACGCGAGTAAGGGAGGTTCAAGCGCACTTTCCGGGTGGAGCCCGGAGAAGGCAAACTTGACAAGACTGACCGCCGACGCGCCCGGTACGCGGAGGAAAGAAGAACAACGCTTGCGACCGCCGAAGGACCGCGGCTGCGGGGACAGGGGGAGCG
+
A@-,8;CE@C:+8,@,965,,+7++68,,,,,,8776@+,,C@@+:,B<=,@++8@6CD<C,9AECFFCE,AF>+@,,498++@D=@8=++,95CBEDE+6*,24B>+>+8,9@,,68*6=9,@++665+++4:C<*333*:*</>>F6;*)=:C1=FGF+:3*20:03?983=D*/*6BCDC/*/174:*,009;(*).4*41-*.2:?*.(06)599-23-24646(*-3)--(-,**-7(-7:<(*./,(7./-(((,*-,/,(((-((((..19(,1(--((-1(-615)/*/.44(
@M02996:162:000000000-B87FG:1:1101:12111:4369 2:N:0:TAGCGCTC+TCTCTCCG
GACTACACGGGGATCTAATCCTGTTTGCTCCCCCGACTTTCGCGCCTCAGCGTCAGTACTGTTCAAGGAAGCCGCCTTCGCCGCCGGTGTTCTACAGGATATCAACGCAATTCACCGCTACACCCGGGATTCCGATTCCCTCTCCCAGACTCGAGTAAGGGAGGTTCAAGCGCACTTTCCGGGGGGAGCCCGGAGAGTTCACACGTGACACGCCTGACCGCCGACGCGCCCGTTACGCCGAGGAAATCCGAACAACGCGTGGGACCACCGGAGTACAGGGGCTGACGGCACAGAGGGCAG
+
AB@,6CEFCED+@,@;;<5,;CC,6<CF9,;,,878+8,6B@B@@F,B<?@C,B@B,CF,E,6FFFEGGG,EFC>C,8,A8B+@@=@+>++9@5EFGFE,A+=39BC+=++4,6,,8>5==@=DG:=+83,,D?E++5;E713=FG@F>F*)@:C74EE?,@<*4;85:2>91;<*8*9=ECC**1371CC-8>DB<+1<.+6:1)42:F*2(0()46*-1((-39>;;520)(-,-(1*,4,357))*-.49)4*-((-,),3*4(((-,-(,(.)6(,162-((-112910)3;*(,(
@M02996:162:000000000-B87FG:1:1101:23744:4417 2:N:0:TAGCGCTC+TCTCTCCG
GACTACAAGGGTATCTAATCCTGTTTGCTCCCCACGCTTTCGAGCCTCAACGTCAGTTACCGTCCAGTAAGCCGCCTTCGCCACTGGTGGTCCTCCTAATATCTACGCATTTCACCGCTACACTAGGAATGCCGCTTACCCCTCCGGGACTCGAGCGAGAGAGGTTCCAAAGCAGTTCCGGGGGGGAGCCCCGGCAGGGCACGTCAGACTTACCGGGCCGGCGACGCCCCCGTTACAGCCAGAAAATCGGGAGAACGCGTGCCCCCGACGGATTAGCGGGGGTGCGAGGAGGGGGGAAGCG
+
AB<@@CDFFFD6C,@,;F@,C,;;,;CF@,66@E7C7,,,@@FFB@,BCEFE,6@C,<CCEC:@FCDCEFFFGECF,,EDC@:?D==:9,6,@,CE,CE;E+,,>CB@B6,,,4<9@@*0==<,@ADF=,,,4@=D+@860:*0?C=+3+*)@8C+@ECCCC8+2*;@;CEA8CF24+39CEG**9372*2(<>33(*)(-;311)3))0*6-9()-7)4/4(4(-((,*4(*3,(.),*.:(./2).*4@6(0.*--(--/(45(43(,(-(-))(((-((,,(-(-(-(-0):8*-4(-
@M02996:162:000000000-B87FG:1:1101:20811:4425 2:N:0:TAGCGCTC+TCTCTCCG
GACTACTCGGGGATCTAAACCTGGGTGCGCCCCGCACCTGCGCGCCTCAGCGTCAGTTAGTTGCTAGAGGGCTGCCTTCGCCACTGGGGTGCTTCCAGATATCTACAGAGTGCACCCCGACACCGGGAAGGCCAACAGCCCCTCAGTAACTCTAGCTCAGGAGGTTCCACCGCAGGATGGAGGAAAGCACAACCAGGGAACAGCAGACGTGACAAGCCGCCTGAGCGCCCGGGACGCCAAATAAAGCAGAAAAACGACGGCACCCAACGGGGAAAGGGGGACGCAGGAGCGGAGGGAGGCG
+
A@-,6=;CBCD+@,,,66<;,,;,,;8@++,++7+@6F,,;@@:6+,86?C@,8@@,9CFECF,?<CFC=,@==,A,,998,4@8=<,4++49,9,C??,92,+4<4==,,,,4,,+1*0=>+@+@==@3+36@DFC,,+380=0,07=?+*33=,,7@@7@8*43:<=,=91?)=?*58C:**,;5*(2=32:C(,*:61=@@@A@33)14(@>@.)14*(4,2.4,-*(()-(,(-*:().6*-)(0,0)40(/-,(--)-(*(,(,---(-((,((,,,(-(423(-(-).2*/-(-7
@M02996:162:000000000-B87FG:1:1101:24816:4445 2:N:0:TAGCGCTC+TCTCTCCG
GACTACAAGGGTATCTAATCCTGTTCGATCCCCACGCTTTCGTGCCTGAGCGTCAGATATGGTATGGTATCCTGCCTTCGCAATCGGTGTTCTGTGTGATATCTATGCATTTCACCGCTACACCACACATTCCGGATACCACCGCCACTCTCAAGGCCAACAGTATCTCCGGCAGTGCCAAGGTTGAGCCCTGACATTTCACCGGAGACTTACTAGCCCGCCTGCGCACCCTTTCAACCCAATAAATCCGGATAACGCTCGGATCCTCCGTATTACCGCGGCTGCTGGCACGGAGTTCGC
+
CCCCCGGGGGGGGGGGFGGGGGGGGGGGGGGFFGGGGGGGGGGGGGGGG<FFFEGGGGGGGGGGGGGGGGGGGGGGGGFGGGGGGGGGGGEGGGGGGGGFFBG@FDFEEGEEGGFFG8>DDDFFGGCFGGGGGGG>DGGFF5?>D=5BDGFBGGGGGGGGGGFFGFG@FGGFG>DFFF@FGGGFGFFFB6EBFFGEF;AFFFFF=?AFFFGFE>AC);;6:>@BD@>;B>?;C3)97?FC71(6=CEE7:5;?FA*((--2)(-/3).11-.,5-623227;>3()).3730.)/20)(-
@M02996:162:000000000-B87FG:1:1101:24798:4457 2:N:0:TAGCGCTC+TCTCTCCG
GACTACAAGGGTATCTAATCCTGTTCGATCCCCACGCTTTCGTGCCTGAGCGTCAGATATGGTATGGTATCCTGCCTTCGCAATCGGTGTTCTGTGTGATATCTATGCATTTCACCGCTACACCACACATTCCGGATACCACCGCCACTCTCAAGGCCAACAGTATCTCCGGCAGTGCCAAGGTTGAGCCCTGACATTTCACCGGAGACTTACTAGCCCGCCTGCACACCCTTTAAACCCAATAAATCCGGATAACGCTCGGATCCTCCGTATTACATCGACTGCTGGCAAGGAGTTGAC
+
CCCCCGGGGGGGGGGGGGGGGGGGGGGGGGGFGGGGGGGGGGGGGGGGGFGGGGGGFGGGGGGGGGGGGGGGGGGGGGGGGGGGGGEEGFEFFFGGGGGCFFGFGGGGGGGGGGGGG:5=>EFGGGGGGDEGGGGGGGGDGDF>DEAGFGFEGE?FFGGGGG<?DFGFGGGFGFGGFGFFC:E<>CEGFGGFFAD:AAFFFCE58@4:BFCCF69829F64:522(0.8C9,;@)9>3F8<D86=4))2,:7?>>7/----1,().631((.42-6))-,((-,2<:?B(),0)22;)).
@M02996:162:000000000-B87FG:1:1101:21671:4475 2:N:0:TAGCGCTC+TCTCTCCG
GACTACAAGGGTATCTAATCCTGTTTGCTCCCCCGACTTTCGCGCCTCAGCGTCAGTACCGTTCAAGGAATCCGCCTTCGCCTCCGGTGTTCTATAGGATAGCAACGCATTTCACCGCTACACCCTAGATTCCGATTCCCGCGCCCAGACGCGAGGCCTGCAGGTTGAGACGCACTTTCCGGGGGGAGCCCGGAGAGTTCAAATCGCACACACAAGACGGCCTACGCGCCCGTTACGCCGAGGAAAGCCGAAAAAAGGACTGGGGCACGAGAATAGCGCGGCTGGCGGGACAGGAGTGACG
+
CCB<@FFFFGD-C@B<;;5<,CC;6CCFE,6,8@7B@:,,CBF@@:,C@?CB6@@ECFFGGC:FFFDFFF,CFCFC,7AABB,@FCC+>84,@?=FGFF,9*939:>+@++,,99,>>*6=9,9B+?8A4,,@DGCGC8>+:*====D:D*1@>9*@C6;@C=,43;?C>DB*:9:A:@FDDG**1,5(A84@BD>(+*))+.68)(-45*,3<8),7*,*4(.2:614*497(-,,(1*--(25:(,2,040..)((..(*43)4(,-(-,(..))-(-,4(-(((-((--))*2*())(
@M02996:162:000000000-B87FG:1:1101:21998:4489 2:N:0:TAGCGCTC+TCTCTCCG
GACTACTGGGGTATCTAATCCTGTTCGATCCCCGCACTTTCGTGCCTCAGCGTCAGTCGCGGCTTGGTGCACTGCCTTCGCGATCGGCGTTCTGTGTGATATCTATGCAGTTCACCGCTACACCACACATTCCATGCACCCCAAACGCACTCTAGCCCCCCAGGTTCCAGGGCAGTGCCAAGGGTGAGCCCTGACAGTTCACCACAGACTTGAGATGCCGCCGACGCACCCGTTAAACCCAAGAAATCCGGAAAAAGCTCGGAGCCTCCGTATGACCGCGGCTGATGGCACGGGGGAAGGG
+
CCBB@FFFFGD6@896<<B9<CA;,ECF96BC<@CCC7,,@@C@B<AF@ECC@:@C<EFFGGG+@@CCDFEFEFED,,@A=@F=DED4>4++@A,?CBE,9+@+9,9:>,:,;;8,>808=94=DFF:>3,3EG8BFGA=CAEGGCAF9@*555<@CFEGEC=*4;>CF,D98?C=FGFFFFD*,1578;5(;AFE3,1)/17@@F?@?424=FF+;=8.2((-(4>>B5<>7<,3:>,;6?6:?:))2-)-(0.*-().,/4-)(((4-(.((.6.,(,,73-()..(.)-5)1:*-(((
@M02996:162:000000000-B87FG:1:1101:7653:4519 2:N:0:TAGCGCTC+TCTCTCCG
GACTACTAGGGTATCTAATCCTGTTTGCTCCCCACGCTTTCGAGCCTCAACGTCAGTTACCGTCCAGCAGGCCGCCTTCGCCACCGGTGTTCTTCCTGATATCTACGCATTTCACCGCTACACCAGGAATTCCGCCTGCCCCTCCGGTACTCAAGCCTAACAGTTTCCAAAGCAGTTCAGGGGTTAAGCCCCTACATTTCACTTCAGACTTGCTATGCCGTCTACGCTCCCTTTACACCCAGTAAATCCGGATAACGCTTGCCCCCTACCTATTACCGCGGCTGCTGGCACGTGGTTAGC
+
CCCCCGGGGGGGGGGGFEFEFGGGFGFGGCFGEGGGGGDFFGGGGGGGGGGGGGEGFGGGGGGGGGGGGGGGGFGGEGGGGGGGGGGFGGGFGFGGGGFGDBFGGGGGDGGGDFGGG>>6DEFGGGGGGGGDCFGGGGGGGDFGDGAC>DFDFFGGFFGGGGFBEFCEGGD?EFGGFGEFGGGGDG5CFGFFFF>B;CFFCGEFFFC?EFGFF+5BEFC>4589*53(/C38D@EE?)???DEF+?C?C:823@<7----(/.8C>F?(().)-)-6(,-,-44328>??<1.)/*2)4<
@M02996:162:000000000-B87FG:1:1101:7638:4530 2:N:0:TAGCGCTC+TCTCTCCG
GACTACTAGGGTATCTAATCCTGTTTGCTCCCCACGCTTTCGAGCCTCAACGTCAGTTACCGTCCAGCAGGCCGCCTTCGCCACCGGTGTTCTTCCTGATATCTACGCATTTCACCGCTACACCAGGAATTCCGCCTGCCCCTCCGGTACTCAAGCCTAACAGTTCCCAAAGCAGTTCAGGGGTTAAGCCCCGACATTTCCCTGCAGACTTGCAATTCCGCCTACGCCCCCTTTACACCCAGTAAATCCGGATAACGCTTGCCCCCTACGTATTACCGCGGCTGCTGGGACCGAGTTAGG
+
CCCCCFFGGGGEAFFFD,EAEGFFFFF;F,CCFFGGGEDGFGFGGCFEG<FCFDC@F<FF@B<FGGGGGGGG7FGCEGGGGFGDDGGFEGGCFGFGGGCFADAFCFFGCGGAGFFGG=?6?EFFGGGFFGDFFGG6=DF?+:5+=C)@<>?9DDFCFECGGFD<,++2:3,AFFGF7EACE@CCFGEGC<@@*9C>9F6:*95)7/(*08C;4**+*1=6*/((/8((.=9:FE39)/?5(35)869A79<:-56*-----95:F>61(34)),)..((-,(9((,..(((())21*))(
@M02996:162:000000000-B87FG:1:1101:24997:4545 2:N:0:TAGCGCTC+TCTCTCCG
GACTACTAGGGTATCTAATCCTGTTTGCTCCCCACGCTTTCGAGCCTCAGTGTCAGTTACAGTCCAGTAAGCCGCCTTCGCCACTGGTGTTCCTCCTAATATCTACGCATTTCACCGCTACACTAGGAATTCCACTTACCTCTCCTGCACTCTAGTTCTGCAGTTTCAAAAGCAGCTCCGGGGTTGAGCCCCGGCATTTCACTTCTGACTTGCAAAACCGCCTACGCTCCCTTTACACCCAGTAAATCCGGATACCGCTTGCTCCCTCCGTATTACCGCGGCTGCTGGCACGTATTTAGC
+
CCCCCGGGGGGFGGGGGGGGGGGGGGGGGGCFEGGGGCFGGFGGGGGGF<FGGGGGGGGGGGGGGGGGGGGGGGGGGGGGGGGGGGFFGFGGGGGGGGGGGFGGGGGDGGGGGAFGG=<CDEFCGGGGGGGGFGGGGGGGGFFGGGFGFGFFGGGFGGGGGGFFGFGGGFGFGFGGFGFFGGGEGGBF5FG>FFDAAFFFFDEEBFFCEF:>FFE1>AD)186@B9@>@=>@FFFEEEC:?FFFA35?;6>14:4;/..(-/.9D(((,(-.3:6:4?249;B6?>:B?BFF0)33<6AA
@M02996:162:000000000-B87FG:1:1101:24985:4568 2:N:0:TAGCGCTC+TCTCTCCG
GACTACTAGGGTATCTAATCCTGTTTGCTCCCCACGCTTTCGAGCCTCAGTGTCAGTTACAGTCCAGTAAGCCGCCTTCGCCACTGGTGTTCCTCCTAATATCTACGCATTTCACCGCTACACTAGGAATTCCACTTACCTCTCCTGCACTCTAGTTCTGCAGTTTCAAAAGCAGCTCCGGGGTTGAGCCCCGGCATTTCACTTCTGACTTGCAAAACCACCTACGCTCCCTTTACACCCAGTAAATCCGGATAACGCTTGCTCCATACGTATTCCTGCGGCTCCTGGCCCGTCTTTCAC
+
CCCCCGGGGGGGFAFGFFGGGGGGGGGGGECDGFGGGGEGGEFGGGGGE<CFGGGGGGGGFGGFGEFFCFGGGGGGGGGGGGGGGG8CEE@FFGGGGGFFFFGGGGGGGGGGGGGGG:9C>>B,EFGGGGFGGGGFFFFFGEFGGFDFDGFFEADCFGGGGGFFFFGGDCF?FFGGFDE*C>CEF6DFFGGFFDG)8CCC@FFA@BAAE5:6A4:=76?<=>>EB5>5@CB2:.8CF=FC@@@);.C6*481;B<;((//68)7*5)54<4553)))..-40((-42(.(14001*3)).
@M02996:162:000000000-B87FG:1:1101:18972:4597 2:N:0:TAGCGCTC+TCTCTCCG
GACGACTCGGGGATCGAAGCCGAGGTGCTGCCGACGCTGGCGTGACTGAGCGGCAGGAGCGAGCTAGTAAACCGCCTTCGCCACTGGGGGGCCGCCAGATAGCTACGCAGGTGACAGCTACACAGGGAAGGCCGGTTAGCGCTCGCGGACGCTAGCTGAGCAGGGGGCAAAGCTCGATGGGGGTAAGCGCCACGCTGGCAGGCCAAACGAAAGCTGCCGGCGGCGCACGCGGAACGCCAAAGAAATGGGGAGAAGGACGGCAAACCAGGAAATACCGCGGACGCAGGGAGGGAGGAAGCAG
+
8<-,868,:@C7@,6,66,+6+67+-:4,,6,8@+8+,,+,787@,,96=:@++6>+B,:FGF++5C,<<BEEB@+++,94+48,=<,4+**4*=F4*2,2+++28418**4,4,24()02+,>*;888***2:*1):*+)()1/?4*01.,*/103<C/+2.**))//:A7**028*67CC***24*(**-07)((*)4(/(4,8<0()961))0()7(2-29434((*,3)2(--2*1.(8,))))*-0(45(*3.,44)9(/(.(((.(..6,(-,,,(-,(-106(2(0.1**.((4
@M02996:162:000000000-B87FG:1:1101:14010:4609 2:N:0:TAGCGCTC+TCTCTCCG
GACTACACGGGTATCTAATCCTGTGTGCTCCCCACGCTGTCGCGCCTCAGCGGCAGGTACTGTCCAGAAAGCCGCCTTCGCCACTGGGGGGCTTCCCGAGAGCGACGCATGCCACCGCTACACCGGGAAGTCCGCTTGCCGCTCCAGCACGCAAGAACAACAGGGTCAAAGGCAGTCCCGCAGATAAGCCGCGGGTGGGCAAAGCGGACGTGCCATTCCGCCGACACGCACGTGACACGCAGGAAAGCGGGACAAGGCCGGGCAACGACGGAAGACCGGGGATGCAGGAACGAAGGAAGGG
+
@@6,8C@FEDD+@,,,665,@,@,,<;9,,,,,;+@+,,,,9C@6+,B<?C@++6@+CFDCE@EFCDFFFGGGE+:,,9?,,4@4=<,4+++5,@>F<B*>*334>4*:**7,6,,45)/22,=EGGCB*++58?*//:81()5CF:<5>7(?/9AEGGGFC3**00/7A0.25C00*58287*+24:)3?6B>D(-*)(,*4(4)3,4)/-(06*)**.*----,96(*(-*(.(.5+*,,4:54(()-)4(04*.(((,)(-*(,-(-(-((,(.4((-((-().2((.2))1/*(,((
@M02996:162:000000000-B87FG:1:1101:20698:4611 2:N:0:TAGCGCTT+TCTCTCCG
GACTACTCGGGGATCTAAGCCTGTGCGATGGCCGCACGGTCGTGCATGAGCGTCATGTACGGTCTGGTAAGCTGCCTACGCAATCGGGGGGCTGCGGCATAGCTATGCATGTCACCGCGACACGACGAAGTCCGCCTACCGCGACCGCAATCAAGCCTTCCAGGATCAACGGCGGGAGGAGGGGGAGCGGCTCGATTGGACCGCGGACTGAAAAAGCGGCCCGCGCACCCGGAAAAGCGAATAAAAAGGGGGAACGAGCGGAGACGCCGTAATACAGCGGGGACAGGCAAGGAGGAAGCGG
+
8@-,8;=E@C@+@,,;;6,,,6;,,;@=,,,,,8+7+++,,78889,9@=9@+,8,,<CFGG<C7:@:<<FE<D=,,49?+:=,@==+4+**55B<*55*<*,+2<6,2,,,,2,,6:)/88*=EFC@C**+3;8**;;;)38C7:4257))39=+:++3896,:)267;CB*79CB)4>>C**1/21(2:()71()*08)24(-7;(()987F?B2)57*(-32324(1-3)4-4(.**,--./))(/,)(4585(-(((1((*((,(-((().)5.,1(4(((4,(,,-1)5***.((-
@M02996:162:000000000-B87FG:1:1101:20685:4625 2:N:0:TAGCGCTG+TCTCTCCG
GAAAACTCGGGAAGCAAATGCTGTAGGGTGAGGGGAATATCGAGAATAAGCGTCAGAAAGGGTCGGGGAAGCTGGATAGGAAAGAGGGGAACCGCAAGGAGTGGAAGCAAGAGGACGCGAGAGAAGGAAGTCGGCGTAGCGAGCCCAAAAGCAAGAGGAGCGGGATGAAAGGGGGGGAGAGGGAGAGGCGCAGGAAGAGGACGACGAAGAAGAAAGCCAGGGACACAAGGGGGAAACGAGAGGAAAAGGGAAAAGGCGAGAAGGACCAAGAAGAGGGCGGCATAGGGGAGCGGGAAAAGGG
+
---,8,=,@;B+@6B,,,;,,6C,,-;,;,6,,6+6,6,,,@,C;B,,;5,6,6,8,6E,,B:AF@@+@,BF,9,,:9,AC,A<,9=,8+,44+8++8+,,3,+95@A8,:,,,,+8:*=+++63AA<,,,,+@++34+6+)00*3)60;*)@,;21;1***-*40/,:2>6*)8C:)-7*/:*;<3*(*2,.)>0(*.((*4-,)-(()2(5),).)0(*((-((.,(*,4)4((.(**-,(.)(((/()(4.(/((-3-*((*.34(.(.,,((,,(((((.)).(3((,).**/.,(-
@M02996:162:000000000-B87FG:1:1101:21259:4627 2:N:0:TAGCGCTC+TCTCTCCG
GACTACCAGGGGATCTAATCCTGTGTGCTCCCCACGCTGTCGAGCCTCAACGTCAGTTACCGTCCAGTAAGCCGCCTTCGCCACTGGTGGGCCGCCTAATATCTACGCATTTAACCGCGACACTAGGAATTCCGCTTACCCCTCCGGTACTCGAGCGAGAGAGGTTCCAAAGCAGGTCCGGGGTTGAGCCCCGGCAGGGCACGGCAGACGGACCGTGCCGGCGACGCGCCCGGAACACCCAGTAAATCCGGAGAAAGCGGGCCCCCGAAGGAAGACCGGGGCTGGTGGAGAGGGGGAAGGG
+
@@6,8;CEDDD+7,6,;65,6C@;,6;A,,,,,;+@+,,,,:DC6+,B@=;@,,8@,CFFFF<,C@D,@@FFGC@+,4=9884C,=<,9,+,9+8=CBA4929+9C>48++,,9,:8=*6=8+,@FCC=,,,@D>=0B8,A5*=CE=83++*64;3CEEE@>5*4*215BEF,9D*307?CDC**1/8/::8B:C>(1)4-*((,876<)*-(7,)4)1-*-44(42-(1423(-,34/*-45:?4))2-54(.3*.,-(,1-()((,(-,,(,.,(-(,(((-(,.1(((-0)12*(-(-
@M02996:162:000000000-B87FG:1:1101:14021:4628 2:N:0:TAGCGCTC+TCTCTCCG
GACTACACGGGGAGCGAATCCTGTTTGCTCCCCACGCTTTCGCGCCTCAGCGTCAGTTACTGTCCAGAAAGCCGCCTACGCCACTGGTGTTCTTCCCGATATCTACGCATTCAACCGCTACACCGGGAATTCCGCTGGCCGCTCCAGCACTCAAGAACAACAGATTCAAATGCAGTCCCGCAGGTAAGCCGCGGGTGGTCAAATCGGACGGGCCATTCCGCCTACACGCCCGGTACACCCAGAAAAGCCGGACAACGAGCGCCACCTACGGAGACACGCGGCTGCGGGCAAGAGGGGAGAG
+
@B<,@CCFBCD+8+7+7++,6,;,,;;;,,;,,;@@+,,,58C@@+4@<?CB,8:B6CFF<F6EFCCFDFGGGE7=,,9?>8=FD=@994+,9,C?E=C+83,+9C>>B++C7@?,==90893@CFD=3,,,3=@=++4,+109CGCF0038BECFGFGGF90,,+2<@G<@29?0;0>BBCC*,377)3C(::8-4*)5.+.)55:2>:),7)-))*05*4(-,43?0*--),--6),*-8(.94(.2-.4(0./-,(--),-*((.,,(,-((.(-(,,7((-(,3,(,,))*2*,2.(
@M02996:162:000000000-B87FG:1:1101:7718:4639 2:N:0:TAGCGCTC+TCTCTCCG
GACTACACGGGTATCTAATCCTGTTTGCTCCCCACGCTTTCGAGCCTCAGCGTCATTTACAGTCCAGTAAGCCGCCTTCGCCACTGGTGTTCCTCCTAATATCTACGCATTTCACCGCTACACTAGGAATTCCACTTACCTCTCCTGCAATCTAGCTCGACAGTTCCAAAAGCAGTTCCGGGGTTGAGCCCCGGCATTTCACTTCTGCCTTGCCGTGCCGCCTACGCTCCCTTTACACCCAGTAAATCCGGATAACGCTTGCCCCATCCGTCTTACCGCGGCTGCTGGCCCGGATTTAGC
+
CCCCCGGGGGGFGGGGEEFEGGFFGGGGGGFFEGGGGGDFFCGGGDGGGGGGECFFGGGGGGFGGGFGGGGGGGGGDEGGGGDGGFFED6BACFEFGC;F9C;DEEFGGEGFCFGFG>>+=CFFFGGFGFGGGGGFGGGGG5DGGFFGFD?DEEFGFF6=CE@ECFGGG9DFFFFGFG*@EGGG708;@CG5>BGB2FFE4DEE>6A*7?D6>FF/0:72?3(6516(6B73:3C<.3FE@64>1?C<C6;<?@67---419(.9(((.3,((-.4((-4,46442221((()0*22):<
@M02996:162:000000000-B87FG:1:1101:13520:4651 2:N:0:TAGCGCTC+TCTCTCCG
GACTACAGGGGTATCTAATCCCGTTTGCTACCCGAGCTGTCGCACCTCAGCGTCAGGATATGCCCAGGAAGCCGCCTTCGCCACCGGTGGGCCTCCTGAGATCTACGCAGGTCACCGCTACACCAGGAAGTCCACTTCCCCATACATACCTCCAGTTTGCCAGGATGGGAAGCAGGACCGAGGTGGAGCCTCGGTGTGTCACCACCAACGTAACATACCGCCTACGCGAGCTGTACGCCCAGGAAAAGCGGACAACGCGTGCACCCGCCGAAGAACAGCGGCTGCAGGGACGGGGGACGCG
+
@<-8@CEEFDD-@,@66656,C@,,68C<@@C6+7@@+,,;:F@@F,B<DCB6,@CEE,C<FFFGCDFGDGFGE@:,6=ABB4@@@C+=++,@,@E==?,?+=+9CB7>++4,9,:8=*66=,@EFDDC,,83=DDCED?FD*==DDFFG78E@?3,,@=EA3+@50177D:,6DGEC=BCED**/5954,0@>*0-1)*/18;=)92>)*/3.;+74*/*.(6(411(14(2...-3**32(454(,1-.4(8,1-((--/(.*3((9-((((..(4(,,0(-4(42(322.)/2*((-(
@M02996:162:000000000-B87FG:1:1101:10120:4655 2:N:0:TAGCGCTC+TCTCTCCG
GACTACACGGGTATCTAATCCTGTTCGATACCCGCACTTTCGAGCCTCAGCGTCAGGTGTGCTCCCGTAAGCTGCCTTCGCAATCGGAGGTCTTCGTGATATCTAAGCAGTTGACCGCTACACCACGAATTCCGCCTACGTCGCGCACACTCAAGGGGACCAGGTCGCGCTGCAAGTCAGACGTAGAGGGGACAAAGGTAACAAAACGCAAAAACCAGGGCCGACGCACGCGGGAAACCAAAGAAATCCGGAAAAAGCCAGGACCGACCGAGAGACCGAGGAGGCTGGGAGGGAAAAACAG
+
A@@88CACBDD+@,@,;6B,6C@6,C@F,C@,67+@++,,,8CCC+,,;=C@66@C,CE:CF,CF,866@CEC?B=,4,?,?=8@=@B=+,,9,9=9??,9+4,9C@=9,,4,9,,81*669,9=+==+4+4@86=+C8361??>C=:0=*)63:,@EGGC91*23@*9*43*3;C9+/=2,=**/(1(:/()0;8(+0)1+./(;326)).=)3)8)/,*-,-(2(,-*(,)---83,*(,(.77))*,)-(..*-(((,*-,/(((--((((-.(-(,(,8(((,-(((-.)2**.(((
@M02996:162:000000000-B87FG:1:1101:17632:4660 2:N:0:TAGCGCTC+TCTCTCCG
GACTACTAGGGTATCTAATCCTAGTTGCTCCCCACGCTGTCGTGCCTGAGCGTCAGTAACAGTCCAGGGAACCGCCTTCGCGGCCGGGGGGCTGCCAGATATCTACGCAGTTGACCGCGACACATGGAGTTCCACTACCCCCGACTGCACGGGAGGCTGCCAGGATCGGAAGCGTAATTAGGTGGAGCCGAACGCCTTCACCCCAGACGAAACAGAAGGCCGGCGCAACCGGTAGGCCGAAGAAGGAGGGAGAAGGCGTGCAACCGAGGAAGAAGCGAGGCGGAGGGCACGGAGGAAGCCG
+
@B-,@C@CDDD-C,,,<6,66,6,,-C9,,,:,CC@+,,8,9C@,B,5;=C@+,8@,<CCFG,;EAEF7DFFGEFG,,,A,@=CE==4=+**5*6>C>>27+,+5<>>:**77B,,49)1:1*5+7:<25+++59@CF*27()95/-*02)(*27*:*:CF?4*:)2212;;*)1::*)18<++/910(*23)59((/*.)+391<4((.9:97:),)*3/-4(,((,(2--)4((,(**,(-()(((*2.(-)(*(-(--*).*,-(-((.(.(.-(,,-,(3((-(-,-,).*/03((-
@M02996:162:000000000-B87FG:1:1101:25257:4663 2:N:0:TAGCGCTC+TCTCTCCG
GACTACACGGGTATCTAATCCTGTTTGATACCCGCGCTTTCGAGCCTCAGCGTCAATCGCACTCCAGAAGGCTGCCTTCGCAATCGGAGTTCTTCGTCATATCTAAGCATTTCACCGCTACACGACGAATTCCACCTTCCTTGTGTGTATTCAAGCCCATCAGTATCAACGGCAGGCCAGCGTTGGGCGCTGACATTTGACCGCTGACTTAAAAGGCCGCCTACGCCCCCTTTAAACCCAATAAATCCGGATAACGCTAGCATCTTCCGTATTACCGACGCTGCTGGACAGGCATTCGAC
+
CCCCCGGGGGGGGGGGGGGGGGGGGGGFF<<CFGGGGGGGGGGGGGGGGCFGGGGGGGGGGGGGGGGGGGGGGGGGGGGGGGGGGGGFGFGEFFGGGGFGDDGGGGGGGGGGGGFFG:9?CE96BFFGEGCFEGGGGGGGC1<DFDDFFGFFGGFGGCFGGGFCFFGGG8EEG>CEFD=9>ECC772;@78>?AC4>@196C@B@>;837>CFC6::AG1*6/((-((-:,,><BA<7C802)29<4()-046=27-(((.2-,0-).(41:2)64(8(,((-(553((),())02+))(
@M02996:162:000000000-B87FG:1:1101:25866:4664 2:N:0:TAGCGCTC+TCTCTCCG
GACTACAAGGGTATCTAATCCTGTTTGCTCCCCCGACTTTCGCGCCTCAGCGTCAGTGCTGTTCAAGGAATCCGCCTTCGCCTCCGGTGTTCTGCAGGATATCAACGCATTTCACCGCTACACCCTGCATTCCGATTCCCTCTCCCAGACTCGAGTCCTGTAGTTTCAAGCGCACTTTCCGGGTTGGGCCCGGAGATTTCACACTTGACACGCAAGACCGCCTACGCGCCCGTTACGCCCAGTAAATCCGAAACACGCTCTTGGCCTCTGTATTACCACGGCTGCTGGACAAGAGTTCGC
+
CCCCCGGGGGGGGGGGGGGGGGGGGGGGGGFFGGGGGGGGGGGGGGEGGDFEFGGGGGGGGGGFGGGGGGGGGGGGGGGGGGGGGGEFGGGGGGGGGGGGGFGGGGGGGGGGGGGGG>>DDFGGGGGGGGGGFGGGGGFGGDFGGGFGFFFEDEDFGGCDBFEFGFGGGGDEGFGGFGFFGGD9FGFG>FGFFFGFFGFFF?EFFFE@BFGFFF>EDFF6264;;D>BBC>(91<?(-:?::42745:C7>1().1----(:<<C7<:876:4)56<))--4>1-,80(4)300;<9)42
@M02996:162:000000000-B87FG:1:1101:19902:4664 2:N:0:TAGCGCTC+TCTCTCCG
GACTACCCGGGGATCTAATCCTGTTTGCTCCCCACGCTTTCGAGCCTCAGGGTCAGGGGTAGCCCAGTAAGCCGCCTTCGCCACCGGGGGGCTGCCTAATATCTACGAATTTCACCGCTACACTAGGAATGCCGCTTACCCCGACTAAACTCAAGCCTACCAGAATGGAATGACCGTCCGGAGGTAAGCACCGGGCAGTCAAATACAACTGAATAAGACACCGAAGACAGCGGTAGGCCCAGTAAGGCAGGACAACGCGGGACACCGACGAAAGACAGCGGCTGCGGGGACGAGGGGAGAG
+
AB-88CCFBCD+@,,,66,,66@,,6;=,,,,6@@@:,,,,8DCB@,B@=;@669E,C+8CFG<F@C:@AFFGC+=,,4A884@DCC7=+**51BF9CC,7+,+5@>@>,*,2;,8*0)1:2,5?FFC:7++??=</E8BFD)::*4E69*)<0=:=<<CF04*:9:67F+9:96*092BCC/*/24C,+28>5C>(*0(.+6))1544)*580:BB=*.*4(41;((.*,3)(-(-3,/,83:=))(*-.48:,*-(((-1465((-(-(,(-....(,,(---(--(-(3))1/*42(-
@M02996:162:000000000-B87FG:1:1101:4701:4674 2:N:0:TAGCGCTC+TCTCTCCG
GACTACCAGGGTATCTAATCCTGTTTGATACCCACGCTTTCGTGCCTCAGCGTCAGTTGTATGCTGGTAAGCTGCCTTCGCAATCGGGGTTCTATGACATATCTAAGCATTTCACCGCTACATGTCATATTCCGCCTACCTCGTTTACACTCAAGAACGCCAGTATCAATGGCTTGGTATGGTTGAGCCACACGCTTTTACCACTGACTTAACATTCCGCCTACGCACCCTTTAAACCCAATAAATCCGGATAACGCTCGCATCCTCCGTATTACCGCCGCTGCTGGCACGGCGTTTGCC
+
CCCCCGGGGGGGGGGGGGFGGGGGGGGGGGGFFGGGGGGGGGGGGGGGGFGGGGGGGGGGGGGFGGGGGGGGGGGGGGGGGGGGGGFFFGGFGGGGGGGGGFGGGGGGGGGGGGGGG@BDD>CEGGGFGGGGGGGGGGGGGFFGGGFGFGFFGFGDFGGGGD@FGFGGFGGFGFGGFGFFGFFGGGDFFFGFFFGF=BC5CEEBEF::>9DE*B;B;@FAC:5=A9=@BGBBF4CEFFDE((/3@CC;)..6;6;1.(/(()/293>7(-,(.6-626(42197:200<<:6))221-).
@M02996:162:000000000-B87FG:1:1101:25245:4677 2:N:0:TAGCGCTC+TCTCTCCG
GACTACACGGGTATCTAATCCTGTTTGATACCCGCGCTTTCGAGCCTCAGCGTCAATCGCACTCCAGAAGGCTGCCTTCGCAATCGGAGTTCTTCGTCATATCTAAGCATTTCACCGCTACACGACGAATTCCACCTTCCTTGTGTGTATTCAAGCCCATCAGTATCAACGGCAGGCCAGCGTTGGGCGCTGACATTTGACCGCTGACTTAAAAGGCCGCCTACGCTCCCTTTAAACCCAATAAATCCGGATAACGCCCGCATCTTCCGTATTACCGCGGCTGCTGGCCCGGAATTAGCC
+
CCCCCFFGFGGGGGGGGGGGGGGGGGGGGGFFGGGGGGGGGGGGGGGGGGGGGGGGGGGGGGGGGGGGGGGGGGGGGGGGGGGGGGGFGGGGGGGGFGGGGFGGGGGGGGGGGGGGG@DDDGGGGGGGGGGGFGGGGGGGGEFGGFDFCFFFFGFFGGGGFGFGGFFGGGGEGBDGFGFFGGGGDGFGFGC258FCCF6CEG=@B)1=@AF9CFEB6::3C;;;((-39F:464:2<:8*4:3>B<A?97),3=31,((-,)-104<61:(.(:62,((--7947331(-,()0;<0)(.
@M02996:162:000000000-B87FG:1:1101:7402:4680 2:N:0:TAGCGCTC+TCTCTCCG
GACTACACGGGTATCTAATCCTGTTTGCTCCCCACGCTTTCGCGCCTCAGCGTCAGTTGTCGTCCAGCAAGCCGCCTTCGCCACTGGTGTTCCTCCTAATATCTACGCATTTCACCGCTACACTAGGAATTCCGCTTGCCTCTCCGATACTCAAGGGCTACAGTTTCAAATGCAGATCCGGGGTTGAGGCCCGGGATTTCACATGTGACTTGAAGCTCCGCCTGGACGCCCTTTACACCCAGTAATTCCGGAGAACGCTCTCCACCTACGTATTACCACGGCTGCTGGCACGTCGTTAGC
+
CCCCCEEGCGGEE8EE@CFCEDFFCFFFFDEFEGGGD7;CFFCEFC7FEEFEF@FFFFFGFGDGGGEFFFGGFFGG749FFEGGC@DFF<CA@,C8EGGGFFFFGGDF>+BFFGGGG)9+6@F,EFEFFE8EFCE6=DD?@DBDGD5+9@?D;,DFEGEGG80<71CECFFFEFF,3A@AEE54*;5C);*:AED-(,;>5<*/*49CCC>;))7)6A027(/((/((6*,6<?<AA>@C??:496)6*,0-()(*(--((*(.9(:(.-(.).64)).,(,-9<))4(.4(0)2**(()
@M02996:162:000000000-B87FG:1:1101:23274:4684 2:N:0:TAGCGCGC+TATCTCCG
GACTACCAGGGGATCTAATCCTGTTTGATACCCAGGCTTTCGTGCCTGAGCGTCAGTGAAGGTATGGACAGCTGCCTTCGCAATCGGAGTTCTGCAGCATATCGAAGCATGTCACCGCTACACGACACATTCCGCAAACCGCGACAAGACTCAAGACAAACAGAATCAACGGCAGTGTCAAAGTTGAGCGCCGAGAGTTCAACGCTGACTTAAACGCCCGCCGGGGCACCCGTTAAAACCAAACAAACCGGAAAAAGGTGGGAAGCGCCGGGGTACCGAGGCGCGTGGCCAGGGGGGGAGG
+
CCC@@C,CCDD+@,6,;C<6C@C;,6;C6C@,CC,C,,,6,@;C@<,BCE<B+,8@,,,6C,;;,CD9,<<,FB@F9;?D:@F:F=@67,6,@FC9F??9?+=,@<C:?,,9@=5C8=9==944+++49,,,,946?+,4+:?CDG)39?+)@>?,@=F1>F3,5+<CG8C>:BC,*22?B;C,,=2;4*4-:A55(7+*9,9>(),661+9)+).(2),*((((---3*-(*.(4>),/,:((02(,*-71()(*-(.(,).4*.((.-(((,-..-,4(((,(-,,((5385*2*((((
@M02996:162:000000000-B87FG:1:1101:11224:4694 2:N:0:TAGCGCTC+TCTCTCCG
GACTACTAGGGTATCTAATCCGGTTTGAGCCCCACGCTTTCGTGCCTCAGCGGCAAGGACGGATTCGTGAGATGCCGTCGCAATCGGTGGGCTGAGTAAGATCGATGCAGGTCACCGCTACACTACTCATGCCGCCCACGGCATCCGTATGCCAGCGCGACAGGATCAAGGGCAGTTCCGGAGGGGAGCCCCGGGCTGGCACCGCTGACAGGCCGCACAGCCTACGCACCCGGTAAACCGAAGAAATCCGGAGAACGCGTGGATGAGCCGGATAACCACGGCTGCGGGCACGGAGGGAGCG
+
@@-68CCEEFF-@,C,66;,C+6++88A666,,8:@C,,,,8C@86,B@?CC++6@,CFFGGGB@E@:CAFGA?95+,+88::,@@C,8++94?EA?@;4=2,+6,9+4,,4,9,,8530=9,7EF,,73,8@=8CGG>=DAE++@:+35*264?<C7EEGC91A*;>D:EB*/:4+:8?C:=**5,/.2*6=:D>(*.(.+-0()4-4*224)479:531((..3422*4(),,-5),*--(,9,).*-.8-7.*--((()-.*(,-4-(,((.)()(-,1---((,-,(-5./:*-2,,
@M02996:162:000000000-B87FG:1:1101:20334:4694 2:N:0:TAGCGCTC+TCTCTCCG
GACTACAAGGGTATCTAATCCTGTGTGCTACCCACGCTGTCGTGCATGAGCGTCAGTGCCGGCCTAGTAAGCCGCCTTCGCCGCTGGGGGTCCGCCAGATATCTACGCAGGTGAACACGACACATGGAATTCCACTTACCTCGACCGGACGCTAGTCTGCCAGGTTCGGGTGCAGACTGGGGCGGAGCCCCAGGAGGGCACAGCCGACTAAACAAACCGCCGACGCACGCGGAACGCGCAATAAGTCGGGAGAACGCGTGCGGCAAAGGTAGGACGGCGGCGGCGGGCACAGAGGGGGGCG
+
@@@8@CCEFFD-@,6,;<@@<@@,,<;E,<@6,;,@+8,,;CC@@@,5;=;@+,@B;EFFGGG=:@C6@<FFGC:+,,9?66+C8=@,4+++9+@+F+9,4+,+99>+=++86>,:4:*==8+@,CA>:,,,6@F78D,@76*==6:+3=*0*4332,=C9?6*4/;:>C48*6CFF*8?CC***1-1(/1-<)9((*04,8(40<>91)935B?F:)/7*(4>6(4,-*(()4(,4(*2-(.3/)-(1,0(4545(-(-,)((1((.1)-)(..(2(11((1(4(1,-,2(/)**2((,4
@M02996:162:000000000-B87FG:1:1101:7401:4700 2:N:0:TAGCGCTC+TCTCTCCG
GACTACACGGGTATCTAATCCTGTTTGCTCCCCACGCTTTCGCGCCTCAGCGTCAGTTGTCGTCCAGCAAGCCGCCTTCGCCACTGGTGTTCCTCCTAATATCTACGCATTTCACCGCTACACTAGGAATTCCGCTTGCCTCTCCGATACTCAAGGGCTACAGTTTCAAATGCAGTTCCGGGGTTGAGCCCCGGGAGTTCACATCTGACTTGCAGCTCCGCCTGCACGCCCTTTACACCCAGTAATTCCGGAAAACGCTCGCCACCTACGTCTTACCGCGGCTGCTGGCACGTAGTTAGC
+
CCCCCGGGGGGFGGGGFEFGGGFFGGGGGFAFEGGGGGGGFGGGGGGGGFGGFGGGFFGGGGGGGGGGGGGGGGGGGGGGGFGGGGFCFFGFGCFGGGFGGFGGGGGGGGDGCFGGGA>DGFGGGGGGGGGGFGCCCFGGGFFGGEA@?DFFG=DFEG?EFC>=CFCGG;FADFGFFFFBGGGGCGFGFG5@FFGF(CF4?CEFE@EFFFGEEFFF@AF82/(6=/369:,2>8:AADG8?:4<?9<<:404().2,(--1D6:C??B?<4(444.5(-(-4(41)..:?<300//<.69
@M02996:162:000000000-B87FG:1:1101:11209:4707 2:N:0:TAGCGCTC+TCTCTCCG
GACTACTAGGGGATCTAATCCTGTGTGATCCCCACGCTTTCGTGCCTCAGCGTCAAGGACGGAGTCGTGAGATGCCTTCGCAATCGGGGGTCTGAGTAATATCTATGCATGTCACCGCTACACTACTCATTCCGCCCACGGCATCCGTATGCCAGCGCGACAGAATCAAGGGAAGTTCCGGAGTGGAGCCCCGGGCTGTCACCGCGGACGGGCCGCACAGCCGACGCACCCGGTAAACCAAAGAAAGCCGGAAAAGGAGTGCAGCCGCCGGAGTAACGCGGCTGAGGGGACGGGGGGAGCG
+
@@-,8CFFEFD+@,6,6656@6;,,6;E,,,,6C@B7,,,,8;@@@,E@EFB8,68,CFCGGG+8@@,@@FFEBB,,44A,@>7D@D+:++8>AECAFC,@+9+959,9,,9,4,:>>*==><,EF8,8,,,@,6=CEC=DFF+=E:53+*073:>CEGEB>7,=+=:C,<9,/;,=:5?>8C44/>C3=*:=>D>(1))1+.;;53>B3)-28702)1.*44343390*(-),,4--0*46(.:2((*-)((04*-(.(.*.)*(((,--1((()),(,,72,.(31(4(-.)/*2--(,
@M02996:162:000000000-B87FG:1:1101:18699:4715 2:N:0:TAGCGCTC+TCTCTCCG
GACTACAGGGGTATCTAATCCTGTTCGCTACCCACGCTTTCGTCCCTGAGGGTCAGGGATGCGCCAGCAGACCGCCGTCGCCGTCGGTGGGCCACCAGATATCCACGCAGTCCAACGCGACACCTGGGGTGCCGGCTGCCCAGCGCACACTCCAGCCCGCCAGGCCCCACCGCAGGCCAGGGGTGGAGCCCCTGGATGGCACGGCAGGCGTGGAAGGGGCCCTGCGGACCCGGGGCGGCGAGGGAAACCGAAGAACGCGAGCCACCGACGGATGAACGGGGATGCTGGGACGGGGGGAGGG
+
@@-68=EACED6@6@,;@,6C@CC,C@F7@:,,C@@+8,,;866,6,5C=@C,,@C,CF8FFCFC@BFCCGFGG>7+8=>@?=4=CD+8+++@7D<FDA,9+,64B>78++8,4,,6=*6=B+@,8:B:+++@C+<0C88D8*;9>959**)668,ACE:::.1252:>CA>5:CG>:8:>5=*//31,*23)0>8)+)4,0-71)423)*,37<F:))-*4(,(,4-(*(-)((--(/*--(2)(((0-.4(),*,(((,1,.*.(,(4(-((())(((,(((().((((30)//*(-((
@M02996:162:000000000-B87FG:1:1101:12815:4718 2:N:0:TAGCGCTC+TCTCTCCG
GACTACCGGGGGATCTAATCCTGTGTGCTACCCACGCTTTCGCGCCTCAGCGTCAGTTACGGCCCAGTAAGTCGCCTTCGCCACTGGTGGTCCTCCCAATCTCTACGCATGTCACCGCTACACTGGGAATTCCACTTACCTCTTACGCACGCAAGCCAACCAGGCTCCAAAGAAATTCCCACCGTGAAAGCGGGACGGTCACTTCAGACTGAAACGGCAGCCGAAAAGCCCGTTACGCGCAGGCAGTCCGGACAAAGCTGGCCCCCGACGGAATACGGCGGCTGCGGGGACGAGGGTAGCG
+
A@-88CCCDED+@,B,6<,;EC@,,<CA@<;,;CBB:,,,,8F@:C,F<BCC,,8@,<FFGGGCGEDC?CF,CB+=,,9A+==CD?C5?++,9,C?FF=,,+,?9C>=B++9,6,,88*=0=,3EFDA:,,,7@F+=E9323+++8:50@*1C8C*@EF>EC@*4/;7;FGF,9C99D6?C8**=1:C;:8=DA70(*),/0)/);6?E4058*50:3)-24--(((.(*(-)(((-(*2,2((7-((*-.-,53*.()).*(()30-44(,(-.-(-,,31(--(21((--))/:/(-)(
@M02996:162:000000000-B87FG:1:1101:5784:4719 2:N:0:TAGCGCTC+TCTCTCCG
GACTACTAGGGTATCTAATCCTGTTTGATACCCACGCTTTCGTGCCTCAGCGTCAGTTGTATGCTGGTAAGCTGCCTTCGCAATCGGAGTTCTGTGACATATCTAAGCATTTCACCGCTACATGTCACATTCCGCCTACCTCGTTTACACTCAAGACAACCAGTTTCCATGGCTCGGTACGGTTGAGCCGCACGCTTTCCCCACAGACTTAATCATCCGCCTACGCACCCTTTAACCCCAATAAATTCGGAACACGCTCGCATCCCCCGTATTACCTCCGCCGCTGGCCAGTGGTTAGCC
+
CCCCCGGGGGGGGGGGGGFGGGGGGGGGGFGGGGGGGGGGGGGGGGGGGGGGGGEGGGGFFGGGGGGGGGGGGGGGGGGGGGGGGGGGGGGGGFFEFGGGGEGGFGGGGGGGGGGGG:@CDE?EGG;FGEGGGGGDGGGGGDEGGE=FFGFFGGGGGFGGGGFGDFGGGGFFGFGEDGBEDEGDCF)6)+;@FEGFDGB;CF==9;CB4@2941/=?9;:4:(05@9=@G(:<89)/4</1/6@F)).*/)((0/*.//(,)(-9(47(--(,).)))(-,((((-30((-)*)+*+.:?
@M02996:162:000000000-B87FG:1:1101:12797:4721 2:N:0:TAGCGCTC+TCTCTCCG
GACTACCGGGGTAGCGAATCCTGTTTGCTACCCACGCGTTCGCGCCTCAGCGGCAGGTACGGCCCAGTAAGGCGCCGTCGCCACTGGGGGGCCTCCCAAGCTCTACGCAGTTCAAGGCTACACTGGGAAGACCACTGACCTCTTCCGCACGCAAGCCAACCAGACTCCAAAGCAAATCCCACCTTGAAAGCGGGACTTGAAATTCAGACGAAAGCGGCCGCCGACAAGGCCGGTAGGGCAAGTCAAGCCGGACAACACGTGCCCCCGAAGGAAGGCGGCGGCGGCTGGGAGGGAGGGCAC
+
A@-68;C@CDD+8,6+7++,;;;;,<;A,6;,,;87++++,8@@66,46AC@+66@+CFEGGGGD?EF?<F,BB7++4+8+84@=8<,4+**4*2,=<A2*/,+6<:=1**7,2,,2/)0;:8+?FFC<*++**39*<++*)**2@4;7D)(:858CGFF*53*266<7<C@8?7+1*44C6**205C2:2-53C(.+0))+)).7543))-1),8(0),2-(-3231(*,-)4,(((,*(--)1)33*-.3752*((((.*(./1(-(((.(((((-(,14--(-(-(((-../**(((
@M02996:162:000000000-B87FG:1:1101:5799:4730 2:N:0:TAGCGCTC+TCTCTCCG
GACTACTAGGGTATCTAATCCTGTTTGATACCCACGCTTTCGTGCCTCAGCGTCAGTTGTATGCTGGTAAGCTGCCTTCGCAATCGGAGTTCTGTGACATATCTAAGCATTTCACCGCTACATGTCACATTCCGCCTACCTCGTTTACACTCAAGACAACCAGTTTCCATGGCTCGGTACGGTTGAGCCGCACGCTTTCACCACAGACTTAATCATCCGCCTACGCACCCCTTAAACCCAATAAATCCGGAAAACGCCTGCATCCCCCGTATTTCCGCGGCTGCTGGCACGGAGTTAGCC
+
CCCCCGGGGGGGGGGGFGGGGGGFFGGGGFFFGGGGGEGGGGGGGGGGGGGGGGGGGGGGGGGGGGGGGGGGGGGGGGGCFG:CFGFF@FGGGFEGGGGFGFG8EGGFE;FFGGGFE>ACD,?DFGAEFEGGGCEDDGFEGFFFGEDFCGDDGFCGGGGGGGDFFDDGGA,;@?D>DGDA>C?>FDDF57:):?D58FFFFGFFB6CCEFFE9+1BEA*)4/:7:5((-=(6204C<5<8=@=E@).6:(2((;6).((((*)4*((-,4(..)-6(3(--(-4.).(,466))**+.).
@M02996:162:000000000-B87FG:1:1101:12819:4737 2:N:0:TAGCGCTC+TCTCTCCG
GACTACCGGGGTATCGAATCCTGTGTGCTACCCACGCTTTCGCGCCTCAGCGGCAGTTACGGCCCAGTAAGTCGCCTTCGCCACTGGGGGGCCTCCCAATCTCTACGCATATCACGGCGACACTGGGAAGTCCACTTACCTCTGCCGCACTCAAGCCAACCAGACTCCAAAGCAATTCCCACCGTGAAAGCGGGACGGTCACTCCAGACGAAAGCGGCCGCCAACACGCCCGTTACGCCGAGGAAGTCCGGAAAACGCTTGCCACCACCGAATAGACGGGGCAGCGGGCACGGGGGGAGCG
+
A@-,8CE@CCC6@,B@9,5,,,;,,<;466;,,C,8+,,,;8B@:@,86A:@+66@:CFGGGGGGGD:CEG,C?+4,4498B4C,=A,4++*5*@,:D:,,+5+6?>*4**7,63*12)1:8*+?FCC,*++5>91+?0+7)2*;+4C5C)(2:7<7FDG574*17460<<7*7D+/26?EG=**/-9-<*-73C>(*8((3)).<:<?))-8),07))-1-(,41:23*-(1.,(-(**-,(().))*-52(.,*,(((,*.)*4(((-(((().)((-(7(4(-(2(-,2))***((,,
@M02996:162:000000000-B87FG:1:1101:7521:4738 2:N:0:TAGCGCTC+TCTCTCCG
GACTACAGGGGTATCTAATCCTGTTTGCTCCCCGCACCTTCGCACCTCAGCGTCAGTCATCTGCTGGTAACCTGCCTTCGCCATTGGTATTCTTCCTGATATCTACAGATTTCACCCCTACACCAGGAATTCTGATTGCCCCTCAGTGACTCTAGTTTTGCAGTTCCCAACGCAGTCCAGGAGTTAAGCTCCTGCCTTTCACACCAAGCTTGCAAAACCGCCTACATGCCCTTTACGCCCAATAATTCCGAACAACGCCCGCAACTTCGTATTTGCGGGGGTGGCTGGACGGTATTACGC
+
CCCCCGGGGGGFGGFGF@FFEGGFGGEGGAFFEGGGGFGGGGGEFE@FFDFFECFG,F@FDFGGADFG@AEFGGGFGDEFGCGG,=EF?FFFGGGGAFFFCFCGGFCCCFAE;FEFE1*=DBE8FGGGGGGGGFFCC;A>28D8==;ADDF9@EF4@CD8CFDC@++6?E=BGF>+;?DFD+=ACCFD5,D=@BC58F**CFEFFF=0)3+:56A@CC?>@:-:))8*:D>@>)>4-2CE@/(7A5<>+4=72A1*..((,261>76)((((,)).(,(((((-.(-,(4(,0.*++),4
@M02996:162:000000000-B87FG:1:1101:5783:4740 2:N:0:TAGCGCTC+TCTCTCCT
GACTACTAGGGTATCTAATCCTGTTTGATACCCACGCTTTCGTGCCTCAGCGTCAGTTGTATGCTGGTAAGCTGCCTTCGCAATCGGAGTTCTGTGACATATCTAAGCATTTCACCGCTACATGTCACATTCCGCCTACCTCGTTTACACTCAAGACAACCAGTTTCCATGGCTCGGTCCGGTTGAGCCGCACGCTTTCAACACAGACTTAATCCTCCGCCTACTCCACCCTTACACCCAATAACACCTGATCAAGTCCGCATCCCCCGTATTTCCGCGGATCGCGACCACGAATTTGCA
+
CCCCCFFGG8FG@EGGFFEGGFFF,<EGFCCC@FEGG;C@EDFFEGGGCFGGGGGGGDDDGGGFGGGGGG9EBE<EFFGFEGGGGCFCCFFGEEEFDGGGG7FF;FGGADFFGGGGG:@DDFBCFGDGFGFGF@+6=BDFGFBD=D5FFG?)=8=AECCGGE)8=<FF96;6,5=6308*++@@BF=+:1+)909)1*+**38>)3)/:AC;*+*1.33)//((.)0)06(5;6(>45=*=8)/0)((*/)/)1)*)))((2(,*((-(4-(()).(((((,(((((((-(-))*1+))-
@M02996:162:000000000-B87FG:1:1101:13587:4741 2:N:0:TAGCGCTC+TCTCTCCG
GAGTACTCGGGGATCGAATCCTGTTTGCTCCCCCGACTTTAGCGCCGCAGCGGCAGGGCTGTTCAAGGAAGCCGCCTTCGCCGCCGGGGGTCTACAGGAGATCAACGCAGTTCACCGCGACAACCGGGATTCCGATTCCCTCGCCCAGACGCGAGCAAGGCAGGTCGAGACGGACGTGCCGGGGTGAGCCCGGAGAAGTCACAGCGCACACACAGCGCAGCCGACGCGCGCGTTACGCCAAGGAAACACGAAAAAGGAGTGCGAGCGAGGTGAGAGCGAGGCAGCGGGGAAAGAGGGCGCG
+
@@-68=6C@CC+@,6,66,,66;,,-;,,,,,,678++,,,;6@7++@6=+@++7@+>7,B6BFFDFGFC,,BB@+,+4+4+8@@==+4+++63@=FCC8>*6248:+3++,,3,,48*031*4>*1*4*,,6<C**6++0/):7B2F5/)(:89:CGGC573**)1171/7*8)*0*4<CCE/*/,/,0*-.)12(**))+.)(041(573()()4))-*.(,,449(*-4)(,,,-**(,(..,((1,.7().*,(.,.*-4)76(((-(),))(-(-,-(-((-2((((.)0**(,--
@M02996:162:000000000-B87FG:1:1101:5443:4744 2:N:0:TAGCGCTC+TCTCTCCG
GACTACTCGGGTATCTAATCCTGTTTGCTCCCCGCACCTTCGCACCTCAGCGTCAGTCATCTGCTGGTAACCTGCCTTCGCCATCGGTATTCTTCCAGATATCTACACATTTCACCCCTACACCTGGAATTCTGATTGCCCCTCAGTGACTCTAGTCATGCAGTTCTCAACGCAGTTCCGGAGTTGAGCTCCGGACTTTCACACCAGGCTTGAACAACCGCCTACATGCCCTTTACGCCCAATAATTCCGGACAACGCTCGCCTCCTACGTTTTACCGCGGCTGCTGGCACGGCATTAGC
+
CCCCCGF,FFGGGGGGGFEGGGGGGGGGGGGGGFG7F+EFGGG,@FGGGDFGGGGGGFEFAFG9C6EFGGGGFGGGGGGGG:FE88BGAEFGDGFG,CEGFDFGF9C,BDCEGGGG,:DDF@FG8?B@FFGGGGA==DFA?D??=907<=<D,CF4,,7@;==ED2+7=>=5@DGGFGFE@3@=FCDGD9@@BE>5=FF;*;*8:9))1ADA)/)=)@D>=:@=@0*15C@EGEF:@DGG;7=.*)17@@)618/;(.-(-9((1(82<64,,4.)5?949-(-2),(((.())/12-)(
@M02996:162:000000000-B87FG:1:1101:18783:4751 2:N:0:TAGCGCTC+TCTCTCCG
GACTACTAGGGTATCTAATCCTGTTTGCTCCCCACACTTTCGTGCGTCAACGTCAGTTACAGTCCAGTAAGTCGCCTTCGCCACTGGTGGTCCGCCTAATATCTACGCAGTTCACCGCTACACTAGGAATTCCACTTACCTCTCCTGCACTCAAGAAAAACAGGTTTAGGTGCAGTTCCGCAGTTAAGCCGAGGGAGGTCACAACTAACTTAGTTTCCCGGCTACGCACCCGTTACACCCAAGAAGTCCGGATAACGCTGGCACCCAACGGATGACCGCGGGTGCTGGGACGGAGAGAGCG
+
@@-,@CCFDFF-@,A,;6,6C@C6,6CF9,,C,C@B7,,,A@C@@@4C;4;@,6@B6CFFGG@EFFDCACG,EB@?,,9?,B=@D=C,:,,,9+@FB=B,=9,39C@>=+,9,9,:8>*6==4,@ECA=4,,@DE@+E9@+0+=?,:A9=+)@8?FGGGGED=,65+6=,3339D,;DE*@3=+,6;<*,@=>AGF)**)159@=*:5>++11+*4:6*0*0-/062@@*(.*(/(9),*/=(35(.)1/.6,09*-(((,/(.*4(--4(,-(.)47(,((((-).((3(9.)2*1-1(,
@M02996:162:000000000-B87FG:1:1101:13602:4752 2:N:0:TAGCGCTC+TCTCTCCG
GACTACTCGGGGATCTAATCCTGTTTGCTCCCCCGACTGTCGCGCCTCAGCGGCAGGGCTGTTCAAGGAATCCGCCGTCGCCGCCGGGGGTCTACAGGATATCAACGCAAGTCACCGCTACACCCGGGATTCCGATTCCCTCTCCCAGACGCGAGCAAGGCAGGTTGAGACGCACTTTCCGGGGTGAGCCCGGAGAGGTCAGCACGCACACACCTCGCCGCCTACGCGCCCGTTACGCCCAGGAAATCCGAACAACGCATGCGACCACCGGAAGAACGGGGGTGCTGGCACAGAGGGAGCG
+
@B688;CFCDD+7,B,;<;,@@@,,6;;@,6,,@8@+++,5CFD@F,CA=6@+6@B+FE8F6CFECFGGD,CFC<F+@>>@B+@ECC+=+6+6<DEFFB33262;:>+>++335,3>)**;;,@C*3*55,,6<E47E@,+-/9FF>FFF).BBC:EFGFFF2*12;77;<7*7>*0*4@DDE*/129(2;-70>6(*0(.*)).)-11572(5.5:@3-23-,.,-3(*44)((,-(/*,30(74))0(04,).*-(((,0,,),(,(,-,((.(((((-((-().,-(.1./0*/4--(
@M02996:162:000000000-B87FG:1:1101:14660:4755 2:N:0:TAGCGCTC+TCTCTCCG
GACTACTCGGGGATCGAATCCTGTGTGATCCCCACGCGTTCGTGCCTCAGCGGCAAGGACGGATTCGTGAGATGGCGTCGCAATCGGAGGTCTGAGTAATATCGATGCATTTAACCGCTACACGACGAAGGCCGCCCACGGCAGCCGGATGCCAGCGCGACAGGATCAAAGGCAGGTCCGCCGGAGGGCGGCGGGCAGGCACCCCTGACGTGGCGCACAGCCGACGCAGCCGGTAAACAGAAGAAAGCCGGAGAACGCGTGCAGCCGCCGGAGTACCGAGGCGGATGGCACGGAGGGAGAG
+
8<-,8C@@@CC+8,9:66;,,;;,,;;A,,,,,676+7++,8896,,;6ACB+76@,:EEFGE=6C?C=<FE??,9+444+7=49==+7++,9AEC5A;,9+,+6,6+6,,4,6,,88*0=9,+8@8+8++,45:+=>*>C=>*;C@*3/*(228*:CG=C53*2)*=7BFA*)2*06=B/*1**117(::;E5C0(1)-.*-((04,5)1,4)-)-)9.*-32,332(*.4)((--6,*44(.042(*(.-,0.2--((,*,.*((-(,-,--(..4(-21(-((,,(.,4>5:*:,-((
@M02996:162:000000000-B87FG:1:1101:14679:4755 2:N:0:TAGCGCTC+TCTCTCCG
GACTACTCGGGGATCTAATCCTGGTTGATCCCCACGCTTTCGTGCCTCAGCGTCAAGGACGGATTCGTGAGATGCCGTCGCAATCGGGGGGCTGAGTAATATCTATGCAGGTCACCGCTACACTACGCATGCCGCCCACGGCATCCGTATGCCAGCGCGACAGGATCAAAGGCAGGTCCGCCGATGGGCGGCGGGCGTTCACCCCGGACGTGTCGCACAGCCAAGGAACCCGGTGAACCCAAGAAAGCCGGAAAACGCGTGGAACCAACGGGAGAACGCGGGTGGTGGGACGGGGGGAGGG
+
A@666C@ECED+@,666<5@@,;,6;8E,,<,,C7@:,,,,8;@B,,A@?CC,6@@,CFEGGG77F@CCCGGGF9=+44>+>B4D@@+:+**5@DAEAC,7+,+5,53;6,2,4,846)212?,?F**4**+?*=8DG*8D@F36<:*0205E998EGGGCE9*A)47CEG5;5D*<73>>5:**1,72>GFFDG>(*)-,+.80)439)1,(),).)9.*-(.(-(.(*(-)-(-..+232417:((2-5,().2-((--)-)*(,((-(((--(.(((((-,((-4(332.)*/*,-((
@M02996:162:000000000-B87FG:1:1101:18802:4756 2:N:0:TAGCGCTC+TCTCTCCG
GACTACTAGGGGATCTAATCCTGTTTGCGCCCCAGACTTTAGTGCGTCAACGGCAGTTACAGTCCAGTAAGTCGCCTTCGCCACTGGTGTTCCACAGAAGATCTACGCAGTTCACCGCTACACGAGGAAGTCCACGTACCGCTCCTACACTCAAGAAAAACAGGTTTAGGTGCAGTTCCTAAGTGAAGCAGAGGGAAGTCACAACTAACATAGTTGACCGCCGACGCACCCGTGACACCCAAGAATTCCGGACAACGCGCGCGCCCGACGTATGACCGCGGCTGCGGGCACAGAGGGAGCG
+
A@-88C,6CAC+@,A,;6,6,6C,,<;?++6+6@,;,C,C,;6;68,@@,;@++@C,9EF@F,CC@C,CCG,E?:,,,,988,C@=A69,,,9,9,,,9,9+,,4<>+=++,44,:6>36099+8C::=,,,7,6+64+@+:*==3*,36+)3@=8,@A1=18,63252,7353<2?+3+,,55,5;@5,4:@*<@)**:/5::5*007*+*1+*494*0*--33;0((*4;*(//.)+*,,((0)))*.)4(0.1-(((-).-)4(494(()(.-(--,2(,-(((3,--(00<**-2((
@M02996:162:000000000-B87FG:1:1101:14669:4770 2:N:0:TAGCGCTC+TCTCTCCG
GACTACTCGGGTATCTAATCCTGTTTGATCCCCACGCTTTCGTGCCGCAGCGTCAATGACGGATTCGTGAGATGCCTTCGCAATCGGTGGGCTGAGTAATATCTATGCATGTCACCGCTACACTACGCAGTCCGCCCACGGCATCCGTATGCCAGCGCGACAGGATCAAAGGCAGGTCCGCCGGGGGGCGGCGGGCGGTCACCCCGGACTGGCCGCACAGCCGACGCACCCGGTAAACCCAAGAAAGCCGGATAACGCGGGCAGACGCAGGAGTACCGCGGCTGCTGGAGAGGAGGGAGCG
+
A@@6@E@F@CD-@,@,;<B,C;;6,6CE,,6,C@F@+,,,,8;@B,+@:>@B666:,CC<FGD,6,86C<FE<EB,,,9?8?>,@@C,8++9,CFD,94,92,,9,9,=,,9,=,58=0==9,9@F7+?++4@+@@>E6CGAF++8:6;63;A9D+@CEG798*4*;:CEGA,/;*33:@8*:**/154EG0B:73,*.(-3)49;91>)5,()-893)424(4(3(4186,)-(-56,*(-,27:((*-.4(0-*-(,(,/-(*,(-(-(-(.()--(,2((--)).(((-.)1**-1((
@M02996:162:000000000-B87FG:1:1101:14119:4780 2:N:0:TAGCGCTC+TCTCTCCG
GACTACCAGGGGATCTAATCCTGTGCGATCCCCGCACGTTCGTGCATGAGCGTCAGGTACGGCCTGGTCGGCTGCCTACGCAATCGGTGTGCTTCGTCATATCTATGCATGTCAGCGCGACAAAACGAAATCCGCAAAGCTCGACCGCAAGCAAGCGCTCCAGAATCAATGGCGGGATGACGGAGAGCGTCACGAAGGAACCAATGACGGAAAAAGCAGCCGGCGCACGCGGAAAACCGAAGAAAACGGGAAAAAGCACGGACACGCCGGAAGAACGCGGGAGGTGGCACGGAGGGAGCGG
+
@<-66;=C@CC+8,,,66A,,<;6,=CC,,,,,88@7+,,,88@66,56=;@+66,,<CCFEGGFCCC,+@F,>?,,99?+8@,D@@48++,994=4+949+,+9,9,9,,4,9,:6)*==8+@D8=C3+,,6=+=?B,3+)3C+@:>9D*1@>9@144**16,:++,3,,/087>B<6A+8**4/,1-*2-).9(-8<:1*.(.962()929F8>3)0323930,4,(*-3)(,..4*22(427(((*,0((0(/.(.--/7(*-,(((-(-.((,((,((,(--,,,.,().2*/-((-
@M02996:162:000000000-B87FG:1:1101:20734:4781 2:N:0:TAGCGCTC+TCTCTCCG
AACTACTGGGGTATCTAATCCTGTGTGATACCCACACTGTCGAGCCTCAGCGGCAGTTGCACTCCGGACACATGCCTTCGCGATCGGAGGGCTGCGTCAGATCTAAGCAGTTCACCGCGACAAGACGAAGGCCAGCAGCCCGGCGTGCACGCAAGACTTCCAGGAACAACAACAATTTGACGGTGGAGCCGCAAACGGTCACAACTGAAGTAAAAATCCGCCTACGCGCCCGGGAAACCCAAGAAAGCCGGAGAAGGCCTGGAGCGGCAGAGGGACCGCGGCTGCGAGCGCGGAAGGAGGG
+
-<8,@CC@CDD+8,6,665666;;,<CE,;<,;;6@:,,,,:DC,+,;6?;@++6C,<FFGGEAF@@F::,AB?:,,,,9,==+@?@C@++,9+8>+7?+95,+4C@9>,,,94,,88*6==+@DFEC:++,6@FGF,,,68?99*:654*)5:9>C,,=,=:,=*478=,//6C,++/=,;7**/,7/*=1B:C?(*)/,+156)5<)**-6@AF(/*-/((-(47(3*3(3(-,3.,*-:(3;:(4*-.6(03*.((.-1.(*((-(-((((-(-4(-,((-(4(-(((-0)/**(,(,
@M02996:162:000000000-B87FG:1:1101:21027:4790 2:N:0:TAGCGCTC+TCTCTCCG
GACTACAAGGGGAGCGAATCCTGTGTGATACCCACGCTGTCGTGCCTCAGCGGCAGGTGTATGCTGGTAAGCTGCCTGCGCAATCGGGGGTCTGTGACAGAGCGAAGCAGTTCAACGCTACACGGCACATGCCGCCTACCTCGGGTACACTCAAGACAACCAGGTGCAACGGCTCGGTAGGGGGGAGCGACACGCTGTGACCGCGGACTGAAGGATCGGCCGACGCACCCGGGAAACCAAATAAAGACGGAAAAGGCGCGAAGCCGCAGGAGAACCGCGGGGGCGGGCACGGAGGGAGACG
+
AC@8<;CEEFD+7+8667+6,6;6;-;@;@C,,;,7+8,,5:6866,B@?;@++8@+:ECE,CB,C@:<<FEC?,4,,,87:=,D@CCC+++9=9@FE=,9*,+6>C@=,,,,3,<6:*663,@+8:+6,,,6@CD+:8>**3*0,1715+)?:9?AEGC@>=*2*0<@2?5*/1=:23)38**2931(2:65>),-*0643414>2(()28<).*5)/(2(4;24,-3*(()-72,./21).66).(/()(-7(/(((-,1((*(-(,(,4(4)(-(,1((,(-,4((4,4..2**--(-
@M02996:162:000000000-B87FG:1:1101:11393:4793 2:N:0:TAGCGCTC+TCTCTCCG
GACTACAAGGGTATCTAATCCTGTTTGATCCCCACACTTTCGTGCCTCAGCGTCAATGACGGATTGGTGAGATGCCTTCGCAACCGGTGGTCTGTGTGAGAGCTATGCAGTTCACCGCTACACCACACATTCCGCCCACAGCAGCCGGATTCCAGAGTACCAGGTTCAACGGCAGGTCACGCGTTAAGCGCGGGCGTGTCACCGCTGACTTGGCATCACGCCGACGCACCCGTTAAACCCAATAAAACCGGAGAACGCTCGCAGCCGCCGGAAGACCGCAGCGGCTGGCACGGGAGAGAGG
+
BC<6@<EFFFD-C6@9;<@<E@C66CCF9C@8,CFC7<,<B@,@@B,B<BEC,6@6,CF@FG@,,,9,66EF,A@<,;ED7F=+9=@8>+8,9A95969,A*9,9,9,>,,9,9,:>836===@D7:+84,,>,6=8C>EGDF+=@8+<6*366=E,7@DA=8+6+=9C@C>>57C:;@68,4**3:C6;5-*/16(*2(9+7692:2@6+/464*()2-2,(-69>17*4(*4,(.),*-225=6).*-.32732--(,,)-(),-(--(-((..((-(-9(-((,,(..3))*2*((((
@M02996:162:000000000-B87FG:1:1101:25651:4805 2:N:0:TAGCGCTC+TCTCTCCG
GACTACCAGGGTATCTAATCCTGTTTGCTCCCCACGCTTTCGTGTCTCAGCGTCAGTAATCGTCCAGTAACCCGCCTTCGCCACCGGTGTTCCTCCCGATATCAACGCATTTCACCGCTACACCCTGCATTCCGATTCCCTCTCCCGCACTCCAGTCGTGCAGTTTCGGACGCACTTTCCGGGTTGAGCCCGGAGATTTCACATCCGACACACGCGACCACCTACGCGCCCTTTCCGCCCCGTAAATCCGAACAACGCTTGCGACCTCTGTATTCCCGCGGCTGCTGGCAACGGGTTAGG
+
CCCCCGGGGGGGGGGGCCCCFFFFGGGGGFDFGGGGGGGGGGGGEGGGADFE:FEGGGGGGGGGGGGGGGGGGGGGGGGGGGGGGECFFFGGFFGGGGDEGEGFGFEGGEGGGGGGG8?DDGFGCCEGG;EE9FGGGFGGGFFGGGAFAG>D@D?FGGGGGGEFCFGGGEGFE>GGAGFFGGE:FC<;>FG>FBD2@@FCF97?EFFD@DDDFD:86BC>F0(481(,4*4(25)436CC,(-25()-2-8:9@<5,((,-/2()4;232)..5)).22>>7973435::21))22;,,(
@M02996:162:000000000-B87FG:1:1101:17323:4826 2:N:0:TAGCGCTC+TCTCTCCG
GACTACTGGGGGATCTAATCCTGTTTGCTCCCCACGCTGTCGCGCCTCAGCGGCAGTTACTGTCCAGTAGATCGCCTTCGCCACTGGTGGTCTTCCTAATATCTACGCATTTCACCGCTACACTAGGAAGTCCAGCTACCTCTCCAGCACGCAAGAGATACAGGTTCAAAGGCAGTTCATGGGTGGAGCCCAGGGATGTCACATCTGACTTGCATCCCCGCCGACGCGCCCGTTACACCCAGAAAATCCGGATAACGCGTGCAACCAACGGAGAACCGCGGCTGCGGGCACGGAGGGAGCG
+
A@A8@CE@CFD+@;<,;65,@@@6,<CF,66,6C@@68,,;CF@7@,B@BC@+6@B,CFF@F,EFCE6CDG,EDB=,,=A666F8=C9?,4,@,C<?@D,@;=94B@C>++9,9,C>@*==9B,@FFEE,,,>E,=8DA=+0+==FED?D95C=CFGG,=CD:,5*3E;E,359C4<CC+;?94*389::*:*3CD)***/59/7+88C++./?5:7)2/2.(..6(6(*46)(--5-,*,8(4::4(2-.((..0--((-1(.*1(-(4,3-(().,-,,4(--,-3(433).22*-2,,
@M02996:162:000000000-B87FG:1:1101:18404:4833 2:N:0:TAGCGCTC+TCTCTCCG
GACTACTGGGGGATCTAATCCTGTTTGCTCCCCACGCTGTCGTGCCTCAGCGTCAGTTACAGGCCAGAAAGCCGCGTTCGCCGCTGGGGGGCCGCCTAATATCTACGCATTCCACCGCTACACTAGGAATGCCGCTTGCCGCTCCTGCACTCAAGGCAACCAGGCTTGGAAGCAGCACCCGGGGTAAGCCCGGGGGAGGAGACGGCCAACTGAATCAAACGCAGAAACAACCTTGAAGGCCAGCGATGCCGAAAAACGCTGGCCCCCGACGGAAGACCGGGGCGGCGGGCAGGGAGGTAAG
+
@@-68CC@AED+@,B,;C@<9C;6,;CE96<,BC+@+8,,;C@@8,5B6?CB,,6@,CFEFGGFFCCCEEGFGE:=++6?+8+@+6=,:++*@*5:7C>,79,25<>*>**7,4,,42)/2<:+?FC:<,++>C5<***5),):9+.300*(2070:CFC6E3*2)*15:A;*7CCFF?DCDC**147)3;(75C21*)-(2(((7124)908?)169*271(((.)(.*4(*)..).,2(4-()-((*).,7)(93-((,)(./(,(((,,,(-43((((4(,3((,,(((0.*/*,)))
@M02996:162:000000000-B87FG:1:1101:17130:4840 2:N:0:TAGCGCTC+TCTCTCCG
GACTACTAGGGTATCTAATCCTGTGTGCTGCCCACACTTTCGTGCCTCAACGTGAGTTACAGTCCAGAAAGGCGCCTTCGCCACTGGGGTGCCGCCTAATATGTACGCAGTTGACCGCTACACCAGGAATTACACTTGCCGCTCCGGCACGCAAGAAGAACGGGTTGAGTAGCAGGTCCGCAGTAGAGCCGAGGGATGACACAACTAACTTAATTTACGGTCTACGCACGCTGTACACCCAAGAAATCAGGAGAACGCAGGCGCCCAAAGAAAGACGGCGGCTGCTGGAACGGAGTAAGAG
+
A@-68;@FECC-C,,,,65,6<;;6;C96,6,,;,8,,,,,8;66,,;;A,B,,;B,CF<<F@<F<CFC@F,B=@+,8,4,,8:@8C,7+6,9+@@,44,93,64<9+4+,4,95,=)*6==,,@E::,44,9ED+=,4,+)*6=+:70=3)366@D,@,@+0+1*+453,4,1=*;5=**4=1,28@:::)?5?=(*)*.,06,)53;++//+.+.1*/2(/7)/60:*-(*4.-4),2-4(453)-*./.(732,-(((),-)-(((.(.((..(-,(-((-,)),(,.-)02*+..))
@M02996:162:000000000-B87FG:1:1101:7413:4841 2:N:0:TAGCGCTC+TCTCTCCG
GACTACCGGGGTATCTAATCCTGTTTGCTCCCCACGCTTTCGCGCCTCAGCGTCAGTTTCAGTCCAGAAAGCCGCCTTCGCCACTGGTGTTCCTACCGATCTCTACGCATTTCACCGCTACACCGGTAATTCCGCTTTCCTCTCCTGCACTCGAGCCCATCAGTATCCAAAGCAATTCCCACCTTAAAAGCAGGACTTTAACTCCAGACTTAACGGGCCGCCTACGCGCCCTGTACGCCCAATCATTCCGGACAACGCCCGCCCCCTACGTATTCCCGCGGCGGCTGGACCGGGGATAGG
+
BCC<CFFGGGG:FFECE<FEFGGGFFFGGFFGEGGGGGGGCEEEGGCCC?CFFEEGCF,FFGGG8CEGGGGGFGGGGGFGG:=CFDFCEGF;=EGGFEEGCBCFGGFDCEGG,CFEE>>C>EGCEE>FFGGFAFGGDFDEDDFFGGED?FF88,?FEFC,@6:=@CGGGGCFGC9EFGF>CF>FCFBFC9,:@?4B2FF<*4*8>9B@BA+@C+>D=D76:32(6<B>B>39*3<)3,::?14:7696:474(..1--((-1(-99(((4.2:0).),--0,((,(-4((.4))***(((
@M02996:162:000000000-B87FG:1:1101:17331:4844 2:N:0:TAGCGCTC+TCTCTCCG
GACTACTGGGGTATCTAAGCCTGTTTGCTCCCCACGCTTTCGCGCCTCAGCGGCAGTTACTGTCCAGTAGAGCGCCTTCGCCACTGGTGTTCTTCCTAATATCGACGCATGTCACCGCTACACGAGGAATTCCATCTACCGATCCAGCACTCAAGAGATACAGGTTCAAATGCAGTTCATGGGTTGAGCCCATGGATTGCACAGCTGACGTGCATCCCCGCCAAAGCGCCCTTAACACCCAGTAAATCCGGAGAACGCGTGCCACCGACGTATTACGGAGGCTGCGGGAGCGGGGGGAGAG
+
@@-86;;CCFD+B@,6;6,6,=;,6-;9,,6,8C7@+8,,,8@@C@,86?CC++@F,CFGAF<BFEECECF,C>7:,,9A,64@@?C6=,,,9,@?,A;,=2=,>CBB=++9,95,8=*66>,4BCC:4,,,6@,?=D,>+)*6=DD=9=*)@D=FGG@2>:3,5*=<9@,4,1A7<<;+3>>,*309)==</9;3*,**:,:)7)6;()2-55*4()1.*.(.(6@B0:((*)//65+:(,,-96))0-.4-).2--,--1(.*(,---(-)(..(-(-(,(.,--24(-,0)/**,,(,
@M02996:162:000000000-B87FG:1:1101:18450:4846 2:N:0:TAGCGCTC+TCTCTCCG
GACTACAGGGGTATCTAATCCTGTTTGCTCCCCACGCTTTCGCGCCTCAGCGTCAGTTAATGTCCAGCAGACCGCCTTCGCCACCGGTATTCCTCCCGAGATCTACGCATTCCACCGCTACACCGGGAAGTCTATCTGCCTCGCCATCACTCAAGACCTACAGGTTCAAGTGCAGCCCGGAGGTTAAGCCTCCGGAGTTCACACCTGACTTGCAAGGCCGCCGACGCACCCGTTACACCCAGTAAGTCCGGATAACGCGTGCCACCTACGGATTACCGGGGCTGATGGCACGGAGGGAGCG
+
@@<<@CD@CDD-B6E9@<@,C,C,,<C=,@@8:C@@@@,,@@B8@:,@6?CC8,@@,<FFCF9FF@CFCDFGGE:>,,=?68=@E@C+4,,,@9;EC>C+@*4+=A@@=++9,9,:8>*==9:@EGDEC+,33@,?9EFE+:*0=C5F06+0@CCFFG6EC?8,2*=<CF7=@>F6;C>ECED*25::>?,7)8)8(*)*8,>87)43;++/)2;F(0;.*.,-4((40*(7*4--64,:-4.<F))-2-08(042(,(,-*-4*2(..3(-((.-.(((19(3(-..((.-))2/*,(((
@M02996:162:000000000-B87FG:1:1101:17116:4851 2:N:0:TAGCGCTC+TCTCTCCG
GACTACTAGGGGATCGAATCCTGTTTGCTGCCCACACTGTCGTGCCTCAACGTCAGTTACAGTCCAGAAAGTCGCCTTCGCCACTGGTGGTCCGCCTAATATCTACGCAGTTCACCGCGACACGAGGAAGTCCACTTGCCTCTCCTGCACTCAAGAATAGCAGGTGTAGATGCAGGTCCGCAGTTGAGCCGAGGGAGGTCACAACTAACGGAAGGTCCCGTCTACGCACCCTTGACACCCAAGAAAGCCGGAGAACGCGGGCGCCCTACGTATTACAGCGGCTGCTGGCACGGAGGGAGCG
+
@@-66;;CDDF+@,@,86;6,;;6,-;4,,,;,;8@,6,,,9@@8,,;@5;@,,6@,CECFF,C<<CFC@F,CB::,,99,6=F8@C9:,,,9+@,8?=,42,,4<>+6+,,,9,,6:*0=8++@FD@=,,,@ED+3,,=+0*=+85836+)@@=EF,E69=1+6*66=,,570D,3;8*+4;1,5;>8,@AFEGF5*3(.59=9)730))09)(0)2*.*(,/14962:((*(//)/+/,:1::?0(2-.4(0,2-.(((/((/-(..(,))().-5,-,((,(..((.)-).2*2(--(
@M02996:162:000000000-B87FG:1:1101:18438:4860 2:N:0:TAGCGCTC+TCTCTCCG
GACTACAGGGGGATCTAAGCCTGTGTGCTCCCCACGCTTTCGCGCCTCAGCGTCAGTTAATGTCCAGCAGACCGCCTTCGCCACCGGTATTCCTCCCGAGATCTACGCATGCAACCGCTACACCGGGAATTCTAGCTGCGTCTCCATCACGCAAGACCTACAGGTTCAAGTGAAGCCCGGAGGTTAAGCCGCCGGAGTGCACACCTGACGTGAAAGGCCGCCTACGCACCCGTTACAACCAGGAATTGCGGAGAACGCTTGCCACCGAAGGAGAACCGCGGCGGCGGGGCGGGAGGTAAG
+
@@-68CACDDD+@6<,;6,,66C6,<;@,,6,6C+@+,,,;8B+8:,B6=C@,,8B,CFF,EC,E<EC<DFFGB:+,,=?8848@@@+4,,,9,9,@BC+>*,+4CD:>++9,9,,=>*6=9,6BFD@+,,,3@,=9E,++)*52E*7*;0)@8CFGG,<7@3,2*3<9D,:,:FG**:?:B7*,28=*<*358),(*).)+/(6)4((0*-(066(0*-2(((((-895(79(4(-),*3((47)))*-0-(.3*((((-*,67<(-(-(..((),-(,24(-4(,2(((,058**).,
@M02996:162:000000000-B87FG:1:1101:17137:4862 2:N:0:TAGCGCTC+TCTCTCCG
GACTACTAGGGGATCTAATCCTGTGTGCTCCCCACACTTTCGTGCCTCAACGTCAGTTACAGTCCAGAAAGTCGCCTTCGCCACTGGTGTGCCTCCTAATATCTACGCATTTCACCGCTACACGAGGAATTCCACTTGCCTCTCCGGCACGCAAGAAGAACAGGTTTAGGTGCAGTTCCTAAGTTGAGCCGAGGGATTTCACAACTAACGTAATTTCCCGTCTACGCAACCGTTACACCCAAGAAAACCGGAAAACGCGTGCACCCGACGAAGTACCGCGGCAGCTGGGACGGAGTGAGGG
+
@<-,6;CEEFF+@8,,;;,C@C;;,<C9,,,6,C+@,6,,,8;66@AE@?CB,,6B,6EFFG,CECEFFAG,CC@=,,,9,8=F89<,:9,,@5@<<EE,=+,=9CD7=,,4,@,,6:*0=@,+8@:>:,,,9@A+?,4,+)3=D+1>:0*)@3=FE,@,368,6:+1=,,3,9D,3C*+,557,539)5@8@53:),**/5A:23:0:*4:7*1+9+80,-(08@9>(*6.*(/(6)8*34(6A:(//.)((0.*-(((-1(.*4(-44((((-).((,19(--(41(,.(0)82*.)((
@M02996:162:000000000-B87FG:1:1101:25161:4864 2:N:0:TAGCGCTC+TCTCTCCG
GACTACAAGGGTATCTAATCCTGTTTGCTCCCCACGCTTTCGCGCCTCAGCGTCAGTTACTGTCCAGTAGACCGCCTTCGCCACTGGTGTTCTTCCTTATATCTACGCATTTCACCGCTACACAAGGAATTCCGTCTACCTCTCCAGCACTCAAGAGATACAGTTTCAAATGCAGTTCATGAGTTGAGCCCATGGATTTCACATCTGACTTGCATCCCCGCCTACGCGCCCTTTACACCCAGTAAATCCGGATAACGCTCGCCCCCTACGTATTACCGGCGCTGCTGGCACCTAGTTGAC
+
CCCCCGGGGGGGGGGGGGGGGGGGGGGGGGFFGGGGDGGGGGGGGGEGGEGGGGGGGGGGGGGGGGGGGGFGGGGGGE?FGFCEGGGGGFCFFFGFGGGGGFGGGFFG6EGGGDGGG>@@DEFEGGGGGGGGGGGGGGGFG=FFGGEGFGFFGGGGFFFD9D:CFFGGGGFDEFDFB=EFAFGGGGF6=FG@FFGEFGF@CGFCFFE=EFD5E>7BCAG>7:=@:):=@GB2<EEFFAFC?05CAEF?06)(6)7*,.(/-113)4,4:1.,63.-6((((42(4:?>:15(.)+03).,
@M02996:162:000000000-B87FG:1:1101:17118:4870 2:N:0:TAGCGCTC+TCTCTCCG
GACTACTAGGGGATCTAAGCCTGTGTGCTCCCCACACTGTCGTGCCTCAACGTCAGTTACAGTCCAGAAAGTCGCCTACGCCACTGGGGGTCCTCCTAATATCTACGCATGTGACCGCTACACTAGGAATGCCACTTTCCTCTCCTGCACGCAAGAAGAACAGGTTTAGGTGAAGTTCCGCAGGGGAGCCGAGGGAGGTCAAAACTAACTTAAGGTCCCGGCGACGCACCCTGTAAACCCAAAGAAGACGGATAAAGCGTGCTCCCGAAGGAAGACCGCGGATGCTGGCCAGAAGGTAGCG
+
@@8,8C<CDFD+@@,,;6,6<6@,,<CB9,,,,;+8,,,,,9:66B,B6=;@,,@B6CE@FG<AF<EF@EG,B?8,,,9?8+4C,=C,4+6,9,9A,??,@+9,>CB+=++9,9,,68*66=:4@FF@=,,,@AE6+,,,+5+6?,:6;+*1=>?FG,@,,18,,++16,7;,;C,?EE5:44+*08>5:C>BBDA(*)(0,17B)837++09+)3)0*./.(.,97>0*4(*))))),*,,((91((*-.-(0)*.),(,*(-24(-(2(,((.(.2(,2(4-()..((.,))+2+.,,,
@M02996:162:000000000-B87FG:1:1101:11550:4891 2:N:0:TAGCGCTC+TCTCTCCG
GACTACCGGGGGATCTAATCCTGTTTGCTCCCCCGACTGTCGCGCCTCAGCGTCAGTACTGTTCAAGGAATCCGCCTTCGCCGCCGGTGTTCTACAGGAGAGCAACGCATGTCACCGCTACACCCTGGATTCCGATTCCCCCTCCCAGACTCGAGCAAGGCAGGTTCAAGCGCACTTTCCGGGTTGAGCCCGGAGAAGTCAAACGTGACACACCGCGCCGCCGACGCGCCCGGTACGCGCAGTAAAGCCGAACAACGCTTGCGACCGCGGGATAACCGCAGATGCAGGCACAGAGGAAGCG
+
@@-66CC@CED+@8<,;656@,;,,<CE,,;,,@7@66+,,9<@+@4B<B<@6,=B,CF9E,BFFCFGFD,CEC7,,@8??B+@E=:+64+,7<EFGGD+?*628B>78++3,6,,6=0===,@C+>+53,,@<EC0D,3;)*;;C@F>C3)629<EGGFC651//8<:E@?*?C*6*76BCC**/57)=8.:;D9(**-.+-4358:?F*4(73B>)94*-(,,3(72519)4-(24**-2(.95.)*-047:2*-(((-*--)-((-,(,((-,49((-(...).2-(.3.)2**41((
@M02996:162:000000000-B87FG:1:1101:23930:4906 2:N:0:TAGCGCTC+TCTCTCCG
GACTACCCGGGTATCTAATCCCGTTCGCTACCCGAGCTTTCGCAGGTGAGCGTCAGTGGACGCCAAGTAAGCCGCGTTCGCCACCGGTGTTCCTTGAGATATCAAAGCATTTCACCGCTCCACCGCAAGTTCCGCTTACCCATACGTCACGCAAGCATAACAGATCGGAGCGCAGGTCCACGGTTGAGCAGCGGGATTGCAAACACCGCGTACTACGCAGCCTACATGCCCGTGAAGCGCAGAGAGTGCGAAGAAAGGGCGAACAGGGAGGATTACCGGGGCTGAGGGGCAGAAATAGAGG
+
@@-A8;=CBC@+866,;CCC,;8;,;@C,@@,,+8@7+,,58BB8:B<AF8C+,8@,,@FFEGFECF,CCE,EC++8+4@@?@CD=@+8++9@,,95EE94+4+9AEE=,,,84,,85?CC8FGGFFFEEFGFCED6EF@F*5=030>:3*5BBD3C,ECCFE,59C7@C**4:C*2*0A,B==*9=C)+<(28C@05)7/A<6(044(.1(()-*47*,2(..48.:)+.,),---4*/42(47,:)2-82(05*.((--/,4).(((-(((.).)4(-((,-,((-(((-)0+++).)(
@M02996:162:000000000-B87FG:1:1101:6699:4908 2:N:0:TAGCGCTC+TCTCTCCG
GACTACACGGGTATCTAATCCTGTTTGCTCCCCACGCTTTCGAGCCTCAACGTCAGTTACAGTCCAGTAAGCCGCCTTCGCCACTGGTGTTCCTCCTAATATCTACGCATTTCACCGCTACACTAGGAATTCCACTTACCTCTCCTGCACTCTAGCTTAACAGTTTCCAAAGCAGTTCCGGGGTTGAGCCCCAGGCTTTCACTTCAGACTTGCCATGCCGTCTACGCTCCCTTTACACCCAGTAAATCCGGATAACGCTTGCACCATACGTATTACCGCGGCTGCTGGCACGTCTTTCGC
+
CCCCCGGGGGGCFGGGFFGFGGEFGGFGGAFDEGGGGGDGGGGGGGCGGGGGFFGGFGGGGGGGGGGGGGGGGGGGGCGGGGGGGGGFFCFFDDGGGGGGGFDCFFFF>EEGFFFGG>?CDFFGGGGDGGFFDFFFGGGFGEFGGFEFDFDEEEGFFFDGGGD,@DGDFGGFEFDADGEEGGGEDGBFFGGFAEGFFFFF5=A@CFFEFFGFFAB>BF954/-84@=(016:CE=*04CE;DEEFFE5*.86:>;9/./,/2).937837,.45.69(,(-44(-4:3(178)0*23)-,
@M02996:162:000000000-B87FG:1:1101:23947:4908 2:N:0:TAGCGCTC+TCTCTCCG
GACTACCCGGGTATCTAATCCCGTTCGCTACCCAAGCTTTCGCATTTGAGCGTCAGTTGACGCCAAGTAAGCCGCCTTCGCCACCGGGGTTCCTTGCGATATCAAAGCATTTCACCGCTCCACCGCAAGTTCCGCTTACCCCTACGTCACTCAAGCATAACAGGTCGGAGCGCAGTTCCACGGGGGAGCCGGGGGATTGCAAAACCGGCTTAGGAAGCCGCCGACACGCCCTGTAAGGCCAGGGAGTCCGAAAAAAGGTCGACCAGTGCGTGTTACCGCGGCTGCTGGCACGAAGGAAGCG
+
CBBBAEC,@BD8@,6@CF@@C;86,;@@:@B<<-CE@,,,<FFC@6EAFFGG+BCC6<CF9CBFGGE6CEEFGCF+,?ADF=BC@@=+=8+,@59?=>::?*@+@EFAD,,994<A>)36=EFDEEEGCFGGGGGGG8AD==F8F7@G>DF*>DF7;,9E7A9,43**<B***:9*419@,;C**9:D>*8(8:C1(*)-6:)(30(,,)/5)*6*,.*-2-(-7(((-*((*.664),*.2((0(,(2-)-(0()-().-1(()(.4<,-(-..)-----,(4(.5:17<807*2*(.((
@M02996:162:000000000-B87FG:1:1101:8162:4921 2:N:0:TAGCGCTC+TCTCTCCG
GACTACCGGGGTATCTAATCCTGTTTGCTACCCACGCTTTCGCGCCTCAGCGTCAGTTACTGTCCAGCTAACCGCCTTCGCCACTGGTGTTCTTCCTAATATCTACGCATTTCACCGCTACACTAGGAGTTCCGTTAGCCTCTCCAGCACTCAAGAACAGCAGTTTCAAATGCAGACACGAAGTTGAGCCTCGTGCTTTCACATCTGACTTGCTGTCCCGCCTACACGCCCTTTACACCCAGTAAATCCGGATAACGCTTGCTCCCTCAGTATTACCGCGGCTGCTGGCACGTAGTGAGC
+
CCCCCGFEGGGFFCFGEEGFFGGFGDEGGGFGGGGGGGGGGGGGGGGGGFGGEEGGFGGGGGGGGGGF8FFFFGGGGCGGGGGGGGGEEFCEFFGGGGGGFFFGGGGGGCBFGGFGGA>DGFGGFGGFFGFGGGDDDEGCFDBGGGEDFGFDGFGFFGGGGGDC=DDGGGFDFFG:CGFFGCEGFFECEGD=B>75>FFEAFEEFBEEEFFFEA<C>FF@=66@BEF:9CB94;CEFAFEDF3.;C<?;6266AE4-,---1)696(((,....-6)434-,72:3>?(()4).:C6).2
@M02996:162:000000000-B87FG:1:1101:17402:4921 2:N:0:TAGCGCTC+TCTCTCCG
GACTACAAGGGGATCTAATCCTGTGTGCTCCGCACGCTGTCGCGCCTCAGCGGCAGGTGTCGGCCAGCAGGCCGCCTTCGCCACTGGGGGTCCGCCTAATATCTACGCATTTCACCGCTACACGAGGAATGCCGCCTGCCGCTCCGATACGCAAGGGAAACAGGTGCAAAAGCAGGTGAGGGGGTAAGCCCCAAGCTGGCACTGCGGACTGGCATACCCGGCGACAGGCGCGGAACACCCAGGAAAGGCGGACAAGGCTTGCCAACGACGGAAGACAGGGGCGGCTGGGACGGGGGGAGCG
+
A@-666CEEFD+@;@9665,6,;,,6;A<,,,6@+7+,,,5:<:+74@@=@@++6@+CF,:C+@@CCC<DFGGECC,,994,6?,=<4=+++9+@F7=A,,5,+,<>+6++9,8,,6)30=9,+8@:CA,4,@E:D?>5:3850*6:*3**)6:8CE7,=C07,,)03:BC;8AC*;*7=>5=**1,72+24))1()+)(.+((.)-41)*((8))))*,*,(-(-(-(*-,)(-(3(+*(,,8)4((/()--03*((((,*(.*-12(3-(((.,.,((,1-,((,,((.-))1**-,(,
@M02996:162:000000000-B87FG:1:1101:5423:4934 2:N:0:TAGCGCTC+TCTCTCCG
GACTACCCGGGTATCTAATCCTGTTTGATACCCACGCTTTCGTGCCTCAGCGTCAGTTGTATGCTGGTAAGCTGCCTTCGCAATCGGGGTTCTGTGACATATCTAAGCATTTCACCGCTACACGTCACATTCCGCCTACCTCGTTTACACTCAAGATAACCAGTTTCAACGGCTTGGTATTGTTGAGCAACACGCTTTCACCGCTGACTTAATCATCCGCCTACGCACCCTTTAAACCCAATAAATCCGGATAATGCTCGCATCCTCCGTATTACCGCGGCTGCTGGCACGGAGTTAGCC
+
CCCCCGGGGGGGGGGGGGGGGGGGGGGGGGGGFGGGGGGGGGGGGGGGGGGGGGGGGGGGGGGGGGGGGGGGGGGGGGGGGGGGGGFCFGGGFGGAGGGGGFFGFGGGGGGGGGGGG:@DDFFGGGGGGGGGGGG?DGGGGFFGDFFFFGFFGDGGGGGGGGFG9EGGGGGFEFGGFGFFGFGGGGFGC:DCEFDAAF>*>FAAF/5>EFGFFFFFEFC>?5052=DFFG6DCEFC;;C=0@=4A?E;<(:<6+)311.-49<6<2242:203:6<B0--(,-4:580,56>07EC3)).
@M02996:162:000000000-B87FG:1:1101:17389:4938 2:N:0:TAGCGCTC+TCTCTCCG
GACTACAAGGGTATCTAATCCTGTTTGCTCCCCACGCTGTCGCGCCTCAGCGTCAGTTGTCGTCCAGCAGGCCGCCTTCGCCACTGGTGGTCCTCCTAATATCTACGCAGTTCACCGCTACACGAGGAATTCCGCCTGCCGCTCCGAGACTCAAGGGATACAGGTTCAAAAGCAGTTGAGGGGTGAAGCCCCTAGAGTTCACTGCGGACTTGCATCGCCGCCGACACGCCCGAGACACCCAGGAAAGCCGGAAAACGCGTGCCACCGACGGAGTACAGCGGCGGCGGGACAGAGGGGAGC
+
A@<68CEFFFD-C@@,;<5@<C@6,<CA,6;C7CB@:8,65CFC@C,C@BC@68BCCCFCFG,AFCFFCFGGFEFC6,=?,84@8=A,9,8,@,CF,=E,@7,+>C>@=+4,,9,:>>*==@<+@FCD8,,,@DEG6FFF+5<?DGA+360)@3:FEF6:49:,5*5@;EDA@6C,1+3;CDE1*37C:4A>)/;>*,+*11**0)07@)*.););(.*.16(((47:>573)(--41+*3:0:>:(3*-.(-740-((--*-6713-2,(-(((6)6),21(((,-1(((-)/2**(,-
@M02996:162:000000000-B87FG:1:1101:4428:4943 2:N:0:TAGCGCTC+TCTCTCCG
GACTACTCGGGTATCTAATCCTGTTTGCTCCCCACGCTTTCGCGCCTCAGCGTCAGTTGTCGTCCAGCAAGCCGCCTTCGCCACTGGTGTTCCTCCTAATATCTACGCATTTCACCGCTACACTAGGAATTCCGCTTGCCTCTCCGATACTCAAGGGCTACAGTTTCAAATGCAGTTCCGGGGTTGAGCCCCGGGATTTCACATCTGACTTGCAGCTCCGCCTGCACGCCCTTTACACCCAGTAAATCCGGACCACTCTTGCACCCTCCGTATTACCGCGGCCGCCGGCCCGTTGTTATG
+
CCCCCGGGGDGGGGGGCGDFGGGGGGGGGGFGGGGGGGGGGGGGGGGGGGFGGGGGGGGF@FGGGCFGGDGGGECEFCGCGG7CFF,CFF?EDFCEFC?FGDF8@FFCEEEFFGGGE>9CDEFCDBFFG:EFGFGGG6EGFEFGF=)6<CFB>@D8@C?FC?=37;DACEG7AFG:C?;@BED5FDFGFFC>DFD52<A5CEEFBFFE8+287;3=(/9<=3360(/,(8:;F4EE)7C8(..)1-).04>?0)-*((.))25)2,((-(,340)))4,44(,(((430(((.)22*.))
@M02996:162:000000000-B87FG:1:1101:5601:4947 2:N:0:TAGCGCTC+TCTCTCCG
GACTACCCGGGTATCTAATCCTGTTTGCTCCCCACGCTTTCGTGTCTCAGCGTCAGTTGTGGTCCAGTAAACCGCCTTCGCCACCGGTGTTCCTCCTGATATCTACGCATTTCACTACTACACCAGGAATTCCGTTTACCTCTCCCACTCTCAAGGGAAACAGTTTCAAGCGCAGTTTCCGGGTTGAGCCCGGAAATTTCACGCCTGACTTGCTTCTCCGCCTACGCACCCTTTACACCCAGTCATTCCGGATAACGCTCGCCACCTACGTATTACCGCGGCTGCTGGCACGTAGTTCGC
+
CCCCCGGGGGGGGGGGFFFGGFGGGGGFGDFGEGGGGGGGGGGGGGGGGGGGGGGGGGCE>@FGGGGGGGGGGGGGGGGGGG@CDGGGGGGGFFGGGGGFGFGGFGFGGEEGFGGGF:F=CEEFFGGGGDFGGGA?FGGFC9?DG>=FFG+=@A?FGG,@DDDADDGGGDFFEEG6?CCF>EE9@DFGFGGFFF79AFFECDBDFFFFFFFFFFECEFG=C669>(.(.B<?7;CE3;:==(()/9??:5)(4)6C--((-9((9:B???4).556)--(---(-::02(4(0)2;C)41
@M02996:162:000000000-B87FG:1:1101:23731:4953 2:N:0:TAGCGCTC+TCTCTCCG
GACTACTAGGGTATCTAATCCTGTTTGCTCCCCACGCTTTCGAGCCTCAACGTCAGTTACCGTCCAGTAAGCCGCCTTCGCCACCGGTGGTCTTCCTAATATCTACGCAGTTCACCGCTACACTAGGAATTCCGCTTACCCCTCCGGTACTCTAGCTGTACAGGTTCCAAAGCAGTTCCGCGGTTGAGCCGCGAGCTTGCACGTCAGACTTGAACTGCCGGCGACGCGCCCTGTACACCCAGTAAAGCCGGAAAACGCTTGCCCCCGACGTAATAACGCGGCTGATGGGCAGGGGGTGGCG
+
@B<<@FFFFGF-C,6<CE<CA9CC<CCECA,@:EFE7,,,@@FFB@,BEFFC,,@C6CCCFF,@FGEEFFF9FCEE,=DA@@=CFCD+>+6,9,@FCFE9A+@,@CD:C+8,499:@=9==>,,9?DFD,,,9@6=+B@>=D*=?E=39+30,8=C,=7BDEC,65=,CCAD8A?,5;C>6CC4*3:C:9>AA9D@(,)-89((65:<8)+7)23176*.1.(-(4>(2:(-*)).6),/:?(68<4>447(().*-(((-*..94((--(-(-.),((-,4,-()62(,4-))21*((((
@M02996:162:000000000-B87FG:1:1101:5591:4962 2:N:0:TAGCGCTC+TCTCTCCG
GACTACCCGGGTATCTAATCCTGTTTGCTCCCCACGCTTTCGTGTCTCAGCGTCAGTTGTGGTCCAGTAAACCGCCTTCGCCACCGGTGTTCCTCCTGATATCTACGCATTTCACTACTACACCAGGAATTCCGTTTACCTCTCCCACTCTCAAGGGAAACAGTTTCAAGCGCAGTTTCCGGGTTGAGCCCGGAAATTTCACGCCTGACTTGCTTCTCCGCCTACACACCCTTTACACCCAGTAATTCCGGATAACGCTCGCCACCTACTTATTCCCGCGGCTGCCTGCACGTAGTTAGC
+
CCCCCGGGGGGGGFGGGFFFGGGGGGGGGGFFGGGGGGGGGGGGGGGGGGGGGGGGGGGGGGGGGGDGGGGGGGGGGGGFEGGCFGFGGGEGGGGGGGGGGDGFFFGGCBCFGGGFG:DDDEFFGGGFGGGGGGGDGFFGF8FGG8=FFGD=E3ADGGGGGGDFFFGGG7=5CBGGFGEFGGGEFG@F5CGBFFG4A?ACED9BBA9=BFG*8=98>FC976((5;;33C>65=EFFECE0?;61.1<@;21;769((,-499(*28(())).).).:(,,,(,-(.5?::677AC9)-)
@M02996:162:000000000-B87FG:1:1101:23099:4986 2:N:0:TAGCGCTC+TCTCTCCG
GACTACTCGGGGAGCTAATCCTGTTTGCTCCCCACACTTTCGCGCCTCAGCGTCAGTTGTCGTCCAGAAAGCCGCCTTCGCCACTGGTGTTCCTCCTAATATCTACGCATTTCACCGCTACACTAGGAATTCCGCTTTCCGCTCCGAGACTCAAGACTAACAGGTTCAAAGGCAGCCCCGGAGGTAAGCCCCGGTATGTCACATCTGACTTGAAAGCACGCCTACGCGCCCGTTACACCCAGTAAATCCGGACAACGCTGGCCACCGACGTATTACCGGGGCTGGTGGCACGGAGGAGGCG
+
BC<<@CED@ED+8+7C;E,C@,C6,<CF9,6,6C:CC,,,A@B@@C,B@FFE:@@C6,C6CC9AEEFGFFFDGCCF,,@AC?BF8=A5?48,@,,?=BE;A+9+EA@>C++,,=?<>=9CC@<,>?EFB?,,@@=++6,76:*=8E=+3=+5B>DF?9ACB<8,,5+<CE9?,;C70;@@CC?**4>C=8*5?B)6(,3.997.4+9?E++/7A>=3)0.2((/3;0,(2-,91-(65,*-3(-04--*4527::1-(,(-*.,*4(442-,),).-4(--,(-(..-((5400:**((,(
@M02996:162:000000000-B87FG:1:1101:22984:4989 2:N:0:TAGCGCTC+TCTCTCCG
GACTACAAGGGTATCTAATCCTGTTTGATACCCACGCTTTCGTGCCTCAGCGTCAGTTGTATCCTGGTAAGCTGCCTTCGCAATCGGGGTTCTGTGACATATCTAAGCATTTCACCGCTACACGTCACATGCCGCCTACCGCGTTTACACGCAAGAACGCCAGGTTCAACGGCGAAGTAGAGGTGAGCGACACGAAGTTACCGCTGACGTAACATCCCGCCGACGCACCCTGTAAACCAAATAAATCCGGATAACGCACGCATCATGCGGAGTACCGAGGCGGCCGGAACGGGGGAAGGCG
+
CC<@@FFGGGD-@,C,6;;6@;C;,CCFECC,,C@@+6,9,8C<,@,@@B@@,,@@;CF<FEFD<CA@@<@FEBB=,;,A7CC?EECDD++,@AC@FA?,A2,,>FEFB,,,,45,8=*6=9<C,A:+94,,@ECD>E8>=)<0++59260)@BCFGGGDG>=+6+=:C@CAC>DGF7E9B;6,6+/0);*6;6D((1+9>@<96DF8()163:)2()10=(9B1-7-2:((265661+;1).<=))(1,0(462*,((-(1(-0.).((-(-5))-(-(-(((((-,(4,4).2**4(.4
@M02996:162:000000000-B87FG:1:1101:22971:5009 2:N:0:TAGCGCTC+TCTCTCCG
GACTACAAGGGTATCTAATCCTGTTTGATACCCACGCTTTCGTGCCTCAGCGGCAGTTGTATCCTGGTAAGCTGCCTTCGCAATCGGGGGTCTGTGACATATCTAAGCATTTCACCGCTACACGGCACATGCCGCCTACCGCGTTTACACGCAAGAACGCCAGGTTCAACGGCGAAGGATAGGTGAGCGACACGATGTTACCGCTGACTTAACATCACGCCGACGCACCCCTTAAAACCAAGAAAACCGGATAACGCCCGCATCCGCCGCAAAACCGCGGCAGAGGGAAGGGAGGGAGCCG
+
CCB@@ECFFFD;C@@,;<,66C@,;CCFFCC86C;B7,@8,@C<8@<FADEC+7@CCFECF9EF,CACEFDFFFFD<;ECBCFEFECED++4@E>?FEB;?9;@4FEEE,,4==,:=>5=C=,A+@=:8,,,DECCDEDB8)9+0+581=*1CCDFGGGCE>=*4*:CF,C>=89E59:9>:+27;/*(=C3A)>/32895CBF->>7)*:66@)9)//2>(4394>968((*.)6-.+14(.47(40/,0(-9)*-(,-(1(-*(((-(,((.(,39,0(-(4((1,((,,)0*1*(-(-
@M02996:162:000000000-B87FG:1:1101:12994:5038 2:N:0:TAGCGCTC+TCTCTCCG
GACTACCGGGGGATCTAATCCTGTTTGCTCCCCACGCTTTCGCGCCTCAGCGGCAGTTGTCGTCCAGCAAGGCGCCTTCGCCACTGGGGGTCCTCCTAATATCTACGCAGTTCACCGCGACACGAGGAAGTCCACTTGCCTGTCCGAGACTCAAGAAGTACAGGTTCAAATGCAGTTCATGGGGTGAGCCCATGGAAGGCACAACGGACGTGCAAGCCCGCCTACGCGCCCGTGACACCAAGGAAATCCGGACAAAGCGGGGCACCGAAGAAGAACCGAGGCTGCGGGGACGGGGGTAAGG
+
AB@<@CCBCDD+@,9;665,C,C,,-;;,,,,,;6:+,,,,8B@:@,CAEFC+6=C,<ECEFFFGCEF@CG,BB=:+6,94+4@99=4=++6@,C,8==,7+3+6<>38++338,,8:*698++@CCCF,3,3;D7+D9:+*+4*>>*/;*)?8?CC84:;18,0/*=:F,=>1;++29+59=/*12<=*=8.0C@)+.2/*.(4)417)1-3;</(.*-*-(-.3(4(*(,)(-(6)+*.0((03.)2-.-,04*(,((,)-4*((,--(.((.,.4-,1(,.(,-3(4(4))**/(())
@M02996:162:000000000-B87FG:1:1101:19905:5057 2:N:0:TAGCGCTC+TCTCTCCG
GACTACAGGGGTATCGAATCCTGTGTGCTCCCCACGCTGTCGTGCCTCAGGGGCAGTAGCAGTCCAGCAAGCCGCCTTCGCCACCGGGGGGCTGTGTAAAATCGAAGCAGGTCACCGCTACACTACACATTCCGCCCACGGCATCCGAAGTCGAGGCCACCAGAAGCAACGGCACTTTCCCCGGGAAGCGAGGACAAGGCACCGCTGACTGGACAAACCGCCAACGCACACGGGAAACCAAAGAAAGCAGGAGAAGGCAGGAAGGAGACGAAGGACAGCGGCGGAGGGAACGGGGGAAGGG
+
@@6,6C@ADDD-8,;,96;,,,;,,;;@,,6,,;+7+,,,,9:88,,;6=,@++6@,C,<EFB=C<CC<<FFFC@+,,,98,6@D@:4=++*5>,53<=,7+,*6>>>2,*2,4,,42)7):,,?C:,2,++53;>)B*8<6B/*?6C8)0)*17*2AA5554*2)2772?:*79*00666*2**1,5(:E>@BF?(*)(.*(44)491**.474>?41-2-(-(8(41*393((-3(,*,(.8>7((*..-(0.*.(((,*.,*,(((-((((..,-(,14(,((-,(.((.)1**-,((
@M02996:162:000000000-B87FG:1:1101:11649:5090 2:N:0:TAGCGCTC+TCTCTCCG
GACTACCAGGGGATCTAATCCTGTTTGATCCCCAAGCTGTCGTGCCTCAGCGGCAATGTCGGATTCGTGAGATGCCTTCGCAATCGGGGGGCTGAGTAATATCTATGCATGTGACCGCGACACTACGCAGACAGCCCACGGCAGCCGAATGCAAGGCTGGCAGGATCAAGGGCAGGTCCGGGGGGGAGCACCGGGCTGGCAACCCTGACTGGGCAGACCGCCTAGGACACCGTGAAACCCAAGAAAGCCGGAAAACGCGTGAAACCACAGTAGGACCGCGGCTGCGGGCACGGGGGGAGCG
+
@<-66,;CDDC+8,6,66,,C,;,,-;;6,,,:;,;,,,,,:68,6,56?@B++6@,C,<CFG7:,86C@FGE?,,,4=A,@=4==:+4++++8@B;@;,7+,+5,7,3,,,,7,845/;/:*,?<6*<4*+**35CG*8C0A/2B9C.*0)22>F:3:5873:C)0:9FG@;.9*092<C27**/47(2*4>57((*)(.0-.,)43:**.,)4>()/-*-(-(.),3/31/.,-.),1,42?51((*(.,(..*,(((,1-)*.(,(.).)).)4((,,(((-((3(,(-.)/**--(,
@M02996:162:000000000-B87FG:1:1101:11666:5096 2:N:0:TAGCGCTC+TCTCTCCG
GACTACCAGGGTATCTAATCCTGTTTGATCCCCACGCTTTCGTGCCTCAGCGTCAATGGCGGATTCGTGAGATGCCTTCGCAATCGGGGGGCTGAGTAATATCTATGCAGTTCACCGCTACACTACTCATTCCGCCCACGGCAGCCGAATTCAAGGCGGGCAGGATCAAGGGCAGTTCCGGGGGGGAGCACCGGGCTGTCAGCCCTGACTGGGCAGTCGGCCGACGCACCCGGTAAACCCAATAAATCCGGAGAACGCGTGCAGCCTACGGATAACCGCGGCTGCAGGGACGGGGGGAGCG
+
A@<,@CF@EED-@6,,66;6@C@;,6CE9,,66C:@:,,,58;@8B,B<=EC,8@:,<,6@FG+668:CCFG9?5,,,,9,?B,==@+7++35@FD3@;,7+,+7,73;53,,5,36:*;99,,?C,,27,,?8CDGCC>>>E):26F5*))52:?F*>CD=:*A)069<C:85C*176>C?=**/2<9GC05:DB(*044+57<).:?**,(0.8.)*-2419(376(*4,)(,-6),*-((494.)*-)4().*--((-*-.*(,).-(-((-5(4(,224--(.,(,(-0)1/*(-((
@M02996:162:000000000-B87FG:1:1101:15411:5172 2:N:0:TAGCGCTC+TCTCTCCG
GACTACTGGGGGAGCTAATCCTGGGTGCTCCCCCGACTTTCGCGCCTCAGCGTCAGGGCTGTTCAAGGAATCCGCCTTCGCCGCCGGTGTTCTGCAGGAGATCAACGCATTTCACCGCGACACCCTGCATGCCGATTCCCTCTCCCAGACTCGAGTCCTGGAGGTTCAAGCGCACTTTCCGGGTGGGGCCCGGAGAGGTCACACGTGACACGCAAGACAGCCTACGCGCGCGGTACGCGCAGGAAAGCCGAACAAAGCGCAGGGCGTGCGGGAGAGCGGGGCTGCTGGGACAGAGGGAGAG
+
A@-86;C@ACC+8++,66,;6,;,,;8?,,,,,@8@:+,,,8C@@+,89?9@,,8@,CC,B:6CFEDGFD,AFB7=,,9?B8+@E=C8=+4,9AEFGGE+4*,24BB74++,,3,,8=*66=+@B+6,8,,,@:E97B:,+1*;*D=F9?*)>49,4<:<BC5*138::?CD:69*)498:CC**/156:84>5CB6*)(5+.4()43:6222>>EFF*.*-(,(-(40*,,)4---,*/(,(3>:((*,04(5(*.,(-(1(4*((((,((((-(,((,,,(-().3(42:5.8*2-2((
@M02996:162:000000000-B87FG:1:1101:23968:5175 2:N:0:TAGCGCTC+TCTCTCCG
GACTACCGGGGTATCTAATCCTGTTTGCTCCCCACGCTTTCGTGTCTCAGCGTCAGTTGCCGTCCAGTAAAGCGCCTTCGCCACTGGTGTTCCTCCCGATCTCTACGCATTTCACCGCTACACCGGGAATTCCATTTACCTCTCCGACACTCAAGAACCACAGGTTCAAAGGCAGGCTAGGAGTTGAGCCGAGAGGTTTCACACCTGACTGGCAGACCCGCCGACACACCCGTTACATCCAGTACATCAGGTGAACGCTCGCCACCTACGGATGACCGAGGCTGCTGGCATGTAGGGAGCG
+
CBCCBEF@DED7@<E9CFE<C<CC,-CEEE<8@FFEC,,,,B;FCFFGFGGGGGGGC<<,,888FGE<EF<,C@FE,=?DFC@F8=C,=:8,>,@FC>F:+*=8@FF7C>+4;9BFG=?=CEF8CFDGGGGGGG,?@EFB8:FDGC=G5DD)68?FFC9C7C=,,02@ED79:AD@**0*,D64?=A9:,*0*01-0,+49;5(5)(06++((./)/./.*.(..((.(23-*.(-)),*..)6*)).*./-(0.2.(-(,)-19.((.((.(,.5.4(,(0..(,47(87(**0+*.30(
@M02996:162:000000000-B87FG:1:1101:20287:5198 2:N:0:TAGCGCTC+TCTCTCCG
GACTACAGGGGGATCTAATCCTGTGTGAGCCCCACGCGTTCGTGCCTCAGCGGCAATGACGGATTCGTGAGATGCCTTCGCAATCGGGGGGCTGAGTAATATCTATGCATGTCACCGCTACACTACGCAGTCCGCCCACGGCATCCGTAGTCCAGCGGGCCAGGAGCAATGGCAGGTCCGGAGTGGAGCCCCGGGCGGGCACCACTGACGGGGTCCACAGCCGACGCACGCTGTAAACCGAAGAAAGCAGGAGAAAGCGGGCAACCGCCGGAGAAGCGGGGCTGCAGGGACGGAGGGAGGG
+
A@-68CCCCDD+7,9,66,6,;;,,6;A,,,,,88@6+++,88@86,;@?9@7668,:EFFGG,,6?6C<FF<?,,,,498==4@=@7=+**4>DA3@;,2+,+5,635,,2,2,86-//1:,,>C**4**+2*35CE*8<>F)*<4/0*))307<=EGEC53*A)/7<+<:*8D*0*.7C87**/.73*24<:D;9*.92*-30).-.)),4)4<24<.243337(41*((1(.-5),*-7189721*..4(0,*.(((,)-(*(((,-(-(((((-((,4--((.10:0-:)1:*41((
@M02996:162:000000000-B87FG:1:1101:7613:5199 2:N:0:TAGCGCTC+TCTCTCCG
GACTACTCGGGTATCTAATCCTGTTTGATACCCGCACCTTCGAGCATGAGCGTCAGTAACGGACCAGCAGGCTGCCTTCGCAATCGGAGTTCTTCGTGATATCTATGCATTTCACCGCTACACCACGAATTCCACCTGCCTCTCCCGCACTCAAGGGATGCAGTTCAAACCGCGAGATGGAGTTGAGCTCAACGATTTTACGGCCGGCTTGCAACCCCGACCGCGCTCCCCTTAAACCCAATAAATCCGAGTAAAGACCGGAGCTTCGGTATTACCGCGGCAGCTGGACAGTGATTCCGCG
+
CCBCCGECGGGEF@FD@65<@CC;,<CCFAEFA@CEC@E8FGFEC:FGC<FFF,BCFEGD@@FG7FCGGCGGB@FCDFDFGGGGF?EFGC,C@<@F4FCF=E;DGCEF>E9;ADA?E=*=>>BDB<B+@FCEFGGGGF8@?);==68+3+<=6@=:61,=@E83@;+@@>+::@CCD*0*64@1798CC,>1?*;5)>+/.:2((:9@0))(71/)(2/(*,.2((,-(2(,92)6A:;8?3..*))(/,)(,/.>)(,,()((2()(--(,...-4(((((((.(.,442)*0+0+)(-(
@M02996:162:000000000-B87FG:1:1101:6633:5214 2:N:0:TAGCGCTC+TCTCTCCG
GACTACTCGGGTATCTAATCCTGTTTGCTCCCCACGCTTTCGAGCCTCAACGTCAGTTACAGTCCAGTAAGCCGCCTTCGCCACTGGTGTTCCTCCTAATATCTACGCATTTCACCGCTACACTAGGAATTCCACTTACCTCTCCTGCACTCAAGCTCGACAGTTTCAAATGCAGTCCCAGGGTTGAGCCCTGAGGTTTCACCTCAGACTTGCCTTGCCGTCTACGCCCCCTTTAAACCCAGTAAATCCGGAACACGCTTGCCACCTACGTTTTACCGCGGCTGCTGGCACGTAGTTGGC
+
C@CCCFE8FGGFCCCAC<@EAEEFAFG;E9CFFGGGGGEG9CFEFFEGG@FGGDFGFAFFFGGGGFEFFGFGECFCFG?FGF,C@=FCE<C94CE=DFGGGFCD=F@7E,BADEFGG>?CDEFF8EGFFFDDCCFCGAEF8*?F?,)A66+0,,+7@@@=CG:C@DD,+@,?31+73=8D,=?@B>CD@F+)**353@A*;E*:@F8@@C@C;3:FB;0-1/))*0-(-:>9D:E***2;((/18?)12.)(()/0/.(,/1.)231::(((.-).)(--(-4>?)).(,)3))*2+)((
@M02996:162:000000000-B87FG:1:1101:10938:5223 2:N:0:TAGCGCTC+TCTCTCCG
GACTACAGGGGTATCTAATCCTGTGTGCTCGCCCGACGTTCGCGCCTCAGCGTCAGGACCGTTCAAGGAAGCCGCCTTCGCCGCCGGTGGTCTATAGGAGAGCAACGCATTTCACCGCTACACCCTAGAGGCCGATTCCCTCTCCCGGACACGAGCGGTGCAGGTTGAGACGCGCGTTCCGGGATGAGGCCGGAGAAGTCACATCTCACACAGACAGCCGCCTAAGCGCGCGGGAGGGCCAGGAAAGCGGAACAAAGCGTGCGACCAGCGGACAACGGCGGCTGCTGGACCAGGGGGAGA
+
@A-86;@@ACD6B,C<,6=,66;6,-;;,,,++-7@+++,,@F@76,B@ECB@,@B,C@FG6BFFFFE<<,AFC@C,,@AB,+@CED7=++?,5,99?9,A*=2>F>>C++3,3,:6)*=+3,@@+@<>,,8+43+05,,+)0;C,8F5C*-61/*=?5?*</3,;?08;:8/))2:)4FCDE***.*(/23589((**))+6-)/.6))*((03)()1-*-((),(-(*4(1(4(,(+*((-2.2(()()495(/..-((*-(1((((--(((,.-(-(,(,-(..3(((-))*1*--(
@M02996:162:000000000-B87FG:1:1101:10919:5226 2:N:0:TAGCGCTC+TCTCTCCG
GACTACAGGGGGATCGAATCCTGTTTGCTCCCCCGACTGTCGCGCCTCAGCGGCAGTACCGTTCAAGGAATCCGCCTTCGCCTCCGGGGGTCTATAGGATATCAACGCAGTTCACCGCGACACCCGAGATGCCGATTCCCTCTCCCGGACGCGAGCGGTGCAGGTTGAGACGCACGTTCCGGGTTGAGCCCGGAGAGGGAAGATCCCACACACACCGCCGCCGACGCGCCCAGTACGCGCAGTAAATCCGAACAAAGCCTGCGAGCGAAGTGATACCGCGGCTGCGGGCACAGAGGGAGAG
+
@@@,8CCCDDD+8,@,8;5,CC@;,6;E,,;,,@7@@++,,:FC7@,B@EEB+8@C:CFGG9,EEDEFFF,AFEB,,4@?48,@E@@+:+++65,7CAB,7+73=B6+@3+3,6,:>>*;=8+@C*@:>*,5@:C99D79+0*;?>:FAD)(341*:=*27C7,299?C@C;:5>/7*44CCE**/27)21-85>1(*.(.*.))*..359,8@?EF3C-24,,-4172*((1(-)-(**--(694))2-04().*..((.*--),13(-()))).)((,,((--((,(,(..)2**-,(,
@M02996:162:000000000-B87FG:1:1101:6640:5233 2:N:0:TAGCGCTC+TCTCCCCG
GACTACTCGGGTATCTAATCCTGTTTGCTCCCCACGCTTTCGAGCCTCAACGTCAGTTACAGTCCAGTAAGCCGCCTTCGCCACTGGTGTTCCTCCTAATATCTACGCATTTCACCGCTACACTAGGAATTCCACTTACCTCTCCTGCACTCTAGCTAGACAGTTTCCAATGCAGTCCCAGGGTTGAGCCTCGGGTTTTCACATCAGACTTGCCTGGCCGTCTACGCTCCCTTTACACCCAGTAAATCCGGATAACGCTTGCCCCCTACGTATTACAGCGGCTGCTGGCACGTGGTTAGC
+
CCCCCGAFEGGEGFGGFCFEFGFFFGFGGCEFGGGGGGGFGGGGGGFGGFGGFGGGGCGEGGGGGGGGGGGGGGGGEEGGGGGGGFFCFCCFGGFGFGGGFFCFGGGGCCCFGEFGG:9?DEFDFGGGGGGFFGGGFGGGD=DGG9:A;F5=EEDGGGGGGG::,CF8DGDDFFDEF?DB8DEGGGFGFF8):?C8)@?*5<E5=0@5@FGFF98*:?;74//)/:@)0=>5>@EEEFGE=BFFF<<<2.26184>/.(////;F>(8?:.).56..,)(,499()).(44:.)1/2-:A
@M02996:162:000000000-B87FG:1:1101:5044:5249 2:N:0:TAGCGCTC+TCTCTCCG
GACTACTGGGGTATCTAATCCTGTTTGATACCCACGCTTTCGTGCCTCAGCGTCAGTTGTATCCTGGTAAGCTGCCTTCGCAATCGGGGTTCTGTGACATATCTAAGCATTTCACCGCTACACGTCACATTCCGCCTACCTCGTTTACACTCAAGAACGCCAGTTTCAACGGCGAAGTATAGTTGAGCTACACTATTTTACCGCTGACTTAAACTCCCGCCTACGACCCCTTTAAACCCAATAAATCCGGATAACGCTCGCATCCCCCGTATTACCGCCGCCGCTGGCACGGAGTTAGCC
+
CCCCCGGGGGGGGGGGGFFGGGGGGGGFFGFFEGGGGGGGGGGGGGGGGGGGGGEGGGG<EFGGGGGGGGGGGGGGGGGGGGGGGGCCFGGGFGGGCGGFE?FGFGGGGFDFGGFGE:@GGFGG@F@FGGFGGGGDGEFGGFEGGGFFDD9DDFDCDFGGGG=B@9FGGFEEDED69DFFCGFEGGFG=,@@FFDEEGF5@G5:A3:@E>>***1;38:845/5(((.6C2@<)/)/6:5;@@;8)..),)4:43*-----/-3C(474<(.2.6<16(4((--((,((5-40)2;<)).
@M02996:162:000000000-B87FG:1:1101:25902:5259 2:N:0:TAGCGCTC+TCTCTCCG
GACTACTGGGGTATCTAATCCTGTTTGCTACCCGCACTTTCGAGCATGAGCGTCGATAAGTCCCCAGCAAGCTGCCTTCGCCATCGGTGTTCTTCCTGATCTCTACGCATTCCACCGCTACACCAGGAATTCCGCTTGCCCCTGAACTATCCAAGAGAAACAGTCCAGTCTGCAGGTCCGGGGTTGGGCCCCGGTATTGTACAGACTGCTTGCATCTCCGCCTGCGCCCCCTTTACGCCCAGTGATTCCGAACAACGCTTGCACCCCTCGTATTACCGTGGCTCGCGGCAGCGAGTTTCG
+
CCCCCGGAFGEFFGGGGGGGGGGGGGGFGFFEGFGGGGGGGGGGGGGGGFGGGGGGGGGFGGGGGGGGGGGFGGGGGGGGGGDGGGGGGFGFGFFGGGGGGFGGGGGGGEGGGGGGG:@=CFFGFFDGGGGGGGEGGDF@D8DDGDDFDF98@FDGFG8FEF=C?FGGFFAFFFGGFGEF>C6;FD@>@EGBDF>@FGF><@CC*/)72BC=@F<6)6D:77;;DF@(.=62CE)4<?GEFB>2754425)(().1(---49?BF63<?F23:?2.<:(.--.),(,42(,()0*22))(
@M02996:162:000000000-B87FG:1:1101:5028:5259 2:N:0:TAGCGCTC+TCTCTCCG
GACTACTGGGGTATCTAATCCTGTTTGATACCCACGCTTTCGTGCCTCAGCGTCAGTTGTATCCTGGTAAGCTGCCTTCGCAATCGGGGTTCTGTGACATATCTAAGCATTTCACCGCTACACGTCACATTCCGCCTACCTCGTTTACACTCAAGAACGCCAGTTTCAACGGCGAAGTATAGTTGAGCTACACTATTTTACCGCTGACTTAACATCCCGCCTACGCACCCTTTAAACCCAATAAATCCGGATCACGCCCGCATCCTCCGTATTACCGCGGCTGCCTGCCAGGGATTAGCC
+
CCCCCGGGGGGGGGGGCEFGGGGGGGGGGFFFFGGGGGGGGGGGGGGGGGGGGGGGGGGGGGGGGGGGGGGGGGGGGGGGGGGGGGGCFGGFGGGGGGGGCFGGGGGGGDFFGGGGG:ADDEFGGGGGGGGGFGGGGGGGGFFGGGFGFGFB=EGCEGGGGEAFGFGFFGGFG*++3C;CEFGEGF@FEFGFFA7C=FF*>C2AF?BFFFGCEFFFFFG9:>65((,63B(,2/.7A@E*,()7675(/4>60<,1(((,-)-9C24494(.34..3((-4(4(().,(),8))00+...
@M02996:162:000000000-B87FG:1:1101:14669:5284 2:N:0:TAGCGCTC+TCTCTCCG
GACTACACGGGTATCTAATCCCGTGTGCTCCCCCAGCTGTCGTCCCTCACTGTCGAAGCTGGTCTGGCAAACTGCCGTCGCCATAGGTCGGCCCTCGAGGAGGACAAGAGGTCACGCCTACCCCCGAAGAACGGGTTACCTCGCCCAGGCCCAAGATTGCCGGGATCGCTTAGACGCCTGAAGGGGAAGCCAGAAGAATGCCCAAGAGAACGAACAAGCAAGCGACGGAGGCGGGAAAACGAGGAAGAGGGGCGAACACTCGAGGAGCCGGGAGGAACGGGGCAGCAGGGACGGGGCTGGG
+
8<-,6;CC@CD+@,;,;6,6,C@,,;CA,,6,,87@,6,6,:C,6,,;CF,C,,9@@FF,F,9A<CA,9@EF@B9F+,4>@8=:AD@6:@++@+,AFE@C>*6==F4=>,,9,9,+40*6=84DEEE@=+33@8+6+@,36**6=+8DF9<5CC9@5,@@E985@9**3,1924*=:C()6<48*)/:/4=(;.7;8,+1)33;3;;8/)2(3>;D@7*.3.(--(-7:5(,)(,121,*((-(0.((2(.(4)()-4(..923)(-((---((-(.4(((4(-8((.2((-).2/*((-4
@M02996:162:000000000-B87FG:1:1101:14652:5291 2:N:0:TAGCGCTC+TCTCTCCG
GACTACACGGGGATCTAATCCCGTGTGCGCCCCCAGCTTTCGTCCCTCACTGGCGAAGCTGTTCTGGTAAACTGCCTTCGCCATAGGGCGGCCCTCGAGGATGACAAGATGTAACGCCTACGCCCGAAGTACGGGTTACCGCTCCCAGGCCCAAGATGGCCGGGAGCGCTTAGACGCCGTAAGGGTAAGCCGGAAGAGTGCCCAAGAGACCGAACAAGCAAGCGACGGAGGCGTGAAAACCAGGAAGAGGGGCCACGACTCGAGGAGCCGGGAGGACGGGGGCGGGGGGCAACGGGAGGGG
+
@<-88CCFCED+8,,666;,<C@6,;:C,+6+++@@,,,,58C,,,,B@A,<,67@:F@:E:,9,9C:6<FF9?<A,,@9,,4,@DC,:@+6@+9FCC=C@*@?=F=AB,,,,8,8+1*68+86@@FC=63,@830+@,5+0*@C70DFG*:B@CF,,<C799:C):*1*/.0;;CA)()33;?+2/2403-7@53,*/44+.86@F780*(-;6D?F*.03-(--46:*1()--386,*(..(01((0(021),*(-(,,14<)-3(--,-,(,(-((((-(,(((,,-((0.:8*(4(-
@M02996:162:000000000-B87FG:1:1101:26260:5328 2:N:0:TAGCGCTC+TCTCTCCG
GACTACCGGGGTATCTAATCCTGTTTGCTCCCCCGACTTTCGCGCCTCAGCGTCAGTGCTGTTCAAGGAATCCGCCTTCGCCTCCGGTGTTCTGCAGGATATCAACGCATTTCACCGCTACACCCTGCATTCCGATTCCCTCTCCCAGACTCGAGCATTGTAGTTTCAAGCGCACTTTCCGGGTTGAGCCCGGAGATTTCACACTTGACACGCAATGCCGCCTACGCGCCCTTTACGCCCAGTAAATCCGAACAACGCTTGCGACCTCTGTATTACCGCGGCTGCTGGCACAGAGTTAGC
+
CCCCCGGGGGGGGGGGGGGGGGGGGGGGGGFGGGGGGGGGGFGGGGGGFFGGGGGGGGGGGGGGGGGGFGGGGGGGGGGGGGGGGGEGGGGGGFGGGGGG9<EDEFGGGGGGGGGGG:9=>EFGGGGGGGGGGGGGGFGGFDFGGGFEDDFF@FCGGFFGEFFFFFFGGFGEE>GGFGEFCEGEGG=FFFG>E4D>BFFFFGFF1=>EEFD<F>>BEFG:*661160,9C24C:BFFBECF?7>4):<2(<?F317--,--92;511225-)6<))-8,(,41(6>B4374(./3<A6<A
@M02996:162:000000000-B87FG:1:1101:23779:5330 2:N:0:TAGCGCTC+TCTCTCCG
GACTACAAGGGTATCTAATCCTGTTTGCTCCCCCGACTTTCGCGCCTCAGCGGCAGGGCTGTGCAAGGAAGCCGCCTTCGCCGCCGGTGGTCTGCAGGATATCAACGCATTGCACCGCTACACACGGAATTCCGATTCCCGCTCCCAGACTCGAGTCCCACAGTGTCGGACGCACTGTCCGGGTTGAGCCCGGAGATGTCACATCCGACACATGGGACCGCCGAAGCGCCCGTTACGCCCAGGAAATCAGAACAAAGCGAGCGCGCGCGGTGATACCGAGGCTGCAGGAGCAGAGAGAGC
+
CC<C@ECFFFD6C,@,<C,,C,@;,<C9,6,6:@:6++,,5@888+,,;?8@+86@+@@,B,,,<@C@CD<,F@F7,,@DC8+8@6=+4++,9=EFGDF84=4+DBB=8++,,8,,8=*=89<,6@@+63,37@E+;,,@+=**<837;705*69,,2<<EE9,,3=9<:*8*?5/)3/2;CE249;;)2*.))/-,+*).+)).04:1558)1,),)*-2,(,(-(((*43)(-((-*/,(((54)-*./.15(1((-(-12(),-4-,-((.)).:-,4(.,-((.(((.<FG*/-4,
@M02996:162:000000000-B87FG:1:1101:23798:5331 2:N:0:TAGCGCTC+TCTCTCCG
GACTACAAGGGGAGCTAATCCGGTTTGCTCCCCCGACTTTCGCGCCTCAGCGTCAGGGCGGGGCAAGGAAACCGCCTTCGCCGCCGGGGTTCTGCAGGATATCAACGCATGTCACCGCTACACCCGGCAGGCCGATTCCCGCGCCCAGACGCGAGGCCCACAGGTTCGGACGCACGTTCCGGGTGGAGCCCGGAGATGTCACATACGACACAGGGGACCGGCGACGCGCCCTGTACGGCGAGGAAAACGGAAAGAAGGCAGGGGACTGCGAATTACCGCGGCAGAGGGGAAAGGGGAAGGG
+
A@-@@CCFDFD+@++,;C;,;+67+-84;,,,66@F7+,,,86@+6,86?9@,,8@,C7+@++8=BBFDB,,B>+@++4A:++8@@:+:+3,3@=CFC<,7+72>,>*>**,33,,6)/3;,3,4><<<4*1*:?)/+<+*(0CD76<>C)(:?7***2:*:2*01*2<**7*7>*00(.;C=**98<0**-;>D>(+/).+.))1436514(8,075*4*-,-(4(-(*((*5-.3(**-2(453(.)-036),9.(((-)(()((((-((((-..-(---(4,(41(3(())*2*(,((
@M02996:162:000000000-B87FG:1:1101:25616:5332 2:N:0:TAGCGCTC+TCTCTCCG
GACTACACGGGTATCTAATCCTGTTTGCTCCCCGCACCTTCGCACCTCAGCGTCAGTCATGTGCTCGTAACCTGCCTTCGCCACCGGTGTTCTTCCTAATATCTACAGATTTCACCCCTACACTAGGAATTCCGGTTACGCCTCACTGACTCAAGTCCAGCAGTTTCCCGCGCAGCTCCGGAGTTGAGCTCCGGAATTTCACGCAAGACTTGCCGAACCGCCTACATGCCCTTTACGCCCAATAATTCCGAACAACGCTTGCACCCTACGTTTTACCGCGGCTGCTGGCACGGCTTTATC
+
CCCCCGGGGGGGGGGGGGGGGGGGGGGGGGFGGGGFGDGGGGGGGGGGGGGGGGGGGEECEG@F9FFGGGGGEGGGGGGGGGGGGGGGGGGGGGGGGGFGCFGGGGGFDGGGGGGGF:DFFEFGGGGGEGGGGGGDGGFBC@BDG899@DFEDGDA=DGGGGDEFFGGFB>9EDDCCFEFGBEEGGCGE,><ABG>BFFF?G25(28>DFGB>42)6=D9/,(/56C)6B@4CEBF4:EEB0:>4644::)4(),5-,(-3>)5C(((,(((,2.5.((((-(-872(13<())*23))-
@M02996:162:000000000-B87FG:1:1101:16590:5338 2:N:0:TAGCGCTC+TCTCTCCG
GACTACAGGGGGATCTAATCCTGTTCGATACCCACGCTTTCGTGCCTCAGCGGCAGTAGCGGACTGGTAGGCTGCCTTCGCAATCGGAGTTCTGTACCATATCTATGCATTTCACCGCGACACGGCACATTCCGCCTACCGCGCACGCACGAAAGAACGGCAGGATCAACGGCAATTTGACGGTTGAGCAGCAAACTTTCACCACTGACTTAACAGACCGCCTACGAACCCGTTAAACCCAAAAAATCCGGAAAACGCTCGCAACCTCCGGAGAACAGCGGCGGCGGGGACGGAGGGAGCG
+
@@868CE@CCC+@,B,;<,CF@CC,CCF9<@<8C;@7,,6E@C@:A,F@BEC+7@6:CFFG+84+<<C66F,BE:,,,@A8==8DDCB=+,,@?,59,9,9+,3959C;,,9,9,9>>*6==8C=C@@=,,,@FGD>E88+:0?+@>*9**)54?<97C5:>5**)2:<,=AEA<+9+)1+37**157=+<8A)0(),*)6<<D?)53>**))16*,0*-*-,-,4(.(*44/3(-6),/-:((02(,2(.-(04*,,((()-(/((,.4(43(..(.,-(4---((((,,-.)1*24:7(
@M02996:162:000000000-B87FG:1:1101:23785:5347 2:N:0:TAGCGCTC+TCTCTCCG
GACTACAAGGGTATCTAATCCTGTTTGCTCCCCCGACTTTCGCGCCGCAGCGTCAGTGCTGTTCAAGGAAACCGCCTTCGCCGCCGGTGTTCTGCAGGATATCAACGCAGGTCACCGCTACACCCGGCATTCCGATTCCCGCTCCCAGACTCGAGTCCCACAGGTTCGGACGCACTTTCCGGGTTGAGCCCGGAGAGTTCACATCCGACACAGGGGACAGCCGACGCGCCCGTTACGCCGAGGAAATCCGAACAACGCGTGCGACCGCGGGAGTACCGCGGCTGCTGGCACAGAGGACGCG
+
BCA@@FEGFGD-C,@<<C<CC,@,,<C9A96,:CBF7+,,5@FE@C+@:CCC,,@C,C<,C,,:CFDGFF,4B>:B,,@ABB+@E@C7>8+,@FGGGG@=A+=39:BCC++,745:@>9??93@++886+,,@@CC+,,@+80;7@3>?C*)6>9749CFGE9,4*;;C:=?:BD*/*1;CEE*12=D@683>DGF2+*).0<)574:;:9?2>3>9B*-*-,-4>6>>C2()(-(4,**49(95().*40:9>?*-,,--*--1((-,-(-((,..4(-(,---)..(2340)3**(--(
@M02996:162:000000000-B87FG:1:1101:25624:5350 2:N:0:TAGCGCTC+TCTCTCCG
GACTACACGGGTATCTAATCCTGTTTGCTCCCCGCACCTTCGCACCTCAGCGTCAGTCATGTGCTCGTAACCTGCCTTCGCCACCGGTGTTCTTCCTAATATCTACAGATTTCACCCCTACACTAGGAATTCCGGTTACGCCTCACTGACTCAAGTCCAGCAGTTTCCCGCGCAGCTCCGGAGTTGAGCTCCGGAATTTCACGCAAGACTTGCCGAACCGCCTACATGCCCTTTACGCCCAATAATTCCGAACAACGCTTGCACCTTACGTGTTCCCGCCGCTGCTTGCCAGTAATTGGC
+
CCCCCGFGGDEGGGGGGGGFGGGGGGGGGF@DFGGGGGGGGGGGGEFGFFGGGGGGGGGGGGFFFGGGGGGGGGGGGGGGGGGGGG@@@CEFGGGGGGGGFDGGGGGGGGGFGGGGG=D8?FGFGGGGGFGGGGDGGGGCGFFDFGFFDGFEGGGFGGGGGG5BEDFF?+C@EFDG*C@DB@EEEFADB,D>>B75@FFFFG=D2?@==BDFEFFE9:D;C06;;;C3;EF(;=<>F:C83(.)1)).:8701<?G---,,13<<009>2(,.().4?0(-,9762))-())01039)(.
@M02996:162:000000000-B87FG:1:1101:6984:5353 2:N:0:TAGCGCTC+TCTCTCCG
GACTACTAGGGTATCTAATCCTGTTTGCTCCCCACGCTTTCGAGCCTCAACGTCAGTTACCGTCCAGCAGGCCGCCTTCGCCACCGGTGTTCTTCCTGATATCTACGCATTTCACCGCTACACCAGGAATTCCGCCTACCCATCCGGTACTCTAGTTAAACAGTTTCCAAAGCAATTACAGGGTTAAGCCCTATGATTTCACTTCAGACTTGCTTTACCGTCTACGCTCCCTTTACACCCAGTAAATCCGGATAACGCTTGCCCCCTACGTATTACCGCCGCTGCTGGACCGTGGTTAGC
+
CCCCCGGGGGGFFGFGFEGFGGCFGGGFGGDGEGGGGGGGCEFGEGGGGGGGGGGGGGGGGGGEFGFGGGGDEGECFFGGGGE@FGGFEFGGGCEEFEFGGBEGGGGGE+BFGGGGGAFDCEEFGGGDFFFGDFGC6+@88=FDGC=+9@?D>@D7EGFGGGFDCFCFFGGFGFGFFGCFGGD9CD=DCFC=6*;5;DF7;,A669**7;C@4=61:B*74/06*82/6CD=FBECCEGC(=6C;?5?<6:13BA*/((/495>G16<0-..)3)..,((((3-(5)4(.(4.)/22)(.
@M02996:162:000000000-B87FG:1:1101:5792:5376 2:N:0:TAGCGCTC+TCTCTCCG
GACTACCCGGGTATCTAATCCTGTTTGCTCCCCACGCTTTCGTACCTCAGTGTCAGTTACAGTCCAGAAAGTCGCCTTCGCCACCGGTGTTCCTCCTGATATCTACGCATTTCACCGCTACACCAGGAATTCCACTTTCCCCTCCTGCACTCAAGTCTTGCAGTTCGTAGGGCTAACCGGAGTTAAGCCCCGGGCTTTCACCCTACGCTTACAAAACCACCTACGTACTCTTTACGCCCAATAATTCCGGATAACGCTTGCCACCTACGTATTACCGCGGCTGCTGGCACGTAGTTAGCCG
+
CCCCCGGGGGGGGGGGGGGGGGGGGGGGGGGGGGGGGGGGGGGGGGGGGGGGGGGGGGGGGGGGGGGGGGGGGGGGGGGGGGGGFGFGGGGGGGGGGGGGBFGGGGGGGGEGGGGGG=@DDEGGGGGGGGGGGGGGGGGGGFFGGCDGFGFFGCGFGGGGGGEFFFGGGDEFFBFFFGA*BEGFGGEGFGGFFADFFGFECGDDFFDB@88=B+>;@B<6:3.413;@?C3C:7C6;>FE183;=EFC>;>?:?49(-(,-0425(.81().5).)-(-404(-3200240200;<+.-,(
@M02996:162:000000000-B87FG:1:1101:4238:5382 2:N:0:TCGCGCTC+TCTCCCCG
GACTACCCGGGTATCTAATCCTGTTTGATACCCGCACTTTCGAGCATTAGCGTCAGTTACACCCCGGCCAGCTGCCTTCGCAATCGGTGTTCTTCGTCATATCTAAGCATTTCACCGCTACACGAGGAATTCCACTATCCTTATGTGCACTCAAGATCTCCAGTATCAATGGCGTGGTCTGGTTTGGCCACAGGCTTTGTACACTCACCTAGAGACCCGCCCAGCCTCCCCTTACAGCCCATCAATCCCGATAACCTCTCCCACCCACCGATTTACGACGCCGCTTGCCCCGATTTCGCC
+
CCCCCGGGGGGGFGGGGFFFFGGGGGG9E9CFEEG7@FCFGGGGGEG9@FFGGG7BF@C,,CFEE:@+8FCFFFGGGFFGGFEGEGB,BFDFGGGDGCFGFFFGE?EFGGE=F9FFG>B@DEG+++8>FFFGGFG9+,@D@*+++8*,563=8@D:6E,@@=DF92=727,*=9+;5;*+@FAC,*:*8,@)*;*33DA**></6*)7)3**19*9(2)//--((((,,=(59)43).C*((()*..(*/0((0)0)(.(,24:D0(-(-,32()-,((((,-(((-(,,,())*/0,((
@M02996:162:000000000-B87FG:1:1101:23981:5388 2:N:0:TAGCGCTC+TCTCTCCG
GACTACCCGGGTAGCTAATCCTGTTTGATACCCAGGCTTTCGTGCCTGAGCGTCAGTTCATCTCTGGACAGCTGCCTTCGCAATCGGAGTTCTGCAGCAGAACGAAGCAGTGCACCGCTACACGCTGCATTCCGCTATCCTCGACATGACTAAAGACAACCAGGAGCAACGGCAGGTGCAGAGTGGAGCTCAGAGAGTTCACCGCTGACTTAAGAGACCGCAGGCGCACACTAGAAACCCAAGACAACCGGAGAACGCTCGCAGCCACCGGATGAACGCGGCTGCTGGTCCGTAGGTATG
+
B@9<@ED8@ED+@,<6;C56,,C;,<CA@C;,,;,9,,,,,BFFFGGGFGGGGGCD6,CC,C,C6CDFEFE<B?AD,,@FCBF,D=@@C,,,9FCEB,A,,*9+6BB7B,C4,,CFC13=?CFGGGGDFEDFG8E6C>@GGB?DG>=C9+9*7>DF,@DGCE5+@*0=FFEDC9>*34:CCBF,,0**3,>*/;7:)7+9>,:))2/62;+19=*/(/:./((.2(.3:*/(*)))97AC:1(,)((.*-)((..0-((--)--).(.2-(-((.)63((,4(,-.40,6),))//+))(
@M02996:162:000000000-B87FG:1:1101:24349:5403 2:N:0:TAGCGCTC+TCTCTCCG
GACTACTCGGGTATCTAATCCTGTTCGATCCCCGCACTTTCGTGCCTCAGCGTCAGTCGCGGCTTGGTGCACTGCCTTCGCGATCGGCGTTCTGTGTGATATCTATGCATTTCACCGCTACACCACACATTCCATGCACCCCAAACGCACTCTAGCCCCCCAGTTTCCATGGCAGTGCCAAGGTTGAGCCCTGACATTTCACCACAGACTTGAGATGCCGCCTACGCACCCTTTAAACCCAATAAATCCGGATAACGCTCAGATCCTCCTCATTACCGTCGATGCTGGCCCCGAGTTAGG
+
CCCCCGGGGGGGGGGGGGGGGGGGGGGGGGDFGEGGGGGGGGGGGGGGGCGGFDGGGGGGGGGGGGGGGC@FG<FFFGG:C@>FD>4@BFCFGGGGGGGGDFGGFGGGDFGGGGGGC::CCEFGGFGGGDFGGGG8DBADD8:DGGFF?CB@>FCG6@+@CEAFFFFGGFDAFFDG*=AC,>?9F?BC:CFBFFGFFGFECGFFDF7;?FGAA)(;38*,/(6(,674>EFFF:A<A>GEB0:)*.).040,3<99--(,(94)044<?2().)...-(--((.49).4(((0)*22))(
@M02996:162:000000000-B87FG:1:1101:14457:5410 2:N:0:TAGCGCTC+TCTCTCCG
GACTACCCGGGGATCTAATCCTGTGTGCTACCCATGCTGTCGTGCCTCAGCGTCAGGTAGAGCCCAGTAAGCCGCCTTCGCCACTGGGGGTCCTCCGAATATCTACGCATTTCACCGCGACACGCGGAATTCCGCGTACCTCGACTCCACGCAAGAACTACAGGTTGGGAGGCAGTTCCGGGGGGGAGCCCCGGTATGTCACATCCAACGTGCAGGCGCGCCGGCGCACCCGGTACACCCAGTAAATCCGGACAACGCGGGCCAACGACGAAGTACCGCGGATGCGGGCACGAAGGAAGGG
+
A@-,8CCF@ED+@,B,66;,CC@,,;;F,6;,;C,;,6,65CC@8,,B6B6@,8@C,<FFGGGGGGD<@DGFGC@=,,E?6?:C8=@,7++,9,CFFEC+?+,+>C>>=++,,9556=*===6+@@CB=+,,66@+3C88;:*<;*8F9;*:ECDGGG7CFF6,0225<B*/4/>2+@CEDDE**/473/1:B>/4(+1))+6.35::?3*-47>)3)1-1441499>2*,(/4,,..,*,355=5))*-08652*-(((,1((*4:8(((-((.-.1-(,((,.(,2(4(-))/2*.,((
@M02996:162:000000000-B87FG:1:1101:12747:5432 2:N:0:TAGCGCTC+TCTCTCCG
GACTACAAGGGTAGCTAATCCTGTGTGCTCCCCGCACCTTCGCACCTCAGCGTCAGTCATCTGCTGGTAACCTGCCTTCGCCATTGGTATGCTGCCAGATAGCTACAGATTTCACGCCTACACCTGGAAGTCTGATTGCCCCTCAGTGACGCTAGGTATGCAGGTCTCAACGCAGTTCCGGAGAGGAGCGCCGGAAGTGCACACCAAGCTGGCAAAACCGCCGAGAGGCCCGGTACGCCAAATAATGCCGAACAAAGACAGCAAAGGAAGGGATACCGAGGCTGCGGGCACGGAAGGAGCG
+
AB-866;CCDD-C,;,;;;,66C,,6;=,,,6,8+@+@,,4:CC@+,B6?C@,6@B,CE<F,EFCCCCEAECB?84,C9A88C4@4@,9,,,9,9?FDF,E+4,4C=B>,,4,95,43*6=8,D,AA?C,4,,9@8=F9=D5*==E*C<B*:+4=,7@,==;=,1;+,6DD>30?=;E*@C>=++08>)1@5@>CA>,*1:2>BDFF>5)*(6FEFFA*/*.,2(.(/(*6()-((,(**,4.4@)).*-07658/.(((./.,*(,.(.(-((.).4(,-(.,--(,(4:6)0***.2(-
@M02996:162:000000000-B87FG:1:1101:12764:5434 2:N:0:TAGCGCTC+TCTCTCCG
GACTACAAGGGGATCTAATCCTGTTTGCTCCCCGCACCTTCGCACCTCAGCGGCAGGCATCTGCTGGTAACCTGCCGTCGCCATTGGGATTCTGCCAGATATCTACAGAGTTCACCCCTACACCTGGAATTCTGATTGCCCCTCAGTGACGCTAGTTATGCAGGTCGAAACGCAGTTCCGGAGGTGAGCGCCGGAAGGTCACACCAAGCTGGCAAAACCGCCGAGAGGCCCGTTACGACGAAGAATGCCGAACAAAGCGCGCAACGTACGGGGTACCGGGGCAGCGGGGACGAGAAAAGCG
+
A@-88CCFDFD+@,@,665;<C;;,=C96,;,678@+@,,4CFE7@,B@B<@++7@+@F,C,FG9@C<EEFGCFFC+?C>@B=4,9=,4,,,9,C?FED:A;8+>EACD,,,49,5@:*66=,@4A@D?,,4,=DF8F,,=)0C?F;FDF*)+8=,7@8=9=9,6;++6CE?+9C1B7CBD::**013)*4:@>DB(*1*0>=50F@;6)*,6A=26)*.*.(4(-,31*4;)(-(-(**-,(-9)))0(0,,7(*.((--)-4)-((--(-(,-,--(--,((,(--(-17))/*+..((
@M02996:162:000000000-B87FG:1:1101:11927:5434 2:N:0:TAGCGCTC+TCTCTCCG
GACTACTAGGGGATCTAATCCTGTTTGCTCCCCACGCTTTCGTGCCTCAGGGTCAGGTACAGCCCAGCATAGCGCCTTCGCCACTGGTGGTCTTCCTAATATCTACGCATGCCACCGCGACACTAGGAATGCCAGATGCCCCTTCTGCACGCAAGTCCGACAGGTGTAGGAGGAGTTCCAAAGGTGAGACCTGGAATAACGCTACTAACGTGCCAAACCACCAACGAACCCATTACGCCCAGGCAGTCCGGAGAAAGCTTGCCCCCTACGGAGTACAGGGGCTGAGGGGACGGGGGGAGCG
+
A@6,8CCECDC+@,6,;6;,@CC,,<CF9,C@@C@@+,,,,8C@6A,B<?,;6,@E,CFFFGGDGFFFF,C,BB@F,?8?B8=F8=@,:,,4@,C,EEA4@2,,9C>C8,,999,4=>*===@,@FFFA,,4>D,==FA=D=*+6,:A9@*0B8C7@=EE@88+6*+45,@A+:D1@FACEC@,7009*@@0;6DF*,=>5*)0/*:7;)*-509ADA9-*0(/(/(/2*6(*/./3(**(/6;F(((0-.4(.,2.()).1()*(--(,,,(((..)(,1(--((-,(-(-0)/**41(-
@M02996:162:000000000-B87FG:1:1101:11957:5439 2:N:0:TAGCGCTC+TCTCTCCG
GACTACCGGGGGATCTAATCCTGTTCGATACCCACGCTGTCGTGCCTCAGCGTCAGTCCAGTGCTGGAGGGCTGCCTTCGCAATCGGCGTGCTGCGTGAGATGTATGCAGTTCACCGCTACACCACGCAGTCCGCTCTCCTCGCACGAACGCGAGCACGGCAGGGTCAACGGCGGACAGAGGGGGAGCGCCGGGATTGGACCGCGGACTGGACGGGCCGCCGGCGCACCCCGAAAACCCAAGAAAGCGGGAAAACGCGCGGATCCGACGGAGAAGCGCGAGGGGCGAGCGGGAGAGAGCGG
+
@@6<8@C@@DC+@,:,;6,6C,C,,<@E6@6,,C6@+6,,9C9@,,,B<?@@,,8@,CEFG<FF,CACECF:,?,,,4,A,?=4==:+>+++9AE@8=:+8+,66,8,6,,,,4,,8)06=9,@BF@+=++,@=8==+3,50<+9@=F5C5>E8?*??E=C7>**.*/25C>58CC@)4?CC**171/(2/-53)((2<4:*3>(79(()78(7(0,)/3:,911(4,3*(-),(((,+/(,.,0(((1()(.)()-(,-(1(,*,-(((,((.(8391((-((,-((((-().*2*,-(-
@M02996:162:000000000-B87FG:1:1101:11940:5448 2:N:0:TAGCGCTC+TCTCTCCG
GACTACCGGGGTATCTAATCCTGTTCGATACCCACGCTTTCGTGCCTCAGCGGCAGTCCAGGGCTGGAGGGCTGCCTTCGCAATCGGCGTTCTGCGTGATATCTACGCATGTCACCGCGACACCACGAATTCCGCGCTCCGCGCACGAACTCGAGCACGGCAGGTTCAACGGCGGACCGAGGGGGAGCCCCGGGAAGGGACCGCTGAGCAGACGCGCCGCCCGCGCACCCCTGAAACCCAAGAAAGCCGGATAACGAACGCAACCCCGGGAATAACGCGGCGGGCGGAGCGGGGGGAGACG
+
AC@@@C@:CDD+@,A,C<A<ECC,,<@FBE@@8FEC+,,,;@C@BF9ECB;@+8@C,9CFF,BFC:B<AFEF8?C89,@ABC=,9==+>+++@EF@@:?,@=8+9,9+B++,,65C>=*===+6D3>+=3+,@?++3++>*:@CC>:>9D**=BC<?CGC@76*/;:215AA*.95;D9DCCE*:/11(/;4;5C((*041149(7>((*221>BB>3565,72,-7(-*,(/.))).+*481(0,((/,)(-*)*-(-,29,(0(,(((-((.),(((,((-((,--(-,-)0*2*,(-4
@M02996:162:000000000-B87FG:1:1101:26082:5496 2:N:0:TAGCGCTC+TCTCTCCG
GACTACCCGGGTATCTAATCCTGTTTGATCCCCACGCTTTCGTGCCTCAGCGTCAATGTCGGATTCGTGAGATGCCTTCGCAATCGGTGTTCTGAGTAATATCTATGCATTTCACCGCTACACTACTCATTCCTCCCACGGCATCCGAATTCAAGACGGCCAGTATCAAAGGCAGTTCCTGTGTTGAGCACAGGGCTTTCACCTCTGACTTGACCCTCCGCCTACGCACCCTTTAAACCCAATAAATCCGGATAACGCTTGCATCCTCCGTATTACCGCGGCTGCGTGCACGGCGTTAGC
+
CCCCCGGGGGGGGGGGGGGGGGGFGGGGGGFFGGGGGGGGGGGGGGGGGGGGGGGGGGGGGGGGGGGGGGGGGGGGGGGGGGGGGGGGGGGGGGGGDFCGGFGGGGGGGGGGGGGGG:<?C@FFGGFFFFGGGGGGGGFCD=D>DEA@?CFEFGGDFEGGGGDDD9D:DFGFGFDGFGEFGCFFGFEFE<D@FFGFFGFEAEEFD9696BFEBF@*)3C@5>22>8((8ED(;ECEC4F8DF(/9>?C862,3>A;/(-,-1.6:3)5:(-(4456A?447466:((4:1>:70::E(-<
@M02996:162:000000000-B87FG:1:1101:17533:5496 2:N:0:TAGCGCTC+TCTCTCCG
GACTACTCGGGGATCTAATCCTGTTCGATCCCCGCACTTTCGTGCATGAGCGTCATTTACGGTCTGGTAAGCTGCCTACGCAATCGGGGGTCTTCGTCATATCTATGCATTTCACCGCTACACGACGAATTCCGCCTACCTCGACCGCAAGCAAGCCGGCCAGGATCAACGGCGGGATGAGGGTGAGCCGCACGAGTGGACCGCGGACTAAAAAAGCGGCCAGCGCACCCGTAAAACCCAATAAATCGGGAAAACGCACGGAACCACCGGAGTAGCGCGGACGGAGGCACGGGGGGAGCCG
+
A@6,8CCFBEC+@,@,;@<<<CC;6ECE,;8CCBFC:+,6A@<@B@@@@DCC+,@:,CFFGG,C7CA@@DGGEF8=,49?7=@4D=C+7+++9,C=,B=,92=+9,@9>,,4,@,,800===8CEFEC=,3,7DCDDGC8+:ACDEFCA9*0DCC:C**=855*=)2;8?EB*8DGF)4?CF*/1/22,*:475D(-*84:89B(040()95<?>@6))(2(41,--42*-()-04)4+11(.8=).(*,0(4715,((--9((/(((,(,,(.).3,(,((3((-3(433,).*/*(-(-
@M02996:162:000000000-B87FG:1:1101:10780:5501 2:N:0:TAGCGCTC+TCTCTCCG
GACTACACGGGGATCTAATCCTGTGTGCTCCCCACGCTTTCGAGCATCAACGTCAGGTATCGGCCAGTGAGCCGCCTTCGCAACCGGTGGGACTCCCAATATCTACGCATGTCACCGCTACACTGGGAATTCCACGCACCTCTCCGACACGCGAGCGAAGCAGTATCAAAAGCAGTTCCGAAGGGGAGCCGCGGGCTGTCACGTAAGACTGGATATGCCGGCTACGCGCCCGGAACACCCAGGAAAGCGGGAGAACGCGTGCCCCCGACGTAGAACCGCGGCGGAGGGGACGGGGGAGGCG
+
@@@666CCBCC+@,A,665;,;@,,6;,,,,,8C@@+8,,,8<@B+,<@<C@,B:B,<C,6B+@F@DC6@FFGCC+,,9?B,6@@@@+7++,9,94E=A,4+,+4<>44++9,9,:68*6=9,7C?CC=,,,737+=@=>@5+=8B5F03*)+395*@C**90,,45,5?E;,68=+=56*44**)27(*8;>A5(,*0).+((.0.-8*2,:*)*.**-*--,(,,((*-()(((..+:,.14;2(()(.7(030-(---*(,/4((,,-(,(.-.((-(((-,(-3(-(-)./**(((,
@M02996:162:000000000-B87FG:1:1101:6010:5542 2:N:0:TAGCGCTC+TCTCTCCG
GACTACTAGGGTATCTAATCCTGTTTGCTCCCCACGCTTTCGCGCCTCAGCGTCAGTTACTGTCCAGTAGATCGCCTTCGCCACTGGTGTTCTTCCTAATATCTACGCATTTCACCGCTACACTAGGAATTCCATCTACCTCTCCAGCACTCAAGAGAAACAGTTTCAAATGCAGTTTATGAGTTAAGCCCATAGATTTCACATCTGACTTGCTTCCCCGCCTACGCGCCCTTTACACCCAGTAAATCCGGATAACGCTTGCCACCTACGTATTACCGCGGCTGCTGGCGCGTAGTTAGC
+
CCCCCGGGGGGGGGGGGGGGGGGGGGGGGGGGGGGGGGGGGGFGGGEGGFGGGGGGGGGDGGGGGGGGGGGGGGGGGGGGGGGGGFFFGGGGGGGGGGGGFFGGGGGGEGGGGGGGG:5==CFGGGGGGGFFFG8=?DFGGDFGGGFFDGFDG@FGGG8FFFDFFDFFGDFFGFGGFGEFGFCGGGEDEGGBFF?DEGFEFG*0:?CEFFDB8FCF@AF=::>A@AB):EB@G3>4@BFE=@0*4166>:5;?DAG/./,/2=4;631=<,5:>)<)1(-1319?048?((30./2:5-)
@M02996:162:000000000-B87FG:1:1101:11486:5545 2:N:0:TAGCGCTC+TCTCTCCG
GACTACCAGGGGATCTAATCCTGTTTGCTCCCCACGCTGTCGAGCCTCAGTGTCAGTTACAGTCCAGTAAGCCGCCTTCGCCACTGGTGTGCCTCCTGAGATCTACGCAGGTCACCGCTACACCAGGAATTCCGCCTGCCCCTCCGGTACGCAAGCCTAACAGGTTCCAAAGCAGGTCAGGGGTTAAGCCCCTACAGTTCACTTCAGACGGGCTAGGCCGGCGACGCTCCCTGTACAACCAGGAAAGCCGGAAAAGGCGTGCCCCCGACGGATGAGCGGGGCTGCGGGAGCGAGGGACGGG
+
@B-66;CEEDD+@,B,665C<;C,,-CB,,,,,;+@+,,,;:FC:@,F<=6<,,CE,CFFGGEGGFECEDFFGG7@,,@A:B:F?=A9=,,,@,@EDBE,A+=,>CB==++9,9,,8>*6==,@FFDDC4,,9=4@=DE8D8*=6C=39@0)ECC>@,ADED8:,*=,5@EF,6C+;D8ACDD4*33;9?3:*/3<),+2/,**.469B)*-/)0)7;*.24(((.-((*-.*)-..),*430<F:((0-.-(04*-(-(-*4(*3(((-(-((.)),((163,(((-(((-))11*4((-
@M02996:162:000000000-B87FG:1:1101:6029:5551 2:N:0:TAGCGCTC+TCTCTCCG
GACTACTAGGGTATCTAATCCTGTTTGCTCCCCACGCTTTCGCGCCTCAGCGTCAGTTACTGTCCAGTAGATCGCCTTCGCCACTGGTGTTCTTCCTAATATCTACGCATTTCACCGCTACACTAGGAATTCCATCTACCTCTCCAGCACTCAAGAGAAACAGTTTCAAATGCAGTTTATGAGTTAAGCCCATAGATTTCACATCTGACTTGCTTCCCCGCCTACGCTCCCTTTACACCCAGTAAATCCGGAGACACCTTGCCAACTACGTATTACCTGCGCTTCCTGCCCGGAGTTCGT
+
CCCCCGGGGGGGFGGGFEFFGDGGFGGFFFFGEGGGGGGGGGGGEG>FFEFGCCEGGGGFGGGGGGGGGGGGGCEGGGGGGGGGGEGGGGGGFGGFGFGGGFF,DCEFGDGEFCFEC5AGGEFGGGFGFFFGGGDFFFGFGB?FFF)::D*0@4=EGGGGGGDDFFGGG9,?ADDF7DFBF=8@DDEF5D?);D6*;F9CCEE70+;CCFGCEFAFFF>)*118=-5)/>5);>*1/>FE926C8748652(()(2(/(/)*/)*(61;(/))//)7))(-(((())..(((.)*22)3(
@M02996:162:000000000-B87FG:1:1101:18166:5575 2:N:0:TAGCGCTC+TCTCTCCG
GACTACCGGGGGATCTAATCCCGTTTGCTCCCGACGCTTTCGTACCTCAGGGTCAGATACAGTCCAGAAAGCCGCCTACGCCACCGGGGGTCCTCCTGATATCTACGCATGTCACCGCTACACCAGGAATGCCACTTACCCAGCCCGCACGCAAGACATGCAGGTCGGAGGGCAAACCGGAGGTAAGAGCCGGGCGAGCACCCTACGCATACAAAACCACCCACGTACCACGGACGGCCAAGAAATCCGGAGAAGGATGGGCCCCGAGGAAGTACCGCGGAGTACGGGGAGCGGGGAGGCG
+
A<868C66@CD+@,B,;;5<C,8,,;8E,6CC+B@@7,,,@@C6:B,C6=,@,9@E,<CECD<AFCECFCF,9>+@,,@?786=D?C+:+++>,,AA<A,33,==A>+>++7,3,,3:*39@84DFCDB@,,3E,;?,,6;*0;**059;*(B87,4,4<BE83/21*9EEBC)2=;C65>EC*0*4*)*2453),(*)4(*-48831()1,.0588)7:*(46(-,-(+)()-(-(-**4(4()-)(/20(-)(*.),((1(()(((-(,().6)(-,,(-((),((((,().***-((.
@M02996:162:000000000-B87FG:1:1101:8821:5581 2:N:0:TAGCGCTC+TCTCTCCG
GACTACCGGGGTATCGAATCCTGTGTGCTCCCCACGCTTTCGCGCCTCAGCGGCAGGTGTCGTCCAGCAAGCCGCCTTCGCCACTGGGGGGCCGCCTAATATCTACGCATGTCACCGCTACACGAGGAATTCCGCTTGCCGCGCCGATACTCAAGGGCTACAGGTTCAAATGCAGTTCCGGGGGTGAGCCCCGGGAGGTCAGATCGGACGTGCAGCTCCGCCTACACGCCCTGGACACCCAGGAAAGCCGGACAACGCTGGGAAACGAAGGAAGACCGAGGACGCGGGGAAGGAGGGAGCG
+
@@-66;C@:CC88,6,66,8<,@,,6;C,,,,6;+@6,,,,8B@:+,B<?:B+6@@+:E6FF<FFCEE<<F<FC@+,,=?88:C@=A,4+**@*4**><2@+5+4@6=8**,22,,6:./79,*4<@@<7++5<83/C58)4)9>G9*01*)<?CFEC:78?4,+*:::@+0+/C01:>>CCE**137(02(8>GF05)..*.)()-293/-(<>).)*-2-(,,,,4(*((*(..,.+*-,(,73((2-594>2*-,((,*.5*((----,(..((4(,,4,-(((-(,-47.8*/4((-
@M02996:162:000000000-B87FG:1:1101:21507:5649 2:N:0:TAGCGCTC+TCTCTCCG
GACTACTCGGGTATCTAATCCTGTTTGCTACCCACACTTTCGTGCCTCAGCGTCAGTTAGAGCCCAGTAAGCCGCCTTCGCCACTGGTGTTCCTCCGAATATCTACGCATTTCACCGCTACACTCGGAATTCCGCTTACCGCTACTCCACTCAAGAACTACAGGTTGGGATGCAGTTCCGGGGTTGAGCCCCGGTATGTCACATCCAACTTGCAGTCCCGCCTGCGCACCCGTTACACCCAGTAAATCCGGACAACGCGTGCCACCTACGGAGTACAGAGGCTGCTGGCACGGGGGGAGCG
+
A@<@@CCFCED6@,@9;656<@C,,<C;F@;,,C@@7,,,,@;@8@,B@=CB,,@B,CFGGGG,FDDFDFGGGEC@,,@?,6?F8?C,@,,4@9EFGGF7:?899C>7B6,9;4,:>>5==999@ACB@4,,@DGC6ED?+)*=D,:36A+0DDDEFG,EFFD,23+1=@3:6AF:<9EBDEE4*38>)@D>DB*:-,+014>?;8>5>)004A>8;;;.26(/,6216E((*/,(.),*,4,67<2)*-569<8*-(((-1(-*(((.3(-((.)).),,2(.(..4((),))2**---(
@M02996:162:000000000-B87FG:1:1101:10587:5660 2:N:0:TAGCGCTC+TCTCTCCG
GACTACTGGGGTATCTAATCCTGTGTGCTCCCCACGCTTTCGAGCCGCAACGTCAGGTACCGTCCAGTAAGCCGCCGTCGCCACTGGGGGGCCGCCTAATATCTACGCATGTCACCGCTACACGAGGAATTCCGCTTACACCTCCGGGACTGGAGCGAGAGAGGTTCCAAAGCAGGTCCGGGGGGGAGCCCCGGCAGTGCAGGTCAGACTTACCTGGCCGGCTACGCTCCCTGGACAACCAGGAAAGCCGGATAACGCTGGCCCCCGAGGGATGACCGCGGCTGCTGGCAAGGAGGGAGGG
+
A@6,8CCCCFD+8,A,;<C<@9;;66;E9;,9BCFC+,,9,8D@@++@@=@B6,@B6EGGGG@?FCD9@DGCGC@:+4=>@B4F8=C9=7++@*@@:<B,79;+6>>14**7,2,84505:<,*=FD<<,+++<C**B++;3);CG7*77.(2:22>EC=*:3*3.20:CF@*6D*8C28CCD**/4<(1;,<>5;00045+(.,;:48/*-6/)*4)1-*-(-(-(--*,,2(.(.(+*,,(4>>((2-.3(.40-((,(*.-)2(4(,,3(-(),4(,-((--).4-.)-0)2**--((
@M02996:162:000000000-B87FG:1:1101:10897:5702 2:N:0:TAGCGCTC+TCTCTCCG
GACTACCCGGGTATCTAATCCTGTTTGATACCCGCGCTGTCGAGCCTCAGCGTCAATCGCACTCCAGAAGGCTGCCTTCGCAATCGGAGGTCTACGTCAGATCTAAGCATGTCACCGCTACACGACGAAGTCCACCTTCCTTGTGTGTATGCAAGCCCAACAGGATCAACGGCAGGCCAGCGGAGGGCGCGGACATGTGACCGCGGACTAAAAAGGCCGCCGACGCACCCGGGAAACCCAAGAAAGCCGGAGAACGAGCGCATCGGACGTAGAACCGCGGAGGAGGGCACGGAAAGAGCCG
+
@@A,@C@CBCD+8,6,66;,C,;;,;CA6CC,@@@@6++,5@F@@6,A@=EC8,@@,:FCEG7FF<CFDDGEED:<,,D?6?>@DDDFD+,4@,9=9,?4A+=+9FD8B@,4,9,=>=*=8=<CDFEEC++,@=AD63,6+34663:,46+*76=+ACG+@C8,A;CCC>E9:*9CB7-**4**4/223*/.=3D)),;?6>>B(070()23)=?>0)79*(43,,(-(2-,)43613+2313(7(((1(0(-005(((-3C((1(((--,((.).4((1,,7(((,-,4,70.**0.(.4
@M02996:162:000000000-B87FG:1:1101:20742:5702 2:N:0:TAGCGCTC+TCTCTCCG
GACTACCCGGGTATCTAATCCTGTGTGATCCCCGCACTTTCGTGCCTCAGCGGCAGTTGTATGCTGGTAAGCTGCCTTCGCAATCGGGGGGCTGTGACATATCTAAGCATGTCACCGCGACACGGCACATTCCGCCTACCGCGTGTACACTCAAGAACGCCAGGTTCAACGGCGGGGTATAGGGGAGCGACACGCTGACACCGCGGACGAAACATCCCGCCGACGCACACGAGAAAACAAAGAAAGACGGAAAAAGCGCGGAACACGCGTAAGAGCGAGGGAGGAGGCAAGGGGGGAGCCG
+
@@-68CCC@CD+@,6,66,,6@;;,<;E,,,,,8+@6+,,,8C@6,,5;=,@+8@C:CF9FCFF@C@C@<FGC=:,,,496==,@=:CC+++5<7<F,3,7+,+5>B7;,,7,2,,65*12:*;*1:*22++5>/7*C8*)4:22*.+/0*.:8=FGCC/853*+0*<C<C:/))27)-)3<+2/56)(224073(-*)52876(>390)924<-03)1(1(-72-77(*((/4(.((+*.(..0,((1,)(-0(7((--(9(-*(((,-,((6)(-11,((-((----(-,).2**-((-
@M02996:162:000000000-B87FG:1:1101:12164:5707 2:N:0:TAGCGCTC+TCTCTCCG
GACTACAGGGGTATCTAATCCTGTTCGATCCCCGCACTGTCGTGCATGAGCGTCATTTACGGCTTGGTAAGCTGGCTACGCAATCGGGGGGCTTCGTCATATCTATGCATGTCACCGCTACACGACGAATTCCGCCTACCTCAACCGCAAGCAAGCGCGCCAGGATCAAAGGCGGGATGAGGGGGAGCCGCACGAATGGACCACTGACTGAAAGCGCCGCCTGCGCACGCGGGAAACCCAAGAAAACCGGATAAAGCGCGGAAACACAGAAGAAGCGCGGGGACAGGGACGGAGGGAGAGG
+
A@8@6CEDDED-@,B@@<,6@E@6,CBE,,,,9@@C7@,,@@C@B@5@@DC@+6@,,<FFGGG7@@@6@CFD9E,4,9@?+?>@DDCED+++5,4373<,3+,+5,@,2,,2,5,84:*329,=CEC:@**+?<8C*B6*;.=D0=9:5C)4C8<*::2:C:3*:)9:>+35*.9E))-9:85*:/-)(**-751((+),,*4:(9<0.*984=(<0)72*2389(,-(*(()4,,,(+12((.0(.(),.(-9)2)----1((2(.(.(,.(,((-,(1(((-(-1(426;..*2/4,(-
@M02996:162:000000000-B87FG:1:1101:15036:5710 2:N:0:TAGCGCTC+TCTCTCCG
GACTACCCGGGGATCGAATCCTGTTCGCTCCCGACGCTTTCGCGCCTCAGCGGCAGGTACGGCCCAGTAAGTCGCCTTCGCCACTGGAGGTCCTCCCGAACTCTACGCAGGTCACCGCTACACCGGGAAGTCCACTTACCTCTTCCGGACTCAAGCTCTGCAGGCGCCAAAGCAATTCCCACCGTGAAAGCAGGACGGTCACGCCGGACGTACAGCGCCGCCGACACGCCCGTGACGCCCAGTCAAGCCGGAAAACGCGCGCCCCCGACGGAAGACCGGGGCGGCGGGGACGGAGGGAGCG
+
@@-,8CEF@@C+@,9,86B,@CC,,C@C,;+,+88@+6,,,8:@6+,89?:@++7>+CFFGGG@FDC4CCF,FB=+++,?+44@8=<,9++,9,C4?CB++*,34C>+>++3,6,560*6+9,6CFC<<+,,3<A++E,:+**++7:*3**)?2;>,==<BE6,=)9*2=CAC6C0*;C=C>=**/3C4A9=A>D71*)(-+(.,>>>B)1--760-)1-*4-3(-(43*1()(--3(*/-3()9)))/-0((),*-((-()-()467(-(-(,.4((((-4(--(--(-43))1/*-,((
@M02996:162:000000000-B87FG:1:1101:10030:5716 2:N:0:TAGCGCTC+TCTCTCCG
GACTACACGGGTATCTAAACCTGTTTGCTCCCCGCACCTTCGCGCCTCAGCGTCAGGTAGTTGCTAGAGGTCTGCCTTCGCCACTGGTGTTCTTCCAGATATCTACAGAGTTCACCACTACACCTGGAAGTCCAACATCCCCTCATTAACGCTAGCTCAGGAGTTTCCACCGCATGATTGAGGGAAGCACAACCATGTAACAGCAGACTGGACAAGCCGCCTGCGCGCGCGGTACGCCCAATAAATCCGAACAAAGGGCGCCCCCAAGGGGGAACCGAGGCGGGTGGGACGTGGGAAGAGG
+
AB-88CEFEED+8,<<6;@<<,C,,<;A,666@@6@+C,,,:B:@@,B<BCB,,@B,CEG<<FF,CEF,<:4C?<,,,=?===C8==,9,,,@,=?FDD,A+,,4C4=@,,4,9,5,3*6=84=,A=EB,,4@=AFF49,==*==4*C1?*)+6=A=AF,@=8,,16,6@@?=5+@;+*4>B,+39=7)1@8@*;**,4A@CEBDFF@>4CD:ABFD*9:4:525/6((36(/6(/-4*;2(..*))(/-7-7564((--,)421(4(,440(4(,4(,,(-3(---((.,(.)**+(,(.
@M02996:162:000000000-B87FG:1:1101:20727:5717 2:N:0:TAGCGCTC+TCTCTCCG
GACTACCCGGGGATCGAATCCTGTTTGAGCCCGGCACTTTCGTGCCTCAGCGTCAGTTGTATGCGGGTAAGCTGCCTTCGCAATCGGGGGGCTGTGACAGATCTAAGCATTTGACCGCTACACGTCACATGCCGCCTACCTCGTGTACACGCAAGAACGCCAGGTGCAACGGCGAGGGAGAGAGGAGCGACACGCTGGCACCGCTGAACAAACATCCAGCCGACGCACCCGGAAAACCCAAGAAAACCGGATAACGAGAGCAGCCACCGGAAGAACGCAGGCGCAGGGACGGAGGGAGGCG
+
AB-88CCEBCC+@,6,86,,;,;;,-;?,;,,+6+7+,,,,8,68:,B@?C@,66B6<E,C@FF,6:@=AFFE=9,,,498=C,@@CCD+**@>,5D@>,6+,+2>@,2,,7,6,312)/24334=@*<,++5=8<3B69*7:*246377)(:87;CCE5*:-/3)2<:2:5:0)2>)3728*2122*-5*4.5)((*.4.;63(<9)(*2147)/.)787(691394(/(4)(-403+13(.45(.(/,0(-7)/(-(-(9(.9((.(,,(,.(,(((-(,1((,-(--,,).**/4((-
@M02996:162:000000000-B87FG:1:1101:10902:5719 2:N:0:TAGCGCTC+TCTCTCCG
GACTACCCGGGGATCTAATCCTGTTTGATACCCGCGCTATCGAGCCTCAGCGTCAATCGCACTCCAGAAGGCTGCCTTCGCAATCGGAGGGCTGCGTCATATCTAAGCATTTCACCGCTACACGACGAATGCCACCTGCCTGGTGTGTATGCAAGCCCAGCAGGAACAACGGCAGGCCAGCGTGGGGCGCGGACATAGGACCGCGGACTGAAAAGGCGGCCGACGCGCCCGGAAAACCCAATAAAACCGGAGAACGACCGCATCGTCCGTAGTAACGAGGCGGCGGGCAGGGGAAAAGCCG
+
@B<@8CCFCED+@,@,6656,6;;,-;A9@6,,@+@@++,,8D<:@,BC=C@686B,CFFGG@FGCFGCAFE=?8,,,4?,=>4D@@FC+++@+8>@@4,9+434C@A4,,,,6,5650==>,@ECE=:,,3,@ED?,6=+*3558:,1++*@5:@+AE,@98*4*4;C8C>*9D=5C=FBC**4/2:3**37;D))+043*76(8>B0)94>??@:)51:(436--,,*-,)4(.,4+;3.5<4))(1(7-15,/(((-,1(-1((--((((-)-,-,(,((-(-((-((-).**2.((-
@M02996:162:000000000-B87FG:1:1101:25964:5720 2:N:0:TAGCGCTC+TCTCTCCG
GACTACCAGGGTATCTAATCCTGTTTGCTCCCCACGCTTTCGTGTCTCAGCGTCAGGTATCGTCCAGTAAACCGCCTTCGCCACCGGTGTTCCTCCTGATATCTACGCATTTCACCGCTACACCAGGAATTCCGTTTACCTCTCCGACCCTCAAGACGGGCAGTTTCAAATGCAAGTTATGAGTTGAGCCCATAGTTTTCACATCTTCCTTACTCCACCGCCTCCACCACCTTTACACCCAGTCATACCGGATAACGCTTGCCACCAACGTCTTACCGCGGCTGCTGGCACGTCATTCGC
+
CCCCCFFGGDGEC<FGCGGGGEFFFGGGGG8DFGGGG@EDFGGGFFCGE5CCB@FDGGGAFGGGGGEFGFDFFCGGFGGFDEFG8E7FGGE4@9=FFGFCFFGGFGGDB>:EE;FFG:30=CEEFDCFF?FFCF=D6D4,305=DB>F5?FDE>+A=CGE7E):5++,=DECFF7C?9CACGA:@27*5CF);9*;;@<**@6*6+***+=*0+*;);D25(2(-(70/6:8FAC3))234(()1)))23),6578,-,((1.)2,((-(-(.(.-.(,(-,491))(,(4(0)*0+)-(
@M02996:162:000000000-B87FG:1:1101:20746:5721 2:N:0:TAGCGCTC+TCTCTCCG
GACTACCCGGGGATCGAAGCCTGTTTGATCCCCGCACTGTCGTGCCTCAGCGGCAGGTGTATGCTGGTAAGCTGCCTTCGCAATCGGGGGTCTGTGACATATCTAAGCATGTCACCGCTACAGGGCACAGTCCGCCTACCTCGTGTACACGCAAGAACGCCAGGTTCAACGGCTGGGTATAGGTGAGCGACACGCGTGCACCGCGGACTAAACAGCCCGACGACGCACCCAGAAAACACAATAAAACCGGAAAACGCTAGAAGACGCCGTAGAACCGCGGGTGAGGGGACGGAGGGAGACG
+
A@-,6=CEBCD+8,:,66,7@6;,,<;E9,,,,8+7+6,;,9:@86,B<?CB++7@+:E,C,CC<CA,6<FF???,,,9?,4:8@=@CC+++4?6@F,7,44,+4AE,4,,,,6,,8=*0+9,@+8=83,,,6=8C+B,,20:+5357;2*)@8?FFCG*>7/*,*4<8?EA*))4?*7)35++722067:338>((*)4)*49(890()242=(08)79E(961-4((/((*42::(+;,).49).(/-0(-0(/4(--,C)(2(-(,(,4(65091(1(-,(.12(-461)0***-(,-
@M02996:162:000000000-B87FG:1:1101:10047:5727 2:N:0:TAGCGCTC+TCTCTCCG
GACTACACGGGGATCTAAACCTGTGTGCTCCCCGAACCGTCGCGCCTCAGCGTCAGTTAGTTGCTAGAGGTCTGCCTTCGCCACTGGTGTTCTTCCAGATAGCTACAGATTTCACCCCGACACCGGGAATTCCAACATCCCCGCATTAACTCTAGCTCATTAGTTTCCACCGCATGATGGAGGTAAGCGCAACCATGTAACAGCAGACTGGACAAGCCGCCTGCGCGCCCGGAACGCCCGACAATGCGGAACAAAGCCGGACCCCGAGGGGGAACCGCGGCGGCGGGAAGGGAGGAGGACG
+
@@-,8;CCBCC+88,,66A<,;@,,<C9@,,,8@+@+@+,8@F@@6,B@A6@,6@B,<EFAEFFFCEG9<6?C=E9,A,ABB:F88C,=9,44,@FFFE:?+,+4C9AD,,,99,,@5*6048@+@:B@,,36=CFG,66+:*+=+1FD:1*73=3,7E,,7:,,?C,=E89*93@A+*3DC**2:64)*=5?AG3*,49*133>AF83)18@F;;6)/(:26=9(44,*-()4(32(**,(,,/.5(/3737505,((,(1(-*(-(((,((--(((,,(-4(4-2(-(-,))1**((-9
@M02996:162:000000000-B87FG:1:1101:11988:5738 2:N:0:TAGCGCTC+TCTCTCCG
GACTACTGGGGTATCTAATCCTGTTTGCTCCCCGCACCTTCGCACCTCAGCGTCAGTCATCTGCTGGTAACCTGCCTTCGCCATTGGTATTCTTCCTGATATCGACAGATTTCACCCCTACACCAGGAATTCGGATTGCCCCTCAGTGACGCCAGGCATGCAGGTCGCAACGCAATTTCGGAGGTGAGCTCCGAGATTTCACACCAAGCTGGAAAAACCGCCGACATGCCCGGAACGCCCAATAATGCCGAACAAGGCTCGCAACTGACGGGTAAGCGGGGATGGTGGCAAGAAAGGAGCG
+
A@-,8CCCCFD+@,@,;;<C@<@6,6CE,;,,88+@+@,,4CFE+@,@<?EC,6@B,CF,C,CFCCC9EEFG9?<,9,4A:,@,@4@,?,,,@,CECB?9=?8,9@@BD,,9,9,,9)*6==BDGFDEC,,,+4A++DC9?5*==E*E<F*0@3=+@E@=@C9,6;++6B8?;?D7:?7@CC>**08>:,5=@DGF5,+/<,>25?@=989((?7;@?7.*6(,..(/.2:()(4(2(**-(..9---*,.447:*,(((-)-4),(.(-(-((()),(-,4(3().,(()-))*3*.(,(
@M02996:162:000000000-B87FG:1:1101:25945:5739 2:N:0:TAGCGCTC+TCTCTCCG
GACTACCAGGGTATCTAATCCTGTTTGCTCCCCACGCTTTCGTGTCTCAGCGTCAGGTATCGTCCAGTAAACCGCCTTCGCCACCGGTGTTCCTCCTGATATCTACGCATTTCACCGCTACACCAGGAATTCCGTTTACCTCTCCGACCCTCAAGACGGGCAGTTTCAAATGCAAGTTATGAGTTGAGCCCATAGTTTTCACATCTGACTTGCTCCCCCGCCTACACACCCTTTACACCCAGTAACTCCGGATAACGCTTGCCACCTACGTATTACCGCGGCTGCTGGCCCGGAGTTAGC
+
CCC8CFFGGGEFGGGGGGGGGGGGGGGGGCD@EGDGGGEFFGGGGF@FF,;@FDCG@FFFGGEFDGGGGGCGGGGGGGGGGGGGFGGFFECEFAFGFCFDFFGGGGGGGGFBFGGGG>9==@FGDFCFDDGGGGDDGGGGDDFGG=AFFGBDDF?CC>8+>C8=9CGGGG7+D7CC@?79;FFFD:*4:1DCF6>*0@BCAGE7<+9AEFDBEB>*59C-4555308/8*3(26;E57C*68=)1)77732,83<G(----94.93:24(,.).4--(,-(-9(,.4(,((())*22)62
@M02996:162:000000000-B87FG:1:1101:23590:5740 2:N:0:TAGCGCTC+TCTCTCCG
GACTACCGGGGTATCTAATCCTGTTCGATCCCCGCACCTTCGTGCCTCAGCGTCAATATGTGTCTCGCATGCTGGGTCCACAATCGGCGTGCTGTGTGATAGCGATGCATTTCACCGCTACGGCACACATTCCGCATGCGGCGGCACCATGCAAGCCCGCCAGGGTCAACGGCAGTTCCGGCGGTGGGCGGCCGGAGTGCACCGCTGACGTGGCAAGCCGCCGACGCACCCAGTAAACCCAAGAAATCCGGATAACGCGCGCAGCCTGCGGAGTAACGCGGATGCTGGGACGGGGGAGGCG
+
BCA@@EEEDGD+@6B9CF9CCAC66C@F9C8ECEEGCF,,<@CC6@,E@E<C,@@@,C,C<C<ACEEEGB@FFB:4:==9:CA9=@C@>8+,4E,ACED,@+@+@,>@=,,9,4,C>>5==B+@CFDB=,,3@=C=+B,>=5:C7B@<3*+0@CC>7;CEC?9**28EFC?A8A<2;@CAC5C**19D47*45>C2(*.).+466)491)/46>B@?:7-*-(,(4(4(/4(*.4.66,/-4(:?:)66-04(.6*-((--/4()((((-,-(-()6((--((((-.5(,(-<):**((((
@M02996:162:000000000-B87FG:1:1101:4080:5742 2:N:0:TAGCGCTC+TCTCTCCG
GACTACACGGGTATCTAATCCTGTTTGCTCCCCGCACCTTCGCACCTCAGCGTCAGTCATCTGCTTGCAACCTGCCTTCGCCATTGGTATTCTTCCTGATATCTACAGATTTCACCCCTACACCAGGAATTCTGATTGCACCTCAGTAACTCAAGTCCTGCAGTTCTCAACGCAGTCCAGGGGTTAAGCCCCTGCCTTTCACACCAAGCTTGCAAGACCGCCTACATGCCCTTTACGCCCAATCATTCCGAACAACGCCCGCAACTTACGGGTTCCCGCCGCTGCTGGCACGTAATTACG
+
CCCCCGGGGGGGGGGGGEFGGGGGGGGGGGGGGGGGGGGGGGGGGGGGGGGGGGGGGGGGGGGGGGGGGGGGGGGGGGGDGCFF8AAF9DFGFGGGGGGGGFGGGGFFGGGGGGGGG)?DFFFGGFGFGEEGGGGFGGGGDDFGGGFFEDBD>D8FFFGFGFECBFFGGGG>EFCEFGFFGEGCFFDFFFF:?CF@EFCEC<C@=9C5=AC@50;F@FF>*:/5=@?9BFF(;>ECDDC:@FD(07<C748(6>@5(,(,.1(-)4-84:((--,221((,-21,)5>((4285*/3..(
@M02996:162:000000000-B87FG:1:1101:9677:5748 2:N:0:TAGCGCTC+TCTCTCCG
GAGTACTAGGGGATCGGATCCTGTATGCTCCCCGCAGCGTGGCACCTCAGCGGCAGGCATCTGCGGGTAACCTGCGTTCGCCATGGGTAAGGTTCCTGATATCAACAGAGAGCACGCCTACACCAGGAAGTGTGATTGGCCCACAGTGACTCTAGTCGCGCAGGTCTAAACGAAGTCCAGGAGAAAAGCACAGGCCGTGCACAACAAGCTGGCAAAGGCGCCAACAGGCCAGTAGCGCGAAAGAAAGCAGAGCAACGCGCGCAAGTGACGGGAGGCGGAGGCAGAGGGGAGAGAAAACGCG
+
8@-,8C,CCAD+=,,8,6,+,;;,,-;,,,,,,8+8+6+8,67@,9,,6=,8+++@+8CCFC<<+6>+6C<E9?B+,,647,68,44,9,,,9,94959,4+9+9:><@,,++8,++:*=A,,6@FDF:,3,63=++@,,2)*=8B*C3?+*,857,++43;8*4*+,253@*59*35/;669,,2(0/,0()0*5(102,5;(2;<;0)*((0.;()*.*-(-(,(4(*(42)).,(**,(((0(,,*.0((/.*-((-(1--))-6),(-(((((,(-,((--(,-(,((..++*((-,
@M02996:162:000000000-B87FG:1:1101:4099:5754 2:N:0:TAGCGTTC+TCTCTCCG
GACTACACGGGTATCTAATCCTGTTTGCTCCCCGCACCTTCGCACCTCAGCGTCAGTCATCTGCTTGCAACCTGCCTTCGCCATTGGTATTCTTCCTGATATCTACAGATTTCACCCCTACACCAGGAATTCTGATTGCACCTCAGTAACTCAAGTCCTGCAGTTCTCAACGCAGTCCAGGGGTTAAGCCCCTGCCTTTCACACAAAGCTTGCAAGACCGCCTACATGCCCTTTACCCCCAATAATTCCGAACATCTCTCGCAACTTACGGTTTACCTCGGCTGCTGGCACGTAATTAGC
+
CCCCCGFGEEGGGGGGAC5EEFGFGGGF<F@FFFGG@FGGGFGGGGGGGGGGGGGEFFGGGGGAFECGGGFGF<EFFEC:FGFGFADGCFGGEFGGGFFGGEEFGF9EFFGEGFGGG@F8=9FCFG@FGFFGGGG=?DE@D=DFG@C,2=98D4?FGGG8E=DADDFDGGGFGE6+?8>FGCECEFB9DFGAFFGF5>::EDFB)*8)84?@FFC?@A*)*/)07(9/7CBB<)@8*(8=(6=3*757;181:B)*)1)/(2.4734791((--(5))-(4(3;::>(1..())/*3-),
@M02996:162:000000000-B87FG:1:1101:9688:5765 2:N:0:TAGCGCTC+TCTCTCCG
GACTACTAGGGGATCTAATCCTGTGTGCTCCCCGCACCTTCGCACCTCAGCGGCAGGCATCTGCTGGTAACCTGCCTTCGCCATTGGTATTCTGCCTGATATCTACAGATTTCACCCCTACACCAGGAATACGGATTGCCCCTCAGGGACGCTAGGCTGGCAGGTCGCAACGCAGTCCAGGAGTTAAGCGCCGGCCGTTCACACCAAGCTGGCAAAACCGCAGACAGGCGCGGTACGCCCAAGAATGCCGAACAAAGCGCGAAAACTACGGGTGAACGGGGCAGCGAGGACGGAAGGAGCG
+
A@<88CCFFFF+@,A,;6;,E9@,,<CA,,6@6@8@+C,,;CF@@+,B@?CC++@C+@E6CEFG<CCCCAEFADE8,,=A:8?,,9=65,,,@,CA9?A,9+,69C4=9,59,9,,41*6=8?DDFDD?8,9+8=80DE9A9*=8=)8:?*)++6,@218>=8+6;++3B:9@9C@C7;AC>E4,57>>*:5)/C>(4)63+<@(:;26)*((;=FF4/.2((-..,43*4-524(,4**33(4?.)-*,0415:*.(((-)475(,.)-(-,-()..(,(412-4(-(-(,))/**.(((
@M02996:162:000000000-B87FG:1:1101:22385:5765 2:N:0:TAGCGCTC+TCTCTCCG
GACTACCAGGGTATCTAATCCTGTTCGATACCCACGCTTTCGTGCCTCAGCGTCAGTAGCGTACTGGTAGGCTGCCTTCGCAATCGGAGTTCTGTACCATATCTATGCATTTCACCGCTACACGGCACATGCCGCCTACCGCGCTCGCACTCAAGAACGGCAGGTTCAACGGCAATTTGAAGGTTGAGCCGCAAACTTTCACCACTGACTTACCATCCCGCCGACGCACCCGTTAAACCCAAGAAAGCCGGATAAAGCACGGAACCGCCGGAATACAGCGGGTGATGGCCAGGGGGAAAGG
+
CC<<BFFFFGD6C@<,<@A,CF@C,C@DFEB@EGGC7B,CA@C@@A,B@AEC,6@B6CFGGGGG7ECCECFGFD@A,;8A:CE??=CF@,,,@E=@F?A,4+4,9,9,@,,,495:88*6=94@EG@+9,,,@@@CCEG?+:<=+6:+3=*)@>6C@FGD7;1+53:EC;E95?G,?+*4,6=,,4595;CBEEG=>,+80>7>7047=6+;)))+/;*//4(,(,-4(24(*,(,6),*-80:?7(.9-5((0-*-.(.()((1-((,,(,(()))..(2(-,(-.,(.5(7)*2*((((
@M02996:162:000000000-B87FG:1:1101:22370:5779 2:N:0:TAGCGCTC+TCTCTCCG
GACTACAAGGGTATCTAATCCTGTTCGATACCCACGCTTTCGTGCCTCAGCGTCAGTAGCGGACTGGTAGGCTGCCTTCGCAATCGGAGGTCTGTACGATATCTATGCATTTCACCGCTACACGGCACAGTCCGCCTACCTCAAGCGCACGCAAGAACGGCAGATTCAACGGCAAGTACAGGGGTGAGCCGCAAACTTTCACCACTGACTTACCAGCCCGCCTACGCACCCGTTAAACCCAATAAATCAGGACAACGACCGCAGCCGCCGGATAAGCGCGGCTGCTGGGACGGGGGGAGGG
+
CCCCCF,;CDDCC<DEED9EDCCE9FC,@,@C<@FBC@@<<@C@BE9FCEFE,8@CC<FFG76@F@@C6,:E@EFF,??AF@B,@E@8>+6,9A>?F,@,@*@,@<@?E,,9@B9E=>5=?@E@>FC=A,8,@=+==E88+:*++8:C9@*1@@C>CFC6>C8*24B;9>C9@BD5+2*4,:?*4/6858/885C0),;)1>@8?)/).++97).)/5*.:((-,-(((24-7(-8<7,*,(38B<--24)((0./-((--),(/(((--(,,(-).,(,,((-().3((.-7)*/*40((
@M02996:162:000000000-B87FG:1:1101:7032:5781 2:N:0:TAGCGCTC+TCTCTCTG
GACTACAAGGGTATCTAATCCTGTTCGATCCCCGCACTTTCGTGCATGAGCGTCATTTACGGTCTGGTAAGCTGCCTACGCAATCGGTGTTCTTCGTCATATCTATGCATTTCACCGCTACACGACGAATTCCGCCTACCTCGACCGCAATCAAGCCTTCCAGTATCAACGGCGGGATGAGGTTGAGCCTCACGATTTGACCGCTGACTTAAAAAGCCGCCTGCGCACCCTTTAAACCCAATAAATCCGGATAACGCTCGGATCCTCCGTATTACCGCGGCTGCTGGCACGGAGTTGCCA
+
CCCCCGGGGGGFGGGGFEGFGGGFGGGGGGFGGGGGGEGGFEGGGFGGGGGGEEGFFGGGGGGGGGGGGGGGGGGGG;@FCFGGGGEFGGG;FFFGFCFGGFGGGGGGGGGGCFFGG:9=CEFGGGGGGGGFFGGGGEGGGFFGGEACAGEDFFGGGGGGGGE=<CFGG>C>CEGGFD@FGGGGGGEF@*@=FA:7;FF37C>B9BB;AAFCA@<BFFD9C,-11,244>2(999<BBE5<7?AF49(76)(-9<D-,--49(4*)).-3((,..4:9(4((41,47((5<9)7*2+)-)
@M02996:162:000000000-B87FG:1:1101:7920:5799 2:N:0:TAGCGCTC+TCTCTCCG
GACTACCAGGGTATCTAATCCTGTTTGCTCCCCCGACTTTCGCGCCTCAGCGTCAGATACGTACCAGGAATCCGCCTTCGCCTCCGGTGTTCTGCAGGATATCAACGCATTTCACCGCTACACCCTGCATTCCGATTCCCCATTCCGTCCTCCAGCGAAGCAGTTTCGGACGCACTTTCCGGGTTGGGCCCGGAGATTTCACATCCGACACACTTCGCAGCCTACGCGCCCTTTACGCCCAGTAAATCCGAACAACGCTCGCGACCTCTGTATTACCGCGGCTGCTGGCACAGGGGTAGC
+
CCCCCGGGGGGFFFFGEFGDGGFFFFFGFFFGCCGGGGGFGGGGGGGGGFGGGDGGGGGGGGFFFGGGGGFGGGGGGGGGGGGGGEGFEFGFGGGGGGGGEFFGGGEGCCFGAEEGG>>>DGGFGCFGGGGGGGDGGGDFFDFFGGDA6C>DDEDF8EGGGGD>ACFGGDEEGECGFGCAEDEEEC=?BFG=E>C0=9@3?FFEFAD;>>38D5)233*424(51,49>EB(9:9<?<EG:15<@AD><>>:1@<*(-(--/14C;9..4..)-)66?((-44;2?B:61<00)1*2-82
@M02996:162:000000000-B87FG:1:1101:13266:5805 2:N:0:TAGCGCTC+TCTCTCCG
GACTACCCGGGGATCTAATCCTGTTTGCTCCCCACGCTGTCGCGCCTCAGCGTCAGTTATCGTCCAGTAGAGCGCCTTCGCCACTGGTGGTCCTCCTAATATCTACGCAGTTCACCGCTACACTAGGAATTCCATCTACCTCGCCGACACGCAAGAGATACAGGTTCAAATGCAGTTTATGGGGTAAGCCCATAGATGTCACATCTGACTTGCAGCCCCGCCTACGCGCCCGGTACACCCAGGAAATCCGGAGAACGCGCGAAGCCGCCGGATAACGGCGGCGGCGGGGACGGGGGGAGGG
+
A@6<@CFG@DD+@,6,;<5CE<@6,<CE,66@:C@@@8,,;CF@@@,B@ACB,8@C,CF,EFFFGEE9CCF,CC@C,8A?B8=F8=<:9,,9@,CE8F=,@+9+9C>@=++4,=,:6>*=?9B4@FFEE,,,@=7=9E8,2:*=+C>C0=*0B:CFGG7CF98320@:CF,=3<F5++;+>?>*5;59:=@>*2CE*,1*118*7+98>++0*;*16:7./6(//39@:56-)-,-6),*-608:7))2-.4(04*-----)--)4(,(-(,-().(-(-14-((--20-330)/*24,((
@M02996:162:000000000-B87FG:1:1101:26858:5811 2:N:0:TAGCGCTC+TCTCTCTG
GACTACTCGGGTATCTAATCCTGTTTGATACCCGCGCTTTCGAGCCTCAGCGTCAATCGCACTCCAGAAGGCTGCCTTCGCAATCGGAGTTCTTCGTCATATCTAAGCATTTCACCGCTACACTCGGAATTCCACCTTCTGTGTGTGTATTCAAGCCCATCAGTATCAACGGCAGGCCAGCGTTGGGCGCTGACATTTGAACGCTGACTTAAAAGGCCGCCTACGCTCCCTTTAAACCCAATAAATCCGGATACACGTCGCACCTTCCGTATTACCGACGCTGCTGGCACGGAATTAGCC
+
CCCCCGGGGGGGGGGGGGGGGGGGDGGGGFFDFGGGGGGGGGGGGGGGGGGGGGGGGGGGGGGGGGGGGGGGGGGGGGGGGGGGGCEGGGGGGGGGGGGGDFGGGGGGGGGGGGFGG=DDDC,99+88888847@?DF,4+556+8:>DFFFGGDFFGG8DEDFFFGGGG>BEDDGFGFFE519@C>F=>EA56>6EG>**5>DDB=:@CGFE:@??4)(//6=@F11:C;ACE?CA1+;005<@<24C()-37)*(.--1)((04?7(,,,446)(-(-1283)8501214))23+422
@M02996:162:000000000-B87FG:1:1101:10082:5856 2:N:0:TAGCGCTC+TCTCTCCG
GACTACTAGGGTATCTAATCCTGTTTGATACCCGCACCTTCGTGCATCAGCGGCAGGGGCACCCCAGGCGACTGCCAACGCAATCGGAGTTCTTCGTGAGATCTATGCATTTCACCGCTACACCACGAATTCCATCGCCCTCTAGTGTACGCAAGGACGCCAGGTTCAACCGGGAGAACGAGGTGAGCGCGACGATGGTAAGGCTGACTTGGCAACCGGCCGACGCACCCGGAAAACGCAATAAATCGGGAGAAAGAGCGGACCGGCCGTAGAACCGCGGCGGAGGGGACGGAAAAGGGCG
+
A@-,AC;EACC-@,C,;<,CACC=,6;E6@<66@@@@F,,B@;@B@,C@=;@++@B+@FGGGGGGEEGCBFC7=,=,9=?+>B,D@CFC,,9;59=9==+9+,+@,9C=4,,,99,=5*6==46DFDC:,+,@=,==B+++)*69,:85?*)@69D@EGGG78*40;CFCD9*/CEB*58;8**6:2*(*=2=59((**1)066(8:(.*:,.1)04)5(:(4(3-4,4*,()(,,((*2,(..6--(/,.(-7(0((.,-1((14(((-(((-)(-(-1(-((-,-(4(-,0)**+,(-3
@M02996:162:000000000-B87FG:1:1101:16619:5858 2:N:0:TAGCGCTC+TCTCTCCG
GACTACCCGGGTATCTAATCCTGTGTGCTCCCCACGCTGTCGTGGCTCAGCGTCAGTGGTCGTCCAGTAGATCGCCTTCGCCACTGGTGTTCCTCCCGAGATCTACGCAGTTCACCGCTACACCGGGAATTCCATCTACCTCTCCGACGCTGAAGAACAACAGGTTCAAATGCAAGTTACGGGAGAAGCCCATAATGTTCACATCTGACTTGCCGTCCCGCCTACACACCCTGTACACCCAGTAAATCCGGAGAACGCGTGCCACCTACGTAGTGCAGCGGCTGCGGGCACGGAGGAAGAG
+
@BA<@CFEBCD7@<A9;@@<E@@=,<CF,@6,,C@@@;,,5@C@8@<E@DFC,,@C,EG,FF:FGDCC@DF,CB@C,,DC,B4C8?C,=,,,95CEBCE7@*E,9E>CC++,A95:>>98==<DEGDC=,,,@D,=@FAF+*+=DG>@5?*)48;FFCGG7?=,5*=ACF@<7<FG=+;BEDG**37>=,=<*;C7*,1*05>/5+95=++0>A9..:2.2,,,/637(*,(*//)/),13:4:9>).*-.4()42-(---1,621(.8-(,(,(.))),(,--,(--,11-))1/*.2((
@M02996:162:000000000-B87FG:1:1101:27472:5906 2:N:0:TAGCGCTC+TCTCTCTG
GACTACACGGGTATCTAATCCTATTTGCTCCCCACGCTTTCGGGACTGAGCGTCAGTTCCAGCCCAGAATGCCGCCTTCGCCACCGGTGTTCCTCCATATATCTACGCATTTCACCGCTACACTTGGAATTCCGCATTCTGCTACTGGCCTCTAGCTGCTTGGTTTCCAAGGCTTACTGAAGTTGAGCTTCAGGCTTTTACCTCGGACCTTTGCTGCCGCCTGCTCCCTCTTTACGCCCAATAATTCCGGATAACGCTCGCCCCCTACGTATTACACCGGCTGCTGGCCCGTCGTTAGCA
+
CCCCCGFGGGGGGGGGCGGGGGGGGGGGGGFDFGGGGGGGGGGGGGGGGGGGFDGGGGGGGGGCGGGGGGGGGGGGGGGGGGGGGGGGGGDGFGGGGGGGFFFDFCEDEGDFGGGGGAFGGG894,9:486866@>DG84+526688DFGFFFGGGGFFC9CAA8FGGFCFD66C7?CEFCGFF9C)=*C,:FF>)=7CCC9=CAB2@AFG6AA*+76<2=-622436=C(>DEC((,437;))39C39406?B3/-((-3/((11:3?()..).)).,((((,,3:((4,-))12*(.)
@M02996:162:000000000-B87FG:1:1101:23721:5913 2:N:0:TAGCGCTC+TCTCTCCG
GACTACAAGGGTATCTAATCCTGTTTGCTCCCCACGCGGTCGTGGCTCAGCGTCAGTAATCGTCCAGTAACCCGCCTTCGCCACCGGGGTTCCTCCTGATAGCTACGCATTGCACCGCTACACCAGGAATTCCGGTTACCGCACCGAAACGCAAGAACCACAGGTTCAAATGCAGGTCACGAGTTGAGCCCGGGAGTGGCACATCTGACTGGGAGTACCGCGTACACACCCGTGAAAGCCAGGAAAACCGGAGAAGGCGCGGCACATACGGAGTACCGGGGCAGATGGGCGGGAGGTAGCG
+
@@<,@EEGEFD6;,;,;C;66;C=,;CB9,66,C@C7++++87@,7,56A;@,6@B,C@66C,:@CE9CE<?F>@=,4,AB,48@@@+=++,@,,4,=A,9+9+@5@>84+,,4,48:00=9,68<=B=,,,768=+@8,+1*66:=+*=*)@>;<CC1:*@8,43*5D?,=2BFC3*:*:47/1409>,*0).:(,+)(/0:1.+97;++,()/.(**-*(((-0)53*(-*--(6),*,.(4:7(,1-743.,*..,,-)-37(.)..-4,,.6)-((,4(.(,42(.(,0)2:2,.)(
@M02996:162:000000000-B87FG:1:1101:27453:5917 2:N:0:TAGCGCTC+TCTCTCTG
GACTACACGGGTATCTAATCCTATTTGCTCCCCACGCTTTCGGGACTGAGCGTCAGTTCCAGCCCAGAATGCCGCCTTCGCCACCGGTGTTCCTCCATATATCTACGCATTTCACCGCTACACTTGGAATTCCGCATTCTGCTACTGGCCTCTAGCTGCTTGGTTTCCAAGGCTTACTGAAGTTGAGCTTCAGGCTTTTACCTCGGACCTTTGCTGCCGCCTGCTCCCTCTTTACGCCCAATAATTCCGGATAACGCTCCCCCCCTACGTCTTACCCCTGCTGCTGTCACGCGGTTAGCC
+
CCCCCGFGGGGGGGGGFGGGGGFGGGGGGGGGGGGGGGGGGGGGGGGGFFGDECFGGGGGGGGDEGGGGGGGGGGGGGGGGGGGGGGFCCGDFGGGGGDFGFGGGFGGGGGGGGGGGA@=DC,94,9:98,876@DDE,4+556688>9F?5,9BFFGG8;D=<FFGGGECFGFGCAG@79,CFF75CEGG59>FFFGFF@AE@8?9=AFGE*+9+>67>526=2@39:839C5C6?0C=(/)4=536*()/(+/*,(((-/-(/((.(,(4:4)45((((.473:)))6(())2/*(5)
@M02996:162:000000000-B87FG:1:1101:21767:5918 2:N:0:TAGCGCTC+TCTCTCCG
GACTACCAGGGTATCTAATCCTGTTTGCTCCCCCGACTTTCGCGCCTCAGCGTCAGTTGCGTGCAAGGAATCCGCCTTCGCCTCCGGGGTTCTACAGGATATCAACGCAGTTCACCGCGACAACCTGGAGGCCGATTCCCGCTCCCGCACTCGAGCAAGGGAGGTTCAAGCGCACGTTCCGGGTTGAGCCCGGAGAGTTCACACGTGACACGCCTCGCCGCCTACGCGCCCGTGACGCCCAGGAAAGCCGAAAGAAGCGTGCGGCCGCAGAAATACCGCGGCAGATGGGACAGAGGAAGCG
+
A@-66CCEEDD-;,6,66;,66C;,=;A,,;,8@7:++,,,8@@@7,BCB,@,8@@,C9CF@FFFEDGCF,CFB7?7?,A,B,@D=:+:78,45EFFCB=4+939B>+>++,,45,8:*606+@=,=,8,++3@@=C9,,+00=+@=C5<*0@>9>EFF>*:9*=>8CDGFAC>D*;*3=CC=*42.;)2:7=5C;(+*5-+6:(04(4693(7(74))-*-(-(-(-,*-(1(-(-(//(.4:>>00*,.(().*.(-,-*-()--,--(()--4.4((,((-(.)4(.2())02*((((
@M02996:162:000000000-B87FG:1:1101:21752:5929 2:N:0:TAGCGCTC+TCTCTCCG
GACTACCAGGGTATCTAATCCTGTTTGCTCCCCCGACTTTCGCGCCTCAGCGTCAGTTGCGTGCAAGGAAGCCGCCTTCGCCACCGGTGTTCTACAGGATATCAACGCATTTCACCGCTACACCCGGGATTCCGATTCCCGCGCCCGCACTCGAGCAAGGGAGGTTCAAGCGCACTTTCCGGGTTGAGCCCGGAGAGGTCACACGTGACACGCCACGCCGCCTACGCGCCCGTTACGCCCAGGAAATGCGAACAACGCGTGCGACCTCTGGAGTACCGCGGCTGAGGGCACAGGGGGAGCG
+
CCCCBF@FEED-@C<<C<ED@FA;,<C,B<EDC::BC87,5@C@@C7F@DEE@B@CC@FFG@:FGGE@CE,EFBF@7=DDEB,@@@@+=8,4@,C,A<:=9+9+@B=@B++C9@5C8:*=?94,8++38+,,@DG60,6,+1969::59@*)6@96;:C51;7*13:EGD9?C;9*)*1;8CC2*16<;?56>5CB(*)3)3.53041:47,(8()47/3*-,-.4;4687(/3(-,(**(,(,54))2-)--<2*((((-*-(1(1)).).(((.-3-,13(-.((3-(((.)/**-,1(
@M02996:162:000000000-B87FG:1:1101:18163:5931 2:N:0:TAGCGCTC+TCTCTCCG
GACTACTGGGGGATCGAATCCTGTTTGATCCCCACGCTTGCGTGCCTCAGCGTCAAGGGCGGAGGCGTGAGATGCCTGCGCAATCGGGGGACTGAGTAATAGCGATGCAGATCACCGCTACACGACTCATGCCGCCCACGGCAGCCGAAGGCAAGCCGGACAGGATCAAGGGCAGCTCCGGGGAGGAGCACCGGCAAGGCACCCCGGACGTGACAAAAAGCCTACGAACCCGTGAAAACCAAACAATCAGGACAACGGCAGCACACACCGAAGTGACGGGGCTGCGGGGCAGGAGGGAGCG
+
@@-66;C6ACC+@,,,865,,,;,,<C?,,,6,;+@+,,,,766,,,56?CB,,8:,C,8@FC++,88>=FGBB5,,,98+4=4@=@+4+++7ADC,?;,3+@+>,63=,,,,3,,6=*03;,+8@**3,,,@**33>*19>B5CB:FA))(327*:*C:81617)*26?C5*.9*)9408*1**/-9(:837:<9(/)(.*,4(07343*-85<7:47-2.().4,3(*(4*-4,.),*.3(-.3)(*.).(0(*,((--*.(*.(((-(,--)))-((,4(,((-(((-(.)/2/((((
@M02996:162:000000000-B87FG:1:1101:21766:5939 2:N:0:TAGCGCTC+TCTCTCCG
GACTACCAGGGTATCTAATCCTGTTTGCTCCCCCGACTTTCGCGCCTCAGCGTCAGTTGCGTGCAAGGAATCCGCCTTCGCCTCCGGTGTTCTACAGGATATCAACGCATTTCACCGCTACACCCGGGATGCCGATTCCCTCTCCCGCACGCGAGCAAGGAAGGTTCAAGCGCACTTTCCGGGGGGAGCCCGGAGATTGCACACTTGACACGCCTCGCCGCCTACGCGCCCGGTACGCCCAGGAAATCCGAACAACGCGGGGGACGTCGGGATTACCGCGGCTGCTGGCACAGAGGGAGCG
+
AB-68CEEFED-;<<,;6;,6CC;,;CF,,;,,+7@+@,,,8F:6@,B;=CC6,@@<CFFGFGGGGFGGF,CFCFF,49AF?,FF@C@>,,,@<EFFFF899=39B@CC++,@=,:>>*==9,@@+=433+,7@EDCD89+)3=?E>:0+*)55;@EGGF895*498DEFG>*?D*;*8BCDE**13C;=F9>>D;(0/26+6<(1647?03;5(8:>7-23(-4:>99*3()(--2,*1,(14>3).*-54(04*-(((()-(/(--(,(((,)).4(26(42(..3-(.45/8**-,((
@M02996:162:000000000-B87FG:1:1101:12302:5951 2:N:0:TAGCGCTC+TCTCTCCG
GACTACAGGGGGATCTAATCCTGTTTGATACCCAGGCTTTCGTGCCTGAGCGTCAGTTCATCTCTGGACAGCTGCCTTCGCAATCGGAGTTCTGCAGCATAGCTAAGCATTTCACCGCGACACGCTGCATTCCGCCATCCTCGACATGACTCAAGACAACCAGGATCAACGGCAGGTTCAGAGAGGAGCGCCGAGAGTTCAACGCGGACGTAAACGCCCGCCGGCGCAGCCGGTAAACCCAAGAAAGCCGGAGAACGCTAGCAGCCGCCGAAGGACCGCGGCTGCAGGGCAGGAGGGAGCG
+
@@<A<CEADED+@,A66656@CC,;6CE,@<,,C,@9,,,@8;C,<,;@BCB+6@C,<CFFFFF@@DFECGGDEFD,==A@@@7D@@FE,,44AEDGB:,C+,39FE99,,,,9,,8=*==B+AC+6+6,,,,=6=D+,,6:@D>E5FFD+*@B=DFGGFCC8+@3+9?@CBC?D*;*:A;@<,*/59)*40??D@(,+/1,)/3)629)*61).<;))-*3,,4619(*.-),--5),*-1445:((0-.4(0.*-,,(-*.)*.10(-(-((,.4(((2(,-,(.3(((,0)/;*8(((
@M02996:162:000000000-B87FG:1:1101:5249:6005 2:N:0:TAGCGCTC+TCTCTCCG
GACTACAGGGGTATCTAATCCTGTTTGCTCCCCACGCTTTCGAGCCTCAACGTCAGTTACAGTCCAGTAAGCCGCCTTCGCCACTGGTGTTCCTCCTAATATCTACGCATTTCACCGCTACACTAGGAATTCCACTTACCTCTCCTGCACTCTAGTTCGACAGTTTCCAAAGCAGTTCAGGAGTTGGGCCCCCGCATTTCACTTCAGACTTCCCAAACCGTCTACGCTCCCTTTACACCCAGTAAATCCGGATACCGCTTGCCCCCTACTATTTACCGCGGCTCCTGCCCAGTCTTTCCC
+
CCCCCG<CFGGGGGGGGGFGGGGGGGGGGFFGGCFFE@FGGGDGGGGGGGGGGGGGGGFFG9FEFGGFFA,C@FFGGDFGGEGCD?CCFGEGEFGGGGFGGFGGGGGGGGGGFFGGG>BDCEFEG<FGFFGGGGGGGGEFDDFGDFBF?FDED984@=8DCG9C=DGFG;@6D*DECGEF@D+@@9)+:E8>B>G9AEFF@:E;:96869:*:;=/4:9)4/0(4(/-8B>5C@EF).CC04/)+)./06.67568/,.(-15,/2>(,)))..).)---((((((.,.2)()*+30-).
@M02996:162:000000000-B87FG:1:1101:11920:6009 2:N:0:TAGCGCTC+TCTCTCCG
GACTACACGGGGATCTAATCCTGTTTGCTCCCCCGACTGTCGCGCCTCAGCGTCAGTACTGTTCAAGGAAGCCGCCTTCGCCGCCGGTGTTCTACAGGATATCAACGCAGTTCACCGCTACACCCGGGATTCCGATTCCCTCTCCCAGACTCGAGTAAGGGAGGTTCAAGCGCACTTTCCGGGTGGAGCCCGGAGAGGTCACACGTGACACGCCTGACCGCCGACGCGCCCGTTACGCCCAGTAAAACCGAAAAACGCGTGCGACCTCCGGATTACCGCGGCAGGAGGGAAGGGGGGAGCG
+
@@@@@CEFCDD+@,@,;6;;C,C,;<C=,;6C6@8@+++,5:C@::,C<=CB,8@C,CF<F<@FFFFGFF,AFC@:,:9?,87FGCD+>+4,@<EFGFD,?243;BC8=++,,8,5>8*===,@E+:38+,,76@=9;,,+0*=?D:DAF*)@>97@FGF,:7***35:DD?*8C5?88AEDE/*12<(28.=>DB0*)..+6:07:2:?764)()4)0-/--4,79;(*-3)(((-(**42.6=<),*,.4()3*-(---*-()4()(-(-((..),,,12(,((-201.())*/*3,,,
@M02996:162:000000000-B87FG:1:1101:11936:6020 2:N:0:TAGCGCTC+TCTCTCCG
GACTACACGGGGATCTAATCCTGTGTGCTGCCCCGACTGTCGCGCCTCAGCGTCAGTACTGTTCAAGGAAGCCGCCTTCGCCGCCGGTGTTCTACAGGATATCAACGCATTGCACCGCTACACCCTGGAGTCCGATTCCCTCACCCAGACGCGAGTAAGGTAGGTTCAAGAGCACGTTCCGGGATGAGCCCGGAGAGAGCAGAATGGACACGCAGGACCGCCGAAGCGCCCGAGAGGGCCAGGAAATCCGAACAACGGGGGACGGCGACGGAGTACCGCGGCTGAGGGCACAGAGGACGCG
+
@<-,,;CE@CC+8,@,665,<6;,,<C9<,,,;C@@+++,5:C@+6@:<?8@,,8B,CFCF,,CDECFFF,AF>@7,8,A,8+@E=:+>++,@5EEFCC,A+93;:>+4++,,6,,6136=93@E+6+6,,,,==CDG,6+3*508=@0;*)349*=CGF,5:*,4;?:F,38/;*)28F>EE**1/7;*;.85C@0*)(6*6()02,.95(-.()-)13*44213142*41)--(((+*,4(854).*-)4()4*-(((,)(()((((-(,((..41--1((-..(-((,4508A*,(((
@M02996:162:000000000-B87FG:1:1101:8210:6060 2:N:0:TAGCGCTC+TCTCTCCG
GACTACTGGGGTATCTAATCCTATTTGCTCCCCACGCTTTCGTGCCTCAGTGTCAGTTACAGGCCAGGCAACCGCCTTCGCCACTGGTGTTCTTCCATATATCTACGCATTTTACCGCTACACATGGAGTTCCATTGCCCTCTCCTGCACTCTAGCTTGGCAGTTTCCAAAGCGTACGACAGTTGAGCTGCCGGCTTTGACTTCAGACTTACCATGCCACCTACGCACCCTTTACGCCCAATAATTCCGGATAACGCTCGCAACCTACGTATTACCGCGGCTGATGGGACGTAGTTAGCC
+
CCCCCGGGFGGCEFEGFAFCFFGGFGGEEEFFFGGGGGDFAEGGGGFGGFCFEEFGEFGGGGCFGGGGGGGGGGGGEGGGGGGGGGG?ECF=E,CFF6CAFFGFGGFEGGGG,CFGG5?6CEGGGGGCEFCFEEA9DGFFDDFGGGEE?F8DEA?FFGG>EC=:@DFGGFFDDE=C>C@>=C8C,9@?7AF@EFGFBFFEC:;AEFE@@AG6BF<FFF4.4)07@=@>@G(-;8C@99FE?3)/37))2(2/:FE*((,,-)44D7?F63444)-)(,(-((-()-.(4:>().2++.63
@M02996:162:000000000-B87FG:1:1101:8230:6064 2:N:0:TAGCGCTC+TCTCTCCG
GACTACTGGGGTATCTAATCCTATTTGCTCCCCACGCTTTCGTGCCTCAGTGTCAGTTACAGGCCAGGCAACCGCCTTCGCCACTGGTGTTCTTCCATATATCTACGCATTTAACCGCTACACATGGAGTTCCATTCCCCTCTCCTGCACTCTAGCTTGGCAGTTTCAAAAGCGTACGACAGTTGAGCTGCCGGCTTTGACCTCAGACTTACCATGCCCCCTACGAACCCTTTACCCCCACGCATTCCGGGTAACGCCCGCCCCCTACGTTTTACCGACGGTCGCGGCACGTAGTTACCC
+
CCCCCGGGDGGGGGGGF<FFGF,CCFEGGFFGGGGGGDDGFFGGGGGGEB,CFFGGGGGFGGFGDEF<<EGGGGGEEF?FGEEEFDFCDFFEEFFFF,9EBFGGGGGG6CGG,EDFG898D@FC8F=,AFDEACCF+,@B=@FGDEBF5D?D@=D;DCF+=,0BEDF==DDFGF+6?6:BECAF;7@F@7F<95?):F8A=,38)*165B=67@CC29*:4(072(((0=(5CC<.43=C(3(,)66/2,)(,0)/,,-((1(-91:.,(((4)--,((((-,,((-((4,()02++))(
@M02996:162:000000000-B87FG:1:1101:15327:6107 2:N:0:TAGCGCTC+TCTCTCCG
GACTACTAGGGGATCTAATCCTGTTTGCTCCCCCGACTGTCGCGCCTCAGCGTCAGGGCTGGTCAAGGAAGCCGCCTTCGCAGCCGGTGTTCTGCAGGAGAGCAACGCATTTCACCGCTACACCCTGCAGTCCGATGCCGTCTCCCAGACTCGAGCATAGGAGGTTCAAGCGCACTTGCCGGGGGGAGCCCGGAGATGTCAAACGTGACACGCAAGGCAGCCGACGCGCCCGGAACGGCGAGGAAAACCGAACAACGCGTGCGACCTCGGAATGACCGCGGCGGCAGGCACAGGGGAAGCG
+
@@-8@E9EDDF+76@,665@@C@6,6;,;@,,,+6@+8+659DC++,B6?CB88:@,C:,B,6CADEFCC,AF>@C,,DA?,,@D@C8=++,9AEEGCC+9*928B>8=++,,6,:6=06=9:3@+3:A,,,6=C8++,+61*66DBCFG*8D:CCE,,43@8*1*2<@>@?5?**;+:68>C**/4C4:*-7<<6(+*).+-5,.46?=*-(74)-.*-*4-3-307(*,-)(((((**-2(6F:(,1,04,04*-,((,*,-)(-)(-(--).).3(-,4(,-(-1-(.(.)//*((((
@M02996:162:000000000-B87FG:1:1101:7365:6122 2:N:0:TAGCGCTC+TCTCTCCG
GACTACAAGGGTATCTAATCCTGTTTGCTCCCCCGACTTTCGCGCCTCAGCGTCAGTGCTGTTCAAGGAATCCGCCTTCGCCTCCGGTGTTCTGCAGGATATCAACGCATTTCACCGCTACACCCTGCATTCCGATTCCCTCTCCCAGACTCGAGCATGGTAGTTTCAAGCGCACTTTCCGGGTTGAGCCCGGAGATTTCACACTTGACACGCAATGCCGCCTAAGCGCCCTTTACGCCCAGTAAATCCGAACAACGCTTGCGACCTCTGTATTACCGCGGCTGCTGGCACAGAGTTAGC
+
CCCCCGGGGGGGGDEFD@FEFGFGEGFGFCEFEEGGGGGGFGGGGGGGGEFFCFCF@FEGGEGGGGGGGGFGGFGG7CGFGFFGFCEGGFFFGGGFGGGGCD;@FGCF6C@FGGGGG@5=CEFFEGGGFFCFFGGGGGGDG5DFFG=:DF?D@=CGGG,=DD:B@FFGGGGFGFGCAGEBGGEEGGFG4CE=DEC2@,=CC9?(788;;+*-:53)/;2:5.(().5,6C73<764:08?(((6@BA<047:>F?7,--((*4(13(5)....-6)--((-440()).(43?>4<:+)-)
@M02996:162:000000000-B87FG:1:1101:7345:6124 2:N:0:TAGCGCTC+TCTCTCCG
GACTACAAGGGTATCTAATCCTGTTTGCTCCCCCGACTTTCGCGCCTCAGCGTCAGTGCTGTTCAAGGAATCCGCCTTCGCCTCCGGTGTTCTGCAGGATATCAACGCATTTCACCGCTACACCCTGCATTCCGATTCCCTCTCCCAGACTCGAGCATTGTAGTTTCAAGCGCACTTTCCGGGTTGAGCCCGGAGATTTCACACTTGACACGCAATGCCGCCTACGCGCCCTTTACGCCCAGTAAAACCGAACAACGCTTGCGACCTCGGTATTAACTGGGCTGCTGGCACAGAGTTGGA
+
CCCCCGFGGGGFGGGGFCFCFFFFGGGGGDEEEGGGGGGGGGGGGEFGGGGGGEGGFGGGGGGGGGGGGGGGGFGGGCGFGFFGFECFEGGFFGGGGGGGFFECFGEGGCFGFGGGG@BGDFFFGGGGGGGFEGGGGGGGGDFGFGDFFGFE@DD:=AF?DAC@EFGGGEFDD5CEFDEFGGGC*;CGF?CABFG@3CAC5<5=>8B35A*(02684A8(=3,63613;514>09<6<CE<F?FB))./38>171*((,-(*-1C014-84:?9-)-)).,3434>:??47:0/330)()
@M02996:162:000000000-B87FG:1:1101:11603:6134 2:N:0:TAGCGCTC+TCTCTCCG
GACTACCCGGGGATCTAATCCTGTTTGCTCCCCACGCTGTCGAGCCTCAACGTCAGGTACCGTCCAGCAGGCCGCCTTCGCCACCGGTGTTCTTCCTGATATCTACGCAGGTCACCGCTACACCAGGAATTCCGCCTGCCCCTCCGGTACGCAAGCCTAACAGGGTCAAAAGCAGGTCAGGGGGTAAGCCCCTACATGTCACGTCAGACTTGCTATGCCGGCGACGCTCCCGGTACAACCAGGAAATCAGGAGAACGCTTGCCCCCGACGAGATACCGCGGATGCTGGGACGGAGGGAGCG
+
@@66@CFGCED+@6,66<;6C6;,,6;F9,,::C@C@8,6,:FCB@4B@EFB,:@B,CFGGG@FGGFGGFGGGE@:6,9A4?6CF?C+>++,@,CEE?B=B;,?>EB+>++,,9,:6=36==:=FGDFC,,@>@CG=FGDD=9D6EA+9C*:C:C:E,9@E78,**;,;DC9,9C*;>BFFDD*124C3=:8)8/6),3)/3(/(2;<@)1/1+1+7+2-*-(-,33(-/3(59-,)),/,3:6F:)-*.6:(04*-(((-/(,146;04(((().,-(,1(-,.).,(4(,00*2*42(,
@M02996:162:000000000-B87FG:1:1101:25637:6146 2:N:0:TAGCGCTC+TCTCTCCG
GACTACCGGGGTATCTAATCCTGTTTGCTACCCGCACTTTCGAGCATGAGCGTCGATAAGTCCCCAGCAAGCTGCCTTCGCCATCGGTGTTCTTCCTGATCTCTACGCATTCCACCGCTACACCAGGAATTCCGCTTGCCCCTGAACTATCCAAGAAATGCAGTCCGGTCTGCAGGTCCGGGGTTGGGCCCCGGTATTGTACAGACCGCTTGCACTTCCGCCTGCGCTCCCTTTACGCCCAGTGATTCCGAACAACGCTTGCCCCCCTCGTATTACAGCGGCTGCTGCCACGAAGTTGGC
+
CCCCCGGGGGGGGGGGGGGGGGGGGGGGGFFFGGGEGGGGGGGGGGGGGGGGGGEFGGGGGGGGGGDGGFGGGGGGFGGGGGGGGG7?,BBFGGGGFFDEFDGGGGGGEEGFAFGGG:@DDEGGGGFGGGGGFFGD8+@>FDFGGBDDFGFFGCFGCGFGGG5CFFG6DGEFGFFFFGFFGGGGCCBC9CGFFEC2BF1.)17?3A?BBF5(1=7A4;::5<120(776C::GFFFFFGE:62.6-46*,84;D?D(---(1,5<61282-,846.)).((-1,(.5)().(00/;C-(.
@M02996:162:000000000-B87FG:1:1101:10478:6154 2:N:0:TAGCGCTC+TCTCTCCG
GACTACTGGGGGATCTAATCCTGTGTGCGCCCCACGCTGTCGAGCGTCAACGTCAGTTACAGTCCAGTAAGCCGCCTTCGCCACTGGTGGGCCGCCTAAGATCTACGAAGGTCACCGCGACAGTAGGAATTCCACTTACCTCGCCGGCACACGAGGTCGACAGGTTAGAAAGCAGTTCAGGAGGTGAGCCACCGCATGGCACGTCAGACGTGCCAAACCGTCGACGGCGGCTGGCAACCCAGGAAAGCCGGGAAAAGGTTAGCCCCTACGAAAGACCGAGGCAGGAGGGAAGGAGGTGGCG
+
8@-,8EF<ACC+@,,;665,,<;;;-;;,6,++8@@+,,6;CC@:++468C@6,8@,9CFGGFFFCE@6<FFG@@+,,998,8C8=A9?,++9+4+@=A,4+4+9CB+>++8?6,,48*6+++68EC,;,,,7=9++>9=+*0+3+1*3?*0*43*4:?E7=/*0*+41?BA,69,++1=93:*1/79;*+/.873(4),,5/(684-3)1,()-9:5*-*((---(((*(()(((.(,*((((0.(4*,.(()3*,().)*..0(-(.4((((((.-(,,,(-((,-(((-))1*2,,,(
@M02996:162:000000000-B87FG:1:1101:18717:6156 2:N:0:TAGCGCTC+TCTCTCCG
GACTACACGGGGATCTAATCCTGTTTGCTCCCCACGCTTTCGAGCCTCAGCGTCAGTCATCGTCCAGCAAGCCGCCTTCGCCACCGGTGGTCCTCCTAATATCTACGCATTTCACCGCTACACGAGGAAGTCCGCTTGCCCCTCCGAGACGCAAGATGACCAGGTTCAAATGCAATCCCGCAGGTGAGACCCGGGTTGTCACATCAGACGTGGCATGCCGCCTGCGCTCCCTGGGACCCGAGGAAAGCCGGAAAAAGGCTGCCCCAGACGGATGACCGGGGCTGCTGGGCAGGAGGGAGG
+
@@-,8;CFCED+@,,666,66<@,,6;=,,,6,C7@+,,,,8C@,+,;6=EB,,@@,CF9FF<FG@FGGGGGGE77,69AB?=FGC@4=+,,9,9A,AF,9+9+>EDC8++,,9,5=:*6+>4+@FCC?3,,,@C6=E63=)*=6CAGFG*)@4?7@FGCFC1*,0=,2@,=,=@,97>A44;*6007*,/0?AG((*)/.+9.59=<3)*,6>(*(00.*-(,,-(,(*((*(((((+*(-1,04.,2-0,()(*-(.(.*../((4(-(,(,.-.(((,((-()..0((-))12*4,(
@M02996:162:000000000-B87FG:1:1101:10461:6160 2:N:0:TAGCGCTC+TCTCTCCG
GACTACTGGGGGATCTAATCCTGTGTGCGCCCCACGCTTGCGAGCCTCAACGTCAGTTACAGTCCAGTAAGCCGCCTTCGCCACTGGGGGTCCTCCTAATATCTACGCAGGTCACCGCTACACTAGGAATTCCACTTACCTCGCCTGCACGCTAGGTCGACAGGTTCGAAAGAAGTTCAGGAGGGGAGCCCCCGCAGGGCACTTCAGACGGGCCAAACCGGCTACGCTCCCGGTACACCCAGGAAAGCCGGATAAGGATGGCCCCCGACGGAGGACCGCGGCTGCTGGAACGGAGGGAGCG
+
@B66@CECDFD+@,B,;@@9E@@;,<;E,+,8@@C@:6,,B8FC@:,:@AF@,6@@6CFGGGFGGFCCADGFGE+>,,9?B?:F,=A,=+++@,>A8FA,@=,+>CD:C++6==5C>@*==9:,@FCC;,,8@=F8+EF89D*C>+:DFF*8449,@CEGDC8*4*2*3>CB,/?2++;FF?C*1//75:C(:5>@0*)//*/.7@ABF3*(454)45*-*-(-,-4,(243)---.),/,.2:>:(.*-.4(0-*.))((2,-1(2414(-((--(--,11(,()..(.,4).2*/--((
@M02996:162:000000000-B87FG:1:1101:20125:6172 2:N:0:TAGCGCTC+TCTCTCCG
GACGACTAGGGTATCTAATCCGGTGTGCGCCCCCGACTTTCGCGCCTCAGCGTCAGTACTGGTCAAGGAAGCCGCCTTCGCCACCGGTGTTCTACAGGATAGCAACGCAGTTCACCGCTACACCCGGGATGCCGATGCCCTCTCCCAGACGCGAGAGAGGGAGGTTCAAGCGGACGTCCGGGGTGGAGCCCGGAGAGGGAACACGGGACACGCCGAACAGCCGAGGCGCCCGTTAGGCCCAGGAAATCGGAAAAAACCGGGGAACGGAGGGATGACACGGGCGCGAGGACGAAGGGGAGCG
+
A@8,@@BBEEF-C,C66;,CC+78+88C,8,@C@76+6,,,8@@86,B<?:@,8@C9<,6<,C,,6C9CD6FGC=7,89A8B,@=6:+7++4@,EFGCD,=*9+=E>@=++,,68C60*063,,8>=+8++3>@C7+3,40)*5+4183<*8>C9*14***45*4);78?,/*8/*0*/)38C22),/(::455724*)-(*.4(),(-.*-40()-)1,0(-2((1295(712(((4,2,48:52))*,0-(.()((((()((*(((-((((,(..),(((,36(-((,(,))/**-((-
@M02996:162:000000000-B87FG:1:1101:21904:6181 2:N:0:TAGCGCTC+TCTCTCCG
GACTACTGGGGTATCTAATCCTGTTCGATCCCCGCACTTTCGTGCCTCAGCGTCAGTCGCGGCTTGGTGCACTGCCTTCGCGATCGGCGTTCTGTGTGAGATCTATGCATTTCACCGCGACACCACACATTCCACGCACCCCAAACGCACTCTAGCCCCCCAGTTTCCATGGCAGTGCCAAGGTTGAGCCCGGACATTTCACCCCAGACTTGAGCTGCCGCCGACGCACCCTTAAAACCCAATAAATCGGGATACGGAGCGGACCCTCCGAATTACGGCGGCGGGTGGCACGGAGGGAGCG
+
CCCBCGGCFGD6BCE<CEBEGGD@CFCG9ECEF@CFGC,,E@C@B<<<EEFE:CCFE9FGGGG76@CC@C8EFEFG9AGBB:F@D=@8>48+DF4<9=E,C+=9><=CD;,4AE@F=5*===6D8EC:@3,8EF,==EG+@ADDGGD:AD*:,7=@4@@EEE5,54=,C,>;,;:=;DEFFCE9,0/6;CF(:>C@)7;)9CE(3B?FB::)49)*.01-2-((46>>F5:4*)6642:*-((.66)6*-59(7)*(((--)-(/4(-(-(-(-..-((-02(((-32.2)-.)1:*-,-,
@M02996:162:000000000-B87FG:1:1101:4134:6194 2:N:0:TAGCGCTC+TCTCTCCG
GACTACCAGGGTATCTAATCCTGTTTGCTCCCCACGCTTTCGTGTCTTAGCGTCAGTTGTGGTCCAGTCAACCGCCTTCGCCATCGGTGTTCCTCCTGATATCTACGCATTTCACCACTACACCAGGAATTCCGTTTACCTCTCCCACTCTCAAGGGAACCAGTTTCAAGCGCAGTTTCCGGGTTGAGCCCGGACATTTCCCGCCTGACTTGCTTCCCCGCCTACACACCCTTTACACCACGTCATTCCGGATACCGCTCCCCTCCGACGATTTCCCGCGGCTCGTGCCACGTCGTTACA
+
CCCCCF,=CFGGGGGGF9CFFFGGGGGCFEEFC<FFFEGGGGEG<BF,<5CCCCFGGGF6666CFCF@6C<C4@CFGGGGEB@,@C=?:FGG9FF?F<AFEDFGGGCF,BEFF@F,95;=DEF4B,@FBEFEFD,+0+9>=*0+665F5=<D7C=:6,6@FG:C,=DEF,6?C@DEFG7+@BC9C?=+:C?=*9;=9FFE*>9=)//:4?C7*84+);855(((/./.6B0(;.)957C*/1,(0()12/),43)*-,(((1-(1((-((((,-..561((,(,(,.(-),20.*2;,,-
@M02996:162:000000000-B87FG:1:1101:4147:6209 2:N:0:TAGCGCTC+TCTCTCCG
GACTACCAGGGTATCTAATCCTGTTTGCTCCCCACGCTTTCGTGTCTCAGCGTCAGTTGTGGTCCAGTAAACCGCCTTCGCCACCGGTGTTCCTCCTGATATCTACGCATTTCACTACTACACCAGGAATTCCGTTTACCTCTCCCACTCTCAAGGGAAACAGTTTCAAGCGCAGTTTCCGGGTTGAGCCCGGAAATTTCACGCCTGACTTGCTTCTCCGCCTACACACCCTTTACACCCCGTACTTCCCGATAACGCCCGCCACCCACGTATTACCGCCGCTGCTGTCCGCTCGTTGAC
+
CCCCCGFFGDGGGEGGFEEGGGGGGGGFGGGGEGGGGGGGGGGGGGFG9CFFGGGGGGGGGGF@FGGGG9FFFGGGGGGGGEGGFGCFCFGGFFGGGFFGGFEFFF,@8CEDFEGEF196@@FGFGGFGFFGFGGDF6DDDD68DE5E9D859=DGGGGFGGFFFDCEGDD:>>D+D99FCE6@CDEG@FD>5:C):FFE*>)7BADB<>C6;:1=8?C6:/-(0(-*/=9(;=<E)7FE(76:)6)72(2(.7(2,-(,-/1-9?(-,(4(62-6.,((-,(-4))..3((00*2/,()
@M02996:162:000000000-B87FG:1:1101:20536:6219 2:N:0:TAGCGCTC+TCTCTCCG
GACTACAGGGGGATCGAATCCTGGGTGCTCCCCCGACTGTCGCGCCTCAGCGGCAGTGCTGTTCAAGGAATCCGCCGTCGCCTCCGGTGTGCTGCAGGAGAGCAACGCATGTCACCGCGACACCCGGCATGCCGATTCCCTCTCCCAGACGCGAGTCCGGTAGTTTCAAGCGCACTTTCCGGGTGGGGCCCGGAGAGGTCACACGTGACACGCAAGACAGCCTACGCGCCCGGTACGCCCAGTAAAGCCGGACAAGGCGCGGGGCCACGGGAGAACCGGGGCTGCGGGGGAGGGGGGAGGG
+
A@8,AECCDED+@,A,86,8C@;,,-8@,6,,868@:++6;9D@+@,B@BCC+8@B,C??C<BFGEFFGE=EG>BC+4=>7B+CG@@44++,@EGGGGE7E5=8=BCC>++8,8CB>>*=>C+@>7:3>5,,3@E57;,@7)*3@::>AF9@GCC44C*5*=3,11;C@EE>85C/;*9ACDE**/2547C9DDGF1*0(4+<?().438922>3..7*.1-(..2919*3()(,-3(*/(4(.14).*()-(0(*,((,(14,/(,(--,3-(,,,((,(((-(4(-(((())*//46((
@M02996:162:000000000-B87FG:1:1101:26109:6219 2:N:0:TAGCGCTC+TCTCTCCG
GACTACACGGGTATCTAATCCTATTTGCTCCCCACGCTTTCGTGACTGAGCGTCAGTATCGAGCTAGTAAACCGCCTTCGCCACTGGTGTTCTTCCATATATCTACGCATTTCACCGCTACACATGGAGTTCCGTTTACCTCTCTCGCCCTCTAGCTTGACAGTTTTTTGAGCTGTATGGGGTTAAGCCCCACGCTTTCACTTCAAACTTTGCATGCCGCCTTCTGAATCCTTTCCCCCTAGTGTTCCGTATAACGCTTGCCACCTACTCTTTACCGCTCGTGCTGGCACGTACGTAGAC
+
CCCCCGCCFGGGCGFGDCFGGGFGGGGGGF<CFFEGGEEGGGGGFEE<FFGGGGGGGC9F7CD?@FGGGGGFEFGGGGGGGFCFGGFFGFGFFC;,C,EF;FGDGFGD8CGG9E<AE83=>@A9EFD84AD@DE=DG==>9DFFCFF:*6*5,,67EFG88DDCCED++6+0@<C,1?7CC67C::*+3:CAA@D5>FB?8,:6E=6.:++**+1+)2//4((****))3)9:)6))/4*/())+17)1)),4+7C((-((2..93,.,4))-)))(,((-,,3-),(..(.0./2+((-
@M02996:162:000000000-B87FG:1:1101:26122:6238 2:N:0:TAGCGCTC+TCTCTCCG
GACTACACGGGTATCTAATCCTATTTGCTCCCCACGCTTTCGTGACTGAGCGTCAGTATCGAGCTAGTAAACCGCCTTCGCCACTGGTGTTCTTCCATATATCTACGCATTTCACCGCTACACATGGAGTTCCGTTTACCTCTCTCGCACTCTAGCTTGACAGTTTTTGGAGCTGTATGGGGTTAAGCCCCACGCTTTCACTTCAAACTTATCATGCCGCCTGCTCACTCTTTACGCCCAATAATTACGGATTGCGCTTGCCACCTACGTATTACTGCGGCTGCTGGCACGTAGTTTGCC
+
CCCCCGGGGGGGGGGGFGGGGFGGGGGGGFEDGGGGGGGGGGGGGGGGFGGGGGEGGGFGGGGGGGGGGFDEGGGGGGGGGGEGGGGFG<FFFEEFDGFGEFGFGGFDE>FGFCFGG=?DCEGGGGEGFGGGGGDDF?FFGFFGGGDG>GBDF;BGDGF?DEECFFGECG86@FGGF773@CC;C8AG<?EAE*9ADDFF9>CB<B?>EF7<AFE:>A<:45/2(0786?*;CCE2;21*6;@)1).12(58().2.-.-(*.)/((.(4)445.).4-((((-..(((,4:0)23+)-.
@M02996:162:000000000-B87FG:1:1101:19208:6246 2:N:0:TAGCGCTC+TCTCTCCG
GACTACCGGGGTATCGAATCCGGTTTGCGACCCACGCTTGCGCGCCTCAGCGGCAGTTACGGCCCAGTAAGTCGCCTTCGCCACTGGGGGGCCGCCCAATCTCTACGCAGTTCACCGCTACACTGGGAATTCCACTTACCGCGTCCGCACTCAAGCCAACCAGACTCCAAAGCAATTCCCACCTTGAAAGCGGGACTGTCACTTCAGACTTAAGAGGCCGCCGACACACCCGGGACACCCAGTAATGCAGGAAAAAGCGTGCGCCCGACGAATGACCGAGGATGCGAGGACGGAGGGAGCG
+
A@<6@CC@@ED+@,C,96,8C+67+68C+@6+8C,@+,,,,8@@@F,C@=CB+@BC,CFFGGGBFDE=?AF9FCFD++@?+8?C=@C4:+**44=FCFC,,+,+3?:*;**724,847)78C,3?FCCC*+3<CC*:FGF*3))1E425>).C?D<CFGFGE?*/7CEFFG@8?F+7:2?C;C*+247<E87B>C((**669))./)).)*.6*)923/,2(,3(49?1*,,)(-(34+243..9)))*.)3008*-.---1(-*,(--3(-(..).4(,,,(..((3(-(,.)1*14,(-
@M02996:162:000000000-B87FG:1:1101:19228:6251 2:N:0:TAGCGCTC+TCTCTCCG
GACTACCGGGGTATCTAATCCTGTTTGCTACCCACGCTTTCGCGCCTCAGCGTCAGGTACGGCCCAGTAAGTCGCCGTCGCCACTGGGGGTCCTCCCAATCTCGACGCAGTTCACCGCGACACTGGGAATGCCACTTACCTCTTCCGCACTCAAGCCAACCAGGCTCCAAAGCAATTCCCACGTTGAAAGCGGGACGTTAACGTCAGACGTAAACGGCCGCCAACACACCCTTTAGAACCAGTAATGCCGGCAAAAGCGTGGACCCGACGGAGTACAGGGGCGGCTGGGCCGGGGGGAGCG
+
@CB8@FFCCDD7@;F,;@<EFG@;,;CB@E@@FD7@+6,,;@F:@C,B@?CB68@C,CFGGGGEGCD6CEE,ECF@+4=>:?CGF8C44++4@,C??AE,4+,+9@8@B+4,8@:?==*=?C:,CFFFF,,5@D,++@<D28*++@:<:C*)D@C@EGG9C9=*4*;78CAA,;?<*:*6B4**+/6:4C?685911*)(-+,.(846?3*34):58))-*-((-4:81C(,*).))),/43))1.)-*-)(,)4*.(-,,)(,*,2-(-,(--(-))(,,1,4((-0(((-))11*-,((
@M02996:162:000000000-B87FG:1:1101:4810:6255 2:N:0:TAGCGCTC+TCTCTCCG
GACTACTGGGGTATCTAATCCTGTTTGCTCCCCACACTTTCGCGCCTCAGCGTCAGTTATCGTCCAGAAAGCCGCCTTCGCCACCGGTGTTCCTCCTAATATCTACGCATTTCACCGCTACACTAGGAATTCCGCTTTCCTCTCCGACACTCAAGAACAACAGTTTCAACCGCAGCCCCGAAGTTAAGCCTCGGTATTTCACGACTGACTTGCTGCCCCGCCTACGCGCCCTTTACACCCAGTAAATCCGGACAACGCCCGCCACCTACGTATTACCGCGGCGTCTGGCACGTAGTTAGC
+
CCCCCGGGGGGGGGGGGFFGGGGGGGGGGGFGEGGGGGGGGGGGGGGGGGGGGGGGGGGGGGGGGGFGGGGGGGGGGGGGGGGGEEGCGFEGGGGGGGGGGFGGGGGGGGFGGGGGG>BGGGGGGGGGGGFGGGGGGGGGGFFGGG=FBGDDEDFG?DFFFGDEFB7EFGGFGFGGADAF>ECCFFFGFGD:?>CB=CAECC2@=5@EE=FEEFAA;FF6=:?F8/:09C96C>AA>BCE??>)9>BBC>E?FF09--(,,1719:??>4.55565-,3-2(-(-(-(2:,()0**0))-
@M02996:162:000000000-B87FG:1:1101:23010:6276 2:N:0:TAGCGCTC+TCTCTCCG
GACTACCCGGGTATCTAATCCTGTGTGCTCCCCCGACTTTCGCGCCTCAGTGTCAGTTGCGTTCCAGGAAGCCGCCGTCGCCTCCGGTGGTCTGCAGGATATCAACGCATTGCACCGCGACACCCGGCATTCCGATTCCCTCTCCCGCACGCCAGTCGTGCAGGTTCGGACGCACTTTCCGGGTGGAGCCCGGAGATGGCACAGCCGACAAACGCGACCACCTACGCGCCCCGTACGCCCAGGAAAACGGAACAAGGACTGGCACCACGGAAGTAACGGGGCGGGCGGGCAGGGGGAAGCG
+
@AA6@FEFBED+@,E,;<,,CEC6,<CE9E,:B7@@:@,658C@8@,@C=<C,C<E9EFGG@@FGEEECE,AFCFF+4=>@?=FF?C+>+4,9EGGGC@,=+9+>BB@=++,8C<D>@*?>C+D++===+,5EDE6CC7,=)*0=8:@9;*/*49,4;*47:8,,1:58*=.*.916*1=CDG**/2<<:C9DBGF(+)(.+3(3)419;).4B>>3@34:4(,5691(:,,)(,--,/*4:?<::0,)(.--88*((((.*(.*-(-(-(,,.-))-((,7(-((-,((-,))*/*(,.(
@M02996:162:000000000-B87FG:1:1101:22814:6294 2:N:0:TAGCGCTC+TCTCTCCG
GACTACTGGGGTATCTAATCCTGTTTGCTCCCCACGCTTTCGAGCCTCAACGTCAGTTATCGTCCAGTAAGCCGCCTTCGCCACTGGTGGTCCGCCTAATATCTACGCATTTCACCGCGACACTAGGAATTCCACTTACCTCTCCGATACGCTAGCTTGACAGGTCCAAATGCAGTTCAGGAGGTGAGCCCCCGCATTGCAAAACTGGCTTGCCATGCCGTCTGCGCGCCCGTTACACCCAGGAAAACCGGAAAAGGCGTGCACCATACGGAGTACCGCGGCTGCGGGGACGGAGGGAGCG
+
BCB<BFFCCFD6B@F,C<5CFG@,,;CE9C,@CC@B@@,,CBFD@C,EDDC@9B@C<EFFGGFGGEEFGCGGGGFE6,@ABB=FD=A:?,,C@+@?:F==B9D,=CB8>+8,9@<?8>*==8+6@FCCC,,,@EGFGGCG+:+=DGF+3=*16==@,7=,D98+5;??CF,=,@F7?FCFC,@**3398C>>E>CA-1*0/,1(7)83>)*-(;7+4;0,2.(/77@(6:63/(-4<48*2::?F:(.*-79()42-(---*-)91)),.((((.-41(,16---(-2(4(40)***-1((
@M02996:162:000000000-B87FG:1:1101:13120:6302 2:N:0:TAGCGCTC+TCTCTCCG
GACGACTCGGGTAGCTAATCCTATGTGCTCCCCACGCTTGCGTGCCTCAGCGGCAGGTACAGACCAGGGGACCGCCTTCGCCACCGGGGGTCTGCCAGATATCTACGCAGTTGACCGCGACACAGGGAGTTCCATCACCCTCTTCTGCACGCGAGCCAGACAGGATCCAAAGCGTATGACAGGGGAGCGGCCAGCTGTGACGTCAGACTGACCGGGCCGCCTACGCACCCGGTACGCCCAAGCAGGCCGGAGAACGCGAGCCACCGACGGATGAACGCGGGTGCGGGCCAGGAGGAGGCCG
+
A@<,ACC@CDD-@,6,;6,;,66,,-<E,,;,@C+@@,,,,8@@:@,,;=<C++6@+CFGDFGGGGFC,:CCFC@+8@,AC:=FD=@+=+48>,E,E<F943,+@FE+@++3,8:,68*=;CF?,@:<:3,,7;,=9E,8*1*+2@9D9C*)*4244<C8F65**)22*55;:=*25C<CCC**1)41(:5()0>3(30<<*340:B?))9(,)(),./-2(,.2((-,*-()-31(4883,(.)(-(/,0(47)/(--(().4C(((-,2((..)(-,-((,3(-(((,,(0.1**444;
@M02996:162:000000000-B87FG:1:1101:23228:6314 2:N:0:TAGCGCTC+TCTCTCCG
GACTACTGGGGTATCTAATCCTGTTTGCTCCCCACGCTTTCGTGTCTCAGCGTCAGTTGTCGTCCAGTAAATCGCCTTCGCCACCGGTATTCCTCCCGATATCTACGCATTTCACCGCTACACCGGGAATTCTAGTTACCCCGCCGACACGCAAGAACAGTAGTTTCAGGCGCAGTCTATGGGTGGAGCCAAGAGATTTCACACCTGACTGGCGATCCCGCCTACACACCCTTGACACCCAGTAAATCCGGATAAAGCTTGCCACCGACGGATGACCGCGGCTGACGGGACGGAGGAAGCG
+
CCCCCGGFFGG6@<F9CFFFG<C=,<CF<EFGEFEEF,6,FBFF,B,EAFFEBCCECEECEFBFGEDCFFF9FEFG7BFFFFGCG@D+@,,9@,@FDEF:C*@,>CD@B++4C=CCB@*=>@A4BCEEF,,,6@;D9FFEGD5CDE5+9C*15@C@EFGF,@=,2<9:CFEB5BD4@+:+,>?1*2-73CFB)A<B:C+5>7<;?)5@;=+3().)/:*3/6(1(52<:EB,7(-,)8C=??0<?))6640-(0.*)))).14948(-37(-(((-5(--12(-,(-((,((0)*2*4(4(
@M02996:162:000000000-B87FG:1:1101:26543:6338 2:N:0:TAGCGCTC+TCTCTCTG
GACTACTCGGGTATCTAATCCTGTTTGATACCCACGCTTTCGGGAAGGAGAGGGAGTTGTATGCTGGTCAGCTGCCTTCGCAATCGGGGTTCTATAACATATCTAAGCATGTCAAAGAGAGAAGTGAGAGGAGGAAAAGTGAGGGGCAACGCAAGAACGCCAGTTTCAACGGCAATTTTACGGTTGAGAGGCAAACTGCACCCGCTGACTTAACCTCCCGCCTACGCACCCTTTACAAAAACTCACTCCGGATAACGCTCGCATCCTCCGTATTACAGCGGCTGCTTTCAAGCACTTAGT
+
CCCCCGGGGGGGGGGGGGGGGGGGGGGGGGFAFFGGGFGGGC7@8+8,,;;86,,BBFFGGGGGGGGGGGGGGGGGGGGGGGGEFGFGGGGFGFGGGGGGGFGGGFGGGG9FF9,,9)3+++4@@<;9,984+4+++,,,3230=+)+*6*13@=FFGGGGE8:@DGGGGGFGFGGFF;+@BEEEG@5),40334>>,**)508=?@=DFFEFB3BBFG1:42;D;@;@EF(9/)/)),*((5)*(..92)(,0.*----,9945:?D?6,(.366)))(-499:)))))-.*)*33-)-
@M02996:162:000000000-B87FG:1:1101:5913:6351 2:N:0:TAGCGCTC+TCTCTCCG
GACTACCGGGGTATCTAATCCTGTTTGCTCCCCACACTTTCGCGCCTCAGCGTCAGTTGTCGTCCAGAAAGCCGCCTTCGCCACTGGTGTTCCTCCTAATATCTACGCATTTCACCGCTACACTAGGAATTCCGCTTTCCTCTCCGATACTCAAGACTAACAGTTTCAAATGCAGCCCCGGAGTTAAGCCCCGGTATTTCACATCTGACTTGAAAGCCCGCCTACGCGCCCTTTACACCCAGTAAATCCGGACAACGCTTGCCACCTACGTATTACCGCGGCTGCTGGCACGTAGTTAGC
+
CCCCCGGGGGGGGGGGGGFFGGGGGGGGGGGFEGGGGGGGGGGGGGGGGGGGFGGGGGGGGGGGFGGGGGGGGGGGGGGGGCEFGGGFGGGGFGGGGGGGGFFGGGGGGEFGGEGGG@?DDFGFGGFCFGGGGGGGGFFFGFFGGGAFDGFBFF8@DGGGGGDC=@CFGGDCFACCCDA>@EE9FF9594=AFFGFD@C*8CEC=BEFC=87=FEA@FF9=43;@?BBBGF>G?25:AFG0:86=A2)2(7-43.9(-,-,1569<B??<(.),).9?1--,2224)30(<:7);;+)--
@M02996:162:000000000-B87FG:1:1101:18068:6361 2:N:0:TAGCGCTC+TCTCTCCG
GACTACTGGGGTATCGAATCCTGTGTGATCCCCGCACTGTCGTGCCTCAGCGTCAATCGCGGCTTCGTGAGATGCCGTCGCAATCGGTGGGCTGTGTAAGAGCTATGCATGTCACCGCGACACGACACAGTCCGCCCACGACAACCGAATGCCAGGACGACAGGATCAACGGCAAGTGCCAGGGAAAGCGAGGACAGGTCACCGCAGACGTACCATACAGCCTACGCACGCGGTAAACACAAGAAAACCGGAGAAAGCGTGAAACCGCCGGAATACCGCGGCTGCGGGGACGGGGGGGAGG
+
@@-68;C@@CD+@,@,96,6C<;,,6;A,6,,98+@:+,,;9:@BB9F@AC@,66@,CFGGGG7:C@CCDFGADAA+4@>8>C4D==,=++4@?,=5<=,9+,+9,9:;,5,,95:88*==8++@CC+@,,,@+3=CEE:7>AG5B)5399*D99*;=E9>=5*=)2:C8A8*8DG:+7;B+7/*2:75E*6>>57(*/,.032()-(4)/-,7:*44*.+-,.(4,80*4-)((--.,*43(35:((*,.((.4*..(--*,)*(-(14,1(()..(((3((,,((-((((.)/**(((,
@M02996:162:000000000-B87FG:1:1101:5928:6366 2:N:0:TAGCGCTC+TCTCTCCG
GACTACCGGGGTATCTAATCCTGTTTGCTCCCCACACTTTCGCGCCTCAGCGTCAGTTGTCGTCCAGAAAGCCGCCTTCGCCACTGGTGTTCCTCCTAATATCTACGCATTTCACCGCTACACTAGGAATTCCGCTTTCCTCTCCGATACTCAAGACTAACAGTTTCAAATGCAGCCCCGGAGTTAAGCCCCGGTATTTCACATCTGACTTGAAAGCCCGCCTACGCGCCCTTTACACCCACTAAATCCGGACAACGCTTGCCACCTACGTATTAGCGCGGCTACTGGCACGTGAGTAAC
+
CCCC@EFGGGGGGGGGGFGGGGGGGGFFFFFFEGGGGGGFGGGGGGEGEFGGGGGGGGGGGGGGGGGGGGGGGGGGGGGGGFGGGCEFGGEGFGFGGGGGGFGGGGGGGGGFGGGGG8@CDGGGGGGGGFGGGGGGDGGGGF78FC)@9DFEADDFFFFGGGDCAFGGGGGFGFGGFGFFGCE:EF4=BEGFEBGF2CFFCFFE@F4C:BFBF4>ADFC4:4428?>9@E>>C4AD><CE?(4:679AD>)-9>39---,49?AFB?:?1.))5)).2-,-1((...5:<?(0)**3)-)
@M02996:162:000000000-B87FG:1:1101:18083:6376 2:N:0:TAGCGCTC+TCTCTCCG
GACTACTGGGGGATCTAATCCTGTTGGATCCCGGCACTGTCGTGCCTCAGCGTCAATCGCGGCTTCGTGAGATGCCTTCGCAATCGGGGGGCTGTGTAAGATCTAGGCATTTCACCGCGACACCACAAATGCCGCCCACGACAACCGAATTCCAGTACGACAGGACAAACGGCAAGTTCCAGGGTAAGGGGGGACATGTCAACGCGTACGTACCAGACCGCCGACGCACCCGTTAAACCCAAGAAAGCCGGAAAAAGGGTGAAACCGCCGGATACACAGGGCTGCAGGCACGGGGGGAGAG
+
AB-,8C9<<@@+8,A,66,,,,;6,-;;;,,6,687+,,<,::68B,@6=CC6,@8,CDFGGG>+,86=6FFABFD,9498?B7D=C+7+**3>,338<,7+2+5,4,2,,,,6,,49)2::**44C*<,++?*CCGE*//2:558(*09;<C0:+3AC5E/-*:)*29*;5*77C/*.*<+2**2.0)2*7B5)()+1)6+.((.(,-)0.(<:).)*-*-,-,96;9C?>*.(4.),*-384..(.*-)((04*,(-.-*..23(4(-(-((.-))(,((.,4(57(..25)8:*41(-
@M02996:162:000000000-B87FG:1:1101:7434:6378 2:N:0:TAGCGCTC+TCTCTCCG
GACTACCAGGGTATCTAATCCTGTTTGATCCCCACACTTTCGTGCCTCAGCGTCAATGACGGATTTGTGAGATGCCTTCGCAATCGGTGTTCTGTGTGATATCTATGCATTTCACCGCTACACCACACATTCCTCCCACAGCATCCGTATTCCAGATTACCAGTTTCAACGGCAGGTCACGCGTTAAGCGCGTGCGTTTCACCGCTGACTTGGCATTCCGCCTACGCACCCTTTAAACCCAATAAATCCGGATAACGCCCGCACCCTCCAGATTACAGCGGCTGCGGGCACGGGGTTACG
+
CCCCCGGGGGGEFGGGGFGGGGGGGGGGGGGGGGGGGGFGGGGGGGGGCEGGGEGFFGGGGGGGG,FGGGGGGGGGFFFGGGGGFGGCFFFCDGGGGGFGGFGGGGGGGGGGGGGGG@ACDFGGGGGGECGCFFGGGGGGGFFFGGFF5D:DD@DGGGGGGGDBDFGGGFGEGFDEDGEFB=>7C>CFA@CAFFC>5FFFCGEAA5@@FFGF@F=F=FC84:(4=<0(6C;(254C33FE76(64;?<>2B?4747(((,()-(14?43((.,-)5).)-,,44(((-4>F:>)::*(.(
@M02996:162:000000000-B87FG:1:1101:7397:6400 2:N:0:TAGCGCTC+TCTCTCCG
GACTACTCGGGTATCTAATCCTGTTTGCTCCCCGCACCTTCGCACCTCAGCGTCAGTCATCTGCTGGTAACCTGCCTTCGCCATTGGTATTCTTCCAGATATCTACAGATTTCACCCCTACACCTGGAATTCTGATTGCCCCTCAGTGACTCTAGTTATGCAGTTCTCAACGCAATTCCGGAGTTGAGCTCCGGGATTTCACACCAAGCTTGCAAAACCGCCTACAGGCCCTTTACGCCCAATAATTCCGAACAACGCTCGCAACTTACTTGTTACCGCGGCTGCTGGCACGTCATTAGC
+
CCCCCFGGGGDFGFFFECFGGGFFFGGGGFFCFFGGGC@FGGGGGGFGGGGGFGGGEGGGGGGGGGGGGGGGGGGGGGGGGGGGDDCCCFGEFGGGGGGGGFFGGGGGGGGGAFEFD1@8DEFFGGGGGGCFGGDDFGGG8DFGGGDDF9D9FADFCFGGGGD83??DGGF>CADEFGEFE@E=,DDFEBFFFFG=8F?77EE@:9C5C>D@)*;12@475/)083)--=2(;7;4(/4=?@1);.95C()/.5(*..(/-147C:62))).-6)-6,413-,704:?:(),.)12<66?
@M02996:162:000000000-B87FG:1:1101:7416:6404 2:N:0:TAGCGCTC+TCTCTCCG
GACTACTCGGGTATCTAATCCTGTTTGCTCCCCGCACCTTCGCACCTCAGCGTCAGTCATCTGCTGGTAACCTGCCTTCGCCATTGGTATTCTTCCAGATATCTACAGATTTCACCCCTACACCTGGAATTCTGATTGCCCCTCAGTGACTCTAGTTATGCAGTTCTCAACGCAATTCCGGAGTTGAGCTCCGGGATTTCACACCAAGCTTGCAAAACCGCCTACATGCCCTTTACGCCCAATAATTCCGAACAACGCTCGCACCTTCCGTGTTACCGCGGCTGCTGGCACGTAATTAGC
+
CCCCCGGGGGGGGGGGFGGGGGFGGGGGGGFGGGGGGGGGGGGGGGGGGGGGGGGGGGGGGGGGGGGGGGGGGGGGGGGGGGGGGGGGGGGGGGGGGGGGGFGGGGFEGGGGGFGGG:5=DEFGGGGGGGGGFGGFDFGFFDFGGGFFFGFDC=DAFEDGFGEFDD8DGGGFGFGGFGEFGGGEGGFGB,DDEFGFFGFFFGEC>>CDBCG@DF@F4AD:@A2<@BCEECB3CBCC=@GGFD@FFE3<:/=?BF1*,.((.9;0).)((,,,.()))4,4-4((()4((43<07*2<),5
@M02996:162:000000000-B87FG:1:1101:25311:6407 2:N:0:TAGCGCTC+TCTCTCCG
GACTACAGGGGTATCTAATCCTGTTTGATACCCATGCTTTCGTGCCTCAGCGTCAGTACATCTCTGGACAGCTGCCTTCGCAATCGGAGTTCTGCAGCATATCTAAGCATTTCACCGCTACACGCTGCATTCCGCCATCCTCGACATGACTCAAGACCGACAGTATCAACGGCAGTTTCCGAGTTGAGCCCGGAGATTTCACCGCTGACTTACCAGCCCGCCTGCGCACCCTTTAAACCCAATAAATCCGGATAACGCCCGGGTCCTCCGTATTCCCGCGGCTGCTGGCCCGGCTGTAGC
+
CCCCCGGGGGGG@FGGGGGGGGGGGGGGGFFFGGGGGGGGGGGGGGGGGGGGGEDGGGGGGGGGGGGGGGGGGGGGGGGGGGGGGGGEGGFGGGGGGGGGGCGDGEGGGGGGGGGGG>@=CEFGGGGGGGGGGFGGGGGGGDDDGCDBFGFFGGGGGGGGGGAFGFGGGGGFG57:CG;+@++13+2;@FGADEDF@DAEEGFFFFB9BFG==A*;9AD5:9(3:(:31E?(;8CE))8A?:1:*.:<C>;4::96,----)(-14>2(,,(..)).(-(,4((482:(,4(7)**26))
@M02996:162:000000000-B87FG:1:1101:19589:6420 2:N:0:TAGCGCTC+TCTCTCCG
GACTACACGGGTATCTAATCCTGTGCGCTCCCCTAGCTTTCGCGCCTCAGCGTCAGTGTCGGCCCAGCAGGCTGCCTTCGCCATCGGTGTTCCTCCCGAGATCTGCGCATTCCACCGCGACACCGGGAATTCCGCCTGCCCCGACCGCACTCGAGCCGCCCAGTTCGGAAACGGGCCCGAGGTTGAGCCCGGGAGTAGAGGGTCCGCTTAGGCCGCCGCCTACGCGCGCGGGCCGGCCAAGGCAGCCGGATAACCGCAGCTCCCTACGTATGTACGCGCGGCCGGGGACGGAGGGTGACGG
+
CCCCCGGGGGGGGGGGGGGGGGGG,CFF+,@FFFFGGGGGGGGD@F,CFFGGGGFGGGGGEDFGGGGGGGFF,?@8BFF:FGGGGGGFEFEAEFFFGGF+><8CBECFGEGGGGGGB03==8+6@FD==>EGGDGGGFF,=C*@9C)F>DEF8CGGG7EEG5/8=CD=3**0*.*=>)..3::>62.*,2:93)/-,21578:?F>>08.22()-84)141(.421179*(()(-(-,/;4:(4)(42DB:-6=(),((-.24:0)4(.5:(-).4((((,((((((,--(,7):**(.-(
@M02996:162:000000000-B87FG:1:1101:13359:6423 2:N:0:TAGCGCTC+TCTCTCCG
GACTACACGGGTATCGAATCCGGTGTGATCCACGCACTTGCGTGCCGCAGCGTCAATCGCGGCTTCGTGAGATGCCGTCGCAATCGGTGTTCTGTGTAAGATGCATGCAGGTCAACGCGACACTACACAGGCCTCCCACGACAACCGAATTCCAGGACGACAGAATCAACGGCAAGGTCCCCGGTAAGCGGGGACAGGTCAACGCTGACGGACAATAACGCAGAAGCACGCGTGAAACCAGAGAAATCCGGAGAAAGATTGCATCCACAGTATGAAGCGGACGAGGGGGAAGGAGGGAGC
+
CCCCCFFGGGGGC,C@9<@,@+6++68A,,6,;6CEGGG,@@@@@B+@@BFCF@FEGGGGGGFGGGGGC<F<,A,?4,64::+CF=BBFFF,,9E<994,93,+9E;,44,AF8,:68*0=8+,8>=,76,@B@@:+4@BC=BG53)*<DFEF9=,1=E*17/,,1;:8EC;487C)2)1*3/**)(0)1*-<)1-(/*.,+5(35:;4))-()./.*2-:((((((.(*,-)-3,5),*(.484(..*(.-(0(*.,)))2..*()((..-..))).(((-((((-((,(-5)1**46(
@M02996:162:000000000-B87FG:1:1101:13374:6431 2:N:0:TAGCGCTC+TCTCTCCG
GACTACACGGGTATCTAATCCTGTGTGATCCCCGCACTTTCGTGCCTCAGCGTCAATCGCGGCTTCGTGAGATGCCGTCGCAATCGGTGTTCTGTGTAAGATCTATGCATTTCACCGCGACACTACACATTCCTCCCACGACAACCGAATTCCAGGACGACAGTATCAACGGAAAGTGCCACGTGAAGCGTGGACCGGTCACCGCTGACGTACCACACCGCCTACTCACCCGGTAAACCCAACAAATCCGGAAAAGCATTGCATCAGCCGTATGAGCTCGGCTGAGGGGACGGGGTGAGG
+
CCCCCGGGGGGGGGGGGGGGFGGG,;CE,CCCFGGGGGGGGEECB@,EEFGGGGFFGGFGGGGGGGGGGGG,:?C868+@FFEGGGGGGGGDFFGG9CE,9<,?EFGGGGGGGGGGC)*0=84,@DD,8ADFGGGGG8@C@ABGFE)3@DFFG9+8+@@:CG8@<AF:@FE4*3*;B2*;2?CC2*(:8E*,)5*,(*2(6+/(6::@@31-(05),717E(4,3),).*.,)(-(.6,/3(3(5()5C(),(),*((-).2.6>)..((--,(6))))-((4((.,-(-435)/2/2((
@M02996:162:000000000-B87FG:1:1101:13355:6440 2:N:0:TAGCGCTC+TCTCTCCG
GACTACACGGGTATCTAATCCTGTGTGATCCCCGCACTTTCGTGCCTCAGCGTCAATCGCGGCTTCGTGAGATGCCTTCGCAATCGGTGTTCTGTGTAATATCTATGCATTTCACCGCTACACTACACATTCCTCCCACGACAACCGAATTCCAGTACGACAGTATCAACGGGAAGTGCCACGTTAAGCGGGGACAGGTCACCGCTGACGGACCATACCGCCTACGCACCCGTTAAACCCAATAAATCCGGACAACTCTTGCATCCTCCGTCTTACTGCGGCTTGTTGCAAGGGGTTATG
+
CCCCCGGGGGGGGGGGGEFGGGGG<FGGGD@EEGGGGGFFGEC@B<,<FEGGGGGEGGFGCEFGGGGGGGG9FFGCGGGGGGGGFGFFGGGGGGGGGGGG9DFFGGGGGGGGGGGG>:@=>9:,@F:B:BEFGGGGGECEDAFGGE>+9=FEGDGGGGECEE8:ECFGGGG>*0*4;2;?@DE;29<C.C4))8>(3*0).>=0782912),25-9)72-/31(.-447E?FD:,-6.,2((..=AAFGB3-4)./)))).242*(44?;(((4-.).-(((-,(,.,).).))*2*())
@M02996:162:000000000-B87FG:1:1101:21069:6444 2:N:0:TAGCGTTC+TCTCTCCG
GACTACAGGGGTATCTAATCCTGTTTGCTCCCCACGCCTTCGAACCTCAGCGTCAGTTACCTTCTGGTAGGCTGCCTTCGCCATCGGTATTCTTCCTAATATCTACGGATTTCACCCCTACACCTGGAATTCTGCTTGCCCCTCAGTCACTCTAGCTATACAGTTCCCAACGCAGTTCGGGGGTTGAGCCCCCGCCTTTCACACCAAGCTTGCCTATCCGCCTACATGCCCTTTACACCCAATAATTCCGAACAACGCTCGCCACCTACGTCTTACCGCGGCTGCTGGCACGGTGTTAGC
+
CCCCCGGGGGGGGGGGGGGGGGGGGGGGGGFFG-C+@,CFFE6,CF;BF=FFGGGGG,;,,,;A,6C,C,CE5EFGGGGGGGG,,@BF,CFG,FEF,,CFFFGGGG,4BEGGGGGG,:DFGGG8,9EFEFFG,9E+?,@DGDFG+>;FFGFDFEF,33,,C@>CF++==D+@EFDG+C):@39@FDBDF,D@4?*/:FFFFG5(8//76AGFF)6+/;>6*6/:@())/>=48@3<)7CE1(:;=)><?:),(0.9---(,14(9:?:B6.(.:6>((-(-419B:0:6<<0).2;?444
@M02996:162:000000000-B87FG:1:1101:13371:6450 2:N:0:TAGCGCTC+TCTCTCCG
GACTACACGGGTATCTAATCCTGTTTGATCCCCGCACTTTCGTGCCTCAGCGTCAATCGCGGCTTCGTGAGATGCCTTCGCAATCGGTGTTCTGTGTAATATCTATGCATTTCACCGCTACACGACACATTCCTCCCACGACAACCGAATTCCAGTACGACAGTATCAACGTCAAGTTCCACGTTAAGCGTGGACATTGCACCGCTGACTTACCATACCGCCTACGCACCCTTTAAACCCAATAAATCCGGATAACGCTTGCATCCTCCGTAGTCACGCGGCTTCTTGGTCTGGTTTAGG
+
CCCCCGGGGGGGGGGGFGGGGGGGGGGGGGFFGGGGGGGGGCC@@F9EFGGGGGGGGGGGGGGGGGGGGGDBFGGGGGGGCEGGGGGFGFGGGFGGGGGGGFGGGGGGGGGGGGGGG>@DDFF+>FFGGGGGGGGGGB@8689==@5@9DFEEEDF,ECEGE0:7?FGFGG***0@FCEFCFGGFGB7**4:)8FB=FBC*>=@@6115AF6;FEF<FG0=6/6=@B(6E?:G?-.44,;1((8FAFFF4)(4760--(--1,.20)).33(--))),.(-3-((.--)))).)0+2.-)
@M02996:162:000000000-B87FG:1:1101:8342:6450 2:N:0:TAGCGCTC+TCTCTCCG
GACTACAGGGGTATCTAATCCCGTTTGCTCCCTACGCTTTCGTGCCTTAGTGTCAGAAACGCCCCAGTAACCTGCCTACGCTATCGGTGTTCCTTCTAATATCTACGGATTTCACTCCTACACTAGAAATTCCAGTTACCCTTGACGCTCTCGAGATATTCAGTTTAGATAACAGTCTGAATGGTTGAGCCACCAGATTTCACTATCTACTTAAACATCCACCGACGCAACTCTTTACGCCCAGTCACTCCGGATAAGGCTCGGAACCTACGTATGACCGCTGCAGCTGGCAGGTAGGTAG
+
CCCCCGGGGGGGGGGGGGGGGGGGGGGGGGGGFGGGGGGGGGGGGGGGGGGGGGGGGGGGGGGGGGGGGGGGGGGGGGGGGDGGGGFGGGGGGGGGGGGGGFGGGGGGGGFFGGF?9=F8DFGGGGGGGGGGGGGGGGFEGFFGGGFGFGFFDEDGGFGGGGED=DFGGGGFGF?@D8;FGGGGGGA?DG,=FFGF@@9**@7EEFEC<AFCE+:CCBCCAC))0:>A=B>=C6***9+49@@=A;<C778/1)(8)).//26()(-34:,434)(-6.-,(32((.,(4:3)0*+2(-))
@M02996:162:000000000-B87FG:1:1101:27901:6470 2:N:0:TAGCGCTC+TCTCTCCG
GACTACCAGGGTATCTAATCCTGTTTGCTCCCCACGCTTTCGTGCCTCAGCGTCAGTAACAGTCCAGCAGGCCGCCTTCGCCACTGGTGTTCCTCCTAATATCTACGCATTTCACCGCTACACTAGGAATTCCGCCTGCCTCTCCTGTACTCCAGCCTGGCAGTTTCAAATGCAGCCCCGGAGTTGAGCCCCGGTCTTTCACATCTGACTTGCCATGCCGCCTACGCACCCTTTACACCCAGTAAATCCGGATAACGCTTGCTCCCTACGTATTACCGCGGCTGCTGGCACGTATTTAGC
+
CCCCCGGGGGGGGGGGGGGGGGGGGGGGGGGGGGGGGGGGGGGGGGGGGGGGGGGGGGGGGGGGGGGGGGGGGGGGGGGGGFGGGGGFGFCGFFGGGGGGGFGGGGGGGGEGGGGGGAFDGGGGGGGGCFGGGFGGGGGGFEFGGGFGFGFEGGGGGGGGFGADGFGGGEGFGFGGFDDDE@EEDGFGFFG=ADDAFGFEFGEEEA?EEFFFFFFFEF82=0:@F23(3CD0C@<E?@EG;=E<@ECF>:)43><7---(-1)6*(8AF2.5>?-6)(-,,46((5:04(3100<<@>A<
@M02996:162:000000000-B87FG:1:1101:27880:6471 2:N:0:TAGCGCTC+TCTCTCCG
GACTACCAGGGTATCTAATCCTGTTTGCTCCCCACGCTTTCGTGCCTCAGCGTCAGTAACAGTCCAGCAGGCCGCCTTCGCCACTGGTGTTCCTCCTAATATCTACGCATTTCACCGCTACACTAGGAATTCCGCCTGCCTCTCCTGTACTCCAGCCTGGCAGTTTCAAATGCACCCCCGGAGTTGAGCCCCGGTCTTTCACATCTGACTTGCCATGCCGCCTACGCACCCTTTACACCCAGTCATTCCGGATAACGCTTGCTCCCTCCGTATTACCTCGGCTGCTGGCACGTATTTAGC
+
CCCCCGGFGGGGFGGGGGGGGGGGGGGGGGGGGFGGGGGGGG<FGGGGAFFEGGGGGFGGGGEFFGGCEFG:FFGGGGGGGGGGGGFFGGEGFGGGFGGGCFGGGGGGGGGGFGGGG>BGGFGG@FGGGGGGGFGGG+=DD>FDGGF?DFFF>EGED861@D5BFFGD9ECFFF+@*@A>+4@CFC;FCCC)5@7>@EFFFGEEF6>CEFG3C6>+);C>C::3@;>(,8;2C;EF?<FG@7;)=)9?;@)3,89C---(4C)<C(:(81-(.46<>23-,(-(8?)540<(0.3<<:<B
@M02996:162:000000000-B87FG:1:1101:3458:6483 2:N:0:TAGCGCTC+TCTGTCCG
GACTACACGGGTATCTAATCCTGTTTGCTCCCCGCACCTTCGCACCTCAGCGTCAGTCATCTGCTGGTAACCTGCCTTCGCCATTGGTATTCTTCCTGATATCTACAGATTTCACCCCTACACCAGGAATTCTGATTGCCCCTCAGTGACTCCAGTCATGCAGTTCTCAACGCAATTTCCGAGTTGAGCTCCGAGATTTCCCACCAAGCTTGCAAAACCGCCTACATCCCCTTTCCGCCCAATAATTCCGAACAACGCCCGCAATTTACGTTTTACCGCGGCTGCTGGCAGTGTATTAGC
+
CCCCCGCEFGEGGGGGGFFGGGGGGGGFG<EFCEGGGGGGGGGEGFGGGFFGGEE6E@E@F<,CE,CCEFGGGDEFGGGGG@CF,DFGECFDFGGFG?FEGFGGF,9E;DFFGD<F@:9@FFF?FEFGGGFEGCG98,9@2)@DF,C;032:@>6,@D=,8=DE=26=D,6*+@+1+6;++++6=FD65,,1:9=18FF7*E9)10)1:*+)1AE+4A75>7)5((**0=@=F:*8((8=<(,5;5)7:(0,7:@F(((,(96(*-))643(,--47<(-(,((().(3((,)*0+2.)(
@M02996:162:000000000-B87FG:1:1101:25715:6491 2:N:0:TAGCGCTC+TCTCTCCG
GACTACCGGGGTATCTAATCCTGTTCGATCCCCGCACTTTCGTGCATGAGCGTCATTTACGGCTTGGTAAGCTGCCTACGCAATCGGGGTTCTTCGTCATATCTATGCATTTCACCGCTACACGACGAATTCCGCCTACCTCAACCGCAATCAAGCGCTCCAGTATCAATGGCGGGATGAGGTTGAGCCTCACGAATTGACCACTGACTTAAAGCGCCGCCTGCGGACCCCTTAAACCCAATAAAACCGGATAACCCTCGGATCCTCCGGATTCACGCCGCTGCTTGCCCGGACTTAGCC
+
CCCCCGGGGGGGGGGGGGGGGGGGGGGGGGGGGGGGGGGGGGGGGGGGGGGGGGGGGGGGGGGGGGGGGGGGGGGGGGFGGFGGGGGGGGGGGGGGGGGGEFFGGGGGFFGGGGGGG=BCGFGCGGFGFFGGGGGDGGGGGD*ADE=FADECEGFF>6>:BF@@E>D:C@DFF5CGBDDFGGGF:*66:6:5AF*(/=6;CGEDEAA;EA+9C1-715)-:-(,(((-7E(:<>ABA?E5((.)9)4:)4.(2*2*(,---1(-0-4((((-4))).,(--(-25).-()(40)*33-)4
@M02996:162:000000000-B87FG:1:1101:8868:6519 2:N:0:TAGCGCTC+TCTCTCCG
GACTACCGGGGTATCTAATCCTGTTTGCTCCCCGCACCTTCGCACCTCAGCGTCAGTCATCTGCTGGTAACCTGCCTTCGCCATTGGTATTCTTCCAGATATCTACAGATTTCACCCCTACACCTGGAATTCTGATTGCCCCTCAGTGACTCTAGTTATGCAGTTCTCAACGCAGTTCCGGAGTTGAGCTCCGGAATTTCACACCAAGCTTGCAAAACCGCCTACATGCCCTTTACGCCCAATAATTCCGAACAACGCTCGCAACTTACGTGTTACCGCGGCTGCTGGCACGTACTTAGC
+
CCCCCGGGGGGGGGGGGEGGGGGGGGGGGGCFEGGGGGGGGGGGGGGGGGGGGGGCGGGGGGFFFGGGGGGGGFGGGGGGGGDGGGGGGGGGFDFFABFFFDGGGGGGFFFGGGGGF:FGGEFFGGDGFAEFGDDEGFFDFDFGG8D=DFFEGGGGGGGGGGFFGFGGFGGFGFCEFGFAC@CEFGFGFFGFE*+08FFFFG<@AF5CFF>4B?8=59;4;85=B=CCBB@3DF*89?FE@;5;*6.91()61)3*.(/--190>3<<<4.3:?4)-,----4337?70()(.0/2<).)
@M02996:162:000000000-B87FG:1:1101:16948:6526 2:N:0:TAGCGCTC+TCTCTCCG
GACTACTAGGGTATCTAATCCTGTTTGCTCCCCACGCTTTCGCGCCTCACCGTCAGTTGTCGTCCAGCAATCCGCCTTCGCCACTGGTGTTCCTCCTAATATCTACGCATTTCACCGCTACACTAGGAATTCCGATTGCCTCTCCGATACTCAAGATCAACAGTTTCAAATGCAGTTCATGAGTTAAGCCCATGGATTTCACATCTGACTTGCCGACCCGGCTACACGCCCTTTACACCCAGTAAATCCGTACAACGCTTGCCACCTACGTATTACCGTGGCTGCTGGCACGTAGTTAGC
+
CCCCCGGGGFDFFGEFGFGGGGGGGGGFFFFF@F@FCEFGGGGGGGGGFGGGEFGFGGCGGGGGGEFFGFGGGGGGGGGGCEGGGGCEEEFFGEFDGFE9EFFGGGGCEEEGGGGGG=@CDFFGFFGGGGFGGG8DC8=FDEFGGG)@@DDEFEG=DF?ADDDFGFGGGDFFGFDGFGFFFFGCCGEGFFGDFF?ECF6*;EEEFFF5AF@@EA@>@49:48853;5((:67FFEEFAFC8234;CFFD4)/3>)2..---142>:3234...(.).-(,-23(43:?0()-00220.))
@M02996:162:000000000-B87FG:1:1101:8882:6532 2:N:0:TAGCGCTC+TCTCTCCG
GACTACCGGGGTATCTAATCCTGTTTGCTCCCCGCACCTTCGCACCTCAGCGTCAGTCATCTGCTGGTAACCTGCCTTCGCCATTGGTATTCTTCCAGATATCTACAGATTTCACCCCTACACCTGGAATTCTGATTGCCCCTCAGTGACTCTAGTTATGCAGTTCTCAACGCAGTTCCGGAGTTGAGCTCCGGAATTTCACACCAAGCTTGCAAAACCGCCTACATGCCCTTTACGCCCAATAATTCCGAACAACGCTCGCAACTTACGTGTTACCGCGTCTGCTGGCACGTAATTAGC
+
CCCCCGFGGGGFGGGGGGGGGGGGGGGGGGFGGGGDEGGGGGGGGGGGGGGGGGGGGGGGGGDFECFGGFGGGGGGGGGGGGGGGGGGGGGGGEFGGGFGFFGGGGFFGFGGGGGGG=FGG8FGGDF8FFFCFFDDF,E>FDFGF8D,<FCDFFGGGFGAFCDFGFGGG;FEDD>EFGFFE+=@FFEGE@?@>@C==FFFEGEF59C@DFCB>F494?D=E>@@9=C?=CD:DECED@CE:?=/=57E7@)39D3<,./--/-(93<8><4448.:9:24(,4(4688(.537)*/3),(
@M02996:162:000000000-B87FG:1:1101:13832:6550 2:N:0:TAGCGCTC+TCTCTCCG
GACTACAGGGGTATCTAATCCTGTTTGATACCCATGCTTTCGTGCCTGAGCGTCAGTTCCTCTCTGGACAGCTGCCTTCGCAATCGGAGTTCTGCACCATATCTAAGCATTTCACCGCTACACGCTGCATTCCGCCATCCTCGCCTTTACTACAGCCACCCAGTATCACCGGCAGTTTCCGAGTTGGGCTCCGAGATTTCACCGCTGACTTAATCGCCCGCCTCCGCACCCTTTAAACCCCATAAATCGCGATAACGCCCGCACCCTCCGGTTTCCACCCGCCGCTGGCCCGGGCTTCGC
+
CCCCCGGGGGGGGGGGGGGGFGGGGGGGGEFFFFEEGGGGECFGGEC@CF<:FG@EGGC,CFAAEFC,CE<EF@FFGGGG7F7CEF7:+BCFFFF<,:A:A;=,@E;FDFGF9,CC8=?+?9F+848FFFEFGF>C=+@D+1?+++1,5?C*,,+,166AEDDD9+=A+@+0+*66??;+3+4@F7)00,@:5**)0@BEC7;))*))-4B>*+88@?*(=25((.((.338F@33.7<51(,,8).1*(.-()(9--(-(/(,/-(,3((((().))(--,,(1((,-(((0.*2*((,
@M02996:162:000000000-B87FG:1:1101:21622:6558 2:N:0:TAGCGCTC+TCTCTCCG
GACTACCCGGGTATCTAAACCTGTTCGATACCCACGCTTTCGTGCCTCAGCGTCAGTCCCGTGCTGGAGGGCTGCCTTCGCAATCGGCGTTCTGCGTGATATCTATGCATTTCACCGCTACACCACGCATTCCGCTCTCCTCGCACGAACTCGAGCACGGCAGTTTCAACGGCGGACCGAGGTTGAGCCCCGGGATTTGACCGCTGTCTTGACGCGCCCCCTGCGCACCCTTTACACCCAATAAATCCGGATAACCCTCGCCTCCTCCGTATTACCGCCGGCGCTGGCCCGGCGTTTGCCG
+
CCCCCGGGGGGGGGGGGGFFGGGFGGGGGCEGGCGGGGGGGGGGGGGGGGGGGGGGGGG,CF7FFGGFFGGFGGGGGGGGGGGGGFFFGGGGGFCF@?=FFFGGDFFGGGGGGGGGG>B=DEFGGGFGGEGGGFG8C+@DGFFG@E57@DFE>CDFCFE7EEA8EFG@CFDEE?:*:>;3:*=>GF;D;GG9:39(4CF25C49(7()-9:2:)339D)-E9?0(4(4>G:(2))-.4EE018)95251-)-384*.(-(-9,3D(381442(..4(2((((-,(-13(1(,)02:*,53(
@M02996:162:000000000-B87FG:1:1101:13830:6568 2:N:0:TAGCGCTC+TCTCTCCG
GACTACAGGGGTATCTAATCCTGTTTGATACCCATGCTTTCTTCCTTGACGTCAGTTTCTCTCTGGACCGCTTCCCTCGCAATCGGAGTTTCTCCGCCTATCCAAACATTTCCCCCCCACACCCCTCCTTCCGCCCTCCTCCACCTGGCTCAAAACCACCCGGTACCACGGGCGTTTCAGAGTTTAGCCCCGCAATTTTCCCGCCTGCCTACACGCCCGCCTGCGCCCCCCTTAAACCCCATAAAACCCGAAAACCCCCGCATCCCCCGGATTACCGCCGCTGTCTGCCCGGGGTTATCC
+
CCCCCGFGGGGGDFFGGFFGGGGGGGGGGGGGGGGGGGG,,6,,C,,,6,,8,,,<C,6,6,;,,;,CC6++,,:,C,+++@,5,@,68C,,45,8?:=,,+,39,,,9@E,,,C++)*6+644+++8,C,@++@0+,6,+1*6+,),*+0*@,+@8@DC+10+1*5@6+:**//=@9*+,,,5,+/+)0=())1/7>+))9(,,.((,;:(/),)6>)(:(,((((34C((9)-6A?G5843)9).-1-)(().*((,-()((2((.,(((-)..(((-(4(().5))4(4)011/))-
@M02996:162:000000000-B87FG:1:1101:6299:6587 2:N:0:TAGCGCTC+TCTCTCCG
GACTACTGGGGTATCTAATCCTGTTTGCTCCCCACGCTTTCGAGCCTCAACGTCAGTTACAGTCCAGTAAGCCGCCTTCGCCACTGGTGTTCCTCCTAATATCTACGCATTTCACCGCTACACTAGGAATTCCACTTACCTCTCCTGCACTCTAGCTATATAGTTTCCAAAGCAGTTCCCGAGTTGAGCCCGGGGCTTTCACTTCAGACTTACACAGCCGTCTACGCTCCCTTTACACCCAGTAAATCCGGATAACGCTTGCCCCCTACGTATTACCGCGGCCGCTTGCACGTAGTTAGC
+
CCCCCGGGGGGGGGGGGGGGGGGGGGGFGGEFEGGGGGGGGGGGGGGGGGGGGGGGGGGGGGGGGGGGGGGGGGGGGGGGGGGGGGGGGFGGFGGGGGGGGFGGGGGGGGGGGGGGGADCDGGGFGGGGGGGDGGGGGGGGFFGGGFGFGFEGF?EFGGGGGEFEFGGFGGFGFGGFGCFD8=DFGE?EGGB>AGA5BFEEFEFFFEEFFGFFF<9>AF=A>BD=B259BB2?3CFFEFE;DE3:C<CF>>20)7F/.,/6:2:C;>660.))8-<A:3(-((--((4:47180*2<4A)
@M02996:162:000000000-B87FG:1:1101:22954:6591 2:N:0:TAGCGCTC+TCTCTCCG
GACTACCGGGGTATCTAATCCTGTTTGATCCCCACGCTTTCGTGCCTGAGCGTCAGTTGCGAGCTCGTGACCTGACTTCTCGATCGGTGTTCTGTGACATATCTAAGCATTTCACCGCTACACATCACATTCCGGCCACGTCTATCGCACTCTAGTCCGGCAGTATCAAAGGCACGATTGGAGTTGAGCCCCAACTTTTCACCCCTGACTTACCGATCCGCCTGCGCACCCTTTACACCCAATAAATCCGGATAACGCTCGTATCCCCCGTATTACGGCGGCTGCTGGCCCGGAGTTAGC
+
CCCCCGGGGGGGGGGGGGGGGGGGGGGGGGGGFGGGGGGGGGGGGGGGGGGGGGGGGGEGGC7FFGGGGGGGGGFGGGFGGCFGFGGFFEGGGGGG9EFGFFFGGGFGGGGGGGGGG=BCDFGGFFGGGGGGGFCCDEGCGFFFFGFGFGFEFFGGGGGGGGADECGGCACF6AGG>CCFGFGGGGF57EGA9BDB=FFEFFFFFF55BFG=EF=6@DC6=;6806>9@EF0<;>)6>DE0?<D=<AA96<?<B6>--(-,/-(*6:(474(.546((,(-42(45)86(((0)/1;).4
@M02996:162:000000000-B87FG:1:1101:6297:6606 2:N:0:TAGCGCTC+TCTCTCCG
GACTACTGGGGTATCTAATCCTGTTTGCTCCCCACGCTTTCGAGCCTCAACGTCAGTTACAGTCCAGTAAGCCGCCTTCGCCACTGGTGTTCCTCCTAATATCTACGCATTTCACCGCTACACTAGGAATTCCACTTACCTCTCCTGCACTCTAGCTATATAGTTTCCAAAGCAGTTCCCGAGTTGAGCCCGGGGCTTTCACTTCAGACTTACACAGCCGTCTACGCTCCCTTTACACCCAGTAAATCCGGATAACGCTTGCCCCCTACGTATTACCGCGGCTCGTCGCCCGTAGTTAGC
+
CCCCCGGCFGGGGGGGGFFFGGGGGGGFGFFECGGFGGGGGGGGGGGGGGGFGGGGGGGGGDGGFGFGGDFFFFGGGGGFGF7FFGEGGGGGGGGGG<FFFEGFGGGG>EGGGGGGG>@D>>FG?FGGFCGGGGGGC9DFGDFFFEDGFGFEG,=F;F,@@@;<=EGGGGG5@FD@FGD9+BCDE7*=:@D>>5+55<9>EDFFE?=ECF9ABBEF)*@>*:99402(/=58:39=EECC1(6)+1.)2(2/2=)0/.///9,8>4321(.,.26-)(-(--(((-((4(,,)0123)..
@M02996:162:000000000-B87FG:1:1101:5553:6612 2:N:0:TAGCGCTC+TCTCTCCG
GACTACCGGGGTATCTAATCCTGTTTGCTCCCCGCACCTTCGCACCTCAGCGTCAGTCATCTGCTGGTAACCTGCCTTCGCCATTGGTATTCTTCCTGATATCTACAGATTTCACCCCTACACCAGGAATTCTGATTGCCCCTCAGTGACTCTAGTTATGCAGTTCTCAACGCAGTTCCGGAGTTGAGCTCCGGAATTTCACACCAAGCTTGCAAAACCGCCTACATGCCCTTTACGCCCAATAATTCCGAACACAGCTCGCAACTTACGGTTTAGCGCGGCTGTTGGCCAGTAATTAGA
+
CCCCCGGGGGGGGGGGGGGGGGGGGGGGGD@CCEGGGGGGFGGGGGFGFAFGGGGGFGGGGGGG9FFGGGGGGGGGGGGGGFEDACFG<DFGGGGGGGGGGFGGFEGGGGGGGGGGG=FGGFGCFGGGGGGGGGGGGGFFD):DGGEGFF7DEEFGGGDGGGEEF=DD=FGEEEGGFGEFEB=@FGECFFGEFBCACGF5E7;@9?@C59:5=FFCBAD:4652>;C<=?:EFFFC@;F=?(6)/9?EG;)/1;(*(()/(/-7<><2>:((,-,)-3(.-(-7()).(,((0/+++.))
@M02996:162:000000000-B87FG:1:1101:20707:6615 2:N:0:TAGCGCTC+TCTCTCCG
GACTACTGGGGTATCTAATCCTGTTTGCTCCCCACGCTTTCGCGCCTCAGCGTCAGTTTCGGCCCAGCAAGTCGCCTTCGCCACTGGTGTTCCTCCCAATCTCTGTGCATTTCACCGCTACACTGAGAATTCCACTTGCCTCTGCCGTACTCAAGTCCGCCAGTTTCCATTGCACTTCCGCAGTTAGGCCTCGGGTTTTCCCCATCGCCTTACTGGCCTCCCTACGCTCCCTTTACGCCCCGAAATTCCGCCCACCGCTCGCCCCCTCCTTATTACAGCCGCTGCGGCACCTCAATTACC
+
C-ACCFGGFGGGCFGGGGGGGGGGGGGGGGFGGFGGGGGGFGGGGGGGGGGGGGGGGGGGEDGGGGFGGGFGGGGGGGGGGEEGGGFFFFEGGGGBFBFFFFGGDFFFC9EGGGGGG>5CDEFGFFFGG?;EGAFGGFGF?DFC?F5@:CFFC8DFGGEGGGAFGFGD=DFC8<AE5C=?+++4=+;?@G8=>>G)1>*:*,0))3))-:CB(=>)(/*(4/0*-(8(6C66>844,,<*((((..56*5)(,0(/--((-1(4C9>((3))..).)).(,--(((-(-48())+++)).
@M02996:162:000000000-B87FG:1:1101:5567:6628 2:N:0:TAGCGCTC+TCTCTCCG
GACTACCGGGGTATCTAATCCTGTTTGCTCCCCGCACCTTCGCACCTCAGCGTCAGTCATCTGCTGGTAACCTGCCTTCGCCATTGGTATTCTTCCTGATATCTACAGATTTCACCCCTACACCAGGAATTCTGATTGCCCCTCAGTGACTCTAGTTATGCAGTTCTCAACGCAGTTCCGGAGTTGAGCTCCGGAATTTCACACCAAGCTTGCAAAACCGCCTACATGCCCTTTACGCCCAATAATTCCGAACAACGCTCGCAACTTACGTGTTACCGCCGCTGCTGGCACGTAATTAGC
+
CCCCCGGGGGGGGGGGGGGGGGGGGGGGGGFF@FGGGGGGGGGGGGGGGGGGGGGGFGGGGGGGFFGGGGGGGFGGGGGGGGGGGDFGGGFGGGGGGGGGFFGCEGGGGFFGGGGGG>FGGFGGGGGGGGGGGCGGGEFFGDFGGGEFFF7=EEGGGGGGGGFEDDGGGGGFGFGGDFD>CCEGGGECEAFEAEGFFGFFEFFEFCCDFFGDBAACBFCA=:@?D;E5:?>E<>>EF@CCD<@;8.<CF;2;@E@7,.--(999<2<B>1..416-)3-(-42(,4:26?<0002;<-.5
@M02996:162:000000000-B87FG:1:1101:28078:6632 2:N:0:TAGCGCTC+TCTCTCCG
GACTACTAGGGTATCTAATCCTGTTTGCTCCCCACGCTTTCGAGCCTCAGCGTCAGTAAAAGCCCAGTAAGCCGCCTTCGCCACCGGTGTTCCTCCTGATATCTACGCATTTCACCGCTACACCAGGAATTCCGCTTACCTCTACTTCACTCAAGAACAGCAGTTTCAAATGCAGCCCATGGGTTGAGCCCATGTATTTCACATCTGACTTGCCGTCCCGCCTACGCTCCCTTTACACCCAGTAATTCCGGACAACGCTCGCTCCCTACGTATTACAGCGGCTGCGGGCACGTAGTTAGA
+
CCCCCGGGGGGGGGGGGGGGGGGGGGGGGGGGGGGGGGGGGGGGGGGGGGGGGGGGGGGGGGGGGGGGGGGGGGGGGGGGGGGGGGGEGFGFFFGGFGEFGFGGGGGGGGGGGGGGGB?CC=E=FGGGGGGGGGGGGDEFFDFDDFFGDFFEFEGG=EGGGGDFGFGGGFGFGFFC@DDFGFGFFGFGF?:@FFFEEFFEF7AEFFFEFFFEC6535@D9=825>5@2(=>@G@EFF4B:@?63;6<C:;>D>B;5.----)((18B<6:4.6,64)).(-7960((((4610022<6:)
@M02996:162:000000000-B87FG:1:1101:28077:6650 2:N:0:TAGCGCTC+TCTCTCCG
GACTACTAGGGTATCTAATCCTGTTTGCTCCCCACGCTTTCGAGCCTCAGCGTCAGTAAAAGCCCAGTAAACCGCCTTCGCCACCGGTGTTCCTCCTGATATCTACGCATTTCACCGCTACACCAGGAATTCCGCTTACCTCTACTTCACTCAAGAACAGCAGTTTCAAATGCAGCCCATGGGTTGAGCCCAGGTATTTCACATCTGACTTGCCGTCCCGCCTACGCTCCCTTTACACCCAGTAATTCCGGACAACGCTCGCCCCCTACGTATTACCGCTGCTTCTTGCCCGTATTTAGC
+
CCCCCGFFGGGGGGGGGGGGGGGFGGGGGGGGGFGGGGGGGG8FGGGGGGGGGGDGGFF9<F<FGGGEGF,CFGGGGGGGGGGGFGEFGGFFDFGGGGGGGFGGGGGGGGGFGGGGG@DGDEGGGFGFGGGGGGGC8+@DF6D+=8;FFGFEDG6ADFC=DF8CFFGCDGG7D?DFFDB?DGGGGD87@FFC*0;AEFFEEFFFEA@CEFE>E>AEFDDBC85>B(9-5C?;DFEF)7CE61@E66<EFE:7BE?G2---3>(4>7B0(34)426<>(,((()))-)).()(0)*20-.)
@M02996:162:000000000-B87FG:1:1101:9587:6650 2:N:0:TAGCGCTC+TCTCTCCG
GACTACACGGGTATCTAATCCTGTTTGATACCCACGCTTTCGTGCCTCAGCGTCAGTTGTATGCTGGTCAGCTGCCTTCGCAATCGGGGTTCTATAACATATCTAAGCATTTCACCGCTACACGTTATATTCCGCCAACCTCGTTTACACTCAAGAACGCCAGTTTCAACGGCAATTTTACGGTTGAGCCGCAAACTTTCACCGCTGACTTAACATCCCGCCTACGCACCCTTTAAACCCAATAAATCCGGATAACGCTCGCATCCTCCGTATTCCCGCGGCTGCTGGCACGGCGTTAGC
+
CCCCCGGGGGGGGGGGGGGGGGGGGGGGGGFFFGGGGGGGGGGGGGGGGGGGFGGGGGCGGGGFFGGGGGCFGGGGGGGGGD@GFFFCFGGFF?FE,CFGFFGGGEGGFGFGGGGGG=@DGEGCFGGGGGGGGGGGGEFGGD>?DFDGFGFFGDFEFGGGGGFGGFGGGGGEGF7EFGE9EEGEC;5;CGGAEBDDEFFFEFEF=*(6>BC:CFEBEF?9E977;?F;;E?6CEEEEAFED<344>AD>4812342----,1,45348?,-.(()4,(--241347)4((),.)2:2-4<
@M02996:162:000000000-B87FG:1:1101:18062:6652 2:N:0:TAGCGCTC+TCTCTCCG
GACTACCGGGGTATCTAATCCTGTTTGCTCCCCCGACTTTCGCGCCTCAGCGTCAGTGCTGTTCAAGGAATCCGCCTTCGCCTCCGGTGTTCTGCAGGATATCAACGCATTTCACCGCTACACCCTGCATTCCGATTCCCTCTCCCAGACTCGAGCATTGTAGTTTCAAGCGCACTTTCCGGGTTGAGCCCGGAGATTTCACACTTGACACGCAATGCCGCCTACGCGCCCTTTACGCCCAGTAAATCCGAACAACGCTTGCGACCTCTGTTTTACCGCGGCTGCTGGCACAGGATTAGC
+
CCCCCGGGGGGGGGGGGGGGGGGGGGGGGGEGGGGGGGGGGGGGGGGGGGGGGGGGGFGGFGGGGGGGGGGGGGGGGGGGGGGGGGCFGGGGGFGFFGGFGFGGGGGGGGGGGGGGG>DDDFGGGGFGGGGGGGGGGGGGGFFGGGFDFGFFFGGGDGGFGGCFDFGFC;FBGFGGFGFFGEEEEDE>BGG@5;7>2FFFFG5>;FA<ECFFF:9BEA*6>>;@F:>4>E>FCFAAF:>E??82=<26C35<BDBC(--,4>2,>;6:3))).4644((-41(((.5(0832.)*3+45(
@M02996:162:000000000-B87FG:1:1101:9599:6667 2:N:0:TAGCGCTC+TCTCTCCG
GACTACACGGGTATCTAATCCTGTTTGATACCCACGCTTTCGTGCCTCAGCGTCAGTTGTATGCTGGTCAGCTGCCTTCGCAATCGGGGTTCTATAACATATCTAAGCATTTCACCGCTACACGTTATATTCCGCCAACCTCGTTTACACTCAAGAACGCCAGTTTCAACGGCAATTTTACGGTTGAGCCGCACACTTTCACCGCTGACTTAACATCCCGCCTACGCACCCTTTAAACCCAATAAATCCGGATAACGCTCGCATCCTCCGTATTACCGCGGCTGCTGGTCCGGATTTAGC
+
CCCCCGGGGGGGGGGGCFFGGGGGGGGGGACFFFGGGGGGGGGGGGGGGGGGGGGGGFEGAG@CFFFGGGFFGGGGGGGGGEGG@DC:@FGGFECEAFFGGFGGG<EFGGGGGGGGG=BCGGGG8FFFFEGGGGGD6BDEGD?8=DDGFGFFDFCADDCDGGBFGFGGFGC>EFCGFFEFFGGGGGFG@G5=B*9@DGFFFGE>BDF=@FFCCF4==AF256;7;/36:CD7F@<CF@EG?0=5A94<F>>03;.9..--41(()52>?64,(.)..(,((-79:738().-00*2+-6:
@M02996:162:000000000-B87FG:1:1101:18053:6667 2:N:0:TAGCGCTC+TCTCTCCT
GACTACCGGGGTATCTAATCCTGTTTGCTCCCCCGACTTTCGCGCCTCAGCGTCAGTGCTGTTCAAGGAATCCGCCTTCGCCTCCGGTGTTCTGCAGGATATCAACGCATTTCACCGCTACACCCTGCATTCCGATTCCCTCTCCCAGACTCGAGCATTGTAGTTTCAAGCGCACTTTCCGGGTTGAGCCCGGAGATTTCACACTTGACACGCAATGCCGCCTACGCGCCCTTTACGCCCAGTAAAACCGACCAACGCTTGCGACCTCCATATTACCGCGGCAGCTAGCAGAGAGTTGAC
+
CCCCCFFFFGGGGGGGG<FFGGGFFFGFGGDF,CBFGGGGGGDFGGGGGGGGGGGGG9FFFFGFGGGG?EFFGGFGGGGGCCCGGGFFE:C9EEFAFGE@FFDDFFEGGGDFGGGGG5AGGC,@@DEFGFGFG=6DCCAD85*=?D)@DFFEFCDEGGAEDAEFGFGGG,4:CBGGFGEFE>EEE9596F*5:4993;FEED8>DF3;EC7;>),))2*.16,(,460(:4(27))22CE(1:29-),1(.((0(*-(---1(-<1()((...6).)((-,((-,()..)..))2+<)..
@M02996:162:000000000-B87FG:1:1101:26823:6669 2:N:0:TAGCGCTC+TCTCTCCG
GACTACAGGGGTATCTAATCCTGTTTGCTCCCCACACTTTCGTGCCTCAACGTCAGTTACAGTCCAGAAAGCCGCCTTCGCCACTGGTGTTCCTCCTAATATCTACGCATTTCACCGCTACACTAGGAATTCCGCTTTCCTCTCCTGCACTCAAGAAAATTAGTTTTAGTTGCAGTTCCTCAGTTAAGCCAAGGGCTTTCACAACTAACTTGATTTCCCGTCTACGCACCCTTTACACCCAATAAATCCGGGTAACGCTTGCTCCCTACGTATTACGGCTGCTGCTGGCCAGTAGTTAGC
+
CCCCCFFGGGGGGGGGGGGGGGGGGDGGGGGGGGGGGGGGGGGGGGGGGGGGGGGGGGGFGFFGGGGGGFGGGGGGGGGGGGGGGGGGFFFGGGGGGGFGDFGGGGGGGECGGGGGG8:@CCF8EFGBFGFGGGGDDBDFCEFGGGFADFFFGGG9=8=FFGDFF7DDGFGFFFGEFGECGFGFFGEGEDDDFFD9@CFE*@C@=A@05@7=533<*1;=@>CFE>B29C=)0.9>CEG5BBB=F4*5*62(.:=F((,,(27>43@8686.>E77((-(,-)52)55(,((00+3<)6<
@M02996:162:000000000-B87FG:1:1101:22195:6684 2:N:0:TAGCGCTC+TCTCTCCG
GACTACAAGGGTATCTAATCCTGTTTGATACCCGCGCTTTCGAGCCTCAGCGTCAATCGCACTCCAGAAGGCTGCCTTCGCAATCGGAGTTCTTCGTCATATCTAAGCATTTCCCCGCTACACGACGAATTCCACCTTCCTTGTGTGTATTCAAGCCCATCAGTATCAACGGCAGCCCAGCGTTGGGCGCTGACATTTGACCGCTGCCTTAAAAGGCCCCCTACCCCCCCTTTAAACCCCAAAAATCCGTATACCCCCCCCCTCTTCCGATGTCCCGGCGCTGCTGGCCCAGATTTTCCC
+
CCCCCFEFGGGG8,EFGAFGGGGGGFFGG,CFFEGGEFGGGGFFGFGGGFGGGGG:@FFG7FBFGGC,C@<?FFDFFGGGD:CGFGF?FFFFGGFF4=FFF98@FC9,DEF;94A=@898=,B=+@@@:FBFF;FDFFGFGFF=AFDA9=FFAFGGGGF=FF*<2;DF?F69CAD+9?)*8BEGC7/4474-0;**128<85(50)(/78*/)+.),;*.C12;(6(39C(4*-)-).8*(((.5,.()(0(,/-*,,((-)(,06<2((((,)),((((--3()).,40(()*+0+)-,
@M02996:162:000000000-B87FG:1:1101:9282:6692 2:N:0:TAGCGCTC+TCTCTCCG
GACTACACGGTTATCTAATCCTGTTTGCTCCCCACGCTTTCGTACCTCAGTGTCAGTTACAGTCCAGAAAGTCGCCTTCGCCACTGGTGTTCCTCCTAATATCTACGCATTTCACCGCTACACTAGGAATTCCACTTTCCCCTCCTGCACTCAAGTCTTGCAGTTCGTAAGGCTAACCGGAGTTAAGCCCCGGGCCTTCACCTTACGCTTACAAAACCACCTACGTACTCTTTACGCCCAATAATTCCGGATAACGCTCGCCCCCTACGTCTTACCGCGGCTGCTGGCCCGTAGTTACGC
+
CCCCCGFFGGEEEGGGGFFGGGGGGGGFGGFFGGGGGGGGGGGGGGGGGGGFGGGGGFFGGGGGGGFDGGGGGFGGGGGGGGGGGGGFGFGGGFFGGEEFFFGGGGGGGEEGGGGGG>@?>EFCGF8FEFGCGFGFGGEDGDFGGG8FFGFBCECEDFGCFDDAEDGEDF?BFF6=DFB5B8CFGGC+8@EAADGFFGFEBCEF;F5><@/>EA*3<9;5EB669B:B(,0685;(43F*66@3@?CCF0);68.*(,/-(>:9C1144,(.()..(-2(3(((,,5,(-,,0)230)(-
@M02996:162:000000000-B87FG:1:1101:9264:6699 2:N:0:TAGCGCTC+TCTCTCCG
GACTACACGGTTATCTAATCCTGTTTGCTCCCCACGCTTTCGTACCTCAGTGTCAGTTACAGTCCAGAAAGTCGCCTTCGCCACTGGTGTTCCTCCTAATATCTACGCATTTCACCGCTACACTAGGAATTCCACTTTCCCCTCCTGCACTCAAGTCTTGCAGTTCGTAAGGCTAACCGGAGTTAAGCCCCGGGCCTTCCCCTTACGCTTACAAAACCACCTACGTCCTCCTTACGCCCCATAATTCCCGTTAACCCCTGCCCCCCCCGTATTACCGCCGCCGCCTGCCCGTTCTTTGCC
+
CCCCCGCGGG,F@FGGGCFFGGGGGGGGGGFGGGGGGGGGGGGFGGGGFAEFGGGGGGDFC6CFFEF,;E8?FBGGGGGFGGGGGGEEGGGGF?EFFCFFFFDDAGFDGGGGGGGGC>?DDEF;,?F,AAEGGDGG?>DE=DFGD=>F5DFEFE6AE=@,@ADFFD>CF,,;DB=,6D55++=?,298:EGB59>==F>:CC5C5F>5)9*06+*3<?//=((7(0(--<-:8>6(/(=*(//4+7).*6)(,)/*,,(((2(3<((-(-((,.)-((--,((,((,((.8())/20.).
@M02996:162:000000000-B87FG:1:1101:7362:6702 2:N:0:TAGCGCTC+TCTCTCCG
GACTACAGGGGTATCTAATCCTGTTTGCTCCCCGCACCTTCACGCCTCAGCGTCAGTCATCTGTTAGCAGCCTGCCTTCGCCATTGGTATTCTTCCAGATATCTACAGATTTCACCCCTACACCTGGAATTCTGACTGCTCCCCAGTAACTCAAGTCCTGCAGTTCTCAACGCAATTCGGGAGTTGAGCTCCCGCCTTTCACACCAAGCTTACAGAACCGCCTACACGTCCTTTAAACCCAATCAATCCGAACAACGCTCGCAACTTACGTGTTACCGCGGCTGATGGCACGTAATTAGC
+
CCCCCGGGGGGGGGGGGFGGGGGGEFGFFGFGGGGGGGGGGGGGGG@FGGGGGGGGGGGGGGGGGGGGGGGGGGGGGGGGEGGGGGGGFEGGGGGGFFGFGFGFFGGGGFEGGGGGG@FGDFFGGFGFFGGFGGGFGFFEGFFGGDDADG7DFFCFFGGGGGBEFF=FGGGFGFGGFGFFE+6@DGEFDGGE?BGBDFFFFDFE8@9@>FFEFFC<@ACAE)054>@9:B>@17@<E@@CFD@3AE?C>>BDF:=F(,(/./,-9:DA<1...1.6<?1,,(4((.))((,-0)*/3-)4
@M02996:162:000000000-B87FG:1:1101:20433:6704 2:N:0:TAGCGCTC+TCTCTCCG
GACTACAAGGGTATCTAATCCCGTTTGCTACCCTAGCTTTCGTTCCTCAGCGTCAATTACGGCCCAGTTAAGCGCTTACGCCACCGCTGTTCCTCCTGATATCTACGCATTTCACCGCTACACCAGGAATTCCCTTCACCTCTACCGCATTCTAGCTTACCAGTATCCAGTGCCCTACAGCCGTTGAGCCTCTGCCTTTAACACCAGACTTGATATGCCGCCTACGAACGCTTTACGCCCAATGATTCCGGACAACGCTCGCACCCTCCGTATTACCGCCGCTTCTCGCCCGGAGTTAGC
+
CCCCCGGGGGGGEGGGGGGGGGGGGGGGGGGGGGGFGGGGGGGGGGGGGGGGGGGGGGDGGEFFGFGGGG9?FGGGEGGGGGGGGG+CCGGGGGGDGFGFFFFGCGGGEEGGGGGGGA>DDDGGBFFFFGGGGGGG6@EFGDF79E5@9CFFFCCFFGFFG8DFADFG7=FFGFGG5DBD,@+@FGF9),:=?6DECFFE59*=><18>FG=3><A*3=4@:06B-(8:89>D?>C0;EE;?;(2)CC;(:(6>11,--34134D??:?>?(.>26)--(-13((.)-(,,480**;.).
@M02996:162:000000000-B87FG:1:1101:17156:6709 2:N:0:TAGCGCTC+TCTCTCCG
GACTACCGGGGTATCTAATCCTGTTTGCTCCCCACACTTTCGCGCCTCACCGTCAGTTACTGTCCAGCAATCCGCCTTCGCCACTGGTGTTCTTCCTTATATCTACGCATTTCACCGCTACACAAGGAATTCCGATTGCCCCTCCAGCACTCAAGAGAAACAGTTTCAAATGCAGTTTATGGGTTAAGCCCATAGATTTCACATCTGACTTGCCTCCCCGGCTACACGCCCTTTACACCCATTAAATCCGGACAACGCTTGCCACCTACGTACTGCCGCCGCTGCTGGGCCGGAGTTAGC
+
CCCCCGGGGGGFFGGFGGGFGGGGCGGGGGFGDGGGGGGGGGGGGGGGGGGGGGGGGGGGGGGGGGGGGGGGGGFGGGFFGEGGGGFFGGGGG,EFFFGDFFGGGGGGGGGGGGGGG>>DDEB,@FFF:FCFFDCCDFGGGDFGG8DGBGBDDDDGGCFG,A=CFFGGG>EFDBFGFGCFGGGGGGEDEGGDFFGEFFFFCEEFFA5;AFFEEF6ABEG)=5/2:8B5>C52<EEE34F*((/7+6??C32,:>=;.(---1.)*.:>8-.)(-)).4-,(-3((55((((,))228.))
@M02996:162:000000000-B87FG:1:1101:8276:6729 2:N:0:TAGCGCTC+TCTCTCCG
GACTACAGGGGTATCTAATCCTGTTTGATCCCCACGCTTTCGTGCCTCAGCGTCAATGTCGGATTCGTGAGATGCCTTCGCAATCGGTGTTCTGAGTAATATCTATGCATTTCACCGCTACACTACTCATTCCTCCCACGGCATCCGAATTCAAGCCTGACAGTATCAAGGGCAGCTCCGGTGTTGAGCACCGGCATTTCACCCCTGACTTGACAACCAGCCTACGCACCCTTTAAACCCAATAAATCCGGATAACGCCCGCATCCTCCGTATTACCTCGGCTGCTGGCACGGAGTTAGC
+
CCCCCGGGGGGGGGGGGFGGGGGGGGGGGGGGGGGGGGGGGGGGGGGGGGGGGGGGGDCFGGGGGGGGGGGGGGGGGGGGGEGGFGGGGGGGGGFGGGGGGFGGGGGGGGGGGGGGG>BDGFGGGGGGGGGGFGCCDFFCD=BGGGAFDGFFGGGGGGC?EG=CE2C3C7@>EDDEFGFFGBEGGFEFF9E@9BGAFFACAG@BBADDEFG=3F4C(21(4836B92(6BD(;5CC)4<EF@D@AC<<86.(().7-((--133C:3<<24,426<A).(432(-,,,((.(0)*22).5
@M02996:162:000000000-B87FG:1:1101:4580:6734 2:N:0:TAGCGCTC+TCTCTCCG
GACTACCAGGGTATCTAATCCTGTTCGATCCCCACGCTTTCGTGCCTGAGCGTCAGTTGCGGATTAGTCAGCTGCCTTCGCAATCGGTGTTCTGTGACATATCTAAGCATTTCACCGCTACACATCACATTCCGCCAACTTCATCCGTACTCGATCTCGCCAGTTTCAACGGCAGTGCCGGGGTTGAGCCCCGACATTTCACCGCTGACTTAACGTGCCGCCTGCGCACCCTTTAAACCCAATAAATCCGGATAACGCTTGCATCCTCCGTATTACCGCGGCTGCTGGCACGGGGTTAGC
+
CCCCCGGGGGGGGEGGGGGGGGGGGGGGGEC@@FGGGGGGGGGGGGGGGEGGGEGGFFGGEGCFCGG<FGGGGGGGGGGGGGGGGGCFGGGFFGGGGGGGFFGGGGGGFGGGGGGGG8<CDFGGGGGFFFGGFGGDCC=>8CFGDGFG*859CF6AFGDGGGB>EFGGGGGFGFD9?<=BCEEEC7=DEE5<?5>@=CFF49>DFB29@FG3EB?)(899C;@?1,(((:3-9?4>BBGEB:(4?6<4>4>13;-6--,--1,)*483448((.654:(-,3,(())51:235)*/*(()
@M02996:162:000000000-B87FG:1:1101:18148:6743 2:N:0:TAGCGCTC+TCTCTCCG
GACTACCGGGGTATCTAATCCTGTTTGCTCCCCACGCTTTCGAGCCTCAACGTCAGTTACAGTCCAGTAAGCCGCCTTCGCCACTGGTGTTCCTCCTAATATCTACGCATTTCACCGCTACACTAGGAATTCCACTTACCTCTCCTGCACTCTAGTCAAACAGTTTCCAATGCAGTTCCGGGGTTGGGCCCCGGGCTTTCACATCAGACTTGCTCGACCGTCTACGCTCCCTTTACACCCAGTAAATCCGGATAACGCTTGCCCCCTACGTATTACCGCGGCTGCTGGCACGTGGTTAGC
+
CCCCCGGGGGGGGGGGGGGGGGGGEGGGGGDFCFGGGGGGGGGGGGGGGGGGGGGGGGDGGGGGGGGGGGGFGGGGGGGGGGGGGFCFGGGGGEF8FGDGFFGGGGGGGDFGGGGGG>DDG@EF8CFGFGGGGEGGGCFGGFFGGGBGFGFFGFFGGGCCGEDCDFGGGCFFCDDGFGFFGEECGD59@GGBF>DAAFAEFGFFF===EFGFFA@B2?D62431;6>7?E?;F@EEE4<C@?:596).9480:D2C---38F?FGFFFF<.))56:)--(-39>B03:<7??55/2;.(.
@M02996:162:000000000-B87FG:1:1101:4674:6752 2:N:0:TAGCGCTC+TCTCTCCG
GACTACCGGGGTATCTAATCCTGTTTGCTCCCCCGACTTTCGCGCCTCAGCGTCAGTACTGTTCAAGGAATCCGCCTTCGCCTCCGGTGTTCTATAGGATATCAACGCATTTCACCGCTACACCCTATATTCCGATTCCCTCTCCCAGACTCAAGCATTGTAGTTTCAAGCGCACTTTACGGGTTGAGCCCGGAGATTTCACACTTGACACGCAATGCCGCCTACGCGCCCTTTACGCCCAGTCAATCCGAACAACGCTTGCGACCTCTGTATTACCGCGGCTGCTGGCACAGAGTTGGC
+
CCCCCGGGGGEGGGGGGFGGGGGGGGGGGGCFCGGGGGGGGGGGGGGGGGGGGGGGGGGGGGGGGGGGGGGGGGGGGGGGGGGGGGFGGGGGGFGFGGGGGFGGGGGGGGGGGGCFG:@DDEFGGGFGGGGGGGGGGGFGGDFGGGFDFGFEGGGGDAFFGF;@EECEGFGFDDGGFGFFEG>EEG<DEGG=5*)>@FCFEGFFFF*8348<FE;DFFF1::?1;2:6>E>(9:AFB:C=2:?)9A4<>35?FFBC---,(/((1,,2)56<9:66.82(446(4:>((,4,0)<<:)(,
@M02996:162:000000000-B87FG:1:1101:9643:6762 2:N:0:TAGCGCTC+TCTCTCCG
GACTACTAGGGTATCTAATCCTGTTTGATCCCCACGCTTTCGTGCCTCAGCGTCAATGACGGATTCGTGAGATGCCTTCGCAATCGGTGTTCTGAGTAATATCTATGCATTTCACCGCTACACTACTCATTCCTCCCACGGCATCCGTATTCCAGCGGGCCAGTATCAATGGCAGTTCCGGAGTTGAGCCCCGGGCTTTCACCACTGACTTGGTCCACAGCCTACGCACCCTTTAAACCCAATAAATCCGGATAACGCTTGCATCCTCCGTATTCCCGCGGCTGCTGGCACGGGGTTAGC
+
CCCCCGGGGGGGGGGGGGGGGGGGGGGGGGGGGGGGGGGGGGGGGGGGGGGGGGGFGGFGGDGGGGGGGGCFGGGGGGGGGCFGGGGFGFEGGGGGGFGGGFGGGGGGGGGGGGGGG@EGGGGF=FGGG9EEBDEFGFG8=:?DGGFFFGFFGFDGC>CCGG=B=FGG7FCBFF>GCGED63@AFFEDEGGA55CA=FFEEGFFBF=BFFGF=B@?3A*8C=@E@?B7>GF@G@C6><FGF;@367EC>954:7.2-----9>27:)587-(.5:4)(--,,3,22:?,(.88)*:?(..
@M02996:162:000000000-B87FG:1:1101:26600:6770 2:N:0:TAGCGCTC+TCTCTCCG
GACTACTCGGGTATCTAATCCTGTTCGATACCCACACTTTCGAGCTTTAGCGTCAGTAACGCTACAGTAGGCTGCCTTCGCAATCGGAGTTCTTCGTCATATCTAAGCATTTCACCGCTACACGACGAATTCCGCCTACTTCCCGCGTACTCAAGCAATCCAGTTCGCGCTGCAGTGCAGAGGTTGAGCCACTACATTTCACAACACGCTTAAATCGCCGCCTGCGCTCCCTTTAAACCCACTCAATCCGGATAACGCCCGGACCTTCCGTAGTCCCGCCGCTGCTGGCACGGAATTAGC
+
CCCCCGGGGGGGGGGGGGGGGGGGGGGGGFGGGGGGGGGGGGGGGGGGGGGGGGGGGGGGGGGGGGGGGFGGGGGGGGGGGDGGGGFFGGFGGGGGGGFGGFGGFFGGGFGGGGGGG@DDD>FGGGGGGGGGGGGGGEFFGFDGGGFF@GFFAGGGGGGGGGFFGFGGGGGFGF5@*=A=;*A@FF9DFGGBAFG@EFFFFGCF?8>@FDGF4A8+/2:::662<B>3?CD1D:<.<<AEB(8(8(6<F>84:3<G(---2)((1(4::2.((-).)--(43(49?>??F??))*2<5::
@M02996:162:000000000-B87FG:1:1101:26612:6784 2:N:0:TAGCGCTC+TCTCTCCG
GACTACTCGGGTATCTAATCCTGTTCGATACCCACACTTTCGAGCTTTAGCGTCAGTAACGCTACAGTAGGCTGCCTTCGCAATCGGAGTTCTTCGTCATATCTAAGCATTTCACCGCTACACGACGAATTCCGCCTACTTCCCGCGTACTCAAGCAATCCAGTTCGCGCTGCAGTGCAGAGGTTGAGCCACTACATTTCACAACACGCTTACATCGCCGCCTGCGCTCCCTTTAAACCCAATCAATCCGGATCACACCCGGACCTTCCGTATTACCGCCGCTGCTGGCACGGACTTCAC
+
CCCCCGGGGGGGDGGGGGGGGGGGGGGGGGDFGFGFGGGGGGFGGGGGFFGGGGGGGFGGGGGGGGGGGGGGGGGGGGCFGFGFFC@?CFFGGGGFGG,E92=EGGGGGGGFGGGGG=>DD>FEEEGGGGGGGGGGG+D?DEDF6CA@@DFB>E6FFGCCFF8<E?CEDGDFDA55*=A=@3AFCFF>@FC<?AGFEGFEFG4;=46>=>DD)??46>G65.6=D69@?:=1:06628C5<(.4?2:6>1>?B),9).-,.)--917(3:508:95<(,((-(494)(,8?(0)*234),
@M02996:162:000000000-B87FG:1:1101:24877:6788 2:N:0:TAGCGCTC+TCTCTCCG
GACTACCCGGGTATCTAATCCTGTTTGCTCCCCCGACTTTCGCGCCTCAGCGTCAGTAACGTACAAGGAATCCGCCTTCGCCTCCGGTGTTCTATAGGATATCAACGCATTTCACCGCTACACCCTATATTCCGATTCCCTCTTCCGTACTCCAGCCATGTAGTTTCGGACGCACTTTCCGGGTTGAGCCCGGAGATTTCACATCCGACACGCATAGCCACCTACGCGCCCTTTACGCCCAGTAAATCCGAACAACGCTTGCGACCTCTGTATTACCGCGGCTGCTGGCCCCGCGTTAGC
+
CCCCCGGGGGGGGGGGGGGGGGGGGGGGGGFFGGGGGGGGGGGGGGGGGGGGGGGGGGGGGG8DFGGGGGGGGGGGGGGGGGDGFGFGGGEFGGFGFGFGGFGGGGGGGGGGGGGGG8BCDEFGGCGGFFEFGGGCGGGG88DGGGFGFGFFEG6DFGGFEFCFGFGGGGGFGFGGFGEFGGGGGGFGBGGFE4D@FGFFEGFEF.1:1=C?B><EAFGEG64>B063>EB><:4A(3CC((,5*6)6<03(357F-4-,(9(-999:):.)4))6<03(-((-(4081(((0)225(-<
@M02996:162:000000000-B87FG:1:1101:26590:6788 2:N:0:TAGCGCTC+TCTCTCCG
GACTACTCGGGTATCTAATCCTGTTCGATACCCACACTTTCGAGCTTTAGCGTCAGTAACGCTACAGTAGGCTGCCTTCGCAATCGGAGTTCTTCGTCATATCTAAGCATTTCACCGCTACACGACGAATTCCGCCTACTTCCCGCGTACTCAAGCAATCCAGTTCGCTCTGCAGTGCCGAGGTTGAGCCCCTACATTTCACAACAAGCTTACATCTCCGCCTGCGCTCCCTTTACACCCAATAAATCCGGATAACGCCCGGCACTTCCGTATTCCCGCCGCTTCTGGCACTGGATTCGC
+
CCCCCGGGGEGGGGGGGGFGGGGGGGGCFCEEGGGGGGFFFF8FGGGGCFFEFGGCFGGGGGD7FGFEFEGGGGGGGGCGGGGGGGF,FCFGG9EFF@FF@9DDGE;E,DDGGFGEE89+=9E8@FGGGFFGE8EDGEF9DEFFGEAG:@DBF8?F88,=DGEFGA=C+@?599CF3=*94**@D>@G>6*:**9)>EA7?F45>)(5>?FE)09C*=?2A48<=0;((3:/;)64?@EE(6,,1-)-9183::4C4-(-()-(92)5<(.(.:)-50,((,(((...3(2,))*3+)(4
@M02996:162:000000000-B87FG:1:1101:22269:6789 2:N:0:TAGCGCTC+TCTCTCCG
GACTACCCGGGTATCTAATCCTGTTTGATCCCCACGCTTTCGTGCCTCAGCGTCAATTACTGCTTCGTGAGATGCCTTCGCAATCGGTGTTCTGAGTAATATCTATGCATTTCACCGCTACACTACTCATTCCTCCCACGGCAACAGTATTCAAGCCTGTCAGTATCAAAGGCAGTTCCGATGTTAAGCACCGGCATTTCACCCCTGACTTGACAAACCGCCTACGCACCCTTTAAACCCAATAAATCCGGATAACGCTTGCATCCTCCGTATTACCGCGGCTGCTGGCACGGAGTTAGC
+
CCCCCGGGGGGGGGGGGGGGGGGGGGGGGGFGFDGGGGGGGGGGGGGGGGGGGGGGGGGGGGFFGGGGGGD5FFGGGGGGGGGGGGFFGGGGGG9FGGGGGFGGGGGGGGGGGGGGG>EDDFGGFGGGGGGGGFGGGFGC889CF88E?DFEGEFGGGGGGGECFFGGGGCDCFGGFGFD6BEGGCC;A9FCADGFBGFFFGFFFF9=EFF>EF6+:A7)=885@2>2:ED?GFF?>AFC?;;@=EEEC62/;D;8/--(-98<FFBFFB4(.56<<<94449>:40(,4>?301:;449
@M02996:162:000000000-B87FG:1:1101:23335:6796 2:N:0:TAGCGCTC+TCTCTCCG
GACTACAAGGGTATCTAATCCTGTTTGCTCCCCCGACTTTCGCGCCTCAGCGTCAGTGCTGTTCAAGGAATCCGCCTTCGCCTCCGGTGTTCTATAGGATATCAACGCATTTCACCGCTACACCCTATATTCCGATTCCCTCTCCCAGACTCGAGTCCTGTAGTTTCAGACGCACTTTCCGGGTTGAGCCCGGAGATTTCACATCTGACACGCAAGACCGCCTACGCGCCCTTTACGCCCAGTAAATCCGAACAACGCTTGCGACCTCGGTTTTACCGCGGCTGCTGGCCCAGGGTTAGC
+
CCCCCGFGGGGGGGGGGGGGGGGGGGGGGGGGGGGGGGGGGGGGGGGGFGGGGGGGGGGGGGGGGGGGGGGGGGGGGGGGGGGGGGEGGGGGG<FEFGFGGFGGGGGGECFGGFGGG>BDDEFGGGGGGGGGGG>DGFGGGFFGGGFFFFFFDFGGGGGGGGDEEFGGGDFFEEGGFGFFGGDEEGFDEGGFEF42@FFFFGFF=AEC;AFDFFBA@FG3:904@;B36C>>F:<A?BGGB04A?ADD<1D6;E:9-.---1-(97134(-(-464)--(,4-,80)4,(41))*224<:
@M02996:162:000000000-B87FG:1:1101:8233:6808 2:N:0:TAGCGCTC+TCTCTCCG
GACTACTCGGGTATCTAATCCTGTTTGCTCCCCACGCTTTCGAGCCTCAACGTCAGTAATCGTCCAGTGAGCCGCCTTCGCCTCCGGTGTTCCTCCCAATATCTACGCATTTCACCGCTACACTGGGAATTCCACTCACCTCTCCGACACTCTAGCCATGCAGTTTCCAAAGCAGTCCCGCAGTTAAGCCGCGGGCTTTCACTTCAGACTTGCATTGCCGTCTACGCTCCCTTTACACCCAGTAAATCCGGATAACGCTTGCCACCTTCTTATTACTCCGGGTGCCTGCACGGAGTTAGC
+
CCCCCGGGGGGFGGGGCEGGGGGGFGGGGGFFEGGGGGGGGGGGGGGGGGGGGGGGCFGGGGCBEFGGGGGGGGGGGGGGGGGGGDGGGGGGGGGGGGGGGFGGGGG7=ECGFGGGG:3=CE?FGGGFGGGGFFG=?DFFCDFGGGFGEGF8,==AFFGFDEDFFCFFGGGFGFFGFGFAG>CEFCEGEC:8>BGF>7AE*>53;@E?;FC<C463/;;.1./,>2((,:;@FB<AFFGG,1::6:))2(5-(062(.(,-98)033)(...).6>))(-((-3((-.(((())/;2-))
@M02996:162:000000000-B87FG:1:1101:23323:6810 2:N:0:TAGCGCTC+TCTCTCCG
GACTACAAGGGTATCTAATCCTGTTTGCTCCCCCGACTTTCGCGCCTCAGCGTCAGTGCTGTTCAAGGAATCCGCCTTCGCCTCCGGTGTTCTATAGGATATCAACGCATTTCACCGCTACACCCTATATTCCGATTCCCTCTCCCAGACTCGAGTCCTGTAGTTTCAGACGCACTTTCCGGGTTGAGCCCGGAGATTTCACATCTGACACTCAAGACCGCCTACGCCCCCTTTACGCCCAGTAAATCCGAACAACGCCTGCACCCTCTGTCTTACCTACTGATCTTGACACAATGTAGC
+
CCCCCGEFGGGGGGFGDGGGGGGGGG8?EEDFGGFGGGGGGGGGGGGGGGGGGGGGGGFGGGGGGGG8FGGGGGGGGGGGDGEGGCFGEGGGGFF<FF9FGFD@;FGGDGGGGGGGG>?DGEFGGG8F,CFGGCGGGGFGG:DFGGDADGFE@F+CEFFDDE*3@FGD=E?5C5@7AGFFG>>E:C@9@GGB4A792F6<7FCEBC4@E6C)7636*);(5((/3((((33,*64),1??<:,)/6.5<0)49339(--.(1((2,0(.3)-.))-.))(,))))-)-)5)4.)30<54:
@M02996:162:000000000-B87FG:1:1101:21210:6812 2:N:0:TGGCGCTC+TCTCTCCG
GACTACTAGGGTATCTAATCCTGTTTGCTCCCCCGACTTTCGCGCCTCAGCGTCAGTTGCGTACCAGGAATCCGCCTTCGCCTCCGGTGTTCTGCAGGATATCAACGCATTTCACCGCTACACCCTGCATTCCGATTCCCCATTCCGCACTCCAGCGAGGCAGTTTCGGACGCACTTTCCGGGTTGGGCCCGGAGATTTCACATCCGACACGCTTCGCCGCCTACGCGCCCGTTACGCCCAGTAAATCCGAACAACGCTCGAGACCTCTGTATTACCGCCGCTGCTGGCACCGGCGTTCG
+
CCCCCGGGGGGGGGGGGEFGGGGGGGGGGGDFFGGGGGGGFFGEEGGGCFFGGGGGGG<FFG7>FFG7FGGGGGGGGGGGGGFGGGFGEGGGGGGA=F@:FFGGGGGGGGDGGGGGG>>CCEFGGGGGG;EEGC=DDGGGFFFGGGEGFGFFGGFGGG6EGGFFFFGG5:EFGEGGFGEFEEGEEGFG=CE>>AC(,<ACFG<?;2(/78D?>FFF(0<7C96:<?F(7CB(14(-46E/4:BF*699D60(()./--,-()-.>30:7,...4.46(-(-764().400403)**2((-
@M02996:162:000000000-B87FG:1:1101:17037:6816 2:N:0:TAGCGCTC+TCTCTCCG
GACTACCCGGGTATCTAATCCTGTTTGCTCCCCCGACTTTCGCGCCTCAGCGTCAGTACCGTTCAAGGAATCCGCCTTCGCCTCCGGTGTTCTACAGGATATCAACGCATTTCACCGCTACACCCTGTATTCCGATTCCCTCTCCCGGACTCGAGCGGTGCAGTTTGAGACGCACTTTCCGGGTTGAGCCCGGAGATTTCACCTCTCACACACCCCGCCGCCTACGCCCCCTTTACGCCCCGTAAATCCGAACAACGCTTTCGACCTCTGTATTACCGCCGCTGCTCGCACAGAGTTAGC
+
C<BCCGFGGGGFGGGGGFGGGGGGGGGGGGDF@FGGGGGGGGGGGGGGGGGGGGGGGCGGGGGGGGGFGGGGGGGGGGGGGFGGGGGGGGGGEFFFEF=EEFFGFGGGGGGGGGGGG@D@DFEDGGGGGGGGGC==CGGGGFFGGG5CBDBD@CCGE6EEG6>@EFFFG>FDCAGGFGFFECG5B9=GEGG>43C(6CCEEF3430:7>AFDF)3AB@<9E986?(-(-:707?:A??E=(-37782>C10-,519---,(24379B?>?-4)<:)),-((-419:)41,420)30<.-)
@M02996:162:000000000-B87FG:1:1101:8250:6819 2:N:0:TAGCGCTC+TCTCTCCG
GACTACTCGGGTATCTAATCCTGTTTGCTCCCCACGCTTTCGAGCCTCAACGTCAGTAATCGTCCAGTGAGCCGCCTTCGCCTCCGGTGTTCCTCCCAATATCTACGCATTTCACCGCTACACTGGGAATTCCACTCACCTCTCCGACACTCTAGCCATGCAGTTTCCAAAGCAGTCCCGCAGTTAAGCCGCGGGCTTTCACTTCAGACTTGCATTGCCGTCTACGCTCCCTTTACACCCAGTAAATCCGGATAACGCTTGCCCCCTACGTTTTACCGCGGCTGCCGGCACGTCGTTCGC
+
CCCCCGGGGGGGGGGGGGGGGGGGGGGGGGGGEGGGGGGGGGGGGGGGGGGGFFGGGGGGGGGGGGGGGGGGGGGGGGGFGGCEGCFFGGGGGGGGGGGFGFGFGGGGGGGGGGGGGAEGDDFGGGGGFEFGFGG=DDFGGFFGGE=C?DFFGGGGGDGFCFEGGFDADGEFGFGGFGFFGGGGFGEDEGCAFA5@@FFFFG<7@FEE;F7))858.;C4/./6>39,,13=>7<AFAC=B6728<46D4)48@69-(,--978<>B<6(.(.(.-4((,(-63,(((-22()022;(-(
@M02996:162:000000000-B87FG:1:1101:11981:6835 2:N:0:TAGCGCTC+TCTCTCCG
GACTACAAGGGTATCTAATCCTGTTTGATCCCCACACTTTCGTGCCTCAGCGTCAATGACGGATTTGTGAGATGCCTTCGCAATCGGTGTTCTGTGTGATATCTATGCATTTCACCGCTACACCACACATTCCTCCCACAGCATCCGTATTCCAGATTACCAGTTTCAACGGCAGGTCACGCGTTAAGCGCGTTCGTTTCACCGCTGACTTGGCATTCCGCCTACGCACCCTTTAAACCCAATAAATCCGGATAACGCTCGCATCCTCCGTTTTACCTCCGCTGCTGGCACGGGGTTAGC
+
CCCCCGGGGGGGGGGGDEGGGGGGGGGGGGCFGGGGGGGGGGGGGGGGGGGGGGGFGEFFEF7CGFGGGGGCFCGGGGGGGGGGGGFCEFGGGFFGGGGGGFGGGGGGGGGGGGGGG>D>DEFFFGFGCFFGGGGGGGF8FDDFFGFFFGBDEEF,@FDGGGDFFFGGGGG*@?8>FFEF@?ECGG>FA+@A5*CDDGFFFGE>A9)7>FCB);3A;147:9@@3;066C;1<EECEEGE11(/;>5?D6040<AD(-(--1347:B<:,().-442).(,--(437(,()-))2/2(()
@M02996:162:000000000-B87FG:1:1101:26953:6891 2:N:0:TAGCGCTC+TCTCTCCG
GACTACTAGGGTATCTAATCCTGTTCGATACCCACGCTTTCGTGCCTCAGCGTCAGTAGCGTACTGGTAGGCTGCCTTCGCAATCGGAGTTCTGTACCATATCTATGCATTTCACCGCTACACGGCACATTCCGCCTACCTCGCTCGCACTCAAGAACGGCAGTTTCAACGGCAATTTTACGGTTGACCCGCAAACTTTCACCACTGACTTACCATCCCGCCTACGCACCCTTTAAACCCAATAACTCCGCATAACGCTCCCATCCTCCGGTATACCGCAGCTGCTGGCACGGCATTAGC
+
CCCCCGGGGFGGGGGGGGGGGGGGGGGFGAEFGFGGGGEGGGGGGGFGFGGCFGGGGGFFGGGEFFGGGG?CEFGGGGGGGGDFGGECFEFFDAF<FFFGG<E@DCFGGGFGGGGGG>ECD,A4>C@FFGGGGFGGGCGF60@D=8>FFGDE@D?9??+=8=8B@DGGF;>BE?C?AF<69:7@<C8*:41:B:DBEFFFFGFBB6@=EFGFEF:A@8*4/38@@13(.=?(5@C6)7FE?::,9)64F6)(().9,-(((1,)*.4<79(((-6)-(((-41(.,,36(.())**2)).
@M02996:162:000000000-B87FG:1:1101:26975:6894 2:N:0:TAGCGCTC+TCTCTCCG
GACTACTAGGGTATCTAATCCTGTTCGATACCCACGCTTTCGTGCCTCAGCGTCAGTAGCGTACTGGTAGGCTGCCTTCGCAATCGGAGTTCTGTACCATATCTATGCATTTCACCGCTACACGGCACATTCCGCCTACCTCGCTCGCACTCAATAACGGCCGTTTCAACGGCAATTTTACGGTTGAGCCCCAAACTTTCACCACTGACTTACCATCCCGCCTACGCACCCTTTAAACCCACTAAATCCTGATCACGCTCGCCTCCTCCGTCTTCTCGCCGCGTGCAGCCCGGGGTTTGA
+
CCCCCGGGGGGGGGGGGGGGGGGGFGG=FEEEGGGGGGGGGGFGGGGGGGGGFEGGGEGDGGFFFFGGGG@FAFGGGGFGE@CFFDF,@FEGGFG9FDDGGCGFF?FFCEFDFGFEG=ADD=<E7FCFFFGGGGGGDGGCFDBC085C>C?D>>+,2@=6=+)8CFF,?;@5C>779+*1,6;CCGEDE9*//9;@*2=??C>EBF:>>FCCB6;=.0;(2./3;/,,.B;2>)7..4<5,(3,0442*)1-)*.2(,(-()((*..(.,,3324))(,(-4,-(((.)(-4)8/*1(-)
@M02996:162:000000000-B87FG:1:1101:6786:6907 2:N:0:TAGCGCTC+TCTCTCCG
GACTACAGGGGTATCTAATCCTGTTCGATCCCCGCACTTTCGTGCATGAGCGTCATTTACGGCTTGGTAAGCTGCCTACGCAATCGGGGTTCTTCGTCATATCTATGCATTTCACCGCTACACGACGAATTCCGCCTACCTCAACCGCAATCCAGCGCTCCAGTATCAATGGCGGGATGAGGTTGAGCCTCACGATTTTACCACTGACTTAAAGCGCCGCCTGCGCACCCTTTAAACCCAATAAATCCCGATAACCCCCGGCACCCCCGTATTTCCGCGGCAGCTGGCACGGAGTTAGCC
+
CCCCCGGGGGGGEGGGGFGGGGGGGGGGGGGGGGGGGGGGGGGGGGGGFGGGGGGGGGGGGGGGGGGGGGGGFFGGGGGGG6@CDFFFGEGFGGGFFEGEFFG8EGGGCDFFFFEFG=ACDFG8EECFGGFC=8?=68DFDEBGGGAF>DEF,@7CEE1ACF58,+D:CD;*8*;56C2/BCGFBCBGF6<4A55(/=+)7>>@E/;@<AFC.+/..7)7E(-1((,4>G030)6)8?C*(2)5=444*,)42:8*.(((,)(,1(--4,(..)..(-(,(--,(((((,((0)20+.64
@M02996:162:000000000-B87FG:1:1101:26956:6909 2:N:0:TAGCGCTC+TCTCTCCG
GACTACTAGGGTATCTAATCCTGTTCGATACCCACGCTTTCGTGCCTCAGCGTCAGTAGCGTACTGGTAGGCTGCCTTCGCAATCGGAGTTCTGTACCATATCTATGCATTTCACCGCTACACGGCACATTCCGCCTACCTCGCTCGCACTCAAGAACGGCAGTTTCAACGGCAATTTTACGGTTGAGCCGCAAACTTTCACCACTGACTTACCATCCCGCCTACGCCCCCTTTAAACCCAATAAATCCGGATAACGCCCGCATCCTCCGTATTCTCGCGGCTGCTGGCACGGCGTTAGC
+
CCCCCGGGGGGGGGGGGGGGGGGGGGGGGGGGGGGGGGGGGGGGGGGGGGGGGGGGGGGGGGGGGGGGGGGGGGGGGGGGGGGGGFG8CFFFGGGGGGGGGBDFGGGGGGGGGCFGG>BDDFGGDFGGGGGGGCEGGEGGGF*=CF>GEGBDFGGE1DGGGGFFGFGGGF6>EEGGFCEFGGGGGGEDEG:>FAD=BFFF4C==>6)>EFGFFFFCEFG;E36;@12,3C>6DECB42;C?(88B946D(728@AC(,(-(1(4544-493..4)))(,((((-3:4:?(410)22*(-)
@M02996:162:000000000-B87FG:1:1101:10202:6917 2:N:0:TAGCGCTC+TCTCTCCG
GACTACCAGGGTATCTAATCCTATTTGCTCCCCACGCTTTCGTGCCTGAGCGTCAGTTACAGACCAGGTTACCGCCTTCGCCGCCGGTGTTCTTCCATATATCTACGCATTTTACCGCTACACATGGAGTTCCATCACCCTCTTCTGCACTCTAGTCTGCCAGTATTCAAGGCTTAATTGGGTTGAGCCCAACGCTTTCACCCCAAACTTAACAGACCGCCTGCGCACCCTTTACGCCCAATAAATCCGGATCACGCTTGCCACCTACGTATTACCGCGGCTGCTGGCACGTAGTAAGCC
+
CCCCCGGGGGGGGGGGGFGGGGGGGGGGGGGGGGGGGGGGGGGGGGGGGGGGGGGGGGGGFGGGGGGDFFFGGGGGGGGGGFEGGGGFGFFGGGGGDFFEEDEFGGGGGGGGGGGGG>@DDEFEG?FFGAFGGAE+=EGGGDFGGFEGFGFBFEFGGGCEFGEF8DGGCFAFGFG8BFECDFECFFED=F:>BAGFAGFFFGFBA59==BCEFA;;=F56E>8@;3269E;DC3>8?FGCD@E3@9>:148:(7(1.----2)5C?(,(().4)..(4-(-(9688?:B71,)0203..(
@M02996:162:000000000-B87FG:1:1101:19538:6921 2:N:0:TAGCGCTC+TCTCTCCG
GACTACCAGGGTATCTAATCCTGTTTGATACCCACGCTTTCGTGCCTCAGCGTCAGTTGTATCCTGGTAAGCTGCCTTCGCAATCGGGGTTCTGTGACATATCTAAGCATTTCACCGCTACACGTCACATTCCGCCTACCTCGTTTACACTCAAGAACGCCAGTTTCAACGGCGAAGTATAGTTGAGCTACACTATTTTACCGCTGACTTAACATCCCGCCTACGCACCCTTTAAACCCAATAAATCCGAATACCCATCGCATCCTCCGTCTTATCGCGGCCGCTGGCACGGAGTTACGC
+
CCCCCGGGGDGGEGGGGFFFGGGGGGGGGFGFFGGGGGGGGGGGGGGGGGGGGEFGGGEGFGFGGGGGGGFFFFGGGGGGGEGGGCB@CFGGFFGG9FFFFDGGGFGGGGGGGGFGG>DGGFGGGF@FGGGGGCGGG=DFFD>?FFDGFGFF8ED,1@6CE@:BE;FDFFGDDD7@*=CF;>CFFF=FFCFFFACFFGFF=,0:@4-<=A@:E9CFF8*0/2(8@>029C7@C)9).(=5(()/;.7;D00(,92*).3(47:>FF<:1(,.()).(-(,((4(4(4,(440).2*+)(,
@M02996:162:000000000-B87FG:1:1101:6797:6923 2:N:0:TAGCGCTC+TCTCTCCG
GACTACAGGGGTATCTAATCCTGTTCGATCCCCGCACTTTCGTGCATGAGCGTCATTTACGGCTTGGTAAGCTGCCTACGCAATCGGGGTTCTTCGTCATATCTATGCATTTCACCGCTACACGACGAATTCCGCCTACCTCAACCGCCATCAAGCGCTCCAGTATCAATGGCGGGATGAGGTTGAGCCTCCCGATTTGACCACGTACTTAAAGCGCCGCCTGCGCACCCTTTAAACCCCATAAATCCGAGTACCGCTCGGATCCTACGTTATACCACGGCCGCTGGCACGTAGTTAACC
+
CCCCCGGGGGGGGGGGGGGGGGGGGGGGGGGGFGGGGGGGGEGGGGGGGGGGGGGGGGGGGGGGGGGGGGGGCDFFFECFGFGECEFGGGGGFFFGFE?FGDFFCGGGGEGGGGGGG>EGD>FCGFG:GGGGGCC=CB@EFEFG6DAF5=AE99?FDG79CC)@BFGG7A,?C*;*)5()?C6::F(462<1)5*6/=+16>)=(:501;+46+.07353*(-.((-90?(30))642C*2(()/65(/(0-8*)*(--,-),3>-),-(,(,).).,(--(3243(4(.4,)01<9)6.
@M02996:162:000000000-B87FG:1:1101:19546:6938 2:N:0:TAGCGCTC+TCTCTCCG
GACTACCAGGGTATCTAATCCTGTTTGATACCCACGCTTTCGTGCCTCAGCGTCAGTTGTATCCTGGTAAGCTGCCTTCGCAATCGGGGTTCTGTGACATATCTAAGCATTTCACCGCTACACGTCACATTCCGCCTACCTCGTTTACACTCAAGAACGCCAGTTTCAACGGCGAAGTATAGTTGAGCTACACTATTTTACCGCTGCCTTAACATCCCGCCTACGCACCCTTTAAACCCAATAAATCCGGATAACGCTCGCATCCTCCGTATTACCGCCGCTGCTGGCACGGAGTTAGCC
+
CCCCCGGGGEGGGGGGGGGGGGGGGGGGGGFFGGGGGGGGGGGGGGGGGGGGGGGGGGGGGGGGGGGGGGFFGGGGGGGGGCGGGDC@FGGFFFGG<EFGGFGGGFGGGGGGGGGGG:@DGBFEGGFGFFGGGFGDGCFGGFFGFF>GFGFFGCFD8DCEG>AFGFGDCGE5@B979F@FCCFEFFEFE9F@FFCEEGFEEE5>A4):>A>AEFFFFFD>C9(52:?F@G?F<EECE8C5=35=@<C;99)(:=?5-----)4>F?AFF,,44)6<01(-7312..33(,39.02@+)-.
@M02996:162:000000000-B87FG:1:1101:8867:6950 2:N:0:TAGCGCTC+TCTCTCCG
GACTACAGGGGTATCTAATCCTGTTTGCTCCCCCGACTTTCGCGCCTCAGCGTCAGTGCTGTTCAAGTAATCCGCCTTCGCCTCCGGTGTTCTACAGGATATCAACGCATTTCACCGCTACACCCTGTATTCCGATTCCCTCTCCCAGACTCGAGCCCCGCAGTTTCGGACGCACTTTCCGGGTTGAGCCCGGAGATTTCACATCCGACACACGGGGCCGCCTACGCGCCCTTTACGCCCAGTAAATCCGCACAACGCTTGCGACCTCCGTATTACCTCCGCTGCTGGCCCCGGGTTAGC
+
CCCCCG@DGGGGGGGGGFFGGGGGGGGGGGGGGC@EG:FFGGGDGGGGGGGGGGGGGAFG9FGF@@F,CF<F<CFGGGGGGG=?DGGGGGGGG9E9,?FGFFG,EGGEGGGGGGGGG>DGDEGGDCFEAFFG;E6CGFGG8:DG=E5,DDDD+3=+6@=8BEBFF9;++*@?EFGGF7C;EC:CF5;F@EG>>)918CFFCGC)4A;(6)/5<36)(09-:744?:(4;D915?AAB<EC:0.699A977)47)47--(-(1((1,().(-(.5).-.-(--4(48)5,((-))2:?-82
@M02996:162:000000000-B87FG:1:1101:18976:6954 2:N:0:TAGCGCTC+TCTCTCCG
GACTACTCCGGTATCTAATCCTGTTTGATACCTGCGCTTTCGAGCCTCAGCGTCAATCGCACTCCAGAAGGCTGCCTTCGCAATCGGAGTTCTTCGTCATATCTAAGCATTTCACCGCTACACGACGAATTCCACCTTCCTTGTGTGTATTCAAGCCCATCAGTATCAACGGCAGGCCAGCGTTGGGCGCTGACATTTGACCGCTGACTTAAAAGGCCGCCTACGCTCCCTTTAAACCCAATAAATCCGGATAACGCTCGCATCTTCCGTATTCCCGCGGCTGCTGGCACGGAATTAGCC
+
CCCCCGGGGGGGGGGGGGGGGGGGGGGGGGGGGGGGGGGGGGFGGGGGGGGGGGGGGGGGEGGGGGGDGGFFGGGGGGGGG@FGFFF:FGGGGFGGFFFFGFGGG?FGGGGGGFGGG>AGGGGC>FGGGGGGGGGGGGGGGEFGGEDFFGFEFEGGGGFGGGDFFFFDCGGEGF6>AC0*BEE>*;>GAGC>5A?EFGA*9C9>F4>BEF78);)8=F<6><(,,((6>F;3CA<>B?E*474AB4A:79)(,9<9-,--3914*:A<<3.,5)6.(3(--70<:281:>?()08CC,..
@M02996:162:000000000-B87FG:1:1101:8882:6960 2:N:0:TAGCGCTC+TCTCTCCG
GACTACAGGGGTATCTAATCCTGTTTGCTCCCCCGACTTTCGCGCCTCAGCGTCAGTGCTGTTCAAGGAATCCGCCTTCGCCTCCGGTGTTCTACAGGATATCAACGCATTTCACCGCTACACCCTGTATTCCGATTCCCTCTCCCAGACTCGAGCCCCGCAGTTTCGGACGCACTTTCCGGGTTGAGCCCGGAGATTTCACATCCGACACACGGGGCCGCCTACGCGCCCTTTACGCCCAGTAAATCCGAACAACGCTTCCGACCTCCGTATTACCGCGGCTGCTGGCCCCGGGTTAGC
+
CCCCCGGGGGGGGGGGGGGGGGGGGGGGGGGGGGGGGGGGGGGGGGGGGGGGGGGGGEGGFFGFFFG8FFGGGGGGGGGGGGGGGGFGGGGGFFFC5BEFDFFDFGDGGGGGGGGGG:ADDCFGGGGFGFGGGG8DGGGGGFFGGGFAFGFD3>=FGGGCEEBFFFGGD:>BG>GGFDEFECDEEDBG;EGB?))65FFECF)7@F;;B)>3?)3527D6E446:(((-:91C2<<68EC0:5)9.559;)36@(1(-,,(2,->;1)(((.4(6<66627493().(3:(,))*1/(.5
@M02996:162:000000000-B87FG:1:1101:5547:6961 2:N:0:TAGCGCTC+TCTCTCCG
GACTACTGGGGTATCTAATCCTGCTCGATCCCCGCACTTTCGTGCCTCAGCGTCAGTCGCGGCTTGGTGCACTGCCTTCGCGATCGGCGTTCTGTGTGATATCTATGCATTTCACCGCTACACCACACATTCCATGCACCCCAAACGCACTCTAGCCCCCCAGTTTCCATGGCAGTGCCAAGGTTGAGCCCTGACATTTCACCACAGACTTGAGATGCCGCCTACGCACCCTTTAAACCCAATCAATCCGGATAACGCTCGGATCCTCCGTATTCCCCCGGATGCTGGGCCGGGGTTACC
+
CCCCCGGGGGGGGGGFGGGGGGG,CEF>FFCFFGGGGGGGGGGGGGGGGGGGGGGGGGGGGGGGEDDGGGGFGGFGFGGGGEEFDG7FFEE@FGGGFFFGD?FFGGGFGGGGGGD9C=9=CEFGGGGGGFGGFGGFGFDDDADDFGAFAD5CCCFFCGGGGGFFCEGGGGGFFFGFAGFF8=7CCC@GF?CBF4?@E9CEFGE)6;3;DF73AF;+7A;6=6133(4-4?:(98)64AFC<(,.939<GB@(8;>9(-(--1-,/.6.2--.(.))5(-3(((-()..(,8>)0*22())
@M02996:162:000000000-B87FG:1:1101:18979:6973 2:N:0:TAGCGCTC+TCTCTCCG
GACTACTCCGGTATCTAATCCTGTTTGATACCTGCGCTTTCGAGCCTCAGCGTCAATCGCACTCCAGAAGGCTGCCTTCGCAATCGGAGTTCTTCGTCATATCTAAGCATTTCACCGCTACACGACGAATTCCACCTTCCTTGTGTGTATTCAAGCCCATCAGTATCAACGGCAGGCCAGCGTTGGGCGCTGACATTTGACCCCTGACTTAAAAGGCCGCCTACGCTCCCCTTCAACCCCATAAATCCGGCTCACGCTCGCCTCTTCCGTATTTCCGCGGCCGGTGGTCACGAAATTACC
+
CCCCCGGGGCFG7EGGF<FFGGGGGGGGGFEFFFGEGGGGGGGGGGGGCFGGGEFGGF8F7FFGG8E,CF@AF?@FGGGGG,=FFG66@BEGEEGFEFGF9+=9C<EF9,EFGFGG7>E6=,E6>F+>FDGGG,7=D,6DFDDG+@5A?DFFFCCGGDF8DADC,?D8=D69E*@+9=5:D>EEEGFG);C94?FEEG98>A(/265>*:+9*+*2/82,2///(.32:C(5>@7)).2:81(5/-<?C0)4(9.1((((,1(-9-6<25(.()..(-(((((((,-(,))-.)**35)6
@M02996:162:000000000-B87FG:1:1101:5561:6974 2:N:0:TAGCGCTC+TCTCTCCG
GACTACTGGGGTATCTAATCCTGTTCGATCCCCGCACTTTCGTGCCTCAGCGTCAGTCGCGGCTTGGTGCACTGCCTTCGCGATCGGCGTTCTGTGTGATATCTATGCATTTCACCGCTACACCACACATTCCATGCACCCCAAACGCACTCTAGCCCCCCAGTTTCCATGGCAGTGCCAAGGTTGAGCCCTGACATTTCACCACAGACTTGAGATGCCGCCTACGCACCCTTTAAACCCAATAAATCCGGATAACGCTCGGATCCTCCGGATTACCGCGGCTGCTGGCACGGGGTTAGC
+
CCCCCGGGGGGGGGGGGGGGGGGGGGGGGGGGFFGGGGGGGGGGGGGGGGGGGGGGGGGGGGGGGEGGFGGFGGGGGGGGGGGGGGFEEGGGGGGGGGGCFFGC;FFGFFGGGGGFGAAGDFFGGGGGGGGFGGGGGGGGD=EGGGFGFGDFGEGGGGGGGG>D<FGGGFFFGFGGFGFFGDFGGGFGFGG@AFGE<FFEFGFF@;;@@ADFEA=F8A;7=9;<@1;49GF?D:46AACCFF0:F9ADG>>68><F-----1249?2<?((436)<<:(((320())4,(,4008/1836
@M02996:162:000000000-B87FG:1:1101:17255:6983 2:N:0:TAGCGCTC+TCTCTCCG
GACTACCGGGGTATCTAATCCTGTTTGCTCCCCACGCTTTCGCGCCTCAGCGTCAGTTACTGTCCAGTAGACCGCCTTCGCCACCGGTGTTCTTCCTTATATCTACGCATTTCACCGCTACACTAGGAATTCCGTCTACCTCTCCCGCACTCCAGACATCCAGTTTCAAATGCAGTTCATGAGTTGAGCCCATGGATTTCACACCTGACTTGCATCCCCGCTTACGCCCCCTTTACACCCAGTACATCCGAATAACGCCTGCCCCCTCCGCTTTACGGCCGCACCTGGCCCGTAGTTGGC
+
CCCC?EFDGDFFGGGGFCFFGGGGGADFGG<FC<@FEGDGGGGGGGGGEGGGGGGGGGGGGF6CEEFGGG9E,@FFGGGGGEG7,==FF@CFGGGGD?FFFDFFFGGGE=BFGGFCE=BCDEF,6,,?FFBEGDEF8+@@+:DDG,5@?DFE,>?,+1@,@@@E9=EFD9FFGFGG7C;BFC7BB7*71CF969*09CFE?GE)4*)-0@B5C688>AC5C(/()(/(6C0(0)).)/?8(,662<4<54)(-756-((((1.3F0(,-(((-(.6(-(((,(((..(.((,0.*2+.(.
@M02996:162:000000000-B87FG:1:1101:17271:6991 2:N:0:TAGCGCTC+TCTCTCCG
GACTACCGGGGTATCTAATCCTGTTTGCTCCCCACGCTTTCGCGCCTCAGCGTCAGTTACTGTCCAGTAGACCGCCTTCGCCACTGGTGTTCTTCCTTATATCTACGCATTTCACCGCTACACAAGGAATTCCGTCTACCTCTCCAGCACTCAAGAGATACAGTTTCAAATGCAGTTCATGAGTTGAGCCCATGGATTTCACATCTGACTTGCATCCCCGCCTACGCGCCCTTTACACCCAGTAAATCCGGATAACGCTCGCCCCCTCCGTATTCCCGCGGCTGCTGGCCCGTTGTTAAC
+
CCCCCGGGGGGGGGGGGGGGGGGGGGGGGGFGGGGGGGGGGGGGGGGGGGGGGGGGGGFGG<FGGFGGGG<FGGGGGGGGGGGGGG8EFFEFFGGGGGGEFFFFGGGGGGEGGGGGG=@CD,FE@EFG8FGGGGGFGEEFGEFGGA=GFGFF?@FGFGE9FG<EGFGGGCFFGF8EFGFFFEGGGGCFFGGFFFG5ACFFFGEECCECCFG3EA7=@FC5;6@=36@(6=;@DEEF)=CC8(.)+1<?9:),;DBG--(--/46DB>(((-,35).2624(6((-:7(,(420)/2/)))
@M02996:162:000000000-B87FG:1:1101:6444:7000 2:N:0:TAGCGCTC+TCTCTCCG
GACTACAAGGGTATCTAATCCTGTTCGATACCCACGCTTTCGTGCCTCAGCGTCAGTAGCGTACTGGTAGGCTGCCTTCGCAATCGGAGTTCTGTACCATATCTATGCATTTCACCGCTACACGGCACATTCCGCCTACCTCGCTCGCACTCAAGAACGGCAGTTTCAACGGCAATTTTACGGTTGAGCCGCAAACTTTCACCACTGACTTACCATCCCGCCTACGCACCCTTTAAACCCAATAAATCCGGATAACGCTCGCATCCTCCGTATTACCGCGGCTGCTGGCACGGAGTTAGC
+
CCCCCGGGGGGGGGGGGGGGGGGGGGGGGGGGGGGGGGGGGGGGGGGGGGGGGGGGGGGGGGGGGGGGGGGGGGGGGGGGGGGGGG@C:FGFF9EFGGGFGBFGGGGG9DFGGGGGG=@=CEFEGGGGGGGGGGGGGDGGGF>DGGFGEGFEFDDEGGGGGG@DFFGFGGD>E9DGFGFFG>EGDDBDEF5>BA>B=FFFFFEFDFBEEFC45A=B@FG<C:81=,7(.=<?GE<<CECE::<DFAA:C6@??@<6----27(-9:4>:3-(..64.41,4363(.),(8<1.0/2:5:<
@M02996:162:000000000-B87FG:1:1101:17269:7011 2:N:0:TAGCGCTC+TCTCTCCG
GACTACCGGGGTATCTAATCCTGTTTGCTCCCCACGCTTTCGCGCCTCAGCGTCAGTTACTGTCCAGTAGACCGCCTTCGCCACTGGTGTTCTTCCTTATATCTACGCATTTCACCGCTACACAAGGAATTCCGTCTACCTCTCCAGCACTCAAGAGATACAGTTTCAAATGCAGTTCATGAGTTGAGCCCATGGATTTCACATCTGCCTTGCATCCCCGCCTACGCGCCCTTTACACCCAGTAAAGCCGGATAACGCTCGCCCCCTACGGATTACCGTAGCTGCTGGCATGTTATTAGC
+
CCCCCGGGGGGFEGGGGCFGGGGGFGGGGFCC:EFFGGDGGGGEGGGGEFFGGGGGFGGGGGGGGGGGGGCCGGGCEGEFGECGGFFEFF?FEEFFGGGDEDEFDGGDEE=GGFEFE@B>DFFGGGDFFFFGGGCDGEFGGFFGGFDGBFBEG@DFDDGFFGE3@D9EGGGFGFD,BFEFFDGGFC@FBGC@FFGFFFCFF:A58;A5*;84BA6F7?D)4665((5(,:6(2=3;5)?C=,()37))*(:2404*--(-,/-,9;9((-((((5-<2((-()...4((()./*+336)(
@M02996:162:000000000-B87FG:1:1101:6440:7019 2:N:0:TAGCGCTC+TCTCTCCG
GACTACAAGGGTATCTAATCCTGTTCGATACCCACGCTTTCGTGCCTCAGCGTCAGTAGCGTACTGGTAGGCTGCCTTCGCAATCGGAGTTCTGTACCATATCTATGCATTTCACCGCTACACGGCACATTCCGCCTACCTCGCTCGCACTCAAGAACGGCAGTTTCAACGGCAATTTTACGGTTGAGCCGCAAACTTTCACCACTGCCTTACCATCCCGCCTACGCACCCTTTAAACCCACTAAATCCGGATAACGCTCGCATCCTCGCTATTACCGAGGCTGCTTGCACGGAGTTAGC
+
CCCCCGFGGFGGGGGGFGGGGGGFGGGGGGG@FGGGGGGGGGGGGGFGGGGGGGGGGGGGGGGGGGGGGGGGGGGGGGGDGGGGGDGFGFGGGGGGGGGGF9FFGGGGGGGGGGGFG>>CDEA=CG=FFGGGGGGDGGDF?8DGGGAFBGEEFG6BF=8EGC8:,?FGFDG>CEDGFGFFGDGFEDFGFGCB*:DDBFAC<C==BF3*(;8>EFE>EF4256;@DD;((:<;4;9E<=E=?(42?>AAF>)81766(-(((91,/4<)((-(,..:.((-,((,()).44)273::8..-
@M02996:162:000000000-B87FG:1:1101:19020:7039 2:N:0:TAGCGCTC+TCTCTCCG
GACTACAGGGGTATCTAATCCCGTTTGCTCCCTACGCTTTCGTGCCTTAGTGTCAGAAACGCCCCAGTAACCTGCCTACGCTATCGGTGTTCCTTCTAATATCTACGGATTTCACTCCTACACTAGAAATTCCAGTTACCCTTGACGCTCTCGAGATATTCAGTTTAGATAACAGTCTGAATGGTTGAGCCACCAGATTTCACTATCTACTTAAACATCCACCTACGCAACTCTTTACCCCCAGTCACTCCGGATAATGCTCGAATCCTACGTATGTCCGCGGCGGCGGGCACGTAGTTAT
+
CCCCCGGGGGGGFGGGGEGGGGGGEGGGGGDGGGGGGGGFGGGGGGGGGFFGGGGGGFGGFGGGGGGGGGGGGGGGGGGGGGGGGGGFGEGFFGGGGGGGGBGGGGGGGGGFGGGAF:?FFFEGGFFFGGGGGGFGGGFEDBFDFG5CBGFFGFC?DGGGGG>,@D@9=@FFDDDGFGDFFAFGFGD?DFFBFDD58,?7C777;?CCFCGFFFCA:>;3453=CC984C==CCEEEE,>7@@DA7*/=80-(63>/11).3((*)/443./:@/,)1./364((--(((,-.02*23.-)
@M02996:162:000000000-B87FG:1:1101:5579:7040 2:N:0:TAGCGCTC+TCTCTCCG
GACTACAGGGGTATCTAATCCTGTTCGATCCCCGCACTTTCGTGCATGAGCGTCATTTACGGCTTGGTAAGCTGCCTACGCAATCGGGGTTCTTCGTCATATCTATGCATTTCACCGCTACACGACGAATTCCGCCTACCTCAACCGCAATCAAGCGCTCCAGTATCAATGGCGGGATGAGGTTGAGCCTCACGATTTTACCACTGACTTAAAGCGCCGCCTGCGCACCCCTTTAACCCAATAAATCCGGATAACGCTCGGATCCTACGTATTCCCACGGCTGCTGGCCACGATTTTGCC
+
CCCCCGGFGGGGGGGGGFGGGGGGGGGGGGEGFGGGGGGGGGGGGGGGGGGGGGGGGGGGGGGGGDGFGGGGGGFGFFGGGGGGGGGGGGGGEGGFFEFFGFGGFGGG,@FGGGFFG>>DDFGEGGDGGGGGGGGDDE?EFE5FGGAGADBEGGGCEEEGGF8@9+BFG@EFC>DC>C@FFGGGFGEFB*<@FFD@FG+.7CCEFAA;<@C4>;>>9DD2:3,229F9>G(82)6>D7@::B0<4)).14>11@)*---(-1((9)).-(.)()))).(,((4-)).-,,(4.)*2+),.
@M02996:162:000000000-B87FG:1:1101:15384:7041 2:N:0:TAGCGCTC+TCTCTCCG
GACTACTAGGGTATCTAATCCTGTTTGCTCCCCACGCTTTCGCGCCTCAGCGTCAGTTGTCGTCCAGCAAGCCGCCTTCGCCACTGGTGTTCCTCCTAATATCTACGCATTTCACCGCTACACTAGGAATTCCGCTTGCCTCTCCGATACTCAAGGGCTACAGTTTCAAATGCAGTTCCGGGGTTGAGCCCCGGGATTTCACATCTGACTTGCAGCTCCGCCTACCCGCCCTTTACACCCAGTTAATCCGGACAACGCTTGCCACCTACGTATTACGGCCGCGGCTGGCACGGCGGTAGC
+
AAA,A@FAEFGC<EBFFG<FEGGGCG?C9C6C,-@7FGFFFGGGG@BCEAEE@@CCFFFCFGGFGGFGFDEDBF:FEG8C:FGEGGFEACFF=,C9=FAFGFGG;FD78CEGFEGGEAD=CEFG?F?FFFFGGEE8C>+@DDDC==)+3CFD,@F8=EF8FG53@CE==DD;7BFEFGFFGGG@FD5*8AD5>?7@(?6>@G55>885>AD=E436=FD6*6(6((/23=2:<@C3).AEB??)9:AB:-0(9B<<,,,,-1(.68?084.,-()-((-(-(((4(-4,3)4))2*24:>
@M02996:162:000000000-B87FG:1:1101:27366:7043 2:N:0:TAGCGCTC+TCTCTCCG
GACTACTAGGGTATCTAATCCTGTTTGCTCCCCACACTTTCGCGCCTCACCGTCAGTTACTGTCCAGCAATCCGCCTTCGCCACTGGTGTTCCTCCTTATATCTACGCATTTCACCGCTACACAAGGAATTCCGATTGCCCCTCCAGCACTCAAGAAGAACAGTTTCAAATGCAGTTTATGGGTTAAGCCCATAGATTTCACATCTGACTTGCTCCCCCGGCTACACGCCCTTTACACCCAGTAAATCCGGACAACTCTTGCCACCTACGTATTACCGCGGCTGCTGGCACGTAGTTCGC
+
CCCCCGGGGGGGGGGGGGGGGGGGGGGGGGGGGGGGGGGGGGGGGGGGGGGGGGGGGGGGGGGGGGGGGGGGGGGGGGGGGGGGGGGEFEGGGFGGGGCFFFFFGGGGGGGFGFGGG>@DDEGGGGGGGGGGGGEDGGGGGDFGGGEFFGFFFGFGGG,AFGFFGFGGGEDFGFGGFGFFGGGGGGFGFGFBFFGFFGFFE:CEFB<5CFC@;9CF8<D@95-7=:B9@CBFGFEE43CC?;EFFE?<;@;:;>;C)/117;@A43;;?6,).4)62(,-,49;:?>?F:?0))*2<4((
@M02996:162:000000000-B87FG:1:1101:25889:7046 2:N:0:TAGCGCTC+TCTCTCCG
GACTACAAGGGTATCTAATCCTGTTCGATCCCCGCACTTTCGTGCATGAGCGTCATTTACGGCCTGGTCAGCTGCCTACGCAATCGGAGTTCTTCGCCATATCTATGCATTTCACCGCTACACGGCGAATTCCGCCAACCTCGACCGCAATCAAGCTTGCCAGTATCAACGGCGGGACAAGGTTGAGCCTCGCTATTTAACCGCTGACTTAGCATGCCGCCTGCGCACCCCTTAAACCCAATAAATCCGGATAACGCTCGGATCCTCCGTATTACCGCGGCCGCTGGCACGGAGTTAGCCG
+
CCCCCGGGGGGGGGGGGGGGGGGGGGGGGGEGGGGGGGGGGGGGGGGGGGGGFEGGGGGGGGGGGGGGGGGGGGGGGGGGGGGGGGGBFFFGGGGGGGGEGFGGGGGGFGGGGGFGG=ADDFGGGGGGGGGGGGGGGGGGGFFGGEBCBDDFDGGGGGGGGGC@FFGGGFGEGFGG:8;AFG99+6;CD6E7B35<EF*:)A>0782:2**-695=7?G;:(-.(-4(4C(8D)64),;*:1))9)6:C7)(-/51(----/--2))3((..4)-6(-(1(,((--2((5(1)72:+<.5(
@M02996:162:000000000-B87FG:1:1101:19037:7047 2:N:0:TAGCGCTC+TCTCTCCG
GACTACAGGGGTATCTAATCCCGTTTGCTCCCTACGCTTTCGTGCCTTAGTGTCAGAAACGCCCCAGTAACCTGCCTACGCTATCGGTGTTCCTTCTAATATCTACGGATTTCACTCCTACACTAGAAATTCCAGTTACCCTTGACGCTCTCGAGATATTCAGTTTAGATAACAGTCTGAATGGTTGAGCCACCAGATTTCACTATCTACTTAAACATCCACCTACGCAACTCTTTACGCCCAGTCACTCCGGATAATGCTCGGATCCTACGTATGACCGCGGCTGCTGGCACGTAGTTAT
+
CCCCCGGGGGGGGGGGGGGGGGGGGGGGGGGGGGGGGGGGGGGGGGGGGGGGGGGGG,FFEGGGGFGGGGGGGGGGGGGGDFGGGGFGGGGGGGGGGGFGGFGGGGGGGGGGGGGGFDFGGGGGGG9E?FGGG8FGGDFGFFFFGGAGADFFGG>=FFGGGGEFFF+@DFGFGFGGFGDFGGGGGGFDDGGFFBD<CC?ECAEFFFFFFFGF*B=F;?FC?===CCDB9EBBGFFC?C1:929B?3BC:@AD9)6<)1/9?;;(14;@EE;(67/(966(4(-42,4:4:?BFE;2*-)))
@M02996:162:000000000-B87FG:1:1101:17078:7055 2:N:0:TAGCGCTC+TCTCTCCG
GACTACCCGGGTATCTAATCCTGTTCGATCCCCGCACTTTCGTGCATGAGCGTCATTTACGGCCTGGTCAGCTGCCTACGCAATCGGAGTTCTTCGCCATATCTATGCATTTCACCGCTACACGGCGAATTCCGCCAACCTCGACCGCAATCAAGCTTGCCAGTATCAACGGCGGGACGAGGTTGAGCCTCGCTATTTAACCGCTGACTTAGCATGCCGCCTGCGCACCCTTTAAACCCAATAAATCCGGATAACGCTCGGATCCTCCGTATTACAGCGGCTGCTGGCACGGGGTTGGCT
+
CCCCCGGGGGGGGGGGGFGGGGGGGGGGGGDGGGGGGGGGGGGGGGGGGGGGFGGGGGFGG@FFGGGGGGGFGGGGGGGGGFGGGGGCFCFGGGGGGGGGGFGGGGGGGGGGGGFFG>>DD@BGGF@CGGGGGGGGGGGGGFFGGGFGFGEECDFGGGFGGF@@EFGGGGD>EDGG>D93CCEGGC1*2*;2<5<<>G4)<F;4634?BF7<FFB??F37C11:>9;BFG(29<)6).;*-47594<?523(,9)/,(--4)(4C4AB6:,4466-.)-4(2335301(3-()022*-4(
@M02996:162:000000000-B87FG:1:1101:27354:7058 2:N:0:TAGCGCTC+TCTCTCCG
GACTACTAGGGTATCTAATCCTGTTTGCTCCCCACACTTTCGCGCCTCACCGTCAGTTACTGTCCAGCAATCCGCCTTCGCCACTGGTGTTCCTCCTTATATCTACGCATTTCACCGCTACACAAGGAATTCCGATTGCCCCTCCAGCACTCAAGAAGAACAGTTTCAAATGCAGTTTATGGGTTAAGCCCATAGATTTCACATCTGACTTGCTCCCCCGGCTCCACGCCCTTTACACCCAGTAAATCCGGACAACGCTTGCCACCTACGTATTACCGCGGCTGCTGGCACGTAGTTAGC
+
CCCCCGGGGGGGGGGGGGGGGGGGGGGGGGGGGGGGGGGGGGGGGGGG8FGGGGGGGGGGGGGGGGGGGF<FGGGGGGGGGGDGGGFEFFFFGFGGGGGGCFGGGGGGGGEGGGGGG=9DD>FDG,AFFGGGGGGGGGFD?:5DGGFGFGFFFFGGF8=FGGFFFFGGCC=FGFGGFGFFGFFGGFDGE6DCFF?EEG7CEDAEBFE<EF=@E88C>5C>*/:)0<4(8C@BFF:EFEFEF(6>;CECF9)(6:(;..///::9=:05><4).26<2:((-466:20(-32(.)1;0--<
@M02996:162:000000000-B87FG:1:1101:18954:7070 2:N:0:TAGCGCTC+TCTCTCCG
GACTACACGGGTATCTAATCCTGTTTGCTCCCCCGACTTTCGCGCCTCAGCGTCAGTGCTGTTCAAGTAATCCGCCTTCGCCTCCGGTGTTCTGCATGATATCAACGCATTTCACCGCTACACCCCGCATTCCGATTCCCCCTCCCAGACTCGAGCCTTGTAGTTTCAATCGCACTTTCCGTGTTGAGCCCGCAGATTTCCCACTTCACTCGCAATCCCGCCTACCCCCCCTTTACGCCCATTAAATCCCAACACCGCCTGCTCCCCCTGTCTTACCGCCGCTGCTGGCCCAGGTTTAGC
+
CCCCCG8CFDGGCFFGGFFFGGGGGCEFGGEGGBB:FGGGGG@CEGGGFFGGGGGCGF9<@C,C<CF6C<FF@CFGGEGEE7:4@8@FFGGGG,E9,,9EGFF,@EEGCGGGFGGGE=@+C9FD++@CGGGGF8+0=@EFF@BGGGB@*=FF68;++,:,52;@EFG,?,@CF5CG6D@FE>9ED76*0:E5*0?(>C>5*>@:B;**4+269)6))20(::(2/(6(6C9(02))(3:??(6)1)).*)0.4>(1-((-(/..68(--(.).-.-,(-((423,,,:6((-)003+.).
@M02996:162:000000000-B87FG:1:1101:13891:7071 2:N:0:TAGCGCTC+TCTCTCCG
GACTAGTCGGGTATCTAATCCTGTTTGCTCCCCACGCTTTCGCGCCTCAGCGTCAGTTGCTGTCCAGCAGGCCGCCTTCGCCACTGGTGTTCCTCCGTATATCTACGCATTTCACCGCTACACACGGAATTCCGCCTGCCTCTCCAGTACTCAAGAACTACAGTTTCAAATGCAGGCCACAGGTTGAGCCCATGGTTTTCACATCTGACTTGCAGTCCCGCCTACACGCCCTTTACACCCAGTAAATCCGGATAACGCTTGCCACCTACGTATTACCGCCGCTGCTGGCACGTCTTTAGC
+
CCCCC<FGGGGGGGGGGGGGGGGGGGGGGGGGGGGGGGGGGGGGGGGGGGGGGGGGGGDFGGGGGGGGFGGFGGGGGGGGGGGGGGEFGGGGFFGG7F:EEFGGGGGGGGGGGGGGG=BGGEGDGDFFGGGGGGGGGFFGGFFGG95DFGFEEBDB=DGGGFDCEFGCC>EFG7:9?DFFCFGFGFEFCGGFF5CE6FFFFGAEEFEFFFGFFF=FFFG8:-5@@7>36C;3FECEFEFC?<=C+9??<@:2?:AC--(-,9:4>?FF:(.)-.-6)-,(-41662)800387)**3)..
@M02996:162:000000000-B87FG:1:1101:24995:7075 2:N:0:TAGCGCTC+TCTCTCCG
GACTACTCGGGTATCTAATCCCATTTGCTACCCTGGCTTTCGTTCCTCAGTGTCAGTTACGGCCCAGCAAGGCGCTTACGCCACCGGTGTTCCTCCTGATATCTACGCATTTCACCGCTACACCAGGAATTCCCCTTGCCTCTACCGCACTCTAGCTTGCCAGTATCCAGTGCCGAACCGAAGTTGAGCCTCGGGCTTTAACACTAGACTTAACATGCCACCTACGCACTCTTTACGCCCAATTAATCCGGACAACGCTTGCCTCCTACGTCTTACCCGCCCTCCCCCCCCCCCCCCACC
+
CCCCCGGGGGGFFGGGGGGGGGGGGGGGGGFGGGGGGGGGGGGGGGGGGGFFFFGGGGGGGGGGGGGGGGGGGGGGDGGGEGGGGGGGCGEGFGGGGGGFEDFFGGGGGEGGGGGGGA>DGGGGGGGFFGFFGFGGGFGGGB6DGFAF?DADDDFFDFGFDFE=6=FD?BFFCD>99DFBEGCCFFE30C88@A4)7>9:AAEE@A3>>ADCEFFB(8C30/0>B:(4;5=FFECC?DF:;<1)1)1)+.7:>339--,-,9,.*4,.)-.42(.6(((----.8:?BFFFFEFGGG7;?
@M02996:162:000000000-B87FG:1:1101:22080:7113 2:N:0:TAGCGCTC+TCTCTCCG
GACTACTGGGGTATCTAATCCTGTTTGCTCCCCACGCTTTCGCGCCTCAGCGTCAGTTACGGCCCAGTAAGTCGCCTTCGCCACTGGTGTTCTTCCCAATCTCTACGCATTTCACCGCTACACTGGGAATTCCACTTACCTCTTCCGCACTCAAGCTATCCAGTTTTAAAAGCAATTCCCACCTTAAAAGCAGGACTTTCACTCCTAACTTAAATAGCCGCCTACGCGCCCTTTACGCCCAGTCATGCCGGCCAACGCTCGCCCCCTACGTATTACTGCGGCTGCTGGCCCGTATTTACC
+
CCCCCGGGGGGGDGGGGFFGGGGGGGGGGGGGEGGGGGGGGGGGGGGGGGGGGGGGGGFFCFFGGGGGGGGGFGGGGGGGGGEGGGCFDGGGFGFFF<EEGFGGGGGGGGGGGGGG@:<CDFF=EEFGGGGGGFFGGFFE@=6FFGDGFGFFG=DG8E,@EE88@@EGGCF9DD:GFGFF9>7EFFE+0,@@9?DFEE>E*@>CC**9:6:6/+6948*:E>F@::9(6=>1<;4>D@FG66()09)12604(0(1----,/2-9>62,(,.6,65)-)(-(--38:,2((-)0*+3)))
@M02996:162:000000000-B87FG:1:1101:14635:7115 2:N:0:TAGCGCTC+TCTCTCCG
GACTACTCGGGTATCTAATCCTGTTTGCTACCCGCACTTTCGAGCATGAGCGTCGATAAGTCCCCAGCAAGCTGCCTTCGCCATCGGTGTTCTTCCTGATCTCTACGCATTCCACCGCTACACCAGGAATTCCGCTTGCCCCTGAACTATCCAAGAGGTGCAGTCCGGACTGCAGGTCCGGGGTTGGGCCCCGGTATTGTACAGTCCGCTTGCATCTCCGCCTGCGCTCCCTTTACGCCCAGTGATTCCGAACAACGCTTGCACCCCTCGTATTACCGCGGCTGCTGGGCCGAAGTTTGC
+
CCCCCGGGGGGGGGGGGGGGGGGGGGGGGGGGFGGGGGGGGGGGGGGGGGGGGGGGGGCFGGGGGGGGGGGGGGGGGGGGGGGGGGGGGGGGGGGGGGGGGFGGGGGGGGGGGGGGG@DDGGGGGCCFGGGGGGGGGFGGGDFG==:FDFFFDFF,=EGFGGEFGFDEDGGFGFDGFGFFEGEGGDFDBAEAEEC9BFCC*7*@EA@@FFGFFFE=);:6E;80((636C<7F?2<:BEG<B:4/6A9>>3:9),1---43*).9:6<19-,326A23(--4((()5(((--0)*/364<
@M02996:162:000000000-B87FG:1:1101:22109:7122 2:N:0:TAGCGCTC+TCTCTCCG
GACTACTGGGGTATCTGATCCTGTTTGCTCCCCACGCTTTCGCGCCTCAGCGTCAGTTACGGCCCAGTAAGTCGCCTTCGCCACTGGTGTTCTTCCCAATCTCTACGCATTTCACCGCTACACTGGGAATTCCACTTACCTCTTCCGCACTCAAGCTATCCAGTTTTAAAAGCAATTCCCACCTTAAAAGCAGGACTTTCACTCCTAACTTAACTAGCCGCCTACGCGCCCTTTACGCCCAGTCATTCCGGCCAACGCCCACCCCCTCCGTCTTACCGCGGCTGGTGCGCGCGCGTTATC
+
CCCCCGGGGGGGGGGGFFDGGGGFGGGGGGEGCFGGGGGGGGGGGGGGFGGGGGGGGFEFCCFFGFGGFGGFGGGGGGGGGGGGG8CFFFGFGGGAFF:?FFFFDFFGE+BFFCECE=@DDEEFG8F<FFFFGGGGG9DC@DFGDFDGFGDECDCGGCE?EE>B=79EF,,=8?+AFGFFGD67>?A:*2@@F5DB)@FC5D;CCB667BFEF+19>A;7*8-->59(63637;7702<8(3/)+7)91;.(-71<(,(,(1(-99((-,-(.()6(((4((-3-:1)-4(()):1/(()
@M02996:162:000000000-B87FG:1:1101:20308:7122 2:N:0:TAGCGCTC+TCTCTCCG
GACTACAGGGGTATCTAATCCTGTTTGCTACCCGCACTTTCGAGCATGAGCGTCGATAAGTCCCCAGCAAGCTGCCTTCGCCATCGGTGTTCTTCCTGATCTCTACGCATTCCACCGCTACACCAGGAATTCCGCTTGCCCCTGAACTATCCAAGAGAAACAGTCCAGTCTGCAGGTCCGGGGTTGGGCCCCGGTATTGTACAGACTGCTTGCATCTCCGCCTGCGCTCCCTTTACGCCCAGTGATTCCGTACAACGCTTGCACCCCTCGTATTACCGCGGCTGCTTGCACGCATTTATC
+
CCCCCFGGFGCFBEGGCFFGGGFFFGGGFFGFGGGGGFGGGGFGGDFEFGGGGGGGGD,,EFGGFGGGGGGFFFGGGGGGGGEFGGEF@CFFGGGFGGGFGFGGGGGGGCEGGFFGC=@DDFFG+=?BFEGGGGGCG6D=D8DFF,:C?DFEF8D,@888DFDDE;7@CD=BF+=,AFCDC8C9>C5D=GG@95*5(@+9<C*>*;:;@F85=6*37;>:C6,116963C<3C3CED08:?0?2*-).:>)447<C---,(13<567:1,-(.().)-,(-4;14).3(3)3))**2)))
@M02996:162:000000000-B87FG:1:1101:14138:7124 2:N:0:TAGCGCTC+TCTCTCCG
GACTACACGGGTATCTAATCCTGTTTGCTCCCCACGCTTTCGAGCCTCAGCGTCAGTTATCGTCCAGTAAGCCGCCTTCGCCACTGGTGTTCCTCCTAATATCTACGCATTTCACCGCTACACTAGGAATTCCGCTTACCTCTCCTGCACTCTAGCTTGACAGTTTCCAAAGCAGTTCCAGGGTTGAGCCCCGGGATTTCACTTCAGACTTGCCATGCCGTCTACGCTCCCTTTACACCCAGTAAATCCGGATAACGCTTGCCCCCTACGTATTACCGCGGCTGCTGGCACGTAGTTAGC
+
CCCCCGGGGGGGGGGGGGGGGGGGGGGGGGGGGGGGGGGGGGGGGGGGGGGGGGGGGGGGGGGGGGGGGGGGGGGGGGGGGGGGFGGFGGGGGFGGGEFGGFGGFGGGGGGGGGGGGA@DDFFGGDFGGGGGGGGDGEFGGDDFGGFGFGFFGGGGGGFGFGEC@EGGGGFFGFGGFGFFGGGGGGFFEGGFFFDBBFFFEFFFB9;>EFFBFFEFFFG>4:@586@>@GF;GFEFF8FE<@@CAEFFG:3;;:@>,-(-4<?8CFF:6:426:4).2(,-499::)4113,0.22<646
@M02996:162:000000000-B87FG:1:1101:12003:7127 2:N:0:TAGCGCTC+TCTCTCCG
GACTACCGGGGTATCTAATCCTGTTCGATCCCCGCACTTTCGTGCATGAGCGTCATTTACGGCCTGGTCTGCTGCCTACGCAATCGGTGTTCTTCGTCATATCTATGCATTTCACCGCTACACGACGAATTCCGCAAACCTCGACCGCAATCAAGCTCTCCAGTATCAATGGCGGGATGGCGTTGAGCACCACGATTTGACCACTGACTTAGAAAGCCGCCTGCGCACCCTTTAAACCCAATAAATCCGGATTACGCTCGGACTCTCCGGATCACCGCCGCTGCTGGCCAGGAGGTAGAC
+
CCCCCFGFGGGGGGGGGFFGDGGFGGGGGGGGGGGGGGGGGGGGGGGGGGGGGGGGGGGGG>FGGGGGGGGGGEFFDDFGCFFGGGFFGGGGGDGGGGFGGFGGGFFFFGEGEFFG7=BDDFFC@F@:FFFGGGGD8EFGGDEGCGBDA6?CFFFFCEGDGGEFGFGG>FGAC97C5D94,*=:C*/7)AC1>AD=DFC?CF@?10744@7<AF<?:FDFG3<:9((40C1?F>2:82C;<(.-1)6352),(1.9-(.-4C0(26).3((-(,..4(((((-,.)((.(--)0*23,)6
@M02996:162:000000000-B87FG:1:1101:22091:7133 2:N:0:TAGCGCTC+TCTCTCCG
GACTACTGGGGTATCTAATCCTGTTTGCTCCCCACGCTTTCGCGCCTCAGCGTCAGTTACGGCCCAGTAAGTCGCCTTCGCCACTGGTGTTCTTCCCAATCTCTACGCATTTCACCGCTACACTGGGAATTCCACTTACCTCTTCCGCACTCAAGCTATCCAGTTTTAAAAGCAATTCCCACCTTAAAAGCAGGACTTTCACTCCTAACTTAAATAGCCGCCTACGCGCCCTTTACGCCCAGTCATTCCGGACAACGCTCGCCCCCTACGTATTACCGCGGCTGCTGGCACGTATTTAGC
+
CCCCCGGFGGGGGGGGGGGGGGGGGGGGGGFGGGGGGGGGGGGGGGGGGGGGGGGGGGGGGGFFGFGGGGGGGGGGGGGGGGGGGGFFFGGGGGGGG9FGFFGGGGGGGEGGGGGGG=?=CFGGGC:EGGGGGAFGGFGGGEFGGGFGFGEFGFDGG8EGFFD<9DEGDGA98D7FFGFF@EGGG7:=*,@)95755BFAEC;CCA>AFFGF=9E+*0?5E@>(52>29EF;FEEF?FFC(=;=8<??FE8(9389,-,34DFFG>((3:.)-.)6)(-(((4((.)(-4280)++3)).
@M02996:162:000000000-B87FG:1:1101:13304:7140 2:N:0:TAGCGCTC+TCTCTCCG
GACTACCGGGGTATCTAATCCTGTTTGCTACCCACACTTTCGTGCCTCAGCGTCAGTTAGAGCCCAGTAAGCCGCCTTCGCCACTGGTGTTCCTCCGAATATCTACGCATTTCACCGCTACACTCGGAATTCCGCTTACCTCTACTCCACTCAAGAACTACAGTTTTGGATGCAGTTCCGGAGTTAAGCTCCGGTATTTCACATCCAACTTGCAGTCCCGCCTGCGCACCCTTTACACCCAGTAAATCCGGACAACGCTTGCCACCTACGTCTTACCGCGGCTGCTGGCACGTAGTTAGC
+
CCCCCGFEGGGGGGGGGGGGGGGGGGGGGGGGGGGFGGGGGGGGGGGGFGGGGGGGGFC@CFFGGGGGGGEFGGGGGGGGGGGGGGFFCFGGFGGG=FFGGFGFGGGGGGEGGGGGG=?CDEFFGFFFGGGGG8CGG8DGGEFFGFFGFGFDBDCCDEGDG,8EFFGCCFGFGFGFFGFFC@@CFG<79<FC>BDB=FFF776/5;@EEFGFFA:B@FF>E>5(726(6:;;FFCEFEGG@(64A))1;:8(-.,7(--(,98)9:B>?4.(.--53(-(,-(-0)54((,40.22<).-
@M02996:162:000000000-B87FG:1:1101:12014:7143 2:N:0:TAGCGCTC+TCTCTCCG
GACTACCGGGGTATCTAATCCTGTTCGATCCCCGCACTTTCGTGCATGAGCGTCATTTACGGCCTGGTCTGCTGCCTACGCAATCGGTGTTCTTCGTCATATCTATGCATTTCACCGCTACACGACGAATTCCGCAAACCTCGACCGCAATCAAGCTCTCCAGTATCAATGGCGGGATGGCGTTGAGCACCACGATTTGACCACTTACTTAGAAAGCCGCCTGCGCACCCTTTAAACCCAATAAATCCGGATAACGCTCGGATCCTCCGTATTACCGCGGCTGCTGGCACGAGCTTAGCC
+
CCCCCGGGGGGGGGGGGGGGGGGGGGGGGGGGGGGGGGGGGGGGGGGGGGGGGGGGGGFGFEGGGGGGGGGFGGGGGFFGG:FGGFFGGGGGGGGGGGGGFFGGGGGGFFGGGGGGG=@DDEGE@FECGGGGGGGD+CEFG=BDDEFGFDFF8@CGDFE9DEEFGFCFFEDAGFGG4D(6B8CEFF8C@GG1>3)/6FF)7A8=8+1>DFCD98>FB>30E:<0149>>E(:7465<?CE:(5396A>C>@?F431-,-443(,9>>BFF683>..40-(,3(,)).(,,((.)*3+,-2
@M02996:162:000000000-B87FG:1:1101:19193:7146 2:N:0:TAGCGCTC+TCTCTCCG
GACTACCAGGGTATCTAATCCTGTTTGCTCCCCACGCTTTCGCGCCTCAGCGTCAGTTGTCGTCCAGCAAGCCGCCTTCGCCACTGGTGTTCCTCCTAATATCTACGCATTTCACCGCTACACTAGGAATTCCGCTTGCCTCTCCGATACTCAAGGGCTACAGTTTCAAATGCAGTTCCGGGGTTGAGCCCCGGGATTTCACATCTGACTTGCCTCTCCGCCTGCACGCCCTTTCCACCCCGTAAATCCGGACAACGCTTTCAACCTACGTATTACTCCGGCTCCGGGGCCTTCTTTCGC
+
CCCCCGGGGGGGGGGGGFGGGGGGGGGGGGFFGGGCGGGGGGGGGGGGGGGGFGGGGGGGGGGGGGGGGGGFFGGGGGGGGFDFGGEFFFFEFFFFGEFFFFGGFGGGGDFGGGGGGADDG9FC8EDDAFGGGEGGGDFGF<?FCCAF>DFFGF?,=@8,D=DFGDFGD9EFGFGGFGEAG:@CGGEG=CCAA**(04ACCFE/6+*9@BGF9));5;8(C6,63(//682(*=)7?9FC9(3(7(6523)4>34/--(-(26)::(58(.,6(.6)),(,-(-,,((,(-()1+0<)(,
@M02996:162:000000000-B87FG:1:1101:11745:7147 2:N:0:TAGCGCTC+TCTCTCCG
GACTACTGGGGTATCTAATCCTGTTTGATACCCATGCTTTCGTGCCTGAGCGTCAGTTCATCTCTGGACAGCTGCCTTCGCAATCGGAGTTCTGCAGCATATCTAAGCATTTCACCGCTACACGCTGCATTCCGCCATCCTCGACATGACTCCAGACAACCAGTATCAACGGCAGTTTCCGAGTTGAGCTCCGAGATTTCACCGCTTACTTAATCGCCCGCCTGCGCACCCTTTAAACCCAATAAATCCGGATAACGCTCGCATCCTCCTTTTTACCGCCGCTGCTGGCACGGGGTTAGC
+
CCCCCGGGGGGGGGGGGFFGGGGGGGGGGGGGGGGGGGGGGGGGGGGGGGGGGGGGGGG9FGGGGGGGGGGGGFGGGGGGGGGGGGF@FFGGGEFFAFFGFFGGGDFGGGGGGGGGG=BDGEFEGEGGGGGGGGGGCEGGGFFCD4=C8DFE,@D=D?=DE=DC9FFFFF>BGDDGF@C+@6@FGGCG@CGC5:5>)@FFCFFDB>))>AG*6:8*>@C@G58250-(.C?0C;<C3=FGD0348>)6>9)/(7<6--(--136C?)).())..27<(-(--((-.4,((4(0./1:-()
@M02996:162:000000000-B87FG:1:1101:25235:7148 2:N:0:TAGCGCTC+TCTCTCCG
GACTACCAGGGTATCTAATCCTGTTTGCTCCCCACGCTTTCGCGCCTCAGCGTCAGTTACGGCCCAGAGAATCGCCTTCGCCACTGGTGTTCCTCCTAATATCTACGCATTTCACCGCTACACTAGGAATTCCATTCTCCTCTTCCATACTCAAGTTCAGCAGTATCGATGGCAGGCTGAGAGTTGAGCTCTCAGTTTTCACCGCCGACTTACTGAACCGCCTGCGCGCCCTTTACGCCCAGTGATTCCGGACAACGCTTGCCCCCTACGTATTCCCGCGGCTGCTGGCCCGTAATTAGC
+
CCCCCGGGGGGGFGFGGGGGGGGGGGGGGGGGGGGGGGGGGGGGGGGGGGGGGGGGGGGGGGGGGGGGGGGGGEGGEGGGGGGGGGF9FF=EFFFGGGGGGFGGGGGGGGFFGGGGG=?DGDFGGGGGGGEFGGGGGFGGGDFGGGEGFGFFEGGFGGGGGGDDGFGGGFCBFFCGAFDF@BFEGG@GEFGCFFGCEGFFCGEFA?AFFFGFEFE6.9<@?>@>FF99@E@BFFFFDDGE?;7>*)6<CBF0;>0C-----9:?C>F03?:)5?))),-((426?BD0-(,27.//+600
@M02996:162:000000000-B87FG:1:1101:10569:7160 2:N:0:TAGCGCTC+TCTCTCCG
GACTACACGGGTATCTAATCCTGTTTGCTCCCCCGACTTTCGCGCCTCAGCGTCAGTACTGTTCAAGGAATCCGCCTTCGCCTCCGGTGTTCTACAGGATATCAACGCATTTCACCGCTACACCCTGTATTCCGATTCCCTCTCCCAGACTCGAGTCCTGTAGTTTCAAGCGCACTTTCCGGGTTGCGCCCGGAGATTGCACACTTGACACGCAAGACCGCCTACGCCACCGTTACGCCCAGTAAATCCGAACAACGCTCTTGGCCGCTGTATTACAGCCGCTGCTGGACACGGGTGAGC
+
CCCCCGGGGGGGFGGGGFGGGGGGFGGGGGFFGGGGGGEFGCFEGGGGGGFGGGGGGCFGGGGGGGGFFGGGGGGGGGGGGCEGGDFFGGEFFFGFGFF:F7D=CFGGDEFGGGGGG8:@DFGGGGGF,CFGGGEDDGGFFDFFGG5A?F6DFF>EDFFFF8*CE9FFGEF?E>>CFGFFEEGGED)*0CGFEBD>(=*79C*9BFFBEAF?952)/;;6:6(,6-,((/3(914:1:CC32()/-))0(0-6@:*--(--*))2,((3-,-).-6.),(,-(4-))4(4)4))/2*-.(
@M02996:162:000000000-B87FG:1:1101:9742:7162 2:N:0:TAGCGCTC+TCTCTCCG
GACTACCAGGGTATCTAATCCTGTTTGCTACCCATGCTTTCGTGCCTCAGCGTCAGTTAGAGCCCAGTAAGCCGCCTTCGCCACTGGTGTTCCTCCGAATATCTACGCATTTCACCGCTACACTCGGAATTCCGCTTACCTCTACTCCACTCAAGAACTACAGTTTTGGATGCAGTTCCGGGGTTGAGCCCCGGTATTTCACATCCAACTTGCAGTCCCGCCTGCGCACCCTTTACACCCAGTAAATCCGGACAACGCTTGCACCCTACGTATTACAGCGTCTGCTGGCTCGTTGTTAAC
+
CCCCCGGGGGGGFGGGGGGGGGGGGGGGGGGGGGGGGGGGGGGGGGGGGGGGGGGGGGC9<<FGGGGGGGGGGGGGGGGGGGGGGGCFFGGGFFEA=@FFCFGGGGGGGGGGGGGGG:<=CEFFGGC+@DFGGGGGGCFDDBBDCBDEBFFDDFD?8DEDF88D:DDFDFGBFBCFFGFEGGGGGC5C@GF=B57>BFFCEGEEEFF4>FCC=4>?BF60=562>>269E?(0;);))?C7059A5)/;:)2>>29-(,--C))21<2:<4).,64)))--(-(64,42(.4))2;8)))
@M02996:162:000000000-B87FG:1:1101:22898:7197 2:N:0:TAGCGCTC+TCTCTCCG
GACTACTCGGGTATCTAATCCTGTTTGATACCCATGCTTTCGTGCCTGAGCGTCAGTTCATCTCTGGACAGCTGCCTTCGCAATCGGAGTTCTGCAGCATATCTAAGCATTTCACCGCTACACGCTGCATTCCGCCATCCTCGACATGACTCAAGACAACCAGTATCAACGGCAGTTTCAGAGTTGAGCTCCGAGATTTCACCGCTGACTTAATCGCCCGCCTGCGCACCCTTTAAACCCAATAAATCCGGATAACGCTCGCATCCTCCGTTTTAACGCCGCTGCTTGCACGGGGTTAGC
+
CCCCCGGGGGGGEFGGGGGGGGGGGGGGGGFGFGGGGGGGGGGGGGGGFGGGGGGGGGGAGGGGGGG9EFFFGGGGGGGGGGGGGGF@FFGGGGGFGGGGGFGGGFGGGGGGGGGGG=A?DGGGGGGGGGGGGGGGCCFGGEFGG8@FFGFFGGGGFFCFGGDC=EGGGGGFG5DGCGFFFEFFGGEGEFG@@B7A=FFFFGFFFD=ABFGFFFE@BED:?>8@D=BBFGD3CEFE<AF8;?8)0>?7;:86<E70(-(-(/--92)2:9-).442),((-4-(44240,838)*/2,,-
@M02996:162:000000000-B87FG:1:1101:22882:7205 2:N:0:TAGCGCTC+TCTCTCCG
GACTACTCGGGTATCTAATCCTGTTTGATACCCATGCTTTCGTGCCTGAGCGTCAGTTCATCTCTGGACAGCTGCCTTCGCAATCGGAGTTCTGCAGCATATCTAAGCATTTCACCGCTACACGCTGCATTCCGCCATCCTCGACATGACTCAAGACAACCAGTATCAACGGCAGTTTCAGAGTTGAGCTCCGAGATTTCACCGCTGACTTAATCGCCCGCCTGCGCACCCTTTAAACCCAATAAATCCGGCTAACGCCCGCATCCTCCGCATTACCGCGGCTGCTGGCGCGGAGTTAGC
+
CCCCCGGGGGGGDFGGGGGGGGGGDGGGGGFGFGFGFGGFGGGGGGGGDGGGEGFGGGG<FG<FGGFEFGGGGGGGGGGGGGGGGGGEGGGGFFGFFFGGGFGGGDEEFGGGGGGGG>@CD=FCGGEGGGFGGCGGGEGGG*@DD@>?DGFEDDFAFGFFGDDCFBFGGG+:6@DG?D>9;=@CFDFF@:FEDDC85F6>@DE>B?=AFFBCAAEADDD:E8(/(52(6B?6C37)1)2C?(34=.<?63)2(257(-,-(1(-)57<B(((--)6.(--4(,4128.((370.//;-)6
@M02996:162:000000000-B87FG:1:1101:8774:7206 2:N:0:TAGCGCTC+TCTCTCCG
GACTACAAGGGTATCTAATCCTGTTCGATCCCCGCACTTTCGTGCCTCAGCGTCAGTCGCGGCTTGGTGCACTGCCTTCGCGATCGGCGTTCTGTGTGATATCTATGCATTTCACCGCTACACCACACATTCCATGCACCCCAAACGCACTCTAGCCCCCCAGTTTCCATGGCAGTGCCAAGGTTGAGCCCTGACATTTCACCACAGACTTGAGATGCCGCCTACGCACCCTTTAAACCCAATAAATCCGGATAACGCTCGGATCCTCCGTATTACCGCGGCTGCTGGCACGGCGTTAGC
+
CCCCCGGGGGGGGGGGGGGGGGGGGGGGGGCEFGGGGGGGGGGGGGGGGGGGGGGGGGGGFGGGGGGGGGDFGGGGGGGGGEGC@E7CFGGEGGGGGF9FFFGGDGGGGGGGGGFGD:9=>EFG@FEGGGGGGCFGG9DDGA>DFGFGFGEFGFFFGGGGGGABEAGFFG,*DFDGACBAD,;=FCE*7FFDAFGFCCFF?EE3=;2;;FG<AF2@3AC6=1(/6(6(-::,9?).)8CEB(4)=>9:D0>(4:66-----/3174)8:444(.6:)((((-42?)450?<?80:C?(-5
@M02996:162:000000000-B87FG:1:1101:15817:7228 2:N:0:TAGCGCTC+TCTCTCCG
GACTACTGGGGTATCTAATCCTGTTTGCTCCCCCGACTTTCGCGCCTCAGCGTCAGTACTGTTCAAGGAATCCGCCTTCGCCTCCGGTGTTCTATAGGATATCAACGCATTTCACCGCTACACCCTATATTCCGATTCCCTCTCCCAGACTCGAGTCCTGTAGTTTCAAGCGCACTTTCCGGGTTGAGCCCGGAGATTTCACACTTGACACGCAAGACCGCCTACGCGCCCTTTACGCCCAGTAAATCCGACCAACGCTCTTGGCCTCTGTATTACCGCGGCTGCTGGCACCGGGTTAGC
+
CCCCCGGGGGGGFGGGGFGGGGGGGGGGGGGGGGGFFGGGGGGGGGGGFGGGGGDGGAFGFGGGEFGCFGGFGGGGGGGGGGEGGGGGDGGGF:EAAEEFGDFFFGGGG6FGGFGGG>?=DEFGGGGGGGGGGF8DGGGGGFFGGG5=DGFF+88C@FGFFFEFGFGGF9DDEEGGFGFFGGGGCGBF@GGFABD==FFFCGCEDFFF@FGFBD(0/;C:=668=192>E61C?AA:0?C2(5:9<<<C15(3)4C(-(,(2-.78<7(4.)-)...(-(44(-:B>70(48))*//326
@M02996:162:000000000-B87FG:1:1101:7966:7250 2:N:0:TAGCGCTC+TCTCTCCG
GACTACAGGGGTATCTAATCCTGTTTGATCCCCATGCTTTCGTGCCTCAGCGTCAGTACCTCTCTGGACAGCTGCCTTCGCAATCGGAGTTCTGCAGCATATCTAAGCATTTCACCGCTACACGCTGCATTCCGCCATCCTCGACCTGACTCAAGACCGACAGTATCAACGGCAGTTTCCGAGTTGAGCCCGGAGATTTCACCGCTGACTTACCAGCCCGCCTGCGCACCCTTTAAACCCAATAAATCCGGATAACGCTCGGGTCCTCCGTATTACCGCGGCTGCTGGCCCGTGGTATGC
+
CCCCCGG8FGGGCFGGGGGGGGGGGGGGG,CFFC,6ECFGGGGGGGFGFGGGGGGGGGF,C,EFF<F9FGGGGGGGGGGGGFGG@FF7FFFGGGA,4FECFFGFG,EFGGGGFGGGG:@>CEBE7+8@CFGGGGG=8+@D89?DD+:6:FFDDEGGGFGCEE@FEFGGGGGFGFG715;9>@@7FCEGEGCA>5*-<CB?4E@AB8@>FFG*8FEF=:86164(169@BGDDG;C)77EEF?B3BA22<9)4?D69---(-1(43:F4:9((...6>63(-39(-.).-,(70.22+)54
@M02996:162:000000000-B87FG:1:1101:15235:7254 2:N:0:TAGCGCTC+TCTCTCCG
GACTACAGGGGTATCTAATCCTGTTTGATCCCCACGCTTTCGTGCCTCAGCGTCAATAACGGATTCGTGAGATGCCTTCGCAATCGGTGTTCTGAGTAATATCTATGCATTTCACCGCTACACTACTCATTCCTCCCACGGCATCCGTATTCCAGCGTGACAGTATCAATGGCAGTCCCGGAGTTAAGCCCCGGCCTTTCACCCCTGACTTGACACACAGCCTACGCACCCTTTAAACCCAATCAATCCGGATACAGCCCGCACCCTCCTTATTTCCTCGGTTGCTGCGCCGGAGTTAGA
+
CCCCCGFGGGGFEFGGGFGGGGGGGGGGGGFGFGGGGGGFGEGGGGGGGGGGGGGEGGGGGG7FGFGGGGGGGGGGGGGGCFGGFFGFEECFFG9EGFGGGDFGGGGGGGFGGGFGG=DGGGGGGGFFEGGGGEFGGGGE6>DDFGFFFGFFGGGG>GDGGGFFDFGGGDDFCFGFFGEED>9CE@EGBCCAEBG9@FB4*51)::2<@FE;*ACF2)/0,/00-(362B<;58/17@F5;(,(;=))2622(0)2.,(--1-(14((((..-).))).,(,,,.)-)(-(())222)))
@M02996:162:000000000-B87FG:1:1101:9506:7255 2:N:0:TAGCGCTC+TCTCTCCG
GACTACCAGGGTATCTAATCCTGTTTGCTCCCCACGCTTTCGTGTCTCAGCGTCAGTAATCGTCCAGTAACCCGCCTTCGCCACCGGTGTTCCTCCTGATATCTACGCATTTCACCGCTACACCAGGAATTCCGGTTACCTCTCCGACCCTCAAGAACCACAGTTTCAAATGCAGGTCACGAGTTGAGCCCGTGATTTTCACATCTGACTTGCAGTCCCGCCTACACACCCTTTACACCCAGTCAATCCGGATAACGCTCGCCACCTACGGATTACTGCGGCTGCTGGCACGTAGTTAGC
+
CCCCCGGGGGGFFGGGGGGGGGGGFGGGGGFFFGGGGGGGGGGGGGGGGGGGGGGGGGGGGGGGGGGGGGGGGGGGGGGGGFGGGGFFGGGGFEFFGGEFGFGGGGGGGGGGGGGGGADDGGFFGGGGGGGGGGGGGGGFFDDFFE=FDDFFGGGFGFGGGGFEFFFGGGGFGFFCFGFFCCC9FFFGFGG@:??B<FFFEDAABFEEFFC3EABFFFF>E>9=B38)6E;;F;9CC3C=1=()06)15650,).2-,--(1-29?FFF(((4348)).--764128?0:<17);/+)).
@M02996:162:000000000-B87FG:1:1101:23521:7270 2:N:0:TAGCGCTC+TCTCTCCG
GACTACTCGGGTATCTAATCCTGTTTGCTCCCCACGCTTTCGAGCCTCAACGTCAGTAATCGTCCAGTGAGCCGCCTTCGCCTCCGGTGTTCCTCCCAATATCTACGCATTTCACCGCTACACTGGGAATTCCACTCACCTCTCCGACACTCTAGCCATACAGTTTCCAAAGCAGTCCCGCAGTTAAGCCGCGGGCTTTCACTTCAGACTTGCATTTCCGTCTACGCTCCCTTTACCCCCAGGAAATCCGGATAACGCTTGCCCCCTACGTATTACCGCGGCTGCTGGCACGTAGTTATC
+
CCCCCGGGGGGGFGGGGGGGGGGGGGGGGGDGEGGGGGGGGGGGGGGGFFGGGGFFGGGGGGGGGGGGGGGGGDGGGEGGGGGGGGGFFFGGGFFFFDGGGFGCGGGGGGGGGGGGGAFCDEGGGGGGGFCEFCCFFFEFF=FFFBAGDGFDFFGFECEDF@D9EFFGGFGFFFGG5C=>E:CCE7;?CG8):9C9@G;>EGCF;A7<EFGFFA?A)3D634674=63;ED@FEC2)5CE4((-.84<<;BBFF)>(-(-(1(557B21,.).4.56(,-1-99:3)418>:>)/2<..)
@M02996:162:000000000-B87FG:1:1101:15230:7271 2:N:0:TAGCGCTC+TCTCTCCG
GACTACAGGGGTATCTAATCCTGTTTGATCCCCACGCTTTCGTGCCTCAGCGTCAATAACGGATTCGTGAGATGCCTTCGCAATCGGTGTTCTGAGTAATATCTATGCATTTCACCGCTACACTACTCATTCCTCCCACGGCATCCGTATTCCAGCGTGACAGTATCAATGGCAGTCCCGGAGTTAAGCCCCGGCCTTTCACCACTGACTTGACACACCGCCTACGCACCCTTTAAACCCAATAAATCCGGATAACGCTCGCATCCTCCGTATTACCGCGGCTCGCAGCACGGGGTTAGC
+
CCCCCGGGGGEGFFGFGEFGGGGGGGGGGGGGGGGGGGGGGGGGGGGGGGGGGGGGGAFGED,FGGGGGGGGGGGGGGGGGGGGGGFFGFGGGG9FGGGGGFGGGGGGGGGGGGGGG>DGDGGGGGGGGGGGGGGGGFG+@:<DFGFDFGFFGCFG6EGDEDBFEFGGFDFBGFGGFGEF>3@CFCEC@GG=?DGF=FFAEFF=DA>EBFGE=F4;:A*8C-5>5/:((=88C@CC)7FE60()1>E<*38,(06C-,(-(1((/.).43((..)5)(((((-2(((-(3((0)*/2(..
@M02996:162:000000000-B87FG:1:1101:15250:7272 2:N:0:TAGCGCTC+TCTCTCCG
GACTACAGGGGTATCTAATCCTGTTTGATCCCCACGCTTTCGTGCCTCAGCGTCAATAACGGCTTCGTGAGATGCCTTCGCAATCGGTGTTCTGAGTAATATCTATGCATTTCACCGCTACACTACTCATTCCTCCCACGGCATCCGTATTCCAGCGTGACAGTATCAATGGCAGTCCCGGAGTTACGCCCCGGCCTTTCACCACTGACTTGACCCACAGCCTACGCACCCTTTAAACCCAATAAATCCGGATAACGCTCGCATCCCCCCGTTTCCCGCCGCTGCTGTCACGGGGTTAGC
+
CCCCCGGGFGGG@FGGGGGGGGGGGGGGGGFFE9FGGGGGGGGFGFGGGGGGGGGFG9@FCD+FFGGGGGD,FFGGGGGGG@FGFFCBCCFGGGFFGF9FGFGGGGGGGGFGGCAEE>DDCFGGFGGGGGGGGGGGGFF>8:9CFF9BDFFEGFGGEEDEFFDC8EFFGDADD5CFFGF>B@;AFD*98@CA5>C=A7FF?FFBBF37BFD338*2(?:5C63;@@F(182(94;)7<EE2;;;*;C?91),())*--(--1(().((-,((,.).5(,(,-,(1)8))45855**2-,6
@M02996:162:000000000-B87FG:1:1101:23542:7272 2:N:0:TAGCGCTC+TCTCTCCG
GACTACTCGGGTATCTAATCCTGTTTGCTCCCCACGCTTTCGAGCCTCAACGTCAGTAATCGTCCAGTGAGCCGCCTTCGCCTCCGGTGTTCCTCCCAATATCTACGCATTTCACCGCTACACTGGGAATTCCACTCACCTCTCCGACACTCTAGCCATACAGTTTCCAAAGCAGTCCCGCAGTTAAGCCGCGGGCTTTCACTTCAGACTTGCATTGCCGTCTACGCTCCCTTTACACCCAGTCAATCCGGATCACGCTTGCCCCCTACGTATTACCGCCGCTGCTGGCACGTAGTTCGC
+
CCCCCGGGGGGGDGGGGGGGGGGGFGGGGGCFGGGGGGGGGGFGGE@FEEGGGGGGGGGGGGGGGEGGGGGGGGGGGGGGDGGFGGFGEFEGFFGGGGCGGEGGGFDGGEEGDEFGG:@CDEGFGGGGGGGGGGGGGFFGGDDFGE>FEGFFGFGGGGGGGGEDCEGGGEF?C5+EAF>9C>EGGG<>BGE@@DGFF:AEEGFEF;)16=FAEFCCECF3:66;C?B;?G?;FF<DB7CC(4:,9)6<<971?)49-.-((/549992::..68))60,(--029:0.442(05;CC)((
@M02996:162:000000000-B87FG:1:1101:12113:7281 2:N:0:TAGCGCTC+TCTCTCCG
GACTACAGGGGTATCTAATCCTGTTTGCTCCCCGCACCTTCGCACCTCAGCGTCAGTCATCTGCTGGTAACCTGCCTTCGCCATTGGTATTCTTCCAGATATCTACAGATTTCACCCCTACACCTGGAATTCTGATTGCCCCTCAGTGACTCTAGTTATGCAGTTCTCAACGCAATTCCGGAGTTAAGCTCCGGGATTTCACACCAAGCTTGCAAAACCGCCTACATGCCCTTTACGCCCAATCATTCCGAACAACGCTCGCACCTTACGTGTTACCGCGGCTGCTGGCACGTAATTAGC
+
CCCCCGFGGGGGGGGGGGGGGGGGGGGGGGFGGGGGGGGGGGGGGGGGGGGGGGGGGGGGGGDFFGGGGGGGGGGGGGGGGGGGGGFGACFGGGGG<FGGGFFGGGFGGGGGGGGGG@FCFEFGGGG8FGGGGGGGGGGFGDFGG@ECBFFFGGGGG;FGGFEFFFGGGAFAGFGGFGFF>3@EGGFGEDFD?DGA5FFFFG5CA>=@DF>CDAE1);D>E><=B@ECEFFEFFEF=@FC;@5(2<?CF()69BDC..//(/4,9(4484.(586)4(-(-20(,4:B:(540722<B:>
@M02996:162:000000000-B87FG:1:1101:25914:7283 2:N:0:TAGCGCTC+TCTCTCCG
GACTACTCGGGTATCTAATCCTATTTGCTCCCCACGCTTTCGTGCCTCAGCGTCAGTTACAGACCAGGTGACCGCCTTCGCCACCGGTGTTCTTCCATATATCTACGCATTTTACCGCTACACATGGAGTTCCATCACCCTCTTCTGCACTCTAGCCAGACAGTTTCCAAAGCGTATGACAGTTGAGCTGCCAGCTTTGACTTCAGACTTATCTTGCCGCCTACGCACCCTTTACGCCCAATCATTCCGGATAACGCTCGCATCTTCCGTATTACCGCGGCTGCTGGCCCCGAATTAGCC
+
CCCCCGGGGGGGGGGGGGGGGGGGGGGGGGGGGGGGGGGGGGGGGGGGGGGGGGGGFGGGGGGGGGGGGGGFGGGGGGGGGGGGGGGGGGFGGGGGGGGGGFGGGGGGGGGGGGGGG>BDGFGGGGGGGGGGFGFGGGGGFDFGGFFGFGFFGGGGGGGGGGDFDFFGGG8FFFDGFFCFAEFGGGEGFFGDFFGFFGA7:@;CCAEE@9CEA9AAEFD:;55=2(6:>EBBD=E@FBE87(6@C?EEGBD(6/72.(,(,/-32:AAB2(.44-)29-((2687:??0((-08A8+..5
@M02996:162:000000000-B87FG:1:1101:25931:7291 2:N:0:TAGCGCTC+TCTCTCCG
GACTACTCGGGTATCTAATCCTATTTGCTCCCCACGCTTTCGTGCCTCAGCGTCAGTTACAGACCAGGTGACCGCCTTCGCCACCGGTGTTCTTCCATATATCTACGCATTTTACCGCTACACATGGAGTTCCATCACCCTCTTCTGCACTCTAGCCAGACAGTTTCCAAAGCGTATGACAGTTGAGCTCCCAGCTTTGACTTCAGACTTATCTTGCCGCCTACGCAACCTTTACGCCCAATCATTCCGGATAACGCTCGACTCTTCCTGATTCCTGCGGACGCTGGCACCGAAGTAGCC
+
CCCCCFGGGGGGGFGFGGGGGFGGDGGGGGGFGGGGGGGGGGGGGGFGGGGGFFEGCFGGFGFE@EFGGFGGGGGGFGGGGEGGGGDCF?CGGGGGG9EDFFGFGGGGE8CFFGEFE8?CDGGGGGGG@FGGGGAD6,=DGFFFGGFGFGFFFGF;=DF88DB?DFFADG9FEBGDAFDFFGGGGG5?E,,:@6DE5C*;A@;A*+055=FE;<;FEAG5=7---(((8=33+9:2(/=*6=347).9*,01(;)*(//.,)(,*.56))..:2))-(((-(,,(-7((.(,0)*2+).)
@M02996:162:000000000-B87FG:1:1101:6914:7300 2:N:0:TAGCGCTC+TCTCTCCG
GACTACCAGGGTATCTAATCCTGTTTGATACCCGCGCTTTCGAGCCTCAGCGTCAATCGCACTCCAGAAGGCTGCCTTCGCAATCGGAGTTCTTCGTCATATCTAAGCATTTCACCGCTACACGACGAATTCCACCTTCCTTGTGTGTATTCAAGCCCATCAGTATCAACGGCAGGCCAGCGTTGGGCGCTGACATTTGACCGCTGACTTAAAAGGCCGCCTACGCTCCCTTTAAACCCAATAATACGGGATAACGCTCGCCTCTTCAGTATTACCGCGGCTGCTGGCACGGAATTAACC
+
CCCCCGGGGGGFGGGGDCEGGGGGGGGGGGFFDGGGGGGGGGGGGGGGGGGGGGGEFGGGGGGGGGGGGFGFGGGGGGGGGGGGGGGEFFGGGGGGGGGGGFGGGGGGGGFGGGGGG>ADDFGGGGGGGGGGD,@=FGFGC9DFGGFG+?FCGFFFFFFFFG8CCCFGGGGFG>DCFDDFGGE77C9F>>CAFFFEECF*/99@2558EFFECF9./;537;@@79DF;8190)-6248E6?43*).(/4.,2/)1(---,)(,24.)-....).-(4,43(,())(-()-(00;<+).4
@M02996:162:000000000-B87FG:1:1101:28361:7309 2:N:0:TAGCGCTC+TCTCTCCG
GACTACCCGGGTATCTAATCCTATTTGCTCCCCACGCTTTCGTGCCTCAGCGTCAGTAATGGCCCAGCAAGCCGCCTTCGCCACTGGTGTTCCTTCTAATATCTACGCATTTAACCGCTACACTAGAAATTCCACTTGCCTCTACCACACTCAAGTCTACCAGTTTCTAAAACGAACCGAGGTTAAGCCTCGGGCTTTAATCTTAAACTTAATAAACCGCCTCCGCACACTTTACGCCCAATAAATCCGGATAACGCCCGCCCCCTACGTATTACCGCGGCTGCTGGCACGTAGTTAGCC
+
CCCCCGGGGGGGGGGGGGGGGGDGGGGGGGGGGGGGGGGGGGGGGGGGGGGGGGGGGGGGGGGGGFGGGFFGGGGGGGGGGGGGGGGGGE@FFGGGGGGGGDEEGGGGGGGFGGGGG>BGGEGGGGGGGGGGGGGGGFFFGEFGGGEGFGFFFGGCFFEFGFDDFFGCFGFFGFGD*?=BGDEG,?=FE,@=>?D=BFFECGFA?+167B79<F49:A46*5((659:(=,>C?C0?;C56(47A?<;73),4@<1((-,-C>FC6??(.).45643((-,-4<:?B6?3(,0.2<969?
@M02996:162:000000000-B87FG:1:1101:6932:7311 2:N:0:TAGCGCTC+TCTCTCCG
GACTACCAGGGTATCTAATCCTGTTTGATACCCGCGCTTTCGAGCCTCAGCGTCAATCGCACTCCAGAAGGCTGCCTTCGCAATCGGAGTTCTTCGTCATATCTAAGCATTTCACCGCTACACGACGAATTCCACCTTCCTTGTGTGTATTCAAGCCCATCAGTATCAACGGCAGGCCAGCGTTGGGCGCTGACATTTGACCGCTGACTTAAAAGGCCGCCTACGCTCCCTTTAAACCCAATAAATCCGGATAACGCTCGCATCTTCCGTATTACCGCGGCTGCTGGCACGGAATTAGCC
+
CCCCCGGGGGGGGGGGGGGGGGGGGGGGGGGFFGGGGGGGGGGGGGGGFGGGGGGGGGGGGGGGGGGGGGGGGGGGGGGGGGEGGGGCGGGGGGGGGGGGGFGGGFGGGGGGGGGGG@EGGGGGGGGGGGGGGFGGGGGGGDFG63:FCC@FEFDDGGGGGGEFFFGGFGGFGFGGFG@FGGEEFGFGFGGFFFGF<C>C=F>FF>234@FCEF>A<AD:22/=;;@FBF8A<)6<>:>*-1,8?<A7),08?441-,--4)-47:A44:204))--4--13>15:(,(5(40)*0+.::
@M02996:162:000000000-B87FG:1:1101:16044:7318 2:N:0:TAGCGCTC+TCTCTCCG
GACTACCGGGGTATCTAATCCTGTTTGCTCCCCACGCTTTCGAGCCTCAACGTCAGTTACAGTCCAGTAAGCCGCCTTCGCCACTGGTGTTCCTCCTAATATCTACGCATTTCACCGCTACACTAGGAATTCCACTTACCTCTCCTGCACTCTAGTAGGACAGTTTCCAAAGCAGTTCAGGGGTTGAGCCCCCGCATTTCACTTCAGACTTGCCTTACCGTCTACGCTCCCTTTACACCCAGTAAATCCGGATAACGCTTGCCCCCTACGTATTACCGCGGCTGCTGGCACGTAGTTAGC
+
CCCCCGGGGGGGEGGGGGGGGGGGGGGGGGGGGGGGGGGGGGGGGGGGGGGGGGGGGGEFGFGGGGGGGGGGGGGGGGGGGGGGGGEFGGGGGGGGGAFGGFGGGGGGGGGGGGGGG:@=DFGG@F?FGGGGGGGGG9DFGFFGGEBGFGFFGAFGGGDGGGDDFFGFGFEBGFFGFGF7EFGGGGFGEGGFFFG9=FFFFGFCE+<*:AF:CFEF:AD2465->5>@DDFFGFFFEEGE=1.916C?26:(8>7;/-,--98>GF0(.8..4:<<-(-(49B;BFF0(8>?5022C64<
@M02996:162:000000000-B87FG:1:1101:10979:7334 2:N:0:TAGCGCTC+TCTCTCCG
GACTACTAGGGTATCTAATCCTGTTTGCTACCCACACTTTCGTGCCTCAGCGTCAGTTAGAGCCCAGTAAGTCGCCTTCGCCACTGGTGTTCCTCCGAATATCTACGCATTTCACCGCTACACTCGGAATTCCGCTTACCTCTACTCCACTCAAGAACTACAGTTTTGGATGCAGTTCCGAAGTTAAGCCTCGGTATTTCACATCCAACTTGCAGTCCCGCCTGCTCACCCTTTCCACCCAGTAAATCCGGACAACGCTTGCACCCTACGTATTACCGCCGCTGCTGGCACGTGGTTAGC
+
CCCCCGGGGGGGFGGGGGGGGGGGGGGGGGGFGGGFGGGGGGGGGGGGGGGGGGGGGGFFFCFGGFGGGGAFGGGGGGGGGGGGGGFGFGGGEEFF+7@F@FGGGGGGGGGGGGGGD8@@DEFFFE:FFGGGGGGGGCF?FEF7FFEGFGFFG8DB?EGAEFFFGFGGG?FFGF8EFGFE6@CDCFCGCE@:::7@8CFFFFCFCF@FEFGEF5=>EADBG@>BD)9*:CB2CF44<>FGBD68@*09C7),3:(;..,//C3);;?D?0.5-.)..(,(,(,-147:63<15)/2*62)
@M02996:162:000000000-B87FG:1:1101:16048:7335 2:N:0:TAGCGCTC+TCTCTCCG
GACTACCGGGGTATCTAATCCTGTTTGCTCCCCACGCTTTCGAGCCTCAACGTCAGTTACAGTCCAGTAAGCCGCCTTCGCCACTGGTGTTCCTCCTAATATCTACGCATTTCACCGCTACACTAGGAATTCCACTTACCTCTCCTGCACTCTAGTAGGACAGTTTCCAAAGCAGTTCAGGGGTTGAGCCCCCTCATTTCACTTCAGACTTGCCTTACCGTCTACGCTCCCTTTACACCCAGTACATCCGGCTACCGCTTGCCCCCTACGTCTTCCCGCGGCTGTTGTCACGTTGGTAGC
+
CCCCCGGGGGGG@FGGCEFGGGGCFG,CFEFCFGGGGGGGGDFEGGGGG?FGGGFFGGAFFFGDG<FGGGGGGGGGGGGGGGGFFFCFGFBFGGGGGFEEFCGGFGGGEGCGGGFGG@ACC9FG89FFCGDFFFGGGEDGGDFGG9DFFGFFGCD;,3==E=::=DDGFF8DFFGGFGEBB?EGE+:FCEGA?*<8AEFF53;AE@5AFFGFFFEF*;F5=/)(1(/69=6(:BCCCEFE;;@<+))122=:()(2(..68F??GF;(,3((.156?((441((()..-490.)**26).
@M02996:162:000000000-B87FG:1:1101:14700:7345 2:N:0:TAGCGCTC+TCTCTCCG
GACTACAAGGGTATCTAATCCTGTTTGCTCCCCCGACTTTCGCGCCTCAGCGTCAGTGCTGTTCAAGGAATCCGCCTTCGCCTCCGGTGTTCTGCAGGATATCAACGCATTTCACCGCTACACCCTGCATTCCGATTCCCTCTCCCAGACTCGAGCATTGTAGTTTCAAGCGCACTTTCCGGGTTGAGCCCGGAGATTTCACACTTGACACGCAATGCCGCCTACGCGCCCTTTACGCCCAGTAAATCCGAACAACGCTTGCGACCTCTGTATTCCCGCGGCTGCTGGCACAGAGTTAGC
+
CCCCCGFGGGGGGGGGGFFGGGGGGGGGGGGGGGGGGGGGGGGGGGGGGGGGGGGGG9FGEGGFDFG<FGGFGGGGGGGGGGGGGGCGGGGGGGGFAF=FFFGFFGGGGGGGGGGGG>@DGEFGGGGGGGGGGGDGGGGGGDFGGG)3*=DE6@CG+EF8D=CFGFGGG,E>EADGFGEFCCEEGGFC@FFA>??(7?CFEE?;DF=7@FG>@:1>4;C:E@<?@6>19?>9F>2421CE?B:)9)).7204;<:7---,4C29DBB:25.)692<2(-334((424(-28800<A+.).
@M02996:162:000000000-B87FG:1:1101:11399:7360 2:N:0:TAGCGCTC+TCTCTCCG
GACTACCCGGGTATCTAATCCTGTTTGCTCCCCACACTTTCGTGCCTCAACGTCAGTTTCTGTCCAGAAAGTCACCTTCGCCACTGGTGTTCCTCCTAATATCTACGCATTTCACCGCTACACTAGGAATTCCACTTTCCTCTCCCGTACTCAAGAAAACCAGTTTTAGTTGCAGTTCCACAGTTGAGCCGTGGGATTTCACAACTAACTTCATTTCCCGTCTACGCACCCTTTACACCCAATAAATCCGGATAACGCTTGCTCCCTACGTATTACCGCGGCGGCTGGCACGTAGTTAGC
+
CCCCCGGGGGGGGGGGFFGGGGGGGGGGGFEFFGGGGGGGGGGGGGGGFFGGGGGGGGGGGGGGGGGDFGGFGGGGGGGGGG7EFFGGGGGGGGGGGGEFFFGGGGGGGGGGGGGGG:?CD>ECFFGEGGGGGFGGFFFGGFFGG,:4@GFFG8FF,DEFEFDCEEDGGCFFGFFFDFFDDBFGGGFG<E>=>>DDEGFFEGFE>;@EEFG*>67AEAC8108CE=AAACA94=CC?EGGFD5=?:C>6(6<@>>F/.(///)/;31),(/)96/.)(-4-4(-46>68<8<0.*2<624
@M02996:162:000000000-B87FG:1:1101:11382:7365 2:N:0:TAGCGCTC+TCTCTCCG
GACTACCCGGGTATCTAATCCTGTTTGCTCCCCACACTTTCGTGCCTCAACGTCAGTTTCTGTCCAGAAAGTCACCTTCGCCACTGGTGTTCCTCCTAATATCTACGCATTTCACCGCTACACTAGGAATTCCACTTTCCTCTCCCGTACTCAAGACAACCAGTTTTAGTTGCAGTTCCACAGTTGAGCCTTGGGATTTCACAACTAACTTAATTTCCCGTCTACGCCCCCTTTACACCCAATACATCCGGATAACGCTTGCTCCCTACGTATTACCTCCGCTGCTGGCACGTAGTTAGC
+
CCCCCGGGGGGGGGGGGGGGGGGGGGGGGGGGGGGFGGGGGGG?FGGGFFGGGGGGGGCFGGFFGFFGFGDEEAFGGGGGGGGEGFFEFFGG>EGGGCFGFFGGGGGGGGGEGGGGG:@CDEFGFGFAFFGGGGGG8EFFDDFGG889@CDEE@D9,1=DE=)C,C8@A,E?FF?@DGF7@DDDGGEFDD,*0;?5DFFFFG<@A63>@A?>79*4>AF5410)11))0:7@FE4AC@FGF==E)759C5)/3>AC/.(//2)7<8332(/)/597/).(,(,-3::(1741001;<-..
@M02996:162:000000000-B87FG:1:1101:19677:7369 2:N:0:TAGCGCTC+TCTCTCCG
GACACAAGGGTATCTAATCCTGTTCGATCCCCACGCTTTCGTTCCTGAGCGTCAGATATGGTATGGTATCCTGCCTTCGCAATCGGTGTTCTGTGTGATATCTATGCCTTTCACCGCTACACCACACATTCCGGATACCTCCGCCACTCTCAAGGCCAACAGTATCTCCGGCAGTGCCAAGGTTGGGCCCTGCCCTTTCACCGGAGACTTACTCGCCCGCCTGCCCACCCCTTAAACCCCATAAATCCGGATACACCTCGGATCCTCCCGATTACCGACGCTGCTTGCACGGAGTTTGCC
+
CCCCCFFEFGG<CFDFEGFGCEFGC@FFEEFGCFGGDGGFGG,CF<@9@EFFC,FEG<C<FG,A<EFACEFF,EFCF=D@C7CF,AFCFGCEBF9A,<CA=<CFF?B,@DGF9EF,C:0=AFF=FDEE@E,9,46C+>=>DD5DDB@=D=DE,CDFGFFF8@C,@F+@FC+:CDG8DGF@FGGCD+:?>GE5*3*1:DF*3E)))/):6@+:*+/89?78E=:;(,4<FG(,>3);.6<*63=7@5E;),)-8))*((,-()(4C5<7(((-4-))(((-((4,.).(58,())20+)-.
@M02996:162:000000000-B87FG:1:1101:16606:7405 2:N:0:TAGCGCTC+TCTCTCCG
GACTACCCGGGTATCTAATCCTGTTCGATCCCCGCACTTTCGTGCATGAGCGTCATTTACGGCCTGGTCAGCTGCCTACGCAATCGGAGTTCTTCGCCATATCTATGCATTTCACCGCTACACGGCGAATTCCGCCAACCTCGACCGCAATCAAGCTTGCCAGTATCAACGGCGGGACGAGGTTGAGCCTCGCTATTTAACCGCTGACTTAGCATGCCGCCTGCTCCCCCTTTAACCCCCATAAATCCGGATAACGCCCGGATCCGCCGAATTACCGCGCACACTTGCCCGTGGATCGTC
+
CCCCCGGGGEGFFGGGGGGGGGGGGGGGGGDGFGGGGGGGGGGDGGGFFGGGGGGGGGGGFGGGGGCFFF?FGFFGF9FEGGGGFEF,@BFFFGG7FFFFGFGGCGGFGGGGGGGGG>E=CEFE+C=E>FFFG=EG+@DEGF>DCG>GED>C6@FGFG,@FF@F9FGEGGEBEEDG):6)*=:*=6(976E0B@*42@9)-:(665,2.9*.49>4??97C142(.536E0:CAA)33E*3:72*.63)-0--*)*(((,(1--9,(-((-,-.)-40((-(,(()6).)(-))*03((.
@M02996:162:000000000-B87FG:1:1101:21977:7406 2:N:0:TAGCGCTC+TCTCTCCG
GACTACCCGGGTATCTAATCCTGTTTGCTCCCCCGACTTTCGCGCCTCAGCGTCAGTACCGTTCCAGGAATCCGCCTTCGCCTCCGGTGTTCTGCAGGATATCAACGCATTTCACCGCTACACCCTGCATTCCGATTCCCTCTCCCGGACTCAAGTCCTGCAGTTTCGGACGCACTTTCCGGGTTGAGCCCGGAGATTTCACATCCGACACACAGGACCGCCTACGCGCCCTTTACGCCCAGTAAATCCGAACAACGCTTGCGACCCCTGTATTACCGCCGCTGCTGGCACAGAGGTAGC
+
CCCCCGGGGGGGGGGGGGGGGGGGGGGGGGFGEGCFFGGGGGGGGGGGGGGGGGGGGDGGEGGGGGG8FEGFGGGGGGGGGEEGGGFGGGGGGGGEFCFFGDFD,FGGGEFGGGGGG=BDGGGGGGGGFGGGGG6CGGGGGDFGGGFDAGFFGDGDGGGGFFBFGCGEGCEEGFGGFGFFGGGCC4@C6CGB4:D>@GFFFGFEFF@695DDF5=;:FF4:73:?<;3;EB1C?BB1:CE0?>A64>AC;5,,).9--(-(1((9((---.-.46<<<3(-3(-4:?F((4(.0+*<.).
@M02996:162:000000000-B87FG:1:1101:16589:7408 2:N:0:TAGCGCTC+TCTCTCCG
GACTACCCGGGTATCTAATCCTGTTCGATCCCCGCACTTTCGTGCATGAGCGTCATTTACGGCCTGGTCAGCTGCCTACGCAATCGGAGTTCTTCCCCATATCTATGCATTTCACCGCTACACGGCGAATTCCGCCAACCTCGACCGCAATCAAGCTTGCCAGTATCAACGGCGGGACGAGGTTGAGCCTCGCTATTTCACCGCTGACTTAGCATGCCGCCTGCGCACCCTTTAAACCCAATCAAGCCGGATAACGCTCGGATCCTCCGTATTCACGCGGCAGCTGGCACGGAGTTAGCC
+
CCCCCGGGGGGGGGGGGEFGGGGGGGGGGG:EDGGGGGGGGGGGGGGGGGGGEGGGGGAFGGGGEGGGEFFFFFGGGGFFGGGGGGG:FCFGFGGFGGGGFFGGGGGGGGGGGGGGG>@DDEFDCFFGGGFGGFGGDEFGGD>>CGAGD9BCDFGGGGFGFF@@E6CBFGE>GFDG>D>BEGGFG<@C@CG(7)1:9C*64349()7:2@C<B*)*56)(C02479B;>G27445<ABG8(4(.7))31,03:*.*-(-7>5,->A2:>2..())-(8((((,((.(((.(3002*+)).
@M02996:162:000000000-B87FG:1:1101:12329:7413 2:N:0:TAGCGCTC+TCTCTCCG
GACTACTAGGGTATCTAATCCTGTTTGATACCCGCGCTTTCGAGCCTCAGCGTCAATCGCACTCCAGAAGGCTGCCTTCGCAATCGGAGTTCTTCGTCATATCTAAGCATTTCACCGCTACACGACGAATTCCACCTTCCTTGTGTGTATTCAAGCCCATCAGTATCAACGGCAGGCCAGCGTTGGGCGCTGACATTTGACCGCTGACTTAAAAGGCCGCCTACGCTCCCTTTAAACCCAATAAATCCGGATAACGCTCGCATCTTCCGTATTACCGCCGCTGCTGGCACGGAATTAGCCG
+
CCCCCGGGGGGGGGGGGGGGGGGGGGGGGGGFFGGGGGGGGGGGGGGGGGGGGGGGGGGGEGGGGFGGGGGFGGGGGGGGGGGGGGF?FGGGGGGGGGGGGFGGGFGGGGGGGGGGG>?DDFFECFGGGGGGGGGGGGGGGFFFGEDGFGFFFFGGGGGGGGEFGFGFGGDDGFDEEDC>EEGGGGFGBGGB5AFC?F8>>A>BFDBFFF7CE66=?FD3C;2382(4,C06><9<<1;;<BB)94:05()-(9<9,----)49CA4<<443(...41(-(((,53:2()41078CF,()(
@M02996:162:000000000-B87FG:1:1101:21963:7417 2:N:0:TAGCGCTC+TCTCTCCG
GACTACCCGGGTATCTAATCCTGTTTGCTCCCCCGACTTTCGCGCCTCAGCGTCAGTACTGTTCCAGGAATCCGCCTTCGCCTCCGGTGTTCTGCAGGATATCAACGCATTTCACCGCTACACCCTGCATTCCGCTTCCCTCTCCCGCACTCAAGTCCTCCAGTTTCGGACGCACTTTCCGGGTTGAGCCCGGAGATTTCACATCCGACACACAGGCCCGCCTACGCGCCCTTTACGCCCAGGCAATCCGCACAACGCTTGCCGCCTCTTGTTTACCTCCGCTGCTGGCACTGATTTAGC
+
CCCCCGGGGGGGGGGGFFGGGGGFGGGGGG@FCFGGGDFGGGGGGGGGAFF@FGEGGCF96EFGGGG8DCGFGGGGGEGGGEEGF8CFGGGGGEEF<FEGGFGC9FGGGGGGGGGGG:@DGGGGGGFGFFCFG8+=CGDGGDFCDGA+3=<D=B?FFF7,@,)<@@FED@E>E?DGFGCFE>EG7/(20=C())).3CACEG?33F<;;5C3?5(4(.94E62::(1(4?615>2)-:E*((((0(,.0()-4789----49((),(-,..)..).-).(-,(-6?,((.8(/*+03)))
@M02996:162:000000000-B87FG:1:1101:27051:7423 2:N:0:TAGCGCTC+TCTCTCCG
GACTACTCGGGTATCTAATCCCGTTTGCTCCCCTGGCTTTCGCATCTCAGCGTCAGACACAGTCCAGAAAGGCGCCTTCGCCACTGGTGTTCCTCCCAATATCTACGCATTTCACCGCTACACTGGGAATTCCCCTTTCCTCTCCTGCACTCAAGTTGCCCAGTATCCAAAGCCATACGGGGTTGAGCCCCGCATTTTCACTCCAGACTTAAGCAACCGCCTACATGCTCTTTACGCCCAATAATTCCGGACAACGCTCGCCACCCACGTATTACCGCGGCTGCTGTGCCGTAGTTAGCC
+
CCCCCGGGGGGGFFGGGGGGEFGFGGGGGGGGGGGGGGGGGGGGGGGGEGGGGGGGGGGGGGGGGGGGGGGCFEGGGGGGGGGGGGGGGFEGGFGGGGGGGFGGGGGGGGGGGGGGG>DDDEFCGGGGGGGGFFGGGCFFGFFGGGEFBGFFFGGFG8=EF,:BDFGGGGADFFFGFGFFDEGGEDBFCGGAFEGFFGF?E7A54/>B@FGFCFEFB6)84(0::8<8)93):))(/3C8;@3)1959;9)1.7()((-,,/38C(2:1:4)4..-(4-((,-32:.().4:));<0-..
@M02996:162:000000000-B87FG:1:1101:16603:7423 2:N:0:TAGCGCTC+TCTCTCCG
GACTACCCGGGTATCTAATCCTGTTCGATCCCCGCACTTTCGTGCATGAGCGTCATTTACGGCCTGGTCAGCTGCCTACGCAATCGGAGTTCTTCGCCATATCTATGCATTTCACCGCTACACGGCGAATTCCGCCAACCTCGACCGCAATCAAGCTTGCCAGTATCAACGGCGGGACGAGGTTGAGCCTCGCTCTTTAACCGCTGACTTAGCATGCCGCCTGCGCACCCTTTCAACCCCATAAATCCGGATAACGCTCGGATCCTCCGTATTACCGCGGCTGCTGGCACGGGGTTAGCC
+
CCCCCGFGGGGGGGGGGGGGGGGGGGGGGGGGGGGGGGGGGGGGGGGGGGGGGGGGGGGGFCFGGGGGGGGFGFGGGGFGGGFGGGEBFFGFFGGGGGGGGFGGGGGGGGGGGGGGG>@DGFGDDFFFGGGGGCGGGCFGGFA6CG=FFDEED@DGGG6ADFCD7BGGGGCEG>CE8D(5CEGCEG46<AFBDD*45C*5AG9>974(6@D>BFBF7990E61?191>BG1:F)).<1?*-1(.=9)./4),4?<1-----143C22862,,(-.)49-,0,-1),50(4:6))2:*,6)
@M02996:162:000000000-B87FG:1:1101:27035:7431 2:N:0:TAGCGCTC+TCTCTCCG
GACTACTCGGGTATCTAATCCCGTTTGCTCCCCTGGCTTTCGCATCTCAGCGTCAGACACAGTCCAGAAAGGCGCCTTCGCCACTGGTGTTCCTCCCAATATCTACGCATTTCACCGCTACACTGGGAATTCCCCTTTCCTCTCCTGCACTCAAGTTGCCCAGTATCCAAAGCCATACGGGGTTGAGCCCCGCATTTTCACTCCAGACTTACGCAACCGCCTACATGCGCTTTACGCCCAATAATTCCGGACAACGCTCGCCACCTACGTATTACCGCGGCTGCTGGCACGGCGTTAGCCG
+
CCCCCGGGGGGGGGGGGGGGFGGGGGGGGGGGGGGGGGGGGGGGGGGGGGGGGGGGGGGGGGGGGGGGGGGGGGGGGGGGGGGGGGGGGFGGGFGGGGGGGDEFGGGGGGGCGGGGG>>DDFGF9FGFGGGGGFFFGFEGGEFFGCDEDDFEGGGGGDFGGGDDEFFGGGGBFFFGFGF?EEGEGGEFDGG=DBGA=ECEEDE4)**0>BF*546)/885?91869<3(1,2949/:1B/=@;)+1990971(04)(,--19?FF((((,..,6))4(,(--7:)4:03<1())12*(4>(
@M02996:162:000000000-B87FG:1:1101:26292:7443 2:N:0:TAGCGCTC+TCTCTCCG
GACTACTCGGGTATCTAATCCTGTTTGCTCCCCCGACTTTCGCGCCTCAGCGTCAGTTGCGTTCCAGGAATCCGCCTTCGCCTCCGGTGTTCTGCAGGATATCAACGCATTTCACCGCTACACCCTGCATTCCGATTCCCTCTCCCGCACTCGAGCAAGGCAGTTTGGGCCGCACTTTCCGGGTTGAGCCCGGAGATTTCACATCCCACACACCTCGCCGCCTACGCGCCCTTTACGCCCAGTAAATCCGAACAACGCTCGGGACCTCTGTATTCTCCTGGCGGCTGGCACATATTTAGC
+
CCCCCFEFGGEE@,AFCFGGGGEFFGGGCDCFGGGGGFEGGGGGDGGGGGGGF@FEGGFFGGGGGGGGGGGGGGGGGGGGDFGGGG@GEFFGGCFFFFEFAFF=@FGGC8CF;ECEC=?DCEFEGGGGGGGGGGGDDCFFFFFGGGBGEGFF3DC@7E?@CGD,C;CCC,5@EEGGFCEFGCDG7DEGBGG=55C98CFC?FFEF;?E@BD;@)6A(<G(:73??B;6>C>;4?FB?<E:?27.1)-4010(4589(.,-491(1,,8<)-)-6))-))).(((((-,42<(1*+03)6)
@M02996:162:000000000-B87FG:1:1101:23330:7452 2:N:0:TAGCGCTC+TCTCTCCG
GACTACAAGGGTATCTAATCCTGTTTGCTCCCCCGACTTTCGCGCCTCAGTGTCAGTTGCGTTCCAGGAATCCGCCTTCGCCTCCGGTGTTCTGCAGGATATCAACGCATTTCACCGCTACACCCTGCATTCCGATTCCCTCTCCCGCACTCCAGTCGTGCAGTTTCGGACGCACTTTCCGGGTTGAGCCCGGAGATTTCACATCCGACCCACGCGACCACCGACGCGCCCTTTACGCCCAGTAAATCCGAACAACGCTTGCGCCCGCTGTACTCCCGCCGCATGTGGCCCAGAGGTAAC
+
CCCCCGGGGGGGDDGGGGGGGGGGGGGGGGFGGGGGGGGGGGGGGGGGGGGGGGGGGGGGGGGGFGG8CAFGGGGGGGGGGGGGGGGGGGGGFFGGGFEGGFGFGFGGEEFEGGGGG=@DGFFGGGGGGFCFFGDGGGGFGFFGGGFGFDEFGGGGGGGEEF>@AFCEDGEFEFGGFGFFGGGGEDFF7E85?;D(:F6CEG?EFF?F>)CDFF>517C95-((4964;E94724<B?EG:B04B<A62373>E07--,,-1((1((--(()--)521(((((((.)-((((0)*/3)).
@M02996:162:000000000-B87FG:1:1101:21479:7456 2:N:0:TAGCGCTC+TCTCTCCG
GACTACCGGGGTATCTAATCCTGTTTGCTCCCCACGCTTTCGCGCCTCACCGTCAGTTGTCGTCCAGCAATCCGCCTTCGCCACTGGTGTTCCTCCTAATATCTACGCATTTCACCGCTACACTAGGAATTCCGATTGCCTCTCCGATACTCAAGATCAGCAGTTTCAAATGCAGTTCACGAGTTAAGCCCGTGGATTTCACATCTGACTTACCGACCCGGCTACACGCCCTTTACACCCAGTAAATCCGGACAACGCCTGCCACCTACGTATTACATCGGCTGCTTGCACGTAGTTAGC
+
CCCCCGGGGGGGGGGGFEEGGGGGGGGGGGGGGFGGGGGGGGGGGGGGFFFGGGGGGGGGGGGGGGGGG,EFGGGGGGGFGGGGGGFGGFEFGGFFGGFFBDFGGGGGGGEGGDDEG=@CD>FFFGDGGGGGGG+CDDAFFDFGG78FEGFDE@6,@E,@DB5CFFGGGCGFGAGFFGEF@@5EFGFGAEG@?B>==CAEEF?A>=A*:FGEEF9>@B::=.(637@1;=;@F89<<AFG((459:<A>(0--).9(-(.->14D<?((-.).(65)).,-(((-.)4:),40)*19)64
@M02996:162:000000000-B87FG:1:1101:23316:7468 2:N:0:TAGCGCTC+TCTCTCCG
GACTACAAGGGTATCTAATCCTGTTTGCTCCCCCGACTTTCGCGCCTCAGTGTCAGTTGCGTTCCAGGAATCCGCCTTCGCCTCCGGTGTTCTGCAGGATATCAACGCATTTCACCGCTACACCCTGCATTCCGATTCCCTCTCCCGCACTCCAGTCGTGCAGTTTCGGACGCACTTTCCGGGTTGAGCCCGGAGATTTCACATCCGACACACCCGACCCCCTACGCCCCCTTTACGCCCAGTAAATCCGAACAACGCTTGCGACCTCTGTTTTCACGCTGCTGCTGGCACCGCGGTCGC
+
CCCCCGFGGGGGFFGFGGGGGFGGGGGGGGGGGGFGGGGGGEGGGGGGGGGGGGGGGGGGGGGGGGGFFFGFFGGGGGGGGGGGGGEGGGGGFGGFFFGGGFGCFGGGGGGGG;FGD:@DDFGGGGGGGGGGG?4@DGGGGDFGGGFGFGFFGFGGEEDECGCE7CGC>+CDE>C?FCEF>EGG>D)C@EG2?EG(=FFFEFEEFFFD>:D@D)..(.9(1--,203((231>744(3?E<B8)/6>699@B>54>(-(--1,()465)).)-4)).4,--().),80:02,))/**((,
@M02996:162:000000000-B87FG:1:1101:23336:7469 2:N:0:TAGCGCTC+TCTCTCCG
GACTACAAGGGTATCTAATCCTGTTTGCTCCCCCGACTTTCGCGCCTCAGTGTCAGTTGCGTTCCAGGAATCCGCCTTCGCCTCCGGTGTTCTGCAGGATATCAACGCATTTCACCGCTACACCCTGCATTCCGATTCCCTCTCCCGCACTCCAGTCGTGCAGTTTCGGACGCACTTTCCGGGTTGAGCCCGGAGATTTCACATCCGACACACGCGACCACCTACGCGCCCTTTACGCCCAGTAAATCCGACCAACGCTTGCGACCCCTGTATTTCCGCGGCTGCGGGCACCGAGTGAGC
+
CCCCCGFGGGGGGGGGGGGGGGGGGGGGGGCGGGGGGGGGGGGGGGGGGGGGGGGGGGGGGGGGGGGFGGGGGGGGGGGGGGGGGGFGGGGGGGGFGGGGGFFGGGGGGGGGGGGGE::=CCFGGGGGGGGGGG>DDGGC?DFGFE>7AGFFGGGGG>DEGGEFGFGGG88@>5DGFGEFDG5CCDFGEEFBEBD>FGFE<F3)6)(668D86)28(8CBF,3:414(4C9(289>32?EB04>4<AA96>0(0(1-(((-1477(((--.).))-)((((-3(((--1(-(.8?C*).:
@M02996:162:000000000-B87FG:1:1101:24829:7472 2:N:0:TAGCGCTC+TCTCTCCG
GACTACTGGGGTATCTAATCCTGTTCGATCCCCGCACTTTCGTGCATGAGCGTCATTAACGGCCTGGTAAGCTGCCTACGCAATCGGTGTTCTTCGTCATATCTATGCATTTCACCGCTACACGACGAATTCCGCCTACCTCGACCGCAATCAAGTCAACCAGTATCAATGGCGGGATGAGGTTGAGCCTCCCGATTTGACCACTGACTTAACTGACCGCCTGCGCACCCTTTAAACCCAATAAATCCGGATAAAGCTCGGATCCTCCGTCTTACCGCGGCTGCTGGCACGGAGTTGGCC
+
CCCCCGGGGG:FGGGGGCGGGGGG@EGGGGDGGGGGGGCFFGGGGGGGCFFG:FGGGGGGGGGGGGGACFGGGGGGGGFGGGEEGGG@F=@FCEGGEFGFG+@CGEEFGGGAFFCEEAFGG99@EGGFCFCGFG>DDGG881:>C88@<?DDFGG,:;CC,7:FA97EFGEFCAGG>D@FFGF6FFFDDG8(8>37(<ACFGFFFFA;)+;CEFEA58C67411--37>G:7C4))).+*43?>8)60)-5<17):.).--1,492<0(-.,,).(4((((-,3).4(4)-,))**0.(.
@M02996:162:000000000-B87FG:1:1101:24810:7482 2:N:0:TAGCGCTC+TCTCTCCG
GACTACTGGGGTATCTAATCCTGTTCGATCCCCGCACTTTCGTGCATGAGCGTCATTAACGGCCTGGTAAGCTGCCTACGCAATCGGTGTTCTTCGTCATATCTATGCATTTCACCGCTACACGACGAATTCCGCCTACCTCGACCGCAATCAAGTCAACCAGTATCAATGGCGGGATGAGGTTGAGCCTCACGATTTGACCACTGACTTAACTGACCGCCTGCGCACCCTTTAAACCCAATAAATCCGGATAACGCTCGGATCCTCCGTATTACCGCGGCGGCTGGCACCGAGTTAGCCG
+
CCCCCGGFFGGGGGGGGGGGGGGGGGGGGGGGGGGGGGGGGGGGGGGGGGGGGGGGGGGGGGGGGGGGGGGGGGGGGGGGGGGGGGGFGGGGGGGGGGGGGFGGGGGGGGGGGGFGG@DDGGGGGGGGGGGGGGGGGEFGC=?DGGFGBCDFGGGDFGGGGG@EGF7;ECGFGFGGFG?)?EGGG;6DB68>FF34?E+?EGFF@=AE31;47:4AEF51=38?0((49E126254A?C*4?:AB))59>E06@<7----41,-7648((..3<6.86(-,-(222:0(5(4.0/1+.<>(
@M02996:162:000000000-B87FG:1:1101:24682:7493 2:N:0:TAGCGCTC+TCTCTCCG
GACTACCCGGGTATCTAATCCTGTTTGCTCCCCACACTTTCGCGCCTCAGCGTCAGTTGTCGTCCAGAAAGCCGCCTTCGCCACTGGTGTTCCTCCTAATATCTACGCATTTCACCGCTACACTAGGAATTCCGCTTTCCTCTCCGATACTCAAGACTTACAGTTTCAAATGCAGCTCCGGAGTTAAGCCCCGGCATTTCACATCTGACTTGAAAGCCCGCCTACGCGCCCTTTACACCCAGTAAATCCGGACAACGCTTGCCACCTACGTATTACCGCGGCGTCTGGCACGTATTTAGC
+
CCCCCGGGGGGGGGGGGGGGGGGGGGGGGGGGGGGGGGGGGGGGGGGGGGGGGGGGGGGGGGGGGGGGGGGGGGGGGGGGGGGGGGFGGGGGGGGGGGGFFFGGGGGGGGGGGGGGG@DGGFGGGGGGGGGGGGGGGGGGGFFGGGFFDGFF@FGGGGGGGGEEFFGCFGGFGFFGFGFFGGDGGFFGFGGFFDGFFGFEFGFFFFFFFFGB7AE8BFF>>9?FFFF9BG@;FF37);FEF0,.*6AAD>52(039-,(((18)24((.(,).8)6A?1(-2((4-337<2(00+03).<
@M02996:162:000000000-B87FG:1:1101:26215:7494 2:N:0:TAGCGCTC+TCTCTCCG
GACTACTGGGGTATCTAATCCTGTTTGATACCCGCGCTTTCGAGCCTCAGCGTCAATCGCACTCCAGAAGGCTGCCTTCGCAATCGGAGTTCTTCGTCATATCTAAGCATTTCACCGCTACACGACGAATTCCACCTTCCTTGTGTGTATTCAAGCCCATCAGTATCAACGGCAGGCCAGCGTTGGGCGCTGACATTTGACCGCTGACTTAAAAGGCCGCCTACGCTCCCTTTAAACCCAATAAATCCGGATAACGCTCGCATCTTCCGTATTACTGCGGCTGCTGGCACGGAATTCGCC
+
CCCCCGGGGGGGGGGGGGGGGGGGGGGGGFFCFGGGGGGGGGGGGGGGEGGGGGGGGGGGGGGGGGGGGCGGGGGGGGGGGEEGGGF:C=CFFGGGGGGGGFGGDGGGGGDFCGFFG=A>CEGGGGGGGDFG9,E+==DFG;FGGGBFFGFD9EFGGGGGGGFFFFGGGG+0:>DEEGF5EEGECCAFFDG=AFCEEGF<CGFFFAB@FF@CEF30:A),1//6?BF:;F0>C>AA7:C*-848*5<713.41641(--(()(-05-6::(452.)).--3(((44.1(,(4.0*303(-
@M02996:162:000000000-B87FG:1:1101:17474:7495 2:N:0:TAGCGCTC+TCTCTCCG
GACTACAAGGGTATCTAATCCTGTTTGCTCCCCCGACTTTCGCGCCTCAGCGTCAGTACTGTTCAAGGAATCCGCCTTCGCCTCCGGTGTTCTATAGGATATCAACGCATTTCACCGCTACACCCTATATTCCGCTTCCCTCTCCCAGACTCGAGTCCTGTAGTTTCAAGCGCACTTTCCGGGTTGTGCCCGGGGATTTCACACTTGACACGCAAGACCGCCTACGCGCCCTTTACGCCCAGTAAAGCCGAACAACGCACTTGCCCTCCGTAGTACAGCGGCTGCTGGCGTAGCGTTACA
+
CCCC<EEFGGCF@FF9E@FFFGGGCEGGGFEF@FECFGEGGGGGGGGGFGGGGGGGGDGGGGGGGGGFGGGFFGGGFGGGEEEGGGFFFCCFFEFF<FGGFFGGAFGG=>BGFFGGEAEC>E<DGECF9FDFGF+0C>@FDDFGDD)7;=D86@C@FFFFGGDFFFGFE@FECDGGFFEFE5>EC;09=CG44*3((?AC?CEEDF;@BFGFB>083;<>G3,/((1(486(24).4(:C<?7696))*(8(()(*--(--06)257:(3(((-.-)))--92((..((((,))*2*(()
@M02996:162:000000000-B87FG:1:1101:24820:7498 2:N:0:TTGCGCTC+TCTCTCCT
GACTACTGGGGTATCTAATCCTGTTCGATCCCCGCACTTTCGTGCCTGAGCGTCATTAACGGCCCGGTAAGCTGCCTACGCCATCGGTGTTCTTCGTCATATCTATGCATTTCACCGCTACACTAGGAATTCCGCCTACCTCGCCCGCAATCAAGTCAACCAGTATCAATGGCAGGTTCGGGTTTGACCTCCCGCATTTACCATCGACTTTCCAGACCGCCTGCGCCCCCCTTAACCCCCATTAAACCCGATAACCCCCTGATCCCCACGACTTACGCGGCTTCTGGGTACGTATTTACC
+
CCCCCG<,CFFGGGGGGGGGGGGGG9C:FFGFG+C+CFGGGG<FG8F@EBGGGDGFGCGG7C+@++@FGG,CAFGGG,DGG+@CECCGGGEFFGG,=8D==+=+EABFFGGGGGGGG>?DDEG,@,AFGGGGG8E+=CFGGD*+=+8F5+:DFGGC,,228@5E,?@CF,,;8*;**3**5>9C***+:,>43:*(8=6*/>C*()-((2+.)+.235).*(/6,9((4:(7>)6))38*-,-69)-(*()-(.)*,(,(,*-)2((.,(((-().((((-((()--(())4.0+2+)-)
@M02996:162:000000000-B87FG:1:1101:10431:7498 2:N:0:TAGCGCTC+TCTCTCCG
GACTACAAGGGTATCTAATCCTGTTTGCTCCCCACGCTTTCGAGCCTCAGCGTCAGTTGTCGTCCAGTAAGCCGCCTTCGCCACCGGTGTTCCTCCTAATATCTACGCATTTCACCGCTACACTAGGAATTCCACTTACCCCTCCGACACTCTAGATGACCAGTTTCCAATGCAGTCCCGCGGTTGAGCCCCGGGTTTTCACATCAGACTTAGCCTTCCGCCTACGCTCCCTTTCCACCCAGTAAATCCGGATAACGCTTGCTCCATACGTATTACCGCGGCTGCGGGCCAGTTTTTAGC
+
CCCCCGGGGGGGGGGGGGGGGGGGGGGGGGGGGGGGGGGGGGGGGGGGGGGGGGGGGGFGGGGGGGGGGGFFGGGGGGGGGEGGGGFFGGBFDFGGGCGGGFGGGGGGGGGGGGGGG>9?CEGFGGFGGGGGGAFFGFFDFDFGG8>GFGFDECF9FCFGGGDCFFGGGGGBGFCFFFFFGGGEEDFGEGF=BDDADEFCEFC<=8=EBFGF=FB=@AC(=02636943C<@73)><7CE1344@2).71)4(><6(---37)9904),4.)-.6<)214((44((,((-(()*32;:?>
@M02996:162:000000000-B87FG:1:1101:17486:7511 2:N:0:TAGCGCTC+TCTCTCCG
GACTACAAGGGTATCTAATCCTGTTTGCTCCCCCGACTTTCGCGCCTCAGCGTCAGTACTGTTCAAGGAATCCGCCTTCGCCTCCGGTGTTCTATAGGATATCAACGCATTTCACCGCTACACCCTATATTCCGATTCCCTCTCCCAGACTCGAGTCCTGTAGTTTCAAGCGCACTTTCCGGGTTGGGCCCGGAGATTTCACACTTGACACGCAAGACCGCCTACGCGCCCTTTACGCCCAGTCAATCCGAACAACGCTCTTGGCCTCTGTATTTCCGCGGCTGCTGGCACCGAATTCGC
+
CCCCCGGGGGGGGGGGGAFGGGGGGGGGGGFFEGDFFGGGGGGGGGGGGGGGGGGGGCFGGGGGGGGGGGGFGGGGGGGGGGGGGGGGGGEGGGGGFGGGGFGGGGGGDGGGGGGGG>?DDEFGGGGGCGGGG?+=DGGGGDFGGG<=@FFE@>?FGGGFG:DFGFGG?DGFGEGGFCAFEEECFG958EGFD*;25FFFCF<>=F*768F9>)68,8>:C90(6,3-9E94902411?CB6,)/5).2304>B:7(-(-,*))24).(..)..)-581(--,(,4432(5(0.**2),(
@M02996:162:000000000-B87FG:1:1101:22155:7517 2:N:0:TAGCGCTC+TCTCTCCG
GACTACTGGGGTATCTAATCCTGTTTGCTCCCCACGCTTTCGTGCCTCAGCGTCAGTTATGGCCCAGTAAGTCGCTTTCGCCTCCGGTGTTCCTCCCAATATCTACGCATTCCACCGCTACACTGGGAATTCCACTTACCCCTGCCCCCCTCTAGTCTAACAGTTTTGGCAGTAGCACCGAGGTTAAGCCTCGGTATTACGCTGCCACCTTGCTATCCCGCCTACGCCCCCTTTACGCCCCGTCATTCCGGATAACGCTCGCATCCCACGTATTACCCCGGCCCTCGCCCCGTATTTAGC
+
CCCCCGGCFGGGGGGGGGGGGGGGGGGGGGGGCFDGGGGGGGGGGGGGGGGGEGFGGGGGGGGFGGGFGGAEGEGCFCFEE::FE6C@:FFFG<EF@ECF8DFFFGGGGEEG9FGGG:<06,AEFFDFECGGG8EGGADDG=D+6,)83=?=88BAFEDDGGED:CDDCD,<@1+7+=8:+@@EC@@D6C,:9?74@F69-5-):;>*(/2*.+*4()2(?2/((/,69E017@)78;E8,43?3,).2.00(846(-((()((/(().(,(-.)-)((,((-(,((((--(0)*+2)).
@M02996:162:000000000-B87FG:1:1101:17933:7518 2:N:0:TAGCGCTC+TCTCTCCG
GACTACAGGGGTATCTAATCCCGTTTGCTCCCCTGGCTTTCGCATCTCAGCGTCAGACACAGTCCAGAAAGGCGCCTTCGCCACTGGTGTTCCTCCCAATATCTACGCATTTCACCGCTACACTGGGAATTCCCCTTTCCTCTCCTGCACTCTAGTCATCCAGTATCCAGAGCCATACGGGGTTGAGCCCCGCATTTTCACTCCAGACTTAGAAAACCGCCTACATGCGCTTTACGCCCAATAATTCCGGACAACGCTCGCCACCTACGTATTACCGCCGCTGCTGGCACGTAGTTAGCCG
+
CCCCCGGGGGGGGGGGGGGGGGGGGGGGGGFFCGGGGGGGGGGGGGGGGGGGGGGGGGGGEFGGGGGFFGFGFGGGGGGGGGGGGGGEDFGGFFGGGFGGCCFGGGGGGGGGGGGGG>@CDEFGGGGGGGGGGGGGGGGGGFFGGGEGFGFDFFGGGFGGGGFG8;FEG96;ED?A+DBDEGGEG7CFDGGAEBGFEGF@E?EFFFFBFFCCEF?6>A):E=@BEC*>>C6DF<C@D>FC?FFFFFEE<6292>27-----)4:G0::<B)-(6.)4((-4;99),461)-4.)2<<4)4(
@M02996:162:000000000-B87FG:1:1101:8699:7520 2:N:0:TAGCGCTC+TCTCTCCG
GACTACAGGGGTATCTAATCCTGTTTGCTCCCCGCACCTTCACGCCTCAGCGTCAGTCATCTGTTAGCAGCCTGCCTTCGCCATTGGTATTCTTCCAGATATCTACAGATTTCACCCCTACACCTGGAATTCTGACTGCTCCCCAGTAACTCAAGTCCTGCAGTTCTCAACGCAATTCGGGAGTTGAGCTCCCGCCTTTCACACCAAGCTTACAGAACCGCCTACACGTCCTTTAAACCCAATACATCCGAACAACACTCGCAACTTACGTGTTACCGCGGCTGCTGGCCAGTAATTCAC
+
CCCCCGGGGGGGGGGGGGGGGGGGGGGGGFCFGGGGGGGGGFGGGGGGGGGGGGGGGGGGGGGGGGGGGGGGGGGGGGGGGGGGGGGGFFGFGGGGFFFGGFGGGGGGGGGGGGGGG>FGGFGGGFFEFFFFFFGDF9DFGFFGGCDFFGFFGGGFFGGGGGFFGFGGGGGFGFGGFG>FEEGEGFEGD@FDFFGFFGFFEGEFFF@CFFF;5C@B5F@4C-05>BB9>*6/=8:@==FGFD/.)7399<>;93/1(//60>@@D0<.6(.4>0)))((-3167?)48:(((0*30<4))
@M02996:162:000000000-B87FG:1:1101:16100:7520 2:N:0:TAGCGCTC+TCTCTCCG
GACTACACGGGTATCTAATCCTGTTTGCTCCCCACGCTTTCGCGCCTCACCGTCAGTTGTCGTCCAGCAATCCGCCTTCGCCACTGGTGTTCCTCCTTATATCTACGCATTTCACCGCTACACAAGGAATTCCGATTGCCTCTCCGATACTCGAGATCAACAGTTTCAAATGCAGTTCATGAGTTAAGCCCATGGATTTCACATCTGACTTGCCGACCCGGCTACACGCCCTTTACACCCAGTAAATCCGGACAACGCTTGCCACCTACGTATTACAGCGGCTTCTGGCCCGTAGTTCAC
+
CCCCCGGGGGGGGGGGGGGGGGGGGGGGGGGGGGGGGGGGGGGGGGGGGGGGGGGGGG<FGGGGGGGGGGGGGGGGGGGGGGGGGGFGGGGGGGGGGGCFFFFGGGGGEGGGGGGGG>AGDEF@C8FF@EFGGFCGG8AEGEFGGC0CBDFE3,@=FFEGGGDFGFGGG>FFGFCGFGFFGCFFGGEGEFGFFFG5*@FEEFECEF?EFFGFFFAB>BC@*86=3784;B@0>ECECFGD@<44A?E?>6):B5?D--(-->?AGF?>B4.).564)).(-41(392<0(-(00*2:-)-
@M02996:162:000000000-B87FG:1:1101:4771:7530 2:N:0:TAGCGCTC+TCTCTCCG
GACTACTCGGGTATCTAATCCTGTTTGATACCCACGCTTTCGTGCCTCAGCGTCAGTTGTATGCTGGTAAGCTGCCTTCGCAATCGGGGTTCTGTGACATATCTAAGCATTTCACCGCTACACGTCACATTCCGCCTACCTCGTTTACACTCAAGATAACCAGTTTCAACGGCTTGGTATTGTTGAGCAACACGCTTTCCCCGCTGACTTAATCATCCGCCTACGCCCCCTTTAAACCCAATAAATCCGGATAACGCTCGCATCCTCCGTATTACCGCCGCTGCTGGCACGGAGTTAGCC
+
CCCCCGGGGGGGGGGGGGGGGGGFGGGDFFAFDGGGGGGGGGGGGGGGGGGGGGFGGGGDCGGGGGFGGGGGGGGGGGGGGGGGGGGGGGEGGGEFGGGGGFGGGGGGGGGGGGGGG>BDGEFEEGEGCFGGFGGDGGGGFFFFDD=FDGFDGEFGGGGGGGDFFFGGGGGFGFGGFGCFGA@C:F@76?ECFBD@FFC*8EA59DF=*:=EE>;FEA8/:5/>95((.=(68979ADG=686@A.)62(06097*-,-(()-49)-4,-(34)--,,(((-(().4:,.(4).2;+)))
@M02996:162:000000000-B87FG:1:1101:22140:7534 2:N:0:TAGCGCTC+TCTCTCCG
GACTACTGGGGTATCTAATCCTGTTTGCTCCCCACGCTTTCGTGCCTCAGCGTCAGTTATGGCCCAGTAAGTCGCTTTCGCCTCCGGTGTTCCTCCCAATATCTACGCATTCCACCGCTACACTGGGAATTCCACTTACCCCTGCCACACTCTAGTCTCACAGTTTTGGCAGTAGCACCGAGGTTAAGCCTCGGTATTACGCTGCCACCTTCCTATACCGCCTACGCACCCTTTACGCCCAGTCATTCCGGATAACGCTCGCATCCTACGTATTCCCGCGGCTGCTGGCTCTTAGTTAGC
+
CCCCCGGCGGGGGGGGGGGGGGGFFGGGGGFGEDGGGGGGGGGGGGGGDGFGGGGGGGGGGEFEGGGGGCCFGGGGDGGGGDDGFEF@FB:AFEEEGEFFBDFGFGGGGGGGAFGGG:96=CFEDFG8FFFGGCGGFAF8FDFDFF)EDG*076=CED,@E?8:,CFF+DDBGFCFFGDB@E+@D+:C>E6=>?>C8@4=55854>E<BFC)0+*469:8?@>(-5>8;C@D4@EC16CC2<5)+)<CC;:(/).9(---,)419:3-.(,,)..))-((,-401?:>1(.(//+33-.-
@M02996:162:000000000-B87FG:1:1101:22157:7538 2:N:0:TAGCGCTC+TCTCTCCG
GACTACTGGGGTATCTAATCCTGTTTGCTCCCCACGCTTTCGTGCCTCAGCGTCAGTTATGGCCCAGTAAGTCGCTTTCGCCTCCGGTGTTCCTCCCAATATCTACGCATTCCACCGCTACACTGGGAATTCCACTTACCCCTGCCACACTCTAGTCTAACAGTTTTGGCAGTAGCACCGAGGTTAAGCCTCGGTATTACGCTGCCAACTTGCTATACCGCCTACGCACCCTTTACGCCCAGTCATTCCGGATAACGCTCGCATCCTACGTTTTACCGCGGCTGCTCGCACGGTGTTAGC
+
CCCCCGGGGGGGGGGGGGGGGGGGGGGGGGGGGGGGGGGGGGGGGGGGFGGGGGGGGGFGGGFFGGGGGGGGGGGEGFGGGGGGGGGGGFGGGEEFGFFGGFGGGGGGGGGGGGGGG@>DGEFGGGFGGGGGGFFGGDFGGDF@FGFGFGFDEDFGGGGGGGEGGFG8DGCDFB2E9DD5@@EEGGEGBG<C>BDBDGFCF>5):F)7BFGFFF<FEFF@C6/6B2@9>EF6FECE;2CC7;@<+67?C;:0;E)0----(1(-5:?)2(((.464)-(,423>::)-(46>))/1*6<4
@M02996:162:000000000-B87FG:1:1101:16100:7539 2:N:0:TAGCGCTC+TCTCTCCG
GACTACACGGGTATCTAATCCTGTTTGCTCCCCACGCTTTCGCGCCTCACCGTCAGTTGTCGTCCAGCAATCCGCCTTCGCCACTGGTGTTCCTCCTTATATCTACGCATTTCACCGCTACACAAGGAATTCCGATTGCCTCTCCGATACTCGAGATCAACAGTTTCAAATGCAGTTCATGAGTTAAGCCCATGGATTTCACATCTGACTTGCCGCCCCGGCTACACGCCCTTTACAACCAGTAAAGCCGGACAACGCTTGCCACCTACGTATTACCGCCGCTGCTGGCACGGCGTTAGC
+
CCCCCGGGGGGGGGGGGGGGGGGGGGGGGGGGGGGGGGGGGGGGGGGGGGGGGGGGGGFFGGGFGGGGGGGFGGGGGGGGGGGGGGGGGGGGFEFFFEFGGFGGGGGGGGGGGGGGG>DDGEFF=FGFGGFGGG6CDGGGGEFGGC)3*=FF8DDGGGG8E?DEGFGGGGGFGFGGFFEFGFGCCFEGEGGFFFF5AFFEEGFFFFECEFGBFFF54??5587?@)6;BFB>56)99)??;(/)1/)/2-7(4>?F--(,-18<G<(,5,.,.856-,,(---(9:3:0(.(.):?E-(5
@M02996:162:000000000-B87FG:1:1101:9772:7539 2:N:0:TAGCGCTC+TCTCTCCG
GACTACAGAGGTATCTAATCCTATTTGCTCCCTACGCTTTCGTGACTGAGCGTCAGTATCGAGCTAGTAAACCGCCTTCGCCACTGGTGTTCCTCCATATATCTACGCATTTCACCGCTACACATGGAATTCCGTTTACCTCTCTCGTACTCTAGCTAGCTAGTTTTCAAAGCTAAATGGGGTTAAGCCCCATGATTTTACTCCAAACTTGGCTTGCCGCCTGCTCACTCTTTCCGCCCACTAATTCCGGATAACGTCCGCCACCTACGTATTACCGCGGCTGCTGGCACGTAGTTTCCC
+
CCCCCGGGFGGGGGGGGGGGGGGGGGGGGGGGGGGGGGGGGGGGGGGGGGGGGGGGGFGGG,B@FFGGGGGGGGGGGGGGGGGGGGFFDFGGGFGGGGGDEEGGGGGGGGGGGGGGC:?DDFF9EFGFFEFGGGGGGGGGGEFGGGFFFGFFGGGGGGDFGDD:EEGGGG:DFFG88DEBDEGGGGEGEGGFFF?CCGFF@CCEFFBCFFFEFF@5>FG@>@B=0./1*>6>>*.-89<5(-7(8@EEF@)22A31((/.3:>FF@FE;1,.,).)-4-(,-434),(2<<20);<+-.5
@M02996:162:000000000-B87FG:1:1101:16453:7550 2:N:0:TAGCGCTC+TCTCTCCG
GACTACTGGGGTATCTAATCCTGTTTGCTCCCCACGCTTTCGAGCCTCAACGTCAGTAATCGTCCAGTGAGCCGCCTTCGCCTCTGGTGTTCCTCCCAATATCTACGCATTTCACCGCTACACTGGGAATTCCACTCACCTCTCCGACACTCTAGCTTGACAGTTTCCAAAGCAGTCCCGCAGTTAAGCCACGGGCTTTCACTTCAGACTTGCCATGCCGTCTACGCTCCCTTTACACCCAGTAAATCCGGATAACGCTTGCCCCCTACGTATTACAGCGGCTGCTGGCACGTATTTACC
+
CCCCCGGGGGGGGGGGGFFGGGGGGGGGGGEFEGGGGGGGGGGGGGGGGEGGGGGGGAFGGGGGGGGGGGFGGGGGGGGGGGGGGGFGGFEGGDFFGFGGGFGGGGGGGGGGGGGGG>ADDEFGFGGGGFGGGDGGGEFGGDFGG@)FBGFDEADGGGFFFGBCFFGGG3=DCF6EFGEAC>ECGGCFCGGC59D>:CFFFGEEEBC4>FFEEFFC:FF9/979=(9:?E@DDEFCE@<C304)79?7;6)//=-C(-,(-94:FF0(.4.,5.--...2441,24>?B1)(.)+02.))
@M02996:162:000000000-B87FG:1:1101:4769:7550 2:N:0:TAGCGCTC+TCTCTCCG
GACTACTCGGGTATCTAATCCTGTTTGATACCCACGCTTTCGTGCCTCAGCGTCAGTTGTATGCTGGTAAGCTGCCTTCGCAATCGGGGTTCTGTGACATATCTAAGCATTTCACCGCTACACGTCACATTCCGCCTACCTCGTTTACACTCAAGATAACCAGTTTCAACGGCTTGGTATTGTTGAGCAACACGCTTTCACCGCTGACTTAATCATCCGCCTACGCACCCTTTAAACCCAATCAATCCGTATAACGCTCGACTACTCCGTATTGCCCCCGCTGCTGGCCCGGAGTTTACC
+
CCCCCGGGGGGGGGGGGFGGGGGGGGGGGFCCEFGGGGGGGGGGGGGGGGGGGEGGEGGGGGGGGGGGGGGGGGGGFGGGGGGGGGGEGFGGGGGGGGGGGFGGGGGGGFFFGGFGG=9CDGGGGGDEGFGGADEGGGGFGFFGGGDA?FFFEGGGGGGGGGBF=D@FGGGF8@D6@FE7ECEC7C@69E85BBDA8B8E=E550<A56++:<:*4A9C59/(((-((0;(7643C<3=8;8(/*/7,/()/=+)2(//(-)--2)5:<-..,))).((-((-,)40,(,(40);2+)-)
@M02996:162:000000000-B87FG:1:1101:19259:7553 2:N:0:TAGCGCTC+TCTCTCCG
GACTACCAGGGTATCTAATCCTGTTTGCTCCCCCGACTTTCGCGCCTCAGCGTCAGTACTGTTCAAGGAATCCGCCTTCGCCTCCGGTGTTCTACAGGACATCAACGCATTTCACCGCTACACCCTGTATTCCGATTCCCTCTCCCAGACTCGAGTAAGGTAGTTTCAAGCGCACTTTCCGGGTTGAGCCCGGAGATTTCACACTTGACACGCCTTACCGCCTACGCGCCCTTTACGCCCAGTAAATCCGAACAACGCTTGCGACCTCTGTATTACCGCGGCTGCTGGCACAGAGTTATC
+
CCCCCGGGGGGGGGGGGGGGGGGGGGGGGGGGGGGGGGGGGGGGGGGGGGGGGGGGGFGGFGGG,EF<EFGFGGGGGGGGGGGGGGFGEGGGGFFEEGG7FFFGGGGGGGGGGGGGG=EGGFGGGFGGGFGGGFCGGGGGGFFGGGD8DFFF8DCFFFDEFD>CFFGGG;FFGFGGFGFFGEEEEGFGEGG>>A>=BGFFCF?EFFFFFFGFBFFFFFC?E7:<D0:1:B>(9:BF?0CE0(,4@):<C9509B:>-----911D>9734642A69423(4733:>>0(448))030.))
@M02996:162:000000000-B87FG:1:1101:8097:7558 2:N:0:TAGCGCTC+TCTCTCCG
GACTACTCGGGTATCTAATCCTGTTTGATCCCCGCACTTTCGTGCCTCAGCGTCAATCGCGGCTTCGTGAGATGCCTTCGCAATCGGTGTTCTGTGTAATATCTATGCATTTCACCGCTACACTACACATTCCTCCCACGACAACCGAATTCCAGTACGACAGTATCAACGGCAAGTTCCACGTTAAGCGTGGACATTTCACCGCTGACTTACCATACCGCCTACGCACCCTTTAAACCCAATAAATCCGGATAACGCTTGCATCCTCCGTATTACGGCGGCTGCTGCACCGGGTTTAGC
+
CCCCCGGGGGGGGGGGGGGGGGGGGGGGGGGGGGGGGGGGGGGGGGGGGGGGGGGGGGGGGGGGGGGGGGGGGGGGGGGGGGGGGGGGGGGGGGGGGGGGGFGGGGGGGGGGGGGGGABCGGGGGGGGGGGGGGGGGGGEG>FGGEBFADFEFGGFDFGGGD>@FFGFGGGEGBGGF<EFBFC9BFDCEGG<EFGB=GFEEGFDBB@FFFCCEFEF7AF<=:;@@0;@BGF;FFFFAFGGFF:?FA<67978459F----(1).283<<2-,.366((-(-((-0).)(.3>>)1224A<
@M02996:162:000000000-B87FG:1:1101:9771:7558 2:N:0:TAGCGCTC+TCTCTCCG
GACTACAGAGGTATCTAATCCTATTTGCTCCCTACGCTTTCGTGACTGAGCGTCAGTATCGCGCTAGTAAACCGCCTTCGCCACTGGTGTTCCTCCATATATCTACGCATTTCACCGCTACACATGGAATTCCGTTTACCTCTCTCGTACTCTAGCTAGCTAGTTTTCAAAGCTAAATGGGGTTAAGCCCCATGATTTTACTCCAAACTTGGCTTGCCGCCTGCCCCCTCTTTACGCCCAATAATTCCGGATAACGCTCGCCACCTACGTATTACCGCGGCCGCTTGCCCGTGTTTAGCC
+
CCCCCG8E<FGFGGGGGGGGGGFGGGGGGFFGFFGGGGGGGGGGC@F@FGGGGGGGGGFGC@6@:FGGGGFFEGGGGGGGGGGGDFFFCGEGFFFD8ADGFCFGGGGGGGGGGGGGG>BDG@F=@EFGGEFGFC@A=BE,=D68=E@DDGFEDEDGG8=@FGDFFDGGF,=9=:D,0C*;D8=C:8>C@GGAFF?EEFF7:,*=)3103B=0)3:*:9/-=>:>)-(0/;(.=49(52=8(5;)1657*()///)1((/(-/-8C?(53(,.3).641((,(((-(--.503))2;0655
@M02996:162:000000000-B87FG:1:1101:15717:7560 2:N:0:TAGCGCTC+TCTCTCCG
GACTACTCGGGTATCTAATCCTGTTTGCTCCCCACGCTTTCACGCATTAGCGTCAGTTGAGTTCTAGCAGATCGCCTTCGCAATTGGTATTCTTCTTGATCTCTACGGATTTTACCCCTACACCAAGAATTCCATCTACCTCTCCCTCACTCTAGATTATCAGTTTCCCAAGCAGTTTAATGGTTAAGCCCTTAGATTTCACAAAAGACTTGATAATCCGCCTACGCGTCCTTTACGCCCAGTGATTCCGAGTAACGCTTGCCCCCTCCGTATTACCGCGGCTTCTGGCACGGAGTTCGC
+
CCCCCGGGGGGGGGGGGFFFGGGGGGGGGGGGGGGGGGGGGFGGGGGGGGGGGGGGGGC,CFGFGFGGGGEGFGGGGGGGGEGGGGGGFFGGGGGGGGEGGFGGGGGD8CGGGGGGGDF6?@EEF,EDGGGGGFFFG;FGGDFGGGDGFGFFGDF;EF8EEFBEFFGGF,6@DF?GF9F+@DFGFGFGDE+:;D?EFGFFFG96B*:5@FFEEFC+;CC5C@AA@5>):>>DGFCCFDGC@=>78?C?1762@433/.//3*./:;B2?6///47//((-22(-846<77)-))22;),4
@M02996:162:000000000-B87FG:1:1101:10254:7561 2:N:0:TAGCGCTC+TCTCTCCG
GACTACCGGGGTATCTAATCCTGTTTGATCCCCGCACTTTCGTGCCTCAGCGTCAGTTGTATGCTGGTAAGCTGCCTTCGCAATCGGGGTTCTGTGACATATCTAAGCATTTCACCGCTACACGTCACATTCCGCCTACCTCGTTTACACTCAAGAACGCCAGTTTCAACGGCTTGGTATAGTTGAGCTACACGCTTTCACCGCTGACTTAACATCCCGCCTACGCACCCTTTAAACCCAATAAATCCGGTTAACGCTCGCATCCTCCGTTTTCCCGCGTCTGGTGGCACGGGTTTAGCC
+
CCCCCGGGGGGGGGGGGGGGGGGGGGGGGGFGGGGGGGGGGGGGGGGGGGGGFGGGGGGGGGGGGGGGGGGGGGGGGGGGGGGGFFFBFGGGGGFEFGGGGFGGGEFGGFFGGGGGG>BDGFFEGFFGGGGGGGGGGBDGGEFFFBDGFGDDFFGG?GCGGGFF9DGGGGGFGEDG>FCCFGGGFCEGEAE5F>DFFGF?EG9:@/8@FF@EFF56BF40=6(6:1399E,=449>EDGG<3489):?/-)(-/61----,)-(9,44(4)(-))5?(((((((..40(5:>)0**3.67
@M02996:162:000000000-B87FG:1:1101:11276:7561 2:N:0:TAGCGCTC+TCTCTCCG
GACTACTGGGGTATCTAATCCTGTTTGCTCCCCCGACTTTCGCGCCTCAGCGTCAGTGCTGTTCAAGGAATCCGCCTTCGCCTCCGGTGTTCTGCAGGATATCAACGCATTTCACCGCTACACCCTGCATTCCGATTCCCTCTCCCAGACTCGAGCATTGTAGTTTCAAGCGCACTTTCCGGGTTGAGCCCGGAGATTTCACACTTGACACGCAATGCCGCCTACGCGCCCTTTACGCCCAGTACATCCGAACAACGCTTGCTCCCTCTGTCTTCCCGCGGCCGCTGGCACAGAGTTCAC
+
CCCCCGGGGGGGGGGGGGGGGGGGGGGGGGGFGGGEGGGGGGGGGGGGGFGGGGGGGFGGGGGGFFG<FGGGGGGGGGGGGGGGFGGGGGGGFGGE<BFGGFGDFGGGGGGGGGGGGAEGGGGGGGGGGGGGGG+CDGGGGDFGGGD=?FFF@ECGC8FFFG;EGFGGGCFFGEDGF8CACCEGGGFGEGGAABD>2CFEFG5@3FE@E:;@F31538>6:63;D?@.4C96CD>BF<GG025A*4)4C<0(4;414-,-1<))28:72..)-6)6((-(-3((4;((((.(.)0++.))
@M02996:162:000000000-B87FG:1:1101:8113:7569 2:N:0:TAGCGCTC+TCTCTCCG
GACTACTCGGGTATCTAATCCTGTTTGATCCCCGCACTTTCGTGCCTCAGCGTCAATCGCGGCTTCGTGAGATGCCTTCGCAATCGGTGTTCTGTGTAATATCTATGCATTTCACCGCTACACTACACATTCCTCCCACGACAACCGAATTCCAGTACGACAGTATCAACGGCAAGTTCCACGTTACGCGTGGACATTTCACCGCTGACTTACCATACCTCCTACGCACCCTTTAAACCCAAAAAATCCGCATACACCTTGACTCCTCCGTATTCCCGCGGCTGCGTGCCGGGAATTTGC
+
CCCCCGGGGGGG@FGGGEFGGGGGGGGFGEF<CFGGGGGGGGGGGGGGGGGGGGGGGGFGEGGGGGGGFFGGFAFGGFGGGEGGG?FGCFGFGGGGGGGGGFGGGGGFGGGGGGFCG:9=D@FGFGGFGGFG;;;DCB=@C=ADGGF7<CDEGEFCFD8C@C8D:+5@+@@DGF7CFGEF959@DC)3);C>))*00CFF*CB5>A9(/8@)/=41);8)3//)/(6/6=?2D,6)48FE(((.0((.0-)(())*),(.)*..:(44((-,,()-4((4(-23((-,(-(40)**3)))
@M02996:162:000000000-B87FG:1:1101:15712:7580 2:N:0:TAGCGCTC+TCTCTCCG
GACTACTCGGGTATCTAATCCTGTTTGCTCCCCACGCTTTCACGCATTAGCGTCAGTTGAGTTCTAGCAGATCGCCTTCGCAATTGGTATTCTTCTTGATCTCTACGGATTTTACCCCTACACCAAGAATTCCATCTACCTCTCCCTCACTCTAGATTATCAGTTTCCCAAGCAGTTTAATGGTTAAGCCATTAGATTTCACAACAGACTTGATCATCCGCCTACGCGTCCTTTACGCCCAGTGATTCCGCTTAACGCTTGCACCCTCCGTTTTACCGCGGCTGCTGGCACGGGGTTAGC
+
CCCCCGGGGGGGEFGGFCFGGGGGGGGGGGGGGGGGGGGGGCGGGFEGFGGGGGGGGGC<CCFFFEEGGGEFFGGGGGGGGEGGGGGG@FGGEDGGGGF9E7FFGGGGGGGFCGGGG=F=DFFGFF8FGGGGGGGGFGGGGFFGGGFGBGFDEFGGGGC=EFDCFFGDC9DDCDFGD+39,@EGFG5?8F=DFFGDEGFFDFEF);):@FGE6=*3>EF8@>=9)1:)/1>):<<A4>CE55(*0849=;)(()12/.//(:;<FFFD2:()/,/;)/(,131730320(.()02::82)
@M02996:162:000000000-B87FG:1:1101:25687:7582 2:N:0:TAGCGCTC+TCTCTCCG
GACTACCAGGGTATCTAATCCTGTTTGCTCCCCCGACTTTCGCGCCTCAGCGTCAGTACCGTACAAGGAATCCGCCTTCGCCTCCGGTGTTCTATAGGATATCAACGCATTTCACCGCTACACCCTATATTCCGATTCCCCCTTCCGGACTCGAGCATTGTAGTTTCAAGCGCACTTTCCGGGTTGAGCCCGGAGATTTCCCACTTGCCACGCAATGCCGCCTACCCGCCCTTTAAGCCCAGTAAATCCGAACACCGCTTGCCACCTCTGTATTACCGCGGCGGCTGGCACAGAGGTACG
+
CCCCCGGGGGGGGGGGGGGGGGGFAFGGGGC<FBCGGGGGGG>FGEEE8FGGFFGGG9FGGD6@CF9FG,EFAFGGGGFGGGEFGEF@CF7FFG9EFG9=E+=DB<B++>BFEFGF48ADGEGF8AEEEDGGFGDGGGFDG85@FFFE58?D+@=7+@C,@CC@CC7AFF9*3*CGFGFFEGDCGC:*6C=>>4/0:9C47,*(504)(1;6,)3:@;*,:,((((((-:,4C?A)))3;683:1595*(831<?*-.(-4/(.2((2),-).6..)(((-4((,(-((4)(.)+*3.)(
@M02996:162:000000000-B87FG:1:1101:25667:7587 2:N:0:TAGCGCTC+TCTCTCCG
GACTACCAGGGTATCTAATCCTGTTTGCTCCCCCGACTTTCGCGCCTCAGCGTCAGTACCGTACAAGGAATCCGCCTTCGCCTCCGGTGTTCTATAGGATATCAACGCATTTCACCGCTACACCCTATATTCCGATTCCCCCTTCCGGACTCGAGCATTGTAGTTTCAAGCGCACTTTCCGGGTTGAGCCCGGAGATTTCACACTTGACACGCAATGCCGCCTACGCGCCCTTTACGCCCAGTAAATCCGAACAACGCTTGCGACCTCTGTATTACCGCGGCTGCTGGCACAGAGTTAGC
+
CCCCCGGGGGGGGGGGGGGGGGGGGGGGGGGGGGGGGGGGGGGGGGGGGGGGGGGGGGGGGGGEGGGGGGGGGGGGGGGGGGGGGGDFFFEGGGGGGGGGGFGGGGGGGGGGGGGGG@ADGFGGGGGGAFFGGGGGGGGFGFFFGFFCBGFFDEDGGGGFGGFFGFF:FDGEE9>EFFEFEGGEGGFGEGGFFEG==FFEEGFFFFFFFFGFF31=EFC679;;@?B6>EF>C?<B0:CE6?F<@)4427B:>F(1-----9((149?7,...45-)-,(-4((32).:B?0)033<-6<
@M02996:162:000000000-B87FG:1:1101:9045:7597 2:N:0:TAGCGCTC+TCTCTCCG
ACTACCGGGGTATCTAATCCTGTTTGCTCCCCGCACCTTCGCACCTCAGCGTCAGTTATCTGCCTGAAACCTGCCTTCGCCATTGGTCTTCTTCCAGATATCTACCGATTTCACCCCTACACCTGGAATTCTGATTCCACTTCAGTAACTCTAGCTATCCAGTTCTCAATGCAGTTCAGGAGTTGAGCTCCTGAATTTCACACCAAGCTTAGATACCCGCCTACATGCCCTTTACGCCCATTACTTCCCAACAACGACCGAGCCTTACGTGTTACCGCGGCTGCTGGCCCGTAATTAGCC
+
CCCCCGGFGGE;FCFFFGFCCFGFGGGFGFCFCGGGGGGGCEGGGGGGFGGGGGGGG<FGGFGGGG@CFFGGGGGGGGCFGCFFDFF,@EDEGGFF<9AFEFG?E,>FCCFGGFFGG:@FCFFGFFFEFAEE;=FDFGFGGFFGDFD,<DFD,8?F8DDDDD;DFFGFFG:?8<=DFDC8,6@EF@EFEFGEFA+CEFFCCAED=*):C82:5;;+:6<81/-0:A*>BE=F>68/55**(0**1/?=*0)6(2:)((((.1(.05)528(,,)))49((,40,45(((43-00/<@70:
@M02996:162:000000000-B87FG:1:1101:24577:7605 2:N:0:TAGCGCTC+TCTCTCCG
GACTACCCGGGTATCTAATCCTGTTTGCTCCCCCGACTTTCGCGCCTCAGCGTCAGTGCTGTTCAAGGAATCCGCCTTCGCCTCCGGTGTTCTATAGGATATCAACGCATTTCACCGCTACACCCTATATTCCGATTCCCTCTCCCAGACTCGAGTCCCACAGTTTCGGACGCACTTTCCGGGTTGAGCCCGGAGCTTTCACATCCGACACATGGGACCGCCTACGCGCCCTTTCCGCCCAGTAAATCCGAACAACCCTTGCGACCTCTGTCTTACCGCGGCTGCTGGCCACAGGGTAGC
+
CCCCCGEEFC@FGGGGFGGGGGGGGGFFFGDCGGGGGGGGGGGGGGGGGGGGGGGGGGGGGGGGGGGGGGGGGGGGGGGGGGGGGGFGEGCGGFFFDFFFFFFFGGGGGGFGGGGGG=BDDFGGGGGFGGGGGGGGGGGGGDFGGG5:DFFFGGGFGGGGGGFEFCCCD:@5EEGGFFEFGGGDEGFC>AC5B)8(8<::?C56@A67@3CDFF(8@AG(:430:<049EB>F04408E8:?FBFA<60,7:F>?4(((..0,299(.2:664<<>8(-(-702,.)(,,,-))**0((.
@M02996:162:000000000-B87FG:1:1101:24551:7607 2:N:0:TAGCGCTC+TCTCTCCG
GACTACCCGGGTATCTAATCCTGTTTGCTCCCCCGACTTTCGCGCCTCAGCGTCAGTGCTGTTCAAGGAATCCGCCTTCGCCTCCGGTGTTCTATAGGATATCAACGCATTTCACCGCTACACCCTATATTCCGATTCCCTCTCCCAGACTCGAGTCCCACAGTTTCGGACGCACTTTCCGGGTTGAGCCCGGAGATTTCACATCCGACACATGGGACCGCCTACGCGCCCTTTACGCCCAGTAAATCCGAACAACGCTTGCGACCTCTGTATTACCGCGCCTGCTGGCACCGAGTTAGA
+
[truncated: 77,664,686 more chars]
