# Supplementary material for: Long-term storage of feces at −80 °C versus −20 °C is negligible for 16S rRNA amplicon profiling of the equine bacterial microbiome
Source: PeerJ. 2021 Mar 9;9:e10837. doi: 10.7717/peerj.10837 (PMC7953882; doi:10.7717/peerj.10837)
Supplement: Supplemental Information 16 [file peerj-09-10837-s016.zip › SI_2014_16S_K80_20_L001_R1_001.fastq]

@M02996:162:000000000-B87FG:1:1101:15650:1703 1:N:0:CCTGAGCG+TTTCCTCT
CCTACGGGTGGCAGCAGTAGGGAATCTTTCTCAATGGGCGAAACCCTGATGCAGCAACGCCGCGTGCAGGATGAAGGCCTTCTGGTTCTAAACTTCTTTTTTTCCTGAGGAATCTTTCGCTTACCCTTCATTAATTCTCCTCTCCCTCCTTTCCAGCTGCCGCCGTCCTACTTCCTCTCCGACCATTCTCCGGCTTCTCTGGTTGTTATGCTTTTCTCTTTTGTCTTGGTACTTAGCTATTGCACTCTGCTGTCTCCCCCATTCTTCCCTTTCTCTAACCTTCCACTCCCTATACCCTTT
+
88BCC>=510);,===;=6<;8,;CFEE6C,CC,CCE,CF++7+;BCC;6-,,;E8C:868@FFFFC,,C,99,,9,69,BF,<,::,:,95C9,99CC?,8+,:99,,+,,5,9,,9++6++,,,,6,,,8,,,,,38,,63,,36,8,7,73,,6,68>0+++34+4,4,2,,,,,44***3*32+5,;**)*4)+01+*,1*2)++1++13*1+)+++,+*++++)0++)))+)11+.+)+)+)/*)))-.)))**,(.).))))).03))/+*))()*.,))),,,.))).))).)
@M02996:162:000000000-B87FG:1:1101:21345:1705 1:N:0:CCTGAGCG+TATCCTCT
CCTACGGGGGGCTGCAGTGAGGAATATTGCTCAATGGGCGAGACCCTGATCCAGCCATGTCGCGTGCATGATTAAGCTTCTATGGTTCGTAACCTCCTTTTTCCCTGGGATACACTCCCCTTCCCCTCCCTTATTCCTGCTACCCCGCGATTACGCATCGGCTAACTCCGTGCCAGCAGCCGCGGTACTACGGACCATCCGCTCGTTATCCGGATTTATTTGGTTTAAAGGGTCCGTAGTCGGCCCCTTACGTCGCCCGTCAACTTTCCTGCCTCTACCCCCTCCCTGCCGTCGATACTG
+
8ACCCA581))8888:::,,::,:C,CF,-<C,,C5,,:@++8+4BE==,<B,FED45:<B<FFEC++,5C,5<,B,,33:,8@,<=,88:,+37338>8=,3,,,8**,3,,,,3,5,*,,6,2,4><>,7,7@,6,,,6,26<**1***4*,3313>**:1*+23<6*2*/;+01*20/)0.*1)*2+2**)**)2*.1**)*17)5?:*))019)::*0+1:7+*)**).(...(8/.)()-05(2)(.(,((,*)-()()).).7)*(.)/+*.-,()(,(,2)..(-(((()--)
@M02996:162:000000000-B87FG:1:1101:14078:1711 1:N:0:CCTGAGCG+TTTCCTCT
CCTACGGGCGGCAGCAGTGGGGAATATTGGTCAATGGGCGAAACCCTGACCCAGCCACGCCGCGTGAATGATGAAGGCCTTCTGGTTCTTAACTTCTTTTTTTTGTGACGAACCACATCTCTCTTCCATCTTAAACATCAACCCCTTACTACGTGCCTGCAGCCCCGCTATTCCCTAGGTTGCAATCGTTCTCCGCATTTTCTTGTTGTACAGGGCTTGTCGGCGTCGCTGCTAGTCAGTTGTCAATTCCCGTGCCTCCTCCCCGCCACTTCCTTTCCTACTTTCCCCCTTGTGTTT
+
88BBC>11)1)8+88;;<,;;8,,;,CC,-,;,;CCC8,@++886BF:66:C,AF,667+:8CFEC,+,<,,5,,<,,4,BF,5,:9,:,,,:9:99?A<,++++,8,9+++++,+,,,,3,,7,:,,3:,,,,,,,,8,,6,+53,,65,3*5,4>,2,,0,>*1*****4+6,4,,,,,00*++0*2/*339**)/13+14+++2))1+++))**()2*2*)*)*)-0*0)))0.)9*)*-*)**.*.,)(((--0*(,.33((((0(*,).*+*))),*)-))),-(.())(()
@M02996:162:000000000-B87FG:1:1101:23121:1714 1:N:0:TCTGAGCG+TATCCTCT
CCTACGGGGGGCAGCAGTGGGGAATATTGCTCAATGGGCGAAACCCTGATCCAGCGACGCCGCGTGCGTGATGACGTTTTTCCGTATTTTAAGCTCTATCTGCACGGAAGTAAATCACGCTACTTGTCTCATAATCCCCCTCTCACTACGTTCCAGCTGCCGCGCTTATACGTCCGCCGCCACCGTTATCCGCATTTACTGGGTGTTATGCGAGCTTATTCTGCTTAGCAAGTCTGAAGTCAAATCCCTGCGCTCCACCCTGGATCTTCTTTCTCCCCTTTTTACCTTCCTTTCACGTTT
+
ABCCC>1:11)8+88::<4,:8,8B,A@,-,:@<ACE,,@++684BBB,5BB,AE++38+@6CFEE+38<+,3,,88*,38F,88,8,@,,8,3773,<,,,,,,*1***,,,,2,,6**4*4,7,+7,,+,+,+4+2:**=++,+5+2*2*20++<+03;)***/**++0*2******2*1)0/1**7<>**)111*2****0*1)******)))2.**0++*+*+*.**)..)1))/:)*)*.//)*)()(((((22(,.(().))1-2.))*+)-((,/)(-.-)((.--.)))(((
@M02996:162:000000000-B87FG:1:1101:14708:1798 1:N:0:CCTGAGCG+TTTCCTCT
CCTACGGGCGGCTGCAGTGAGGAATATTGGTCAATGGGCGAGAGCCTGAACCAGCCATGTCGCGTGGAGGATTAAGGCTCTATGGTTCGTAAACTCCTTTTTCCGGGGGATAACCTTCGCTTCGCCTCCCGTATTGCAGGTACCCCCCCAATAAGCATCGGCTCACTCCGTGCCAGCAGCCGCGGTAATACGGAGGTTGCGAGCGTTATCCGGATTTATTGGGTTTAACGGGTGCGTAGGCGGCCCCTTAAGTCTGCCGTGCAATTTCCTCCCTCCACCCCGTCCCTGCCGTCGATCCTCG
+
88BCC>88)1)8888;;;6;;;,;C<EE,-;E6CEFD<CF+78+6CEFE,:C8FFF99:6C@FFGG+,,8F,CC?C,,44B5CC8B?<+8:B+9:95:B?A,,,++468+6,,,,3,8++++8+3+88>@+8+8>,7,,,655@>:*4***6,,4><<C7*9:*,32>7*3*1;+38*22:58.*9)*2+2*1)**)2*.))*.*17)0=C*))01>)::*+19:7+2))1)-(-)4(7*))-735529))*.6))-+)-()().4)69)*(-(.*).23()((,34)4.(-((-()())(
@M02996:162:000000000-B87FG:1:1101:23235:1802 1:N:0:ACTGAGCG+TATCCTCT
CCTACGGGTGGCAGCAGTGAGGAATATTGGTCAATGGGCGGAAGCCTGAACCAGCCATGTCGCGTGAAGGATGAAGGTATTATGTTTTGTAAACTTCTTTTGTCGTAGAGAAATAAGGGTGTCGTCACACCTGTTGCTAGTATACGTAGAATAAGGATCGGCTAACTCCGTGCCAGCAGCCGCGGTAATCCGGAGGATCCGAGCGTTATCCGGATTTATTGGGTTTAAAGGGTGCGCAGGCGGCGTATTAAGTCAGCGGTTAAATCGTGAGGCTCCACCTCATCCCGCCGTTTATCCTGGT
+
8ACCC>8501)=,=8===;,;;,;C<EE,-CECCEFD8CF++7+6CFEF,:C,AED<,:9CCFFGG,,,CF5:,<C,:,9B,CCB,<C,::,,5:5,9C5,,,:+:,4+,,,,:,,,,,,+89+9++6,:46,,8,64,,874,8,6,6+,8,,36,3A73==8,3@@=8>++@,,4,,4@9?553*3=,5*****)28)2**)/9==8FD5))0*97CF6,51:8++)+*).(,8105),1(0(0)-2))*.4)-)/)-()))).(,.(*((.0*).3.()-.68((-(-4((.)*-)(,
@M02996:162:000000000-B87FG:1:1101:16882:1810 1:N:0:CCTGAGCG+TCTCCTCT
CCTACGGGGGGCAGCAGTGGGGAATATTGCTCAATGGGCGAAACCCTGATCCAGCGACGCCGCGTGAATGATGAAGTTTTTCTGTTTTTTAACTTCTATCTTCCGTGAAGAAACTGACCCTCCCTCTCTATTCATCCCCCTCTAACTACGTTCCAGCTGCCGCCCTTCTCCGTCCTCCGCAACCGTTATCCTGCTTTTCTGTTTCTTATGCTACCTTATTCGGTTTGGCAAGTCTGCAGTGAAACCCCTGGGCTCATCCCCGGCTCTCCTTTGTCTCCTTTTCACCTTTCTTTTCTCTTT
+
8ACCCB1111)8+88::<,::8,8B<@E,<,:9:A?<,,4++684BE?48-<,CD+438+@+@:FC++,<,33,,,<,33@F,<@,<,8*,,<<777,8,,,3,*,1**,,,,,7,,3,,4*16<++4,,+,+,+554;**=2,,25+5*3+35++0+001/***/**0++*1***+**/*/)0*11*1::++)021***0*+/+2*****+**.0:)0*1**1*0**.**)..)*).):(*)*)0.-/(()((-))22(-)(((-.)0.*-))*+*..)-/)))),))-)6)).)*)))
@M02996:162:000000000-B87FG:1:1101:9808:1816 1:N:0:ACTGAGCG+TATCCTCT
CCTACGGGTGGCTGCAGTAAGGAATCTTCGTCAATGGGCGAAACCCTGACCGAGCAACGCCGCGTGCGTGGTGAAGGTCTTCGGATTGTTAAGCTCTGTTTTTGAGGAAGAATGCTAAGTTTCGTATCTGATATTTAGTTTACGGTACTCTACTAGAAAGTCACGCCTTACTACGTCCCAGCAGCCGCGGTTATACGTACGTGGCTTGCGTTTTCCTGATTTATTTGGCGTATAGGGTGCTCAGGCGGTTTGTTTAGTTTGCTGTGAAATCGTTCCGCTCAACTCCATACTGTATCCCTTT
+
88BCCA=500)=;8=;==6=<;6;C,CEE<,BCFEFE<,@+@FB;CFEF@C:6FF7C9@+@CFGGG,88B+,:C<F8995CF+B+8B,:,:95599:,<@,:++++:,,,,,7,,,,,,7,7,+,,,,,,,9,8@;,,88,,6++8+8,77,7=@=,,233?,8+,1,4,,7+7*4,4:,40*93/*3**/*44,1)2*))0,)/*))).1=)0+0+/+:+7+;<+++/)*)())9(453)2))(0)(1(,7.3(-)3*6)*-).(-)1)2(.()2),(-(*.).)))).).)).-*))))
@M02996:162:000000000-B87FG:1:1101:19248:1834 1:N:0:ACTGAGCG+TTTCCTCT
CCTACGGGGGGCAGCAGTAAGGGATATTGGTCAATGGGCGGAACCCTGATCCAGCCATGCCGCGTGAGTGATGAAGGCCCTACGGTTCGCAGCCCTCTTTTTCCCTGGGATAACTCCCCCCACCCCTCCCCCCTTCCTCGTACCCTGAGCTTACGCATCCGCTAACTCCGTGCCCGCACCCCCGGTTATCCGGACTATCCCCTCGTTATCCGGATTTATTCGGTTTCACGGGTCCGCAGTCGGCGCCCTACGTCCCCCCTTACACTCGCCCTCTCCACCCTCCCCGTCCCTTTGATCCTC
+
88BCCA:510)8688::<:9<:::C<CE9-:CA5CC8,,4++@84BE=E,<B,AFFD5B,88BFGD+8,,:83@99,3,3@5,8+,83**6+*3*333838,83,,3**,4,,3,3,444**4*1*4****1**2**++*2**20+***++2++*1/1>+*91**332+*2*/2**1**22)0)*1)*2+0**)**)2*/***.*15).7:*))0*0.::***125+*))*)-((0,(7*.*()())-)(()(3(((*),()()))((),*(.()**..(()(,(--(--).)-).*)-)
@M02996:162:000000000-B87FG:1:1101:14326:1862 1:N:0:ACTGAGCG+TTTCCTCT
CCTACGGGTGGCAGCAGTGAGGAATATTGGTCAATGGGCGGAAGCCTGAACCAGCCATGTCGCGTGAAGGATGAAGGTATTATGTTTTGTAAACTTCTTTTTCTGTGGAGCAATAATCCCCATGCATGCCTTGTTGAGCGTACACAGAGATTAAGGATCGGCTCCCTCCGTGCCCGCAGCCGCGGTAATACGGAGGATCCGAGCGTTATCCGGCTTTATTGGGTTTAAATGGTCCGCAGCCGGCTTTCTACGTCACTTGTTACATAGCGTTTCTCAACGCCCTCCCCCCCTTTATCCTTGT
+
88CCCE:510)=,8=;==;;;;,;CFFF,-;ECCFFF8CF++7+,CEFF,CC,AEE,,:9CEFGGG,,,:B:BC,C,:,6C,CFB,<4,:99,9::5CE9,,45,<5,,4,+,9,,95,94,4,,,9,,:,,,,9,,,,+864+9,,,3,,8,,76,6D73??+++6=634+0>,+5+*4;*9043**:,5**/**)000***)325);@;*))2/;1:@+,/::5+*)*2*.).04(7)()()()))*))0.3((-+*.)*)).)-,)(1(,)0+*.(,3)((--(,4(-,)).)0)))-
@M02996:162:000000000-B87FG:1:1101:15859:1877 1:N:0:ACTGAGCG+TATCCTCT
CCTACGGGGGGCAGCAGTGGGGAATATTGGGCAATGGGCGAAAGCCTGACCCAGCAACGCCGCGTGAAGGAAGAAGGTCTTCGGATTGTAAACTTCTTTTATGAGGGACGAAGGACGTGACGGTACCCCATGAATAAGCCACGGCTAACTACGTGCCAGCAGCCGCGGTACTACGTAGGCGGCAAGCGTTATCCGGATTTACTGGGTGTAAAGGGCGCGTAGGCGGGCGAGCAAGTCAGATGTGAAGTCCATGGGCTTACCCCATGAACTGCATTTGAAACTGTTCTTCTTGTGTCCTGGT
+
88CCCA=:1)18688::<:::888BEEFA<,FFFFGGDAF>CF=4EFFGEEECFG@F4C=@CFGGG7+,D>,:@FF7:>=@G7F*><,@,7@>=@;@?F<,7,,8,8<>F*4**,6*4**4**4*42,4*2++,5+++4<+B**11*+<@+3*20;C+2**0*;*2**2**2*<*2+*2+*1)0/*1*9/*12=**)11/0:<*3*8)7?*+0*)*)47938A7*)1)4)/5(.(/.)9*4*-*6**.26)94((.2/*).96(13))9:*)).0+1)))-*).).6)6)-6),,)/.3.,
@M02996:162:000000000-B87FG:1:1101:20107:1910 1:N:0:TCTGAGCG+TATCCTCT
CCTACGGGTGGCAGCAGTAGGGAATATTGCACAATGGGGGAAACCCTGATGCAGCAACGCCACGTGTGGGAAGAAGCATTTCGGTGTGTAAACCACTGTCTTCAAGGAATAATGCCTGGTCTCGGCCAGGTTGTTTGTACTCTGAAAGGAAGCACCGGCAAACTTCGTGCCAGCAGCCGCGGCAATTCGACGGGTGCAACCGTTGTTCGGAATCTCTGGGCGTTTAGGGAGCGCAGGCGCAGATGCAAGCGGTCCGTACTATCCCGGCGCCTAACCCCGGCCCTGCATACCGGACTGTTT
+
88BCCEA51))=68=;;==<;8;;CFFG@E,CFGGGGG7FCCGE@FFGF6-CCFF8E9C:@@FGFG6C,B@,BCEFD,69CF8F=,B,B,CCF9,9:,C,,:,,:,B8A,,?5,4,9,+:59<,+8++++49,+,686,9@,4,,,,4,,,,6,3@8+@C+=,,,3+5+83,+@,5::+1***3:3*5*,*14)**)*+)*/:):8;F3)**/8++3)8*./*)*)+2()/5-30729D)-1-*-/*)*((7,3(,,*/()/)(.(((8(/(()02)3(((),((4()..(42(-()))-
@M02996:162:000000000-B87FG:1:1101:17744:1923 1:N:0:CCTGAGCG+TATCCTCT
CCTACGGGTGGCAGCAGCTAAGAATATTCCGCAATGGGCGAAACCCTGACCGAGCGACGCCGCGTGGATGATGAAGGCCTGCAGGTTGTAAACTCCTTTTTTTACCGAGGAATCAGCATTTCCTTCCACCTGATTGCGCTTACCCTTGCTACGTAACTAGCACCGCCTTATTACGTCCCAGCAGCCCCGTTACCACTTTTGTTTCGTGCGTTGTTCGGTTTTTTTTGGCGTAACTGCCATGTTGTCGGCCGCTCCATTCTGTACTGAAATCCCCCGGCTCCACCCGTCACCTGCGTCTGAT
+
8ACCC>85)1);;==;=,6;6;;CFFFFCC,BFGGGGF8F7:CC;FFFF6-++@F+C7@6@>FEGG77=FE<F,CF,,4,+,,BB:B,B,:AAB5A?BE?,8>,55B+3++,7,,,,,,,,3,,,,,,,,,,,,8,>+++++4,,6,4,3,,*,,,*,+,,*,6**1**,21+?*4,/7,4*)/,1*2)****;+0):*+2*0)+*))).*1/))**-/*)/*/255)2)/)(()9)4)0)2)7(/0()-()(-(()+2-)*))))))*.*.)()*)((,(),(((,(((),(((-),())
@M02996:162:000000000-B87FG:1:1101:14283:1930 1:N:0:ACTGAGCG+TATCCTCT
CCTACGGGGGGCAGCAGTGAGGAATATTGGTCAATGGGCGAGAGCCTGAACCAGCCAAGTAGCGTGAAGGATGACTGCCCTACGGGTTGTAAACTTCTTTTGCCGGGGGATAAAAAACGGGCCGTGTCCCGTCTTGCAGGTACCCGTGCGATTAAGGACCGGCTAATTCCTTGCCACCAGCCGCGGTAATCCGGAAGGTCCGAGCGTTACCCGGATTGTTTGGGTTTAAAGGGAGCGCAGGCGGAGATGCAAGCCAGCCGTAAAATCGTTGAGCCCAACTCAATCCCGCGGTTGGAACTG
+
88BCCE890808888::<::::::CFGGF@FGGGGGG@EG7C@>=FFGG8FFFFFFF,E8EFGGGG7F9FGFFFGDC=>BFD8FC>C7FCCFF@C==@F@F<:CB*@C@:@C:;,,*4****4*=*4=CC*43=E+<+9*;9<CE*;*:***1*3<9+98:3***0++<9+3*3<7+2:*:75>E)1)*<*3:<**)77/*9*)87;)))23C))1/(*2.;C*:7*2)/:*10(0,(.1(54.-))(*4)0<41,(:C((.(()-410(*((,)2028254().()(3(,,42-)*,5,
@M02996:162:000000000-B87FG:1:1101:12225:1937 1:N:0:ACTGAGCG+TTTCCTCT
CCTACGGGTGGCAGCAGTAGGGAATTTTGCGCAATGGGCGAAAGCCTGACCCAGCAACGCCGCGTGAACGATTAAGCCCTTCTGGTTTTTAAGTTCTGTCTGTCGGGACGTCACTTCCCCTTACCCTCACTTCTAGCACCTGCCAACTCCGTGCCAGCACCCGCGGTCTTTCTGCGCGTGCGTGCGTTTTCCGGATTCCTTGGCCTTATCGTGTTCGTTTGCGTTTTGTAACTTCTGGTTTTAAATCCCGTACCTTTCCTTCGGTTCGCCCCTGCTTCCTTTCCACCTAGTATTCTCTTTT
+
88BCCA=910)=6==;==;<;8,;C,CF,;+@@FFFF?C@++@66CFCF9-:,AF,C6@:@@FGGG,,,:B:BBCF?94:BE,C,,:,:+::5<:@9,<5,,<,++8+8++++87,,,:,,6,6,6,:,,,,,,,,8,8>,6,,,,3,66+8+349,35,6=*5**4**,,5+,,4****41))/)2*)*223)**02+1+++)3*2*****1000*-**)+*)*)**(***)-.163**(1)))10(0(()(-.-)+26-9((--3(),*((()+*-)-)*))))((..)).)-)*.)).
@M02996:162:000000000-B87FG:1:1101:13361:1942 1:N:0:ACTGAGCG+TATCCTCT
CCTACGGGAGGCAGCAGTGGGGAGTATTGCACAATGGAGGAAACTCTGATGCAGCAACGCCGCGTGAGTGAAGAAGTATTTCGGTATGTAAAGCTCTATCGATGGGGAATAAAATGAAGGTACCCAAGTAAGAAGCCCCGGCTAACTACGTGCCAGCAGCCGCGGTACTACGTAGGGGGCAAGCGTTATCCGGATTTACTGGGTGTAAAGGGAGCGTAGACGGAATGGCAAGTTTGAAGTGAAAACCCTGGGCTTAACCCAGGACTTGCTTTGACAACTGTTAATCTAGAGTACGCGCGGG
+
88B@CD=@51)=8==;==;;;8878;CFAC,FFFGGGCCFCFFEEFFFFE@EAFE8F6C:CFGEFF,@CFE,CEFFC,99EG8EC,C,C,:CC5??A,C9,+:,8,B+6:,9,54,,,,,A,C?:<+49,,,,,,>@>C:+>>:88@DFCD,>=@=B,=>DD>B+4**7@>996,@**47*:08?997C@C8:4:*;7:AC458?D*7+3**/).)><D39>C**867749>:4<F<9@>3*6*)77(911<0412)<>1(.((324)/6*.42*3/442<=2)-<>A2),-.-((0(-,,
@M02996:162:000000000-B87FG:1:1101:17615:1947 1:N:0:ACTGAGCG+TATCCTCT
CCTACGGGGGGCAGCAGTGAGGAATATTGGTCAATGGGCGAGAGCCTGAACCAGCCAAGTAGCGTGAAGGATGACTGCCCTATGGGTTGTAAACTTCTTTTGTCCAGGAATAAAAAAGCCCTCGCGCAGGGTTCTTGCAGGTACTGGTTGAATAAGGACCGGCTAATTCCTTGCCACCAGCCGCGGTATTACGGACGGTCCGAGCGTTACCCGGATTTTTTGGTTTTAAAGGTTGCGTAGGCGGGAAGTCAAGTCAGCCGTAAAATCCCCGGCCCCAACCCCGTCCCGCGGTTGAAA
+
88CCC>:=1108888::<::::::C9FFF<EFFGGGFCEG+>@49EFGE,BDBFFGF,E?CFGGGGDC,DGBFFGE93=<D,3CF8B>:>@E9>@,7@D@@,:@<,@>*<37,,,,3*6,13>*1*11***64<CB+;+2+3+7,++2+*+++,+53+;CE58/*+3+2<+3*<<0+12:=77:C)1/*2*<:)**))101)*013>)))2<C))17)*2)1:*17*2)*2*,)(874))-735()0(062*,64)467(()(4)62(03)((-)/048<2)(,,-3(3(--,(.)*
@M02996:162:000000000-B87FG:1:1101:12208:1948 1:N:0:ACTGAGCG+TATCCTCT
CCTACGGGTGGCAGCAGTAGGGAATTTTGCGCAATGGGCGAAAGCCTGACGCAGCAACGCCGCGTGAACGATTAAGCCCTTCGGGGTGTAACGTTCTGTCAGTGGGGACGAAACTTGACGTTACCCACAGATGAAGCACCGGCTAACTCCGTGCCAGCAGCCGCGGTACTACGGAGGGTGCGAGCTTTGTCCGGAATCATTGGTCGTAAAGAGTTCTTTGGCGGTATGTAAAGTCTGGTGTTAAATCCCGAAGCTTAACTTCGGTTCGGCCCTGGTTACTTGCAAACTAGAATGCGGTTGT
+
88BCC>85101=;8=;==;<;8;;C,CF@E+C@FGGGEAF7@F@;EFFFC:F+CFCE9@:@EGGGG7<CFBD=FCFD?=BFG7FC7@+8,C,8:A?A9E?,,<,,,8+@7+>+>=<,,>++:,>3@,@+,,,,,,,8,@D+:3**,45@>*>*1>EC5;::C*:**=:*5+4*3*:*:**:9>5:)0**323:)**.9***0+*3)7)))*+7==:*)**)+/)1)**-*2*)..06795,1)6)8=(9(()(-5))+2)4@(23:69>2*(-()+*),--14))).4)))-.).()-(-,
@M02996:162:000000000-B87FG:1:1101:15682:1951 1:N:0:ACTGAGCG+TATCCTCT
CCTACGGGGGGCAGCAGCTAAGAATATTCCGCAATGGACGAAAGTCTGACGGAGCGACGCCGCGTGAACGATGAAGGTCGGAAGATTGTAAAGTTCTTTTATAACTGAGGAATAAGCATGATCAGAGAAAGGTTATGTGGTGACTGTAGGTTATGAATAAGCAACGGCTAATTACGTGCCAGCAGCCGCGGTAACACGTTAGTTGCGAGCCTTGTTCTGTTTTTTTGGGTTTAAAGGACGTGTAGGCGGTTCTGTCTGCTTGGTGTGCAAGCCGGGCGCTCAACTCCCGAATTGCTTTTCG
+
8ACCCE8515)8688:::::9::CFFGGFF8FFGFGG?EF7=F>BFGGGD:=?@CC@:C:CEGGFG>C>FGCFFCG8@3*F3>F8>>,D,D@<@@@@FF>,@,,8=C:<*,<C,,,2,,,,37,,,++,,+*5?+?B<@9<:+?<9@9++?<9:BE;C7<>C9+;5*278+<::<E@*:C+97@=79)5*):*<9+9CC)2*<=@7;3)8)206=>*)0*1<:*:7:3873)()-92::)4/.).*/3)-4).-4))+2.:6(41:1)9)0(,()/),((,))3).,4(3((-)4)*.).(
@M02996:162:000000000-B87FG:1:1101:15679:1971 1:N:0:CCTGAGCG+TATCCTCT
CCTACGGGGGGCAGCAGCTAAGAATATTCCGCAATGGACGAAAGTCTGACGGAGCGACGCCGCGTGAACGATGAAGGTCGGAAGATTGTAAAGTTCTTTTTTTACTGAGGAATAAGCATCATCAGAGAAAGTTTATGTGGTGACTGTAGGTTATGAATAAGCAACGGCTACTTACGTGCCAGCAGCCGCGGTAACACGTCAGTTGCGAGCGTTGTTCTGTTTTTTTGGGTTTAAAGGACGTGTCGGCGGTTCTGTACCCTTGGTGTGAAAGTCGGGGGCTCACCTCCCGCATTGCCTTTAT
+
88CCCD850018888:::::<::CFFFGFE,FF>CFG,BF++C>CFGGF?=4+CEEF>@:@CFGGG773@F@FDBG,83*553>,?>,?,@<<@@@@DF<,4*,3@@,3*,:<,,,7,2,,27,,,++,,+,17+2+5+:<B+?7+>2+2?<+:<C<:FA+:++;5*2:**<79<A2:77+2.0;*111*)28)<+9*9)**01<*.))7):75>50)***2:*27/)(07)(-)9775)(*.)()0()(,).).))+2,,)(4((()*)*).()2)(((3*).)(,-((((-).)*))))
@M02996:162:000000000-B87FG:1:1101:21669:1987 1:N:0:ACTGAGCG+TATCCTCT
CCTACGGGTGGCTGCAGTAAGGGATATTGGTCAATGGGGGGAACCCTGAACCAGCCATGCCGCGTGAGGGATGAAGGCCCTACGGGTCGCAGCCCTCTTTTGCCGGGGGATAACGCGCCCCACGCGTGGGGCGGTGAAGGTACCCGGAGAATAAGCATCGGCTAACTCCGTGCCAGCAGCCGCGGTAATACGGAGGATGCGAGCGTTATCCGGATTTATTGGGTTTAAAGGGTGCGCAGGCGGGGCGCTAAGTCAGTGGTGAAAGGCGCCGGCTCAACCCGAGCAGTTCCGTTGATACTGG
+
88ACC>:5100==8=;;==<<;;;EFGGFAFGFGFGGEBFCDGDDGGGG8FFGGGGFDF=EEGGGG7?8FF>FGGG?>>:FB=FE7C=@:F:+:>>>CF@>><,53>C<CCF9<7<*<<C<*<*4*2:*1*885:*5+++<@9AC5*1856@?+<EGEGEGDF*+<AC??;57C+CC6C==D@>E<55C+:8;)/5)94.93*5CC@D5@C=D357DBDF4:FCCB6*6*2)460@>FF3477)(0821(,969)).956(*)6),,7)-/(3-<+9<B((0(-(46)66:>02?)/62:)
@M02996:162:000000000-B87FG:1:1101:21685:1998 1:N:0:ACTGAGCG+TATCCTCT
CCTACGGGTGGCTGCAGTAAGGGATATTGGTCAATGGGGGGAACCCTGAACCAGCCATGCCGCGTGAGGGATGAAGGCCCTACGGTTCGCAGACCTCTTTTGCCGGGGGATAACGCGCCCCACGCGTGGGTCGGTGCCGCTACCCCTAGACTACGCATCGGCTACCTCCGTGCCAGCAGCCGCGGTAATACGGACGCTGCGCTCGTTATCCGGCTTTATTGGGTTTAACGGGTGCGCAGGCGGCGCGCTAAGTCCGTGGTGACAGGCGACGGCTCCCCCGCTCCCGTGCCGGTGATACTGG
+
88ACCB55:01==8=;;===<;;;EEFFE@CFFFFGGF@FE>BB?FGFC,BF8FFFF?F<EFEGGG7?,BFAF@,E8388D=,C+,8+++8:+83,3:@3>,,,5*>C**<,,7*1*4<<<*4***4****2**2***/*2*2;8***2++3++2:A:<8ACF**2<::11//;+38*20:73.21)*2+2*/)**)1*)1)*)29>57@C*))./>4CD*0:7=:+0))))-((89(85,1()-.)(1,()-.)(.*)-(*)))-2()-)(,,8*)-((()((,(((--((-((-*.4.)
@M02996:162:000000000-B87FG:1:1101:19281:2078 1:N:0:ACTGAGCG+TATCCTCT
CCTACGGGTGGAAGCAGTGGGGAATATTGGGCAATGGGGGAAACCCTGACCCAGCAACGCCGCGTGAAGGAAGAAGGCCTTCGGGTTGTAAACTTCTTTTACCAGGGACGAAGAACGTGACGGTACCTGGAGAAAAAGCCACGGCTAACTACGTGCCAGCAGCCGCGGTAATACGTAGGCGGCAAGCGTTGTCCGGATTTACTGGGTGTAAAGGGCGTGTAGGCGGAGCTGCAAGGCAGATGTGAAATCCCGGGGCTCAACCCCGGAACTGCATTGGAAACTGTAGCCCTTGAGACTCGGA
+
-8A?CDA9>01=;;=;;=;;;78BCFGGG<EFGGGGGGEECFGGGGGGG<CFGFEFGDEEECFECFCFFFG<FFFGDF8FFGGGGGGGGEEFG9ACEEF5@??FE:EFFGCE7F8AB<FCF@CF>FD,C<,,D:D@FCFGGG8@FEDGG;ACB@8@@733D7C>7CC55:*48?:,,4:,:<>BEFFDD5D8<FEEED*9DF96<75::6CCC9;DC(19:EGCEBEC009@74<)377>)C.*66=:>?BD91603FG7082?9>>>E2*4<)1+0,).4*..5))5431322()*.,4(
@M02996:162:000000000-B87FG:1:1101:12293:2081 1:N:0:ACTGAGCG+TATCCTCT
CCTACGGGTGGCAGCAGTAGGGAATATTGCACAATGGGGGAAACCCTGATGCAGCAACGCCACGTGTGGGAAGAAGCATTTCGGTGTGTAAACCACTGTCGTGAGGGAATAATGCTTAATTTCGGTTAAGTTGAATGTACCTCGAAAGGAAGCACCGGCAAACCTCGTGCCAGCAGCCGCGGTAATACGAGGGGTGCAAGCGTTGTTCGGACTCACTGGGCGGAAAGGGAGCGCAGGCGGAGATGCAAGCAGTCTGTACAATACCGGGGCCCAACCCCGGTCCCGCCGGCCGGCATGTTT
+
88AACB5):0)=;88;;==<;8;CEFCGFG9FGGGFFGEG7CFG<FFGGGGGGFFCF<C:@@FGCFCC:CF,CEEGD?EFFGGGBCC@F,AFG=4?4<CA4A+,?,?@EB,,,C=C;9?CEEA<76@+A<>F8,44EB9E;,4::,+>=8,8>8DF>@DFED8+35;+,369+:6CBCE5:C3*4=9C7***85?8>CF**9==EDFFF:D*18)2:6<*=C=)*)29:49@(4(013:30>>?)14.*40?97)6)+:)./).56>07(<68(;?B1(4(03((-3(((((.((().4)
@M02996:162:000000000-B87FG:1:1101:12312:2088 1:N:0:ACTGAGCG+TATCCTCT
CCTACGGGTGGCAGCAGTAGGGAATATTGCACAATGGGGGAAACCCTGATGCAGCAACGCCACGTGTGGGAAGAAGCATTTCGGTGTGTAAACCACTGTCGTGAGGGAATGATGCTTAATTTCGGTTAAGTTGAATGTACCTCGAAAGGAAGCACCGGCAAACTTCGTGCCAGCAGCCGCGGTAATACGAGGGGTGCAAGCGTTGTTCGGAATCACTGGGCGTAAAGGGAGCGCAGGCGGAGATGCCAGCAGTCTGTACAATACCGGGGCCCAACCCCGGCCCTGCAGACTGGACTGTTT
+
-8ACCA1):0)==88;;==<;8;CCFGGGC9FFGFGGGDGBEGDEGGGGGAFFFFFFCECFCFEFF,C7FF,CFGGG8E9FGGG@7F,F,CFF=ED?FE?7A+,B,CEFD<??BE?9<D?FFFF>48+,?@FF,,;B>EFE46@78+@>D,@D,@DBCDFEGF=3=+@+@>,7D6AC7C59>3?=C+CC**=:BE=?D78<CEBEGFFFD555A+6:9<DAF/)*)9:677>0>(799>:091)-=)571(7)(-46<?2216)4(46>3<;6(7>5333(<2((803.33838:<).6)
@M02996:162:000000000-B87FG:1:1101:21034:2108 1:N:0:ACTGAGCG+TATCCTCT
ACTACGGGTGGCAGCAGTGAGGAATATTGGTCAATGGGCGAGAGCCTGAACCAGCCAAGTAGCGTGAAGGATGACGGCCCTATGGGTTGTAAACTTCTTTTTCCGGGGGATAAAGTGACCCACGTGTGGGTTATTGCAGGTACCCGGTGAATAAGGACCGGCTAATTCCGTGCCAGCAGCCGCGGTAATACGGAAGGTCCGAGCGTTATCCGGATTTATTGGGTTTAAAGGGAGCGTAGGTGGAAATGTAAGTCAGCCGTCAAATCGCGGAGCTCAAATCCGTCCAGCGGTGGAAACTGCG
+
-886@@85801=;8=6;==;;;;CCAFGFFGGFGGGGGGGGECEFGDFGFFGGECDEDFFDFFCBCEFFGEFGEEFFECGFFGGGGGGFG9EGFGGEEEEFFEFBFEEDC:AEFGFGGGFF8CFFEFFEGEEFDEGGGGGGGEFFDE@BF?D9BBDC:CECCCE7DFFCFC5CF7ACEFDCC?BEC7DFC@F=B2?B;>8<97:=D>D:FGDC<>*7<>CFFC>E@ED2FFD::>>(477)987<4*)0--9)))67CD((.3:>?60)41(3(<?6)),5<(4-4)(-3--(-4)0)6)(
@M02996:162:000000000-B87FG:1:1101:18276:2175 1:N:0:ACTGAGCG+TATCCTCT
ACTACGGGCGGCAGCAGTAAGGAATGTTCGGCAATGGGGGAAACCCTGACCGAGCAACGCCGCGTGAGTGATGAAGGTCTTCGGATCGTAAAGCTCTGTTGTAGAGGAAGAATGCTAGATTTAGGAAATGATTTCTAGTTGACGGTACTTTACTAGAAAGTCACGGCTTACTACGTGCCAGCAGCCGCGGTAATACGTAGGTGGCAAGCGTTATCCGGATTGATTGGGCGGAAAGGGGGCGCAGGCGGTCTGTTTAGCCTGGGGTGAAAGCGGCGGGGTCAACGCGAGTAAGCCGTGGATA
+
-88?A?88)118888;;<;<<;;C,CC<E@FCC@FDFFDGFGFFGE@ECCE@>@8@CFCFF>@>8@FEFFFFFDFFFEFFDGFDDFGGFAED?BAFFFC<FDDFGGAADFEFAFF<FGG9FA@FGGGGCFFDEFGFGF@@DGGGGEGG;EDGGABACCCF7?DEGGD8CFGGFFG,BEGFFFFFFFGCCG:EG6@FF*=AC+=F*8FFF>*:509CD>C97*0*<7FD:@)749:FF(59413>>8>9/-(0))5<<+244F?F49:??A7>(4:*7(-(.1-(-7,(-,-6.4(,86(,)
@M02996:162:000000000-B87FG:1:1101:13284:2198 1:N:0:ACTGAGCG+TATCCTCT
ACTACGGGAGGCTGCAGTCGAGGATCATTGGCAATGGGCGAAAGCCTGACAAGGCGACGCGGCGTGGAGGATGAAGGCCTTCGGGTTGTAAACTCCTGTCATAGGGGAACAGGCGATCTTACCTAATACGTAAGTGAGTTGAGTGTACCCTAAGAGGAATTGGCGGCTAACTCGGTGCCAGCAGCCGCGGTAATACAGAGGCCAAGAGCGCTGTTCGGATTTACTGGGCGTAAAGGGCGCGTAGGCGGTCTGGCGTGTCAAGGGGGAAATCTCCGGGCCCAACCCGGAAAGGGAGCGTGAA
+
88ABC99981)8=;8;;==88@:6,;6;6-CCCCFDACFEEGEEFF8EEFFG,?,@@FGG6=@B+8CBFEBDEDFBBFGG,<FCCFF7=DEFDCDFGG<?A<,EEACFDFGEFFFEFF,@FDG>;FG,7@EFGGGGFCE,,@D,@FGGGF9D>FE<8:>,,27@FGDC7BFCC*=C5?EC8:AFG5CGGE9CE+CEFGGA<C28/9>FF.)*100:C><C3+<>?@GDFF7>(:2=6?E<4)-5,9>714:708>,,*9)6?)((4(25<F2<8BD@944:FB:?999(4:(-32(.-4-3
@M02996:162:000000000-B87FG:1:1101:19486:2203 1:N:0:ACTGAGCG+TATCCTCT
GCTACGGGTGGCTGCAGTGGGGAATATTGCACAATGGGCGCAAGCCTGATGCAGCGATGCCGCGTGAGGGAAGAAGGTTTTCGGATTGTAAACCTCTGTCATAAGGGACGAAAAAAGACGGTACCTTAGAAGGAAGCTCCGGCTAACTACGTGCCAGCAGCCGCGGTAATACGTAGGGAGCAAGCGTTATCCGGAATTACGGGGGGTAAAGGGAGTGTAGGCGGGACTGTAAGTCAGAGGTGAAATATACCGGCTCAACTGGGAGACTGCATTTGAAACTGCGGTTCTGGAGTGGAGTAGA
+
-88AC?8):)0==8=;;==;;78@;C<AEGGGFDFEFFFEFEGEGG8EEFFFFECB@C@FF@@C+@FEFGDFGFFGGFFF,FFED=FGFFFFFGGGGGCEFGDFFGFFFGG@4FFGGGGEEGGGG<DGGGGGDGGGGFGGGGG+CFG,EEGDDFGG?FGFFFG8FE7ED,?FF2>CEEC=CFFAAGD*CCFGEFEGF7CA*:EF*>:>FFCFD>@9D67DF9CGEDG48/:FB)66<B*97D<F2*@2:2<>>018)A4)8F(4::?<F?F6<2@E@<A4692;((-42).:(4(,7::<)
@M02996:162:000000000-B87FG:1:1101:13263:2203 1:N:0:ACTGAGCG+TATCCTCT
GCTACGGGAGGCTGCAGTCGAGGATCATGTGCAATGGGCGAAAGCCTGACAAGGCGACGCGGCGTGGAGGATGAAGGCCTTCGGGTTGTAAACTCCTGTCATAGGGGAACAGGCGATCTTACCTAATACGTAAGTGAGTGGAGGGTACCCTAAGAGGAAGGGGCGGCGAACTCGGTGCCAGCAGCCGCGGTAATACAGAGGCCAAGAGCGTGGATCGGATGTACTGGGCGTAAAGGGCGAGGAGGCGGTCTGGCGTGCCAAGTGTGAAATCGCCGGGGCCAACCCGGAAAGGGGGCTTGAA
+
-666A?>88:08=;=6;;;88867,66,,<<6<@<CDFEB@CEE<8CFCCDC,=:@7@@@@=@>4>@CFCCFGFCFEFGE,AFEEEGE+?<EEGGGFFBEEF9FEFE@CFF>AACFCF8,@@F,FFGGGGGGGG9DGFE,:DF7FGGC9E9FGG9<::;,*/4>FEE*:C8*;*A2;5CC<95>2>D<CE):C*CC=FC?C<*58C<FF:1*1)125359)30*99CC(817<B>=?0>)4)4347@B53,)1,,(4*16:F96.:-)6)2(-(.87(((48311;9>;(.(((-,).-(,
@M02996:162:000000000-B87FG:1:1101:13280:2217 1:N:0:ACTGAGCG+TATCCTCT
GCTACGGGAGGCTGCAGTCGAGGATCATTTGCAATGGGCGAAAGCCTGACAAGGCGACGCGGCGTGGAGGATGAAGGCCTTCGGGTTGTAAACTCCTGTCATAGGGGAACAGGCGATCGTACCTAATACGTAAGTGAGTTGAGGGTACCCTAAGAGGAAGGGGCGGCTAACTCGGTGCCAGCAGCCGCGGTAATACAGAGGCCAAGAGCGTGGTTCGGATTTACTGGGCGTAAAGGGCGCGGAGGCGGTCTTGCGTGTCAAGGGGGAAATCTCCGGGCCCAACCCGGAAAGTGCGCGTGAA
+
-88AC@=A=:0==;=;;==8887@6C6<,-<@EAECDFFEFEEEGFDEDFEF6=9@@FEF@@FB7@FEGEEGGGEGGGGGCCGDGFGGCEAFFGGGGGCFFFGGFFDEDFGFFFGGGG+>FFG<FGGGGGGGGGGGGGE<DEG,CEGGGGGGGGGFFDC,*/BEGGG5CFG@F*=:EEGFFGFFCFDGGG>E8*CGFGGFGDG>CFFFF>1*107FG;C<)+2:2=FD?E)81:<F??>C>)4>>DFF9>(*6<F2:/>:6F)4(71::);))5>E>144<FFFFBFFFFF)69>9.(4--
@M02996:162:000000000-B87FG:1:1101:17766:2233 1:N:0:ACTGAGCG+TATCCTCT
ACTACGGGTGGCTGCAGTGAGGAATATTGGTCAATGGGCGGAAGACTGAACCAGCCAAGTCGCGTGCAGGAAGACGGTCCTATGGATTGTAAACTGCTTTTGTACGGGAATAAAGTTCGGGACGTGTCCCGATTGGAATGTACCGTAAGAATAAGGGTCGGCTAACTCCGTGCCAGCAGCCGCGGTAATACGGAGGACCCGAGCGTTATCCGGATTTATTGGGTTGAAAGGGTGCGCAGGCGGAGGATTAAGTCAGCGGTGAAGTTTTAAGGCGCAACATGAAAACGGCCATTGATAATGG
+
-88AC5=580:;=8=;;==;C@C@6C@CEDE<@A9CC,CB@@CEFD9CDEC,@A::<FDCC@@@+@BDGFCEFD<BF8CF,@,CBEFDFE<CEF9FF99EFGGGEG@DCF<<CFGG;EFGGGEGCE@=FCCE=FFGGG9BAEDFGFFEFGG,EFFCC@5@C56:FF,<<:DFDEFEDEF>59:>D5/9=F7B=5:EDF<DDCEEEC3>:7:EC>;*06079CCCC5EDDFGE,:<D040>6C2.400(25<8.-:4):7(->?).))./)*.:(8?>(.((1:BA2(2(-1(..))*)..9
@M02996:162:000000000-B87FG:1:1101:19043:2242 1:N:0:ACTGAGCG+TATCCTCT
CCTACGGGGGCAGCAGTGGGGAAGAGTGGACAAGGGGCGAAAGCCGGAGCCAGCGACGCCGCGGGAAGGAAGAAGGTCTTCGGATTGTAAACGTTAGTGAGCAGGGACGATAGTGACGGTACCTGCATAGCAAGCCACGGCGAACTACGTGCCAGCAGCCGCGGTAATACGTAGGTGGCAAGCGTTAGCCGGAATTACGGGGGGGAAAGGGGGAGGAGGCGGGAAGGCAAGGCAGAGGTGAAAGGCAGGAGCTCAACTCCGGAGCTGCATTGGAAACGGGTTTGCGTGAGAGTCGGGGGGG
+
-88?C?=9:1)78,;;<;;;7688@C6CCFFDCFFDGFE@CECEFFC@@BF=E,=@4@8@>@=+@:@BF@DFD<AD:CCAB8B:+8B33@<=8B=FG<FFGDGGFGFFBF@<F7@FGGG>FFG<FGG9FGGGGGFFGGGGG*CEGGGGG*=FFGFFFGG7:9EG1?EFGEG9CEG0CCCF?C7:/19*:CCCED5+@F*77D*8*9BFF>C*95@)9:D7BDEDEDG5:FG)3:3>(4)9<FA*477:D::).4<DF+:?(7,43040/)*).4BC4::((),(.,3:((-5).90)349;
@M02996:162:000000000-B87FG:1:1101:17773:2249 1:N:0:ACTGAGCG+TATCCTCT
ACTACGGGTGGCTGCAGTGAGGAATATTGGTCAATGGGCGGAAGACTGAACCAGCCAAGTCGCGTGCAGGAAGACGGTCCTATGGATTGTAAACTGCTTTTGTACGGGAATAAAGTTCGGGACGTGTCCCGATTGGAATGTACCGTAAGAATAAGGGTCGGCTAACTCCGTGCCAGCAGCCGCGGTAATACGGAGGACCCGAGCGTTATCCGGATTTATTGGGTTGAAAGGGGGCGCAGGCGGAGGATGAAGGCAGCGGTGAAATTTTCATGCTCAACAGGAAAACTGCCATGGATACGGG
+
8886@@95>01=;8=;;;=;;;;@;C,,CCCEA<@@D,C@CCCEF@,EEFCCDECCCED:C@@@8C=DFFEFFFCCFCCG,A9CDFFEEFB<EG9FGC9EFFGGCGEDEG,=FGGE@FFGGGGGGGGGGGEF66DFFGCFFGGGGDFGGGGDFGCFD@=>CD*@FGCCCEEGGGGGFGGFGCA;E7DG@GFCCBEGFFFFDDGF89:>)9CEDB:/9:7*9CC9/)<:AFGF(90519>90C6048.,05>F0<:<FEG2;38A))))9<*64-*<=(5(47?F<:)65:24)489@2((4
@M02996:162:000000000-B87FG:1:1101:16590:2296 1:N:0:ACTGAGCG+TATCCTCT
ACTACGGGTGGCTGCAGTCGAGGATCATGGGCAATGGGCGAAAGCCTGACAAGGCGACGCGGCGTGGAGGATGAAGGCCTTCGGGTTGTAAACTCCTGTCATAAGGGAACAGGCGATTCTACCTACTACGTAGGAAAGTGGAGAGTACTGTAAGAGGAAGCGACGGCTAACGCGGGGCCAGCAGCCGCGGTAATACAGAGGGCGGAAGCGGGGGTCGGAGTGACTGGGCGGAAAGGGCGCGAAGGCGGGAAAGTGTGGCAAGGGTGAAATCCCCGGGCTCACCCCGGAAAGGGGGCGAGAA
+
-88?C?851)1==8=;;=;8686@666<66D<EDECDFFCCCCEGF@EFGGG,966@@@F@==>7>:BFDC=BBCFFGEE8=FEEFCF:DECEEAFGG,=F,5A?FCEF:FA:=FB++3,8FG,E,CFFGEF=FECEB83@:7,5@<C,,,7;@E@8D7:D9@1>>/*4<E54*=5E=*:5*.50193DE):**3+9:CFC*/7*7<>4;/:7)5*91)))0+*3179:55514,;83717)-)48:>)(()..4)-2513><?.41)96*(5(7*)(((5*(.-49(--.486(,0(-,(
@M02996:162:000000000-B87FG:1:1101:8682:2348 1:N:0:ACTGAGCG+TATCCTCT
GCTACGGGTGGCAGCAGTGGGGAATATTGCACAATGGGGGAAACCCTGATGCAGCGACGCCGCGTGGAGGAAGAAGGTCTTCGGATTGGAAACTCCTGTTGTTGAGGACGAGAATGACGGTACTCAACAAGGAAGCCACGGCTAACTACGTGCCAGCAGCCGCGGGAAAACGTAGGTGGCAAGCGTTGTCCGGAATTACTGGGTGTAAAGGGAGCGCAGGCGGGAGGACAAGTGGGAAGTGAAAACTATGGGCGCAACCCAAAGCCAGCGTGCAAAAGTGTGAGTCTGGAGTAGGGCAGAG
+
-88=A?85:01=;8=6;==;;7886C@CEFGFCA<CCFDDECDFGD,CCCC<AA,@@@CF@@@>+8CCFDDFGFDFFB??,,B@C+4B,???FFGGCF5CF8=ECFFFFFF:FG9FGGGGGGG9FGFFGGGGGGGGCGGGGE:FFFCEFGCFFGCC5DCDD94CF5CEEBCE0BFE+<=7C=>>C//>/<FGCBE*/>76:>F);)1@F?FGCB@D:19D:?C95):72@7F5).8::B*.259>)06*6?:8(4;;7<11).8(4(.)(*(43=@?(-../64)4-)468((6)4)46-2
@M02996:162:000000000-B87FG:1:1101:8699:2362 1:N:0:ACTGAGCG+TAGCCTCT
ACTACGGGTGGCAGCAGTGGGGAATATTGCACAATGGGGGAAACCCTGAGGCAGCGACGCAGCGGGGGGGAAGAAGGTCTTAGGAGTGGAAACTCCTGTTGTTGAGGACGAAAATGACGGTACGCAACAAGTAAGCCACGGCTAACTACGTGCCAGACGGGGCGGTAAAACGTAGGAGGCAAGGGTTGTCCGGAAGTACTGGGCGTAAAGGGAGCGCAGGCGGGATGACAGATTGGAAGTGAAACCGAGGGGCTCACCCAATAGCCTGCGTGCAAAACTGGGATCCAGGATAAGTGCCGAG
+
8868C@1001);;8=6;<;,;88,,;C<EFCDC@ECEF>CF,C,EEFEC,-C:6,686@@+76@+=4+5B8CCE,:C<A,0+0<98AEFC+<C:CEAC9C,*;87,23**8*;E99CED*2;C*88*28@*+0++0<;CE*8*:+<+3+*2*A*+22*/**)*1/:7*+20>*;**+027**))12*919:*:>:*)7:9:4:):)0.802**0)/)39)5:C1*)192F4)).,<)-7*.2)9)0)(1,(02((,6*12().-4).(5,/(((1+51))()4((.))(-)))..)*),((
@M02996:162:000000000-B87FG:1:1101:7594:2367 1:N:0:ACTGAGCG+TATCCTCT
CCTACGGGAGGCAGCAGCTAAGAATATTCCGCAATGGACGAAAGTCTGACGGAGCGACGCCGCGTGGATGATGAAGGTCGGAAGATTGTAAAATCCTTTTAAGTTTGAAGAATAAGTGGTATGAGAGAAACGTATCATGGTGACGGTAAAACTTGAATAAGCAACGGCTAATTACGTGCCAGCAGCCGCGGTAAAACGTAAGTTGCGAGCGTTGTTCGGAATGATTGGGCGTAAAGGGCACGTAGGCGGTTTTGCAAGCTTGGTGTGAAAGGCAGGAGCTTAACTCCTGGACTGAGTTGAG
+
8AACCBA>5118888;=;;;<;;;CEFGEGGGEEGGGFFC@CBCCEFFFEF@8@+@@FC@@C@F8@CC9E=FEDEFE?9>FFEF=EFFCEDFCFA@FGGGGEGEF5C<AEFE<FEF;EFFFDFEFCFGGGBF8F98C=;DBFFFFE=FGGGD?AFAEEG9EGGG:CGGGGFACCE;3;@77A4*<D*;7?C:=8,4;CCF4>++>+8>>DD>7>EFC;GC>C77FBFGF)>731:FB:)C2C68.0/1>-,)(..6-<*,278)44:<=:FBF<D8)44(586-)-5)4..,34)51).64
@M02996:162:000000000-B87FG:1:1101:7619:2369 1:N:0:ACTGAGCG+TATCCTCT
CCTACGGGAGGCAGCAGCTAAGAATATTCCGCAATGGACGAAAGTCTGACGGAGCGACGCCGCGTGGATGATGAAGGTCGGAAGATTGTAAAATCCTTTTAAGTTTGAAGAATAAGTGGTATGAGAGAAACGTATCATGGTGACGGTAAAACTTGAATAAGCAACGGCTAATTACGTGCCAGCAGCCGCGGTAACACGTAAGTTGCGAGCGTTGTTCGGAATTATTGGGCGTAAAGGGCACGAAGGCGGTTTTGCAAGCTTGGTGTGAAAGGCAGGAGCTTAACCCCTTGACTGCGTTAGG
+
68@CC>:8:0)88====;;,6;;;C<EGGGGGGGGGGGG:CFGEFGGGGGCDGFFD:CFGGGGGFFEEEGGGGGDEGGGGGGGGGG,CFFFGG9EFGGD<BFFDE9C,5EFG9FA?,@CEFFGGGF?FFCFG8:;FGGCFDF,=EBEGGGGECDFGGG@F9=EF>CC>EGFFGGGGDCC7E?A4DFDDGGD5?BA,8*0?FC:A;75;8;DEDFFGGF)9)*0>?@F=4)17(4:=A()983()().(73,<(435)+1.<FB2(484/-2(((825(1.8669).,((.).-67B8((((
@M02996:162:000000000-B87FG:1:1101:7605:2384 1:N:0:ACTGAGCG+TATCCTCT
CCTACGGGAGGCAGCAGCTAAGAATATTCCGCAATGGACGAAAGTCTGACGGAGCGACGCCGCGTGGATGATGAAGGTCGGAAGATTGTAAAATCCTTTTAAGTTTGAAGAATAAGTGGTATGAGAGAAACGTATCATGGTGACGGTAAAACTTGAATAAGCAACGGCTAATTACGTGCCAGCAGCCGCGGTAACACGTAAGTTGCGAGCGTTGTTCGGAATTATTGGGCGTAAAGGGCACGTAGGCGGTTTTGCAAGCTTGGTGTGAAAGGCAGGAGCTTAACTCCTGGACTGCGTTGAG
+
88BCCEFB=8)======;;;<;;CFGGGGGGGGGGGGGGGEGGGGGGGGGGGEFFEFGGGGECF@@EECGGGEEFGGGGGGGGGDFGGGGGGGGGGGGGGGGGAFAFEFGGEFGGGAFGGGCFFGGFGGGGGFGFFGGFGGGGGGGGGGGGFDCGGGGGGGGGFFGGGGGGGGGGG,CFGGGFFGGGGGGGGGFFGFCDFGGGFGGDFFFGC<>EGFDGGE>FGGFGGFFG>;??=><3>?GFF?761>41>:<>B2<*:AFF<<1<FB4:8(.8C:?((2=ABFF07?:8?BF?:;,4<(
@M02996:162:000000000-B87FG:1:1101:15769:2396 1:N:0:ACTGAGCG+TATCCTCT
CCTACGGGTGGCAGCAGTGAGGAATATTGGTCAATGGGCGAGAGCCTGAACCAGCCAAGTAGCGTGCAGGATGACGGCCCGATGGGTTGTAAACTGCTTTTATGCGGGAATAAAGTGACGTACGTGTACGTTTTTGCATGTACCGCATGAATAAGGACCGGCTAATTCCGTGCCAGCAGCCGCGGTAATACGGAAGGTCCGGGCGTTATCCGGATTTATTGGGTTTAAAGGGAGCGGAGGCCGCAGGGTAAGCGTGGTGTGAAATGTCGGGGCTCAACCTCGGCACTGCAGCGCGAACGGG
+
-88A=?=580)=;8=;;==;;;;C;@CEEDFFCEFDFFFBCEECFCFEEFFCCEC:CFE9CCEC8BBDGFEEEE@CFGFG+F:CEGC4@=BCFGFGGABFEGDFGGDDBF8FGGGAFGGFFGGGGGGGGG8D,>FEGG9FEGGGGGG+BEGDGGDDC@DCCC*BFFAFGG>FGGG@EFECFC@9C//:+=FGD>EGE;:ACDGFG58>)9DEDB.**.*;@@F1:)<C<FCB2:(8(45C194)30742.59)9(4(/1(-*54.9).<9D;(-8</(8(.8<0(-(54743223;D29?(
@M02996:162:000000000-B87FG:1:1101:14813:2404 1:N:0:ACTGAGCG+TATCCTCT
GCTACGGGAGGCTGCAGTGGGGAATATTGGGCAATGGGCGCAAGCCTGACCCAGCAATGCCGCGTGAAGGAAGAAGGCTTGCGGGTTGTAAACTTCTTTTAAGTGGGACGAGAATGACGGTACCACTTGAATAAGCTCCGGCTAACTACGTGCCAGCAGCCGCGGTAATACGGAGGGAGCAAGCGTTATCCGGATTTACTGGGTGTAAAGGGCGTGTAGGCGGGACAGCAAGTCAGATGGGAAAGCACGAAGCGCAACTTCGGGTCGGCATTTGAAACTGAGGTGCTGGAGTGTTGGAGAG
+
-88AC?5=8:1=;;=;;==;;88@6CC<ECGFFCE@CDFCCCEEGE<CDFFFEECECFDF@@@@6@FEGFEFGFFFFF<6+?CCEFBF4@DDFDGGGA,CFGG<@EDEFFG:FG9FGGGGDGGGGGG,EFFGGGGG9DGGGDCEGGGGGGFGGGF<@D?>>9@CC*=C7DFF*>CCEEC5EDA?C97C*CFGDE7=8FC7:FG.:/;CFFGGDE3C*.?FFEEC=):>?F7F4<>FA)9039:>B?62CB>B7(7>25*)6B07(407>9))-69EF))6<6:(,4).5.4,4).4F:842
@M02996:162:000000000-B87FG:1:1101:12776:2416 1:N:0:ACTGAGCG+TATCCTCT
GCTACGGGTGGCAGCAGTGAGGAATATTGGTCAATGGGCGGAAGCCTGAACCAGCCAAGTCGCGGGAAGGATGAAGGTATTATGTATGGTAAACTTCTTTAGCTGTGGAGCAATAATCGCCATGCATGGCGAGATGAGAGTACACAGAGAATAAGGATCGGCTAACTCCGTGCCAGCAGCCGCGGTAATACGGAGGAGCCGAGCGTTATCCGGAGTGAATGGGTTTAAAGGGTGCGCAGGCGGCTTCCTAAGTCAGGGGTTAAAGAGCGGTGCGCAACGCCGTCCCGGCAGTGATACGGGG
+
-8AACB8581)=68=;;==;;;;C;E9@ECCEDAACCFCBCEECGE8EEC6CEA::CEC6C@@@+>C@FEEFE=EEF,AE,C9C,CF,BE@ADGF?E,5,CFG,B5B<CFFCF,FFEGGFEG+:ADEFGGGFGEC>FFGGCDAGDFGGFGG9FGAC,3+58+6@CGAAF:6@7CFF:C>C,7*/:/9C@FFCCDEGD*:A<8E5::):)3;C7>)1*.*01@792)<:<?:D3::E097>6C,)()).*-6;-4<B(A7-(76A).8056*40():.,9(373(4:>(-4-4:)-.*(-4(
@M02996:162:000000000-B87FG:1:1101:12552:2420 1:N:0:ACTGAGCG+TATCCTCT
GCTACGGGAGGCAGCAGTGAGGAAGATTGGTCAATGGGCGGAAGCCGGAACCAGCCATGCCGCGGGCAGGAAGAAGGTCCGATGGATTGTAAACTGCTGTTGAGTGGGAGCAAGAAGGCGTACGTGTACGCCGATGAGAGTACCATTCGAATAAGCATCGGCTAACTCCGTGCCAGCAGCCGCGGTAATACGGAGGAGGCAAGCGTTATCCGGATGTAGTGGGTTTAAAGGGTGCGTAGGCGGTTTGTCAAGTCAGGGGTGAAAGGCCGGAGCGTAACATCGGAACTGCCGTGGATACGGG
+
8-,8C?>A=:)=88=;;==;;;;6,;,,;ACE<<,C@AC@CC@@FC+@@@+:@E,CCE@C,88>+77=F@:E,9AEF4BF@C+?CB,5B99?ACEFG,,5,CEF5C=C>FF<D,AFGGGGCCFF>FED@FGGCF8CFGGG8;CFED,@@FGBFGF9CA7@C98CGF97F:==*;CC8C8=*120:)9D+=C88ACGFDGE5DG38175)*2:CD))*6709CF1*)<:<FCD3?:B:3@D>),0()0(:4>9)6<<:EG(4@<B210(79)-4(01.34))7:<:3)5).-(-1:)9233(
@M02996:162:000000000-B87FG:1:1101:12794:2421 1:N:0:ACTGAGCG+TATCCTCT
CCTACGGGTGGCAGCAGTGAGGAATATTGGTCAATGGGCGGAAGCCTGAACCAGCCAAGTCGCGTGAAGGATGAAGGTATTATGTATTGTAAACTTCTTTAGCTGTGGAGCAAAAATCGCCATGCATGGCGAGATGAGAGTACACAGAGAATAAGGATCGGCTAACTCCGTGCCAGCAGCCGCGGTAATACGGAGGAGCCGAGCGTTATCCGGAGTTATTGGGTTTAAAGGGTGCGCAGGCGGCGTTCTAAGTCAGTGGTGAACTAGCGGGGCTCAGCGCCGGCCCGCCATTGACACTGGA
+
-668@:=9:)06=8=;;=;;;;;6;C9CFGFE@@EFDCFC@BCCFG8FCFFCDAC,CFEF966@7C:@FA=FF=CCFBFE<AED@FDGAF<CFFA<E,9AEFGA?:4?DFGB?,9AB8?FGE+?FGFF8EEC=FFGGG,AE>EFGFD8DF8,EFDCE8D>888CDFGGGG:CDGG@F@19@CBF>;;D@CFGC:EGD*9B85CDD>5B5FFG8../*1+2:C5*/)+2)42)(,4BF>B1(147(0037<B9-6<BACG<(156)4<:B0),4,8:)),42806;;>(44(.6>))9447(
@M02996:162:000000000-B87FG:1:1101:12581:2422 1:N:0:ACTGAGCG+TATCCTCT
ACTACGGGAGGCAGCAGTGAGGAATATTGGTCAATGGGCGGAAGCCTGAACCAGCCATGCCGCGTGCAGGAATAAGGTCCTATGGATTGTAAACTGCGTTGGCGGGGGAGAAATAAGGCGTACGTGTACGCCGATGAGAGTACCATTCGAATAAGCATCGGCTAACTCCGTGCCAGCAGCCGCGGTAATACGGAGGATGCAAGCGTTATCCGGATTTATTGGGTTTAAAGGGTGCGTAGGGTGGTTGTGACGTCAGGGGTGAAATGCCGGTGCTTAACAGAGGAACTGCCAGGACACCGAA
+
-86AC>=@8=18=8=;;<==;;;CC@,CEF<ED<C@CCF@@CCEF<,CEEC<CEC,EE@<C@+@6>BDFDCB,,:CF<EF,C,CB<E,B??C9FFGG++++,,4+8=C=F+>>,@<FF?FFECC,@FGGGGGEGEGF7;CC<C9@;9,@;C,BFC,<,*48):BFGCFFD*7CFF?57**/1)0/))1*+:*8BG8>*9FFCF):1537*0C<)0**)2*1<5D*)<0:FCE7:B:11>C(2-)-)73*6))-,(((11,354)).))02)--)*0/4).(/8(37)..3)),(((),(,(
@M02996:162:000000000-B87FG:1:1101:12097:2430 1:N:0:ACTGAGCG+TATCCTCT
ACTACGGGAGGCAGCAGTGAGGAATATTGGTCAATGGACGGAAGTCTGAACCAGCCAAGTAGCGTGCAGGATGACGGCCCGATGGGTTGTAAACTGCTTTTATAGGGGGATAAAAAAGAGTACGTGTACTTTCTTGCAGGTACCATATGAATAAGGACCGGCTAATTCCGTGCCAGCAGCCGCGGTAATACGGAAGGTCCGGGCGTTAGCCGGATTTATTGGGTTTAAAGGGAGCGTAGGCGGTATTTTAAGCGTGGTGTGAAAGGTAGATGCTCAACATCGGAAGTGCAGCGCGAACGGG
+
-86?C9=>=1)=88=;;==;;@CC,C99CCEE@CFDCDCBCDCCC9,EDEC8CA;:<FD;CC9@8@BCFFCFFD@BFGFG+@+?CG<B>=<CDFGGG<,:EFEFFFFDDE:<EFGGGGGGFGGGGGGGG,@FG9FFGGGGGCGGG;D,CFG9EFEFD@+>=C8EGA:EG>@FG*EACFC,@9@>E;DG+@FFD?GEF;DA9DGBC18>)+>CCD)**.229?59*.<::FFD?<3@(45>)9-)-)*)068F)4-4(19(4@<A60)679*:26*0/42(4.((-(,5)4529(495((-1
@M02996:162:000000000-B87FG:1:1101:17915:2433 1:N:0:ACTGAGCG+TATCCTCT
ACTACGGGTGGCAGCAATTAGGAATCTTGCGCAATGGGGGCAACCCTGACGCAGCGACGTCGCGTGGCTGATGAAGTCTTTCGGGATGTAAAAGTCTTTTGGCAGGGAAGAATATAGACTGTACCTGCCGAATAAGCCCCGGCTAACTCCGTGCCAGCAGCCGCGGTAAGACGGAGGGGGCGAGCGTGGTCCGAATTTACTGGGCGTAAAGCGCGCGAAGGGGGGTGGGTAAGGCAGAGGTGAAACTCCGAGGCTCAACCTCGGATTGCTGCTGAAACTGGCAGACTTGAGGGATGTAGGG
+
-88AC?95>01=;8=;6=;<;;;@;,<@CFFCCC@CCFDDCCEFGG8EDECCEC@@CFE@:>@>+>+89???ECCE,C?F9<FDEGCFAB?AEFAFGCEFGGFG=FD@CFGEAE;EDFG,F<ACF@EFGGGG8FFGGFGGGGG:FFG;EGEDFGGFCEDFEDGGGGEGG,CFGGE=EDDD57;>*99/C:C?:>E8<*:=*?FF*C>B5>FC77>5D(/>B*7D*)/7(029?:B@81)C0C.160*57<B79>(42F4:.)-64((469*5)57+*).<:<12((..8<??06(-).)4:
@M02996:162:000000000-B87FG:1:1101:12567:2435 1:N:0:ACTGAGCG+TATCCTCT
CCTACGGGAGGCAGCAGTGAGGAATATTGGTCAATGGGCGGAAGCCTGAACCAGCCATGCCGCGTGCAGGAAGAAGGTCCTATGGATTGTAAACTGCTTTTGAGTGGGAGCAATAAGGCGTACGTGTACGCCGATGAGAGTACCATTCGAATAAGCATCGGCTAACTCCGTGCCAGCAGCCGCGGTAATACGGAGGATGCAAGCGTTATCCGGATTTATTGGGTTTAAAGGGTGCGTAGGCTGGTGGTCAAGTCAGGGGTGAAATGCCGGTGCTGAACATCGGAACTGCCTTGGATACGGA
+
-8AAC?5>810=88=;;==;;;;@6C,CEFECA@CCDFFCDDDEFF8EEFFDFECC@FDFF@@@6@CEGFDF,CEEFEFG9ACCEF9,BC@CFGGGG9,CCFFG,C=CEGGFG,FGGGGGGGGGGGGGGGGGGGEGGGGGGGGGGFFGGGGCGGFFGAFCCC:EGGEGGE@EDGGFFGFEE>@>D/:C7EFGCBGGF*8)>FFFEC3>4@FGC>5**1+;@CC92)<>AFFD.:?F1?>D?0.).)8,24?7.64<FGG:9F?D2642>7142)*39(:43B?<?B)527.))..594(4(
@M02996:162:000000000-B87FG:1:1101:12109:2442 1:N:0:ACTGAGCG+TATCCTCT
ACTACGGGAGGCAGCAGTGAGGAAGATGGGTCAATGGACGGAAGTCGGAACCAGCCAAGTAGCGTGCAGGATGACGGCCCTAGGGGTTGTAAACTGCTTTTATAGGGGGATAAAAAAGAGTACGTGTACGTTCTTGCAGGTACCATAGGAATAAGGACCGGCTAATTCCGTGCCAGCAGCCGGGGTAAAACGGAAGGGCCGGGCGTTATCCGGATTTATTGGGTGTAAAGGGAGCGTAGGAGGGATTTGAAGCGTGTGGTGAAATGTAGATGCTGAACACCGGAATCGCAGCGCGAACGGG
+
88ACCA=:::1=8886;==;;;6;,6;6<<;6@<C@C<,@CEE@CF7C6B6,CA,CCCE@,9<78B@@ED,BB@CB8=@F,,,66F8+@8C55C,C?,,9<@CE,C?ECC+45CEFGEDG9FF=4?EGG@DF@+DFGFBCFGGFD9@,DFG8>C9=@=+@8+5@>7@:EC7;9*;<D6C>,9*/12*;+=4C=?/?E:*:59:3*:)2)1:E1871*.**92:1*0CFFFF:1(3>(45*)22)()))*.4720(-,*1.4B?A)6)67>769)*39:4(,.99>().-4-44(4;E6921
@M02996:162:000000000-B87FG:1:1101:20731:2462 1:N:0:ACTGAGCG+TATCCTCT
GCTACGGGTGGCAGCAGTGAGGAATATTGGTCAATGGGCGAGAGCCTGAACCAGCCATGTCGCGTGGAGGAAGAAGGATCTATGGTTCGTAAACTCCTTTTGCGGGGGGATAAAGTGCGGGACGCGTCCCGTATTGCAGGTACCCCGCGAATAAGCATCGGCTAACTCCGTGCCAGCAGCCGCGGTAATACGGAGGAGGCGAGCGTTATCCGGATGTAGTGGGTTTAAAGGGTGCGGAGGCGGCCCCTGAAGGCGGCGGGGAAAGTGCCGGGCGCAGCCCGGGCACTGCCGGCGAAACGGG
+
-88=A@>5>0)=;8=6;==;;;;@;@6CCCC6<@CCCFFCEC@CFD<ECFE<DA;C@@C<<C:@7@CBFC@C,@CEFF9E,A,CCBCC@?=ADF<FG,,CFFFGCEGGGE*<CFG9FFGGGGGGGGGGGGE;:;+CFGGGGGGGGGEEGGG?FGFCC+0:>9/:EG7CFE*:CFGCCG=C57)5C7DG7EFGD@EEE*>BCCE:C))7)*:AC>))2600<CF)*.<><@CE1:0@0779(93)477(*4:6(4;9;GC(456:(6)./4D>;()*.(.(4>0(34(5),3((-(37(-8:
@M02996:162:000000000-B87FG:1:1101:14537:2495 1:N:0:ACTGAGCG+TATCCTCT
GCTACGGGCGGCAGCAGTGAGGAATATTGGTCAATGGGCGAGAGCCTGAACCAGCCAAGTAGCGTGCAGGATGACGGCCCTATGGGTGGTAAACTGCTTTTGTTGGGGAATAAAGTGCTCTACGTGTAGAGTTTTGGAGGTACCATTCGAATAAGCATCGGCTAAGTCCGTGCCAGCAGCCGAGGTAAGACGGAAGATGCGAGCGTTAGCCGGATTGATGGGGTTTAAAGGGAGCGGAGGCGGAAGGTTAAGTCTGCGGTCAAATGGCAGGGCCCAACCTTGGCAAGCCGGGGGTACTGGG
+
-88?CBA8)108888;;<;;;;;E,CEFFFCC@AEDFFFCF@BEGCAEDEEFDEC9CED9CCCB8CFFGGEDFD,BFGGG7E,AAFB4@?@BFF,ED<,C9E4,4B>@CC=?FFF:FE5D<F<D6FDFD<EC,,@@+>6FCEGFFGDGDFFBFFC,>,2>896CB,@EF@,9>FF7>FC7;9*38/9@*=CC8?G=6+;=8:>A=5):)1CECE5**.**1;C)2)<C<@F5:?(<(4:<:D104>D(269@).-6):9-2>.).-),747>B<3*0(-.)93:?)3667179(--)..,,
@M02996:162:000000000-B87FG:1:1101:13295:2590 1:N:0:ACTGAGCG+TATCCTCT
GCTACGGGGAGCAGCAGTAGGGAATATTGCACAATGGGGGAAACCCTGATGCAGCAACGCCACGGGTGGGAAGAAGCATTTCGGGGTGTAAACCACTGTCGTGAGGGAATAATGCTTGGCCTCGGCCAAGTTGAATGTACCTCGAAAGGAAGCACCGGCAAACTTCGTGCCAGCAGCCGCGGGAACACGTAGGGGGCGAGCGTTGTTCGGAAGGATTGGGCGGAAAGGGGGCGCAGGCGGCTTGGTAAGTCTGCTGTGAAATGGTTGAGCGCAACGCAATCAAGCGGGGGAAACGGGGAAG
+
-8ABC:15:)1==;=;;<;<;8;C,C,,CFGCC<<CCDDCCCDEFD<CECD@CE<ECFCF@:B@+@+8CDCGECFFEFDFCFFG+C=F:?@AEFEFFG,BF+BF?FCCD,C?,C?,,CFGF<FFGCEFGGFF=;F;EFFFG,CFFGGGGGGGGGGG:CDEE9@3,7C8C:F9F>FCBC9*77)8?CFCD*;B8:EE>DDE<C/)117@B>>7))0*0.9>FECGCDFFB)77969DFF@C0/()-096D-6*644:)+:5<69?).8:@7)479E28,2,.??F2:>(99-:1821B>(-,
@M02996:162:000000000-B87FG:1:1101:17210:2596 1:N:0:ACTGAGCG+TATCCTCT
ACTACGGGTGGCAGCAGTGGGGAATATTGGGCAATGGGCGCAAGCCTGACCCAGCAATGCCGCGGGAAGGAAGAAGGCTTTCGGGTTGTAAACTTCTTTTAAGTGGGACGAGAATGACGGTACCACTTGAATAAGCTCCGGCTAACTACGTGCCAGCAGCCGCGGTAATACGTAGGGAGCAAGCGTTATCCGGATTTACTGGGTGTAAAGGGCGGGGAGGCGGGACACCAAGTCAGAGGTGAAAGCACGAAGCTCAACTTCGGGGCTGCATTTGAAACGGATGGTCTTGAGTGTTGGAGAG
+
-88ACA=5:01=;8=;;==;;@@@CA<@ECFECCFDFFEC@BCEGC<EDFFFAECEECCEEBFC+>FEGEEEFECFFGAE,AFCEF?F:@?DEDCFFE,CFEE5@FCEEFG7FGDFGGGGEGGFGGG,CFGFFGGG@EGGGGCGGGCFGG,DFGGFFGCFC9@EG4@GFF?C0CCEEGECFFFAEC9D<FGGCB*36:D6;CF;:/;AF=FE*7)5<7CC>ECCE>E*,<CF9ABFF)524:7997?0C?FE0).5??0-<@(4(4,4522))6@E?<366)40):)).67)5)-.8)(,1
@M02996:162:000000000-B87FG:1:1101:15501:2609 1:N:0:ACTGAGCG+TATCCTCT
ACTACGGGCGGCAGCAGTGAGGAATATTGGTCAATGGACGGAAGTCTGAACCAGCCAAGTCGCGTGAAGGATGAAGGTAGTATGGATTGTAAACTTCTTTAGACGCAGAGAAATAAGGCGCTCGTGAGCGCTGATGCTAGTATGCGTAGAATAAGGATCGGCTAACTCCGTGCCAGCAGCCGCGGTAATACGGAGGATCCGAGCGTTATCCGGATTGATTGGGTTTAAAGGGTGCGCAGGCGGCAGGTTAAGTCAGCGGTTAAATAGTGAGGCTCAACCGCATCCCGCCGTGGAGACTGGG
+
-8ACC?=:)1)8888;;<;;;C@CCE,@EDFC@@FCDEFCCCCECE<CAFFCDECCAFFCC@@>+>CDFFEEE=AEF,E,,9,C,CC5BC@AEGFBF9,EFGGGE>CCCFGEF,FGGGGGG>FFEGGGGGGEGFEGGFGGFF=FGG8EEGG,EFC?C,3>8<8CGGAFGGBEGCF<DCCCC>@;D7CD+BCGCDGEA*;ACCEAE)8>)/CED:71250*9CC1/)<:AFGF<BFFF>DGFG98907,*6>@)6:<?CG8(84>)6<.9AFFB(7C91:(-8(3:?BFB7-(-8.:>).,(
@M02996:162:000000000-B87FG:1:1101:17530:2615 1:N:0:ACTGAGCG+TATCCTCT
ACTACGGGAGGCTGCAGTAGGGAATGTTGCGCAATGGGCGAAAGCCTGACGCAGCAACGCCGCGTGAGTGATGAAGCCCCTCGGGGTGTAAAACTCTGTCAGTAGGGACAAATTTTGAGGGTACCTACAGAGGAAGCATCGGCGAACTACGTGCCAGCAGCCGCGGTAAGACGGAGGAGGCAAGCGTGGTCCGGAATGATGGGGCGTAAAGAGTTCGGAGGGGGCAGGGTAAGTCTAGGGTGAAAGCCCGAGGCTCAACTTCGGTTCGGCACTGGAGACGGGCAAGCGAGAGAGCGGGAGG
+
-88ACA8=):18;;=;;==<;@CCCE@ECFGCC@CDFFFCEDEEF@,CCFC:@C+CDFCF@@@>6>BCCEEEFADFFEFG7?FDEG=FFECCEGDFFG,FGF@FDFEEFFGG?,A9FG+DF=BFG,CFFGGGGGGGGG9FGGG+@EE,EFG:FFGFCDCDDCEEFG:EEFGCG*A:B=27*9AF=D<*:1;C8BGG>*:=:FGFCD)<D:C?C*0:>(/>D5=C:>5<()09?.4*.:*C:*39:B<<<>BE>0.3?GG>)*-4--39BBGF1:F*0.((-7(4-88(3419(4198((2(
@M02996:162:000000000-B87FG:1:1101:17029:2656 1:N:0:ACTGAGCG+TATCCTCT
ACTACGGGGGGCAGCAGTGGGGAATATTGGGCAATGGGCGCAAGCCTGACCCAGCAATGCCGCGGGAAGGAAGAAGGCTTTCGGGTTGTAAACTTCTTTTAAGTGGGACGAGAATGACGGTACCACTGGAATAAGCTCCGGCTAACTACGTGCCAGCAGCCGCGGGAATACGTAGGGAGAAAGCGTTATCCGGATTTACTGGGTGTAAAGGGCGTGTAGGCGGGACAGCAAGTCAGATGTGAAAGCACGAGGCTCAACGTCGGGGCGGCAGTTGAAACTGCTGTGCTGGAGTGCGGGAGAG
+
-88AC?=515188889:<:9:78=,?5AACGDC@B=CFEC@@@CF@,A=BB=EA,BA<>B,>>>+=@@FDBCFAAFFF8@,=FCDDFF1@<A;@>FFC<FGEF,@FCCCFG@FG@FGGGGFGGEGGF,=FGCCFGG9CGGGG5EGGGGGE6CFGCC:CC;A72CE*:E*<@C7CGCCCC*:7:8=7/>5CFGCE2/6DF4:FG):19BFBDE7>)>*4>FFGDCE>CC?F<;64:FA-906:49<)91D:>>4((55:93:>1>0>(434)().7:03)62*5)(-))513536(4>>3(-
@M02996:162:000000000-B87FG:1:1101:18860:2674 1:N:0:ACTGAGCG+TATCCTCT
ACTACGGGGGGCAGCAGTGAGGAATATTGGTCAATGGGCGAGAGCCTGAACCAGCCAAGTAGCGTGCAGGATGACGGCCCTATGGGTTGTAAACTGCTTTTGTTGGGGAATAAAGTGCTCTACGTGTAGAGTGTTGTAGGTACCATTCGAATAAGCATCGGCTAATTCCGTGCCAGCAGCCGCGGTAATACGGAAGATGCGAGCGTTATCCGGATTTATTGGGTTTAAAGGGAGCGTAGGCGGAAGGGTAAGTCTGCGGTCAAAGGTCAGGGCCCAACCTTGGCAGGCCGGGGATACTGG
+
88A?C?8510188884:<:::CCD<C?,CCB?<=?@CCFCE@>CFD,?DFEFEA:B=EE:?DCB8BBBFFEDDEACFEEG+@@>FG@+>FC=EFBFF,,@@F>,,8BCEFC>FGGFFF,?CGGGFFFGFFG@4@;C2C,CFGGGGGGGGGGGGGFAF7C<CC8EG79EGB?CDEFE8?C:*9>5:>DD7FGGDEGGF*C?<DGDCC7>)9>E7>)**6*2@@C92)<:AFGEBFFF1::C2D207@D,*5:F)4)6)>D40@DA)4.<F?GFF:3;>((.4@8(4-7>072969(47)6)
@M02996:162:000000000-B87FG:1:1101:22453:2676 1:N:0:ACTGAGCG+TATCCTCT
ACTACGGGTGGCTGCAGTGGGGAATATTGCACAATGGGGGAAACCCTGATGCAGCGACGCCGCGTGAAGGATGAAGTATTTCGGTATGTAAACTTCTATCAGCAGGGAAGAAAATGACGGTACCTGACTAAGAAGCCCCGGCTAACTACGTGCCAGCAGCCGCGGTAATACGTAGGGGGCAAGCGTTATCCGGATTTACTGGGTGTAAAGGGAGCGTAGACGGTATGGCAAGTCTGAAGTGAAAGCCCGGGGCTCAACCCCGGGACTGCTTTGGAAACTGTTAAACTAGAGTGTCGGAGAG
+
-88ACB8)1))==8=;;==;;88B@EEFGGGGDFFDFFDGFGFGGGFFFCDEFFCCCFEGFCFC8@FFGGFFFFEE<CF,AEFECFFG?BDFFGGGG<,CEFGGDGDEFGGGGGEFGGGGGGGGGGGGCGGGGGGGGGGGGGGGGGFGGGGGGGGGFGFDF9@EG@EGFCFF;EGGGGDCECFFE:9C5FGGGF5*8FGFFGG=C9?FFFFGFFFG9<DDFGG>E>GG?FFF<><BADF:5:<F<78:GFFFB,3><FCB?E>B>F08;)2)5:FCB7-6476A>34<BA?.:656@B>61
@M02996:162:000000000-B87FG:1:1101:16469:2678 1:N:0:ACTGAGCG+TATCCTCT
ACTACGGGAGGCTGCAGTGGGGAATATTGCACAATGGGGGAAACCCTGATGGAGCGACGCCGCGTGAGTGAAGAAGTATTTCGGTATGTAAAGCTCTATCAGCAGGGAAGAGAATGACGGTACCTGACTAAGAAGCCCCGGCTAACTACGTGCCAGCAGCCGCGGTAATACGTAGGGGGCAAGCGTTATCCGGATTTACTGGGTGTAAAGGGGGCGGAGGTGGTATGGCAAGTCAGAAGGGAAAACCCGGGGCCCAACCCCGGGGATTGCGTTGGAAACGGCCAAACAAGGGGACCGGAGG
+
-8AAC@==581==;=;;;=;;88@6C6CEGGGCCFCDFDDEEDFGD8ED@EAAA6@BFCF:@@>+>BCCCADFEFF,C9<,@EC4BDF,@?AAFAFFC,EFGGGEFDBEGG,FGAFGGGGGGGGGGGGFGEFGGGGGGGGGGEGGGGGGGEGGGGGEG?FC9BEG*=ECBGE;DFEGGD5=>>=C93>;FGGCE://CF6:CG8;)9FFFGE3@@G)7DG.;C/<*<<1?0<556=6<F*,13785>(99>B(((-4*981BBFF>((87*42(021),,-)-43::(,,(((-4(77(-(
@M02996:162:000000000-B87FG:1:1101:18662:2720 1:N:0:ACTGAGCG+TATCCTCT
CCTACGGGAAGCAGCAGTGGGGAATATTGGGCAATGGGCGCAAGCCGGACCCAGCAATGCCGCGTGAAGGAAGAAGGCCTGCGGGTTGTAAACTTCTTTTATCAGGGACGAATGAAATTGACGGTACCTGAAGAATAAGCCACGGCTAACTACGGGCCAGCAGCCGCGGGAATACGTAGGGGGCAAGCGTTGGCCGGATTGACTGGGTGGAAAGGGCGGGTAGGCGGGAAAGCAAGTCAGATGGGAAATCTCTGGGCCCAACCCAGAAACGGCATGGGAAACGGGTTTGCTGGAGTGTGGG
+
68AAC@=>511==;=;;==;;888;;,,CCGCCCECDFFCFEDEF8+@@@@CDACEDEAFD@@@+@FFGGFFFEDFGGGE,AFDEF?F:@ED<AFGGF<FG9EFFFFFDFGD<FEFF9,CFGGGGGGG9FFFEGGAFGGGGGGGGGGGGGAGGG6:5C7@DFCFFEGGG*BCDFFF+<7=*15>CDGFG**?CFGGFG3.2>E*<DF.8)1<CFFG:>)98*2737ED2DC@8?BF44*:4*.08?@?75-1)6731*13<>??0<?FFB*4>F)*5,3::<0::2((,6)).,.(84232
@M02996:162:000000000-B87FG:1:1101:7801:2720 1:N:0:ACTGAGCG+TATCCTCT
CCTACGGGGGGCAGCAGTGGGGGATATTGCACAATGGGGGAAACCCTGATGCAGCGACGCCGCGTGAGTGATGAAGTATTTCGGTATGTAAAGCTCTATCAGCAGGGAAGAAAATGACGGTACCTGACTAAGAAGCTCCGGCTAAATAAGTGCCAGCAGCCGCGGTAATAAGTATGGGGCAAGCGTTATCCGGATTTACTGGGTGTACAGGGAGCGTAGACGGTGAAGCAAGTCTGAAGTGAAAGCCCGGGGTTCAACCCCGGAACTGCTTTGGAAAAGGTTTGACTAGAGTGTAGGAGAG
+
88ABC5@=1))88884:<::488@FFFFEFGGGGGGGGGGCFGFEGGGGGGFGFEEBFFECFGE<FFCEF>FGFBFFGCFFA>FB:>FB@BFB9?FECCEEG>FGGGFFCFE:AFFA:EG@CCFGGFG?C9FFGCC8BFEG88<CG?9+<EGGDGE*;CFC9::CEE=:++3:00<@*5CGF57E75<FGGG8BCE=CFFGDEFG5=*98<E9@BDG?D7*ACC5>FC5?*..).999F0)*)7.)0479>5-(4<4:43(8;9((54?)2.8?;C930:<BA?B96-(68:A<)60),(-
@M02996:162:000000000-B87FG:1:1101:7818:2723 1:N:0:ACTGAGCG+TATCCTCT
CCTACGGAGGGCAGCAGTGGGGGATATTGCACAATGGGGGAAACCCTGATGCAGCGACGCCGCGTGAGTGATGAAGTATTTCGGTATGTAAAGCTCTATCAGCAGGGAAGAAAATGACGGTACCTGACTAAGAAGCTCCGGCTAAATACGTGCCAGCAGCCGCGGGAATACGTATGGAGCAAGCGTTATCCGGATTTACTGGGTGTAAAGGGAGCGTAGACGGTGAAGCAAGTCGGAAGTGAAAGCCCGGGGCCCAACCCCGGAACGGCTTGGGAAACTGTTTGACTAGAGGGCAGGGGGG
+
88ACCA>)10)=======;;;88@FFGGGGGGGGGGFFGGFFGGGGGGGGGFGC6@@FFEFFFF@CEFFFFGGGBF,CFFFCGEBA=FFGGFDBFFGG9FGGCGGGGDEGGGGGGGGGGFGGEGGEGFGGGGGGGG@GGGGGGEGGGGGGFGCFEDFGGGGDCGE*?E=GGG=ECACFGFGDFFEC5CDG>EEFDGA77A:CFAG)9?FFGG5@3CD?D3=EGDGFFG2?GF4>(09?>652<?A47:D>BE1((43=C<(<9(7;(1)(9(42)307)6<F2:<4--.)..((,-.(((-
@M02996:162:000000000-B87FG:1:1101:7829:2738 1:N:0:ACTGAGCG+TATCCTCT
CCTACGGGGGGCAGCAGTGGGGGATATTGCACAATGGGGGAAACCCTGATGCAGCGACGCCGCGTGAGTGATGAAGTATTTCGGTATGTAAAGCTCTATCAGCAGGGAAGAAAATGACGGTACCTGACTAAGAAGCTCCGGCTAAATACGTGCCAGCAGCCGCGGTAATACGTATGGAGAAAGCGTTATCCGGATTTACTGGGTGTAAAGGTAGCGTAGACGGTGAAGCAAGTCTGAAGTGAAAGCCCGGGGCTCAACCCCGGAACTGCGTTTGCAACGTTTTGACTAGATGTGCGGGAGG
+
88ACC5>>50)8888::<:::887BAFGGGGGGGCFFFEC@FGFGGGGGFFFFDEF+@=FFGGGGEEGGGGGGGDFFFAGGFFEGECCCF;CFFGGGF9FFGGGGGDD,*@FGGFFGGGCFGGGGGG7F<<79FCG@CFGEGDGG7CFGGGCGGG8CFCFFD8:5?GE7CCF=FFF*<F+:9@@CC5DF?FGEDC*/**1?75)*//9F6C3:*))9(19=EGGGFCFBFGFA2)0)640.*694;>1)(45((48)*9:,<39(,))*(90((*<=74(.)3,,)-..).2)))-0(((-
@M02996:162:000000000-B87FG:1:1101:11959:2745 1:N:0:ACTGAGCG+TATCCTCT
GCTACGGGTGGCAGCAGTCGGGAATATTGCGCAATGGAGGAAACTCTGACGCAGGGACGCCGCGGAGAGGAAGAAGGTTTTCGGATTGGAAACTATTGTCGATAGGGAAGAAAAAAGACTGTACCTATCAAGAAAGCTCCGGCTAACTACGTGCCAGCAGCCGCGGTAAGACGAAGGGAGCAAGCGTTATCCGGAGTTACTGGGGGTAAAGGGGGCGGAGAGGGGAAAGCAAGGCGGAAGGGAAATCCCGGGGCGCAACCACGGAACGGCGTGGGAAACGGTGTAGCGAGAGGGCAGGAGG
+
-88AC?=):0);;8=;;==87@@@6C@9CFGCE:BCFCEDFFDFED<EDECF@C@CCFCF@@6>+448FEAFGCBBE<:97,CCE+8B,?9?,CEE<F,CFF7FEFFDEGGDDDGEGGF,@FFGF,C,CFGGGGGGGDGGGCE+@FF;BCG@EFGFCFC@:*>>FG=CG,BFG*4:C=EE5FAA8C5*92;23)2*0*:9*2<>CD.<F=FG5)0)>()1<*/1*.=72)0044()-97)2*.04**.*4371;((4CD<(0:;B:2(56)(-4;:62.(4)((..)(33-38(26@B(2(
@M02996:162:000000000-B87FG:1:1101:7810:2746 1:N:0:ACTAAGCG+TATCCTCG
CCTACGGGAGGCAGCAGTGGGGAATATTGCACAATGGGCGAAAGCCTGATGCAGCGACGCCGCGTGAGGGATGAAGGATTTCGGGATGTAAAGCTCTATCAGCAGGGAAGAAAATAACGGTACCTGACTAGCAATCTACGGCTAGAGACGTGACAGCAGGCGCGGTAATACGCAGGGAGCAAGGGTTATCCGGAATTACGGGGTGTAAAGTGAACGTAAACGGTTGAGCGAGTGGGGAGGGAAAGCCGGAGGCTAAACCCGGGAACAGCTGTGGCAACTGATTCGCGGAAGTGCCGGAGAG
+
8ACCC>AFA:)=8==;====;868EFGGGD,FGGGGGG8FFCF+EFGGG9CFGFFCFGGG7CFG=FGG8FFGGGGG<9CEFAEF++78,:EF9FG<A,CFDGB9EDF=,?EFAA=5?,++8:3AF<D89,,,6,6,8,,683+>,,,,8+68,+@E,D+*3*4*51**,5?C41**4:****))4**2;:7C*)//)+3)9)=0*19BF9*<7***1,*1**717)<>7))04(()(())-*(03..()((0(.)))09((0-,28(.).0)(()2*4(()/.)((((((-.<)4()(,43
@M02996:162:000000000-B87FG:1:1101:14871:2747 1:N:0:ACTGAGCG+TATCCTCT
ACTACGGGTGGCAGCAGTGAGGAATATTGGTCAATGGGCGGAAGCCTGAACCAGCCAAGGCGCGTGAAGGATGAAGGTATGATGTATTGTAAACTTCTTTAGACGTAGAGAAATAAGGGGATCGTGATCCCTGATGCTAGTATACGTAGAATAAGGATCGGCTAACTCCGTGCCAGCAGCCGCAGTAATCCGGAGGATCCGAGCGTTATCCGGATGTATTGGGTTTAAAGGGTGCGCAGGCGGCGTTGTAAGTCAGTGGTTAAATAGTGGAGCTTACAGCCAGCCCGCCATGGATCCTGGG
+
88AAC:99:01;=88;;=;;;;;C<E,6@DF<@@E@ECF@@ECEG8<ECFE@FA9:@FD,C@@B78BCFFCEFCDEG<FC,A,C5C5,CEBAEGF<F,5CFGGG?44ECFGDF,CEFFG@C:DCFGG,EEF@FFGFG=FGGGAFGF=9FEFCEF>?9,=>8C6EFFGCFC:6C6DCB@CACC9ACCCG7,<C8*;C9**;89EDD5?A)+:C5)0);.+31<C:*)<:>@>>5;D>;>F5(>6<0.0(16<=):9<-A*)(/9>)).-18742,)2))).,<(8(4>6>,().)-).)..(
@M02996:162:000000000-B87FG:1:1101:7374:2756 1:N:0:ACTGAGCG+TATCCTCT
CCTACGGGGGGCAGCAGTGAGGAATATTGGTCAATGGGCGAGAGCCTGAACAAGCCAAGTAGCGTGAAGGATGACTGCCCTATGGGTTGTAAACTTCTTTTGTCCAGGAATAAAAAAGCCCTCGCGCAGGGTACTTGCAGGTACGGGTTGAATAAGGACCGGCCAATTCCGTGCCAGCAGCCGGGGTAATACGGAAGGGCCGAGCGTTATCAGGATTTATTGGGTTTAAAGGGTGCGTAGGCAGTGGAGCAAGTCAGAGGTGAAAGCACGGGGCGGAACTCCGGAACGGCCTTGGATGCGG
+
88ACC5>91))8888::9:5::::<C?FFGFGCEDEFGGGFDEEFGGGGG<,BAAB,BFAEGCEBBCFGF8=FE9,EE=FGCGGEG<+C@FAFA<B,,@@,>>,@B>CDGF:@;7EFC761,><CFC*=<B3,7?EF?CFFB@<17C*=EGGF@CCEFFFBD**:@<C9<:7C;C?:5602/5):9)*9+:2;>GG:D3>7CE)?CB355:+:6/9*)*0*+<//5=D9*:41(-)((0)-2)04?))/4,0()65)+0(4<<))6(,.4949()*0(,.6)((1((--(,(50()*)(-,
@M02996:162:000000000-B87FG:1:1101:14863:2763 1:N:0:ACTGAGCG+TATCCTCT
GCTACGGGTGGCAGCAGTGAGGAATATTGGTCAATGGGCGGAAGCCTGAACCAGCCAAGTCGCGTGAAGGATGAAGGTATGATGTATTGTAAACTTCTTTAGACGTAGAGAAATAAGGGGATCGTGATCCCTGATGCTAGTATACGTAGAATAAGGATCGGCTAACTCCGTGCCAGCAGCCGCAGTAATACGGAGGAGCCGAGCGTTATCCGGATGTATTGGGTTAAAAGGGTGCGCAGGCGGCGGTTGAAGGCAGTGGTTAAAGCGGGGAGCTGAACTCCATCCCGCCAGTGATACTGGG
+
-88ACAA5:00=;88;;==;;;;C;@6<EEE<@<CCDFFCCEEEFC8EDFCDDA::CEECC@@@8>BDGCEFFCEEF:?,,95C<C<,CE??DFC9F,,9EFGGC+9??FFDF,CFGGGGG7FGFGG4FFGFFF,EFEEGF>;FGGFBEEF,EFB9=,0>8C+BDEDFFE>FGGF@EFC?@9**5<>F+@FG>9@1/*3*;?EA::):)+;EC;))0.3+;BE5*)317ACB(32;9;;9(910())-).4@(1:?(AF--19A2<9(5357>()3*,)).0-6:1,,41(..9)69)6)(
@M02996:162:000000000-B87FG:1:1101:17665:2773 1:N:0:ACTGAGCG+TATCCTCT
ACTACAGGAGGCTGCAGTGAGGAATATTGGTCAATGGACGGAAGTCTGAACCAGCCATGCCGCGTGAAGGAAGACGGCCCTATGGGTTGTAAACTTCTTTTGTGGTGGAGCAATAAGGTCCACGCGTGGATCGATGAGAGTACATCACGAATAAGCATCGGCTAACTCCGTGCCAGCAGCCGCGGTAATACGGAGGATGCAAGCGTTATCCGGATTTATTGGGTTTAAAGGGTGCGTAGGCGGGGCAGCAAGGCAGAGGTGAAAGCCCGGGGCGCAACTCCGGAACGGCCGTGGATACGGG
+
-88A?68=5:1==;=;;==;;;;@;C,CCDCCD<@CCDEBCCCEF<9ECFFDDECCDECFEBC@+@FFGGFFFFCCEFFG7ACEFGF,@@@<CFAFG9?EEFEFD,BCDGF@F5FGGG5CFGGFGGEGGGDGEF8EFGGGFGGG:CFGGGG@FGF9>@8>CD+CGGAFGE@ECFGEFCCC79<>C3CG9FGGDBGGF*CFDGG>C<:A4@FECD55*9+1;CC::)=CEFGB6<?F::>>>/3)4>>?C<?F(1::BGG?BF?2-341B;DFF()2)(,.2>1<29(836(-34-)9:::1
@M02996:162:000000000-B87FG:1:1101:7375:2774 1:N:0:ACTGAGCG+TATCCTCT
CCTACGGGGGGCAGCAGTGAGGAATATTGGTCAATGGGCGAGAGCCTGAACCAGCCAAGTAGCGTGAAGGATGACTGCCCTATGGGTTGTAAACTTCTTTTGTCCAGGAATAAAAAAGCCCTCGCGCAGGGTTCTTGCAGGTACTGGTTGAATAAGGACCGGCTAATTCCGTGCCAGCAGCCGCGGTAATACGGAAGGTCCGAGCGTTATCCGGATTTATTGGGTTTAAAGGGTGCGTAGGCTGTGCAGCAAGGCAGAGGGGAAAGCCCGGGGCTCAACTCCGGAACTGCCTTGGATACGG
+
8ACCC>AAA5)8888::<::::CCFFDGGGGGGGGGGGGGGGGGGGGGGGGEGFFFFGGGGGGFFGGGGGGGGGFDGGGGGGGGGGGGEGGGGGGGGGFGGGGGGGGGFGGGGGGFGG@CFCFGGGGGGGGCCC@BEGGGG=CFFGGFCEGGGGFFGGGGGGG8EGGG?FG6DGGFFGGGFGFFGGGGGFGFFFCE5D<FCDC@=DF>>)><DEB<<?FF6EFC=>=96@CFF1?)4:BC,2)0,)@4:)(.4(,(-198()4::B(:7479>708=234)6:9271),5,)6).4*65(,
@M02996:162:000000000-B87FG:1:1101:7391:2789 1:N:0:ACTGAGCG+TATCCTCT
CCTACGGGGGGCAGCAGTGAGGAATATTGGTCAATGGGCGAGAGCCTGAACCAGCCAAGTAGCGTGAAGGATGACGGCCCTATGGGTTGTAAACTTCTTTTGTCCAGGAATAAAAAAGCCCTCGCGCAGGGTTCTTGCAGGTACTGGTTGAATAAGGACCGGCTAATTCCGTGCCAGCAGCCGCGGTAATACGGAATGTCCGAGCGTTATCCGGATTTATTGGGTTTAACGGGTGCGTAAGCTGTGCAGCAAGTCCGAGGTGAAAGCCCGGGCAGCAAATCAGGAACTGCTGTTCATATTG
+
88ACC5@))))8888::<:::::CFCFGGFFGGGGGGFGGGC@CGGGFFDBFGFFFFGGGFGGGCGGGGGGGG<D+8CFGG8DFGG:FC@FDFFGGF9;C;,@FFCFFCFADFGFCFGBDFFFGGGDCFEGFCFGFFFFGF3?2,2+25BF99,?C??<F87C8?FF<9<67DG*+<C*:FFF>G3))1+23;.**)0:4*5/)87B)0):<5>3**):**<+CA)*9<**5866:3:)*.*.6)06)0),)4>AA,1)(().))).(0,)-(-)*0(.).1),.(.),))).))./))))
@M02996:162:000000000-B87FG:1:1101:8168:2805 1:N:0:ACTGAGCG+TATCCTCT
CCTACGGGGGGCAGCAGTGAGGAATATTGGTCAATGGGCGAGAGCCTGAACCAGCCAAGTAGCGTGAAGGATGACGGCCCTATGGGTTGTAAACTTCTTTTTCCGGGGGATAAAGTGACCCACGTGTGGGTTATTGCAGGTACCCGGTGAATAAGGACCGGCTAATTCCGTGCCAGCAGCCGCGGTAATACGGAAGGTCCGAGCGTTATCCGGATTTATTGGGTTTAAAGGGAGCGTAGGTGGAAATGTAAGTCAGCCGTCAAATCGCGGAGCTCAACTCCGTCCAGCGGTTGAAACTGCG
+
8BCCCADBA>)8888::<:::::CFGGGGGGGGGGGGGGGGGEGGGGGGGGGGFFFFGGGGGGGFGGFGGGGGGGFGGGGGGGGGGGGGGGGGGGGGFGGGGGGGGGGGGGGGGGGGGGGGGGGGGGGGGGGGGGGGGGGGGGGGGGCGG9:FFGGGGFGGGGGGGGGGGGGGGGGGGGGGGFFGGGGGGGGGFGGFGGFGGGEGGFFFFFGGFF:4>GGFGGDEDGGFFGFFF>@9BFG2CBFDF7<FDFFADA>06C?>FFF9?:?FB3363@CFFA2:E3?;0?024--7:<29>A2:
@M02996:162:000000000-B87FG:1:1101:8160:2821 1:N:0:ACTGAGCG+TATCCTCT
CCTACGGGGGGCAGCAGTGAGGAATATTGGTCAATGGGCGAGAGCCTGAACCAGCCAAGTAGCGTGAAGGATGACGGCCCTATGGGTTGTAAACTTCTTTTTCCGGGGGATAAAGTGACCCACGTGTGGGTTATTGCAGGTACCCGGTGAATAAGGACCGGCTAATTCCGTGCCAGCAGCCGCGGTAATACGGAAGGTCCGAGCGTTATCCGGATTTATTGGGTTTAAAGGGAGCGGAGGTGGGACTGTAAGTCAACCGTCAAATCGCGGGGCGCAAACCCGGCCAACGGTTGAAACGGCG
+
88BCCBA9AA088889:<:::::CFFFGGGGGGGGGGGGGGGEEGGCGGGGGGFFGFGGGFFGG=FGGGGFGGGEGGGFFFGGFGGGEGGFFGGGFGFGGGGFGGGGGDGCAGGG9CBCFFFGGFGFGGG*F@9C9CCCF7CGGGGDCGGGFFGGGGFFGGGEGGDGGGGC=G>F6>EGGGDBEGGGD7FGGG)CE30CFDDC>=57509:EG>>D=<F**<F9EB0>9=FB??()(277(9:)..)4*)6=<44)-29,858)4)((03)-1(5?7,((()-(4((-3((49(6<*,((-
@M02996:162:000000000-B87FG:1:1101:12228:2853 1:N:0:ACTGAGCG+TATCCTCT
ACTACGGGAGGCAGCAGTGAGGAATATTGGTCAATGGGCGGAAGCCTGAACCAGCCAAGTCGCGTGAAGGATGAAGGTATTATGTATTGTAAACTTCTTTAGCTGTGGAGCAATAATCGCCATGCATGGCGAGATGAGAGTACACAGAGAATAAGGATCGGCTAACTCCGTGCCAGCAGCCGCGGTAATACGGAGGAGCCGAGCGTTATCCGGATTGATTGGGTTGAAAGGGTGCGCAGGCGGCTTTCTAAGTCAGTGGTGAAATAGCGGTGCTCAACGCCGTCCCGCCATTGATACTGGG
+
-8AAC@888:1=88=;;==;;;;C6C6CEEFED<CCDDFCDEDEFAEEEFFDFFCCAFDCC@@B+@FCGFDFFDCEF?FC,9?C<ECCBABDFGG9F9,CFGG<?,BADGGDF,EFEFGGGG>FGGFGGGGGEF8EGGGGGGGGGGGGGGGAGGFCE==>CCDEGG8EFE@FGGGGGGFFCC@>E;CD+DFEC@EGF*CD8CEDC9:B48CEC>:**7+1@CC::5E>AFFF(41DBBFGFG28(0).*6<F)).<)AD:(9>2:49ADF99;-6C68B6>E39>09>>9()564:F26:(
@M02996:162:000000000-B87FG:1:1101:12247:2855 1:N:0:ACTGAGCG+TATCCTCT
GCTACGGGAGGCAGCAGTGAGGAATATTGGTCAATGGGCGGAAGCCTGAACCAGCCAAGTCGCGTGAAGGATGAAGGTAGTATGTATTGTAAACTTCTTTAGCTGTGGAGCAATAATCGCCATGCATGGCGAGATGAGAGTACACAGAGAATAAGGATCGGCTAACTCCGTGCCAGCAGCCGCGGTAATACGGAGGATCCGAGCGTTATCCGGCGTTATTGGGTTTAAGGGGTGCGCAGGCGGCTGTCTAAGTCAGTGGTTAAATAGCGGGGCTCAGCGCCGGCCCGCCAGTGAGACTGGA
+
--8?C?881:1=88=;;===;;;;;CC<EF<C66<CC@CBDECEG?@ECEFFCFCC6EC,:@+88@FCFF?EECCED,A,,9<E,C<CB@@CEG,,C<,FFFG,?9B<BE@DF,CE;FGGGGCFFFGGDFGFEGCFGGE@D;EFGGDFGGD9DFA?,3=E6=@CGFC8F@+@7DF?D9;,@7*9C37C+DCE8@EC)*;/7*:)85:8;+;=)))2)(*+1<=1*)AC)*2)(4(0(4;93>9.(.0405.9)5)-)39<(066)-6)0()-(,8<))-230((--4(--()).).*)..(
@M02996:162:000000000-B87FG:1:1101:23900:2857 1:N:0:ACTGAGCG+TATCCTCT
GCTACGGGAGGCAGCAGTGAGGAATATTGGTCAATGGGCGCAAGCCTGAACCAGCCAAGTAGCGTGAAGGATGACGGCCCTATGGGTTGTAAACTTCTTTTCTGCGGGATTAAAGAGCCTACGTGGAGGGAGTTGCAGTTAGCGCAGGAATAAGGACCGGCGAAGTCCGAGCCAGCAGCCGCGGTAAGACGGAAGGTCCTGGTGGTAGCCGGAGTGAGTGGGGTTAAAGGGAGCGTAGGCGGTAGGGCAAGCGGGGTGGGAAATGCGCGGGCGCAAACAGCGGAGTGCAGCGCGAACTGGG
+
-8ABC988811=88=;;=;;;;;;;E<9FFC@AC9FGGFC@@CEF8FFFGCCFAC:CFDCFECC6@FFGGF@ED,6:CFF7E8ECFC,@49CEFE?F9<FG<E<FFCEFDFEFFFED,,,A,@:8+8AF+6C+,>CFF89@>3@BCEEGF8EFGGGCC9@C9CG**25=*>=CCF:CF6A=)5:/8C87?CGGBGG829A>C0;577=)/7CC57*:?FC>F*)/0<:<9CF:(4)-1>2(>2;(7)4C3<)4(4((:)7:;:)6696>9D>(,7:)3(2:D>1(-4<46.--4,3).42(
@M02996:162:000000000-B87FG:1:1101:14491:2858 1:N:0:ACTGAGCG+TATCCTCT
CCTACGGGGGGCTGCAGTCGAGGATCATGCGCAATGGGCGAAAGCCTGACAAGGCGACGCGGCGTGGAGGATGAAGGCCTGCGGGTTGTAAACTCCTGTCATAAGGGAACAGGCGAACCTACCCAATACGTGGGGGAGTCGAGTGTACCCGAAGAGGAAGGGGCGGCAAACGCGGGGCCGGCAGCCGCGGCAAGAAAGAGGCGAAGAGCGGGGTTCGGATGGACGGGGCGGAAAGGGCGGGTAGGCGGACTGGCGTGGCAAGGGGGAAATCTCCGGGCCCAACCCGGAAAGTGAGCGAGAA
+
-88BC?=>58)8688:::4848:@,,,<9-8C=B:=EFFBCECEFF8ED:5C,6:=>CCF638>*>58@CC?>B>CFDC8*>FD:<8F:@CEE99FGC8F9:<:<FFGC7F444<C14?*020A@C0CCF@*;?>E??*+288+2+3<<F>>5:E08:9;**:CEGE*:*;*/*2*?=**/)7>*1CDDE):/7F*59DFF**0*95>).)*1).*125/.*0*73>D07)82;2)447)2)-5(*04)4-8(8>(,*94)8(40--(0)0).)8851-3,.,-((79(-4).).2)(--(
@M02996:162:000000000-B87FG:1:1101:17720:2860 1:N:0:ACTGAGCG+TATCCTCT
CCTACGGGTGGCAGCAGTGAGGAATATTGGTCAATGGGCGGAAGCCTGAACCAGCCAAGTCGCGTGAGGGAGGAAGGTACTATGGATGGTAAACTGCTTTAGCAGGGGAGCAAAAAACGCCAAGCATGGCGAGATGAGAGTACACAGAGAATAAGGATCGGCTAACTCCGTGCCAGCAGCCGCGGTAAGACGGAGGAGCCGAGCGTTATCCGGAAGTAGTGGGTGTAAAGGGGACGCAGGCGGGCTGCTAAGTCAGGGGTGAAAAAGCGGGGCTCAACGCCGTCCGGCCATGGATACTGGG
+
-88AC>=580)=68=;;==;;;C@C@<@CCC@@@CCCCCC++7@F<,CEFCC@ACCCEDCE@@@6>B,CC?4>==EG:<,,95C,,9,:C@?FF9,E<?@<?,,5+>@B789A,AF+8+8CF+A:,@DF,@+8+8EA33@>FF9,,,@DGGEGEEFF99>C58@EG9<FE8ECFGCFGEC98:;D8>G*CCGDFGG>C*:9CEBC1).)1:EC@)/*6*:@;C)*)3::B>B(((7(4:D>G2.().374<;)--6(57(4F4<),8?FFDB9()+0(--(>---(49-,(5::)66).2,
@M02996:162:000000000-B87FG:1:1101:12218:2870 1:N:0:ACTGAGCG+TATCCTCT
GCTACGGGAGGCAGCAGTGAGGAATATTGGTCAATGGGCGGAAGCCTGAACCAGCCAAGTCGCGTGAAGGATGAAGGTATTATGTATTGTAAACTTCGTTAGCTGTGGAGCAATAATCGCCAGGCATGGCGAGATGAGAGTACACAGAGAATAAGGATCGGCTAACTCCGTGCCAGCAGCCGCGGTAATACGGAGGAGCCGAGCGTTAACCGGAGTGATGGGGTTTAAAGGGGGCGCAGGAGGCTTGCTAAGTCAGTGGTGAAAGAGCGGGGCGCAAGGCCGTCACGCCATTGAAAAGGAG
+
-68AC?)1)1)=88=;;<=;;;;C,C9CCD9CC<,CADC@@@CCFF,EEFFFFA::@FF9C@@@68BCFF=FBCCEFBE,69,C5AC,AE??AFCEF,,EFCG,?9:?AFFDG,EE9EFE@F+ADFGGGGGGGG8EDGGG8DFGGG?F@FF9BCACD60=@63BFG7<FC3@7EGEEF:A79?>ECD9+58D8?EEF*:497:):1)))3*>CD557-2*/:51*)+:6?>>(4(>99B7(9-.())(*)-/-66A-CF)(945)83(79)497:8>(-41>(332,(.(()..))*(-((
@M02996:162:000000000-B87FG:1:1101:23128:2872 1:N:0:ACTGAGCG+TATCCTCT
GCTACGGGAGGCTGCAGTGGGGAATATTGGGCAATGGGCGCAAGCCTGACCCAGCGACGCCGCGTGAATGAAGAAATCCTTCGGGATGTAAAGTTCTGTTGTGTGGGGAGAGGATGACGGTACCACACGAGGAAGCCCCGGCAAACTACGTGCCAGCAGCCGCGGTAATACGTAGGGGGCGAGCGTTGTTCGGAATTACTGGGCGTAAAGCGCACGCAGGCGGATTGGTAAGTGAAATGTCAAAGGCAGGGGCGCAACGACGGTTTCCCATTTCATACTGGCAATCTAGAGGGATTGAGAG
+
-8ABCA88510==;=;;==;;@@@CEADFFGFDFFDFFFEFCCEFFFFFGFGGFECCFEGDCCC=CFGACEFFFFC,CE<9?FGGGCE9@CCACAFFF5FF,F,ACDDEGG+@E>FGGGGGGGFGGFFGGGGGGGGFGGGGEGGGGCGGGFFGGGFFFFFGGGGGCEG,BBC9CEEGGDEEDEEGD><>*:EGFG5)CFFGGGFC9@EFF7E)7<CC9CG>EC)/<C*)9:?AA<9>>F:6:<?<FFFG09E0(4;9G)4;)3(-1:B@7:).6@+9)6::534(,464A?(41.(78AB:
@M02996:162:000000000-B87FG:1:1101:12826:2877 1:N:0:ACTGAGCG+TTTCCTCT
GCTACGGGAGGCTGCAGTGGGGAATATTGGGCAATGGGCGCAAGCCTGACCCAGCAACGCCGCGGGAAGGAAGAAGGCTTTCGGGTTGTAAACTTCTGTTAAGGGGGAAGAGGAGAAGACGGTACCCCTAGAATAAGCCACGGCTAACTACGTGCCAGCAGCCGCGGTAATACGTAGGGGGCAAGCGTTGTCCGGATGTACGGGGTGGAAAGGGCGTGTAGCCGGGGGAGGAAGGCAGAGGGGAAATCTATGGGCTTAACCCAGAAACGGCATTCGAACCTGTTATTCGTGAGAGCGGGAG
+
-8ACCB=A5:18=;=;;==;;8886CECFFFFC@;CCDCC@CFEGDDCFFEFCFCEEGEF:@@@+@@CFDCFEAEEDFF=,,CDGEEGCFFDFGGGGA,:@FBBFFCCFGGD>DFFGGGGDG=FGGGGFGGCFFGGGGGGGECE@@@E3@FC>D:;>>*?:;>CF?E:CBFFGF+3==*17CB:CGG**:*037EE@3>FC*C>E)7)8*>F5@:DC2*>F++178EC,))04?0@3?F*(/-0(7*4:64930,((<FA2;8(27),.-7(()*283(((8-)).))(.44:)56)(-(2
@M02996:162:000000000-B87FG:1:1101:11893:2877 1:N:0:ACTGAGCG+TATCCTCT
GCTACGGGAGGCTGCAGTCGAGGATCATTTGCAATGGGCGAAAGCCGGACAAGGCGACGCGGCGTGGAGGATGAAGGCCTTCGGGTTGGAAACTCCTGGCATAAGGGAAAAGGCGAGGTGACCTAATACGTCACTTAGTGGATGGTACTGTAAGAGGAAGCGACGGATAACTCGGTGCCAGCAGCCGCGGTAATACAGAGGTCGAAAGGGGTGTTCGGATTGACGGGGCGAAAAGGGCGCGTAGGCGGTGAGGCGGGGCAAGTGGGAAATCGCCGGGGGCACCCCGGAAAGTGGGGTGGAA
+
68AACA55::),=;=;;==888:@,;6,;-<C@A@CCDFEEDCCF@+@:@CC,=6@@@@@F=@>8>CCFDBEE=AEFFFA,=BCE44C+=AB4BEGGF,:F,DDDGCB@FFFFEGGEG3@F<F=F>CGGGF<E>B,@B,,6DF<@,@D,,>D?FFEFGCCB;1*4:*4=;C+?8E5C=C:<:;A*/CCDG7E8*<C7CFFF0*811)0)5)210)299<9)*2:*7CC(>)7225>:B><4)-<:=@>136>6(7(7*)-4<)628?2)-2(-28>3((--)-((411-3:).)((.((-,
@M02996:162:000000000-B87FG:1:1101:11898:2895 1:N:0:ACTGAGCG+TATCCTCT
GCTACGGGAGGCTGCAGTCGAGGATCATTTGCAATGGGCGAAAGCCTGACAAGGCGACGCGGCGTGGAGGATGAAGGCCTTCGGGTTGTAAACTCCTGTCATAAGGGAAAAGGCGAGGTGACCTAATACGTCACTTAGTTGATTGTACTTTAAGAGGAAGCGACGGCTAACTCGGTGCCAGCAGCCGCGGTAATACAGAGGTCGCAAGCGTTGTTCGGATTTACTGGGCGGAAAGGGCGCGTAGGCGGTGAGGCGTGTCAAGGGGGAAATCGCCGGGCTCAACCCGGAAAGGGCGCGTGAA
+
-88ACB8=:1)==;=;;==8887@6C<C6-CEEAFDFFFCEEEEGD@EFGFF,=:@BFEF:=@B+@FEGGEGFFFFFGGEDFGDGB=F:E?EEFGGGE,BFEGGFFGFGGGDFFEGGG+@FGG9FGGGGGGGGGGAGG@,EEC3@>EG,>;FGGGCCFDFF9CEGGG8EFG:CCG5EGG:CFFFFFGGGG1CE8FGFFFFF2:>8DFFF:11187CD9C<)+2:9@GFBF3>BFFF?FD>714>:=DB/7?>:?F39256>F)8(41<44:(46BD@1,489:?:7;149:(4<FB),-2-
@M02996:162:000000000-B87FG:1:1101:20008:2969 1:N:0:ACTGAGCG+TATCCTCT
ACTACGGGTGGCAGCAGTGAGGAATATTGGTCAATGGGCGGAAGACTGAACCAGCCAAGTCGCGTGAAGGAAGAAGGTCCTATGGATTGTAAACTGCTTTTGTACGGGAATAAAGTGAGGGACGTGTCCCTTATGGAAAGTACCGTAAGAATAAGGGTCGGCTAACTCCGTGCCAGCAGCCGCGGTAATACGGAGGACCCGAGCGTTATCCGGATGTATTGGGTTTAAAGGGTGCGCAGGCGGAGGATTAAGGCAGCGGTGAAATTTTCAGGCTCAACAAGAAAACTGCCATGGAAACGGG
+
88AAC?>=010=68=;;==;;;;@;C<CEEFAACACDCFC76:B@E9EDFCCEFCFFGFC6@@@7@,CEFC<EC6CE?CF,A<CEG9CAE?AEFAFG9<FGGFCFF@C+8,5EFG<FFGGDGGGGGG,4:@?,FFFEG9DFGDFG+D8DGGDFGF8,,6>=>@CGGEGGE4CDGGEFFFFC9?>DDGG@FGGGFGGF**8<DED8:)=5AFGGD8)06*09@E9:)C>BFGF?F?:0;>G>D60-8.(05<F)13?8ED:>FBF).))*.*.4(0<=1.(48<(2:)421).),),1,22:
@M02996:162:000000000-B87FG:1:1101:21608:2979 1:N:0:ACTGAGCG+TATCCTCT
ACTACGGGAGGCAGCAGTGGGGAATCTTCCGCAATGGACGAAAGTCTGACGGAGCAATGCCGCGTGAGTGATGAAGTTTTTCGGAACGTAAAACTCTTTTGTTTGTGACGAACGTGCTTTCCATCAACAACAGAGAGCAGTGACGGTAGCAAACGAATAAGCCACGGCTAACTACGTGCCAGCAGCCGCGGTAATACGTAGGTGGCGAGCGTGGTCCGGAATGATTGGGCGTAAAGCGCATGTAGGCGGGTTTCGAAGGCTGGAGGGAAAATGCGGGGCTCAACCCCGGAGGGCTCTGGAA
+
88ABCBAA81)=88=;;==;;88BCFDFGGGFEEFDFEFCFEEEEDCEFGECCFCFFFEGF@@B7>CECEE<FEFF<AEFFCGEGGGG7EEFGGFGGGCFGFGCA:BBEGGEFGFGG<,<EFEAFGGFGGFGGGGGGGGGGGGGGGGGGGGGGGGEE8CEACFGGGCG5>FGDFGG,9AC?C5ADDFGDEG*:B9CFF*;CD@ADCEFF>C:/7>DF7D7>*0:7@FC?FG89BFFA93C,C6@>?=9C1-)(6(44E3:(8:1(-9<F6<48<EG@;((-977:8:>(4(79:(-).34(
@M02996:162:000000000-B87FG:1:1101:19986:2980 1:N:0:ACTGAGCG+TATCCTCT
ACTACGGGTGGCAGCAGTGAGGAATATTGGTCAATGGGCGGAAGACTGAACCAGCCAAGTCGCGTGCAGGAAGACGGTCCTATGGATTGTAAACTGCTTTTGTACGGGAATAAAGTGAGGGACGTGTCCCTTTTGGAATGTACCGTAAGAAGAAGGGTCGGCTAACTCCGTGCCAGCAGCCGCGGTAATACGGAGGACCCGAGCGTTATCCGGATTGAGTGGGTTTAAAGGGTGCGCAGGCGGAGGAGTAAGTCAGCGGTGAAATGGTCAGGCGCAACAGGAAAACTGCCATTGATACGGG
+
888?@:=5=)0=;8=6;==;;;;;6;,;ECCAA@,CC,C@@B@@DE,CCCC9EAC:@FD,C@8@6@BDFFCDFA=BF4B:,A,:BFC5B?<?ED,FE<,@EGEF?FEDCF,5CBF,CFFGDFGGCC8FAGE,,CEEGG9D;EG?FC8EGFG,DFDDD,0<C6+><F7EFC@ECGGGFGFF;>9?C7CG7CFGCBGCA*:8<>E3:).>);+C<>7/*5:*9@=9*0C7AFGE?F:E;>>CBD97377125A?)6AFBGG46F?<>))6=<*12(0:5(.(4<<?71).)48))6:)7),49
@M02996:162:000000000-B87FG:1:1101:20001:2988 1:N:0:ACTGAGCG+TATCCTCT
GCTACGGGTGGCAGCAGTGAGGAATATTGGTCAATGGGCGGAAGACTGAACCAGCCAAGTCGCGTGCAGGAAGACGGTCCTATGGATTGTAAACTGCTTTTGTACGGGAATAAAGTGAGGGACGTGTCCCTTTTGGAATGTACCGTAAGAATAAGGGTCGGCTAACTCCGTGCCAGCAGCCGCGGTAATACGGAGGACCCGAGCGTTATCCGGATTTAGTGGGTTTAAAGGGTGCGCAGGCGGAGGATTAAGTCAGCGGTGAAATGTTCAGGCTCAACATGAAAACTGCCAGTGATACGGG
+
-886@955=00;=8=;;<=;;C@C@E<9EFF<@A<@E,C@CEEEG@CECFCCEECC@DFC:@6@6@CCFC=FF==BF??F,9,CEGC<BF?CEEDGG,5BFGFGGGECCF@FGGG5EFGGDGGGGGGGGGGD8DEGGGDFAFGFGFEGDGG9EGFDC@DCC66@FGCEGEDGGBC@DC:@F7??D?DGCEGGDDEEF:FFCC7AC7)8)1@EC>)**.**0;C/*777<FFF0<?E>;>99C679E7(0.)=)..:?GC1>F)65).)/6*51(0<9(.(59444(,-382)).-)9:(49
@M02996:162:000000000-B87FG:1:1101:24124:3006 1:N:0:ACTGAGCG+TATCCTCT
CCTACGGGTGGCAGCAGTGGGGAATATTGGGCAATGGGGGAAACCCTGACCCAGCAACGCCGCGTGAAGGAAGAAGGCTTTCGGGTTGTAAACTTCTTTTATCTGTGACGATAGTGACGGTAGCAGATGAATAAGCCACGGCTAACTACGTGCCAGCAGCCGCGGTAATACGTAGGTGGCAAGCGTTGTCCGGATTTACTGGGTGTAAAGGGCGCGAAGGCGGGAGCGCAAGTCAGATGTGAAAACTATGGGCTTAACCCATAGCCTGCATTTGAAACTGTGTTTCTTGAGTACCGGAGAG
+
88CCCD==510;;88====;;888FFGGGFGGGGGGGGGGGGGGGGGGGGGGGFFGGGGGGGGC@FGGGGGGGGGGFGGGGGDGGGGGGFFEGGGGGGGGGGGGGGFGGGGGGGEFGG7EFFDGGGGGGGGGGFGGGGGEEGGGGGGGGCFBFGGGGGGGGGGEGGEGGGGGGGGGCGFEGGFFGDGCGGFGGFGGFGGFFGGAEGFFFFGGC0)9)(5DF:CG=7=<9BG><BBFAF@0):-9).)4:<FFBBFD)+:4:?<0::4?F:FAA4FF?AA94B::?FA><A3A<>A?),(,-
@M02996:162:000000000-B87FG:1:1101:24146:3009 1:N:0:ACTGAGCG+TATCCTCT
CCTACGGGTGGCAGCAGTGGGGAATATTGGGCAATGGGGGAAACCCTGACCCAGCAACGCCGCGTGAAGGAAGAAGGCTTTCGGGTTGTAAACTTCTTTTATCTGTGACGATAGTGACGGTAGCAGATGAATAAGCCACGGCTAACTACGTGCCAGCAGCCGCGGTAATACGTAGGTGGCAAGCGTTGTCCGGATTTACTGGGTGTAAAGGGCGCGTAGGCGGGAGCGCAAGTCAGATGTGAAAACTATGGGCTTAACCCATAGCCTGCATTTGAAACTGTGTTTCTTGAGTACCGGAGAG
+
8ACCCE=5=1)===8====;;888CCEFGGGGGGGGGGGGGGGGGGGGGGGGGEFGGGGGGGGGFGGGGGGGGFGGFGFGGGGGGGGGGGGGGGGGGGGGGGGGGGGGGG=C@FGGGGGGGGGGGGGGGGGGGGGGGGGGGGGGGFGGGGGDGGGGGGGFFC>CGGGGFFGGGGGGFFGGGGFFDGD<DGGGGFGGFGGFGDGFGGFFFFGGGFDGGFGGFGGGE>EGBFCE<<2*).@FAC<FBFFBFB7F?7:D4<F::@<BF?A<>:FFF)=<=AAAAFFF0AA2622<<<9:5>>9:
@M02996:162:000000000-B87FG:1:1101:21008:3025 1:N:0:ACTGAGCG+TATCCTCT
ACTACGGGGGGCTGCAGTGGGGAGTATTGCACAATGGAGGAAACTCTGATGCAGCAACGCCGCGTGAGTGAAGAAGTATTTCGGTATGTAAAGCTCTATCGATGGGGAATAAAATGAAGGTACCCAAGTAAGAAGCCCCGGCTAACTACGTGCCAGCAGCCGCGGTAATACGTAGGGGGCAAGCGTTATCCGGATTTACTGGGTGTAAAGGGAGCGTAGACGGAATGGCAAGTTGGAAGTGAAAACCCTGGGCGTAACCCAGGACGTGCTTTGAAAACGGTTAAACTAGAGTACTGGAGGG
+
-886@@==:0188889:::99887895,ACFEAC9?AADDEFDFFF<AECB?DA:AABB@@>@>6@BBCCDCEAAD<B=9,@DD3D<D,@<@BF=FE;,@FF:F@FEEE,?;?F<FGGGGGGGGGGGG<FGGFGGGCGGGGGGGGGGGGGBFGGGFFGFFC8=EG/CE9C9C9EFEGDGEDDF>C>*>5EGGDB7A=DG4:FG.:19@F?FC5DEG9<<DBEEDG3CD:FCF6))9:AF95CAF<:>098?F1(-7?E:?FF<:,(-4.-0).6FEF7(--74<)5)434,).6-693.29
@M02996:162:000000000-B87FG:1:1101:9650:3072 1:N:0:ACTGAGCG+TATCCTCT
GCTACGGGTGGCAGCAGTGAGGAATATTGGTCAATGGACGGAAGTCTGAAACAGCCATGCCGCGGGAAGGAAGACGGCCCGATGGGTTGTAAACTTCTTTTGTGGTGGAGCAATAAGGTCCACGCGTGGATCGATGAGAGTAAACCACGAATAAGCAACGGCTAACTCCGGGCCAGCAGCCGCGGTAATACGGAGGATGCAAGCGGTATCCGGAGTGAGTGGGGTGAAAGGGGGCGTAGGCTGTGCAGGAAGGCAGGGGTGAAAGCCAGGGGCTAAAGTCCGGAACGGACCTGGATACGGG
+
--86=955:0);;886;<=;;;<<;<,6CA;C<<,CA<C@C@;C,6,C<C-,6A;,6;;;,8+8+7@>BC<FE=:?C+@=:C+8?D4+8859?EA9<,,B,C<F:,9=AE8@C,9FFF,CFFFFDC=FBF>@@@,C>D9F,7,@,8@@ECC,@>B9>,4::**1@:9;C:*=*=?=1:=A,1)8=)<<1=7C=>CGF*;;:CF):37@)*0:50)1*.*29;C)/):7>6C>177B;,)9)*.0.1/-*4:7(,4((/9(352<6,4(78C90,)21)).5>>64((-(((((.()/)(--
@M02996:162:000000000-B87FG:1:1101:9668:3072 1:N:0:ACTGAGCG+TATCCTCT
ACTACGGGTGGCAGCAGTGAGGAATATTGGTCAATGGACGGAAGTCTGAACCAGCCATGCCGCGTGAAGGAAGACGGCCCTATGGGTTGTAAACTTCTTTTGTGGTGGAGCAATAAGGTCCACGCGTGGATCGATGAGAGTACATCACGAATAAGCATCGGCTAACTCCGTGCCAGCAGCCGCGGTAATACGGAGGATGCAAGCGTTATCCGGATTTAGTGGGTTTAAAGGGTGCGTAGGCTGTGCAGCAAGTCAGAGGTGAAAGCCCGGGGCTCAACTCCGGAACTGCCTTTGATACTGG
+
-88=@?851)1;;8=;;==;;@CC6C6CECFEAAC@DEFCCECEC@CECFFCDECCAFDFE@8@+8BDGGFGGE<CEGGG7==EDG=B@??CEFE?F9CFFFFFD,ACDGF@F?FGGG,AFGGGGGGGGGDGEF>EGGGGGFGG8CFGGGG8DFFAE98C>6@CFGFDGE+@DFFEDCCCC>@>E3?D=CGGGFGGF4?A>FGFE85=):CE<8)**12@AFF9*)<>AFGF8?FF:B>DB*3.519<9?BF..6AAGG4?F?FA?7?>9DFF,)<7()5:BB?97)55(.)).4)942..
@M02996:162:000000000-B87FG:1:1101:6606:3080 1:N:0:ACTGAGCG+TATCCTCT
CCTACGGGTGGCTGCAGTAGGGAATATTGCACAATGGGGGAAACCCTGATGCAGCAACGCCACGTGTGGGAAGAAGCATTTCGGTGTGTAAACCACTGTCGTGAAGGAATAATGCTGGACCTCGGTCCAGTTGAATGTACTTTGAAAGGAAGCACCGGCAAACTTCGTGCCAGCAGCCGCGGTAATACGAGGGGTGCAAGCGTTGTTCGGAATCACTGGGCGTAAAGGGAGCGCAGGCGGAGATGCAAGCAGTCTGTACAATACCGGGGCCCAACCCCGGACCTGCAGACTGGACTGTTG
+
88ACCAA5:))=========;8;;EFGGGGGGGGGGGGGGGGGGGGGGGGGGGCCFFGGGGGGFCFCCFGGGGGGGGGGGGFGGCFFFFFGGGGGGGG?FFDFGCFGFAFGECGFGGGGGGGGGGFCFFGFGDFGFGGGGG9EGGGGGGGGGFGFGEGGGGFGCDFEGFCFGFEFGGGEGGD9?EGGCGGGGGFEGFGFFCDC:EDFFEDDGF=FGF?GGFG*1C;GGFFG)4(7DFFBD(14)51*9F03:42>A>CD>F*905:9>E0C01<:?:?B>>E138<:?A:282,(,<34)
@M02996:162:000000000-B87FG:1:1101:14303:3083 1:N:0:ACTGAGCG+TATCCTCT
GCTACGGGGGGCAGCAGTGAGGAATATTGGTCAATGGGCGCAAGCCTGAACCAGCCAAGTAGCGTGAAGGATGACGGCCCTATGGGTTGTAAACTTCTTTTCTGCGGGATTAAAGAGCCTACGGGGAGGTAGTTGCAGTTAGCGCAGGAATAAGGACCGGCGAATTCCGGGCCAGCAGCCGCGGTAATACGGAAGGGCCTGGTGGTATCCGGATTTAGTGGGGTGAAAGGGAGCGTAGGCGGGAGGTCAAGGGGGGTGTGAAAGGCGCGGGCCCAACCCGCGGAGGGCAGGGGGAACTGGG
+
-88AC?8==9188889:<:::::C5C,CEFFDAABBDFFCCCEEGG8ADFE?DEBBEFE:?D?B8>FEGGFFFE?+@FGG+@,@CG@8@@@CFGFCGFDFDGFGFG:<>*37DFGGGGG@FGG*=*=FG*?F;?FGGG97<<BFGGGGGGDGGGGC;CDDC)?E8*CGF*:EG8E5C=6>C)75/1C*:<>8;>EC)99B9C+881=*9/>E3))*0.*:@E*1*0?CAFDFB;7)(452(90@0>),>7<):06((:)44@A)86;1>>C1(-.8),(33>9(((-((((-(4-4))..,
@M02996:162:000000000-B87FG:1:1101:6622:3091 1:N:0:ACTGAGCG+TATCCTCT
CCTACGGGTGGCTGCAGTAGGGAATATTGCACAATGGGGGAAACCCTGATGCAGCAACGCCACGTGTGGGAAGAAGCATTTCGGTGTGTAAACCACTGTCGTGAAGGAATAATGCTGGACCTCGGTCCAGTTGAATGTACTTTGAAAGGAAGCACCGGCAAACTTCGTGCCAGCAGCCGCGGTAATACGAGGGGTGCAAGCGTTGTTCGGAATCACTGGGCGTAAAGGGAGCGCAGGCGGAGATGCAAGCAGTCTGTACAATACCGGGGCCCAACCCCGGACCTGCAGACTGGACTGTTT
+
88BCCAD5:)0====;====;8;CCFGGGGGGGGGGGGGGGGGGGGGGGGGGGFFGGGGGGGGEDFCFFGGGGFFGGGGGGFGGGGGGGGGGGGGGGGFGGFGGGGGGGGGFFGGGGGGGGGGGGGGGGGFGGGGGGGGGG,EFGGGGGGGGGGGGGGGGGFGAFGEGGGGGGGGGGGGGGGB?EGGGGGGGGFEEFFGFGGG3CDFFFFGDF6+*@?DGFGGDC<FG?@GFFFBFFFFD>C;449?AFBFF>?DA2:7:A=A?B?B>@9DFFBD8>?B>;BF::??:),.52((.<.64
@M02996:162:000000000-B87FG:1:1101:14304:3101 1:N:0:ACTGAGCG+TATCCTCT
GCTACGGGGGGCAGCAGTGAGGAATATTGGTCAATGGGCGCAAGCCTGAACCAGCCAAGTAGCGTGAAGGATGACGGCCCGATGGGTTGTAAACTTCTTTTCTGCGGGAGTAAAGAGCCTACGGGTAGGGAGTTGCAGTTAGCGCAGGAATAAGGACCGGCGAAGTCCGTGCCAGCAGCCGCGGGAATACGGAAGGTCCTGGTGGTATCCGGATGGAGGGGGGGTAAAGGGAGCGGAGGCTGTATGTCAAGCGTGGTGGGAAATGCGCGGGCTCAACCCGCGGAGTGCAGCGCGAACGGGG
+
--8?C?==85088889:<:::9:=:C,,CCEDC=D?CDBC@=>CF7,EBFA=AEB?<FE??@C>3BFFGGFDEC9+@FGG+@:>CF<3@@7@CGC9F9@FAD;FFG*<>**6@FGGGGG,?FG*=*=FG*?F8<CGGG<,?BFGECEEEGCFGF:C;C7>:)?E*/<FE/CE<:C:CCCF7C:>*>C*7CCEEBGGFCF4>C<@5<*9@@CEC5)77(*9>E*)27C*<FDFB>>)49:9(9(1)=*->43/4(46?F39<61)6:>BE;9(43?671(-(79>0,8)6<)3147>>(-60
@M02996:162:000000000-B87FG:1:1101:6754:3141 1:N:0:ACTGAGCG+TATCCTCT
CCTACGGGAGGCTGCAGTGAGGAATATTGGTCAATGGGCGGAAGCCTGAACCAGCCAAGTAGCGTGCAGGATGACGGCCCTATGGGTGGTAAACTGCTTTTAACCGGGAATAAAGTGCGGGACTTGTCCCGCTTTGCATGTACCGGTTGAATAAGGACCGGCTAATTCCGTGCCAGCAGCCGCGGTAATACGGAAGGACCGAGCGTTATCCGGATTTATTGGGTTTAAAGGGAGCGTAGGCGGGCCTGCAAGTCAGGTGTGAAAACCTGCGGCACCACCGTAGGGCTGCAGGTACAAATG
+
8ACCCD>@)1)=6==;==;,=;;CFFGGG-;FGGGGGG<FEGG:FGGGGC6FGGG7FCF66<FFFG@,CFEEFG9F@:+7D,5E8EF,:@EFCGFA9DG9EABA<FF:CCEC?A,,4AFF7=C,EDA<A5=>83+@D=,3>DDB=8:3>DC;>F;<BDCD8C88:,=D?@:C9DGGG6FGFD>4CDD57ACGE;5E3*;>73C)?CF5)/*:<B55><***<*1276*-0:5((2>1(89)9(50@7,*(.94<64(30-(8644:6(04529(0*08-(3>3-((442((((-.)/)-6
@M02996:162:000000000-B87FG:1:1101:6997:3150 1:N:0:ACTGAGCG+TATCCTCT
CCTACGGGAGGCAGCAGTGGGGAATATTGCACAATGGGCGAAAGCCTGATGCAGCGACGCCGCGTGAGTGAAGAAGTATTTCGGTATGTAAAGCTCTATCAGCAGGGAAGAACAATGACGGTACCTGACTAAGAAGCACCGGCTAAATACGTGCCAGCAGCCGCGGTAATACGTATGGTGCAAGCGTTATCCGGATTTACTGGGGGTAAAGGGAGCGCAGGCGGTTCGGCAAGTCTGATGTGAAAGCCCGGGGCTCAACCCCGGTACTGCATTGGAAACTGTCGAACTAGAGTGTCGGAGG
+
8ACCCDFA5:)====;===;;88@FFGGGGGGGGGGGGGGGGGGGGGGGGGGGFFGEGGGGFFFCFGGGGGGGFGGFFGGGGGGFCFFFFFGGGGGGGCGGGGGGGGGGGGGGGGGGGGGGGGGGGDFGGGGGGGGGGGGGEGGGGFEEEGGGGGGGGGGGGGGGEEGGEFGG9DFGDCFGGFF=DGDGGGGGFG=>=FFFGGF*:>A9@GGG>>3D>DGF8=5:>5D>FGFF6<*6<9CAGBF2=4:<>>FFF;:<FGB:37;;>4<FF>9AFF<=7?5<89?1<:?A<)4)66.7;((4
@M02996:162:000000000-B87FG:1:1101:8668:3152 1:N:0:ACTGAGCG+TATCCTCT
ACTACGGGAGGCAGCAGTGAGGAATATTGGTCAATGGACGGAAGTCTGAACCAGCCATGCCGCGTGAAGGAAGAAGGCCCTATGGGTCGTAAACTTCTTTTGGGGGGGAGCAATAAGTCCTACGTGTAGGGCGATGAGAGTACAGCACGAATAAGCAGCGGCTAACTCCGTGCCAGCAGCCGCGGTAATACGGAGGATGCAAGCGGTATCCGGATTGATTGGGATTAAAGGGTGCGTAGGCTGTTCTGCAAGGCAGAGGTGAAAGACCCGGGCTCAACCCGGGAACTGCCTTGGATACGGG
+
686?CB58)11=888;;<=;;;;;,;<CEDCDC<<CDACCC:@CC<AEDFE<@FF<C@CFF@6@+8C<FGEF,CCECDEG7A,CFG=FFF?=,9E,CC,?FF+?>+@BEGGFG0CFG9CC+9?G>FEFGFE6C8/AFGGGG:CF++;CEEG*;EF7:*0885*8<8<FGD87C8C<CFFC*587897D7CCG=@ECB**77:<;8)0>3*:*1))1*.**8:C*+0<:AF>8,4:@(8:9)0.))/0):287((388FG3:B?<).(474149,.+148--04(42.534.),23.*)(--
@M02996:162:000000000-B87FG:1:1101:11741:3166 1:N:0:ACTGAGCG+TATCCTCT
GCTACGGGAGGCTGCAGTGGGGGATATTGCACAATGGAGGGAACTCTGATGCAGCGACGCCGCGTGTGGGAAGACGGTCTGCGGATTGTAAACCACTGGCTTTGGGGACGATAATGACGGTACCCAAGGAGGAAGCTCCGGCTAACTACGTGCCAGCAGCCGCGGTAATACGTAGGGAGCGAGCGTTGTCCGGAATTACTGGGTGTAAAGGGAGCGTAGGTGGAAAGACAAGTTGGATGTCAAATATATCGGCGTAACTGGTATCCGCATTCAAAACGGTGTTTCGTGAGTGAAGTAGGGG
+
-88ACA5::81==;=;;==;;8@@8C,@CFGFDCEAFCFEDDFGGF9EDEEEFA:@BFCF@@@B+>4CCCAFEDCCFBF:,?FDE:FG<ECEFGGGGGGGFFFFFGDEFGG7FGCGGFGGEGGGGGGGGGGGGGGG7DGGGGEGGG7FGGDGGGGCDDC:>9>EG*?EC@FGDEFEECE5=98:=91C*AFGDEG*):C*:CG);1?FF?FC575D)-9D9<CDFFGD:FCF:)6?B2?*6>A@4@75*.:>;((3:A26:*.)6)408(/6:<BC47<(,.2(.(4444-5-:A29:)-3
@M02996:162:000000000-B87FG:1:1101:15571:3181 1:N:0:ACTGAGCG+TATCCTCT
GCTACGGGCGGCAGCAGTGGGGAATATTGCACAATGGGGGAAACCCTGATGCAGCAACGCCGCGTGAAGGAAGACGGTCTTCGGATTGTAAACTTTTGTTCTTAGTGAAGAGAATGACGGTAGCTAAGGAGAAAGCCACGGCTAACTACGTGCCAGCAGCCGCGGTAATACGTAGGTGGCAAGCGTTGTCCGGAAGTACTGGGTGTAAAGGGAGCGCAGGCGGGAAAGCAAGTTGGATGGGAAAGGTCGGGGCGTAACCCCGGAACTGCAACCAAAACTGATTTTCGTGAGGGAAGGAGAG
+
-88?A>>80118888;;<;;;78@;C@9CFGGF@CCCDDDCCEFG@8CCCDFDECFFFEF@>@>8>CDFGCFEB,?CBF+,,B@@B4BBE?D9F,,CF4BA<AFE,AAFFG<BF=FGGGGEGEGFGGGGFGFFFGCFGFGGC>FGFFFFE6DCEEE>F>2>914F45E7@;A*:CC6<=*:C5:=/*:*<@CCDG*2CFC:FG);)9=@?>C<B:DD2>D3?7>=:C9:@6@).6@0)0*.2,7(804<30:2237?=7<6@B>90)5*5*.14FC;().4*-))6(,-(-((,4:.83.3
@M02996:162:000000000-B87FG:1:1101:16816:3182 1:N:0:ACTGAGCG+TATCCTCT
ACTACGGGTGGCTGCAGTGGGGAATATTGGACAATGGGGGAAACCCTGATCCAGCGACGCCGCGTGAGTGAAGAAGGATTTCGGTATGTAAAGCTCTATCAGCAAGGAAGAAAATGACGGTACGTGACTAAGAAGCTCCGGCTAAATACGTGCCAGCAGCCGCGGTAATACGTATGGAGCAAGCGTTATCCGGATTTACTGGGTGTAAAGGGAGCGTAGACGGCAAAGCAAGTCGGAAGTGAAATCCCGGGGCTCAACCCCGGAACTGCTGTGGAAACGGTTTAGCTAGAGTGCAGGAGAG
+
888A@?5580)==8=;;;=;;78@;C<6CAFEAC@CCFDDEDDFGDCEDCEFEA:@@CCFB@@>7>FE9CAEFDCF,BBC5<BC8B<FBBA<AFBFEC,CFGEFCFCECGGFFGAFGGGGEGG+AFFG9FGGGGGG,>FFGGCGGGGGGGGGGGCC>FC@@9@CF8CECCFF;E,;DEF6=CA?C7/?*=DECE5*/CCA:DG582=FAA7E<BDG5?DDFG=>EFFFBFFF<51@9?E25;:F29<4DBFF942<?FF:?>>6>F)566*.44=<73-:()-,.6)-57<-69AA>3:32
@M02996:162:000000000-B87FG:1:1101:18647:3188 1:N:0:ACTGAGCG+TATCCTCT
ACTACGGGGGGCAGCAGTGAGGAATATTGGTCAATGGGCGGAAGCCTGAACCAGCCAAGTCGCGTGCAGGAAGACGGTCCTAGGGATGGTAAACTGCTTTTGTAGGGGAATAAAGGGAGGGACGTGCACCGTAAGGCATGGACAGTAAGGAGAAGGGTGGGGCAACTCCGTGCAAGCAGCAGCGGTAATACGGAGGACCCGGGCGGTAGCCGGACGTAGTGGGTGTAAAGGGTGCGAAGGCGGAGGATTAAGGCAGCGGGGAGATCTGCATGCGCAACATGAAAACTGCCATGGATACGGG
+
88@ACE5=88188889:<::::::5=,CEF,9@=<@CEBB7CCC,?,AAADFFF=+<BB,:>8>+@++8>CCD>,@F+@<,,,8@EFFD=7@3@F:9CABBD>F,F:*>*,7DFF,1,=F7<@7<C*1,2*4**=<+2+=+3?,<53C@+<*;C*1****/)*/*1++3/1:**0<8*2:750.8997:+?F=EEE5//)7):7:))8)/*2/)))*->*9:C12)0*662<803B(9;531(07))(*.-9),4:07D02>((,)))*)*)34):)((,.9---3))).))).4)746,2
@M02996:162:000000000-B87FG:1:1101:18670:3191 1:N:0:ACTGAGCG+TATCCTCT
ACTACGGGGGGCAGCAGTGAGGAATATTGGTCAATGGGCGGAAGACTGAACCAGCCAAGTCGCGTGCAGGAAGACGGTCCTATGGATTGTAAACTGCTTTTGTACGGGAATAAAGTGAGGGACGTGTCCCGTGTGGAAGGTACCGTAAGAATAAGGGTCGGCTAACTCCGTGCCAGCAGCCGCGGTAATACGGAGGACCCGAGCGTTATCCGGATTTAGTGGGTTTAAAGGGTGCGCAGGCGGAGGAGTAAGTCAGCGGTGAAAGTTTCAGGCTCAACATGAAAACTGCCATTGATACTGG
+
68AAC:8=18)88889:<:::999:C,,CCEAA<EAE=<>@ECCFCCFBFFFCEEBDDD5?>CB6@:=FC><FC,@C8FGA<,>EF;,@@73@FEFG9>@DFFF9FCE*>>>F<F7CF<<FFFFBFGGFCC4*+=CFG+FFGGGGFGGGGGFGFGD8;5CCDCEGG7F?CCFGGGGGFFFFC::C9DG7FFFCBGGFGC@DGGFEG3B)9FGGF3*0:*:F@E9/.A7>FFF?FFFFF;99C;)4@0(*5<=6:<>BGG:9F?F).))9:*4:(.<?:>(5@>A62,628))-6449))6:
@M02996:162:000000000-B87FG:1:1101:15580:3196 1:N:0:ACTGAGCG+TATCCTCT
GCTACGGGCGGCAGCAGTGGGGAATATTGCACAATGGGGGAAACCCTGATGCAGCAACGCCGCGTGAAGGAAGACGGTCTTCGGATTGTAAACTTTTGTTCTTAGTGAAGAGAATGACGGTAGCTAAGGAGAAAGCCACGGCTAACTACGTGCCAGCAGCCGCGGTAATACGTAGGTGGCAAGCGTTGTCCGGAATTACTGGGTGTAAAGGGAGCGCAGGCGGGAAAGCAAGTTGGATGTGAAAGGTCGGGGCGTAACCCCGGAACGGCATCCAAAACGGATTTGCTTGAGGGAAGGAGAG
+
-88?CB9:)108888;;<;;;88@;CCFEGGGFCCCFFDEEEEFGG?ED<EFDA:CCFCFC>@>+>FEGGFGFD,BCBF:,<FCC:?E?BCEFCE9EF?FG9FGE,AEEGG8FGFGGGGGCGGGCFFGGGGFFFGGGGGGGGGGGGGGGGDGGGGCBFCFD>CGG*?E@CGG*<CE,<7=A7:==2*71=DGDFG88CFA:CF8;)9BF=FGC>3C33CC>EC95>:/1?6@:)6??2726051)714D9>B;((44*>?FFFFBB0:36)38??FF:(4<0()))))..:(4:1:)((,-
@M02996:162:000000000-B87FG:1:1101:15566:3207 1:N:0:ACTGAGCG+TATCCTCT
GCTACGGGCGGCAGCAGTGGGGAATATTGCACAATGGGGGAAACCCTGATGCAGCAACGCCGCGGGAAGGAAGACGGTCTTCGGATGGAAAACTTTGGTTCTTAGGGAAGAGAAGGACGGTAGCTAAGGAGAAAGCCACGGCTAACGACGTGCCAGCAGCCGCGGGAATACGAAGGGGGAAAGCGTAGTCCGGAATTAATGGGTGAAAAGGGAGCGAAGGCGGAAAAGAAAGTGGAAGGGAAGAGGTCGGGGCGAAGCCCCGGAAGGGAAGCCAAAACGGAGGGTCTGAGGTGAGGAAAAG
+
86A=C*)11)1888,;;<;;;788;C,,CEF9<<,;ACCCC@<6C,,C@6@C<F,C@FCF+74=+7@:FC@FD=,BB8B+,,:444+B,::A,,,5,,:+8,,5B,8@,+@<FD,>FBFG++@<,@EG:>DFFDEF@FECEE*>>8*>*B*4**2<188@B5:8=*23*3<F**;>C=5*2*.):1*11+0;5@E*)00*2:C0;*6@=69C4<)9),7))2:)/.2044*6644*)(.*(/(.28)(94(.(,(,,*5:(7,(((-4).13(3)87(((1)((((.(-)44,6(4)(((.
@M02996:162:000000000-B87FG:1:1101:18708:3215 1:N:0:ACTGAGCG+TATCCTCT
ACTACGGGGGGCAGCAGTGAGGAATATTGGTCAATGGGCGAGAGCCTGAACCAGCCAAGTAGCGTGAAGGATGACTGCCCTATGGGTTGTAAACTTCTTTTGTTCGGGAATAAAGGAGCCTACGCGTAGGCTTTTGCATGTACCGTTCGAATAAGCATCGGCTAATTCCGTGCCAGCAGCCGCGGTAATACGGAAGATGCGAGCGTTATCCGGATTTATTGGGTTTAAAGGGAGCGTAGGCGGCCTTTTAAGGCAGCGGTCAAATGTCAGCGCCCAAGGCGGGCCTGCCGGTGATACTGAG
+
-88AC@=9:0188889:<:::=CA<E<EEDE?A=AAEFFEEC=BFE?EDFB?EAB:AEF,?EC>+>FGGGFFEBB,CFFG8>BBCGF:@CCCFFCCFA9DCF@3EFCDCGCBFGGGGGGGDGFGGGGGGGGF,<:CGGEFGFGGG8EGGGGFGGF@C96<>C5EG7<EFC<CDGGF>C=C:78>E7DD7C>FDBGCF7CFDGGFE73>5@7ECD5/*6009CF1*)<7<FG:,36D6:5DFD>590)-*6>?2::?:GD-47<546)6B6*-7,0;<(-((8;09(40471-4()./)6-.
@M02996:162:000000000-B87FG:1:1101:21502:3220 1:N:0:ACTGAGCG+TATCCTCT
ACTACGGGAGGCAGCAGCTAAGAATATTCCGCAATGGACGAAAGTCTGACGGAGCGACGCCGCGTGGATGATGAAGGTCGGAAGATTGTAAAATCCTTTTATAACTGAGGAATAAGTCGGGTGAGAGAAACGCCGGATGGTGACTGTAGGTTATGAATAAGCAACGGCTAATTACGTGCCAGCAGCCGCGGTAACACGTAAGTTGCGAGCGTTGTTCGGAATTATTGGGCGTAAAGGGCATGTAGGCGGGTTTGCAAGCTTGGTGGGAAATTCCGGGGCTCAACTCCGGAACTGCGGTGAG
+
-8ACC@:85:1=88=;;=6;<;;C;EFFFGGGCCCCFFFCEEEEFDEEFFEDCC@C@FEG@@CB8@FE<CAAECFEFBFFGGGGFFFG9EEBFFGGGCDEFFGGG9ADFGGD,EFG=F+@F4FGGGGGGGGGGGGGGGGGGGGFBDAFGG@>FCBEBFCEFCFFGGGGGGGCGFG;2;5CCCAAC8CGGGG5:>FGFG;;<F9@CCBDE5D5*7>*24CDB:+2+=FF?FC09?BFAB:F1D<F4==>G0(),46>AGGB)7:4:09(9:7<<4?C)-3(-=7:>>?:FF>>)58?)(,(,
@M02996:162:000000000-B87FG:1:1101:9060:3222 1:N:0:ACTGAGCG+TATCCTCT
CCTACGGGAGGCAGCAGTAGGGAATATTGCACAATGGGGGAAACCCTGATGCAGCAACGCCACGTGTGGGAAGAAGCATTTCGGTGTGTAAACCACTGTCGTGAGGGAAGAATGCTTGGCCTCGGCCAAGTTGAATGTACCGCGAAAGGAAGCACCGGCAAACGTCGTGCCAGCAGCCGCGGGAATACGAGGGGTGCAAGCGTTGTTCGGAAGCACTGGGCGGAAAGGGAGCGCAGGCGGAGATGCAAGCAGGCTGTACAATACCGGGGCCCAACCCCGGACCGGCAGACGGGACGGTGT
+
-88BC@8==10=88=;;=;;;8;CC@6<C@FFFACCDFDEECDEFE8EE6@EEECEE@B@@:B@,C,9BCCFGFFGCE?C,,CE6BBF45@E9FEFAE,CF?FF=FD@D+A?:ECC;AFFGGGGGEGGGGGGFFFBE;EBE6CFGGGGGGGGGG?D:EDF:FF*7@@@@4DEGGGCDC;@5C)28;FFGGDEC>2C>GGFFD:<81)*857C)5?FG37D):7CDEGGFFD<>>>FF>>DFG>0509<D6?F(13:4<DFB*.)58>FB0D0837C)(46>39(3(47,44:>(((04<-
@M02996:162:000000000-B87FG:1:1101:6122:3226 1:N:0:ACTGAGCG+TATCCTCT
CCTACGGGTGGCAGCAGTAGGGAATATTGCACAATGGGGGAAACCCTGATGCAGCAATGCCACGTGAGGGAAGAAGGACTTAGGTGTGGAAAACACCGTCGTGAAGGAATAAAGCCTGGTCTCGGCCAGGTTGAATGTACTATGGAAGGAAGAACCGGCAACCATCGTGCAAGCAGCCGCGGCAATACGAGGGGTGCAAGCGGTGTTAGGAGTCACTGGGCGTATAGGGGGCGCAGGCGGAGGTGCACGCGGTCGGGAGAGTACCGGAGGCGAACACCGGACCAGCAGCCCGGGATGGTGG
+
8ABCCFFA51)=;=====,,;8;CFGGGF<FGGGGGGGEE+BF66CFGG9-@FFFFF,CFF9FFCE8@FGGFFGGG,,,:F,6E,6CF:,CF,FF,,7C,77?F+EF=B,5C,5,,4A<,,,,:4++@@@4,@==4,,C<E,,5,,=,=FF83F,88+@>+066,6A+;++,5DCFFCEG5;***3A4*C8C8/4=8*+**1*2=8:8C);**)+++1;7):*1*)32,)1)(-(0,(8C(>()-)/)1(-87;02(*)-())))43()(9(((0/0(9;2)(-.8,..,(,2((-)(5)(
@M02996:162:000000000-B87FG:1:1101:22051:3230 1:N:0:ACTGAGCG+TATCCTCT
ACTACGGGTGGCTACAGTGGGGAATCTTCCGCAATGGGCGAAAGCCTGACGGAGCAATGCCGCGTGAGTGATGAAGTTCTTCGGAACGTAAAACTCTTTTGTTTGTGACGAACGGGGCGCCTATCAACAACGGGCGGCAGTGACGGTAGCAAACGAATAAGCCACGGCTAACTACGGGCCAGCAGCCGCGGTAATACGGAGGTGGCGAGCGTTGTCCGGAATGATTGGGCGGAAAGCGCAGGGAGGCGGGCTCTGAAGGCTGGAGTGAAAATGCGGGGCTCAACCCCGGAGGGCGCTGGAG
+
-8A?CA8)1))==6=;;<=;;88@6EFAEFFCECBDCCEEEEDEFC8EEGD:@E@FE<@FC@@C7@FBCCEFECEE,5EFAFGDFEFG+A=?DFGGGCFDG<F<?4BDFFGC=CGE+@CGG==:EFEGGGGEDGEE8>CB8DDEEGEGEGGGGGEEE87BCC<BFE*=:CFGFGGG5CE*:5)589F<9=D1:>+<FG*8CD:>CDD70)9**85:C?<*<*<CF4FF?:C)399),28C01173.89C(3),().:9*4,73.45:9FA:)..7C>6((-=<?F::(,4((,8(4)49,(
@M02996:162:000000000-B87FG:1:1101:8641:3231 1:N:0:ACTGAGCG+TATCCTCT
ACTACGGGTGGCAGCAGTAGGGAATATTGCACAATGGGGGAAACCCTGATGCAGCAACGCCACGTGTGGGAAGAAGCATTTCGGTGTGTAAACCACTGTCGTGAGGGAAGAAGGCTTGGCCGCGGCCAAGGTGAATGGACCGCGAAAGGAAGCACCGGCAAACTGCGGGCCAGCAGCGGCGGGAATAGGAGGGGTGCAAGGGTTGTTCGGAAGCACGGGGCGGAAGGGGAGCGCAGGCGGAGATGCAAGCAGGCTGTACAATAGCGGGGACCAACCGCGGACCGGCAGACGGGACTGGGGG
+
886=@B5580)=688;;=;<;@@C6C,,C-CC<A9@ADCCBCA,C@,C@;@CA?;CCFFGGDGECF,9BD@BB<AFCFGGFGGGB@6B:?<CEAEFCC,CC4BF?EDCD+AA,A,,,@F<F7+C>EGDFG+7@>@,C,EFE3@CEGGEFCE,,3>DC;*>B*4?7>:*7:8:C5*=**1*7<858*9*0<7EC@CC>GCF**:):*7@FEDG)075)1<35?ED5):59;<820->69077>()./14:4<?(,(4.<*46*))61105(1,4,0*)--49)((,,(,(2(-3(-,7((-(
@M02996:162:000000000-B87FG:1:1101:9076:3231 1:N:0:ACTGAGCG+TATCCTCT
GCTACGGGAGGCAGCAGTAGGGAATATTGCACAATGGGGGAAACCCTGATGCAGCAACGCCACGTGTGGGAAGAAGCATTTCGGTGTGTAAACCACTGTCGTGAGGGAATAATGCTTGGCCTCGGCCAAGTTGAATGTACCGCGAAAGGAAGCACCGGCAAACTTCGTGCCAGCAGCCGCGGGAATACGAGGGGTGCAAGCGTTGGTCGGAAGCACTGGGCGGAAAGGGAGCGCAGGCGGAGGGGCAAGCAGTCTGTACAATACCGGGGCCCAACCCCGGACCGGCAGCATGGACGGGTG
+
-88?CB=8::0=88=;;==<;8;C;C6@EFGFFCCCCFDDECDFGC8EE<DECECCDFCF@@B@:C9CCEFGGFFFCFC9,5EC,CBF4?AEFGFGFE,CDDGGEGGDD,AE,EF,;FGGGFGGEGGGGGFGFGG9EFFFG+BFGGGGGGGFGGGCB:CECCF,7=C,@CDGGFG;D79?CD)28;CGGFGGCA*:5FGF3C/.:*0@<>DG)06D<4DFFG5DG>GGBFD@>BFB;>@D1/()-7>:G:(7).)6)2:<:6)8)8>FD0<984@C3193(89,29>3(()..3:05144
@M02996:162:000000000-B87FG:1:1101:8622:3235 1:N:0:ACTGAGCG+TATCCTCT
GCTACGGGTGGCAGCAGTAGGGAATATTGCACAATGGGGGAAACCCTGATGCAGCAACGCCACGTGTGGGAAGAAGCATTTCGGTGTGAAAACCACTGTCGTGAGGGAATAATGCTTGGCCTCGGCCAAGTTGAATGTACCTCGAAAGGAAGCACCGGCAAACTTCGTGCCAGCAGCCGCGGGAATACGAGGGGTGCAAGCGTTGTTCGGAATCACTGGGCGTAAAGGGAGCGCAGGCGGAGATGCAAGCAGTCTGTACAAGTCCGGGGCCCAACCCCGGACCGGCAGACGGGAATGGTGG
+
-8ACC>>)1)1=;8=;;<=<;8@@FE,<CEF@<A9CCCDDCCCEFC,CDFFGGFFFFGGGGDGG,E:CCEGGGGGGFGGGGGGG?E?B,:??CFFFFC,:FDFGBFECE,EF<FF?;FG=F<EFGGGGGGFFEFFCFGGGGFFGGGGGGGGGGGGGB=C=C7F9,@CFF7DGGEFEC,:@>7*8=;C7?FGGCAEGDGGF9C=AEDFFF>5CCF?*C:FFFGCGDFGD?>C5949>90>DFG>05/96F:B?)5)6)3:)4*).44(27>C>8-8C>?FF()-(44(43:-410((00.6(
@M02996:162:000000000-B87FG:1:1101:6147:3240 1:N:0:ACTGAGCG+TATCCTCT
CCTACGGGTGGCAGCAGTAGGGAATATTGCACAATGGGGGAAACCCTGATGCAGCAACGCCACGTGTGGGAAGAAGCATTTCGGTGTGTAAACCACTGTCGTGAAGGAATAATGCCTGGTCTCGGCCAGGTTGAATGTACTTTGAAAGGAAGCACCGGCAAACTTCGTGCCAGCAGCCGCGGTAATACGAGGGGTGCAAGCGTTGTTCGGAATCACTGGGCGTAAAGGGAGCGCAGGCGGAGAAGCCAGCGGTCTGTACAATCCCGGGGCCTAACCCCGGACCAGCAGACCGGACTTATA
+
-8ABC>D9=1)====;===<;8;;EFFFGFGGGGGGFGGG@FFEGGGG8DFGGGGCFEGGG7FFCC6CFGGFEFFGCECFGGGG,:FFGFGGGGFGGGFF<?:8FFFFACGGFGFCEGGGGDAF:EEEGGGFFGB;,>E,E9EGCEGG@FG@ED>@BEGFCFD,,EEGCE6CFGGGGGGG*;@>CEFG>C*8?ACGEGGFG5=3E/=C>EGGD*8<7?F4FGEGG>+:<@GBB>9),(;)4C0),/).9((83((.)02.6*.48?;;B3/-8.8/)4;20)2((.443:((422(*)))
@M02996:162:000000000-B87FG:1:1101:23581:3240 1:N:0:ACTGAGCG+TATCCTCT
ACTACGGGCGGCAGCAGTGGGGAATATTGGACAATGGGCGCAAGCCTGATCCAGCGACGCCGCGTGAGCGATGAAGGATTTCGGTATGTAAAGCTCTATCAGCAGGGAAGAAAACGACGGTACCTGACTAAGAAGCCCCGGCTAACTACGTGCCAGCAGCCGCGGTAATACGTAGGGGGCAAGCGTTATCCGGATTTACTGGGGGGAAAGGGAGCGTAGACGGCATCACAAGTCAGAAGGGAAAATCCGGGGCGCAACCCCGGAACTGCTTTTGAAACTGTGGAGCTAGAGGGCAGGAGAG
+
-88ACB==5108888;;<;;;888;C,CCDFECA@CCFEB@CECF@AEEECEFA:@>CCGGC>B4>FEBCCECAEE,B,,5<EC8B=EA??<AEAAE<,:EDDFFGGCFEFFFFFEGGEGCEEGAEFB,@FGGGGFFGGEG>CFFGFGGE8CCGFFGGGFF?:BD/=CEEGC;CFDGGGGGCFFG1/94CFGDF:*/:F7?CG):)077:DEFE:C9<)*0:75CB6C7FFF664@AFF*-78>:108D>>F9(392C>?2>9690)44)*))67EF2-6)1:<81..3<4(2(48@B?(-
@M02996:162:000000000-B87FG:1:1101:19985:3246 1:N:0:ACTGAGCG+TATCCTCT
CCTACGGGAGGCAGCAGTAGGGAATATTGCACAATGGGGGAAACCCTGATGCAGCAACGCCACGTGAGGGAAGAAGCATTTCGGAGCGTAAACCACTGTCGTGAGGGAAGAATGCATGGCCTCGGCCAAGGTGAAAGTACCGCGAAAGGAAGCACCGGCAAACGGCGTGACAGCAGGGGCGGGAATACGAGGGGGGCAAGCGTGGTGCGGAAACACTGGGCGGAAAGGGAGCGCAGGCGGAGAAGCAAGCAGGCTGTACAAAACCGGGGCCCAACGCCGGACAGGCAGACAGGACGGGAGG
+
-88?A?8>5:1888=;;=6<;8;@;@CCDFGDCA@CDD7C@@C,C@<CE<C@DACEDFCF@+8@6C,@,@B8CACF,9,<,@FC,@+@4==D,B<FGG,E<FFG?FCCFEGC,?,,,C<F=,A84F>:FF+,@7E,C8CFGE73:BE=FFCG,<DF+@CE*;F8*3==1**=82@8**4*238>**029ADD5B58)/7)/9*)11000)9:))./*.9<):71:5CFB)9),(4>6277(9(),)045427(((.3C*6./((,-69B9D,(37*)(42(7(24(8(1((.81805((-2
@M02996:162:000000000-B87FG:1:1101:23565:3255 1:N:0:ACTGAGCG+TATCCTCT
ACTACGGGCGGCAGCAGTGGGGAATATTGGACAATGGGCGCAAGCCTGATCCAGCGACGCCGCGTGAGCGATGAAGTATTTCGGTATGTAAAGCTCTATCAGCAGGGAAGAAAACGACGGTACCTGACTAAGAAGCCCCGGCTAACTACGTGCCAGCAGCCGCGGTAATACGTAGGGGGCAAGCGTTATCCGGATTTACTGGGTGTAAAGGGAGCGTAGAGGGCAGAACAAGTCAGAAGGGAAAATCCGGGGCCAAACCCCGGACCGGCGTGAGAAACTGTGGAAGTAGAGGACAGGAGGG
+
-6A=C55))1)8888;;;;;;7866C6@EFGFEC@C@AFCFCC@<@EFFE-CFA,@@FEDEB>C+@FEECF=F,?E<C95A<F=B?BF,@@??C,E<<,CEEFFFFGDEEGDFDAFGGGD<D:C,CEC,@9<EFGFGGGDG*:CFF7FGE8FFFF8*:<BFCCCC*:E+BCC;:=5CDDGGG>FEC<7<CFGDE=*/:C6:CF);9*886:5>>BD<()9*2//1)*247C@)66@AFF<6C6@:*/4916>1((..*9:(;6-(-(-0-/((-/<43)6)9132().)64(((.-.(((,
@M02996:162:000000000-B87FG:1:1101:19969:3257 1:N:0:ACTGAGCG+TATCCTCT
ACTACGGGAGGCAGCAGTAGGGAATATTGCACAATGGGGGAAACCCTGAAGCAGCAACGCAACGTGCGGGAAGAAGGACTTCGGGGTGGAAAACACTGTCGGGAGGGAAGAATGCTGGGCCGCGGCTAAGTTGAAGGTACCGCGAAAGGAAGCACCGGCAAACGGCGGGCCAGCAGCAGCGGGAATAAGAGGGGAGCAAGAGGTGTTCGGAAGCACTGGGCGGAAAGGGAGCGGAGGCGGAGAAGAGAGCAGGCAGGCGAAGACCGGGGCCCAACCCCGGACCGGAAGACGGGACGGTGAG
+
88A?CA18)11888=;;=,;;8@@,C@@E-CE@A9@@C7@CCD,C@<EE,6@CACCD6@+++88,C,6@=@+B=CE,:,,,,8=4@4:@7<A,B895B55++4@>CE4A8=6,5,5,87FG+FF+++53@33;;;,36@>@5:3FE*>DDCEBB,,*:D:**3**/=****1*2A:;*7:5755*29:DGC@8)*2)194*95912)17)975<696.9C):CD/):13)95((-8437C11().)).1(,7(4(8(*),2.-((--(71),(,.*)--3(0-(-(--(,4:6(,(0--((
@M02996:162:000000000-B87FG:1:1101:14111:3261 1:N:0:ACTGAGCG+TATCCTCT
GCTACGGGCGGCTGCAGTCGAGGATCATGGGCAATGGGCGAAAGCCTGACAAGGCGACGCGGCGTGGAGGATGAAGGCCCTCGGGTTGTAAACTCCTGTCATAAGGGAACAGGCGATCCTACCGAATACGTAGGAAAGGTGAGGGTACCTTAAGAGGAAGCGACGGCTAACTCGGGGCCAGCAGCCGCGGGAAGACAGAGGGCGCAAGCGTGGTTCGGATGGACGGGGCGGAAAGGGCGCGGAGGCGGCGGGGGGGGGGAGAGGGGAAATCCCCGGGCGCAACCCGGAAAGTGCGTGTCAA
+
-88AA?11)118888;;;;8886@,C6<;-9CC@CCDD@@CEDCFE,CDCAF,9:=>FCF448>8>@@FDEEECDFEFEF+FFDE=BF+AAAC@FFGG,BFDGGFGGFFDFB@@FF<FF>FGG*<FCGGGCFDFFFGG,,?;D,>>D,<,,CFGGCDCCC;7C=FEG8>CG+;*=*:=*2:55709CDGG5C8):;67DFF*18*975)01*10)2913*)*09*7ED(.1<>9:FB1:)4/,79)72)79>>B0((*<>9)(4,4>?4)2(.(88:(-,-)-4399;>9?).)-,)((-.
@M02996:162:000000000-B87FG:1:1101:6433:3278 1:N:0:ACTGAGCG+TATCCTCT
CCTACGGTGGGCAGCAGTGGGGAATATTGCACAATGGGGGAAACCCTGATGCAGCAACGCCGCGTGAGTGAAGAAGTATTTCGGTATGTAAAGCTCTATCAGCAGGGAAGATAATGACGGTACCTGACTAAGAAGCTCCGGCTAAATACGTGCCAGCAGCCGCGGTAATACGTATGGAGCAAGCGTTATCCGGATTTACTGGGTGTAAAGGGTGTGTAGGCGGTAAGGTAAGTCAGAAGTGAAATACCGGGGCTCAACTCCGGAGCTGCTTGTGAAACTGCATTACTTGAGTCCAGGAGGG
+
-8ACC@A5:=0====;=====88@EFFFFGGGGGGGFGGGEGFEEFCFGGGGGFCFEFGGGFFF6@FEFFFGFCEFCFFGGGGGBD<EEEFEFEGGGFAFGGFGGGEFFGGFGGGGGGGFFGGGFGGGGCFFGGGGFGGEGEDEGGGGEDEGGGGGFFFGFGEGG8EGGGGC7@DCFGG>GC;*CDDGGGGGCBC5FD+BDCF;C)9AFFGG5>=G<CFGFGGGE>GG4@DFB)6FDFF04*66<==>C90>64<5<C04)89?>B??72:,4:FF?29AFFA)6<)6:78<6<>BFF((-
@M02996:162:000000000-B87FG:1:1101:14583:3287 1:N:0:ACTGAGCG+TATCCTCT
GCTACGGGGGGCTGCAGCTAAGAATATTCCGCAATGGGGGAAACCCTGACGGAGCGACGCCGCGTGGAGGATGAAGGCCGGAAGGTTGTAAAATCCTTTTAGGACGGAGGAATAAGTAGGCTGAGAGAAACGGAGGATGGTGACGGTAGGTCATGAATAAGCAACGGCTAATTACGGGCCAGCAGCCGCGGTAACACGTAAGTTGCGAGGGGGGTTCGGAAGGATTGGGCGTAAAGGGCAGGGAGGCGGTCGGGCAAGCTGGGGGGGAAAGGCAGGGGCGGAACCCCGGGACGGCGTGGAG
+
-8ABC?>AB=188884::,95::C,?<?CFGC=@7BEFDDFEFGGD,ACEC7?@>:=FCF:>>>+>>:,<B:@<BCEGGGG::CE3,@*<@BF@<FFC,,@,@C,14<<FFC:FGG?F,,7,4<BFFGGGCGCEG*A+<C<9AC*2;C>F<CF+29<2:<9*<<2::EEEC+*<<:*/:*:5)0;9>D3=7*/7<CFG<?<F+/2*7BD)7*)77)/-11885CF*:584<04:,881)1(9(>:>>9D(,.07>F:CF:)0:(1(4373C<?7;C>1,((79268?9B4-,(,37)(411
@M02996:162:000000000-B87FG:1:1101:17567:3287 1:N:0:ACTGAGCG+TATCCTCT
ACTACGGGGGGCAGCAGTGGGGAATATTGGGCAATGGACGAAAGTCTGACCCAGCGACGCCGCGGGAGGGAAGAAGGTCTTCGGATTGTAAACCTTAGTCAACAGGGAAGAAGCAAGTGACGGTACCTGTGGAGGAAGCCACGGCTAACTACGGGCCAGCAGCCGCGGTAATACGTAGGGGGCGAGCGTTAGCCGGAATTACTGGGTGTAAAGGGGGGGTAGGCGGGGAAGCAAGGCAGAAGGGAAAACGGGCGGCGCAACGGACAGCCTGCATTGGGAACGGAAGACCTTGAGTGGGGGG
+
-8A?C?55:5188889:<:99788:=,,AAFDA<EAFFECEDEEF<,A?E=EDA,>=@>@+>6>+8CCFDCFEDCFF>F>,3DC@CFF,@CCCFC<CF<CFB@ECCDECFGEFGGGG,FGGGG:FEG,C,?FGGGGGGGFCGGGGDEGG?FFG*::8EC@EDCEGEGG*:E+:+;+2:C*75>:CD9D)/9*3<EGFG39>D+98>)8)1?C>FF3C(918:C7=@:93>*5??B)4::1(2(0,<F<C06:14>9,*9>9)-49966>(C0<)0</(.,()-44(4(,)).).-5).22(
@M02996:162:000000000-B87FG:1:1101:6434:3298 1:N:0:ACTGAGCG+TATCCTCT
CCTACGGTGGGCAGCAGTGGGGAATATTGCACAATGGGGGAAACCCTGATGCAGCAACGCCGCGTGAGTGAAGAAGTATTTCGGTATGTAAAGCTCTATCAGCAGGGAAGATAATGACGGTACCTGACTAAGAAGCTCCGGCTAAATACGTGCCAGCAGCCGCGGTAATACGTATGGAGCAAGCGTTATCCGGATTTACTGGGTGTAAAGGGTGTGTAGGCGGTAAGGTAAGTCAGAAGTGAAATACCGGGGCTCAACTCCGGAGCTGCTTTTGAAACTGCATTACTTGAGTCCAGGAGAG
+
88CCCE:5:)0=======;==888CFEGGGGGGGGGGGGGGGGGGGGGGGGGGFFFGGGGFGGE@FGGGGGGFEFGFGAFFAGGFDFFBFDECEFGGGFGGGGGGGGGGFGFGGGGGGGGGGGGGGGGGGGFFGGGGGGGGGGGGGGGGGFGGDGGGGGGGDCEGCEGAGGGGC7@FGGGGFFFGGCGGGGGGFEC6DDFGGGFGDFFFFDGFF>GDFGGFFGDGEGG<FFF<<2=)))057:/)17:D>>B>>08?*24>B((4(3>4)>-5<D??A<><6<):<AA<<>>.9A?;?212
@M02996:162:000000000-B87FG:1:1101:6456:3304 1:N:0:ACTGAGCG+TATCCTCT
CCTACGGTAGACAGCAGTGGGGAATATTGCACAATGGGGGAAACCCTGATGCAGCAACGCCGCGTGAGTGAAGAAGTATTTCGGTATGTAAAGCTCTATCAGCAGGGAAGATAATGACGGTACCTGACTAAGAAGCTCCGGCTAACTACGTGCCAGCAGCCGCGGTAATACGTATGGAGCAAGCGTTATCCGGATTTCCTGGGTGTAAAGGGGGTGTAGGCGGTAAGGTAAGTCAGAAGTGAAATAACTGGGCTCAACTCCGGATCTGCTTTTGAAACTGCATTACTTTAGTGCAGGAGAG
+
68A?C>AD)1*<=;====;6;=88CFCFFFGGFFGCFFGGEGFGGGGFEGCFGFFFGGGGFCFEF7BFFFFGGGFECFCEFFGGC=CFBEFGGGGGGGFGFFGGGFDFEFE,5FGAEGC+?+?FGGFGGGG,,=>EGGG7@E+CF,,C=CG@EC9DFE+@D>+8CE7C7@>52@A6EGGGGC**;7;*?CG8*64=6++=>;CFG)*=6A7*)):)2/7*8F*)/)+260;464<=26:D>7<=<**)*.(518?<BG:87D0(((.)*5:9<9@:/86)39-))-46).).)--)0-(.-
@M02996:162:000000000-B87FG:1:1101:17555:3305 1:N:0:ACTGAGCG+TATCCTCT
ACTACGGGGGGCAGCAGTGGGGAATATTGGGCAATGGACGAAAGTCTGACCCAGCGACGCCGCGTGAGGGAAGAAGGTCTTCGGATTGTAAACCTTAGTCAACAGGGAAGAAGCAAGTGACGGTACCTGTGGAGGAAGCCACGGCTAACTACGTGCCAGCAGCCGCGGTAATACGTAGGGGGCGAGCGTTATCCGGAATTACGGGGTGGAAAGGGGGGGTAGGCGGGGAAGCAAGGCAGATGGGAAAACTGTCGGCGCAACGGACAGCCTGCATTGGAAACTGAATATCTGGAGTGGGGGG
+
-88?A?08)018888::<:9:=8=4?,5ACGEA@==DEF>B@CCE9?ADFBFDA:==CCF+>@>+8@CFDCFEDDFF<E@,=FED3@F9@CCEG7DFC3@FBDFFGDFFGGCFGGGG<FFGGG@FFG,?2?FFGGGGGGGGGGGGGGGG9CFE;:;;EC8CCA8CCEE:?E7CFG+<:C*:<5@8DDG9*>*</ACEG7)CF*88908)0>CFFE)9(9/>CD9E@E)3>/5:?F)43>>):)<?FFFF)6*644>(:9>F),-(4:B7,CBB)*3/4.4:*654-6)6)-.4:.4.469(
@M02996:162:000000000-B87FG:1:1101:13857:3321 1:N:0:ACTGAGCG+TATCCTCT
ACTACGGGTGGCTGCAGTGGGGAATATTGGGCAATGGGCGCAAGCCTGACCCAGCGACGCCGCGTGAGGGAAGAAGGTCTTCGGATTGTAAACCTCTTTCAGCAGGGAAGAAGCAAGTGACGGTACCTGCAGAAGAAGTCACGGCTAACTACGTGCCAGCAGCCGCGGTAATACGTAGGGGGCGAGCGTTATCCGGAATTACTGGGTGTAAAGGGGGGGTAGGCGGGGAGACAAGGCAGATGTGAAAATTACGGGCGCAACCCGTAACCGGCGGCGGGAACTGTGTTGCTTGAGAGTGGGG
+
-88ACA1):)0==8=;;==;;78@;C,<EDFFD@@CDFFCFECBF<,EDFEFAACB@FEG7>>>7>FEGGDFGDFFF?F5,@FEFEFG,FBEGGGGGGFGGGGGEFCDFGGDFGGGG,FDFG@6FGGCFGGGGGGGGF;FGFGGGGGGGCFGG<D+@FFFGCDDFGGG>BC7BCC,:=E*7<=>8>DG5:C;:9CEEG36CG7F8C)57=FF:?>37699>C56CBGG>BDFFBB)3:BG2C)869@A74>68<9>(:C>;F<;(-8:F2),4(8*0(4;6)556-:?<4),(..4).80(
@M02996:162:000000000-B87FG:1:1101:13835:3328 1:N:0:ACTGAGCG+TATCCTCT
ACTACGGGTGGCTGCAGTGGGGAATATTGGGCAATGGGCGCAAGCCTGACCCAGCGACGCCGCGTGAGGGAAGAAGGTCTTCGGATTGTAAACCTCTTTCAGCAGGGAAGAAGCAAGTGACGGGACCTGCAGAAGAAGTCACGGCTAACTACGTGCCAGCAGCCGCGGTAATACGAAGGGGGCGAGCGTTATCCGGAATTACTGGGTGTAAAGGGTGGGTAGGCGGGGAGACAAGGCAGATGGGAAAATTACGGGCTCAACCCGTAACCTGCGGCGGAAACGGTGATGCGTGAGAGGGGGG
+
-8AAC?85:)1=;8=;;==;;888,@6EEFGFCDDDFDCB@B@CF<8EACEDEA6:@@@@@>@>+>B@FDEGGADEFBF5,5A=@+8E5??EDFFGFA9FEFFFFGEBDGGGGFFEG,CFGGG+@EE,@FGGGGGGGG==EC>EEDGFF,E,@,>:*E9*@9D>BEGG=1=,4<@*67=*=5:8*29C)21*26CGFG36:7+98D0<)0:?:?E2>4C/9;C6>DGD>DC<::?41751,?0>:FFF*,404:60(*9>:>:9438:*)902(.2.(-9<)4((()-)((-(46:)1241
@M02996:162:000000000-B87FG:1:1101:7309:3342 1:N:0:ACTGAGCG+TATCCTCT
CCTACGGGGGGCTGCAGTGGGGGATATTGCACAATGGGGGAAACCCTGATGCAGCAACGCCGCGTGAAGGAAGAAGGTCTTCGGATTGTAAACTTTTGTCCTTGGGGAAGAATAGATGACGGTACCCATGGAGGAAGCCACGGCTAACTACGTGCCAGCAGCCGCGGTAATACGTAGGTGGCAAGCGTTGTCCGGATTTACTGGGTGTAAAGGGCGTGTAGACGGGATTGCAAGTCAGAGGTGAAATTTATGGGCTCAACCCATAACCTGCCTTTGAAACTGTGATTATTGAGTGATGGAG
+
8ACCC>D:=A)8888::::::88=FFFGGGGGC<FFGGGGGGGGGDGGGGGGGGGGEGGGGGGGFFGGGGGGGGGGFFGGGGGGGGGGF<<FFCFCGGGGGGCFGGGFGGGFFFFGFFFGGGGGGGGGGGGGGGGGGGGGGGGGGGGGGGGG6EGGGGGGGGEEGGGCGGGGGGCCFGFFFGFFGGGDGECGGFGGFGGFFFFFGFFFFFGGGBFGDFGGFDFGE7:>(7>FFD>FA>FF:9?FFFF<:><FFFFFFGGFF>?:BFBFB:<?<B=CFDAA<?:AB))).)65<<<>@A<42
@M02996:162:000000000-B87FG:1:1101:23718:3349 1:N:0:ACTGAGCG+TATCCTCT
CCTACGGGCGGCAGCAGTCGGGAATATTGCGCAATGGAGGAAACTCTGACGCAGGGACGCCGCGTGCAGGAAGAAGGTTTTCGGATTGTAAACTGCTTTAGACAGGGAAGAAGAAGTGACAGTACCTGTAGAATAAGCTCCGGCGAACGACGTGCCAGCAGCCGCGGTAATACGTAGGGAGCAAGCGGTATCCGGATGTAGGGGGTGGAAAGGGTGCGTAGACGGGAAAGTAAGTTAGGTGTGAAATCCCACGGCTCAACTGGGGAACGGCAACGAAAACTGATGTTCGTGAGTACTGGAG
+
-88ACA01)108888;;<;8888@CE<FEFEFCCCCCFFEEGFF@E<EDFDEEE@@CFEFEBCC7@BDFFDGFFEEC955+AFDF7?F?DDDBFFFD?<CFFFFFGGCFEFFGFGG;FFFGG9@>E9C,CDFG;FGGGEGGBEF<CEG*BEE:CEEFGFGFCCECEG*:C;CGF+9BEDFGC@FGFG/9:*3:<EG5)097*:>C9@5>=DFDB8DC;7<@C:CGFGD?5*9<>-*6:)2.04951160)5;463--<FB)9(3>:?F)4/471);>8>7)0<)))).((44<)69164:1
@M02996:162:000000000-B87FG:1:1101:6073:3394 1:N:0:ACTGAGCG+TATCCTCT
CCTACGGGTGGCAGCAGTAGGGAATATTGCACAATGGGGGAAACCCTGATGCAGCGACGCCGCGTGAGCGATGAAGTATTTCGGTATGTAAAGCTCTATCAGCAGGGAAGATAATGACGGTACCTGACTAAGAAGCCCCGGCTAACTACGTGCCAGCAGCCGCGGTAATACGTAGGGGGCAAGCGTTATCCGGATTTACTGGGTGTAAAGGGAGTGTAGGTGGTTTGGCAAGCCAGATGTGAAGGCCCGGGGCTCAACCCCGCGGCCTGCATGTGGAACTGGTAAACTTGAGTGCAGGAGG
+
8ACCCED5>0)=;=====;<;8CCFFGGGGGGGGGGGGGGGGGFGGGGGEFGGFGGGGGGGGGGGGFC<CCFGGFGFGGGGGGGGDDF?EFFFFGGGCFGGGGGGGGFEGG9FGGGGGGGGGGGGGGGFG=FFGGEGGGFGGG7FGGGGGGGGGGGGGGGGGCEEGEGGGFF;DFGGGGGCDFAEGDGGGGGDAGGFFF6CFGAEGBF?FGGC:;F7:DGFGGCFFGG?FFF(34>:2@*-:6*..04D>>E>;:D<F7:(74-2(-45(*.)6=@6<2:<).:4><).64:)5)68?08(
@M02996:162:000000000-B87FG:1:1101:6079:3411 1:N:0:ACTGAGCG+TAGCCTCT
CCTACGGGTGGCAGCAGTAGGGAATATTGCACAATGGGGGAAACCCTGATGCAGCGACGCCGCGTGAGCGATGAAGTATTTCGGTATGGAAAGCTCTATCAGCAGGGAAGAAAATGACGGTACCTGACTCAGAAGGCACGGATAACTCCATGCAAGCAGCCGCGGTAATACGTAGGGGGCAAGCGTTATCCGGATGTACCGGGTGTAAAGGGAGTTTAGGGGGTTTGGCAAGTCAGAGGGGAAAGCCCGGAGCTCAACGCCGCGGTCTCCATTTGGAACGGTTAAACGTGAGTGCAGGAGG
+
8ACCC>55>0)=6==;=<;<;8;EEFFFG9<FGGGGFGCFF@D<FFGGGC@FEFFEGCFDGGGGEGDE,CFFGFGG,EFFFG,F+,BB8,EF8FGGFDCD?FFBFGG744,,AF=<,CFGCGG9FG@FF96,@;,,8,,@=+@6EF,,6,3,,7,4+3+@37:**4@5CC?C>EC*1*?E580):>*:*=FGD>E*;C7+1:E:?D*=6**7*0>**.0*)2>CE3:9)1*8)).@))0*(1-).))(13(8(,)))**,,),70(((*)*)).*+0)((-0(-4<>(((.2.52<6(,8(
@M02996:162:000000000-B87FG:1:1101:22320:3430 1:N:0:ACTGAGCG+TATCCTCT
ACTACGGGAGGCTGCAGTGGGGAGTATTGCACAATGGGCGAAAGCCTGATGCAGCAACGCCGCGTGAGTGAAGAAGTATTTCGGTATGTAAAGCTCTATCGATGGGGAATAAGATGAAGGTACCCAAGTAAGAAGCCCCGGCTAACTACGTGCCAGCAGCCGCGGTAATACGTAGGGGGCAAGCGTTATCCGGATTTACTGGGTGTAAAGGGAGCGTAGACGGAATAGCAAGTTTGAAGTGAAATACCTGGGCTTAACCCAGGAATTGCTTTGAAAACTGTTAATCTAGAGTACTGGAGGG
+
-8ABCA=>810==;=;;==;;8878;6<CFGECACAEFFCCEDEFFAEFFFFFECECFEFC@@@6@FCCEBEECFE5C?C<@FD,BDF5ADDAFEEGC,CFGBFDFGFE,CEFGFFGGGGGGGGGGGGAFGGGGGGDFGGGGDGGGGGGGEGGGFGFGCDD;BEG:CECFGGDGGGGG>EECFAE?8D<FGGGFC56CG=CGG=::BFFFFEFDFGCBGGFGED=FGDAFFF:).99AF:5:996FFF7<<>?((5<F:?FF?<?3>57-*.5<FEF:)64*6>24<<BFFA<A66<??<>
@M02996:162:000000000-B87FG:1:1101:16527:3460 1:N:0:ACTGAGCG+TATCCTCT
ACTACGGGAGGCTGCAGTGAGGAATATTGGTCAATGGGCGAGAGCCTGAACCAGCCAAGTAGCGTGAAGGATGACGGCCCTATGGGTTGTAAACTTCTTTTTCCGGGGGATAAAGTGACCCACGTGTGGGTTATTGCAGGTACCCGGTGAATAAGGACCGGCTAATTCCGTGCCAGCAGCCGCGGTAATACGGAAGGTCCGAGCGTTAGCCGGAGTGATGGGGTTAAAAGGGAGGGTAGGGGGAAAGGAAAGTAAGCGGGAAAAACGCGGAGCGAAAGTCCGGCAAGCGGTGGAAAAGGGG
+
88,AC:5=81)==;8;;=;;;;;<6@@<CC;,6<C@CDCCECCED<,C@DCCAA;:CECC<DC@8@CCFFF<BC@BCC:F,A=?EE:?>@A<?FE9F95EC9FG?FDECF7=FGGEFFF?FGGGAFCFEEC+@9@EGFGG8EFFG>:+@EG,@FEFCFF<C@*@C<<EGC,=C8DCDC9==8?>E9C*7AFGDF=E>0:FGGG589)<56>C7>)1*6?*=8E9/)3?)97>68(7-(714D17<).(*,(0.)).4*9((0,(.,4(),1--():5(--.0,4(-8349-(,453).2(4
@M02996:162:000000000-B87FG:1:1101:17217:3470 1:N:0:ACTGAGCG+TATCCTCT
CCTACGGGAGGCTGCAGTGGGGAATATTGGACAATGGGGGAAACCCTGATCCAGCGACGCCGCGTGAGTGAAGAAGGATTTCGGTATGTAAAGCTCTATCAGCAGGGAAGAGAATGACGGTACCTGACTAAGAAGCCCCGGCTAACTACGTGCCAGCAGCCGCGGGAATACGTAGGGGGCAAGCGTTATCCGGATGTACTGGGGGGAAAGGGAGCGTAGACGGCATGGCAAGTCTGAGGGGAAAACCCGGGGCGCAACCCCGGGACTGCATGGGAAAGTGTCAGGGTAGAGTGCAGGAGGG
+
-88?CA=8511==;=;;==6;88@;C6<CCFFEA<CDFDDEDCFFECED,CECA::@CC@C@@>+>C@<CCAFADF,B,:,<FC8EDG,?<@?FEFE<,CFG=FBF@=DFG<FG:AFFGGGGGGGGGG9DFGGGGGG@EGG8+>FGGFFGFGGGCC:F>:,7>CGCGG,4?A*?CCECC7C/5):/*922:EC>5*):D*:CG):)7<@:CE4>>G38C76:79>):5377;4).9A9>*,1,04)7,99BB((-49C5:?<92-7(4).*6:?F8<(-..*:<7(..8<9-5--.0,-22
@M02996:162:000000000-B87FG:1:1101:16510:3476 1:N:0:ACTGAGCG+TATCCTCT
ACTACGGGAGGCTGCAGTGAGGAATATTGGTCAATGGGCGAGAGCCTGAACCAGCCAAGTAGCGTGAAGGATGACGGCCCTATGGGTTGTAAACTTCTTTTTCCGGGGGATAAAGGGACCCACGTGTGGGTTATTGCAGGTACCCGGGGAATAAGGACCGGCTAATTCCGTGCCAGCAGCCGCGGTAATACGGAAGGTCCGAGCGTTATCCGGATTTATTGGGTTGAAAGGGAGCGTAGGTGGAAAGGTAAGGCAGCCGGCAAATCGCGGAGCGCAAGTCCGGCCAGCGGGTGAAACTGGG
+
-8A?CB>=)1)==;=;;==;;;;C;C,CECE<A<EACFFCEC@CF<<EDFCDCE;CADF@@ECB6BFFGGGFFDCCFFEG7?EEFGC:@,9?EGGFG9EGGFGGCFDDDF+,CFG,FFGGGGGGGGGGGGECFD,EGGGGGGGGGGG@EGG8EGFFDDC>C>>EF9<FGECFGCGFFFEEE<::C)9D+CGGDFEGF;FFDDEEE)8;08:AC>)*25029EC9:)<C2=C5,49E63>G->2041),*66@)412327(4>18.340>673,()1)(.-)0(-4(2074((-34:*)-(.
@M02996:162:000000000-B87FG:1:1101:21843:3483 1:N:0:ACTGAGCG+TATCCTCT
CCTACGGGAGGCAGCAGTGAGGAATATTGGTCAATGGACGGAAGTCTGAACCAGCCATGCCGCGTGAAGGATAGAGGTCCTATGGATTGTAAACTTCTTTTGTACGGGAGCAATAAGGGGTATGCATACACCGATGAGAGTACCGTACGAATAAGCATCGGCTAACTCCGTGCCAGCAGCCGCGGTAATACGGAGGATGCGAGCGTTATCCGGATGTAGTGGGTTTAAAGGGTGCGTAGGCGGAAGGCCAAGGCAGCGGTGAAACGCACGTGCTTAACACGTGACCTGCCGTGGAAACGGG
+
-8AACA==>:1888=;;===;;;;;CCEEFEFDCEADEFCCEEECDEFFGFDFFCCEFCFF@CB6@CEGGF9A@EEFBFF?FCEFF??FF@CFGFEF99FFGDF<FEGEGGCFAFGGG,@FGAFGGGGGGGGEG7BFGGGFGGGEEFGGGE8EGGGG@?C8C+BDF8EGC@FCEGGGFFGF99>CDGGFGGGGFGGF*?FC9CAC::55:@ED:8729+3=CD22)=>AFFE1:?EB?FD?G9@>57?<?FF(8??BGG19F<BD<BFDF18?,*394<>?.4::454439-(,8<??01:
@M02996:162:000000000-B87FG:1:1101:6034:3485 1:N:0:ACTGAGCG+TATCCTCT
CCTACGGGAGGCAGCAGTGAGGAATATTGGTCAATGGGCGAGAGCCTGAACCAGCCATGTCGCGTGGAGGAATAAGGATCTATGGTTCGTAAACTCCTTTTGCGGGGGGATAAAGTGCGGGACGCGTCCCGTATTGCAGGTACCCCCCGACTAAGCATCGGCTAACTCCGGTCCAGCAGCCGCGGTAATACGGAGGATGCTAGCGTTATCCGGATTTATTTGGTTTAAAGGGTGCGTAGGCGGCCCCCTAAAGCGGCGGGGAAATTTCCAGGCGCACCCCGTGCCCACACGGCGACACTGG
+
88ACCB=0:8)===8;;=;6;;6C@EFEFGFGGGFEGGGEGEGFGGFGGFGGGGFGGGDGGFDGGEGEF@FFECEFCFFGFGC<,EDA:FFFGGCGFF,CDCEBCFGDE7F<<F;3<FCFGEF>7@B@CFGC/0<+C@C6@CEDFF*8:C*:EGGGGGG;EDC*<AEFG**11:C?CC6*>/7:81)/*?D8C3*:><C)*:9?:>@377DCC5>DC<:*8@+9C5C>)*:5:185:?:*,)()(00()(.*)6(,1*)(-5(.)664=)214-):8>:(45(,(()((-((((((0-)).
@M02996:162:000000000-B87FG:1:1101:13629:3522 1:N:0:ACTGAGCG+TATCCTCT
GCTACGGGGGGCAGCAGTAGGGAATATTGCACAATGGGGGAAACCCTGATGCAGCAACGCCACGTGTGGGAAGAAGCATTTCGGTGTGTAAACCACTGTCGTGAGGGAATAATGCTTGGCCTCGGCCAAGTTGAATGTACCGCGAAAGGAAGCACCGGCAAACTTCGTGCCAGCAGCCGCGGGAATACGAGGGGTGCAAGCGGTGTTCGGAATCACTGGGCGGAAAGGGAGCGCAGGCGGAGAGGCAAGCAGTCTGTACAATACCGGGGCCCAACCCCGGACCGGCAGACTGGACGGTGGG
+
-8A?CA9818188889:<:<:8:=9C5<CFGED<BBCFDEEEFGGG8AE9EFEA:BCFEF+=8>+:,:BCCFGDEFFG933@FD@F<F:==CCGFGFB,@F@FGEFDCF,DC<FF;@FGGGCGGGGGGGGGFEGGCFGGGG*BFGGGGGGGGGGFF:CDEG<A0+<E;ACFGGGGFF5CC:C)7?<FGGGGGDE1CDGGFFG*0:*098>DG54BG74CF:E/>CBGGFFGBB>>EB;>GBD>)45>8C:<F)2.:-<CAA/9>??>BB6C26:E8>(91379142441,).1100>(,,(
@M02996:162:000000000-B87FG:1:1101:22284:3535 1:N:0:ACTGAGCG+TATCCTCT
ACTACGGGTGGCAGCAGTGAGGAATATTGGTCAATGGACGGAAGTCTGAACCAGCCAAGTCGCGTGAAGGATGAAGGTATTATGTATTGTAAACTTCTTTAGACGTAGAGAAATAAGGGTGTCGTGACACCTGATGCTAGTATACGTAGAATAAGGATCGGCTAACTCCGTGCCAGCAGCCGCGGTAATACGGAGGATCCGAGCGTTATCCGGATTTATTGGGTTGAAAGGGTGCGCAGGCGGCGGATTAAGTCAGCGGTGAAATCGGGAGGCTCAACCCCAGCCCGCCGTTGATACGGGG
+
-88?CAA5:0)=;8=;;==;;;CCCEAAFFCCD@CDFFFBDECEFEEFEFCDDFCCDFECF@@@8@BDGFDFEC<EF:E<9,CC9FCAFEACFFGFG9,EFGGGC,=EEGGGG<FGGGG<C>FFFGGGFFGGGGGGGFGGFFEFGGGGGGGFGGFFE98?CD6EFG8DGE@FGDFFCFFGDC>?DDDDCCCGDFGGF>FACDEDEC>D4::E?E)**.1+;<C::)A:;FC:6?0>9>A>292)4))(15496)).4CD4(7<5)66?5,9>0()3/(3((0(48(4917((-1))1(-4,
@M02996:162:000000000-B87FG:1:1101:13619:3540 1:N:0:ACTGAGCG+TATCCTCT
GCTACGGGGGGCAGCAGTAGGGAATATTGCACAATGGGGGAAACCCGGATGCAGCAACGCCACGTGGGGGAAGAAGCATTGCGGTGTGGAAACCACTGTCGTGAGGGAATAATGCTTGGCCTCGGCCAAGTTGAAGGTACCGCGAAAGGAAGCACCGGCAAACTGCGTGCCAGCAGCCGCGGGAATACGAAGGGTGCAAGCGGGGTTCGGAAGAACTGGGCGGAAAGGGAGCGCAGGCGGAGATGCAAGCAGTCGGGACAACACCGGGGCCCAACGCCGGACCCGCAGACGGGACGGGGTG
+
886?@:1)1))878,9:<:<:8::49,,CFF,?<5?ACDDDCAEEC+=>+>,?C,AAFCF=:86+:+=CC:FC@<>@B;@,,CC3@>F>C3<<FGGDF,@F7CF<C@@C,@<,CC,,?<CFACFGEGGGG9,>FF9CEFG@*=CCEGGCFFFGGE51:C>?<8+23A/:*CEGCGG8:::CC)0859:C>*;8@*;:DFF3C*)*)0)759C).9*039C>C*1:>FDBFD77(9D;15CBD1)5976:1:5.,-((2/(.).-119052936?5*8((427((,-9>41403:1183(-(
@M02996:162:000000000-B87FG:1:1101:5865:3585 1:N:0:ACTGAGCG+TATCCTCT
CCTACGGGAGGCAGCAGTGGGGAATATTGCACAATGGGGGAAACCCTGATGCAGCGACGCCGCGTGAGTGAAGAAGTATTTCGGTATGTAAAGCTCTATCAGCAGGAAAGAAAATGACGGTACCTGACTAAGAAGACCCGGCTAACTACGTGCCAGCAGCCGCGGCAATACGAAGGGGGCAAGCGTTATCCAGATTTACTGGGCGTAAAGGGAGCGTAGACGGCTTTGCAAGTGCGAAGTGAAAGACCGGGGGTCAAACCCGGAACGGCTGTGGCAACCGTTAAGCTAGAGTGCAGTAGAG
+
ACCCC>DA)1)=6==;==;;;8BFFGGGGFCGGGGGGGCFECG@FGGGGDCFFFGDEDG78@FFFGEC5FFGGGGGFF,,EFEG+4=FE?ECCF95?<?9AF=AAF7<<E,?EFE,A??C+ACE9F8A:<E<E>B3@D8F@=+@:,=>D>>,6>>8+:9DE33*@*1:,2,;*,/=*:CG=358ED*CFFF<9A<11+;A@CG)CC3>5@>:4.;)18<<9C=55>7:<=>7:))8((.1,*4*-0).)1,<((-.4+9-(8(49>:?)().,,)@=((--88652).).)..-)5*)..4
@M02996:162:000000000-B87FG:1:1101:7025:3610 1:N:0:ACTGAGCG+TATCCTCT
CCTACGGGCGGCAGCAGTGGGGAATATTGGGCAATGGGCGCAAGCCTGACCCAGCAATGCCGCGTGAAGGAAGAAGGCTTTCGGGTTGTAAACTTCTTTTAAGTGGGACGATAATGACGGTACCACTTGAATAAGCTCCGGCTAACTACGTGCCAGCAGCCGCGGTAATACGTAGGGAGCAAGCGTTATCCGGATTTACTGGGTGTAAAGGGCGTGTAGGCGGGACAGCAAGTCAGATGTGAAAGCACGAGGCTCAACTTCGTGTCTGCATTTGAAACTGCTGTTCTTGAGTGCTGGAGAG
+
88BCC>>551)8888;;<;;;888CFFGGGGGGGGGGGGGGGGGGGGGGGGGGGGGGGGGGGGG>FGGGGFGGFFGGGCGGGGEGGGGGGFGGGGGGGGGGGGFGGGGGGGGGGGGGGGGGGGGGGGGGGGGGGGGFGGGGGGGGGGGGGGGGGGGGGGGGGEGGEEGGGGGCGGGGGGGGGFFEGGGGGGGGFGGFGGFGFGFGDFFFFGGD@;DD?GGFGGDE3CF:@GFF2AF<>FC6:>99)90C2;>9?BD7?DA2><?BF<ABA>4>BFGF<AFFBB57<AFFAFF<DBF6077:
@M02996:162:000000000-B87FG:1:1101:7033:3627 1:N:0:ACTGAGCG+TATCCTCT
CCTACGGGCGGCAGCAGTGGGGAATATTGGGCAATGGGCGCAAGCCTGACCCAGCAATGCCGCGTGAAGGAAGAAGGCTTTCGGGTTGTAAACTTCTTTTAAGTGGGACGATAATGACGGTACCACTTGAATAAGCTCCGGCTAACTACGTGCCAGCAGCCGCGGTAATACGTAGGGAGCAAGCGTTATCCGGATTTACTGGGTGTAAAGGGCGTGTAGGCGGGACAGCAAGTCAGATGTGAAAGCACGAGGCTCAACTTCGTGTCTGCATTTGAAACTGCTGTTCTTGAGTGCTGGAGAG
+
88BCC>=5:0)8888;;<;;;88BFFFGGGGGGGGGGGGGGGGGGGGGGGGGGFFFFFFFFFGEFEGGGGFFFFFGGGGGFECEGGGCFFGGGGGGGCGGFGFFCGFGFGG>7FF9FGEGGGCGDE89FCDFFGFDFEGDGDGGGGGGGDC,>FECGGGGGD8><*:EGGCGFFCEGDEGGGFF=<DGGFF*=>EEF77@7*C5EDFF=FFEGFEDD<*:*:E5CDG5?FGFAAFFA:FF>F<9<F:1542@BF?7<6*6:).4:024?A74))9EFA)65/).,-4)66?AA26A)4(2-
@M02996:162:000000000-B87FG:1:1101:10013:3639 1:N:0:ACTGAGCG+TATCCTCT
ACTACGGGAGGCAGCAGTGAGGAATATTGGTCAATGGGCGGAAGCCTGAACCAGCCAAGTCGCGTGAAGGAAGACGGTATTATGTATTGTAAACTTCTTTAGACGTAGAGAAATAAGGGTGTCGTGACACCTGATGCTAGTATACGTAGAATAAGGATCGGCTAACTCCGTGCCAGCAGCCGCGGTAATACGGAGGATCCGAGCGTTAGCCGGATTTATTGGGTTTAAAGGGTGCGCAGGCGGCATGCTAAGGCAGCGGTTAAAGAGCGAGGCCCAACCCCGTCCCGCCGGTGATACTGGG
+
68AAC@==811=88=;;<=;;C@@CF,CEFFFFCCDDFFEDECEFC8EDFFFDFCDDFG:C@@@6@FFGGFGGFFCG8BC9ACE?FFEFE?EFFE<F?9EFGFGC:<B@FFFG,AFGGG<C>BFFGGGGGGGGF@EG,EGGG,FGG9EGGG9FFFFF@?CC=8EGD8EGE6AD:EGFGFEF>@AD9DG9EGGD@CED0CFFGGFG>>D);DGDD:>F7+:ACF2*)<>AFGF:BBFBF@C>G><>)74*.<F(8:??GG(476A)6:?>9C;>();71:,4B(49:F944,(43.6946:(
@M02996:162:000000000-B87FG:1:1101:8681:3642 1:N:0:ACTGAGCG+TATCCTCT
ACTACGGGCGGCTGCAGTGGGGAATATTGGGCAATGGGAGCAAGCCTGACCCAGCAATGCCGCGTGAAGGAAGAAGGCTTTCGGGTTGGAAAGTTCTTTTAAGAGGGACGAAAATGACGGTACCACTTGAATAAGCTCCGGCTAACTACGTGCCAGCAGCCGCGGGAATACGTAGGGAGCAAGCGTTATCCGGAGTTACTGGGTGTAAAGGGGGTGTAGGCGGGACAGCAAGTCAGAGGTGAAAGCCAGGCGCTGCACGTCGGGAGTGCAGTGGGAACGGAGGTGCTGGCGTGAGGGAGAG
+
-8,8@0)=8:)8+88;;;;;6788,;,;C@F<<CC@DC,8+:C<DC,C<,:C@A,6@:CFC@@=+84,CC<:44CCE,:C,,8=@9+87E<:,<,C<,5CF,C,:98:4>=+@F;,78@>FFDF;BD,9,@,@FD,,8D:EE+FEF7DCE,D5@E:3@93@34>F5?C6,,4;987;2:*27;.8728*<;;85*/5CD?:*:);)9@B?GC3:7<).::=87)1)11.575))6@9)5*-:)/)))(1(()-(((.+*.()46(((.1.0.4()/704?()4((..6((--4((.00-,1
@M02996:162:000000000-B87FG:1:1101:8661:3650 1:N:0:ACTGAGCG+TATCCTCT
ACTACGGGCGGCTGCAGTGGGGAATATTGGGCAATGGGCGCAAGCCGGACCCAGCAATGCCGCGGGAAGGAAGAAGGCTTTCGGGTTGGAAACTTCTTTTAAGTGGGACGAGAATGACGGTACCACTTGAATAAGCTCCGGCTAACTACGTGCCAGCAGCCGCGGGAATACGTAGGGAGCAAGCGTTATCCGGATTTACTGGGTGTAAAGGGGGGGGAGGCGGGACAGCAAGTCAGATGGGAAAGCACGAAGCGCAACTTCGTGGCGGCATGTGAAAGTGAGGGTCTTGAGTGGTGGAGAG
+
-886=911)1)8788;;;;;;@@@,@,,CAF8@<6CCDC@8@@CFF+@@@+8CA6C<FCE9>+8+8CCGDCFFCCDFFFGGFGDD<4@+>?A=?FFC,,:DFG,?DDDBFG:FGFFGGGGGGGEGGG:@EEFFGGF@@FGG>CBFG7DBE>DBF;:1@86,84BF*=E*<+=*3CEE?7:C7>3?/1>*<:CC>51**:8:CG0:/9@B7D:)7)>),9C5C572)2*(87F):.14)1*.2,7<)6:D:>>699;1/*.68(-(((-)4).6<6:@)).6*4((((-6-5-.0)4>2322
@M02996:162:000000000-B87FG:1:1101:8669:3665 1:N:0:ACTGAGCG+TATCCTCT
ACTACGGGCGGCTGCAGTGGGGAATATTGGGCAATGGGCGCAAGCCTGACCCAGCAATGCCGCGGGAAGGAAGAAGGCTTGCGGGTTGTAAACTTCTTTTAAGTGGGACGAGAATGACGGTACCACTGGAATAAGCTCCGGCTAACTACGTGCCAGCAGCCGCGGGAATACGTAGGGAGCAAGCGTTATCCGGATGTACTGGGTGGAAAGGGCGTGGAGGCGGGACAGCAAGTCAGATGTGAAAGCACGAAGCCCAACTTCGGGTCTGGATGTGAAACTGAGGGTCTTGAGGGATGGAGAG
+
-886@A5=)118788;;;;;;76@;CC9EFGFFC<CCFFCC@CCFD8CACCC@ACCD9=C6>@>+=@:FDCFGCCEEF94++@@E48@+5?@?CDEG9,CFGG5@ECDFFG+FECGGGGGDGGGGGG,@FFFEFFD@FGGGE*>DEADFGBFFG;C;FFCC74:F*CE*<CC8:CEECE>=CFFE9991<>ECD**0:>@:9F.;)7=FFGG5@)9)-9C>CC<=3C*3><F)69@44926:5=<.6(98;54((4:**)6>(4.,(.)6*),6@?7))6<)4:(3()-4,(4((-044,2
@M02996:162:000000000-B87FG:1:1101:12738:3688 1:N:0:ACTGAGCG+TATCCTCT
GCTACGGGGGGCAGCAGTAAGGGATATTGGTCAATGGGGGGAACCCTGAACCAGCCATGCCGCGTGAGGGATGAAGGCCCTACGGGTCGCAGACCTCTTTTGCCGGGGGATAACGGGCCCCACGCGTGGGGCAGTGAAGGTACCCGGAGAATAAGCATCGGCTAACTCCGTGCCAGCAGCCGCGGTAATACGGAGGATGCGAGCGTTATCCGGATTGAGTGGGTGGAAAGGGGGGGCAGGCGGGGCGCTAAGTCAGCGGGGAAAGGCGACGGCGCAACCGGAGCAGGGCCGGTGAAAAGGG
+
-88AC>=015)8888::<:9<9=CCC<FEFE<?AB@CDDDDEEGGD8CEGF:<D@><DAFDBCB*<FCFDBFEFFEFGGGCC8<EGBFEED>CCF?F60C@EGG>EDDDE18EGGGGGGGGGGGGGGGGGGGGGCFFGGGGGGGGGGGGGG9FGDEE098858CFG7CGE/:D>GFFGFCF<>>=>DG*<CGC>GGF*>@DDG@C5<B)=DECD)**4*29CC1*):=AFFF(4(0217C;D9BF38()49F).4<:EG(3)46?<19.3<93,5?50(29.4(4?:90-4(--()0)(44
@M02996:162:000000000-B87FG:1:1101:16755:3691 1:N:0:ACTGAGCG+TATCCTCT
ACTACGGGTGGCTGCAGTCGAGGATCATGGGCAATGGGCGAAAGCCTGACAAGGCGACGCGGCGTGGAGGATGAAGGCCTTCGGGTTGTAAACTCCTGTCATAAGGGAAAAGGCGAAGGCGGCCAACACCCGCCCTAGTTGATGGTACGTTAAGAGGAAGCGACGGCTAACTCGGGGCCAGCAGCCGCGGTAATACAGAGGTCGCAAGCGTTGTTCGGATTAACGGGGCGGAAAGGGCGCGTAGGTCGCAGGGCGGGTCAAGGGGGAAATCTCCGGGCTCAACCCGGAAAGTGCGCTGGAA
+
-88?@@85:))==8=;;==888:@6C6;,-:CA@ECCFFCCEDEGF8ECFFF,=6@@CCF@=@B7@EEGGEFEEFGFGGEE,FCEFCF:@ECEEGGFE:BE,FGDFCDEGG>@AFGGGGFGGGGGGGGGFGGGGG:EE2,?D93DBDD*6<CFGGFFF<CC<CCGGG5ACG1;5C5?E:5=C?FECGGGG):;*<E?GGFG02<:7585;/*10):9><9.+2:*8CD6B)8>BBFB(5)41-8?10-),4>>6B1>2/4)9:?(49?F)2)6->D>(--.98:(9BFF03).)3()(,,.
@M02996:162:000000000-B87FG:1:1101:16756:3709 1:N:0:ACTGAGCG+TATCCTCT
ACTACGGGTGGCTGCAGTCGAGGATCATGGGCAATGGGCGAAAGCCTGACAAGGCGACGCGGCGTGGAGGATGAAGGCCTTCGGGTTGTAAACTCCTGGCATAAGGGAAAAGGCGAAGGCGGCCAACACCCGCCCTAGTTGATTGTACGTGAAGAGGAAGCGACGGCTAACTAGGAGCCAGCAGCCGCGGTAAGACAGAGGTCGCAAGCGTTGTTCGGATGGACTGGGCGGAAAGGGCGCGGAGGGCGCAGGGCGTGTCAAGGGTGAAAGCTCAGGGCGCAACCAGGAACGGGGGCTGGAA
+
868?@?85:))==8=;;;=8886@,66<6-CEA@@CCDEBC@@CF8,CEEAA,:::@CCC@=@=+8C@FDBEE=DFFFFE,9FDE4=B4@5@?FGGFE,BF,ED?EEA<FAA@=FGEGGDGGGDDGFFGGGC>>>*>667?D,3>9C@*2,=CGC4:CFF85;CGEG*:BE1++5+?C/0:DF7C*9CCG7CE*:9<7CF<0:7*9@EF:/*1)0C<;C3.*02+.A<?E)5(4:080</(),04)0499;:-49-3**.5@34,4?)9)945)8C@6(73)-2,,,81431((-40,-2.
@M02996:162:000000000-B87FG:1:1101:5854:3711 1:N:0:ACTGAGCG+TATCCTCT
CCTACGGGAGGCTGCAGTGAGGAATATTGGTCAATGGGCGGTAGCCTGAACCAGCCAAGTAGCGTGGACGATGGAGGCCCTATGGGTTGTGAAGTCCTTTTGCGCGGGGGTAAAGTGCGCCACGAGTGGCGCATTGCAAGTACCGCGCGAATAAGCATCGGCTAACTCCGTGCCAGCAGCCGCGGTAATACGGAGGATGCGAGCGTTATCCGGATTTATTGGGTTTAAAGGGAGCGTAGATGGGATGTCAAGTCAGTTGTGAAAGTTCGGGGCTCAACCTTGGAATTGCAGTTGAAACTGG
+
8ACCCBF>>8)====;===;=;6CFFGGGEFGGGGGGGGGEEEBGGGGGFEGGGG<F<FC@EFGFGGGGGGGGEGGGC<BF8FFEG44CFFE,AEGFGGGGGDG7FGEEGGGGAEGEGGE<FGG:>65DEB@CFCCGFGGGDCFEGECEEEG8FGGGFGEBDFEDFD?CCCFDGGGFGFGC<>>EGDDF9DGGFEGEC<5DDC<EGEEFFCCD>DGF>7C7CD9C)0?4BFB(40>;(>36::7(/0(:)5F246>6FGBFFADA:AFF>G604<GFF7?<FB0).856426A9.6926)(
@M02996:162:000000000-B87FG:1:1101:5871:3718 1:N:0:ACTGAGCG+TATCCTCT
CCTACGGGAGGCTGCAGTGAGGAATATTGGTCAATGGGCGGTAGCCTGAACCAGCCAAGTAGCGTGGACGATGGAGGCCCTATGGGTTGTGAAGTCCTTTTGCGCGGGGGTAAAGTGCGCCACGAGTGGCGCATTGCAAGTACCGCGCGAATAAGCATCGGCTAACTCCGTGCCAGCAGCCGCGGTAATACGGAGGATGCGAGCGTTATCCGGATTTATTGGGTTTAAAGGGAGCGTAGATGGGATGTCAAGTCAGTTGTTAACGTTCGGGGCTCAACCTTGGAATTGAAGTTGAAACTGA
+
88BCC5@=:5)===8======;;CFGGGGGGGGGGGGGGGGGGGGGGGGGGGGFF@FFGGGGGGGFGGGGGGGGGGGGGGGGGGGGG:FF><F9FGGGGGGBF7FCCEG7FFGGGGFGGGGGGGEEEGFGGGGCE;DGGGFGGGCECEE>EGGFGGGGFGDGGEGFGGG@FFD8+<EGFGGGFFGGDCDCCFGEG5<F*))1:7ECEE>?FDD3;DCAGG*C=D=BCFA7D)2,132451.2,5()04FB<*).66<F*:(65.(.,1)-/,34;FF:1>A7:)65:2)5)6<B2695:).
@M02996:162:000000000-B87FG:1:1101:10691:3722 1:N:0:ACTGAGCG+TATCCTCT
ACTACGGGAGGCTGCAGTCGAGGATCATTGGCAATGGGCGAAAGCCTGACAAGGCGACGCGGCGGGGAGGATGAAGGCCTTCGGGTTGTAAACTCCTGGCATAGGGGAACAGGCGGACGTACCTAATACGTAAGCGAGTTGAGGGTACCCTAAGAGGAAGGGGCGGCTAACTCGGTGCCAGCAGCCGCGGGAAGACAGAGGCCAAGAGCGGGGGTCGGATGTACTGGGCGGAAAGGGGGCGGAGGCGGGCTGGCGGGGCAAGGGGGAAAGCTCCGGGGCCAACCCGGAAAGGGGGCTGGAA
+
888?C?8>@:18=;=;;==888:@666<,-CC@@CCCDECCCCEFE8EACCC,9,@@@CC7=6>+6CCGDD?D<CFFBF,5,BCD>8C+==A<EFGFD,@FFFFDGDCCFFCFDFGFF**@CF9FFFGGGFGGG9EGGB*?<C+=1>BCB:CEFF?CCC+;5=:EGE*AEF7CCC*;>6977;709C<DG):8):8609@<<:>89@F)5)*9)09>65*)+02+9CD(8)099?F?(514)-835<>),-)3(4(3*)46F,:9B2?:(2)547C:(--47(1(27>>3.24(4()(-(,
@M02996:162:000000000-B87FG:1:1101:10706:3731 1:N:0:ACTGAGCG+TATCCTCT
CCTACGGGAGGCTGCAGTCGAGGATCATGGGCAATGGGCGAAAGCCTGACAAGGCGACGCGGCGTGGAGGATGAAGGCCTGCGGGTTGTAAACTCCTGTCATAGGGGAACAGGCGGACGTACCTAATACGTAAGCGAGTTGAGTGTACCCTAAGAGGAAGGGGCGGCTAACTCTGTGCCAGCAGCCGCGGTAATACAGAGGCCAAGAGCGTGGTTCGGATTGACTGGGCGGAAAGGGCGCGTAGGCGGTCTGGCGGGTCAAGGGGGAAATCTCCGGGCACAACCCGGAAAGGGCGCTGGAA
+
-88?C?8>810==;=;;==8886@,C<;,;CEA@CECFFCCCEEFDCEEFFG,9,@@@@F+:8>8>FCFDCEECEFFFFA+?FDDC?F+EDA?FGGGF,EFACFCFDDDFFDFFGGGG:@FGGCFFCGGGGGGGGGGGE:DFG3D2DFGGCGGGGCDFG,*/BEGGD5CCF<F+<+9AF:EFFFAFGGGG)?8*<C?GGFGD5F8C@FF51*1..:>9597*<C9BGGFF3>>FFFBFB53)-8:FFF991).29(4*9<?F)2(49:59C45<>E:2(4:@??6>((--.(-(49)(314
@M02996:162:000000000-B87FG:1:1101:17960:3758 1:N:0:ACTGAGCG+TATCCTCT
ACTACGGGGGGCTGCAGTGAGGAATATTGGTCAATGGACGGAAGTCTGAACCAGCCAAGTCGCGTGAAGGAAGACGGTTCGATGGATGGTAAACTTCTTTTGCCAGAGGGTAAAGTGAGGGACGTGTCCCTTATTGCAAGTATCTGGTGAATAAGCATCGGCTAACTCCGTGCCAGCAGCCGCGGTAATACGGAGGATGCGAGCGTTATCCGGATGTATTGGGTTTAAAGGGTGCGTAGGCGGGAGGTTAAGGCAGCGGTGAAAGTTTGCGGCTAAACCGGAAAATGGCCGTGGAAACGGG
+
-8ACC?5)15)87889:::::=CC<C<EEFFFDA9@DEFCDE=CFCAEEGB<=EBBCEF:5?@>6@FFGGDDFF<CEBBF+@BDEFF8FD<=EGGFF9>FGFGGAF@CDF6<FGG,@FFFG7FGCGGGGGFFEG@FFGGGGGCG,@E?CGGFGGF9<7*<823CFFCFF@8E<BFGFCEC>7<:E97D:FGGDFGGD*9FCCG;CC@E5=FCDB<)26**9<E9*.A>2=>D<B3@04>D?D6B>.>(*66=)1,-,:C(4F?>F54:9<DFF()+94(4(092<))5.37(((-30,-22
@M02996:162:000000000-B87FG:1:1101:24314:3768 1:N:0:ACTGAGCG+TATCCTCT
CCTACGGGAGGCTGCAGTGAGGAATATTGGTCAATGGGCGGTAGCCTGAACCAGCCAAGTAGCGTGGACGATGACGGCCCTATGGGTTGTAAAGTCCTTTTGCACGGGGGTAAAGTGCGCCACGTGTGGCGCATTGCAAGTACCGTGCGAATAAGCATCGGCTAACTCCGTGCCAGCAGCCGCGGTAATACGGAGGATGCGAGCGTTATCCGGATTTATTGGGTTTAAAGGGAGCGTAGATGGGATGTCAAGTCAGTTGTGAAAGTTCGGGGCTCAACCTTGGAATTGCAGTTGAAACTGA
+
88CCCA58>1)8;=8===;6=;;;CFGEGGGGGGGGGGFGGGGGGGGGGGGFGEFFGGGGGGGGFFGGGGGGGGFGGGGGGGGGGGGGGGFEGGGFGGGGGGGGGGGGEGGCFGGGGGGGGGGGGFFGGFGGGGGGGGGGGGGGEGFGECCCGGGGGG>CEDFGGGGGGGGFDCGGGGGGGGFFGGD7CFCFD>EGDGGFGGGFGG@B>BGGGF@<F>CC@FG5C5CDDBFDBF>D>FEG:::FF9@?7<<F>AFFA9>>F?<B<<52>6D>>1)+9::0262))43462<AAA259244)
@M02996:162:000000000-B87FG:1:1101:17964:3782 1:N:0:ACTGAGCG+TATCCTCT
ACTACGGGGGGCTGCAGTGAGGAATATTGGTCAATGGACGGAAGTCTGAACCAGCCAAGTCGCGTGAAGGAAGACGGTTCGATGGATTGTAAACTTCTTTTGCCAGAGGGTAAAGTGAGGGACGTGTCCCTTATTGCAAGTATCTGGTGAATAAGCATCGGCTAACTCCGTGCCAGCAGCCGCGGTAATACGGAGGAGGCGAGCGTTATCCGGATTTAGTGGGTGTAAAGGGTGCGTAGGCGGGATGTTAAGGCAGCGGTGCAAGTTTGCGGCTAAACCGTAAAAGTGCCGTTGAAACTGG
+
86ACC?9=90)68889:::::C=CEDA<ECE5?=???EFBCC@EE<BFEGFC@FEFCDFE9?=>3@FFGFFFFFDBF83F+>CBCFF,@=FDGGFCG,<@FGFG:DCFFG@3D>F=DFEGCFFGCFGGGG?F@,@EFGGGGF@F,@,6?CF9EF<+25*C8CBE:EFGGG8CGGFFC?7:CC3;E9D90ADGDEEGF*9BD<>3:9);)1:CDF5**6*27CF3*0<76F:04?<B(4597DBF95@(26<F)((425C:().6<4))9<GB0(.3/(4;3)(,6)46444,(--6=A)67
@M02996:162:000000000-B87FG:1:1101:20226:3782 1:N:0:ACTGAGCG+TATCCTCT
ACTACGGGAGGCTGCAGTAAGGGATATTGGTCAATGGGGGGAACCCTGAACCAGCCATGCAGCGTGAGGGATGAAGGCCCTACGGGTCGCAGACCTCTTTTGCCGGGAGATAACGCGCCCCACGCGTGGGGCGGTGAAGGTACCCGGAGAATAAGCATCGGCTAACTCCGTGCCAGCAGCCGCGGTAATACGGAGGAGGCGAGCGTTATCCGGATGTAGTGGGTTTAAAGGGTGCGCAGGCGGGGCGCGAAGTCAGCGGTGAAAGGCGACGGCGCAACCGGAGCAGTGCCGTGGATACTGG
+
88A=@?=@5:0=,;=;;=;<<;6C;CEEDFFA@ACCEFDDC:@?FECFEFFFEEBBBBBD,::>+BCEFDE<FBFFGGFGFBFCEGFFFC=:@FGCF,8@EGGGCFG@@E@BFFFC<>CFFGCEFGGDFFDCEE:C5FGGGGGGFGEGGGG7FGE7F+7C8>;EGGFGGE;FGGGGGFDF5757C9DG7ADGDBCGF*>DD<=5C)7>)9FGC>3)26**9CC1:7C7>FFF1:6BB;>91C203.0()44>4).6>ED(4:8AFB:6)(99>():0(.-()-((().4.-((-()14)6:
@M02996:162:000000000-B87FG:1:1101:20209:3797 1:N:0:ACTGAGCG+TATCCTCT
ACTACGGGAGGCTGCAGTAAGGGATATTGGTCAATGGGGGGAACCCTGAACCAGCCATGCCGCGTGAGGGATGAAGGCCCTACGGGTCGCAGACCTCTTTTGCCGGGAGATAACGCGCCCCACGCGTGGGGCGGGGAAGGTACCCGGAGAATAAGCATCGGCTAACTCCGTGCCAGCAGCCGCGGTAATACGGAGGATGCGAGCGTTATCCGGATTTATTGGGTTTAAAGGGTGCGCAGGCGGGGCGCGAAGTAAGCGGGGAAAGGCGACGGACAAACCGGAGCAGTGCAGTGGAGACGGG
+
-68?@?5=5118=;8;;;=;<C@C,CC<CCCC<@C@EFEDDDBFFC8AEFE<=AB+<?AF,>+>8>FEGDE3CDDFFG=F+>BCEF3@FF<:CFG,@:,@FGGGCCEECF3<?FGGGGDGGGGGDECFGCGGEC*?EGGGCFGGGGEGGGG:FECCF+98>D5CFG?FG;2:<FGFFCFF5<55C9DDFEGGDEG?B*>F<DE@=))7)=CEC>)**.2*9:C11)<7<FCB4?:D>B:)4C909.7;/4(0(.)4<CD(9D1:<::9.()((()*04(995((-4)..).).4)(04:09
@M02996:162:000000000-B87FG:1:1101:14388:3809 1:N:0:ACTGAGCG+TATCCTCT
CCTACGGGTGGCTGCAGTAGGGAATATTGCACAATGGGGGAAACCCTGATGCAGCAACGCCACGTGTGGGAAGAAGCATTTCGGTGTGTAAACCACTGTCGTGAGGGAAGAATGCTTGGCCTCAGCCAAGTTGAATGTACCGCGAAAGGAAGCACCGGCAAACGTCGTGCCAGCAGCCGCGGTAATACGAGGGGTGCAAGCGTGGTTCGGAATCACTGGGCGGAAAGGGAGCGCAGGCGGAGAGGCAAGCAGTCTGTACAATACCGGGGCCCAACCCCGGACCGGCAGACTGGACTGGGT
+
-88=@A9510)=;8=6;==<;8;C6CC,CFGFFCC@CFEDEECFFC8EEAEDCFCFEGGG@:8@,:99BCDFGCFF<E?,,,EE6CBF<@?AFGGGGG,EFAFGBFDED+A=5EEA9CFGG9EFGGGGGGGDEGG=EFFGG@CGGGGGGGGGGGGGBEDGGCD+8@C*@CGGGFGFGGE7CC)8C77@DFGGDB2=DGGFGG>)31);<:D:*9@F:4CGFE*7=>GFFFG3913B42:D;D9.45>?GB?F)45:6EGFF*9???>BB15188E85,721>0((-4443).,4:)00((
@M02996:162:000000000-B87FG:1:1101:10900:3818 1:N:0:ACTGAGCG+TATCCTCT
GCTACGGGGAGCTGCAGTGGGGAATATTGGGCAATGGGCGAAAGCCTGACCCAGCAACGCCGCGTGAGGGAAGACGGTTTTCGGATTGTAAACCTCTGTCCTGAGGGACGAAGGAAGTGATGGTACCTCGGGAGGAAGCCCCGGCTAACTACGTGCCAGCAGCCGCGGTAATACGGAGGGGGCAAGCGTTGTCCGGAATTAGTGGGCGGAAAGGGCGCGTAGACGGCCGAGTAAGTTACTGGTGGAAGCCCATATTTCAAGTAAGGAAGTGCCAGGAATACTGAGTGGCATGAGTGCAGGG
+
-8ACC?851))8=;=6;;;;;88@<CCFEFGDEEDCDDCBCCCCFF8,9CC8CACEEFGGC@CB8>BCFDCFGCCCE8,8+9FD@+=EC?AEDGFFFG<FFFGGDFGEFFGCFGFGGAFFGGG<CFFCFFGGGGGGGGGGG>EGG>CGGCF7C@B5DF9>:9>>FEEG*:B,=BC*=C5CCD5:EG3D1*9/31:?BD*6:*09=C7B)7CG<FF3D;C9>C/:CD799>)01<>*.6*2.2.8:F@?F0<:3.6))3:4</6)64>BF:C246?55.).)164).54-()424)3169:(
@M02996:162:000000000-B87FG:1:1101:25010:3823 1:N:0:ACTGAGCG+TATCCTCT
CCTACGGTGTGCTGCAGTAGGGAATATTGCACAATGGGGGAAACCCTGATGCAGCAACGCCACGTGTGGGAAGAAGCATTTCGGTGTGTAAACCACTGTCGTGAGGGAATAATGCTTGGCCTCGGCCAAGTTGAATGTACCTCGAAAGGAAGCACCGGCAAACTTCGTGCCAGCAGCCGCGGTAATACGAGGGGTGCAAGCGTTGTTCGGAATCACTGGGCGTAAAGGGAGCGCAGGCGGAGATGCAAGCAGTCTGTACAATACCGGGGCCCAACCCCGGACCTGCAGACTGGACTGTTT
+
8ACCCFA55))====;=======CEFGGGGGGGGGGGGGGGGGGGGGGGGGGGFFGGGGGGDGFDFGGGGGGGGGGGGGGGGGGGGGGGGFGGGGGGGFGGGGGGGGGGGGGGGGGGGGGGGGGGGGGGGGGGGGGGGGGGGGGGGGDGFGGGGGGGGGGGGGGGGGGGGGGGGGGGGGGGGFFGGGGGGGCCEGGFGGFGGGFGDFFFFGGGFFGGFGGFGGGGFGG?FGF>>B>BFFDFC;@>6?AG?BF<B<<4+*.<FBFFB>FFFGF?::EBB7>BF>?0474.8382?72>2<9
@M02996:162:000000000-B87FG:1:1101:10915:3832 1:N:0:ACTGAGCG+TATCCTCT
ACTACGGGGGGCTGCAGTGGGGAATATTGGGCAATGGGCGAAAGCCTGACCCAGCAACGCCGCGGGAGGGAAGACGGTTTTCGGATTGTAAACCTCTGTCCTGAGGGACGAAGGAAGTGATGGTACCTCGGGAGGAAGCCCCGGCTAACTACGTGCCAGCAGCCGCGGTAATACGTAGGGGGCAAGCGTTGTCCGGAATGATTGGGCGTAAAGGGCGCGTAGACGGCCGATGAAGGTACTGGTGGAAGCCCATATGTCAAGTATGGAAGTGCCAGGAATACGGATTGGCGTGAGGGCAGGG
+
-8A?C?08:0188884:::9978?9AB<EDG@C<BBCDFCEEEEG@84:FFGDEBEDFEF:>=>+>CCFGDFGCDCF1<**,>CC<=F,@BCFGGGGG@FG9FGCFDCCGFGGGFGG2CFFFGCFGG?FGEEGGGEFFGDGEGGG5CFG9EFG68A:ECE?DC;EDEGC>E<DFF<C:CDDG3>EDFG**920=EGFGF):09==F>B07DFCBF3D(99<:/:>EG:3))).:A)598269)7:8?BC(15(4:).3*6<*666:4<F:FA9<?*0,3..)42(,145(4714(,.346,
@M02996:162:000000000-B87FG:1:1101:6933:3842 1:N:0:ACTGAGCG+TATCCTCT
CCTACGGGGGGCAGCAGTGGGGAATATTAGGCAATGGGGGCAACCCTGACCTAGCAACGCCGCGTGAAGGAAGAAGGCCTTCGGGTTGTAAACTTCTTTTATGAGGGACGAAGGAAGTGACGGTACCTCATGAATAAGCCACGGCTAACTACGTGCCAGCAGCCGCGGTAATACGTAGGTGGCAAGCGTTGTCCGGATTTACTGGGTGTAAAGGGCGCGTAGGCGGGATGACAAGTCAGATGTGAAATCCATGGGCTCAACCCATGAACTGCATTGGAAACTGCCATTCTTGAGTATCGGA
+
8ACCCEF@:1)8888::<:::88BFFGGGGGGGGGGGGGGGGGGGGGGGGG9FFEFGGGGEGGGFGGFGGGGGGGGGGGGGGGGGGGGGGGGGGGGGGGGGGGGGGGGGGGGGGGGGFGGGGGGGGGDFFGGGGGGGGFGGGGFGGGGGGGFGFFGGGGGGGGGGGGGEEGGGGGGDFCEGC@FGGGGGGGCGFGGFG5?DG7FGGFFF?>FCF3CGFGGFGGGGFGGFFGF<A?@>AFFAGBFA=FFFBBF>(46:GGFFFFF??<:B94,366+9<6A?4<?8>)4<>24))669>?9(
@M02996:162:000000000-B87FG:1:1101:16455:3882 1:N:0:ACTGAGCG+TATCCTCT
ACTACGGGTGGCTGCCGTTGAGACTGGCGGTCGGGAGGACGAGCGGCGCCGGCGGAATGTGGCATGGAGAGGTGAAATGCAGAGATATGACACAGAACACCGATCGCGAAGGCAGCTGGCGAGAACGATACTGACGCTGAGGCACGAAGGTGCGGGGAGCAAACAGGATGAGATAACCCAGGAGGC
+
88@AC?85:00==8==88889,;;6;;68@@@C68:C+@,@@8CF:7>8@C:8@@CCBD<88:<,A,BF,8?:8:<A<FG<?DDCFE@FECDDGFGG><FGFG+5C7>BFG@@DFG:FFGGGGGGFEG:CGFFGCGGEEGGGGGFBEGGGCGGEDDD:):;<FGGGGG?+CED+<+<<C=7*77*9
@M02996:162:000000000-B87FG:1:1101:23168:3886 1:N:0:ACTGAGCG+TATCCTCT
ACTACGGAGGCAGCAGTGAGGAAGAGTGGTCAAGGGGCGGAAGCCGGAACCAGCCAAGTCGCGTGAAGGAAGAAGGTATTAGGGATTGTAAACTTCTTTAGACGCAGAGAAATAAGCCCCTCGTGAGGGGTGATGCTAGTAGGCGTAGAATAAGGAGCGGCGAACTCCGGGCCAGCAGCCGCGGTAATACGGAGGATCCGAGCGGTATCCGGATTTAGTGGGGTTAAAGGGGGCGCAGGCGGCATGTTAAGGCAGCGGGTAAAGAGTGAGGCTCAACCGCATCCCGCCGGTGATACTGGCA
+
-88BC?811:)8=,;;;;=;;6;;@,<CE;;@@FFDEFCEFGCEFGGCEFFDF8CEDF,C?:=+8:DEFCDFDA=E,C<555F,B?FFADDEEFFGGF,CFFFEECCFDFGG?EFGFDDG7FF3AFCFGDBFGFGF@DF,@,EFC:CEGGEGGGGG,49>E)CEFAFFE*=EGEGCCGGFEDBB*9D*:9FEGFGE4CFFGG=>*>;)969CC.5*:)::@G597@EF>FG)4,4799>/4C6B(71-><A*17?B9E)-(9<)<8.:F?F-(4/370(42.1:8?;;B0-4:)64*.2,(
@M02996:162:000000000-B87FG:1:1101:23165:3906 1:N:0:ACTGAGCG+TATCCTCT
ACTACGGAGGCAGCAGTGAGGAAGAGTGGGCAAGGGGCGGAAGCCGGAACCAGCCAAGGCGCGGGAAGGAAGAAGGTATTAGGAATTGTAAACTTCTTTAGACGCAGAGAAATAAGCCCCTCGGGAGGGGTGATGCTAGGATGCGTAGAATAAGGAACGGCGAACACCGAGCCAGAAGCCGCGGTAAGACGGAGGATCCGAGCGGTAGCCGGACTTATTGGGATTAAAGGGGGGGCAGGCGGCAGGCTAAGTCAGCGGGTAAAGAGCGAGGCTCAACCCCAGCCAGCCGGCTAACCTGGC
+
-8,AC5)18:)8===;,;=;;6;C@,C<F-CC@CDCE@E@8@@FGGC:FGF@<A<FCE,:=@:+@+FCE8BE@=4A4B,55?F,C,EFADAEFGGGGG,C<F9EGCBB@>FG?FGDD<FC<CG+>+@@CDEEC9BD,7;,6,,@B*;BEG,>;F,,,4CCG45EE*=;C*3*2?8**<6:=DF:*1/203>>8)5:66C)/):@*17)/9DGG).90)2*1/*2:=F74?*)(((0(4>94<(0(0)(2.49.)-)4C)-(04)4:(,)-)3(3???((-,0.41.1((-((,),(/(((
@M02996:162:000000000-B87FG:1:1101:10250:3911 1:N:0:ACTGAGCG+TATCCTCT
ACTACGGGTGGCAGCAGTGGGGGATATTGCGCAATGGGGGAAACCCTGACGCAGCAACGCCGCGTGCAGGATGACGGCCTTCGGGTTGTAAACTGTTGTCGCAAGGGAAGAAACAAATGACGGTACCTTGTGAGAAAGCCACGGCTAACTACGTGCCAGCAGCCGCGGTAATACGTAGGTGGCAAGCGGTGTCCGGATTTACGGGGTGGAAAGGGCGCGTAGGCGGGAGAGCAAGTCAGTCGTGAAATACCGGGGCTCAACTCCGGAGGTGCGAGGGAAACGGCAAATCGGGAGGAGCGGG
+
-88AC?=5=0)=;8=;;<=;;7@@,C<@CFGEC@:@CFDGEDFFGC<EAFCFEC@EDFEGCBCC+@B=FCCFEBBCFFG+,CFCE,8C8?AEECF?FF,CFGGFBDECEGGDGGGGG,EFGGG:FGG,@FEGDFFGGGGGGFEFG7EGG9DDE2>;>F9FBCE8CEGG*:E+;;@<BCC+378;CFDG)*:3<AGGF7**2:/<:D7@)09<CFFDG>C9;ECCE>EC(7<:?:B*.:B26<(887B<FFDEFBF1(*9<01474;:>),9032)/0(4(,),(3>:),((--4(4)(-1(
@M02996:162:000000000-B87FG:1:1101:17793:3933 1:N:0:ACTGAGCG+TATCCTCT
CCTACGGGAGGCTGCAGTCGAGGATCATTTGCAATGGGCGAAAGCCTGACAAGGCGACGCGGCGTGGAGGATGAAGGCCTTCGGGTTGTAAACTCCTGTCATAGGGGAACAGGCGATCTTACCTAATACGTAAGTGAGTTGAGGGTACCCTAAGAGGAATTGGCGGCTAACTCGGGGCCAGCAGCCGCGGGAATACAGAGGCCAAGAGCGTGGTTCGGATGTACTGGGCGGAAAGGGCGCGTAGGCGGTCTGGCGGGGCAAGGGTGAAATCTCCGGGCTCAACCCGGAAAGTGGGCTGGAA
+
-88?C@880:1==;=;;6=888:@;C<<,-C@AAECDFFCEEEEGFCEFFGF<=6@@FCF@=@>+@FEGGCFEDFFFGFF,=FCEEFG:?DDEFGGFF8EFFGGGGDEEFGDDFFF=D,<EFG<FFGGGG?FFGBFGG><EGG7FCFEGG?FGGFCCFF,,3@@FGGCECF,C8E*=EE5:CAFCGGGDE)??)<EFFGFFD5>CF@>?>/29)80C>D7)+0:<9CF<B)<;>?FB:>)4/,889<9)4(.0.32;*196F?B(48??47)62>E>(--5??1439>91:).)42.(-(.
@M02996:162:000000000-B87FG:1:1101:17807:3946 1:N:0:ACTGAGCG+TATCCTCT
ACTACGGGAGGCTGCAGTCGAGGATCATGTGCAATGGGCGAAAGCCTGACAAGGCGACGAGGCGTGGAGGATGAAGGCCTTCGGGTTGTAAACTCCTGTCATAGGGGAACAGGCGATCTGACCTAATACGTAAGTGAGTGGAGGGTACCCTAAGAGGAAGTGGCGGCTAACGCGGGGCCAGCAGCCGCGGGAATACAGAGGCAAAGAGCGTGGTTCGGATTGGCTGGGCGAAAAGGGCGCGACGGCGGGCGGACGTGTCAAGGGGGAAATCTCGGGGCCCAACCCGAGAAGGGGGCTTGAA
+
88@ACA5=)818;;=;;;;86868;C6,,-<CA<ADFFFCE@@CG?@FFGCA,:,7@CE+@@F=,8>CFDCBECDEEEFEE<7@CFEG7E?EFCGGGD:BF9<FFDCC@FFA:AFFFGA,@FF,CFEFGGFG8:@@DFD9=@,>+8@DGFCGCCCCC<D733,@FCE5CD8*/:5*35=57*2.=;>5<5):*)<AFF79/>:;C7)005/:D)77>(**)0**+0*/())0,7>E:(.14)(04)8()(()(,,(-3*5:F0((-9?.):))()2),(,401(42((4(402((-)(-()
@M02996:162:000000000-B87FG:1:1101:21083:3947 1:N:0:ACTGAGCG+TATCCTCT
ACTACGGGTGGCAGCAGTGGGGAATATTGGGCAATGGGCGCAAGCCTGACCCAGCAACGCCGCGGGAAGGAAGAAGGCTTTCGGGTTGTAAACTTCTTTTGTAAGGGACGAGAAGAAGACGGTACCTTATGAATAAGCCACGGCTAACTACGTGCCAGCAGCCGCGGTAATACGTAGGTGGCAAGCGGTGTCCGGATTTACTGGGTGTAAAGGGAGCGGAGGGGGGACGGGAAGTATGATGTGAAAGCCCGGGGCGCAACCACGGGATGGCATTGGAACAGGTGGAACTAGAGCGTGGGAG
+
888?C?0)800=;8=6;6=;;78@6;6@CCFC<@CAACEC@@:CD<,C@CC6CA:CCC@@+88>+8@CGDA<EACFF<4?,<FCDB?F+@?E,,?FF9,CF8FEBECCAFECFEGGFGGGGG3@FFF9D,@C@9CFCEFFGEGE+@EF,>DE,@3@;D9<C9DECCG**:?CCF,9CC+3595A@>CC5C7?C:C8)*0;11<?C9>019:9>>;D39))78*9=):)47)56:)*).**.*./6@=07(77>271(1778)(-4(,()-*.))12/5(.,7.(42<0.))),)--),3(2
@M02996:162:000000000-B87FG:1:1101:19078:3950 1:N:0:ACTGAGCG+TATCCTCT
CCTACGGGGGGCTGCAGTGAGGAATATTGGTCAATGGGCGAGAGCCTGAACCAGCCATGTCGCGTGGAGGAATAAGGATCTATGGTTCGTAAACTCCTTTTGCGGGGGGATAAAGTGCGGGACGCGTCCCGTATTGCAGGTACCCCGCGAATAAGCATCGGCTAACTCCGTGCCAGCAGCCGCGGTAATACGGAGGAGGCGAGCGTTAGCCGGATGGAGTGGGTTTAAAGGGTGCGTAGGCGGCCCCTGAAGTCGGCGGTGAAATTGCCGGGCGCAAGCCTGGCACTGCCGTAGAAACGGG
+
-88?@?==85188884:::9:9C=,9C,CCC,?<,@CCE>BC:=FE8?BFE<<EBB<,?5,88>+>@=FDDC,=>>BD<F,83@D3@=C@>AFFFFGF<DFGGFDGDDDE*8C@F+<?EGEGGEEG5EGEC:::2@FGGGCGGGGGECEGG1CCC<C+9885/8FCCFFC/:D*<<A67E*7)7?9DD*CCGC>EG@5D>7CE>C9)7)96:C@7)*.**8;C/*.<C<FFF3::B02>>)9201<D?748?.4:>BGC,3>24).):*4C>B3.:7(-((0(4.4,45(7((-4</4(2:
@M02996:162:000000000-B87FG:1:1101:21100:3955 1:N:0:ACTGAGCG+TATCCTCT
ACTACGGGTGGCAGCAGTGGGGAATATTGGGCAATGGGCGCAAGCCTGACCCAGCAACGCCGCGTGAAGGAAGAAGGCTTTCGGGTTGTAAACTTCTTGTGTAAGGGACGAGAAGAAGACGGTACCTGATGAATAAGCCACGGCTAACTACGTGCCAGCAGCCGCGGTAATACGGAGGGGGCAAGCGTGGTCCGGATGTACTGGGGGTAAAGGGAGCGGAGGGGGTAGGGCAAGTCTGATGGAAAAGCCCGGGGCCCAACCCGGGTATGGCAGTGGAAACGGTAGAACTAGAGGGTCGGAG
+
866AC*5)0)1;=8=;;==;6886;;,,C<F,6@,CACC@@CCBFD,C@CC,CA9CC@B7@@7=+>FDGC=CE==EEC,:,5B=CB+@8A5A,?FE9,,:BFAFEFAE?FC>C=FGGGFF@F@FFGD,=7>F=@EFGGGGGGGG<@F@,@6E,@6E>@?:89BCF:C1@B,=CF*:BC/::):8/*>29C*?@>E=3)28:2<?D)<)0000:>5<C>)7<8*9E7>*45*.-8)*)67*.*(*57/(*(-763(((29:()(-14(,).9:2,9C*).((7(---6))..),,4(0-4-2
@M02996:162:000000000-B87FG:1:1101:21081:3966 1:N:0:ACTGAGCG+TATCCTCT
CCTACGGGTGGCAGCAGTGGGGAATATTGGGCAATGGGCGCAAGCCTGACCCAGCAACGCCGCGTGAAGGAAGAAGGCTTTCGGGTTGTAAACTTCTTTTGTAAGGGACGAGAAGAAGACGGTACCTTATGAATAAGCCACGGCTAACTACGTGCCAGCAGCCGCGGTAATACGTAGGTGGCAAGCGTTGTCCGGATTTACTGGGTGTAAAGGGAGCGCAGGCGGTACGGCAAGTCTGATGTGAAAGCCCGGGGCTCAACCCCGGTAGTGCATGGGAAACTGTCGAACGAGAGGGTCGGAG
+
-886@?=5>)1=;8=;;<=;;888,@,<CDGCD@C@CFFCCCCCFD8CDECEFA:CACBF@@@>+@FEGGCFFDFFFG<4,CFCEE?F:@DAFFAFC,,?FAFGFFFEFFFCFGGGGGGGGGCFFGG,C,@FE=FGGGGGGGGG@EEE,@EG,FFFCGGFFDFGGGGCGC;FGG>9FD,<=;?=C7D*2C/?C=EG>**;C+=AE2:);;FGDEFGDB)>DD*CG>ED?ECBBF)/)69*60.9<9B?F(4:>>B(4CC:B329>-4(*.:6-)8>:241)=)64(8?(469>1?(046-2
@M02996:162:000000000-B87FG:1:1101:10760:3980 1:N:0:ACTGAGCG+TATCCTCT
ACTACGGGAGGCTGCCGTTAGGAATATTGGGCAATGGAGGCAACTCTGACCCAGCAACGCCGGGTGAAGGACGAAGGTCTTCGGATTGTAAACTTCTTTTTTGTGGGACAAAAACAATGATGGTACCACTAGAATAAGACACGGCTAACTACGTGCCAGCAGCCGCGGTAATACGGAGGGGGCAAGCGTTGTCCGGAATTACTGGGCGTAAAGAGAGCGTAGGTGGCTAATTAAGTTGAATGTGAAAGCCCGGGGCTTAACTCCGGAAGGTCATTCAAGACGGGGAGGCTTGAGGTTAGGG
+
-88=@?8@=:1=;;8;88888;;C6@6@CCF@C@<CCCDDC@CFEF9EEFEE@E;CDEBFF@8@6@DCFFDFC@CEF8F,,5D@C,BC5?EEECCGGG9FG7F??BCFEFGFGGGGG,AFFFGFFGEGG=@EEFEGGGGDG?BEDEGG,6@FGCBF6E?D8?D8CEEG9:C,B;F*C>D*7)288CFC5::*>6CEEG*=>C9;?D:8)7CC:9FFD?D)5:C*<>A*)0*/642*).9C4F4F<8@A:26>>9((-*9:A64)-149>?0)4)*306).3)3>(711((.-(4,().3(,
@M02996:162:000000000-B87FG:1:1101:8141:4024 1:N:0:ACTGAGCG+TATCCTCT
CCTACGGGGGGCTGCAGTAAGGAATTTTCGGCAATGGGGGAAACCCTGACCGAGCAACGCCGCGTGAGTGTAGAAGGTCTTCGGATTGTAAAGCTCTGTTGTAGAGGAAGAATGCTAAGTATAGGAAATGATATTTAGTTGACGGTACTCTACTAGAAAGTCACGGCTTACTACGTGCCAGCAGCCGCGGTAATACGTAGGTGGCAAGCGTTATCCGGATTTATTGGGCGTAAAGGGTGCGCAGGCGGTGTGTTAAGTTTGATGTGAAAGCGTTGAGCTCAACTCAATACAGCATCGAATA
+
88CCCBFAA0)8888::::<<:CEFCFGGGGGGGGGGGGGGGGGGGGGGGGEFFCBFGGGGGGFFGGEFF,@FFFGGGGGGGGGFFFGGGGGFGGGGGGGGGGGGGFFGGGGGGGFGGGGGGGGGGGGFGGGGGGGGGGGGGGGGGGGGGGGGGGGGGGGGGGGGG=CE8EFFGGGGGGGGGFFFGGDGG<EEFGE>CFFG:EFCFFFFEGG:>FGCBDDFDGFGFGGFF9:?B>??1:74/4B>BE;9(->27A)6C7<B9<<BB>D4<9>BBE193)5<??<4)356:5:)(94847)-
@M02996:162:000000000-B87FG:1:1101:20490:4026 1:N:0:ACTGAGCG+TATCCTCT
ACTACGGGAGGCAGCAGTAGGGAGTGTTCGGCAATGGGGGCAACCCTGACCGAGCAACGCCGCGTGAATGATGAAGGTCTTCGGATTGGAAAGTTCTGTTGTAGGGGAAGAATGGTAGCGCTAGGAAATGCGCGTTACTTGACGGTACCCTATTAGAAAGCCACGGCTAACTACGTGCCAGCAGCCGCGGTAAGACGTAGGTGGCGAGCGGTATCCGGAATTATTGGGCGGAAAGAGTGAGCAGGCGGCAGATTAAGTGTGGAGTGAAAGCGTGGGGCTTAACCCCATCGAGCTTGGAAAA
+
-88?C@==51)=88=;;=;<;8;@8;<<C@FCCCEDFDDDFCDFGGDEFGF@BC@CDFBC6>@>4>FEEEEFECEFFFF?,EFDC+BF,?BB=<?FCF,CFEGGCFDCEGFC<FGAFGGGG7FGGFGGFGGGGGE=CGC,@EGGGGGGGGCF6,@=CGGGG5EEGGGGGGG@FFG,CFFG?CFFCGGGGGCGG*AFE/>FC;EF6DFDF>)*70=FGFGG)+3:+=FG?D3>FF?FF48CB4<FFF>>C6>>))6<A2*667)4.4<A?>FB1?FG>0((.94224:,3:7?((((03444
@M02996:162:000000000-B87FG:1:1101:25241:4032 1:N:0:ATTGAGCG+TATCCTCT
CCTACGGGTGGCAGCAGTGAGGAATATTGGTCAATGGGCGAAAGACTGAACCAGCCATGTCGCGTGAGGGATGAAGGCCCTACGGGTCGTAAACCTCTTTTGTACGGGAGTAAAAAAGCCTACGAGTGGGGTCATGTGGGTACCTTAAGAATAAGCATCGGCTAACTCCGTGCCAGCAGCCGCGGTAATACGGAGGATCCAAGCGTTATCCGGATTTATTGGGTTTAAAGGGTGCGCAGGCGGGATAGTAAGTTGCCGGTGAAATGTCCAGGCTTAACGATGACCATGCAGGAGATA
+
8ACCCF>9)1)=68==;==;;;;CEFEFGGFGGFGGGEGF++@F,CEEFGGGGFFCE,F@EFGEFG,,CF:,,:FFGGGGGG8F7FGFGEGGGGF8EFFGGGGGGGGGG7@FE:CF:+AA,AF@:FE<+>+86,C,8,8+B>EF,,E,C>EEFFC,@DFEGGGEGGGFAEGGGFFG>CECFGDFGDD4=BFCD>=C>64)0*+:C/8>4:35<:DCCEGG=FCDE>FG9BG).(-8(4:3057.(0),*6465)).3:5>0372)4666)210()+19((-7).,,)63))(((.,0
@M02996:162:000000000-B87FG:1:1101:24979:4059 1:N:0:ACTGAGCG+TATCCTCT
CCTACGGTAGGCAGCAGTGGGGAATATTGGGCAATGGGCGAAAGCCTGACCCAGCGACGCCGCGTGAGGGAAGAAGGTCTTCGGATTGTAAACCTTAGTCAACAGGGAAGAAGCAAGTGACGGTACCTGTGGAGGAAGCCACGGCTAACTACGTGCCAGCAGCCGCGGTAATACGTAGGTGGCGAGCGTTATCCGGATTTACTGGGTGTAGAGGGTGTGTAGGCGGGTCTGCAAGTCAGATGTGAAAACTATCGGCTCAACTGATAGCTTGCATTTGAAACTGTGGGTCTGTAGTGTGGGA
+
88ABC55181)=;=8=;=;=;=68FFGD@EGGGGGGGFGEEGGDGGGGFGGGGFEGCFEFGGGGEGGGGGGGGGGFGGGAFGGGGGGGGGGGFGGC??BCFFGFF@FGGEFFGGGGGGGGGGGFDFFGGDF?EGDEGGGGGGGBFGEGFDFGCFGGF,=CFFGEEE58;**=9FFEBCDG?4;5=C3CD*7*+;EDEDGFGCFC+;A@>F*<DFBGG;DCFF7CEDGD0@C?A<ABA9FD)2:7<799C)6*-(47(:C4??0).6AA467())1:=>)6A=A2:(4448,).5>BF):?(
@M02996:162:000000000-B87FG:1:1101:25247:4060 1:N:0:ACTGAGCG+TATCCTCT
CCTACGGGCGGCTGCAGTGAGGAATATTGGTCAATGGTCGGAAGACTGAACCAGCCATGCCGCGTGAAGGATTAAGGCCCTATGGGTCGTAAACTTCTTTTGTACGGGAGCAATAAGGCTTACGTGTAGGCCGATGAGAGTACCGTACGAATAAGCATCGGCTAACTCCGTGCCAGCAGCCGCGGTAATACGGAGGATGCAAGCGTTATCTGGATTTATTGGGTTTAAAGGGTGCGTAGGCGGTATGGTAAGTCAGCGGTGAAATGTCCACGCTTAACGTGGAACTTGCCGTTGATACTGG
+
8ACCCD85=1)8888;;;;;;;;;CEGGGGGGGGGGGGGGDGGGGGGGGGGGGGGGGGGGGGGGGGDGGGGGGFFGGGGGGGGGGGGGGGGGGGGGGGGGGGGGGGGGGEGGGGGGGGGGGGGGGGGFCFGGGGGGGGGGGGGGGGGGGGGGCFGFGGGDGGGGGGGGGGGGGGGGGFGGGGFDGGGGGGGGEAEGFG*;CFGFG<DFFFFCDFFGGFGGFGGGGDG7>FG>?::B?<EG<>>.-<F:*)6=-662:ED1()5.49666)2,4?EE=A0:?F:<??4A)87,8?0<144))
@M02996:162:000000000-B87FG:1:1101:24642:4061 1:N:0:ACTGAGCG+TATCCTCT
CCTACGGGAGGCTGCAGTGGGGAATATTGCACAATGGGCGAAAGCCTGATGCAGCGACGCCGCGTGAACGAAGAAGTATTTCGGTATGTAAAGTTCTATCAGCAGGGAAGAAGAATGACGGTACCTGACTAAGAAGCACCGGCTAAATACGTGCCAGCAGCCGCGGTAATACGTATGGTGCAAGCGTTATCCGGATTTACTGGGTGTAAAGGGAGCGCAGGCGGTATGGCAAGGCTGATGTGACAGCCCGGGGCTCAACCCCGGGACTGCATTGGAAACTACCAGACTATAGGTGCGGAGG
+
8ACCCB5851)8==8=====;888CFGFGGGGGGGGGGGEGGGFGGGGGGGGGGGGFGGGGGGGFGG7FGGGGFGGGGGGGGGGGGGGGGGGGGGGGGFGGGGGGGGGGGGFGGGGGGGGGEGGGGGGGGGGGGGDFGGGGEEF7DF;FFFGFGGACGGFGGEECDCEEFFFFCDFGEFCC*@FGG:CDFFGG>EGFGG=::6AFGEFFFF7DADG<(7DBGCGEDFF?FG=0(,/33?FA:<*.*0170(.4>>B2CC?F<34((41<:><A?)+*.2496<0:??0--).)-.47((-(
@M02996:162:000000000-B87FG:1:1101:24995:4068 1:N:0:ACTGAGCG+TATCCTCT
CCTACGGGAGGCAGCAGTGGGGAATATTGGGCAATGGGCGAAAGCCTGACCCAGCGACGCCGCGTGAGGGAAGAAGGTCTTCGGATTGTAAACCTTAGTCAACAGGGAAGAAGCAAGTGACGGTACCTGTGGAGGAAGCCACGGCTAACTACGTGCCAGCAGCCGCGGTAATACGTAGGTGGCGAGCGTTATCCGGATTTACTGGGTGTAAAGGGTGTGTAGGCGGGTCTGCAAGTCAGATGTGAAAACTATCGGCTCAACTGATAGCTTGCATTTGAAACTGTGGGTCTTGAGTGTGGGG
+
AACCCD>5)1)====;====;88BFFFGGGGGGGGGGGGGGGGGGGGGGGGGGFEFEGGGGGGGFGGGGGGGGGGGGGGGGGGGGGGGGGGGGGGGGGFGGGGGGGGGGGGGGGGGGGGGGGGGGGGGGGGGGGGGGGGGGGGFGGGGGGGGGGGGGGGGGGGGGGGGGGGGGGGGGGGGGGFFGGGGGGGGGFGGFGGFGGGFGGFFFFGGDFFGGFGGFGGGGFGGFFGFFFFFB>FD<CA@F=FADB<B<:B62CGFFFFFFBAAFACB?9@@FBFFFFFFFB02:864)465@<:0,
@M02996:162:000000000-B87FG:1:1101:24979:4078 1:N:0:ACTGAGCG+TATCCTCT
CCTACGGGAGGCAGCAGTGGGGAATATTGGGCAATGGGCGAAAGCCTGACCCAGCGACGCCGCGTGAGGGAAGAAGGTCTTCGGATTGTAAACCTTAGTCAACCGGGACGAAGCAAGTGACGGTACCTGTGGAGGAAGCCACGGCTAACTACGTGCCAGCAGCCGCGGTAATACGTAGGTGGCGAGCGTTATCCGGATTTACTGGGTGTAAAGGGTGTGTAGGCGGGTCTGCAAGTAAGATGTGAAACATATCGGCTCAACTGATGGCTTGCATTGGAAACTGTGAGTCTTTCATTTTGAA
+
68ACCF58>1)===8===;;;888;EFF@FFGGGGF8EGGGGCFGGFEEGGGGCDGFFFGGGGG@CEGGG@FGGGGGBFFFG@FDGGGGGGFFGGGGEFGFGC<+CFG7++83CF8CFFFEFCF:C=A,C87D,@C,,DFGGG@FGG8EF9E8>CFF;7>CC2D<E5:EE5CGGFGC=:2+*55C)>3:***097*)1*9CCC68FF356F?*?>C*4C4*<+7*8599@GFA))*))1:62:6)*/)*))*6229?E=)2*.)-).4)4>126@+)4.5:=<<))))).)))).)/66()
@M02996:162:000000000-B87FG:1:1101:7505:4082 1:N:0:ACTGAGCG+TATCCTCT
CCTACGGGTGGCTGAAAAATGCCGGTTTTTTGGAACGCCAAAGGTGAAACAAGAGCGTTGAAAAGACTGAAGGAAAGTACAAGAAAAAGTACCGAGAAAAAGAATCGAGAGCGTTAATTTCTATAGGAAGTTACGAAGGTCAGGACAATCTAAGAGATAAAGAATATACAAAGAAGAGGTTGATCCTGGCTCAGGATGAACGCTAGCGGCAGGCTTAACACATGAAAGTGGAGGGGCAGCGAGGGTAGCAATACGTGTGGGCGACCGGCGGAAGGGGGCGGACAGAGGGAGCAAAGTGCCG
+
88@AC>D=>0);==;=;;=;;<;8@+86:<F++;6;B:F@EF,,CC<<DEFD@B,C+76@@EFA<<66C6@EEFF<FGFFCEE,AACFEDFEFGDFGC?FGGGGCF,:AFCFFC7EFG99<FEFGGGGGGFFFFEFGGDFGDF@B7@B==E,@=,6@DF9B=DD9ECFGFDGGGGFGG,@7;C@9C+=C5*74*@<CF5BACG>EDF>BEDEG>A94>;7)267+;<:6+281?>D(,5/(/4)4.)46<4/),(.4<*3:),,,(30)4<(41<A590((0((,(.(4,(-(,((/)))(
@M02996:162:000000000-B87FG:1:1101:16110:4106 1:N:0:ACTGAGCG+TATCCTCT
ACTACGGGGGGCTGCAGTGAGGAATATTGGTCAATGGACGAGAGTCTGAACCAGCCAAGTAGCGTGCAGGATGACGGCCCTCCGGGTTGTAAACTGCTTTTAGTGGGGAATAAAAAAGAGGTCGTGACCTCTATTGTATGTACCATCAGAAAAAGGACCGGCTAATTCCGTGCCAGCAGCCGCGGTAATACGGAAGGTCCGGGCGTTATCCGGATTTATTGGGGTTAAAGGGAGCGTAGGCGGGTGGTTAAGTCAGTGGTAAAAGCGTGCGGCGCAACCGTACCTCGCCAGGGAAACGGGA
+
-88?C?=01))88889:::::9:C,C,5CCE?<=??CEFBCEBCBE9BDFFFDE:B=ED,<@<>+BFDGGEFDDA>@FFG+D7>CG@3@F=BFGAFF;3D,@@7,@<@CF7<FGGGGGGGG<FFFGGGG,?CA?+B5C;CFGGGGCFFGGGGGGE=BACBC<8CE0<CFC0:DGG6AE=AC7<5E7DG*A7CCBGGF7:?<DGEE)0884CEDD.**60*9<C)*0ACDFG>?FFF18>94D28,))(*699..4<)<C))9-:)27-82D;F,7:>(.4,5:1).8;(4((33:?:(--(
@M02996:162:000000000-B87FG:1:1101:25479:4127 1:N:0:ACTGAGCG+TATCCTCT
CCTACGGGTGGCAGCAGTGGGGAATATTGGGCAATGGGCGCAAGCCTGACCCAGCAACGCCGCGTGAAGGAAGAAGGCTTTCGGGTTATAAACTTCTTTTGTGAGGGACGAGAAGAAGACGGTACCTCATGAATAAGCCACGGCTAACTACGTGCCAGCAGCCGCGGTAATACGTAGGTGGCAAGCGTTGTCCGGATTTACTGGGTGTAAAGGGCGTGTAGCCGGGTCGGCAAGTCAGATGTGAAATCCATGGGCTTAACTCATGAACTGCATTTGAAACTGTTGATCTTGAGTATCGGAG
+
8ACCC>8551)========;;888CFGGGGGGGGGGGGGGGGGGGGGGGGGGGGGGGGGGGGGGGGGGGG?FGGGGGGGGFGGGGGGGGGGGGGGGGCFFGGGGGGGGGGGGGGGGGGGGGGGGGGGGGGGFGGGGGGGGGGEEGGGGGGGGFGGGGGGGGGGGGGE:CEGGGGFGGGGGGDFFEGGGGGGGFFGGEGGFGGFFGGEFFAFFGFFGGFGG4EFGGBECFBDF>?AB<2=C-26*.906<8A?08?BB?C>:FFFFAD9B<4<A6FE?A<24*:AFFA><A4)4<4:=:B?9
@M02996:162:000000000-B87FG:1:1101:25496:4134 1:N:0:ACTGAGCG+TATCCTCT
CCTACGGGTGGCAGCAGTGGGGAATATTGGGCAATGGGCGCAAGCCTGACCCAGCAACGCCGCGTGAAGGAAGAAGGCTTTCGGGTTGTAAACTTCTTTTGTGAGGGACGAGAAGAAGACGGTACCTCATGAATAAGCCACGGCTAACTACGTGCCAGCAGCCGCGGTAATACGTAGGTGGCAAGCGTTGTCCGGATTTACTGGGTGTAAAGGGCGTGTAGCCGGGTCGGCAAGTCAGATGTGAAATCCATGGGCTTAACTCATGAACTGCATTTGCAACTGTTGATCTTGAGTAGTGGAG
+
68BCCE10)1)===8=;==;;888CFDFGGGFFFGFGGFEGGGGGGFGGGGGGFEFFGGGGGGGFGGGGGFFGEFFCFGGGGGGGGGGGFEDGGGGGGGGGGGGGGGGGGGFECGGGGGG7EGGGGGGFFGGGGGGGGFGGGGGGEFGGGGGGGGGCFFGGGGGGGGEGGG9BFFCGGGGGG6AFDGDGGGGGFGGACGFDDFFGFDFFAGGGFFDDFGFFCGDGBE)4>>B>?BF<2@D90)1:98AG2)8::6::C09<*).::9>85982AF:*--43?AAF2:>4-)...4)*.842
@M02996:162:000000000-B87FG:1:1101:20612:4146 1:N:0:ACTGAGCG+TATCCTCT
ACTACGGGGGGCAGCAGTGAGGAATATTGGTCAATGGGCGGAAGCCTGAACCAGCCAAGTCGCGGGAAGGATGAAGGTATGATGTATTGTAAACTTCTTTAGCGGTGGAGCAATAATCGCCATGTATGGCGAGATGAGAGTACACAGAGAATAAGGATCGGCTAACTCCGTGCCAGCAGCCGCGGTAATACGGAGGAGCCGAGCGTTATCCGGATGTATTGGGTTTAAAGGGGGCGCAGGCGGCGTTCGAAGGCAGGGGTGAAAAAGCGGTGCTCAAGGCCGGCCCGCCAAGGATACTGGG
+
-88?@?9=85188889:<:::99=5C,CCCF?AA@BCDFCDECCFF8ABFA?EABB>EE5B>@>+6@@FDECCACCF,>@8@,@,@;,@@@CCFGCG,,@FFF*51>@@FFCF>FG@FGGGG7FFGGGGGGGGF7EGGGGGGGGFGFFGGG9CGCCD3*:8>;CFG9FGC;CGCGCEFF:57;7C9CG*<CFDBGGD*9<79C):))8)9:>C>7)06**9:=//)<:<=CD(73@>F790910(0)-/4:@(8224ED,(026),2:E9/4()/2=)422B(4629B90(((().)).2(
@M02996:162:000000000-B87FG:1:1101:25486:4151 1:N:0:ACTGAGCG+TATCCTCT
CCTACGGGTGGCAGCAGTGGGGAATATTGGGCAATGGGCGCAAGCCTGACCCAGCAACGCCGCGTGAAGGAAGAAGGCTTTCGGGTTGTAAACTTCTTTTGTGAGGGACGAGAAGAAGACGGTACCTCATGAATAAGCCACGGCTAACTACGTGCCAGCAGCCGCGGTAATACGTAGGTGGCAAGCGTTGTCCGGATTTACTGGGTGTAAAGGGCGTGTAGCCGGGTCGGCAAGTCAGATGTGAAATCCATGGGCTTAACTCATGAACTGCATTTGAAACTGTTGATCTTGGGTATCGGAG
+
8ACCCE@5>1)===8====;;888CF9CEFGGGGGGGGGGGGGDGGGGGGGGGGGGGGGGGGGECFGGGGGFFFGGGGGGGGGGGGGGGGEFGGGGGFGGFGGGGGGGGGGGGGGCGGGGGGFGGGGGGGGGGGGD9FGGGCGGGGGGGGGGGFGFFGGF6FGCEGGGDGGGGGF?>CCC*CFFGGGGGDDFFAC8:DGFGGGFFGEDFFGG7BFDG>DGBGGGGD=C;EC)726@A4?>>CB@6=99>2)18:BFB+C>26)).4)9@7C24-93/:)26*6A--..)).),-../(22,
@M02996:162:000000000-B87FG:1:1101:8270:4174 1:N:0:ACTGAGCG+TATCCTCT
CCTACGGGTGGCAGCAGTCGAGGATCATTTGCAATGGGCGAAAGCCTGACAATGCGACGCTGCGTGGAGGATGAAGGCCTTCGGGTTGTAAACTCCTGTCATAAGGGAACAGGCGAGGGGACCCAATACGTCCCCGAGTTGAGTGTACTTTAAGAGGAATTGGCGGCTAACTCTGTGCCAGCAGCCGCGGTAATACAGAGGCCAAGAGCGTTGTTCGGATTTACTGGGCGTAAAGGGCGCGTAGGCGGCATTGCGTGTCAAGTGGGAAATCTCCGGGCTCAACCCGGAAAGTGCGCTTGAA
+
88ACCDD51))=;======888@@EFCFFGFGGEGGGGGGGGGGGGGGGGGGFFCECFFGBBFGCFEFGGGGGGGGGGGGGFGGGGGGGGGGGGGGGGFGGDFGGGGFGGGFGGGGGGGGGGGGGGGGGGGGGGGGEEEGGGGFFGGGDGGGGGGGGGGEGFFEGGGGGGGCG?CGGGGGGGFFCGGGGGDGDFGGFFGFG<CFED;FFE9EC;:7>9CDECCC?BGGFEDD0(6B??:)417D<4>9)-46<9?(:*9<9F)-).,:F<C:<A@GD>0(413:3>>10246:AFF>(-48
@M02996:162:000000000-B87FG:1:1101:8929:4181 1:N:0:ACTGAGCG+TATCCTCT
GCTACGGGTGGCTGCAGTAGGGAATATTGCACAATGGGGGAAACCCTGATGCAGCAACGCCACGTGTGGGAAGAAGCATTGCGGTGTGTAAACCACTGTCGTGAGGGAATAATGCTTGGCCTCGGCCAAGTTGAATGTACCGCGAAAGGAAGCACCGGCAAACTTCGTGCCAGCAGCCGCGGTAATACGAGGGGTGCAAGCGTTGTTCGGAAGCACTGGGCGGAAAGGGAGCGCAGGCGGAGAGGCAAGCAGGCTGTACAATACCGGGGCCCAACCCCGGACCGGCAGACGGGACTGTGT
+
-88?C?95100==8=;;==<;8;@;CC9DFGFFFDCCFDEEEFFGD@EECDFFA;CCFEFF:BB6C:CCDDGGDEFEFFC,?CE,CBF4?@DFGFG@F,EGFGGEGG?D,CBAFG<FFGGGFGGGGGGGGFFEGGDEFFGG8BFGGGGGGGGGGGFEEDGE>F3,@C8@CGFGGGFGECEDC):8:CGGGGGDD*CEGGFGG=)31AF>@9C)8@GF7CDFE57=BGFFFGDF;6BB>BDBD9)47B<FFB?(4(4,0:6<*.:08>B@9>66:DC>6BFFFF(4>99::(42?>(>34.
@M02996:162:000000000-B87FG:1:1101:8283:4190 1:N:0:ACTGAGCG+TATCCTCT
CCTACGGGGGGCAGCAGTCGAGGATCATTTGCAATGGGCGAAAGCCTGACAGTGCGACGCTGCGTGGAGGATGAAGGCCTTCGGGTTGTAAACTCCTGTCATAAGGGAACAGGCGAGGGGACCCAATACGTCCCCGACTTGAGTGTACTTTAAGAGGAATTGGCGGCTAACTCTGTGCCAGCAGCCGCGGTAATACAGAGGCCAAGAGCGGTGTTCGGATTTACTGGGCGTAAAGGGCGCGTAGGCGGCATTGCGTGTCAAGTGTGAAATCTCCGGGCTACACCCGGGAAGTGCGCTTGAA
+
88ACC>=5)))8788::<:84848BF@F@CFGGGGGGFGGGGGGFGGGGGE,:CF@C=FE+BFFBFD+3BCFGGGG<<>FGFGGECCFFFGGG9<CG8CC,FC9F,>FFCGF:**4*4*<<F@FAF82?CCCE78E8**/+0<AEC9F+++3<2<<129++02:2:==EGGF><:AEGGF7/.0:D5/1:)1;9++*?>)9/:5*>>>F5):7.>7797C:C9>F*<C?>1.:0-7,-)/41303*)-133F2662859)4=44)6-6=<CADA7*7(((.0(44(,((,(.45,3)(4:4
@M02996:162:000000000-B87FG:1:1101:7912:4194 1:N:0:ACTGAGCG+TATCCTCT
CCTACGGGTGGCAGCAGTAAGGGATATTGGGCAATGGGGGGAACCCTGACCCAGCCATGCCGCGTGAGGGAATGAGGCCCTACGGGTCGTGAACCTCTTTTGCCTGGGGATAACCCCTCCCGCGCGACGGGGGGCTGCAGGTACCAGGCGAATAAGCATCGGCTAACTCCGTGCCAGCAGCCGCGGTAATACGGAGGATGCGAGCGTTATCCGGATTCATTGGGTTTAAAGGGTGCGCAGGCGGCGCGTTAAGTCAGCGGGGAAAGGCAGGGGCCCACCCCCGGCCGTGCCGTGGCTAATG
+
-8@CC>=51))=;==;===<<,;;CFFGGGGGGGGGGGFEGGGGGGGGGGGGGFEFGGGGEGGGFGGGGGDGFBBFGGGGGGFGGGFGGGEDGGGGGGGFGFGGGFGGGGGGGGG:FFFGGFFGGGGGFGGGG5E8>;CEFEGGGGC8CCE8CFFGGG7EGGGG>CFGGFEFCCGF+CCCFF>DCD<C7?7<CB5C37*699>>EDE575>CD5BG3);>?GGGGFA*47C??1(.7>E57)(8>@>;904FF5:4)+9(()-4((01519>095*)(1(-04-((((,--(3(((7))..
@M02996:162:000000000-B87FG:1:1101:7892:4196 1:N:0:ACTGAGCG+TATCCTCT
CCTACGGGTGGCAGCAGTAAGGGATATTGGGCAATGGGGGGAACCCTGACCCAGCCATGCCGCGTGAGGGAATGAGGCCCTACGGGTCGTGAACCTCTTTTGCCTGGGGATAACCCCTCCCGCGCGACGGGGGGCTGCAGGTACCAGGCGAATAAGCATCGGCTAACTCCGTGCCAGCAGCCGCGGTAATACGGAGGATGCGAGCGTTATCCGGATTCATTGGGTTTAAAGGGTGCGCAGGCGGCGCGTTAAGTCAGCGGGGAAAGGCAGGGGCCCAACCCGGGCAGTGCCGGTGATA
+
88ABCA=5=))=;==;===<<;;CFGGGGGGGGGGGGGGGGGGGGGGGGGGGGFFDFGGGGFGGFFFGGGFGFFFGGGGGGGGGGGFCFGCCFGGGGGGGGGGGGGGGGGGDFFFGGGGGGGGGGGGGGGGGGGCEEEGGGFGGGGGGFCEGGGGGGGCFGGG;CCFFGDEGGGGGFGGGGGEFGCGGGFGGGEGGFGFFDDCBDGFFF5DGCEDCDDFG4CCCE@5<A=CFBF:<>FEG>>>EFEB>C0:74:AD<CD0(;;<?FBFFBGFB4787??8:)-399?:><46(-4:*6
@M02996:162:000000000-B87FG:1:1101:26200:4208 1:N:0:ACTGAGCG+TATCCTCT
CCTACGGGGGGCTGCAGTGAGGAATATTGGTCAATGGGCGAGAGCCTGAACCAGCCATGTCGCGTGGAGGAATAAGGATCTATGGTTCGTAAACTCCTTTTGCGGGGGGATAAAGTGCGGGACGCGTCCCGTATTGCAGGTACCCCGCGAATAAGCATCGGCTAACTCCGTGCCAGCAGCCGCGGTAATACGGAAGGTCCGAGCGTTATCCGGATTTATTGGGTTTAAAGGGAGCGTAGGTGGAAATGTAAGTCAGCCGTCAAATCGCGGAGCTCAACTCCGTCCAGCGGTTGAAACTGCG
+
ACCCCF>=:))8888::::::::CFGGGGGGGGGGGGGGGGGGGGGGGGGGGGGGGGGGGGGGGGGGDGGGGGFGGGGGGGGGGGGGGGGGGGGGGGGGGGGGGGGGGGGGGGGGGGGGGGGGGGGGGGGGGGGGGGGGGGGGGGGGGGGGGGGGGGGGGGDGGGGGGGGGGGGGGGDGGGGFFGGGDFFGFEFGC@GC@GG5>CCD>FFGCD>3DGFGGFGGGGBGGFFFDB64>1(<76>0886=<DABFAFB)36C?;BFF4<<B369(-.9AF7<7>B??FF3(,48>((.-/5<23
@M02996:162:000000000-B87FG:1:1101:7900:4214 1:N:0:ACTGAGCG+TATCCTCT
CCTACGGGTGGCAGCAGTAAGGGATATTGGGCAATGGGGGGAACCCTGACCCAGCCATGCCGCGTGAGGGAATGAGGCCCTACGGGTCGTGAACCTCTTTTGCCTGGGGATAACCCCTCCCGCGCGACGGGGGGCTGCAGGTACCAGGCGAATAAGCATCGGCTAACTCCGTGCCAGCAGCCGCGGTAATACGGAGGATGCGAGCGTTATCCGGATTCATTGGGTTTAAAGGTTGCGCAGGCGGCGCGTTAAGTCCGCGGTGAAAGGACGGGGCCCAACCCCGGCAGGTCCCTTGATATTG
+
88ACCA55:0)====;===<<;;CFFGFGGGGGGGGFGGGGGGGGEEFGGFGGGGGGGGGGGGG>FGGGGEF8ACGGGFGDDFFGGGGGGGFFGGGGGGFGC@FFEFGGGGFGGFFGGGGGFFEECCF@=C7::EGEGGGGFFGG7E?FGGCEFGFGG??CDC*;<E?E@**1;FDC5CFC>53C37DGG7CC3CE:5>)0)15?C58>4>95.77*4F:=FG57>/9<FDF4)477>3/4147(.0(/,35).:)-:D92.4<)96(0()4,(8:.,2(-)(-((((,))())(.9-).4
@M02996:162:000000000-B87FG:1:1101:26186:4220 1:N:0:ACTGAGCG+TATCCTCT
CCTACGGTGGGCTGCAGTGAGGAATATTGGTCAATGTGCGAGAGCCTGAACCAGCCATGTCGCGTGGAGGAATAAGGATCTATGGTTCGTAACCTCCTTTTGCGGGGTGATAACGTGCGTGACGCGTCCCGTATTGCAGGTACCCCTCGACTAAGCATCGTCTAACTCCGTTCCACCAGCCGCCGTAATACGGAAAGTCCCAGCCTTCTCCGGATTTATTTGGGTTCAACGGATCAGAGATATCAATTTTAGTCCTCCGTCAAATCGCTGAGCTCACCTCCTGCCCGCGGTTTAACATTC
+
8ACCCD=5::):;8=====;=;=;;CFGGDFDFFGG,CE,:FECFFGFF,EFG@<FFG8FFEFEGGC7CCCFFGG9,6EEFCFFBFGG@CE<,CECCFFGG,E+>FC+:7FGF,@FFD7+8@A+C+@FGGC<=BD6DE,DF9FGFF8:+B+@*FFE;AC**44*,7=<F**49?:,6,447C))4?**1+:**)**.;:8*00;*2028FG*)859*):C69+>2)/2.*1)((,)),/*)*)*.*1)*.)).))).:146::)).-(0(),,-0<*.5((.,,.((-((-3((5)*.)-
@M02996:162:000000000-B87FG:1:1101:23255:4222 1:N:0:ACTGAGCG+TATCCTCT
ACTACGGGGGGCAGCAGTGGGGAGTATTGCACAATGGGCGAAAGCCTGATGCAGCAACGCCGCGTGAGTGAAGAAGGATTTCGGTATGTAAAGCTCTATCGATGGGGAAGAAGATGAAGGTACCCAAGTAAGAAGCCCCGGCTAACTACGTGCCAGCAGCCGCGGTAATACGTAGGGGGCAAGCGTTATCCGGATTTACTGGGTGTAAAGGGAGCGTAGACGGAATAGCAAGTGTGAAGTGAAATACCTGGGCTTAACCCAGGAATTGCTTTGAAAACTGTTAAGCTAGAGTACTGGAGGG
+
-8AAC?85:>088889:<:::8878:,<EFFFACEBEFECCEECEDEFGGGGGE?BDFEGFB@>+>BC<>CFGECF3D,@,@FD8@*D8=A=AFBFF;,@FG>BDGDCE*@CFF?FGGFGFFFGGGGF7CFGGGGGFFGGGG@FGGGGFE=EGGGEEFGFFCEED?CE9FGF7EFGGGGGGFFFG>9C*?DGDF51*:C6FCF);9?FFFFGFE>D<?GGFEGGGFCFBFGF4.-9<>F:4::B)9@?:3?F?08:AG7<BFB?B3046)2)..9<=:)66*6<)<2.4<?AFF259:B:;
@M02996:162:000000000-B87FG:1:1101:13508:4223 1:N:0:ACTGAGCG+TATCCTCT
GCTACGGGAGGCAGCAGTAGGGAATATTGCACAATGGGGGAAACCCTGATGCAGCAACGCCACGGGTGGGAAGAAGCATTTCGGTGTGTAAACCACTGTCGTGAGGGAATAATGCTTGGCCTCGGCCAAGTTGAATGTACCGCGAAAGGAAGCACCGGCAAACGTCGTGCCAGCAGCCGCGGTAATACGAGGGGGGCAAGCGGTGTTCGGAATCACTGGGCGGAAAGGGAGCGCAGGCGGAGAGGCAAGCAGGCGGGACAAAACCGGGGACCAACCCCGGACCGGCAGACGGGAAGGGGGG
+
-8AAC:8>810=88=;;<=<;8;;,C,6CEGCCC,CCDDDCCDFFG,CC9C9CE,@DFCC@:8@+768CCDFEFDFFFAC,EFC8B8F,@<ECFEGFE,CFFFGBFD=B,C?,CE<ACBFF<FFGEGGGGEEEGG;EBFFG+@@CGGGG?FGGG6D:C?CBFD*,@C1=>>GGCFFD,:*7</08:CCDECEDF*::DFF5C*):/.=B59C*199*47F>E57C>GGF>7762>F>1>D>C,)4)<390:@(4(49E3(8).31;3>>(9-(3<:5(49>59-3(((((,--:(()((,(
@M02996:162:000000000-B87FG:1:1101:26280:4229 1:N:0:ACTGAGCG+TATCCTCT
CCTACGGGTGGCTGCAGTGAGGAATATTGGTCAATGGTCGGAAGACTGAACCAGCCAAGTCGCGTGCAGGAAGACGGTCCTATGGATTGTAAACTGCTTTTGTACGGGAATAAAGTTCGGGACGTGTCCCGATTGGAATGTACCGTAAGAATAAGGGTCGGCTAACTCCGTGCCAGCAGCCGCGGTAATACGGAGGACCCGAGCGTTATCCGGATTTATTGGGTTTAAAGGGTGCGCAGGCGGAGGATTAAGTCAGCGGTGAAATTTTCATGCTCAACATGAAAACTGCCATTGATACTGG
+
8ABCCE85)1)==8=====;;;;CFFGGGGGGGGGGGGGGGGGGGGGGGGGGGGGGGGGGGGEFGGGGGGGGGEGGGGGGGGGGGGGGGGGGGGGGGGGGGGGGGGGGGEGGGGGGGGGGGGGGGGGGGGGGDGGGGGGGGGGGGGDGGGGGGGGGGGGGGDGGGGGGGGGGGGGGGGGGGGFFGGGGGFFGGFGGFGGFGGGFGGFFFFGGG>EDCCCFFGGG=7FDBFGF?<FF>0>D;C>04>DF7>FFFFFB?GD<>FB<<BAAFFGBFFFF?1,30@><AF?A<74AABAA@AFB?
@M02996:162:000000000-B87FG:1:1101:13513:4240 1:N:0:ACTGAGCG+TATCCTCT
GCTACGGGAGGCAGCAGTAGGGAATATTGCACAATGGGGGAAACCCTGATGCAGCAACGCCACGGGGGGGAAGAAGCATTGCGGTGTGGAAACCACTGGCGTGAGGGAATAATGCTTGGCCTCGGCCAAGGTGAATGTACCTCGAAAGGAAGCACCGGCAAACTGCGTGCCAGCAGCCGCGGGAATACGAGGGGTGCAAGCGTTGTTCGGAAGCACTGGGCGGAAAGGGAGCGCAGGCGGAGATGCAAGCAGGCTGTACAAGACCGGGGCCCAACCCCGGACCGGCAGACTGGACGGTGG
+
68,AC?88810=88=;;==<;8;6,;,,@CF9@<@C@CDEDDCFF7,CC6@C@ECE<ECF768@+7+7CCCFGCCE<E<,,,=C8=CF*<:>,;AF?F,AECGG:ACC@*A:+AF70AEFF?FCE*A:;@*3<EG+AFGFG+<:E8?E@0CFGGDC:/1::7;03<5*2;EFFEGFGFCCEC).17C>DEDED5*:>F74*9*)218=>>D>)7<5*4<D@CEGE5>C?>C)3(-7>F@<(7,).179FF?:(-(4.<*)6/4((497>1>0::D*7:923391((,-40).14(4D-((
@M02996:162:000000000-B87FG:1:1101:7451:4247 1:N:0:ACTGAGCG+TATCCTCT
CCTACGGGTGGCAGCAGTAGGGAATATTGCACAATGGGGGAAACCCTGATGCAGCAACGCCACGTGTGGGAAGAAGCATTTCGGTGTGTAAACCACTGTCGTGAGGGAATAATGCTTGGCCTCGGCCAAGTTGAATGTACCTCGAAAGGAAGCACCGGCAAACTTCGTGCCAGCAGCCGCGGTAATACGAGGGGTGCAAGCGTTGTTCGGAATCACTGGGCGTAAAGGGAGCGCAGGCGGGGAGGCAAGCAGTCTGTACAATACCGGGGCCCAACCCCGGACCGGCAGACTGGCATGTTG
+
88BCCBF9=0)=;======<;8;;CFGGGGGGGGGGGGGGGGGGGGGGGGGGGFGFGGGGECGGDF:CBFFGGGGGF@EGGGGG:FGFFGGGGGGGGGFGFGGFGGGFFFGFEFGGDEGGGGGGGGGGGGDGEGGFGGGGC99CCFGGGGGGGGGGGGGDGFG>BFGGGGGGGGGGGFGGE>*@CFGGGGGGEECG>F:FD5E5EDFAEDDE3*;FG3FGFG=D=7FC<4C>>>3>4>FC(11.3<>?GBBF4?AB>7C<>49B:6BB)292?FBGD?-9(09(3997314>:0(-<<))
@M02996:162:000000000-B87FG:1:1101:5634:4252 1:N:0:ACTGAGCG+TATCCTCT
CCTACGGGGGGCAGCAGTGGGGGATATTGCACAATGGAGGGAACTCTGATGCAGCGACGCCGCGTGTGGGAAGACGGTCTTCGGATTGTAAACCACTGGCTTTGGGGACGATAATGACGGTACCCAAGGAGGAAGCTCCGGCTAACTACGTGCCAGCAGCCGCGGTAATACGTAGGGAGCGAGCGTTGTCCGGAATTACTGGGTGTAAAGGGAGCGTAGGTGGAAAGACAAGTTGGATGTCAAATATATCGGCTTAACTGGTATCCGCATTCAAAACTGTTTTTCTTGAGTGAGGTAGAGG
+
8ACCCBA)10)8888::<:::8@@FGGGGGGGGGGGGGGGGGGGGGGGGGGGFEFGFGGGFGGGGGGGGGGGGGGGGGGGGGGGDGGGGGGGGFFGGGGGGGGGG7FGGGGGGEGGFGGGGGGGGGGGGGD<EGGGGGGGCGGGGFGGGEGGGGGGGGGGGDGGEGGGGGG=><@EGGGGGGFFGDGDGGGGGFGFFGGFFGGFGDFFFFGGCBB774CGFCFGG?EFFFGFF9<::>FC<F<*66=AC>?>9?;>A?CAFFDFB<BFFFD4)<FFFFB>A4:B?AF463<AA).8*)6>?
@M02996:162:000000000-B87FG:1:1101:5648:4261 1:N:0:ACTGAGCG+TATCCTCT
CCTACGGGGTGCAGCAGTGGGGGATATTGCACAATGGAGGGAACTCTGATGCAGCGACGCCGCGTGTGGGAAGACGGTCTTCGGATTGTAAACCACTGGCTTTGGGGACGATAATGACGGTACCCAAGGATGAAGCTCCGGCTAACTACGTGCCAGCAGCCGCGGTAATACGTAGGGAGCGAGCGTTTTCCGGAATTACTGGGTGTAAAGGGAGCGTAGGTGGAAAGACAAGTTGGATGTCAAATATATCGGCTTAACTGGTATCCGCATTCAAAACTGTTTTTCTTGATTGAAGTAGAGG
+
ACCCC>AA50)===;;==;;;888BEFGGGGGDGFGGGGGGEGDFGGGGGGGGGGGGGGGGGGGF>CFGGFGGGGGGGGGGGCGEGGGG95AFFFGGG8FFGFEEFGGCEBFFGGGGGC:FD=FGGGFFG,D3>,@DFGFGE8FGGGGGGGGGGGFGGGGG4E*=CEEGGFEFGAEEFCEGGFE*:D):FFGCEEF@>7***:@CC?@*=:57.))78DGFGGGFBEC?FGFAAFFFFF94:<F<=@A><6@BFF?<<:)4FAD<2308,1-6.*0)))-.0:(8<A><)))))).*..)(
@M02996:162:000000000-B87FG:1:1101:9137:4264 1:N:0:ACTGAGCG+TATCCTCT
CCTACGGGTGGCAGCAGTGGGGAATATTGGGCAATGGGCGAAAGCCTGACCCAGCAACGCCGCGTGAAGGAAGAAGGTCTTCGGATTGTAAACTTCTTTTATGAGGGACGAAGGACGTGACGGTACCTCATGAATAAGCCACGGCTAACTACGTGCCAGCAGCCGCGGTAATACGTAGGGGGCAAGCGTTATCCGGATTTACTGGGGGGAAAGGGCGCGTAGGCGGGGGGGCAAGTCAGATGGGAAATCTAGGGGCTCAACTCATAAACTGCAGTGGAAACGGGATCGCTGGAGTGCTGGG
+
-88?A?=5=00=;8=;;<=;;788;@,<CCGDAC@CCFECCECEFD<ECFCFAECECFCF@@@>7>FEGGFGFCDEFEFC,<DDDBFF,@?E9B<FFA,CFFGGFGDEFGGDGGGGG@FGGGGCGGG7CEDGFFDGFGGGGGGGGCEGG9DFG>>:DFDF:CDDFEGG:BE,B9A,<=D*47:>8FFG:/93+@EGF35/:79@?D)>3<DFFFFCDB>/8?=9CDGGB)78>FF*6>F;6F:>:FF9:)6*58;3-:CFF*)5)66<*.?)5(/30.4<F)8(4-4(4((414,41).4,
@M02996:162:000000000-B87FG:1:1101:23830:4266 1:N:0:ACTGAGCG+TATCCTCT
CCTACGGGTGGCAGCAGTGGGGAATATTGGGCAATGGGGGAAACCCTGACCCAGCAACGCCGCGTGAAGGAAGAAGGCCTTCGGGTTGTAAACTTCTTTTAGAGGGGACGAACAAGATGACGGTACCATCAGAAAAAGCAACGGCTAACTACGTGCCAGCAGCCGCGGTAATACGGAGGGTGCAAGCGTGGGCCGGAGTTACTGGGTGTAAAGGGCGTGGAGGCGGAGCTGCAAGGCAGATGGGAAATCCCGGGGCGCAACCCCGGAACGGCATGGGAAACGGGAGCCCGAGAGGAACGGG
+
-88AC?95=1)=;8=;;=;;;@8@@C9@EFGED@FCDFDDEDDFF:8EDFEDEA:CAFEGEB@B6@CFGGCFGFFFGEF8,?DCEA=F4??EAC<FF9,CAFE,=CECFEGE@CFGG,CFFEE+A:DG,@EFGGGGGGGFGCGGDCEFC,@@C@@@FFFFGG>>CEED::C7D9C*BE=**2:6FGFC:*8*/=CEF)*02:+989.7)9:C:?B5C(9)7CE<EEEG0)9/8AA)4:>C):2@8;5)*(,86>F>(*969),89>1()(9(-()*0(521)-0496(-((-,-(4)1(:(
@M02996:162:000000000-B87FG:1:1101:11266:4279 1:N:0:ACTGAGCG+TATCCTCT
GCTACGGGGGGCAGCAGTAGGGAATATTGGACAATGGGGGAAAGCCTGAAGCAGCAAAGAAACGGGCGGGAAGAAGGACCGAGGGGTGGAAACCACTGGCGGGAGGGAAAAAAGGTGGACCACGGGTCGGTTGAATGAAGTGCGAAAGGAAGAAGGGGCAAACACCGCCGCAGCAGCCGCGGGAATAAGACGGGGGGACGGGTCGTTCGGAAGCACTGAGCGGAAAGGGAGGGGAGGCGGAGATGCGAGCAGACTGTACAAAAACGGGGCCCAACAACGGAGCCGCAGACGGGACAGGTGA
+
-88AC@):1@087889:<5,:8:,,C,<E-,,??EBED7@@C=,BB8E=,-:BA,:=,?,,,4:+8++@<<3@38@,3,8**55=B=7<*3<,=C:,8,*1*2?*:>*2*0/*/*<@*;FG5CG*8***2/;*+++0+++3++/***:EFFG6E+**:>*/****21****///;FF>::*<.0**2*:7*;85:C)/))))*)21))).9*).0C*(*9):=)*./5:)9)(((81(71-9,).*)-/3(0(.)5)3:4)*4684(,.()((,8/04>F()(((-3-3(,(-,-(.,)()
@M02996:162:000000000-B87FG:1:1101:17158:4290 1:N:0:ACTGAGCG+TATCATCT
ACTACGGGTGGCAGCAGTGAGGAATATTGGGCAATGGGCGGAAGACTGAACCAGCAAAGCCGCGTGAAGGAAGAAGGCCCTCGGGATGGTAAACTGCTTTTGGAGGGGAAAAAAGAAGGGGACGCGTCCCGAATGGAAGGTACCGAAAGAAGAGGGGGCGACGAAGGCAGTGCAAGCAGGGGCGGCAATACGGAGGACGCGAGCGTGAACAGGACGTAGAGGGTGGAAAGGGGGGGAAGGAGGAGGAGAAAGGCAGGGGTGAAAGGACCACGCTAGAAAGGAAAAGTGCAGTGGAACGGGG
+
-88?A?85@01=;8=;;==,;;;@;C<<EF<ECCACDEFB+@@C6@,EDCC7CEC,C@C,C@@B+@6CFDDFFE,CF,,,,,+?B7>?E5:<?,A,,,5C,E+E8F@7>+,,:@F+,,,+F+33++@F3+@F6:73,3,*3,,7C*@*>F>,2,,***1*19*1***3012+:++0**2**)).:)/)*0***):*)1)0)):.:9)))*2:C5)/1(**185/1)1*)04.(-()((09(9283)),*.,94(((-/)--;2))((,),*-(,0*1).(.5((2()-).)).8<)/(-,-
@M02996:162:000000000-B87FG:1:1101:20443:4301 1:N:0:ACTGAGCG+TATCCTCT
ACTACGGGTGGCAGCAGTAGGGAATATTGGACAATGGGGGAAACCCTGATGCAGCAACGCCACGTGAGGGAAGAAGCATCTCGGGGTGGAAAACACCGTCGAGAGGGGAGAAAGCTTGGCCTCGGCCAAGTTGAAGGTACCACGAAAGGAAGCACCGGCAAACAACGTGGCAGCAGCAGCGGCAATACGAGGGGGGCAAGGGGCGTTCGGAAGCACTGGGGGGAAAGGGAGGGCAGGCGGAGGAGCAAGAAGTCTGTACAAAACGGGGGGCGAACAACGGGCAGGCAGCCTGGACGGCGG
+
88A?C:8):));;8=;;=;<;8;C;C6<C-;<@CECC<@E@@CFCC@EE,-CDA;C@:@@@+8@,:,6CCBDEDFE,:,6,,C=@C:FC79?,E<<+:,87+@,684+>@:?,4A,8AFFF5AFC3>3363,@8,,,3C,3,@=F:CEGGGG,D,33@D:*;,,,=C11**,*6CFG,:C5<))*2C0>F3CCD:E37C3*55)21))835/7)65*,7D):CC:77*3)7)3((<((019D()-)0,*(4?--).)0*.-*.((48>@2)(,-7*),4(()-,((,-(((.43((.-,,
@M02996:162:000000000-B87FG:1:1101:17156:4310 1:N:0:ACTGAGCG+TATCCTCT
ACTACGGGTGGCAGCAGTGAGGAATATTGGTCAATGGGCGGAAGACTGAACCAGCCAAGTCGCGTGCAGGAAGACGGTCCTATGGATTGTAAACTGCTTTTGTACGGGAATAAAGTTCGGGACGTGTCCCGAGTGGAATGTACCGGAAGAATAAGGGTCGACTAACTCCGTGCCAGCAGCCGCGGTAAGACGGAGGACCCGAGCGGTAGCCGGATTTATTGGGTTGAAAGGGGGCGCAGGCGGAGGATGAAGTCAGCGGGGAAATTGTCAGGCGCAACAGGAAAACTGCCATAGAAACTGG
+
-88?C?0580)=;8=;;<=;;;;C,;,,CACCC<C@C,;@:CCEF?,C@F<,@A96@EE6,8@@+@B=FGCEF=,BC?CF,99C=E<,AC9?EFAF9?,C9ABFEFDD=E,?EEGE4EFGFGEGEFF@FGGC8FFGGF,DDFGFE+@CEGG9FFCCF4+>:**@CF7@?E@CGCGGGFF6;9??C9DG*7*C=B>EDF<588*:C38@)97C100**.**1<=12)<*6B70(4(749>17C97>:>(*459-6:<0C5(4B?3))))/.*42()/.(.(.88?:1).4::))54)9:)..
@M02996:162:000000000-B87FG:1:1101:11530:4320 1:N:0:ACTGAGCG+TATCCTCT
ACTACGGGCGGCTGCAGTGGGGAATATTGGGCAATGGACGAAAGTCTGACCCAGCGACGCCGCGTGAGGGAAGAAGGTCTTCGGATTGTAAACCTTAAATAACAGGGACGAAACAAATGACGGTACCTGTTGGGAAGCCACGGCTAACTACGTGCCAGCAGCCGCGGGAATACGGAGGGGGCAAGCGGTATCCGGATTTACTGGGGGTAAAGGGGGTGTAGGGGGAGCGGCAAGACGGATGTGAAAAACTCGGGCCCAACTCGAGACCGGCGGCCGAAACTGGGGGACTGGAGGCGCGGAG
+
68ABCA5:)118888;;;;;;88:,C,6CCF8D@<CCCEBCECE@C,C@ECEFA:@8CEF+>:>8>CCFECDEDCEF<FE,,B==@BF???C<FF,ACAFGGGGFFCDDFGDGDGGGAFGFGG7D:E3@,7EDFFGGGGGGCEF*BEC9D:C,>::DDDFC4CEDGG*CC:?FB*1BC27:/75:5D)1C*AC@GG5546*0<68)8)77CE:>)9)-/;BC*9=>*94<)8>F(04<7*4*.16F@(1).7<>9((/9?(123:27:)45;(()/),--)9(491((.(.(,((-.(-(,
@M02996:162:000000000-B87FG:1:1101:14536:4327 1:N:0:ACTGAGCG+TATCCTCT
CCTCGGGAGGCAGCAGTGGGGAAGAGTGGGCAAGGGGGGAAACCCGGACCCAGCAACGCCGCGGGGAGGAAGAAGGTTTTCGGATCGTAAACTCCTGTCCTGAAAGACGAGAAGAAGACGGTATTTCAGGAGGAAGCCCCGGCGAACGACGTGCCAGCAGCCGCGGTAAGACGGAGGGGGCAAGCGTTGTCCGGAAGGATGGGGCGTAAAGGGCGCGTAGGCGGCCTGGTAAGTCAGAAGTGAAAGTCCGGCGTTCAAGGGGGGAATGGCTGTTGAGACTGATGGGCTGGAGTGCAGGAGG
+
-8,66311)1)8=8;;=;;;7688<;CCCDFDCFGDDDE:CFBFGGG@@@F=D:AEBE:F=>=+@<FCE@CFC:AC388*,54:8=F,3<@<,@FCGF?C:CFGCCE<CFGEGGGGGGGGGFB/<+<CEGGGGGGGGGGGGDG*?EG*AEG:EGGCCEFFCFGEEG:EG+CFD*C:EDDDCC5:*>**92;CCDEG)7F=7FA>8D)8@@GGC@D:D-/>B+:9:>*1(0:@B):?<B6C.9.@AF9<C(45(,(4?CGF0>9>BF()9:*(.)99).5)4))65?38(-4:(4))9?0:1
@M02996:162:000000000-B87FG:1:1101:11512:4329 1:N:0:ACTGAGCG+TATCCTCT
GCTACGGGCGGCTGCAGTGGGGAATATTGGGCAATGGACGAAAGTCTGACCCAGCGACGCCGCGGGAGGGAAGAAGGTCTTCGGATTGTAAACCTTAAATAACAGGGACGAAACAAAGGACGGTACCTGGTGGGAAGCCACGGCTAACTACGTGCCAGCAGCCGCGGGAATACGTAGGGGGCAAGCGGTATCCGGATGTACGGGGTGGAAAGGGGGTGTAGGGGGAACGGCAAGGCGGATGTGAAAATCTCGGGCTCAACACGAGACCGGCGGCCGAAACGGCGGAACTGGAGAGTCGGAG
+
-88?CA>=5016888;;;;;;@@@,@,<CCFEC@CCDCE@BECEE<,C@EC8@A,@@FC@+>7>+=FCEDCFE@=EF,B?,,B@@3BF,A<?,D=,ADAFFFFGDFDF>FGCE@FFG,@FFGG:FGC,@,4DCEGGGGCGGEGG1=FC,?C:,@8CBFC<><=EFEG*:?*CC:+0AC*179::CFG)1:*0<<7?5)997*27C)8)77DEC<)C)-):@C*9=>*/4@)>9?(849:)-*.1:9B2*)67:>>(-<F?)04,4;9?)4)4(3)1736>(7(93,((.)531:<,9391,
@M02996:162:000000000-B87FG:1:1101:7653:4333 1:N:0:ACTGAGCG+TATCCTCT
CCTACGGGGGGCAGCAGTGGGGAATATTGGGCAATGGGCGAAAGCCTGACCCAGCAACGCCGCGTGAAGGAAGAAGGTCTTCGGATTGTAAACTTCTTTTATGAGGGACGAAGGACGTGACGGTACCTCATGAATAAGCCACGGCTAACTACGTGCCAGCAGCCGCGGTAATACGTAGGTGGCAAGCGTTATCCGGATTTACTGGGTGTAAAGGGCGCGTAGGCGGGGATGCAAGTCAGATGTGAAATCTATGGGCTTAACTCATAAAATGCATTTGAAACTGTATCTCTTGAGTGCTGGG
+
88ACCAD>=5)8888::<:::88BFFGGGGGGGGGGGGGGGGGGGGGGGGGGGFFFGGGGGGGGGGGGGGGGGFGGGFGGGFGGGGGGGGGGGGGGGGGGGGGGGGGGGGGGGGGGGGGGGGGGGGGFGGGGGGGGGGGGGFGGGGGGGGGGGCGGGGGGGFFFGGGGGGGGFGGGGFG7C7@FFGGGGG38EFE?BCGFGDFFG:?BBFDFGFFGDBGGFEC=EEGG>>D)5<<=AAF*-:4@BF*):-49>?BF<59<<*.-6>>)9)06<A9<9)6<A44644.)4-9>)).)9:4((
@M02996:162:000000000-B87FG:1:1101:7637:4341 1:N:0:ACTGAGCG+TATCCTCT
CCTACGGGGGGCAGCAGTGGGGAATATTGGGCAATGGGCGAAAGCCTGACCCAGCAACGCCGCGTGAAGGAAGAAGGTCTTCGGATTGTAAACTTCTTTTATGAGGGACGAAGGACGTGACGGTACCTCATGAATAAGCCACGGCTAACTACGTGCCAGCAGCCGCGGTAATACGTAGGTGGCAAGCGTTATCCGGATTTACTGGGTGTAAAGGGCGCGTAGGCGGGGATGCAAGTCAGATGTGAAATCTATGGGCTTAACTCATAAACTGCATTGGAAACTGTATCTCTTGAGTGCTGGG
+
88BCCBF::A)8888::<:::88BEFGGGGGGGGGGGGGGGGGGGGGGGGGGGFFGFGGGGEFFCFGGGGGGGGEFGGGGGGGEEGEFEGGGGGGGGGGGGGGGGGGGFGGGGGGGGFFGGGGGGGGDFGGGGFFGGGGGGGGGGGGGGGGEGGGGGGGGGGGGGDGGGGGFGGGGGGG?FCFFFGGGG5DEG7EEFG3?GGFFGG?D>4CCGFBDD;GDBGG=EDG52)>4<42@>B@::F4@<874?2<?A??B7*7))*).)-6>B2:82AF+9<>FF*))..6--5)555<A*6:2,
@M02996:162:000000000-B87FG:1:1101:15837:4362 1:N:0:ACAGAGCG+TATCCCCT
ACTACGGGTGGCAGCAGTGGGGAATATTGGACAATGGGGGAAACCCTGACGCAGCGACGCCGCGTGAGGGAAGAAGGATTTCGGAATGTAAAGCACTGTAAGCAGGAAAGAAAATGACGGGAACTGCAGAATAAGCCCCGGCCAAATACGGGCCAGCAGCCGCGGGAAAAAGGAGGGGGGAAGGGTTATCCGGATTTAATGGGGGGAAAGGGAGGGGAGAAGGGAAAGGAAGGCTGAAGGGGAAGGCCGCGGGCTAACGGCGGGAAGGCCATGGAAAAGGGGAGGCTAGAGGGGCGGGGGG
+
-88AC?=5>01==8=6;=6;;88@CC<9C9,@@@CCC8@EFEFF,@8CE,-8C@677@@FC>@>+784,8?BCCAE9,,,,9BC+44B5ECD9<,:A,,55E?EBF+A?FGCFG4AD,::+::=,F,@F3@,3C9,@@E7E6+3F,,3,38>*>B**1*,6*14=87C*2*/3881BD5*17.)/**1*3:88)*102**:FF)83)<F:FE*8))),)/)07*/0*9(07)-(()()09-)-71)03)(,0((((5+13(.-44(--)(/,..9<B(,(()(47,()4)).(249:9((,
@M02996:162:000000000-B87FG:1:1101:19849:4375 1:N:0:ACTGAGCG+TATCCTCT
ACTACGGGCGGCAGCAGTGGGGAATATTGGACAATGGGGGAAACCCTGATCCAGCGACGCCGCGTGAGTGAAGAAGTATTGCGGTATGTAAAGCTCTATCAGCAAGGAAGAAAATGACGGTACGTGACTAAGAAGCTCCGGCTAAATACGTGCCAGCAGCCGCGGTAATACGGATGGAGCAAGCGTTATCCGGATTTACTGGGTGTAAAGGGAGCGTAGACGGCAAAGCAAGTCGGAAGGGAAATCCCGGGGCTCAACCCCGGAACTGCGTTGGAAACGGGGTAGCGAGAGGGCAGGAGGG
+
-88=AA=8)108788;;<;;;78@6@,6C<FC<@CCCFDDECCFFFCEAC<<CA:==@BC8>8>+>CC5??AE?CF,C5B,,B@4@BF,?AAAF<FF<,CFFFGCFCACFFAFG>FGGGGEGE+@FFE9FFGGGGG3DGGGGCFGG:EFGDEFGCC>E>689>EG=CEC;EF*C*:CEEC=DA:=1199<CEDD/**:C4:DF0;/9=BFGE5@>D)49C7:C):BFD(?<F):(79?>*496>)092D>>51,,5>C5:1@;1>>)593*(-3?C7(-4()(,-.(-979(4((-8:2(,
@M02996:162:000000000-B87FG:1:1101:15837:4380 1:N:0:ACTGAGCG+TATCCTCT
CCTACGGGTGGCAGCAGTGGGGAATATTGGACAATGGGGGAAACCCTGATCCAGCGACGCCGCGGGAGTGAAGAAGTATTGCGGGATGTAAAGCTCTTTAAGCAGGAAAGAAAATGACGGTACCTGCAGAATAAGCCCCGGCTAACTACGTGCCAGCAGCCGCGGTAATACGTAGGGGGCAAGCGTTAGCCGGATTTACGGGGGGTAAAGGGAGCGTAGACGGCAAGGCAAGTCTGAAGGGAAAGCCCGCGGCTTAACGGCGGGACGGCTTGGGAAACGGCAGGGCTAGAGGGTGGGAGAG
+
-88?@@8):0);;88;;==;;78@,@,CC@F<ACACCCCDCCCFF7@CD6CECA:@@CBF+@@>+7CC8EACFAEE,<<,,9BD+@@F4@<??F<FCD,EFGGGEECAEGGFGG=FFGGGGGGGCGGGFFGDEGGGGGGGGG7CCG9FFGCGGGGD>EC>,9>:F*=C,@FE;CFGGDE7E558?92>*?DGC>***:D)7CG):)8FB?GE*7)>9:<DFEE<EECC:F5F5))9<AF*,18.38@0919@(,(5239((8369>997()(,8>:>?6:(7(4664(.54,4((,7::66
@M02996:162:000000000-B87FG:1:1101:10939:4400 1:N:0:ACTGAGCG+TATCCTCT
GCTACGGGAGGCTGCAGTGGGGAATATTACACAATGGGCGCAAGCCTGATGGAGCAACGCCGCGAGAGCGAAGAAGGTCTTCGGATCGTAAAGCTCTGTCCTTGGGGACGAAGGAAGTGACGGTACCCAAGGAGGAAGCCCCGGCTAACTACGTGCCAGCAGCCGCGGTAATACGTAGGGGGCGAGCGTTATCCGGAATTATTGGGCGGAAAGAGTACGTAGGTGGTGGTGTAAGCGAGAGGTGAAAGCCCGGGGCTTAACTCCGGCGAGCCTTGGGAACTGCAAGACGTGAGGGCAGGAG
+
688AC?==5:1==;=;;;=;;88@6CC@EFGFFCCDFFFBFCCEFFEEFED,@A:CCFEFC@@B+8FEEEDGGGGGGFGE,EFDDCFFFAD@CFCFGG5FFFDFCFCCFGGEGGGGG>FGGGGCGFGGGGGGGGGGGGGGGEGGG7CGG9EGG>>DDG96B>DDFGGGEEG@FGF+BCCCDDAB=CDG9591<@GGDG96:229?FFF)<CEDFF:F4929CC:C>2*,097ABF@>?BD6C,769=AC<<@>FFF6*9AA*638;>>56CB7))+..8:)97AAFFF((4::(11>:612
@M02996:162:000000000-B87FG:1:1101:6375:4419 1:N:0:ACTGAGCG+TATCCTCT
CCTACGGGAGGCTGCAGTGAGGAATATTGGTCAATGGGCGAGAGCCTGAACCAGCCAAGTAGCGTGAAGGATGACGGCCCTATGGGTTGTAAACTTCTTTTTCCGGGGGATAAAGTGACCCACGTGTGGGTTATTGCAGGTACCCGGTGAATAAGGACCGGCTAATTCCGTGTCAGCAGCCGCGGTAATACGGAAGGTCCGAGCGTTATCCGGATTTATTGGGTTTAAAGGGAGCGTAGGTGGAAATGTAAGTCAGCCGTCAAATCGCGGAGCTCAACTCCGTCCAGCGGTTGAAACTGCG
+
8ABCCD>>@=1=;==;===;=;;CFGGGGGGGGFGGGGGFC@FEFGGGGGFGGFCC@FGFGFFFCFFFGGGGGFCGGGGGGGGGGGC?FFEFGGGGGGGGGGBFGGGGGCFEFGGGFFGGGGGGGGGGGGCF?GGGGGGGGGGGGGG@EGGCGFGGGGCFEGGGF7EFGGGG4FGGC?F>FGFDGG8DGGGGGFEGECCFDGG>EGF57@FGG3@7CAFGFGG5CDGGAFGF?FFFF?BGAGF73?*)::<F<<DFFCD1;E:A9?BBD99973696:)-5@6:7(52>434>()4144)-
@M02996:162:000000000-B87FG:1:1101:6394:4423 1:N:0:ACTGAGCG+TATCCTCT
CCTACGGGAGGCTGCAGTGAGGAATATTGGTCAATGGGCGAGAGCCTGAACCAGCCAAGTAGCGTGAAGGATGACGGCCCTATGGGTTGTAAACTTCTTTTTCCGGGGGATAAAGTGACCCACGTGTGGGTTATTGCAGGTACCCGGTGAATAAGGACCGGCTAATTCCGTGTCAGCAGCCGCGGTAATACGGAAGGTCCGAGCGTTATCCGGATTTATTGGGTTTAAAGGGAGCGTAGGTGGAAATGTAAGTCAGCCGTCAAATCGCGGAGCTCAACTCCGTCCAGCGGTTGAAACTGCG
+
88BCCBD>1:)====;=====;CEFFGGGGGGGGGGGGGGGGGGGGGGGGGGGFFFGGGGGGGGGGGGGGGGGGFFFGEGGGGGGGFGGGFGGGGGGGGGGGGGGGGGGGGGFGGGGGGGGGGGGGGGGGGGGGGGGGGGGGGGGGGGGGGGGGGGGGGGGGEGFGGGGGGGGGGGGGGGCDFEGGDDFEGGGFD=DFGFGGGFE<7:4FDGGFFDDADGFFFCGEGGFFGFFFFF08>C5F3.5F=<7A<@4<BA?FDF9E:66>:?>97,41)+1(..)0(471)547:318<<=AA23
@M02996:162:000000000-B87FG:1:1101:5088:4434 1:N:0:ACTGAGCG+TATCCTCT
CCTACGGGGGGCAGCAGTAGGGAATATTGCACAATGGGCGCAAGCCTGACCCAGCAATGCCGCGTGAAGGAAGAAGGCTTTCGGGTTGTAAACTTCTTTTAAGTGGGACGATAATGACGGTACCACTTGAATAAGATCCGGCTAACTACGTGCCAGCAGCCGCGGTAATACGTAGGGAGCAAGCGTTATCCGGATGTACTTGGTGGAAAGGTGGTGTAGGAGGGACATCGAGTCGGGTGTGCACGCACGAAGGTCAACTTAGTGGCTGACTTTGGAAATGATGTGCTTGAGGGTTGGAGAG
+
88,A@?A==0)88889:<:<:8CFFGGGGFGFEFFFGF8@@FFGFGGG8,EFFEFFEGGFFCCF=FCFGGGGGGFGGFFGGFGGGF@FCC@B,3BGF=,@F,FFGGF,>*>>>F;,,7=CG:*<9F7FEA2@C,>,+?CFEG>:?+9+5CBC5<9AFCC=CD8CG8:8:@:FG?CEGD=5*75)A7C5C:*:?):*<****2ABG*09BFC+*.8<78:>*;CD*):*.)975((),,8>3*-0(00-/-()(.)52F79)9))326?)1:..))3/)))-06<))-).()(-(.23,478
@M02996:162:000000000-B87FG:1:1101:13717:4439 1:N:0:ACTGAGCG+TATCCTCT
GCTACGGGGGGCTGCAGTGGGGGATATTGCACAATGGAGGAAACTCGGATGCAGCAACGCCGCGGGAGGGATGAAGGTTTTCGGATTGTAAACCTCTGTCCTTAGTGAAGAATAAATGACGGTAACTAAGGAGGAAGCTCCGGCTAACTACGTGCCAGCAGCCGCGGTAATACGGAGGGAGCGAGCGTTGTCCGGATGTAGTGGGTGGAAAGGGTGCGGAGGAGGCCAGGTAAGGCAGGCGGGGAATTCAGAGGCTTAACCTCTGACGGCGCGGGAAACTGGGGGGCTGGAGGGGAGGAGG
+
-88AC@85=8)88889:::997:=4=?@BFGFF=?BCCDEEDDFFD+?B:B??E5BAFCC:>3>+>FCED@FEDAFGF:D*DCC>:>F<CCCCGEGGC<@F@@F<3=@CFGA3CFGFFGFGG*CFGGGGGGGGGGGGGEGGEGE/AEG:CCG8CFG9FFGC>CGGGG5CE+<DC*7CDCCC775CDG)1:1<+7:A))29*2<<=)<)79DGFE>D:>)9<C*9E3:<(7*9-5)04::14)-04<53::9*5:6((ADBB*4)45>(7(11((08733).)409;(-(-.:3>FFB013(
@M02996:162:000000000-B87FG:1:1101:22062:4451 1:N:0:ACTGAGCG+TATCCTCT
ACTACGGGTGGCAGCAGTGGGGAATATTGGTCAATGGGGGAAACCCTGAACCAGCAACGCCGCGTGAAGGAAGAAGGCTTTCGGGTTGTAAACTTCTTTTATGTGTGACGAGAGTGACGGTAGCACATGAATAAGCCACGGCTAACTACGTGCCAGCAGCCGCGGTAATACGTAGGTGGCAAGCGTTATCCGGATTTACTGGGTGTAAAGGGCGCGTAGGCGGGACGGCAAGTCAGATGTGAAAACTATGGGCGTAACTCAGAGCCTGCATTTGAAAGTGGAGGTCTTGAGTAACGGAGAG
+
88@BCB=5=0)=;8=;;==;;88@CC<FEFE@@CFCDFDDEDFFGE?EFGCCDECECFCFC@@@+@FEGGEFGFFGFF=C,,CCEF@F:DEFFEGGGC9FGFGF@5B?9CF@FGEFGGGGGGGGGGG,CFG<EFGGGGGGGGDGGGCGGGCGGGGFEGG@D9@EG*=E:CEA;>ED5<>=CCA?C:/C*BFGDF7;4CFC@FG5:2AFFAFG*>BD5>CG?E=>>3/54>CF665@AA806:5B9.)6*6:F1(,4<C*6A)4<2<7454*)-68@@))6)9:12:2)9:4--)68>?>12
@M02996:162:000000000-B87FG:1:1101:5101:4453 1:N:0:ACTGAGCG+TATCCTCT
CCTACGGGGGGCAGCAGTAGGGAATATTGCACAATGGGCGCAAGCCTGACCCAGCAATGCCGCGTGAAGGAAGAAGGCTTTCGGGTTGTAAACTTCTTTTAAGTGGGACGATAATGACGGTACCACTTGAATAAGCTCCGGCTAACTACGTGCCAGCAGCCGCGGTAATACGTAGGGAGCAAGCGTTATCCGGATTTACTGGGTGTAAAGGGCGTGTAGGCGGGACATCAAGTCAGATGTGAAAGCACGAAGCTCAACTTCGTGTCTGCATTTGAAACTGATGTTCTTGAGTGTTGTATAG
+
8ACCCBF=):)8888::<:<:8:CFGGGGGGGGGGGGFGGGGGGGGGFGGGGGFFGGGGGGGGGGGGGGGGGGGGGGGGGGGGCFGGGGGGGGGGGGGGGGFFGGFEGGGG>>FG9@::FEGGGGFGGGGGGGFCGGGGGGGGFGGGGGGGEGGGGGGGGGGGGEEGEFGGG66/:;FGGGGFFGGGGFCGEG>GGFGGFFFGFGGFFFFFGGFF<C2FG?EG358CC?FGFBBFF9-=;):<74:FBDB;59??<?FFBF3,(4?>FF>FFF)8<@A>)874<4<><52))).)()-).6
@M02996:162:000000000-B87FG:1:1101:5080:4453 1:N:0:ACTGAGCG+TATCCTCT
CCTACGGGGGGCAGCAGTAGGGAATATTGCACAATGGGCGCAAGCCTGACCCAGCAATGCCGCGTGAAGGAAGAAGGCTTTCGGGTTGTAAACTTCTTTTAAGTGGGACGATAATGACGGTACCACTTGAATAAGCTCCGGCTAACTACGTGCCAGCAGCCGCGGTAATACGTAGGGAGCAAGCGTTATCCGGATTTACTGGGTGTAAAGGGCGTGTAGGCGGGACATCAAGTCAGATGTGAAAGCACGAAGCTCAACTTCGTGTCTGCATTTGAAACTGATGTTCTTGAGTGTTGGAGAG
+
ACCCCDD=AA)8888::<:<:8:CFGGGGGGGGGGGGGGGGGGGGGGGGGGGGFFDFGGGGGGGGGGGGGGGGGGGGGGGGGGGGGGGGGGGGGGGGGGGGFGGGGGGGEFFECGGGGGGGGGGGGGGGGGGGGGGGGGGGGGGGGGGGGGGGGGGGGGGGGGGGGGGGFEFGGGGGGGGGGFFGGGGGGGGGEGGFFG?FGGFG<7@FFGGGF>:DBGGFDEGG:FGBFGFFFFFFF7:4C:06<FFG<FE>FFFFFD4<B2?::AF=4CA<:6C@7AFF6:A9AB::<>44A<1@>?>?
@M02996:162:000000000-B87FG:1:1101:7993:4460 1:N:0:ACTGAGCG+TATCCTCT
CCTACGGGAGGCTGCAGTGAGGAATATTGGTCAATGGGCGAGAGCCTGAACCAGCCAAGTAGCGTGAAGGATGACGGCCCTATGGGTTGTAAACTTCTTTTTCCGGGGGATAAAGTGACCCACGTGTGGGTTATTGCAGGTACCCGGTGAATAAGGACCGGCTAATTCCGTGCCAGCAGCCGCGGTAATACGGAAGGTCCGAGCGTTATCCGGATTTATTGGGTTTAAAGGGAGCGTAGGGGGAAATGTAAGTCAGCCGTCAAATCGCGGAGCTCAACTCCGTCCAGCGGTTGAAACTGCG
+
8ACCC>>B:80========;=;CCFGGGGGGGGGGGGGGGGGFFGGGGGGGGGFEFFGGGGGGGFFGGGGGGGGFGGGGGGFGGGGFFGGFGGGGGGGGGGGGGGGGGGGGGGGGDEFGGGGGGEGGGGFGGGGGGGGGGGGGGGGGEGGGGGGGGGGGGGGGGGGGGFGGGGGGGGGGGGGFBEDGGGGGGGFGGFFGFGGGFGGFFFFFGG@DDGDGCFGGGGFGGBFGFFFBF>FEG(>7<?:49C<AFFABFFFGBFF?B<7<?EB<9>1:<?7<43@4?;:B?B6:362AAF).,4
@M02996:162:000000000-B87FG:1:1101:10123:4470 1:N:0:ACTGAGCG+TATCCTCT
CCTACGGGAGGCAGCAGTGGGGAATATTGCACAATGGGCGCAAGCCTGATGCAGCGACGCCGCGGGAGTGAAGAAGGATTGCGGTATGTAAAGCTCTAGCAGCAGGAAAGAAAATGACGGTACCTGACTAAGAAGCCCCGGCTAACTACGTGCCAGCAGCCGCGGGAATACGTAGGGGGCAAGCGTTATCCGGATTTACTGGGTGTAAAGGGAGCGTAGACGGTTTTGCAAGTCTGAAGTGAAAGGCCGGGGCTCAACCCCGGAACGGGTTTGGAAACTGTAGAACGAGAGGGCAGGAGAG
+
-8,AC@5>811888=;;==;;7@@,C,CC@FDCC9@ACCB@@CEGC<EA@CCDE,@:@B@@@8>+=CCBEAFF?=E,B,,,,B@4C?E5?<??E,ED?,CEFFEDFDCEFGFGGFFGGGGEGGGGGFF:FGGGGGGFGGFGCCGGG,@F:3@:FF?DF9>D94BF:5CCC9F*:@7ECE5EF>:C/1>>?DG8>*2*::*:CF0;)9@FFGG4D>D)4/1=C=1*)*25FDB644=<49*.:6F2><6DF971(4746>:BF;-9B(:)4*--8?C74)6)969AA(-239180<3>2622
@M02996:162:000000000-B87FG:1:1101:10141:4471 1:N:0:ACTGAGCG+TATCCTCT
GCTACGGGAGGCAGCAGTGGGGAATATTGCACAATGGGCGCAAGCCTGATGCAGCGACGCCGCGTGAGTGAAGAAGTATTTCGGTATGTAAAGCTCTATCAGCAGGAAAGAAAATGACGGTACCTGACTAAGAAGCCCCGGCTAACTACGTGCCAGCAGCCGCGGTAATACGTAGGGGGCAAGCGTTATCCGGATTTACTGGGGGTAAAGGGAGCGTAGACGGTTTGGCAAGTCTGAAGGGAAATGCCGGGGCTCAACCCCGGAACGGCTTTGGAAACGGGAGAACAAGAGTGCAGGAGAG
+
-8ACC?8:8:1=88=6;<=;;88@;C<<EFGFCACDDFFC@CCCF@,C@,CCCA:@@CCFC@@>+8CCCECFFDDF,B<,,AFD+BAF9??AAE?FE<,:FGFGFFCCFGGDFG;FGGGGGGGGGGGG9FFGDFGGFGGGGG>FGGCFGE@EGGFDDFFDB9@EF8;CC@EE;BFEGDDCC5>=C8*:/=CGDE5*;@FA@FG)89>FFBGE<DDGD2CDFCC1*)*15F6F.64=<A@*498>2B=:G>FF>(1<?C4<2<9>>F1:3()(55;:=((4(83<<?(.84866)66@66(3
@M02996:162:000000000-B87FG:1:1101:12777:4479 1:N:0:ACTGAGCG+TATCCTCT
ACTACGGGTGGCAGCAGTGGGGAATATTGGGCAATGGGCGAAAGCCTGACCCAGCGACGCGGGGGGGGGGAGGAGGGCCTTGGAATGGAAAACTTAGGTAAACGGGAAGGAGCAAATGACGGGACCTGGGGAGGAAGCCACGGCCCAACACGGGGCAAGAGCCGCCGTGAAAAGTAGGGGGGGGGCGGTAACCGGAAGTAATGGGAGGAAAGGGGGTGGAAGGCGGGCGGGACGTCAGAAGGGAAAACTATAGGGCCGACCGAGAGCATGCCATTGGAACCGGGGGGACTGAGGGGGGGAG
+
-8A6=?>51)1==88;;==;;886,CC@EFGFFCFEFDFEFFDCFF8CEFFEGAC@@FEE@7+>=**8?/?5*1+8//*:2+3,,3:6,<9,2,<++,,3CF?58;*:**;/*;8+++00*:85*;*;8>C2**/*0*2***:/**;*/1;;***2***20288****2:*2*++00<**/)))*//19>*3<;E:))9***<48*7387C5CB)9)-)**2**28*)-7)7(-()(-9*.*,048>7264*).((,*12-74(12()*.*))./<))6(()2(-4((((,.4(30373(-
@M02996:162:000000000-B87FG:1:1101:24216:4499 1:N:0:ACTGAGCG+TATCCTCT
CCTACGGGGTGCTGCAGTCGAGGATCATTTGCAATGGGCGAAAGCCTGACAATGCGACGCTGCGTGGAGGATGAAGGCCTTCGGGTTGTAAACTCCTGTCATAGGGGAACAGGCGATCGGACCTAATACGTCCGTGAGTTGAGTGTACCCTAAGAGGAATTGGCGGCTAACTCTGTGCCAGCAGCCGCGGTAATACAGAGGCCAAGAGCGTTGTTCGGATTTACTGGGCGTAAAGGGCGCGTAGGCGGTCTTGCGTGTCAAGTGTGAAATCTCCGGGCTCAACCCGGAAAGTGCGCTTGAA
+
88CCCEA11))===;=;==8888@CEEFGGGGFGGGGGGGGGGGGGGGGGGDGGFGFGGGGGGEFGGDGGGGGGGGGGGGGGGGGGGGGGGGGGGGGGFGGGEGGGGGGGGGGGGGGGGGGGGGG<EFGGGGGGGGGGGGGGGGFGGGGGGGDGGGGGGGFGGGGGGGGGGEGGGGGGGGGGFFGGGGGGGEGFGGFGGFGGGAFGFFFFDCD@FGGFDDDGGGGFFGFFDDBBBFFF>C9>>B?F>BCF?FFBB><CF29F>9.64:B90)4<DGB966<93<:4>>69:65:9B31((.
@M02996:162:000000000-B87FG:1:1101:23063:4511 1:N:0:ACTGAGCG+TATCCTCT
ACTACGGGGGTGGCAGTGAGGAAGAGTGGGCAAGGGGCGGAAGCCGGAACCAGCCAAGGCGCGTGAAGGAGGAAGGTATTAGGGATTGTAAACTTCTTTAGCTGTGGAGCAATAATCGCCATGCATGGCGAGATGAGAGTACACAGAGAATAAGGAACGGCGAACTCCGGGCCAGCAGCCGCGGGAAGACGGAGGATCCGAGCGTTAGCCGGATTTATTGGGGTTAAAGGGGGCGCAGGCGGCGTGCTAAGGCAGGGGGTAAAGAGCGGTGCGCAAGGCCGTCCCGCCATTGAGACGGGAG
+
88ABCD=>:1)88;;8;;;;;6;;6,;CC-:@@FGDD:BCEE@CFFG@CCD=DA=EAE+B>8=+8:FDFC:B:<=E,C<<<CF,>FCFACECADDGFC<AFDFD,B=ADFFG,DF=@FGGGEGGG9FGGGGGGFGGGGG:@CGGGGGGGG?GGGFF,=7<1)=EF5=FG8CEGGG:FCCEC57>*9C*7CDGEFGE@4DFDDC@*77)199C5.0*2)*09@77*7CFFFG)79959BD)49()-)5(::?41:?07E5,(05)4::>F<G904:?),-(70-,490(-().)).4)32(,
@M02996:162:000000000-B87FG:1:1101:18015:4511 1:N:0:ACTGAGCG+TATCCTCT
ACTAGGGGTGGCTGCAGTCGAGGATCATGTGCAATGGGCGAAAGCCTGACAAGGCGACGCGGCGTGGAGGATGAAGGCCTTCGGGTTGTAAACTCCTGTCATAGGGGAACAGGCGATCCGACCCAATACGTCGGTGAGTTGAGGGTACCCTAAGAGGAATGGGCGGCTAACTCGGTGCCAGCAGCCGCGGGAACACAGAGGCCAAGAGCGTTGTTCGGATTGACTGGGCGGAAAGGGCGCGTAGGCGGTCGGGCGTGGCAAGGGTGAAAGCTCCGGGCCCAACCCGGAAAGTGCGCGCGAA
+
888A651):00==8=;;==888:@CC6;,-<C@AFAEFFEECEEGG8ECEGGE=C:@CC+8=>>8>FFEDE<EEEFFGG,,,DDEBBF+@ABEEFG9F:<B9EE@E@CDFF=AAFE:DFGGGGGGGGGGGEF@C5CFF@3EFB,@CFGGFEGGCF?CDF,6*>=<CE*AFG+;*3/;C:<7:AFEFDGGG)?8)2AFFDFD7CFFFFFF>/*1.0:C9D93*2CEFGD?E)837<FFFB741-73=>B14-)314,4*14?>(3,48?B49).4;85(-4:FB<:BFB122-69>>5(---
@M02996:162:000000000-B87FG:1:1101:11688:4523 1:N:0:ACTGAGCG+TATCCTCT
ACTACGGGTGGCAGCAGTGAGGAATATTGGTCAATGGGCGGAAGCCTGAACCAGCCAAGTCGCGTGAAGGATGAAGGTATGATGTATTGTAAACTTCTTTAGCTGTGGAGCAATAATCGCCATGCATGGCGAGATGAGAGTACACAGAGAATAAGGATCGGATAACTCCGTGCCAGCAGCCGCGGTAATACGGAGGATCCGAGCGTTAGCCGGATTTAGTGGGTTGAAAGGGTGCGCAGGCGGGTTTCGAAGTCAGTGGTGAAATAGCGGGGGTAAACGCCGGCCCGCAATGGAAACGGGG
+
888AC?85:01;;88;;==;;;;66C,;CCFE<<@@CFFEDDCEF8,CEDCCDA::@FD:6@@@6@BCFFDEECAEE:?,9A9CCE,,BCAAEFD9F9,B?EEC95:=CFFCE,CF,FFGDGEFGGGGGGGGEF@EFGGGDFDGGFGEFGGDDF>CD==BC+6CFGAFGC6ACE=CD645:999C*;C+=CF83=CD*;)19?>81):)22:1.)*21+;@<512)329FCE8:-7(4593D6)-))./-8>-.6:6A>)(=<<))6450/7(-)3=286(5(((---(--,5<))0(--(
@M02996:162:000000000-B87FG:1:1101:10108:4532 1:N:0:ACTGAGCG+TATCCTCT
ACTACGGGTGGCAGCAGTGGGGAATATTGCACAATGGGGGAAACCCTGATGCAGCGATGCCGCGTGGAGGAAGAAGGTTTTCGGATTGTAAACTCCTGTCTTAAAGGACGAGAATGACGGTACTTTAGGAGGAAGCTCCGGCTAACTACGTGCCAGCAGCCGCGGTAATACGTAGGGAGCGAGCGTTGTCCGGAATTACTGGGTGTAAAGGGAGCGTAGGCGGGATTGCAAGTCAGATGGGAAAGACAGGGGCTCAACCTCGGGGCTGCATTTGAAACGGGAGGGCGTGAGTGAAGTAGAG
+
-88AC@8):00=;8=;;<=;;78@;C<,CFGFCC<CCFDGGEFFGD8CE<CECE:@@C@BC@@@8>FDGGEGGFFFG?C?<FFDE@?FFBADF9FGDE5EAFGGDFFFGGG7FGDGGGGGGGG997CFGGGGGGGG8EGGGGDEGG8EFGDGGGFC@DC@@9@EG:CEC@FF7:FEGGECEDBDE:/:1CFGDEG=AGG8:FG;?:AFFADEFDBG)3CDFEC97)*24F>F54AFF)9*4>?@(75>GFFE>32<>CC01)4>>B;40:*)-<FF?<(8(770(3-(4,:-5AAA*6454
@M02996:162:000000000-B87FG:1:1101:11687:4540 1:N:0:ACTGAGCG+TATCCTCT
GCTACGGGTGGCAGCAGTGAGGAATATTGGTCAATGGGCGGAAGCCTGAACCAGCCAAGTCGCGTGAAGGATGAAGGTATTATGTATTGTAAACTTCTTTAGCTGTGGAGCAATAATCGCCATGCATGGCGAGATGAGAGTACACAGAGAATAAGGATCGGCTAACTCCGTGCCAGCAGCCGCGGTAATACGGAGGATCCGAGCGTTATCCGGAGGGATTGGGTTTAAAGGGTGCGCAGGCGGCGGGCTAAGGCAGGGGTGAAAGAGCGGGGCGCAACGCCGGCCCGCCAGTGATACTGGG
+
-8A?CB=5801=;8=;;==;;;;C;C,CCDCCA<CCCDECDECEF<,CAE@C@ECC@FFCC@8@+>CDGFEFE@AEFAE<,C,C<EC,BC??DF99F,?CFFF,A5BCDGGCF,CEEFGGGG>FGGGGGGGGGGDGGGGGGCFGGGGGGGG9EFDC>,6>>>=CGGCEGE6CGEFCDFC@@9<9C;?D+=CFDEGGE*?A8CGBC9.=5+;ECE)))/*2;AC9*.<:AFCE1<BFFFEDFG90())-)4:9(42:(CD1,7>F)4:7>>)76(5:7(72(7(,429(44(,4-).*)..(
@M02996:162:000000000-B87FG:1:1101:11573:4565 1:N:0:ACTGAGCG+TATCCTCT
GCTACGGGGGGCTGCAGTAAGGAATGTTCGGCAATGGGGGAAACCCTGACCGAGCAACGCCGCGGGAGTGGAGAAGGTCTTCGGATTGTAAAGCTCTGTTGTAGAGGAAGAATGCTAAGTATAGGAAATGATATTTAGTTGACGGTACTCTACTAGAAAGTCACGGCTTACTACGTGCCAGCAGCCGCGGTAATACGTAGGTGGCAAGCGTTATCCGGATTGATTGGGCGGAAAGGGTGCGCAGGCGGGTGGTTAAGTTTGATGGGAAAGCGTTGAGCTCAACGCAATACAGCATCGAAAA
+
-88AC:8010)88889:::<<:::,95<F?ECCCEBFDDDCEFFGDCEDFF=>C@CCFEFEB@>+>FC8><FFEFFGCFF,@FCC:*=3@<C<F:FC>,@F<FFFGCCCGGF,CF><FG,C<CFGGGGFFGFF99<CGGCEFGGGGGG7C@EGCE?EGGF+:EGGGG55@C:CFE*C510<7?@ACGC>C):;*<@>2>FD2AF8CFFF5127.@CD651)02:<@GG6@)72;<FB(71413>>8<>)-(0(,64>0*)6=):28BF>?7914<578).5F:(((4(.)55.,).781(,
@M02996:162:000000000-B87FG:1:1101:8276:4573 1:N:0:ACTGAGCG+TATCCTCT
CCTACGGGTGGCTGCAGTGGGGAATCTTCCGCAATGGGCGAAAGCCTGACGGAGCAATGCCGCGTGAGTGATGAAGTTCTGCGGAACGTAAAACTCTTTTGTTTGTGACGAACGGGTCGCCTATCAACAACGGGCGGCAGTGACGGTAGCAAACGAATAAGCCACGGCTAACTACGGGCCAGCAGCCGCGGTAATACGGAGGGGGCGAGCGTTGGCCGGAATTATTGGGCGTAAAGCGAATGTAGGCGGGCTCTAAAGGCTGGAGGGAAAATGGGGGGCTCAACGCCGGATGGCTCGGGGT
+
88A?C5>51))=====;;=;;86C@EF<@EFGGGGCEDFEDEGG8FF@FFEECF:DEFDFEGGEF>?B<C5@FCFFEEEG,CCCCFC@+AEFG,=CB?<,C,:AFFGGCEFDFGDD=CGGGEF,CFFGGGGDE=@EGGGGFGGGGGCGEFGGGGDDEGGGCF,:2:>E7CGC7C+=*:E55CF;6CDD)>C8?D7C=F3;<9*)?))0)<D=*0)094C:>53:79CD:FD.3<?F41)71C)9<FF7)(()(().-<044@:(((4:F<F)-)0;79924@77(43(1300131:)2,(,
@M02996:162:000000000-B87FG:1:1101:9445:4574 1:N:0:ACTGAGCG+TATCCTCT
GCTACGGGAGGCTGCAGTGGGGAATATTGGACAATGGGCGCAAGCCTGATCCAGCGACGCCGCGTGAGTGAAGAAGTATTTCGGTATGTAAAGCTCTATCAGCAGGGAAGATAATGACGGTACCTGACTAAGAAGCCCCGGCTAACTACGTGCCAGCAGCCGCGGTAATACGTAGGGGGCAAGCGTTATCCGGATTTACTGGGTGTAAAGGGAGCGTAGACGGCAAGGCAAGTCTGATGGGAAAACCCAAGGCTCAACCATGGGACGGCAGTGGAAACTGGCTAGCTAGAGGGCAGGAGAG
+
-88=@?=@8:1=;;=;;==;;@@@,C,<CCFCCCCADFFB@@CEFDCED<CFDAC@@FCF:@@>+8BB<ECFFCCE,C99,?EC+BDF?B?AAECFF<,CFGFGDFDDFGG,FF=FGGGGFGGGGGGG9FGGGGGGGGGGGGEEGGCGGG:FGGFE>FCFD9@EG*=E=CCG*:DEGGD=:CA>E1/>*CCGCB=3;DGA:DG);2;A@?GG5>>G)89DBCDCCDGG?FDF45)9:)9*3>4>?.8?GFB>3.4<?FFB)93:7?(757)(547:91)62>4...)).4806:?<7(3(-
@M02996:162:000000000-B87FG:1:1101:19523:4579 1:N:0:ACTGAGCG+TATCCTCT
ACTACGGGAGGCAGCAGTGGGGAATATTGCACAATGGGGGAAACCCTGATGGAGCAACGCCGCGTGAAGGAAGACGGTCTTCGGATTGGAAACTTTTGGTCGTAGGGAAGAGAATGACGGTAGAGAAGGAGCAAGCAACGGCAAACTACGTGCCAGGAGAGGCGGGAATAAGTAGGGGGCGAGGGTGGTCGGGAATTGCAGGGGGGAAAGGGAGCGCAGGCGGGAAAGCAGGAGGGAGGGGAAAGGGCGGGGGGTAACCCCGGAACGGCAGCCAAAAGAGATAGGCGTGAGGGAAGTAGGG
+
68AAC?==)11=88=6;<=6;78@,C;C<-C@@@6CCDDDDECFG@<CE,6,CA:CC<@C8@@@8>B,<==8EA=?C8B=<<C?++4?F9?D,,5,,94B?7:A<+=4?:<,A=,CF?CG7FF<,,@33A@A=F,=,8=C7++@,>,@EE?@+@E,*:*:**@B@E**8<+0;CC:*75=*)))1/19/+):*82*/*2*29E38))075CE47)79-777EE):<*116*8(-,5:6:)17,7:F),99>F-(,-8+*33.((-((-831(.(02)((.3*))(4((414:81(4)-))(
@M02996:162:000000000-B87FG:1:1101:9457:4588 1:N:0:ACTGAGCG+TATCCTCT
GCTACGGGAGGCTGCAGTGGGGAATATTGGACAATGGGCGCAAGCCTGATCCAGCGACGCCGCGTGAGTGAAGAAGTATTTCGGGATGTAAAGCTCTATCAGCAGGGAAGAGAATGACGGTACCTGACTAAGAAGCCCCGGCTAACTACGTGCCAGCAGCCGCGGTAATACGTAGGGGGCAAGCGTTATCCGGATTGACTGGGGGGAAAGGGAGCGTAGACGGCAAGGCAAGTCTGATGGGAAAACCCAAGGCTCAACCATGGGACGGCATTGGAAACTGTCTAGCTAGAGGGCAGGAGAG
+
68,AA?=A8:08=;=6;==;;@@@@CC,CCGFCACCCDFC@CEEGCFFD,<<EA:@@CCF@@@>8>FCCECFFADF,C,,,9CC+@>F4@@?AECEFA,CFGGGDFDBFGGCFGCFGGGG@FGGFFFF:DGGGGGGGGGGGGDGGGFGGEBF?FF?DF9@D9:CG;CC:;;C*D:7BE54:<>3C59C*=FGCE*=);D+2;A3?))8>5FC/07D)417/;CCCEGG<FCF4649>)=*.9:FB@>?DF1:2(48?GGF)9::?F(484)...9<6()668)6:<).5..466:?>6842
@M02996:162:000000000-B87FG:1:1101:9904:4591 1:N:0:ACTGAGCG+TATCCTCT
GCTACGGGTGGCAGCAGTGGGGAATATTGGGCAATGGGCGCAAGCCTGACCCAGCAATGCCGCGGGAAGGAAGAAGGCTCTAGGGTTGGAAAACTCTTTTAAGCGGGACGAAAATGACGGTACCACTCGAATAAGCCCCGGCTAACTACGAGCCAGCAGGGGCGGCAACACGCAGGGAGCAAGGGTAATCCGGAGGTACTGGGGGTAAAGGGGGTGTAGGCGGGATGGCAAGTCAGAAGGGAAAACAATGGGCGGAAGTCAAAGGCGGGATGTGAAACTATAGTAAGCGAGTGACGGGGGG
+
-88?CA55>01=;8=;;<=6;88@;C6<EEFEFCFCDDFC++@BFD<EE<CFEA99@,C9988@+>FEGDEGGCDEFB:,,,CAF,BF7,?B,,A,5?,CA=F,@C:++@:+CF,E=AF@@FC,;3D,@>8FF;E98++@8*5CF7,,44*6*1,11<7**)*41*1**+*2)1/:57C7/*.)19*9*0:ECD*/000*2*C):15??6:C)5)99<C:1::9*)**(.*8-.:F2)7*-*(0,0)(*.4>,(((4*2.6*6-(322),)2(56<9)).)14.))))-4(-426,.(-27
@M02996:162:000000000-B87FG:1:1101:16288:4631 1:N:0:ACTGAGCG+TATCCTCT
ACTACGGGCGGCTGCAGCTAAGAATATTCCGCAATGGACGAAAGTCTGACGGAGCGACGCCGCGTGGATGATGAAGGCCGGAAGGTTGTAAAATCCTTGTATAACTGAGGAATAAGTAGGGTGAGAGAAACGCCATATGGTGACTGTAGGGTATGAATAAGCAACGGCTAATTACGTGCCAGCAGCCGCGGTAACACGTAAGGTGCGAGCGTGGTTCGGAAGGATTGGGCGGAAAGGGCAGGGAGGCGGTTGGGCAAGCGGGGGGGGAAAGGCAGGAGCTGAACTCCTGGACGGCGGTGAG
+
-88?C?9=5108888;;;,;;;;C6C<@FGGE@@:CFFFCCEEEEC,C@ECCDC@@@@BC>>4>+8CC,AB@E?CEEFFFCEEEDB:E??ACFDGGG9,CF<FDC8A?BFGC7EFG=F,CF3CFFGGGGGGGGGG+ECDFDFGG,@@DFG*@@>>;;,=AB:CDFEEGCCG9=CGC2:=:C<:6:FFDGGG18>CFAC*A<F+9<7:>D3C*/8)*:451<**>C7ECBFG)39BF?B3C(9(<8B)49,()(-47<G*((82(4(437:D?FFFD)--((958))4)553.-439)--,,
@M02996:162:000000000-B87FG:1:1101:8083:4634 1:N:0:ACTGAGCG+TATCCTCT
CCTACGGGTGGCAGCAGTGAGGAATATTGGTCAATGGACGGAAGTCTGAACCAGCCATGCCGCGTGAAGGATAGAGGTCCTATGGATTGTAAACTTCTTTTGTACGGGAGCAATAAGGTGTATGCATACACCGATGAGAGTACCGTACGAATAAGCATCGGCTAACTCCGTGCCAGCAGCCGCGGTAATACGGAGGATGCGAGCGTTATCCGGATTTATTGGGTTTAAAGGGTGCGTAGGCGGAATGCCAAGTCAGCGGTGAAACGCACGTGCTTAACACGTGACCTGCCGTTGAAACTGG
+
8ACCCDF580)==8=====;;;;CFFGGGGFEFFGFFGGGGGGGGGGGGGFGGGGGGFGGGEGGCFGGGGEFFFFGGFFGGFGGGGFFGGCFGGGGGCEFGFFGGGGGGGGGGGGGGGEFGGGGGGGGGGG@EGEGGFGGGGGFGGGGGGGGGGGGGGGGGGGGGGGGGGGGGGGFFCFGGGDEGGGGGGGGGFGGF<DFCDGFEGF3AFGGGFF<=EGGFGGDGFGGFFGFFB<BB?FC2C>>B@FDGBFF>2<A7EGBBF?BA6>259*.887C?<B::;:?6)5444>B(23:=8)65
@M02996:162:000000000-B87FG:1:1101:16268:4640 1:N:0:ACTGAGCG+TATCCTCT
ACTACGGGCGGCTGCAGCTAAGAATATTCCGCAATGGACGAAAGTCTGACGGAGCGACGCCGCGGGGATGATGAAGGCCGGAAGGGTGTAAAATCCTTTTATAAATGAGGAATAAGTATGGTGAGAGAAACGCCAGATGGTGACTGGAGGGTATGAATAAGCAACGGCTAAATACGGGCCAGCAGCCGCGGAAACACGAAAGGGGCGAGCGGGGTGCGGAATAATTGGGCGGAAAGGACAGGTAGGCGGTTGTGCAAGGTGGGGGTGAAAGGCAGGAGCTGAACACCGGGACTGCGTGGGG
+
68A?C?01)118888;;;,;6;;;6C,66EFCE:@CEDFBCE@CF9,C@EBC@>+@@CB@>>+8+7C4+??:B5??BBCEE@EEE+:B+33B==DFF,,8@,@F,,:3>FFF,>DF,@,@F7CF>FCFFFGFG7C*6,DA4;>D,?,6=;*6?,6;;,2720?B=C=?5C6+1?;/*7=*27).:74<CED*/7:E4C)8CD*)1)7:D)>*7>7)94<7:*+*2*<<27C)-41F?()2(9)9.0=1D((.(-46-3*4(76(3-3?F)23:<B85,(((144).(,24-,(.(4.-(((
@M02996:162:000000000-B87FG:1:1101:18637:4651 1:N:0:ACTGAGCG+TATCCTCT
ACTACGGGTGGCAGCAGTGAGGAATATTGGTCAATGGGCGGAAGCCTGAACCAGCCAAGTCGCGTGAAGGATGAAGGTATTATGTATTGTAAACTTCTTTAGACGGAGAGAAATAAGAGGGTCGTGACCCTTGATGCTAGTATACGTAGAATAAGGATCGGCTAACTCCGTGCCAGCAGCCGCGGTAATACGGAGGATCCGAGCGTTATCCGGATGTATTGGGTTGAAAGGGTGCGCAGGCGGGCTGTGAAGGCAGTGGTGAAAGCGTGGAGCTGAACTCCATCCCGCCATGAGTACTGGG
+
-8AA@?85>01;;8=;;==;;;CC@C,CED;CCAEDFDCBCCEEFF8EEGFFEECC@EECC@8@7@BEGFFFEDEEF?F9,E,C,<<,CA@CEGF,E?9FFFFC?++>BEFFG,EFA<FFE8AFGGGGGG,?DC;EF,EGFE@FFG,EDGG,DFECD@8>8?@EGG9FGEDFGCFFFFCA@999E3CDCFCGC?EGF*;F<4C>CD3B:CCE<:))27+:;FC:/)?C<FFF2:?F>>:96D3.,))4*.6=231:(<C<?F?F)(4:<4/47,)3*()).7-604:2(((,))).1).22
@M02996:162:000000000-B87FG:1:1101:8084:4652 1:N:0:ACTGAGCG+TATCCTCT
CCTACGGGTGGCAGCAGTGAGGAATATTGGTCAATGGACGGAAGTCTGAACCAGCCATGCCGCGTGAAGGATAGAGGTCCTATGGATTGTAAACTTCTTTTGTACGGGAGCAATAAGGTGTATGCATACACCGATGAGAGTACCGTACGAATAAGCATCGGCTAACTCCGTGCCAGCAGCCGCGGTAATACGGAGGATGCGAGCGTTATCCGGATTTATTGGGTTTAAAGGGTGCGTAGGCGGAATGCCAAGTAAGCGGTGAAACGCACGTGCTTAACACGTGACCTGCCGTGGAAACGGG
+
68ACCEF=:0)=;==;===;;;;CFFGGGGGGGGGGGGGGGGGGGGGGGGGGGGGGGGGGGGGGGGGGGGGGGGFGGGFGGGGGGG9EFGFFGGGGGGGGGGGGGGGGEGGGGCFGGG,EFFGGGGGGDGGFEGEGGGGDFGGFEFDEGGGGGGGGGGGGGGGGGGGGGGGGGGGGGGGGGGFD>DGDCCGGGFGGEFGFGDC4EGEFFFGGGFF5CCFGFGGGGFGGFFGFF?6D<FFC>G>>95?ADD?F4)-44EG<>FBFB?997314:8*3194>?)4326)4474:(124??0:?
@M02996:162:000000000-B87FG:1:1101:26680:4653 1:N:0:CCTGAGCG+TATCCTTT
CCTACGGGTGGCTGCAGTCGAGGATCATTTGCAATGGGCGAAAGCCTGACAATGCGACGCTGCGTGGAGGATGAAGGCCTTCGGGTTGTAAACTCCTGTCAGCGGGGAACAGGCGATCGGACCTAATACGTCCGTGAGTTGAGTGTACCCTAAGAGGAATTGGCGGCTAACTCTGTGCCAGCAGCCGCGGTAATACAGAGGCCAAGAGCGTTGTTCGGATTTACTGGGCGTAAAGGGCGCGTAGGCGGTCTTGCGTGTCAAGTGTGAAATCTCCGGGCTCAACCCGGAAAGTGCGCTTGGA
+
8ACCCB:5:1)===8=;==8888@CFGGGGGGGGGGGGGGGGGGGGGGGGGGGGFGEGGGGGGGCGGGGGGGGGGGGGGGGGGGGGGGGGGGGGGGGGGGG,,488886ADGGGGGGGGGGGGGGGGGGGGGGGGGGGGGGGGGGGGGGGFGGGGFGDGGGGGGGGGGGGGGGGGGGGGGGFFFFGGGGGCEGFGGFGGFGGGFGGFFFDCEGFFGGFGGFGGGGFGGFF:>?FFFB?FDBDFFBFD>DF?FFF>6<CCA>F>22:<AF<:6<BFGFFFFFF?F?BB9>B?469BF>2?(,
@M02996:162:000000000-B87FG:1:1101:26672:4670 1:N:0:CCTGAGCG+TATCCTTT
CCTACGGGTGGCTGCAGTCGAGGATCATTTGCAATGGGCGAAAGCCTGACAATGCGACGCTGCGTGGAGGATGAAGGCCTTCGGGTTGTAAACTCCTGTCAGCGGGGAACAGGCGATCGGACCTAATACGTCCGTGAGTTGAGTGTACCCTAAGAGGAATTGGCGGCTAACTCTGTGCCAGCAGCCTCGGTAATCCAGATGCCAAGAGCGTTGTTCGGATTTACTGGGCGTAAAGGGCGCGTAGGCGGTCCTGCGTGTCCAGTGTGAAATCTCCGGGCTCAACCCGGATAGTGCGCTTGAA
+
68ACCB)511);=886;==8,+88;C@FGGDGGGGGFGGGGGGGGGGGGGDGCFGGCEGGDGGGEDG>?77FGGGGGGGGGGGGGGGGGGGCFFGGGDDFF,5++48488,8,AC@DFC+>7=FCCD<9FEGE7CFG+>C9B7FFGGGGGGG6EG,>8FFE;CEC=CCGCCDF,9<;CFFGG4AGF*2*=8BCF++;*:*;7<68F)85;)19>FG39DC@F?FF*0C05<@(,)9137C9>1@(9)()2(/)5(((**).62<:><>FAGA)4)859(()671<696((().66>B0(,)
@M02996:162:000000000-B87FG:1:1101:6637:4672 1:N:0:ACTGAGCG+TATCCTCT
CCTACGGGAGGCTGCAGTCGAGGATCATTTGCAATGGGCGAAAGCCTGACAATGCGACGCTGCGTGGAGGATGAAGGCATTCGGGTTGTAAACTCCTGTCATAAGGGAAAAGGCGAGGGTACCCAACACGTACCCGAGTTGATTGTACTTTAAGAGGAATTGGCGGCTAACTCTGTGCCAGCAGCCGCGGTAATACAGAGGCCAAGAGCGTTGTTCGGATTTACTGGGCGTAAAGGGCGCGTAGGTGGCCAAGTGGGGCGGATGTGAAATCTCCGGGGCCAACCCGGAAAGGGCGTCCGAA
+
8ACCCDFF):)=;=====;=6868CF8F,6EGGGGGGGGGGGGGGGGGGGE@,CC@F@FG,BFGFFD@FEFGGGGGGG=FGFFGE=?CFGGGD<EFGFF<EFGFFGGGFEGDEBCCC@FEECF=AF7B7=FFG+8BEE33CDF=FAC9;EDDGGF<8,A8,36,5@@*4DD=:;<CFFFGC9*8=D7:<G58;7=CAGFAG32./9AAA>1=C.<FC>CC)<<>EBGG1>/0:?94:-))-1,0419<7(4),<<)4*139)074:)696:6>D@GF((,-.,4?69(214(3:9;5(-41
@M02996:162:000000000-B87FG:1:1101:15642:4695 1:N:0:ACTGAGCG+TATCCTCT
GCTACGGGGGGCTGCAGCTAAGAATATTCCGCAATGGACGAAAGTCTGACGGAGCGACGCCGCGTGGATGATGAAGGTCGAAAGATTGTAAAATCCTTTTGGAAGTGAGGAATAAGCATTGCAGGGAATGGCAGTGTGGTGACTGTAGCTTCTGAAGAAGCAACGGCTAATTACGTGCCAGCAGCCGCGGTAACACGTAAGTTGCGAGCGTGGGTCGGAATGATTGGGCGTAAAGGGCATGGAGGCGGGCAGGAAAGGCTGGAGGGAAATCCCTGGGCGTAACCCAGGAACGGGTAGGGAA
+
-8@AC?=>9008888:::4:9::C<ECEFGGEC@?BDEFCEEDCFA<EDFCC@C@@>FCFC>@>3>CC8>>FCAACF@FECEEEB,8@,F;AEDCFF9,?DEFGF8<BCGGC>FGGGG,7CFCFGGGG@FGGGGCF?BE+;BF,CEGGG9<C+?9;5>7?C<FCGGGEEFE7C:F*AE5:?7?@@DDGGGDEE=F?B9CFG*+9+9>D:5)*1).9>9590++23@FF0>)7:BDFFF50.*.8:;BF)-3)4?F7?/1(4),3(48?5):48,9C:(((-7:>B?F84:((-((,042,2
@M02996:162:000000000-B87FG:1:1101:17820:4742 1:N:0:ACTGAGCG+TATCCTCT
ACTACGGGTGGCAGCAGTGAGGAAGATTGGTCAATGGGCGGAAGACTGAACCAGCCAAGTCGCGTGCAGGAAGACGGTCCTATGGATTGTAAACTGCTTTTGTACGGGAATAAAGTTCGGGACGTGTCCCGATTGGAATGTACCGTAAGAATAAGGGTCGGCTAACTCCGTGCCAGCAGCCGCGGTAATACGGAGGACCCGAGCGTTATCCGGATTGATTGGGTTTAAAGGGGGCGCAGGCGGAGGATTAAGGCAGCGGGGAAATTTTCAGGCTCAAGATGAAAACTGCCATGGAAACGGG
+
-8AA@?=5501==8=;;==;;;;C,C,;CCCC<@,CC,C@@C@CFC,CAECCEA::@EE::@@@+>BCFFDDFE<BCBFF,A<CDF?5BCECFGDFG,5CFF=F,FDC@F,5EFGE4EFGGGEGGGGFGGBC+@DFGGDFFGGGGFGGGGG>EG;CC@;>C>>CGGAFGC@FDCGEFGC==9:8E9CG8@FGDDEGFFGFDDGDC5:>0*>EC>5**5**9@F//)<C>FFF0;6BB>>D(9607@7(*.:@<?BB:ED(4@6?2)))*.*5,(.39)..)*..6,).),.))4,)1((46
@M02996:162:000000000-B87FG:1:1101:18027:4749 1:N:0:ACTGAGCG+TATCCTCT
ACTACGGGCGGCTGCAGTGAGGAATATTGGTCAATGGACGGAAGTCTGAACCAGCCAAGTCGCGTGAAGGATGAAGGGATTATGTATGGTAAACTTCATTAGCAGGGGAGTAAAAAGGGGAACGCGATCCCTGAGGCAAGGACCCTGAGAAGAAGGATCGGCTAACTCCGTGCCAGCAGCCGCGGTAATACGGAGGATCCGAGCGGTAGCCGGACGTATGGGGCTTAAAGGGTGCGAAGGGCGCGTCTGAAGGCAGGGGCGAAACCGGGACGGCAAAGGGCCCGCCCGCCGTGAAACCGGG
+
-8ABCB)10108688;;;;;;;6;,;,<C<,,@E,C<C,@:CE:C<,C9@-6CA:9CFA9C8@=+7B=E=E5ECEEE8E,,,,<<CF?8,5AEFF,C,,9CEFGC+478>+9C,CFEBED@+A+@B=+A:=@=F,8DB3F+=8++,5>8;B,@C?86,3:**3:,47@C@*;9*5<*=7F,)//829C+<@F5AE8>*2=C<C)8)0807>E58))*,**)27*/)3?<7*7.,(0(()7(*,.())(/..9(4((-/1((0(32(,()4)(((.*0(((()((((((((((--(6*.30(
@M02996:162:000000000-B87FG:1:1101:9850:4750 1:N:0:ACTGAGCG+TATCCTCT
ACTACGGGTGGCAGCAGTGAGGAATATTGGTCAATGGACGGAAGTCTGAACCAGCCAAGTCGCGTGAAGGAAGACGGTTCTATGGATGGTAAACTTCTTTTGTCCGAGGGTAAAGTGAGAGAGGCGTCTCTTATTGCAAGTATCGGACGAATAAGCATCGGCTAACGCCGTGCCAGCAGCCGCGGTAATACGGAGGATGCGAGCGGTATCCGGATGTATTGGGTTGAAAGGGTGCGGAGGCGGAAGATGAAGGCTGGGGGGAAAGCGTGCGGCTCAACCGTACCGAGCCAGGGAAACTGGG
+
688?ABA5=0)=68=;;<=6;;CC;@CCCDC@ACFEFEF@CCCECA<CDFEDDECC@FF6:@@B6@FEGGCGGC<@C86B,?,<BDC6DEBDFEDDG9AEFG4F,B:>@E44AEG<CFFGGD+@EGGG7F,A@F,CFGGGG;,CFEGGGGG8FCADF,8:>+6>FG+;E@*@DDG?B:>9,335=9<C=FCGDAGGF48F5<G>E):;:*2:<5))*)2*9@51/5<CAFFE080B(4;D?G20(8>2*6<F(((4(:D0;BFF:04-72D;9()31(,4(03(4891,,(46:41)).34
@M02996:162:000000000-B87FG:1:1101:9880:4761 1:N:0:ACTGAGCG+TATCCTCT
GCTACGGGTGGCTGCAGTCGAGGATCATTTGCAATGGGCGAAAGCCTGACAAGGCGACGCGGCGTGGAGGATGAAGGCCTTCGGGTTGTAAACTCCTGTCATAGGGGAACAGGCGATCTTACCTAATACGTAAGTGAGTTGAGTGTACCCTAAGAGGAAGGGGCGGCTAACTCGGTGCCAGCAGCCGCGGTAATACAGAGGCCAAGAGCGTTGTTCGGATTTACTGGGCGGAAAGGGCGCGTAGGCGGTCTTGCGTGGCAAGGGTGAAATCTCCGGGCTCAACCCGGAAAGTGCGCTTGAA
+
-8AACA85:0)==8=;;=;8886@,C<<;-CCAACDFFFEFEEEGD8ECFCC,9:@@FEF@@FB4>CEGDEDFCCEFGGE,AFDGFBF:DDFFFGGFF5EFFGGGGDEEGGBAFGGFG8<FGG9FFGGGGCFEF,@EFE,ECE3@EFGGGCFFGG<:E>,30@@FGG*>BF7CCG>EG?<CFFA<DGGGG)?;8CGBGGFGG558CFF?://708CD677)+0:9=<C<E)>>FFFF?@541-8:?@>762*6AB2<*93?F(4.4?B?)?)6>EDB>(3<FB?FFF092<5<>>0)4223
@M02996:162:000000000-B87FG:1:1101:12038:4762 1:N:0:ACTGAGCG+TATCCTCT
GCTACGGGGGGCTGCAGTGGGGAATATTGGGCAATGGGCGAAAGCCTGACCCAGCAACGCCGCGTGAAGGAAGAAGGTCTTCGGATTGTAAACTTCTTTTATGAGGGACGAAGGACGTGACGGTACCTCATGAATAAGCCACGGCTAACTACGTGCCAGCAGCCGCGGTAATACGGAGGGGGCAAGCGTTATCCGGATTTACTGGGTGTAAAGGGCGCGTAGGCGGGAGAGCAAGTCAGATGTGAAATCCATGGGCTGAACCCATGAACGGCATTGGAAACGGTGCTGCTTGAGTGCTGGG
+
-88AC@=5:9)8888::::9978=,A55ACGE@CBBDFFCCEECFF<BCFBFFEBEDGEFCB@>3>CCGFDGGDFFF@F@,=DCC@CF8@=CACFGGC,DFCGGFGGGFGGGGGGGG*CFGGGCGGG9FGFGGGEGGGGGGGGGGGGGGGGGG@@@@F<;CCC;EGGG:?E7D?F*;=C*77858<*97*9*09EGF*16:>99CG)709DF:?B<D(9188C7EDG<>>C8??F/:>F>)C.=<FF)>(4*6:B?,*9<2F?B18AF0(91;(*+046A?.:3(4))))...4)59)63,
@M02996:162:000000000-B87FG:1:1101:18038:4764 1:N:0:ACTGAGCG+TATCCTCT
CCTACGGGCGGCTGCAGTGAGGAATATTGGTCAATGGACGGAAGTCTGAACCAGCCAAGTCGCGTGAAGGATGAAGGTATTATGGATTGTAAACTTCTTTAGCAGTGGAGTAATAAGGGGATCGCGATCCCTGATGCAAGTACACTGAGAATAAGGATCGGCTAACTCCGTGCCAGCAGCCGCGGTAATACGGAGGATCCGAGCGTTATCCGGATTTATTGGGTTGAAAGGGTGCGCAGGCGGCTTGGTAAGGCAGGGGTGAAATCGGGACGCCCAAGGGCATCAAGCCATTGAACACGGG
+
-8AACDA8=1)8888;;;;;;CCCC@C<ECCCEA,CDCFCDCCCC@9EEFCFEEEFFGGF<@6>+>FEGGFFEAEEF,B,,9<C,EEEEE9?DF<FGF?EFEFEA,:=?E,?F5EFGGGGG7?FDEG+ABF<@A9EGGGGFGGGF,3@FGGDFFD?D@D>CC+CGGDFGC@CGGGGFCEFC9@>D7@D7CCF=?EEB*?FCDGAEC)>);DGDE3/*9++;<C9*)<>4BFE:?0<>>B>9D9)(.)(266?)((4(:9((089..2(.-)41()18(-((0(()),.(,)..6))*(--(
@M02996:162:000000000-B87FG:1:1101:17808:4795 1:N:0:ACTGAGCG+TATCCTCT
ACTACGGGAGGCTGCAGTCGAGGATCATGGGCAATGGGCGAAAGCCTGACAAGGCGACGCGGCGTGGAGGATGAAGGCCTTCGGGTTGTAAACTCCTGTCATAGGGGAACAGGCGGACTTACCTAATACGTAAGCGAGTTGAGGGTACCCTAAGAGGAAGGGGCGGCGAACGCGGGGCCAGCAGCCGCGGTAATACAGAGGCCAAGAGCGTTGTTCGGATTTACTGGGCGGAAAGGGCGCGTAGGCGGTCTGGCGTGGCAAGGGGGAAATCTCCGGGGCCAACCCGGAAAGTGCGCGGGAA
+
-88?@?8=5:1==;=;;==888:@,C66,-:C@<CCCFFBCCDDFF,CAFDC:=:@@CCF6=@>+8CCFDEEEDCFFFGG8AFDEECG+@?AEEFGGF5AF9FFCFDDDFFAAAFEGE=3DFGAFGDGGGFGGGFGGGC<@FG,@CFGDGCGGFGECDC2*/==FGE*>CE*95C*:C=7CF?@CDDGGG9C=*<@FGGFGD7>8DFFF>1*1.0:9;D*)+00+9ED2B)86>FFF?B97/-88=BB1--)476(4*13<@:B;>>:F2C)6)8C5(,-4<<:<FF;766-4)-1)(-,-
@M02996:162:000000000-B87FG:1:1101:10120:4801 1:N:0:ACTGAGCG+TATCCTCT
CCTACGGGTGGCAGCAGTAAGGGATATTGGTCAATGGGGGGAACCCTGAACCAGCCATGCCGCGTGAGGGATGAGGGCCCTACGGGTCGCAGACCTCTTTTGCCGGGGGATAACGGGCCCCACGCGTGGGGCAGTGAAGGTACCCGGAGAATAAGCATCGGCTAACTCCGTGCCAGCAGCCGCGGTAATACGGAGGATGCGAGCGTTATCCGGATTTAGTGGGTTGAAAGGGTGCGCAGGCGGGGCGCTAAGGCAGCGGTGAAAGGCGACGGCTCAACCGGAGCAGGGCCGTGGAAACGGG
+
688?C@8):))=;8=;;==<<;6;6C6CDFCE@AFCDFDDDEDFGGCEEFFFDEBBABDF<>@>6>FEGGCFEA5>FFGG<>FEEGCFECC@CFG:F9=FFFFGEEDDGG*<FFGGGGGGGGGGGGGGGGGGGG8CFGGGGC?FGEGGEGG?FGCCEC4>CC8CGG7FGD:>GFGCCEF7=CB:C9DG7C>F=>EGD*>FDCE@C9;B)8CEDB3**-*09>C1/)<:AFFB2<BFFF@C1>3>><>9)46@1?FF0:<(7>BAFF07)4DB>45990239510,1(-(-6((4()*.(4:
@M02996:162:000000000-B87FG:1:1101:11713:4802 1:N:0:ACTGAGCG+TATCCTCT
ACTACGGGGGCAGCAGTGGGGAAGAGTGCACAAGGGGGGAAACCCGGAGGCAGCGACGCCGCGGGAGTGAAGAAGTATTTCGGGATGTAAAGCTCTATCAGCAGGAAAGAAAATGACGGTACCTGACTAAGAAGCCCCGGCTAACTACGTGCCAGCAGCCGCGGTAATACGTAGGGGGCAAGCGGTATCCGGATTTACTGGGGGGAAAGGGAGCGTAGACGGGAAGACAAGTCTGAAGGGAAAGGCCAGGGCTCAACCCTGGAACGGCGTGGGAAAAGGTCCGACTAGAGGGGAGGAGGGG
+
-8AAC?=51:)888;;<;;;8688@6;CFFFFFFGDDEG@CFBFGFF@8>BCB+=@8C@F>8<*5:F*>;AFDC<<<33@@4=*44C?;BCA<CFCF,<?FFGGGFACCFGGG9FGGGGCFGG?FGG7AFGGGGFGGGGGG*?EGGGGGCFFGGCCFGGF>CGG/:E9C9F2>:EEGGECCF<7*19*:EC?8)/+=F>F79*8*9<FFFGFDBF7<9DCBE5C5<CC?FF16)6@9?7D<GF):@F<FFF).2<D?GG(8:???(33)-)-38F8)4?).9(16((..4(-(4>>52(,3
@M02996:162:000000000-B87FG:1:1101:4845:4811 1:N:0:ACTGAGCG+TATCCTCT
CCTACGGGTGGCTGCAGTCGGGGATCTTTTGCAATGGGCGAAAGCCTGACCATGCGACGCTGCGTGGAGGATGAAGGCCCTCGGGTTGTAAACCCCTGTTATCGGGGAACAGGCAATTTTGCCTCATACGTAAGTGAGTTTATTGTACCCTAAAAGGAATTCGCAGCTCACTCTGGCCCAGCAGCTACGGCAGTACATAGGCCCATAGCGTTGATCGGTTTTACTTGACGTAAAGGTCGGGGAGGCGGATGACCAACCCGGTAATACCACTGCTGCACTGAAGTGCTGCGATTGAACAGGG
+
8BCCC5@9>0)=,=8===,6+8+8B66CC-6CFGGGG8FG@@FF8FGEG<C<,9C:C+@F,BFGGGCEFGG,FGGGGGG,B84CFFG7B,:BF,++++:,,5<+=+@:@8,,?+,3A,,,,:??8,C,C,6,,,8;F@C,,@F,,C:E;>>,3,,3@,+3,+***3*529,,=,,,,,1*,**;,*+2*=)4*2=,+::+2*2)**)/).**));+1,1>)*+2=++*)0*)(-)94)5)()(.,))()(()),,((//-3.4())-,*.0))-/+/4)()1.:7>44)4(((,)./)3?4
@M02996:162:000000000-B87FG:1:1101:11703:4817 1:N:0:ACTGAGCG+TATCCTCT
GCTACGGGGGCAGCAGTGGGGAAGAGTGCACAAGGGGGGAAACCCGGAGGCAGCGACGCCGCGGGAGTGAAGAAGTATTTCGGGATGGAAAGCTCTATAAGCAGGAAAGAAAAGGACGGGACCGGACTAAGAAGCCCCGGCGAACTACGTGCCAGCAGCCGCGGGAATACGGAGGGGGCAAGCGGTATCCGGATTTACAGGGGGAAAAGGGAGCGTAGACGGGAAGAGAAGTCTGAAGGGAAAGGCCAGGGGACAACCCGGGAACGGCGTTGGAAACGGGCCTACTAGAGGGGAGGAGAGG
+
88,?C@85110786;;<;;67688<,6CEEAAE@FC@CD@CC<BFFG:@C-CCB=@3@+@<3<*51F1>;;8;:<<8,@,@4=1<<C*3?<CCFF9F9?CGCFGC<2<BEGGG,=FFGE*;??*:C?*<:CGGGG>CEGGG5?EC5AEC*08:9<C8;C*8/CE*?C*<+;*78:CC=:7=C37*17*:99*2)*2/:*05C*8*9<>?>7*17))/2708:5C5;F*(67*)-6/)))9,1,).0.41:::(48?6*9(,)-90(415(/41)90)-:19)(,...-))(((-4()((--
@M02996:162:000000000-B87FG:1:1101:12763:4822 1:N:0:ACTGAGCG+TATCCTCT
CCTACGGGTGGCAGCAGTGAGGAATATTGGTCAATGGTCGGAAGACTGAACCAGCCAAGTCGCGTGCAGGAAGACGGTCCGATGGATTGTAAACTGCTTTTGTACGGGAATAAAGTGAGGGACGTGTCCCTTTTGGAATGTACCGTAAGAATAAGGGTCGGCTAACTCCGTGCCAGCAGCCGCGGTAATACGGAGGACCCGAGCGTTATCCGGATTTAGTGGGTTTAAAGGGTGCGCAGGCGGAGGATTAAGGCAGCGGTGAAATTTTCATGCTCAACATGAAAACTGCCATGGATACGGG
+
-88ACD=5=01=;==6;==;;C;C6E,CEFDECCACC,<@CCFCF<<EDF<DEECC@FEC,@@B8@FFGGCFFEECGCFG+F:?CF??BEECFGGGGE,BBEFGFGDD?FAFDGG,AFGGGGGGGGGGGGGG8:EGGGAFGFGGGFGGGGGFFGDCF8?CDG6CFGDFFC@ED+=CFGFGFD>9C;CDFGGGC?EGFGGD8DGFE)8>)3:CDF)/*7+:ACC955FCBFGF1<0B>>BD;G;)3@:(:4<=)4?B?GG:>F>2)4.)*.*.4)90*(4,.9<B<1)65::4)8?)9>:?B
@M02996:162:000000000-B87FG:1:1101:4850:4828 1:N:0:ACTGAGCG+TATCCTCT
CCTACGGGTGGCTGCAGTCGAGGATCATTTGCAATGGGCGAAAGCCTGACAATGCGACGCTGCGTGGAGGATGAAGGCCTTCGGGTTGTAAACTCCTGTCATAGGGGAACATGCGATCTTACCTAATACGTAAGTGAGTTGAGTTTACCCTAAGAGGAATTGGCGGCTAACTCTGTGCCAGCAGCCGCGGTAATACAGAAGCCAAGAGCGTTGTTCGGATTTACTTGGCGTAAAGGGCGCGTAGGCAGCTGACCAAGCCGATAATGACGCTCATTCACGAAAGTGCTGGCATCGCACCGGA
+
8ACCCEA8:1)===8;===88888CFCFGGGGCGGGFCFGFGGGGGGGGG-CFCGGGGGFECGEGG7BFGEFFGGG8AEFFGGGGGG@CFEFGDGGGGFFFG5@F,8@CBF9?FGGGGGGEFFGCFEAFFGGGGGGG9CF;EC<,CEDEGG@8,7@8,=DFG8DFCCEC78CFGFGECGG6;?*<?>9D59B=BFGF7=)*;:5**;);)2=CAFCG0C>=>9D?7<F:5DE00)*4<ED1>1)(**8D<(9:::6<5C((79?AAFF5<9:>9*0/516939<2>).((,-.((()(-((
@M02996:162:000000000-B87FG:1:1101:4832:4830 1:N:0:ACTGAGCG+TATCCTCT
CCTACGGGTGGCTGCAGTCGAGGATCATTTGCAATGGGCGAAAGCCTGACAATGCGACGCTGCGTGGAGGATGAAGGCCTTCGGGTTGTAAACTCCTGTCATAGGGGAACAGGCGATCTTACCTAATACGTAAGTGAGTTGAGTGTACCCTAAGAGGAATTGGCGGCTAACTCTGTGCCAGCAGCCGCGGTAATACAGAGGCCAAGAGCGTTGTTCGGATTTACTGGGCGTAAAGGGCGCGTAGGCAGCTGACCAAGCCGATAATGACGCTCATGCACGAAAGTGCGGGGATCGAACAGGA
+
88CCC>:5:1)=;=8;===8888@FG,FFFGGGGGGGGGGGGGGGGGGGGCDEFFEFGGGEGGGGGGGGGGGGGGGGGGGGGGGGGGGGGGGGFGGFGGGGGFFGGGGEFGFGGGGEDDF<FGGGDFFGGGGGGGGGGGGCFGGGGGGGGGG88DCGGGGG6,BFGGGGGGGGGGGFGGGGGFFGGGGGGDGGFFGFGDA<DGFGGFFFFGEG:F>D09DEGGGGFGC25/<BFF421BG><9::6?:C82*24>(2EC;6>614>><E:98>20<*.-:(7644277;((4631(0-40(
@M02996:162:000000000-B87FG:1:1101:12750:4836 1:N:0:ACTGAGCG+TATCCTCT
GCTACGGGTGGCAGCAGTGAGGAATATTGGTCAATGGTCGGAAGACTGAACCAGCCAAGTCGCGTGCAGGAAGACGGTCCTATGGATTGTAAACTGCTTTTGTACGGGAATAAAGGGAGGGACGTGTCCCTTTTGGAATGTACCGTAAGAATAAGGGTCGGCTAACTCCGTGCCAGCAGCCGCGGGAATACGGAGGACCCGAGCGTTATCCGGATTTAGTGGGTTTAAAGGGGGCGCAGGCGGAGGATTAAGTCAGCGGGGAAATTTTCAGGCTCAACATGAAAACTGCCATGGAACAGGG
+
-68ACB55:01=;8=;;==;;;;6,CCEFFFDCCCCC,<@:CECFD@EEFC,CACC@FFCE@:@+@BDGCCFEE,BFBFG,96CAF?,BEBCEFCGG,CFGGFGGGCDCF<=FGG,FFFGGGGGGGGGGGFCCDGEFGAFGFGGG8DCGCE,DFBCD@+>C6@EFG7EAE>CDCEFF799CC?>C)97*=DFCDGGBFFDCDG3C1)8);CG<;)1*6*:9@C9*0<C>FCB090@02:93D104@5(*.<9--)63EG(-8:<))))*6*57,)39(.(59:A<8)6.42)),))0,32:
@M02996:162:000000000-B87FG:1:1101:8545:4840 1:N:0:ACTGAGCG+TATCCTCT
CCTACGGGGCGCAGCAGTAGGGAATATTGCACAATGGGGGAAACCCTGATGCAGCAACGCCACGTGTGGGAAGAAGCATTTCGGTGTGTAAACCACTGTCGTGAGGGAATAATGCTTAATTTCGGTTAAGTTGAATGTACCTCGAAAGGAAGCACCGGCAAACTTCGTGCCAGCAGCCGCGGTAATACGAGGGGTGCAAGCGTTGTTCGGAATCACTGGGCGTAAAGGGAGCGCAGGCGGAGATGCAAGCAGTCTGTACAATACCGGGGCCCAACCCCGGACCTGCAGACTGGACTGTTT
+
88ACC>0)05)8888;;<,<;8;;CEFGGGGGFFFFFFECFEGGEGGGGGFGGECCFGGGFCFC:ECCBEGFGGFE@AFGGGGG?B@FGFFFGG,FGFBEE+BFCDDED,C<5AAF,CFFFGGGC@@FGGFGGG=EEGGG97>FCFGGEF?FGGGGECGFGCD@@A>,;CFFGFGGGGEEGG8?EGGGGFGGGFGGBGFFFDCAEGFFEDGGG*4CF>GCFG/7777>:FG@901@0><9>G9)5=?9:<3F::>><FGAFF<>??>F@997::DCB1909D6?38446:.8:?:274:)
@M02996:162:000000000-B87FG:1:1101:20119:4841 1:N:0:ACTGAGCG+TATCCTCT
CCTACGGGAGGCTGCAGCTAAGAATATTCCGCAATGGGGGAAACCCTGACGGAGCGACGCCGCGTGGATGATGAAGGCCGGAAGGTTGTAAAATCCTTTTATGACTGAGGAATAAGTATTCTGAGAGAAACGGAGTATGGTGACTGGAGGTCATGAATAAGCAACGGCTAATTACGTGCCAGCAGCCGCGGGAACACGTAAGTTGCGAGCGTGGTGCGGAAGGATTGGGCGTAAAGGGCATGGAGGCGGTCTTGCAAGCGTGGGGTGAAAGGCAGGGGCGTAACCCCTGGACTGCGGTGAG
+
-88=@:885:1==;=;;=;;<;;C;@CEFGGC@C@@ADDDECCFFD8CDFCCB>@@@CCF@>8>+8@CCCEBEADFFEGGEFGGDBCF8@<BDBFGGA,FGEGGF<A?BFGF=FGGAD,,C5FGGGGGGGGGGGG7D@EFGGGG,E,DFG>DE@>DC,C;CAFGGGGGGCG,=DFC6:=;:C9ACCDGGGG*:>EFAD7A5D+152>@E>D**7>*>7DCB5*96=CFFFD.4<?FFB7D3F7F:B77D(,)).6<DG3(-82(4(42?:FBFBDD>9-((028A:60:<78)448)--,,
@M02996:162:000000000-B87FG:1:1101:10954:4850 1:N:0:ACTGAGCG+TATCCTCT
GCTACGGGAGGCAGCAGTGAGGAATATTGGTCAATGGACGCAAGTCTGAACCAGCCATGCCGCGTGCAGGAATGAGGCCCTATGGGTCGTAAACTGCTTTTGTGGTGGAGCAATAAGGCGCACGCGTGCGCTGATGAGAGTACATCACGAATAAGCATCGGCTAACTCCGTGCCAGCAGCCGCGGTAATACGGAGGAGGCAAGCGTTATCCGGATGTATTGGGTTGAAAGGGTGCGTAGGCTGTGGGGCAAGTCAGAGGTGAAATACCCGCGCTTAAGGCGGGAACTGCCTTTGATACGGG
+
-8A?CA=>=:1=88=;;<=;;;;C;C;CECFEAA<CFFFCFCCCE<9CCFF@CAC9CEDFC@@@@BBCFFCFE@CCFFGG7?EEFGEEF>BEDGGFFC,EEFFFD4ACEGGFG9FGGGGGGGGGGGGGGGGEEG>EFGGGFFDE9EFGGGG7DGFGFADE>9@EGCAFFC*CDEGF8;9CCCA8C9CD+=>GC:EGF3CEDGGFE9)>8CCG<<7)9.*:@EC1:)<CBFFF3<?F:2:DB*.0(0),79B;-5::>GG)3=<B)64?6436>();=)429EBF9?)5,.)-.66-*-36(
@M02996:162:000000000-B87FG:1:1101:14670:4878 1:N:0:ACTGAGCG+TATCCTCT
CCTACGGGTGGCAGCAGTGGGGAATATTGGGCAATGGGCGCAAGCCTGACCCAGCAATGCCGCGTGAAGGAAGAAGGCTTTCGGGTTGTAAACTTCTTTTAAGTAGGACGAGAATGACGGTACCACTTGAATAAGCTCCGGCTAACTACGTGCCAGCAGCCGCGGTAATACGTAGGGAGCAAGCGTTATCCGGATTTACTGGGTGTAAAGGGCGTGTAGGCGGGACAGCAAGTCAGATGTGAAAGCACGAAGCGCAACGTCGTGTCTGCATTTGAAACGGAGGGTCTTGAGTGTTGGAGAG
+
88ACC?=5=00=;8=;;==;;@8@@C<EEFGGGFFCDFFCFEEEGF8EFGFFFACECFDFFB@B+@FFGDDGFCDFFGE,,CFDEEFF8EEFGFFGGDAFGFG,?CDEFGG+FGEGGGGGGGGGGGG<FGGGGGGG9DDGGGEEFGGGGGFGGGGFEGFDGCEEG8@EFFGG2>ECGFD5CFAFE:9D4FFGD>==6CCFFGG5?:AFFFGE3>):*6:DFEGDE;C3:F7F<BBF<<8*625=A5??51>>9(39>=)4:D(88(.6*6*))6@EF7(4:)4(-40.6<?.5)-4@B,.,
@M02996:162:000000000-B87FG:1:1101:16300:4917 1:N:0:ACTGAGCG+TATCCTCT
CCTACGGGGGGCTGCAGTGAGGAATATTGGTCAATGGGCGAGAGCCTGAACCAGCCAAGTAGCGTGAAGGATGACGGCCCGAAGGGTTGTAAACTTCTTTTGCCGGGGGATAAAAAACGGGACGTGTCCCGTCTTGCAGGTACCCGTGCGAAGAAGGACCGGCTAAGTCCGTGCCAGCAGCCGCGGTAATACGGAAGGTCCGAGGGTTAACCGGATTGAGTGGGTTTAAAGGGAGGGCAGGCGGAGAAGCAAGCCGGCCGGAAAATCGGGGAGCCCAACTCAACCCCGCGGTGGGAACTGG
+
-8A?C?=9:5)8888:::::9:CE9CCECCAABAEAFDFEFCCE?<?EDFB<BABBAFF,@DA>8>CEGFFCEA5+@FGC:>+><F:,@@@BFB,7@C>FFFGCCFGDGG1<CFGGECEFGGGGEECFFGG8;;CEGGGGGGGGGEEGEE>C*:<088>::52*2<++3<8*9AG9<:?=>40.19)9D+:<8>EG>D*79957*1.0.*:+15)1/.6*13:>:7*06=:F812)-(0997474B>(9?B4:?:(-:)7(7,7?6(4)()(,-)*.-((.93(.,(((,--(49:F(.4(
@M02996:162:000000000-B87FG:1:1101:8088:4947 1:N:0:ACTGAGCG+TATCCTCT
CCTACGGGCGGCTGCAGTAAGGGATATTGGTCAATGGGGGGAACCCTGAACCAGCCATGCCGCGTGAGGGATGAAGGCCCTACGGGTCGCAGACCTCTTTTGCCGGGGGATAACGCGCCCCACGCGTGGGGCGGTGAAGGTACCCGGAGAATAAGCATCGGCTAACTCCGTGCCAGCAGCCGCGGTAATACGGAGGATGCGAGCGTTATCCGGATTTATTGGGTTTAAAGGGTGCGCAGGCGGGGCGCTAAGTCAGCGGTGAAAGGCGACGGCTCAACCGGAGCAGGGCCGTTGATACTGG
+
88ACC>A=81)8888;;;;<<;CCFGGGGGGGGGGFFGGGGGGGGGCGGGGGGFFFGGFGGGGGFGGFGGEGGGFGGGGGGFFGGGFFFFFDFGGGGGGGGGFFGGGGGGGGGGGFGGEGGGGGGGCEGGGEEC?CFFGGGGGFGGGGG5FGGGGGGCGECC@E6CFGGEGGGGGG>FGGGDD@EGGC>CCFEEEGFGGFGGGEGGF>FFFGD>BGGBGGFGGDE3<F>FFEFFBEBBFGBG3075<0719FBAAD7CG63>7AD<:B59D9B(729?:B271(,4((4:>9(84)*))63
@M02996:162:000000000-B87FG:1:1101:8102:4958 1:N:0:ACTGAGCG+TATCCTCT
CCTACGGGCGGCTGCAGTAAGGGATATTGGTCAATGGGGGGAACCCTGAACCAGCCATGCCGCGTGAGGGATGAAGGCCCTACGGGTCGCAGACCTCTTTTGCCGGGGGATAACGCGCCCCACGCGTGGGGCGGTGAAGGTACCCGGAGAATAAGCATCGGCTAACTCCGTGCCAGCAGCCGCGGTAATACGGAGGATGCGAGCGTTATCCGGATTTATTGGGTTTAAAGGGTGCGCAGGCGGGGCGCTAAGTCAGCGGTGAAAGGCGACGGCTCAACCGGGGCAGTGCCGTTGATACTGG
+
8ACCCBD@=0)8888;;;;<<;;CFFGGGGGGGGGGGGGGGGGGGGGGGGGGGGGGGGGGGGGGGGGGGGGGGGGGGGGGGFGGGGGGGGGDFGGGGGGGGGGGGGGGGGDFGGGFGGGGGGGGGGEGGGGGGGEEGGGGGGGGFGGEGGGGGGGGGGFEGGFGGGGGGGGGGGGGGGGGGGFFGGGGGGGGGFGGFFFFGGGFGGFFFFCEGEFGFFFFFGGGGEGGFFGD1:<>>>FG9DBFB>DB732FABAFBGGFFFFAB?2656DB>(.:9:062)-(4:4269484:?26))6?
@M02996:162:000000000-B87FG:1:1101:8085:4965 1:N:0:ACTGAGCG+TATCCTCT
CCTACGGGCGGCTGCAGTAAGGGATATTGGTCAATGGGGGGAACCCTGAACCAGCCATGCTGCGTGAGGGATGAAGGCCCTACGGGTCGCAGACCTCTTTTGCCGGGGGATAACGCGCCCCACGCGTGGGGCGTTGAAGGTACCCGGAGAATAAGCATCGGCTAACGCCGTGCCAGCAGCAGCGGTAATACGGAGGATGCGAGCGTTATCCGGATTCAGTGGGTTTGAAGGGTGCGCAGGCGGGGCGCTAAGTCAGCGGGGAAAGGCGAAGGCTCAACCGGAGCAGTGCCGTTCATACTGG
+
8ABCC>:8>0)8888;;;;6<;;;CCEFGDCFGFGGGGCF@FG7FGGGGG-+BEF@FFFG,CEFCF+8DFCFGGGGGGGGGGFFEE5CE:>7C,3,@<FGGC,,1CEFEE<<<,=*41<C::8**:28:?EC?**1:++<<++<?CGG>>FCECGCFG*;;55CCF*::*:55;9FFD6:*25587)5:+0:8>CCD6C@D<*)215877DGGE>D*6*:BCF)*0*::*773:1>>0594)(015707966.6<)):9(7@6??((-)()(.5)290:69B(4(.6()-,,((..85--.
@M02996:162:000000000-B87FG:1:1101:15734:4979 1:N:0:ACTGAGCG+TATCCTCT
ACTACGGGTGGCTGCAGTGAGGAATATTGGTCAATGGGCGCAAGCCTGAACCAGCCAAGTAGCGTGAAGGATGACGGCCCTATGGGTGGTAAACTTCTTTTCTGCGGGAGAAAAGAGCCTACGTGTAGGTAGTTGCAGTTAGCGCAGGAATAAGGACCGGCAAATTCCGTGCCAGCAGCCGCGGAAATACGGAAGGTCCTGGTGGTATCCGGACATAGGGGGGTTAAGGGGAGCGGGGGCAGGAGGGCACGGGGGGTGGGAAATGCGCGGGGCCAACCCGACGAGGGCAGGGGGAACGGGG
+
-8AAC?85>00=;8=;;;;6;;;C,E<<ECEECCED<C@@8@B:FE@EDE@FFEC,CFE,C9C@8@B@FFG,BC,,8@CF7=,CBFE,@4@EFG,5E,C5,AC?BFF:C++9:AECF@E??EF,A:@AE,@F,,@EDG,,8DGGGECGEF8==>BA,37:8+@7,7,EC,6*3DE*:;,:?*:;*2:+2=?B*0:?/+2+2C+=*:@+1+1/*))*0-*>BE*1*0+*.5C3790)(-5)(9(0(.)-5((.4-369CCB47().:>(89),(()*),(-()-1((,4,(((,(4()(-2(
@M02996:162:000000000-B87FG:1:1101:4441:5020 1:N:0:ACTGAGCG+TATCCTCT
CCTACGGGTGGCAGCAGTGGGGGATATTGGACAATGGGGGAAACCCTGATCCAGCGACGCCGCGTGAGTGAAGAAGTATTTCGGTATGTAAAGCTCTATCAGCAGGGAAGAAAAAATCAAAATTGACAGTACCTGACTAAGAAGCCACGGCTAACTACGTGCCAGCAGCCGCGGTAATACGTAGGTGGCGAGCGTTATCCGGATTTACTGGGTGTAAAGGGTGTGTAGGCGGGATTGCAAGTCAGATGTGAAAACTATGGGCTTAACTCATAGCCTGCATTTGAAACTACAGTTCTTGAGT
+
8ACCCEA=@8)========;;88@FFGGGGGGGGGGGGGGGGGGGGGGGGGGGFGGFEGGGGGG@FGFGGGGGGGGGGGGFGGGGGGGFGGGGGGGGGGGGGGGGGGGGGGGGGGGGGGG9FFFGGGGGGGGGGGGGGGGGGGGGGGGGGGGDGGGGGGG>FGGGGGGGFGDGGGGGGGGGFFFGGGGGDGGGFGGBGGFCG55EGFFFFGGFEECFFDGF@EGGFGG7FGFFFFFBAFG>:<@:6=AFAB?99??>CF0?4:1?2<BFBGB<>FFF??<AFFA9424424,64ABFBA)-
@M02996:162:000000000-B87FG:1:1101:4458:5036 1:N:0:ACTGAGCG+TATCCTCT
CCTACGGGTGGCAGCAGTGGGGGATATTGGACAATGGGGGAAACCCTGATCCAGCGACGCCGCGTGAGTGAAGAAGTATTTCGGTATGTAAAGCTCTATCAGCAGTGAAGAAAAAATCAAAATTGACAGTACCTGACTAAGAAGCCACTGCTAACTACGTGCCAGCAGCCGCGGTAATACGTAGGTGGCGAGCGTTATCAGGATTTACTGGGTGTAAAGGGTGTTTAGGCGGGATTGCAAGGCAGATGTGAAAACTATGGGCTTAACTATTATCCTGCATTTGCACCTACAGTTCTTGAGT
+
8ACCC>A5:5)====;==;;;888BFFFGCFGGGGFGF,FFGGGGGGFGDEFGGGGGGEG+@FC>CE7FGGGGCEFECFDFGFG:8DE@95E<9F@FGGGGGCG?,9,C?FEGGGGGGGGGGGG,FFGDF@CDFA,>@,CBF9<DD8F,@=ACFFFGGGB?DEF7DC,;@BC*1:@*=,:7066ECD42*/4?5:=)8F6;2<6FC:=A+65288CD)22)2*)17E0)/))(49??<F2)*(.-56)045/-42))22.(7.(,).-*)*.)-1308,..=2:)),,34455<>)6))).
@M02996:162:000000000-B87FG:1:1101:19329:5039 1:N:0:ACTGAGCG+TATCCTCT
CCTACGGGGGGCAGCAGTGAGGAATATTGGTCAATGGGCGAGAGCCTGAACCAGCCATGTCGCGTGGAGGAATAAGGATCTATGGTTCGTAAACTCCTTTTGCGGGGGGATAAAGTGCGGGACGCGTCCCGTATTGCAGGTACCCCGCGAATAAGCATCGGCTAACTCCGTGCCAGCAGCCGCGGTAATACGGAGGATGCGAGCGTTATCCGGATGTATTGGGTTTAAAGGGTGCGTAGGCGGCCCCTTAAGTCGGCGGTGAAAGTGCCGGGCTCAACCCGGTCACTGCCGTCGAAACGGG
+
-886@?9=:5088889:<:::::===?CEDF<A<9@CDFCCCBEGC<EEFF?EA::?<?BA?:>3>CCFEDD<=ADEG9F,@9@CD=FCFAAFGFGGF,@FGGGDGDGDC::FGG<CGGGGGGGGGGGGGGEC;:EFGGGCFGFGGEEGGG8FGFCC+7:>>8CFFCGGGAFGGGFFGDC:<>:C9DG7CFGDBEED*9>CCGBC18@58CEDF;<C6*:@EF9*)<>AFFF::?E:0>>>C6047>?5:AF64?90ED-7F4<)6-:779>>(5@61<04>((45)68(4((-4079(,3
@M02996:162:000000000-B87FG:1:1101:19312:5045 1:N:0:ACTGAGCG+TATCCTCT
ACTACGGGGAGCAGCAGTGAGGAATATTGGTCAATGGGCGAGAGCCTGAACCAGCCATGGCGCGGGGAGGAAGAAGGATCTATGGTTCGTAAACTCCGTTTGCGGGGGGAGAAAGTGCGGGACGCGTCCCGTATTGCAGGTACCCCGCGAATAAGCAGCGGCTAACTCCGTGCCAGCAGCCGCGGTAATACGGAGGATGCGAGCGTGATCCGGATGTAGTGGGTTGAAAGGGGGCGTAGGCGGCCCCTTAAGTCGGCGGTGAAATGTCCGGGCTCAACCCGGGCACGGCCGTCGAAACGGG
+
88,6@?55))1=:;;;;<;;;;;;,;,<CCC9<<6@@CECC@@@CC,C@CCCDACC<,@,6887+7@@FD@@B=AEEF,B,9,<=55?>@<=BF?E,++BECGGDFEDDF*4<FG,?CFG?EGGEEEGGG:2?8@C9@FGCFG<+A?:E>E*;?::9*28>7*/<<+CC8*:58E?:::::105=59C7<FFC:7C@*9F7CE>C/)8)17:7)))*.**08512)<7<=<5(4(8(47C?D60-.7(*.)0)6<16E7-4<2>)).49499>()203(-4@((3((,((-,(--409:4:
@M02996:162:000000000-B87FG:1:1101:9471:5051 1:N:0:ACTGAGCG+TATCCTCT
ACTACGGGAGGCTGCAGTAGGGAATATTGCACAATGGGGGAAACCCTGATGCAGCAACGCCACGTGTGGGAAGAAGCATTTCGGTGTGTAAACCACTGTCGTGAGGGAATAATGCTTGGCCTCGGCCAAGTTGAATGTACCGCGAAAGGAAGCACCGGCAAACTTCGTGCCAGCAGCCGCGGGAATACGAGGGGTGCAAGCGTTGTTCGGAAGCACTGGGCGGAAAGGGAGCGCAGGCGGAGAGGCAAGCAGGCTGTACAATACCGGGGCCCAACCCCGGACCGGCAGACGGGACGGTTG
+
-88?C?8:810=;;=6;=;<;@@C;@,CCFFEA@CCDDDDDDDFGD8CA,CC@A;CDEB@868@,:6:BDEFECCFEE9<,9ED8CBF,@BEFGEFAF5CFFGGCFDCF,EA,CA,=FGGGEFGGGGGGGFGEFF@EEFFG+@FEGGGGGGGGGGGBEDGEDF,,7A3@@FGGFGFBC:?CC)88;C7CEDGCA:CBFFF3>1.:108>>DG)8FFC47D>E=GDDGGFFD>>9>FFF@GFD;)47B<C6?F(,,4(<::A*6?::FFE;D928>8.4>BBE>(49B>3<(42?9(8((-
@M02996:162:000000000-B87FG:1:1101:21090:5059 1:N:0:ACTGAGCG+TATCCTCT
ACTACGGGAGGCAGCAGTGAGGAATATTGGTCAATGGGCGGAAGACTGAACCAGCCAAGTCGCGTGCAGGAAGACGGTCCTATGGATGGTAAACTGCTTTTGTACGGGAATAAAGTTCGGGACGTGTCCCGATTGGAATGTACCGTAAGAATAAGGGTCGGCTAACTCCGTGCCAGCAGCCGCGGTAATACGGAGGACCCGAGCGTGATCCGGAGTTATGGGGTTGAAAGGGTGCGCAGGCGGAGGATGAAGTCAGCGGTGAAAGTGTCAGGCTCAACATGAAAACTGCCATGGATACGGG
+
888?C:18)1)=68=;;<;;;;C<,6;C@CCFCC<CC,C@:CCCFC<EDFC6CAC6CFD:C@@@6@B=FFDCFC,8B8B>,9,CAE?5AC??AF9EF9,CFBEF,FDC:F4=EFGF;FFECEGGCF8FFGCF+3@EFF,@BDGGGFFGFGG,@FCCC@3<>;6BFFAEF:@@9DGCBCEFC9@;C:CG7CFGDEGGF<CA8CEEC:)8)9::CD)/*.**0@C1*)3:4FFE4?6DBBBC>G9>>E@.04:F)6<A7EG2777A))).9.24<15:F7)(.9AFD?26)34)).4)12(,3
@M02996:162:000000000-B87FG:1:1101:10739:5061 1:N:0:ACTGAGCG+TATCCTCT
ACTACGGGTGGCAGCAGTGGGGAATATTGCACAATGGGGGAAACCCTGATGCAGCAACGCCGCGTGAAGGAAGACGGTCTTCGGATTGTAAACTTGTGTTCTTAGTGAAGAGAATGACGGTAGCTAAGGAGCAAGCCACGGCTAACTACGTGCCAGCAGCCGCGGTAATACGTAGGTGGCAAGCGTTGTCCGGAATTACTGGGTGTAAAGGGAGCGCAGGCGGGAAAGCAAGTGGGATGTGAAATGTCGGGGCTGAACCCCGGAACTGCATCCAAAACGGATGTGCTGGAGTGAAGTAGAG
+
686?C:551)1=;8=;;<=;;788;C9CAFGEC<CDDFDDEEFFGD8CD@CEDA:CDCEGF@@@+>FEGGFGGEE?B8C4,9CCC?=E:@?EA,?,CB,BF?,E?5BEEFG@FFFGGGGGGGGGGGGGGFGGFGGGGGFFGE@FGGFGGGDGGGCFFFF@C9BCG*=C7;;C;C@E5<>9C8A>C*2?7ECECEG88DG+;CG2:2=FFADGFE3C<9DDDCD<:@C*4@GF6).::(02.76=4=/-996>16(:?FG<FD>F>6)464*.,4?A74(4:)-54<A)5:?(4<6>/6...
@M02996:162:000000000-B87FG:1:1101:21104:5070 1:N:0:ACTGAGCG+TATCCTCT
ACTACGGGAGGCAGCAGTGAGGAATATTGGTCAATGGGCGGAAGACTGAACCAGCCAAGTCGCGTGCAGGAAGACGGTCCTATGGATTGTAAACTGCTTTTGTACGGGAATAAAGTTCGGGACGTGTCCCGAGTGGAATGTACCGTAAGAATAAGGGTCGGCTAACTCCGTGCCAGCAGCCGCGGTAATACGGAGGACCCGAGCGTTATCCGGATGTAGTGGGTTTAAAGGGTGCGCAGGCGGAGGATTAAGTCAGCGGTGAAATTTTCATGCGCAACATGAAAACTGCCATTGAAACGGG
+
688?C?88)1)=88=;;==;;;;C,C;<CCCC<@<CC6C@CCDEFF,CDFEDAECC@ED:9@8@7@BDGGDFFDCBE8BF,C,CEFA5AA@AFECFF?,AFFFF?FCD=F,=FGG<9FFGGGGGEGFGGGGF+ADFGG9FFFGCG+@CGGG>FGFCC4+>8<3BFFFGGEDFGCF<DFCC;99;D8DDFFGGC>EGEC<DDGG>=:8=5*:CCB712:*29>C//)<>AFFF:?FFBBEGBD207<7(2441.)6:7ED,9F<A))--96*6<()20(4(59AB<3,64::)-..)/--88
@M02996:162:000000000-B87FG:1:1101:7053:5071 1:N:0:ACTGAGCG+TATCCTCT
CCTACGGGGGGCTGCAGTGGGGAATATTAGGCAATGGGGGCAACCCTGACCTGGCAACGCCGCGTGAAGGAAGAAGGCCTTCGGGTTGTAAACTTCTTTTATGAGGGACGAAGGAAGTGACGGTACCTCATGAATAAGCCACGGCTAACTACGTGCCAGCAGCCGCGGTAATACGTAGGTGGCAAGCGTTGTCCGGATTTACTGGGTGTAAAGGGCGCGTAGGCGGGATGACAAGTCAGATGTGAAATCCATGGGCTCAACCCATGAACTGCATTTGAAACTGCCCTTCTTGAGTATCGGG
+
88BCCED55:)8888::::::88BFFGGGGGGGGGGGGGGGGGGGGGGGGG9EEFGGGGGGGGGGGGGGGGGGGGGGGGGGGGGGGGGGGGFGGGGGFGGGGFGGGGGGGGCFFGGGGGGGGGGGGF?FGGGGGGGGGGGGGGGGGGGGGGGGGGGGGGGGGFFEEGGGGGGGGGGGGD?9CFFFDGGGEGGFFGGFDD?F7:7CGFDEFFFGFFGGFGGFGGFGFCG>FFF7A?6AFFC:>AFFFFBGFFFD7:?(:F??:8?<BF<FAF22<4<8<AB>=4>7(,,4)54486496:9(
@M02996:162:000000000-B87FG:1:1101:7037:5078 1:N:0:ACTGAGCG+TATCCTCT
CCTACGGGGGGCTGCAGTGGGGAATATTAGGCAATGGGGGCAACCCTGACCCGGCAACGCCGCGTGAAGGAAGAAGGCCTTCGGGATGTAAACTTCTTTTATGAGGGACGAAGGAAGTGACGGTACACCATGAATAAGCCACGGCTAACTACGTGCCAGCAGCCGCGGTAATACGTAGGTAGCAAGCGTCGTCCGGATGTACGGGGTGTAAAGGGCGCGTAGGCGGGATGACAAGTCAGATGTGAAATCCATGGGCACAACCCATGAACTGCATTAGAAACTGCCATTCATGGGTATCGGG
+
8ACCC>A:5=)8788::::::8?BFFAF9F<FGFGGGGGGFFGGGGGGG<F,+@CCEGGGFFGGFFGFGGGGGGGGFFFGGGGGG*>FFGFFC;FGF9F;FC@FGGGG@EGDEFCEC,?:CC:BCC+,2CCGGFG99<F<BF>//1AFFC9EC;82AEDGCFCCGGE:*:8CCGG9<FE0+9;4:CC5C*)1*0/:>5)9:7*5CD5>)*0<DF3*/3C7):5F=:GC()96<4275-@?20.86**.:5)*-((4(C*(48,,33>2*42<4)8+/--)(*.)33-6<)).),,.)6821
@M02996:162:000000000-B87FG:1:1101:10728:5079 1:N:0:ACTGAGCG+TATCCTCT
ACTACGGGTGGCAGCAGTGGGGAATATTGCACAATGGGGGAAACCCTGATGCAGCAACGCCGCGTGAAGGAAGACGGTCTGCGGAGTGTAAACTTTTGTTCTTAGGGAAGAGAATGACGGTAGCTAAGGAGCAAGCCACGGCGAACTACGTGCCAGCAGCCGCGGTAAGACGTAGGGGGCAAGCGTTGGCCGGAAGTACTGGGTGTAAAGGGAGCGCAGGCGGGAAAGCAAGTGGGATGGGAAAGGGCGGGGCTTAACCCCGGAACGGCATCCAAAACGGATGTGCTGGAGGGAAGTAGAG
+
688?C?8)1)0;;886;=;;;88@,@,;CEF9@@9CDDDDECDFFC,CECAEDF<ECCBC+@@@+>FDFFCGG<CBC,B,,5@CC+8B5?BDA,,5AB,:F@EFB5?EDFG,AF9FGGFECGGFAFGGGGGGGGGGFGGGG>+@CE>EGGGGGGFE@E>@D3>CG=CC,>CE7CCE*7C:C<>=C*9C4EFEDBE:6CF6CFF02)1=87:7/<7CC>7D>CC7*7>*.97;)-552,0*4030().(99>B6((.6C::BB1,7;(:)4)(,5FF@0-,()(()...8?2(,-4?).4).
@M02996:162:000000000-B87FG:1:1101:23976:5133 1:N:0:ACTGAGCG+TATCCTCT
CCTACGGGAGGCAGCAGTGGGGGATATTGCACAATGGAGGAAACTCTGATGCAGCAACGCCGCGTGAGGGAAGAAGGATTTCGGTTTGTAAACCTCTGTCTTCGGTGACGATAATGACGGTAGCCGAGGAGGAAGCTCCGGCTAACTACGTGCCAGCAGCCGCGGTAAGACGTAGGGAGCAAGCGTTGTCCGGAATTACTGGGTGTAAAGGGTGCGTAGGCGGGATTGGAAGTCAGGTGTGAAAACGGTCGGCTTAACCGATCGCCTGCAGTGGAAACGGGGATGCTTGAGTGAAGTAGAG
+
-88?C?=>81188==;====;7778CFFGGGGGGGGGGGGGGGGGD9EFEDEFECFEFCFFBCB+@FEFGDGGEEFFFFC,FFDBBCC?EAFGGEGFFFGGGGGGGGGGGGGGGGGGGGGGGDGGGGGGGGGDFGF,@FCEE8FFG7EFEDGGGGFFFF@EC@BE*:E,2CEGGGGGGGGGGFFGGGDGGGGGFG;4@7;CFG8C:AFFFGG*<7<18CD=EEDEBFG(/:FFFDF?AFGB?AFDFFFDBFEFF9?<9:93)43-2(4):*6(46E61(3(0,810<<8<>><9A<*).-6
@M02996:162:000000000-B87FG:1:1101:11342:5134 1:N:0:ACTGAGCG+TATCCTCT
ACTACGGGTGGCTGCAGTAGGGAATATTGCACAATGGGGGAAACCCTGATGCAGCAACGCCACGTGGGGGAAGAAGCATTTCGGTGTGTAAACCACTGTCGTGAAGGAATAAAGCCTGGTCTCGGCCAGGTTGAATGTACTGTGAAAGGAAGCACCGGCAAACGTCGTGCCAGCAGCCGCGGGAATACGAGGGGTGCAAGCGTTGTTCGGAATCACTGGGCGGAAAGGGAGCGCAGGCGGAGAGGCAAGCGGGCGGTACAAGCCCGGGGCCGAACCCCGGACCTGCAGACCGGACGGGGGG
+
-88?CD=5:)0==8=;;=;<;8;@6@,<CFFFC<CCCFDDDDDFFC,CACCC@A;@AFEFF:8@,C,7@C@FECCFCF<,,AFC8BBF,@?AEFDFEE,CF9FFCFCED,CAFFFCAFF4A?FFGGGGGGD=DFG;DDFGG9,CFGGGGGGGGGFF=CDDE?@+35@5@:EGGGFF>C:=>C)682C:CCGGDF/?BFGFFD/.:*097:>C*0@4*.<F:C5C=BGGFFG:96>FB9>C;D6)4.73C2?B-3,4,:7<>*3124;>>;C179@*037;B)6,4,:8<?(46220<(26(
@M02996:162:000000000-B87FG:1:1101:24053:5143 1:N:0:ACTGAGCG+TATCCTCT
CCTACGGTGGGCAGCATGAGAGTTGCTTGCAACTTTTGATGGCGACCGGCGCACGGGTGAGTAACGCGTATCCAACCTGCCCATCACTCAGGGATAGCCCAGTGAAAACTGGATTAATACCTGATGATATCTTTTGATGGCATCTGATGAAGATTAAAGATTTATCGGTGATGGATGGGGATGCGTCTGATTAGGTAGTAGGCGGGGTAACGGCCCACCTAGCCAACGATCAGTAGGGGTTCTGAGAGGAAGGTCCCCCACATTGGAACTGAGACACGGTCCAAACTCCTACGGGAGGCAG
+
8ACCCEA)81)===8;;====;=CEFFGGGGGGGGGGGGGGGGGGE@CEGGDG@CFCFGGGGFGGGGGGEFEECEE8EEAFGGGGGGGGGGGGGGGFGFGGGBFGFGGGGGFBFDGGGGGGGGGGGGGGGGCFGGGCFFFDFGGGGGGFGGGGGFFGGGDFDFFGFFDGEGGGG6:FGDGGGFFGGGGGGGGGFDFFGGFG8<?EDBDEFGGGDBCD?DGFCCDG@7C1595,:AF7?>>(18@AF=3D::F<2<58FGF988>A?D<?>C<>:?CF?BB?DDABFB2224)130:D>?B<
@M02996:162:000000000-B87FG:1:1101:7516:5161 1:N:0:ACTGAGCG+TATCCTCT
CCTACGGGTGGCTGCAGTCGAGGATCATTTGCAATGGGCGAAAGCCTGACAATGCGACGCTGCGTGGAGGATGAAGGCCTTCGGGTTGTAAACTCCTGTCATAAGGGAACAGGCGATCGGACCTAATACGTCCGTGAGTTGAGTGTACTTTAAGAGGAAGCGACGGCTAACTCTGTGCCAGCAGCCGCGGTAATACAGAGGTCGCAAGCGTTGTTCGGATTTACTGGGCGTAAAGGGCGCGTAGGCGGTAAGGCGTGTCAAGTGTGAAATCTCCGGGCTCAACCCGGAAAGTGCGCTTGAA
+
88CCCBA9>))========888@CFGFGFEFGGGGGGGGGGGGGFGGGGGGGFACFFGGGBBFFBCDFGGGGGFGGGGGGGGGGGFGGGGGGGGGGGF:FGFGGGGGGGGGFGGGGEGGGGGGGGGDGGGGGGGGGFGDCEGGFGGGGCFGGGGGFGGGGGGGEGGGGGGGGG9DFFFGGGGFFGGCCDECEE+CFFGGFGF=ACD>EFE:5C@FGDBGDEGGGG@?F?F5::BAFFFFG417B:?EB99?FFFF2;A<><F<<-<2<75C4<<7:;612<44??>;>9;<:ABFF><B74
@M02996:162:000000000-B87FG:1:1101:15802:5219 1:N:0:ACTGAGCG+TATCCTCT
ACTACGGGCGGCAGCAGTGAGGAATATTGGTCAATGGGCGAGAGCCTGAACCAGCCATGTCGCGTGGAGGAATAAGGATCTATGGTTCGTAAACTCCTTTTGCGGGGGGATAAAGTGCGGGACGCGTCCCGTATTGCAGGTACCCCGCGAATAAGAATCGGCTAACTCCGTGCCAGCAGCCGCGGTAATACGGAGGATGCGAGCGTTATCCGGATGTATTGGGTTTAAAGGGTGCGTAGGCGGCCCCTTAAGGCGGCGGTGAAATTTCCGGGCTCAACCCGGGCACGGCCGTCGAAACGGG
+
-88AC>9:)108888;;<;;;;;C;C,,CDEC<A@@CDFCEEBCF<<ECFFCFA:CCCC9C:C>+>CCFDCE,=CEEF9E9C9@E<CFC@DCFGFGG,5@FFFGDGDGDG*<CFG?FGGGGGGGGGGEGGECEF?FGGGGEFGFGGEEGGGCGGF+02:@878CGG7CGC2CDGFFGGFCCD;:E5CD*CFGDBEGE*>@CDGFE77>)9CECB))06029CF5*0CCDFGF4?<E0:;C>D60,873*5>@2?>>>ED(473<).-4*4D>F,.<?(.34>((,-(3---((-447602:
@M02996:162:000000000-B87FG:1:1101:26276:5222 1:N:0:ACTGAGCG+TATCCTCT
CCTACGGGGTGCAGCAGCTAAGAATATTCCGCAATGGACGAAAGTCTGACGGAGCGACGCCGCGTGGATGATGAAGGTCGGAAGATTGTAAAATCCTTTTATAACTGAGGAATAAGCAGTGTGAGAGAAACGCATTGTGGTGACTGTAGGTTATGAATAAGCAACGGCTAATTACGTGCCAGCAGCCGCGGTAACACGTAAGTTGCGAGCGTTGTTCGGAATTATTGGGCGTAAAGGGCATGTAGGCGGTTGTGCAAGCTTGATGTGAAAGGCAGGAGCTTAACTCCTGGACTGCGTTGAG
+
8ACCCB:011)===;==;;;<;;CEFGGGGGGGGGGGGGGFGGGGGGGGGFEGFEEEFGGGGGG@F@FEGGGGFFGGGGG7FFGGGGGGGGGGGEFGGGGGCBFEFGEGGFGE<FFFCD,AFFGGGGFGGE7CFGCCDFGF8FGGGGGGFFGGGGCFGCFGGFGGGGGGGGGGGGGGGFGGGFFGGGG>79BC?9AFDGFG<+;FFEDEEGE55>FG;G*75?>FFFD0555,34FA0594F4@AF?9D11)-:<A2<C44;?B9)-47)*..43:)4,,49<A--5))..(53?678;-.
@M02996:162:000000000-B87FG:1:1101:12144:5230 1:N:0:ACTGAGCG+TATCCTCT
ACTACGGGTGGCTGCAGTGAGGAATATTGGTCAATGGGCGCAAGCCTGAACCAGCCAAGTAGCGTGCAGGATGACGGCCCTATGGGTTGTAAACTGCTTTTGTCGGGGAATAAAGTGACCCACGCGTGGGTTATTGCAGGTACCCGGGGAATAAGGACCGGCTAATTCCGTGCCAGCAGCCGCGGTAATACGGAAGGTCCGAGCGTTAGCCGGATTTATTGGGTTTAAAGGGAGCGTAGGTGGAAGGGTAAGTCAGCCGTCAAATTGCGCAGCGCAACTGCGGCCAGCGGGGGAAACGGGA
+
-888@?85:0)==8=;;==;;;;@6@;CCCCC@<<CCDE@@@CCFF<EDFFDDE;CCFE6CCC@6@BDFGEFFC6@FFFG,A<EFGC6@@@<DFCFF,,BEFBF?FDDCF,=EFG<FGGGGGGGGGGGGGB>D9@EGGGGGGGFGEG+CEG>FGED?D9>>C5CF9=FG>6AD>FFF9C=?88?C9DD+CDFCDECE0;A89EBC55>)0CEC@3/*.*29C=1/)<:AFFE4?>E76>C)9274@)4*5:F.)6>>6C3(<:A2)6)70)41()27((5)8(479?0>B0(-38<)(,((
@M02996:162:000000000-B87FG:1:1101:5062:5273 1:N:0:ACTGAGCG+TATCCTCT
CCTACGGGAGGCTGCAGTAAGGGATATTGGTCAATGGGGGGAACCCTGAACCAGCCATGCCGCGTGAGGGATGAAGGCTCTACGGGTCGCAGACCTCTTTTGCCGGGGGATAACGCGCCCCACGCGTGGGGCGGTGAAGGTACCCGGAGAATAAGCATCGGCTAACTCCGTGCCAGCAGCCGCGGTAATACGGAGGATGCGAGCGTTATCCGGATTTCTTTGGTTTAAAGGGTGCGCAGGCGGGGCGCTAAGTCAGCGGTGAAAGGCGACGGCTCACCCGAAGTATTGCCTTTGATGCGGG
+
88BCC5>==5)=;=====;==;;;CFGGGGGGGGGGGGGGDEGGGGGGGGGGFFFFGGGGGGGGGGGGGGGGGG9FFD,BFGFGDGGC@EGGGGDBEGGGFGEFGGGGECCE9?<*=4<CC@FGG7CC5E5*:CE*;+<?FGGEF>**/*;AFFFGFECGEG>C?E:@CCEGGGGGGFGGFC>@CD5377:CGDDG:4*))1:)?C554@75CEF7C)026<6/:FC7<=CB((404,0>996DFB5()(-9-54<0=)(-.)6)((-.3141-<<*4,(()(())..)5))-.))*)((-
@M02996:162:000000000-B87FG:1:1101:5052:5288 1:N:0:ACTGAGCG+TATCCTCT
CCTACGGGAGGCTGCAGTAAGGGATATTGGTCAATGGGGGGAACCCTGAACCAGCCATGCCGCGTGAGGGATGAAGGCCCTACGGGTCGCAGACCTCTTTTGCCGGGGGATAACGCGCCCCACGCGTGGGGCGGTGAAGGTACCCGGAGAATAAGCATCGGCTAACTCCGTGCCAGCAGCCGCGGTAATACGGAGGATGCGAGCGTTATCCGGATTTATTGGGTTTAAAGGGTGCGCAGGCGGGGCGCTAAGTCAGCGGTGAAAGGCGACGGCTCAACCGGAGCAGTGCCGTTGATACTGG
+
8ACCCAD=>0)=;==;=====;;CEFGGGGGGGGGGGGGGGGGGGGGGGGGGGGGGGGGGGGGGGGGGGGGGGGGGGGGGGGGGGGGGGGEGGGGGGGGGGGGGGGGGEGGGGGGGGGGGGGGGGGGGCGGGGGEGGGGGGGGFGGGGGGGGGGGGGGGGGGGGGGGGGGGGGGGGGGGGGGFEGGGDGGGGGFGG>GGFGGGEGGFFFFGGGFFGDAGGFGGGEBGGAFGFFFFF>FFG;D6:45>>929F<94>?GG2;F2:<?BBEFG994@09:7>>>91<BA>>D91<34AB4)48
@M02996:162:000000000-B87FG:1:1101:23073:5297 1:N:0:ACTGAGCG+TATCCTCT
CCTACGGGGGGCAGCAGCTAAGAATATTCCGCAATGGACGAAAGTCTGACGGAGCGACGCCGCGTGGATGATGAAGGTCGGAAGATTGTAAAATCCTTTTAAGTATGAAGAATAAGCAGGACAGGTAATGGTCCTGTGGTGACGGTAGTACTGGAAGAAGCAACGGCTAATTACGTGCCAGCAGCCGCGGTAATACGTAAGTTGCGAGCGTTGTTCGGAATTATTGGGCGTAAAGGGCATGTAGGCGGATAGGCAAGCTTGGGGTGAAAGGCGGGAGCTCAACGCCCGAACTGCGTTGAGA
+
-88BC?8=18)88889::::<::?CE<EFGFCE@BDFFE>CECCC?<EFGDCCC@@>FEFFB@B3@CE<>@3@@CCF@FGEFGEFFAFEFFFFEGGGC;CFGG3<<@BEGGD,CFF:FGG<CCGG,?C:>E<FG9C4BE2CFGGGGGG?CCB+?EF*CFEFFGGGGGEGG7+CFG6CFECC9:FAFGDGG7EC*A:>9FFC2+9+>BF>7)*100:CBDG5+2*+9AC?E)<?FBF??@*.2-156>BD(8)5>??BA0).7(4-7??FA>49>D*7((.498(-224;9,(43?,.43:1
@M02996:162:000000000-B87FG:1:1101:9835:5301 1:N:0:ACTGAGCG+TATCCTCT
GCTACGGGGGGCTGCAGTGAGGAATATTGGTCAATGGGCGAGAGCCTGAACCAGCCAAGTAGCGTGCAGGATGACGGCCCTATGGGTTGTAAACTGCTTTTATGCGGGGATAAACGAGGGGACGTGTCCCTTTTTGCAGGTACCGCAGGAATAAGGACCGGCTAATTCCGTGCCAGCAGCCGCGGTAATACGGAAGGTCCGGGCGTTATCCGGATGTAGTGGGTTGAAAGGGAGCGTAGGCCGGACTTTAAGCGGGGGGGGAAAGGTAGGCGCTCAACGGGGGCACTGCAGCGGGAACGGG
+
-88A@?89>5)88889::::::=ECE?CEFFBA=FDDFFCEC@CFC<EBEB=BEBBEFFA<BCB8>B@FFCFFFBCFFGG7>,>CG@:@>@BFGCFF=3=CFFFCGCDDF7<FGFGGGGGGGGGGGGGGGGGGG9EGGGGGDGGGGG5EEG+CFCC<:<:C3:EFF7EG@2:D5E?@EDEECB@DCDD7EFGDE5:D0?@9CG:E95<./CCCE)/24*2<CF9:)A:AFGF??>F62:C<*-8(..,*6-929(4(*9(053:0:).9(044(019(49<53(4:(.)).),(--74(21
@M02996:162:000000000-B87FG:1:1101:13709:5347 1:N:0:ACTGAGCG+TATCCTCT
GCTACGGGAGGCAGCAGTGAGGAATATTGGTCAATGGGCGGAAGCCTGAACCAGCCAAGTCGCGTGAAGGATGAAGGTATTATGTATTGTAAACTTCTTTAGCAGTGGAGTAAGAAGGTGGTCGAGACCACTGATGCAAGTACACTGAGAATAAGGATCGGCTAACTCCGTGCCAGCAGCCGCGGTAATACGGAGGATCCGAGCGTTATCCGGATTTATTGGGTTTAAAGGGTGCGCAGGCGGCTTTTTAAGTCAGCGGTAAAATCGTGGGGCGCAACCCCATCCGGCCGGTGATACTGGG
+
-8ABC?==81)=88=;;===;;;C6EEEEDFE@ACCEFFCDEDEFECECFEFFECDFGF6C@@B8@BCFFFGFDCEG,EC9ACECFF,EEEDFGDEG?<EFFFGD,ADEG==F,CFGG4FGCFGGGGGGGGGGGGGFGGGGFGGGGFGGGG9FGDCD@8@CDDEGGGGGE=DGGEFCCFGFDE>D@DG7CGGDEGGFCGFDGGFGCDD)@GGGF3**7;:ACD21)ADCFGF;?FFFBEC>D28-)))24?F.<ABFGG26>AF5:?(78DFF(.:5;::?F018(4037((-:):9-.3(
@M02996:162:000000000-B87FG:1:1101:13689:5348 1:N:0:ACTGAGCG+TATCCTCT
GCTACGGGAGGCAGCAGTGAGGAATATTGGTCAATGGGCGGAAGCCTGAACCAGCCAAGGCGCGTGAAGGATGAAGGTATGATGTATGGTAAACTTCTTTAGCAGTGGAGTAATAAGGTGGTCGAGACCACTGATGCAAGTACACTGAGAATAAGGATCGGCTAACTCCGTGCCAGCAGCCGGGGTAATACGGAGGAGCCGAGCGTGATCCGGATTGATTGGGTTGAAAGGGTGCGCAGGCGGCTGTTTAAGTCAGCGGTAAAAACGAGGGGCACAAGCCCATCCGGCGGGTGATACTGAG
+
88AAC?18=1)8888;;==;;C@E<@,CCCC@D<CC@DFBCCCCF8,CAE6,CE,,<FD,,8+8+8BCFFDFB=?EF4E5,C,<,A<,::<CDFC,?,9?CFEFF9:=AF,=E,CFGG,AF@FFFGG@EEFFDF9EFGGGCBFFG,=EGFD,@EFCC6+>8+3BEF=C8>3AD+DECFCC77*5@0;0+52>8@ECA*?;5?EB?9):)11=5>.**.1+;B59*0?:.8774::7(2779D10-..)*.6B-))-,:D6;5.))49(7(C>9(.27((((0(,.-6,(-(43:)68).),
@M02996:162:000000000-B87FG:1:1101:21464:5350 1:N:0:ACTGAGCG+TATCCTCT
CCTACGGGGGGCTGCAGTCGAGGATCATTTGCAATGGGCGAAAGCCTGACAATGCGACGCGGCGTGGAGGATGAAGGCCTTCGGGTTGTAAACTCCTGTCATAAGGGAAAAGGCGAGGGGACCTAATACGTCACTTAGTGGATTGTACTTTAAGAGGAAGCGACGGCTAACTCGGTGCCAGCAGCCGCGGTAATACAGAGGTCGCAAGCGTGGTTCGGATTTACTGGGCGGAAAGGGCGCGTAGGCGGGGAGGCGGGGCAAGGGTGAAATCTCCGGGGTCAACCCGGAAAGTGCGCTCGAA
+
-88ACAA=1)088889:::888:BBF<C5-<BDDFDFFGCFEEEGGFFFGGG88:=B@BF+6@>8>FEGEGFGFFGFGG@:@FCGFCF:BBCFFGGGG>FG;FGBFFFFGGCCCCFGG*FFCG:FGGGGGGGGG?:CFA+;FF9AFCG++<CGGGCC@5CC7;:CEGCEEG7C*;:CEGFEDFFCFGGGGCGG4CGFGGFF**7*77BF:11188>DBDD5+2C9@FF?F3>FF?F?BD1-)-817@>)24@BFF(4*/28F?:0:?2@)05).7::(,-37<F6>F>((86-)49.(-2,
@M02996:162:000000000-B87FG:1:1101:6385:5354 1:N:0:ACTGAGCG+TATCCTCT
CCTACGGGCGGCAGCAGTGAGGAATATTGGTCAATGGGCGGAAGCCTGAACCAGCCAAGTCGCGTGAAGGATGAAGGTATTATGTATTGTAAACTTCTTTAGCTGTGGAGCAATAATCGCCATGCATGGCGAGATGAGAGTACACAGAGAATAAGGATCGGCTAACTCCGTGCCAGCAGCCGCGGTAATACGGAGGATCCGAGCGTTATCCGGATTTATTGGGTTTAAAGGGTGCGCAGGCGGCTTTCTAAGTCAGTGGTTAAATAGCGGGGCTCAACGCCGTCCCGCCATTGGATATGGG
+
88BCCDF@)1)8888;;<;;;;;CFFGGGGGGGGGGGGEFGGGEGGGGGGFGGFFFFCGEFFFF@FF<FGGFGGGGG<E<EFEF?5F,CFGFFGEGGGGGDEFAF:BF5=,AF9AA,CF=F@CFGEEFGGEFGEDFGFCFGGGFFEFFGFGGGGGEGGGGGGGGGGGGGGGGGGGGGGGGGDFDGGGGGGGGGFGGFG*AGGGFGGFFFFGGGFFGCBG*=EG9E:GGFFGFFFFFFFFG>DB0(.)4726FAA9A)<C:(9<BF26<E;)7935F@0,4;F(,3(4((4(6942)*).60
@M02996:162:000000000-B87FG:1:1101:6411:5354 1:N:0:ACTGAGCG+TATCCACT
CCTACGGGCGGCAGCAGTGAGGAATATTGGTCAATGGGCGGAAGCCTGAACCAGCCAAGTCGCGTGAAGGATGAAGGTATTATGTATTGTAAACTTCTTTAGCTGTGGAGCAATAATCGCCATGCATGGCGAGATGAGAGTACACAGAGAATAAGGATCGGCTAACTCCGTGCCAGCAGCCGCGGTCATACGGAGGATCCGAGCGTTATCCTGATTTATTGGGTTTAAAGGGTGCGCAGGCGGCTTTCTAAGTCAGTGGTTAAATAGCGGTGCTCAACGCCGTCCCGCCATTGATACTAGG
+
88ABC>AA=1)8888;;<;;;;;;CEFAFGGGGFGFGFGGGGFGGGGGGGFGGFEF8FGGGGFGFGGGFGCGGEFFF=E9FABFFDDFFGFFGGGGGGGGFGDGFFF<?FEA:<FGFFGGGG7DGGGGGGGGGGCGGCFG8;9FGEGGFCECGGCFFGFFGDEGGGGCFGCF9DCFGGFGEDB?5:):DFCFD>EC:*>AGD=>C):8FFF::8=DC>D7/<79576:61*88??:328C9D0)2)6)*66=242>>FD<<F962>4).-1,484CF::(3>7>6?6(4246:<):9)).(
@M02996:162:000000000-B87FG:1:1101:18605:5363 1:N:0:ACTGAGCG+TATCCTCT
ACTACGGGTGGCTGCAGTGAGGAATATTGGTCAATGGACGGAAGTCTGAACCAGCCATGCCGCGTGCAGGAAGAAGGCCCGATGGGTCGTAAACTGCTTTTGTGGTGGAGCAATAAGGCGTACGTGTACGTTGATGAGAGTACATCACGAATAAGCATCGGCTAACTCCGTGCCAGCAGCCGCGGTAATACGGAGGAGGCAAGCGTTATCCGGATGTATTGGGTTGAAAGGGTGCGTAGGCTGTGCCGCAAGTCAGTGGTGAAATGCCCGGGCCTAACCTGGGAACTGCCATTGATACGGG
+
-88A@?=5801==8=;;==;;;;@,C<@CDFECAEADCFBCCEECA9ECFE@EA;:CECFE@@@8@BEGFEF,CCFGEGG+@7BEGEFE==DEGGGG,,BFE:EC4B@BFF<E5EFGGGGEGGGFGGGGGFFDFDFGGGGFGGG:EFGGGGDGGGFD9ABCD:EFG:EGC@EGGGFGGFA@9@>E;DG+CCGC?GGF4CDCGGFE<)>);CGDD3/09+2;CC11)<CABFF3?BF(4>DB*.).19959>D.6<A)<C6<F?>6<<3<4D>94)09(4).7?:>()..42)...)1:(30
@M02996:162:000000000-B87FG:1:1101:19022:5363 1:N:0:ACTGAGCG+TATCCTCT
ACTACGGGTGGCTGCAGTCGAGGATCATGGGCAATGGGCGAAAGCCTGACAAGGCGACGCGGCGTGGAGGATGAAGGCCCTCGGGTTGGAAACTCCTGGCATAAGGGAAAAGGCGAACCGACCCAACACGTCGGCGAGTTGATGGTACTGTAAGAGGAAGGGGCGGCTAACTCGGTGCCAGCAGCCGCGGTAATACAGAGGCCAAGAGCGGTGTTCGGATTGACTGGGCGGAAAGGGCGCGTAGGGGGCGAAGTGGGTCGGAGGGGAAATCTCCGGGCTCAACCCGGAAAGTGCGTCCGAA
+
8886@?=5:)1;=8=;;==888:@,;6;,-:C<@,@<@C@CCCCFC,C@EEC,9:@@CCF6=8>+8@CFDE=EDCEEG<F7EFDDB4@+7?DBBFGBE,BFFFGCFDDFGGFE=FGGGGGGGGDGGGGGGFGEECEEG4*?EB,?<BE6,6BFCECCFF+*/=BFGG*:FF+?*;1;EF?755:;>DGGG3CE*<9FCCFFDCF8CFFF>)29..:9;C77*2:+=FF:B)<9>?FFBE/41-;?)73)79:>(4<B*2495(702(8;):-638>:2((4?<?34>B722)6)3-7(423
@M02996:162:000000000-B87FG:1:1101:13283:5369 1:N:0:ACTGAGCG+TATCCTCT
ACTACGGGGGGCAGCAGTGAGGAATATTGGTCAATGGGCGGAAGACTGAACCAGCCAAGTCGCGGGCAGGAAGACGGTCCGATGGATTGTAAACTGCGTTTGTACGGGAATAAAGTGAGGGACGTGTCCCTTGTGGAATGTACCGTAAGAATAAGGGTCGGCTAACTCCGTGCCAGCAGCCGCGGTAATACGGAGGACCCGAGCGTGAGCCGGATTGAGTGGGTGGAAAGGGTGCGCAGGCGGAGGAGGAAGGCAGCGGTGAAATGTGCAGGCTCAAAAGGAAAACTGCCATGGAGACGGG
+
-88?@?98:)188889:<:9:99=,=,,CA:55=5?A,:8=@@CEB,?AD<+<A4:<DD,5>3>+68:CDCFGC3>C8CF7>*>BF<,8?<<AF<FF7+8===CCF@D<E+2CFG2CCGGGGEG<FFGFG+:*7?EFG+A@:CCE*;EGGG+<FCCC;2:>)/8CF7@C:1:D8CCA?C::107=17D*<:EDEGGE<937CE;=))8)/CEC7)**.0*9>=1*):67FDE3::DF9@G>G604;7(*-2;(,4<0ED(7F3<).-)*.*.-(.3/)5(4<:>:().),5))4:<F?(26
@M02996:162:000000000-B87FG:1:1101:5658:5372 1:N:0:ACTGAGCG+TATCCTCT
CCTACGGGAGGCAGCAGTGAGGAATATTGGTCAATGGGCGGAAGCCTGAACCAGCCAAGTCGCGTGAAGGATGAAGGTTCTATGGATTGTAAACTTCTTTTGTTCGAGGGTAAAGTGAGTCACGTGTGGCTTATTGCAAGTATCGAACGAATAAGCATCGGCTAACTCCGTGCCAGCAGCCGCGGTAATACGGAGGATGCGAGCGTTATCCGGATTTATTGGGTTTAAAGGGTGCGTAGGCGGGATGTTAAGTCAGCGGTCAAATTGTGTAGCTCAACTATACCGAGCCGTTGAAACTGGG
+
8ACCCDF=)1)=8=8;====;;;CCFGGGGGGGGGGGGGGGGGGGGGGGGGGGFFFFGGGGFGGFFGGFFEGGGGGGGGGGGGGGEFFGGGGGGGGGGGGGGFGGGGGGGGGGGGGGGGGGGGGGFFCGGGGGGGGGGGGGGGFGGDEGGGGGGGGGGGGGGGEGGGGGGGGGGFGGGGGGD>EGGGGGGGGGFGGFGGFGGEEGGFFFFDGGFBDGFGGFGGGDDGGFFGE08:BFFFG?G>>07@>FADFA<>BFGGF>>?FB>BDFBG2<<FGFFFFFFFFFFF;76:?F?267<A>(
@M02996:162:000000000-B87FG:1:1101:20857:5418 1:N:0:ACTGAGCG+TATCCTCT
CCTACGGGAGGCTGCAGTGGGGAATATTGGGCAATGGGCGCAAGCCGGACCCAGCAATGCCGCGGGAAGGAAGAAGGCTTTCGGGTTGTAAACTTCTTTTAAGTGGGACGAGAATGACGGTACCACTTGAATAAGCTCCGGCTAACTACGTGCCAGCAGCCGCGGTAATACGTAGGGAGCAAGCGTTATCCGGATTTACTGGGTGTAAAGGGCGTGTAGGCGGGACAGCAAGTCAGATGTGAAAGCACGAGGCTCAACATCGGGTCGGCATGTGAAACTGCGGTGCTTGAGTGCGGGAGAG
+
-88?@?=@=10==;=;;==;;@8@,@,6CAF<CC6@CDEB@@@CFC+@@@@CEA:CA9CC,88>+7CCFDCCGADEFG,9,ABCDB8C4?<?A,AFC<5AFFG,?FCCEFG7FGFFGGGGGGGFGGC,CEFFCFGG,@FGGG7CGGAFGE@FGF;C*D9@89>CF*?EC@FC;CFDGGECCDA=C7*91ADEDE:*1@F=:DG0;1=FFBGG3>)>98CFFCECEECC:>CF6<<FF28*6><9A7?<GBFD9(27?C*(,<24.((-07)(.6F??))6<)4-(2-).4:)4>(4@>>22
@M02996:162:000000000-B87FG:1:1101:14716:5419 1:N:0:ACTGAGCG+TATCCTCT
CCTACGGGTGGCAGCAGTAAGGGATATTGGTCAATGGGGGGAACCCTGAACCAGCCATGCCGCGTGAGGGATGAAGGCCCGACGGGTCGCAGACCTCTTTTGCCGGGGGATAACGCGCCCCACGCGTGGGGCGGTGAAGGTACCCGGAGAATAAGCATCGGCTAACTCCGTGCCAGCAGCCGCGGTAATACGGAGGATGCGAGCGTTATCCGGATGTATTGGGTTTAAAGGGTGCGCAGGCGGGGCGCTAAGGCAGCGGTGAAAGGCGACGGCTCAACCGGAGCAGTGCCGGGGAGACGGG
+
-88AC@85:)0=;8=;;==<<;;;CE<FFGGADAFAEFDEDEDFGGCEEGFCDEEDBFDFA>@C6@FCFDEFEFFGGGEG+@>BDGCFFFC:@FF<FC:FCFGGCFEDCF*<FFGGGGGGGGGGGGGGGGGGGG1?FGGGG@FFGGGGGGG?FGC<@36?>3AGGG7FCE;FDFFCGFDCC7<:D9DGCGGG=5:EB9FFCGGFE<7D)=FGDD5)26*09C=1*0AF<F>;4?079>799D9>BBB2/(7?(8?FBGG3;FFABFF>899;B(7<9<:>;)39(465:<7((-2(83(39
@M02996:162:000000000-B87FG:1:1101:6629:5441 1:N:0:ACTGAGCG+TATCCTCT
CCTACGGGGGGCAGCAGTGAGGAATATTGGTCAATGGGCGGAAGCCTGAACCAGCCAAGTCGCGTGAAGGATGAAGGTATTATGTATTGTAAACTTCTTTAGCTGGGGAGCAATAATCGCCATGCATGGCGAGATGAGAGTACACAGAGAATAAGGATCGGCTAACTCCGTGCCAGCAGCCGCGGTAATACGGAGGCACCGAGCGTTATCCGGATTTATTGGGATTAAAGGGTGCGCAGGCGGCGTTGTAAGTCAGTGGTTAAATAGGGGTGCTCAACGGCGTCCCGGCATTGATGCTGGG
+
88ACCAD=0))8888::<99:::9EFGGGC,CEFGGGG?F@EF:FGGGGF-FEFF>CAFCFBFF:CB3EFDCFFCFC<9FF,<E@9E,E,@C9BF;FEDAFD37@,@<FC:FC9FE@;FGD<*@@<;;<4=*=F8B;CGFCFFCCF82BCF9BFF6<3>CE3:C@<+208**/;:6E6:F/C)08DG**<7CE>CC)*/.//:)?77))*0*9)0**.::6@F*3)+0)9C5(40)((7C6C6)()0(1)6@4A:<-+2-(/-44-9)73/3()*+/(((,)(,(2((-(-)5)))*..83
@M02996:162:000000000-B87FG:1:1101:26250:5451 1:N:0:ACTGAGCG+TATCCTCT
CCTACGGGGTGCTGCAGTGGGGAATATTAGGCAATGGGGGCAACCCTGACCTAGCAACGCCGCGTGAAGGAAGAAGGCCTTCGGGTTGTAAACTTCTTTTATGAGGGACGAAGGAAGTGACGGTACCTCATGAATAAGCCACGGCTAACTACGTGCCAGCAGCCGCGGTAATACGTAGGTGGCAAGCGTTGTCCGGATTTACTGGGTGTAAAGGGCGTGTAGCCGGGTCGGTAAGTCAGATGTGAAATCCACTGGCTCAACTCGTGAACTGCATTTGAACCTGCTGATCTTGCGCATCGTA
+
88ACC>881))8===;==;;;888C6CF<FGGGFFGGGEEEGGFGFGEFFGGGGGGGGGGGGGGFGGFGEGGGF?FEFGGCDFGGGF:F<EFGDFGFFFF<FFFFGGDFFGDFCGFFGFF,>:FFGF?FCEFD9EDDFF,@BE73B:@@EFDGCCGGGGFFFEGEEDE7*BFGC=FEF59,:FFFDCGD5DGGFG5BC5*:CF6CCAB36797=:CDBDDF9C:CB577@<@::<BAF?C5:<8<*/6D>7?)533<CC>FFA2,870*)*5<<F+*-6,,8?(())):A><)((-044((
@M02996:162:000000000-B87FG:1:1101:14727:5452 1:N:0:ACTGAGCG+TATCCTCT
ACTACGGGTGGCTGCAGTGGGGAATAATGGACAATGGGGGGAACCCTGATCCAGCGACGCCGCGTGAGTGAAGAAGGATTGCGGGATGTAAAGCTCTGTAAGTGGGGAAGAAGATGACGGTACCAACAGAATAAGCCCCGGCGAACTACGTGCCAGCAGCCGCGGGAATACGTAGGGGGAAAGCGTTATCCGGATTGACGGGGTGTAAAGGGAGCGGAGACGGCGAGGCAAGTCGGGAGGGAAAGCCCGCGGCGTAACCGCGGGACGGCTGTGGAAACTGAATGGCGGGAGTGTCGGAGAG
+
688?@A=5=0)=,8=;;=;;688@6;,6CEEFDCCCCFCC:@C<F:EFF:-,5A4==FEF+88>388=3>==BABF,@8:,3@C+@3@,@;A;=7@A9,@@F,33>CCCCG,@B,?FGGG*6CFGGGGGEGFE<?9:*BFG**:?E*<FE8CGCC<*;72/122:8:E6<FG9:EEGDC**1.)/1*9*2:157**)22)1/7)2)9=?7FE4>>C),995A/9E>*72>5:).(<7(.)41.040.(93-7-((-31*-(84;9((,0,)...00*,-.)7)-..,413;(4)),.(,(,
@M02996:162:000000000-B87FG:1:1101:6646:5453 1:N:0:ACTGAGCG+TATCCTCT
CCTACGGGGGGCAGCAGTGAGGAATATTGGTCAATGGGCGGAAGCCTGAACCAGCCAAGTCGCGTGAAGGATGAAGGTATTATGTATTGTAAACTTCTTTAGCTGTGGAGCAATAATCGCCATGCATGGCGAGATGAGAGTACACAGAGAATAAGGATCGGCTAACTCCGTGCCAGCAGCCGCGGTAATACGGAGGATCCGAGCGTTATCCGGATTTATTGGGTTTAAAGGGTGCGCAGGCGGCTTTCTAAGTCAGTGGTTAAATAGCGGTGCTCAACGCCGTCCCGCCATTGATACTGGG
+
88AACAD=):)8888::<::::CFFGGGGGGGGFGGGGGGGGGGGGCGGGGFFFFFFFGFDFGF=FEGGGGGGFFFFB=FD@FGGA@FFGFFGGGGGFFFGGGCFBFGGGGGGCGGGGGGGGDGGFGGGGGGGDGG@8BFGGGGGGGFGGGGGGGGGCGGGGGGGGGGDGGGGGGGGGGGGDE>ECGDGFFGGFGGFFGFGGGFGGFDFFFDD@BCF<DCFGG<E5FFFFGFF<?DF>E1(7337)<97><F>AFF>FGF0@A<4>A>FB99;2*<94:09E7;122-44,66.)6@<44(
@M02996:162:000000000-B87FG:1:1101:26263:5464 1:N:0:ACTGAGCG+TATCCTCT
CCTACGGGGGGCTGCAGTGGGGAATATTAGGCAATGGGGGCAACCCTGACCTAGCAACGCCGCGTGAAGGAAGAAGGCCTTCGGGTTGTAAACTTCTTTTATGAGGGACGATGGAAGTGACGGTACCTCATGAATAAGCCACGGCCTACTTCGCGCCAGCAGCCGCGGTAATACGTAGGTGGCAAGCGTTGTCCGGATTTACTGGGTGTAAAGGGCGTGTAGGCGGGTCGGTACGGCAGATGTGAAATCCACGGGCTCTACGCGTGAACAGTATTTGAAACTGTTGTTCTTGAGTATCGGG
+
8ACCCE==AA)8+88::::::888BFGG,EGGFGGGGG@CFGG+FFGGGGG9FFFGG,FFGGGGFGGGGGGGGFFGFG<FGGGGGGGGGGGGGGGGGGGGG@F,>DGGGGG**1,,,3@,,411<F+F9F9:CF9++2?5+=8****2CC++/***:CGG8DG8E5*1>ECC7:C<+::00*))07*>D*/*3**2)**1*236CF).)/03*9)*9(995C+07)/14))70,()((8/,*-1)1=4*,)6(3-3(:*.:)(49((-9)*)).*+0))65FF))..2)5)4)).)14:((
@M02996:162:000000000-B87FG:1:1101:8954:5466 1:N:0:ACTGAGCG+TATCCTCT
GCTACGGGAGGCTGCAGTGAGGAATATTGGTCAATGGGCGGAAGCCTGAACCAGCCAAGTCGCGGGAAGGATGAAGGTATTATGTATTGTAAACTTCTTTAGCTGTGGAGCAATAATCGCCATGCATGGCGAGATGAGAGTACACAGAGAATAAGGATCGGCTAACTCCGTGCCAGCAGCCGCGGTAATACGGAGGATCCGAGCGTTATCCGGATTGAGTGGGTTTAAAGGGTGCGCAGGCGGCGTTCTAAGTCAGTGGTTAAATAGCGGTGCTCAACGCCGTCCCGCCATTGATACTGGG
+
-8A?C?5=8:)==;=;;==;;;@C;C<ECDEEDAEDFDFEDECEFDECDFC@EACCEFG:C@@@+>FEGDFGFCCFG<F,,C,C5C<,CC@BEFFFFA9AFGG9?:AADGFDF,EFBFFGGG+AFGGGGGGFCC8DFGGGFGAFFFEFGGGCFGECD9?>CC@EGFAFG:6CDFGG>CCC99@>C;DD7ECGCEGGF*;FCDGF=::B);:ECD8**7**9@=/:)<CAFFF1:0>>;BD>D;5(.)-9>A@-6<A6?F-(9<A)5AF>>*49)*26(437>42>?F>14-)-)..9<5.(
@M02996:162:000000000-B87FG:1:1101:6636:5469 1:N:0:ACTGAGCG+TATCCTCT
CCTACGGGGGGCAGCAGTGAGGAATATTGGTCAATGGGCGGAAGCCTGAACCAGCCAAGTCGCGTGAAGGATGAAGGTATTATGTATTGTAAACTTCTTTAGCTGTGGAGCAATAATCGCCATGCATGGCGAGATGAGAGTACACAGAGAATAAGGATCGGCTAACTCCGTGCCAGCAGCCGCGGTAATACGGAGGATCCGAGCGTTATCCGGATTTATTGGGTTTAAAGGGTGCGCAGGCGGCTTTCTAAGTCAGTGGTTAAATAGCGGTGCTCAACGCCGTCCCGCCATTGATACTGGG
+
8ACCCDAAA8)8888::<:::::CCFGGGGGGGGGGGGGGGGGGGGGGGGFGGGFFFFGFFFFF@FGGGGGGGGGGGGGCFGGGFCFFFFFFGGGGGGGGGGGFGFGGGGGGGCGGGGGGGGFGGGGGGGGGEG@FGGGGCGGGGGGGGGGFGGGGGDFGGGGGGGGGGGGGGGGGGFGFGGFFGDGGGGGGGFGGEFGFGGGFGGFFFFGGGFB5FAFGFGGCG:FFFFGFF?FFFFFGFGF3,746?<AF))-6.<FA2FA>AAF<E99>FA4A?11>1B>69BB14969AA)6/6<?(
@M02996:162:000000000-B87FG:1:1101:17927:5484 1:N:0:ACTGAGCG+TATCCTCT
ACTACGGGAGGCAGCAGTGAGGAATATTGGTCAATGGGCGAGAGCCTGAACCAGCCAAGTAGCGTGAAGGATGACGGCCCTATGGGTTGTAAACTTCTTTTTCCGGGGGATAAAGTGACCCACGTGTGGGTTATTGCAGGTACCCGGTGAATAAGGACCGGCTAATTCCGTGCCAGCAGCCGCGGTAATACGGAAGGTCCGAGCGTTATCCGGATTTATTGGGTTTAAAGGGAGCGTAGGGGGAAAGGTAAGTCAGCCGTCAAATCGCGGAGCGCAAGTCCGGCCAGCGGGTGAAACGGGG
+
88A?CB5:810==8=;;<=;;;CCCC,<CCF9A@CAEFFCF@@CDE8CAECCAACCEEEC@E@@,@FFGFFBEE<CEGGG7ACEDFE,@89?EFFFG9<EF9FD?FDDDF+?FGG<FFGFGGGFFGFGGGGEEAEEGGGGGGGGGEE+@DF=DGBCE:CBCD*>CE:FGC>?DCFCD9>C75)8=):7;EGGCB=EF;DA78=5C>5@)97>C;75*6*01@:9*0<DABD7,81B035/(12537.40.49.)..,07,3>16),34>;)19,7/8().)7(424,,34(-42<A4(-(-
@M02996:162:000000000-B87FG:1:1101:17906:5490 1:N:0:ACTGAGCG+TATCCTCT
ACTACGGGAGGCAGCAGTGAGGAATATTGGTCAATGGGCGAGAGCCGGAACCAGCCAAGTAGCGTGAAGGATGACGGCCCTAGGGGTGGTAAACTTCTTTTTCCGGGGGATAAAGTGACCCACGTGTGGGGTATGGCAGGTACCCGGGGAATAAGGACCGGCTAATTCCGGGCCAGCAGCCGCGGTAATACGGAAGGGCCGAGCGTTAGCCGGATGGATGGGGTTGAAAGGGAGCGAAGGGGGAAAGGGAAGTCAGCCGTCAAAGCGCGGAGCTCAACTCCGTCCAGCGGTGGAAACAGGG
+
88A?C?88811=88=6;<=;;;;6;@,,CAC,@@,C@CC@@B@BF8+@@C669A9:@ED,<CC@,8BDFFD9EA,?CFCF,A,=EF?+>45??F<AE,,C<,BE?BCDCC+3CEFAFFBDAFGG8F=FFG+3@<,@8CEG:C9=FEG8EGG>CCE?:1*<:41:F,4B?B*=58CC*770/7)5=9CD*20;8):E@37777C5:9)0)9C:CB.)*.**8>=1*)3:9@C@1:>F(-7C(967:F5:3<:B,.6A3*1(,;:>),4(<2143,)21().)8-((-4(--((--47)..(1
@M02996:162:000000000-B87FG:1:1101:4163:5559 1:N:0:ACTGCGCG+TATTCTCT
CCTACGGGAGGCAGCAGTGAGGAATATTGGTCAATGGGCGAGAGCCTGAACCAGCCAAGTCGCGTGAAGGAAGAAGGTTTTATGGATTGTAAACTTCTTTTGTCTGAGGGTAAAGTGAGGGATGCGTCCCTTATTGCAAGTATTCGAAGAATAAGCATCGGCTAACTCCGTGCCAGCAGCCGCGGTAATACGGAGGATGCGAGCGTTATCCGGATTTATTGGGTTTCAAGGGTGCGCAGGCGGTTGTTTAAGTCAGTGGTGAAATCGTGTTGCTCAACCCTATCAGGCCGTGTATACTGTT
+
AACCCB@=)01=8=8==<==;;;;CCCFEEFGFDFE8FGG++@FFFGGGGGFGFGF<EFFFGEGFGGFFGF,@FFF,E,,BEEGFFGGFF9CEFFGFGGGEFED9,CF,:@<E,95A,E,++,+,4684@>E49E,@,,8C7E,,8,,8C8B,,@,@EF@>>FC=DFED8++=D9EGFFCC7?BEGGGGGGCC>E5AG4/)7*???>BFFG7D5>GG<GGFFC<==+3)1*05(6)(45319>.()..95)*65<<)00:(92)--(45,*..6@+/:(((0).)))(--3((().1:6-)
@M02996:162:000000000-B87FG:1:1101:4177:5571 1:N:0:ACTGAGCG+TATCCTCT
CCTACGGGCGGCAGCAGTGAGGAATATTGGTCAATGGGCGAGAGCCTGAACCAGCCAAGTCGCGTGAAGGAAGAAGGTTCTATGGATTGTAAACTTCTTTTGTCTGAGGGTAAAGTGAGAGATGCGTCTCTTATTGCAAGTATCAGACGAATAAGCATCGGCTAACTCCGTGCCAGCAGCCGCGGTAATACGGAGGATGCGAGCGTTATCCGGATTTATTGGGTTTAAAGGGTGCGTAGGCGGATGATTAAGTCAGCGGTGAAAGCGTGTTGCTCAACAATACCAAGCCGTTGAAACTGGT
+
8ACCCBFF)0)8888;;<;;;;;CFFGGGGGGGGGGGGGGGGGGGGGGGGGGGFFFGGGGGGGGFGGGGG8FFFGGGGGFGGGGGGGGGGBFGGGGGGGFGGFGGGGGGGG8FEGGGGGGFGFEGGGGGGGGGGGGGGFGFGGFCGFGDGGGGGGGGGGGGGGDFFGCFEGGGGDGGGGGGGFFGGGGG:F>E6CGFGGFGGGFEDEBFFGDGAEG=AGGFGGGGBF74FF3:BFF(8BD<DB77>@DGABFFFAF:ED07F7<)89BEFGFAAFC=?8?)/.4),2389??F0<4?)40.
@M02996:162:000000000-B87FG:1:1101:15202:5572 1:N:0:ACTGAGCG+TATCCCCT
GCTACGGGGGGCAGCAGCTAAGAATATTCCGCAATGGACGAAAGTCTGACGGAGCGACGCCGCGTGAACGATGAAGGTCGGAAGATTGTAAAGTTCTTTTATAACTGAGGAATAAGTACTTTGAGAGAAACGGAGGATGGTGACTGTAGGTTATGAATAAGCAACGGCTAATTACGTGCCAGCAGCCGCGGAAACACGTAAGTTGCGAGCGGTGGTCGGAAGGATTGGGTGGAAAGGACGAGTAGGCGGGTGGGTCAGCTGGGTGTGAAAGGCGGGGGGCCAACCCCCGAATGGCGGTGAG
+
-8AAC?898)08788:::,:5:9C?<C9EFFC=:7=CAA>CCB:<,,A?EC>@C=:=CCF=BCB+@C@EB@FC>FBF8@FE@:C:,<FFFCA@3,@F9,?F@FF,3<<<FF:7CEF,@<,3,?FGGGGFCFGEFG*CB<F+9>>74>CCE++?,39<+:0:>FGGGGG58C+23<:02**37)0:**>1>1*/80AFC9?<F+1225BD)7:183*9-91)1/99*C<?01.147:::)1(9-<6?679,-.(-((.:*)(03(4(-./6C209>>),-((823(4<,3(3((..40(-,,
@M02996:162:000000000-B87FG:1:1101:12680:5624 1:N:0:ACTGAGCG+TATCCTCT
GCTACGGGGGGCAGCAGTGGGGAATATTGCACAATGGGGGAAACCCTGATGCAGCAACGCCGCGGGAAGGAAGAAGGTCTGCGGATTGTAAACTTTTGTTCTTAGTGAAGAGAATGACGGTAGCTAAGGAGCAAGCCACGGCTAACTACGTGCCAGCAGCCGCGGTAATACGTAGGTGGCAAGCGTTGTCCGGAATTACTGGGTGTAAAGGGAGCGCAGGCGGGAAAGCAAGTGGGATGTGAAATGTCGGGGCTGAACCCCGGAACGGCACCCAAAACTGATTATCTGGAGTGAAGGAGAG
+
6-8?CB=8:008888::9:::=BB,=,CBBF9A<:?BCDDBCDFGD,A=9E,5A8B=FEC+>3>+5C@EC<FC:,@F8D>,;@@<*8>,7<@>3;,<?8@C9ECC3=@AFB3CF<FGFGGGGGGGFFFGGGGCFFGGGGGGC*CGF9CGG8CCCF88C70;72?E*:?+<CC99CD0<52:C5.8/*110:E=@G*90:*:DC8:)199?CG<>)9C;7/5?=D=7C*(/77.)47:(026:)9)9*.729),-(47<C:6DB033(4),)(--78><)64/))))))-).(.)6:)4323
@M02996:162:000000000-B87FG:1:1101:12694:5638 1:N:0:ACTGAGCG+TATCCTCT
GCTACGGGGGGCAGCAGTGGGGAATATTGCACAATGGGGGAAACCCTGATGCAGCAACGCCGCGTGAAGGAAGACGGTCTTCGGATTGTAAACTTTTGTTCTTAGTGAAGAGAATGACGGTAGCTAAGGAGCAAGCCACGGCTAACTACGTGCCAGCAGCCGCGGTAATACGTAGGTGGCAAGCGTTGTCCGGAATTACTGGGTGTAAAGGGAGCGCAGGCGGGAAAGCAAGTGGGAGGTGAAAGGTCGGGGCTTAACCCCGGAACGGCACCCAAAACGGAGTGTCGTGAGTGAAGTAGAG
+
-8ABCB8=:5088889:<:::88=4?<FFGGFGC?BCFDDEEFGGD8EB?EEEA:?AFEFC>@B8>CFGGCGFC>>C@F<,3DC@*@F3@ABFDFFGF3DFCFFC8>@CFG7FGCGGGGGCFGGCFGGFFGGFAFGFGGGGGCFGGGGGGFGGGF?*;7;*7?EG5:E9CGGC:@C3<CAFD:<=9*9/<CGD@G;@CG4:>F0;1=FF?FGC@DGD29C5CC77<:*.96>..8::0<*-:31)819GB>B(7059CFFBFF>F>(454)40:@CF0(:4),(.6(,48<)4>></-.44
@M02996:162:000000000-B87FG:1:1101:12675:5642 1:N:0:ACTGAGCG+TATCCTCT
ACTACGGGGGGCAGCAGTGGGGAATATTGCACAATGGGGGAAACCCTGATGCAGCAACGCCGCGGGAAGGAAGACGGTCTGCGGATTGTAAACTTTTGTTCTTAGTGAAGAGAATGACGGTAGCTAAGGAGCAAGCCACGGCTAACTACGTGCCAGCAGCCGCGGTAATACGTAGGTGGCAAGCGTGGTCCGGAATTACGGGGGGTAAAGGGAGCGCAGGCGGGAAAGCAAGTGGGATGGGAAAGGTAGGGGCGTAAACCCGGAACGGCCACCAAAACTGATGTTCTTGGGGGAAGGAAGG
+
-8<BCB558))8888::<:9:88=4?,<AFGCB=,?CDDDEEDGGC@BA?BACE<?CFEFBB>=+>FEGGDGF<:>C>>C,,>CC<<>?<;@9CA,C<,3C;CFB,?BFGG,@FCFGG:FCFGGGGGGGCFFGGGG7EFGGGC8CGCFGG8CGGFG5F<0*1:8E*:A+@9C79E70<5*09@>E5/99<*C8BE*9CF)9DE38)8@?=C51>3<33CD>C=DC72*.975)).>?(753C30,7*)24:D9((-4*04(.,(-((4)()-837:7().-1)))--).)((-444)((,,
@M02996:162:000000000-B87FG:1:1101:11112:5659 1:N:0:ACTGAGCG+TATCCTCT
ACTACGGGTGGCAGCAGTAGGGAATATTGCACAATGGGGGAAACCCTGATGCAGCAACGCCACGTGTGGGAAGAAGCATTTCGGTGTGTAAACCACTGTCGTGAGGGAATAATGCTTGGCCTCGGCCAAGTTGAATGTACCGCGAAAGGAAGCACCGGCAAACTTCGTGCCAGCAGCCGCGGGAATACGAGGGGTGCAAGCGTTGTTCGGAATCACTGGGCGTAAAGGGAGCGCAGGCGGAGAGGCAAGCAGGCGGGACAAGACCGGGGCCCAACCCCGGACCGGCAGACTGGACTGTGG
+
888?CA85=0)=;8=;;==<;8;C6C<CCFGGFCD@CDDDCEFFGGCEE<DEFECEEGEF@68@:C:CCEFGGCFGEFEE9AFEBFCFBEEEFGFGDF5FFDFGCFDEF,C?9FG<,CFFGBFGGGGGGGDFEFGCCCFFG8CFGGGGGGGGGGGECEGGEFG,,@C8ACGFGGGFGECCEC):87FFFGGEDD=EAFDFFG*)//.@BBDE/=FGF4>FFG*9CFGFBFG>9B6>6>@GFD;)48BBG:??(((7(:):2)4:0;BFDF728:DEE(4;>B;(4413,4,5:??)82)4
@M02996:162:000000000-B87FG:1:1101:16803:5667 1:N:0:ACTGAGCG+TATCCTCT
ACTACGGGCGGCTGCAGTAGGGAATATTGCACAATGGGGGAAACCCTGATGCAGCAACGCCACGTGTGGGAAGAAGCATTTCGGTGTGTAAACCACTGTCGTGAGGGAATAATGCTTGGCCTCGGCCAAGTTGAATGTACCGCGAAAGGAAGCACCGGCAAACTTCGTGCCAGCAGCCGCGGGAATACGAGGGGTGCAAGCGTTGTTCGGAATCACTGGGCGAAAAGGGAGCGCAGGCGGAGAGGCAAGCAGGCTGGACAAAACCGGGGCCCAACCCCGGACCGGCAGACGGGACGGGTG
+
-88?CB5881)8888;;;;<;@@C6C6@CFGECCEDDFDDEEDFGD@EE<EADE:CDFEG==B>,C,:BEAEECFFFGDC,EFD8FFF<EADFGGGGF<FGFGGEGDCE,C?,EF,=FGGGEFGGGGGGGFGGGG9EBFFG+@FEGGGGGGFGGGGCE>FEFF,7>E1A@EFFGG?FFC:7C.8:*8:D:DGDF5EFGGB3D:789<FB@GG*7BFF<FGFG*1C>FD?:C;909EFF>D699)-8<:F?BF(4(4(:*8:),3:9;FFBG9BFFE@6>B>EF391>324-46<3(0(,(
@M02996:162:000000000-B87FG:1:1101:25533:5679 1:N:0:ACTGAGCG+TATCCTCT
CCTACGGGAGGCTGCAGTAGGGAATTTTCGGCAATGGGCGCAAGCCTGACCGAGCAACGCCGCGTGAAGGAAGAAGTATTTCGGTATGTAAACTTCTGTTATAAAGGAAGAACGGTATATGTAGGAAATGACATATAAGTGACGGTACTTTATCAGAAAGCCACGGCTAACTACGTGCCAGCAGCCGCGGTAATACGTAGGTGGCGAGCGTTATCCGGAATTATTGGGCGTAAAGAGGGAGCAGACGGCAGCTAAGGTCTGTGGTAAAAGCCTGGGGCTCAACCCCAGCGAGCCATGGAAA
+
8BCCCF>581)=;;8======8;CFEGGGGGGGGGGGGGGFGGGGGGGGGGGGFFCGFGGGGGECFGGGGGGGEGGFGGGGGGGGGGGGGGGGGGGFGFGGGGGEEFDGGGGGGGGGGGFGFFGGGEFFFCFGGGGGGGGGGGG7EGGGGFGGGGGGGGGGGFGGEGDGGGGGGGGGFGGGGFFFGGGGGGEGFGGFGFFGGGFFGFFFFGGGFCGGF33;C?FFFFGFFGFFF9@?BFD<DF:05>1C97@:A<>?C>>?F6745<AFB9::<FGE?2:<??F<<B?B636(33<6133<
@M02996:162:000000000-B87FG:1:1101:18608:5681 1:N:0:ACTGAGCG+TATCCTCT
ACTACGGGCGGCTGCAGTGGGGGATATTGCACAATGGAGGGAACTCTGATGCAGCGACGCCGCGGGTGGGAAGACGGTCTTCGGATTGTAAACCACTGGCTTTGGGGACGAGAATGACGGTACCCAAGGAGGAAGCTCCGGCTAACTACGTGCCAGCAGCCGCGGTAATACGTAGGGAGCGAGCGTTGTCCGGAATTACTGGGTGTAAAGGGAGCGTAGGTGGAAAGACAAGTGGGATGTCAAATATATCGGCTGAACTGGTATCCGCATTCAAAACGGTTGTGCTGGAGGGAAGAAGAGG
+
88@CCA:85018888;;;;;;8@B:F@9@FGFD<,CCCCCCECFGECCEEDEEA9@>CBF>>>>+>+@CE=DED=CBFFE,,B@@FCG<FDDFGEGGFFGG=<FCFED@FG*FG9FDFGGGGGGGGGGF>FFGGGG8BEFCG@GGGCGGG8CGFCCFFF<C7=BF:CC:@9A9CFDE:C:=7:>C>*C1<>CCEC*7>C8:DG7?1=?FFGGDD>C/(9D9<=<F4:53?C>6)5<?37*)2-92?6:*)4>1((.8+*480-.<28?@(*.5-*<>0:(-)416))..,(,,43().(44
@M02996:162:000000000-B87FG:1:1101:25511:5681 1:N:0:ACTGAGCG+TATCCTCT
CCTACGGGAGGCTGCAGTAGGGAATTTTCGGCAATGGGCGCAAGCCTGACCGAGCAACGCCGCGTGAAGGAAGAAGTATTTCGGTATGTAAACTTCTGTTATAAAGGAAGAACGGTATATGTCGGAAATGACATATAAGTGACGTTACTTTATCCGAAAGCCACGGCTAACTACGTGCCCGCCGCCGCGGTAATACGTAGGTGGCGAGCGTTATCCGGAATTATTGGGCGTAAAGAGGGAGCAGACGGCAGCTCAGGTCTGTGGTAAAATCCTGGGGCCCAACCCCTGCCATCCATTGAAA
+
8ACCCF1:50)=;=8===;<=8;;C,EFEF:CFEGCFGGGDGGGGGGGGGGCFFF:FFGGGGGGCFEGGGGGGGEFCA<,@A<BF8FBA,CFFEF,?5FFAAB??<FAFGFD=:::4AE<,C,A:@3>9<;FDFCGGEAF9EF78>DE;DFFG9,6C8CFCC88C:**@DF78E51,*4,=;/9C)/:)5:*3;CF5=CA3C+0A75@)./*90*:C63D>+9C9@+915/0(4)/((.5,)-)()0,)(-54)47(+*6(*6(.6<)0)25)-)2.4(,(.4?03(-10).5(5)*---6
@M02996:162:000000000-B87FG:1:1101:18589:5684 1:N:0:ACTGAGCG+TATCCTCT
CCTACGGGCGGCTGCAGTGGGGGATATTGCACAATGGAGGGAACTCTGATGCAGCGACGCCGCGTGTGGGAAGACGGTCTTCGGATTGTAAACCACTGGCTTTGGGGACGAGAATGACGGTACCCAAGGAGGAAGCTCCGGCTAACTACGTGCCAGCAGCCGCGGGAATACGTAGGGAGGGAGGGTTGTCCGGAATTACTGGGTGGAAAGGGAGCGGAGGTGGAAAGACAAGTGGGATGGCAAATAAATCGGCTGAACGGGTAGCCGCATCCAAAACGGTTTGTCTTGAGAGAAGAAGGGG
+
-88AC>585108888;;;;6;@:@,@,,@@FEA<9CC<CCCCDFFF9CCC@,CA:@>FCF>>@>4>+:BCBCED,BC?F:5@FDE:FF<@?A?FGGDFGG86,C<FCB@FE7FE,FG<FFDFFGGGGGGGFGGGEF6DFFC57FFG7EGG,CFG;C*<8<81=CG8CE*<CE*<ACE75*515)1/29/<>CC>E*):7*29F):)8F65>ECB@G399D);7>FBF5367@6-4;6(0*4>25)**.*.4;(((44<*8<)-(.)70>()(.7B@4-:,()((.))...(.-8:()4(43
@M02996:162:000000000-B87FG:1:1101:9535:5687 1:N:0:ACTGAGCG+TATCCTCT
ACTACGGGTGGCTGCAGTCGAGGATCATGGGCAATGGGCGAAAGCCTGACAAGGCGACGCGGCGGGGAGGATGAAGGCCTTCGGGTTGGAAACTCCTGGCATAGGGGAACAGGCGATCGTACCTAATACGTAAGTGAGTTGAGGGTACCCTAAGAGGAAGGGGCGGCGAACTCGGGGCCAGCAGCCGCGGGAAGACAGAGGCCAAGAGCGGTGGTCGGATTTACTGGGCGGAAAGGGCGCGTAGGCGGGCTGGCGGGGCAAGGGGGAAAGCTCCGGGCCCAAACCGGAAAGGGCGCTGGAA
+
68,=A?95:)1;;8=6;=;88866,;6;,-C<C@CDDFFECC@CFE,CAEDD,96@@8BF:=+>+6@CFG@FD<?DDAAA,<BCD8+@+=><D<FG9F,DF,>F<FDDEFECD<FE*>*,>FE@FFFG9F,FFG@BCGG,?CF,=*>2?CCBCFFCDCD+*/=BEGG*:CC7>EE5EE7::*?;;FC<DE3:C)00?F<?CC578<855;)*1).2925/)+22<9FF<E9D1;:;??@7,),7:*7>)1(040;(9*992F019918765))5>C5(4(4).4021(--411(--)-4(.
@M02996:162:000000000-B87FG:1:1101:9517:5694 1:N:0:ACTGAGCG+TATCCTCT
GCTACGGGTGGCTGCAGTCGAGGATCATGGGCAATGGGCGAAAGCCTGACAAGGCGACGCGGCGTGGAGGATGAAGGCCTTCGGGTTGGAAACTCCTGTCATAGGGGAACAGGCGATCTTACCTAATACGTAAGTGAGTTGAGTGTACCCTAAGAGGAAGGGGCGGCGAACGCGGTGCCAGCAGCCGCGGGAATACAGAGGCCAAGAGCGTTGTTCGGATTGACTGGGCGGAAAGGGCGCGTAGGCGGTCTTGCGTGTCAAGGGTGAAATCTCCGGGCGCAACCCGGGAAGGGCGCCTGAA
+
-88?CA1):)0;=8=;;==888:B,;6C,6CCA@<CCDFEECCCFD8EACCC,9:@@FCF6=@>+>CCFDDFFCDFFFF<8<FDG8?F+=?E8EFGGF,8F?FGFGDDEFGDDDFGCF,,CFG>FGGGGG>F:@,@EFE,@CE3@,DEF9,@FFF@CDF,*044CEE5C88*9:E:C=6<?9?:0/<<DE)?8)<A?FGFC<:58>@FF51*10)2C159)*02+9CC0>)>91:F??B54),04*89)-(*667(8/24<F:B(4:?647)62<>>0(42>1?:;F(498(3(4()(-..
@M02996:162:000000000-B87FG:1:1101:16849:5697 1:N:0:ACTGAGCG+TATCCTCT
ACTACGAGCGGCTGCAGCTAAGAATATTCCGCAATGGACGAAAGTCTGACGGAGCGACGCCGCGTGGATGATGAAGGTCGGAAGATTGTAAAATCCTTTTATAACTGAGGAATAAGTCTGGGGAGAGAAACGCCGGATGGTGACTGTAGGTTATGAATAAGCAACGGCTAATTACGTGCCAGCAGCCGCGGTAACACGTAAGTTGCGAGCGTGGTTCGGAATGATTGGGCGTAAAGGGCAGGGAGGCGGTGTGGCAAGCTGGGGGTGAAATTCCGGAGCTCAACTCCGGAACTGCGTTGAG
+
88AACA8=)11==88;;;,;;;;C,C<CEFF@@C,CCEFBCDCCC<6CCFE::>6@@FCC@>@>+>FCCCE<A?CEFBFGEGGEFFAFFECFFEFGFF,?B9FE?,?<BFFD5CFG4E,CF,@FFGGGGGGGGEEEG7EFFFGG,@<BFGD,E9>CDACFEDGGGGGGCEG?:FG:2:75@C?AEF?C>EG*:>FGFD2;CDA7<@@FF>D//<@5:4CC>*+:06CCB:D07:2F7<@C(14747)4C((0(--4?F*))8:;FF9?F>:)6.98.,(()1<?4>0-,446)54:.(42,
@M02996:162:000000000-B87FG:1:1101:14535:5712 1:N:0:ACTGAGCG+TATCCTCT
GCTACGGGTGGCTGCAGTGGGGAATCTTCCGCAATGGACGAAAGTCTGACGGAGCAATGCCGCGGGAGTGATGAAGTTTTTCGGAACGTAAAACTCTTTTGTTTGTGACGAACGTGCTTTCCATCAACAACAGAGAGCAGTGACGGTAGCAAACGAATAAGCCACGGCTAACTACGTGCCAGCAGCCGCGGTAATACGTAGGGGGCGAGCGTGGTCCGGAATGATTGGGCGTAAAGCGCATGTAGGCGGTTGTCTAAGTCTGGAGTGAAAAGGCGGGGCTCAACCCCGTAGGGCTCGGGAG
+
-88?C?=5:)0==8=;;;=;;88@6C,CFGGECC:CDFF@@CCCC<<CDFEDCC@DCFEFF@@@+=CC8CDFFDDF5<9C,EFDDGFF==ADFGCGGC9FGFB,A:EDFGGDFGBFG<5?CFA:CFEDGGGGGGGGGGGFGCFGGGEFGGGFGGECC8>DCDCFGEGGCEGG>DG;,4=5C<??CFFGDGG*:><CFG;FFG*:8CDFE;D2/88FG39CD*+:A=FDFFG.7BFF<>37(>.@696>G4,51-.5AG*:)9:<B,4<9:C,:6BE:1---9?BFF:9(4(467(-)--,(
@M02996:162:000000000-B87FG:1:1101:16858:5717 1:N:0:ACTGAGCG+TATCCTCT
ACTACGAGCGGCTGCAGCTAAGAATATTCCGCAATGGACGAAAGTCTGACGGAGCGACGCCGCGTGGAGGATGAAGGTCGGAAGATTGGAAAATCCTTTTATAACTGAGGAATAAGTCTGGGGAGAGAAACGCCGGATGGTGACTGTAGGTTATGAATAAGCAACGGCTAATTACGTGCCAGCAGCCGCGGGAACACGTAAGGTGCGAGCGTGGTTCGGAAGGATTGGGCGTAAAGGGCATGTAGGCGGTTGGGCAAGCTTGGGGTGAAATTCCGGAGCTCAACGCCGGAACGGCGTGGAG
+
88,?CA8>=81=788;;;,;6;;66C6<FEE;@:@@DDC@@FCCC,6E@EC:@>8@BFEFCB@B8>CB,==BFD<EF?FGEGGEC?,C,A??,5ADD9,EG,BF?,:AEFGG5EEFDD,CD,CFF@EGGGGGGFEEGEEGGFGG,@5EFG;9E9>E>,?ACFF?>:EE*;F,+?EC48=5C88ACF9DCE8*37:8>C0?CG+/<6BFD>D:*<)7*4CD75*>9@FC?FC)441@<B>C7FA=<B?7C(()(-4??G<?)88(-49:*6:)6-9854-,.9),(-9-(44((4>>0(92,
@M02996:162:000000000-B87FG:1:1101:14352:5752 1:N:0:ACTGAGCG+TATCCTCT
ACTACGGGTGGCTGCAGCTAAGAATATTCCGCAATGGACGAAAGTCTGACGGAGCGACGCCGCGTGGATGATGAAGGTCGGAAGATTGTAAAATCCTTTTATAACTGAGGAATAAGTCTGGTGAGAGAAACGCCGGATGGTGACTGTAGGTTATGAATAAGCAACGGCTAATTACGTGCCAGCAGCCGCGGTAACACGTAAGTTGCGAGCGTGGTTCGGAATGATTGGGCGTAAAGGGCAGGGAGGCGGTTGTGCAAGCTGGGTGTGAAATTCCGGAGCTCAACTCCGGAACGGCGTTGAG
+
-8A?CA85=))=;8=;;=;;<;CC@CCCFGGG@CBCEFFBCEEEFA<EDFEDEB6@@FEGF@@>6>CC<C=CE??EF=FGCFEEB5<E?DACFGGGGF,<C,FFC5AEBFFF8FFG=F,CFCFFGGGGGGGGGGGGGGGGFCAF3@@EFG;;E:>C;<CCBDGGGGGGEEF::>DE,:=EGCAAFGCGGGG38BEGFG4ACG9;;C:BB)C:*879F39>>*2>C4CC?@C04?FFFFEG(C(>4>;9C-,.(-6A<GGB)7:(418AF<*)66?>),-..=<4278--494(3670(-,,
@M02996:162:000000000-B87FG:1:1101:20075:5787 1:N:0:ACTGAGCG+TATCCTCT
ACTACGGGAGGCAGCAGTCGAGGATCATGGGCAATGGGCGAAAGCCTGACAAGGCGACGCGGCGTGGAGGATGAAGGCCTTCGGGTTGTAAACTCCTGTCATAGGGGAACAGGCGATCTTACCTAATACGTAAGTGAGTTGAGTGTACCCTAAGAGGAAGGGGCGGCTAACTCGGTGCCAGCAGCCGCGGGAAGACAGAGGCCAAGAGCGGGGTTCGGATTGACGGGGCGGAAAGGGCGCGTAGGCGGTCGTGCGGGGCAAGGGGGAAATCGCCGGGCCCAACCCGGAAAGTGCGCTGGAA
+
-88?A?==81)=88=;;==888:@,;6;,-CFC@CCCDEB@CCCFG@EFFGF,9:@@CCB+78>+8@?FDEEEEDFFGGE,EFDEECF4ECDFEFGGF5FG<FFDGDECFFAAAFG+F,:CFF,FEFGGGEGFGEFGGD,@FG,@EFFGGGGGGGCFFF3:7BBGGG5CEF+;*=*=C?C<9AA=;DCGG)CE):C?FGFGD=FCC@@?7/*100*>95*)*0:*7CD6D976>FFF?:14)-849>B)4()-:9(6*)48FBF099BF)0(--7C:1-(3)((39>F043-6499)(-.,
@M02996:162:000000000-B87FG:1:1101:13662:5789 1:N:0:ACTGAGCG+TATCCTCT
ACTACGGGGGCGGCAGTCGAGGAGCATTTGCAAGGGGCGAAAGCCGGACAAGGCGACGCTGCGTGGAGGAGGAAGGCCTTCGGGTTGTAAACGCCTGTCATAGGGGAACAGGCGATCTTACCTAATACGTAAGTGAGTTGAGTGTACCCTAAGAGGAAGGGGCGGCTAACTCTGTGCCAGCAGCCGCGGTAATACAGAGGCCAAGAGCGTGGTTCGGATTTACTGGGCGAAAAGGGCGCGTAGGCGGTCTTGCGGGTCAAGGGGGAAATCCCCGGGCCCAACCCGGAAAGGGGGCGGGAAA
+
-8ABCA8==1)88888::888888::,C,CCACGGGDBC:CEDFGFE@>FD<=+=>8@@=88=8BCFFGDBF@<=BBF<>C8BC@@F8<CC>+@FFFF8@@FFGFG@CFFGFFFG*C:,FGG9CF,CFF,BFF@FGGGEGGF<FCEGCF9EGGFCCCF0*87CCEG5CFFECC<3<FCCFGCF7;DGDC/>C+9FGFGGFGGGF8C>?D.*:*)1>D3*9*<E7E@:/7)1>(46;39)C(/-05>7,1(.9>909-2528?<>>6?0*6*.(4BC53,4:7:(4>>;(124(46(),,-.
@M02996:162:000000000-B87FG:1:1101:3924:5802 1:N:0:ACTGAGCG+TATCCTCT
CCTACGGGCGGCAGCAGTGGGGAATATTGGGCAATGGGCGCAAGCCTGACCCAGCAACGCCGCGTGAAGGATGAAGGCTTTCGGGTTGTAAACCTCTTTTAAGAGGGACGATAATGCCGGTACCCCTTGAATGAGCCCCGGCTAATTACGTGCAAGCAGCCGCGGTCATACGCCGTGAGCACGCGTTCTCCGGTTCTACTGGGGGTAAAGGGCGTGTAGGTGGGTGGTCAAATCAGGCGTGAAAGCTCGACGCTCAATTTGGTGTCTGCATCTTAAACTGATGCTCTTGAGTGTTGTTGAG
+
ACCCCADA80)8888;;<;;;88BFGGGG9FFGGGGGGGG+CFGGGGGGG<FGFF,C,@FGFGGCGG7FFG<FFGGF8,BEEGG:F4FGGFGG8FGGCG<F,,,CFGGEGG7++C=,,++8+8F,++@,3@,,3,,3@*<B8*1,,,,66D,**2>:E4,B4C8FC**1BF6*8C1B*/770))//1/*+*/*./**02*9F*)27>)/97*/)7)/(02*3://)*/.*0*.))/)(.97*4168*)90(8(4(9)+*))*4-855-1)2))-*3/.6.5*)-66)4-6,644-1)(.)(
@M02996:162:000000000-B87FG:1:1101:13653:5806 1:N:0:ACTGAGCG+TATCCTCT
GCTACGGGGGTGGCAGTCGAGGAGCATTTGCAAGGGGCGAAAGCCGGACAAGGCGACGCTGCGTGGAGGAGGAAGGCCTTCGGGTTGGAAACGCCTGTCATAGGGGAACAGGCGATCTTACCTAATACGTAAGTGAGTTGAGTGTACCCTAAGAGGAAGGGGCGGCTAACTCTGTGCCAGCAGCCGCGGTAAGACAGAGGCCAAGAGCGGTGTTCGGATTTACTGGGCGGAAAGGGCGGGGAGGCGGTCTTGCGGGGCAAGGGTGAAAGCTCCGGGCCCAACCCGGAAAGGGAGCGTGAAA
+
68@?CD8011)88,;8;;888788:9,<,<CA@FFDEFE@CCCFGFE@:CA4=,7=+@+88+6+8BFEEC8B:?<CFFE@?6BC3+>+5C<3:>CDF>3CFFDFFG@EFFFFDFG<D:3EFG,EF,@FF@DGGFFGGFEGGB?F9B9BF9BFECBCBF**:53BFG*;A:3+:233<?CFF7>@*9CCD*1?+=9FFGGFGFGFCC>:>)*:1)9<D3*96:9:C<><9)179B:5(-)1(938(>8(1(.8)7,7(*>?F38(4??40,*42?EC)4(38B?6(-(4(.(((,(()-(-.
@M02996:162:000000000-B87FG:1:1101:19376:5818 1:N:0:ACTGAGCG+TATCCTCT
GCTACGGGTGGCAGCAGTGAGGAATATTGGTCAATGGGCGGAAGACTGAACCAGCCAAGTCGCGTGCAGGAAGACGGGCCTATGGATGGTAAACTGCTTTTGTAAGGGAATAAAGTGAGGGACGTGTCCCTTTTGGAATGTACCGTAAGAAGAAGGGTGGGCTAACTCCGGGCCAGCAGCGGCGGTAATACGGAGGACCCGAGCGTTAGCCGGATGGAGTGGGTTAAAAGGGGGCGCAGGCGGAGGAGTAAGTCAGCGGTGAAATTGGCAGGCGCAACGGGAAAACGGCCAGTGAAACGGG
+
6-84@?=5:11;;8,,;<;;;6;6;@,,@CC,<6;@A,C@CCB@E<,EDE:,CA,C@@@968+@+@6DFFC@AC<BC+>>,4,:=FF??C95??,A<?,,5E=F,CECEF<5EFG,?@EFGGCCCFEGAC,,,,C=EF9FBAF<F>DCEFE8E,>?85+58+638@7;?4*@C*?:89>C*7)0:9:C+9@CC>EC>37575=>=)00)1*:<))1*4507;=1/)32)975,4(<(-790C97978(*.)1.))6.>5(-73))))().*404):7(((-<>233229(((.,))/403:
@M02996:162:000000000-B87FG:1:1101:23734:5823 1:N:0:ACTGAGCG+TATCCTCT
ACTACGGGGGGCAGCAGTGAGGAATATTGGTCAATGGACGGAAGTCTGAACCAGCCATGCCGCGGGAAGGAAGACGGCCCTATGGGTTGTAAACTTCTTTTGTGGGGGAGCAATAAGGGCCACGCGTGGATCGATGAGAGTACAGCACGAATAAGCATCGGCTAACTCCGTGCCAGCAGCCGCGGTAATACGGAGGATGCAAGCGTTATCCGGATGTATTGGGTTTAAAGGGTGCGTAGGCTGTGCAGCAAGGCAGAGGTGAAAGCCCGGGGCGCAACTCAGGAACTGGCGTTGATACGGG
+
-8ABC>=5)108888::<:::::CEF9FGGFGCEFEFFF>:CFC5<?EEFEFGAB4B?EFFEFC+>FEGDEFFF,@BCFF*<,@FF@*@C7@DFF;F,;<9>>:C*<@EE7CC7<FCF+4CFDEF@ECCF?FEE*<CFGG<9CFACFGGGE5C?C7F3<C85*?A+3@FC2ADFFFGCCFC555=999*<CFDFGGF470::A>=5@@4*:CDF>5662:@GF1:5?FFFC7313>38>922.).19<*4:F02<?BCF:??>AA:11:>D>6():0,(.)/::7().(4(((-()1-317
@M02996:162:000000000-B87FG:1:1101:9592:5835 1:N:0:ACTGAGCG+TATCCTCT
GCTACGGGGGGCAGCAGTGGGGAATATTGGGCAATGGGCGCAAGCCTGACCCAGCAATGCCGCGGGAAGGAAGAAGGCTTTCGGGTTGGAAACTTCTTTTAAGTGGGACGATAATGACGGTACCACTTGAATAAGCTCCGGCTAACTACGTGCCAGCAGCCGCGGTAATACGTAGGGAGCAAGCGTTATCCGGATTTACTGGGTGTAAAGGGCGTGTAGGCGGGACAGCAAGTCAGATGTGAAAGCACGAAGCTCAACTTCGGGGCTGCATGTGAAACTGAGGGTCTGGAGGGGTGGAGGG
+
-8A?C?8=A5188889:<:99>=?9?<EEDGBC==?EFFC@CCEFC,EAFF@BA:EA?BF<>8>+=FCFDCGFACFE@>>,>C@EDFF*><B<>;FF@3?FGG@@FFFFGG*CFBFGGGGGGGDGGG,?FFGFGGGBFGGGC7CGGCGGG:FGGFEAFFAC7EGG8EECCFG7@FCEFECEDFFEC9D<FGGDF5;/:F*:DG7;9?FF=DE<B7C73DGFEC7::E*(8<F5<A@B)806?<FF<FBGFFD60:?BF7-6>(9(,(4.32).<FF?<)63)4(-4((4<:(4(4473((,
@M02996:162:000000000-B87FG:1:1101:6073:5836 1:N:0:ACTGAGCG+TATCCTCT
CCTACGGGGGGCTGCAGTCGAGGATCATTTGCAATGGGCGAAAGCCTGACAATGCGACGCTGCGTGGAGGATGAAGGCCTTCGGGTTGTAAACTCCTGTCATAGGGGAACAGGCGATCCGACCCAATACGTCGGTGAGTTGAGTGTACCCTAAGAGGAATTGGCGGCTAACTCTGTGCCAGCAGCCGCGGTAATACAGAGGCCAAGAGCGTTGTTCGGATTTACTGGGCGTAAAGGGCGCGTAGGCGGTCTTGCGTGTCAAGTGTGAAATCTCCGGGCCCAACCCGGGAAGTGCGCTTGAA
+
88ACCAAAAB)8888::::888=@?FFFGGGGFGGGFGFGGGGGGGGGGGEFFFFGEGGGGGGG>FGGGGGGGGGGGGGGGGGGGGGGDGFGGGGGGGEGGGGGGGGGGGGGGFGGFGGGGGGGGGCGGG?FEGCGGGGGGGGGGGGGGGGGGEFFGGGGGG?FGGGCGGGCF?CFFGGGF7F@8CDGDE7CEFC9?FGFFGGFFGFF@F7E<5>>CBDDDG?7ABFG<B)7?FFFB?F54177<6>;9(-062;;?A*)6?AA>BABFDGB<<DG@(,44F:6<>F(7,,.544070313
@M02996:162:000000000-B87FG:1:1101:23673:5864 1:N:0:ACTGAGCG+TATCCTCT
CCTACGGGAGGCAGCAGTAGGGAATATTGCACAATGGGGGAAACCCTGATGCAGCAACGCCACGTGTGGGAAGAAGCATTTCGGTGTGTAAACCACTGTCGTGAGGGAAGAAAGCTGGAGTTGTCCAGTTGAATGTACCTCGAAAGGAAGCACCGGCAAACGTCGTGCCAGCAGCCGCGGGAAGACGAGGGGGGCAAGCGTGGTGCGGAATCACTGGGCGTAAAGGGAGCGCAGGCGGAAGTGCAAGCGGTCGGTACAATACCGGGGCCCAACCCCGGACCGGCAGACCGGACGGCATGGG
+
-88BC?=:810=88=;;==<;8CC;CCCEFGFCAACDGGGEEFFGEDEFEDEFA;CEFEGG:BC6C6CBEDGGFGGCFAE<FFDBFCFBEADEFFFGF,CFFGGEFGEF+AFFFFEEFGGF8E:FEEF@,@FF;E=EFG<E>EFFEGGGGFGGGEDEEGGGGBCEEEGGGGGGFF4>@CE:88)=CGGGGDE/7CC@FGB11>78C<@EF5<:76CF?7C0::>FFD<:373729549BC924/6/9(<>,032-4(?F>AF::>FB189<<<45*.1-49)2139?:8----,2()-(((
@M02996:162:000000000-B87FG:1:1101:26103:5890 1:N:0:ACTGAGCG+TATCCTCT
CCTACGGGTGGCAGCAGTGGGGAATATTGGGCAATGGGCGAAAGCCTGACCCAGCGACGCCGCGTGAGGGAAGACGGTCTTCGGATTGTAAACCTCTGTTGACAGGGACGAAGGCAGTGACGGTACCTGTCGAGGAAGCCACGGCTAACTACGTGCCAGCAGCCGCGGTAATACGTAGGCGGCGAGCGTTATCCGGATTTACTGGGTGTAAAGGGTGTGTAGGCGGGTTAGCAAGTCAGATGTGAAAACTATTGGCTCAACTCATAACTTGCATTTGCAACTGTTGATCTTGAGGGTCGGG
+
8ACCCDF=>1)===8===;;;888CFGGG9EGGGGGGGFFEGGEGGGGG86EFEFEFGGGGGGGFGCGGGGGGG=F?BBFGGGGEFGGGGGGGGGGGGGFGAAFGGGGF@EGGE,63><<?@:>>==@=FFFGFE+>4,@:83@>@E@@,E>*24D:C4>DFG@*=E8E**4@FGG9/:+=C358577955*09>E)/76::E6?CF587DC**0*/3CF*A?4732/3@GF<438:)92):66>48A*).*)-),8+041FA).:52@)2:<69+0)).,9,<A):<2-6>44,38060(
@M02996:162:000000000-B87FG:1:1101:23355:5895 1:N:0:ACTGAGCG+TATCCTCT
ACTACGGGTGGCTGCAGTGAGGAATATTGGACAATGGGCGAGAGCCTGAACCAGCCAAGTAGCGTGAAGGATGACGGCCCTACGGGTGGTAAACTTCTTTTGCCGGGGGATAAAAAACGGGAAGCGTCGCGTGTTGCAGGTACCCGTGCGAAGACGGACCGGGCAATACCGGGCCAGCAGCAGGGGTAATACGGAAGGACCGAGGGGTAACCGACGGCAGTGGGTTGAAAGGGAGCGCAGGCGGAGGTGCAGGCCAGCCGGAAAAAGGGCGGGGCAAACTCAATAGCGCGGTTGGAACAGG
+
-88AC51):1)=68=;;;=6;;;;CC,<FC,C@EFCCFFC@@CCF8,CEC-:CFF,CFECFCEC@FEDDFE,BEE,@:8@,4,B:F>+@F?CEGF,A,A<?FG,>FC:@=@A7EFDC++>F@+@,383+34+*6,@;,33@,77,11>*:*4*1,4;*9*1)**4*++2+8/2*/*220:C*))*99*9+:9@@EGEG*0*9*7*1).0)*01).))-175:CF/.*9-10)861)41.94)-)30)-7).*49:6(299(:64,1(()(/((()*02())04)))--(-3((-()0((.(
@M02996:162:000000000-B87FG:1:1101:26079:5898 1:N:0:ACTGAGCG+TATCCTCT
CCTACGGGTGGCAGCAGTGGGGAATATTGGGCAATGGGCGAAAGCCTGACCCAGCGACGCCGCGTGAGGGAAGACGGTCTTCGGATTGTAAACCTCTGTTGACAGGGACGAAGGAAGTGACGGTACCTGTCGAGGAAGCCACGGCTAACTACGTGCCAGCAGCCGCGGTAATACGTAGGTGGCGAGCGTTATCCGGATTTACTGGGGGTAAAGGGTGTGTAGGCGGGTTAGCAAGTCAGATGTGAAAACTATGGGCTCAACTCATAACTGTCAGTTGAAACTGTGTATCTTGAGAGTCGGG
+
88ACC>>5:00=======;;;888EFGGGGGGGGGGGGG@FFFEGGGGGGGGGEFGFGGGGGGG@FGGEGDFEEGG@FGGGGGGDGGEEFAFEGGGGGGF9FGFFDG@FGGGGGGGGGGGGGGGGGGFFGGGGFGGGGGGGGG7FGGECFGGGF6FEF>GGGGGFGGGGG5C:CCFFGGG6CFB=DDDCEG5EFGGFGGFCCF=CC)5>>CDF?)9DBGGFFGG=<>7457B<9(/.-9:6261.*14*44=:7::BGF216)))-6>F226>)9AF2)))1.6)-)-.4<-)5(.0),((
@M02996:162:000000000-B87FG:1:1101:23340:5908 1:N:0:ACTGAGCG+TATCCTCT
CCTACGGGTGGCTGCAGTGAGGAATATTGGTCAATGGGCGAGAGCCTGAACCAGCCAAGTAGCGTGAAGGATGACGGCCCTACGGGTTGTAAACTTCTTTTGCCGGGGGATAAAAAACGGGACGTGTCCCGTCTTGCAGGTACCCGTGCGAATAAGGACCGGCGAATTCCGTGCCAGCAGCCGCGGTAATACGGAAGGTCCGAGCGTTAGCCGGATTGATTGGGTTGAAAGGGAGCGCAGGCGGAGATGCAAGCCAGCCGGAAAATCGGTGAGCCCAACGCAATCGCGCGGTTGGAACTGG
+
-88AC>=5:1)==8=;;=;;;;CCCF@DEGFFCCFFFGFEEGEEFFCFFGFGFE<CEFFFGFE@BCFFGGFFFFE,@CFGFFCCGG+8@F?EEGDEGA<FGFEFCEDGGG=EFFFGGGGGGGGECEGFGGG,A<DFGGGGGGFFGEGGGEGG*>DEGGCFCDE1CECE@CF6DDFCFDGGFGDDGGDDD<C@CDEGFD9@DGCD*>))7)2<9@D*>:F76C=DA5:<>FDF:63039@D9145375(CABFA0<:1*C9(7(78)387:C23.)20,-(->B14(,-4-4--44:*,)4(
@M02996:162:000000000-B87FG:1:1101:26101:5908 1:N:0:ACTGAGCG+TATCCTCT
CCTACGGGTGGCAGCAGTGGGGAATATTGGGCAATGGGCGAAAGCCTGACCCAGCGACGCCGCGTGAGGGAAGACGGTCTTCGGATTGTAAACCTCTGTTGACAGGGACGAAGGAAGTGACGGTACCTGTCGAGGAAGCCACGGCTAACTACGTGCCAGCAGCCGCGGTAATACGTAGGTGGCGAGCGTTATCCGGATTTACTGGGTGTAACGGGTGTGTAGGCGGGTTAGCAAGTCAGATGTGACAACTATGGGCTCAACTCCTTACTTGCCTTTTAAACTTTTGAACTTGAGGGTCGGG
+
-8ACCFD581);=88====;;888CCFGGGGGGDFGGGGGGGGGGFGGCGFFCFFGCGGGGGD=CFDDGDEGGGGGDFGGGGGGGDGFFGG?FFGGGGGGGGGAFFEGF7C=FEGFFFCFGGGFGGGFGGGGGGGEEEGGFF7CE*@>DFGG><,4D99FFGGGEEG5CGGFFGFFGCA<F:88CDCCDEGDFF5C>99**097F4@3)9:+*)79DBGG?G76CBED?FGFFA:@A9FG>*<7<*1<F:084)31(**.2?>)2)6206?A()8<*))63*)45424,.)-3),(8((4(
@M02996:162:000000000-B87FG:1:1101:18327:5908 1:N:0:ACTGAGCG+TATCCTCT
ACTACGGGTGGCAGCAGTGAGGAATATTGGTCAATGGACGGAAGTCTGAACCAGCAATGCCGCGTGAATGATGAAGTTCTTCGGAATGTAAAATTCTGTTATTAGGGACGAAAGTTAGATATAGGAAATGATATTTAGTTGACGGTACCTTTGGAGAAAGCCCCGGCTAACTAGGTGCCAGCAGCCGCGGGAAGACAGAGGGGGCAAGCGTTATCCGGATTAATTGGGCGGAAAGAGTGCGGAGGTGGCTGGGGAAGTGTGCCGGGAAAGCCCGCAGGGTAACTGCGGAGGGACGGGGGAA
+
-8AAC@=):01=;8=;;==;;;;C,C<@EDFCAAECDEFBDECCC<,CAE@CCA,C@,CEC@8@+8BE<CDFEDCD6<B<,<CCCFCE5?ADEDAFFE,:F9?ADF=EDFFCFGA,CFF,F,@FGGEF9EF?EB99@F,5CDGGDEFEF,,4,A?@?ECD@DCCFGG+@@B,=,@,@C79?7A?@CDDDG*B:9C?A*;ACDGF*9>A)8**/2;+:6<*2,12+9<<:@)896?7:-724)-7>08:7(,)((-,8+*.6@)4(449F?74,7)*.((,.7))..:93439((44<;90,
@M02996:162:000000000-B87FG:1:1101:27076:5922 1:N:0:CCTGAGCG+TATCCTTT
CCTACGGGTGGCAGCAGTGAGGAATATTGGTCAATGGTCGGAAGACTGAACCAGCCAAGTCGCGTGCAGGAAGACGGTCCTATGGATTGTAAACTGCTTTTGTGCGGGAATAAAGTGAGGGACGTGTCCCTTTTGGAATGTACCGTAAGAATAAGGGTCGGCTAACTCCGTGCCAGCAGCCGCGGTAATACGGAGGACCCGAGCGTTATCCGGATTTATTGGGTTTAAAGGGTGCGCAGGCGGAGGATTAAGTCAGCGGTGAAATTTTCATGCTCAACATGAAAACTGCCATTGATACTGG
+
8ABCCF=5)1);;==;===;;;;CFFGGGGGGGGGGGGGGGGGGGGGGGGGGGFDFFGGGGGGGGGGGGGGGGFGGGGGGGGGGGGGGGGGGGGGGGGGGG,:,:88848:9:FFGGGGGGGGGGGGFGGGGGGGGEFGGGGGGGGGGGGGGGGDGGGGGGGGGGGGGGGGGGGGGGCF>FGFFGGGGGFGGGFGGFGGFGDEFGGD>F@CCG3>DGEDFFGGDG:6><BF@?BFF>BED679.4>)5C<>FBBBFFGGFF>>F<BFDFBF<B9496<BB?*6A4?BA7<82<>).06<)4
@M02996:162:000000000-B87FG:1:1101:23307:5941 1:N:0:ACTGAGCG+TATCCTCT
CCTACGGGTGGCAGCAGTGGGGGATATTGCACAATGGGGGAAACCCTGATGCAGCGACGCCGCGTGAGTGATGAAGGATTTCGGTATGTAAAGCTCTATCAGCAGGGAAGAAAATGACGGTACCTGACGAAGAAGCTCCGGCTAAATACGTGCCAGCAGCCGCGGTAATACGTATGGAGCAAGCGTTATCCGGATTTACTGGGTGTAAAGGGAGCGTAGACGGTGAAGCAAGTCTGAAGTGAAAGCCCGGGGCGCAACCCCGGAACTGCTTTGGAAACTGTTTGACTAGAGTGTCGGAGAG
+
68@BC?=5=1)=;8=;;==;;77@8CCFEFGEECFDFFDDEEFGGDCEFFEFGECB@FEGGCCC8>CCCEEFFFEE,BBA,CFE8E=E<BCEAF9FE<,CFFFGFFGEGGGFFFAEGGGGGGCCFFFG+CBCEGGG8DGEGGDEGGGGGFDGGGGEGGGFGDCED*;E9EGFCF4?EGGGGGFFGD3CCEFGGF=**;CCCFGAC:AAFFFGGFFDGBGGFEGCGF6C??FF4:)=6AF:5:<BB58:D;>FF(499:9?FE>9BF?8?)*.38:<93)--*).59-6:9<<>54:>;>76
@M02996:162:000000000-B87FG:1:1101:24151:5979 1:N:0:ACTGAGCG+TATCCTCT
CCTACGGGTGGCAGCAGTGGGGAATATTGGGCAATGGGCGCAAGCCTGACCCAGCAATGCCGCGTGAAGGAAGAAGGCTTTCGGGTTGTAAACTTCTTTTAAGTGGGACGATAATGACGGTACCACTTGAATAAGCTCCGGCTAACTACGTGCCAGCAGCCGCGGTAATACGTAGGGAGCAAGCGTTATCCGGATTTACTGGGTGTAAAGGGCGTGTAGGCGGGACATCAAGTCAGATGTGAAAGCACGAAGCTCAACTTCGTGTCTGCATTGGAAACTGATGTTCTTGAGTGTTGGAGAG
+
8ACCCF>911)=;======;;888EFGGGEGGGGGGGGGGGGGGGGGGGGFGGGGGGGGGGGGGFGGFFGFFGGGG=DGGGGGGGGGGGGGGGGGGGCGGGGGGFGGGGGGEGGGGGGGGGGGGD<FEEGGGGGGGGGGGGGGGGGGGGGGGGGGGGGGGGGGGGGGGGGGGGGGGGFGEGGFFGDGGGGGGGFGGFGGFCGGFGGFFFFGGGFBGDDG>FGGC*02>?FGFFFAFFFFC2DA64)9:933>BFFFBE>49:8:4:BFFFGF)5?<BFFF<@AA9AAFF9?ABA<:>??:?
@M02996:162:000000000-B87FG:1:1101:26272:6019 1:N:0:ACTGAGCG+TATCCTCT
CCTACGGGTGGCAGCAGTGAGGAATATTGGTCAATGGACGGAAGTCTGAACCAGCCATGCCGCGTGAAGGAAGACGGCCCTATGGGTTGTAAACTTCTTTTGCTTTAGGGTAATAAGCCCCATGCGTGGGGTGATGAAAGTATAAGGCGAATAAGTATCGGCTAACTCCGTGCCAGCAGCCGCGGTAATACGGAGGATACGAGCGTTATCCGGATTTATTGGGTTTAAAGGGTGCGTAGGCGGATGAGTAAGTCAGTGGTGAAATATCCTAGCTCAACTAGGAGGCTGCCATTGATACTG
+
8ACCCF=5:1)=;=8=;==;;;;;EFGFGFGGGGGGGGGGGGGGGGGGGGGGGFFFFGGGGGGGGGGGGGGGGFGGGGGGGGGGGGGGGGGGGGGGGGGGGGGGGGGGGGGGGGGGGGGFGGGFGGEEGDEGGGGDGGGGGGFGEEFGGGCECFGGGFGGGDFEFFGG?EFGCGGFGGGFFGFEGGGGGGGGGFGGFGFFFFE>GGFFFFGEGED3CEGG?F=9E:F=>FGFFF?@?BF<</4),7)5:<AF<A<BAGG),*89))-:FB2::AF9=<A?A?B04:?B:?55AA2<144:
@M02996:162:000000000-B87FG:1:1101:5077:6036 1:N:0:ACTGAGCG+TATCCTCT
CCTACGGGTGGCTGCAGTCGAGGATCATTTGCAATGGGGGAAACCCTGACAATGCGACGCTGCGTGGAGGATGAAGGCCTTCGGGTTGTAAACTCCTGTCATAAGGGAAAAGGCGAGGGTACCCAATACGTACCTTAGTTGATTGTACTTTAAGAGGAAGCGACGGCTAACTCTGTGCCAGCAGCCGCGGTAATACAGAGGTCGCAAGCGTTGTTCGGATTTACTGGGCGTAAAGGGCGCGTAGGCGGCGAGGTGTGTCAAGTGTGAAATCTCCGGGCTCAACCCGGAAAGTGCGCTTGAA
+
8ACCCDD9>0)====;===8888@EFFFGGGGGGGGGGGGGGGGGGGGGG@EFGFGFGGGGGGGFGGDGGGGGGGGGGGGGGGGGGGGGGGGGGGGGGEFGGFGGFGFGGGGGGDEGGGGGGGGGGGGGGGGGGFFGGFGGGGGGGGGGGGGGGFFGGGGGGGGGGGGGGGGGGGGGGGGGGFFGGDDDC8BCF9FFGFFCFGFGGFFFDDCGEFGD0*9<@FFG=F:?FDE:-.6:?EDBC>EBFD6933@9:BFFDF<:=)64<><FACAA2;C@>>:3*.861736446-)397??F7
@M02996:162:000000000-B87FG:1:1101:17917:6041 1:N:0:ACTGAGCG+TATCCTCT
ACTACGGGGGGCAGCAGCTAAGAATATTCCGCAATGGACGAAAGTCTGACGGAGCGACGCCGCGGGAACGATGAAGGTCGGAAGATTGTAAAGTTCTTGTATAACGGAGGAATAAGTACTTGGAGAGAAACGGAGTATGGTGACGGTAGGTTAGGAATAAGCAACGGCTAATTACGTGCAAGCAGCCGCGGAAACACGTAGGTTGCGAGCGTGGTTCGGATGAATGGGGTGAAAAGGACGGGGAGGCGGTTGGGGAAGGTGGGGGGGAAAGGCGGGGGCGAAACGCCGGAATGGCGGGGGG
+
88@A@?5=5018888:::::9::?9?,<FFFCC@?=EFFBCDCCF9<EAE@@:C6==@CF:>8>+5CCFCE<B=3BD8<FCCBB:>,?,@<3@<3@<,,?<,@F?*144<F72?<F,?F,?:FCG::CGGDGGCG*<+<@2<CC*:;8EG9+3*0<0+9+<0CF8CEE5?C+2ACA*25/0:0.8F*93CG*2<*;4C*8*/+*0*857)C*9><**-71)*+*3/<7:0)).66F??)C6C(745)4C-()(4(4(:*4279>9B96<8F?0>BC)1(((03,,96(-4(,53(4)(-,,
@M02996:162:000000000-B87FG:1:1101:19972:6042 1:N:0:ACTGAGCG+TATCCTCT
ACTACGGGTGGCAGCAGTAGGGAATGTTCGTCAATGGGGGGAACCCTGAACGAGCAATGCCGCGGGAGCGAAGAAGGTCTTCGGATCGTAAAGCTCTGTTGTAAGAGAAAAATGGCAGATATAGGAAATGATATCTGAGGGATGGTATCTTACCAGAAAGTCACGGCTAACTACGTGCCAGCAGCCGCGGGAATACGGAGGTGGCGAGCGTTAGCCGGAATGATTGGGCGGAAAGGGTGCGAAGGGGGCACGATAAGTCTGAAGTCAAAGCTGGCAGCGCAACGGTCACAGGCTTCGGAAA
+
888A@?95>0)=;8=;;==<;@C@;EECFBB;@;;@CCDDDECFG7,B=EB==B8><5=B:>@>+6CCCCCCE@CEF@D=,@DDD:CC,<<:=@=F9D3@F7FE@?CECFFA,?EFFGG,C3@FGGGG9CF@B74+?FF*;E+<C<C4?+5BFGC@CGGF++?<FEG5CGG+CCE*;C5C<95>:<DCCE)?C)+:<*9>C1:>89@>>7/1/)/*9;CG)<:0+9AC:D3@>FBFF4:>4*,76)899127:(8?A+0).@4<-)::6:9)58)00(,(-5,(4(--.6)4(((,84283
@M02996:162:000000000-B87FG:1:1101:8736:6049 1:N:0:ACTGAGCG+TATCCTCT
ACTACGGGTGGCAGCAGTGGGGAATATTGGGCAATGGGCGCAAGCCTGACCCAGCAATGCCGCGGGAAGGAAGAAGGCTTGCGGGTTGTAAACTTCTTTTAAGTGGGACGAGAATGACGGTACCACTTGAATAAGCTCCGGCTAACGACGTGCCAGCAGCCGCGGTAATACGTAGGGAGCAAGCGTTATCCGGATTTACTGGGTGGAAAGGGCGGGTAGGCGGGACAGCAAGTCAGATGTGAAAGCACGAAGCTCAACTTCGGGGCGGCAGTGGAAACTGAGGTGCTGGAGGGTGGGAGAG
+
88<AC?=9>)1=;8=;;==;;78B,@,,<@F<C<,CCDF@@@@CF8,C@C-6CA9CAE@C,88@+=@CFDCFFACEFF,,+A@CE48C4?<@,,C<E9,CFFG,@ECCEFG7FFGGGGGGEGGCGGG9CEFGEFGE6@FFGG@BFG*@CC@CCG;@8D96231=F4=CC;CE09CCCCC>=CF:82*:7CCGCD*1*:C*:CF0?)8FB@FE*8)9)3>F?CCCC>E14<CF2)6@B)82.:4=<)9(9:9@().8BF*)5>87,,44)-).3<FC=7)68)4.,4<)4..(-((-)3322
@M02996:162:000000000-B87FG:1:1101:8848:6050 1:N:0:ACTGAGCG+TATCCTCT
ACTACGGTGGGCTGCAGTGGGGAATATTGGGCAATGGGCGAAAGCCTGACCCAGCGACGCCGCGTGAGGGAAGAAGGTCTTCGGATTGTAAACCTTAGTCAACAGGGAAGAAGCAAGTGACGGTACCTGTGGAGGAAGCCACGGCTAACTACGTGCCAGCAGCCGCGGTAATACGTAGGTGGCGAGCGTTATCCGGAATTACTGGGGGGAAAGGGTGGGTAGGCGGGACTGCAAGTCAGATGTGAAAACGGTCGGCTCAACGGACAGCCTGCATGGGAAACTGCGGTTCTTGAGTGTGGGG
+
-88ACA=):5)==8=;;==;;88B;C<CEEGGFDFDDFEBCCCCF<<EEFEACA:@@FEF7@8>+>CCFDDGEDDFFBF5,AFDE:BFCBAEEF@<EF5CFGGGFGDFFGGFGGGGGAFFGGGFGGG@E5@DDFEGGGGDGCGGGEEGGEEFG>>;@E>@B>D6@EEG@EG7C;A0?CD,<<F??DDD>*9*5;EEFG<;C@9@EF)<)7DEFFF5C(198?E*>BED>)9FFDF/5>FD9F-=>FFFG(4043>902C>B)4<BFBF<(>3:)*0047:?/68?F00())64:-5*.34,
@M02996:162:000000000-B87FG:1:1101:8752:6057 1:N:0:ACTGAGCG+TATCCTCT
GCTACGGGTGGCAGCAGTGGGGAATATTGGGCAATGGGCGCAAGCCTGACCCAGCAATGCCGCGTGAAGGAAGAAGGCTTGCGGGTTGTAAACTTCTGTTAAGTGGGACGAGAATGACGGTACCACTTGAATAAGCTCCGGCTAACTACGTGCCAGCAGCCGCGGTAATACGTAGGGAGCAAGCGTTATCCGGATTTACTGGGTGTAAAGGGCGGGTAGGCGGGACAGCAAGTCAGATGTGAAAGCACGAAGCTCAACTTCGGGGCGGCATTGGAAACTGAGGTGCTGGAGTGGTGGAGAG
+
-88?CA=5=0)=;8=;;==;;88@;CCEEFGFFDFCDDECC@@CF@8CDEFEFA:CC6CFE@@@6@FCFFCGGDCFFDE6+<@CE@CF+E?D<<EFF,5EFGG,AECFAFG+FG=FGGGGGGGGGGG<FFGGFGGG=DGGGG>FGGCGGGDFFGCCEG?C,9BEG:CECECF?BECGFE5CCA4=:9C4CFGC>5:/CC6:FG5C);FCAFE<D)9539C?CC1/)2*4<7F6A9@A490.:4=<5<7DFFB0,:??E*)6@:6(4(483))).=<6()6204((52),48,4(.-7::,2
@M02996:162:000000000-B87FG:1:1101:18066:6080 1:N:0:ACTGAGCG+TATCCTCT
ACTACGGGGGGCTGCAGTCGAGGATCATGGGCAATGGGCGAAAGCCTGACAAGGCGACGCGGCGTGGAGGATGAAGGCCTTCGGGTTGTAAACTCCTGTCATAGGGGAACAGGCGATCTTACCTAATACGTAAGTGAGTTGAGTGTACCCTAAGAGGAAGGGGCGGCTAACTCGGGGCCAGCAGCCGCGGGAAGACAGAGGCCAAGAGCGGGGTTCGGATTGACTGGGCGGAAAGGGCGCGTAGGCGGTCTGGCGTGGCAAGGGTGAAAGCTCCGGGGTCAACCCGGAAAGTGCGCGGGAA
+
-8@AC?===0188889:::8884=9A45<-:A=<??CFEBCECEF<8AAFCC8=+==CBFC=3>+>CCFDC@CCCFFFF8:AFDEFBF*<@A<FGGFF8?F9FGFFDEDFG<==FF*C*7?FG,CFGGGGBFGGCCCF+0<FG+<<AC9C6CCF@@CEF885?:EGG5:<A0?:C*:CE5=C?@6CDGDG3CE):CFCFFG<A>8CFF4:)*1.0*>;C*.*27+9>C2B)8>>FFF?>94/-7<?BF9(()4>>39*18<F0:(4<?F)9)5(<D>(((.97::>FF>>?).)40)(---
@M02996:162:000000000-B87FG:1:1101:21170:6087 1:N:0:ACTGCGCG+TATCCTCT
ACTACGGGGGGCTGCAGTGGGGGATATTGCACAATGGGGGAAACCCTGATGCAGCAACGCCGCGTGAGGGATGAAGGTTTTCGGAATGTAAAGCTCTGTCCGCAGGGAAGAATAAATGACGGCAACTAAGGAGGAAGCCCCGGAAAACCACGAGCGAGCAGACGCGGAAACACGTAGGGAGAGAGAGATGCCCGGATACAGGGGGTGTAGAGGGTGCGGAGGGGGCAACGAAAGTCAGGCGAGAAATCGAGAGGCTAAACCGGAGACGGCGCGGGAAACGGTGAGGCTGGGGGGCAGGAGG
+
-8@AC?8015)8688::::99>+>8?C9B-CEB@5?C,:@CEDF,?8EEF9?EA:,>DBF3>@>8>FEFGC,>>=E:3@=*;FD7*8D,@BC,?>FF,<@:<*=**4:CGGA,?2;77<<<**4<15?C:*7/*44<E+*115**:8;12/C*/**287:**;C*:5*/:*:7820C5=:5*75?***2::+*0>?.**/09C>C).09*2<*<)9*-/C:C5/5)*1(0*),-)1665*41-.()*)*.2)(4:()+:8B3((((((.,9960)27<3(404(.(((.-((-(((0-(-(
@M02996:162:000000000-B87FG:1:1101:25518:6101 1:N:0:ACTGAGCG+TATCCTCT
CCTACGGGTGGCAGCAGTTAGGAATATTGGACAATGGGGGAAACCTTGATCCAGCCATGCCGCGTGAGTGAAGAAGGCCTTCGGGTTGTAAAGCTCTTTTGTATAGGAAAAAGATGATGGTACTATAAGAATAAGCACCGGCAAACTTCGTGCCAGCAGCCGCGGTAATACGAAGGGTGCAAGCGTTGTTCGGAATTACTGGGCGTAAAGGGTGCGCAGGCGGCCTTGTAAGTCAGCGGTTAAATCGTGGAGCTCAACTCCATCCCGCCGTTGATACTGCAGGGCTTGATTGCGGTTGAGG
+
8ACCCA05=)0;;=8;;==<<;;;CFGGGGGGGGGFGGGGGGGGGFFFGGGGGFFFFGGGGGFC@FFGGGGGGGGGFGGGGGGGGGGGGGGGGGGGGGFGFGGGGGGGGGGGGGGGGGGGGGGGGGGGGGGGGGGGGGGGGGGGGGGGGGGGGGGGGGGGGGCGGGGGGGGGGGGGGGGGGFFFG?CCDFGGGFGGFGGFGGGFGGFEFFGEFF>DGBGG>FEDCE?FAFGFAA<FF;;9-14@AFFFGFFF?:>FFGGFFFAA:BFFF>9::46<7ABBDF0>:(844<:A<432;75:B
@M02996:162:000000000-B87FG:1:1101:14273:6110 1:N:0:ACTGAGCG+TATCCTCT
GCTACGGGAGGCAGCAGTGGGGAATATTGGGCAATGGGCGAAAGCCTGACCCAGCAACGCCGCGTGAAGGAAGAAGGTCTTCGGATTGTAAACTTCTTTTATGTAGGACGAAGAAAGTGACGGTACTACATGAATAAGCCACGGCTAACTACGTGCCAGCAGCCGCGGTAATACGAAGGGGGCAAGCGTTATCCGGATTTACTGGGTGTAAAGGGCGCGGAGGCGGGGATGCAAGGCAGATGGGAAATCCAGGGGCTCAACCCATGAACTGCATTGGAAACTGTAACTCTGGAGTGCTGGG
+
-88?A@=A=11=88=;;==;;88@;ECCEFGEC@C@CFFCCCDEFD8EDFFFDACECGEFF@@>6>FDGGFGGCEFEBF,,ADCC::FA@?ABBFFFD9FGFG,?FFFFGGDGGGGGDFGGGG@FGGGGGGGGGDGGGGGGFEGGCEGG;DFG>>;DFC@CCD@FEGG1>E,BDF*>:C*:<8;=FFG7*:3;6EEF59*:D7ACF0=0;FGFFFDG;D)<:=3>>ED9097AFA)4?>C)C>F<?F2::?*4:9>(*9<:;6?44<B64D?A)*30,6<:*6))).))-).4:,41).3(
@M02996:162:000000000-B87FG:1:1101:14256:6117 1:N:0:ACTGAGCG+TATCCTCT
ACTACGGGAGGCAGCAGTGGGGAATAGTGGGCAATGGGCGAAAGCCGGACCCAGCAACGCCGCGGGAAGGAAGAAGGTCTTCGGATTGGAAACTTCTGGTATGTAGGACGAAGAAAGTGACGGTACTACATGAATAAGCCACGGCTAACTACGTGCAAGCAGCCGCGGGAATACGTAGGGGGCAAGCGGTATCCGGATGTACTGGGGGGAAAGGGCGCGTAGGCGGGGATGCAAGTCAGATGGGAAATCCAAGGGCTAAACCCAGGAACTGCAAGGGAAACTGTATCGCGTGAGAGGTGGG
+
888=@:5=:11888=;;<=;;78@,C,<CAEC@<,@ACC@@@@EF8+@BC@@@E6CACB@+88=+=FCEDFGF<EEF,E,,9B@C+8B,9<?85?EF,,8C9E,5C??8@F:@@FGG?DEFGG3=CFGGGCGGGCFFGFCFCEEGCEFF9EFE>:@*,;7:9D6FEEG*:C*;<C+<7=*752:8FFD3:9*+9CEE*)9::+981)7)0CFDFF3C09/7:=2:@CD>09)4<A/6A?:):)<?<F2*:B).42(.*2)()3<?FF30)924)11.(.8016).))(-,(-1:),),--(
@M02996:162:000000000-B87FG:1:1101:8271:6160 1:N:0:ACTGAGCG+TATCCTCT
CCTACGGGAGGCTGCAGTCGAGGATCATTTGCAATGGGCGAAAGCCTGACAATGCGACGCTGCGTGGAGGATGAAGGCCTTCGGGTTGTAAACTCCTGTCATAGGGGAACAGGCGATCGGACCTAATACGTCCGTGAGTTGAGTGTACCCTAAGAGGAAGCGACGGCTAACTCTGTGCCAGCAGCCGCGGTAATACAGAGGTCGCAAGCGTTGTTCGGATTTACTGGGCGTAAAGGGCGCGTAGGCGGCGAGGTGTGTGAGATGTGAAATCTCCGGGCTCAACCCGGAAAGTGCGTCCCAA
+
88CCCB>A>))=========887@EFCFFFGGGGGGGGGGGGGEGGGGGGG<ECFEFGGGBBFFFGF7FEGGGGGGFGFGGGGGGGGFGGGGGGGGGGCFGGGGGGGGGFGFGGGGGGGGDGGGGGDGGGFEEEFGGGGGFGGFGFGFFGGGGFGEFGGGGGGGGE>CEGGGGEEGGGGFGGFFFGGGGGDEGFGGFGFFGGGDEDEFFF9CDDFGG9DGFGFGG@FG?@9044<FFFF<7<>B<?>>D>0>;81)4:DA<644<<9<15C6<5@E>904803<399B0(44A<BF.(-<?
@M02996:162:000000000-B87FG:1:1101:8290:6169 1:N:0:ACTGAGCG+TATCCTCT
CCTACGGGAGGCTGCAGTCGAGGATCATTTGCAATGGGCGAAAGCCTGACAATGCGACGCTGCGTGGAGGATGAAGGCCTTCGGGTTGTAAACTCCTGTCATAGGGGAACAGGCGATCGGACCTAATACGTCCGTGAGTTGAGTGTACCCTAAGAGGAAGCGACGGCTAACTCTGTGCCAGCAGCCGCGGTAATACAGAGGTCGCAAGCGTTGTTCGGATTTACTGGGCGTAAAGGGCGCGTAGGCGGCGAGGTGTGTGAGAGGGGAAATCTCCGGGCTCAACCCGGAAAGTGCGTCTCAA
+
8ACCCAD9:))=========8888CFDFE<FGGGGGGGGGGGGGGGGGGGG<CCECFFGG:FFGFGCFGGGGGGGGGGGGGGGGGGGGGGFGGGGGGGGGGGGGGGGGGGGGFFFG:FEGGGGFGGGFGGGFEGGGFGGGGFFGGGGGGGFCCFFGGGGGFGGGGGGGGGGFF9FGGGGGGGFFGF5DGG<E8AGFFGGFGCGEDDF:FD7*C<):DFGG:E9CC=GGF>17<8AF?BFC776::=E059(<>065:=F<<B)3((-85<D)63<E>>1:)=136(33-38<>BF()4:6<
@M02996:162:000000000-B87FG:1:1101:21534:6171 1:N:0:ACTGAGCG+TATCCTCT
ACTACGGGCGGCTGCAGTCGAGGATCATTTGCAATGGGCGAAAGCCTGACAATGCGACGCTGCGTGGAGGATGAAGGCCTTCGGGTTGTAAACTCCTGTCATAAGGGAACAGGCGAGGATACCCAACACGTATCTTAGTTGAGTGTACTTTAAGAGGAAGCGACGGCTAACTCGGTGCCAGCAGCCGCGGTAATACAGAGGTCGCAAGCGTTGTTCGGATTTACTGGGCGGAAAGGGCGCGTAGGCGGTCGGGTGGGTCAAGTGTGAAATCTCCGGGCTCAACCCGGAAAGTGCGCTTGAA
+
-8AACB5:)1)8888;;;;8887@<CEC,6CFFFFDFFFEEEEEGGFFGGGG:AC@CGEG8?@C4?CCGEFGGGGGGGGGGGGDGECF:EEEGFGGGG,EFAFGDFFFFGGGGGGGGGGFGGGGGGGGGGFGCGGFGGF9EGG,@FGG@>DGGGG<CFGGGD>CGGGCCBF,;*=*=7ECEFFFFGDGGG5EC7EGFGGFF9FDCDFDFB1*100?DBDC>+<>F@FC?F)<>9:@?BFD7/4BFFFF)293>:>(7*28<F)666<<@)2663>E>6,42@F?:>F>F6::::>9)(-..
@M02996:162:000000000-B87FG:1:1101:15248:6175 1:N:0:ACTGAGCG+TATCCTCT
ACTACGGGGGGCTGCAGTCGAGGATCATGGGCAATGGGCGAAAGCCTGACAATGCGACGCGGCGTGGAGGATGAAGGCCTTCGGGTTGTAAACTCCTGGCATAAGGGAACAGGCGAGGGTACCCAACACGTACCTTAGTTGAGGGTACGTTAAGAGGAAGCGACGGCTAACTCGGGGCCAGCAGTCGCGGTAATACAGAGGACGCAAGCGTGGGTCGGAGTAACTGGGCGGAAAGGGCGGGTAGGCGGCGAGGCGGGACAAGGGTGAAATCTCCGGGCGCAACCCGGAAAGTGCGCGTGAA
+
88AAC?9=>8)8888::::8884>,B8A,-:BC@<?CFB>@CEEFG<EDFEE,8:=?FEF336>3>FCFDEEFFFGGGGE8FFDE>8>*7@<9@<F<?,@F:FGCGGFCCFBFBFFGEG*4>FFGFGGDECGGD+3AF++3:F0A8AC?CFGGGF@>@7C*7;EGEE8E6++2*A*:=:5:*7722979C):**<CBC797*27*)07@5111)0*925))+2:+9CC(77@>B<FB:>)4)-8:9>9D>;B>>F(4*183>(3,4<26)0-625>51(((7423;;>>>F5:<B9)4-,,
@M02996:162:000000000-B87FG:1:1101:15266:6180 1:N:0:ACTGAGCG+TATCCTCT
CCTACGGGGGGCTGCAGTCGAGGATCATTGGCAATGGGCGAAAGCCTGACAATGCGACGCTGCGTGGAGGATGAAGGCCTTCGGGTTGTAAACTCCTGTCATAAGGGAACAGGCGAGGGTACCCAACACGTACCTTAGTGGAGGGTACGTTAAGAGGAAGCGACGGCTAACTCGGTGCCAGCAGTCGCGGTAATACAGAGGTCGCAAGCGTGGTTCGGATTGACTGGGCGGAAAGGGCGCGAAGGCGGCGAGGCGGGGCAAGGGGGAAAGCTCCGGGCGCAACCCGGAAAGGGCGCGTGAA
+
88ACC?==50)8888::::8884@4B=?,-BADDA=CFECEEDEGF@EFGBE58:=?FEG+>@B+>FCGDEGFFFFGGGF8FFDE@8C*@BFFFGGFG,@F;FGFGFEFFGFFFGGGGGBFGGGGGGGGGGGGG@;CG?2=FG*=BFG5ACGGGE@CCFFFCACEGG5CCG+:CG*AEGC7C@>29DGGG):?*<CFGGFF0:<?CDFF51/708:D157.*<D79FF<E35;;?FF?>79)(037>B33(779B(95<90>(4,9;<F(2)5:ED@2-46D>F<>B09>F0:(-(0(-,-
@M02996:162:000000000-B87FG:1:1101:24243:6182 1:N:0:ACTGAGCG+TATCCTCT
CCTACGGCGTGCTGCAGTGGGGAATTTTGCGCAATGGGGGCAACCCTGACGCAGCAACGCCGCGTGCGGGATGACGGCCTTCGGGTTGTAAACCGCTTTCAGTGGGAAAGATTATGACGGTACCCACAGAAGAAGCTCCGGCTAACTACGTGCCAGCAGCCGCGGTAATACGTAGGGAGCAAGCGTTATCCGGATTCATTGGGCGTAAAGCGCGCGTAGGCGGCTTGTTAAGCAAGATTTTAAATCTGGGGGCTCAACCTTCAGCCGGATCTTGAACTGGCAGACTCGAGTTTGGTAGAGG
+
88BCCD>)1008=<;=;;;;;888CFFGGG7@FGGGGGGGGGGGGGGGFGGGGC7FFGGGGGGGEGGGGGEFFEGGGGGGGGGGGGGGGGGGGGGGGGGGGG?FGGDFFFGFD<;FDFGGEGFGGGGGGDFFFGGGGF@FEGGGG7DDFGGGGGGGGGFGGDD8FC*CGGGGCGGCE675=CF>CCC<GFGGG3=E=FGFGCFFGCEE>FGGGFECGBDGFGGDGFG7A=C@<<:F7<FD4:47<46<C(7>6>???CG:3)).::>FD6DB<28A?9??1>?(,.44,4.(..8?4.).4
@M02996:162:000000000-B87FG:1:1101:24221:6186 1:N:0:ACTGAGCG+TATCCTCT
CCTACGGGTGGCTGCAGTGGGGAATTTTGCGCAATGGGGGCAACCCTGACGCAGCAACGCCGCGTGCGGGATGACGGCCTTCGGGTTGTAAACCGCTTTCAGTGGGAAAGATTATGACGGTACCCACAGAAGAAGCTCCGGCTAACTACGTGCCAGCAGCCGCGGTCATACGTAGGGAGCAAGCGTTATCCGGATTCATTTGGCGTAAAGCGCGCGTTGGCGGCTTGTTAAGCAAGTTTTTAAATCTGGGGGCTCAACCTTCAGCCGGATCTTGAACTGGCAGGCTCCAGTTTGGTAAGTG
+
8ACCC>)8)1)=;=8;;==;;888C<CEFGGGDGGGGGGGGGGGFGGGGGGGGEEFGGGGGGGDFEDEDF7FGEGGGGGGGGGGGGGDGGGGGGDGGGGGGACFFG>FGDGGF<FGCEEDGGGGGGEF7DBDFGFFFCECGDGFCFFG?5D6DFCGGCCC=5C77C**1?CFC?F*:C*:F*=>?*:<FFC>EB*;4**9*2<6:C:@FF7>D:><<()/9:5<C@E299CFB44;).8:1/5@<=9)786>>76><CGBFF2)67>FDBD7)69<64)2()(271(,,()6)-(,1))).
@M02996:162:000000000-B87FG:1:1101:24243:6200 1:N:0:ACTGAGCG+TATCCTCT
CCTACGGGGGGCTGCAGTGGGGAATTTTGCGCAATGGGGGCAACCCTGACGCAGCAACGCCGCGTGCGGGATGACGGCCTTCGGGTTGTAAACCGCTTTCAGTGGGAAAGATTATGACGGTACCCACAGAAGAAGCTCCGGCTAACTACGTGCCAGCAGCCGCGGTAATACGTAGGGAGCAAGCGTTATCCGGATTCATTGGGCGTAAAGCGCGCGTAGGCGGCTTGTTAAGCCAGCTTTTAAATCGTGGGGCTCAACCTTCAGCCGGATCTTGAACTGGCAGGCCCGAGTGTTGTACAGG
+
88BCCB8))1)8888::::::888BEGFEG+FCFFGGGGGGGGGGGGGGGGGGCFGFGGGGGGCFGGGGGGGGFGGGGGGGGGGGGGEGGG<FGFGGGGGFGFCGG*>FFGFGGGGGGCGGGGFF@CAEEFGGGGGGGGGGEGEGFFFGCFGGGF?FGGGGGGEGG5CE?F=FFFGGGGEFCFF5CD37?G?EBCDF>:B:FG@EDB>3*::1)77C6<3@>5D:<CFA*C7)(38(5?F5*.1.6).701)(-43)2>?BFD)42;9)(/-..*<)-,.28(34(3(3(-(..4:*))).
@M02996:162:000000000-B87FG:1:1101:24221:6204 1:N:0:ACTGAGCG+TATCCTCT
CCTACGGGGGGCTGCAGTGGGGAATTTTGCGCAATGGGGGCAACCCTGACGCAGCAACGCCGCGTGCGGGATGACGGCCTTCGGGTTGTAAACCGCTTTCAGTGGGAAAGATTATGACGGTACCCACAGAAGAAGCTCCGGCTAACTACGTGCCAGCAGCCGCGGTCATACGTAGGGAGCAAGCGTTATCCGGATTCATTGGGCGTAAAGCGCGCGTAGGCGGCTTGTTAAGCAAGATTTTAAATCTGGGGGCTCAACCTTCAGCCGGCTCTTGAACTGGCAGGCCCGAGTTGTGTAGGTG
+
8ACCCE8):0)8888::::::888BEFGFGGGGGGGGGGGGGGGGGGG8FFGGFFFFFGGGGGGGDGGGGCGG8FEGGGGGGFEGGG7FFGGGG:FGGGGGGFFCGEGGFGC:FF:<AC@FCEGGGGEE8CFCFEGFGG5EGEAFFGGGEGFFGGFG6*;EDG5C?*CFCC:FE5E5*2:/5@>EGC*>FC*:):CFD7@795:CD>789D*9>@3D9DGFE=)>5:7>@7?A>BF<76DAC)*-99)2,7>9>1<<GD>BF<DFFB;)(7(..1+04),(72(4(-((-(-):<,*)-..
@M02996:162:000000000-B87FG:1:1101:18264:6205 1:N:0:ACTGAGCG+TATCCTCT
ACTACGGGTGGCAGCAGCTAAGAATATTCCGCAATGGACGAAAGTCTGACGGAGCGACGCCGCGTGGATGATGAAGGTCGGAAGATTGTAAAATCCTTTTATAACTGAGGAATAAGCAGGGTGAGAGAAACGCATTGTGGTGACTGTAGGTTATGAATAAGCAACGGCTAATTACGTGCCAGCAGCCGCGGTAACACGTAAGTTGCGAGCGTTGTTCGGAATGATTGGGCGGAAAGGGCATGTAGGCGGTTTGGCAAGGTGGAGGTGAAAGGCAGGGGCTGAACTCGTGGACGGCGTTGGG
+
88A?C>95=00==88=;=,;;;;ECE,<FGGGDEECDEFCCEEEEA<CEFEDC>+@@CCFC@6>+8@CCCFAEEFFFFGGGGGEFEAF<@DFEFGGGG9BD5FFG<?ABEGF8FFGFGD+@<FFGGGGGGGGEG+68EDGFFEF3CDFFD@;E9>@CE;FBDGGGGGGCEFAEG7@7;ECFC5ACDGGGGG*:ACFFD*=CGCC;CABBBD*1:87?459>82CG=CC:;C)7>>F:BB70C-@6B?;G,,)((,537*.(02(4,4AFDGFF:BD),4((05329(.8033(-(40--(,
@M02996:162:000000000-B87FG:1:1101:8961:6207 1:N:0:ACTGAGCG+TATCCTCT
ACTACGGGAGGCTGCAGTGGGGAATATTGCACAATGGGCGGAAGCCTGATGCAGCGATGCCGCGTGAGGGAAGAAGGTTTTCGGATTGTAAACCTCTGTCATAAGGGACGAAAAAAGACGGTACCTTAGAAGGAAGCTCCGGCTAACTACGTGCCAGCAGCCGCGGTAAGACGGAGGGAGCGAGCGTTATCCGGAATTACGGGGGGTAAAGGGAGTGTAGGCGGGACTGTAAGGCAGAGGTGAAATATACCGGCTCAACTGGGAGACTGCATTTGAAACTGCGGGTCTTGAGTGAAGTGAG
+
-8AAC?=>>:0==;=;;==;;88@6ECFEFGFFFFDFFFCDEEEGF@EFFFEEEC@CFEGFBCC8@FEGGDGGGGGGFFC?FFDEFFG9EDFGGGGGG<FGGGGEFFEFGGGGGGGGGGGGEGGG,CFFFGGGGGGGCGGGDG+CFG,EGGFGGGGGGFFFFGGGGCGG,?FG*=CGGEEECADCGD*:*;ECDGEFCGF*>EF1C5B?BFGGFF7C)2CF@:DGFE74/:@B)3>:B5C:G99A*=AGFB>>9(8?FFB:@(4<<F)9?*6))*39<3)69:>(-1().6>)5:AF>)),
@M02996:162:000000000-B87FG:1:1101:13759:6217 1:N:0:ACTGAGCG+TATCCTCT
ACTACGGGGGGCTGCAGTCGAGGATCATGTGCAATGGGCGAAAGCCTGACAATGCGACGCTGCGTGGAGGATGAAGGCCTTCGGGTTGTAAACTCCTGTCATAGGGGAACAGGCGATCTTACCTAATACGTAAGTGAGTTGAGTGTACCCTAAGAGGAAGGGGCGGCTAACTCTGTGCCAGCAGCCGCGGTAATACAGAGGCCAAGAGCGTTGTTCGGATTGACTGGGCGTAAAGGGCGCGTAGGCGGGCTGGCGGGGCAAGGGGGAAATCTCCGGGCCCAACCCGGAAAGTGCGCCTGAA
+
68ACC@=5:=18888::::888784BEF,9CFEFGDDFFEEEDEGG8EDFFF88:>?FEF8>@>8>FEGGGGFFFFGGGFCGGGGFFF<CFFFGGGGG;FGFEGFGDDEGGGGGGGFG:@FGG<FCEGGGG@FGGGGGF<FGG<FCGGGGGGGGGCFFF2*/:EGGG=EGG?F+<<CFGFEFFFFGGGGG5:C*AFFGGFFDGFGGFFFD)*10.CD29*000:7=FF?D/84?AFFFD79137:6@B)4()4-4(9*99:F(4040<5)2).2<E>691<F<F?FFF9;?5:4>10(-,.
@M02996:162:000000000-B87FG:1:1101:22734:6222 1:N:0:ACTGAGCG+TATCCTCT
ACTACGGGAGGCAGCAGTGGGGAATATTGGGCAATGGGCGCAAGCCTGACCCAGCAATGCCGCGTGAAGGAAGAAGGCTTTCGGGTTGTAAACTTCTTTTAAGTGGGACGATAATGACGGTACCACTGGAATAAGCTCCGGCTAACTACGTGCCAGCAGCCGCGGTAATACGTAGGGAGCAAGCGTTATCCGGATTTACTGGGTGTAAAGGGCGTGTAGGCGGGACAGCAAGTCAGATGTGAAAGCACGAAGCGCAACGTCGGGTCTGCATTTGAAACGGAAGTGCTGGAGGGTTGGAGAG
+
68@CC?0:5:)=8=======;8@FEGFFGGGGGGFDFFFEFFGEFGGGGGGGGEFFGGFGFBFE@CFGGFFGFFFGFG=CFGGGGEFEFFCFGCGGFG9FFFG?AFCDFGG7FGFFGGGGGGGGGGF,?F8FDFDG=FGGEEDGGGFGGGDFGGG?@EC@>3@5F*1@7@FG?FGGE7;EFCA8CC?DDGGGGF::*;FA:CF8?:=AA@C=*:>GD@FFFED/:;C*4@7><ABFA49*62664./8DF6.4((39=5,:7(442(,*62)6<FCBD022)-.)66):(3(44,4>?722
@M02996:162:000000000-B87FG:1:1101:5517:6223 1:N:0:ACTGAGCG+TATCCTCT
CCTACGGGGGGCTGCAGTGAGGAATATTGGTCAATGGACGGAAGTCTGAACCAGCCATGCCGCGTGAAGGAATAAGGCCCTATGGGTCATAAACTTCTTTTGTGGTGGAGCAATAAGTCCTACGTGTAGGGCGATGAGAGTACATCACGAATAAGCATCGGCTAACTCCGTGCCAGCAGCCGCGGTAATACGGAGGATGCAAGCGTTATCCGGATTTATTGGGTTTAAAGGGTGCGTAGGCTGTTCTTCAAGTCAGAGGTGAAATACCCGGGCTCAACCCGGGAACTGCCTTTGATACTGG
+
ABCCCDFFF))8888::::::::CFFGGGGGGGGGGGGGGGGGGGGGGGGGGGGGGGGGGGGGGGGGGGGGGGGGGGGGGGGGGGGGGGGGGGGGGGGGGGGGGGGGGGGGGGGGGGGGGGGGGGGGGGGGGGGGGGGGGGGGGCGFGGGGGGGGGGGGGGGGGGGGGGGGGGGGGGGGGGGFFGGGGGGGGGDGGFGGFGDGFGGFFFFGGGFFGGFGGFGGGGFGGFFGFFFFFFFFG?C?@<F?>FAFFFFFFFGGF?FFFFFFFFFGFFBFFFF<B>EFF6??4<??FFFFFF:<<>
@M02996:162:000000000-B87FG:1:1101:22749:6238 1:N:0:ACTGAGCG+TATCCTCT
ACTACGGGAGGCAGCAGTGGGGAATATTGGGCAATGGGCGCAAGCCTGACCCAGCAATGCCGCGTGAAGGAAGAAGGCTTTCGGGTTGTAAACTTCTTTTAAGTGGGACGATAATGACGGTACCACTGGAATAAGCTCCGGCTAACTACGTGCCAGCAGCCGCGGTAATACGTAGGGAGCAAGCGTTATCCGGATTTACTGGGTGTAAAGGGCGTGTAGGCGGGACATCAAGTCAGAGGGGAAAGCACGAAGCTCAACTTCGTGTCTGCATTTGAAACTGATGGCCTTGAGTGTAGGAGAG
+
88ACCE>B):1=88====;;;88BFEFFGGAFFGFC@DGEFEGEGFFFGFFGGFFFFGFGEEGE@CFFGGGFEFCFFGFFABFEFGGG7@C@FFGGGGDFGGCA@FAF<+=+@F9EEFGGGGGGGGG,,A,CE,EFC>DF+>BFCFFGGG>DFG9@C?CFE>>EG@9EFFEF;FF>C;>EGFAFGGDD*CDGD;7AFFF+;CF);9=FFCCG3=)7*(;7=EG<E:C75**9<ABF2))*4D:>(.).9:1)242??F*)-8.3822-*6:9))*39A)6<9>2(,)).5:4<<))922(-
@M02996:162:000000000-B87FG:1:1101:25037:6241 1:N:0:ACTGAGCG+TATCCTCT
CCTACGGGCGGCAGCAGTGAGGAATATTGGTCAATGGCCGGAAGGCTGAACCAGCCATGCCGCGTGAAGGATTAAGGTCCTATGGATTGTAAACTTCTTTTATACGGGAGCAATAAGGTCTACGTGTAGACTGATGAGAGTACCGTACGAATAAGCATCGGCTAACTCCGTGCCAGCAGCCGCGGTAATACGGAGGATGCAAGCGTTATCCGGATTTATTGGGTTTAAAGGGTGCGTAGGCGGTCTGACAAGTCAGCGGTGAAATGTCCACGCGCAACGTGGAAAGTGCCGTTGAAACTGG
+
-8ACC>5:)11+886;;<;;;;;6CFAFGGGA6CEFGGFFGEGGGGFG<FE@FE,CCFFGGEC:8F?EGEFGFEC?FFEGGGGGFFGGGGCCEFFGGGDGGGGGGGGGGFGFGFGGGGGGFGGGFFFFDEFFDFGGGEFGGGGGGG6CGCCFGGGFGDCCGDEGFGGFGGGGGGGGGGGGGGEFGGGG@CFCE>ECE;75FGGFGGA)8AGGGEF36CGGFEFCC:EGFFG>?B?D61BC499547<AGFBF))6<?GD<BFFFBDD2/59:9(5:59>BFFB?A?2<69>B<(42=ABA(
@M02996:162:000000000-B87FG:1:1101:22730:6242 1:N:0:ACTGAGCG+TATCCTCT
CCTACGGGAGGCAGCAGTGGGGAATATTGGGCAATGGGCGCAAGCCTGACCCAGCAATGCCGCGTGAAGGAAGAAGGCTTTCGGGTTGTAAACTTCTTTTAAGTGGGACGATAATGACGGTACCACTTGAATAAGCTCCGGCTAACTACGTGCCAGCAGCCGCGGTAATACGTAGGGAGCAAGCGTTATCCGGATTTACTGGGTGTAAAGGGCGTGTAGGCGGGACAGCAAGTCAGATGTGAAAGCACGAAGCGCAACGTCGGGTCTGCATTTGAAACTGAGGTTCGTGAGTGTTGGAGAG
+
88ACC>8=810=========;88BCEFGGGGGFFGFFFFEFEEEGGEEFGFGFECCDECFFB@@+@BDFGFFFFFFFF=CFGFDGE=F4ADFFGFGGA<FGGGA@EFDFGG7FF;FGGGGGGGGGGG9AFGGGGGG=FGGGGGGGF,BFGGGGGGFBE;DD?CGG8EGGFGGCCGEGGE?CFFFEC7D<FGGEF=**;FC@FG)::;FFFFGDF5CC=FDFGDDGBEC?FGF24<F><=06:<89<F?GBFE;(9;BG341B9923(4FD*)).@C94)6>)4(()(,-.4)5-.4>?<:6
@M02996:162:000000000-B87FG:1:1101:6981:6243 1:N:0:ACTGAGCG+TATCCTCT
CCTACGGGCGGCAGCAGTAGGGAATCTTTCACAATGGGCGAAAGCCTGATGGAGCAACGCCGCGTGCAGGATGACGGCCTTCGGGTTGTAAACTGCTTTTATTACCGAGAAATCTGATGGTAGGTATTGAATAAGGACCGGCTGACTACGTGCCAGCAGCCGCGGTCATACGTAGGGTCCAAGCAGTATCCGGATTGACTGGGTGTAAAGAGTTGCGTAGTGGGCATAACAATTAGCTGGTGTAATCCGGTGGCTCAACCCTTCGAATTATTAGCTAAACTGTTAGGCTCGAGACCGTTAG
+
88ACC>AA=0)8888;;<;<;8;CFGGGFEEGFGGGGGGF@FFGGGGGG9EDFFAFFGGGGFGGGG@FGGGGGGFGGGEGGGGGGGGGGGGGGGEGGGCFGF<E8FB@>@CF,,38CFFE<@FFF9EGGFG9EGG9FEGGGGG*:DFGGDD8*<E?GGGGGGGGGE=:FFCECFEEG6ACF+;AF*@G79+CCEEC8*+ACCF:E<??BF7E>=BDGFGG)+:9*):7<:C4).6F09@93*.7:F6<G>;B613:2C40(0(344<:)6C92<)0*-9(6BBA4)8:3((-,(,(7(-,4
@M02996:162:000000000-B87FG:1:1101:21770:6251 1:N:0:ACTGAGCG+TATCCTCT
ACTACGGGTGGCAGCAGTGAGGAATATTGGTCAATGGGCGAGAGCCTGAACCAGCCAAGTAGCGTGAAGGATGACGGCCCTATGGGTTGTAAACTTCTTTTTCCGGGGGATAAAGTGACCCACGTGTGGGTTATTGCAGGTACCCGGTGAATAAGGACCGGCTAATTCCGTGCCAGCAGCCGCGGTAATACGGAAGGTCCGAGCGTTATCCGGATTTATTGGGTTTAAAGGGAGCGTAGGTGGAAATGTAAGTCAGCCGTCAAATCGCGGGGCGCAACTCCGGCCAGCGGTTGAAACTGGG
+
88ABCB>5=))=======;;;;;CCE<FFFFGCFFFFFFCFEECGGGGGGGGGFEEFGDFFFFEBCFGGFGGGFFEGGGGGFFFGFECC:FFGGGGGGGGGGGGEGDDDB@EEBA,CEFGGGGGGFGGGGGEGGGFGFGGGGGGGGG:CGGFGGED?F>CEG>GGFGFGG>EDGGGGGGG5CDBEDDGGFGGDEGGF7DFDGGFG5D>77FGG5)1067:@@E>5;6CDFGF??;D;?7D5F<)57*6:<BF>A<>?CD14B:BAB?:>>)-7(8879.5:D0144,2(-(-4:299)6(,
@M02996:162:000000000-B87FG:1:1101:25381:6253 1:N:0:ACTGAGCG+TATCCTCT
CCTACGGGTGGCAGCAGTGAGGAATATTGGTCAATGGACGGAAGTCTGAACCAGCCATGCCGCGTGAAGGAATAAGGCCCTATGGGTCGTAAACTTCTTTTGTGGTGGAGCAATAAGTCCTACGTGTAGGGCGATGAGAGTACATCACGAATAAGCATCGGCTAACTCCGTGCCAGCAGCCGCGGTAATACGGAGGATGCAAGCGTTATCCGGATTTATTGGGTTTAAAGGGTGCGTAGGCTGTTCTTCAAGTCAGAGGTGAAATACCCAGGCTCAACCCGGGAACTGCCTTTGATACTGG
+
ACCCCE:5:1)===8===;,;;;CFFFFGGGGGGGGGGGGGGGGGGGGGGCFGGGGFGGGGGGGFFGGGGGGGGGGFGGGGGGGGGGGGFGGGGGGGGGGGGGGGGGGGGGGGGGGGGGGGGGGGGGGGGDGGGGGGGGGGGGFGGGGGGGGGGGGGGGFGGGGGGGGGGGGGGGGGGGGGGFFGGDGGGGGGFGGFGGFGGGFGGFFFFFGDE>GGFGGFGGGGEGGFFGF@FFF?1><894.56@4:<DFFF<B<G3?FF72<<AFFFGFB?FFFB:BFEF>FFFFD<)48AAA9<BA:
@M02996:162:000000000-B87FG:1:1101:25360:6257 1:N:0:ACTGAGCG+TATCCTCT
CCTACGGGTGGCAGCAGTGAGGAATATTGGTCAATGGACGGAAGTCTGAACCAGCCATGCCGCGTGAAGGAATAAGGCCCTATGGGTCGTAAACTTCTTTTGTGGTGGAGCAATAAGTCCTACGTGTAGGGCGATGAGAGTACATCACGAATAAGCATCGGCTAACTCCGTGCCAGCAGCCGCGGTAATACGGAGGATGCAAGCGTTCTCCGGATTTATTGGGTTTACAGGGTGCGTCGGCTGGTCTTCAAGTCAGTGGTTAAATACCCAGGCTCAACCCTGGAACTGCCTTGTATACTGG
+
8ACCCA1)01);==8===;;;;;;CCFGGFGGGGFAFGFGGGGGGGGFFCGGGCFGFGFFGEGG@:FDFGCAFGCDFG<FGGGGGGGGGGGGGFFGGGFFGGGGDGGGG8FFFF9FEFFFGGFGGGE?A,@FGFG74E,ED=FFFGADGG88EFFGGGG=EDDBAEGGF7EECGFCF?:FGGFDGG>C@FFE5A5E5C*8C>,8:?5.:6DGDDD38);7+?::A:F+9A453(4)40<3292).196:4)06))-)396(9))<<B:))*((.7:?3<?15<(54),3,59,6-492)))
@M02996:162:000000000-B87FG:1:1101:25026:6258 1:N:0:ACTGAGCG+TATCCTCT
CCTACGGGCGGCAGCAGTGAGGAATATTGGTCAATGGCCGGAAGGCTGAACCAGCCATGCCGCGTGAAGGATTAAGGTCCTATGGATTGTAAACTTCTTTTATACGGGAGCAATAAGGTCTACGTGTAGACTGATGAGAGTACCGTACGAATAAGCATCGGCTAACTTCGTGCCAGCAGCCGCGGTAATACGGAGGATTCAAGCGTTATCCGGATTTATTGGGTTTAAAGGGTGCGTAGGCGTTCTGACAAGTCAGCGGTGAACTGTCCACGCTCAACGTGGAAAGTGCCGTTTAAACTG
+
8ACCC50):11+888;;<;;;;;;;EEGGGG<EAEF<EFGGGGDGEF8<FE?@FEG8EFFGG7=@FBFFE89FAC<FFCGGEGGGGGGGGGFGGGGGGEFG,<,EEF7?FGGGGGGGGGGGAF7F8@<FFBFGCG,,,8ADCFGCF+CE6BDFFGG;DG+6+D7CG9,@>DFGG76D?@EGGF5EG4CGFD8CAE*:*10++:6;78))37*8=B3C?FGFG57:8+>4*>33(4)415C41()-)0-*).):.6:B75-4<2)6<DB):C(4-52*84:?>()50:)642<B(()94<<
@M02996:162:000000000-B87FG:1:1101:7002:6259 1:N:0:ACTGAGCG+TATCCTCT
CCTACGGGCGGCAGCAGTAGGGAATCTTTCACAATGGGCGAAAGCCTGATGGAGCAACGCCGCGTGCAGGATGACGGCCTTCGGGTTGTAAACTGCTTTTATTACCGAGAAATATGATGGTAGGTATTGAATAAGGACCGGCTAACTACGTGCCAGCAGCCGCGGTCATACGTAGGGTCCAAGCATTATCCGGATTGACTGGGTGTAAAGAGTTGCGTAGGTGGCATAACAAGTAGCTGGTGAAATCCGGTGGCTCAACCATTCGAATGATTAGCTAAACTGTTAGGCTCGCGACCGTTAG
+
8ABCC5@)10)8888;;<;<;8;;EEGGGGGGGGGGFFGGGGEFGGGGGGFGGFFFGGGGGGGGGGGGGGGGGGGGGGGGGGFDGGGGGGGFFGEGGDEGGGGGGGGGGGGGGGGGGGGGGFGGGGE<FGGFGDFGG@FE>EGG,>E;EGGGFGGGGGGGGGGEB=**=C;,;BEEEFC7FGFFFGGGGGGEDBEE4CGF;DF5EGBFFFDC76@7C6D9@G+<F:FGAFGF(6<F))/94247-@@>313)1:(:3?D?FF>A2<7?))*645::6<FFA*)64)(44:((((-40-(86
@M02996:162:000000000-B87FG:1:1101:9598:6260 1:N:0:ACTGAGCG+TATCCTCT
CCTACGGGGGGCAGCAGTGGGGAATATTGCGCAATGGGCGAAAGCCTGACGCAGCGACGCCGCGTGAGGGATGAAGGTCTTCGGATTGTAAACCTCTGTCAGAAGGGAAGAAAGAAGTACGTGCTAATCAGCGTACAAGTGACGGTACCTTCAAAGGAAGCACCGGCTAACTCCGTGCCAGCAGCCGGGGTAATACGGAGGGGGCAAGCGGTAATCGGAATGACTGGGCGGAAAGCGCACGAAGGCGGCGTGCCAAGGCAGGGGGGAAAGCCCGCAGCTCAACTGCGGAACTGCCTTTGAA
+
-8ABC@==8518888::<:::8889BC<@BFFECFDFFFCCFECFF8ECFDCE>@@CFEFC>5>3>@CFDEFEEDFG>F8>CFDC>>F,@BB;FGGGG,@FGCFCFDCFGGGGFGGG,CFGFGGGGG9FFGGEFEEC9C2C?FGGEGGGF9FFGEFDGFFF<CFGGGCEEF0C6E*AEG?CFF>8FGGGG9EF*<FFGD>CD5>5DFFF>)2)<=7C:<D.+3C7=FD6D)7;9?)3(>D9*,79)775>,<<?F2<**:8>;>(4(35(92(45852..)92)58BB>>3)4<72*).6-
@M02996:162:000000000-B87FG:1:1101:6981:6260 1:N:0:ACTGAGCG+TATCCTCT
CCTACGGGCGGCAGCAGTAGGGAATCTTTCACAATGGGCGAAAGCCTGATGGAGCAACGCCGCGTGCAGGATGACGGCCTTCGGGTTGTAAACTGCTTTTATTACCGAGAAATATGATGGTAGGTATTGAATAAGGACCGGCTAACTACGTGCCAGCAGCCGCGGTCATACGTAGGGCCCAAGCATTCTCCGGATTGACTGGGTGTAAAGAGTTGCGTAGGTGGCATAACAAGTAGCTGGTGAAATCCGGTGGCTCAACCATTCGAATTATTAGCGAAACTGTTAGGCTCGAGACCGTTAG
+
68ACCEF5:1)8888;;<;<;8;EFFGG<FGGGGGGGGGGGGGEGGGGGGGFFGGGGGGGGGGGGGGFGGGGGGFFEGCFGGGGGFGGGGGGGFGFGFFGGGGGFECCFFGGFF9@D<DFFCDFGFG=DFFFGGGFGFGGGGCEFGGGGGGGGGFFFGFFFDDGG::=C;<CC,4CG*=CE7AFGGC+;CFGD=EE5FGFGGGFGGFFBBFFF4@GG9GGEGFD6>CFD?F?BABFFBFG?GA*69@>G>;E>:342?F7?FADF5:3)):<<4710490)*.4:<4:).3(((9?E(,-4
@M02996:162:000000000-B87FG:1:1101:15618:6260 1:N:0:ACTGAGCG+TATCCTCT
CCTACGGGTGGCAGCAGTTAGGAATATTGGACAATGGGGGAAACCCTGATCCAGCCATGCCGCGTGAGTGATGAAGGCCTTCGGGTTGTAAAGCTCTTTTGTATGGGACAATGATGATGGTACCATAAGAATAAGCACCGGCAAACTTCGTGCCAGCAGCCGCGGTAATACGAAGGGGGCAAGCGTTGTTCGGAATTACTGGGCGGAAAGGGCGGGTAGGCGGACTGATCAGTCAGGAGTGAAATCCCGGGGCGGAACCTCGGAACTGCTGGTGAGACGGTGGGGCTAGAGGGGATTAGGG
+
-88AA9851)1=,=8====<<;;;;CCCEFGGGC<@CFDDEEGGGG?FGEFGGACCFFCGFCFE8CF@EEEGGFFFGGG8<FFDEB,@=ECFCGGGGD<BC9AE9B@?EFG9FG9FA5EEEGGGDA9FGECFGGGA=FGGGG@FFGF,@B6DEGFDDFFFG=@EG8@EEAFFCCCEE*7:E?>AEC/C8,1=:BE:9DF@:;FFG)8A>AFA3;)99-9FFGE3::E7.6:@44<F<:B04*4=)99:D9>>0,(47CG(:D?309:5/)*(.4*1*4<:4797((28??B08;>().463
@M02996:162:000000000-B87FG:1:1101:9582:6268 1:N:0:ACTGAGCG+TATCCTCT
ACTACGGGTGGCAGCAGTGGGGAATATTGCGCAATGGGCGAAAGCCTGACGCAGCGACGCCGCGTGAGGGATGAAGGTCTTCGGAGTGTAAACCTCTGTCAGAAGGGAAGAAAGAAGAACGTGCTAATCAGCGTACAAGTGACGGTACCTTCAAAGGAAGCACCGGCTAACTCCGGGCCAGCAGCCGCGGGAATACGGAGGGTGGAAGCGGTAATCGGAATGACTGGGCGGAAAGCGCACGGAGGCGGCGGGCCAAGCCAGGGGGGAAATCCCGCAGCGCAACGGCGGAACTGCCTGTGAA
+
88A=@?==500=;8=====;;88B;ECCEFDGEECCDF<@CEECFG8CDCCFEC@:CFECF:@>+>??FDCBBDEEC:CA?FFC7+8E@?EEFGEFEF,CEFEGBFDEEGGFFGGGG,DCF@=@BD@:C==B@+@@CCF,5>FGG:DBD,3>EF998@C@59D6CCE8?BF,;BC*4=5::555<8>CDE):/)307<DFCG/>*7=;47/*)70CF65>)+0:+0A<3>>B>04)4>5)-)-848;6/3(036:1://42>?>(961))2802@*)((,4.4(49>;32().4()0).)-
@M02996:162:000000000-B87FG:1:1101:15601:6277 1:N:0:ACTGAGCG+TATCCTCT
ACTACGTGTGGCAGCAGTTAGGAATATTGGACAATGGGGGAAACCCTGATCCAGCCATGCCGCGTGAGTGATGAAGGCCTTCGGGTTGTAAAGCTCTTTTGTATGGGACAAGGATGATGGTACCATAAGAATAAGCACCGGCAAACTGCGTGCCAGCAGCCGCGGTAATACGAAGGGTGCAAGCGTTGTTCGGAATTACTGGGCGTAAAGGGCGTGTAGGCGGACTGATCAGTCAGGAGTGAAATCCCGGGGCTTAACCTCGGAACGGGTGTGGAGACGGGTGGGCTAGAGGGTATTAGGG
+
-88A@:)):))===========;C6C<CECFECC@CECDCCCCGGGFFGFFGFA;C@FDFF@@@8@BCCEFGGFGEFGGC,CFCEB=F,AAECGFGGE9EG,EA@FDDFGG8FG:FG9CFFGGGG9EGGGGGGGGGGGGGGGGGGGF,EEEGGGFD=@=@>=CEG+@EAFGFDFGGG,9@ECBFE;/@/4=EDFE:6CGF@FGFE9?DFAGE*=5>/5;;ACDD53:7)*0=)6<FFBB*4:6@29@:GFFB0((5>G>-(<?1<>1<)()-,20:@6BF0)4;(((.4<47:-.)*.64:
@M02996:162:000000000-B87FG:1:1101:24505:6287 1:N:0:ACTGAGCG+TATCCTCT
CCTACGGGCGGCAGCAGTGAGGAATATTGGTCAATGGGCGAGAGCCTGAACCAGCCAAGTAGCGTGCAGGATGACGGCCCTATGGGTTGTAAACTGCTTTTATGCGGGGATAAACGAGGGGACGTGTCCCTTTTTGCAGGTACCGCATGAATAAGGACCGGCTAATTCCGTGCCAGCAGCCGCGGTAATACGGAAGGTCCGGGCGTTATCCGGATTTATTGGGTTTAAAGGGAGCGTAGGCCGGACTTTAAGCGTGTTGTGAAATGTAGTCGCTCAACGGGTGCACTGCCGCGCGAACTGG
+
8ACCCA:551)8888;;<;;;;;;CFFFGGGFGGGGGGGGGGGGGGGGGGGGGGGGGGGGGGGGGGGGGGGGGCFGGGGGGGGGGGGGGGFGGGGGGGGGGGGGGGGGGGGGGGGGGDGGGGGGGGGFFGGCFGGGGGGGGGGGCGGGGGGGGGFGFFGGGGGGFGGGGCGGGDFGGGGGGGFFGGGGCFGGG3=E3CC@DGGEGCBEFFFGGFFGC<FGFFGGGFFGFBCEFF9E;BBGFG9D9@>7:A<=47::2EC36=9>94)6?>:7;14E=BFFF>;BB2A>B((,(-33.437:
@M02996:162:000000000-B87FG:1:1101:22720:6298 1:N:0:ACTGAGCG+TATCCTCT
CCTACGGGGGGCTGCAGTGGGGAATATTGCACAATGGGCGCAAGCCTGATGCAGCGATGCCGCGTGAGGGAAGAAGGTTTTCGGATTGTAAACCTCTGTCAACAGGGACGAAAATGACTGTACCTGTGAAGGAAGCTCCGGCTAACTACGTGCCAGCAGCCGCGGTAATACGTAGGGAGCGAGCGTTTTCCGGAATTACTGGGTGTAAAGGGAGTGTAGGCGGGACTGTAAGTCAGATGGGAAATATGCCGGCGCAACGGGCAGACTGCATTTGAAACTGCGGTTCGTGAGGGAAGTAGAG
+
-8ACC>)):8)8888::::::88?4EFGFFGFFFFEFFFE@EEEGG<EFFFGGEB@CFCFDB@B3>FEGGGGGGGGGFFGFGGDEFCF:@CFFGGGGG=FGGGGFGGD>FGEGGEGGG9FGGGGGGGGGGGGGGGG<FGGGGGGGGGGGGGGGGGCCF<;C<EEGECGGFGGFGFCEGEGEDDDE>C3CFGGGFG@6FGF>FF.;/=FF=FGDD5F>AFGFECDC>*1-9:B46AB9<B*498)-9=::<BB1(4;BG)9B>;?FF047<04)6@C@>)92@>(22,4:84(3(8:).594
@M02996:162:000000000-B87FG:1:1101:4988:6310 1:N:0:ACTGAGCG+TATCCTCT
CCTACGGGTGGCAGCAGTGAGGAATATTGGTCAATGGACGGAAGTCTGAACCAGCCATGCCGCGTGAAGGAAGAATGCCCTATGGGTTGTAAACTTCTTTTGCCGCAGAGTAATAAGTGGGATGCGTCCCATGATGAGAGTATGCGGTGAATAAGCATCGGCTAACTCCGTGCCAGCAGCCGCGGTAATACGGAGGATGCAAGCGTTATCCGGATTTATTGGGTTTAAAGGGTGCGTAGGCGGACTGTTAAGTCAGCGGTGAAATACCACGGCTCAACCGTGGGGCTGCCGTTGATACGGG
+
ABCCC>AA@0)=6======;;;;CFEFGGGGGGGGGGGGGDEGGCFGGGGGGGGGGFGG8CFGGGGGGGGG@FGEGGGGGGG<FGGGGGGGGGGGGGGGGGF,,84>CFCGGGFGGGGGC=F<?8FE>FGFG8,EFA>4FGG;9A>C+@EGGGGGGGGGFGGGGG8EGGGGGGGCGGGGGGGFFGGDDGGGGGFGGFGFFFCFFGGFFFFGGGFFDG?FDFGGGGFGGFFGF@FFFFFBG?DB74555CBFFFFAF7CGF9F<AFFA76)9369DFFFF>BF(43?0(4(-40,(.6-((-
@M02996:162:000000000-B87FG:1:1101:16121:6310 1:N:0:ACTGAGCG+TATCCTCT
ACTACGGGGGGCAGCAGTGAGGAATATTGGTCAATGGGCGGAAGCCTGAACCAGCCAAGTCGCGTGAAGGATGAAGGTATTATGGATTGTAAACTTCTTTAGACGCAGAGAAATAAGGGGGTCGTGACCTCTGATGCTAGTATGCGTAGAATAAGGATCGGCTAACTCCGTGCCAGCAGCCGCGGTAATACGGAGGATCCGAGCGTTATCCGGATTTATTGGGTTGAAAGGGGGCGCAGGCGGCTTGTTAAGTCAGTGGTCAAATCGGGGAGCGTAACTCCAGCCCGCCAGTGAGACTGGG
+
68ACCB=558)8888::<:::::C,C99CDCEDCA?CFFCDEEEFF<EEGFGFEBBBFFED>@>3>BDFFEFB>>CE>F@<F<@,@E=@>DDFGFFF;,@FFFGB@>CEFFFG,FGGGGGG<FFFGGGG,??CGCFG;EGBF;FGGGEEGGBFGCFC+>:CD5EFG?GGE;EGGGGGGCCC7<>D9CG:FGGD;GGE*9?<<EBC9)757:EDD5*0.2*9C=1*)3:>FFE(4(.9>FD0C67(...06<@-6<A)AD-4B<2).3(<999B(0171-60;(.43;96>05465<6.42(
@M02996:162:000000000-B87FG:1:1101:4979:6325 1:N:0:ACTGCGCG+TATCCTCT
CCTACGGGTGGCAGCAGTGAGGAATATTGGTCAATGGACGAAAGTCTGAACCAGCCATGCAGCGTGAAGGATGAATGCCCTACGGGTTGTAAACTTCTTTTGCCCCGGAGTAATACGTGGGATGCGTCCCATGTTGCAAGTATCCGCAGAATAAGCATCGGCTAATTCCTTCCCAGCAGCCGCGTTAATACGGAGGATGCAACCGTTATCCGGATTTATTGGGTTTAAAGGGTGCTTAGGCGGGCTGTTAAGTCAGCGTGTAACTACCAGGCCTCACCCATGAGCAGTCCTTTGTACTTGG
+
ACCCC589=)0;,88=;;;,;6CEGFAFG-CFGGFGF,CC+@,@6<C,C<FF8FGGEEE<,,:@@FCFGDF,@F,@,CEF<E,BF7FF@:?F9FEFGGGGG,,5,44+8=8AC,@,+CFC+,,+,+8@=+,A,4:,,,,,8=CC,63++6>DFF9=,==7+88+3,2@@,,,=D,,@,,@C65@3@DGGGC>**1*:6*)4:,6=DB8)127))=DF6;DFG*CEAGG3+;8/41/)1A*(1()()).06)*.6-))**(-)6--.3())*(().<52((,)))))(-5,..5)))1-460
@M02996:162:000000000-B87FG:1:1101:21593:6348 1:N:0:ACTGAGCG+TATCCTCT
CCTACGGGGGGCAGCAGTGAGGAATATTGGTCAATGGACGGAAGTCTGAACCAGCCATGCCGCGTGAAGGAAGAAGGCCCTATGGGTTGTAAACTTCTTTTGCCGCAGAGTAATAAGTGGGATGCGTCCCATGATGAGAGTATGCGGCGAATAAGCATCGGCTAACTCCGTGCCAGCAGCCGCGGTAATACGGAGGATGCAAGCGTTATCCGGATTGATTGGGTTTAAAGGGTGCGTAGGCGGACGGTTAAGTCAGCGGTGAAATACCACGGCTCAACCGTGGGGCTGCCGTGGTTACGGG
+
88ACC>8A)1)8788::<:::::CFFFFCFBFCFFCFC?>CEEDBFFFGGGFFEEDFDBFEBCC+@FFGFFGGGG>FGGG@FCBCFF<FFECFGGFGGGFGGGGB5<<@F,@<,DCF3FGFFFFFGGCFCF<CFDFGGGGFGFGGEEGGGGCFGFGEA4?CD8C?FCFGC;FGGGGGGC=C7)7=9CGCFGGD>EC@9FFGCGFD5::)8CE<>0**50:@FF95<CF9FGD3:178<EDBG>>>.8-18A?-6AA:GG-6F7A4<B?FFD692>F@B223839>B94:?9?((((15,31
@M02996:162:000000000-B87FG:1:1101:26436:6360 1:N:0:ACTGAGCG+TATCCTCT
CCTACGGGCGGCAGCAGTGGGGAATATTGGACAATGGGGGAAACCCTGATCCAGCGACGCCGCGTGAGTGAAGAAGTATTTCGGTATGTAAAGCTCTATCAGCAGGGAAGATAATGACGGTACCTGACTAAGAAGCCCCGGCTAACTACGTGCCAGCAGCCGCGGTAATACGTAGGGGGCAAGCGTTATCCGGATTTACTGGGTGTAAAGGGAGCGTAGACGGCATGGCAAGTCTGATGTGAAAACCCGGGGCTCAACCCCGGGACTGCATTGGAAACTGTCAGGCTAGAGTGCAGGAGAG
+
8ACCCD@5)1)8888;;<;;;@BFGGGGGGGGGGGGGGGGGGGGGGGGGGGGGCCFFGGGGGGG@FGGGGCGGFGGFGGGGGGGGGGGGGGGGGGGGDFFGGGGGGGFGGGGGGGGGGGGGGGGGGGGGFFGGGGGGGGGGGGGGGGGGGGGGGGGGGFGGGGEGECEGGGGGFFGGGGGGGFFGGGGGGGGGFDGFGGFGGGFGG=FFFGGGEFGGF339EGGGFGGFFGFFFAFFBFF9:2@A?D?DFFFFFFFFFGFFFFFB>BFF):>DFFGB?-6>B<<:<:2<??AFF>AF::?:
@M02996:162:000000000-B87FG:1:1101:14013:6367 1:N:0:ACTGAGCG+TATCCTCT
ACTACGGGTGGCAGCAGTGAGGAATATTGGTCAATGGGCGGAAGCCTGAACCAGCCAAGCCGCGTGAAGGATGAAGGCATTAGGGATGGTAAACTTCTTTAGCAGGGGAGAAATAAGGAGGTCGAGACCACTGAGGCAAGTACACTGACAAGAAGGATGGGCTAACTCCGTGCCAGCAGCCGCGGTAATACGGAGGATCCGAGCGTTAACCGGATGTAGGGGGTGTAGAGGGTGCGCAGGCGGCGCAGGAAGCCCGCGGTCAAATCGGGGGGCGCAACTCCAGCCCGCCGGTGCTGGTGAG
+
-8ACCE@580)=;======6;;;;FF<FEF,CCDECCFFC7CEEFF8EEEFFFAC,CCC,C@@B+>BDGFF<ACEEF,::,A<?A=C:F,ADFGG<E<<FFCBA?4=:8C+4E,9AAA,FE+ACGCD@=,@>3D3=DG8F3@DF,,6C,33,7,3:@5+36+383D,3<4*@;*5@>CCF1/*/::CD79CFDFGGF*;A<3CDC:):)+*=5)5C76:7):=1*)3*-9*<(-(07,>D11,.())-)83;(,(,(1>-().-).-33()4195:53()44(.-420((741(.)),..(
@M02996:162:000000000-B87FG:1:1101:14026:6380 1:N:0:ACTGAGCG+TATCCTCT
ACTACGGGTGGCAGCAGTGAGGAATATTGGTCAATGGGCGGAAGCCTGAACCAGCCAAGTCGCGTGAAGGATGAAGGTATTATGGATGGTAAACTTCTTTAGCAGTGGAGTAAGAAGGAGGTCGAGACCGCTGATGCAAGTACACTGAAAATAAGGATCGGCTAACTCCGTGCCAGCAGCCGCGGTAATACGGAGGAGCCGAGCGTTAGCCGGATTGATGGGGTGGAAAGGGTGCGCAGGCGGCCGGGTAAGTCAGCGGTTAAAGCGGGGAGCTCAACTCCATCCCGCCGGTGATACGGCG
+
-8ACCE8880)=;======;;;;;FFGGGGFFFC,CCFFBCEEEGF8EFGGCDECCEGG9C@@@7@CCFFFGEEEEEBFC,C?E,CF,D,ADFGD9FECFGGGGF5BA?F:FF,?EFGGGGCGGGGGFG+@=EG9DFGFGFFGGGA=EGGG9DE>C93=>8=:CFG7DGEBFG6FFFFDFG9<9>9?9+=:CCAEGD*:88<C3:2)5)@FCDD)1*,**9@C)*)2*577@.8(.49>C;D>79))-1(8?.-:A0CD1()64)63(7499>(/2*,)).6)-33<;34,41(6)*(-((
@M02996:162:000000000-B87FG:1:1101:8485:6385 1:N:0:ACTGAGCG+TATCCTCT
CCTACGGGTGGCAGCAGTGGGGAATATTGGGCAATGGGCGCAAGCCTGACCCAGCAATGCCGCGTGAAGGAAGAAGGCCTTCGGGTTGTAAACTTCTTTTATCAGGGACGAATAAAATTGACGGTACCTGAAGAATAAGCCACGGCTAACTACGTGCCAGCAGCCGCGGTAATACGTAGGTGGCAAGCGTTGTCCGGATTTACTGGGTGTAAAGGGCGCGTAGGGGGGAAAGCAAGTCAGATGTGAACTCTCTGGGCTCAACCCAGAAACTGCATTTGAAACTGTTTTTCTTGATTGTCGG
+
88ACC>:5:0)=;=8;===;;888EFGGGGGGGGGGGGGGGGGEGGGGGGFGGGFFEGGGGGGGGGGGGGGGGGGGGGGGGGGGGGGGGGGGGGFGGGGGGGGFFGGGGGGGGGGGGGGGDFGEFFEFGGDFFGFFFDFGGGGGDEGGGGGFFGEFGGFFGGGGGGGGGCCGFGGG,9:C=>AF@6FGGG:848?EBGDEFGGFGGF55)797CBGGBC<78:**8CDBEF@1:>><>=C<C4156@4:<94?:2:B6C?)57:?FFF?22-8.1<*.)6<?:>4))43(6)))).*6649
@M02996:162:000000000-B87FG:1:1101:5478:6403 1:N:0:ACTGAGCG+TATCCTCT
CCTACGGGTGACAGCAGTGGGGAATATTGGGCAATGGGCGCAAGCCTGACCCAGCAACGCCGCGTGAAGGAAGAAGGCTTTCGGGTTGTAAACTTCTTTTGTAAGGGACGAGAAGAAGACGGTACCTTATGAATAAGCCACGGCTAACTACGTGCCAGCAGCCGCGGTAATACGTAGGTGGCCAGCGTTGTCCGGATTTACTGGGTGTAAAGGGCGTGTAGCCGGGTCGGCAAGACAGATGTGCAATCCATGGGCTTAACTCATGAACTGCACTTGCAAATATTGATATTGAGTATCTGAA
+
8-ACC58=80)=<=;===;;=88,;CEGGGGGG@FGFGGGGGGEFGG8FFGGGFFGFECECFEGGG>FFFDGGDFGGGGGGGEGGGGGGA?AFFGGGA5CAFEFGGGGGGGGGGGFGFGGDCCDFGGGCE9AAG,EFA@CGG7FEGGGGGGEF?FEGGGGGGG7FGGCECDCFFGGFGFGFC)2=FGDG589<DG*)9;8+:F48;B>F@7FCDEDDBD7*A:9CF5)4)9591(0,:<D-:)*-9=?C?BF?:?F:<79563<).<AF)92(-)+*.6))*-6)).)..)4).6:1))))
@M02996:162:000000000-B87FG:1:1101:5485:6420 1:N:0:ACTGAGCG+TATCCTCT
CCTACGGGTGGCAGCAGTGGGGAATATTGGGCAATGGGCGCAAGCCTGACCCAGCAACGCCGCGTGAAGGAAGAAGGCTTTCGGGTTGTAAACTTCTTTTGTAAGGGACGAGAAGAAGACGGTACCTTATGAATAATCCACGGCTAACTACGTGCCAGCAGCCGCGGTAATACGTAGGTGGCAAGCGTTGTCCGGATTTACTGGGTGTAAATGTCGTGTAGCCTTGTCGGCAAGTCAGATGTGAAATCCATGGGCTTACCTCGTGAACTGCATTTGGAACTGTTTATCTTGAGTATCGGAG
+
88CCCBFFA0)=;=8===;;;888F@FG@EFGGGGGGGGGGGGGGGGGGGGCFFFGGGGGGGGGGGGGGGFFGGGGGCBGGGGGGGGGGGGGGGGGGEGGGGFFGFGGGGGD+@:8,?<B33@<CDBBBFFFCF9F,CE<D>@CF8DFG9,>3@@CFFF:,;D8CE*=7E@,=*2,=*4<5;A6;C49*2>C7)/*.>C7+CFA=08>*:++31;578FGF?F*+02:()/7485@-<=06C>=67*6FDBF(21,3+*55*(-2(8</4C2<)93*(.521.6).64<:))...5914:(
@M02996:162:000000000-B87FG:1:1101:15985:6428 1:N:0:ACTGAGCG+TATCTTCT
CCTACGGGTGGCAGCAGTGAGGAATATTGGTCAATGGGCGAGAGCCTGAACCAGCCAAGTAGCGTGCAGGATGACGGCCCTACGGGTGGTAAACTGCTTTTGCGCAGGGATAAAAAAGCCCACGTGTGGGCTCTTGCAGGTACTGCGTGAATAAGGACCGGCTAATCCCGTGCCAGCAGCCGCGGTAAGACGGAAGGTCCGAGCGTTATCCGGATGGATTGGGGTTAAAGGGTGCGCAGGCGGAGATGCAAGCCAGCCGGAAAATCGGGGGGCGCAACCCCAGGGTGCGGTTGGAACGGCG
+
8ACCCDA500)====;===;;;;CFGGGGGGGGGGGGGGCFGGGGGGGGGGGGFFFFGGGFFGGGGGGGFGGGGGGGGGGGGGGGG>+>@EDGGGGG<,AEFGGGEFGGFGGGGDFEGGGGGGGGGGFGFGGGGGGGGGFGGGGGFEEGGFFGGGGDGGGGGEGFF,@CE>CDGGFGGCCCC86CG<**<CEGFEG>GF4CCEEGGFEFFFGC)<1*(:FFFF92)::)9:@,8:59>FGFDB)()04>AFF::::6=70(89BFF?0>>DBF43*59,31)-(-(,(,4-7>94)6((((
@M02996:162:000000000-B87FG:1:1101:25008:6432 1:N:0:ACTGAGCG+TATCCTCT
CCTACGGGTGGCAGCAGTGGGGGATATTGCACAATGGGCGCAAGCCTGATGCAGCAACGCCGCGTGCGGGAAGACGGCCTTCGGGTTGTAAACCGCTGTCCTTGGTGAAGAAACAAATGACGGTAACCATGGAGGAAGCCACGGCTAACTACGTGCCAGCAGCCGCGGTAATACGTAGGTGGCAAGCGTTGTCCGGATTTACTGGGTGTAAAGGGAGCGCAGGCGGGACTGCAAGTTGGATGTGAAATACCGAAGCTCAACTTCGGAGCTGCATCCAAAACTGTAGTTCTTGAGTGGAGTA
+
8ACCCD@==10========;;888CFGGGGGGGGGGGGGGGGGGGGGGGGGGGGGGGGGGGGGGGGGGGGGGFFGGGGGGGGGGGGGGGGGGGGGGGGGGGGGGGGGGGGGGGGGGGGGGGGGGGGGGGGGGGGGGGGGGGGGGGGGGGGGGGGGGGGGGGGGGGGGGEGGGGGGGGGGGGGFFGGGGGGGGGFGEBGGFGGGFGGF@D*>CFFFF<>GDBEGDEDGGFFGFFF<9:AF7<FB?4=FAGFFFFFFFF?*52?<ABF0;EBG??AFGF?<(49A:AF<A6<>>5?AB>)14(
@M02996:162:000000000-B87FG:1:1101:24989:6434 1:N:0:ACTGAGCG+TATCCTCT
CCTACGGGTGGCAGCAGTGGGGGATATTGCACAATGGGCGCAAGCCTGATGCAGCAACGCCGCGTGCGGGAAGACGGCCTTCGGGTTGTAAACCGCTGTCCTTGGTGACGAAACAAATGACGGTAACCATGGAGGAAGCCACGGCTAACTACGTGCCAACAGCCGCGGGAATACGTAGGTGGCAAGCGTTGTCCGGATTTACTGGTTGTACAGGTAACGCAGGCGGGACTGCAAGTTGGCTTGTAAATACCGAAGCTCAACTTCGTAGCTGCCTCCAAAACTGCAGTTCCTGGGTTGAGTA
+
68ACCD>911)=======6;;88@FFEGFCGFF<FFGCGGDGGFGGGGCEEFGGGFGGGGGGGGGCGGGG7FFFGGFGGEGGGGGGG+B@F5FF+@7>>=FGGG,ADG,+FFBFFGBFDD=@=FC<9FGFCFFG+4@DFGC6B*>CGGGB,6>F6=*,*6B*=C*:5**1:64B8++25A9>FFGC<5CGG8CBG*)99@0*+1<7*07F7<C?***)1)0:CDCE*545F:A))9).<*(*().*0-*.))32-(,<*3(4.6<(,(0:7((5FG@24(.)-)),.)6)))((.2>((-)
@M02996:162:000000000-B87FG:1:1101:6796:6438 1:N:0:ACTGAGCG+TATCCTCT
CCTACGGGAGGCTGCAGTGGGGAATATTGCACAATGGGGGAAACCCTGATGCAGCGACGCCGCGTGAGTGAAGAAGTATTTCGGTATGTAAAGCTCTATCAGCAGGGAAGAAAATGACGGTACCTGACTAAGAAGCCCCGGCTAACTACGTGCCAGCAGCCGCGGTAATACGTAGGGGGCAAGCGTTATCCGGATTTACTGGGTGTAAAGGGAGCGTAGACGGCGATGCAAGTCGGATGTGAAAGCCCGGGGCTCAACCCCGGCACTGCATTGGAAACTGTGTTGCTAGAGTGCAGGAGAG
+
8BCCCFFF5:)=;=8=====;88BFGGGGGGGGGGGGGGGFGGGGGGGGGGGGFFGFGGGGGGGCFGFGGGGGFGGFGGGGGGGGFGGGGGGFGGGGGGGGGGGGGGGGGGGGFFGGGGGGGGGGGGGGGGGGGGGGGGGGGGGGFGGGGGGGGGDGGGGGGGGGCEEGDFGGEFGGGGGGDFFEGDGGGGGD3CGAGFFFG=AGC=FFFGGC>BCG<C<@GG<EEEC:F:B4<()(4>*-:49<F5<GF>51(48>GGBFF>>96?7?2?)87@G4<)6)9524><A>)).6.)5>(-(4
@M02996:162:000000000-B87FG:1:1101:7102:6453 1:N:0:ACTGAGCG+TATCCTCT
CCTACGGGAGGCAGCAGTGGGGAATATTGGGCAATGGGCGAAAGCCTGACCCAGCAACGCCGCGTGAAGGAAGAAGGCCTTCGGGTTGTAAACTTCTTTTATCAGGGACGAAGAATGTGACGGTACCTGATGAATAAGCCACGGCTAACTACGTGCCAGCAGCCGCGGTAATACGTAGGTGGCAAGCGTTATCCGGATTTACTGGGTGTAAAGGGCGCGTAGGCGGGGATGCAAGTCAGGTGTGAAATCTATGGGCTTAACCCATCAACTGCATTTGAAACTGTATCTCTTGAGTGTCGGG
+
ACCCCE>8)1)=,=======;88BFGGGGFFGGGGGGGGG@FGEGGGGGCAFGFFGFGGGGGGGGGGGGGGGGGCFGFGGGGGG@FGGGGGFGGGGGGGG9F?FGGGGGGG@EGAFCAF?<BFFD@DCF<,5EEF;;=D<@E=7E>:FGGFEC>DFGGFG,AFDFCCEGG*DF;DGBEG945;)5:*8C?*3;::=39143:CAF5;8>AFC@FA391D53CGCG5*1()9)3).0..=467<52/*6:>5=>>B0.79)64,8<(.3?:*8)-9+1)-484)6:49)--<>9:AA@26>2
@M02996:162:000000000-B87FG:1:1101:12688:6454 1:N:0:ACTGAGCG+TATCCTCT
CCTACGGGAGGCTGCAGTGGGGAATATTGCACAATGGGCGGAAGCCTGATGCAGCGATGCCGCGTGAGGGAAGAAGGTTTTCGGATTGGAAACCTCTGTCATAAGGGACGAAAAAAGACGGTACCTTAGAAGGAAGCTCCGGCTAACTACGTGCCAGCAGCCGCGGTAATACGTAGGGAGCGAGCGTTATCCGGAATTACTGGGTGTAAAGGGAGTGTAGGCGGGACTGTAAGTCAGATGTGAAATATACCGGCTCAACTGGTAGACTGCAGTTGAAACTGCAGTTCGTGAGTGAAGTAGG
+
88BCCD@=00)====;==;=;88BFGGGGGGGGGGGGGGGGGGGGGGGGGGGGFEGFGGGGGGGFGGGGGGGGGGGGGGGGGGGGG==,:EFGGGGGGGGGGFFGGGGGGGGGGEGGGFGDFFGGGGFGGF9D@FFFGGGGDEGGDGGGGGGGGGGGGFGGGGGGGGGGGGG<,>7>=FEGD>DCDGGCFC9C>GEFGGFGGGFEDEFFFFEDFFDGBGGFGGDG:EG:FF*5<AFAAFGA::FAF*625AFFBB02ADBBF>AFFFFF(*566999<BA<@),<D2(8:,464-6=454)
@M02996:162:000000000-B87FG:1:1101:11969:6455 1:N:0:ACTGAGCG+TATCCTCT
CCTACGGGTGGCAGCAGTAGGGAATATTGCACAATGGGGGAAACCCTGATGCAGCAACGCCACGTGTGGGAAGAAGCATTTCGGTGTGGAAACCACTGTCGTGAGGGAATAATGCTTGGCCTCGGCCAAGTTGAATGTACCTCGAAAGGAAGCACCGGCAAACTTCGTGCCAGCAGCCGCGGGAATACGAGGGGTGCAAGCGTTGTTCGGAATCACTGGGCGTAAAGGGAGCGCAGGCGGAGATGCAAGCAGTCTGTACAATACCGGGGCCCAACCCCGGACCTGCGGACTGGACGGTGT
+
68ACCA:580)====;===<;8;CFGGGGGGGGGGGGGGGGGGGGGGGGGGGGGGGGGGGGGGGFFGGGGGGGFGGGGGGGGGGGG6?,CEFGGCFGFFGGGFGFGE?EDGGGFFGGGDGGGGGDGGGGGGGGAFEGGGGGEFCFG+8@FFCDCFFE+=CCCGDFGEGGG?AC>F9FAC*9C2/=FFGGGGGG3CEBGGFFDG>GDFFFFG:CF*9C:FFFG*9559F?4/)(41D09>C01(.5@6.*-3?6><9<+2-6*-:?BF(59C;B2BC>0;91EB((1(,(4-4(3207(-,
@M02996:162:000000000-B87FG:1:1101:7122:6456 1:N:0:ACTGAGCG+TATCCTCT
CCTACGGGAGGCAGCAGTGGGGAATATTGGGCAATGGGCGAAAGCCTGACCCAGCAACGCCGCGTGAAGGAAGAAGGCCTTCGGGTTGTAAACTTCTTTTATCAGGGACGAAGAATGTGACGGTACCTGATGAATAAGCCACGGCTAACTACGTGCCAGCAGCCGCGGTAATACGTAGGTGGCAAGCGTTATCCGGATTTACTGGGTGTAAAGGGCGCGTAGGCGGGGATGCAAGTCAGGTGTGAAATCTATGGGCTTAACCCATAAACTGCATTTGAAACTGTATCTCTTGAGTGTCGGG
+
8ACCCAD)8:)=========;88BFFGGGGGGGGGGGGGGGGGGGGGGGGGGGFFGGGGGGGGGGGGGGGGGGGGGGGGGGGGGGGGGGGGGGGGGGGGGGGGGGGGGGGGGGGGGGGGGGGGGGGGGGGFGGGGGGGGGGGGGGGDGGGGGGGCGGGGGGCGGGGGGGGGGGGGGGGGCGFFFGGGGDCGGCFGGEGGFGGGFGGFFFFFFGFFGGFGGBGGGE>EGB)9)<AFF9<@DBD<>AFFAFFFFA????GGFBFBBB??)7::<2)9CF244<F2:<<4)566<:,4)*.470
@M02996:162:000000000-B87FG:1:1101:6801:6457 1:N:0:ACTGAGCG+TATCCTCT
CCTACGGGAGGCTGCAGTGGGGAATATTGCACAATGGGGGAAACCCTGATGCAGCGACGCCGCGTGAGTGAAGAAGTATTTCGGTATGTAAAGCTCTATCAGCAGGGAAGAAAATGACGGTACCTGACTAAGAAGCCCCGGCTAACTACGTGCCAGCAGCCGCGGTAATACGTAGGGGGCAAGCGTTATCCGGATTTACTGGGTGTAAAGGGAGCGTAGACGGCGATGCAAGTCTGATGTGAAAGCCCGGGGCTCAACCCCGGCCCTGCATTGGAAACTGGTTTGCTAGAGTGCGGGAGGG
+
88ACCBFA>50==;===;==;888CFGGGGGGGGGGGGGGGGGGGGGGGGGGFFGGGDGGGGGGFGGGGCGGGGGGGGGGGGGGCFGGGGFEEFFFFFCGGGGGGGGGGEGFDGGDFGGGGGGGGAFFGGGF8F8DEGGCGGGEGFGGGGGGGGG8DGGGGGG7CCCG7,BF7FFCBEEECC>>:9DCFGGGGFGGFCDFGCFFGDFFFFG*5>09C?DC6E5CEE5<?FGFBF94:>FGACA8)57:D215(,8<2ED:27>6(-(3@1:>).7C6:4),*-(3))--),)))(-<6-,-
@M02996:162:000000000-B87FG:1:1101:27423:6466 1:N:0:ACTGAGCG+TATCCTCT
CCTACGGGTGGCAGCAGTGGGGGATATTGCACAATGGGGGAAACCCTGATGCAGCGACGCCGCGTGAGTGATGAAGTATTTCGGTATGTAAAGCTCTATCAGCAGGGAAGAAAATGACGGTACCTGACTAAGAAGCTCCGGCTAAATACGTGCCAGCAGCCGCGGTAATACGTATGGAGCAAGCGTTATCCGGATTTACTGGGTGTAAAGGGAGCGTAGACGGTTTGCCAAGTCTGATGTGAAAGGTGGGGGCTCAACCCCCAAACTGCATTGGAAACTGGTAGACTAGAGTGTCGGGGAG
+
8ACCCE=5>1)====;===;;88@FGGGGGGGGGGGGGGGGGGGGGGGGGGGGGGGGGGGGGGGFGGGGGGGGGGGFFGGGGGGGGGGGGGGGGGGGGGGGGGGGGG@FGGGGGGGGGGGGGGGFGGGGGGFFGFGGGGGDGEGGGGGGGGGGGGGGGGGGGGGGEGGFGDGFFGGFGGGGGFFGGGGGFGGGFGGFDGFGGG;EGAFFFGGGFFDG?3DFGGDGFEGFFGFBF<FF<F?4:>?A>F:F09@BFF??EG18B>?BBFFFF>B>:?GF?A2?7)4<A>2?>7<>A2:>(((-
@M02996:162:000000000-B87FG:1:1101:24502:6482 1:N:0:ACTGAGCG+TATCCTCT
CCTACGGGGTGCTGCAGTGGGGAATATTAGGCAATGGGGGCAACCCTGACCTAGCAACGCCGCGTGAAGGAAGAAGGCCTTCGGGTTGTAAACTTCTTTTATGAGGGACGAAGGAAGTGACGGTACCTCATGAATAAGCCACGGCTAACTACGTGCCAGCAGCCGCGGTAATACGTAGGTGGCAAGCGTTGTCCGGATTTACTGGGTGTAAAGGGCGCGTAGGCGGGATGACAAGTCAGATGTGAAATCCATGGGCTCAACCCATGAAATGCATTTGAAACTGCCATTCTTGATTATCGGG
+
88ACCB>AF50========;;88BFGGGGGGGGFGGGGGGFEGGGGGGGGGGGFFGGGGGGGGGGGGGGGGGGGGGGGGGGGGGGGGGGGFGGGGGGGGGGGGGGGGFFGFGGGGGGFGGGGDGG@FGFFEGGFGDFCFFFGGGGGGGGGGEGGGFGGGGGGGEFGGG5BEDGFFCFGGCFCFA@FFDDEGC;@GGFCDAFFGFGGFEEFGFGFFDD6DDEGGGGFGG6>C4<A7@DFF:6CAFFFF4::26>::2::CB75?01?AA45F2:5FC46AB27<<:>246)<2)))6=9:2(
@M02996:162:000000000-B87FG:1:1101:11510:6484 1:N:0:ACTGAGCG+TATCCTCT
CCTACGGGTGGCTGCAGTGAGGAATATTGGGCAATGGGCGCAAGCCTGACCCAGCAATGCCGCGTGAAGGAAGAAGGCTTTCGGGTTGTAAACTTCTTTTAAGTGGGACGATAATGACGGTACCACTTGAATAAGCTCCGGCTAACTACGTGCCAGCAGCCGCGGTAATACGTAGGGAGCAAGCGTTATCCGGATTTACTGGGTGTAAAGGGCGTGTAGGCGGGACATCAAGTCAGATGTTAAAGCACGAAGCTCAACTTCGTGTCTGCATTTGAAACTGATGTTCTTGAGTGTTGGTGAG
+
-8ACCA55:)0=;=8===;;;;;CFFGGGGGGGGGGGGGGGGGGFGGGGGGGGCGGGGGGGGGGGFGGGGGGGGGGGGGGGGGGGGGGGGG9FFFGGGGGADEFGGGGGG@CFEFFGGGDFFGGCFFFGCEFGFFGFGGGCEG7DDGDGEG8EGGGGFD8DGGGCEG>EFGGG?FGGFGGGGA5EGGGGFDEGDEEFDFC7CGFGGF=6A>5CBFGG;D76::)2<F7?4:6>:)*.672-::649<<>?>:637<?FF<<786??<4=<FAB4BFF<-9799<46:AB),68<2(8(-).
@M02996:162:000000000-B87FG:1:1101:25475:6494 1:N:0:ACTGAGCG+TATCCTCT
CCTACGGGTGGCAGCAGTGAGGAATATTGGTCAATGGGCGAGAGCCTGAACCAGCCAAGTAGCGTGAAGGATGACGGCCCTATGGGTTGTAAACTTCTTTTTCCGGGGGATAAAGTGACCCACGTGTGGGTTATTGCAGGTACCCGGTGAATAAGGACCGGCTAATTCCGCGCCAGCAGCCGCGGTAATACGGAAGGTCCGAGCGTTATCCGGATTTATTGGGTTTAAAGGGAGCGTAGGTGGAAATGTAAGTCAGCCGTCAAATCGCGGAGCTCAACTCCGTCCAGCGGTTGAAACTGCG
+
8ACCCD:9)1)========;;;;EFGGGGGGGGGGGGGGGGGGGGGGGGGGGGGGGGGGGGGGGGGGGGGGGGGGGGGGGGGGGGGGGGGGGGGGGGGGGGGGGGGGGGGGGGGGGGGGGGGGGGGGGGGGGGGGGGGGGGGGGGGGGGGGGGFFGGGGGGGGGGGGGGFGGGGGGGGGGGGFFGGGGGGGGGFGGFGGFGGGFGGFFFFGGGDEGGFGG?FFDGFGGFFGFFFFFFFFGFGB;?FFBGFFB54<B?GGFBDFFFFFFFFDB>:FF@?2237:B>FF?174;BFFBB<<??
@M02996:162:000000000-B87FG:1:1101:4468:6504 1:N:0:ACTGAGCG+TATCCTCT
CCTACGGGAGGCTGCAGTCGAGGATCATTTGCAATGGGCGAAAGCCTGACAATGCGACGCTGCGTGGAGGATGAAGGCCTTCGGGTTGTAAACTCCTGTCATAAGGGAAAAGGCGAGGGTACCCAACACGTACCCGAGTTGATTGTACTTTTAGAGGAATTGGCGGCTAACTCTGTGCCAGCAGCCGCGGTAATACCGAGGCCAAGAGCGTTGTTCGGATTTACTGGGCGTAAAGGGCGCGTAGGTGGCCCAGTGTGTCGGATGTGAAATCTCCGGGCTCAAACCGGAAAGTGCGTCCGAA
+
8ACCCED>)1)=======;=888@FFCF@<FGGFGGGGGGGGGGGGGGGGFAE4CCFGGGDGGGFGE6,BFEGGGGG8EGGGGGEG:FGGGGEGFGGGGAEFCFGGGG<,FA:4@F7BEEFFGFFGC<@EF<=F9B+=DF9DGADB,CF;E,@>8CFDF,D?EF:CECE7,5:D;FC=C@7<4):F7:5CG:CFC?):*)CCG5A/=FFFDGGD>F595C:E::F?GGFFGFBBFFB:>)(13.4=?BD((035).5:020)49BA>BFB*66>DGF>033?)5:;(-((4:45;4042-,
@M02996:162:000000000-B87FG:1:1101:16125:6506 1:N:0:ACTGAGCG+TATCCTCT
CCTACGGGAGGCTGCAGTGGGGAATATTGGGCAATGGGCGAAAGCCTGACCCAGCAACGCCGCGTGAAGGAAGAAGGTCTTCGGATTGTAAACTTCTTTTATGAGGGACGAAGGACGTGACGGTACCTCATGAATAATCCACGGCTAACTACGTGCCAGCAGCCGCGGTAATACGTAGGTGGCAAGCGTTATCCGGATTTACTGGGTGTAAAGGGCGCGTAGGCGGGGATGCAAGTCAGATGTGAAATCTATGGGCTTAACTCTTCAACTGCATTGGAAACTGTATCTCTTGAGTGCTGGG
+
8ACCCFA@51)======;,;;88BFFGGFFGGGGGGGGGGGGGGCGGGGGFFGFFEFGGGGGGGGGFGDGGCFFGFDEFE9FFGCFGGGGGGCFDFGGGGGGFDE,FF@FEGEGGC+@CFC:BFGGGGADDFF;ECG,@F=EG::CEGCFA@8FGFF9F783DB*:C*=BCG+?8<9=ACFGFF1/?DDE5FEFCE)<DFG@F7C5;>EFG+26)5)(995E=**7=C()9729)*6.1C::4*-1*)0:2@)54:1C9<)1))-)-)*.282969)))-,/.4).6)))64)..)*.65(
@M02996:162:000000000-B87FG:1:1101:4485:6509 1:N:0:ACTGAGCG+TATCCTCT
CCTACGGGAGGCTGCAGTCGAGGATCATTTGCAATGGGCGAAAGCCTGACAATGCGACGCTGCGTGGAGGATGAAGGCCTTCGGGTTGTAAACTCCTGTCATAAGGGAAAAGGCGAGGGTACCCAACACGTACCCGAGTTGATTGTACTTTAAGAGGAATTGGCGGCTAACTCTGTGCCAGCAGCCGCGGTAATACAGAGGCCAAGAGCGTTGTTCGGATTTACTGGGCGTAAAGGGCGCGTAGGTGGCCAAGTGTGTCGGATGTGAAATCTCCGGGCTCAACCCGGAAAGTGCGTCCGAA
+
8ACCCDFB>0)===8=====888@FFGGGGFGGGGGGGGGGGGGGGGGGGGGGGGGGGGGEGGGGGGGGGGGGGGGGGGGGGGGGG>FGGGGGGGGGGFGGGGFGGGGGGGGGGGGGGGGGGGGGGGGGGGGGGGGGGGGGGGGGGGGGGGGGGGGGGGGGGGC7CEGGGGGGGFGGGGGGGFFGGGGGGGGGFGGFFGFGGGFGGFFFDDGGDFGGFGGFGGGGFGG?EDF:?9F:25D99;3<FF:<:4FFABFB:D:BBBB?ABF@AFBDFFGE>>?FFFB669>;>?DFFB6>9>48
@M02996:162:000000000-B87FG:1:1101:16107:6510 1:N:0:ACTGAGCG+TATCCTCT
CCTACGGGAGGCTGCAGTGGGGAATATTGGGCAATGGGCGAAAGCCTGACCCAGCAACGCCGCGTGAAGGAAGAAGGTCTTCGGATTGTAAACTTCTTTTATGAGGGACGAAGGACGTGACGGTACCTCATGAATAAGCCACGGCTCACTACGTGCCAGCAGCCGCGGTAATACGTAGGTGGCAAGCGTTATCCGGATTTACTGGGTGTAAAGGGCTCGTAGGCGGGGATGCAAGTCAGATGTGAAATCTATGGGCTTATATCATAAACTGCCTTTGAAATGGTATCTCTGGAGTGCTGGG
+
88ACCD5510)===8=====;888CFGGGGEGGGFGCEFFGGGGGGDGGGGGGAEFGGGGGECE@FGFGGGGGGFGGGGGGGFG,CGGCFGGGGGGGGGGGGFFECFGGG@=:FFFCECFDE>FFGDCAF>7E9@,>DDF8>CFC7+3=;9CCGGGGG2*,08,5@58?:6DCFGGE?EGGF;A,9FDC5389CCG35DA+1C1>5))=A+<CF8**(197CAC5@5745C>))4944@>AC5F>*0.0:2=>BF63C4))16)))6>?42)()1994)9)/).)).)))))-..,*)6:(
@M02996:162:000000000-B87FG:1:1101:10516:6512 1:N:0:ACTGAGCG+TATCCTCT
CCTACGGGAGGCTGCAGTGAGGAATATTGGTCAATGGGCGAGAGCCTGAACCAGCCAAGTAGCGTGAAGGATGACTGCCCTACGGGTTGTAAACTTCTTTTGCCGGGGGATAAAAAACGGGACGTGTCCCGTCTTGCAGGTACCCGTGCGACTAAGGACCGGCTAATTCCGTGCCAGCAGCCGCGGTAATACGGAAGGTCCGAGCGTTATCCGGATTTATTGGGTTTAAAGGGAGCGCAGGCGGAGATGCAAGCCAGCCGTAAAATCGTTGCGCTCAACTCAATCTCGCGGTTGGAACTG
+
88ACCDA=:818===;===;=;CFGFGGGGGGGGGGGGGGGGGGGGGGGGGGGGFGGGGGGGGGGGGGGGGGGGGGGGGGGGGGGGGGGGGGGGGGGGGGGGGGGFGGGGGGGG,FEGGCG7FGFCFDGGEGGGGGGGGFDFGGGGG>EEG*@C9FGFGGGGGGGGGGGGGGCEFFGFGGGGFFEDGGDGFGGAGEFDFFC357E3@E)5>FDE3CD77FFGG<CBGGAFG?:0:E>B5)4>>>>FB:7))72?:?BGGFFF<?B43<>B7(465;7<34>F2AD42(409>0(1:F>??
@M02996:162:000000000-B87FG:1:1101:14218:6517 1:N:0:ACTGAGCG+TATCCTCT
CCTACGGGAGGCTGCCGTAGGGAATATTGCACAATGGGGGAAACCCTGATGCAGCAACGCCACGTGTGGGAAGAAGCATTTCGGTGTGTAAACCACTGTCGTGAGGGAATAATGCTTGGCCTCGGCCAAGTTGAATGTACCTCGAAAGGAAGCACCGGCAAACTTCGTGCCAGCAGCCGCGGTAATACGAGGGGTGCAAGCGTTGTTCGGAATCACTGGGCGTAAAGGGAGCGCAGGCGGAGATGCAAGCAGTCTGTACAATACCGGGGCCCAACCCCGGACCTGCCGACTGGACTGTTT
+
88CCCB:5:50=======6888;;EFGGGGGGGGGGGGGGEGGGGGGGGGGGGGFFGGGGGGGGFGGGGGGGGGGGGGGGGGGGGGGCFFGGGGGGGGGGGGCEFEFEFG,AFFGGGGCGGFGGEGGGGGGGGFAFFFGGGGGGGGGGGGGGGGGGGGGFGCFCFGCFEEGGGGGGGGGGEG9BEGCGFGGGGDGGEGDFFGGFGGFFFFDGFF4DGEGGFG:DGFGGFFGBFF>F>BFD9D1?>FB<FBBFFBABF<D>AFFDB:1(79CBFFFEE:>9>D>:27(,-43160()78A<
@M02996:162:000000000-B87FG:1:1101:13637:6554 1:N:0:ACTGAGCG+TATCCTCT
CCTACGGGGGGCAGCAGTGGGGAATATTGGGCAATGGGCGAAAGCCTGACCCAGCGACGCCGCGTGAAGGAAGAAGGTCCTCGGATTGTAAACTTCTTTTATATGGGACGAAACAAATGACGGTACCATATGAATAAGCCACGGCTAACTACGTGCCAGCAGCCGCGGTAATACGTAGGTGGCAAGCGTTATCCGGATTTACTGGGTGTAAAGGGTGTGTAGGCGGGACTGCAAGTCAGATGTGAAAACTATGGGCTTAACTCATAGCCTGCATTTGAAACTGTGGTTCTTGAGGTTCGGG
+
8ACCCB>=01)8888::<:::88BFFGGGGGGGGGGGGGGGGGGGGGGGGGGGGGGGGGGGGGGGGGGGGGGGGGGGGGGGGGGGGGCGGGGGGGGGGGGGGFGGGGGGGGGGGGGFGG?FCEGEGGFGGGE;BFGGGGG7ECEEGGGGGGGGGGGGGGGGGGGGGGDEEDF7CFFCFGGGGFFFGGCDE3FCFGGFGGFFFGFGFFFFFDGCF>FC9CG?FGGGE77;FFFF>3=ABF7<*-92974C2<F<?F<BGCA<6<BABAF?>2((:F7/6>4<?46:03323))))3().494
@M02996:162:000000000-B87FG:1:1101:17633:6557 1:N:0:ACTGAGCG+TATCCTCT
CCTACGGGTGGCTGCAGTGGGGAATATTGGGCAATGGGCGCAAGCCTGACCCAGCAATGCCGCGTGAAGGAAGAAGGCTTTCGGGTTGTAAACTTCTTTTAAGTGGGACGACAATGACGGTACCACTTGAATAAGCTCCGGCTAACTACGTGCCAGCAGCCGCGGTAATACGTAGGGAGCAAGCGTTATCCGGATTTACTGGGTGTAAAGGGCGTGTAGGCGGGACATCAAGTCAGATGTGAAAGCACGAGGCTCAACTTCGTGTCTGCATTTGAAACTGACGTTCTTGAGTGTTGGAGGG
+
8ACCCE8>111;==8====;;88BFFGGGGGGGGGGGGGGGGGGGGGGGGGGGFFGGGGGGGGGGGGGGGGGGGGGGGGGGGGGGGGGGGGGGGGGGGGGGEAFGGGGGGGGGGGGBFGDGGGGAGFFFGFGFG=FDGGGGGGEBDFDGEF@FGA6DCFGGGGE7@*1DDFCF9DE5=EGG<F5:DGGGGGEGBGGFFFFGGFFGGFFCFFCD5ADD?GGFGGD*75:?F>*:ABF)6@D4D27)7<:D:93;?FF7CFAA:83??FBF9DBFAFC?7D<2?(4:BFD)).64<6,081(1
@M02996:162:000000000-B87FG:1:1101:18993:6557 1:N:0:ACTGAGCG+TATCCTCT
CCTACGGGAGGCTGCAGTGAGGAATATTGGTCAATGGGCGCAAGCCTGAACCAGCCAAGTAGCGTGCAGGATGACGGCCCTATGGATTGTAAACTTCTTTTGTCCGAGGGTAAAGTGAGAGATGCGTCTCTTATTGCAAGTATCGGACGAATAAGCATCGGCTAACTCCGTGCCAGCAGCCGCGGTAATACGGAGGATGCGAGCGTTATCCGGATTTATTGGGTTTAAAGGGTGCGTAGGCGGATGATTAAGTCTGTGGTGAAAGCGTGCGGCTCAACCGTACCGAGCCATGGAACCTGGT
+
88BCCD85:008===;=====;;CFGGGGGGGGGGGGGGGGGGGGGGGGGGGGGGGGGGGGGGGGGGGGGGGGGGGFGGGGGGGGFGGGGGGGGGGGGGGGGGGGGFGGGGGGGGGGGGGGGGGGGGGGGGGGGGGGGGFGGGGGGGGGEGGGGGGGGGGGGGGGGGGGGGGGGGGGFEGFGFEGGGGGGGGGFGG:CDFGGGFGGFFFFGGGFFGGFGGFGGGGFGFA?F5:?BEBFFG?DB51@6<CAAB<<A<<EF??F<ABB9:58DFF6BG??728.8?1,793348<??().46,
@M02996:162:000000000-B87FG:1:1101:19012:6563 1:N:0:ACTGAGCG+TATCCTCT
CCTACGGGAGGCTGCAGTGAGGAATATTGGTCAATGGGCGCAAGCCTGAACCAGCCAAGTAGCGTGCAGGATGACGGCCCTATGGATTGTAAACTTCTTTTGTCCTAGGGTAAAGTGAGAGATGCGTCTCTTATTGCAAGTATCGGACTAATAAGCATCGGCTAACTCCGTGCCAGCAGCCGCGGTAATACGGAGGATTCGAGCGTTATCCGGATTTATTGGGTTTAAAGGGTGCGTAGGCGGATGATTAAGTCTTTTGTGAAAGCGTGCGGCTCAACCGTACCTAGCCATGGAAACTGGT
+
88AC@>0==)0===8;==;==;;CFFGGGGGGFGGGGGGGGGGGGGGFGGGGGFFFFGGGGGGGGGGGCGGGG8FGEFGGGGGGGCGGFGGGGGGGGGGGGDGGG,:F@,EE<<EF99,<BFGEFECGGGGG8=F9E>ECEEFG=CCC+4@EGDDFCGGGDCG>BFFGGGGFDF8DFGGFGGFFGG*?F;C5C>E>9C+;4+88*1866AGEG:DCF?CC+?CGGFCF4;CA@(;)/6B<47()(0960:AF2):).+24(=4641(3025(49>:=311832<)-)5:?BFF>2<FA<,-
@M02996:162:000000000-B87FG:1:1101:19194:6585 1:N:0:ACTGAGCG+TATCCTCT
CCTACGGGTGGCAGCTAAGAATATTCCGCAATGGACGAAAGTCTGACGGAGCGACGCCGCGTGGATGATGAAGGTCGGAAGATTGTAAAATCCTTTTATAACTGAGGAATAAGTACTGTGAGAGAAACGCAGTATGGTGACTGTAGGTTATGAATAAGCAACGGCTAATTACGTGCCAGCAGCCGCGGTAACACGTAAGTTGCGAGCGTTGTTCGGAATTATTGGGCGTAAAGGGCATGTAGGCGGTTTTGCAAGCTTGGTGTGAAATCTCGGAGCTCAACTCCGAAATTGCGTTGAGAA
+
8ACCCE:5:))========;;;CEFGGGGGGGGGGGGGGGGGFGGGGGFGGGGDFGGGGGGGGG:FFGGGGGGCFFGFEGFGGGGGFFFGGGFGGGGFGFGGGGEFGFFGFGCGGGGGGGGGGGGGGGGGEEGGGGGGG9BCEFFF8EFGGEGGGGE8DEFGEEGGECEEGG>E8CCFGGGGFFGGDDDGDGFFGGFGCFGGGFEDE>EFGGGFFC58CFFGGGGFGGFFGFD>:DFFFFDFA?>:>>DBBF<<7?FFF2AF?:DBFFFFC?:0.*),<<47A?:9(7?<<BFF<93:19
@M02996:162:000000000-B87FG:1:1101:5190:6592 1:N:0:ACTGAGCG+TATCCTCT
CCTACGGGGGACAGCAGCTAAGAATATTCCGCAATGGACGAAAGTCTGACGGAGCGACGCCGCGTGAACGATGAAGGTCGGAAGATTGTAAAGTTCTTTTATAACTGAGGAATAAGTACTTTGAGAGAAAAGGAGTATGGTGACTGTAGGTTATGAATAAGCAACGGCTAATTACGTGCCAGCAGCCGCGGTAACACGTAAGTTGCGAGCGTTTTTCGGATTTATTGGGTTTAAAGGACGTGTAGGCGGTTCTGTAAGCTTGGTGTGAAAGGCGGGAGCTCAAATCCCGCATTGCGTTGAG
+
8-ACCEF)1))8::;6;;;;;;;;FFGGGGGGGDGGGGGEFFGEFGGGGDGGDF@FFCGGGFCE+:FCGEEFGCEDGDFGEFBFFGEFFF,5E?FF<EGGGGFFEGGGGGGGFCFGGFGGGC9FFFDDFG,@E@8DEDCFFFFCGGFGGG9DGFGFGGGFGGGFGEECCEBFCB,=D7>F?>46C4C4D=DG:>CG)*9A47::CC3A>BGG*).5*1955?C>E?EGBDD>B)4671F:397)4*6(>4>585<6<9*:A:13440416*404:C:>(.)9)).).31(4(3<6?::683
@M02996:162:000000000-B87FG:1:1101:5208:6592 1:N:0:ACTGAGCG+TATCCTCT
CCTACGGGGGGCAGCAGCTAAGAATATTCCGCAATGGACGAAAGTCTGACGGAGCGACGCCGCGTGAACGATGAAGGTCGGAAGATTGTAAAGTTCTTTTATAACTGAGGAATAAGTACTTTGAGAGAAACGGAGTATGGTGACTGTAGGTTATGAATAAGCAACGGCTAATTACGTGCCAGCAGCCGCGGTAACACGTAAGTTGCGAGCGTTGTTCGGATTTATTGGGTTTAAAGGACGTGTAGGCGGTTCTGTAAGCTTGGTGTGAAAGGCGGGAGCTCAACTCCCGAATTGCGTTGAG
+
AACCCAA5=1)8888:::::<:CEGFGGGGGGGGGGGGGGGGGGGGGGGGGGFGGGFGGGGGGGCFGFGGGGGGGGCGGGGEGGGGGGGGFFFEGGGGGGGGGGGGGFGGGGGGGGGGGGGGGGGGGGGGGGGGGGGFGGGFFGGGGFGGGGGGGGFFGCFGGGGGGGGGGGGGGGGGGGGGFFGGGGGGGGGFGGFGGFGGGFGGFDFDGCCEFGGFGGFGFGGFGG<BG@FAF?>?FGF34>>4@BGFFEFBF>>GGB>F:5?FFBBBFBB65?)21::@FB9ADF9?>BB<6?B?9:7
@M02996:162:000000000-B87FG:1:1101:25222:6600 1:N:0:ACTGAGCG+TATCCTCT
CCTACGGGAGGCTGCAGTGAGGAATATTGGTCAATGGGCGGAAGCCTGAACCAGCCAAGTCGCGTGAAGGATGAAGGTATTATGTATTGTAAACTTCTTTAGCAGTGGAGTAATAAGGTGGTCGAGACCACTGATGCAAGTACACTTAGAATAAGGATCGGCTAACTCCGTGCCAGCAGCCGCGGTAATACGGATGATCCGAGCGTTCTCCGGATTTATTGGGGTTACCGGGTGCGCAGGCGGCTTTTTAAGTCAGCGGTAAAATCGTGGTGCTCAACTCCATCCTTCCATTGATTCTGGG
+
88CCCF=))1)=;======;=;;;FEGGGGGGGGGGGGGGC@EEGGGFG<FGGFF7C@EEFGGGGGGCFGGFGFEFGE<FGGGGG9FDAEFGFGFEAFGGGF9,CFFC,AEFFFFDFDFG+?F7C7,>=E6F@BGGG94FDCAF;D9E=A,@AC9EGFD+3=+@@D=D8+6ADDCFGGGGGDE*CD3CFFG:C4*1*5=6D*??E96)2=?55))*;57@A9C)2)=*).))4(2;>(.711(5(09)>1)*.62)5*9<()-.<4(4021-.<?C6:)..04),,))2)).)65)*...(
@M02996:162:000000000-B87FG:1:1101:5228:6602 1:N:0:ACTGAGCG+TATCCTCT
ACTACGGGGGGCAGCAGCTAAGAATATTCCGCAATGGACGAAAGTCTGACGGAGCGACGCCGCGTGAACGATGAAGGTCGGAAGATTGTAAAGTTCTTTTATAACTGAGGAATAAGTACTTTGAGAGAAACGGAGTATGGTGACTGTAGGTTATGAATAAGCAACTGCTAATTACGTGCCAGCAGCCGCGGTAACACGTAAGTTGCGAGCGTTGTTCGGATTTACTGGGTTTACAGGACGTGTAGGCGGTTCTGTAAGCTTGGTGTGAAAGGCGGGGTCTCAACTCCCGATTTGCGTTGCG
+
-8BCCEF55))8888:::::<::CFFFDGGGGGGGGGGGGFGGGGGGGGFGD@FFGFGGGGGGGGGGFGGFFFCFG@FFCFCGGGGC:FFGGGGGGGGFFFGGGGGC,3*C,CCFGGGGGGB,F7FCFGGGD8BEBEFEGGGFFFFGE;BFEGFDFBFF@7:?FG+<EFGDGFGGGGFC5C4@:8D9>DEGE?;EFFDF@7*<B975:7>D=C@DGG?3C:E?70@FF3755:)678:5)4*8F)*92)-9@<:AF:CC26F0A0:,6@)>113)*),-8:92.6238,4((()617<9((
@M02996:162:000000000-B87FG:1:1101:21608:6604 1:N:0:ACTGAGCG+TATCCTCT
CCTACGGGAGGCTGCAGTAAGGAATTTTCGGCAATGGGGGAAACCCTGACCGAGCAACGCCGCGTGAGTGTAGAAGGTCTTCGGATTGTAAAGCTCTGTTGTAGAGGAAGAATGCTAAGTATAGGAAATGATATTTAGTTGACGGTACTCTACTAGAAAGTCACGGCTTACTACGTGCCAGCAGCCGCGGTAATACGTAGGTGGCAAGCGTTATCCGGATTTATTGGGCGTAAAGGGTGCGCAGGCGGTTTGTTAAGTTTGATGTGAAAGCGTTGAGCTCAACTCAATACAGCATCGAATA
+
8ACCCA=A51)==========;CFGGGGGGGGGGGGGGGGGGGGGGGGGGGGGFGGGGGGGGGGFGGGGGGGGGGGGGGGGGGGFGGGGGGGGGGGGGGGGGGGAFGGGFGFGGGGGGGFFF?FCFEGGGGGGGGGGGGGGGGGEEEGFFGCGGGFAF@FGGCGGGGGGGGGGGGGCGGGGGACGG7CDGGEEFGGFGFFGGGFGGFFFFDGGFFGG0:<DFCFFFFFFF<>:BA608DD9C>DBEF694?EFFFFFGGFBFAAFFBA?AD>F?>:9447?FB)5<79<:4A><AF@31>4
@M02996:162:000000000-B87FG:1:1101:19230:6604 1:N:0:ACTGAGCG+TATCCTCT
CCTACGGGAGGCAGCAGTGAGGAATATTGGTCAATGGGCGAGAGCCTGAACCAGCCAAGTCGCGTGCAGGAAGACGGTTCTATGGATTGTAAACTTCTTTTGTCCGAGGGTAACGTGAGCTATGCGTCTCTTATTGCAAGTATCAGTCGAATCAGCATCGGCTAACTCCGTGCCAGCGTCCGCGGTAATCCGGCGGATTCGAGCGTTATCCGGATTTATTGGGTTTAAAGGGTGCTTAGGCGGATGATTAAGTCCGCGGTGACAGCGTTTTGCTCAACATTACCACGCCGTTGCACACGGT
+
8ACC@555=1)====;==;=;;;FFGGGGGGGGGGGGGGGGGGGGGGGGGGGGGGGGGGGGGGGGG7FGG@@BF,CECBFAFFGC,CFGGGGCFFEFGFGG94F,8+@@+?FF9=F7E=,,,9,==7C:D@A;EEEEEE<E9,C,=,>B8+D+CE8DFF7>=B7FEGGG7B6?CA<D+44@C95EC79E,5*:)/8):DA*:*8*85);ACCDE3CCAC>=CFGD>E>>=D:,,4*-)96.1-)(.))2)-9<<9(3*99(7,5),(()(/(.)1393)()*.6<.((416:2(?,1((--
@M02996:162:000000000-B87FG:1:1101:5210:6611 1:N:0:ACTGAGCG+TATCCTCT
CCTACGGGGGGCAGCAGCTAAGAATATTCCGCAATGGACGAAAGTCTGACGGAGCGACGCCGCGTGAACGATGAAGGTCGGAAGATTGTAAAGTTCTTTTATAACTGAGGAATAAGTACTTTGAGAGAAACGGAGTATGGTGACTGTAGGTTATGAATAAGCAACGGCTAATTACGTGCCAGCAGCCGCGGTAACACGTAAGTTGCGAGCGTTGTTCGGATTTATTGGGTTTAAAGGACGTGTAGGCGGTTCTGTAAGCTTGGTGTGAAAGGCGGGAGCTCAACTCCCGAATTGCGTTGCG
+
8ACCCA=>)1)8888:::::<::CFGGGGGGGGGGGGGGGGGGGGGGGGGGGGGGGGGGGGGGGFGGGGGGGGGGGFGGGGGGGGGGGGGGGFFGGGGGGGGFGGGGGGGGGGGGGGGGGGGGGGGGGGGGGGGGGGGGGGCGGGGGGGGGGGGGGFFGGGGGGGGGGGGGGGGGGGDFFGGFFGGGGGGGGGFGGFGGFGGGFGGFFDDGGGFFFFBC*7;ECFFFC?5D>>BAF28F96<:@2*93)39>AAB>FGC4AF:)4:6<F>>:B;DE396<?=<:<<:37?>BFFA?FF>((
@M02996:162:000000000-B87FG:1:1101:4164:6614 1:N:0:ACTGAGCG+TATCCTCT
CCTACGGGTGACTGCAGTGAGGAATATTGGTCAATGGGCGGAAGCCTGAACCAGCCATGCCGCGTGCAGGAAGACGGCCCTATGGGTTGTAAACTGCTTTTGCTGCGGAGCAATAAGGGCCACGCGCTGGTCCGATGAGAGTACGCAGCGAATAAGCATCGGCTAACTCCGTGCCAGCAGCCGCGGTAATACGGAGGATGCGAGCGTTATCCGGATTTATTGGGTTTAAAGGGTGCGTAGGCTGTTCGTTAAGTCAGGGGTGAAATGCTCTCGCTCAACGAGGGAAGTGCCTTTGATA
+
68ACCED9=))===;;6==;===CFFGGGGGGGGFGFGGGGGGGGGGGGGGGGFGGGGGGF:FFGGGGGGGGGGGGGGGGGGGGGGFGGGGGGGGGGGGGGGGGGGGGCFGGGGGGGGFEGGGGGGGDGGGFGGDGEGGFGFEFGGGGGEGEGGGGGGGGGGGFDFGGGGGGCEF,BGGGCCEEGGGGCFGGE5AEBDGFGG5;EG>BB@CFGFEGD77CFGGGEFGGAFFF01(54?8510,).*0(1:1><A4:AGGFFF:?<:A<99:284)*.,8B6)2>BF0,4)6:AAFFBA
@M02996:162:000000000-B87FG:1:1101:22220:6615 1:N:0:ACTGAGCG+TATCCTCT
CCTACGGGAGGCAGCAGCTAAGAATATTCCGCAATGGGGGAAACCCTGACGGAGCGACGCCGCGTGGATGATGAAGGCCGGAAGGTTGTAAAATCCTTTTATGACTGAGGAATAAGTATTCTGAGAGAAACGGAGTATGGTGACTGTAGGTCATGAATAAGCAACGGCTAATTACGTGCCAGCAGCCGCGGTAACACGTAAGTTGCGAGCGTTGTTCGGAATTATTGGGCGTAAAGGGCATGTAGGCGGTCTTGCAAGCTTGGTGTGAAAGGCAGGGGCTTAACCCCTGGACTGCGTTGAG
+
88CCC>8=)1)========;<;;CFGGGGGGGGGGGGGGGGGGGGGGGGGGGGGGGGGGGGGGGGGEFGGGGGGGGFGGFGF+CFGGGGGGGGGGGGGGGFGCFGGGGGDFFGEFGGGGGGGGA=FCCFGGGGEGGGGGGGGGGGFGGGCFGGGGGCFGGGGCFGGGGGGFGGFGGGGGGGGFFGGGGGGGGGFGFFGG4CFGFGGFAFFDED@@FGFGG)*ACGFGG?FG7(206<0@C<C>4<?F>DBFFAAABAFFFFFFBBFFAF2C<:05CEF>BF?<BF:??3:04<BBF5:B(.
@M02996:162:000000000-B87FG:1:1101:22203:6618 1:N:0:ACTGAGCG+TATCCTCT
CCTACGGGAGGCAGCAGCTAAGAATATTCCGCAATGGGGGAAACCCTGACGGAGCGACGCCGCGTGGATGATGAAGGCCGGACGGTTGTAAAATCCTTTTATGACTGAGGAATAAGTATTCTGAGAGAAACGGAGTATGGTGACTGTAGGTCATGAATAAGCAACGGCTAATTACGTGCCAGCAGCCGCGGTAACACGTAAGTTGCGAGCGTTGTTCGGAATTATTGGGCGTAAAGGGCATGTAGGCGGTCTTGCAAGCTTGGTGTGAAAGGCAGGGGCTTAACCCCTGGACGGCGTTGAG
+
-8ACC>==5))===8;===;<;;;CCFFGGGGGEGGGGGGGGGGGGGGFGGGGFFFEFGGGGGGFF=FEFFGGGGGGGGGGD+CFGGGGGGGGFGGGGFGGGEFFGGAF7<FFGDFGFGFGGG9;DCFF,>F63@ECGGGGCFGGCFGFCFGGGGFEFFFGG9EGDCGGGBFGFGGGGGCEG>FGGGGGCDEC:FCA*;=FFGFGGA5>FGGG)7FF()*.;7*A=?=2FD:101=<153.94*4?499>05:AB2<C3>>)4.(.34=):8:8>E@BBBF0.67?<:48(.((-4)49(.
@M02996:162:000000000-B87FG:1:1101:25241:6618 1:N:0:ACTGAGCG+TATCCTCT
CCTACGGGAGGCTGCAGTGAGGAATATTGGTCAATGGGCGGAAGCCTGAACCAGCCAAGTCGCGTGAAGGATGAAGGTATTATGTATTGTAAACTTCTTTAGCAGTGGAGTAATAAGGTGGTCGAGACCACTGATGCAAGTACACTGAGAATAAGGATCGGCTAACTCCGTGCCAGCAGCCGCGGTAATACGGAGGATCCGAGCGTTATCCGGATTTATTGGTTTTAAAGGGTGCGCAGGCGGCTTTTTAAGTCCGCTGTTAAATCGTGGGGCTCAACCCCATCCTGCCTTTTAAACTGGA
+
8ABCC>55)1)8=6=;==;=;;;;CFGGGGGGGGGGGGGGGGGGGGGGGGGGGFGGGGGGGGGGGGDFGGFEF8EEGGGGGGEGGFGGGFGGGGGGGFFGGGGGFFCG@FEGFGGFFFEADG?FD7FGFGGGFGGGGFGF;DFCEFGGGFFGFGD?EGG:EGGEFGGGF8EFDFFFFFGGGDFE8CD57EGCG*:CD49A*?EECDBBFFFCCE>:C3@CCG9:=;7C>FC53(4;;95C0)2:>E:26(4/)).,(114)*6:4:4:5(7,33)+0.(-40((.523().--)))16>2(
@M02996:162:000000000-B87FG:1:1101:17570:6621 1:N:0:ACTGAGCG+TATCCTCT
CCTACGGGTGGCAGCAGTGGGGAATATTGCACAATGGGGGAAACCCTGATGCAGCGACGCCGCGTGAGCGATGAAGTATTTCGGTATGTAAAGCTCTATCAGCAGGGAAGATAATGACGGTACCTGACTAAGAAGCTCCGGCTAAATACGTGCCAGCAGCCGCGGTAATACGTATGGAGCAAGCGTTATCCGGATTTACTGGGGGTAAAGGGGGCGCAGGCGGTCTAGCAAGTCTGAAGTGAAAACCCAGGGCTCAACCTTGGGACTGCTTTGGAAACTTTTTGTCTTGAGTGTTGGAGGG
+
88BCCE=5)10===8;===;;88BFFGGGGGGGGGGGGGGGGGGGGGGGGGGGGGGFGFGGGFGGGGGGGC@EGFGGGGGGGGGGEFCFFGGGGGGGDFGGFGGFGGGGGGAFGGGFGG7FFGGFFGGGF9AFFGGGGGGGCE7FFFGFFGCFF;DDC?F?9EC7C*;CFF7;,;CEFGGGGFFDGD4FF>EEEGEF7@ADF5)/>B4+1:5))79D>GC7C=75<<C<F*7.))/:)1*)*-9<FE?91(7813))6*:)*..,3((0.*.84;09(.))0),.6)-.))-.-),)).(4
@M02996:162:000000000-B87FG:1:1101:17590:6630 1:N:0:ACTGAGCG+TATCCTCT
CCTACGGGTGGCAGCAGTGGGGAATATTGCACAATGGGGGAAACCCTGATGCAGCGACGCCGCGTGAGCGATGAAGTATTTCGGTATGTAAAGCTCTATCAGCAGGGAAGATAATGACGGTACCTGACTAAGAAGCTCCGGCTAAATACGTGCCAGCAGCCGCGGTAATACGTATGGAGCAAGCGTTATCCGGATTTACTGGGTGTAAAGGGAGCGCAGGCGGTCTAGCAAGTCTGAAGTGAAAACCCAGGGCTCAACCTTGGGACTGCTTTGGAAACTGTTTGACTAGAGTGTCGGAGGG
+
88BCCD880));==8====;;888EFGGGGGGGGGGGGGGGGGGGGGGGGGGGCEFFGGGGGGECF?CFGGGEGGGGGGGGGGGGGFGGGFGGGGGGEFGGGGFGGGGGGGGGGGGGGGEFDFGGFFFGDEDEFGGFGGGGGG7FDFFGCG,DGGGGEFGFDGG@E75BFGFGGGG,2CF=CA4CGGDGED8C:EEFDFFGG5FEG=F6@>ECBBDGFGG>GGGC><FFFCF>>A=A)*24?4*4?BB9::B?::2>GGFFF?,04365):))(/<=7AF<=)429:)243A<AA:809BF
@M02996:162:000000000-B87FG:1:1101:4170:6632 1:N:0:ACTGAGCG+TATCCTCT
CCTACGGGTGGCTGCAGTGAGGAATATTGGTCAATGGGCGGAAGCCTGAACCAGCCATGCCGCGTGCAGGAAGACGGCCCTATGGGTTGTAAACTGCTTTTGCTGCGGAGCAATAAGGGCCACGCGCTGGTCCGATTAGAGTACGCAGCGAATAAGCATCGGCTAACTCCGTGCCAGCAGCCGCGTTAATACGGAGGATGCGATCGTTATCCGGATTTATTGGGTTTAAAGGGTGCGTAAGCTGTTCGTTAAGTCTGGGGTGAAAGTCTCTCGCTCAACGAGGGAAGTGCCTTTTCTA
+
88ABCE:=1))=;8,;=;=;;;;;C@CFF9FGECEFGGGFGGDGGGFGDGG7FFEFFFEFGG7CFGGGGGDB?@FFFGCGF@EFFGGFGGFEFGEEFFGGFFGF<F+CCCGGGGFGFGGGGGGFGGEF7=@>@BC>+@;FDGFC<CECCE*B>:CFFFGF*;EFFGG7,>*A5E8=BF66E5BEG59DFG@?*:*3.>C6C57);7@>F@D+75>DD2:78<?*78ED>F772:?E>15*,92).*/(9303:9A))*71(7:BA)--74:28:>;3,:3(.30(.-5))..6)))1)
@M02996:162:000000000-B87FG:1:1101:18672:6680 1:N:0:ACTGAGCG+TATCCTCT
CCTACGGGTGGCTGCAGTAGGGAATATTGCACAATGGGGGAAACCCTGATGCAGCGACGCCGCGTGAGTGATGAAGTATTTCGGTACGTAAAGCTCTATCAGCAGGGAAGATAATGACGGTACCTGACTAAGAAGCCCCGGCTAACTACGTGCCAGCAGCCGCGGTAATACGTAGGGGGCAAGCGTTATCCGGATTTACTGGGTGTAAAGGGAGTGTAGGTGGTCGGGCAAGTCAGATGTGAAAGCCCGCGGCTCAACCGCGGGACTGCATTTGAAACTGTCCGACTGGAGGGCAGGAGAG
+
88ACCD@5:01===8;====;8;CFGGGGGGGGGGGGGGGGGGGGGGGGGGGGFEFFGGGGGGGFGGGGGGGGGGGGGGGGGGGGGGGGGGGGGGGGFFGGGGGGGGFFGGGGGGGGGGGGBFGGGFFGGFFGEFGGGGGGGGCFFGGGEGCGGGGGGGGGGGGGGGCCGGGGGGGGGGGGGFAGGG:DGGGGFGGFFGFGD5AEGAF*9DE95@CGFGCFGGGCBEGFF55<BBFAAFC);<=4?<<DF>EFF?F?GDFFFFFF>?<F2C<AABF?AA2:F:122>4.14(3:B:804.4
@M02996:162:000000000-B87FG:1:1101:11209:6680 1:N:0:ACTGAGCG+TATCCTCT
CCTACGGGAGGCTGCAGCTAAGAATATTCCGCAATGGACGAAAGTCTGACGGAGCGACGCCGCGTGGATGATGAAGGTCGAAAGATTGTAAAATCCTTTTGGAAGTGAGGAATAAGCATTGCAGGGAATGGCAGTGTGGTGACTGTAGCTTCTGAATAAGCAACGGCTAATTACGTGCCAGCAGCCGCGGTAACACGTAAGTTGCGAGCGTTGTTCGGAATTATTGGGCGTAACGGGCATGTAGGCGGTTATGAAAGTCTGTAGTGAAATCCCTGGGCTTAACCCAGGAACTGCTATGGAA
+
-8ACCE@A5:0====;=====;;EFGGGGGGGGGGGGGGGGGGGGGGGGGGGGFFGGGGGEFFG@FEFFFFGGFGGGGGGEGGG=FGCGGFGGGGGGGGGGGEFGGGFF:FFGGGGGCGGDFGGCC7DFGGGGGGGGCCF=FFGGGGGGGGGGGGGFEFGGF>EFGEGGFGGGGFF,;C7FGFFGGGGGGGGGFGG:D46FGG=?DE33:9EGEFGGFGGFCFDC7CGFFGFF(2B09)04:<FFFFFG9645<A>99*).9>DFBAFB<GFFBFGFFFF?FBAF:6:<433<DA486:..
@M02996:162:000000000-B87FG:1:1101:11199:6696 1:N:0:ACTGAGCG+TATCCTCT
CCTACGGGAGGCTGCAGCTAAGAATATTCCGCAATGGACGAAAGTCTGACGGAGCGACGCCGCGTGGATGATGAAGGTCGAAAGATTGTAAAATCCTTTTGGAAGTGAGGAATAAGCATTGCAGGGAATGGCAGTGTGGTGACTGTAGCTTCTGAATAAGCAACGGCTAATTACGTGCCAGCAGCCGCGGTAACACGTACGTTGCGAGCGTTGTTCGGAATTATTTGGCGTAAATGGCATGTAGGCGGTTATGAAAGTCTGTAGTGAAATCCCTGGGCTTAACCCAGGAACTGCTATGGAA
+
-8AA@A=>)1)===8;===;=;CFFGGGGGGGGGFGGGFFGGGGGGGGGGGCGCEFEGGGGFEGFFFGGGGGGFFFGFGGCFGGGGGGGGGGGGGGGGGGGG8FFEFAF?EDFGGAFGGFFGG<FEGGG?CGGGFGGGGF+>DFGGGGGGGGGGGGGAFFFGGG>CEGG7ECFGGGGC?CCGFFFFGGGGG58FFGFGG)9;CFGD35BB2:8>5:DB3CF+::?*C7?DGB:?)9)84:4246)9>6<48665<643*-4/5<BFA<46>23)9EFB0:?FB266:BB((547))/60.,
@M02996:162:000000000-B87FG:1:1101:21559:6697 1:N:0:ACTGAGCG+TATCCTCT
CCTACGGGCGGCTGCAGTGAGGAATATTGGTCAATGGCCGGAAGGCTGAACCAGCCATGCCGCGTGCAGGAATAAGGCCCTATGGGTCGTAAACTGCTTTTGACGTGGAGCAATAAGGTGTACGTGTACACCGATGAGCGTACTCGTCGAATAAGCATCGGCTAACTCCGTGCCAGCAGTCGCGGTAATACGGAGGATGCGAGCGTTATCCGGATTTATTGGGTTTAAATGGTGCGTAGGCTGTGTGTCAAGTCAGTGGTGAGAGGCCGGGGCTTAACTCCGGGACTGCCATTTCTA
+
88BCC>)8)1)8888;;;;,;;;CFFGGGGGGGGGGGGFGCGG@,EFGGGGGGGGGGGGGGGGGGGGF<FEGGGGG9BEBGBFGGCGGGFGGGFG,EEFFED7FGBFFGCEFGCADE,,:C?F+D>D,ACDFCFG7D=,@E6B<FCDC7@FF5,799C2*63:>F8CGFE>C4C,=C6C=6CBAGG3>F7DFG3**)07):/C:EGDDFFGG<.)1>>774CG7576::*27<)4532BG?7:>4B)8>).9<A)4:9>6:*(-5(14>(),417?B4>),0(423<?7?.6<)))1
@M02996:162:000000000-B87FG:1:1101:18673:6698 1:N:0:ACTGAGCG+TATCCTCT
CCTACGGGTGGCTGCAGTAGGGAATATTGCACAATGGGGGAAACCCTGATGCAGCGACGCCGCGTGAGTGATGAAGTATTTCGGTACGTAAAGCTCTATCAGCAGGGAAGATAATGACGGTACCTGACTAAGAAGCCCCGGCTAACTACGTGCCAGCAGCCGCGGTAATACGTAGGGGGCAAGCGTTATCCGGATTTACTGGGTGTAAAGGGAGTGTAGGTGGTCGGGCAAGTCAGATGTTAAAGCCCGCGGCTCAACCGCGGGACTGCATTTGAAACTGTCCGACTGTAGTGCAGGAGAG
+
88CCCA))80)===8=====;8;CFGGGGGGGGGGGGGGGGGGGGGGGGGGGGGFGGGGGGGGG@FFGGGGGFGGFEFGGGGGGGFEGGGFGGGGGG??FGGGFGGGFE7=FGDGGGGGGG7FFG<FGGGGGGGGFGCGDEGGE:EG,DEGFGGGGF6+@CGGC:>1?B@D>C?,;:ECEGFFFEGD:FFGGG3CEFDDFFG5=ED8+9FD5<DFGG27>BG=995=D>F9><B<76<=:)*.=6FF:702>>FBD3EC9>BB>B>BFFF74>A6<@ADF>4::9>94)).<?>4A:?B6<
@M02996:162:000000000-B87FG:1:1101:11217:6703 1:N:0:ACTGAGCG+TATCCTCT
CCTACGGGAGGCTGCAGCTAAGAATATTCCGCAATGGACGAAAGTCTGACGGAGCGACGCCGCGTGGATGATGAAGGTCGAAAGATTGTAAAATCCTTTTGGAAGTGAGGAATAAGCATTTCCGGGAATGGCAGTGTGGTGACTGTAGCTTCTGAATAAGCAACGGCTAATTACGTGCCAGCAGCCGCGGTAACACGTAAGTTGCGAGCGTTGTTCGGAATTATTGGGCGTAAAGGGCTTGTAGGCGGTTATGAAAGTCTGTAGTGAAATCCCTGGGCTTAACCCAGGAACTGCTATGGAA
+
68BCC>188)0=;==;=;;;=;;;C<EFEC<FEGGGGGGGGGGGGGGGGGGEF@@FFGGGEGGGFGGDDGGGGGGGCFF::<7FCFGGGGGGGGGGGCGGE7<EFGFGF,==FB=9ABGG,@,@+6=6FD8FGCGGFF7FD>FFGGGAFFFFD9@CEFGGGC:DEGEGGGGGFACGGGGCFF6FGGGCCGG:CACG>7<);F:8+>DFFFDDCEFGDBCCFGFGGFCDBDGEFF9=??)1-9<649>(99092<<4<EC>AF<947A<7<D:DFFGF3:::B9A6(4((4:,).648-064
@M02996:162:000000000-B87FG:1:1101:17370:6718 1:N:0:ACTGAGCG+TATCCTCT
CCTACGGCAGGCAGCAGCTAAGAATATTCCGCAATGGGGGAAACCCTGACGGAGCGACGCCGCGTGGACGATGAAGGCCGGAAGGTTGTAAAGTCCTTTTATGGCAGAGGAATAAGCGGGGGCGTGGAAAGCCTCCGTGATGACTTTAGGCCATGAATAAGCACCGGCTAATTACGTGCCAGCAGCCGCGGTAACACGTAAGGTGCGAGCGTTGTTCGGAATCATTGGGCGTAAAGGGCATGTAGGCGGTCTGTCAAGCCAGGCGTGAAAGCCAGGGGCTCAACCCCTGAACTGCGCTTGG
+
88AC858)))16==8=;=;;<;;;EFGGFGGDGGF<FGGGGGGGGGFGGGFGDFEF@FGGGG@=FGD@EF+CFEDGFGGGG7:BCGGDGGDCGFGGGGFGFFB@C<C@FFGGFGFGFGC7F7*1FFCECCGGCEFGGGC:C9BFF+AFCCCF>FEFFGF9CF+9FGGGCE8CGGGGGGFFFD>FGGG:DCDE=BG9?<FFF4+@FG:)0<C5*)7>F6C*.;C*+977(<C56((02139(*-*)9?6)41)244))0723)3<9?9:)-2833);>0>,46?B??::2:B:42),89?(-
@M02996:162:000000000-B87FG:1:1101:17385:6730 1:N:0:ACTGAGCG+TATCCTCT
CCTACGGGAGGCAGCAGCTAAGAATATTCCGCAATGGGGGAAACCCTGACGGAGCGACGCCGCGTGGACGATGAAGGCCGGAAGGTTGTAAAGTCCTTTTATGGCAGAGGAATAAGCGGGGGAGTGGAAAGCCTCCGTGATGACTGTAGGCCATGAATAAGCACCGGCTAATTACGTGCCAGCAGCCGCGGTAACACGTAAGGTGCGAGCGTTGTTCGGAATCATTGGGCGTAAAGGGCATGTAGGCGGTCTGTCAAGCCAGGCGTGAAAGCCAGGGGCTCAACCCCTGAACTGCGCTTGG
+
88BCCFA=)11===8==;=;<;;CFGGGGGGGGGGGGGDGGGGGGGGGGGGGGFGGGGGGGGGGGGEGFFGGGGGGGGGGGFGGGGGGGGGGGGGGGGGGGGEFF@FGGFGGGGGGGGGGDGEGGGGGGGFGGGGGGGFFEBFGGGFC;CFGGGGFGGGGGGCGGGDGGGEFFFGGGGGGCDFFGGG3DGDEGEGEFGGFGG?FGGFEBEDGG>BGGBD9>CCGGFFG:FGBF::F>?F*(061-=?9172>7AFA4+2:<F??>BB?3:;3?1:C>;>3<F43,8<?04.8)),,0441:
@M02996:162:000000000-B87FG:1:1101:6685:6735 1:N:0:ACTGAGCG+TCTCCTCT
CCTACGGGAGGCTGCAGTTAGGAATATTTGACAATGGGGGCAACCCTGATCCAGCAATGCCGCGTGAGTGTTGAGGCCTTTGGGTTGTAAAGCTCCTTTCTTTGGGAAACTGATGATCGTACCATATGAATAAGCACCTGCTAACTTCGTGCCAGCAGCCTCGGTAATAACTAGGTTGCAAGCGTCGCTCGGAATTACTGGCCGTAAACGGCGTGTGGGCTGACATGTTAGTCAGGGGTCAAATCCCGTGGCTCATCCCCGGTATTGCTTTTGCAGCTGTTTGTCTTGAGTGTGACTTGAG
+
88BCC>DA01)=;==;==,<<;6;C6@F,6,EEGGGGG;BEFG<FFGGG,<F@EF@F,FFAFGGGGB@CFCF,E8FCD8F,,CFFF+8,CF,CFG,EFF,B,,C<C,AF:,C,5AEF,+AAFG9FG,:,5@FFF,9EE8<EC,,=C=E+4+++36@D8+6,6B7+,1=A,,26,@,@,@C,+<@3++*31**4*4,===FG*=?:9:)1655C539*,**2<CG6+++)3++)965((0*(*./.?447-()4>))-<CB6B170))-*6*4))*+/(,-.*4,.694:4B)...6*.4).
@M02996:162:000000000-B87FG:1:1101:6667:6739 1:N:0:ACTGAGCG+TATCCTCT
CCTACGGGAGGCTGCAGTTAGGAATATTGGACAATGGGGGCAACCCTGATCCAGCAATGCCGCGTGAGTGTTAAGGCCTTCGGGTTGTAAAGCTCTTTTGTATGGGAAAATGATGATGGTACCATAAGAATAAGCACCGGCTAACTTCGTGCCAGCAGCCGCGGTAATACGAAGGGTGCAAGCGTTGTTCGGAATTACTGGGCGTAAAGGGCGTGTAGGCGGACAAATTAGTCAGGAGTGAAATCCCGGGGCTCAACCCCGGAACTGCTTTTGAAACGGTTTGTCTTGAGTATGACAGGGG
+
8ACCCBFA>8)==========;;CFFGGGGGGGGGGGGGGGGGGGGGGGGGGGGGGGGGGGGGGGGGGGGGGFFGGGGGGGGGGGGGGGGGGGGGGGGGGGGGGGGGGGGGGGGGGGGGGGGGGGFGGGGGGGGGGGGGGGGGGGGGGGGGGGGGGGGGFGGGGGGGGGGGGGGGGGGGGGGFFEDDGFGGGGFGG6:FFGGGFGGFF6ADGDDEDGFGFEGEGEFFC>FGFAD<?FB@F>CAFDF7?GFFF>FFFFGG?>39>FFFF@>FDF8FCF???:DF89BDB>7:<4<44??FFF
@M02996:162:000000000-B87FG:1:1101:16147:6740 1:N:0:ACTGAGCG+TATCCTCT
CCTACGGGGGGCAGCAGTGGGGAATATTGCACAATGGGCGCAAGCCTGATGCAGCGATGCCGCGTGAGGGAAGAAGGTTTTCGGATTGTAAACCTCTGTCAACAGGGACGAAAATGACTGTACCTGTGAAGGAAGCTCCGGCTAACTACGTGCCAGCAGCCGCGGTAATACGTAGGGAGCGAGCGTTATCCGGAATTACTGGGTGTAAAGGGAGTGTAGGCGGGACTGTAAGTCAGATGTGAAATATGCCGGCTCAACCGGCAGACTGCATTTGAAACTGCGGTTCTTGAGTGAAGTAGAG
+
8ABCC>=A51)8888::<:::88BFGGGGGGGGGGGGGGFFGGGGGGGGGGGGGGGGGGGGGGGFFFGGGGGGGGGGGGGGGGGDGGGGGGGGGGGGGFGGGGGGFGFGGGGEFGGGGGGGFGGGGGGGFG7C:FGGGGGGGGGCGGGGGGGGGGGGGGGGGGEGGGGFGGGGGGGGGGGGGFFGGGGGGGGGEDFFCGFGFFFGGFFFFGEC@EGGFGGFGGD=3ADFBFBADFF<AFC::<?<=F>GFFFFFB<BGG>>EFF:?FBFFFBF4@FFDF><DB<;?7:<BBFFFF<0)...
@M02996:162:000000000-B87FG:1:1101:19817:6752 1:N:0:ACTGAGCG+TATCCTCT
CCTATGGGAGGCTGCAGCTAAGAATATTCCGCAATGGACGAAAGTCTGACGGAGCGACGCCGCGTGGATGATGAAGGTCGGAAGATTGTAAAATCCTTTTATGACTGAGGAATAAGCAGTGTGAGAGAAACGCATTGTGGTGACTGTAGGTCATGAATAAGCAACGGCTAATTACGTGCCAGCAGCCGCGGTAACACGTAAGTTGCGAGCGTTGTTCGGAATTATTGGGCGTAAAGGGCATGTAGGCGGTTTTGCAAGCTTGGTGTGAAATCTCGGAGCTCAACTCCGAAATTGCGTTGAG
+
-8AB=800:))=;=======<=;CFGGGGGGGGGGGGGGGEGGGGGGGGGGGGFFGFGGGGGGGFGGFGGGGGGGGFFGGGGFGGGG9FFGGGGGGGGGGGGCGFGGFGGGGGFGGGGFGFEDF4EEGGGGGE>EC,EFGEF;FFFGGGGGGGFGFGGEDFFG>CG>GGGGGGGGGGGGGGGFFGGGGGEGGEDCFF<GAGFGFGGFFEFGGGBFGG;D9>FF7CF?C:FDB0818<?>>156@<=F9C9>D?789<<*.))483?12@AGAA2<*74>:7=?:9AD0-4-46-)(8:9(.
@M02996:162:000000000-B87FG:1:1101:12035:6758 1:N:0:ACTGAGCG+TATCCTCT
CCTACGGGTGGCTGCAGTGGGGGATATTGCACAATGGGGGAAACCCTGATGCAGCGACGCCGCGTGAGTGAAGAAGTATTTCGGTATGTAAAGCTCTATCAGCAGGAAAGATAATGACGGTACCTGACTAAGAAGCACCGGCTAAATACGTGCCAGCAGCCGCGGTAATACGTATGGTGCAAGCGTTATCCGGATTTACTGGGTGTAAAGGGGGCGCAGACGGCATGGCAAGCCAGATGTGAAATGCGTGGGCTCAACTCCTGAACTGCATTTGGAACTGTCAAGCTAGAGTATCGGAGAG
+
68ACC>=A:))=======;;;88+8EFGGGFGGGGGGGGGGGGGGGGGGGGGGFDC8@FGGGGGCFGFGGGGGFGGGGGGGGGGG8FDFFGGGGGGG,CFGGGDEF@FGGCFFEGGCGC+FCFFGG8FGGCGA8@FGGGGCGGGGCE;FFGCGGFGG?FFFGGBEGDEG;F9DCGE6ECFGGFFGGG:FGGDEDGGFDGFGF*;CG47AFDA))8)9293>GGG55*9:52)3?<@?7*:60615/@;1407171).A77?FB4,44)0)*.44B39:>).1<<22.65))6))42),-(-
@M02996:162:000000000-B87FG:1:1101:19832:6761 1:N:0:ACTGAGCG+TATCCTCT
CCTATGCGAGGCTGCAGCTAAGAATATTCCGCAATGGACGAAAGTCTGACGGAGCGACGCCGCGTGGATGATGAAGGTCGGAAGATTGTAAAATCCTTTTCTGACTGAGGAATAAGCAGTGTGAGAGAAACGCATTGTGGTGACTGTAGGTCATGAATAAGCAACGGCTAATTACGTGCCAGCAGCCGCGGTAACACGTCAGTTGCGAGCGTTGTTCGGAATTATTGGGCGTAAAGGGCATGTAGGCGGTTTTGCAAGCTTGGTGTGAAATCTCGGTGCTCAACTCCGAAATTGCGTTGAG
+
888A68*:5)0=========<;;;C,EFGGFGCFGGGFGGGGCFGGGGFGGGEFFGEGGGGDGGFFGGGGGGGFGGFGGGGG+CFGGCFGAEFGGGGGGG,A5AEEFDG+EFGFFGGACECFEC;FGEGGGGE=EEGGFCB6EGGGGDFGGGGFGAEFFGGF@,3@CC?>DFGGGGGGGGGFFFCFG>D=DG=?GFF480>7C;CGF3:>3/1):C:<3*8ACFGF+7(.9@0(472:>*426*6?=6<96::?76)+7>95:AFB<)06CB>:);5402:F)142841(-(.626B:2(.
@M02996:162:000000000-B87FG:1:1101:24838:6771 1:N:0:ACTGAGCG+TATCCTCT
CCTACGGGTGGCAGCAGTAGGGAATATTGCACAATGGGGGAAACCCTGATGCAGCAACGCCACGTGTGGGAAGAAGCATTTCGGTGTGTAAACCACTGTCGTGAGGGAATAATGCTTGGCCTCGGCCAAGTTGAATGTACCTCGAAAGGAAGCACCGGCAAACTTCGTGCCAGCAGCCGCGGTAATACGAGGGGTGCAAGCGTTGTTCGGAATCACTGGGCGTAAAGGGAGCGCAGGCGGAGATGCAAGCAGTCGGTACAATACCGGGGCCCAACCCCGGACCTGCAGACTGGACCGTTTT
+
8ACCCBAA>1)========<;8;CFGGGGGGGGGGGGGGGGGGGGGGGGGGGGGGGGGGGGGGGFGGGGGGGGGGGGGGGGGGGGGGGGGGGGGGGGGGGGGEGGGGEGGGGGFGGGGGGGGGGCB@@FGFGGFGGGGGGGGGGGGGGGGGGGGGGGGGGGGGFFGGFGGGGGGGGGGGG5CDEGGGGDGGGGFGGFFGFGGEFDCFFFF:GC6+*CCFGFG5DGFF>:>9.4>9EFFFG><25<=F2:6:FA7(((*/.6*),439(03D9?:EEEFB0(<6,((.4)()53(.()(-5(
@M02996:162:000000000-B87FG:1:1101:8010:6775 1:N:0:ACTGAGCG+TATCCTCT
CCTACGGGCGGCTGCAGTCGAGGATCATTTGCAATGGGCGAAAGCCTGACAATGCGACGCTGCGTGGAGGATGAAGGCCTTCGGGTTGTAAACTCCTGTCATAAGGGAACAGGCGAGGGTACCCAACACGTACCTTAGTTGAGTGTACTTTAAGAGGAAGCGACGGCTAACTCTGTGCCAGCAGCCGCGGTAATACAGAGGTCGCAAGCGTTGTTCGGATTTACTGGGCGTAAAGGGCGCGTAGGCGGCGAGGCGTGTCAAGTGTGAAATCTCCGGGCTCAACCCGGAAAGTGCGCTTGAA
+
ACCCCEF98))8888;;;;8888@FFFGGGGGGGGGGGGGGGGGGGGGGGGGGECFFGGGGGGGFGGFGGGGGGGGGGGGGGGGGGGGGGGGGGGGGGGGGGEGGFGGGGGGGGGCGGGGGGGGGFGGGDGGGGGGGGGGGGGDCFFGGGGFCCGGGGGGGGGGGGGGGGGGGGGGGGGGGFFFGGGGG*9CCFGGFGG4<CGFGDEDFFGGD>FGGFDDEG?FGFGC6:D>??<FBFFGBGFF0?>>GB>EFFBBFGG>4?AFFFFFF<2-<ADGBF>FFFFFFFF>F6:44>BFE<?85
@M02996:162:000000000-B87FG:1:1101:12025:6781 1:N:0:ACTGAGCG+TATCCTCT
CCTACGGGTGGCTGCAGTGGGGGATATTGCACAATGGGGGAAACCCTGATGCAGCGACGCCGCGTGAGTGAAGAAGTATTTCGGTATGTAAAGCTCTATCAGCAGGAAAGATAATGACGGTACCTGACTACGAAGCACCGGCTAAATACGTGCCAGCAGCCGCGGTAATACGTATGGTGCAAGCGTTATCCGGATTTACTGGGTGTAAAGGGAGCGCAGACGGCATGGCAAGCCAGAGGTTAAATGCGGGGGCTCAACTCCTGAACTGCATTTGGAACTGCCAATCTAGAGTATCGGTGAG
+
88AC@589:));=88;===;;888BFFGGGGGGGGGGGGGGGGGGGGGGFGGGGGGFGGGGGEF4CFGFF,CFFGGFFGGGGGGGCF8FFFFFGGFGCFGGFGAC@:FGG,CFEFCCE+=FGFGGD8FGG,+=>EEGGGFDGEFAAF9CGGCGGD@>67FDGGG7CCEFCFGF9?C89EFFCF;EGD<FECBC:5EF>C7C4*;*)*1::CCC:>)923)7CEG*7*7:?D:0<?F((02(2)*.976C0>DF;0)56*4)*,))54>?AF><4?8=(42)).)(()..6>42)62.-2(,
@M02996:162:000000000-B87FG:1:1101:24851:6787 1:N:0:ACTGAGCG+TATCCTCT
CCTACGGGTGGCAGCAGTAGGGAATATTGCACAATGGGGGAAACCCTGATGCAGCAACGCCACGTGTGGGAAGAAGCATTTCGGTGTGTAAACCACTGTCGTGAGGGAATAATGCTTGGCCTCGGCCAAGTTGAATGTACCTCGAAAGGAAGCACCGGCAAACTTCGTGCCAGCAGCCGCGGTAATACGAGGGGTGCAAGCGCTGTTGGGAATCACTGGGCGAAAGGGGAGCCCAGGCGGAGATGCAACCAGTCTGTACAAACCGGGGGCCCCCCCCCGGACCTGCAGACTGGCCTGCTT
+
8ACCCE==11)=6=====,<;8;;FC,FFEFGGGGGGGDFGGG@GGGGGDE9CEF@FGGGE:FFFGFFGGGCFGGGED?FFGGGGGGGGGGGGC=FGGGGFGCEFGGEGEF9FFEEGGG8E<F:C@+C,AFA==,EEGGEEE9:@D>8D8,6@DF8E8C:+3>=,@+D?@GC76,13@;7E7:>*5:DG:4:*)/=86;FFD*)*2**).*+;9+7+97F)**)1):C05<5((.70:D3317).*1)0,40.5)).3?4)*((((((0(C(((0276961>9(,.,267,860.35(84
@M02996:162:000000000-B87FG:1:1101:23093:6806 1:N:0:ACTGAGCG+TATCCTCT
CCTACGGGTGGCAGCAGTGGGGAATTTTCCGCAATGGGCGAAAGCCTGACGGAGCAATGCCGCGTGGAGGTAGAAGGCCTACGGGTCATGAACTTCTTTTCCCGGAGAAGAAGCAATGACGGTATCTGGGGAATAAGCATCGGCTAACTCTGTGCCAGCAGCCGCGGTAATACAGAGGATGCAAGCGTTATCCGGAATGATTGGGCGTAAAGCGTCTGTAGGTGGCTTTTTAAGTCCGCCGTCAAATCCCAGGGCTCAACCCTGGACAGGCGGTGGAAACTACCAAGCTGGAGTACGGGAG
+
88ACC>=>>1);;==;===;;88BFFGGGGGGGGGGGGGGDGGGGGGGGGGGGGFGGGGGGGGGFGGGGGGGGGGGFGGGGGGGGFEGAADGGGGGGGGGGGDFGCGGC::AAE:FGG9FEDGGGGGGGGGF=DEGGGGFGGGGGGCGFGGGG9FEGGGFGGGGGGEEEGGFDEG=BFFGFCF=CGD*?CCFGFG=DFG*:CF4FGFDB:F9FEDDC:FD?FC6FFGF(?=:>BA@<?>745()3*65C?>F011(4CD:<EB?0324>?<9;4>55)..6*.43>?1)573:(,:<03-(
@M02996:162:000000000-B87FG:1:1101:25221:6810 1:N:0:ACTGAGCG+TATCCTCT
CCTACGGGTGGCAGCAGCTAAGAATATTCCGCAATGGACGAAAGTCTGACGGAGCGACGCCGCGTGGATGATGAAGGCCGGAAGGTTGTAAAATCCTTTTAAGTGTGAAGAATAAGCGAGGGCAGGGAAAGCCCATGTGGTGACGGTAGCACTTGAATAAGCAACGGCTAATTACGTGCCAGCAGCCGCGGTAACACGTAAGTTGCGAGCGTTGTTCGGAATTATTGGGCGTAAAGGGCATGTAGGCGGTTTTGCAAGCTTGGTGTGAAATCCCGGGGCTTAACTCCGGAATTGCGTTGAG
+
8ACCCD>9:1)===8====;<;;CFEFGGGGGGGGGGGGGFGFGGGGGGGGGGCFGFGGGGGGGFEGGGGGGGGGGGGGCFGGGGGGGGGGGGGGGGGEFFFGGGGGGGGGGGGGGGGGGGGGFDGDGGFGGGCGGGGGGGGGGGGGGGGGGGGGFGFGGF>EGGGGGGEGGGGGGGGGGGGFFGGGGGGGGGFFCFGFACFGFEGDEDFGGGFFFG?DC>FC7FF7FFFDB;B6750>D:FA@9FFBDF6>??<ADGFFFF<2,8?2@97458@G>166:?5A4<B:9?1<>))-7214(
@M02996:162:000000000-B87FG:1:1101:17113:6811 1:N:0:ACTGAGCG+TATCCTCT
CCTACGGGAGGCTGCAGCTAAGAATATTCCGCAATGGACGAAAGTCTGACGGAGCGACGCCGCGTGGATGATGAAGGTCGGAAGATTGTAAAATCCTTTTATGACTGAGGAATAAGCAGTGTGAGAGAAACGCATTGTGGTGACTGTAGGTCATGAATAAGCAACGGCTAATTACGTGCCAGCAGCCGCGGTAACACGTAAGTTGCGAGCGTTGTTCGGAATTATTGGGCGTAAAGGGCATGTAGGCGGTTTTGCAAGCTTGGTGTGAAATCTCGGAGCTCAACTCCGAAATTGCGTTGAG
+
88ACCF8:)))8==8======;;;EFGGGGGGGGGGGGGGGGGGGGGGGGGGGEEGCGGGGGGG@FEFGGGGGGGGGGGGGGGGGGGGGGGGGGGGGGGGFGFGGGGGGGGGGGGGGGGGGGFGGGGGGGGGGFGGGGGGGFGGGGGGGCFGGGGGGGGFGDFFGEGGGGFGGGGGGGGGGGFFGGG>GGGGGFGFFGGFFGGFGGFFFFGGG5>FGDGGEGGCFFGGFFGFFBF?<6D379<*-9FB<;;EBFFF2EF3<5:BFFFAFBFDAD>C>993:F><ADF:>:9<BB22;1-(.
@M02996:162:000000000-B87FG:1:1101:24400:6812 1:N:0:ACTGAGCG+TATCCTCT
CCTACGGTGTGCTGCAGTGGGGAATCTTCCGCAATGGACGAAAGTCTGACGGAGCAATGCCGCGTGAGTGATGAAGTTTTTCGGAACGTAAAACTCTTTTGTTTGTGACGAACGTGCTTTCCATCAACAACAGAGAGCAGTGACGGTAGCAAACGAATAAGCCACGGCTAACTACGTGCCAGCAGCCGCGGTAATACGTAGGTGGCGAGCGTTGTCCGTAATTATTGGGCGTAAAGCGCATGTAGGCGGTTTTCTAAGTCTGGAGTGAAAATGCGGGGCTCAACCCCGGAAGGCCTCGGAT
+
8ABCCD=3:8)=<=====;====8CFGGGGGGGGGGGGFGGGGGGGGGGGGGCFFGGGGGGGGGCFGGGGGGGGFGFGGGGGGCEEGGGFGGGGGGGGGGGGGGGG8AFFGGGFGFGGGGGGGGGGGGGFFGGDFG+=FFGFEGGGE3=FFFFGGGDGGGCFFE@E+3+BFGGGGG,,@*@C?ADFGGGGGGEE@5=F6AFCFFFF8ADDGGG)8DFF;*7EG>FFC48F3<1<?FB93)-74*:F?>G90<(---6+:<4*842((-96><).0/723(1944:619(((,-(,))((((
@M02996:162:000000000-B87FG:1:1101:11809:6821 1:N:0:ACTGAGCG+TATCCTCT
CCTACGGGCGGCTGCAGTAGGGAATTTTGCGCAATGGGGGAAACCCTGACGCAGCAACGCCGCGTGACCGATGAAGCCCTTCGGGGTGTAAAGGTCTGTCAGTGGGGACGAAAGAATGACGGTACCCACAGAGGAAGCACCGGCTAACTCCGTGCCAGCAGCCGCGGTAATACGGAGGGTGCGAGCGTTGTCCGGAATCCTTGGGCGTAAAGCGTTCGTAGGCTGCATATCAAGTCTGGTGTTAAAGGCAGATGCTCAACATCTGTAGGGCACTGGATCCTGGTTAGCTAGAATGCGGTAG
+
-8ACC>:):))8888;;;;<;8;;CEGGFFEGGGGGGGGGGGGGGGGGGGGGGFGFFGGGGGGGGGGGGGGGGGGGGGGGGGCFGGGDGGGGG9EFFFFFCFGGGEFCG7FGCF?AF9BF7:FEFGGAF3:?8D,2,>CFGG>FF88FFFG7C*:@E@8?CCG8F*7C5EF+:;=*?CGC*5:)CD9DGCCGFDEEBCF):>?4AG@FD3/<CBBGGBG4>EC*:@?FBFG*64AFA4<D:14*)*1)9385<4ADF9C?7:?A<A9)11C(4?F6?A)4>F(:)47>A>>244:A)2:2-
@M02996:162:000000000-B87FG:1:1101:11857:6824 1:N:0:ACTGAGCG+TATCCTCT
CCTACGGTGGGCTGCAGTGGGGAATATTGCACAATGGGGGAAACCCTGATGCAGCGACGCCGCGTGAGTGATGAAGTATTTCGGTATGTAAAGCTCTATCAGCAGGGAAGATAATGACGGTACCTGACTAAGAAGCACCGGCTAAATACGTGCCAGCAGCCGCGGTAATACGTATGGTACAAGCGTTATCCGGATTTACTGGGTGTAAAGGGTGCGTAGGTGGCATGGCAAGTCAGAAGTGAAATGCGGGGGCTCAACCCCTGAACTGCTTTTTAAACTGTCAAGCTCGAGTTCAGGAGAG
+
88ACC>:)3))====;=====88BFFGGGGGGGGGG@FGGGGGGGGGGGGGGGFGGGGGGGGGGFGGGGGGGGGGGGFGGGGGGGFGGGGGGGGGGG?EFFGGGGGGGGGCFFFGDCFCGFDGGGFFGGGD<DGFG8FGGCEGG:AEEGFG8DFGGGEFGGGGEEGEEGE?7D:DCEGGGGGFFGGGGGGGEGFGGFCGFGGGFEGAC@AFCCDEGGFGDFGFGGFFGFFGFFA)9A9?D7:<FA9@BG(4B>FBFFGGFFF0:BFB<65C>?).A=>F4)*.),44)436,(.--*(1,-
@M02996:162:000000000-B87FG:1:1101:11790:6825 1:N:0:ACTGAGCG+TATCCTCT
CCTACGGGCGGCTGCAGTAGGGAATTTTGCGCAATGGGGGAAACCCTGACGCAGCAACGCCGCGTGACCGATGAAGCCCTTCGGGGTGTAAAGGTCTGTCAGTGGGGACGAAAGAATGACGGTACCCACAGAGGAAGCACCGGCTAACTCCGTGCCAGCAGCCGCGGTAATACGGAGGGTGCGAGCGTTGTCCGGAATCATTGGGCGTAAAGCGTTCGTAGGCGGCATATCAAGTCTGGTGTTAAAGGCAGATGCTTAACATCTGTAGGGCACTGGGTACTGGTAAGCTAGAATGCGTGAG
+
88ACC>:8):)8888;;;;<;8;CFAGGGDGGGGGGGGEGGGGFFGGGGGCGGEGGGGGGGGGGGGGGGGEGGGGGGAFGGGGGG7FFEGGGFCFFG<E<D<FFGFGFGEEGEGFGGGFG7*>BEGF:FC:,>F7>DFCFFEEE:CFGGGGCF<CCF@8:94EBCE=EEEC+?;E5CEG>CDBDEG<CG5CG?7C*8DC*:>0?F<:;:;DC*07792DFFG+):@E<>***686=5:?:1>00)197F763829)-+:<)94---)59(943298),)4:=?F24,).).3-)6)8((-3
@M02996:162:000000000-B87FG:1:1101:11839:6827 1:N:0:ACTGAGCG+TTTCCTCT
CCTACGGGCGGCTGCAGTGGGGAATATTGCTCAATGGGGGAAACCCTGATGCAGCCACGTCGCGTGAGTGATGACGTCCTTCTGTATTGAAAACTCCTTTAGCAGGGGAGATAATTACGCTACCTGTCTCTTTTTCACTGTCTCATTCCGTTCCAGCAGCCGCGGCTCTACGCATGCTACCAGCGTTATCCGGAGTTTCTGGGCGTTATCGGTGCTTAGGTGGTTTGGAGGGTCCGAAGTGAGTTGCGTGTGCTCAACCTCTGAACTGCTTTCTAAACTGTCAAGCTAGAGTTGAGCAGAG
+
8ACCCA=9@))8688;;;;6;888FFGGG<,EFGGGGG,C+BF,CFGGG99FGFF,C9C6DFGGGGG7EFG9FF9=B+++C,5C5<F<,,CE,BF<,,:,,:EF,AF+C>+AFGF978=+6@F<EF,,,,,,,,6,,3,@@@=<C,3,6,3,,,3,,,+,,0*****4,,24**/4,1,=8*/)?D5CGFGCGE53.+++;**)/:).)+*2*))*:<6*8CF/*8:*()*041(.(3;/)*)/.*1-/((0)62),*0((*,).(6)0.*)))/+1:4<<7ADF)8)),)6).)()),(-
@M02996:162:000000000-B87FG:1:1101:9665:6847 1:N:0:ACTGAGCG+TATCCTCT
CCTACGGGTGGCAGCAGTTAGGAATATTGGGCAATGGAGGGAACTCTGACCCAGCAACGCCGCGTGAAGGAAGAAGGTTTTCGGATTGTAAACTTCTGTAATAGAGGAAGAAGAAAGTGACGGTACTCTATTAGAAAGCTACGGCAAACTACGTGCCAGCAGCCGCGGTAAGACGTAGGTAGCAAGCGTTGTCCGGAATAACTGGGCGTAAAGGGAGCGTAGGCGGTCATGTAAGTCTAATGTGAAAGTTTGTGGCTTAACCATAAAATTGCATTAGATACTGTGTGACTGGAGTACGGAA
+
88ACCA:=)1);;==;===<<;;CFGGGGGGGGGGGGGGGGEGGGGGGGGGGGFFFGGGGGGGGCFEFGGGGGGGGFGGGGGGGGGGFGGGGGGGGGGGCFG,?<FFGGGFGGGGGGGFGGEGGGGGGGCEGGDFGG@FG;FCEGCCGGGGGEGGGGCAF?=EECEC6CEEGGFEEF5CFGFFC>CFDGGD><FE5>4C4BGGFGGFBBE5C@*:5CBGDAGGGGEEDBFGF<FAFAFFGAGD44*99FBFF?1:?FG<ABFFFFF2)8?7ABFF3924.<=<<<A:A94)311::@(4((
@M02996:162:000000000-B87FG:1:1101:7028:6870 1:N:0:ACTGAGCG+TATCCTCT
CCTACGGGTGGCAGCAGTGAGGAATATTGGTCAATGGGCGAGAGCCTGAACCAGCCATGTCGCGTGGAGGAATAAGGATCTATGGTTCGTAAACTCTTTTTGCGGGGGGATAAAGTGCGGGACGCGTCCCGTATTGCAGGTACCCCGCGAATAAGCATCGGCTAACTCCGTGCCAGCAGCCGCGGTAATACGGAGGATGCGAGCGTTATCCGGATTTATTGGGTTTAAAGGGTGCGTAGGCGGCCCCTTAAGTCGGCGGTGAAATTTCCGGGCTCAACCCGGTCACTGCCGTCGAAACTGG
+
8ACCC>AA=0)========;;;;CFFGGGGGGGGGGGGGGGGGGGGGGGGGGGFFGFGGGGGGGFGGDGGGGGGGGGGGGGGGGGGGGGGGGGGGGGGGGGGGGGGGGGFGGFGGGGGGGGGGGGGGGGGGGGGGFGGGGGGGGGGGGGGGGGGGGGGGGGGGGGGGGGGFFGGGGGGGGGGFBEGDGGGGGGFGGEGGFGGGEGGFFFFGGGDFDG<FGBFFGGFGGFFD3:?FFBFEG?CBE>>FBFFFBDFFBBGCBFFFFFFFFB:DFF9:CFBB?>34>??D).2(:;0,1B>A<?
@M02996:162:000000000-B87FG:1:1101:17139:6881 1:N:0:ACTGAGCG+TATCCTCT
CCTACGGGCGGCAGCAGTAGGGAATATTGCACAATGGGGGAAACCCTGATGCAGCAACGCCACGTGTGGGAAGAAGCATTTCGGTGTGTAAACCACTGTCGTGAGGGAATAATGCTTGGCCTCGGCCAAGTTGAATGTACCTCGAAAGGAAGCACCGGCAAACTTCGTGCCAGCAGCCGCGGTAATCCGAGGGGTGCAAGCGTTGTTCGGAATCACTGGGCGTCAAGGGAGCGCAGGCGGAGATGCCAGCAGTCTGTACAATACCGGGGCCCAACCCCGGCCCGTCAGACGGGACTTTTT
+
88BCCB058))8888;;<;<;8;CFGGGGGGGGGGGGGGGGGGGGGGGGGGGGFGFFGGGG7F@CFGGGGFGGGGGGGGGGGGEGCGEGGGGGFAGGGFGCF?FGGGGGGGGGGGGG<CGGGGGGGGGCFEFFCCEFGFGGGGFGDCE?FFGGGGGGGGGGGGGGGDGCEGG4FGGGFEEEGFFGF+;DCD>EBG==DGFDGGFGGFFE:D5CF?FGAGFFGC):.991FDB9B>@>FF3,1(<3F)86??FF?2.:CFF>=AF:B>074>>FB>;>124(<>(,-(2))((-(34*).4
@M02996:162:000000000-B87FG:1:1101:17121:6883 1:N:0:ACTGAGCG+TATCCTCT
CCTACGGGCGGCAGCAGTAGGGAATATTGCACAATGGGGGAAACCCTGATGCAGCAACGCCACGTGTGGGAAGAAGCATTTCGGTGTGTAAACCACTGTCGTGAGGGAATAATGCTTGGCCTCGGCCAAGTTGAATGTACCTCGAAAGGAAGCACCGGCAAACTTCGTGCCAGCAGCCGCGGTAATACGAGGGGTGCAAGCGTTGTTCGGAATCACTGGGCGTAAAGGGAGCGCAGGCGGAGATGCAAGCAGTCTGTACAATACCGGGGCCCAACCCCGGACCTGCAGACTGGACTGTTT
+
88ACCE15)1)8888;;<;<;8;EFGGGGGGGGGGGGGGGGGGGGGGGGGGGGFFGGGGGGGGGDFGGDGGGGGGGGGGGGGGGGGGGGGGGGGGGGGFFGGFGGGGGGGGGGGGGGGGGGGGGDGGGGGGGGGGGGGGGGGGGGDGGCFFGGGGGGGGGGGGGGGGGGGGGGGGGGGGGGGFF?GGGGGDEGFGCDGGFGGGFGG@FEFGGGFFFGFGGFGEGGFGG<FCDBF>EFBFDFD>7<FF97?FFA?FAFGGFAB>???>>F>D>B1BE><96(8;:?F?7>45>11:?FFFA
@M02996:162:000000000-B87FG:1:1101:8642:6887 1:N:0:ACTGAGCG+TATCCTCT
ACTACGGGTGGCTGCAGTGGGGAATATTGGGCAATGGGGGAAACCCTGACCCAGCAACGCCGCGTGGAGGAAGAAGGTCTTCGGATCGTAAACTCCTGTCCTAAGAGACGAGCAGAAGCCGGTATCTTAGGAGGAAGCGCCGGCTAACTACGTGCCAGCAGCCGCGGTAATACGTAGGGGGCGAGCGTTGGCCGGGATGATTGGGCGTAAAGGGCGGGTAGGCGGCCTGTTAAGTCAGAAGTGAAAGTCCTGCGTTCAAGGGTGGAATTGCTTTTGATACTGGTAGGTTTGAGGGCAGGGG
+
68ABCB)0101;;==;===;;888CF<FGGGGGGGGGGGGGEFFGGGGGGGGGFEFFGGGEGCC8CEEGFFGGGGGGFGGGGGGGGEGGGFFCGGGGGFGGGF9<?FFGGGGD7=FG?,E@F+:DBFFEFF<,C8B8D+@>BEFCEGGFEFG8CFGFFFG>>>7*:?*:CE78C@9B=EEGC>)/)9/C**3<>5*05>F>FG>FD>BD5CA:>7C)3)1>F+7C>**4=77)).8556*,2.*./9::-)/3(:::6CA05,,4().).*)64?<).6)4B).)42).),6,((()4,4(
@M02996:162:000000000-B87FG:1:1101:10730:6892 1:N:0:ACTGAGCG+TATCCTCT
CCTACGGGTGGCAGCAGTGGGGAATATTGCACAATGGGCGCAAGCCTGATGCAGCAACGCCGCGTGCGGGAAGACGGTCTTCGGATTGTAAACCGCTGTCCTTAGTGAAGAAACAAATGACGGTAGCTAAGAAGAAAGCCACGGCTAACTACGTGCCAGCAGCCGCGGTAATACGTAGGTGGCAAGCGTTGTCCGGAATTACTGGGTGTAAAGGGAGCGCAGGCGGGACTGCAAGTTGGATGTGAAATGTCGGGGCTTAACCCCGTCACTGCATCCAAAACTGTAGTTCTTGAGTGGAGTG
+
88BCCD>5:00=;==;===;;88BFGGGGGGGGGGGGGGGGGGGGGGGGGGGGGGGGGGGGGGGGGGGFGEGGGGGGGGGGGGGGGGGGGGGGGGGGGFGGGGGGGGGGGEFFGGG=FFGFEFGGGFGEF?>ADEGGFGG8DEEGGGGGGGGCFGGGGGGGCGFEGGDEGGG@FGGGFGGGGFFFFGDGGDEGFDGFDGF>FGFFDA@FF>EDBECC9GGFGGGGFGC>FGFFFFFADFFACB=>9B>?AFFF99BFGGFDFFFFFF?:6:?FBFFF?F?:)).6><:<A9<64.-0.87(
@M02996:162:000000000-B87FG:1:1101:11368:6896 1:N:0:ACTGAGCG+TATCCTCT
CCTACGGTACGCAGCAGTGGGGAATATTGCACAATGGGGGAAACCCTGATGCAGCGATGCCGCGTGGAGGAAGAAGGTTTTCGGATTGTAAACTCCTGTCTTAAGGGACGATAATGACGGTACCTTAGGAGGACGCCCCGGCTAACTACGTGCCAGCAGCCGCGGTAATACGTAGGGAGCGAGCGTTGTCCGGAATTACTGGGTGTAAAGGGAGCGTAGGCGGGATGGCAAGTCAGATGTGAAAACTTTGGGCTCAACCCATAGACTGCATTTGAAACTGTTGTTCTTGAGTGAAGTTGTG
+
88AC4:55)0)8888;=====888C@EGGFCFCGGGGG7@:CEFFGGGDF9FGCCF@EEGGGGGGEGEGGGFGACFDGGGFFCF@FG,EFGCAFGFGFEDGG9EF9EFCEDD:=FCCE@7FFEFDGGG?9D+3+88++@CG6C:,DA=CCB@CC;@*,3@>7>BEE5*=@FG=E5=18EDE555:GCDCFGCCB*=A7:7CGGFGG6**9*:4)57C<3D6::1*8C*859FFFAFF9426*./4<6):A?D?B:?)2980)4:)5>>?):56-0</3)).*).(5>2)).:>B<2/).)-
@M02996:162:000000000-B87FG:1:1101:8660:6900 1:N:0:ACTGAGCG+TATCCTCT
CCTACGGGTGGCTGCAGTGGGGAATATTGGGCAATGGGGGAAACCCTGACCCAGCAACGCCGCGTGGAGGAAGAAGGTCTTCGGATCGTAAACTCCTGTCCTAAGAGACGAGCAGAAGACGTTATCTTAGGAGGAAGCCCCGGCTAACTACGTGCCAGCAGCCGCGGTAATACGTAGGGGGCGAGCGTTGTCCGGAATGCTTGGGCGTAAAGGGCGCGTAGGGGGCCTGTTAAGTCAGAAGTGAAAGTCCTGCTTTCAAGGTGGGAATTGCTGTGGGGTCTGGTAGGCTTGAGTGCAGGAG
+
68ACCB1):0)====;===;;88CGGGGGGGGGGGGGGGGGGGGGGGGGGEFGGGFGGGGGGGE@F>FGGGGGGGGGGGGGGCCFGGGGFGGGGGGGGGGGGA?F9FGGGGGGG8=FE8FGDB,AFGDF<??=FGD>EGGGGDGGGGGGCFD8DBDCEFFG>GEEGGGGGGGGGGDGGGCGGFDCD3)97CFEEGCBGF4:CCECCFBF:DGGF>3D4DDB?*9E@7DB?FF2).94A6*3:584/7:F))9:(4:AFFAF6.80(.(98:2)6)*)((-,7:4-61..,4(54))*)4(,
@M02996:162:000000000-B87FG:1:1101:18390:6912 1:N:0:ACTGAGCG+TATCCTCT
CCTACGGGTGGCAGCAGTGGGGAATCTTCCGCAATGGACGAAAGTCTGACGGAGCAATGCCGCGTGAGTGATGAAGTTTTTCGGAACGTAAAACTCTTTTGTTTGTGACGAACGTGCCTTCCATCAACAACAGAGGGCAGTGACGGTAGCAAACGAATAAGCCCCGGCTAACTACGTGCCAGCAGCCGCGGTAATACGTAGGTGGCGAGCGTTGTCCGGAATTATTGGGCGTAAAGCGCCTTTAGGCGGTTTTCTAAGTTTGGAGTGAAAATGCGGGGCCCAACCCCTTATGGCCTGGGGT
+
88ACC?@5=))6=======;;888CFGGGGGGGGGGGGGGGGGGGGGGGGGGEBFDDGGGGGGGFF=FGGFFGFGGGGGGGGGGFCGGGGGGGGGGGGGGGGGGGGGGGEGGGGGFGGGDEF,5A=EFGDF<EGGGGGGEGCGFG+ADBDA=DC63@?DCCF,@*@CGGEDCGFG7>CFF7CF*18<5/5CC?>EFFGGF5CE=FF5>DED7>>>DF<71);C7FFFF?53811:*6>;)(*)*)/94C>F:?<<44C7).*433:B<F)2..-5?>>4(-72633:((,-44(())((--
@M02996:162:000000000-B87FG:1:1101:11356:6919 1:N:0:ACTGAGCG+TATCCTCT
CCTACGGGTGGCAGCAGTGGGGAATATTGCACAATGGGGGAAACCCTGATGCAGCGATGCCGCGTGGAGGAAGAAGGTTTTCGGATTGTAAACTCCTGTCTTAAGGGACGATAATGACGGTACCTTAGGAGTAAGCTCCGGCTAACTACGTGCCAGCAGCCGCGGTAATACGTAGGGAGCGAGCGTTGTCCGGAATTACTGGGTGTAAAGGGAGCGTAGGCGGGATGGCAAGTCAGATGTGAAAACTATGGGCTCAACCCATAGACTGCATGTGCAACTGTTGTTCTTGCGTGCAGTAGAG
+
8ACCCBAF81)====;==;;;88BFFGGGGGGGGGGFGGGGGGGGGGGGGGGGGGGGGGGGGGGFG=CFGEGGGGFGGGGGGEGEFGAE<FGGDFFFFGGGG<EGEGDFGDCFEFGGGGGGCEGGGGFDCC,@DAFGGDFDGGG=EFFFEF7EGFGFDCDEC:CFGGDFFFFC?CEEFGGEDDBGGDCDGGEGEE5ADG=CFGFGGFF=:;CCE3DD<G*6C=)*0:CBF=@FA9?49F06::/4:F2CABF:<1?>EG<(.4)-540)-:).-*37843:*)(,66<>)(-4(-594:6<
@M02996:162:000000000-B87FG:1:1101:17328:6925 1:N:0:ACTGAGCG+TCTCCTCT
CCTACGGGAGGCTGCAGTCGAGGATCATTTGCAATGGGCGAAAGCCTGACAATGCGACGCTGCGTGGAGGATGAAGGCCTTCGGGTTGTAAGCTCCTGTCATAAGGGAACAGGCGAGGGTACCCAATACGTACCTTAGTTGAGTGTACTTTAAGAGGAAGCGACGGCTAACTCTGTGCCAGCAGCCGCGGTAATACAGAGGTCGCAAGCGTTGTTCGGATTTACTGGGCGTAAAGGGCGCGTAGGTGGCTATGCGTGTCGGATGGGAAATCTCCGGGCTCAACCCGGAAAGTGCGTCCGAA
+
88ACCB):))0===8=====8888CFFGGGGGFFGGGGGGGGGGGGGGGGGGGA:CBCFGGGGGFFCEFGG<FFGGFGGGGGGGGGGGGGG,EFGGGGFGGGGGGGGGEGGGFGECCCEGGGGGF<DFGGGGGEGGGGGGGGFGGGGGGGGFFGFFGGFGCC:EEGGGEDFFGGFGFGFGFGF>EGGGGC7:EFGFBF=499C>E<A>FE9C>>F:DFDGEGFFGFFGFFC>0:AF06<)49(0416(24<FAA024=98-)(((414.4:-:2@ED(3:<F<BBFFFF96664;FB041(
@M02996:162:000000000-B87FG:1:1101:18397:6929 1:N:0:ACTGAGCG+TATCCTCT
CCTACGGGTGGCAGCAGTGGGGAATCTTCCGCAATGGACGAAAGTCTGACGGAGCAATGCCGCGTGAGTGATGAAGTTTTTCGGAACGTAAAACTCTTTTGTTTGTGACGAACGTGCCTTCCATCAACAACAGAGGGCAGTGACGGTAGCAAACGAATAAGCCACGGCTAACTACGTGCCAGCAGCCGCGGTAATACGTAGGTGGCGAGCGTTGTCCGGAATTATTGGGCGTAAAGCGCATGTAGGCGGTTTTCTAAGTCTGGGGTGAAAATGCGGGGCTCAACCCCGTATGGCTCTGGTT
+
88BCCD:5=))===8;==;;;8BFFGGGGGGGEGGGGGGGGGGGGGGGGGGGGGGGGGGGGGGGFFFGGGGGGGGGGGGGGGGGGCGGGGGGGGGGGGGGGGGGGGFFGGGGGGGFFGGGGGCEE9EFF<F<D>C7@EGGGC9FCEGGGGGGFGGEGGGGGGGFGGDGGGEFG9FGGGCFCGFFGFGD?C<C:BCEFFFAFGG4CDE>BADG3)8FGFG37FC7FF9C?FGFFFFF9>>54C>960045;BF?<AB<9:4A?0((-38F5:<AA>GEF966F2?FFF9-(.4:0(.;47--
@M02996:162:000000000-B87FG:1:1101:17339:6940 1:N:0:ACTGAGCG+TCTCCTCT
CCTACGGGAGGCTGCAGTCGAGGATCATTTGCAATGGGCGAAAGCCTGACAATGCGACGCTGCGTGGAGGATGAAGGCCTTCGGGTTGTAAACTCCTGTCATAAGGGAACAGGCGAGGGTACCCAATACGTACCTTAGTTGAGTGTACTTTAAGAGGAAGCGACGGCTAACTCTGTGCCAGCAGCCGCGGTAATACAGAGGTCGCAAGCGTTGTTCGGATTTACTGGGCGTAAAGGGCGCGTAGGTGGCTATGCGTGTCGGATGTGAAATCTCCGGGCTCAACCCGGAACGTGCGTCCGAA
+
88ACCB9580)8==8=====888@CFFGGGGGGGGGGGGGEGGGGGGGGGGGGFFFFGGGGGGGFFCFFGGGGGGGGGGGGGGGGGGGGGGGGFGGGGGGGGFEGEGGGGGG=FCFEEEFGGGFD7@=FDFFFFGGFCDEEFEGGFAFGGGFEGFFGCGGFD>E7CEE>FGGGGFGGGFCFFAFGGGGGDG>EF?F=@+)9DGFGGDEFAD:CFFFC>DGBFEFFF+96)9D0-:??FE<09(.49?:F?2?44(--:*3(),((.:>65;)6AB8>696768:?>B(7(3:<263729;4
@M02996:162:000000000-B87FG:1:1101:18385:6945 1:N:0:ACTGAGCG+TATCCTCT
CCTACGGGTGGCAGCAGTGGGGAATCTTCCGCAATGGACGAAAGTCTGACGGAGCAATGCCGCGTGAGTGATGAAGTTTTTCGGAACGTAAAACTCTTTTGTTTGTGACGAACGTGCCTTCCCTCAACAACAGAGGGCAGTGACGGTAGCAAACGAATAAGCCACGGCTAACTACGTGCCAGCAGCCGCGGTAATACGTAGGTGGCGAGCGTTGTCCGGAATTATTTGGCGTAAAGCTCCTGTAGTCGGTTTTCTAAGTTTGGAGTTGAAAGTGGGGTCTCAACCCCGGTAGTCTCTGAGT
+
-8ACCB008));==8;;=;;;88BEFFGGGGGCEGGGFFFFCGFGGGGGGGGGGFGGFGGGFEG:FCFFGFGFGGGGGGGGGCGFEGGECFGGGGGGEGG9FGGFGCFGGGGGEFDFGGGEG,?E<FF=<D<8FFC7CC7>,9DGCEG7DE@,DCEDGGDFF?:FEG>EGGGF,DEF>*?=?>FEC9?DGCC?A9+;DD=CCF6CFDE))9**)87765*0;C2<=+:)/1.2((99))2(*.0)**-),-><94--+2)64(((.()9)2)))*;71,()*.,.8(((((-))).=<)))
@M02996:162:000000000-B87FG:1:1101:16383:6949 1:N:0:ACTGAGCG+TATCCTCT
CCTACGGTAGGCTGCAGTGGGGGATATTGCACAATGGGGGAAACCCTGATGCAGCGACGCCGCGTGAGTGAAGAAGTATTTCGGTATGTAAAGCTCTATCAGCAGGGAAGAAAATGACGGTACCTGACTAAGAAGCTCCGGCTAAATACGTGCCAGCCGCCGCGGTAATACGTATGGAGCAAGCGTTATCCGGATTTACTGGGTGTAAAGGGAGCGTAGACGGTTTGCCAAGTCTGATGTTAAAGGTGGGGGCTCAACCCCCAAACTGCCTTCGCAACTGGTAGACTAGTGTGTCGGAGAG
+
66ACC55):)5;=;8;;=;===8@CGGGGGGGGGGGCGDGGEGGGGGFF<FGFA@F:FECGGDE@FEGGGFGG9CFFGGGGGFGGFFEA,ACCBFGGGGGFGGGGGGCACFFGCF9FFEFF7C<F,=FF<E88BFFEFFF7>GGDFGCG+@CEFC?6+;FE5B*>@?EF9ECFG7E=7CGDGA>=DDDFGGE=55=ACF@@4FFED*77ACC:BEDG0CGFGGGC@*72@<)<>B*649:4*49)96:*,0>>6(4):5((04,26>9=(*6)4)281.(406))42):)....)4)(-,-
@M02996:162:000000000-B87FG:1:1101:26521:6957 1:N:0:ACTGAGCG+TATCCTCT
CCTACGGGGGGCAGCAGTGGGGAATATTGGGCAATGGGCGAAAGCCTGACCCAGCAACGCCGCGTGAGGGAAGAAGGTTTTCGGATTGTAAACCTCTGTCCTTGGTGACGAAGGAAGTGACGGTAATCAAGGAGGAAGCCCCGGCTAACTACGTGCCAGCAGCCGCGGTAATACGTAGGGGGCGAGCGTTGTCCGGAATGACTGGGCGTAAAGGGCGCGTAGGCGGCTAACTAAGTTAGGAGTGAAAGTCCGCATTTCAAGTGCGGAACTGCTTTTAATACTGGATAGCTTGAGTGCAGAA
+
ABCCCF>A=1)8888::<:::88BFFFFEGGGFEFGGGGGGGGFGGGGGGGGGGGGGGGGGGGGFGGGGEGFGGGGGGGGGGGGGGGGGGGGGGGGGGGGGGGGGGGGGGCFEGFCFGCCGGGGGGFGGFGG=FDGGGGFFECFGEGCGGGGEF>DFEGGGFGGGCCG5ECFGFCFC=CGGGFF:<CDGG<?FFEGFDF6>FFFFGFF5BDCC=5DGFDD>CCGCBCG6@4*..59)6F5>F17<689FA4>>0(2<EC9AF4)199>)4*.5<F?*4A<>8<:0-)(.--(().8F<268
@M02996:162:000000000-B87FG:1:1101:26506:6968 1:N:0:ACTGAGCG+TATCCTCT
CCTACGGTGGGCAGCAGTGGGGAATATTGGGCAATGGGCGAAAGCCTGACCCAGCAACGCCGCGTGAGGGAAGAAGGTTTTCGGATTGTAAACCTCTGTCCTTGGTGACGAAGGAAGTGACGGTAATCAAGGAGGAAGCCCCGGCTAACTACGCGCCAGCAGCCGCGGTAATACGTAGGGGGCGAGCGTTGTCCGGAATGACTGGGCGTAAAGGGCGCGTAGGCGGCTAACTACGTTAGGAGTGACAGTCCGCATTTCAAGTGCGGAACTGCTGTTAATACTGGATAGCTTGAGTGCAGAA
+
AACCCBA3:))=;8=;==6==888CEFFF@FE<FGGGGGGGGGGGGGGGGFGGGGGGFGGGGGGGGGGGGGGG8FGGGGGGGEG=FGFGGGGGFGGGGFGGGGGGGGDFFE=:C=8EFGFG7=FFCFGGFC,,AEEFGGGGGGGGEG7D;CF>3*@ECGGCFGGCEG55CEGGCC<CCGC=D:BC<C5CE5*A=EE:DF:FG?4;<FDBFGD79DDG;CDFCGGDFG<2:F*))-047>4AC?)6*=<CD05;14?FD74.=<A90-7D2624)9<*).6<8)43<F:A<<?12<)=>).,
@M02996:162:000000000-B87FG:1:1101:27508:6976 1:N:0:ACTGAGCG+TATCCTCT
CCTACGGGTGGCAGCAGTGAGGAATATTGGTCAATGGTCGGAAGACTGAACCAGCCAAGTCGCGTGCAGGAAGACGGTCCTATGGATTGTAAACTGCTTTTGTACGGGAATAAAGTGAGGGACGTGTCCCGTTTGGAATGTACCGTAAGAATAAGGGTCGGCTAACTCCGTGCCAGCAGCCGCGGTAATACGGAGGACCCGAGCGTTATCCGGATTTATTGGGTTTAAAGGGTGCGCAGGCGGAGGATTAAGTCAGCGGTGAAATTTTCATGCTCAACATGAAAACTGCCATTGATACTGG
+
ACCCCFF981)=;======;;;;CFFGGGGGGGGGGGGGGGGGGGGGGGGGGGGGGFFGGGGGGGGGGGGEGGGGGGGGGGGGGGGGGGGGGGGGGGGGGGGGGGGGGEGGGGGGGGGGGGEGGGGGGGGGGGGGGGFGGGGGGGGGGFFGFGGGGGGGGGGGEGGGGGGGGGGGGGGFCFDBDCGDGGFGGGFGGFGGFGDE3?DEFFFGGGDFDGEGFCGGGGFCD<BGEBFFFBFFG9C>56D)3F2AFBFFFFGGF>F<BFBFABDGFFAFGF?<?B7:>BFF<<35AABBA7<BF7
@M02996:162:000000000-B87FG:1:1101:27098:7024 1:N:0:ACTGAGCG+TATCCTCT
CCTACGGGGGGCAGCAGTGGGGAATATTGCACAATGGGCGCAAGCCTGATGCAGCAACGCCGCGTGAGCGATGAAGGTCTTCGGATCGTAAAGCTCTGTCCTTGAGGACGAAACAAATGACGGTACTCTTGGAGGAAGCCCCGGCTAACTACGTGCCAGCAGCCGCGGTAATACGTAGGGGGCGAGCGTTATCCGGCATTATTGGGCGTAAAGAGTACGTAGGTGGTTTTGTAAGCGTAGGGTGAAAGCCCGGGGCTTACCTCCGGTTAGCCCTACGAACTGCAAGACTTGAGTGCCAGAG
+
88CCCE8551)8788::<:::88BFGGGCGGGGGGGGGGGGGGGGGGFGGGGGGGGGGGGGGGGFGGGGGGGGGGGGGGGGGGGGGGGGGGGGGFGGGFFFGGGGGGGGGGGGGGFGGGGGGGGFGGGGGGGG7EEGFGGGDCEGGGGGGGGGGGGFFGGGGGF5=C:CGGFFFFC9=5EGGFFGGGGGDGGGFGG3CG4FFG*CF@EFFGCCFFF>AGFFGGGG>:<:FGFFBFFB:5/4C1<:*9<<?BD0;BFFGG)5=>:1>FBEFG>:0)108:1164)48:.)6..)6.60).(.
@M02996:162:000000000-B87FG:1:1101:27119:7032 1:N:0:ACTGAGCG+TATCCTCT
CCTACGGGGGGCAGCAGTGGGGAATATTGCACAATGGGCGCAAGCCTGATGCAGCAACGCCGCGTGAGCGATGAAGGTCTTCGGATCGTAAAGCTCTGTCCTTGAGGACGAAACAAATGACGGTACTCTTGGAGGAAGCCCCGGCTAACTACGTGCCAGCAGCCGCGGTAATACGTAGGGGGCGAGCGTTATCCGGAATTATTGGGCGTAAAGAGTACGTAGGTGGTTTTGTAAGCGTAGGGTGAAAGCCCGGGGCTTAACTCCGGTTAGCCCTCCGCACTGCAAGACTAGAGTGCAGGAG
+
-8CCCA5:18)8888::<:::88CEFGGGGGGGDGGGGGDGGGGGGGGGGGGGFEFFGGGGGGGGGGGGGDGGAFGGGFGGGGGGGGDFGGGGGGGGGDGGGGFGFFFGGGGGGGGFFGGGGGGGGFG?FGGGGGDFGCG8C@EGGEGGGGGC;8C@FGGGGGGEGGGGGGG7EGCFC5=:DEFGGGGGCDFC=EGDGG?G7A@CDFEF:DFG4<D7<GC4EE7EF7D:;FFFD96>:@G0C?:?F9<C(:D9909>GGF)7)38;>9347)4()*0(,4198<))(34)(.4564844(3
@M02996:162:000000000-B87FG:1:1101:27105:7041 1:N:0:ACTGAGCG+TATCCTCT
CCTACGGGTGGCAGCAGTGGGGAATATTGCACAATGGGCGCAAGCCTGATGCAGCAACGCCGCGTGAGCGATGAAGGTCTTCGGATCGTAAAGCTCTGTCCTTGAGGACGAAACAAATGACGGTACTCTTGGAGGAAGCCCCGGCTAACTACGTGCCAGCAGCCGCGGTAATACGTAGGGGGCGATCGTTATCCGGAATTATTGGGCGTAAAGAGTACGTAGGTTGTTTGGTAATCGTAGGGGTAAAGCCCGGGGCTTAACTCCGGTTAGCCCTACGATCTGCAAGACTTGAGTGCAGGAG
+
-8CCCE5>01)===8====;;88BFFGGGGCGG8FFCFGGGGGGGGGGGGGGGGGGGGGGGGGGEGG>8FEGGFGGDGGGGG@F7,@FEFFF9FGGGFFGGGGFG8FGF7CFGGCFGGFFFCFGGGFGGFEGGCE@DGGGG6B7FGG7EGGFCF88D9CGFCGF@C=C@E*,1B*,,4:*=CEFC5*17=5226=E7C<;*0<*CC57B)>52600*65C?8C>+8:/3)*))))032590C(0(97):4?>03041>0))892<;9>)47:??):70(.86.<28?BA)))))-6954((
@M02996:162:000000000-B87FG:1:1101:13585:7046 1:N:0:ACTGAGCG+TATCCTCT
CCTACGGGAGGCAGCAGTGGGGAATATTGGACAATGGGGGAAACCCTGATCCAGCGACGCCGCGTGAGTGAAGAAGTATTTCGGTATGTAAAGCTCTATCAGCAAGGAAGAAAATGACGGTACTTGACTAAGAAGCTCCGGCTAAATACGTGCCAGCAGCCGCGGTAATACGTATGGAGCAAGCGTTATCCGGATTTACTGGGTGTAAAGGGAGCGTAGACGGCAAAGCAAGTCTGAAGTGAAATCCCGGGGCTCAACCCCGGAACTGCTTTGGAAACTGTTTAGCTCGAGTGCAGGAGAG
+
88BCC>=@5)0=888;==;=;888EEFGGGGGGGGGGGCFGGGGGGGGGGFGGGFGFFGGGGGGFGDGGGGGGGGFFDFGGGGGGGGGGAEGGFGGG<BFCFG9BFGFFFEF8FGFGGGDFFGGGC9FGG?=EF8EGGGGEEGE:,@=EDG,DFCFF8CGGGGG*@75E@FCG?GG,=EF74;>EDG49CFCEFGEFCFFG4E5=D9AFF7C45:/:1CDFGE3*0:C,96@B<AFFFFF)267<=F03((06(4)4CGB?79>0142/::<A>7374AFFF9:449-1-8>84<2)(-(-
@M02996:162:000000000-B87FG:1:1101:13558:7048 1:N:0:ACTGAGCG+TATCCTCT
CCTACGGGAGGCAGCAGTGGGGAATATTGGACAATGGGGGAAACCCTGATCCAGCGACGCCGCGTGAGTGAAGAAGTATTTCGGTATGTAAAGCTCTATCAGCAAGGAAGAAAATGACGGTACTTGACTAAGAAGCTCCGGCTAAATACGTGCCAGCAGCCGCGGTAATACGTATGGAGCAAGCGTTATCCGGATTTACTGGGTGTAAAGGGAGCGTAGACGGCAAAGCAAGTCTGAAGTGAAATCCCGGGGCTCAACCCCGGAACTGCTTTGGAAACTGTTTAGCTAGGTGGCAGGAGGG
+
88BCCB=>)1)====;==;=;88BFFFGGGGGGGGGGGGGGGGGGGGGGFGGGFFGGGGGGGGGFGGGGGGGGGGGGGGGGGGGEGGGGGGFGGGGGFFGGGGGFGGGGGGGFGGGGGGDGGGGGGEGGGGFEGGGGGGGGGGGGGGGGGGGGGGGGFFGFDGGGGGGGGGGGGGGFGGGGGFFGGGGGGGGGFGGFGGFGGGFGDFFFFGGFDFGG?DDFGEGGFC<?F<>>><B96F027:7<FFBG06>9(4?FGGFFFF>FF0<=<0)47@EFF9<AF259244)(),-,,4)(,(4
@M02996:162:000000000-B87FG:1:1101:12425:7068 1:N:0:ACTGAGCG+TATCCTCT
CCTACGGGTGGCTGCAGTCGGGAATATTGGGCAATGGGCGCAAGCCTGACCCAGCAACGCCGCGTGAAGGAAGAAGGCTTTCGGGTTGTAAACTTCTTTTGTCAGGGACGAGTAGAAGACGGTACCTGATGAATAAGCCACGGCTAACTACGTGCCAGCAGCCGCGGTAATACGTAGGTGGCAAGCGTTGTCCGGATTTACTGGGTGTAAAGGGCGTGTAGCCGGGTCGGCAAGTCAGATGTGAAATCCACGGGCTTAACTCGGTAACTGCATTTGAAACGGTTGATCTTGAGTTTCGGAG
+
-8AC@A>550);===;===8888@FFEGGGGGGGGGGGGFEGGGGGGGGGEFGFEFFGGGGGGG>FGGGGGGGFFFFGGGGGGGGGGGGGGGGGGGGGGGGGGGGGGGGGGGGGG9FGGGGCFFGFFGBGGFGGGGGGGGGG7FGGGGGGGCEFGGFGFCGGGGGGGGGEGGGDC?GD:FGFFAFGGDGDCF75=ADDCADGG4CDFFFFGGGEFGGBDFFF+/>>:C9B<BB?F=46/*.:<1619:*5:<2(12<CF2661((.43*69-<46+*.)5()4((())6.64,-).9(-((
@M02996:162:000000000-B87FG:1:1101:21774:7095 1:N:0:ACTGAGCG+TATCCTCT
CCTACGGGCGGCAGCAGTGAGGAATATTGGTCAATGGTCGGAAGACTGAACCAGCCATGCCGCGTGCAGGAATAAGGCCCTATGGGTCGTAAACTGCTTTTGTGGTGGAGCAATAAGGCGTACGTGTACGTCGATGAGAGTACATCACGAATAAGCATCGGCTAACTCCGTGCCAGCAGCCGCGGTAATACGGAGGATGCAAGCGTTATCCGGATTTATTGGGTTTAAAGGGTGCGTAGGCTGTGTGGCAAGTCAGCGGTGAAATGCCGGAGCTCAACTCCGGAACTGCCGTTGATA
+
88CCC>8)81)8888;;<;;;;;CFGGGGGGGGGGGGGGGGGGGGGGGGGGGGFFGGGGGGGGGGGGGGGGGGGGGGGGGGGGGGGGGGGGGGGGAFGFGGGGGFFGGFGGGGGGGGGGGGGGGGGGFGFGGGFGGFGGGGGGGGGGGGGGGGGGGGGGGGGGDGGGGGGGFGGGFFFGGGDEFGGGGGGGGGFGGFGGFGGGFGGFFFFGEGEFDFAGGFGGGGFGGFFG5?<:3:?FG<7:78FFFF?FFFFDFFGGB0>?A4653@614139C?B<A:D9<16BBFF>(4:8<6
@M02996:162:000000000-B87FG:1:1101:8967:7105 1:N:0:ACTGAGCT+TATCCTCT
CCTACGGGTGGCAGCAGTAGGGAATATTGCACAATGGGGGAAACCCTGATGCAGCAACGCCACGTGTGGGAAGAAGCATTTCGGTGTGTAAACCACTGTCGTGAGGGAATAATGCTTGGCCTCGGCCAAGTTGAATGTACCTCGAAAGGAAGCACCGGCAAACTTCGTGCCAGCAGCCGCGGTAATACTAGGGGTGCAAGCGTTGTTCGGAATCACTGGGCGGAAAGGGAGCGCAGGCGGCGATGCAAGCAGTCTGTACAATACCGGGGCCCAACCCCGGACCTGCCGCCTGGCCTGTTT
+
88BCCD=5=:)=;======<;8;;CFGGGFAFFGGGGGGFDGGGCFGGGFEGGFFFFFGGGDGGGGFGGGGFGGGCG<??FG,FFGG,EAGFGEBDFFGGGGC8:<C??EEGG9FEFGCFGGFG+@>BFDFFEDFGGGGGGF,38@88C==,8>DDC+=@6+:DDE+:6@>=+>DCG7@C9C3@*=:C+2=CF;ECBGF457C>EGFF))119A67C4;*01*)2):C?>G3(-1)19DD0)(837*-7::444).:3?))8-.40(()4C;?(8CB?(-(522(:(((-,,-((.0).)
@M02996:162:000000000-B87FG:1:1101:11937:7105 1:N:0:ACTGAGCG+TATCCTCT
CCTACGGAGGGCAGCAGTAGGGAATATTGCACAATGGGGGAAACCCTGATGCAGCAACGCCACGTGTGGGAAGAAGCATTTCGGTGTGTAAACCACTGTCGTGAGGGAATAATGCTTGGCCTCGGCCAAGTTGAATGTACCTCGAAAGGAAGCACCGGCAAACTTCGTGCCAGCAGCCGCGGTAATACGAGGGGTGCAAGCGTTGTTCGGAATCACTGGGCGTAAAGGGAGCGCAGGCGGAGATGCAAGCAGTCTGTACAATACCGGGGCCCAACCCCGGACCTGCAGACTGGACTGTTT
+
88BCC>>1:0)=======;<;8;CFGGGGGGGGGGGGGGGGGGFEFGGGGGGGFFCFGGGGGGGFGFFGGGGGGGGFFAFFGGGFDGGGGGGGE<FGFFGGGB<B<F@,AFGGCGGGEGEGGGGGGGGGGCFCDFGGGGGFDF7=E>8DFG@FFFFG6CFEGGFBEEF7EGC2:8@E@@EED5AEF9D7C<CEEEGFCCFFDE>EDFFFDDCFA+>FCFDFGGG5)<><;DE>B9B;FFG9D>F<@=4D:?FF2:6A<D9>FA?B<;1;992(,.;>2,((713(4,3.,..48B)).)6
@M02996:162:000000000-B87FG:1:1101:23879:7109 1:N:0:ACTGAGCG+TATCCTCT
CCTACGGGTGGCTGCAGTGAGGAATATTGGTCAATGGGCGAGAGCCTGAACCAGCCAAGTAGCGTGAAGGATGACTGCCCTATGGGTTGTAAACTTCTTTTGTCCAGGAATAAAAAAGCCCTCGCGCAGGGTTCTTGCAGGTACTGGTTGAATAAGGACCGGCTAATTCCGTGCCAGCAGCCGCGGTAATACGGAAGGTCCGAGCGTTATCCGGATTTATTGGGTTTAAAGGGTGCGTAGGCGGGAAGTCAAGTCAGCCGTAAAATCGCCGGGCTCAACCCGGTCCCGCGGTTGAAACTGG
+
88CCCA85=10;==8====;;;;;EFFGGGGGGGGGGGGGGGGGGGGGGGGGGGFGGGGGGGGGGGGGGGGGGFGGGGGGGGGGGGGGGGGGGGGGGGGGGGGGGGGGGGGGGGGGGGGGGGGGGGGGGGGFGGGGFGGGGGGGGGFFGGGGGGGGGGGGEGEDGCFAFGGGGGG78CFGGGDFGGGGDGGGGFGC;CDFGGCDGGFEFFFGD>:7D3FGCGG:CDEFFFGFF?BF;?DG?>>FB>;:<9<6?A49ACF;:DBF2)4<F?C>BB5C??:BFFF;3-:767>129(69<B)(
@M02996:162:000000000-B87FG:1:1101:3892:7110 1:N:0:ACTGAGCG+TATCCTCT
CCTACGGGTGGCTGCAGTGGGGAATATTGCACAATGGGGGAAACCCTGATGCAGCGACGCCGCGTGAAGGATGAAGTATTTCGGTATGTAAACTTCTATCAGCAGGGAAGAAAATGACGGTACCTGACTAAGAAGCCCCGGCTAACTACGTGCCAGCAGCCGCGGTAATACGTAGGGGGCAAGCGTTATCCGGATTTACTGGGTGTAAAGGGAGCGTAGACGGTATGGCAAGTCTGAAGTGAAAGCCCGGGGCTCAACCCCGGGACTGCTTTGGAAACTGTTAAACTAGAGGGTCGGAGGG
+
-8ACCBD==0)====;===;;88BFFGGGGGGGGGGGGGGGGGGGGGGGGGGGFFGFGGGGGGGFGGGGGGGGFFGGGGGGGGGGGGGGGFFGGGGGGFGGGGGGGGGGGGGGGGGGGGGGGGGGGGGGGGGGGGGGGGGGGGGGGGGGGGFGGGGGGGGGDGGGGGGGGGGGGGGC=EGGFFFGCCDGGGGGFGGFGDFGGGFGGFFFFGGGFFGGFG*8EEDF:GG?FFFBAA?AFFC<G>?<FF:C>>B9BF7<GG0<E>0,31156:>F4?FFFA2-7:<<2<<A9)((-(,71((,
@M02996:162:000000000-B87FG:1:1101:8953:7118 1:N:0:ACTGAGCG+TATCCTCT
CCTACGGGTGGCAGCAGTAGGGAATATTGCACAATGGGGGAAACCCTGATGCAGCAACGCCACGTGTGGGAAGAAGCATTTCGGTGTGTAAACCACTGTCGTGAGGGAATAATGCTTGGCCTCGGCCAAGTTGAATGTACCTCGAAAGGAAGCACCGGCAAACTTCGTGCCCGCAGCCGCGGTAATCCGAGGGGTGCAAGCGTTGTTCGGAATCACTGGGCGTAAAGGGAGCGCAGGCGGAGATGCAAGCAGTCTGTACAATACCGGGGCCCAACCCCGGACCTTCCGCCTGGACGGTTTT
+
-8ACC510:0)=======;<;8;CFGGGGGGGGGGGGGGGGGGGGGGGGGGGGFFFGGGGGDGGFFGGGGGGGGGEGGGGGGGGGGGCFGGGGGGGGGGGGGGGGGGGGGGGGGGGGGDGGGGGDGGCF@DFFGDFEGEGGGGCF,@BFGGGGGGGGGGGGGGFFGGG+@E,+5:@EGGEGGBEGC+=CEG5?;EGFCFA<DGEGCAFFEG556*7:5DGFG*):5?FF@GB9((8(1>G9)4F59/<>1(76724)004:9)2:?FFD>GFF:@EB?F;>EF()5((-,(410:(),-((
@M02996:162:000000000-B87FG:1:1101:3874:7118 1:N:0:ACTGAGCG+TATCCTCT
CCTACGGGTGGCTGCAGTGGGGAATATTGCACAATGGGGGAAACCCTGATGCAGCGACGCCGCGTGAAGGATGAAGTATTTCGGTATGTAAACTTCTATCAGCAGGGAAGAAAATGACGGTACCTGACTAAGAAGCCCCGGCTAACTACGTGCCAGCAGCCGCGGTAATACGTAGGGGGCAAGCGTTATCCGGATTTACTGGGTGTAAAGGGAGCGTAGACGGTATGGCAAGTCTGAAGTGAAAGCCCGGGGCTCAACCCCGGGACTGCTTTGGAAACTGTTAAACTAGAGTGTCGGCGAG
+
8ACCCFF5:0)===8====;;8BBFGGGGGGGGGGGGGGGCEGGGGGGGGGGGFFGCGGGEFGEFGGGGGGGGEFGGGGGGGGGGFGGGGGGGGGGGGGGGGGGCGFFGGGGGGGGGGGGGGGGGGGFGFFGGGGGFFGGGGEGFGGFFGGGG?AFGGGGGGGGGGGGGGGGGF8CEGEEGGFFGGGGGGGGGEGGFGGFFFGFGGFFFFGGC5DGGFGDFGGGC36F?)9<A>>*46=0.*694076D;FF69()4C9?BE9F11::4<CBABFC=<924@-6A24>D4<<<4:<B(4-3
@M02996:162:000000000-B87FG:1:1101:23868:7124 1:N:0:ACTGAGCG+TATCCTCT
CCTACGGGTGGCTGCAGTGAGGAATATTGGTCAATGGGCGAGAGCCTGAACCAGCCAAGTAGCGTGAAGGATGACTGCCCTATGGGTTGTAAACTTCTTTTGTCCAGGAATAAAAAAGCCCTCGCGCAGGGTTCTTGCAGGTACTGGTTGAATAAGGACCGGCTAATTCCGTGCCAGCAGCCGCGGTAATACGGAAGGTCCGAGCGTTATCCGGATTTATTGGGTTTAAAGGGTGCGTAGGCGGGAAGTCAAGTCAGCCGTAAAATCGCCGGGCCCAACCCGGTCCCGCGGTTGAAA
+
8ACC=?)5>1)========;;;;;EFGDFGGGGGGGGGGGEGGGGGGGGGGGGGGGGGGGGGGGFGGGGGGGGGGGGGGGGGGGGGGGGGGGGGGGGGGGGGGGGEGGGGGGFGGFGGGGGGGGGGGFFGDGEFGGFGGGGGGGGGGGGGGECGFFGDGGGGGGGFFGGGGGFGGCFGGGGGEFCCCG9BDGGFG=BCFBGGEDGGEFFFF<C>;CC);@FGG4EDCGF*?FFFFF;1>D?7>D>3)4CB2@BFFFAGGB?F?FDBFFF<DF69)28<B<?B>>39(36-(,-(3:*
@M02996:162:000000000-B87FG:1:1101:3892:7130 1:N:0:ACTGAGCG+TATCCTCT
CCTACGGGTGGCTGCAGTGGGGAATATTGCACAATGGGGGAAACCCTGATGCAGCGACGCCGCGTGAAGGATGAAGTATTTCGGTATGTAAACTTCTATCAGCAGGGAAGAAAATGACGGTACCTGACTAAGAAGCCCCGGCTAACTACGTGCCAGCAGCCGCGGTAATACGTAGGGGGCAAGCGTTATCCGGATTTACTGGGTGTAAAGGGAGCGTAGACGGTATGGCAAGTCTGAAGTGAAAGCCCGGGGCTCAACCCCGGGACTGCTTTGGAAACTGTTAAACTAGAGTGTCGGAGAG
+
88CCC>D9:))===8====;;888CFGGGGGGGGGGGGGGGGGGGGGGGGGGGGFGFGGGGGGEFGGGGGGGGFGGGGGGGGGGGGGGGGGGGGGGGGGGGEGCGGGGGGGGGGGGGGGGGGGGGGGGGGGGGGGGFGGGGGGGGGGGGGGGGGGGGGCGGGGDGGGEFGGGGGFGGGGGGGFFGGGGGGGGGFGGFGGFGGF55DFFFFGGGFFCGFDGFGGGGFGGFF=>B<>FAAFG?>9FAFFFGFFFFFB??EGFFEF>02?BFFCFF?F@9?-6>FBA4AB)4),6<.6:)(4(-
@M02996:162:000000000-B87FG:1:1101:20039:7160 1:N:0:ACTGAGCG+TATCCTCT
CCTACGGGTGGCTGCAGTAGGGAATTTTGCGCAATGGGGGAAACCCTGACGCAGCAACGCCGCGTGATTGATGAAGCCCTTCGGGGTGTAAAGATCTGTCAGTGGGGACGAAACTTGACGGTACCCACAGAGGAAGCACCGGCTAACTCCGTGCCAGCAGCCGCGGTAATACGGAGGGTGCAAGCGTTGTCCGGATTTATTGGGTTTAAAGGGTGCGTAGGCGGACTGTTAAGTCAGCGGTGAAATACCACGGCTCAACCGTGGGGCTGCCGTTGATACTGGCGGTCTGGAGTACGATCGG
+
88BCCE===)0====;====;8;CEFGGGGGGGGGGGGGGGGGGGGGGGGGGGFGGGGGGGGEF@FGGGGGGGGGGGGGGGGGGGGGGGGGGGGGGGGGGGGGGGGGGGGGGGGGGGGGGDGGGGGGGGGGGGGGGGGGGGGGGGGGGGGGGGGGGGGGGGGGGGGGGGGGGGGGGGGGGGGFFGGGGGGGGGFGEFG=FFFFFGGEFFFGGGFFGGBC<D?E35@EG<FGFFFFF>BFGFG1?AB?AGFFFFFB1<GGFB589BFFFFFCBFBF565>A<9(1,-4?BF2:8:4:7:19:
@M02996:162:000000000-B87FG:1:1101:5125:7198 1:N:0:ACTGAGCG+TATCCTCT
CCTACGGGGGGCAGCAGTGGGGAATATTGGGCAATGGGCGCAAGCCTGACCCAGCAACGCCGCGTGAAGGAAGAAGGTCTTCGGATTGTAAACTTTTGTTGTCAGTGACGAAAAAGGACTGTAACTGACGAGGAAGCCCCGTCTAACTACGTGCCAGCAGCCGCGGTAATACGTAGGGGGCAAGCGTTGTCCGGAATTACTGGGCGTCAAGGGCGCGTAGGCGGCATAATAAGTTAGATGTGAAATTCCGAGGCTTAACCTCGGCGTTGCCTTTAAAACTGTTAAGCTTGAGTGCCGTGGG
+
8ACCCEF=)808888::<,::88BFFFFFCFGGGFGGGEFGGGCFGGGGF-FGEFFGGGGGGGGFGGGGGGGGGGGC>BGGGGGCEGGGGGGGCF,@DFCGGEEFFGGG@FD@B,*=FFFCF,;BFCCFGC<8FF+;9CG*14<FFGG9+/;0@F7CDF;C5***1:CC:EEF:EG>CE=57)0CCCDGGFFDF5809C=:C6);)7)8)9+9>5>37DGB+71*7/>297*6<404)97:*6*6*6)2(4>03,2)+:2)),,89;1742-).*<*6?047)46)4--.(.:2:25(-,(
@M02996:162:000000000-B87FG:1:1101:21952:7202 1:N:0:ACTGAGCG+TATCCTCT
CCTACGGGAGGCTGCAGTGGGGAATATTGCACAATGGGGGAAACCCTGATGCAGCAACGCCGCGTGAAGGATGAAGGCCCTTGGGTCGTAAACTTCTGTCCTTGGGGAAGATAATGACGGTACCCTTGGAGGAAGCCCCGGCTAACTACGTGCCAGCAGCCGCGGTAATACGTAGGGGGCAAGCGTTATCCGGAATTATTGGGCGTAACGAGTACGTAGGCGGTCTATTAAGCGCAGGGTCTAAGGCTACGGCTCAACCGTAGTTCGCCCTGCGAACTGGCAGACTTGAGTGCAGGAGGGG
+
8ABCCB=A)0)=========;88BEFGGGGGGGGGGGGGGGGGGGGGGGGGGGFGGGGGGGGGGGGGGGGGGGGGGGGGGGDGGGGGGGGGGGGGGGGGGGGGGGGGGGGGF<FGGGGGDGGEGGFGGCF?CEFGGGGGGGGGDCFGGGDE@FGGGGGGFGGG7EG>CGGCGG?EGGGGGCFFFGDGGGGFDGAEGF=:AFFGFGG@D55DEGFFGG?F37CEGEFF7<FFFFBF)4>DF?C<F>@::9?:E>BF<<FD9B>6B>24;E254?0;57<F76>0888A<>:42.54:88?B>
@M02996:162:000000000-B87FG:1:1101:21622:7219 1:N:0:ACTGAGCG+TATCCTCT
CCTACGGGGGGCAGCAGTGGGGAATATTGCACAATGGGCGAAAGCCTGATGCAGCGACGCCGCGTGAACGAAGAAGTATTTCGGTATGTAAAGTTCTATCAGCAGGGAAGAAAAATGACGGTACCTGACTAAGAAGCACCGGCTAAATACGTGCCAGCAGCCGCGGTAATACGTATGGTGCAAGCGTTATCCGGATTTACTGGGTGTAAAGGGAGCGCAGGCGGTACGGCAAGTCTGATGTGAAAGCCCGGGGCTCAACCCCGGTACTGCATTGGAAACTGTCGAACTAGAGTGTCGGAGG
+
88CCC>8=0:)8888::<:::888EFGGGGGGGGGGGGGGGGGGGGGGGGGGGGGGGGGGGGGEFGGGGGGGGGGGGGGGGGGGGGGGGGGGGGGGGFFGGGGFGGGFGGFFGFGGGGGG7FFGGGGGGGGGGGGGGGGGGDEGGFGGGGGGGGGGGGGGGGGGGGGGGGGGFGGGGGCE<FFFGGGGGGGGGFGGFGGFFFGFCGFFFFDDDFDGGFGGFGG)>DGGFFCBF>A74<FGAC67>FFBD9>E96>FF6>?FF>FFFFFFF:<A2?CF7BA<FA6:??:<A-466-47907>
@M02996:162:000000000-B87FG:1:1101:25608:7224 1:N:0:ACTGAGCG+TATCCTCT
CCTACGGAGGCAGCAGTGGGGAATATTGCACAATGGGCGCAAGCCTGATGCAGCAACGCCGCGTGAGGGAAGACGGTCTTCGGATTGTAAACCTCTGTCCTTGGTGACGAAGAATGACGGTAGCCGAGGAGGAAGCCACGGCTAACTACGTGCCAGCAGCCGCGGTAATACGTAGGTGGCAAGCGTTGTCCGGATTTACTGGGTGTAAAGGGAGCGCAGGCGGGAAAGCAAGTCAGCTGTGAAATATACAGGCTTAACCTGTAGACTGCAGTTGAAACTGTTTTTCTTGAGTGGAGTGGAG
+
8ACCCF5)111==8;=;;=;888;;CFFGGFGFGGGGFGEFFGGGGGGGGGFGGFGFGDGGGGGGFGGGGFGGFFGFEGGGGGGGGGGGFDFFFGGGFFGCGGFGFCGFFEEGGGGGGGGGGEGGGEGG@EGGGGFGGFGGGGGGGGGGGFGGGFEFFGFFGEEGEGEGECCFGGGEGGGFFA>E39DGGGGGFGGAFGFGFGFGDFFFFDE4>)9C>GG3EDG7;5F:FGFD<AFFFFD2:2@9@FAGFFF?:?F22>AB86524>?FFG26<@G?):<46>00(4)6<?5-(,()(().
@M02996:162:000000000-B87FG:1:1101:10973:7239 1:N:0:ACTGAGCG+TATCCTCT
CCTACGGGAGGCTGCAGTGAGGAATATTGGTCAATGGGCGGAAGCCTGAACCAGCCAAGTCGCGTGAAGGATGAAGGTATTATGTATTGTAAACTTCTTTAGCTGTGGAGCAATAATCGCCATGCATGGCGAGATGAGAGTACACAGAGAATAAGGATCGGCTAACTCCGTGCCAGCAGCCGCGGTAATACGGAGGATCCGAGCGTTATCCGGATTTATTGGGTTTAAAGGGTGCGCAGGCGGCTTTCTAAGTCAGTGGTTAAATAGCGGTGCTCAACGCCGTCCCGCCATTGATACTGGG
+
-8ACCFAA51)8;========;;FFGGGGGGFGFGGGGFGCGGCGGGGGGGGGGGGGGGGGEEG@FGGGGGGGDFFGGGGGGGGGDGGGGGGGGGGGGGGGGGGGGGGGEDCFGFGGGGGGDFGG@EF?CEFCFGGGGGGGGGFGGFFFGGGFFGFGGCFECGCFGGGGGGGGFGFGFFCFGBEGGGGGGGGGFDGFGGFG:EDGDFFAFCC<))98<FGFFGDCEE@<FGB?FF>FB@C7<9>B>?<::9FF96><FGBFF<2AAFFF6D302@:640>BF;F>196-7:<ABBFF2:>(
@M02996:162:000000000-B87FG:1:1101:10984:7255 1:N:0:ACTGAGCG+TATCCTCT
CCTACGGGAGGCTGCAGTGAGGAATATTGGTCAATGGGCGGAAGCCTGAACCAGCCAAGTCGCGTGAAGGATGAAGGTATTATGTATTGTAAACTTCTTTAGCTGTGGAGCAATAATCGCCATGCATGGCGAGATGAGAGTACACAGAGAATAAGGATCGGCTAACTCCGTGCCAGCAGCCGCGGTAATACGGAGGATCCGAGCGTTATCCGGATTTATTGGGTTTAAAGGGTGCGCAGGCGGCTTTCTAAGTCAGTGGTTAAATAGCGGTGCTCAACGCCGTCCCGCCATTGATACTGGA
+
88CCCE:8:51=;======;=;;;FFGGGGGGGGGGGGGGGGGGGGGGGGGGGFEFGGGGGGGGFGGGGGGGGGGGGGCGGGGGGGGGGGGGGGGGGGGGGGGGGGGGFGGGGGGGGGGGGGGGGFE?EGG@EFGGGGGGFGGAGGGGGGGGGGGGGGGGGGGEGGGGGGGGGGGGGGGGGGFFGGGGGGGGGFGCEGGFGCEEGGFFFFFGGEFGGFG7AGGDGFFG<FG3???EF0@>799>>D49DFFFFFBAFFGBFFFFFFBDF>G>FFFFFFFFFB>B>407B>:BF<>AFFFF(
@M02996:162:000000000-B87FG:1:1101:19260:7271 1:N:0:ACTGAGCG+TATCCTCT
CCTACGGGAGGCAGCAGTAGGGAATATTGCACAATGGGGGAAACCCTGATGCAGCAACGCCACGTGTGGGAAGAAGCATTTCGGTGTGTAAACCACTGTCGTGAGGGAATAATGCTTATTTTCGGATAAGTTGAATGTACCTCGAAAGGAAGCACCGGCAAACTTCGTGCCAGCAGCCGCGGTAATACGAGGGGTGCAAGCGTTGTTCGGAATCACTGGGCGTAAAGGGAGCGCAGGCGGAGATGCAAGCGGACTGTACAATACCGGGGCCCAACCCCGGACCTGCAGTCCGGACTGCAC
+
68ACCD:8:))=======;=;8;CFGGGGGGGGGGGGGGGGGGGGGGGGGGGGFFFGGGGGGGGCFEGGGGGGGGGGGGGGGGGFGGGFGGGGGGGGGGGGG@FGFGGGGGGGGGGGGGGGGGGGGG=FEGGGGGGGGGGGGGGGGGGGFGCGGGFEEGGGGGGGGEG7CFF9FGGG5EGGGDEEGFGFGGGG4EGFGGFGGGFGGFFFFGGGFFGGFGGFGCDG3CF?FCBBF6E99B>>DBFB@FAC<:;3601<<CABF4??<>0:><>:3@>B<BBBFFB31,89028>09>FB<4
@M02996:162:000000000-B87FG:1:1101:14794:7300 1:N:0:ACTGAGCG+TATCCTCT
CCTACGGGCGTCTGCAGTAAGGAATATTGGGCAATGGGCGCAAGCCTGACCCAGCCATGCCGCGTGCAGGATGAAGGTCTTCGGGCTGTAAACTGCTTTTGCATGGGAATAAAGACGATCTTAGTGATCGAGATGAAGGTCCCATGAGAATAAGTACCGGCTAATTCTGTGCCAGCAGCCGCGGTAATACGGAAGGTGCAAGCGTTATTCGGAATCATTGGGTTTAAAGGGTGCGTAGGTGGGCTTGTGTGTCTATGGTTAAATCTTAGTGCTTAAAATTAAAACTGTAATGGCACCTGCA
+
88ACCA8)11)==:;<;;;;<;;CFGFFFGFGGGGGGGGGGGGGGGGGGGGGGEEFFGGGGGGGGGGGGGGGGGFGFGGGGGGGGGGGGGGGGG9FFFGGFGEAFGGGGFCFF<,ACG7FFGGGGFFAFGGGGGGCC=,A3EFFGFGG=FF9EFFGFG>FE6E8BCFGAD,@@;CFGGG?CDEEG4?7@FFECD5CF<FFF7AEGD>FFFC*/8>D:)+;6CEC5;GC3A:)6;>E@65;4*()377(*.,).694>+2))1))-)))*.0)6)*3*65(4@94.)).)..))(.)04,(.
@M02996:162:000000000-B87FG:1:1101:14665:7305 1:N:0:ACTGAGCG+TATCCTCT
CCTACGGGTGGCAGCAGTGAGGAATATTGGTCAATGGGCGGTAGCCTGAACCAGCCAAGTAGCGTGGACGATGACGGCCCTATGGGTTGTAAAGTCCTTTTGCACGGGGGTAAAGTGCGCCACGTGTGGCGCATTGCAAGTACCGTGCGAATAAGCATCGGCTAACTCCGTGCCAGCAGCCGCGGTAATACGGAGGATGCGAGCGTTATCCGGATTTATTGGGTTTAAAGGGAGCGTAGATGGGATGTCAAGTCAGTTGTGAAAGTTCGGGGCTCAACCTTGGAATTGCAGTTGAAACTGA
+
88CCCB@581)====;==;;;;;;FFGGGGGGGGGGGGGGGGGGGGGGGGGGGFGGGFGG@FGGGGGGGGGGGGGGGGGGGGGGGGGGGGGGGGGGGGGGGGGGFFGGGGGGGGGGCGEGGEGGG=D@EGDGGGGEGFFFGGGGGGGGGCCGFGGGGGGGGGGEFGGGGGGCGGGGGGGGGGFFGGCDFFGFGEEG>4F>DCEEGGF:FFDGG>EGG>GGFGGGGDFFFFGF<F>@FBFD<FB48:>BGAFFDA99<FGB1BA2<BFFF>D>925<@B?>BF7)-8:<<42<<5<<F7<>)
@M02996:162:000000000-B87FG:1:1101:14808:7316 1:N:0:ACTGAGCG+TATCCTCT
CCTACGGGCGGCTGCAGTAAGGAATATTGGGCAATGGGCGCAAGCCTGACCCAGCCATGCCGCGTGCAGGATGAAGGTCTTCGGGCTGTAAACTGCTTTTGCATGGGAATAAAGACGATCTTAGTGATCGAGATGAAGGTACCATGAGAATAAGTACCGGCTAATTCTGTGCCAGCAGCCGCGGTAATACGGAAGGTGCAAGCGTTATTCGGAATCATTGGGTTTAAAGGGTGCGTAGGTGGTCTTGTGTGTCTATGGTGAAATCTTAGTGCTTAACATTAAAACTGTCATAGAAACTGCA
+
88BCCE:)8))8888;;;;<<;;CFGGGGGGGGGGGGGGGGGGGGGGGGGGGGFFGGGGGGGGGGGGGGGGGGGGGFGGGGGGGGGGGGGGGGGGGGGGGGGFGGCFGGGGGGGGGGGGGGGGGGFGGGFCDFGGGGGGGFFGGGFGG;EFBFDGGGGGGGGGCGGGGGGCFGGGGGGGGGGFFGCCC:FG5*:EGFGGFGGGFGGFFFFFGGFFG7<FFFGCCEFGGFFGFBF98:>DG?7-96F=<64,89A24>6?>4=<AAFFFFAC>><=<=>FFBFF44><<94.6<96:56<74
@M02996:162:000000000-B87FG:1:1101:5896:7329 1:N:0:ACTGAGCG+TATCCTCT
CCTACGGGCGGCTGCAGCTAAGAATATTCCGCAATGCACGAAAGTGTGACGGAGCGACGCCGCGTGGATGATGAAGGCCGGAAGGTTGTAAAATCCTTTTGAAACCGAGGAATAAGTACTGCAGGGAATGGCAGTATGGTGACTGTAAGTTTTGAATAAGCACCGGCTAATTACGTGCCAGCAGCCGCGGTAACACGTAAGGTGCGAGCGTTGTTCGGAATTATTGGGCGTAAAGGGCATGTAGGCGGGTATGCAAGCTTGGTGGGAAATCCCGGAGCTTAACTCCGGAACTGCATTGAGA
+
88ACC5@581)8888;;;;;<;;CFFGGGGGGGGGGGGGFFEGGGGGGGFGGEFCFCGGGGFFE@FGEGGFGGGGGGGGGGFGGGE<FCFGGFGGGGFGFGGEFDFF@FGGGGGCFFBFGGCFGGGGGGGGGGGGGGGGGGGGGGGGGFFFGGGGFFGGGGGFGG>EGGGGG@,;C8/=FG5FF6FGGGGGGG4C887D@*0<?CD>DEFGGGFFFG919)AFF?FGF?DDDFFFF<6>*4*)15*79)-(08))-372).7)-((,5<<:(36>*7(4?<F<)).43(4-)))-)1522(
@M02996:162:000000000-B87FG:1:1101:8309:7337 1:N:0:ACTGAGCG+TATCCTCT
CCTACGGGTGGCAGCAGTGAGGAATATTGGTCAATGGGCGGAAGCCTGAACCAGCCAAGTCGCGTGAAGGATGAAGGTATTATGTATTGTAAACTTCTTTAGACGTAGAGAAATAAGGGGATCGTGATCCCTGATGCTAGTATACGTAGAATAAGGATCGGCTAACTCCGTGCCAGCAGCCGCGGCAATACGGAGGATTCGAGCGTTATCCGGATTTATTGGGTTTAAAGGGTGCGCAGGCGGCTTTTTAAGTCAGTGGTTAAATCGTGGAGCTTAACTCCATCCCGCCATTGATCCTGGG
+
8ACCCADA>1)=;======;;;;CFFFGFGGGGGGGGGGGGGGGGGGGGGGGGFFFFGGFGGGGFGGGGGGGGFFFGGGGGGGGGGGGGFGGGGGCFGGGGGGGGGGGGGGGGFFGGGGGGGGDGGGGGFFED?FGGGGFGBEFGEGGGEFGGGGGGGGGGGGGGGGGGGGGGGGGGGGG?CFFC*;CFGGGGFGGFGGFGGGBGGABFF7CDE><DCFGAFCC5AFFFFGF??BE>>>>9C()4<?>7<?BFBA<AGGBBFBFFF:1)39:?:?<*-4<)/.6810174:46)-)168((
@M02996:162:000000000-B87FG:1:1101:16793:7338 1:N:0:ACTGAGCG+TATCCTCT
CCTACGGGTGGCAGCAGTGGGGAATATTGGACAATGGGGGAAACCCTGATCCAGCGACGCCGCGTGAGTGAAGAAGTATTTCGGTATGTAAAGCTCTATCAGCAAGGAAGAAAATGACGGTACTTGACTAAGAAGCTCCGGCTAAATACGTGCCAGCAGCCGCGGTAATACGTATGGAGCAAGCGTTATCCGGATTTACTGGGTGTAAAGGGAGCGTAGACGGCAAAGCAAGTCTGAAGTGAAATCCCGGGGCTCAACCCCGGAACTGCTTTGGAAACTGTTTAGCTAGAGTGCAGGAGAG
+
88BCCEA=)1)===8;;==;;88CFGGGGGGGGGGGGGGGGGGGGGGGGGGGGGGGFGGGGGGGFGGGGGCGGGGGGGGGCFGEECFGGFFFGGGGGGFGFGGGAFFGFGDEFDGGGGGEFGGGGGGGGFEFFFFDBDFGGGGGFFGGGGFDFEFGDCDGGCGECE5EFFGGGGGGDEFFG74?EGD:FFFEGBGGFGGFGDCAGGFF+;CCC>BDG@GGFGGGCD*9:?47<AAFAD?:8>6=<6??G(38;B?FFGFFFF11442?FAF2<?FEF7<4<FBA<A)4,2).:4)4<:??F
@M02996:162:000000000-B87FG:1:1101:8282:7338 1:N:0:ACTGAGCG+TATCCTCT
CCTACGGGTGGCAGCAGTGAGGAATATTGGTCAATGGGCGGAAGCCTGAACCAGCCACGTCGCGTGAATGATGACGGTATTATGTATTGAAAACTTTTTCAGCCGTGGAGATATTAGGGGTTCGTGATTCCTGATGCCAGTCTACGTACAATCCGGCTCGGCCAATTCTGTTTCAGCAGCCGCGGTAATACGGAGGTTTCGAGGGTTATCGGGGTTTCTTGGGTTCAATGAGTCCGCTGGCGGAACTCTACGCCCATCTTTTGACTTTGCTTCTTAACTCGGTCCCTCTATTGCTCGTGCG
+
8ACCCBDB81);======;,;;;;CCFGF-6CFGFGGGGD@FG+FGGGG8-CCFE<E,@6FFGGGGG,,CFGGFGG+=,CF,5EFFGF,,CF9BF,,5C,CFE<:B+4CCG,C,,5,,,>@4A+@CF,,57?,=F;E,3D8EE@F+@@++,C,3++6+0++++4,,5,,,,,+73@,,@6A*3/*:/*=,:*=;**)2++/**)::):4:/5C):D*)**/9=DE)+*)***.))03()/(1()()))*.)0((((,20.)0.,)--6/.*))-*<6)))()((,()..).6-)..)-,(,
@M02996:162:000000000-B87FG:1:1101:5910:7342 1:N:0:ACTGAGCG+TATCCTCT
CCTACGGGCGGCTGCAGCTAAGAATATTCCGCAATGCACGAAAGTGTGACGGAGCGACGCCGCGTGGATGATGAAGGCCGGAAGGTTGTAAAATCCTTTTGAAACCGAGGAATAAGTACTGCAGGGAATGGCAGTATGGTGACTGTAAGTTTTGAATAAGCACCGGCTAATTACGTGCCAGCAGCCGCGGTAACACGTAAGGTGCGAGCGTTGTTCGGAATTATTGGGCGTAAAGGGCATGTAGGCGGTTATGCAAGCTTGGTGTGAAATCCCGGAGCTTAACTCCGGAACTGCATTGAGA
+
8ACCC>>):1)8888;;;;;<;;CFFGGGGGGGGGGGGGGGGGGGGGGGGGGEFEGFGGGGGGFFGGGGGGGGGFGGEFGGGGGGGGGGGGGGGGGGGGGGGGGGGGGGGGGGGGGGGGGCGGGGGDGGGGGGGGGGFGGGGGFGGGGGFGGGGGGGGGGGGGGDGGGGGGGGGCFCCGG?CFFGGDDC=7B;FGGFGGFGGGFEG@BF>)A<@FGGBDGFGGGGFFGFFGFFBBF?:)94?AF>?BFD>074A44ACC>(7<:F:<<@>:4:4)/07<B9FFF9?B;44-.5346F?930
@M02996:162:000000000-B87FG:1:1101:21606:7343 1:N:0:ACTGAGCG+TATCCTCT
CCTACGGGAGGCTGCAGTGGGGAATATTGCACAATGGGGGAAACCCTGATGCAGCGACGCCGCGTGAGTGAAGAAGTATTTCGGTATGTAAAGCTCTATCAGCAGGAAAGAAAATGACGGTACCTGACTAAGAAGCCCCGGCTAACTACGTGCCAGCAGCCGCGGTAATACGTAGGGGGCAAGCGTTATCCGGATTTACTGGGTGTAAAGGGAGCGTAGACGGTTAAGCAAGTCTGAAGTGAAATGCGGGGGCTCAACCCCTGAACTGCTTTGGAAACTGTTAAACTAGAGTGCAGGAGAG
+
88BCC>18:1)====;====;88BFGGGGGGGGGGGGGGGGGGGGGGGGGGGGGGGFGGGGGGGFGGGGGGGGGGGGGGGGGGGGGGGGGGGGGGGGAFFGGGGGGEGGGFFE=FGGGGGGGGGGGFGGGGFGGGGGGGGGGGFGGGGGGGCGGGGGGGGGDGEEG98EFGGGFFEGGGGGGFFGGGGGGGGGBGGFGGFGGGAEGFAFB*=D>BGGBGCFGGGGDFGFFGFFFFFBAFC):<=<=B>D>1>BFFFFGGFFFFF:?ADFFGBABFFF?AAAFFA<AAA2<>FF26<F6?44
@M02996:162:000000000-B87FG:1:1101:21543:7345 1:N:0:ACTGAGCG+TATCCTCT
CCTACGGGTGGCAGCAGTAGGGAATATTGCACAATGGGGGAAACCCTGATGCAGCAACGCCACGTGTGGGAAGAAGCATTTCGGTGTGTAAACCACTGTCGTTAGGGAATAATGCTTGGCCTCTGCCAAGTTGAATGTACCTCGCTAGGAAGCACCGGCCAACTTCGTGCCAGCAGCCGCGGTAATACGAGGGGTGCAAGCGTTGTTCGGAATCACTGGGCGTCAAGGGAGCGCAGGCGGAGATGCAAGCAGTCTGTACAATCCCGGGGCCCAACCCCGGACCTGCAGACTGGACTGTTC
+
8ACCC58811);===;==;<;8;CFGGGGEFGGGGGGGEGGGGGGGGGGFCFFFGGFGGGE:FGCF@FGGDGGGGGG8?FGGGGF,B?FGGFGF,AFGGGGG+:FGGG8ABFFFGAF<@GGGG,AFF=,:@FCF,=EFFGGFFG7+38=,E,@F>@8+?+@=F8FD7<+8D,=DCFGFGDGG5A>F+=*9C8C)/:?4B8<*CDGDFF55CEGFFGF?F*)=57=BG<?FGD>64)49DD(5(;8=F2:(:?::42<+0<>F((5:00.(146-5*.(,4(0-8:?13).,)30:?@A9)
@M02996:162:000000000-B87FG:1:1101:20183:7350 1:N:0:ACTGAGCG+TATCCTCT
CCTACGGGTGGCAGCAGTGAGGAATATTGGTCAATGGGCGAGAGCTTGAACCAGCCAAGTAGCGTGCAGGATGACGGCCCTACGGGTTGTAAACTGCTTTTGCGCAGGGATAAAAAAGCCCACGTGTGGGCTCTTGCAGGTACTGCGTGAATAAGGACCGGCTAATTCCGTGCCAGCAGCCGCGGTAATACGGAAGGTCCGAGCGTTATCCGGATTTATTGGGTTTAAAGGGTGCGCAGGCGGAGATGCAAGCCAGCCGTAAAATCGTGGGGCTCAAGCCCATTCAGCGGTTGGAACTTCA
+
8ACCCF>8)00=======;;;;;CFFGGGGGGGGGGGGGGGGGGGGGGGGFGGFFFFGGGGGGFGGGGGGGGGGGGGGGGGGGGGGGGGGGGGGGGGGGGGGGGG+@FGFGGGGGGGGGGGGGGGGGCFEFFGGGFGG@FGFGGGGDGEEFGGGGGCFGGGGGGGGGGGGGFDFGFEEGGGGFFGGCGFGGGGFGGECGFD7EEEGF>5AFGD7;DFAGGFGGGE>EGBFGF?:2>>>FD699<;7)):4<F?BFFF><?1B16:>BB4217?9FCF)534>:2)69<1(-,4326604))
@M02996:162:000000000-B87FG:1:1101:24176:7352 1:N:0:ACTGAGCG+TATCCTCT
CCTACGGGTGGCAGCAGTAAGGAATTTTCGGCAATGGGGGAAACCTTGACCGAGCAACGCCGCGTGAGTGATGAAGGTCTTCGGATTGTAAAGCTCTGTGGTAAAGGAAGAATGCCAAGATTAGGAAATGATTCTTGGTTGACGGTACTTTACTAGAAAGTCACGGCTTACTACGTGCCAGCAGCCGCGGTAATACGTAGGTGGCAAGCGTTATCCGGATTTATTGGGCGTAAAGGGTGCGCAGGCGGTTCGTTTAGTCTGAGGTGAAAGCGTTGGGCTCAACTCAATATAGCCTTGGGTA
+
8ACCCB=9>1)=======;<<;;CCEFGGGGGGGGGGGGGGGGGGGGGGGGGGGGGGGGGGGGG@FGGGGGGGFFGGGGGGGGGGGGGGGGGGGGGGGEGGGGGGGGGGGGGGGGGGGGGGGGGGGGGGGCGGFGGGGGGGGGGGGGGGGGGGGGGGGGGGGGGGGGGGGGGGGGGGGGFGGFFGGGGGGGGGFGGFFGFGGGFGGFFFFGGGFFGD@DDAGFFGFCGFFDEB?DF?BFG717>;BF>C;:E:BFFB?DA>*248?<</979:::*8:<62=44>F:B95.6)445).(--
@M02996:162:000000000-B87FG:1:1101:16807:7354 1:N:0:ACTGAGCG+TATCCTCT
CCTACGGCTGGCAGCAGTGGGGAATATTGGACAATGGGGGAAACCCTGATCCAGCGACGCCGCGTGAGTGAAGAAGTATTTCGGTCTGTAAAGCTCTCTCAGCAAGGAAGCAAATGCCGGTCCTTGACTCAGAAGCTCCGTCTAACTACGTGCCAGCAGCCGCGGTCATCCGTATGGAGCAAGCGTTATCCGGATTTACTGGTTGTAAAGGGAGCGTAGACGGCCAAGCACGTCTGCAGTACGATCCCTGAGCTCACCCCAGGATCTGCTGTGGAAACTTTTTCGCTGGATGGCATGCGAG
+
88A@C5508:18;=8;==6;;78BFFFG9FCEEGGGGGGG@EGGGGGGGGGGGCF::@FFEGGGGGEGGGFDAFGGFFGGGG<@B+C,C<,FBCEFG,:F,CFC,:B,9?,AA8CF,?:+@+@FF,,8D,6,6C,DCEGE6DDGG9@EC8E86FEFG6?C?D54<C*1B,5=D,,4,51A*2?FE?DG4,=*=>GGF>>AC*0**2+3;C>*/)0)2(9*12*)*0214>*5:?B>)6)*)*()-0530.()54:422*((),-)..6B4*.5(/<*.6).735(21(-,.)(3()0)-((
@M02996:162:000000000-B87FG:1:1101:16785:7354 1:N:0:ACTGAGCG+TATCCTCT
CCTACGGGTGGCAGCAGTGGGGAATATTGGACAATGGGGGAAACCCTGATCCAGCGACGCCGCGTGAGTGAAGAAGTATTTCGGTATGTAAAGCTCTATCAGCAAGGAAGAAAATGACGGTACTTGACTAAGAAGCTCCGGCTAAATACGTGCCAGCAGCCGCGGTAATACGTATGGAGCAAGCGTTATCCGGATTTACTGGGTGTAAAGGGAGCGTAGACGGCAAAGCAAGTCTGAAGTGAAATCCCGGGGCTCAACCCCGGAACTGCTTTGGAAACTGTTTAGCTAGAGTGCAGGAGAG
+
88BCCD55)0)===8===;;;88BFFGGGGGGGGGGGGGGGGGGGGGGGGGGGFFGFGGGGGGGFFGGGGGGGFFGGGGGGGGGGGGGGGGGGGGGGGGGGGGGGGGFGGGGGGGGGGGGGGGGGGGGGGGGGGGGGGGGGGGEGGGGGGGGGGGGGGGGGGGGGG7CFGGGGGGGFGGGGGFFGGGGGGGGGFGGFGGFGGGFGGFFFFFGGBEDGFGGFGGDGDGFFFGFFFFFBFFG?F46>FF?DB>DBFFFFGGBBFFFFFFFFFFB>F@C7<<BFFBA):4A>2<<AFA>>?B:?
@M02996:162:000000000-B87FG:1:1101:20198:7359 1:N:0:ACTGAGCG+TATCCTCT
CCTACGGGTGGCAGCAGTGAGGAATATTGGTCAATGGGCGAGAGCTTGAACCAGCCAAGTAGCGTGCAGGATGACGGCCCTACGGGTTGTAAACTGCTTTTGCGCCGGGATAAAAAAGCCCACGTGTGGGCTCTTGCAGGTACTGCGTGAATAAGGACCGGCTAATTCCGTGCCAGCAGCCGCGGTAATACGGAAGGTCCGAGCGTTATCCGGATTTATTGGGTTTAAAGGGTGCGCAGGCGGAGATGCAAGCCAGCCGTAAAATCGTGGGGCTCAACCCCATTCAGCGGTTGGAACTTCA
+
88BCCF>5801=======;;;;;EFGGGGGGGGGGGGGGGGGGGGGGGGGGGGGFFGGGGGGGGGGGGGGGGGGGGGGGGGGGGGGGGGGGGGGGGGGGGGGGGG+FFGGEGGGGGGGGGGGGGGFFCECEFGGGCGGDFGGGGFF>EEEGGGGGGGGGGGGGGCEGGGGGGGD<AGFGGFGFFGGGGGFGGGFGGDGGFG>E>EGFFFFGGGEFGGFGGFGGGGFFFFFGDFFFDFFFG>14)-087C><?B?:6<FDB<>6<6:1?>0D>?08C6.:?B::)-)669>?699:</546)
@M02996:162:000000000-B87FG:1:1101:21532:7360 1:N:0:ACTGAGCG+TATCCTCT
CCTACGGGTGGCAGCAGTAGGGAATATTGCACAATGGGGGAAACCCTGATGCAGCAACGCCACGTGTGGGAAGAAGCATTTCGGTGTGTAAACCACTGTCGTGAGGGAATAATGCTTGGCCTCGGCCAAGTTGAATGTACCTCGAAAGGAAGCACCGGCAAACTTCGTGCCAGCAGCCGCGGTAATACGAGGGGTGCAAGCGTTGTTCGGAATCACTGGGCGTAAAGGGAGCGCAGGCGGAGATGCAAGCAGTCTGTACAATACCGGGGCCCAACCCCGGACCTGCAGACTGGACTGTTT
+
88BCCB15=))========<;8;CFGGGGGGGGGGGGGGGGGGGGGGGGGGGGFFGGGGGGGGGDFGGGGFGGGGGGGGGGGGGGGGGGGGGGGGGGGFGGGCFGGGGGGGGGGGGGGGGGGGGGGGGGFGGGGFGFFGGGGGGGFGGGGGGGGGGG8DEEFGGGG7FGGGGFGGGGGGGGGBFCFFGGFDGGBGGFGGFGGGFGGFFFFDECFFGGFGFFG:7EFGG?FGFFF>FFFFGFG>?<?6AGFBFA7AFF7DBFFDFFFFFE>GFB0>EEBFF,>>B:?:>43)8<08BFFA)
@M02996:162:000000000-B87FG:1:1101:21612:7363 1:N:0:ACTGAGCG+TATCCTCT
CCTACGGGAGGCTGCAGTGGGGAATATTGCACAATGGGGGAAACCCTGATGCAGCGACGCCGCGTGAGTGAAGAAGTATTTCGGTATGTAAAGCTCTATCAGCAGGAAAGAAAATGACGGTACCTGACTAAGAAGCCCCGGCTAACTACGTGCCAGCAGCCGCGGTAATACGTAGGGGGCAAGCGTTATCCGGATTTACTGGGTGTAAAGGGAGCGTAGACGGTTAAGCAAGTCTGAAGTGAAATGCGGGGGCTCAACCCCTGAACTGCTTTGGAAACTGTTAAACTAGAGTGCAGGAGAG
+
88BCCD9==))8==8=====;888EFGGGGGGGGGGGGGGGGGGGGGGGGGGGFFEFGGGGGGGCFGGGGGGGGGGGGGGGGGGGGGEGGGGGGGGGGFGGGGGGGFFGFGGGGGGGGGEGGGGGEFGGF9DEGGGEGGGGGGGFFGGGCGFGGGGG?+FFDG8CG5?CFGGGGFEEGGGGGFFGGDGGGGGGDGGFGGFG4FFGGFFFFGGFBFDC?DDFGGGGFGGFFF>AFAF<AFC>::9:6B97>9@B>?<2EFBF:<:::FFFFG2)(9:?:)6>=6>AAA<A6))694A>?3.2
@M02996:162:000000000-B87FG:1:1101:10047:7364 1:N:0:ACTGAGCG+TATCCTCT
CCTACGGGTGGCAGCAGTGAGGAATATTGGTCAATGGACGGAAGTCTGAACCAGCCATGCCGCGTGAAGGAAGACGGCCCTATGGGTTGTAAACTTCTTTTGTGGTGGAGCAATAAGGTCCACGCGTGGATCGATGAGAGTACATCACGAATAAGCATCGGCTAACTCCGTGCCAGCAGCCGCGGTCATACGGAGGATTCAAGCGTTATCCGGATTTATTTGGTTTAAAGGGTGCGTAGGCTGTGCAGCACGTCAGAGGTGAAAGCCCGGGGCCCAACTCCGGAACTGCCTTGTATA
+
-8ACCD=5180=;=====;;;;;;FGGGGGGGGGGGGFFFGGFGFGGGGGGGGEGGFGGGGGGGGGGFFFF@FFGGCF=FGDGGG8FGEEGGGFFGBCEFGCGGGFGGC:E?=E,?FFG9FEGGEEGCF:EF6:DAE,><DEFC;DFG78EFGBBAFFGGGGGB<@CFG@DCDGAFGC9>>DBBGG)8:@D:?5EC)8+;CCCFCGA5FCD*888CF37:AFACCA<F>?777185:05*)0,0(164<(()42:<)<580/369<?B)4596(.*08()..4(-432>?<4))).*
@M02996:162:000000000-B87FG:1:1101:20183:7376 1:N:0:ACTGAGCG+TATCCTCT
CCTACGGGTGGCAGCAGTGAGGAATATTGGTCAATGGGCGAGAGCTTGAACCAGCCAAGTAGCGTGCAGGATGACGGCCCTACGGGTTGTAAACTGCTTTTGCGCCGGGATAAAAAAGCCCACGTTTGGGCTCTTGCAGGTACTGCGTGAATAAGGACCGGCTAATTCCGTGCCAGCAGCCGCGGTAATACGGAAGGTCCGAGCGTTATCCGGATTTATTTGGTTTAACGGGTGCGCAGGCGGAGATGCAAGCCAGCCGTAAAATCGTGGGGCTCAACCCCATTCAGGGGTTGGAACTTC
+
-8AC@>05>0);======;;;;;CFFGGGGGGGGGGFGGDFGFGGGGGG?EDDGGGFGFGGFGGEGGGDGGGFFGGEGGGGGGGGGGGGGGGFGFFFFEGGGGGDECGGG7?AFE@FGGGGGGEG,@+=FDFFCFEGGCGFFGGFGGEEEC=;FF?CF+CCG>EFFGGFFF5DFFFFGGGCDDEGD37DGGFG3CG3CCF3:EBGG>346:577@<66*:*<?97:+*)7))420790B56<952005>494(-8?0:C6(88)-8?B)3)18;:+6(.3:326)).)(---(4))/5-4
@M02996:162:000000000-B87FG:1:1101:9003:7380 1:N:0:ACTGAGCG+TATCCTCT
CCTACGGGGAGCTGCAGTCGAGGATCATTTGCAATGGGCGAAAGCCTGACAATGCGACGCTGCGTGGAGGATGAAGGCCTTCGGGTTGTAAACTCCTGTCATAGGGGAACAGGCGGACTTACCTAATACGTAAGCGAGTTGAGTGTACCCTAAGAGGAATTGGCGGCTAACTCTGTGCCAGCAGCCGCGGTAATACAGAGGCCAAGAGCGTTGTTCGGATTTACTGGGCGTAAAGGGCGCGTAGGCGGTCTTGCGTGTCAAGTGTGAAATCTCCGGGCTCAACCCGGAAAGTGCGCTTGAA
+
8ACCCFAB))1=;==;==;8888@CFFGGGGGGGGGGGGGGGGGGGGGGGFFECEEFGGGEGFGFGEGGGGGGGGGGGGGGGFGGGGGGGFGGFGGGGGGGGGGGGGGGGGGGGGGGGGG<FGGGGEEGCF=E@FGEEGGCFCGGGGGGGG8CFFDD8CFCCBFGGGG5DFCFGGGGGFFGGF?EF5DGGG5CFFFFGGFGGGF*;FAFF7EC>FCD>DGE:CCGFGD?593189F<?>9392@0?DB72:@4<B>0:C4)*6)-):A=5::<A>C71-1)9<81(,(3((.6<6(83<?7
@M02996:162:000000000-B87FG:1:1101:10049:7385 1:N:0:ACTGAGCG+TATCCTCT
CCTACGGGTGGCAGCAGTGAGGAATATTGGTCAATGGACGGAAGTCTGAACCAGCCATGCCGCGTGAAGGAAGACGGCCCTATGGGTTGTAAACTTCTTTTGTGGTGGAGCAATAAGGTCCACGCGTGGATCGATGAGAGTACATCACGAATAAGCATCGGCTAACTCCGTGCCAGCAGCCGCGGTAATACGGAGGATGCAAGCGTTATCCGGATTTATTGGGTTTAAAGGGTGCGTAGGCTGTGCAGCAAGTCAGAGGTGAAAGCCCGGGGCTCAACTCCGGAACTGCCTTTGATA
+
88ACCD@5:0)========;;;;;CCFFGGGGGGGGGGGGGGGGGGGGGGGGGFGGFGGGGGGGEGGGGGGGG<FFFGGGGGGGGGGGGGGGGGGGGGGGGGGGGGGG7DFFFFGDAFGGGFGGGGGFC@DF>:DFFDDFFGGFGG9F7>EGGGGGGGFFGGGGGGCFGGGGGGGGGGGFCDEEC>)9CGGGGEEGEGGFG+AAGGEEFFGGGDFGGEGGFGGGDECDD4C::?FBFFF<59:@7F=4FB1<4:<<)9*8?B>AD?F?FF<6>FFFFBAD?E;14;05485<AA9<=
@M02996:162:000000000-B87FG:1:1101:22602:7391 1:N:0:ACTGAGCG+TATCCTCT
CCTACGGGAGGCTGCAGTCGAGGATCATTTGCAATGGGCGAAAGCCTGACAATGCGACGCTGCGTGGAGGATGAAGGCCTTCGGGTTGTAAACTCCTGTCATAGGGGAACAGGCGATCGGACCTAATACGTCCGTGAGTTGAGTGTACCCTAAGAGGAATTGGCGGCTAACTCTGTGCCAGCAGCCGCGGTAATACAGAGGCCAAGAGCGTTGTTCGGATTTACTGGGCGTAAAGTGCGCGTAGGCGGTCTTGCGTGTCAAGTGTGAAATCTCCGGGCTCAACCCGGAAAGGGCGCTTGGA
+
8ACCCE==>))===8=====888@CFFGGGGGGGGGGGGGGGGGGGGGGGGDFFGGFGGGGGGGBFEEGGGGGGGGFGGGGGGGGGGGGEGGGGGGGGGGGGGFFGGGGGGGGGDDGGEGEGGGDDEDFFGGGGGGGGGGFDCFFE8CFFG7FEFGGGGGGCGGGGEG7DFFGGGGGGGGGGFAFGCGGGG>CFFGFGCAFGGAEFFFFFDCGEFGG><GFGCGGFFGFD/7:?A*6AED314>?@:>GBF64AFFBGD))/64)-:)9<:5<A3E>6(()0,8?>>0464(-,(,.6:(.
@M02996:162:000000000-B87FG:1:1101:22581:7400 1:N:0:ACTGAGCT+TATCCTCT
CCTACGGGAGGCTGCAGTCGAGGATCATTTGCAATGGGCGAAAGCCTGACAATGCGACGCTGCGTGGAGGATGACGGCCTTCTGGTTTTAAACTCCTGTCATATGGGAACAGGCGATCGGACCTCATACGTCCTTGAGTTTACTTTACCCTTAGAGGTATTGGCAGCTCACTCTGTGCCAGCAGCTGCTGTAATACAGAGGCCAAGTGCGCTGTTCGGATTTACTTGGCGTAAAGGGCGCCTAGGCGTTCTTGCTTGTCTCGGGTGTAATCTCCGGGCTCAACCCTGCAAGTGCGCCTGAA
+
88CCC>0:>8)=;=====;=8888EF,CEF,CFGGGGGGGCCFGGGGGG<-C9CF@FFGC,CGGGG>:FFGGGG,6CFG=FE,FFEG,+,AFG?F=?9CE,A,,:BF<FD,,9AF::FEE8@@<,,85C,EA8+CE,8C<,>,33C6E8D=,77;=6,2335,8,++,,,,5=3,@,@9:4**36**32<+6,=CFF+2*3;F*8*++1:)4:/A@*35<)7++A+40559)6/)6(,:/(*-7,)8,C::*)6).)20)))((.9(-*.*.:A3183,(./2<?080(.)-.61()(-..
@M02996:162:000000000-B87FG:1:1101:25525:7403 1:N:0:ACTGAGCG+TATCCTCT
CCTACGGGTGGCAGCAGTGGGGAGTATTGCACAATGGGCGAAAGCCTGATGCAGCAACGCCGCGTGAGTGAAGAAGTATTTCGGTATGTAAAGCTCTATCGATGGGGAATAAGATGAAGGTACCCAAGTAAGAAGCCCCGGCTAACTACGTGCCAGCAGCCGCGGTAATACGTAGGGGGCAAGCGTTATCCGGATTTACTGGGTGTAAAGGGAGCGTAGACGGAATAGCAAGTTTGAAGTGAAATACCTGGGCTTAACCCAGGAATTGCTTTGAAAACTGTTAATCTAGAGTACTGGAGGG
+
8ACCCD:5:1)========;;888BFGGGGGGGGGGGGGGGGGGGGGGGGGGGGFFGGGGGGGGFGGGGGGGGFGGGGGGGGGGGGGGGGGGGGGGGGFGGGGGGGGGGGGGGGGGGGGGGGGGGGGGDFGFGGGGGGGGGGGGGGFGGGGGGGGGGGGGGGGGGGGGGGGGCCGGGDGGGGFFGGGGGGGGGEGGFGGFGGGFGGFFFFGGGFFGGFGGFGGGGFGGFFGFDFAFBFFF<:AB>FFFGFFFFFBFFGGFFFFFFF?FFA:>BAFGFF:BA?ADABABA>>BFF>)9???F
@M02996:162:000000000-B87FG:1:1101:25543:7408 1:N:0:ACTGAGCG+TATCCTCT
CCTACGGGTGGCAGCAGTGGGGAGTATTGCACAATGGGCGAAAGCCTGATGCAGCAACGCCGCGTGAGTGAAGAAGTATTTCGGTATGTAAAGCTCTTTCGATGGGGAATAAGATTAAGGTACCCAAGTAAGAGGCCCCGGCTCATAACATGCCAGAAGCCCCGGTAATACGTAGGGGGCAGCGGTTATCCGGATTACCTGGGGGTAAGGGGACGTTAGAGGGATTGACAGGTTCGCAGGTAACTCCCTGGGCTGAACCCAGCATTGGCTTTGTAACCGTTAACCCTGACGTACGGACGGG
+
8ACCC>0581)========;;8B8FFGGGGCFGGGGGGGGEGGGGGGGGF-EFFG<FDGGGGGGGGGDGGFFFGEFE<??FEDGBFFGGGGF5AEE<,<,8+CA+FCE7,5,:,,,9,C,7EFAEC8F,,7,=,,>DE+>+>++83383,,3,@=8,,+83++43*4*,334*,5@C141=*))*:)1?C+=855C*20+;45)/:>F66*5)))*1.*26@55C5**)*2082).(,)).*.0)*0(228)(3(4)3*((0(()..)0(9())1+6)(-276-)3(((.(--((-)-4;>
@M02996:162:000000000-B87FG:1:1101:4652:7409 1:N:0:ACTGAGCG+TATCCTCT
CCTACGGGTGGCAGCAGTGGGGAATATTGCACAATGGGGGAAACCCTGATGCAGCGACGCCGCGTGAGTGAAGAAGTATTTCGGTATGTAAAGCTCTATCAGCAAGGAAGAAAATGACGGTACTTGACTAAGAAGCCCCGGCTAACTACGTGCCAGCAGCCGCGGTAATACGTAGGGGGCAAGCGTTATCCGGATTTACTGGGTGTAAAGGGAGCGTAGACGGCATAGCAAGTCTGAAGTGAAATGCATGGGCTCAACCCATGAACTGCTTTGGAAACTGTTAAGCTAGAGTGCAGGAGGG
+
8ACCCD>5=0)=;======;;888EFGCFGGGGAFFGGGGEGGGGGCGCFGGGEEFFFGGFGGCFGGGGEFGGFGGGGGFFDGGG=FFGGGGGGGGGGFFGGGFEGGGGGGDGGGGFGGGGGGGGGGGGGGGFGEGFGGGGGCFFGGGGGGGGGGGGGFGGGGGGGGGGF?EGF5:=CEGGC>FGGGGGGGCEFGGFGGFGFFFE>FFFFGGGEEGDF3DFGGGD>6C:FGFFFFF<DFF<D4=AFFFGFFF00<??FGFFFF<94A?FFGA7,9<BB<<4@AA24)6388><2<<5(3:>
@M02996:162:000000000-B87FG:1:1101:27075:7413 1:N:0:ACTGAGCG+TATCCTCT
CCTACGGGCGGCAGCAGTGGGGAATATTGGGCAATGGGCGAAAGCCTGACCCAGCGACGCCGCGTGAGGGAAGACGGTCTTCGGATTGTAAACCTCTGTTGACAGGGACGAAGGAAGTGACGGTACCTGTCGAGGAAGCCACGGCTAACTACGTGCCAGCAGCCGCGGTAATACGTAGGTGGCGAGCGTTATCCGGATTTACTGGGTGTAAAGGGTGTGTAGGCGGGTTAGCAAGTCAGATGTGAAAACTATGGGCTCAACTCATAACTTGCATTTGAAACTGTTGATCTTGAGGGTCGGG
+
88BCCA>=81)8888;;<;;;88CFGGGGGGGGGGGGGGGGGGGGGGGGGGGGGFCFFGGGFGGGGGGGGGGGGGGGGGCFGGGCGGFGDGGGGGGGGGGGGFDAFGDDGEGGE>CFG,3@CEG@FDGFCFGFGDDFFEC>FCEGEEECFFCC:CGGF8=CCCGG5C87BEGGGGGGGGF?FFDCCGDGGCFDFGGFGG4>FF*CFFE@B7CGFFGG1DFFGGCGDG5<FG?BF<@9>FC<?<?)*/67>BFA>BB?C=?FF<AF<4?4)7<2<FF=<:<27>:>A4)<<BBA)2,.49>(
@M02996:162:000000000-B87FG:1:1101:11930:7439 1:N:0:ACTGAGCG+TATCCTCT
CCTACGGGCGGCAGCAGTAGGGAATATTGCACAATGGGGGAAACCCTGATGCAGCAACGCCACGTGTGGGAAGAAGCATTTCGGTGTGTAAACCACTGTCGTGAGGGAATAATGCTTGGCCTCGTCCAAGTTGCATGTACCTCGAAAGGAAGCACCGGCAAACTTCTTGCCAGCAGCCGCGGTAATACGAGGGGTGCAAGCGTTGTTCGGAATCACTGGGCGTAAAGGGAGCGCAGGCGGAGATTCCAGCAGTCTGTACAATACCGGGGCCCAACCCCGGACCTGCCGACTGGCCCTGTTT
+
88BC8A55)1)8888;;<,;;6;;CFGGGFGGEGFGGGGGGEGGGG8EEFGGGFG<FFGEG7FFFGGG:?EFEFGGGFGGGGFGGGGDFFFFGG8FFF5FFGCEFFFCFGFFFEGGGGDGGGGG+>>@,DFGG,DG;EDGFFF>7@?7,:C,@DFFEE>E>FGGCC,;BEECGGFGGFGC55??5CCF*ACE5>==>C>FC35=CDFFEEG*99*DC9FGFGC91)<C0757-29@(4;C(1(7)9*6*((0-..)69C2>FF7722(8,532(88>8B(()4((.(-(((44(((0(.))
@M02996:162:000000000-B87FG:1:1101:11917:7455 1:N:0:ACTGAGCG+TATCCTCT
CCTACGGGCGGCAGCAGTAGGGAATATTGCACAATGGGGGAAACCCTGATGCAGCAACGCCACGTGTGGGAAGAAGCATTTCGGTGTGTAAACCACTGTCGTGAGGGAATAATGCTTGGCCTCGGCCAAGTTGAATGTACCTCGAAAGGAAGCACCGGCAAACTTCGTGCCAGCAGCCGCGGTAATACGAGGGGTGCAAGCGTTGTTCGGAATCACTGGGCGTAAAGGGAGCGCAGGCGGAGATGCAAGCAGTCTGTACAATACCGGGGCCCAACCCCGGACCTGCAGACTGGACTGTTT
+
-8ACCA8))1)8888;;<;<;8;;CFGGGGGGGGGGGGGGGGGGGGGGGGGGGGGGGGGGGGGGFGGGGGGGGGGGGGGGGGGGGGGGGGGGGGEGGGGGGGB<FGGGFGGGGGGGGGGGGGGGCFEEDFGGGFFGGGGGGGGDECEEGFGDEGGGG5CBEFGGGG5DFEGGGGGGGGGGGG>EECCGGGDGGFGDDFD=FDGFGGFFFE7>D?*7C:FFFGEGG>?CF>D@1>F:>>EGFDBFBFFFF?BFD?BFF9C54BAFF(76BBD>6(8:5:041>>((8(4).)81::?>365
@M02996:162:000000000-B87FG:1:1101:11936:7458 1:N:0:ACTGAGCG+TATCCTCT
CCTACGGGCGGCAGCAGTAGGGAATATTGCACAATGGGGGAAACCCTGATGCAGCAACGCCACGTGTGGGAAGAAGCATTTCGGTGTGTAAACCACTGTCGTTAGGGAATAATGCTTGGCCTCGGCCAAGTTGAATGTACCTCGAAAGGAAGCACCGGCAAACTTCGTGCCAGCAGCCGCGGTAATACGAGGGGTGCAAGCGTTGTTCGGAATCACTGGGCGGAAAGGGAGCGCAGGCGGAGATGCACGCAGTCTGTACAATACCGGGGCCCACCCCCGGCCCTGCTGACTGGACTGTGTT
+
88ACCA=5)117888;;<;<;8;;FFGGGF9FGGGGGGFFCGG8CFGGGGFGGEF<FFGGG>FGGG<CGGGGEGGGG,EEGGDGGGGC<AFGGG,AFEFE<F++BCF?FG9CFGGGGGGGDFFG+@@F,=EFFF,;@EDDD@E@>,@7CC?8>>:DC>933CCEFG7<*6D,9DFFF,;E5D?5*@CG3CGDG3::>*+/7*2.:DFB)5<*/?BDGF:FFE5):):74>D:9B(5(3<)(1())*1)/(4>:2)4-+0)5=984030>9C6(-78529((0(31:()..)).,(4).)6(
@M02996:162:000000000-B87FG:1:1101:14566:7481 1:N:0:ACTGAGCG+TATCCTCT
CCTACGGGTGGCAGCAGTGGGGAATATTGCACAATGGGGGAAACCCTGATGCAGCGACGCCGCGTGAGTGAAGAAGTATTTCGGTATGTAAAGCTCTATCAGCAAGGAAGAAAATGACGGTACTTGACTAAGAAGCCCCGGCTAACTACGTGCCAGCAGCCGCGGTAATACGTAGGGGGCAAGCGTTATCCGGATTTACTGGGTGTAAAGGGAGCGTAGACGGCGATGCAAGTCTGATGTGAAAGCCCGGGGCTCAACCCCGGGACTGCATTGGAAACTGTATAGCTAGAGTGCAGGAGGG
+
88CCCB=5>0)========;;88BFFFFGGGGGGGGGGGGGGGGGGGGGGGGGEFFFGGGGGGGFGGGGGGGGGGGGGGGGGGGGGGGGGGGGGGGGGFGGGGGCGFGGGGGGGGGGGGGGGGGGGFGGGGCDGFGGGGGGGGGGGGGGGGCGGGGGGGGGGGGGGGGFEGGGGGGDGGGGGFFGGGGGGGGGDGGFGGFGGFAEGFFF@C:4@DDGFGDFGGGGDDDFFC?BABFFFFGAC>9>F@:D>9>9>FFBGGFFB>9(9:BF4:92:FF?<<<A44)6<B9))..6A9588113
@M02996:162:000000000-B87FG:1:1101:23237:7483 1:N:0:ACTGAGCG+TATCCTCT
CCTACGGGAGGCAGCAGTGGGGAATATTGGGCAATGGGCGAAAGCCTGACCCAGCAACGCCGCGTGAAGGAAGAAGGTCTTCGGATTGTAAACTTCTTTTATGAGGGACGAAGGACGTGACGGTACCTCATGAATAAGCCACGGCTAACTACGTGCCAGCAGCCGCGGTAATACGTAGGTGGCAAGCGTTATCCGGATTTACTGGGTGTAAAGGGCGCGTAGGCGGGGATGCAAGTCAGATGTGAAATCTATGGGCTTAACCCATAAACTGCATTTGAAACTGTATCTCTTGAGTGCTGGG
+
8ACCCA18=0)==8======;888EFGGGGGGGGGGGGGGGGGGGGGGGGGGGFGGGGGGGGGGGGGGGGGGGEFGGGGGGGGGGGGGGGGGGGGGGGGGGGFGGGGGGGGGFGGGGGGGGGGGGGGFFFGFFGGGGGGGGGGGGGEGGGGGGGFFGGGGGGGGGG>EEGGGGGGGGGGGGGFFGGGGGGGGGFGGFG7AFGGAE4ADDFFGGFFGGFGGFGEGGFGD0>G57<AFF<F*6:484=@:DBA=9>:<BG4:ABBB?<D<*.2))-=<=6AA>FB<<<4<<9>76>FA6AAB1
@M02996:162:000000000-B87FG:1:1101:17421:7491 1:N:0:ACTGAGCG+TATCCTCT
ACTACGGGTGGCTGCAGTGAGGAATATTGGTCAATGGGCGAGAGCCTGAACCAGCCAAGTAGCGTGAAGGATGACGGCCCTATGGGTTGTAAACTTCTTTTTCCGGGGGATAAAGTGACCCACGTGTGGGTTATTGCAGGTACCCGGTGAATAAGGACCGGCTAATTCCGTGCCAGCAGCCGCGGTAATACGGAAGGTCCGCGCGTTATCCGGATTTATTTGGTTTAAAGGGAGCGTAGGTGGAAATGTAAGTCAGCCGTCAAATCGCGGAGCTCAACTCCGTCCTGCGGTTGAAACTGCG
+
88ACCB01551;==8;==;=;;;;CCFGGGGGGGGGCFGGGGEGGGGGGGFGGGGGGGGGGGGGFGGGGG89<CFFEGGGGGGGGGFGGGGFGGGGGGGGGGGGGGGGGFGG9FGGGGGGGFGGGGF<CEGGFGG9CFGCFFGGGCEGDF?DEBF,@DGGGDG>FFGDCEGCGGGGGG6FGGFFGG7CFCFFGF=CDFC4C/:B?DB3>4?79>75=:*:*<9C*.0:4*7)((4.7(75:C65)199>>2@AAB>0:C:6>39<21:D9C9>?FC?36).)(.4(353(-2;0<)*.62(
@M02996:162:000000000-B87FG:1:1101:17411:7506 1:N:0:ACTGAGCG+TATCCTCT
CCTACGGGTGGCTGCAGTGAGGAATATTGGTCAATGGGCGAGAGCCTGAACCAGCCAAGTAGCGTGAAGGATGACGGCCCTATGGGTTGTAAACTTCTTTTTCCGGGGGATAAAGTGACCCACGTGTGGGTTATTGCAGGTACCCGGTGAATAAGGACCGGCTAATTCCGTGCCAGCAGCCGCGGTAATACGGAAGGTCCGAGCGTTATCCGGATTTATTGGGTTTAAAGGGAGCGTAGGTGGAAATGTAAGTCAGCCGTCAAATCGCGGAGCTCAACTCCGTCCAGCGGTTGACACTGCG
+
88BCCF:5:0)=======;;;;;CFGGGGGGGGGGGGGGGGGGGGGGGGGGGGFFGGGGGFGGGGGGGGGGGGGGGGGGGGGGGGGGGGGGGGGGGGGGGGGGGGGGGGGGGGGGGGGGGGFGGG=DDGEGGFGGCGGGCDEGGGEGGECGGCGGGGGFEGGGEFFGGGGG5DGGGGGGGGGFFGG3CGGGFEF*=BGGFGGEBGGFDFBDGGFFGGFDCBFGGGFGFA6C:?00)7:DGAFB)5=F<FB>BFFAA??DFFEFFF?FFDB549:F@?:<AD36?>?>:>0:1-8)6785),
@M02996:162:000000000-B87FG:1:1101:19689:7508 1:N:0:ACTGAGCG+TATCCTCT
CCTACGGGAGGCAGCAGTGGGGAATATTGGGCAATGGGCGCAAGCCTGACCCAGCAACGCCGCGTGAAGGAAGAAGGCTTTCGGGTTGTAAACTTCTTTTATGTGGGACGAAACAAATGACGGTACCACATGAATAAGCCACGGCTAACTACGTGCCAGCAGCCGCGGTAATACGTAGGTGGCAAGCGTTATCCGGATTTACTGGGTGTAAAGGGCGTGTAGGCGGGAAGGCAAGTCAGATGTGAAAACTATGGGCTCAACCCATAGCCTGCATTTGAAACTGTTTTTCTTGAGTATCGGG
+
88CCCD=>51)=========;88BFFGGGGGGGGGGGGGGGGGGGGGGGGGGGFFCFGGGGGGGFGGGGGGGGGGGGGGGGGGGGGGCEGGGGGGGGGGGGGEGGGGGGGGGGGGGGGFGGGGGGGGGGFGF8FFGGFGGGGGGGGGGGGGGGGGGGDDFGGGGGGGGGGGGFGGGGGGGGFFFFGGDGGGGGFGGDGGFGGFFGG;5>FCGFA>GDFGGFGGGGFD<>FGF?B:B<AF?:C<F>FF<G?)*60<BBCF2?F??:?:DFFGBFFFGFA>AAFAA)6:?F>>B286946:>(
@M02996:162:000000000-B87FG:1:1101:19693:7528 1:N:0:ACTGAGCG+TATCCTCT
CCTACGGGAGGCAGCAGTGGGGAATATTGGGCAATGGGCGCAAGCCTGACCCAGCAACGCCGCGTGAAGGAAGAAGGCTTTCGGGTTGTAAACTTCTTTTATGTGGGACGAAACAAATGACGGTACCACATGAATAAGCCACGGCTAACTACGTGCCAGCAGCCGCGGTAATACGTAGGTGGCAAGCGTTATCCGGATTTACTGGGTGTAAAGGTCGTGTAGGCGGGAATGCAAGTCAGATGTTACAACTATGGGCTCACCCCATAGCCTGCATTTGAAACTGTTTTTCTGTATGATCGAG
+
88ACC>)880)8==8;==;=;88BFFGGGDGGFGGGDGGGGGGGGGGGGGGGGDGGGGGGGGGGFG,FAFGGGGGGCFGGGGGGGGGECGGGGGGGGGFG9FCFFGGGDEF@FGCFGGCFFCEGGGGFGFG9,CE3B9EG8D8F@ECDGG9EGFCEFACFCFGFFCG*=BGGGGFF,:5EFFFACGF4C77CGFGG)>GFD7EFG4ABDF7@>=1:17975@FC:>*9()2@49<9:)0:6:4*6*1-7B07::(3?GG4(.3(30)5))*44<=74-A))*).6)43())))-.)1)4((
@M02996:162:000000000-B87FG:1:1101:21387:7529 1:N:0:ACTGAGCG+TATCCTCT
CCTACGGGTGGCAGCAGCTAAGAATATTCCGCAATGGACGAAAGTCTGACGGAGCGACGCCGCGTGAACGATGAAGGTCGGAAGATTGTAAAGTTCTTTTATAACTGAGGAATAAGTATGATCAGAGAAAGGTCATATGGTGACTGTAGGTTATGAATAAGCAACGGCTAATTACGTGCCAGCAGCCGCGGTAACACGTAAGTTGCGAGCGTTGTTCGGATTTATTGGGTTTAAAGGACGTTTAGGCGGTTCTGTAAGCTTGGTGTGACAGGCTGGAGCTCAACTCCCGAATTGCGTTGGG
+
-8AC=>5581)========;<;;;FAFGGGGGGGGGGGGGFGGGGGGGGGGGGFCFCFGGGGGGGGGGGGGGGGGGEGGGGGFGEGGGGGGGGGGGGGGGFF?FGGGCGGEFGFGGGGGGDFFF=FFGG8EGGGDGGGGFGGGGGGGFDGGGGGGFFFDFGGGGGD6EGCGGGFFFGGGGFFFAFGG*@EDECDFGFDGFF7FFGGFF3:DED::FG;C8BGGCFFFF07DF0<:4)4552*4760625>>:A5646964AF:4??:>*.0,:,7*)4.4?F8?:A:?02,42)41021(,
@M02996:162:000000000-B87FG:1:1101:21369:7531 1:N:0:ACTGAGCG+TATCCTCT
CCTACGGGTGGCAGCAGCTAAGAATATTCCGCAATGGACGAAAGTCTGACGGAGCGACGCCGCGTGAACGATGAAGGTCGGAAGATTGTAAAGTTCTTTTATAACTGAGGAATAAGTATGATCAGAGAAAGGTCATATGGTGACTGTAGGTTATGAATAAGCAACGGCTAATTACGTGCCAGCAGCCGCGGTAACACGTAAGTTGCGAGCGTTGTTCGGATTTATTGGGTTTAAAGGACGTGTAGGCGGTTCTGTAAGCTTGGTGTGAAAGGCGGGAGCTCAACTCCCGAATTGCGTTGGG
+
8ACCCF>5:01===8;===;<;;CFFGGGFGGGGGGGGGGGGGGGGGGGGGGGGFGFGGGGGGEFGGGGGCGGGGGFGGGGE=FBFGGGGGGGGGGGGGGGGGDFGGGGGGGGGGGGGGFFGEFBFEFGGGFGGGFGGGGGGGGGGGCFGGGEFGDCFGFGGGGGGGGGEGGGGGGGGGGGGFFGGGDGDGGGFGGFGG4DCFFG=D>EFGGGBFGGDGDAEGDFFGGFFG>BA<7<<@D45:></99D>FBDABA6E*-<FBA1((.94:4:1@E)448)*5:)).(,46?F?>B@?;((
@M02996:162:000000000-B87FG:1:1101:16280:7532 1:N:0:ACTGAGCG+TATCCTCT
CCTACGGGGGGCAGCAGCTAAGAATATTCCGCAATGGACGAAAGTCTGACGGAGCGACGCCGCGTGGATGATGAAGGCCGGAAGGTTGTAAAATCCTTTTAAGTGTGAAGAATAAGCGAGGGCAGGGAAAGCCCATGTGGTGACGGTAGCACTTGAATAAGCAACGGCTAATTACGTGCCAGCAGCCGCGGTAACACGTAAGTTGCGAGCGTTGTTCGGAATTATTGGGCGTAAAGGGCATGTAGGCGGTTTTGCAAGCTTGGTGTGAAATCCCGGGGCTTAACTCCGGAATTTCGTTGGG
+
68@CCB>5>>)8888:::::<:::CEFGGGGGDGFGFFFFFGGGGGGGGGGGGBFFGGGGGGGGFGGGGGGFFGGGFGGGF@1CGGGGGGGGGGGGGGGGCCCFFFFCFFGGGGGGFFGDGGGCFGDGGGGGGGGGGGGFGFFGGGGGGGGGGGGFGC:EEFDGGEGGG>FFFFGGGGGGFGFFGGGDDEDEE>F+9DG@CFGFGGDDFFGGGFFGF?G33;+7?=EGFFGB2:8*42;9:<<7)?@>D;9BFFBB9F374??<(.3<6):4845EF9-,,)6)64:8612<)--4F:?((
@M02996:162:000000000-B87FG:1:1101:13005:7550 1:N:0:ACTGAGCG+TATCCTCT
CCTACGGGTGGCAGCAGTGAGGAATATTGGTCAATGGGCGGAAGCCTGAACCAGCCAAGCCGCGTGAAGGAAGACGGCTTTATGTTTTGTAAACTTCTTTACCAGTAGAGCAATACGCGCCACTTCTGGCGTGATGAGAGTATACTGAGAATAAGCATCGACTAACTCCGTTCCAGCAGCCGCGGTCATACGGAGGATGCGAGCGTTGTCCGGATCTAGTGGGTTTAAAGGCTTCGCAGGCGGTCAGTCCAGTCACTTGTCACATCGTGTGGTTTTAACTCTGTCCCCCTTTAGTACCGGT
+
88CCCB:5800;===;===6;;;CFFGGGGEGGGGGGG@F:FG:EFGGGEGGGFGDF,F6CFGGGGDGGGGFFCFFB++@F,CF@,C<44CF,,C,,BFFB,B<FC,9,C<E=?E,A+>FF::,3,,,>=>FDCBED@=,>,3,CE:D,3@,=,@C,9++@643@DEA,>@,;DA<F,@,,;?9:D)/C,1,*)4C)C65)/*2=DE3B4>=D5@):2*:/AF)/0<*)1;)(.()-4>)4C0.()).*).).,)-.+2.5*)69)(4).9((-)*/)6)606-.5,4791:))64/-,74
@M02996:162:000000000-B87FG:1:1101:5167:7554 1:N:0:ACTGAGCG+TATCCTCT
CCTACGGGTGGCTGCAGTGAGGAATATTGGTCAATGGGCGAGAGCCTGAACCAGCCAAGTAGCGTGAAGGATGACTGCCCTACGGGTTGTAAACTTCTTTTGCCGGGGGATAAAAAACGGGACGTGTCCCGTCTTGCAGGTACCCGTGCGAATAAGGACCGGCTAATTCCGTGCCAGCAGCCGCGGTAATACGGAAGGTTCGAGCGTTATCCGGATTTATTGGGTTTAAAGGGAGCGCAGGCGTAGATGCAAGCCAGCCGTAAAATCGTTGAGCTCAACTCAATCTCGCGGTTGGAACTG
+
68A:CEAA:));=86;;==;;;,6CFAEGFG<@,CFGCGFFGGGGA@FDGAEFF8D@FDFCFGGCFEG9EFFGCECF@BGGFGEGDGGFGGGC?FFFGGAFACGEGGGGGGCGFGG@C7CCCCFG+3DFG>=C@FEFFCGC;EGGGGEEEEBEFCFCGGGGGGC>@CFG2,=5CG9,:?C=FBEGDGD3CCFGFGDEG<?GGGFGDEFB>CC3B)*>47:7FF5=B59A6FF16:EFFEG957),0)5>4)9<:8:?GG>FEF?>ABB<:C(447<=?:A)98AA4A(-,79;9-81224
@M02996:162:000000000-B87FG:1:1101:24379:7579 1:N:0:ACTGAGCG+TATCCTCT
CCTACGGGAGGCTGCAGTGGGGAATATTGCACAATGGGCGCAAGCCTGATGCAGCAACGCCGCGTGAAGGATGAAGGTCTTCGGATCGTAAACTTCTGTCCTTGGGGAAGATTATGACGGTACCCTTGGAGGAAGCCCCGGCTAACTACGTGCCAGCAGCCGCGGTAATACGTAGGGGGCAAGCGTTATCCGGAATTATTGGGCGTAAAGAGTGCGTAGGTGGTTACCTAAGCAAGGGGTTTAAGGCAATGGCTCAACCATTGTTCGCCCCTTGAACTGGGCTACTTGAGTGCAGGAGAGG
+
8ACCCE>5:))=========;88BFGGGGGGGGGGGGGGGGGGGGGGGGGGGGGGGGGGGGGGGGGGGGGGGGGGGGGGGGGGGGGGGGGGGGGGGGGFGGGGGGGGGFGGEGGGGGGGGGGGGGGGGGGGGGGGGGGGGGGGGGGGGGGGGGGGGGGGGGGGGGGGGGGGGGGGGGGGGGGFFGGGGGGGGGDGGFGGFGGGFGGFFFFGGG=?CGFDGFGGGGFGGFFGFFFFF<:E94CB9<@F?GFFFFFB7<FGFFFFB>A:9BFGFF:FGFADBFF?BB>A<43:7:AA:84:??
@M02996:162:000000000-B87FG:1:1101:21541:7580 1:N:0:ACTGAGCG+TATCCTCT
CCTACGGTGTGCAGCAGTAGGGAATATTGCACAATGGGGGAAACCCTGATGCAGCAACGCCACGTGTGGGAAGAAGCATTTCGGTGTGTAAACCACTGTCGTGAGGGAATAATGCTTGGCCTCGGCCAAGTTGAATGTACCTCGAAAGGAAGCACCGGCAAACTTCGTGCCAGCAGCCGCGGTAATACGAGGGGTGCAAGCGTTGTTCGGAATCACTGGGCGTAAAGGGAGCGCAGGCGGAGATGCAAGCAGTCTGTACAATACCGGGGCCCAACCCCGGACCTGCAGACTGGACTGTTTT
+
88ACC>5)::)<==;===;====CFFGGGGGGGGGGGGGGGGGGGGGGGGGGGFGGGGGGFGGGFGGGDGFGGGGGGGGGGGGGGGGGGGCGGGFGGGFGGG@@FEGF,E9FF9FGGGGGGGGG>FEFCFEFGEDGGGFGGFGCC88CF?FCGGGFEC?BEGGGFFEGGGGDDGGGGGGGGCA?=ECD4*;:C)AEDG+8CDEBG<AFE5*CFFBFF3C*;FC<5@FG?5C:>>07(6B5379?2@69*,:F<?2:ACGAFFA?769(72>66(8CD?>>(.2413(5.3,,4,1)...6(
@M02996:162:000000000-B87FG:1:1101:21525:7589 1:N:0:ACTGAGCG+TATCCTCT
CCTACGGGGGGCAGCAGTAGGGAATATTGCACAATGGGGGAAACCCTGATGCAGCAACGCCACGTGTGGGAAGAAGCATTTCGGTGTGTAAACCACTGTCGTGAGGGAATAATGCTTGGCCTCGGCCAAGTTGAATGTACCTCGAAAGGAAGCACCGGCAAACTTCGTGCCAGCAGCCGCGGTAATACGAGGGGTGCAAGCGTTGTTCGGAATCACTGGGCGTAAAGGGAGCGCAGGCGGAGATGCAAGCAGTCTGTACAATACCGGGGCCCAACCCCGGACCTGCAGACTGGCCTGTTT
+
8ACCCB8115)8888::<:<:8:CFGGGGGGGGGGGGGGGGGGGGGGGGGGGGFGFFGGGGGGGFFGGGGGGGGGGGGGGGGGGGGGGGGGGGGGGGGGGGG:FFGGGGGFGGGGGGGGGGGGGCGGGFGFGCFBFFFGGGGGG<CEDGFF9FFGGG8CFCDGGFGEGGGG?FFGGGGGGGGFFGGGGGGGDGEGGBGGFGGGFGGFFFEGGFF=FGAG57EEDCFFGBFGEFF>D99DG;C>F<@7<D<?FF?<<DEGD>F>?D?F>>9CBF3BED60>1>F(1<14543?B(.479)6
@M02996:162:000000000-B87FG:1:1101:24393:7591 1:N:0:ACTGAGCG+TATCCTCT
CCTACGGGAGGCTGCAGTGGGGAATATTGCACAATGGGCGCAAGCCTGATGCAGCAACGCCGCGTGAAGGATGAAGGTCTTCGGATCGTAAACTTCTGTCCTTGGGGAAGATTATGACGGTACCCTTGGAGGAAGCCCCGGCTAACTACGTGCCAGCAGCCGCGGGAATACGTAGGGGGCAAGCGTTATCCGGAATTATTGGGCGTAAAGAGTGCGTAGGTGGTTACATAAGCAAGGGGTTTAAGGCCATGGCTCAACCATTGTTCGTCCCTGGAACTGGCCTACTATAGTGCAGGAAGGG
+
88ACCB8=01)===8;;=;;;888FGGGFGGGGGGGGGGGGFGGGGGGGGDGGGDFGFGGGGGGGGDCGGGGGDCFEGGGGGGGGGG7FFGGGGGGGGGCGGEGGGGGGGGGGGFC9?+@FEEGFGGGFFGG>FGGGGDGGGGDGGFAEEFFCFECGCGGG5C:F**:6BCGGFGEEEGCGC35?DGGGGGDEEDGFCFFGC*5*9BF@F**:*9)9,5392A<:=C*6**0.)3)(401-*(*)10(>:)743><8EF?2*)6<AF(8(92,(0208,((0,4.5)))).-)6:()(,--
@M02996:162:000000000-B87FG:1:1101:12595:7599 1:N:0:ACTGAGCG+TATCCTCT
CCTACGGGTGGCTGCAGTGGGGAATATTGGGCAATGGGCGCAAGCCTGACCCAGCAACGCCGCGTGAAGGAAGAAGGCTTTCGGGTTGTAAACTTCTTTTGTAAGGGACGAGAAGAAGACGGTACCTTATGAATAAGCCACGGCTAACTACGTGCCAGCAGCCGCGGTAATACGTAGGTGGCAAGCGTTGTCCGGATTTACTGGGTGTAAAGGGCGTGTAGCCGGGTCGGCAAGTCAGATGTGAAATCCATGGGCTTAACTCATGAACTGCATTTGAACCTGTTGATCTTGAGTATCGGAG
+
88BCCB==50)====;==;;;88BFFGGGGGGGGGGGGGGGGGGGGGGGGGGGGGGGGGGGGGGFGGGGGGGGFFGFGGGGGGGGGGGGGGGGGGGGGGGGGEGGGGGGGGGCFCFGGGGG@FGGGGFGGGGGGGGGGGGGEEGGGGGGDGEGGGGGFFDEGGGGGGGGGGGFCCFGGGGGGFFGGGGGGGGGFGGFGF6CGFFGFDFFFFGGEDCDBGGFGF<EEGGB@C:;BAFFF6:4::6>99>F?>FFBFF?C:<<=AFDFB9*)*)6<@C7<)4:764A266<:568<AAF?>0-
@M02996:162:000000000-B87FG:1:1101:23987:7605 1:N:0:ACTGAGCG+TATCCTCT
CCTACGGGAGGCTGCAGTGGGGAATATTGGGCAATGGGCGCAAGCCTGACCCAGCAATGCCGCGTGAAGGAAGAAGGCTTTCGGGTTGTAAACTTCTTTTAAGTGGGACGATAATGACGGTACCACTTGAATAAGCTCCGGCTAACTACGTGCCAGCAGCCGCGGTAATACGTAGGGAGCAAGCGTTATCCGGATTTACTGGGTGTAAAGGGCGTGTAGGCGGGACATCAAGTCAGATGTGAAAGCACGAAGCTCAACTTCGTGTCTGCATTTGAAACTGATGTTCTTGAGTGTTGGAGAG
+
8ACCCA8>51)====;====;888CFGGGGGGGGGGGGGGGGGGGGGGGGGGGGFGGGGGGGEGFGGGGGFGGGGGGGGGGGGGGGGGGGGGGGGGGGGGGFGGGGGGGGGGGGGGGGGGGGGGGGGGGGGGGGGGGGGGGGGGGGGGGGGGGGGGGGGGGGGGGGGGGGGGGGGGGGGGGGFFGGGGGGGGGFGGAGGFGGGFGGFFFFGGDBFGG@GGFGGDEFGGFFGF>FAFBFFG<:9FA@41CFBFFFFFFGGFAD:?FFFF?4*6:AFGFFFFFFFFAAFAAB:DF9<?7:B::
@M02996:162:000000000-B87FG:1:1101:25024:7609 1:N:0:ACTGAGCG+TATCCTCT
CCTACGGGTGGCTGCAGTCGAGGATCATTTGCAATGGGGGAAACCCTGACAATGCGACGCTGCGTGGAGGATGAAGGCCTTCGGGTTGTAAACTCCTGTCATAAGGGAACAGGCGATAGTACCTAATACGTACTAAAGTTGAGTGTACTTTAAGAGGAAGCGACGGCTAACTCTGTGCCAGCAGCCGCGGTAATACAGAGGTCGCAAGCGTTGTTCGGATTTACTGGGCGTAAAGGGCGCGTAGGCGGTAGTGTGTGTCGAGTGTGAAATCTCTGGGCTCAACCCAGAAAGTGCGCTCGAA
+
8ACCCE@5:1)========88888EFFGGGGGGGGGGGGGGGGGGGGGGGGGGGFGFGGGGGGGFGGGGGGGGGGGGGGGGGGGGGGGGGGGGGGGGGGGGGGGGGGGGGGGAFGGGGGGGGGGGGGGGGGGGGGGGGGGGGGGGGGGGGGGGGGGGGGGGGGGGGGGGGGGGGGGGGGGGGFFGGGGGGGGGFGGFGGAGGGFEGFFFFDEGFFGGFGDFGCGGFGGFEDE?FFFFFDD>GF@:=B>C1<FFAFFFGFB?EB<A>FFF<>AAFFGFB<FFF:?B0:?:7:<B>BF34>98
@M02996:162:000000000-B87FG:1:1101:20752:7628 1:N:0:ACTGAGCG+TATCCTCT
CCTACGGGTGGCAGCAGTGGGGAATATTGCACAATGGGGGAAACCCTGATGCAGCAACGCCGCGTGAAGGAAGACGGTCTTCGGATTGTAAACTTTTGTTCTTAGTGAAGATAATGACGGTAGCTAAGGAGCAAGCCACGGCTAACTACGTGCCAGCAGCCGCGGTAATACGTAGGTGGCAAGCGTTGTCCGGAATTACTGGGTGTAAAGGGAGCGCAGGCGGGAAATCAAGTTGGATGGGATATGTCGGGGCTTAACCCCGGAACTGCATCCACAACTGATTTGCTTGAGTGAAGAAGAG
+
68ACCE)0:01========;;88BFGGGGGGGGGGGGGGGGGGGGGGGGGGGGGGGGGGGGGGFFGGGGGGFGEEFCGGGGGGGGGGGEFGGGGGGGGGGGGGGFGGCFGAEFDA<FDGGGGGDGFF@FFGG6FCDFGG7CEGEGGGGGEG@FGGGG6CFCGG>EG5CFCFFC,,4>?EFECFFGC4)2CFGGFGEAFGF+CCAEDF6FFCEGE:DGFDDEG>)2)>:>=*9<<))8>F5:2(7-11:<((0((4:)<7327496922*)26.))381,()*64-4<6)()-.64)*(.(4
@M02996:162:000000000-B87FG:1:1101:16742:7657 1:N:0:ACTGAGCG+TATCCTCT
CCTACGGGTGGCAGCAGTGGGGAATATTGCACAATGGGGGAAACCCTGATGCAGCAACGCCGCGTGAAGGAAGACGGTCTTCGGATTGTAAACTTTTGTTCTTAGTGAAGATAATGACGGTAGCTAAGGAGCAAGCCACGGCTAACTACGTGCCAGCAGCCGCGGTAATACGTAGGTGGCAAGCGTTGTCCGGAATTACTGGGTGTAACGGGAGCGCAGGCGGGAAATCAAGTTGGATGTGAAATGTCGGGGCTTAACCCCGGAACTGCATCCAAAACTGATTTTCTTGAGTGAAGTAGAG
+
88BCCB85:))===8=;=;;;88BFGGGGGGGGGGGGGGGGGGGGGGGGGGGGGGGGGGGGGGGGGDDFGGGGFGGGGGGGGGGCGGGGGGGGGGGGGGGGGGGGGGGGGGGGGGGFGGGGGGGGAFF@FEGGEGGGGGDGEG:FFGDFGGFGGGGGGGGGGGC<EE:=@BFGFCEGGGGGGFFGGGDDGG:C?EFFCFFGD*;8>=C+:)ACBEGGFGDEGG37>7CA=D=<A>?>BFG<2-996=:C00:9>?:>GF:?:>>>>?)9)067,9+<:29)=<AFFFF448<A>))15664
@M02996:162:000000000-B87FG:1:1101:26611:7693 1:N:0:ACTGAGCG+TATCCTCT
CCTACGGGTGGCTGCAGTGGGGGATATTGCGCAATGGGGGCAACCCTGACCCAGCCACGCCGCGTGCAGGAAGAAGGTCTTCTGATTGTTAACTGTTGTCGCACGGGAAGAAGACAGTGACTCTACCTTGTTAGTACGTCTCTGCTTACTACGTGCCACCAGTCGCGGTAATACGTAGGTGACAAGCGTTGTCCGGATCTACTCGGTGTCCAGAGCGCTTAGGCGGGATAGCAAGTCAGTCGTGCAATACCGACGCCCAATCACTAGGCTGCCATTTCATCATCTCGTCTTTACTATCGGG
+
88BCC50111);,=8===;,;888CFGGGC7FFGGGGG7FCFG@FGGG8@-CFFF,9EC+FEGGGD:CFCCEGFFGGGGGGG,A,<C,B,CFFA,E,:F5B4>+F:B8=CFG,,AFCC?AC5,5AC>,7:@,393,,+8=,6,DFE,=>33,+5>:6,+5:*3@6;7*44*2+?*4,1:,,+;+50719*)=9+:55>)*3;E):*:58)++0*.*1(*9)+<4*)*9756=)5(16442.9?>()1.*))0((((,*1((04>)..(),/2(,1+/-)).*))-)(-,(-5)).)*),-(
@M02996:162:000000000-B87FG:1:1101:26622:7709 1:N:0:ACTGAGCG+TATCCTCT
CCTACGGGTGGCTGCAGTGGGGGATATTGCGCAATGGGGGCAACCCTGACGCAGCAACGCCGCGTGCAGGAAGAAGGTCTTCGGATTGTAAACTGTTGTCGCAAGGGAAGAAGACAGTGACGGTACCTTGTGAGAAAGTCACGGCTAACTACGTGCCAGCAGCCGCGGTAATACGTAGGTGACAAGCGTTGTCCGGATTTACTGGGTGTAAAGGGCGCGTAGGCGGGATAGCAAGTCAGTCGTGAAATACCGAGGCTCAACCACGGGGCTGCGATTGAAACTGTTATTCTTGAGTATCGGG
+
88CCCE10:11========;;88@FFGGGGGGGGGGGGGGGGGGGGGGGGGGGFCFFGGGGGGGGGGGGGGGGGGGGGGGGGGGGGGGGGGGGGGGGGGGGGGGGGGGGGGGGGGGGGGGGGGGGGGGGGGGGGGGGGGGGGGGGEGFGGGGGGGGGGGGGGGGGGGGGGGGGGGGGGGGGGFFGGGGGGGGGFGGFGDFGGGFGGFFFFGFGBEGGFGD>EGGG@:C9FGFFFF@AFFGAGB>?FF<CADEFFFFFGC??F(3<9>FB9C,7-7@>2:><7AADFFFBA44<:><F>FF0
@M02996:162:000000000-B87FG:1:1101:26659:7710 1:N:0:ACTGAGCG+TATCCTCT
CCTACGGGTGGCAGCAGTAGGGAATATTGCACAATGGGGGAAACCCTGATGCAGCAACGCCACGTGTGGGAAGAAGCATTTCGGTGTGTAAACCACTGTCGTGAGGGAATAATGCTTGGCCTCGGCCAAGTTGAATGTACCTCGAAAGGAAGCACCGGCAAACTTCGTGCCAGCAGCCGCGGTAATACGAGGGGTGCAAGCGTTGTTCGGAATCACTGGGCGTAAAGGGAGCGCAGGCGGAGATGCAAGCAGTCTGTACAATAACGGGGCCCAACCCCGGACCTGCAGACTGGACTGTTT
+
88BCCF>5=1)===8====<;8;CFGGGGGGGGGGGGGGGGGGFGGGGGGGGGFFFGGGGGGGFFGGGGGGGGGGGGGGGGGGGGGGGGGGFGGGGGGEFGGGGGGGGFGGGGGGGGGGGGGGGGGGGGGGGGGGGGGGGFGGGGEGGFGGGGGCEGGGGGF8FGGGGGGGGGGGFFFEGGDEFEGGGGC?EGFGGFGGFGGEEGGFFEFDGGFFGGFFFFGGDGFGGFFGFB>>EF>EC49;5<**-28?F<7AAFFFFAFF2<B(3709;BBF?<?FFFFBB<??>4(.4:?<2>)4:
@M02996:162:000000000-B87FG:1:1101:6522:7731 1:N:0:ACTGAGCG+TATCCTCT
CCTACGGGTGGCAGCAGTGGGGAATATTGCACAATGGGCGCAAGCCTGATGCAGCGATGCCGCGTGAGGGAAGAAGGTTTTCGGATTGTAAACCTCTGTCAACAGGGACGAAAATGACTGTACCTGTGAAGGAAGCTCCGGCTAACTACGTGCCAGCAGCCGCGGTAATACGTAGGGAGCGAGCGTTATCCGGAATTACTGGGTGTAAAGGGAGTGTAGGCGGGACTGTAAGTCAGATGTGAAATATGCCGGCTCCACCGGCAGACTGCATTTGAACCTGCGGTTCTTGATTGAAGTAGAG
+
8ACCC>DA>0)===8====;;88BFGGGGGGGGFGGGGGGGGGGGGGGGGGGEFFGGGGGGGGGGGGGGGGGGFGGGGGGGGGGGGGGGGGFFGGGGGFGFGGFGGG?FGGGGGGGGGGEFGGGGGGFGGGGGGGGFGGGGGGCGGGGGGFGGGGGDGGGGGGEECECCFGDDGGGDGGGGDFBGDDDGGGGGFGGFFFFGGGFGGFFFAF5*).0?<FFFG5D5BDFA6FB9<BFBFFD<:<4699>D29@B9((5:D>>E9>::>:?AGBF2@F4<B:3)4<B?<A4))).)-61.4).
@M02996:162:000000000-B87FG:1:1101:6503:7731 1:N:0:ACTGAGCG+TATCCTCT
CCTACGGGTGGCAGCAGTGGGGAATATTGCACAATGGGCGCAAGCCTGATGCAGCGATGCCGCGTGAGGGAAGAAGGTTTTCGGATTGTAAACCTCTGTCAACAGGGACGAAAATGACTGTACCTGTGAAGGAAGCTCCGGCTAACTACGTGCCAGCAGCCGCGGTAATACGTAGGGAGCGAGCGTTATCCGGAATTACTGGGTGTAAAGGGAGTGTAGGCGGGACTGTAAGTCAGATGTGAAATATGCCGGCTCAACCGGCAGACTGCCTTTGAAACCGGGGTTCCTGAGTGACGGAGGG
+
ACCCCDF9=0)========;;88BFFGGGGGGGGGGGGGGGGGGGGGGGGGGGGGGGEGGGGGGFGGG8FFGGGGG?BFGGGGGDFGGGGGGFGGGGCFGG<FGGGGGGGGGGGGCFFEDFEDF9AC8,:7DEGFD3@FEGGG7FEG988DEFGGFGGGGGCE>CC78B,249>DCC:71*:/5EDG*;+;BEDEGFDG@>FFAEGFFFFGD5>.2?<FGFEGC2729>F7?4))/-6*2.2)9>994>)4>903<7CF6(5(4(()))(2<>.1CB2((()(,-((..)3:<2.,)(-(-
@M02996:162:000000000-B87FG:1:1101:26202:7774 1:N:0:ACTGAGCG+TATCCTCT
CCTACGGGAGGCTGCAGCTAAGAATATTCCGCAATGGACGAAAGTCTGACGGAGCGACGCCGCGTGGATGATGAAGGTCGGAAGATTGTAAAATCCTTTTAAGTATGAAGAATAAGCAGGACAGGTAATGGTCCTGTGGTGACGGTAGTACTTGAATAAGCAACGGCTAATTACGTGCCAGCAGCCGCGGTAATACGTAAGTTGCGAGCGTTGTTCGGAATTATTGGGCGTAAAGGGCATGTAGGCGGATATGCAAGCTTGGTGTGAAAGGCGGGAGCTCAACTCCCGAACTGCGTTGAGG
+
8ACCCA:581)=;====;==<;6;FGGGGGGGGGGGGGGG@FGGGGGGGGGGGGGEGGGGGGGGGGGGGGGGGGGGGGGGGGGGFGGGGGGGGGGGGGGGCFGGAGFGGG<FE<FEFGGGCG=FGGCGDFGGF8EEDDFGEGGEGGGEGFFGGGFFEE?FGCDEGGGGEGGGGGGGGGGGGFFFGCDGGGGGGFFGAGF6DDFFFDBFBECGG>FGGFDDFFFFF?FG?FG38:)76?)>2:<FAFDB)4?F>A>48:C<B5><::)5*./.,(8/8917?FB<<?B;493?<?23.((.(
@M02996:162:000000000-B87FG:1:1101:17198:7777 1:N:0:ACTGAGCG+TATCCTCT
CCTACGGGTGAGCTGCAGTGGGGAATATTGGACAATGGGGGCAACCCTGATCCAGCAACGCCGCGTGAGTGAAGAAGTATTTCGGTATGTAAAGCTCTATCGATGGGGAAAAAGATGATGGTACCCACATAAGAAGCCCCGGCTAACTACGTGCCAGCAGCCGCGGTAATACGTAGGGGGCAAGCGTTATCCGGATTTACTGGGGGTAAAGGGAGCGTAGACGGAATGGCAAGTTTGAAGTGAAAACCCTGTGCTTAACACAGGAATTGCTTTGAAAACTGTCAATCTAGAGTTCTGGAGG
+
88BCCF:580)=====;==CFGGFGGGGGGGGGGDGGGGGEGGGGGGGGFFGGFGGGGGGGGGFGFFFGGFFFGGFGG,FFFGGGGGGGGGGGGGGGGFGGEFGGGGGGGGGGGGGGGGGDFEFGGGGGGGGGGGFFFGGGEGGGGGGBFEG8FGGGGGGGGGGGGGG*;;?*?EFEGGGGGFFFGGGGGFFGBGGFGGFGFG:*9>>?9>FGF>DD>DGE7C9EFFGFFG6<FFFAD*:696FAFFFG?2?>AAFFDF22)4(,7>?FAFAD7?CF9B>AFFA54<<445>AAB9624<(
@M02996:162:000000000-B87FG:1:1101:17180:7783 1:N:0:ACTGAGCG+TATCCTCT
ACTACGGGTGCGCTGCAGTGGGGACTATTGGACACTGGGGGCAACCCTGATCCAGCAACGCCGCGTGAGTGAAGAAGTCTTTCGGTATGTAAAGCTCTATCGATGGGGAAAAAGATGATGGTACCCACATAAGAAGCCCCGGCTAACTACGTGCCAGCAGCCGCGGTAATACGTAGGGGGCAAGCGTTATCCGGCTTTACTGGGGGTAAAGGGAGCGTAGACGGAATGGCAAGTTTGAAGTTCAACCCCTAGTCTGACCACAGGAATTTCTTTGAAAACTTTCCATCTAGTGTTGTGGAGG
+
68AA@B=5:0=8===66;;;C<F>+FFGCFGGFF<EFFGG7FGGGGGGGFCFGFEFFFFGGGGGGFFGGGGGFFEFFF9EFGGGGC?DECFGGDFGGGFGGGG8FEFG:FFFE@DFGGGG9A9EFGFGD8@,3FDFGGGG7>EEGGF9@D>:,5>7D6:<,;CEF*9:EFC?D?A7CC?5?55>**:CG5CFC:**:<CFG+=)*17B6=*<9:57<75D@<CD1859(.0/,:A?AA9F4*)1.*)-1,(8))6))+2.-.,(,14)*)22:47+/)(.-*)))-.6)-)..).,)4)((
@M02996:162:000000000-B87FG:1:1101:9752:7841 1:N:0:ACTGAGCG+TATCCTCT
CCTACGGGAGGCAGCAGTGAGGAATATTGGTCAATGGGCGGAAGCCTGAACCAGCCAAGTAGCGTGCAGGATGACGGCCCTATGGGTTGTAAACTTCTTTTACCCGGGAATAAAGTTCGGGACTTGTCCCGCTTTGCATGTACCGGTTGAATAAGGACCGGCTAATTCCGTGCCAGCAGCCGCGGTAATACGGAAGGTCCGAGCGTTATCCGGATTTATTGGGTTTAAAGGGTGCGTAGGCGGGCCTGCAAGTCAGCTGTGAAAACCTGCGGCTCAACCGTAGGCTTGCCGTTGATACTG
+
8ACCCE=@)1)=========;;;EFGGGGGGFGGGGGGCFGGGCFGGGGGGGGGGGG<F6,<FGGGGGGGGGGGGGGGGGGGGGGGGGGGFGGGGFFGGGGE,AFFGGGDGGG,AF,CC++>FEFCEA9F+FEGFFG9DGFEGGC+6+>:DGG9E:F,=FEGGDC7EFGGGGGD7<FGGGGGFFGGC*;C>8EE*=5CCA<9CDGGFA>FGGG:EGGFGGFFEGGD6:.6CD(465<?EG>/4)40.25:7*-.644<0:764>4,:?FF<B>>F+=0:>?0(42:?2-(-4:(()16:<
@M02996:162:000000000-B87FG:1:1101:25440:7846 1:N:0:ACTGAGCG+TATCCTCT
CCTACGGGTGGCTGCAGTCGGGAATATTGCACAATGGAGGAAACTCTGATGCAGTGACGCCGCGTATAGGAAGAAGGTCTTTGGATTGTAAACTATTGTCGACAGGGAAGAAACAAATGACAGTACCTGTGGAGGAAGCTCCGGCAAACTACGTGCCAGCAGCCGCGGTAATACGTAGGGAGCGAGCGTTATCCGGATTTATTGGGTGTAAAGGGCGCGTAGACGGTTTGGTAAGTTAGTTGTGAAATCCCCGGGCTCAACCTGGGAACTGCAGCTAAAACTGCTTAACTTGAGTACGGGG
+
8ACCCF8):1)========8888@FGGGGGGGGGGGGGGGGGGGGGGGGGGGGGGGGGGGGGGG@CGGGGGGGGGGGGGGGGGGGGGGGGGGGGFGGGGGGGGGGGGGGGGGGGGGGGGGGGGGGGGGGGGGGGGGGGGFGGGGGGG@FGGGGGGGGGGGGGGGEGGGGGCCDGGGGGGCFDFF>DGGGGCFGFGGFGDFGDFFGGFFFFGCF=DGGBGGFG=FG>CD?FGFFA7=AFF>:?97<FFBFBFF9>>>>FFD<)8BF?<:FDFB<?F;9<BF?@B72<24<<>FA?249:>90
@M02996:162:000000000-B87FG:1:1101:15883:7849 1:N:0:ACTGAGCG+TATCCTCT
CCTACGGGTGGCAGCAGTGGGGAATATTGGGCAATGGGGGAAACCCTGACCCAGCAACGCCGCGTGAAGGAAGAAGGCCTTCGGGTTGTAAACTTCTTTTAGATGGGACGAACAAGATGACGGTACCATCAGAAAAAGCAACGGCTAACTACGTGCCAGCAGCCGCGGTAATACGTAGGTTGCAAGCGTTGTCCGGATTTACTGGGTGTAAAGGGCGTGTAGGCGGAGCTGCAAGTCAGATGTGAAATCCCGGGGCTCAACCCCGGAACTGCCTTTGAAACTGTAGCCCTTGAGTATCGGG
+
88BCCE8580)========;;88BFFGGGGGGGGGGGGGGGGGGGGGGGGGGGFFGGGGGGGGGGGGGGGGGGGGGFGGGGGGGGGGGGGGGGGGGGGGGFGEGGFGGGGGGGGGGGG<FFEFGFGFFGGGGGG8DFEGF8F8FGGGGGGGGGGGGGGGGFGGGGGGCGGGGFGD9?EGGGGFFCCFCDGGGGFGE>GGFDGGCGGFBEFF+:63DG>GG>FFFEEEGFFGFF<7F<AF76::?DF?>FFBFFFFF>FC2:FBFFF>1>:F?(5?CF9A44@AAA6:<4??F7?>966:4,
@M02996:162:000000000-B87FG:1:1101:12084:7853 1:N:0:ACTGAGCG+TATCCTCT
CCTACGGGCGGCAGCAGTAGGGAATATTGCACAATGGGGGAAACCCTGATGCAGCAACGCCACGTGTGGGAAGAAGCATTTCGGTGTGTAAACCACTGTCGTGAGGGAATAATGCTTAATTTCGGTTAAGTTGAATGTACCTCGAAAGGAAGCACCGGCAAACTTCGTGCCAGCAGCCGCGGTAATACGAGGGGTGCAAGCGTTGTTCGGAATCACTGGGCGTAAAGGGAGCGCAGGCGGAGATGCAAGCAGTCTGTACAATACCGGGGCCCAACCCCGGACCTGCAGACTGGACTGTTT
+
88BCCA1)80)8888;;<;<;8;CFGGGGGGGGGGGGGGGGGGGGGGGGGGGGGGGGGGGGGGGFGGGGGGGGGGGGGGGGGGGGGGGGGGGGGDGGGFGGG7FGGGGGGGGGGGGGGFGGGGGGGEBFFGGGEFGGGGGGGGCCFECGCFGGFGGG>CFGFGEFGDGFGGGCGGGGGGGGGFFGFCFGFDGGBGGFGGFGGGFGGFFE>DEDFFGGFGFFGG)A5<D:>DD>BFD>BFGBG9F<F=BFFFFBFFFFFG9<FAFF<B0>>DB?BDEBBF16EF??B:?64.8??FFFAAA
@M02996:162:000000000-B87FG:1:1101:9761:7859 1:N:0:ACTGAGCG+TATCCTCT
CCTACGGGAGGCAGCAGTGAGGAATATTGGTCAATGGGCGGAAGCCTGAACCAGCCAAGTAGCGTGCAGGATGACGGCCCTATGGGTTGTAAACTGCTTTTAACCGGGAATAAAGTGCGGGACTTGTCCCGCTTTGCATGTACCGGTTGAATAAGGACCGGCTAATTCCGTGCCAGCAGCCGCGGTAATACGGAAGGTCCGAGCGTTATCCGGATTTATTGGGTTTAAAGGGAGCGTAGGCGGGCCTGCAAGTCAGCTGTGAAAACCTGCGGCTCAACCGTAGGCTTTCAGTTGAAACTG
+
88BCCFA)):1=========;;;CFGGGGGGGGGGGGGGGGGGGGGGGGGGGGFFFGGGGGGGGGGGGGGGGGGGGGGGGGGGGGGGGGGGGGGGCFGGGG@AFGGGGFGGGGGGGCFEE7FFGGFFFGGGGGGGFGFGGGFGGGGGGGGGGGGGGGGGGGGGGFGFGGGGGGGGGGFFGGGFFGGGDFFGCEBGGDGGFGDGFGGFFFFGGGFFGGFGGFGGGEEGFD?F>:1>:3:EC8C>;>DB?FF2?BF)6:F447BF9<::35?D14-8<??1(,8(8<D0())65:><:F<>>
@M02996:162:000000000-B87FG:1:1101:25577:7866 1:N:0:ACTGAGCG+TATCCTCT
CCTACGGGTGGCAGCAGTGAGGAATATTGGTCAATGGGCGGAAGCCTGAACCAGCCAAGTCGCGTGAAGGATGAAGGTATTATGTATTGTAAACTTCTTTAGCAGTGGAGTAATAAGGGGCTCGTGAGCCCTGATGCAAGTACACTGAGAATAAGGATCGGCTAACTCCGTGCCAGCAGCCGCGGTAATACGGAGGATCCGAGCGTTATCCGGATTTATTGGGTTTAAAGGGTGCGCAGGCGGCTTTTTAAGTCAGCGGTAAAATCGTGGGGCTCAACCCCATCCTGCCGTTGATACTGGG
+
ACCCCD=501)====;===;;;;CFGGGGGGGGGGGGGGGGGGGGGGGGGGGGFFGGGGGGGGGFGGGGGGGGFFFFGGGGGGGGGGGGGGGGGGGGGGGGGGGGGGGGGGGGGGGGGGGGGGGGGGGGGGGGGGGGGGGGGGGGGGGGGGGGGGGGGGGGGGGGGGGGGGGGGGGGGGGGGFFGGGGGGGGGFGGFGGFGGGEGGFFFFGGGFFGGFGGFGGGGEE>>FFFFFFFFFFG>GFEFB:?CF?FFFADFGGFBFFFF?<B58>>F>FGFB?FFFFB:?BF?984::A266971
@M02996:162:000000000-B87FG:1:1101:25449:7866 1:N:0:ACTGAGCG+TATCCTCT
CCTACGGGTGGCTGCAGTCGGGAATATTGCACAATGGAGGAAACTCTGATGCAGTGACGCCGCGTATAGGAAGAAGGTCTTTGGATTGTAAACTATTGTCGACAGGGAAGAAACAAATGACAGTACCTGTGGAGGAAGCTCCGGCAAACTACGTGCCAGCAGCCGCGGTAATACGTAGGGAGCGAGCGTTATCCGGATTTCTTGGGTGTAAAGGGCGCGTAGACGGTTTGGTAAGTTAGTTGTGCAATCCCCGGGCTCAACCTTGTAACTGCAGCTAAAACTGCTTAACTTGAGTACGGGG
+
88BCCF))11)==886===8888@FGGGGGGGGFFGEFGG7EGFGGGFFGFGAEGGGGGGGGGGGEGGGGFGGFFGGGGEGGGGGGGEEGGGGGGGGEFGGGGEEGGGFGGGGGGGGGGFGGGGGGGGGGCFCFDGDDFGGGGGGEEFFGGGGGGGGGFG8+DE@GGGGGGGDFGG:CEGFGFB5CDGGG*;EFCG:D:F+@C69CEDFFGC76BGG@GGFECFGFCG6@C>2)596AFG<?A3)@9:D(57>;;FFGG<:FB)..62FAFBDFFA@<A><F<?<4<>AF<<A:<6=:(6(
@M02996:162:000000000-B87FG:1:1101:8199:7879 1:N:0:ACTGAGCG+TATCCTCT
CCTACGGGAGGCTGCAGTCGAGGATCATTTGCAATGGGCGAAAGCCTGACAATGCGACGCTGCGTGGAGGATGAAGGCCTTCGGGTTGTAAACTCCTGTCATAGGGGAACAGGCGATCTTACCTAATACGTAAGTGAGTTGAGTGTACCCTAAGAGGAATTGGCGGCTAACTCTGTGCCAGCAGCCGCGGTAATACAGAGGCCAAGAGCGTTGTTCGGATTTACTGGGCGTAAAGGGCGCGTAGGCGGTCTTGCGTGTCAAGGGTGAAATCTCCGGGCCCAACCCGGAAAGTGGGGTTGAA
+
8ABCCEFF5:)=;=6;;==8888FFGGGGGGGFEDFGGFFFGGFGGGGGGGCEFFFCGGGGFGGFFGGGGGGGGGGFGGGGGGGGGEGGGGGGFGGGGFGGGGGGGGGGGGGFGGGGGGGGGGGGGFFEGGGGGGFGGGGGCFFFFGGGGGGFGGGGGGGGGGGGGGGGGGGGGACFGGDGGFFGFGGGGD88FGGFGGFGDFFCCAFF>7=CBFCD>5CEFGGCFG43>DDFFA?61.941,<?FB1136@AF0,,:<A47)((3:?7:;-5<DGB9F>?3:??619992.-)((0(-2)
@M02996:162:000000000-B87FG:1:1101:12849:7882 1:N:0:ACTGAGCG+TATCCTCT
CCTACGGGAGGCTGCAGTCGAGGATCATTTGCAATGGGCGAAAGCCTGACAATGCGACGCTGCGTGGAGGATGAAGGCCTTCGGGTTGTAAACTCCTGTCATAGGGGAACAGGCGATCTTACCTAATACGTAAGTGAGTTGAGTGTACCCTAAGAGGAATTGGCGGCTAACTCTGTGCCAGCAGCCGCGGTAATACAGAGGCCAAGAGCGTTGTTCGGATTTACTGGGCGTAAAGGGCGCGTAGGCGGTCTTGCGTGTCAAGTGTGAAATCTCCGGGCCCAACCCGGAAAGTGCGCTTGAA
+
88CCCB=5:))====;====888@FFGGGGGGGGGGGGGGGGGGGGGGGGGGGGGGGGGGGGGGGGDGGGGGGGGGGGGGGGGGGGGGGGGGGGGGGGGGGG@AGGGGGGGG<FGGGGGGFGGGD@C5FDF,DFGGFEGG9E=FDFGGGGGDFGGGGGGGGGFGFGGGGGGGGGGGGFFGGGFFGGGGGCD5;BFGFGCFGGGFGGFFFFDGGFFFDFGGFGGGGFGGB@DEF?4F?BFG697@?FD>GFFFA>6>?EF<A665A4>A6<><<ABGEBFFF>BFF79949?F>>B>BFB:8
@M02996:162:000000000-B87FG:1:1101:10824:7896 1:N:0:CCTGAGCG+TATCCTCT
CCTACGGGAGGCAGCAGTGAGGAATATTGGTCAATGGGCGAGAGCCTGAACCAGCCATGTCGCGTGGAGGAATAAGGATCTATGGTTCGTAAACTCCTTTTGCGGGGGGATAAAGTGCGGGACGCGTCCCGTATTGCAGGTACCCCGCGAATAAGCATCGGCTAACTCCGTGCCAGCAGCCGCGGTAATCCGGCGGATGCGAGCGTTATCCGGTTTTATTGGGTTAAAAGTGTGCGTAGTCGGCCCCTTCAGTCGGCGGTGACATTTCCGTGCTCCACCCGGCCACTGCCGTCGACACGCG
+
68ACC>1:81)8===;==;=;CCFFCGGGGGGGGGGGDCFF@FFFGGGFFGGGFFFFGGFGGGG7C@CFGGGFFFG<ACGGGGGGGGGGGCFFGGG8FFFD<=C:CGGGDE:F;=;,3=C*4F7F*=CFF8@EGG?F<+*;CFGD8CC58?EGGGGF7CEGGGG+<C?FEGGGGF6*:CFFGE@5>57*+*/*)2*.)).5*/<:DFE@F7C3)097)7*1<*9:)<:5?0*..6)-8>*-9933>.3*4<?46161*)-()).:44.140(--*+021(,)((43()30(-,33;5;((-
@M02996:162:000000000-B87FG:1:1101:24269:7899 1:N:0:ACTGAGCG+TATCCTCT
CCTACGGGAGGCTGCAGTAGGGAATTTTCGTCAATGGGGGGAACCCTGAACGAGCAATGCCGCGTGAGTGAAGACGGTTTTCGGACTGTAAAGCTCTGTTGCGAGAGAAAAACGGTATGGATAGGGAATGATCCATAAGTGATGGTATCTCGCCAGAAAGTCACGGCTAACTACGTGCCAGCAGCCGCGGTAATACGTAGGTGGCGAGCGTTGTCCGTAATGATTTGGAGTAAAGGGTGCGTAGGTGGCATGGTCAGTCTGAAGTCAAAGCCGGCAGCTCAACGGTCGTACGCTTTGGAAA
+
8ACCCDF981)8=;8;=====8;;C@FGGGGGGGGGGGGGGGGFFGGGFFFGGFFEGGGGGGGGFGGGGGGGGGGGGGGGGGGGC<FGAFGGCAFGGDGGFFFCC@FFGFDFFBFBCFGGEF9CCFFGGFFGFGGGGFFFGFGGGGGFF9CC5FEEFFGGGF+5<CCEGFGGGDG=E=EFGG4);DDGGD5:EFCG>F*)9CF:FDEBEB5C)0409(*9FFCFG*<*()97<)64-4@C19()-**-*(5>(-).30;<46)8<DAA*-*4717:73(544,-(-,(-.-41112*(2).
@M02996:162:000000000-B87FG:1:1101:12823:7901 1:N:0:ACTGAGCG+TATCCTCT
CCTACGGGAGGCAGCAGTGGGGGATATTGCACAATGGGGGAAACCCTGATGCAGCGACGCCGCGTGAGTGAAGAAGTATTTCGGTATGTAAAGCTCTATCAGCAGGGAAGAAAATGACGGTACCTGACTAAGAAGCTCCGGCTAAATACGTGCCAGCAGCCGCGGTAATACGTATGGAGCAAGCGTTATCCGGATTTACTGGGTGTAAAGGGAGCGTAGACGGCGAGGCAAGTCTGATGTGAAAGCCATGGGCTCAACCCATGAACTGCATTGGAAACTGTCTTGCTTGAGTGTCGGAGAG
+
-8BCCA=551)===8====;;88@FGGGGGGGGGGGGGGGGGGFGGGGGGGGGFFEFGGGGGEGFGGGGGGGGGFFGGGGGGGGGGGGGGAFGFGGGGEFGGGGGFGFFGFF,FFEEGG+@FGGGFGGGGCE9BGFCFGGCEEGGFFFGGF8FGFGGFFGG?E7FE>CCFFGGGGGGGGGFGF;EGGGGGGCEDEGFGGFDGGFEGAFFF7E4:B5C<G3@EGDE):5;FF>9<49A<?C<7<=)7F:FFBF02:B?GGF6F?>A<AFF2CAF06CF?FBFBFFABBA<<)6866(7(4(8
@M02996:162:000000000-B87FG:1:1101:10833:7914 1:N:0:ACTGAGCG+TATCCTCT
CCTACGGGAGGCAGCAGTGAGGAATATTGGTCAATGGGCGAGAGCCTGAACCAGCCATGTCGCGTGGAGGAATAAGGATCTATGGTTCGTAAACTCCTTTTGCGGGGGGATAAAGTGCGGGACGCGTCCCGTATTGCAGGTACCCCGCGAATAAGCATCGGCTAACTCCGTGCCAGCAGCCGCGGTAATACGGAGGATGCGAGCGTTATCCGGATTTATTGGGTTTAAAGGGTGCGTAGGCGGCCCCTTAAGTCGGCGGTGAAATTTCCGGGCTCAACCCGGTCCCTGCCGTCGAAACTGG
+
8ACCCD@=)10====;====;;;CFFGGGGGGGGGGGGGGGGGGGGGGGGGGGFFGGGGGGGGGGGGGGGGGGGGGGGGGGGGGGGGGGGGGGGGGGGGGGGGGGGGGGGGGGGGGGGGDFGGGGGEGGGEGGGGGGGGGGFGGGGGGGGGGGGGGGGGGGGGGGGGGGGGGGGGGGGGGGGFFGGGGGGGFGFGGFFGFDDGFGGFFFFGGD>DGGFGGFGGGGBECDFFDF:<>::BG8/4<>EFFGFBF<:3>9CD9>FFBFFDF?0D9>3FGFFFFB>9((44)48381((-04)6?
@M02996:162:000000000-B87FG:1:1101:24281:7917 1:N:0:ACTGAGCG+TATCCTCT
CCTACGGGAGGCTGCAGTAGGGAATTTTCGTCAATGGGGGGAACCCTGAACGAGCAATGCCGCGTGAGTGAAGACGGTTTTCGGACTGTAAAGCTCTGTTGCGAGAGAAAAACGGTATGGATAGGGAATGATCCATAAGTGATGGTATCTCGCCAGAAAGTCCCGGCTAACTACGTGCCAGCAGCCGCGGTAATACGTAGGTGGCGAGCGTTATTCGGCATGGTTGGGGGTTATGGGGTGGTAAGTGGGCTTGGCAGTCTGAAGTCCAAGCCGGCAGCCCCAGTTTCTTACGGTTTGGAAA
+
88BCCD)1)1)===8;==;==8;;C<FGFGEGGGGGFG7F+CEEGGGGG8FFFFG>FFGGGGGGGGGGDFGGGGGGGGDGGGGGGEGGGGGGGGGGGCFGGGCEG<CCFFFGFGGE>FCC,?CAC,<:<<?@A@F;2:<CECE<FFF99+B8EE*:EF4C<;2BFG=EEGCFGG57@=5?FC))0995)*/:A@9+)20)9CG@*)00))/1/84:90)9)**2+0C)()))-)-).(.)-94*.913*(.)4,(,,*7:)*-).)))/598(1)*0(,(()(.)).))))((((-),(6.
@M02996:162:000000000-B87FG:1:1101:28299:7929 1:N:0:ACTGAGCG+TATCCTCT
CCTACGGGTGGCAGCAGTGGGGAATATTGCACAATGGGGGAAACCCTGATGCAGCGACGCCGCGTGAGTGAAGAAGTATCTCGGTATGTAAAGCTCTATCAGCAGGGAAGAAAATGACGGTACCTGACTAAGAAGCCCCGGCTAACTACGTGCCAGCAGCCGCGGTAATACGTAGGGGGCAAGCGTTATCCGGATTTACTGGGTGTAAAGGGAGCGTAGACGGCGGTGCAAGTCTGATGTGAAAGCCCGGGGCTCAACCCCGGTACTGCATTGGAAACTGTACTGCTAGAGCGCAGGAGAG
+
8ACCCBD5=1)=;==;==;;;88BFGGGFGGGGGGGGGCFEGGEEFGGGFGGGFFEGGGGGGGGFGGGGGGGGEEGC<,<EFGGC,FFGGGGGGGGG<FGGD8?B7FGGGGGDGF<?BEG:<4,AB8FFGCF9FGFD8EGDGG7B8FGGDFCF:>EFCFCGGE@CCC*DF?CFGC=8C==E*..C7*/97;;8BEC4::ACC5FGCBF=6FE4D@5C6DD?EEDC>:C>FCB6<<F))/2-2)1675,>;0:>0:77AF?:>6>;04>?A792:F7?76<4794))-5)43)(-34)-442
@M02996:162:000000000-B87FG:1:1101:9318:7944 1:N:0:ACTGAGCG+TATCCTCT
CCTACGGGTGGCTGCAGCTAAGAATATTCCGCAATGGACGAAAGTCTGACGGAGCGACGCCGCGTGAACGATGAAGGTCGGAAGATTGTAAAGTTCTTTTATAACTGAGGAATAAGCATGATCAGAGAAAGGTTATGTGGTGACTGTAGGTTATGAATAAGCAACGGCTAATTACGTGCCAGCAGCCGCGGTAACACGTAAGTTGCGAGCGTTGTTCGGATTTATTGGGTTTAAAGGACGTGTAGGCGGTTCTGTAAGCTTGGTGTGAAAGGCGGGAGCTCAACTCCCGAATTGCGTTGAG
+
88ACCF>):1)====;===;<;;CFGGGGGGGGGGGGGGGGGGGGGGGGGGGGFFGFFGGGGGGFGGGGGGGGFFGGGGGGGGGGGGFGGGGGGGGGGGGEGGGGGGGFFGGGGGGGGGGGGGG:E=FFFE<DGGGGGGGGGGGGGGDGAGGGGGGGGGDFFFGGGGGGEEGGGGCFGGGGFFFFGGGGDDEGFGFFGGFC6FFGGFFDBDGDADFC;D>>?C7C@EGFFGEF4<?<<4>:DB@<7=9CBB><>AB99F<<F6AFFF2*6>?6(8*)4-336336AD:(34??DB27?>1(
@M02996:162:000000000-B87FG:1:1101:27996:7949 1:N:0:ACTGAGCG+TATCCTCT
CCTACGGGGGGCAGCAGTGGGGAATCTTCCGCAATGGACGAAAGTCTGACGGAGCAATGCCGCGTGAGTGATGAAGTTTTTCGGAACGTAAAACTCTTTTGTTTGTGACGAACGTGCTTTCCATCAACAACAGAGAGCAGTGACGGTAGCAAACGAATAAGCCACGGCTAACTACGTGCCAGCAGCCGCGGTAATACGTAGGTGGCGAGCGTTGTCCGGAATTATTGGGCGTAAAGCGCATGTAGGCGGTTTGCTAAGTCTGGAGTGAAAATGCGGGGCTCAACCCCGTATGGCTCTTGAT
+
8ACCC585)1)8888::<::488BBAFGGGGGEEFG8?FGGGGGGGGGGGGGEGGGGGGGGGGGCEGGEGGGFGGGFFGGGGGGGFGGGGGEGGGGGGGGGGGGGGGGGGGGGGF*F*CFGGGGGFEFF7CFGGGGGGGGGCEF:CEFEGG@FGGGGGGFGG6CFEGGGGGGGGGEC675947:8CDDGGGCE:FFFF7?5<G*;<>DDDD>DBFGC1C3DG6CCFCD?57;1::661:989:82?=49(4@(6>ADGFBBF(9?FFA74C2)::EEF;>8??1:0:3-(.442,,0))).
@M02996:162:000000000-B87FG:1:1101:17230:7953 1:N:0:ACTGAGCG+TATCCTCT
CCTACGGGTGGCAGCAGTGAGGAATATTGGTCAATGGGCGGTAGCCTGAACCAGCCAAGTAGCGTGGACGATGACGGCCCTATGGGTTGTAAAGTCCTTTTGCACGGGGGTAAAGTGCGCCACGTGTGGCGCATTGCAAGTACCGTGCGAATAAGCATCGGCTAACTCCGTGCCAGCAGCCGCGGTAATACGGAGGATGCGAGCGTTATCCGGATTTATTGGGTTTAAAGGGAGCGTAGATGGGATGTCAAGTCAGTTGTGAAAGTTCGGGGCTCAACCTTGGAATTGCAGTTGAAACTGG
+
68BCCE8)00)====;===;;;;CFGGGGGGGGGGGGGGGGGGGGGGGGGGGGFFGGGGGGGGGFGEGGGGGGGGGGGGGGGGGGGGGGGGGGGGGGGGGGFGGGGGGGGGGGGGGFGGFGEFGGGF=EGDGGGGDFEFFGGGGCFFGDGEGGFGGFGGGGGGEGGGGGGGFGGGGGGGGGGFFGGGGGGGCEEEGFGGFGDGEGGFDFFGED3BDGBGG?GGGGDFFFFGF60234(0/.05..9.4>2>?AAAFFGGF:F>BBAFAB9<BF;@67:?0<=?)--5)))..56-<9<AF(
@M02996:162:000000000-B87FG:1:1101:28016:7957 1:N:0:ACTGAGCG+TATCCTCT
CCTACGGGGGGCAGCAGTGGGGAATCTTCCGCAATGGACGAAAGTCTGACGGAGCAATGCCGCGTGAGTGATGAAGTTTTTCGGAACGTAAAACTCTTTTGTTTGTGACGAACGTGCTTTCCATCAACAACAGAGAGCAGTGACGGTAGCAAACGAATAAGCCACGGCTAACTACGTGCCAGCAGCCGCGGTAATACGTAGGTGGCGAGCGTTGTCCGGAATTATTGGGCGTAACGCGCATGTAGGCGGTTTTCTAAGTCTGGAGTGAAAATGCGGGGCTCAACCCCGTATGGCTCTGGAT
+
68BCCA>@5:18788::<:::888EFGGGGGGGGGGGGGGGGGGGGGGGGGGFFCDFFGGFGGGFFEFGGGGGFGGGGGGGGGGEGGGGGGGGGGGGGGGGGGGGGGCFEEGGGGGGGGGGGGGFFCGGAF7CFGGGGGGGG9FGDCGGGG9FGGEGGFFFGCFGEGGEGGGGGGGEFGGGGFFGGFGGGGGG5CGFGGFGGGFGFDFEFGEGFFFF?C*.;EGGFFC:FGE0:(>67:C?GA=5F@9)-4)42:<-CGFFFF287:AFAFA>2>:>B;>?F>B??F;8>17?14>F4>44
@M02996:162:000000000-B87FG:1:1101:17214:7961 1:N:0:ACTGAGCG+TATCCTCT
CCTACGGGTGGCAGCAGTGAGGAATATTGGTCAATGGGCGGTAGCCTGAACCAGCCAAGTAGCGTGGACGATGACGGCCCTATGGGTTGTAAAGTCCTTTTGCACGGGGGTAAAGTGCGCCACGTGTGGCGCATTGCAAGTACCGTGCGAATAAGCATCGGCTAACTCCGTGCCAGCAGCCGCGGTAATACGGAGGATGCGAGCGTTATCCGGATTTATTGGGTTTAAAGGGAGCGTAGATGGGATGTCAAGTCAGTGGTGAAAGTTCGGGGCTCAACCTTGGAATTGCAGTGGAAACGGA
+
88BCCF==)0);==8;===;;;;CFFFGGGGGGGGGGGGGGGGGGGGGGGGGGFFGGGGGFFFCBFGEFGGGGGGGGGGGGFCGGGGGGGGGGGGGGGGGGGGGGGGGGGG@FFGGGGGGGGGGGGGFGGGGGGGGGGGGGGGGGGGGGGGGGGGGFGGG5CFGFGGGGGGGGGGGGGGGGGFFGGDGGGGFGFEGFGGFGGDBGGFFFFGGGFFCC47:=FGDG>FFDFG3:04:9BD*6F?>7)0.0:49<<<A2+05(93<2)62@;C>90>+64:?)6:).)5>6))6((..*.(((
@M02996:162:000000000-B87FG:1:1101:22783:7965 1:N:0:ACTGAGCG+TATCCTCT
CCTACGGGAGGCAGCAGTGGGGAATATTGCACAATGGGCGAAAGCCTGATGCAGCGACGCCGCGTGAACGAAGAAGTATTTCGGTATGTAAAGTTCTATCAGCAGGGAAGAAAAATGACGGTACCTGACTAAGAAGCACCGGCTAAATACGTGCCAGCAGCCGCGGTAATACGTATGGTGCAAGCGTTATCCGGATTTACTGGGTGTAAAGGGAGCGCAGGCGGTACGGCAAGTCTGATGTGAAAGCCCGGGGCTCAACCCCGGTACTGCATTGGAAACTGTCGAACTAGAGTGTCGGGGG
+
88CCCB85510=========;88BFGGGFGGGGGGGGGGGGGGGGGGGGGGGGFFGGGGGGGGGGGGGGGGGGGGGGGGGGGGGGGGFGGGGGGGGGFFGGGGAFGF=FEGGGFFGGGGGGGGGGGFFFFAFDFDFGFGGGDEEEFGGGGGGGGGGGGGGGGGGGEGCEGGGGGGGGGGGGGAFGDDGGGGGGEGGFGFFDCFFCDBFF=FGGFFGGFGCEEG3EFGGFFGBFFAFAFFGA::9:FFFG;6@>>BF??FFFE9>FFFFFB26<?FDFA?42=A6?FFB23)4--5607(4;
@M02996:162:000000000-B87FG:1:1101:22076:7973 1:N:0:ACTGAGCG+TATCCTCT
CCTACGGGAGGCTGCAGTGAGGAATATTGGTCAATGGGCGAGAGCCTGAACCAGCCAAGTAGCGTGCAGGATGACGGCCCTATGGGTTGTAAACTGCTTTTATGCGGGGATAAACGAGGGGACGTGTCCCCTTTTGCAGGTACCGCATGAATAAGGACCGGCTAATTCCGTGCCAGCAGCCGCGGTAATACGGAAGGTCCGGGCGTTATCCGGATTTATTGGGTTTAAAGGGAGCTTAGGCCGGACTTTAAGCGTGTTGTGAAATGTAGTCGCTCAACGGGTGCACTGCAGCGCGAACTGG
+
8ACCC>:5=)0=======;==;;;FFGGGGGGGGGGGGGGGGGGGGGGGGGGGGGGGGGGGGGGGGGGGGGGGGGGGGGGGGGGGGGGGGGGGGGEGGGGGFGGGGGGG@FGFCGGDDEGCECCGEFFGGGGGGGGGGFGGGGGCGGGGGGGGGGD@FGGEGGGCFGGGGGCDGGCF6CFGD;BCDCDFFGCGFGGFGFFGDCEGGD)7@FGGEBGGFGF6EFDGD?C<FFBBB2)4<F452(8(.)8D><FB6-4:794,94))4).9A:(2(0:7(:6?DB?:AD().5?B6((5418:
@M02996:162:000000000-B87FG:1:1101:21053:7976 1:N:0:ACTGAGCG+TATCCTCT
CCTACGGGTGGCTGCAGTCGAGGATCATTTGCAATGGGCGAAAGCCTGACAATGCGACGCTGCGTGGAGGATGAAGGCCTTCGGGTTGTAAACTCCTGACATAAGGGAACAGGCGAGGGTACCCAATACGTACCTTAGTTGAGTGTACTTTAAGAGGAAGCGACGGCTAACTCTGTGCCAGCAGCCGCGGTAATACAGAGGTCGCAAGCGTTGTTCGGATTTACTGGGCGTAAAGGGCGCGTAGGTGGCTATGCGTGTCGGATGTGAAATCTCCGGGCTCAACCCGGAAAGTGCGTCCGAA
+
[truncated: 83,678,414 more chars]
