# Supplementary material for: Long-term storage of feces at −80 °C versus −20 °C is negligible for 16S rRNA amplicon profiling of the equine bacterial microbiome
Source: PeerJ. 2021 Mar 9;9:e10837. doi: 10.7717/peerj.10837 (PMC7953882; doi:10.7717/peerj.10837)
Supplement: Supplemental Information 17 [file peerj-09-10837-s017.zip › SI_2014_16S_K80_L001_R1_001.fastq]

@M02996:162:000000000-B87FG:1:1101:19075:1594 1:N:0:ACTGAGCG+CTCTCTCT
CCTACGGGGGGCTGCAGTCGAGGATCATTCTCAATGGGCGAAACCCTGACCATGCCCCGCCGCGTGCATGATGAAGCCCTTCTGGTTCTTAACTCCTTTCTTTCGTGAACTGCCCATCCCTCCCTCTCCCTCCTTCCCTTTCTTCTTCCCTTCCAGGTATTGTCCCCTCACTCCCTCCCCGCAGCCTCTCTAATTCATCTGCCTATTCCGCTGTTCTGTTTTTCTTGGCTTCTCTGCCGCGTTCGCCTTCTTTCCTTCCTCGTCTTACATCTCCCGCCTCTCCCCCGCACCTTCGCTTTTT
+
8ACCCD=>):)8788::::8,874??,B,-,C,,BB8,9>++6+48B:4,-,,9B,,+8++3@>F@++,,:8,3,8,8+3@F,8,88,8,73>3,,7,<,,7,,*,8,57,,,5,,24,,,364,,4,6,4,4+4++++,+++,,4+4433+*+++*+2,+++5,+1****+***2*1/**/))/**2***++0++*****0+*0****0**))/0*)*202**3*+*()*))))1).))(1()())(1.)1).)))+0)))-(,())*.0)..)*)-(-()(.,((((((.).(()(-))
@M02996:162:000000000-B87FG:1:1101:17124:1688 1:N:0:ACTGAGCG+CTCTCTCT
CCTACGGGGGGCTGCAGTGGGGAATCTTCCTCAATGGGCGCAAGCCTGACGGAGCAATGCCGCGTGAGTGATGAAGCCTTTCTTCCCCTTAAGCTCTTTTTTTCATGTCCTATCTCCCCTTCCTTCTTAATCTTTTCTAATGTCCTTACTTTCTGAATAAGCCACCTCTATCTACGTCCCTGCACCCGCGCTAATTCTTTCGTTGCTAGCCTTTTCTGGTTTTTTTCGCCGTTCAGAGCTTTTATCCGTTTGCTTCTCTCCGCCGTTTATCTCCCGGGCCCTCCCCCTTCTGCCTTTGGTT
+
8ACCC>>5)))8788:::,::8,8BEDF<A,C,,CC=,9>++6++BEB,4-4+8@+355,:6C:FC++<C,33,,,,,,3:F,8,,,,:,3,,,3378@8,5*5,<,,7,,,3,2,2,*,,,,,,,,,,,6,12@2,,+,4++7,+1++2+5+2++552,+2++4**33+++1+3*2*11+*.)+**))*)/*)0+/*0***2)*****0*30*00*)***2**20+)(0).(((*)).*(*.*)**(*).))).))+*)(.(((-(())*-).)*),((()(-,-,(((.)).)-/)(((
@M02996:162:000000000-B87FG:1:1101:16856:1746 1:N:0:ACTGAGCG+CTCTCTAT
CCTACGGGGGGCAGCAGTGGGGAATATTGGTCAATGGGGGAAACCCTGATCCAGCGACGCCGCGTGAGTGAAGAAGTATTTCGGTTTGTAAAGCTCTATCAGCAAGGAAGAAAATGACGGTACTTGTCTAATAAGCTCCGGCTAAATACGTTCCAGCAGCCGCGGTAATACGTATGGAGCAAGCGTTATCCGGCTTTACTGGGTGTAAAGGGAGCGTAGACGGCATGGCAAGTCTGATGTGAAACCCCGGGGCCCAACCCCGGGACTCCTTTCGAACCTTTCCGGCTAGCGTGTATGCGGG
+
8ACCCA=A10)8+88::<4::8,8B5BF9-,:C<CEE8+>++=B9CFE45AE,EF:8683@>FGGG+8@EC,8@CF3,88@F,@@*8*@,7<337>>,<3,,,,3,8,,,,4,,2,,3**6*477,+7,,+,+,+2+4>**34*,+5+5*5+=;:0<*28;18**2**2++*2++**+*2*7)7*11*13:*2)229*0*2**02>***1***)))9()*02*)*0**4)*).4)1))02)*)*)00()((.((,((/1-,)(((-4(9)0.)()*)-,)-0),(-((((--(,.)*)(,(
@M02996:162:000000000-B87FG:1:1101:15157:1884 1:N:0:ACTGAGCG+CTCTCTCT
CCTACGGGAGGCTGCAGTGGGGAATATTGCACAATGGGCGAAAGCCTGATGCAGCGACGCCGCGTGAGCGATGAAGTATTTCGGTATGTAAAGCTCTATCAGCAGGGAAGATAATGACGGTACCTGACTAAGAAGCACCGGCTAAATACGTGCCAGCAGCCGCGGTAATACGTATGGTGCAAGCGTTATCCGGATTTACTGGGTGTAAAGGGAGCGTAGGCGGTTTTACAAGTCTGATGTGAAAGCCCGGGGCTCAACCCCGGTATTGCATTGGAAACTGTAGAACTAGAGTGTCGGAGGG
+
88BCCB==):)=;;=;;==;;88BFEFF9E,EFFFGGFEG7@F@@FFGGC<FAFF@@7@:@CFGGG,?<CF,BCCFC,59EF8FF,B,C,:E??AEA?C5,,5,:+@+,?,,,,7,,8++8+?CC,,:3,,,,,,3,>>++@=+,,@;D6@,D<;<C,:AD>5**1**5,513,5A,5=:,=?AEC<4CC>5:5>C=+:@D*5;8D*1+1*/*55):8<*6C=D=>**5*2*.4)=2<@C)2)/-7;6)((72(-))2*,,)0,((4)9)2.2)*+14-6)*.)).5))).64)<()(.(-
@M02996:162:000000000-B87FG:1:1101:15265:1893 1:N:0:ACTGAGCG+CTCTCTCT
CCTACGGGTGGCAGCAGTGAGGAATATTGGTCAATGGTCGGAAGACTGAACCAGCCAAGTCGCGTGCAGGAAGACGGTCCTATGGATTGTAAACTGCTTTTGTACGGGAATAAAGTTCGCGACGTGTCCCGATTGGAATGTACCGTAAGAATAAGGGTCGGCTAACTCCGTGCCAGCAGCCGCGGTAATACGGAGGACCCGAGCGTTATCCGGATTTATTGGGTTTAAAGGGTGCGCAGGCGGAGGCTTAAGTCAGCGGTGAAATTTTCATGCTCAACATGAAAACTGCCATTGATCCTGG
+
88CCCD@5:0);;=8;;==;;;6CFFFGC9CFFFFGG@CFBCF6,CFEF9EFEFGGE,CCFFGGGGE@,FC,BCFGCB?=EEEGG,:99CCC<<C,5CEEA,B,:,@@+4,9,,,99A7+++8+@+8A;A++66+,,,37@@6D+@++6,,8,,6=3@DC6CB7,5@D@@@*9@,9:@7?:?>?=D)9C,=1;)*/)/9.9)15=8B35AF5<>><FADF*AEC=B+2)*:)40286;E)2)-)(0).2))96<)))/)-(5)-4424=)2).-*+/4)((*)))44)43)645:4*.4)(
@M02996:162:000000000-B87FG:1:1101:18739:1903 1:N:0:ACTGAGCG+CTCTCTCT
CCTACGGGGGGCTGCAGTGGGGAATATTGGTCAATGGGCGCAACCCTGACCCAGCAATGCCGCGTGAATGATGAAGCCTTTCTGGTTTTTAACTTCTTTTTATTGGGACGTTACTCACCGTACCTCTTCAATATGCTCCCTCTATCTACGTGCCAGCTGCCGCGGTCTTACGTCCGCAGCAACCGTTATCCGGATTTACTGGTTGTTATGGCCGTTTAGGCGGTACTTCAAGTCCGATGTGTAAGCACCATGCTCACCTTCGTCTCTCCCTTTGCACCTGTTTTTCTTGAGTTCTTTCTT
+
68CCC>:911)8888::::::8,8:?BF9-,C,:C@=,9C=+>+9BFB,,:B,AE,45C4>6CFGG++,<,,,,3C,833@F,<,:>,>+5,<3737>@3,,,3,,8,6***,*2,,5,*6*14,74,,,,7,,,2,4<*,62,,+3+4*3+3<+0:+02;)***1**0++*2**/***/*2).*11*10:**)//9**/0*+/*1)**/***).*90**/**)*.+0.***.-)0((00)*)*)**(*()*,).))/*,4)((.(.))(0-,)*+*..()*)(,..4)),..)-)*).)
@M02996:162:000000000-B87FG:1:1101:18727:1918 1:N:0:ACTGAGCG+CTCTCTAT
CCTACGGGGGGCTGCAGTGGGGAATATTGGGCAATGGGCGCAAGCCTGACCCAGCAATGCCGCGTGAAGGATGAAGGCTTTCGGGTTGTAAACTTCTTTTAAGTGGGACGATAATGACGGTACCACTTGAATAAGCTCCGGCTAACTACGTGCCAGCAGCCGCGGTAATACGTCGGGAGCAAGCGTTATCCGGATTTACTGGGTGTAAAGCGCGTGTAGGCGGTTCATCAAGTCAGATGTGAAAGCACGACGCTCAACTTCGTGTCTGCTTTTGAACCTGATGTTCTTGCTTGTTTGAGAG
+
8ACCCB:90508888::::::888FFGGCE,FFFGGGEDGEFG:9DFGF?FFEFG?BBD>DEGGGG7<,>F,BB>F8:@<FG7FEFF*@,7@F@FFDFF>,7,3,,>:CE****7,,7**<*=<,>>3,,2>7,+5+5>1*=:*,5>+>5=+;<>@E*7:@788*2**2+2/9**2**2:5C5@8>55CC>885:;=*:/:**08C*0*0**))8)92>*7:=)*)+*.***.)-92)9*)*)1))).),(0,(-():*66726.44)9)06)))+04((,*).).45.6)-)4)())(()
@M02996:162:000000000-B87FG:1:1101:9577:1943 1:N:0:ACTGAGCG+CTCTCTAT
CCTACGGGTGGCAGCAGTGAGGAATATTGGTCAATGGGCGAGAGCCTGAACCAGCCAAGTAGCGTGAAGGATGACGGCCCTATGGGTTGTAAACTTCTTTTTCCGGGGGATAAAGTGACCCACGTGTGGGTTATTGCAGGTACCCGGTGAATAAGGACCGGCTAATTCCGTGCCAGCAGCCGCGGTAATACGGAAGGTCCGAGCGTTATCCGGATTTATTGGGTTTAAAGGGAGCGTAGGTGGAAATGTAAGTCAGCCGTCAAATCGCGGAGCTCAACTCCGTCCATCGCTTGAACCTGC
+
88BCCB1):00=;88;===;;;;;EFFGC<CFGGGGGGFGCBC@@FFFG8CFFFGGF,E@FEGGGGCE9FGEFFFG>:@=FAFGGCE?FCEFG5C?AEE@EE??=+@C>+?A,,,7,,A??,@7A,83++@>6DE9D,,,876CD86+++9E;,@<>:@@BGE*25:A<D619>79B??CFC>>*>)*;+@*=>*/)9:6:)/8:DE)5BC=CB@3C:FG4<FC=3+*)*25(((74<>3-22))*/);:)/--)),:)43)2444247()(,,90*4548)(31().3((422:)0.((
@M02996:162:000000000-B87FG:1:1101:13061:1951 1:N:0:TCTGAGCG+CTCTCTCT
CCTACGGGTGGCTGCAGTGAGGAATATTGGTCAATGGTCGGAAGCCTGAACCAGCCAAGTCGCGTGCAGGATGACGGTCCTATGGTTTGTAAACTTCTTTTGTACGGGAATAAAGTTCGCCACGTGTCCCTTTTTGCATGTACCGTAAGAATAAGGGTCGGCTAACTCCGTGCCAGCAGCCGCGGTAATACTGATGACCCGAGCGTTATCCGGATTTATTGGGTTTAAAGGGTGCGCAGGCGGCTTTTTAAGTCAGTTGTTAAATCTTGCCGCTTAACTCCATCCCTCCATTTAGTCTGGT
+
88BCCB=900);;8=;;==;;;;;CEFF9<CFEGGGG,CF7@B@,CFFG8FEAFFGF,CCECGGGGDF9FF,EEFE7887C@EFC,:9BEFEC9A,9<CA?,B,@7F7@+A=,,,9;,:+++8+A<@A;F,,4C,+,,6,C=8A:6++6,,8,,@,3@DCCGF7,6BD<@@+0@,54,41:*99?;77E,=,592,1286:)*):CB>FFF5<).*;9FC6<5>C501)+2)6027(-;)-1-)(0).2()1.6))6+2.46))))))1)*(,()/*.)-)))),.),(()..)))0))(-
@M02996:162:000000000-B87FG:1:1101:13053:1968 1:N:0:ACTGAGCG+CTCTCTAT
CCTACGGGTGGCTGCAGTGAGGAATATTGGTCAATGGTCGGAAGACTGAACCAGCCAAGTCGCGTGCAGGAAGACGGTCCTATGGATTGTAAACTGCTTTTGTACGGGAATAAAGTTCGGGACGTGTCCCGATTGGAATGTACCGTACGAATATGGGTCGGCTAACTCCGTGCCAGCAGCCGCGGTAATACGGAGTACCCGAGCGTTATCCGGATTTATTGGGTTTACAGGGTGCGCAGGCGGCTTTTTCAGTCCTTGGTTACATCGTGGAGCTTAACTCCATCCCGCCCTTTATCCTGGG
+
88ACCB8):0)=;8==;=;;;;;CFFFGA<CFFFFGGCCF@:F@,CFFG,CFFGGEF,C@EFGGGGEC,C@,@EFG7BB=C5CEE,C?=EE6,,:,,5C@B,B,:,@B7+=9,,,99@++++84@+@=;F++48+,,,3,C@=@+@6+++,8>,77>@DE>DF@,5@D7@>*3>,,3,,4:09?C;7*=,4*4)**1:=69)*)=:>8:AC5C)5/>);;+?C7>BC*)*0).,-031>3()-)(./.>(.*6<)))+*.44)).6(45(*,.,9+*6)60)-.43(,((-:))6)*))(-
@M02996:162:000000000-B87FG:1:1101:14544:2002 1:N:0:ACTGAGCG+CTCTCTAT
CCTACGGGGGGCTGCAGTGGGGAATATTGGGCAATGGGCGCAAGCCTGACCCAGCAATGCCGCGTGAAGGAAGAAGGCTTTCGGGTTGTAAACTTCTTTTAAGTGGGACGATAATGACGGTACCACTTGAATAAGCTCCGTCTAACTACGTGCCAGCAGCCGCGGTCATACGTAGGGAGCAAGCGTTATCCGGATTTACTGGGTGTAAAGGGCGTGTAGGCGGGACATCAATTCAGATGTGAAAGCACGAAGCTCACCTTCGTGTCTGCATTTGAAACTGATGTTCTTGCCTGTGTGTGAG
+
88ACCE89)))8888::::::888EFGG9?,BEFFGGFFGGGG=?FGGFAEFFFFAEBEBBFGGFG7FAFF,DDFG7@D8FGCFEFG*F,@FF@FCCFGA,3,78,>ADF7C*:@9,>**=7FF,?>,,,+79,+<;:B**==79<@CF5B:B:2<E*8CC<>**/*/<736C+*:*6:=*97>EDD*>?::/8:?=*78?455C<***1755)./9(**//:)*)1*5*2*)6)9<)9*-*)*)7)3)((03,42)*0.4),(472)92:4))*2*5))-*).-5<242()).)))(,))
@M02996:162:000000000-B87FG:1:1101:12090:2021 1:N:0:ACTGAGCG+CTCTCTAT
CCTACGGGTGGCAGCAGTGAGGAATATTGGTCAATGGACGGAAGTCTGAACCAGCCATGCCGCGTGCGGGAATAAGGCCCTATGGGTCGTAAACCGCTTTTGTGGTGGAGCAATAAGCCGCACGTGTGCGGCGATGAGAGTACATCACGAATAAGCATCGGCTAACTCCGTGCCAGCAGCCGCGGTAATACGGAGGATGCAAGCGTTATCCGGATTTATTGGGTTTAAAGGGTGCGTAGGCTGTGCTTCCAGTCAGGGGTGAAATGCCCGGGCCCAACCCGGGGACTGCCTTTGATACTGG
+
88CCCA85:)0=;8=;;==;;;;CFFGGGGGGGGGGGGGGGGGEFGGGGFFGGFFGGFGCEEGGGGGG>FF7FGGGFEEEFEFGGDE<FCGGGEE:BCCDFCF8CBFE<DEC8?,7,7F77+@:FFD3C76>8+3:,8A<@FBC,@,D:55DF,>FFADBEGF@C<CFEC;C4C,=C6ECFD>>EC)1;+;88>*55;*.:FC>EGFFFFGCD:>>CDFF4EFGEDE>A4D3:68EFFF3802.,84:7)6*.,.60C329>2249A:?2),2-<*8:?<9502(3:6::2)546)*-)60
@M02996:162:000000000-B87FG:1:1101:12077:2033 1:N:0:ACTGAGCG+CTCTCTCT
CCTACGGGTGGCAGCAGTGAGGAATATTGGTCAATGGACGGAAGTCTGAACCAGCCATGCCGCGTGCGTGAATAAGGCCCTATGGGTCGTAAACCCCTTTTGTTGTGGAGCAATAAGCCGCACGTCTCCGGCGATGACAGTACATCACGAATAAGCATCGGCTAACTCCGTTCCAGCAGCCGCGGTAATCCGGATGATTCAAGCGTTATCCGGCTTTATTGGGTTTAAAGGTTCCGTAGGCTGTGCTTCAAGTCAGGTGTGATATTCCCGCGCCCAACCCGGCGCCTGCCTTTGGTCCTCG
+
88BCCEA510)=;88;;==;;;;;C<FFA9CFC9FGG9CFCFB:CFGFF9EFEGGGFCE<EEGGGGGC,B,,:C<F,:?:B<=FF,C6+@EC754,,:?=?,:,,9BC,,44,?,,,9A+6+4+8+8,8+++6+8+,,,38@>,,,,@+++8+,><,<C<39>*,@AD@*4,42,5>;;7C9?5=:)1:,+*3)/*)++13+4/3:B38A@*/)0/96>F=C:CE@A:)*7*-)(04273,2(),**)2)59:5)),+05(1))-).-/()((-.*03(3()(,(((((.)).)(.*.4)(
@M02996:162:000000000-B87FG:1:1101:22432:2051 1:N:0:ACTGAGCG+CTCTCTAT
CCTACGGGCGGCAGCAGTGAGGAATATTGGTCAATGGGCGAGAGCCTGAACCAGCCATGTCGCGTGGAGGAATAAGGATCTATGGTTCGTAAACTCCTTTTGCGGGGGGATAAAGTGCGGGACGCGTCCCGTATTGCCGGTACCCCGCGAATAAGCATCGGCTAACTCCGTGCCAGCAGCCGCGGTAATACGGAGGATGCGAGCGTTATCCGGATTTATTTGGTTTAAAGGGTGCGTAGTCGGCCCCTTAAGTCGGCGGTGAAATTTCCGGTCTCAACCCGGTCCCTTCCGTCGATACTGG
+
88BCCD8:)1)8888;;<;;;;;CFFGGGFFFGGGGGGGGDEFEDFGGGFGGFFFGFFFFGGGGFGGC8FF8FGGGG9AEFAFGGGG9C?EFGEFAEFFEF,?+>+CEBC:FDC9C,?77**<*:8CEEG5C=>FFF+*:CC?CFC5CC5*?E+<CGGGEEG5A+<CEFEC59E+<C6CFCDDD5C35>+:8;:E*<D<5<5C5=D>BFFG5CBBDG):>*<CDGF<>)7:):04BFBB*614<<>D<<09B6<(,4*9((04><9A<F15(3(7+184<()(((.)).4(.((,(),)..
@M02996:162:000000000-B87FG:1:1101:11387:2051 1:N:0:CCTGAGCG+CTCTCTCT
CCTACGAGTGGCTGCAGTAGGGAATATTGCACAATGGGGGAAACCCTGATGCAGCAACGCCACGTGTGGGAAGAAGCCTTTCGGTGTGTTAACCACTGTCGTTAAGGCATAATGCCTGCTCTCGGCCAGGTTGAATGTACTGTGAAAGGATGCACCGTCAAACTTCGTGCCACCAGCCGCGGTCATACGCGGGGTGCAACCGTTGTTCGGAATCACTGGGCGGTTTGGGCGCGCAGGCGGAGCTGCCATCGGTCTGTACCATCCCGGCGCCTCACCCCGGTCCCCCCGACCGTACCGTTT
+
88BCCB5010)=68=;;=;<;8CEFGGGGC,CFFFGGG,FBFGG6CFGF<-C@FFCF6C7@:CFGF6@,B4,8C<F8,:9EFCGE7B,E,:5<5,44,C,,A,,,,:,9:,95,,,,,,4,,9++6++444C,,,44@,9;68,4,,,6,,86,=8=,=>+?>3,6+,+83,+6,6341919*055+=;***4/1*.*+)01A3A>FAB5**:4**2.**.:*)*)*1,)1.(1(>>>>)(1(..6))*(,8-4,.)+*))1,,4(((0(1,((0184(((0(((-(((-,-,(-(),((
@M02996:162:000000000-B87FG:1:1101:11399:2067 1:N:0:ACTGAGCG+CTCTCTAT
CCTACGGGTGGCTGCAGTAGGGAATATTGCACAATGGGGGAAACCCTGATGCAGCAACGCCACGTGTGGGAAGAAGCATTTCGGTGTGTAAACCACTGTCGTTAAGGAATAATGCCTGGTCTCGGCCAGGTTGAATGTACTTTGAAAGGAAGCACCGGCAAACTTCGTGCCAGCAGCCGCGGTAATACGAGGGGTTCAAGCGTTGTTCGGAATCACTGGGCGGAAAGGGAGCGCAGGCGGAGATGCAAGCGGTCTGTACAATCCCGGGGCCTAACCCCGGACCTGCAGACCGGACTGTTT
+
88CCCD1)1))==8=;;;=<;8;CCEFGFD<FGGGGGGEG7FGGEGGGGFEGFFFFGEE@@CFECF9@:FF8FFGGG8FEGGCGG7C,E,AFE?EDEDF?,:+4+,E,E89FC9C<FA7A??E,+@449+@E8,;,;E9AE,C<,,,=88,@?8D@C+?FEG8,9@+5+@@79B6CD?C7993:CF+CC5*4:)=*;8C68DE3CDFF:>D5CA4*:?D*8C*)1)291)9>1>0@>FBC2)(8.8*-*-15340(6+?).*58::;(0-90(.5/74(((040(40(63-440(-0)..
@M02996:162:000000000-B87FG:1:1101:17961:2084 1:N:0:ACTGAGCG+CTCTCTAT
ACTACGGGGGGCAGCAGTGAGGAATATTGGTCAATGGACGGAAGTCTGAACCAGCCATGCCGCGTGAAGGAAGAATGCCCTATGGGTTGTAAACTTCTTTTGCCGCAGAGTAATAAGTGGGATGCGTCCCATGATGAGAGTATGCGGCGAATAAGCATCGGCTAACTCCGTGCCAGCAGCCGCGGTAATACGGAGGATGCAAGCGTTATCCGGATTTATTGGGTTTAAAGGGTGCGTAGGCGGACTGTTAAGTCAGCGGTGAAATACCACGGCTCAACCGTGGGGCTGCCGTTGATACTGG
+
-8AACEA51)18888::<:::::::CFGFFGGGGGGGCFGEGGEGGGGGGFGGFFFFFFFFEFECFEFGGGGGGG=FCEFFFGGG8F@FGGGGFGFCFFFFFCCEEBC@FDC;;AC@D@FGFFEFGEGEGCFFDCGGGGGGGGGGGGGGEEEGFC?FFGGEGGDDFCGGGGGDECFCE=CC<>>EDGD=FFGGDED>*9<FCEFGDFF>FGGG:>DGAGFFGGGGEFFFBFE?0<EB?D7894.4)<7DAAF><A42CD<FF?4249847*36(0<6(41(804344(-.-(-4,-*45<:
@M02996:162:000000000-B87FG:1:1101:8736:2142 1:N:0:ACTGAGCG+CTCTCTAT
CCTACGGGCGGCAGCAGCTAAGAATATTCCGCAATGGACGAAAGTCTGACGGAGCGACGCCGCGTGGATGATGAAGGTCGGAAGATTGTAAAATCCTTTTATAACTGAGGAATAAGCAGTGTGAGAGAAACGCATTGTGGTGACTGTAGGTTATGAATAAGCAACGGCTAATTCCGTGCCAGCAGCCGCGGTAACACGTAAGTTGCGAGCGTTGTTCGGAATGATTGGGCGTAAAGGGAAGGGAGGCGGTTTTGCATGCTTGATGTGCAAGGCAGGGGCTTAACTCCGGGAATGGGTTGAG
+
-8ABC981)1)87886;;,6;;@C<EFGFGGGGEGFGFGF@CFBFAEGGFC:@>@@CFEEC>@>4@7BFFFFG?CEFFGGGGGE@EFFGFGGGFCEFGFE,A,<9,BD=FCCECAFCCFCE,C9;<8=FGFCECGEFCFGGF,@D9@;DGB=FFCEBFGFDC9EFCEDCCEGG,=CFCCEFC>FF4*/97C:8B9+;CC4<F+:@75@EDG5*>B5*-1*0*+*0*<5:FD>66(9<30*(1()4))-9-(7(43<)<6>2?24664)9)>?((.2)((-().).6)(-(-(.5(()-324
@M02996:162:000000000-B87FG:1:1101:16289:2151 1:N:0:ACTGAGCG+CTCTCTAT
CCTACGGGAGGCTGCAGTGGGGAGTATTGGACAATGGAGGAAACTCTGATCCAGCAACGCCGCGTGAGTGAAGAAGTGGTTCGCCATGTAAAGCTCTATCAATAGGGAATATAATGAAGGTACCTAAATAAGAAGTCCCGGCTAACTACGTGCCAGCAGCCGCGGTAATACGTAGGGGACAAGCGTTATCCGGATTTACTGGGTGTAAAGGGAGCGTAGACGGAATGGCAAGTTTGAAGTGAAAGCCCTGGGCTTAACCCGGGAACTGCTTTGAAAACTGTTAATCTAGAGGACGGGAGGG
+
-8AAC?888:1==;8;;==;;78@8C;CEFFGGGGDFFFGGGGGGGFGFEEFGECEFDECF@@B8@BCCEFCEDFG<EFFGFE+?BFGGEEFDCFFFDCFEE<BEFFEF,A,AFEGGGGGGGGGGFFGFGGGGGGFGGGGGGGGGGGGGGGGGGGFFGDFF==CG6>EFGFFDCGGGGGGFGFFEGDGGGFGG4:=/CFFGGGAC)?FC:;CCEFGDF59=CEC5AGF@ACA:6292:?*,26?AF4<9:6>??::AGGF0B9(7:)5F2:<-59AF().)14:<AA4<)),,430@F;03
@M02996:162:000000000-B87FG:1:1101:15746:2153 1:N:0:ACTGAGCG+CTCTCTAT
ACTACGGGTGGCAGCAGTGGGGGATATTGCACAATGGGGGAAACCCTGATGCAGCGACGCCGCGTGAGTGATGAAGTATTTCGGGATGTAAAGCTCTATCAGCAGGGAAGAAAATGACGGTACCTGACTAAGAAGCACCGGCTAAATACGTGCCAGCAGCCGCGGTAATACGTATGGTGCAAGCGTTATCCGGATTTACTGGGTGTAAAGGGAGCGTAGACGGCATAGCAAGCCAGATGTGAAATGCGGGGGCTCAACCCCTGAACTGCATTTGGAACGGTGAAGCTAGAGTATCGGAGAG
+
68AAC?=)80);;8=6;==;;@CC:ECFFGFFFGGFGGEGFGGGFEGGFFFFFEC@@FCFFBFE@CFEEEEFGEFE<CEFCDGG+:FFEEDECEFGGC9FEGFGGGEFGGGGGGDFGGGCFDCFGGFGEFGGGFGGGGGGGGGCFECGGGGGGGGFGGCCD9:CGEGCFG;F9,4=C4<EGGFFGC5CCFGGDFCC*:DFDCF8?2;AFA;E5DFGGBGGFEGG=:FFFFFFBF?F080*.:)*)097/49@26BFFGG<:)-8::)8F274)<?<=>(46),)),35<<7)4))()4((-
@M02996:162:000000000-B87FG:1:1101:8747:2157 1:N:0:ACTGAGCG+CTCTCTCT
CCTACGGGCGGCAGCAGCGAAGAATATTCCGCAATGGACGAAAGTCTGACGGAGCGACGCCGCGTGGATGATGAAGGTCGGAAGATTGTAAAATCCTTTTATAACTGAGGAATAAGCAGTGTGAGAGAAACGCATTGTGGTGACTGTAGGTTATGAATAAGCAACGGCTAATTCCGTGCCAGCAGCCGCGGTAACACGTAAGTTGCGAGCGTTGTTCGGAATTATTGGGCGCAAAGGGCATGTAGGCGGCTTTGCCAGCTTGATGTGAAAGGACGGAGCTTAACTCCTGGACTGCGTTGAG
+
68A?CEA88)08888;;;+8688@CCFGGGGGGEGGGGGGFGGDGGGGEFDCC@@=@CFFGCFE>CCBFGGFGAFFFEFCGGGE=FGGGEFGGGGFFFFD<D,CBDEFFFF8BD9ADGFF,=E99F7@<FE7@::+7@9FF>CFFEFGGGGGGGCFFFGFCFEFGE5:CGFFD,BF?CEGG6>FG4;C<E5BEFF76<5)75<4@CB>>BGE*<>774)18:+:CF7C(7D)(4(922)*4C>?5*/29((..)6))<C?>57AA6A)1)0,((0:)-7:0844:A?2:(((,.((0(1(.
@M02996:162:000000000-B87FG:1:1101:8730:2162 1:N:0:ACTGAGCG+CTCTCTAT
CCTACGGGCGGCAGCAGCTAAGAATATTCCGCAATGGACGAAAGTCTGACGGAGCGACGCCGCGTGGATGATGAAGGTCGGAAGATTGTAAAATCCTTTTATAACTGAGGAATAAGCAGTGTGAGAGAAACGCATTGTGGTGACTGTAGGTTATGAATAAGCAACGGCTAATTACGTGCCAGCAGCCGCGGTAACAAGTAAGTTGCGAGCGTTGTTCGGAAGTATTGGGCGTAAAGGGCATGTAGGCGGTTGTGCAAGCTTGAGGTGAAAGGCAGGAGCTTAACTCCTGGACTGCGTTGAG
+
88A?CB=>)108888;;;6;;;;C,CCFGGGGGEGFGFFEFEEEFGEFDFECB@:@>FEEFCFB8>FCEEEGFEFFGFGGEGFEC9FFGFCFGGGGGGGGGFFGGFDDDGGFEGCGGFG,>EDFGGGGGGGGGGCCFFGGGFGF3@3DFGCFFGCEFGFGCFEGGGGGDG6CGGGGGF=CC<>FGGGGGGGEE=C;4;:+:F+;>:ABD:D/9<>CF8CC>*+:C6CC?FD81:?FB?793G)/69@BG(1)44>AFGFFFF<)3,4>=:CBFBEE512(47:9)63).54(580(04904
@M02996:162:000000000-B87FG:1:1101:9704:2172 1:N:0:ACTGAGCG+CTCTCTAT
CCTACGGGTGGCAGCAGTGAGGAATATTGGTCAATGGGCGAGAGCCTGAACCAGCCATGTCGCGTGGAGGAATAAGGATCTATGGTTCGTAAACTCCTTTTGCGGGGCGATAAAGTGCGGGACGCGTCCCGTATTGCAGGTACCCCGCGAATAAGCATCGGCTAACTCCGTGCCAGCAGCCGCGGTAATACGGAGGATGCGAGCGTTATCCGGATTTATTGGGTTTAAAGGGTGCGGAGGCGGCCCCTTAAGGCGGCGGTGAAATTTCCGGGCTCAACCCGGTCACTGCCGGCGAAACTGG
+
-88=A?85=00=;8=6;==;;;;C6C@CEDFFECFEGGFGGC@CGGFGGGGFGFCDCFDCCCCB8@FEGGDF<EFCFFCFE?CEGFGGGEFGGGGGGGFFGGGGGGGFCF>BCGGFGGGGGGGGGGGGGGGGGGGGGGGGGGGGGGGCEGGGGGEFFGDCCCCEFGGGGE>CGGGGGFEGGD>>EDGDFGGFEFGGECFFGDEBEDFFFBFGD>7<CD7FFGG7C5CDFFGF7:<E0;>D<>40388(9?BF)(49BED>9F?F244:@?DBF(8EF1??9D(4?:54)44604,(04)-5
@M02996:162:000000000-B87FG:1:1101:7784:2181 1:N:0:ACTGAGCG+CTCTCTAT
CCTACGGGTGGCTGCAGTCGAGGATCATTTGCAATGGGCGAAAGCCTGACAATGCGACGCTGCGTGGAGGATGAAGGCCTTCGGGTTGTAAACTCCTGTCATAGGGGAACAGGCGATCTTACCTAATACGTAAGTGAGTTGAGTGTACCCTAAGAGGAATTGGCGGCTAACTCTGTGCCAGCAGCCGCGGTAATACAGAGGCCAAGAGCGTTGTTCGGATTTACTGGGCGTAAAGGGCGCGTAGGCGGTCTTGCGTGTCAAGTGTGAAATCTCCGGGCTCAACCCGGAAAGGGCGTTTTAA
+
8ACCCDF5:))==8=====8888@EFFGGGGGEGGGGGGG>FGGGGGGGFFFFEFFFGGE@FGGGGG7EGGFGFGGGGGGGGGGGGGDGFAFECFEFGGG9FAF?EGCFDFFGGCFEGGFFFGGAFEAAE9D=FGGFEGGGGGGGEFFG?FGGGCDGGGGGGDGDGEGG?:BF;FGFGFGGG*ACCCDDGG5CFGFFGGFFG5:CC4A55:EDEF7D;CG>F7CF=FFFFCB614F??D59D>E??E(93:FBD218CFA)*<<5:<</6:<A2BE>>9:89<::>F((-((((-(0((.)
@M02996:162:000000000-B87FG:1:1101:7795:2198 1:N:0:ACTGAGCG+CTCTCTAT
CCTACGGGTGGCTGCAGTCGAGGATCATTTGCAATGGGCGAAAGCCTGACAATGCGACGCTGCGTGGAGGATGAAGGCCTTCGGGTTGTAAACTCCTGTCATAGGGGAACAGGCGATCTTACCTAATACGTAAGTGAGTTGAGTGTACCCTAAGAGGAATTGGCGGCTAACTCTGTGCCAGCAGCCGCGGTAATACAGAGGCCAAGAGCGTTGTTCGGATTTACTGGGCGTAAAGGGCGCGTAGGCGGTCTTTCGTGTCAAGTGTGAAATCTCCGGGCTCAACCCGGAAAGTGCGCTTTAA
+
88CCCEF=:0)====;===88888CFCFEFGGGGGGGGGGGGGGGGGGGGGFFFFFFFGEBFGGGGGCFGGGGGGGGFGGGG<C:EFCFGGGFFGFGGGF9FAF8F7BCFDF?F@FEGFGGGGGCCCCFFDFFGGGGGFGGG?FGEGGFFGFGFFEFFG8DG,D3@9EGCCFGC,ECFGGCF4FEFDD<CD*=AGGFCF4DDGFFD5.;3CE)>A>86<C:EC:FF+*,.93304?<F>C(145:FE(9407)644175)60:A<AABF<C>>7>/8668?47?:7>(-(()-6,(0-(.)
@M02996:162:000000000-B87FG:1:1101:10129:2202 1:N:0:ACTGAGCG+CTCTCTAT
ACTACGGGTGGCAGCAGTGAGGAATATTGGTCAATGGGCGGAAGCCTGAACCAGCCAAGTAGCGTGCAGGAAGACGGCCCTATGGGTTGTAAACTGCTTTTGTCAGGGAATAAAAAGGATTACGTGTAATCCATTGCATGTACCTGAAGAATAAGGACCGGCTAATTCCGTGCCAGCAGCCGCGGTAATACGGAAGGTCCGGGCGTTATCCGGATTTATTGGGTTTAAAGGGAGCGCAGGCGGCGATTTAAGCGTGTTGTGAAATGTAGGAGCTCAACGTCGGCACTGCAGCGCGAACTGG
+
68A?A?85=0);;8=;;<;;;;;@;C6EFFGGFFGFGGGEDEDEGFAECFEFDAC:CFE9ECCBBFFFGGEGGECFFGGG,A=EFGFFFGDFGGGGFFEFGGGGAFDFDG8FGGGGFGG@FGGGGGGGG9DFGFGGGGGGGGGGFEFGGGG9FGDFFFDBEDGGGGGGEEDGGGGGFGFGF959CC9DDGGGDEEEF;CFDGDFG>>DAACEDBA*9<+;FFG<E:FC<?FE?F>@6>><9D;775.2*:A9<9(430C:<FBF69-)959:<4?E@((-4)19>B<5)-.)-43(79(4:
@M02996:162:000000000-B87FG:1:1101:14511:2212 1:N:0:ACTGAGCG+CTCTCTAT
CCTACGGGCGGCAGCAGTGGGGAATATTGGACAATGGGGGAAACCCTGATCCAGCGACGCAGCGTGAGGGAAGAAGGCTCTCGGGATGGAAAGCTCTTTAAGCAGGAGAGAAAATGACGCTACCTGCAGACTAAGCCCCGGCTAACTACGTGCCAGCAGCCGCGGTAATACGTAGGGGGCAAGCGTAATCCGGATGTACTGGGTGTAAAGGGAGCGTAGACGGCAATGCAAGTCTGAAGGGAAAGCCCGCGGCTTAACGGCGGGACGGCTGTGGAAACTGCATGGCTAGAGGGGCGGAGAG
+
-8ACCB=8)108888;;<;,;88BCE9@EF@FEDFFGF7C@6C@EEGGG,CFFFF7C+>=+8@>8?F:,?B4CD<F<,,,,,4=::BE+,AB,EFE<CFE,,,C=F7+A@FFGG,,CFC+8@FFFGF@FA,DFF;DCFDF78**7>3E,4,64*2,1<*,,/*::/**++2=2?8:*/:C5*0)=9*>39>ED>/*/;:0:*:.;77B4/*:*)7)98DD6?CCC730(*09-).9).=731,.455(111:0(())+126>9(30(-.-)(.(7A*8)64?)62(4)(.,((-((),,(3
@M02996:162:000000000-B87FG:1:1101:18157:2212 1:N:0:ACTGCGCG+CTCTCTCT
ACTACGGGCGGCTGCAGTGGGGAATATTGGGCAATGGGCGCAAGCCTGACCCAGCAATGCCGCGTGAAGGAAGAAGGCTTTCGGGTTGTAAACTTCTTTTAAGGGGGACGAGAATGACGGTACCACTGGAATAAGCTCCGGCTAACTACGTGCCAGCAGCCGCGGTAATACGTAGGGAGCAAGCGTTATCCGGAATTACTGGGTGTAAAGGGAGTGTAGGCGGGACAGCAAGTCAGATGTGAAAGCACGAAGCTCAACTTGGGGACTGCATTTGAAACTGATGTGCTTGAGTGAAGGAGAG
+
88A?C?5A9108+88;;;;;;88@,C9CE9<<@@8CDFFE@CDEFC8E@:-CEAC,=CCF<>FC+@F,EDADFEFEE<=?BFFEDGGGFF<EF,5CF,B5E<,7?@CECGG7FGFFGGGGGD=F;,87,:4@EGGG,DFGGGGGGGGGGGCGGG?CCF9CC9:BF**=:CDF;EG:EC==/8A)815:CGCCC;*;)CC6:FG7?9BBF?FE*<@GGFGGFGC)1)/*(87FAFF?))1*)*.=4))(1,,7()5>?6*))912,32,72:4)5=<F..42*66)6448<?65)))04423
@M02996:162:000000000-B87FG:1:1101:21552:2220 1:N:0:ACTGAGCG+CTCTCTAT
CCTACGGGTGGCAGCAGTGAGGAATATTGGTCAATGGACGGAAGTCTGAACCAGCCATGCCGCGTGAAGGAAGACGGCCCTATGGGTTGTAAACTTCTTTTGTGGTGGAGCAATAAGGTCCACGCGTGGATCGATGAGAGTACAGCACGAATAAGCATCGGCTAACTCCGTGCCAGCAGCCGCGGTAATACGGAGGATGCAAGCGTTATCCGGATTTATTGGGTTTAAAGGGTGCGTAGGCGGTGCAGCAAGTCAGAGGTGAAAGCCCGGGGCTCAACTCCGGAACTGCCTTTGATACTGG
+
-8ABCE>51))=;8=;;==;;;C@CE9EEFFFCACCFEFEDGEEFF9EFFCFFECCFFEGGBCB@FFGGGFGGGFEFGGGDEFFGGFGFFFFFGFCFCCGGGGGD:BCFGGFG<FGGG?FGGGGGGGGGG9FEFDGGGGGGGGG,@FGGGGFGGFGFEDCEG6CDGFGGGFGGGGFGGFFGCABEDGGFGGGDFEGF<FFGGGFGDFE:=FGC==*=?+:CFE>=>GFFFGFBFFF:?BD?)-)4<:<C?FF4<AAAGG?<F?AA<FBF9C>F0)<7().:EFFFF04)4)-)66<FFA<0
@M02996:162:000000000-B87FG:1:1101:16520:2223 1:N:0:ACTGAGCG+CTCTCTAT
ACTACGGGTGGCAGCAGTGGGGAATATTGGACAATGGGGGAAACCCTGATCCAGCGACGCCGCGTGAGTGAAGAAGTATTTCGGTATGTAAAGCTCTATCAGCAAGGAAGAAAATGACGGTACTTGACTAAGAAGCTCCGGCTAAATACGTGCCAGCAGCCGCGGTAATACGTATGGAGCAAGCGTTATCCGGATTTACTGGGGGTAAAGGGAGCGTAGACGGCAAAGCAAGTCGGAAGTGAAATCACGGGGCGCAACCCCGGAACGGCTGTGGAAACGGGTTAGCCAGAGTGCAGGAGAG
+
-8A??DA51)1==88;;<=6;788;6,,@<FA@CEADECEFCEFGG8EA,66@A:@@@BF@B>@@CC?CFEAEECF<B5C,5EE8BBFFDAE<E?FGD<?FF8A4?@EEFGFAFEEFGGGGGG<FFGD,CEDGCFG8DFGGG7FFFGGGGFEGCF@DD3@,3@@<*@?FGFFDG,=B@CGGGFFE57*/4BB8)*/*;@6@FG)3/8=F87C5;:7)49C?:7DGECC1)75))(76252.0.9)9*59<BE>((43C*4?E2(((,,0,).5:FFF0(4(0-4..),.,8-5-).02:(4
@M02996:162:000000000-B87FG:1:1101:18134:2224 1:N:0:ACTGAGCG+CTCTCTAT
ACTACGGGCGGCTGCAGTGGGGAATATTGGGCAATGGGCGCAAGCCTGACCCAGCAATGCCGCGGGAAGGAAGAAGGCTTTCGGGTTGTAAACTTCTTTTAAGTGGGACGAGAATGACGGTACCACTGGAATAAGCTCCGGCTAACTACGTGCCAGCAGCCGCGGGAATACGTAGGGAGCAAGCGTTATCCGGATTTACTGGGTGTAAAGGGCGTGTAGGCGGGACAGCAAGTCAGAGGGGAAAGCACGAAGCTCAACGTCGGGTCGGCAGTTGAAACTGACGGTCTTGAGTGGTGGAGAG
+
-86?C?8851)8888;;;;;;788;;,6CAFFC@<CEFFC@CCCFC,C@ECDAA,CECCCC=8>+=CCGDECFCCEFF,,,?BCEEFF?A<BEE<FEA<FGDF5AE>>AFE+FF:FG9FGEG<FGGG7@FGCFGCF,>FFGE:FGGCFCE,DFF;:8DC::54CF*===FGG*28CG6=2C<;)?7*77CFGC@*2*:C?>FG7?)19FFDE3>)952:F6C=1::C7<FCF).:7<2;*39:><56(149;1)4?B6*4(8(4(2(4)-)4)6F?72)4-)-(,(-->A?4516:@:,(3
@M02996:162:000000000-B87FG:1:1101:18152:2230 1:N:0:ACTGAGCG+CTCTCTAT
ACTACGGGCGGCTGCAGTGGGGAATATTGGGCAATGGGCGCAAGCCTGACCCAGCAATGCCGCGTGAAGGAAGAAGGCTTTCGGGTTGTAAACTTCTTTTAAGTGGGACGAGAATGACGGTACCACTTGAATAAGCTCCGGCTAACTACGTGCCAGCAGCCGCGGGAATACGTAGGGAGCAAGCGTTATCCGGATTTACTGGGGGGAAAGGGCGTGTAGGCGGGACATCAAGTCAGATGGGAAAGCACGAAGCTCCACTTCGGGGCGGCATTTGAAACTGATGTTCTGGAGGGTGGGGGAG
+
88A?C>=8)118888;;;;;;@8@6C9CEFGEDCECEFFCFECEG7,CEC@@@A6CC?CEC>8>4@FFGFCEG<EEFG<,,5CCEFGG:B?E9??FFGCFFEA,ACDFFFF7FG9DFFGGDGGGGGG9FFGFFGGG,DFEGG+CFGDFGGFGGGGF>DD:D9>EG5CGGBFF;EG=;CCCEFFFEDDD<FGGD51/9>**22A)2))085>E5@.>7:CCFEEGGBC05=>F<A>FA)9*(24),09:C6;>9)),4:*4<B6>(4(4>99<))*<9))-4*.).)6)--(,-,317(,-3
@M02996:162:000000000-B87FG:1:1101:16239:2233 1:N:0:ACTGAGCG+CTCTCTCT
ACTACGGGTGGCAGCAGTGAGGAATATTGGTCAATGGGCGAGAGCCTGAACCAGCCATGCCGCGTGGAGGAATAAGGATCTATGGTTCGTAAACTCCTTTTGCGGGGGGATAAAGTGCGGGACGCGTCCCGTATTGCAGGTACCCCGAGAATAAGCATCGGCTACCTCCGTGCCCGCAGCCGCGGTAGTACGGAGGATGCGAGCGGTATCCGGATTTAGTGGGTTTAAAGGGTGCGTAGGAGGCCCCTTCAGTCGCCGGTGACAGTTCCGGGCCCCACCCGGTCACTGCCGTCGAACCTGG
+
88BBC>=5>1)===8;;<=6;;;;<C<CC@C,CECCE@EC@:@:D<<E@6CDEEE,69C,,@:@+@:,C@4,:,CCF9:,<56E<FGE7F,F<EEF,CCC??BC@FECCE4<<CA7<FGEEFEGC::CEEG;8*<CFGG>EG9CGCE*/:?+CCF9C?688)1**29+78/*7C*/:::C*9>5=)9*00>5*)/:)2*7//:7:).)7*:517)1*.*29:C1:5<2)9:).-:E:05*,947-5.4*()0.4:((2)(,<)4)))-/,C(((0*0(1(4<-3-464,.--(-((0-.(4
@M02996:162:000000000-B87FG:1:1101:16211:2235 1:N:0:ACTGAGCG+CTCTCTAT
CCTACGGGTGGCAGCAGTGAGGAATATTGGTCAATGGGCGAGAGCCTGAACCAGCCATGTCGCGTGGAGGAATAAGGATCTATGGTTCGTAAACTCCTTTTGCGGGGGGATAAAGTGCGGGACGCGTCCCGTATTGCAGGTACCCCGCGAATGAGCATCGGCTAACTCCGTGCCAGCAGCCGCGGTAATACGGAGGAGGCGAGCGTTATCCGGAGTTATTGGGTTTAAAGGGTGCGTAGGCGGCCCCTTAAGTCGGCGGTGAAAGTTCCGGGCACAACCCGGGCACTGCCGGCGAAACTGG
+
688?CA>5:0);;88;;==;;;@C6@,;CCC6C<,CACFCCC@CFE8CDFE<@A;:@,C<C::@6@@CGGCC,6CEEF,C,9,CECFFFFDFEG<FGFFCCGGGDGDDDF4:FFGBFGGGGGEECFEGGGG;:C+<7FFG>FGEFGGEEGG*+2<+9<*:8)/;CG9FG>;C<GGGCGCC=C77=7>G7FGGD5CEE*<@DDG>E)7>)9FED>5**6**9CC*2)?:AFGD3<?D(4>G<D2797@008BB)6-49EC-9@25))).9499>()2028<,5(((-,,,(-(,-,(7>26:
@M02996:162:000000000-B87FG:1:1101:20805:2257 1:N:0:ACTGAGCG+CTCTCTAT
CCTACGGGTGGCAGCAGTGGGGAATATTGGGCAATGGGCGCAAGCCTGACCCAGCAATGCCGCGGGAAGGAAGAAGGCTTGCGGGTTGTAAACTTCTTTTAAGTGGGACGAGAATGACGGTACCACTTGAATAAGCTCCGGCTAACTACGTGCCAGCAGCCGCGGTAATACGTAGGGAGCAAGCGTTATCCGGATTTACTGGGTGTAAAGGGCGTGTAGGCGGGACAGCAAGTCAGATGGGAAAGCACGAAGCTCAACGTCGGGTCTGCAGTTGAAACTGAGGGTCTTGAGTGTGGGAGAG
+
688=AA1):)1=;88;;==;;788,;6,CCFE<<,CCDFCCECEFC8CDEC<CA:CACCF,@@@+7@CGGCFF=DEEGB=+?FEEFCF4E<CE@FGG<9EFGG@@FCC?FF=FG9FGGGGGGGGGGG,CFFGGGGG=EGGGG@FGG9FFGDG5DFC@ED@>9>EF*?E7@FF;EGCEFECFD;.;81>*ADGCE:*1CFF:FG);/=FFFGG>@5>18FFFEDDGEG38><F:9AFF2=43C:@<?FBDFFF63:?FG*4?D07.714=A*.-:FF=26<A)1((,(.<:>.5))-8<:6<
@M02996:162:000000000-B87FG:1:1101:13994:2287 1:N:0:ACTGAGCG+CTCTCTAT
CCTACGGGCGGCTGCAGTCGAGGATCATTTGCAATGGGCGAAAGCCTGACAAGGCGACGCGGCGTGGAGGATGAAGGCCTTCGGGTTGTAAACTCCTGTCATAAGGGAACAGGCGAGGGTACCCAATACGTACCTTAGTTGAGGGTACTTTAAGAGGAAGCGACGGCTAACTCGGTGCCAGCAGCCGCGGTAAGACAGAGGTCGCAAGCGTTGTGCGGATTTACGGGGCGGAAAGGGCGCGTAGGTGGCTAGGCGTGGCGGAGGGGAAATCTCCGGGCTCAACCCGGAAAGTGCGTCCGAA
+
-88?CB58)1)8888;;;;88878,;6,,;<C<<CCCFFCFDEEF88ECFFF,9:@=FEF4=@>+>FEGDCFEAEEFFG<,AFCEE?C:DDFDFGGGG,DFAFFFFGFFGGDDFGGGGGCFGGGGGGGGGFGGGADEG,,?BG7F8DF,2?DFFGCCECCB8BCFEG5EFC9CEE*3C?9?FA@;<DGGG/?C6CGFGGFG27<5C>DF:1210):>9<))+3?*8ED;F)89B<FFFB54/-7:09:73<)82>(4*17;>29(1;?5):.68BD@0-,8*3??B99B;B.4-2,79444
@M02996:162:000000000-B87FG:1:1101:13993:2305 1:N:0:ACTGAGCG+CTCTCTAT
CCTACGGGCGGCTGCAGTCGAGGATCATGTGCAATGGGCGAAAGCCTGACAAGGCGACGCGGCGTGGAGGATGAAGGCCTTCGGGTTGTAAACTCCTGTCATAAGGGAACAGGCGAGGGTACCCAATACGTACCGTAGTGGAGGGTACTGTAAGAGGAAGCGACGGCTAACTCAGGGCCAGCAGCCGCGGTAAGAAAGAGGGAGAAAGCGTGGGTCGGATTGACTGGGCGGAAAGGGCGCGTAGGTGGCTAGGCGTGGCGGAGGTGAAATCTCGGGGCTCAACCCGGAAAGTGCGGCCGAA
+
-8AAC>=851)8888;;;;8886@,,,<<-<CA<CCCF,@CEECGGEEEE<D,9:@>FEF+48>8>>CFDEDFCFFFGG,,=FDC?=C+ABDFFGGGD5DCFGGDFFFGDFG<>>>CDFCFGGFGGGGGF3<DF7>BE8,>DE*4*5<6,4@;;<@CF4<C9;4:CC*=CF+;++6CE*277.5*/C3DG):8*0+)09.7**7*297)7**1.70C15*.*0239FF?>)033?5207)4)-72093>(5>7?F17*944)(-(-4<*-:4:(085(-(.97226903446:AF0807;(
@M02996:162:000000000-B87FG:1:1101:14563:2312 1:N:0:ACTGAGCG+CTCTCTAT
ACTACGGGGGGCAGCAGTGAGGAATATTGGTCAATGGGCGGAAGCCTGAACCAGCCAAGTCGCGTGAAGGAAGAAGGTATTATGTATTGTAAACTTCTTTAGACGCAGAGAAATAAGCCCCTCGTGAGGGGTGATGCTAGTATGCGTAGAATAAGGATCGGCTAACTCCGTGCCAGCAGCCGCGGTAATACGGAGGATCCGAGCGTTATCCGGATTTATTGGGTTTAAAGGGAGCGTAGGCCGGACTTTAAGCGTGTTGTGAAATGGAGTCGCTCAACGGGGGCACTGCAGCGCGAACGGG
+
88ACCF5915)8888::<::::CCEDEEEFFGFFFEFFGGDGFEFGFFGGGGGFDFFFFCC>@B3@CDGG<FFCCCF@D<,@CC<EF<E@=CFGG=FFAFGGGGE>CCCFGCG,FGGGGGGCFG@FFGGGGGGGGGGGGFGF9FGGGGGGGFFGBFF6C8CG8EFGFGGE8=DFG<CECCE<.5C9CG7FFGDBGG>7FFFGGFD5;>5*:EGF)**6:7@FE<C@GGFFFF::1>,251873798)42:<B)1,3(*7.8@AB)))..,*44(7:?(4>:)43((,54<846991B3(41
@M02996:162:000000000-B87FG:1:1101:13576:2313 1:N:0:ACTGAGCG+CTCTCTAT
CCTACGGGAGGCTGCAGTCGGGAATATTGGGCAATGGAGGAAACTCTGACCCAGCAATACCGCGTGAGGGATGAAGGTCTTCGGATTGTAAACTCCGGTAAAAAGGAAGAAAAAAAAGAAGGGACCTTAAAAGGAAGGACCGGGAAACCAAGGGGCAGGAGGCGGGGGGAAACGGAGGGGGGAAGCGGTGGCCGGAAGGGACGGGGGGAAAGGGGGGGGAGGGGGGCTGAGAAGGGTAAAGGGAAAGGCCGGGGGCCAAACCCAGGAAGGGCTTGAAGACCGGGTGGGCGGGAGGGGGGGG
+
-88AC?8=)1)8=;=;;==88@@@@E,<ECGED@ECDCEDEFFFFC9CACC@CACEAF<EC@@@68BCFDEFECDEF=FC6<FCC,BFB?A?,B,9@B=+,,CF7F,=,4A,4FGG7=4,,A78++87,7,C,+,@,+83D8E++@D,84+,+5+:***>**61**=:C***0*;*87=*:377///9<7C**.:*8)*07*:>87<5)<F=7>)9)3))):C):.*),)1*:(4),./:4:4)4@4(1.37;;1-(:C0-)4(((-(04*((()*/)).457>F>B0,((((4(4B>B21
@M02996:162:000000000-B87FG:1:1101:24237:2328 1:N:0:ACTGAGCG+CTCTCTAT
CCTACGGGAGGCTGCAGTGAGGAATATTGGTCAATGGACGGAAGTCTGAACCAGCCATGCCGCGTGAAGGAATAAGGCCCTATGGGTCGTAAACTTCTTTTGTGGTGGAGCAATAAGTCCTACGTGTAGGGCGATGAGAGTACATCACGAATAAGCATCGGCTAACTCCGTGCCAGCAGCCGCGGTAATACGGAGGATGCAAGCGTTATCCGGATTTATTGGGTTTAAAGGGTGCGTAGGCTGTTCTTCAAGTCAGAGGTGAAATACCCGGGCTCAACCCGGGAACTGCCTTTGATACTGG
+
8BCCCD8=80)=;=8====;=;;;CEFGGGGGGGGGGGGGGGGGGGGGGGGGGFGGGGGGGGGGFGGFGGGGGGGGGGGGGGGGGGGCFGGFGGGGGGGGGGFFCABF<ECFCGGGGGGC?E?F?FFGGCBDCFEGGGGGGGGFGCGGGDGGGGGGGGGGGGGEGGGGGGGGGGGGGGGGGGFFGGGGGGGGGFGGFGGFGGGFGGBFFFGGGFFGGFGG6FCGGBGGFF7AFFBFFFBG>C?8<@BADA)9<<<>-CGF:FF><BABF>G>>9FFF<B:>DB9;?FBBB4AFFF>=>A45
@M02996:162:000000000-B87FG:1:1101:24298:2339 1:N:0:ACTGAGCG+CTCTCTAT
CCTACGGGAGGCAGCAGTGAGGAATATTGGTCAATGGGCGGAAGCCTGAACCAGCCAAGTCGCGTGAAGGATGAAGGTATTATGTATTGTAAACTTCTTTAGACGTAGAGAAATAAGGGGATCGTGATCCCTGATGCTAGTATACGTAGAATAAGGATCGGCTAACTCCGTGCCAGCAGCCGCGGTAATACGGAGGATCCGAGCGTTATCCGGATTTATTGGGTTTAAAGGGTGCGCAGGCGGCTTTTTAAGTCAGTGGTTAAATCGTGGAGCTTAACTCCATCCCGCCATTGATACTGGG
+
ACCCCE>581)========;;;;;CFGGGGGGGGGGGGGGGGGGGGGGGGGGGFFGGGGGGGGGFGGFGGGGGGGFGGGGGGGGGGGGGGGGGGGGGGGGGGGGGGGGGGGGGGGGGGGGGGGDFGGGGGGGGGGGGGGGGGGGGGGGGGGGGGGGGGGGGGGGGGGGGGGGGGGGGGGGGGFFGGGGGGGGGFDGFGGFGGGFGGFFFFGGGFFGG?FGFGGGGBFFEFCD@?FFFFED9D9>97FFGFFFFFFFFGF9??BFFF??@BD::B?7=A<FFFFFFFFBFFFFAF<6@AD:(
@M02996:162:000000000-B87FG:1:1101:24372:2352 1:N:0:ACTGAGCG+CTCTCTAT
CCTACGGGTGGCAGCAGTGGGGGATATTGCACAATGGGGGAAACCCTGATGCAGCGACGCCGCGTGAGTGAAGAAGTATTTCGGTATGTAAAGCTCTATCAGCAGGGAAGAAAATGACGGTACCTGACTAAGAAGCTCCGGCTAAATACGTGCCAGCAGCCGCGGTAATACGTATGGAGCAAGCGTTATCCGGATTTACTGGGTGTAAAGGGAGCGTAGACGGTTTGCCAAGTCTGATGTGAAAGCTTGGGGCTCAACCACGAAACTGCATTGGAAACTGGTAGACTAGAGTGTCGGAGAG
+
88ACCF@581)===8=;==;;8@@BFGGGGGGFFGGGGGGGGFGGGGGGGGGGGFGCGGGFGGGFFGGGGGGGGGGGGGGGGGGGGGGGGGGFGGGGFBFGGFGGGGDGGGGGGGGGGGGGGGFGGGGGGGFGGGGGGGGGGG:CFGFGCFG8CGCFGGFGGGGGGGGGGFFD?FGGGGGGGFFGDGDGGGGGFGGFGGFGGGFGCFF66DEGFFGD6DGFGGGG>G*2@C>A>DFFFFG9D<F4)94C?F>1607>07(37;0:><BFFFA<:?0*4<A:FAABA><545.).::DFF9<
@M02996:162:000000000-B87FG:1:1101:24361:2367 1:N:0:ACTGAGCG+CTCTCTAT
CCTACGGGTGGCAGCAGTGGGGGATATTGCACAATGGGGGAAACCCTGATGCAGCGACGCCGCGTGAGTGAAGAAGTATTTCGGTATGTAAAGCTCTATCAGCAGGGAAGAAAATGACGGTACCTGACTAAGAAGCTCCGGCTAAATACGTGCCAGCAGCCGCGGTAATACGTATGGAGCAAGCGTTATCCGGATTTACTGGGTGTAAAGGGAGCGTAGACGGGTTGCCAAGTCTGATGTGAAAGCTTGGGGGTCAACCCCGAAACTGCATTGGAAACTGCTAGACGAGAGTGTCGGAGTG
+
ABCCCDD=81)=;=8===;;;88@CFGGGF9FFGGGGGGG@@FGGGGGGGCGGFGEGGGGGGGG@FGGGGGGA5FFEGFBFFEF?AF=?C<F?F<AEAFEEFGC,DF=,84EFD4FE?4F=3FDFGGFCF?EF;FGFGEGGDEG7EA=FFG@?7EGGG5FFGGE>;?EC2,*2,50B,,04?FFG*?54<;CGB=EAFC73;=5C58+A+;>78>)96CDFGG)>:7CAFDF-:66:<8:6:6*6@*6C0:3(4<F3C<3<FF>9>BA?7*<<)92984A)9><?4(460-,6<)2)4(,.
@M02996:162:000000000-B87FG:1:1101:7312:2401 1:N:0:ACTGAGCG+CTCTCTAT
CCTACGGGTGGCTGCAGTGGGGAATATTGGGCAATGGGCGCAAGCCTGACCCAGCAACGCCGCGTGAAGGAAGAAGGCTTTCGGGTTGTAAACTTCTTTTACCAGGGACGAAGGACGTGACGGTACCTGGAGAAAAAGCCACGGCTAACTACGTGCCAGCAGCCGCGGTAATACGTAGGTGGCAAGGGTTGTCCGGATTTACTGGGTGTAAAGGGCGGGTAGGCGGAGCTGCAAGTCAGGTGGGAAATCCCGGGGCTCAACCCCGGAACTGCATTGGAAACGGTAGCCCTTGAGATACGGG
+
CCCCC?D5:))=;88===;;;88BEFCGGGGGGGGEEFF:@CCECCEFCFAFGACF8FFGGF@C6@F=FDDFGGCFGFGGFDFGGGEC=EEFCAFGGGAGGGADFEG7+@F=FGGCFFGCDFGGDEF9EFDFEFGFDEF<@:EF>EEFC,5;ECGG*<AFBD4>F5?E:E*,=CC?,=E@FFF;CF*:;6)3+2=EBCCAG++;@4;@B?F<:F)*/(91.2:95729(0C)2-594)0*.9()().6742>390((*2)(8:(-2325)0)--*+04).(58-2::2(((4))()*.(-,
@M02996:162:000000000-B87FG:1:1101:7331:2403 1:N:0:ACTGAGCG+CTCTCTAT
CCTACGGGTGGCTGCAGTGGGGAATATTGGGCAATGGGCGCAAGCCTGACCCAGCAACGCCGCGTGAAGGAAGAAGGCTTTCGGGTTGTAAACTTCTTTTACCAGGGACGAAGGACGTGACGGTACCTGGAGAAAAAGCCACGGCTAACTACGTGCCAGCAGCCGCGGTAATACGTAGGTGGCAAGCGTTGTCCGGATTTACTGGGTGTAAAGGGCGTGTAGGCGGAGCGGCAAGTCAGATGTGAAATCCCGGGGCTCAACCCCGGAACTGCATGTGAAACTGTAGCCCTTGAGTAGCGGG
+
8ACCC>A5:0)===8====;;88BFFFGGGGFFGGGGGGCFEFEGGGGGGGGGECEFGGG:FFF>FGGGGGGGGGGGG<FGGGGGGGGGGF?FGGGGGGGDAFGGGGFGGGGGGGGGFEFGEGEGGADEFFGGGGGGGGFGGGGGGGGGAFCGFFGGGGF6?D>FGGGEGEGGGFEFEE<FFAAGFFDDEGC<AEGFGGF77<@FFFFDBGGGBDDG1DCFCFFG::743C:9>?*46B><GBFFF@A7??@BB0((:=),5-8;>0;<0=232*+1)542=99<<2>(((.4:6<*4441
@M02996:162:000000000-B87FG:1:1101:7326:2420 1:N:0:ACTGAGCG+CTCTCTAT
CCTACGGGTGGCTGCAGTGGGGAATATTGGGCAATGGGCGCAAGCCTGACCCAGCAACGCCGCGTGAAGGAAGAAGGCTTTCGGGTTGTAAACTTCTTTTACCAGGGACGAAGGACGTGACGGTACCTGGAGAAAAAGCCACGGCTAACTACGTGCCAGCAGCCGCGGTAATACGTAGGTGGCAAGCGTTGTCCGGATTTACTGGGTGTAAAGGGCGTGTAGGCGGAGCTGCAAGTCAGATGTGAAATCCCGGGGCTCAACCCCGGAACTGCATTGGAAACGGTAGCCCTTGAGTATCGGA
+
8ACCCBA5:))========;;88BEFGGGGGGGGGGGGGGGEGGGGFGGGGGGFFFGGGGGGGE@FGGGGGGGGGGGGFEDGGGGGGGGGGGGGGGGGGGGGGGGGGGGGGGGGGGGGGGGGGGGGGFFGGGGGGGGGGGGGGGGGGGGGGGGGGGGGGGGGGFGGGGGGGGGGFEGGGCGCFFCGGGG57CFFGGFDCAFGGFGFFBFFFGGFBGG4DDFGGGGFGGFFGFFFF=ABFD2C<FA?FDG?FFBFFF>DGFFFBFF69BB39.4-9+/36<:)3448><:787)25<9<47(
@M02996:162:000000000-B87FG:1:1101:21065:2442 1:N:0:ACTGAGCG+CTCTCTAT
ACTACGGGTGGCTGCAGTCGAGGATCATGGGCAATGGGCGAAAGCCTGACAAGGCGACGCGGCGTGGAGGATGAAGGCCTGCGGGTTGGAAACTCCTGGCATAAGGGAACAGGCGAACCTACCCAATACGTAGGGGAGTGGAGTGTACTGTAAGAGGAAGCGACGGCTAACTCGGTGCCAGCAGCCGCGGTAAGACAGAGGTCGCAAGCGTTGTTCGGAGTGACTGGGCGGAAAGGGCGCGTAGGCGGTCGGGCGGGGCAGAGGGGAAATCTCCGGGCTAAACCCGGAAAGGGCGGCTGAA
+
-886@@95=)1==8=;;;=888:@,;<,,;C<<@@CCCECEDCEFF8ECFEA,9:@@@BF6=8>+>@CFDEBEAAEFFF=+ACCE>BF+?<?<5FGFD,ADDGDEGFFCFFEFFGGGGF,DFGGGGCGGGDFFFEGGG*,>DF,@D=E,,6DCGGECC8B:8==FGG5C@F7C1A*;C6:<88A8CGGGE):A*<CFFGFF2:</<@D>0*/10)2>27)8*:7+9E<:>)<>>FF?B>9-/,839>91(()-,9(95),4<:?069BF)*.5>>D@(((.1580299234(,3907(-.3
@M02996:162:000000000-B87FG:1:1101:10362:2455 1:N:0:ACTGAGCG+CTCTCTAT
ACTACGGGAGGCAGCAGTAGGGAATATTGCACAATGGGGGAAACCCTGATGCAGCAACGCCACGTGTGGGAAGAAGCATTTCGGTGTGTAAACCACTGTCGTGAAGGAATAATGCCTGGCCTCGGCCAGGTTGAATGTACCGGGAAAGGAAGCACCGGCAAACTTCGGGCCAGCAGCCGCGGTAATACGAGGGGTGCAAGCGTTGTTCGGAATCACTGGGCGGAAAGGGAGCGCAGGCGGAGATGCAAGCGGTCTGTACAATCCCGGGGCCCAACCCCGGACCTGCAGACCGGACGGGGA
+
-88ACE=>)11=88=;;6;;68CC;C<<@CFEAD,@@FDDCE<CFBDE@,C@EA;CDF@FC@8@::::CE<EC<<ECEE9,5FDBFBB:?5?CFAFEF<ED4CE=E@=E,AE,AF<,EF8E,A@EFEFGG8<@FE,CEFG,++@FCEGGGFEEGFFCEDG87D,,7A+@@:CGDFEEE9@7<)0;+CFGFCC=:=CEG7=CD*232;@A>DG*9@C7.2<@E195BGG:FD896776>DDFDB549B<CB:B--(4-<><A*(3.4>(.(1(--<87?FFF>>(4?F>B:,46>917(((
@M02996:162:000000000-B87FG:1:1101:8747:2476 1:N:0:ACTGAGCG+CTCTCTAT
ACTACGGGGGGCAGCAGTGGGGAGTATTGCACAATGGGCGAAAGCCTGATGCAGCAACGCCGCGTGAGTGAAGAAGTATTGCGGTATGTAAAGCTCTAGCGATGGGGAAGAGAATGAAGGTACCCAAGTAAGAAGCCCCGGCTAACTACGTGCCAGCAGCCGCGGTAATACGTAGGCGGCAAGCGTGATCCGGATTTACTGGGTGTAAAGGGAGGGTAGACGGAATAGCAAGGTTGGAGTGAACAACTTAAGCGTAACTTAAGAATTGGTTTGAAAACGGGTAAGCTAGAGTACTGGAGGG
+
-88AC@)11)078844:<:9478744<9A<A,?,,9=C:>@==B,=,BABE,:9::=BC@+88=38B><><EB<8><@,,,,@B8>*>33,3=@@DBA,3>>,>@FC:<*634?,@FEEFFGCCFGGGFFGGGGGFC7ECEE7CAC+<CE6CEFF82872*12:E:CE79<C2<CE<:C>E550;1*979*;8<A*1:C42>F0;)*107C5*7)99(9:@CC95)<:6?:>())04)70424*.)7)25)1)(-2<=*6A=<4).-4))1(-64<*(,3(01424<.54<-)-).03312
@M02996:162:000000000-B87FG:1:1101:8773:2490 1:N:0:ACTGAGCG+CTCTCTAT
GCTACGGGGGGCAGCAGTGGGGAGTATTGCACAATGGGCGAAAGCCTGATGCAGCAACGCCGCGTGAGTGAAGAAGTATTTCGGGATGTAAAGCTCTATCGATGGGGAATAGAATGAAGGTACCCAAGTAAGAAGCCCCGGCTAACTACGTGCCAGCAGCCGCGGTAATACGTAGGCGGCAAGCGTTATCCGGATTTACTGGGTGGAAAGGGAGCGTAGACGGAATAGCAAGGGTGGAGTGAAAACCGTAAGCTTAACTTAAGAATTGCTGTGAAAACTGGTAAGCTAGAGTACTGGAGGG
+
-88?@95115)87889:<::9>==8:5<@FFC<?,?<CECCECEGB,EDADCEA<BBFCF+>@>+>CC>>AFC=<C,@@3,@@C*@*F,@=A=E,:F9,@CE,@CFDB<,<7FF,CFGGGCGG9FFGG<<BFF?8CGGGGGE*FGF?EFG6BCF:CCGC@E9::E/:C+A?C22;7+:52//0.;*99/<>EDFC;*::?CFF)2)0=FFGE5:DG529DFE=9:)3:6@>F(((8--7247<7<?)(74::<4).5+*649AAF)).9)*).6@:6(.6(*645<2)845)-)-)60.--
@M02996:162:000000000-B87FG:1:1101:8750:2499 1:N:0:ACTGAGCG+CTCTCTAT
ACTACGGGGGGCAGCAGTGGGGAGTATTGCACAATGGGCGAAAGCCTGATGCAGCAACGCCGCGTGAGTGAAGAAGGATTGCGGTATGTAAAGCTCTAGCGATGGGGAAGAGAATGAAGGTACCCAAGTAAGAAGCCCCGGCTAACTACGTGCCAGCAGCCGCGGTAATACGTAGGCGGCAAGCGTTATCCGGATTTACTGGGTGTAAAGGGAGCGTAGACGGAATAGCAAGTGTGGAGTGAAAACCTTAAGCTGAACGTAAGAAGGGCGTTGAAAACGGAGAATCTAGAGTAATGGAGGG
+
-8A?CA=51)088884:<:9974=89<5@CF9?<??ACB>B@CCFB,BE5???A:A=B>@+88>+8BC@>=FCCCB,@,:,7@C*@>F3=@==@7@A;,@FF,>:EE@C1C7FC<FFGGGGGFGGFCF>FGGGGGGFGGGGD7FC8+BFE@FGGCE8C72;7:CG:E89CFGCC;CC=C>CD>;C9*9*:DGCE*2*:7B:FG5;)9=B=CECEDG539>9C=>C>CC9FC>)).9<AF*4249<8)(0.<FA))53C*(4.84<(((.(/(-4BC64(4()-3)-).69,54)-69<:?>
@M02996:162:000000000-B87FG:1:1101:23544:2504 1:N:0:ACTGAGCG+CTCTCTAT
CCTACGGGGGGCTGCAGTGGGGGATATTGCACAATGGGGGAAACCCTGATGCAGCGACGCCGCGTGAGTGATGAAGTATTTCGGTATGTAAAGCTCTATCAGCAGGAAAGAGAATGACGGTACCTGACTAAGAAGCACCGGCTAAATACGTGCCAGCAGCCGCGGTAATACGTAGGGGGCAAGCGTTATCCGGATTTACTGGGTGTAAAGGGAGCGCAGACGGCATGGCAAGCCAGATGTGAAAGGCAGGGGCTCAACTCCGGGACTGCAGTGGGAACTGTCAAGCTAGAGTAGCGGAGAG
+
-8AAC?=01)08888::::::8=>4=B<EFFFCC?DCFDEEGDFFD@EEEDFFDAB>CCFCC@>+>@B@>@@CCDC3@,3,@FE>CCE@CEECF?:A3,@FF>FFFCEFFF3FC9CF<BECCCF9CEF:BFFGGGGGGGGGC=EGGCGFF<F>FGCCFF;FC:8E8=E<F9=9C*:C*7=E5>>E>C77?DGEEC8*:C6CFG<?99FFFGGGFFDD9DC<EC9CDFG6FFF?1:FB2=*.2:?<>7:D97@1(4>?C*4?53990,4?<*.,7>@?:)5)9<42546<<<)4))-773,-
@M02996:162:000000000-B87FG:1:1101:16974:2517 1:N:0:ACTGAGCG+CTCTCTAT
ACTACGGGGGGCAGCAGTGGGGGATATTGCACAATGGGGGAAACCCTGATGCAGCGACGCCGCGTGAGTGAAGAAGTATTTCGGGATGTAAAGCTCTTTAAGCGGGAAAGAGAATGACGGTACCAGCAGAATAAGCCCCGGCTAACTACGTGCCAGCAGCCGCGGTAATACGTAGGGGGCAAGCGTTATCCGGATTTACTGGGTGTAAAGGGAGCGTAGACGGTAAAGCAAGTCTGAAGTGAAATCATAGGGCTTAACCCGGAAATGGCTGTGGAAACGGTGGAACGGGAGTACCGGAGGG
+
68AACA===0)88884:<:997:>8=<?EFGEC@BBCDDDEDFFGD8AE9BECA:==FEFF>@>+>@B<>CCECCE,@,<,=FD*><F,<@;AF>FF@,@FGF*4=:<AFFCGG:FGGGGDGGGGGGGGGGBCFGGFGGGGGEEGGGGGG8FGGG?:ECAC7:CG*:E7CFC*<CCEDD:=C>>D*/C*ADEDE780:F*:DG);)9@FFGG48<C)49DFEE<FF9C4@7>65)9:<F*4256)0=):<?F1((5:97<(8(-4)-544*(.49<=((4,)(-45(--,4(.).479>B>
@M02996:162:000000000-B87FG:1:1101:23548:2525 1:N:0:ACTGAGCG+CTCTCTAT
ACTACGGGGGGCTGCAGTGGGGGATATTGCACAATGGGGGAAACCCTGATGCAGCGACGCCGCGTGAGTGATGAAGGATTTCGGTATGTAAAGCTCTATCAGCAGGAAAGAGAATGACGGTACCTGACTAAGAAGCACCGGCTAAATACGTGCCAGCAGCCGCGGTAATACGTATGGTGCAAGCGTTATCCGGATGTACTGGGAGTAAAGGGAGCGCAGACGGCATGGCAAGACAGAGGGGAAAGGCAGGGGCTCAACGCCGGGCCAGCATGTGGAACTGCCAAGCTAGAGTAGCGGAGAG
+
88AAC>)81:)8888::::9:748=?9EFFG9A<???CEEEEDFGGCFGGDEFA>:>FEGCEFE3@FC3>@=FAC@,@>,>,@@1<BF333@;FFFF;,8@FGCCE:CB:C7FF,><FCE<<*,<B<:2>CFF<:FG7BEC1:?@9FEFC<8FFGFFGCFGCEED*1A+ACG*<+:8+<ACFF<E5*74CGGDB::0?**:CD);96B=F7E7>3C79CC:C=DE@FF(<F>(247:(8*(>?FF>F?C337(((.4?*-()(2(4(-77*)).*+1(.3)).).4)-,).).-62>0((-
@M02996:162:000000000-B87FG:1:1101:23950:2567 1:N:0:ACTGAGCG+CTCTCTAT
ACTACGGGCGGCAGCAGTAAGGAATGTTCGGCAATGGGGGAAACCCTGACCGAGCAACGCCGCGTGAGTGGAGAAGGTCTTCGGATTGTAAAGCTCTGTTGTAGAGGAAGAATGCTAAGTATAGGAAAGGATATTTAGTTGACGGTACTCTACTAGAAAGTCACGGCGTACTACGGGCCAGCAGCCGCGGTAAGACGTAGGTGGCAAGCGGTATCCGGATTGATTGGGCGGAAAGGGTGCGCAGGCGGTGTGTGAAGTTTGATGTGAAAGCGGTGAGCTCAACTCAATACAGCATCGAATA
+
-8ABCD1:8108888;;<;<<;;C;;CFGGGGGGGGGGGGGGGGGGFEFGF@@C@CDGEGEBCB4@CCBEBFEDFEFBFA9BFDGB=E,EAAFFAGGGGGGGGGGGGGGGGFFGGGGGGGGCFFGGGG,<>FDG,8@E@,@@EEEEGE,@;BE,ECFGGG,?DFEE>*4:E5CC:*4CEEFFFFGGGCCCGCE*=9>1957*<>*99@57)29)9>C>D*)*3*<BFG:D))40.)(479(97)4>>294-7:36<A+2)6@)6.:9AFA79(-787(-.5=().5265))5)4).5114,
@M02996:162:000000000-B87FG:1:1101:23934:2574 1:N:0:ACTGAGCG+CTCTCTAT
CCTACGGGCGGCAGCAGTAAGGAATGTTCGGCAATGGGGGAAACCCTGACCGAGCAACGCCGCGTGAGGGGAGAAGGTCTTCGGAGTGTAAAGCTCTGTTGTAGAGGAAGAATGCTAAGTATAGGAAATGATATTTAGTTGACGGTACTCTACTAGAAAGGCACGGCTTACTACGTGCCAGCAGCCGCTGTAAGACGGAGGGGGCAAGCGTGATCCGGAGTGGTTGGGCGTAAAGGGATCGCATGCGGTGGGTGAAGGGTGAAGTGAAAGCGGGGGGGTCAACGCAAGACAGCAGCGCATA
+
88AACA1011)8888;;<;<<;;;,;CCFGGGGGGFGFGGGGFEFC8FEFE@>F:C=FEGEC7B4>FC,=@FGEEFF?E?,A?CE+CF,@?A?A7<<FGGAGCCCGG8FGGGGAFGG9,CFFDFGCEC,@BD:,,,@C5,@DC@>>CC,;,EFADFFFFGFFG7>C5:5CG7DDG,B5=,6:A;*C)))/>9>+=<>3*)9):>5CFFF5*/<)9*9,/).2*2177C25))(()*-()13*,)-0<(/((.--43<+*(-0)6486<?9*41(7*)(-,(1.-(,42:7:B03(,0(-((
@M02996:162:000000000-B87FG:1:1101:12589:2602 1:N:0:ACTGAGCG+CTCTCTAT
ACTACGGGTGGCAGCAGCTAAGAATATTCCGCAATGGGGGGAACCCTGACGGAGCGACGCCGCGTGGACGATGAAGGCCGGAAGGTTGTAAAGTCCTTTAGAGACTGAGGAATAAGTACAGGAGGGAATGCCGGTAGGGTGACGGTAGGTCTAGAAGAAGCACCGGCTAATTACGTGCCAGCAGCCGCGGTAACACGGAAGGTGCTAGCGGTGTTCGGAATGATTGGGCGGAAAGGGCATGGAGGCGGTAAGGCAAGGCAGGGGGGAAAGCCGGGGGCGCAACCCCGGAAGGGCGAGTGAA
+
-88?AAA5=0)=;8=;;=;;<;;@6C;<FFF;@:@CCDDDDECFFF,B=EC@=C4==FEF7=3>+>FCFCCBCCCCFFGEC@CBE33>*3@;C3@F@,,?FFFGF,<:BFG@,>FFCF;FFFGGGGGG7FCG*=*=*=E+;:C*:;CEG<C+<EFFFG<C+72;CEECE:<<:@F*;::<<>:>;CG3CGCEC6F6@)9@DG09+*9@:5)*1)02965D)+02+*:C0@C@>>FFB?5*.*.86.<>)48@7(41:**.4@(42((35(28(3>D>9(,3>(3:0>612((-,7(0---)
@M02996:162:000000000-B87FG:1:1101:19463:2613 1:N:0:ACTGAGCG+CTCTCTAT
ACTACGGGCGGCAGCAGTGAGGAATATTGGTCAATGGGCGGAAGCCTGAACGAGCCAAGTCGCGTGAAGGATGAAGGGATGATGTATGGTAAACTTCTTTAGCAGGGGAGTAAGAAGGAGGGCGAGACCTCTGAGGCAAGTACACTGAAAATAAGGATCGGCTAACTCCGTGCCAGCAGCCGCGGTAATACGGAGGAGCCGAGCGTTAGCCGGATTGAGAGGGTTTAAAGGGTGCGCAGGAGGACGTGGAAGTCAGCGGTGAGAGCGGGGAGGCCAAGTCCAGCCCGCGGGTGAGACGGGG
+
888?A?=:)018888;;<;;;;;@;C9ECC;C@<C@DDFC@CCEEC@CDF<,8@78CCD::88>+8B<FFCBE=<EF+B,+A,<,C5,BC??CF9AFD9@CFAE?+>:@F+8D7BBFGFFG+6F@=EEF,@@<D,@+@EGC;,EBADCEFG,@FCCF6*58;1>F,,>C:*4*6B<=08=,128C2CD;<CFCBEGF99777E@:100)9*:9.0**.0*0;C/*)<:4?:8(4(8(,5>1D3),)04*-37)6<A>ED83:(6)-4(.-)4(()/)()).=)5-(40(4((48(-1--((
@M02996:162:000000000-B87FG:1:1101:19095:2620 1:N:0:ACTGAGCG+CTCTCTAT
CCTACGGGTGGCAGCAGTGAGGAATATTGGTCAATGGGCGAGAGCCTGAACCAGCCATGTCGCGTGGAGGAATAAGGATCGATGGTTCGTAAACTCCTTTTGCGGGGGGATAAAGTGCGGGACGCGTCCCGTATTGCAGGTACCCCGCGAATAAGCATCGGCTAACTCCGTGCCAGCAGCCGCGGTAATACGGAGGATGCGAGCGTTAGCCGGATGTAGTGGGTTTAAAGGGTGCGTAGGCGGCCCCTGAAGGCGGCGGGGAAAGTGCCGGGCTAAACCCGGGCACTGCCGTGGAAACGGG
+
-886@?85801;;8=6;==;;@@<;@,,CAC,6<6@CCCB@C:CC<,C@DC6@?;:6,C9,:,7+8@@FD:@,6?CEC,C,?,C@:CFC,4==BAFG,,:?FFGCEDDDE*3?CG,@FFGGGEEDFEGDGE:?80AFFGG5<CCFFC/:>E*;FC:@+*18)2:CF0AG:/:CEFECCC=*777C9>D7ACFC@EEB*9><CE58)07)07E77.796*29@=/*)30:FGE2?<B(4>C2C9)-55(*.4=,37>>GD(471:1-)-/-9>1()00(.(4>609((.,42((-429112:
@M02996:162:000000000-B87FG:1:1101:22739:2650 1:N:0:ACTGAGCG+CTCTCTAT
ACTACGGGTGGCTGCAGTGGGGAATATTGGACAATGGGGGAAACCCTGATCCAGCGACGCCGCGTGAGTGAAGAAGTATTTCGGTATGTAAAGCTCTATCAGCAGGGAAGAGAATGACGGTACCTGACTAAGAAGCCCCGGCTAACTACGTGCCAGCAGCCGCGGTAATACGTAGGGGGCAAGCGTTATCCGGATTTACTGGGTGTAAAGGGAGCGTAGACGGCATGGCAAGTCGGATGTGAAAACCCGGGGCGCAACCCCGGGACTGCATTGGAAACGGTCAGGCTAGAGTGCAGGAGAG
+
-8AACB=5>00==8=;;==;;88@6C9@EDGFE<CCCDDGEGFGGGDEFF<FDA6@@CCFB@@>6>CCEEDEFDFF,CE?,@FDBFFG,EDABFCFF<,CFGFGDFDFFGG8FFFGGGGGGGGGGGGGDGGGGGGGGGGGGGGGGGGGGGFGGGGFGGGFD?@EG1CE7@BFACFEGEDCC<>:C*2C5FFGGF=?=FGFCFG;;9?FF?FECDDDDBC96?C<E5CC<FCF)6,>4:726><BD?B?GFFFB(,71:9:?B>FBBB??>*.58?E?:(4(08::4.8??4.6<A<><6.2
@M02996:162:000000000-B87FG:1:1101:6556:2658 1:N:0:ACTGAGCG+CTCTCTAT
CCTACGGGTGGCAGCAGCTAAGAATATTCCGCAATGGACGAAAGTCTGACGGAGCGACGCCGCGTGGATGATGAAGGCCGGAAGGTTGTAAAATCCTTTTATAACTGAGGAATAAGTATGGTGAGAGAAACGCCATATGGTGACTGTAGGTTATGAATAAGCAACGGCTAATTACGTGCCAGCAGCCGCGGTAACACGTAAGTTGCGAGCGTTGTTCGGAATTATTGGGCGTAAAGGGCATGTAGGCGGTTTTGCAAGCTTGGTGTGAAAGGAAGGAGCTTAACTCCGGGACTGCGTTGAG
+
88ACCFD=:))====;==;;<;;CFFCGGGGFGGGGGFFFEGEEGGGGFFGDFFFECFGGGG>FCEGEGEFGGGCEFFFGFEFFG<5BCGFFFFGGGFEGG?EFGFFCEFFFFGGGAF9CEFFFFDGGGADDCFC7DGGGGE;89CEEGD,@FGGGGGG;DFGGACCEGGGGGGCFFFGCFFFFGFGGDEGEDD69AD*;7C9;CCDAEEDGDEFGF0C*<EFFG?7C:FGB><BF>:D3(C4=AF46/(-0:?<BAGD?AFB20(-4*6:?(2>8)(-.5/:924:22,-3::11.144,
@M02996:162:000000000-B87FG:1:1101:22722:2663 1:N:0:ACTGAGCG+CTCTCTAT
ACTACGGGTGGCTGCAGTGGGGAATATTGGACAATGGGGGAAACCCTGATCCAGCGACGCCGCGTGAGTGAAGAAGGATTTCGGGATGTAAAGCTCTATCAGCAGGGAAGATAATGACGGTACCTGACTAAGAAGCCCCGGCTAACTACGTGCCAGCAGCCGCGGTAATACGTAGGGGGCAAGCGTTATCCGGATTTACTGGGTGTAAAGGGAGCGTAGACGGCATGGCAAGTCTGATGTGAAAACCCGGGGCTCAACCCCGGGACGGCATGGGAAACGGGCAGGCTAGAGTGCAGGAGAG
+
68A?CD>5:)0==8=;;==;;8@@EE<DFFGFDCFAFCCDCEFGGDFGE<FFGCC@CFEGGCFC8@FECEBFFF@F,BAC9AFD+@>F8@AEAFGGGA,CFGGGFGG@FGD,CFFGGGGGGGEGFGGG,EFGGGFGCFGGGDEGGGFGGGGGGGFCFGFGF9BCC8CG@;DG6>/CG77>EFF5C>*:*<@EDD78=CGFFGG521=FF=CE4<BGD?CDFGG<=DGF?F6F69)9<<=*6:6BA:>BCB6>702??C4:?D9>>F(7@;5(4<FF78(4()-:46,).5?6AAFFF??12
@M02996:162:000000000-B87FG:1:1101:6537:2674 1:N:0:ACTGAGCG+CTCTCTAT
CCTACGGGTGGCAGCAGCGAAGAATATTCCGCAATGGACGAAAGTCTGACGGAGCGACGCCGCGTGGATGATGAAGGCCGGAGGGTTGTAAAATCCTTTTATAACGGAGGAATAAGTAGGGAGAGAGAAACGCCATATGGTGACAGTAGGTGATGAATGAGCAACGGCTAATTACGGGCCAGCAGCCGCGGGAATACGTAAGGTGCGAGCGTTGTTCGGAAGGATTGGGCGGAAAGGGCAGGTAGGCGGGGGTGCAACCTTGGTGCGAAAGGCGAGAGCTTAACTCCTGGACTGAGGTGAG
+
8ACCCEF9=1)======,+6+88CFFGG,-CFGGGGG,CFFFGECCEGGF:7CC@CFGGGFFFF>F74CCFFFF<FBF<+>C+@F=FFFGEF?C?FG9FAF,CE<+@FDGGD>D,E,73>7,6+=@EFCFF7C+++83;F,,,7,6@F>CG9;@;,,2+7?8D,2**?EG6,=FBF*/*=CC.;C5/))7)**0*+*1*/*1+9C*08))9*107**3CD>>*7<*:C6>7),23F605*(1.=50=9D((.-3?>A+9029>52)4(.-76(()/5,()(*-4542-42,(..)5).363
@M02996:162:000000000-B87FG:1:1101:14174:2686 1:N:0:ACTGAGCG+CTCTCTAT
CCTACGGGTGGCAGCAGTAAGGAATGTTCGGCAATGGGGGAAACCCTGACCGAGCAACGCCGCGGGAGTGATGAAGGTCTGCGGATCGGAAAGCTCTGTTGTAGAGGAAGAATGCTAGATTTAGGAAATGATTTCTAGTTGACGGTACTTTACTAGAAAGTCACGGCTTACTACGTGCCAGCAGCCGCGGTAAGACGTAGGTGGCAAGCGGTATCCGGAGTGATGGGGCGGAAAGGGTGGGCAGGGGGTATGTTTAGTCGGGGGGGAAAGCGCCGGGCGCAACCAGATCAAGGCGTGGAAG
+
88ACCB)):00;=88;;=;<<;;C;CCFGBE@@CE@ACCDCCEGF@,C@CE:@>8@@FC@+@8=+=@=B=?AE@9AFBEEAACEE@CE+?C=<BCFFA55C,CA?FFC=DGGDFF,C@F7,,8DFFGG:DD9,8@;CB,,@;EEG7FEA,,;>F>;@ECE7+@EFEGE*D:7=CE,>::1<58AACDDDG9C8*=C>/>5C2=>8DFFA7)/))1:D9C))*0*+9FD(>)77(8F?(0),*(8;)041()0)-.)62:(4>9>22;0).*-(-0*.(-((8-((.,,(.4))((-76()(
@M02996:162:000000000-B87FG:1:1101:9497:2720 1:N:0:ACTGAGCG+CTCTCTAT
ACTACGGGAGGCTGCAGTGGGGAATAGTGGGCAATGGGCGAAAGCCTGACCCAGCGACGCCGCGGGAAGGAAGAAGGTCGTCGGATTGTAAACGTTAGTCGACAGGGACGAAACAAATGACGGTACCTGTGGAGGAAGCCACGGCTAACAACGTGGCAGCAGCCGCGGCAAGACGAAGGGGGCAAGCGTTAGCCGGAGGTACGGGGTGGAAAGGGGGAGTAGGCGGGACTGAAAGTAAGACGGGGAAGAGAGGGGCGAAAACACGGGGGGGGATAGGAAAAGCGGGGGCGGGAGTGCAGGG
+
688ACD58)1),,;=;;=;6;@@@66,<C@FC@6;C@CCB@@@@FA,C@@-CCE,@@+@++86>+8@BED<EE,=EE,,+++8::++:,5,<8+A,6+558@@C:DC@ACECF::DF<FEGGE+>@D,8,7FCCEECFC:D,>C7*;DC,?>C*:*1416<26,4:CE**3/;*C*15/:5<)7:F*</*1*+0>E5))822*7:C)7))209>B39(910<:*:7*)()1).36*).0:)110(008C((0324((*/-(.,,396()(1((()0/4),()((-,41((,409(.*).,(
@M02996:162:000000000-B87FG:1:1101:18155:2725 1:N:0:ACTGAGCG+CTCTCTAT
ACTACGGGAGGCAGCAGCTAAGAATATTCCGCAATGGACGAAAGTCTGACGGAGCGACGCCGCGGGGATGATGAAGGTCGGAAGATTGTAAAATCCTTTTATAACGGAGGAATAAGTACTTTGAGAGAAACGGAGTATGGTGACGGTAGGTTATGAATAAGCAACGGCTAATTACGGGCCAGCAGCCGCGGTAATACGTAAGTTGCGAGCGTGGTTCGGAAGGATGGGGCGGAAAGGGCATGTAGGCGGATAGGCAAGCGTGGGGGGAAAGGCGGGAGCGCAACACCGGAACGGCGTGGAG
+
-8A?CB)881)=88=;;=6;;;;;6CC<FFGGC:@@CCFBC@@CE<,CCFEC@C+@@:CF@@@>+=FC+?=5B<?EFBFFCCFECBEF<D?AEAFGGA9DG,FFF+8>>FEC,EFGFGG,C,@FFGGFGGGGG@E3@,@D@DGF*@8CEGE9;96@;,:BCFFD:EEC5CG,1?F7*77::8:;CDFG3CD*:5+309*97F+*32>BEBG/*8<*:459>*/C6):<?BD)49>FFF57(2)96114C;15,4333F7(,07>6(7>5.14?BFD>3-((0-2((,(-3,-(2-4)(((,
@M02996:162:000000000-B87FG:1:1101:9496:2738 1:N:0:ACTGAGCG+CTCTCTAT
CCTACGGGAGGCTGCAGTGGGGAATATTGGGCAATGGGCGAAAGCCTGACCCAGCGACGCCGCGTGAAGGAAGAAGGTCTTCGGATTGTAAACTTTAGTCGACAGGGACGAAACAAATGACGGTACCTGTGGAGGAAGCCACGGCTAACTACGTGCCAGCAGCCGCGGTAATACGTAGGGGGCAAGCGGTATCCGGATTGACTGGGTGGAAAGGGTGGGTAGGCGGGACGGCAAGTCAGAGGGGAAAGACCGGGGCTCAACCCCGGGGCGGCAGTGGAAACAGCGGGGCGGGAGTGCAGGG
+
-88?CA9=01)8=;=6;==;;@@@6CC9CCF@C<<DCFFCCECBFA,EACC@@A6@@FEF@@@>6>FDGFCFFCDDE=F?,ABCE=BF,@?ED<,5AE<FFGEGEFDFFGGCEGGGG<FGGGG7FFF,C3@DFFGGGGGEFEGEF*@EG,EEG<>@DF9>CFFDEEEG7:C9B9C0>==*77=5=DFD)/93<=EGF37)0:+98C.7)09CCFD2>(9)9?=9:BEC6)77>FB/-:?:)9(<4<>?F:?>>FB6(:C>:><07;920(9(7()00,.4()434499-(42,7(4*65.(
@M02996:162:000000000-B87FG:1:1101:22461:2792 1:N:0:ACTGAGCG+CTCTCTAT
ACTACGGGGGGCAGCAGTGGGGAATATTGCACAATGGGCGCAAGCCTGATGCAGCAACGCCGCGTGAGCGATGAAGGTCTTCGGATCGTAAAGCTCTGTCCTTGAGGACGAAACAAATGACGGTACTCTTGGAGGAAGCCCCGGCTAACTACGTGCCAGCAGCCGCGGTAATACGGAGGGGGCGAGCGTTATCCGGAATTATTGGGCGTAAAGAGTACGTAGGTGGTGTTGTAAGCGTAGGGTGAAAGCCCGGGGCTTAACTCCGGTTAGCCCTACGAACTGCAAGACTTGAGTGCAGGAG
+
-8ABCA==15088889:<:::>?BBF9EFFGFCFFDDFFCFECEFG@EFCDFFFEFFGEGF>3>+@FEFEFGGFFFG>FCCEGDD@FG3CACAFCGGG@FFBFCCFFFFGG:FFFGGFFGGGGCGGGG?,BFGGGGEFGFGGGGGGGGGFGGG;@@FGCCFDFEGGGGGEG7CFG*;CCCEC>BCDDD7*92<BGG@G5):::@9FFE3:CFCFF7D<GCF:C:F>2*,.90<>BF>?BD:C(74?@AC0<@BBBB957AB4<2:>9(>2:7:4>*51:F0?DFAF<:))5<:4ADF<1,2
@M02996:162:000000000-B87FG:1:1101:11304:2792 1:N:0:ACTGAGCG+CTCTCTAT
ACTACGGGTGGCAGCAGTAGGGAATGTTGCGCAATGGGGGAAACCCTGACGCAGCAACGCCGCGTGAGTGATGAAGCCCTTCGGGGTGTAAAGATCTGTCAGTGGGGACGAAACTTGACGGTACCCACAGAGGAAGCACCGGCTAACTCCGTGCCAGCAGCCGCGGTAAAACGGAGGGGGCAAGCGTGGTCCGGAATCATGGGGCGTAAAGAGTTCGGAGGGGGTTGGGAAAGACGGGGGGTAAAGGCAGAGGCTCAACTGCGGTTCGGCATCGGAGACTGGCAGACTAGAAGGCGGTAGG
+
68AACA55=01=;88;;=;<;8;@;;<@CEF@C@BCCFDDCCCFF7,CAECCCC@CAFCF@@8>+8B4<C?FECDFCEE<,ADCEG@F+????FEFGF<CFGAFCFDCCGGCGEA,CFGGGGFGGGGGGGGGGGGGGGGGGGG3@EC,@DE:EG*<>:9CE4CEGG5EE+?CDDCEGD*::<:@*C9/9/9?8>7E36D4:9A>*>5>E3C<701:C(/9DC=C*)/1(<C>:(.)-73C(),9<*9078?7?<(47FC<(919(-34>B5(.:@*)--))7(334(.),64)449B((,,
@M02996:162:000000000-B87FG:1:1101:9876:2792 1:N:0:ACTGAGCG+CTCTCTAT
CCTACGGGTGGCAGCAGTGAGGAATATTGGTCAATGGGCGAGAGCCTGAACCAGCCAAGTAGCGTGAAGGATGACGGCCCTATGGGTGGTAAACTTCTTTTGTCCAGGAATAAAAAAGCCCTCGCGCAGGGTTCTTGCAGGGACTGGGTGAATAAGGACCGGCTAATTCGGTGCCAGCAGCCGCGGTAAGACGGAAGGTCCGAGCGTTAGCCGGATTGATTGGGTTGAAAGGGGGCGTAGGCGGGAAGTCAAGACAGCCGGAAAATGGCCGGGCGCAACCCGGTCCGGCGGTGGAAACGGG
+
-88?C?55=)1=;8=6;<=;;;;C;C,,@@C@@<;@DCC@@@@@FA,CAEE,CA;:@FF,CC9@8BC<FCE@E<,,@@FG,A,CEF9,@@@CCFFEFA<F9F=E<?E<@E,=CEDFFGFFG8AFFGGGEEGF8FE9CDGGG6EF,@E,66>D,EF;?E=+573*6@23E*849*D,??9>,/3/:?28C,CB3;:CEGC47D=>*::)50:+187**,02*<6//0:996:F109)3(0C10,048)3*-.*5).4:C<7(76B7)-.04D91()*.-(86>;,(4,-(-3,-(38?2642
@M02996:162:000000000-B87FG:1:1101:9887:2807 1:N:0:ACTGAGCG+CTCTCTAT
CCTACGGGTGGCAGCAGTGAGGAATATTGGTCAATGGGCGAGAGCCTGAACCAGCCAAGTAGCGTGAAGGATGACGGCCCGATGGGTGGTAAACTTCTTTTGTCCAGGAATAAAAAAGCCCTCGCGCAGGGTTCTTGCAGGGACTGGGTGAATAAGGACCGGCTAATTCCGTGCCAGCAGCCGCGGTAATACGGAAGGTCCGAGCGTTAGCCGGAGTGAGTGGGTTGAAAGGGGGCGTAGGCGGGAAGGCAAGTCAGCCGTAAAATCGCCGGGCCCAACCCGGTCCCGCGGTTGAAACTGG
+
68ACC?8580)=;88;;<=;;;;@CC@<ACCCCC<DCFFCC@@CFFCEEFC<DACCCFF,CECE6@FEGFF@FEC7FGEC7C+BCGF,@FEDFGC,C9<<BEFFFGEA@F<AFGGGGGGGGGFGGGGGGGG>8F,EFGGGG+@F8@D3,6@F>FCC?D?C>7@*@<C,=DE7CCECF>ECF?AEEGGGD7:CCA=EFGFFCGEB*>.8.)2017>)147*1<CF>>E7>FFFF(757-79:*3>>@E?*44):4>BFGGF3>?BA28:>(C>6,)*0-4<BE>71>?479>7(48ABA:4(
@M02996:162:000000000-B87FG:1:1101:9867:2813 1:N:0:ACTGAGCG+CTCTCTAT
CCTACGGGTGGCAGCAGTGAGGAATATTGGTCAATGGGCGAGAGCCTGAACCAGCCAAGTAGCGTGAAGGATGACTGCCCTATGGGTTGTAAACTTCTTTTGTCCAGGAATAAAAAAGCCCTCGCGCAGGGTTCTTGCAGGGACTGGTTGAATAAGGACCGGCTAATTCCGTGCCAGCAGCCGCGGTAATACGGAAGGTCCGAGCGTTAACCGGATTGATTGGGTGTAAAGGGGGCGTAGGCGGGAAGGCAAGGCAGCCGTAAAATCGGCGGGCCGAACCCGGGCCCGGGGTTGGAACGGG
+
-68ACA1):))=;8=;;==;;;;C,C,CEEFFFACCCCFCCCBCFF8EEF9DEECC@EFC6CCB,BFFGFEFFDF,CFGG<9=EFFC?>@,CEFF9F,5AEGEG9EECDF<=FGGGGGGGG8FFEGGGGGGG8EAFGGFGG+@F:@D,3@EG9CF=DF6DB>E+8DAEEAE7CEGDFFFF6C>9CD9CD,B;:AEC8C*8;DE>8C8:5);C9B>**46?*<:927*267:FB((77,)7<66D6576*8?5<0<:,:51(04::)4:)374-()*0,-26BF((412((4((-(5*((-4
@M02996:162:000000000-B87FG:1:1101:15635:2879 1:N:0:ACTGAGCG+CTCTCTAT
CCTACGGGCGGCTGCAGTCGAGGATCATGTGCAATGGGCGAAAGCCTGACAATGCGACGCGGCGTGGAGGATGAAGGCCTTCGGGTTGTAAACTCCTGTCATAGGGGAACAGGCGAGAGTACCTAATACGTACTTGAGTTGAGGGTACCCTAAGAGGAAGGGGCGGCTAACTCGGGGCCAGCAGCCGCGGTAAGACAGAGGCCAAGAGCGTTGTTCGGATTTACTGGGCGGAAAGGGCGCGTAGGCGGGGAGGCGGGGCAAGGGGGAAAGACCCGGGGCCACCCCGGAAAGGGCGCTGGAA
+
-8ABCE=:)118888;;;;8887@,;6<66<@CDACDDEEFDCEGD,EEFGG,96@@CCF+47>+8CCFDFEEDEEEFF<<9FDEABF7DDDFGGGGG?FG9FGFGGEDDFB@DFFGFG7FGF9FFGGFGGGGD,@FG;;>;D,>>F7FF?D,<><8482*/4=FEC*CFGCC>E5EEG/:7?F8DDGGG9EE4E+)29@<<:>89)0)7/*1.)291**.+20:@FD?E)8>B?FB?5)(1(836;9)-476?160*1(456<;1447,*(..7C>((-4)4:BB>>0,((((32)-((.
@M02996:162:000000000-B87FG:1:1101:15618:2880 1:N:0:ACTGAGCG+CTCTCTAT
CCTACGGGCGGCTGCAGTCGAGGATCATGTGCAATGGGCGAAAGCCTGACAAGGCGACGCGGCGTGGAGGATGAAGGCCTGCGGGTTGTAAACTCCTGGCATAGGGGAACAGGCGAGAGTACCTAATACGTACTTGAGTTGAGTGTACCCTAAGAGGAAGGGGCGGCTAACTCGGTGCCAGCAGCCGCGGTAATACAGAGGCCAAGAGCGTTGTTCGGATGTACTGGGCGGAAAGGGCGCGGAGGCGGGGAGGCGGGTCAAGGGTGAAAGCGCCGGGCGCAACCCGGGAAGGGCGAGGGAA
+
-8AACA885:)8888;;;;8887@6;6<,6CC@AECDFECEEDEF@<ECFFF,=9@>CEF@=@>7@@@FECFFCDEFFGC+=FCE@BF3?<A<DFGGG,BFFGGDGDCE<FB@FFFGGG,FFG=FGCGGGFGGFGFGG@,DFG,D;BEGG9CFGE@CCF<55BCGGG8CEG+C8E>EGF:CF5>@CDGGG)?8*<:?CFFFG*>;FFFF:1*100?D65*)+2:+=AC(77BBBFFFFD34),06<EF)417>FF0>/137F0:344>6<7(39EG>123,83<360(4(-(-(--)(--,
@M02996:162:000000000-B87FG:1:1101:11570:2893 1:N:0:ACTGAGCG+CTCTCTAT
CCTACGGGAGGCTGCAGTCGAGGATCATTGGCAATGGGCGAAAGCCTGACAAGGCGACGCGGCGTGGAGGATGAAGGCCTTCGGGTTGTAAACTCCTGTCATAGGGGAACAGGCGAGAGCGGTCAATACCCGCTTTAGTTGAGTGTACCCTAAGAGGAAGGGGCGGCTAACTCGGGGCCAGCAGCCGCGGTAATACAGAGGCCAAGAGCGTTGTTCGGATTTACTGGGCGGAAAGGGCGCGTAGGCGGTCTGGCGTGTCAAGTGTGAAATCTCCGGGCTCAACCCGGAAAGTGCGCGTGAA
+
-8A?CA=@81)==;=;;==888:@,C6<;-;C@@ECCFFEEEDEFCEEEDDDC?9@@FEF@=@>+>FCGGEFFFFFGGGE,=FDEBBF??ADAFGFGE,BF9FGFGGEDFGEGFGGGGGGGG>FGFFGGFGGGF8>EGB@ECG,ECGFGFCEGGGEFDD,*9C:FGE*=CC+?*A*:CC5=75@;CGDDG/C=*<FFGGFG<C>=C@FF@)/100>C639.+0:+9FF?F7>>FFFFFF<413849>>)4,)4:>39/96<F.:)6<A=-0)-58>B0(349(4:;>999?6>A9>7471-
@M02996:162:000000000-B87FG:1:1101:21727:2904 1:N:0:ACTGAGCG+CTCTCTAT
ACTACGGGGGGCAGCAGTGGGGGATATTGCACAATGGGGGAAACCCTGATGCAGCGACGCCGCGGGAGTGATGAAGTATTTCGGTATGTAAAGCTCTATCAGCAGGAAAGAAAATGACGGTACCTGACTAAGAAGCACCGGCGAAATACGTGCCAGCAGCCGCGGTAATACGTATGGGGCAAGCGTTATCCGGATTTACTGGGTGTAAAGGGAGCGTAGACGGCATGGCAAGCCAGATGGGAAAGGGGGGGGCTCAACTCCCAAGCTGCATTGGGAAGGGCCAAGCTAGAGTAGCGGAGAG
+
88ACCB011))8888::<:::747+45,?@F<B<,?CDDDEEFGGC8?B??AEB,3@FCF7=+@+3@C8><;@F<F8@CC,3DE1D:F,@<,;C?F;;,3@FFGBCCCCFF+?CFFGGGGGGDGGGGG9CFCFGGGGGGGGE*?GGGG7C<CGGCC@FCA87:EE8EGFFGF>F+:C:7CE<5);93CGGGGGE=C6FG?>FG);9BBB?GGCEBG>:79*;=)25CC?F4@B6<5()9*4C05:F)4DBBE(-1<?C*5?:4<B?34)5*.):5;6((-(04(.-,..)5)-))-82(-3
@M02996:162:000000000-B87FG:1:1101:8802:2918 1:N:0:ACTGAGCG+CTCTCTAT
ACTACGGGCGGCAGCAGTGAGGAATATTGGTCAATGGGCGAGAGCCTGAACCAGCCATGTCGCGGGGAGGAATAAGGATCTATGGTTCGTAAACTCCTTTTGCGGGGGGATAAAGTGCGGGACGCGTCCCGTATTGCAGGTACCCCGCGAATAAGCATCGGCTAACTCCGGGCCAGCAGCCGCGGTAATACGGAGGATGCGAGCGTTATCCGGATGTATTGGGTTTAAAGGGTGCGTAGGCGGCCCCTTAAGGCGGCGGTGAAATTTCCGGGCTCAACCCGGGAACGGCCGGCGAAACGGG
+
-8A?CB5:)118788;;<;;;CCCC@66CCF@AAFCFFFCEC@BF<CCAFE@DECCEAEDC=9>+=FCFDDG8?DEFF9F,A9EFEFFCF=DFFAFGC<FFGGGCFDGGE8;FGG9FGGGGGGGGGGEGEGGG@EGGGGGG?9CF;EEEGGEFGECEFFCCDCEGG9FFE*:CCE=8E=EFC@>D9CD7C7ECDGGF*>FDDEFC9>D)=DGDF3)26**8<C/1)<>>FCD1<?D?<:C<DB79>>09:AF)4>>>EG(3@FA.66<64>>B()<737?>F(,,4(4,26((4(47612:
@M02996:162:000000000-B87FG:1:1101:8692:2921 1:N:0:ACTGAGCG+CTCTCTAT
ACTACGGGAGGCAGCAGCTAAGAATATTCCGCAATGGACGAAAGTCTGACGGAGCGACGCCGCGGGAACGATGAAGGTCGGAAGATTGTAAAGTTCTTTTATAACTGAGGAATAAGCATGATCAGAGAAAGGTTATGTGGTGACTGTAGGTTATGAATAAGCAACGGCTAATTACGTGCCAGCAGCCGCGGTAACACGTAAGTTGCGAGCGTGGTTCGGAGGGATTGGGTGGAAAGGACGTGGAGGCGGTTGGGTAAGCGTGGGGTGAAAGGCGGGAGCGCAACGCCCGAATTGCGGTGAG
+
88A?@?8=81)=88=;;;;;;;C@6C@@FFFEDCCDFEF@@CBCEE9CC<@@:C+@@CCF@@@>+=FCFCCADCCEF=CFCCCC=,,C,A???5:EA<9?FFGGF9AA=FGCAFGGGG,EF<FGGFGGGGGG9CD,E8EFDBDC,C,@FG>3E:>CCACB>=FFFEGGG@F9<CFF,;7C99:AEGFGGGG=8><CA>2=DG@+<;BDF5C/*08*:-<C)**1C?ED?7*)4?FFFF)>,7(>:@>;G(()(--93F7(,8;0;49<*4?:6;ED)2(,-579(--3>F7(,568),4,,
@M02996:162:000000000-B87FG:1:1101:15374:2931 1:N:0:ACTGAGCG+CTCTCTAT
ACTACGGGTGGCAGCAGTGGGGAATATTGGGCAATGGGCGCAAGCCTGACCCAGCGACGCCGCGGGAGGGAAGACGGTCTGCGGATTGTAAACCTCTTTCAGCAGGGAAGAAAAAAGACGGTACCTGCAGAAGAAGCCACGGCTAACTACGTGCCAGCAGCCGCGGTAAGACGGAGGTGGCAAGCGTTATCCGGAATTACGGGGGGGAAAGGGTGTGTAGGGGGGAGGGCAAGGCAGATGTGAAAATTATGGGCTCAACCCATAACCGGCGGCTGAAACTGGAGTGCTTGAGAGTGGGAGG
+
-88?C>=5:))==886;<=;;@@@CC,CCDGDCCE@CDFC@BCCF<,CACCEEA9@@CCF@>8>+7@EEDCGGF<BF4B+,,@CC=CF5@???FCFFF,FGGGGDFDDDGGFGGGGGGGGGB>CF3BFFGGGFGGGGEGGGDE1>CG,?FG>FFGC?=CCF4BEGG:CG+B?D*32=*25:<=>*9*/11:<:>CG3*:@*>CD/C)<B:CF<)819(0?B*7CEE*)4)9>B((7:?*?:C4=4@*3:)::763(<GF<B@(:???(56D(6(88=82-6).4,()))..5,4)6>602(
@M02996:162:000000000-B87FG:1:1101:15380:2949 1:N:0:ACTGAGCG+CTCTCTAT
ACTACGGGTGGCAGCAGTGGGGAATATTGGGCAATGGGCGCAAGCCTGACCCAGCGACGCCGCGTGAGGGAAGACGGTCTTCGGATGGTAAACCTCTTTCCGCAGGGAAGAAAAAAGACGGTACCTGCAGAAGAAGCCACGGCTAACGACGTGCCAGCAGCCGCGGTAAGACGGAGGTGGCAAGCGTGATCCGGAATTACGGGGGGTAAAGGGGGTGGAGGGGGGATGGCAAGGCAGAGTTGAAAATTAGGGGCACAACCCATAAACTGCGTCTGAAGCTGGAGTGATGGAGAGTGGGAGG
+
-88AC:55:0);;8=;;<=;;888CC,6CAF8@@E@ECCC@F@@D,<ECCCEFE,@@FCFCCB>+8FEGG:FE=,?BBF+,5BC:4+B,:<?BGFDGAEF<+BFEF@ADFGGGFGGEFCFF@EGG,,BFFGGG7DGGGGGGEE3FFG*CEC**DC;>>DCC68ECE:CGFFEDBGEE2>/;9A:*9**96*08>EG3*:B5>=58>D>F6FGG3>7>(1C)*:7:7**-<C?6(478:F2):6*6*1(2))0-4(42:DFFB:03)4)*.9---80=))).).45?)))...22.:73(-(
@M02996:162:000000000-B87FG:1:1101:9553:2961 1:N:0:ACTGAGCG+CTCTCTAT
CCTACGGGAGGCAGCAGTGGGGAATATTGGACAATGGGGGGAACCCTGATCCAGCAACGCCGCGTGAGTGAAGAAGTATTTCGGTATGTAAAGCTCTATCGATGGGGAAAAGAATGATGGTACCCACATAAGAAGCCCCGGCTAACTACGTGCCAGCAGCCGCGGTAATACGTAGGGGGCAAGCGTTATCCGGATTTACTGGGTGTAAAGGGAGCGTAGACGGAATGGCAAGTGTGAAGTGAAAACCCGGTGCTGAACACAGGAATGGCGTTGAAAACGGTCAATCTAGAGTGCTGGAGAG
+
-8ABCA9>811=88=;;<=;;888;@;<CCFECDECEDDDDEEGGC8?BCBCAA:ECFEF+>8>+8B>8ADFFC>F3@@<,,BB3B@F,@===F@FC=,@CF3E@FEEEGG,FG=FG;DFFGGGGGGG7FGGEFFGGGGGGG*FGG7FGG*BGF?CBF<=;8:EGCEG9EFE9:CEGGDCEFF>E99DCFFGDFC*0?FF:CG7;16@==FCCEFG>6DG?CCDC)AC?F=F<)-9<AF*5C2@AFB?)4,762)6<CFFFFFFF?2:>(9(-4@@@((43)4<)6)6<28.)6-.08?36
@M02996:162:000000000-B87FG:1:1101:18486:2969 1:N:0:ACTGAGCG+CTCTCTAT
ACTACGGGAGGCTGCAGTGGGGAATATTGGGCAATGGGCGCAAGCCTGACCCAGCAATGCCGCGTGAAGGAAGAAGGCTTTCGGGTTGTAAACTTCTTTTAAGTGGGACGAGAATGACGGTACCACTTGAATAAGCTCCGGCTAACTACGTGCCAGCAGCCGCGGTAATACGTAGGGAGCAAGCGTTATCCGGATTTACTGGGTGTAAAGGGCGGGTAGGCGGGACAGCAAGTCAGATGGGAAAGCACGAGGCTCAACGTCGGGGCTGCATTGGAAACTGCGGGGCTGGAGGGCTGGGGAG
+
88ABC?88810==;=;;;=;;88@,C,@ECGEDC<CDFFEFEEEGF8ECFEFDECECCCF@@@B+@FEGFBDFDEFFFFC,AFDGFFGCDEDDBFGGG<CFFF5@FEFFGG:FGBFGFGGGGGGGGG9FFGGFGGG=DGGGGGGGGGGGGFGGGGF6ED7D9BEG8CE7@CF;DFCECC;?9A);2:C*CFGDA5=4CF=;CGAC)2AFCFE*=)9)4>FFEDCE:C<2>DF6<AFF<=*4>?F:7?:C1373(44?C96<:;B9B(4).*))4?:97)62)2((44(4(,-41(-8((,-
@M02996:162:000000000-B87FG:1:1101:12149:2970 1:N:0:ACTGAGCG+CTCTCTAT
CCTACGGGTGGCAGCAGTGGGGAGTATTGCACAATGGGCGAAAGCCTGATGCAGCAACGCCGCGTGAGTGAAGAAGTATTTCGGGATGTAAAGCTCTATCGATGGGGAATAAGATGAAGGTACCCAAGTAAGAAGCCCCGGCTAACTACGTGCCAGCAGCCGCGGTAATACGTAGGGGGCAAGCGTTATCCGGATTTACTGGGTGTAAAGGGAGCGTAGACGGAATAGCAAGTTTGAAGTGAAATACCTGGGCTTAACCCAGGAATTGCTTGGAAAACTGGTAATCTAGAGTACTGGAGGG
+
-88ACB>):)1=;8=;;==;;8878;6<CEFFAC<DCDFEEEEEGG<ED@EFGACFEGEGF@@B+>BC<EAFGDCE<CCE,CFD+@@F?BDCCFEGGF,CFGFFDFDCE,CEGG=FGGGGGGGGGGGGCGGGGGGGGGGGGGGGGGFGGG?GGGEFFGFDE9CGG@EGFGGG*>DCGDG5CC>?E*:C*AFCCB:84CCC:CG==9AFFCFEFFFGC6<CFCCC=)ACAFGF)))1<AF05?>F<FFB7<?F:(.4<FC:BFFBF:)41.2)-5FD>B)6(*64)6)6<<B)4<)69:::;
@M02996:162:000000000-B87FG:1:1101:9925:2983 1:N:0:ACTGAGCG+CTCTCTAT
ACTAGGGGGGCAGCAGTGAGGAAGAGTGGTCAAGGGGCGAGAGCCGGAACCAGACAGGGCGCGGGGAGGAATAAGGATCTAGGGTTCGTAAACTCCTTTTGCGGGGGGATAAAGTGCGGGACGCGTCCCGTATTGCAGGTACCCCGCGAATAAGCAGCGGCGAACGCCGTGCCAGCAGCCGCGGGAATACGGAGGATGCGAGCGGTATCCGGATTTAGGGGGTTTAAAGGGTGCGGAGGCGGCCCCTTAAGTCGGCGGGGAAATTTCCGGGGTCAACACGGGCACTGCCGTCGAAACTGGG
+
688A650011)78,:9<:::969:6,<CD5CCAFFGD:@@C@CAF@C:CFA=E,:BBD+B>@=+8<@BF:AA@3<<<3@:;;>C3=EG@B<C;FGCF9;FGGGGCFDDC*;CFG<CGEGGGGGGE*:CEGFG6EFGGGG8CEGGGCCEEG>GGGGD*;7C5):?G*:EE1:CF?F5EFC5C37:*/7*9?FD=>EE4DFF*9:<*1>)96CC70)*2)*9<E*)*7E7<F<0807)4;594C631<)3<<B4)89>>G)40@:4)-66@>71(4FF=)4:9)418(.44,(-2480>)63:
@M02996:162:000000000-B87FG:1:1101:12162:2999 1:N:0:ACTGAGCG+CTCTCTAT
ACTACGGGAGGCTGCAGCTAAGAATATTCCGCAATGGACGAAAGTCTGACGGAGCGACGCCGCGTGAACGATGAAGGTCGGAAGATTGTAAAGTTCTTTTATAACTGAGGAATAAGCATGATCAGAGAAAGGTTATGTGGTGACTGTAGGTTATGAATAAGCAACGGCTAATTACGTGCCAGCAGCCGCGGTAACACGTAAGTTGCGAGCGTGGTTCGGATGGATTGGGTGGAAAGGACGTGTAGGCGGTTCTGTAAGCTGGGGGGGAAAGGCGGGGGCTAAACTCCCGAATTGCGGTGAG
+
-88AC?=>=:1==;=;;=;;<;;;;C9CFGG@CEEADCFBCECEFC9ECEECCC8@@FEG:@@>+>BCFECFFCDEFBFGCFFEAA<F5ACAABEFGE,EF9FGECAADGFD,EFGGG,CFDGGGGGGGFGG8=E9EEFG>DFG,C3DFG;>FF>D=DDAEFGGGGGGGEG7=BFF6@@*@CC6:FFGGGG5:??FFGCF7F96A:8AD3D1*:85:4</0**7C6CFF)*)-5<FFF>G,>4F:F@9C(,0).)66EF4)8<9>6;9.:GF0;EC)1-((090)4:,922(,,-4)-3-,
@M02996:162:000000000-B87FG:1:1101:11114:3001 1:N:0:ACTGAGCG+CTCTCTAT
ACTACGGGTGGCAGCAGTGAGGAATATTGGTCAATGGGCGGGAGCCTGAACCAGCCAAGTAGCGTGCAGGATGACGGCCCTACGGGTGGTAAACTGCTTTTGCGCAGGGATAAAAAAGCCCACGTGTGGGCTCTTGCAGGTACTGCGGGAATAAGGACAGGCTAATTCCGGGCCAGCAGCCGCGGTAATACGGAAGGACCGAGCGTTATCCGGATGTATTGGGTTTAAAGGGTGCGCAGGCGGAGATGCAAGCCAGCCGTAAAAGCGGGGGGCCCAACCCCATTCAGCGGTGGGAACGTCA
+
-8A?CA=5>01=;8=;;<=;;;;C6C9<CEE<C@<CCDFCCC@BFC,CAF<FFAC9CFGFC?EBBFFCFCCFE=,?CCFG<?ECEG4+88@EFGAFG,:C?EFE:B=CDF,>DGGGGGGGGGGGGGGGGEGGDFEGGFGGFFA,@DE7EEEBFGCCCC*>85=F<>=<FF*=DCEGG662:7)589CD797CD@EGF*937CEEE<5).7:*9)))2.*2=FC1*0<*4@FF066DB9>9(1-797)4*).98?B?1FD2,.3<2(((7-/4;(.:5(4::@1)---6104391(4723((
@M02996:162:000000000-B87FG:1:1101:10887:3019 1:N:0:ACTGAGCG+CTCTCTAT
ACTACGGGTGGCAGCAGTGGGGGATATTGCACAATGGGGGAAACCCTGATGCAGCGACGCCGCGTGAGCGAAGAAGATCTTCGGATTGTAAAGCTCTGTCTTAGGGGACGAGAATGACGGTACCCTGAGAGGAAGCCACGGCTAACTACGTGCCAGCAGCCGCGGTAATACGTAGGTGGCAAGCGTTGTCCGGAATTACTGGGTGTAAAGGGAGCGCAGGCGGTCGAGCAAGTGGGAGGTGAAAATTATGGGCTCAACCCAGAACCGGCCTTCAAAACGGAACGACTTGAGTGGTGTAGAG
+
68AACB95>01=;88;;<=;;8@@8@,CCCFFEEFCCDDEEDFGGD8EE<CFEAC@BFEFFB>B+@FEEECFECCDBCF?,AFCC4=F5@???F<FFG5EFFGFFGDEFGG+FFFGGGGGGGGGG<DFGGGGFFGGGGGGGG7CFGAFGG:FGGGCBGDDD9:CG:CECBCFC?C=2<CCFCFFE>8C5EDGDFE*/?F7>FG);19FFBGE7>>DD>CD>EE117C)4>DF<-5>??D14?3BFB9>:<?F<01<BFC<B44:,8(459/)54B@??(8?FF?02,(3<:)43.4).:65
@M02996:162:000000000-B87FG:1:1101:15934:3045 1:N:0:ACTGAGCG+CTCTCTAT
CCTACGGGTGGCAGCAGTGAGGAATATTGGTCAATGGGCGAGAGCCTGAACCAGCCATGTCGCGTGGAGGAATAAGGATCTATGGTTCGTAAACTCCTTTTGCGGGGGGAGAAAGTGCGGGACGCGTCCCGTATTGCAGGTACCCCGCGAATAAGCATCGGCTAACTCCGTGCCAGCAGCCGCGGTAATACGGAGGAGGCGAGCGTTATCCGGATGGATTGGGTTTAAAGGGTGCGTAGGCGGCCCCGTAAGTCGGCGGTGAAATTTCCGGGCGCAACCCGGGCACTGCCGGCGAAACGGG
+
-88?@?8):00=;8=;;==;;;;@C@@CEDEC@@CACFFCCE@CF<<EEGFFFACC<@C,CCC@+@CBFDEF,<?EFF9E,9,CECEDCCBDEFFFG95FDFGGGGGGDG*<CGG@FGGGGGGGGGGGGGG:ECEFGGGGCFGGGGEGGGGCGGF?C7C>C38EGG7AFC1ACFGCGCECFC>:C9CD7FFG=>EGF*9BCDGFE/)577FC7<))*4**8@E7:)AD<FFB:?BF(:77)920458(/4<>.)899ED-9F2<)).)14C02(0870.23<(34:(5289(,44>>>2<<
@M02996:162:000000000-B87FG:1:1101:22085:3081 1:N:0:ACTGAGCG+CTCTCTAT
CCTACGGGGGGCAGCAGCTAAGAATATTCCGCAATGGACGAAAGTCTGACGGAGCGACGCCGCGTGGATGATGAAGGTCGGAAGATTGTAAAATCCTTTTAAGTATGAGGAATAACCTGTTCAGGAAATGGGATAGGGATGACCGTAATACTGGAATAAGCAACGGCTAATTACGTGCCAGCAGCCGCGGTAACACGTAAGTTGCGAGCGGTGTTCGGAATGATTGGGCGGAAAGGGCATGTAGGCGGTGTTGCAAGCTTGAGGTGAAATGCCGGGGCTTAACTCCGGCACTGCGTGGAGA
+
-8ABC?==15)88889::9:9::CCEDFFGGEC@FDFFFEFEDEEA<EFGECCC>>>CEFFCF>8>FC<CFFCCCFFFGGGGGECBFFCFCCFCGGG9;>FGG@@,@B,@FF,CFFG;F7FFCFGFGG9FGGGCGGGGG7EFGGGGGG7CFD+CCE9C>FGGGGGGGDGFG?FGGFGGF:?>?F@FDGGGGGGFGFDCFFF2+9+CEFF:)29.0:DFDG>+2729CF?F3>1>FFFFF942.9AFFF1(,).<?<AG*6?F:?4:BBF9CFFFFD>0,,494467:997,.5<?B)76<,
@M02996:162:000000000-B87FG:1:1101:7509:3081 1:N:0:ACTGAGCG+CTCTCTAT
CCTACGGGCGGCAGCAGTAGGGAATATTGCACAATGGGGGAAACCCTGATGCAGCAACGCCACGTGTGGGAAGAAGCATTTCGGTGTGTAAACCACTGTCGTGAGGGAATAATGCTTGGCCTCGGCCAAGTTGAATGTACCTCGAAAGGAAGCACCGGCAAACTTCGTGCCAGCAGCCGCGGTAATACGAGGGGTGCAAGCGTTGTTCGGAATCACTGGGCGTAAAGGGAGCGCAGGCGGAGATGCAAGCAGTCTGTACAATAACGGGGCCCAACCCCGGACCTGCAGACGGGACTGTTT
+
8ABCCDF581)8888;;<;<;8;CEFGGGGGGGGGGGGGGEEFFGGGGGGGGGFEEFECFFEGF6E:CFGFFGFGG8F9FFGGGFFFFEFFGGGGGGFCFFGGGGGG@FBFGGGFGFFGGFGGGGGGGGGGGFDFGFFF9FEFFGGGGGGGGGGGGEGGGGGGFCDEDG7FGGGGGGCEEGG/?CFGGFFGGEDGGEGGFFD55E7>FDEGGGFFGGFGGFG5CC>FGF4D<>9>>4(>GFG>559=<G:?F::AA2<7AB4>)239(709(-,5C;1>>>3;2803341(8>428@A46
@M02996:162:000000000-B87FG:1:1101:19436:3114 1:N:0:ACTGAGCG+CTCTCTAT
CCTACGGGTGGCAGCAGTGAGGAATATTGGTCAATGGACGGAAGTCTGAACCAGCCATGCCGCGTGAAGGAAGACGGCCCTATGGGTTGTAAACTTCTTTTGTGGTGGAGCAATAAGGTCCACGCGTGGATCGATGAGAGTACATCACGAATAAGCATCGGCTAACTCCGTGCCAGCAGCCGCGGTAATACGGAGGAGGCAAGCGTTATCCGGATTTAGTGGGTTTAAAGGGTGCGGAGGCGGTGCAGCAAGTCAGAGGTGAAAGCCCGGGGCTCAACTCCGGAACTGCCTTTGATACTGG
+
-8AAC?85:)1=;8=;;<=;;;C@CC@<EDE@A<CCCEFCDEDEC,,ECFF<EA;C@@CFC@@@6@FDFFCFFFCBFFEG,E,CEGC=@F<EEG9AFF9?FGEFC9BCDGGFG,FGGG,AFGGGGGBGGG?FCC,CEGGGFEFF,CEGGGG?FGDDF9=>C6@EGGCGGE@CGCE?DFCCA>?9C9CDCEGGDEGEF*>>CGGF=:.=);+C<B)**9+2;FC7*5EFAFGF?FFD(4>DF)-04)7<9<FF49)-6EC4:F?DA?:?E;DF>,7@61-45@;<>;2<3())..6)94)65
@M02996:162:000000000-B87FG:1:1101:14347:3141 1:N:0:ACTGAGCG+CTCTCTAT
GCTACGGGTGGCAGCAGCTAAGAATATTCCGCAATGGGGGAAACCCTGACGGAGCGACGCCGCGTGGACGATGAAGGCCGGAAGGTTGTAAAGTCCTTTTATGGCAGAGGAATAAGCGGGGGAGTGGAAAGCCCCTGCGATGACGGTAGGCCATGAATAAGCACCGGCTAATTACGTGCCAGCAGCCGCGGTAACACGTAAGGTGCGAGCGTGGTTCGGAAGGATTGGGCGGAAAGGGCATGGAGGCGGTCTGTCAAGCCAGGCGGGAAAGCCAGGGGCGCAACCCCTGAAATGCGCTGGG
+
88B?CA=5=)0=;8=;;=;;;;;CCC@@FGFFCC:@ACDDEEFFGD8CCECC@C@BBFCF7>@=+8@BCBCFDAEEEEGGEFECD4:B4ED<DC@EE9,AFDGGGGCDDGGCAFGGGGGGGGEG:FGGGGGFGGG*>EGFGCFF*=:FCFGGF:<CC+;<?*?:FCGG5;F+:<C:*:::<<5?CF5DDEG28><CFG2?CF?/<<BFF@G/*85/03<CB**9</:F?>C)-49FFF3/(>(<4<5>G,4)4-:<AFCB?@:6>(49)8C017FD@1---81(140(8(:)).--),(-1
@M02996:162:000000000-B87FG:1:1101:20032:3149 1:N:0:ACTGAGCG+CTCTCTAT
ACTACGGGTGGCAGCAGTAGGGAATATTGCACAATGGGGGAAACCCTGATGCAGCAACGCCACGTGTGGGAAGAAGCATTTCGGGGTGGAAACCACTGTCGTGAGGGAAGAATGCTTGGCCTCGGCCAAGTTGAATGTACCGCGAAAGGAAGCACCGGCAAACGGCGTGCCAGCAGCCGCGGGAATACGAGGGGTGCAAGCGTTGTTCGGAAGCACTGGGCGGAAAGGGAGCGCAGGCGGAGATGCAAGCAGTCGGTACAAGACCGGGGCCCAACCCCGGACCAGCAGACGGGACGGGGG
+
68A?CBA5@)1=;8=;;<;;;8;C,C<;CCE<@ACCCCCDCEDCCC@EE<@EDECCACB+868@,::9BCA@CDFFCFB,,,CB+@8F+=<C=F@B8B5CDACGBFC=<+A=9CF?,C@GG9FFGEEEFG9A=AE,@CCA@6@FGDCBFFGGFG?F:EDCCCD4*4C*;*=CDDGFF==?5C)8/*C>FGDGD@*:8CGF3</)2/00859:))99*39C5CED>;E<?FD<919@36:>>7(..*09F<F@.8(7(2*..*,4(466>1<044>*5-314;((.1.4(4(46424B((,
@M02996:162:000000000-B87FG:1:1101:14363:3151 1:N:0:ACTGAGCG+CTCTCTAT
GCTACGGGTGGCAGCAGCTAAGAATATTCCGCAATGGGGGAAACCCTGACGGAGCGACGCCGCGTGGACGATGAAGGCCGGAAGGTTGTAAAGTCCTTTTATGGCAGAGGAATAAGCGGGGGAGTGGAAAGCCCCTGCGATGACTGTAGGCCATGAATAAGCACCGGCTAATTACGTGCCAGCAGCCGCGGTAACACGTAAGGTGCGAGCGGTGTTCGGAAGCATGGGGCGGAAAGGGCATGTAGGCGGGCGGTCAAGCCAGGCGGGAAAGCCAGGGGCTCAACCCCTGAACGGCGCGGGG
+
88A?C?15:00==8=;;=,;;;;@;ECEFGF>:@C@CFDDFCEFGC@EDECCCC@@@FEF@>C>7>@CFCCEEDFFFGGGE:CEEB?E+EDFC@FGG9,CFBFG<FCCDFGFFGGGGGGGGGGGEGGGGGGGGFG@DGGG8>FF9CCGGGGFGF:?<+;CC>FGCCGG5BF+7BFF*::CG<.7CFDGGGG88BCF?D0<7CG/8>>B@)>*9771:-9DD**9A*A<?)9)44>F:-)1(9)=:?=>C(-)443<<CC?FFB:>(41)47(::@E>6((-94(:?:0:344.4(-5((31
@M02996:162:000000000-B87FG:1:1101:19037:3185 1:N:0:ACTGAGCG+CTCTCTAT
ACTACGGGTGGCAGCAGTGGGGAATATTGCACAATGGGGGAAACCCTGATGCAGCGACGCCGCGTGAGCGAAGAAGGATTTCGGGATGGAAAGCTCTATCAGCAGGGAAGAAAAGGACGGTACCTGACTAAGAAGCCCCGGACAACGACGTGCCAGCAGCGGCGGTAACACGCAGGGGGCAAGCGTTATCCGGAGGTACTGGGTGTAAAGGGAGCGTAGAGGGCAAGGAAAGTCGGAAGGGAGATGCCGGGGCTAACCCCGGAACTGCCGTGGAAAAGAACGCGCCGGAGGACGGGAGGGG
+
88A=CA=5>)0=;8=;;==6;888;@C6E-@C@<CCCF7BC7@,CB@EF,-CDAC7@7@:8@8>+>844>=@FCCF,E<,,,B=+748+,9?,BAF<,,5,CFA?FD4,64=FF,@AFGG7FCD=EBG,C=F9=D=@:+@C+*>FF53:>*>>:,2*47,*)*:<*::+25:)==7:5=CC<5);1/9*+?EDE**)20126C)1)1@66:C*5)994CD*:7//):/(0*86)(761;*,/(0(094D,3>,(,).**--),7-)5<),*4,36<),(.()(-(-(-,,4,-(,,)-369
@M02996:162:000000000-B87FG:1:1101:19023:3198 1:N:0:ACTGAGCG+CTCTCTAT
ACTACGGGTGGCAGCAGTGGGGAATATTGCACAATGGGGGAAACCCTGATGCAGCGACGCCGCGTGAGCGAAGAAGTATTTCGGTATGTAAAGCTCTATCAGCAGGGAAGAAAATGACGGTACCTGACTAAGAAGCCCCGGCTAACTACGTGCCAGCAGCCGCGGTAATACGTAGGGGGCAAGCGTTATCCGGATTTACTGGGTGTAAAGGGAGCGTAGACGGCAAGGTAAGTCGGAAGGGAAATGCCGGGGCTAACCCCGGAACTGCTGTGGAAACGAACTCGCTCGAGGAACGGAGGGG
+
686?@@8):)1=;8=6;==;;78@;@@@CEFD<@,CACDEEEDFFC8EE9CEEE9@@@@C@@6>7>CEECCCEBDE,C,<,9B@+BBF,A?AAFCFF5,:FFAF?DDDCFGFFF,EFGGGEGCFGGGF9DDFFGGGFDGCGG7BFG,DEC,@:FFCDE9@@;BEG8CE7@CF*?C=EEC>C5:88:/:7CFGDF=*/;DB>FG7:)1=@=:E<>BG<:CCFCE7EBGC)9:=)6(89?E7?G10)9/8C>>B;(4:?EDF>F9>F)42*)2.4<FE?:6(4.)4((.47?(4(.,-.1692
@M02996:162:000000000-B87FG:1:1101:21892:3203 1:N:0:ACTGAGCG+CTCTCTAT
ACTACGGGTGGCAGCAGTGAGGAATATTGGTCAATGGGCGAGAGCCTGAACCAGCCAAGTAGCGTGAAGGATGACGGCCCTACGGGTTGTAAACTTCTTTTGCCGGGGGATAAAAAACGGGACGTGTCCCGTCTTGCAGGTACCCGTGCGAAGAAGGACCGGCGAATTCCGTGCCAGCAGCCGCGGTAATACGGAAGGTCCGAGCGTGAGCCGGATGGATTGGGTTTAAAGGGAGCGCAGGCGGAGATGCAAGCCAGCCGGAAAATCGTGGAGCCAAAACCAAGCTCGCGGTTGGGACCGG
+
-8AACAA5800=;8=;;==;;;;C;C<@DDFE@ACEFFFCEECEFC<EEFFEFFCCDFF@FFFCB@FFGFF9EC9,@FFGGEECDE@C>FA?EFDEF9<EFGFGCFDDDG+?EFGGGGGGGGEFGGGGGGGFGFGGGFFGGGGGGGGEGEEG*CFCDF7CB5=*4?**=9<0>EGFE=FC7>:==<)97<CFCDEGBD29=>=@/95).09C9DD5)(**/27C/)*069:?::?:;6:D4)-0-7.(:9<*4:???C542>>9B<:3)(1,3()+011(,>?,4)5,(--((-((84(-(
@M02996:162:000000000-B87FG:1:1101:9409:3209 1:N:0:ACTGAGCG+CTCTCTAT
ACTACGGGAGGCAGCAGTGAGGAATATTGGTCAATGGGCGGAAGCCTGAACCAGCCAAGTCGCGTGAAGGATGAAGGTATTATGTATTGTAAACTTCTGTAGCGGTGGAGCAATAATCGCCATGCATGGCGAGATGAGAGTACACAGAGAATAAGGATCGGCTAACTCCGTGCCAGCAGCCGCGGTAATACGGAGGATCCGAGCGTTATCCGGAGTGATTGGGTTTAAAGGGTGCGCAGGCGGGTTTCTAAGGCAGGGGTTAAATAGCGGGTCTCAACGCCGTCCCGCCAGTGAAACTGGG
+
886?A58500)8888;;<=;;;;;6C,,@@C,CC9@DDFECE:CF8<EEFCCF9:CEF@,,87@+8C@FGFGFDFFGBE,,5<C5C<CFF5CCFE,AC,CEGG+=+@=9AF=E,?F99FFGG+:FGAFDFGEGDEGG?FG8,@FC,,8@>DCFCECF,+>=C+B:E7EFD+1?FACFF7@79@>>;C7+2+C=??CBDFF<:1)*10..3+*7:):*.++34;**.AD2*:>(8:7>F>5092)-)0.*)-/(((4(:D(().))).).()(-(*3*.3>()(-,44-(-,.4))./).((
@M02996:162:000000000-B87FG:1:1101:9391:3213 1:N:0:ACTGAGCG+CTCTCTAT
CCTACGGGAGGCAGCAGTGAGGAATATTGGTCAATGGGCGGAAGCCTGAACCAGCCAAGTCGCGTGAAGGATGAAGGTATTATGGATTGTAAACTTCTTTAGCTGTGGAGCAATAATCGCCATGCATGGCGAGATGAGAGTACACAGAGAATAAGGATCGGCTAACTCCGTGCCAGCAGCCGCGGTAATACGGAGGAGCCGAGCGTTAGCCGGATGTATTGGGTTGAAAGGGTGCGCAGGCGGCTTTCTAAGTCAGTGGTTAAATAGCGGTGCTCAACGCCGTCCCGCCAGGGAAACGGGG
+
-88=CA==81)=88,;;<=;;;C@;C,CECC<@AFDFFECCECEFF<EAE6@@A::CED6:@8@+8CEGCEFFACEF,?,,95C,C<9AC@DFGA?F,5AFGF,:9B@EFGCF<EFFGGGGGCFGGGGGFGGEF7EGGGGFCFGGGGGGGG9FGDCE8?B>>@EGG=EFC4ADCFFCCFC?9@>C;DG:CFGDEGGF*9?8?CDC88>);CEDE))2.3+;B=1*)<>BFC>4<0<9BBD6C30()).*6A?.)6A)CF<09><)6<95>*49)9<=(49(<(116>-(-((-4(.88::(
@M02996:162:000000000-B87FG:1:1101:16180:3223 1:N:0:ACTGAGCG+CTCTCTAT
ACTACGGGTGGCAGCAGTGAGGAATATTGGTCAATGGGCGAGAGCCTGAACCAGCCATGTCGCGTGGAGGAATAAGGATCTATGGTTCGTAAACTCCTTTTGCGGGGGGATAAAGTGCGGGACGCGTCCCGTATTGCAGGTACCCCGCGAATAAGCATCGGCTAACTCCGTGCCAGCAGCCGCGGTAATACGGAGGAGGCGAGCGTTATCCGGATGTATTGGGTTTAAAGGGTGCGGAGGCGGCCCCTGAAGGCGGCGGTGAAATTTCCGGGCGCAACCCGGGCACGGCCGTCGAAACGGG
+
-88?C@8)501=;88;;<=;;;;C;C,,CCC@@@@@CFFBCC@CFEAECECDFA;C@CC,,:6@+8CCFDCA,@@EEF9F,A?CEEAGCCBCEGEGG9,E?FGFDGDDDF*<FGG@FGGGGGGGGGGGGGGEE>8FGGGGDGGFGFG5CEG5CGE+<<<:89;CFG+AFC:CGCF<EFCCE<)7?1>G*A>FDEGGE*7>C<7@E/.8)1CEDB))2-**13=9*.<:<F>@4<1>(4>><D383)8(*.49(4>FFGD-454:).-5*4D;6(080680-8-3(,-4-79,(--45601:
@M02996:162:000000000-B87FG:1:1101:18662:3256 1:N:0:ACTGAGCG+CTCTCTAT
ACTACGGGAGGCAGCAGTGGGGAATATTGGGCAATGGGCGAAAGCCTGACCCAGCGACGCCGCGTGAAGGAAGAAGGTCTTCGGATTGTAAACTTCTGTTGTAAAGGACGAAGAAAATGACGGTACTCTACGAGGAAGCCACGGCTAACTACGTGCCAGCAGCCGCGGTAAAACGGAGGGGGCGAGCGTTAGCCGGATTTACTGGGTGGAAAGGGTGTGGAGGCGGGAAGGCAAGGCAGATGTGAAAATGATGGGCTGAACGGATAACCGGCATTGGGAACTGCGTTGATAGAGAGGCGGG
+
--6A@58=51)=8866;=;66888,C,,@<E,69,CCCCCCC@EA@,F6;;6EA,@:@@@+88>+@C@FGBDGFDFD?FA,,:?4+8EAF<?E,A<FA9CF,@E<EFD<FEDGGGFG9??DCG>DC9,7CFFEGEEGGF,>B3>+3@D7CFGG7@*3,;:@7@@FGGE7BE,:9=*=CC*5C>5/>5C7*9*+):C>*/*2?<98C)7)09FC7>*9(/*9@5/:)7)455:?:?)32:77F9B29=A:)6*6)4(.*97(),4(4<76(97((*+0(3:B)4)2,,-())-))54)0-7(
@M02996:162:000000000-B87FG:1:1101:11072:3306 1:N:0:ACTGAGCG+CTCTCTAT
ACTACGGGGAGCTGCAGTCGAGGATCATGGGCAATGGGCGAAAGCCTGACAAGGCGACGCGGCGTGGAGGATGAAGGCCTTCGGGTTGGAAACTCCTGTCATAGGGGAACAGGCGAGAGCGGTCAATACCCGCTTTAGTTGAGTGTACCCTAAGAGGAAGGGGCGGCTAACTCGGTGCCAGCAGCCGCGGTAATACAGAGGCCAAGAGCGTTGTTCGGATTGACTGGGCGTAAAGGGCGCGTAGGCGGTCTTGCGTGGCAAGGGTGAAAGCTCCGGGCTCAACCCGGAAAGGGGGGTTGAA
+
-8A=@A=)1))==;=;;=;88868,;6;,-CCC@CCCFFEEEDEGCEEFFEF6=9@@FCF@=@B4>CCGDGGGFEFFFGF8FGDGFCF+ABEFFGGGF5=FGGGGGDEDFGDAFGGGGGGGG+@FGGGGGGGGC**@FF;EEG=FDCEDFFFGGGCDFF>*/=CGGG*ABF9F>E*;EFCCG?>67CDGG/C=*<FFGGFFG*88CFFF>1/100:>6C9)*2:7@EC?F18??FF?:>>414>:7>>/3(*649-8*18>F0:14<??)9.,:ED>0((.9?B6>BF>BB0:(((0(-,.
@M02996:162:000000000-B87FG:1:1101:22973:3412 1:N:0:ACTGAGCG+CTCTCTAT
ACTACGGGTGGCTGCAGTGAGGAATATTGGTCAATGGGCGCGAGCCTGAACCAGCCAAGTAGCGTGAGGGATGACGGCCCTACGGGTTGTAAACCTCTTTTGTTGGGGAATAAAGGAGCCTACGTGTAGGCTTTTGCATGTACCTTTCGAATAAGCATCGGCTAATTCCGTGCCAGCAGCCGCGGTAATACGGAAGATGCGAGCGTTATACGGATTGATTGGGTTTAAAGGGAGCGTAGGCGGCCTGTTAAGTCTGCGGTCAAATGGCAGGGCCCAACCTTGGCAGGCCGGGGATACTGAG
+
88A?C?55=0);;886;6=;;;;6;@,,CAC,<6,CCC;@8@@CF7,CCE-,CA,:@CC9CC<@,BF@EE@BCE,,@=FG7AECEG@?@C?<EEGFG,,,:C4,,:===FA5CDFGGGGDCFAFBFEEFFG,,,,8DC;EFFGC,@E,BFGDDED@B,=>>D+BFA,@C>@CG8FC*9CC@909:9CC+C=CDBCEA+BACDG5?:5>:+1ACA5**/++;<:*/)<:2/>::?0>(47C?D2)()).0)4=)--69ED-,<)6)6)(04>>F4)/)(,()9:(3(-(-4,469(4))...
@M02996:162:000000000-B87FG:1:1101:20403:3413 1:N:0:ACTGAGCG+CTCTCTAT
CCTACGGGAGGCTGCAGTCGAGGATCATTTGCAATGGGCGAAAGCCTGACAAGGCGACGCTGCGTGGAGGATGAAGGCCTTCGGGTTGTAAACTCCTGGCATAAGGGAACAGGCGAGGGTACCCAACACGTACCTTAGTGGAGTGTACGTTAAGAGGAAGCGACGGCTAACTCGGTGCCAGCAGCCGCGGTAATACAGAGGTCGCAAGCGTGGTTCGGATTTACTGGGCGTAAAGGGCGCGTAGGCGGCGAGGCGGGGCAAGGGGGAAAGCTCCGGGCGCAACCCGGAAAGTGCGCGTGAA
+
-88ACDA>910=;;=;;==888:@,C<6,6C@@<@CCDCCFEDEFC8CCFCC,9:@@@BF688@8?FCGDEFECDFFGGEE<DDEB?F+A<@?EFGDF,BF9FGBFGGABEBAAFFGGGCFDGGGGGGGGDGFG9=EF=,@EF,@DCF+34DEFFFDFDF:;B*FGGCE;D:C*;*=C;B88;8=CGGGG9E=+A;ADGFG2*:877;701/7))2965*)20:76CC:E17-:AFB?@571-749>95;0>99>6>/)-8@:<(4-8>(9)38>852(-27124>FF>96-6.4982-(,
@M02996:162:000000000-B87FG:1:1101:22963:3426 1:N:0:ACTGAGCG+CTCTCTAT
ACTACGGGTGGCTGCAGTGAGGAATATTGGTCAATGGGCGCGAGCCTGAACCAGCCAAGTAGCGTGAGGGATGACGGCCCTACGGGTTGTAAACCTCTTTTGTTGGGGAATAAAGGAGCCTACGTGTAGGCTTTTGCATGTACCGTTCGAATAAGCATCGGCTAATTCCGTGCCAGCAGCCGCGGTAATACGGAAGATGCGAGCGTTATCCGGATGTATTGGGTTTAAAGGGAGCGTAGGCGGCCGTTTAAGTCTGCGGTCAAAGGTCAGGGCCCAACCGTGGCAGGCCGGGGATACGGAG
+
88AAC?8):)1==8=;;==;;;;@CECFFFCFCCFDDFFC@BCCFEDFFGFGGECCEFFCEECB8@FEGGFFCE<,@FGG?FFEGGF,CF?AEGG8F9?FFCB,,BBCEFFEFGGGGGGGGGGGFGGFFGG<@B3CFGFFFFGG+@CGEFG8FFFC>D+>>C+BG;CAFC@FG5ECDF>F99@>CDDGFGGGGFGGF+CBCCGE?:)=57CEG>=);9:+;@F9*8<:>FDF??FD;FDC79604))-*4<@.<4<<CD(4>):)45<F?G?685E;(-(-7;67(4>:7(496((/(,(-
@M02996:162:000000000-B87FG:1:1101:8819:3437 1:N:0:ACTGAGCG+CTCTCTAT
GCTACGGGTGGCAGCAGTGGGGAATATTGGGCAATGGGCGCAAGCCTGACCCAGCAACGCCGCGTGAAGGAAGAAGGCTTTCGGGTTGTAAACTTCTTTTACCAGGGACGAAGGACGTGACGGTACCGGGAGAAAAAGCCACGGCTAACTACGTGCCAGCAGCCGCGGTAATACGGAGGGGGCAAGCGTTGTCCGGATTGACGGGGTGGAAAGGGCGTGTAGGCGGGGCTGCAAGGCAGAGGGGAAATCCCGGGGCTCAACCCCGGAAAGGCATTGGAAACGGTACACCTGGAGTATCGGG
+
-88ACA=510);=88;;<=;;888,;,CEFGFC@,E@CFBFC@CFC@ECF9<EA6CEGCE+@@>8@FEGFCFFCDFFFFC,,B>EE?B+A@AE9FFF9EFFGGGCCEF@FGGGGGGGBFFFGF:F@D+@CEEGGGGGGGFEFGGG7CFG;E>C<C5DGC<D9D8<:CG*:B=C+3*BCC*:7>)197>/*92<@>CE*7)22*7CD.<)7CFC5;DG-9*0<<6>)*/079D:A2)-(09(9:B>E:<C:7;>F>((272:><:>;;()(*(()*3/,.)4):-,().(,(.,.(./)-((
@M02996:162:000000000-B87FG:1:1101:8801:3439 1:N:0:ACTGAGCG+CTCTCTAT
ACTACGGGTGGCAGCAGTGGGGAATATTGGGCAATGGGCGCAAGCCTGACCCAGCAACGCCGCGTGAAGGAAGAAGGCTTTCGGGTTGTAAACTTCTTGTACCAGGGACGAAGGACGTGACGGTACCTGGAGAAAAAGCCACGGCTAACTACGTGCCAGCAGCCGCGGTAATACGTAGGGGGCAAGCGTGGTCCGGATTTACTGGGGGTAAAGGGCGGGTAGGCGGAGCGGCAAGGCAGATGGGAAATCCCGGGGCTCAACCCCGGAACGGCATTGGAAACGGAAGCCCTGGAGGATCGGG
+
-88?@?85:00=;8=;;==;;78@,@<,CCF<@<CCCFFB@@BCFE<ECCCC@A:CCFEF@@@>+>CCGFDGGCDEFF8,,,B@EB?F4?BBE?FFGC,CFGGGFGDFFGGGGGGGG@FGGGG@FFG,CFGGGGGGGGGCGFEGG+@FF,EFG>>::ECF?C@DECEG4:C7CCF,>:7*27::=CFD9*:356EGF*/*2:+98>)8)8FFFFD3DBG5<:C=ED=C9)95>BF)3:@D)C);:FF4:8?>>097,5C?3;?:;>997(9(4(*30548:)4(--31:0(4,4((/.-3(
@M02996:162:000000000-B87FG:1:1101:8134:3444 1:N:0:ACTGAGCG+CTCTCTAT
CCTACGGGGGGCAGCAGTAGGGAATATTGCACAATGGGGGAAACCCTGATGCAGCGACGCCGCGTGAGCGATGAAGTATTTCGGTATGTAAAGCTCTATCAGCAGGGAAGATAATGACGGTACCTGACTAAGAAGCCCCGGCTAACTACGTGCCAGCAGCCGCGGTAATACGTAGGGGGCAAGCGTTATCCGGATTTACTGGGTGGAAAGGGAGTGTAGATGGCATGGCAAGTCAGATGTGAAAGCTCGGGGCTCAACCCCGGAACTGCATTTGAAACTGTCAAGCTGGAGTGCAGGAGAG
+
8ACCC>D>58)8888::<:<:8:CFGGGGGGGGGGGGGGGGGGGGGGGGGGGGFFEFGGGGFGGFFGGFGGGGFFGFGGGGGGGFCFGGFGGFFGGGFFGGGFGGGGGGGFGGGGGGGGGEGGGGGGGGGGGGGGGFGGGGGGGGGGGGGGGGGGGGGGGGC?EG8CE?FGGCGCEGGEEGGFFGGDGGGGGGFGEFGFFGGGFE).=B@FG45<FCAFD4CE>E4FG?FGF44:FD<?:6C>?<7/5D>BFB03>?FGFFFF619?D=AF):BFGF7)<27>25<)5448:?<A>F:<13
@M02996:162:000000000-B87FG:1:1101:23875:3468 1:N:0:ACTGAGCG+CTCTCTAT
ACTACGGGCGGCAGCGAAGAAGAGTCAGCAAGGGAGGAAAGGCGGATGGAGCGACGCCGCGTGAAAGATGAAGGGAGGAAGATGGTAAAGGGCTTTTATAACTGAGGAATAAGCATGAGCAGAGAAAGGTTATGTGGTGACGGTAGGGTATGAAGAAGCAACGGCTAATGACGGGCCAGCAGCCGCGGTAACACGTAAGTCGCGAGCGTAGGTCGGAGTGATTGGGGGGAAAGGACGTGAAGGCGGTGCGGGAAGCTGGGGGGGAAAGGCGGGAGCGCAACGCCCGAACGGCGGTGAGAAG
+
88ACCD8:810888886688;,;;<;,;CFGD<:8,8BC<<,9+66+8<CA<::>:+@CG@+4++<:A,BEFEC8,8:=<BE9,B?9<9C53B8C,A,,CB:CAFFFFF,DDF@F=>B,@FFF@5@EC@,7@;E7@E@>DC>B*>>8*6??DGG,>FGGGGGGGG*7A:;>9C*:*=:C:E7;8CC7<5C73<9E*7<D**1278D07))1/:B>D:,1*12+:C@*)(7>><<?)--7*-:3.25)(1-3)3124.+01(.6;9B<:@1/26,52)(416)(4,249((,(-(--0,.:(
@M02996:162:000000000-B87FG:1:1101:23890:3479 1:N:0:ACTGAGCG+CTCTCTAT
CCTACGGGCGGCAGCGAAGAATAGTCCGCAAGGGACGAAAGTCTGACGGAGCGACGCCGCGTGAACGATGAAGGGCGGAAGATGGTAAAGGGCTTTTATAACTGAGGAATAAGCATGATCAGAGAAAGGGTAGGTGGTGACGGTAGGTTATGAAGAAGCAACGGCTAATGACGGGCCAGCAGCCGCGGTAACACGTAAGTTGCGAGCGTGGTTCGGAGTTATTGGGGGGAAAGGACGTGTAGGCGGGTCGGTAAGCTGGGGGGGAAAGGCGGGAGGTCAACGACCGAAGTGGGGTGAGGAA
+
-88BCA)801)888886888;,<CCF6BFFGE<:<FEGECC66,<C68:B=+>=6=7@BF@+8:<9A?=CAEFFB+>CCFCF,,:38A<FC=>,3,><,@FGGGGFGDFFFEF>F=>F,@F:>DF7>>C*,?*>6?C>D>BEE*1=A,,6,BFG,>BCCFGGGG7C>E95>CG5C*=:C5C<>>EGGGCEG<@4E877D@*:<58C)077D*/77CC,1*9++2C@*)(89.86<74(8*.:892B),)49)342))0>?(;091::?F17;>05*).)4)),-23(4((.),((4)((.(
@M02996:162:000000000-B87FG:1:1101:7373:3495 1:N:0:ACTGAGCG+CTCTCTAT
CCTACGGGAGGCAGCAGTAGGGAATATTGCACAATGGGGGAAACCCTGATGCAGCAACGCCACGTGTGGGAAGAAGCATTTCGGTGTGTAAACCACTGTCGTGAGGGAATAATGCTTGGCCTCGGCCAAGTTGAATGTACCCCGAAAGGAAGCACCGGCAAACTTCGTGCCAGCAGCCGCGGTAATACGAGGGGTGCAAGCGTTGTTCGGAATCACTGGGCGGAAAGGGAGCGCAGGCGGAGAGGCAAGCAGCCGGTACAATACTGGGGCCCAACCCCGGACCTGCAGACTGGACTGTGTG
+
8ACCCBDA)1)8========;8;CEFDGGAEGGGGGGGDEFGG8FGDGGG9EEFFFGGGGFCGECF,CFGCFEEFGC,BEEGGG6BFGFCFGGF@FGG,E=D:FGGGEGGGF<FF9;=CF?GGGGGGDCFGFFGE;EFFCE,+838C@@8FBCFGGGGGGGGGC>D7@E@CC7FFF8EEEE>/:CD7D*5CE88AC:428*//8EDAFE)>C5*;<C9F*:E*5:.:C:FD>>0931(>C(1()-)8(*(.)(((--75<>?>B943054)42(.27<>>>>9((((().).478?>>).,
@M02996:162:000000000-B87FG:1:1101:12015:3539 1:N:0:ACTGAGCG+CTCTCTAT
ACTACGGGCGGCTGCAGTGAGGAATATTGGTCAATGGCCGAGAGGCTGAACCAGCCAAGTAGCGTGAAGGATGACTGCCCGATGGGTTGTAAACTTCTTTTGTTAGGGAATAAAGTGAGGGACGTGTCCCTTTTTGTATGTACCTTTCGAATAAGCATCGGCTAATTCCGTGCCAGCAGCCGCGGTAATACGGAAGAGGCGAGCGTTATCCGGATTTAGTGGGTTTAAAGGGAGCGTAGGCGGGCTGTTAAGCAAGCGGCCAAAGGTGGGTGCCCAAAATCGGCCTGCCGGTGATAGTGGG
+
-88BC?8:5018888;;;;;;C;<,C9EEFF9@<,CCEF@@CCEDC,C@DC,CECCCFFCC96>6?FFGFCFEC<,CBFG7F:?EGE+@C<<?FB,F,,AACE,@F<ACFEAFGG,EFFGGGGGGGGGGGDF,ACC=EAFGCDG9DFFEFG8DGFCDA6B>+3BF=:ECB3@CDFEFCFFE>99C7CD+4+C8BCEF*?3<7C)3:0>)::CC<7**.*09;F/*)<:6FC;1:>F6?@DFGF)().(*66*)..8,:C((88?0:3(7;)4:4)08(().7216,82.4((-(.)*6523
@M02996:162:000000000-B87FG:1:1101:12308:3547 1:N:0:ACTGAGCG+CTCTCTAT
CCTACGGGTGGCTGCAGCTAAGAATATTCCGCAATGGACGAAAGTCTGACGGAGCGACGCCGCGGGGATGATGAAGGTCGGAAGATTGTAAAATCCTGTTAAGTATGAAGAATAAGCAGGACAGGTAATGGTCCTGTGGTGACGGTAGTACTTGAAGAAGCAACGGCTAATTACGTGCCAGCAGCCGCGGTAAGACGTAAGTTGCGAGCGGTGTTCGGAATGATTGGGCGGAAAGGGCAGGTAGGCGGATATGCAAGCTTGGGGGGAAAGGCGGGGGGTCAACGCCCGAAGTGCGGGGAGA
+
-88?CB=5=0)==8=;;=;;<;;@6@CCEFFFC@BDDDC@BCCCC<CCDFCC@C8@@FEF@@6>+=FC+?E?EADEGBEEEEEEC9,C?EADCA<F?,,CFDF:@,:@AFGF,CFGAFGGGGGGG,CE9FGFEGDF3DF,@BFGGEGG@DBA,@AC,E9AD9FCGGC*AC>,=BE,BF5:?C6A=;CCGG/BC*=CB8FAC14;>>@EB7/21)0:96CD)+22+9ED<F3>9;FFFBF74/.9:9@>C3216<B9<10).8(4(44?.4D:>>E*5(-(.*.(-,(-17(-..4()-1-(
@M02996:162:000000000-B87FG:1:1101:12033:3555 1:N:0:ACTGAGCG+CTCTCTAT
ACTACGGGCGGCTGCAGTGAGGAATATTGGTCAATGGCCGAGAGGCTGAACCAGCCAAGTAGCGTGAAGGATGACTGCCCGATGGGTTGTAAACTTCTTTTGTTAGGGAATAAAGTGAGGGACGTGTCCCTTTTTGTATGTACCTTTCGAATAAGCATCGGCTAATTCCGTGCCAGCAGCCGCGGTAATACGGAAGATGCGAGCGTTAGCCGGATTTAGTGGGTTGAAAGGGAGCGTAGGCGGGCTGTTAAGGCAGCGGTCAAATGTCGGTGCCCAACATCGGCCGGCCGGTGAGACTGGG
+
888?C?=8)1)78886;;;;;;;@,C<@EDF<EAECDCECCC@CF@@E@EC@@ECCCFD9CCCB8BFFGFEFFC?,CFGG,@>CEG9B@C?<FGFCG?,C9F?,?FFFDF,?FGG7FGGGGGFGGGGGGGGGFCFE,C9FD=FF@;EFGGGFGGFFF7CCCD+CF,@FGF3@DGFFGFC@CDA>E?DD7CGGDBGGF+:A<CEBEDAF);CGDF)/*.*:@CC9:)<76FGFFFFFF?BDFGB),)8(26A@)2:B<GG:>E<A)6)6;>/402;@>18.8>BF6(9;99(,4<(693564
@M02996:162:000000000-B87FG:1:1101:12010:3559 1:N:0:ACTGAGCG+CTCTCTAT
GCTACGGGCGGCTGCAGTGAGGAATATTGGTCAATGGCCGAGAGGCTGAACCAGCCAAGGAGCGTGAAGGATGACTGCCCTATGGGTTGTAAACTTCGTTTGTTAGGGAATAAAGTGAGGGACGTGTCCCTTGTTGTATGTACCTTTCGAATAAGCATCGGCTAATTCCGTGCCAGCAGCCGCGGTAATACGGAAGATGCGAGCGTTATCCGGATTGATTGGGTTGAAAGGGAGCGTAGGCGGGCGGGTAAGGCAGCGGTCAAATGCAGGGGCCCAACATCGGCCGGCGGGTGAAACTGGG
+
-88?C58551)8886;;;;;;;@C;@,6CD,C@<CACCF@CC@CF7,EEFC<<E,,@FE,CE==+BFCGFCFFC<,:FGG,?CEDFB?>C<@BFF9F+,BFF<,CEDF@E=?EGG<FGGGGGGGEEDG=F9A,CDD@E9CE=D<,,=DGGG,8CDEC,3<B68CFF,@EC@CCBEGGGF?C>>>CCGGCGGGGE=EF+BBDDG):/)54+;EDD>3*)+*9;=9*.<7AFG>4?0@>(71.C3),)7(138F),(41CD,47<9))))12),(-08)(,()08(-(41(4(,4())/..(.
@M02996:162:000000000-B87FG:1:1101:22541:3561 1:N:0:ACTGAGCG+CTCTCTAT
ACTACGGGAGGCTGCAGTGAGGAATATTGGTCAATGGGCGGAAGACTGAACCAGCCAAGTCGCGTGCAGGAAGACGGTCCTATGGATTGTAAACTGCTTTTGTACGGGAATAAAGTTCGGGACGTGTCCCGATTGGAATGTACCGTAAGAATAAGGGTCGGCTAACTCCGTGCCAGCAGCCGCGGTAATACGGAGGACCCGAGCGTTAGCCGGAGTTATTGGGTTTAAAGGGTGCGCAGGCGGAGGATTAAGGCCGCGGGGAAATTTTCATGCTCAACATGAAAAATGCCAGTGATACTGG
+
-8AAC>888:0==;=;;==;;;;@6E9FFFF9<CECC;C@@CBEF8<EFG@FFFCCEFGEF@FB8CFEGFDFFEAFFBFGAD9CEGF,EFE<EGGGGE<FGFEGFFDDCE==EFGE;FFGGGGGGGGGGGGG>7DFFGCFGFGGGCFGGGG9EFFFDDCEC>@BFFCFCCBFGGGGGGF9=;9>ECCDCFGGGE:EFCC88CEB=<.>)89C<.)1*.**9CF5*0<:<FC@4?:D19>9;D>@;>5(*.:B<1(,4CD(4522)6))16*6A)1<715(5/:>B(.5.87)424.9)-.5
@M02996:162:000000000-B87FG:1:1101:17664:3567 1:N:0:ACTGAGCG+CTCTCTAT
ACTACGGGAGGCAGCAGTGGGGAATATTGGACAATGGGGGAAACCCTGATCCAGCGACGCCGCGTGAGTGAAGAAGTATTTCGGTATGTAAAGCTCTATCAGCAAGGAAGAAAATGACGGTACTTGACTAAGAAGCTCCGGCTAAATACGTGCCAGCAGCCGCGGTAATACGTAGGGAGCAAGCGTTATCCGGAGTTACTGGGTGTAAAGGGAGCGTAGACGGCAAAGCAAGTCTGAAGTGAAATCCCGGGGCTCAACCCCGGAACGGCGTTGGAAACGGGGTAGCTAGAGGGCAGGAGAG
+
686AC:8>=11688=;;==;;88@6C,6CAFFAACCDCDDDCCFFE8CECC@CA:@@@CF@@@>88CCCEADFDCF<C?,,9CC+B?F,A???F<FC<,CFEFFFGFFDGGDGG;FGFFGEGG,CFGF,EEGGGGG,DEFEG7FGGGGGFDFFGD@+:9@89BEG;EG,@DC*?,4>7>*:8A8=948*BFECB*/.@F6:FG.:2;C6:F77>=D38<DBCC>C>67(97F624=<:@*4:4=)=))973>603<?F4:8B>B>F(4<01(-49<B(46()(,-).-.,.(,,4<D?,(2
@M02996:162:000000000-B87FG:1:1101:17678:3582 1:N:0:ACTGAGCG+CTCTCTAT
ACTACGGGAGGCAGCAGTGGGGAATATTGGACAATGGGGGAAACCCTGATCCAGCGACGCCGCGTGAGTGAAGAAGTATTTCGGTATGTAAAGCTCTATCAGCAAGGAAGAAAATGACGGTACTTGACTAAGAAGCTCCGGCTAAATACGTGCCAGCAGCCGCGGTAATACGTATGGAGCAAGCGTTATCCGGATTTACTGGGTGTAAAGGGAGCGTAGACGGCAAAGCAAGTCTGAAGTGAAATCCCGGGGCTCAACCCCGGAACTGCTTTGGAAACTGTTTAGCTAGAGGGCAGGAGAG
+
-8A?CBA@5:1=88=;;==;;88@CC6<CCF@@A<CCFDDCCCFGC@EFE@EEA:@BFCFF@@>6>CCCEDFGCEF,C<C,AFDBFFF,@EAAEEFGC,EFFFG<FDFFGGFFG=FGGGG:FF,CFGG9FGGGFFGBFGGGG7FGGDGGGGGGGFEDE:@D;CEGEGG@EFF;C2;DCF:9?9?E7:C7CFGDF://@F6:FG);/;FFADECEFGC@DGFGC9CB:<1?7F45)9<AF*57:7)=<?GFFF623<?EFBF>;;>F0>@)2-5:F:F()6)*)666)).4<(48?6>:212
@M02996:162:000000000-B87FG:1:1101:12438:3602 1:N:0:ACTGAGCG+CTCTCTAT
CCTACGGGTGGCTGCAGCTAAGAATATTCCGCAATGGACGAAAGTCTGACGGAGCGACGCCGCGTGGATGATGAAGGCCGGAAGGTTGTAAAATCCTGTTAAGTGTGAAGAAGAAGCGAGGGCAGGGAAAGCCCATGTGGTGACGGTAGCACGTGAATAAGCAACGGCTAAGTACGTGCCAGCAGCCGCGGTAACACGTAAGTTGCGAGCGTGGTTCGGAAGGATTGGGCGGAAAGGGCAGGTAGGCGGTGTTGCAAGCTGGGTGTGAAATCCCGGGGCTGAACTCCGGAATTGCGTGGAG
+
-88AC@=5>00==8=;;=6;;;;@6C<DFFFB@@BDFDFCCCCCC<<C@C@@CC@:@CE@@@@>7>CC,C=EFCEEFGGEEFDEG49E4???DCFFA,:CEFF,:5::<FFC,AFFFGGGGGGFGGGGGGGAEFF=>@DGGCEFGG6FGGFE*66:B:;;B;FGGEEC*:E,4>C:48/=C<56@C8CCED=8>CFAD2=5F+33+8>E5C**85*:-99:**99==DB59)366FBF5C(>,=5<99G,-)(..85ED?)7:.4,8>=<2.()0856(,(737)64-4?>0).)40(-,2
@M02996:162:000000000-B87FG:1:1101:12437:3620 1:N:0:ACTGAGCG+CTCTCTAT
ACTACGGGTGGCTGCAGCTAAGAATATTCCGCAATGGACGAAAGTCTGACGGAGCGACGCCGCGGGGATGATGAAGGCCGGAAGGGTGTAAAATCCTGGTAAGTGTGAAGAATAAGCGAGGGCAGGGAAAGCCCATGGGGTGACGGTAGCACGTGAATAAGCAACGGCTAATTACGTGCCAGGAGCCGCGGTAACACGGAAGTTGCGAGCGTGGTTCGGAAGGATGGGGCGGAAAGGGCAGGGAGGCGGTGGTGCAAGAGTGGGGGGAAATCCCGGGGCTGAACTCCGGCATGGCGTGGAG
+
88ACCA)):0);=88;;=6;<;;6,;,6@9EE@::@@AE@@C;CC,,CCF@:8@+@@FC@@@@=+8FC4?=C@5?BE=EFEFEED+:C+?<<8<<F9,,:<DE7:,:<@FGF,D;B>FEEG@BG>EGGDFFGFEC,>,3>B:B7>8=CEGFF*<:;81=CCC?EFGEG5BF?7BF:3;*=98)8?*/95EG*1<?EFG5@7/09208::7C//7)**-)*0**2<)/147C)-33<,3)9(96)4.73C,(0-465<C*(-14(46>>3,*).)8>:9((,7)(-))--(-,47(-.(-1(
@M02996:162:000000000-B87FG:1:1101:25189:3620 1:N:0:ACTGAGCG+CTCTCTAT
CCTACGGGCGGCTGCAGTGGGGAATATTGGGCAATGGGCGCAAGCCTGACCCAGCAATGCCGCGTGAAGGAAGAAGGCTTTCGGGTTGTAAACTTCTTTTAAGTGGGACGATAATGACGGTACCACTTGAATAAGCTCCGGCTAACTACGTGCCAGCAGCCGCGGTAATACGTAGGGAGCAAGCGTTATCCGGATTTACTGGGTGTAAAGGGCGTGTAGGCGGGACATCAAGTCAGATGTGAAAGCACGAAGCTCAACTTCGTGTCTGCATTTGAAACTGATGTTCTTGAGTGTTGGAGAG
+
8ACCCE5>)1)8888;;;;;;868;CCEGGGGGGGGGGGGGGGGGGGGGGGGFFFGGGGGGGGECFFFGGGGGGFFFFGGGGGGGGGGGGGGGGGGGGGFFGGFGGGGGGGGGGGGGGGGGGGGGGGGGGGGGGGGGGGGGGGGGGGFGGGGGGGGGGGGGGGGG=EEGGGGFCFGGGGGGGFFGGGGGGGGE>EGFFFFFFFFGGFFFFFGDBEGG?GGFGCDGEFGFFFF4>AF4<=>::)9.)/4<?2.47?D?AFB2.8034:ABAGBFAFG@A><<FFB<AB:A)).4><?4?FFF
@M02996:162:000000000-B87FG:1:1101:11005:3659 1:N:0:ACTGAGCG+CTCTCTAT
ACTACGGGTGGCTGCAGTGGGGAATATTGGGCAATGGGCGAAAGCCTGACCCAGCGACGCCGCGTGAGGGAAGAAGGTCTTCGGATTGTAAACCTCTTTCAGCAGGGAAGAAGCAAGTGACGGTACCTGCAGAAGAAGTCACGGCTAACTACGTGCCAGCAGCCGCGGTAATACGTAGGTGGCGAGCGTTATCCGGAATTACTGGGTGGAAAGGGTGGGTAGGCGGAGGAGCAAGTCAGGCGTGAAATTGATGGGCTCAACCCAGAAACGGCGCTGGAAACGGGTCCCCTTGAGAGGGGGG
+
-88AC?=5:))==8=;;=;;;88@CE,@CCGFFCEDDFFCECEEFF@EDFFFFA:@@FEF:@@>8@FEGG@FGCCFFBF,,AFDC@FF?@CEFGFGGC,EFGFGDFEFDGGFGGGGG5FFGGG3FFGCFFGGGFGGGGFGGGGGGGEGG9EFG<>:DGDFCCD@FCEG*:B,=BF<C=C,<7;>CDGG:/93>@EGFGC)@F9A?F)8)7DFFFF*9(9/9CC9CB:CBFG>?FF/4:?C?D4@BFF)0)6*68?<0C6?<FFFB??F?(1(34)27(.<7)((4(,4.((47?FB5:9;(
@M02996:162:000000000-B87FG:1:1101:11339:3676 1:N:0:ACTGAGCG+CTCTCTAT
ACTACGGGAGGCAGCAGTAAGGAATGTTCGGCAATGGGGGAAACCCTGACCGAGCAACGCCGCGTGAGTGGAGAAGGTCTTCGGATTGTAAAGCTCTGTTGTAGAGGAAGAATGCTAAGGATAGGAAATGATATTTAGTTGACGGTACTCTACTAGAAAGTCACGGCTTACTACGTGCCAGCAGCCGCGGGAAGACGGAGGTGGCAAGCGTTATCCGGAGTGATTGGGCGTAAAGGGTGCGCAGGCGGTTTGTTAAGGTTGATGGGAAAGCGTTGAGCTCAACCCAATACAGCATCGAAAA
+
-8A?C@8=:11=88=;;==<<;C@6,<CFCG@@:CCCFDDEEFFFD8ECFF@@C8@DFCF@@@>7@CC<C4EECCEFBFE,@FEDC:E,A?AAFEFGE,CFAFFEFFFFGGD,CA,CFG,C=AFGGFF9FG?E,8CEFE,EFFGGEGG,E;FGAE=>FFF7?CDGGE+4>F9CBE,DF>AC9?A8?DDGG)C8)=@D*:>C*=A*;FF>82//)1>C6<)0*22+9FF0@)78:BFF(79413>><B>)((0((6<>+:)37)6)4:?4:790(7*6)).59,((-3(528<03))0.1(,
@M02996:162:000000000-B87FG:1:1101:16497:3678 1:N:0:ACTGAGCG+CTCTCTAT
ACTACGGGCGGCAGCAGTGGGGAATAGTGGGCAATGGGCGAAAGCCTGACCCAGCGACGCCGCGTGAAGGAAGACGGTCCTCGGATTGTAAACTTCTTTTATGTGGGACGAAACAAAGGACGGTACCACATGAATAAGCCACGGCTAACTACGTGCCAGCAGCCGCGGTAATACGTAGGGGGCGAGCGTTATCCGGATTGACGGGGTGGAAAGGGGGGGTAGGCGGGACGGCAAGGCAGAAGTGAAAATGATGGGCTTAACGCATAACTGGCTGTGGAAACGGGGGGTCTGGAGGGTCGGG
+
88AACD=85108888;;<;;;78@6@,<CAFCA<@CCD@BCC@EF,,CCCC,CA,==FCF7>8>+>FDFFFFFA=?CBFE,?FCC7?E,7<A5?9FE,,,E9F7@DECFFGDECGFG,DCCFGCFGGGGG6FFG;EFGG:FFGGGDGGG,?CE,:=*C<=E<B=FGGG*:E+;?F+?:C*77852C3D)/9*3*:EE3*)2:*88C08)0CCCF>)777/7?C7CBG51)159;B):<714C6?<FFF7.<*6>:6.*0:A34944<>*)9(4(0<;)4>0)8143((,(.1)8<;).-2,
@M02996:162:000000000-B87FG:1:1101:11013:3678 1:N:0:ACTGAGCG+CTCTCTAT
ACTACGGGTGGCTGCAGTGGGGAATATTGGGCAATGGGCGAAAGCCTGACCCAGCGACGCCGCGTGAGGGAAGAAGGTCTTCGGAGTGTAAACCTCTTTCAGCAGGGAAGAAGCAAGTGACGGTACCTGCAGAAGAAGTCACGGCTAACTACGTGCCAGCAGCCGCGGTAATACGGAGGTGGCGAGCGTTATCCGGAATTACTGGGTGGAAAGGGTGGGTAGGCGGAGGAGCAAGGCAGGCGGGAAATTTAGGGGCTCAACCCAGCAACGGCGCGGGAAACGGTGCCCCTGGAGAGTGGGG
+
88ABCA551)06;88;;;=;;8@@@C9FDCFC@<CCACFCCEC@F8<E@C6,CA,:@FEF78+>68CCFDDFEAEFA,C<,CFDC+BF,@?F9FFGGD9FGGG?E?CAEGGGG8EFG,ADFGG@FEG,EFFDGGGGGGBDGGGGG@CGG,ECE:::BF>CC>>@>5C:1>C,=;C*65=/47A>87CC>*>3+::C>D*):0<@DC07)0><7>:2>0C19:C9E@:C>FCFF<.08:@93C(71>F)*).*5<6>6*9?B5(8?(438()-40.*.(4(4)-(,(33,((-3:??)68((
@M02996:162:000000000-B87FG:1:1101:18335:3715 1:N:0:ACTGAGCG+CTCTCTAT
ACTACGGGCGGCAGCAGCTAAGAATATTCCGCAATGGACGAAAGTCTGACGGAGCGACGCCGCGTGAACGATGAAGGTCGGAAGATTGTAAAGTTCTTTTATAACTGAGGAATAAGTACTTGGAGAGAAACGGAGTATGGTGACTGTAGGTTATGAATAAGCAACGGCTAATTACGTGCCAGCAGCCGCGGTAACACGTAAGTTGCGAGCGTGGTTCGGATTGATTGGGTTGAAAGGACGGGGAGGCGGTTGTGGAAGCGTGGGGGGAAAGGCGGGAGCTCAAAGCCCGAATTGCGGGGAG
+
868ACA=)11)8888;;;;;;CC@C@,,@CFCCCCADFFCECECC@,C@CBC@C6@>CCF:>@>+@FFEFEFFDDFG:?F@@FED9BFEFEA?<5CFF,CF,BF,8??>FF=>CFG,@E:@,@DFGGFGG?FGFE3@@DFBEFG,@@@EF3@BF>AB<;@B2DFGCGG:BC5=ECE,:=C:C/;@<8CCEG3:>?F4:2;5;+3;+=7>)9:977*:4590*2>FFC7:)*04:>F17)>(5(8(<>9C(()(-(5<F7(-83(-(477:F?(7BD)3-(,1.)),,-411((544)(-,,
@M02996:162:000000000-B87FG:1:1101:18323:3740 1:N:0:ACTGAGCG+CTCTCTAT
ACTACGGGCGGCAGCAGCGAAGAATATTCCGCAATGGACGAAAGTCTGACGGAGCGACGCCGCGTGAAGGATGAAGGCCGGAAGATTGTAAAGTTCTTTTATAAGGGAGGAATAAGTACATGGAGAGAAACGGAGGAGGGTGACCGAAGGTTGTGAATAAGCAAGGGCTAATTACGTGCCAGCAGCCGCGGTAACACGTAAGTGGGGAGAGAGGGTGGGAAGGCGGGGGAGGAAAGGAGGGGGAGGCGGTGCGGGAAGCACGGGGGGAAAGGCGGGGGGTCAGAGCCCGGATGGCGTTGGG
+
88CCC?88)118888;;;86688C;CC@,-C@C@@CC<C@8@CB,C6CAF:7@C>+>FCFC>@>4>FE,=E5B=DFF,:@F7=C,5CF?EBC<E9FFG9FF9EG95>D@FGG,:F=,33,,:FA@FCCFGCG8FE*@33:6>>,,4*>CE6,,665?,1,2*6?,/C*;:E++<;:*22*+2.5*0;C)>C*/.++09*097<*2*).0.5*9>:**-91)/11*.>/3)1.4<(04:)1(>97-0723-(.(-(-25*((0,(,(-2.4C306::)((((0())..-311((-(-0,4(,
@M02996:162:000000000-B87FG:1:1101:12243:3752 1:N:0:ACTGAGCG+CTCTCTAT
ACTACGGGAGGCAGCAGTGGGGAATATTGCACAATGGGCGAAAGCCTGATGCAGCGACGCCGCGTGAGCGATGAAGTATTGCGGTATGTAAAGCTCTATCAGCAGGGAAGAGAATGACGGTACCTGACTAAGAAGCACCGGCTAAATACGTGCCAGCAGCCGCGGTAATACGTATGGGGCAAGCGTTATCCGGATTTACTGGGTGTAAAGGGTGCGTAGGTGGTATGGCAAGTCAGAAGTGAAAACTATGGGCTCAACCCATAGACTGATTTTGAAACTGGCAAACTAGAGTGCAGGAGAG
+
-88AC@8@=:0=88=;;==;;88@;E@<EFGCCC@CCDFBCEEEGC8CEEE<CE@@CFEF@@:>+>FCFEEFE?EE,C@E,?FC+CBF,A?<AFEFFF,CFGFGFGDEFGG8FGFGGGGGGGGFFGGG9FGGGGGGGGFGGE@FGGGGGG>EFGGCBF9@@9@EG;CE@EGG;<,4=,77?7?AE77DDGDGDF*3*CFA:CG8=:AFFFFG0>EG5:CD*<71<*CD:FDF44<FAFF25?5F>?)926>@:0:?FCGBF4<462)5).2.)6>C=<)9(8:?:<)64<?5:<A<F?621
@M02996:162:000000000-B87FG:1:1101:12263:3761 1:N:0:ACTGAGCG+CTCTCTAT
CCTACGGGAGGCAGCAGTGGGGAATATTGCACAATGGGCGAAAGCCTGATGCAGCGACGCCGCGTGAGCGATGAAGTATTTCGGGATGGAAAGCTCTAACAGCAGGGAAGAGAATGACGGTACCTGACTAAGAAGCACCGGCTAAATACGTGCCAGCAGCCGCGGTAATACGTATGGTGCAAGCGTTATCCGGATGTACTGGGTGGAAAGGGGGCGGAGGTGGTATGGCAAGTCAGAAGTGAAAACTATGGGCGCAACCCAAAGACGGGGTGTGAAACGGGCAAACTAGAGGGCAGGAGAG
+
-8ABC@8=81)=88=;;==;;@@@@E,CEFGGCC@CFCCBCCCEGFCEC9CCFAC@@FEG@@@>7>FEEECEECEE,C<F,5FC+@=F+=E<AFFFGD,CFFFGEFDCEGG,EF9FGFGGGGGGFGGG:FFGGGGGGGGGGGCEGG,DGG>EGGF@DD96@9@CC*@E,6CC8:,4B1<,=:A:=C9D4CFGCB2*6CG6;CF;:)8AAAFGCE:D)47C.2=199C<4F6>..6BAF@05?>*6)06*6:F0(((4>C02)4:2.(4),149<?CF)(4(598?().-))(4(48@?-(-
@M02996:162:000000000-B87FG:1:1101:12621:3767 1:N:0:ACTGAGCG+CTCTCTAT
ACTACGGGCGGCAGCAGTGGGGAATATTGCACAATGGGGGAAACCCTGATGCAGCGACGCCGCGGGAGTGAAGAAGTATTTCGGTATGTAAAGCTCTATCAGCAGGGAAGAAAAAAGAGACTTCGTGTCTTTAGACGGTACCTGACTAAGAAGCCCCGGCGAACTACGTGCCAGCAGCCGCGGGAATACGGAGGGGGCAAGCGTTATCCGGATTTACGGGGGGTAAAGGGAGCGTAGACGGTCGAGCAAGGCTGATGGGAAAGCCCGGGGCCCAACCCCGGAACGGCATTGGAAACTGGGG
+
68ABCDA=:008888;;<;;;78@;C,@EFGCDDADDFDDECFFGD@EF<CCEA:@@FEF7>>>+=@BBEEFFAEE5C5,,ABC8B4F<@A?CFFGGF,DFGGGFFGDFGGFEGGGGGGGGC,EF@D>F,@CEGGGGGEGGFGGGGFFGGGGGG>DBE<=48CE*A?E*<CEGECDFGFC57>)2C4D7=*A8BGGFDGFFCE)*9)9F7CC*)1>>29DE?=1:?FDFE5>0;,>9?6D:14>>E>>GB00,...6+9(87?2?<;BBBCB0?F>@<<>9>>>(:>9().374>?*6((,
@M02996:162:000000000-B87FG:1:1101:11927:3775 1:N:0:ACTGAGCG+CTCTCTAT
CCTACGGGGGGCTGCAGTGGGGGATATTGCACAATGGGGGAAACCCTGATGCAGCAACGCCGCGTGAAGGAAGAAGGTCTTCGGATTGTAAACTTTTGTCCTTGGGGAAGAATAGATGACGGTACCCATGGAGGAAGCCACGGCTAACTACGTGCCAGCAGCCGCGGTAATACGTAGGGGGCAAGCGTTGTCCGGATGTACTGGGTGTAAAGGGCGTGTAGACGGGATGGCAAGTCAGAGGTGAAATTTATGGGCTCAACCCATAACCTGCCTTGGAAACGGTGATTCTTGAGGGAGGGAG
+
-88ACD8585)8888:::::984=4B9FEGGECDA?CFDDEEFGGE8EEAEFGDBBCFEFF>@B8>FFGGGGGGDFFFGG9CFDE@FF@E@CF@CBFD8DF;@FCFDEEGGF3FGG@FFGEGCFEBFGCGGGGGGGGGCFGGEG<CGG9CGG;CFGGGGGFDGGGGG*>E7CGF3<CE*7CC>FEGG//>5CFBGG>)2=C0<?F27.9@GGGFFG321>FF7DE<A)(79<<?:@<DFGF23=<F44*:<8>?:(2CFFB:?(42>?849724)0758?(8,4:)-)).6<?(6?)3633
@M02996:162:000000000-B87FG:1:1101:12780:3777 1:N:0:ACTGAGCG+CTCTCTAT
CCTACGGGGGGCTGCAGTGAGGAATATTGGTCAATGGGCGGAAGCCTGAACCAGCCAAGTCGCGTGAAGGATGAAGGTATGATGTATTGTAAACTTCTTTAGACGTAGAGAAATAAGAGGCTCGTGAGCCTTGATGCTAGTATACGTAGAATAAGGATCGGCTAACTCCGTGCCAGCAGCCGCGGTAATACGGAGGATCCGAGCGTTATCCGGATTTATTGGGTTTAAAGGGTGCGCAGGCGGGCTTTTAAGTCAGGGGGTAAATCGGGAGGCTCAACCTCAGCACGCCATTGATACGGGG
+
-8ABC?=01008888:::::::9C9CC<EFFAA<CBDFFEDGDDFEDEFF?DAEBBDGF?D>@>8>BDGGFGFABCF@F@,@<@,@@3@F=BCFC9F,3FFGGGE8:B@FGGGBFGGGGGGCFGGGGGGGGGGGGGGFGGFFFFGG9FGGGCGGEFF>6<CD>EGG7FGE;FG>FFFGF:CC>>EDGG>FGGDB=EF*>@CDEEE)7@)9FGGF3**.*:FFC1*)<>AFFE8?FFFFDG9C>)4)0(*68=)6:A2CG((8:A24:,.(9;?(.<7,3.(9(5:07921(-6)).9(-2(
@M02996:162:000000000-B87FG:1:1101:12627:3786 1:N:0:ACTGAGCG+CTCTCTAT
CCTACGGGCGGCAGCAGTGGGGAATATTGCACAATGGGGGAAACCCTGATGCAGCGACGCCGCGTGAGTGAAGAAGGATTTCGGTATGTAAAGCTCTATCAGCAGGGAAGAAAAAAGAGACTTCGGGTCTTTAGACGGTACCTGACTAAGAAGCCCAGGCGAACTACGTGCCAGCAGCCGCGGCAATACGTAGGGGGCAAGCGGTATCCGGATGTACGGGGTGTAAAGGGAGCGTAGACGGTCGAGCAAGGCAGATGTGAAAGCCCGGGGCCCAACCCCGGAACGGCAGTGGAAACCGGTG
+
-8ACCB58:)18888;;<;;;788;C,CEFFFFC<CACDDCGGGGECDE<CAEA,>7CCF@=8>+@FEA?DFE<?E,B9F,,<>8B<F?FD@AFAFEF9FGAGADFGFGGGFDFFGGGGGG,,CC+3:+,3E<@BFGG*>:@ECFFGFGGGGGGGG,D>C*2::6AFD,<FGFCFFF:C1=C:)39*>FG9FC3*289CFGGG)29)=B7)*/)0:D:CDE::1<9CFAB<@091B>?71,1,04)8970(.(--)6+2)6*.((-3-7;DF>3>EDF:-(04;(((2(,80).),),(,-
@M02996:162:000000000-B87FG:1:1101:8814:3811 1:N:0:ACTGAGCG+CTCTCTAT
CCTACGGGTGGCTGCAGTGGGGAATATTGGGCAATGGGCGCAAGCCTGACCCAGCAACGCCGCGGGAAGGAAGAAGGCTTTCGGGTTGTAAACTTCTTGTGTAAGGGACGAGAAGAAGACGGTACCTTATGAATAAGCCACGGCTAACTACGTGCCAGCAGCCGCGGTAATACGTAGGGGGCAAGCGTTGTCCGGATGTACTGGGTGTAAAGGGCGTGTAGCCGGGTCGGCAAGTCAGATGTGAAATCCATGGGCTTAACTCATGAACTGCATGTGAAACGGTTGATCGTGAGGAACGGAG
+
-8AAC?=5>0);;88;;==;;88@;@,6CDGFE@FDFFFEF@CEGFFFFFFFFECEDFEF@@:>+=CCGGCFFCEEFG89,?FCE?CF:D?EEEEFC9,:B<EEEFFEEGGEFGGGGGGGGG+DGGG<F>@FEFGGGGGGGCEG:CFG=EFG@FDGCGGGCFFGECE*=8?ECF,9BE*:5:>ACFG*:C*?@BGGD)*972AFC9@)=FFGGFFG3319F7+>E@214B5>>?6*5A62.2.1:@0:F?)9:?:(4CFA)0<96<B<756<2)02/-6<0>(,4.).((.,408(04:(,
@M02996:162:000000000-B87FG:1:1101:12100:3863 1:N:0:ACTGAGCG+CTCTCTAT
CCTACGGGGGGCAGCAGCTAAGAATATTCCGCAATGGACGAAAGTCTGACGGAGCGACGCCGCGTGAACGATGAAGGTCGGAAGATTGTAAAGTTCTTTTATAACTGAGGAATAAGTATGATCAGAGAAAGGTCATATGGTGACTGTAGGTTATGAATAAGCAACGGCTAATTACGTGCCAGCAGCCGCGGTAACACGTAAGTTGCGAGCGTGGTTCGGATGGATTGGGTGGAAAGGACGTGTAGGCGGTTCTGTAAGCTTGGGGTGAAAGGCGGGAGCCCAACTCCCGAATTGCGTTGAG
+
-8ABCB==:0)8888:::::9:CCCEDCGGGFCCBDFFFCEEDEFF9EEFEC@B@>@FEFCBCB+>FFFEEFECCCF@FFECEEC<<F3@BAA@FGFD,?F9FGG;<CCFGF3CFGFF,@FFDGGGGGGGGG6FG9CFFGGFGG,B>CGGCFFCBFC@F@C;EFGGGGCCGCF@FC;::ACC>?FG<GGGG8?BFGFGDF7F96:C>BE:D:*<@5>3<D5*1C7?CDF8*)4<AFFF>G?G0;.9=9C-,.)..:BGFA)7?(947(6:FF:BDC.2-(-7::(.4(7091156:0(43,
@M02996:162:000000000-B87FG:1:1101:8893:3870 1:N:0:ACTGAGCG+CTCTCTAT
CCTACGGGAGGCAGCAGTGAGGAATATTGGTCAATGGGCGGAAGCCTGAACCAGCCAAGTCGCGGGAAGGATGAAGGTATTATGTATTGTAAACTTCTTTAGACGTAGAGAAATAAGAGGGTCGTGACCCTTGATGCTAGTATACGTAGAATAAGGATCGGCTAACTCCGTGCCAGCAGCCGCGGTAATACGGAGGATCCGAGCGTTATCCGGATGTATTGGGTTGAAAGGGTGCGCAGGCGGCGTTTTAAGTCAGTGGTTAAATCGTGGAGCGTAACTCCATCCCGCAATTGATACTGGG
+
88AAC?==810888=;;==;;@CC,C9FDFFE<AFACCECCECEF<AFAECDFA@CCFF,988@+7@@FDCFF=DEF4?5,95C5EEEBCACDF9?F9,CFGFG?:A?@FGFG,EFGGGGG=FGGGGGGG8FDA,CFEGGGG9DGF=DGGG;FGFCDE8CCDEEGGAFGC6ACEFFCFFC@9@?DCDGCGDGCAGGE*9FCDGFE9>AA6CEDF3)*1+19A=1*)<74BFE:?FF9>@D6C10(0)(/.8@)6<A6CG46B<A<B?(7:>::()203644<--8?F9(-().6)67)67(
@M02996:162:000000000-B87FG:1:1101:21663:3871 1:N:0:ACTGAGCG+CTCTCTAT
ACTACGGGAGGCAGCAGTGAGGAATATTGGTCAATGGTCGGAAGACTGAACCAGCCAAGTCGCGTGCAGGAAGACGGTCCTATGGATTGTAAACTGCTTTTGTACGGGAATAAAGTTCGGGACGTGTCCCGATTGGAATGTACCGTAAGAATAAGGGTCGGCTAACTCCGTGCCAGCAGCCGCGGTAATACGGAGGACCCGAGCGTTATCCGGATTTAGTGGGTTTAAAGGGTGCGCAGGCGGAGGATTAAGGCAGCGGTGAAATTTTCATGCTCAACAGGAAAACTGCCATTGAGACTGG
+
88ABC?885:0==8=;;===;@CECEFFFGFACCFCD6C@CECEFGCFEGFEFFFFEGFEDB@C6@FCFF:DEECBF=FG95CCFF99BFBAFGGGG9,BFFGG?FCDCE=?FGG<;FFGGGGGGGFGGGGG6=DGGGGFFGGGGGGGGGG9DFBCF=?CDD6CGGFGGG?FGFGFFGEC@CA9C?DGFGGGGDEGFFG;CDEBE7:B);FG<=)**1+:@FF)*.AC<BFD1:2>>>>C9G689B0(*,<F).28?GG<BF?AA)64@>*6>)*<92?(8F<B?0)6<.3:26<)7<)4:
@M02996:162:000000000-B87FG:1:1101:18172:3908 1:N:0:ACTGAGCG+CTCTCTAT
ACTACGGGCGGCAGCAGTGAGGAATATTGGTCAATGGGCGGAAGCCTGAACCAGCCAAGTCGCGTGAAGGATGAAGGTATTATGTATTGTAAACTTCTTTAGCTGTGGAGCAATAATCGCCATGTATGGCGAGATGAGAGTACACAGAGAATAAGGATCGGCTAACTCCGTGCCAGCAGCCGCGGTAATACGGAGGATCCGAGCGTTATCCGGATTTATTGGGTTTAAAGGGTGCGCAGGCGGCTGTCTAAGGCAGTGGTGAAATAGCGGGGCGCAACGCCGGCCCGCCATGGATAAGGGG
+
68A?CA=8)118888;;<;;;;;C6C9CEDCCAA<@CDFBDECEFE8EEFCDAE::CFEC??@>+8BCFFEEEAAEFBF<,99A,CA<BE?AFGFFGD?FFFG,?,ABEFF=F9FF;FGGGG7FDGGGGGGGGGDFGGGGFFGGGGGGGGGDGGEFE9=>CD8CFGCGGB@EDGGEDFEC;9:?D:DG+CFFCBGGF8CFCDGAC5:=.;CECD.**.*2=C=1*)<:AFDF2??D6>@D6C954)04*6>?0<FF(<D)(98A)6>AFF)4>(.:0(433:(,-,4,-4(.4,-.*).2(
@M02996:162:000000000-B87FG:1:1101:18190:3919 1:N:0:ACTGAGCG+CTCTCTAT
ACTACGGGCGGCAGCAGTGAGGAATATTGGTCAATGGGCGGAAGCCGGAACCAGCCAAGTCGCGTGAAGGATGAAGGTATTATGTATTGTAAACTTCTTTAGCTGTGGAGCAATAATCGCCATGTATGGCGAGATGAGAGTACACAGAGAATAAGGATCGGCTACCTCCGTGCCAGCAGCCGCGGTAATACGGGTGAACCGAGCGTTATCCGGAGTTATGGGGTATAAAGGGGACGCAGTCGGCTTTCTAAGTCAGTGGTGAAATAGAGGTGCTCAACGCCGACCCGCCAGTGACAATGCA
+
-86AC>585116888;;<;;;;;;;C,,CA@@@@CAAC@:@EEEGF7ECE@,=A:CCEE<,?4>+>BAFA?FF=AEB?E9,9<@5CF,CEAAFG@,@E,CCFCA?,B=C?E=A5AE9DFGGG+AC?EGG8CEEC=DDDFGFG9CF96BEGFDGGF?B,0>>C*8,,4<7>**3>C9FFC:=9?>E:CDFFGD8)/32*229DEB8).84/**1>)**.776;:)*0:?<F>>1((.37@*,1()()).*)-9-:9A4CGF0*)6).6)*.2(5.*<0(-41B01219(49(.4>)6*).()
@M02996:162:000000000-B87FG:1:1101:8886:3924 1:N:0:ACTGAGCG+CTCTCTAT
ACTACGGGAGGCTGCAGTGAGGAATATTGGTCAATGGACGGAAGTCTGAACCAGCCAAGGCGCGGGAAGGAAGGCGGTACTATGGAGTGTAAACTTCTGTTGTCAGAGGGTAAAGTGAGAGATGCGTCTCGTATTGCAAGTATCGGACGAATAAGCAGCGGCTAACTCCGTGCCAGCAGCCGCGGTAATACGGAGGGTGCGAGCGGTATGCGGATGGAGGGGGTTTAAAGGGTGCGTAGGCGGATGATTAAGGCCGTGGTGAAAGCGGGCGGCTCAACCGGACCGGGCGATGGAAACGGGG
+
-8A?C?==511==;=;;;;6;;;C;C<CDC<CC<EDF<@@CEECCE9F6C;,CA;CAFFDD@@@:CBCFD,BE,:7@8+8,9C@EE,4BA?DEGF,A<,CEF?,,C,?@===FFG?FFEFED,A:FGG+F,AC8,8DBFFFG9DFGG8E=E7@DCAE,+3803>FG739>6=9*=,*19,98)8::<D+++=C;E=)21:99E>E)7>8)*257))*.2*8>:92)306@>D4<:D(,7DFD38->F20..1,((-(:94:FBFAFF9@(939()+*(.9059B>(22(-(,-(4)),444
@M02996:162:000000000-B87FG:1:1101:6783:3944 1:N:0:ACTGAGCG+CTCTCTAT
CCTACGGGTGGCAGCAGTAAGGAGTTTTCGGCAATGGGGGAAACCCTGACCGAGCAACGCCGCGTGAGTGATGACGATCTTCGGATTGTAAAGCTCTGTTGTCAGGAACGAATGGTATCACTAGGTAATGAGTGGTATTTGACGGTACTTGACCAGAAAGCCACGGCTAACTACGTGCCAGCAGCCGCGGGAATACGTAGGTGGCAAGGGTTATCCGGAATTATTGGGCGGAAAGAGGGAGGAGGCGGATAAGTAAGGAAGAAGTGAAAGCGTAAGGATCAACCGTATACAGATTCCTAAA
+
8ACCCBF5=))==8=;===<<;;CC;CFFGGGGGGGGGGGGGGFGGGGGGFEEFCEFGFGC@FG>FEEGGFFGGEE@CFFFGFEB4?FFGDB?BECEFFGG<5FFF<FFEGG8FGGG9FGGBDFF,C7=FEFDGFGFFCEGGCGEGFE;=9DEFGFGC+>8DCEGG>EG78,<B8;71*52/9A6DD*)?78:F6>3*2;*108*0;5).**:*;794/C>6+:+96C6>379B:)(0)*(/(7()0-)--/4<<2)+*.(8,,).6A6-2--,)*/))(.9(,(43().-))..)0.-6.
@M02996:162:000000000-B87FG:1:1101:14585:3953 1:N:0:ACTGAGCG+CTCTCTAT
GCTACGGGTGGCAGCAGTGAGGAATATTGGTCAATGGGCGGAAGCCTGAACCAGCCAAGTCGCGTGAAGGATGAAGGTATTATGTATTGTAAACTTCTTTAGACGCAGAGAAATAAGCCCCTCGTGAGGGGTGATGCTAGTATGCGTAGAATAAGGATCGGCTAACTCCGTGCCAGCAGCCGCGGTAATACGGAGGAGCCGAGCGTTATCCGGATTGATTGGGTTGAAAGGGTGCGCAGGCGGCAGGTTAAGTCAGCGGTTAAAGAGTGAGGCTCAACCGCATCCCGCCGTTGAGACTGGG
+
-8AACB=5=)0=;8=;;<=;;;;C,C,EEFFCCCFDFFFEDEEEFE8EDFFDDECCCFGEF@@@6>CDGFEFFADEE6E,,9<C<EE,C@@?FGGFG9<FFFGGC@CBCFGFF9FGGGFGG7?FDGGGGGGFGFAFGAEGDDAFFGGEGGGDGGG?>,=>CD6EGGAFGE>@DBGEGGGFFC@>E5CDCGGFDDGGA5CDCDGFEC)>.7@GGF51*.**9CE97)<:)=DB,8?F9B>CBG98>.>?*6<@)6:<?GG:25<9)6<)9<FFF35<608(,>09?BB>>4--4:(49).2(
@M02996:162:000000000-B87FG:1:1101:6768:3961 1:N:0:ACTGAGCG+CTCTCTAT
CCTACGGGTGGCAGCAGTAAGGAGTTTTCGGCAATGGGGGAAACCCTGACCGAGCAACGCCGCGTGAGTGATGACGATCTTCGGATTGTAAAGCTCTGTTGTCAGGAACGAATGGTATCACTAGGTAATGAGTGGTATTTGACGGTACTTGACCAGAAAGCCACGGCTAACTACGTGCCAGCAGCCGCGGTAATACGTAGGTGGCAAGCGTTATCCGGAATTATTGGGCGTAAAGAGGGAGCAGGCGGTTAATTAAGTAAGAAGTGAAAGCGTAAGGCTCAACCTGATACAGCTTCTTAAA
+
88BCCAF5>0)=;====<=<<;CECCEFCFGGGGGGGGGGDGGGGGGGGGGEFFFGGGGGGGGG@FFGGGGGGGGGEFGGGFGGCCGGGGGGGGGGGGFGGGGGGGFGGEGGGGGFFGGGGGGGGFFFGGGGGGGFFGGGGFFCFEGGGFDFGEG?FGGFEFG@GGGGGGGFFFGECCF?,;AAEGDGGG<B8+4>FDGAD:FFGG==3>CED4A7D>DD3:CGGFGGFF)8::DF??:90/,?:B:;),4699<AAG>>FFF?BFF<FA93<6.;9<5124:02(1)<AA24))6=)-66
@M02996:162:000000000-B87FG:1:1101:12077:3993 1:N:0:ACTGAGCG+CTCTCTAT
CCTACGGGAGGCAGCAGTGGGGAATATTGGTCAATGGGCGAGAGCCTGAACCAGCCAAGTAGCGTGAAGGATGACGGCCCTATGGGTTGTAAACTTCTTTTGTCCAGGAATAAAAAAGCCCTCGCGCAGGGTTCTTGCAGGTACTGGTTGAATAAGGACCGGCTAATTCCGTGCCAGCAGCCGCGGTAATACGGAAGGTCCGAGCGTTAGCCGGATTGATGGGGGTGAAAGGGTGCGTAGGCGGGAAGTCAAGGCAGCCGTAAAATCGCCGGGCTCAACCCGGTCCCGCGGTGGAAACGGG
+
-88?C?8881)=88=;;==;;7@@;C,CCDF@C@FDFFEBCECEFC<EEFCCEAC:@FEC@ECC@@FDGGFFFE<,@FGG,ACCEG44@C?CFGGDF,9EEFFGGG?CDF=EFGGGGGGFGFGGGGGGGGGFDGGFFGGGG3CF;EF8,@EG=FDCDECD>7B4@DA,ECF9CEGFGGCEC>>@=77CD9CC:BEGFGFF6DED5CA.8);CC>@**,9C*<71*0274FCFF,4:745C?63>B<5:05<*42((4579(8<BF<2?>(>>B>)*14.81@B((423-43,,42,98814
@M02996:162:000000000-B87FG:1:1101:18927:4019 1:N:0:ACTGAGCG+CTCTCTAT
ACTACGGGAGGCTGCAGTCGAGGATCATGTGCAATGGGCGAAAGCCTGACAAGGCGACGCGGCGTGGAGGATGAAGGCCCTCGGGTTGGAAACTCCTGTCATAAGGGAACAGGCGAAGGTACCCAATACGTACCCGAGTGGAGGGTACGTTAAGAGGAAGCGACGGCTAACTCGGGGCCAGCAGCCGCGGTAATACAGAGGTCGCAAGCGTGGTTCGGATGTACTGGGCGAAAAGGGCGCGTAGGCGGCCGAGTGGGGCAGAGGGGAAATCTCCGGGGTCAACCCGGAAAGGGCGGCGGGA
+
688?C@=8801==;=;;==88868;;<,,6<C@AEDCDCCFEDEFF,CCF@CC=:@@@CCF=@>+>C=FCB8ACAFEFGGD8FCEE?F+???EFFGGF,BE?FFFGCDDFF>AAFGGGG,DFGFFGFGGGGGGGCGGG7+@DG::3DF*62DFGCCCDCE8;CCFGG8CCC1?1A=GC7:7/.8:CGGGG5CC*:27>FFF**0*9@B75**1))2>9<7)+0:<=FF1D))43:>?B@94),887>>>04)4(-(.**48)4::>;B>)2)).<C>((-4/4(3;;F333(-(,()-4(-
@M02996:162:000000000-B87FG:1:1101:24023:4023 1:N:0:ACTGAGCG+CTCTCTAT
CCTACGGGAGGCTGCAGTGAGGAATATTGGTCAATGGTCGGAAGACTGAACCAGCCAAGTCGCGTGCAGGAAGACGGTCCTATGGATTGTAAACTGCTTTTGTACGGGAATAAAGTTCGGGACGTGTCCCGATTGGAATGTACCGTAAGAATAAGGGTCGGCTAACTCCGTGCCAGCAGCCGCGGTAATACGGAGGACCCGAGCGTTATCCGGATTTATTGGGTTTAAAGGGTGCGCAGGCGGGGCGCTAAGTCAGCGGTGAAAGGCGACGGCTCAACCGGAGCAGTGCCGTTGCTACTGG
+
88ACCF=)80)===8======;;;CEFGGGGGGGGGGGGGGGGGGGGGGGGGGFGGFGFFFGFFGEGGGGGGGFGGGGGG9A<CEGGGGGFFGGGGGGGGGGGGGGGGGGGGGGGGGGGGGGGGGGGGGGGGGGGGFGGFGGG<FFGGGGGGGGGGGGCGGGCCGGGGGGGGGGGGGEFFFGFFGGGGGCGGGFEEE5CBDDEFGGFDA+;C:>>GGFGGFGGDE:CCBFG@BFFFFFBD>>>D>BEF:>BFF><A?GGBFFFFFFF(8;DBB18068<;9DBF0:A?<<3:?:(.9<><>
@M02996:162:000000000-B87FG:1:1101:24000:4031 1:N:0:ACTGAGCG+CTCTCTAT
CCTACGGGAGTCTGCAGTGAGGAATATTGGTCAATGGTCGGAAGACTGAACCAGCCAAGTCGCGTGCAGGAAGACGGTCCTATGGATTGTAAACTGCTTTTGTACGGGAATAAAGTTCGGGACGTGTCCCGATTGGAATGTACCGTAAGAATAAGGGTCGGCTAACTCCGTGCCATCAGCCGCGGTAATACGGAGGACCCGAGCGTTATCCGGAATTATTGGGTTTAAAGGGTGCGCAGGCGGGGCTCTAAGTCCGCCTTGAAAGGCGATGGCGCAAACGGAGCCGTGCCGTTGATCCTTG
+
88BB@50)=1)==6;;;==;;;;=CEFF,CFCCFFGGGGF@FGGGGCFCFF,CECCEEFEF@CB68BC9CBFFF8FCFBCGC?CFGG9AC,CFFGGGCFAFEGGFGGCCEGGGG9@=BFCCGCGF7EFFGGCCGDDFFFAED9CC8EEGCG9BFED8E6@BD8CF,7DE+@CDF7,,,,@C*33CC;9FGG*84/=?9F?CDGBE5):);FEC3)284+1;C*2A>CCA**7::?3((7/-)-)-8),0))0-)4((**,)*4)),,6)(*-((0*0(,,,)-7(-(((-,4,(-)*)-)-
@M02996:162:000000000-B87FG:1:1101:6369:4032 1:N:0:ACTGAGCG+CTCTCTAT
CCTACGGGAGGCAGCAGTGAGGAATATTGGTCAATGGACGGAAGTCTGAACCAGCCAAGTCGCGTGAAGGAAGACGGTTCTATGGATTGTAAACTTCTTTTGTCCGAGGGTAAAGTGAGAGATGCGTCTCTTATTGCAAGTATCGGACGAATAAGCATCGGCTAACTCCGTGCCAGTAGCCGCGGTAATACGGAGGATGCGAGCGTTATCCGGATTTATTGGGTTTAAAGGGTGCGTAGGCGGAGGATTAAGTCTGTGGTGAAATCGTGGGGCTCAACCGTACCTAGCCATGGAAACTGGG
+
8ACCCDAA):0=6==;===;;;CCFGGGGGGGGGGGGCFFE:CCCFFGGGFGGFFGGGGGEFGEFGGGGGGFFFFGG:8FGEFGGCFFGGGGGGGGGGGGGGGCGG>FECFDGGGGGGGDFGEFFGGCC<=FGGGGGGGGGGFGG7+CEGGGGGGGGFFGGGGGGGGGGGGGGGGGCEGGGGFBGGGGGGGGGFEGFGGFGGEFGGFFFFGGGFEDFFF7AFFCGFGGFFGF0:2>2?FGFG;7(0)47><F>BDF6CFFFF?F))4,.(99:2@C0::04)(4)-,54)-5:B8276<?0
@M02996:162:000000000-B87FG:1:1101:18914:4035 1:N:0:ACTGAGCG+CTCTCTAT
ACTACGGGAGGCTGCAGTCGAGGAGCATTGGCAATGGGCGAAAGCCGGACAAGGCGACGCGGCGGGGAGGATGAAGGCCCTCGGGTTGGAAACTCCGGTCATAAGGGAACAGGCGAAGGTACCCAATACGTACCCGAGTGGAGGGTACGTTAAGAGGAAGCGACGGCTAACACGGGGCAAGCAGCCGCGGGAAGACAGAGGTCGCAAGCGTGGTTGGGATGAACTGGGCGGAAAGGGCGGGAGGGCGGCCGAGGGGGTCAGAGGGGAAAGCCCCGGGGGCAACCCGGAAAGGGGGACGGAA
+
86ACC?88):18=;=;;;=88868,:@C,;C,C<,C@@C@CE@@F@+@B:@<C:,78@@=C@:>+6@=FDC,><<B>FEF@,8=C>3@+><@8@FG+>*5C,EBAECCFCA>66>FEGG4FEGGGGGGGGCGGE9:8C4*=+2*=*>C8**=5<?9>@5>:7E/?EG*:CF+98=CEG5//*)0;953D5<E85C*/929C*2727)5)01*780*10477+3:+9<7(.9>9;FFBBE)3)(0-0737(2),,9,4**(.14:03;:)(*(,(085((-,783(4079>?6((((.-,--
@M02996:162:000000000-B87FG:1:1101:24014:4042 1:N:0:ACTGAGCG+CTCTCTAT
CCTACGGTAGGCTGCAGTGAGGAATATTGGTCAATGGTCGGAAGACTGAACCAGCCAAGTCGCGTGCAGGAAGACGGTCCTATGGATTGTAAACTGCTTTTGTACGGGAATAAAGTTCGGGACGTGTCCCGATTGGAATGTACCGTAAGAAGAAGGGTCGGCTAACTCCGTGCCAGCCGCCGCGGTAATCCGGAGGACCCTAGCGTTATCCGGATTTCTTGGGTTTAAAGGGTGCGCAGGCAGGGCGCGAAGTCAGCGGTTAAAGGCGACGGCTCAACCGGAGCATTGCCGTTGATACTGG
+
88A=C>)))1);;;8;====;;=;CE9EFFGGGGGGFGAFEGGGGGGGGFGGF:6:@F@CE@@B+@:FFGEEE?@CDGGGCE<CACFGGGEGCDFGG9FGGGGGGCFFGGGGG9FGGGG>FEC+CC>FEFG+6=D,@EEFGEC9>E?EFG,,D=DCEF+@=CD@35@FG+@@CFF?E***@*:?88CDG78E*/58)**022*2?<38A+7=)):*;);F6C=DC5A7-6D)312)-3B)-*(.4)7(),4)46)5>73:(7444).(04)492>06..2()((4)).4-(-416-*-44)
@M02996:162:000000000-B87FG:1:1101:19346:4074 1:N:0:ACTGAGCG+CTCTCTAT
CCTACGGGAGGCTGCAGTGGGGGATATTGCACAATGGGCGAAAGCCTGATGCAGCGACGCCGCGTGAGGGAAGACGGTTTTCGGATTGTAAACCTCTGTCTTCGGGGACGAAAAAGGACGGTACCCGAGGAGGAAGCCACGGCTAACTACGTGCCAGCAGCCGCGGTAAGACGAAGGGGGCAAGCGTGGTCCGGAATTACGGGGGGTAAAGGGAGAGGAGGCGGGATGGCAAGGCCGTTGTTAAATCTAGCGGCTCAACCGATGGCGGCGGCGGAAACGGGAGGTCTTGAGTGAAGGAGAG
+
-88?C?8:):1=;;=;;=;;;7:@,C;CEFGFCCCDCFFEEEDEFF8ECCD<DA:@@@CFC>@>+>CCFDCEECB?F8:B+?FCC+=E5??BEFEGGF@FGGGGDGGDFFGDGGGGGGGGGECFFGGGGGGGGGGGGFGGGGG<FGF,BCGCFGGCCFF:C6E7FE*=E+BCD*=2C*:=5<>F5C9*9:CC?EGG3*:/19EE8D.>FFGGG>B3C(2>D*79:)2/4>5?B0:>4()9,/-16116C):<66(,5F4?97(4:B>B39D0;FF?>((-(76130))6>?)54.6/822,
@M02996:162:000000000-B87FG:1:1101:14434:4089 1:N:0:ACTGAGCG+CTCTCTAT
ACTACGGGTGGCAGCAGTGAGGAATATTGGTCAATGGGCGAGAGCCTGAACCAGCCATGTCGCGTGGAGGAATAAGGATCTATGGTTCGTAAACTCCTTTTGCGGGGGGATAAAGTGCGGGACGCGTCCCGTATTGCAGGTACCCCGCGAATAAGCATCGGCTAACTCCGTGCCAGCAGCCGCGGTAATACGGAGGAGGCGAGCGTTAGCCGGATGTATTGGGGTTAAAGGGTGCGTAGGCGGCCCCTTAAGTCGGCGGTGAAATTTCCGGGCCCAACCCGGGCACTGCCGTCGAAACGGG
+
-8AAC?0)80)=68=;;<;;;;;@C@CC@EE,@AFAFGFEEECCC@8EDF<CCA6C<EDC<::@+8C@FCCF@<<EFFCE,A9CE9CFEF=CCFFFG9DFFFFGCFEEDF<:FGG;FGG@FGDFGGGGGGGECECFGFGFF?FGGGGEGGGEGGE7E9C:81;EGG?FG>CGG*+2;C=:E<<589CG7:FGD>EGE*97<CCDC).7)/9CC375*6227<C)27CD4=>>(81;1:792DB:95>(*.<9.6:60EG19FF9.).<*4D>0-78530:9E13(((.51341724774::
@M02996:162:000000000-B87FG:1:1101:9704:4090 1:N:0:ACTGAGCA+CTCTCTAT
CCTACGGGTGGCAGCAGTGAGGAATATTGGTCAATGGGCGAGAGCCTGAACCAGCCAAGTAGCGTGAAGGATGACGGCCCTATGGGTTGTAAACTTCTTTTGTTCGGGAATAAAGGAGCCTACGCGTAGGCTTTTGCATGTACCGTTCGAATAAGCATCGGCTAATTCCGTGCCAGCAGCCGCGGTAATACGGAAGATGCGAGCGTTATCCGGATTTAGTGGGTTTAAAGGGAGCGTAGGCGGCCTTTTAAGTCAGCGGTCAAATGTCAGCGCCCAACGCGGGCCTGCCGGTGATACGGAG
+
-88=@?8):0)=;8=;;<=;;;;@6C,CECEC<@CDFFFCCC@CFE@FAFCDEECCCEE:@CCB6@FDGFCEECC,@FCG,9CCEGCB@F?CDGA9FA9E,E99BFCDCGADGGGGGGGGFGGGGGGGGGGF8F9EGGFFGD9FG8@DEFG8EGFDF88C>73CFA;EGE@EGCDF>:>E@95?C9CG7C7::ACCF+BFCC=BE9:A)AGE<:)**7+3;BC11)ACAFGF?BBF(10C<D179)0)*686))66:CG3-<<F):))96*4>05:F(3>(79>,-44(4((-:)69(-(-
@M02996:162:000000000-B87FG:1:1101:7175:4092 1:N:0:ACTGAGCG+CTCTCTAT
CCTACGGGAGGCAGCAGTAGGGAATCTTCCACAATGGGCGAAAGCCTGATGGAGCAACGCCGCGTGAGTGAAGAAGGATTTCGGTTCGTAAAACTCTGTTGTAAGGGAAGAACAAGTAGCGTAGTAACTGGCGTTACCTTGACGGTACCTTATTAGAAAGCCACGGCTAACTACGTGCCAGCAGCCGCGGTAATACGTAGGTGGCAAGCGTTGTCCGGAATTATTGGGCGTAAAGCGCGCGCAGGTGGTTTCTTAAGTCTGATGTGAAAGCCCACGGCTCAACCGTGGAGGGTCATTGGAA
+
8ACCCDDB51)=8==;====;8;FFGGGGGGGGGGGGGGGFGGGGGGGGGGFEFGGGGGGGGGGFFGGGGGGGGGGGGFGGGGGGGGGGGGGGGGGGGFGGGGGGGGGGGGGGGGGGGGGGGGGGGGGGGGGGGGGGGGGGGGCEGFEFGGGGGGGGGGGGGGGGGGGGGGGGGGGGGGGGGFFGGGGGGDE:>FGF=FADGGAFFFFABCCD:FGGBDGF7EGGFGGFF)<<BAF90<77CBFFFFF72:F<>A<A9>64=>FABFA*97<:?:GBFBFFFF<(,4;:8:><7:)*44<4
@M02996:162:000000000-B87FG:1:1101:12616:4171 1:N:0:ACTGAGCG+CTCTCTAT
GCTACGGGGGGCTGCAGTCGAGGATCATGTGCAATGGGCGAAAGCCTGACAAGGCGACGCGGCGTGGAGGATGAAGGCCTGCGGGTTGTAAACTTCTTTTAAATGGGACGAGAATGACGGTACCACTTGAATAAGCTCCGGCTAACTACGTGCCAGCAGCCGCGGGAATACGTAGGGAGCAAGCGTTATCCGGATTTACTGGGGGTAAAGGGCGTGTAGGCGGGACAGCAAGTCAGATGTGAAAGCACGAAGCGCAACGTCGTGGCTGCATTTGAAACTGATGTTCTTGAGTGTTGGAGAG
+
-8A?C@80:)18888::::888:=4:49,-<B@CA?CDECEEEEFF8ECEEDB=:>BFEFF=@>3>FEGDEGFCCFFFGD*DFDE=CF8@<A<FCGF,,>CE?,<CAC=FG*FFCFGGGGGGGGGGG7<FGGGGGG:FGGGGDEGGCFGGCFGGFE5CC:;7:EG*>E6CFE2<CCEFEECF@>C9/C4AFEC@5**:C?CFG)8)8?@?CE*8.>*2CDFEDDC:F*4@CF-5<BF2826:4@A)<:GFF>6(7>>E54?B(4(4(4)5*)).9:?<)62*6-).))66:.5-)48>322
@M02996:162:000000000-B87FG:1:1101:17169:4175 1:N:0:ACTGAGCG+CTCTCTAT
ACTACGGGCGGCTGCAGTAGGGAATATTGCACAATGGGGGAAACCCTGATGCAGCAACGCCACGTGTGGGAAGAAGCATTTCGGTGTGTAAACCACTGTCGTGAGGGAAGAATGCTTGGCCTCGGCCAAGTTGAATGTACCGCGAAAGGAAGCACCGGCAAACTTCGTGCCAGCAGCCGCGGAAATACGAGGGGTGCAAGCGGTGTTCGGAAGCACTGGGCGAAAAGGGAGCGCAGGCGGAGAGGCAAGCAGTCGGTACAATACCGGGGCCCAACCCCGGACCGGCAGACGGGACGGTGG
+
-8ABC>8851)8888;;;;<;8@C8E,CECFGEDA@ECDEEECFFG8EE6<@AECEDFEF>:F>,::CFCEDEFCFEFF,<@FD4BBF8??EFGGGFF,CBFGGCFCCF4A?AFFF9CBFG<FFFGGGGG9?EFF;DEFGG+@FFEGGGGGGGGG54@0>BFG,,>A=9:EC8CGGC57?=<)8:;F7C59:=D:CDDDB7D58890*8:DC)8FFC4DCFE57EBFD?FDE999D>0719>,.17B07317).,7(A3<>*4?,36>5>C141>:5(906>>(--,421(4,(-(7((-
@M02996:162:000000000-B87FG:1:1101:17149:4177 1:N:0:ACTGAGCG+CTCTCTAT
ACTACGGGCGGCTGCAGTAGGGAATATTGCACAATGGGGGAAACCCTGATGCAGCAACGCCACGTGAGGGAAGAAGCATTTCGGAGTGTAAACCACTGTCGTGAGGGAAGAATGCTGGGCCTCGGCCAAGTGGAAGGTACCGCGAAAGGAAGCACAGGCAAACCGCGGGCCAGCAGCCGCGGGAATACGAGGGGAGCAAGAGGGGGTCGGAAGCACGGGGCGGAAAGGGAGCGCAGGCGGAGAGGCAAGCAGTCTGAACAAAACCGGGGCCCAACGCCGGACCGGCAGACGGGACGGAGCG
+
8A@AC?888108888;;;6<;86;;C6<EFGFDA<CCD7CEEE8F@8EECCAEAC6CCCF@7C>,C,?CCEEEFFF,=A,<<FC+@BFC@DEFGFGGG,EGEF8BEDEF=FB,AA,,==,63,3+@BF:F7,@FF,88CF9>BEGGDED6>B,,@,>803>>>*5=@*=4BEG1CC95:*/5.)209>C5*88@*:)9>)29*):)0)0)/*))/*)47D5>ED7<FGFF3)3(-79(<D1C;),754C((7)5)-)<6<1)(((-6>B()-3(5*7(-61)(((-4;(2(42844B6((,
@M02996:162:000000000-B87FG:1:1101:17163:4193 1:N:0:ACTGAGCG+CTCTCTAT
CCTACGGGCGGCTGCAGTAGGGAATATTGCACAATGGGGGAAACCCTGATGCAGCAACGCCACGGGTGGGAAGAAGCATTTCGGGGTGTAAACCACTGTCGTGAGGGAATAAGGCTTGGCCGCGGCCAAGTTGAAGGTACCGCGAAAGGAAGCACCGGCAAACGTCGTGCCAGCAGCCGCGGGAATACGAGGGGTGCAAGCGTGGGTCGGAAGCACGGGGCGGAAAGGGAGCGCAGGCGGAGAGGCAAGCAGGCGGGAGAAGACCGGGGCCCAACCGCGGACCGGCAGAAGGGACGGTGGG
+
-88?@?58)118888;;;;<68;;;C,<CCFDE<C@CDDDECECFE8CA:@6<A:@@C@@6=B>+747@CC<CAAEBF?,,CFD+@FF+???FEFGFF,CFBFFEGDDD6C5,AA,,@CFF+@FGDEEGGG9@DF9B:DEB*1CCEGGGGGFFC,/:3)<B02*+3=?C=FCDBCC>:7:7C)5:*7CFFGC=B*277CF7C*)1)0)75CE).<C)4<9):75:7CC?>C)4(4@;;>C>D1.45>,1,8?(49>0>)4:).(.491;;31,45/)(-,4)4,3(448(.41:0(0(-((
@M02996:162:000000000-B87FG:1:1101:25321:4213 1:N:0:ACTGAGCG+CTCTCTAT
CCTACGGGGGCTGCAGTAGGGCATCTTGCACAATGGGGGAAACCCTGATGCAGCAACGCCACGTGTGGGAAGAAGCATTTCGGTGTGTAAACCACTGTCGTGAGGGAATAATGCTTAATTTCGGTTAAGTTGAATGTACCTCGAAAGGAAGCACCGGCAAACTTCGTGCCAGCAGCCGCGGTAATACGAGGGGTGCAAGCGTTGTTCGGAATCACTGGGCGTAAAGGGAGCGCAGGCGGAGATGCAAGCAGTCTGTACAATCCCGGGGCCCAACCCCGGACCTGCAGACTGGACTGTTT
+
8ABCCB=0)1)888;;;;<;86:C,CCCFFGGGGGGGGG7EGGGGGE8EEFFGA9C:CFGGFEFGGGGGGGGGGFCCFFGGFFFGGCFGGFFGGGG<FFGGGGCGGGGGGGFEFFFGGGGGGCGGGGGGGGACFGGGGGGGGGE8@E@8D=8EFGGGGDFGF9EFEGGGGGGGG8CEEEGGG>ACGGGFGDEE55EFGG:5CCDCFFE@EGGFFFGGFGG@8CD590>?B3379(769@99C?B46@<3:B*45>FFGGA2)(2(2(47(C<81;:7>(-4)(,445:?D?<(42:F25
@M02996:162:000000000-B87FG:1:1101:17310:4213 1:N:0:ACTGAGCG+CTCTCTAT
ACTACGGGTGGCTGCAGTGAGGAATATTGGTCAATGGGCGGAAGACTGAACCAGCCAAGTCGCGTGCAGGAAGACGGTCCTATGGATTGTAAACTGCTTTTGTACGGGAATAAAGTGAGGGACGTGTCCCTTTTGGAATGTACCGTAAGAATAAGGGTCGGCTAACTCCGTGCCAGCAGCCGCGGTAATACGGAGGACCCGAGCGTTATCCGGATTGAGTGGGTTTAAAGGGTGCGCAGGCGGAGGATTAAGTCAGCGGTGAAATTTTCATGCGCAAAAGGAAAACTGCCATGGATACTGG
+
88AACB1)800==8=;;==;;;;C6C@@EDE@AA<@C,C@CECEFC,CCEC<DACCAEE96@@@+@BDGFBCED,?B4FE,A,CEFA,BA??EF?FGC,CFFFFEFEDCF=?FGGAFGGGGGGGFGFGGGAF8:DEGG9FFGGGGGGGGGGDFGFDF@=>C6+BFG9FGE@FDGGCB?E:C9?DD?DD+CGGDEGGFCCECCGAC7.>)3CEDF3**50*9;=9/.<C:FGF:BBF>>>G>D204<0(2.6?).:ABGG2;F?<5--)96*6<(0:7(4(4>BF:4)6)42))3,)7:)64
@M02996:162:000000000-B87FG:1:1101:16499:4253 1:N:0:ACTGAGCG+CTCTCTAT
CCTACGGGAGGCTGCAGTGGGGAATCTTCCGCAATGGACGAAAGTCTGACGGAGCAATGCCGCGTGAGTGATGAAGTTTTTCGGAACGTAAAACTCTTTTGTTGGTGACGAACGTGCTTTCCATCAACAACAGAGAGCAGTGACGGTAGCAAACGAATAAGCCACGGCTAACTACGTGCCAGCAGCCGCGGAAATACGTAGGGGGCGAGCGTTGTCCGGAAGGATTGGGCGGAAAGCGCATGGAGGCGGTGGTCGAAGTCGGGAGGGAAAATGCGGGGCTCAACCCCGTAGGGGCCTGGAA
+
-88AC?5=511=,;=6;==;688@;;CCFGGCC@7CDEFCFCCEC9,CAECCBE@CC@@F<@@@+8BB<EE@ECCF<,<C7AFEEGGG,=EDFGFGDA5EFBE,=4BBAFGEFFFFF+,,CFBCFGGGGGGGGGGGGGGGGGGGGGEGGGGGGGDCB:9B9;DFGGGGE:FF:FGC3;CAB9?>CFFGDCG*3>+@FF*;<D*)8)7>@5D2*88CG:DDE**99*C<?)9)-76FFF><(D(?4779D(()-.(4:E16(72(43;?FBD)55@D>93(,9???664(-(4:((-)-3((
@M02996:162:000000000-B87FG:1:1101:15478:4257 1:N:0:ACTGAGCG+CTCTCTAT
CCTACGGGGGGCAGCAGTGAGGAATATTGGTCAATGGGCGGAAGCCTGAACCAGCAAAGCCGCGTGAAGGATGAAGGCATGAGGGATGGTAAACTTCTTTAGCAGTGGAGCAATAATCGCCATGCATGGCGAGATGAGAGCACACAGAGAATAAGGATCGGCTAACGCCGTGCGAGCAGCCGCGGTAATACGGAGGAGCCGAGCGTTATACGGAGTGATAGGGTGTAAAGGGTGAGCAGGCGGCTGTCTAAGGCAGTGGTGAAATAGCGGTGCTGAACGCCGTCCCGCAAGAGATACGGGG
+
-8A?C@85:9)8888::<:5::9C,C<?CD5??<B?CDFC7C@CF@,EBFF<EAB,8:>,:88>+>CDFFC<C<ACF,33,>,83>F*@37=F3@3=9,@CE<,8,8:?F7*6,7@27:F<<*<FFFDCCCFEC;<C:@2*24===8BFGG+<F96<+8:87*;:<*:11:5C*;125C*//)0:117*0:8*7C=5*/.//::C))7)*2:CB)**)2*1862*)32-97:(4(0()5/-96.(07,*.6=(.8?4?C5(*5-).4>@91---*<0434(>(4((47,-3(4:)-=(3,(
@M02996:162:000000000-B87FG:1:1101:5579:4278 1:N:0:ACTGAGCG+CTCTCTAT
CCTACGGGAGGCTGCAGTAAGGGATATTGGTCAATGGGGGGAACCCTGAACCAGCCATGCCGCGTGAGGGATGAAGGCCCTACGGGTCGCAGACCTCTTTTGCCGGGGGAAACGCGCCCCCCGCGTGGGGCGGTGAAGGTACCCGGAGAATAAGCCTCGGCTCACTCCGTGCCAGCAGCCGCGGTAATACGGAGGATGCGAGCGTTATCCGGGTTTATTGGGTTTGAAGGGGGCGCAGGGGGGGCGGTCAGTCAGCGGGGAAAGGCGCCGGCTCAACCGGCGCAGTGCCGTGTGTACTTGG
+
ACCCC*:=A:0====;==;==;;CFFGGGGGGGGGGGGGGGGGEGGGGGGGDFFFFEGGGFFGGGGCFGGBF@FGGGGGGGGGGGGGGGD:CFGGGCGGGGG9EFGGGGG>FFF>E@:CF7<118??5CG5:C2:*3<FFFFGGE5:C8*+3<:9+0*9E8*/<++00:;8:F7+**00125>DE)>F7+9;*8=*6CCDGD*7:D559?DC))8D44C*=F*9C)<*6?C)4,4319>)(99B1))-),2/-42)4*523>?6419(0-),((*+..49>E((--446,-(,(.)/.4:0
@M02996:162:000000000-B87FG:1:1101:15481:4280 1:N:0:ACTGAGCG+CTCTCTAT
ACTACGGGGAGCAGCAGTGAGGAATATTGGTCAATGGGCGGAAGCCTGAACCAGCCAAGTCGCGTGAAGGATGAAGGTATGATGGATTGTAAACTTCTTTAGCTGGGGAGCAATAATCGCCATGCATGGCGAGATGAGAGTACACAGAGAATAAGGATCGGCTAACTCCGTGCCAGCAGCCGCGGTAAGACGGAGGAGCCGAGCGTTATCCGGATGTATTGGGTGGAAAGGGTGCGCAGGCGGCTGTCAAAGTCAGGGGTTAAAGAGCGGGGCTCAAGGCCGGCCCGCCAGGGAGACGGGG
+
-88?A?85)11=:;=;;6;;;;;;,;,6CCC@C<E@CCCBCCBCF@,CCFCC@A::@FD:,88@+8B=ECDEE<?EF6E,,@,C,B<,BC??CF9,E,5FFEF5A,?@@FF?E,EFBFEGGG>FEGGGGGGFEF7FFECF8=;FFDFDBCF,EFD9>6+8:7@ECGEGFC3AD>C4DC99CC>>C3CG*BDGC6=C?*1:CDG3C)0:57CCCB3)0.**9@C1*)274FCD(8<D0>771D10()0.*64@-))..AC:(06>26:(5679B-)29),(,7(-4(-((-((-4(()(-1(
@M02996:162:000000000-B87FG:1:1101:9347:4290 1:N:0:ACTGAGCG+CTCTCTAT
ACTACGGGTGGCAGCAGTGGGGAATATTGCACAATGGGGGAAACCCTGATGCAGCAACGCCGCGGGAAGGAAGAAGGTCTTCGGAGTGTAAACGTCTGTTCTTAGTGAAGAGAATGACGGTAGCTAAGGAGCAAGCCACGGCTAACGACGTGCCAGCAGCCGCGGTACTAAGTAGGTGGCAAGCGTCGGCCGGAATTACTGGGTGTAAGGGGAGCGCAGGCGGAAAAAAAAGTAGGAGGTGAAAGGGCGGGGGTTAACACCGGAACGGGACAGCAAACGGAATCACGGGAGTGAAGGAGAG
+
8-A?C?1)10)=;88;;;;;;8@@;,,;<C@C@<;@ADC@BCC,C@8CECC,:9:C@EBC+@@@+7@:FC==EC<FF4,<,5BCB+4B,?<@,+:A<D,:,,95?,:AEFG8ED9FFFGE@3@A;DFCDGGG?@DD+>D:7++3@D+@:>*6*@3:>@073/4>C*:*12,8=6B?,45:6=:):2*2)2*=8=:*0:*129C.;11@*)9C35)7),1/)2:)*)**())0)).14(.*-0)165)(/407(((-6+:3,87>((-(),)(((0*)((-()()).((((4,46)))(.,2
@M02996:162:000000000-B87FG:1:1101:5587:4295 1:N:0:ACTGAGCG+CTCTCTAT
CCTACGGGAGGCTGCAGTAAGGGATATTGGTCAATGGGGGGAACCCTGAACCAGCCATGCCGCGTGAGGGATGAAGGCCCTACGGGTCGCAGACCTCTTTTGCCGGGGGAAACGCGCCCCACGCGTGGGGCGGTGAAGGTACCCGGAGAATAAGCATCGGCTAACTCCGTGCCAGCAGCCGCGGTAATACGGAGGATGCGAGCGTTATCCGGATTTATTGGGTTTAAAGGGTGCGCAGGCGGGGCGCTAAGTCAGCGGTGAAAGGCGACGGCTCAACCGGAGCAGTGCCGTTGATACTGGG
+
ACCCCBF==8)=;==;=====;CEFGGGGGGGGGGGGGGGGGGGGGGGGGGGGGGGGGGGGGGGGGGGGGGGGGGGGGGGGGGGGGGGGGGGGGGGGGGGGGGGGGGGGGGGGGGGGGGGDGGGGGGGGGGGGEGGGGGGGGGGGGGGGGGGCFFGGGGGGGGGGGGGGGGGGGGGGGGGGGFFGGGGGGGG85EGFGGBCGGEGDDFFFGGDF3C:<>FFGGDGFGGFFGFFFB;;><C9G><>B7;<1>6<DFBBGGFBF<DF:BF@;D91669?89>(.,4<<BBAB?:?()5BA4:0
@M02996:162:000000000-B87FG:1:1101:9369:4298 1:N:0:ACTGAGCG+CTCTCTAT
ACTACGGGTGGCAGCAGTGGGGAATATTGCACAATGGGGGAAACCCTGATGCAGCAACGCCGCGTGAAGGAAGACGGTCTTCGGATTGTAAACTTCTGTTCTTAGTGAAGAGAATGACGGTAGCTAAGGAGCAAGCCACGGCTAACTACGTGCCAGCAGCCGCGGTAATACGTAGGGGGCAAGCGTTGTCCGGAATTACTGGGTGTAAAGGGAGCGAAGGCGGGAAAGCAAGTGGGAGGTGAAATGTCGGGGCTGAACCCCGGAACTGCAGCCAAAACGGATGTGCTTGAGTGAAGTAGAG
+
-88?C?85:)1=;8=;;==;;78@,CC,CEFFECADDDDDEEFFGD8EE@CFFE@EDFEF@@@@+>FEGFFGFACCCBF4,9DC@:=F,@?BE??FAC<EFAFFE,ABEGG8FG:FGGGG=FGFGGFGGGGGFGGFFGGGGGCGGGAEGE8BDFFCEFFBE9>CG3@E,;DF7D;C*954:<>?C2*:8?DGDDG*4DG@:CG0;2;FFCG=/<:C)49C>CDDC>:*.<<F))5>?(7*-229)=9:GBFDB((48?74:BB>FF)8*5*,43<;74,8:)(().)).1:)5<DA*.544
@M02996:162:000000000-B87FG:1:1101:10907:4300 1:N:0:ACTGAGCG+CTCTCTAT
GCTACGGGTGGCAGCAGTGGGGAATATTAGGCAATGGGGGCAACCCTGACCGAGCAACGCCGCGTGAAGGAAGAAGGCCTTCGGGTTGTAAACTTCTTTTATGAGGGACGAAGGAAGTGACGGTACCTCATGAATAAGCCACGGCTAACTACGTGCCAGCAGCCGCGGTAATACGTAGGGGGCAAGCGTTGTCCGGATTTACTGGGTGGAAAGGGCGCGTAGGCGGGATGACAAGTCAGATGGGAAATCCAGGGGCGCAACCCAGGAACTGCATTGGAAACTGCCATGCTGGAGTAGCGGG
+
-88?C?=5=0)=;8=6;<;;;88@;@,6CEFEC@CDFFDDC@CFFD@EDEF:@@7@CFEF@>@>6>FDGGFGGCEGGGG<,CFCEB4F:?<BF9EFFCAFGGGGGGGGDFGDGGGGGDFGGGGCFGG3EFCGFG;FGGGGGGGGG+@EF,EFGD>D@ECF?CD,CEEG?BE7CCF,?7C*77::8FCD/1:30;CGF<*6>>+98>0<5<FFGFFDG;C/<ECCE>C<(894>AB16<FF4DBF:FF27:F48:B>4:CB>F0:2::<<)927)*</34<:*670:)).))51:.5*639(
@M02996:162:000000000-B87FG:1:1101:21337:4320 1:N:0:ACTGAGCG+CTCTCTAT
ACTACGGGTGGCTGCAGTTAGGAATATTCGTCAATGGGGGAAACCCTGAACGAGCAATGCCGCGTGAGTGATGACGGTCTGGATGATTGTAAAACTCTGTTGTAAGGAAAGAAACCTTAGTATAGGAAATGATAATAAGTTGACGGGACCTTACCAGAAAGCCCCGGCTAACTACGTGCCAGCAGCCGCGGTAATACGTAGGGGGCGAGCGTGATCCGGATGGATTGGGCGGAAAGCGGGTGGAGGCGGGTGGTTAAGGCTAAAATTAAAGCCTGGGGCGTAACCCCAGTGCGGTTGAGAA
+
-88?@?85:))=;8=;;=6<<;C@;C<<EEE@@@@CCDDDCCDFFE@ECFE@@C8@ACCC,8@@+@CECEE9EE?CE8C,,9C,:EC9AC?EDEG,E,CFEGFGCFFDFGGFGGFE:,C,CF9EFGGGG,@F,EFEEGG<EEFFGG+BCEEBEFFDDFGCD8@8FEGG7CGG?@CC,:7@ADF6:7;CDGG*;?,BFF2??DGFDDEFFFG:*77CG?DC)/1>+9FC?FG)499FB>3C(9(>2@79G0()3(,6<?6:4<:AB2(5@>F<?(8C@94(,84,4:(4::,63(,()...-
@M02996:162:000000000-B87FG:1:1101:5314:4329 1:N:0:ACTGAGCG+CTCTCTAT
CCTACGGGGGGCAGCAGTTAGGAATATTCGTCAATGGGGGAAACCCTGAACGAGCAATGCCGCGTGAACGATGACGGTCCTCTGGATTGTAAAGTTCTGTTGTTTGGAAAGAATTGCACTGATAGGAAATGATCAGTGTTTGACGGTACCATTCAAGAAAGCCACGGCTAACTACGTGCCAGCAGCCGCGGTAATACGTAGGTGGCGAGCGTTATCCGGATTTATTGGGCGTAAAGCGTCCGCAGCCGGTTTATTAAGTAAAGAATTAAATTTCTGGGCTCAACCCAGTCTCGTTCTTTAA
+
8BCCCEF>>@)8888::<<<<::CFGGGGGGGGGGGGGGGGGGGGGGGGGGGGGGGGGGGGGGGGGGGGGGGGGGGGGGGGGGGGGGGGGGGGGGGGGGGGGGGGGGGGGFGGGGDGGGGGGGGGGGGGGGGGGGGGGGGGFGGGGGGGGGGGGGGGCFGFGGGGGGGGEGGGGGGGFGGG:>FFGGDDGDCC>FGFGGFFGGFGGEFDFGGGFFCG?GGFGGFGBFF0>D@>FF=9>:C0C>E9BFBG9FE0:<<ACGFDFA:BBFFFAFAF<=+7?:B:FD?7?B?:,.6:2<?FDB56
@M02996:162:000000000-B87FG:1:1101:7111:4342 1:N:0:ACTGAGCG+CTCTCTAT
CCTACGGGTGGCAGCAGTGAGGAATATTGGTCAATGGACGGAAGTCTGAACCAGCCATGCCGCGTGAAGGAATAAGGCCCTATGGGTCGTAAACTTCTTTTGTGGTGGAGCAATAAGTCCTACGTGTAGGGCGATGAGAGTACATCACGAATAAGCATCGGCTAACTCCGTGCCAGCAGCCGCGGTAATACGGAGGATGCAAGCGTTATCCGGATTTATTGGGTTTAAAGGGTGCGTAGGGTGGTCTTCAAGTCAGAGGTGAAATACCCGGGCTCAACCCGGGAACTGCCTGTGAACCTGG
+
88CCCAA9>)0=;==;=<=;;;;;CFEFGGGGGFGGGGGGGFEEGGGGGGGGGACCEGGGFFCF@FFFFGFGCFGFGGFC,EFFFGCCFFFGGGFGGFECGEFGG?FFFGFFDCEFGFEGGGGF=FFCGGGGGF@ECEFFFGCF==DGGGDCFGGGGGGEGDGCGCFGGG@?+>DGFFGDFDEEG7CGGGGGGBGGF<FFGGG4ED>AFFGGDD::>C:7FFG55=7FEFFD31(7:37*(2,)-//4:)6?42<A)3C???<A2<).)-9>99)<=7(83BB,3348)(.).5))*((.4
@M02996:162:000000000-B87FG:1:1101:11784:4394 1:N:0:ACTGAGCG+CTCCCTAT
ACTACGGGTGGCAGCAGTGAGGAATATTGGTCAATGGGCGGAAGCCTGAAGCAGCCAAGCCGCGTGAAGGATGAAGGTATGATGAATGGAAAACCCCGTCAGCGGGGGAGAAAAAAACGCCAGGCATGGCGAGATGAGAGTACACAGAGAAGAAGGATCGGCCAACACCGCGCCAGCAGCCGGGGTAATACGGAGGAACGGAGCGTTAGGGGGACGTAGTGGGGGAAAAGGGGGCGCAGGGGGCTACCTAAGGCCGCGGCAAAGACGGGGTGCGAAAGGCCGGCCCGGCAAGGAGACGGGG
+
-88AC?=5:00=;8=;;==,;;;C;C;@D9;@@@CCCD;@7B@+FE8EE<-CEA:,96C,,88@8>6CFF=?ACCEFB,,,,,<,9,5?,:C@4++++44+?,+4+6+8@:8F83:+@F:*@*3*:8DE,>::F12;,,?>;;F;2:C,2224<28<,***)*1*3**21*=)38:*:7:*/))8)*22<CGDDCE3*9)1/>):))80)*2/7))*,**)27)*)**()*8(,479,09,)()())(*))0(((-(:)(()(,(,-(),/-(-)17(.(.)((-476,,(,(2((0,-(,
@M02996:162:000000000-B87FG:1:1101:11776:4410 1:N:0:ACTGAGCG+CTCTCTAT
CCTACGGGTGGCAGCAGTGAGGAATATTGGTCAATGGGCGGAAGCCTGAACCAGCCAAGTCGCGTGAAGGATGAAGGTATTATGTATTGTAAACTTCTTTAGCTGTGGAGCAATAATCGCCATGCATGGCGAGATGAGAGTACACAGAGAATAAGGATCGGCTAACTCCGTGCCAGCAGCCGCGGTAATACGGAGGAGCCGAGCGTTATCCGGAGTTAGTGGGTTTAAAGGGTGCGCAGGCGGCGTTCTAAGGCAGGGGTGAAATAGCGGTGCTCAACGCCGTCCCGCCAGTGAGACAGGA
+
-88AC?=5:00=;8=;;<=;;;;C;C,@EDFFDAFDFFFBDEDDGF@EEFCFFEC:@ED:C@8@6>BDGFFFEAEEF:A9,C,C5BE<E@??FF<AF<<FGGG,99AAEGGCF,FFCFFGGG7EFFGGGGGGGG7EFGGGGFGGFFGGGGG9EGDCD@+==C@CFGFEFC@CDFCCDFFFC>@>E9CD7FGGDAGGF*9B/:EB::2=)3:CDE)**.+3;<C9*)<>>F>;.8?FFFDC;>10()).*.<F(41:(>D4(7<4)6<<>B*4>)*:92<;2B,(3:B(-4()5<)69(.2(
@M02996:162:000000000-B87FG:1:1101:12542:4431 1:N:0:ACTGAGCG+CTCTCTAT
CCTACGGGTGGCAGCAGTAAGGGATATTGGTCAATGGGGGGAACCCTGAACCAGCCATGCCGCGTGAGGGATGAAGGCCCTACGGGTCGCAGACCTCTTTTGCCGGGGGATAACGCGCCCCACGCGTGGGGCGGTGAAGGTACCCGGAGAATAAGCATCGGCTAACTCCGTGCCAGCAGCCGCGGTAATACGGAGGAGGCGAGCGTTATCCGGATGTATTGGGTTTAAAGGGTGCGCAGGCGGGGGGCGAAGGCAGCGGTGAAAGGCGACGGCTCAACCGGAGCAGGGCCGGGGGAACGGG
+
-88AC?85:)1=;8=;;==<<;6@6C6,CCC,@<CCCDDDDEDFGE8ACFB<=A::=ABF<>>>8>CEFDEDEDDFGGFG7>BBEG@CFFE@CFG,F9,@B@FFBFDDDF:<FFGGGGGGGGGGGG>EGGGGCE:CGGGGCFFGGEGGGGG7CFC9<37:>95CFG?CFC;EGEFE87C6:777C1>D7CCG=DGGF*>BC<E3=5)<)9CCC@7)0.*09CF9*)<:<FCF4?1>>>>C>G289).,/43>(:?B6CG(4FFBAF0;>9D>3()312(39)3((3(-(-4,19((.(-1:
@M02996:162:000000000-B87FG:1:1101:16087:4437 1:N:0:ACTGAGCG+CTCTCTAT
ACTACGGGTGGCAGCAGTGGGGGATATTGCACAATGGGGGAAACCCTGATGCAGCGACGCCGCGTGAGCGAAGAAGATCTTCGGATTGTAAAGCTCTGTCTTAGGGGACGAGAATGACGGTACCCTGAGAGGAAGCCACGGCGAACTACGTGCCAGCAGCCGCGGGAATACGTAGGGGGCAAGCGTGGGCCGGAATTACTGGGGGGAAAGGGAGCGCAGGCGGTCGAGCAAGTGGGAGGTGAAAAGTAGGGGCTCAACCCATAACCGGCCTTCAAAACGGAACGACTGGAGTGGGGTAGAG
+
-88?CA95>)0=;8=;;==;;76@,C,CCFF@@<C@CCDDEDDGGC8CE,@CDEC@@FCF7>@>8>C@C>BCEDCEA9C,55BCC7+B?EC?AFCFFF,E,?FFAFDCCFFGGG:FGFEG7FFGG,@DFGGFFEFGFGGGGG7FFG5FGE,DFFG:;FFF574CF*=C6CFC0?E7*:52:158:1*9):5ECBG*0:D*:CG):)8BF>CC5>5C3;C<7>=/*0:14BCF).5:??@1-:496)*.*4<B2(45?6C(8),5(8(457/)43???361:D9?61((4<2.3:(4)43).
@M02996:162:000000000-B87FG:1:1101:24177:4450 1:N:0:ACTGAGCG+CTCTCTAT
CCTACGGGTGGCTGCAGTCGAGGATCATTTGCAATGGGCGAAAGCCTGACAATGCGACGCTGCGTGGAGGATGAAGGCCTTCGGGTTGTAAACTCCTGTCATAGGGGAACAGGCGAGAGTACCTAATACGTCGGCGAGTTGAGTGTACCCTAAGAGGAATTGGCGGCTAACTCTGTGCCAGCAGCCGCGGTAATACAGAGGCCAAGAGCGTTGTTCGGATTTACTGGGCGTAAAGGGCGCGTAGGCGGTCTTGCGTGTCAAGTGTGAAATCTCCGGGCCCAACCCGGAAAGTGCGCTTGAA
+
8ACCCFA5:1)==88====88888CEFFGGGGGGGGGGGGGGGGGGGGGGGFGFFFFGGGGGGGFFGGGGGGGGGGFGGGGGGGGGGGGGGGGGGGGGFGGGGGGGGGGGGGGGGGGGGGGGGGGFFGGGGGGGGGGGGGGGGGGGGGGGGGGGGGGGGGGGGGGGGEGGGGGGGGGGGGGGFFGGGGGGG8CFGGFGGAGDFAFGFFFFGGG>FGDBDDBGGF7FGFBDDEFFBF<17549904681)42BA)-9BEF<<?<BA>2ABA>:>-7:>6>9:F??FFFFF0?AD<6974<?:
@M02996:162:000000000-B87FG:1:1101:24368:4468 1:N:0:ACTGAGCG+CTCTCTAT
CCTACGGGAGTCTGCAGTGGGGAATATTGGGCAATGGGCGCAAGCCTGACCCAGCAACGCCGCGTGAAGGAAGAAGGCTTTCGGGTTGTAAACTTCTTTTGTAAGGGACGAGAAGAAGACGGTACCTTATGAATAAGCCACGGCTAACTACGTGCCAGCAGCCGCGGTAATACGTAGGTGGCAAGCGTTGTCCGGATTTACTGGGTGTAAAGGGCGTGTAGCCGGGTCGGCAAGTCAGATGTGAAATTCATGGGCTTAACTCATGAACTGCATTTGAAACTGTTTATCTTGTGTATTGGAG
+
8AACCE5):1);;=;6=;=;=8886CECCEFGGGGGGGGCFGCGGGGGGGGGFEFFFFGGGGG@8CFGGGFGG8FFFEFGGGGGGFGGFGFGGGGGGGGGGGFFEDG87CFFCGGGFGGGCFGGGGGGGGGGGGGGGGGGGGGGG7DFGGGGGGGGCFGF,=DEFC=@CGGFFC<ECC@9C<FFFCCDDEGGGFCGDGFFGGFFGGFF4AG7>>>CCBD49AFDE@:C6)759?A?BA406:4/)8*)0).6<412(2:<<?)-69AD*)0)6<F7*6)444:2<)-646:)).6:*).).
@M02996:162:000000000-B87FG:1:1101:24183:4468 1:N:0:ACTGAGCG+CTCTCTAT
CCTACGGGTGGCTGCAGTCGAGGATCATTTGCAATGGGCGAAAGCCTGACAATGCGACGCTGCGTGGAGGATGAAGGCCTTCGGGTTGTAAACTCCTGTCATAGGGGAACAGGCGAGAGTACCTAATACGTCGGCGAGTTGAGTGTACCCTAAGAGGAATTGGCGGCTAACTCTGTGCCAGCAGCCGCGGTAATACAGAGGCCAAGAGCGTTGTTCGGATTTACTGGGCGTAAAGGGCGCGTAGGCCGTCTTGCGTGCCCAGTGTGAAATCTCCGGGCCCAACCCGGAAAGTGCGCTTGAA
+
8BCCCE>9>1);==8====88888CFEFFEGGGGGGGGGEGGGGGGGGGGFGGFFGFGGGFGGECFGCDGGGGGGGFGFGGGGGGGGGGGGGFGGGGGFGFFFGGGGGGGGGGGDGGGGFBFGCFCDFGFGGGGGG=ECFGACEC;=FGGGFD:AFG>FCEGGGGGCEGGGCGGGGGGG?CDAFGGGGDGGCGFCG=C7;FGGAFFFF@E9=DBFGG6CD>F?FG?FCBBD:BF474(<)492;0@)499<5))9BB**(,8>7)64)0)26<>3286>>?>B48(-7;>?ABABBE(844
@M02996:162:000000000-B87FG:1:1101:24355:4484 1:N:0:ACTGAGCG+CTCTCTAT
CCTACGGGAGGCTGCAGTGGGGAATATTGGGCAATGGGCGCAAGCCTGACCCAGCAACGCCGCGTGAAGGAAGAAGGCTTTCGGGTTGTAAACTTCTTTTGTAAGGGACGAGAAGAAGACGGTACCTTATGAATAAGCCACGGCTAACTACGTGCCAGCAGCCGCGGTAATACGTAGGTGGCAAGCGTTGTCCGGATTTACTGGGTGTAAAGGGCGTGTAGCCGGGTCGGCAAGTCAGATGTGAAATCCATGGGCTTAACTCATGAACTGCATTTGAAACTGTTGATCTTGAGTATCGGAG
+
ABCCCE=580)========;;888CFFGGGGGGGGGGGGGGGGGGGGGGGGGGFGGGGGGGGGGFGGFGGGGGGGGGGGGGGGGGGGGGGGGGGGGGGGGGGGGGGGGGGGGGGGGGGGGGGGGGGGGGGGGGGGGGGGGGGGGGGGGGGGGGGGGGGGGGGGGGGEEGGGGGGGGGGGGGGFFGGGGGG<FGEG5BGGFGGGFGGFABFGGGFFGGFGGFGGGGEEGFFGFFF:FAABCAC49>FFFGFFFFFFFFGGB>F2:<BDBFFGFA<FF@<9AA?AFAA9<AAF25444@?F?1
@M02996:162:000000000-B87FG:1:1101:19378:4530 1:N:0:ACTGAGCG+CTCTCTAT
ACTACGGGGGGCTGCAGCTAAGAATATTCCGCAATGGACGAAAGTCTGACGGAGCGACGCCGCGTGGATGATGAAGGTCGGAAGATTGTAAAATCCTTTTATAACTGAGGAATAAGCAGTGTGAGAGAAACGCATTGTGGTGACTGTAGGTGATGAATAAGCAACGGCTAATTACGTGCCAGCAGCCGCGGTAACACGGAAGTTGCGAGCGGGGTGCGGAAGGATTGGGCGGAAAGGGCATGGAGGCGGTGGTGCAAGCGTGATGTGAAAGGCAGGAGCGTAACTCATGGACTGCGGGGAG
+
88A?C?>55)188884::,:<::?5?CCCFFC:=+?ADF>BCCEC99AAECC=B6>=@>@6>8>88@C@BC9@=CCF>FFEGGGF=?F:@ACCFGGE;,>FAGEB,<<<FFD,CFGGGG@F@FGGGGGGGGGGG@8?BCG8CFF,?3BFGB+?,<@C7:9C:CGGEEGD8F77CF=2::CCD>58CFDCGG*:>CFFG)>CG<*<*8@D<D*)77/>4CCB**99=E7?FD.9>>F??)1(93@4781>(()(-68AG3(,7,(.)6>F2FB137>523,(882.)))6<>))..4)(-,,
@M02996:162:000000000-B87FG:1:1101:12196:4539 1:N:0:ACTGAGCG+CTCTCTAT
CCTACGGGTGGCAGCAGTCGAGGATCATTGGCAATGGGCGAAAGCCTGACAAGGCGACGCGGCGTGGAGGATGAAGGCCTTCGGGTTGTAAACTCCTGTCATAGGGGAACAGGCGATCCGACCCAATACGTCGGTGAGTTGAGTGTACCCTAAGAGGAAGGGGCAGCTAACTCGGTGCCAGCAGCCGCGGTAATACAGAGGCCAAGAGCGGTGTTCGGATTGACTGGGCGGAAAGGGCGCGTAGGCGGTCTTGCGGGGCAAGGGTGAAATCTCCGGGCCCAACCCGGAAAGTGCGCGGGAA
+
-8AA@A=):)1=;88;;==888@@,C66,-;CC<C@CCEBCEEDGF<CACDC:=:@@@C:@=@>4>FCFDD=EDEFFGG<<9DCD=4@+C?BE@FGGE,BF?FGFGDDEFG>DDFG>FGFGFGGGGGGGGEC@FCGGGD,EEG@F;EFGGCFEFCCCFA,*/=4FEC,CCG,;5?*3:=?7:;A3>DC<E)??*ACF>FFFDFF89@FF7)21)0:C9<9)*<C+9EC?>)749:52:>591,04976),(*.49(4*9;1)(4,4:??):)-8@C:3346@??1;BBF;:.4)44),32-
@M02996:162:000000000-B87FG:1:1101:19391:4542 1:N:0:ACTGAGCG+CTCTCTAT
ACTACGGGGGGCTGCAGCTAAGAATATTCCGCAATGGACGAAAGTCTGACGGAGCGACGCCGCGTGGATGATGAAGGTCGGAAGATTGTAAAATCCTTTTATAACTGAGGAATAAGCAGTGTGAGAGAAACGCATTGTGGTGACTGTAGGTTATGAATAAGCAACGGCTAATTACGTGCCAGCAGCCGCGGTAACACGTAAGTTGCGAGCGTGGTTCGGAATGATTGGGCGTAAAGGGCATGAAGGCGGTTTGGCAAGCTGGAGGGGAAAGGCAGGGGCTGAACGCCGGGACGGCGGTGAG
+
68ABCD5515)8888:::9:<:CC5C?AFGG>=B7EDFFBEECEFAABACE@=>4=>CCF>>@>+>CE,><8D@BCFFFEGGGEF;<F>BACF@FGG,@FF?FED>=:CFGC,@FGGFG<C@FGGGGGGGGGGGECBCFGGFGG,B0CFG<9C9<CC@F?@7<FCGGGGGG?CGGF87CFG<>5@DFGDGD*:@GG4D*8CG79:CDBDFD:*8>9:9<DB8+:?FCFFFD048?FA:7F?G)969@BG,(.(-)54FC2)01(4(4;>:F<(4>>),-((8>?(84(2994(4(4392-(
@M02996:162:000000000-B87FG:1:1101:26239:4543 1:N:0:ACTGAGCG+CTCTCTAT
CCTACGGGAGGCAGCAGTGGGGAATATTGGACAATGGGGGAAACCCTGATCCAGCGACGCCGCGTGAGTGAAGAAGTATTTCGGTATGTAAAGCTCTATCAGCAAGGAAGAAAATGACGGTACTTGACTAAGAAGCTCCGGCTAAATACGTGCCAGCAGCCGCGGTAATACGTATGGAGCAAGCGTTATCCGGATTTACTGGGTGTAAAGGGAGCGTAGACGGCAAAGCAAGTCTGAAGTGAAATCCCGGGGCTCAACCCCGGAACTGCTTTGGAAACTGTTTAGCTAGAGTGCAGGAGAG
+
ABCCCE=5)1)=========;88BFFFFGGGGGGGGGGGGGGGGGGGGGGGGGFFGFGGGGGGGFFGGGGFGGGGGGGGGGGGGGGGGGGGGGGGGGGCFGGGGGGGGGGGGGGGGGGGGGGGGGGGGGGGGGGGGGGGGGGGGGGGGGGGGGGGGGGGGGGGGGGGGGGGGGGGGGGGGGGFFGGGGGGGGGFGGFGGFGGGFGGFFFFGG:AFGGFGGFGGGGFGGFFGFFBAFA<FGFGF?9B9:DF>BF6?DFGGFFFF>>>FFFAGFFFFGF?9A9FD>FAFFF<BA>AAB;:?6?
@M02996:162:000000000-B87FG:1:1101:26257:4547 1:N:0:ACTGAGCG+CTCTCTAT
CCTACGGGAGGCAGCAGTGGGGAATATTGGACAATGGGGGAAACCCTGATCCAGCGACGCCGCGTGAGTGAAGAAGTATTTCGGTATGTAAAGCTCTATCAGCAAGGAAGAAAATGACGGTACTTGACTAAGAAGCTCCGGCTAAATACGTGCCAGCAGCCGCGGTAATACGTATGGAGCAAGCGTTATCCGGATTTACTGGGTGTAAAGGGAGCGTAGACGGCAAAGCAAGTCTGAAGTGAAATCCCGGGGCTCAACCCCGGACCTGCTTTGGAAACTGTTTCGCTAGAGTGACGTAGAG
+
AACCCA):)0)68=6=;===6888CFFFGGGGFFGGGGGGCECGGGGDDGCFGFCFFGGGGGGG+CCCGGFGGFFEEFFFGGFGGGGGGA,CFFGGGGGGGGGEFFGEFGGGGGGGGGGGGFGGGGGGGGFFGGGGGGDGGGGGGFGCFGGGDFFFGGGFGG>EFGGGGGGGGGGGFCFGGGFFG7<7CFGGD;EEFCFCGDGFG9B+;+*:C>:DDFCDFECDE3CC:FF4A<AFFBFG<CAFAFFDGFFFBF6)4CFBFF>9(,8?F0C<A?429<FF<@4)(-8?>22.42)-)-.(.
@M02996:162:000000000-B87FG:1:1101:10861:4554 1:N:0:ACTGAGCG+CTCTCTAT
ACTACGGGGGGCAGCAGTGGGGAATATTGGGCAATGGGCGCAAGCCTGACCCAGCAACGCCGCGGGAAGGAAGAAGGCTGTCGGGTTGTAAACTTCTTTTGACAGGGAAGAGAAGAAGACTGTACCTGTCGAATAAGCCACGGCTAACTACGTGCCAGCAGCCGCGGTAATACGTAGGGGGCAAGCGTTGTCCGGATTTACTGGGTGTAAAGGGCGTGTAGCCGGGGCGGGAAGTCAGAGGGGAAATCCACGGGCTCAACTCGTGAACGGCAGTGGAAACGGGTGATCTGGAGAATGGGGG
+
-86AC:101))88889:9:99=?=,A,,<=F<A<FDDFEEBECEDD<ECABE=E4?=FCC+88>+<@@FDCFF<AECF8,,3>@D@<C>D<B98;CE9@<CFCGBCCCCGGBFGGGGGGGGGCFEFFGFFEFCCFFGGGGGCEE8C?<+<:E0;;@:F>C821:CEG:CCCFDC+<;:5==9>)2*9//:*3<8EE5**9:0<;C2<)09:<C50<53*29++9:>/)4>7@>?:*.66*4*-<64/.68?>>F4(-<=(-*4,4>62)-/((./0/)52()(,-1)))))).(.)*.(((
@M02996:162:000000000-B87FG:1:1101:10878:4560 1:N:0:ACTGAGCG+CTCTCTAT
ACTACGGGGGGCAGCAGTGGGGAATATTGGGCAATGGGCGCAAGCCTGACCCAGCAACGCCGCGTGAAGGAAGAAGGCTTTCGGGTTGTAAACTTCTTTTGACAGGGAAGAGAAGAAGACTGTACCTGTCGAATAAGCCACGGCGAACTACGTGCCAGCAGCCGCGGTAATACGTAGGAGGCAAGCGGTGTCCGGATTTACTGGGTGTAAAGGGCGTGTAGCCGGGTCGGGAAGTCAGATGTGAAATCCACGGGCTCAACTCGTGAACGGCAGTGGAAACTGCTGATCGTGAGGAGCGGAG
+
68ABC@9=:)188884:<:99888:A<,ACF@===?CFFCCCCEG7BEEFFEEFBFFGEC=>@>+>FFGGFGFCCFFG8:,,@EE>CF>ABCF;9F@;,>FGGGFFDFFGGFFGFGFGGGGG,CFFGGFFGGGFGGGGGGGEEF*:CG;<CG*;@CCFGF>CGGGGG*:8+AFF+0CC+:59>5=CD)9C*<:>EE3/09>*<@F*809/:CD7>D)3/9F++9EB*)4<)83?)*).**.*.9<=*6977>B93-8CGF)*-(4:?F)413(.)2143.)13)..).(.:43(,-541,,
@M02996:162:000000000-B87FG:1:1101:25714:4588 1:N:0:ACTGAGCG+CTCTCTAT
CCTACGGGAGGCTGCAGTGAGGAATATTGGTCAATGGGCGGAAGCCTGAACCAGCCAAGTCGCGTGAAGGATGAAGGTTCTATGGATTGTAAACTTCTTTTGTTCGAGGGTAAAGTGAGTCACGTGTGGCTTATTGCAAGTATCGAACGAATAAGCATCGGCTAACTCCGTGCCAGCAGCCGCGGTAATACGGAGGATGCGAGCGTTATCCGGATTTATTGGGTTTAAAGGGTGCGTAGGCGGGATGTTAAGTCAGCGGTCAAATTGTGTAGCTCAACTATACCGAGCCGTTGAAACTGG
+
AACCCE)):))8=;8;;=;;=;;;CCFCEFGFGGFGGGGGGGCGGGGFEGFCFACFDFGGGFEEFGDGGGGGGGGGFGGGFGGGGFGGGFGCFFGCCFFFGGBFEEDFEGFCFEGGGGGGGGGEGGG7?DEAE9EFGAEFFCE@:3@FGCEFGGGGGGGEEDDCF6CF68@CDGGGGCCFFGFFGGGGGCFFCEGGDDFFDGCEGGFEFFF=G:>3;?@FAFCC57C><?>:?::>138D<9370.77FB98<A<4::C193<<A<BAF4:466=9@BAF<BA912(4;6(218:<*.64
@M02996:162:000000000-B87FG:1:1101:4936:4589 1:N:0:ACTGAGCG+CTCTCTAT
CCTACGGGAGGCTGCAGTGAGGAATATTGGTCAATGGGCGGAAGCCTGAACCAGCCAAGTAGCGTGCAGGAAGACGGCCCTATGGGTTGTAAACTGCTTTTGTCAGGGAATAAAAAGGATTACGTGTAATCCATTGCATGTACCTGAAGAATAAGGACCGGCTAATTCCGTGCCAGCAGCCGCGGTAATACGGAAGGTCCGGGCGTTGACCGGATTTATTGGGTTTAAAGGGAGCGCAGGCGGCGATTTAAGCGTGTTGTGAAATGTAGGAGCTCAACTTCTGCACTGCAGCGCTAACTGG
+
8ACCCAA=81)=;=8;=====;;CFGGGGGGGGGGGGGGGGGGGGGGGGGGGGGGGF<FFFGGGGGGGGGGGGGGGGGECEEFGFGG7>CFGBFGGGFGGGGGGGGGGFFGGGGGGG7F,99F=FBFCEGGGGFCCEEGGFGFFF3DD@DGEDFG9FFFGG+BBFFF:<FF?DGFCFCD6CCBE:7C9E:FED?EGEGCACD=>G7=))1*:C>:D6)1C=FGDD)<CA4C>?0654>D)21479F>?D2<FFF6B?FG324)6<><F?274,2:6*,6>4FAADF<,33.)-,(475)).
@M02996:162:000000000-B87FG:1:1101:6129:4589 1:N:0:ACTGAGCG+CTCTCTAT
CCTACGGGAGGCTGCAGTAGGGAATATTGCACAATGGGGGAAACCCTGATGCAGCAACGCCACGTGTGGGAAGAAGCATTTCGGTGTGTAAACCACTGTCGTGAGGGAATAATGCTTGGCCTCGGCCAAGTTGAATGTACCTCGAAAGGAAGCACCGGCAAACTTCGTGCCAGCAGCCGCGGTAATACGAGGGGTGCAAGCGTTGTTCGGAATCACTGGGCGTAAAGGGAGCGCAGGCGGAGATGCAAGCAGTCTGTACAATACCGGGGCCCAACCCCGGACCTGCAGACTGGACTGTTT
+
8ACCCFFA80)====;=====8;CFFGGGGGGGGGGGGGGGGGGGGGGGGGGGFFGGGGGGGGCCF:CFGGGGGGGFFFGGGGGGGFGGGGGGGDFFGFFGGGGGGGFF8FGGGGDGGGGGGGGGGGGGGGGFGGFGGGFGCEGGGEEGGGEFDFGGGGGGGF@9EG:FEGGGGG>FGGGE?9:EGGGGGGGGFEGDGGFFDCBE*=FFFGG3AFFFFGGFGGGGFGGBFGE>BFEB6>9(9958B*9C<?F>?25-<*66?>?BFFBBB5(4:DCB?996>0(4:03:85:??7?FF:4
@M02996:162:000000000-B87FG:1:1101:24870:4599 1:N:0:ACTGAGCG+CTCTCTAT
CCTACGGGGGCTGCAGTAGGGAATATTGCACAATGGGGGAAACCCTGATGCAGCAACGCCACGTGTGGGAAGAAGCATTTCGGTGTGTAAACCACTGTCGTGAGGGAATAATGCTTGGCCTCGGCCAAGTTGAATGTACCTCGAAAGGAAGCACCGGCAAACTTCGTGCCAGCAGCCGCGGTAATACGAGGGGTGCAAGCGTTGTTCGGAATCACTGGGCGTAAAGGGAGCGCAGGCGGAGATGCAAGCAGTCTGTACAATACCGGGGCCCAACCCCGGACCTGCAGACTGGACTGTTTC
+
8ACCCE:1=10888;;;;<;8;;C6CFFGGGGGGGGGGGGGGGGGFGEGFGFFECCCFGGGGGGGGGGGGFDGGGFCFGGGGGGGGGGGGGGGGGGGGGGGGGGGGGGGGGGGGGGGGGGGGGGGGGGGGGGGGGGGGGGGGGGGGGGGGGGGGGGGGGGFGDDFEGGGGGGGGGGGGGGGG>DGGGGGGGGGFGGFGGFGGGFGFFFFFGGGFFGGFGGF8=DEFGGFFGFFFFE69ED>C?FAFFFFFF=7>DFFDGA2=???09>BFGFB:BC@99>9B?F7:?58???:?<<92:A
@M02996:162:000000000-B87FG:1:1101:20470:4620 1:N:0:ACTGAGCG+CTCTCTAT
GCTACGGGAGGCTGCAGCTAAGAATATTCCGCAATGGACGAAAGTCTGACGGAGCGACGCCGCGTGGATGATGAAGGTCGGAAGATTGTAAAATCCTTTTATAACTGAGGAATAAGCAGGGTGAGAGAAACGCATTGTGGTGACTGTAGGTTATGAATAAGCAACGGCTAATTACGTGCCAGCAGCCGCGGTAACACGTAAGTTGCGAGCGGTGTTCGGAATGATTGGGCGGAAAGGGCAGGGAGGCGGTGTGGCAAGCTTGAGGTGAAAGGCAGGAGCTGAACGCCTGGACTGCGTTGAG
+
-88?C@=>810==;=;;=6;<;;C6C@CFGGC@@BCDFF@CCBC@<,CDFECB>8@@CCF688>+8@CCC=CEA?EFBDECEGEEE?F,@?AECFGC,,AF<FGA,?ADFGF,FFGGGG+@=FFGGGGGFGGGGE+@EFFDEGG,C,CDF>CDF>DE7C;C8DFFEGGECGA9EGE,:=?:C:>CCFGGGG*:?EGFD0=8D+3<CDFFBG**:59C8DCD*+7<*<7?FC)439FBF3F(99F8B>9D(()(-47?G*4)0,)4(42@<FB?BBD324((154(,(4:64,)41:.-4,,
@M02996:162:000000000-B87FG:1:1101:8031:4622 1:N:0:ACTGAGCG+CTCTCTAT
CCTACGGGGGGCAGCAGTGAGGAATATTGGTCAATGGGCGAGAGCCTGAACCAGCCAAGTAGCGTGAAGGATGACTGCCCTACGGGTTGTAAACTTCTTTTGCCGGGGGATAAAAAACGGGACGTGTCCCGTCTTGCAGGTACCCGTGCGAATAAGGACCGGCTAATTCCGTGCCAGCAGCCGCGGTAATACGGAAGGTTCGAGCGTTATCCGGATTTATTGGGTTTAAAGGGAGCGCAGGCGGAGATGCAAGCCAGCCGTAAAATCGTTGAGCTCAACTCAATCTCGCGGTTGGAACTGG
+
88BCC>A:80)8888::<::::CCFGGGGGGGGGGGGGGGGEFFGGGGGGGGGGGFGGGGGGGGFGGGGGGGGGGFGGGGGGGGGE@FGGGGGGGGGGGGGGEGGGGGGGGGGGGGGGGGGGGGGGGGGGEFGGGGGGGGGGGGGGGGGGGGDFGGGGGGEGE*ACGGG?FFGDFGGGGGGG>:EGCDD7*2;BGGED*9C<5>;C>375FFC>:CC?GFFGFGGFEGFFGF:??34(.9494715.,:)-=<:414579(7:B)).30,9480*214(58F:4<4:,(44-(42)/5)8(
@M02996:162:000000000-B87FG:1:1101:25498:4626 1:N:0:ACTGAGCG+CTCTCTAT
CCTACGGGAGGCTGCAGTGGGGAATATTGGGCAATGGGCGAAAGCCTGACCCAGCGACGCCGCGTGAGGGAAGACGGTCTTCGGATTGTAAACCTCTGTTGACAGGGACGAAGGAAGTGACGGTACCTGTCGAGGAAGCCACGGCTAACTACGTGCCAGCAGCCGCGGTAATACGTAGGTGGCGAGCGTTATCCGGATTTACTGGGTGTAAAGGGTGTGTAGGCGGGTTAGCAAGTCAGATGTGAAAACTATGGGCTCAACTCATAACTTGCATTTGAAACTGTTGATCTTGAGGGTCGGA
+
8ACCCD=5:0)8==8=====;888CFFEGGGGFGGGGGGGGGGGGGGGGGGGGFFGEGGGGGGGFGGGGGGFCEEGGGGGGGGGGGGGGGGGGGGGGGGGGGGGGGGGGGGGGGGGGGGGGGGGGGGGGGGGGGGGGGGGGGGCGGGGGGGGGFGGGGGGGGGGGGGGGGGGGGGGGGGGGFFFGGGDGCGFGFGGFGGFGGGFGGFE>FGGGFEFGFGFFGGGGEC<<FGFFFB99<FGA>>FFFFFC7<FBBBFFGGFFFBAFFFFBADBFAFC=A6>A?AFDA6)666<A08?@B>1(
@M02996:162:000000000-B87FG:1:1101:24424:4648 1:N:0:ACTGAGCG+CTCTCTAT
CCTACGGGAGGCTGCAGTGAGGAATATTGGTCAATGGGCGGGAGCCTGAACCAGCCAAGTAGCGTGCAGGATGACGGCCCTACGGGTTGTAAACTGCTTTTGCGCAGGGATAAAAAAGCCCACGTGTGGGCTCTTGCAGGTACTGCGTGAATAAGGACCGGCTAATTCCGTGCCAGCAGCCGCGGTATTACGGAAGGTCCGAGCGTTATCCGGATTTATTGGGTTTAAAGGGTGCGCAGGCGGAGATGCAAGCCAGCCGTAAAATCGTGGGGCTCAACCCCATTCAGCGGTTGGAACTTCA
+
88BCCA:):))===8======;;CEFGGGGGGGGGGGGGGGGGGGGGGGGGGGFGGGGGGGGGGGGGGGGGGGGGGGGGGGGGGGGGGGGGGGGGGGFFGGGGGGGGGGGGGGGGGGGGGGGGGGGGGGGGGFGGGGGGFGGGGGGGGGGGGGGECGFGGGGGGGGGGGGGGGGGGGGGGGGFFGGGGGGGGGFGGFGFFGGGFGGFFFFGGGBECD9CF=FGG=>FGBFGFFFBBB9F:9CB79>FFGFFFF???BGG??DFD2>B?4:DBF>@FF0:B:>:DBD244949BF>)929>)
@M02996:162:000000000-B87FG:1:1101:6222:4649 1:N:0:ACTGAGCG+CTCTCTAT
CCTACGGGAGGCTGCAGTGAGGAATATTGGGCAATGGAGGGAACTCTGACCCAGCCATGCCGCGTGAGTGAGAAGGTCTTCGGATTGTAAAGCTCTTTTAAGCAGGAAGATGATGACAGTACTGCTAGAATAAGCACCGGCAAACTTCGTGCCAGCAGCCGCGGTAATACGAAGGGTGCGAGCGTTGTTCGGAATTACTGGGCGTAAAGGGTGTGTAGGCGGATATATAAGATAGAGGTGAAATGCCGAGGCTCAACCACGGAATTGCCGTTATAACTATGTAGCTAGAGTGATAGAGAGG
+
ABCCCA=A)1)====;=====;CCFFCFGGGGDFGFFFGGGGFGGGCFGGGGGFFFFFFFFGDG@F@BFGFG@E@EFF9FEAF:BFFFAAFCFGGGGGGFGGFFGGDDEFGEAEFGGDGGGGGGFFEGG?EADAEE8FGGEGGGGF8=EGGEGGGGGGGGEGEEFEGGGGGGGGDGDE5EEDF?4;C/;CDC8BFFFFDFGGC??CA8AAG7<=><C>GFB@*95=E7:FG*:<A*.47DA*6/690759B3:(.48**43>-3:7?D*4*((,*<9)646=9).6)5456:4:)69<<?<
@M02996:162:000000000-B87FG:1:1101:6238:4659 1:N:0:ACTGAGCG+CTCTCTAT
CCTACGGGAGGCTGCAGTGAGGAATATTGGGCAATGGAGGGAACTCTGACCCAGCCATGCCGCGTGAGTGAGAAGGTCTTCGGATTGTAAAGCTCTTTTAAGCAGGAAGATGATGACAGTACTGCTAGAATAAGCACCGGCAAACTTCGTGCCAGCAGCCGCGGTAATACGAAGGGTGCGAGCGTTGTTCGGAATTACTGGGCGTAAAGGGTGTGTAGGCGGATATATAAGATAGCGGTGAAATGCCGAGGCTCAACCACGGAATTGCCGTTATAACTATGTATCTAGAGGGATAGAGAGG
+
8ACCCBFB51)==========;;CCEFGGGGGGGGGGGGGGGGGGGGGGGGGGFFFGGGGGGGGCFGGGGGGGGDFCFFGGDFCFGFF<FFDGGGGGGGGGGGGGGGGFGGFGGGGGGGGGGGGGGFGGEFGGGGGGGGGGGEGGGGGGGGGGGGGGGGGGGGGFGGGGGGGGGGG>EGGEDFF=7D7CFGGGFGGFFFFGGGF:DBFFFGFDA>CFFGFFGGGGFGGBFGFFFFFB9@GBC:9<*9;DBF><??B:*18<>F6?:2>4;C?B?FF44646/556<2).5(,-01476-13
@M02996:162:000000000-B87FG:1:1101:7690:4684 1:N:0:ACTGAGCG+CTCTCTAT
CCTACGGGGGGCTGCAGTGGGGAATATTGCACAATGGGGGAAACCCTGATGCAGCGACGCCGCGTGAGTGAAGAAGTATTTCGGTATGTAAAGCTCTATCAGCAGGGAAGAAAATGACGGTACCTGACTAAGAAGCACCGGCTAAATACGTGCCAGCAGCCGCGGTAATACGTAGGGTGCAAGCGTTATCCGGATTTACTGGGTGTAAAGGGAGCGCAGACGGCTTGGCAAGTCGGAAGGGAAAGCTCGGGGCTCAACCCCGGAACTGCTTTGGAAACTGTTAGGCTAGGGTACAGGAGAG
+
8ACCCEFB85)8888::::::88BFGGGGGGGGGGGGGGGEGGGGGGGGGFGGFFEFGGGBFFF>CFEFGGGGGGGEE;FGFGGC:DFFGGFCCGGGFFGGG:FFGGFFFGEFGGGGGGGDGGGDFFGFGGGFGGGFGGGGGGGGGGGGGGGGGFGFGFFGC:CG8CGFGGFCA/AE2CGGFFFGGGGFFGGGEGC9:>BDFG7E>FFFBGCD77D)7CCFGE9E:ED7FGFFF0@>?@32927:7*.942;143?FCF?(79(1(),06C4<B@GF?)<6=-<3.,,.((..559?13(-
@M02996:162:000000000-B87FG:1:1101:16774:4692 1:N:0:ACTGAGCG+CTCTCTAT
ACTACGGGGGGCTGCAGTCGAGGATCATTGGCAATGGGCGAAAGCCTGACAAGGCGACGCGGCGTGGAGGATGAAGGCCCTCGGGTTGGAAACTCCTGTCATAAGGGAAAAGGCGAACCGACCCAACACGTCGGCGAGTTGATTGTACTGTAAGAGGAATGGGCGGCTAACTCGGTGCCAGCAGCCGCGGTAAGACAGAGGCCAAGAGCGTTGTTCGGATTTACGGGGCGTAAAGGGCGGGGAGGGGGCGAAGGGGGGGGGAGGGGAAAGCTCCGGGGTCAACCCGGAAAGTGCGGCAGAA
+
68AAC?8585188889:::888:>BB49,5:B=A<?DFFCCEDEFB<?CFFA,4:>@@CF7=@>3>FCGEE<>ACFFEEF>CFDG>1C*<>B8<FGFC3>F9FFACCCCFG<<=FEGGGGGGGGGGGGGG*;?CCEGG:*<C70<0CF<+<EGGG@C;D+<02;EEE8:CF+:*;/;:C:CC@>CFGDDE/:;*AFFGFFF>FFCC4FF@)29.)*995*.+3:*8EC9>17<?5F?15)-13>>).,1-2)36?(4*)4177B669:7(9).,8C>0,-46<::9-392854)((0(-2.
@M02996:162:000000000-B87FG:1:1101:7708:4698 1:N:0:ACTGAGCG+CTCTCTAT
CCTACGGGTGGCTGCAGTGGGGAATATTGCACAATGGGGGAAACCCTGATGCAGCGACGCCGCGTGAGTGAAGAAGTATTTCGGTATGTAAAGCTCTATCAGCAGGGAAGAAAATGACGGTACCTGACTAAGAAGCACCGGCTAAATACGTGCCAGCAGCCGCGGTAATACGTATGGTGCAAGCGTTATCCGGATTTACTGGGTGTAAAGGGAGCTCAGACGGCTTGGCAAGTCTGAAGGGAAAGCTCGGGGCTCAACCCCGGAACTGCTTTGGAAACTGTTAGGCTAGAGTACAGGAGAG
+
8BCCCA==00)====;===;;88BEFGGGGGGGGGGFDEFCFGGFGGGG9CFFCE@@CGCFFGE@FGGFGGGGGGGCC,CBEFGGDFGFEFFDGGGGDFFGGGGGGGFGGGGGGFCFGGGGFGEEGGCABEGGGFFC@EGDDEGD>=FDFGFFGGGGF7@CC5BF*1=:EGGDF,=>2<C6CA)AD<DFFCGGFG5FGG6CCF8CGFFF::=12>**77*;CEDG5>D04CF<A9FBA=*311<<7*456>>1(4>>67:?EFB(,2<@9C))(0<904647)62,4)244)).5<7(42,
@M02996:162:000000000-B87FG:1:1101:24402:4735 1:N:0:ACTGAGCG+CTCTCTAT
CCTACGGGTGGCAGCAGTGAGGAATATTGGTCAATGGACGGAAGTCTGAACCAGCCATGCCGCGTGCAGGAATAAGGCCCTATGGGTCGTAAACTGCTTTTGTGGTGGAGCAATAAGGCGTACGTGTACGTCGATGAGAGTACATCACGAATAAGCATCGGCTAACTCCGTGCCAGCAGCCGCGGTAATACGGAGGATGCAAGCGTTATCCGGATTTATTGGGTTTAAAGGGTGCGTAGGCTTTGCCGCAAGTCAGTGGTGAAATGCCCGGGCCTAACCTGGGAACTGCCATTGATACTGG
+
8ACCCFD5:1);=86====;;;;;@FEFFGGGGGGGGGGGGGGGGGGGGGGCFACCFFFGGGGEFGGGGGGGGGGFEFGGGGGGGGGGGGGGGGGGGFEGGGFFGGGGGFGGGGGGGGGGGGGGGGGGGGGGGGDGGG9FGGGGGGDGGGEBCGGFGGGFGCDEFGGGGEGGGGGGGGGGGGFAGGGGGCGGCDGG:DFFGGGFGGFFFFGGGFEDGCGG6FFDCBGFEADEF?FFB<>C<6(05F?9CBBFA99>DGG)(*.)6AAB5?D96>DFF??>?::<0274?<249<6<*)).)
@M02996:162:000000000-B87FG:1:1101:21322:4767 1:N:0:ACTGAGCG+CTCTCTAT
CCTACGGGAGGCAGCAGTGGGGAATATTGGGCAATGGGCGCAAGCCTGACCCAGCAATGCCGCGTGAAGGAAGAAGGCTTTCGGGTTGTAAACTTCTTTTAAGTGGGACGAGAATGACGGTACCACTTGAATAAGCTCCGGCTAACTACGTGCCAGCAGCCGCGGTAATACGTAGGGAGCAAGCGTTATCCGGATTGACTGGGTGTAAAGGGCGTTTAGGCGGGACAGCAAGTCAGATGGGAAAGCACGAGGCGCAACGTCGGGTCTGCAGTTGAAAGTGCTGGTCTTGAGGGCTGGAGAG
+
68ABC?8:81)=88=;;6=;;78@;@,,CCF<@<6CACFC@@@CF@,EACCCEE9CA9CEC@8@68BDGDCEF=DEFE<6,CCCE?:F=B<B95CFA9,CFGG9@FFFEFG+@C,FGGGGGGGGGGG<CFGGFGGDCDFEGGEGGGEGDE@EGGFC:FC869@EG*@E:CGF*BD>EFECEFA8=9:?;FFGDB::);CA:FF.:);AFAFC>B))94CF6>CCE):7(<5>.6<FA-8*4<3>?8@7C3>B0(34>G)(4<09,((4*6*)).=?F))6<*644)6).54(41,482102
@M02996:162:000000000-B87FG:1:1101:21307:4777 1:N:0:ACTGAGCG+CTCTCTAT
ACTACGGGAGGCAGCAGTGGGGAATATTGGGCAATGGGCGCAAGCCTGACCCAGCAATGCCGCGTGAAGGAAGAAGGCTTTCGGGTTGTAAACTTCTTTTAAGTGGGACGAGAATGACGGTACCACTGGAATAAGCGCCGGCTAACTACGTGCCAGCAGCCGCGGTAATACGTAGGGAGCAAGCGTTATCCGGATGTACTGGGTGTAAAGGGCGTTTAGGCGGGACAGCAAGTCAGATGGGAAAGCACGAGGCACAACGTCGGGTCGGCAGTGGAAACTGCTGTGCTTGAGTGCTGGAGAG
+
886?C?=@)1)=88=6;==;;@8@,C6@CDFECDC@CCEC@C@CF8,CEFF8EE:CA@CE,@:@+@BDFDCDFAEEFG,C,CFCEB?F,C?A<EGGG9,CFGF,:CDFDFG>GGAEGGGGGGGGGGGCFGGFFGGG+CEGGGCGGG7FGG@BFGFF5D?@D;BEGCEE@FGG;CFCEFEEFF;?C98<*AFGDE:*9CGFGGG5?9FCAAFG<B8))4CFFEE>E:FF0@5>6>AF96@0.5:@B@FFGFBDF(3:?G>8<@>>41(473).(4?C??)62154(6))51:236).683,2
@M02996:162:000000000-B87FG:1:1101:17520:4778 1:N:0:ACTGAGCG+CTCTCTAT
ACTACGGGTGGCAGCAGTGAGGAATATTGGTCAATGGGCGGAAGCCTGAACCAGCCAAGTCGCGGGAAGGATGAAGGTATGATGTATTGTAAACTTCTTTAGACGCAGAGAAATAAGCCCCTCGTGAGGGGTGATGCTAGTATGCGTAGAATAAGGATGGGCTAACTCCGTGCCAGCAGCCGCGGTAATACGGAGGATCCGAGCGTTAGCCGGATGAATTGGGTGTAAAGGGTGAGCAGGCGGCAGGTTAAGTCAGCGGTGAAAGAGGGAGGCTCAAGCTCAACCCGCCGTGAATACGGGG
+
88AACB95:0);;8=6;==;;C@@6C,;CAC<@@C@CDFCDDCCFE<EAE66CA:C@DE6,@6@+7@BFEC=E<CEG?F5,95C<FE,CA<?EFAFC9,@FEFE=8:B@EFCF,EFGAEGG+=F=DFGGGG:CF9DF=DFGG9FFE8CCEE,EFCC:3+5836@FF7FGC>CC:D?CC9=,3*8=?DG+B+B8AGGF2*589:8:/.:);4:<>3)*-**9CC7*0CD)=:@8?0>7)7D(9281)84*-9@.)6A0C9((0.5).31:1CB:()3/),))1)4(-4244((((..0(-2(
@M02996:162:000000000-B87FG:1:1101:17539:4782 1:N:0:ACTGAGCG+CTCTCTAT
ACTACGGGTGGCAGCAGTGAGGAATATTGGTCAATGGGCGGAAGCCTGAACCAGCCAAGTCGCGGGAAGGATGAAGGTATTATGTATTGTAAACTTCTTTAGACGCAGAGAAATAAGCCCCTCGTGAGGGGTGATGCTAGTATGCGTAGAATAAGGATCGGCTAACTCCGTGCCAGCAGCAGCGGTAATACGGAGGATCCGAGCGTTATCCGGATGTATTGGGTTGAAAGGGTGCGCAGGCGGCATGTTAAGACAGCGGTTAAATAGTGAGGCTCAACCCCATCCCGCCGGTGAAACTGG
+
8A8CC?85=00=;8=;;==;;;;;C@C9CCFC@@FADDFCDEEEG?,CEEC7@ECCAFEC@@@@+8@FGGC9EC,CE,A<,9CE,<<FB?5<FFG9F,9EFGGG=::CCFGGGEGGGFF7F?FCBEFGGGGFEGFGEAEFDGCFGDEEEGG;DCF?@,7>>C5EGF9;FEEFG*><ECCC49;9=97C+,+=8?GC;*;A<95AC82.);@ED>>36)**1<772)<*6@C5(-(>>F51,96:>8@)26AF)5(,1CC(,06A)..)/)24?(0<6(.((8(4(24,,4((-2))/)-2
@M02996:162:000000000-B87FG:1:1101:5364:4788 1:N:0:ACTGAGCG+CTCTCTAT
CCTACGGGTGGCAGCAGTGAGGAATATTGGTCAATGGGCGGTAGCCTGAACCAGCCAAGTAGCGTGGACGATGACGGCCCTATGGGTTGTAAAGTCCTTTTGCACGGGGGTAAAGTGCGCCACGTGTGGCGCATTGCAAGTACCGTGCGAATAAGCATCGGCTAACTCCGTGCCAGCAGCCGCGGTAATACGGAGGATGCGAGCGTTATCCGGATTTATTGGGTTTAAAGGGAGCGTAGATGGGATGTCAAGTCAGTTGTGAAAGTTCGGGGCTCAACCTTGGAATTGCAGTTGAAACTGG
+
AACC=58)10)===8;=<=;;;;;6CFFFCFGGGGCFGGCEGCFGG@FGGGGGFFFFGGGGGGGFFGGGCGGCFGGCGEC@FGGFCCFGFEEF9EFFGEGGEF,5?FFFGGGGGGGFGGGGDGGGG@=FFCGGGGGG;FFGGFGGGF8@8BCFGGGGFFGG>FGGGGGGGFFDGGDF6EF=D3):CD577CFGFEGBC4>D5C>ED@EFFGCC75C4<7**3*CGEGF>FGB?6>@B<5/)*47??5:F4<4.5<BF77:<=AFFFF9049(4-7CF?1(4*.44A?>>A))6A699-6-(
@M02996:162:000000000-B87FG:1:1101:22003:4791 1:N:0:ACTGAGCG+CTCTCTAT
ACTACGGGGGGCAGCAGTAGGGAATGTTCGGCAATGGGCGCAAGCCTGACCGAGCAACGCCGCGTGAAGGAAGAAGTATTTCGGTATGGAAACTTCTGTTATAAAGGAAGAACGGTATACGTAGGAAATGACATATAAGTGACGGTACTTTATCAGAAAGCCACGGCTAACTACGTGCCAGCAGCCGCGGTACTACGTAGGTGGGGAGCGTTAGCGGGAAGAATTGGGCGTAAAGAGGGAGCAGACGGCAGCGAAGGTCTGGGGGAAAAGCCTGGGGGTCAACCCCAGCGAGCCAGGGAAA
+
88ACC>85)0)8888::<:9:8:C=:C<??FFCCFDFCFC:BFEC@<EF<F:CC@FDDCF7>@C5@FFGGFCCFC>,<,3,3FE*DFF8<CFFFGGGG@FG9FFAFGCFGECFB<6@*@,=7<<C:BC<<CFF<E9C<C<?EGEFCFG+5BC;FFCFEG:C<86?ECCEFF9C<E*;*/<<7:5;CGDGGDE**<9@29@D??@*9>>)51*/)*)143C)*<*+*091;/<<()7::DD3),0.87(9,()(4(74+0).719(91:8(>3(45/)((-.9A(-,,-.4491,8()-,2.
@M02996:162:000000000-B87FG:1:1101:17527:4795 1:N:0:ACTGAGCG+CTCTCTAT
CCTACGGGTGGCAGCAGTGAGGAATATTGGTCAATGGGCGGAAGCCTGAACCAGCCAAGTCGCGTGAAGGATGAAGGTATTATGTATTGTAAACTTCTTTAGACGCAGAGAAATAAGCCCCTCGTGAGGGGTGATGCTAGTATGCGTAGAATAAGGATAGGCTAACTCCGTGCCAGCAGCCGCGGTAATACGGAGGATCCGAGCGTTATCCGGATGTAGTGGGGTTAAAGGGGGCGCAGGCGGCATGGTAAGGCAGCGGTGAAAGAGTGAGGCGCAACCTCATCGCGCCGGTGATACGGGG
+
-8ABC?=5>0)=;8=;;==;;;;CCC<EEDEA@C@DFFFC@CEEFFCEEF@FDEC,CFECECFB8>F@FFEFEEDEF,BE,9,C<CE,C5@C?FA,C,,CFFFGB=4>CFGCF9FFGFGFE+6CAFGGGGG7@F9EF,;F=>;FFE=EEGFAFGE9=,+8:C,DCFCC9B@EDDFGCCE>C999>/;D+BFFD??=?46AC5EBE85=)+;>DB))*9+1;A=)2)576@>B(7>F1>>GFG>3308(064?):<?0:74-7)6)4?:F<C::()20(4.(0-6((-7(4((-,).1469(
@M02996:162:000000000-B87FG:1:1101:24253:4797 1:N:0:ACTGAGCG+CTCTCTAT
CCTACGGTGGGCTGCAGTGGGGGATATTGCACAATGGAGGAAACTCTGATGCAGCAACGCCGCGTGAGGGAAGAAGGTCTTCGGATTGTAAACCTCTGTTTTTAGTGAAGAAACAAATGACGGTAGCTAAAGAGGAAGCCACGGCTAACTACGTGCCAGCAGCCGCGGTAATACGTAGGTGGCAAGCGTTGTCCGGATTTACTGGGTGTAAAGGGTGCGCAGGCGGGACTGCAAGTTGGATGTGAAATGCCAAGGCTTAACCTTGGAACTGCATCCAAAACTGTAGTTCTTGATTGGAGTA
+
ABCCCE80:)):=========888BFGGGGGGGGGGGGGGGGGGGGGGGGGGGFFGGGGGGGGGGGGGGGGGGGGGGGGGGGGGGGGGGGGGGGGGGGFFGGDGGGGGGGGGGGGGGGGGGGGGGGGGGGGGGGGGGGGGGFGEGGGGGGGGGGGGGGGGGGGGGGGGGGGGGFGGGGGGGGFFGGGGGGDEGFGGEGGFGGGFGGFFFFGC>FFGGFGGFGGGGFGGFFGFBBFFF<F><C:=<6@BGF?*5<?FFFFFFFFFAF>AF?GF72@:??<?7@A4A9<2<<6:5)).8333(
@M02996:162:000000000-B87FG:1:1101:16166:4817 1:N:0:ACTGAGCG+CTCTCTAT
ACTACGGGAGGCAGCAGTAGGGAATGTTGCGCAATGGGGGAAACCCTGACGCAGCAACGCCGCGTGAATGATTAAGCCCTTCGGGGTGTAAAGTTCTGTCAGTGGGGACGAACGATGACGGTACCCACAGAGGAAGCACCGGCTAACTCCGTGCCAGCAGCCGCGGTAAGACGGAGGGGGCGAGCGGTGTCCGGAATCATGGGGCGTAAAGAGTTCGTAGGGGGCAGGTGAAGGTGGGGGGTAAAGGCGGAGGCTCAACATCCGTAAGGCACTGGATACTGGCAAGCGTGAATGCGGTAGG
+
88A=CB8:811=88=;;<;<;8@CCE<FEFFCCC@CDFDDC@CEFC6CFFEC@C@EDFCF@@@>88BC,C?E,9CCCFEF8=FDEG>F+???ACCFFF,CFF5A@FCECFG@@FE+AFFGGBFFGGGGGGGGGGGGGGGCEEG7CFE,@CC:DFG;CECEF7CGGG5EG+BFCEE:EC*7:C@::C39D7<C:@AE)>F=7>A>?D>@@FGF<1*:>(7>D?7C*>/7.)2*6(()49)9013)6=96D>B)41(.5?D<(08:(4:6?296(5>8*..)69288?<(,-2()6)4>,(2(
@M02996:162:000000000-B87FG:1:1101:15024:4862 1:N:0:ACTGAGCG+CTCTCTAT
ACTACGGGAGGCAGCAGTGGGGAATATTGGGCAATGGGCGAAAGCCTGACCCAGCAACGCCGCGTGAAGGAAGAAGGTCTTCGGATTGTAAACTTCTTTTATGAGGGACGAAGGACGTGACGGTACCTCATGAATAAGCCACGGCTAACTACGTGCCAGCAGCCGCGGTAATACGGAGGGGGCAAGCGTTATCCGGATTTACTGGGGGTAAAGGGCGCGGAGGCGGGAAGGCAAGTCAGGTGGGAAATCTAGGGGCTTAACCCATAAACTGCATTGGAAACGGTCGTTCTTGAGTGCTGGG
+
-8ABCA>=::0=88=;;<=;;78@@C9<EFGFCCFACFFCFCCEFF8EEGFFFECEEGEFFBFB+>FFGGFGGFEFFFG?,CDCCBCE,EAEEFGGGF,EFFGGGFGDFGGDGGGGGCFGGGGBFGG,EG9FGGFGGGGGGGGGGGGGG;FGGFC;CFFFFFFGGGGG:EG7DFG*=:E4:58:=DGG7*>*>:EGF576>F+9?F)8)09CCFFGGBG)8CDCEFC<>FD>?B?0<9?F2C(<?FF2:4<*5:>>(*96>F66185:/)2)4)9004.8?)8,4-(((().4:.5=96:(
@M02996:162:000000000-B87FG:1:1101:15007:4867 1:N:0:ACTGAGCG+CTCTCTAT
ACTACGGGAGGCAGCAGTGGGGAATATTGGGCAATGGGCGAAAGCCTGACCCAGCAACGCCGCGTGAAGGAAGAAGGTCTTCGGATTGTAAACTTCTTTTATGAGGGACGAAGGACGTGACGGTACCTCATGAATAAGCCACGGCTAACTACGTGCCAGCAGCCGCGGTAATACGTAGGGGGCAAGCGTTATCCGGATTTACTGGGTGGAAAGGGCGCGTAGGCGGGAAGGCAAGGCAGGTGTGAAAGCTAGGGGCTGAACCCAGAAACTGCAGTGGGAACTGGCTTGCTGGAGTGCTGGG
+
-88=@?5>811=88=;;<=;;78@;C,;CAFCC<CCCFFEEEDEFF8EDFCFFECECGEF@@@>+>FDGFEGFCEFF4?,,9DCC:CF<EAAFBEFG,<BFEGGFGDEFGGDGGGGG:FGGGGCFGG,AFFGGGFFGGGFGGGGGCEEGFDGG7>@DFC@@9@@FEGG5::7:;A,?:==CC:5:F5D72C*>8EEF*9/@F+;?C)8)09F7>B3C6C)7:=7CEE<;FD;??F5?F79.>.>AFF)9)6*4?B6(*188@?F(4??42:?<(0+7(.4()5(..(-4>2:(4(,1)..,
@M02996:162:000000000-B87FG:1:1101:5502:4870 1:N:0:ACTGAGCG+CTCTCTAT
CCTACGGGAGGCTGCAGTTAGGAATATTGGACAATGGGGGCAACCCTGATCCAGCCATGCCGCGTGAGTGTTAAGGCCTTCGGGTTGTAAAGCTCTTTTGTATGGGAAAATGATGATGGTACCATAAGAATAAGCACCGGCTAACTTCGTGCCAGCAGCCGCGGTAATACGAAGGGTGCAAGCGTTGTTCGGAATTACTGGGCGTAAAGGGCGCGTAGGCGGATAGATTAGTCAGGAGTGAAATCCCGAGGCTTAACCTCGGAACTGCTTTTGAAACGGTCTATCTTGAGTGTAACAGGGG
+
ACCCCFF==1)====;===<=;;CFFGGGGGGGGGGGGGGGGGGGGGGGGGGGECCFGGGGGGGGGGGGGGGGGGFGGGGGGFGFGFGFGGFGGGGGGGGGGGGGGFFGGGGGGGGGGGGEGGGFGGGGGF?EFGGGGGGGGGGGGGGGGGGGGGGGGGGGGEGGGGGGGGFGGGGFGGGGFFF8CGGGGG:?BGGFGGFFCFEGGFFFFDDGFFG39DFFG=CC?CCDFGFFF<<4?FF>GFFBFFBC>FE07:26<03:>>?BFF?@AGFF??GF?0:BE<BDFFAFB<FB>BA626B>
@M02996:162:000000000-B87FG:1:1101:10461:4915 1:N:0:ACTGAGCG+CTCTCTAT
ACTACGGGAGGCTGCAGCTAAGAATATTCCGCAATGGACGAAAGTCTGACGGAGCGACGCCGCGTGAACGATGAAGGTCGGAAGATTGTAAAGTTCTTTTATAACTGAGGAATAAGTACTTTGAGAGAAACGGAGTATGGTGACTGTAGGTTATGAATAAGCAACGGCTAATTACGTGCCAGCAGCCGCGGTAACACGTAAGTTGCGAGCGGTGTTCGGATGTATTGGGTGTAAAGGACGTGTAGGCGGTTCTGTAAGCTTGGTGTGAAAGGCGGGAGCTCAACTCCCGAATTGCGTTGAG
+
-88?@@5=8:1=6;=;;=;;;;;C6CCEFGFECC@AEDECFCCEED<CDFECBC6@@FEGB@@>6>FFFFEFFECFGBFFECFEC?AFDECBB<CF9?<<FFGGG<AABFGFFGGGAFG,F<FGGGGGGGGGGBE3D;EGGBFF=C@EGG=CF:>DDCDD>DGGCEGGGCG;CCGE7@CFFC>ACCDGGGG=:?CGAG8AFG:@C>AFFFG**:88C3C90*+:+=FFB8*).::9AB5C8D7F<F?>G((0).54<FC<)<:-43:D?>D2:3@D52-(5?<:)432><>(-..4)(--.
@M02996:162:000000000-B87FG:1:1101:22224:4962 1:N:0:ACTGAGCG+CTCTCTAT
ACTACGGGAGGCTGCAGTGAGGAATATTGGTCAATGGTCGGAAGACTGAACCAGCCAAGGCGCGGGCAGGAAGACGGTCCTATGGATTGTAAACTGCTTTTGTACGGGAATAAAGTTCGGGACGTGTCCCGATTGGAATGTACCGTAAGAATAAGGGTCGGCTAACTCCGTGCCAGCAGCCGCGGTAATACGGAGGAACCGAGCGTTATCCGGATGTATTGGGTTTAAAGGGTGCGCAGGCGGAGGGTGAAGTCAGCGGTGAAATGTGCAGGCCAAACATGAAAAGTGCCATGGATACGAG
+
88A6=@=5)))==;8;;==;;;;;;C,@CC,@6<;@C668:BCCCA,EEEC,EE<DCFC,:@@@+86>FC,<B=,CFBFG9@<EFFAC=:9?BF9FG,5CAFFF9B@DD:AAFGG9AC?BFECFCFGEFGDF6FEGGG,FDBCFF=@CFCF>EF;<B,5<B*6:FD,EF@@CDG99DC>FEC)8E<?D:FF;=8=GB*;5C75):C)8)*:C5)))*.*09<=**)<:417)(-(0(-0/,1204:),14<85).5,/>(27,))))-*.*.(()/0(()(*.64(-.)))6)3:5B)-(-
@M02996:162:000000000-B87FG:1:1101:22243:4968 1:N:0:ACTGAGCG+CTCTCTAT
ACTACGGGAGGCTGCAGTGAGGAATATTGGTCAATGGGCGGAAGACTGAACCAGCCAAGTCGCGTGCAGGAAGACGGTCCTATGGATTGTAAACTGCTTTTGTACGGGAATAAAGTTCGGGACGTGTCCCGATTGGAATGTACCGTAAGAATAAGGGTCGGCTAACTCCGTGCCAGCAGCCGCGGTAATACGGAGGACCCGAGCGTTATCCGGATGTATTGGGTTTAAAGGGTGCGCAGGCGGAGGAGTAAGGCAGCGGTGAAATTTTCATGCTCAACATGAAAACTGCCATTGATACTGG
+
-8AACB9>=108=;=;;==;;;CCCD9FEFEFCCEDC,;7@EEEFF<EFGEFFECCCFFCF@@C@CGFGGDFEDE?FBFG9?9CEGDCEFDDFGGGGG<FGGGGGGGGCF==FFGE9FGGGGGGGGDFGGE@+3DEGFDFFGGGFDGGGGG9FGBCC@9>CD>EGG7FGE:FGGGFFE:CE>@;C9DG+=CGDFGGFGGFGDGFE9>558DGDB>)06**0<=917CFAFGF?B?B6;>D>C387B)(25>F0:::?GD4>F<A4.<)*6*64)9<=(4(5=>F2()..45)).6)9).6:
@M02996:162:000000000-B87FG:1:1101:25441:5003 1:N:0:ACTGAGCG+CTCTCTAT
CCTACGGGGCGCTGCAGTCGAGGATCATTTGCAATGGGCGAAAGCCTGACAATGCGACGCTGCGTGGAGGATGAAGGCCTTCGGGTTGTAAACTCCTGTCATAGGGGAACAGGCGATCGGACCTAATTCGTCCGTGAGTTGAGTGTACCCTAAGAGGAATTGGCGGCTAACTCTGTGCCAGCAGCCGCGGTAATACAGAGGCCAAGAGCGTTGTTCGGATTTACTGGGCGTAAAGGGCGCGTAGGCGGTCTTGCGTGTCAAGTGTGAAATCTCCGGGCTCAACCCGGAAAGTGCGCTTGAA
+
8ACCCE=111)8888;;;;88888CEFGGGGGGGGGGGGGGGGGGGGGGGFFGGFGEGGGGGGGBFGCFGGGGGGGGGGGGGGGGGGGGGGGGGGGGGFGGGGGGGGGGGGGGGGGGGGGGGGGGGGGGGGGGGFGGGGGGGGFFGGGGGGGGGGGGGGGFGGGGGGGGGGGGGGGGGGG6CFFGGGGGGGBEFFFFGGFGGGFGGFFFF5CGEFGGFCGDGGGGFGGBEGFFFFF:?D7499>:?>BD9BBDAFF<GG<)/.66<BF=<>:42>?>9;??F:<?99979:B<:>FDFF:4
@M02996:162:000000000-B87FG:1:1101:9569:5009 1:N:0:ACTGAGCG+CTCTCTAT
GCTACGGGTGGCTGCAGTCGAGGATCATTTGCAATGGGCGAAAGCCTGACAAGGCGACGCGGCGTGGAGGATGAAGGCCTTCGGGTTGTAAACTCCTGTCATAAGGGAACAGGCGAGGGGACCCAACACGTCCCCGAGTTGAGTGTACTTTAAGAGGAAGCGACGGCTAACTCGGGGCCAGCAGCCGCGGGAATACAGAGGTCGCAAGCGTGGTTCGGATTGACTGGGCGGAAAGGGCGCGGAGGCGGCAGGGCGTGTCAGAGGGGAAATCGCCGGGCTCAACCCGGAAAGGGCGGCTGAA
+
-888@?8):)1=;8=;;;=888@@,C6,,-<C<@CCCDECECCEFC<EDEDC:9:@@FEC:=8>+>FCFDEFFCCFFFF=,EB@E4BF+A<@B@EFCF5BF9FECFFFFGGDFFGGGGGGGGGGFGGGGGGGGGGEGG@*@CF,?2>F,,5@CGGCDEDF58B:FGD8CCF+;*;*=E==CFA@ACDDDG):=)<FFFGFG**<*9BF>>**1002>95/)*0229CC1D95>>FFB1>)7),048>;59()4:>,4*0.5/)8:B6?:2:(1:8C>((,598:19639;B(4(4(7(-,,
@M02996:162:000000000-B87FG:1:1101:22764:5073 1:N:0:ACTGAGCG+CTCTCTAT
ACTACGGGTGGCAGCAGTGAGGAATATTGGTCAATGGGCGAGAGCCTGAACCAGCCAAGTAGCGTGAGGGAAGACTGCCCTACGGGTTGTAAACCTCTTTTGTCCAGGAATAAAAAATCCCTCGTGAGGGATCTTGCAGGTACTGGTGGAATAAGGACCGGCTAATTCCGTGCCAGCAGCCGCGGTAATACGGAAGGTCCGAGCGTTATCCGGATTTAGTGGGTTTAAAGGGTGCGTAGGCGGGATGCCAAGTCAGCCGTAAAATCGTCGAGCTCAACTCGATCGCGCGGTTGAAACTGGG
+
688?@?55>0)=;8=;;;=;;CCC6CC@EFF@@C@@CFE@BC@CF@<EDFCCEACC@FEFFDCB,@FEFGEFEFF,CFGGFBFEGGF?>C?AEGGFG,,CFFFDFFEFFG8=FGGGGAFEGFFFFGGGGGG,D,EEGGGGGGG<CFF,@FG9FGFGFFFECD>EGFAFGE:FGFGGGGFCC>A>DCDGCFGGDDGGFFGFCDGFE>8BA6FGCD)**9+3;EC1*.ADFFFF?BBF(8BD?G>89.<:C??F):AB7C7-:B,<-8?25479?(0<9().47(4(4909;((42<AB)630
@M02996:162:000000000-B87FG:1:1101:11258:5101 1:N:0:ACTGAGCG+CTCTCTAT
CCTACGGGGAGCTGCAGTCGAGGATCATTGGCAATGGGCGAAAGCCTGACAAGGCGACGCGGCGTGGAGGATGAAGGCCTGCGGGTTGTAAACTCCTGTCATAGGGGAACAGGCGATCTTACCTAATACGTAAGAGAGTTGAGTGTACCCTAAGAGGAAGGGGCGGCTAACTCGGTGCCAGCAGCCGCGGTAATACAGAGGCCAAGAGCGTTGTTCGGATTGACTGGGCGGAAAGGGCGCGTAGGCGGCATTGCGTGGCAAGGGTGAAATCTCCGGGCTCAACCCGGAAAGGGCGCTGGAA
+
-88?A?8)1))==;=;;=;888686C6<,-;CA<CDDFFCEEEEFC8EACEC6=:@@CBF@=@>4>FEGDEEFEDFGGEA+=@DE@BFBFFEFGGGGF5BFCGGGGDDDGGDFFGGFG,@EFG,EFCFGGGGGGGGGGF=EFG,E@@EEE9DFGGEFFG:*/>CGGG*ACG?D*A*BEG9CD@FCDGGGGDGE*AG?FGFC<7>=FFFF>)*1)):>9C9)*3:<@FGFF)86>BFFFB94/4>?FFFDB0*4<B(4*C:?F(4,48B=4:.6<BG>1(441.4-4>FB9464(-(0(,,3
@M02996:162:000000000-B87FG:1:1101:11264:5118 1:N:0:ACTGAGCG+CTCTCTAT
ACTACGGGGGGCTGCAGTCGAGGATCATGTGCAATGGGCGAAAGCCTGACAAAGCGACGCGGCGTGGAGGATGAAGGCCTTCGGGTTGTAAACTCCTGTCATAGGGGAACAGGCGATCTTACCTAATACGTAAGAGAGTTGAGTGTACCCTAAGAGGAATGGGCGGCGAACTCGGTGCCAGCAGCCGCGGGAATACAGAGGCCAAGAGCGGTGTTCGGATTGACTGGGCGGAAAGGGCGCGTAGGCGGCATGGCGGGTCAAGGGGGAAACCGCCGGGCGCAACCCGGAAAGGGCGCTGGAA
+
88AACB=9:))88889:::888:@,A,<95C<??DDFCBCEECCGCEFFFEF,88=?FEGF:>B+>FEFDDDD>BECGF8,@FDG,8F*D<BFCCFGG;FFCGGCFE<CFGFGFG>BC*7?FF@FGGGGG:FFFCFFEC:C@8+<+3AE?EGGGC<8;7+07;EGGG*:?E5C5CEEGF?CC;>8C<CDE)C=)<<60297D*</985?0)2100:D97*56<C+9CF:DDEF60>?F>/4)-74=:7363)2?F(3*9:)=3:9>FF5(2-,4>C>1-7932:(49>F9?(3030),434
@M02996:162:000000000-B87FG:1:1101:22198:5119 1:N:0:ACTGAGCG+CTCTCTAT
ACTACGGGTGGCAGCAGTGAGGAATATTGGTCAATGGGCGAGAGCCTGAACCAGCCATGTCGCGTGGAGGAATAAGGATCGATGGTTCGTAAACTCCTTTTGCGGGGGGATAAAGGGCGGGACGCGTCCCGTATTGCAGGTACCCCGCGAATAAGCATCGGCTAACTCCGTGCCAGCAGCCGCGGTAATACGGAGGATGCGAGCGTTATCCGGATTTATTGGGTTTAAAGGGTGCGTAGGCGGCCCCTTAAGGCGGCGGTGAAATTTCCGGGCGCAACCCGGGCACTGCCGTGGAAACGGG
+
88BACA=580)=;8=;;<=;;;;<6C@CEDC,<@C@DCFCCCC@FC<EFFCDEF<9:C@C,:C@+@CCFDCD<@CEFFAF,4CCE?FFFC==DGEGGC,BFGGFDFEDDE1<FFG,FFGGGGDGGGG>CEGE:*<CFGGGFGGFFGEEGGGEFGFFE<C>>D8:FF?FGC;EDCFCFCFF:7>589CD>EFG85CE@FC>CDEEECB>)9CCC;5**6*:@CC72)<DAFDD:BF>4?:G<D37()0(*..8)(,41ED2;>74.659=:GFF(8C54864@(-46(537>((--59,(3:
@M02996:162:000000000-B87FG:1:1101:11897:5120 1:N:0:ACTGAGCG+CTCTCTAT
GCTACGGGAGGCTGCAGTGGGGGATATTGCGCAATGGGGGAAACCCTGACGCAGCAACGCCGCGTGCAGGATGACGGCCTTCGGGTTGTAAACTGTTGTCGCAAGGGAAGAAACAAATGACGGTACCTTGTGAGAAAGCCACGGCTAACTACGTGCCAGCAGCCGCGGGAATACGTAGGGGGCAAGCGTTGTCCGGATGTACTGGGTGGAAAGGGCGCGTAGGCGGGATAGCAAGGCAGGCGGGAAATACCGGGGCTCAACGCCGGAGCGGCGAGGGAAACGGGTATTCGTGAGTATCGGG
+
-8AAC?>@=:1==;=;;==;;8:@8C,;CFG@CCFCCFDDEEFEGE8ECFE@CC8CAFEF=>@>4>BDFFDFGE??CFC+,9DCEB8@4?AD<FF,<C,CF7@FCFD=DFFCFFGGG=FFGGG7FEGC,@;FCFGGGGGGGGGGGDEGG9EFG,:;*D?:D98>FGGG*BE6C9A+B7=*777>=F<D5*9*27AEF5)9:0+98C)8)7=FDFF<D0>1<>=9EDE5(79*5<B)31<)3C(87<@2>A?:94-3-7=?:)7;9>9B>(7(4-.25(.40.6(,-)..((-3:.)*--1,
@M02996:162:000000000-B87FG:1:1101:21058:5122 1:N:0:ACTGAGCG+CTCTCTAT
ACTACGGGAGGCAGGCGGAAGGGGTGGTGGAGCGGTGAAAGGCGTAGAGAGCACGAAGAACCCCGATGGCGAAGGCAGCTTGCCGGAGTGGCACTGACGCTAAAGCTCGAAGGTGCGGGTATCGAACAGGATTAGATACCCGAGTAGTCCTGGCGCGTAGACACATCTCCGAGCCCACGAGACACTGAGCGAGATCGTATGCCGGCTGCGGCTGGAAAAAAAAAAAAAAGAAGAGAAGAAAAAACCACACAACACACGACCAAAAAAAAAAACAAGAACTCAACCAAACTGCAACACCAAA
+
6886@?==)11=886886886,868778:-C@;7@,8CE<,6:+8@C@FC-:CA=C@ECF9:B,8:+,8,88==@,:?CB:9:,8>BE4AA?AFEEE4BECFGGFC,:8@F=C:@DFEG+C<FGGGGGGGGB,FEG,@EFG*>F1>>56?;D,=4A:/2*:;EEFAGGGF:EGCE5E=7>7C5?C4CDDDDG2)*38*9)9?9;19))0.97).8/C47DDDEGG5*14)/8(((0.(0*.*(8(7:(*((0(.(.,*1(-02((((,0(1,(.5*.(())/.(((((())))))()(-(.
@M02996:162:000000000-B87FG:1:1101:22184:5130 1:N:0:ACTGAGCG+CTCTCTAT
ACTACGGGTGGCAGCAGTGAGGAATATTGGTCAATGGGCGAGAGCCTGAACCAGCCATGTCGCGTGGAGGAATAAGGATCTATGGTTCGTAAACTCCTTTTGCGGGGGGATAAAGTGCGGGACGCGTCCCGTATTGCAGGTACCCCGCGAATAAGCATCGGCTAACTCCGTGCCAGCAGCCGCGGTAATACGGAGGATGCGAGCGTTATCCGGATGTATTGGGTTTAAAGGGTGCGTAGGCGGCCCCTGAAGTCGGCGGGGAAATTTCCGGGCTCAACCCGGGCACTGCCGTCGAAACGGG
+
-8AACA55=0)=;8=;;==;;;;CCEECFFFEDDFDFFFCEEECFGFGFGFGGFCFFFD9ECDC+@FEGDCE<CDEFF9FAEEEFFFGFF?AEGGGG9?FGGGGGGGGGG:<FGGCFGGGGGGGGGGGGGG8C:CGGGGGGCG@FGGGGGGCFGFFG<CCCD8EFFCEFE@FGFGC>CCFF<<>C>DG*<CFCDGGE*95C7CE?9:@76CGC@>)75::FCF>:)CFA=CE8B?F(8@C?G6048B6*4>F5::13ED(9B::664<@:GB9-.:61?69@(-(4(5<:6(-44:>>2<<
@M02996:162:000000000-B87FG:1:1101:11920:5130 1:N:0:ACTGAGCG+CTCTCTAT
ACTACGGGAGGCTGCAGTGGGGGATAATGCGCAATGGGGGAAACCCTGACGCAGCAACGCCGCGTGCAGGATGACGGCCTTCGGGTTGTAAACTGTTGTCGCAAGGGAAGAAACAAATGACGGTACCTTGTGAGACAGCCACGGCTAACTACGTGCCCGCAGCCGCGGTAATACGTAGGTGGCAAGCGATGTCCGGCTTTACTGGGTGGAAAGGGCGCGTAGGCGGGAGAGCCAGTCAGTCGGGAACTACCGGGGAGCAACCCCGGAGGTGCGCGGGGACCTGGAATGCGTGAGTATCGGG
+
88@BCF98:1)==;=;;=6;;86+,C,<CC@CECFCCFDDFECGG78EEF@@CCBEFGGG+>@>4>FFGF7BE,<FCEFG8BCCF=7F?E<E9FA,:C,AFC+>>DED<FGACEGGGAFGA:F+>:=:C>CCEGB9D,>F@FCFBED7CA9D*>EDDC/>*1B8F::C5BE7DCC0?7C=?588>:<8**1039E8))977>+*3/07)3697FB3591/02*0:7:<;373(5:)3682./(5(8))0435>>1((*711)3:;(((),*,4()*0(4(,).((,))-4-823-6*686,
@M02996:162:000000000-B87FG:1:1101:15311:5156 1:N:0:ACTGAGCG+CTCTCTAT
ACTACGGGTGGCAGCAGTGAGGAATATTGGTCAATGGGCGGGAGCCTGAACCAGCCAAGTAGCGTGGACGATGACGGCCCGATGGGTGGTAAAGTCCTTTTGCACGGGGGTAAAGTGCGCCACGTGTGGCGCATTGCAAGTACCGTGCGAATAAGCATCGGCTAACTCCGTGCCAGCAGCCGCGGTAATACGGAGGATGCGAGCGTTATCCGGATTGATTGGGTTGAAAGGGAGCGGAGATGGGATGTCAAGGCAGTGGGGAAAGTGCGGGGCTCAACCGGGGAATTGCAGTGGAAACGGG
+
8866@@85:0)=68=;;==;;@@<6C;CEEC;<<CCCDECD6@BFE8CDFCC@A::@EDC<DC=,8@CFECFFDCCEFFG+>+BBFB+>??<?E<FF9,C<FFGEFCDDE+=FGG=FFGGGGEC*DFGGFGFG<>DGGGGC;DFG8FGGDG7EGC><5;<8)3:FC+;C;3AD8FCBCC=A837C7>D7CF88:EGB*9@CCEB=9)7)*;ACE)**.*098511)2:9@DEFFFE0959(>404)0(06>7)4:?(09(4>?<?4)-749;9(0:9(4((7671().-6<.5:?FFF0:(
@M02996:162:000000000-B87FG:1:1101:23865:5194 1:N:0:ACTGAGCG+CTCTCTAT
ACTACGGGAGGCTGCAGTAAGGAATGTTCGGCAATGGGGGAAACCCTGACCGAGCAACGCCGCGTGAGTGGAGAAGGTCTTCGGATTGTAAAGCTCTGTTGTAGAGGAAGAATGCTAAGTAGAGGAAATGAGATTTAGTTGACGGTACTCTACTAGAAAGTCACGGCGTACTACGTGCCAGCAGCCGCGGGAAGACGTAGGTGGCAAGCGGTATCCGGATTTATGGGGCGGAAAGGGTGCGCAGGCGGTGTGTTAAGGGTGAGGTGAAAGCGGTGAGCGCAACGCAATACAGCATCGAATA
+
68ABCB=8=10==;=;;==<<;CCC6C<GCEFCCE@DFDDEEFGGE@FFGF@@F@FFGGGECFC+>FCCEFFGFFFFEFFAEFDE=CE,AEABEAFFE9FF,EAFFFEFGGG5E=,CFFCF,9EFFGGFDF,@,8,CE@5CFGGCCFE,EDGG9EEGGGG,?CAEEE*9BEEFGGFGGGGGFFF6;DDDD)=E)>C>1:5C1AA8>AA5:/AD;?FC9D10+3:+9CC27)8;F?F<4>*31-795>91,-8.(64:+*.3>23546<999;(,887.(-,>>049>:<?AF)4),7:<.-
@M02996:162:000000000-B87FG:1:1101:17007:5198 1:N:0:ACTGAGCG+CTCTCTAT
ACTACGGGTGGCAGCAGTAGGGAATATTGCACAATGGGGGAAACCCTGATGCAGCAACGCCACGTGTGGGAAGAAGCATTTCGGTGTGTAAACCACTGTCGTGAGGGAATAATGCTTAATTTCGGTTAAGTTGAATGTACCGCGAAAGGAAGCACCGGCAAACGTCGTGCCAGCAGCCGCGGGAATACGAGGGGTGCAAGCGTTGTTCGGAATCACTGGGCGGAAAGGGAGCGCAGGCGGAGAGGCAAGCAGTCGGTACAAGACCGGGGCCCAACCCCGGACCTGCAGACGGGACGGTGC
+
-8AAC>85=)0=;8=;;==<;8;;;C<<CFGEEEADDDDDEEFFGE8CD9CF@ECEDFCF@B@@6:9:BEDEEDCFCF9CE9FD8CBF,?EDFFEGFE,CF,FFEFDCC,C?:EF94CF,C9FFG+>FGGFADGG=EEFDC+@FGGGGGGGGGGFGBEDEGDF+8@C;CCGCGGGFG7CC>C)8C5DDCFDECA*=5DDB>D:.:58@@@DG*7@C=6CF>E*>G>FFFFGEF>9>>679496)3.>:C:<F)4(4179:A*.877>BB9DF::BCB(749B6,413?F<3?>?125-((
@M02996:162:000000000-B87FG:1:1101:18060:5220 1:N:0:ACTGAGCG+CTCTCTAT
CCTACGGGAGGCAGCAGTAAGGGATATTGGTCAATGGGGGGAACCCTGAACCAGCCATGCCGCGTGAGGGATGAAGGCCCTACGGGTCGCAGACCTCTTTTGCCGGGGGATAACGCGCCCCACGCGTGGGGCGGTGAAGGTACCCGGAGAATAAGCATCGGCTAACTCCGTGCCAGCAGCCGCGGTAAGACGGAGGATGCGAGCGTTATCCGGATTTATTGGGTTTAAAGGGTGCGCAGGCGGGGCGCGAAGTCAGCGGTGAAAGGCGACGGCTCAACCGGAGAAGTGCCGTTGAGACGGG
+
-8A?A@=8)81==8=;;==<<;6;;CC9CDEFDCECCCDDDEDFGD?EEFFDFABBCEBFB>@>8>FCFDF<FBDFFGGGCDDEDGCGFGGC@FF>F@,@FGGGCFDDDF:<FFGGFFGGGGGGGGGGGGGGCE/?FGGGGGGGGGE8CGGDFGF+907:><8EGG?GGGGGGFGCCCDCF777=9>D*CDECBEGD2>@DDEFE37>)0>CD:.**.*09@=11)0:69:>.41>F>>>;DFF>)54)427-.:40ED(,).<A<(25,C9((0+*(.43),((.).446(---(05(27
@M02996:162:000000000-B87FG:1:1101:22221:5236 1:N:0:ACTGAGCG+CTCTCTAT
ACTACGGGGGGCAGCAGTGGGGAATATTGGGCAATGGGCGAAAGCCTGACCCAGCGACGCCGCGTGAGGGAAGAAGGTCTTCGGATTGTAAACCTTAGTCAACAGGGAAGAAGCAAGTGACGGTACCGGTGGAGGAAGCCACGGCTAACTACGTGCCAGCAGCCGCGGTAATACGGAGGGGGCGAGCGTGATCCGGATTTACTGGGTGTAAAGGGTGTGTAGGCGGGTCGGCAAGGCAGATGGGAAAACTAGCGGCTCAACGGATAGCTTGCATTGGAAACGGGGGGTCTGGAGGGTGGGG
+
-8AAC@89:5087884:<:::88?:?CAEDGDCC=BDFECEEEEFFCFFFEEDA:=>FEFC>@>5>8>FEEDEEEFFDGDCAFDCC>F9BCC;FFCEF,@FGFGCFDFFGG@FCGEG<FGGGG@FGG*=1=FGGGGGGGGGFGGGGGGE9AFG*:C@FFC8CCCGGGGC>E7CGE*;CC*777::DDGD*C*29FGF5*/:C+9CF.8.9?C>FF4C(919E?CGFG)4)9<;>F)8?BF2C0@49>?5)6*29>90CC??),4((4<*)9(4)*+0..8:)3(4>F0:(.3-4(3)-34,
@M02996:162:000000000-B87FG:1:1101:26198:5241 1:N:0:ACTGAGCG+CTCTCTCT
CCTACGGGTGGCTGCAGTGAGGAATATTGGTCAATGGACGAGAGTCTGAACCAGCCATGTCGCGTGAAGGATGAATGTTTTATGATTTGTAAACTTCTTTTATAGGGGGATAAAGTGAGTCTCGTGAGGCTTTTTGCATGTACCCTATGAATACGCGTCGGCTAACTCCGTGCCAGCAGCCGCGGTAATACGGAGTTTGCGCGCGTTATCCGGATTTCTTGGGTTTAAAGGGTGCGTAGGCGGATTATTAGGTCCGTGGTGCAAGTTTGCGGGTCAACCGTTAAATTGTCATTGCAACTGG
+
8ACCC50010);;=8====6;;;,CCFFGGGGGGGGGGGG>EEFFFGGFFFGGAF<FFGEFFFFFGE@DFFEFGGGEGGGGCGGG,C?9AAEAEGC,?FFGGGGGGGGCCCCFGGFGFGFAEFEDGG+AD=,=CEC?9@FF=EFGF,@,,@E>,+@+366=D?>>@=9,3>EDGFGGGG1A*9@*@@>ECFFEE54)11+8)::*:>55:1*92;54.1+1,A<C>+*)1*78327:2)*4C6:(5/.*))*.6273=)((*....6>F<5((-.;/5(2()-3-))6)6)6::)6*.,,(
@M02996:162:000000000-B87FG:1:1101:26179:5241 1:N:0:ACTGAGCG+CTCTCTAT
CCTACGGGTGGCTGCAGTGAGGAATATTGGTCAATGGACGAGAGTCTGAACCAGCCATGTCGCGTGAAGGATGAATGTTTTATGAATTGTAAACTTCTTTTATAGGGGGATAAAGTGAGTCTCGTGAGGCTTTTTGCATGTACCCTATGAATAAGCATCGGCTAACTCCGTGCCAGCAGCCGCGGTAATACGGAGGATGCGAGCGTTATCCGGATTTATTGGGTTTAAAGGGTGCGTAGGCGGATTATTAAGTCAGTGGTGAAAGTTTGCGGCTCAACCGTAAAATTGCCATTGAAACTGA
+
ACCCC>===1)========;;;;CEDGGGGGGGGGGGGGGGGFGGGGGGGGGFFGGGGGGGGGGGGGGGGFGGGGGGGGGGGGGGGGGGGFGFGGGGGGGGGFFGGGGGGGGGGGGGGGGGGGGGGGGGGCGGGGEGFGGFGGGGGGGDGGGGFCABFGCEDFCGFGGGGECGGDFGGGGGGF>GGDGGGFEG5EGFGGFGGGEGGFFFFGCGBFGGFFGAFC9=3CDCFCD@3;>;?B58930157<FAAFDBAFFGGFBF?FBBF>=>DB>;FGF?:>2>??<AFA4--66).60).))
@M02996:162:000000000-B87FG:1:1101:26309:5254 1:N:0:ACTGAGCG+CTCTCTAT
CCTACGGGAGGCAGCAGCTAAGAATATTCCGCAATGGACGAAAGTCTGACGGAGCGACGCCGCGTGGATGATGAAGGTCGAAAGATTGTAAAATCCTTTTGGAAGTGAGGAATAAGCATTGCAGGGAATGGCAGTGTGGTGACTGTAGCTTCTGAATAAGCAACGGCTAATTACGTGCCAGCAGCCGCGGTAACACGTAAGTTGCGAGCGTTGTTCGGAATTATTGGGCGTAAAGGGCATGTAGGCGGTTATGAAAGTCTGTAGTGAAATCCCTGGGCTTAACCCAGGAACTGCTATGGAA
+
8ACCCE=8)1)8==8==;;;<;;CEFFGGGGGGGGGGFGFCFGGGGGGGGGGEFFGEGGGGGFGCFGFGGGGGFFFFGGGCFFFGGGGGFGGGGGGGCFGGFEFGFFGGGGGGGGGGGGGGGDGGGGGGGGFGGGGCCGGGGGGGGGGGCFCEGGFGGGGGGGGGGGGGGGGGGGGGFGGFFFFGGGGGGGCGFGFAG;AGFEFGGFFFFCGGBFGGF7DFGGF??FG?BGFFFFFF<3>4267<7;;14:4>AFFFGGFDFFFFFF<FA78>B4FF?FB>@><86?B63..5<2<F<0:3
@M02996:162:000000000-B87FG:1:1101:26292:5259 1:N:0:ACTGAGCG+CTCTCTAT
CCTACGGGAGGCAGCAGCTAAGAATATTCCGCAATGGACGAAAGTCTGACGGAGCGACGCCGCGTGGATGATGAAGGTCGAAAGATTGTAAAATCCTTTTGGAAGTGAGGAATAAGCATTGCAGGGAATGGCAGTGTGGTGACTGTAGCTTCTGAATAAGCAACGGCTAATTACGTGCCAGCAGCCGCGGTAACACGTAAGTTGCGAGCGTTGTTCGGAATTATTGGGCGTAAAGGGCATGTAGGCGGTTATGAAAGTCTGTAGTGAAATCCCTGGGCTTAACCCAGGAACTGCTATGGAA
+
ABCCCB:050)===8====;<;;CEGGGGGGGGGGGGGGGGGGDGGGGGGGGG@CFCGFGGGGGFEEFFFGGGGFGGGGGGGGGGGGGGGGGGGGGGGGGGFFFGFGFGGGGGGFFGGGGGGGGGGGGFGGGFGGGGGGGGGGGABFFGGGGGGGGDGGGGGGGEECEG7BFGGFGGGGDGGFFFFDGGEGGGFFGBGDFGGGFGGDEADCGGFFGGFDD>F9CFF6FFFG@?BAF037<4?49>?B>59(74):A<FGFBF>A>29AF<CB>:6C>8:1,9<<:B04-4:7244.9-:<<
@M02996:162:000000000-B87FG:1:1101:12706:5259 1:N:0:ACTGAGCG+CTCTCTAT
CCTACGGGGGGCAGCAGTAGGGAATATTGCACAATGGGGGAAACCCTGAGGCAGCAACGCCACGGGGGGGAAGAAGCATTGCGGTGTGTAAACCACTGTCGTGAGGGAATAATGCTTGGCCTCGGCCAAGTTGAATGTACCGCGAAAGGAAGCACCGGCAAACTTCGGGCCAGCAGCCGCGGGAATACGAGGGGTGCAAGCGTTGTTCGGAATCACTGGGCGGAAAGGGAGCGCAGGCGGAGATGCAAGCAGTCGGTACAATACCGGGGCCCAACCCGGGACCGGCAGACGGGACGGTGG
+
-8ABCD==51088884:<:998:C,CCCCFGGFCE?DCCDCEFFEC8AE,=+=@8?CGEFC:8>+6+<FCDCCCCFAF<0,<CD/?;C*@FC,AEGCF0<F5EFCFDEF*<?+<F+0<:<C:CEGCEGFF+<<:F7CFFFF8CEEEGGGGGGFGF5:2):8CC++3:*:>ECC5ECF57C=C)8*2>:CFGECB1:@DFF<D:7:1)9>>DC*=FC7.9<5?5DC>GGF@D3319E9>>9(93.599>G?<F52(3,*7<>*.:3:BBB054?<>*.(-,-7-,-46;:7,4739(8,((
@M02996:162:000000000-B87FG:1:1101:26778:5294 1:N:0:CCTGAGCG+CTCTCTTT
CCTACGGGGGGCAGCAGTGGGGAATATTGGGCAATGGGCGAAAGCCTGACCCAGCAACGCCGCGTGAAGGAAGAAGGCCTTCGGGTTGTAAACTTCTTTTAGCAGGGACGAAGGACGTGACGGTACCTGCAGAAAAAGCAACGGCTAACTACGTGCCAGCAGCCGCGGTAATACGTAGGTTGCAAGCGTTGTCCGGATTTACTGGGTGTAAAGGGCGTGTAGGCGGAGCTGCAAGTCAGATGTGAAATCCCGGGGCTCAACCCCGGAACTGCATTTGAAACTGTAGCCCTTGAGTATCGGG
+
ABCCCDAA5=08888::<:::888AFFGGGGGGGGGGGGGEGGGGGGGGGGGGFBFFGGGGGGGGGGGGGGGGGGGGGGGGGGGGGGGGGGGGGGGGGGGG,8,885644=CFEGGGGGGGGGGGGGGGGGGGGCFGGGGGGGGGGGGGGGGGGGGGGG>FFGGGGGGEGGGGGGCGGGGFCFFGGGG<GGGGFGGFGD@FGGFGGFFFFGGGFEGG;GGFGGGGFGGBFGFFFFFAAFDAGFFFFFDF?0>1;BFFGG<:@??BFBFF?G?DBF7=4<BFFFF>>AB?7??A?9A=>:3(
@M02996:162:000000000-B87FG:1:1101:26788:5309 1:N:0:CCTGAGCG+CTCTCTTT
CCTACGGGGTGCAGCAGTGGGGAATATTGGGCAATGGGCGAAAGCCTGACCCAGCAACGCCGCGTGAAGGAAGAAGGCCTTCGGGTTGTAAACTTCTTTTAGCAGGGACGAAGGACGTGACGGTACCTGCAGAAAAAGCAACGGCTAACTACGTGCCAGCAGCCGCGGTAATACGTAGGTTGCAAGCGTTGTCCGGATTTACTGGGTGTAAAGGGCGTGTAGGCGGAGCTGCAAGTCAGATGTGAAATCCCGGGGCTCAACCCCGGAACTGCATTTGAAACTGTAGCCCGTGAGTATCGGG
+
ACCCCBA5))0=;=;===;;;888CEFGGGGGCFGGGGGGGGGGGGGGGGGGGGFGGGGGGGGGGGGGGGGGGGGGGGGGGFGGEGGFGGGGGGGGGFGGG,:,::8:988>::FGGGG@EDGGFGGGGGGGGGGGFCGGGGG>FGGGGGGGGGGGGGGFFFG7@EGDGC*<+<FCGGE=ECFF+*9CD5DEFFGGFGGFFGGFGGFEB?:CFFFGD9GGFGGGE375>FF??AFF9AFF2C<F)8@>F0:@>0;(2C7<(76?;(46>3=<)6B?=B5<)=94<A>)8(,2(().*-4((
@M02996:162:000000000-B87FG:1:1101:17056:5321 1:N:0:ACTGAGCG+CTCTCTAT
ACTACGGGAGGCTGCAGTGAGGAATATTGGTCAATGGACGGAAGTCTGAACCAGCCATGCCGCGTGCGGGAATAAGGCCCTATGGGTCGTAAACCGCTTTTGTGGTGGAGCAATAAGCCGCACGTGTGCGGCGATGAGAGTACATCACGAATAAGCATCGGCTAACTCCGTGCCAGCAGCCGCGGTAATACGGAGGATGCAAGCGTTATCCGGAGTTATTGGGTTTAAAGGGTGCGTAGGCTGGGCTTCAAGTCAGGGGTGAAATGCCCGGGCCTAAGCCGGGAACTGCCTTGGATACTGG
+
6886@?==51)==;=;;==;;;;@CC@C@@C<C<CDDFFCCEEEEA<EEFCCEACC@CDFABCC@C7@CECC,9CFFG=F7A,CEFCDFB<=FFGGG7?FFFBEC4A=BFEDF,EEEFGGGFGGGGDGGGGGG:8@EGGECGGG8@FGGGG,DFFGG;FCCC8CFFFFF:6=CFECFDDCC8?>D9CD7FGGDFGGD*;ACFG);/<B.=7C7B)1*6**9C=1/5CFDFFD::<FB:@D<*4.3:8(09<@-)461CC39F2>)6.:?3D1(7):7(487>;268)5).).,5.)94).4
@M02996:162:000000000-B87FG:1:1101:15262:5334 1:N:0:ACTGAGCG+CTCTCTAT
ACTACGGGAGGCTGCAGTGGGGAATAATGGGCAATGGGCGCAAGCCGGACCCAGCAATGCCGCGTGAAGGAAGAAGGCTGGCGGGTTGTAAACGTCTTTTAAGTGGGACGAGAATGACGGTACCACTGGAATAAGCACCGGCGAACTACGTGCCAGCAGCCGCGGGAATACGGAGGGAGCAAGCGTTATCCGGAATTACGGGGTGGAAAGGGGGGGGAGGCGGGAAAGCAAGTCAGGTGGGAAAGCACGAAGCCCAAAAGCGGGGCGGCAGTGGAAACGGATGTGGTGGAGGGGTGGAGAG
+
8A<4=0858118,;8,;6;;;@B@,6,<C9@,6,,6@<;7+@@@C,+66@+BF9,:6,6::7@687BFFCFCE@4E<,,,,,7=@C4>4C555+:A,+,8FFB7@FFD=FG+>F,EFGDE3D>FF7,,8@D>@CGA,6D<831FEE,2?:,=4<,1156,,/*4B*1:*?:A**//87:*20..;*17*+::85**)0*)15:087@FF./C)8)79-7778=CC)**,96>).6=()0*-/.82./(1465((((4*1.(7621690)4),(,9304-1(.4.-)((-4:(2,--54,.,
@M02996:162:000000000-B87FG:1:1101:18214:5337 1:N:0:ACTGAGCG+CTCTCTAT
CCTACGGGAGGCAGCAGTGAGGAATATTGGTCAATGGGCGGAAGCCTGAACCAGCCAAGTCGCGTGAAGGATGAAGGTTCTATGGATTGTAAACTTCTTTTGTTCGAGGGTAAAGTGAGTCACGTGTGGCTTATTGCAAGTATCGAACGAATAAGCATCGGCTAACTCCGTGCCAGCAGCCGCGGTAATACGGAGGACACGAGCGTTATCCGGATTTAATGGGTTTACAGGGTGCGCAGTCGGAGGAGTAAGTCAGCGGGGAAATTTTCATGCGAAACGTGAAAACTGCCATTGATACTGG
+
-888C?08)1)=888;;==;;;;@,C,,CEE<@A6CCCDEDCBCF8FFDFFGGECFEFFC9@7@6@CCFFE=BC9EF:CF,@CEFFF?FA,<CFFAFCAFFGFEFGGFC=+AFAF,FGC,CFFG:FCGG7DBEEDFGFGGFG9FCFFFGCEDGGGGC=+@==8EC67EFC>;CE9@EF7:C9>AC7CCCEG8864CEG*;7CCE*9)))+;:C>A3*9+317;027F*66C>::?@>;>*(1-),8)(*(.9-)6:?CC(45-(.-))06255()/.(,,-)(693)6,4))).4)1))67
@M02996:162:000000000-B87FG:1:1101:18199:5345 1:N:0:ACTGAGCG+CTCTCTAT
ACTACGGGAGGCAGCAGTGAGGAATATTGGTCAATGGGCGGAAGCCGGAACCAGCCAAGTCGCGGGAAGGATGAAGGTTCGATGGATTGTAAACTTCTTTTGTTGGAGGGTAAAGGGAGGCACGTGTGGCTTATGGCAAGTATCGAACGAATAAGCATCGGCTAACTCCGGGCCAGCAGCGGGGGGAATACGGAGGACCCGAGCGTTATCCGGGTTGATAGGGTTGAAAGGGGGCGCAGACGGGGGAGTAAGTCAGCGGGGAAATTTGCAGAGGCAAAAGGAAACCGGCCATGAGAACGGG
+
88A?C?==81)888=;;,=;;;C<;CC@<CC,6@<C<CCCCC:@F@+@@F:,@A99@EC:,@@>+8CCGCB=E=?EF,,?+45BBF,,B<9<CFC,A9<FAFB,,B5A@F+6EED,@=C+6><F,A>FGG,,@>,D@FGGFF9D<CC,+6B,DF;,;@><3**4@,2>7C*94857888F*)).:)9C5<:;8.5*.*/0)//.2)07)0:E5))1)(2*1<:2*)3:)173(4(.((0)(12)-0.(*.)0)))))29(,8,.).)-*)*--(084(,((8:B(.(46,1(32))*,---
@M02996:162:000000000-B87FG:1:1101:19134:5350 1:N:0:ACTGAGCG+CTCTCTAT
CCTACGGGAGGCTGCAGTCGAGGATCATGGGCAATGGGCGAAAGCCTGACAAGGCGACGCGGCGTGGAGGATGAAGGCCTTCGGGTTGTAAACTCCTGTCATAGGGGAACAGGCGATCGTACCTAATACGTAAGTGAGTGGAGGGTACCCTAAGAGGAAGGGGCGGCTAACGCGGGGCCAGCAGCCGCGGGAAGACAGAGGCCAAGAGCGGGGGTCGGATGGACTGGGCGGAAAGGGCGCGAAGGCGGGCTGGCGGGGCAAGGGGGAAATCTCCGGGCCCAACCCGGAAAGTGCGCGTGAA
+
688?C?==511==;=;;==888:@,;6<,-:C@DCCCDE@BCCCF@8CDCCD,99:@@@F+68>+8CCFDB<EAEFFFGE,=BCEA?C+@?D<@EGGF5BF?FFCEDCDBDDFAFC@F+6@FG9FGFGAF9FFG;DCF3,@@E+@*@DFCCGGFC:>DD:B7>>FEE8CFF*7BE*:C*2:*.7;5C3DG3EC):*97CFF9C>=9<:551*9)0*>;59)*09+8CF6EDFFB<FB:>74),044<B/4(712>;>>5>0>?F09BF>)*-..7>>(-(-.(-(3;;39:-4)9>)(--,
@M02996:162:000000000-B87FG:1:1101:12868:5360 1:N:0:ACTGAGCG+CTCTCTAT
GCTACGGGTGGCAGCAGTGAGGAATATTGGTCAATGGACGAGAGTCTGAACCAGCCAAGTAGCGTGCAGGATGACGGCCCTCCGGGTTGTAAACTGCTTTTAGTGGGGAATAAAAGAGGGAACGTGTTCCCTATTGTATGTACCATCAGAAAAAGGACCGGCTAATTCCGTGCCAGCAGCCGCGGTAATACGGAAGGTCCGGGCGTTAGCCGGATGTATTGGGTTTAAAGGGAGCGTAGGCGGGCTTTTAAGTCAGGGGTAAAAGCGGGGGGCTCAACCATACCACGCCATGGAAACGGGA
+
-86AC@8):))=;8=;;==;;;;@;C,CEDFFCC@CDEFBCCBCEE9EDFFEFE;CCFE<FCC@8@BDFGEGEECCEGGG7BFEEGC,@@@?DGGGG,5BFFE:,B=CCE8=FFGGGGGGGGGGDGG=FGGGG8EFFG;FGFGDGFGGGGGGFFEDFDDC>=@EG9:AEC3@D?FCFFDC7>??D9DD+DGGDEGEF*;A7CE>C88=)2CED:))2-209EC72)<C<FGE?BFF0:>>?D67000(*689--6>(:D28@ABF?F(<0C>;()26118)9::4:B929(.42>2)(-2(
@M02996:162:000000000-B87FG:1:1101:5427:5369 1:N:0:ACTGAGCG+CTCTCTAT
CCTACGGGAGGCTGCAGTCGGGAATATTGCACAATGGGGGAAACCCTGATGCAGTGACGCCGCGTATAGGAAGAAGGTTTTCGGATTGTAAACTATTGTCTATAGGGAAGAAAAATGACGGTACCTATGGAGGAAGGTCCGGCTAACTACGTGCCAGCAGCCGCGGTAATACGTAGGGACCGAGCGTTGTCCGGATTTATTGGGTGTAAAGGGTGCGTAGACGGAAATTTAAGTTGGTTGTGAAATCCCCAGGCTCAACTTGGGAACTGCAACCAAAACTGAATGTCTTGAGTGTAGGAGG
+
8ACCCBD=5:)====;====888CFGGGGGGGGGGGGGGGGGGGGGGGGGGGGFEFFGGGGGGGGGGGGGGGGFGFFFFFFFGGGDGGGFFGGGGGGGGGGAFGGGGGGGGGGGGGGGGGGGGGGGGGGGGGGGGGGGGGGGGGGGGGGGGGGGGGGGGGGGGGGGGGGGGGGGGGGGGGGGFDEGGGGGGGGE=*:CDFGGGFEDBFFFGGGFB:D?DGFCGDEEGFAFGFF<AF8:FG8D<9<763C?FFFF08?F:AFF>?03::FBGFF<)C@:10694256<<<)4:63)61-)<(
@M02996:162:000000000-B87FG:1:1101:24415:5372 1:N:0:ACTGAGCG+CTCTCTAT
CCTACGGGTGGCAGCAGTGAGGAATATTGCACAATGGAGGAAACTCTGATGCAGCAACGCCGCGTGAGCGATGAAGGTCTTCGGATCGTAAAGCTCTGTCCTTGGGGACGAATACTGACGGTACCCAAGGAGGAAGCCCCGGCTAACTACGTGCCAGCAGCCGCGGTAATACGTAGGGGGCGAGCGTTATCCGGAATTATTGGGCGTAAAGAGTACGTAGGTGGCTGCGTAAGCGAGAGGTGAAAGCCCGGGGCTTAACTCCGGCGAGCCTTTCGAACTGCGTGGCTTGAGTGCAGGAGGG
+
8ACCCEA581)========;;;;C@FGFGGGGGGGGGGGGGGGGGGGGGGGGGFGGGGGGGGGGFGGGGGGGGGGGGGGGGGGGGGGGGGGGGGGGGGGGGGGGGGGGGGGGGGGGGGGGGGGGGGGGGEGGGGGGGGGGGGGGGFGGGGGGGGGGGGGFGGGGGGGGGFFGGFFFGGGGGGFFGGGGCGGGGFDGFGFFGCGFGGBEFFGGGFFGGFGFFGGGGFGGFFGFFFFF>FFGFCAF9=@BGFFF>02<?GG<>4:BFB>FF;C7>9B58??BBB?B>9?1;<?FA)5601349
@M02996:162:000000000-B87FG:1:1101:12861:5376 1:N:0:ACTGAGCG+CTCTCTAT
ACTACGGGTGGCAGCAGTGAGGAATATTGGTCAATGGACGAGAGTCTGAACCAGCCAAGTAGCGGGCAGGATGACGGCCCTCCGGGTTGTAAACTGCGTTTAGTGGGGAATAAAAGAGGGAACGTGTGCCCTATTGTATGTACCATCAGAAAAAGGACCGGCTAATTCCGTGCCAGCAGCCGCGGTAATACGGAAGGTCCGGGCGTTAGCCGGAGTTATTGGGTTAAAAGGGAGCGTAGGCGGGCTTTTAAGTCAGTGGTAAAAGGGTGGGGGTCGACCAGACCACGGCAGTGAAACGGGG
+
-8AAC?=5>)1;;8=;;==;;;6@,@,CEC<C<<;@DCCBCECCF9CD@E;,CAC6<AA,@CE@+@@CFDEAE=CBFCFG7FFBCE44@85<@EEFG7+BFAB55FAE@F,AFGGGGGGDE=<FFFG+@FFF@=EF,;,FD=FGDFCGGGFF>CCDED?B8C*4@3=<CF:C5EG<>F9==956?9D41<B*8>78>*;A<9C8:/:7)707<B)/*)*00<C*2)<*)9704?;E(8:C2>,8()0(2-51)-.<-<F5>B4A<(4(0(79(()*0,((,<8,.-,(,4-47-).1-8((
@M02996:162:000000000-B87FG:1:1101:12175:5411 1:N:0:ACTGAGCG+CTCTCTAT
GCTACGGGTGGCAGCAGCTAAGAATATTCCGCAATGGACGAAAGTCTGACGGAGCGACGCCGCGGGGATGATGAAGGTCGGAAGATTGTAAAATCCTTTTATAACTGAGGAATAAGCAGTGGGAGAGAAACGCACGGTGGTGACTGTAGGTTATGAATAAGCAACGGCTAATTACGTGCCAGCAGCCGCGGTAACACGTAAGGTGCGAGCGTGGTTCGGAAGGATGGGGCGGAAAGGGCATGGAGGCGGTGGTGCAAGCTGGGTGTGAAAGCGCGGAGCTCAACGCCGAAATGGCGTTGAG
+
-88AC?=5=0)=;8=;;=;;;;;;,@<CCEF@::6CADC@BCCEC9,C@CC@:>+@@FCC:@+>+7@>+?=CE??EFBFFCEGEC,5C,@BCFDGEF,,,B,FFF,:?BFFC,AFGGGG3D,@DGEGGGGFGGGG+@@EFEBED,@9EEG2,?:;A;>:;C;DFCEEG=CF:+>A?,:/2:88;CCCDDGG*/=0>6C2<DG+122<DD)9**8757-9><**96)A<?@D)4>1><?)>0C0?8D>9C(()(-.4:F<7)7:,8,8<?A*.(38>51-(.787(31-4;934419)(--,
@M02996:162:000000000-B87FG:1:1101:10873:5417 1:N:0:ACTGAGCG+CTCTCTAT
ACTACGGGAGGCAGCAGTAGGGAATATTGCACAATGGGGGAAACCCTGATGCAGCAACGCCACGAGTGGGAAGAAGCATTTCGGTGTGTAAACCACTGTCGTGAGGGAATAATGCTTGGCCTCGGCCAAGTTGAATGTACCGCGAAAGGAAGCACCGGCAAACGTCGTGCCAGCAGCCGCGGGAATACGAGGGGTGCAAGCGTTGTTCGGAATCACTGGGCGGAAAGGGAGCGCAGGCGGAGATGCAAGCAGGCGGGACAATAACGGGGCCCAACCCCGGACCTGCAGACTGGACGGGTGG
+
-8AAC?8=8:1=888;;==<;8@C,C@CDFGAD@CCCFDDEDDFF:8EDCCFCECCCFB@868@+88:DCCFEACEEF99,,C@,B8B4??DCFEEFC,CDAFGEGDDF,AB5FF<;FGEG9FEGGGGGG9EEFG9E4EFF@EGGEEGGGGGGGGGEGGE>CD*64@5@7@CFFFFFCC*75):8*C7>FCCC=2CBFGF7>:7:1)97>CC7999:4<C4C*95>GG?:<5323>>>>D>C105/947((.((491ED?B*63536?>95(48>*519>>E6.44<>6:,560((7044(
@M02996:162:000000000-B87FG:1:1101:10889:5426 1:N:0:ACTGAGCG+CTCTCTAT
CCTACGGGAGGCAGCAGTAGGGAATATTGCACAATGGGGGAAACCCTGATGCAGCAACGCCACGTGTGGGAAGAAGCATTTCGGTGTGTAAACCACTGTCGTGAGGGAAGAATGCTTGGCCTCGGCCAAGTTGAATGTACCGCGAAAGGAAGCACCGGCAAACTTCGTGCCAGCAGCCGCGGGAATACGAGGGGTGCAAGCGTTGTTCGGAAGCACTGGGCGGAAAGGGAGCGCAGGCGGAGAGGCAAGCAGTCTGTACAAGACCGGGGCCCAACCCCGGACCGGCAGACGGGACTGTGG
+
-88?@?8>880=88=;;<=<;8;C;C@,CFFFCCFCEFDGGEDFGD<ED@@EDFCEEFEF@@B@6C9:CCCGGECFCFF6,CFD8CBF,EAEFGFGFF,CFFFF?FDDE+AE?FF<AFGGG9FGGGGGGGAGFGG9EEFGGBEFGGGGGGGGGGGCCGGGCCE,,7A:E7EFGGGFGCCCCD):8>FGGGGGDB:EEGFFCG*.:/07>>DG)<FF<3CFFE5DEEGGFFG>>FFFF>>C3<6)40<6FFFF)5)6)+*<A*3?:;FFE>C934>87:>;BF>1;FF9-:(4283(83).
@M02996:162:000000000-B87FG:1:1101:21848:5433 1:N:0:ACTGAGCG+CTCTCTAT
ACTACGGGAGGCTGCAGTGGGGAATATTGGGCAATGGGCGCAAGCCGGACCCAGCAATGCCGCGTGAAGGAAGAAGGCTTTCGGGTTGTAAACTTCTTTTAAGTGGGACGAGAATGACGGTACCACTGGAATAAGCTCCGGCTAACTACGTGCCAGCAGCCGCGGTAATACGTAGGGAGCAAGCGTTATCCGGATTTACTGGGTGTAAAAGGCGTGTAGGCGGGACAGCAAGTCAGATGTGAAAGCACGAAGCGCAACGTCGTGTCTGCATGTGAAACTGAGGTTCTGGAGTGTTGGAGAG
+
-8A?CD==811==;=;;==;;78@;C<9@CFE<@<CCCC@@C@CF@+@CF@@EA6C@CCFC@@>+8BCFFCCFDEFFGBE,<BCEB4C+A<E<A<FF9,CFFG:9CCDEFGDEG:FGGGGGGGGGGG,ADGFFFGGCDEFGDCGFGGGGGDGGGFC>E>7@9@BF=EGCCGG;CGGEFC=?<A4:21>5C>EDF>**;F6@FG)::8AFAGE*88C*8CFFEC>E>C7?F5F)6<FA)90.26FB768C?;B62>>BE93:8-4(.)./.*)-6FCF2)6<)4,(.3)863,4.).77?21
@M02996:162:000000000-B87FG:1:1101:21844:5452 1:N:0:ACTGAGCG+CTCTCTAT
ACTACGGGAGGCTGCAGTGGGGAATATTGGGCAATGGGCGCAAGCCTGACCCAGCAATGCCGCGGGAAGGAAGAAGGCTTTCGGGTTGGAAACTTCTTTTAAGTGGGACGAGAATGACGGTACCACTGGAATAAGCTCCGGCTAACTACGTGCCAGCAGCCGCGGTAATACGTAGGGAGCAAGCGTTATCCGGATTTACTGGGGGTAAAAGGCGTGGAGGCGGGACAGCAAGTCAGAGGTGAAAGCACGAAGCGCAACGTCGGGTCTGCATGTGAAACTGATGGTCTTGAGTGTTGGAGAG
+
88A?CB=581)8=;=;;==;;@@;,C,@ECGCD@6@DDEB@@@CFD,C@FCCDF@EEC@FC@:@+>@BFEECFDFFFF@C,AFCE?CF+A??=F?FC,,CEGG,:ED@=FF7FEAFGGFE=F>FGGG,ADGDFGGG>EFGGD>EGGAEGE4@DFGA:@D:@9@EG*?E<CFG0CGDE8C==CA?C9:>CFGGDB**/C:8;CG):9BFF?FE<@5C36998C7<>5C3:F7;).6@A)72404=A591DFFE;0;FF5)(4>94.9(49)*))6@?/3)62*6))))).6:47))4>?7.2
@M02996:162:000000000-B87FG:1:1101:23587:5456 1:N:0:ACTGAGCG+CTCTCTAT
CCTACGGGTGGCAGCAGTGGGGAATCTTCCGCAATGGGCGAAAGCCTGACGGAGCAATGCCGCGTGAGTGATGAAGGGATTCGGCCCGTAAAGCTCTTTTATACATGACGAAGGTGCAGAGGGTGAACAATCCTCGGTAATGACGGTAGTGTATGAATAAGCCACGGCTAACTACGGGCCAGCAGCCGCGGTAATACGTAGGTGGCGAGCGTTGTCCGGAAGGATTGGGCGTAAAGAGCATGTAGGCGGGTGCGTAAGGCTGGAGGGAAAATGCGGGGCTCAACCCCGTAGGGCTGTGGAG
+
88ABCA=5:10=;8=;;=;;;88@;C<EGGFC@:CDDGFCEEDEEACEEFEC@C@DAFDGC@@>+8BC<C?EEDDEFGGC,EB,8BB@+>==AE,AAE,BF9FEF,AAECCF+@8E:FEFGGE+@DDAFG?BFCG=B>DEG>E>CE;EE@D@D3@CF<EFFGDCFEGG9CFCDBCC*;:CEFFFGGGGDCD3:>1@FF*;DD+;C7>EFED7*78*:4CD@**9+8=DB:C)4:BFFF5C)>-@:B@9G(-7(-(4<E*4(066?2>2F:7)467C@>3(-=440(4--,(-:(.4).2.(
@M02996:162:000000000-B87FG:1:1101:23975:5481 1:N:0:ACTGAGCG+CTCTCTAT
CCTACGGGTGGCTGCAGCTAAGAATATTCCGCAATGGACGAAAGTCTGACGGAGCGACGCCGCGTGGAGGATGAAGGTCGGAAGATTGTAAAATCCTTTTATAACTGAGGAATAAGCAGTGTGAGAGAAACGCATTGTGGTGACGGTAGGTTATGAATAAGCAACGGCTAATTACGTGCCAGCAGCCGCGGTAACACGTAAGTGGCGAGCGTTGTGCGGAAGGATTGGGCGTAAAGGGCATGTAGGCGGTTGTGCAAGCGTGAGGTGAAAGGCAGGGGCGGAACGTCTGGATTGCGGGTAG
+
-8AAC?=5>1)====;=6;6<;;@CFFFFFGGGGGGGGGGFGGGF<EEEFC>CC@:@FEFFCCB7>:C,=B,BCEEF?EGFECEGAEFBDAFA<,A?CFGGGFGFEFG<FGGFEGFFEGCAFD<F,><FF,F+@++383:>3878@+@+D,8@7@EA@<DACF@<:C8*BFGGGGGGGGGFGFFGGGGGDDECE+>AC*)1/++51=A:55**00/2-<5<***<9E*()7092:F<:BG79<=>?=7/46;:?4))<*(-.4(4(367):6017:),--(7,7,--383))..)4)--,,
@M02996:162:000000000-B87FG:1:1101:24457:5484 1:N:0:ACTGAGCG+CTCTCTAT
CCTACGGGTGGCAGCAGTGGGGAATATTGGACAATGGGGGAAACCCTGATCCAGCGACGCCGCGTGAGTGAAGAAGTATTTCGGTATGTAAAGCTCTTTAAGCAGGAAAGAAAATGACGGTACCTGCAGAATAAGCCCCGGCTAACTACGTGCCAGCAGCCGCGGTAATACGTAGGGGGCAAGCGTTATCCGGATTTACTGGGTGTAAAGGGAGCGTAGACGGCAATGCAAGTCTGAAGTGAAAGCCCGCGGCTTAACTGCGGGACTGCTTTGGAAACTGCATGGCTAGAGTGTCGGAGAG
+
8ABCCE>=)1)========;;88BFFEFGGGGGGGGGGGGGGGGGGGGGGFFGECFCFGGGGGE@FFGGGGGGEFFFGFGGGGGGGGGGGGGGGGGGGGGGGFGGGFCFGGGGGGGGGGGGGGGGGGGGGGGGGGGGFGGGG8CFCGGGGGGGGGGGGGGGDECGEGGGGGGGGGGGGGGGFFFGCDGGGGGGFGDFGGFGGG;GGFFFFGGGFFGGFGGFGGDG@?FFFGFFBFFAFF>4C4@>88<GBBFF69FF:FBBFFFFFFF;:FA<BFG=?ABBFBF?6?8:??<BFA279BFB
@M02996:162:000000000-B87FG:1:1101:11225:5500 1:N:0:ACTGAGCG+CTCTCTAT
ACTACGAGTGGCTGCAGCTAAGAATATTCCGCAATGGGGGAAACCCTGACGGAGCGACGCCGCGGGGACGATGAAGGCCGGAAGGTTGGAAAGTCCTTGAGAGACGGAGGAAGAAGTACAGGAGGGAATGCCAGGAGGGTGACTGTAGGACGAGAAGAAGAACCGGCTAATTACGGGCCAGCAGCCGCGGTAACACGTAAGGGGGTAGCGGTGGTCGGAAGGATTGGGCGGAAAGGGCAGGAGGGCGGTAAGGCAAGAAAGGCGGGAAAGCCCGGGGCGCAACCCCGGAAGAGGGCTGGAG
+
888?A?55:0)8;8=;;;,66;;@6C,CC@E;B:,CCD@C@@A<EC,CAC:7CC7:@FBF6@@>+=>=+>=+A?AEF=FGG::BC,,B+A??@ACFC<,5=@FF88=>:FGD,@FAE<3=FGFEDGGF3F,@,@*64>C*61,,72>BC,4*:FCC,39A+2=*=C:*=:++;+=*=:2/:9?:*9C>DECGE4C@B5>;<C*7*/.7).1*1))*113>780*+0:5(79@;1:56(7*-*()-)87/4395(46:*0,25(4(29>4:C(-7>C3,(-,)(.4,92(4((.(-()(-((
@M02996:162:000000000-B87FG:1:1101:16180:5507 1:N:0:ACTGAGCG+CTCTCTAT
ACTACGGGCGGCAGCAGTGGGGAATAGTGGGCAATGGGCGCAAGCCTGACCCAGCGACGCCGCGTGAATGAAGAAATCCTTCGGGATGTAAAGTTCTGTTGTGGGGGGAGAGGATGACGGTACCACACGAGGAAGCCCCGGCAAACTACGTGCCAGCAGCCGCGGGAATACGGAGGGGGCGAGCGTTAGCCGGATTTACGGGGTGGAAAGGGGGTGGAGGCGGGACTGCAAGGCAGATGGGAAAACTAAGGGAGTAACGCATAGCCTGCAGTTGAAACGGGGGGGCGTGAGGGGAGGAGGG
+
-8ACC>=581)8888;;<;;;78@,C,<CCF,C<,@@CEC@CECFC8ECFE,CA6>>FCF+>4>48B=5AACECE85:B5,5B@CC+B:???A55C9B,:C3B+3@CCCCC<FF,CFEGGEGGGGGGGGEGEEGGGG5EGEGGGGGCCFE0AF>F8*;<;81:CC8=E*2@>*;?=*/5:775.:)*1*<<C=7**9C:)19E):)8??:9C3>8C)49D@EDDG@*9(?CF(3:B0)0*.*,0.)0.*.8>((44<</12),.)594)4*))6=C82,4(8>((,((-42:1((4>3369
@M02996:162:000000000-B87FG:1:1101:13233:5527 1:N:0:ACTGAGCG+CTCTCTAT
CCTACGGGCGGCTGCAGTAGGGAATATTGCACAATGGGGGAAACCCTGATGCAGCAACGCCACGTGGGGGAAGAAGCATTTCGGTGTGTAAACCACTGTCGTGAGGGAATAATGCGTAATTTCGGTTAAGTTGAATGTACCTCGAAAGGAAGCACCGGCAAACGTCGTGCCAGCAGCCGCGGTAATACGAGGGGGGCAAGCGGTGTTCGGAAGCACTGGGCGGAAAGGGAGCGCAGGCGGAGAGGCAAGCAGTCGGGACAAGACCGGGGCCGAACCCCGGACCGGCAGACCGGACGGGGGG
+
-8AACB=8)108888;;;;<;8;C,@,<CEFEC<6CCCCDCCCEFD8CCCEADE:@AFCF@:8>,:,7@ECFECEF=E<<,CFD8B?F4A<EEGFGCE8EF=FGCFCCF,C?,CC3@@F+,,EDF++@DGE=EFG=DEFFG,@FGGGGGGGGEGG>:@DCC9>*,4=4=1;CF*<CC,:475)08+;;7:98=<*:>DFF<D*021)9<:>EC)7>*.798>5CC7FF:5<)4(4>9179,/-)-0>2<::F).(9(:7::)4((-3>B>D(49D*.(7>6)4(4(3961(46991B(((,
@M02996:162:000000000-B87FG:1:1101:12935:5529 1:N:0:ACTGAGCG+CTCTCTAT
CCTACGGGTGGCTGCAGTGGGGAATATTGCACAATGGGGGAAACCCTGATGCAGCAACGCCGCGTGAAGGAAGACGGTCTACGGATTGTAAACTTCTGTTCTTAGGGAAGAGAATGACGGTAGCTAAGGAGCAAGCCACGGCTAACTACGTGCCAGCAGCCGCGGTAATACGTAGGGGGCAAGCGTTGTCCGGAATTACTGGGTGTAAAGGGAGCGCAGGCGGGAAAGCAAGTTGGAAGTGAAAGGTCGGGGCTTAACCCCGGAACGGCAACCAAAAAGGATGTTCTGGAGTGAAGTAGAG
+
-8AACB951)1==8=;;==;;8886C,@EEGFDAFCDFDDEEFGGGFGDCA9CACDDGGG@@CC+>FFGGDGGEFEGFGC<CFCCBBFBECCFEFGGF5CE?FFE,ADFGG?FGFFGGGGCGGGFFGGGGGGEFFGFGGGGGCGGGCGGGFGGGGF6EC@D9@EG3CEEBFG;CDE*957:<;?C1*::CFGDFG8;CF6:>F48);@FAF=5DFGG6DD>ED<78**,<CF))6?2)02.269)716<>BE(((5:?F1<EBFBF:<)()-,17;4((48/(()))).68(.5661..-.
@M02996:162:000000000-B87FG:1:1101:16176:5529 1:N:0:ACTGAGCG+CTCTCTAT
ACTACGGGCGGCAGCAGTGGGGAATATTGGGCAATGGGCGCAAGCCTGACCCAGCGACGCCGCGGGAATGAAGAAAGCCTGCGGGATGTAAAGTTCTGTTGTGTGGGGAGAGGATGACGGTACCACACGAGGAAGCCCCGGCAAACGACGGGCCAGCAGCCGCGGGAATACGTAGGGGGCGAGCGTTAGCCGGATGTACTGGGTGTAAAGGGTGGGTAGGCGGGACGGCAAGTCAGATGGGAAAACGAGGGGCTTAACGCATAGCCTGCATGTGAAACGGGGGGTCTGGAGGGTCGGAGGG
+
-8A?CD81)1)8888;;,;;;78@;@,6CCF@C<C@CD@@8@:@D7,CAC6EDA:==7>F8=@>+=FC,??AE<A@,BE,,AFDEF3B,?5,88,D<D,8C6C3:BCDCEEEGFDDFGFG@F@GGGGGEGGGGGC@CFDGGGGCGF*=@E*=5F88:E7;57:CG=EE6<CE*<FE577*7757?)*9*<CEDE5/0:>@CFF78)9@FFFG*8)97<7CFCC9C3:7()/7)-6@A28*.0,747)4)415((()5<79>)(.42)45(*..68:=2(3804((-((49<FB((-7(-49
@M02996:162:000000000-B87FG:1:1101:24141:5539 1:N:0:ACTGAGCG+CTCTCTAT
CCTACGGCGGGCTGCAGTGGGGAATTTTCCGCAATGGGCGAAAGCCTGACGGAGCAATGCCGCGTGGAGGTAGAAGGCCTACGGGTCGTGAACTTCTTTTCCCGGAGAAGAAGCAATGACGGTATCTGGGGAATAAGCATCGGCTAACTCTGTGCCAGCAGCCGCGGTAATACAGAGGATGCAAGCGTTATCCGGAATGATTGGGCGTAAAGCGTCTGTAGGTGGCTTTTTAAGTCCGCCGTCAAATCCCAGGGCTCAACCCTGGACAGGCGGTGGGAACTACCAAGCTGGAGTACGGTAG
+
8ABCCFA)11)8888;;;;;;888CFGFGGGGGGGGGGGFFGGGGGGGGGGGGFFFFGGGGGGGFGGFGGGGGFGGGGGGGGGGGGGGGGGGGGGGGGGGGGGGGGGGGGGGGGGCGGGGGGGGFGGGGGGCCGGGGGGGGGGGGGGGGGGGGGGGGGGGGGGGGGEEGGGGGGGGGGGGGGFFGGGGGGGGGFGGFGD?FGGFGGFFFFGGGFFGGBGGFGGGG>FGBFGFFFFFA:EC9>978@@?>??F<4,4<FGFF>:?<<BBFBFF>3>E)35::??F?B64:?8?FFFFFF?B?
@M02996:162:000000000-B87FG:1:1101:24141:5558 1:N:0:ACTGAGCG+CTCTCTAT
CCTACGGGAGGCTGCAGTGGGGAATTTTCCGCAATGGGCGAAAGCCTGACGGAGCAATGCCGCGTGGAGGTAGAAGGCCTACGGGTCGTGAACTTCTTTTCCCGGAGAAGAAGCAATGACGGTATCTGGGGAATAAGCATCGGCTAACTCTGTGCCAGCAGCCGCGGTAATACAGAGGATGCAAGCGTTATCCGGAATGATTGGGCGTAAAGCGTCTTGATGTGGCTTTTTAAGTCCGCCGTCAAATCCCAGGGCTCAACCCTGGACAGGCGGTGGAAACTACCCAACTTGAGTACGGTAG
+
88ACCD:5)1)==;8;==;=;88BFFFFGGFGFCFGGGGGGGGGGGGGGGGGGGGGGGGGGGGGGDGFGECFEEFGFGGGGGGGGGGGE7AFGGGGGGGGFFGCB:CEGFFCFGGGGCFGFDCGGGGFFDEEDGGG9FAFGGGGGGG7FGFDF@FCFGGG,;FEEEGGEE@EFF?,BC?86CF+9C<DD5*5>575):7F>CGFGGAEF>GF735C31*2*2<CFF=C:6C729AFA6@5414>?FFBC006:BB83+9:<BB7,(.071D6;2)8),80)9)8(8((.).).6493((4-
@M02996:162:000000000-B87FG:1:1101:11626:5569 1:N:0:ACTGAGCG+CTCTCTAT
ACTACGGGTGGCAGCAGTAAGGGATATTGGTCAATGGGGGGAACCCTGAACCAGCCATGCCGCGTGAGGGATGAAGGCCCTACGGGTCGCAGACCTCTTTTGCCGGGGGATAACGGGCCCCACGCGTGGGGCAGTGAAGGTACCCGGAGAATAAGCAGCGGCTAACTCCGGGCCAGCAGCCGCGGTAATAGGGAGGAGGCGGGCGTTAGGCGGATTTAGTGGGTTGAAAGGGTGCGCAGGAGGGGCGCTCAGTCGGCGGTGAACGGCGACGGCGCAACGGGAGCAGGGCCGTGGCGACGGG
+
-88AC98510)668=;;==6<;66;E,C@9;CEA<CDFD@=B?FGDFFEDEDFABBEC?F?4@>8>BCFECFCDEF<<DC=FGEFF@@F733+@@,@,,8B9>9>@CC7<*6<CFFCE*<CFCEEG8<:C>EC?8<C:?809<3+88*28:+2<@C9*98>3*/<E+CF8**):E7C:7C*77089CC:<*+00:E.1*)/):.19))))*5)))**-*2//:1*.0:)15>,86:6(.1(9173))-)(,7.)((-:C32).-(3(-)493(-0/)4(48),,-2(4(-4(((--.34(4
@M02996:162:000000000-B87FG:1:1101:11608:5576 1:N:0:ACTGAGCG+CTCTCTAT
CCTACGGGTGGCAGCAGTAAGGGATATTGGTCAATGGGGGGAACCCTGAACCAGCCATGCCGCGTGAGGGATGAAGGCCCTACGGGTCGCAGACCCCTTTTGCCGGGGGATAACGGGCCCCACGCGTGGGGCAGTGAAGGTACCCGGAGAATAAGCATCGGCTAACTCCGTGCCAGCAGCCGCGGTAATACGGAGGAGGCGAGCGTTATCCGGAGCGATTGGGTTGAAAGGGTGCGCAGGCGGGGCGCGAAGGCAGCGGGGAAAGGCGAGGGAGCAACCGGAGCAGTGCCGTGGAGACGGG
+
-88AC?===11=;8=;;=;;<;6;6C<EED6CC@ECDF@ECEE<FG8EAFFDDA:+?5?FF>>B6>FCFDE,>ADFFGGE+F8>CFF7FF<:@3@,333@=>F=>EDC@<*6<7<<FB7FFC:F@@:EEGGACE02AF::3<?+AE8EDEG<@E<EF+785)*;<C:AE8/:DCFF57=::97:=)97*3*C8>GGF*<5/1>>:1007*0:77)))-*/787**0<09FF>.4(<>BD<(C7@>)561407((.1:CC79;6?<?12<(9-,(0*)((-154(-8-.-6;4(44(080:9
@M02996:162:000000000-B87FG:1:1101:16841:5576 1:N:0:ACTGAGCG+CTCTCTAT
ACTACGGGCGGCAGCAGTGAGGAATATTGGACAATGGACGGAAGTCTGAAGCAGCCATGCCGCGTGAAGGAAGAAGGCCCTAGGGGTCGAAAGCTCCGTCTGTGGGGGAGCAAGAAGTCCTACGTGTAGGGCGAGGAGAGGACAACACGAAGAAGCATGGGGCAACTCCGTGCAAGCAGCAGGGGTAATACGGAGGAAGCAAGCGTAAAGGGGAGGTAGGGGGTTTAAAGGGTGAGTAGGGAGGTACTCAAGGCAGAGGTGAAAGACCCGGGCCAAACCGGGGAACTGCAGTGGAGGCGGG
+
-8AACA=A5018888;;<;,;;;@6C,;C-,;@@@@C,,8+@@::9,CE<-C<AC6@,CEC@@>+8B,CC=,,CCEG<FE,4E=<:B+@+?=+B<,:+4,BBE<=8B++@++A,3,67,,CFF@F86,C<E,:F+8**3@8DEGCFG7141*>,2,4,*,*****4,1,**21*1<**2=00))8::F+<DGCDCE5020*2:<81)8)**2/007*5CC)2:)*)30-87>??(8)59:(*,),*/)0.57)(((3=F28*,)),,,5,149()1514(4>BF?04,.).-5(5()-002
@M02996:162:000000000-B87FG:1:1101:22894:5583 1:N:0:ACTGAGCG+CTCGCTAT
ACTACGGGGGGCAGCAGTGGGGAATAGTGGGCAATGGGCGCAAGCCTGACCCAGCAATGCCGCGTGAAGGAAGAAGGCCCTCGGGTTGGAAACTTCTTTTAAGTGGGACGAGAAAGACGGTACCACTGGAATAAGCTCCGGCTAACTACGTGCCAGCAGCGGCGGCAATGCGTAGGGAGCAAGCGGTATCCGGAGGTACTGGGCGTAAAGGGGGTGTAGGCGGGACAGCGAGTCAGAAGGGAGAGCACGAAGGACAACGGAGAGTCTGCAGGCGAAACGGCTGGGCTAGAGTGGTGGAGAG
+
-6AACB=5)))8788::<:4:88=:?,<ACFFF@ABC@BC4>@C<=,AB,:=EABABEBFA>@>8>BBFF<ADDCGGG,++,@<C,:F*73=,,7@,,,?@:<,88:,3>1*=<,42?FF:F<,<,:,4?BCCC;++22=@*BCCE+?:1**/*++*22**)*/8*/1++3:18?7>?CC5*.)8)19*2>EDF**0971*9C)218;54>7)777)5CD??E>5575,))0,()9<29*(/(<<7),C6(0((418:7((0(-,-).*.*((-8/7((-,)4(411(43<)6(.-08:.1
@M02996:162:000000000-B87FG:1:1101:11622:5587 1:N:0:ACTGAGCG+CTCTCTAT
CCTACGGGTGGCAGCAGTAAGGGATATTGGTCAATGGGGGGAACCCTGAACCAGCCATGCCGCGTGAGGGATGAAGGCCCGACGGGTCGCAGACCTCTTTTGCCGGGGGATAACGGGCCCCACGCGTGGGGCAGTGAAGGTACCCGGAGAATAAGCATCGGCTAACTCCGTGCCAGCAGCCGCGGTAATACGGAGGAGGCGAGCGTTATCCGGATTTATTGGGTTTAAAGGGTGCGCAGGCGGGGCGCGAAGTCAGCGGTGAAAGGCGACGGCTCAACCGGAGCAGGGCCGGGGGGACGGG
+
-8ABC?=5:)1=;8=;;==<<;6;;C9CEFE<AAEDFFDDDEEFGC8EAD:9EEBDCEDFF>8>8>FCFD=DCDEFFGGG7>@BEG>FFEDCEFGBF?,@CFFGBFDDDG7<FGGGGGEFGGGGGG5?EGGEGG;CCGGGGCCGGEGCEGG7CFF?@7CE>7/CEG7@EE/CC8F?@F=C:<55CCCG7CFFDBEGE*959CGB8/8>)9FG78)/*.**1<7**0<C>@FF(8:B9959(14@B78,)425(6:>:GG<>F?AAF<BB09>0-):9(174)4((((--36((((()(,-4
@M02996:162:000000000-B87FG:1:1101:22230:5592 1:N:0:ACTGAGCG+CTCTCTAT
GCTACGGGTGGCTGCAGTGGGGAGTATTGCAAAATGGGCGCAAGCCGGAGGCAGCAACGCCGCGTGAGTGAAGAAGTATTTCGGGATGAAAAGCTCTAGCGATGGGGAAGAAGATGAAGGTACCCAAGGAAGAAGCCCCGGCTAACTACGTGCCAGCAGCCGCGGTAATACGTAGGGGGCAAGCGTTATCCGGATTTACTGGGTGTAAAGGGAGCGTAGACGGAATAGCAAGTGTGAAGTGAAAGACCTGGGCTGAACCCAGGAATGGCGTTGAAAAGGGTAAATCTAGAGTACTGGAGGG
+
88BCCA))))1==8=;;;;;;7@68;,<CCF,C<CFGGA@F:CE@<+@F7@BCF6EFFEG:=+7+8C@CA<<FAFG5C,,,5BF+@>F,9<54BFF<B,AFF,CBEC:@46AFD,?=FGGGGG9DE7B+@DCFGGF=BC=:EEDGFGG7C@E8FAEFGF@@/BEG8??,22:?9F7>555:5;);2*8*=CC58**9::6:<>)/17??=FE<D:<<<DDF857:597<B>7.--9:>F2.0-9)7520.:>8((4<C903.23:3388(*,--/39((-,)4<6):6.54))))./8101
@M02996:162:000000000-B87FG:1:1101:22887:5600 1:N:0:ACTGAGCG+CTCTCTAT
ACTACGGGTGGCAGCAGTGGGGAATATTGGGCAATGGGCGCAAGCCTGACCCAGCAATGCCGCGTGAAGGAAGAAGGCTTTCGGGTTGGAAACTTCTTTTAAGCGGGACGAGAATGACGGTACCACTCGAATAAGCTCCGGCTAACTACGTGCCAGCAGCCGCGGTAATACGTAGGGAGCAAGCGTTATCCGGATGTACTGGGCGTAAAGGGGGTGTAGGCGGGACAGCAAGTCAGATGGGAAAGCACGAGGCTCAACGTCGAGTCTGCAGGCGAAACCGCGGGGCTGGAGTGCTGGAGAG
+
-8A?C?:580)=68=;;==6;88BCE<DEFFECDECFCF@7@CECFEEFCFFGECCEFDFEBCB8@FFGGFGGFFGGG9,,9FCEBBF+<?B,,AA?<,E?BE,8>::=FE7C?,A?BFGBF+53CB,8@DDDFGF,>>FD6CE7>,EFC386F;8*@73,04><*4;,2,=*68:;CCE586);:*:59CGCE**2;;:76F)3:5BF?CG377DDAFF=CCC55C54:574)6F9)1*,2,860)(149>((.72:DB15(451.69<*((.>E7((4-)-(,04(,(.::4)./(,(-
@M02996:162:000000000-B87FG:1:1101:14841:5649 1:N:0:ACTAAGCG+CTCTCTAT
ACTACGGGTGGCAGCAGTGGGGAATATGGGACAATGGGGGCAACCCTGATCCAGCGACGCGGCGGGAGTGAAGAAGGATGGCGGTATGTAAAGCTCTATCAGCAGGGAAGAAAATGACGGTACCTGACTAAGAAGCCCCGGCTAACTACGGGCCAGCAGCCGCGGTAATACGTAGGGGGCAAGCGTTATCCGGATGTACTGGGTGTAAAGGGAGCGTAGACGGCGAGGCAAGGCGGAAGGGAAAGCCCGCGGCGTAAGGGCGGAACGGCGTGGGAAACGGGAAGGCGAGAGTGGCGGAGAG
+
88A?C?55:)1;;88;;=;;;886,;<,;@EC<<,@@CCD7@@DD78CC,6,6A,@@@@:+7+8+6@BB?<E?<=E,B,,4,@@+@+F,@<3=<CBF<,,@DCGBD@C>FFA@E,@F<CF:FE:,7DF9F>FFGG7::CFGC7CFF7CGG5@EG>@8@<+=11=F*:C+<C=02;=EDC*:55)1*/9*30CDD5*0:D4:9F0:1/=@@CE5@><)()1/:51::751;5>(-(8915*-117:)0(999B((,(4**.(83196(4)-1(-4@:0((8?D(,-((-922)6(--04-,-
@M02996:162:000000000-B87FG:1:1101:19699:5671 1:N:0:ACTGAGCG+CTCTCTAT
ACTACGGGGGGCAGCAGCTAAGAATATTCCGCAATGGACGAAAGTCTGACGGAGCGACGCCGCGTGAACGATGAAGGTCGGAAGATTGTAAAGTTCTTTTATAACTGAGGAATAAGTACTTTGAGAGAAACGGAGTATGGTGACTGTAGGTTATGAATAAGCAACGGCTAATTACGTGCCAGCAGCCGCGGTAACACGGAAGTTGCGAGCGTGGTTCGGATGGATTGGGTTGAAAGGACGTGGAGGCGGTGCGGTAAGCTGGGTGTGAAAGGCGGGAGCTCAACGCCCGAATTGCGTGGAG
+
88BACAA=1518888:::9:<::?CC??FFFCC:CBDFFCCECEBE9EAFE:?>8=>FEF:>+>+8FCECBFCCCCF8@FCFGEF;>F:DC;B@@FF@,<F9FFF,<<<FFC3@FGCFGABFFGGGGGGGGGGGG8CCGGGGGF9C+?CF>2B:<E;;D?CFFGFECEECC<7CC:07:::D@:E<<GGGD*27CG4D)7*>+/::>FFDD2*85*;4C<.**>99C7?)*05A>F<?4D<C(7:DD;G((0(-,4<F44)76.4-4<F<F?BBEE>2-(.6<:((-4>36((.6:)-3,,
@M02996:162:000000000-B87FG:1:1101:16568:5781 1:N:0:ACTGAGCG+CTCTCTAT
ACTACGGGTGGCAGCAGTGGGGAATATTGGGCAATGGGCGCAAGCCTGACCCAGCAACGCCGCGGGAAGGAAGAAGGCTTTCGGGTTGTAAACTTCTTTTATCAGGGACGAAGAAAGGGACGGTACCGGATGAATAAGCCACGGCTAACTACGTGCCAGCAGCCGCGGTAATACGTAGGGGGCAAGCGTAGTCAGGATTGACTGGGTGTAAAGGGCGCGTAGGCGGGAGAGCAAGTCAGGTGTGAAATCTATGGGCTCAACACATACACTGCACTGGAAACGGTCATCCTTGAGTGTCGGG
+
88<AC55)0)1=;8=;;=;6;88@,C,,EFF8E@FCCCGEFCCEGGCF<CFFDACEEFGCBBCB+>FCGGFFFFDGFE,B=9FDEEEG:FB?5??FGCFFGA,EB5,68CE+@FFGG,>DFEC+DBF+@3@:,EAFGGAC@F7CCCEC72?C>62;*53*D9,:<CGC::87+B8+?:5*27:5;C7C9*/*3*2;?*0)9D+18D)87*2AF?7DG9D17C==EFC5(09).2:*)699->7:<96):)5*4)((4:=)2*-48<)562*5<>785:>A:)(-(-)).)).-4-)*)-((
@M02996:162:000000000-B87FG:1:1101:3970:5787 1:N:0:ACTGAGCG+CTCTCTCT
CCTACGGGTGGCTGCAGTGGGGAATATTGCACAATGGGCGAAACCCTGATGCAGCAACGCCGCGTGAAGGAAGACGGTCTTCGGATTGTAAACTTTTGTTCTTAGTGAAGAAAACAGACGTTCGCTAATGAGAAAGCCACGCCTAACTACTTGCCAGCAGCCCCGGTATTACGTAGGTGGCAAGCTTTTTCCGGAATTACTGGTGGTAAAGGGAGCTAAAGCGCGTGACCAAGTTGGATGTGAAGTTTCGGGGCTTAACCCCGGAATTGCATCCCAACTTGTCAACTTGTAGTGCAGTAGG
+
BCCCCDF=81)=;======;;78BFGGGGG9FGGGGGG,CEGG7FGGGFFEGFGG8@FGGGGGGGGD,,CFFFEEG,B48?<C:,+?<?EECC,A5ACFEF9BFCBFGGGCEG,,,9,6C++,++4+8,,@D,C,,@EC<B+@<F@,6>33,6C,@FEF:>0+35*;:5,,734:78,<*;9****;5*,;,=)**8*+=+:F+,*:@:6CG*.2)*)++*,2)*2:*49C.,)-=3)**,2.1)/*.08(>(4-349:)8)4(2(,,*.*6)()3)((.-/))--))-).)64).*.)).
@M02996:162:000000000-B87FG:1:1101:3953:5792 1:N:0:ACTGAGCG+CTCTCTAT
CCTACGGGTGGCTGCAGTGGGGAATATTGCACAATGGGGGAAACCCTGATGCAGCAACGCCGCGTGAAGGAAGACGGTCTTCGGATTGTAAACTTTTGTTCTTAGTGAAGAAAGCAGACGGTAGCTAAGGAGAAAGCCACGGCTAACTACGTGCCAGCAGCCGCGGTAATACGTAGGTGGCAAGCGTTGTCCGGAATTACTGGGTGTAAAGGGAGCGTAGGCGGGTGACCAAGTTGGATGTGAAATGTCGGGGCTTAACCCCGGAACTGCATCCAAAACTGTTCATCTTGAGTGAAGTAGA
+
8ACCC5>5::)===8;;=;;;8BB@CFGDFGGGGGG6CFGGGGFGGFGGGGGE=CEEFFG@CGFCFFFFGGGGGGGEC?BEFGCEFCFEG,CAEEFGGBFGGFGEFGCFEFGGFFGBFFGCFG:EF9CFG9DFFFF8DGGCEDFCDFFEGG=8FGFGGGFGC8*:?CCEGGGCGGGGGFFGGFF5CDGGGGGGFGCFFFFC7C4<:=8C6CFGFFGG63C@C*<:755>B47?AAF4:6C8CBBAFFAF?>F>(38:CF23:90;06>F?F2>?:F???:>FFFA6A>94.4).449)664
@M02996:162:000000000-B87FG:1:1101:4745:5797 1:N:0:ACTGAGCG+CTCTCTAT
CCTACGGGCGGCTGCAGTAGGGAATATTGCACAATGGGGGAAACCCTGATGCAGCAACGCCACGTGTGGGAAGAAGCATTTCGGTGTGTAAACCACTGTCGTGAGGGAATAATGCTTAATTTCGGTTAAGTTGAATGTACCTCGAAAGGAAGCACCGGCAAACTTCGTGCCAGCAGCCGCGGTAATACGAGGGGTGCAAGCGTTGTTCGGAATCACTGGGCGTAAAGGGAGCGCAGGCGGAGATGCAAGCAGTCTGTACAATACCGGGGCCCAACCCCGGACCTGCAGACTGGACTGTTT
+
ACCCC5>)1))8888;;;;<;8;CFGGGEGGGGGGDFGGGGGGGGGGGGGGGEFGGFGGGGCFGFGFGGG8FGGGGGGGGGGGGFCBFGGGGGGEFECCFFFGGGGGGGGGGGGGGGGGGGGGFGGEEFGGGGGGGGGGGGGGGGGGGGGGGGGGGG6@FEGGGGGGGGGGGGGFGGFGGGGFFGGGGGGGEEFGGEGGFGGGFGGFFFFGCFFFGG2FGFGG:E3EC(>DB9>>E1;DDBD3:<FFAD:?:::>AA<CBFFBB>?>6)2/42<DCDF22(02:BF<0>357(:?75.6>
@M02996:162:000000000-B87FG:1:1101:22718:5810 1:N:0:ACTGAGCG+CTCTCTAT
CCTACGGGAGGCAGCAGTGGGGAATATTGGACAATGGGGGAAACCCTGATCCAGCGACGCCGCGTGAGTGAAGAAGTATTTCGGTATGTAAAGCTCTTTAAGCAGGAAAGAAAATGACGGTACCTGCAGAATAAGCCCCGGCTAACTACGTGCCAGCAGCCGCGGTAATACGTAGGGGGCAAGCGTTATCCGGATTTACTGGGTGTAAAGGGAGCGTAGACGGCAATGCAAGTCTGAAGTGAAAGCCCGCGGCTTAACGGCGGGACTGCTTGGGAAACGGCAGGGCTAGAGGGTCGGAGAG
+
-8AACB==510888=;;==;;78@;CC@EDGFCCFCDFDDCEFFGG@EE@EFFA:@@@CFFB@B+>BCCEBEECEF<EF<ABFDBFFG<BEDAFEGFC<EFGFGFFDCFGGFGGBFGGGGGGGGGGGGGGGFFGGGGGGGGG7FGGGGGGFGFGFFGGFFE9@EF:EE:DECAEGEGGDCE<>>E<:C7FGGC>:=AFFF:FG.;:?FFFGGCDFGDFCCFEG3ED+9:FCF)6)9:AF*4?>@<78<D(4521(5A7*4,76913.45-7)4?FFF?(3(<(79:..4,5(4(44@(--2
@M02996:162:000000000-B87FG:1:1101:19176:5831 1:N:0:ACTGAGCG+CTCTCTAT
ACTACGGGTGGCAGCAGTGGGGAATATTGCACAATGGGCGAAAGCCTGATGCAGCGACGCCGCGTGAGTGATGAAGTATTTCGGTATGTAAAGCTCTATCAGCAGGGAAGAAAAATGACGGTACCTGACTAAGAAGCACCGGCGAAATACGTGCCAGCAGCCGCGGTAAGACGGATGGGGCAAGCGTGATCCGGATTGACGGGGGGGAAAGGGAGCGCAGGCGGTACGGCAAGTCTGATGTGAAAGCCCGGGGCTCAACCCCGGGACGGCATTGGAAACGGTCGAACTAGAGGGGCGGAGG
+
68A?C?95>0)=;8=;;==;;78@;@CCEFGEAACCCFFCEEDEGF8EEFFDFA:@@FCFF@>>78CC<E?EE?CE5C<C,EFD4EDF<@A<AF9FF<,:EFFGFGDFFGGFGGGBFGGGGEDFG,CFG5EF?FGGGGGGGGG+CEG7DFG3DGG;C@C<DCEEFG5EG,?ED*=*==,:*78>8D:*:*@2:>E85*;F3>EF59)8B5CGDFF:DB<DD*77/8573.9;?.4*.6*:4:5996?799>DBF(47FC?F)44,43(819()59+/4,(40-72?:().47(4((89(36
@M02996:162:000000000-B87FG:1:1101:13506:5848 1:N:0:ACTGAGCG+CTCTCTAT
GCTACGGGTGGCTGCAGTGGGGGATATTGCACAATGGGGGAAACCCTGATGCAGCGACGCCGCGTGAGTGAAGAAGTATTTCGGTATGTAAAGCTCTATCAGCAGGGAAGAAAATGACGGTACCTGACTAAGAAGCTCCGGCTAAATACGTGCCAGCAGCCGCGGTAATACGTATGGAGCAAGCGTTATCCGGATTTACTGGGTGTAAAGGGAGCGTAGACGGCGAGGCAAGTCTGATGTGAAAGCCATGGGCTCAACCCATGAACTGCATTGGAAACTGGCTGGCTTGAGGGGCGGAGAG
+
-88ACB55:)0=;8=;;==;;8:@,C6CCFGECCCCDFDDEDDFGG<EEEDEFEC@BFEFF>@>+>BCCECFGCDF9E@<,?FC8B4E,@BCCGFGGF,CFGGGFFDDFGGCFGFFGGGGGGGGFGGG9FGGGGGGDFGGGGCGGGFGGGEFGGFFFGCD>9@EGCGGFFGG>C>:CCC:=CA?C:/C*ADGDE5*6CG6:FG5;/AFFAFECDFG73CGFCC9EDGG>FFF)6-9>)826::@A?>?::?F6(8><FG:F)4>DF)86>*.55?C=3)6(8((40((4:71:029EF2(-
@M02996:162:000000000-B87FG:1:1101:26070:5869 1:N:0:ACTGAGCG+CTCTCTAT
CCTACGGGTGGCAGCAGTGAGGAATATTGGTCAATGGCCGAGAGGCTGAACCAGCCAAGTAGCGTGCAGGATGACGGCCCTATGGGTTGTAAACTGCTTTTGTGCGTGATTAAAAGTCTCCACGTGTGGTGATTTGCAGTTAGCGCGCGAATAAGGACCGGCTAATTCCGTGCCAGCAGCCGCGGTAATACGGAAGGTCCTGGTGTTATCCGGATTTATTGGGTTTAAAGGGAGCGTAGGCGGCTGAATAAGCGTGTTGTGAAATCCCGGGGCTCAACCCCGCGTGTGCAGCGCGAA
+
8ABCCF=5>1);==8====;;;;CCFFGGGGGFFFGGGGGGGGGGFGGGGGGGGFGFGGGGGGGGGGGGGGGGGGGGGGGGGGGFGGGGGGGGGGGGGGGGAFFGGGGGGGGGGGGGGGGGGGGGGGGGGGFFGGFFCFGFGGG:EGGGGGD?ADGGGGGGDEECFFFGGGGGFFGFGFGGGBBCDD5BFGFGFCEEGGFGGGFGGEFFFGDD)=9FEGGFGGCGBGFBFGBFFFE93>5512>0BF2*)67823<BGFFFFBABAFB>>362->C?<FFFDFF13884)6.,391)
@M02996:162:000000000-B87FG:1:1101:12802:5893 1:N:0:ACTGAGCG+CTCTCTAT
CCTACGGGCGGCAGCAGTGAGGAATATTGGTCAATGGGCGAGAGCCTGAACCAGCCAAGTAGCGTGAAGGATGACGGCCCTATGGGTTGTAAACTTCTTTTTCCGGGGGATAAAGGGACCCACGTGTGGGTTATTGCAGGTACCCGGGGAATAAGGACCGGCTAATTCCGTGCCAGCAGCCGCGGTAATACGGAAGGTCCGAGCGTTATCCGGATTTATTGGGTTTAAAGGGAGCGTAGGGGGAAATGTAAGGCAGCCGTCAAATCGCGGAGCGCAACTCCGGCCAGAGGTTGAAACTGCG
+
-88?C?=581)88886;<;;;;;66C<,ECCC@D9CCFFCEECEGC8ECFCC@A6CCFFCCEC>8BFFGFFGGF9BFGFG+ABEFG98@?<AEFGFGG<FFGGGCFCDDG7>CFG,@FGGGGGG@F@GGGGGGFCGGGGGGBFFGGG*BEG7EFBC<@:<CC5BF+=FGF?>DBC<CCCCF<55C9>DCFGGD>EE:*:699CF898>)1CCC>)**.*2=@C**.7>49C@4:>E><>*-C;)85962:4B)32:6C>,2><9).32>><9;(>:52(-)0-2,(4(44.(.3.9=4-,3
@M02996:162:000000000-B87FG:1:1101:12785:5897 1:N:0:ACTGAGCG+CTCTCTAT
CCTACGGGCGGCAGCAGTGAGGAATATTGGTCAATGGGCGAGAGCCTGAACCAGCCAAGTAGCGTGAAGGATGACGGCCCGATGGGTTGTAAACTTCTTTTTCCGGGGGATAAAGTGACCCACGTGTGGGGTATTGCAGGTACCCGGGGAATAAGGACCGGCTAATTCCGTGCCAGCAGCCGCGGTAATACGGAAGGGCCGAGCGTTAGCCGGATGTATTGGGTTGAAAGGGAGCGGAGGTGGAAAGGGAAGGCAGCCGGCAAATCGCGGAGCGCAACTCCGTCCAGGGGGGGAGACGGGG
+
-86?C:11)1)8888;;6;;;;;@,;,6CDF9@@CCCDECCC@EFF,E@ECCEAC:@FEC@?6=,?FEFFCFFCC?CCEG7@:?CF9+849<@FEEE9<F9FGGCFDDEC33DDF3EF9FFFGG@FDGGG*@@,37,>BF:CCGGEG7EEG,BFGC:=:<85*BC+<@FF+CCFFF86=**8)0:197:?DFCBGCB*1><<C3:17;)1>E95))*)*29@512)<:)87>132@097C(935)0.(/4()((48(/)(-742).12:3/4(()20(,5)0((4(,(4,(,-4(47(1(1
@M02996:162:000000000-B87FG:1:1101:10147:5916 1:N:0:ACTGAGCG+CTCTCTAT
GCTACGGGTGGCAGCAGTGGGGAATATTGGGCAATGGGCGCAAGCCTGACCCAGCAATGCCGCGTGAAGGAAGAAGGCTTGCGGGTTGTAAACTTCTTTTAAGGGGGACGAGAATGACGGTACCACTTGAATAAGCTCCGGCTAACTACGTGCCAGCAGCCGCGGTAATACGTAGGGAGCAAGCGTTATCCGGATTTACTGGGGGTAAAGGGCGGGGAGGCGGGACAGCAAGTCAGATGGGAAAGCACGAAGCTAAACTTCGGGGCTGCATTGGAAACGGAGGTGCTTGAGGGGTGGAGAG
+
-88?C?95:)0=;8=;;==;;88@;@6,CCFAAC<CCDFC@:BCFC<EDFFEAECFD<CFF@8@+@FCGFDGFCEFGG8C+4@CE@BF??ADEEAFEA,EFGG,<FE@CFG@FGFGGFGGEGGFGGG,EFGGGGGG;DGGGG>CGGFGGGEGGGGCCGC@D9>BF::E@;FF2?;?::CCCFF5E78C5FGGDB:3*;D7:FG):)8@BBGG3>)C)37C<>EDC>E34>0>:A<BA)9*4737<)91D?;52)).9C*)6>02(4(4),*-).9</8(4:593(.)).4:(4(--8::(2
@M02996:162:000000000-B87FG:1:1101:20012:5917 1:N:0:ACTGAGCG+CTCTCTAT
ACTACGGGAGGCAGCAGTGAGGAATATTGGTCAATGGACGGAAGTCTGAACCAGCCATGCCGCGTGAAGGAAGAAGGCCCGATGGGTCGTAAACTTCTTTTGTGGTGGAGCAATAAGTCCTACGTGTAGGGCGATGAGAGTACAACACGAATAAGCATCGGCTAACTCCGTGCCAGCAGCCGCGGTAATACGGAGGAGGCAAGCGTTATCCGGATGTAGGGGGTTTAAAGGGTGCGTAGGCTGGTCTTCAAGGCAGAGGTGAAAGACCCGGGCGCAACCCGGGAACTGCCGTGGATACGGG
+
8886A?==51)888=6;<;;;C@<;@,,CACC<<<@CEF@CC@CC<9CCDC9@AC,@6CF@@7@+8B@FFCC,9@EFCEG7@+?CFEFB:==DF<<F,,C?E:EC,A==FA?F,FGG,CEFFFGAFEGGGGFEF8CFGGGDFAF,@DCCEE8DFC9A,=>8=3>FF,EG>4@CDF<@?9C,9*9>3?C1BCGDEGGF*>><FFAC:)8)1;CDA0/*1+*:8=1*)<7<FDE8?:E(8:>2*.),/0)*.5@0((24CC)2=36)42<>4>>>():7(444B>9>3..)124(--)15<?9
@M02996:162:000000000-B87FG:1:1101:17081:5920 1:N:0:ACTGAGCG+CTCTCTAT
ACTACGGGAGGCTGCAGTGGGGAATATTGCACAATGGGCGCAAGCCTGATGCAGCAACGCCGCGTGAGCGATGAAGGTCTGCGGATCGTAAAGCTCTGTCCTTGAGGACGAAACAAATGACGGTACTCTTGGAGGAAGCCCCGGCTAACTACGGGCAAGAAGCCGCGGGAATACGGAGGGGGCGAGCGTTATCCGGAATGAAGGGGCGGAAAGAGTAGGGAGGGGGGGTGGGAAGCGGAGGGTGAAAGCCCGGGGCTGAACGCCGGGTAGCCTAAGGAACTGCAGGACTAGAGGGCAGGAG
+
88B?CE==)10=;;=;;;=6678@,C6C@EEEDC<CECFC@BBCF@,C@;C,;A9:CFCF@@@@+8?=C>BBBCDEFFF<,E=@CFFF==D@<F5EBF?EFF,AEGCD<FGDEFGFF,EFAFG@B:,77,7DEFDCFCFFFB3@>7@F8,@DC*:@*57,6*>,<:EE*:C*998*====5<5;/7CD1*/*+*2::<5):*+085307:<C98>7:):*8;C/:>//,)9)34<)39577D3@?@F>2,476>>3,/97?)((-3(,8404)))+.,.()0.8(.-(((.6<(-(.4103
@M02996:162:000000000-B87FG:1:1101:17097:5931 1:N:0:ACTGAGCG+CTCTCTAT
ACTACGGGAGGCTGCAGTGGGGAATATTGCACAATGGGCGCAAGCCTGATGCAGCAACGCCGCGTGAGCGATGAAGGTCTTCGGATCGTAAAGCTCTGTCCTTGAGGACGAAACAAATGACGGTACTCTTGGAGGAAGCCCCGGCTAACTACGTGCCAGCAGCCGCGGTAAGACGTAGGGGGCGAGCGTTATCCGGAATGATTGGGCGTAAAGAGTACGTAGGTGGTGTTGTAAGCGTAGGGTGAAAGCCCGGGGCGTAACTCCGGTTAGCCTTACGAACGGCAAGACGGGAGGGCAGGAG
+
88AAC@58)118=;=;;==;;7@@;C99CFGFCA@@CFFB@CECFC<EDFDADECFEGEFCBCB+@FEFCEFEADFFAE99EFEE7FG?EB=AFEFGG5EFD@FDFCEFGGGGGGGG9FGGGG>FGFG9A@FFFGGGGGGGGEGGEGGGAFFG<>DDFDFFCD@FGGGCEG,=CG=CCCDDDDDCGDG75C*<=EGEG3)22+9:C@@)8D=>FFCFAD9@FD:CF2/(.1)6<>693.14>4BBFB6>.8>>>FF(/1::*62:>1(8?F:).9+5(34(79641(2((-,3241>4---
@M02996:162:000000000-B87FG:1:1101:24815:5937 1:N:0:ACTGAGCG+CTCTCTAT
CCTACGGGTGGCAGCAGTGGGGAATATTGCACAATGGGCGAAAGCCTGATGCAGCGACGCCGCGTGAGTGAAGAAGTATTTCGGTATGTAAAGCTCTATCAGCAGGGAAGAAAAATGACGGTACCTGACTAAGAAGCACCGGCTAAATACGTGCCAGCAGCCGCGGTAATACGTATGGTGCAAGCGTTATCCGGATTTACTGGGTGTAAAGGGAGCGCAGGCGGTACGGCAAGTCTGATGTGAAAGCCCGGGGCTCAACCCCGGTACTGCATTGGAAACTGTCGAACTAGAGTGTCGGAGG
+
ABCCCD=551)========;;888CFGFGGGGGGGGGGGFFGGGGGGGGGGGGFFGFGGGGGGGCFGGGGGGFFFGGGGGGGGGGGGGGGGGGGGGGGCFGGGGGGGFGGGGGGGGGGGGGGGGGGGGGGGGGGGGGGGGGGGGGGGGGGGGFFGFFGGGGGGGGEGGGGGGGFGGGGGGGGFFGGDGGFCGGFEEEGGFGFGFFG>AFFGGGFFGGFGCECEGGFGGFFGEFFFFF<?DAC>FAFFFGFFFFFBFFGGFFFF>>BFFFF>A><FC?>?9<BAB<:B?486<6<4)<>06>
@M02996:162:000000000-B87FG:1:1101:5341:5938 1:N:0:ACTGAGCG+CTCTCTAT
CCTACGGGAGGCAGCAGTAGGGAATTTTGCGCAATGGGGGAAACCCTGACGCAGCAACGCCGCGTGATTGATGAAGCCCTTCGGGGTGTAAAGATCTGTCAGTAGGGAAGAACAAATGACTGTACCTACAGAGGAAGCATCGGCTAACTCCGTGCCAGCAGCCGCGGTAATACGGGGGATGCAAGCGTTGTCCGGAATCATTGGGCGTAAAGAGTTCGTAGGTGGTTTGTTAAGTTTGGTGTTAAATGCAGATGCTCAACATCTGTTCGGCATCGGATACTGGCAGACTTGAATGCGGTAG
+
ABCCCE8858)====;====;8;CFFGGGGGGGGGGGGGGGGGGGGGGGGGGGGGGGGGGGGGGFFGGGGGGGGGGGFFGGGGGGGGGGGGGGGGGGGFGGGFGGGGGGGGGGGFGGGGGGGGGGGGGGGGFGGGGGGGGGGGGGGGGGGGGGGGGGGGGGGGGGDGGGGGGGGGGGGCCEGFFGGGGGDGGGFGDEFGFFGGFGGDFFFGGGFFGGFGGFGGGGDGGFFGFFFAFAA;9:F?=:9@AC9>FDFABFGGFFF?>BFFF>><6;:DC@FB?<@???B:<?A8<8AFAD>?91
@M02996:162:000000000-B87FG:1:1101:10577:5956 1:N:0:ACTGAGCG+CTCTCTAT
CCTACGGGTGGCTGCAGTCGAGGATCATTTGCAATGGGCGAAAGCCTGACAAGGCGACGCGGCGTGGAGGATGAAGGCCTGCGGGTTGTAAACTCCTGTCATAGGGGAACAGGCGATCTTACCTAATACGTAAGTGAGTTGAGTGTACCCTAAGAGGAAGGGGCGGCTAACTCGGTGCCAGCAGCCGCGGGAATACAGAGGCCAAGAGCGTTGTTCGGATTGACTGGGCGGAAAGGGCGCGTAGGCGGTCTGGCGTGTCAAGGGTGAAATCTCCGGGCGCAACCCGGAAAGGGCGCTTGAA
+
-88?@?55:)0==8=;;==8886@;C<<,-<C<<CCDDFCEDCEFF<ECFCD6=6@@FCF:=8>8@FEGDEEFEDFFGG<+AFDEB?F+AAEEFGGGF,BF<FFFGEECFGBDFGG7F,7CFG9FGGGGGFGGGEEFGE,@DE7E@DEDG9FGGG@EFD,*/>>FGG8CFD<D5C*BEF9?9AFFCDGGG5E=)<CFGFFFDCF/9>FF@)*100:C65*0*02<9:C6>5>B9BF??B9414>66>>1--)3:B(9*99AF)4.4:>6::))<>D54(43)(41>>;F9:6669()(-,.
@M02996:162:000000000-B87FG:1:1101:21564:5999 1:N:0:ACTGAGCG+CTCTCTAT
ACTACGGGGGGCAGCAGTGGGGAATATTGCACAATGGGCGAAAGCCTGATGCAGCGACGCCGCGTGAGTGAAGAAGTATTTCGGTATGTAAAGCTCTATCAGCAGGGAAGAAAATGACGGTACCTGACTAAGAAGCCCCGGCTAACTACGTGCCAGCAGCCGCGGTAATACGTAGGGGGCAAGCGTTATCCGGATTTACTGGGGGTAAAGGGAGCGCAGACGGTAAACCAAGTCTGAAGTGAAAGCTCGAGGCGCAACTTCGGAATTGCGTTGGAAACTGGAGTACTAGAGTGCAGGAGGG
+
-8A?CA551)18888::<:::>B?BE<DFGGFFDEDFFFCFEEEGGGFFADFFEBCBFEFE>:B+@FE@CCEEBCE3@@F9DFE3@CF@CC=AFDFF;,@FGGGGGGFFGGGFF?FGGGGGGGGGGGG:FGGGGGGCGGGGGGGGGCGEG;EGGGCCGCA@<CEG8CGECCG*<FCEDDEGCF@E><G4AFGD@C=4CDFCGG):1<FFFGECDED7>CD@CCDFFFF?F<;<B2@>>F*5:69AF*8DB?E9(4>FG*46>14-,)490134:FF4()640(.56)6:...:<A<84289
@M02996:162:000000000-B87FG:1:1101:20193:6000 1:N:0:ACTGAGCG+CTCTCTAT
ACTACGGGAGGCAGCAGTAGGGAATATTGCACAATGGGGGAAACCCTGATGCAGCAACGCCACGAGTGGGAAGAAGCATTTCGGTGTGTAAACCACTGGCGGGAGGGAAGAATGCTTAATTTCGGGTAAGTTGAATGTACCTCGAAAGGAAGCACCGGCAAACGGCGTGCCAGCAGCCGCGGGAATACGAGGGGTGCAAGCGTTGGGCGGAAGCACTGGGCGGAAAGGGAGCGCAGGCGGAGATGCAAGCAGGCGGTAAAAGACCGGGGCCCAACCACGGACCGGCAGACGGGGAGGGGTG
+
86A?C>>85:18888;;<=<;8<@,@6,C@F<@<6CACDDCCCF@:,CE<C9CA;;@C@F@@8@+8,9CDACE<EDCE9,,,C@,B,B,:5<CEFG,C,BC+FGBEGDC+?<,CE,,CD,8A<AF+8=CF93@DE,C>DFF,CFCFCEGGGGGG,::C*@89D1*1=*=8CEFCF:B6:517)28;C>F59CDB*2)9:B9>*)2*)08:CE35@*257C:C/9E>DC?F<>>(4599@D97,).*/6:027(7144**65/-42,395()(463/),4((0(((-22414(,(,,77(,(
@M02996:162:000000000-B87FG:1:1101:20210:6003 1:N:0:ACTGAGCG+CTCTCTAT
ACTACGGGAGGCAGCAGTAGGGAATATTGCACAATGGGGGAAACCCTGATGCAGCAACGCCACGTGGGGGAAGAAGCATTTCGGTGTGGAAACCACTGTCGTGAGGGAATAATGCTTAATTTCGGTTAAGTTGAATGTACCGCGAAAGGAAGCACCGGCAAACGGCGTGCCAGCAGCCGCGGGAATACGAGGGGTGCAAGCGTTGTTCGGAATCACTGGGCGGAAAGGGAGCGCAGGCGGAGATGCAAGCAGTCGGTACAATACCGGGGCCCAACCCCGGACCTGCAGACGGGACGGTGTG
+
-88AC?=8581=88=;;==<;8;C6@6CEFFCC<<CCCDDCECFGG8CC,C@AA;CAECC768@:C,7@CCCECAF=FB?,ACC4B8F,?=A=FEFDE9CF<FGCFDEE,C?@FG9@CFAFFFEF+@FGGFCEFG9EEGGF+@FGGEGGGGGGG?FBEDCCCF**@CCECGFGGGFF6?==C)8:7FCFGGGGF2CEGGF:G5<:1)8<>DE*9BF7:CFFE>GG@GFFFG@>B9BB>@D>D905/=<F6<F.2(4->5AA*-5)4>FFFD>2-</<(9BF>;(48:::?(32?B9@((((
@M02996:162:000000000-B87FG:1:1101:21554:6014 1:N:0:ACTGAGCG+CTCTCTAT
CCTACGGGGGGCAGCAGTGGGGAATATTGCACAATGGGCGAAAGCCTGATGCAGCGACGCCGCGTGAGGGAAGAAGGATTTCGGTATGTAAAGCTCTATCAGCAGGGAAGAAAATGACGGTACCTGACTAAGAAGCCCCGGCTAACTACGGGCCAGCAGCCGCGGGAATACGTAGGGGGCAAGCGTTATCCGGATTTACTGGGTGTAAAGGGAGCGCAGACGGTAAACCAAGTCTGAAGTGAAAGCTCGAGGCTCAACGTCGGAAGTGCGTTGGAAACTGGAGGACTAGAGTGCAGGAGGG
+
-86BC>=918)8888::<:::8884B,EEGGGFAEEFC<@@CCCFEDFFEFFFE,>>FEGGED=8>CB,>BFCCEF,@FD9@FD*DFF<EF<;F?FF;,@FEGGCCCCFGGAFG@FGGGGCF:FFGGG9<FEGGGGGGGGG>*AFGGGGG5CEGGCFFGEG7CEG*:E=CFF7CFEEDDEE7:3=/15*<DEDF5C?GG4CGG4:9?7@?GGFFEDDBDG@E=9CE901>D:6AAFDFF*.26=9)*.19654(4<DG*4:<9(,().9(*,,,9<7(690)((-,.,.6<-64-670329
@M02996:162:000000000-B87FG:1:1101:17687:6042 1:N:0:ACTGAGCG+CTCTCTAT
ACTACGGGCGGCTGCAGTCGAGGATCATGGGCAATGGGCGAAAGCCTGACAAGGCGACGCGGCATGGAGGATGAAGGCCTTCGGGTTGTAAACTCCTGTCATAAGGGAACAGGCGAGGGTACCCAATACGTACCTTAGTTGAGGGTACTTTAAGAGGAAGCGACGGCTAACTCGGTGCCAGCAGCCGCGGTAAGACAGAGGTCGCAAGCGTGGTTCGGATTGACGGGGCGTAAAGGGCGCGTAGGGGGCTATGCGTGTCGGAGGGGAAATCTCCGGGGTCAACCCGGAAAGGGAGTCGGAA
+
88A?C?=85118888;;;;8886@,;6<<-CC<@@CDFCCEEDDFF,EAECD,=9==CCFC=@:+:EEFDEFECAEE?FE,EFDD<?F:@BCAFGGGG,DG,FFDFCFFFFD@DGGGGGBFGFFGGGGGGFGGG9,@E,,@DE,>1>F,6,DBFFCCCDEC?EBFGD5>CE+;3A*=>6:<*5A=;DGGG7CC/AEFFGFG*27*C>BF;*110)09;C9.*20*0CC3>)8:?BFFF@941-7?)893(4*46?-4*24;:;>>F9<>4?).)08:(,-.138(4;13(.(-(4-6(-32
@M02996:162:000000000-B87FG:1:1101:23464:6064 1:N:0:ACTGAGCG+CTCTCTAT
ACTACGGGTGGCTGCAGTGAGGAATATTGGTCAATGGGCGAGAGCCTGAACCAGCCATGTCGCGTGGAGGAATAAGGATCTATGGTTCGTAAACTCCTTTTGCGGGGGGATAAAGTGCGGGACGCGTCCCGTTTTGTAGGTACCCCGCGAATAAGCATCGGCTAACTCCGTGCCAGCAGCCGCGGTAATACGGAGGAGGCGAGCGTTATCCGGATTTATTGGGTTTAAAGGGTGCGTAGGCGGCCCCTTAAGGCGGCGGTGAAATTTCCGGGCTCAACCCGGGCACTGCCGTCGAAACGGG
+
-8AACB>5=1)==8=;;==;;;;@CC<EEFC,@<<CCFFCCECCF8@EDGE@FA;CCFDFCCCB7@CCFG@F,CEEEF,CEEEEGAAFFF==DFCFGC<FGFFEEGDGDE<FFGG<CCEGGGEFGEC:FE:22+;:2AFFC9CFCFEGEGGEGGGGG?FEGD*?FF?:E>:CGCGFGGGGGDE@EDDGFFGGGFGGF*<@DGGFGD>;>=:ED>7*26:7@EC9*87C<FGE1:6>0:DD<D;0(.7(0,6B27>>1CC79>3<:446=8CB9-)A*0.37@((-,45.494(3,3)((,2
@M02996:162:000000000-B87FG:1:1101:17703:6064 1:N:0:ACTGAGCG+CTCTCTAT
ACTACGGGCGGCTGCAGTCGAGGATCATTGGCAATGGGCGAAAGCCTGACAAGGCGACGCGGCATGGAGGATGAAGGCCTTCGGGTTGTAAACTCCTGTCATAAGGGAACAGGCGAGGGTACCCAATACGTACCGTAGTTGAGTGTACTTTAAGAGGAAGCGACGGCTAACTCGGGGCCAGCAGCCGCGGTAAGACAGAGGTCGCAAGCGGTGGTCGGATTGACTGGGCGTAAAGGGCGCGTAGGGGGCTAGGCGTGGCGGAGGTGAAATCTCCGGGCCCAACCCGAGAAGGGGGGCCGAA
+
88ACCD=)))18888;;;;88867;;66,-;<<66@ADFEEECCGD8EACDF69:@@@BFF@>:+AFBEEFCEECEB:B5,??CCF:F+ADEFFGGGG,FFAGGEFFDFDB>:6@EGGG7FGFGGGFGGDEFEG*@*B*,@A8,?@DC,,,@DF;<>CFFF8C@FEG*:C8+;*3*=C=/:*;50CG:DG)?;*<C?9CFC00787BEF@)*1))01(11)*2:+9EC:D/5::4=?071,1,02054>(4)324,4*536829,4)406>6).<E>((,3)(8:>((-(((,(((034,-
@M02996:162:000000000-B87FG:1:1101:19073:6072 1:N:0:ACTGAGCG+CTCTCTAT
ACTACGGGAGGCAGCAGTGGGGAGTATTGCACAATGGAGGAAACTCTGATGCAGCAACGCCGCGTGAGTGAAGAAGTATTTCGGTATGTAAAGCTCTAGCGATGGGGAAGAAAATGAAGGTACCCAAGTAAGAAGCCCCGGCTAACGACGTGCCAGCAGCCGCGGGAATACGTAGGGGGCAAGCGTTATCCGGATTTACTGGGTGAAAAGGGAGCGTAGACGGAATGGCAAGTGGGAAGGGAAAACCCTGGGCTGAACCCAGGACTTGCTTTGAAAACGGTTAAGCTAGAGTACTGGAGGG
+
-88AC@8881)=88=;;==;;7878;66CCFFCC<@CEFDEFFGF@<CDCCCAE;CAECCC@@@+8CC<CADFCCF,CA6,AEC,B4E9??<AEAED<,:CFBFCFDDE:F=FFCFGGGGGGFEGFGG?FEFDFG>EDGEGG7CFG6CEE@EGGFCDFF>@9@CF*=E>;EE9CF=CCD>=C>8?::>*CFGCB=*;CCA:DG);*9@F?DCCD>G):7D@CCDCFGF7F=F4))<:?D*4C?F??:1048@2((3<FC1:F:64().=)*).6FC@7(4-036)6)6<<?-54)67838;
@M02996:162:000000000-B87FG:1:1101:4902:6075 1:N:0:ACTGAGCG+CTCTCTAT
CCTACGGGTGGCAGCAGTAGGGAATATTGCACAATGGGGGAAACCCTGATGCAGCAACGCCACGTGTGGGAAGAAGCATTTCGGTGTGTAAACCACTGTCGTGAGGGAATAATGCTTAATTTCGGTTAAGTTGAATGTACCTCGAAAGGAAGCACCGGCAAACTTCGTGCCAGCAGCCGCGGTAATACGAGGGGTGCAAGCGTTGTTCGGAATCACTGGGCGTAAAGGGAGCGCAGGCGGAGATGCAAGCAGTCTGTACAATACCGGGGCCCAACCCCGGACCTGCAGACTGGACTGTTT
+
ACCCCFFF00)=;=8;===<;8;CFGGGGGGGGGGGGGGGGGGGGGGGGGGGGFFGFGGGGCGCCFFFGGGGGGGGGGGGGGGGGFFGGGFGGG?FFGCFGGGGGGGGGGGGGGGGFGGGGGGGGGGGGGGGGGGGGGGGGGGGGGGGGGGGGGGFGEGGEGGGGGGGGGGGGGGGGGGGDDDBGGGGGFGGGFGGFGGFGGGFGGFFDDDEGFFGFCFGFGEGGFGGFFGFFFFF>>FGFDF@<9?AF?BF<?AFFGG4<?A??66>@>GF:?FE3?>FF@>0::??<<3>?FF<FAA>
@M02996:162:000000000-B87FG:1:1101:17732:6116 1:N:0:ACTGAGCG+CTCTCTAT
ACTACGGGTGGCAGCAGTGAGGAATATTGGTCAATGGGCGAGAGCCTGAACCAGCCAAGTAGCGTGAAGGATGACGGCCCGATGGGTTGTAAACTTCTTTTTCCGGGGGATAAAGTGACCCACGTGTGGGTTATTGCAGGTACCCGGTGAATAAGGACCGGCTAAGTCAGTGCCAGCAGCCGCGGTAATACGGAAGGTCCGAGCGTTAACCGGATTGAGTGGGTTGAAAGGGAGCGTAGGGGGAAATGTAAGTCAGCCGTCAAATCGCGGAGCTCAACTCCGGCGAGGGGGTGAAAATGGG
+
-86AA?55=)1=;8=;;==;;@@C6C,@C<@C@<;CCFCBC@@@F<,CEF-,CA;9CFD6@CC@,8CDFGD<E<6@F@CF+@8BCF=,845??F9<FC<EFGFE?CDDCF+=EFG@FDFDAFGE:FDFFE==@,3EDAFFGGGFFEG3@FF,ECCCC@7B:71BF,2>,>25=BFFC8C;A8:882:9:@>F=BEGFC7ACCE5=/.7)9CC<<.**.*21>C1*.?CABFE?B9E4:7D(C20,7*.26>?)6-).*1((7,6.2-,<6)3;()20(-.)<(((,,(44(42(5)/)-),
@M02996:162:000000000-B87FG:1:1101:4073:6127 1:N:0:ACTGAGCG+CTCTCTAT
CCTACGGGTGGCAGCAGTGGGGAATATTGGACAATGGGGGAAACCCTGATCCAGCGACGCCGCGTGAGTGAAGAAGTATTTCGGTATGTAAAGCTCTATCAGCAGGGAAGATAATGACGGTACCTGACTAAGAAGCCCCGGCTAACTACGTGCCAGCAGCCGCGGTAATACGTAGGGGGCAAGCGTTATCCGGATTTACTGGGTGTAAAGGGAGCGTAGACGGCATGGCAAGTCTGATGTGAAAACCCGGGGCTCAACCTCGGGACTGCATTGGAAACTGTCAGGCTAGAGTGCAGGAGGG
+
ACCCCDFA51)====;===;;88BFFGGGG9FGGGGGGEF@FGEGGGGGCGGGGG@F7FFGGGGGGGGEGGGFGGGC?,9B<EFBCFDFCGGFGGFFAG<?FD,BFGDGGB5CEE<;FGCFGGFFFCDE?9,@FB,@DEGD6+>,8@;D:BDFGGDE69@GC5CC*4:=@9=3,4C*=EGE<>>EGGGGGGGGEG=6;C+;<G8CD*9**:CFE37C<D:9CG<*7AD(00<<>6@)2@0)26*9F58C(-<1,8>F67(.039>F240874<:*AF0A9<@><BF:).),6))66<(-19
@M02996:162:000000000-B87FG:1:1101:6696:6135 1:N:0:ACTGAGCG+CTCTCTAT
CCTACGGGTGGCTGCAGTGAGGAATATTGGTCAATGGTCGGAAGACTGAACCAGCCAAGTCGCGTGCAGGAAGACGGTCCTATGGATTGTAAACTGCTTTTGTACGGGAATAAAGTTCGGGACGTGTCCCGATTGGAATGTACCGTAAGAATAAGGGTCGGCTAACTCCGTGCCAGCAGCCGCGGTAATACGGAGGACCCGAGCGTTATCCGGATTTATTGGGTTTAAAGGGTGCGCAGGCGGAGGATTAAGTAGGCGGTGAAATTTTCATGCTAAACCTGAAAACTGCATTTGCAACTGG
+
88CCC>A=@0)==8===;;;;;;CFFGGGGGGGGGGFCEFGEGGCFGGGGGGGFGGGGGGGGGGGGGFGGGGGGFG@CFGGEFGGFEDGGGGGFFFCAEFGGFFGFGGGG?<EFFFGGECEGEFGGGFGFGG+88E9EEGFGGGG8@CFFGGGDFFGGGGGDFEGCFF?CFGGGGFGFGGGDFDGCD4DFGGEFGG4?FBGDEBGGFFFF7CG:><FEDGFFGCEBFCA=>3(((717>D6D()-5)(246?4)))./>30)5<269>4>>AA4*+0(.,4?)..4,4,)).-:))1.5?0
@M02996:162:000000000-B87FG:1:1101:4090:6136 1:N:0:ACTGAGCG+CTCTCTAT
CCTACGGGTGGCAGCAGTGGGGAATATTGGACAATGGGGGAAACCCTGATCCAGCGACGCCGCGTGAGTGAAGAAGTCTTTCGGTATGTAAAGCTCTATCAGCAGGGAAGATAATGACGGTACCTGACTAAGAATCCCCGGCTAACTACATGCCATCAGCCGCGATAATACGTAGGGGGCAAGCGTTATCCGGATTTACTTGTTGTAAAGGGAGCTTAGACGGCATGGCAAGTCTGATGTGACAACCCGGTGCTCAACCCCTGGACTGCATTCGAAACTGTCAGGCTCTAGTGCAGACGGG
+
8ACCC5>5>))==88==<,;688BFFFGDFGGFGGGGC>FCFGEGDFAFCEGE@FCFF@CFEGGGGEGGGGF,CEFF,AFGGE7C8FFFGCE?AFGGGGGFGGGF<F@FCGGFFG,CFCFF=CGG<DCGDD,@F,C=EF:+@CC:DE;D,,,7C?,@E;C>+B***4=C@D5@9:>C*==5C4?5>CDF+@=*0:CFFGF+:++0;+8+;*:;)00*)*:?CEDG7:*8)98:<>FA<?:)2)865@?)(-718<-4653()-((4>6527:)-**036))16).13((.)..5).*((,-
@M02996:162:000000000-B87FG:1:1101:17749:6136 1:N:0:ACTGAGCG+CTCTCTAT
ACTACGGGTGGCAGCAGTGAGGAATATTGGTCAATGGGCGAGAGCCTGAACCAGCCAAGTAGCGTGAAGGATGACGGCCCTATGGGTGGTAAACTTCTTTTTCCGGGGGAAAAAGGGACCCAAGGGTGGGTAATGGCGGGTCCCCGTGGAATACGGACGGGGAAATTCGGGCCAGGAGCCGGGGGAAATACGAAGGGCCGGGGGGTGACCCGGATGTCTTGGGTGAAAGGGGGGGGAAGGGGGAAAGGAAAGGAGCCGGTCAAACGCAGGAGCACAACACCGCCCACGGGGGGGAGCGGAG
+
88CCCB>):)1;=8==;<;;;;;;C@CFEFGGFGCACFGCFEFCFG8EEGEFGA;CEFF,CDE@8BFFGFDFG@@@FEGG<ACEFGF,@8,<?BEFGA<FGCEGBFCB:=+4A,::+=FG:,+,++,8>=+,3@,,8+>7*4:F,>1:>:,,<,:8*/)<*)**49+>*<5*9C*:*****))0:)9*0+*/*0**)*9)))*)2))009*:/)))0)2*1<:C*)<:)7<.(((0((05(9(7154(*,()(,(-2*),(08)38,(04*(,(0*),(-(5((((((-((3((4(0(((-
@M02996:162:000000000-B87FG:1:1101:6677:6140 1:N:0:ACTGAGCG+CTCTCTAT
CCTACGGGTGGCTGCAGTGAGGAATATTGGTCAATGGTCGGAAGACTGAACCAGCCAAGTCGCGTGCAGGAAGACGGTCCTATGGATTGTAAACTGCTTTTGTACGGGAATAAAGTTCGGGACGTGTCCCGATTGGAATGTACCGTAAGAATAAGGGTCGGCTAACTCCGTGCCAGCAGCCGCGGTAATACGGAGGACCCGAGCGTTATCCGGATTTATTGGGTTTAAAGGGTGCGCAGGCGGAGGATTAAGTCAGCGGTGAAATTTTCATGCTCAACATGAAAACTGCCATTGATAATGG
+
88BCC>D9=))========;;;;CFFGGGGGGGGGGFCFFEGGECFGGGGGGGFFFGGGGGGGGGFGGGGFGGGFGGGGGGFGGGGFFGGGGGGGGGCEFFFGGGGGGCFGGGGGGGGGGGGGGGGGGGGGFGGGGGGGGGGGGGGGGGGGGGGGGGGGGGGGGGGGGGGGGGGGGGGGGGD>?C9CGGGGGGFGGFCCEGC:>GDFEACGGGAAG4CGGFGGDGDGGFFGFF?6@>>EGFGB84;58>>FF24AA0EGFFFF<BAA>FB7<A6=G@B??BFAAA??<?04AF>420).6<
@M02996:162:000000000-B87FG:1:1101:8344:6179 1:N:0:ACTGAGCG+CTCTCTAT
CCTACGGGTGGCAGCAGTAGGGAATTTTGCGCAATGGGGGAAACCCTGACGCAGCAACGCCGCGTGACCGATGAAGCCCTTCGGGGTGTAAAGGTCTGTCAGTGGGGACGAAAGAATGACGGTACCCACAGAGGAAGCACCGGCTAACTCCGTGCCAGCAGCCGCGGTAATACGGAGGGTGCAAGCGTTGTCCGGAATCATTGGGCGTAAAGCGTTCGTAGGCGGCATATCAAGGATGGTGTTAAAGGCAGATGTCCAACATCTGAAGGGCACTGGATACTGGTCAGCTGTGATGCGGTGG
+
8ACCC>@980)==886==;<;8;;FCFFGGGE+@CFFGGGEGFGGGGGGGGGGFFCCFGGGFFEGCGFCFEGGFFGEFFGGGGGGG:C=FF?EBFAFG<FGEEFGFE+6FGGGGGGGGFCEG:CFGGGGED<EFGFC87DFEE@CEGG,DFG*@EGFGGGEF::<:CE5CCFGGC>5=E=ED):<<*1>E<GF@E*.77=FGD;=*08B5C9*).9*,9>@EFCE>:),/2@><))).506137<@?AC:1534))-3C?(08A)).5)-*(,.92)).)69)))483A..(---)790(-
@M02996:162:000000000-B87FG:1:1101:21593:6182 1:N:0:ACTGAGCG+CTCTCTAT
ACTACGGGGGGCAGCAGTGAGGAATATTGGTCAATGGCCGAGAGGCTGAACCAGCCAAGTAGCGTGAAGGATGACGGCCCTATGGGTTGTAAACTTCTTTTGTTAGGGAATAAAGTGAGGGACGTGTCCCTTTTTGTATGTACCTTTCGAATAAGCATCGGCTAATTCCGTGCCAGCAGCCGCGGTAATACGGAAGATGCGAGCGTTATCCGGATTTATTGGGTTTAAAGGGAGCGTAGGCGGGCGGTTAAGTCAGCGGTCAAATGTCGGTGCCCAACATCGGCCTGCCGTTGATACGGGG
+
68ABC?===5)8888::<:::::CCEFGFGFFGF<AEFFBEEEEFGFFGGFGGEBDEGFBEDFC>CFGGGFEDFD:FGGGFGCCFGF<@FFFGGGGGC,@FFDAFGFCCF@CFGG@FGGGGGGGGGGGGGGD<:EB=BBFCFGG,BFGGGGGGGGGC@DEDD8EGCFGGC8EGGGGGGFG5<>>DDDGGGGGGFGEF7FFDGE>CC3>.4>E57)*2:7>=EF9*)<:<FGFFFFFFFFG7C9)4)81/3AF.6<AFGG46B464<4<F9)-74?E)8:(4><>F(4?09,-43)691347
@M02996:162:000000000-B87FG:1:1101:8360:6190 1:N:0:ACTGAGCG+CTCTCTAT
CCTACGGGTGGCAGCAGTAGGGAATTTTGCGCAATGGGGGAAACCCTGACGCAGCAACGCCGCGTGACCGATGAAGCCCTTCGGGGTGTAAAGGTCTGTCAGTGGGGACGAAAGAATGACGGTACCCACAGAGGAAGCACCGGCTAACTCCGGGCCAGCAGCCGCGGTAATACGGAGGGGGCAAGCGTTGTCCGGAATCATTGGGCGTAAAGCGTTCGTAGGCGGCATATCAAGTCTGGTGTTAAAGGCAGATGCTCAACATCTGTAGGGCACTGGATACTGGTAAGCTGGAATGCGGAAG
+
88BCCDA5=))========<;8;CFEFGGGGGGGGGGGGGGGGGGGGGGGGGGFFGGGGGGGGGGFEGGGGGGGGGGGGGGGGGGDCF@FFEEGGGGGCFFGGGGGGGEGGGEEGGGF=FCD@FGGGGG@FCFGFE8@EGGGGGEEEGBDF@*<CE8C5CEGGCCE*/7BEFGGGDGEG*>CB:CCC7DCDG9@GGFGGFGGGFG5:57>FGFF;G:?G9>G+CC)*)46:@)35BAA?:4C866*9754<:)--)6C43)74))64:96C::1@C:<)))9,-)-52)54:725)80(,-
@M02996:162:000000000-B87FG:1:1101:8345:6200 1:N:0:ACTGAGCG+CTCTCTAT
CCTACGGGTGGCAGCAGTAGGGAATTTTGCGCAATGGGGGAAACCCTGACGCAGCAACGCCGCGTGACCGATGAAGCCCTTCGGGGTGTAAAGGTCTGTCAGTGGGGACGAAAGAATGACGGTACCCACAGAGGAAGCACCGGCTAACTCCGTGCCAGCAGCCGCGGTAATACGGAGGGTGCAAGCGTTGTCCGGAATCATTGGGCGTAAAGCGTTCGTAGGCGGCATAGCAAGTCTGGTGTTAAAGGCAGATGCCCAACATCTGTAGGGCACTGGATACTGGTAAGCTGGAATGCGGTAG
+
8ACCC>D=@80=;=====;<;8CEFFGGGGGGGGCGFGGGEGFGGGFGGGGGGGGGGGGGFCCFCEGG<FGCFFFGGGGGGGGGGG:FFCFFFGGGGGGGGGFFGGGFGGGGGGGG9FFGGFEGGFFGGFEGGGGGGGGGFECF7CCGEFGGFFGGGDGGDCBEGGGDE@9FCCEGGGE*=DF+:<C*>CGGGFGGFGGFG7CFC:D5;BFGGFFGDFGGFGGGGFGGF4<?686@):7:.14*)19>G?BF<92)(<*(3)3)6))6=(*-2,765).:)/5<:-44).4.82:<;9,(,
@M02996:162:000000000-B87FG:1:1101:22123:6201 1:N:0:ACTGAGCG+CTCTCTAT
CCTACGGGGGGCAGCAGTGAGGAATATTGGTCAATGGGCGCAAGCCTGAACCAGCCATGCCGCGTGAAGGAATAAGGCCCTATGGGTTGTAAACTTCTTTTGTGGCGGAGCAATAAGGCGCACGTGTGCGCTGATGAGAGTACGTCACGAATAAGCATCGGCTAACTCCGTGCCAGCAGCCGCGGTAATACGGAGGATGCGAGCGTTATCCGGATTTATTGGGTTTAAAGGGGGCGTAGGCTGGTCTTCAAGTCAGAGGGGAAATACCCGGGCTCAACCCGGGACAGGCCATGGATACGGG
+
88ABCB>=8018888::<:::::CCEEFFFBECDFFFGFC>BCEGGFFGGFGCFBBEFDFECFC8@FFGFFF>DFFGGGGDFGGFF>@@CCFGGGGGGCCFGFGD<BCCGGFG,CGGGGGGGGGFGGGGGG7CFBFGGFGGFGG2=EGGGE5CFCC:008>D*?GGEGGD;CDGGGGGFGF<5:DDDGFFGGD>EGE4D@DGEFG<BF)9CGD>55*-*:=CF5:)A::FFF(79E;;DDF24),/*6C<AF):<A2?<(47:?9><B04DFF(8@4:0:0749(((4--(.)43)9:<BB
@M02996:162:000000000-B87FG:1:1101:5908:6210 1:N:0:ACTGAGCG+CTCTCTAT
CCTACGGGTGGCTGCAGTCGAGGATCATTTGCAATGGGCGAAAGCCTGACAATGCGACGCTGCGTGGAGGATGAAGGCCTTCGGGTTGTAAACTCCTGTCATAAGGGAACAGGCGATCCGACCTAATACGTCGGAGAGTTGAGTGTACTTTAAGAGGAAGCGACGGCTAACTCTGTGCCAGCAGCCGCGGTAATACAGAGGTCGCAAGCGTTGTTCGGATTTACTGGGCGTAAAGGGCGCGTAGGCGGCGAGGCGTGTCAAGTGTGAAATCTCCGGGCTCAACCCGGAAAGTGCGCTTGAA
+
8ACCCDF=>))====;===8888@EFFGGGGGGGGGGGGGGGGGGGGGGGGGGGGGFGGGGGGGFGGGGGGGGFGGFGGGGGGGGGGGGGGGGGGGGGGGGGFGGGGGGGGGEGFGGGGGGGGGGGGGGFGGGGEGCEGGGGGGGGGGGGGGFGGGGGGGGGGGGGDGGGGGGGGGGGGGGGFFGGGGGDGGGFGGFGFFGDGFGG>EFFGGGFFGG>DDEG:CFB<F?DDFF:>F:BDD9C>@0@FFGFFE(7><97CDAF<BFA<DBAG>>DE?7>0<DFFFFF13(4<>FF>>56?F0
@M02996:162:000000000-B87FG:1:1101:16120:6241 1:N:0:ACTGAGCG+CTCTCTAT
CCTACGGGGGGCTGCAGTGAGGAATATTGGTCAATGGGCGGAAGACTGAACCAGCCAAGTCGCGTGCAGGAAGACGGTCCTATGGATTGTAAACTGCTTTTGTACGGGAATAAAGTGCGGGACGTGTCCCGATTGGAATGTACCGTAAGAATAAGGGTCGGCTAACTCCGTGCCAGCAGCCGCGGTAATACGGAGGACCCGAGCGTTATCCGGATGGATCGGGGTTAAAGGGGGGGCAGGCGGAGGAGTAAGGCAGCGGTGAAATGTGCAGGCGCAACATGAAAACGGCAATGGATACGGG
+
88@CCA>915)8888:::9:::9C:E??EFAEDCEDF4BBCFEEAF9EFGFFDEB>DGG,C>@B8>BCFFEAEF<>F+@F,D,>CC>,@@FFGGFCCB,,@E@FCG@@>F@3DFGF,?CGEGGG<FGFGFG<84=EGG9FCGGFF:EEGGF+AF?CC2CC>91A<FCGG>*:C>CFGG6:A7<:=/9D*<FFC7=CB>D7<CCB8100)*2A785)*.207;=)1)::AFF<(4(.(4>D>D1)457(*.6=):7?6E<-7FBA2)))1:*49(0:7;143=4>28(,4(-.5436*4:16
@M02996:162:000000000-B87FG:1:1101:3818:6243 1:N:0:ACTGAGCG+CTCTCTAT
CCTACGGGGGGCAGCAGTGAGGAATATTGGTCAATGGTCGGAACTCTGACCCAGCCATGCCGCGTGAGTGAGAAGGTTTTCGAATTGTAAAGCTCTTTCGGGTGTGAAGATGATGACGGTAGCACCAGAAGAAGCCCCGGCAAACTTCGTGCCAGCAGCCGCGGTAATACGAAGGGGGCGAGCGTTGTTCGGAATTACTGGGCGTAAAGGGTGTGTAGGCGGTTGTATAAGATAGTGGTGAAATGCCAGAGCTCAACTTTGGAATTGCCATTATGACTGTGCGGCTAGAGTGATGTAGAGG
+
8ACCCBA551)8888::<:::::CFFGGFGGGFGGGGGGGGGGGGGGGGGGGGGGGGGGGGGGGGGGGGGGGGGGGGFGGGEFFGGGGGGGGFGGFGGGCCEGEGEGGGGGGGFGGGFFGGCFFGGGG@GBFFCGGGGGGGGGGGGGGDG*BFFGFGGGGGDGCE5EFFGGGF5*:8=EEEGFFG3>DGGGGG>FGFGF*74A@EGEFF4DGDDEGF)0C>EGGGFG=>8742<AF)37/6>A?)8@?C?0?B27<BFG>B9:9)429?ACA<B=FFA2A<F?(4262344<62269)))4
@M02996:162:000000000-B87FG:1:1101:8261:6252 1:N:0:ACTGAGCG+CTCTCTAT
CCTACGGGCGGCAGCAGTGAGGAATATTGGTCAATGGGCGGAAGCCTGAACCAGCCAAGTCGCGTGAAGGATGAAGGTATTATGTATTGTAAACTTCTTTAGACGTAGAGAAATAAGAGGCTCGTGAGCCTTGATGCTAGTATACGTAGAATAAGGATCGGCTAACTCCGTGCCAGCAGCCGCGGTAATACGGAGGATCCGAGCGTTATCCGGATTTATTGGGTTTAAAGGGTGCGAAGGCGGTCTTTCAAGTCAGTGGTTAAATCGTGAGGCTCAACCTCATAGCGCCATGGATACTGGG
+
8ACCC>@)1))8888;;<;;;;;;CFFFGGGGGGGGGGGGGGGGGGGGFFFFEEFFFGGGGGCEFFGGGGGGGFGGGFAEFGGGFDFF9FFFFFFGGGGGGGGFGFCFCFFFGGG9EFGFGFGGGGGC=FGCGGFAFFGGGF9<@DGGGGGG9C9D?D?FEGGGGGGGG7:ED*,4DE>CGCEDE/)*=C+BCBEDECD)C*=>ED>EFFGGGF>*04*26<*1*8C>9FC:?<0>(-7/4C;)->=4*..8.))).<7:(944:4?:)(/868;F*844(05)).44161)())6466,.
@M02996:162:000000000-B87FG:1:1101:20413:6255 1:N:0:ACTGAGCG+CTCTCTAT
CCTACGGGGGGCAGCAGAGGGGAATATTGGGCAATGGGCGCAAGCCTGACCCAGCAACGCCGCGTGAAGGAAGAAGGCTTGCGGGTTGTAAACTTCTTTTGACAGGGAAGAGCAGAAGACTGTACCTGTCGAATAAGCCACGGCTAACTACGGGCCAGCAGCCGCGGTAATACGTAGGGGGCAAGCGGTGTCCGGATGTACTGGGGGTAAAGGGCGTGTAGCCGGGTCGGGAAGTCAGATGGGAAAGCCACGGGCCCAACTCGTGAACGGCATTGGAAACTGCGGAGCGTGAGTATCGGAG
+
888A=:8580)8888:::::888?4E9BACFFCFADDFFE>CECFFAEFGFFGABBDFCFC>8=+8@CGGFGEDCCCF>,*@FCD>CF>CEFGGFGGC9FFGGGCFGDFGGGFGGGGGGGGG2FFFGGFGGGGCFGGGGGGGGG*AGG+<AG*?CCEGGGFFGGEEG:CC<FFG9?FE::CCD@EFD)9C*C9@EG>509>*<@D)7)7?:CD>>D79/>F<CDGF/94B)<>?0*6A@76*.8:>)404:@BF9(,C5<(*4(.5<A)4/3(-*0/.<0)9<(493(((-(4-54*,2,,
@M02996:162:000000000-B87FG:1:1101:16129:6257 1:N:0:ACTGAGCG+CTCTCTAT
ACTACGGGGGGCTGCAGTGAGGAATATTGGTCAATGGGCGGAAGACTGAACCAGCCAAGTCGCGTGCAGGAAGACGGTCCTATGGATTGTAAACTGCTTTTGTACGGGAATAAAGTTCGGGACGTGTCCCGAGTGGAATGTACCGTAAGAATAAGGGTCGGCTAACTCCGTGCCAGCAGCCGCGGTAATACGGAGGACCCGAGCGTTATCCGGATGTAGCGGGTGTAAAGGGTGCGCAGGCGGAGGATGAAGGCAGCGGTGAAATTTCCAGGCCCAACAGGAAAACTGCCATGGAAACGGG
+
-88=@?058518888::::::::C:E,CCCCFCEB?C,B>CEDEFF9ADFFFFA::>FDCE>@>8@FFGGDGGFFCF@FG<C<>CF@,87@AEGDGGF,@FF@FFGCD<><DGGG<;FFGGGGGBFGGGGGF*<CFGG+?BFGFG1CEFGG9CGCCC27C85*;EG9FFE;FGGGGGGFFF<>:C19C7CFGDDEE@CGFDDED81.8)1CED>))26*288C1*)<><F:>.4(79>713>6)48..*549(,46(:<(4;<>:).)*)*.8(087?0(.<:>:().4:068?:)9423:
@M02996:162:000000000-B87FG:1:1101:8268:6270 1:N:0:ACTGAGCG+CTCTCTAT
CCTACGGGCGGCAGCAGTGAGGAATATTGGTCAATGGGCGGAAGCCTGAACCAGCCAAGTCGCGTGAAGGATGAAGGTATTATGTATTGTAAACTTCTTTAGACGTAGAGAAATAAGAGGCTCGTGAGCCTTGATGCTAGTATACGTAGAATAAGGATCGGCTAACTCCGTGCCAGCAGCCGCGGTAATACGGAGGATCCGAGCGTTATCCGGATTTATTGGGTTTAAAGGGTGCGCAGGCGGGCTTTTAAGTCAGTGGTTAAATCGTGAGGCTCAACCTCATCACGCCATTGATACGGGG
+
8ACCCAA580)8888;;<;;;;;CEFGGGGGGGGGGGGGGGGGGGGGGGGGGGGGGGGGGGGGGFGGGGGGGGGGGGGFGGGGGFGGGGGGGGGGGGGGGGGEGGGGFEGGGGGGGGGGGGGGGGGGGGGGGGGGGGGGGGGGGGGGGGGGGGGGGGFGGGGGGGGGGGGGGGGGGGDGGGGFFDGGGGGGGGFGGFGGFGDGBEGFFFFGGGFFGDAGF@FGGC@GG<FGFFFFFFFB9-10)-8@>=BFF5>)<AFF>6FA4):?35,*314><?18:39:AF?F<?6:4-.-:*(341
@M02996:162:000000000-B87FG:1:1101:23209:6282 1:N:0:ACTGAGCG+CTCTCTAT
CCTACGGGGGGCAGCAGTGGGGAATATTGCACAATGGGGGAAACCCTGATGCAGCGACGCCGCGTGGAGGAAGAAGGTCTTCGGATTGTAAACTCCTGTTGTTGAGGACGATAATGACGGTACTCAACAAGGAAGCCACGGCTAACTACGTGCCAGCAGCCGCGGTAAAACGTAGGTGGCAAGCGTTGTCCGGAATTACTGGGTGGAAAGGGAGCGCAGGCGGGATGACAAGTGGGAAGGGAAAACTAGGGGCTCAACCCAGAGCCTGCTTTCAAAACTGTAATGCTGGAGTAGTGCAGAG
+
88ACCA:551)8888::<:::88?:FAFFGGGGGFDDGGDGGFGGGGEFGGGGEB@CFEGCCFC+>CEEDEGGGGFFFFFEFFEG>>FF@FEGDDGFF>FGF<C9CBCFEG*CFFFGGGGFGG,?FFFGGGGGGGGGFGGGGGGGGFFGGCGGGGGGGFFGDEGG=EGGGGG7CCE+<CGGDFFG9CD9FDEEFG;6F7*:CF.?)8?FFCCDDDDD9D95CDCE5=FAF*<4)47:BD*4C?F:@?A*4:@7(44?FFB?5467?(454044<=FF?,65*.))-4)422.456316563
@M02996:162:000000000-B87FG:1:1101:17541:6291 1:N:0:ACTGAGCG+CTCTCTAT
ACTACGGGAGGCAGCAGTGAGGAATATTGGTCAATGGGCGAGAGCCTGAACCAGCCATGTCGCGTGGAGGAAGAAGGATCTATGGTTCGTAAACTCCTTTTGCGGGGGGATAAAGTGCGGGACGCGTCCCGTATTGCAGGTACCCCGCGAATAAGCATCGGCTAACTCCGTGCCAGCAGCCGCGGTAATACGGAGGATGCGAGCGTTATCCGGATTTATGGGGTTTAAAGGGTGCGTAGGCGGCCCCTTAAGGCGGCGGGGAAATTGCCGGGCGCAACCCGGGCACGGCCGTGGAAACGGG
+
888C@BA=)0)===8=====;;C@,C,,CCC@@@6CCDFCFC@CFC<EDFFFFECC@CC@CCC@+8C@FDCE,@=EFFAF,A,CECFFCFFCFGFGGC,EEGGGDGGDDC1<CFG,CCFGGGGGGGGGGGG;C@<EGGGGFGGGFGG8EGG>EGDCC76:8>:??F:FGE*:DGGFGE7CC<75C9CG7E>FD>EGF*9:79EBE1.<)/:E<<0/*.**9:C9*)<769FE:B0)425><>3.307(*4<?)49B9ED(4322).)-97DFF05*0246>D122<(-4794(242??26:
@M02996:162:000000000-B87FG:1:1101:25947:6350 1:N:0:ACTGAGCG+CTCTCTAT
CCTACGGGTGGCAGCAGTAGGGAATATTGCACAATGGGGGAAACCCTGATGCAGCGACGCCGCGTGAGTGATGAAGTATTTCGGTATGTAAAGCTCTATCAGCAGGGAAGATAATGACGGTACCTGACTAAGAAGCCCCGGCTAACTACGTGCCAGCAGCCGCGGTAATACGTAGGGGGCAAGCGTTATCCGGATTTACTGGGTGTAAAGGGAGTGTAGGTGGTTTGGCAAGCCAGATGTGAAAGCCCGGGGCTCAACCCCGCGGACGGCATTTGGGACTGTGAAACTTGAGTGCAGGAGA
+
8ACCCB:5@1)=;=====;<;8;;EFGGGGGGGGGGGGGGGGGFGGGGGGGGGFFGGGGGGGGGFGFGFGGFFGGGFBFGGGGGF4DGGGGG9FGGGEFGC<FEGGGFGGGGGGFGGEGGGFFFGCFEGGFGGGGGGGGEEGCCFGGGG>EFFGGFGGGGGGG7F*1?FGGGGGG>EDGG5?FFC185F:CBE>5EAGCAFFGFGDFAFFFDC@)9*):CFGGG*57326=)4<:>7<FC5:)04@>?G9352,-8<6F::>92;9>()49(56*@)4118F)65<A6))).-5.473,-(
@M02996:162:000000000-B87FG:1:1101:21024:6402 1:N:0:ACTGAGCG+CTCTCTAT
CCTACGGGTGGCAGCAGCTAAGAATATTCCGCAATGGACGAAAGTCTGACGGAGCGACGCCGCGGGGATGATGAAGGTCGGAAGATTGTAAAATCCTTTTATAACTGAGGAATAAGTCTGTAGAGAGAAACGCCGGATGGTGACTGTAGGTTATGAATAAGCAACGGCTAATTACGTGCCAGCAGCCGCGGTAACACGTAAGTTGCGAGCGTGGTTCGGAATGATTGGGCGTAAAGGGCATGTAGGCGGGTTGGCAAGCTGGGTGTGAAAGTCCGGAGCTCAACGCCGGAACTGCGTTGAG
+
88ACCA5)=))=;=8;;=;;<;;;CFFGGFGF:@FGGCFECCCFGCFE9EEGGF@FFCF:FCFE+@B:8?F,CEFGCGEFGCBBF9,C5<A<AFF<,C,CB,FBF<AFDFD<,>BF9=,:,,8,7>><:FDF8FE>BECGFEFGGFGCCCGGGGGGFGDCF2DF<EGGD8C,+?;=,==7:78AC*;88CD*3:CFFDG?7*<*:*8)7)9CCE59C457>>AF+=A<<:<.4:B?><5>?FB6<F64D(4B9B?<>F*,)0(.2;19FF*)6678)1((.6<<01,-((,,.))-)(-(.
@M02996:162:000000000-B87FG:1:1101:21641:6434 1:N:0:ACTGAGCG+CTCTCTAT
CCTACGGGCGGCAGCAGCTAAGAATATTCCGCAATGGACGAAAGTCTGACGGAGCGACGCCGCGTGAACGATGAAGGTCGGACGATTGTAAAGTTCTTTTATAACTTAGGAATAAGTACTTTGAGAGAAACGGAGTATGGTGACTGTAGGTTATGAATAAGCAACGGCTAAGTACGTGCCAGCAGCCGCGGGAACACGTAAGTTGCGAGCGTTGTTCGGATTTATTGGGTGGAAAGGACGTGTAGGCGGTTCTGTAAGCTTGGTGTGAAAGGCGGGGGCTCAACTCCCGAATTGCGGTGAG
+
88BCC>5)00)8888;;;;;<;;CEGGGGGGEGEGGGGGGGGGGGGGGGGGGGFFGFGGGGGGGFGEGGGGGGGGGGGGGGG+@FF=D<FGFFGGGGGGGGGGGGGGGGGGFFGGGGGGGGGF3@=8@FFDC6:CGGGGDGGGGC9FFFFGGGGG7DFDCFGG?FCEGGGG6=;54=?CCF<?FGGGGGC<*3>FGFGGFGGGFGGEFFFDGGFFGG?GGFGDCFFFD?FD>02A>?0)789:F<*9>GFBB29A)-<*<<??B?2?<6:7614>C)4((3F)3:72,,42,8).(047(,
@M02996:162:000000000-B87FG:1:1101:14626:6436 1:N:0:ACTGAGCG+CTCTCTAT
CCTACGGGTGGCAGCAGTGAGGAATATTGGTCAATGGTCGGAAGACTGAACCAGCCAAGTCGCGTGCAGGAAGACGGTCCTATGGATTGTAAACTGCTTTTGTACGGGAATAAAGTGAGGTACGTGTCCCTTTTGGAATGTACCGTAAGAATAAGGGTCGGCTAACTCCGTGCCAGCAGCCGCGGTAATACGGAGGACCCGAGCGTTATCCGGATGTATTGGGGTTAAAGGGTGCGCAGGCGGAGGATTAAGGCAGCGGTGAAATTTGCAGGCGCAACATTAAAACGGCCATTGAGACGGG
+
8ACCCD:551)====;===;;;;CFFGGGGGGGGGGGGGGEDGG<FGGGGGGGGGGGFGGGFGGGGGFGGG@FFGGECFGGGAFGF?AAFFFGGGGGGCFGFFGEFGGEEFFGGGGFC9<9CFEGGGFGFFFGGFE,EFFGGGG@F6=EEGGGGGGGGGGGGGEGDGGGG@FGGGGGGFGGCDFGGGG7CFGGFEGFGFAD?EFGGFEFCD=5):)01;F+?F/28CC)@CB486<;>E39<;),5)5C?DF)21:?G:?1>?AFDD)*.*47-0:59(4)*-.))-31((..)).>>016
@M02996:162:000000000-B87FG:1:1101:23682:6451 1:N:0:ACTGAGCG+CTCTCTAT
CCTACGGGTGGCTGCAGTGAGGAATATTGGTCAATGGGCGAGAGCCTGAACCAGCCATGTCGCGTGGAGGAATAAGGATCTATGGTTCGTAAACTCCTTTTGCGGGGGGATAAAGTGCGGGACGCGTCCCGTATTGCAGGTACCCCGCGAATAAGCATCGGCTAACTCCGTGCCAGCAGCCGCGGTAATACGGAGGATGCGAGCGTTATCCGGATTTATTGGGTTTAAAGGGTGCGTAGGCGGCCCCTTAAGTCGGCGGTGAAATTTCCGGGCTCAACCCGGTCACTGCCGTCGAAACTGG
+
88BCCA===1)========;;;;CFFGGGGGGGGGGGGGGGGGGGGGGGGGGGGGGGGGGGGGGFGGGGGGGGGGGGGGGGGGGGGGGGGGGGGGGGGGGGGGGGGGGGGGGGGGGGGGGGGGGGGGGGGGGGGGGGGFGGGGGGGGGGGGGGGGGGGGGGGGGGGGGGGGGGGGGGGGGGGFFGGGGGGGGGFGGFGGFGGGFGGFFFFGGGFFCF<GGFGGGGDGGFFGFF??F?BBG?DF>;BFFGFFFFF?FBGGF>FFFFFAAFBGFF;FCF?0:9D06:7<<?B9(411833)63
@M02996:162:000000000-B87FG:1:1101:27124:6451 1:N:0:ACTGAGCG+CTCTCTAT
CCTACGGGGTGCAGCAGTGGGGAATCTTCCGCAATGGGCGAAAGCCTGACGGAGCAATGCCGCGTGAGTGATGAAGTTCTTCGGAACGTAAAACTCTTTTGTTTGTGACGAACGGGCATCCCATCAACAACAGGATGCAGTGACGGTAGCAAACGAATAAGCCACGGCTAACTACGTGCCAGCAGCCGCGGTAATACGTAGGTGGCGAGCGTTGTCCGGAATTATTGGGCGTAAAGCGCATGTAGGCGGTTCCTTAAGTCTGGAGTGAAAATGCGGGGCTCAAACCCGTATGGCTCTTGAG
+
8ABCCA@5=)0========;;88BFGGGGGGGGDGGGGCFFCEGGGGGFGGGGFGGGGGGGGGGGGEGGGGGGFGGGGGGGGGGGGGGGGGGGGGGGGGGGFGGGGGGGGGGGGCCGDGFGGGGGGDFFGFCFFGGGGGGFFFFGGGGGGGCFCGEEGGGGGGGGGGGGGGGGGG>FCF>FFFFGGGGGEGGEDGGFGGFGGGFGGFD>DDG37>>F:C<>GFGGFGG0@DF>BFFF>EC:GA@A46>3;BF:FF9<+:4AF:2:?FFF>C4AABE>F;1<62).-,(-4(87:,86))-,
@M02996:162:000000000-B87FG:1:1101:27141:6457 1:N:0:ACTGAGCG+CTCTCTAT
CCTACGGGGGGCAGCAGTGGGGAATCTTCCGCAATGGGCGAAAGCCTGACGGAGCAATGCCGCGTGAGTGATGAAGTTCTTCGGAACGTCAAACTCTTTTGTTTGTGACGAACTGGCATCCCCTCAACCACAGGTTGCAGTGACGGTAGCAAACGAATCAGCCACGGCTAACTACGTGCCCGCCGCCGCGGTAATACGTAGGTCGCGAGCGTTGTCCGGTATTATTGGGCGTAAAGCGCGTGTAGGCGGTTCCCTGCGTTCTAAGTGCAAATTCCGGCCTCACCCCCGTCTGGCTCTTGGT
+
68BCCD9)0:08+88::<44:88BFGGFFF+F>>CBCFGE7>FGFGFDEF-@3FC+:?F,BFGGG7:<FCEC<,33FFFGG9+@*@@EF*@FGGG:;FFGFGF7?FFDFGG7E,<CF@BEGC*<@*5<<<F*A:+?489A>++C7*C7CFG48*8:8=*3<9*;C*5=*2+30+<5*0*:CGB7?3C39*)22)339/**1*<*?9)83<)>C7@F*()1)1<*A?<7(5C7(-(169D),)-))*613,-50)-)(**((0).)--)*.7)-)*2)(242@30.(,((,,(()8)).)).
@M02996:162:000000000-B87FG:1:1101:21643:6458 1:N:0:ACTGAGCG+CTCTCTAT
CCTACGCGCGGCAGCAGCTAAGAATATTCCGCAATGGACGAAAGTCTGACGGAGCGACGCCGCGTGAACGATGAAGGTCGGAAGATTGTAAAGTTCTTTTATAACTTAGGAATAAGTACTTTGAGAGAAACGGAGTATGGTGACTGTAGGTTATGAATAAGCAACGGCTAATTACGTGCCAGCAGCCGCGGTAACACGTAAGTTGCGAGCGTTGTTCGGATTTATTGGGTTTAAAGGACGTGTAGGCGGTTCTGTAATCTTGGTGTGAAAGGCGGGAGCTCAACTCCCGAATTGCGTTGAG
+
88BCCB))01)8888;;;;;<;;EFGGGGGGGGGGGGGGGGGGGGGGGGGGGGCFFFGGGGGEGFGGGGGGGGGGGGGGEGG+FFFGGGCFGGGGGGGGGGGFEGGGGGGGGGGFGGGGGGGF,+@3FFGGGDFEGGGGFFAFFGGGGGCGGGGGGFFGFFCEFGCEEGGGGGEGGGGGGGGFFGGG:D:DCC>GGFGDAFFGACF35)5>=DDF<F19*7;?7C9C4?FC@F2<?),0>:5:547?0C>BDADF>2+2:<*57<??9FA7:0(7:)4,(39>FFFF?0?3(42<6546,,
@M02996:162:000000000-B87FG:1:1101:27978:6461 1:N:0:ACTGAGCG+CTCTCTAT
CCTACGGGTGGCTGCAGTGGGGGATATTGGACAATGGGGGAAACCCTGATCCAGCGACGCCGCGTGAGTGAAGAAGTATTTCGGTATGTAAAGCTCTATCAGCAGGGAAGAAAAAATCAAAATTGACAGTACCTGACTAAGAAGCCCCGGCTAACTACGTGCCAGCAGCCGCGGTAATACGTAGGGGGCAAGCGTTATCCGGATTTACTGGGTGTAAAGGGAGCGTAGGCGGTACGGCAAGTCAGGTGTGAAAAACCAGGGCTCAACCCTGGTACTGCACTTGAAACTGTCGAACTAGAGT
+
8ACCCDF5510=;==;===;;8@@FFFGGGGGGGGGGGGGGGGGGGGGGGGGGFFFGGGGGGGE@FGFGGGGGGGGGGGGGGGGFGGGGGGGGGGGGGGGGGGGGGGGGGGGGGGGGGGGGGGGGGGGGGGGFGGGGGGGGGGFGGGDGGGEGGGGGGG@DCGGGGGFGCEGGGGDGGGGGGFFGGGGGGGGGFEGFGGFGGGFGGFFFFGGDEFGC<7CDC5DEBEDBFGFFFFFF>FC(2.9<FF?:1)964(3:C7?BFBFF?3:E?GFFFF7=AAFF4<A?AA>F44,1:??*.4))
@M02996:162:000000000-B87FG:1:1101:10840:6462 1:N:0:ACTGAGCG+CTCTCTAT
CCTACGGGTGGCAGCAGTGGGGAATATTGCACAATGGGGGAAACCCTGATGCAGCGACGCCGCGTGAGTGAAGAAGTATTTCGGTATGTAAAGCTCTATCAGCAGGGAAGATAATGACGGTACCTGACTAAGAAGCACCGGCTAAATACGTGCCAGCAGCCGCGGTAATACGTATGGTGCAAGCGTTATCCGGATTTACTGGGTGTAAAGGGAGCGTAGACGGCATGGCAAGTCTGAAGTGAAAGCCTGGGGCTCAACCCCGGAACTGCGTTGGAAACTGTTAAGCGAGAGTGCAGGAGAG
+
88CCCE5):0)=======;;;88BFGGGGGGGGGGGGGGGGGGGGGGGGGGGGFEFFFGGGGGGFGGGGGGGGEFGFGGGGGGGGGGG5EFGGFGGGEFGFFGGGFGGGEGGGGGGGGDEGFGGGGFGGGGFGEGGGGGGGGGGCEGGGGGGGGGGGEFGGGGGDGGCGGGGGC,4,=C7?8BFGGDDGFGEG>GEFGFFGGGFGGFFFFGG:5ADG?DDFGGGEEFGFFGFFFDFD2FF<7:19FFFF?FFFFFF>FGFFF6>>BFFF(9:>3@@FFFFFFAA2)-,-29?FF)6>3642
@M02996:162:000000000-B87FG:1:1101:23694:6466 1:N:0:ACTGAGCG+CTCTCTAT
CCTACGGGTGGCTGCAGTGAGGAATATTGGTCAATGGGCGAGAGCCTGAACCAGCCATGTCGCGTGGAGGAATAAGGATCTATGGTTCGTAAACTCCTTTTGCGGGGGGATAAAGTGCGGGACGCGTCCCGTATTGCAGGTACCCCGCGAATAAGCATCGGCTAACTCCGTGCCAGCAGCCGCGGTAATACGGAGGATGCGAGCGTTATCCGGATTTATTGGGTTTAAAGGGTGCGTAGGCGGCCCCTTAAGTCGGCGGTGAAATTTCCGGGCTCAACCCGGTCACTGCCGGCGAAACTGG
+
88CCC>85=10;=======;;;;;FFGGGGGGGGGGGGGGGGFGGGGGGGGGGGGGGGGGGGGGFGEGGGGGGGGGGGGGGGGGGGGGGGGGGGGGGGGGGGGGGGGGGGGGGGGGGGGGGGGGGGGGGGGGGGGGGGGGGGGGGGGGGGGGGGGGGGGGGGGGGGGGGGGGGGGGGGGGGGFFGGGGFFGGGFGGFCGFGD=:EDDBFBGGGEFDFFGGFGGGGDGG)@GEB?BE?6>G?DF5;07:<?FFFF89>EG96FFFAA2)@?G>>>FF=?<FFE9>B?>6584((,((83A45
@M02996:162:000000000-B87FG:1:1101:27762:6468 1:N:0:ACTGAGCG+CTCTCTAT
CCTACGGGCGGCTGCAGTGAGGAATATTGGTCAATGGGCGAGAGCCTGAACCAGCCATGTCGCGTGGAGGAATAAGGATCTATGGTTCGTAAACTCCTTTTGCGGGGGGATAAAGTGCGGGACGCGTCCCGTTTTGTAGGTACCCCGCGAATAAGCATCGGCTAACTCCGTGCCAGCAGCCGCGGTAATACGGAGGATGCGAGCGTTATCCGGATTTATTGGGTTTAAAGGGTGCGTAGGCGGCCCCTTAAGTCGGCGGTGAAATTTCCGGGCTCAACCCGGTCACTGCCGTCGAAACTGG
+
88A=CE5=)018888;;;;;;;;CEFGFGGGFFFGGGGFFGGEFFGGGGGFFGFCCCFFGFFCF7=F:FFCGGFFFFF@FEFGGGGGGGGFFFGGGGGGGGGEFGGGGGGGG<FGFG9FGGFCEEGGCEGC@6CEG>CFGDGGG@CCEGGG>EFFFGFGGGDGGGGGGGEGGGC9<C?FCGD3;GDDG7?>FEEGG>FG:DCEEG7>D:F7EDF>DGF7DFFCDC>FGFFG)2:BFFFFG2>17(08<C26@A>:;9CG>BF3A<2<<*-)499)<?0,3;77-()662(9(71-,0(6<>
@M02996:162:000000000-B87FG:1:1101:23674:6470 1:N:0:ACTGAGCG+CTCTCTAT
CCTACGGGTGGCTGCAGTGAGGAATATTGGTCAATGGGCGAGAGCCTGAACCAGCCATGTCGCGTGGAGGAATAAGGATCTATGGTTCGTAAACTCCTTTTGCGGGGGGATAAAGTGCGGGACGCGTCCCGTATTGCAGGTACCCCGCGAATAAGCATCGGCTAACTCCGTGCCAGCAGCCGCGGTAATCCGGAGGATGCGAGCGTTATCCGGATTTATTGGGTTTAAAGGGTGCGTAGGCGGCCCCTTAAGTCGGCGGTGAAATTTCCGGGCTCAACCCGGTCACTGCCGTCGAAACTGG
+
8ACCC505:1)========;;;;FGGGGGGGGGGGGGGGGGGEGGGGGGFGGFEFGDFGGGGGGGF+BFGGGGFGGGFGGGGG9FGGGGGGGGGGGGGGGGGGDGGCFGGGGGGFGGGGGDGGEE<EEFGEGDFGGGGGC*AFFGGGGGGGGGGGGGGGGEGGEGGGGGCFGGGGFFFGGGGFFEGDDG7:EG:GGFGGFDDEFGDFFFFGGG>@DC)>>?GGGE>C:27C>21:>10<*4147(>>4C2>=AFB6659;93,5<4<-*2937-8@?<?:(<2(,8>2<:>84,(-7744.
@M02996:162:000000000-B87FG:1:1101:15075:6472 1:N:0:ACTGAGCG+CTCTCTAT
CCTACGGGTGGCAGCAGTGAGGAATATTGGTCAATGGGCGAGAGCCTGAACCAGCCAAGTAGCGTGAAGGATGACGGCCCTATGGGTTGTAAACTTCTTTTTCCGGGGGATAAAGTGACCCACGTGTGGGTTATTGCAGGTACCCGGTGAATAAGGACCGGCTAATTCCGTGCCAGCAGCCGCGGTAATACGGAAGGTCCGAGCGTTATCCGGATTTATTGGGTTTAAAGGGTGCGTAGGTGGAAATGTAAGTCAGCCGTCAAATCCCGGAGCTCAACTCCGTCCAGGGGTTGAAACTGGG
+
8ACCCE==@0)========;;;;CFFGGGGGGGGGGGGGGCCEGGGGGGGGGGFFGGCFD6CFGGGGGGGGGGGEEG@GGGGGGGGGGGGGGGGGGGGGGGG,ECFFGG@?FG<EGEE?D<ECGB>DA:CCF?FGFGDFGEDFGG+@C@CFGGGG:C:DGGGGGGFGGGGGGGGGGGGGGGGFFGGGDGGGGGFDGBGFFGDGFGGFFFFGGGDFGGFGGFFGGGFGGFFGF(3:BFFFD4FB>?*1-:AAFFFFFF*7?9B?B92(5<;)47<6CFFAF8)(.4(2((,-394:)*-.(3
@M02996:162:000000000-B87FG:1:1101:27984:6478 1:N:0:ACTGAGCG+CTCTCTAT
CCTACGGGTGGCTGCAGTGGGGGATATTGGACAATGGGGGAAACCCTGATCCAGCGACGCCGCGTGAGTGAAGAAGTATTTCGGTATGTAAAGCTCTATCAGCAGGGAAGAAAAAATCAAAATTGACAGTACCTGACTAAGAAGCCCCGGCTAACTACGTGCCAGCAGCCGCGGTAATACGTAGGGGGCAAGCGTTATCCGGATTTACTGGGTGTAAAGGGAGCGTAGGCGGTACGGCAAGTCAGGTGTGGAAACCCAGGGCTCAACCCTGGTACTGCACTTTACACTGTCGAAATAGAAG
+
88BCCA:5:1)===8====;;88@FGGGGGGGGGGGGGGGGGGGGGGGGGGGGFEFGGGGGGGGGGGGGGGGGGGGGGGGGGGGGGGGGGFGGGGGGDFGGGGGGGGGGGGGGGGGGGGGGGGGGGGGGGGGGGGGGGGGGGGFGGGGGGGGGGGFGGGGGGGGCFFFGGEGGGGG1CCFGDAA:<DDDGGGGFGDECFFGGCEGGFFFFGGDFFG74>FD>EGGEGDBFDFFF?FFFFD4;<@A@FFC2(9483:::92:BB:?>?B324:>>FC*-).<?)6).8A).9?<::(/6)))
@M02996:162:000000000-B87FG:1:1101:15085:6487 1:N:0:ACTGAGCG+CTCTCTAT
CCTACGGGTGGCAGCAGTGAGGAATATTGGTCAATGGGCGAGAGCCTGAACCAGCCAAGTAGCGTGAAGGATGACGGCCCTATGGGTTGTAAACTTCTTTTTCCGGGGGATAAAGTGACCCACGTGTGGGTTATTGCAGGTACCCGGTGAATAAGGACCGGCTAATTCCGTGCCAGCAGCCGCGGTAATACGGAAGGTCCGAGCGTTATCCGGATTTATTGGGTTTAAAGGGAGCGTAGGTGGAAATGTAAGTCAGCCGTCAAATCGCGGAGCTCAACTCCGTCCAGCGGTTGAAACTGGG
+
88CCCF1080)=======;;;;;;FFGGGGGGGGGGGGGGGGGGGGGGGGGGGFFFGDFG<EFGGGGGGGGGGGGGGGGGGGGGGGGGGGGGGGGGGGGGGGCFGGGGGGGGGGGGFFGGEDEGGGG@EGGGGGGCFAFEFFGGGCGGGFFGDFGGGGGGEGGGGGGGGFG>DGGGGGFGFDFFGGGGGGGCEBGG:GFFGGEDGGF)>FG5C7@GGFGGFGGGGEFGA?FB417@F<B<<C:8<*/.CAAFFFF98C)49>:<4<(389),78FCFFFFF5(36(579,-475<)1-)((
@M02996:162:000000000-B87FG:1:1101:23493:6487 1:N:0:ACTGAGCG+CTCTCTAT
CCTACGGGAGGCAGCAGTGAGGAATATTGGTCAATGGGCGAGAGCCTGAACCAGCCAAGTAGCGTGCAGGATGACGGCCCTATGGGTTGTAAACTGCTTTTGTTTGGGAATAAAGTGCTCTACGTGTAGAGTTTTGTATGTACCATTCGAATAAGCATCGGCTAATTCCGTGCCAGCAGCCGCGGTAATACGGAAGATGCGAGCGTTATCCGGATTTATTGGGTTTAAAGGGAGCGTAGGCGGAAGGTTAAGTCTGCGGTCAAATGTCAGGGCCCAACCTTGGCATGCCGTGGCTA
+
ACCCC>)=)1)8========;;;;EFGGGGGGGGGGGGGGGGGGGGGGGGGGGGGGGGGGGGGGGGGGGGGGGGGGGGGGGGGGGGGGGGGFGGGGGGGGGGGGGGGGEFGGGGGGGGGGGGGGGGGGGGG<EGGGGGGGGGGGFGGGGGGFFFEFGGGGGGGEGGGGFEFEGGGDG8FGGGFFEDGDGGGGDEGEFGFF>C9AEDEFFFGGGBFGGFGGFGGGGEFGFFG>@?@B@?FD?99713;2CB<FF69>>EDB;EFDF<AA@2<1:2BE)(48AF(()5,)53,16(()
@M02996:162:000000000-B87FG:1:1101:27755:6489 1:N:0:ACTGAGCG+CTCTCTAT
CCTACGGGCGGCTGCAGTGAGGAATATTGGTCAATGGGCGAGAGCCTGAACCAGCCATGTCGCGTGGAGGAATAAGGATCTATGGTTCGTAAACTCCTTTTGCGGGGGGATAAAGTGCGGGACGCGTCCCGTTTTGTAGGTACCCCGCGAATAAGCATCGGCTAACTCCGTGCCAGCAGCCGCGGTAATACGGAGGATGCGAGCGTTATCCGGATTTATTGGGTTTAAAGGGTGCGTAGGCGGCCCCTTAAGTCTGCGGTGAAATTTCCGGGCTCAACCCGGTCACTGCCGTCGAAACTGG
+
68ACCB)::1)8888;;;;;;;;EFGGGGGGGGGGGFGGGGGGGGGGGFGGGGGDGGGGGGGGGFGGGGGGGGGGGGGGGGGGGGGGGGGFGGGGGGGGGGGGDEGGGGGGGGGGF@FGCGGGGGGGGGGGG6AECFGGGGGGFGGGGGGGGGGGGFGGEEGGEGGGGF*;FGGGFGGGGGGFFGDGGGGGGGFGGFG<<DGGFGGF3>@GGG::CGBGG?EFCG@GFAFGD<?:8:,7C<9>>>EE:FD)=5:).)*9:;F?).-6<F?GBF9>FF18?(7,7:DA224--11(()().4
@M02996:162:000000000-B87FG:1:1101:16920:6518 1:N:0:ACTGAGCG+CTCTCTAT
CCTACGGGAGGCAGCAGTGAGGAATATTGGTCAATGGACGGAAGTCTGAACCAGCCATGCCGCATGAAGGAATAAGGCCCTATGGGTCGTAAACTTCTTTTGTGGTGGAGCAATAAGTCCTACGTGTAGGGCGATGAGAGTACATCACGAATAAGCATCGGCTAACTCCGTGCCAGCAGCCGCGGTAATACGGAGGATGCAAGCGTTATCCGGATTTATTGGGTTTAAAGGGTGCGTAGGCTGTTCTTCAAGTCAGAGGTGAAATACCCGGGCTCAACCCGGGAACTGCCTTTGCTACTGG
+
8ACCCD=58)08======;=;;;CFFGGGGGGGGGGGGGGGGGGGGGGGGFGGGGGGGGGGGG@FGEGGGGGGFGGGGGGGGGGGGGGGGGGGGGGGGGGGGGGGGGGGGGGGGGGGGGGGCGGGGGGGGGGG>EGDFGGFDGG9EDGGGCGGGGGGGGGGGGGGGGGGGGFGGGGGGGGGGFDGG9DFFGGGFGGFGGFGGGFGGFFFFGGG5AGGFGGFGGGGFGGFFG3=@@EF?EG?C<<?BFFFF<FFF49)<C?6F?<>BFFF>GF04>C6?BB>@F;1:05<??FFF))*62<5
@M02996:162:000000000-B87FG:1:1101:8475:6529 1:N:0:ACTGAGCG+CTCTCTAT
CCTACGGGTGGCAGCAGTGAGGAATATTGGTCAATGGGCGAGAGCCTGAACCAGCCAAGTAGCGTGAAGGATGACGGCCCTATGGGTTGTAAACTTCTTTTTCCGGGGGATAAAGTGACCCACGTGTGGGTTATTGCAGGTACACGGTGAATAAGGACCGGCTAATTCCGTGCCAGCAGCCGCGGTAATACGGAAGGTCCGAGCGTTATCCGGATTTATTGGGTTTAAAGGGAGCGTAGGTGGAAATGTAAGTCAGCCGTCAAATCGCGGAGCTAAACTCCGTCCAGCGGTTGAAACTGGG
+
88ABCD8580)====;===;;;;;EFGGGGGGGFGGGGGGGGGGGGGGGGGGGFFFFGGGGGGGGGGGGGGGGGGGFGGGGGGGGGGGGEGGFGGGGGGGGGGGGGGGGGDGGGFGGGGGGGGGGGGGGGGGGGGGGGGGGGGGGGGGGGFGGGFGGGFGGGGGGGGGGGFFGFGGGFCFFDFEGGGDGFGFGFDCDGFFGGGFGGFFFFGGGFFGGBFFFGGG5@GGBFGFFFFF9<ED2FB8<9@<CAAFF29A?6<36DFFDB<?EFD>9(*37().47:?634:34<>B:>29<<(4
@M02996:162:000000000-B87FG:1:1101:16906:6529 1:N:0:ACTGAGCG+CTCTCTAT
CCTACGGGAGGCAGCAGTGAGGAATATTGGTCAATGGACGGAAGTCTGAACCAGCCATGCCGCATGAAGGAATAAGGCCCTCTGGGTCGTAAACTTTTTTTGTGGTGGAGCAATAAGTCCTACGTGTATGCCGATCAGAGTCCATCTCGATTAAGCATCGGCTAATTCCGTGCCAGCAGCCGCGGTAATACGGAGGATCCAAGCGTTATCCGGATTTAGTGGGTTTAAAGGGTGCGTTGGCTGTGCTTCAAGTCAGAGTTGAAATACCCGGTCCCAACCCGGAAACTGCCTTTTCTACTGG
+
8ACCC>=5)1)===8===;,;;;CFFGGG-CFGGGGG9FF@FGGEFGGGA9FGEFCF,FFGGG7FFD6,CE,9FGG,<68B,6E<EFD:4AFFGG<,9C=>C9=C9D?FGG7FC,5,5:<EEF7FCE,,5,,64++@,,83,,,,,,8,>,@+,7,,6++6++33,2=,46A+@,@4,@C:9**=D*9E,=>E>**)0*)02<4CD>E)7+=/)):C?+;+CEGCF?+/+;5@(3),-89(2,0(**-0.)0-)-.)+06)*))--)5?()(-()37,111)(--8-).,)63))-*..5:
@M02996:162:000000000-B87FG:1:1101:4872:6529 1:N:0:ACTGAGCG+CTCTCTAT
CCTACGGGTGGCAGCAGTGGGGGATATTGCACAATGGGGGAAACCCTGATGCAGCGACGCCGCGTGAGTGAAGAAGTATTTCGGTATGTAAAGCTCTATCAGCAGGAAAGATAATGACGGTACCTGACTAAGAAGCACCGGCTAAATACGTGCCAGCAGCCGCGGTAATACCTATGGTGAAAGCGTTATCCGGATTTACTGGGTGTAAAGGGAGCGCAGACGGCATGGCACGCCAGATGTGAAATGCGGGGGCTCAACCCCTGAACTGCATTTGGCAATGTCAAGCTAGAGTATCGGAGAG
+
-8ACCDF51))=;===;=6;6887BEFGGGGGGFGGDGEGFGGFFCFGGGGGCEEG:FGGEFFG@FGGGGFFGGGGGGGGGGGGGGGGGG,CF9FFGGFGGGEBFB?EFGGGGGGGG9BFGGGGGF8FFFGGGGGFFFDGCGEGGGGGGGGGGGFFGGCFGGGGGGGCGEF,=CGGFCF,=>FF=CD<GGGECEGGFCGCGCGFGGFC=CFCCABGG>CG>EE):)2C?F*7(46>:2*0)2)0:*82<>93(4().74(4):(38ABFDFB44*3*.22-*...).)525.).6:)-41:
@M02996:162:000000000-B87FG:1:1101:9943:6535 1:N:0:ACTGAGCG+CTCTCTAT
CCTACGGGAGGCTGCAGTGGGGAATATTGGGCAATGGGGGAAACCCTGACCCAGCAACGCCGCGTGAAGGAAGAAGGCTTTCGGGTTGTAAACTTCTTTTACCAGGGTCGAAGGACGTGACGGTACCTGGAGAAAAAGCCACGGCTAACTACGTGCCAGCAGCCGCGGTAATACGTAGGTGGCAAGCGTTGTCCGGATTTACTGGGTGTAAAGGGCGTGTAGGCGGAGATGCAAGTCAGAAGTGAAATCTCTGGGCTTAACCCGGAAACTGCTTTTGAAACTGTATCCCTTGAGTATCGGG
+
8ACCCEA=88)=========;88BFGGGGGGGGGGGGGGGGGGGGGGGGGGGGGGGGGGGGGGGGGGGGGGGFFGGCGGGGGGGGGGGGGGGGGGGGGGGFGFGGGGGGGEGGGFGGGGGGCFGGGGGGGGEGGGGFBDF,DBCFGGGGGFG8FGGGGGGGCFGCEE>EEDG8<8CCFEGGGFF93C7DG<EGFEGEGGFCGG=FDF)7?F<CF3C31>DFGGGGFCD9;FFF>AFF9?:696?A69:DADFFF7:<EFAFFFFFF9206244<FCF?D4<F):<BFA386832<2@>?4(
@M02996:162:000000000-B87FG:1:1101:4773:6537 1:N:0:ACTGAGCG+CTCTCTAT
CCTACGGGAGGCAGCAGTGAGGAATATTGGACAATGGTCGGAAGACTGATCCAGCCATGCCGCGTGAAGGAAGAAGGTCCTATGGATTGTAAACTTCTTTTGTACGGGAGCAATAAGGTGTATGCATACACCGATGAGAGTACCGTACGAATAAGCATCGGCTAACTCCGTGCCAGCAGCCGCGGTAATACGGAGGATGCGAGCGTTATCCGGATTTATTGGGTTTAAAGGGTGCGTAGGCGGAGTGCCAAGTCAGCGGTGAAACGCACGTGCTTAACACGTGACCTGCCGTTGAAACTGG
+
AACCCEFF=))===8;===;;;;;FFGGGGGGGGGGGGGGGGGGGGGGGGGGGGGGGGGGGGGGFGGGGGGGGGGGGGGGGGGGGGFGGGGGGGGGGGGGGGGGGGGGGEGGGGGGGGGGGGGGGGFFGGGGGGGGGGGGGGGGGGGGGGGGGGGGGGGGGGGGGGGGGGGGGGGGGGGGGGFFGGGGGGGGGFGGFGGFGGGFGGEFFFGGGFFGGFGGFGGGGAFGFFGFFFFF??FG?>;:9DFAGFFF9>A<?GD?FFFFFFFFEBDB?BFGFF>??>:??FF1:?>?F?6<BBBFB
@M02996:162:000000000-B87FG:1:1101:4753:6541 1:N:0:ACTGAGCG+CTCTCTAT
CCTACGGGAGGCAGCAGTGAGGAATATTGGACAATGGTCGGAAGACTGATCCAGCCATGCCGCGTGAAGGAAGAAGGTCCTATGGATTGTAAACTTCTTTTGTACGGGAGCAATAAGGTGTATGCATACACCGATGAGAGTACCGTACGAATAAGCATCGGCTAACTCCGTGCCAGCAGCCGCGGTAATACGGAGGATGCGAGCGTTATCCGGATTTATTGGGTTTAAAGGGTGCGTAGGCGGAGTGCCAAGTCAGCGGTGAAATGCACGTGCTTAACACGTGACCTGCCGTTGAAACTGG
+
86AC@:8=5:)8=8=;===;;;;;C;FFGGGGGGGGGGFCFEFGFFFGGGGGGFFGFFFFFGGG6FFGFGCFGFFGFGFG<FGGGFEGEFEE,FFFFFGGGGFGGGGGDGGEGGFGGGFFGGGFGGGGGGGGGGGGGGGGGFGFEGGGGGFGFFGA,9?FDDDCFGGGGGFGG>DCCFEG699?>D>DGC865BGGD4FACCC4EG5);:C5):>GG<CDFGGGC5F+7FG>:??>??FC>3784DF)*),84<<93E<?9>>))-.:??/4(-*08447271.-)6,,47?((--92)).
@M02996:162:000000000-B87FG:1:1101:11791:6542 1:N:0:ACTGAGCG+CTCTCTAT
CCTACGGGGCGCAGCAGCTAAGAATATTCCGCAATGGACGAAAGTCTGACGGAGCGACGCCGCGTGGATGATGAAGGTCGGAAGATTGTAAAATCCTTTTATAACTGAGGAATAAGTACTGTGAGAGAAACGCAGTATGGTGACTGTAGGTTATGAATAAGCAACGGCTAATTACGTGCCAGCAGCCGCGGTAACACGTAAGTTGCGAGCGTTGTTCGGAATTATTGGGCGTAAAGTGCATGTAGGCGGTTTTGCAAGCTTGGTTTGCAATCTCGGAGCTCAACTCCGAAATTGCGTTGGG
+
8ACCCB=@=))8888;;;;;<;;;EFGGGGFGGGGGGGGGGGGGGGGGGGGEGFEGFGGGGGGGFGCFGGGGFGGGFGGGGGCFDFGEGGGGGGGGGGGGFG<FFGGFFFCFGFA<FFFFCGFFBB,+@FF=E:CGGGGGFE,FFFGDFCGGGGGCFGFCDDA@CC5@CCEFGFGFFEGFFGFACDFCCE)=:>F9A59)*5CFEFEF>BDG*)8D::CD):C*<=EG05>@>60@)61*.0)*-9?>39B>?<744+74AF0<(43)/):46<>>)-9:0?<7AA38(,-4)).4741((
@M02996:162:000000000-B87FG:1:1101:4890:6546 1:N:0:ACTGAGCG+CTCTCTAT
CCTACGGGTGGCAGCAGTGGGGGATATTGCACAATGGGGGAAACCCTGATGCAGCGACGCCGCGTGAGTGAAGAAGTATTTCGGTATGTAAAGCTCTATCAGCAGGAAAGATAATGACGGTACCTGACTAAGAAGCACCGGCTAAATACGTGCCAGCAGCCGCGGTAATACATATGGTGCAAGCGTTATCCGGATTTACTGGGTGTAAAGGGAGCGCAGACGGCATGGCAAGCCAGATGTGAAATGCGGGGGCTCAACTCCTGAACTGCATTTGGAACTGTCAAGCTAGAGTATCGGAGAG
+
8ACCCDF=80)===8====;;888CFGGGGGGGGGGGGGGGGGGGGGGGGGGGGGGGGGGGGGGFGGGGGGGGGGGGGGGGGGGGGGGGGGGGGGGGGFGGGGGGGGFGGGFEGGGGGGGGGGGGGGGGGGFGGGGGGGDGGGGGGGGGGDCFGGGGGGGGGGGGGGGGGGGGGGGEGGGGGFAGGGGGGGGGEEGFGGFGGGFGGFF67DEGEFGGF3DFGGGGFFGFFGFFFFFFFFG2?A@A769C>FFF>FBFGFFFFFF72ADFAGB26=C@B>)6BAB<?BFF?<>FFFF:32BF
@M02996:162:000000000-B87FG:1:1101:7153:6546 1:N:0:ACTGAGCG+CTCTCTAT
CCTACGGGAGGCTGCAGTGGGGAATATTGCACAATGGGCGAAAGCCTGATGCAGCGACGCCGCGTGAACGAAGAAGTATTTCGGTATGTAAAGTTCTATCAGCAGGGAAGAAAAATGACGGTACCTGACTAAGAAGCACCGGCTAAATACGTGCCAGCAGCCGCGGTAATACGTATGGTGCAAGCGTTATCCGGATTTACTGGGTGTAAAGGGAGCGCAGGCGGTACGGCAAGTCTGATGTGAAAGCCCGGGGCTCAACCCCGGTACTGCATTGGAAACTGTCGAACTAGAGTGTCGGAGG
+
ACCCCBDAA8)8==8=====;88BFFGGGGGGGGGGGGGGGGGGGGGGGGGGGGFGGGGGGGGGGGGGGGGGGGGGGGGGGGGGGGGGGGGGGFGGGGFGGGGGGGGGGGGGGGGGGGGGGGGGGGGGGGGGGGGGGGGGGGGGGGGGGGGGGGGGGGGGGGGGGGGGGGGGGGGGGGGGGGFFGGGGGGGGGEGGFGGFGGGFFGFFFFGGGFFGGFGDFDGGG>EGFFGFFFFFADFG<:AFAFFBFFFFFB>??GGFFFB>>FFFFBCA>?FE?AF9AFFFFFFB256?AAADD>(49
@M02996:162:000000000-B87FG:1:1101:7659:6548 1:N:0:ACTGAGCG+CTCTCTAT
CCTACGGGAGGCTGCAGTCGAGGATCATTTGCAATGGGCGAAAGCCTGACAATGCGACGCTGCGTGGAGGATGAAGGCCCTCGGGTCGTAAACTCCTGTCATAGGGGAACAGGCGACCGGACCCAACACGTCCGGGAGTTGAGTGTACTCTAAGAGGAAGCGACGGCTAACTCTGTGCCAGCAGCCGCGGTAATACAGAGGTCGCGAGCGTTGTTCGGATTTACTGGGCGTAAAGGGCGCGTAGGCTGCCGTGCGTGTCGGATGTGAAATCTCCGGGCCCAACCCGGAAAGTGCGTCCGAA
+
8ACCCBFF=:)8========888@FGGGGGGGGGGGGGGGGGGGGGGGGGGGFFFEEGGGGGGGGGGEGGFGGGGGGGGGGGGGGFGGGGGGGGGGGGFGGGGGGGGGGGGGGGGGGGGGGEGGGGGGGGGGGGGGGGGGGGFDFGGGGGGGFGGGGGGGGDCEGGGGGEGGGGGGGG?@FCFFGFGGGGGGGFGFFGC@FDCBGDEFFFDGGFFGD9CDFGGDFBFD?EGBB09F::DD9)(0,6??D:9D>?>?FEC?F@(48AAAFA:64AEGD;>6<@FB6BFB91:<AA0<B0---
@M02996:162:000000000-B87FG:1:1101:5664:6561 1:N:0:ACTGAGCG+CTCTCTAT
CCTACGGGAGGCTGCAGTGAGGAATATTGGTCAATGGACGGAAGTCTGAACCAGCCATGCCGCGTGAAGGAATAAGGCCCTATGGGTCGTAAACTCCTTTTGCGGGGGGATAAAGTGCGGGACGCGTCCCGTATTGCAGGTACCCCGCGAATAAGCATCGGCTAACTCCGTGCCAGCAGCCGCGGTAATACGGAGGATGCGAGCGTTATCCGGATTTATTGGGTTTAAAGGGTGCGTAGGCGGACCCTTAAGTCGGCGGTGAAATTTCCGGGCTCAAACCGGTCACTGCCGTCCAAAGTGG
+
8ACC=?@A51)==;8;;;=;=;;CEEGGGGGGGGGGGGFGGCCGGG9EDFE<AACC@FGGC@@E@FFDEGFGGFGGGGGGGGGGGGF<BFEFCFGGGGFFGGGGGGGGGGGGCFGFGGGGGGGGGDGGGGGGGGGGGGGGGGGGGFEEGGCECECFGGGGGGFGGGGEGGFGGGG<8CFG=<57EDCCGFCC=BCCDG4<C7C>GD>E>FC7DFF3CAGF=ACGGFCGFFGFFF0586BC?D1)-.73*)-766:>BGD>>@<BB96:6:396,)00).:>F964:<951,3((--*().5
@M02996:162:000000000-B87FG:1:1101:11778:6562 1:N:0:ACTGAGCG+CTCTCTAT
CCTACGGGACGCAGCAGCTAAGAATATTCCGCAATGGACGAAAGTCTGACGGAGCGACGCCGCGTGGATGATGAAGGTCGGAAGATTGTAAAATCCTTTTATAACTGAGGAATAAGTACTGTGAGAGAAACGCAGTATGGTGACTGTAGGTTATGAATAAGCAACGGCTAATTACGTGCCAGCAGCCGCGGTAACACGTAAGTTGCGAGCGTTGTTCGGAATTATTGGGCGTAAAGGGCATGTAGGCTGTTTTGCAAGCTTGGTGTGAAATCTCGGAGCTCAACTCCGACATTGCGTTGAG
+
88BCC>1::))8==8;;;;;;;;;CEEGGGGGGGGFFGGGGGGGGGGGGGGGG@@CCFGGGGGGFFEBFGFFGFFGGGF=FEBFBFGGGGGGFFGGFGGGGGFFGGDFGGGGGFCGGGGC<FF<DG8FEFG7C7EEGGGGGGFGC,EDCFFGGGGGFGGCFGCFGDEGGEFGGGGGGGGGF>>FGGGDG=<EEFGGFGG8<*=CEG5>)>DGGFDGGFD3>@?C?FF*:738;0(9<05F<DB@<6=)142@<??F6CF)65<><BFF7424:>@F:>9?2=5:425((4;:.)4(043(4
@M02996:162:000000000-B87FG:1:1101:12372:6590 1:N:0:ACTGAGCG+CTCTCTAT
CCTACGGGTGGCAGCAGCTAAGAATATTCCGCAATGGACGAAAGTCTGACGGAGCGACGCCGCGTGGATGATGAAGGTCGGAAGATTGTAAAATCCTTTTATAACTGAGGAATAAGTACTTTGAGAGAAACGGAGTATGGTGACTGTAGGTTATGAATAAGCAACGGCTAATTACGTGCCAGCAGCCGCGGTAACACGTAAGTTGCGAGCGTTGTTCGGAATTATTGGGCGTAAAGGGCATGTAGGCGGTTTTGCAAGCTTGGTGTGAAATTCCGGAGCTCAACTCCGGAACTGCGTTGAG
+
88CCCAA=8));===;===;<;;;CFGGGGGGGGGGGFGGGGGGGGGGGGGGGCBFFGGGGGGGFGGGGGGGGFGGGGGEGGFGGGGGGGGGGGGGGGFGGGEFFGGEF7FFGGFGGGGGGGGGGGEGFGGDE3>EFGFGGGFGGGGGGGGGGGGGGGFFGG@FGC+@EEGGGGGFFGGGGGFFGGGCDE4EEBGGFGGFCCFFGGEEEEDGC5:FGFD3>G6*<=FF:FC:;:BFF:@/40.*-9=;59>B::?D<FG?2::FFBB9?9FBF<F5)4;33FB?AB?0((,7>??:@:;04
@M02996:162:000000000-B87FG:1:1101:13682:6592 1:N:0:ACTGAGCG+CTCTCTAT
CCTACGGGCGGCAGCAGTGGGGAATATTGGGCAATGGGCGCAAGCCTGACCCAGCAATGCCGCGTGAAGGAAGAAGGCTTTCGGGTTGTAAACTTCTTTTAAGTGGGACGATAATGACGGTACCACTTGAATAAGCTCCGGCTAACTACGTGCCAGCAGCCGCGGTAATACGTAGGGAGCAAGCGTTATCCGGATTTACTGGGTGTAAAGGGCGTGTAGGCGGGACAGCAAGTCAGATGTGAAAGCACGAGGCTCAACTTCGTGTCTGCATGTGAAACTGCTGTTCTTGAGTGCTGGAGAG
+
8ACCC>:8)1)8888;;<;;;888FFFFGGFGGGGGGGGGGGGGGGGGGGGGGFFFGFFGGGGGFGGGGGGGGGGGGGGGGGGGGGGGGGGGGGGGGGGGGF9FFGGGGGGFCGGGGGGGFDFGFGFCFF=FGFFDFGGGDCGDCFGGGGGGGGGGGGGGGGGCFEEEFEB7FEGE>6CC52;AG5CDFGG>EBEGFCGFGFGFGDFF4@7EC5BDD?GFFGGGEBGGF:7<<A)@24=?4248<?:7C?0:96:?FGCBAD::?:AAF9G)6)/39<BF?=44>DFF<<>A24>4)83(4
@M02996:162:000000000-B87FG:1:1101:20522:6596 1:N:0:ACTGAGCG+CTCTCTAT
CCTACGGGAGGCAGCAGTGAGGAATATTGGTCAATGGTCGGAAGACTGAACCAGCCAAGTCGCGTGCAGGAAGACGGTCCTATGGATTGTAAACTGCTTTTGTACGGGAATAAAGTTCGGGACGTGTCCCGATTGGAATGTACCGTAAGAATAAGGGTCGGCTAACTCCGTGCCAGCAGCCGCGGTAATACGGAGGACCCGAGCGTTATCCGGATTTATTGGGTTTAAAGGGTGCGCAGGCGGAGGATTAAGTCAGCGGTGAAATTTTCATGCTCAACATGAAAACTGCCATTGATACTGG
+
8ACCCE5=5))=========;;;;FFGGGGGGGGGGGGGGGGGGGGGGGGGGGGGGGGGGGGGGGGGGGGGGGGGGGGGGGGGGGDGGGGFFGGGGGGFGGGGGGFGGFCGGGGGGGGGEGGGGGEGGGGGEGGGGGGGGFGGGGGG@DGGGGGGGGGGGGGGCFFGGGGGGGGGGGGGGGGFFGGGGGGGGGAED>GGFGDGFGGFEFFGGGFFGGCGGFGGGGFGGFFGEFFFEFFFG>C>89@78C?2@AAAFFGGF0><ABAFFFBG2AAFC=77BBFD9>BFFF?2<AFAA755>2
@M02996:162:000000000-B87FG:1:1101:12355:6597 1:N:0:ACTGAGCG+CTCTCTAT
CCTACGGGTGGCAGCAGCTAAGAATATTCCGCAATGGACGAAAGTCTGACGGAGCGACGCCGCGTGGATGATGAAGGTCGGAAGATTGTAAAATCCTTTTATAACTGAGGAATAAGTACTTTGAGAGAAACGGAGTATGGTGACTGTAGGTTATGAATAAGCAACGGCTAATTACGTGCCAGCAGCCGCGGTAACACGTAAGTTGCGAGCGTTGTTCGGAATTATTGGGCGTAAAGGGCATGTAGGCGGTTTTGCAAGCTTGGTGTGAAATTCCGGAGCTCAACTCCGGAACTGCGTTGGG
+
88CCCD>)80)===8====;<;;CFGGGGGGGGGGGGGGGGGGGGGGGGGGGGFFGFGGGGGGG@FCFGGGGGGGGGGGGGGGGGGGGGGGGGGGGGGGGGGGGGGGGGGGGGGFFGEFGGGFFCF,AFFGGGGGGGGGGGGFGGGGGGGGGGGGGGGGGGGGGGGGGGGGGGFGGGGGGGGFFGGGGGGGGGFGGFGG6CFGFGGDDA5/29AEGGFG<5FFGGFGGFFGD>F2=7:DG:<AFA46,C;>FFFFDAFGFFF0<6BBBFBGFFBFE@;B()9<?FA:07102:?B?>:0(,
@M02996:162:000000000-B87FG:1:1101:11289:6602 1:N:0:ACTGATCG+CTCTCTAT
CCTACGGGTGGCAGCAGTGAGGAATATTGGTCAATGGGCGAGAGCCTGAACCAGCCATGTCGCGTGCAGGACTGCGGCCCTATGGGTTGTGAACTTCTTTTGTCGGGGGATAAAGTCAGCCACGTGTTCCTGGTTGCATGTACCCGAAGAATAAGGACCGGCTAATTCCGTGCCAGCAGCCGCGGTAATACGGAAGGTCCGGGCGTTATCCGGATTTATTGGGTTTAAAGGGAGCGCAGGCTGTCCTGTAAGCGTGCTGTGAAATGTAGGCGCTCAACCCCTGCCCTGCCGCGCGAACCGG
+
88CC@A==)1);,=====6;;;6;CFGGGGFGGGGGGG8F+6C@FGGGG8CFGFFGF,E9,CFGGGC@FGG<,,6BFGGGGG,FFGG:FF,CFG?,CFGGGGDFFGGG7FFGF,3AF,,,33AF:FD,3,>,,86+6,8FD==FG73+++@D;F9@9:0>@>8>FF@:CD2*3D;78;:6CD;?ED)>CCG5C)>=A871)::@89B5)6C5>).CF9CC*<CDGF<:<9FF:((719@G9047769):6>F<(,(-*0)(0.<26))04*46(7:??((-5:4((,(((((,21(),(-4
@M02996:162:000000000-B87FG:1:1101:5938:6605 1:N:0:ACTGAGCG+CTCTCTAT
CCTACGGGAGGCAGCAGTGAGGAATATTGGTCAATGGGCGAGAGCCTGAACCAGCCAAGTAGCGTGAAGGATGACGGCCCTATGGGTTGTAAACTTCTTTTTCCGGGGGATAAAGTGACCCACGTGTGGGTTATTGCAGGTACCCGGTGAATAAGGACCGGCTAATTCCGTGCCAGCAGCCGCGGTAATACGGAAGGTCCGAGCGTTATCCGGATTTATTGGGTTTAAAGGGAGCGTAGGTGGAAATGTAAGTCAGCCGTCAAATCGCGGGGCTCAACTCCGTCCAGCGGTTGAAACTGCG
+
8ABCCEF==))=========;;;;CFGGGGGGGGGGGGGGGGGGGGGGGGGGGEEFFGGGGGGGFGGGGGGGGGGGGGGGGGGGGGGGGGGGGGGGGGGGGGFFGGGGGEGGGGGGGGGGGGGGGGGGEGGGGGGGGGGGGGGGGGGGGGGGGGGGGFGGGGGGGGGGGGGGGGGGGGGGFDEEGGGGGFFFEAEC5<FFGGGEGGB@FFGGGFFDGBGGFGGGGFGGFFGFBFBB>BFGFF?8<BF2:9<=<<><2ED:2@?A),((7()(,,)39,54).-47-)329:>2(.69<A<6
@M02996:162:000000000-B87FG:1:1101:11270:6611 1:N:0:ACTGATCG+CTCTCTAT
CCTACGGGAGGCAGCAGTGAGGAATATTGGTCAATGGGCGAGAGCCTGAACCAGCCAAGTAGCGTGCAGGATGACGGCCCTATGGGTTGTAAACTGCTTTTGTCGGGGAATAACGTCAGGTACGTGTTCCTGTTTGCATGTACCCGTTGAATAAGGACCGGCTAATTCCGTGCCAGCAGCCGCGGTAATACGGAAGGTTCGGGCGTTATCCGGATTTATTGGGTTTAAAGGGAGCGCAGGCGGTCCTTTAAGCGTGCTGTGAAATGTAGCCGCTCAACGTCTGCACTGCAGCTGTAACTGG
+
8ACCCB>=)1)8=8====;=;;;;CFGGGGGGGGGGGGGGGGGGGGGGGGGGGFFGGGGGGGGGGGGGGGG,ECFGEGGGGGGGGGGGGGGFGGGGGGGGG?9F+=FGFCFFF,@F+@+,5,CCF<=4,:@94CEFGGGFEEFG9B3,6@EG;BD?F,=CEDGGC9EGGGGGGGGGGGGGGGFFEG4CFCCCEA*?)C+;C)::EGFEFFGGGFFGGAGGFGGGGFG7<6CB??>3(4>91)-037=9*<A=2(-8:ECA?4<2<4<4=):;91B?F:((482A<BFFFF24(,).156<2
@M02996:162:000000000-B87FG:1:1101:27331:6618 1:N:0:ACTGAGCG+CTCTCTAT
CCTACGGGCGGCAGCAGTGAGGAATATTGGTCAATGGGCGAGAGCCTGAACCAGCCATGTCGCGTGGAGGAATAAGGATCTATGGTTCGTAAACTCCTTTTGCGGGGGGATAAAGTGCGGGACGCGTCCCGTATTGCAGGTACCCCGCGAATAAGCATCGGCTAACTCCGTGCCAGCAGCCGCGGTAATACGGAGGATGCGAGCGTTATCCGGATTTATTGGGTTTAAAGGGTGCGTAGGCGGCCCCTTAAGTCGGCGGTGAAATTTCCGGGCTCAACCCGGTCACTGCCGTCGAAACTGG
+
ACCCCF>581)8888;;<;;;;;CFFGGGGGGGGGGGGGGGGGGGGGGGGGGGGFGGGGGGGGGGGGGGGGGGGGGGFGGGGGGGGGGGGGGGGGGGGFGGGGGGGGGGGGGGGGGGGGGGGGGGGGGGGGGGFGFGGGGGGGGGGGGDGGGGGGGGGGGGGGEGGGGGGGGGGGGGGGGGGFFGGDCGGGGGFGGFGGFGGGFGGFFFFGGGFFGGFGGFGGGG>GGFFGEFFBE??EG?9;:;BDBF048<<69>CGFBFFFFFFB4<9;0(>A??<?(79BFFA><2(49631>1<A>
@M02996:162:000000000-B87FG:1:1101:13679:6618 1:N:0:ACTGACCG+CTCTCTCT
CCTACGGGTGGCAGCAGTGGGGAATATTGGGCAATGGGCGCAAGCCTGACCCAGCAATGCCGCGTGAAGGAAGAAGGCTTTCGGGTTGTAAACTTCTTTTAACAGGGAGGATAATAACGGTACCCCTGGCGTAAACTCCGCGTCTCTCCACGCCCGCGGCCGCGCGATTATGCGTGGAGGAAGCGCTTTCCCGCGTTATTCGGTGTGTAGAGGGCGTGGGGGGGGCACCGCGTGTCATGTGTGAAATCCATGGTCACCTCCTTTTCTGCGCTTTTAAATCTGTTTATTGTGTGTGCGAGAG
+
8ACCCF=>)0)=====;=;;;888EFGGGGGGGGGGG8FEGGGG,CFGGGGGGGGEG,CFGGGGGGGFFGGGGGGGGGGGGGEGGGGCGGFGGGGGGGGG<,,,:AFF+6F,,?,,C=++@:+5,AD++:+8@++8@EG3++@++3=,33,8++++3**14*>=**/*1=+11*/*=*/***))=)**:3*22)*/.**1*0:0AC))**03*7)7C()))/*/*)/*(0))4(-)6)126*.16**6*54@(-.))+*(.))))))-*()(-(1+/)-)-*.)))6)-)6(4(,))(--4
@M02996:162:000000000-B87FG:1:1101:4437:6627 1:N:0:ACTGAGCG+CTCTCTAT
CCTACGGGTGGCAGCAGCTAAGAATATTCCGCAATGGACGAAAGTCTGACGGAGCGACGCCGCGTGAACGATGAAGGTCGGAAGATTGTAAAGTTCTTTTATAACTGAGGAATAAGTACTTTGAGAGAAACGGAGTATGGTGACTGTAGGTTATGAATAAGCAACGGCTAATTACGTGCCAGCAGCCGCGGTAACACGTAAGTTGCGAGCGTTGTTCGGATTTATTGGGTTTAAAGGACGTGTAGGCGGTTCTGTAAGCGTGGTGTGAAAGGCGGGAGCTCAACTCCCGAATTGCGTTGAG
+
88AC=?A9=))===8====;<;CCFEFGGGGGGDGGGGGGGGGGGGFGGGGGFC@F@FGGGGGEGGGGGGGGGFFG8FFGE@?C=FGGFFGEFEFGFFDFGG?FFFGFGGF<FFFGGFGDFGGGG8DFGGGGC:EEFEEGGD@FGGGGGGGGFFGGGGGG97ECGGGEGGC9FGDGGFDGGGFAFFCDGGGGD;EG;<<AFGGFFCDBBAG*9>ADGDD*);+0<=9F?FGD(:5B<?>C1>3>>F6>:9>>766:AC*(4;9114<>=6C119B*)4(8)/51)386B(-23?),.23(.
@M02996:162:000000000-B87FG:1:1101:24780:6628 1:N:0:ACTGAGCG+CTCTCTAT
CCTACGGGTGGCAGCAGTGAGGAATATTGGACAATGGATGGAAGTCTGATCCAGCCATGCCGCGTGAAGGATTGATGCCCTACGGGTTTTGAACTTCTTTTGTACGGGGGCAATAAGGTCCACGGGTGGACCGATGAGAGTACCGTACGAATAAGCATCGGCTAACTCCGTGCCAGCAGCCGCGGTAATACGGAGGATGCGAGCGTTATCCGGATTTATTGGGTTTAAAGGGTGCGTAGGCGGCTTGCCAAGTCAGCGGTGAAATCCGGGCGCCCCACGCCGGAACTGCCGTTGAAACTGG
+
8ACCCB=511)===8===;;;;;;CFGGGGGGGGGGGGGGGGGGGGGGGGGGGGGGGGGGGGGGGGGGGGGGGGFGGGGGGGGGGGGGGGGGGGGGGGGGGFGGGFGGGGGGGGGGGGGGGGGGGGGGGGGGGGGGGGGGGGGGGGGGGGGGGGGGGGGCEGGEGGGGGGGGGGGGGGGGGGFFGGGGGFG8EEGDFGGFGCGFGGEFFFGGD>>DDAGGFGGGGBC><BGB:065-2595C6B;D7<FFF466<<>ED:>FFFFBF6@BD;96>*8944:)49>F?2<1(-(:?<BA9<0
@M02996:162:000000000-B87FG:1:1101:24799:6629 1:N:0:ACTGAGCG+CTCTCTAT
CCTACGGGTGGCAGCAGTGAGGAATATTGGACAATGGATGGAAGTCTGATCCAGCCATGCCGCGTGAAGGATTGATGCCCTACGGGTTTTGAACTTCTTTTGTACGGGGGCAATAAGGTCCACGGGTGGACCGATGAGAGTACCGTACGAATAAGCATCGGCTAACTCCGTGCCAGCAGCCGCGGTAATACGGAGGATGCGAGCGTTATCCGGATTTATTGGGTTTAAAGGGTGCGTAGGCGGCTTGCCAAGTCAGCGGTGAAATCCGGGCGCCCAACGCCGGGACTGCCGTTGAAACTGG
+
ABCCCE5081)========;;;;CFGGGGGGGGGGGGGGGGGGGGGGGGGGGGFEFFGGGGFFFFGGGGGGGGFFGGGGGGGGGGGGGGGGGGGGGGGGGGGGGGGGGGGGGGGGGGGGFFFFGGGGDGGGCEFGDGGFGGGGGGGFGGGGGGGGGGGGGGGGEGGGGFEGFGG?FGGGGFCDFGGDGGCGGGFGD><FFDDGFG93)09:CG>>DGAGGF?5C=5FCAFG::6:EFFEG>C0;>EBBGFFF<4<A0*>:>FBFFAFFE9CBF0B>F669179(44(...3(36:>FF<<2
@M02996:162:000000000-B87FG:1:1101:4448:6649 1:N:0:ACTGAGCG+CGCTCTAT
CCTACGGGTGGCAGCAGCTAAGAATATTCCACAATGGACGAAAGTCTGACGGAGCGACGCCGCGTGAGCGATGAAGGTCTTAAGTGTGTAAAGTTCTTTTATAACTGAGTAATAATTACTTTGACAGAAACAGAGTATGTTGACTGTAGGTTATGAATAAGCAACTGCTAATTACGTCCCAGCAGCCGCGGTAGCACGTATTGTTCGAGCTTACTGCGTGTTTATGGGGTTTAGACGACGTTTAAGCGGTTCTGTAAGCTTCGGGTGAACGGCGGGGGCTCAACTCCCGGATTTCGTTGAG
+
8BCCCFDBB0)====;=6;6,;;CFGGGCF,CFGGGG@6FFGG+<FEGGAF+CCF@FGGGG:FEFG7,9CF<FFGG,4,9,,,C,,CFFGGFD5,CF,C<,C5C,,CC,4CE<,9,4,:,CEF,,58,,,4,,,@EF9,94@E,,C9@3@>,,3@=3=DD3+36,3@FAG,2=3D+3,1+2;3*,=++0:DC**<DAD/*+*2=5BD62)14+)4+0-**:+0+A+6*,.))5..*/(=/,*().*/(736EFFFF)+2.)*((-(-(*)*(--)*)-,(4*)4)).4((-(-).(02(((
@M02996:162:000000000-B87FG:1:1101:13406:6656 1:N:0:ACTGAGCG+CTCTCTAT
CCTACGGGGGGCTGCAGTGAGGAATATTGGTCAATGGGCGAGAGCCTGAACCAGCCATGTCGCGTGGAGGAATAAGGATCTATGGTTCGTAAACTCCTTTTGCGGGGGGATAAAGTGCGGGACGCGTCCCGTATTGCAGGTACCCCGCGAATAAGCATCGGCTAACTCCGTGCCAGCAGCCGCGGTAATACGGAGGATGCGAGCGTTATCCGGATTTATTGGGTTTAAAGGGTGCGTAGGCGGCCCCTTAAGTCGGCGGTGAAATTTCCGGGCTCAACCCGGTCACTGCCGTCGAAACTGG
+
6ACCCFA58:)8888::::::::CFFGGGGGGGGGGGGGGGGEGGGGGGGGGGFCFFFFGGFFGFGCGGGGGGFGGFFGGGGGGGGGGGGGGGGGGGGGGGGGGGGGGGCEGGGGGGGEGDGEGGGEEGGGGGGGFGGFGFGGGGGGGGEGGGGGGGGFEGGGEGGGGGGGGGGGGGGGGGGFFGGDGGGGGGFGDFGGFGGDFGGFBFFGDC:EGFBGGFGGGGFGFFBGFF6?DBFFG>99;9EEFGFBFFFB>FGC1(>>BFFF2B?DF>05<F?FFFF>F?FD<?:(3333<59<<B
@M02996:162:000000000-B87FG:1:1101:20284:6659 1:N:0:ACTGAGCG+CTCTCTAT
CCTACGGGAGGCTGCAGTAGGGAATATTGCACAATGGGGGAAACCCTGATGCAGCAACGCCACGTGTGGGAAGAAGCATTTCGGTGTGTAAACCACTGTCGTCAGGGAATAAAGCTGGAGTTGTCCAGTTGAATGTACCTCGAAAGGAAGCACCGGCAAACTTCGTGCCATCAGCCGCGGTAATACGAGGGGTGCAAGCGTTGTTCGGAATCACTGGGCGTAAAGGGAGCGCAGGCGGACGTGCAAGCGGTCTGTACAATACCGGGGCCCAACCCCGGACCTGCCGCCCGGACTGCATTTT
+
8ACCCB0810)=;========8;CFEGGAFEGGGGGGGCGGGGGGGGGGCGEGFGGG@EGG@FFFG<DCG8FFFGGG<BFFGGEF:BFGDGGGA,DFEFFDF,:B?FGGCBFA,BF:EFCFFEDBG,AFFFFAFFGGGFGGGE<+@=,>,38>AC@GEDGG8AE@F8CEG,@?CFGE7@CE7@E=DC**=>*46=FA>FEGGGF8FB)8)7C7/;2*67DAF5/<6*7-.9>>>(<>>))-94><7187(45(4<2<FC9)9,11((-)4*48BE*.7,9282?(((--2(,,7:?*664)
@M02996:162:000000000-B87FG:1:1101:20300:6667 1:N:0:ACTGAGCG+CTCTCTAT
CCTACGGGGGGCTGCAGTAGGGAATATTGCACAATGGGGGAAACCCTGATGCAGCAACGCCACGTGTGGGAAGAAGCATTTCGGTGTGTAAACCACTGTCGTGAGGGAATAAAGCTGGAGTTGTCCAGTTGAATGTACCTCGAAAGGAAGCACCGGCCAACTTCGTGCCAGCAGCCGCGGTAATACGAGGGTTGCAAGCGTTGTTCGGAATCACTTGTCTTAAAGGGAGCGCAGGCGGAAGTGCCAGCGGTCTGTCCAATACCGGGGCCCAACCCCGGCCCTGCAGCACGGCATGCATTT
+
88AC@A:))0)8888::::<:8:CFFGGEGGGGFFGGGDFFGGGGGGGGGGGGGGGGGGGEEGGGGGGGGGGGGGGG8EFEGGGEBF7FGGAFFFGGGFECD8<C7F:FD>F;CGGEGC:FGGGGGGFGGF<,CEEGFGFGCE7C*8BCFGCGGEGG*8F57FGCFCEGG6CCCCC8C5EGD38:FFF3C7**)2<6CDBCG5BFG3>>5CGD66*:)0012<*<65>?BC<09(07;3)(2.1)1)-)3?D17A)59CA:F7:6699>>C((::;>9(,45(38,)(3(22(-:7*-44
@M02996:162:000000000-B87FG:1:1101:4921:6669 1:N:0:ACTGAGCG+CTCTCTAT
CCTACGGGTGGCAGCAGTGGGGAATATTGGGCAATGGGCGCAAGCCTGACCCAGCAATGCCGCGTGAAGGAAGAAGGCTTTCGGGTTGTAAACTTCTTTTAAGTGGGACGATAATGACGGTACCACTTGAATAAGCCCCGGCTAACTACGTGCCAGCAGCCGCGGTAATACGTAGGGAGCAAGCGTTATCCGGATTTACTGGGTGTAAAGGGCGTGTAGGCGGGACATCAAGTCAGATGTGAAAGCACGAAGCTCAACTTCGTGTCTGCATTTGAAACTGATGTTCTTGAGTGTTGGAGAG
+
8ABCCBA5:))=;==;=;=;;888EFFGCDGGGCFGGGGGGGGFEGGGGGGGGFFFFGGGGFFGFFEFCFFGGGGGGGFGGFEGGGGGGGGGGGGGGGGGFFGGGFGDEGEEFCEFAFF:FDFGGGGGEAFGGGGGGFEFGG+8>BFGGDFE+DFFDGGGGDEGGGCCFGGGFGGGGG55FGFF=DGGDGDE?.=/=DDFGGGFGGFFAFFGGFFGGFGGFGGCE3:D<F7@FDFF4<FF4?<745<1C(4<13))3:CAABB?1?2)15:6446C4)<>A?A469AA4<7:ABA1@0,(4
@M02996:162:000000000-B87FG:1:1101:4940:6676 1:N:0:ACTGAGCG+CTCTCTAT
CCTACGGGTGGCAGCAGTGGGGAATATTGGGCAATGGGCGCAAGCCTGACCCAGCAATGCCGCGTGAAGGAAGAAGGCTTTCGGGTTGTAAACTTCTTTTAAGTGGGACGATAATGACGGTACCACTTGAATAAGCCCCGGCTAACTACGTGCCAGCAGCCGCGGTAATACGTAGGGAGCAAGCGTTATCCGGATTTACTGGGTGTAAAGGGCGTGTAGGCGGGACATCAAGTCAGATGTGAAAGCACGAAGCTCAACTTCGTGTCTGCATTTGAAACTGATGTTCTTGAGTGTTGGAGAG
+
8ACCCDDA:))=;======;;888CFGGGGGGGGGGGGGGGGGGGGGGGGGGGGGGGGGGGGGGFGGGGGGGGGGGFGGGGGGGGGGGGGGGGGGGGGGGGGGGGGGGGGGGGGGGGGGGGGGGGGGGGGGGGGGGGGGGGGGGGGGGGGGGGGGGGGGGGGGGGGGGGGGGGGGGEFGGGGFFGGGGGGGGGFGGFFGFGGFF?CFFFFGD5=DGGFGGFGGGGDGGFFGFFFFFBDFD9:>FFFFBDBFFFFFFFGGFFD?(,34<?5C>AAFGFDFA<4:<AFFD22).3<DB),.5:
@M02996:162:000000000-B87FG:1:1101:15104:6688 1:N:0:ACTGAGCG+CTCTCTAT
CCTACGGGAGGCAGCAGTGGGGAATTTTTCACAATGGGGGAAACCCTGATGGAGCAATCCTGCGTGGATGATGAAGGCCCTCTGGGTCGTAAAATCCTTTTATAAGGGACGAAAGCAATAACTAGGAAATGAGTTATTGTTGACTGTACTTTTTGAATAAGTAACGGCTAACTATGTGCCAGCAGCCGCGGTAATACATAGGTTACAAGCGTTATCCGGATTTACTGGGCGTAAAGCGAGCGCAGATGGACTAACAAGTCTGGTGTTAAAGACTAAGGCTTAACCTTAGCATGCATTGGAA
+
8ACCCEA=)0)=========;88BFFGGGGGGGGGGGGGGGGGGGGGGGGGGGFGGGGGGGGGGFGEFGGFGGGGGFGGGGGGGGGGGGGGGGGGGGGGGGGGGGGGGGGGGGDGGGGGGAFGBEFFGGGD?EFGCGGFGGGFGGCEFGGGGGGGGGGGDDGF;FGGGEGDFG>FGGGGGGGFF6DGDGGGE;BGEFCFCGCGF7FFFFF<GGFFGC=C5?FE+=ACD;FGDF@@FA;AG@CB<7)9>91?@:?F047FBF4:BB?FAFD794>F6??:BBF498<59A95:>>>A?24.6
@M02996:162:000000000-B87FG:1:1101:6249:6720 1:N:0:ACTGAGCG+CTCTCTAT
CCTACGGGCGGCAGCAGTGAGGAATATTGGTCAATGGTCGGAAGACTGAACCAGCCAAGTCGCGTGCAGGAAGACGGTCCTATGGATTGTAAACTGCTTTTGTACGGGATTAAAGTTCGGGACGTGTCCCGATTGGAATGTACCGTAAGAATAAGGGTCGGCTAACTCCGTGCCAGCAGCCGCGGTAATACGGAGGACCCGCGCGTTATCCTGATTTATTGGGTTTAAAGGGTGCGCAGGCGGAGGATTAAGTCAGCGGTGAAATTTTCATGCTCAACATGAAAACTGCCTTTGATACTGG
+
ABCCCBD5:0)8888;;<;;;;;;FFFGGGGGGGGGGGGGGGCF8FF8FGGGGFFFAEFGGGGGGGGGDGFGGCGGFG7FGGGGGEGFGGFFGGGGGFGGGGGGGGGGD+AFEFGGGGGGGGGCFGFCFGG==BD8ECDFGFDFGGGGGGGCEGGF,@@FCDF7FGGGG:DCGGGGG67?FGFFGGCGFFC8=BEGFGFFG37>EGD3>=>+:7F:DAGG4:FDG)6:<*0)3::>197C4C97;57:GFFF6:ADB5),(722465<74CAF97793<:B9A)6.4).()).)).1.-42
@M02996:162:000000000-B87FG:1:1101:22717:6729 1:N:0:ACTGAGCG+CTCTCTAT
CCTACGGGTGGCAGCAGTGAGGAATATTGGTCAATGGTCGGAAGACTGAACCAGCCAAGTCGCGTGCAGGAAGACGGTCCTATGGATTGTAAACTGCTTTTGTACGGGAATAAAGTGAGGGACGTGTCCCGTTTGGAATGTACCGTAAGAATAAGGGTCGGCTAACTCCGTGCCAGCAGCCGCGGTAATACGGAGGACCCGAGCGTTATCCGGCTTTATTGGGTTTAAAGGGTGCGCAGGCGGAGGATTAAGTCAGCGGTGAAATTTTCATGCTCAACATGAAAACTGCCATTGCTACTGG
+
8ACCC>=A>));==8===;;;;;CFFGGGGGGGGGGGGGGGGGGGGGGGGGCFFFFGGGGFGGGGGGGGGDFGGGGFGGGGGGGGGGGGGGGGGGEGGGGGGGFFGGGFCGGGCGGGGF<7CFFG+EFGGGGFGGD4,6AEFGGGGGGGGGGGGGGGGGGGGGGFFGGFGG+?FFGGCE7CCBDCDGGGFG5:A*?;DGFGGGFGGFFFA7=8)0773CGAFGGGDEFAFG::?:39>FC399)-@)8C2AFFFDB?G<?9>2<AFBF=)*).5BC*()4(=4)-436775<>2))0.5.)
@M02996:162:000000000-B87FG:1:1101:6238:6734 1:N:0:ACTGAGCG+CTCTCTAT
CCTACGGGCGGCAGCAGTGAGGAATATTGGTCAATGGTCGGAAGACTGAACCAGCCAAGTCGCGTGCAGGAAGACGGTCCTATGGATTGTAAACTGCTTTTGTACGGGAATAAAGTTCGGGACGTGTCCCGATTGGAATGTACCGTAAGAATAAGGGTCGGCTAACTCCGTGCCAGCAGCCGCGGTAATACGGAGGACCCGAGCGTTATCCGGATTTATTGGGTTTAAAGGGTGCGCAGGCGGAGGATTAAGTCAGCGGTGAAATTTTCATGCTCAACATGAAAACTGCCATTGATACTGG
+
ACCCCFF580)8888;;<;;;;;CFFGGGGGGGGGGGGGGGGGGFGGGGGGGGGGGGGGGGGGGGGGGGGGGGFGGGGGGGGGGGGGGGGGGGGGGGGGGGGGGGGGGBFGGGGGGGGGGGGGGGGGGGGGFGGGGFGGGGGGGGGGGGGGGGGGGGGGGGGGGGGGGGDG7DGGGGGGGGGFFGG3DGGGGGFGGFGFDG5EEGGFBFFGGGFFGGFGGFG5DC<<C2FGB???BB>EC9D>71>.8CD9F<AFFFGGFFFFFFFFF=):<4<F:*4<BFFBFB?FA?27BFF):F>A43
@M02996:162:000000000-B87FG:1:1101:22534:6736 1:N:0:ACTGAGCG+CTCTCTAT
CCTACGGGGTGCTGCAGTGAGGAATATTGGTCAATGGACGGAAGTCTGAACCAGCCAAGTAGCGTGCAGGATGACGGCCCTATGGGTTGTAAACTGCTTTTATATGGGGATAAACAAGAGTACCTGTACTTTCTTGCAGGTACCATATGAATAAGGACCGGCTAATTCCGTTCCAGCCGCCGCGGTAATACGGAAGGTCCGGGCGTTCTCCGGCTTTATTGGGTGTAAAGGGCGCTTCGGCTGTATTTTACGCGTTTTGTGAAATGTAGATTCTCAACGTCTGAATTGCAGCGCGCACGTG
+
-8ACC58:>8)==<====;;;;;;EEFGGGGGGGGGFDFEGGGGCGGGGGGGGFGDFGGGG<FGGGDDGCFGGGGGDEGGGFGGFFGGGFFFFFG,CFFGF@E@<5CFF+=EE??9?8F8EEA9C9C5CFFEFGG=E>,9@DGDFGFG99AEFG9ED8FE>DGG8=FFG83,=>:EC+6963*3*@C9F77*;4;=49:AD:54CD>):8CCD)0>*);CFGGD*.=378D3,(-.((0*-*-.)/9<F92.(-(,(*73(96)6)4:7-*.4)9<*((-(.(.)6)).),)-(((0-(..
@M02996:162:000000000-B87FG:1:1101:22554:6737 1:N:0:ACTGAGCG+CTCTCTAT
CCTACGGGGGGCTGCAGTGAGGAATATTGGTCAATGGACGGAAGTCTGAACCAGCCAAGTAGCGTGCAGGATGACGGCCCTATGGGTTGTAAACTGCTTTTATATGGGGATAAAAAAGAGTACATGTACTTTCTTGCAGGTACCATATGAATAAGGACCGGCTAATTCCGTGCCAGCAGCCGCGGTAATACGGAAGGTCCGGGCGTTATCCGGATTTATTGGGTTTAAAGGGAGCGTAGGCGGTATTTTAAGCGTGTTGTGAAATGTAGATGCTCAACATCTGAATTGCAGCGCGAACTGG
+
8ACCC>8>A))8888:::::::::FFGGGGGGGGGGGGGGGGGGGGGGGGGGGFFGGGGGGGGGGGGGGGGGGGGGGGGGGGGGGFGGGGGGGGGFGGGGGAGGGGGGGEGGGGGGGG@FGFF9F@DFGGGGGGGGG?ECEGGGCFCFFGGGGGGGGGGGEGGGGGGGGGGFGGGGGGGGGGEFGGDDGGGGGDGGFGGFGGGFEGFFFFGGGEFGGFGGBFGGGFGGAFF:266)42:C2C>8(8?AGBBFB6:1:FGB644AF9A<@)*.6<F@6:)42@2<<AF354))49>B@><D:
@M02996:162:000000000-B87FG:1:1101:22702:6743 1:N:0:ACTGAGCG+CTCTCTAT
CCTACGGGTGGCAGCAGTGAGGAATATTGGTCAATGGTCGGAAGACTGAACCAGCCAAGTCGCGTGCAGGAAGACGGTCCTATGGATTGTAAACTGCTTTTGTACGGGAATAAAGTGAGGGACGTGTCCCGTTTGGAATGTACCGTAAGAATAAGGGTCGGCTAACTCCGTGCCAGCAGCCGCGGTAATACGGAGGACCCGAGCGTTATCCGGATTTATTGGGTTTAAAGGGTGCGCAGGCGGCGGATTCAGTCAGCGGTGAAATTTTCATTCTCAACATGAAAACTGCCATTGATACTGG
+
88CCC>5550)===8;===;;;;CFFGGGGGGGGGGGGGGGGGGGGGGGGGGGFFGGGGGGGGGGGGGGGGGGGGGGGGGGGGGGGGGGGCFGGG9FFGGGGGGGGGG=FGGCFGGGGGCFBDFGGGGGG>FGGGD8;EEGGGGGGGDGDFGCFGGFGGGGGGG,DFGFGG7DG7AFGGGCD>BGGGGGGGGG47EEFGEDC58EGFFFFGCD35DDCFCAFCGEB<>5B=32(4736>C>59)-0),7,6FFA<>?5C30><>DBFA?)>)66F39:7?:B<>2(8)44)).).-666),
@M02996:162:000000000-B87FG:1:1101:6251:6747 1:N:0:ACTGAGCG+CTCTCTAT
CCTACGGGCGGCAGCAGTGAGGAATATTGGTCAATGGTCGGAAGACTGAACCAGCCAAGTCGCGTGCAGGAAGACGGTCCTATGGATTGTAAACTGCTTTTGTACGGGAATAAAGTTCGGGACGTGTCCCGATTGGAATGTACCGTAAGAATAAGGGTCGGCTAACTCCGTTCCAGCAGCCGCGGTAATACGGAGGACCCGAGCGTTATCCGGATTTATTGGTTTTAAAGGGTGCGCAGTCGTAGGATTACGTCATCTGTGACATTTTCATGCTCAACATGAAAACTGCCATTGTTACTTT
+
88BCC5A)10)8888;;<;;;;;CFGGGGFGGGGGGGGGGGGGGCCGGGGGGFFGGGGGGGGGGGGGGGGDFGGGGEFEGGGGGGGFGGGGGGGGF?FGGGDGAD@@CEGGGGG=EGG77F+@FFCFGGFGGGFFGG,,>DEGG7DEEFGGGGGCAC89:8@DC7EFGG7E,;DD,8,7,A55;EGG3:=C;8A**=CGBC)*:C5777BGGD:)92:FF*<+/A><>AF7>?063((0/,1(),.*6C2.7<<0(.+*.)76:4<<A44F<947:9(2<:BA267.6<:)6))..96.))
@M02996:162:000000000-B87FG:1:1101:19534:6749 1:N:0:ACTGAGCG+CTCTCTAT
CCTATGGGTGGCTGCAGTGGGGAATATTGCACAATGGGCGAAAGCCTGATGCAGCGACGCCGCGTGAGTGAAGAAGTATCTCGGTATGTAAAGCTCTATCAGCAGGGAAGAAAATGACGGTACCTGACTAAGAAGCCCCGGCTAACTACGTGCCAGCAGCCGCGGTAATACGTAGGGGGCAAGCGTTATCCGGATTTACTGGGTGTAAAGGGAGCGTAGACGGTTTGGCAAGTCTGAAGTGAAATGCGGGGGCTCAACTCCTGAACTGCTTTGGAAACTGTCGAACTAGAGTGCAGGAGAG
+
888A@815=01=======;==88BFFGGGGGGGGGGGGGGGGGGGGGGGGGGGFGGGGGGGGGGFGGGGGFFGFGGGGGGFGFGG8FEGGGGGGGGGFFGGGGGGGGGGGGGGEFGFGFGGGGGGFGGGFDEFGFGGGGGDGGCFGGDGGGCGGGGGCDFGDGCEG>CEFGGGGFEGGGGGGFFGGGGGGGGGEGGFCFFGFGFGGFFAFDEC>BDGBGGFGGGGF=DFF=FFFFFAAF?8:)7<?F2D60@BFF?FGGFFFFF:?F?FFGFF7F9=?<)6=:24?B)8<8>DF2:<:6(4
@M02996:162:000000000-B87FG:1:1101:6596:6749 1:N:0:ACTGAGCG+CTCTCTAT
CCTACGGGAGGCAGCAGCTAAGAATATTCCGCAATGGACGAAAGTCTGACGGAGCGACGCCGCGTGAACGATGAAGGTCGGAAGATTGTAAAGTTCTTTTATAACTGAGGAATAAGCATGATCAGAGAAAGGTTATGTGGTGACTGTAGGTTATGAATAAGCAACGGCTAATTACGTGCCAGCAGCCGCGGTAACACGTAAGTTGCGAGCGTTGTTCGGATTTATTGGGTTTAAAGGACGTGTAGGCGGTTCTGTAAGCTTGGTGGGAAAGGCGGGGGCTCAACTCCCGACTTGCGTTGAG
+
ACCCC>A):)0===8====;<;;;CCFGGGGGGGGGGGGGGGGGGGGGGGGGGEEGFGGGGGGGGGGGGGGGGGGGFGGGGGGGGGGGGGGGFFGGGFCGGG<FFGGGG?8BFFGCCFGFGGGGGGEFFFFGGGGG9D9FGG,@DFF9,@BDGFGFGFFGGFFC7CCGEEGGFFFCBEEFGGFA6>CDDGGGCBFGFGGFGFF8+CEE):DGC):<FDDDF>E:FF9C(>GBFA9*4())-/57>*?>DF;BB<266CC<DFB2(((.)(*4(455)((-1@>:A)::>8(,()617:1((
@M02996:162:000000000-B87FG:1:1101:15974:6752 1:N:0:ACTGAGCG+CTCTCTAT
CCTACGGGTGGCTGCAGTGGGGAATATTGCACAATGGGGGAAACCCTGATGCAGCGACGCCGCGTGAGTGAAGAAGTATTTCGGTATGTAAAGCTCTATCAGCAGGGAAGATAATGACGGTACCTGACTAAGAAGCACCGGCTAAATACGTGCCAGCAGCCGCGGTAATACGTATGGTGCAAGCGTTATCCGGATTTACTGGGTGTAAAGGGAGCGTAGACGGCATGGCAAGTCTGAAGTGAAAGCCTGGGGCTCAACCCCGGAACTGCTTTGGAAACTGTTAAGCTAGAGTGCAGGAGAG
+
8ACCCE:5:))====;===;;888EFGGGGGGGGGGGGGGGGGGGGGGGGGGGFEFFGGGGGGGFFGGGGGGGGGGGGGGGGGGGGGGGGGGGGGGGFFGGGGGGFGGGG8EEGGGGGGGFGGGGGFGGGGFFGGGFGGGGGGGGGGGGGGFGGGGGFGGGDGEEGEGFCGGGFGG6FGGGDFFGGGGGGGGG5EGFCGFGGFFGGFFAA7EFFEGGFGDFGG3:>FGFFFFFFFFADFG<*614?FBF?FFFFFFFGGFFEF66>FFFFFB<:6?F?A9<F>A69662)..5>9454?(3
@M02996:162:000000000-B87FG:1:1101:6578:6753 1:N:0:ACTGAGCG+CTCTCTAT
CCTACGGGAGGCAGCAGCTAAGAATATTCCGCAATGGACGAAAGTCTGACGGAGCGACGCCGCGTGAACGATGAAGGTCGGAAGATTGTAAAGTTCTTTTATAACTGAGGAATAAGCATGATCAGAGAAAGGTTATGTGGTGACTGTAGGTTATGAATAAGCAACGGCTAATTACGTGCCAGCAGCCGCGGTAACACGTAAGTTGCGAGCGTTGTTCGGATTTATTGGGTTTAAAGGACGTGTAGGCGGTTCTGTAAGCTTGGTGTGAAAGGCGGGGGCTCAACTCCCGAATTGCGTTGAG
+
ACCCCEFA>8)===8====;<;;CFGGGGGGGGGGGGGGGGGGGGGGGGGGGGFGGGGGGGGGGGGGGGGGGGGGGGGGGGGGGGGGGGGGGGGGGGGGGGGGGGGGGGGGGGGGGGGGGGGGGGGGGGFDFGGGEGGGGGGGGGGGGGFGGGGGGGGGGGGGGGGGGGGGGGGGGGGGGGGFFGGGDGGGGGEGGFDGFGGGFGGFFAEGGGFFGGFGDDGGCFFGGFFGFBF:FBBFC?9:FA=F>99FFFFFFBG=<AF?FFFB2@ADBF>FE)179?FFBAB>BB?(2:?AFFBF?7
@M02996:162:000000000-B87FG:1:1101:12744:6772 1:N:0:ACTGAGCG+CTCTCTAT
CCTACGGGTGGCAGCAGTGGGGAATATTGGGCAATGGGCGAAAGCCTGACCCAGCGACGCCGCGTGAGGGAAGACGGTCTTCGGATTGTAAACCTCTGTTGACAGGGACGAAGGAAGTGACGGTACCTGTCGAGGAAGCCACGGCTAACTACGTGCCAGCAGCCGCGGTAATACGTAGGTGGCGAGCGTTATCCGGATTTACTGGGTGTAAAGGGTGTGTAGGCGGGTTAGCAAGTCAGATGTGAAAACTATGTGCTCAACTCATAACTTGCATTTGAAACTGTTTATCTTGATGGTCGGG
+
88CCCBA98));=======;;88BFFGGGGGGGGGGGGGGGGGGGGGGGGGGGFFGFGGGGGGGFGGGGGCFGGGGGGGGGGGGGGGGGGGGGGGGGGGGEEFGGFGGGEEFEFGFFGDGGEEGFGEC=FFC?F@EG?FG8DEGGGGGGGGGGGGGGEFGFGGGGGDCGEGGGGGGDEGECFFF:DGGGECG?FEGFGDFCFF=CDFB@?FF>F>GD(9CFGGFGF59:7FFAB?=<28*6*.9>?F><:4?>)69AFGFFFFFF>A>=904)4@F=2)65=<BD9)6::6).)-5/)-2(
@M02996:162:000000000-B87FG:1:1101:19977:6801 1:N:0:ACTGAGCG+CTCTCTAT
CCTACGGGTGGCAGCAGTGAGGAATATTGGTCAATGGGCGAGAGCCTGAACCAGCCATGTCGCGTGGAGGAATAAGGATCTATGGTTCGTAAACTCCTTTTGCGGGGGGATAAAGTGCGGGACGCGTCCCGTATTGCAGGTACCCCGCGAATAAGCATCGGCTAACTCCGTGCCAGCAGCCGCGGTAATACGGAGGATGCGAGCGTTATCCGGATTTATTGGGTTTAAAGGGTGCGTAGGCGGCCCCTTAAGTCGGCGGTGAAATTTCCGGGCTCAACCCGGTCACTGCCGTCGAAACTGG
+
88ACCE@5=0)========;;;;;FFGGGGGGGGGGGGGGGGGGGGGGGGGGGFGGGGGGGGGGFGGGGGGGGGFGCFGGGGGGGGGGGGGGGGGGGGGGGGGGGDGGGDFGCFFGGGE@FFGGGGEGGGGGDGGFGGGFFGGGGGGGGGGGGGGGGGGGGGGGGGGGGGGGGGGGGGGGGGFFGGDGDFGFGBGCBCCFGGDFGGFDFFGGGFFGGAFGFGGGGFCFF?F5?BF:<3BD<94<BBE:>:<FFFF0>GGF97.)<BFFFB7>BBFCFBFFFE>9(354<122((-3>1)6:
@M02996:162:000000000-B87FG:1:1101:27182:6837 1:N:0:ACTGAGCG+CTCTCTAT
CCTACGGGTGGCTGCAGTGAGGAATATTGGTCAATGGGCGGAAGCCTGAACCAGCCAAGTCGCGTGAAGGATGAAGGTATTATGTATTGTAAACTTCTTTAGACGTAGAGAAATAAGAGGGTCGTGACCCTTGATGCTAGTATACGTAGAATAAGGATCGGCTAACTCCGTGCCAGCAGCCGCGGTAATACGGAGGATCCGAGCGTTATCCGGATTTATTGGGTTTAAAGGGTGCGCAGGCGGCTTTTTAAGTCAGTGGTTAAATCGTGGAGCTTAACTCCATCCCGCCATTGATACTGGA
+
8ACCCF=5811====;===;;;;;EFGGGGGGGGGGFGGGGGGGGGGGGGGGGGFFDFFGGGGGFEGGGGGGGFCEFGGGGGGGGGGGGGGGGGGGGGGGGFGGGGFFFGGGGGGGGFGGEGGGGCFFGGFGGGGGGGFGC9@FGGGGCEDGCFGGGGGGGGGEGGGGGGGGGGGGGGGGCC>DEG?DC@GFD4CEDCCFGGEAGGDFFFGDCDADGCGGFGGGGFGGFFGEFF?F03@G0C6<9>??G::FBA96AFGA:?9AA2?:FB/1:??<=<)..)648(,94(4<>AFAB>4?(
@M02996:162:000000000-B87FG:1:1101:27165:6841 1:N:0:ACTGAGCG+CTCTCTAT
CCTACGGGTGGCTGCAGTGAGGAATATTGGTCAATGGGCGGAAGCCTGAACCAGCCAAGTCGCGTGAAGGATGAAGGTATTATGTATTGTAAACTTCTTTAGACGTAGAGAAATAAGAGGGTCGTGACCCTTGATGCTAGTATACGTAGAATAAGGATCGGCTAACTCCGTGCCAGCAGCCGCGGTAATACGGAGGATCCGAGCGTTATCCGGATTTATTGGGTTTAAAGGGTGCGCAGGCGGCTTTTTAAGTCAGTGGTTAAATCGTGGAGCTTAACTCCATCCCGCCATTGATACTGGA
+
8ACCCE>5:1)========;;;;CFFGGGGGGGGGGGGGGGGGGGGGGGGGGGGGGGGGGGGGGGGGGGGGGGGFFGGGGGGGGGGGGGGGGGGGGGGGGGGGGGGGGEGGGGGGGGGGGGGGGGGGGGGGGGDGFGGGGGGGGGGGGGGGGGGGGGGGDGGGGGGGGGGGGGGGGGGGGGGFFGGGGGGGGGFGGFGGFGGGFGGEEFFGGGFF3CCGGFGGGGBCC<FFEF<::>9D<;D>B609<F0:?F>BAFGGFFFFFF>BF5:968?FC?AB9:?>AB?F69;?A<<>9@6<0(
@M02996:162:000000000-B87FG:1:1101:4126:6856 1:N:0:ACTGAGCG+CTCTCTAT
CCTACGGGGGGCTGCAGCTAAGAATATTCCGCAATGGGGGAAACCCTGACGGAGCGACGCCGCGTGGATGATGAAGGCCGGAAGGTTGTAAAATCCTTTTATGACTGAGGAATAAGTATTCTGAGAGAAACGGAGTATGGTGACTGTAGGTCATGAATAAGCAACGGCTAATTACGTGCCAGCAGCCGCGGTAACACGTAAGTTGCGAGCGTTGTTCGGAATTATTGGGCGTAAAGGGCATGTAGGCGGTCTTGCAAGCTTGGTGTGAAAGGCAGGGGCTTAACCCCTGGACTGCGTTGAG
+
8ACCCDF5=5)8888:::::<::CFGGGGGGGGEGGGGGGGGGGGGGGGGGGGFGGGGGGGGGGGGGGGGGGGGGGGGGGGCGGGGGGGGGGGFGGGGGGGGFGGGGFGFGGGGGGGGGGGGGGGFGGGGGGGGGGFGGCGGGGGGGGGGGGFFGGFGGGFGG<EEGGGGGGGGGGG=FCFGFFGGGD<EDGEEGFFGGFFGGFCD@BFFGGGFFGGFDGEGC*CFG=?FGD>F0?AFFG:56@A9FBG;>BB<<?B9<?BF?A?:?BF<CB:7BGEF908?AF<BB?F:1:DB::.8;80
@M02996:162:000000000-B87FG:1:1101:27180:6858 1:N:0:ACTGAGCG+CTCTCTAT
CCTACGGGTGACTGCAGTGAGGAATATTGGTCAATGGGCGGAAGCCTGAACCAGCCAAGTCGCGTGAAGGATGAAGGTATTATGTATTGTAAACTTCTTTAGACGTAGAGAAATAAGAGGGTCGTGACCCTTGATGCTAGTATACGTAGAATAAGGATCGGCTAACTCCGTGCCAGCAGCCGCGGTAATACGGAGGATCCGCGCGTTATCCGGATTTATTGGGTTTAAAGGGTGCGCAGGCTGCTTTTTACGTCAGGGGTTAAATCTGTTAGCTTACCTCCATCCCGCACTTTAGTCTGGG
+
886?@B))01)==;;;===;=;;CECGFGGGFC@FFGGGGFGGGGGGGFGGGGGGGGGGFGGEGFFFFEGFGDEFFFG9FGGGFGGGGGGGFGGGGGGGG9EEGDGBA7FFGGGGEFFGC=FFCF7EF,ADFGCGGGGGGGGGGGGCEEBFGFFGGC6?3CCD7>D9D,@DF>EGEFFG?F>>E83;7BCC:CA95BDGF***2*2834ADED3B>FE7@@F**1.3+9A:@3<B@B05D6*433*=3*2)52221(*149@<>>)6)*)*.<<=C)4<7,7A44.-4((-)-)-)1))((
@M02996:162:000000000-B87FG:1:1101:27157:6859 1:N:0:ACTGAGCG+CTCTCTAT
CCTACGGGTGGCTGCAGTGAGGAATATTGGTCAATGGGCGGAAGCCTGAACCAGCCAAGTCGCGTGAAGGATGAAGGTATTATGTATTGTAAACTTCTTTAGACGTAGCGAAATAAGAGGGTCGTGACCCTTGATGCTAGTATACGTAGAATAAGGATCGGCTAACTCCGTGCCAGCAGCCGCGGTAATACGGATGATCCGAGCGTTATCCGGATTTATTGGGTTTAAAGGGTGCGCAGGCGGCTTTTTAAGTCCGTTGTTACATCCTGTAGCTTAACTCCATCCCCCCATTTATACTGTG
+
8ACCC>0):1)====;==;;;;;;CEFF,6FFFECFF8FG>EG>FFDFGGGGDGFG,CFFGGGGGGEFGGGGGG9<CGFGFFGGGFGG,FF,EFGGGGGGG<FFGGC8+4=@CFCAFF,EFGF@F?@FFFCE8AEDBDE,EDEFF8DDDEFGCGFFDFD+@?FGFC<FGC8+;E7<:7:CGGFE*/;7B@FECA*/14C6;?*?:9B)8@FE)>>GC);C69=CC:6@)*:)8240(27C(12B>)6)9(,*62)48+143B)62)(,/.2:.-=+*)693994:?((((.6)54)*4).)
@M02996:162:000000000-B87FG:1:1101:3634:6900 1:N:0:ACTGAGCG+CTCTCTAT
CCTACGGGGGGCTGCAGTAAGGGATATTGGTCAATGGGGGGAACCCTGAACCAGCCATGCCGCGTGAGGGATGAAGGCCCTACGGGTCGCAGACCTCTTTTGCCGGGGGATAACGGGCCCCACGCGTGGGGCAGTGAAGGTACCCGGAGAATAAGCATCGGCTAACTCCGTGCCAGCAGCCGCGGTAATACGGAGGATGCGAGCGTTATCCGGATTTATTGGGTTTAAAGGGTGCGCAGGCGGGGCGCTAAGTCAGCGGTGAAATGCGACGGCTCAACCGGAGCAGTACCGTTGATACTGG
+
8ACCCFFBA0)8888::::<<::CFFGGGGGGGFGGGGGGGGGGFGGGGGFGGFGGGGGGFGGGGGGGGG@FFFCGGGFGGGGGGGGGGGGGGFDFGFFGGGGGGGGEGDGGGGGGGGEGGGGGGGEGCGGGGGGGGGGCCGGGGGGEGGGGGGGGFGGGGGGGGGGGGGGFDGGGFD=FFGF>8>DC>EGCEFGG:CGFGGGFGG>>@FGGGFFGCAGCFGFDG:6CFFGF:015((070<65>>>071(/6<2))/926:?2).41)(/4;25<67,,7.-9(()).624:?:2*-.-4
@M02996:162:000000000-B87FG:1:1101:21031:6926 1:N:0:ACTGAGCG+CTCTCTAT
CCTACGGGAGGCAGCAGTGGGGAATATTGGTCAATGGGGGAAACCCTGAACCAGCAACGCCGCGTGAAGGAAGAAGGCTTTCGGGTTGTAAACTTCTTTTATCTGTGACGATAGTGACGGTAGCAGATGAATAAGCCACGGCTAACTACGTGCCAGCAGCCGCGGTAATACGTAGGTGGCAAGCGTTATCCGGATTTACTGGGTGTAAAGGGCGCGTAGGCGGGATAGCAAGTCAGATGTGAAAACTATGGGCTTAACCCCTAGCCTGCATTTGAAACTGTTATTCTTGAGTGTCGGAGAG
+
8ACCCE8@500=========;88BFFGGGGGGGGGGGGGGGGGGGGGGGGGGGGFFGGGGGGGGFGGGGGGGGGGGGGGGGGGGGGGEGGGGGGGGGGGGGGGGGGGGGGEGGGGGGGGDGGGGGGGGGDAB=FGGGGGGDEGEGGGGGGG@FGGGGGGGGGGGDG5:DFGDFFFGGFGGGGFFGGGGGGGGEDGEFGGFGGGFGGFA@CGGGDEGGFD>FGG)28CF9?7>AFFFFFFG42464?F>F<)7:??:DGGF(.(8??>::7FAFA6@@>96A@4A><BA)28:2<2131708
@M02996:162:000000000-B87FG:1:1101:4609:6953 1:N:0:ACTGAGCG+CTCTCTAT
CCTACGGGTGGCAGCAGTGGGGAATATTGGGCAATGGGCGCAAGCCTGACCCAGCAATGCCGCGTGAAGGAAGAAGGCTTTCGGGTTGTAAACTTCTTTTAAGTGGGACGATAATGACGGTACCACTTGAATAAGCTCCGGCTAACTACGTGCCAGCAGCCGCGGTAATACGTAGGGAGCAAGCGTTATCCGGATTTACTGGGTGTAAAGGGCGTGTAGGCGGGACATCAAGTCAGATGTGAAAGCACGAAGCTCAACTTCGTGTCTGCATTTGAAACTGATGTTCTTGAGTGTTGGAGAG
+
88ABC>A5:))=;=6====;;888CF<E@FGGGFGGGGGCEFFGFGGGFGFGFAFFDDFGFGFGFFGFGGGGGGFGFDGGGGGGGGGFGEFFGFGGGGGGGGGFGGG?EGGGGGFGGGGDEBFGFGGGGAEGGGGGGGGGGGGGGGADFEGGGGGGGFGFFG>EGGDCC=,AFGGD5;CECFFFG*CDG?FGGFGGFGGFGGGFGCAFFFGCDDFGGD7FFGGGG>F>4BF4A2>?A>?7)2)/67627:9>9)).46:9AD??(4.:9<F<65=F*.<D>FAA2<<66::92<907,..4
@M02996:162:000000000-B87FG:1:1101:4637:6955 1:N:0:ACTGAGCG+CTCTCTAT
CCTACGGGTGGCAGCAGTGGGGAATATTGGGCAATGGGCGCAAGCCTGACCCAGCAATGCCGCGTGAAGGAAGAAGGCTTTCGGGTTGTAAACTTCTTTTAAGTGGGACGATAATGACGGTACCACTTGAATAAGCTCCGGCTAACTACGTGCCAGCAGCCGCGGTAATACGTAGGGAGCAAGCGTTATCCGGATTTACTGGGTGTAAATGGCGTGTAGGCGGGACATCAAGTCAGATGTGAAAGCACGAAGCTCAACTTCGTGTCTGCATTTGAAACTTCTGTTTTTGAGTGTTGGAGAG
+
AACCCDFA0));;======;;888EFFEDGGGGGGGGGGGGGGGGGFGGGGGGECFGGGGGGGEGGEDGGGF<CFGCGEFGGG>FGGGGGGGGGGGGGGFFGCAFCGGGEBEGEGFGGEGGGGGCEFGGGFADG,>BFGEDGGG8DFGGEG8FGGGGGFFGGGGGGGG73DFD,4=*=CEGDA>EDGGFFF5E55EFCFAC*:8*/*;F+;+<BBDG(+2;FE3*7*>?FFFAA2=A<=:):6*).94)33>>?B?FGFFFD1:1:2)99*::)9<@B<))*).-)(--(,.4:B())(54
@M02996:162:000000000-B87FG:1:1101:4621:6967 1:N:0:ACTGAGCG+CTCTCTAT
CCTACGGGTGGCAGCAGTGGGGAATATTGGGCAATGGGCGCAAGCCTGACCCAGCAATGCCGCGTGAAGGAAGAAGGCTTTCGGGTTGTAAACTTCTTTTAAGTGGGACGATAATGACGGTACCACTTGAATAAGCTCCGGCTAACTACGTGCCAGCAGCCGCGGTAATACGTAGGGAGCAAGCGTTATCCGGATTTACTGGGTGTAAAGGGCGTGTAGGCGGGACATCAAGTCAGATGTGAAAGCACGAAGCTCAACTTCGTGTCTGCATTTGAAACTGATGTTCTTGAGTGTTGGAGAG
+
ABCCCFF==))========;;888EFGGGGGGGGGGGGGGGGGGGGGGGGGGGFFFFGGGFGFFFGGGGGGGGGGGGGGGGGGGGGGGGGGGGGGGGGGGGGGGGGGGGGGGGGGGGGGGGGGGGGGGGGGGGGGGGGGGGGGGGGGGGGGGGGGGGGGGGGGGGGGGGGGGGGFEGGGGGGFFGGGGGGGDGFGGFGGFGGGFGGFFFFGGGFFGGFFGFGGGDEGGBFGFFFFFBFFG4:<9<???GFFFFFFFFGGFFF?<FFFFFFFA42@FFFFA7FF><ABF>A7A<-<?F><B?
@M02996:162:000000000-B87FG:1:1101:4638:6972 1:N:0:ACTGAGCG+CTCTCTAT
CCTACGGGTGGCAGCAGTGGGGAATATTGGGCAATGGGCGCAAGCCTGACCCAGCAATGCCGCGTGAAGGAAGAAGGCTTTCGGGTTGTAAACTTCTTTTAAGTGGGACGATAATGACGGTACCACTTGAATAAGCTCCGGCTAACTACGTGCCAGCAGCCGCGGTAATACGTAGGGAGCAAGCGTTATCCGGATTTACTGGGTGTAAAGGGCGTGTAGGCGGGACATCAAGTCAGATGTGAAAGCACGAAGCTCAACTTCGTGTCTGCATTTGAAACTGATGTTCTTGAGTGTTGGAGAG
+
88ACCDF==))=;==;===;;888FFGG,;EFGGGGGGGDGGGGGGGGGGGGGGGG6CFFFFGDGGGGCGGGGGGGGGGGCEFFEGGCFEGGGGGGGGGFFFFFGGGGGGGGGGGFFGGDGGGGGGGGAFBC=D,DDGGGDDGGGFGCF6E@FGGFGD7DDDG>FEGGGDGCFG,A5CCGGGFFGGGGGGGDEDGGFGG=7*=AGGFF6AF*:5>)>@@*=EG>5:FF<F*/:<BB>A4C<D<6)7?:117@>0>7>GGFFFF(4())9:C<2.=CF>A<2@BDBDAA<<).5>4(.)(.4
@M02996:162:000000000-B87FG:1:1101:27089:6974 1:N:0:ACTGAGCG+CTCTCTAT
CCTACGGGTGGCTGCAGTGAGGAATATTGGTCAATGGGCGAGAGCCTGAACCAGCCAAGTCGCGTGAAGGATGAAGGTTCTATGGATTGTAAACTTCTTTTGTTCGAGGGTAAAGTGAGTCACGTGTGATTTATTGCAAGTATCGAACGAATAAGCATCGGCTAACTCCGTGCCAGCAGCCGCGGTAATACGGAGGATGCGAGCGTTATCCGGATTTATTGGGTTTAAAGGGTGCGTAGGCGGGATGTTAAGTCAGCGGTAAAATAGTGTAGCTCAACTATACTTCGCCGTTGAAACTGG
+
8ACCCD>)811========;;;;CFFGGGGGGGFGGGGGGGGGGGGGGGGGGGGGGGGGGGGGGFGGGGGGGGGGGGGGGGGGGGFGGGGGGGGGGGGGGGGGGGG=F7FGGGFGGGGGGGGGGGGGGGGGGGGGGGGGFGGGGDGGGGGGGGGGFG8DGGGGCFGGGGEGGGGGFGGGGGGFFGGCCGGGGGEEEB>794CCEGGEEFFFEDFBGGE+;A9CCE3?>EFGFF;;>:?FD?D9),8>:GFFF49A<7=D?9@2<29<<=6:)6)9<?B47AFA4<-3:<34:??<9B<<B
@M02996:162:000000000-B87FG:1:1101:15301:6975 1:N:0:ACTGAGCG+CTCTCTAT
CCTACGGGCGGCTGCAGTCGAGGATCATTTGCAATGGGCGAAAGCCTGACAATGCGACGCTGCGTGGAGGATGAAGGCCTTCGGGTTGTAAACTCCTGTCATAGGGGAACAGGCGAGGGGACCCAATACGTCCCTTAGTTGAGTGTACCCTAAGAGGAAGCGACGGCTAACTCTGTGCCAGCAGCCGCGGTAATACAGAGGTCGCAAGCGTTGTTCGGATTTACTGGGCGTAAAGGGCGCGTAGGCGGGGAGGCGTGTTAAGTTGGAAATCTCCGGGCTCCACCCGGAAAGTGCGCTTGAA
+
8ACCCB85:0)8888;;;;88888CFGGGGGGGGGGGGGFFGGGGGGGGGDFGGFGFGGGGGGGFFEEGGFGGGGGGGGGGGGGGGGGGGGGGGGGGGCFGGFGG8@FDFFFDGEC7FEGGGGGG@DFGGGFGGGGGGGGGDCCFGGGGGG76FFFG@GGGD8ECCGGEEGGGGGFFGGGGGFFFGGGG5<CEFFGFGF4DGGFGGFFFFGGGD@F367CBF:C7B6725/7:(6=::>)(93.1?D6)((818;?>E*).*))),44/.2-)-):521(()47:>F0(7<FBA;;048.3
@M02996:162:000000000-B87FG:1:1101:17522:6978 1:N:0:ACTGAGCG+CTCTCTAT
CCTACGGGTGGCTGCAGTGGGGAATATTGGGCAATGGGCGCAAGCCTGACCCAGCAACGCCGCGTGAAGGAAGAAGGCTTTCGGGTTGTAAACTTCTTTTAAGGGGGAAGAGTAGAAGACGGTACCCCTAGAATAAGCCACGGCTAACTACGTGCCAGCAGCCGCGTTCATACGTAGGTGGCAAGCGTTGTCCGGATTTACTGGGTGTAAAGGGCGTGTAGCCGGTGGAGCAAGTCCGATGTGAAATCTATGGCCTTAACCCATACACTGCATTTGAACCTGTTCTTCTTGTGTTCTTGAG
+
8ACCCE>=))0=======;;;88BFGGGGG8FGGGGGGGGGGGGGGGGGGGGGFF,EDE7CFFGFGGGGGGFGGFGFCFGGG>GDGG=FEFGGAFDEFFFF8CFF=FCEGFGGAEFFGGGE7@DFDGGCB,<EFEFFAEF=B+>:>:FGGGEBFC:E8F:BCE7F:11*4DFG8><EEF6?CA6E5C8>=DCEFG?BGD87:<4CG>B4A+1;:;)92C*=7+)/):7?>*811)0)-)1(26/6094C<<F)(.)50:-45:0(.,,/59-4A4<7:)(4<>9:)<<<4).5(.)*).).
@M02996:162:000000000-B87FG:1:1101:15283:6987 1:N:0:ACTGAGCG+CTCTCTAT
CCTACGGGCGGCTGCAGTCGAGGATCATTTGCAATGGGCGAAAGCCTGACAATGCGACGCTGCGTGGAGGATGAAGGCCTTCGGGTTGTAAACTCCTGTCATAGGGGAACAGGCGAGGGGACCCAATACGTCCCTTAGTTGAGTGTACCCTAAGAGGAAGCGACGGCTAACTCTGTGCCAGCAGCCGCGGTAATACAGAGGTCGCAAGCGTTGTTCGGATTTACTGGGCGTAAAGGGCGCGTAGGCGGTGAGGCGTGTCAAGTGTGAAATCTCCGGGCTCAACCCCGAAAGTGCGCTTGAA
+
8ACCCD888))8888;;;;86878EF8FCGGGGGGGGGFFEEGGCGGGGG<FAFEEFGGC:FGGGGGGDGGGGGGGGGGGGGGGGGGGGFGGGDEE?FF,@FFDFGGGDGGGGGEG>F7+=FFGDFDFFFFCD@GG8CGGAF7FFFGGEGG@8DFCFFFGE>>EF8E*/8>+;9C@?CCGFFAACFD:DGD*89CE4:C?CCGFG9<)7:9*9BFC53*9>C0:C6C76BD3(,)031><><2>??E>>>:@??1-7706<?<:<<<<?A:A<)5>@>F:2=3?((26((-6<>9()44(,
@M02996:162:000000000-B87FG:1:1101:27101:6988 1:N:0:ACTGAGCG+CTCTCTAT
CCTACGGGTGGCTGCAGTGAGGAATATTGGTCAATGGGCGAGAGCCTGAACCAGCCAAGTCGCGTGAAGGATGAAGGTTCTATGGATTGTAAACTTCTTTTGTTCGAGGGTAAAGTGAGTCACGTGTGATTTATTGCAAGTATCGAACGAATAAGCATCGGCTAACTCCGTGCCAGCAGCCGCGGTAATACGGAGGATGCGAGCGTTATCCGGATTTATTGGGTTTAAAGGGTGCGTAGGCGGGATGTTAAGTCAGCGGTAAAATAGTGTAGCTCAACTATACTTCGCCGTTGAAACTGG
+
8ACCCD85>10========;;;;;FFGGGGGGGGGGGGGGGGGGGGGGGGGGGGGGGGGGGGGGGGGGGGGGGFEGGGGGGGGGGGGGGGGGGGGGGGGGGGGFGE<FGGGGGGGGGFFGGGGGGGEEGGGGFGGGGFGGGFGFGGGGG>GGGGGGGGGGGGGEGGGGGGGGGGGGGFFGGGFFGGGDFFGGGF5EFG4FCGGFGGFFFFGGGFFDG<GGFGFCEDGGECGFF0;D?FFD37;)(8<4C6<*65)6>DGF0<4):4)-1<CDA4=EF7A?BFF<2)4::9>B::<2/6<3
@M02996:162:000000000-B87FG:1:1101:12995:6989 1:N:0:ACTGAGCG+CTCTCTAT
CCTACGGGTGGCAGCAGTGGGGAATATTGGACAATGGGCGCAAGCCTGATCCAGCGACGCCGCGTGAGCGATGAAGTATTTCGGTATGTAAAGCTCTATCAGCAGGGAAGAAAACGACGGTACCTGACTAAGAAGCCCCGGCTAACTACGTGCCAGCAGCCGCGGTAATACGTAGGGGGCAAGCGTTATCCGGATTTACTGGGTGTAAAGGGAGCGTAGACGGCATCACAAGTCAGAAGTGAAAATCCGGTGCTCAACCCCGGAACTGCTTTTGAAACGGTGGAGCTAGAGTGCAGGAGAG
+
88CC@>:)1));===;==;;;888ECFGGGGGGGGGGGGFFEFGGGGGGGGGGGGGGGGGGGGGGGGGGGGGGGGGGGGGGGGGGGGGGGGGGGGGGE<FGGGGGDFDFDGGGGGGCGEGFGGGGGFGGG9FADFGGGGGDGGGFFGGGGGGGGGGGFGGGDG7FGCGGGGGGGFG::EEEGFFGDGDGGGGGFGGF>GFG4CFGGF?FFGGGFFDGFG:4CEG:DFFFF4@FFFB<AFG?F4B<@FF>>(7;AAA>GG:?FFF>>F<64:AD9DGBD((-5131(.)47<AAA4<)(2.-
@M02996:162:000000000-B87FG:1:1101:15299:7001 1:N:0:ACTGAGCG+CTCTCTAT
CCTACGGGCGGCTGCAGTCGAGGATCATTTGCAATGGGCGAAAGCCTGACAATGCGACGCTGCGTGGAGGATGAAGGCCTTCGGGTTGTAAACTCCTGTCATAGGGGAACAGGCGAGGGGACCCAATACGTCCCTTAGTTGAGTGTACCCTAAGAGGAAGCGACGGCTAACTCTGTGCCAGCAGCCGCGGTAATACAGAGGTCGCAAGCGTTGTTCGGATTTACTGGGCGTAAAGGGCGCGTAGGCGGTGAGGCGTGTCAAGTGTGAAATCTCCGGGCTCAACCCGGAAAGTGCGCTTGAA
+
68ACCF1080)8888;;;;8888@CFFGGGGGGGGGGGGGGGGGGGGGGG<EFEEFFFGGGGGGBF:FGGGGGGGGFGGGGGGGGGGGFFGGGGGGGGFGEG<EFDGEGFGGDGGDGGGGCFGGGFDBFCFGGGGGGGGGGGCF9EFGGGG4DBEFFFFGGD>CFGGGDFGFGGGGGFGGFGFFGGGGGCCCC?GGFGG@GGGDEDF:FDDCG>@GGFGG@?CCFFCFB><DFF>FF?E<79633=79C;BF4:BBFECA4=A45>AF74:9:ADGFBF<<F<?FF>B1966<4(-81044
@M02996:162:000000000-B87FG:1:1101:12989:7007 1:N:0:ACTGAGCG+CTCTCTAT
CCTACGGGGCGCAGCAGTGGGGAATATTGGACAATGGGCGCAAGCCTGATCCAGCGACGCCGCGTGAGCGATGAAGTATTTCGGTATGTAAAGCTCTATCAGCAGGGAAGAAAACGACGGTACCTGACTAAGAAGCCCCGGCTAACTACGTGCCAGCAGCCGCGGTAATACGTAGGGGGCAAGCGTTATCCGGATTTACTGGGTGTAAAGGGAGCGTAGACGGCATCACAAGTCAGAAGTGAAAATCCGGGGCTCAACCCCGGAACTGCTTTTGAAACTGTGGAGCTAGAGTGCAGGAGAG
+
8ACCCFA8A))8888;;<;;;888CFGGGGGGGGGGGGGFGGGGGGGGGGGGGFEFFGGGGGGGGGGGGGGGGFGGGGGGGGGGFGGGGGGGGGGGGGGGGGGGGGGFFGGGGGGGGGGGGFGGGFGGGGGGGGGGGGGGDDGFGGGGGGGGGGGGGGGGGGGDEGGDGFFFGGGGGGGGGGFFGDGGGGGEG3CEFD>@FGGFEGFFFFCG<BEGGFGGFGGDCBFGFFGFFBBFFAF74::@<FFFG>089BFFFGGFF>>>09B>9>06<>DGB7AF<6<26?:BFBFFFF9-70:2:
@M02996:162:000000000-B87FG:1:1101:18749:7009 1:N:0:ACTGAGCG+CTCTCTAT
CCTACGGGAGGCAGCAGTAGGGAATATTGCACAATGGGGGAAACCCTGATGCAGCAACGCCACGTGTGGGAAGAAGCATTTCGGTGTGTAAACCACTGTCGTGAGGGAATAATGCTTAATTTCGGTTAAGTTGAATGTACCTCGAAAGGAAGCACCGGCAAACTTCGTGCCAGCAGCCGCGGTAATACGAGGGGTGCAAGCGTTGTTCGGAATCACTGGGCGTAGAGGGAGCGCAGGCGGAGATGCAAGCAGTCTGTACAATACCGGGGCCCACCCCCGGCCCTGCAGACTGGACTGTTGT
+
88BCCDD58)08==8===,=;6;;CFGGGGFGGGGGGGCCFGGGGGGGGGGGGGGGGGGGGGGCFGGGGGGGGFGGG,FGGGGGGGE7FDGGFFFFFGGGGGCFGCG@B@=FFGDGGGCGGGDG7FB@=?EFCA9EEFFFGGFGC,8BCGGFF=DFGDCFCFGGGGCGCEFA6B,9DCGGGGB4:E:CF5CCC8CEF*+*:CE>EGFFFFCC5A=FGCCDFF5)*)391BGBBB;D>(7)3965<?7)*4(<<44<A+7<4642:(36)-)-3-8?719((77B0?(,)48??B?2).4)(
@M02996:162:000000000-B87FG:1:1101:18727:7015 1:N:0:ACTGAGCG+CTCTCTAT
CCTACGGGAGGCAGCAGTAGGGAATATTGCACAATGGGGGAAACCCTGATGCAGCAACGCCACGTGTGGGAAGAAGCATTTCGGTGTGTAAACCACTGTCGTGAGGGAATAATGCTTAATTTCGGTTAAGTTGAATGTACCTCGAAAGGAAGCACCGGCAAACTTCGTGCCAGCAGCCGCGGTAATACGAGGGGTGCAAGCGTTGTTCGGAATCACTGGGCGTAAAGGGGGCGCAGGCGGAGATGCAAGCAGTCTGTACAATACCGGGGCCCAACCCCGGACCTGCAGACTGGACGGTGTT
+
88AC@B505))88=8=====;8;;;EFGGGDGGGGGGGGFFFFGGGGGGGFGGF@FGGGCCFGG<EFFGGFGGGFGCFGGGGGGFEEGGFFGCFGG?CCFGG7FF8ECAF@EGGGGGGGGGGGGGGGGGGFEFEGGGFGGGGGDGCCGFFG8FGGGDGGGGFGFEEEFCEGGDGDGGFC5CDADCF9=CFGEC4==AG+68*/:59A6B>:=GA6CDCGGAFGCGFFD0)).,(2716BG0)(0.9?AG0055,).6:2)./))4<>F)4/2(3@A>:70939((.(().).31:()-(-(
@M02996:162:000000000-B87FG:1:1101:10225:7020 1:N:0:ACTGAGCG+CTCTCTAT
CCTACGGGAGGCAGCAGTGGGGAATATTGCACAATGGGGGAAACCCTGATGCAGCGACGCCGCGTGAGTGAAGAAGTATTTCGGTATGTAAAGCTCTATCAGCAGGGAAGAAAATGACGGTACCTGACCAAGAAGCCCCGGCTAACTACGTGCCAGCAGCCGCGGTAATACGTAGGGGGCAAGCGTTATCCGGATTTACTGGGTGTAAAGGGTGCGTAGGCGGCACGGCAAGTCAGAAGTGAAATCCCAGGGCTCACCCCTGGAACTGCTTTTGAAACTGTCGAGCTAGAGTACAGGAGGG
+
8ACCCF8:)1)=8====;6;;88BFFGGDFFGGGGGGGGGGGGGFGGGGFGDGCFFFFGGGGGGFGGEGGGFGGGGGD,CFGGGF8FFGGGFF<AFG,C@F@FGE7CFGFGGFFGG9B++@<BFGFFGGG83==F,@+8F7=C7>DGGFEGCG7BDF,;FF?GC7?>*=FG>FF,::C5==C5>G8*51=>>CE588:17:<5AEC??==CCF5;596D36E=D=BCGFEGFFFAFAA?:)2.0-1<:48(<(8?D):C2:FB77::4=>F<2)><9264:=(39?6<)3>4)6))0,((-
@M02996:162:000000000-B87FG:1:1101:19273:7021 1:N:0:ACTGAGCG+CTCTCTAT
CCTACGGGTGGCTGCAGTGAGGAATATTGGTCAATGGGCGAGAGCCTGAACCAGCCATGTCGCGTGGAGGAATAAGGATCTATGGTTCGTAAACTCCTTTTGCGGGGGGATAAAGTGCGGGACGCGTCCCGTTTTGTAGGTACCCCGCGAATAAGCATCGGCTAACTCCGTGCCAGCAGCCGCGGTAATACGGAGGATGCGAGCGTTATCCGGATTTATTGGGTTTAAAGGGTGCGTAGGCGGCCCCTTAAGTCGGCGGTGAAATTTCCGGGCTCAACCCGGTCACTGCCGCCTAAACTGG
+
68BCCD@=:))=======;;;;;CFFGGDGGFFGGGGGGGGGGGGGGGGGGGGGGGGGGGGGGEFCFGGGGCFFFFFFGGGGGGGGGGGGGGGGGGGFFFG<FCGCFFGGGFDG,C,?<:CFEGGECFGGD@FGGGGFCCACFGGGDG5E5?FDEGFGGGG<F>CFFGFEGFCGGGGGGFGGEFGG3>D7:;C3EC5D*831:BGGF@F?FGG3:CGFGGFGGGGE7FA4>>:?B@?0>*8C9>BBE4709F>2:9F5C>6F?94566@(9361>E?B?F9390(.5)80((((,.7:24:
@M02996:162:000000000-B87FG:1:1101:18742:7026 1:N:0:ACTGAGCG+CTCTCTAT
CCTACGGGAGGCAGCAGTAGGGAATATTGCACAATGGGGGAAACCCTGATGCAGCAACGCCACGTGTGGGAAGAAGCATTTCGGTGTGTAAACCACTGTCGTGAGGGAATAATGCTTAATTTCGGTTAAGTTGAATGTACCTCGAAAGGAAGCACCGGCAAACTTCGTGCCAGCAGCCGCGGTAATACGAGGGGTGCAAGCGTTGTTCGGAATCACTGGGCGTAAAGGGAGCGCAGGCGGAGATGCAAGCAGTCTGTACAATACCGGGGCCCAACCCCGGCCCTGCAGACTGGACTGTTT
+
8ACCCF=88808========;8;;EFGGGGGGGGGGGGGGGGGGGGGGGGGGGGGGGGGGGGGFFFGGGGGGGGGGGGGGGGGGGGGGGGGGGGCGGGFFGGBFFFGFGGGGGGGGGGGGGGGGGGEFFGGGGFFGFFGGGGGDGGEG8FGCGGFFEGGGGFGGGGGGCEGG6FFFGGGGGGFFEG@FGGGCEDGGFGGFGGGFGGFFFBG=CF=FGEGGFGCD5<CF?FDFBFFF9>DG99(?8FFBFFFF::<<AFFBFFFFFFFFFFGB1?>A>?1>(7766?(4-84:?11?FDFF
@M02996:162:000000000-B87FG:1:1101:10829:7033 1:N:0:ACTGAGCG+CTCTCTAT
CCTACGGGTGGCAGCAGTGGGGAATATTGGGCAATGGACGAAAGTCTGACCCAGCGACGCCGCGTGAGGGAAGAAGGTCTTCGGATTGTAAACCTTAGTCAGCAGGGAAGAAGAAAGTGACGGTACCTGCAGAGTAAGCCACGGCTAACTACGTGCCAGCAGCCGCGGTAATACGTAGGTGGCGAGCGTTATCCGGAATTACTGGGTGTAAAGGGTGGGTAGGCGGGACTTCAAGTCAGATGTGAAAATCATGGGCTCACCCCATGACCTGCATTTGCAACTGTGGTTCTTGAGAGTCGGG
+
8ACCCF>5=1)========;;88BFFGGGGGGGGGGGGGGGGGGGGGGGGFGGEFGFGGGGGGGFGGGGGGGGGGGCGGGGGGGEGGGGGGGGFGGCGG,BFGGGGGGGECEFCEFGGGCBF>F7FFFFGGGFCFEGDFFDD+>FCCCGGGGGGGGG7CFCCGDCEG5EEEC+,DF96?BFGFB*/>DDGCFFFECD):F:@E6>*0509CEFFFG*(19=CDC5D590>CF>948<AF:5?484?F2??DFF704(C6)3>(111<:FA*,8AFGF6AABF0).1.85<A:22()0597(
@M02996:162:000000000-B87FG:1:1101:7176:7045 1:N:0:ACTGAGCG+CTCTCTAT
CCTACGGGTGGCTGCAGTAGGGAATATTGCACAATGGGGGAAACCCTGATGCAGCAACGCCACGTGTGGGAAGAAGCATTTCGGTGTGTAAACCACTGTCGTGAGGGAATAATGCTTAATTTCGGTTAAGTTGAATGTACCTCGAAAGGAAGCACCGGCAAACTTCGTGCCAGCAGCCGCGGTAATACGAGGGGTGCAAGCGTTGTTCGGAATCACTGGGCGTAAAAGGAGCTGAGGCGGAGATTCAAGCAGTCTGGACAATACCGGGGCCCAACCCCGGACCCGCTGCCTGGACTATTT
+
8ACCCEF5000=;=8===;<;8;;EFGGGGGGGGFGGFDFEGGFGFFGGGFFGEGCC<FGG7FFCFFFGGGGGGGG@FEGG9EGGGGGGGFFAFE7A,CF7<8,4FFEAFGGE9FEDFFGCFCGGC@@ECDECG@FFGGFECECC=?>CFGFGGFG>6D3@+@9BC+:+7>FFF?6?F7?*;*9=CC@DFGE:5*=5*8;*::.85;C35/:3=AFFEC5AF/5*)+245>7(()7(8@G>C(0)*/)03:F97))(394.*64)360@0>9(:>GE6(2(7((,-(-((..((42))).
@M02996:162:000000000-B87FG:1:1101:7182:7063 1:N:0:ACTGAGCG+CTCTCTAT
CCTACGGGTGGCTGCAGTAGGGAATATTGCACAATGGGGGAAACCCTGATGCAGCAACGCCACGTGTGGGAAGAAGCATTTCGGTGTGTAAACCACTGTCGTGAGGGAATAATGCTTAATTTCGGTTAAGTTGAATGTACCTCGAAAGGAAGCACCGGCAAACTTCGTGCCAGCAGCCGCGGTAATACGAGGGGTGCAAGCGTTGTTCGGAATCACTGGGCGTAAAGGTAGCGCAGGCGGAGATGCAAGCCGTCTGTACAATACCGGGGCCCAACCCCGGACCTGCAGACTGGACTGTTTT
+
8ACC@5@5100===8===6=;8;;FGGGFGGGGGGGGG7CFGGGGGGGFGGGFGGGGGGGE@FDFGGGGGGGGFGGGGGGGGDGGCFDGEGGGGGGGFFG7FC,CFDFDEAFGFGGG<FFFGGG:FCGFFGFA;=E=EGGGGGGEC8CF,D8FCGGCECFGGGGGGGG6EGFCGDGGGGGGGEECGDFCGC5??E=?FGBF<CE=DFF:B<EFA+9C)55)CE)/5CF)9*90;BF6173(1,))8?<*(()(-.46<>).=)8?0>>)-91(-8CDF3((<1?::1363).218<F>AD(
@M02996:162:000000000-B87FG:1:1101:9834:7086 1:N:0:ACTGAGCG+CTCTCTAT
CCTACGGGTGGCTGCAGTCGAGGATCATTTGCAATGGGCGAAAGCCTGACAATGCGACGCTGCGTGGAGGATGAAGGCCTTCGGGTTGTAAACTCCTGTCATAGGGGAACAGGCGATCCGACCTAATACGTCGGTGAGTTGAGTGTACCCTCAGAGGAATTGGCGGCTAACTCTGTGCCAGCAGCCGCGGTAATACAGAGGCCAAGAGCGTTGTTCGGATTTACTGGGCGTAAAGGGCGCGTAGGCGGTCTTGCGTGTCAAGTGTGCAATCTCCGGGCCCAACCCGGAAAGTGCGCTTGAA
+
8ACCCEA5:))========88888CFFFGGGGGGGGGGGGGGGGGGGGGGFEFFFGGGGGGGGGFGEGGGGGGGGGGGGGGGGGGGGGGGGGGGGGGGGGGGABFFGGGGGGFGGEGGGCEFGGFGEEGEGGDCEGGGGGFG@FFEGGGGG+@FDEFGGGGGFGGDEGGFGGGGFGFGGGGGFFGGGGG5D>CFGGFG7;FGGF8F;;;B8EGFFGGFDGFGEFG?GGFEDFF?A?0<>59C9>?FE9C>FFFD01(29>)94269)69AD<AFFGB64;:FFFF0;2968A9<69@::(.
@M02996:162:000000000-B87FG:1:1101:27075:7091 1:N:0:ACTGAGCG+CTCTCTAT
CCTACGGGTGGCTGCAGTGAGGAATATTGGTCAATGGGCGAGAGCCTGAACCAGCCAAGTAGCGTGCAGGACGACGGCCCTATGGGTTGTAAACTGCTTTTGTCGGGGAATAAAGTCAGGAACGTGTTCCTGTTTGCATGTACCCGAAGAATAAGGACCGGCTAATTCCGTGCCAGCAGCCGCGGTAATACGGAAGGTCCGGGCGTTATCCGGATTTATTGGGTTTAACGGGAGCGCAGGCTGTCCTTTAAGCGTGCTGTGAAATGTAGGCGCTCAACGTCGGCACTGTAGCGCGAACTGG
+
8ACCC>A)810=;==;==;;;;;EFFGGGGGFF@FGGGGGGGGGGGGGGGFFFFDDFFGE9FGGFGGGGG:DFFEGGCFCFGDGGGGGGGGGGGGDGGGGGGGGGGEEC:FFE?FGGGGGEF@FFGGGGGGF@FFCFFGGGGFGGG6EGGGGE=;DB:6F8DEEGEDGGGCGGGE7ECCFCDFFGD5?FFGDEBEDEGGFGCE>?DD::=C*9)79=ADFFFFDGEFG))956>9DBBEDB48F?@*5?AA4)(-,(:DBF=)66<DFB27;96>**,(-()(-4>B3)).)-37()(...
@M02996:162:000000000-B87FG:1:1101:4558:7118 1:N:0:ACTGAGCG+CTCTCTAT
CCTACGGGGCGCAGCAGTGGGGAATATTGCACAATGGGCGAAAGCCTGATGCAGCGACGCCGCGTGAACGAAGAAGTATTTCGGTATGTAAAGTTCTATCAGCAGGGAAGATAATGACGGTACCTGACTAAGAAGCACCGGCTAAATACGTGCCAGCAGCCGCGGTAATACGTATGGTGCAAGCGTTATCCGGATTTACTGGGTGTAAAGGGAGCGTAGGCGGTATGCTAAGTCTGATGTGAAAGCCCGAGGCTCAACCTCGGTACTGCATTGGAAACTGGTAAACTAGAGTGTCGGAGGG
+
8ACCCBF88))8888;;<;;;88BFFGGGGGGGGGGGGGGGGGGGGGGGGGGGGGGGGGGGGGGFGGGGGGGGGGGGGGGGGGGGGGGGGGGGFGGGGGGGGGGGGGCFGGGGGGGGGGGGGGGGGGGGGGGGGGGGGGGGGGGGGGGGGGGGGGGGGGGGGGGGGGGGGGGGGGGGGGGGGFFGGGGGGGGGFGGFGGFGGGFGGFFFFGGGFFGGFGGFGGGG:FGFFGFFFFFFFFG9CBFAFF:DFFFFFBFFGGBFFFFFFFFFFFFFFFG?79AFFFFFFFFAFFDFAFBF>>FF
@M02996:162:000000000-B87FG:1:1101:4544:7130 1:N:0:ACTGAGCG+CTCTCTAT
CCTACGGGGGGCAGCAGTGGGGAATATTGCACAATGGGCGAAAGCCTGATGCAGCGACGCCGCGTGAACGAAGAAGTATTTCGGTATGTAAAGTTCTATCAGCAGGGAAGATAATGACGGTACCTGACTAAGAAGCACCGGCTAAATACGTGCCAGCAGCCGCGGTAATACGTATGGTGCAAGCGTTATCCGGATTTACTGGGTGTAAAGGGAGCGTAGGCGGTATGCTAAGTCTGATGTGAAAGCCCGAGGCTCAACCTCGGTACTGCATTGGAAACTGGTAAACTAGAGTGTCGGAGGG
+
ABCCCED=51)8888::<:::88BFGGGGGGGGGGGGGGGFGGGGGGGGGGGGFFGGGGGGGGGFGGGGGCGGGGGGGGGGGFGGFFFGGGGFFGGGGGGGGGGGGGCFGGGGGGGGGGGGGGGGGGGGG9FFFGGGGGGGGGGFFGCFGGGGGFGGGGGGGGGEGGGGGGGGGFGGGGGGGFFGGGGGGGGGFGG@GGFGFGFGG4@FFGGGFFGGF5C?EED>FGGAFGFFFA@<>FC>>A?9FFBGBFFFF?<?FG?BFFFFFFFFFGF?8?FFBAAB=4:>AF<>>D:<))45(449
@M02996:162:000000000-B87FG:1:1101:25118:7169 1:N:0:ACTGAGCG+CTCTCTAT
CCTACGGGAGGCTGCAGTAAGGGATATTGGTCAATGGGGGGAACCCTGAACCAGCCATGCCGCGTGAGGGATGAAGGCCCTACGGGTCGCAGCCCTCTTTTGCCGGGGGATAACGCGCCCCACGCGTGGGGCGGTGAAGGTACCCGGAGAATAAGCATCGGCTAACTCCGTGCCAGCAGCCGCGGTAATACGGAGGATGCGAGCGTTATCCGGATTTATTGGGTTTAAAGGGTGCGCAGGCGGGGCGCTAAGTCAGCGGTGAAAGGCGACGGCCCCACCGGAGCAGACCCGTGGACACTGG
+
8ACCCE>5)1)========<=;;;CFFGGFEFGGGGGGGGGGGGGGGGGGEFGFGFGAFFGGGGGGDGGGGGGGGGDF=3FF>FDGGGGGGD+DF<DGGAFEFFGGGGGGGGGGE>FEFGGGG>F:1CEGGGGG>?CFGGFFGFGGGDCCCEG+CFFFFGCDGDFFFFGCC53CEGF6C7:CB@ECGDGF*;EECEEGFFG3C3C)0>5=:C3>3D=>:7@FGD55<C<BF><3(0((093>;:0;:,1,16<A<>FGD?935643:3;;)39(7*.(1(()(43:((-.4,(((()47<1
@M02996:162:000000000-B87FG:1:1101:7433:7180 1:N:0:ACTGAGCG+CTCTCTAT
CCTACGGGAGGCTGCAGTGAGGAATATTGGTCAATGGACGGAAGTCTGAACCAGCCATGCCGCGTGAAGGAAGACGGCCCTATGGGTTGTAAACTTCTTTTGCTTTAGGGTAATAAGCCCCATGCGTGGGGTGATGAAAGTATAAGGCGAATAAGTATCGGCTAACTCCGTGCCAGCAGCCGCGGTAATACGGAGGATACGAGCGTTATCCGGATTTATTGGGTTTAAAGGGTGCGTAGGCGGATGAGTAAGTCAGTGGTGAAATATCCTAGCTCAACTAGGAGGCTGCCACTGATACTG
+
8ACCCE>=551==========;;;FCFGGGGGGGGGGGGGGGGDGGGGGGGGGGFGGGGGGGGGGGGGGGGGGGGGGGGGGGGGGGGGGGGGGGGGGGGGGGGGGGFFGGGGGFFGGGGGGGFGGGGDFGGGGGGGGGGGGGFFGGGGGGEGDGGGGGGGGGFGFGGGGGF>DGCFFFFGGG*/CGGDGGGGEEEGEFGFGGGFGGFFFFGGGFFGG<FGFGGDGEGGFFGD712><?D*)1,)4<F?CADFAAFFAGGA0=>B><249<FAF<69=?),4?0(-11182..4)).94.:
@M02996:162:000000000-B87FG:1:1101:11872:7189 1:N:0:ACTGAGCG+CTCTCTAT
CCTACGGGAGGCAGCAGTGGGGAATATTAGGCAATGGGGGCAACCCTGACCTAGCAACGCCGCGTGAAGGAAGAAGGCCTTCGGGTTGTAAACTTCTTTTATGAGGGACGAAGGAAGTGACGGTACCTCATGAATAAGCCACGGCTAACTACGTGCCAGCAGCCGCGGTAATACGTAGGTGGCAAGCGTTGTCCGGATTTACTGGGTGTAAAGGGCGCGTAGGCGGGATGACAAGTCAGATGGGAAATCCATGGGCTCAACCCATTGACTGCCTTTGACACTGGCATTCTTGCGTAACGGG
+
88ACC>0:5))=868;====;888<FEGGGGGGGGGGGGGGGGGGGGGGGFGGFGGGGGGGGGGGGGGGGGFGGGGGGGGFGFFGFGGGFGGGGGGGGGGGG??FGC+AFCC+F8FGGGFE+>FDEGFFGG,@FGGDEGF8DEGDEEGGGGG63>DDGGDFFGG*@E8E7EFFGFGC7*==CFFGGGD<EC8@FGDB<5;CCGFGFA:5AG7+;)953DGECEFC>5<1>CFAAB*))12.2)).).-::<=A:?6?GG247<<?))6*470(,@+*-)63/)(4().65--.(-()-(3(
@M02996:162:000000000-B87FG:1:1101:7419:7192 1:N:0:ACTGAGCG+CTCTCTAT
CCTACGGGAGGCTGCAGTGAGGAATATTGGTCAATGGACGGAAGTCTGAACCAGCCATGCCGCGTGAAGGAAGACGGCCCTATGGGTTGTAAACTTCTTTTGCTTTAGGGTAATAAGCCCCATGCGTGGGGTGATGAAAGTATAAGGCGAATAAGTATCGGCTAACTCCGTGCCAGCAGCCGCGGTAATACGGAGGATACGAGCGTTATCCGGATTTATTGGGTTTAAAGGGTGCGTCGGCGGATGAGTAAGTCAGTGGGGAAATATCCTAGCTCAAATAGGAGGCTGCCACTGATACTG
+
8ACCCDA>=:)===8;=====;;CFFGGGGGGGGGGFCGGGGFFGGGGGGFGGEFFGGGGGGGGEGGGGGFGFFFGGGGGGGGGGGGEFGFGGGGGGGGGGGGGGGGGGGGGGGGFGGGGGGGGGGG@F>BFGGFGGGGGGGFFGGGGDEEGGGGGGGGGGGGGGGGGGGGGGGGGFCEFFDFECDDGGGFGGFGGFCFFF5CEGGFFFFGGGFEGGFGGFGFCE>E>AFGFFBFD2()9(96)(707>AFFFF244EC0(0(4>A<>FAF<:4=E@2)56)324:2<:2)..3)6@2)6
@M02996:162:000000000-B87FG:1:1101:7437:7199 1:N:0:ACTGAGCG+CTCTCTAT
CCTACGGGAGGCTGCAGTGAGGAATATTGGTCAATGGACGGAAGTCTGAACCAGCCATGCCGCGTGAAGGAAGACGGCCCTATGGGTTGTAAACTTCTTTTGCTTTAGGGTAATAAGCCCCATGCGTGGGGTGATGAAAGTATAAGGCGAATAAGTATCGGCTAACTCCGTGCCAGCAGCCGCGGTAATACGGAGGATACGAGCGTTATCCGGATTTATTGGGTTTAAAGGGTGCGTAGGCGGATGAGTAAGTCAGTGGTGAAATATCCTAGCTCAACTAGGAGGCTGCCACTGATACTG
+
8ACCC>DFA))==========;;CFFGGGGGGGGGGGGGGGGGGGGGGGGGGGGFGGGGGGGGGGGGGGGGGGFGGGGGGGGGGGGGGGGGGGGGGGGGGGGGGGGGGGGGGGGGGGGGGGGGGGGGDGGGGGGGFGGGGGGGGGGGGGGGGGGGGGGGGGGGGFGGGGGGGGGGGGGGGGGFFGGGGGGGFGFGGFGGFFGGFGGFFFFGGD>BGGFGGFGGGGFGCFF7@B(3>??>C<CBBB74?FFBFFFFFFGF<?FFFFFFFFA>>BAFF?:6:<6281:BFF::?F?AFFFA>
@M02996:162:000000000-B87FG:1:1101:20209:7245 1:N:0:ACTGAGCG+CTCTCTAT
CCTACGGGGGGCAGCAGCTAAGAATATTCCGCAATGGACGAAAGTCTGACGGAGCGACGCCGCGTGAACGATGAAGGTCGGAAGATTGTAAAGTTCTTTTATAACTGAGGAATAAGTACTTTGAGAGAAACGGAGTATGGTGACTGTAGGTTATGAATAAGCAACGGCTAATTACGTGCCAGCAGCCACGGTAACACGTAAGTTGCGAGCGTTTTTCGGATTTATTGGGTTTAAAGGACGTGTAGGCGGTTCTGTAAGCTTTGTGTGAAAGTCTGGGGCTCAACTCCCGAATTGCGTTGAG
+
88BCCB95=1)8888:::::<::CFFGGGGGGGGGGGGGGGGGGGGGGGGGGGFGGFGGGGGGGGGEGGGGGGGGGGGGGGG:FFGGGFFFF,FEGGGGG9CCGFGGGF7FFGEEGGGGGGGGGFFDFFBCC5=8BCGF7F9;FF+>>99FCCF9C+>+9CGG?FE5:CEFGG7CCFCC=+655;FC*9:<FFEGEFCF:7*<*<F377)9C*)7F73CD@GG>F=F*2>C3(:4F2:>)(*,)-1/43,9:>2546<6<4*56(.(:85F)5)/*)42>?FF?>A>((-43:).,82(-(
@M02996:162:000000000-B87FG:1:1101:20191:7247 1:N:0:ACTGAGCG+CTCTCTAT
CCTACGGGGGGCAGCAGCTAAGAATATTCCGCAATGGACGAAAGTCTGACGGAGCGACGCCGCGTGAACGATGAAGGTCGGAAGATTGTAAAGTTCTTTTATAACTGAGGAATAAGTACTTTGAGAGAAACGGAGTATGGTGACTGTAGGTTATGAATAAGCAACGGCTAATTACGTGCCAGCAGCCGCGGTAACACGTAAGTTGCGAGCGTTGTTCGGATTTATTGGGTTTAAAGGACGTGTAGGCGGTTCTGTAAGCTTGGTGTGAAAGGCGGGAGCTCAACTCCCGAATTGCGTTGAG
+
8ABCCD:AA5)8888:::::<::CFGGGGGGGGGGGGGGGGGGGGGGGGGGGGFFGFGGGGGGGFGGGGGGGGGGGGGGGGGFGGGGGGGGGGGGGGGGGGGGGGGGGGGCGGGGGGGGGGGGGGGDGGGGCEFGGGGGGGGGGGGGGGGGGGGGGGGGGGGGGGGGGGGGGGGGGGGGGGGFFGGGGGGGGG>FFFGG?DGGFGGFDFFGEDEFGG?D7<EECFFGGFFD72<<BFFFGFCBFB?F>GFF>BFFF6?CADFFA?BFB=>GB?;EE>;9:?F??92280(,34<A8>?>14
@M02996:162:000000000-B87FG:1:1101:23948:7247 1:N:0:ACTGAGCG+CTCTCTAT
CCTACGGGTGGCAGCAGTGGGGAGTATTGCACAATGGAGGAAACTCTGATGCAGCAACGCCGCGTGAGTGAAGAAGTATTTCGGTATGTAAAGCTCTATCGATGGGGAATAAAATGAAGGTACCCAAGTAAGAAGCCCCGGCTAACTACGTGCCAGCAGCCGCGGTAATACGTAGGGGGCAAGCGTTATCCGGATTTACTGGGTGTAAAGGGAGCGTAGACGGAATAGCAAGTTTGAAGTGAAAACCCTGGGCTTAACCCAGGACTTGCTTTGAAAACTGTTGTTCTAGAGTACTGGAGGG
+
8BCCCE:5:1);=======;;888BFGGGGGGGGGGGGGGFGGGGGGGGGGGGFFGGGGGGGGGCFFGGGGGGGGGGGGGGGGGGGGGGGGGGGGGGFFGGGGGGGGGGGGGGGGGGGGGGGGGGGGGGGGGDGGGGGGGGGGGGGGGGGGGGGGGGGGGGGGGGG>EGGGGGF>EEGGGCDFFGGGGGGGGGFGD=FFFGGGFGGFFFFCGGEFGGFGGFGGGGFCFFFGFFFFFFFFD?CAFFFE?GBFFFBFFFGGFFFFFF??AFBFFB2BGFFBFFFFBBFFF>AFBFFFFF:?FF
@M02996:162:000000000-B87FG:1:1101:16246:7260 1:N:0:ACTGAGCG+CTCTCTAT
CCTACGGGGGGCTGCAGTCGAGGATCATTTGCAATGGGCGAAAGCCTGACAATGCGACGCTGCGTGGAGGATGAAGGCCTTCGGGTTGTAAACTCCTGTCATAGGGGAACAGGCGATCGGACCCAATACGTCCGTGAGTTGAGTGTACCCTAAGAGGAATTGGCGGCTAACTCTGTGCCAGCAGCCGCGGTAATACAGAGGCCAAGAGCGTTGTTCGGATTTACTGGGCGTAAAGGGCGCGTAGGCGGTCTTGCGTGTCAAGTGTGAAATCTCCGGGCTCAACCCGGAAAGTGCGCTTGAA
+
8ACCC>8))1)8888::::8888@EFGGGGGGGGGGGGGGGGGGGGGGGGBEFFFGCFGGGGGGGGGFGGGGGGGGFGGGGGGGGGG:FGGGGFGGGGFGGGFFGGGGGGGGGG<FGGG:BFFGGGE:FEGGGCFCFGFGGG?FGFGGGGGFFGGGGGFGGGCGDEEGDFGGGGFF?CFGGGFFGGGGGGGEEFFG6D74CGG4CFF>FFGGGFFGGFDDFGGFGFGGFFGB024=?BFG6C9><FF>CB?FFFFF?EDBF456><D<65*6AAEE:,28??BF:69(7-())66104:(.
@M02996:162:000000000-B87FG:1:1101:17147:7263 1:N:0:ACTGAGCG+CTCTCTAT
CCTACGGGGGGCAGCAGTGGGGGATATTAGACAATGGGGGAAACCCTGATCTAGCAACGCCGCGTGAAGGATGAAGGTCTTCGGATTGTAAACTTCTTTGACGAGGGAAGATAATGACGGTACCTCGAAAACAAGCCACGGCTAACTACGTGCCAGCAGCCGCGGTAATACGTAGGTGGCGAGCGTTGTCCGAATTTACTGGGTGTAAAGGGCGTGTAGGCGGGATCGTAAGTCAGATGTGAAATGCAGAGGCTTAACCTCTGAGCTGCATTTGAAACTGCGATTCTTGAGTGATGGAGAG
+
8ACCCD=>5))8888::<:::88@CFGGGGGGGGGGGGGGGGGGGGGGGGGGGFFFGGGGGGGGFGGGGGGGGFGGGGGGGGGGGGGGGGGGGGGGGGFGGGEGGGGGGGGGGGGGGGGGGGGGGGGGGGGGGEGGGGGGGGGGGGGGGGGFGGGGGGGGGDGGEGGCEFGGGGGGGGGGGDEFGGGGGGGGE>EGFGFFGGGFGGFFFFDEC@EGGFGGFGGGEBGDBFCF<BAFFAFC2?4F4@BBGFFFFF?>FGFAFF><<BFFFFGBFBFDFFAF?F9??FD<>),).6>A??:28
@M02996:162:000000000-B87FG:1:1101:5389:7271 1:N:0:ACTGAGCG+CTCTCTAT
CCTACGGGGCGCTGCAGCTAAGAATATTCCGCAATGGACGAAAGTCTGACGGAGCGACGCCGCGTGAACGATGAAGGTCGGAAGATTGTAAAGTTCTTTTATAACTGAGGAATAAGCATGATCAGAGAAAGGTTATGTGGTGACTGTAGGTTATGAATAAGCAACGGCTAATTACGTGCCAGCAGCCGCGGTAACACGTAAGTTGCGAGCGTTGTTCGGATTTATTGGGTTTAAAGGACGTGTAGGCGGTTCTGTAAGCTTGGTGTGAAAGGCGGGAGCTCAACTCCCGAATTGCGTTGAG
+
8ACCCDFA5))8888;;;;;<;;CFFGGGGGGGEGGGGGGGGGGGGGGGGGGGGFGCGGGGGGGFGGGGGGGGFGGGGGGGGGGGGGGGGGGGGGGGGGGGGGGGGGGGGGGGGGGGGGGGGGGGGGFGGGGGGGGGGGFGGGGGFGFGGGGGGGGGGGGGGGGGGGGGGGGGGGGGGGCGGFFGGGGGGGGGFGGFGGFGGGFGGFF>:DGGFFGGFGGFGGGGFGGBFGEFFFF77;9:<?FD9?>DBB>74AFFGGFFF<AF869F6:203;C5>0(4F??AF7:>B7?BF>?EB;,(
@M02996:162:000000000-B87FG:1:1101:17162:7274 1:N:0:ACTGAGCG+CTCTCTAT
CCTACGGGTCGCAGCAGTGGGGGATATTAGACAATGGGGGAAACCCTGATCTAGCAACGCCGCGTGAAGGATGAAGGTCTTCGGATTGTAAACTTCTTTGACGAGGGAAGATAATGACGGTACCTCGAAAACAAGCCACGGCTAACTACGTGCCAGCAGCCGCGGTCATACGTAGGTGGCGAGCGTTGTCCGAATTTACTGGGTGTAAAGGGCGTGTAGGCGGGCTCGTAAGTCAGATGTGAAATGCAGAGGCTTAACCTCTGAGCTGCATTTTCAACTTCGATTCTTGAGTGATGGAGGG
+
8ACCCA181)08==8;;<;;;887BCFFFGAFGGGGGGGGGGGGGGGGGGGEFFFGGGGGGGGGGGGGGGGGGGFFCFGGGGGGGFGGGGGGGGGGGGG,CFB:FCGGFCFFEFGF9F>+@=FEFG7:FC8FFFDGGGGF7CE@<DFAG8F7EGD6FGCF>4E**?*4=@C=FGGGGGGGGGFFCDD)CGFE?3CFA*:@GFDFGGFF49D*/5>DD?>FFGG5*0/9;B7)6<)9<>FC4:4*.*1):)(0804).AC<B44>AFF(9:GAA)*3/4)).)4>4:6-).46)5<<*1((-
@M02996:162:000000000-B87FG:1:1101:27568:7277 1:N:0:ACTGAGCG+CTCTCTAT
CCTACGGGGGGCTGCAGTGGGGAATATTGGGCAATGGGCGCAAGCCTGACCCAGCAATGCCGCGTGAAGGAAGAAGGCTTTCGGGTTGTAAACTTCTTTTAAGTGGGACGATAATGACGGTACCACTTGAATAATCTCCGGCTAACTACGTTCCAGCAGCCGCGGTACTACGTAGGCAGCAAGCGTTATCCGGATGTACTGGGTGTAAAGCGCGTGTATTCGGGACATCAAGTCAGATGTGAACGTGCGAAGCTCAACTTCGCGTCTGCGTTTTAAACTCATGTTCTTGAGTTGTGGATGG
+
8ACCCE=500)8888::::::888FFGGGG@FGGGGGD8F+FGB<FFGG<FGGGGFGGGGGGGGGGGGGGGG,B,DF7>,DE+@FFF*F;FGG,E@@FGGB,,78FC@FF<CF<F,271=FGG:2>B,,?+23?+4+49C*3=*?:>;233+3:+>6<*2;7*:/1**30<C7+/:+<EE=*).;DCGG?FGGEE*9*:/?*:.;D*9*0*2)7>)97**1;=)*.:02*0=9<4@2)90-*)*4))()-4@0)2,)2*.67((43:4@(1-,(*<@<6))9-.).:66-,6))--)),)(
@M02996:162:000000000-B87FG:1:1101:3802:7283 1:N:0:ACTGAGCG+CTCTCTAT
CCTACGGGAGGCAGCAGCTAAGAATATTCCGCAATGGACGAAAGTCTGACGGAGCGACGCCGCGTGGATGATGAAGGCCGGAAGGTTGTAAAATCCTTTTAAGTGTGAAGAATAAGCGAGGGCAGGGAAAGCCCATGTGGTGACGGTAGCACTTGAATAAGCAACGGCTAATTACGTGCCAGCAGCAGCGGTAACAAGTAAGTTGCGAGCGTTGTTCGGAATTATTGGGCGTAAAGGGCATGTAGGCGGTTTTGCAAGCTTGGTGTGAAATCCCGGGGCTTAACTCCGGAATTGATTTGAG
+
AACCCEFF5))===8==;=;<;;;CFGGGGGGGEGGGGGGGDGGGGGGGGGGEFCGEGGGGGGEFGG@FGGGGGFGGGGGECGEGGGGGFGGGGGGFGFFBFEE<EFFEFGGFGGGDC:FG@FBFC6=>D?8=FF8,@E9FGGCGDCGEGFCFEFGGGGGGFCC@==?1BF7EFCGGGG5:?>ACF*2;CDEEEF?8*+3:7+1+;>558<>C:>*:(17@FF:EBF*4:D>;?(*),)1,2)1.114C;7B0()6)378AFF2(,(4@)0)4.78<3-4(<24).43,((()2))*)))-
@M02996:162:000000000-B87FG:1:1101:27582:7287 1:N:0:ACTGAGCG+ATCTCTAT
CCTACGGGTGGCTGCAGTGGGGAATATTGGGCAATGGGCGCAAGCCTGACCCAGCAATGCCGCGTGAAGGAAGAAGGCTTTCGGGTTGTAAACTTCTTTTAAGTGGGACGATAATGACGGTACCTCTTGAATAAGCTCCGGCTAACTACGTGCCAGCAGCCGCGGTAATACGTAGGGAGCAAGCGTTATCCGGATTTACTGGGTGTAAAGGGCGCGTAGGCGGGACGTCAAGTCAGATGTGAAAGCACGAAGCTCAACTTCGTGTCTGCATTTGAAACTGATGTTCTTGAGTGTTGGAGAG
+
8BCCCD=@)10====;===;;88BFGGGG@,EFGGGGGGGCGGGGGGGG8-CFFF6C,FGGGGGFGG7<FGGGFGG,,E<FFGG74CGGGGG<,EGGCG?FE,,CFFF<FGDGGGGGGGGGGGG,A,,8FEFFGGG;EGGGGGGGGGGGGGGGGGGGGGGGGGGGDGGGGGGGGGGG?EG>FFFGGGGGGGGGFGGFGGFGGGFGGFFFFGG3>):D>G59CE)*)*13>DFFF)9A2@D<D<6)))(90(<;??>?GF9>3(4,4A<@-*54:4EFAFB)*6.))4-5<5<A96:F>???
@M02996:162:000000000-B87FG:1:1101:19632:7302 1:N:0:ACTGAGCG+CTCTCTAT
CCTACGGGAGGCGGCAGTGAGGAATATTGGTCAATGGGCGGAAGCCTGAACCAGCCAAGTCGCGTGAAGGATGAAGGTATTATGTATTGTAAACTTCTTTAGCTGTGGAGCAATAATCACTATGTATAGTGAGATGAGAGTACACAGAGAATAAGGATCGGCTAACTCCGTGCCAGCAGCCGCGGTAATACGGAGGATCCGAGCGTTATCCGGATTTATTGGGTTTAAAGGGTGCGCAGGCGGCTTTCTAAGTCAGTGGTCAAATCGTGGTGCTCAACGCCATCCCGCCATTGATACTGGG
+
88ACCDAB)1)==8888;;;;;;;EFGGGGGGFGGGGGGGGGGGGGGGGGGGGGGGGGGGGGGGFGEGGGGGGFGGGG<EFFGGGGGGGGGGGGGGGGGGGGGGGGGGFFFFGGF9FGACF9EAFFE@,EDGGAFECFGGFED<FGGCC8EGGGGGGGGGGDGEGGGGGGGGGGGGGGGGGGFEEG*9CFGCEEDG48FFFCEFGGE>4AG*:>AGFEFCFGGGGD?:<FG:?FF:;;BC9G;76844:<<?A4)).<5<2B?><B12)1/(-4@:*1,49>6::?((((,4<2))*.63(
@M02996:162:000000000-B87FG:1:1101:13447:7308 1:N:0:ACTGAGCG+CTCTCTAT
CCTAGGGCGGCTGCAGTCGAGGATCATTTGCAATGGGCGAAAGCCTGACAATGCGACGCTGCGTGGAGGATGAAGGCCTTCGGGTTGTAAACTCCTGTCATAAGGGAACAGGCGAACCGACCCAATACGTCGGGGAGTTGAGTGTACTTTAAGAGGAAGCGACGGCTAACTCTGTGCCAGCAGCCGCGGTAATACAGAGGTCGCAAGCGTTGTTCGGATTTACTGGGCGTAAAGGGCGCGTAGGCGGTCTTGCGTGTCAGATGTGAAATCTCCGGGCTCAACCCGGAAAGTGCGTCTGAAA
+
88BC?;D)111888;;;;88888;;CFGGGGGGCFGGGGGGGGGGGGGGGGFG8FFGFGGGGGGGGGGGDGGGGGGGGGGGGGGGGGGGGGGFGGGGGEFGFGGGGFGGGFGGGGGGGGGGGGGGGGGGGGCGGGEGGGGDDFGFGGGGGGGGGGGGGGGEDGGGGGGGDGGDGGGGGGGGGFF@DGGDEGEFFGGFGGFGGGFGCEFFD<=9@FGGFGGFFGFGF599BD@BFFFFFBG>>45<>79G?FFFBFBBDGF<69AAFFF?<:53,>?34?F????BB(442.-.24(08645
@M02996:162:000000000-B87FG:1:1101:19619:7315 1:N:0:ACTGAGCG+CTCTCTAT
CCTACGGGAGGCGGCAGTGAGGAATATTGGTCAATGGGCGGAAGCCTGAACCAGCCAAGTCGCGTGAAGGATGAAGGTATTATGTATTGTAAACTTCTTTAGCTGTGGAGCAATAATCACTATGTATAGTGAGATGAGAGTACACAGAGAATAAGGATCGGCTAACTCCGTGCCAGCAGCCGCGGTAATACGGAGGATCCGAGCGTTATCCGGATTTATTGGGTTTAAAGGGTGCGCAGGCGGCTTTCTAAGTCAGTGGTCAAATCGTGGTGCTCAACGCCATCCCGCCCTTGATACTGGG
+
8ACCCF18:0)==8888;;;;;;CFGGGGGGGGGGGGGGGGGGGGGGGGGGGGGGGGGGGGFGGCFGGGGGGGEFGFG?FGGGGFGGGGGGGGGGGGGGGFGGGGGGGGGGGGGGGGGGGGGGGGGGFGG9FEGGFFFGGFGGFGGGGGGGGGGGGGGGGGGGGGGGGGGGGGGGGFGGGGGFFGGGGGGGGGFGG?FGFG<EEGGFFFFGGGEEGFCGGFGGGGDGGFFGEFB6@BFFC>5977BFA=ABFFBADB?FF77444?BFFBG?BAFFF??F>B?FFF?06(-47<ABFF<0,
@M02996:162:000000000-B87FG:1:1101:11184:7352 1:N:0:ACTGAGCG+CTCTCTAT
CCTACGGGAGGCAGCAGTGGGGAATATTGGGCAATGGGGGAAACCCTGACCCAGCAACGCCGCGTGAAGGAAGAAGGCCTTCGGGTTGTAAACTTCTTTTAGTAGGGACGAAGAAAATGACGGTACCTACAGAAAAAGCAACGGCTAACTACGTGCCAGCAGCCGCGGTAATACGTAGGTTGCAAGCGTTGTCCGGATTTACTGGGTGTAAAGGGCGTGTAGGCGGAGCTGCAAGTCAGATGTGAAATCCCGGGGCTTAACCCCGGAACTGCATTTGAAACTGTAGCCCTTGAGTATCGGG
+
8ACCCFA580)=8=====;=;88BFFGGGGGGGGGGGGGGGGGGGGGGGGGGGFFGGGGGGGGGGGGGGGGGGGGGGGGGGGGGGGGGGGGGGGGGGGGGGGGGGFGGFGGGEGGGGGGGGGGGGGGGGGGGGGGGGGGFGGGGGGGGGGGGGGGGGGGGGGGGGGGGGGGGGGGGGCECFGFFFGGGGGGGGFGGFGGFGGGFGGFFFFGGFF@GGBGGFGGGGEGGFFGFFFFFFFFC>:<B>9@BFBFF9B49>GGFFFBFBB>15:FFFFFEFAAAAFAA94<AF?:B77A996:-(
@M02996:162:000000000-B87FG:1:1101:14750:7469 1:N:0:ACTGAGCG+CTCTCTAT
CCTACGGGTGGCTGCAGTGGGGAATATTGGGCAATGGGGGAAACCCTGACCCAGCAACGCCGCGTGGAGGAAGAAGGTCTTCGGATCGTAAACTCCTGTCCTAAGGGAAGAGAAGAGGACTGTACCTTAGGAGGAAGCCCCGGCTAACTACGTGCCAGCAGCCGCGGTAATACGTAGGGGGCGAGCGTTGTCCGGAATGATTGGGCGTAAAGGGCGCGTAGGCGGCCCGGTAAGTCTGAAGTGAAAGTCCTGGCTTCAAGTTGGGAATTGCTTTGGATACTGTCGGGCTTGGGTTCAGGAG
+
8ACCCD05:0)========;;88BFFGGGGGGGGGGGGGGGGGGGGGGGGGGGGGGGGGGGGGGFGDFGGGGGGGGFGGGGGGGGGGGGGGGGGGGGGGGGG?FGGGGGGGGFGGGFGGGGFGGGGGGGFFCF@CFGGGGGGGGGGGGGGGGGFGGGGGGGGGEGGDG*>D:CFFFFGGGE<DDGGDGDCGGGBGCBGGFGGGFFFDEB5FGGEFDG>G35EDGGEGG>3C>(4<FF9@>4:89:=?<CAFF?BF:BE7<AF48>??:;>DFFA=8)2434*.)860773-((-(.*).(-
@M02996:162:000000000-B87FG:1:1101:26959:7473 1:N:0:ACTGAGCG+CTCTCTAT
CCTACGGGTGGCAGCAGCTAAGAATATTCCGCAATGGACGAAAGTCTGACGGAGCGACGCCGCGTGAACGATGAAGGTCGGAAGATTGTAAAGTTCTTTTATAACTGAGGAATAAGTACTTTGAGAGAAACGGAGTATGGTGACTGTAGGTTATGAATAAGCAACGGCTAATTACGTGCCAGCAGCCGCGGTAACACGTAAGTTGCGAGCGTTGTTCGGATTTATTGGGTTTAAAGGACGTGTAGGCGGTTCTGTAAGCTTGGTGTGAAAGGCGGGAGCTCAACTCCCGAATTGCGTTGAG
+
8ACCCFA581)========;<;;CFGGGGGGGGGGGGGGGGGGGGGGGGGGGGGEGFGGGGGGGFGGGGGGGGFFGGGGGGGFFGGGGGGGGGGGGGGGGGGFGGGGFGGGGGGGGGGGGGGGGGGGGGGGGGGGGGGGGGGGGGGGGGGFFGGGGGGGGGGGFFGGGGGGGGGGGGGGGGGFFGGGGGGGGGEFGFGGFGGGFGGFEFFG=DF>FGFGDFGGGGFGGFFGFFFFFB?>3(14>AFFFGBFBFAFF<C=BFFFA?:?<BBGFF6DG>>4::FF?A<?:;0>FFFFB<:0-.
@M02996:162:000000000-B87FG:1:1101:14751:7487 1:N:0:ACTGAGCG+CTCTCTAT
CCTACGGGTGGCTGCAGTGGGGAATATTGGGCAATGGGGGAAACCCTGACCCAGCAACGCCGCGTGGAGGAAGAAGGTCTTCGGATCGTAAACTCCTGTCCTAAGGGAAGAGAAGAGGACTGTACCTTAGGAGGAAGCCCCGGCTAACTACGTGCCAGCAGCCGCGGTAATACGTAGGGGGCGAGCGTTGTCCGGAATGATTGGGCGTAAAGGGCGCGTAGGCGGCCCGGTAAGTCTGAAGTGAAAGTCCTGGCTTCAAGTTGGGAATTGCTTTGGATACTGTCGGGCTTGAGTGCAGGAG
+
8ACCCFA5:))=======;;;888FGGGGGFGGGGGFGGGGGGGGGGGGGGGGFFFGGGGGGGGFGDGGGGGGGGGCFGGGGGGGGGGGGGGGGGGGGGGGGGDFFGFGGGGGGGFGGFGGFGGGGGFFFCFFCBDFGGGGGDGGGFGGGGGFCFFG89@DFGCGGGGDCFGGGGFGGGGGGFFGGGGGGDGG@5*09C9DFFFGG>7>@GFC7@DGBDGFG95CDE56>D>6<BF946:425*:7F:F<AFF???FF*4AFA09::?F<74666A)).:>=:A?999>:90:68<=5:14
@M02996:162:000000000-B87FG:1:1101:5630:7489 1:N:0:ACTGAGCG+CTCTCTAT
CCTACGCGGTGCAGCAGTAGGGAATATTGCACAATGGGGGAAACCCTGATGCAGCAACGCCACGTGTGGGAAGAAGCATTTCGGTGTGTAAACCACTGTCGTGAGGGAATAATGCTTAATTTCGGTTAAGTTGAATGTACCTCGAAAGGAAGCACCGGCAAACTTCGTGCCAGCAGCCGCGGTAATACGAGGGGTGCCAGCGTTGTTCGGAATCACTGGGCGTAAAGGGAGCGCAGGCGGAGATCCAAGCAGTCTGTACACTACCGGGGCCCAACCCCGGCCCTGCAGACTGGACGGTTGT
+
-8AB4:001818;=;;6<;<;86;EEEF6FEGF,,6CCCC@FGGGGGGGDDFFA@EFFEG7:@CCF<@F@<FEGDE<EECEGGEC:B:FGB<F8,A8=C9+FCCEGGG<AFAFCAFGFFFGGCF:F@@45@@494E;;BEEGG+:D6=D8@DC88DCCCG+=FGC:@:C7F9;?FE>75:CCBFGGGFF7<GGDEEB*;=FGGFG<);8>*/>*/*@CGGFGGDCFG=?F5>319D>17<;)4))*1,2(3?),6<.<FBAF,239405496<-085(47(09641(,.(.,((4(0(((,
@M02996:162:000000000-B87FG:1:1101:27748:7490 1:N:0:ACTGAGCG+CTCTCTAT
CCTACGGGTGGCAGCAGTGAGGAATATTGGTCAATGGCCGAGAGGCTGAACCAGCCAAGTAGCGTGCAGGATGACGGCCCTATTGGTTGTAAACTGCTTTTGTGCGTGATTAAAAGTCTCCACGTGTGGTGATTTTCAGTTAGCGCGCGAATAAGGACCGGCTAATTCCGTGCCAGCAGCCGCGGTAATACGGCAGGTCCTGGTGTTATCCGGATTTATTGGGTTTAAAGGGAGCGTAGTCGGCTGAATAAGCGTGTTGTGAAATCCCGGGGCTCAACCCCGCGTCTGCCTCGCGAA
+
8ACCC>:=81)==6=;==;;;;;;EFGGCFFGFFGGGGGDGFGG,BCAF@FFGGGGGGGGCCFFGGGFGGGFCCFC:CFF@FF,?EFFCFF9EGFCFGFGGFG8FFFGGGGGGGGFDFFGG9FFD=>A?E>9,AF,CE,FFDDFCE6CCEEG=FD@EFGEGD8@BCCFF7>7CGGG54,,=D4*4/9DFFFF5)=3)1*;:*+;9<:FFF7A38BDC?CGF+AD=>?*6/:).3457(7*.96>?34):4<F)48?0C58(/)64)(5027924>A?B?(:;>1>((3.)))-4(()
@M02996:162:000000000-B87FG:1:1101:5653:7493 1:N:0:ACTGAGCG+CTCTCTAT
CCTACGGGGCGCAGCAGTAGGGAATATTGCACAATGGGGGAAACCCTGATGCAGCAACGCCACGTGTGGGAAGAAGCATTTCGGTGTGTAAACCACTGTCGTGAGGGAATAATGCTTAATTTCGGTTAAGTTGAATATACCTCGAAAGGAATCACCGGCAAACTTCGTGCCAGCAGCCGCCGTAATACGAGGGGTGCAAGCGTTGTTCGGCATCACTGGGCGTAAAGGGAGCGCAGCCGGCGATGCAAGCAGTCTGTACAATACTGGGGCCCAACCCCGTACCTGCACACTGGACTCTTT
+
8ABCC>A):))8+88;;<;<;8;;CFGGGD@FGFGGGG,C@FGDFGGGGF-CFFGCG@CCFGGGDFFECFCFGFGGG,CFGE?FG7F:=BFFEFDBA,BFF<+?FFG+FEEFE,=54,,:FGC=7?BEFGGC8E,6,3E?=3C++8@@@FF,,E?DC+=<>6D=@@7@7@8<*@CFGCEE*;6/*:CCCGGGG3:8>GC6<*18CDFFE))/169DG)*57EC):7<*4.57(,(0(,81(1(),7/6*(4?B04<B7:46*4:)-,()(144(7*.3(,(0-)),,.).44<7.4)-6.
@M02996:162:000000000-B87FG:1:1101:20569:7496 1:N:0:ACTTAGCG+CTCTCTTT
CCTACGGGTGGCTGCAGCTAAGAATATTCCGCAATGGACGAAAGTCTGACGGAGCGACGCCGCGTGAACGATGAAGGTCGGCAGATTGTAAAGTTCTTTTATCACTGAGGAATAAGTACTCTGAGCCTAACGGAGTATGGTGACTGTAGTTTATGAATAAGCACCGGCTAATTCCGTGCCTGCAGCCGCTGTACCACGTAACTTGCGGTCGTTGTCCTGTTTTCTTGGGTTTAAAGGAGGTGTAGACTGTTCTGGCAGATTCGCGTGACTGGCTGTGGCTCAACTACCGTATTGCTTTGGG
+
8AACCD5>10)=;====;;66;;CFFGG<6CFFGGGG<FGGGGGDGGGGG7:FCF:FFGGGGGGGGGGFGGFGCFG<4C++4+@4CFEFCFG,FFGGGGGBF,C,?FD==BFB7A,9,75,5C,8,,,7=@C8=++@=@66,3>,33C,,,,3CE,,;2857,,33+3@@FCC,7@>C>*,=AFCFGDD*8E7+,5;*:);*=:C7))2:)2/)2++);2+7*221<>6D*)(6)0-()*-*.1.*7)*))*.))),**,)*((--4:))2(,,.*).((5*)()(.4(((.544)=-.((
@M02996:162:000000000-B87FG:1:1101:27762:7503 1:N:0:ACTGAGCG+CTCTCTAT
CCTACGGGTGGCAGCAGTGAGGAATATTGGTCAATGGCCGAGAGGCTGAACCAGCCAAGTAGCGTGCAGGATGACGGCCCTATGGGTTGTAAACTGCTTTTGTGCGTGATTAAAAGTCTCCACGTGTGGTGATTTGCAGTTAGCGCGCGAATAAGGACCGGATAATTCCGTGCCAGCAGCCGCGGTAATACGGAAGGTCCTGGTGTTATCCGGATTTATTGGGTTTAAAGGGAGCGTAGGCGGCTGAATAAGCGTGTTGTGAAATCCCGGGGCTCAACCCCGCGTGTGCAGCGCGAA
+
8ACCCD@9=1)====;===;;;;CFFGGGGGGGGGGGGGGGGGGGGGGGGGGGFFGFFGGGGGGGGGGGGGGGGGGGGGGGGGGGGGGGGGGGGGGGFFGGGGGGGFGGGGGGGGGGGGGGGGGDFFGGGGFFGGFGGFGGGGGGGGGGGGGGGGGGGGGG+CGGGGGGGGGGGFFGGGGGGDDGGGGGGGGGFGGFGGFGGGFGGEAAFFGDABCFEGGFGGGE>AFAFGF:?BF26BC>D>>BF@?CDFFBF?F8FGF?FFFF<7?B9CBFFF:/428?FFB9BB245446939>
@M02996:162:000000000-B87FG:1:1101:2972:7507 1:N:0:ACTGAGCG+CTCTCTAT
CCTACGGGAGGCTGCAGTGAGGAATATTGGTCAATGGACGGAAGTCTGAACCAGCCATGCCGCGTGAAGGAAGACGGCCCTATGGGTTGTAAACTTCTTTTGTGGTGGAGCAATAAGGTCCACGCGTGGATCGATGAGAGTACCTCACGAATAAGCATCGGCTAACTCCGTGCAAGCAGCCGCGGTAATACGGAGGATGCAAGCGTTATCCGGATTTATTGGGTTTAAAGGGTGCGTAGGCTGTGTAGCAAGTCAGCGGTGAAAGCCCGGGGCTCAACGCCGGAACTGCCTTTGATACTGG
+
8ACCC5@@51)=;==;=====;;CFFGGGGGGGGGGGGGE@BFGGGGGGGGGCFFGGGGGGGGGGGGGGGG8FFGDGGGGGGGGGGGGGGGGFFAFGEFGGGG?:=FEF@,DGAFFAEF<@<FFGGE:F=DD8=,,;>FEGGG9=3@EGGGGBGDFGFFGGGGGFFFGGGG?D*7@DGCDFGFAEDG:FGG55)7CEGGFC7C>5<BBFC7ED:BDF<FGCGGGG)<*:BC>:(48-:5C?<<:211-:6>FDFFF)>CB65<240(,)419((8:=?(33)990(,5<:<4AB<)*)-))
@M02996:162:000000000-B87FG:1:1101:2944:7515 1:N:0:ACTGAGCG+CTCTCTAT
CCTACGGGAGGCTGCAGTGAGGAATATTGGTCAATGGACGGAAGTCTGAACCAGCCATGCCGCGTGAAGGAAGACGGCCCTATGGGTTGTAAACTTCTTTTGTGGTGGAGCAATCAGGTCCACGCGTGGATCGATGAGAGTACATCACGAATAAGCATCGGCTAACTCCGTGCCAGCAGCCGCGGTAATACGGAGGATGCAAGCGTTATCAGGATTTCTTGGGTTTAAAGGGTGCGTAGGCTGTGCAGCAAGTCAGAGGGGCAAGCCCGGGGCTAAAATCCGGAACGACGTTTGATA
+
8ACCC?)80))=;;=;==;;=;;CEFGGGGFFEFGGGGGFGFEGGGGGGGFFGFEFEFGGF@ECFFC@FFCFGGGFGFBFGGGGGGGGG@@<FGFFAFGFA9FGGGGGFFGGGA,AFFDFFCFDCGGGC@DF6@DFAFFGF@EGF;DFGGDFD>,DFFGGGGGGGGFGGGGGGGGG>E,@,@5AEDG*BCCFC4:84DG6FDGF=CD5567<*;AC*):CFCCDGB6:>6>B3?:>833<)23>>*0667()66))69F((.(-(4(-7(>;49)<*-:B3:1:69((-(--2(4)1
@M02996:162:000000000-B87FG:1:1101:2961:7527 1:N:0:ACTGAGCG+CTCTCTAT
CCTACGGGAGGCTGCAGTGAGGAATATTGGTCAATGGACGGAAGTCTGAACCAGCCATGCCGCGTGAAGGAAGACGGCCCTATGGGTTGTAAACTTCTTTTGTGGTGGAGCAATAAGGTCCACGCGTGGATCGATGAGAGTACATCACGAATAAGCATCGGCTAACTCCGTGCCAGCAGCCGCGGTAATACGGAGGATGCAAGCGTTATCCGGATTTATTGGGTTTAAAGGGTGCGTAGGCTGTGCAGCAAGTCAGAGGTGAAAGCCCGGGGCTCAACTCCGGAACTGCCTTTGATA
+
ABCCCEF=81)==========;;;CFGGGGGGGGGGGGGGGGGGGGGGGGGGGGGGGGGGGGGGGGGGGGFFGGGGGGGGGGGGGGGGGGGGFGCGGGGGGGGGGGCC7FFGGGGGGGGGGGGGGGGGGFGGGFFG9FGGGGGGFGFGGGGGGGGGGGGGGGGGGGGGGGGGGGGGGGGGGGFFGGGDCGGGGFDGFGGFGGGFGGFFFFCEGDFGGCGGFGGGGBGGFBGEBF?FFBFG<C<FBFBAGFFF<<BFAGGFBF2:A?:?B9DBF>FE@?AAFFFB;FFB?B<>A<AF@
@M02996:162:000000000-B87FG:1:1101:15233:7536 1:N:0:ACTGAGCG+CTCTCTAT
CCTACGGGAGGCTGCAGTGGGGAATATTGGGCAATGGGCGCAAGCCTGACCCAGCAATGCCGCGTGAAGGAAGAAGGCTTTCGGGTTGTAAACTTCTTTTAAGTGGGACGATAATGACGGTACCACTTGAATAAGCTCCGGCTAACTACGTGCCAGCAGCCGCGGTAATACGTAGGGAGCAAGCGTTATCCGGATTTACTGGGTGTAAAGGGCGTGTAGGCGGGACATCAAGTCAGATGTGAAAGCACGAAGCTCAACTTCGTGTCTGCATTTGAAACTGATGTTCTTGAGTGTTGGAGAG
+
88BCCB>A=))=========;888CFGGGGGGGGGGGGGGGGGGGGGGGGGGGFFFGGGGGGGGFGGGGGGGGGGGGGGGGGGGGGGGGGGGGGGGGGGGGB?FFFGGGGGGGGGGGGGGFFGGGGGFFGGGGFFGGGGGGGGGGGGFGGGFGGGGGFGGGGGGGGGGFFGGGGGGGGGGGGFFGGGDGGGGGBGGFFFFGFEAGGFFFFFEDEFGGFGFFGE3:>CFFFGFF>AFFFFG<2<=4?@8):>EF:BBFGGAA@?1:BF>6:CAB<FFFFB>2=<DFFFAA<:<>>BF43703
@M02996:162:000000000-B87FG:1:1101:15250:7546 1:N:0:ACTGAGCG+CTCTCTCT
CCTACGGGAGGCTGCAGTGGGGAATATTGGGCAATGGGCGCAAGCCTGACCCAGCAATGCCGCGTGAAGGAAGAAGGCTTTCGGGTTGTAAACTTCTTTTCAGTGGGACGATACTGACGTTACCCCTTGAATAAGCTCCGGCTAACTACGTTCCAGCAGCCGCGGTCATACGTAGGGAGCAAGCGTTATCCGGATTTACTGGGTGTAAAGGGCGTTTAGGCGGGACATCAAGTCAGATGTTAAAGCCCGACGCTCCACTTCTTGTCTGCATTTGAAACTGATGTTCTTGAGTGTTGGAGCG
+
8ACCC>55)1)==;=;==;=;868CCFGFGGGFCFGGGGGGGGGFGGFGGGG??EF<EFGGGGGGGDEFGG8FCFFFGGGGGGGGGG7F9E<FFGGGGGG9A5EFGCFF+4@C+CE9FE+DDFF,DFF,,@E:93ECBDF+>EE:DGAECF,@FGGGGGGGDE*@?5:E=;EG>,9CGCC*3;8*:D5CFG:C)=EF+@@+*=A5CFCF+*293B5C,+9<?E)18*:<6>FFBFFFA*:)2664@:6)-(0223(8CFAD*))62<>=)*6<)*<@36))*)..6664-)6))6())(,(
@M02996:162:000000000-B87FG:1:1101:15221:7549 1:N:0:ACTTAGCG+CTCTCTAT
CCTACGGGAGGCTGCAGTGGGGAATATTGGGCAATGGGCGCAAGCCTGACCCAGCAATGCCGCGTGAAGGAAGAAGGCTTTCGGGTTGTAAACTTCTTTTAAGTGGGACGATAATGACGGTACCACTTGAATAAGCTCCGGCTAACTACGTGCCAGCAGCCGCTGTCATCCGTAGGGAGCAAGCGTTATCCGGATTTACTGGGTGTACAGGGCGTGTAGGCGGGACAGCAAGTCAGATGTGAAAGCACGAAGCCCAACTTCTTGCCTGCCTTTGAAACTGACCTGCTTGAGTGTCTGATTG
+
8ACCCE8>51)=;=====;=;888CFGGGDEGGGGGGGEFGGGGGGGGG@AFGFGGG<FGGGGGGGC@FGGGGGGG,FGGGGGGGGGGGGGFGAFFGDGDFAAEFCFGFECBBF=5,C:+@4CC@8@AFF8C:AC,3,36++33FDFFFGFDFC,66835@9E++3,,23@ECCEC*:=EC***;CG**=CEGAG8*:=A@D5AEG*+:A***../>,CFFGG>*<7*4@95>DBF6)4C>F2/.5),9(4>0(,((:*)-*.-).-25(264-*0*..-<)(.(1:))(,6<A))9))).
@M02996:162:000000000-B87FG:1:1101:7722:7558 1:N:0:ACTGAGCG+CTCTCTAT
CCTACGGGAGGCTGCAGTAGGGAATATTGCACAATGGGGGAAACCCTGATGCAGCAACGCCACGTGTGGGAAGAAGCATTTCGGTGTGTAAACCACTGTCGTGAGGGAATAATGCTTGGCCTCGGCCAAGTTGAATGTACCTCGAAAGGAAGCACCGGCAAACTTCGTGCCAGCAGCCGCGGTAATACGAGGGGTGCAAGCGTTGTTCGGAATCACTGGGCGTAAAGGGAGCGCAGGCGGAGATGCAAGCAGTCTGTACAATACCGGGGCCCAACCCCGGACCTGCAGACTGGACGGTTTG
+
8ACCCDF=1))==========8;CFGGGGGGGGGGGGGGGGGGGGGGGGGGGGGGGGGGGGCGFCFEGGGGGGGGGGGGEGGGGEGGGGFGGGGGGGGGGGGGGGGGGDGGGGGGGGGGGGGGGGGGGGGGGGGGGGGGGGGGGGC6CGGGG?DFGGGGGGCFFFFD89CFFGGGGGGEG5@?BEGF8>FDCCAEEFGFFFGEBGGFFFF<CG48DGFGGFGCGGFGG?:DFFFFFB>FG0C9546=<C01?<B>F29::)197011259)38(<CB6007D;7,1(4).),21410-,-(
@M02996:162:000000000-B87FG:1:1101:7704:7561 1:N:0:ACTGAGCG+CTCTCTAT
CCTACGGGAGGCTGCAGTAGGGAATATTGCACAATGGGGGAAACCCTGATGCAGCAACGCCACGTGTGGGAAGAAGCATTTCGGTGTGTAAACCACTGTCGTGAGGGAATAATGCTTGGCCTCGGCCAAGTTGAATGTACCTCGAAAGGAAGCACCGGCAAACTTCGTGCCAGCAGCCGCGGTAATACGAAGGGTGCAAGCGTTGTTCGGAATCACTGGGCGTAAAGGGAGCGCAGGCGGAGATGCAAGCAGTCTGTACAATAACGGGGCCCAACCCCGGACCTGCAGACTGGACAGTTT
+
8ABCCBA@81)===,;=;==;8;CFGGGGGGGGGGGGGGFFGGGGGGGGFGGGGCCEGGGFCCF<FFGGGCEFFGFEFGGGGGDFGFFFFFFGGFGGGGFFGFGGGGFGFGGGCGGFGGGGGGGGGGGGGFF;FEDFGG9EGGGGGGGCDFGGGGGGGGCGGGGGFGFCGFGFCGGGCEEGGE>EGFDC7*4:?:5)CDFFGGAE*;FE:DEGA=CC?5FFGC5C>GDFFGF>6>E>655(1,<>4?-28::AB):<E>AA?).)3(,)-)-23);),9(-7-((((,64).313)))).
@M02996:162:000000000-B87FG:1:1101:12771:7561 1:N:0:ACTGAGCG+CTCTCTAT
CCTACGGGAGGCAGCAGTTAGGAATATTCGTCAATGGGGGAAACCCTGAACGAGCAATGCCGCGTGAATGATGAAGGCCCTATGGGTTGTAAAATTCTGTTGTTTGGAAAGAATTGTATAAATAGGAAATGATTTATACTTGACGGTACCATTCAAGAAAGCCACGGCTAACTACGTGCCAGCAGCCGCGGTAATACGTAGGTGGCGAGCGTTATCCGGATTTATTGGGCGTAAAGGGTGCGCAGGCGGCTTGTTAAGTCTAAGATAAAAGCCCGAAGCTTAACTTCGGTATGTTTTAGAA
+
8ACCC>8=80)8===;====<;;CFGGGGGGGGGGGGGGGGGGGGGGGGGGGGFGGGFFGGGGGGGGGGGGGGGGGGGGGGGGGGGGGGGGGGGGGGGGGGGGGGGGEFGGGFFG@FGGG<EFGFGGGDGG<DFGFGGGGGGGGGDEEEGGGGGGGFFGGDFGDGG6CEEGGGFGGGGGGGGFFGGGGGCDGEFGGFGG6DGG6FGFFFEGGGFFGGFGCEGG7CCFG0:DDB0,7>:FD899)75<6<99)3:AF2+:<FFFF<6>BF<><?:EEBBF?<1<B<>D<6((((6><52(,.
@M02996:162:000000000-B87FG:1:1101:18809:7587 1:N:0:ACTGAGCG+CTCTCTAT
CCTACGGGAGGCTGCAGTGGGGAATATTGCACAATGGGGGAAACCCTGATGCAGCGACGCCGCGTGAGTGAAGAAGTATCTCGGTATGTAAAGCTCTATCAGCAGGGAAGAAAACAATGACGGTACCTGACTAAGAAGCCCCGGCTAACTACGTGCCAGCAGCCGCGGTAATCCGTAGGGGGCAAGCGTTATCCGGATTTACTGGGTGTAAAGGGAGCGTAGGCTGCGTGGCAAGTCTGACGGCAAAGCCCGGGGCTGAACCCCGGGACTGCTTTGGAAACTGTCCTGCTAGAGTGCAGGG
+
8ACCCB=@010=;=====;;;88BFGGGGECFGGGGGFCF@@EAFFGGGEEGGFFCFGGCFFGGFG6?FGG<FFFGC,5EFFDG:EFGGFGG<FGGG,E@<EDEFGGAFG?FFGFFFF9E?:+4+:3A===FC=,C,8,8+@>>F@E;DCFB@>DFCAFCC7>>@:1*=**2+?C5::C*=DE3**2CD=7CCFGGEGGF7C?AF4FFF6C:??)*/29GBE57+85C(5<>B)(1-6@*)*()(088C??F0>9(3**.3>:?69027(9()6*<)()),96.4)).5.).)54-9)6:(
@M02996:162:000000000-B87FG:1:1101:23762:7608 1:N:0:ACTGAGCG+CTCTCTAT
CCTACGGGTGGCTGCAGTGAGGAATATTGGTCAATGGGCGGAAGCCTGAACCAGCCAAGTCGCGTGAAGGATGAAGGTATTATGTATTGTAAACTTCTTTAGCTGTGGAGCAATAATCGCCATGTATGGCGAGATGAGAGTACACAGAGAATAAGGATCGGCTAACTCCGTGCCAGCAGCCGCGGTAATACGGAGGATCCGAGCGTTATCCGGATTTATTGGGTTTAAAGGGTGCGCAGGCGGCTTTCTAAGTCAGTGGTTAAATAGTGGTGCTCAACGCCGTCCCGCCATTGATACTGGG
+
8ACCCA:5=1)========;;;;CFFGGGGGGGGGGGGGGGGGGGGGGGGGGGGGGGGGGGGGG@FGGGGFGGFFGGGGGGGGGGGGGGGGGFGGGGGGGGGGGGGGGGGGGGGGGGGGGGGGGGGGGFFEGGGGGGGGGGGGGGGGGGGGGGGGGGGGGGGGGGGGGGGGGGGGGFGGGGGFFGGGGFGGGG>EGFGGFGGGFGGEAFFGGGFEGGEGGFFGGGBCFFFGF?BBF>FEGBDF56D4ACBFFA<A><GG209<BA<DFFF7-<<FE?0213@136<>FF9:>F<>>4)5:0
@M02996:162:000000000-B87FG:1:1101:23770:7627 1:N:0:ACTGAGCG+CTCTCTAT
CCTACGGGTGGCTGCAGTGAGGAATATTGGTCAATGGGCGGAAGCCTGAACCAGCCAAGTCGCGTGAAGGATGAAGGTATTATGTATTGTAAACTTCTTTAGCTGTGGAGCAATAATCGCCATGTATGGCGAGATGAGAGTACACAGAGAATAAGGATCGGCTAACTCCGTGCCAGCAGCCGCGGTAATACGGAGGATCCGAGCGTTATCCGGATTTATTGGGTTTAAAGGGTGCGCAGGCGGCTTTCTAAGTCAGTGGTTAAAGAGTGGTGCTCAACGCCGTCCCGCCATTGATACTGGG
+
8ACCC>55=1)==6=====;;CCFGGGFGGGGGGGGGGGGGGGGGGGGGGGGGFFFGGGGGGDGFFGGGGGGGGGGGGGGGFGGGGGGGGGGGGGGGGGGGGGGGGGGFFFFGGGGFGFGGGGGGGFGGG8:CEGGCCCFGGGGGGGGG8FFGFGGGGGEDDGGGGGGGGGGGGGGGGFFGGFF>9GGGGGFEE=EEFGFFGGFGGFDFFGGGE>G=CGFFGGGG3<D>FFBBF?B>95DB9709>FAGAAFF94A)0>:?FFB)).6@6C6<)1<6??6>E>69:3-((,6A9))*.55(
@M02996:162:000000000-B87FG:1:1101:5148:7632 1:N:0:ACTGAGCG+CTCTCTCT
CCTACGGGGGGCAGCAGTGAGGAATATTGGTCAATGGACGGAAGTCTGAACCAGCCATGCCGCGTGAAGGAAGACGGCCCTATGGGTTGTAAACTTCTTTTGTGGTGGCGCAATAATGTCCACGCGTGGATCGATGAGAGTACATCACGAATAAGCATCGGCTAACTCCGTGCCAGCAGCCGCGGTAATACGGAGGATGCAAGCGTTATCCGGATGTATTGGGTTTAAAGGGTGCGTAGGCTGTGCAGCAAGTCAGAGGTGAAAGCCCGGGGATCAACTCCGGAACTGCCTTTGATC
+
CCCCCFF8)))8788::<:::::CFFGFGGGGGGGGGGGGGGGGFGGGGGGGGEFFFGGGGGGGGGGGGGGGGGGGGCFEG,FFFCFGGGCFEGFEFGGG>=FFGGGG,>FGGGDE,3CEGFGEGC*=7FGFGGGGGG+??EFG9;CGE8E8C99E++<?ECC8FGGCE5;:5FGCFC*:FDEBE977D9CCC):CEGC4C*+7EGF>FF75C3>)9)2C?FG3EBFC48C57(876?FD)24>:7B9F1(5<99>>?C::F2A><0(.(>((,)20344:768;3?B<,55<<))*
@M02996:162:000000000-B87FG:1:1101:16026:7638 1:N:0:ACTGAGCG+CTCTCTAT
CCTACGGGAGGCAGCAGCTAAGAATATTCCGCAATGGACGAAAGTCTGACGGAGCGACGCCGCGTGGATGATGAAGGTCGGAAGATTGTAAAATCCTTTTATAACTGAGGAATAAGCAGTGTGAGAGAAACGCATTGTGGTGACTGTAGGTTATGAATAAGCAACGGCTAATTACGTGCCAGCAGCCGCGGTAACCCGTAAGTTGCGAGCGTTGTTCGGGATTATTGGGCGTAAAGGGCAGGTAGGCGGTTTTGCAAGCTTGATGTGAAAGGCAGGAGCTTAACTCCTGGTCTGCTTTGAG
+
88BCCDA91)0=88=====;<;;;CCEFGGGGGEGDEEGGFGGGGGGFFGGGC4@@@FGGGGGFFFGGGGGGGGEGFGGEGG7@CEF@FGFG?CFGGGFGGG?FDFGGF@F8EEFFFFGF,FG,;FE+DDE@EBEEGGG@F8CFF,@3ECFGGGGDFE@@EGF@EE6CEB,BDCFDG6?FGCAACCF*7C4::?F,??83>CFFF7)8)87CC58CC?))8EF*+9EC(>DEF?(*)4:C().*))99)-7>2224)<7?<)2.:92494C(805*)4<F>64))),532()-(:)*.-)-
@M02996:162:000000000-B87FG:1:1101:7272:7639 1:N:0:ACTGAGCG+CTCTCTAT
CCTACGGGTGGCTGCAGTCGAGGGTCATTTGCAATGGGCGAAAGCCTGACAATGCGACGCTGCGTGGAGGATGAAGGCCTTCGGGTTGTAAACTCCTGTCATAGGGGAACAGGCGACTGGACCTAATACGTCCATGAGTTGAGTGTACCCTAAGAGGAAGCGACGGCTAACTCTGTGCCAGCAGCCGCGGTAATACAGAGGTCGCAAGCGTTGTTCGGATTTACTGGGCGTAAAGGGCGCGTAGGCGGCCGAGTGTGTCAGTTGTGAAATCTCCGGGCTCAACCCGGAACGTGCGTCTGAA
+
ACCCCDF5:))========8888@FFEFGGGGGGGGGGGGGGGGGGGGGGGEGFFGGGGGGGGGGGGGGGGGGGGGGGGGGGGGGGGGGGGGGGGGGGGGGGEGGGGGGGGGGGGGGGGGGGGGGGGDGEGGGGGGGGGFDGGFAFGGGGGCFGGGGGGGGG6EFGGGGGGGGGGGFGGGGGFFGGDDDGGEAFGGFGGFC<CEGDEFFFGGGFFGGFDGFGGGGFGGF@G><?AF?:DGFGBEFFF>C>>)2304>FGBA*).-3>F?<>4<<FD;B9?F?2:?;>>B(4304,4:<:46
@M02996:162:000000000-B87FG:1:1101:16012:7649 1:N:0:ACTGAGCG+CTCTCTAT
CCTACGGGAGGCAGCAGCTAAGAATATTCCGCAATGGACGAAAGTCTGACGGAGCGACGCCGCGTGGATGATGAAGGTCGGAAGATTGTAAAATCCTTTTATAACTGAGGAATAAGCAGTGTGAGAGAAACGCATTGTGGTGACTGTAGGTTATGAATAAGCAACGGCTAATTACGTGCCAGCAGCCGCGGTAACACGTAAGTTGCGAGCGTTGTTCGGAATTATTGGGCGTAAAGGGCATGTAGGCGGTTTTGCAAGCTTGATGTGAAAGGCAGGAGCTTAACTCCTGGACTGCGTTGAG
+
8ACCCB@>=0)====;===;<;;;FFGGGGGGGGGGGGGGGGGGGGGGGGGGFFFGFGGGGGGGFGGGGGGGFFFFEGGGGGCFFGGGGGGGGGGGGGGGGGEFGGGGGGFFGGGGGFFGAFG,=FFGGGGGGGGGGGGCD=DGG=FGGGGGGGGGEGGFGGGFGEGGGGCGGGGGGGGEGFFFGGGGGDDGEFF9ACGF<<FFGGED>57:7>EGGDGD<FG0CFEFFFGB>BFFD:D949:@<??7)34@??7<5<C:450ADFF<F2:6?<BC)34??=4>BFFA::34????7:;12
@M02996:162:000000000-B87FG:1:1101:7258:7650 1:N:0:ACTGAGCG+CTCTCTAT
CCTACGGGTGGCTGCAGTCGAGGGTCATTTGCAATGGGCGAAAGCCTGACAATGCGACGCTGCGTGGAGGATGAAGGCCTTCGGGTTGTAAACTCCTGTCATAGGGGAACAGGCGACTGGACCTAATACGTCCATGAGTTGAGTGTACCCTAAGAGGAAGCGACGGCTAACTCTGTGCCAGCAGCCGCGGTAATACAGAGGTCGCAAGCGTTGTTCGGATTTACTGGGCGTAAAGGGCGCGTAGGCGGCCGAGTGTGTCAGATGTGAAATCTCCGGGCTCAACCCGGCAAGTGCGTCTGAA
+
8ACCCED5:))========8888@FFGGGGGGGGGGGGGGGGGGGGGGGGGFGFFGFGGGGGGGGGGGGGGGGGGGGGGGFGGGGGGGGGGGGGGGGGGGGGGGGGGGGGGGGGGGGGGGGGGGGFFFGGGFEGGGGGGGGGGFGFGGGGGGCGDGGGGGGGEGGGGGGGGGGGGGFGF?FGFFGGGGGGGCEFGGFGFFGFGFGDDEFFGGGFFCD>CGFFGGGFFGFFCEFFAF<?>57C>E:FFBG>>:;<6>):FB<6)66<9<=ADA>27CBBFFFFFFBFB(948A<A9172:45
@M02996:162:000000000-B87FG:1:1101:22751:7651 1:N:0:ACTGAGCG+CTCTCTCT
CCTACGGGTGGCAGCAGTAGGGAATATTGCACAATGGGGGAAACCCTGATGCAGCAACGCCACGTGTGGGAAGAAGCATTTCGGTGTGTAAACCACTGTCGTGAGGGAATAATGCTTAATTTCGGTTAAGTTGAATGTACCTCGAAAGGAAGCACCGGCAAACTTCGTGCCAGCAGCCGCGGTAATACGAGGGGTGCAAGCGTTGTTCGGAATCACTGGGCGTAAAGGGAGCCCAGGCGGAGATGCAAGCAGTCTGTACATTACCGGGGCCCAACCCCGGACCTGCCGACTGGCCTGTTTT
+
68BCC505>))=;===;=,<,8;;CFGGGGGGGGGGFEGGEGGGGGGGGGEGGGGGGGGGFFGGGGDF7FGCEGGGGFEFGGGGC:FGF@F9FBEFGGGFEGB,B?CGFDFGGGGGGFDFFFFC7?@+,:@EDF=EEF9FGGG>?,A+,6@8D:8=3+=C@=FFFEEGFCC,2C:7CF5EDG?BEB9+;748?5CC?67;FCGBE7=CEE35CA8FFCC>FGC)18+20>DF(,3421>/(1())11-:?3@4:-457::)/).431(01CB?(8?3:(-(57?:1(-((-,4((5))..(
@M02996:162:000000000-B87FG:1:1101:4571:7653 1:N:0:ACTGAGCG+CTCTCTAT
CCTACGGGTGGCAGCAGTGGGGGATATTGCACAATGGGCGAAAGCCTGATGCAGCGACGCCGCGTGAGGGAAGACGGTTTTCGGATTGTAAACCTCTGTCTTCGGGGACGAAAAAGGACGGTACCCGAGGAGGAAGCCACGGCTAACTACGTGCCAGCAGCCGCGGTAATACGTAGGTGGCAAGCGTTGTCCGGAATTACTGGGTGTAAAGGGAGAGTAGGCGGGATTGCAAGTCCGTTGTTAAATCTATCGGCTCAACCGATGGCTGCGGCGGAAACTGTAATTCTTGAGTGCAGTAGAG
+
88ACCDF9=))====;=<=;;888BFCGGGGGGGGGGGGGGGGGGGGGGGGGGFFGFGGGGGGG@FGGGGEGGGGGGGGGGGGGGGGGGGGGGGGGGGGFGGGGGGG>FFFGGGGGDGGGGGGGGGGFGEGGGGGGGGGGGGGGGGFGGGGGGGGGGGGFGGGGGGGDGGGGGGGGGGGGGGFFGGDGGGGGE>CEFGGFGGGFFD@FF4CEG>E<D2FGFC=DGEGGFFG4<>AF?6?GBGA=>FFFFFFF09:?BFGB9541(:4?:(76307C57969@A266)6)).62)5-04)).
@M02996:162:000000000-B87FG:1:1101:15995:7653 1:N:0:ACTGAGCG+CTCTCTAT
CCTACGGGAGGCAGCAGCTAAGAATATTCCGCAATGGACGAAAGTCTGACGGAGCGACGCCGCGTGGATGATGAAGGTCGGAAGATTGTAAAATCCTTTTATAACTGAGGAATAAGCAGTGTGAGAGAAACGCATTGTGGTGACTGTCGGTTATGAATAAGCAACGGCTAATTACGTGCCAGCAGCCGCGGTAACACGTAAGTTGCGAGCGTTGTTCGGCATTATTGGGCGTAAAGGGGATGGTGGCGGTTGTGCAAGCTTGATGGTAAAGGCAGGAGCTTAACTCCTGGACTGCGTTGAG
+
ABCCCDAA@0)========;;;;CFGGGGGGGGGGGGGGFEFEFGGGGGGGGFC@FFFGGGGGF8@FCGGGGGFGG<FGFGG7FFGGFGGGGDFGGFGGGEFFGFEFFGGGGGGFAGFFGGG9,,:=A=,@FEFECEFGGGGGG9>,,3@EGEGEFCFGFG7FGGGD8@CDEFFCE:CFFFG>FGFGCDGGGD4+3;<55F4+;A>))).)1:ABGD?G3>87:C@+23:D79B1451))-90*.)71C(7)4<642A5:AF0.)5).8<GA6,):5(-4(16>49?)4((.)6<0@6>((
@M02996:162:000000000-B87FG:1:1101:10943:7655 1:N:0:ACTGAGCG+CTCTCTAT
CCTATGGGTGGCGGCAGTGAGGAATATTGGTCAATGGGCGGAAGCCTGAACCAGCCAAGTCGCGTGAAGGATGAAGGTATTATGTATTGTAAACTTCTTTAGCTGTGGAGCAATAATCGCCATGCATGGCGAGATGAGAGTACACAGAGAATAAGGATCGGCTAACTCCGTGCCAGCAGCCGCGGTAATACGGAGGATCCGAGCGTTATCCGGATTTATTGGGTTTAAAGGGTGCGCAGGCGGCTTTCTAAGTCAGTGGTTAAATAGCGGTGCTCAACGCCTTCCCGCCATTGATACTGGG
+
8ACCCFD):0)===888;;;;;;EGGGGGGGGGGGGGGGGGGGGGGGGGGGGGGGFGGGGGGGGFGEGGGGGGFFGGGFGGGGGGGGGGGGGGGGGGGGGGGGGGGGGGGGGGGGGGGGGGGGGGFFFEGECCCF9B8DDDFGFGGGGFEGGGGGFCEFDEGFDFGGGGGGFGGGGGFFGGGBEGGDGGGGGGFGG>FGFG<EFGGFBFFGGGFFGGAFC4C=CC@F:AF:5?BFDBBFD>74895?<FB>6<96<>CDA1BD96).4>09(94@EF?(7()-8:::;07(:>9<<8AAF0
@M02996:162:000000000-B87FG:1:1101:26549:7663 1:N:0:ACTGAGCG+CTCTCTAT
CCTACGGGTGGCTGCAGCTAAGAATATTCCGCAATGGACGAAAGTCTGACGGAGCGACGCCGCGTGGATGATGAAGGTCGGAAGATTGTAAAATCCTTTTATGACTGAGGAATAAGCAGTGTGAGAGAAACGCATTGTGGTGACTGTAGGTCATGAATAAGCAACGGCTAATTACGTGCCAGCAGCCGCGGTAACACGTAAGTTGCGAGCGTTGTTCGGAATTATTGGGCGTAAAGGGCATGTAGGCGGTTTTTCAAGCTTGGTGTGAAATCTCGGAGCTCAACTCCGAAATTGCGTTGAG
+
ACCCCB=581)====;===;<;;;EFGGGGGGGGGGGGGGFGGGGGGGGGGGGFFGGGGGGGGGFGGGGGGGGGGGGGGGGGGGGGGGGGGGGGGGGGGGGGGGGGGFGGGGGGGGGGGGGGGGGGGGGGGGGGGGGGGGGGGGGGGGGGGGGGGGGGGGGGGGGGGGGGFGGGGGGGGGGGFFGGGGGGGGGFGGFGG)CGGFGDFFFFGEGFDGG?CD3FGGFF9D?FGDFB(=7(7*895F2B?BDBFD6,3>-<=><F6<:BBAFAG26:FE)19?3@?BAAB:44-4A>>?E?((,
@M02996:162:000000000-B87FG:1:1101:4584:7666 1:N:0:ACTGAGCG+CTCTCTAT
CCTACGGGTGGCAGCAGTGGGGGATATTGCACAATGGGCGAAAGCCTGATGCAGCGACGCCGCGTGAGGGAAGACGGTTTTCGGATTGTAAACCTCTGTCTTCGGGGACGAAAAAGGACGGTACCCGAGGAGGAAGCCACGGCTAACTACGTGCCAGCAGCCGCGGTAATACGTAGGTGGCAAGCGTTGTCCGGAATTACTGGGTGTAAAGGGAGAGTAGGCGGGATTGCAAGTCCGTTGTTAAATCTATCGGCTCAACCGATGGCTGCGGCGGAAACTGTAATTCTTGAGTGAAGTAGAG
+
8ABCCB=5:))=;=8====;;88@FFGGGGGGGGGGGGGGGGGGGGGGGGGGGGGGGGGGGGGGFGGGGGGGGGGGGGGGGGGGGGGGGGGGGGGGGGGGGGGGGGGGGGEGGGGGGGGGGGGGGGGGGGGGGGFGGGGGGGGGEGGGGGGGGGGGGGGGGGGGDEGGGGFGGGGGGGGGGGFFGGGGGGGGGFGGFGGFGGGFFGBF=@FGGFFDGBGGFGGDGFGGFFGFFFFB?BFG?GFFFFFFFFF:>>BFFGF?>EFB017::6D9>FFG>7<BFFFF9AFB>28A>FAAF9<).
@M02996:162:000000000-B87FG:1:1101:22740:7676 1:N:0:ACTGAGCG+CTCTCTAT
CCTACGGGTGGCAGCAGTAGGGAATATTGCACAATGGGGGAAACCCTGATGCAGCAACGCCACGTGTGGGAAGAAGCATTTCGGTGTGTAAACCACTGTCGTGAGGGAATAATGCTTAATTTCGGTTAAGTTGAATGTACCTCGAAAGGAAGCACCGGCAAACTTCGTGCCAGCAGCCGCGGTAATACGAGGGGTGCAAGCGTTGTTCGGAATCACTGGGCGTAAAGGGAGCGCAGGCGGAGATGCAAGCAGTCTGTACAATACCGGGGCCCAACCCCGGACCTGCAGACTGGACTGTTT
+
8ACCC>15:));======;<;8;CFGGGGGGGGGGGGGGGGGGGGGGGGGGGGFGGGGGGGGGGDFGGGGGGGFGGGGGGGGGGGGGGGGGGGGGGGGGGGG:=FFGGGGGGGGGGGGCGGGGGFGGGFGFGGG9FFFGGGGGGG8E@FCGDFFGGG8DFGGGGFGCGGGGFGGGGGGGGGGFFEGGGGGDGGFGGEGGFGGGFGGFFFFGDGFFGG?F*AFGDC>FG8FDF>BBE>;B<19477F4<FF?FB>BF<7*<AFBBFF>>EBGFF(>EBB>F>EF?7:(5482:4(87>8<)
@M02996:162:000000000-B87FG:1:1101:26540:7680 1:N:0:CCTGAGCG+CTCTCTAT
CCTACGGGTGGCTGCAGCTAAGAATCTTCCGCAATGGACGAAAGTCTGACGGAGCGACGCCGCGTGGATGATGAAGGTCTGAAGATTGTAAACTCCTTTTATGACTGAGGAATAAGCAGTGTGTGATAAACTCATTGTGGTGACTGTAGGTCATGAATAAGCAACGGCTACTTACGTCCCAGCAGCCCCGTTAACCCGTAAGTTGGGAGCTTGTTTCGATATTATTGGCCGTAAGGGGCCGTTAGCCGGTTTTCCTAGCTTGTGTTGAATTCTCGGGCGCCAACCCCGAAATTGCTTTGCA
+
8ACCCFA511)====;=6;;<;6;C,6C,CFFFGGGG@FGGGGGEGGGGG@+6@FGFGGG@GGGFGGG@FGGGGGGGFG,,9CE?FGGGGFF9EGGG,E?FF9,9BFGC+E?<54,=,:5458,6A9CE,@,67ECCD9+@>9D,,6@C,@BF9=76EF9>?=3@E@:CE6CD,34@,@@<*;6,;7*;E*>C*2,/;1:*21=,*/2))*=*.;*+/*20=C+=;7>())03((;@(5)(/()-*07)(4@?)-))+2)6@()((,.@4*--<EC31(((00:((-(,((4625.*..))
@M02996:162:000000000-B87FG:1:1101:24196:7688 1:N:0:ACTGAGCG+CTCTCTAT
CCTACGGGCGGCAGCAGTGGGGAATATTGGGCAATGGGCGCAAGCCTGACCCAGCAACGCCGCGTGAAGGAAGAAGGTTTTCGGATTGTAAACTTCTGTCCTAAGTGACGAAGGAAGTGACGGTAGCTTAGGAGGAAGCCCCGGCTAACTACGTGCCAGCAGCCGCGGTAATACGTAGGGGGCGAGCGTTGTCCGGAATGACTGGGCGTAAAGGGCGTGTAGGCGGCCATATAAGTCTGGAGTGAAACCCCGGCTTTCAAGGGCGGGATTGCTTTGTAGACTGTATGGCTTGAGTGCGGAA
+
BCCCCE8):1)8888;;<;;;888CCEGGGGGGGGGGGGGGGGGGGGGGGGGGGGGGGGGGGGG>FGGGGGGFFFFFFGGGGGGEGGGGGGGGGGGGGGGGGGGGGGGGGCF:FGGGGGGGGGGGGGFGGFGGGGCGGGGFEGGGGGGGGGFGGGGGFFGFFFFGGGGGGGGGFFFGGGGGGFFGGGGGGGGFFGGFGGFGGGFGGFFEBGGGFFGG1<DFGGGGDED(999>D>F<2=C)98:AF@AG?:@>04>?EC>B@:06>FFFFGBAAF?@>BA9923-4<:<F?9146292>9(
@M02996:162:000000000-B87FG:1:1101:24176:7692 1:N:0:ACTGAGCG+CTCTCTAT
CCTACGGGCGGCAGCAGTGGGGAATATTGGGCAATGGGCGCAAGCCTGACCCAGCAACGCCGCGTGAAGGAAGAAGGTTTTCGGATTGTAAACTTCTGTCCTAAGTGACGAAGGAAGTGACGGTAGCTTAGGAGGAAGCCCCGGCTAACTACGTGCCAGCAGCCGCGGTAATACGTAGGGGGCGAGCGTTGTCCGGAATGACTGGGCGTAAAGGGCGTGGAGGCGGCCATATAAGTATGGAGTGAAACCCCGGCTTTCAAGGGCGGGATTGCTTTGTAGACTGTATGGCTTGAGTGCGGAA
+
88BCCE5=)1)8888;;<;;;888CFGGGGGGFGGGGGGGGGGGGGGGGGGGGFFGGGGGGGGGGGGGGGGGGGGGGGGGGGGGGGEGGGGGGGGGGCEFGGGGGGGGFGGGFGGGGGGGGGGGGGGGFGFFGGGGGGGGGGGGGGG>FGGGGGFFGGGGFFGGGGG5/=;CFGG9EGGCGGFECDGGGC)2<FEGFGFFGGGFGF>BE5CGGFFGGF3)7FGGGFEG6@2=49>?<BFG2C>@ABF293:37>91?C*6:6?F>(49;:CADFF7@)6)6B?3:AF:31<><?>29-99(
@M02996:162:000000000-B87FG:1:1101:20257:7694 1:N:0:ACTGAGCG+CTCTCTAT
CCTACGGGTGGCAGCAGTGGGGGATATTGCACAATGGGGGAAACCCTGATGCAGCGACGCCGCGTGAGTGATGAAGTATTTCGGTATGTAAAGCTCTATCAGCAGGAAAGATAATGACGGTACCTGACTAAGAAGCACCGGCTAAATACGTGCCAGCAGCCGCGGTAATACATATGGTGCAAGCGTTATCCGGATTTACTGGGTGTAAAGGGAGCGCAGACGGCATGGCAAGCCAGATGTGAAAGGCAGGGGCTCAACTCCTGGACTGCATTTGGGACTGTCAAGCTAGAGTATCGGAGGG
+
8ACCCF8550)========;;88CFGGGGGGGGGGGGGGGGGGGGGGGGGGGGFFGFGGGGGGGFGGGGGGGGGGGGFGGGGGGGFGGGGGGGGGGGFGGGGGGGFFGGGGFGFGFGGDEGGGGGFGGGG9DEGGGGGGGGGGEGAFGGFGFGGGGGGGGGGGGGG9EGGGCFFGG9FGGGGFFGGGCGGGDGEGGFFGFGGGFGGA7FFFG4>BDG>GGFGGGCDGGFFGFFB:FBFF><:699<F0D9>@>FFFFGFDFFF:<BFFF77>AA?:>::(49A)4??<5<7<45>13(((,
@M02996:162:000000000-B87FG:1:1101:17447:7698 1:N:0:ACTGAGCG+CTCTCTAT
CCTACGGGGGGCAGCAGTAGGGAATATTGCACAATGGGGGAAACCCTGATGCAGCAACGCCACGTGTGGGAAGAAGCATTTCGGTGTGTAAACCACTGTCGTGAGGGAATAATGCTTGGCCTCGGCCAAGTTGAATGTACCTCGAAAGGAAGCACCGGCAAACTTCGTGCCAGCAGCCGCGGTAATACGAGGGGTGCAAGCGTTGTTCGGAATCACTGGGCGTAAAGGGAGCGCAGGCGGAGATGCAAGCAGTCTGTACAATACCGGGGCCCAACCCCGGACCTGCCGCCTGGACTGTTTT
+
68BCCE==)))8888::<:<:8:CFFGGGGGGGGGGGGEGGGGGGGGGGGGGGFFFGGGGGFGFFGGGDGGGGCFFG@FGGGGGGGGGGGCGDF,DFC<FEFBFFAFFCFEFGGFGGGGDGGGGCFEEFGGGGCECCFGGGGG<=CEEFFC8CFGGGGGGDFGGGGEFFGGGCFGGGGGGGDDB8FFFFC5?EFGGFF7?DDGFGGFFFFDG3=FGG>C<:C57:>?F(75>121D9;F)1/1))67.047F)56-6<:4<?6??B09D9D9:2<8<:6935>F?7(-((,(4(4))).)(
@M02996:162:000000000-B87FG:1:1101:17431:7705 1:N:0:ACTGAGCG+CTCTCTAT
CCTACGGTGTGCAGCAGTAGGGAATATTGCACAATGGGGGAAACCCTGATGCAGCAACGCCACGTGTGGGAAGAAGCATTTCGGTGTGTAAACCACTGTCGTGAGGGAATAATGCTTGGCCTCGGCCAAGTTGAATGTACCTCGAAAGGAAGCACCGGCAAACTTCGTGCCAGCAGCCGCGGTAATACGAGGGGTGCAAGCGTTGTTCGGAATCACTGGGCGTAAAGGGAGCGCAGGCGGAGATGCAAGCAGTCTGTACAATACCGGGGCCCAACCCCGGCCCTGCAGACTGGACTGTTT
+
8ACCCD=5:))============;CEFGFGGGFGGGGGGGFGGGGGGGGGGGGGGGGGEGGGGGFGGGGGGGGGGGGGGGGGGGGGGGGGGGGGGGGGFFGGCFGGGFFGGGGGGGGGGGGGGGDGGGGGGGGGGGGGGGGGGGGGCCFGGGGGGGGEGFC6FFGGGGGGGGGGGFFGGGGGDFDGGGFGGCEEEGFGCAFGGFGGFFF)C5FF=<FEFGFGEG=>CF?FDFFFF:915C6>0<>FFBGFFFFFFFFG72:F)2209B)4<9B?FG@?61(59?0<0263.841:7FAA9
@M02996:162:000000000-B87FG:1:1101:6421:7706 1:N:0:ACTGAGCG+CTCTCTAT
CCTACGGGAGGCTGCAGTGAGGAATATTGGTCAATGGGCGAGAGCCTGAACCAGCCATGTCGCGTGGAGGAATAAGGATCTATGGTTCGTAAACTCCTTTTGCGGGGGGATAAAGTGCGGGACGCGTCCCGTATTGCAGGTACCCCGCGAATAAGCATCGGCTAACTCCGTGCCAGCAGCCGCGGTAATACGGAGGATGCGAGCGTTATCCGGATTTATTGGGTTTAAAGGGTGCGTAGGCGGCCCCTTAATTCGGCGGTGAAATTTCCGGGCTCAACCCGTTCACTTCCGTCGCAACGGG
+
8ACCCBF=8:)===8====6=;;CFFGGGGGGGGGGGGGGGGGGFGGGGGGGGFEDEFGGGGGGFGGGGGGGFFFGF9EFGGGG8FGGGGGFFGGGGGGGGGGGGGGGGGGGGGGGGGGGGGGGGGECFGGGGGGCGGFFEGGGGGDGGGCEFGGGGGGGGGGCCFGGFEFCDGGGGF6CGDEFGGGGGDFFGEGD@G*>G:EFGGFFFFGGG:B*9<FG=FGGD>ECAFFFF16E:::<<D072>@?FDD*)4-23ED9B>2<A<<D=:/110)364::7).33>2))4(.2(((0-(18
@M02996:162:000000000-B87FG:1:1101:24187:7706 1:N:0:ACTGAGCG+CTCTCTAT
CCTACGGGCGGCAGCAGTGGGGAATATTGGGCAATGGGCGCAAGCCTGACCCAGCAACGCCGCGTGAAGGAAGAAGGTTTTCGGATTGTAAACTTCTGTCCTAAGTGACGAAGGAAGTGACGGTAGCTTAGGAGGAAGCCCCGGCTAACTACGTGCCAGCAGCCGCGGTAATACGTAGGGGGCGAGCGTTGTCCGGAATGACTGGGCGTAAAGGGCGTGTAGGCGGCCATATAAGTATGGAGTGAAACCCCGGCTTTCCATGGCGGGATTGCTTTGTAGACTGTATGGCTTGAGTTCGGAG
+
ABCCCE8581)8888;;<;;;88BFFGGGGGGGGGGGGGGGGGGGGGGGGGGGGGFGGGGGGGGGGGGGGGGGGGGGGGGGGGGDGGGGGGGGGGGGGGGGGGGGGGFGGGGGDGFGGGGGGGGGDFFGGFGFGGGGGFGGGGGGGGGGGGGGGGGGGGGGGGGGGGEGEEFFGGGGGGGGD>DECGGGGDGGFGGEGGFGGGFGGFFFEGEGBBGD9DG@GGGGEDDBFFFF9AF<:FD)757-@6AGFBBF;4>?7*:)930109(;:<25<6:0))).9).-)).(,,3(,))/49:(
@M02996:162:000000000-B87FG:1:1101:3372:7709 1:N:0:ACTGAGCG+CTCTCTAT
CCTACGGGAGGCTGCAGTAGGGAGTTTTCGGCAATGGGCGAAAGCCTGACCGAGCAACGCCGCGTGAGTGATGAAGGTCTTCGGATTGTAAAGCTCTGTTACGAGGGATGAACACTATCATTAGGAAATGAATGGTAGGAGGACGGTACCTCGCCAGAAAGTGACGGCTAACTACGTGCCAGCAGCCGCGGTAATACGTAGGTCACGAGCGTTATCCGGAATTATTGGGCGTAAAGAGTGAGCAGGCGGCGTCGTAAGTCTGGAGTGAAAGCGTGGGGCTCACCCCCATTCAACTTTGGAA
+
8ACCCFF=8:)8=;8======8;,CEGGFGEGGGGGGGGGGGGGGGGGGGGGGFFGGGGGGGGGCFGGGGGGGGFGGGGGGGGGFGGGGGFGGGGGGGFGGGGGGGG@FEGGGGGGGGGGGGGGGGFFGGFEFGFFGGFFEEDFGEGDGGGFGGGCE87FFFFEGGGGGGGGGBFEGGGGGG:6CFGG:EGGEEGC@CDFFDGFGGE:B>GGGEFFFFD3);<09FGF6:7)421=<??F<>7483>9D>>>6996(:?4<?:)45:2@A>7,-7C<6((46),33,(49)))-.69<436
@M02996:162:000000000-B87FG:1:1101:14875:7713 1:N:0:ACTGAGCG+CTCTCTAT
CCTACGGGAGGCAGCAGTGGGGAATTTTCCGCAATGGGCGAAAGCCTGACGGAGCAATGCCGCGTGGAGGTAGAAGGCCTACGGGTCGTGAACTTCTTTTCCCGGAGAAGAAGCAATGACGGTATCTGGGGAATAAGCATCGGCTAACTCTGTGCCAGCAGCCGCGGTAATACAGAGGATGCAAGCGTTATCCGGAATGATTGGGCGTAAAGCGTCTGTAGGTGGCTTTTTAAGTCCGCCGTCAAATCCCAGGGCTCAACCCTGGACAGGCGGTGGAAACTACCAAGCTGGAGTCCGGTAG
+
8ACCCBA5:0)=8=====;=;888CDFGGGGGGGGGGGGGGGGGGGGGGGGGFFFFFFGGGGGGGGDGFGGGGGGGGGGGGGGGGGGGGGGGGGGGGGGGGGGGGCFFGGFGGFFFGGGGEEGDFGGGCGGFEGFGFGGGGGGGGGGGGGGGGGGGGFGFEGG@FGGGGGG9CFGGGGGFGGFFGGGGGGGGFAE?5DG8CDEFGG>DFEG7:>EDD?:D=FFGGFGGFFFFF<>F>1@G9C>349??F:>F0?F?<C6:?>?F07:7F<D>247?543:AF??22347),.44(.864-4
@M02996:162:000000000-B87FG:1:1101:4321:7714 1:N:0:ACTGAGCG+CTCTCTAT
CCTACGGGGCGCAGCAGTAAGGGATATTGGTCAATGGGGGGAACCCTGAACCAGCCATGCCGCGTGAGGGATGAAGGCCCTACGGGTCGCAGACCTCTTTTGCCGGGGGATAACGCGCCCCACGCGTGGGGCGGTGAAGGTACCCGGAGAATAAGCATCGGCTAACTCCGTGCCAGCAGCCGCGGTAATACGGAGGATGCGAGCGTTATCCGGATTTATTGGGTTTAAAGGGTGCGCAGGCGGGGCGCTAAGTCAGCGGTGAAAGGCGACGGCTCAACCGGAGCAGTGCCGTTGATACTGG
+
88ACCEAAA=)8888;;<;<<;;;CFGGGGGGGGGGGGGGGGGGGGGGGGGGGFFGGGGGGGGGGGDGGGEGGGGGGGGGGGGGGGGGGGGGGGGGGGGGGGGGGGGGGGGGGGGGGGGGGGGGGCEGGGGGGGGCFFGFGGGGGGGEG5FGGGGGGFGDGDDGEGGGG*;7DG7FGGGGGGEEGGGGGGGFE@EEFGFFGGGFGGEEFFGDGFFGFFGGBFGGG:7F9FFFBF<BFFFD199:1>:>D>FFF:>AFCD6(7<B>0?F54C(47@CFFF(7869BFF:<<34?F0<95>97
@M02996:162:000000000-B87FG:1:1101:6404:7716 1:N:0:ACTGAGCG+CTCTCTAT
CCTACGGGAGGCTGCAGTGAGGAATATTGGTCAATGGGCGAGAGCCTGAACCAGCCATGTCGCGTGGAGGAATAAGGATCTATGGTTCGTAAACTCCTTTTGCGGGGGGATAAAGTGCGGGACGCGTCCCGTATTGCAGGTACCCCGCGAATAAGCATCGGCTAACTCCGTGCCAGCAGCCGCGGTAATACGGAGGATGCGAGCGTTATCCGGATTTATTGGGTTTAAAGGGTGCGTAGGCGGCCCCTTAAGTCGGCGGTGAAATTTCCGGGCTCAACCCGGTCACTGCCGTCGAAACTGG
+
ACCCCFFB=8)==========;CFGGGGGGGGGGGGGGGGGGGGGGGGGGGGGFFGGGGGFGGGFGGDGGGGFFGGFFGGGGGGGGGGGGGGGGGGGGGGGGGGGGGGGGGGGGGGGGGGGGGGGGGGGGGGGGGGGGGGGGGGGGGGGGGGGGGGGGGGGGGGFGFGGGGGGGGGGGGGGGFFGGGDGGGGGFGGFGGFGGGFGGFFFFGGCBFGGAFGFGGGG>GFBFGEFFFFFFFG<D>597>BGF4@>B?99GGFFFF99<BFFFGFF>FFF??FF>B6:>2).44891-(076<B
@M02996:162:000000000-B87FG:1:1101:3387:7723 1:N:0:ACTGAGCG+CTCTCTAT
CCTACGGGAGGCTGCAGTAGGGAGTTTTCGGCAATGGGCGAAAGCCTGACCGAGCAACGCCGCGTGAGTGATGAAGGTCTTCGGATTGTAAAGCTCTGTTACGAGGGATGAACACTATCATTAGGAAATGAATGGTAGGAGGACGGTACCTCGCCAGAAAGTGACGGCTAACTACGTGCCAGCAGCCGCGGTAATACGTAGGTCACGAGCGTTATCCGGAATTATTGGGCGTAAAGAGTGAGCAGGCGGCGTCGTAAGTCTGGAGTGAAAGCGTGGGGCTCAACCCCATTCAGCTTTGGAA
+
8ACCCBD):))=;;=;=====8;8BEFGGGGGGGGGGGGGGGGGGGGFGGGGGGGGGGGGGGGGFGGGFFFGGGFGGGGGGGGGFGGGGGGGGGGGGGGGGGGGGGGGGGGGGGGGGGGGGGGGGGGGGGGGGG8FGFFCGE+@FEEGGGGGGGGG>FC@EGGFGEGGGGGGGGG5F7CCFGFFFGGDGGGGCAGGFGGFGDF=EGFFFFGGG>F>>8DD5@E>FFGGFFDDFF049?FC:97FBFF><>BD6146(*:6A?B<???F?:229?:E@>:(8F22<B?6?9)64:23B>?46
@M02996:162:000000000-B87FG:1:1101:11260:7740 1:N:0:ACTGAGCG+CTCTCTAT
CCTACGGGTGGCAGCAGTAGGGAATATTGCACAATGGGGGAAACCCTGATGCAGCAACGCCACGTGTGGGAAGAAGCATTTCGGTGTGTAAACCACTGTCGTGAGGGAATAATGCTTGGCCTCGGCCAAGTTGAATGTACCTCGAAAGGAAGCACCGGCAAACTTCGTGCCAGCAGCCGCGGTAATACGAGGGGTGCAAGCGTTGTTCGGAATCACTGGGCGTAAAGGGAGCGCAGGCGGAGATGCAAGCAGTCTGTACAATACCGGGGCCCAACCCCGGACCTGCAGACTGGACTGTTT
+
88BCCE55:0)=;=8;==;<;8;CFFGGGGGGGGGGGGGGGGGGGGGGGGGGGFDFGGGGGGGGDFGGGGGGGGGGGGGGGGGGGGGGGGGGGGGGGGFGGGFGGGGFFGGGGGGGGG>FGGGGCGG7FFGGGGGGGGGGGGGGGFGCGGGGGGFGGCGEGFGCCFEGFGGGDG?CGGGGGGBAEFGGFGCEEFGGFGGFDDEEGGFFFFGGGF=FGCFGFG59:5AFF@D@>9;F>FFG6D>?<FF)::?F<>FFFCFFFFFFBFB>DFGFBFFGFF>BFFF??F(3.3.8?BF><8A)
@M02996:162:000000000-B87FG:1:1101:13172:7751 1:N:0:ACTGAGCG+CTCTCTAT
CCTACGGGTGGCAGCAGTGGGGAATATTGCACAATGGGCGAAAGCCTGATGCAGCGACGCCGCGTGAGCGAAGAAGTATTTCGGTATGTAAAGCTCTATCAGCAGGGAAGATAATGACGGTACCTGACTAAGAAGCCCCGGCTAACTACGTGCCAGCAGCCGCGGTAATACGTAGGGGGCAAGCGTTATCCGGATTTACTGGGTGTAAAGGGAGCGTAGACGGTTTGGCAAGTCTGAAGTGAAATGCGGGGGCTCAACTCCTGAACTGCTTTTGAAACTGTCGAACTAGAGTGCAGGAGAG
+
6ACCCF===));;=8====;;88CFGGGGGGGGGGGGGGGDFGGGGGGGGGGGGGGGGGGGGGGFGGGGGGGGGGGGGGGGFCGEDFGGGGGGGGGGEFGFGGCFGGDFGFGGGG<FGGDFGGGGCFGGCFA,>DDFFG:@:ECGGEED8:,DGF8ECCCFGGE7:>8:B?EG9FGGGGG5D>FGDGGGGGCEFGGFCFFGGF);D=FFF7CC@FCC1CDFGGGGDGG7F*<A.5?)6=:7:<B<6=>3(9>>FFFFGG>??0<:?B<?A>9,.7<72<AAF?B<:?BAFF<A944F??((
@M02996:162:000000000-B87FG:1:1101:18202:7752 1:N:0:ACTGAGCG+CTCTCTAT
CCTACGGGTGGCAGCAGCTAAGAATATTCCGCAATGGACGAAAGTCTGACGGAGCGACGCCGCGTGGATGATGAAGGTCGAAAGATTGTAAAATCCTTTTGGAAGTGAGGAATAAGTGGAGTAGGGAATGACTTCATGGTGACTGTAGCTTCTGAATAAGCAACGGCTAATTACGTGCCAGCAGCCGCGGTAACACGTAAGTTGCGAGCGTTGTTCGGAATTATTGGGCGTAAAGGGCATGTAGGCGGTCATGAAAGTCTGGAGTGAAATCCCTGAGCTTAACTCAGGAACTGCTTTGGAA
+
88BCCD=50))===8;===;<;;CFFGGGGGGGGFGGGGGGGGGGGGGGGGGGFCGFGGGGGGGFGCFGGGGGGGGGGGGEGGGFGGGGGGGGGGGGGGGGGGFGGGGGGGGGGAFGGGBFFCGFGGGGGFGGGGGGFGG9EDGFFFDGGGGGGGGF:DGGGFGGCEE7DFG@FEGCGGGGFFFGG>DGCD:;FCFEGGFGGGFGGF::BDEGFFGD;GDFGGGGBGG?>GE6?AF0<5*3C>F2=B99>?=:4<))3244@98>?6<1:FB?:4*83<?BFA4)))4.4.,5<BFF2826
@M02996:162:000000000-B87FG:1:1101:9182:7755 1:N:0:ACTGAGCG+CTCTCTAT
CCTACGCGAGGCAGCAGTGGGGAATATTGGGCAATGGGCGAAAGCCTGACCCAGCAACGCCGCGTGAGGGAAGAAGGTTTTCGGATTGTAAACCTCTGTCCTAGGTGACGAAGGAAGTGACGGTAGCCAAGGAGGAAGCCCCGGCTAACTACGTGCCAGCAGCCGCGGTAATACGTAGGGGGCGAGCGTTGTCCGGAATGACTGGGCGTAAAGGGCGTGTAGGCGGCTTTTTAAGTCTGGAGTGAACGTCCTGCTTTTAAGGTGGGACTTGCTTTGGAGACTGGAGAGCTTGAGTGCGGAG
+
8ACCC>)8:)188886;<;;;888CFGGGGGGFGGGFGFGEEFCGGGG<FDFFFFGEFGGGGGGCFCG<F7ECFCFBEGFGGGGBFG=FFGGGFGGGGEEGF,,BFGGGGEC@E88,FBCDFDBC@FGF<8+3@+@FFFGFECEGE:FG;>F5FEGGEFGGDGG7CC8EGEG7984,;EEGG:>*9<DDED?FF5CDDC?>CG?F4FBFEGGF45CC9DG)<9FG3:54@=F17-0)4@76*,8-**.>:<DAB?BFG=:<*6(2611442:AF?E?(4(,7)((..((-..(5A26263(
@M02996:162:000000000-B87FG:1:1101:13189:7760 1:N:0:ACTGAGCG+CTCTCTAT
CCTACGGGTGGCAGCAGTGGGGAATATTGCACAATGGGCGAAAGCCTGATGCAGCGACGCCGCGTGAGCGAAGAAGTATTTCGGTATGTAAAGCTCTATCAGCAGGGAAGATAATGACGGTACCTGACTAAGAAGCCCCGGCTAACTACGTGCCAGCAGCCGCGGTAATACGTAGGGGGCAAGCGTTATCCGGATTTACTGGGTGTAAAGGGAGCGTAGACGGTTTGGCAAGTCTGAAGTGAAATGCGGGGGCTCAACTCCTGAACTGCTTTGGAAACTGTCGAACTAGATTGCAGGAGAG
+
88CCCE5)8))=;=====;;;888EFGGGGGGGGGGGGGGGGGGGGGGGGGGGFFFFGGGGGGGGGGGGGGGGFGGGFGGGGGGGCGGGGGGGGGGGDFFGGGGGGGGFEGGGGGGGGGGGGGGGFGGGG?DEFCGGGGGDGGCFEGFGGG@GGGGGGGGGGGEGGCGGGGGGFCEEGEG*CFFGGGGGGGGGBCGFFGFDFGFGGFF?FGGG3>>D:5*9EGGGFCGF?FFFFFFFFFF<C>7>=FB<9;EFBF2>FGFFFFA>?)4=AGBF09CBB44<=?B4847))).53:>5(42:
@M02996:162:000000000-B87FG:1:1101:11762:7820 1:N:0:ACTGAGCG+CTCTCTAT
CCTACGGGTGGCTGCAGTGAGGAATATTGGTCAATGGGCGGAAGCCTGAACCAGCCAAGTCGCGTGAAGGATGAAGGTATTATGTATTGTAAACTTCTTTAGCTGTGGAGCAATAATCGCCATGCATGGCGAGATGAGAGTACACAGAGAATAAGGATCGGCTAACTCCGTGCCAGCAGCCGCGGTAATACGGAGGATCCGAGCGTTATCCGGATTTATTGGGTTTAAAGGGTGCGCAGGCGGCTTTCTAAGTCAGTGGTTAAATAGCGGTGCTCAACGCCGTCCCGCCATTGATACTGGG
+
8ACCCA>98))===8;==;;;;;;FFGGGGGGGGGGGGGGGGGGGGGGGGGGGFFFFGGGGGGGGGEGGGGFG=FFFGFGGGGGGFGGGGGGGGGGGGGGDGGGGGGGFFGGGGGGGGFGGGGGGFEA:F>+=>DEEFGGGGGDGFGFGGGGGGGGGGGGGGGGGGGGGGGGGG9EGGGGGGFFGGDGGGGGGFGGFGGFGGGFGGFFFFGGGEFGGEGGFGGGGFCFCFFDB?FB;;E74/4<>>@<F>AFFB><<9<A?FAFDFFAE69(4A?@??09;E9>BF>FFFFFF<F2FAAB(
@M02996:162:000000000-B87FG:1:1101:11744:7821 1:N:0:ACTGAGCG+CTCTCTAT
CCTACGGGTGGCTGCAGTGAGGAATATTGGTCAATGGGCGGAAGCCTGAACCAGCCAAGTCGCGTGAAGGATGAAGGTATTATGTATTGTAAACTTCTTTAGCTGTGGAGCAATAATCGCCATGCATGGCGAGATGAGAGTACACAGAGAATAAGGATCGGCTAACTCCGTGCCAGCAGCCGCGGTAATACGGAGGATCCGAGCGTTATCCGGATTTATTGGGTTTAAAGGGTGCGCAGGCGGCTTTCTAAGTCATTGGTTAAATAGCGGTGCTCAACGCCGTCCCGCCATTGATACTGGG
+
88BCCD88:))==8=;===;;;;CFFGGGGGGGGGGGGGGGGGGGGGGFFCFGGGGGGGGGGGG@FFGGGGGGGGGFGAFGGGGGGGGGGGGFGGGGGGGGGDFGGGGGGGGGGFEGGBFGGGFGFGFFGE@C@DFDGGGGFGGGGGCF8EGGADGGGGGGGGGGGFGGGFCDEGGGFGGGGFEDGCDDGGGGFGGAG<FFDGFGDDFFFF=<>EG66:DCGGGE>ECCCFB?(4)46DD9DF>>>?9F))9:9))6?4>BFA<D9995(1,3)*+11011)-2(43929166).6/.48(
@M02996:162:000000000-B87FG:1:1101:8179:7824 1:N:0:ACTGAGCG+CTCTCTAT
CCTACGGCGGGCAGCAGTGAGGAATATTGGTCAATGGGCGAGAGCCTGAACCAGCCATGTCGCGTGGAGGAATAAGGATCTATGGTTCGTAAACTCCTTTTGCGGGGGGATAAAGTGCGGGACGCGTCCCGTTTTGTAGGTACCCCGCGAATAAGCATCGGCTAACTCCGTGCCAGCAGCCGCGGTAATACGGAGGATGCGAGCGTTATCCGGATTTATTGGGTTTAAAGGGTGCGTAGGCGGCCCCTTAAGTCGGCGGTGAAATTTCCGGGCTCAACCCGGTCACTGCCGGCGAAACTGG
+
8BCCCED)81)8888;;<;;;;;CFFGGGGGGGGGGGGGGGGGGFGFGGGDGGFFGGGGGGGGG@FFCEFGGGGGGFGGGGGGGGGGGGGGGGGGGGGCGGGGGGGGGGCFGGGGAFGGGGGGEEGGGG>C1;AEFGGGGGCGCGF:ECCGGGFGGGGGGGGGEGFGGGEGGGG9FGFFGGGFFGCDDGGGG?EC:BGGFGGGFGGFFFBGGGEF5C5FGFGGGD57D<FGDF:0>3::D279897>?C24664?>BCG31:<D<A2<7<C904>F=?F01)-32?FB?8-((72(7362:
@M02996:162:000000000-B87FG:1:1101:18696:7838 1:N:0:ACTGAGCG+CTCTCTAT
CCTACGGGCGGCAGCAGTGAGGAATATTGGTCAATGGGCGGAAGCCTGAACCAGCCAAGTCGCGTGAAGGAAGAAGGTATTATGTATTGTAAACTTCTTTAGACGCAGAGAAATAAGGCGCTCGAGAGCGCTGATGCTAGTATGCGTAGAATAAGGATCGGCTAACTCCGTGCCAGCAGCCGCGGTAATACGGAGGATCCGAGCGTTATCCGGATTTATTGGGTTTAAAGGGTGCGCAGGCGGCATGTTAAGTCAGCGGTTAAATAGTGAGGCTCAACCTCATCCCGCCGTTGATACTGG
+
8ACCCB==)1)8888;;<;;;;;CFGGGGGGGGGGGGGGGGGGGGGGGGGGGGFFGGGGGGGGGFGGGGGFGGGGGGG,FFGGGGFGGGGGGGGGGGGGGGG8FGGFGEGFGGGFGFGGGGGGG7EGGGGGGGCGFGGGGGGGCGEGEEGGGGGGGGGGGGGGGGGGGGGGCGGGGGGGGGGFFGGDGGGGGGEGGEGGFGGEEGGFFFFGGGBFGGFGG?FFGGFEC<6C@BB?D>FFG>D>>>@FFG4AFFFBFBGGFFDABFFA9*6CBF?FFF7<>B?>BBF?>>94<??FA4:A?
@M02996:162:000000000-B87FG:1:1101:22146:7859 1:N:0:ACTGAGCG+CTCTCTAT
CCTACGGGAGGCTGCAGTCGAGGATCATTTGCAATGGGCGAAAGCCTGACAATGCGACGCTGCGTGGAGGATGAAGGCCTTCGGGTTGTAAACTCCTGTCATAGGGGAACAGGCGAGAGTACCTAATACGTACTTGAGTTGAGTGTACCCTAAGAGGAATTGGCGGCTAACTCTGTGCCAGCAGCCGCGGTAATACAGAGGCCAAGAGCGTTGTTCGGATTTACTGGGCGTAAAGGGCGCGTAGGCGGTGAGGCGTGTCAAGTGTGAAAGCTCCGGGCTCAACCCGGAAAGTGCGCTTGAA
+
8ACCC>===1)8========888@FFFGGGGGGGGGGGGGGGGGGGGGGGGGGFFGCFGGGGGGFFCFGFGGGGGGGGGGGGGGGGGGGGGGGGGGGGFGGG@FFGFFCFGGGGGEGEEGGGGGFFEFGFGBGGGGFFGGGFFGGFGGGGGFGFGGGGGGGGGGGGEGEGGGGGGGFGGGGGFFGGGGGGGCCFGGFGGFGGGFGGFFFFGGGFFGGFDGFGGFGFGGFFC>2:AFB?FG>>>:?FB><3<FFFB?9=7<<645A<<A@)94::EEBB(8>=?B<79>174).429B<???
@M02996:162:000000000-B87FG:1:1101:13821:7861 1:N:0:ACTGAGCG+CTCTCTAT
CCTACGGGTGGCAGCAGTGAGGAATATTGGTCAATGGGCGGAAGCCTGAACCAGCCAAGTCGCGTGAAGGATGAAGGTATTATGTATTGTAAACTTCTTTAGCTGTGGAGCAATAATCGCCATGCATGGCGAGATGAGAGTACACAGAGAATAAGGATCGGCTAACTCCGTGCCAGCAGCCGCGGTAATACGGAGGATCCGAGCGTTATCCGGATTTATTGGGTTTAAAGGGTGCGCAGGCGGCTTTCTAAGTCAGTGGTTAAATAGCGGTGCTCAACGCCTTCCCGCCATTGATCCTGGG
+
8ACCCD)):))=======;;;;;;EFGGGGGGGGGGGGGGGGGGGGGGGGGGGGGGGGGGGGGGGGGGGGGFGCFFFGGGGGGGGGGGGGGFGGGGGGFGFGGGGGGGFFFF=FAEFG7FGDGEG?EA?FC=>:EDE=FFFGGGGGGGGGFGGGGGGGGGGGGEFGGGGGGGGG7CGGGGGGFFGG9CFGGDGBEGEGGFGGGFGGF>FFD=D555DEGGFGGGGF6@3=F3::?>>0>/3)389BFAC4-@B>4:>+<ABFF>ABFB>9G9>8FF?:(2;)(.8?F>93?A>)65762((
@M02996:162:000000000-B87FG:1:1101:24933:7880 1:N:0:ACTGAGCG+CTCTCTAT
CCTACGGGTGGCAGCAGTGAGGAATATTGGTCAATGGCCGGAAGGCTGAACCAGCCATGCCGCGTGAAGGATTAAGGTCCTATGGATTGTAAACTTCTTTTATACGGGAGCAATAAGGTCTACGTGTAGACTGATGAGAGTACCGTACGAATAAGCATCGGCTAACTCCGTGCCAGCAGCCGCGGTAATACGGAGGATGCAAGCGTTATCCGGATTTATTGGGTTTAAAGGGTGCGTAGGCGGTCTGACAAGTCAGCGGTGAAATGTCCACGCTCAACGTGGAAAGTGCCGTTGAAACTG
+
8ACCCE:5=1)===8;===;;;;;EFGGGGGGGGGGGGGGGGGGGGGGGGGGGFEDFFGGGGGGCGGGGGGGBEFGGGGGGGGGGGGGGGGGGGGGGGGGGGGGGGGGGFGGGGGGGGFGGGGGGGGGGEGGGCGGGGGGGGFFGGGGGGGGGGGGGGG=ED?EDFGGGGGDGGGGGGGFGGFBED7DGGGGGFGGFGGFGFFFDGBE4AB5D>5C6<FGAFG57:AFFFG3=?@B?0>78>97935:C><)64><5ED39FD44>>A?AD:94)?*,11:3,4225>A2(--4-66.))
@M02996:162:000000000-B87FG:1:1101:24918:7890 1:N:0:ACTGAGCG+CTCTCTAT
CCTACGGGTGGCAGCAGTGAGGAATATTGGTCAATGGCCGGAAGGCTGAACCAGCCATGCCGCGTGAAGGATTAAGGTCCTATGGATTGTAAACTTCTTTTATACGGGAGCAATAAGGTCTACGTGTAGACTGATGAGAGTACCGTACGAATAAGCATCGGCTAACTCCGTGCCAGCAGCCGCGGTAATACGGAGGATGCAAGCGTTATCCGGATTTATTGGGTTTAAAGGGTGCGTAGGCGGTCTGACAAGTCAGCGGTGAAATGTCCACGCTCAACGTGGAAAGTGCCGTTGAAACTG
+
8ACCCF5581)=;=====;;;;;CFGGGGGGGGGGGGGGGGFGGGGGGGGGGGGGGGGGGGGGGGGGGGGGGGGGGGGGGGGGGGGGGGGGGGGGGGGGGGFGGGGGGDGGGGGGGGGGGGGGGGGGFGGGGGGGGGGGGGGGGGGGGGGGGGGGGGGGGGGGGGGGGGGGGGGGGGGGGGGFFEGGGGGGGGFGGFGGFGGGFGGFFFFGGG:>DGFGGAFGGE:FFFFFF@D@FFFFG81779D?2FF<FBAABFGGB9FDBBFAB4AG<9:EGFBF?63(8<BFBAA>?:<?DF<BD
@M02996:162:000000000-B87FG:1:1101:13208:7891 1:N:0:ACTGAGCG+CTCTCTAT
CCTACGGGTGGCTGCAGTGAGGAATATTGGTCAATGGGTGAGAGCCTGAACCAGCCATGTCGCGTGAAGGATTACGGCCCTATGGGTTGTAAACTTCTTTTTTCGGGGGATAATGTGACCCACGTGTGGGCTATTGCAGGTACCCTGTGAATAAGGACCGGCTAATTCCGTGCCAGCAGCCGCGGTAATACGGAAGATGCGAGCGTTATCCGGATTTATTGGGTTTAAAGGGTGCGTAGGCGGCTATGTAAGTCAGCCGTCAAATCGCGGCGCTCAACTCCGGACCGCGGTTGAAACCGCG
+
88CCCB>5=))========;;;;CFFGGGGDGGGGGG<,B,,<E,EFGGCFGGFGGG,E;,CDFFGEGFGGG99:,BFGGGG8FGGGGGG<F?EGGGGGGG=494@FFF++AE,,8C?,EFFFGFGFFG++3,8CB;>,@DEGG>,33@DDGGGG,D,=FGGGGG,@FGGGFGGGGGGGGGGFFGGCGGGGGGF5C4:1;CCEFGGFDFFGGGBFGGFGGBFGGGDCD9BFE,4<FFFFG2<9)()*)26<FFBAAF?D?(8:DFF((<;)39(8:=:)<:7((-,(((((4,.)6*(((-
@M02996:162:000000000-B87FG:1:1101:25495:7893 1:N:0:ACTGAGCG+CTCTCTAT
CCTACGGGTGGCTGCAGTCGAGGATCATTTGCAATGGGCGAAAGCCTGACAATGCGACGCTGCGTGGAGGATGAAGGCCTTCGGGTTGTAAACTCCTGTCATAGGGGAACAGGCGATCGGACCTAATACGTCCGTGAGTTGAGTGTACCCTAAGAGGAATTGGCGGCTAACTCTGTGCCAGCAGCCGCGGTAATACAGAGGCCAAGAGCGTTGTTCGGATTTACTGGGCGTAAAGGGCGCGTAGGCGGTCTTGCGTGTCAAGTGTGAAATCTCCGGGCTCAACCCGGAAAGTGCGCTTGAA
+
8ACCCE>5:1)========8888@FGCGGGGGGGGGGGGGFGGGGGGGGGGGGGGGGGGGFGGGFGGCFGGGGGGGGGGGGGGGGGGGGGGGGGGGGGGGGGFGGGGGGGGGGGGGGGGGGGGGGGGGGGGGGGGGGGGGGGGGGGGGGGGGGGGGGGGGGGGGGGGGGGGGGGGGGGGGGGFFGGDGGGGGEFGGFGGFGGGFGGFFFFCEDFFGD>GGFGGGGFGGFFCE46AF?BEG>53749@>CF?FAABFFCGBFFAF9<4<B<C<AFEE>9(4294??;>;9436-.-2;(((.
@M02996:162:000000000-B87FG:1:1101:13223:7899 1:N:0:ACTGAGCG+CTCTCTAT
ACTACGGGTGGCTGCAGTGAGGAATATTGGTCAATGGGCGAGAGCCTGAACCAGCCAAGTAGCGTGAAGGATGACGGCCCTATGGGTTGTAAACTTCTTTTTCCGGGGGATAAAGTGACCCACGTGTGGGTTATTGCAGGTACCCGGTGACTAAGGACCGGCTAATTCCGTTCCCGCAGCCGCGGTAATACGGAAGGTCCGAGCTTTATCCGGATTTATTGGGTTTAAAGGGAGCGTTGGTGGAAGTTTAAGTCAGCGGTCAAATCGCGAGTCCCAACTCCGTCCCGGCGTTTAAATCGTG
+
-8BCCA55:))==8=;==;;;;;CFFGGFGGGGGGGGGCFF+FFDFGGGGFGGFFGGDGE,EFGGGGFFF<CFCFGGGGGGFCGGGEFGF:?CEFGGGGGGG<EG7FEE+8F,5,C,5AFF4FEF,@F7++@DFFEFCD<DFFG@++33@,@,@DCFC9EG7E:,>:ECF8,;>D7E:E=ED>BGG35C?C>8>*8)2:=</*.22967*:EC)7CC>=CFGGGG@FG>6DD(((0-(0*-98.)00)*-)06).44*)-,)2)622(5(1-.)0374<<:::<>((,(-4((4-)*)-((
@M02996:162:000000000-B87FG:1:1101:27706:7906 1:N:0:ACTGAGCG+CTCTCTAT
CCTACGGGAGGCAGCAGTAGGGAATATTGCACAATGGGGGAAACCCTGATGCAGCAACGCCACGTGTGGGAAGAAGCATTTCGGTGTGTAAACCACTGTCGTGAGGGAATAATGCTTGGCCTCGGCCAAGTTGAATGTACCTCGAAAGGAAGCACCGGCAAACTTCGTGCCAGCAGCCGCGGTAATACGAGGGGTGCAAGCGTTGTTCGGAATCACTGGGCGTAAAGGGAGCGCAGGCGGAGATGCAAGCAGTCTGTACAATACCGGGGCCCAACCCCGGACCTGCAGACTGGACTGTTT
+
ABCCCEA5:0)====;====;8;;CFGGGGGGGGGGGGGGGGGGGGGGGGGGGFFGGGGGGGGGFFGGGGGGGGGGGGGGGGGGGGGGGGGGGGGGGGFGGGGGGGGGGGGGGGGGGGGGGGGGGGGGGGGGGGGGGGGGGGGGGGGGGGGGGGGGDEGGGGGGGGGGFGGGGGGGGGG*CDFFGGGGGGGGGFGGEGGFGGGFGGFFFFGGGFFGGFGGFGCDGFGGFFGDFFFEBFFC9DF@BFFDC?FF9:DF<FFFFFAFFFFFFFGFB?FEDB;FFF>71::::<,)418<F<AF
@M02996:162:000000000-B87FG:1:1101:3483:7916 1:N:0:ACTGAGCG+CTCTCTAT
CCTACGGGAGGCAGCAGTGAGGATTATTGGTCAATGGGCGGAAGCCTGAACCAGCCAAGTCGCGTGAAGGATGAAGGTATTATGTATTGTAAACTTCTTTAGCAGTGGAGTAATAAGGGGCTCGTGAGCCCTGATGCAAGTACACTGAGAATAAGGATCGGCTAACTCCGTGCCAGCAGCCGCGGTAATACGGAGGCTCCGAGCGTTATCCGGATTTATTGGGTTTAAAGGGTGCGCAGGCGGCTTTTTAAGTCAGCGGTACAATCGTGGGGCTCAACCCCATCCTGCCGTTGATACTGGG
+
8ACCCEFA51)====;====;;;6CFFGGGGGGGGGGGGGEEGGGGGGGGGGGFFGFGGGGGGGFGCDFGGGGGGGFF,CFFDFFEFDGFGFGGGGGGGGGGEFAFFGFGGGGGGGGGEGGGGGGGGGFDGFFFGGGGGGGGG9D@DFFF;FGGGDGFGGGGGGGGGGGGFGGGGGGGGGGGFFGGGGGGGGDEGG);CDGGGFGGD:AFGGGFEGG3CGFGGGGDFG3@CD???DBB:D9C9)(0/5=??FAF<2:=DF0.646,(,)-7><>3+*8(4:0404228?4438:A>B)62(
@M02996:162:000000000-B87FG:1:1101:16918:7919 1:N:0:ACTGAGCG+CTCTCTAT
CCTACGGGTGGCTGCAGTAGGGAATATTGCACAATGGGGGAAACCCTGATGCAGCAACGCCACGTGTGGGAAGAAGCATTTCGGTGTGTAAACCACTGTCGTGAGGGAATAATGCTTAATTTCGGTTAAGTTGAATGTACCTCGAAAGGAAGCACCGGCAAACTTCGTGCCAGCAGCCGCGGTAATACGAGGGGTGCAAGCGTTGTTCGGAATCACTGGGCGTAAAGGGAGCGCAGGCGTAGATGCAAGCAGTCTGTACAATACCGGGGCCCAACCCCGGACCTGCAGCCTGGACGTTTT
+
8ABCCF)):))=======6=;8;CFFGGFGFGGGGGGGGFGEGGGGGGGFFGGGGGGGGGGGGGFGGGGGGGEFGFGFGGGGGGGGGGGGGFGFFFGGFGGGDFGGGGGGGGGGGGGFFGGGGGDGEFGFGGGDFG9EAGGGGG@@6EFDCFGGGGGCDGGFGGFG7FFGGFDG6?FFDEEGFFGGCF4C*:C5E*2C16C>EFGGFFFBC5CFFGGCFD4B>/C3CF(.7>6;9B>;E/,14=<BF2::(7A?BFFFFF>F)34:>(849960<C:1,4,592(2(()((.-12()43(
@M02996:162:000000000-B87FG:1:1101:16749:7920 1:N:0:ACTGAGCG+CTCTCTAT
CCTACGGGTGGCTGCAGTCGAGGATCATTTGCAATGGGCGAAAGCCTGACAATGCGACGCTGCGTGGAGGATGAAGGCCTTCGGGTTGTAAACTCCTGTCATAGGGGAACAGGCGATCTTCCCTAATACGTAAGTGAGTTGAGTGTACCCTAAGAGGAATTGGCGGCTCACTCTGTGCCAGCAGCCGCTGTAATACAGAGGCCCAGAGCGTTGTTCGGATTTACTGGGCGTAAAGGGCGCGTAGGCGGTCTTGCGTTTCAAGGGTGAAATCCCCGGGCCCCACCCCGACAGTGCGCTTGAA
+
8ACCCF=A>1);;===;=;8,868EF,C@E@EFGGGGGGGEGGEFGGGGG<<,CE7FGGE:FGGGG6:FFGGGGFGFGGFGGEGGGG7FGGGGEGGG8F<<C,AFCFDGGGEGGG7FFG<,CFFE=8A=DD,@8E9,8>@,,,C=CEGGFC,=>9@BD+,@A,@F+;E*>;FGCCF9E,,=7*A</*;)**658=C=+=)2?5)**);5>/=>:8CC65DEC7FGF3;?39)-8A4(1<D>C052*0()(-*)644(29)5*)(.(,3*6:(,,)/02-3()48<(1(346A2:4(04(..
@M02996:162:000000000-B87FG:1:1101:23123:7922 1:N:0:ACTGAGCG+CTCTCTAT
CCTACGGGTGGCTGCAGTGGGGAATATTGCACAATGGAGGAAACCCTGATGCAGCGATGCCGCGTGGAGGAAGAAGGTTTTCGGATTGTAAACTCCTGTCTTAAGGGACGATAATGACGGTACCTTAGCATGAAGCTCCGGCTAACTACGTGCCAGCAGCCGCGGTAATACGTAGGGAGCGAGCGTTGTCCGGAATTACTGGGTGTAAAGGGAGCGTAGGCGGGATGGCAAGTCAGATGTGAAAACTATGGGCTCAACCCATAGACTGCATTTTAAACTGTTGTTCTTGAGTGAAGTAGAG
+
8BCCC58==1)=;======;;88BF@FFFDAFGGGGG9,B@FG<FGGGGFEFFEFEFCGGGGGGFGFGGGGFGFGGGGDGGG7F=FGFGGGGGGFFF=FGCFG9FEGGFGGGGEGGFGGGC7FGGGGE,:,8,E,88=FGGGGE8,EFE>GFFGFFCD?:DDD>C***2DFC9:CCE?EGG*3/:CD779CEGEG5)+2;FGG)3>*;8+*=*2)8D?5*9CG)*0CFB56@F2)9)-@:-:)940<):40>63-5)293().56?A))4:<A)*3954)-1)((.:<462<3))6=).).
@M02996:162:000000000-B87FG:1:1101:27721:7923 1:N:0:ACTGAGCG+CTCTCTAT
CCTACGGGAGGCAGCAGTAGGGAATATTGCACAATGGGGGAAACCCTGATGCAGCCACGCCACGTGTGGGAAGAAGCATTTCTGTGTTTAAACCACTGTCGTGCGGGAATAATGCTTGGCCTCGGCCAAGTTGAATCTACCTCGCACGGAAGCACCGGCAAACTTCGTGCCAGCAGCCGCCGTAATACGAGGGGTGCAAGCATTGTTCGGAATCACTGGGCGTAAAGGTAGCGCAGGCGGCGATGCAGGCAGTCTGTACAATACCGGTGCCCAACCCCGCCCCTGCAGACTGGCTTATTT
+
8BCCC>=851)===8===;<;8;;CEGGGG,EFGGGGG7ECFGFGGGGGG9FGGG,FDGCG@FGFGCCEGGAFFGGF<?FG9,CF?F,,,CFFF8A,:CABFE,@+@7F8FFA<DCFGFGCFGG7?C=,?4CC,8@,CEF9,3=+@+@BEE8DGGF68@<++49DF5,*63@*@DFF7C5*;8:/::7CF*=88EGFCCAC*++5CAF5)*:5=F<C4*/7EG9*)A7.009291@>(7)(99)(74)*,..,..66+*.-9-),((-<0<:2(8C)4(((0236?:(...)4((()-.4
@M02996:162:000000000-B87FG:1:1101:3499:7928 1:N:0:ACTGAGCG+CTCTCTAT
CCTACGGGAGGCAGCAGTGAGGAATATTGGTCAATGGGCGGAAGCCTGAACCAGCCAAGTCGCGTGAAGGATGAAGGTATTATGTATTGTAAACTTCTTTAGCAGTGGAGTAATAAGGGGCTCGTGAGCCCTGATGCAAGTACACTGAGAATAAGGATCGGCTAACTCCGTGCCAGCAGCCGCGGTAATACGGAGGATCCGAGCGTTATCCGGATTTATTGGGTTTAAAGGGTGCGCAGGCGGCTTTTTAAGTCAGCGGTAAAATCGTTGGGCTCAACCCCATCCTGCCGTTGCGACTGGG
+
BCCCCFF5:))=8=======;;;;CFGGGGGGGGGGGGGGGGGGGGGGGGGGGGGGGGGGGGGGGGGGGGGFGFFGGGGGGGGGGGGGGGGFGGGGGGGGGGGGGGGGGGGGGGGGAFGCFGGGGGGGGGGGGGGFFGFGGGGGGGGGDFGGGFGED8DF8>FDGGGGGGG6DFGGGGGGGGFFGGGGGGGFEEE?BGGFGDCBEGFEFFGGG)>GG<FGAFEDCDGGEFFEFFFF>>:C9>>DBF?<FFFFB924>CDB9DADB??:)3C>B?FG60:?:504:>>::1:??(((0444(
@M02996:162:000000000-B87FG:1:1101:16926:7939 1:N:0:ACTGAGCG+CTCTCTAT
CCTACGGGTGGCTGCAGTAGGGAATATTGCACAATGGGGGAAACCCTGATGCAGCAACGCCACGTGTGGGAAGAAGCATTTCGGTGTGTAAACCACTGTCGTGAGGGAATAATGCTTAATTTCGGTTAAGTTGAATGTACCTCGAAAGGAAGCACCGGCAAACTTCGTGCCAGCAGCCGCGGTAATACGAGGGGTGCAAGCGTTGTTCGGAATCACTGGGCGTAAAGGGAGCGCAGGCGGAGATGCAAGCAGTCTGTCCAATACCGGGGCCCACCCCCGGACCTGCAGCCTGGCCTGTTT
+
8ACCCEA5:)1;==8===;=;8;;CFGGGGGGGGGGGGGGGGGGGGGGGGGGGGGGGGGGGGGFCFGGEGGGGGGGGGGGGGGGGGGGGGGGGGFGGGGGGGEGGGGGGGGGGGGGGGGGGGGGDFCFGGGGFGEFFGFGGGGGGGGGGFFGGGGGEGDFEGGGGG9FCGGGGGGGGCEGGGFE?D2CFCD:EAGGFG7=FGGFGGFFFEGGGFFGGFGCAG5CEF?FBFGFFFFE66B1-125<FF<D?BFF:<AF+0:>*5?B?BB57DFF(8C@>B>1B>:8?78)4.4<(()).46
@M02996:162:000000000-B87FG:1:1101:15891:7949 1:N:0:ACTGAGCG+CTCTCTAT
CCTACGGGGGGCAGCAGTGGGGAATATTGGTCAATGGGGGAAACCCTGAACCAGCGACGCCGCGTGAGGGAAGAAGGTCTTCGGATTGTAAACCTCTGTTGTAAAGGACGAAACAAATGACGGTACTTTACGAGGAAGCCACGGCTAACTACGTGCCAGCAGCCGCAGTAATACGTAGGTGGCGAGCGTTATCCGGATTTACTGGGTGTAAAGGGTGTGTAGGCGGGATTGCAAGTCAGATGTGAAAACTATGGGCTTAACTCATAGCCTGCATTTGAAACTACAGTTCTTGAGTGTCGGG
+
8ACCCA=AAF)8888::<:::88BFFGGGGGGGGGGGGGGGGGGGECFGGGGGEBBFCEGCCCE<>CFGGGFGGFG7@=FFEGF*>F,>FGCCC:BFGGGFGGGAGG7CFC@*CFF@@C,CF7C<<?FG9C<;CBCE+BE*8C8C8=+<<?:*;;F5C7;:<GE5?C87C:E7C/<<AEEGG>)271/>:*;C4:E)9<FF7CFG<?5BFGGC?>>7-9F?GGFGFGC>?DBDB4/)-976*.=469272>BB>:(377)666)6<>?:49:(<FCFAF<29)5:0<266-6)).-*)-(-
@M02996:162:000000000-B87FG:1:1101:22452:7960 1:N:0:ACTGAGCG+CTCTCTAT
CCTACGGGCGGCTGCAGTCGAGGATCATTTGCAATGGGCGAAAGCCTGACAATGCGACGCTGCGTGGAGGATGAAGGCCTTCGGGTTGTAAACTCCTGTCTTACGGGAACAGGCCATCTTCCCTTATACGTAAGTGAGTTGAGTGTACCCTAAGAGGAATTGGCGGCTCACTCTGTGCCAGCAGCCTCGGTCATACAGAGGCCAAGAGCGTTGTTCGCATTTACTTGGCGTAAAGGGCGCGTAGGCGGTCTTGCGTGCCAAGTGTGACATCTCCGGGCTCAACCCGGAAAGTGCTCTTCAA
+
8ACCCA>5)1)8888;;;;8,888CE,CEFGGGGGGGGFG@FG:FGGGGG-C9CF@F>FG,FFGFG+8EFGB8FGGFGG<FB+BFAF+85:FFDF<,5C5,:,,:BF7:F,A,A+338,:57AF,,6,CDFC@F3,8,8,=,,,,8E,EFFE,8DE6<>>BF6,58=E*,;B;99=9B@CC7;;,;*;2*:18:CF6++;55FA*>)..01185A*9(1CD?+*<4<700/)(-6*4:>54)(7(*)->>?*-4(,,**),.).6-.)9<4)6A:*7((4)*..4,6(-(()-)))9)))-
@M02996:162:000000000-B87FG:1:1101:23276:7986 1:N:0:ACTGAGCG+CTCTCTAT
CCTACGGGTGGCTGCAGTGGGGAATATTGGTCAATGGGGGAAACCCTGAACCAGCGACGCCGCGTGAGGGAAGAAGGTCTTCGGATTGTAAACCTCTGTTGTAAAGGACGAAACAAATGACGGTACTTTACGAGGAAGCCACGGCTAACTACGTGCCAGCAGCCGCGGTAATACGTAGGTGGCGAGCGTTATCCGGATTTACTGGGTGTAAAGGGTGTGTAGGCGGGATTGCAAGTCAGATGTGAAAACTATGGGCTTAACTCATAGCCTGCATTTGAAACTACAGTTCGTGAGTGTCGGG
+
8ACCC>05:1)===8====;;88BFFGGGFGGGGGGGGGGGGGGGGGGGGGGGGGGGGGGGGGGGGGGGGGGGGGGGGGGGGGGGGGFGGGFGFGGGGGGGGGG9FGGGGGGGGGGFGGCFGGGGGGFDDFGFFD7DFGGGGGGGEGGGGGGGGGGGGGGGGGGGGGGGEGFFFEFFGEGFFFEEGGGGG:FFFGG>DDFGGG=FGFFE=>FFFFFGBGGFGGGGFGGFFGFFAAFBFF>6:<7)/96FFFF<>:BFGFDAFFAFAFBFAF<<FFG?AD>AF2:??ABF(4433<79)40(
@M02996:162:000000000-B87FG:1:1101:12367:7992 1:N:0:ACTGAGCG+CTCTCTAT
CCTACGGGTGGCAGCAGCTAAGAATATTCCGCAATGGACGAAAGTCTGACGGAGCGACGCCGCGTGGATGATGAAGGTCGGAAGATTGTAAAATCCTTTTATAACTGAGGAATAAGTACGGTGAGAGAAACGCCGTATGGTGACTGTAGGTTATGAATAAGCAACGGCTAATTACGTGCCAGCAGCCGCGGTAACACGTAAGTTGCGAGCGTTGTTCGGAATTATTGGGCGTAAAGGGCATGTAGGCGGTTTTTCAAGCTTGGTGTGGAATGCCGGAGCTTAACTCCGGAATTGCGTTGGG
+
-8ACCB)5:0)===8;===;<;;EFFGGGGGGGGGGGGGFFGGGGGGGGCFEFEEFFGGG@FFG@F:FGGGGGGGGGGGGGEEFEFGGGGGGGGGGGGGGGGGGGGGGG7FFGGGCGGGGGFCFGFGGEGG7@FGGCFGCFGAFFCFFGGGGFCCFGFD9EDCCFEEGGEGGGFGGGGGGGCFFGFGGGGCGEDG9FGGF58EFGF>5DADGG5>FF:C*);?>F?CF?>C)7:803:@<<CAF4FFB3,9B02,64+74<;65<:<(/2:39:>E)42(58:<44)(43-4?2)(03(((
@M02996:162:000000000-B87FG:1:1101:26444:8009 1:N:0:ACTGAGCG+CTCTCTAT
CCTACGGGAGGCTGCAGTGAGGAATATTGGTCAATGGGCGGAAGCCTGAACCAGCCAAGTCGCGTGAAGGATGAAGGTATTATGTATTGTAAACTTCTTTAGACGTAGAGAAATAAGAGGGTCGTGACCCTTGATGCTAGTATACGTAGAATAAGGATCGGCTAACTCCGTGCCAGCAGCCGCGGTAATACGGAGGATCCGAGCGTTATCCGGATTTATTGGGTTTAAAGGGTGCGCAGGCGGTCTTTTAAGGCAGTGGTTAAATCGTGGATCTTAACTCCATCCCGCCATTGATACTGGG
+
8ACCCE=5)1)=======;;=;;CFGGGGEFGGGGGGGGGEGGGGGGGGFEGGGGGGCGGGGGGFGGGGGGGGGFGGGFGG<EGGCEA?FGGGFGGGGGFFC8EFF@FGFGF@FGG9EFEFFFBFF>EGFDFGGGFC=@FFF9<AFGDDDFGGGE,EGGGGGDEFG=DGEFFGGGDBFGGGGFFGC>DGF>>CAGCDGFFFGGFGGFEFFGGGFFG4<GGFG=DC:?C>F754<:>>BFD9<904099*60/)3((4?F4<FDA<>?<)1*).<FEFA<43669??F>9>?<4)4<F<AF6
@M02996:162:000000000-B87FG:1:1101:12363:8013 1:N:0:ACTGAGCG+CTCTCTAT
CCTACGGGTGGCAGCAGCTAAGAATATTCCGCAATGGACGAAAGTCTGACGGAGCGACGCCGCGTGGATGATGAAGGTCGGAAGATTGTAAAATCCTTTTATAACTGAGGAATAAGTACGGTGAGAGAAACGCCGTATGGTGACTGTAGGTTATGAATAAGCAACGGCTAATTACGTGCCAGCAGCCGCGGTAACACGTAAGTTGCGAGCGTTGTTCGGAATTATTGGGCGTAAAGGGCATGTAGGCGGTTTTGCAAGCTTGGTGTGAAATGCCGGAGCTTAACTCCGGAATTGCGTTGAG
+
8ACCCD>5=))===8====;<;;CFGGGGGGGGGGGGGGGGGGGGGGGGGGGGGGGGGGGGGGGFGDGGGGGGGFFFGGGGGGGGGGGGGGGGGGGGGGGGGGGGGGGGDGGGGFFGGGGDGFGGGCGGGGFGGGGGGFGGGGGGGGGGFGGGGGGGGGGGGBFGGCEGGGGGGGGGGGGGGFFGGGGGGDGCAGFFGGACFGFGFEDFEGGDEEGGFGC>CG>FFGG?FGEFB<FAB@9:CAB>7F>D>>E?022697?AFBA?<(59:><<?FG:;9??@A<AAB:18(-52:87:>1(
@M02996:162:000000000-B87FG:1:1101:14873:8022 1:N:0:ACTGAGCG+CTCTCTAT
CCTACGGGAGGCTGCAGTGAGGAATATTGGTCAATGGGCGAGAGCCTGAACCAGCCATGTCGCGTGGAGGAATAAGGATCTATGGTTCGTAAACTCCTTTTGCGGGGGGATAAAGTGCGGGACGCGTCCCGTATTGCAGGTACCCCGCGAATAAGCATCGGCTAACTCCGTGCCAGCAGCCGCGGTAATACGGAGGATGCGAGCGTTATCCGGATTTATTGGGTTTAAAGGGTGCGTAGGCGGCCCCTTAAGTCGGCGGTGAAATTTCCGGGCTCAACCCGGTCACTGCCGTCGAACCGGG
+
8ACCCF:=88)==========;;CFFGGGGGGGGGGGGGGFGGGGGGGGGGGGGGGGGGGGGGGFGGGGGGGGFGGFGGGGGGGGGGGGGGGGGGGGGGGGGGCFGGGGGGGGGGGGGGDECFGGGEGGGGGGGGGGGFGGGGGGGDGDEGGGGGGGGGGGGGCFGGGGGGGGGGGGGGGGGFFGGDDFGGFGFCEBGGFGGGFGGFDFFGGGFFGGDFGFGGGGFGGBFG::1?EBFFD?7989@EFFBAFFF0>FEGFF>?ABAFFF:C>B0>@???FF39>:?A>>?680(,3)((49
@M02996:162:000000000-B87FG:1:1101:16886:8024 1:N:0:ACTGAGCG+CTCTCTAT
CCTACGGGAGGCAGCAGTGAGGAATATTGGTCAATGGGCGGAAGCCTGAACCAGCCAAGTCGCGTGAAGGAAGACGGTATTATGTATTGTAAACTTCTTTAGCAGTAGAGCAATAAGCGCCACGCGTGGCGTGATGAGAGTATACTGAGAATAAGCATCGGCTAACTCCGTGCCAGCAGCCGCGGTAATACGGAGGATGCGAGCGTTATCCGGATTTATTGGGTTTAAAGGGTGCGCAGGCGGTCAGTTAAGTCAGTGGTCAAATCGTGAGGCTCAACCTCATCCCGCCATTGATACTGGT
+
8ABCCE18)))====;==;;;;;;FFGGGGGGGGGGGGGGGGGGGGGGGGGGGGGGGGGGGGGGGGGGGGGDFFGGGGDGGGGGGGGGGGGGGGGGGGGGGDGFGGFFFGGGGGCGGGGGGDFGGGGGGGGGGEGGAFGFGDC@FGGGGGGGGGGGGGGGGGGEGGGFGEGGGGGGGGGGGGFFGG5?FFGFEECEEGGFGGGFGGFFFFGDGFFGG2CFFGGGEFFGFFG>:BFD>>F549989;7<FFBFFAA<9CFABFFBFFFF:?G?B2)39:3:??AB9?FBF2(:4<A9@6>:6
@M02996:162:000000000-B87FG:1:1101:14888:8033 1:N:0:ACTGAGCG+CTCTCTAT
CCTACGGGAGGCTGCAGTGAGGAATATTGGTCAATGGGCGAGAGCCTGAACCAGCCATGTCGCGTGGAGGAATAAGGATCTATGGTTCGTAAACTCCTTTTGCGGGGGGATAAAGTGCGTTACGCGTCCCGTCTTTCAGGTACCCCGCGAATAAGCATCGGCTAACTCCGTGCCAGCAGCCGCGGTAATCCGGAGGATGCGAGCGTTATCCTGATTTATTTGGTTTAAAGGGTGCGTAGGCGGCCCCTTAAGTCGGCGGTGAAATTTCCGGGCTCAACCCGGTCACTTCCGTCGCAACTGG
+
8ABCCF:A8))=;=====6;=;6;CCFGGGGGGFGFGGGGGGGGGGGGGGGGDDFG<FFFFGGGGDG>@FGAFCFGE,CFGGGDFFGGGG,4CEFGGGGGGAF>C::FG@E?C,2C,@F***=1FBBFGGGF*=F+B999?>C?FC=EE85E>+<@9FGEEDGE6C?CC*;*9;+<FFDFG3>:=G)9F+::835/)9*579*82C:75@F+2*1:DAFC7F+CCF+*)*>34(4<<45941259@DFG>)9A5((4:5795<>2<<>@15(445+/.1413901:A<24().4((.,.(.
@M02996:162:000000000-B87FG:1:1101:7099:8097 1:N:0:ACTGAGCG+CTCTCTAT
CCTACGGGTGGCAGCAGTGGGGAATATTGGACAATGGGGGAAACCCTGATCCAGCGACGCCGCGTGAGTGAAGAAGTATTTCGGTATGTAAAGCTCTATCAGCAAGGAAGAAAATGACGGTACTTGACTAAGAAGCTCCGGCTAAATACGTGCCAGCAGCCGCGGTAATACGTATGGAGCAAGCGTTATCCGGATTTCCTGGGTGTAAAGGGAGGGTAAACGGCAAAGCAAGTCTGAGGTGAAACCCCGGGGCCAACCCCCGGACCTGCTTTGGAAACTGTTTAGTGAGAGTTCAGAGGAG
+
8ACCC>A=>0)====;===;;888CCFGGGGGGGGGGGGGGGGGGGGGGGGGGGGGGGGGGGGGFGGGGGGGGGGGGGGGGGGGGGGGGGGGGGGGGGGGGGGGGGGGFFGGGGGGGGGCFFGGGGGGGBEDDGGGGGGGGGGGGFFFGGGGGGGGGGGGGGGEG>EGGGGGFCGFFGGG7FFFEDGGGGGGGFDG6++1;C5.89AA:AG54)))23*+*2:):3E61?*))-.8:))2(2,*))0,709)((42(:<?3B19(((()(:)-,9CF?>)-9.))))))-))))..*.((-
@M02996:162:000000000-B87FG:1:1101:10796:8100 1:N:0:ACTGAGCG+CTCTCTAT
CTTACGGGGGGCAGCAGTGGGGAATATTGGGCAATGGGGGAAACCCTGACCCAGCAACGCCGCGTGAAGGAAGAAGGCCTTCGGGTTGTAAACTTCTTTTAGATGGGACGAACAAGATGACGGTACCATCAGAAAAAGCAACGGCTAACTACGTGCCAGCAGCCGCGGTAATACGTAGGTTGCAAGCGTTGTCCGGATTTACTGGGTGTAAAGGGCGTGTAGGCGGAGCTGCAAGTCAGATGTGAAATCCCGGGGCTCAACCCCGGAACTGCATTTGAAACTGTAGCCCTTGAGTATCGGG
+
8ACCCF:55=)8888::<:::@8CFGGGGGGGGGGGGGGGGGGGGGGGGGGGGFEFGGGGGGGGGGGGGGGGGGGGGGGGGGGGGGGGGGGGGGGGGGGGGG:FGFFFGECCGGFG>FGFGGGGGGGGGGGGGFFGGGGF:ECEGGGGGGGGGGGGGGGGGFGGGGGGGGEGGGGFFEECGFFFFGGGGGGEFFGGFGGFGGGFGFFF5BFGGB:DGFGGFGGGGFGGFFGFFFFFFFFC:7.8>FF>GBB>>FF>9FGFBFBFFF;6>?6<ADFC@9FAFF4<<>>24317226-16:>1
@M02996:162:000000000-B87FG:1:1101:7905:8101 1:N:0:ACTGAGCG+CTCTCTAT
CCTACGGGTGGCAGCAGTGGGGAATCTTCCGCAATGGGCGAAAGCCTGACGGAGCAATGCCGCGTGAGTGATGAAGTTCTTCGGAACGTAAAACTCTTTTGTTTGTGACGAACGGGTCGCCTATCAACAACGGGCGGCAGTGACGGTAGCAAACGAATAAGCCACGGCTAACTACGTGCCAGCAGCCGCGGTCATACGTAGGTGGCGAGCGTTGTCCGGAATTATTGGGCGTAAAGCGCATGTAGGCGGTCTCTTAGTTCTGGAGTGAAAATGCGGGGCTTAACCCCGTCTGGCACTGGAT
+
8BCCC>>=10)=======;;;88BFGGGGGGGGGGGGGGGGGGGGGGGGGGGFFGGFGGGGGGGGGGGGGGGGGGGEF9FGGGEEGGGGGGGGGGGGGGGFGCEFGGGGCFEGG7FGGGGGDGFGGGGFGGGGEDGDEDCCFGG>CEGGGG9DGED*;<CGGGGGGDGGGGCF?FGGGCGGG:5@C<GCEGC*8:E?FFFCDC*;CB>>DGE>3>FDBD35@C*39:28FD@>(8641>C19:7476>541>ADAF)20-6*.),48:6.2)))0C>>>(())))411,4((()()),.()
@M02996:162:000000000-B87FG:1:1101:7081:8101 1:N:0:ACTGAGCG+CTCTCTAT
CCTACGGGTGGCAGCAGTGGGGAATATTGGACAATGGGGGAAACCCTGATCCAGCGACGCCGCGTGAGTGAAGAAGTATTTCGGTATGTAAAGCTCTATCAGCAAGGAAGAAAATGACGGTACTTGACTAAGAAGCTCCGGCTAAATACGTGCCAGCAGCCGCGGTAATACGTATGGAGCAAGCGTTATCCGGATTTACTGGGTGTAAAGGGAGCGTAGACGGCAAAGCAAGTCTGAAGTGAAATCCCGGGGCTCAACCCCGGAACTGCTTTGGAAACTGTTTAGCTAGAGTGCCGGAGAG
+
8ACCCDFF81)====;===;;88BFFGGGGGGGGGGGG>FCGGGGGGGGGGGGGGGGGGGGGGGGGEGGGGGGGFGGGGGGGDGGGGGGGGGEGGGGGGEFGGG,FGFGGGGGGGGGGGGGGGGGGGGGGGGEFGGGGGGGGDGCGEGGGGGGGGGGGFGGGGGGGGEFGGGGGGGGGGGGGFFGGGGGGGGGEGGF7FAFGGAGGFFAFC=CBACDDG39CC3C3662FF5<A>B<>60,:69>FF>*23>(,3?2CG?FE>(1())9<G))(9F4:)46F>)4444<))64))-)-418
@M02996:162:000000000-B87FG:1:1101:18335:8115 1:N:0:ACTGAGCG+CTCTCTAT
CCTACGGGAGGCAGCAGTGGGGAATATTGGGCAATGGGCGAAAGCCTTACCCAGCAACGCCGCGTGAGGGAAGACGGTTTTCGGATTGTAAACCTCTGTCCTGAGGGACGAAGGAAGTGACGGTACCTCGGGAGGAAGCCCCGGCTAACTACGTGCCAGCAGCCGCGGTAATACGTAGGGGGCAAGCGTTGTCCGGAATTATTGGGCGTAAAGGGCGCGTAGACGGCCGATTAAGTTACTGGTGGAAGCCCATATTTCAAGTATGGAAGTGCCAGTAATACTGATTGGCTTGAGTGCAGGG
+
8AACCF95)1)====;==;=;88BCFGGGGGGGGGGGGGGGGGGGGGGGGGGGGGGGGGGGGGGFGGGGGGGGGGGFGGGGGGGFGGGGGGGGGGGGGFGGGBFGGGGGGDGGGDFFGFDFGGGGGGGGGGDGGGGGGGGGGGGGGGGGGGG5FFGGGGGGGGGFGGGGGEEFGGFGEGGGGEFCFGGGGGGGFGG)>FFFGG?E<>>;BGFFF3<DFGGFGGGGFGGF39D6ABF:A9764-)309:D?BF?(:AFFCABF><<7>DF?DBFDF<6<AF:=>6::AB:00;0:AB?).4-
@M02996:162:000000000-B87FG:1:1101:24652:8119 1:N:0:ACTGAGCG+CTCTCTAT
CCTACGGGAGGCTGCAGTGGGGAATATTGGGCAATGGGCGCAAGCCTGACCCAGCAATGCCGCGTGAAGGAAGAAGGCTTTCGGGTTGTAAACTTCTTTTAAGTGGGACGATAATGACGGTACCACTTGAATAAGCTCCGGCTAACTACGTGCCAGCAGCCGCGGTAAAACGTAGGGAGCAAGCGTTATCCGGATTTACTGGGTGTAAAGGGCGTGTAGGCGGGACATCAAGTCAGCTGTGAAAGCACGAAGCTCAACTTCGTGTCTGCATTTGAAACTGATGTTCTTGAGTGTTGGAGAG
+
-8A=C>)1)1)86=8=;;;;67,8C;CDEFGGGGGGGGGG:@CCGGGEFE@@C?6CC,CFDCFFFGDFGCFEC<CE8DBGGGEEFFCEG<@?FGGFF9EFGCFFAFG@CF7FGGGDFFG>BFGDGFGGGD,C:FFA>>D+BE>:,DFEFEFF?:D@68;BECEGGG5C,3,=9,=EC6>779;;CDDGG:DEE458ACCAC45AEDF+8@::<B8>D3776>E)::=CDF7*54AF0:F*(*.*40047(3)2)54)0:>258:3<9A45*--<FEFABFBBAA<AA)6),6<46())354
@M02996:162:000000000-B87FG:1:1101:10797:8119 1:N:0:ACTGAGCG+CTCTCTAT
CTTACGGCGGGCAGCAGTGGGGAATATTGGGCAATGGGGGAAACCCTGACCCAGCAACGCCGCGTGAAGGAAGAAGGCCTTCGGGTTGTAAACTTCTTTTAGATGGGACGAACAAGATGACGGTACCATCAGAAAAAGCAACGGCTAACTACGTGCCAGCAGCCGCGGTAATACGTAGGTTGCAATCGTTGTCCGGATTTACTGGTTGTACAGGGCGTGTAGGCGTAGCTGCAAGTCAGATGTGACATCCCGGGGCTCAACCCCGGAACTGCATTTGAAACTGTAGCCCTTGCGTATCGGG
+
8AB@CF5))018888;;<;;;88BFFFGGCGGGGGGGGGFEGFGGGGGGGGFGFFFGGGGGGGGFGEGGGGGGGGGGGGEEDFEGGGGC9FGGGGGGGGGGEEGFGGGG:CFGG8FFGGFGGGGGGGGGGG,EF,DF*834@CCCEGFGGGG5F8;*,;CFCGC<C=524CEF?*09CEFG<AF;+;5CFFCF?DC>95@FGC6809<>F7EGF:5C1)97<CFC):DF?FF0>AF9AFF22.*-1/29<?B(29;;C784><?B037@74)).9CF2)6<BAFF)))48.(.-3(023((
@M02996:162:000000000-B87FG:1:1101:7904:8120 1:N:0:ACTGAGCG+CTCTCTAT
CCTACGGGTGGCAGCAGTGGGGAATCTTCCGCAATGGGCGAAAGCCTGACGGAGCAATGCCGCGTGAGTGATGAAGTTCTTCGGAACGTAAAACTCTTTTGTTTGTGACGAACGGGTCGCCTATCAACAACGGGCGGCAGTGACGGTAGCAAACGAATAAGCCACGGCTAACTACGTGCCAGCAGCCGCGGTAATACGTAGGTGGCGAGCGTTGTCCGGAATTATTGGGCGTAAAGCGCATGTAGGCGGTCTCTTAAGTCTGGAGTGAAAATGCGGGGCTCAACCCCGTATGGCTCTGGAT
+
ABCCCEFA@))=;======;;88CFFGGGGGGGGGGGGGGGGGGGGGGGGGGGFFGGGGGGGGGGGGGGGGGGGGGGGGGGGGGGGGGGGGGGGGGGGGGGGGGGGGGGGGGGGGGGGGGGGGGGGGGGGGGGGGGGGGGGGGGGGGGGDGGGGGGGGGGGGGGGGGGGGGGGGGGGGGGGGFFGFGG:CDGEFGGFGGFGGGFGGD507DGGFFGGFGCDFCDGFGG:FGFFFFFFFED(99BAFFFGBB>A2:B<DFFBFFAF:?FFF7<<BFGEB0919<??3<94>3?FF?D@A:.)
@M02996:162:000000000-B87FG:1:1101:26773:8132 1:N:0:ACTGAGCG+CTCTCTAT
CCTACGGGAGGCAGCAGCTAAGAATATTCCGCAATGGACGAAAGTCTGACGGAGCGACGCCGCGTGGATGATGAAGGTCGGAAGATTGTAAAATCCTTTTATAACTGAGGAATAAGTACTTTGAGAGAAACGGAGTATGGTGACTGTAGGTTATGAATAAGCAACGGCTAATTACGTGCCAGCAGCCGCGGTAACACGTAAGTTGCGAGCGTTGTTCGGAATTATTGGGCGTAAAGGGCATGTAGGCGGTTTTGCAAGCTTGGTGTGAAATCCCGGAGCTTAACTCCGGAATTGGGGTTAG
+
8ACCCE85:1)8==8;===;<;;EFGGGGGGGGGGGGGGGGGGGGGGGGGGGFFFGGGGGGGGGCFGGGGGGGGGGGGGGGGEGGGGGGGGGGGGGGGGGGGFGGGGGGGGGGGFGGGGGCGDGFGGGGGGGGGGGGCAFGGGGGGGGGGGGGGGGGGGGGGGG@EGGGGGGGGGGGCFGGGFFGGGGGGGGGFGGFGGF<<<@CFFE)8</75)C@@GGE5FGGFGG?FG:7:<B<<594>A84F=>G>BFFB<96E90<F:7:?B<FFFA:)8?)99756:<A4:?>F9BF)((),(-,
@M02996:162:000000000-B87FG:1:1101:26795:8139 1:N:0:ACTGAGCG+CTCTCTAT
CCTACGGGAGGCAGCAGCTAAGAATATTCCGCAATGGACGAAAGTCTGACGGAGCGACGCCGCGTGGATGATGAAGGTCGGAAGATTGTAAAATCCTTTTATAACTGAGGAATAAGTACTTTGAGAGAAACGGAGTATGGTGACTGTAGGTTATGAATAAGCAACGGCTAATTACGTGCCAGCAGCCGCGGTAACACGTAAGTTGCGAGCGTTGTTCGGAATTATTGGGCGTAAAGGGCATGTAGGCGGTTTTGCAAGCTTGGTGTGAAATCCCGGAGCTTAACTCCGGAATTGCGTTGAG
+
8ACCCBA8)11========;<;;CFGGGGGGGGGGGGGGGGGGGGGGGGGGGGFFGEGGGGGGGFGGGGGFGGGGGGGGGGG?FGGGGGGGGGGGGGGGGGGEFGGGFGGGGGGGGGGGGGGGGGGGGGGGGGFDGGGGGGGGGGGGFGGGGGGGFGGGGGGGGGGGGGGGGGGGGGDFGGGFFGGGGGGGGGBE<FGCFGFGFGFFFFFGGGFFGGFG<EFGFF@FG?FGFFBFFF?DC1CA46=7>GB6>B??ABGF>DF?BFF0)99C::?DG>99??=>AB<?0>?>BFFA?>03,(
@M02996:162:000000000-B87FG:1:1101:26777:8150 1:N:0:ACTGAGCG+CTCTCTAT
CCTACGGGAGGCAGCAGCTAAGAATATTCCGCAATGGACGAAAGTCTGACGGAGCGACGCCGCGTGGATGATGAAGGTCGGAAGATTGTAAAATCCTTTTATAACTGAGGAATAAGTACTTTGAGAGAAACGGAGTATGGTGACTGTAGGTTATGAATAAGCAACGGCTAATTACGTGCCAGCAGCCGCGGTAACACGTCAGTTGCGAGCGTTGTTCGGAATTATTTGGCGTAAAGGGCATGTAGGCGGTTTTGCAAGCTTGGTTTGAAATCCCGGAGCTTAACTCCGGCATTGCGTTGAT
+
88CCCF=):)0=8=8====;<;;;EFGGGGGGGGGGGGGGGGGGGGGGAFGGGGGGGGGGGGGGCFGEGGFFFGGGGGGEGG7FFGGEGGGGGGGGGGGGFGEGGGGGGGGGGGGGGGGGGGGGGGF7>AF>EGGGGFCDG9EF@FGGFGDFCFFGGFGGGGGGGGEGGE8EG9DFG6CCCGFFFGGGGEGG?DGC648)9*=ACG)=5BDGGFFGG?39>GGGFF+:)97>;06F<:ED3<A?AFFF)-7@???BACGFFF?D((-4FA7):252579??92)56>((191)3-:<24()
@M02996:162:000000000-B87FG:1:1101:3230:8183 1:N:0:ACTGAGCG+CTCTCTAT
CCTACGGGTGGCAGCAGTGGGGGATATTGCACAATGGGGGAAACCCTGATGCAGCGACGCCGCGTGAGTGATGAAGTATTTCGGTATGTAAAGCTCTATCAGCAGGGAAGAAAATGACGGTACCTGACTAAGAAGCTCCGGCTAAATACGTGCCAGCAGCCGCGGTAATACGTATGGCGCAAGCGTTATCCGGATTTACTGGGTGTAAAGGGAGCGTAGACGGCGTGGCAAGTCTGATGTGAAAGCTATGGGCTCAACCCATAAACTGCATTGGAAGCGGCCCTGCTAGAGCGTCGGAGGG
+
A@CCCFA5:))====;==;;;886BAFFGGGGGGGGFEGGF@DEGGGGFGGGGFCCEGGFEFCF@C?FFFFFGFAF?FFGGGGGFEFFFFGEE<FFGFE9FFF,AFF+ACFBABDFAAFEG@FGGGGC=FFGDFG@88DCGGGGGGGFFEFGFG9DG8CBF;>EGECC:@,4*,44C,:*4/88CC*C5F7CEDEGAFFFCGC0C5=AFCCEF3)/9?GC*;E>>)*/2<7)).)1)6@FA7)*607):90>07<,):9-,5,443).*)0).5?9)(,(()((.,.--.4)((49@2((4
@M02996:162:000000000-B87FG:1:1101:15953:8185 1:N:0:ACTGAGCG+CTCTCTAT
CCTACGGGTGGCAGCTGTGAGGAATATTGGTCAATGGGCGAGAGCCTGAACCAGCCAAGTAGCGTGCAGGATGACGGCCCTACGGGTTGTAAACTGCTTTTGCGCAGGGATAAAAAAGCCCACGTGTGGGCTCTTGCAGGTACTGCGTGAATAAGGACCGGCTAATTCCGTGCCAGCAGCCGCGGTAATACGGAAGGTCCGAGCGTTATCCGGATTTATTGGGTTTAAAGGGTGCGCAGGCGGAGATGCAAGCCAGCCGTAAAATCGTGGGGCTCAACCCCATTGAGCGGTTGGAACTTCA
+
88CCCA85=0)========<<;;CFFGGGGGGGGGGGGGGGGGGGGGGGGGGGFFFGGGGFFGGGGGGGGGGGGGGFGGGGGGGGGGGGGGGGGGGGGGGGGGGG=FGGGGGGGGGGGGGGGGGGGGGGGGGGGGEGGGFGGGGGFDGGGGGGGGGGGGGGGGGGGGGGGGGGGGGGGGGGDDEGGGCDGGGGFGGDGFFG>=DGGFFFFGEGBBDGAFGFGGGGFGGBFGFF0<FF;FG999)4..4C<9=:<??:GD<?@4<>:(,.2>9<6>:?:?FFB<92)54,449BF7:9364.
@M02996:162:000000000-B87FG:1:1101:8495:8187 1:N:0:ACTGAGCG+CTCTCTAT
CCTACGGGTGGCAGCAGTAAGGGATATTGGTCAATGGGGGGAACCCTGAACCAGCCATGCCGCGTGAGGGATGAAGGCCCTACGGGTCGCAGACCTCTTTTGCCGGGGGATAACGCGCCCCACGCGTGGGGCGGTGAAGGTACCCGGAGAATAAGCATCGGCTAACTCCGTGCCAGCAGCCGCGGTAATACGGAGGATGCGAGCGTTATCCGGATTTCTTGGGTGTAAAGGGTGCGCAGGCGGGGCGCTAAGTCAGCGGTGAAAGGCGACGGCTCAACCGGAGCAGTGCCGTTGATACTGG
+
88@CCFF9:))=======;<<;;CEFGGGGGGGGGGGGGGGGGGGGGGGGGGGFFGGGGGGGGGFGEGGGGGGGGGGGGGGGGGGGGGGGGGGGGGGGGGGGGGGEGGGGGGGGGGGGGGGGGGGDGGE>EGEGCGGFGGGFGGGGGGGGGFGFGFGGGGGGGGFGFFGGG=DGGGGFGGGGFEGGDDGGGGGBEGEGGFGGD38<508BGGGB.>*)*:@FGG5>GFFFGEBFFF>>E97C>B>3>9D>0?46:>?DD(4@BFAF0103<7(-7@???F6)4631.,664<0414F:)6:
@M02996:162:000000000-B87FG:1:1101:8515:8189 1:N:0:ACTGAGCG+CTCTCTAT
CCTACGGGTGGCAGCAGTAAGGGATATTGGTCAATGGGGGGAACCCTGAACCAGCCATGCCGCGTGAGGGATGAAGGCCCTACGGGTCGCAGACCTCTTTTGCCGGGGGATAACGCGCCCCACGCGTGGGGCGGTGAAGGTACCCGGAGAATAAGCATCGGCTAACTCCGTGCCAGCAGCCGCGGTAATACGGAGGATGCGAGCGTTATCCGGATTTATTGGGTTTAAAGGGTGCGCAGGCGGGGCGCTAAGTCAGCGGTGAAAGGCGACGGCTCAACCGGAGCCGTGCCGTTGATACTGG
+
88BCCB80:0)=;==;===<<;;CFFGGGGGGGGGGGGGGGGGGGGGGGGGGGGFGFGGGFGGGGGGGGGGGGGGGGGGGGGGGFGGGGGGGFGGGGGFGGGGGGGGGGEGGGGDGEGGGGDGDGGG5?EGGGGGGCGGGGGGGGGGGGEGGGGGGGGGGGGGCFGGGGGG5CFFGGGGGGGFFGGCGGGGCGEGG>G6<D<EEGGFFFFGDD3>D4>GF?FGD55CF<FF3704<>BED>79>;E5472;FAFFFFGD:;>?22819.()4905<?7?63)41((46<?181434*)).4
@M02996:162:000000000-B87FG:1:1101:26480:8193 1:N:0:ACTGAGCG+CTCTCTAT
CCTACGGGTGGCAGCAGTGGGGAATATTGGGCAATGGGCGCAAGCCTGACCCAGCAACGCCGCGTGAAGGAAGAAGGCTTTCGGGTTGTAAACTTCTTTTGTAAGGGACGAGAAGAAGACGGTACCTTATGAATAAGCCACGGCTAACTACGTGCCAGCAGCCGCGGTAATACGTAGGTGGCAAGCGTTGTCCGGATTTACTGGGTGTAAAGGGCGTGTAGCCGGGTCGGCAAGTCAGATGTGAAATCCATGGGCTTAACTCATGAACGGCATTTGAAACTGTTGATCTTGCGGATCGGAG
+
88CCCD=5)1);;6=====;;888EFFGGGGGGGGGGGGFEGGGGGGGGGGGGFEEFFGGGGGG=FGGGGGGFFFGFGGGGGGFDFGGG@EFGGGGGGGGGFGGCGGCGGEGGEF?FGGG7FEGGGGCFFFFFF;EGGGFFCGDGGGGGGGGGGGFGFDAFGGGDGGDG8DFGG,<EGC9F468CFGGGD5;7:**5**AF7+;FF>)81@FGE>9C>7CF:<):<:<>DC>;?DF2</2)::9<4*60)44:(33(0*).1).--69)()-44B+*.9<464AF4)666:)(((-),,4-
@M02996:162:000000000-B87FG:1:1101:3248:8193 1:N:0:ACTGAGCG+CTCTCTAT
CCTACGGGTGGCAGCAGTGGGGGATATTGCACAATGGGGGAAACCCTGATGCAGCGACGCCGCGTGAGTGATGAAGTATTTCGGTATGTAAAGCTCTATCAGCAGGGAAGAAAATGACGGTACCTGACTAAGAAGCTCCGGCTAAATACGTGCCAGCAGCCGCGGTAATACGTATGGAGCAAGCGTTATCCGGATTTACTGGGTGTAAAGGGAGCGTAGACGGCGTGGCAAGTCTGATGTGAAAGCTATGGGCTCAACCCATAAACTGCATTGGAAACTGTCATGCTAGAGTGTCGACAAG
+
8ACCC>DA0))===8====;;88@FGGGGGGGGGGGGGDF7FGFGGGGGGFGGFF@FGGDGGGGEFGGFGFFGGGGFGFEEGCFG<F<FFGGGGGEFEGGFGGGFGGFFGFGGGGGGGG>FFGGGDCFGGGCEF=E,@DEDGEEFCDCFCEF:FGGGG5FCCGE*CE5:,?:DFFGGGGGFDFFGGGD5<CEGAEEFGGF7C*)/987AF=578;)9475@E597@ED9>GFF<<?<>FF<7<@>?F<GA>>:?<>?GG??F:?FFFF48FB?24CF064.6<D>))-4254).)3)((-.
@M02996:162:000000000-B87FG:1:1101:3229:8201 1:N:0:ACTGAGCG+CTCTCTAT
CCTACGGGTGGCAGCAGTGGGGGATATTGCACAATGGGGGAAACCCTGATGCAGCGACGCCGCGTGAGTGATGAAGTATTTCGGTATGTAAAGCTCTATCAGCAGGGAAGAAAATGACGGTACCTGACTAAGAAGCTCCGGCTAAATACGTGCCAGCAGCCGCGGTAATACGTATGGAGCAAGCGTTATCCGGATTTACTGGGTGTAAAGGGAGCGTAGACGGCGTGGCAAGTCTGATGTGAAAGCTATGGGCTCAACCCATAAACTGCATTGGAAACTGTCATGCTAGCGTGTCGGAGAG
+
8ACCCED>>01===8==<=;;8@@FCFGGGGGGGGGGGGGGGGGGGGGGGGGGGFFCFGGFGGGCFEFGGFGGGGFFGAFGGGGFFFFFGGFFGFGGFCFGGGGGGGDEFFDAFGGGGGGGFGGGGGGGDFDEFGGGGGGGGG+FGGCFFGFGGGGGFGGGGC7FGGGGGGGGGG6:70,:DA4EDDGGGGGGFDGFGGFGGGAE56C7@7:<50><(99@EG:G>EGF:CF24)*)6?:4*4*47=9C9?F61(8)2>1(0(5)-446)0.4.9C4,6920).))6))((,-4025(4(-
@M02996:162:000000000-B87FG:1:1101:8509:8206 1:N:0:ACTGAGCG+CTCTCTAT
CCTACGGGTGGCAGCAGTAAGGGATATTGGTCAATGGGGGGAACCCTGAACCAGCCATGCCGCGTGAGGGATGAAGGCCCTACGGGTCGCAGACCTCTTTTGCCGGGGGATAACGCGCCCCACGCGTGGGGCGGTGAAGGTACCCGGAGAATAAGCATCGGCTAACTCCGTGCCAGCAGCCGCGGTCATACGGAGGATGCGAGCGTTATCCGGATTTATTGGGTTGAAAGGGTGCGCAGGCGGGGCGCTAAGTCGGCGGTGAAAGGCGACGGCTCAACCGGAACAGTGCCGTTGATACTGG
+
88ACC?)):0)====;==6<<;;CCFGGGGGGGGGGGGGGGGGGGGGGGGGGGGGGGGGGFGGGCFGGGGGGGGGGGGGGGDGGCFGGGGGCCFGGGGGGGGFGGCEEGDGGGGEGGGGEF:F:E@E*:*:E=GE?E?F6CEF<FEDGGDCFG79<CFGGGGGDGGGGGGG=CCGFC?*2:C@DGG)9:F76::78>C4@DCC:CCDEFFGGCB37C4:F?FGGG)A:2*5BB?:)435921,)().4/34?AB((,259>>?-)41954C9B65+9(.4;D((3:))).(-((()*.)63
@M02996:162:000000000-B87FG:1:1101:16117:8209 1:N:0:ACTGAGCG+CTCTCTAT
CCTACGGGAGGCAGCAGTGAGGAATATTGGTCAATGGGCGAGAGCCTGAACCAGCCAAGTAGCGTGAAGGATGACGGCCCTATGGGTTGTAAACTTCTTTTTCCGGGGGATAAAGTGACCCACGTGTGGGTTATTGCAGGTACCCGGTGAATAAGGACCGGCTAATTCCGTGCCAGCAGCCGCGGTAATACGGAAGGTCCGAGCGTTATCCGGATTTATTGGGCGTAAAGGGCATGTAGGCGGTTTTGCAAGCTTGGTGTGAAATCTCGGGGCTCAACTCCGAAATTGCGTTGAGAACTGG
+
88CCC>==:0)====;====;;;;CFGGGFGGGGGGGGGGGGGGGGGGGGGGGFFFGGGGGFGFFGGGGGGGGGGGFGGGFGGGGGGGGGGGGGGGGGGGGGGGGGGGGGGGGGFGGGGGGGGGGGGGCEEGGGGEGGGFGGGGGGDCEGGGGGGFFGGGGGGGGGGGGGGGGGGGGGGGFDEFGGGGGGG5C>EGFFFFGDEFGDF3>FFGGFFGFFCFFGGGCBGD?FF@B??><AFC5C>09;<1CBFFB26:<9<<?F4<BAFFFB)22-7C?:9A>@161.:921-:>B2(74.4.
@M02996:162:000000000-B87FG:1:1101:26474:8210 1:N:0:ACTGAGCG+CTCTCTAT
CCTACGGGTGGCAGCAGTGGGGAATATTGGGCAATGGGCGCAAGCCTGACCCAGCAACGCCGCGTGAAGGAAGAAGGCTTTCGGGTTGTAAACTTCTTTTGTAAGGGACGAGAAGAAGACGGTACCTTATGAATAAGCCACGGCTAACTACGTGCCAGCAGCCGCGGTAATACGTAGGTGGCAAGCGTTGTCCGGATTTACTGGGTGTAAAGGGCGTGTAGCCGGGTCGGCAAGTCAGATGTGAAATCCATGGGCTTAACTCATGAACTGCATTTGAAACTGTTGATCTGTAGTATCGGAG
+
ACCCCFD9=1)========;;88BFFGGGGGGGGGGGGGGGGGGGGGGGGGGGFFFFGGGGGGGFGGGGGGGGGGGGGGGGGGGGGGGGGGGGGGGGGGGGGGGGGGGGGGGGGGGGGGGGGGGGGGGGGGFGGGGGGGGGGGGGGGGGGGGGGGFGGGGGGGGGEEGCGGGGC9CFGGGGGFFGGGGGGGGGFGGADCFGGGFGGFDFFGGGEFG<BDGFCEGGFGGFFDBFFAFAFFF9?<=AFFFGFDBBBFF?GG9AFFFF<>A849))6*0*<>AA@<B35<4<)-).69A@1>?1
@M02996:162:000000000-B87FG:1:1101:8418:8233 1:N:0:ACTGAGCG+CTCTCTAT
CCTACGGGTGGCAGCAGTAGGGAATATTACACAATGGGGGAAACCCTGATGCAGCAACGCCACGTGTGGGAAGAAGCATTTCGGTGTGTAAACCACTGTCGTGAAGGAATAATGCCTGGTCTCGGCCAGGTTGAATGTACTTTGAAAGGAAGCACCGGCAAACTTCGTGCCAGCAGCCGCGGTAATACGAGGGGTGCAAGCGTTGTTCGGAATCACTGGGCGTAAAGGGAGCGCAGGCGGAGATGCAAGCGGTCTGTACAATCCCGGGGCCTAACCCCGGACCTGCAGACCGGACTGTTG
+
8ACCCD>9=00====;;=;<;8CFGGGGGGGGGGGGGGGGGGGGGGGGGGGGGFFFGGGGGGGGFGGGGGGGGGGGGGGGGGGGGGGGGGGGGGAFGGFGGGGGGGFGGGGFDFGGGGGGGGGFGGGGGGGGGGGGGGGGGFGGGGGFGFGGGGGFGGGGGGGFFDEGCGGGGGGGGGGGGDBFGGCGGGGGGFGGFG@AFDCDGGFFAADGGFFGFEGCFGCDEFGGFFGFBF>E99EG;D>FAF99FF(7476?BGGFFF??FF>9E>7135>;<:09>@F0,8144:44;9>FF-..
@M02996:162:000000000-B87FG:1:1101:8432:8243 1:N:0:ACTGAGCG+CTCTCTAT
CCTACGGGTGGCAGCAGTAGGGAATATTACACAATGGGGGAAACCCTGATGCAGCAACGCCACGTGTGGGAAGAAGCATTTCGGTGTGTAAACCACTGTCGTGAAGGAATAATGCCTGGTCTCGGCCAGGTTGAATGTACTTTGAAAGGAAGCACCGGCAAACTTCGTGCCAGCAGCCGCGGTAATACGAGGGGTGCAAGCGTTGTTCGGAATCACTGGGCGTAAAGGGAGCGCAGGCGGAGATGCAAGCGGTCTGTACAATCCCGGGGCCTAACCCCGGACCTGCAGACCGGACTGTTT
+
88CCC>:5=0)=;=====;<;8;CFFGGGGGGGGGGGGGGGGGGGGGGGGGGGGGGGGGGGGGGFGGGEGGGGGGGGGGGGGGGGGGGGGGGGGCFGGFGGGDGGGGGGGGGGGFGGGGGGGGGFGGFFGGGGGGGGGGGGGGGFGGFGDGGGGGGGCCEEGGEFFGG6CGGFGGGGGGGGDBBGGGGGE*CG>EE;CCBFGGFGGFFDD<EGF4FFEGGFG5):;FG059B9>>D09BC959@<FF<7:1:34(4<FCAAFBBB09>@9C??4FC@FF>6B>??BBB)21,76>6..-)
@M02996:162:000000000-B87FG:1:1101:7409:8250 1:N:0:ACTGAGCG+CTCTCTAT
CCTACGGGTGGCAGCAGTGGGGAATTTTTCACAATGGGGGAAACCCTGATGGAGCAATCCTGCGTGGATGATGAAGGCCCTATGGGTCGTAAAATCCTTTTATAAAGGACGAAAGCTAAGACTAGGAAATGAGTTTTAGTTGACTGTACTTTTTGAATAAGTAACGGCTAACTATGTGCCAGCAGCCGCGGTAATACATAGGTTACAAGCGTTATCCGGATTTACTGGGCGTAAAGCGAGCGCAGATGGACTTACAAGTCTGGTGTTAAAGACTAAGGCTCAACCTTAGCATGCATTGGAA
+
ACCCCBF580);==8;===;;88BFGGGGGGGGGGGGGGGGGGGGGGGGGGGGGGGGGFGGGGGFGGGGGGGGGGGGGGGGGGGGGGFGEGGGGGGGGGGGGGGGGGGGGGGGGGGGGGGGGGGGGGGGGGFGFGGGGGGGGGGGGGGGGGGGGGGGGGGGGGGGGGGGGGGGGGGGGGGGGFFFGGGGGGGEDGGFGGFGFGFGGFFFFCGGDFGGFDGFGGGGFGGFFGFFFDFF>FG9C;59DFBGFBFF><<BGGFFFBAFFF)96>A?BFFF:12:FFFFFFFF<:AFFDF=<:?4
@M02996:162:000000000-B87FG:1:1101:7426:8258 1:N:0:ACTGAGCG+CTCTCTAT
CCTACGGGTGGCAGCAGTGGGGAATTTTTCACAATGGGGGAAACCCTGATGGAGCAATCCTGCGTGGATGATGAAGGCCCTATGGGTCGTAAAATCCTTTTATAAAGGACGAAAGCTAAGACTAGGAAATGAGTTTTAGTTGACTGTACTTTTTGAATAAGTAACGGCTAACTATGTGCCAGCAGCCGCGGTAATACATAGGTTACAAGCGTTATCCGGATTTACTGGGCGTAAAGCGAGCGCAGATGGACTTACAAGTCTGGTGTTAAAGACTAAGGCTCAACCTTAGCATGCATTGGAA
+
8ACCCFFA>0)=;==;===;;88BFFGGGGGGGGGGGGGGFGGGGGGGGGGGGFFGFGGGGGGGFGGGGGGGGGGGGGEGGGGGGGGGGGGGGGGGGGFGGGGGGGGGGGGGGGGGGGGGGGGGGGGGGGGFFFFGGGGGGGGGGGGGGGGGGGGGGGGGGGGGGGGGGGGGGGGGGGGFGGFFGGGGGGGC?DGGFGGFGGGFGGFFFFGGGFFGGFDDEGF7@FGGFFGDFFDFEFFD>GFEFEFFGFFF?9AF2CCAFF?BB?<B?A7<:AFEFBFFBFBFFFFFFA>>ADFAF<??9
@M02996:162:000000000-B87FG:1:1101:23324:8267 1:N:0:ACTGAGCG+CTCTCTAT
CCTACGGGTGGCAGCAGTGGGGAATATTGGGCAATGGGCGCAAGCCTGACCCAGCAATGCCGCGTGAAGGAAGAAGGCTTTCGGGTTGTAAACTTCTTTTAAGTGGGACGATAATGACGGTACCACTTGCATAAGCTCCGGCTAACTACGTGCCAGCAGCCGCGGTAATACGTAGGGAGCAAGCGTTATCCGGATTTACTGGGTGTAAAGGGCGTGTAGGCGGGACATCAAGTCAGATGTGAAAGCACGAAGCTCAACTTCGTGTCTTGATTTGAAACTGATGTTCTTGAGTGTTGACACG
+
88CCCA=918);;==;===;;888EEFGGGGGGGFGGGGGGGGGGGGGGGGGG@FDGGGGGGGGGGGGGGGGGGGFEFGGGDDEGFFGGGGGGGGGGGGGG<BFGFGFGGGGGGFFFGGGGGGFFFFGD,=FCDCEF8@FECCCEDFEDBE=E:=DC?;FGGG3FCEEEDFD79D5ECCGG4FFCDDDGGG>=55?6:FADG=AAD*@F+;5D58DG@77?G:)2)**29DFB<9F2:=?>76*)))()-35(,)430:6<E?(47)5*)06)-0<78--2*6>9A<AB28-46:6*,).-
@M02996:162:000000000-B87FG:1:1101:23341:8274 1:N:0:ACTGAGCG+CTCTCTAT
CCTACGGGTGGCAGCAGTGGGGAATATTGGGCAATGGGCGCAAGCCTGACCCAGCAATGCCGCGTGAAGGAAGAAGGCTTTCGGGTTGTAAACTTCTTTTAAGTGGGACGATAATGACGGTACCACTTGAATAAGCTCCGGCTAACTACGTGCCAGCAGCCGCGGTAATACGTAGGGAGCAAGCGTTATCCGGATTTACTGGGTGTAAAGGGCGTGTAGGCGGGACATCAAGTCAGATGTGAAAGCACGAAGCTCAACTTCGTGTCTGCATTTGAAACTGATGTTCTTGAGTGTTGGAGAG
+
8ACCC>85:1)========;;88BFFGGGGGGGGGGGGGGGGGGGGGGGGGGGFFGGGGGGGGGFGGGGGGGGGGGGGGGGGGGGGGGGGGGGGGGGGGGGGFGGGGGGGGGGGGGGGGGGGGGGGGFGGGGGGGGGGGGGGGGGGGGGGGGGGGGGGGGGGGGGGGDGGGGGGGGDGGGGGFFGGGGGGGGGEGGFGGFGGGFGGFFFFFGGFFGGFGFFGGDG:CFFFGFFFDFFFF>5:<9<?FFG?>EFFFFFFFAFD2:BFFAB2>AAAFGFBFFF@A9<AFF9))6<AFB>0(,4
@M02996:162:000000000-B87FG:1:1101:11108:8277 1:N:0:ACTGAGCG+CTCTCTAT
CCTACGGGTGGCAGCAGTGAGGAATATTGGTCAATGGGCGAGAGCCTGAACCAGCCAAGTCGCGTGAAGGAAGAAGGTTCTATGGATTGTAAACTTCTTTTGTCTGAGGGTAAAGTGAGAGATGCGTCTCTTATTGCAAGTATCAGACGAATAAGCATCGGCTAACTCCGTGCCAGCAGCCGCGGTAATACGGAGGATGCGAGCGTTATCCGGATTTATTGGGTTTAAAGGGTGCGTAGGCGGATGATTAAGTCAGCGGTGAAAGCGTGTTGCTCAACAATACCAAGCCGTTGAAACTGGG
+
8ACCCF55:01;===;===;;;;CFGGGGGGGGGGGGGGGGGGGGGGGGGGGGFFGGFGGGGGGFFGGGGGGGGGGGGGGGGGGGGGGGGGGGGGGGGGGGGGGGGGGGGGGGGGGGGGGFGGGGGGGGGGGGGGFGGGGGGGGGGGGGGGGGFGGGGGGGGGGGGGGGGGGGGGFGGGGGGFFGGGGGGGGGFGGFGGFGGGEGGFFFFGGGEFGGFGGFGGGGFGFEFGEFFD>B?BD<C;59E@AGFBFFFFFFGCBFFFFFF638:C:AAFFF:FBFB?DFDF<?;8?BFB49><?(
@M02996:162:000000000-B87FG:1:1101:23328:8288 1:N:0:ACTGAGCG+CTCTCTAT
CCTACGGGTGGCAGCAGTGGGGAATATTGGGCAATGGGCGCAAGCCTGACCCAGCAATGCCGCGTGAAGGAAGAAGGCTTTCGGGTTGTAAACTTCTTTTAAGTGGGACGATAATGACGGTACCACTTGACTAAGCTCCGGCTAACTACGTGCCAGCAGCCGCGGTAATACGTCGGGAGCAAGCGTTATCCGGATTTACTGGGTGTAAAGGGCGTGTAGTCGGTACATCAAGTCCGATGTGAAAGCACGAAGCTCAACTTCGTGTCCTCATTTGAAACTGATGTTCTTGGGTGTTGGTATG
+
8ACCCD)511);=8=;===;;888CEGGAFGFGGGGGGGFGGEGGGGGGGGGGGGGGGGGGGGGGGGFGGFFGGGGGGCFGGGGGFGGGGGGGEGGGGGGF8,:AFC@EGEFEFGAEFGGGFGFGGCF:F,EFFE?>FF7EGG7FCF9ECFFG7BFGGGGGGGEEG78EFG>C,=9B*?EFF6F=DDDGFCEEAC5=7DFG4CF=>=CCA7ADBF37(:09:E)*8976=CFFA))(-7*.2492<4732(<20,)5AG>A>,12(..0)::4)9@@>A)8=)))6)6)),--,4(8()).
@M02996:162:000000000-B87FG:1:1101:12084:8289 1:N:0:ACTGAGCG+CTCTCTAT
CCTACGGGAGGCTGCAGTAGGGAATATTGCACAATGGGGGAAACCCTGATGCAGCAACGCCACGTGTGGGAAGAAGCATTTCGGTGTGTAAACCACTGTCGTGAGGGAATAATGCTTGGCCTCGGCCAAGTTTAATGTACCTCGAAAGGAAGCACCGGTAAACTTCGTGCCAGCAGCCGCGGTAATACGAGGGGTGCAAGCGTTGTCCGGCATGATTGGGCGTAAAGGGCGCGTAGGCGGCCCGGTAAGTCTGAAGTGAAAGTCCTGGCTTCAAGTTGGGAATTGCTTTGGATACTGTCGG
+
8ACCC>:==))8=========8;;EFGGGGCGGGGGGGDGEGGGEGGGGGGGGGGEGGGEGEGGGGFGGGGGGGGGGGCCFGGGGGG:EEGGGG8FDFFG<F:FFGGEFGGGGGGGGGCGGGGG7FCCFCEG,,;EEFFGEDEC:DCCFFG8DFGGE6=CCCFDFE+@6>87?ECFGEGGGG?BCEDF7E?EG?5:?CG87*:>CGFF:>/=DA4CGFG:FG5D5@FGFFGD090>:2>G>76:(0)-*.:?>)635?2))*.66>ABFB58466A@27>(6:08AFB2<8(5A>DF>2:B
@M02996:162:000000000-B87FG:1:1101:26178:8305 1:N:0:ACTGAGCG+CTCTCTAT
CCTACGGGTGGCTGCAGTGGGGAATATTGGGCAATGGACGAAAGTCTGACCCAGCGACGCCGCGTGAGGGAAGAAGGTCTTCGGATTGTAAACCTTAGTCAACAGGGAAGAAGCAAGTGACGGTACCTGTGGAGGAAGCCACGGCTAACTACGTGCCAGTAGCCGCGGTAATACGTAGGTGGCGAGCGTTATCCGGAATTACTGGGTGTAAAGGGTGTGTAGGCGGGTAATCAAGTCAGATGTGAAAACTGTCGGCTCAACTGACAGCCTGCATTTGAAACTGAATATCTTGAGTGTGGGG
+
8ACCCE)):1)=======;;;888FGGGGGGGGGGGGGGFFGGGGGGGGGGGGFFGFGGGGGGGFGGGGGGGGGGGGGGGGGGGGGGGGGGGGGGGFGFGGGGGGGGGGGGGGGGGGGGGGGGGGGFGGGGGGGGGGGGGGGGGGGGGGGGGDFGGGGGGGFGGGGGGGGGGGGGGGGGGGGFFGDDGGG<5>FEGFGGFGGGFDFFDEFGCCBBFGFGGFFGGGFGGFFGFFFFFF9=26:AFAFFFGFFFFFFBFEC>:F>BFB<BF:96?BFCFAFD>FA<<4<>B2AFA?44=>??0
@M02996:162:000000000-B87FG:1:1101:13048:8312 1:N:0:ACTGAGCG+CTCTCTAT
CCTACGGGAGGCTGCAGTGGGGAATCTTCCGCAATGGGCGAAAGCCTGACGGAGCAATGCCGCGTGAGTGATGAAGTTCTTCGGAACGTAAAACTCTTTTGTTTGTGACGAACGGGTCGCCTATCAACAACGGGCGGCAGTGACGGTAGCAAACGAATAAGCCACGGCTAACTACGTGCCAGCAGCCGCGGTAATACGTAGGTGGCGAGCGTTGTCCGGAATTATTGGGCGTAAAGCGCATGTAGGCGGTCTCTTAAGTCTGGAGTGAAAATGCGGGGCTCAACCCCGTATGGCTCTGGGT
+
8ACCCB===0)=======;=;88BFGGGGGGGGGGGGGGGGGGGGGGGGGGGGFGFGFGGGGGGGGGGGGGGGGGGGGGGGGGGFGGGGGGGGGGGGGGGGGGGGGGGGDGGGGGGGGCFGG7EFE;FBEG:>7EGDGEGGGGG<CEE7DD>BFGEGGGFEFGFGGCECEFGGGGGFGFGFFFFGGGCDCDC?BGGFCC/>309EGDB@D<CD:DFF?D58@6:C@<D?FG59BF?BF3/49<F29?>346;<><2:?FAAFBF<3(<*-26<AEGD>;(47??F?F1-,3:::(5<2:(,
@M02996:162:000000000-B87FG:1:1101:18939:8315 1:N:0:ACTGAGCG+CTCTCTAT
CCTACGGGTGGCTGCAGTGAGGAATATTGGACAATGGGCGGAAGCCTGATCCAGCCATGCCGCGTGCAGGAATAAGGCCCTATGGGTCGTAAACTGCTTTTGTTGTGGAGCAATAAGTGCCACGTGTGGCGTGATGAGAGTACACAGCGAATAAGCATCGGCTAACTCCGTGCCAGCAGCCGCGGTAATACGGAGGATGCAAGCGTTATCCGGATTTATTGGGTTTAAAGGGTGCGTAGGCGGCTTGTCAAGTCAGAGGTGAAAGCCCTGCGCTCAACGCGGGAACTGCCTTTGATACTGG
+
886C?B88=0);;8=;===;;;CFFGGGGGGD@CEFGGGGGGDGGGGGGGFGGFFDFFGGGGGEGGGFGGFFGGGGGGGGGGGGGGGGGGGFFGGGGGGGGGGGGGGGFFGGCFAFCF9FGCGCGCEACFGGEGGFE?AFEEGE;FCFEEGGGBEFCGGGGGGGGGGGCGGDDGGFGCFF7CDFGGC?8EG>CD5E3>CFFGGFGGEFFFF5C:>DG6CFFFGGEFFF<FG@FFFDFFEC?D;59>><><2?AF9))+9:<F2>>?<?:099;1BCF??B;E0>BFF<245625>D/:4-)
@M02996:162:000000000-B87FG:1:1101:15718:8321 1:N:0:ACTGAGCG+CTCTCTAT
CCTACGGGTGGCTGCAGTGAGGAATATTGGTCAATGGACGGAAGTCTGAACCAGCCATGCCGCGTGAAGGAAGAATGCCCTATGGGTTGTAAACTTCTTTTGCCGCAGAGTAATAAGTGGGATGCGTCCCATGATGAGAGTATGCGGCGAATAAGCATCGGCTAACTCCGTGCCAGCAGCCGCGGTAATACGGAGGATGCGAGCGTTATCCGGATTTATTGGGTTTAAAGGGTGCGTAGGCGGACTGTTAAGTCAGCGGTGAAATACCACGGCTCAACCGTGGGGCTGCCGTTGATACTGG
+
8ACCCE15:0)=======;;;;;CFFGGGGGGGGGGGGGGGGGGGGGGGGGGGGGGFGGGGGGGFGGGGGGGGGGGGGGGGGGGGGGGGGGGGGGGGGGGGGGGGG@FFFGEFGGGGGGFCCFFFGGGGGGGG9FEEEFFGGGFGGGGGGGGGGGGGGGGGGGEFGGGGGGGGGFGGGGGGGFFGGCGGGGFGEGGFGGFG:EBGGFEFFGGG:BGCAGGFGGGG76C<FG@?B::<BF<>C>795)4D>>FFFFFFGGFBF?AFFFF45D(19EGF?:><59>9?>?B:9<(((.*.).,
@M02996:162:000000000-B87FG:1:1101:27314:8331 1:N:0:ACTGAGCG+CTCTCTAT
CCTACGGGTGGCAGCAGCTAAGAATATTCCGCAATGGACGAAAGTCTGACGGAGCGACGCCGCGTGGATGATGAAGGTCGGAAGATTGTAAAATCCTTTTAAGTATGAAGAATAAGCAGGACAGGTAATGGTCCTGTGGTGACGGTAGTACTTGAATAAGCAACGGCTAATTACGTGCCAGCAGCCGCGGTAATACGTAAGTTGCGAGCGTTGTTCGGAATTATTGGGCGTAAAGGGCATGTAGGCGGATATGCAAGCTTGGTGTGAAAGGCGGGAGCTCAACTCCCGAACTGCGGTGAGA
+
ACCCCE5):10===8====;<;;CFFGGGGGGGGGGGGGGGFGGGGGGGGGGGFEGFGGGGGGGCFGGGGGGGGGGGGGGGGDGGGGGGGGGGGGGGGGGGGGGGGGGGGGGGGGGGGGGGG?FGFGGGGGGGGGGG8FGGGGGGGGGGGDGFGGCE7CEGGGGGGGGGGGGGGGF6EFGGGFFGFGGDGGGGFGFFGGFGGGFGDEFFF<EGEFGGBC3FGFCGFGGBFGF?F2B?:FC42:=AFB>79??BF<4):7<?>3(,4AA*69:B9D:;943<FFA<?60-44:<7((8(,.)
@M02996:162:000000000-B87FG:1:1101:12446:8394 1:N:0:ACTGAGCG+CTCTCTAT
CCTACGGGGGGCAGCAGCTAAGAATATTCCGCAATGGACGAAAGTCTGACGGAGCGACGCCGCGTGAACGATGAAGGTCGGAAGATTGTAAAGTTCTTTTATAACTGAGGAATAAGTACTTTGAGAGAAACGGAGTATGGTGACTGTAGGTTATGAATAAGCAACGGCTAATTACGTGCCAGCAGCCGCGGTAACACGTAAGTTGCGAGCGTTGTTCGGATTTATTGGGTTTAAAGGACGTGTAGGCGGTTCTGTAAGCTTGGTGTGAAAGGCGGGAGCTCAACTCCCGAATTGCGTTGAG
+
8ACCC>:>=))8888:::::<::CFGGGGGGGGGGGGGGGGGGGGGGGGGGGGFFGFGGGGGGGFGGGGGGGGGGGGGGFGEFGGGGGGGGGGGGGGGGGFGCGGGGCGGGGGGGGGGGGGGGGGGCGGGGFG<BGGGGFGGCGGGGGGGGGGGGFCGGCEFFGGGGEGGFGGGGGGCGGGGFFGFGGGGGGDFGGFGG?C<GFGFEEF>CE55BGGFG3BEF7FFGG?FGDFBFFA?FD:58>>?FFC9>:<4<A4CFB<F?DBF?>99FB04BG:>>7?FFBA4:?9B1?B?A<),3-.
@M02996:162:000000000-B87FG:1:1101:7950:8416 1:N:0:ACTGAGCG+CTCTCTAT
CCTACGGGAGGCTGCAGTGGGGAGTATTGGACAATGGAGGAAACTCTGATCCAGCAACGCCGCGTGAGTGAAGAAGTGGTTCGCCATGTAAAGCTCTATCAATAGGGAATATAATGAAGGTACCTAAATAAGAAGTCCCGGCTAACTACGTGCCAGCAGCCGCGGTAATACGTAGGGGACAAGCGTTATCCGGATTTACTGGGTGTAAAGGGAGCGTAGACGGAATGGCAAGTTTGAAGTGAAAGCCCTGGGCTTAACCCGGGAACTGCTTTGAAAACTGTTAATCTAGAGTACTGGAGAG
+
ABCCCBAB=1)=========;88@FFGGGGGGGGGGGGGGGGGGGGGGGGGGGFFGGGGGGGGGGGGGGGGGGGGGGGGGGGGGGGGGGGGGGGGGGGGGGGGGGGGGGGGGGGGGGGGGGGGGGGGGFGGGFGGGGGGGGGGGGFGGGGGFGGGGGGGGGGGGGGGCFFFGGGGGGGGGGGFFGGGGGGGEG;EGA8FFGGGFGGFFF=DEFFFGGFGGFGGGE>FF;FGFFFBF96*:8:6*6;>BGFB>???FFGG:>@B>F<BF@>F2<AFGB?8ABFF<ABFA4)).6)5<?2(.-
@M02996:162:000000000-B87FG:1:1101:27863:8427 1:N:0:ACTGAGTG+CTCTCTAT
CCTACGGGTGGCAGCAGTGAGGAATATTGGTCAATGGACGGAAGTCTGAACCAGCCATGCCGCGTGAAGGATAGAGGTCCTATGGATTGTAAACTCCTTTTGTACGGGAGCAATAAGGTGTATGCATACACCGATGAGAGTATCGTACGAATAAGCATCGGCTAACTCCGTGCCAGCAGCCGCGGTAATACGGAGGATGCGAGCGTAACCCGGACTTATAGGGTTTAACGGGTGCGTAGGCGGAATGCCAAGTCAGCGGTGAAACGCACGTGCTCAACACGTGACGTGCCGGTGAAGCTGG
+
8ACCCE)):1)=,=====66;;;CF6FFEGGGGGGGGG@FFGG@CFFGGGGGGGF<FGGGGGGGGGGCAGGC<@DFFFG,F,FGFC9C<AFFAFG,,:CFB<EF9@FDC=>F<A:?=F<F??<FCFGG,C@,466+>=EF>D,CFFG@>8,8+3>3E9?FGD6BB896,B313D7C?9C9C7*<@34/=:+449=8?D4AC<5?:D)8)***1)0);):+8CC9C)00)7)8(3(8:?DD<39)(<F27>?F<4<A:5)89@BA5409@>*23(*3/2)43)4(((-((-,((,(5*,),.
@M02996:162:000000000-B87FG:1:1101:14232:8436 1:N:0:ACTGAGCG+CTCTCTAT
CCTACGGGAGGCAGCAGTGGGGGATATTGCACAATGGGGGAAACCCTGATGCAGCGACGCCGCGTGAGTGAAGAAGTATTTCGGTATGTAAAGCTCTATCAGCAGGAAAGATAATGACGGTACCTGACTAAGAAGCACCGGCTAAATACGTGCCAGCAGCCGCGGTAATACGTATGGTGCAAGCGTTATCCGGATTTACTGGGTGTAAAGGGAGCGCAGACGGCATGGCAAGCCAGATGTGAAAGGCAGGGGCTCAACTCCTGGACTGCATTTGGAACTGTCAAGCTAGAGTGTCGGAGAG
+
8ACCCD@A50)=======;=;888FFGGGGGGGGGGGGGGGGGGGGGGGGGGGFFGGGGGGGGG@FGGGGGGGGGGFFGGGGGGGGGGGGGGGGGGGFFGGGGGGGCFGGGGGGGGGGGGGGGGGGFGGGGGGGGGGGGGGGGGGGGGGFGGGGGGGGGGGDGCEGCCFGGGGGGG8CEFFGFFGGGGGGGGGEGDFGGFGFGFGGFFFFGGFEBDG>DDFGGDEDGGFFFF:BFFBFFG4?AF<8F?G;BFF>?FFGGFFF?F1:?FFFCA<<FC@BFFFF248>:<<87>)646.476:
@M02996:162:000000000-B87FG:1:1101:17764:8445 1:N:0:ACTGAGCG+CTCTCTAT
CCTACGGGGGGCAGCAGTGAGGAATATTGGACAATGGATGGAAGTCTGATCCAGCCATGCCGCGTGAGGGATGAAGGCCCTACGGGTCGCAGACCTCTTTTGCCGGGGGATAACGGGCCCACGCGTGGGGCAGTGAAGGTACCCGGAGAATAAGCATCGGCTAACTCCGTGCCAGCAGCCGCGGTAATACGGAGGATGCGAGCGTTATCCGGATTTATTGGGTTTAAAGGGTGCGCAGGCGGGGCGCTAAGTCAGCGGGGAAAGGCGACGGCTCAACCGGAGCAGTGCCGTTGATACTGGG
+
8ACCCD:>@A)8888::<:::::CFGGGGGGGGGGGGGGGGGGGGGGGGGGGGFFGGGGGGGGGGGCGGGGGGGGGGGGGGGGGGGGGGGGGGGGGGGFGGGGGGGGGGGGGGGGGGGGGGGGGGGGGGGGEECGFFGGGGGGGGGGGDFF?EFGGGGGEEFE8FFGGGEFGGGGGFGGGGDFFGGGGGGGD=DGGFGGFGDE@GG3<BFGD<:>C7<CFFGEGEFGGAFGFFFFFFFF<6GBB>@EB5456>4<BBE3>FFB:<FF0:><96?4C@?>B>>96440<<14380-6=).4(
@M02996:162:000000000-B87FG:1:1101:27862:8445 1:N:0:ACTGAGCG+CTCTCTAT
CCTACGGGTGGCAGCAGTGAGGAATATTGGTCAATGGACGGAAGTCTGAACCAGCCATGCCGCGTGAAGGATAGAGGTCCTATGGATTGTAAACTTCTTTTGTACGGGAGCAATAAGGTGTATGCATACACCGATGAGAGTACCGTACGAATAAGCATCGGCTAACTCCGTGCCAGCAGCCGCGGTAATACGGAGGATGCGAGCGTTATCCGGATTTATTGGGTTTAAAGGGTGCGTAGGCGGAATGCCAAGTCAGCGGTGAAACGCACGTGCTTAACACGTGACCTGCCGGTGAAACTGG
+
8ACCCE5):0)=;======;;;;CFFGGGGGGGGGGGFFFEGGGGGGGGGGGGGFEGFGGGGGGFGGGGGGGFEFGGGDFGGGGGGGAFEGFCFGGGCGGGGGGCGGGDEGGGFDGGFGGGGGFGEFFFGGGEEGGGFGGFGGGGG@ECEEDFGGEGDGGEGGEG?FGCEEGC?7EFGGFGDEBGGGGGGGGDE*>>6C;DDEAGGDFFFFEGEB7FFGGFFGD5>?C4CFFFF(<?FF7<D>59FFFF?DFA<AFF:C39F8:21;>B>>?B0@F49:2(<(48>D((43(49(4/4A<?
@M02996:162:000000000-B87FG:1:1101:19890:8446 1:N:0:ACTGAGCG+CTCTCTAT
CCTACGGGTGGCAGCAGTGGGGAATATTGGGCAATGGGGGAAACCCTGACCCCGCAACGCCGCGTGAAGGAAGAAGGCCTTCGGGTTTTAAACTTCTTTTAGCTGGGACGCAGGAGATTACGGTACCATCCGAAAAAGCCACGGCTAACTACGTGCCCAGAGCCGCGGTAATACGTAGGTTGCAAGCTTTGTCCGGATTTACTGGGTTTAAAGTGCGTGTAGGCGGAGCTGCAAGTCAGATGGTAAATCCCGGGGCTCAACCCCGGAACTGCCTTTTGAACTTTAGCCCTTGGGTTACGGG
+
88@C=5588))========;;888FFGGGGGGGGGGGGGG:FFAFGGC,CFE,++7C:++@FC:@+,CCF,E,,C<?DFFGG7FFGG+BAFFE<FFCFGG<A,5?=F<FC+8++8+,A,7<DFG7FE9,=,+6C:EG7D,@88<FB5DGFAD5C,4D6*,43DG>:*:5CE@+B@?GF:=FFAFG:F*:@*?+;=E)9CA17:4CG?)79*AF*8>5(/95CCFDB2),74?BFA/-)**.*)*)*16::?D09>04=4<:F8(14(452*),5@7*4:4)*)642..8:<3(((,))-43
@M02996:162:000000000-B87FG:1:1101:25525:8451 1:N:0:ACTGAGCG+CTCTCTAT
CCTACGGGTGGCAGCAGCTAAGAATATTCCGCAATGGGGGGAACCCTGACGGAGCGACGCCGCGTGGACGATGAAGGCCGGAAGGTTGTAAAGTCCTTTAGAGACTGAGGAATAAGTACAGGAGGGAATGCCTGTATGGTGACTGTAGGTCTAGAATAAGCACCGGCTAATTACGTGCCAGCAGCCGCGGTAACACGTAAGGTGCTAGCGTTGTTCGGAATTATTGGGCGTAAAGGGCATGTAGGCGGTAAGGCAAGTCAGGCGTGAAATCCCGGGGCTCAACCCCGGAACTGCGCTTGAT
+
8ACCC>A5=1)========;<;;CFGGGGGGGGGGGGGGGGGGGGGGGGGGGGGGGGGGGGGGGFGGGGGGGGGGGGGGGGEGGGGGGGGGGGGGGGGGGGGGGGGGGGGGGGGGGGGGGGGGGGGGGGGGGGGGGFGGGGGGGGGGGGGGGGGGGGGGGGGFGGGGGGGGGGGGGGGGGGGFFGGGGGGGGGFGGFFC@GGGFGGFFFFGGGFFDD;<DFGGGGFGGFF<>?FFFFFFD42)/5FE>DBFFFFF?BCGFAFFF290?@:FFB?FGDF3?>FBFFF97491033,20(-.)
@M02996:162:000000000-B87FG:1:1101:20864:8456 1:N:0:ACTGAGCG+CTCTCTAT
CCTACGGGAGGCTGCAGTAGGGAATATTGCACAATGGGGGAAACCCTGATGCAGCAACGCCACGTGTGGGAAGAAGCATTTCGGTGTGTAAACCACTGGCGTGAGGGAATAATGCTTGGCCTCGGCCAAGTTGAATGTACCTCGAAAGGAAGCACCGGCAAACTTCGTGCCAGCAGCCGCGGTAATACGAGGGGTGCAAGCGTTGTTCGGAATCACTGGGCGTAAAGGGAGCGCAGGCGGAGATGCACGCAGTCTGTACAATCACGGGGCCCAACCCCGGGCCTGCAGACTGGACTGTGAT
+
88ACC>951))8==8===;==8;;FFGGGGGGGGGGGGEEGGGFGGGGGGGGGFFGGGGGGGGGFGFFCGGGEEFGGGGGGGGGGGGGGGGGGF@FGG,EEF=FFGGEGFDFGCGGGGCGGGG7:FGGGGGGGGGGCFGGG9EFFGGGGGGF8FFDEEDEE?FBFFEF6BGGFGFFG9E5CD?BE@BF<55>E>C5:DF4**=0?>AF3:DEFF;<DEGGFEEGEFGC(0/741>BFB:C1<,)5B?)996>-.4:97*))*(44(,(04C(44BGE69,(.41((.5)(.43(..05)))
@M02996:162:000000000-B87FG:1:1101:19874:8461 1:N:0:ACTGAGCG+CTCTCTAT
CCTACGGGTGGCAGCAGTGGGGAATATTGGGCAATGGGGGAAACCCTGACCCAGCAACGCCGCGTGAAGGAAGAAGGCCTTCGGGTTGTAAACTTCTTTTAGATGGGACGAAGAAGATGACGGTACCATCAGAAAAAGCAACGGCTAACTACGTGCCAGCAGCCGCGGTAATACGTAGGTTGCAAGCGTTGTCCGGATTTACTGGGTGTAAAGGGCGTGTAGGCGGAGCTGCAAGTCAGATGTGAAATCCCGGGGCTCAACCCCGGAACTGCATTTGAAACTGTAGCCCTTGAGTATCGGG
+
8ABCCF>5:))========;;88BFGGGGGGGGGGGGGGGGGGGGGGGGGGGGFFFGGGGGGGGGGGGGGGGGGGGGGGGGGGGGGGGGGGGGGGGGGGGGGFGGFGGGGGGGGGGGGGGGGGGGGGGGGGGDGFGGGGGGGGGGGGGGGGGGGGGGGGGGGGGGGEGGGGGGGGGGGGGGGFFEFGGGGGGGFGG>GGFGGGFGGFFFFGGGFDGGBGGFGGGGFGGFFGFBFBFFFFFACBBA9@BGFFF>F1>FGG?FFFFF9BBDFGFFFFGF>5<<BDAF>AA<<7773-5164;(
@M02996:162:000000000-B87FG:1:1101:25509:8462 1:N:0:ACTGAGCG+CTCTCTAT
CCTACGGGTGGCAGCAGCTAAGAATATTCCGCAATGGGGGGAACCCTGACGGAGCGACGCCGCGTGGACGATGAAGGCCGGAAGGTTGTAAAGTCCTTTAGAGACTGAGGAATAAGTACAGGAGGGAATGCCTGTATGGTGACTGTAGGTCTAGAATAAGCACCGGCTAATTACGTGCCAGCAGCCGCGGTAACACGTAAGGTGCTAGCGTTGTTCGGAATTATTGGGCGTAAAGGGCATGTAGGCGGTAAGGCAAGTCAGGCGTGAAATCCCGGGGCTCCACCCCGGAACTGCGCTTGAA
+
88CCCD5=:0)===8;==;;<;;;EFGGGGGGGGGFGGGECGGGGGGGGGGGE@@FGGGGGGGGGGGCFGGGGFGFFFFGGCCFDGGGGGGGGGGFGGGCG7FFGFGFFGGFFFCFGGGGGGGGEGGGGGGGGGGCFGGGGGGGGGGGGGGG?CFGGGGGGFGEEGDGGGGGFGGGGGGGGFF4CG>CC=7EGFGGFGG5D*+0CF=FFFD*7B>FD9CDF69:CF9CBFD)4(648?<F::<8-602C9?FF<<?:32.)7:1:>0476C7>0>E>07((91<81,34(-)33((7:02)
@M02996:162:000000000-B87FG:1:1101:5214:8465 1:N:0:ACTGAGCG+CTCTCTAT
CCTACGGGTGGCAGCAGTGGGGGATATTGCACAATGGAGGAAACTCTGATGCAGCAACGCCGCGTGAAGGAAGAAGGCCTTCGGGTTGTAAACTTCTGTCCTTGGTGACGATAATGACGGTAGCCAAGGAGGAAGCCACGGCTAACTACGTGCCAGCAGCCGCGGTAATACGTAGGTGGCAAGCGTTGTCCGGAATTACTGGGTGTAAAGGGTGCGTAGGCGGCTCGTCAAGTCAGAGGTGAAATACCGGGGCTTAACCGTGGAGCTGCATTTGAAACTTCTGGGCTTGAGGGAAGGCGAG
+
88AC=AD=81)=======;;;868BFGGGAFFCEFGFD@FEGGD@EEFEG<FECF<FGGGFGEGFGGCFGDGGGGGC88FFGGGGBFGGGGG9,CFG9CFAE9AFFFA<FGGGGGGFGGGGFFGCFBD7F8FEFGGGFGGGGEFGGGFGGFGGGFGGGGFGCEGDEGECGGGGC@E>CFGGFFFGCGDGGGGGFGC;FGFGFGAE);FA=GGF35CDFGD?GE)2.*9(876><)9)))24C2@)*9)*(,3;9<BD?7((73,(47(<?:<444<9244)*)-,,3.4()((((4)(((-
@M02996:162:000000000-B87FG:1:1101:25388:8477 1:N:0:ACTGAGCG+CTCTCTAT
CCTACGGGTGGCAGCAGTGAGGAATATTGGTCAATGGGCGCAAGCCTGAACCAGCCAAGTAGCGTGAAGGATGACTGCCCTATGGGTTGTAAACTTCTTTTCTGCGTGATTAAAGAGCCTACGTGTAGGTAGTTGCAGTTAGCGCAGGAATAAGGACCGGCTAATTCCGTGCCAGCAGCCGCGGTAATACGGAAGGTCCTGGTGTTATCCGGATTTATTGGGTTTAAAGGGAGCGTAGGCTGTATGTCAAGCGTGTTGTGAAATGCGCGGGCTCAACCCGCGGATTGCAGCGCGAACTGGG
+
8ACCCED=81)========;;;;CFGGGGGGGGGGGGGGGGGGGGGGGGGGGGGFGGGGGGGGGGGGGGGGGGGGGGGGGGGGGGGGGGGGGGGGGGGGGGGGGGGGGGCGGFGGGGGGGGGGGGGGGGGGGGGGGGGGGGGGGGGGGGGGGGGGGGGGGGGGGGGGGGGGGGGGGGGGGGGFFGGGGGGGGGBGGFGGFGGGFGG=8CFGGDA>FFFGGFGGGGFFFFFGFFF>FFFFG>FBF<FFFG<BFFFF?FGGFFFBBBFFFE>G>9:FGFF?>>FFF9:BFF?4>BF;971<:,
@M02996:162:000000000-B87FG:1:1101:25377:8490 1:N:0:ACTGAGCG+CTCTCTAT
CCTACGGGTGGCAGCAGTGAGGAATATTGGTCAATGGGCGCAAGCCTGAACCAGCCAAGTAGCGTGAAGGATGACTGCCCTATGGGTTGTAAACTTCTTTTCTGCGTGATTAAAGAGCCTACGTGTAGGTAGTTGCAGTTAGCGCAGGAATAAGGACCGGCTAATTCCGTGCCAGCAGCCGCGGTAATACGGAAGGTCCTGGTGTTATCCGGATTTATTGGGTTTAAAGGGAGCGTAGGCTGTATGTCAAGCGTGTTGGGCAATGCGCGTGCTCAACCCGCGGATTGCAGTGCGAACTGG
+
88CCC>9)11)=====,=;;;;;;EFGGFGGGGGGGGGGGGGGGGGGGGGGGGFFGFGGGGGGGGGEGGGGGGGGGGGGGGFGGGA<FFGGGGGGGGGGGGGGDGC:@ECF<5E,BAFGGGGGFFGGGFGGGEAFGGGGGGFFFFCECEGFF=F?EGFDGGG8DGGFGEFFGGA:@EGGGEG*9E57FGG>88?E>6:;AF<,)/:+:BACG<A;>+.C+=:C9C;+:;69537(.(387>*4*)0=<C2)9(-8285*-.>?7<(,1)(/(25*<.:F(4.,((42-).)()((,034(
@M02996:162:000000000-B87FG:1:1101:25395:8495 1:N:0:ACTGAGCG+CTCTCTAT
CCTACGGGTGGCAGCAGTGAGGAATATTGGTCAATGGGCGCAAGCCTGAACCAGCCAAGTAGCGTGAAGGATGACTGCCCTATGGGTTGTAAACTTCTTTTCTGCGTGATTAAAGAGCCTACGTGTAGGTAGTTGCAGTTAGCGCAGGAATAAGGACCGGCTAATTCCGTGCCAGCAGCCGCGGTAATACGGAAGGTCCTGGTGTTATCCGGATTTATTGGGTTTAAAGGGAGCGTAGGCTGTATGTCAAGCGTGTTGTGAAATGCTCGGGCTCACCCCGAGGATTGCAGCGCGAACTGG
+
8ACCCE55:1)=======;;;;;CFFGGGGGGGGGGGGGGGGFGGGGGGFGGFFGGGGGGGGGGGGGGGGGGGGGGGGGGGGGGGGGCFGGGFGGGGGGGGGGFGGDEEGGGGGDFGGGGGGGAEFEFFFFG,E>E9F,A;EGEGG+>EB?9EGGGGGDGGGE89EFFFF+6@CFGGGGFGGFFGDGGDGG>EDCGFFCF7DCAEGFAFFCE7?B6F<@CFGECEFGG3=<F?@@>;;FG:F??A@F<D>?*43:?0*2(.9454)))04113:F+<699()-4?<1)64512(19>(4.
@M02996:162:000000000-B87FG:1:1101:7631:8501 1:N:0:ACTGAGCG+CTCTCTAT
CCTACGGGTGGCAGCAGTGAGGAATATTGGTCAATGGGCGAGAGCCTGAACCAGCCATGTCGCGTGGAGGAATAAGGATCTATGGTTCGTAAACTCCTTTTGCGGGGGGATAAAGTGCGGGACGCGTCCCGTATTGCAGGTCCCCCGCGAATAAGCATCGGCTAACTCCGTGCCAGCAGCCGCGGTAATACGGAGGATGCGAGCGTTATCCGGATTTATTGGGTTTAAAGGGTGCGTAGGCGGCTCCTTAAGTCGGCGGGGAAATTTCCGGGCTCAACCCGGTCTCTGGCGTGACAAAGGG
+
ACCCCBF>>0)=,======6;;;CFFGGGGCEFGGGGGGG+@FFGGGGGCGGGGG@F<FCFFGGFG@FGGGGGGGGG9,6EEFGDGGAFEGG<,E,,:F@F<?:FGGG:46,:F,77FGGCGG:<:41<FB/:080AF+C80+22::81:*1*++30008875103+00/*:*;+<8CCG:7:5=DCDG:FGGEGG)7*.C9E;CG3>;6>E))./997:6CFD=>3*:7CBB((73(</))-0(0<8C))=)),(,*)(()-(<<A4=:51(-.<9:((-0((()62).1<0(()*(,.8
@M02996:162:000000000-B87FG:1:1101:12087:8505 1:N:0:ACTGAGCG+CTCTCTAT
CCTACGGGGGGCAGCAGTGAGGAATATTGGTCAATGGACGGAAGTCTGAACCAGCCATGCCGCGTGAAGGAAGAATGCCCTATGGGTTGTAAACTTCTTTTGCCGCAGAGTAATAAGTGGGATGCGTCCCATGATGAGAGTATGCGGCGAATAAGCATCGGCTAACTCCGTGCCAGCAGCCGCGGTAATACGGAGGATGCAAGCGTTATCCGGATTTATTGGGTTTAAAGGGTGCGTAGGCGGACTGTTAAGTCAGCGGTGAAATACCACGGCTCAACCGTGGGGCTGCCGTTGATACTGG
+
8ACCCA==)0)8888::<:::::CFGGGGGGGGGGGGGGGGGGGGGGGGGFGGFFGGGGGGGGGFFCFFGGGGGGGGGGGGGGGGGGGGGGGGGGGGGGGGGGGGGGGEGGFFGGGGGGGG>FGGGGGGGGGGGGFGFGGGGGFGGGGGGDGGGGGFGGGEGGGGGGGGGGGGGGGGGGGGGFFGGGGGGGGGFGGFGGFGGGFGGFFFFGGGFFGGFGGFGGGEE6CBFG@B?FEFFFD<94)4>FDFFFFFF<9?ED:9F?BFFF:409>94@E*4B7(0,41<;:?.--::(-1--::
@M02996:162:000000000-B87FG:1:1101:12104:8510 1:N:0:ACTGAGCG+CTCTCTAT
CCTACGGGGGGCAGCAGTGAGGAATATTGGTCAATGGACGGAAGTCTGAACCAGCCATGCCGCGTGAAGGAAGAATGCCCTATGGGTTGTAAACTTCTTTTGCCGCAGAGTAATAAGTGGGATGCGTCCCATGATGAGAGTATGCGGCGAATAAGCATCGGCTAACTCCGTGCCAGCAGCCGCGGTAATACGGAGGATGCAAGCGTTATCCGGATTTATTGGGTTTAAAGGGTGCGTAGGCGGCCTGTTAAGTCAGCGGTGAAATACCACGGCTCAACCGTGGGGCTGCCGTTGATACTGG
+
88CCCA=))0)8888::<::::::EFGGGGGGGGGGGGGGGGFGGGGGGGGGGGGGGGGGGGGGFGGGGGGGGGGGGGGGGFGGGGGGGGGGGGGGGGGGGGGGGGEG7DCFGGGGGG@GCCGGGGEGGGGGGFGFGCGFGGG9FCGGGGGGFGGGGGGGGGGGGGGGGGGFGGGGGGGGGGFFGGGGGGGGG>EGBGGFFGCFGGFDFFGGGFFGG9FGFGGGG@GFAFGBFFFDF6>9599)45)6DBFFAB>ADEG?0FBBBBA74.99BB>9F<?;()4468B:::9?FF1<8-:<8
@M02996:162:000000000-B87FG:1:1101:16608:8523 1:N:0:ACTGAGCG+CTCTCTAT
CCTACGGGTGGCAGCAGTGGGGAATATTGGGCAATGGGCGCAAGCCTGACCCAGCAACGCCGCGTGAAGGAAGAAGGCTTTCGGGTTGTAAACTTCTTTTGTAAGGGACGAGAAGAAGACGGTACCTTATGCATAAGCCACGGCTAACTACGTGCCAGCAGCCTCGGTAATACGTAGGTGGCAAGCGTTGTCCGGATTTACTGGGTGTAAAGGGCGTGTAGCCGGGTCGGCAAGTCAGATGTGAAATCCATGGGCTTAACTCATGAACTGCATTTAAAACTGTTTCTCTTGAGTATCGGAG
+
88AC@D8801);;=8===;;;888CFGGGGGGGGGGGCGGGGGGGGGGGGGGGFGFFFGGGGGGFG7CFGDGCFGGFGCEEF,FGGGDGGFGGGGGGGGGGGFGG8FEGG@CE@FFD8<B:+8A:FDDAFG,@A,CBGGGGDEFEECGGDGEEDCDECFFGFB,@8:@,1?,D5D98?FCG4/9FGGDG=CFCBEEECC6CFFA=>)86C+<C35<D;D5*+<755:59B750(.=9>4*)2./61=6FB2*8(,42<:)-*))6))698F269@+94)5:@B:))6)56)).6).7(31(
@M02996:162:000000000-B87FG:1:1101:2938:8534 1:N:0:ACTGAGCG+CTCTCTAT
CCTACGGGAGGCAGCAGCTAAGAATATTCCGCAATGGACGAAAGTCTGACGGAGCGACGCCGCGTGGATGATGAAGGTCGGAAGATTGTAAAATCCTTTTATGACTGAGGAATAAGCAGTGTGAGAGAAACGCATTGTGGTGACTGTAGGTCATGAATAAGCAACGGCTAATTACGTGCCAGCAGCCGCGGTAACACGTAAGTTGCGAGCGTTGTTCGGAATTATTGGGCGTAAAGGGCATGTAGGCGGTTTTGCAAGCTTGGTGTGAAATCTCGGAGCTCAACTCCGAAATTGCGTTGAG
+
8ACCCDFB>8)===8==;=;<;;CFGGGGGGGGGGGGGGGGGGGGGGGGGGGGFEFFGGGGGGGFFGGGGGGGGGGGGGGGGGGGGGGGGGGGGGGGGGGGGGGGGGGGDGGGGECGGGGGGGGGGGGGGGGGGGGGFGGGCFGGGGGGGGGGGGGGGGGGGFCFGEGGGGGGGGGGGGGGGFF6DGGGGGGGFGFFGGFGGGFGGFFFFGGGFFGGDGGFFGGG?GG:FGFF:BFABE54><@6BFFG29B?FFA<GGFA5:<B<?F=60646@F39(,4?2())439?3:>9)4>19:2
@M02996:162:000000000-B87FG:1:1101:16616:8540 1:N:0:ACTGACCG+CTCTCTAT
CCTACGGGTGGCTGCAGTGGGGAATATTGGTCAATGGGCGCAAGCCTGACCCAGCAACGCCGCGTGCAGGAATAAGGCTTTCGGGTTTTTAACTTCTTTTTTCAGGGACGTGAAGAAGACGATACCTTCTTTATAACCCCCAGCTAACTACTTGCCATCGGCCGCGTTCGTACGTGCGTGGCAAGCGATGTCCGGGTTTCCTGCGTGTAAAGGGCTTGTAGCCGTTTCGGCGTGCCTAGTGTGCATTCCAAGTCCTTAGCTCATTGTCTGCGTTTAAACTTGTCACTCTTATGTATCCGGG
+
8ACCCA5=)1)=,=8===;6;88BFFGGGG@FGGGGGGGGC+FGGGGGGFGGGGG8F<F7FGGGGG,CFGGG8E,CEG,,A,4@E4F+B+AF<5C@,CFG<@<,,BF4+644EEC,,A,6?+++>=C,,,,,7F,,,6,+3++88,,@CF8,,7,,@3=+@?34341***>4:*,,*///*))*3/**;*23+)2*2:711;F)=D)0)**3:).*94>*=++)/.+*,)))--()-)0:)26/.1*5C9)9--.6<+*))93-5)).*.7(,-)*1)3)69<))).).-).-)647--(3
@M02996:162:000000000-B87FG:1:1101:13336:8553 1:N:0:ACTGAGCG+CTCTCTAT
CCTACGGGGGGCTGCAGTGGGGAATATTGGGCAATGGGCGCAAGCCTGACCCAGCAATGCCGCGTGAAGGAAGAAGGCTTTCGGGTTGTAAACTTCTTTTAAGTGGGACGATAATGACGGTACCACTTGAATAAGCTCCGGCTAACTACGTGCCAGCAGCCGCGGTAATACGTAGGGAGCAAGCGTTATCCGGATTTACTGGGTGTAAAGGGCGTGTAGGCGGGACATCAAGTCAGATGTGAAAGCACGAAGCTCAACTTCGTGTCTGCATTTGAAACTGATGTTCTTGAGTGTTGGAGAG
+
88CCCE8>51)8888::::::88BFGGGGGGGGGGGGGGGGGGGGGGGGGGGGFGGGGGGGGGGGGGGGGFGGGGGGGGGGGGGGGGGGGGGGGGGGGGGGFCFGGGGGDGGGGGFGGGGGGGGFGGFFGGGGCCGGGGGDEGGGGGGGGGGGGGGGGGGGGGEGEEGGGGGGGGCCCEEGGFFGGGGGGGGGEGGFGGFGGGFGGFFFFGCDBE<DBGFFGGGGD=DDFG@BFFBAABFA>:96???DFFFF>?3?GGFFF?BFFFA44C4><FEFA<<BF<<4AFFF<:AFFFF@??8:
@M02996:162:000000000-B87FG:1:1101:7856:8571 1:N:0:ACTGAGCG+CTCTCTAT
CCTACGGGTGGCAGCAGTGGGGAATATTACACAATGGGCGCAAGCCTGATGTAGCAACGCCGCGTGAGCGAAGAAGGTCCTCGGATCGTAAAGCTCTGTCCTTGGGGACGAAGGAAGTGACGGTACCCAAGGAGGAAGCCCCGGCTAACTACGTGCCAGCAGCCGCGGTAATACGTAGGGGGCGAGCGTTATCCGGAATTATTGGGCGTAAAGAGTACGTAGGTGGTTTTGTAAGCGAGAGGTGAAAGCCCGGGGCTTAACTCCGGCGAGCCTTTTGAACTGCAAGACTTGAGTGCAGGAG
+
8BCCCEDA>))========;;88BFGGGGGGGGGGGGGGGGGGGGGGGGGGGGGGGGGGGGGGGGGGGGGGGGGGGFGFGGGGGGGGGGGGGGGGGGGGGGGGGGGGGGGGGGGGFGGGGGGGGGGGGGGGGGGGGGGGGGGGGGGGGGGGGGGGGGGGGGGGGGGGGGGEGGGGGGGGGGGFFGGGGGGGGGFGGEGGFGCGFGGFFFFGGGBFGGAGFFGGGGFEGFFFFFB<?>?BC>C>FF=@<C<BB>BFFFGGFFFBFF;>6>299BFFCFFBFFFBFFFB?BFAADB<A*6.(-
@M02996:162:000000000-B87FG:1:1101:9844:8577 1:N:0:ACTGAGCG+CTCTCTAT
CCTACGGGTGGCAGCAGTGGGGAATATTGGACAATGGGGGAAACCCTGATCCAGCGACGCCGCGTGAGTGAAGAAGTATTTCGGTATGTAAAGCTCTATCAGCAAGGAAGAAAATGACGGTACTTGACTAAGAAGCTCCGGCTAAATACGTGCCAGCAGCCGCGGTAATACGTATGGAGCAAGCGTTATCCGGATTTACTGGGTGTAAAGGGAGCGTAGACGGCAAAGCAAGTCTGAAGTGAAATCCCGGGGCTCAACCCCGGAACTGCTTTGGAAACTGTTTAGCTAGAGTGCAGGAGAG
+
8ACCCDA5:0)======<=;;88BFFGGGGGGGGGGGGGGGGGGGGGGGGGGGFGGGGGGGGGGCFFFGGCGGGFGFFGGGGGGGGGGGGGGGGGGGFEGGGGGGGGFGGGGFGGGFGGGGDGGFFDGGGFF8>EGGGGGEGGDFGGCGGGGGGFGGGGFFDGEEGDEGGGGGFGFDFCFFCFAGDGDD@CGGFGCA7DFGGGFGGF6AFGGF3ACDFGGFGGGD37DBFGF:<>?<AFF2::9696893(79>FF?FGFFB;6677??AFA7,9378446FAFBA9:?>4442-)033,4
@M02996:162:000000000-B87FG:1:1101:9861:8584 1:N:0:ACTGAGCG+CTCTCTAT
CCTACGGGTGGCAGCAGTGGGGAATATTGGACAATGGGGGAAACCCTGATCCAGCGACGCCGCGTGAGTGAAGAAGTATTTCGGTATGTAAAGCTCTATCAGCAAGGAAGAAAATGACGGTACTTGACTAAGAAGCTCCGGCTAAATACGTGCCAGCAGCCGCGGTAATACGTATGGAGCAAGCGTTATCCGGATTTACTGGGTGTAAAGGGAGCGTAGACGGCAAAGCAAGTCTGAAGTGAAATCCCGGGGCTCAACCCCGGAACTGCTTTGGAAACTGTTTAGCTAGAGTGCAGGGGAG
+
8ACCC>=580)====;==;;;88BFFGGGGDGGGGGGGGGDGGGGGGGGGFGGEEEFGGGGGGGGGGGGGGGGFGGGGGGGGGGGCGGGGGGGFGGGFFFGFGGGGGCFC@FE?FFCGCCGCGGG?EGGDGEA;DFGGGG7EGCG9EFGGGFGGFCF,AFFDG>FE7CFGGGGGGG>EFG*?FFGGGGGGGDE>GGFDGFGGGFGGFF6F7=DEECGFGGFGGGGBFGF?6@BFA*<-=C?7)@:9??9(9DFFFFFGGFFD90(4:29>FDA(9A=<AFFFF<>BBB<?>BA<64)(,(-
@M02996:162:000000000-B87FG:1:1101:19144:8599 1:N:0:ACTGAGCG+CTCTCTAT
CCTACGGGGGGCTGCAGTGAGGAATATTGGTCAATGGCCGGAAGGCTGAACCAGCCATGCCGCGTGAAGGATTAAGGTCCTATGGATTGTAAACTTCTTTTATACGGGAGCAATAAGGTCTACGTGTAGACTGATGAGAGTACCGTACGAATAAGCATCGGCTAACTCCGTGCCAGCAGCCGCGGTAATACGGAGGATGCAAGCGTTATCCGGATTTATTGGGTTTAAAGGGTGCGTAGGCGGTCTGACAAGTCAGCGGTGAAATGTCCACGCTCAACGTGGAAAGTGCCGTTGAAACTG
+
88BCCB==8=)8888::::::::CFFGGGGGGGGGGGGGGGGGGEGGGGGGGGGGGGGGGGGGGGGGGGGGGGGGGGGGGGGGGGFGGGGGGGGGGGGGGGGGGGGGGGGGGFGGGGGGGGGGCGFFFGDFGGGGDGFGGFFGGGGGGGGGGGGGGGGFGGDGGFGGGGGGFDG@EGGGGGGFFGGGGGGGGGBGGDFFFGGGFGGFFFFGGG>EGGFGGFGGGGEGGAFGBF??>BFFD477>9755CBFFAAABFCG?B>7AFBAFFAD:;?ECFFB?0@FBFF4<AA;B?B1>FAB2
@M02996:162:000000000-B87FG:1:1101:27121:8599 1:N:0:ACTGAGCG+CTCTCTAT
CCTACGGGCGGCTGCAGTGAGGAATATTGGTCAATGGACGGAAGTCTGAACCAGCCATGCCGCGTGAAGGAAGACGGCCCTATGGGTTGTAAACTTCTTTTGCTTTAGGGTAATAAGCCCCATGCGTGGGGTGATGAAAGTATAAGGCGAATAAGTATCGGCTAACTCCGTGCCAGCAGCCGCGGTAATACGGAGGATACGAGCGTTATCCGGATTTATTGGGTTTAAAGGGTGCGTAGGCGGATGAGTAAGTCAGTGGTGAAATATCCTAGCTCAACTAGGAGGCTGCCATTGATA
+
8ACCC>:=5018888;;;;;;;;CFFGGGGGGGGGGGGGGGGGGGGGGGGGGGFFGGGGGGGGGGGGGGGFFGGFFFEEGGGGGGGGGGGGGGGGGGGGGGGFGGGGGGGGGGGGGGFFFGGGGGGGCGGGGGFGGGGGGGGGGGGGGGGGGGGGGGGGGGGGEGGGGGGGGGGFGGGGGGGBDGGDGGGGGGFGGFGFFGGGBEDFFFFGGGEDGGF*CFGGCE<EFAFGFF:?31(7*.99<;@FD:<AF<A>DAGF<???FFFAA=6:<BAFG=B<(5<80418:4:8A<<46@
@M02996:162:000000000-B87FG:1:1101:19158:8611 1:N:0:ACTGAGCG+CTCTCTAT
CCTACGGGGGGCTGCAGTGAGGAATATTGGTCAATGGCCGGAAGGCTGAACCAGCCATGCCGCGTGAAGGATTAAGGTCCTATGGCTTGTAAACTTCTTTTATACGGGAGCAATCAGGTCTACGTGTAGACTGATGAGAGTACCGTACGAATAAGCATCGGCTAACTCCGTGCCAGCAGCCGCGGTAATACGGAGGATTCAAGCGTTATCCTGATTTATTGGGTTTAAAGGTTGCGTAGGCGTTCTGACAATTCAGCGTTGAAATTTCCACGCTCAACGTGGAAAGTGCCGTTTACACTG
+
8AACCD)88808888:::::::CFGGGGGGGGGGFFGGGCGGEEFGGGGGGGGGGGFFFFGGGGF7@FBFDBFFGGFGGGGGGGF,DFGGCFFGGGGGGGG9FFFB7CF7@FD@<F<FFGCFFCF:D<CC?FC,@2C8EACCGG7C5CCEGFE<CCFGFCEDFE,AEGGC;*9E7CEFC7=CE3ED37:+>85)/:56C7D7+/;D>EFFG7:*90?):D4CFGGEGFFFF44(.)487951(.4542:))*).6><5*3(06))6449)*(,(789:(4<)32)(6:<<(--(()1454
@M02996:162:000000000-B87FG:1:1101:27121:8619 1:N:0:ACTGAGCG+CTCTCTAT
CCTACGGGCGGCTGCAGTGAGGAATATTGGTCAATGGACGGAAGTCTGAACCAGCCATGCCGCGTGAAGGAAGACGGCCCTATGGGTTGTAAACTTCTTTTGCTTTAGGGTAATAAGCCCCATGCGTGGGGTGATGAAAGTATAAGGCGAATAAGTATCGGCTAACTCCGTGCCAGCAGCCGCGGTAATACGGAGGATACGAGCGTTATCCGGATTTATTGGGTTTAAAGGGTGCGTAGGCGGATGAGTAAGTCAGTGGTGAAATATCCTAGCTCAACTAGGAGGCTGCCATTGATACTG
+
8ACCCB::01)8888;;;;;;;;;CFGGGGGGGGGGGGGGGGGGGGGGGGGGGFFGGGGGGGGGGGGGGGGGGGGGGGGGGGGGGFGGGGGGGGGGGGGGGGGGGGFGGGFGFGGGFGGGGDGGGGGGGGGGGGGGDFFGEFGFFFFGGGGGGGGGGGGGGGG8FEGGGGGGGGGGGGGGGGEDGGGGGGGGDEGGFGGFGGD>CGBDF=FGGDBGGFGGFGGGG>FGBFGD?F6:(48>>9>77>F:F2A4<<<<2<DB<F39AFF>BACA?<FFF:423@)(4:64-..:A<2)9>>9
@M02996:162:000000000-B87FG:1:1101:6795:8645 1:N:0:ACTGAGCG+CTCTCTAT
CCTACGGGAGGCAGCAGTGAGGAATATTGGTCAATGGACGGAAGTCTGAACCAGCCATGCCGCGTGTGGGAAGAATGCTTTCTGTGTGTTAACCTTCTTTTGCCGCGGAGAAATCATTATGTTGCGTCCCATGAATATAGTTCGCGGCGAATAAGCATCGGCTAACTCCGCGCCAGCAGCCGCGGTAATAGGGGGGATACCAGTGTTCTGCAGAATTATGCGGTTTGAAGGCGGCGTAGGCGAACCATGAAGTCAGTGGTGAAATAGGACGCGTCCACCGTCGTGCTGCCTGGGCTG
+
8ACCCDFA>:)====;==6,;;;CFFGGF-,CFGGGG<CF+BFC6EFGG,-CFDFCF6FGG@FGFG,,BFGGGFG9,6,,C,9C,<F,:,AF9FC9=,C555,,@++4@++A45,,4,59,,,A4+@+>+4EFG,33@E,8,,8+8++@CE**@,;,,;**3*1,>,,24*4/=EGG,CC/:))32757C+?F)*C)1*/**+*3CF*/*2+2*)0:)0**2:<*)**)*2),.3>,(8D)C(0,)).*)6656).-0*),*,.))))*./-((0:)47((.(,--,6),.)((..)
@M02996:162:000000000-B87FG:1:1101:7835:8662 1:N:0:ACTGAGCG+CTCTCTAT
CCTACGGGCGGCAGCAGTGAGGAATATTGGTCAATGGGGGGAACCCTGAACCAGCCATGCCGCGTGAGGGATGAAGGCCCTACGGGTCGCAGACCTCTTTTGCCGGGGGATAACGCGCCCCACGCGTGGGGCGGTGAAGGTACCCGGAGAATAAGCATCGGCTAACTCCGTGCCAGCAGCCGCGGTAATACGGAGGATGCGAGCGTTATCCGGATTTCTTGGTTTTAAAGGTTGCGCAGGCGGGGCGCTAAGTCAGCGGGGAAAGGCGACGGCTCAACCGGAGCAGTGCCGTTGATACTGG
+
8ACCCBF980)8888;;<;;;;;CFFGGGGGGGGGGGGGGGGGGGGGGGGGGGGGGGGGGGGGGGGGGGGGGGGGGGGGGGGGGGGGGGGGEGGGGGGGGGGGGGDGGGGGGGGGGGGGGGGGGGGGCCEGGGGGGGGGGGGGGGGGGGGGGG+3CC96C>);8+8CFF/;5>8++1:*:5<>B*195C7*@EBE*8C<FG3E.:C.).=:CD5>D=)2:FG+1:7FC2=G9)32024>)(99<45)-144F4:)6)2>(-81(.3:>@6D69,7C*48>;)(,((63696102,:95<D:
@M02996:162:000000000-B87FG:1:1101:6795:8664 1:N:0:ACTGAGCG+CTCTCTAT
CCTACGGGAGGCAGCAGTGAGGAATATTGGTCAATGGACGGAAGTCTGAACCAGCCATGCCGCGTGAGGGAAGAATGCCCTATGGGTTGTAACCTTCTTTTGCCGCGGATTAATAAGTGGTTTGCGTCCCATGATGATAGTATGCGGCGAATAAGCATCGGCTAACTCCGTGCCAGCAGCCGCGGTACTACGGAGGATGCAGTCGTTATCCGGATCTATTGGGTTTAAAGGGTGCGTAGGCGGACTGTTAAGTCAGCGGTGAACTACCACGGCTCAACCGTCGGGCTGCCGTTGCTACTGG
+
8ACCCAD>=))===8===6,;;;;EFGGG-;FFGGGG96F6CF@;FGGGA6DFGG@F@FFGCGFFG,,CFGGGGG,,,,,B,9E=FG7+7CF,EA<=5F@5,55@4+7>++C,,,,,95,5+,@=+@7=+>FEGA,6,C<63=F9++8BEGC+@,@;=C6*93*7@2574>99EGGG,=F6D;6:CG31CDGG)/?);*;*+2/CGF57675)..);):2*<*1*)+*)*:5,-,>:1>G)94),)).*)5FFF<>:5)--.5)6-50).1-(,56*4,74)((-91:(42-(-(60.5))
@M02996:162:000000000-B87FG:1:1101:8110:8675 1:N:0:ACTGAGCG+CTCTCTAT
CCTACGGGAGGCAGCAGTGAGGAATATTGGTCAATGGGCGAGAGCCTGAACCAGCCAAGTAGCGTGAAGGATGACGGCCCTATGGGTTGTAAACTTCTTTTTCCGGGGGATAAAGTGACCCACGTGTGGGTTATTTCAGGTACCCGGTGAATAAGGACCGGCTAATTCCGTGCCAGCAGCCGCGGTAATACGGAAGGTCCGAGCGTTATCCGGATCTATTGGGTTTAAAGGGAGCGTCGGAGGTACAGTAAGTCAGTCGTCAAATCGCGGAGCTCACCTCCGTCCCGCGGTTGACACTGCG
+
8ACCCBDF)1)=======;;;;;CFGGGG<CFGGGGGGCFG+C6FGGGG@CFGGG@F<FC@FFGGGE@FGGGGGFG@@6+B,CFCFG7>?FF<FEBBFGA?F=F:FGEB+4A<,4A,7<CF<FGF<>3FDGG+C@,8693C7,>768CGGGDCG,<:@C:8@B8<9:;<>4*/>EGG6CFDD)64CD5DG7FGE:EA<D;))*.39B)<*7/).0):.0?6C5*:)+2)/:5206E((85(>>.,**.:).=AF<A):1(()(.))4(7()(22?9/4)((),(,((4---47?).)5))(
@M02996:162:000000000-B87FG:1:1101:7823:8676 1:N:0:ACTGAGCG+CTCTCTAT
CCTACGGGCGGCAGCAGTGAGGAATATTGGTCAATGGGGGGAACCCTGAACCAGCCATGCCGCGTGAGGGATGAAGGCCCTACGGGTCGCAGACCTCTTTTGCCGGGGGATAACGCGCCCCACGCGTGGGGCGGTGAAGGTACCCGGAGAATAAGCATCGGCTAACTCCGTGCCAGCAGCCGCGGTAATACGGAGGATGCGAGCGTTATCCGGATTTATTGGGTTTAAGGGGTGCGCAGGCGGGGCCCTAAGTCAGCGGGGAAAGCGGAGGGCTCAACAGGACCAGGGCCGTGACAATGGG
+
ACCCCFA85:)8888;;<;;;;;CFFGGGGGGGGGGGGEGEEGFGGGGGGGGGGGGGGGGGGGGGGGGGGGFGGGGGGCGGGFGGDG7FDFCEFCGGGGGGGFGEGGGG=FGGGGDFGEGCEE>EGG>E5:CEEEGGGGGGGGGGGE8?EFGGCFGC+*;?7CG+<?FD58CGGCCCECC=5<>*9D<7:7CC>G=BC*097*)/9.<7@FGC5BC=AFC@G=DGFGG)6D)-,45((85,99.3))(14().--)):)(-8:(1((,)(7((()3/4).,.,(((2(8196(((-*)),(
@M02996:162:000000000-B87FG:1:1101:9071:8710 1:N:0:ACTGAGCG+CTCTCTAT
CCTACGGGTGGCTGCAGTCGAGGATCATTTGCAATGGGCGAAAGCCTGACAATGCGACGCTGCGTGGAGGATGAAGGCCTTCGGGTTGTAAACTCCTGTCATAAGGGAAAAGGCGAGGGTACCCAACACGTACCCGAGTTGATTGTACTTTAAGAGGAATTGGCGGCTAACTCTGTGCCAGCAGCCGCGGTAATACAGAGGCCAAGAGCGTTGTTCGGATTTACTGGGCGTAAAGGGCGCGTAGGTGGCCAAGTGTGTCGGATGTGAAATCTCCGGGCTCAACCCGGAAAGTGCGTCCGAA
+
8ACCCEA=:))========8888@EFCFGGGGGGGGGGGGGGGGGGGGGGFFFFFGGGGGGGGGGGGGGGGFGGGGGGGGGGGGGGGGGGGGGGGGGGFGFGAEFFGGGGGGCFGGEGGG<FGGGFEFGEG8DGGG@CGGGGGGFGGGGGG;DFFFGCGGFGFGGGEGGFGGGG7CCGFGGFFFGGGGGGG8CCEGFC:6DGGFCF;AFEDGGFFGGFDGFGGGGFGGFBDFF::68<EG(1478FF:GF>>?ABFFGG?>>?BFA26=>GAADFGFFFFDFFFF;BB>6:<9:;BEFF91
@M02996:162:000000000-B87FG:1:1101:13490:8719 1:N:0:ACTGAGCG+CTCTCTAT
CCTACGGGTGGCAGCAGTGGGGAATATTGGGCAATGGGCGCAAGCCTGACCCAGCAACGCCGCGTGAAGGAAGAAGGCTTTCGGGTTGTAAACTTCTTTTATGAGGGACGAAGGACGTGACGGTACCTCATGAATAAGCCACGGCTAACTACGTGCCAGCAGCCGCGGTAATACGTAGGTGGCAAGCGTTGTCCGGATTTACTGGGTGTAAAGGGCGCGTAGGCGGGATGGCAAGTCAGATGTGAAATCTCCGGGCTTAACTCGGAAACTGCATTTGAAACTGTCATTCTTGAGTATCGGG
+
8ACCCE>580)========;;88BEGGGGGGGGGGGGGGGGGGGGGGGGGGGGFGGGGGGGGGGGGGGGGGGGGGGGGGGGGGGGGGDGGGGGGGGGGGGFGEFGFGGGGCECFFGGGDGGFGGFGGFGFGAFEGFGFGG,DCCFEEGGGGGGGGGGGGGGGGGGGDDGGGGGGGGGFG?FGFFFGGGGD3=>FGGFGGFGGGFF4;:AF:FGF:CC9GGEGGGGFE<>>FF??B?AFFG>:)9<=4:C9>F069>>GG9AF<?6>3;@ADFFFFCFFA4<*94<<ADFA<B4:BBFFF>(
@M02996:162:000000000-B87FG:1:1101:20860:8721 1:N:0:ACTGAGCG+CTCTCTAT
CCTACGGGCGGCTGCAGTGGGGAATATTGGACAATGGGGGAAACCCTGATCCAGCGACGCCGCGTGAGTGAAGAAGTATTTCGGTATGTAAAGCTCTATCAGCAGGGAAGATAATGACGGTACCTGACTAATAAGCCCCGGCTAACTACGTGCCAGCAGCCGCGGCAATACGTAGGGGGCAAGCGTTATCCGGATTTACTGGGTGTAAAGGGAGCGTAGACGGCATGGCAAGTCTGATGTGAAAACCCGGGGCTCAACCCCGGGACTGCATTGGAAACTGTCAGGCTAGAGTGCAGGAGGG
+
8ABCCD:551)8888;;;;;;88FGGGGGGGGGGGGGGGGGGGGGGGGGGGGGGGGGGGGGGGGCFGGGGGGGGGGGGGGGGGGGGGGGGGGGGGGGGGGGGGGGGGGFGGGGGGGGGGDFGGGGDFGGGFGGFFGGGGGCEGEGFGDGGGDGGGGGFGGGGGGGGEGFCGFGGFEEGGGG3=FGGGGGGGGG>EGFGGFGGD@EDFB?FFG5:DDGFGG@GGD5<EDBFG@>DBFB<B7)269>FFFG>;BFFFF?GGFFF>B16:BF>C2<2?<?<44<FFF<FFFF>?F5-65@::8>
@M02996:162:000000000-B87FG:1:1101:15574:8724 1:N:0:ACTGAGCG+CTCTCTAT
CCTACGTGAGGCAGCAGTGAGGAATATTGGTCAATGGGCGAGAGTCTGAACCAGCCAAGTAGCGTGAAGGATGACGGCCCTATGGGTTGTAAACTTCTTTTTCCGGGGGATAAAGTGACCCACGTGTGGGTTATTGCAGGTACCCGGTGAATAAGGACCGGCTAATTCCGTGCCAGCAGCCGCGGTAATACGGAAGGTCCGAGCGTTATCCGGATTTATTGGGTTTAAAGGGAGCGTAGGTGGAAATGTAAGTCAGCCGTCAAATCGCGGAGCTCAACTCCGTCCAGCGGTTGAAACTGCG
+
8ACCCE):58)============CFFGGGGGGGGGGGGGGGGGGGGGGGGGGGFGGGGGG<FGGGGGGGGGFGAFFCGGGGFGGGGGGGECFFFFGGGGGGGFGGGGGGGGGGGGG9FGGGFGDGGFAB=CGGGGAGD>BDEGGG>6CCC9FGAFGFGGGGGGECGGGGGGGDCDFGFGGGDFFGGGDGGFF=;EGEFGFG<C;EGFA>FGGG@;CGFGGFFFGGFGCAFGE0(-042>CACB)<9F):)6?ADABFF3:6;:26<B?D><9>?FGFFFF?5324458((46;0)49<A)(
@M02996:162:000000000-B87FG:1:1101:19855:8727 1:N:0:ACTGAGCG+CTCTCTAT
CCTACGGGAGGCTGCAGTGGGGAATATTGGGCAATGGGCGCAAGCCTGACCCAGCAACGCCGCGTGAAGGAAGAAGGCTTTCGGGTTGTAAACTTCTTTTACCAGGGACGAAGGACGTGACGGTACCTGGAGAAAAAGCCACGGCTAACTACGTGCCAGCAGCCGCGGTAATACGTAGGTGGCAAGCGTTGTCCGGATTTACTGGGTGTAAAGGGCGTGTAGGCGGAGATGCAAGTCAGGAGTGAAATCTAGGGGCTCAACCCCTAAACTGCTTTTGAAACTGCATCCCTTGAGTATCGGG
+
88ACCD58=01=========;88BFGGGGGGGGGGGGGGGGGGGGGGGGGGGGFFFGGGGGGGGFGGGGGGGGGGGFGGGGGGGGGGGGGGGGGGGGGGGGGGGGGGGGGCGGGGGGGGGGEGGGGGGG@8>=DGGGDGGGGGGGGGGGGGGGGGGGGGFGFGGGGGGGGGGGGGGGGGGGGFFFGGGGGGGGFGGDGGFGGGCGGF5BFFGGFFGGFGGFGGGGFEGFFGFAF7=AFFC0/4>A6@AGFFF??FFFGGFFFBBBFBDFFFFFAFFF:<A<@6?F>A?:>A?A0<44669(
@M02996:162:000000000-B87FG:1:1101:8232:8765 1:N:0:ACTGAGCG+CTCTCTAT
CCTACGGGTGGCAGCAGCTAAGAATATTCCGCAATGGACGAAAGTCTGACGGAGCGACGCCGCGTGGATGATGAAGGCCGGAAGGTTGTAAAATCCTTTTATAACTGAGGAATAAGTATGGTGAGAGAAACGCCATATGGTGACTGTAGGTTATGAATAAGCAACGGCTAATTACGTGCCAGCAGCCGCGGTAACACGTAAGTTGCGAGCGTTGTTCGGAATTATTGGGCGTAAAGGGCATGTAGGCGGTTTTGCAAGCTTGGTGTGAAAGGCAGGAGCTTAACTCCTGGACTGCGTTGAG
+
8ACCCEFFA0)====;===;<;;CFGGGGGGGGGGGGGGGFGGGGGGGGGGGGFFGGGGGGGGGFFFGGGGGGGGGFGFGGGGGDGGGGGGGGGGGGGGGGGGGGGGCGG@EFFGGGGGGGGGGGGGGGDFGGGGGGGGGGGFGGGGGGGAFGGGGGGGFFCCCGGDEEGCGGFGGGGGGGGFFGGGGGGDGGFGGFGGFGGGFEGFFEEGEDFFGGF79>EG>FFFG:FC>>F:@<?DG<FB=A=93)7>FFFFBAGFBFFFAFFBBFAFBB()/)-8?:?A<4)328?17<:<?>:B(.
@M02996:162:000000000-B87FG:1:1101:18414:8787 1:N:0:ACTGAGCG+CTCTCTAT
CCTACGGGTGGCAGCAGTGGGGAATATTGGGCAATGGGCGCAAGCCTGACCCAGCAATGCCGCGTGAAGGAAGAAGGCTTTCGGGTTGTAAACTTCTTTTAAGTGGGACGATAATGACGGTACCACTTGAATAAGCTCCGGCTAACTACGTGCCAGCAGCCGCGGTAATACGTAGGGAGCAAGCGTTATCCGGATTTACTGGGTGTAAAGGGCGTGTAGGCGGGACAGCAAGTCAGATGTGAAAGCACGAGGCTCAACTTCGGGTCTGCATTTGAAACTGCTGTTCTTGAGTGCTGGAGTG
+
88BCCE5):));==8===;;;88BFFGGGGGGGGGGGGGGGGGGGGGGGGEGGGGGGGGGGGGGGGGGGGGGGGGGGGGGGGGGGGGGGGGGGGGGGGGGG<FFGFGGGGGGGGGFFGGCFFGGFGGGGDDFFDDFGGGDCEGFGFFFGCGBFGGGGGGGGGGGEGCEEFGGGFGGCFGGFFFFGGGDGGG>EBGGFGGFGDEFGGF6@AFCD>EGG8FFFGGDCBCFFFF:AADFAFFG6>>F<FFB<,(79::<)0:AAB0(.347@4?A9)6<9<A<8936<<D4-6):A>A<),.,.
@M02996:162:000000000-B87FG:1:1101:15502:8865 1:N:0:ACTGAGCG+CTCTCTAT
CCTACGGGAGGCTGCAGTAGGGAATATTGCACAATGGGGGAAACCCTGATGCAGCAACGCCACGTGTGGGAAGAAGCATTTCGGTGTGTAAACCACTGTCGTGAAGGAATAATGCCTGGTCTCGGCCAGGTTGAATGTACTTTGAAAGGAAGCACCGGCAAACTTCGTGCCAGCAGCCGCGGTAATACGAGGGGTGCAAGCGTTGTTCGGAATCACTGGGCGTAAAGGGAGCGCAGGCGGAGATGCAAGCGGTCTGTACAATCCCGGGGCCTAACCCCGGACCTGCAGACCGGACTGTTT
+
8ACCCF)::))==========8;CFGGGGGGGGGGGGGGGFGGGGGGGGGGGGFFFGGGGGGGGDFGGGGGGGFGGGGGGGGGGGGGGGGGGGGGGGGFGFGEGGFGGGGGGGGGGGGGGGGGG@FGEGFGGG8EFGGGGGGGFFFGFCFFDGGGGGGDEEFGFGGGGGGGG7EFFFGGGGGBD=C@GGCD:C>EGEGFFGDGEGGFFFFGGGFADGFGGFGC<AFFGFFDEBF;DBFFG>>>FAF?<7<?BB;:?<EG<AFFFFFB>@498?0<;>1960>>B?B??44?>>FF;>D2)
@M02996:162:000000000-B87FG:1:1101:14153:8896 1:N:0:ACTGAGCG+CTCTCTAT
CCTACGGGTGGCTGCAGTGGGGAATCTTCCGCAATGGACGAAAGTCTGACGGAGCAATGCCGCGTGAGTGATGAAGTTTTTCGGAACGTAAAACTCTTTTGTTTGTGACGAACGTGCTTTCCATCAACAACAGAGAGCAGTGACGGTAGCAAACGAATAAGCCACGGCTAACTACGTGCCAGCAGCCGCGGTAATACGTAGGTGGCGAGCGTTGTCCGGAATTATTGGGCGTAAAGCGCATGTAGGCGGTTTTCTAAGTCTGGAGTGAAAATGCGGGGCTCAACCCCGTATGGCTCTGGAT
+
8ACCCDAA11)=======;;;88BFGGGGGGGGGGGGGGGGGGGGGGGGGGGGFGGGGGGGGGGFFEGGGGGGGGGGGGGGGGGGGGGGGGGGFGGGGGGGGGGGGGGGGGGGGGGGGGGGGFGGFFGGGGGGFGCGGGGGGGGGEGGGGG9DGGEGGGGGGGFGEEGGGGGGGGGGGGGGGFFGGGGGDGEEFGCFGGFGGGFGGFFFFGGGEDGGFD5;FG7FBFFBFGFF::F>B>5:><?A?F>GB>FFFFA>FGFFF?>1:7496:><B>GFFF13F2????;4948??17?2:).
@M02996:162:000000000-B87FG:1:1101:7255:8896 1:N:0:ACTGAGCG+CTCTCTAT
CCTACGGGTGGCAGCAGTGAGGAATATTGGTCAATGGGCGAGAGCCTGAACCAGCCATGTCGCGTGGAGGAATAAGGATCTATGGTTCGTAAACTCCTTTTGCGGGGGGATAAAGTGCGGGACGCGTCCCGTATTGCAGGTACCCCGCGAATAAGCATCGGCTAACTCCGTGCCAGCAGCCGCGGTAATACGGAGGATGCGAGCGTTATCCGGATTTCTTGGGTTTAAAGGCTGCGTAGGAGGCCCCTTAAGTCGCCGGGGAAATTTCCGGGCTCAACCCGGTCACTGCCCTCGAAACTGG
+
8ACCCEFB51)=;==;==;;;;;CFGGGGGGGGGGGGGGG:@FFGGGGGFGGGFFFFGGEGGGGGGF@FF@EGGGG9=E6:FFGGGGGGGFFDD9CEFFGGFFEGGGGGDCFF<FC;BF>C:FF:=:CFGEC=>6<FGGGEFGGGCEGEDG5*CFGGGGCEG>E@CG:FEFF5EFGDCFGFGFFGGD7C7:FCB**)0*7CD*)*10)>FCCD>339)::?EF12<F>2@F)5605:<D*)22:283:5:)9696(4*)(4>:(6<-:*()(4-.014(,-)-7605<8:(((,(.),-6:
@M02996:162:000000000-B87FG:1:1101:26113:8901 1:N:0:ACTGAGCG+CTCTCTAT
CCTACGGGTGGCTGCAGTCGAGGATCATTTACAATGGGCGAAAGCCTGACAATGCGACGCTGCGTGGAGGATGAAGGCCTTCGGGTTGTAAACTCCTGTCATAGGGGAACAGGCGATCGGACCTAATACGTCCGTGAGTTGAGTGTACCCTAAGAGGAATTGGCGGCTAACTCTGTGCCAGCAGCCGCGGTAATACAGAGGCCAAGAGCGTTGTTCGGATTTACTGGGCGTAAAGGGCGCGTAGGCGGTCTTGCGTGTCAAGTGTGAAATCTCCGGGCTCAACCCGGAAAGTGCGCTTGAA
+
AACCCEA=:1)========8888@FFCFGGDGGGGGFGGGGGEGGGGGGGGGGFFGGGGGGGGGBFGGGGGGGGFGGGGGGGGGGGGGGGCGGGGGGGGGGGGGGGGGGGGGGGGGGGGGGGGGGGGGGGGGGGGGFGGGGGGGGGGGGGGGGGGGGCCFGGGGGGGGGGGF7;FGGGGGFGFAGGGGGGGGEFFGFGGF<<CFGDFFFFGGGFFGGFC7>GGGGFGGFFC><:A=??D54CBDB?34704BB9>>BEFAAFAFFABD?4C<BFFGFB9?FF<:8>;;438<BF>9:1805
@M02996:162:000000000-B87FG:1:1101:21706:8902 1:N:0:ACTGAGCG+CTCTCTAT
CCTACGGGAGGCAGCAGTGAGGAATATTGGGCAATGGAGGAAACTCTGACCCAGCCATGCCGCGTGAGTGAGAAGGTCTTCGGATTGTAAAGCTCTTTTATGTGTGAAGATGATGACAGTAGCACAAGAAAAAGCACCGGCAAACTTCGTGCCAGCAGCCGCGGTAATACGAAGGGTGCGAGCGTTGTTCGGAATTACTGGGCGTAAAGGGTGCGTAGGCGGCTAGGTAAGATAGCGGTGAAATGCCGAAGCTCACCTTCGGAATTGCCGTTATGACTATTTCGCTAGAGTGGTAGAGAGG
+
88CCC>=A=0)=========;;;CFFGGGGGGGGGGGGGGGGGGGGGGGGGGGGGGGGGGGGGGFGEGGGGGGGGGGGGGGGGFGGEFGFGCFGGGGGGGGGGGGGGGGAGGFGGGGGGGGDFAFF?FFG?EFFGGGGGGGGDGGGGGCGGGGGGGGGGGGGGEGECCFFGG7CEGGGGGDDDF?DDGGGGEEFGGFFGAF4CEC8>AFF:GGFFG32CFEGGG>F7:AFC6<ABFB>DC<>49<FF>9>;:??F)8FGFFB?F???BB1141:F<9))65*)(-447<7-5:A59@2-42
@M02996:162:000000000-B87FG:1:1101:26091:8904 1:N:0:ACTGAGCG+CTCTCTAT
CCTACGGGTGGCTGCAGTCGAGGATCATTTGCAATGGGCGAAAGCCTGACAATGCGACGCTGCGTGGAGGATGAAGGCCTTCGGGTTGTAAACTCCTGTCATAGGGGAACAGGCGATCGGACCTAATACGTCCGTGAGTTGAGTGTACCCTAAGAGGAATTGGCGGCTAACTCTGTGCCAGCAGCCGCGGTAATACAGAGGCCAAGAGCGTTGTTCGGATTTACTGGGCGTAAAGTGCGCGTAGGCGGTCTTGCGTGTCAAGTGTGAAATCTCCGGGCTCAACCCGGAAAGTGCGCTTGAA
+
ACCCCF)5=1)========88888CFCGGGEGGGGGGGGGEGGGGGGGGGGGGFFFFGGGDGGGFGGFGGGGGGGGGGGGGGGEGGGEGGGGGGGGGGGGFGDFGGGGGGGG8F7FEF7FGGGGFGFFFFFGGGGGFGGG9FGGGGGGGGGGGG9<>86DCFGGCEGGCFGGGGFG?FCFGGFFGGDGDG<EG+AFFCCAFGEFGG;)A55=DEFG*4><>F9CFF?F:>C@?0:/6<>DB>054=7;DBFFF<;B?E<AD?AFFABFB>FAA>5:56>B?FFFB;>0-4(6.5(47<?25
@M02996:162:000000000-B87FG:1:1101:7416:8925 1:N:0:ACTGAGCG+CTCTCTAT
CCTACGGGGGGCTGCAGTGGGGAATATTGGGCAATGGGGGAAACCCTGACCCAGCAACGCCGCGTGAAGGAAGAAGGCTTTCGGGTTGTAAACTTCTTTTATCAGGGAAGATAATGACGGTACCTGATGAATAAGCCACGGCTAACTACGTGCCAGCAGCCGCGGTAATACGTAGGTGGCAAGCGTTGTCCGGATTTACTGGGTGTAAAGGGCGCGTAGGCGGAGCGGCAAGTCAGATGTGAAATCTATGGGCTTAACCCCTAAACTGCATTTGAAACTGTCGCCCTTGAGTGTCGGAGAG
+
ACCCCBF):=)8888::::::88BFGGGGGGGGGGGGGGGGGGGGGGGGGGGGFFGFGGGGGGGFGGGGGGGGGGGFGGGGGGGGGGGGGGGGGGGGGGGGGGGGGGGGGGGGGGGGGGGGGGGGGGGGGGGGGGGCGGGGGGGGFGFGGGFGGGGGGGGGGGGGGGEGGGGGFFEEFFGGDFFGGDDDGGGGFGGFGGFGGG?EDFFFFGGGFFGGFGC?EGGGFGGFFGFF<:@9AF:6?<8<=B<FFBFF??BFGG0()-8?FA<@>DAFAFGFF<A483?FFF?.).64<<3>BF;B
@M02996:162:000000000-B87FG:1:1101:3239:8927 1:N:0:ACTGAGCG+CTCTCTAT
CCTACGGGGGGCAGCAGTAGGGAATATTGGGCAATGGAGGCAACTCTGACCCAGCAACGCCGCGTGAATGAAGAAGGTCTTAGGATTGTAAAGTTCTTTTATAGCAGGCGAAAAAAATGACGGTATGCTATGAATAAGCCACGGCTAACTACGTGCCAGCAGCCGCGGTAATACGTAGGTGGCAAGCGTTGTCCGGAATGACTGGGTGTAAAGGGTGTGTAGGTGGTTACTTAAGTGTAATGTGAAATCCCTGGGCTTAACTCAGGAACTGCATTACATACTGGGTGACTTGAGTGCTGAA
+
8ACCCEF51))8888::<:<:8:CFFGGFFGGGGGGGGGGGGGGGGGGGGGGGGGGFGGGGGGGGGGGFGFGGGGGGGGGGGGGGGGGGGGGGGGGGGGGGGF;FCFBFEGGGGGGGGGGGGGGGGGGGGFFGGGGGFGGGGGGGGGGGGGGGGGGFFFGGGGGGGGCEGG?DGGGGGGGGGFFG<FGGGDGFFGGF<FFGGGFGGFEFFGGGFFGGFGGFGGGGFEGFFGFFFBF2AFC62:=<F9AG?BFF6:??GGFF=>BB7:15:9?7<F97<46<BFB0?::?:6442446><<7
@M02996:162:000000000-B87FG:1:1101:23847:8928 1:N:0:ACTGAGCG+CTCTCTAT
CCTACGGGCGGCAGCAGTGGGGAATATTGGGCAATGGGCGCAAGCCTGACCCAGCAACGCCGCGTGAAGGAAGAAGGCTTTCGGGTTGTAAACTTCTTTTGTAAGGGACGAGAAGAAGACGGTACCTTATGAATAAGCCACGGCTAACTACGTGCCAGCAGCCGCGGTAATACGTAGGTGGCAAGCGTTGTCCGGATTTACTGGGTGTAAAGGGCGTGTAGCCGGGTCGGCAAGTCAGATGTGAAATCCATGGGCTTAACTCATGAACTGCATTTGAAACTGTTGATCTTGAGTATCGGAG
+
8BCCC>88)1)8888;;<;;;88BFFGGGGGGGGGGGGGGGGGGGGGGGGGGGFEFGGGGGGGGFFGGGGGGGFFGGGGGGGGGGGGGGGGGGGGGGGGGGGGGGGGGGGGGGGGGGGGGGGGGGGGGGGGGGGGGGFGGGGGGGGGGGGGGGGGGGGGGGFGGGDEECGGGGGFCEEEFGGFFGGGDGGGGGFGGDGFBGGGFGFD:FFFFGFFGGFGGFG:CGF>D>EGFFFFFDFFG>:<9>@FFGFFFBFFFFFGA<FAFF<AF98C<>FFGFFFFFF<<><AD<<<ADFFF=:9-(
@M02996:162:000000000-B87FG:1:1101:8484:8931 1:N:0:ACTGAGCG+CTCTCTAT
[truncated: 67,339,788 more chars]
