# Supplementary material for: Long-term storage of feces at −80 °C versus −20 °C is negligible for 16S rRNA amplicon profiling of the equine bacterial microbiome
Source: PeerJ. 2021 Mar 9;9:e10837. doi: 10.7717/peerj.10837 (PMC7953882; doi:10.7717/peerj.10837)
Supplement: Supplemental Information 18 [file peerj-09-10837-s018.zip › SI_2014_16S_K80_L001_R2_001.fastq]

@M02996:162:000000000-B87FG:1:1101:19075:1594 2:N:0:ACTGAGCG+CTCTCTCT
GACTCCTCGGGTATCTAATCCTGTTTGCTCCCCCCACTTTCGCCCCTCAGCGTCACTTCTCTTCTAGTTTTCCGCCTTCGCCTCCGGTGTTCTATATCATATCAACGCATTTCACCGCTACACCCCACATTCCCATTCCCTCTCCCACACTCCAGTCCTCCAGTTTCATCCGCTCTTTCCGCTTTCACCCCCCACTTTTCCCACTTGACTCCCCATCCCCCCTCCGCCCCCTTTCCCCCCCCTACTTCCGACCACCGCTCCCCCCCTCCGTTTTACCGCCCCTGCTCCCCCATCTTTCGC
+
--8BAC6,686C+;EFC,;EF<,CF-;A@CCDB@++86;CF@,,8@DB,,6+@B,,<,:6,,65,,9,,,,9,48@F=FDC=4446+8+8=E95,,,,,9,?A,94674=?4A,B?+:@+=,:,64+++8@E;,,66,==+3:==3),*6:D,60,22,,,,1<24=,+,,36*014+20+++45+*+14@)***).748*<*0(1**0++(0)()(22(2..(,(,(4:1372.6),2:((,())-60-)(()(1(,(((*((1,08((-).-6-.(((((,(,4)),((-))+3+),-
@M02996:162:000000000-B87FG:1:1101:17124:1688 2:N:0:ACTGAGCG+CTCTCTCT
GACTACTCGGGTATCTAATCCCGTTTGCTCCCCTGGCTTTCGCACCTCAGCGTCACTCACTCTCCAGTCACCCGCCTTCGCCACTGGTGTTCCTCCCAATATCTACGCATTTCACCCCTACACTCCGCATTCCCCTTTCCTCTCCTGCACTCACGCTCCCCAGTTTCCACAGCCATTCCCGCTTTAGCCCCCCTTTTTTCCCCCCTCCTTTCCCTACCCCCCACCTCCCCCTTTCCCCCCCTTATTTCCGCCCACCCCCCCCACCCACCTATTTCCGTCGCCTCCTGCTCCTTTTTTCCC
+
-68C,C,,8,+C+;EF<,CEE,8CE6,AACEDB-,,;6CEF:,,+8AB,,68BC7,,,,,,,696,6,,,,,,+8>B=E,@@,749,:,:=E499A,,,9,=DD>59>,6?;E9B?,1:0=,B,,,4++8>E=9D00,@>399==,),56<D,,031+66@,0>,36@+,,*60+6+6*+++14++*2);:)3**01>*)1,)/()(0(0+**2**-.*,/((.(((//3(.0)6),.:*(-(.*-).*-)-()-*((((-1(,9(,40:().).5-)((,((,(()((..(**00*().
@M02996:162:000000000-B87FG:1:1101:16856:1746 2:N:0:ACTGAGCG+CTCTCTAT
GACTACTGGGGTATCTAATCCTGTTTGCTCCCCACGCTTTCGTGCCTCAACGTCAGTTACAGTCCAGTAACCCGCCTTCGCCACCGGTGTTCCTCCTAATATCTCCGCATTTCACCGCTACACTACGAATTCCGCTTACCCCTCCTACACTCTAGCCTGACAGTTTCCAATGCAGTCCCGGGGTTGAGCCCCGGCTTTTCACATCAGACTTGCCCTTCCGTCTCCGCTCCCTTTACCCCCAGTAAATCCGCATAACGCTTGCCCCCTCCGTTTTACCGCGCCTGCTGGCCCGTTTTTAGC
+
66AC8F,,;CCFCCFFE6AFFCCEF<CEEDFEE-8+@8@DGC,,8BFEEA@BDF7,C;,6,,<;6,;<,,,948@CF@F,B@774@7@>BBF494A?,9A4CFG,,4?4>B;E9EE7:@=>,:,,,++9ABFD,@6=+@>=8?==,0,00189,636,,,86:C=;9=+,3*8++7028*+++@500*3,@8***)/6AE<B**7+*078=7:;)2(00(0/,(/./(6:4,;4)7)(8:((//*)5<C>)((0)2(--,(1(.904(-4,).2)4331((--,477((4,(0)02/8()
@M02996:162:000000000-B87FG:1:1101:15157:1884 2:N:0:ACTGAGCG+CTCTCTCT
GACTACACGGGTATCTAATCCTGTTTGCTCCCCACGCTTTCGAGCCTCAGCGTCAGTTATCGTCCAGTAAGCCGCCTTCGCCACTGGTGTTCCTCCTAATATCTACGCATTTCACCGCTACACTAGGAATTCCACTTACCCCTCCTACACTCTAGTTCTACAGTTTCCAATGCACTACCGGAGTTGAGCCCCGGGCTTTCACATCAGACTTGCAAAACCGCCTACGCTCCCTTTACACCCAGTAATTCCGGATAACGCTTGCACCCTACGTTTTCCCACGGCTGCTGGCACGTTTTTAGC
+
CCCCCG8CFFFFCFGGGGFGGAEFG<FFGFFFE9:@F8BEGF,;8CGEC,@CFGFEF,,;<,:A@,C<6,,9@@BFFFGGGC=?==CFEFFG99CAB,CF,<DFGDFEEEE@FFGEC:@CD9E=,,,,9AEFF;D9?,@=6=?CD,:AD?BDEF9A,7@,C=>C=<C=9,3?87+7*6:96+1@F:@7)9D8*3*1:>962=<4>+7>:@@6**/+(29>C602566(6B?8:;9>)/?8;1..8))136)((0)9----,1)4<01(4(.(.,).)).(-4(-,.)(-(337)*2/((.
@M02996:162:000000000-B87FG:1:1101:15265:1893 2:N:0:ACTGAGCG+CTCTCTCT
GACTACAAGGGTATCTAATCCTGTTTGATACCCATGCTTTCGTGCCTGAGCGTCAGAAGATCTCTGGACAGCTGCCTTCGCAATCGGTGTTCTGTGTCATATCTAAGCATTTCACCGCTACACATCACATTCCGCCATCCTCGACATCCCTCAAGGGGACCAGTATCAATGGCAGTTTCCATGTTGAGCATGAAAATTTCACCGCTGACTTAATCCTCCGCCTGCGCACCCTTTCAACCCAATAAATCCGGATAACGCTCGGGTCCTCCGTCTTACCGCGGCTGCTGGCACGGCGTTAGC
+
<CCCCG8<FGGGGGFGGCEFGEFFG@FFFFFFFC8CF<FFGGC6@FG<;,<FEEF7,,,,<C,?@6C,;,,=@AEFFGGGGDGC=DBBCFEG999,,<CE;FGFG,C=FEF@FGGDE>DCDEF,,9,:CFFGFFD=+6@>29*+6+1A*6;D8@D,+++6@@DC,?D8C3,;85+6<9*26,=CF+CD39,3+++*DFFEECC9@9@AFFG;E+04*30:>8175-2):B56?E***1<C2(00***989)(/0/7,.//()(/1//>04-(.()..((--42,(.)(((42))///---
@M02996:162:000000000-B87FG:1:1101:18739:1903 2:N:0:ACTGAGCG+CTCTCTCT
GACTACTGGGGTATCTAATCCTGTTTGCTACCCACGCTTTCGCGCCTCAGCGTCAGTTATTCTCCAGCTAACCGCCTTCGCCACTGGTGTTCTTCCTAATATCTACGCATTTCACCGCTACACTCGCAGTTCCGTTAGCCTCTCCCACACTCAAGAACATCAGTTTCAAATGCAGACCCGAAGTTCAGCTTCGTCCTTTCACATCTGACTTCATTTCCCGCCTACACCCCCTTTACCCCCAGTAATTCCGGACAACGCTTGCCCCCTACGTTTTCCCGCCCCTGCTGGCACGTTGTTAGC
+
-6AC<FC,CCEC,;FF,;BEFA<EE<=AE<CED-86F6BDGF676@FC;ACFFG7,C@,9<,956,9,6,,9,8@@C@F:CC,44@9C=FCF999AE,CE4DFGFCDB=CEBFCFE88@=>9F,,+++68EFD846+4@@==??C,5>98:5,,?,,6,6@2587?F89,31=++,3+0*+++5=+*+*,40*3*18;AE5A*3:=6<8;C**3*32=7:*0065(((045-6496)/<:.(()3)/9:3)((2,8.-,((/(.>9>?6?3(,-).237((-12::2((2,4))*2*-).
@M02996:162:000000000-B87FG:1:1101:18727:1918 2:N:0:ACTGAGCG+CTCTCTAT
GACTACTGGGGTATCTAATCCTGTTTGCTACCCACGCTTTCGCGCCTCGGCGTCAGTTATTGTCCAGCTAACCGCCTTCGCCACTGGTGTTCTTCCTAATATCTACGCATTTCACCGCTACACTAGGAGTTCCGTTAGCCTCTCCCACACTCAAGACCATCAGTTTCAAATGCAGACACGAAGTTGAGCTTCGTGCTTTCACATCTGACTTGATGTCCCGCCTACACCCCCTTTCCCCCCAGTAAATCCGGATAACGCTTGCGCCCTACGTATTACCGCGGCTGCTGGCACGTTTTTAGC
+
CCCCCGDCFGGFFFGGFFFGGDEFGAFFFCCFF9@@F6BFGE6+6@FF,8@FGG:@F@,@@,C5@,C6,6,9:8@FCCGGGEC?8ACC?FCE>C@FF,9CBFGGGCDEEGEFGGGGE=ADG?A,,,4,9AEGGD,6++7@==@=?,8>@C:D8,A9,6,,@EDBC9@87,,4=97,0+5*4+4@B;*407,333*1:@AEEFC4>8ACEFD33+*=:B?>:80(0.7(0:71C@;>)/<8.4;4+.<C<6)((0)7,-(,-9((93,(4:.).7)-.-((3-((-34014,4.)*22414
@M02996:162:000000000-B87FG:1:1101:9577:1943 2:N:0:ACTGAGCG+CTCTCTAT
GACTACCGGGGTATCTAATCCTGTTTGATACCCGCACCTTCGAGCCTCAGCGTCAGTTGCGCCCCAGCAAGCTGCCTTCGCAATCGGAGTTCTTCGTGATATCTAAGCATTTCACCGCTACACCTCGAATTCCACCTGCCTCTTGCGCACTCAAGAAACGCAGTTTCAACCGCTGGACGGAGTTGAGCCCCGCGATTTGACGGCTGACTTACATTTCCACCCACGCTCCCTTTAAACCCAATAAATCCGGATCACGCTCGGACCTTCCGTATTTCCGCGGCGGCCGGCACGGAATTTGCC
+
CCCCCGA:FFGFGGGGFFFGGFFFGCFDCFFFF@E7E@EFFG,;@FGEEEEFGGGEFA9@+@@CB@FCEEFD<EEGGGGGGDGC@DC7>BFF4C=B,:AFFDGCG9@DFFGAFGGGE>ACD@F=,A=?8?FGGGG8=8DFCDB86>@DDD>5=DF9,6@?CCA@<?FF7C:@E5?5*309*>=C>E6>)=C6>84(/=6)789>(:(548+7>+71<AD47(-4,-2:9E(46)6:<7A;?(.8*.:3)3)(()./((--,939*.44(54(.)6.2((-((-(((--(,(4)010+)-5
@M02996:162:000000000-B87FG:1:1101:13061:1951 2:N:0:TCTGAGCG+CTCTCTCT
GACTACTAGGGTATCTAATCCTGTTCGATCCCCGCACTTTCGTGCATCAGCGTCATTTACGCCCTGGTCAGCTGCCTTCGCAATCGGAGTTCTTCGCCATATCTATGCATTTCACCGCTACACTGCGAATTCCGCCAACCTCACCCGCAATCAAGCTCTCCAGTATCAATTGCGTGTTGGCGTTTAGCCCCCCGATTTTCCCACCTACCTACCAAGCCCACCGCCCCCCCCTTTAACCCCATTAATCCCGATTACCGCTCGGCTCCCCCTATTTCCCGCGCCGCCGGCCCCGTGTTTACC
+
CCCCCGCAFGGFCFGGGFFFGFEFG6BFFAEFF7F7FCFGGG;@@8F,;A@FGGG,@;<6,,6+86C6C,,A@AEFF,EFGDE=4@C,8BEG49@4,,6@=9=DB9EEFGGGGGGEE=@DDCE,9C+8:CFED,@8+6@B8=6+63:=?+:D8EF9,6,@@E5E,=@E7,,3<93+33)3,5*1***+)9@)*/)(/=+*0>*5()07-;+(())),8*(:(.(((((-:,-9)6:).;*4()66)))2-.((0)0(,(,-)((1((-((-)-).5)-,4(-(((-(((((-.0020.))
@M02996:162:000000000-B87FG:1:1101:13053:1968 2:N:0:ACTGAGCG+CTCTCTAT
GACTACTAGGGTATCTAATCCTGTTCGATCCCCGCACTTTCGTGCATGAGCGTCATTTACGGCTTGGTCAGCTGCCTACGCAATCGGAGTTCTTCGCCATATCTATGCATTTCACCGCTACACGGCGCATTCCGCCCACCTCAACCGCAATCAAGCTCTCCAGTATCAATTGCGGGCTGGAGTTAAGCCCCACGATTTAACCACTGAATTACAAAGCCGCCTGCGCACCCTTTAAACCCAATACCTCCGGTTAACGCTCGGGTCCTCCGTACTTCCGCGGCTGCTGGCCCGGTGTTAGCC
+
-8ACCGDCFFGGGGGGGGFGGEEFGCBDFFGFE:C7F:EFGG;9@<F@C?<FGEG@EC9@,,6+7+B6C,,95:@FE,@,C,@:9@B,8BED49=,488@?DDD,5@B9>F;EEFF8:@DD9A++@++8@=AD8C=++@60:*+6,=:5C?5,,=<2<9@D@8@,3=,77,3<****/)*,6=7,+*4(4:98;)/5F+)/5)4(0)))3+)/+).,;<(2(((.1431C(.72).348*((.)).-4)4)((1)1-,((-)(374642(.(-).5<(((-1>-,)5((,,,).2*0)),
@M02996:162:000000000-B87FG:1:1101:14544:2002 2:N:0:ACTGAGCG+CTCTCTAT
GACTACACGGGTATCTAATCCTGTTTGCTACCCACGCTTTCGCGCCTCAGCGTCAGTTATTGTCCAGCTAACCGCCTTCGCCACTGGTGTTCTTCCTAATATCTACGCATTTCACCGCTACACTAGGAGTTCCGTTAGCCTCTCCAACACTCAAGAACATCAGTTTCAAATGCAGACACGAAGTTGAGCTTCGTGCTTTCACATCTGACTTGATGTCCCGCCTCAACGCCCTTTACCCCCAGTAAATCCGGATACCGCTTACTCCCGACGTCTTACCGCGGCTGCTGGCCCGTCTTTAGC
+
CCCCCGCEGGGFFGGGFFFFGFGFG@FGGEFFGGGEF@FFGG:@@FGEFAAFFGGGGE<FCFBFECF<,C9?<CFGGGGGGE@E@DECEEFF49@EFEFGGFFGGFFGEGGCFGGGG=@=DFGD,A:B4AEFFE62=+@D+8:DF,:=5C+)@D=9,@,3@@DD=?D:===@F?F83=8@8@6:C<ED@,3****18DBA@FE*:1;*>AF6*+*12=99E:/((05((:5-;5).7;FG>(6>+))1;60(,:)0(,(-(*).2((4;>-(.,.-,(-(-4614):(,,,,0)**0)))
@M02996:162:000000000-B87FG:1:1101:12090:2021 2:N:0:ACTGAGCG+CTCTCTAT
GACTACAGGGGTATCTAATCCTGTTTGATCCCCACGCTTTCGTGCCTCAGCGTCAATGACGGATTCGTGAGATGCCTTCGCAATCGGTGTTCTGAGTAATATCTATGCATTTCACCGCTACACTACTCATTCCTCCCACGGCATCCGTATTCCAGCGCCCCAGTATCAAAGGCAGTCCCCGGGTTGGGCCCGGGCATTTCACCCCTGACTTGAAGCCCAGCCTACGCACCCTTTAAACCCAATAAATCCGGCTAACGCTTGCCTCCTCCGGCTTGCCGCGGCTCCTGGCACGGGATTAGC
+
CCCCCGD<FGGGGGGGGGFFGFFFGEFGGGGGG?CCE;FGGGFCCFGGEAEFGGGCF9,@:7,=@EGACA@9@FFGFDFGGGGE=DFBCB?F>EA?F9FGGFGGGCEDGGGFGGGFCAFGDEF;8AA?CFFGG@F8=,@>+8?+=EAA?DF9>=DE+@=@CC@>,57=+=,@E:?F::>6:>7@F*10)@E9A>D>=CFCEFEBF)((7;C@36)0(.2(E6(/(3;((:1(2;)7)7FE?144=554747-(0.9--(,.1()22(42(((,-(.(4,,-,-(-(.((44(7.**0)..
@M02996:162:000000000-B87FG:1:1101:12077:2033 2:N:0:ACTGAGCG+CTCTCTCT
GACTACAGGGGTATCTAATCCTGTTTGATCCCCACGCTTTCGTGCCTCAGCGTCAATTACGGATTCGTGAGATGCCTTCGCAATCGGTGTTCTGAGTAATATCTATGCATTTCACCGCTACACTCCTCATTCCTCCCACGTCATCCGTATTCCAGCGCCCCAGTATCAAAGGCAGTCCCCGGGTTGGGCCCGGGCATTTCACCCCTGACTTGACGCACAGCCTACGCACCCTTTAAACCCAATCAATCCGGACACCGCTTGCACCCTCCGGTTTCGCGCGGCTTCTCGCCCGTGTTTCTG
+
@BCCCGD,FFGGGGGGFEEGGEFFG@FFGFFGG?FEECEFGGE<@DGFFF@FGDE,C,6<,,,,8CFE7<@95CEFFGGFG,@74@B?BCCE;5=?A<CFFFGGG9EDEDCEFGGFE=9CGFG;,4,?AEFCB,@08>@=+:*+6@@=D+@9@EFA+==?C@>B,3=:7,,;D*6@:8DD8BCCE*:95A@8*:;22BEFFCE(5/5:BA>77)(2(:<(2//4(31(6B8=*;<C<7CE(4(46844C>:((0,136-1194)24(14(((,-)(,-,--3234))--((20)2**)))
@M02996:162:000000000-B87FG:1:1101:22432:2051 2:N:0:ACTGAGCG+CTCTCTAT
GACTACCCGGGTATCTAATCCTGTTCGATCCCCGCGCTTTCGTGCCTCAGCGTCAGTTGCGGCTTGGTGACCTGCCTCCGCGATCGGCGTTCTGTGCGATATCTATGCATTTCACCGCTACACCGCACATTCCAGCCACCCCAAACGCACTCAAGCCCCCCAGTTTCGCCCGCAGTTACCGGGTTGAGCCCCGAAATTTCACCGCCGACTTTAGGGGCCGCCTCCGCACCCTTTAAACCCAATAAATCCGGACAACGCTCGCACCCTCCGGTTTACCGCGGCTGCTGGCCCGGCGTTCTG
+
@ACCCGEEFGGGEGGGCFGGGGGGGFFGGGGGG:FCG@FGGGCC@DFEFEFGGGGEGE9F++@>7:FF<CEFEAFFF:DFG:FB=@?+@FGF=,9<<8+ACEDFF,@BDFGGGGGGG1:=CEED+B+@FGGGG,@==,@CDA5?6DAEFD>5DE*CFECEGEFFCAF5*;*0=83=++1A;8:*=75*;CC(8A),2EFA<CB46>99>>5).9))(01(1--(.(442C?<F7)6<AEC((4)9246C(.3174*,-((,1((1((-,3(((,.4)33(441244).((-(0.22C(()
@M02996:162:000000000-B87FG:1:1101:11387:2051 2:N:0:CCTGAGCG+CTCTCTCT
GACTACTGGGGTATCTAATCCTGTTTGCTACCCGCACTTTCGAGCATCAGCGTCGATAAGCCCCCAGCTGGCTGCCTTCGCCATCGGTGTTCTTCCTGATCTCTACGCATTCCACCGCTACACCAGGACTTCCGCCAGCCCCTGACCTATCCAAGAGAACCAGTTCGGTCTGCAGGTCCGGGGTTAGGCCCCGGGATTGTACAGACCGCTTGCATCCCCGCCTGCGCTCCCTTTGCGCCCAGTGAGTCCGATCAACGCTTGCACCCCCCGTATTACAGCGGCACCTGGCCCGTAGTTACG
+
CCCCCGF,FGGGGGFGGEBAFFFFGEGGGGGFFCDEG@FGGG,;@:F,;;CFFGCCE,8,@E6@:CB,:,6?,8@FFFGGGGG:9CBBCCEE,5CAE59?FDFGCCFGGGG,,@FD>@DGDGG8+,+:+AEEE8E0++@@+8?++,)33?6)>8=,,,,,8,):,3=+3@:?DC?6;:@D:C54FC5?=7=/:5)25BA0*56638616A3,3*.1(22.26((,32(-:827:).(3?C(84)*)..2(0(-0)0--(,-952<1((-4-,.().).)(-,((-...(((-.0**0.)(
@M02996:162:000000000-B87FG:1:1101:11399:2067 2:N:0:ACTGAGCG+CTCTCTAT
GACTACTGGGGTATCTAATCCTGTTTGCTACCCGCACTTTCGAGCATGAGCGTCGATAAGCCCCCAGCTGGCTGCCTTCGCCATCGGTGTTCTTCCTGATCTCTACGCATTCCACCGCTACACCAGGAATTCCGCCAGCCCCTGATCTATCCAAGACAAACAGTCCGGTCTGCAGGTCCGGGGGTAGGCCCCGGGATTGCACAGACCGCTTCCATCCCCGCCTGCGCTCCCTTTACGCCCAGTGATTCCGAACAACGCTTGCACCCCCCGCATTACCGCGGCTGCTGGCACGAAGTTGGC
+
CCCCCGGEGGGFGGFGGDFGGFFFGDGGGFGFG@FFGEGGGG,@BFF<C?DFGGD@F8,,CEBEEFFC<E,@@FEE@EFFGGGD4@BBCBFF>C@FFEFGGFGG,<DFECC=@EGG@59CDFCF+=@B?FGFGEGC>+@D8>F66,09+?DDFGGF,,,18@=E=:?:+53;9+A,99=?CC**=?@F:FE>>B<((+;)9><1(;?>BE3(48)1(.9-14,,.36,3C63*,)6(3>C145)/.<6>4.(4719(-(--1.3<:7(-(((((.4.------2().,((.,))*/+)((
@M02996:162:000000000-B87FG:1:1101:17961:2084 2:N:0:ACTGAGCG+CTCTCTAT
GACTACCAGGGTATCTAATCCTGTTTGATCCCCGCACCTTCGTGCCTCAGCGTCAGTATCGTTCTCGCCAGCTGCCTTCGCGATCGGTGTTCTGTGTCATATCTATGCATTTCACCGCTACAGGACACATTCCGCCGGCGCCGATCGTACTCCAGACCGCCAGTATCAACGGCAGCCCCACGGTTGAGCCGTGGTATTTCACCGCTGACTTAACAGTCCGCCTACGCACCCTTTAAACCCAATAAAGCCGGATAACGCGTGCATCCTCCGTATTACGGCGGCTGCTGGCACGGGGTGAGC
+
CCCCCGEGGGGFGGGGGGGGGGFFFGGGGGFGGGGGFF<FGGFDFGGGGFDECFGGGA<E7EFGGGGGDGDFCFGGEGGGGDEFEGEFGFGF@FE?EEFDGFGGGGFGGAFDGDFGE>@CDE,,4FEEGGFCDGG>CGGGG=E>+>>59+**7@FCCFGGEEA@@FGFFGD?EAC=6D>D=:==C8;C@GC/8511)7AE5CE?F>@FFFF956)9-9>,2--4:?F:;CB2*2:<6>CG:(4:?2)6*-.7,).2--(--*-)24<514-..,.<((-(-3,-(..3-(44)./2*(,.
@M02996:162:000000000-B87FG:1:1101:8736:2142 2:N:0:ACTGAGCG+CTCTCTAT
GACTACAAGGGTATCTAATCCTGTTTGCTCCCCGCACCTTCGCACCTCAGCGTCAGTCATCTGCTGGTAACCTGCCTTCGCCATTGGTATTCTTCCAGATATCTACAGATTTCACCCCTACACCTGGAATTCTGATTGCCCCTCAGGGAATGTAGTTATGCAGTTCTAAACGCAGTCCAGGAGTTAAGCTCCGGCCTTTCACATCAAGCTTGCAAAACCGCCTACATGCCCTTTACGCCCAATACTTCCGACCAACGCTCGACACGTAGGAGTGACAGCGGCGTCGGGGACGTAATGAGC
+
CCCCCGFFEFD6CCFE@@EEFFDFF<EFGCE<FCFFGG,ECDCFEGGGFFGGFFGGE<FFG<EF9CECEEFGGFFFFGGFEFEE,=C,@9C,9,9CADEFEFFGFC>AD9?E;EFFF55DFFF@,=EFDGGF9=D=EGA=DD5=F,)93+0),:=F8=F=EC8864+,6>??EAC@0+0;D=8,,+;@B,@)*388>F8CEGF*)<*1*5+086AACF004-/:-7*2.,0)4)/8-5<8:@5B//*/84>((:8*/.(,./.69,(.(4).4().)5.,116-2(7,1014))**+)))
@M02996:162:000000000-B87FG:1:1101:16289:2151 2:N:0:ACTGAGCG+CTCTCTAT
GACTACTCGGGTATCTAATCCTGTTTGCTCCCCACGCTTTCGAGCCTCAACGTCAGTTTCTGTCCAGTATGGCGCCTTCGCCTCCGGTGTTCCTCCTAATATCTACGCATTTCACGACTACACTAGGAATTCCCCATACCTCTCCAGTACTCTAGATTAACAGTTTGCAAAGCAGTTCCCGGGTTAAGCCCAGGGCTTTCACGTCAAACTTGCCATTCCGTCGACGCTCCCTTTACACCCAGTAAATCCGGATAACGCGTGGCCCCTACGTAGTACGGCGGCTGCTGGCACGGAGGTAGC
+
C@BCCFFGCED;@E@ECADGFDDC,CEFDFF<FFC@B@@8<B@CF7FFFEFG8BEGFGCFGGGGGDDFD6E@CEFG@CEEFECFCCC@>88A@,CFGGGFE@E8DFDCC8+=FBC,>:9CDFF88ECEFC8EEGGFDGEG856=D9:9<+3*,8=A@,7@EF9,3?+E=BD:DDG=DFFFGDE+8:=DE6F@FFDF)6;=EE)0:?A@C>8;E9;+1=C0,/0-/9=(6=>-+>/96)CE(/(9;66<>65//872/.(--)(4C226?4(.((..(--(,4(-4)446:23)021*5<0
@M02996:162:000000000-B87FG:1:1101:15746:2153 2:N:0:ACTGAGCG+CTCTCTAT
GACTACCAGGGTATCTAATCCTGTTTGCTCCCCACGCTTTCGAGCCTCAACGTCAGTTATCGTCCAGTAAGCCGCCTTCGCCACTGGTGTTCCTCCTAATATCTACGCATTTCACCGCTACACTAGGAATTCCACTTACCTCTCCGATACTCTAGCTTAACAGTTCCAAATGCAGTTCAGGGGTTGAGCCCCCGCATTTCACAACTGGCTTGCTCTGCCGTCTACGCTCCCGTGACACCCGGTAAAACCGGCAAACGCTGGCAACATACGAATTACCGCGGCTGCTGGCACGAAAGTAGC
+
CCBBBFEGEEG-CEFEC<EE@FD,;CCFFEEFEFGD7C,C9@8CF@FFEGGE,A@ECFGFGGGFGGGGGGGGGGGGEFGFFF:FDCE9?,84@9EFGFGGFBC,=EDFE,8F,C<E==5@DFFCFGFFE,4=FFGGGF8DF9DDDEA+3+10,8BFD8AEGF=57=9=DF==DDG,;D9FFFG=>98=CEF=>9DBA7=@C,A*:3:203*7>+.+.;*0*0/(*8>06*6(2(62?E@E(.268)).*-5(,),/-((,-*(.9(()..(,((..41--2(4,,..41,46))**3.5)
@M02996:162:000000000-B87FG:1:1101:8747:2157 2:N:0:ACTGAGCG+CTCTCTCT
GACTACAAGGGTATCTAATCCTGTTTGCTCCCCGCACCTTCGCACCTCAGCGTCAGTCATCTGCTGGTAACCTGCCTTCGCCATTGGTATTCTTCCAGATATCTACAGATTTCACCCCTACACCTGGAATTCTGATTGCCCCTCAGTGACTGTAGTTATGCAGTTCGCAACGCAGTCCAGGAGTTAAGCTCCTGCCTTGCACATCAAGCTTGCAAAACCGCCTACATGCCCTTTACGCCCAATAAACCCGAACAACGCACGCAACTGCCGAGTTACAGGGGCGGCTGGGACGTGAATGGC
+
C@CBCFFFFFGCFFGFA@FGGCFCFGFGGFDFGE@E@F8C,C@CEGFGFDFEEGGGCCFFF9BEFEFFFGGGGEFGEFFACCC:==CC@,6C=,@C,?EFFFG8FF;=>>CFDEFFE>58?FFD4EEFFDF9@=FG8>8@=DDDF8*,3+3*99=9,=@DEDD98;+@>@>?E>D@9+;FB@@@>CD?<,,0*07@EE*51:C*:+*38;+8=A@B@A*140)-).**0>:<4>*992<C((0.4**01(2(.5(2,.(..)(4<(()(,(-,,).))(((-((,-3((.,,0)**3)((
@M02996:162:000000000-B87FG:1:1101:8730:2162 2:N:0:ACTGAGCG+CTCTCTAT
GACTACAAGGGTATCTAATCCTGTTTGCTCCCCGCACCTTCGCACCTCAGCGTCAGTCATCTGCTGGTAACCTGCCTTCGCCATTGGTATTCTTCCAGATATCTACAGATTTCACCCCTACACCTGGAATTCTGATTGCCCCTCAGGGACTCTAGTTATGCAGGTCGCAACGCAGTCCAGGAGTTAAGCTCCTGCCTTTCACATCAAGCTTGCAAAACCGCCGACATGCCCTTTACGCCCAAGAATGCCGAACAACGCTCGAAACTGACGTGTAACCGGGGCTGATGGCAGGGAAATAGC
+
CCCCCGGGFGD;CEFAC<FFGGDC<EEGAEEFGBFEFG8F@C@FFGFGFFFE,@CE@AFEGCCFDCF<ADFFAEFF9AGFFF=,,=C,A66,@AEFGGFAF7F8FG;A@,,C9=<C@8:DFDFG@FDFFDC,,9DDCGGGGD?DF8),:=0),8=9@=8=FFD46;+6=EGA=?DEFGBDC@C1:?>C@7@@*;FC5=?@EFC;@FC1:;+1>ACBCF9/4:)5(52>E8B(0719-(4=<1(:F)><C3;3;EF;.-(--).,1)...---,().)-((-(((().)(.(-)0**+.44
@M02996:162:000000000-B87FG:1:1101:9704:2172 2:N:0:ACTGAGCG+CTCTCTAT
GACTACACGGGTATCTAATCCTGTTCGATCCCCGCGCTTTCGTGCCTCAGCGTCAGTTGCGGCTTGGTGACCTGCCTCCGCGATCGGCGTTCTGTGCGATATCTATGCATTTCACCGCTACACCGCACATTCCAGCCACCCCAAACGCACTCAAGCCCCCCAGGTTCGACGGCAGGGACCGGGGTGAGCCCGGAAATTTCACCGCCGACTTAAGGGGCCGGCTACGACCCCTTTAAACCCAATAAAAACGGCAAGAGCTCGGCGCATCCGGATTACCGCGGCTGCGGCGCCGGGAGTAGCG
+
C@CCBFFGEEG:CEEGCC<FFGF@EGGGGG@FDC@@:C@@CEFCEGGGGFFGF@EECFGGGGG=CBCEFFGGGGGGD8ECB=EFDEE@B78445@BDE+A+5AD;C@ED9AFGAEFC)@C>FFDGGGFFE,8DFFFFGDED=?+=D8C>D:)@DDGCFGGGEF*<9>575*0::C*)81;>CE*2727:GG9)79()38>492(-.-22555487>2)9,*-(-,,(((28(*)4)6>C=::14?.))1,.((0(2(,))-)(-1(((,(-(((...4(-(((--(,((7(3))*/*(-)(
@M02996:162:000000000-B87FG:1:1101:7784:2181 2:N:0:ACTGAGCG+CTCTCTAT
GACTACTAGGGTATCTAATCCTGTTTGCTCCCCCGACTTTCGCGCCTCAGCGTCAGTGCTGTTCAAGGAATCCGCCTTCGCCTCCGGTGTTCTATAGGATATCAACGCATTTCACCGCTACACCCTATATTCCGATTCCCTCTCCCAGACTCGAGTCCTGTAGTTTCAAGCGCACTTTCCGGGTTGAGCCCGGAGATTTCACACTTGACACGCAAGACCGCCTACGCGCCCTTTCCGCCCAGTATATCCGAACAACGCTCATGGCCTCCATATTACCGCGCCTGCTGGCCCATCTTTAGC
+
<CCCCGGFGGGGGGGGG<EEFGGGGGGGGGGGEGGGGGGGGG@@EGGGEFGGGGGGGGGGGFGGGGGGCCFGFGFGGGGGGGEE@EFGGGGGFEFEGF:FCDE94C@CEGGGFAFDE=DDD@F@CC8BFFGGGFG=C=DFFDFFFCD>?DF<D8+3=EFFFCBFFDGG+@8B>97EF?EFCEC@FDEG@CE=5@DA=FFF<@<EF+>=51;(5?(8(;*./62(6:16:C>6F?4<B6EC4?>A*6<A::70(8(D--,,(*.)/.23((.).4).4427((((.()((,-18)+3<).)
@M02996:162:000000000-B87FG:1:1101:7795:2198 2:N:0:ACTGAGCG+CTCTCTAT
GACTACTAGGGTATCTAATCCTGTTTGCTCCCCCGACTTTCGCGCCTCAGCGTCAGTGCTGTTCAAGGAATCCGCCTTCGCCTCCGGTGTTCTATAGGATATCAACGCATTTCACCGCTACACCCTATATTCCGATTCCCTCTCCCAGACTCGAGTCCTGTAGTTTCAAGCGCACTTTCCGGGTTGAGCCCGGAGCTTTCACACTTGACACGCACGACCGCCTACGCGCCCTTTACCCCCAGTCAATCCAAACAACGCTCTTGGCCTCGGTCTTGCCGCTGCTGCTGGCCCCTATTTCAC
+
CCCCCGGGGGGGGGGGGEGGGGGGGGGGGGGGGGGGGGEGGGCEGGGGGGGGGGGGGGGGGFGGGGGGGGFGDGFGGGGGGG@FDEEFGGGGGGFFGGGGGFF8@FED6BFGGGGGE=B8?EFCEFDE9EGGFFGGGGGGGFBCF@D8?DFDDBDFGGGGBFDFFEGGG,=?E>>EACEFGGGEGDEFCFF=?**)0?FB7CE3(1>=B+*(66(88::(=./63/6(-:3-725<)4@C(,5)*-6<<)0.84(1,-(((2-)*.54((-(,))-((,(((452))(31-())320))-
@M02996:162:000000000-B87FG:1:1101:10129:2202 2:N:0:ACTGAGCG+CTCTCTAT
GACTACTAGGGTATCTAATCCTGTTCGATACCCACACTTTCGAGCGTGAGCGTCAGTAACGCTACAGTAGGCTGCCTTCGCAATCGGAGTTCTTCGTCATATCTAAGCATTTCACCGCTACACGACGAATTCCGCCTACGTCCCGCGTACTCAAGCAATCCAGGTCGCGCTGCAGGGCAGAAGTTGAGCGCCTAAATTTCACAACACGCTTAAATCGCGGCCGGAGCGCCCTGTAAACCCAAAAAACCCGGACAAAGCCCGGACCGGCCGAATGAGCGCGGCTGCGGGGAGGGAAAAAGCG
+
C@B8AECFFFF-CCEF@<@EFFDCCFCG9EB<FF;CEG,,<BFFFCG,@?EC@:@E,CFGGG,@CAECEEFF8BBF9;EFCE:7@FCFE,,4@,C=EC?4@9;9>FEBC,,4,=CC=@5C=EEGGGGDE,8,DDEGGGG>=DBGCCA+3=0*@3ADFF@C,25,56CEDB*9*9D65C95>BC5,229>*=9):*749A*9,C<0562(2*/9F<;()).*-(,,,((-279C).6<>F=:6(.81((1-.(,0.*.(.--191>((,-4((((-))-(,(1((--36(((-07***((.(
@M02996:162:000000000-B87FG:1:1101:14511:2212 2:N:0:ACTGAGCG+CTCTCTAT
GACTACAGGGGTATCTAATCCTGTTTGCTCCCCACGCTTTCGAGCCTCAACGTCAGTAATCGTCCAGTGAGCCGCCTTCGCAGCCGGAGTTCCTCGCAATATCTACGCAGTTCACCGCTACACTGGGAAGTCCACTCACCTCTCGGACACGCTAGCCATGCAGGTTCAAAAGCAGTTCCGCAGTTAAGCCGCGGGCTGTCACGTCAGACTTGCATTGCCGGCTACGCTCCCTGTACACCCAGAAAATCCGGATAACGCGTGCCACCTACGGAGTCCCGCGGCTGCGGGCACGGGAGTCGGG
+
CCC@BFA,@CD-@;E9C<<@9F@6,CE4,,C<CEF++B,,EB8@C:<FC<EC@6@B@C,6CC;ACBEC@EGG,>CC7FFD@8,+@@C+74:,4,9,+@:=?7@+9,98>+49,9A<>=@>CCB=>,6AE+@,D;E8?@,6+:+6+61@0=38+6==@FC7CEE,@5CFC3@:D9;@1?=**3;*,+2@4?C9*52:3*077<((/8<.;)+41A5+)10.*-(-.40(,2(.*.<).68*(,(.7:).*-.8-.9*,-((-*--2...5(,-((().-(,(,----27(413.)*2/(,((
@M02996:162:000000000-B87FG:1:1101:18157:2212 2:N:0:ACTGCGCG+CTCTCTCT
GACTACACGGGGATCTAATCCTGTTTGCTACCCACGCTTTCGCGCCTCAGCGTCAGTTAATGTCCAGCAAACCGCCTTCGCCACTGGTGTTCTTCCTAATATCTACGCATTTCACCGCTACACTAGGAGTTCCGCTAGCCTCTCCAACACTCAAGAACCGCAGGTTCAAATGCAGACACGAAGTTGAGCCGCGAGATTTCACAGCTGACTTAAAGGCCCGCCTACACGCCCGTTACACCCAGTAAATCCGGAAAACGCTGGCGCCCAACGGAGTACCGCGGATGCTGGCACGGAGGTAGCG
+
CBC8AC8;@@C+@6A<C6,@@C@66<CE<CCC8F@@7B,,;@F@@FCGE?EC6,@B9CF9,C<@FFE,,C@FFFCC7:DA?B=FC=<994,4,,CAADFFF+@,>FECE++A99,:>=9=CDA4EFFC88,,@@++0>@D+8D+=6)D0=+3@D?>EG,+3==+5:CECE,?CCGAF6)*54:*32;;8,4:94<((,=9/5>.7)8=B++)1+1*6.*.2.(/(5:36*6(7(-,:28:(8?FF9))2-0(().2---(-1((14(,4-----(.)((--,43..67-:)4))112..4(
@M02996:162:000000000-B87FG:1:1101:21552:2220 2:N:0:ACTGAGCG+CTCTCTAT
GACTACAAGGGTATCTAATCCTGTTTGATCCCCACGCTTTCGTGCCTCAGCGTCAATGACAGATTCGTGAGATGCCTTCGCAATCGGTGTTCTGAGTAATATCTAAGCATTTCACCGCTACACTACACATTCCTCCCACGGCATCTGTATTCCAGCACAACAGGATCAAAGGCAGTTCCGGAGGTGAGCCCCGGGCTTTCACCTCTGACTTGCGGCACAGCCGACGCACCCGTTAAACCCAATAAATCCGGATAACGCGTGCATCCGCCGTATTACAGCGGCTGCGGGCACGGAGGGAGAG
+
C@C@CFGGGGG;CCD<CA@A<FCCCFEFEFED8EF@:@,,,@FDBDEFCEEC:::@;CFGGGGBFF@CDCFGFGFF,,EBFEFCF@C,8,,4@FGFFFG9A;C,>F@AE9,C,@<C@>*==D<=EG,:E8,,E,@+=FECGFF8D9;,56+*74DFGGGGGE=,6*6DFFD9@DGDFGFFGCE++:89@1DAFEGBA7*:;@.*)*016;=6>*/:>>F7=:(569@>9C?1*(606<::-,()/6452-.8(0-*--(-,/4)*5(44((-.(..)..(-(--((-,(-,30.2*/,2((
@M02996:162:000000000-B87FG:1:1101:16520:2223 2:N:0:ACTGAGCG+CTCTCTAT
GACTACCAGGGTATCTAATCCTGTTTGCTCCCCACGCTTTCGAGCCTCAACGTCAGTTACAGTCCAGTAAGCCGCCTTCGCCACTGGTGGTCCTCCTAATATCTACGCATTTCACCGCTACACTAGGAATTCCGCTTACCTCTCCTGCACGCGAGCTAAACAGTTTCCAAAGCAGTTCCGGGGTGGAGCCCCGGGATGTCACATCAGACTTGATTGGCCGGCTACGCTGCCTGTCCAACAAGTAAATCCGGAAAACGCGTGGCCCCGACGAAGTACCGGGGATGCGGGCACGGAGGAGACG
+
C@B<BE<FCED-C<<,C@A<9CC;@FED9@<@6E+7+8,6,@C@:F,EA<CC,:CC,CFFGG<FGFF<CDGEFCCC:,DA,8?FGAC,?,6,@,C?EBE;99,39C@@8@,=,@,:>>*6==E,EFEF;=,,@ECD6C8D8D?DCE>E9=*1+8=3+@=D8E83,+=D=7=?DFG=;C758CE*308>2*==B9C=5*1*9<**)47B)2+4.+)+/)*.23(//3(((*/,*.))))3*.::>=4))2-.,,.,0-,((,)-.*4(-44(,(-)..4(,1(,-((-,(-,-0)***-(-(
@M02996:162:000000000-B87FG:1:1101:18134:2224 2:N:0:ACTGAGCG+CTCTCTAT
GACTACACGGGGATCTAATCCTGTTTGCTACCCACGCTTTCGCGCCTCAGCGTCAGTTATTGTCCAGCTAACCGCCTTCGCCACTGGGGTTCTTCCTAATATCTACGCATTTCACCGCTACACTAGGAGTTCCGTTAGCCTCTCCAACACGCAAGAACAGCAGTTTCAAAGGCAGACACGAAGTTGAGCATCGTGCTGTCACATCGGACGTGATGTCCCGCCGAGACGGCCTGTGACCCCAGAAAAGACGGAGAACGCGTGCGCCCTACGTGTTACAGAGGCGGCGGGCAGGGAGGGAGCG
+
A<A,@CCFCDD+@B<9;6,6,6C,,<CEE@@,,C@@+6,,,8FCCF7F@=EB8,@B,<E<@F,CF<DF,@FFGCB>,,,A,8:FE=A,=+7,9,CEADE,@+9+>E>:>++4,9,,=8*=8B<,EFF=:48,4@,2@G,6+)5=8E8806*0>==D=DF,3==,,12E9E,::9DFFGFFDC*432;9:,,0:33)0,=*9,9*0)/55)22-)1+/+*./6(((.(3(2,(/6).)),*,8(,03((0-)3(0.*--((-*(-*,(.4-.((.-)),-,,-(,-2,2(4(-.)/1*-2-,
@M02996:162:000000000-B87FG:1:1101:18152:2230 2:N:0:ACTGAGCG+CTCTCTAT
GACTACACGGGGATCTAATCCTGTTTGCTACCCACGCTTTCGCGCCTCAGCGTCAGTTATTGTCCAGCTAACCGCCTTCGCCACTGGTGGGCTGCCTAATATCTACGCATTTCACCGCTACACTAGGAGTGCCGTTAGCCTCTCCAACACGCAAGAACAGCAGGTTCAAATGCAGACACGAAGTTGAGCTTCGGGCATTCACAGCTGACTTGAGGTCCCGCCTACAAGCGCTTTACACCCAGTAAAGCCGGAGAACGCGTGCGCCCGACGAAGTACGGAGACTGCGGGCACGGAGAGAGAG
+
A<A,ACCFBDD+@;,66656@6C;,<CB96;,;C,@+8,,<@F@@:7F<A;@,B@B<CF9,C<EFEEF,CFGGGF>@,=A8,4@8=@:9,+,9,@A,?A99=,+9CB=8++,,9<5>>*6==,,@FCC=4,,4@4+=E,@+)0=DFDA0=*8C@DFDFG6DF8+53;2@EC3@=DFFF@BDE14,28;),,1@5>>(,*1049*2/8=:4107)()0*1,*.(/:4)71*,(*(116),3,4()*.64*-.-(0.0-(-(-1,(14(-,4(-((-66-(-(().((,--,1())/**-3((
@M02996:162:000000000-B87FG:1:1101:16239:2233 2:N:0:ACTGAGCG+CTCTCTCT
GACTACACGGGGATCGAATCCTGTTCGATCCCCGCGCTATCGTGCCTCAGCGGCAGTTGCGGCCTGGTGACCTGCCTCCGCGATCGGCGGGCTGCGCGATATCTACGCATTTCACCGCTACACCGGACATTCCAGCAACCCCACACGCACTCAAGCCCAACAGGTTCGAAGGCAGGGACCGGGGTGAGCCCGGGAAGATCAACGCCGACTTAAGAGGACGGCGACGCACCCCGTCACGCCGAGCAATCGGGAAAAAGCCCGGGCCCTGCGGGATGCCGGGGCGTGTGTGAAGGGAGTGAGG
+
CCB<BAEE@CD+78,,86,BEEC,,<@8FA@,,6@:7++64@@<C,EFCDC@+8BE,@EF+@F+,6=,C99C,AAE,,@>?+@74=+44+++6F+++:+3>09C3,436**7,@,388*;/2:@8*1*4,@,?C,0*6<CD()):B6*09)/?B=::2**478*3****0*0177*)*(.1*:*1)-74EC2@))3,*1))+423@(-(.*)69.=4)*(*,(-((((-*,(),(-((/*(77-.2).*-.((0,*((((-)(()-(,(((-(-((.3((,4,-(--.()))0)*;2(-)(
@M02996:162:000000000-B87FG:1:1101:16211:2235 2:N:0:ACTGAGCG+CTCTCTAT
GACTACACGGGGATCTAATCCTGTTCGATCCCCGCGCTGTCGTGCCTCAGCGTCAGTTGCGGCGTGGTGACCTGCCGACGCGATCGGCGGGCTGTGCGAGAGCTATGCATGTCACCGCTACACCGCAAAGTCCAGCCACCCCAAACGCACGCAAGCCCCCCAGGATCGACGGCAGGGACCGGGGGGAGCCCGGAAAGTTCACCGCCGAATGAAGGGGCCGCCGACGAACGCGTTGAAACGAAGAAAGCCGGACAACGCGCGGAAGCTGCGGAAGAGCGCGGCAGATGGGCAGGGGGGAGCG
+
A@<,AC@FBED+8,,666;6,;C,,CCA,,,,,7+8+6+,,:C:B89B<BCB,8@B6CFFGGG7@==,C?CEGF8=+86>+==+@==+6++3@B,>FE<+8*3+4,53>,,7,5,,4)5999?DGCC*<,4,6=FGGG,;C55DFC;10))6C874=:EE*:3**)*//2C>:@D*7CB>CCE**/2732*3>>DB(+*).+540732()*.)0507))-*---,4((-*-7)((-6)2*-4(,01((0,.4(..*-((-,)-()()).,-,(,.(.4-(-3(3().4(((-0)//13,(-
@M02996:162:000000000-B87FG:1:1101:20805:2257 2:N:0:ACTGAGCG+CTCTCTAT
GACTACTCGGGTATCTAATCCTGTTTGCTACCCACGCTTTCGCGCCTCAGCGGCAGGTATTGTCCAGCGAACCGCCTTCGCCACTGGGGGTCTGCCTAAGATCTACGCAGGTCACCGCTACACTAGGAGTGCCGGTAGCCTCGCCAACACTCAAGAACATCAGGTTCAAATGCAGACACGAAGAGGAGCGTCGAGCGGTCACATCGGACTGGAGGTCCCGCCTACACGGCCGTTACACCCAGGAAAACAGGAAAAAGCGGGCGCCCGAAGGAATAGCGCGGGTGAGGGGAGGGGGAGAGAG
+
A@@,ACCFBDD-@,;,66,66,;,,-;C,@C,,CB@+,,,,8CCCF,B<?,@++7@+CF,,E@5E<EF+@F@FB>+,,4?B8?B@=<::+++9,C==?:,9+,+9<98=++,46,,8)*60=,,@FC5:,,,3@3=?E8,+0*=9E8890*0@:9EE>F,,<@,2/*:CF,=,B7=FC=>B87*,/57(*3,=):01*)./57)/)422)*,4)-04*/-/,(,.438(24;71,(.),*-4:B>7(,*.)((0,*-(((,)((/4(434-((,,))---,(,-,.41(,(,))/**(,(,
@M02996:162:000000000-B87FG:1:1101:13994:2287 2:N:0:ACTGAGCG+CTCTCTAT
GACTACAAGGGTATCTAATCCTGTTTGCTCCCCCGACTTTCGCGCCTCAGCGTCAGGAACGTACAAGGAATCCGCCTTCGCCTCCGGTGTTCTGCAGGAAAGCAACGCATTTCACCGCGACACCCGGCATTCCGATTCCCTCTTCCGTACTCCAGCCATGGAGGTTCGGACGCACTTTCCGGGGGGAGCCCGGAGAGTTCAAATCCGACACGCATAGCCACCGAAGCGCCCGTGACGCCCAGGAAAGCAGAACAAAGCAGGCGAGCTCGGAGAGACCGCGGCTGCTGGAACAGAGGAAGCG
+
C@C8AECFFFD-;,6,<6,,,<@6,;;E,6;,,@@B++,,5@F@@+8F<?C@,,8B,CFEG,EGGGEGGF,FFC7C,,@?88,@EC@4>,,4@EEGGGF,9*=8=F>>8++,,9,C>>*6=8+@C+:3>3,3,6C68;,360*+6E>33:**6>;DEF,98C@*4;:?9>;?*37*9*0+:CE**1-94:@4<>C>2+*)-+..4;321:339D47<)0.24(-43(-(*,-)(--2(**-3(87:((*.052?,*.(((,)-4),(.(-((((-(,(-,,((-().3((50.)+1*(,,(
@M02996:162:000000000-B87FG:1:1101:13993:2305 2:N:0:ACTGAGCG+CTCTCTAT
GACTACAAGGGGATCTAATCCTGGGTGCTCCCCCGACTGTCGCGCCTCAGCGTCAGGAACGGACAAGGAAGCCGCCGTCGCCGCCGGTGGGGTGCAGGATATCAACGCAGTTCACCGCTACACCCGGGATGCCGATTCCCTCTGCCGGACGCCAGCCATGGAGGTTCGGACGCACTTCCCGGGGTGAGCCCGGAGAGGTCACAACCGACAAGCAAAGCCACCGACGAGGCCTGTACGCGCAGGAAAACCGAACAACGCGTGCAACCTCGGGATAACGGGGGCGGCTGGAAAAGGGGGAGGG
+
C@A@AC<CCED+@,9,66,6@6;,,68?6,,,6+66+6+,5CF@@+,86?CC,,8B,CFAF7:FGCEDFE8FEC>:+8+8+8+@C?C+=++++8@BE,>,35,+3,>+>++8,6,8>>*=+3343:<*5**,@:C;7D,?+0**;,:*2?)(449*2=+0BF,82)**/**.17)//*.7>CC*/1-7(7*-0.9;(*)(.+-)-0414))(,5(0(.*,*.(4(-(,(*()*..)-,**--((..(.*-.4253*-(,-,/(-*(,((--,((.)(,(((4((,(--(()./)/2*-,((
@M02996:162:000000000-B87FG:1:1101:14563:2312 2:N:0:ACTGAGCG+CTCTCTAT
GACTACCCGGGTATCTAATCCTGTTCGATACCCGCACTTTCGAGCATCAGCGTCAGTTACGCTACAGTCAGCTGCCTTCGCAATCGGAGTTCTTCGTGAGATCTAAGCATTTCACCGCTACACCACAAAGTCCGCCAACTGCCCGCGCACGCAAGGACTCCAGATCGCGCTGCAGTGCACCCGTGGAGCGACTAAAGATCAGAACACGCAGAAAGTCCGGCCGACGCTCGCTGTAAACCCAAGAAATCCGGATAACGCGCGGAACCTCCGTAATACCGCGGCTGATGGCGCGGAGGAAGCG
+
A@@B@CCFCDD+@,@,;6;6CC@;,ECE<E@,;@7@:+,,,@FD7@,B@EEB,8@C,CFFGG7=FFFC<FFFCB@F,,EBBCE4DFDGD,,,9,@?EDD,?+,,9C4:=,<9,95?6=*==9=DFGGFC,,,9=C+=C+6+:3?=B>C9=9=GECFFG6E7?@,20;79B4989C5A7AA?*;**/-15CGF4=*6),*)5+7?8=132))6;F=3)+13:0(-(,3(,*-(*-..66,*-4:???)69-.,-.60--((-99(/(,(.--((,-))((,,4(-().,(((-0)/2*.,,(
@M02996:162:000000000-B87FG:1:1101:13576:2313 2:N:0:ACTGAGCG+CTCTCTAT
GACTACAGGGGTATCTAATCCTGTGTGCTCCCCACGCTTTCGTGGGTCAGTGTCAGGAATGTTCCAGTAAGTCGCCTTCGCCGCTGATGGTCTGCCTAATATCTACGCAGTCCACCGCGACACTAGGAGTGCCACTTACCTCTCCCACACTCAAGCCAACCAGGATGAAAAGCAGTTCTGGAGGTGAGCCCCAGGCTGTCACGTTTAACGTAAGAAGCCACCTACACACCCTGTACACCCAGGCAAGCCGGAAAAGGAGTGCACCCGAAGGAACGCCGCGGATGCAGGCAAGGAGGATGGG
+
C@AABFCEFDD-8,;,6<,C<CC6,<CF,<,9@C:@+,,,,8;@B++B@?,<,<@E,CF8FC<DGCFC@DF,CC@:,6@A,B+@6=::A,,44,>EEEF9A+;,9C@==+,9,99,850==>64@FC?=8,4@=E68ED=91+==D=D5D*)63=AEFGDG>D+@6+@@BE:,9F,+C*=9>:++39989D)@9;C),/*:>):)*011*072)8CFF*0,0(075-85*((*/9)<38:32(=A(((/...,04*,(.(,*.)22-414-2(.(,-,(,,(--,)-2(((-)./2*(.(,
@M02996:162:000000000-B87FG:1:1101:24237:2328 2:N:0:ACTGAGCG+CTCTCTAT
GACTACAAGGGTATCTAATCCTGTTTGATCCCCACGCTTTCGTGCCTCAGCGTCAATCGCTGTTTCGTGAGATGCCTTCGCAATCGGTGTTCTGAGTAATATCTATGCATTTCACCGCTACACTACTCCTTCCTCCCACGGCAACAGTATTCCAGCCCTCCAGTATCAAAGGCAGTTCCCGGGTTGAGCCCGGGTATTTCACCTCTGACTTGAACAACCGCCTACGCACCCTTTCAACCCAATAAATCCGGATAACGCTTGCATCCTCCGTATTACCGCGGCTACTGGCCCGGCGTTAGC
+
CCCCCGGFGGGGGGGGGGGGGGGGGGGGGGGGGEGGGCFGGGGGGGFGGGGGFGGCFGEFGE@,CFE@C<F9FFGGGGGGGGBFFFFFEGGFGG9FFGGF9EGGGGGGFGGGGGGGGADGCEFGGGGC,CEEGFGGDDD8?=9C?>DA==CE,CD,AC,=@F8CCFGADEC?FFGE++;;BEE>CG@+>CFAEEDFFGFF5DE*:949A?>1*3)10;9-768((5@2>E<?<E35CEF=?D8E4>EFD35;@EED(--,-182::)411-232624(((((--.5>),1((0)/2:8(-
@M02996:162:000000000-B87FG:1:1101:24298:2339 2:N:0:ACTGAGCG+CTCTCTAT
GACTACTCGGGTATCTAATCCTGTTCGATCCCCGCACTTTCGTGCATGAGCGTCATTTACGGCTTGGTCAGCTGCCTACGCAATCGGAGTTCTTCGCCATATCTATGCATTTCACCGCTACACGGCGAATTCCGCCAACCTCAACCGCAATCAAGCTCTCCAGTATCAATGGCGGGATGGAGTTAAGCTCCACGCTTTAACCACTGACTTAAAAAGCCGCCTGCGCACCCTTTAAACCCCATAAAACCGGATAACGCTCGGATCCTCCGTATTACCGCGGCCGCTGTCCAGGAGTTAGCC
+
<CCCCGGGGGGGGCFGGGGGGGGGGGGGGGEGGGGGGGGGGGGGGGGGGGGGGGGGGGGGGGGGGGGGGGGGGCFFFGFGGBFEFFFFEGG?CFGGGGCC9?CCAFEEFDGGGGGGG89=CEGCEG+>7FFGGFGG668ED89DFGFG57@E,E697ECGGG53BFFFFDCFF97E5C(524AE9FCG3CF(;5)(,<+7;FFDEF3437249C@8;A94:2(,(-279E(464<2-4A*4117=)5899784*8*(----1(49))4(<10:).6-1,7((427>,..4).).2*3-6:
@M02996:162:000000000-B87FG:1:1101:24372:2352 2:N:0:ACTGAGCG+CTCTCTAT
GACTACAGGGGTATCTAATCCTGTTTGCTCCCCACGCTTTCGAGCCTCAACGTCAGTTATCGTCCAGTAAGCCGCCTTCGCCACTGGTGTTCCTCCTAATATCTACGCATTTCACCGCTACACTAGGAATTCCACTTACCTCTCCGACACTCTCGTCTACCAGTTTCCAATGCAGTTTCGGGGTTGAGCCCCAAGCTTTCACATCAGACTTGGCAAACCGTCTACGCTCCCTTTACACCCAGTAACTCCGGATAACGCTTGCTCCCTACGTATTACCGCGACTGCTGGCCCTTATTTCGC
+
-8CC8FGGGGGGGGGGGGGGGGGGGGGGGGCDFGGGEFFGGGGGGGGGCEFGEEFEGGGGGGGGGGGGGGGGGGGGGGGGGGGGDEFEEECFFGFGGGFEADGGGEGGGGGGGAFGGAF>DGGGEFFGCCFGGGGFGGGFDDFFGGAGFGFDG,0ACGGGFGDCFFGGFGA6DDFFFGFE6CECEC)C5CGFE*08@EF62D<8<A*1:AG.>F=F2?:>E>7595=61=88C)1;?3?:((69:).723B0;3>*((---*).0(37663)..-.),(,(,,((6?:-(2()/90:-(-
@M02996:162:000000000-B87FG:1:1101:24361:2367 2:N:0:ACTGAGCG+CTCTCTAT
GACTACAGGGGTATCTAATCCTGTTTGCTCCCCACGCTTTCGAGCCTCAACGTCAGTTATCGTCCAGTAAGCCGCCTTCGCCACTGGTGTTCCTCCTAATATCTACGCATTTCACCGCTACACTAGGAATTCCACTTACCTCTCCGACACTCTAGTCTACCAGTTTCCAATGCAGTTTCGGGGTTGAGCCCCAAGCTTTCACATCAGACTTGGCCAACCGTCTACGCTCCCTTTACACCCAGTAAATCCGGATAACGCTTGCTCCATACGTATTACCGCGGCTGCTGGCACGTTTTTACC
+
CCCCCGD<FGEGGFGGGGGGGGGGGAFFGGFGGGGGGGGGGC8FGG<AFBFFFFGFGGDEEGFFCBFGDFGGGGGGGGGGGFGGGGGFGGGGD?EFD<EFGFGGGFGDGGGGGGGGG>?DDFG;8CA?BFFGG8DF8@DFGD;8F48FDGFD9F+CECCEAFDE,?FDGGAFFF+EFF9:CGGEGG)=>FGF*5CDFGFAEG=EF9:6BFGFFF)3)3?9:69=C9@9@E7@DEEE?AF8<6;)3/??;(=(6)7=/--(-1)66(:).32)43)6<(1((4((-44::()4))*1/4))
@M02996:162:000000000-B87FG:1:1101:7312:2401 2:N:0:ACTGAGCG+CTCTCTAT
GACTACTCGGGTATCTAATCCTGTTCGCTCCCCACGCTTTCGCGCCTCAGCGTCAGTTGTCGTCCAGCAAGCCGCCTTCGCCACTGGTGTTCCTCCTAATATCTACGCATTTCACCGCTACACTAGGAATTCCGCTTGCCTCTCCGATACTAAAGGGCTAAAGTTTCAAATGCAGTTCCGGGGTTGGGCCCCGGGATTTCACATCGGACTTGCAGCTCGGCCTACACGCCCTTTACACCCAGTAAATCCGGCAACAGCTTGCAACCAGCAGATTCCGGGCGCAGCGGGCAGAGGGTGCAG
+
C@CCCFGGCFGFGCFE@<F9@FCFEEBFEDF@FGGGDGGD9C@FF@FEEA@F,@@C9,F@CFFGGGGCEFGGGCFGGGCE@C,C8=D,B,B@D9E8=<?E9DC8FEEBEGGGF,@EE5A68@EDGFG<FGGFDD8=8=D,=)?+D7833=+*@8DFGG,,,:5,79+@C7,55=F,;CCAGGGE7*)35*=):?D@@CF*/>61).6;;3F36AE;(;*2:87(6(36(/22*.))).,:1::)0<<<<-0((0(*....4*.60,((.((())-)(((((,(-4(1,(((());*/())
@M02996:162:000000000-B87FG:1:1101:7331:2403 2:N:0:ACTGAGCG+CTCTCTAT
GACTACTCGGGTATCTAATCCTGTTCGCTCCCCACGCTTTCGCGCCTCAGCGTCAGTTGTCGTCCAGCAAGCCGCCTTCGCCACTGGTGTTCCTCCTAATATCTACGCATTTCACCGCTACACTAGGAATTCCGCTTGCCTCTCCGATACTCAAGGGCTACAGTTTCAAATGCAGTTCCGGGGTTGAGCCCCGGGATTTCACATCGGACTTGCAGCTCCGCCTACACGCCCTTTCCACCCAGTAAATCCGGGCAACGCTTGCCACCTACGGTTTACCGCGGGTGCTGGACCAGGGTTAGC
+
C@CCCGGGGGGFEGEGACE@CFFFGGFGGG@FGGGGGDDGFGDCF@CFGGGFFCEGFDGGGGFGGGGGGGGFGGGGCFFGGGGGFFECECBFGGGGGGGGDCDFGGGF6CCGGCGGG>5=CEFFGGGFC8EFFGGGGFCGGEDFD@@C5C7DGFFFGG8FB@1<@7CCGFAF7B8EAFCFGGG7:C2?EGGD>?D9@:4@EE58>3;16DGA<FE;1;8(738;16841@B(92))56C*2<2<F2-.9(0((.-14(-((724*8158((((,(.23-(-(((-)).(.(())*22(.6
@M02996:162:000000000-B87FG:1:1101:7326:2420 2:N:0:ACTGAGCG+CTCTCTAT
GACTACTCGGGTATCTAATCCTGTTCGCTCCCCACGCTTTCGCGCCTCAGCGTCAGTTGTCGTCCAGCAAGCCGCCTTCGCCACTGGTGTTCCTCCTAATATCTACGCATTTCACCGCTACACTAGGAATTCCGCTTGCCTCTCCGATACTCAAGGGCTACAGTTTCAAATGCAGTTCCGGGGTTGAGCCCCGGGATTTCACATCTGACTTGCAGCTCCGCCTCCACGCCCTTTACACCCAGTAAATCCGGACAACGCTTGCCACCTACGTATTACAGCGGATGCTGGCACGGAGTTAGC
+
CCCCCGGGGGGFGGGGCEFFGGFGGGGGGFEGGGGGGGGGFGGGGGGGGGGGFGFEFEGGGGGGGGGGGGGGGGGGECFGGEFGGGGFFFGFEFGGGGFFGFFGGFFFGGGGFGGGGADDGGGGGGGGGGGDFGGGGGGGGEFFDE9+<DFEDFGGCEGFF?@FFFGGGGGFGFGGFGAFGGGGDGEGE7D5AFD>@FFCCFFEE8?EF=FFEFEF=FD;E27(((3:9FB>F?>5)8FEB?FF6<):*-)-3).7----493<F8:30(.5:::6)..-1(((.-434<F:5>E5:::)
@M02996:162:000000000-B87FG:1:1101:21065:2442 2:N:0:ACTGAGCG+CTCTCTAT
GACTACTGGGGGATCTAATCCTGTGTGCTCCCCCGACGATCGCGCCTCAGCGGCAGTGCTGTTCAAGGAATCCGCCTTCGCCGCCGGTGTGCTGCAGGAGATCAACGCAGTTCACCGCTACACCCGGCATGCCGATTCCATCGCCCAGACTCGAGTCCTGGAGGTTCAGACGCACGTTCCGGGTGGAGCCCGGAGAGTGCACATCTGACACGCAAGAACGCCGACGCGCCCGGGAAGCGCAGTAAAGCCGAACAAAGCGTGCGACAGCGGGATGACCGGGGCTGCGGGGGCAGAGGAAGAG
+
@<A6@CCCCDD+8,,,66,6,6;,,;;A,,,,,77@+++,,8B@8:,:6=:@++7@9CC,E,,CC?EFFF,CE>B,,,,988+@C@:46++,9AEAFFC+?*,24:>4=++,,6,,8)*069,6@+635+,,7@E**@,,+*009@>F93*)>>9,4<2:?:=*/):9:B:845>=:*:48CC**//8(/=4>@DB6+*).+6))16.6623-;>>:)2-*--2(-(4(*-3)(-(,(**-445=264*-04153/.(((-*-()4((---,(-.-(-(,((---(,,(((-558**.22(
@M02996:162:000000000-B87FG:1:1101:10362:2455 2:N:0:ACTGAGCG+CTCTCTAT
GACTACCAGGGTATCGAATCCTGGTTGCTACCGGCAATTTCGAGCATGAGCGTCGATAAGCCCCCAGCGGGCTGCCATCGCCATCGGGGGGCTTCCTGAGCTCGACGCATGCGAGCGCTACACCAGGAAGTCCGCCAGCACCTGAGCTATGCAAGAGAAACAGGCCGGGCTGCAGGTCCGGGGTTAGGCCACGGGAGGGGAGAGACAGCGGGCAGCTGCGCCGGCGCTCGCGGTGCGCCCGGGGACGCCGAACAACGCGTGCAACCCACGTATGAGCGCGGATGCAGGGCCGAGGGGGGGG
+
@@-6A,,;CCE66;669,;6;6C,6-8E,C6,+68@6,,;,6C<8F,5C<,@+87:8CFF,CDFF:@F+6@@>78A,,9?48449=:+4+*18,2:><7,5+2*:<:=1**7*4**12:7)92=CGC<24++388CDG=*9209CCB002*)39:AFG6<??7**8>5/:102/CF078<CCC**/.72<*,8>D0(*7(-*-33>(.,)),-.(8,)2-*-((-,---*-()-((-(+2(,4()(--1-.4,.(*-(((-1-)2,((4-((.(.)-4(,1((-..),((-,))/2*--((
@M02996:162:000000000-B87FG:1:1101:8747:2476 2:N:0:ACTGAGCG+CTCTCTAT
GACTACCGGGGGAGCTAATCCTGGTTGCGCCCGAAGCTGTCGAGCCTCAACGTGAGTAGCTGTCCAGTATGGCGCCGTCGCCGCCGGGGGGCTTCCTAATATCGACGCAGGTGAAGACAACACTAGAAAATGCCCATAGACCGCCAGAACAGTAGATTAAAAGATTAGAAAGCAAGTCGTAAGGTAAGCGAAAGGAATGCAGTCCAAAAGTGCAAGTCGGACGAGGAGAGCTGAAGAGCGAGTAAAGACGGAAAAGGCGTGGCGCAGAGGGAGGACGGAGGATGCAGGGACGGAGGAAGGG
+
88-,A,6@CED:C+@,6,,,,<;6;;8F++8++8+76,,6,9D:8+,,659@:,:C,6,6,C9,,?C69,CFFC,+++66++8@@@:+6+**3*57,?222+3*34413**2+3,30,)0*1*+<@E90*++3+29*:++245<DC9*.*)(30:<+2<+335*2**+2AF;07F*1:,)20*++2)05**-7>F((+/).+.()149,)0.)*-*.**,*,(-(-4(.*(-92)).(,*(,,(15.)0-.,(.,*,(-,,)--*-(,(,(,((-,(,(((((,(...((,,))1:*(,(,
@M02996:162:000000000-B87FG:1:1101:8773:2490 2:N:0:ACTGAGCG+CTCTCTAT
GACTACCGGGGGAGCTAATCCTGTTTGCGCCCCACGCTGTCGAGCCTCAACGTCAGGATCTGTCCAGTAGGGCGCCTTCGCCGCCGGGGGGCTTCCTAATATCTACGCAAGTCACGACTACACTAGAAAGTCCCCATACCCCACCAGTACTCTAGATGAACAGGTTGCAAAGAAATTCGAAAGTGAAGCGTAAGGTGTTCACGCCAAACGGGCTATTCAGTATAAGCTCGCGTTACACCAGGGAAATCCGGAGAACGATGGCCGGCAAAGGATAACCGGGGCGCAGGGGCCGGAGGAAGAG
+
@@A@A;@@CED+@++66,,6,;;,,6;?++,+8@+@+,,,,9C@B+,B@<,@,,6?,:,:9E?A8CC,69CFGC+:+8@B?+@F6@:+6+**1*27C<<,71++2,4*3**,,2,*4.))20,+<<::0++++2CD*;8*04)19C:+10/)+32<3+<<CC7*3***2<A?+7F+97(*2*23+24:3**-8:D.3+).-3(.(8912)*2().*)1*.+)).).4))*(,),-,--,*(((45.))*-.4().*-(((,0.4)-(,(.,(,)-)(-(,(-4(((-4((-,0)2**,.43
@M02996:162:000000000-B87FG:1:1101:8750:2499 2:N:0:ACTGAGCG+CTCTCTAT
GACTACCGGGGTATCTAATCCTGTTTGCTCCCCACGCTGTCGAGCCTCAACGGCAGGAGCTGTCCAGTAGGGCGCCTTCGCCGCCGGGGGTCTTCCTAATATATACGCATGTCAAGACTACACTAGAAATTCCCCATACCCCTCCAGTACTGTAGATGAACAGGATTCAAAGCAATTCTTAAGTTAAGCTTAAGGGGTGCACGCCAAACGAGCAAAGCCGGCGAGGCTCGCGGTACAGCAAGGAAAGCCGGAGAAGGCTTGGAGGCGAGGAAGTACCGCGGCTGAGGGGACGGAGGGAGGG
+
@@@,ACCBCDD+8,6,66,6@,;,,;;C,,,,8C6@+8,,5:DCB+,@@<6@++6@+B,C,C6EE@C<@,CBFE7+,,@9,8+@C==7:+++4,8,C?;,7+,+3<>+=++7,8,:=)+66=,,@<C<@,,,3@8=+@,,+1**0@=735+*7757,,=:D?=,,*+,2>DA,6;,/=*+6;<,,28@*,114:C((*)(/+(.(:>;?)),6)/)(0*-2-(-(-(((*-(7>,-.),*,,(38388*-59(0,*.(((,*).*-,4(3(,.,.-.4(-,3(-(,(-(,44731:*41((
@M02996:162:000000000-B87FG:1:1101:23544:2504 2:N:0:ACTGAGCG+CTCTCTAT
GACTACCAGGGTATCTAATCCTGTTTGCTCCCCACGCTTTCGAGCCTCAACGTCAGTTATCGTCCAGTAAGCCGCCTTCGCCACTGGTGGTCCTCCTAATATCTACGCATTTCACCGCTACACTAGGAATGCCACTTACCGCTCCGAGACTCTAGCTTGACAGTTCCAAAGGCAGTCCAGGAGTTGAGCCCCTGCCTTTCACATCTGGCTTGCCATGCCGTCTGCGCCCGCTTTACACCCAGTCAATCCGGATAAAGCATGCACCATACGGATTACCGGGGCTGCGGGCACGGAATAAGGG
+
C@CCCFFGFED-;,B,;E@96C@;,6CE9<6,,C@B:,,,@BFEB7,;CFFC,A@C,6C,CD,AB@ECFDF9FE7C,?AABFEF8@C6?,8,@,>DEEE9A7D8@CBFC,,4,95C>A*==@,,>EFGDA,@,@D68E9ECA*+=B>8:=+0,@@,63@1,=3,,?@==E,;3@D,;D;A:BC,3=C?)@6>*<C)0=*3;=A38+;8)34:4;>8./*04((08@9((*.6*27)<),*6;()19))2.><3.4+..(..2..*.).,323((.).2(21(2--((3(4(-55**+.))(
@M02996:162:000000000-B87FG:1:1101:16974:2517 2:N:0:ACTGAGCG+CTCTCTAT
GACTACCGGGGTATCTAATCCTGTTTGCTCCCCACGCTTTCGAGCCTCAACGTCAGTTACCGTCCAGCAGGCCGCCTTCGCCACCGGTGGTCTTCCTGATATCTACGCATGTCACCGCTACACCAGGAATTCCGCCTACCCATCCGGTACTCCAGGTAAACAGGTTCCAAAGCAATTACAGGGTTAAGCCCGAGGATGTCACTGCAGACGTGAGTGACCGTCGACGCGCCCGATACACCCAGGAAAGCAGGAGAACGCTGGCCCCCGACGTATAACCGCGGCTGCGGGCACGAGGGGAGCG
+
@@A,@EFCCDD7@,@<;<@@@C@6;CC?<,,68C@@+6,,;@FCB7,B@<CB,,@B9CEEFF<FGCFGDFGGGC:>6??A884@E=@4=+8,4,@F9?B4=+=+=CD:B++9,9,,8=*=8=4@FGDFE,,,@ECGCEDEG0*6=EB+36+*7;:,2@EFDD884*=,5ECF:9F:9FEFFCD,,;8C6<D):*:@(,2*05***4>6>)1,())*962.2/(..:(((2(4)(,-6.,*,,(4.2(,*.5<(04*-(((-/((131444(())).((--1((-((-1-12-))/**-,-,
@M02996:162:000000000-B87FG:1:1101:23548:2525 2:N:0:ACTGAGCG+CTCTCTAT
GACTACCAGGGGATCTAATCCTGTTTGCTCCCCACGCGTTCGAGCCTCAACGTCAGTTAGCGTCCAGTAAGCCGCCTTCGCCACTGGGGGTCCGCCTAATATCTACGCAGTTCACCGCTACAAGAGGAAGTCCAATTACCGCGCCGAGACTCTAGCTGGACAGTTCCAAATGCAGTCCAGGAGTTGAGCCCCTGCAGTTCACATCGGGCTTGCCATGCCGACTGCGACCCCGTTACACCCAGGAAATCCGGATAACGCTGGCACCCAACGTATTACAGCGGCGGGTGGGACGAGGGGAGCG
+
B<A@BFEFEED+@,,;;C@<@,@6,;CE9,;,6C@C7+++,@CE8@,BEFAC,,BB,<C,CC,@:BC<C<C,@B@C,,E?86:4,9=,7+4+@+@B:B:99+,+@C>7@++9,@A<>:*=84,,36AB>,,,7@,36E8,+1*+=CA+900),757,,@C@F8,2++7C,4=7BF=;29;BD11,=8?3,4(2295.?+*/17)))/2:)26,9;+/)*.*..-(4(((2--*(-(63,*4((-7,)-240(,0)0-(((-*../3(-,4,.)(--)..-,1-3((4-((.-))***((((
@M02996:162:000000000-B87FG:1:1101:23950:2567 2:N:0:ACTGAGCG+CTCTCTAT
GACTACACGGGTATCTAATCCTATTTGCTCCCCACGCTTTCGTGCATGAGCGTCAGTTACAGACCAGGGAATCGCCTTCGCCTCTGGTGTTCTTCCATATATCGACGCATTTGACCGCTACACATGGAGTTCCATTACCCCCTTCTGCACTCTAGTTGGCCAGTATGCGATGCTGTATGGAGTTGAGCTCAACGCTTTCACATCAAACTAAACAAACCGCCAGCGCACCCCGTACGCCCAAAAAATCCGGATAACGCATGCCACCCACGTAGTACCGAGGGCGCTGGGACGGAGGAAGCCG
+
C@CCCFFGCED6@,@9;C<<96@6,-CF9<C<:E@C7,,,<CGFGGGGGGGGG7@C,6C9FEFCCFEG,CE,CEDE:EFFCE4FC=C,:,6,@,=FF9A,95=,@@C=C++9;9A,@>?DDGGGGGGGFFGGGGGF9DEFGAFGGGFG<DD),8=,3,@8D68,@9+:=C+:=+?,5+*3@D1,723+05<@;A71)*4;=F*)09>6*+3:5?>A)*?@=(8(=29..*((*.2603*;2(/=5((./4>(,8)9(((-)2,)1(,1128(,664:,(9((-0(49(.(,4>::58:(,-
@M02996:162:000000000-B87FG:1:1101:23934:2574 2:N:0:ACTGAGCG+CTCTCTAT
GACTACACGGGTAGCTAATCCTATTTGCTCCCCACGCGTTCGTGCATGAGCGTCAGTTACAGACCAGGGAAGCGCCTTCGCCTCTGGGGGGCTGCCAGATATCTACGCAGTGGACCGCTACACATGGAGTTCCATTACCCCCTTCTGCACTCTAGGTGGCCAGGATGCGAGGGTGAATGGAGGTGAGCGCAACGCTTTCACATCAAACGTAAAAAACCGCCTGCGCACCCGTAACGCCCAAGAAAGCGGGATAAAGCATGCCACCTACGGATGACCGCGGACGCAGGCACGCAGAAAGGCG
+
@@A<AEAFCED+8,,,,<=,666,,-C,,,,,,C:B++++46FFGCGFFG<@+8@B,,CFEFGFFEEE:C68BC4+,,4A:B,@,==,4+++@+@>A,@8=+3+7,@>:**,36,,4)3;;2?EGFFGFCGGGGD+BFC<C@F4CBEFACF(+52,4+A6BC3*=)*;78*5*)1*1*)03;*/1:844:/37@5(-*966E).6*64(07:08<:68<9>0(49,7((1,-),8,4,*2,(.,8((()45(4*)2.().)*.3*(((-(4((5),(-,4,(.3043-.(((08*++(((-
@M02996:162:000000000-B87FG:1:1101:12589:2602 2:N:0:ACTGAGCG+CTCTCTAT
GACTACCGGGGGATCTAATCCTGTGCGCTCCACGCACCTTCGCACCTCAGCGGCAGGCATGCGCTGGAGACCTGCCGTCGCCACCGGTGGGCTTCCTGAGATCTACAGAGGTCAACCCGACACCAGGAAGTCCGGTCGCCCCTCGCTGACGCAAGCAAAACAGGATCAAGCGCAGTTCCGGGGGGGAGCCCCGGGAAGGCAGGCCGGACGGGCCTGAGCGCCGACATGGCCTGGACGGCCAAGAAATGCGAACAACGCTAGCAACCGAAGGGAGACCGAGGATGGTGGGAGGGAAGGAGGG
+
@6-8@;C@@DD+7,,,66;,,,C,,C@>@,+,,8+7+8,,,9B@+6,B6?CB++=>+@E<EFGG7>@FEEDGCE,A+4@>++4@D=C+6+++6,>,A?=,8+=+3C;=>,+,,6,,,1*6683@DEDCC,,,@:;*;***3-*;9>(=/225E8C7CGGFF58*=2*77<9585C*+;5>CDD**/-73**48:DF(/).3*4((.42;)),(8()4)*-/,-2(3(4(2,)*(.(-(**-221?())2-)-,0.*-,((-*.)*((((-(-((-(-7(,2,,.().3(((()0/*/((((
@M02996:162:000000000-B87FG:1:1101:19463:2613 2:N:0:ACTGAGCG+CTCTCTAT
GACTACTGGGGGATCTAAGCCTGTTCGATCACCGCACTTTCGTGCATGAGCGTCAGTTACGGCGTGGTCAGCTGCCTACGCAATCGGGGGTCTTCGTAATATCGATGCATTTCACCGCTACACGACGAAGTCCGCCAACCGCAACCGCAATCAAGCCCTGCAGGATCAACGGCGGGAGGGAGGGGAGCGCCACGAGTGAACCGCAGACTGACAAGGCCGCCTGCGAGCCGAGTAAGCCCAAGAAAACGGGAGAAGGCGCGGAGCCCACGGAGGAACGCGGCAGCAGGCGCGGGGGGAGGCG
+
@CBCCFDDFFC+7,,,66,,6,;,,<8E,6,,68+6+6,,,8;669556?C@+,66,<CFGGG+77@,,6C,,:,,,,46+8=,9=@::++49,94,,4674,+6,8+>,,8,4,,6)*0=6,663==:++,7A6C9@*@*:9DDD:5*;*)6297//44,46,:)*40*38*)/2))47//**2721-*/(05<((29:)*-4(<61))93)97545<(1(-81((,-*(4*,6)4(+22(427(4(/,0,4>(*((,41)((/((,,-1(,8(.4(-(((,1(((-,-2-).1:8-((4
@M02996:162:000000000-B87FG:1:1101:19095:2620 2:N:0:ACTGAGCG+CTCTCTAT
GACTACAAGGGTAGCGAAGCCTGTTCGATCCGCGCGCTGTCGTGCCTCAGCGTCAGTTGCGGCGTGGTGACCTGCCTACGCGATCGGCGTGCTGTGCGAGATCTATGCAGGTCAGCGCGACACCGCACATGCCAGCCACCCCAAACGCACGCAAGCCCCCCAGGTTCGACGGCAGTGACAGGGGGGAGCCCGGAAAGAGCACCGCCGACGGAAGGGGCGGCCTACGCACCGGGGAAACACAATAAATAGGGAGAACGCGAGAAGCGGCAGAAAGAGCGAGGAGGCGGGGAAGGAGGGAGCG
+
@<A,@ECCEFD-;,,+764+66;,,<@E,,,,,7+@+6+,,9:@8,,59=6@,,8@,CFFGGG+6==:C<5CBD8,,9=8+=>+@=@+=+++@?8?CC@+6*,+3,8,3,,3,3,865*608+5CED*>,,,6@FGFF6,7-:CC:@</)/(=8?<*2*:152*+**/13?>*59*0?A*<8C*//-1,*;4>@<6(*08,*.4(0499))-8D:EF3),*,(.(446(*(,)-4,.4,*2,-.74.)*,.437,*((-(-).(*((((-(()(.((-((1((,((-,(,(-5./1*,---
@M02996:162:000000000-B87FG:1:1101:22739:2650 2:N:0:ACTGAGCG+CTCTCTAT
GACTACCGGGGTATCTAATCCTGTTTGCTCCCCACGCTTTCGAGCCTCAACGTCAGTTACAGTCCAGTAAGCCGCCTTCGCCACTGGTGTTCCTCCTAATATCTACGCAGTTCACCGCTACACTAGGAATTCCACTTACCGCTCCTGCACTCTAGCCTGACAGGTTCCAAGGCAGTCCCGGGGGGGAGCCCCGGGTGGTCACATCAGACTGGCCATGCCGTCTACGCTCCCGTTACACCCAGGCAATCAGGAAAAAGCTTGCCCCCTACGTATTAGCGCGGCTGCTGGCGAGGAGGGAGC
+
CCC@CFFEDGG6@<@<6@5@<FC;6CCA<<<<,CC@78,,,@FA8@,B@EFB,,@@6CFGGGEFGGE@CEFFGE@C,:8AB=CF8=C6=,,9@,@FF=?,A+=,9E>@C++9,9,:8=*===,9@FFBD=,=EGGFCGDD08?DD8:>9=+:,66CD8DFGC8+60D8DG,:+;?;AFEFEDC**/,7(*;6DDG((*73-3:-4=?2)/*.(>50::7-*-,--:>(-8099((-6)0*(3((.3(,*.6.,/4*-()),1.47>((.-..),))(-(,2(,-(.,3(((-))1**-2,
@M02996:162:000000000-B87FG:1:1101:6556:2658 2:N:0:ACTGAGCG+CTCTCTAT
GACTACAGGGGTATCTAATCCTGTTTGCTCCCCGCACCTTCGCACCTCAGCGTCAGTAATCTGCTGGTAACCTGCCTTCGCCATTGGTATTCTTCCTGATATCTACAGATTTCACCCCTACACCAGGAATTCTGATTGCCTCTCAGTGACTCTAGTCTTGCAGTTAGCAACGCAGTACAGGAGTTAAGCTCCTGCCTTTCACACCAAGCTTGCAAAACCGCCTACATGCCCATTAACCCCAATCAATCGGCACAACGACCGCAACCTACGGTGTACAGGGGATGCTGTCAGGTCAATAGA
+
C@CCCGGGFGC86,C@,6@,,CCCCEFCC<;<@@+F+:<,,:::@F,BC?6@@,BFE,CFGDFDC<ECFGGGCFFG<D?EEGE?D=DFF9,CAEFG9FFCAF8DDEDFD99FDAFDE:?==,?,>,=99?,9,@==+@DD+)*0=E9F46?D9E==ECFAED:5,++,6@6@EF+++62<@DE=8=CD5@A=FFFF*C;:;@C@@0=CCFGC=AA>@FG>1)/5)0*2)B@);A7***84=D-()*18*(),6A;7.(((.)(.)(.321(((-.--)(((--(().))))(1)2++)).
@M02996:162:000000000-B87FG:1:1101:22722:2663 2:N:0:ACTGAGCG+CTCTCTAT
GACTACCGGGGTATCTAATCCTGTTTGCTCCCCACGCTTTCGAGCCTCAACGTCAGTTACAGTCCAGTAAGCCGCCTTCGCCACTGGTGTTCCTCCTAATATCTACGCATTTCACCGCTACACTAGGAATTCCACTTACCGCTCCTGCACTCTAGCCTGACAGGTTCCAAGGCAGTCCCGGGGTTGAGCCCCGGGTTGTAACATCAGACTTGCCATGCCGGCTACGCGCCCGTTAAACCCAGTAAATCGGGAGAACGCGTGCCCCCGACGGAATACCGCGGCGGCTGGCACGGGGGAAGCG
+
C@BCCFFEEGD+B,@@;6@<9C@;6<CF9,;<,C@@+8,,@@D666,@C?FC,,@CCCFGFGFGGFDFEEFFGECC,,@AC,@FFCC,:68,@,CE@EE,=+=,9CE78++9,4,,=8*==949EFCE;,,,9@A9=;8@+:*=C@:A0A+)76=AD,@DG?8+,5===7,58:D,*+@BDDG**00081@>BBG)/*)**,18>=**8)+*1)0+64*6::(((69(41(7)4((.3,;,2,694-)*,)-(0,*(-,((*-4*247(,--((..)-,,,7(-((-,((.-))*/*((((
@M02996:162:000000000-B87FG:1:1101:6537:2674 2:N:0:ACTGAGCG+CTCTCTAT
GACTACAGGGGTATCTAATCCTGTTTGCTCCCCGCACTTTCGCACCTCAGCGTCAGTTATCGGCTGGTAACCTGCCTTCGCCACTGGTATTCTTCCTGATATCTACGGATTTCACCGCTACACTAGGAATTCCGATTGCCTCTCAGGCACTCTAGCCTGGCAGTTCCCAACGCAGTCCAGGAGTTAAGCCCCTGGCTTTCACACCAAGCTTGCAAAACCGCCTACACGCCCTTTACGCCCAATCAATCCGAATAACGCTTGCCACTTACGTGTTACCGCGGCTGCTGGCACGTAGTTAGC
+
CCCCCGF8EEEF;<DFE<FFGGFGGGGFG9EDG+F:@+@E9EC,CFGGG@FFGEFGF<F,@,+8,+BFFG,C,AFF@FFCFGE4@DFF,,C,@FDGG,?FFFDDAE,,@CCFGGGG88?>CEF,,9FF,9=E,DC?6+@@38DG+,)45=:=@,D,6,,68D@BD+2,AFE>ED>8;C*?C3@CG+0B@,@>*?*:)@AAEG<)4*))-;8=B**+)3:6*//5>((0.161<;4<(/4=10:3=))9>2),(849-,,(-*.)2().9:((.4<46:--11(,,447<0<408*23)-)
@M02996:162:000000000-B87FG:1:1101:14174:2686 2:N:0:ACTGAGCG+CTCTCTAT
GACTACTAGGGGATCTAATCCTAGGTGCGGCGCACGCTTTCGGGCGTGAGCGACAGGTACAGACCAGGGGACCGCCTTCGCCTCCGGGGATGTTCCATAGATGTACGCATTTGACCGCTACACATGGAGTGCCAGAACCCGCTTCTGCACGCTAGTCGGCCAGGAGCAAAGGCGTAATCGAGGTGAGCGCGACGATGGCACCCAAGACGAAACAGACGGACGGCGCACCCGGGAGGCACAATAAAGCGGGAAAACGCAGGACAACCGAGGAAGACGGAGGACGCCGGGACGGAGGAAGCGG
+
@@8,@EEDEFC++66,,6,66,;6,=@A+++++766+,,,,8++7+8@@=,@++6>,CEEFGDEFFDC=CEGC=+8++998++@@@:4=+++656ED,A,4+,67C3@=++89@5,3:*+63:@,@,3<8,8@<,=96,60550*9:@1;5211925*:5775*=)2*2BFF5)/=:*9>CC5**282,2:3@:),(*..,*-((0,,4.C?074?.)/:C6>62-3((*-,)4(,((+2.---9-)(/,0(,.()(((-458?<3(((-,(.,403010-(40-,-(-(--.)**0,.(4
@M02996:162:000000000-B87FG:1:1101:9497:2720 2:N:0:ACTGAGCG+CTCTCTAT
GACTACGAGGGGATCTAATCCTGTTTGCTCCCGACGCTTTCGTGCCTCAGGGGCAGGAGCAGTCCAGCAAGCCGCCTTCGCCACTGGGGGTGCACCTAAGATCTACGCATGTAACCGCGACACTAGGAAGGCCGCGTGCCTCGCCGGCACACCAGCCCCGCAGGTTCAAAGGAAGCCCCGGGGAGGAGCCCCGGCCGTGCACAACGGACGGGCAGTCGCGCCGAGACAGACGGTACACCGAGGAAATCCGGATAACGCGAGCAAACTACGGATGACCGAGGGTGCTGGAAGGGAGGGGGCG
+
@<8,AC,B@@C+7,:,66;,,6C,,-;,6,,,+88@+,,,,8;@,,,;@=,9+8@@+@,,CF,AE6CCADGCFB:+,,99,,68,==C:+++6,9,A4A:?+,+4<486++9,8<,>>*=+=+,8E8,>,+,,54++@5*+0**3*/5/9)(*48,4==78C4*2**3;C<5*8;*28(88CE**),1-*2(8:)-(*)(-<6(4)-41))-(5-),))-*-((((-4(*((*3--)-,*(-((04))2-.((.-0,,((-1(.*.)-)-(((-.).((,(,(,,)-,((((0)1**(,(,
@M02996:162:000000000-B87FG:1:1101:18155:2725 2:N:0:ACTGAGCG+CTCTCTAT
GACTACAGGGGGATCGAATCCTGTTTGCTCCCCGCACCTTCGCACCTCAGCGGCAGGCATCTGCTGGCAGGCTGCCTTCGCCATTGGTATGCTGCCAGATATCTACAGATGTCACCCCGACACCTGGAATGCGGCCTGCCCCTCAGTCACGCTAGGTATGCAGTTCTCAACGCAGTTCGGGAGGTGAGCTCCCGCCGTTCACACCAAGCTTGCATAGCCGCCGACATGACCGGTACGCCCAAGAATGCCGAACAACGCTGGCAACGTACGGATAACCGCGGCTGCGGGCGAGGAAAGAGCG
+
@<6@BC@EDEG+@;@,86,8@C@;,6C;,;,,,7+8+@,,,:@@6+,E<ACC++7@+@F8FEAF<EAF<CGGGDB<,,,A7?=,94=:5,,,9,9EEED,C7,69C;=>,,,,955,:*6=48D8A=A:3,,+@@CCGG,D=*==D*@05*)+43,77,<329,7?+,<>:?*3C;+=@DC:C*11070,58?8)6(4),5+9;DFF7()+,(;.A)/24*4(1(4(.)0(-)(((--*140(45)44>-04(0.1---(-/(.*((((-(,(().(((-1(((,-(,((--)00+*,,((
@M02996:162:000000000-B87FG:1:1101:9496:2738 2:N:0:ACTGAGCG+CTCTCTAT
GACTACTAGGGGATCTAATCCTGTGTGCTCCCCACGCTGTCGTGCCTCAGGGTCAGTATCAGTCCAGCAAGCCGCCGTCGCCACTGGGGGGCCACCTAATATCTACGCAGGTCACCGCTACACTAGGAATGCCGCTTGCCTCTCCTGCACGCCAGCCCCGCAGGTTCAAATGCAGCCCCGGGGTGGAGCCCCGGGCGGTCACAACGGACGGGCAGGCCCGCCGACACACCCGAGACAACAAGGAAAGGAGGAGAACGCGTGCCACCAACGGAGGACCGGGGATGATGGCACGAGAGGAGGG
+
B@AAAF<CCCD+8,6;66,66,;,6-C9,,,,,;+@+,,8@@C@,6,E<<,@6,;E,C,CFGBEF<EF@CF7A>4@++6>+,6C,=<,4+++6+8,@B:,7+3+53>:>**,,4,,45*3;@,,?DC:<,,,<::?*=*2+0);5265800(:18CCEECEE21*1:C7C+937C<F*4@DCC**/-7,28:B5)478)3-+6)-)-((0),(0,)-.*-1-(-(-(4(*(()(,(.(+*(,1:F:.(*,.--..*((---*(.*,(.(,(-,(4((4(,1((-,-)..(.3))*/*,((-
@M02996:162:000000000-B87FG:1:1101:22461:2792 2:N:0:ACTGAGCG+CTCTCTAT
GACTACTGGGGTATCTAATCCTGTTTGCTCCCCACGCTTTCGTACCTCAGTGTCAGTTACAGTCCAGAAAGTCGCCTTCGCCACCGGTGTTCCTCCTGATATCTACGCATTTCACCGCTACACCAGGAATGCCACTTTCCCCTCCTGCACTCAAGGCTTGCAGGTCGGAGGGCGAACCGGAGGTAAGCCCCGGGCTGTCACCCTACGCGTACAAAACCACCTACGTACCCGTTACGCCCAAGAAATCCGGGAAACGCGCGCCCCCAACGTATAACGCAGGCCGCGGGCACGTGGAGAGCGG
+
CCCCCGGFFGG6@CFAC<AF<FD@;CCD9,C,,CF@C8,8<@C@,B,B@E;C<6@E6EFFGGAFGGGEDCE?FEFE,6D?CF=CGED8@86,@5EEEEFE=7=8CFD+>,,A9@598:*==@,DFFED=,,4DFGDG,,,6:*@D,:A:D+8DED,@===EED,@FG+=6ED+*=E*@AFED*12:63.;EAF>?(06*>4C>(58;B653(4C=FD:FDC(571(.((+-343(-,4*A2((,)).(),)(45(*(-(-(9;9D(-(-(,.)))((-,,-((-,46,,22,)0**+(((-
@M02996:162:000000000-B87FG:1:1101:11304:2792 2:N:0:ACTGAGCG+CTCTCTAT
GACTACTCGGGGATCTAATCCCAGTTGCTACCCTGGCTGTCGTGCCTCAGGGTCAATTACGGCCCAGTAAAGCGCGTACGCCGCCGATGTTCCTCCTGATATCGACGCAGTTCACCGCTACACCAGGAATTCCCTTTACCTCTACCGCATTCTAGTCTGCAAGGATCCGATGCCGAACAGAAGGTGAGCCTCTGCAGGTAACACCAGACGTGACAAACCAACTACGAACGCAGTACGCCCAAGGAATCAGGACAAAGGTTGAAACCGCCGGAAGACCGGGGCTGCGGGGACGGGGGGAGCG
+
@<@,@CCFBDD+8,6666,,,C<,,<CF,@6;<-;@,;,,;9:6,6,B6=,;,;@@,CFFGGGCFCCC@DGGGE7C6C@>>++@E@:78,,,9,@EEBA,A+@+>@>4>++,,4,:68*6=9,6@FCBA,,,7=,22EAA@9+==E:3<+**,5<37,@9F99*4*4,36*<*3@EFD@FCC8,,28?3,,0)229(,21<+447FD?D3*/68?FD41/26(./38B1*-(/4.)-(*/36037())*./43>.9.(.).*.)*,36(-,(((..4(((1(---((-(41-0)12*(((-
@M02996:162:000000000-B87FG:1:1101:9876:2792 2:N:0:ACTGAGCG+CTCTCTAT
GACTACTGGGGGATCTAATCCTGTTTGATACCCGCACCGTCGTGCCGCAGCGTCAGGGGCACCCCAGGCGACTGCCTACGCAATCGGAGGTCTTCGTGAGATCTATGCAGTTCACCGCTACACAACGAATGCCAGCGCCGGCGAGGGTACTCAAGGAAGACAGGTTCAACCGCGGGACCGGGGGGAGCCGGGCGAGGGAACGGCGGACGGGACGTACCGCCGACGCACCCGGAAAACCCAATAAAGCGGAAGAAGGCTCGGAAGGGCCGTAGGACCGTGGGGGCGGGAACGGAAAGAGGCG
+
@<-6AC<<<CD+:,6,66;,@,;6,6;E@@C,C@@@@F+,87+8B@+@:>@C,8:C,CCGG,,@FBCF,>=F7>,,,9=B8=:8D@CBB+8,9,C=9?=+A+9+7<67;,,8,45:4:*6=9,,@=>BB6,,@=,6=@+++1*C7*/133+*6:8C=EFD78:*4*;?8=00385CD)2>DC=*/139(*2-)0C((*).(::11>>;()5,,)-)-)7(:0>12(--(*(4)4,4((+/,()37-.(/(0,.9(*.(.429((*(((,-,((4.(-(.,((-(-(-(-(-1..**0.((-
@M02996:162:000000000-B87FG:1:1101:9887:2807 2:N:0:ACTGAGCG+CTCTCTAT
GACTACTGGGGTATCTAATCCTGTTTGATACCCGCACCTTCGTGCCTCAGCGTCAGTGGCACCCCAGGCGACTGCCTACGCAATCGGAGTTCTTCGTGAGATCGATGCATTTCACCGCTACACCACGAATGCCAACGCCCTCTAGGGGACTCAAGGAAGACAGGTTCAACCGCGGGACCGGGGTGAGCCCGGCGATGTTACGGCGGACTTGACTGCCCGCCCAAGCACCCCGAAAAACCAAGAAAGCGGGATAAAGCCCGGACCGTCCGGAGTACCGCGGCGGCAGGCACGGAAGAAGGCG
+
B@B,AE,@CDC+8,,666;<,CC6,;CE@@C,,@+C:F,,;CC<B89F<ECC,8@B,<CFGG8FF:CDD@FGDC,4,9=C@B@@D=?8=,,,@,C=ABF,A?C+@A9+9,,9=4A:8=*6=9,@BDECCA,,@4,=C++6+00?9,3+3=*)@=?F@DD=B9=+20=@@>D>:9?EEG>@EC**4>26(2:.85<((216)840(7;(-*:-5*).4)5(2(-(.(4((*(-)-41(4+26(,4<(((1(0(.1-7-(-4(1(-/,(,((,487).<(,----(((-(..,-.0/*0(,47
@M02996:162:000000000-B87FG:1:1101:9867:2813 2:N:0:ACTGAGCG+CTCTCTAT
GACTACTGGGGTATCTAATCCTGTGTGATACCCGCACCTTCGTGCCTCAGCGTCAGGGGCACCCCAGGCGACTGCCAACGCAATCGGAGGTGTTCGTGATATCTATGCAGGTAACCGCTACACCACGAAGGCCAACGCCCTCTAGTGTACTCAAGGAAGACAGGTTCAACCGCGGGACCGGGTGGAGCCCGGCGATGGTACGGCCGACGAGACGTCCCGACGACGCAACCGTGAAACCCAACAAAACGGGGAAACGACCGGACCGTCCGGAAGACAGGGGAGGCGGGCAAGGAAAAAGCGG
+
@<AAAFCE@CD6@,C;;<C,C,@;,<CF<@C,;@@@+@,,,:;986,@@?;@6,@C,EFEGGGGGCCF,@FFBC<8,99?8=B8@D@F4+,,9,9?=?,,4+9+9,9,>,,4,9,5>5*0=><=EGD@C++88D,6++=++0*==,:,4?+*7,3DCEGF7<8+5*=@C,@A*0@EDGFFGD*2<922,2C2:58(-**.-8--(72(()/(-.-08)/4C(46,09(,*(,*-(.58+12(,.0.((*,)(-),*,((-()((1,((,-(((,..(((-,3-8(,-(((-().+**(,(-
@M02996:162:000000000-B87FG:1:1101:15635:2879 2:N:0:ACTGAGCG+CTCTCTAT
GACTACCAGGGGATCTAATCCTGTTTGCTCGCCCGACTTTCGCGCCTCAGCGTCAGTTGCGTACAAGGAAGCCGCCTTCGCCGCCGGTGGGCTACAGGATATCAACGCATTTCACCGCTACACCCGGGATGCCGATTCCCGCTGCCGCACTCAAGTAAGGGAGGTTCAAGCGCACTTTCCGGGTGGAGCCCGGAGCGGTCACACGTGACACGCCTCACCGCCTAGGCGGCCTGTACGCCCAGGAAAGCCGAACAACGCGCGGGGGCTGCGGAAGAACGGGGCTGCAGGCGCAGGGGGAGCG
+
@@86ACCCCED+8,:,665,,C@,,6;A,6,+6B7@++,,,8B@@+,4;?EC,,@@,9FFG+BFGGFGFC,AFB:B,,@?88+@===+=+++94@EGGE44+,3=B=8>++,,8,,85<=89,@C+:3+++,@:C7+@,4*)3*3@:19C*.?@9,=CGF7E9::6>0:B:?C5D*6*96BCD**)27(A53>@GF(*)(-+.5(04:67621.()7)1,2-,-(,:B(*4(16.-,,**-3(4)50,9,04654*-((((1(4),,,(-((((4((-((-(43,(.,((-(0)***--((
@M02996:162:000000000-B87FG:1:1101:15618:2880 2:N:0:ACTGAGCG+CTCTCTAT
GACTACCAGGGTATCTAATCCTGTTTGCTCCCCCGACTTTCGCGCCTCAGCGTCAGTTGCGTACAAGGAATCCGCCTTCGCCGCCGGTGTTCTACAGGAGAGCAACGCAGGTCACCGCTACACCCTGGATTCCGATTCCCGCTTCCGCACGCAAGTAAGGGAGGTTCAAGCGCACTTTCCGGGTGGAGCCCGGAGCGGTCACACGGGACACGCCGCACCGCCTACGGGCCCGTTACGCCCAGGAAAGCCGAACAACGCGCTGGGCATGGGTAAGACCGGGGGTGCGGGGAAAGAGGGAGAG
+
B@A<BEFDCED-C,66665,@C@;,=CE,,6,,8@C:+,,,8B@@+,B<BCB6,8@,CFEF:FGGFFGCF,CFC@,,,99884>E@C+=++,95CEFFF+A*984B>+>++8,6,,6=*===B@E76+6,,,@=C0=;DC0:*+3@:C9D9)C89,@EFC,=7**/3<=,<8*8D*/*88C>C/*/6C@**.=>D(2*),(3.3-)3((7760)(0477-2,,-.-(((*(()(,-3(**,.(857:(*,046::*---(()--*((((,.)(..)(-((,((,-(--(((.))22*(-((
@M02996:162:000000000-B87FG:1:1101:11570:2893 2:N:0:ACTGAGCG+CTCTCTAT
GACTACAGGGGGATCGAATCCTGTTTGCTCCCCCGACTTTCGCGCCTCAGCGTCAGGACCGTTCAAGGAATCCGCCTTCGCCGCCGGTGTTCTGCAGGAGATCAACGCAGATCACCGCTACACCCGGCAGACCGATTCCCTCTCCCAGACTCGAGTCCGGGAGGTTCAAGCGCACGTTCCGGGTTGAGCCCGGAGAGGTCACACTTGACACGGAAGACCGCCTACGCGCCCGGTACGGCCAGTAAAGCAGAACAAAGAGCAGGGCCACGGGAATAGCGCGGCAGCGGGCACAGAGGGAGCG
+
@<8,AEEEDED+66,,8C<@,,;,,<;A,,,,,78@+8,,,8C@+@,B6?6B,,8@,CFGG8CEFFEFGG,EFE7?,89A??+@E=@46++,@EFFGGB+8*=+74=4=++7,6,:6>56=D,@E7:+>++43@C;*>,9+)0;7D>E>F*.>>9,=A*5*//*1.*<CFGD55C*853AEEC2*/5<8*8-7013(*0,,+.8(/63:691()-8:)9-2((-(3(4(*49)--(,(**--.)15))*..527.1.(,.)*-4*,((---,(,)).4(,10(-((-33(-,.)0**-2-(
@M02996:162:000000000-B87FG:1:1101:21727:2904 2:N:0:ACTGAGCG+CTCTCTAT
GACTACCGGGGTATCTAATCCTGTTTGCTCCCCACGCTTTCGAGCCTCAACGTCAGTTATCGTCCAGTAAGCCGCCTTCGCCACTGGTGTTCCTCCTAATATCTACGCATTTCACCGCTACACTAGGAATGCCACTTACCGCTCCGATACGCTAGCTTGACAGGTCCAAATGCAGCTTGGGAGTTGAGCCCCCACCTTTCACATCTGGCTTGCCATGCCGGCTACGCTCCCTTTACACCCAGTAAATCCGGAGAACGCTTGAACCAGACGGAGTACCGGGGCTGCTGGGAAGAAGTAGACG
+
CCCCCGGEEGD+B<<,;<<<@CCC,6CE9<C@:C@@@8,@9@FC:C,FCCEC,9@C@EF9FGBFGDDFGFGFGEFG,,=CCC=CGDC:?,,A@,EEFGF;AD;CDGFC=++9;@<<>@*==9?,@FFCE,,,@,@+=DE>+8*=CG>+0=*:366@E8DFFF8+5*=CDF,BA?FFF:1<>8@*,5;98@>>>BGF4>+*22:9>+94>);266@8;A;/*.(66@9,(:8(+/.11.,*3::FFD)5935:(7(*--((-*.55:0?B-,-(-(.)(((,4(--).4(1(,)/20+.))(
@M02996:162:000000000-B87FG:1:1101:8802:2918 2:N:0:ACTGAGCG+CTCTCTAT
GACTACACGGGTATCTAATCCTGTTTGCTCCCCACGCTTTCATGGATCAGCGTCAGTTGTCGGCCAGTAAATCGCCTTCGCCACCGATGTTCCTCCCGATATCGACGCATTTCACCGCTACACCGCACAGTCCAGCCACCCCAAACGCACTCAAGCCCCCCAGGTTCGACGGCAGGGACCGGGTGGAGCCCGGAAATGTCACCGCCGAAGTAAGGGGCCGCCGACGGAGCCGGTAAAGCCAAGAAACACGGACAAGGGCGGAAGACGCCGAGAGACCGCGGCTGCAGGGAGGGAGGAAGAG
+
@@A6@CEFCDD+@,,666;,6<C,,6;E,6,,,;8@+,,,,6<@C@,B<?C@,6@B,CF@FF+CF@DC<@F,CCB,,,4?6,?@D@:+8,,4@,C9FCC+89,+9@C+=+84,4,9>8*=8=,@E@E=F83,@DFGDDE,@=?DFD>CBD*)7:;,@9CE7:8*4*=1@>C9*/C/8?=;>>C/4/(*(2*.:;GB)+0).+412<90()*.6@DFF))-2-(4,,(4(*-433,-6),*.4(4?1((*-.-(04*.(-(,)-(*.1(4-(((,-,(((,,((,-(42(3(-..:**(,(.
@M02996:162:000000000-B87FG:1:1101:8692:2921 2:N:0:ACTGAGCG+CTCTCTAT
GACTACCGGGGTATCTAATCCTGTTTGCTCCCCGCACCTTCACGCCTCAGCGTCAGTCATCTGTTAGCAGCCTGCCTTCGCCATTGGTATTCTTCCAGATATCTACAGAGGTCACCCCTACACCTGGAATTCTGACTGCGCCCCAGGAACTCAAGGCCTGCAGGTCTCAACGCAATTCGGGAGTGGAGCGCGCGCCGGTCACACCAAGCTTACAGAACCGCCTAAACGGGCTGTAAACCCAAAAAAGACGAACAACGCACGAAACTGACGGGACACCGGGGATGCTGGCACGGAAAGAGC
+
@<8,ACF@CDD6@,@,@<5,6;C;,<CE,;,:,88@@F,,,6CC;<,B@?CB8@@C,9E<C,C,C<EECDFE<?:A,4=?88?899=6?,6,@,@FGBE4=+,,=C=AA,,9,4,:,1*668:@,9B=E,,,,9=FCG86C55D=C)A3=*1E8=,6=,6>D=,66+2?CD:69D@AF>FDB:+,089)**)39@2(*)//>7;8A@;?)2//=@@E5*.1(/,..(4(*(,/,.)560*,4(.76((*-0445,1--(--*(-1.)3(-(-((,.,-((,(,-().2-.,-)0/*24,.
@M02996:162:000000000-B87FG:1:1101:15374:2931 2:N:0:ACTGAGCG+CTCTCTAT
GACTACCCGGGGATCGAATCCTGTTTGCGCCCCACGCTTTCGTGGCTCAGCGTCAGTTGTGGTCCAGTAGATCGCCTTCGCCACTGGTGTTCCTCCCGATATGTACGCATATCACCGCTACACCGGGAAGGCCAGCTACCTCGCCCACGCTCAAGAACTACAGGTTCAGACGCAGGTTAGGGGGGGAGCCCAGAATGTTCACAGCTGACGGGCAATCCCGCCTACACACCCTGTACACCCAGGAAGGCCGGATAACGCTTGCCACCTACGAATGACCGCGGCTGCGGGGACGAGGGGAGCG
+
@@86ACEGBCD+@,:,86;,6C@,,6;A++8+6@@@+,,,,,;9,+,:@?C@,6@B,CF<CF@FFFD6CDF,E?84,,9A,8:@===,:,,,@,CAEB@440,39<@:8++,,4,:>>*066,@EGDC>++6=8+=8E,@2:*+;E8@9D*)@;?FGG,<8E=,2389@DC>;/@E80>)2:5**/2<9A53.7F)6+*)-0..().4<))-1<:)4)*-*-(-..(,,*((*)..-6,*(.(:@((.*-59(0-0(,((-*..2((.(-(.((.),(,(,4(,(((,(-(-))*1*((,-
@M02996:162:000000000-B87FG:1:1101:15380:2949 2:N:0:ACTGAGCG+CTCTCTAT
GACTACCCGGGTATCTAATCCTGTTTGCTCCCCACGCTGTCGTGGCTCAGCGTCAGGTGTGGTCCAGTAGATCGCCTTCGCCACTGGGGTGCCACCCGATAGCTACGCAGTTAAGCGCTACAACGGGAAGTCCATCTACCTCTCCCACGCGAAAGAACGACAGGTTCAGACGCAGGTTAAGGGTGGAGGCAAAAATTTGAAAATCAGACTTGCAAACCCGACGAACAACCCGTGAAACCGAGGAATGCCGGAGAACGAGTGCCAACTACGAAGAAACGGGGCGGCGGGAGAGGGGGTAGCG
+
B66ACFEG@CC+7,,,66C,,<;,,6;?,,,:,C+@+8,,;::@,+,;;=;@,66@,CF9FF,?F<CCCDG,FB,,,89A,84C,9964++,9,99F=@6=*,+,:8+6++4,,,,6)*0=4,@BF@::+,,7=,?+@,7+0+6+8:=*=*)@+;<:?+4*18*49:9@DF9*/@?**1+4:C0*)(2(4*/);9((,+..>))/*/7)2+/);9+/)*(*-449((48/(4*(-().,*-39FF)))*(.4(040---(-0-)24(.)-(.(((.,((-,4(-((,(,((-))*/2(-.,
@M02996:162:000000000-B87FG:1:1101:9553:2961 2:N:0:ACTGAGCG+CTCTCTAT
GACTACAAGGGGATCTAATCCTGTTTGCTACCCACGCTGTCGAGCCTCAACGTCAGTATCTTTCCAGTAAGCCGCCTTCGCCTCCGGTGTTCCTCCTAATATCTACGCATTTCACGACTACACTAGGAATTCCGCTTACCTCTCCAGAACGCTAGATTGACAGATTGCAAAGCAAGTCCTGGGTTAAGCACAGGGTATGCACGTCAAACTTGCCATTCCGGCTACGCGCCCGTTACACCAAGAAAAGCCGGAGAACGCGTGCCCCCGACGGAGTACCGAGGCTGATGGACGGAGGGGAGCG
+
B@A@AFCFFFD+@,@,;;@<<<@,6<CE,@;,6E;@+,,,,:DC@@,B@DCB,6@C,C,CC<BFGCEEDCG9FC@7,,,A888CF==7=,,4@,9??BA;@+@3>F>7=++9,95:>:*==8,9@FDCD,,,@=E+0CD8D8+=?F=F?F*0+6=F:,@EFC>,,4+62@ED89F8BFC+>,@,801=AF:8FAG)),*003)11?@7@*+1*3:+1+=0*0(/3/:(-160)(/,1/,*//(6;=((0..7(.4*--((-1-(/4(4(4(,((.-)-(-,,(,(-.,,)(-).2**434(
@M02996:162:000000000-B87FG:1:1101:18486:2969 2:N:0:ACTGAGCG+CTCTCTAT
GACTACAAGGGGATCTAATCCTGTTTGCTACCCACGCTTTCGCGCCTCAGCGTCAGTTACTGTCCAGCGAACCGCCTTCGCCACTGGTGGGCTTCCTAATATCTACGCATGTCACCGCTACACGAGGAGTTCCGTTAGCCTCTCCAGCACGCAAGAACAGCAGGTTCAAATGCAGACACGAAGGTGAGCCTCGTGCTGTCACATCTGACTTGCTGTCCCGCCGACACGCCCGTTACAACCAGGAAATCCGGATAACGCGTGCTCCCTACGGAGAGCCGGGGCGGCGGGGAAGGAGGGAACG
+
C@C@BFEGFFG+@,<C;C,C<@C,;CCF9<C,6C@@@@7,5@F@@F,B@EFCB,@C9CFGEGAEGFDF+@FFGC@+,,=???BCF=@5?,+,9,@E9@=C=+=+@B>+=++9,9556>*6==B+@@C::4,3@E,8=CA=+008DFD>6A*5C@CFFGGGFC=+5*+7;E,?79DE>FCFGE9*6099::,0@*;@(,+00,9*7+979++.*+01));.*.(.,60;(*(-).,444,*42(,73)-*-.3(0.0-(((-*(.*((.,-(((((((4((,3,,(-41((-40)12*,(((
@M02996:162:000000000-B87FG:1:1101:12149:2970 2:N:0:ACTGAGCG+CTCTCTAT
GACTACCGGGGGATCTAATCCTGTTTGCTCCCCACGCTTTCGAGCCTCAACGGCAGTATCTGTCCAGTAGGGCGCCGTCGCCGCCGGTGTTCCTCCTAATAGCTACGCATTTCACGACGACACTAGGAATTCCCCATACCCCTCCAGTACGCTAGATGAACAGGTTGCAAAGCAATTCCTGGGGAAAGCCCAGGTATGTCACGTCAAACTTGCTATTCCGTCTACGGTCCCTTGACACCCAGGAAAGCCGGCAAAAGGTGGCCCCCTAGGAATTACGGGGGATGCGGGAACGGAGGAAAGG
+
@@A@@EEECDD+7,:,6<5C<C@;,<CE,@6<,C@C@,,,,@FC6@,B@FFB+6@B6C,CCCFEGFCCC,CFGE:>+84>+B4:+@C+>++,7,8ADE>,@+3+6E>:6++8,6,36=*99B<@FBCC>3,,7@E;7B:,000@>F<2=+*)119D7,=C917,41*,2?C8:6C,;>67;:C**1276632F:*9),1)65,/(7:>>**-.*-*.*2.3((-)-(((/.-*(.)63+?62(8:?137,.((..*((,(-*.452(4(.).))))(-((-(,,.(-(-((-))/**((((
@M02996:162:000000000-B87FG:1:1101:9925:2983 2:N:0:ACTGAGCG+CTCTCTAT
GACTACCGGGGGATCGAATCCTGTTCGATCCCCGCGCTTTCGTGCCTCAGCGTCAGTTGCGGCTTGGTGACCTGCCTCCGGGATCGGCGGGCTGTGCGAGATCTATGCATTTCACCGCTACACCGCACATTCCAGCCACGCCAAACGCACGCAAGCCCCCCAGGTTCGACGGCAGGGACCGGGGGGAGGCCGGAAAAATCACCGCAGACTAAAGGGGCCGGCTACGGAGCCGGTAAACCGAAGAAAGCGGGAGAAAAGGCGAAGGCACCGAGAGTCCGCGGGTGGCGGGACGGAGGGAGG
+
B<AAB@E@@ED+8,6,8656<<@;,C@E,66,,@+@++,,,8:@,,,:@?@@,,=B,CFFGGG7@>@,C<CEA=,4,,98+4>+@@C:=+++@=8CFC:+5*3+78533,,,,5,84=0392,5BCE7<,,,4<>CFG,*:>8CF84*.)),=:/*:/ACC/-*+*2/*2C585C*5*(788CC*7,/(282>5>3(*0(-343,)-3()*.,9407)1-*-(-(,(,(*(,7((--),*-((-9738)()4(8(*((((,)-()((,--(((-))-((,((--(((-(4,,0)1:*(((
@M02996:162:000000000-B87FG:1:1101:12162:2999 2:N:0:ACTGAGCG+CTCTCTAT
GACTACAAGGGTATCTAATCCTGTGTGGTCCCCGCACCTTCACGCCTCAGCGTCAGGCATCTGTTAGCAGCCTGCCTTCGCCATTGGTATTCTTCCAGATATCTACAGATTTCACCCCTACACCGGGAAGTCTGACTGCGCCCCAGTAACTCAAGTCCTGCAGGTCTCAACGCAATTCGGGAGATGAGCTCCCGCCTGTCACACCAAGCTTACAGAACCGCCGACACGGCCTGTAAACCCAAAGAATCCGAACAAAGCACGCAACGTACGGGGTACCGCGGCTGACAGGACGAAAAGAGAG
+
B@A@@FEFFFD-@,,<;;,6CCC,;;C46;6C,@@B@F,,@@CC,@,C@?C@,8@@,CFEG9FECCEFDFFFD=B<,=A?@8?@==<:5,,,9,CFGFD:A+4,9C==B,,4,9<,9:*6=84@+@@=>+,4,9AF?FF+=59C>G)F;F+0E8?37@:AC?=,6;+7=DC?=5D+;9DFD>>+,3;:8,5:FAC>)*45:,>E):B9@*+17F@BEA8/*/-4(.(3(36(1//96/2*,4((01))2-046><*.((,-)-2)-444-(-(--5.,((,((-(().(((-).1*3-(.(
@M02996:162:000000000-B87FG:1:1101:11114:3001 2:N:0:ACTGAGCG+CTCTCTAT
GACTACCGGGGGAGCTAATCCTGTTTGATACCCGCGCCGTCGTGCATGAGCGGCAGGTACGGTCCAGGAGGCTGCCTTCGCAATCGGAGGGCTGCGTGAGATCTATGCAGGTGACCGCGACACCACGAGTGCCACCACGCGCTGCCGCAAGCAAGGGATGAAGGTCCAACCGCTGAATGGGGGGGAGCCCCACGATGATACGGCGGGCAGGCATCGCCGCCTGCGCACCAGTGAAAACCAAGAAAGCCGGAAAACGACCGGACCGTCAGAAGGAGCCAGGGAGACGGGGAGGGAGGAGCCG
+
@@A8AEFCCDD+8+6,;6,,,<@,,<CF6C;,,7@@+C+++88@:@,@@BCB+6=6+:EEGG<FCCFF@=EGAD:,,,4A=?>4DDCF=+++7+6=8>3+,+,+3,8,=,,,,8336=*338*3@*<>:**,2<,;*>*1*()99C9=/>)6C@<FGG=1?<;,36=0:2=8*)9:?>6@CC**:>3/(2*435D:?+*6581>(043()721).)4)5,*(4<6492(*,.92.)).+1,(27@.((/-0,-0(1((---/(,1(((-))((,(-(((,(((,(-3(((-())2**-((,
@M02996:162:000000000-B87FG:1:1101:10887:3019 2:N:0:ACTGAGCG+CTCTCTAT
GACTACTCGGGGATCTAATCCTGGTTGCTACCCAGGCTTGCGAGCCTCAGCGTCAGGTAGTGCCCAGTGAGCCGCCTTCGCCACTGGTGGTCCGCCCAATATCGACGCATTCCACCGCTACACTGGGAATGCCACTCACCTCTACACCACGCAAGGCGTTCAGGTTGGAAGGAAGGTTATGGGTGGAGCCCATAATGTGCACCTCCAACTTGATCGACCGCCGGCGCTCCCTGTACACCCAGGAAGGCCGGACAACGCGGGACACATACGAAGGACCGCGGCTGCAGGCACGGAGGGAGCG
+
@@8,AC,E@CD+@,,,;6,66<;,;68E,C6,6@,@8,,+,8CC@6,B<BEC,8@B,<EF@FF?FAC6CCGAFC@7,,=AB6:C@==,:,,,9+8,@=A893,+9>>@8++9,9::=>*==>,@CFFAA,,8@?F+6DE8+:+=DFBF9=*)@:>+5@4+*43373*1;>FD,9CE;+:*>C>,1/5?(=*-/0?/*,+90,00(;6;3)+/717><)1.26(1-41-(*(,05-)6),*-2-8<,((*-.4;:3/-(((,)-4*().5.(.((..-9(,,1(--(.1(23300:*/461(
@M02996:162:000000000-B87FG:1:1101:15934:3045 2:N:0:ACTGAGCG+CTCTCTAT
GACTACTAGGGTATCTAATCCTGTTCGATCCCCGCGCTTTCGTGCCTCAGCGTCAGTTGCGGCGTGGTGACCTGCCGACGCGATCGGCGTTCTGTGCGAGATCGATGCAGTTGACCGCTACACCGCAAATTGCAGCCAACCCAAACGCACGAAAGCCCCCCAGGTTCGACGGCAGGGAACGGGGTGAGCCCGGAAAGGTCACCGCCGACGTAAGGGGGCGCCGACGCACCCGGGAAACCCAAAAAAGCCGGAAAACGCACGGATCCCGCGGATGACCGGGGCTGGTGGCACGGGAGAAGGG
+
@@@@@C<EEFF6C,@,;@,66C@,,CCF9,6,6@:@76,,5@CC@,,BABCB6,@B6CFFGGG+@@CCC<FFGEF<++687==+@EC+=+++6A,?F@=+6*,+638+6,,7,6,:=)*6+8,@EGF+8,,,5EEFGG,3?=B99@>*9//)4:?<4C5EE=2*00;58388*8D*8C(78C5**1,/(**->)C>(**).+3:B@B6937::@>F>))-*-(-(40;(*--),-(..,*4:(,59((2-)-(0.*-((,,)-()(,(-,,,(-.-4;((1,-(((.,((),5)*1*((((
@M02996:162:000000000-B87FG:1:1101:22085:3081 2:N:0:ACTGAGCG+CTCTCTAT
GACTACTGGGGTATCTAATCCTGTTTGCTCCCCGCACCTTCGCACCTCAGCGTCAGTAATCTGCTGGTAGCCTGCCTTCGCCATTGGTGTTCTTCCAGATATCTACAGATTTCACCCCTACACCTGGAATGCCGGCTGCCCCTCAGTTACGCTAGTCATGCAGTTCGCAACGCAGTGCCGGAGTTAAGCCCCGGCATTTCACATCAAGCTTGCAAAACAGCCTACATGCCCGTTACGCCCAATAATTCCGAACAACGCGCGCAACGTACGAGTTACCGCGGCTGCGGGCACGGAATGAGGG
+
C@CCCGFECFD+B8B,C<9C<E@@6CCF9C@C@@@CCF88FCF:@@@F<ECC8@BECFGAFCGGFCCFCFCFGGFF,ECCF@CB,9@:?,6,@,CFGGFEAD,==F;DD,,9A=5541*=?8:D,ECE?C,=BCEDCEE8FD*==EC,4?*:+8=3@EDDE89,7C+=CEG?CDG@AFFDDBC1,5;@:EC=BDDB),3**;>*8=B=@)455FCFFF*026()/;4<;8;()/4682**3=(5;))-2.040>(/,-,,-)-3)(-.--(-(,)))(,,,1.-((,-(-(:0.**+..((
@M02996:162:000000000-B87FG:1:1101:7509:3081 2:N:0:ACTGAGCG+CTCTCTAT
GACTACACGGGTATCTAATCCTGTTTGCTACCCGCACTTTCGAGCATGAGCGTCGATAAGTCCCCAGCAAGCTGCCTTCGCCATCGGTGTTCTTCCTGATCTCTACGCATTCCACCGCTACACCAGGAATTCCGCTTGCCCCTGAACTATCCAAGAGAAACAGTCCAGTCTGCAGGTCCGGGGTTGGGCCCCGGTATTGTACAGACTGCTTGCATCTCCGCCTGCGCTCCCTTTACGCCCAGTGATTCCGAACAACGCTTGCACCCCTCGTATTACCGCGGCTGCTGGCACGAAGTTGGC
+
CCCCCGGGGGGFEFEGEEGFGFDFFGGGGGFFFGGGGG?EDEGGGDGGGFGEGCFE@GGGGGGGGGGGGGGGGGGFCFGGGGGGFEGFGCFCFCGGGGGGFF;DGGGGDEF;FDFGG=9CDEE8>FGGGGGGGGDDGGGFD5DGGFDF53<DGFDFGGCEFGD3@9FG7EGBEDFFFGFEGGGEC7=DDC5=BD8>(@C78B<?CA3@DA>B?A);.:262:8<6>@23B2@GF);??::3?>2/6))2.049B<C,-,--15<<?1004--354).8-4431928:?B<F?>>ECC2(4
@M02996:162:000000000-B87FG:1:1101:19436:3114 2:N:0:ACTGAGCG+CTCTCTAT
GACTACTCGGGGATCTAATCCTGTTTGAGCCCCACGCTTTCGTGCCTCAGCGTCAATGACAGATTCGTGAGATGCCTTCGCAATCGGTGGGCTGAGTAATATCTATGCAGTTCACCGCTACACTACGCATTCCTCCCACGGCATCTGTAGTGCAGCACAACAGGATCAAAGGAAGGTCCGGAGGGGAGCCCCGGGCAGGCACCTCGGACTGGCGGCACAGCCTACGAAGCCGTGAAACCCAAGAAAGCAGGAAAGAGCGTGAAGCCACCGGAATACCACGGGTGCGGGCACGGGGGGAGCG
+
B@A@B@,C@CC+@,6,;65,C,;,,<;E,,,,68@@+6,,58;@8B,@@ACC,6@B,FGGGGG9CC@:C<FF@E,?,9,9,@=8DDC68++,9@FDC<=444,,999:9,,9,9,9=85==9,4@F+48++,>9@=>GFBD9@++,5,5+4),6=8@EFF>?8,@:==DFGF,;7+5<>@>8:1*0-9)4:<?>C@(*)(/*((()/70.1,().)4)2./-(.(4(,(*((*((-65,*-86?5:(.0..,(0(*.(---*-)*.(.(,(-((..,),,-(,(((,,-(-25)/2*41((
@M02996:162:000000000-B87FG:1:1101:14347:3141 2:N:0:ACTGAGCG+CTCTCTAT
GACTACCGGGGTATCTAATCCTGTTTGCTCCCCGCACCTTCGCACCTCAGCGTCAGGCGTCTGCTGGAAACCTGCCTTCGCCATCGGGGGGGTTCCTGAGATCTACAGAGTTAACCCCTACACCAGGAATTCCGGTTCCCCCTCAGCGACTCCAGTCCGCCAGGTCCAAGCGCAGGTCAGGGGTGGAGCCCCTGGCTGGCACGCCTGGCTTGACAGACCGCCGACAGGCGCTGTACGCCCAAGGAGGCCGAACAACGCTCGCACCGGACGGGGTACCGCGGCTGCAGGGACGAAAGGAGAG
+
@<@8@CFBCDD+8,,,66;6,,;,,6;E,,,,,77@+@,,,:B@8+,;6?;@,,8@,:F@F@FF@@DFFFFEFCAE,,9=8,68@?@+4+**2*;<C:@*0*0*2<0<<0,0+2,,*()1*:,2CCCC>+++32:97C+<C07C7A?E59)-+09+3+CE576*0029*<C::)9*7*5@FFC2*/-7.:*4)0/.(*),.+491)411)*-4)6@<4*-2,(-,3(4,*((),)--(**-381)(((*-.4,7.*-(((,)-4)-(---(-(,(..3(,1((,((.1(416))/**.,,(
@M02996:162:000000000-B87FG:1:1101:20032:3149 2:N:0:ACTGAGCG+CTCTCTAT
GACTACAGGGGGATCTAATCCTGTTTGCTACCCGCACTTTCGAGCATGAGCGTCGATAAGTCCCCAGCAAGCTGCCTTCGCCATCGGTGTTCTGCATGATGTCTACGCATTCCACCGCTACACAAGGAATTCCGCTTGCCCCGGAACTAACCAAGAGAAACAGGCCAGTCGGCAGGTCCGGGGTTGGGCCCCGGTAAGGGAAAGACTGCTGGCATCTCCGCCTGCGCGCCCGTTACGCCGAGTGAAGCCGAAAAAGGCGGGCACCCCGCGGAAGACCGGGGCAGCAGGAGCGGAGGGAGCG
+
B@@@@C<<CDD+@69,;<5,<C@,,<C,,;;,,6+6++,,,8@@@CA<@?;@+8@:6CFECFFFG6@CE<FGCB@,,,9?8,8,@@C,8,,,9AE,95?,,5,+959+6++,,9,,8=560=4,@ECED,,4=D>=+@F,=8*6CCA,4+00E8DC9FGGG?@,1*09*6*339CEFF3:CCE/*121(/*(::)6(,;(/*/1(2/.,+*.-7)0)*2-/-(-,49-4*-7)(-,24**47417)).*-.-(.3*,.((()-(12(42-((((.((-(,16(4((.1((-())/**(,-,
@M02996:162:000000000-B87FG:1:1101:14363:3151 2:N:0:ACTGAGCG+CTCTCTAT
GACTACCGGGGGATCTAATCCTGTTTGCTCCCCGCACCATCGCACCTCAGCGTCAGTCGTCGGCTGGAAACCTGCCTTCGCCATCGGTGTTCTTCCTGATAGCTACAGAGATCACCCCGACACCAGGAATTCCGGTTCCCCCTCAGCGACTCCAGTCCGCCAGGTCCAAGCGCAGTTCAGGGGGTGAGCCCCGGGCGGTCAGGCCGGGCTGGACAGACCGCCGACATGCGCGGTACGCCGAAGGATGCCGGAAAAGGCTGGGAGCGTACGGGGTACCGGAGCGGAGGGGGCGGAAGAAGCG
+
B<@@ACEB@ED+8,,666,;@,;6,-;?,,6,,76@+@,,,8C@86,B@?CB,,8@,CF==+CF7=@FCDFFDE,E,9=?488+@6:+44+49,CEFC=,9+,66C4=>,,,,88,81*6=8+@DDDF:,,3>=E8+C,@;59C9@CF59*83;934CGEE79*43;CCG=A8;G/+29FFCE*1/375*;;).>9(*7(-*.8:)4,3)*,4<:FFF*-*4-2(-(58*(,)3-(--**46>1..((2()4(04*-(,(,*.(1-4((---((-))(((,(-,((,4(((-)./**,,5(
@M02996:162:000000000-B87FG:1:1101:19037:3185 2:N:0:ACTGAGCG+CTCTCTAT
GACTACTGGGGTATCTAATCCTGTTTGCTCCCGACGCTTTCGAGCCTCAACGTCAGTTACCGTCCAGTAAGCCGCCGTCGCGACTGGGGTGCCGCCTAATAGCTACGCATGTCACCGCGACACTAGGAATTCCGCTCACCCCACAGGGACGCGAGCGAGAGAGGTTCGAAAGCAGGGACGGGGGTGGGACCGGCATGACAGGTCAGACTAAGCGGGCCGCCGAGGCTCCCGGGAAACCCAGGAAAACGGGAAAAAGCAGGACGCCAACGAAAGACGGAGGCAGAAGGAACGGAGGGAGCCG
+
BBA@@C,CACD+86,,66,6;6;6,-;;,,6,+67@@,,,,8C@8:,B<5C@,,@B,CCEFF:7@6C<6<CFB>4:++68++68@=<,44++@>B:C4=,=+,+6:>+>++7,6,56=*==8+63>3B=,,,7@+++5<,;0*3*@8*33*)4:8<CCC=4*/*3)2*/3380;F*)*(288C**),)(0*-87C(,+).)2)).79))*2)(0(8()1(2-4((((((*(4)-(.(.+*,(-36(.(/,)((0(/((.-,/(,/((,,(((-4:(,,(1,((-.51(((-()02**--(-
@M02996:162:000000000-B87FG:1:1101:19023:3198 2:N:0:ACTGAGCG+CTCTCTAT
GACTACTGGGGGATCGAATCCTGTGTGCTCCCCACGCTTTCGAGCCTCAACGGCAGTTACCGTCCAGTAAGCCGCCTGCGCCACTGGGGGTCCGCATAAGATCGACGCAGGTGACCGCGACACGAGGAATGCCGCTTACCCCGCCGGTACTCGAGCGAGAGAGGTTCCAAAGGAGGTCCGGGGGGAGCCCCGGCATGGCACGTCAGACTAACCGGGCCGTCGACGCTCCCGGAACACCCAGTAAAGCGGGAGAACGACGGCCCCCTACGAAGAACGGCGGCAGCGGGGACGAAGTGAGCCG
+
@<6@@@@CCDD+8,:,86,86,;6,6;E,,,,,;+@+8,,,8CA,+,4;<6@+86@,CEFFF@@F@DC<<FAF>@+,,,8+44@,=@,:+++44@++8=,?+4+=>>@8++8,8,,68*6=3++@FEC<,,,7CE*3B<3;4*?4E@42/+*68C7CGGG*22*2007:CFF*8F=;C7BCDD**13)-*;4>@G,(*)4);,,4;A:)*9(1)(89)1,:(496-(--*(()-43<2*1,(..1).(/-0-47,5(((-(/,-)--,2(,-(.4(-(,1((-(--2(34-(../++,,,4
@M02996:162:000000000-B87FG:1:1101:21892:3203 2:N:0:ACTGAGCG+CTCTCTAT
GACTACAAGGGTATCTAATCCTGTTTGATACCCGCACCTTCGAGCATGAGCGTCAGTAACGGACCAGCAGGCTGCCTTCGCAATCGGAGGTCTTCGTGATATCTATGCATTTCACCGCAACACCACGAATTCCACCTGCCTCTCCCGCACTCAAGGAATGCAGGTCCAACCGCGAGAGGGAGGTGAGCGCAACGAGTTTACGGCGGGCTGGCATCTCCGCCGGCGCGCCCGGAAAACACAATAAAACCGGATAACGCACGGACCCGCCGTAGTACGACGGCGTCAGGCAGGGAAGTACGCG
+
CBC@CFCFEFE-;;,,C6<C9EC=6<C=@A<,6@@C+C,,A@F<@@C<AC<C+8@CCFGGGGGGGGCFACFEFEC8,,,?,@C4D@@CB+,,>,C=9=A,998,>,9,>,,,A@,:>=<8==?=FFDEC,+,7@EGFG,@8)*+6>8+3+30D=?F,D,6>60,6;2@<,@*+:CE5*)*11*16?5*)=C5?;7((*+1*/691>>0()/,4*.06*/(A(4(-((-,*-(),-,.(/:1).47)3(),.(47)/-((--72(*(-((,2-(.)((((-,((((,(,.((3).2++)(-4
@M02996:162:000000000-B87FG:1:1101:9409:3209 2:N:0:ACTGAGCG+CTCTCTAT
GACTACTAGGGGAGCTAATCCGGTGCGATCCCCGCACTGTCGTGCATGAGCGTCATTTACGGTCTGGTCGGCTGCCTACGGAATCGGTGGGCTGCGTCAGATCTATGCATGTCACCGCTACACGACGAATGCCGCAAACCGCGACCGCAAGCAAGCTCTCCAGGATCAAGGGCGGGACGGCGGTGAGCACCGCTATATAACAACGGACGAAGAAAGCCGCATGCGCAGCCGTGAAACCCAACAAATAGGGGAAAGGCCGCGAGCGACGGGAAAACAGGCGCGCCAGGAAGGGAGAGAGCGG
+
@6A,8C6CED@+@+@,66C,6+67+@@C,,6,6@:@+8,,,998B@5<@=9@+,8,,9CEGG8FF@@C@+@FF==,,9=?,8=,@@=,8+++446=886+93,+4,9,9,,9,4,96:*0+8,6C>:=:,,,36=?DDC>C5@C*@>:/;*)>231,4,4<96,=;*:82<5:57:8C30**2*/1,22**-80/-)+16-+.1403(()1,3?()4)10/(-56(4(-*((131)).+1((,.0)))*()(-.(*..((-1,4)(-((((((...,(,(,(-((-((((((00*2*4<(-
@M02996:162:000000000-B87FG:1:1101:9391:3213 2:N:0:ACTGAGCG+CTCTCTAT
GACTACTAGGGGATCTAATCCTGTTCGATCCCCGCACTTTCGTGCATGAGCGTCAGTTACGGTCTGGTCGGCTGCCTACGCAATCGGTGTTCTTCGTCATATCGATGCATGTGACCGCTACACGACGAATTCCGCAAACCTCGACCGCAAGCAAGCGCGCCAGAATCAAGGGCGGGACGGCGGTGAGCACCGCGAGGGAACCACGGACTAAGAAAGCGGCCGGAGCACCCGGAAAACCCAAGAAATCGGGAGAAGGCACGAATCCGCGGTAGGACCGAGGACGAGGGCACGGGGGGAGCCG
+
B@AA@C,@CDF+8,,,;;@<,C@,,C@E,,6,6@+@@+,,,8;C,@,5C=CC+6@,,CEFGGAC@@A6,+@BD@7A,9=?+8>4@=@,8,,,,,C=A4=,9+9+9,9+94,9,99,680=04,@EFEC=,+,,==?CE8+0)<C8@:@5D*)@@;****4>17,=1+<94>/*8CGEC3>51:*/*.0.28-8)9((*0:6*81(<76()248@B@?)/,:(31,(-.(*-,),-..(+1-..(0.)(*,0-8>(*((.-(/((2(-((-14(,2,2((,((-,2((-((-())**/,,--
@M02996:162:000000000-B87FG:1:1101:16180:3223 2:N:0:ACTGAGCG+CTCTCTAT
GAGTACCGGGGGGGGGAAAGCTGGGCGAACCCGGCGGGGTGGTGGGGCAGGGGGAGGTGCGGCGTGGGGAACTGGGTACGGGAACGGGGGGGTGGGCGGAGAGGATGGAGTGGAGCGGGAAAACGCAAAAAGCAGCCAGCCCAAAAGGAACCAAGACCCCCAGGGTCGGAGGGAGGGAACGGGGGGAGGCCGGGAAGGACGGCGGCGACGTAAGGGGGAGGCTAGGGAAGCGGAAAACAGAAACGAAGCGGGAAAGGAGGGGGCGCGACGGAAGAAGCAGGGGAGGGGCGCGGGGGGGAGG
+
8--68,66:@C@++**/***,,22*/:/***+***/*****//1+**21**/:*1/*;C8CE*//2>5?**1,3,*2308**/*2:8+//**2:*8/8***)**2,0*0*,**++,/(.))2,28*:******3:*78*1/47D<*,*)*)(21**2::/*/(/*00/)*15*)55>7(7587:*5()(*/-7)9((*).(*,((0((,01-4.4>>))(*(.)(((((*.(1(,-((+*(50()--()()((.(*.(.(,)(()(-(-(,(((((.(((((((((,,(((,.)**2(((,
@M02996:162:000000000-B87FG:1:1101:18662:3256 2:N:0:ACTGAGCG+CTCTCTAT
GACTACCGGGGGATCTAATCCTGAGTGCTCCCAAAGCTAGCGAGGAACAGCGACAGGTGTCGGCCAGTAAATCGCATGCGCCACCGAGGAGCCTCGCGATATCTACGCATATGACAGCAACAACGGGAATGGCAGTGACCGCTCCGACGCGCAAGAAAAGCAGGTTAAAATGCAGGTTATGAGTGAAGCCCAGAAATATGACATCTGACGTGCCGTCGGGCCGACACACGCGAGACACGCAGTAAACGCGGATAACGCGCGCAACCGACGCATTACGTGGGCAGCGGGGACGGAGGGAGCG
+
A@-6A,=@@C@+@6,6,;,,,<6,,;;F,,6,,;,;,,,,;7+6+6,::467++8@6:C,9B+@CF=C<C<9FC,,,,468B:@D=:+++++4,9+86@+40,+68336++,,3,,3:*0683DEE7>>,,,44+++3,7*)039B=*:9*(4*2=;CCF763*2*+21?+2+1;C0*7*5?+1,2.2)03/);5).+9)6+8)4*.4:)131.(04))-*-(-(-4:6*-()(-(.(+*(4(66-)()-)((.)*--(-(/-472941-(-((.)((((--(,(--,(,(,))/**(,((
@M02996:162:000000000-B87FG:1:1101:11072:3306 2:N:0:ACTGAGCG+CTCTCTAT
GACTACAAGGGTATCTAATCCTGTTTGCTCCCCCGACTGTCGCGCCTCAGCGTCAGTACCGTTCAAGGAATCCGCCTTCGCCGCCGGTGTTCTGCAGGATAGCAACGCATTTAACCGCTACACCCGGCAGTCCGATTCCCTCTCCCAGACTCGAGGCCTGGAGGTTCAAGCGCACGTTCCGGGTTGAGCCCGGAGAGTGCAAACGTGACAGGCAAGACCGCCTAAGCGCCCTGTAAGGCCAGGAAAGCCGAACAAAGCGCGGGGCACCAGGAGAGACGAGGCGCGAGGCGCAGGGGACGGG
+
@CC<CEFFFFD-C@@,;CB<EEC66<C=,CC<,@7@68+,,9D@C:,B@DEC,,@C,CEFGC6AFCEFFF,EDCBCB=DA8,+8@@=8>8+9EEFDFFB,?*9394@@>++9,C,C885==@4=@+:+>+,3@=C=CG8,=8*=CDCF9:*)639*@C,94;5*4*=:@DFD*?CC;6-?CDE/4142)=8288/6/,+9.+92674<:6*,(<?>B47,2(,-)40;1*((*..).),*.-(2F:(.2(0-3;:*..((-)((/((((.(,(((((((-(-((((-(-(,())*/*((((
@M02996:162:000000000-B87FG:1:1101:22973:3412 2:N:0:ACTGAGCG+CTCTCTAT
GACTACACGGGTATCTAATCCTGTTTGATGCCCGCACTTTCGAGCCTCAGCGTCAATCGCACACCAGCAAGCTGCCTTCGCAATCGGAGTTCTGCGTCATATCAAAGCATTTCACCGCTACACGACGAAATGCACTTGCCTGGCGTGGATGCAAGCCCAGCAGGATCCACGGCATGCCAAGGGGGGGCCCGGACAGGTGACCGCAGACGAAAAAGGCCGCCAACGCGCCCGGTAGACCAAATAAAACGGGAGAACGAGCGCACCGACCGTAGAACGGAGGAGGCGGGAGAGGGAAAAGACG
+
B<@6ACCEBCD8@;,,66;6CEC,,<CAAC9,6@6@7@,6,8CA8@,B@=C@,6@@,;DFGGGDFFEFFCFFD?@<6;,9,B=,@@:==,,,9,C=486,9+=,9EE,99,44=,,60*6=9,@E@=>=+,,7EF+=E88+6<==31+3+*079A+@EF?778+4*01A,@>*0040;CF>8**5711(*:7@>C((+0920409B>7()94>F47()1(1(-31-((-83(14(.)3,/()-9=).(/(0(-)./-((-,9(()(-(,(,((.5(2((2(,:((421((-,).***,(,4
@M02996:162:000000000-B87FG:1:1101:20403:3413 2:N:0:ACTGAGCG+CTCTCTAT
GACTACCCGGGGATCTAATCCTGTTTGCTCCCGCGACTTGCGCGCCTCAGCGGCAGTTGCGTGCAAGGAATCCGCCTTCGCCGCCGGGGGGCTACAGGAGAGCAACGCAGTTCACCGCGACACCCGGGATTCCGATTCCCTATCCCGCACTCGAGCAAGGGAGGTTCAAGCGCACGTTACGGGGGGAGCCCGGAGAAGGCAAACTTGACACGCCGCGCGGCCGACGCGCCCGGTACGCCAAGGAAAGCCGAAAAACGAGTGGGAGAGACGGAGGAACGCGGCAGCGGGGACAGGGGGAGGG
+
BC-A<CCFCDD+766666,,,;;,,;;C,,,,+88@7+,,,8CB+6,B9?CB++@B:?FFF8FFFCDFCC,9BB=:++498+4>>=@+4+**32?AFFC*2)3022:48**,,4,024.//8*;/*1*/**+3CC3*<<C*))29<8859.(;/92CCFF;=:*1)::>FA5/5)*)2(8>>E*27293*;4>;D>(*)4:*4:)*.-4602()()4))-*-(--7371*44),(-32**-42(03.(0-54(..*-((((/,(*(-(((-((-(((-,(-32--(-1((-,))*2*4((,
@M02996:162:000000000-B87FG:1:1101:22963:3426 2:N:0:ACTGAGCG+CTCTCTAT
GACTACACGGGTATCTAATCCTGTTTGATGCCCGCACTTTCGAGCCTCAGCGTCAATCGCACACCAGCAAGCTGCCTTCGCAATCGGAGTTCTTCGTCATATCTAAGCATGTCACCGCTACACGACGAATTCCACTTGCCGTGCGGGTATGCAAGCCCAGCAGGATCCACGGCATGCCAAGGTGGGGCCCGGACATGTGACCGCAGACGAACAAGGCCGCCCACGCGCCCGGAAAACCCAAGAAAGCCGGAGAACGCGCGCACCGGCCGAAGTACCGCGGCCGCGGGGACGGAAAAAGACG
+
B@B<BFFGEEG+7,,6;<,@<FA6,CCEDC9@<@:B@C8,B@FA@@<F@ACB@BB@CFGGGGGGGGDDFGFGFF@F9A9A@FE@E@@F=8,,95E@A,A,A+=,@FFED4,9,@?E>:*==@<CGEE@=,+,@DE8?GFD+1<C=+133+**@>?<AFG,>98+46C,AFG>590@AG@4:8,,692*(/*5?)>))7;C70:>BBB@()2(,7,)-)/4*(-(,4(-(:1()--4(4+/-,4(5((,/,7,47)/((---9((1(,(-(--(6-.32(,-((-((-(,-,,.0**/,((-
@M02996:162:000000000-B87FG:1:1101:8819:3437 2:N:0:ACTGAGCG+CTCTCTAT
GACTACAAGGGTATCTAATCCTGTTTGCTCCCCACGCTGTCGCGCCTCAGCGTCAGGTGTCGTCCAGCAAGCCGCCTTCGCCACTGGGGTTCCGCCTAATATCGACGCATTTCACCGCTACACTAGGAATGCCGCTTGCCTCTCCGAGACTCAAGGGCTACAGGTTCAAATGAAGGTCCGGGGTTGAGCCCCGGGAATGCACATCTGACGTGCAGCGCCGCCGACACGCGCGGGACAACGAGTAAATCCGGACAAAGCGTGCAACCGACGTGTGACAGCGGGTGCTGGCACGGAGGGAGCG
+
C@A<BFFGCFDC@,@,66;<E<@,,-;=,,6,,;+766,,5:C@8+4B@?6@,86@,CF6CFBFFCCC<@@FGC++,4,A,8==,==,=++,9,@F:B?,,29+9>>:=++9,4,:6=*6=><,@FC=4,,33=8++@+@25*=+@A+334)7:3DCC@C,@8,,*=2=E,4,1<,;::@CCC4*108544-?69>(+)96+715197>)231549(0)-24(4-(4(-*4()(,,,(+*-,4394)56-5875,*.(-(-/,.9(-----(((-4)5(,-(-,-.-.-1)40)1**,,,(
@M02996:162:000000000-B87FG:1:1101:8801:3439 2:N:0:ACTGAGCG+CTCTCTAT
GACTACAAGGGGATCTAATCCTGTTTGCTCCCCACGCTTTCGCGCCTCAGCGTCAGTTGTCGTCCAGCAAGCCGCCTTCGCCACTGGTGGGCCGCCTAATATCTACGCAGTGCACCGCTACACTAGGAATTCCGCTTGGCTCGCCGATACGCAAGGGCTACAGGTTCAAATGCAGTTCCGGGGGGGAGCCCCGGGAAGGCAGAACGGACTGGCAGCGCCGCCGACACGCCCGGTACACCCAGGAAAGCCGGACAACGCTGGCCACCGACGGAGTACCGAGGCAGCTGGCACGGAGGGAGCG
+
@@66@CECDFD+@,,,;<,,,6;6,<;;,,;,,C+@+,,,,8B@+@,4@=,@,,8@,<C6EFBDF@CC<CFFG>@+,4=?,64@8=C,9,+,9+8=@CA,A+4+9A>8=++,,9,,=5*=89,7@FFC;8,,@=E>+D+,08*==EF+390)@39FGG:>7<6,,*4<@>,4,1C,32*:>DE**/2C(782<>G;(*).3*-(.)4:9)*,(880,0)-*-(,(-(4(*(,72,-6),*,.(4>7((2-.46:2/-(-(,*,.*4144-(,((,.-4,-,4(--,.1(.53))*1*-2-(
@M02996:162:000000000-B87FG:1:1101:8134:3444 2:N:0:ACTGAGCG+CTCTCTAT
GACTACTCGGGTATCTAATCCTGTTTGCTCCCCACGCTTTCGAGCCTCAATGTCAGTTACAGTCCAGAAAGCCGCCTTCGCCACTGGTGTTCTTCCTAATATCTACGCATTTCACCGCTACACTAGGAATTCCACTTTCCTCTCCTGCACTCCAGCTTGACAGTTTCAAATGCAGTTCCGGGGTTGAGCCCCGAGCTTTCACATCTGACTTGCCATGCCATCTACACTCCCTTTACACCCAGTAAATCCGGATAACGCTTGCCCCCTCCGTATTACCGCGGCTGCGGGGCCGTGGTTAGC
+
CCCCCGGGGGGGGGGGFCGGGGGEGGGGGFEFCFGGCFCFGEFGFF8FGGGGEFGGFGGGGGGGGCFGGGGFGGGGEGFGGGGGGFE:BFF9DFGGFGFGFF8DGAFGGGEGGGGGG@58?EFGGGGGGGGCFGGFFFFDF7DGGFDEFCFBGFFFGGGCFGDC@FGGFG=FGFG8DGEFGGGGGGFGCEEDDFGABFF@EGF@CFEF;BFECFE6>;CB501:C=D*-?>=73@=C:?CDFECCCFEC::6(:)6((//624653(-(--.42462(--126(-(49(((().*2/-4:
@M02996:162:000000000-B87FG:1:1101:23875:3468 2:N:0:ACTGAGCG+CTCTCTAT
GACTACTGGGGGAGCTAATCCTGTTTGCTCCCCGCACCTTCACGCCTCAGCGGCAGTCAGCTGTTAGCAGCCTGCCTTCGCCATTGGTATTCCTCCAGATATCTACAGATTTCACCCCTACACCGGGAATTCTGACTGCGCCGCAGGAACGCAAGGCCTGCAGGTCCCAACGCAAGTCGGGAGTTGAGAGCCCGACTTGCACACCAAGCTTACAGAACCGCCTACACGGCCTTTAAACCCAAGAAATCCGAACAACGCGCGCAACAGACGGGGTACAGCGGCTGCGGGCACGGAAAAAGA
+
CCCCCGDDCFD+@+8C6C,C<,@6,<CDA@,,6@:FFB,,4<EE,A,BC=C@+8@C,:F,C,A,:CEEFF,<?EEF,AABBFF4,=A,5,,4,,CFCFE:E9A+>FC<@,,,C@FE,1*==><D+=>C>=,,,7@B+=D3=>*=CC9F?+*:BCD+4A,9:C@,495,;ECDGD95=C-5CCC4,2*8(,/-):)6(**).<<?;A32=)0>8F7AEA/.24(,4:??(23(*)..63,*8,(1526<<-04752/-(((-)-(1,(.(4-,((-,)..70(--4,-4(-(,)0;**,((
@M02996:162:000000000-B87FG:1:1101:23890:3479 2:N:0:ACTGAGCG+CTCTCTAT
GACTACTGGGGTATCTAATCCTGTTTGCTCCCCGCACCTTCACGCCGCAGCGGCAGTCAGCTGTTAGCAGCCTGCCTTCGCCATTGGTATTCTGCCAGATATCTACAGATTTCACCCCTACACCTGGAATTCGGACTGCTCCCCAGGAACTCAAGTCCTGCAGTTCTCAACGCAATTCGGGAGTGGAGCTCCCGCCTTTCACACCAAGCTTACAGAACAGCCGACACGGCCTGTAAACCCAAGAAAGCCGAACAACGGCGCAAAAGTACGGGTTACCGCGGCTGAGGGCAAGTAAGGAGC
+
C@CCCFDFFGD+@,,,<C,66,;,,-;AC,,,,@+@6@,,46CC;B+@7C@@+7@C,CF,C,::,<CC@ECE8?,,9,,A8BC:=9=55,,9;,,9FFE9?+@+DA>DB,,,,95,41*0=8,@EFCF=,,,+,@?+@8D+35==B)A?8**@D=7632A>@=,7?+6DD8?8?9+:+:?CCE4,;>F),,15?49)*/69,:>4AB=2/+8>F>A;407,-,.,69?>*1/*///9),*4<0(52(,0,04,04*-(((()-(0(56-8-7((-)),,,,((-((,,-(44*1<++.:(
@M02996:162:000000000-B87FG:1:1101:7373:3495 2:N:0:ACTGAGCG+CTCTCTAT
GACTACACGGGTATCTAATCCTGTTTGCTGCCCGCACTTTCGAGCATGAGCGTCGATAAGTCTCCAGCAAGCTGCCTTCGCCATCGGTGTTCTTCCTGATCTCTACGCATTCCACCGCTACACCAGGAATTCCGCTTGCCCCTGAACTATCCAAGAGAAACAGTCCAGCCTGCAGGTCCGGGGTTGGGCCCCGGTATTGTACAGACTGCTTGCAGCTCCGCCTGCGCCCCCTTTACGCCCCGTGAATCCGGACAACGCTTGCACCCCCCGTTATACCCGGGATGCTTGCAGCAAGTTTGG
+
CCCCCGGGGGGCB8FFC<@DFGAF<CEFE,CCEFGGFECDFEGGDCGGGGGGG7+6B<@CCE,CCFFGACEFAFGFFG?FG@=,@@CBF@G9DF@GGCFF=9;FEFBFGEE;,C?EC:90=@FCEFEGCFG9;DGCD=DD+:9+0@5A+3+5=,+8A?FGGC8<,0+6+33;DA7FF6@9BC@EEGBGFG>:>9/(/<@189*768).0=B7=9)63/26*,63,.(/,16(*54)((/:2((-.(66*()((),*(((--1,.5(-(,(-((..44:(,,((40))4:2)))0233-6(
@M02996:162:000000000-B87FG:1:1101:12015:3539 2:N:0:ACTGAGCG+CTCTCTAT
GACTACCAGGGTAGCTAATCCTGTGTGATGCCCGCACTGTCGAGCCTCAGCGGCAAACATGCTCCAGAAGGCTGCCTTCGCAATCGGAGGGCTTCGTCAGATCTAAGCATTTCACCGCTACACGACGAAGGCCACCTTCCTGGTGCACATGCAAGTCCACCAGAATCAACGGCAGGCCGAGGTGGGGAACCGACATGGGACCGCGGACTGAACAGACGGCCTAGGACCCCGTAAAACCAAAGAAATCGGGAGAACGCGCGCAGAGTCCGAAGAACGGAGGGGGCAGGCACGGAAGAGCCGG
+
@<A8@CCEFDD-@,6<6<5,<;;,,-;E,=,,;@+@++,,,CFC6:,B@?EB++7@,CE<FGCFGDFGCFGCF=B,,,EA@@B,D@@C=++,9,@698=+9+9+9FE<=,,,,4,58:*==B,@EGEEE++3>=6D6,3,+9?+=3:887:8FF=,7@ADCC8,5+2<9@?>@5CEDD:@*4*4<522-4*5AAD()+:85=:B(:;((.933*(..)/62(4(()),-*-3)-34.3+;2(,.0))(*,0(-)55(-(-(1((*)))-(,-(,.(-((((((((-(-(.-())/**((,-
@M02996:162:000000000-B87FG:1:1101:12308:3547 2:N:0:ACTGAGCG+CTCTCTAT
GACTACCAGGGGATCTAATCCTGTGTGCTCCCCGCACCGTCGCACCTCAGCGTCAGGCATCTGCTGGCAGGCTGCCTTCGCCATTGGTAGTCTGCCAGATATCTACAGAGTTAACCCCGACACCGGGAATGCTGCCTGCCCCTCAGTCACGCTAGGTATGCAGGTCGCAACGCAGGTCGGGAGGGGAGCTCCCGCCTGTCACACCAAGCTGGCAGAGCCGCCGACAGGCCCGTTACGGCCAATAAGTCCGAACAAGGCCAGCAAAGGACGGAGAACCGAGGCTGAAGGGCAGGAAGAAGCG
+
B<A@8CEEEED+@,@,;656C,C,,;;A,6,,,87B+@+;,7@C@F,E<=CC,,6@,CFFG,EF,CDFDEGG@B,=,A,A6B=,@9=,5,,,9,CEEEB,9+=,9C;=>,,,,9,,9:*6=8+@+CC@:,,,,76=+E83@D*==F*>3=*0+86,7@,4@2:,,:9+3C5?*9?*99:@C>?**)/762+680/4(*1)1+6@(5;<(;2,(;,<,7*-2-(-(3(4(*-3).-(,(**-2()9)))*-04273*(,(,-*..0((.(-(2-(().4(-19(.().2(((-).0**(,((
@M02996:162:000000000-B87FG:1:1101:12033:3555 2:N:0:ACTGAGCG+CTCTCTAT
GACTACCAGGGTATCTAGTCCTGTTTGATGCCCGCACTTTCGAGCCTCAGCGGCAATCATGCTCCAGAAGGCTGCCTTCGCAATCGGAGGTGTTCGTCAGAGCTAAGCAGTTCACCGCTACACGACGAATTCCACCGTCCTGGTGCACATGCAAGGCCACCAGGATCAACGGCAGGCCGAGGGTGGGCACCGACAGTAGACCGCTGACTAAACAGACCGCCGACGCTCCCCGAAAACCAAAGAAAGCGGGAAAGAGCTCGCATCGTCCGTAGTACCGCGGCGGCAGGCACGGAAGGAGACG
+
B@A@@CCFEDD6C,6,6,;,C6;,,;CE,C,,C@+@+6,,,8DD7@,B@?6@++6@,CF,FGFFGDFFFFGGGD:<,,=A@@C,@=@C=+6,9,C=88=,A+,,9CE?=,,,,9,,8>*0=>,AEDD=>,+47==D+6+3+6@+=3>,<++)@3=+@=E6D88+@30CC:E?*9CEAC@>*>**659*77;5=0>(.,3??+63(24@)+;4;6(8<)/3:(-32,-((*(()-,-42+223435(((/()(.)(0,))--7-19,3,2,.-,-6)4701,-,,(-,((,210.**0(((-
@M02996:162:000000000-B87FG:1:1101:12010:3559 2:N:0:ACTGAGCG+CTCTCTAT
GACTACCAGGGTATCTAATCCTGTGTGATGCCCGCACTGTCGAGCCTCAGCGTCAAGCATGCTCCAGAAGGCTGCCGTCGCAATCGGAGATCTTCGTCATATCTAAGCATTTCACCGCTACACGACGAATTCCACCTTCCTGGTGCACATGCAAGGCCACCAGGAGCAACGGCAGGCCGAGGGTGGGCACCGACATAGGACCGCTGACTAAACAGACAGACGACGCGACCGGGAAACACAAGAGAACCGGAAAACGCACGCAGCGTCAGGAGTAGCGGGGCTGCAGGCACGGGAGGAGCCG
+
C@@@C8@<CCC-;,666,5;,;C6,<;A6C,,,8@:++,,5:DC,@,FDAC@,,6@,CF9FGAFGFFF@EGGBAB<+4+8@@:8@@CFC+,,9,49984,9+,,9ED<=,,,,4,96:*0=9,@BC>==,+,6=DG8,,6+*:0=>8,5++)66=+@DFE8=8+@586ADC9+:DG>D5@*41*57527=4/:)>(),076*6((:4()+2/4A3)()2.:(46-3,,-1-()4122.+;,(.(0()./-)(-0(1-((((1(()(-2-(.((.).-((-,((((.((((33)0**/--(4
@M02996:162:000000000-B87FG:1:1101:22541:3561 2:N:0:ACTGAGCG+CTCTCTAT
GACTACAGGGGTATCTAATCCTGTTTGATACCCAAGCTTTCGTGCCTGAGCGTCAGAAGATCTCTGGACAGCTGCCTTCGCAATCGGTGTTCTGTGACATATCTAAGCATTTCACCGCTACACAGCACATTCCGCCAGCCGCGACATCGCTCAAGGGGACCAGGATCAATGGCAGTTTGCATGTTGAGCAGGAAAATTTCACCGCTGACTTAATCCTCCGCCTGCGCACCCTGTAAACCCAAGAAAGCCGGATAAAGCGCGGGTCCGCCGGAAGAGCGCGACTGATGGACAGGGAGAGGGG
+
C@C@CGFFGGG-6,,6;65;,C@;,-CFE@;,,C,;6;,,,8C@8B,@CDCB+68@FGGGFGAB9CEGFCGGDEF8,,,ACC@8D@@8B,6,@E4?FEA,=+,,>FEAA9,9,49C8=*==9,E,A=,99,,9DEGD++9+:ADGG5A?D*)@>DDEGGGC8D+@*=C;7E68?D,++*5;,@,,5;>@G,0@>;@0,+32,:5A*5-<+=;>19+/*9/45-5(03:0*3/*6)7<?,/,21(;3.62()--06*.)(-,9(().(((-(,((.((,(-((-,)).2,).-0)*2*((((
@M02996:162:000000000-B87FG:1:1101:17664:3567 2:N:0:ACTGAGCG+CTCTCTAT
GACTACTGGGGTATCTAATCCTGTGTGCTCCCCACGCTTTCGAGCCTCAACGGCAGTTACAGTCCAGTAAGCCGCCTTCGCCACTGGTGTGCCTCCTAATATCTACGCAGGTCACCGCAACACGAGGAATTCCGCTTACCTCTCCTGCACGCTAGCTAAACAGGTTCCAAAGCAGTTCCGGGGGTGAGCCCCGGGAGGTCACTGCAGACGTGCGTTGCCGGCAACGCTCCCGGTACAGCCAGTAAATCCGGAGAACGGGTGCGCCATACGGAGTAGCGCGGCTGCTGGGACGGAGGGAGCG
+
B@@,BF@CAFD6@,B<@<,,,CC;,CCF,66,6C6@+,,,;8C@8:,B<=;@+7@B,CFFGG,CFEC@CCFFGB@+,,@A@8:@==@6?,,,9,@?<=E94+9=4CB:=++9,9,:6=*66=++@FD@C,,,7DCC6B=B+:+==>:A6=*)6@?=,=E9DC8,4*215DFF,9D,?+;?CDE**258(48:;ADF(*.,/3)).=@6@)11()-)2)*-14(--79-(/47)-,()),*.4)66:))*-)4(02*,(-,-/((*-(,(.(-(-.))((-((--,)..(.4-))***-2-4
@M02996:162:000000000-B87FG:1:1101:17678:3582 2:N:0:ACTGAGCG+CTCTCTAT
GACTACTGGGGTATCTAATCCTGTTTGCTCCCCACGCTTTCGAGCCTCAACGTCAGTTACAGTCCAGTAAGCCGCCTTCGCCACTGGTGGGCCTCCTAATATCTACGCATTTCACCGCTACACGAGGAATTCCGCTTACCTCTCCTGCACTCTAGCTAAACAGATTCCAAAGCAGTTCCGGGGTTGAGCCCCGGGATTTCACTTCAGACTTGCGTTGCCGTCTACGCGCCCAGTACAACCAGGAAATCCGGAAAACGCGTGCGCCAGACGGATTAACGCGGCTGCTGGGACGGAGGTAGCG
+
C@C<CECCCFD+@@9<@6@<C9C,,CCF9<CC@F7@:,,,;8FC@:,B@=CB,,@B;CFFGGAFGFDFEFGGGE:=,,@AB,4C8DC69,+,@,@F,B=4=?,?9CD7=,+9,9,58>*6=9,+@FDC:,,,@DCC8C?=+:+=F,:A:++0,6=B=FGFEF8,2+=@=DFD@?G@<?EBDDE4*389:7D>ABGF5,**:>**7BE5>)+5/)8)6)2.*.((13(((*6(*/.)64,;,2(4:7).2-5-(0.*-((,-*(-*,(.37((-())-:1114(--..2((,40)*/*.,)(
@M02996:162:000000000-B87FG:1:1101:12438:3602 2:N:0:ACTGAGCG+CTCTCTAT
GACTACCAGGGGATCTAATCCTGTTTGCTCCCCGCACCGTCGCACCTCAGCGTCAGTCATCTGCTGGTAACCTGCCTTCGCCATTGGTATGCTTCCTGATATCTACAGATTTCACCCCTACACCAGGAATTCGGATTGCCCCGCAGTGACTCGAGGTATGCAGGTCGAAACGCAAGTCCGGAGGTAAGCCCCGGGAGGTCAAACCAAGCTTGCAAAACGGCCAAAAGGCGCGGTGAGCCCAAAAAAGCCGAACAAGGCAGGAAAACAACGGGTGACAGGGGCGGCAGGACGGAAAGAAGCG
+
A@A<@C@FDDD+@,B,66;6<;@;,-;;9,6C,@+@+C+6,8@:@6,@@?C@,68C,:E9C6CF6@A6CACFFB@=,989B,6,99=,5,,4@9CA<?A,=9,,9C;<>,,,99,:,1*6==,@DF@??,,,+9@++@9,=5*=08)A?D+*+6=+6@==3=9,,0++6@@?:9C+B87@84;**3/31=D2B5CB2*)(7,1*(;?<0)+/(;;A@)),*6(/(/(((*.-)-((((,*.((.0(((*,04-5.*.(,(,*(4*(((4-(,((-,).((,4(-((-,,((,).*/*,,(4
@M02996:162:000000000-B87FG:1:1101:12437:3620 2:N:0:ACTGAGCG+CTCTCTAT
GACTACCAGGGGATCTAATCCTGTGTGCTCGGCGCAGCATCGCACCTCAGCGGCAGGCATCTGCTGGTAACCTGCCATCGCCATTGGGATTCTTCCTGAGATCTACAGAATTGAGCACTACACCAGGAATGCGGATTGCGCCTAAGGGACGCTAGTTATGGAGGTCGCAACGCAAGTCCGGAGTGAAGCCACGGGAAGTCACACCAAGCTGGCAAAAACGGCGACAAGCGCGGTAAGACAAAGAAAGCCGAACAACGCGAGAAACAGAAGGGGTACCGAGGCAGAGGGCACGAGAGGAGA
+
@68AB@C@ECD+8,,,6,,,,,;,,-;=,,,+,7+6+8,,;8@@+6,;6;C@+7:@7@C,C,AF,:A9C?FF9B,,,,48,84,949,9,,,,,9?FCD,9+,34C;=>,,4,9,,93*6=8,9DFDB:,@,+4@6+@8+80*66D5=*=*0+30327,7,2:++3+*3@*3*39*4=6?C1:*,28:)00-:8C>(*)))+143;=36)*,/=4A()*6*((-(,(4(*-4)-((,.,+.,(.)(((*,0-(52*,-(,-)-.0(,45.(((-())4((3(((((-(,1(1))**1(-(
@M02996:162:000000000-B87FG:1:1101:25189:3620 2:N:0:ACTGAGCG+CTCTCTAT
GACTACCCGGGGTATCTAATCCTGTTTGCTACCCACGCTTTCGCGCCTCAGCGTCAGTTATTGTCCAGCTAACCGCCTTCGCCACTGGTGTTCTTCCTAATATCTACGCATTTCACCGCTACACTAGGAGTTCCGTTAGCCTCTCCAACACTCAAGAACATCAGTTTCAAATGCAGACACGAAGTTGAGCTTCGTGCTTTCCCATCTGACTTGATGTCCCGCCTACACGCCCTTTACACCCAGTAAATCCGGATAACCCTTGCTCCCTACGTCTTACCGCGGCTGCTGGCACGTCGTGAG
+
CCCCCGGGGGGGF,FEEFFGFFFGGGFGGGGGGGGGEGGCGFEFGGGGGFEFGGGGGGFGGGFFGFDFFDGEGGGGFFCEFGCFCCFFDF<CEEFFGGFFCFFDGAFF>EB@FGFFE8ACDEGGGFGF@FGGGAEGG+@@DDFGGGFDD?DDGGDDGGFGGGDFGFGGGGGFGFGGAF@FDGGCF7;FCGFFFE>55@E@@;@36AC641;8=91BABFBEB>25>;:2*6>DF33>E906D@@6)/.+.),(./+/(,,,*.)046:-618(.(-:((--(-19203(4:7.0*22(((
@M02996:162:000000000-B87FG:1:1101:11005:3659 2:N:0:ACTGAGCG+CTCTCTAT
GACTACTAGGGGATCTAATCCTGTTTGCTCCCCACGCTGTCGTGGCTCAGCGTCAGGTGTGGTCCAGTAAACCGCCTTCGCCACCGGTGTTGCTCCTGATATCGACGCATTTCACGACTACACCAGGAAATCCGGTTACCTATCCCACGCGCAAGGGGAACAGATTCAAGCGCAGTTTCTGGGGGGAGCCCAGAAAGTGCACGCCTGACGTGCTCCTCCGCCTACAAACCCAGTACACCCAGTAAGTCCGGATAACGCGCGCCACCGACGGGACACAGCGGGTGCGGGGAGAGAGGGAGAG
+
@@<,@CCCEFF+@,6,66,C9,;,,=CB9<,<7C:B@,,6,::@6@,B<?CB,8:B,<E;FG<FC@D<@ACCFE@B,,@A,6=CD@D6=,,,9,9AEA=,929,9@>76++,,4,:8:*=+=,=DFD=?,,4@=+6+B,,+*+60D:@>D*=E:3FGGGGC>8,2++7;DD?19C44+7+59C**/3<9:8357FF::*).+49()434)*,,0.<2.*-*-(-(.).,;0(*(.).6,2,3.6@)))2-)-(0-2(,-,-)-37(3444((((,.,.(,((--((,-((((.)2**((((
@M02996:162:000000000-B87FG:1:1101:11339:3676 2:N:0:ACTGAGCG+CTCTCTAT
GACTACTAGGGTATCTAATCCTATTTGCTCCCCACGCTTTCGTGCATGAGCGGCAGGTACAGACCAGGTAAGCGCCTTCGCCGCTGGGGGTCTTCCAGATATCTACGCAGTTGACCGCTACACAGGGAGTTCCAGTACCCCCTTCTGCACGCTAGTTTGCCAGGATGCGATGCTGTATGGAGTGGAGCGCAACGCTGTCACAGCAAACTTAACAAACCGACTGCGCACCCCGAACGCCCAAGAAAACCGGATAAGGCATGCCAACCACGGAGTACCGCGGGCGCGGGGAAGGAGGAAGCCG
+
BCB<AE9ECDD-C,6,;6;,666,,<CC,,,,,;6@+6,,58;@,@,@@A<@++@B+CFFGGGGFFFGCCF9FC+4,,=?B?:C6==,7+++@?E?F,9,45,+9,98@++9A@,96)*6+=,E,AC>=+,,7=3+?@=@F=*++C:C2=*0++33,8@@D98+@**4;@*9*+?,=+2@FE4,6;5*0;E9:68(-*;C?;)6@FF;7+;>4AEFF:<(=(617,347*(-),(-(-*23(,8?(((1,0(-=)*.()..*5)/(-11(,(-,))-((,(-23((-(,(-())***..(4
@M02996:162:000000000-B87FG:1:1101:16497:3678 2:N:0:ACTGAGCG+CTCTCTAT
GACTACTCGGGGATCTAATCCTGTGTGCTCCCCACGCTGTCGTGGCTCAGCGTCAGTAATCGTCCAGTAACCCGCCTTCGCCACCGGGGGGCCGCCTGATATCTACGCAGGTCACCGCTACACCAGGAAGTCCAGGTACCTCTCCGACCCGCAAGAACCACAGGTTCAAAAGCAAGTTAGGAGTAAAGCACAGAAGGTTCACGTCTGACGTGCAGTCCCGACTACACACGCAGTACACCGAGTAAAGCAGGATAACGACGGCAAACGACGAAATACCGGGGCGGCTGGGAGGGAGGGAGCG
+
@<A6@C,C@@D+76,6665,66;,,<;@,;,,,;+8+,,,,998,8,B6=;@,6@B6CE,CF,:@:CCCCFFFC@+,,@A6,4@D@C+:++*@*>:<>5,2+2+2<;*8**,72,36:)1/:,=CFDC<+++5>F*2C7++)*2CE9:)5)1C8DFFFGC5C3*3**<:CFF*6DF9*.*2::*+*.:-0*.)02((+*..2(,4)444)*,-7<*()*-*-(,.33<(*,()(-.-),*-4(47:))9..8)/6*--((-/(,*.(,(-((((--.-((,((,((-00((-0)1**(,,-
@M02996:162:000000000-B87FG:1:1101:11013:3678 2:N:0:ACTGAGCG+CTCTCTAT
GACTACTAGGGGAGCGAATCCTGTTTGCTCCCCACGCTGTCGTGGCTCAGCGTCAGGTGTGGTCCAGTAAACCGCCGTCGCGACCGGGGGTCCGCATGATATCTACGCATGTCACGACGACACCAGGAATGCCGTGTACCTCGCCCACGCGCAAGGGGAACAGGTTCAAGCGCAGGTTCAGGGTGGAGACCAGAAAATTAACGCCGGACTGGATCCGCAGCCAACACACCAGTGACACCCAGAAAGGCCGGAAAACGCTCGACACCGACGTAAGACCGCGGCTGCTGGCACGGAGGGAGCG
+
@@@,AC6CCDF+6+6+668,;<;,,<CE9,,,6C@@76,,,9,68+,A@=C@8,@B,CF,CFAEFCEC<AE<FC+@+6488+8@ECD+=+++6+++8839@+,+7E663++9,3,838*39:5D:FCC37,,6:4**6;,+1)2/151/C)2B8DFDGGE7C/*+20<:3+7?5C*02-*3<7**/(1(//4)095(+0).+43(.4>F)*((*)0(7)-2.((,,(.4/(42)))6)+*-.((0((3*-.3(.,2--(--)-3/3(---(-(..).,,-,(-(,).((,.-0)***(--(
@M02996:162:000000000-B87FG:1:1101:18335:3715 2:N:0:ACTGAGCG+CTCTCTAT
GACTACACGGGGATCTAATCCTGTTTGCTCCACGCACCTTCACGCCTCAGCGTCAGTCATCTGTTAGCAGCCTGCCTACGCCATTGGTATTCTTCCAGATATCTACAGATTTCACCCCTACACCGGGAATTCTGACTGCGCCCCAGTAACGCAAGTCCTGCAGGTCTCAACGCAATTCGGGAGATGAGCTCCCGCCTTTCACACCAAGCATACAGAACCGCCGACACGGCCGAGAAAACAAATAAATCCGAACAACGCTCGCAACGGACGAGTTACCACGGCTGCTGGCACGGAAAGAGC
+
@<<@ACCDBED+@8,,66;,6<@6,<C;,;;,,8+@+@,,;6<@,64F<=,@,,@@,CFCFAE5,@CCCEAEFC,A,,48@7>,,==,9,,,9,=EEEF:;34,9C==@,,9,4,:,)*=6=,@+@@C:,,,,9@D3E8++)*==E=F;D*)>@?8=9:=@=8,15+22@@ACAD+;7:;8>C*32;>8,<)3:DA)**12,:<)97@D)+10;8B@42(2.(.360<(1.-)-44(,2*,4)685).2(.-4721-(((,)(4)((-(4(-(--.)),,-(---).,(1)-))2**,((
@M02996:162:000000000-B87FG:1:1101:18323:3740 2:N:0:ACTGAGCG+CTCTCTAT
GACTACACGGGGATCTAATCCTGTTTGCTCCCCGCACCTTCACGCCTCAGCGTCAGTCATCGGCTAGCAGCCTGCCTTCGCCACTGGGATTCTTCCAGATATCTACAGATTTCACCGCGACACCGGGAATTCCGACTGCCCCACAGGAACGCAAGACAAGCAGGTCCAAACGCAAGCCGGGGGGTGAGCACACGGCGTTCACAGCAAGCGTACAGAACCGCCTACACGGCCGATAAACCCAAGAAATCCGAACAACGCGCGCAACCGACGGAGTACCGGGGCAGCAGGCACGGAGGGAGCG
+
@@A,@E8,@@D+@@@96;,;<6@,,6C=9<<,86+668,,4,C@@@,B<?CC8,8@,9C,9@:+,8CFAD<ABA@=,,=A:84,99=,4,,,,5@E5CE,99;=9<,5@,,,49,,+1*6=86+4@@C=4,,,6@>CE?,6)*68,)@3+30B:C,4,,,,@8*13*,5@39*337*3):1*1**1-1(+2(0.)-(*),.0:)1.4.3)/(-5<8:>*-1-(-.31:>577)(44A),*4,,387)-2-0(-../--((-)--/((-4-,,,-.)-,(,(,(-,(.-(..-0.*1*41-(
@M02996:162:000000000-B87FG:1:1101:12243:3752 2:N:0:ACTGAGCG+CTCTCTAT
GACTACTAGGGGATCTAATCCTGTTTGCTCCCCACGCTTTCGTGCCTCAGGGGCAGTAACAGTCCAGAAAGACGCCTTCGCCACTGGTATGCCTCCTAATATCTACGCAGTTCACCGCTACACTAGGAATTCTGCTTTCCTCTCCTGCACTCTAGTTTGACAGGTTCAAAAGCAGTCTATGGGAGGAGCCCATAGGTGTCACTTCGGACTTGCCATACCACCTACGCACCCGGTACACCCAGTAAATCAGGATAAGGCTTGCACAAGACGAATAACGGCGGCTGCTGGCACGGATGGAGCG
+
@@A,AC@EEFF+@,6,;<B,@C@,,6;E9,6,8C@@+,,,;@C@8@,B<=,@+8@B6CFGGG<FGFEFGFGGGG@+,4=A8,4@8==65,,,@9=FFEC4=<=,9CD+>+4,,99,68*0=9:9@FCFF,,4,,49+4,@+11=64:A6D+)7>=,36@DFD>+6+63=EEF=DD7;+3+7?E,+0060@:1*3A)*,*327*1:*:>A5*3*;:+:*;.,0)0072>>55()(((/13*,4(9A<5/*/6;.;;*.(((.///+/,66/((.(.4(4(,31(-(,.32253).*2*..4(
@M02996:162:000000000-B87FG:1:1101:12263:3761 2:N:0:ACTGAGCG+CTCTCTAT
GACTACTAGGGTATCGAATCCTGTGTGCTCCCCACGCTTTCGTGCCTCAGGGGCAGTAACAGTCCAGAAAGACGCCGTCGCCACTGGTAAGCCTCCTAAAATCTACGCATGTCACCGCTACAATAGGAATACTGCTTGCCTCTCCTGCACGCTAGGTTGACAGGTTCAAAAGGAGTCTATGGGTGGAGCCCAAGGTGGTCACTTCTGACTGGCCAAACAAACGAGGCCACCGTTACAGCAGGGAAATCCGGATAACGCTGGAACAAGAAGGAGGACAGGGGGTGCTGGGCCGAGTAACACG
+
@@A,A6CEDEF-;,;,965,@;;6,;CF,C,,,C+@+8,,58,68@,B6?,@++7@,;F,FFEFG@EFDDGFGE+4+46>+86?,==,5,,,9,@EEFD,9+,34<9+46+4,4,,6:*=09,9><ABD,,,9,@@9,+,+:*=+,1836*0+6=,7,@FC98+2;+==FD*+3@138C+7>C4+3)3)@:@**03)*0*:,*1*+:7A++))*0*))28,-(-(/(((*/32(//1),*((((0/).0..-(..*((-(-/.5*.(,,4(.((-8(4((-(,-()-.(((-).**+)).(
@M02996:162:000000000-B87FG:1:1101:12621:3767 2:N:0:ACTGAGCG+CTCTCTAT
GACTACTGGGGTATCTAATCCTGTTTGCTCCCCACGCTGTCGAGCCTCAACGGCAGTTACAGTCCAGTAAGCCGCCTTCGCCACTGGTGTGCCTCCTAATATCTACGCAGTTCACCGCGACACTAGGAATTCCACTTACCTCTCCTGCACGCTAGTCAAACAGGTTCCAATGCAGTTCCGGGGGGGGGCCCCGGGCGGTCACAGCAGACTTGCGCGACCGTCAACGCGCCCGGTACACCAAGAAAAGCCGGAGAAGGCGTGCCACCGACGGATGACGGCGGCTGCGGGGACGGAGGGGGCG
+
BCB@BFCEDFD7@,@6;6B,6CC;,<CF,,,,6C:@+8,,@@DCB7,B@EEC++@B9EFAFGEGGFFCFCGGGGCF,=8A?B4C?8C6?,,4@,@FCFD,A+@,>E>C=+49,@,:8>*=@CF,@A@?D,,6@AF@?F,>+0+=8,589D0:+6=,@CFEFF=,6+6,=C,:49D2=ECADDC**115(:C>>BGF(*8(-04)37:7?)*.-0-<9>D-*-(,)-(((*(-)2(-4)2*.3(...(4*-59(8,*.(((-/-)93999-(,((,.(3(,(,(((((-((--))*/*((--
@M02996:162:000000000-B87FG:1:1101:11927:3775 2:N:0:ACTGAGCG+CTCTCTAT
GACTACCAGGGGATCTAATCCTGTTTGCTCCCCACACTTTCGCGCCTCAACGTCAGTTAATGTCCAGTAAGCCGCCTTCGCCACCGGGGGTCCTCCTAATATCTACGCATGTCACCGCTACACTAGGAATTCCGCTGACATCTCCATCACTCAAGAATCACAGGTTCAAAGGCAGGTTATGGGGGGAGCCCATAAAATTCACCTCGGACTTGCAATCCCGGCGACACGCACGAGACACCCAGGAAATCCGGACAAGGCATGACACCGACGAGAAAGCGGGGCAGCGGGCACGGGAGGAGAG
+
@@A<AEFFEED+@B,,;6;<C<C;6<C;<<<,8C@@,;,,A@FC@:,BAEEC,,@B,CFF<F@FFFC@ECGFGE@@,?,A@B=FDCC+=+7+@,C<=EB,@+4+9CB+>++9,4,56>*6=9,7DFFCD,,,@=@8+@@,+39D=FBG6?+*@:CBF,EF?C8,4*;@@FFA,9DE0*:*;?;**137(:83)0>A)+)..+.)4)4315*.)9>*)09-*-(-(2(47*3(*(--4(+*(.2?FB))2-.,-78*.((),*..*419(3((((((,((,,4(-(4(,(,(-))*2*-,((
@M02996:162:000000000-B87FG:1:1101:12780:3777 2:N:0:ACTGAGCG+CTCTCTAT
GACTACACGGGTATCTAATCCTGTTCGATCCCCGCACTGTCGTGCATGAGCGGCAGTTACGGCTTGGTCAGCTGCCGACGCAATCGGAGGTCTGCGCCATATCTATGCATGTCACCGCTACACGGCGAATTCCGCCAACCTCAACCGCAAGCAAGTCCTCCAGGATCAAGGGGGGGATGAGGGGGAGGCGCAAGAGGGAACCACGGACTAAAAAGACGGCCTGGGCAACCCTGAAACCCAATAAATCCGGAAAAAGAGCGGAACCGCCGAAGAACCGCGGCGGGAGGCGACGGGGGAGGCG
+
@@A,AE<FBDD+@,C,66,,<6C;,CBE,6,,677@+6,,,99@B@A@@DEC+8@+,CFGGGG+@@C66CCE?E,F+@>B+==,@@CCC++,9,C=@FC+:2,+4,9,>,,7,8,:650===:AEGGD@++,7:?DDGD++8AFDE=59D*)68925=2B@:6,=;*;F,:>*6):@58@?F**292)(/1-)0>((*043*86(570-)9:>=203)*2*(4(,.3(-*((24:35(+23(,5=))()-.(-7(/(,.-1)((*(-1-(--((.(-(,-((4((-,-(((-))2**(,49
@M02996:162:000000000-B87FG:1:1101:12627:3786 2:N:0:ACTGAGCG+CTCTCTAT
GACTACTGGGGGATCTAATCCTGGGTGCTCCACACGCTGTCGAGCCTCAACGTCAGGTACAGTCCAGTAAGCCGCCTTCGCCACTGGGGGGCCTCCTAATATCGACGCATGTCACCGCGACACCAGGAATTCCACTGACCTCTCCTGCACGCTAGTCAAACAGGTACGAAAGCAGTTCCGGGGATGGGCCCCGGGCTTTCACAACAGACTTGCACGACGGGCTAAGCTGGCGTGACACCCAGGAAATCCGGAAAAAGGTGGCCCCCGACGGAGTAACGCGGCGGCAGGCACGGGAGAAGC
+
@@@@B@<CCEC+@,,,66;,<,;,,68@A6;,,;,7+6,,,9DC@F,BEDCC,:@C,CFGGGAFFFF,@CFGFC:+6,,9,86CECC,7+++58>F<<=,@+706@><>6*,,58,89*3:8**6FC:<,++5<?>*?6?+4*79+/,.;)(*492=CFGC73*0*2*7A*7869<626>CEC**/3<1:84B>5,(*))-+.)(72.3)*4:*..2))-*,(.,.(.)*-,1,2(63+*3:(-0,.)2-03(0.*,().(2,()((((((--,())(,,-(((-(-2(.(,0)/2*,((
@M02996:162:000000000-B87FG:1:1101:8814:3811 2:N:0:ACTGAGCG+CTCTCTAT
GACTACACGGGGATCTAATCCTGTTTGCTCCCCACGCTTTCGCGCCTCACCGTCAGTTGTCGTCCAGCAATCCGCCTTCGCCACTGGGGGTCCGCCTGATATCTACGCAGTTCACCGCTACACAAGGAATTCCGATTGCCGCTCCGATACTCAAGATCAACAGGTTAAAATGCAGTTCATGAGATAAGCCCAGGGAATTCACATCGGACGTGACGACCCGGCTACACGCGCGGTACACCCAGGAAATCGGGACAAAGGCTGCAACCGAGGAATTACCAGGGCTGCTGGAACGGAGGAAGGG
+
B@<8AECFCDD+@,6,;6;,CCC6,;CF,,;,@C+@+8,,,8FC@@,BCFFC,8@C,CF9EFFGGGCCAC,9FB<@,,9A6,4@,=<,7+++@+@+@+9495,+999+@++94@<B6:*=?9,EGGFCE,,,@=C?+DD9+0*=+@=+:9+*@B>F,@EFG?=,,0+7<D,959?=+=>+62<,,=6>*=*7)/:>(,)//1>1))62:.*/()/>659,2((-(.362*-4)-,-6.,*((485().*-)-(0(*.(((.*.-2((((-(.))..))),,(.--)42((.-001**,((-
@M02996:162:000000000-B87FG:1:1101:12100:3863 2:N:0:ACTGAGCG+CTCTCTAT
GACTACACGGGTATCTAATCCTGTTTGCTCCCCGCACCTTCACGCCTCAGCGTCAGTCATCTGTTAGCAGCCTGCCTTCGCCATTGGTATTCTTCCAGATATCTACAGATTTCACCCCTACACCTGGAATTCTGACTGCGCCCCAGTAACTCAAGTCCTGCAGATCGCAACGCAATTCGGGAGTGGGGCGCCCGCCTGTCACACCAAGCGTACAGAACAGCCTACACGGGCGTTAAACCCAATAAATCCGAACAACGCGCGCAACGGACGAGAGACCGCGGCTGCGGGAGCGTAAGAAGCG
+
@@@6A<EFCED+@,A<;6@,@CC6;6C?,6,,,8@B+@,,,6EC;@,B@BC@,B@C,CF9F@F9ECEFCFFGFD<F,;8A@,68,9=69,,,9,9AFFF9?+;99C=AD,,,995,>1*6=8,D,ACEC=,,,9DF+ED+=@EG>EEG9D+*@==73E8=@88,,3+6=EG5@5C8;DDFDC:1,0)98;;/*3;5(*;304>@DFFBB)13:ACF@A*/2,,///3;(*.6)(--64,*34.3?9))*-7:0>:*(,(--),4)((-4-(-(-43-3,,3(---((3((--0./*+).((
@M02996:162:000000000-B87FG:1:1101:8893:3870 2:N:0:ACTGAGCG+CTCTCTAT
GACTACTCGGGTATCTAATCCTGTTCGATCCCCGCACTTTCGTGCATGAGCGTCAGTTACGGCTTGGGCAGCTGCCGACGCAATCGGAGGTCTGCGCCATATCTATGGATGTCACCGCTACACGGCGAATGCCGCCAAACGCAACCGCAAGCAAGATCTCCAGGAACAATGGCGGGAGGGAGGTAAGCGCAACGATGTAACCAACGAATAACAAAGCCGGCGGCGCAACGCGAAAAACCAAAAAAACAGGGAAACGCTCGGAACCCACGGAACACCGCGGCGGCGGGCACGGAGGGAGACG
+
@@A,ACCFBCD6@,@,66;,CC@;,CBE,,,69@@@:@,,,@C@@@,@@DC@+,@,,CFFGGG7+@@,,9CFFB,<+8@B+>B,DEDF@++4=,>>C?B+9+4+9,9,9,,9,:5,4:*===,@@+3+6+,868=77E6D+8:C0>@*<D*)62;,,,,,4<5,=)2A6,51,88CA)651::*+:,*,2*37.9(-*16)+),(0-(()2).9<?(0)(*(-(,((((*(()-(-41+23(.-5-((0,),(0(*(((-,/((*(-(,,-((..(-,,-,(--(-,-(3-,).*2/(-,-
@M02996:162:000000000-B87FG:1:1101:21663:3871 2:N:0:ACTGAGCG+CTCTCTAT
GACTACCGGGGTATCTAATCCTGTTTGATACCCATGCTTTCGTGCCTGAGCGTCAGAAGATCTCTGGACAGCTGCCTTCGCAATCGGTGTTCTGTGACATAGCTAAGCATTTCACCGCTACACATCACATTCCGCCATCCGCGACATCGCTCAAGGGGACCAGGATCAATGGCAGTTTTCAGGTTGAGCATGAAAAGTTCACCGCTGACTTAATCCGCCGCCTGCGCACCCGTTAAACCCAATAAATCCGGATAAAGCGCGGGGCCGCCGTATTACCGCGGCGGAGGGCACGGGGGTAGAG
+
C@CBCFFEDGG+@@<C@<C<@6C;,CCFEEC,@E,;E<<,ABFCBF9@CDCB@:@BFGGGFGFGEECFFEFGFEBB<?ECFEGFFDD,?,,,@E@?FFF9A8A,9E>A=,,9,99:>>*=CC<D,AE==A9,EEGGG+4@+8?DGG5C?C*0@>=FCEGEC?D+@6?EF,EF6AG,?+;?C,52338C0E,:AA:A),+*35:=B@>@D+5/@+91(2*0*.(24:>;08((*,,/67,3,4()76).*-5<(.6*.)(-,99(171114,-(,).-(,,2(---(-1(4:30)1*/,-))
@M02996:162:000000000-B87FG:1:1101:18172:3908 2:N:0:ACTGAGCG+CTCTCTAT
GACTACTCGGGTATCTAATCCTGTTCGATCCCCGCACTTTCGTGCATGAGCGTCAGTTACGGCCTGGTCTGCTGCCTACGCAATCGGTGTTCTTCGTCATAGCGATGCATGTCACCGCTACACGACGAATTCCGCAAACCTCGACCGCAATCAAGCTCTCCAGGATCAAGGGCGGGACGGCGAGGAGCACCGCGAGTGAACCACGGACTGAGAAAGCGGCATGCGCACCCGGAAAACCGAAGAAAGCGGGAAAAAGAACGGAACCGACGGAGTACCGCGGCTGGTGGCAAGGGGGGAGGCG
+
@@A,@FCF@CD6@C9,;<,6,CC6,CBE,;86<@+@++,,@@C@B@B@@DFC+6@,,CFFGGDG:C@CC,CEFE<B,49?7?B8D@C8=,,,9,C?48=,9+4+6,>:A,,9,4,:>>*==B,CEECEC,+44DCCGE8=+::CDC>@5;*)@9?,2@,5::8,@67CC,@9@9DE:D>E58**113*,0145)91(*9<2:3:(791()2,.9492)/7*(.)2(4-(*,()4-.14*233<B?(.(),)(.7(5(((--*(4*2(21(-(,5)-3(,1(--(((-(,,,-))2*/,((-
@M02996:162:000000000-B87FG:1:1101:18190:3919 2:N:0:ACTGAGCG+CTCTCTAT
GACTACTCGGGTATCTAATCCTGTTCGATCCCCGAACTGTCGTGCATGAGCGGCATTTACGGCCTGGTCTGCTGCCTACGCAATCGGTGTTCTTCGTCATAGCTATGCATTTGACCGCGACAGGACGAAGACCGCAAACCTCGACCGCAAGCAAGCTCTCCAGAATCAAGGGCGGGACGGCGGTGAGCACCGCTATGGAACGACGGGACAAGGAAGCAGCAGGAGCAACCTGAAAACCCAAGAAAGCGGAAGAACGCGCGGAGCGCCAGAAGGACCGCGGGTGCGGGAGGAGAGGGGGCCG
+
@@-,AC<F@CC-8,,,66,;,<@,,C@?,6,,:@+8+6,,,:98,@,;@BE@++78:CFEFG@:7CD,C,CFAE,,,49?+B=,@@C,88,,4,9=,,994+,39<959,,4,95:>8*?+=+@FED@+++,3@ECDB88+)<C>E@<97*168>*422,,53,4+522,5549?E;36>38**2/,2.*14)./(.+742*42(0((()/,(7:5()2(*.4(-(-.3*(.*5..3(+*-(42;,((/(.(4/.5(((,()--)(((((..(.(,-(,,(--(4;63(((-002*/(((-
@M02996:162:000000000-B87FG:1:1101:8886:3924 2:N:0:ACTGAGCG+CTCTCTAT
GACTACAAGGGTATCTAATCCTGTGTGATACCCACGCTTTCGTGCCTCAGCGTCAGTTGGATGCTGGTAAGCTGCCTTCGCAATCGGAGTTCTGTGACATATCTAAGCATGTCACCGCTACAGGTCACATTCCGCCTACCTCGGGTACACTCAAGACAACCAGATTCCAGGGCACGGGACGGGGGGGGCGCAGGCATGGACCACAGAGCTAACAATCGGCCCAGGCACGCGGGAAACGCAAGAAAGCGGGAAAAGGGCCGCACCCGCAGAAATACCGGGGGCGGCGGGAAGGAGGGAGCCG
+
BCB<AEC<EED;C<<,;65,CC;,,;;E9CC,,;8@+,,,,8,98,;,;?CC6@66,<;,C;EF,6@;6CFFFB:A,?9AB@=,@@CCC,6,>F=<?,4,9+,34C9?B,,9,9,C>5*==E,@,54,9,4,>@CD+=D8+3@6+,1936+1D==7,@DD+=8,,5+,67=33*0@00:*>:E6*),)(113).)()*),)23(4)4((*2)().*.)*(*(-((-(((*(()-,(.(*2,(..7(((),.(.)(*(-,-(1--*(((((())-))((((((((-,-((-,2..2**,((-
@M02996:162:000000000-B87FG:1:1101:6783:3944 2:N:0:ACTGAGCG+CTCTCTAT
GACTACCCGGGTATCTAATCCTATTTGCTCCCCACGCTTTCGGGACTGAGCGTCAGTATCTGGCTGGTAAGCCGCTTTCGCCACTGGTGTTCCTCCATATATCTAAGCATTTCACCACTACACATGGAATTCCACTTACCTCTCCAGTACTCTAGTTGATCAGTTTAAGAAGCTGTATAAGGTTGAGCCTTACGCTTTCACTTCTTACTTAATTAACCGCCCGCCCCCTCTTTACGCCCACTAAGTCGGGATAACGCTTGCCACCTACGTATTACCGCGGACTACGGCACGTAGTTAGCC
+
CBCCCGGGEGGGE@EFE,C@<CEDGGGGGAEC@FEGGG7<BFGEECFGGFGEBCFEFGEGGGGGCFEGGGGGGGG+BAACF:FCFDE?ECFFGGGGG<=FC+@CFGFG9DEEGGCGG8?DFFGDDFFGGCEEAFFGG;4DDD5FFD8C=DDBC;3=DDFFGGDEDFFFDC=DFF?,DDDFGFGG,+:DBG,::?=0=70;;:*:*=;0*15AA+;8*395*))0)0):(1-*+9>92:CE(356)./(2,2(6A;D6/,,/277712824..54.4:(,--((((--364::07;97)-,
@M02996:162:000000000-B87FG:1:1101:14585:3953 2:N:0:ACTGAGCG+CTCTCTAT
GACTACCCGGGTATCTAATCCTGTTCGATCCCCGCACTGTCGTGCATGAGCGGCAGTAGCGGCTTGGTCAGCTGCCTACGCAATCGGAGGGCTTCGCCATATCTATGCAGGTCACCGCGACACGGCGAAATCCGCCAACCGCAACCGAAAGCAAGCGTGCCAGGAACAACGGCGGGATGAGGGGGAGGCTCACCATGGAACAGCGGACTTAACATGCCGACGGCGCACCCCGTAGAACCAAGAAAGCGGGGGAACGCACGGGCGGGCGGAAGAACCGCGGCGGCAGGGACGGAGGGGGGCG
+
B@A<@CCFCDD8@,,<66;,,6;6,C@E,,6,,88@++,6,:9@:6;@<=CC++@@CF,CFGG+@>C::CFF<E,<,C@@+?@,D@@F@++4,,9=B??+4+,+4,9,>,,,46,,8=*666+@ECC<<+,,7::CDG54*/:C;FAF;D)(?88<C*::*@/*2)0=53:A*09=))4;??5*1/2)(*0.*)2))*/52*.((73((*254@)<4)/(1(2,2-4(-*(-*-(-))+0-(,.8((()-)(-.(*(((-()(()(-(,((-((.(-,,(,((((-(,-((,).21*(((-
@M02996:162:000000000-B87FG:1:1101:6768:3961 2:N:0:ACTGAGCG+CTCTCTAT
GACTACCCGGGTATCTAATCCTATTTGCTCCCCACGCTTTCGGGACTGAGCGTCAGTATCTGGCTGGTAAGCCGCGTTCGCCACTGGTGTTCCTCCATATATCTAAGCATTTCACCACTACACATGGAATTCCACTTACCTCTCCAGTACTCTAGTTGATCAGTTTAAGAAGCTGTATAAGGTTGAGCCTTACGCTTTCACTTCTTACTTAATTAACGGCCTGCCCCCTCTTTACGCCCAATAATTCCGGATAACGCTTGCCACCTACGTATTACCGCGGCTGCTGGGCCGTAGTTAGCCG
+
CCCCCGGGGGGFGGFGFADFFG@CGGGGGC@FFGGGDE7FDGEGGFGGGFFFCCEGCEAGDFCFFGEGGGGGGEG+@:CEFGEGGEFFECFGGGGGG9EFEBEG9FGGFGDGGFAFG=6DFFFGGGGFFGGDFGGGGGGGF=?GGGEE?F7:=>DFFFGFFG:CCEGGG@FF?*2@FGBFGG=DED8DDF,1@FGFDG?C75;8C6*AA+?AEB@BC*35C5>=)))0(;>E7@@@>2=?-(67:CC3>48(76<D.//,604=C6432,..3)))---44994)24((,478@8++-))(
@M02996:162:000000000-B87FG:1:1101:12077:3993 2:N:0:ACTGAGCG+CTCTCTAT
GACTACACGGGGATCTAATCCTGTTTGATACCCGCACCTTCGTGCCTCAGCGTCAGTGGCACCCCAGGCGACTGCCAACGCAATCGGAGGTCTTCGTGATATCTATGCATTTCACCGCTACACCACGAAGTCCATCGCCCTCTAGTGTACTCAAGGAAGACAGGTTCAACCGCGGGACCGGGGTGAGCCCGGCGATGGTACGGCGGACTGGACTTCCGGCCCACGGAACCCGAAAACCCAATAAAACCGGAAAACGACCGGACCGTGCGGAGAACCGGGGCAGCAGGGACGGAAGGAGCCG
+
CCB<CFFGEDD+@8@<6;5,@6;;,<;F,C@66@@B7F,,<CC@B,,B@=CB,6@B6CFEGGGGGGCGCCGD7@,?,9@?:>C:D@CFE+44,,9=A@A,9+,+95=?=,,,94,:8:*6===DFGGED++,>=,==@+++:*==,:32=+3@8=FDFGCE7@+,*=:@;D939@EBD=BED5*412*,*=2.57./*6:)8;B(847()C3,*)12)/32(4(-(--(/(-)4-33:+;((,47).(/,0(-0(/,((-27311((,3994((.(4((,((-:034(-86955***(((4
@M02996:162:000000000-B87FG:1:1101:18927:4019 2:N:0:ACTGAGCG+CTCTCTAT
GACTACAAGGGTATCTAATCCTGTGTGCTCCGCCGACGTTCGCGCCTCAGCGGCAGTGCTGTTCAAGGAATCCGCCGTCGCCGCCGGGGTGCTACAGGAGATCAACGCAGGTCACCGCTACACCCGGGATTCCGATTCACTCTCCCAGACGCGAGCCAAGCAGGTTCAGACGCACTTTCCGGGGGGAGCCCGGAGAAGGCACAGCTGACACACGCGGCAGCCTACGCGCGCGGTACGGGCAGTAAAGCCGAACAACGCGGGCGAGAGACGGAAGACCGGGGGAGAGGGACGAGGGGGCGCG
+
@<88ACADDFD-@6<,66,,,<;,,-C;6,6,,87@+++,,8@:@+,B@?:@+67@,C@,C<9,CCEFFC,9=>,@+4=>+8+@8=:+4+++@<ECFCC+A*4268>+=++8,3,36:*009,38+3+8*,,3@C**3,7+:+30>:?63*)=:7*=8FC7=;*2**33558308*)*1688:*//-7(**4>579(*)((*4.1)533624(.(<>)1-*,(.(419(*--),,-,(**(-,)1.4)*,0-154*-(((,)--)-((,-(((((((3(((((--,3-,((-))/2*((,(
@M02996:162:000000000-B87FG:1:1101:24023:4023 2:N:0:ACTGAGCG+CTCTCTAT
GACTACACGGGTATCTAATCCTGTTCGATCCCCACGCTTTCGTGCCTCAGCGTCAATGCAGGCCCGGCCAGCTGCCTTCGCGATCGGGGGTCTGTGGCATATCTATGCATTTCACCGCTACACGCCACATTCCGCCGGCCTCGACCGCATTCAAGGACACCACGATCAACGGCCCGGCTCCGGTTGAGCCGTCGCCTTTCACCGCTTACTTAGCTCCCCGCCTCCGCACCCTTTAAACCCCATCAATCCGGATAACGCTGCGGGTCGCCGGATGCTCGGGGGTTCTGGTCACGAGTTAGC
+
CCC8BDEGEDD+8,6@;C,C,6@FFGGGGGGGCFEG>,BFFGGGGGGGGGGGGGGGGGGGFGD7@CC@+BC7BFFFG,,?8+8+@@CEC+48>EECF7=?,+@D;CFFECFGGGGFE:*=C>B8>F:FFGGGGGGGGGGGGFAGGGAG>CFC;E9FFG7,6/(*4)*?;?:>C))*0:35=C:5F<(*4F::57C6:CFB>FFBB@((,0*65*)*(0*-*-((,-,((24(2:A)6<C=(8<(04:9>;3:<)4C---((1(-/((((-(-((()--((((,(()))).4))8**26))
@M02996:162:000000000-B87FG:1:1101:24000:4031 2:N:0:ACTGAGCG+CTCTCTAT
GACTACACGGGTATCTAATCCGGTTCGATCCCCACGCTTTCGTGCCTCAGCGTCAATGCAGGCCCGGCCAGCTGCCTTCGCAATCGGGGGTCTGGGGCATATCTATGCATTTCACCGCTACACGCCACATTCCGCCGGCCTCGACCGCATTCAAGGACACCAGGATCAACGGCACAGCACCGGTTTAGCCGTCGTCTTTCCCAGCTGACTTAGAGCCCAGCCCGCGCAACCCTTAACCCCAATGAATGCGGGTAATGTCCGGGGCCGCCGAATTACCGCGGAGCATCGCACGCGTGTACC
+
C6ACCFFGEGG@6<,C,C<6<+:8@6@:EF,,,C+@+,,CF:@FEFCFFGGGGCEGGGCCEFC4CC@C6@9DED@<?B?A:,8@D=:>:+++9<,<+?=8,+7+@,@?;,5A,,CFG10+68B+@FE@,@;DDFE>+5:@>@0<CCAE*39A>@@:6=F,B7(*4)*4;,;:=>7*;*(0*=5>F*(+.<?87)/-.;F>)<38(92.1**.:*)1,7*.2((-(4(,(*.-54)662880(.(1.6)0-.-,)(*)-.)-1,(1,(---(((-.))-(,--(((,.(-49;))/2:().
@M02996:162:000000000-B87FG:1:1101:6369:4032 2:N:0:ACTGAGCG+CTCTCTAT
GACTACTGGGGTATCTAATCCTGTTTGATACCCACGCTTTCGTGCCTCAGCGTCAGTTGTATGCTGGTAAGCTGCCTTCGCAATCGGAGTTCTGTGACATATCTAAGCATTTCACCGCTACATGTCACATTCCGCCTACCTCGTTTACACTCAAGACAACCAGTTTCCATGGCTCGGTACGGTTGAGCCGCACGCTTTTACCACAGACTTAACAATCCGCCTACGCCCCCCTTAAACCCAATAAATCCGGATAACGCCCGCATCCTCCGTAGTACCGAGGCTACCGGTACGGAGTTAGCCG
+
CCCCCGFFFGGGGGFGDEFFFGGGGGGGGEFGG<F@FECDFEFGGEFGEFGGFCF:E,6FE<EF9<FEFCFFGGGG?FGGGGGGGGGGGGGGGCAFFGFG9D;FGGGGDFFGGGGGGAEGGF<@@EA?FFGGGFGGGC=EFEBD+93CD?7D,ED:=D8FGGD,,=EGG@EFGD8EA8=5EEFDFCDGF>:855*:)@**:E0>);67>FFE4+*/7/;5;59=2-(/5:(6;;E<8@GG@@E3@)../6=18427,(,,-946C8241<,(-).),-(4((,(((,((,-4001*+)-.(
@M02996:162:000000000-B87FG:1:1101:18914:4035 2:N:0:ACTGAGCG+CTCTCTAT
GACTACAAGGGGAGCTAATCCTGTTTGCTCGCCCGACTGTCGCGCCTCAGCGGCAGTGCTGTTCAAGGAATCCGCCGTCGCCGCCGGTGTTCTACAGGAGAGCAACGCAGTTCACCGCTACACCCGGGATGCCGATTCCATCTCCCAGACTCGAGCCAAGCAGGTGCAGACGAACGTTCCGGGGGGAGGCCGGAGAGGGCAGAGCGGACACACGCGGACGCCGACGCGCCCGTGACGCGCAGGAAAGCAGAACAACGCGGGGGACACGGGGAGAGCCGGGGCTGAGAGGACAGAGGAAGCG
+
@-6,8C@FCCD+@++,66,,,<;6,6;,,,,++87@6++,59C@@+,86=C@++7@,CF,C<,<EAEFD<,9BB9,++6@4,8CE@C+64+,45CEGFE:A*42848+=++,,3,,88*606,6@=335++,6@C*0>,,+*+52D:F?7*)>497CCGCCEB*4)04:BAA*:D*)*(;887**/35(*;48>D>:*)(-*3(()---5*43)(09)1-1((,-49>(*(39(,-,(**-,1:5::00.08:54*-,-,,)-4/,((((---((,,-((,((-.,),(,(,.002*.2((
@M02996:162:000000000-B87FG:1:1101:24014:4042 2:N:0:ACTGAGCG+CTCTCTAT
GACTACACGGGTAGCTGATCCTGTTCGATCCCCACGCTTTCGTGCCTCAGCGTCAATGCAGGCCCGGCCAGCTGCCTTCGCGATCGGGGGTCTGTGGCATAACTAGGCATTTCACCGCTACACGCCACCTTCCGCCGGCCTCGACCGCATTCAAGGACACCACGATCAAAGGCACTGCTGCGGTTGAGCCGTCGCCTTTCCACGCTGGCATAGGGCCCCGCCGGTGTAACCTTTAACCCCACTAACTTCGGATAACGCGCGGGGGGTACGTAATACCGCGGATCGTGAGCCGGCGTTCGT
+
@688@FEECED6@,6,,C,,6,@,CFEGFFC,,6+@+,,:CCGGGGFGGFGGGDEFFGGCFFC@7C@C:BC7FCF@E,,A:6>+@===:++49=EA,BE7,+6?@,,?@FFFEDGE7=96?FGEGD+F8>@DF>EGC6>CGDECD@:FBDBED@=:8FF,*4(*4)2*8+5.3;**)27)+3*=<93*/0*67)94:A=))+6(2)((-)*..)()-)1-*--(((())34)26)<<);=3,(.)())233(3)-9--,,-/-()(((.,()((..4:(41(-(,,(((((().128(((
@M02996:162:000000000-B87FG:1:1101:19346:4074 2:N:0:ACTGAGCG+CTCTCTAT
GACTACTGGGGGATCTAATCCTGTGTGCTCCCCACACTGTCGAGCCTCAGCGGCAGTTAAAGCCCAGCAGGCCGCCGTCGCCACTGGGGGGCCTCCTAATATCTACGCATGTCACCGCTACACTAGGAATGCCGCCTGCCTCGACTGCACTCAAGAACGACAGGTTCCGCCGCAGCCAGCGGTGGAGCCGAGAGATAGAACAACGGACGGGCAATCCGGCCGACGCGCCCGGAACACCAAGTAAGTCGGGACAACGCGGGCCACCTACGTAGTACCGCGGGTGAGGGGACGGAGGGAGGCG
+
@<A,@@CEACD+7,,,66,,,6;6,;;A,,,,,;+@:,,,;:DCBC,46?;@++7@,9EFGGG8F<EE<DFFFE7=++4>484C==<,:++*5*@:3>=,7+,+23>18**7,5,86907/28,?FCAC,,22C8D*=59*6)891(?/;/(529CFE*78*3*+0:+98;785CC5F()88*/2*3*(:C0B:F))+162???9>B9()999F(/.)/(2(41(-,4(8(,)401:(+23.6:1)6(/17-8:17-((-()--/(..1.24-6-)-,,2((4(,22(293-..***,((-
@M02996:162:000000000-B87FG:1:1101:14434:4089 2:N:0:ACTGAGCG+CTCTCTAT
GACTACCAGGGGATCGAATCCGGTTCGATCCCCGCGCAGTCGTGCCGCAGCGTCAGTTGCGGCTTGGTGACCTGCCACCGGGATCGGCGGTCTGTGCGATAACTATGCAATGAAGCGCGACACCGCAGATTCCAGCCACCCCAAACGCACCCAAGCCCCCCAGGTTCGACGGCAGGGACCGGGGTGAGGCCGGAAATGTCACCGCCGACGTAAGGGGCGGCCTACGCAAGCTATAAACCAGAGAAAGCCGGACAGCGCGCGGAGACTCCGAGAGACCAGGGGTCGCAGGGCGGAGGGAGCG
+
@<6,@EEEDEC+@,@68C@,6+76+8@A,6,,,7@@+++6,8C@@@+@@=6@,,8C,CFFEGG+:@@,=<:<?D,,,9=4+4@+@==+4+++6=,ADC=+6*6+3,673,,7,8,,68*3;:>:>*C*1,,,6>;D>F>,C@DDCC@CA4)/C8/*2=CEEE2*02*1/2:5*5<*59?EGDG52/-*(2*-78D9.+0..+4:>5(,4)141.5FB)),/(,(.,(-(*-)*)).-.,*(,(.73((2-),(.(*-(,-()(()()..-(((--((.(((((-(((-((((.)*//((((
@M02996:162:000000000-B87FG:1:1101:9704:4090 2:N:0:ACTGAGCA+CTCTCTAT
GACTACAAGGGGATCTAATCCTGTTTGATACCCGCGCTTTCGAGCCTCAGCGTCAATCGCACTCCAGAAGGCTGCCGTCGCAATCGGAGGTCTTCGTCAGATCTAAGCATTTCACCGCTACACGACGAATTCCACCTTCCTGGTGTGTATTCAAGCCCATCAGGATCAACGGAAGGCCAGCGGTGGGCGCGGACATGGGACCGCGGACGAAAAAGGCGGCCGACGCGCCGGGAAAACCAAAGAAAACGGGAGAAGGATCGCACAGGCCGGAATACAGAGGCTGCGGGCACGGAAAGAGCAG
+
@@A6@C@EFFG+7,,,;C,6,;@,,6C?<@,,;776++,,5@FC:7,B@B@@,6@C,:DFGG7F<@CFCEF<@=,E+8+>+==4@D@FC+,,9,,998?4A+,+9F@=>,59,9,:>>0====CGGDCB,+,@=DF+,,6+:36=88,4++*@@C@EEF,,<8,@30@CBED*9DGFF@*1:**579*/:*/0):)4+:=3*690>>(()923.4<3)52C(392(--3*(-)41(((+1.(.45(.(5(0(4.(*(),-->((2(,(,(-((.-4).,(((.(((((-,21.0**04().
@M02996:162:000000000-B87FG:1:1101:7175:4092 2:N:0:ACTGAGCG+CTCTCTAT
GACTACTGGGGTATCTAATCCTGTTTGCTCCCCACGCTTTCGCGCCTCAGTGTCAGTTACAGACCAGATAGTCGCCTTCGCCACTGGTGTTCCTCCAAATCTCTACGCATTTCACCGCTACACTTGGAATTCCACTATCCTCTTCTGCACTCAAGTTTCCCAGTTTCCAATGACCCTCCACGGTTGAGCCGTGGGCTTTCACATCAGACTTAAGAAACCACCTGCGCGCGCTTTACGCCCAATAATTCCGGACAACGCTTGCCACCTACGTATTGCCGCGGCTGCTGGCACGTATTTAGC
+
CCCCCGGGGGGFFGGG9CFCGFFFFGGGGFEFEGGGGGDFFGGGGGGGGFCFFGGGGGGGGGGGGGGGGFG<FFGGEGGGGGGGGCFCEFFGFGGGGGGGG;=FFFFGG>CEFGGGG>B>D@FGGGGGGGGEDFGGGDGGGDFDGGEGFGFEFEFF8EGGGGFA@@GGGEFFGFGGFGFFCEGGGGFDEGG>5@GF=CFFEGE<EAEFFFFFEAA=>F;9C/)74:@>@>@17?>7;<CE;D1@4?C73;>?FD<9(---,9()98?(.(..).)..4,4(,42::3301287)+++64A
@M02996:162:000000000-B87FG:1:1101:12616:4171 2:N:0:ACTGAGCG+CTCTCTAT
GACTACCGGGGGATCTAATCCTGTTTGCTACCCACGCTTTCGCGCCTCAGCGGCAGGTATTGTCCAGCGAACCGCCTTCGCCACTGGTGGGCTTCCTAATATCTACGCATTTCACCGCTACACTAGGAGTGCCGGTAGCCTCTCCAACACGCAAGAACATCAGGTTCAAATGCAGACACGAAGTTGAGCTGCGGGCGTTCACATCGGACGTGAGGGCCCGCCTACACGCCCTGTACACCCAGGAAATCCGGAAAACGCGTGCTCCCGACGGATGACCGCGGCTGCTGGCACGGAGGAAGGG
+
@@A,8CCCCDD+@,6,665,6C@,,-;F,@;,,CB@+,,,58@@+8:C<ECB++7B+CF<6EAFGAEG+>FFGE=:++EA:B4CD=A,:+++6,@F<ED9=+,+6<>+>++,36,:6=*6=933@FFAA8,,@:8CCE69<)*;>F=@5C*>ECCFGGG,2<7,4/0<8E,:58CFAFDFGE=*,1686++/2)79(*)-4+6)5)432)1,.)4)-))-1-(-(.(44*1(*,.-5),2-3(4<:).2,.-(0,*-,(--1-)0,(-(4(-(-,),4(-290--).3(.)-).22*.3((
@M02996:162:000000000-B87FG:1:1101:17169:4175 2:N:0:ACTGAGCG+CTCTCTAT
GACTACACGGGTATCTAATCCTGTTTGCTACCCGCACTGTCGAGCATGAGCGTCGATAAGTCCCCAGCAAGCTGCCTTCGCCATCGGGGTGCTTCCTGATCTCTACGCATACCACCGCTACACCAGGAATGCCGCTTGCCCCTGAACGAGCCAAGAGAAACAGACCAGGCAGCAGGTCCGGGGTGGGGCCCCGGGAGGGGACAGACTGCGTGCATCACCGCCTGAGCTCCCGGTACGCCCAGTGAGTCCGAACAACGCGTGCACCCCGCGGAATAGCGGGGGTGCAGGGGCGAAGGACGAG
+
@@A,8CEFBCD+86<,C<,,,C@,,<CE6C@,;@@B7+,,5@FC,@C<CB<B@6@C,EFGCFGCGCEF@DGGFA,A,,99B,?,9@:+4++,99E8,9=,9+;+95>+=++9,9,+68*=+=<DFFDC:,,,@@E6+@+6A)*==FB,3+3)@@9DFGGGD7@,@@?C*4,353;E5C@BDCE4*/275/::>B)6(*:((*-3:>).(01,-7)/)/2-/-(,(.().22()((---**,45,646)*(0-3).*-(--,*-)9((-3---(()).(((,((-,).((((-.01**(-(,
@M02996:162:000000000-B87FG:1:1101:17149:4177 2:N:0:ACTGAGCG+CTCTCTAT
GACTACACGGGGATCTAATCCTGTTTGCTACCCGCACTGTCGAGCATGAGCGTCGAGAAGACCCCAGCAGGCTGCCGTCGCCATCGGTGGTCTTCCTGATATCTACGCATGCGACCGCTACACCAGGAATTCCGCTTGCCCCTGAACTAGCCAAGAGAAACAGACCAGGCCGCAGGTACGGGGTGGGGCCCCGGAAGTGAAAAGACGGCGGGCATCCGGGCCAGCGCCCCCGTTAGGCCCAGGGATGCCGAACGAGGAGGGCACCCACGGAATGACCGCGGCGGGAGGCACGAAGGCGGCG
+
@@A8AFA8@@C+8,6C;6,;6C@,,-C=,<;,;++@+7,;<CFCB:5,@BFC+866+6B,,,,:@@CC@,CF,A:<+,6>+84496=,8++,,,9C9<A,,2,+9CD:=++9+64+85*6==<@DFDB=,,,@D>=?DF8=559DEC,4+50@:CFFFCF7?8,13A706*3*9C93+*88CE=</1/(/*(00).(+*).+6,(0((,))(,7(/,)),2-(,,-((-*(4/,(((,,*(,-().-,*-.-()-),(-((*--*3(((-(,-.-4,((-,(-(((-,(-(4.)2**(,--
@M02996:162:000000000-B87FG:1:1101:17163:4193 2:N:0:ACTGAGCG+CTCTCTAT
GACTACACGGGGATCTAATCCGGTGTGCTACCCGAAGTGTCGAGCATGAGCGTAGAAAAGTCCCCAGCAAGCTGCCGACGCCATCGGGGGGCTGCCGGAACGCGACGAAGGCAACCGCAAAACCAGGAATGCCGCTTGCCCCTGAACGAGCGAAGAGAAACAGGCCAGGCGGAAGGTCCGGGGGGGGGCCCCGGGAGTGGAGAGACGGCGTGAAGCGCGGCCAGCGCGCGCGTTACGAGAGGGGAGTGCGAACAAGGCGGGAACCCCGCGAGGAGCAGGGGCGGCGGGGACGGGGGGGGGG
+
@A8,AECE@CD+8,,,6,,,,67++88,,6;,6@6@+:,,,6C:6@556<,@+,8:,<EFCF@,,6@@@@FF,=<=+++6+868=@C+>+**5*4,*1<**)*)4*:*1**=+4+,12)2700;FC8C8++0+:153@*093)19<3*7)7(:/7;FFCC*04**)97<;?:*.9EFC>88>E**/1345*-.5)-4*745*543.--(.),(0-)()),/-(-(-(-(*-7)(((-(+*(4(()-,(*,0-,5,*.--(-),-*(4-(4(((((,(,(1((41;191((-,))111((,-
@M02996:162:000000000-B87FG:1:1101:25321:4213 2:N:0:ACTGAGCG+CTCTCTAT
GACTACTCGGGTACCTAATCCTGTTTGCTACCCGCACTTTCGAGCATGAGCGTCGATAAGTCCCCAGCAAGCTGCCTTCGCCATCGGTGTTCTTCCTGATCTCTACGCATTCCACCGCTACACCAGGAATTCCGCTTGCCCCTGAACTATCCAAGAGAAACAGTCCAGTCTGCAGGTCCGGGGTTGGGCCCCGGTATTGTACAGACTGCTTGCATCTCCGCCTGCGCTCCCTTTACGCCCAGTGATTCCGAACACAGCTTGCACCCCCCGTATTACCGCCCATGCTGGCACGAAGTTTGC
+
CCCCCGGGGGEGG<FGFGGFGGGGGGGGGGFFGEGGGGGFGGGGGGGGGFGGGEBEGGGGGGGGGFGGGGGGGGGGGGGGGG7FGGGGGFGGGGGGGGGFGFGCFFGGEGGGFGGGG::==>FFGGEGGGGGGGCCGGGFGFFGGGFGDCF)@FDGGGGGGGD@FFGC9EFFGFFG6C@BGBEEGGADFGG2?DD=BGCE?FE<=FE):AFE>6<6CAC926/(3:@9@D;8DF3>008C:?5<152:>:04>>B*((...155C6((((-(4:)-),((((.((620:?2())*23.))
@M02996:162:000000000-B87FG:1:1101:17310:4213 2:N:0:ACTGAGCG+CTCTCTAT
GACTACCGGGGTATCTAATCCTGTTTGATACCCAGGCTTTCGTGCCTGAGCGTCAGAAGATCTCTGGACATCTGCCTTCGCAATCGGGGTTCTGTGACATAGCTAAGCATGTCACCGCTACACATCACATTCCGCCAGCCTCGACAGCGCTCAAGGGGACCAGGAGCAATGGCAGGTTGCAGGGTGAGCAGGAAAAGTTCACCGCTGACATAAGCCGCCGCCGGCGCACCCGTTAAACCCAAGAAAGCCGGATAAGGAGCGGGTCCGCCGGAAGACCGAGGCTGCAGGCACGGGGGAAGCG
+
B@A@AEFCDDD+@,,<;,,;,C@;,6CF@@@;@@,<,6,,58;@B,,;CBCB66@CFFGGCF9E9CDGED,AF?@9,,9A,@C,D@@+7++,@E,@FED,=+=,9EE?=,,9,9,,8)*0==,9,9?:9,44DE=CD++6+:<DDG)A*+*)6=DGGGGG7=8+@03@C,@68AG+;2)3::4*531;@:,:BFFF),1*2577()6-8*209+8)(:2.*.(,.4;>9*((*(,44),*,4(37:(4*-.2(79*.)(-,19(14(4(-,-((..(,--(-..-(50-4(-.)28*(-,(
@M02996:162:000000000-B87FG:1:1101:16499:4253 2:N:0:ACTGAGCG+CTCTCTAT
GACTACAGGGGTATCTAATCCCGTTTGCTCCCCGGGCTGTCGCAGCTCAGCGGCAGACACAGTCCAGAAAGGCGCCTTCGCCACTGGGGTTCCGCCCAATATCTACGCAGGTCACCGCTACACGGGGAATTACCCTTTCCTCGCCTGCACTCGAGGCATCCAGGATCCAGAGCCATACGGGGGTGAGCCCCGCATTGTCACGCCAGACTAAGAAAACGGGCGACAGGCGGCGAACGCCGAATAAATGCGGGAAAGGCACGCCACCCAGGTAGAACGGAGGGGGCGGGGACGGGGGGAGGAG
+
@@8,AFCECDD-@;@,;@@9CF@,,;@E9,,,8+6:++,,5,C@8@BEA=CB+@@CGFFEGG,EEFFGDFGGGGFC,,@9,84@,=A,48+,9+@F@CD,A+,+=C=@=++4,4,56:0==9B+@FC@C,,,33@866,@+:*=C::>6:+)*49*4@,4897,A4*,3DE9D6D,;<7?DD=/<12*(2=.071(.006)11:18?()*228*38()*(2-7;6(4,4*(-)-,(-,*2((-)*.)-),),,.(*(,(-(*4(/,8((.)4).)(4((-(((,(-3((4,().2**4((-
@M02996:162:000000000-B87FG:1:1101:15478:4257 2:N:0:ACTGAGCG+CTCTCTAT
GACTACTAGGGGATCTAATCCTGTTCGATCCCCGCACTTTCGTGCATGAGCGTCAGGTACGGTCTGGCCAGCTGCCTACGCAACCGGTGGGCTTCGTCATATCGACGCATTTCACCGCTACACGAGGAATTCCGCAAACCTCGACCGGAATCAAGCTCACCAGGATCAAGGGCGGGACGGGGGAGAGCACCGCGAAGTAACCACGGAACTAGAAGGCCGACCGCGAAGCGGGAAAACCAAAGAAAAGGGGAAAAGGACAGGACGCCAGGAAAGAACGCGGGAGGCGGGGAGGGGGGGGACG
+
@@@,@F,CCCC+@,6,665;,<C;,<8F,,8,,66+++,,,8698@,,@<C@+8@8,E<C@F<B86@,,,:?5A<=,9@?@B4+96=+7++,,,@+A+?,9+9+9+8+4++9,9,98>*==9:AE+:=:8,,,=+6=3,8=):DD@8+3<**@99,,4,,348*4**=>,5/45CE)12>**7*:7,*.22,))1(-**6)+5,(74(()2..9-7(.)(*(--1-4,,*(,)4(((-+/.((.7.((*,)(,0(*(((--/-()((((((((,(.((((((4((-2((-(-))/**(-(-
@M02996:162:000000000-B87FG:1:1101:5579:4278 2:N:0:ACTGAGCG+CTCTCTAT
GACTACACGGGTATCTAATCCTGTTCGATCCCCACGCTTTCGTGCCTCAGCGTCAATGCAGGCTCGGCCAGCTGCCTTCGCTACCGGGGTTCTGTGGCATATCTATGCATTTCACCGCTACACGCCACATTCCGCCGGCCTCGACCGCATTCAAGGACACCAGTATCAACGGCACTGCTCCGGTTGAGCCGTCGCCTTTCACCGCTGACTTAGCGCCCCGCCTGCGCACCCTTTCAACCCCATAAATCCGGATAACTCTCGCATCCCCCGTATTACAGCGGCTGATGGCACGGAGTTAGC
+
CCCCCGCFF7FG@EFGGEEFGGGGDCEGFFEFEEGDGGGFGGGGGGGGGGEFGG>CFG,CFF>,:7C:@EFFFCFGGGGGG@F+=8F+@FGGFGGFEFCF:CFGGGGFGAFGGFFFG0@=>EFE7F+CDEGGFF>=8+@>68?+=>83@DE=D,?F>?FDEFCF76@GDEEEC?DGAF41BCECEG9GF?:6BF<1;CFCEF37@5;BFFGF>FFD;:7-2-324(-,3?:(93):<5;=(-4.*<969,54254D).),(1119((,-4-373)-),,(-(,((..)137(.021*..4
@M02996:162:000000000-B87FG:1:1101:15481:4280 2:N:0:ACTGAGCG+CTCTCTAT
GACGACTAGGGGAGCTAATCCTGTTCGAGCCCCGCACTGTCGTGCATGAGCGGCAGGTACGGTCTGGTCGGCTGCCGACGCAATCGGTGTTCTGCGTCATATCGATGCATGTCACCGCTACACGACGAATGCCGCAAACCGCGACCGCAAGCAAGCGCTCCAGGAGCAAGGGCGGGACGGCGGGGAGCACCGCGAGGAAACCACGGACTGAGAAAGCGGCCGGCGCACCCGTAAAACCAAGAAAAGCGGAATAAGGCGCGAAGCGGAGGAAGAACGGCGGCGACGGGAGGGCGGAAGGCGG
+
@<A,8@,@DEC+@+6,6656C,;6,<@E,8+,8@6@++,,,99886;;@BC@++6+6CFFGG,F,C@:,6@C<B:=+88>+4=+9=:48++,4,C>484872,+6,6+4,,9,3,,85*663,@EGD>:,,,6:8CD8,**1@DC>></?85B8C**=*:*25,=)/7;*;5*8CE@<9B?>5*/73922/-009((*0,3*8B6@B(()23<@8F035(*(-43(-3(*-()4-.)-+1((.20(((/()(.*)*.,(4(1-()(((-((.(.((-(,(--(-4-(-((,-0.***(((-
@M02996:162:000000000-B87FG:1:1101:9347:4290 2:N:0:ACTGAGCG+CTCTCTAT
GACTACTGGGGGATCTAATCCTGTGTGCTCGCCAAACTATCGAGCCTCAGCGTCAGATAAAGCCCAGTAGGCCGCCTACGCCACTGGGGTTCCTCCGAAGATCTACGCAGTTCACCGCTACACGCGGAATTCCGCCTACCGCTACTGCACTCAAGAAAATCAGAATGGGAAGCAGTTCCGGGGGTAAGCCCAGACATGGCAAAACCAACGAGACAACCGGCCAGAGGCCCGGTGACACCCAGAAATGCGGGAAAGCGCGAGCCACCACAGAAGTAGGGCGGCGGCGAGCAGGAGGAGAGCG
+
B<@@AC,<@AD+@6,,6;,6C6;,,<;E,,,++6+6,6,,,8C<,+,B6?,@,,6@,<CFFGF8F<C,@@F,BC@+6,9?++6?4=<,4+8,9,,,@B@+8+9+@C=+6++,,4,,8)*669,+8@@B:+,,,3@=?E,@38*0+88F0;0)@837@?C,8A9,,++,*6,349C,+5*:8CC**1.6)+*,.826),)((+,((0.4,7*(3)(.3)),2-(,(4((-*((1(4)4.+*,.(.)...)-)4(0(*,(((,/(.*((((.(.(.)))-(-((2((((-(((-))2**((44
@M02996:162:000000000-B87FG:1:1101:5587:4295 2:N:0:ACTGAGCG+CTCTCTAT
GACTACACGGGTATCTAATCCTGTTCGATCCCCACGCTTTCGTGCCTCAGCGTCAATGCAGGCCCGGCCAGCTGCCTTCGCTATCGGGGTTCTGTGGCATATCTATGCATTTCACCGCTACACGCCACATTCCGCCGGCCTCGACCGCATTCAAGGACACCAGTATCAACGGCACTGCTCCGGTTGAGCCGTCGCCTTTCACCGCTGACTTAGCGCCCCGCCTGCGCACCCTTTCACCCCAATCAATCCGGATAACGCTCGCATCCTCCGTCTTACCGCCGCTGCTGGCACGGGTTTCGC
+
CCCCCGGGGGGGGFGGGGGGGGGGGGGGGGGGGGGGGGGGGGGGGGGGGGGGGGEGGGGGGGGGGDFGCECFGGGGGGGGGFGEFGF@CFEFGGFEFGAFA+=DFGGGGGGGFCGGG>D0=9E>CGFGGFGGGFGGGGGGGDFGGE>FE:?@G@FGGGGFF>=8,?;CFFGFGDGGFGEFGGGGDDEF>E=?EFG;@CFEFF<<6:>FDFGFAF>365C2:4-404>;>EB1C?9655EE<08,9849>6>115.9--,-()(-132).1-..4.4.,((-(4(3?:7?(.::)2*2)(3
@M02996:162:000000000-B87FG:1:1101:9369:4298 2:N:0:ACTGAGCG+CTCTCTAT
GACTACTGGGGTATCTAATCCTGTTTGCTCCCCACACTTTCGAGCCTCAGCGTCAGTTAAAGCCCAGTAGGCCGCCGTCGCCACTGGTGTGCCTCCGAATATCTACGCATTTCACCGCTACACTCGGAATTCCGCCTACCTCTACTTCACTGAAGAAAAGCAGGTTGGGATGCAGGTCCGGGGTGAAGCCCCGACAGTGCACATCCAACTGGAGTTCCCGCCGGCGCACGCTGTACACCCAGTAAGGCCGGACAAAGCTTGCCACCGACGGATTACAGGGGCTGCTGGCACGGAGGGAGGG
+
@<A@@E<CADD+@,@,66@,6@@,,;;E,,;,@C+@:,,,,@FDB@,B<?;@,8@B,<EFGGGGGDC:<CFEFC@F++=>+84@,=A6?,,,@,9AFEC,9+9,>C>+=++,49,,8=*6=9,4@FC@:+,,4==C6E8,+1+?B3*92?+*7=?FGGD,@?8+13+1;D,:,8D,;;6ADE>4*3.:;1DA@?<@2,1*8,5/06=81)*.6)/)1:2/2,(.629(-*-(*(-).6,*38(:F),29-0-474*.()),/..2((---(,((.-).(,102--).,,,.-0)12*,3((
@M02996:162:000000000-B87FG:1:1101:10907:4300 2:N:0:ACTGAGCG+CTCTCTAT
GACTACCGGGGTATCTAATCCTGTTTGCTCCCCACGCTTTCGCGCCTCAGCGGCAGTTGTCGTCCAGCAAGCCGCCTTCGCCACTGGGGGGCCTCCTAAGATCTACGCAGTTCACCGCGACACTAGGAAGTCCGCTTGCCGCTCCGAGACTCAAGAATGGCAGGTTCAAATGCAGGTCAGGGGTGGAGCCCAGGGATGGCACATCGGACTGGGCATCCCGCCTAAGCGGCCTGTACACCCAGGAAATGCGGACAACGCTTGCCACCGACGAATTACCGAGGCTGATGGGAGGGAGGAGGCG
+
B@AA@EFBCDD6@6<,;<5C<<@,,<CF,6;,@E@@@,,,,8B@@@,B@EEB+6@B,<,<EFFFGCEFDFGGGECC,,@?,84C4=C,:++*5*@5@BE,>+2+5@>>B**,,5,,69)7:8:+?<A:<+++?8=C*=;+),)9>E>*01*)<89CC0A6CC:**17<:<+9+8C*.>7)8>C**/27(1/,)5C<(*),.+3),)((-)*,().),9*3/-(-,3(4(*((*.-..),*,.(2)4.)2-.7653*-((-(1(.*4(,(-(((,)))--,(-(,()..(((,00/**-,-(
@M02996:162:000000000-B87FG:1:1101:21337:4320 2:N:0:ACTGAGCG+CTCTCTAT
GACTACCAGGGTATCGAATCCTAGGTGCTCCCCACGCTTTCGTGGCTCAGCGGCAGTAATGGCCCAGCAAGCCGCCTTCGCCACTGGGGGGCCGTCTAATAGCGACGCAATGAACCGCTACACTAGAAAGTACACTTGCCTCTACCACACGCAAGGCGGCCAGGTTCGAAAACGAACTGGGGGTAAGCACCAGGCTTGAAGGTTAGACGAAACAAACGGCCGACACACGGGGGACGCCCAATAAAGCGGGAGAACGCACGCCCCCGACGAAGTACCGAGGGAGCTGGCACGGAGGGAGCGG
+
@<@6@CEDEDD-<,6,96,,,,6,,;;A<,6,,;@@+,,,58;@,+,@;?;@+6@B,CECFFG8D@CE@<FCFC+=,,4A,84@88A,=4++@+8*,@=,7+7*45>*4**,72,84:)/29,1?FCCC,++5>71;F7?15);3?;<5:)(=87***2:856*2*2/9CE527CEE*5@DC**/742-*/.>>5,(*054@,66;BB()93(7:F()/(*(-(3,4(3*(()-11((**-,.)0)-(/,0(4745-(---1(,/(-21((,(5))-(,((,41(52(()-43.1*/-((-
@M02996:162:000000000-B87FG:1:1101:5314:4329 2:N:0:ACTGAGCG+CTCTCTAT
GACTACTCGGGTATCTAATCCTATTTGCTCCCCACGCTTTCGTCCCTGACCGTCAGTAATGGCCCAGCAAGTCGCCTTCGCCACTGGTGTTCCTTCTAATATCTACGCATTCTACCGCTACACTAGAAATTCCACTTGCCTCTACCACACTCTAGTTTATCAGTTTAAAGAACGAGACTGGGTTGAGCCCAGAAATTTAATTCTTTACTTAATAAACCGGCTGCGGACGCCTTACGCCCAATAAATCCGGATAACGCTCGCAACCTACGTATTACCGACGCTGCTGGCACGTAGTTAGCC
+
CCCCCGGGGGGGGGGGFFGGGGGGGGGGGGGGGGGGGGGGGGGGGGGGGGGGGGGGGGGDGEGGGGGGGGGGGDGGGGGGGFGGGFGGGGGFFGGGGGFGGFGGGGGGGGGGGGGGG>DDDEGGGGFGGGGGGGGGGGGGGEFGGGEGFGFDGCFFFFFFFGFGFF@DDEFFGFGGFG=FEBFG>DDGBG8:5A6A<E+;;@AEEFFFFFDEFFCFFF5)4-:54((654(673=?6>>*2D6<;673),2;;8)1((---)(-932::(.64<.)(-(-((((,43114:1.)2<3-).
@M02996:162:000000000-B87FG:1:1101:7111:4342 2:N:0:ACTGAGCG+CTCTCTAT
GACTACCGGGGTATCTAATCCTGTTTGATCCCCACGCTTTCGTGCCTCAGCGTCAATCGCTGTTTCGTGAGATGCCTTCGCAATCGGTGTTCTGAGTAATATCTATGCATTTCACCGCTACACTACTCATTCCTCCCACGGCAACAGTATTCCAGCCCTCCAGTATCAAAGGCAGTTCCCGGGTTGAGCCCGGGTATTTCACCTCTGACTTGAAGAACAGCCTACGCACCCTTTAAACCCAATAAATCCGGATAACGCTTGCATCCTCCGTATTACAGCGGCTGCTGGCACGGAGTTAGC
+
C<CCCFGGGGGFEGFGF@FAFFEEFGGFGCCEDGGGGGGFFEGGGGFGGGGGGGDCEFFGGGGGGGEGFGGGDFGGDFGGGGBCD@C8??==FGGGGFAFEFDGGFEFEGGGFF9FG=EDGFFCDG9FGGFGGCGD6BFCCA?CFGFFD?F7;DF>DEGGGC3<@;EFG,=;DDDFFGBAGGGE7CEFFCGFFF<>4FFF<EE*:;>EC4FFFFE@BFF>=>==(5(66C;0;=43;<C?2=@EFFEEG4:60>47-----*,.:(4<:(-...64)5.41402<3)46(8?8):*:6:>
@M02996:162:000000000-B87FG:1:1101:11784:4394 2:N:0:ACTGAGCG+CTCCCTAT
GACTACCGGGGTATCTAATCCTGTTCGATCCCCGCACTGTCGAGCATGAGCGTCAGTAACGGCCCGGTAAGCCGCCTACGCAACCGGTGTTCCTCGTGATATCGACGCATGTCACCGCGACACGACGAATTCCGCAAACCTCGACCGCAATCAAGGTCCGCAGGATCAAAGGCGGGACGGGGGAGGAGACCGAGAAGAAAACATCGAACAAGAAAGCCGGCCGAGCAACCCGAAAAACCGAGTAATGGGGGAAAAGGCGGGATCCCGCCGAGGACCGCGGAGGGAGGGAACGGGGGAGCCG
+
BC@<BE,+@@D+@,6,66@,6C@,,<8F,;,66+6+6+,,5C,78@A,@BE@+,686,C6@FGG6+:8=,CF,84@,6@?@?B+=@:+>++4,,9+A,99@+6+6+68=6+7,8,,68*6=8+5C+<@@3*,@<A5<C>1*-*;;1/40?)0<<C,,4,*4/3*12*0;+95*.25.9,8*/5*1)(*.:/()0)((+)(,83)2<((.)*.,8,9:))(2(-((-((.0-()(((.(+*--((0)))*,)(-),*(((,(1((*.(((,(-,(2,0,(,((((--,((((-))*2*-((-
@M02996:162:000000000-B87FG:1:1101:11776:4410 2:N:0:ACTGAGCG+CTCTCTAT
GACTACCGGGGTATCTAATCCTGTTCGATCCCCGCACTTTCGTGCATGAGCGTCAGTTACGGCCTGGTCGGCTGCCGACGCAATCGGGGGTCTTCGTCATAACTATGCATGTCACCGCTACACGACGAAGTCCGCAAACCTCGACCGCAAGCAAGCTCTCCAGGATCAAGGGCGGGACGGCGTGGAGCACCGAGAGAGAACAACAGACGTAGAAAGACGCCTGCGCACCCCGAAAACCAAAAAAAGCGGGACAACGAACGGATCACACGAAATACCGAGGCAGCGAGAAGGGAGGGAGGAG
+
@@A,ACF@CDD+@,C,;@<,C,C;,C@F9@:,,6@C+8,,,@6@,@55CDFC8,@,,CFFFGGGF@C@C+@FACFG+@CC7B=+@@C4:+6+6,C=8B3,8+,66585>,,3,3,:=>*==@,AEEECC+*,@:@DGGF805?GDC><68)-BC844=4=8<4,=)2:C++8*0:C>565*:*2/912-*/-)09((*05,*.:(7.(-)1(4@2/()/(*(-(,-4-3*(()(-2.8+;((,-7((()-.(-)(1-((-(1(-*(-(,((((.),3((1((41-(-(,(,,..***(((,
@M02996:162:000000000-B87FG:1:1101:12542:4431 2:N:0:ACTGAGCG+CTCTCTAT
GACTACCAGGGGATCTAATCCTGTTCGATCCCCACGCTTTCGTGCCTCAGCGTCAATGCAGGCCCGGCCAGCTGCCTTCGCGATCGGGGGTCTGTGGCATATCGATGCAGTTCACCGCTACACGCCACAGTCCGCCGGCCTCGACCGCATGCAAGGACACCAGGATCAACGGCACTGATCCGGGTGAGCCGGCGCCGGTCAACGCTGACGTAGCGCCACGGCGGCGGACCCGGTGAACCCAATAAATCCGGAAAACGCGCGAAGCCGCCGGAGAACCGCGGCAAGTGGGACGGGGGAGAGG
+
@<@,A@EFEDD+@,,,66,,<C@,,C@E,,,6,C+@+,,,;8C@@<9F<=CB,,@B,EFGGGGEGDDF:CFGFB,,,9,96864@==CD+++9A9?FD4,9+,+6,8+6,,,46,:8500=9,@CFCB>,,,>=EDDE**00:CC@>:?*/)?;:FFCFCD/5*=)2;C8CA*89*;*)323:*11/16*?(8./2(*.--+580)-71)*-4)-.3)/,*-(-(,(-(1,-),(-34+*(-(,9).)*-.(().*-(((,)-,)412(410((.).(((,-((().3(.(-.)1/*--((
@M02996:162:000000000-B87FG:1:1101:16087:4437 2:N:0:ACTGAGCG+CTCTCTAT
GACTACTCGGGGATCTAATCCTGTGTGCTACCCAGGCTGTCGAGCCTCAGCGTCAGTTAGTGCCCAGTGAGCCGCCTTCGCCACTGGGGGGCCTCCCAAGATCTACGCAGGCCACCGCTACACTGGGAAGTCCACTCACCTCTACACCACGCAAGGCGTGCAGGTTGGAAGGCAGGTTAGGGGATGAGCCCATAATGGTCACCTCCAACGGGAACGACCGCCTGCGCGCCCGGTACACCCAGGAATGCAGGACAACGCGTGCCACCGACGGAATACCGAGGCAGCGGGCACGGGGGTAGGG
+
B@A,AF,CBCD+@,@,66566C@;,6;E,@6,,;,6,,,,5:FCB+,B<=CB,6@B,;FFCFGFGCDCEDFFGCC7,,=9884@8=@,7+++6+88FAE,>*,+5F>8:**5*3+84>*9;9@,?FF@B*,,4BC7CFEC*(*;:C@@:<)(38<1=E1**17,*15*9EGD;5<E0*6088C**1.7-**..09)6+*--+.),.877))(4),.35)-*4(,(-3((*44),-(56,*2:(4>))-*..4-),/-(-,,1(.02(,-4((((,..4((-1(-,(-1-4,3))/*/-,((
@M02996:162:000000000-B87FG:1:1101:24177:4450 2:N:0:ACTGAGCG+CTCTCTAT
GACTACCAGGGTATCTAATCCTGTTTGCTCCCCCGACTTTCGCGCCTCAGCGTCAGTGACTGTTCAAGGAATCCGCCTTCGCCTCCGGTGTTCTACAGGATATCAACGCATTTCACCGCTACACCCTGTATTCCGATTCCCTCTCCCAGACTCGAGTCCTGTAGTTTCAAGCGCACTTTCCGGGTTGGGCCCGGAGATTTCACACTTGACACGCAAGACCGCCTACGCGCCCTTTACGCCCAGTAACTCCGAACAACGCTCTTGTCCTCTGTATTCCCCCGGCCGCTGGCACCGAGGCAG
+
CCCCCGGGGGGGGGGGGGGGGGGGGGGGGGFCGGGGGDGGGGGGGGGGFGGGGGGGGGGGGGGGGGGGGGGFGGGGFFGGGGGGGGCFGGGGFGGGGGGGFFGGGGGGGGCFGG?FE@BGGGGGGGCFF9E9AFGGGGGD?DFFGDBF5DFEGGGGGGGGGGD<@FFGGFGFGFGGFFCFFEEGFC)0-=EAFF*62<FFE;?EEF4**2BEFF9:>FG@*,3?DFFFFG99<(.)4(+:9034/6)50.0-()-C.,((49552).-.-)-))))..(-((((,((((-24))**/((-
@M02996:162:000000000-B87FG:1:1101:24368:4468 2:N:0:ACTGAGCG+CTCTCTAT
GACTACCGGGGTATCTAATCCTGTTTGCTCCCCACGCTTTCGCGCCTCACCGTCAGTTGTCGTCCAGCAATCCGCCTTCGCCACTGGTGTTCCTCCTTATATCTACGCATTTCACCGCTACACAAGGAATTCCGATTGCCTCTCCGATACTCAAGATCAACAGTTTCAAATGCAGTTCATGAGTTAAGCCCATGGATTTCACATCTTACTTGCCGACCCGGCTACACGCCCTTTACACCCAGTACATCCGGACAACGCTTGCCACCTCCGTATTACTGCCGCTGCTGGCACGGCGTTAGC
+
CCCCCGGGGGEGGFGGFGGFGGGFFGGGFGCFEGGGGGGGGGDGGEEE?DGGGDEGGGGFGGCF@F8EGFGGF:FFGGGGGG,FFC,C<F@EGFGGGCFFGFFGGGGEGEFFF,EFG8<C>CFCFGGG?:>;DECDDBAE9DDDF3)=@DFECDDF2=?F8E5@:EGFGFE+,<CEFGC+754@@F*=AFCC5?*5A=9AEF?AB8/89B=*:@)3(8D2C>9((.(60B91<;))))2/8(;E;6).2456>>?F,(-(-*5491((((-.(5)4....-,--2)23<<2())::842<
@M02996:162:000000000-B87FG:1:1101:24183:4468 2:N:0:ACTGAGCG+CTCTCTAT
GACTACCAGGGTATCTAATCCTGTTTGCTCCCCCGACTTTCGCGCCTCAGCGTCAGTGACTGTTCAAGGAATCCGCCTTCGCCTCCGGTGTTCTACAGGATATCAACGCATTTCACCGCTACACCCTGTATTCCGATTCCCTCTCCCAGACTCGAGTCCTGTAGTTTCAAGCGCACTTTCCGGGTTGGGCCCGGAGATTTCACACTTGACACGCAAGACCGCCTACGCGCCCTTTACGCCCATTAAATCCGAACCACGCTCTTGCCCTCTGTATCACCCCGGTTGCTGGCACTGAGTTAG
+
CBCCCGGGGGGGGGGGGGGGGGGGGGGGGGFFGGGGGGGGGGGGGGGGGDGGGEGGGGDGGGGGGGFEGDECFFCGCGEGFGGGGGGFF7FFEGGGCFGG?D=DFAEFEGGGGG<EE=AG>EFFFGGF=FEDEGGGD>C@DDF?FFF3@GFEG+=>FGCF=D>FGFFGGD,D6>CEBC=FFDG*@9AG4CD>EAD(/@B*0,*18;;*0/=3,=956)93/6.3131(-:>BG:3:<4::42()*.))*.<(45(C((-(,/.)*.8??2).).).64(,((((-,)4(4()))+22..)
@M02996:162:000000000-B87FG:1:1101:24355:4484 2:N:0:ACTGAGCG+CTCTCTAT
GACTACCGGGGTATCTAATCCTGTTTGCTCCCCACGCTTTCGCGCCTCACCGTCAGTTGTCGTCCAGCAATCCGCCTTCGCCACTGGTGTTCCTCCTTATATCTACGCATTTCACCGCTACACAAGGAATTCCGATTGCCTCTCCGATACTCAAGATCAACAGTTTCAAATGCAGTTCATGAGTTAAGCCCATGGATTTCACATCTGACTTGCCGACCCGGCTACACGCCCTTTACACCCAGTAAATCCGGACAACGCTTGCCACCTACGTATTACCGCGGCTGCCGGCACGGAGTTCGC
+
CCCCCGGGGGGGGGGGGGGGGGGGFGGGGGGEGGGGGGGGGGGGGGGGGGGGGGGGGGGGGGGGGGGGGFGGGGGGGGGGGGGGGGGGGGGFFGGGGGFGGFFCFGGGG>EFGFGGG@DDDFGDGGGGGGGFFGGGDFFFCDBGGGBEBGFEFGFGFFGGGG<@FFGFGEFBDFGGFFEF99CFFGEFEGFC6FFBEGFE4FFE=@EFFFGEC4@B26?@=>91@88/6C99FFFFE<FE<;=E;C)1>4.-4)4>,-(--9:AG?:(((.4<>).6((4((-3(((,(,4())210)(-
@M02996:162:000000000-B87FG:1:1101:19378:4530 2:N:0:ACTGAGCG+CTCTCTAT
GACTACAGGGGGATCTAATCCTGTTTGCTCGCCGCAACTGCGCACCTCAGCGGCAGGCATCTGCTGGTAACCTGCCAACGCCATTGGGATTCTTCCAGATATCTACAGATTTCACCCCGACACCTGGAATTCGGATTGCCCCGCAGGGACGCTAGGTAGGCAGGTCTCAACGCAGTCCAGGAGTGAAGCGCCTGCCTTGAAAAACAAGCAGGCAAAACAGCCAAAAGGCCCGTTACGCCCAAGAAATCCAAAAAAAGCACGAAACGAAAGGGTGACCAGGGAAGCAGGGACGAAAAAGACG
+
@<8<AECECED+@,,,66,,,,;,,-;A,6,+67+@+8,,,8C@8+,B6?6@+77@+8E,C,CE,:<6<<9E<?==,,968+87,4<,9,,,,,99ED=,9=,+4C4=4,,,,9,,4)*6=84@,8=>:,,,+6==8D,,=)*=6@)C9@*)*33,,7,:997*1;+,5B:?*/2/1;9AC;:,,40102*(.0*/),))/+)((;?@()*((2:@F>1.0((.(4(41*437(,(,(**,-(.0())*)).(.-)-((((148)((-(-(-((-)),(,13(-((.((((-)./**((,-
@M02996:162:000000000-B87FG:1:1101:12196:4539 2:N:0:ACTGAGCG+CTCTCTAT
GACTACTAGGGTATCTAATCCTGTGTGCTCCCCCGACTTTCGCGCCTCAGCGTCAGGGCTGTTCAAGGAATCCGCCTTCGCCGCCGGTGGGCTATAGGAGAGCAACGAATTTCACCGCGACACCCTAGATGCCGATTCCCTCTCCCAGACTCGAGGCCTGTAGGTTCAAGCGCACTTTCCGGGTTGGGCCCGGAGATGTCACACTTGACACGCAAGACAGCCTACGAGCCCGGTACGCCAAGTAAAGACGAACAACGCTCTGGGCCGCGGGAGAACCGCGGCTGCTGGGACAGAGGAAGGG
+
B<AA@C,C@DF-<,;,<<5,CCC,,;;A<6,9,@8@7@,,;8CC:@,B@=CB,86C,C@<FC<FCDFFGF,5E>@@,6=A68+4@@@8>+++,?,AEFE8E*429B>:4,+4,9,,68*6=88@B+A=@,,3D?E=+@E9D50=?E@GAC*0@@C**@@9,=;,53=2=FC?194*)*6BCDG**12<71*.:893(,+.1<.6(/635=9:(>>FF42.2(...-(43*,-)--(44**,3.489))*-0417,*--((-*.4*1((---((((.,,-,,(--,..4(.317.82*.,(-
@M02996:162:000000000-B87FG:1:1101:19391:4542 2:N:0:ACTGAGCG+CTCTCTAT
GACTACAGGGGTATCTAAGCCTGTTTGCTGCCCGCACCTTCGCACCTCAGCGTCAGTCATCTGCTGGTAACCTGCCATCGCCATTGGGATTCTGCCAGATATCTACAGAGGTCACCCCTACACCGGGAATTCGGATTGCCCCGCAGTGACTCGAGGTATGCAGGTCGAAACGCAGGCCAGGAGTGAAGCGCCGGCCGTGCACATCAAGCGTGCAAAACCGCCGACATGCCCAGTACGACCAATAATGCGGAACAACGCACGCAACGGACGGGTGACCGAGGCTGCGGGCACGTAAAGAGAG
+
@@@@@C@CCDD-@,@,;6,6<@;,,<;A9,;,,88@+8,,,:CC++,B@?;C,,@B,CE,EEFC9C@6C<C9,?:46,9?B,@,49@,9,,,,,CAAD=,9+,,4<4=>,,,99,:,1*6+4:9+@@C==,,+@C+6@D>=8*+68:FD++53>6+1@,=@,93,30+5B+:69C**;0?8B?4,=;80**0*/?((*)((+/).AE<4)*/1>;A@A*.*---37(50+4)*())-(2*324.9))))-7;6F7*-((--)-,)-(,---,-(-,)-(-,4.3((-23981)0/*0.,((
@M02996:162:000000000-B87FG:1:1101:26239:4543 2:N:0:ACTGAGCG+CTCTCTAT
GACTACACGGGTATCTAATCCTGTTTGCTCCCCACGCTTTCGAGCCTCAACGTCAGTTACAGTCCAGTAAGCCGCCTTCGCCACTGGTGTTCCTCCTAATATCTACGCATTTCACCGCTACACTAGGAATTCCGCTTACCTCTCCTGCACTCTAGCTAAACAGTTTCCAAAGCAGTTCCGGGGTTGAGCCCCGGGATTTCACTTCAGACTTGCTTTGCCGTCTACGCTCCCTTTACACCCAGTAAATCCGGATAACGCTTGCTCCATACGTATTACCGCGTCTGCTGGCACGTATTTATC
+
CCCCCGGGGGGGGGGGGGGGGGGGGGGGGGCGGGGGGGGGGGGGGGGGGAFCFFGGGGGGGGGGGGGGGGGGGGGGGGGGGGGGGGFEFFFGGGGGGGGGGFGGGGGGGGGGGGGGG>BDDFGGGGGGGGGGGGGDGGGFGEFGGFEGFGFDEGGGGGGGFG8?CFGGGGGFGFGGFGFFGGGGGG86@AF>DEGBFGFFFGFFFFFFFFGBCFC8*1;6=:B94B>3;CDDGF<EF<C8=D=>;<?C;6)//)6F(,--,1)-936581.,68-6-3,((,-,:A)5?<FF))333)).
@M02996:162:000000000-B87FG:1:1101:26257:4547 2:N:0:ACTGAGCG+CTCTCTAT
GACTACACGGGTATCTAATCCTGTTTGCTCCCCACGCTTTCGAGCCTCAACGTCAGTTACAGTCCAGTAAGCCGCCTTCGCCACTGGTGTTCCTCCTAATATCTACGCCTTTCACCGCTACACTAGGAATTCCGCTTACCTCTCCTGCACTCTAGCTAAACCGTTTCCAAAGCAGTTCCGGGGTTGAGCCCCGGGATTTCACTTCAGACTTGCTTTGCCGTCTACGCTCCCTTTACACCCAGTAAATCCGGATAACGCTGTCCCCCTACGTATTACGGCGGCTGCTTGCACGTATTTCGC
+
CCCCCGGGGGEG7@EFFGGFGFGGGGGFGG<CFFGGGEGGGFGGGGFGFAFFFDEEFGGGGGGGGGGGFGFGGGGGGGGGGGDGGG,9BC:FGCFGG9FCFDGGGGGG@DCGFFFGG>B=?>F8EFA<EEEEFFGGGD?D8D6DFFDFFFFB9D+=EGG8,118@6D8=,,*=D8A?EE>EGEGG>8CECF>>>7=AGACFF<6*+975;+*>F4=>8*5://(969;65,/:ECC<;F8(;/71)1)2.:(8)-2---((*)517((.,.,..6-(,,-(((-,,))-))4))+3<.81
@M02996:162:000000000-B87FG:1:1101:10861:4554 2:N:0:ACTGAGCG+CTCTCTAT
GACTACTCGGGTATCTAATCCTGTGTGCTCCCCACGCTATCGCGCCTCACGGTCAGGTGTCGTCCAGCAATCCGCCGTCGCCACTGGGGGGCCGCCTAATATCTACGCATGTCACCGCGACACTAGGAATGCCGATTGCCGCTCCGATACGCAAGATCAGCAGGTTCAAATGCAGTTCACGAGGGGAGCCCGGGGATGGCAGATCTGACGGACCGAACCGGCTACACGCGCTGTGAACCGAGGAAAGCAGGACAAGTGGTGACAGAGAAGAATAAAGGCGGATGCAGGGACGGAGAGAGGG
+
@@A,8C6C@CC-7,,,;65,66@,,=;;,,6,,C+@+,,,,8@:@+,8C<,@,,6C,<C@EF<BCBCFAA,9BCD,++6>+,4@,=<,4+++5+5><CA,7+,+5<458**77;,,::)75@1+5?CC:,+4?:E)*=7+).):)C>*09)(;8/2++<9+?3****0:C39+/?+106*:8E5*/3C(*1-)091(*)(,*4)(*.69))-()(0())-*((-.4,-(*(()(()..+*(,(4>3((*,74303*)))),*,6*(.((.((-)-))..(,((-.)-.(,(())**1-1((
@M02996:162:000000000-B87FG:1:1101:10878:4560 2:N:0:ACTGAGCG+CTCTCTAT
GACTACTCGGGTAGCTAATCCTGTTTGCTCCCCACGCTTTCGCGCCTCACCGTCAGTTGTCGTCCAGCAATCCGCCTTCGCCACTGGGGTGCCTCCTAATATCTACGCATTTCACCGCTACACTAGGAAGGCCGATGGCCTCTCCGATACGCAAGATCAGCAGTTTCAAAGGCAGTTCACGAGTGGAGCCCGTGGATGTCAGATCGGACTTACCGACCCGGCGACAAGCCCGTGACACCCAGTAAAGCCGGACAACGCGTGCCACCGAAGGAGAACAGCGGCTGCGGGCAAGGAGGAAGCG
+
B@A<AE,F@CD-@,;,6656@,;6,-;C,,,,6C6@:,,,,8B:@:,B@EE@,6@C6CF,CF@FF:EFDC,9FBB:,4=9,8=F,==,4++6@,9?<A;,9+9+9ED+=++,,49,65*===,,@FFEC,+,@=C++@D,+108=CB+9=*)@=CF6@7?DA=,7+55;E,9,9C,49;<:>>1*/79)*;//8C>*2)/8,8*6)859)*1)238351.::(4(-(3(*-311-(6)+*(.(.866)0-)47:2/-(-(-/,.*((-(-(.((,,.4.-(4(-(-41(((-../;*(.(,
@M02996:162:000000000-B87FG:1:1101:25714:4588 2:N:0:ACTGAGCG+CTCTCTAT
GACTACAAGGGTATCTAATCCTGTTTGATACCCACGCTTTCGTGCCTCAGCGTCAGTTGTATCCTAGTAAGCTGCCTTCGCAATCGGGGTTCTGTGACATATCTAAGCATTTCACCGCTACACGTCACATTCCGCCTACCTCGTTTACACTCAAGAACGCCAGTTTCAACGGCTCGGTATCGTTGAGCTACTCAATTTGACCGCTGACTTAACATCCCCCCTACGCACCCTTTACACCCAATAAATCCGGATAACGCCCGAATCCTCCGTATTACAGCGGCTGCTGGCACGGCGTTAGCC
+
CCCCCFGGF?BF8EGG@FGGGGEFFGGFFE<<CFCFCE@FGGGGGGFGGGGGGEGGFGFGFGGGGGGFA@AFFGGGGGGGGGGGGGFC7FEFGEFGFFEFGFGGGGEF9=EFFE9E@:ADC@FEGFFGCD,;>FEDGGFGG6BD?CDCDFFDFG6EDGGG7E5BDFGGFGGF608C53)5,61;,:CF@CG)3=*1;@1*1@>AB?2:;++:6BEF(;*0=((/(,391B184<).;87*6/346)?@24),(*.*((--()((2))4(-(,,.))),-(,((-...-1869)02**-6?
@M02996:162:000000000-B87FG:1:1101:4936:4589 2:N:0:ACTGAGCG+CTCTCTAT
GACTACAGGGGTATCTAATCCTGTTCGATACCCACACTTTCGAGCTTTAGCGTCAGTAACGCTACAGTAGGCTGCCTTCGCAATCGGAGTTCTTCGTCATATCTAAGCATTTCACCGCTACACGACGAATTCCGCCTACTTCCCGCGTACTCAAGCAATCCAGTTCGCGCTGCAGTGCAGAAGTTGAGCTCCTACATTTCACAACACGCTTAAATCGCCGCCTGCGCTCCCTTTAAACCCAATAAATCCGGATAACGCCCGGACCTTCCGTATTACCGCGGCTGCTTGCACGGAATTAGC
+
CCCCCGGFGGGGGGGGGGGGGGGGGCFGGFDGGGGGGGGGGFGGG@FFGGGGGGGGGGG9FEGGGGGGGGFFFGGGGGGGGFGGGGGCCGGGDGGGGGGGGFGGGGFGCFEGGGGGD0<==EFEGGGGGGGGFGGCDCF=DEFC>E5C@DFFG8=FFCAFGGEFF13@DGEEGFGF*==>BFFEFG4CB7DEFFGFEBFE4EEB@FF=@EG2EF8:5>D>E:63?9@6?GF8FE).24C=2(43*64:99)(,86C----(1(4<13586.(.4-5<<643,(,1)).()5:)<*12643
@M02996:162:000000000-B87FG:1:1101:6129:4589 2:N:0:ACTGAGCG+CTCTCTAT
GACTACAAGGGTATCTAATCCTGTTTGCTACCCGCACTTTCGAGCATGAGCGTCGATAAGTCCCCAGCAAGCTGCCTTCGCCATCGGTGTTCTTCCTGATCTCTACGCATTCCACCGCTACACCAGGAATTCCGCTTGCCCCTGAACTATCCAAGAGAAACAGTCCAGTCTGCAGGTCCGGGGTGGGGCCCCGGTATTGTACAGACTGCTTGCATCTCCGCCTGCGCTCCCTTTACGCCCAGTGATTCCGAAACACGCTTGCACCCCTCGTATTACCGCGGCGGCTGGACCGAGGGTGGC
+
CCCCCGGGGGGC@FCCEFFFDEDECEEGGGGFGGGGDCFGGGGGGGGGGFGGGGEGGFGGFGGGGGGGGGGGGFGGCGGFGGGFFGEFE6:F9FGAAFFD,=;FFFGGGCCEAEGGG@>8CEEFGGGGGGGGGGGGGGFF==F?FFD98C?DGDFGGGGGGGFFC?FGD=DFFFGGFGBBGGGG*C>C>CE@FF4@B@F47C@CFA=BFFC@3AE=3;C.236663:,(:8@+4)4<?EE6??BF4AAC4)4-).1-----18<9,4(8((-.5))-84;99(((442(((())/*2,(.
@M02996:162:000000000-B87FG:1:1101:24870:4599 2:N:0:ACTGAGCG+CTCTCTAT
GACTACACGGGTATCTAATCCTGTTTGCTACCCGCACTTTCGAGCATGAGCGTCGATAAGTCCCCAGCAAGCTGCCTTCGCCATCGGTGTTCTTCCTGATCTCTACGCATTCCACCGCTACACCAGGAATTCCGCTTGCCCCTGAACTATCCAAGAGAAACAGTCCAGTCTGCAGGTCCGGGGTTGGGCCCCGGTATTGTACAGACTGCTTGCATCTCCGCCTGCGCTCCCTTTACGCCCAGTGATTCCGAACAACGCTTGCACCCCTCGTATTACCGCCGCTGCTGGCACGAAGTTGTC
+
CCCCCGGGGGGGGFGGGGGGGGGGGGGGGGFFGGGGGGGGGGGGGGGGGCGGGGGGGGGGGGGGGGGGGFGGGGGGGGGGGGGGGGFFGGGGGGGGGGGGGFGGGGGGGGGGGFGGGAEDDGGGGGDGGFGGGGGGGGGGGFFGGGFFFFFEGGFGGGGGGGFFGFGGFF,@FFGCFGFFGGGGFGFDDGGFFF<@2FAFFCCC6FB@=CFF@ACFCFG9:128;690/:=8:@EEF?EE<0(.*-)4:87:>3:C-----9<B:?F131-(,4:<>?(((--2,,53((43));:<)))
@M02996:162:000000000-B87FG:1:1101:20470:4620 2:N:0:ACTGAGCG+CTCTCTAT
GACTACTCGGGGATGTAATCCTGTGTGCTCCGCGCACCTTCGCACCTCAGCGTCAGGCATCTGCTGGTAACCTGCCTTCGCCATTGGTATGCTGCCAGATATCTACAGATTTCACCACTACACCGGGAATTCGGATTGCCCCGCAGTGACTCTAGTTAGGCAGGTCGCAACGCAGTCCAGGAGTGAAGCGCCGGCCAGGCACATCAAGCTAGCAAAACGGCCGACAGGCCCAGAACGCCCAATAAGTCCGAACAAGGAGCGCAACGTACGGGGAAGCGGGGCAGATGGGAGGGAAAAGGGG
+
@@-6ACCF@CD+@6B<66,,,,;,,<;@,,,,,7+86C,,,:B@6+,B6?CB8,8@,CE8FCC<,:@C@<CEAE,,,,,A68?44;A,5,,,9,9,AED,4+,,9C4=@,,,,9<9,006+8,9+@:@=,,,4@CD=F,4=)*60@:FD++*,6=3,8,1,=:+45++3B:?*0@*3*3AC:?4,=*50*1))))6(*)//*615F@8)2+)(;99:F),1.(4(9(-1:((*((,--**-4(.1)))*-049:1*,((,,)(,)((,(-(-((((.-((-(,,-..,(((,))/**((((
@M02996:162:000000000-B87FG:1:1101:8031:4622 2:N:0:ACTGAGCG+CTCTCTAT
GACTACCAGGGTATCTAATCCTGTTTGATACCCGCACCTTCGAGCATGAGCGTCAGTAACGGACCAGCAGGCTGCCTTCGCAATCGGAGTTCTTCGTGATATCTATGCATTTCACCGCTACACCACGAATTCCACCTGCCTCTCCCGCACTCAAGGGATGCAGTTCCAACCGCGAGATTGAGTTGAGCTAAACGATTTTACGGCTGGCTTGCATCTCCGCCTGCGCTCCCTTTAAACCCAATAAATACGGATAACGCTCGAACCTTCCGTATTACCGCGGCTGCGGGCACGGAATTACCCG
+
CCCCCGGGGGGFFGFGDFGFCGGFGGFGGGFFFGGGGGGGFGGGGEGGG?FEFDGEFGGGGGGGGGGGGGGGGEGGF;EGGGGGGGEGGCFFFGGG?FF?FFACEGGFCEEFCGFFG>>=CEEGGGGEGG7EFGFC6@D8A8DFGC@FDC>EDFGGEGGEGGF<EFFGGGEFEFD**;**3@CC9C8C*,5:@B95>CFF*:>9>B@?@)2(*+13.17;2(/,(,(63=(>*/5))/8CB?)51)))130(4/5/((--(229*23((....)..43(6((((((((-4?>0.*++)).(
@M02996:162:000000000-B87FG:1:1101:25498:4626 2:N:0:ACTGAGCG+CTCTCTAT
GACTACAGGGGTATCTAATCCTGTTTGCTCCCCACGCTTTCGTGTCTCAGCGTCAGGTATCGTCCAGTAAACCGCCTTCGCCACCGGTGTTCCTCCTGATATCTACGCATTTCACCGCTACACCAGGAATTCCGTTTACCTCTCCGACCCTCAAGATCAACAGTTTCAAATGCAAGTTATGAGTTGAGCCCATAGTTTTCACATCTGACTTGCTAACCCGCCTACACACCCTTTACACCCAGTAAATCCGGATAACGCTCGCCACCTACGTATTACCGCGTCTGCTGGCCAGTAGTTAGC
+
CCCCCGGGGGGGD<FGGGGGGGGGGGGGGGDFFFGGGGGGGGGGGGGGGGGECEGGGGGGGGGGGGGGGGGGGGGGFGGGGGGGGECGGGGGGGGGGGGGGFGDGGGGEGGGGEGGG@?>DEFGGGGGGGGGG?D8?DDFFEFGFB@GDCFFGG6FEGFGFF8<EFFGGGFFGAGFFGEFGGGFFF@FBEGDF>>;AFFEEDCCFB@AEFGFCF4=<AFA*68@B5>;@EFFFFE=<3CC?;3);?36C;3<DFE0(,/(-79:DB:>?048>B-)-8(4(-,1<A?:F(((/*+39...
@M02996:162:000000000-B87FG:1:1101:24424:4648 2:N:0:ACTGAGCG+CTCTCTAT
GACTACCAGGGTATCTAATCCTGTTTGATACCCGCGCCTTCGTGCATGAGCGTCATTTACGGTCCAGGAGGCTGCCTTCGCAATCGGAGTTCTTCGTGATATCTATGCATTTCACCGCTACACCACGAGTTCCACCTCCCTCTGCCGCAATCAAGGGATGAAGTTCCAACCGCTGAATGGGGTTGAGCCCCACGATTTTACGGCTGGCTTGCATCTCCGCCTGCGCACCCTTTAAACCCAATAAAACCGGATAACGCTCGGACCTTCCGTAATACCGCGGCCGCTGGGCCGGAATTTGCCG
+
CCCCCGGGGGGGFGGGGGGGGGGGGGGGGGFEGGGGGGGGGGGGGGGGG8FGGGGGGGGGGGGGGGGGFGGGGGGGGGGGGGCFFGFFGFEGFGGGGGGCFFGGGGGGG;EFGGGGG8@=>FEFGGGGGFGGGGGFGFFEGFFGGGAGFGFFGGGGGGG>D=D=EFGGGGGFG5>CFGFFGGGGGGEGDGGFFFD=BGFFFG>@@:9=2656@FE6>AD?E,,4(.:>>G6@FE>AD:C*345<=).4120,:92<-(--4)4-*5?0(2.8:>.429(41((4,(-((-,())*30..)(
@M02996:162:000000000-B87FG:1:1101:6222:4649 2:N:0:ACTGAGCG+CTCTCTAT
GACTACTAGGGTATCTAATCCTGTTTGATCCCCATGCTTTCGTGCCTCAGCGTCAGTTAATAGCCAGATACTCGCCTTCGCCACTGGTGTTCTACCCAATATCTACGAATTTCACCTCTCCACTGGGGATTCCAATATCCTCTCTATCACTCTAGATACATAGTTATAACGGCAATTCCGGGGTTGAGCCTCGGCATTTCACCGCTATCTTATATATCCGCCTACACACCCTTTACGCCCAGTAATTCCGAACAACGCTCGCACCCTTCGTATTGCCGCGGCTGCTGGCGCGAAGTTTGG
+
CCCCCGGGGGGGGGGGD<EDFEFEEFGGGFFFEGFGGGAE9CFFCDCGGEFFCFCGCFGFCFGGGGFFFGGFFGGGDGGFGGGGGFFFFFE9DFGGGG?F@<;C;,@F,,CFC;FG,5+,6@EFGGG+@FDDFGG+2@ECDD+=+C9;=DDDGGGGGG8DEF9B=FFGG@EBEFGFBF=F+@+6>CDGF8,)*3==9FC*CFC=>:))3?E=3+;BEFF7455)0::*51-5;>;/>2<=55.8:?3<+()6(05;.,(((/(-9--4.2((.()-.2(4,,(4(.).2((4))/2364(
@M02996:162:000000000-B87FG:1:1101:6238:4659 2:N:0:ACTGAGCG+CTCTCTAT
GACTACTAGGGTATCTAATCCTGTTTGATCCCCATGCTTTCGTGCCTCAGCGTCAGTTAATAGCCAGATACTCGCCTTCGCCACTGGTGTTCTACCCAATATCTACGAATTTCACCTCTACACTGGGTATTCCAATATCCTCTCTATCACTCTAGATACATAGTTATAACGGCAATTCCGTGGTTGAGCCTCGGCATTTCACCGCTATCTTATATATCCGCCTAAACACCCTTTACGCCCAGTAAATCCGAACAACGCTCGCACCCTACGTATTGCCGCCGCTGCTGGCCCGAAGTTTGC
+
CCCCCGGGGGGGGGFGF<FFFGFEFGGGGGGGGGFGGGFFFEGGGGFGGGGGCCFGEEGGGGGGGGGG@FFCGGGEECGGGGGGGFEFFFGGGDFFFGFFC+9CDFF@GGGFCGFG95;DDEFGGGGBEFCFGGF8FDEDGDFG8,*9=D===EGE8EFFFG8BDFFGGEEEGFGGFGFF6DE=FGFGF8,:BFGFBFF7*@DFB99)1CC;7CEFFF9:5:10)*)3:BABGE=6<@FE-5;E>*08;>5>9:8/..//()((28?1(,/;)2)6-3((-(-,()).(.((0)/2<)))
@M02996:162:000000000-B87FG:1:1101:7690:4684 2:N:0:ACTGAGCG+CTCTCTAT
GACTACAAGGGTATCTAATCCTGTTTGCTCCCCACGCTTTCGAGCCTCAACGTCAGTTACAGTCCAGTAAGCCGCCTTCGCCACTGGTGTTCCTCCTAATATCTAAGCATTTCACCGCTACACTAGGAATTCCACTTACCTCTCCTGTACTCTAGCCTAACAGTTTCCAAAGCAGTTCCGGGGTTGAGCCCCGAGCTTTCACTTCAGACTTGCCAAGCCGTCTGCGCGCCCTTTACACCCAGTAAATCCGGATAACGCTTGCACCATACGTATTACCGCGGCTGCTGGCAGGGATTTAGC
+
CCCCCGGGGGGCFGFFC@FEGGFFGFGFGCFDFFGGGDEFGGGGGGFGGDGGFFGGFGGGGGFGFGGEGGGGGFGGDDGGGGGGGDECE9CE9,CFDGG9AEDDGGGGEEFGGGGGG=>>DFGGGFFEFGGFFFFGGGGED:DFGED?CF9=,CDFFDDFFFECC+D8EGE:D?FB++;@EGGE7@DFFGG>FFDBFGFFCG570?AEEF<@;*:>9?;:*/:6*62/5=;6DE)>E@BEFFFFAE<?;62((27>/(,-./,.94<34(...,)).1,4639;(4:B6:(())*206>4
@M02996:162:000000000-B87FG:1:1101:16774:4692 2:N:0:ACTGAGCG+CTCTCTAT
GACTACTCGGGGATCTAATCCTGTTTGCTCCCCCGACTATCGCGCCTCAGGGTCAGGGACGTTCCAGGGATCCGCCTTAGCCGCCGGTGGGCTATAGGAGATCAACGCAGGTCACCGCTACACCCGAGATGCCGAACCGCTCTCCCGTACGCGAGCAAAGCAGGTTCGGACGCACTTTCCGGGGGGAGCACGGAGAGGTCAGAGCCGACACACCGCGCCACCGAGGCGCGAGGAGCGCGGAGTAAAACAGAACAAAGCGCGAGGCCTGGGGAGAACCAGGGAGGCGGGAAGAGGGGAGGGG
+
@<A,AF,F@CD+@,6,6;,,C,;6,<C=,,;,687@+++,;8CC@+4B<<,66:CE,CFCF6,AFDDFED6AFEB7,@,9,:4@@?C+=+++9<4EFFE,4*,6,:>+@++8,4,,6)*06,,6++@+3+,,@CE67++53)*4761,03*/>CC*?FG6C?=7/**49;=>/292/*.;8>=**/352*;3<5C3(*)(,*.).7;615732)()-))-*.(-(-(-(*(()((,-4**-4436-).*.05().1.,((()--)()((,(,-(.)3((,-((-((,,((((.)/2*((((
@M02996:162:000000000-B87FG:1:1101:7708:4698 2:N:0:ACTGAGCG+CTCTCTAT
GACTACAAGGGTATCTAATCCTGTTTGCTCCCCACGCTTTCGAGCCTCAACGTCAGTTACAGTCCAGTAAGCCGCCTTCGCCACTGGTGTTCCTCCTAATATCTAAGCATTTCACCGCTACACTAGGAATTCCACTTACCTCTCCTGTACTCTAGCCTAACAGTTTCCAAAGCAGTTCCGGGGTTGAGCCCCGAGCTTTCACTACAGACTTGCCAAGCCGTCTGCGCGCCCTTTACACCCAGTAAATCCGGATACCGCTTGACCCCACGTTATTCCCGCGGTGCAGGGCAGGGATTTCGC
+
CCCCCGFGGGGGFGGGDCFCFGFFG@FGGGFGEFGGGGEGFGGGG>EFG<FFFFGGGGGGGGGGFEFEGDFFAFGGC:FGGFGGDDCCE=FC,FE<EECF;CAFFFFFDDFGGGEFE>5CCFFFGEEFEFCGECFDGGGF?D+ACB>9=C+:46DF=9ACEE:A@+D8DD,@EBD9DF;*>CCG7CDD@?88ADD=AGFB@DE*:A588>9*/?9359;5*0/-*/0(0:1,;;<EFEFE=((1;CF?;6)6(2)*--(,-*)5C((((((((.).)((4((((,).322(4)0:*0)41
@M02996:162:000000000-B87FG:1:1101:24402:4735 2:N:0:ACTGAGCG+CTCTCTAT
GACTACACGGGTATCTAATCCTGTTTGATCCCCACGCTTTCGTGCCTCAGCGTCAATGACGGATTCGTGAGATGCCTTCGCAATCGGTGTTCTGAGTAATATCTATGCATTTCACCGCTACACTACTCATTCCTCCCACGGCATCCGTATTCCAGCACCGCAGTATCAATGGCATTTCCCAGGTTAGGCCCGGGCATTTCACCACTGACTTGCGGCCCAGCCTACGCCCCCTTTAAACCCAATAAATCCGGATAACGCTTTCATCCTCCGTATTACCCCCGCTGATGGCCAGGATTTAGC
+
CCCC<EFGGGEFG<FG9FGGGGGGFGAGFGF8FEGGCFGGGGGGGGGGG8FCGGGGGGCFEGDGGGGGGGGGGFGGGGGGGEEGGGGBBFEGGGGGGGFF=;DFGGGG9EFFGFEDG:9=>EFGGGGG9EDF;EGGGDGG859DFGAA?FFE=:9AEGGG7C=F9;D,?EGB?*+@DGEFFGFFFG@F<GGAFDGFFCFFFGFB995BEFFBF>2)(/:-65@357B(3896DE36C<F56?@49AA59381()62-((-(0-4042<(,-.2.-.)(-(-(-2()))(((-))33+.6)
@M02996:162:000000000-B87FG:1:1101:21322:4767 2:N:0:ACTGAGCG+CTCTCTAT
GACTACTAGGGGATCGAATCCTGGGTGCTACCCACGCTGTAGCGCCTCAGCGGCAGGTACTGTCCAGCGAACCGCCTTCGCCACTGGGGGGCTGCCTAAGATCTACGCAGTTAACCGCTACACGAGGAGTTCAGTGAGCCTCGCCAGCACGCAAGAACAGCAGGTTCAAATGCAGACACGAAGGTGAGCCTCGTGCGGGCACATCTGACTTGCGGTCACGCCGAAACGGACTGTAAACACAAGAAAACCGGAAAAGGCAGGGTGCCGACGGAGTACCGGGGCTGATGGCAAGGAGGGAGGG
+
@<@,@=;CCEF+8,,,86,66,;,,;8,<6;,,;,8+,,,,<C@7@,B<=;@++7@+CFE@F9CFCEF7@CFCC8+,,9?,46?@=<,4++*5*3@:=:374,+28>*8**,,5,845)199,*=FC@<++++5++;C+*;,):)=6<.;),:87CFFFF6C3*2*:<:C+808>F@F:BED7*+267(*0,0)114*)--*4.)*6-6**.).4)4)9-*-,-,7(,(*((*)-..),*((.4?2((/-.3(0.*,(.(-)((1.(((-,,((,..((,,((-(.).,(.-0)/**-,((
@M02996:162:000000000-B87FG:1:1101:21307:4777 2:N:0:ACTGAGCG+CTCTCTAT
GACTACTAGGGGATCTAATCCTGTGTGCTACCCACGCTTTCGCGCCTCAGCGTCAGTTACTGTCCAGCGAACCGCCGTCGCCACTGGTGGGCTGCCTAAGAGCTACGCAGTTCACCGCTACACTAGGAGTTCCGGTAGCCACTCCAGCACTCAAGAACAGCAGGTTCAAATGCAGACACGAAGGGGAGCCACGTGCGTGCACATCTGACTTGCGGGCCCGCCGAAACGCCCGGTACACCCAGGAAAGCAGGAAAACGGGTGCTCCACACGGATGACCGGGGCTGCAGGGACGGGGGGAGCG
+
B@A<BE,EEFF+@,6,66,,66;,,<;C,6;,,;8@:,,,,88@@@,@6=;@6,@C,<EC,E,5C<CE7@C@EC:++++8+,4@,8<,:,++9+@F,AB,?+4+95@64++9,99,>=*0=9,,@F:=:,,3@C++=E,6+1*0=F:8:?*)@8?EFGGF7C8+5*2<=C,47<FFFGF>*>:**/796/,0:/;((*),/57)4+96;+1/):43(.)-/-(-242?>*(-),-(-.,*3:?F@:(3*..-(0,*-((,-*))0((,,-(((-.-.,(,(---((.1(40(0)/**4211
@M02996:162:000000000-B87FG:1:1101:17520:4778 2:N:0:ACTGAGCG+CTCTCTAT
GACTACTCGGGGATCTAATCCTGTTCGATCCCCGCACTTTCGTGCATGAGCGTCAGTATCGGCGTGGTCAGCTGCCTACGAAATCGGAGGTGTTCGCCATATCGATGCATGTCACCGCGACACGGCGAATGCCGCCAACCGCAACCGAAATGAAGCGGGCCAGGAGCAACGGCGGGATGAGGGGGAGGCCCACGATATAACCGGAGAAGGAACATGCCGGCTGGGAACCCCGGGAACCCAAGAGAAACGGAAAAAGCGAGGGACCACAGTAGACACAGGGGAGGAGGGACGGGGGAGGACG
+
@@A,A@@EBCC+86,,66,;,,;66C@A6,,,,8+7++,,,8;@,@,<6?;@+,8,6C,CFGG7:@@9:?FDFB<,,498,9=,@@CFC+,+9+C:>==+42,+9,944,,9,9,,6=*60>@AEGDC3+,,7C>CDG*@*:A;CE@>5>**644,=*:*8=3*2)2:<*=:*5CC)/3)00**//()(1*(.)/((*06)+-((8,(.)23(76?0))(*(-(((.((*-()(--,,+*,(.(.((.*-)((..*(-(-1)(,*-(,,.).))-.(.(,(((((-11-(,,))/**(((-
@M02996:162:000000000-B87FG:1:1101:17539:4782 2:N:0:ACTGAGCG+CTCTCTAT
GACTACTCGGGTATCTAATCCTGTTCGATCCCCGCACTGTCGTGCATGAGCGTCAGTAGCGGCGTGGTCAGCTGCCGACGCAATCGGAGGTCTTCGCCATAACTATGCAAGTCAGCGCTACAAGGCGAAATGCGCCAACCTCAACCGAAAGCAAGCGGGCCAGGAACAACGGCGGGAAGAGGGTGAGCGTCACGAAGGAACCGCAGACGTAACATGCGGCCCGCGCACCCCTGAAACACAAAAAAGACGGAGAAAACACGGAAACCGCGTAGAACCGGGGGGGGCGGGACGGAGGGAGGCG
+
@@@,A<6FCCD-@,;C;6,6CE@,,=@F,,6,,@@BB@,;,9@@,B9<@=,@+68,,<,CFGG+7@@C=?FF<A,<+4+6+8=+9@=F:++,9,C=B+=7,+4+6,8,@,,448,:60*6+8,@D@@+>+8,7@==DE6C+8AFCFAC>C*)@>9*=*;*:C=*:)288,:5*5CG5)4:8>5/;*(*(*/-.09((*.41*(((814,)1.(9)64)/(*(-41-3(,*((1.54)(+/4(.:>1((/,0-4)(*,(.-()(-0.(-(((-(.23,((,((((,-4(-4(2))2*/((--
@M02996:162:000000000-B87FG:1:1101:5364:4788 2:N:0:ACTGAGCG+CTCTCTAT
GACTACACGGGTATCTAATCCTGTTTGATACCCGCACCTTCGAGCATCAATGTCAGTAACGGCTTGGAAAGCTCCCTTCGCAATCGGAGTTCTTCAGCATATCTAAGCATTTCACCGCTACACGCTGAATTCCGCCTTCCGCAACCGCACTCAAGAACGTCAGTTTCAACTGCAATTCCACGGTTGAGCCCCGAACTTTCACAACTGACTTGACATCCCATCTACGCTCCCTTTAAACCCAATAAATCCCGATATCGCCCGCATCCTCTGTATTTCCTCGGCCTCTGGCACCGCGCTATC
+
BCCCCAFFC@EFGGGGGFFFC@FGDGGGFFDFDGGGGGF@FGEGDFFGFFGDGFGGGG9EECFEG7EGDG8AF,,AF99,8B7C?8BECFGGGGGCFFGG,CFGFGG8DBFGEEFE71<6=9F>CFCFF;E=BD+6=+6>D5A=D@56*=3:D,+=@CEDCE03@;;FFA:*,;+@AC79,3*4C*03)@EAB49A>A9A<F*05/;=:BFE99*=>ACEF839</(/(36(;4).47:A;;35;>)78).30<(*(-((()(-93))),-..))-4))--(((,52)418(.)2*1(-.
@M02996:162:000000000-B87FG:1:1101:22003:4791 2:N:0:ACTGAGCG+CTCTCTAT
GACTACACGGGTATCTAATCCTATTTGCTCCCCACGCTTTCGGGACTGAACGTCAGTAGCTGCCCAGAACGTCGCCTTCGCCACTGGTGTTCCTCCAGATATCTATGCATTTCACCGCTACACATGGAATTCCACGATCCGCTTCAGTACTCTAGCTGCTCGGTTTCCATGGCACGCTGGGGTTGAGCCCCAGGCGGTTACCACAGAACTTAGCTGCCGGCAGCCGCCCCCGTACGCCCAAAAAGTACGGATAACGCGCGCCACCGACGTAGTACCGTGGCCGCGGGGACGGAGAAAGGCG
+
CBCCCEFFEED@BCCFCACCAA<C,CEFC9E<@EC::@,<9@+6@F8<CFDE<<@CC@,C,CEEFFFG,6@,B>@F,,EDFCEGG==,=9,,@,CAF,?,A+99>,9,>,,4A;<F@:08=@?E,CA<=:,,@EG606=C+:*66@>43=+5,8=;,6A2>8=+1<F,273;,*=CD+098>++5003)4@:@AC))>42.<CEB)0)0++8>A*9BA)(/(.6((.((1((1,(((-2*(((4.)).11)(-8)/-(---)4?F(39;03(-:)63(,2((16((32(21(.0**0.((,
@M02996:162:000000000-B87FG:1:1101:17527:4795 2:N:0:ACTGAGCG+CTCTCTAT
GACTACTCGGGTATCTAATCCTGTTCGATCCCCGCACTTTCGTGCATGAGCGTCAGTAACGGCGTGGTAAGCTGCCGACGCAATCGGAGTTCTTCGCCATATCTATGCATTTCACCGCTACACGGCGAAGTCCGCCAACCCCAACCGAAAGCAAGCGGGCCAGGATCAACGGCGGGAGGGGGGGGAGGCACACGAATGAAACACAGGACGAAACAGACGGCCGGGGCACCCGTAAAACCAAGAAAATCGGGGAAAGGCCGGAACCCACCGAAGTACGAGGGAGGAGGGGAAGAGGGAGAGG
+
B@@@@FCFECD6@6@,C<,<6@@,,C@F,;86,:@:::,9B@6@@FB<@DEE+B@BCE,CCF7+87@:6CFF<EAE++6>@@=,@=C?=+,,,,9<84C+92939,9A=,,944,:=5*00=,@>+==>++,@=CGGG?C+1:C7@8C?D*)D:9*14?**45*:)*,;,35:5CE>)4)*8:*8/()-*;1).)((+0:)0((.71:0)5(,)()())(2(,(((((-*-3*4,-62+*,44:?0)(*-)(-.(*(.,,-)-,5((-(((,,,--,((((4(((-,((((-))***-(((
@M02996:162:000000000-B87FG:1:1101:24253:4797 2:N:0:ACTGAGCG+CTCTCTAT
GACTACCAGGGTATCTAATCCTGTTTGCTACCCATGCTTTCGTGCCTCAGCGTCAGTTAGAGCCCAGTAAGCCGCCTTCGCCACTGGTGTTCCTCCGAATATCTACGCATTTCACCGCTACACTCGGAATTCCGCTTACCTCTACTCCACTCAAGAACTACAGTTTTGGATGCAGTTCCAAGGTTAAGCCTTGGCATTTCACATCCAACTTGCAGTCCCGCCTGCGCACCCTTTACACCCAGTAAATCCGGACAACGCTTGCCACCTACGTATTACCGCCGCTGCTGGCACGTCGTTAGC
+
CCCCCGGGGGGGGGGGGGGGGGGGGGGGGGGFGGGGGGGGGGGGGGGGGGGGGGGGGGGGGGGGGGGGGGGGGGGGGGGGGGGGGGFFFGGGFGGGGCGCGFGGGGGGDCFGGGGGD>ADCEFEGGGGGGGGGGGGGGGGGFFGGGFGFGFDFGGFFGGGGGECFFGDDFGFFFFEFGFFGFGDFD=FFGG@FFGE@FFFFFFFFF@CFFGFFFEFBFC:47@=B4AA2:9BGF=EE:FEBD@>FCEEC:36>DDD..(/(91/;818:?38:B64461(-1939>?:((320)*/;,-4
@M02996:162:000000000-B87FG:1:1101:16166:4817 2:N:0:ACTGAGCG+CTCTCTAT
GACTACAGGGGGATCTAATCCCAGTTGCTACCCTGGCTGTCGTTCCTCAGGGGCAATTACGGCACAGTAAAGCGCGGACGCCACCGATGTGCCTCCTGATAGCTAAGCAATTCAGCGCTACACCAGGAATGCCCGTTACCTCTACCGCAAGCAAGCTTGCCAGGATCCAGTGCCTTACGGAGGTGGAGAAGCCGCCGGTAACACCAAACGGAACATGCCACAGACGAACGCAGTACGCCCAATGAGGCCGGACAAGGCGCGACCCCGCCGGAAGACCGGAGCTGCGAGCAAGGGAGAAGGG
+
@<8@AFAFDEE+6,,,6;,6,C66,-;A6;66,-;<,,,,,:9,;,,5,;,6++6@,CFCFGG+@<C,CAFGGE@C+46>+74@8@:+8,,,9,@BFDA,=<;+9C9,9,,4,4,,8:*=+48=EFCC:,,,@8+==E+,+*+69,:3@+30D8?@,,5A@C8*@**4;E,;,<+,;A:5>*;**//;(;,./62((*:(6+73;>@1;)*6373*4)*.+((,.(--(*,(1--),-**,4../-((1,0-456*,(,(,),()-4(,--3((,,1(((-1.,(((-(((.5)*2*((((
@M02996:162:000000000-B87FG:1:1101:15024:4862 2:N:0:ACTGAGCG+CTCTCTAT
GACTACCAGGGGATCGAATCCTGTTTGCTCCCCACGCTTTCGCGCCTCAGCGTCAGGTACTGTCCAGTAGACCGCCTTCGCCACTGGTGTTCTTCCTTATATCTACGCATTTCACCGCGACACAAGGAAGTCCGTCTACCGCTCCAGCACGCAAGAAAGACAGGGTCAAATGCAGTTTATGGGTGAAGCCCAGAGAAGTCAAACCTGACTGGCCTTCCCGCCTACGCGCCCGTTACACCCAGGAAAGCGGGAGAACGCGTGCCACCTAAGGAAGACCGCGGATGCTGGGCAGGGGGGAGCG
+
C@B@BEFDDDD+@,6,86;,;<@,6;CEA,6@,C@@+,,,;8F@@+,B<BCB,,@@,CFG9FAFGFDC@DFFGE::,,=?884C,=<994,,4,CE?,A,9+=,9C>+>++C,4,:8)*=6=+@FGFFA,44@?3==DA3+0*=DFEG6=0)@8>FGGGGCF8***399E,331D,32;+;:C,*3.5)447*3CB(,1*1,9>=)8>>++-5)7)7)*//(,/,3,31*49)(4(6<6*-2(3<:(4)-.7(022-(((-/-60(,().(.((,(,(((,((,.)-3(((-))22*414(
@M02996:162:000000000-B87FG:1:1101:15007:4867 2:N:0:ACTGAGCG+CTCTCTAT
GACTACCAGGGTATCTAATCCTGTTTGCTCCCCACGCTTTCGCGCCTCAGCGGCAGTTACTGTCCAGTAGACCGCCGTCGCCACTGGGGGTCTTCCTGATATCGACGCATTTCACCGCTACACAAGGAATTCCGGCTACCTCTCCAGCACTCAAGAAAGACAGGTTCAAATGCAGTTGATGGGAGAAGCCCATAGATGTCACACCTGACGTGCCGTCCCGCCGACGCGCCCGGTACACCGAGGAAAGGCGGAAAAAGGCAGCCACCGACGAAAGACCACGACTGCTGGCAAGGAGGAAGGG
+
B@@@BFFFEDD-;,@,66,6,C;,,6;E,6,,,;6@+,,,58B@@+,8;?CB++6@,<CFCF<FE@@C@DFEFB@:+@+>78=F,==,=+++9,CF9,9,9+4+98>+8++,,6,5>>*==93EEGDC:,,,7=+=6B?D+:*=CFFFA9*)@8:FFFGG@C88,3:<@D;<59D,++2+6:>,*;5C50//)2;C*,+*0,96>)785)130A().)/.26(7(4(41*,-)4,-.),*,-(,)4((/-.3-).*-(((,*..*,4-,4(((((.(((,(((-,).,(.)()0*2*(,((
@M02996:162:000000000-B87FG:1:1101:5502:4870 2:N:0:ACTGAGCG+CTCTCTAT
GACTACCCGGGTATCTAATCCTGTTTGATCCCCACGCTTTCGCGCCTCAGCGTCAGTTGTAACCCAGACAGTCGCCTTCGCCTCCGGTGTTCTACCCAATATCTACGAATTTCACCTCTACACTGGGTATTCCACTGTCCCCTGTTACACTCAAGATAGACCGTTTCAAAAGCAGTTCCGAGGTTAAGCCTCGGGATTTCACTCCTGACTACTCTATCCGCCTACGCGCCCTTTACGCCCAGTAATTCCGAACAACGCTTGCAACCTTCGTTTTACGCCGGCTGCTTGAACGAAGTTAAC
+
CCCCCGGGGGGGGGGGGGFGGGGGGGGGGGFGFGGGGGGGGGGGGGGGGGGGGGGGGGGGFGGFGGGGGGGGGGGGGGGGGGGGGGGGGGGGGFFFGGGGF9D@EGG7FGFGGGGGG8DFFFFGGGGGGGGGGGGGGFGFFDFGGFFGFFBDDBDFGFGGFG=CC?DFGGCFGFGGFGFFGGGGGGBGEEDCFEG=8>FEEFFEFFB:=48)*36=::C(=>@@===9@GFFG@E>D@FC;?EF6?)73()-4>:>(--((5))24:20:,(,453((--(46682))(.4408*10.).
@M02996:162:000000000-B87FG:1:1101:10461:4915 2:N:0:ACTGAGCG+CTCTCTAT
GACTACTGGGGGATCTAATCCTGTTTGCTCCCCGCACCGTCACGCCTCAGCGTCAGGCATCTGTTAGCAGCCTGCCTTCGCCATTGGTATTCTTCCAGATATCTACAGATGTCACCCCGACACCGGGAATGCGGACTGCGCCCCAGTAACGCAAGGCCTGCAGGTCTCAACGCAATTCGGGAGGGGAGCGCCCGCCGTGCACACCAAGCTGACAGAACAGCCTACACGGCCGGTAAACCCAAGAAAGCCGAACAAAGCGAGCAACTGACGGGAGACCGGGGCTGCTGGCACGGAAAGAGCG
+
B@B6BF@CADD+@6@,;6,6C9@,,<CE9<,C:@8@7@+646C@;A,B<?:@66@C,CF<FCF,C@EFADEFE?B8,,=A886,99A,56,,9,9AFBE9=+;99C;?A9,:,9,,,8*6==+@+@CCC,,,+6@C8FFBC5@D=C)DC=*5CCC+5C6:DCC@,;+,<D:?*:C9*D:ADCC**1616*=(>8C9(1)6,36<:FB83)*519?FF4*.0-(..32:4*-()--34),/-4(.740(*(04(84/.(-(-)-4*,,4(---((-(,4(,((---..2-(.(0.1**.1((
@M02996:162:000000000-B87FG:1:1101:22224:4962 2:N:0:ACTGAGCG+CTCTCTAT
GACTACCCGGGTATCTAATGCTGATTGATACAAAAGCTAACGTGCCTGAGCGTCAGAAGATCTCTGGACAGCTGCCTTCGCAATCGGGGTAGTGTGACATATCAGAGAATGTCACCGCTACAAAGCACAGTCCGACATGCTCGACAGCGCGCAAGGGGACCAGGATCAAGGGCGGTTGGCACGATGAGCAGGAAAAGGTCACCGATGACTGAAACATCCGCCGCAGAAACGGTTGAACGAAAGAAATCAGAATAAGGCCGAGACCCGCCGAGTGACAGAGGCTGAAAGCCGAGAGAGAGCG
+
C6AAC8C@@@:6@C,<6,,,=;6,,6<4,;<,,6,;,,,,,8;6:,C<,=,8+,8@EGGG<<@,@@C6,69=B<,,,9,98:@7@ED+++,,9A99A94,4+9,,:@,@,,9,4,,4)06=4,,,94,=,,,9@+0=+,,+*3=8C5F>C0)3B=+@==C@C8+@*0@C3,3;*3**3(2B,4*1*/8>G,-8)23(*1)/3)6()/1)++)/*/)))*,*--((-(()2((*((.))+*,(((0..)*./.)*)*,(.--/((*.(,(((((().))((-,((())-(.(,858*1--,(
@M02996:162:000000000-B87FG:1:1101:22243:4968 2:N:0:ACTGAGCG+CTCTCTAT
GACTACCCGGGTATCTAATCCTGTTTGATACCCAAGCTTTCGTGCCTGAGCGTCAGAAGATCTATGGACAGCTGCCTTCGCAATCGGGGGTCTGTGACAGATCTAAGCATGTCACCGCTACACATCACATTCCGCCATCATCGACAGCGCGCAAGGGGACCAGAATCAAAGGCAGTTTTCAGGTTGAGCAGGAAAAGGTCACGGCTGACTTAAACCTCCGCCGGCGCACCCGATAAACACAATAAAGCCGGAAAAAGGCAGGGGACGGAGGAATACCGAGGCTGCAGGACAGGGGAGAGCG
+
B@A@@CEFBEC+8C,666,6,C@6,6CA@C,,,;,;,;,,,8CC,A,5C=CC6,BBFDGGAE,,CCCCC@<FF?8,,4,A6B:,@@B+4+7,9A,9@C?,4+,+9B9,9,,4,,,:85*+64,64,484,,,68@+=+,,+5@FGG5F>+*)53;C@E+*>78,@<<,?,@0,/C,4+*3,54,237;.=,0886=2*2*0,(0().(,+1)9+/)()*.*(,-31((4*(-)(,-6.,*.8))/.69*(04()(1-(((-1(()((((,-,(),))(,((((.((.,-,(20)/**-(,(
@M02996:162:000000000-B87FG:1:1101:25441:5003 2:N:0:ACTGAGCG+CTCTCTAT
GACTACACGGGTATCTAATCCTGTTTGCTCCCCCGACTTTCGCGCCTCAGCGTCAGTACTGTTCAAGGAATCCGCCTTCGCCTCCGGTGTTCTATAGGATATCAACGCATTTCACCGCTACACCCTATATTCCGATTCCCTCTCCCAGACTCGAGTCCTGTAGTTTCAAGCGCACTTTCCGGGTTGAGCCCGGAGATTTCACACTTGACACGCAAGACCGCCTACGCGCCCCTTACGCCCAGTAAATCCGAACAACGCTCTTGGCCTCTGTATTACCGCCGCTGCTGGCACAGAGTTAGC
+
CCCCCGGGGGGGEFGGGGGGGGGGGGGGGGFEGGGGGGGGGGGGGGGGGGGGGGGGGGGGGGGGGGGGGGGGGGGGGGGGGGGGGGFFFGGGG@EEFGGGGFGGGGGGGGGGGGGGG>BDDEFDGGGGGCFGGGGGGGGGGDFGGGB7@FFFGF>CFF=FDGFFGFGCFBEEG>GGFGFFEBEEGGFF@CGAFAC@(@FEFFCEBFFFEFDFFFFFFFGB=9;7=4;(3C>(9:::??GGF(52=):AD0@02549-((--2).77<?25.-.64)-(-(-44167454(,(0022<).5
@M02996:162:000000000-B87FG:1:1101:9569:5009 2:N:0:ACTGAGCG+CTCTCTAT
GACTACCGGGGTATCTAATCCTGTGTGCTCCCCCGACTTTCGCGCCTCAGCGGCAGTACTGTTCAAGGAATCCGCCTTCGCCGCCGGTGGGCTATAGGATATCAACGCAGTTCACCGCTACACCCTGGATTCCGATTCCCTCTCCCAGACGCGAGCATTGGAGGTTCAGACGCACGTTCCGGGTGGAGCCCGGAGATGTCACATCGGACACGCAAGGCCGCCGACGCGCCCGTTACGCCCAGGAAATCCGAACAACGAGTGGGACCGCGGGAATACAGGGGCTGCAGGGACAGGGGAAGCG
+
@@<,@CCBDDD+8,@,66,6,;;6,;;A,,,,6C8@7+,,,@FB66,B@ECC+6@B,CE,CCCFFCFGGD,9F>9:,8,9,8+@E@@+6++99<4@FCA,=+7368884++,,3,,88*=8=,@8+8+6,,,36?++@,,5)*=:7:FF70:B>>BE,2<,<5*/2*04<C>*8D55*(8:8721/4<::*.8:DF(+/)-24).)4225*2(8>)4)*-*4--,,,3(*(-).((-,*2,(4682))*,.-75,*-((((*..*((-,-(((.,.).((2((-((.3(8:())/2*(((-
@M02996:162:000000000-B87FG:1:1101:22764:5073 2:N:0:ACTGAGCG+CTCTCTAT
GACTACTCGGGTATCTAATCCTGTTTGATACCCGCACCTTCGTGCATCAGCGTCAGTGGCACCCCAGGCGACTGCCTACGCAATCGGAGTTCTGCGTGATATCTATGCAGTTCACCGCGACACCACGAATGCCATCGCCCGCTAGTGTACGCAAGGACGCCAGGTTCAACCGCGAGATCGAGGTGAGCGCGACGATGTTACGGCGGACGTGGCAGCCCGCCTACGCACCCGGTAAACCCAATAAAGCGGGATAACGCGCGGACGTGCCGAAGTACCGCGGCTGCTGGCACGGAAAGAGCAG
+
BCCCBF@FCED;B8F<C6C@9CC;;CCFAEE<C@@BFF8,4CC@6@,CAEEC@@@C<FGGGGGCGCCFFCEFFEDF,4@B@CC4DDDBC,,,@,C=@BB,@?=+>@@C>,:,A=,:8>*=?84=DGEEE,,,=D,=DE8E+=*C>3:32?*1@B>FGGG5:>=*4;7AC;DA5?GGD*>FBC5*=252.=C3::>((++9.8?>(89>0)914F(727<0:(4?:(:99E90)-3<<(+:-(.4?)6()2)-.92*-((-,14(1(-(,(---.-6-310((-4).4,3426)5***,,).
@M02996:162:000000000-B87FG:1:1101:11258:5101 2:N:0:ACTGAGCG+CTCTCTAT
GACTACCAGGGGATCTAATCCTGGTTGCTCCCCCGACTTTCGCGCCTCAGCGTCAGTGCTGTTCAAGGAATCCGCCTTCGCCGCCGGTGGTCTGCAGGAGAGCAACGCAGTTCACCGCTACACCCTGCAGTCCGATTCCCGCTCCCAGACGCGAGCATTGGAGGTTCAAGCGCACGTGCCGGGGTGAGCCCGGAGATGTCACACTGGACACGCAATGCCGCCGACGCGCGCGGTACGCCCAGGAAAGACGAACAACGCACAGGGCCGCTGGAGGACCGGGGCTGCTGGCACAGGGGGAGAG
+
@@A,ACCCDED+@,9,6656,6@,,;8A,;,,6@7@++,,,8C@+C7C@=CB,6BC,CA<C69FEEFGDC,AE>@:,,4?6,6@C=:77+4,,AE?ACC+9*+29:>+4++8,6,,6=*6==,@E+=8B,,3==C6=C,@+1*3+@:@9D*)5435=,542<77;98<:C:?:6:*;*30:C=**/393=@..099(+*6-+.,(*..34/-(7;08)*-*4(---(43*(4)4,-1(**,2(8>8<(*-.4(7.14(,-(*48*(,2,-(.((-((4((22(--..(,,,35)**2-(((
@M02996:162:000000000-B87FG:1:1101:11264:5118 2:N:0:ACTGAGCG+CTCTCTAT
GACTACCAGGGTATCTAATCCTGGTTGCTCCCACGACTTTCGCGCCTCAGCGTCAGTGCTGGTCAAGGAATCCGCCTTCGCCGCCGGTGTGCTGCAGGATATCAACGCATTTCACCGCTACACCCGGCATTCCGATTCCCTCTCCCCGACGCGAGCAGTGGAGGTTCAAGCGCACTTTCCGGGATGGGGCCGGGGATGTCAAACGTGACAAGCAAAGCCGCCTAGGCGCGCTGTAAGCGCAGGAAATCCGAACAACGCTCTGAGCCTGCAGAATGCAGAGGCAGCGGGGACAAGGGGAGAG
+
B@A<@CCECCD-C,,,;6A,CC@,668=,,;,,-6@+,,,58@@@6::CCF@,8:@,<@,C,B<FFEEFE,CF>A:,,D?B@CEE@C8=,4,@AFFFFC,95=+==>7>++9,9,A6>*===,DB+:+3+,,7=CC6@,,=)3=+3)33;*0**3*=,,4?<5*1/*25B28858*2*8;BCC**/(2(2:2A))((*)).+.)-04,(*0.(05).)*,2((((.(41*4(/())-2**--0(04))*,0-45(/(((((0).0(((((.)(.)..--(,-(,((,2((,())1**((,-
@M02996:162:000000000-B87FG:1:1101:22198:5119 2:N:0:ACTGAGCG+CTCTCTAT
GACTACCAGGGTATCTAATCCTGTTCGATCCCCGCGCTATCGTGCCTCAGCGTCAGTTGCGGCTTGGTGACCTGCCTCCGCGATCGGCGTTCTGTGCGATATCTATGCATTTCACCGCTACACCGCACATGCCAGCCACCCCAAACGCACGCAAGCCCCCCAGGTTCGACGGCAGGGACCGGGGTGAGCCCGGAAATATCACCGCCGACGTAAGGGGCCGCCTACGCACCAGGTGAAACCAAGAAAACAGGAAAACGCTGGCAAACGCCGGATTACGGCGGATGCGGGCACGGGGGGAGAG
+
C<A<CFDEFED@C8,,;6A,,C@,,=BA<@,,67+:+8+,,8C<8,,BCB@@,,@B9FFFGGG7C@@9CC8FDB=<,A8>,=C=D=C8=+++9A9?FC?+4*,39<99>,,7=455>)30=9,@EEE:C,,,@EDFDGC,=>?DF+=@5@*)@:>67=C5B95*,2*598E>85C=DGDFCD=**1-5(*;4BEG94+1)5<88(790()144@?FF31-*((((418(2((*)(.46,*,-(8;8(.*,.((0(*-(((,*(,*((,,(--(())-,(,-((-(((,(-,-))1**(--(
@M02996:162:000000000-B87FG:1:1101:11897:5120 2:N:0:ACTGAGCG+CTCTCTAT
GACTACAGGGGGATCTAATCCTGTTTGCGCCCCACACTATCGCGCCTCAGCGTCAGGTGTCGTCCAGAAAGCCGCCTTCGCCACTGGTGTTCCTCCTAATATCTACGCAGTTCACCGCGACACTAGGAATGCCGCTTGCCTCGCCGATACGCAAGAATAACAGATTCAATCGCAGCTCCGGAGAGGAGCCCCGGTATGTCACGACTGACTGGCTAACCCGCCTACGCGCCCGGTACACCCAGTAAATCAGGACAACGCTTGCGACCAACGTATGACCGAGGCTGCAGGCACGAAGGAAGCG
+
B<A@@<EECDD+@,6,66;,,<;,,6;E+6,+686@,,,,,8B:6+,@@E<@,66@,CF<FFFFGCFGFFGGGE:+,8=?844CE==,:,+,9,C=DDA99+,+4C>+=6+4,9,:6>5==8>,8CC>B,,,6=>++++,6)*=CG8+3<*8C8?FF7CFE27,5+2<:,59*//=)C2?E*4**1/9(1:7:51.(,1./1:@9)4,.**,.0.).)1-2-(-.4(4(*(-)--(4-,1-3.6=5))*.)5:52*-(((-1(-)-(.,4-,),.)(-(-,,.,,(.0(..8).2:*41,(
@M02996:162:000000000-B87FG:1:1101:21058:5122 2:N:0:ACTGAGCG+CTCTCTAT
GACTACTAGGGGATCTAATCCTGTTCGATACCCGCACCGGCGAGCGTGAGCGTCAGTGACACTCCGGCAAGCTGCCGTCGCAATCGGGGGGGTGCGTGAGATCGAAGCATTTCACCGCTACACCACAAAGGCCGCCTGGCGCCCGTAGGCTGTCGCTTAGACAAATCGGACGCTGCCGACGAAGAGAGAGGGGGAGAAGGGGGGGGGGGCCGGAGCAGGAAAAAAAAAAAAAAGGGACAGCGAGACAAGAGACGGATAAAACGAGAGAAAAGAAAGCCAGAAAGATAAAGAGAGAAACAGA
+
@<A,@C,CDDD+@,@,6<,6C;;6,C@B6@8,;@@B:F++8@FC8@+,8=:@+6@B6EFEFGEEF?CF@CGFB?,A+,6>4>>+@@CDD+**2*:82:;*2*3*2@:*8+,0+2,,23)/7@,0;E>CF***8?EGCG*2)3>G124;.2/.00*2**2+<:-2:*9C7C*72)92>D>)885*/035,7A:B)1-(*)((/4(2)-(()),45()-.*47443373-2/-(/(((,-+/(((()(((*.)(,.(/((.))0(-)-0(.,((,(((.,,((()(()-))))(0.*++(((,
@M02996:162:000000000-B87FG:1:1101:22184:5130 2:N:0:ACTGAGCG+CTCTCTAT
GACTACCAGGGTATCTAATCCTGTTCGATCCCCGCGCTTTCGTGCCTCAGCGTCAGTTGCGGCTTGGTGACCTGCCTCCGCGATCGGCGTTCTGTGCGATATCTATGCAGTTCACCGCTACACCGCACATTCCAGCCACCCCAAACGCACTCAAGCCCCCCAGGTTCGACGGCAGGGACCGGGTTGAGCCCGGAAATTGCACCGCCGACTTAAGGGGCCGCCTACGCACCCGGTAAACCGAATAAATCCGGGAAACGCGCGAACCCGCCGTAGTGCCGAGGCTGCTGGACAGGGGGAAGAG
+
C@CCCFGGGED6C@F<;@,@@F@=6ECG98@8@@CC7@,,@@E@CCAFEEFC:@@CCFGGGGG77@@CCDCFFDEC,AD@=@F@@ED>B44+9A=@FCC+?*4+959:D,,446,:>=*=C@8DEGG:>,,,3@EFFGG?D>FGGFAB*@*3@>><;CE5BE=*49;>7EGD58C*=<,5BCE**1505:8-7>39)+*)-049>EB>B3*6<F2>B3)-*(--4:9,381,)(--)5,*-21-9)).*-)((0(*-,-(-)-()(((4---((().((,((,,-).82(),7)1**--(,
@M02996:162:000000000-B87FG:1:1101:11920:5130 2:N:0:ACTGAGCG+CTCTCTAT
GACTACAGGGGGATCTAATCCTGTGTGCTCCCCACACTGTCGCGCCTCAGCGTCAGTTGTCGTCCAGAAAGCCGCCTTCGCCACTGGTGTACCTCCTAATATCTACGCATTTCACCGCTACACTAGGAATTCCGCTTGCCTCTCCGAGACGCAAGAATAACAGGTTCAATCGCAGCTCCGGAGGTGAGCCCGGGTATAGCAGGACTGACATGCGAGCCCGCCGACGCGCCCGATGCAACCAGTAAAACCGGACAGCGCGTGCCACCGACGGATTACCACGGCAGCAGGCACGAAGGTAGC
+
C<@@@E<CAD@++,@,6;@,C<C;,<;E,6,,,C66,,,,,:DC8:,B6=CB,,8@,CFAFFFGGDE9CEFGGE@7,,8??,=FE?<5=,,4@,C4,:=;;9,+4CB+=++,99,588*6=>?,@F@<F,,,74@8++6,3):A6@=+9C*86==@9,=9;::,@*;,+,7359D5;C5BC>:*6/:;2,C(?))(),+19,/;D)65=*3.6)/):5C6/32-(34(-*(()-(-)),*4,)-1.)./(.-,)(*-((--/-.*((-(4(,-().)),,-((34(2602,8))2*2.,)
@M02996:162:000000000-B87FG:1:1101:15311:5156 2:N:0:ACTGAGCG+CTCTCTAT
GACTACTCGGGGAGCGAATCCTGTTTGATACCCGCACCTTCGAGCATCAATGTCAGGAACGGCTGGGAAAGCTGCCGTCGCAATCGGAGGTCTTCAGCAGATCTAAGCAGTTCACCGCGACACGCGGAATGCCGCCTTCCGCAACCGCACGCAAGAACGGCAGGTGCAACTGCAAGTCCAAGGTGGAGCCCCGAACAGTCACAACTGACGTGACATCCCATCGAAGCCACCGGTAAAACGAAGAAAGCCGGAAAACGCCCGCAGCCGACGGGAGACGGGGGGGGCTGGCACGGGGGGAGCG
+
@@8@<CCE@CD+8+8+66+6,6;6,-;E,@6,,77@6C,,4@FCB:,;6E,<,69E,CFEGGG++@@FCEFGF=,A+8+>+==,@=:F:@+,,,9AEC=,9+,69E44=,,,,9,,>5*=+=+@@+6838,,::+=++,7<5?<*@=*9>*)>:8FF6C**:4*1/8?7B+0>8D0+;>AEC=+2*3<(*88>BG>(2*).35><05<?31-45<*.)9.+.,4(-3((*.()(---.,*-4(8F<4(*-.-(04*(-((,)-(),(,4-(((---(((,((,-((-1-4),.)//2((-(
@M02996:162:000000000-B87FG:1:1101:23865:5194 2:N:0:ACTGAGCG+CTCTCTAT
GACTACACGGGTATCTAATCCTATTTGCTCCCCACGCTTTCGTGCATGAGCGTCAGTTACAGACCAGGGAATCGCCTTCGCCTCTGGTGGTCTTCCAGATATCAACGCATTTGACCGCTACACAGGGAGTTCCAGTACCCCCTGCGGCACTCTAGGTTGCCAGAATGCGATGCTGTATTGAGTTGAGCGCAACGCTTTCACAGCAAACTAAACAAACCGCCTGCGCAACCATAAAGCCCAAGAAAACCGGATAACGCATGCCACCAACGTAGTACCGAGGCGGCGGGCACGGAGAAAGCAG
+
CBCCCGFGEED6@,,,;C@<@,C,,-C;<,6,@F:@:,,,@@;C8@,BEECB+6@C,<CCFFFDDFDG7CC,C?F@:7=D:@,7D=A6?,,,,,CF?,9,A9D,99@4@,,,,9,:8:*==>,@9EEF@+,49E89D@8,+=*+=+:+<=*),C=,2,@8>D=,@++2=E::40=,=+5?DF2,3?8;1:@89B;))*49AG*(5AB(8+96548;58D@/(636(3(.*()*/)1)6+*8(4??(.(125(493/-((-.*44*((-1,.,(6.--((42((-4;2(4::9>>*004:?<
@M02996:162:000000000-B87FG:1:1101:17007:5198 2:N:0:ACTGAGCG+CTCTCTAT
GACTACCCGGGGATCTAATCCTGTTTGCTACCCGCACTGTCGAGCATGAGCGTCGATAAGTCCCCAGCAAGCTGCCGTCGCCATCGGGGGTCTTCCTGATCTCTACGCATGCGACCGCTACACCAGGAAGTCCGCTTGCCCCTGAACGAGCCAAGAGAAACAGACCAGGCTGCAGGTCCGGGGTGGGGCCCCGGGATGGGACAGACGGCGTGCATCGCCGCCTGCGCTCCCGTTACGCCCAGGGAGGCCGAACAAGGGTGGAACCCCGGGGAGTACCGCGGCAGAGGGCGCGAAGGGGGCG
+
B@@@@CCF@@D+@8<<;6,,C,;6,<;A@@6,,@+@++,,,CFC@@;@@EEC+6@@,CEFCEEEFDBFCEFEDB<,+8+>+B?,@=@+4+++9,CF,??,4+636<>==++7+6++68*==93@EFDFC,,3@A:3*@*>7>*<;FF,3/*)?:DFFGG6:=5,48?C*4,886CF5<8>CCD/*/2712:9B>)4(*8..23<?<(,-))-2>)=1)*-*-(-.43((*-4*.,-34*/,3(,0-((*-0435:*.(,--*5(5,(((-(,(,..)-(,-7(-(,(-(((,0.22*,2(-
@M02996:162:000000000-B87FG:1:1101:18060:5220 2:N:0:ACTGAGCG+CTCTCTAT
GACTACTAGGGGATCTAATCCTGTTCGATCCCCACGCTGTCGTGCCTCAGCGTCAATGCAGGCCCGGCCAGCTGCCTTCGCGATCGGGGTTCTGTGGCATATCTATGCAGTTCACCGCTACAAGCCACAATCCGCCGGCCGCGACCGCAAGCAAGGACACCAGGATCAACGGCACTGCGCCGGGTGAGCCGTCGCCGTTCACCGCTGACTGAGCGACCCGCCGGCGCACCCGGGAGACCCAAGAAAGCCGGAGAACGCGCGCAGCCACCGGATGACCGGGGATGCGGGCACGGGGGGAGCG
+
@@@,@C6CCAC+@6<,;<,C,;@=,C@F9,86<C:@6,,,5:C@8B,B6AEC,,@@,EFFGGD@CCDFCEEGED<=,=,?B@>+DEDEC4+,9?4@E+A49+,69,9,445,,4,,88*=+8,6@DDAF,,,@C@CDG6>0>@GDE=@9**)64;F1:EF>?/14);C<?E68872;C(=C85*413<(0:(..7--*)..+4:0)4(,**..7,),)1-*--2,3;>2*-4)(4(-(+/3?6:5:((*-59(78*-((--)4-13(.(4(--(,.(-((3(--(,(-(4,3:)*:2(-((
@M02996:162:000000000-B87FG:1:1101:22221:5236 2:N:0:ACTGAGCG+CTCTCTAT
GACTACTGGGGTATCTAATCCTGTTTGCTCCCCACGCTTTCGTGGCTCAGCGTCAGTTGTGGTCCAGTAAGCCGCCTTCGCCACTGGTGTTCCTCCCGATATCTACGCATTTCACCGCTACACCGGGAATGCCGCTTACCGCTCCCACACTCAAGACCCACAGGTTCAAATGCAAGCTATCAGGTGAGCCGAAAGTGTGCACATCTGACTTGCAGACCCGCCGACACAACCGTTACACCCAGGAAATCCGGAAAAAGCTGGCCACCGACGTAATACCGCGGCTGCGGGGAGGGAGGAAGCG
+
C@CCCFEDEFG6B,@,<<@@A@C6,CCFC,C<:C@@7,,,@@C@,7,B<EEE7:@C;CFCFGEFGFDCACFGGGFE,??ABBBF?=C,?,,4@,CAFCC+4*,,9C>=C++9,4,:>>*==99=EFDC:8,,@CGGGEA8+890=DD@5?6)D3;F?FGGGC8,40;ACE,<7<DGF7A?,>@,,0:>::CB*:D9*,+/87@96+9<4++0/?>B3=*.*.(6(69@(86(*4,(.),/,4(45:.)*-)-(04*-,)),*.4*,14(-(-(-)-)4(,1(--((-,(((-)./**41(-
@M02996:162:000000000-B87FG:1:1101:26198:5241 2:N:0:ACTGAGCG+CTCTCTCT
GACTACTGGGGTATCTAATCCTGTTCGATCCCCACGCTATCGTGCCTCAGCGTCAGTTGCGCTCCAGTAAGCTGCCTTCGCAATTGGTGTTCTGTGTACTCTCTACGCATTTCACCGCTACACTACACATTCCGCCTACCTCTACCGCACTCAAGACTATCAGTTTCAATGGCAATTTTACGGTTGAGCCGCACACTTTCACCACTGCCTTAATCATCCGCCTACGCACCCTTTACACCCCATACATCCGACTAACGCTCGCATCCTACGTATTACCGCGGCTGATGGCACGGAGTTAGC
+
C@BCCG9<FEGGGCGGFFGGGGGGF@C,CC@FGGGGGGGGGGGGGGFGGCFFGGEGFFDGGGDGGFFCFFGGDGGGGGGGGF7,9=CFFFGFGCFAFG,C,2DDC,>CCEFGGGGGG=9=C@AAEF8ECFGGGFE+@>@@F=6=F=>EADEF,8+DF=DD>ADEFF@,=6@*@DCF?+026+@@C+0?5@+)3*;C@C?;;D*6<A5*);DE*9*+*4+-/85@=9=(8B@15;<)1.8*.,,=)=C?2()(()/0---,()((/.>),(...46))--(,-(-()-,(328.)*12).5
@M02996:162:000000000-B87FG:1:1101:26179:5241 2:N:0:ACTGAGCG+CTCTCTAT
GACTACTGGGGTATCTAATCCTGTTCGATCCCCACGCTATCGTGCCTCAGCGTCAGTTGCGCTCCAGTAAGCTGCCTTCGCAATTGGTGTTCTGTGTAATATCTAAGCATTTCACCGCTACACTACACATTCCGCCTACCTCTACCGCACTCAAGACTATCAGTTTCAATGGCAATTTTACGGTTGAGCCGCAAACTTTCACCACTGACTTAATAATCCGCCTACGCACCCTTTAAACCCAATAAATCCGGATAACGCTCGCATCCTCCGTATTACCGCCGCTGTTTGACCGGGGTTACC
+
CCCCCGGFFGGGEFFGGGGGGGGGGGGGGGGGGGGGGGGGGGGGGGGGE<FFEDFGGGGGGGGGGGGGGGGGGGGGGGGFG:FEADFGGGG@EFFFGGFFGFGGGGGGGGGGGGFGG:9=CFGCFGFGGFFGGFGGGGFGGDFGGGAFEGFFEFFEFGGGFFEFGBFGGECFGFGGFGEFGGGGEGEF>@@::?DBBDFFFGBE8>56CFGF=F7=A@E4=:>2(6=5>ED=6@=CE<CE@((6=C))83:165>;(./,(1,(93).(4((..).),((,-7(,)-().,(0)*22(,-
@M02996:162:000000000-B87FG:1:1101:26309:5254 2:N:0:ACTGAGCG+CTCTCTAT
GACTACCCGGGTATCTAATCCTGTTTGCTCCCCGCACCTTCGCACCTCAGCGTCAATTATCTGCCAGCAACTTGCCTTCGCCATTGGTGTTCTTCCAAATATCTACAGATTTCACCCCTACACTTGGAATTCCAGTTGCCCTTCAGTAATTCTAGTCCTGCAGTTTCCATAGCAGTTCCTGGGTTAAGCCCAGGGATTTCACTACAGACTTTCATAACCGCCTACATGCCCTTTACGCCCAATAATTCCGAACAACGCTCGCAACTTACGTGTTACCGCGTCTGCTGGCACGTGATTAGC
+
CCCCCGGGGGGGGGGGGGGGGGGGGGGGGGGGGGGGGGGGGGGGGGGGEFGGGGGGFGGGGGGGGGGGGGGGGGGGGGGGGGGGGGGCDFGGGGGGGGGGGFGFGFGGGDFGGFFGG>FGGFGGGGGGGFGGGGGDDFGEFDDFGFECCFFFGGGGGGFGE?DEFFG=DE:DD7FGFGE?FFGFFFFGBGC59D=8DFFFFFFFBF5ACFGC<+5?;?F=4=A>B4**7D=EGFEFFFEEFB:EA578=>?@>36C..(,.26()/7;46/35::44:16,3<8:),46:?B.)22+).2
@M02996:162:000000000-B87FG:1:1101:26292:5259 2:N:0:ACTGAGCG+CTCTCTAT
GACTACCCGGGTATCTAATCCTGTTTGCTCCCCGCACCTTCGCACCTCAGCGTCAATTATCTGCCAGCAACTTGCCTTCGCCATTGGTGTTCTTCCAAATATCTACAGATTTCACCCCTACACTTGGAATTCCAGTTGCCCTTCAGTAATTCTAGTCCTGCAGTTTCCATAGCAGTTCCTGGGTTAAGCCCAGGGATTTCACTACAGACTTTCATAACCGCCTACATGCCCTTTACGCCCAATCATTCCGAACAACCCTCGCAACTTACGTGTTACCGCGGCTGCTGGCACGTAATTAGC
+
ACCCBGFGGGGGGFGGGGGGGGGGFGGGGGFFGGGGGGGGGGGGGGGGGGGGGGGGGGGGGGGGGGFGGGGFFGGGGGGGGGGGGGFGGGEFFFGGGGGGFFGGGGGGGDFGGGGGG:DFFFGGGGGGGDGGGCGFFAE@DDFGGFFE9FCCDGCFGGGFFGDFGFGGFGG?DFGGFGFFEGGGGFEGEEG)D?DDBFFFFGFEB6@7CFGFFFC;>>C=;:8>D=C:>D=>>B;CDAF=2>>(29CECBA@B:31(,//6C>6747<E76(6=9760((-40(,,5(37<:8)*20)3:
@M02996:162:000000000-B87FG:1:1101:12706:5259 2:N:0:ACTGAGCG+CTCTCTAT
GACTACTGGGGTATCTAATCCTGTTTGCTACCCGCACTGTCGAGCATGAGCGTCGATAAGTCCCCAGCAAGCTGCCTTCGCCATCGGTGGGCTGCCTGATCTCTACGCATTCCACCGCTACACCAGGAAGTCCGCTTGCCCCTGAACGATCCAAGAGAAACAGGCCAGGCGGCAGGTCCGGGGTTGGGCCCCGGGACGGGACAGACTGCATGCAGCACCGCCTGCGCGCCCGGTACGCCCAGGGAGTGCGAACAACGATGGCACCCCGCGGAGGACAGGGGCTGCAGGCACGAAGGGGGGG
+
C@@BCFACADD+@,6,6<56,@C,,6;F,C;6,@+@:+,,;CD:BB,<<BCB+8@:,:BE<CEFE6@FDCFGDC<,,,,9@B47@==64++,@,@F=A?,,+4,9E=+@++9,4,,4:96=>4DGGDEC,,4@===+D+,A8*=D8=3:6:5@8=@EGGC@C885@?C=+4359;E9*>@CCC*4/258/*.:>).(*:(4:3:B)).4**-)1))()/-*-(,.---(*-()--,2,**-226.(((2-.-452*-(---*.)*-(,4--(-(--.1(-,9(-((.2,4(,)0;**-,(,
@M02996:162:000000000-B87FG:1:1101:26778:5294 2:N:0:CCTGAGCG+CTCTCTTT
GACTACAGGGGTATCTAATCCTGTTTGCTCCCCACGCTTTCGCGCCTCAGCGTCAGTTGTCGTCCAGCAAGCCGCCTTCGCCACTGGTGTTCCTCCTAATATCTACGCATTTCACCGCTACACTCGGAATTCCGCTTGCTGCTCCGATACTCAAGGGCTACAGTTTCAAATGCAGTTCCGGGGTTGAGCCCCGGGATTTCACATCTGACTTGCAGCTCCGCCTACACGCCCTTTACACCCAGTAAATCCGGACAACGCTTGCAACCTCCGTATTACCGCGGCTGCTGGCACGTAGTTAGA
+
CCCCCGGGGGGGGGGGGGGGGGGFCGGGGGCFGGGGGGGGGGGGGGGGFGGGGGGGFGGGGGGGGGGGGGGGGGGGGGGGGGGGGGGFGGEGGFGGGFGFGBGGGGGGGGGFFGGGE>?DGE,99+888888,6@DGG+3+55628=>@GFBFGGFC=DFGGC<@FGGGGGFGFGGFFFFGGE>FGFGFGGFFFGFFGFEFCEEE=??EFGEE4.23AG?C36;@@D?FG>0<:<AFFGG?(:A9424D;@10>0C-((--1):D?0((4,,4(.)61--40698>?F6?DF70*2:4))
@M02996:162:000000000-B87FG:1:1101:26788:5309 2:N:0:CCTGAGCG+CTCTCTTT
GACTACAGGGGTATCTAATCCTGTTTGCTCCCCACGCTTTCGCGCCTCAGCGTCAGTTGTCGTCCAGCAAGCCGCCTTCGCCACTGGTGTTCCTCCTAATATCTACGCATTTCACCGCTACACTCGGAATTCCGCTTGCTGCTCCGCTACTCAAGGGCTACAGTTTCAAATGCAGTTCCGGGGTTGAGCCCCGGGATTTCACATCTGACTTGCAGCTCCGCCTACAAGCCCTTTACACCCCACAAATCCGGACAACGCTTGCACACTAAGTATTCACTGGGCATCTGGACCGTGATTAGC
+
CCCCCGGGGGGGGGDECEAEFFECFGGGGGFGGGGGGCEGGGGGGG,FFGGGGGGGGGGGGGGGGGGGGGGGGGGGGDCDDFDGGGCF@EDGGGFGGGFGGFGGGGGGDDDDCGGGGBACDC,99+8884,874AGGG+3+5*628)8@GFFGGCBCC@DCGF9AA7:DGGFGFCEFFFBG>C5@4@F=FGDFDD=(?FE4,8<3=?7>=DFCF@F16F;:82;D()30;<@D;>3?)<=(((-0.-2D7B6>>(*----(/5)*.(4()-..-))-))((,((()-))(.4.)**0).5
@M02996:162:000000000-B87FG:1:1101:17056:5321 2:N:0:ACTGAGCG+CTCTCTAT
GACTACTGGGGGATCTAATCCTGTTTGATCCCCACGCTTTCGTGCCTCAGCGGCAAGGACGGAGTCGTGAGATGCCTTCGCAATCGGGGGTCTGAGTAAGATCTATGCAGTTCACCGCTACACTACTCAGTCCGCCCACGGAAGCCGGAGTCCAGCGCCCCAGGATCAAAGGCAGTTCCCGGGATAGGCCCGGGCATTTCAGCCCGGACGTGAAGCAAAGCCTACGCAACCGATAAACCCAAGAAAGCGGGAGAACGCGGGAAACCACAGTATTACCAGGGCTGCTGGCACGGAGGAAAGG
+
@8A,ACCCCDD+@6<,;6,66,@,;<CAA,,,,;@@+,,,;8;66,,@6=CB++@:,CFFGGE+868C@CFFFF,,,,996=>@DDD+4+++9AE<C<9,8+,+6,8,6,,4,8,860*6==,,8D,,7,,,63==6=689)<+5>1*300),3;@EGG;775*?29;6CFFD6?488<AEDC**2/66<83>A53(+*.6+.(8)4,457,4>A9>)9.*.(.3<22(*.7)((-6),2,81:??(4)(.4(..0--((-)-(*.(,,4))))).)))(,((,,).((,)-../**((((
@M02996:162:000000000-B87FG:1:1101:15262:5334 2:N:0:ACTGAGCG+CTCTCTAT
GACTACCAGGGGATCTGGTCGTGGGCGCGAGGGACGAGGTAGCGAAGGAGAGTGAGATAGCGCCCAGCGAACCGCCGTCGGCACTGGAGAACTGCATAAGAAGGACGCATGGCACCGCAAGAGTAGGAGAACCGGGAGCAGGTCGAACACTGAAGAACAGCAGGTGCAAATGAAGAGACGAAGGGGAGCGGCGAGCGGGCACATGTGACGTGATGTACCGCCTAAACGCCATAGACAGGCAGGAAAGCGGGAGAACGAGTGGCGGCGACGAAGTACCGCGGCGGCGGGGACGGGGGAAGGG
+
A-A@,,;6@CC@@,,6,,;,+86,8-6++8+++69@+8+6,6,++64+:<,8:,66,<6,,8+8@,CF+4@+4@+6+8+8+8+8,,,,4,,,7,,,,54C=+,+3,3+++8,,8,BB)*3+3,,3@9,,,,,33:**>*1*)*2*>6,09**6299C8F6C,5*=)*015+3+;>F)765:8/**117(/*-7)9(45)(,*..)/.)6)*,().1)**-*-((),(-(*((*)-.6(+*,-4(.56(),.4-83*-(((-*(-)-(--3((-()))-(,,(((-(,-((33))2**(,(,
@M02996:162:000000000-B87FG:1:1101:18214:5337 2:N:0:ACTGAGCG+CTCTCTAT
GACTACAGGGGGATCTAATCCTGTTTGATACCCAAGCTTTCGTGCCTGAGCGTCAGAAGATCGCTGGACAGCTGCCTTCGCAATCGGTGTTCTGTGACATATCTAAGCAATTCACCGCTACACATCACATGCCGCCAGCCTCGACAGCGCGCAAGGGGACCAGGATCAATGGCAGGTGGCAGGATGAGCAGGAAAAATTCACCGCTGACGGAATCCTCCGCCTGCGCACCAGTTAAAACCAATAAATCCGGATAACGAGCGGGGACTCCGTAATACCGCAGCTGAGGGCACGGAGGTAGC
+
@@@,8CDECEC+@6@,;6,,<6@,,<CE6C,66@,66;,,58;9,6,56?C@+,@BFFGG,F,@<@CFDEGGGE<E,,4A7:=?DDC88,,,@E;?E@B,93,,9FF?E,99,9,C=)*==>,9,9F9?9,,@C?DD86+6:<C=E)33=9)@B?D+4CC798+@;*@2,79,0@***)3:*4*,309>F,0??<B(,)/0,.8>2423))/1)7A);*.*/(/6(462C040)..65,;223399-)*-.4().2-(,-(1-(1((.(-(,((-.)-((-(..)(-1-6(,008*2)..
@M02996:162:000000000-B87FG:1:1101:18199:5345 2:N:0:ACTGAGCG+CTCTCTAT
GACTACAGGGGGATCTAATCCTGTTTGATACCCAGGCTGTCGTGCCTGAGCGTCAGAAGATCTCTGGACAGCTGCCTTCGCAATCGGTGGTCTGTGACAGATCTAAGCATGTCACCGCTACAAAGCACAGTCCGCCAGCCTCGACATCGCGCAAGGGGACCAGGATCAAGGGCAGGTTACAAGGTGAGCAGGAAAAGTGCACCGCTGACGTAAGCCGACGCCGGCGCACGCGTGAAACACAAGAAATCCGGAGAACGCGCGGGGCCTGCGGAGTGCAGCGGCTGGTGGCACGGAGGTAGC
+
86A,A<@EDED+@,6,665C,E@,,<CF@@<,,6,<,,,,,:<:,D,5@B<@+,8@EFGG<E<<<@@FCDGGCDC8,,4A,@:7@D@,8+,,9?9?EE;,,+,,4CE,4,,,,9,,8)*064,@,A=B4,4,9@+=C++6+)<DCE)8*6*1=>CD6EG6BC1+@*=9@,@>*@C70**3;,4,738/5C,)9;CB),+1*,0>2/5(7)2-/)/0()/.*(.22,17(*34)(----,*.40:54))*-56(522,-,-,1,(/(,((-(-((())..(-4,4(..2(3)-.)/2/.,)
@M02996:162:000000000-B87FG:1:1101:19134:5350 2:N:0:ACTGAGCG+CTCTCTAT
GACTACCAGGGGATCGAATCCTGGTTGCTCCCCCGACTTTCGCACCTCAGCGTCAGGGACTGTGCAAGGAAGCAGCATGCGCCTCAGGGGGGCGAGAGGAGAGCAACGCAATGCACCGCGACACCCGAGAGGCCGATTCCCGCGCCCAGACGCGAGTCCTGGAGTGGCAAGCGCACTGGCCGGGTGGGGCCCGGAGAGGGCACACTGGAAACGCAAGACAGCAGACGCGGCCGTGACGGCCAGTAAAGCAGAAGAACGCGGGGGGGCGCGGGAGGACAGAGGCGGCGGGGAAGGAGGGAGG
+
@<88@@CCDDD+7,,,6;,,,6;,,-8A,,,,,67@++,,,8B@7+4;6=;@,,6@,:FD,C9:C66C<AE,B,9,:,9,66,8@9=A,>+=C3@5@C::6/4*2>,14***74<,6/)2114:*==:C:*8:*:9)*+323.)):9>5901:/5:*2<323,,0)**2<E0/5C*)*../27:*/,1,2*4@BD>9*.(,2,8(.),4/>8:)4B9:2(2((,.,4-4*((/-4(-,**(-3)/..)2(.8:)(242(-()(-/(340-(-,((-23((,,(-,(-2,((-))*1*-((-
@M02996:162:000000000-B87FG:1:1101:12868:5360 2:N:0:ACTGAGCG+CTCTCTAT
GACTACCGGGGTATCTAATCCTGTGTGATACCCGCACTTTCGAGCCTCAGCGGCAGGTACACCCCGGACACCTGCCTTCGCGATCGGAGTGCTTCGTCAGATCGAAGCAGTTCACCGCTACACGACGAAGGCCAGCATCCCGGTGTGCACTCAAGGCTTCCAGGTTCAAGGGCGGGGTATGGGTGAGCGACACGCTGGGACAACTGACTAAAAAGCCCGCCTACGCGCCCGGAAAACCAAATAAAGCGGGAAAACGACCGGACCATGCGGAGGACCAGGGGGGCGGGCAGGGAAGGAGGCG
+
@CAA@EECCDD7@6@,6656@CC;,;;E@C@,678@@+,,,8FAB+,B@?CB+7@B+CFDGGGGGEDFF@=D8?B<,A?=8>C>EEDFC+,,@,9>A4=+?+,+@FC7B,,4,6:B=>*06=3@EGDED@+84D:CF3,7759096:7=A+)@:CDG,14898,4**<:,>9/8)=>)4)<>*+2/32(::4771((*)42*2:)?A>)*957FF74379*-,82-(-4*(,)-324-+;().-9))()1.(40(/((--,/(,*)).-(-((,(((((,(((((41(-(,())1**.(-4
@M02996:162:000000000-B87FG:1:1101:5427:5369 2:N:0:ACTGAGCG+CTCTCTAT
GACTACCAGGGTATCTAATCCTGTTTGCTCCCCACACTTTCGTGCCTCAACGTCAGTTATAGTCCAGAAAGTCGCCTTCGCCACTGGTGTTCCTCCTAATCTCTACGCATTTCACCGCTACACTAGGAATTCCACTTTCCTCTCCTACACTCAAGACATTCAGTTTTGGTTGCAGTTCCCAAGTTGAGCCTGGGGATTTCACAACCAACTTAAATTTCCGTCTACGCACCCTTTACACCCAATAAATCCGGCCAACGCTCGTTCCCTCCGTATTACCGCGGCTGCTGGCCCGTAGTTAGC
+
CCCCCGGGGGGGGGGGGGFGGGGGGGGGGGGGGGGGGGGGGGGGGGGGGGGGGGGGGGCAAFGFCGGCFGFFGGGGGGGGGGGGGGFGGGGGGGGGFGGGGFGGGGGGGDEFGGGGG=9CDGFG8EFFGGGGGGGGGGGGDEFGGEEFFGFFGEFFGGGGFADEADGGC@FDCFFGFGFFFGGEGGFGFGDDFFDAAGFFCFF@5?DDFFGFF+;?5@B:488CCC=5>EADFF6*/6?CDF2@;>4@;:)((:(:(.//6/,28<;;61(353).)-,,43((,53(-(,()012:..6
@M02996:162:000000000-B87FG:1:1101:24415:5372 2:N:0:ACTGAGCG+CTCTCTAT
GACTACACGGGTATCTAATCCTGTTTGCTCCCCACGCTTTCGTACCTCAGTGTCAGTTACAGTCCAGAAAGTCGCCTTCGCCACTGGTGTTCCTCCTAATATCTACGCATTTCACCGCTACACTAGGAATTCCACTTTCCCCTCCTGCACTCAAGCCACGCAGTTCGAAAGGCTCGCCGGAGTTAAGCCCCGGGCTTTCACCTCTCGCTTACGCAGCCACCTACGTACTCTTTACGCCCAATAATTCCGGCTAACCCCCGCCACCTACGTATTCCCGCGGTGGCTGGCCCCTAGGTCTCC
+
CCCCCGGGGGGFGFGGFGFFGGGGGGGGGGFFFFGGGGGGGGGGGGGGGGGGGGGGGGGGGGGGGGGFFFFFGFGGGGGGGGGGGD8FGGGEGFGGGGGGG=EFFGGGGDGGGFGGG:@@CFGGGGGGGGGGCCFFFFGGGBFGGGEDFGFFGG6CDFGGGG5BFFG?DE=DFFGE>GFFCEE9FGFGFGGBAEGFFFF<AGBF=A@5(65>BE(::F46/56=;3;D4+)6+5;(/3F5310A?>F>*-)(,/(*(((--<(85(.4,().5)).,((-((,4:0?022(())*3+.)5
@M02996:162:000000000-B87FG:1:1101:12861:5376 2:N:0:ACTGAGCG+CTCTCTAT
GACTACCGGGGGATCTAATCCTGTGTGATACCCGCACTATCGAGCCTCAGCGGCAGGTACACCCCGGACACCTGCCTTCGCGAGCGGAGGTCTGCGTCATAGCTAAGCATGTCACAGCGACACGACGAAGGCCAGCATGCCGGGGTGCACGGAAGGCTGCCAGGTTCAAGGGCGGGGTAGGGGAGAGCGACACGCTGGTACCACGGACGTAAAAGCCGGCCGACGCGACCGGGAACACCAAAAAAACGGGATAACGCAAGGACGGCGCGGAGGACCACGGGCGCGGGCACGGAAAAAGCAG
+
@<8<BC<BCDD+@,,,66,6,,;,,;;A66,,,8+@++,,58C@:6,:@=C@+76>6FFGGFG:B=@C@@<<EE,<,9,98=>++6:BC++,7,3=8+3,7+,+6E@<3,,9,6,,8)30=3+@CCC::**,64;FG,,,;>))7*0*/*)(318=53*2*06*+/:2;+>5*0):D)4)::5*2*-/(2*,05)-(2064+:31:>(()142/6)4)/4*(-(-3(-3*-()-,-(.+/,(.37(3(*3)(.*)/,,(.-*4()(((,(-((,,(((,,(((((,31,4:30.**/-.(.
@M02996:162:000000000-B87FG:1:1101:12175:5411 2:N:0:ACTGAGCG+CTCTCTAT
GACTACTGGGGGATCTAATCCTGTGTGCTCCCCGCACCGTCGCACCTCAGCGGCAGGCATCTGCTGGTAACCTGCCTTCGCCATTGGGATTCTGCCTGATATCGACAGATGTCACCCCGACACCAGGAATTCTGATTGCCCCTCAGTGACGCCAGTTATGCAGGTCTCAACGCAAGTTCGGAGTTGAGCGCCGAGAGGTCAAACCAAGCTTGCAAAACCGCCGACATGCCCGGTACGGCCAAGAAATCCGAACAACGAGCGCAACTGACGGGGTACCGCGGCTGCAGGGAAGGAAAGCGCG
+
@@66AECCCFD+@,@,665,@,;,,<CB<,,,,86@+C+,,8@@6+,A6?CB+6@@+@F8F9FF,=ACCDFFFA:=,989,8?,,9<,9,,,9,C<E?D,=+=+9@8=?,,9,4,548*==8+@DGDB>3,,,3@D+@A9D)*66DCFFG55:3;,7@7:=A9,49+,5@D930;*45/98144,229:4:(2?D>(*),6+9=?FD??)+/(;716)*.*-((-2(54+.()-,-1(**-8(,7(.)2-04(03*(-((-)--)(.53,(-,(-,-2-,,0(,-(.2(((-).*+*,,(-
@M02996:162:000000000-B87FG:1:1101:10873:5417 2:N:0:ACTGAGCG+CTCTCTAT
GACTACCCGGGTATCGAATCCTGTGTGCTACCCGCACTGTCGAGCATGAGCGTCGAAAAGTCCCCAGCAAGCTGCCGTCGCCATCGGTGGGCTGCCTGAGATCTACGCATGCCACCGCTACACCAGGAATTCCGCTTGCCCCTGAACTATCCAAGAGAAACAGGCCAGGCTGCAGGGCCGGGGGTGGGCCCCGGGATGGGACAGACGGCGTGCAACCACGCCGGCGATGCCGTTACGACCAGGGAGGGCGAACAACGCGAGCACCCCGCGGAGGACAGCGGCGGCAGGGACGGAGGGTGCG
+
@<6,@6CCCED+@,6,66,8C,;;6<CF,6;,,7+@++,,,:F@,@;@@?C@+8@C,8@F,CFEGABE@EFF@E,,+,=@+,8,@=C4?+++9+8,C?=,,+9+9C>>>++994,,8=*=09,4>FDC>,,,@@C+8E6=+5:@8FD9++4)E;CFGGGCBC8,@ACF*3,3*3?F**/?CCD**/4/(*3.=:/4(*8(.*44:7(20)/-(8)0()*-*-(,(,(((*)-*(4(-(**-3((.(((*-.,45(/-,((-)-./(-((-,((,,,.((,23(-4(,-(((-)./*1(-(-
@M02996:162:000000000-B87FG:1:1101:10889:5426 2:N:0:ACTGAGCG+CTCTCTAT
GACTACCCGGGGATCTAATCCTGTTTGCTACCCGCACTTTCGAGCATGAGCGTCGAGAAGTCCCCAGCAAGCTGCCTTCGCCATCGGTGGGCTTCCTGATCTCTACGCATTCCACCGCGACACCAGGAAGGCCGCTTGCCCCGGAACTATCCAAGAGAAACAGGCCAGTCTGCAGGTCCGGGGGTGGGACCCGGGATGGTACAGACGGCGGGCATCACCGCCTGCGCTCCCGGTACGCCCAGTGATGCCGAACAAGGCGGGCACCCCGCGAAGTACCGGGGATGCTGGAACGAAGGGGGCG
+
@@AA@CCFBCD+8,:,;6,,,6;,,-;A,C;,,86@:7,,,8FCB@5@@DCC+,7@+CFF6FEGGFEGCEGGCD<,,,@?,,88@CC,8++,,,><AAE,A+,+4C>>=6+9,454>>*=6>3@DFDDD,+,6=@++@+,68*00@A30+13@;3@?EGGF9>,=@CE*6,429DGA87?CCE/*117(02(<>)4(*7).+.655(,1))-(<0?)/*-2((-.24((*--/34(4(**,4,,*)))0-0425,*.(-(-)-(14(,(,(-(-))),((2(,-().4((.3.)/**,,,(
@M02996:162:000000000-B87FG:1:1101:21848:5433 2:N:0:ACTGAGCG+CTCTCTAT
GACTACCCGGGGATCTAATCCTGTTTGCTACCCACGCTTTCGCGCCTCAGCGTCAGGTATTGTCCAGCGAACCGCCGTCGCCACTGGGGGTCTTCCTAATATCTACGCAGTTCACCGCTACACTAGGAGTTCCGTTAGCCGCGCCAACACTCAAGAACATCAGGTTCAAAGGCAGACACGAAGTTGAGCGTCGGGCGTTCACATCTGACTTGAGGTCCAGCCTACACGCCTGTTACACCCAGGAAAGCCGGAAAAAGAGGGCGCCCGACGAATTAGCGCGGCTGGTAGCAAGGAGGTAGAG
+
CCCCCEFFBED+@6<,;;,6,CC6,<;E@A<,,C6@:,,,5@F:6@,B@?CC,BBC,CF,,E<FFCEF+@@@FCC:+48>>B=F??C,:++4@,C??E=,A+=8>A>>B+8,C=,8==30=9,,6ED<=,,,7C,6=EG?+=*@5E8503*)@8;DFGG789<,53A:CF,646CE6DBDEG7*,2.7/**/:)890*),33:.5*69>4*3<6.)./*.+,...54<9*(-24..5),*-,805404*-54().*,(.(-*,-)-,-(-(,((.)(4(,,,13(().).).))1/*.3.)
@M02996:162:000000000-B87FG:1:1101:21844:5452 2:N:0:ACTGAGCG+CTCTCTAT
GACTACCCGGGTATCTAATCCTGTTTGCTACCCACGCTTTCGCGCCTCAGCGTCAGTTATTGTCCAGCGAACCGCCTTCGCCACTGGTGGTCTTCCTAATATCTACGCAGTTCACCGCTACACTAGGAGTGCCGGTAGCCGCTCCAACACTCAAGAACATCAGGTTCAAATGCAGACACGAAGGTGAGCGTCGGGCGTGAACATCTGACTGGAGGTCCCGCCGAAACGCCGGTTAGACAAGGGAAAGCCGGAGAAGGCGGGCGCCCGACGGAGAACGGGGGCTGCTCGCAGGGGGGGAGGG
+
@@A8CEFGBED+@,666;,,6;@,,-;,<C6,,;8@+6,,,8B@6+,B6?,@66@C<CE,<EEBFAFF+8@@C>==,,9A:B=FC=@,:,4,9,,C9?A,=+9+9B@@C++4,9,5>)*6+C,,@FC==6,,7@+0=C,3=)*6?FE=9=+)@4:FGGG58A1,73:C;E,37=FFFGFFEC7*,3:9)4*)2):((1)(/07.)+967++,3)/)///,*-(-(9(-(*(-/(((..,*(.((0,((*-.3,<2*,((((/((1(---3(-((,4(((-(((,())-(-(-))**2(((-
@M02996:162:000000000-B87FG:1:1101:23587:5456 2:N:0:ACTGAGCG+CTCTCTAT
GACTACAAGGGTATCTAATCCCGTTTGCTCCCCGGGCTTTCGCAGCTCAGCGTCAGACACAGTCCAGAAAGGCGCCTTCGCCACTGGTGGGCCTCCCAATATCTACGCATTTCACCGCTACACTGGGAATGCCCCTTGCCTCTCCTGCACTCAAGCTGCCCAGGATCCAAAGCCATACGGGGTTGAGCGCCGCAGTTTCACGCCAGACTTAAGCAACCGCCGACATGCCCGTGACGCCCAAAAAGTCCGGAAAACGCGCGCCACCCACGGAAGACCGCGGCCGCGGGCACGTAGGGAGCAG
+
B@AABFFGGGG-C,@6;C<<;@@;,;@F96,6:+@C@+,,;8C@,8,;@E@B,8@CCFEEFF6EEEEFGGGFGC:7,,=A=?=FC=A,B,+4@,@F@FEE?7,3>C@4>++4,99,@>*==94,@CDE=8,4,@D++,,3+);8=,5,5=+5DF=:=ADDCD8+6*0@CDF9D*C,;+8AEE7*5;:3)410/8/(/,18*,0-6?>?)+:>?=;F@;<>223;B(.),*-(*-2::0**4(4<73<)/-0((0(1,,--(/(,*(,(,(-(,4((--(4-((((--(-32,07:*0(,-.
@M02996:162:000000000-B87FG:1:1101:23975:5481 2:N:0:ACTGAGCG+CTCTCTAT
GACTACCCGGGGATCTAATCCTGTTTGCTCCCCGCACCTTCGCACCTCAGCGTCAGTCATCGGCTGGTAAACTGCCTTCGCCATTGGTATTCTTCCAGATATCTACAGATTTCACCCCTACACCTGGAATTCTGATTGCCCCTCAGTGACTGTAGTTATGCAGGTCGCAACGCAGTCCAGGAGGTAAGCTCCTGCAGTTCACATCAAGCTTGCAAAACCGCCTACAGGCCCATTACGCCCAAGACATCCGACGAACGCTCGCAACGTACGGGTTACCGCGGCTGCTGGGACGTCGAAAGCG
+
CCCCCF,,8BC+@6,@;E9@@9C;,-;EE9;@,@:@@@,6,CFCGGGGGGGGGGGG,:C<C,BC6@@6C<,?<?9?,C9AB8?7,4=,5,<,9,@FCFF9A+,+@?A<D,,,,,CEE:D=DFGGGGGGGGGGFGFDGGGFDDFGGEEEFGF*6@D,773=>=*,156+66+3+?D+3+5;CBE+*4;7@25)*330:@F5;,</)4.6:*2:5A69<4C/4-(/700:(16(0).)/,43(,(5)(1)2/)((0-)-(,--)(-)(,(,-(-,,-,.2(-1924()57((.(0)***-4((
@M02996:162:000000000-B87FG:1:1101:24457:5484 2:N:0:ACTGAGCG+CTCTCTAT
GACTACTCGGGTATCTAATCCTGTTTGCTCCCCACGCTTTCGAGCCTCAACGTCAGTAATCGTCCAGTGAGCCGCCTTCGCCTCCGGTGTTCCTCCCAATATCTACGCATTTCACCGCTACACTGGGAATTCCACTCACCTCTCCGACACTCTAGCCATGCAGTTTCCAAAGCAGTCCCGCAGTTAAGCCGCGGGCTTTCACTTCAGACTTGCATTGCCGTCTACGCTCCCTTTACACCCAGTAAATCCGGATAACGCTTGCCCCCTACGTATTACCGCGGCTGCTGTCACGTCGTTAGC
+
CCCCCGGGGGDFGGGGGGGGGEFGGGGGGFCFGGGGGGGGGGGGGGGGGFFF,AFFFGGGGGGGGGGGGGGGGGGGGGGGGGGGGGEGGGGGGFGGGGGGGFGGGGGGGGGGGGGGG>:CDGGGGGFGGGGCDFGGG8DFFDFGGGAFBGD=@FFEFGGGGGFF899=@F9@6?FGFGEFDEGEGGEDEG58BED@=FFE?GCEEFEC@FGFCA?+)2:62(((),(/6B@3CFFF<3E=:::<@A2.2-04-.69,(-(-78)9-(-,3.5556<AF079B>F?)3-).)30)/12:14
@M02996:162:000000000-B87FG:1:1101:11225:5500 2:N:0:ACTGAGCG+CTCTCTAT
GACTACCAGGGGATCTAATCCTGTTCGCTCCCCGCACCGTCGCACCTCAGCGGCAGGCATGCGCTGGAGACCTGCCGTCGCCACCGGGGTGCTTCCTGATATCGACAGATTTCACCCCGACAACAGGAAGTCCGGTCTCCCCACGCGGACTCAAGCAAAACAGGATCAAGCGCAGTTCCGGGGGGGAGCCCCGGGATGGAAGGCCGGACGTGCCTGACGGCCTAGAAGCCCGGTACGCCCAAGAAGGCCGAACAACGCGAGCACCGGACGAGGTACGGCGGCTGCGGGAACGGAAGGAGCG
+
B@B@BECECCD+@,9,;<,;66;;,<@@,,+,66+@+8+,,8C:6@,B<B,@++7C+7E,C8FF+==C<<,9,A4E+,@>884@@==+44++@,6AD<=,7+,+6@3:8,,,,68,3:*6=8+@EFCCA,4,;8E0<*,,;0*<744>0:/(6:8,4=ACC=;*:22;8C58*.:*+:):8C7**/3<3/*,8>DF(*),4*404.490)/,-).97)*-2,(.(,).(*-,)--(,-**,,4<?((,/-.--5.1--(,-)-(*((--4(-(().(-(,334,(-(-(4(-).***(((,
@M02996:162:000000000-B87FG:1:1101:16180:5507 2:N:0:ACTGAGCG+CTCTCTAT
GACTACTGGGGGATCTAATCCTGTTTGCGCCCCACACTTTAGTGGATCAGCGTCAGGTATCGTCCAGGTACTCGCCTTCGCAACCGGAGTGCCTCCCGAGATCTACGCAGTTCACCGCTACACCGGGAAGTACAGTAACCCCTCCGACCCGCAAGAACCACAGGGGCAAAGGAAGGCGATGAGTAAAGCCCATAGTGGACACATCGGACTGGCAGTCACGCCGACACACCCGATACACGCAGTAAAGCGGGAGAAGGGCAGGCAACAAAGAAATACCACGGCGGCTGGGAGGAGAGGTGCG
+
@<A6@<;CCFD:@,,,6656@,6,,6;C++8++8+8,6,,,;<<,,,;,;,@,,6@EEF9FF@DE@D,,<E,C?@+,,99,,6@@@:+4,,,99@?B=@+>*,+@F=4>++4,9,,=5*0+4,@@FD@:6,,7=F7?E86=)3+=>>>*3*)@:9DFC7?C99,**34;C,8,2;EA)821<?+,3/:7;;/))*/)**(/*//5.:?()*/(<80(*2-2-(-(-(3,/49)4-(.2+/,7(6@<)))-59(74*.(((()-,*-(4(4(((.))))),,((((-,,(((-).*/1),)(
@M02996:162:000000000-B87FG:1:1101:13233:5527 2:N:0:ACTGAGCG+CTCTCTAT
GACTACACGGGGATCTAATCCTGTTTGCTACCCGCACTTTCGAGCATGAGCGTCGATAAGCCCCCAGCTGGCTGCCGTCGCCATCGGGGGTCTTCCTGATCTCTACGCAGGCCACCGCGACACCAGGAAGTCCGCCAGCCCCTGAGCGATCCAAGAGAAACAGACCGGGCTGCAGGTCCGGGGGTAGGCACCGGAATGGGAAAGACTGCAGGCATCTCCGCCGGCGCGCCCGGTAGGCCGAGTGAGGCCGAACAACGCTGGCACCCCGCGTAGTACCGCGGCTGAGGGCACGAAGGGTGCG
+
B@B,@CFGBCD+@,9,665;<C@,,<;F9CC,;@+@+7,,,8DCB@;<@AC@66@:,:FFC<FGGECF,CFG4?,4+6=>+8=,@=@+=+++4,9AE?=,,+7+6C>=B++8+6+,8=*6=855DFDEE,,,7:;DDGD5<-*3;D=*3*3)?:8@FGGFF?:,48CC2:/2//>E=4@=>C=**1-55+/-75)4(+7(4+34?7).3**(,7)9)**-24(,-2(((*--)--(,),*,4(,1)(,*-04758*-,(,,1.,1-(----(((..-4(-19(-,401-,(-.)1*2(,(-
@M02996:162:000000000-B87FG:1:1101:12935:5529 2:N:0:ACTGAGCG+CTCTCTAT
GACTACTGGGGGATCTAATCCTGTTTGCTCCCCACACTTTCGAGCCTCAGCGTCAGGTAAAGCCCAGTAGGCCGCCTTCGCCACTGGGGTTCCTCCGAATATCTACGCATTTCACCGCTACACTCGGAATGCCGCCTACCTCTACTGCACGCAAGAAAAGCAGGTTTGGATGCAGTTCCGGGGTTAAGCCCCGACAAGGCACATCCAACGTGAGTTCCCGCCAGCGCTCCCGGTACACCCAGGAAGTCCGGACAAGGCTGGCCACCTACGGATTACGGCGGCTGCAGGCGCGGGGGGAGGG
+
@@A<@F9CCDD+@@@,;;,6CC@,6<CF<@8@,C+B7,,,,@FCBC,A<EEE,,@C,CFFGGGFGFE9CDFGGE:B,=DABB:C@=<,7+4,>,@9CEC+?<;+9CDFC++4,9<56=*=?@B,@FDC@+,,@=@C>EDF+80?F,*83=*1BBDGFGG,>1=35*+49D,938C,3?ADDDC**31=>0C2??C@(+)65*8)6)4;@)/,6).+9+0//6(,(-,(,2-()(,-6>,:,4(2<3).*-3215<*,,((-*3356(((-(((,).(--(1(,,,(.,(((-))2**-1((
@M02996:162:000000000-B87FG:1:1101:16176:5529 2:N:0:ACTGAGCG+CTCTCTAT
GACTACTGGGGGATCTAATCCTGGGTGCTCGCCACACTATCGTGGATCAGCGTCAGGTATCGTCCAGTGACGCGCCGTCGCCACCGGAGAGCCGCCCGAGAGCGACGCATATGACCGCTACACCGGGAAGGCCAGTAACCCGTCCGACCCGCAAGAACCAAAGGTTCAAAGGAAGGCTAGGAGGGAAGCCCAAAGGGATCACATCGGACGGGCAGTCCCGCCGACAAAGACGAAGAACCAACGAAAAGCGGAAAAAGCGCGGCACCGACGAGATGCCAGGGGGGAGGGAACGGAGAGGGCG
+
@@-8A8,C@CD+78,,66,,,;;,,;@,,,,++8,;,,,,,8,6,,5;6?,@,,6@AEF,CF,,C@C9C@D,BB:7+648+,48D@C+7+++9+>::=>+6*++68>+6++3,6,36)*=+3,5BFC*3**,,@D;BF,@;)/;*45<?D)-=88CF:FG*C/,++*32?+8*09EA85)2+21*9,7,**4)09((*)(.0.)5083(0)-(7(0./*-*-(4(-(.(+,-)(((.(+*((--74((1-.((0.*,(((,)(-1((--3(((()))))(((((-4-2(((-0)1**(((-
@M02996:162:000000000-B87FG:1:1101:24141:5539 2:N:0:ACTGAGCG+CTCTCTAT
GACTACCGGGGTATCTAATCCCATTTGCTCCCCTAGCTTTCGTCTCTCAGTGTCAGTGTCGGCCCAGCAGAGTGCTTTCGCCGTTGGTGTTCTTTCCGATCTCTACGCATTTCACCGCTCCACCGGAAATTCCCTCTGCCCCTACCGTACTCCAGCTTGGTAGTTTCCACCGCCTGTCCAGGGTTGAGCCCTGGGATTTGACGGCGGACTTAAAAAGCCACCTACAGACGCTTTACGCCCAATCATTCCGGATAACGCTTGCATCCTCTGGATTACCGCGGCTGCTGGCCACGAGTTAGC
+
CCCCCGGGGGEGGGGGGGGGGGFFFGGGGGGGGGGGGGGGGGGGGEFGGGGGGGGGGGGGGGGGGGGGGGCFGGGGGGGGGGGGGDEFGGGGGFGGGGDFEFGGGGGGGEFFFGGGG>?CDFFGGG7FGFGGEG=DFGGFGDFGGGAFFDFCDFGGGGFGGGDF8DGFFGGFGEGG8FCFGCEAFDFG@CGDFFFDEGFCEF=A@509@A=C)19=?FG@72/33@@CDG209?BBF?G8::?16455:..(4).2-.---1.-03,.6,)..552.((-369(8).(41((00:;C654
@M02996:162:000000000-B87FG:1:1101:24141:5558 2:N:0:ACTGAGCG+CTCTCTAT
GACTACCGGGGTATCTAATCCCATTTGCTCCCCTAGCTTTCGTCTCTCAGTGTCAGTGTCGGCCCAGCAGAGTGCTTTCGCCGTTGGTGTTCTTTCCGATCTCTACGCATTTCACCGCTCCACCGGAAATTCCCTCTGCCCCTACCGTACTCCAGCTTGGTAGTTTCCACCGCCTGTCCAGGGTTGAGCCCTGGGATTTGACGTCGGACTTAAAAAGCCACCTAACGCCGCTTTACGCCCAATCATTCCGGATAACGCTTGCACCCCATGTATAACCTCGGCTCCTGCGCCGTCTCTGAC
+
@ABCCGGGGGGGGGGGGGGGFDFFFGGGGF@FFFGGGGGGGGGGE@EGGDFGGCFGFGGGGGGEGE?FGGGGGGGFAFF>FG+@C,FFFGEFGGGGFCEGGFGGGGGGEBFFGGFGG83==@FE7F+FCFFGDF9DD==9D9D+88)ADD99B8+>=ADGGE1,,?=A9>,<EB7??7C+@6@CF>845CG@F49:=FA*6,5)()/59?==;+9*/.7(:18(63(.,:.(*/)6??CC:?:0)4<<750407AC(,--(*).0((((..64)--4)((-43(((3(-(,())**+-).
@M02996:162:000000000-B87FG:1:1101:11626:5569 2:N:0:ACTGAGCG+CTCTCTAT
GACTACTAGGGTATCTAATCCTGTTCGATGCCCACGCTTTCGAGCCTCAGCGGCAAGGAAGGCCCGGCAAGCTGCCTTCGCCATCGGGGGTCTGTGGCAGATCTATGAAGTTCACCGCAACACGCAACATGCCGCCGGCCACGACCGCATTCAAGGACAACAGGACCAACGGCACGGCCCCGGTGGGGCCGGGGGCGGTGACCGCTGGCTTAGACCCCCGCAGGCGCACACGGTAAACCCAAGAAATCCGGAGAAAGCGCAGCACCGGCGAAAGACCGCGGGTGAGGAGACGGGGGGGACG
+
@@B<@CC@EAA=C66,6;;;,,;,,<8:,,,;,686+,,6,8,;8@,A<AC@+76@,C6CE:EDFCCE+8CCG<<E,ADA7,8,@?CED+484A,5A4=4A5,?><8,,,,,,8,:68*66,+6B+633,,,@=EGGG***030;*/*3*)*?BC,0=66CC0,,)2*13*5*2)*2)()3/71*1()-*1())/44*0(-+)3(.-(,)1,4*)),)/-2(((,-1(1*.()(-(-),/4:17?(-.*-)-(..*.(,-(/(.2.((-,(-(-((((-(,(--((.)(,(-0)/2*4(--
@M02996:162:000000000-B87FG:1:1101:11608:5576 2:N:0:ACTGAGCG+CTCTCTAT
GACTACTAGGGGATCTAATCCTGTTCGATCCCCACGCTTTCGCGCCTCAGCGTCAAGGCAGGCCCGGCAAGCCGCCTTCGCGACCGGGGGGCTGTGGAATAGCTACGCATTTCACCGCTACACGCCAAAGTCCGCCGGCCTCGACCGCACGCAAGGACACCAGGATCAACGGCAATGCGCGGGAGGAGCCGCCGGCGGTCACAGCGGACGTAGCGCCCCGCCGGCGCACCCGATAAACCCAAGAAATCCGGACAACGCGAGCAACCTACGAAGTACCGCGGCTGCCGGCACGGGGGGAGGG
+
C@A<AF,FDDF+@8@96<,CECC;,CBF,<C,CEFC@@,,,@,7@@,CCDCC66@:,6:C6FCFG@CG+@FG,84+,@8A?+>+6=@FC+**4<6,<,7,<*4+6,4*8**,7<:24:)2:@8C1<*1:*+0<8ECDG*/9(<D32,*.))(287C00:**73*1/9C<*;5::)36C(8*87**)-7358()0),(*.4-0)6()46>3*,..474)1-1,((((,,(84()((-.),*,(.454))2-.-(0.1,,-(-/-,2(,.(-(,-..)),(,(,(-(((,(4420)//130(,
@M02996:162:000000000-B87FG:1:1101:16841:5576 2:N:0:ACTGAGCG+CTCTCTAT
GACTACACGGGTATCTAATCCTGTTTGATCCCCACGCTTTCGAGCCTCAGCGTCAATCGCAGTCCCGAGAGACGCCTTCGCAACCGGGGGTCTGAGTAATATCTATGCATTTCACCGCTACACTAGGAATTCCGACCACGGCAACAGGACGCCAGCCCCCCAGGATGAAAGGCAGTTCCCGGGGTGAGCCCGGGGAGTTCACCTCCGACGGAAAGAACAGCCTAGGCACCCGTAAAAGCAAAGAAATCCGGAAAAAGCGTGCGACCACGGGAAAACAGCGGATGCTGGGCAGGGGGGAGGG
+
@@@6ACC,@CD6@,B,66,6,<C,;<CE,<,6CC@@+@,,58,;68,E@ACB6,@,,6,:,B6,,,8,@@B@,?:+,,@A,B=+,6=+4+++9FF9,@=44+6+>58,=,,8,8,,>>*0==3,@,8,3,,,@,+6==D+CA>6@7:,3**1*4;****4*:/*/;*01?>6/6D*+;7;**:**),/(2*,7:/9(*.)5+.,()((,)),47(51><2*((.(.1.,*(-*((-))++.((.02))2-.4(04*,.-(-*(-)(((((((((.(..(-(((,()-((((-))1**-,((
@M02996:162:000000000-B87FG:1:1101:22894:5583 2:N:0:ACTGAGCG+CTCGCTAT
GACTACAGGGGGATCTAATCCTGTTTGCTACCCACGCTTTCGCGCCTCAGCGTCAGTTACGGTCCAGCGAACCGCCTTCGCGACTGGTGTTCTGCCTAATATCTACGCAGTTCACCGCTACACTAGGAGTGCCGGTAGCAGCGCCAGCACGCAAGAACAGCAGATTCAAAGGCAGACACGAAGTGGAGCAGCGTGCATGCACATCTGACTTGACGGCCCGCCTACACGCCCGGTAAACCCAGGAAATCAGGAGAAAGCGTGGGCGCGACGTAGGACCGGGGCTGGTGACAAGGAGGGAACG
+
C@C8AFF6@CD+@@,<;6,66CC,,6C,<,;@C<66@,,,58,78+,B<EC@8B@B6<CF7:F7FGCF@@:B:>@>,4,9,+6@+6=:9,+,9?A,,CA,E+,+9<9+@++,,4,88)3609,,853=:,,,7@+66C,,6:*+0B:+04*)@>7@9CC77C5,,3=@>?,348?7AFFF5:4/,2715*=8>):2(,+//+7)6+//7++./),)(01-1((-(,4:159>)(4(6.,*,,(35())*.6735,*.(((-)-,),-21--,((.,(((,(3;0(.3)).).))11*((-(
@M02996:162:000000000-B87FG:1:1101:11622:5587 2:N:0:ACTGAGCG+CTCTCTAT
GACTACTAGGGTAGCGAATCCTGTGCGATCCCCACGCTTTCGTGCCTCAGCGTCAATGCAGGCCCGGCCAGCTGCCTTCGCGATCGGGGGTCTGTGGCAGAGCGATGCATTTCAACGCGACACGCCACAGGCCGCCGGCCTCGAACGCATGCAAGGACACCAGGAGCAACGGCACAGCGCCGGGGGAGCCGTCGCCTGTCACCGCTGACGTAGCGCCCCGCCGGCGCACACGGTAAACACAAGAAAACCGGAGAAAGCGCGCAAGCTCCGAAGTACAGCGGCGGCAGGCACGGGGGTAGCG
+
@@C,@C,EDFF-;,B+7:4666C,,;@?,98,,C@@7,,,;8;@,:CF<B6@86@B,CFFGGGGGEEEEEGCDA8,,,E?:8C+D==CC+++9A49EF44A*666,6+=,5,,3,<65*6=B:CGGG7C7,3>4;CGGC8*:8D*;:=81:;FC:FE=FFC=7*A)9C5<C::5D*<C9BE8C**/27,1?(77/4-**,)2<89.43?)1,4>3.-)/-*,,,(-46(*49),-4<2,*.2.4??(3*(54(>3*((-(-)-()-)).-(,(-).).),,2(,7(31(((-))5**,-),
@M02996:162:000000000-B87FG:1:1101:22230:5592 2:N:0:ACTGAGCG+CTCTCTAT
GACTACGCGGGTGTCTAATGCTGTTGGCTGCCGACGCTGTCGAGCATCAACGTGAGGACCTGCCCAGTATGGCGCCATCGCCTCCGGGGGTCTTCCTAATATCTACGCATATCAGGAATAAAGAAGGAGATCCCCATACCCAGCCAGGACGGTAGATGAACAGGTTGAAAAGGAATTCCTGGGTTAAGACCAGGTATGGCACGCCAAACATGACATGCGGTCTACGCACGCTTTAGAGAGAGAAAATGGGGAGAAGGCGTGCCCGCGAGGAATAGACGAGGCTGCGGGCACGGGGGGAGCG
+
@6A,,;6+@6@8+8;,,,,,<,C;,-;8@,8,+@C:7B,8<CF@B+,B<BFFF,@@,,,:FE,A==E,C,C?EC,8+8@?BB+7@8@4B+++75=E,@,,82,+,838==+@@@,:@)*6+3,,8=8<,,3,6,500>@BG5*4@C=*3;*)4*9<5,=@,2::4**,+6,)*08<41*+6<***/):)<9(;>99.,)(/+(((263()*(-).1)/),/,(..,3,-*((*,)).),*,-(,/,6)*,.--.,*,((((*-(*-73(,((.))),,,,(,..-((-,((-.)*/*,,(-
@M02996:162:000000000-B87FG:1:1101:22887:5600 2:N:0:ACTGAGCG+CTCTCTAT
GACTACAGGGGTATCTAATCCTGTTTGCTACCCACGCTTTCGCGCCTCAGCGTCAGTTACTGTCCAGCGAACCGCCTTCGCCACTGGTGTTCTGCCTAATATCTACGCATTTCACCGCTACACGAGGAGTTCCGTTAGCGTCGACAGCACTCAAGAACAGCAGGTTCAAAGGCAGACACGAAGTTGAGCCGCGGGATTTCACAGCTGACTTACGGTCCCGCCTACACGCCCTTTAAACCCAGGAAATCCGGACAAGGCATGCCCCCGACGTATTACCGCGGCTGCTGGCACGGAGGAAGCG
+
CCCCCFG@CED-@6<@C<9CCF@=,CC;9<CC<<B:7,,,<@@@@C7@@BCB8@@C<CFF@FE?FFEF6@@CCCFE,?,AF,@F,9=,A44,@,C,<AEA@=A8>?9@C++A9=5,>=*==9:+8>+84,,,@C6+=CG6+10+6=:8:?*0@>?FFGC7798+5;;:=;,93;9*@;@>B1:4,59>>C:6?A<(.+2.6<9)6)6786:).),.(01-23((((,40:9(05-).288,,(404)-*-)-(0(*.(().*,.72(-4--,),-.)4((,,(-()..,4)-))1**,,,(
@M02996:162:000000000-B87FG:1:1101:14841:5649 2:N:0:ACTAAGCG+CTCTCTAT
GACTACTAGGGGAGCTAATCCGGGGTGCTCGCCACGCTATCGAGCCGCAACGGCAGTTATCGGCCAGTGAGCCGCCGACGCCACCGGTGGTCCGCCCAATAGCGACGCAGGTAACGGCTACACTGGGAAGTGCACTCACAGCGCGGACACGCTAGCAATACAGGATCCAAAGCAGTTCAGAAGAAAAGCCGCGGGCGGGCACGTCAGACTTGCAGCGGCGTCTACGCGGCCGGTACACGCAGGAAAGCCGGATAACGCGAGCCCCCTACGAAACACAGAGGCTGCTGGCAGGAGGGTAGAG
+
@68,6;,@EEF+@++,6,,,;+6+++84,,,++867+6,,,8:<,++47=+8++6>,9C,<D+@C:C5=<F<E>++++46++46D=@+6+4,7++883=,7+,+6@683++,,3,+4)*004,,7D@3,*,,52<50:<,+))1)464.*)(*415<C+=::;,*)*20:50*6>+*2)9+32++246,*:1<3D9(*)(-*-(3>:47)*.6?)09)1-*((-.-(((*(-)(,--)+*(,(,04((*-0--)-0-(((-)((*-((,-(.(((,(...(((.(),,(,(-))//*.1).
@M02996:162:000000000-B87FG:1:1101:19699:5671 2:N:0:ACTGAGCG+CTCTCTAT
GACTACACGGGGATCTAATCCTGTGTGCTCCCCGCACCATCACGCCTCAGCGTCAGTCATCTGTTAGCAGCCTGCCTTCGCCATTGGTATTCTGCCAGATATCTACAGATGTCACCCCTACACCTGGAATTCGGACTGCGCCCCAGTAACTCAAGTCCTGCAGGTCGAAACGCAATTCGGGAGAGGAGCTGCCGCCTGTCACACCAAGCTTACAGAACAGCCGACAAGTCCGAGAAACCAAATAAAGCCGAACAACGAGCGCAACAGACGGGATACCGGGGCTGCTGGGACGGAAAGAGGG
+
@<A,AEAFCDD+@,6,665;<<;6,<;=,,,,,87@+8,,;6E@C,,86=6@6,8@<CFCF,E,,9CE<D@FB?<,,,,9,8?=49=,?,,,@,CCABE,?+,99<4=A,,9,4,,4:*6==,@,9:==,,,+@>D8ED+6)*=6@0F9=+*76=,@,,6D8=:6;++6@@:699+*2:;>CE***8>1,,3;9;-)*4.1>84>F@=9)+17A=:@)004/(6(9(/)5)/),./;(,*,4).94))*-09273/---(-)-45(,.(-,-((.))(((((,--).,(.4-)0***((((
@M02996:162:000000000-B87FG:1:1101:16568:5781 2:N:0:ACTGAGCG+CTCTCTAT
GACTACTAGGGTATCTAATCCTGTTTGCTCCCCACGCTTTCGCGCCTCAGCGTCAGTTATCGGCCAGTAGAACGCCTTCGCCACTGGAGGGCCTCCTAATATCTACGCAGTTCACCGCTACACGAGGAATTCCATCTACCTCACCGACAAGCAAGAAAAACAGTTTCAAGGGCAGTGTATGGGTTGAGCCCATAGAGTTCACACCTGACTTACTATCCCGCCTACGCGCCCGTAAAACCCAGGAAAGCGGGACAACGCTGGACACCGACGGATAACCGCGGCGGCGGGCAGGGGGGAAGC
+
C@CCCFAFEFFCE,9,66;,;C@;,=C=,,;,6@:6+,,,5@B@@+,@@?C@,,8B;EF,CF@=BCCCC@F,C>,=:,4A@,=FD==,:,+,@4=BAEE9=2,=9<@C=68,,9,,6:*==B4+@F@=:,,,@;,=+@8D+8*==>8:9+*)@B=@=,6A+,3,,4+2?;8*3:@,*23+58C1*0090,=5*3***,+*25>B9*8=E4+*011+12*/40(/,39((*..)(((1/+/2.((03(4),)(,0,/,(,(-*,591(-,(-,(,-.,(-,-((--(,-(-(4))1**414
@M02996:162:000000000-B87FG:1:1101:3970:5787 2:N:0:ACTGAGCG+CTCTCTCT
GACTACCAGGGTATCTAATCCTGTTTGCTCCCCACACTTTCGAGCCTCAGCGTCAGTTAAAGCCCAGTAGGCCGCCTTCGCCACTGGTGTTCCTCCTAATATCTACGCATTTCACCGCTACACTCGGAATTCCGCCTACCTCTACTTCACTCAAGATGAACAGTTTTGGATGCAGTTCCGGGGTTAAGCCCCGACATTTCACATCCAACTTGGCCACCCGCCTACGCTCCCTTTACACCCAGTAATTCCGGACTACGCTTGCCCCCTTCGTATTCCCGCGGCTGCTGGCGCGTATTTAGC
+
CCCCCFGFFGGGGFFGGFFGGGEGGGGGGGDGGGG;FFGGGGGGGGGGF8FFFEGGGGG,,;,;@FF@F,EEFFGGGGG7@FGEG=CFFGGGCE>A,FFG9=CFFGGEE6BEFFGGG:?C=EF8BFCFFGGEG,?+C=DFDDDDF,;AEDBE,3A98,7==3:ADD+6=DFFC:D=9DDEGGCEC?6C=FG=D>*):FFC<F<EE6;:>FGC)*)/(2/8*005(((67EF@F3;ECEFE;F=C6))1;5)(().9---(4>:)/39(.,..(3).81(,(-(,8?00((-(.)*02.-)
@M02996:162:000000000-B87FG:1:1101:3953:5792 2:N:0:ACTGAGCG+CTCTCTAT
GACTACCAGGGTATCTAATCCTGTTTGCTCCCCACACTTTCGAGCCTCAGCGTCAGTTAAAGCCCAGTAGGCCGCCTTCGCCACTGGTGTTCCTCCGAATATCTACGCATTTCACCGCTACACTCGGAATTCCGCCTACCTCTACTTCACTCAAGATGAACAGTTTTGGATGCAGTTCCGGGGTTAAGCCCCGACATTTCACATCCAACTTGGTCACCCGCCTACGCTCCCTGTACACCCAGTAATTCCGGACAACGCTTGCCCCCTACGTATTACCGCCGCTGCTGGCACGTTGTTAGC
+
CCCCC<F8FF7FFDEGGE<FFACFDEEFFE@CBCFC:CFFGGGG7FEFEF@FFCBCGGFC<EE<CE<CCE99F:CEGEFDFFDCG89EEFFG;EEGGG7?FFFFCCB78CC;FFGC88:+6>E=F+FFC+8EDGGGD6DFFEF8==;92=<DD3?:,,,@D9:FD+?,+3@?FF8DFF7*5>6@FGB+*@:5?9*:>FF6AF*2:;=>@AG40;*1)/*6C52(/61<DD?@*4)/))<?7?;)+9CC;()-(.(C-,(,(*5)*-3((-..).-)9<0((-((38,4?<B?0)21:4:2
@M02996:162:000000000-B87FG:1:1101:4745:5797 2:N:0:ACTGAGCG+CTCTCTAT
GACTACAAGGGTATCTAATCCTGTTTGCTACCCGCACTTTCGAGCATGAGCGTCGATAAGTCCCCAGCAAGCTGCCTTCGCCATCGGTGTTCTTCCTGATCTCTACGCATTCCACCGCTACACCAGGAATTCCGCTTGCCCCTGAACTATCCAAGAGAAACAGTCCAGTCTGCAGGTCCGGGGTTGGGCCCCGGTATTGTACAGACTGCTTGCATCTCCGCCTGCGCTCCCTTTACGCCCAGTGATTCCGACCACAGCTTGCACCCTTCGTATTACCGCGGCTGCTGGCACCAAGTTTGC
+
CCCCCFGGGGGGGGGGC<EGGGGGGGGGGCCFDFGFFFGGGGGGGGGGGGGCGGDGGGGGGGGEFGGGGCGFGDGGGGFFGGGGGGCGGGGGGGGGGGGGGFFFAFFGGGEGFGGG@:?DDEFD=FEFGGGGGGGDCDFFG8FCFEDFFFFDFDD:DEGFFFBFDFGDGEEBEFDFFG6:+>7CEDA@C7EBFEDFDGFECGEEEFFFFFGF9*9:*4;35:6;63:1;EDF74/;?;EE(,,.*44-:5@(4>(1((,),/).7<3(,-..,4).)--(--1962)3<0<(0023:)-.
@M02996:162:000000000-B87FG:1:1101:22718:5810 2:N:0:ACTGAGCG+CTCTCTAT
GACTACCGGGGTATCTAATCCTGTTTGCTCCCCACGCTTTCGAGCCTCAACGTCAGTAATCGTCCAGTGAGCCGCCTTCGCCTCCGGTGTTCCTCCCAATATCTACGCATTTCACCGCGACACTGGGAATTCCACTCACCTCTCCGACACGCTAGCCATGCAGGTTCCAAAGCAGTCCCGCAGTAAAGCCGCGGGCTGTCACGTCAGACTTGCATTGCCGGCTACGCTCCCGTTACAACCAGTAAATCAGGAAAACGCGTGCCCCCGACGGAATACCGGGGCTGGTGGCAGGGGGGGAGAG
+
CBCCCFFCDGG6B<<C@<A9<C@66CC;B,C<,CFC7B,,@@FAB@,BDFGC@,@B6EF<FFAFGGDFDEFGGGFD,,9AC?,FF=C4=4,,9,CEEFG,A9D+9CD=B6+,@459>8*==8+,CFCB3,,,7EFFGGG8286DFGAB>D*1+>;@@EE?C?A,46>9=;FC69F:AG=A:>;4,5::>:EBFEG>1*23.+((/8;4:)04<?)0840-*-(-,49(4/82/(,-6)2*(4).16)-*.0(().*-----1475-(-(4(-((.-.2(,((-,(.46(,(-0)/**(((,
@M02996:162:000000000-B87FG:1:1101:19176:5831 2:N:0:ACTGAGCG+CTCTCTAT
GACTACAGGGGGATCGAATCCTGTGTGCTCCCCACGCTTTCGAGCCTCAGCGGCAGTTATCGTCCAGTAAGCCGCCTTCGCCACTGGGGGGCCTCCTAATATCTACGCAGGTCACCGCTACACTAGGAAGGCCACTTACCCGTCCGACACGCTAGTTCGACAGGTTCCAATGCAGTACCGGGGTGGAGCCCCGGGCGGTCACATCAGACTGGCCGGACCGCCGGGGCGCCCGGGACACCCAGTAAAGCCGGAAAAAGGGTGCACCAAGAGTAGTACCGGGGCGGCGAGGACGGAAGGAGAG
+
@@A@@C@DDDD+@,@,865,,;;6,<;E,6,,,;8@+,,,,8DC8+,B@?;@+66@,CF,CF::C@C<CAFFGE=7,,4A4?:F,=@,44++@*@F7C=,@+7+5<>>8**6,4,3:2)89:,,?F@<A,**=@:*;FC?C()25E:C)2)(*/7+32AC*53*+*2C03+0+0?+97<>CDD**127(/*4<>G>1*)(-+6.)=?<0)*,.04)4))-/,,,(-(,4*44)(-((.+*,836F9.)*-.,(.,*-(((,*.)*.(((.)).)-))-((-2(,,-(-(4,,))***.2(,
@M02996:162:000000000-B87FG:1:1101:13506:5848 2:N:0:ACTGAGCG+CTCTCTAT
GACACGAGGGGAGCGAAGCCGGTTTGCGACCCACGCGTGCGAGCCGCAACGGCAGGTATCGTCCAGGAAGCCGCCGTCGCCACTGGTGTTCCTACGAAGAGCGACGCAGTGCACCGCGACACGAGGAAGGCCGCTTACCGCGCCGACACTCAAGCAAGACAGTTTCCAATGCAGTTCATGGGGGGAGCCCATGGCTGGCACAGCAGACTGGCCGCGCCGTCGACGCTCCCGGTAGACCCAGGAAAACCGGATAACGCGGGCGCCATACGTAAGAGCGCGGCGGCAGGCACGGAGAGAGGCG
+
B@A8ABCEDD+68@B::8@6@C6+,B;F+@++;8@878+,88@C+84@=CC+8=>+,<,CFBFFEF,BDFFGG++8+@6++8@>@85B,+,73,8+@BF:8;E0>C@<@6,7@=,5305;;18=EGGF2*6,4=**:<+*:1>G<EBG>4<.<?2CEFGGG?),3*;0:+</:8*+1:)998**292)(*;8?@D((*043C(8:>7<7)CB:)4BB>7,2(412--(,*(()-(.42+22(-:@(,(/,0(4*)*-,(-41309(5:1.,(.-),((,14(4((-,-,.3(.0*//(((4
@M02996:162:000000000-B87FG:1:1101:26070:5869 2:N:0:ACTGAGCG+CTCTCTAT
GACTACTAGGGTATCTAATCCTGTTCGATACCCGCACCTTCGAGCTTCAGCGTCAGAAGTACTCCGGCAAGCTGCCTTCGCAATCGGGGTTCTTCGTGATATCTAAGCATTTCACCGCTACACCACGAATTCCGCCTGCCTGGCGTACTCTCAAGCTGAACAGTTCGCGCTGCACACGCGGGGTTGAGCCCCGGGATTTCACCACACGCTTATTCAGCCGCCTACGCTCCCTTTAAACCCAATAAATCCGGCTAACCCCAGGACCTTCCGTATTCCATCGGCTGCTGGCACGGAATTAGC
+
CCCCCGFGGGGGGGGGDGGGGGGGGGGGGFDEFFGGGGGGGGGGGGEFC<FFGGGGGGGGGGGGGGDGGGGGGDGGGGGGGGGGGGCCFFGEGGGFFFGEFFGGGGFG9EFEEAFGG>B>DEGGGGGGEDGGFFGDGGGFG6DFD>=CFGFFGGDGEGC?DGDCFFDCGEEBGFFCA<>BBEE?FGFF@FG;EDD>7:F??<.;;>:0657046696=C>=94:01944C84729:<);::11:FA<AF;>0,032((-,-12<F0<44358(.)--)-,--(,4)).8?<:.)210.).
@M02996:162:000000000-B87FG:1:1101:12802:5893 2:N:0:ACTGAGCG+CTCTCTAT
GACTACCGGGGGATCGAATCCTGTTTGATACCCGCACCGTCGAGCCTCAGCGTCAGTTGCGCCCCAGCAAGCTGCCTTCGCAATCGGAGGTCTGCGAGAGAGCTAAGCATATGACCGCGACACCTCGAAGGCCACCTGCCTCTGGCGCACGCAAGAAACGCAGGGTCAACCGCTGGACGGAGGGGAGCGCCGCGAGTGGAGGGCTGAGTGACATGTCGACCCAAGCGCCCTGAAAACCCAATAAAAGCGGAAAAAGCACGGACCGACCGGAGAACCGAGGCATGTGGGAGGGAAAGAGGCG
+
@@A,@CEEDDD+8,6,66,8@,;,6<CE,6,,,8+7+@+,87F@::,<9?C@6,6B6<FGGGGGGGCFACFFCA=E,49?4B=7D@CEC++,9,8=8>B+A*++6C=,33,9,3,,6=0=?C+@,8<<A+*,@@:D5E,3*0**26:>3;)(44:<FFGFE5.**291>+<0*29EFG:5/:**273)(2/-7:D((*77(/9:(8<(-1:94*,*.)127(.(.-(--*,.*43),(+/,,.)9))(1(.(,)(/.((-,/479(3(-(,-(().4,(,(4)(..)(.((-0)1**(((-
@M02996:162:000000000-B87FG:1:1101:12785:5897 2:N:0:ACTGAGCG+CTCTCTAT
GACTACCGGGGGATCTAATCCTGTGTGATACCCGCACCGTCGAGCCGCAGCGTCAGGTGCGCCCCAGCAAGCTGCCTTCGCAATCGGAGGGCTTCGAGATATCAAAGCATGTCACCGCTACACCGCGAATACCACCTGCCTCGTGCGCACGCAAGAAACGCAGGTTCAACCGCGGGACGGAGGTGAGGGCCGGGATGGGACGGCTGACTGACAGTGCAACCCACGCTCCCCGAAAACCCAACAAAGCAGGAAAACGCGCGGACCGTGCGGAGTACGACGGGCGCGGGCACGGAAGAAGCCG
+
A<<8ACCECDD+8,6,,6,,,6;,,;;@;@,,,8+@+@+,,7@@6@+@:B6>,6=?,CFFGGGEGECEDDGGC=,,,,,9+?=4@@@F=++46,@>EF4+7+,+7C>68,,3,3,,85*===,6+@B<<**36:,@5D6D76**3>:C5?)(B8<FCGGF75,*/*2<:5=8*0:C3)371/21;*.*(*2,).9(-*8278;0-8,(.*9(8*-06*:0*(-,2((((*(()(--3,+11(,.0(.(2,.(47:5--(-394(1((((((,,..((,(1((,46(1((3,2..2*+,.(-
@M02996:162:000000000-B87FG:1:1101:10147:5916 2:N:0:ACTGAGCG+CTCTCTAT
GACTACACGGGTATCTAATCCTGTTTGCTACCCACGCTTTCGCGCCTCAGCGTCAGGTATTGTCCAGCGAACCGCCGTCGCCACTGGTGTGCTTCCTAATATCTACGCATGTGACCGCGACACTAGGAGTTCCGGTAGCCTCGCCAACACGCAAGAACAACAGGTTCAAAGGCAGACACGAAGTTGAGCGTCGGGCGTGCACATCTGACGGGAGGTCCAGCCTACAAGGCCGTGAAACCCAGGAAAGCCGGAGAAGGCAGGCACGCGACGAAGGACAGGGGCTGATGGGACGAAGGGAGAG
+
@@A,ACCFEDD+@,B,66@<,,;,,6;E,@C,6C@@+,,,58B@8+,@@?C@,B@C,CF@CFEFGFDF+@@@FC@C+44>=,4@=9=,:,+,9,99,AE;=2;+>B>@=++,,9,,8=*===33DFFAA,,8;=++==,3+1*=7C=@9D*)@:9DFGG,:97,2322=D,/46CFFG(:CBC*,1887*3/>)91,*)6-+..)*.6-))(4)40(9*.3((.(.).(*.(/---.),*,3:<73,.*,.-(..*..((()..*((-(4((((.3(((-((,,().4(4(4).2:/.-((
@M02996:162:000000000-B87FG:1:1101:20012:5917 2:N:0:ACTGAGCG+CTCTCTAT
GACTACTGGGGTATCTAATCCTGTGTGATCCCCACGCTTTCGTGCCTCAGCGTCAAGCGCTGTTTCGTGAGATGCCGTCGCAATCGGGGGGCTGAGTAATATCTATGCAGTTCACCGCTACACTACGCATTCCTCCCACGGCAACAGTATGCCAGCCCTCCAGGATCAAAGGCAGGTCCCGGGTGGAGCCCGGGGAGGGCACCTCGGACGTGAAGAACAGCCAACGCACCCGGTAAACACAAGAAATGCGGAGAAAGCGTGAAACCGCCGGAAGACCGGGGAGGAGGGCACGGAGGGAGGG
+
@@A,@C@CCCD+8,,,66,,66;,,<;@,,6,,;+8+,,,58;@8@,B6?;@,8:B,CFE7F,,,68CCAFGE?@,+,48+6=4@=@+=+++5@FF>B;37+3+5,733,,,,3,,643/32,,?F7*1**,2,1;5BC8D>ED9C=,3++)52;12:*;8C4,:94=CFC5;5D*07,0:>C1*/-7(*24B>)4(*)-,*,.()-26)*-4>>94)7.*-(.-4(4(*-4)---4.,*,4???1.)*-.4(0.*.(-(-*-)*.4(-,-(((,((-((,-(-(431-,(-0)1**-,((
@M02996:162:000000000-B87FG:1:1101:17081:5920 2:N:0:ACTGAGCG+CTCTCTAT
GACTACTAGGGGATCTAATCCTGTTTGCTCCCCACGCTTTCGTACCTCAGGGGCAGTTACAGTCCAGAAAGTCGCCTTCGCCACCGGGGGTCCTCCTGATATCTACGCAGTTAACCGCTACACCAGGAATGCCACGTGCCCCTCCTGCACGCAAGTCTGGCAGTTCGGAAGGCGAACCGGAGGTAAGACCCGGGCGTTCACCCTACGCCAACAAAACCACCGACGAACGGCGAAGGCCGAAGAAGTCAGGAAAACGACAGGCCCCGACGGAGTAGCAAGGGGTGCGGCAGAGGAGGAGCAG
+
@<8,AC,EECF+@,<6@@F,@C@;,-C?@,C<,68:+,,,,8;CC,;E@A,C++7@6,C6CF<EF<CECFG<FBFF,6D?,B=@==C+4+++9,C84?9,92,=>C=+>++9,9<585*0=9:@DGCB:,,36=E+6,+>D=*=8,:,05*)3>937,,:778,5?>*3@EB,3;CBC>8:>5*21.+)2=3>::((*05)3(-.844()14:)40()137(441(--(*(()3(,((**-(-5)-))0(/((.,)(-(((11()(41((((,.))))(-(((((-,,3,(-))2*/,((.
@M02996:162:000000000-B87FG:1:1101:17097:5931 2:N:0:ACTGAGCG+CTCTCTAT
GACTACTAGGGTATCTAAGCCTGTTTGCTCCCCACGCTTTCGTACCTCAGTGTCAGGTACAGTCCAGAAAGTCGCCTTCGCCACCGGTGTGCCGCCTGATATCTACGCATTTCACCGCTACACCAGGAAGTCCACTTGCCCCTCCTGCACTCAAGGCGTGCAGGTCGTAAGGCTAACCGGAGGTAAGCCCCGGGCTAGCACCCTACGCGAACAAAACAACCGACGTACGCGGTACGCCAAAGAAATAGGGAGAAAGAGCGACCCCCACGAAGAACGGCGGCTGCTGGCACGGGGGGAGACG
+
@@AA@C<EDDF-@,;,6;,;6C@,,=CE9,<,,C+8+,,,,8CC:B,C@=<<,6CE,CFAFG,CFDEGFFG,C?@:,,99B84@D?C84,,,@+6C7?E,=2,,9<>>4,,,,4,98=*6=9,@FFC?=,,,@DFD8,=BD=*=D,:,;?+)@D?,=+11+@:,=DD+6=FF,*5CFF=BCCC@:<8*8*@@DB>2)2275=9(7;@=()/66ADF@4;3*(639-43(*(()-1--(*2..5:).))0..(4.(*((,-4C1>*2,(-(--(.4(3,(-((,4)..(.)32).2*/--4<
@M02996:162:000000000-B87FG:1:1101:24815:5937 2:N:0:ACTGAGCG+CTCTCTAT
GACTACACGGGTATCTAATCCTGTTTGCTCCCCGCGCTTTCGAGCCTCAGCGTCAGTTATCGTCCAGTAAGCCGCCTTCGCCACTGGTGTTCCTCCTATATCTACGCATTTCACCGCTACACTAGGAATTCCGCTTACCCCTCCGACACTCTAGTTCGACAGTTTCCAATGCAGTACCGGGGTTGAGCCCCGGGCTTTCACATCAGACTTGCCGTACCGCCTGCGCTCCCTTTACACCCAGTAAATCCGGATAACGCTTGCACCCTACGTATTACCGCGGCTGCTGGACCCTATTTACCC
+
CCCCCGGGGGEGGGGGGGGGGGGGGGGGGGGGGFGGGGGGGGGGGGGGGGGGGGGGGGGGGGGFGGGGGGGGGGGGGGGGGGGGG8CFEGGGFEFGGGG?EDFFGBEFGCGGFFFGG=BCDFF,CFFGC:E>DGE0=DGGGFFGGCA:9?FDEBDFGG?GDEFGGFGFGGGFF?>CFGDFGEGG@GFGFGGFAFG>FGF??@C@FA3;):;3@:;B@D*6563=3(((-:7)24:<A4E*(8<A=6.4)4)40=>9----,*.313<:12.6().)(,(,-((-).(((((()033+)).
@M02996:162:000000000-B87FG:1:1101:5341:5938 2:N:0:ACTGAGCG+CTCTCTAT
GACTACCAGGGTATCTAATCCCATTTGCTACCCTGGCTTTCGTTCCTCAGTGTCAATTACGGCCCAGTAAAGCGCTTACGCCACCGATGTTCCTCCTGATATCTACACATTTCACCGCTACACCAGGAATTCCCTTTACCTCTACCGCATTCAAGTCTGCCAGTATCCGATGCCGAACAGATTTTGAGCATCTGCATTTAACACCAAACTTAACAAACCACCTACGAACTCTTTACCCCCAATGATTCCGGACAACCCTTGCCTCCCCCGTATTACCGCCGCTGCTGGCCCGGAGTTCGC
+
CCCCCGGGGGGFFGFGGGGGGGGGGGGGGGGFGGGGGGGGGGGGGGGGFGGGGGGGGGGGGGGGGGGGGGGGGGGGGDFFGGGGFECGGGGGFGEEGGGGGDFCFFDFGGGGFDGGG8ADGGGGGGGGGGGGGGGGGGGGFDFGGGBCDDFFGF8FFGGGFGEF8+=ED=EFEFG6@GFFFF8,FFAFEDE55<?77C?<7EEBDFFFFFFEEF<C9AF=::5<B=-<@,66=>C**(8=(28@+)9<C;)69)/*((,//0(.0/3;>9((,3)).(,(41272))(-.,(.)*22)-2
@M02996:162:000000000-B87FG:1:1101:10577:5956 2:N:0:ACTGAGCG+CTCTCTAT
GACTACCCGGGGATCTAATCCTGTGTGCTCCCCCGACTTTCGCGCCTCAGCGTCAGGGCTGTTCAAGGAATCCGCCTTCGCCGCCGGTGTTCTATAGGAGATCAACGCAGATCACCGCTACACCCTAGAGTCCGATTCCCTCTCCCAGACTCGAGGCCTGGAGGTTCAAGCGCACTTGCCGGGGTGAGCCCGGAGATGTCACACGTGACACGCAAGACCGCCTACGCGGGCGGTAAGGCAAGACAAGGCGAACAACACGCTGGGGCACGGGAGGAGCGCGGGTGGAGGGACAGGGGGAGCG
+
B@A@A@EFCDD+@,,,66,6,<@6,<;C,,,,,87@++,,,8C@6+4@9=CB,,8B,CF,B:@ECCDFDC,9F>B=6,=A?B7FE@C8>++,,5,?CCE,9*929B>@=++8,43,6:*===3@83@,8,,,@=C++@,,+0*=+@:FA63)6,0*@C6:4;:**/25=FD9*854;+9):>E*4137(28.8.:1(2/)-+6:,)434793(.4@BF*-/,(-.302(*(-)(,(.),*(-((04((1,04(0.*(-(((*,(),(-(-((((-(,-(((((-((.-((,,))*2*,(,(
@M02996:162:000000000-B87FG:1:1101:21564:5999 2:N:0:ACTGAGCG+CTCTCTAT
GACTACACGGGTATCTAATCCTGTTTGCTCCCCACGCTTTCGAGCCTCAACGTCAGTTACAGTCCAGCAAGTCGCCTTCGCCACTGGTGTTCCTCCTAATATCTACGCATTTCACCGCTACACTAGGAATTCCACTTGCCCCGCCTGCACGCTAGGAATCCAGTTTCCAAAGCAATTCCGAAGTGGAGCCTCGAGCGTTCACTTCAGACTTGGTTTACCGTCTGCGCTCCCTGTACACCCAGGAAATCCGGATAAGGCGTGCCCCCGAAGGGTTACCACGGGTGCGGGCAAGAGGGGATAG
+
C@CCCFFGEED+@<<<6<@C<C@;,<C?E9,<,C@@+8,,B@FA:C,E@EFCB<@C6EFGGGEBFFFGFFF?FEFF7=,A@F=FC8A:?,,9@,CFBEF,9?;,9C>:B,,99=5:>=*6==,9EFF=E=,,@FG8=BF888*=D8=8;D*)63=,@D?8D98,2<=8CFCF8?F9DCEFECC9,38C5E58999>)**)<72*:BEEF*2.7/-)8=4/4/(/82>(/:0(*/))1),=,6(8A87)2.5:(7<*.(((-*-4*3(4((((((,)))),,(-,-((4-(,-).1**((((
@M02996:162:000000000-B87FG:1:1101:20193:6000 2:N:0:ACTGAGCG+CTCTCTAT
GACTACTGGGGTATCGAATCCTGTGTGCGACAGGCACTATCGAGCATGAGCGTCGATAAGTCCCCAGCAAGCTGCCTTCGCCATCGGGGGGCTGCCTGAGCTCAACGCATTCAACCGCTACACCAGGAATTCCGCTTGCCCCGGAACGAACGAAGAGAAACAGGCCAGGCGGCAGGTACGGGGGGGGGCCACGGGAGGGTACAGACTGCTGGCAGCGGCGCCGGCGCGCCCGGGAGGGGCAGGGGAGGCGAAAAAGGGTGGAAGCCAGCGGAAGAACGAGGGAGGCGGGACGGAGAGTGGG
+
@68,8C;C@CD+8,,,665,,;;;,;;C,88++9,;,,,,,8C@8@5@6?C@6,@@,:FFC<F,@@@F<CGG?=,4,,,A,,6,@=:+7++++*>F,8<,,+,*48651*87,5,34()/29,0==C:<,++5>/*/B*2063C<C6:.*0(;87A=FE?862*:79C*/*.*7CE)*6<CDC*//25,:*47:)4,*7(.+.)6)).(**,(0,71))-2-(--4(((*-4)(,(,(**(-,2)(4(/-.-,..*-(.(,*)(/,(.4,-,(((((--(3((-,((-(-(,))**244(.
@M02996:162:000000000-B87FG:1:1101:20210:6003 2:N:0:ACTGAGCG+CTCTCTAT
GACTACTGGGGGATCTAATCCTGTTTGCTACACGCACTTTCGAGCATGAGCGGCGATAAGTCCCCAGCAAGCTGCCTTCGCCAGCGGGGGTCTGCCTGATCTCTACGCATTCCACCGCTACACCAGGAAGGCCGCTTGCCCCTGAACTAGCCAAGAGAAACAGGCCAGGCGGAAGGTCCGGGGGGGGGCACCGGGAGGGGACAGACTGCGTGCATCCCCGCCGGCGCCCCCGGTAGGCGCAGGGAGGCCGAACAACGCGTGCAACCCGAGGAGTACGAGGGCTGATGGGACGAAGAGGGGG
+
B@AAAE<DCDD+@,6,;6,6,,;,,-;C,6;,,8+@++,,,8D@B@5@@?;@++7@+BCG,EF=FABFCCFD??,,,,4944=+@=C+4+++7,CC,?=,,+,+6<>+6++9,3,36:*3+>,@DFC>:,*,3@CC>D52;7*;9?=,3*3)?2?CFFGG,80,4:7C*=*8*8CE)27:>CC**/2/(*2(8:)4(*8(3*-4:7),..*,-7)*()*-/,(,.-(((*(-)(-(-)**,-((.(((1-.435(*-(,(-*-)2,(((--,-,.)(((((((-(...((.-0)1**.((-
@M02996:162:000000000-B87FG:1:1101:21554:6014 2:N:0:ACTGAGCG+CTCTCTAT
GACTACACGGGTATCTAATCCTGTTTGCTCCCCACGCTTTCGAGCCTCAACGTCAGTTACAGTCCAGCAAGTCGCCTTCGCCACTGGTGGTCCGCCTAATATCTACGCAGTTCACCGCTACACTAGGAATTCCACTTGCCCCTCCTGCACTCTAGTAATCCAGGTTCCAAAGCAATTCCGAAGTTGAGCCGCGAGCTGTCACGTCAGACTTGGGTTACCGGCGGCGCTCCCGTTACACCCAGTAAATCCGGATAACGCGTGCCCCCGACGAAGTACCGCGGCGGCTGGGACGGGGAGAGCG
+
CCC8CFFGGGD+@<<<;;<<E9@;,-CC@C<<@E::C@,,,8C6B@8FDGFB<,BB,CEFGG9EFEFGFGG,ECC:::D?@C=FCCC:?,8,@+@=FC:,9;;,9FE@E++4A=5,>=*=?@89EF@EE:,,@FG88EF,=55@D,:A:D8),>@,@F,3;=8,602@=@A?=DF=FGBD>E+5,2;98;+19>G2),3*15))::=EF6B3>)(266;6*,(.(40-4?0(1.-3448822327<).*-.4(060-(((-1-3771124(((--6)(--1((-((43(4(())/*/-2((
@M02996:162:000000000-B87FG:1:1101:17687:6042 2:N:0:ACTGAGCG+CTCTCTAT
GACTACCCGGGGATCTAATCCTGTTTGCTCCCCCGACTTTCGCGCCTCAGCGTCAGGAACGTACAAGGAATCCGCCTTCGCCGCCGGGGGGCTATAGGAGATCAACGCAGTTCACCGCTACACCCGAGAGTCCGATTCCCTCTGCCGTACGCCAGCCAGGGAGGTTCGGACGCACTGTCCGGGGTGAGGCCGGAGAGTTCACAGCCGACACGCATAGCCACCGACGCGCCCGGTACGCCGAGGAAAACCGAACAACGCGTGCGAACACGGGAATAGCGAGGATGCGGGGACAGAGGGAGCG
+
@@@@A@CF@BC+@6<,66,,,<C,,<;A,,6,,+7@:+,,;8C@++4:6?C@,,8@,CFFG:B<FADFFF,CFB:,,,9A??+CE@@+:+**132@FCA,4)1048:*8**,,<,24:)19:,=:*4*1*0+3;C*1<+<*()*2:-2.1)(*27;=E*5;C2//5717;/7*7):)2668CE**/37(:81@)9>3+*).+6),7414:12,)(0.47.*.(,(426(*(-)((-,(**((-9:7(.*-)4().*-(,--*,,)4(.((-((()).7((2((..-,3(460..2**4,((
@M02996:162:000000000-B87FG:1:1101:23464:6064 2:N:0:ACTGAGCG+CTCTCTAT
GACTACTGGGGTATCTAATCCTGTTCGATCCCCGCGCTTTCGTGCCTCAGCGTCAGTTGCGGCTTGGTGACCTGCCTCCGCGATCGGCGTTCTGTGCGATATCTATGCATTTCACCGCGACACCGCACATGCCAGCCACCCCAAACGCACGCAAGCCCCCCAGGTTCGACGGCAGGGACCGGGTTGAGCCCGGAAATGTCACCGCCGACTTAAGGGGCCGCCTAAGCACCCGTTAAACACAAAAAATCCGGAGAAAGCGAGCACCCGCCGTAGTAGCGGGGCTGATGGACCGGGGGTAGCG
+
CCCCCGFGFGG7@6,,;E56@6@;6C@FC86,CCCE@+,,,@CCB@,B@ACC,8@C,6E<FEDC@CCCDD8FFB<E,4=CBC@=DCC7=8+4@E9EFFB7404+><@5@,,,4=,C@@*==83@B@F7B,,,>@DFFGF,30:97*133<*:CCD:7?*=8:9*4**1C;=>=;C*8F?FGGG**95C2**-00>9)+*.69)407961)*66F7<>:)-*-(-)516(*-,*4(-6),*43(.54((*-.-(..*.(,,-)-(*-(-----(,.).((-(-(-().,,)((0)***-4)(
@M02996:162:000000000-B87FG:1:1101:17703:6064 2:N:0:ACTGAGCG+CTCTCTAT
GACTACCCGGGGATCTAATCCTGGGTGCTGCCCCGACTTTCGCGCCTCAGCGTCAGGAACGTACAAGGAAGCCGCCTTCGCCGCCGGTGGTCTATAGGAGATCAACGCATTTCACCGCTACACCCTAGATTCCGATTCCCGCTCCCGTACGCCAGCCATGGAGGTTCGGACGCACTTTCCGGGTTGAGCCCGGAGAGGTCACATCCGACACGCAGAGCCACCGACGCGCGCGGTACGGGCAGGAAAGCGGAACAACGCGTGGGACCTCCGAATGACGGGGGGTGCGGGGACGGGGAGAGGG
+
@-8,A,CF@BC+@,,,66,6,6;,,;@CA,;,;C@@:+,,,8C@+6:4CA8@,,8@,:FFGC@<FDEECC,9E>@+,,@988+>@@:48+4,454CFBE,A*,248>+=++,,3,:6:*66=,=E+8:3,,,7D>3=E79:=**33:,3<*111;:CF,=CC7**22:84/085>:4*1;;CE**/.9)=C4>@D9(*),,<<)278:>>)(-8170?*,2(-4(-(40*42)(,--(*2(--:>:B:)(0-(0.*-(((-),(*((),-(,(..4(-(-((--8612(-3(0)/**4((-
@M02996:162:000000000-B87FG:1:1101:19073:6072 2:N:0:ACTGAGCG+CTCTCTAT
GACTACCAGGGGATCTAATCCTGTGTGCTCCCCACGCTGTCGAGCCTCAACGTCAGGATCTGTCCAGTAGGGCGCCTTCGCCGCCGGGGGTATGCCTAATCTCTACGCAGTTGACGACTACACTAGAAAAACCCCATACACCGCCAGGACTCTAGATGAACAGGTTACAAAGCAAGTCCTGGGTGAAGCCCAGGGTGGGAACGTCAAACGTGCCAATCAGGCAACGCTCGCGGTACAAGCAGGAAAACCGGCAAAAGAGGGCCCCCGAAGGAAGACCGGGGCGGCAGGGAAGGAGGAAGCG
+
@@66AEFEDDD+@,6,;<,,66@,,;;F,,,,,;+@+,,,,9DCB7,@C568,:6@,C,CCF6CF@@<@9CFGE++,,,9,84@E?@+=+++4,@5,8:,8+,36<68>++,36,8@=*0+3,,8C=BD,,++@@=0>:,=)*;5C>700*)655D,5@9,57,2*+,5?F8,1?F+46+4840*10:0=*2;>C((*)((/((/=<<))*-(86),)*.+((.-46(-*,()-(,.),*.2(455((*-)((0(2.-((-*,()-420-(,((((.,(,,-(,(-4,(-(())/**(,((
@M02996:162:000000000-B87FG:1:1101:4902:6075 2:N:0:ACTGAGCG+CTCTCTAT
GACTACCAGGGTATCTAATCCTGTTTGCTACCCGCACTTTCGAGCATGAGCGTCGATAAGTCCCCAGCAAGCTGCCTTCGCCATCGGTGTTCTTCCTGATCTCTACGCATTCCACCGCTACACCAGGAATTCCGCTTGCCCCTGAACTATCCAAGAGAAACAGTCCAGTCTGCAGGTCCGGGGTTGGGCCCCGGTATTGTACAGACTGCTTGCATCTCCGCCTGCGCTCCCTTTACGCCCAGTGATTCCGAACAACGCTTGCACCCCTCGTATTACCGCGGCTGCTGGCACGAAGTTTGC
+
CCCCCGGGGGGGGGGGFFFGGGGGGGGGGGFFFGGGGGGGGGGGGCFFGGGGGGGGGGGGGGGGGGGGGGGGGGGGGGGGGGGGGGEGGGGGGGGGGGGGFFGGGGGGGGFGCFGGG=@DCFFFGGGGEEFGGGGGGGGGGFFGGGFGBDFDGGFDFFFGGGBFDDFGGFGFDFGGFGFFCEG>FDFG@CGFFFGF=GFF?@EEFFF9BFFFFFFFEFG>56,60@B213=1C3CE??BE43>B4)..280:9::D---(-1)57(,,411(4.)-.(((,(-4-8:0(1280)22A).-
@M02996:162:000000000-B87FG:1:1101:17732:6116 2:N:0:ACTGAGCG+CTCTCTAT
GACTACCCGGGGATCTAATCCTGTTTGATACCCGCACCTTCGAGCCTCAGCGTCAGTTGCGCCCCAGCAAGCTGCCTACGCAATCGGAGGTCTTCGAGATATCTAAGCATGTCACCGCTACACCGCGAATGCCACCTGCCTCGTGCGAACTCAAGAAACGCAGGTGCAACCGCGGGACGGAGGGGAGAGCCGCGATGGGACGGCGGACTGACAGTGCCACCGAGGCGCCCCGAAAACCGAAGAAAACGGGAGAACGCACGGACCGTCCGAAATAGCGAGGCAGGAGGCAGGGAAGAAGGAG
+
B@<<ACEFBCD+88,,6,,,,<;,66CE,@<6,@+@+@,,;9CA,6,B<=CC,,8B,CFCFG,@F@EF<AFGFD84,,9?+==8@@@CC++,4,9?FFB+9+,+9?E89,,9,9,:6=*06=,@+@@C=+,,6A=F?F8D+)*+64=+<9*3@:?CCFG>8>=*4**2:613*):CAC>>*:*11)-*-*2-.5)((2<:(14;>F>6()904/)*-*2)2(7(,-(-(*(()-(,4:*24(-5?(.(/10(40)5(,,-3C(()(((-(,(.6)),416((-((-(--(-,..**03((4
@M02996:162:000000000-B87FG:1:1101:4073:6127 2:N:0:ACTGAGCG+CTCTCTAT
GACTACCCGGGTATCTAATCCTGTTTGCTCCCCACGCTTTCGAGCCTCAACGTCAGTTACAGTCCAGTAAGCCGCCTTCGCCACCGGTGTTCCTCCTAATATCTACGCATTTCACCGCTACACTAGGCATTCCGCTCACCCCTCCTGCACTCTAGCCTGACAGTTTCAAATGCAGTCCCGGGGTTGAGCCCCGGGCTTTCACATCAGACTTGCGATGCCGTCTACGCTCCCTTTACACCCAGTAAATCCGGATAACGCTTGCCCCCTACGTATTACAGCGGCTTCTGGCACGTGGTTTGC
+
CCCCCGGEFGGGFFFGGFBFFFFGGGGGGGGGGGGGGGGGGGFGGGGGGFGEGG@CFFAF@FE,,9EFFGGG<FEGGGGGG,C,@>@FGGGG,,C?FAFGGFGGG?DGEDFGGGGGG>@DD>FFD5:,EFGGG8E0+@=,=:*+=8>3;+<D=@9DF9@FGG::6CG,CD=<AFGG*?CBGCCCEGEGC;FDDFC((2AECG54>03>@FF:C03>(2<:/.,/6(,(6=83>.6528CE((.68.6663D(-74F(,(,39()1-90:<48434...,4-,(((6<3)(42))*//(--
@M02996:162:000000000-B87FG:1:1101:6696:6135 2:N:0:ACTGAGCG+CTCTCTAT
GACTACAGGGGTATCTAATCCTGTTTGATACCCATGCTTTCGTGCCTGAGCGTCAGAAGATCTCTGGACAGCTGCCTTCGCAATCGGTGTTCTGTGACATATCTAAGCATTTCACCGCTACACATCACATTCCGCCATCCTCGACATCTCTCAAGGGGACCAGTATCAATGGCAGTTTTCATGTTGAGCATGAAAATTTCACCGCTGACTTAATCCTCCGCCTGAGCACCCTTTAAACCCAATCAATCCGGATAACGCTCGGGTCCTCCGAATTACAGCGGCTGCTGGCACGGAGTTAGC
+
C@CCCGGGFGGGGDFGEEGFFGGFGGGGGGGGGGCFGFGGGGFFGGAEFEFGEEFGFFGFCFGGGGGGGGGGGGGG9DFFGGEFGGGFEFEGFFCEEFEFFB8FEGFF9D9AFGGGG=5=CE<E,EFFGGGCCFEDDC@FGFDGGE>FDBDEAEFF6ECEEGDCADFG9,39DFGDF7EFG,@FEF>DEG,999DE7>F7*D@5@5AADF>EE4;+*9;)41/-0-7::8>0;>AC47FEFB-0/7762(/2/872/(//(/((//4;/,((--6--.)(--474)),,()4.)212.-)
@M02996:162:000000000-B87FG:1:1101:4090:6136 2:N:0:ACTGAGCG+CTCTCTAT
GACTACCCGGGTATCTAATCCTGTTTGCTCCCCACGCTTTCGAGCCTCAACGTCAGTTACAGTCCAGTAAGCCGCCTTCGCCACCGGTGTTCCTCCTAATATCTACGCATTTCACCGCTACACTATGAATTCCGCTTACCCCTCCTGCACTCTAGCCTGACAGTTTCCAATGCAGTCCCGGGGTTGAGCCCCGGGTTTTCACATCAGACTTTCCATGCACTCTACGCTACCTTTACACCCAGTAAATCCGGATAACGCTTGACCCCTACGTCATCCATCCTCTGCTGGCAAGTTTGTAGC
+
--ACCGGGEEGG7FFGFFGGGGGEFF<CEECFFGG7@CEFGGGGGGGGFGGGGDGFFGCFGGGEF9EFGG,CEFEGDFGGGGGGG67FCFFFFGFFGGGGGFGGGGGD>E@ADAFF75@@DEGD?,;BADEAA8==CBFD?D0?08)A;D+:>C9;DCF?E@8C=;@=F@@D8DDE575563:@F>1*8?D@@E*):=5@>A*>:+7*76846;@B860*0/76E(.3/:37@..4)/:8,(()37<5*,58(549-((,(0,.94,-(8.((.).))-())).)))53()(/*2+2)))
@M02996:162:000000000-B87FG:1:1101:17749:6136 2:N:0:ACTGAGCG+CTCTCTAT
GACTACCCGGGTATCGAATCCTGTTTGATACCCGCACCTTCGAGCCTCAGCGTCAGTTGCGCCCCAGCAAGCTGCCTTCGCAATCGGAGGTCTTCGAGAGATCGAAGCATTTCACCGCTACACCTCGAATTCCACCTGCCTCTTGCGCACTCAAGAAACGCAGATGCAACCGCTGGACGGAGTGGAGGGCCGCGAAGGGGCGGCTGACTTAAATGTACAACGACGCCCCCCGAAAACCCAATAAACCCGGAAAAGGGCCGGACCGGCCGTAGTACCGGGGCCGAAGGCGCAGAAAAAGGGG
+
@@A<CECFEED+@,,,96,,;6@,66CCB@C,,@@FEG,,,:C@B+,E@B@@,,@B,6EFEGGFGEGGGGGGFCE8,,9?6?C,DDDFD+,49,C=FFE+++4++B>7,,,9,9,9=>*6=9,@4A=@,,+8@E9D6EFE+:*+66:>0=*0@:?DGG67798*,+<::@F?**;;AF@E>>*:<D2*0:E6551((*)(-/49(7<1)*0.)/)*)*2)3(4102((,1(,)--43(+;3(../)((/(.(4)(*(((,-)43/1(-2-38(6))((,(,,4((-(.(((-.)+*/(((-
@M02996:162:000000000-B87FG:1:1101:6677:6140 2:N:0:ACTGAGCG+CTCTCTAT
GACTACAGGGGTATCTAATCCTGTTTGATACCCATGCTTTCGTGCCTGAGCGTCAGAAGATCTCTGGACAGCTGCCTTCGCAATCGGTGTTCTGTGACATATCTAAGCATTTCACCGCTACACATCACATTCCGCCATCCTCGACATCTCTCAAGGGGACCAGTATCAATGGCAGTTTTCAGGTTGAGCATGAAAATTTCACCGCTGACTTAATCCTCCGCCTGCGCACCCTTTAAACCCAATAAATCCGGATAACGCTCGGGTCCTCCGTATTACCGCGGCTGCTGGCACGGAGTGAGC
+
CCCCCGGGGGGGGCEGF<FAFFFFGGFGGDFFEGCGGGFFFEGGGGGGGGGGFFGGFGGGGGGGGGGGGGGFGGGFDFFGGGGGGEEFEFEDGGGGGGGGFBDFGFEFFFGGCFGGE>BCCFFFCFGGGGDGGFGDDBEEDDEGGGFGFG9DGEFFEGGGGGD?EFGGFDFFGFGD?FCFF,9ED?EGFG,>DFGFCD<CCDEAA5>ABFCEE=ABCC78@:):BBF=ACDDDB>@CEF8@FB>?E??C48(18>0/.//:),/22)6(4,444)6--(413((,4:B12480.:A*67.
@M02996:162:000000000-B87FG:1:1101:8344:6179 2:N:0:ACTGAGCG+CTCTCTAT
GACTACACGGGTATCTAATCCCGTTTGCTACCCTAGCTTTCGTTCCTCAGCGTCAATTACGGCCCAGTTAAGCGCTTACGCCACCGATGTTCCTCCTGATATCTACGCATTTCACCGCTACACCAGGAATTCCCTTAACCTCTACCTCATTCCAGCTTACCAGTATCCAGTGCCCTACAGAAGTTGAGCATCTGCCTTTAACACCAGACTTGATATGCCGCCTACGAAAGCGTTACGGCCAATGATTCCGGCCAACACTTGCACCCTCCGTCTTACAGCGGGTGCTGGCACGGCGGTAGC
+
C<CCCGGGGGGGEGGFEAFGGGGFFFGGGCCFE-FFGGDFGGD6E<FGGGDF:CFEFFGGGGDECFGG9FFGGGG7:=A:FFEG8E:CEFAAECFGGGCF9D;CFGGGGGDGFEFF8:56@9FFEFE+FECD9D8DCDFA?=DFFE*C*=9;=@BDEFGGG88ADDGGGGEFDDD8?FEFF,=@DD=G5@,:FFCB@=5>;E78A?@DFFGE>+;3;B7-4:5))0(/(47-8/9@2(4=1=;(1)./3(:((2,9(/).)*,5*-,-(,-((-)..40,,,(4-4::(3287):*:(-)
@M02996:162:000000000-B87FG:1:1101:21593:6182 2:N:0:ACTGAGCG+CTCTCTAT
GACTACCAGGGTATCTAATCCTGTTTGATTCCCGCACTTTCGAGCCTCAGCGTCAATCATGCTCCAGAAGGCTGCCTTCGCAATCGGAGTTCTTCGTCATATCTAAGCATTTCACCGCGACACGACGAATTCCACCTTCCTTGTGCACATGCAAGTCCACCAGGATCAACGGCAGGCCGAGGGTGGGCACCGACATTTGACCGCTGACTGAACAGACCGCCTACGCCCCCCTGAAACCCAATAAAACCGGAGAACGCGCGCATCTTCCGAAGTACCGCGGCTGCCGGGACGGAGAAAGCGG
+
CCCCCGGGFGD6CCF<EDAFGGC;CCCF<6<CF@:@@C,,C@F@@@,EFDFC,B@@6FGGGGAFGFGFGGGGGDFG9FGDFEGCFEEEE,:,@,CCA=A,A9E,>EEED9,,,CCF>>*==C+@GGECC,+8@FGGF,@,9*<+6>;A<3+:DEC3ECGGGG8+6;DFGFGB>>CEADFD*>*1>;9977C@4)/-/<=CFGBF3BB@;+>76@(;38<>G?B::2((-*(-/(..4(/;1(5<?).2510(-7))-((-,9(-*)).-(-((6)6?969((-((-(,7,315)**+.((,
@M02996:162:000000000-B87FG:1:1101:8360:6190 2:N:0:ACTGAGCG+CTCTCTAT
GACTACACGGGTATCTAATCCCGTTTGCTACCCTAGCTTTCGTTCCTCAGCGTCAATTACGGCCCAGTTAAGCGCTTACGCCACCGATGTTCCTCCTGATATCTACGCATTTCACCGCTACACCAGGAATTCCCTTAACCTCTACCGCATTCCAGCTTACCAGTATCCAGTGCCCTACAGATGTTGAGCATCTGCCTTTAACACCAGACTTGATATGCCGCCTACGAACGCTTTACGCCCCATGATTCCGGACAACGCTTGCACCCTCCGTATTACCTCCGCTGCTGGGACGGAGTTAGG
+
CCCCCGGGGGGGGGGGFFGGGGGFGGGGGGGFGCFGGGFFGGGEFGGGGGGGGGGGGGGGGGGGGGGGFGDGGGG7@FFGGGGGGG=CC=FFEFGGGGGGGFGGGGGGGGGGGGGGG>EDGEGGGCFFGCFFGGGCGADFGDFFGG=GEGDEGD8FEAEFGGFFFFGGGGGFGFGGDF5FFFFFFDEGE9,5BCGFBCA8E=<=5*:@CFFB619BAB:5C45>B@2>@D@5?6>E2<EG(2(,/)57;;5(.569((---15?DB:8:9-.32.64))(-(-46727((4975:**--(
@M02996:162:000000000-B87FG:1:1101:8345:6200 2:N:0:ACTGAGCG+CTCTCTAT
GACTACACGGGTATCTAATCCCGTTTGCTACCCTAGCTTTCGTGCCTCAGCGTCAATTACGGCCCAGTTAAGCGCCTACGCCACCGATGTTCCTCCTGATATCTACGCATTTCACCGCTACACCAGGAATTCCCTTAACCTCTACCGCCTTCCAGCTTACCAGTTTCCAGTGCCCTACAGATGTTGAGCACCTGCCTTTAACACCAGACTTGATATGCCGCCTACGCACGCTTTACGCCCAATGACTCCGGACAACGCTTGCACCCTCCGTATTACCGCGGCTGCTGGGCCGGGGTTAGC
+
CCCCCGGGGGGGGGGGFEGGG@CEFGGGGGFCG-CCFGDFGGF,BFFGGGGGGGGGGGGGGG>BFGGG9FFDFGG+B4=FGC7F=@6@CFGF;EFG8FFFDDEFAFFG6BFGCFGGGABCDFGGCFGGGG?ED,,62@EFC8D=FG5C5=A>3>DG896AEGFC,3C,63,;D?CG5D5*@,,@FGAC@7,:;AFF@FF*;9788*:47@D;:+79EFD=E5(/3((-556/:6C<@8BC?0:.;)17;62(().*--(,-187C??:<,,..26-631(-29>?F:?0.41))2:8444
@M02996:162:000000000-B87FG:1:1101:22123:6201 2:N:0:ACTGAGCG+CTCTCTAT
GACTACCCGGGTATCGAATCCTGTTTGATCCCCACGCTTTCGTGCCTCAGCGTCAATGACGGACTCGTGAGATGCCTTCGCAATCGGTGTTCTGAGTAATAGCTGTGCATTTCACCGCTACACTACTCATTCCGCCCACGGCATCCGTATTCCAGCCCCCCAGGAGCAAAGGCAGTTCCCGGGTTGAGCCCGGGGAGTTCACCGCGGACGTGAAGAACAGCCTACGCACCCGTTAAACCAAATAAAGCCGGAAAACGCGCGCATCACCCGGAATACCGGGGCGGCGGGGAAGGAGGGAGGG
+
CCCCCGGGEED8C@F,C@<FFF@;,-CF9ECCCEB@7@,,@@C@BF9FEEFC,BBC@FGGGGFGCFCCEFGGGFFG,;DCCCF7DFD6?6,9@EECCFE,@+==95>CD,99,@598>9==EB8EF,:A9,@E,@?DEGDDAE6DF>+;039@D=>DCEEGD=+@*07CFG>5AG7B=;FEEE**309>C57?A)8(1065<3(1.63:)*3:5-08)9.24(.4?>69C:473(443,/8:):=<))2-39(04*--(--)((1)),.,,-(,.-.-((,9((,(-3(4(,0)1**((((
@M02996:162:000000000-B87FG:1:1101:5908:6210 2:N:0:ACTGAGCG+CTCTCTAT
GACTACTAGGGTATCTAATCCTGTTTGCTCCCCCGACTTTCGCGCCTCAGCGTCAGTTGCGTGCAAGGAATCCGCCTTCGCCTCCGGTGTTCTACAGGATATCAACGCATTTCACCGCTACACCCTGTATTCCGATTCCCTCTCCCGCACTCGAGCAAGGTAGTTTCAAGCGCACTTTCCGGGTTGAGCCCGGAGATTTCACACTTGACACGCCTCGCCGCCTACGCGCCCTTTACGCCCAGTAAATCCGAACCACGCTTGCCACCTCCGTATTACCGCCGCTGCTTGCACAGAGTTAGC
+
CCCCCGGGGGGGGGGGGGGGGGGGGGGGGGGGGEGGGGGGGGGGGGGGGGGGGGGGGGGGGGGGGGGGGGGGGGGGGGFFGGEFFGCFGGGGFFFFFGC@FFGGGGDGGGGGGDGGG@BCDCFGGGGFFFGGGGGGGGGGGDFFGFAGDGFDDF8CEGFGCF<FFFGGGAFDEEGEFGFFGC>?EDBGFGGFB>C@BFFFFGC=;=.=;AF@FF@ADEC,:43:B01(,:9,9)6A6:CE2<(.*-)699)13)(9-,-((/(.98((((-(((-.41,(,,-49)).-)590)23:)..
@M02996:162:000000000-B87FG:1:1101:16120:6241 2:N:0:ACTGAGCG+CTCTCTAT
GACTACTCGGGGATCGAATCCTGTTTGATACCCAGGCTTTCGTGCCTGAGCGTCAGAAGATCCCTGGACAGCTGCCGTCGCAATCGGTGGTCTGTGACAGAGCTAAGCATTTCACCGCTACACAGCACATTCCGCCATCCTCGACAGCGCGCAAGGGGACCAGGATCAAAGGCAGTGTGCAGGTGGAGCAGGAAAAAGTCACCGCGGACAGAATCCGCGGCCTGCGCACCCGGTAAACCCGATAAAGCGGGAAAACGCGCGGGGCCTAGGTATGACGGCGGCTGCTGGCACGGAGAGAGCG
+
BCC@CG9F@@D+@,B,8<,B<@C,,6;F,C<;CE,6:,,,586@B8,5CBFC+BBECCF,,C,AC<@C,CFFDBEF+46>7@:7@DC8=+4,@=C<F??,A*@,>C>:=,,94@,C>>*=CD<D,AA49,9,>D@>C+6,60:DCE5:*=*:CC>>@EG>7C=*A5C92,79,;D,*5*=;D:1,37C99,0:?F((*4805>2@).69)*6=+)/(2)-2-(,.491>5<()(435<@*23(47<A>)3)-(032-----/-(/--((,).-..)(-(,11(,-).2,4)(002**41((
@M02996:162:000000000-B87FG:1:1101:3818:6243 2:N:0:ACTGAGCG+CTCTCTAT
GACTACCCGGGTATCTAATCCTGTTTGATCCCCACGCTTTCGTGCCTCAGCGTCAGTTTATGCCCAGATAGCCGCCTTCGCCTCCGGTGTTCTACCCAATATCTACGAATTTCACCTCTACACTGGGTATTCCGCTATCCTCTACATCACTCTAGCCGCACAGTCATAATGGCAATTCCAAAGTTGAGCTCTGGCATTTCACCACTATCTTATACAACCGCCTACACACCCTTTACGCCCAGTAATTCCGACCAACGCTCGCCCCCTTCGTATTACAGCCGCTGCTTGCACGAATTTTGC
+
CCCCCGGGGGGGDFGGGEFGGFGFGGGGGGGGGGGGGFGFGGGGGFFGGGGGGEGGFGGGGGGCFGFGGGGGG7FGGFF7CCCEFDEGGFGDFGGFGGFEADFGFF,@8?FGGCFFF5D=DFGF9FFFGFEFDGGDGEGGFDFGGEECFGCEGA@CEEGDGCDDE5D@7EC8=*AFFCD9F9,;FC;D57DAAFFC5@@A*=@@DA@EFFF=*;3=.;;4@)-6((8*-:>(*.8@(6CC1(/.+?)):4>(2)(*(6/34D3:D6(1223(.4).)4)(.,((-))),,)40.223-),
@M02996:162:000000000-B87FG:1:1101:8261:6252 2:N:0:ACTGAGCG+CTCTCTAT
GACTACAGGGGTATCTAATCCTGTTCGATCCCCGCACTTTCGTGCATGAGCGTCATTTACGGCTTGGTCAGCTGCCTACGCAATCGGAGTTCTTCGCCATATCTATGCATTTCACCGCTACACGGCGAATTCCGCCAACCTCAACCGCAATCAAGTCCTCCAGTATCAATGGCGTGATGAGGTTGAGCCTCACGATATAACCACTGACTTAAAAGACCGCCTGAGCAACCTTTAACACCAATAAAGCGCGATAACGCACGGAGCCTCCGTATTACCGCGGCGTCGGGCCCGGAGGTTGAC
+
CCCCCGGGGGGGGGGGFCEGGGFFCEEFGD,FFGGGGGDFGEGGGGFGGGGEFGEFFGGGGGGGGGGGFGGGGGGGF;DEEB+8=EEFE7,ADGECFF,CEFCC;FDFCFF;@EFFE=@DD=EGDGGGEFFDEG6C8CFC8=DFFFBE*;*8,@9,7:=EFC),@BFFG;FFG?9E>>ACFFG,2C:F=,=7AFC2(48*88>5@A5(*3;;4@..5;502(/(//)(/*(.016)),+2123)1))(),)(-.37-(---1((1(.(--(..6.6:(---(((-(-(-100)8***.()
@M02996:162:000000000-B87FG:1:1101:20413:6255 2:N:0:ACTGAGCG+CTCTCTAT
GACGACCAGGGTATCTAATCCTGTGTGCTCGCCACGCTGTCGCGCCTCACCGTCAGTTGTCGTCCAGCAATCCGCCGTCGCCACTGGTGGTCCTCCTGAGATCTACGCAGTTCACCGCTACACAAGGAATTCCGATTGCCTCTCCGATACGCAAGAGCAGCAGGTTCAAATGCAGTTCACGAGGGGAGCCCGTGGATGGCACAGCGGACATACCGACCCGGCGAGACGCCCGTTACAACCAGACAATCGGGACAAACGGGGCAACAGACGAAGGACCGCGGCGGAGGGGACGGGGGGAGGG
+
@@A,@@CCFGD-C6C,66,6CE@,,-;;,<,8+8B@+8,,;:D@6@,B@FC@9B@C9CFCFFDFG@EG<E,AFCBF++4888:CC=<:=,,9@,CF,9A,9+4+@F>8=884,49:>8*=@@?DGGGFF,3,@DE6=EFF8)0ADGF+3=0=>CDG,ACC798*43=ACE,<78C7=E;1>BC**/689:88)6>;),)//56(6.66;)*//24<4<)-79(4(-3((*-4)(4(.)0;,:((02).*,.((.4*((,(-)(-5((.(-((((.4(-,-(4((((,3(4;>7)2**4((,
@M02996:162:000000000-B87FG:1:1101:16129:6257 2:N:0:ACTGAGCG+CTCTCTAT
GACTACTCGGGGATCGAAGCCTGTTTGATACCCAGGCTGTCGTGCCTGAGCGTCAGAAGATCTCTGGACAGCTGCCTTCGCAATCGGGGGTCTGTGACATAGCGAAGCAGGTCACCGCGACACATCACATTCCGCCAGCCTCGACAGCCCGCAAGGGGACCAGGATCAATGGCAGGTTTCAGGGTGAGCAGGAAAAGTGCACCGCTGACGTAAACCTCCGCCGGCGCACCCGGTAAACCCGAGAAAGCCGGATAACGCTCGGGGCCTCAGGAGGACCGGGGCGGCTAGGAAGGAGGGAGC
+
@CC,AF<FCDD+@,B,@<,@E,;6,-;E,CC@E@,69;,,;9:@8BE<C=C@+88@CFG?,E<E6@AFEAFGE?BE,,=9BBC:D=@+7+++@?4?CCE44+4+@FECD,+6A>5C6>*=CC=E,@FB>,,,>DEDG++4+)<CDC5F*00:CEDGEED>E>51=);CF,B6=AD*2**2<+<:<167;C*6>;FF(7+.7<=BF)46:)/-4))7()9-23-22>1;>5:1)(-3950;6>0>BB020-53-7<*-((--13(13(.(.((((-(-3(,1,(-(,(.(.).5.1;*,1(
@M02996:162:000000000-B87FG:1:1101:8268:6270 2:N:0:ACTGAGCG+CTCTCTAT
GACTACAGGGGTATCTAATCCTGTTCGATCCCCGCACTTTCGTGCATGAGCGTCATTTACGGCTTGGTCAGCTGCCTACGCAATCGGAGTTCTTCGCCATATCTATGCATTTCACCGCTACACGGCGAATTCCGCCCACCTCAACCGCAATCAAGTCCTCCAGTATCAATGGCGTGATGAGGTTGAGCCTCACGATTTAACCACTGACTTAAAAGACCGCCTGCGCACCCTTTAAACCCAATAAATCCGGATAACGCTCGGATCCTCCGTATTACCTAGGCCGCTGGCACGGGGTTAGCCG
+
CCCCCGGGGGGGGGGGFFGGGGGGGGGGGGGGGGGGGGGGGGGGGGGGGGGGFGGGGGGGGGGGGGGGGGGGGGGGGFGGGBE:A8CFEBFGFGGGGGDGGBGGFGGGFDEGFCGGG=A>DEE>EGGGDCEEFGGG6CGGGDFGGGFGFG>EDEFCFGGGGFFCABFFF,:@FEDCEFEFGGGGGGFFFEF=AFDFBC+88>;=BA@5;@FEFFE3;AC9>;(63((.45(47)-:-4EE:?:BF<>?C(.467<>,----)(4>2<43:B<?9)-))).((,4-(((,5:0)0**/.-4(
@M02996:162:000000000-B87FG:1:1101:23209:6282 2:N:0:ACTGAGCG+CTCTCTAT
GACTACCGGGGTATCTAATCCTGTGTGCTACCCAGACTTTCGAGCCGCAGCGTCAGTTGGTGCCCAGTAGGCCGCCTTCGCCACTGGTGTTCCTCCCGATATCTACGCATTCCACCGCGACACCGGGAATTCCGCCTACCTCTGCACTACTCAAGAATAACAGTTTGGAAAGCAGGCGATGGGTGGAGCCCATAGGTTTCACTGCAAACTGGGAATCCCGCCGGCGCGCCCTTTACACCCAGTAATGCCGGACAAGGCTGGCCACCTACGATGTACAGCGGCAGCTGGCACGGAGTGAGCG
+
CCC8CGGGDED@B,E,CF,C<E@6,<;F,EEE@E,C<,,,A@FF@F+@BEGE,BCC<,CE:DF8EFCCEEECFCFG7BDFBC@F??=:?,4,@,CEFFC7C*=+@FB>=++9,=?4>=*=CCF6ECEEB,,,7=ACCEGF+:92?E@,3A+55>CDE,@FFFE,,++4CEEF6>DFF*7*;CG,*2:CD?FB5.;);,1)1@.)7477/0+//)6)/=46/((2(49(,:(-*)444385237A@<4:*-0248:*,(((-*.(*41.54((((.6)..-(4(40((3(3>?.0:*;.5(,
@M02996:162:000000000-B87FG:1:1101:17541:6291 2:N:0:ACTGAGCG+CTCTCTAT
GACTACTGGGGGATCTAATCCTGTTCGATCCCCGCGCTTTCGTGCCTCAGCGTCAGTTGCGGCTTGGTGACCTGCCTCCGCGATCGGCGTGCTGTGCGATATCTATGCATGTCACCGCTACACCGCACATTCCAGCCACCCCAAACGCACGCAAGCCCCCCAGGTTCGACGGCAGGGACCGGGGGGAGCCCGGAAAGTTCACCGCCGACATAAGGGGGCGCCAACGCACCCGGTAAACCCAAGAAATCCGGAAAACGCGCGCATCACCCGGAAACGCGCGGCAGCTGGGACGGGGGGGGCG
+
B@A<AFEDFFD+@8A,;<,,@,;66C@F,;,,,@8@++,,;8C@8B,B@BCC66@BCFFGGGG+@>CCCCFFGE@F,A=>:B=+@==+>+++@B@BFC@+8*,+6,8,=,,9,@?=>>*6==3@CE@+>,3,@EGGGF6,@8@6?3=<?C5044961;ECG7=*4*;/8B=>*8C*:C=;>CC**/,7(/*4@.>>3+*..+5?>:;27)/66=2>9))(*-(-(-141*-,7(--6),*4:0?7:))*-),(0.*((---)-()))(.,--(((((-(,1((-,(..(2225)/**(,(,
@M02996:162:000000000-B87FG:1:1101:25947:6350 2:N:0:ACTGAGCG+CTCTCTAT
GACTACTGGGGTATCTAATCCTGTTTGCTCCCCACGCTTTCGAGCCTCAGTGTCAGTTACAGTCCAGAAAGCCGCCTTCGCCACTGGTGTTCCTCCTAATATCTACGCATTTCACCGCTACACTAGGAATTCCACTTTCCTCTCCTGCACTCAAGTTTACCAGTTCCAAATGCAGTCCGCGGGGTTGACCCCCGGCCTTTCCCATCTGGTTTGCCAACCCACCTACACCCCCTTTCCCCCCATCAAATCCGCATACCCCTTCCCCCCTCCTTATTCCCGCGCCTGCTGCCCCGTTTTCAG
+
CCCCCGF<FFDGDFGGGGGGGGGGGFGGGGGFGGGGGGGGGGCGGGGGCFCEFGGGGGGGFGAFGGG<FGGCGGGGGGGGGGGGGFEFGGGGEFGGGGGFDFGGGGGGGGGGGGGGG=@CCCFFEGGGGGGGGGGGGBEGGDFDG,=FFGFFFGF4,7=,6E5EF;FCGGFFGF?D5D5@GC6?F>)C*@8>A>D)(46*8,0>*)98>+4(5B7;38D616(,(/(((341<;3.).<:31((*--)2,5(-),*.((,(*.:>37,((,))..)53(1,(,((,25),(-7)0+/.))
@M02996:162:000000000-B87FG:1:1101:21024:6402 2:N:0:ACTGAGCG+CTCTCTAT
GACTACCAGGGTATCTAACCCTGAGTGCTCGCAGCACCTTCGCACCGCAGAGTCAGTCATCTGCTGGTAACCTGCCTGAGCCATGGGTATGCTTCCTGATATCGACAGAGGTCACCCCGACACCAGGAAGGCTGAGCGCCCCGCAGTGACTCTAGTTAGGCAGGTCTGACAGCAGCTCCGGAGCGGAGCGCCGGAAGGTAACACCCAGCGTGCAAAAGCGCCGACATGCGCGGTACGCCCAATAAGCCAGAACAACGACCGCAACAGAAGCGGTACAGCGGCTGCGGGGACGGAAAGAGCG
+
CCCCCGGFGGG@,,;,6;,,;,;,;;6C,C,8@6@EFF<6466@@B+@6:+6;,C<FG,FFFEFFFGGFACF<<:,,,,96,,C,,6CE@6,,9C,,:?,9+,6>FE:D,,9,9,:,1*=08@4>E:<:,+,99=0++++6)*00@08+6+:F,=9,7,,@,1+5;;,2,,3,:3,0305*64**/)9:*:/:)>;0*))15)6()3=6)1,/57;;)1-1(--,((.)*,()(-(-,**,4,,9))(0(),(041--,,-1,43((.)..-.,--).)-3-(,(-(,(7(305/**(,((
@M02996:162:000000000-B87FG:1:1101:21641:6434 2:N:0:ACTGAGCG+CTCTCTAT
GACTACTAGGGTATCTAATCCTGTTTGCTCCCCGCACCTTCACGCCTCAGCGTCAGTCATCTGTTAGCAGCCTGCCTTCGCCATTGGTATTCTTCCAGATATCTACAGATTTCACCCCTACACCGGGAATTCTGACTGCGCCCCAGTAACTCAAGTCCTGCAGTTCTCAACGCAATTCGGGAGTTGAGCTCCCGCCTTGCACACCAAGCTTACAGAACCGCCTACACGTCCTTTACACCCAATAAATCCGAACAACGCTCGCAACTTACGTGTTACCGCGGCTGCTTGCTCGATATTAGC
+
CBCCCGGGGGGGFFGGGGGGGGGGGGGGGGFGEGGGGGGGG@EDC<@EGFGGGGGGGGGGGGGGGGGGGGGGGGGGGGGGGGGGGGGGGGGGFCEFAEFGGFGGFGFGFGGGGGGGGAFGGEFG++@>FFGGFFCBDCC408*60@DEDFFEEED;DFGGGGDCFFGGGFED6*=EFGBBEBEGFD77@C<@FBGFFG5@:E5CA*<BDFGEFF315;F>=86>=;B=7=;;CE..5/?:718);)7<>9>(.:;>---,,1(-9:9<2:<(5B:A>(--,47424-)())())*23).3
@M02996:162:000000000-B87FG:1:1101:14626:6436 2:N:0:ACTGAGCG+CTCTCTAT
GACTACTCGGGTATCTAATCCTGTGTGATACCCATGCTTTCGTGCCTGAGCGTCAGACGCTCTCTGGCCAGCTGCCTTCGCAATCGGTGTTCTGTGACATATCTAAGCATTTCACCGCTACACAACACATTCCGCCATCCTCGACATCTCTCAAGGGGACCAGTATCAATGGCAGTTATCATGTTGAGCACGAAATGTGCACCGCTGACGTAATGCTCCGCCTGCGCACCCGTCAAACCCATTCAATCCGGACAACTCTCGGGTCGTCCGTTTTACTGCGGTTCGTTGGACGGGGTTGTG
+
CCCCCGAEGGGGEGGGGFFGGGGG;FGG9EFGFE@FFGGGGG6@BF95CFGGGGGG96@@@FDFECD<EGGFGD@EGGGGGGEGFGFFFGGGGE@E,EFG,DFGGFGGGGGGGGGGC8?=C@:@+@:C:EFGGDE>6CD@+1@DDC),1=FEC@?8++6=C=3:@FGGGAD?,:+13+3?7@,@FGC78<,1*37)*,+*3@=>A>AA0**/:9*3*=;>G(((((0(0=6(2(3,94+3,(/)+16;>7)(.),*))).(*(./((-,((),().).)(((,((,,,().4))*28(-(
@M02996:162:000000000-B87FG:1:1101:23682:6451 2:N:0:ACTGAGCG+CTCTCTAT
GACTACAGGGGTATCTAATCCTGTTCGATCCCCGCGCTTTCGTGCCTCAGCGTCAGTTGCGGCTTGGTGACCTGCCTCCGCGATCGGCGTTCTGTGCGATATCTATGCATTTCACCGCTACACCGCACATTCCAGCCACCCCAAACGCACTCAAGCCCCCCAGTTTCGACGGCAGTGACCGGGTTGAGCCCGGAAATTTCACCGCCGACTTAAGGGGCCGCCTACGCACCCTTTAAACCCAATAAATCCGGATAACGCGCGCATCCACCGTATTCCCGCGGCTGCTGGCACGGGGTTAGC
+
CCCCCGGGGGGGGGGGGGGGGGGGGGGGGGGGGGGGGGGGGGGGGGGGDGGGGGGGGGGGGGGGGGGGGGGGGEGGGGGGGCFGGGEFGGGGGGGBFCC:FDFGGGGGGGGGGGGFG=?0?FGFGGGGGGGGGGDFGGGGG=>DGG=C?DFF6ECGGGGGGGDFCBFCFGGFD4>FAGCFEGGEF<@DECF9=5D>BFFFAGA6>E602:52:@2>BED>:--(((((-:::FD9AABGGB8<:F<2:>9)(4562--,,-92(),).46.,.5).?4(,(,-980)530<?0.12*((.
@M02996:162:000000000-B87FG:1:1101:27124:6451 2:N:0:ACTGAGCG+CTCTCTAT
GACTACTAGGGTATCTAATCCCGTTTGCTCCCCTGGCTTTCGCATCTCAGCGTCAGACACAGTCCAGAAAGGCGCCTTCGCCACTGGTGTTCCTCCCAATATCTACGCATTTCACCGCTACACTGGGAATTCCCCTTTCCTCTCCTGCACTCCAGCCCCCCAGTATCCAGAGCCATACGGGGTTGAGCCCCGCATTTTCACTCCAGACTTAAGGAACCGCCTACATCCGCTTTACCCCCAATAATTCCGGACCAAGCCCGCCACCTACGTATTACCGCTGCTGCTGGAACCTTGTTAGG
+
C@CCCGGFFFCFFFGGEFGGEGGGDGGGGG8,FFFFEGGGGGGGDFGGFGGGGE:BCGDGGGCFGGGGCFGGFCGGGGGGCGDGGFGFFEC=EFGFGGGGGF=@FGGGEEEFGGGGG=9DD@F=,EEGCDBFADGFGFEF8:<D?FF?:DDEFGGGGGGCCEFFGFGGGEGFD9DFFGDFCGE+**8CBGC>>>9A4@F?E7*:>4*8@CD>C4>FF6:2:8(3;))/(;(35)9)4,<*(6)78<B>925140(1-(-((/3:<(481,).().)(-(-(),53?0.((((*033+)(
@M02996:162:000000000-B87FG:1:1101:27141:6457 2:N:0:ACTGAGCG+CTCTCTAT
GACTACTAGGGTATCTAATCCCGTTTGCTCCCCTGGCTTTCGCATCTCAGCGTCAGACACAGCCCAGAAAGGCGCCTTCGCCACTGGTGTTCCTCCCCATATCTACGCATTTCACCGCTACACTGGGAATTCCCCTTTCCTCTCCTGCACTCCAGCACCCCAGTATCCAGAGCCATACGGGGTTGAGCCCCGCATTTTCACCCCAGACTTCAGGAACCGCCTGCATCCCCCTTCAGCCCCATAATTCCCGAACACCACCCGCTCCTCCGTCTTTCCTCGCCTGTTGGCCAGGAGTTCGCC
+
@ACCCGEEGGGGGEGGGGGGG,CFF<CFGFEFGF8@FGGGGG,8,855CEGGGGG7,,CFCF,4,CE,CFE,4@FGGDGGG7CB8DE6EF=E>FGDC,?FFDFFFEFE8CEFCFGGGAD+=EF;E,A8:AEEFDD+D>ED9DDCD9)EDFFFGG6D,=,@EEAG8FGAD,,*@DCA?8=*@+C>>+0@C*@=D>*:AF:46,:9)9423++8**()7:7/4((/(/)//8(25/)/)/1;?@;)+))/*-)(()(*((,(-1(-1((.(-(,-)--))-(((()))((8:(00)22+(-,
@M02996:162:000000000-B87FG:1:1101:21643:6458 2:N:0:ACTGAGCG+CTCTCTAT
GACTACTAGGGTATCTAATCCTGTTTGCTCCCCGCACCTTCACGCCTCAGCGTCAGTCATCTGTTAGCAGCCTGCCTTCGCCATTGGTATTCTTCCAGATATCTACAGATTTCACCCCTACACCTGGAATTCTGACTGCTCCCCAGTAACTCAAGTCCTGCAGTTCTCAACGCAATTCGGGAGTTGAGCTCCCGCCTTTCACACCAAGCTTACAGCACCGCCTACACGTCCTTTAAACCCAATAACTCCGAACAACGCTCGCAACTTACGTTTTACCGCGGCTGCTGGGACGGAATTAGC
+
CCCCCGGGGGGGGGGGGGGGGGGGGGGGGGFFEGGGEGGGGGGGGGGGGGGGGGGGGGGGGGFGGGGGEEFGGGGGGGGGGGGGGGGGEFGGGGGG9BEFFDFFFGDFGGGGGGGGG=FGGEDFCFFFGGGGG88?FEEDG<?DF78,?EFFGFGAEGGFGGDBEFGGGFGFGF6CFGDF6=CEDD>F8@FEFEGBADFEEF@EA5CCCF?5C55*:948EAADD2<):;>2DFECEFG*(6>EF=*72(03088C..(/.2.(1(.)4:44:?-5-(-(--4;())(((,(.)*/2)).
@M02996:162:000000000-B87FG:1:1101:27978:6461 2:N:0:ACTGAGCG+CTCTCTAT
GACTACAAGGGTATCTAATCCTGTTTGCTCCCCACGCTTTCGAGCCTCAGCGTCAGTTATCGTCCAGTTAGCCGCCTTCGCCACCGGTGTTCCTCCTAATATCTACGCATTTCACCGCTACACTAGGAATTCCACTAACCTCTCCGATACTCTAGTTCGACAGTTTCAAGTGCAGTACCAGGGTTGAGCCCTGGGTTTTCACACCTGACTTGCCGTACCGCCTACGCTCCCTTTACACCCAGTAAATCCGGATAACGCTTGCCCCCTACGTCTTACCGCGGCTGCTGGCACGTAGTTAGC
+
CCCCCGGGGGEFGGGGGGGGGGGGGGGGGGGGGGGGGGGGGGGGGGGGGGGGGGGGGGGGGGGGGGGGGGGGGGGGGGGGGGGGGGGGGGGFGGGGGGGGGFGGGGGGGGEGGGGGGFEGDEFGGGGGGFFGGGGGFFFGGFFGGGFGFGFE;DFGGGG8CEAFFFGGGGFFGFFGFGFFFEGGGGFGEGGFFFGC9F5*;EEFAAFFFFF*9?>DDF:6:65>@2>FDGFFD3EEEEGG?7@9A36<76810<67---(-928C>BBFB4(41-6(4(-(4-(48?:?7?0))22+6AA
@M02996:162:000000000-B87FG:1:1101:10840:6462 2:N:0:ACTGAGCG+CTCTCTAT
GACTACACGGGTATCTAATCCTGTTTGCTCCCCACGCTTTCGAGCCTCAACGTCAGTTACAGTCCAGTAAGCCGCCTTCGCCACTGGTGTTCCTCCTAATATCTACGCATTTCACCGCTACACTAGGAATTCCACTTACCTCGCCGGCACTCTAGCTTAACAGTTTCCAAAGCAGTTCCGGGGTTGAGCCCCAGGCTTTCACTTCAGACTTGCCATGCCGTCTACGCTCCCTTTACGCCCAGTAAATCCGGATAACGCTTGCACCCTACGTATTACCGCCGCTGCTGGCACTGTTTTAGC
+
CCCCCGGGGGCFEGGGDFFGGGGFGGGGGGDFEFGGEGGGGEGFF@8BFFFGGGGGGGCGCFGGGFGGGGDGGGGGGGGGGGGGGGFEFGGGGGGGGGGGCFGGGGGGCGFGGGGGG:?CCFGGDFCFCFGGGDGGGFFDD83=C+)@9D:DB3==:D8EE==CEFGF@>96DFFGFGF>EEGGGD5C@GGFED42)?FFFFE4;+97@FGEFF4B);C545/3>;>:4B<(2=))(/4*//6);)<CC;)8:B66--,,37)49,33:3.,-54A<(,(329>;??2002()/3<;4(6
@M02996:162:000000000-B87FG:1:1101:23694:6466 2:N:0:ACTGAGCG+CTCTCTAT
GACTACAGGGGTATCTAATCCTGTTCGATCCCCGCGCTTTCGTGCCTCAGCGTCAGTTGCGGCTTGGTGACCTGCCTCCGCGATCGGCGTTCTGTGCGATATCTATGCATTTCACCGCTACACCGCACATTCCAGCCACCCCAAACGCACTCAAGCCCCCCAGTTTCGACGGCAGTGACCGGGTTGAGCCCGGAAATTTCACCGCCGACTTAAGGGGCCGCCTACGCACCCTTTAAACCCAATAAATCCGGATAACGCTCGCATTCCACGTCTTACCGCCGCTGCTTGCACGGAGTTAGC
+
CCCCCGGGGGGGGGGGGGGGGGGGGGGGGGDEFEGGGGGGGGGGGGGGGGGGGGGGGGGGGGGGGGGGGGGGGFGGFGFGGEGGFDFFFGGFGGGGGGGGGFGDDGGGGGGGGGGGGADCG,BFGGGGGGGGGGGGGFFFG=BDFGFEFDFEEGFGGGGGGG98CFGCGGGFG)CCF7;FGGGGFGFFEGGFFF:>FCFB>GFFB7(-1:<4)/)043D9=940((431EB:C?A>4);C<3.)14-4C256(8<C-((-(1-(*.)-6(-(.-.6(2,,-2147:).2)38)712*.))
@M02996:162:000000000-B87FG:1:1101:27762:6468 2:N:0:ACTGAGCG+CTCTCTAT
GACTACTGGGGTATCTAATCCTGTTCGATCCCCGCGCTTTCGTGCCTCAGCGTCAGTTGCGGCTTGGTGACCTGCCTCCGCGATCGGCGTTCTGTGCGATATCTATGCATTTCACCGCTACACCGCACATTCCAGCCACCCCAAACGCACTCAAGCCCCCCAGTTTCGACGGCAGGGACCGGGTTGAGCCCGGAAATTTCACCGCCGACTTAAGGGGCCGGCTACGCACCCTTTAAACCAACTAAATCCGGATAACACCCGGATCCTCCGGAATACCGGCTCAGCTGGCACGGAGGTAGC
+
CCCCCGGFGGGGGGGGGFGGGGGGGGGGFDCFGGGGGGGFGGGGGGFGFFGGGGGGFGGGGGGGEGGCEDEGEFGGGFDGDBFGFCFFFFEEFGGGGG?DC>AFGFGGGDFGEFECCAEDD9DCGGCEEGGGGGCDCGGGGFFGFDDFDDA@GGGFC*CGGGA@?EC*;:=BE>3*2:1;:::/4>@;)CF9>D394@?<<GB:(8140)>A)*.847C6*-,-(-(((1((*)).640*((,.92)6*,7?0769),((()--).)),(((,-)..4((,()(.)(2:2)20)22;<3)
@M02996:162:000000000-B87FG:1:1101:23674:6470 2:N:0:ACTGAGCG+CTCTCTAT
GACTACAGGGGTATCTAATCCTGTTCGATCCCCGCGCTTTCGTGCCTCAGCGTCAGTTGCGGCTTGGTGACCTGCCTCCGCGATCGGCGTTCTGTGCGATATCTATGCATTTCACCGCTACCCCGCACATTCCAGCCACCCCAAACGCACTCAAGCCCCCCAGTTTCGACGGCAGGGACCGGGTTGAGCCCGGAAATTTCCCCGCCGACTTAAGGGGCCGCCTACGCACCCTTTAAACCCACTAAATCCGGATAACGCTGGCATCCTCCGTATTACCGCCGCTGCTGCACCTGAGTTAGC
+
CCCCCGGGGGGGGGGGGGGGGGGFGGGGGGGGGDGGGGGGGGGGGGGGGGGGGGGGGGGGGGGGGCFGGGGGGFGGDGEGG=FGGGGGGEEGGDGGGGEFE?GGGGGGGGGGGGGGG:?=D,FECFEGCFGGG:EAFFGDD=EGGGDFAGEBCG>GF>CEG9/8B>F*:BEBE>D*):=E>CG*<C@DBFC7>:)7<FF9)<2,7)(4>DD2:?).(0>4:0(4:?6(,222C?F2<<@=?-.(/44672048>A4--((-1..9,,.47,1(,-64:((-4((43?)(3((0)033-)-
@M02996:162:000000000-B87FG:1:1101:15075:6472 2:N:0:ACTGAGCG+CTCTCTAT
GACTACACGGGTATCTAATCCTGTTTGATACCCGCACCTTCGAGCCTCAGCGTCAGTTGCGCCCCAGCAAGCTGCCTTCGCAATCGGAGTTCTTCGAGATATCTAAGCATTTCACCGCTACACCTCGAATTCCACCTGCCTCTTGCGCACTCAAGATACGCAGTTTCAACCGCTGGACGGAGTTGAGCTCCGCGATTTGACCGCTGACTTACATTTCCCCCTACGCCCCCCTTAAACCCAATAAATCCGGATAACCGCCGGACCTTCCCGATTCACGCGGCCTCCTGCCCGGTATTTGGCG
+
CCCCCGDEGGGGEGGGGGGGGGGGGGGGGEFFGEGGGDFGGGFGGGGGFFFGGGGGGGAFCFG7F7F@EGFFGGGGGGGGGEGGGGF,@FGGGEBF,BFGGFGGGFGGGGGGGGGGGAEGG=EF8F=FGGGGGAGG6,@EFDDG7D5=@>BD,8=D,6E1CE>BEFGGGGGFG>>E*;:96**4,+02*=FFEFG(5=+8>,(62.1=AF+77+.A?F*(=.(/3(((4:(6<4<)47E/6228F)62533:B*5*((---),1*54:(((-())-(((-(,(((.4(.((-)013+5))(
@M02996:162:000000000-B87FG:1:1101:27984:6478 2:N:0:ACTGAGCG+CTCTCTAT
GACTACAAGGGTATCTAATCCTGTTTGCTCCCCACGCTTTCGAGCCTCAGCGTCAGTTATCGTCCAGTTAGCCGCCTTCGCCACCGGTGTTCCTCCTAATATCTACGCATTTCACCGCTACACTAGGAATTCCACTAACCTCTCCGATACTCTAGTTCGACAGTTTCAAGTGCAGTACCAGGGTTGAGCCCTGGGTTTTCACACCTGACTTGCCGTACCGCCTACGCTCCCTTTACACCCAGTAAATCCGGATAACGCTTGCCCCCTACGTATTACCGCGGCTGCTGGCCCGTAGTTACC
+
@BCCCGGGGGGGGGGGGGGGGGGGGGGGGGGGGGGGGGGGGGGGGGGGGGGGGGGGGGGGGGGGGGGGGGGGGGGGGGGGGGEGGGFFGGGGGGGGGFFEGFGGGGGGGGGGGFFEE@>0=EGGGGGBFA@EFGGGGGCFGFFGGGFGFGBD,=DGGGGFGG>:CFGGDFDDCFGGFGEFFGGFGDEGFGF@F5FDAGFFFG7:9>>BEFGFFFA?@BG(:255=9;8;E?FG;3973CE@14)3.<<C2)/6599,---(/.5>;61::.)406:<13767;>0)57,2:(0)*23)))
@M02996:162:000000000-B87FG:1:1101:15085:6487 2:N:0:ACTGAGCG+CTCTCTAT
GACTACACGGGTATCTAATCCTGTTTGATACCCGCACCTTCGAGCCTCAGCGTCAGTTGCGCCCCAGCAAGCTGCCTTCGCAATCGGAGTTCTTCGAGATATCTAAGCATTTCACCGCTACACCTCGAATTCCACCTGCCTCTTGCGCACTCAAGAAACGCAGTTTCAACCGCTGGACGGAGTTGAGCTCCGCGATTTGACGGCTGACTTACATTTCCACCTACGCTCCCCTTAAACCCAATAAATCCGGATAACCGCCGGACCTTCCGTCTTACCTCGGCTGCTGGCACCGAATTTGCC
+
CCCCCGGGGGGGGGGGGGGGGGGGGGGGGGGGFGGGGGGGGGGGGGGGGGGGGGGGGGFGFGGCGEGGGGGGGGGGGGGGGDGGGGG7FFGFGGGGDFGGFFGGGCFGGGGGGGGGG@BDGFGGFFF@FEGGGFGGGFGGGDFGGG>CEGFF?DDA,=FFGD>CFFGFGGGFGB>G*AA53>CE9C>D/<FAF4<>BFF*9=6>95(33:+7.@)8CFF4C3((/2/27E(8774)4?EC?F)8?4A:775-(*)*((-(-)-4040:(.(.-).3)5,(,(-4)).(.5(-.)22+.58
@M02996:162:000000000-B87FG:1:1101:23493:6487 2:N:0:ACTGAGCG+CTCTCTAT
GACTACTAGGGTATCTAATCCTGTTTGATTCCCGCACTTTCGAGCCTCAGCGTCAGTAACACCCCAGAAGACTGCCTTCGCAATCGGAGTTCTTCGTCATATCTAAGCATTTCACCGCTACACGACGAATTCCATCTTCCTTGTGTGCACTCAAGAAGGACAGTATCCACGGCATGCCAAGGTTGGGCCCTGACATTTGACCGCAGACTTAACCTTCCGCCTACGCTCCCTTTAAACCCAATAAATCCGGATAACGCTCGCCTCTTCCGTATTACCGCGGCTGCTTGCACGGAATTTGCC
+
CCCCCGGGGGGGFGGGGGGGGGGGGGGFGFFFGGGGGGGGGGGGGGGGGGGDGGGGGGGGDFGGGGGGFGFFGFGGGGGGGGGGGFFEFGGGGGGGGDGGGFGGG?FFFGGGGGGGG>BDGCGGGGGGGGGGGGGGGGGGGEFGDF=FDFDEFFFFGGCFFFDFDFFGGGGDGFGGFG=FF8EAFGACCGDC9A9AEF9ACGBFF9>@=E+::;C8;A?5=5(05=0;>G(;D9CFE;F=DFEAAC?@<9D@(/21(,-,-/-409AF<:(734.6(4-(-,(4)6<65<(0).;87658
@M02996:162:000000000-B87FG:1:1101:27755:6489 2:N:0:ACTGAGCG+CTCTCTAT
GACTACTGGGGTATCTAATCCTGTTCGATCCCCGCGCTTTCGTGCCTCAGCGTCAGTTGCGGCTTGGTGACCTGCCTCCGCGATCGGCGTTCTGTGCGATATCTATGCATTTCACCGCTACACCGCACATTCCAGCCACCCCAAACGCACTCAAGCCCCCCAGTTTCGACGGCAGTGACCGGGTTGAGCCCGGAAAATTCACCGCCGACTTAAGGGGCCGCCTACGCCCCCTTTAAACCCAATAAATCCGGAACACGCTCGCATCCTCCGTATATCCTCGGCTGCTGGCACGGGGTTACC
+
CCCCCGG?E8@FGGGGGGGGGGGGGGGGGGDFGFGGGGGGGGGGGGGGGGGE@EFGGGGGGGGGGGGGGGGGGGGGGGFGD>@FFECGEGGFGFGDGGGDEBDGGGGGGFCEFDGFGBFGCEGGGGGGGGGGGG,=DGEEC=E6CGADBGE@CG;GCEDEGC>?CFGCGGGEGEDFF+);=:=CFDEF@FGF5B),(299A<<?0>((-75<29))()94:76?019((:90772<22CGF?7)=)6699)(().0(-,-4)(-1.)).,((,)).)))((--30).,2:D<7)/2*-))
@M02996:162:000000000-B87FG:1:1101:16920:6518 2:N:0:ACTGAGCG+CTCTCTAT
GACTACCGGGGTATCTAATCCTGTTTGATCCCCACGCTTTCGTGCCTCAGCGTCAATCGCTGTTTCGTGAGATGCCTTCGCAATCGGTGTTCTGAGTAATATCTATGCATTTCACCGCTACACTACTCATTCCTCCCACGGCAACAGTATTCCAGCCCTCCAGTATCAAAGGCAGTTCCCGGGTTGAGCCCGGGTATTTCACCTCTGACTTGAAGAACAGCCTACGCACCCTTTAAACCCAATAAATCCGGATAACGCTTGCATCCTCCGTATTACCGCGGCTGCTGGCACGGAGTTAGC
+
CCCCCGGGGGGGDGGGGGGGGGGGGGGGGGFGGGGGGGGGGGGFGGGGGGGGGGFGGGGGGGFGGGGGGGGGGGGGGGGGGGGGGFCCFFFGGGGGGFGGGFGGGGGGGGGGGGGGGAAGGFFAEFFGFGGGGGGGGGGGGA5DGEDFFGFDGFGGGGGGGGFFFFGGFGFFCFDGFGFFGGGGCCEG@FG=DB?BFGFFFFEEFFFEFFFFF6515;C5CBBBD>>9@GF?GFE3;3?=8?8E4>3<D7:035<6(----944;>2<?2-4(.)6)(-,44>3:?:>((.())*22.64
@M02996:162:000000000-B87FG:1:1101:8475:6529 2:N:0:ACTGAGCG+CTCTCTAT
GACTACCCGGGTATCTAATCCTGTTTGATACCCGCACCTTCGAGCCTCAGCGTCAGTTGCGCCCCAGCAAGCTGCCTTCGCAATCGGAGTTCTTCGAGATATCTAAGCATTTCACCGCTACACCTCGAATTCCACCTGCCTCTTGCGCACTCAAGAAACGCAGTTTCAACCGCTGGACGGAGTTGAGCTCCGCGATTTGACGGCTGACTTACATTTCCACCTCCGCTCCCTTTAAACCCAATAAATCCGGATAACGCTCGGACCTTCCGTATTACCGCGGCTTCTGGCACAGAATTAGCCG
+
CCCCCGGEGGGGGGGGGGGGGGGGGGGGGGFEEFGGGFGGGGGGGGGGFGGGGGGGFF9FEGGGGGEGGGGFGFGGGGGGGGEGGGGD7FFGGGGG7BFGFFGCGGGGGGGGGGGGG:@DCFFG@FEGGGGGGGGGG4@DFEFGGGAGFGDFF@D=FGGGGG=@EFGGGFGDGF575;AD>>E7AFBGEGGFFD5>5F878=>12):6A;:;<67ACF7)7/(/37;F9F749).:7:;*4(..1))391),842*,----1427<BF:4,.3).),((,432..--,(.(./00<28:7(
@M02996:162:000000000-B87FG:1:1101:16906:6529 2:N:0:ACTGAGCG+CTCTCTAT
GACTACCGGGGTATCTAATCCTGTTTGATCCCCACGCTTTCGTGCCTCAGCGTCAATCGCTGTCTCGTGAGCTGCCTTCGCAATCGGTGTTCTGCGTAATATCTACGCATTTCACCGCTACACTACTCATTCCTCCCACGCCTCCAGTATTCCAGCCCTCCAGTATCAAAGGCCATTCCCGGGTTGAGCCCCGGTCTTTCACCTCTTACTTAAAGACCCGCCTACCCCCCCTTTAAACCCAATAAATCCGGATAACGCTTGCACCCTCCGGTTTAACGCCGCTTCTTGCCCGGGTTTAGC
+
CCCCCGE@FGGGDGGGFFGGGGGGGGG;FGFGEFGGGDGGGGFGGGGGFGGGGGG,FGC<,BF,6,CFEG>,5FFGGGGGGDGE8ECFGFGGE,,4@CFFFFFGF,@EGGGGGGGGG@EGGEF=EEE8;FFFG8E=+6@++5*+680C9+?CDEF,1+6@EFE@,?D2=9=:E*+@8EE?@C>EGG@C=FC)0:*)7FFEFGFEF1*/9AF441*1(28(=:;76(((.=9(;?<)4>FGF(4.9644C;0(4362(-(-(1))233<1(((,04)-((-(--(3)))-()-.01/*,..
@M02996:162:000000000-B87FG:1:1101:4872:6529 2:N:0:ACTGAGCG+CTCTCTAT
GACTACTAGGGTATCTAATCCTGTTTGCTCCCCACGCTTTCGAGCCTCAACGTCAGTTATCGTCCAGTAAGCCGCCTTCGCCACTGGTGTTCCTCCTAATACCTACGCATTTCACCGCTACACTAGGAATTCCACTTACCTCTCCGACACTCTAGCTTGACAGTTCCAAATGCAGTTCAGGAGTTGAGCCCCCGCATTTCACATCTGGCTTGCCATGCAGCCTGCGCTCCCTTTACACCCAGTAAATCCGGATCACGCTTGCCACATCTTGTTTACAGGCGCTGCTGGGCCGTATTTGGA
+
CCCCCG9,CFGGFFGGGCFGGGGGGGGFGGCCCGGGGGGGGGGGGGGFC@FGGG@FFFFGGGGGGGGGGGGGGDGGGGGGGGGGGGDCFFBFDGGGGGCFG+,?,CCE>B:FF,CEC::=C9BEGGCFFGFGAD@=FGFF96DGC>8+0=6=@EFCG,=,@D8?=2=3?6E?EDCAD?DBA>61@DC58,D>*<05:*?;=CEC)+16>9GBFFBFBA*1,-0(25>(5455:@FF<8B8((.6+)9?76E6;=52///-35()*.,))).))4--).(((--((,).(((-))03<)-.
@M02996:162:000000000-B87FG:1:1101:9943:6535 2:N:0:ACTGAGCG+CTCTCTAT
GACTACCCGGGTATCTAATCCTGTTTGCTCCCCACGCTTTCGCGCCTCAGCGTCAGTTGTCGTCCAGCAGGCCGCCTTCGCCACTGGTGTTCCTCCTAATATCTACGCATTTCACCGCTACACTAGGAATTCCGCCTGCCTCTCCGATACTCAAGGGATACAGTTTCAAAAGCAGTTTCCGGGTTAAGCCCAGAGATTTCACTTCTGACTTGCATCTCCGCCTACACGCCCTTTACACCCAGTAACTCCGGACAACGCTTGCCCCCTACGTATTACCGCCGCTGCTGGCACGTATTTAGC
+
CCCCCGGGGGGEGGGGGFGGGGGGGGGGGGFGEGGGGGGGGGGGGGGGEGGGGGEGGGAFGEGGGFDGGCFFFGGGGGGGGGGGGGGFGGEGFFFGGE=FFFGGGGGGCEGGGCGGG:@DGFGGC@EFGGGGFFGDDDFFGDFGGE=>@GFF9DFCEGGFEFC@EFGGC;AFGF7EFGFFGDGGGG@7BGGFFFGD=CFE??EFEFE4>FGFFA<C:AF@ED@?D;@(6C90C3);5;FE;1@7A)./7204;:89-----1()76;660.).8<A)(,(-376>3)(,(.,0003<).4
@M02996:162:000000000-B87FG:1:1101:4773:6537 2:N:0:ACTGAGCG+CTCTCTAT
GACTACCCGGGTATCTAATCCTGTTTGATCCCCACACTTTCGTGCCTCAGCGTCAATGACGGATTTGTGAGATGCCTTCGCAATCGGTGTTCTGTGTGATATCTATGCATTTCACCGCTACACCACACATTCCTCCCACAGCATCCGTATTCCAGACTACCAGTTTCAACGGCAGGTCACGTGTTAAGCACGTTCGTTTCACCGCTGACTTGGCACTCCGCCTACGCACCCTTTAAACCCAATCAATCCGGATAACGCTCGCATCCTCCGTATTAACGCGGCTGCTGGCACGGAGTTCGC
+
CCCCCGGGGGGGGGGGGGGGGGGGGGGGGGEFFGGGGGGGGGGGGGGGGGGGGGGFGGGGGGCCEGGGFGGGGGGGGGGFEGGGGGGGGGGGGGGGGGGGGBGGGFGGGGGGGGGGG=@CDGGGGGGGGGGGCFGGGGGDGDDFGGAFFGFFGGGGGGGGGGEFGDGGGGGFGFG>DDDFGFFGFGEGF,@59*311@?@=D@=AEBFFFFE3A:ABFD@?/55>655>E;35;C?EACED63(2=?<C>B18>7;-,---/239:?3:>8:1:4).8(-(427-4::3(,458C*C)-(
@M02996:162:000000000-B87FG:1:1101:4753:6541 2:N:0:ACTGAGCG+CTCTCTAT
GACTACCCGGGTATCTAATCCTGTTTGATCCCCACACTTTCGTGCCTCCGCGTCAATGACGGATTTGTGAGATGCCTTCGCAATCGGTGTTCTGTGTGATATCTATGCATTTCACCGCTACACCACACATTCCTCCCACAGCATCCGTATTCCAGACTACCAGTTTCAACGGCAGGTCACGTGTTAAGCACGTCCGTTTCACCGCTGACTTGGCACTCCGCCTACGCACCCTTTAACCCCAATAAATCCGGATAACGCTCGCATCCTCCGTCTCACCACCGATGATGGTACGGCGTTAGC
+
CCCCCGGGGGGF@FGGGCFGGGGFFG8FGGDE<FGGGGGGFGFGGDCG,4FFECFGGGFFEE@CCGGGGGGFGCGEFDFGDFFGFEDFFGGGAFFGGGGGCCDFFGGCE;EFFBEFE>5CDFFFEFFFG@FGGG,0=@E6DB6DFFFGFDFDFGGGGGC=8,::8+DDCA+3+9+@6:@?CBC7>CEGFGG5A*;>=7A)8D;>:?BADFF3@A>F26C(/(--0(((.:3385)54;</6?3;0957;0)8:>A=-((--)(-9:<72,4(((.)()((-(,(.-62)6<<>)*21,,)
@M02996:162:000000000-B87FG:1:1101:11791:6542 2:N:0:ACTGAGCG+CTCTCTAT
GACTACCCGGGTATCTAATCCTGTTTGCTCCCCGCACCTTCGCACCTCAGCGTCAGTCATCTGCTGGTAACCTGCCTTCGCCATTGGTATTCTTCCTGATATCTACAGATTTCACCCCTACACCAGGAATTCTGATTGCCCCTCAGTGACTCCAGTTATGCAGTTCTCAACGCAATTTCGGAGTTGAGCTCCGAGATTTCACACCAAGCTTGCAAAACCGCCTACATGCCCTTTACGCCCAATAATTCCGAACAACGCTCGCAACTTACGTTTTACCGCGGCTGTTGTCCCGTAATTGGC
+
CCCCCGGGGGGGFGGGGGGGGGGGGGGGGGGGGGGFGGGGGGEFGGGGGGGGGGGGGFECGGCEFGGGGGGFGGGGGGGGGGDFCGFGAFGGGGGGGGGGGFGGEGDFGGGGGGGGG=FFFEFGCFGGDFGGEGCF?AFDFDDDD>D9?FFFEFGFG8CDEEDCEFGGGCFDGFDGFGFFB=ECAF7D52@CE5=A)EFFEFCFF5=@CFGFF5<+:?92E>:277C*>CBEFF*>@=FGF</3*75<D;2(3),*(.(/().(1(68<(.((-)..-216624.)-(-))(0.*/<42(
@M02996:162:000000000-B87FG:1:1101:4890:6546 2:N:0:ACTGAGCG+CTCTCTAT
GACTACTAGGGTATCTAATCCTGTTTGCTCCCCACGCTTTCGAGCCTCAACGTCAGTTATCGTCCAGTAAGCCGCCTTCGCCACTGGTGTTCCTCCTAATATCTACGCATTTCACCGCTACACTAGGAATTCCACTTACCTCTCCGATACTCTAGCTTGACAGTTCCAAATGCAGTTCAGGAGTTGAGCCCCCGCATTTCACATCTGGCTTGCCATGCCGTCTGCGCTCCCTTTACACCCAGTAAATCCGGATAACGCTTGCCCCCTATGTTTTACCGCGGCTGCTGGCACGTATTTGGC
+
CCCCCGGGGGGGFEGGGGGGGGGGGFFGGGGGEGGGGGGGGGGGGGGGGFGGGGGGGGGGGGGGGGGGGGGGGGGGGGGGGGGGGFEFFFCGFFGGGFGGGFGFGGGGGGGGGGGGGA>DGEFGGGGFFFGGGGGFG9=DCDFGGE=EBGFEFFGGGFGGGCDFADCFGFFFFFGFFGEFAEEFGGEDEGGDBEGFFGF@CGCECBE*:?7494AF3AG5459BFFF52:>BFEFF<@CE1=@CA55?D0:@F>;8/,,,47(47(30)).)..).<<(47(-4(8:(83??7)+30)-.
@M02996:162:000000000-B87FG:1:1101:7153:6546 2:N:0:ACTGAGCG+CTCTCTAT
GACTACCAGGGTATCTAATCCTGTTTGCTCCCCACGCTTTCGAGCCTCAGCGTCAGTGATCGTCCAGTAAGCCGCCTTCGCCACTGGTGTTCCTCCTAATATCTACGCATTTCACCGCTACACTAGGAATTCCACTTACCCCTCCGACACTCTAGTTCGACAGTTTCCAATGCAGTACCGGGGTTGAGCCCCGGGCTTTCACATCAGACTTGCCGTACCGCCTGCGCTCCCTTTACACCCAGTAAATCCGGATAACGCTTGCACCATCCGTATTCCCGCGCCTGCTGGCACGTATTTAGC
+
CCCCCGGGGGGFGGGGGGGGGGGGGGGGGFFGEGGGGGGDGGGGGGGGGGGGGGGGGGGGGGGGGGGGGDGGGGGGGGGGGGGGGGGFGGGGFGGGGGGGFFGGGGGGGGGGGGGGG>?DDEFGGGGFGGGGGGGGGGGGGFFGGGFGFGFFGGC;DGGDEE=B=FGFFGGFGFGGFGFFG:6@@DFGBCF>BADFFGFFCGF<3;@BBFGFCFBE@::1=9;;33>><CD8C3>FEBEEB::A4<46C>:BFF)9----,9)59,4(1,-..,)6)43(((-4:B?>?:?<0)3<<-).
@M02996:162:000000000-B87FG:1:1101:7659:6548 2:N:0:ACTGAGCG+CTCTCTAT
GACTACTAGGGTATCTAATCCTGTTTGCTCCCCCGACTTTCGCGCCTCAGCGTCAGATACGTACCAGGGATCCGCCTTCGCCTCCGGTGTTCTATAGGATATCAACGCATTTCACCGCTACACCCTATATTCCGATCCCCCATTCCGTCCTCCAGCCATGCAGTTTCGGACGCACTTTCCGGGTTGGGCCCGGAGATTTCACATCCGACACGCACGGCAGCCTACGCGCCCCTTACGCCCAGTAAATCCGAACCACGCTCGCCACCTCTGTATTACCGCCGCTGCTGGCCAAGCGTTAGA
+
CCCCCFGFGGGGGGGGGFFGGGGFGGGGGGFGGGGGGGGGGGGGGGGGGGGGGGGGFGGGGGGGGGGGGGGGGGGGGGGGGGGGGGGEGCFFFCF9FFGGGFGDFGGGGGGGGGGGGADDDFGGGGFFFFAFFGGGGEFGGAFGGGFFDC>DGFFGGGGGGGDFACFEG>EFGEGGFFE<8>7?FGADDGG=E4D9;9CEFGECE;@<@:<;>337(8C9C:1::16>>GF(1(4712?C?F7)04:.2(.47).1-,((-1(-9:7().-)-.4><?0(4(,4()..((((0);*:,(-
@M02996:162:000000000-B87FG:1:1101:5664:6561 2:N:0:ACTGAGCG+CTCTCTAT
GACTACAGGGGTATCTAATCCTGTTCGATCCCCGCGCTTTCGTGCCTCAGCGTCAGTTGCGGCTTGGTGACCTGCCTCCGCGATCGGCGTTCTGTGCGATATCTATGCATTTCACCGCTACACCGCACATTCCAGCCACCCCAAACGCACTCAAGCCCCCCAGTTTCGACGGCAGTGACCGGGTTGAGCCCGGAAATTTCACCGCCGACTTAAAGGGCCGCCTACGCACCCTTTAAACCCAATAAATACGGCTAAAGCACGCATCCTCCGTCTCTACGCGGCTGCCGGCAGGGGGTTAGG
+
CCCCCFFGFGEG>DEDFDFGGGGFFFG8FFCFCFGGEEGFFGGGGFFCEEGG:@CCGGGFEGGGGG>ECG8FDF8?6A=>,@+@DC7CC:@6DFG,CFFGGFF@FGAEFFGGGGFGC>50=DFCGGGGEFFGFGDFFF8D?857DCA7*;95FC;FGG5>EC>?9ECCCEGFG4DC6F9FCED*<D8650=:>5396<?<4@2(,.42;F*44*)/-51(/-(,446:9C<(*4)64);:,8:79>))0,0((0)*)-(,-1,,/5.)4(((,()--((--17(-(,-,(-(0)***-3(
@M02996:162:000000000-B87FG:1:1101:11778:6562 2:N:0:ACTGAGCG+CTCTCTAT
GACTACCCGGGTATCTAATCCTGTTTGCTCCCCGCACCTTCGCACCTCAGCGTCAGTCATCTGCTGGTAACCTGCCTTCGCCATTGGTATTCTTCCTGATATCTACAGATTTCACCCCTACACCAGGAATTCTGATTGCCCCTCAGTGACTCCAGTTATGCAGTTCTCAACGCAATTTCGGAGTTGAGCTCCGAGATTTCACACCAAGCTTGCAAAACCGCCTACATGCCCGTTACGCCAAATAATTCCGAACAACGCTCCCAACTTACGTGTTCACGCGGCTGCTTGCACGTAATGAAG
+
CCCC<FGFGGGGGCFDCDFGGGGGGGGGGFE8FEEEGGCGGFGGGGGGGGGGGGGGGGGGGGEFFEGGGGGGGCGGGGGGGGEGGCEF,CFGGFGFGGGGGFGG>F9EFGGG9EGGGA5FFGGG?FCEFGGGGG,CGDFDGFFG88D,DFFFGCFGGGGGGG5C=CFGCDFEDEGGFGD5B@6@8+;D:@885595=FFFFG7@AFCF=AFCFFC+:;4:*0/-5(*/0<>5CD=2=0F*,3.);5)):(266;8*,(/((1(4*(.))-.(.()).((,((-4:)4)(),,0)2;+)))
@M02996:162:000000000-B87FG:1:1101:12372:6590 2:N:0:ACTGAGCG+CTCTCTAT
GACTACCGGGGTATCTAATCCTGTTTGCTCCCCGCACCTTCGCACCTCAGCGTCAGTCATCTGCTGGTAACCTGCCTTCGCCATTGGTATTCTTCCAGATATCTACAGATTTCACCCCTACACCTGGAATTCTGATTGCCCCTCAGTGACTCTAGTTATGCAGTTCTCAACGCAGTTCCGGCGTTGAGCTCCGGAATTTCACACCAAGCTTGCAAAACCGCCTACATGCCCTTTACGCCCAATAATTCCGAACAACGCTCGCAACTTACGTTTTACCGCGGCTGCTGGCACGTAATTAGC
+
CCCCCGGGGGGGGGGGCFGGFGGGGGGGGGFFGGGFGGGGGGGGGGGGGGGGGGGGGGGGGGFFFGGGGGGGGGGGGGGGGGGGGGGGFGGGGGGGEFFFGFGGGGFFFGGGGGGGGAFGGEFEFDEFGGGGGGGGFDFFGDFGG@DEDGFFGGGGGFGGGGFEFFGADCFFGF6EFGFF6++@CDFG@=E@E>;ABGFFFGFFAF@DDFGFFF*47AD5C955=38<@:=4DEE<(/<C;?==FFFEG@.:9719(-(--51(146))(((.2)-)(,,24;0(252(()-0)*2<).,
@M02996:162:000000000-B87FG:1:1101:13682:6592 2:N:0:ACTGAGCG+CTCTCTAT
GACTACCCGGGTATCTAATCCTGTTTGCTACCCACGCTTTCGCGCCTCAGCGTCAGTTACTGTCCAGCTAACCGCCTTCGCCACTGGTGTTCTTCCTAATATCTACGCATTTCACCGCTACACTAGGAGTTCCGTTAGCCTCTCCAGCACTCAAGAACAGCAGTTTCAAATGCAGACACGAAGTTGAGCCTCGTGCTTTCACATCTGACTTGCTGTCCCGCCTACACGCCCTTTACACCCAGTCAATCCGTATAACGCTTGCTCCCTACGTATTACCGCTGCTGCTGGCACGTAGTTAGC
+
CCCCCGGFGGGGDGGGCEFGGGGGGGGGGEFFEFGGGGGGGDGGGGGGGGGDEGGGGGCFFDGGGFCGGGFEGGGGGGGGGGGGGGCFFFGGGGGGG<FGGDFGGGGGCGGGGGGGG>B@DEFFFDFBCGGGGGDFGEGGGDFGG98FFGFFDD?F,ADFFFDFGFGG?FFFGFCA?DDE>:+@>+;C@F?5*<C>>CFFFE;EE@A7EFCECBEFEAC>C>5553>29C92CE<667?C=<@3A?)9C,)(/;)+(,/,(16AC?F)(,..5:)).,((,,.)42)2(()-002;+))-
@M02996:162:000000000-B87FG:1:1101:20522:6596 2:N:0:ACTGAGCG+CTCTCTAT
GACTACACGGGTATCTAATCCTGTTTGATACCCATGCTTTCGTGCCTGAGCGTCAGAAGCTCTCTGGACAGCTGCCTTCGCAATCGGTGTTCTGTGACATATCTAAGCATTTCACCGCTACACATCACATTCCGCCATCCTCGACATCTCCCAAGGGGACCAGTATCAATGGCAGTTTTCATGTTGAGCATGAAAATTTCACCGCTGACTTAATCCTCCGCCTGCGCACCCTTTAAACCCAATAAATCCGGATAAAGCTCGGGTCCTCCGTATTACCGCGGCTGCTGGCACGGGGTTAGC
+
CCCCCGGGGGGGGGGGGFGGGGGGGGGGGEFGGGGGGGGGGGGGGGGGFGGGGGGGG<@,CFGGGGGCDGDFGGGGGGGGGGGGGGFGGGGGFGGG,BFFGFGGGGFGGGGGGGGGG>BGCFFDGGGGGGGGG?EGGGGGGFEGG==FFFFDG8?+A8CEGGDFGFGGGGGFDFDGFGEFEEGFGGEFE,AC5B@CFGFFCCCFFD>ADFGFFFEFEFF>C>>>B:@:>C@2DECCEFFGFF;48<<<;6>;@:3+)/////(:D;AA<6-(4.)-)(,--490?:).8(.(0)*21-34
@M02996:162:000000000-B87FG:1:1101:12355:6597 2:N:0:ACTGAGCG+CTCTCTAT
GACTACCGGGGTATCTAATCCTGTTTGCTCCCCGCACCTTCGCACCTCAGCGTCAGTCATCTGCTGGTAACCTGCCTTCGCCATTGGTATTCTTCCAGATATCTACAGATTTCACCCCTACACCTGGAATTCTGATTGCCCCTCAGTGACTCTAGTTATGCAGTTCTCAACGCAGTTCCGGAGTTGAGCTCCGGAATTTCACACCAAGCTTGCAAAACCGCCTACATGCCCTTTACGCCCAATAATTCCGAACAACGCTCGCCACTTACGTTTTACCGCGGCTGCTGGCACGTAATTAGC
+
CCCCCGGGGGGGGGGGGFGGFGGGGGGGGGE@FGGGGGGGGGGGGGGGGGGGGGGGGGGGGGEFFGFGGGGGGGGGGGGGGGGGGGFFCFGGFFGGFGGGGFGGGGDCFGGGGGGGG>FFFGFFGGFGGGGGGGGGGCGDGFFGG,;75DFEECCFGGGFGFDAFFGGGGGDE*8EFGFFECGGFFCF@98)?BD5=FFFFF5CA>CBFFGBDF;@5;/:=985>@C4>EF2D5*1(6FE?@;38)./;4>(1>5>../43)((1564)(.(.3)).(--4996:)4(,(.8882/0))(
@M02996:162:000000000-B87FG:1:1101:11289:6602 2:N:0:ACTGATCG+CTCTCTAT
GACTACCGGGGTATCTAATCCTGTTCGATACCCGCACTTTCGAGCTTTAGCGTCAGTGCCGCTCCAGTAAGCTGCCTTCGCAATCGGAGTTCTGCGTCATATCTATGCATTTCACCGCTACACGCCGCATTCCGCCTACTTCCCGCGCACTCAAGTCCTCCAGTTCGCGCTGCAGTGCAGACGTTGAGCGCCTGCCTTTCACAGCACGCTTACAGGACAGCCTGCGCACCCTTTAAACCCAATGAATCCGGATAACGCCCGGACCCTCCGTATTACCGCGGCGTCTGGCACGGATTTCGC
+
CCCCCG@+CFGGGGGGGGGGGGGGGGGGG,@FG@F:FFGGGG,EF:F,CFGGGGG,F<,C@@B+@,E69CFFGGGGGGGGG@FGGGC4@FGGG,,@CFGGGFGGF,CEFEFGGGGGG>DGDEE>+F+8@FGGGGGGG+@,BE?++@=+<9?@83A@:C:EFE@FG+*@0C*@EA*=AF*+22=:CFBD:*C;>)<(.<BFFG37=2/.6:DF3+7),8*-:44:?09(3??1C>A<DFGGF::(9>A<F><0:;AC-----)(-1((-49321066)(,--(-(2:((,,3(..**3).,
@M02996:162:000000000-B87FG:1:1101:5938:6605 2:N:0:ACTGAGCG+CTCTCTAT
GACTACCCGGGTATCTAATCCTGTTTGATACCCGCACCTTCGAGCCTCAGCGTCAGTTGCGCCCCAGCAAGCTGCCTTCGCAATCGGAGTTCTTCGAGATATCTAAGCATTTCACCGCTACACCTCGAATTCCACCTGCCTCTTGCGCACTCAAGAAACGCAGTTTCAACCGCTGGACGGAGTTGAGCTCCGCGATTTGACGGCTGACTTACATTTCCACCTACGCTCCCTTTAAACCCAATAAATCCGGATAAACCTCGGACCTTCCGTATTACCGCGGCTGCTGGCACGGAATTAGCC
+
CCCCCGGGGGGGGGGGGGGGGGGGGGGGGGFFGGGGGGGGGGGGGGGGGGGGGGGGGGGGGGGGGGGGGGGGGGGGGGGGGGGGGGFGGFDEGGGGGGGGGFGGGGGGGGGGGGGGG:<CDDEGDCGGGFGGGGGGGGGGGEFGGGFGEGBDGDFFGGGGGG8@EFGGGGGFDEGGFGFFEGGGF>4C4FGFEFCBDG8E8=>FBEF@4@+7@FEFFFFA=,=@@@@?9E1<<:<9A<CCF0)<7444)3834=4*.(.-2/-47280()(4:).)40-293984:7:14:677@?0),.
@M02996:162:000000000-B87FG:1:1101:11270:6611 2:N:0:ACTGATCG+CTCTCTAT
GACTACCGGGGTATCTAATCCTGTTCGATACCCGCACTTTCGAGCTTCAGCGTCAGTTGCGCTCCAGTAAGCTGACTTCGCAATCGGAGTTCTTCGTCATATCTAAGCATTTCACCGCTACACGACGAATTCCGCCTACTTCTCACGCACTCAAGACCTCCAGTTCGCACTGCAGTGCAGACGTTGAGCGCCTACATTTCACAGCACGCTTAAATGCCCGCCTACGCTCCCTTTAAACCCACTAAATCCGGATAACGCCCGCACCTTCCGTATTACCGCGGCTGCTTGCACGGCATTAGC
+
CCCCCGGGGDGGEGGGGGGGGGGEGGGGGGD@FGGGG:FGGE<FGGG,CFGGGGGGGDEFF76=FFG6CFCFGG,AFFGGGGGGFGC,CFGGGGGGGGGGFFGGGCGGGGFGGGGGG@EDGGGDEGGG:FGGGFEGG@D,DE+++CD,@=9D>=D,@=,@FG@@F7+1+>EFGF5E9FEFCFCCFC=FE5*0:6FBEEFCCFEFB)((-8D()+)+/)0/C66(66948==(:?264>GEB6(()4>AD;>?B36C--(-4)4(73).44,.(.6<)-4,-496()))(.4().*10..5
@M02996:162:000000000-B87FG:1:1101:27331:6618 2:N:0:ACTGAGCG+CTCTCTAT
GACTACCCGGGTATCTAATCCTGTTCGATCCCCGCGCTTTCGTGCCTCAGCGTCAGTTGCGGCTTGGTGACCTGCCTCCGCGATCGGCGTTCTGTGCGATATCTATGCATTTCACCGCTACACCGCACATTCCAGCCACCCCAAACGCACTCAAGCCCCCCAGTTTCGACGGCAGTGACCGGGTTGAGCCCGGAAATTTCACCGCCGACTTACGGGGCCGCCTACGCACCCTTTAAACCCAATAAATCCGGATAACGCTCGCATCCCCCGTCTTACCGCGGCGTCTGGCACGGGTTTGGC
+
CCCCCGGGGGGGGGGGGGGGGGGFGGGGGGEGGCGGGGGGGGGGGGGGGGGFGGGGGGGGGGGGGGGG7F=EGFGGFGGGGB7FFECFEGEGFFGAF@FFF?FFGGGGGGGGGGGGG>AGD>FGCFGGDFFGGGGDDFFFD=BDGGFGFGFFFGCGEGG9CE2>CC742C5?E3D?FDEFEDEEF8;8@GG>BB<9AEFFBDBFFFF(2<DA2)-)-794:7802698>EB105<)45CG6:057:B>C9)-,89F(((-,11857(-34-,.-)67:966((((,4(,.5:5)22;((.
@M02996:162:000000000-B87FG:1:1101:13679:6618 2:N:0:ACTGACCG+CTCTCTCT
GACTACCCGGGTATCTAATCCTGTTTGCTCCCCACGCTTTCGCGCCTCAGCGTCAGTTACTGTCCAGCTATCCGCCTTCGCCACTGGTGTTCTTCCTTATATCTACGCATTTCACCGCTACACTAGGAATTCCGTTAGCCTCTCCAGCACTCAAGAACTGCAGTTTCAAATGCAGTTCCTGGGTTGAGCCCCTGGCTTTCACATCTGACTTGCTGTCCCGCCTACACGCCCTTTACACCCAGTAAATCCGGAAAACGCTTGCCCCCTACGTATTACCGCCGCTGCTGGCTCGGTGTTAGC
+
CCCCCG,,@FGGGGGGGAFGGGGGGGGGG,CCFGGGGGGGGGGGGGGGG,EFGGGGGFCFGFGGGFG,,:,AFFGGGGGFGGGGGGGGGGGGGFGGG,AFFDFGGGFGGGGGGGGGG>@CDGG8EE:E,AEGGG,D++6=DD*=DD=FFFBD@@?A,@,,C@DDFFGGG9D?FFD,+6*2,,6A:>CG8F60007):FFFFG5A@?77AFC@E6*+199:*:/)50725;@2?=CEC=FE;DE4@CFFG>B0()/;(./,4:()196::3,)).<))--(-4((3).52(.1))12;:-)
@M02996:162:000000000-B87FG:1:1101:4437:6627 2:N:0:ACTGAGCG+CTCTCTAT
GACTACACGGGTATCTAATCCTGTTTGCTCCCCGCACCTTCACGCCTCAGCGTCAGTCATCTGTTAGCAGCCTGCCTTCGCCATTGGTATTCTTCCAGATATCTACAGATTTCACCCCTACACCTGGAATTCTGACTGCTCCCCAGTAACTCAAGTCCTGCAGTTCTCAACGCAATTCGGGAGTTGAGCTCCCGCCTTTCACACCAAGCTTACAGAACCGCCTACACGTCCTTTAAACCCAATAAATCCGAACAACGCTCGCAACTTACGTTTTTCCCGGGCTGCGGGGCCGTAATTAGG
+
CCCCCGGGGGGGGGGGCCFGFGFFGGGGGGCFCGGGGGGGGGGGGGGGGGGGEGGGFGGGGGGGFGGFGGGGGGGGGGGGEBFGGFGGGGFFDEEGGGAFFFGGD<=<>EFECFFFG8@FFEFGGGGCEEFACDFFCF8>FBADG78CCDBDFGGFGGGGGGD:BDFDGFGFC>DGFG:*6+@CEG78DFGFFDD5:@ACFG@CD>@FBFGC@FE=>AC24::<5((5-:62+>*80784((5;*9)7<2014),;(.,,(1-450424(((((((.)((-,23(,(4(-,400**3),)
@M02996:162:000000000-B87FG:1:1101:24780:6628 2:N:0:ACTGAGCG+CTCTCTAT
GACTACTAGGGTATCTAATCCTGTTCGATCCCCGCACCTTCGTGCCTCAGCGTCAATCAGTGTCTCGCATGCTGTTTCCACAATCGGCGTTCTGTGTGATATCTATGCATTTCACCGCTACTTCACACATTCCGCATGCGGCGGCACCATTCAAGCCCGCCAGTTTCAACGGCAGTTCCGGCGTTGGGCGCCCGGATTTCACCGCTGACTTTGCAAGCCGCCTACGCACCCTTTAAACCCAATAAATCCGGATAACGCTCCCATCCTCCGTATTACCGCCACTGCTGGCCCGTATTTAGC
+
CCCCCGGGGGGGGGGGGGGGGGGGGGEGGGGGGGGGGGGGGFGGGGGGGGGGGGGGFGGGGGGGFGGGGGGGGGFFEFGGGGGGGEFGGGDFGGEGGGGGADFGFGGGGGGGGGGGG5??DDEFFGFGDGGGGGGDG8D+6>5>D+=FFFFCFGGGGD6EEGA>FFGGFF>BDAGGFGFBECCEE44<=*=6=BD(:CFF?FA295(217:.9BAF)7>(74-33(4-7E?<<?29<7FG:<7)9<AAF003().0--,((1.-7:)22084146642(3(,())))(-(-(.)2+3)-)
@M02996:162:000000000-B87FG:1:1101:24799:6629 2:N:0:ACTGAGCG+CTCTCTAT
GACTACTAGGGTATCTAATCCTGTTCGATCCCCGCACCTTCGTGCCTCAGCGTCAATCAGTGTCTCGCATGCTGTTTCCACAATCGGCGTTCTGTGTGATATCTATGCATTTCACCGCTACTTCACACATTCCGCATGCGGCGGCACCATTCAAGCCCGCCAGTTTCAACGGCAGTTCCGGCGTTGGGCGCCCGGATTTCACCGCTGACTTGGCAAGCCGCCTACGAACCCTTTAAACCCAATAAATCCGGATCACGCTCGCATCCTCCGTATTACCGCGGCTGCTGGCACGGGGTTAGG
+
CCCCCGGGGGGGGGGGGGGGGGGGGGGGGGGGGGGGGGGGGGGGGGGGGGGGGGGEFGGGGGGGGGGGGGGGGGF9BFFFFFFGGGGEGGEGFFFGG8FFFFFDGFGGGGGGG9EFG:BGGFFGGGGGGFFGGGGDDGG+?8<DDEBGFGFFAFCCFGGGG>88EFF:EF?>EEGGFGC>C5C5C<1D?1:9A>D9;FFE)>;6>5>0:FGB?FBFF3C974(1:0(.-:3(2>AFBFGGFF<?FAA499>83049-,(-41415:7<?B43(.-6)(((((((-.,434<1)0222(((
@M02996:162:000000000-B87FG:1:1101:4448:6649 2:N:0:ACTGAGCG+CGCTCTAT
GACTACACGGGTATCTAATCCTGTTTGCTCCCCGCACCTTCGCGCCTCAGCGTCGATCATCTGTTAGCAGCCTGCCTTCGCCATCGGTGTTCTTCCAGATATCTACACATTTCACCCCTACACCTGGAATTCTGACTGCTCCCCAGTAACCCAAGTCCTGCAGTTCGCAACGCAAGTCCGGGGTTGAGCTCCCGCCTTTCACACCACGCTTACAGTACCGCCTACACGTCCTTTACACCCAATAAATCCGAACAACTCTCGCCCCCTACGTGTTACCGCGCACGCTGGCCCGTAATTCAC
+
CCCCCG8,BFGEGGGGGFGGGGGGGGGGG9@DFGGGG7@FG,8FGBF,;FFGGG:+B<F,,6,,6CFGF,6AFFGGGGGGGGGG,=:F,CEFGGGG,?FE,CFG9?4,@EF,EEGG>::=DEFG8FFFGGGGA=,3?ED4DD*+=813?++1@@F3=8=,D=8:,?+1+66*CB9+=F*<5*4CCD2972>=*@45>F**/9<2>?(65?C(68)+.1;3::;73.8((3((;<9)).;CF(4)*--4995(25(*)...(1,(1(((.43(.44<)83-(,((-3(38(-3.)*23)).
@M02996:162:000000000-B87FG:1:1101:13406:6656 2:N:0:ACTGAGCG+CTCTCTAT
GACTACTCGGGTATCTAATCCTGTTCGATCCCCGCGCTTTCGTGCCTCAGCGTCAGTTGCGGCTTGGTGACCTGCCTCCGCGATCGGCGTTCTGTGCGCTATCTATGCATTTCACCGCTACACCGCACATTCCAGCCACCCCAAACGCACTCAAGCCCCCCAGTTTCGACGGCAGTGACCGGGTTGAGCCCGGAAATTTCACCGCCGACTTCAGGGGCCGCCTACGCACCCTTTAAACCCACTAAATCCGGATAACGCCCGCCTCCCCCGCATTACTGCGGCTGCTTGCCCGGGGTTAGC
+
CCCCCGGFFEGGGGFGGGGFGGGGGGGGGGG<FFEFGGGGGGGGGGGGGGGGGGGGGG<FC7FFGEEGGFFGGCFGFGGGGEGGFE:CECFGGFGGGG+CE5DFEFFGGGGGGGGGGADGD>FG@FGGDGFGGCEDG,@DGBB9DG>GFGEF8@FGGGGGGGD8FFF=<E5?:;5C6>9FBE5=:CEDEGG658D0<C?<AFA(4@9;9)5.6*).()7(=7((.-3(-??(*8<<<AGE4(.5;>56>,80054*(((-()((*(((,((-(3-6)..--(((4)).(()3))//2(..
@M02996:162:000000000-B87FG:1:1101:20284:6659 2:N:0:ACTGAGCG+CTCTCTAT
GACTACTGGGGTATCTAATCCTGTTTGCTACCCGCACTTTCGAGCATGAGCGTCGATAAGTCCCCAGCAAGCTGCCTTCGCCATCGGTGTTCTTCCTGATCTCTACGCATTCCACCGCTACACCAGGAATTCCGCTTGCCCCTGACCTATCCAAGAAATGCAGTCCGGTCTGCCGGTCCGGGGTTGGGCCCCGGTATTTTACAGACCGCTTGCACTTCCGCCTGCGCTCCCTTTACGCCCAGTGATTCCGAACAACGCTTGCACCCCTCGTATTACCGCGGCTGCTGGCACGGAGTTTCC
+
CCCCCGEFFGGGGGGGGGGGG<@FGGGGG9@FF:FFGGGGGF@@:@F5CFEGGG@@FD7,CEFFGFGGGECDGGGCFFGGGGCGGEEGGGGGFFEF,CFEGCDGDGFGGGG;FFGGG=A6?CFG+=8?FGGGG8=0CDECGFFD6,:FFGFF;=DFC,=ECFEF,@8+6B=FF*?EBGBD>EGEGG=GBGG@BA4@=C87@C)7);129=D@FA3/3;C?G32,4391(884CBAFFFGE<:?,*.:>75)-,)39--(-(1)3DB01194(4:<443(,(-17?F::6(.())2;C)))
@M02996:162:000000000-B87FG:1:1101:20300:6667 2:N:0:ACTGAGCG+CTCTCTAT
GACTACTGGGGTATCTAATCCTGTTTGCTACCCGCACTTTCGAGCATGAGCGTCGATAAGTCCCCAGCAAGCTGCCTTCGCCATCGGTGTTCTTCCTGATCTCTACGCATTCCACCGCTACACCAGGAATTCCGCTTGCCCCTGAACTATCCAAGAAATGCAGTCCGGTCTGCAGGTCCGGGGTTGGGCCCCGGTCTTGTATCGACCGCTTGCACTTCCGCCTGCGCTCCCTTTACGCCCAGTGATTCCCAACACCGCTTGCACCCGTCGTATTACGGCGGCTGCTGGCACTACTTTGTC
+
A@CCCGG9EC@FGFFG<CFFGGGGGGGGGFCFFGGGGGGGCE@FEGGGCFGFFFGGGDCEGGGFGFGG8FDFGAFCGGGGCC7FFGFCFGGGFGGGGGFGGEFDCFGGEGGGGGFFGAB8CEFGF@CF8?>FFDEDDFFFGDFGC,:F5=DEGGG=DFGGGGEEFBD>DGGFDFFDACE>@C7CE*:C>CC>48C(0<8>7,*/(:99@BD;DA;8;=>056,/(,432:8,:?24,18:1?:4*.64:)*(,)(1---((1),94(--12.,5).-(-.(421:).(,4)(00+++)..
@M02996:162:000000000-B87FG:1:1101:4921:6669 2:N:0:ACTGAGCG+CTCTCTAT
GACTACACGGGTATCTAATCCTGTTTGCTACCCACGCTTTCGCGCCTCAGCGTCAGTTATTGTCCAGCTAACCGCCTTCGCCACTGGTGTTCTTCCTAATATCTACGCATTTCACCGCTACACTAGGAGTTCCGTTAGCCTCTCCAACACTCAAGAACATCAGTTTCAAATGCAGACACGAAGTTGAGCTTCGTGCTTTCACATCTGACTTGATGTCCCGCCTACACGCCCTTTACACCCCGTAAATCCGGATAACGCTTGTCCCCTACGTATTACCACGGCTGCTGGCCCGTATTTCGC
+
CCCCCGGGGGGGBFGGFEFFGGGGGGGGG9<CCFGGGCFGGGGGGEEGGGGGGGGGGGGGGGGGGGGGGGGFEGGGGGGGGGGEFEEE@FEFGGGGGFGFFFFGGGGGCEFGGGGEE:?@GEFFEGGGDFFGGEFF>EFE?);FGC)=:C5DD8==,@=9D,:C=DDFFFD7EDD=DFD5BCCFGFFGFG8C>5355FF;E7*3:BAAEF>*6B4E*1;5C4/5>B=25CBFFE44)/<C(66(237.26:@1:42/--,-*).2(3(434)6:4-.),-,(34475(,(477)*33),1
@M02996:162:000000000-B87FG:1:1101:4940:6676 2:N:0:ACTGAGCG+CTCTCTAT
GACTACACGGGTATCTAATCCTGTTTGCTACCCACGCTTTCGCGCCTCAGCGTCAGTTATTGTCCAGCTAACCGCCTTCGCCACTGGTGTTCTTCCTAATATCTACGCATTTCACCGCTACACTAGGAGTTCCGTTAGCCTCTCCAACACTCAAGAACATCAGTTTCAAATGCAGACACGAAGTTGAGCTTCGTGCTTTCACATCTGACTTGATGTCCCGCCTACACGCCCTTTACACCCAGTAAATCCGGATAACGCTTGCTCCCTACGTATTACCTCGGCTGCTGGCACGTAGTTAGC
+
CCCCCGGGGGGGGGGGGGGGGGGGGGGGGGGGFGGGGGGGGGGGGGGGGGGGGGGGGGFGGGGGGGGGGGGGGGGGGGGGGGFGGGFGGFGGGGGGGGGGGFGGGGGGDGGGGGGGG=ADGGGGGGGFFFGGFGGGGGFGGDFGGGFGFG58FFFGGG8DDGDFEDGGGGGFFFG8DGFFGGGFGCEF@CFFFF5ABFFEFGFFFFFEFFGFFF<EFFC5?///58B22=@>D@4;)/?==;;;=<CCF::;DA;>/./((1)642:)4822634:<)4-,-,3(58(20>:0)12<-).
@M02996:162:000000000-B87FG:1:1101:15104:6688 2:N:0:ACTGAGCG+CTCTCTAT
GACTACCCGGGTATCTAATCCTATTTGCTCCCCACACTTTCGAGCCTAAATGTCAGTTGTGACCTAAGTTTTCGTTTTCACCACCGGTATTCTTCCATATATCTGCGCATTCCACCGCTCCACATGGAGTTCTAAAACTTCCTATCAAACTCTAGACTTACAGTTTCCAATGCATGCTAAGGTTAAGCCTTAGTCTTTAACACCAGACTTGTTAGTCCATCTGCGCTCGCTTTACGCCCAGTAAATCCGGATAACGCTTGTAACCTATGTATTACCGCGGCTGCTGGCACTTAGTTAGCC
+
CCCCCGGGGGGGGGGGGFGGGGGGGGGGGGEFEFGGGGGGGGGGGGGGGEFGGGGGGG@F@CFGGFDEFGGGFGFEFGGGGFGGGGFGFGGGGGGGCFEFGFGFFGGGGGGGGGGGG>@DCEFFGF?=FGGGGGFG8DGGGFFGGGFCFGFFGFFFFGGFGGEFGFGGGGGFGCGGFGF+@8EFFD<FBFGFBDGEDF?7:DEFDB5=C75:C;CFFF?;@800:8=>5@ADCA6)55>8B;*917?;)845@4.2(//,/+))2;3;).)199948(.(9911258(.8.4**30+).5
@M02996:162:000000000-B87FG:1:1101:6249:6720 2:N:0:ACTGAGCG+CTCTCTAT
GACTACCGGGGTATCTAATCCTGTTTGATACCCATGCTTTCGTGCCTGAGCGTCAGAAGATCTCTGGACAGCTGCCTTCGCAATCGGTGTTCTGTGACATATCTAAGCATTTCACCGCTACACATCACATTCCGCCATCCTCGACATCTCTCAAGGGGACCAGTATCAATGGCAGTTTTCATTTTGAGCATGAAAATTTCACCGCTGACTTAATCCTCCGCCTTCGCACCCGTTAAACCCAATAAATCCGGCTAACGCTCGGGTCCTCCGTATTGCCTCGGCGTCCGGCCAGATTTTCGC
+
CCCCCGF7FCGG7FFGFFGGGGGGGGGGFFFFEGGGGGGGGGGGGGGGGGGGGGEGGGGGGGGGGGGGGGGGGGGGGGGCFC@EGF7F@BFFFGEFFGDFBFA8FCGGFFFGGGGGE:<CCEDEFFGGCFC;CEGDGGDGG8?+0+1C?DD>,8?EC6?EEF<C=;DEFGGFGFCFFFD?>>,,@D)+899@5=7A*@BECGC51@A=CFFFAF@FAFC)4-0)1/-/5:@(:(/(8.8;,236*9C?C0)(.5)>/./,-1(.5,)6((-((,)))).(,(-((,(-9((-)*+33),,
@M02996:162:000000000-B87FG:1:1101:22717:6729 2:N:0:ACTGAGCG+CTCTCTAT
GACTACTAGGGTATCTAATCCTGTTTGATACCCATGCTTTCGTGCCTGAGCGTCAGAAGATCTCTGGACAGCTGCCTTCGCAATCGGTGTTCTGTGACATATCTAAGCATTTCACCGCTACACATCACATTCCGCCATCCTCGACATCTCTCAAGGGGACCAGTATCAATGGCAGTTTTCATGTTGAGCATGAAAATTTCACCGCTGACTTAATCCTCCGCCTGCGCACCCTTTAAACCCAATAAATCCGGATAACGCTCGTGTCCTACGTTTTACCGTCGCTGCTGGCACGGTGTTCGC
+
CCCCCGGGGGCG8EGGGFFGGGGGFFGGGGCFFCCFFGGGGGGGGGGGCFGGGGGGF9C8FGFGGGGAFFCFEFFGFGGFGECGF=CGGGGFFFFG,AEFFDFGF<EDCGGGGGGGG>ADDFF8BFGGGGFGGFGGGGGGGF>DD7>FFD;DCEFFC6=CGGDF;FD:DC89CD+@DFEFDFGGCEE?B8,*;=+>EFFFEF5>=A5A@F<AEFABCFG=E95):):):B<9FFE467@85=(6A*7828),;)/9,./,22((2/))4(((/:)4)(((-4(49?>(-(,()011/),,
@M02996:162:000000000-B87FG:1:1101:6238:6734 2:N:0:ACTGAGCG+CTCTCTAT
GACTACCGGGGTATCTAATCCTGTTTGATACCCATGCTTTCGTGCCTGAGCGTCAGAAGATCTCTGGACAGCTGCCTTCGCAATCGGTGTTCTGTGACATATCTAAGCATTTCACCGCTACACATCACATTCCGCCATCCTCGACATCTCTCAAGGGGACCAGTATCAATGGCAGTTTTCATGTTGAGCATGAAAATTTCACCGCTGACTTAATCCTCCGCCTGCGCACCCTTTAAACCCAATAAATCCGGATAACGCTCGGGTCCTCCGTATTACCGCGGCTGTTGGCACGGGGTTACC
+
CCCCCGGGGGGGGGGGGGGGGGGGGGGGGGGGFGGGGGGGGGGGGGGGGGGGGGGGGGGGGGGGGGGGGGGGGGGGGGGGGGGGGGEGGGGGGGGGGGGGGFGGGFFFGGGGGGGGGABDG=FGGGGGGGGGGGGGGGGGGEFGGCAFFGFEFFFF66CEGGDFFFFGGGGFGFGGFGFF9FFFGGECCAFEFFGCFGFFEG@DAFFFFFGFCFEFFBD>9>D>D=>>=E>FFEFEFFGG;?(;/><C<6)/6>39,.//:9(./8<A:4-(..-<4?,-,19,().4:>?(<)2::())
@M02996:162:000000000-B87FG:1:1101:22534:6736 2:N:0:ACTGAGCG+CTCTCTAT
GACTACTCGGGTATCTAATCCTGTTCGATACCCGCACCTTCGAGCTTCAGCGTCAGTTACGCTACAATCAGCTGCCTTCGCAATCGGAGTTCTTCGTCATATCTAAGCATTTCACCGCTACACGACGAATTCCGCCAACTTCCTGCGCACTCAAGTACTCCAGTTCGCGCTGCAATTCAGCTGTTGAGCATCTACATTTCACAACCCGCTTACAATACCGCCTACGCTCCCTTTACACCCAGTCAATCCGCATAACGCCCGCACCTTCCGTTTTACCGCTGCTGCTGGCACGGATTCATC
+
CCCCCGGGGGDGDEGGG<EFGGGFGGG:FFCFD@EFFGGGGGGGGGGGFGGGGGGGGGGGGGEEGC,CFFGFGGGGGGGGGFGGGCF7BFDGE<FCFEFFGCEGGFGGGFFGGGFFE:@DDFFEEGDGGGGGC8CC@EF==DDGDG9B5=3=FEFC=FGFFGEF,+:7+@ED**4EAGAA,>4::*2;><,)+4C;AD66*<E*7)5>@ED>)A*=*2;;E@@260>;@CDDGFC)6=C=((,)1.)69(0-3;-*,-(-41-4C7)(2-.).-:<><1((())444((,5:7)*/+))5
@M02996:162:000000000-B87FG:1:1101:22554:6737 2:N:0:ACTGAGCG+CTCTCTAT
GACTACTCGGGTATCTAATCCTGTTCGATACCCGCACCTTCGAGCTTCAGCGTCAGTTACGCTACAGTCAGCTGCCTTCGCAATCGGAGTTCTTCGTCATATCTAAGCATTTCACCGCTACACGACGAATTCCGCCAACTTCCTGCGCACTCAAGTACTCCAGTTCGCGCTGCAATTCAGATGTTGAGCATCTACATTTCACAACACGCTTAAAATACCGCCTACGCTCCCTTTAAACCCAATAAATCCGGATAACGCCCCGCCCTTCCGTTTTACCTCCGCTTCTGGACCGGAATTCAC
+
CCCCCGGGGGGGGGGGGGGGGGGGGGGGGGEGGGGGGGGGGGDGFGGGGGGGGGGGGGDG:FGGGGGGGGGFGGGGGGGGGEGGFFF6>FFFFFGFGGGGGFGGFEGGFGGGGGGGG=A=CEG+@FGGGGGGG@CGDEFFGFFGFGFGFGFECFFGGFGGGGEFFF;CCGGFGFFGFGF6,@@FGGFG>,>>CAFCAFFE?FE=A9>@FEG9>B4C4AF(>98?@293;E?3FF3<7AE521@?F9BBC9:(8B29----(1-,>62.2(.),8:436)(481(3>9)),(-8)**26).
@M02996:162:000000000-B87FG:1:1101:22702:6743 2:N:0:ACTGAGCG+CTCTCTAT
GACTACTAGGGTATCTAATCCTGTTTGATACCCATGCTTTCGTGCCTGAGCGTCAGAAGATCTCTGGAGATCTGCCTTCGCTATCGGTGTTCTGTGACATATCTGCGCTTTTCACCGCTACACATCACATTCCGCTCCCCTCGACCTCTCTCGAGGGCCCCTGTCACTATCGCATTTTTCGTGTTGCGCCAGAATATTTCCCCTCTCTCTTTATTCTCCGTCTGCGCACCCTTAAACCCCACTACATCCATATAACGCTGGGCCCCCTCGTTATCGCGCTGCCGCTGACAGCGATGTCGC
+
CCCCCGGGGGGGGGGGGGGGGGGGGGGGGACECFGGGGGGGGGGGGGGGGGGGGFGG9F8FGG<<,,6,,6;5;,,:4@,,,44=4FG78C,@F,,9,CF,?8,,,@++>,9C,,C,)0=DF?,,AF<94,,@,4+6++@+)*6+48F:F+8+,=@+++1++0:2+2,2,,035+6C+0*+6+5,=*+)**)3;+1;@+;*,:))*)1132**1*=>CG)/0/6=29(88/=<)7<7@@*(.(//6))*)+1117C(.(((*((/-1,1(-((()(,(((-(,((,-(()).8)/*2..(
@M02996:162:000000000-B87FG:1:1101:6251:6747 2:N:0:ACTGAGCG+CTCTCTAT
GACTACCGGGGTATCTAATCCTGTTTGATACCCATGCTTTCGTGCCTGAGCGTCAGAAGATCTCTGGACAGCTGCCTTCGCAATCGGTGTTCTGTGACATATCTAAGCATTTCACCGCTACACATCACATTCCGCCATCCTCGACATCTCTCAAGGGGACCAGTATCAATGGCAGTTTTCATGTTGAGCATGAAAATTTCACCGCTGACTTAATCCTCCGCCTGCGCACCCTTTAAACCCAATAAATCCGGATAACGCTCGGGTCCTACGTATTACCGCGGCTTCTGGCACGGAGTTATC
+
6ACCCGGGGGGGGFGGGFFGGGGFFFFGGE<FFFGGGGGGGGGGGGGGGGGGGGGGGGGFFGGFGFFGGG7EFFFGGGGGGFGGGGFGGEGADFFGFGCFGFGFGFFGGGGGGFGFG::>CEGGFFGGDFGGGGG>DEFGGEFGGE>DDGFDEE?FEGDGECDDFDF8CDFFGFDGFCDDFGGFGFE6CFG@AB@==FCCE<@9=58@CFF55<A>5*;5*>A2@)5(5=5>?=E7CEEE7;@;8CC?;080857C(.(,()-492)),4..5().--,(4,,,,6).,(5(0)22:)))
@M02996:162:000000000-B87FG:1:1101:19534:6749 2:N:0:ACTGAGCG+CTCTCTAT
GACTACTAGGGTATCTAATCCTGTTTGCTCCCCACGCTTTCGAGCCTCAACGTCAGTTACAGTCCAGTAAGCCGCCTTCGCCACTGGTGTTCCTCCTAATATCTACGCATTTCACCGCTACACTAGGAATTCCACTTACCTCTCCTGCACTCTAGTTCGACAGTTTCCAAAGCAGTTCAGGAGTTGAGCCCCCGCATTTCACTTCAGACTTGCCACACCGTCTACGCTCCCTTTACACCCAGTAAATCCGGATAACGCTTGCCCCCTACGTTTTACCGCCGCTGCTGGCACGTCGTTACC
+
CCCCCGGFGGGGGGGGGGGGGGGGGGGGGGGGGGGGGGGGGGGGGGGGGGGGGGGGGGGGFEGGGGGGGGFFGFGGGGGGGGGGGGFGGGGGGGGGGFFFGFGGGGGG>EGGGGGGG@BGGFGFFFGFDFGGGGGGGGGEGD?FGGBGFGFFFEGGGGGCG==EFFGFGGGFGFGFFGFFDDEFGFEGEGGFFFGFAGFFFGFFE=>3@FGFFFF*5?D@=:0:C>B@@DB=FFF=*>FE9;=3;?EF;98?2>>8/./,(:54>>B??2.(.44433,(,46132)41?>?0)/2;,()
@M02996:162:000000000-B87FG:1:1101:6596:6749 2:N:0:ACTGAGCG+CTCTCTAT
GACTACCAGGGTATCTAATCCTGTTTGCTCCCCGCACCTTCACGCCTCAGCGTCAGTCATCTGTTAGCAGCCTGCCTTCGCCATTGGTATTCTTCCAGATATCTACAGATTTCACCCCTACACCTGGAATTCTGACTGCTCCCCAGTAACTCAAGTCCTGCAGTTCTCAACGCAATTCGGGAGTTGAGCTCCCGCCTTTCACCTCAAGCTTACCGAACCGCCTACACGTCCTTTAACCCCAATAAATCCAACCAACGCTCCCACCTTAAGTGTTCCTCCCGCTTCTGTCCCGTAATTAGC
+
B9BCCGGGGGGGCFGGFEFFGGGGGGGGGFCF@FGGGGGGFFFGGGGGGGGGGGDEGGGGGGFFGCEGGGGGGGGGGGGGGGFGGGGG,CFGFGGGGGGGGEFGGGFGGFFGFFGFE=5=DEEGGAEFEGGFG,==?=8@DE5CFGDFDF7DE>D;=EG8EFBAEFGCFFGFGAGG;+=6@+@=FD90>,6)03@AFEFECE5*:;:8@FFC@*5?)3/)4:--0355-*6>F9CE:3CE@@(5*)).2)).,)(8/.(((263*,84)).)..)6))((.,-(,))))),4702/+-).
@M02996:162:000000000-B87FG:1:1101:15974:6752 2:N:0:ACTGAGCG+CTCTCTAT
GACTACCAGGGTATCTAATCCTGTTTGCTCCCCACGCTTTCGAGCCTCAACGTCAGTTACAGTCCAGTAAGCCGCCTTCGCCACTGGTGTTCCTCCTAATATCTACGCATTTCACCGCTACACTAGGAATTCCACTTACCTCTCCTGCACTCTAGCTTAACAGTTTCCAAAGCAGTTCCGGGGTTGAGCCCCAGGCTTTCACTTCAGACTTGCCATGCCGTCTACGCTCCCTTTACAACCAGTAAATCCGGATAACGCTTGCACCCTACGTATTCACGCGGCTGCTGGCACGTATTTAGC
+
CCCCCGGGGGGGGGGGGFGGGGGGGGGGGGGGGGGGGGGGGGGGGGGGFGGGGGGGGGGGFGGGGFGGGGGGGGGGGGGGGFGGGGEFFGGGFFFGGGCFGFGGGGGGEGGGGGGGGAEGGEGG8EFEFGGGGGGGGCGGGFFGGGEGFGFEF9DGGG;DFFDCEFGFF=89D5DGFGF?CCEGGD5C@GGFEF+8@FFA7@EFF9C>@FFCCFFFBFG5=:BDEB>-9CBBFF4C4*?8-,7<;7C<93.(457*(.///9)7<134:8.).5.))(.--423,45:?1410)3<+.))
@M02996:162:000000000-B87FG:1:1101:6578:6753 2:N:0:ACTGAGCG+CTCTCTAT
GACTACCAGGGTATCTAATCCTGTTTGCTCCCCGCACCTTCACGCCTCAGCGTCAGTCATCTGTTAGCAGCCTGCCTTCGCCATTGGTATTCTTCCAGATATCTACAGATTTCACCCCTACACCTGGAATTCTGACTGCTCCCCAGTAACTCAAGTCCTGCAGTTCTCAACGCAATTCGGGAGTTGAGCTCCCGCCTTTCACACCAAGCTTACAGAACCGCCTACACGTCCTTTAAACCCAATAAATCCGAACAACGCTCGCAACTTACGTGTTACCGCGGCTTCTGGCCCGTAATTAGC
+
CCCCCGGGGGGGGGGGGGGGGGGGGGGGGGFFGGGGGGGGGGGGGGGGFGGGGGGGGGGGGGGGGGFGGGGGGGGGGGGGGGGGGGGGFFGGGGGGGGGEGFGGGGGGGFGGGGGGG>FFFFGGGGGGGGGGGFAFGFGDFFFGGGECFGFFG@FGGGGGGF5ECF@GGDGBEFDGFGBBCGEGFGFFDDGFFEGFFGFFEG@EFA@@CFF*:F@+8A@2C:=@BEF=5C@2C4>CF=FCD=:)9;CCF0A;@E@G../63D69D36AF?3(.2).<0((-4((,6)8>119>>*23)).
@M02996:162:000000000-B87FG:1:1101:12744:6772 2:N:0:ACTGAGCG+CTCTCTAT
GACTACTGGGGTATCTAATCCTGTTTGCTCCCCACGCTTTCGTGTCTCAGCGTCAGGTATCGTCCAGTAAACCGCCTTCGCCACCGGTGTTCCTCCTGATATCTACGCATTTCACCGCTACACCCGGAATTCCGTTTACCTCTCCGACCCTCAAGATCAACAGTTTCAAATGCAAGTTATGAGTTGAGCCCATAGTTTTCACATCTGACTTGCTAACCCGCCTACACCCCCTTTACCCCCAGTAAATCCTGATACCGCCCGCCACCGCAGTATTCCCACGGCTGCTGGCACGTAGTTAGC
+
CCCCCGGGGGGGGGGGGFFGGGGGGGGGGGFGGGGGGGGGGGGGGGGGFGGGGGGGGGCGGEGGGGGGGGGFGGGGGGGGGGGGGGGGGGGFGGGGGGEGGFGGGGGGGGGFFGGGG>B>D>FG7>FCFGGGGDEFGFGGGFFFG+=F?D@D,@?,@EDDFFDEGFGGGCGFGF8FFGEFFD,2@C<;5FGFF9CEEGFFFG*:>B4<CFF=;=*=>A;-C/((805(6E02C;3))6CE476);?376)*14+/2/((--17(96(((--)..).3),,--(-80853(.40)*2<5))
@M02996:162:000000000-B87FG:1:1101:19977:6801 2:N:0:ACTGAGCG+CTCTCTAT
GACTACTAGGGTATCTAATCCTGTTCGATCCCCGCGCTTTCGTGCCTCAGCGTCAGTTGCGGCTTGGTGACCTGCCTCCGCGATCGGCGTTCTGTGCGATATCTATGCATTTCACCGCTACACCGCACATTCCAGCCACCCCAAACGCACTCAAGCCCCCCAGTTTCGACGGCAGTGACCGGGTTGAGCCCGGAAATTTCACCGCCGACTTCAGGGGCCGCCTACGCACCCTTTAAACCCAATAAATCCGGATAACGCTCGCATCCTCCGTCTTACCGCCGCTGCTGGCACGGCGTTAGC
+
CCCCCGGGGGGGGGGGGGGGGGGGGGGGGGEFGFGEGGGGGGGFGGGGEFGGGGCFGGFGFBFGEFGGGGGGGGGGFFGGGFGGFC=FCFGGFFGEGF=FF@GGFGGGGGGGGGGGG>BDDGGGEG:FGFGGGGDFD8DFG>>>GGFGFGFFGDDGGGGGGGFDF:F7;C:>EEDFA+9FE>ECF83CEGGFB57>AGFFBGF02:(49@D)66859>5(:4-(4091;G?27?)-48CE0(4444).9202:@<9(,(--902C?5239,(.46)((-(-44490,50(.(0)*/2:4<
@M02996:162:000000000-B87FG:1:1101:27182:6837 2:N:0:ACTGAGCG+CTCTCTAT
GACTACACGGGTATCTAATCCTGTTCGATCCCCGCACTTTCGTGCATGAGCGTCATTTACGGCTTGGTCAGCTGCCTACGCAATCGGAGTTCTTCGCCATATCTATGCATTTCACCGCTACACGGCGAATTCCGCCAACCTCAACCGCAATCAAGCTCTCCAGTATCAATGGCGGGATGGAGTTAAGCTCCACGATTTAACCCCTGACTTAAAAAACCGCCTGCGACCCCTTTAACCCCATTCAATCCGTATAACACTCGGAACCTCCCATTAAACCGTGCTGCTGGCACGTGATTAGGC
+
CCCCCGGGGGGGCGGGGGGGGGGFGGEDFFEFGGGGGDFGGGGGGGGGGGGGGGGGGGGGG@EGGGGGGGGFGFFGEGGCDFFGGFE?BFGFGGGGGGDEFFGGGGEFGGGGGFEFC>>DG9FG7>=@CFFGGG>DGE8E?=6FFGADE+<=:9?,,,,26283@@F:+@FFGFGEB<2)?BEF;;;FF6@@AEC?6<+7>7(6;)3;EA;)4A3)-5)(2-(((-(-4C0(0).)),2/())-/).()(.(./)*,)((-)(,1.(.(()))).)(((.(,-),,.1(5(.))*33)),
@M02996:162:000000000-B87FG:1:1101:27165:6841 2:N:0:ACTGAGCG+CTCTCTAT
GACTACACGGGTATCTAATCCTGTTCGATCCCCGCACTTTCGTGCATGAGCGTCATTTACGGCTTGGTCAGCTGCCTACGCAATCGGAGTTCTTCGCCATATCTATGCATTTCACCGCTACACGGCGAATTCCGCCAACCTCAACCGCAATCAAGCTCTCCAGTATCAATGGCGGGATGGAGTTAAGCTCCACGATTTAACCACTGACTTAAAAAGCCGCCTGCGCACCCTTTAAACCCAATAACTCCGGATAACCCTCGGATCCTCCGTATTACCGCGCCGTCTGGCCCGGCGTTTGCC
+
CCCCCGGGGGGGGGGGGGGGGGGGGGGGGGFGGGGGGGGGGGGGGGGGGGGGGGGGGGGGGGGGGGGGGGGGGGGGGGGGGGGGGGG=FGDFDGGGGGDEEFFGGGGFGGFGGGGGG:ACCEFGGGGGGGGGDDGG6CFGG=FFGG9EE+:@:EGG?FGGGGFGGFGGGGFFGB4?4C2A6,<E;@EFEGGFFEDF;F;C;C=;@A<EEFG9EA=8=F541-4(4>>>FG:?DAAF<4/*2:?<6)44*1)8:44*.,-(,/415-<:(,..:46.4(((-(((((4.,((2)02:*,.2
@M02996:162:000000000-B87FG:1:1101:4126:6856 2:N:0:ACTGAGCG+CTCTCTAT
GACTACTAGGGTATCTAATCCTGTTTGCTCCCCGCACCTTCGCACCTCAGCGTCAGTCATCTGCTTGCAACCTGCCTTCGCCATTGGTATTCTTCCTGATATCTACAGATTTCACCCCTACACCAGGAATTCTGATTGCACCTCAGTAACTCAAGTCCTGCAGTTCTCAACGCAGTCCAGGGGTTAAGCCCCTGCCTTTCACACCAAGCTTGCAAGACCGCCTACATGCCCTTTACGCCCAATAATTCCGAACAACGCTCGCAACTTACGTGTTACCGCGGCTGCTGGCACGTAATTAGC
+
CCCCCGGGGGGGGFGGGFGGGGGGGGGGGGFFEGGGGGGGGGGGGGGGGGGGGGGGGGGGGGGGGGGGGGGGGGGGGGGGGGGGGGGGFGGGGGGGGG;FFFGFAGDG9EEFGGGGG>FFG@FFGGGFFFFGGGGGGGG>DDFGGFDA?DFFGGCGGGGGGGEFFFGGGGGFGECEFG<FGECEEDDFFGDDFFGFEFFC<FEFDFD@DFGDCF@ACCC=@>>FF@C*:CBFG9CE@FFDFF@)47??;3:6@A;F..//.),4<792<?4.51)-.31-4,4((5581:8177*22532
@M02996:162:000000000-B87FG:1:1101:27180:6858 2:N:0:ACTGAGCG+CTCTCTAT
GACTACACGGGTATCTAATCCTGTTCGATCCCCGCACTTTCGTGCATGAGCGTCATTTACGGCTTGGTCAGCTGCCTACGCAATCGGAGGTCTTCGCCATATCTATGCATTTCACCGCTACACGGCGAATTCCGCCACCCTCAACCGCAATCAATCTCTCCAGTATCAATGGCCGGATGGAGTTAAACTCCAACATTTCACCCCTGACTTAAAAAGCCCGCTGCGCAACCTTTAACACCAATAGATCCGGATACCGCTACGACACCCAGTATTCCCGTGCTTCCTCGCACGGTGGTCGCCA
+
AACCCGCFEGDF7FFGAFFFGGGGGGGFGGDFGGGGGGFGGGGGGFGGFFGGFCECEGGGGGGDGGDFGCFGGCFGGGGGEEFFD=BC++8A>F@FGGCC:<D8CFGGGBFEC,BEC:ADDE86+CE7CCDFEGGD8+,6=5?=D,:CB+@@8,+=AGDG@A5<,1+,55,*@*9E4995,D,=;8***4>6947:CC+9<;(61)/43;+7/+)5(2*,:(.(.44(7@0-*.62).;/(2))/)))/-0-4)5*-(((-*,()(-((.).-..)4((((.))-)((-((())*2+((-(
@M02996:162:000000000-B87FG:1:1101:27157:6859 2:N:0:ACTGAGCG+CTCTCTAT
GACTACACGGGTATCTAATCCTGTTCGATCCCCGCACTTTCGTGCATGAGCGTCATTTACGGCTTGGTCAGCTGCCTACGCAATCGGCGTTCTTCGCCATATCTATGCATTTCACCGCTACACGGCGAATTCCGCCAACCTCAACCGCACTCCAGCTCTCCAGTATCAATGGCGGGATGGATTTAAGCTCCACGATTTTACCACTTACTTAAAAAGCCCCCTGCGCACCCTTTAAACCCAATCAATCCCGATCAACCCCGGAGCCTCCTACTTCACGCTGCTGCTGACACGAGGCTTGCC
+
CCCCCGGGGGGGGGFGGEFFGGGFGGFCFFGGF7FEFEFGGGGGGFGGGGFFFGCEAGGG:CFGGG7EE9FEFEGGGGFCE,>CFFE+8@FEEFGGGG7=ECFGGGFFF=FFFFGF+>96?4B@>@>+=>EFF,=CDG?CD8*=F,18@9?E,@9C6CA9>,8@:FC:+;>AD*;729():++<,7;FEEG;A))//*+1/C<@(/9>)9*).*)035/(:,(.10,39E(46)4)-1?81((.9)<:*()3(7,*((((()((/(,.,.).:)6.(.-,()),.2-(55(())*/*(-(
@M02996:162:000000000-B87FG:1:1101:3634:6900 2:N:0:ACTGAGCG+CTCTCTAT
GACTACAGGGGTATCTAATCCTGTTCGATCCCCACGCTTTCGTGCCTCAGCGTCAATGCAGGCCCGGCCAGCTGCCTTCGCTATCGGGGTTCTGTGGCATATCTATGCATTTCACCGCTACACGCCACATTCCGCCGGCCTCGACCGCATTCAAGGACACCAGTATCAACGGCACTGCTCCGGTTGAGCCGTCGCCTTTCACCGCTGACTGAGCGCCCCGCCTGCGCAGCCCTTCAACCCAATAAATCCGGATAACGCTCGCATCCCTCGTACTACCGCGTCTGCGCGCGCGGGGTTAGT
+
@CCCCGGGGGGGGGGGGFGGGGGGGGGGGGCFEGGGGGGEGGGGGGFGFGGGGGGGGGGGGGGGEGGGGGGFFDGGGGGF7FFGFEEGECFFFGGGGGGGGCGGGGGGGGGGFG9FG:9?DFFEGGGGFGGGGGGGGGCEGDBC>E5<9+<ECCCFGG6FCC@C:?9<@FEFGBGCFC/;D5::<DB?=6?>EEDFFEF3)>42;=1;(++.360)1)9(543::>>0(::(2(,<4<>EF6349<947,0-4))9-----1745(().4,2(-.-(,(,,((()((-2(((0)22*(,)
@M02996:162:000000000-B87FG:1:1101:21031:6926 2:N:0:ACTGAGCG+CTCTCTAT
GACTACACGGGTATCTAATCCTGTTCGCTCCCCACACTTTCGCGCCTCAGCGTCAGTTATCGTCCAGTTGGCCGCCTTCGCCACTGGTGTTCTTCCGTATATCTACGCATTTCACCGCTACACACGGAATTCCGCCAACCTCTCCGACACTCAAGAATAACAGTTTCAAATGCAGGCTATGGGTTAAGCCCATAGTTTTCACATCTGACTTGCTATCCCGCCTACGCGCCCTTTACACCCAGTAAATCCGGATAACGCTTGCCACCTACGGTTTACTGCGGCTGCTGGCACGTATTTAGC
+
CCCCCGGGGGGGGGGGGFFGGGGGGGGGGGEGGGGGGGGGGGGGGGGGGGGGGGFGGGGGGGGGGGGGGGGFGGGGGGGGEGGGGGEGGGGGGGGGFGGGGFGGGGGGGGGGGGGGG@DGGFG9CGC:FEGGGGGGCCDEGFFGG7AGFGFFG@F=,EFGGC@@:EG<ECGFG>>FDDEFFCFGGGB:AGGDFFGFFGFFFG*/7B??EFG>EFF=;?*5=:?DF(6(6C>>FE<E?<FG(2><FFA69()(4<<>(-(,(9()9??>7((((-5-)..(,,,(,5):6:<20)02<)-6
@M02996:162:000000000-B87FG:1:1101:4609:6953 2:N:0:ACTGAGCG+CTCTCTAT
GACTACAAGGGTATCTAATCCTGTTTGCTACCCACGCTTTCGCGCCTCAGCGTCAGTTATTGTCCAGCTAACCGCCTTCGCCACTGGTGTTCTTCCTAATATCTACGCATTTCACCGCTACACTAGGAGTTCCGTTAGCCTCTCCAACACTCAAGAACATCAGTTTCAAATGCAGACACGCAGTTGAGCTTCGGTCTTTCAACTCTGACTTGATGTCCCGCCTACACGCCCTTTCCACCCAGTTAATCCGTATACCGCTTGCTCCCTCCGTATTACCGCGGCTGTGGTGAGCAGGTTACC
+
<<CCCGGFGGGGFFGGGFGGGGGGGFGFGGD<AFGGEEEGGGGGGGGCFFGDCGGFFF9DGGGGGFGGGGGFFGEGGGGGG7?FGGDEFF=FFGGFFEFFGFDDFGFEGEEGGGGGG>9@C@E;EFGFF?FFF6=DGGGG?D?FGF<:<8BD8=6,=EGCCF6CEC8D+>EFFFDFFCD5+@@EDCCF<EFB9*3)17B=*,*;=85AEF+*1B6B*=>)1//5((70215><.*8>48=6?;)395576)/())2/(.//9));300,(((,,.6)((-3193((..()((*)2*+)).
@M02996:162:000000000-B87FG:1:1101:4637:6955 2:N:0:ACTGAGCG+CTCTCTAT
GACTACAAGGGTATCTAATCCTGTTTGCTACCCACGCTTTCGCGCCTCAGCGTCAGTTATTGTCCAGCTAACCGCCTTCGCCACTGGTGTTCTTCCTAATATCTACGCATTTCACCGCTACACTAGGAGTTCCGTTAGCCTCTCCAACACTCAAGAACATCAGTTTCAAATGCAGACACGAAGTTGAGCTTCGTGCTTTCACATCTGACTTGATGTCCCGCCTACACGCCCTTTACACCCAGTAAATCCGGATAACGCTTGCTCCCTACCTATTACCGCGGCTGCTGGCACGTTGTTAGA
+
CCCCCGFGGGGGG@EFFCFFFFGGGGGGGEAECFFGGGGGGGGGGGEGEGGGGGGGFGFFGGGGGFGGGFFGGCEFGGGFEFGG8D8FGFCGGGG?EFFGGFFGGFGGEEGFGGFFD>ADGGGFGGGGEFFGGGGGGGFGFDFGGCD?*+;=FF+D@DDFFGBCAEDG?FGCFD+@?DDAG8=:;CE=CFGE@?+:5=B;*@5E@AAAEFG@@F7AEF7-;5<>B))558>=CE**07<?;D;E;?)1;7),/:/;/((/,*)7;/3)2()--)-))(,-(,-4(4).((,())/22)6-
@M02996:162:000000000-B87FG:1:1101:4621:6967 2:N:0:ACTGAGCG+CTCTCTAT
GACTACAAGGGTATCTAATCCTGTTTGCTACCCACGCTTTCGCGCCTCAGCGTCAGTTATTGTCCAGCTAACCGCCTTCGCCACTGGTGTTCTTCCTAATATCTACGCATTTCACCGCTACACTAGGAGTTCCGTTAGCCTCTCCAACACTCAAGAACATCAGTTTCAAATGCAGACACGAAGTTGAGCTTCGTGCTTTCACATCTGACTTGATGTCCCGCCTACACGCCCTTTACACCCAGTAAATCCGGATAACGCTTGCTCCCTACGTATTACCGCGGCTGCTGGCACGTAGTTAGC
+
CCCCCGGGGGGGGGGGGFGGGGGGGGGGGGDFEGGGGGGGGGGGGGGGGGGGGGGGGGGGGGGGGGGGGGGGGGGGGGGGGGGGGFEFFFGGGGGGGGGGGFGGFFGGGEGGGGFFG>>DGGGGGGGF@FFGGGGGDEFGFBFGGGDGFGFFGGGGGFGFGGEFG;DFGEGFGFC,DGFFCGGGGGCGBFFFFFFDFGFFEGFCE>E@EFGFFF@FEFF:@7>AFBF29BB2C6>>C@:?3D666<E<21:@D3/2,.,//:).888<?44242)6211449B1:>28B:?B0)/2<:AA
@M02996:162:000000000-B87FG:1:1101:4638:6972 2:N:0:ACTGAGCG+CTCTCTAT
GACTACAAGGGTATCTAATCCTGTTTGCTACCCACGCTTTCGCGCCTCAGCGTCAGTTATTGTCCAGCTAACCGCCTTCGCCACTGGTGTTCTTCCTAATATCTACGCATTTCACCGCTACACTAGGAGTTCCGTTAGCCTCTCCAACACTCAAGAACATCAGTTTCAAATGCAGACACGAAGTTGAGCTTCGTTCTTTCACATCTGACTTGATTTCCCGCCTACACTCCCTTTACACCCAGTAACTCCGGATAACACTTGCTCCCTACGTATTTACGCCGCTGCGGGCCAGGTGTTCAC
+
CCCCCGGGGGEGGGGGGGFGGGGGGGGGGGCAEGGDEGGGGGGGGGDGFFFGGGGGGGGGGGGGGGGGGFGGFGDFFGF7CGGGGGEFGFGFGFGGGG9E;;FGGGGGCEGGGGFFG:?DCEFCFFDCFAFGGGGCD=ADFDDFGGBFD>DDFD6ADD8=DFFGFFGGGGGFGFF=?FDEEEEFGGC6>BFEA?+:=AFF5DFEEC@EEFC*:=*+*=CAC9@9=<B*7C=DF@4=5=CC=(.>=*)771817))0)/./7;3.7=1)/2//)4)).(-(-(((,(((--(())+32)))
@M02996:162:000000000-B87FG:1:1101:27089:6974 2:N:0:ACTGAGCG+CTCTCTAT
GACTACCGGGGTATCTAATCCTGTTTGATACCCACGCTTTCGTGCCTCAGCGTCAGTTGTATCCTGGTAAGCTGCCTTCGCAATCGGGGTTCTGTGACATATCTAAGCATTTCACCGCTACACGTCACATTCCGCCTACCTCGTTTACACTCAAGAACGCCAGTTTCAACGGCGAAGTATAGTTGAGCTACACTATTTTACCGCTGACTTAACATCCCGCCTACGCACCCTTTAAACCCAATAAATCCGGATAACGCTCGCATCCTCCGTATTACCGCGGCTGCTGGCACGGAGTTAGCC
+
CCCCCGGGGGGGGGGGGGGGGGGGGGGGGGDEGGGGGGGFFFGGEGGGGGGGGGFGGGGGGGGGGGGGGGDGGGGGGGGGEFGGGGGGFFEGFGGGGGGGGFFGGGGGFGGGEGFED>DCD@FGF@FGGGGGG?EDDEFGGFFGFFDCFGFFGGGBD1@ECGABDFGFFGGFCEG*9DEFFEGGF2:FFCCEFFFECGFE3ADAF>>DFFCC==8A:6*/:3/=?61(6E;@4)5;35B8@;;<=)4892)(,*,*(,(--1(-94A87<<?7:.)44(-(,-43:?<4711.01;+-)8
@M02996:162:000000000-B87FG:1:1101:15301:6975 2:N:0:ACTGAGCG+CTCTCTAT
GACTACTAGGGTATCTAATCCTGTTTGCTCCCCCGACTTTCGCGCCTCAGCGTCAGTACCGTTCAAGGAATCCGCCTTCGCCTCCGGTGTTCTATAGGATATCAACGCATTTCACCGCTACACCCTATATTCCGATTCCCTCTCCCGGACTCAAGTGGGTTGGTTTCAAGCGCACTTTCCGGGTTGAGCCCGGAGATTTCACACTTGACACGCCTCACCGCCTACGCGCCCTTTACGCCCAGTAAATCCGAACAACGCTTGCGCCCTCTGTATTACGGCCGCTGCTGGCACACAGTTAGC
+
CCCCCGGGGGGGGGGGGFGGGGGGGGGFGGFFEEFEGGGGGGGEGGGGG8CCFGGGGGGGDGGGGFGFFFGGGGGGGGGGGGGGGECFGGGGE,@C,EFFE2=DEGGCEGGGGFGGG8@8=,FEEG8BEFGGGF6@DGGGG=?FFFB7>CBDG?FF2@D13+1@:FGE+7:?EBGGFCEFEEE*FDE>BGF@)/185F+<?FEBFA)/;A7(:>8B(;;6E1;DDD941:99<?BA?BCC??2)164<C20(934>,,---13-/7>115...).4((-(-424,5,53(.2))*33-))
@M02996:162:000000000-B87FG:1:1101:17522:6978 2:N:0:ACTGAGCG+CTCTCTAT
GACTACAAGGGTATCTAATCCTGTTTGCTCCCCACACTTTCGCGCCTCACCGTCAGTTACTGTCCAGCAATCCGCCTTCGCCACTGGTGTTCTTCCTTATATCTACGCATTTCACCGCTACACAAGGAATTCCGATTGCCCCTCCAGCACTCAAGAAGAACAGTTTCAAATGCAGTTTATGGGTGAAGCCCATAGATTTCACATCTGACTTGCTCCCCCGGCTCCACGCCCTTTACACCCAGTAAATCCGTACACCGCTTGCCACCCACGTATTCCCGCGCCTCGTCGCCAGTATTTGAC
+
CCCCCGG?FFFGGGGGGGGGGGGGGEGGGGGGDEGGGGGGGGGGGEFCEFGGGGGCGGAFGD,,C9F@FFEF<FDGGGGGGFGE=EEFGGGGEEFFGCGGGFGGGFGGGGGGGGGGG@BDDEF@F8AFCFEFGG+=D@AFCD5DG85FFGFF?ED=,@,,@DDCCFGGF9:DFFFEFGE?DFGF+=8=1@:0;@D8CFF**@C7580;=A2*9<>;CBCA*)))))7(8C52;BEEE@F=1(6);C<?F:2/15)*...,/94)>3(((((()5)))(((-(--(-(-((((0*+++)..
@M02996:162:000000000-B87FG:1:1101:15283:6987 2:N:0:ACTGAGCG+CTCTCTAT
GACTACTAGGGTATCTAATCCTGTTTGCTCCCCCGACTTTCGCGCCTCAGCGTCAGTACCGTTCTAGGAATCCGCCTTCGCCTCCGGTGTTCTATAGGATATCAACGCATTTCACCGCTACACCCTATATTCCGATTCCCTCTCCCGGACTCAAGTGGGGCAGTTTCCAGCGCACTTTCCGGGTTGAGCCCGGAGATTTCACACTTGACACCCCTCCCCGCCTACGCCCCCTTTTCGCCCAATAAATCCGACAAACGCTCACACCCTCCGTCTTACCGCGGCTGCTAGCACAGCGTCAGC
+
CCCCCGGGGGFGGGGGEEFGGGGGGGGGGGFGGG7:CGFDGDECFGGC<FFGGGGGG,EF,:CF,6C9,,<C<FDFGGGGGC:,@>C@CFGFF,@C<,CEFFF,DFGGGGCGGGGGG>EGGGGEGG,?AFGGGF8>8,@DFDFFD@)+*=<D,8=9,,,63@=FEFG,D@?DDB7EFG@FC87EFG)071D5ADDF9FFC*B)5(2)75+;(,.(),)81C3((48>((23-0)).(-2;(((.*64<C7),().*--(((2)(14(,((-(.,.5,(((-,-2().-744.)02/*-(.
@M02996:162:000000000-B87FG:1:1101:27101:6988 2:N:0:ACTGAGCG+CTCTCTAT
GACTACCGGGGTATCTAATCCTGTTTGATACCCACGCTTTCGTGCCTCAGCGTCAGTTGTATCCTGGTAAGCTGCCTTCGCAATCGGGGTTCTGTGACATATCTAAGCATTTCACCGCTACACGTCACATTCCGCCTACCTCGTTTACACTCAAGAACGCCAGTTTCAACGGCGAAGTATAGTTGAGCTACACTATTTTACCGCTGACTTAACATCCCGCCTACGCACCCTTTAAACCCAATAAATCCGGATAACGCTCGCATCCTCCGTATTCTCTCTGCTGATGGCACCGCATTACCC
+
CCCCCGGEGGGGGGGGGGGGGGGGGGGGFFFCFEGGGGGFGCGGGGGGFGGGGG7FFFFGFGGGGGGGGGGGGGGGGGGGGEEGGGC7=FCGFFGGFGGG9?DFGGEECAFGFGGGD=<=C9FCFFFGAFGGFGGGGEGFGD@8DCDFDFFF@E?:8ECEEC=B@DDF?F@>D>DDBFCF;BFGFC)99CGEFFGFFFA7BG=A=:9DEAGFBFFF289>E1/6,6(69E0@4<.).5F*=F@FFA23)(<:16)*-(,--)(46,.4(((.4)).))..4-.)..5023(,))//+)-5
@M02996:162:000000000-B87FG:1:1101:12995:6989 2:N:0:ACTGAGCG+CTCTCTAT
GACTACACGGGTATCTAATCCTGTTTGCTCCCCACGCTTTCGAGCCTCAACGTCAGTTACAGTCCAGTAAGCCGCCTTCGCCACTGGTGTTCCTCCTAATATCTACGCATTTCACCGCTACACTAGGAATTCCGCTTACCTCTCCTGCACTCTAGCTCCACAGTTTCAAAAGCAGTTCCGGGGTTGAGCCCCGGATTTTCACTTCTGACTTGTGATGCCGTCTACGCTCCCTTTACACCCAGTAAAGCCGGATAACGCTTGCCCCCTACGTATTACCGCGGCTGCTGTCACGTTGTTAGC
+
CCCCCGGGGGGGFGGGGGGGGGGGGGGGGGEFFGGGGGGGGGGGGGGGGGGGGGGGGFCFCFGGGCFGFGGGGGGGGGGGGGGGGGEFGGGGGFFFGF9FA<ECCG@FGEGGGFGGG8A>D9FGCEFFGGGGF@CGCEGGGFFGGGBGFGDEFE8FGGFGGDDCAFGF?E,;?:+@DGEEGGGEEC<C@GGFB@9>9FFEA@EFFEC?EFGFFA*1/:;5=279@BBD;B=@7;C<E.83,66>7<))2,066><D-((--14:C06(((.).(.<4(,(-10-4))),.6:0)*;1--)
@M02996:162:000000000-B87FG:1:1101:15299:7001 2:N:0:ACTGAGCG+CTCTCTAT
GACTACTAGGGTATCTAATCCTGTTTGCTCCCCCGACTTTCGCGCCTCAGCGTCAGTACCGTTCAAGGAATCCGCCTTCGCCTCCGGTGTTCTATAGGATATCAACGCATTTCACCGCTACACCCTATATTCCGATTCCCTCTCCCGGACTCAAGTGGGGTAGTTTCAAGCGCACTTTCCGGGTTGAGCCCGGAGATTTCACACTTGACACGCCTCCCCGCCTACGCGCCCTTTACGCCCGGTAAATCCGAACAACGCTTGCGACCTCTGTATTACCGCGCCTACTGGCCCCGAGTTAGC
+
CCCCCGGGGGGGGGGGGFGGGGGGGGGGGGGGGGGGGGGGGGGGGGGGGGGGGGGGGGGGGGGGGFFGGGGGGGGGGGGGGGGGGGGFGGGGGCE@EFGGGFGGGGGGGGFGGGGGG>BCDEFGGGGGFFFFGG6=CGGFDDFGFGF+0CADFFCC,98@CC8@FFGGG@FEGFGGFGEFGDGGEC)06?DABEC==FFFEG?=3=43;FF64>@>(:5(1.361-96>D;1C74)-3>5(,(38<462,)49D79----47,-9>FB2)--...:)(--(-2(.4)2<(,())2C8))6
@M02996:162:000000000-B87FG:1:1101:12989:7007 2:N:0:ACTGAGCG+CTCTCTAT
GACTACACGGGTATCTAATCCTGTTTGCTCCCCACGCTTTCGAGCCTCAACGTCAGTTACAGTCCAGTAAGCCGCCTTCGCCACTGGTGTTCCTCCTAATATCTACGCATTTCACCGCTACACTAGGAATTCCGCTTACCTCTCCTGCACTCTAGCTCCACAGTTTCAAAAGCAGTTCCGGGGTTGAGCCCCGGATTTTCACTTCTGACTTGTGATGCCGTCTACGCTCCCTTTACACCCAGTAAATCCGGATAACGCTTGCCCCCTACGTATTACCGCGGCCGCTGGCACTGCGTTTGC
+
CCCCCGGGGGGGFGGGFFFGGGGGGGGGGGGGGFGGGGGGGGGGGGGGGGGGCGGGGGGGGGGGGFGGGGFFGGGGGGGGGGGGGGFFFFEGGFEFGGGGGCFGGGGGGGGGGGGGGAFGDGG8FCFFFGCFGGGGGDDCGEFGGFFGFGFFGFFGGFGGGG8:EDFGGGDDGDCGFGFEEGGGCC@CCEGFDE4A)2BEFGF?>=E4EFGBF49C?FC:40-682>32C<@GFCFEEGG?;5419)<;62/4>>0,-(-(1.4>>>6:?()..).)(-,(((,3,(,(().0*/28((.
@M02996:162:000000000-B87FG:1:1101:18749:7009 2:N:0:ACTGAGCG+CTCTCTAT
GACTACAGGGGTATCTAATCCTGTTTGCTACCCGCACTTTCGAGCATGAGCGTCGATAAGTCCCCAGCAAGCTGCCTTCGCCATCGGTGTTCTTCCTGATCTCTACGCATTCCACCGCTACACCAGGAATTCCGCTTGCCCCTGAACTATCCAAGAGAAACAGTCCAGTCTGCAGGTCCGGGGTTGGGCCCCGGTATTGTACAGACTGCTTGCATCTCCGCCTGCGCTCCCTTTACGCCCCGTGCTTCCGAACAACGCTTGCACCCCTCGTATTACCGCGGCTGCTGGCACGCGGTTGTC
+
CCCCCGGGGCEC@FFFFCEFGGGGGGGGGFCF@:FFGGGGGGGGGGGFAFGGGGGGG<FCGGG<FGGGGGGGGGFFFGGGGGGGGGGGGEFGFFGGGGEGGFGGGGGDEGGGFGGGEAFDDEFGGF+BFFGGGFGGGFCFGFFFCB=CDDFDEGGG888@FFBFFFDFGGGFGF8DFGEDGGGEGGF>=GG>>4D2>FFFCFF?4;:@FFGE91>A3@0,2633819;@C@1CEFF;,:C-(44),:6247(2549---((*).2(323(4,8>A4)(-(((,(44>?((46))*22(-.
@M02996:162:000000000-B87FG:1:1101:18727:7015 2:N:0:ACTGAGCG+CTCTCTAT
GACTACAGGGGTATCTAATCCTGTTTGCTACCCGCACTTTCGAGCATGAGCGTCGATAAGTCCCCAGCAAGCTGCCTTCGCCATCGGTGTTCTTCCTGATCTCTACGCATTCCACCGCTACACCAGGAATTCCGCTTGCCCCTGAACTATCCAAGAGAAACAGTCCAGTCTGCAGGTCCGGGGTTGGGCCCCGGTATTGTACAGACTGCTTGCATCTCCGCCTGCGCTCCCTTTACGCCCAGGGATTCCGAACAACGCTTGCACCCCTCGTATTACCGCGGCTGCTGGGCCCAAGTTGGC
+
CCCCCGGGGGGGGGGGGFFGFGGGGGGCFFC6CCEGEGGGGGGGGGGGGGGGFGGGGGDGGGGGGGGGGGEFGGGGGGGGGGEGFGEFGGGGGGGFGGGDFFGGG,>FEGEGGGGGEBBDGGGGGGCFGGGGGGGGGCFDDDFCF,:;9EFEGFGGFG8EGC)CDFGCDGGFGDDCFGFD66;@FDAGFGE@4??@2@87?GEC*?B;BFF==6@@);:(:62;7(((/=;178))62>E:6((0(,4:4)4>B<7-,---94>D0(,-4,(.().60(-,-(,-).(((,()0*3+)42
@M02996:162:000000000-B87FG:1:1101:10225:7020 2:N:0:ACTGAGCG+CTCTCTAT
GACTACACGGGTATCTAATCCTGTTTGCTCCCCACGCTTTCGTGCCTCAGCGTCAGTGTCCGTCCAGTAAGCCGCCTTCGCCACTGGTGTTCCTCCTAATATCTACGCATTTCACCGCTACACTAGGAATTCCGCTTACCTCTCCTGTACTCTAGCTCGACAGTTTCAAACGCAGTTCCAGGGTTGAGCCCTGGGATTTCACTTCTGACTTGCCGTGCCGCCTACGCACCCTTTACACCCAGTAAATCCGGATAACGCTTGCCCCCTCCGTATTACCGCGGCTGCTGGCACGTAGTTAGC
+
C@CCCGF@FDGGEFGGGGGGGGGGGGGGGGFGGEGEF;FFGF<CFFGGFGGGGGGGG,C6,6BF:@FGGG9F8FEGGGGGGGGGGGFGFGDFCFEEGEFGCFGGGGG76BFGGAFGG>>GG,B;,CF<FEDG9DGGGGGG?DFGFF)A=DFEEED9=E+=BE5CE?DFFF,:CE7E8CCFEB6EG>@;:,@8*:*0)>5>=FAABE6/9@D>EA2/:AF>G@@@B@((.=<@G@9E)7??3(/1+)11;(.(/)-9--,-(983<>2(((-(..64),-,(-40<0)(-.3,0)*/2)-6
@M02996:162:000000000-B87FG:1:1101:19273:7021 2:N:0:ACTGAGCG+CTCTCTAT
GACTACACGGGTATCTAATCCTGTTTGCTCCCCTAGCTTTCGCACCTGAGCGTCAGTGTCGGCCCAGCAGGCTGCCTTCGCCATCGGTGTTCTTCCATATATCTGCGCATTTCACCGCTACACCGCACATTCCAGCCACCCCAAACGCACTCAAGCCCCCCAGTTTCGACGGCAGTGACCGGGTTTAGCCCGGAAATTTCACCCCCGACTTAAGGGGCCGCCTACGCCCCCCTTACACCCAATAAATCCGGATAACGCTCCCGTCCTCCTTATTACCGCGGCTCCTGTGCAGGATTTAGC
+
CCCCCGGGGDFGFGGGG6CFGGGGGGGGGGFGGGGFFGGGGGGGGGG8FGGGGEGGGCFG,CFFGGFGCFFCFFEFEFGFDEGGFE7BCFEFFFFG<F9FF?FFAFGGCECGFGFGG>@DDEFG7F@FCFGGG8;=D,@DD=A+=F>FACDE8>?AFGGGG+88@CF@*@49E*@F4+:8:8:7B*049GGF33)69<AC<CA(6A76:DD<)9)76@C0:-(,,-((-:0(11>(44C8(3379)44*()(().2--(((1,(*4(.(,.69)-))((,(-((43).)))-).+3+.4)
@M02996:162:000000000-B87FG:1:1101:18742:7026 2:N:0:ACTGAGCG+CTCTCTAT
GACTACAGGGGTATCTAATCCTGTTTGCTACCCGCACTTTCGAGCATGAGCGTCGATAAGTCCCCAGCAAGCTGCCTTCGCCATCGGTGTTCTTCCTGATCTCTACGCATTCCACCGCTACACCAGGAATTCCGCTTGCCCCTGAACTATCCAAGAGAAACAGTCCAGTCTGCAGGTCCGGGGTTGGGCCCCGGTATTGTACAGACTGCTTGCATCTCCGCCTGCGCTCCCTTTACGCCCAGTGATTCCGAACAACGCTTGCACCCCTCGTATTACGGCGGCTGCTGGCACGAAGTTTGC
+
CCCCCGGGGGGGGGGGGGGGGGGGGGGGGFFFFGGGFGGGGGGGGGGGGGGGGGGGGGCFGGGGGGGGGGGGGGGGGGGGGGGGGGFGGFGGGFGGGGGGGFGGGGGGEEFGGGGGG>DGGEFGE<FBFFGGGGGGGFFFFDFFCDDFFGFFGGF:8D88DFDFGFG?FGFFFFG8AGFF:CEGEDAG8CE=?>G9@EFFFG<*@FFEFF:*59CFCFC4=;6;@0@:68=;FEC<?<E=614.94AAG>):BB09---,.1)5FB0(---((8):,(--((43(.5:0,.40)*2<).6
@M02996:162:000000000-B87FG:1:1101:10829:7033 2:N:0:ACTGAGCG+CTCTCTAT
GACTACCCGGGTATCTAATCCTGTTTGCTCCCCACGCTTTCGTGTCTCAGCGTCAGTTGTCGTCCAGTAAATCGCCTTCGCCACTGGTGTTCCTCCCAATATCTACGCATTTCACCGCTACACTGGGAATTCCATTTACCTCTCCGACTCTCAAGAACCTCAGTTTCAAATGCAGGTCATGGGTTGAGCCCATGATTTTCACATCTGACTTGAAGTCCCGCCTACACACCCTTTACACCCAGTAATTCCGGATAACGCTCGCCACCTACGTCTTACCGCGGCTGCTGGCACGTAGTTCGC
+
CCCCCGGGGGGGFFGGGFGGGGGGGGGGGGFGGGGGGGGGGGGG@FGGEFGGGGFGGGCEFGGGGCFGGGFEFGGGGGGGGGGGGG<FDGEGFFGGEG@FFFGGGGGGGGGGGGGGG=@DDEFF=AFFFFGGGC;F@9DFGEFGF@@GFGFFFGC91@88DFDFCFGGG;EFGFC8DFDFGGGGGGFGEGG5@C+2;FFFFGFCB?**3<?6860?=BC);/<A=):7-=@=D=*98>E=/7.;;6)12.)/:>3;/,/((2:,5<?::8,,4,)6(,14-4>713?7082:<7*;<)(4
@M02996:162:000000000-B87FG:1:1101:7176:7045 2:N:0:ACTGAGCG+CTCTCTAT
GACTACTGGGGTATCTAATCCTGTTTGCTACCCGCACTTTCGAGCATGAGCGTCGATAAGTCCCCAGCAAGCTGCCTTCGCCATCGGTGTTCTTCCTGATCTCTACGCATTCCACCGCTACACCAGGAATTCCGCTTGCCCCTGAACTATCCAAGAGAAACAGTCCAGTCTGCAGGTCCGGGGTTGGGCCCCGGTATTGTACAGACTGCTTGCATCTCCGCCTGCGCTCCCTTTACGCCCAGTGATTCCGACCAACTCTTGCACCCCCCGTATTACTGCGGCTGCTGGCACGAAGTTTGC
+
@BCC@EGGGGGGGGGGGFGGGGGGGGGGGAAFAEGGGGGGGGGGGGGGGGGGGGFCFDEGGGCFCFGGDFGGGGFGGGGGGC=FGGFBFFGGGGGFGGGGGFGGFEGGDGC4CFGGD8BGDEFGGG+DFGGGGGGGCFFDDD?DD,:7;=<)EDFF8FGDFG)<=;=8?DFFGFGDFGBFDGEEF7A9=CEB*:9252@71>854AEF2BCE=F4B<@*6:;<12@>(/=2(2)9C01?EB6:77:A:7:D49B:C(..).:>27:((---((.))-.---44-(,4(-()())223.44
@M02996:162:000000000-B87FG:1:1101:7182:7063 2:N:0:ACTGAGCG+CTCTCTAT
GACTACTGGGGTATCTAATCCTGTTTGCTACCCGCACTTTCGAGCATGAGCGTCGATAAGTCCCCAGCAAGCTGCCTTCGCCATCGGTGTTCTTCCTGATCTCTACGCATTCCACCGCTACACCAGGAATTCCGCTTGCCCCTGAACTATCCAAGAGAAACAGTCCAGTCTGCAGGTCCGGGGTTGGGCCCCGGTATTGTACAGACTGCTTGCATCTCCGCCTGCGCTCCCTTTACGCCCAGTCATTCCGAACAACGCTTTCACCCCTCGTATTCCGGCGGCTGCGGCACCGGAGTTTTC
+
CCCCCGGFGGGGGGGGGFGGGGGGGG<FGFFGGEGGGGGGGGGGGGFFFGFFGG7CGFGFGGGGGGGGGGGGG<EFGGGGGGGGGGEGGGGGGGGGGGGGGDFGFGGGGGGBFGGGG::@C@F=8ECFGFGGGGGGGGG>D=D=C88EDFFFG?FA=FGCFGFGE?+@FGGFGFFFFGFFGC+@@5=3:EGBB4@5>FFEEGF4*?BEBFG32*8=)+73:663<0,.4:?;FEEE3?E5(24)/:26:77:B38F(---(2-6><F?23-(..--((-(((4,(-(((,(-))22;)))
@M02996:162:000000000-B87FG:1:1101:9834:7086 2:N:0:ACTGAGCG+CTCTCTAT
GACTACCCGGGTATCTAATCCTGTTTGCTCCCCCGACTTTCGCGCCTCAGCGTCAGTACCGTTCAAGGAATCCGCCTTCGCCTCCGGTGTTCTATAGGATATCAACGCATTTCACCGCTACACCCTATATTCCGATTCCCTCTCCCGGACTCGAGTCCTGTAGTTTCAAGCGCACTTTCCGGGTTGGGCCCGGAGATTTCACACTTGACACGCAAGACCGCCTACGCGCCCTTTACGCCCAGTAAATCCGAACAACGCTCTTGGCCTCTGTATTATCCCGGCTGCTGGCCCAGAGTTAGC
+
CBCCCGGGGGCGEFGGGGGGGGGGGGGGGGGFGGGGGGGGGGGGGGGGGGGEGGGGG9EFCFEGEFF8FCGGGGGGGGG?FEEGGD>C@FFGDFG9AEFGGFFGGGGGDGGGGGGGG>@CDFFGGGDEABFGGCG6CGGGGFFGGGF@BDBDDBDGGGGGGCEFGFGGGFGEG>GGFGEFCEEEGG>4>GGFB5CB8CFFFG5@DF<)=AF<F)30(0;6C9:?:(741C927:)46:EG:B(-96)-730(-71C,-,41;5)0:?F24-.-.)).))((--(842(-(4(.5*<<-64
@M02996:162:000000000-B87FG:1:1101:27075:7091 2:N:0:ACTGAGCG+CTCTCTAT
GACTACAAGGGTATCTAATCCTGTTCGATACCCGCACTTTCGAGCTTTAGCGTCAGTGGCGCTACAGTAAGCTGCCTTCGCAATCGGAGTTCTTCGTCATATCTAAGCATTTCACCGCTACACGACGAATTCCGTCTACTTCCCGCGTACTCAAGTCCTCCCGTTCGCGCTGCAGTGCAGACGTTGAGCGCCTACATTTCACACCACGCTTAAAGGACCGCCTGCGCTCCCTTTAAACCCAATCAATCTGGATAACGCCTGAACCCTCCGTATTACACCCTCTGCTGGCACGCAATTACC
+
CCCCCF<6CDCECCAFCFFGGFCEGGEFF,CEFFGGC+,EC@GG7:,A6AEGC6,BF9,B:@FF:@<FFF<FAAFACEFFC::FFC:8=8CFFGG<FCEFA39,@FDEFFGFDEEFE=5>>@=?8+:FGFFDD64=?=6@?D?FGGAG9C5:,6?FGGG8D+1@F5CE?CGAG>720C78DGEFG>5944C@:5C3?BFE?CE(0),26):(1:)//29(/.3(6.4(4C?8>0)6)-2;06?0936<*-1.)*)9(--((*,,/(.414((.5:).).(--.).))(,(.,))220-).
@M02996:162:000000000-B87FG:1:1101:4558:7118 2:N:0:ACTGAGCG+CTCTCTAT
GACTACACGGGTATCTAATCCTGTTTGCTCCCCACGCTTTCGAGCCTCAGCGTCAGTTATCGTCCAGTAAGCCGCCTTCGCCACTGGTGTTCCTCCTAATATCTACGCATTTCACCGCTACACTAGGAATTCCACTTACCCCTCCGACACTCTCGTTTACCAGTTTCCAATGCAGTACCGAGGTTGAGCCTCGGGCTTTCACATCAGACTTAGCATACCGCCTACGCTCCCTTTACACCCAGTAAATCCGGCTAACGCTTGCACCATACGTATTAGCGCGGCTGCTGCCACGTATTTAGC
+
CCCCCGGGGGGGDFGGGFGGGGGGGGGFGDFDGGGGGGGGGGGGGEFGGGGGGGGGGGGGGGGGGGGGGGGEFFGGGGGGDGGGGF@FFFFGEGGGGGGGGFGGGGGGGGGGGGGGE:<=CFGGFGGFEGGGGFFDGGGGGDFGGGBGFGFFG,=FFFCFFGECFFGGGDCFFFGGFGFFGDCC,;@GFGGCBECA=FFFFGFFFFFEEFGFEFEF=FF(48@@D@F@<EFFF;CCCA<8D@E3@CECF@>(,0.6--(--1,8D(8?:?3?A0)),(--,-42:??)(.8>8)3<A)))
@M02996:162:000000000-B87FG:1:1101:4544:7130 2:N:0:ACTGAGCG+CTCTCTAT
GACTACACGGGTATCTAATCCTGTTTGCTCCCCACGCTTTCGAGCCTCAGCGTCAGTTATCGTCCAGTAAGCCGCCTTCGCCACTGGTGTTCCTCCTAATATCTACGCATTTCACCGCTACACTAGGAATTCCACTTACCCCTCCGACACTCTAGTTTACCAGTTTCCAATGCAGTACCGAGGTTGAGCCTCGGGCTTTCACATCAGACTTCGCATACCGCCTACGCTCCCTTTACACCCAGTAAATCCGGATAACGCTTGCAACATACGTATTGCCGCAGCTGCTTGCACGTATTTAGC
+
CCCCCGFGGGGGGGGGGFGGGGGGGGGGGGG@FGGGGGDGGGGGCFGGDFGGGGDGGGGGGGGGGGGGGGGGGGGGGGGGGGEGGFFGBFEFFFEFG9EFGFFFAFGEEECGGGFGE=?DDFGDGGG8FGGGF,=DFGCDCD?GG85F>DDD9E9FFADEF9DCD<DCDCA5@98FFGC*++4@<DEGFE,89>>A=FABAGFCB+*.79C*)0-85A<8=>58;39/6B?@F3>CEEFED04)1<7680>0().0(---,93-90(),..8<2))--1(,,((.,63:7)(0)3<94<A
@M02996:162:000000000-B87FG:1:1101:25118:7169 2:N:0:ACTGAGCG+CTCTCTAT
GACTACCGGGGTATCTAATCCTGTTCGATCCCCACGCTTTCGTGCCTCAGCGTCAATGCAGGCCCGGCCAGCTGCCTTCGCTATCGGGGTTCTGTGGCATATCTATGCATTTCACCGCTACTCGCCACATTCCGCCGGCCTCGACCGCATTCAAGGAAACCAGTATCAACGGCACTGCTCCGGTTGAGCCCTCGCCTTTCACCGCTGACTTCGCCCCCCGCCTGCGCACCCTTTACACCCAATAAATCCGGATAACGCTCGCATCCTCCGTATTACCGCGGCTGCTCGCACGGGGTTCGC
+
CCCCCGGCFGGG;FGGGGGGGGGGGAF:FFEGGFG:FGEGGGGGGGGGGGGGGGGGGGGGF<FGGEGG:FFGGGGGGGGGG,@FGGGGGGEGG<49AFFG8CF@F9;FGGGGGGGGG>ACD8F=EEFGG?FGGEE>C6CG880++8)+3<*;EC=<,,<CFE@D,9B,=FCAC?),);*;2BEEGC474:*/;):40CAC?G3;>),.4FF)(0(0-7C>573?B-(-4C(-05>)-4CE6?B3?2::F0.3,7>D((,-(1(,14)).,-8(85<4:4(,79>:4)(((-())**2((-
@M02996:162:000000000-B87FG:1:1101:7433:7180 2:N:0:ACTGAGCG+CTCTCTAT
GACTACTAGGGTATCTAATCCTGTTTGATCCCCGCACCTTCGTGCCTCAGCGTCAGTGTCGTGCTCGCCAGCTGCCTTCGCGATCGGTGTTCTGTGTCATCTCTAAGCATTTCACCGCTACATGACACATTCCGCCGGCGCCGTTCGCACTCTAGATAAGCAGTATCAGTGGCAGCCTCCTAGTTGAGCTAGGATATTTCACCACTGACTTACTCATCCGCCTACGCACCCTTTCAACCCAATAAATCCGGATCACCCTCCGTTCCTCCTTATTACCTCGGCCTCTTGCCCGGGGTTAAC
+
CCCCCGGGGGGGGGGGGGGGGGGGGGGGGGFFFGGGGGGGGGGGGGGGGGGGCFGGFGGGCGGGFGGGGGGGGGGGGGGGGDFFFGGGGGGGFGFFGGGGGFGGGAFFGGGGGGGGG>9=DC<;=FFDGGGGFGGGD>EBCABDDG@@:D>CF9:FC<FGGG@;,;DGF;FFDFDGF9BF,4,,7+>F>:;@FFFFFGF?EF9B>FFEEFGF@+6@?6C@G8;0=(3,6B<(8;)75;:C?(8)94).94.23.(*(((,()()2....()))..>>.-(,(-,(()-)()-0)*//()-
@M02996:162:000000000-B87FG:1:1101:11872:7189 2:N:0:ACTGAGCG+CTCTCTAT
GACTACCAGGGTATCTAATCCTGTTTGCTCCCCACGCTTTCGCGCCTCAGCGTCAGTTTTCGTCCAGCAAGCCGCCTTCGCCACTGGTGTTCCTCCTAATATCTACGCATTTCACCGCTACACTAGGAATTCCGCTTGCCTCTCCGATACTCAAGAATGGCAGTTTCAAATGCAGTTCATGGGTTGAGCCCATGTATTTCACATCTTGCTTGTCCTCCCGCCTACGCTCCCTTTCCCCCCTGTACATCCGTACAACGCTGGCACCCTACGTATTCACGCGGCGTCCGGCCCTGAGTTCGC
+
CCCCCGGGGGGGGGGFFFFGFGGFGGGGGCEFFFGGEGGGGGGGGGGGGGGGFGGGGGGGFEGFGGGGGFFFFGEGGGGGGGFGGFFFGFFGCFGGGGCFFFGFGGGGEG7FGFGGG=@DC=8D>FGGGGGGG@EGGGGGGFBG?@=:5CFEFEG=FGGGGG=BAFGDDGG7AAGGAGECFCFF>DEC8CE@FC+;@FAECEEE@B4*1=CED9*=AF4:C6((0(-(-:4(:4)))/=8(/.1+1<C*/.(/0-*(,(((1(.9?F00((,.()-).2(,(.(-((42(((.)23+)(,
@M02996:162:000000000-B87FG:1:1101:7419:7192 2:N:0:ACTGAGCG+CTCTCTAT
GACTACTAGGGTATCTAATCCTGTTTGATCCCCGCACCTTCGTGCCTCAGCGTCAGTGTCGTGCTCGCCAGCTGCCTTCGCGATCGGTGTTCTGTGTCATCTCTAAGCATTTCACCGCTACATGACACATTCCGCCGGCGCCGTTCGCACTCTAGATAAGCAGTATCAGTGGCAGCCTCCTAGTTGAGCTAGGATATTTCACCACTGACTTACTCATCCGCCTACGCACCCTTTAAACCCAATAAATCCGGCTAACGCTCGTATCCTCCGTATTACCGCGGCTGCTGGCCCGGAGTTAGC
+
CCCCCGGGGGGGFGGGF@FGGGGFGGGGGGCFEGGGGGGGGGGGGGGGGGGGGGGGGGGEGGGGGGGGGGGGGGGFGGGGGGGC@EFFCFGGGGGGGGGGGFGGFFGGGGGGGGGGG=ADGE,EGF:FGGGGGGGGGGGGGFFGGG@FED@CFGGGCFFGGG@@<;C,?EFFGF5>FC=FFF@=@@AGB9F;6AFE<CB**>@EDFE*.AGEE+9CCBF?562;@09:6ED;C37?7@8=:?(59<:527;(4>79----4/4:F<-444-(.,66><(((((4(),(((((08CEC6)5
@M02996:162:000000000-B87FG:1:1101:7437:7199 2:N:0:ACTGAGCG+CTCTCTAT
GACTACTAGGGTATCTAATCCTGTTTGATCCCCGCACCTTCGTGCCTCAGCGTCAGTGTCGTGCTCGCCAGCTGCCTTCGCGATCGGTGTTCTGTGTCATCTCTAAGCATTTCACCGCTACATGACACATTCCGCCGGCGCCGTTCGCACTCTAGATAAGCAGTATCAGTGGCAGCCTCCTAGTTGAGCTAGGATATTTCACCACTGACTTACTCATCCGCCTACGCACCCTTTAAACCCAATAAATCCGGATAACACTCGTATCCTCCGTATTACCGCGGCTGCTGGCACGGAGTTAGC
+
CCCCCGGGGGFGGGGGGGGGGGGGGGGGGGGGFGGGGGGGGGGGGGGGGGGGGGGGGGGGGGGGGGGGGGGGGGGGGGGDFFFGGGGGGGGGGCGFFGFGGFGGFFGGCFFGGGGGC=BGDEBDFGGGFFGGGGCDGGECG=DGGFFGFGF@C@DAFG7CFA=ECFFC<;EAEF5CACDFC,:B92<FECDBFA>*>FFFCFEFFFEFFFGC@B@8C=D?D<;0/,7(.=;?F;EEFEGGF314*6)-77),4367-.57014194).1(-.3()6-,((-46((527?1)8))/20)5-
@M02996:162:000000000-B87FG:1:1101:20209:7245 2:N:0:ACTGAGCG+CTCTCTAT
GACTACACGGGTATCTAATCCTGTTTGCTCCCCGCACCTTCACGCCTCAGCGTCAGTCATCTGTTAGCAGCCTGCCTTCGCCATTGGTATTCTTCCAGATATCTACAGATTTCACCCCTACACCTGGAATTCTGACTGCTCCCCAGTAACTCAAGTCCTGCAGTTCTCAACGCAATTCGTGAGTTGAGCTCCCGCCTTTCACACCAAGCTTACAGACCCGCCTACACTTCCTTTACACCCAATAAATCCGAACAACGCTCGCAACTTACGTTTTACCTCGGCCGCTGCCCGGTCTTTACC
+
CCCCCGFCFGGGGGGGFCFFGGGGGGGGGGCGGGGGGGGGG9F,FGGGGGGGGGGDGGGGGGCD@FEFF@FGGGGGGGGGGFFGFFCF?FFGFGGGCEFFFFGGGGGGFGGGGGGGG:FDDEG8E<8BFGCCCDC=FDD=F50CD7=9C=FE>@AGGDDFF8=CBF9CD9F>?*0AFG5*+,+@FFFCB9EDDBGAFGFFFG78>9):=CG*@88<)<9:5:-<=<=*1?>8CE**108?=@204*99C6>(683*..(/(2.1>:>).,4(4B).)).--,((-29(((((0)*30)-)
@M02996:162:000000000-B87FG:1:1101:20191:7247 2:N:0:ACTGAGCG+CTCTCTAT
GACTACACGGGTATCTAATCCTGTTTGCTCCCCGCACCTTCACGCCTCAGCGTCAGTCATCTGTTAGCAGCCTGCCTTCGCCATTGGTATTCTTCCAGATATCTACAGATTTCACCCCTACACCTGGAATTCTGACTGCTCCCCAGTAACTCAAGTCCTGCAGTTCTCAACGCAATTCGGGAGTTGAGCTCCCGCCTTTCACACCAAGCTTACAGAACCGCCTCCACGTCCTTTAAACCCAATAAATCCGAACAACGCTCGCAACTTCCGAGTTACCGCCGCTGCTGGCCCGTAATTAGC
+
CCCCCGGGGGGGGGGGGFGGGGGGGGGGGGCFGGGGGGGGGGGGGGGGGFGGGGGGGGFGGGFGGFGGGGGGGGGGGGGGGGGGGGGGGGGGGGGGFGGFGFGGGGFFFCFGGGGGG=DFFFGGGGGC@FGGG;DDFACGGEFGG>D;CDFFGFFGGGGGGGEFFFDGGGGFDE8CFGFFE6CEGGDDDEGFFFGF>EFEEG@EF58CFFGEEFEA);9:;@5-5(:>>CD2C?@*93<?;?@=FEECFBE?>>8>../,.11-<(6))(((--.)42,--2;7(.340(,())122637
@M02996:162:000000000-B87FG:1:1101:23948:7247 2:N:0:ACTGAGCG+CTCTCTAT
GACTACCAGGGTATCTAATCCTGTTTGCTCCCCACGCTTTCGAGCCTCAACGTCAGTATCTGTCCAGTATGGCGCCTTCGCCTCCGGTGTTCTTCCTAATCTCTACGCATTTTACTACTACACTAGGAATTCCCCATACCCCTCCAGTACTCTAGAACAACAGTTTTCAAAGCAAGTCCTGGGTTAAGCCCAGGGTTTTCACTTCAAACTTGCTATTCCGTCTACGCTCCCTTTACACCCAGTAAATCCGGCTAACGCTTGCCCCCTACGTATTCCAGCGGCGGCTGGCCAGTAGTTAGC
+
CCCCCGGGGGGGFFGGGGGGGGGGGGGGFGEGGGGGGGGGGGGGGGGGGGGGGGGGGGGGGGGGGGGGGGGGGGGGGGGGGGGGGGGGGGGGGGGGGFGGGFGGGGGGGGGFGFFGE>FFG8FFGGGGCFGGGGGGGFFGGD?GGFDFFGFCFFGFGGF=EGDC8FGGGGGFFFFCDGEFEGGGGFDFFDFBFFDCDGFE=FFEFCEEFFGFFA;9AAD=48:CCB2/<EB=FFFE?3<EBDBCF*8885:(.8)2/.//,16@529?<3634..7).,(-,(-,313?1(()1+3<:)6
@M02996:162:000000000-B87FG:1:1101:16246:7260 2:N:0:ACTGAGCG+CTCTCTAT
GACTACAGGGGTATCTAATCCTGTTTGCTCCCCCGACTTTCGCGCCTCAGCGTCAGTACTGTTCAAGGAATCCGCCTTCGCCTCCGGTGTTCTATAGGATATCAACGCATTTCACCGCTACACCCTATATTCCGATTCCCTCTCCCAGACTCGAGTCCTGTAGTTTCAAGCGCACTTTCCGGGTTGAGCCCGGAGCTTTCACACTTGACACGCAAGGCCGCCTACGCGCCCTTTACGCCCCGTAAATCCGCACAACGCTCTTGGCCTCTGTCTTACCGCGGCTGCTGTGCCGGAGTTAGC
+
CCCCCGGGGGGGGFGGGFGGGGGGGGGGGGFGGGGGGGGGGGGGGGGGFGGGGGGGGCFGFGGGGFFCGFGFGGGGGGGGGGGGGGFFGGGFFCFEFGCE99DFFGGGEGGGGGGGG>A8CEDFGG8BFEFGGFEDDGGGGDFGGGF=FFFF?,=FFFFADF*BEFGFG,D5CBGGFFFF>EDEDG5F@FG2*/74:CFEFG*.3;*7@B8(8),.,27(=6/2627(4C>,98)6(,:?((-,),:699)3(.(1--(-4:-)283(()-)6<).((((-43(:?06())())2;*5)4
@M02996:162:000000000-B87FG:1:1101:17147:7263 2:N:0:ACTGAGCG+CTCTCTAT
GACTACTCGGGTATCTAATCCTGTTTGCTCCCCACACTTTCGCGCCTCAGCGTCAGTTAATGTCCAGTAAGCCGCCTTCGCCACTGGTGTTCCTCCCAATATCTACGCATTTTACCGCTACACTGGGAATTCCGCTTACCTCTCCATCACTCAAGAATCGCAGTTTCAAATGCAGCTCAGAGGTTAAGCCTCTGCATTTCACATCTGACTTACGATCCCGCCTACACGCCCTTTACACCCAGTAAATTCGGACAACGCTCGCCACCTACGTATTACCGCGGCTGCTGGCACGGAGTTCGC
+
CCCCCGGGGGGGGGGGGFGGGGGGGGGGGGGGGGGGGGGGGGGGGGGGGGGGGGGGGGG@FGGGGGGGGGGGGGGGDGGGGGGGGGGGGGGGFFGGGGGGGFGGGGGGGGGGGGGGG>DDDEFGF@FFGGGGGFGGGEGGGEFGG9EFFGFFGFDF8EGGGGDBFFGGGFGFFFFFFGF5DFFFGFEGFGCCFFGFCFFEFGFFFFEFFFGCFF93<BF>EFF)56@>=C@(8>CCEFGD;2.4@...2(2:9E(8..(/.9>0D?:::8..54)6.(-,(--,:?2>0(5:.0*2*)-(
@M02996:162:000000000-B87FG:1:1101:5389:7271 2:N:0:ACTGAGCG+CTCTCTAT
GACTACTAGGGTATCTAATCCTGTTTGCTCCCCGCACCTTCACGCCTCAGCGTCAGTCATCTGTTAGCAGCCTGCCTTCGCCATTGGTATTCTTCCAGATATCTACAGATTTCACCCCTACACCTGGAATTCTGACTGCTCCCCAGTAACTCAAGTCCTGCAGTTCTCAACGCAATTCGGGAGTTGAGCTCCCGCCTTTCACACCAAGCTTACAGAACCGCCTACACGTCCTTTAAACCCAATAAATCCGAAACACGCTCGCAACTTACGTTTTACCGCGGCTGCTGGCACGTAATTAGC
+
CCCCCGGGGGGGCGGGGEFGGGGGGFGGGGFGEGGGGGGGG?FGGGGGGGGGGFGGGGGGGGGGGGGGGGGGGGGFGGGGGGCFGGGGGGGGGGGGGGGGGFGGGGGGGFFGGGGGG>FGFFFGGGGGGGGGGDFFGGFFGB?DGGF,?FBDBE6FGGGGGGEEFFGGGGGFGFGGFGFFGGGGGGBFFGGFFFGFDEFEEGFFF?=C>CGFFCCFFFC>?>>>BB@ABC@FG4=CFFGGFFB@A>??6::1()/1,.(/6>93C26)6(.(.-.8523-,49,1,)(-(5<78;:9-.7
@M02996:162:000000000-B87FG:1:1101:17162:7274 2:N:0:ACTGAGCG+CTCTCTAT
GACTACTCGGGTATCTAATCCTGTTTGCTCCCCACACTTTCGCGCCTCAGCGTCAGTTAATGTCCAGTAAGCCGCCTTCGCCACTGGTGTTCCTCCCAATATCTACGCATTTTACCGCTACACTGGGAATTCCGCTTACCTCTCCATCACTCAAGAATCGCAGTTTCAAATGCAGCTCAGAGGTTAGGCCTCTGCATTTCACATCTGCCTTACGATCCCGCCTGCACGCCCTTTACACCCAGTAAATTCGGACAACGCTCGCCCCCTCCGTTATACAACGGCTGCTGGCACGTGATTCAC
+
CCCCCGGGGGGGDGFGFCEFFGGGCGGFGGFFGFGGFGGGGGGGGGGGGGGGFGGGGGG<F9FGGG?FGGFFGDGGGGGGEFGGGGGGGFGFGGFGGFG=EFGGGGGGGGGGGFGGG=BGD>FFGGD=FGEGGDEGD+=@=D??=4>F6?DE,>DF?GGFGEAFFFGCFGGFGF2@DF<*3,@EGF)+5E:86AGFFFFF5<*;>B**0;D@@5:3<B9>E/-)076(8>2>DEFE75FE(2;9A)).3/0,68(*(.(((12:)70(((()(,.-..,--,2(-58?:(),00*2+)))
@M02996:162:000000000-B87FG:1:1101:27568:7277 2:N:0:ACTGAGCG+CTCTCTAT
GACTACTAGGGTATCTAATCCTGTTTGCTACCCACGCTTTCGCGCCTCAGCGTCAGTTATTGTCCAGCTAACCGCCTTCGCCACTGGTGTTCTTCCTAATATCTACGCATTTCACCGCTACACTACAACTTCCTTTAGCCTCTCCGACACTCAAGAACATCAGTTTCAAAGGCAGCCTCGAAGTTGAGCTTCTTGCTTTCACAGCTGCCTTGATGTCCCGCCTACACGCCCTTTACACCCAGTAAATCCGGATAACGCTCGCCCCCTCCGTATTCCCGCGTCTTCTAGCCACGAGTTAGC
+
CCCCCGEGGGGFFGGGGGGGGGGGGGGGG@DFGEG7FFEGGF,CFEGGGGGFFGG@F,E@<E<EE,E,9F@F@:FGGGGGG:F==DFGGGGGG?;?FFDFGEGGG<DFGGEGGGGGG@DDCD4EF,,:4AEFG4,33994+506A+)@@=DD3@D,8ADFGGEFGFGFD>,9DF++3+)*43@@CCCGF,,*+4+1:FFCFG7*8;))1@FE9+*3*4;:;::>B.>/8B@=F@E;7>EG(,69+1?7892(,)7>(.(((1((134(4(3(,:)6<630,-4(6))..4)()0**/.--
@M02996:162:000000000-B87FG:1:1101:3802:7283 2:N:0:ACTGAGCG+CTCTCTAT
GACTACCAGGGTATCTAATCCTGTTTGCTCCCCGCACCTTCGCACCTCAGCGTCAGTCATCTGCTGGTAACCTGCCTTCGCCATTGGTATTCTTCCTGATATCTACAGATTTCACCCCTACACCAGGAATTCTGATTGCCCCTCAGTGACTCTAGTTATGCAGTTCTCAACGCAATTCCGGAGTTAAGCCCCGGGATTTCACACCAAGCTTGCAAAACCGCCTACATGCCCTTTACGCCCAATCATTCCGAACAACGCTCGCAACTTACGTTTTACCGCGGCTGCTGGACCGTAATTGGC
+
CCCCCFFGGGGGGGGGGGFGGGGGGGGGGGFDBGGGGGGGFGGGGGGGGFGGGCFGGDFGFGGGG<FGGGGGGGGGGGGGG@,=FAEFCEFFFGGGFFGFGFGGEGGGF=CFGGFEGAFFFEFG7E?=BED9DFGGG;8DFDFDDCEBB@+:9EF=DFGGGGDE=;DDGGGDEA>EFG7DCEEGGCDDD8==*9+):FAA@CEE=*=@BAF):999:AC>=45@=FC87?=>CBCC=2:=@F@(/16?76=DFD1>..,/25749397>,.,.().),(,3(((().(((3377*8+),(
@M02996:162:000000000-B87FG:1:1101:27582:7287 2:N:0:ACTGAGCG+ATCTCTAT
GACTACTAGGGTATCTAATCCTGTTTGCTCCCCACGCTTTCGCGCCTCAGCGTCAGTTATTGTCCAGCTAACCGCCTTCGCCACTGGTGTTCTTCCTAATATCTACGCATTTCACCGCTACACTAGGAATTCCGCTAGCCTCTCCAACACTCAAGATCGTCAGTTTCAAATGCAGTTCCGAAGTTGAGCTTCGTGCTTTCACTTCTGACTTGCTGTCCCGCCTACACCCCCTTTACACCCAGTAAATCCGGATAACGCTTGCTCCCTACGTATTACCGCGGCTGCTGGCACGTAGTTAGC
+
CCCCCGA,CFFFGGGGGGGGGGGGGGGFG6CDFGGGGGGGGG:FGGEGG@FGFGGGGGGA<EGGGGGC,@AEGGGGGGGGGGGGGGEFGF:F;FGGGGGGGFGGGGGG>EEFGGGGG@DGDEGFGGGF,AEGG8+==4=DFDFGG;5FFGFFBED,,@+18D=CFFG8EB8DGFG,++*@3:EEFCCAC,,:3:*):@B;7E*;C9AEEFFE44*3*3C9*::@F(7((4:@FFEFFFFE;144A3C<CFE@FEA;/./6=F)663:7::.)65.4)(-(4--34:7>:()(0)*;C444
@M02996:162:000000000-B87FG:1:1101:19632:7302 2:N:0:ACTGAGCG+CTCTCTAT
GACTACTGGGGTATCTAATCCTGTTCGATCCCCGCACTTTCGTGCATGAGCGTCATTTACGGCCTGGTCTGCTGCCTACGCAATCGGTGTTCTTCGTCATATCTATGCATTTCACCGCTACACGACGAATTCCGCCAACCTCGACCGCAATCAAGCTCTCCAGTATCAATGGCGGGATGGCGTTGAGCACCACGATTTGACCACTGCCTTAGAAAGCCGCCTGCGCCCCCCTTCAACCCACTAAATCCGGATAACCCTCGGATCCTCCGTATTACCGTGGCTGCTGGCCTGGAGTTATCC
+
CCCCCGG9FFGGGGGGGCFGGGGGGGGGGG@FFGGGGGGGGGGGGFFFFGGGGGGGGGGGG@FEGGFGGGGFGFGGGFFGGGGGGGFGEGGGFFGFGGGGFDFG,FFFDFGGGCEGG=DGGEF+@FGFGGGGF8@+@>@ED::8CE>CADDE,@CFCEGGGD8@C9CFFFFA8>*>5D>FGE=CFFFG<FGFFED@?F+)95)3;))()+*.)1;684)-:(-433139C(44(.)).;?((((0)5:C;)(-*5*((-,,/(->28:61(.82))(,(((.-42,.(()(()03*+)).
@M02996:162:000000000-B87FG:1:1101:13447:7308 2:N:0:ACTGAGCG+CTCTCTAT
GACTACCGGGGTATCTAATCCTGTTTGCTCCCCCGACTTTCGCGCCTCAGCGTCAGTGCTGTTCAAGGAATCCGCCTTCGCCTCCGGTGTTCTGCAGGATATCAACGCATTTCACCGCTACACCCTGCATTCCGATTCCCTCTCCCAGACTCGAGTCCTGTAGTTTCAGACGCACTTTCCGGGTTGAGCCCGGAGATTTCACATCTGACACGCAAGCCCGCCTACGCCCCCTTTACGCCCAGTAAATCCGACAAACCCTTGCGACCTCCGTATTCCCGCGGCTTCTGTGTCCGAGTTCGC
+
CCCCCGGGGGGGGGGGGGFGGGGGGGGGGGFFGEGEGGGGGGGGGGGGGGGGGGEFG<FFFGGGGGG@FGGGGGGGGGGGGGDEEGFGGGGGGCFFAF:FGFFFDFGGGGGGGGGGG>DDGGGGGGFGGGGGGG=CCFGEGD5DFGB,@DFD6DC38EGFEGEFGFGGFCGFG5DEFGEFECCEGG2F@FG485:>3B=CCGCEFF9<EAF;>A(2(29(E,,(62,,,:6-78)5-(:E4(.51:..91)((),*(-,.(2((9>>B0(-.346-)42,(-((26:))).))02*8)--
@M02996:162:000000000-B87FG:1:1101:19619:7315 2:N:0:ACTGAGCG+CTCTCTAT
GACTACTGGGGTATCTAATCCTGTTCGATCCCCGCACTTTCGTGCATGAGCGTCATTTACGGCCTGGTCTGCTGCCTACGCAATCGGTGTTCTTCGTCATATCTATGCATTTCACCGCTACACGACGAATTCCGCAAACCTCGACCGCAATCAAGCTCTCCAGTATCAATGGCGGGATGGCGTTGAGCACCACGATTTGACCACTGACTTAGAAAGCCGCCTGCGCACCCTTTAAACCCAATAAATCCGGATCAAGCTCGTATCCTCCCTATTACCGCGGCTGCTGGCGCGGCGTTAGCCG
+
CCCCCGG9EFGGGGGGGGGGGGGGGGGGGGDGGGGGGGGGGGGGGGGGGGGGGGGGGGFGGEGFGGGGGGGFGGGGGGGGGGGGGGGGGGGGGGGGGGGFGFFFGGGGGGGGGGGFG@DGGFGGEGGFGGGGGFG+=3=DFDEGDGFGDGED8CFG6CF?FFC@CFGGGGDFFE5E)?2;EEEG@58<<GGDFFC@?DAEEF@@E4;;3AFEFF))6;96E3-321(,4E(394):A7E*84).9-6:),08(8)*.))--/((;681((.,))-.((((-(--.5(,(-40002*/,.)(
@M02996:162:000000000-B87FG:1:1101:11184:7352 2:N:0:ACTGAGCG+CTCTCTAT
GACTACAAGGGTATCTAATCCTGTTTGCTCCCCACGCTTTCGCGCCTCAGCGTCAGTTGTCGTCCAGCAAGCCGCCTTCGCCACTGGTGTTCCTCCTAATATCTACGCATTTCACCGCTACACTAGGAATTCCGCTTGCCTCTCCGATACTCAAGGGCTACAGTTTCAAATGCAGTTCCGGGGTTAAGCCCCGGGATTTCACATCTGACTTGCAGCTCCGCCTACACGCCCTTTCCACCCAGTAAATCCGGACAACGCTTGCAACCTACGTATTACCGCGGCTGCTGGCACGTAGTTAAC
+
CCCCCGGGGGGGGGGGGGGGGGGGGGGGGGGGGGGGGGGGGGGGGGGGGGGGGGGGGGFGGGGGGGGGGGFFGGGGGGGGGGGGGGGFGGDGFFFGGGGGGFGGGGGGDDEGGGGGG=@DD>FFCDFGFGGFGGGGGEGGGEFF6BAFDGFFFFCBECCEFEDC=@FGGGGFGFFGFGC>@BC@FGEF@FG5??DF>FFFEC<?EFCFEA@=EFBF3686C???;4=8>FB1CF9<79FE?B,69<A<79514337-----15ACBB?B?..64))42347492:00501??.0;/26)-
@M02996:162:000000000-B87FG:1:1101:14750:7469 2:N:0:ACTGAGCG+CTCTCTAT
GACTACTGGGGTATCTAATCCTGTTTGCTCCCCACACTTTCGCGCCTCAGCGTCAGTTACAGTCCAGTTAGTCGCCTTCGCCACTGGTGTTCCTCCCAATCTCTACGCATTTCACCGCTACACTGGGAATTCCACTAACCTCTCCTGCACTCAAGCCCGACCGTATCCAAAGCAATTCCCAACTTGAACCCAGGACTTTCACTTCAGACTTACCGGGCCGCCTACTCCCCCTTTACGCCCAATCCTTCCGGCCAACGCTCGCCCCCTCCGGTTTCCGCCGCTCTCTGGCCCGTTTTTACC
+
CCCCCGGGGGGG;FGGFFFGGGGGGGGGGGGGGGGGGGGGGEGGGGGGGGGGGGGGGGFFCFGGFFDGGGGFGGGGGGGFEGGGGGDG8EFGGGEFFC8EA7EFFGGG>EGGGGGGG8?==CFF9=EEGGGGGFFG6=DFGDFGGEBGBGFED8?GGG6+@+)81DGGFF=DGF+@AGEFC,+4E+*5)@E=A>7=@CAECGEEB>*1:9@AAF=9/8C9E2/(,/)(/=69C@3>(1FC((/6))).517(,)(1(,(-(99?G>02:((((-6-((,(,(,-8)40)1,(0)+2*().
@M02996:162:000000000-B87FG:1:1101:26959:7473 2:N:0:ACTGAGCG+CTCTCTAT
GACTACAGGGGTATCTAATCCTGTTTGCTCCCCGCACCTTCACGCCTCAGCGTCAGTCATCTGTTAGCAGCCTGCCTTCGCCATTGGTATTCTTCCAGATATCTACAGATTTCACCCCTACACCTGGAATTCTGACTGCTCCCCAGTAACTCAAGTCCTGCAGTTCTCAACGCAATTCGGGAGTTGAGCTCCCGCCTTTCACACCAAGCTTACAGAACCGCCTACACGTCCTTTAAACCCAATAAATCCGAACAACGCTCGCAACTTACGTGTTCCCGCGGCTGCTGGCACGTAATTGGC
+
CCCCCGGGGGGGEFGGGFFGFFGGGGFDEGFGGGCEG:FFGGGGGFFGGFFDFGGGFFEFFGGGGGFGGGGCFBFGGGGFGFDGGGFFFE<EFFGFGGDFF<=FGFDFFGGGGGGGG>FGGFGCFFFGDFEFFECFGF8=FDFGGGEFFDEEGGGEGGGFGGDEDFC,DGGFGA8E:DDF=>EEFGFGD=DD?5DAAFFEFA;5@FF5CFCEFFCA5AG>?>25<0:=-;9@C?CF4;<8D23.;C6C7::<BFFG..,/6142)()-6,.(.4.),4((-,-4282,(()(.)*2+)(.
@M02996:162:000000000-B87FG:1:1101:14751:7487 2:N:0:ACTGAGCG+CTCTCTAT
GACTACTGGGGTATCTAATCCTGTTTGCTCCCCACACTTTCGCGCCTCAGCGTCAGTTACAGTCCAGTTAGTCGCCTTCGCCACTGGTGTTCCTCCCAATCTCTACGCATTTCACCGCTACACTGGGAATTCCACTCACCTCTCCTGCACTCAAGCCCGACAGTATCCAAAGCAATTCCCAACTTGAAGCCAGGACTTTCACTTCAGACTTACCGGGCCGCCTACGCGCCCTTTACGCCCCATCATTCCGGACAACGCCCGCCCCCTACGTCTTACCGCCGCCGCTGTCCGGTAGTTAGC
+
CCCCCGGGGGCGFFGGCEFGGGGGGGGGGGAFGGGGGGGGGGGGGGGGGGGGGGGGGGFGCCGGGDFGGFGGGFGGGGGGGGDGGGCFFGGGGGEEFFFGGFGGGGGGGGGFGCFFE=?DD@FF@,AB,,E>FFGGDFFGGBFGFCDF?DDD4,2FGGC==C5B:F@C=,,0@F+@DGFF;@CFDD*?*@CCF*@DB>@EEGE;>9E@@A?>=F24)::(75>?B0900=6(;;)61;@:(4(.9)5<:4)49::5--((,179C>>:<,,(.3))(--(-4((4((,.)((0)/<<)-)
@M02996:162:000000000-B87FG:1:1101:5630:7489 2:N:0:ACTGAGCG+CTCTCTAT
GACTACACGGGTCTCTAATCCTGTTTGTTACCCGCACTTTCGCGCATGAGCGTCGATAAGTCACCAGCAAGCTGCCTTCGCCATCGGTGTTCTTCCTGATCTCTACGCATTCCACCGCTACACCAGGAATTCCGCTTGCCTCTGAACTATCAAAGAGATACAGTTCAGCCTGCAGGTCACGGGTTGGGCCCCGGTATTGTACAGACTGCTTGCCTGTCCGCCTGCGCTCCCTTTAAGCCCAGTCACTCCGAACAACGCTTTCCACCCTCGTATTACCGCGGCTGCTGTCACGCAGTTTGC
+
6-ACCG@ECFFF+,CF@<,EAFFA,<,,;<CE,@:FCEDCF@,CEGD@@EGBFGG7@,,69C,:ED6:CCE<,5BE==EFC?=C,,488BCA9EFGFB9:EB8DFGGG4B==;EFF8>5DG@<4==?DC@=EFGCDD8E8+:DD+,),43+*6>DG?@,@ED*,,2?2+7,35*=,3A)*@3:4@CAC5CG2*936(2+1*>E?:;=6(=FF2)1*.2;//637;(3.3:1;F8)).),*(45)1).40()-370F--(((*).02(-,(,,,()-)4(---4-()..)4<6).22C)62
@M02996:162:000000000-B87FG:1:1101:27748:7490 2:N:0:ACTGAGCG+CTCTCTAT
GACTACCGGGGTATCTAATCCTGTTCGATACCCGCACCTTCGAGCTTCAGCGTCAGAAGTACTCCGGCAAGCTGCCTTCGCAATCGGGGTTCTTCGTGATATCTAAGCATTTCACCGCTACACCACGAATTCCGCCTGCCTCGCGTACTCTCAAGCTGAACAGTTCGCGCTGCACACGCGGGGTTGAGCCCCGGGATTTCACAACAAGCTTCTTCAGCCGCCTACGCTCCCTTTAAACCCAATAAATCCTGACAACGCCAGGACCTTCCGTTATACCTCGGCTCATGGCACGGGCTTGGC
+
BCCC<EFFGDEGGGGGGGGGGFGGGFG:FEDFG:FEFGFGGFGGGCCFFGGGGGGGGAEGGGGGGE>FGE@FG@FGGGGGG:CGGGG+@:FAFGGFADEG9FGFG?@ECGGFGCFEB>BGC@FGFGE=7EEGA@EGGC8FG)*6=+:CDFA@DG+>F,99BACEGF*@?C59?FFCF*:?EG*=CDFFFFG<5)1,3A@<)+.,30((.)*).16=.8F6E;-(4190:E?1CBB)53;=:(.)*.-49)/)(*)*(--((*-4<03?72))(.).)).-(-((.)).,(4())*2*(-3
@M02996:162:000000000-B87FG:1:1101:5653:7493 2:N:0:ACTGAGCG+CTCTCTAT
GACTACACGGGTATCTAATCCTGTTTGCTACCCGCACTTTCGAGCATGAGCGTCGATAACTCCCCAGCAAGCTGCCTTCGCCATCGGTGTTCTTCCTGATCTCTACGCATTCCACCGCTACACCAGGAATTCCGCTTGCCCCTAACCTATCCAAGAGAACCAGTCCAGTCTGCAGGTCCGGGGTGGGGCCCCGGTACTGAACACACCGCTTACATCTCCGCCTGCGCTCCCTTTACGCCCACTAATCCCGAACAACGACTGCACCCCTCGTATTACCGCGTCGTCTGGCACAAAGTTTGC
+
CCCCCGGEBFGGCGGGGCFFGGGGFAE9EE<@ECGGGCEFGFFGG7FGGGGGGGECC8C,9,EE:<FC<CFFFFGGFBFFE=@FDC@GGGGGGGG,E,C=ECFFFEGGG6C,CEGGG>@DD9FDCFGFGGGFCFG=8DEF+85++,),3+00EE?=F8=,@D)C,0?29=@BCFG6*+89C:@E**0*::E@;>/6(2+*)54(60(((:*(36)7.1*(=41(.-218C1?*,6>11:*(((())).0,>9>D79(,((,2-4922(,2,(...-)-(((((((,(()(3(.)*334<-
@M02996:162:000000000-B87FG:1:1101:20569:7496 2:N:0:ACTTAGCG+CTCTCTTT
GACTACTAGGGTATCTAATCCTGTTTGCTCCCCGCACCTTCACGCCTCAGCGTCAGTCATCTTTTAGCAGCCTGCCTTCGCCACTGGTATTCTTCCTGATATCTACAGATTTCACCCCTACACCTGGAATTCCGCCTGCTCCTCAGTAACTCAAGTCCTGCAGTTCTCAACGCAATTCGGGAGTTGAGCCCCCGCCTTTCACCCCACGCTTGCAGCTCCGCCTACACGCCCTTTACACCCAATAAATCCGAACAACGCTCGCAACCTACGTGTTACCGCGGCTGCTGGCCCCTCGTTATC
+
@CCCCG<@FGGGGGGGGFFGGGGGGGGGGGGGG+F:F6CFF<FFGGGGGGGGGGGGG<CFGDA,6CFGFFGF,EFGGGGGGGG,@E@F@FFF,CFF,:4A@=EGFG9,@EFGGGGGF8:@DDF=,AEFDFGF,,++=>D,8D*=+409=EFEC8?CAEG,E8DFG++7=,,*@?+@FF868+1@DDEDD,@@*?+58FFFEG*):*)):?G)>969)34:E==935B251:>FEF3<4FC?7=5*9C?83.3:D1;.,,(-991D72(.3,.48)6)-1-(-,-3B700(-()0*2*,..
@M02996:162:000000000-B87FG:1:1101:27762:7503 2:N:0:ACTGAGCG+CTCTCTAT
GACTACCGGGGTATCTAATCCTGTTCGATACCCGCACCTTCGAGCTTCAGCGTCAGAAGTACTCCGGCAAGCTGCCTTCGCAATCGGGGTTCTTCGTGATATCTAAGCATTTCACCGCTACACCACGAATTCCGCCTGCCTGGCGTACTCTCAAGCTGAACAGTTCGCGCTGCACACGCGGGGTTGAGCCCCGGGATTTCACAACACGCTTATTCAGCCGCCTACGCTCCCTTTAAACCCAATAAATCCGGATAACACCAGGACCTTCCGTATTACCGCCGCTGCTGGCACGGAATTAAC
+
CCCCCGGGGGGGGGGGGGGGGGGGGGGFGGGFGGGGGGGGGGGGGGGGGGGGGGGGGGGGGGGGGGGGGGGGGGGGGGGGGGGGGGGGGFEGGGGGGGGGGFGGGGGGGGGGGGGGG=@DGGGGGGGGGGGGGGGGGGGGGE?GGB>G?FDDGGGGGGGGGGFFCFDGGGGFGFG?FG>DGGDGGGFG@=C<5BD>FG4<AGFB?FFFFFG?4=6?>FF9=>B???F0:EF?FFFFFACC<24:*6>DG>)2(79F).,(./3:C2<:??513:6<91(((42,4824?:BFFFGFG2)5
@M02996:162:000000000-B87FG:1:1101:2972:7507 2:N:0:ACTGAGCG+CTCTCTAT
GACTACCAGGGTATCTAATCCTGTTTGATCCCCACGCTTTCGTGCCTCAGCGTCAATGACAGATTCGTGAGATGCCTTCGCAATCGGTGTTCTGCGTAATATCTATGCATTTCACCGCTACACTACTCATTCCTCCCACCGCATCTGTATTCCAGCACAACAGTATCAAAGGCAGTTCCGGAGTTGAGCCCCGGGCTTTCCCCTCTGACTTGCTGCACAGCCGACGCACCCTTTAAACCCAACAAATCCGGATAACCATTACATCCGCCGTTTTCAGACCGCAGCTGCACCGTGGTTATC
+
CCCCCGGGFGGGGGFEFGGGGGGGGGGGGFFGGGGGGGGGGGGGGGGGGGGGGGGGGDGFFE,,6CFFFFCBFGGGGGGGGGGGGGGFFFDEEA,CFEGGGFGGGFGGGGGGFFGFG=DGDFG8@F=,FEGFGGGG=,@++00=DEEGD@FEDF8E@FGDCEDFGF9=F9E5@D88<FEF>+6=@9D;8F@5?>C5=,A=*@:)4*)*1@CEFC@9);+01(((/09(2:3(0.)/98C=1(/351))*,)4(8)2()).)2.42(((,--((-.))),((,((((.(.41,0)*2*-..
@M02996:162:000000000-B87FG:1:1101:2944:7515 2:N:0:ACTGAGCG+CTCTCTAT
GACTACCAGGGTATCTAATCCTGTTTGATCCCCACGCTTTCGTGCCTCAGCGTCAATGACAGATTCGTGAGATGCCTTCGCAATCGGTGTTCTGAGTAATATCTATGCATTTCACCGCTACACTACTCATTCCTCCCACGGCATCTGTATTCCAGCACAACAGTATCAAAGGCAGTTCCGGAGTTGAGCCCCGGGCTTTCACCTCTGACTTGCTGCACAGCCTACGCACCCTTGAAACCCAATAAATCCGGCTACCGCTTGCATCCTCCGTATTACCGCGGCAGCTTGCACGGGGTTAGC
+
CBCCCGGGFGGGFGGGGGGGGGGFGGGGGGFGFGGGGGEGGGGGGFGGFGGGGGGGGGEGGGFCFCBFGGDFGGGCFGGFGGEEDFG@@FEDFGGGGGGFFDGGDGCFFFFGGGFFGBDGDCFDGEABFFGGGFGGGGG6?A?DFEEGFFFF,=?E8,1D7=8BDDCFGFFFFBDGFFFACC=@>CDGF1+:B5DABCACAEC=@A)>7FF66C*A);:<:0)0:(--/46@C2*.8;F?D<332;56C6)((2(*.(((/*).2(,-4(,.,..5)20-3((((...(.<000*2/(.-
@M02996:162:000000000-B87FG:1:1101:2961:7527 2:N:0:ACTGAGCG+CTCTCTAT
GACTACCAGGGTATCTAATCCTGTTTGATCCCCACGCTTTCGTGCCTCAGCGTCAATGACAGATTCGTGAGATGCCTTCGCAATCGGTGTTCTGAGTAATATCTATGCATTTCACCGCTACACTACTCATTCCTCCCACGGCATCTGTATTCCAGCCCAACAGTATAAAAGGCAGTTCCGGAGTTGAGCCCCGGGCTTTCACCCCTGACTTGCTGCACAGCCTACGCACCCTTTAAACCCATTCAATCCGGATAACGCTTGCATCCTCAGTATTACGTCGCCTGCTTGCAGCGGGGTAGC
+
CACCCGGGGGGGGGGGGCFGGGGGGFFFFGFGG<CFGGGGFGGGGGGGFGFGGGGDFCAFGGFGEFGFFFGGFCGAFGFC>G:F=DBB:C:A9FEFFG9FF<FFEGCFEFGECAFCG8<DGFFA>EBCEEFGF;=FGEFGC8:+=CEG9@CE,,+,+@@FGCBCC3+@E@E5@F>FFGBEC+@AFGFGFGGD5@==@7C5*7:))34:=FDE6>4A2;:)4/5)08>9=E@DC@EF<4CE@())39.9;9>@@:3C(,,/17<4:2)-)(.-.6).((.-((-(((64:)))0)**2433
@M02996:162:000000000-B87FG:1:1101:15233:7536 2:N:0:ACTGAGCG+CTCTCTAT
GACTACCGGGGTATCTAATCCTGTTTGCTACCCACGCTTTCGCGCCTCAGCGTCAGTTATTGTCCAGCTAACCGCCTTCGCCACTGGTGTTCTTCCTAATATCTACGCATTTCACCGCTACACTAGGAGTTCCGTTAGCCTCTCCAACACTCAAGAACATCAGTTTCAAATGCAGACACGAAGTTGAGCTTCGTGCTTTCACATCTGACTTGATGTCCCGCCTACACGCCCTTTACACCCAGTAAATCCGGATAACGCTTGCTCCCTACGTATTACCGCGGCTGCTGGCACGTAGTTAGC
+
CCCCCGGGGGGGGGGGGGGGGGGGGGGGGFGGGGGGGGGGGGGGGGGGGGGGGGGGGGGGGGGGGGGGGGFGGGGGGGGGGGGGGGEFFFGFFFGGGFGGGFGGGGGGGGGGGGGGGADGDFFGCFFGGGGGGGGG6@AFGDFGGDDFFDFDGCGC,A=EFFBGGFGGG,=7EFG,;CC?E+4@FFEG8EEA9@CADGFFFGFFFF;4CFGF<F<BEFG::@@@:8=2>CFFG@EEEAEG?D;1;<C?C>5;;>7C(---.949<BB7:B1547644,33(49>B?)862<:5)/2<6<A
@M02996:162:000000000-B87FG:1:1101:15250:7546 2:N:0:ACTGAGCG+CTCTCTCT
GACTACCGGGGTATCTAATCCTGTTTGCTACCCACGCTTTCGCGCCTCAGCGTCAGTTATTGTCCAGCTAACCGCCTTCGCCACTGGTGTTCTTCCTAATATCTACGCATTTCACCGCTACACTATGAGTTCCGTTAGCCTCTCCAACACTCAAGAACATCAGTTTCAAATGCAGCCACGAAGTTGAGCTTCGTGCTTTCACATCTGACTTGATGTCCCGCCTACACGCCCTTTACACCCAGTAACTCCGGATCACGCTTGCTCCCTACGTATTACCGCGGCTGCTGGCACGGTGTTCGC
+
CCCCCGGGGGCFEEGGGFFGGGGFFGGGGFFEAFGGGGGGGGGGGGGGDFFDFGGGGGAFGFGFGAFFFEEFFGDGGGGGGGGGGGGFFGGFFFFFGEAFFFGGFGFGGDEFGGGFGABGGEFGF,E<=,CEGEGDC8DFCDFFF=5F5@?DEDFD,@,@DC:BE@DFGFGBFFG,;+=5>@EGFGEGBGEA9A*8=FFFCAA<BA67EFGE39*9:CD9=5(55.5554:;FF)9?@CE((()3))72(:(6)/2(.---1.64:<A33.)...:42((--,4(,)(-(.,))1*;),,
@M02996:162:000000000-B87FG:1:1101:15221:7549 2:N:0:ACTTAGCG+CTCTCTAT
GACTACCGGGGTATCTAATCCTGTTTGCTACCCACGCTTTCGCGCCTCAGCGTCAGTTATTGTCCAGCTAACCGCCTTCGCCACTGGTGTTCTTCCTAATATCTACGCATTTCACCGCTACACTAGGAGTTCCGTTAGCCTCTCCACCACTCAAGACCATCAGTTTCAACTGCAGACACGAAGTTGAGCTCCGTTCTTTCACATCTGACTTGATGCCCCGCCTACACTCCCTTTACTCCCAGTAAATCCGGATAACGCTTGCTCCCCTCGTATTACCGCCGCTGCTGGCCACGCGTTAGC
+
CCCCCGG:FGGGGGGGDFFGGGGGGGGGGGGGECFEGGGGGGGGGGGDFFGGGGEEGGADGAECFEFFEF6A,@FGGGGGGGG7,@EFGFGGGGGGG,AFFFGGGGGGGGG;FGGGG>DCDFGC8A,B,EDFGG=D+6@D8:?=AD)398?8>DFF@@==DDEF8+6623EFGFG7*+5:3+4@FF@*8,,33:25>FFEFGECE+*/:@DB*+*+)3;-=56(-(018E=DG;CE))>FD)/)1.96220(,27;/.,-,9)6<:((44-(,.64<0-((-(-().4(3(())*28(-5
@M02996:162:000000000-B87FG:1:1101:7722:7558 2:N:0:ACTGAGCG+CTCTCTAT
GACTACTAGGGTATCTAATCCTGTTTGCTACCCGCACTTTCGAGCATGAGCGTCGATAAGTCCCCAGCAAGCTGCCTTCGCCATCGGTGTTCTTCCTGATCTCTACGCATTCCACCGCTACACCAGGAATTCCGCTTGCCCCTGAACTATCCAAGAGAAACAGTCCAGTCTGCAGGTCCGGGGTTGGGCCCCGGTATTGTACAGACTGCTTGCATCTCCGCCTGCGCTCCCTTTACGCCCAGTGATTCCGAACAACGCTTGCACCCCTCGTATTCCCGCGGCTGCTGGCACGAAGTTTGC
+
CCCCCGGGGGGGGGGGGGFGGGGGGGGGGFFFGGGGGGGGGGGGGGGGGGGGGGFFE8FFGGGFFGGFGGGGGGGGGGGGGGGGGGGCFFGGGGGGGGGFEDGGGFFGGGEAFGGGG>B?DFGGGGGFFFFFAEEDCDDFFDFGGEDD?=DEGGG8=D@?FGFDD*=D=DEFGFGFDDDEEGGGGGFGFFG)9B9@=FFE*5*84ABEDFD=@67ACBF1A/6=@FB(6>?3C8EC?DGG?(4.*-..250:9581--,(-*5598>:?,--,().)-,-1399:>8::BF?0);;C96<
@M02996:162:000000000-B87FG:1:1101:7704:7561 2:N:0:ACTGAGCG+CTCTCTAT
GACTACTAGGGTATCTAATCCTGTTTGCTACCCGCACTTTCGAGCATGAGCGTCGATAAGTCCCCAGCAAGCTGCCTTCGCCATCGGTGTTCTTCCTGATCTCTACGCATTCCACCGCTACACCAGGAATTCCGCTTGCCCCTGAACTATCCAAGAGAAACAGTCCAGTCTGCAGGTCAGGGGTTGGGCCCCGGTATGGTACAGACTGCTTGCATCTCCGCCGTCGATCCCTTTCAGCCCAGCTAGTCCGAACAACGCTGGCACCCCTCGTATTACAGCGTCTGCTGGCACGAAGTGTGC
+
CCCCCGGGGGGFFGGF9<FGGFGG<FGGGGF<CFGGGGFFGGGGGGFGGGGGGGGGFFGGGGFFGGGGGGGGGGGGGGGGEFCGGDFFFFGEFGGGGGGGGFFCFGGGGGF;EEFGGFBDDGGGGGGGGGGGGGDCDGC@DDFFGEDFFFF5;DFGFEGF8=8<,:=@=BDDD78@FG);EGGEEGFGCC@8?>CB9,917;*2AA43>FCE2A<@*1;5C9(.(.(((3,)2;C)9)8A((()+)..*(0:>B:>,--,(*.)1((4(3438:6<)),9-(-6)).(,.)8..1;<.:5
@M02996:162:000000000-B87FG:1:1101:12771:7561 2:N:0:ACTGAGCG+CTCTCTAT
GACTACCCGGGTATCTAATCCTATTTGCTCCCCACGCTTTCGTGCATGAGCGTCAGTAATGGCCCAGCAAACCGCCTTCGCCACTGGTGTTCCTCCTAATATCTAAACATTCCACCGCTACACTAGGAATTCCATTTGCCTCTACCATACTCAAGCCTGCCAGTTTCTAACACATACCGAAGTTAAGCTTCGGGCTTTTATCTTAGACTTAACAAGCCGCCTGCGCACCCTTTACGCCCAATAAATCCGGATAACGCTCGCCACCTACGTATTACCGCGGCTGCTGTCCCGGTGTTAGCC
+
CCCCCGGGGGGGGGGGGFFGGGGGGGGGGGGGFGGGGGGGGGGGGGGGGGGGGGGGGDGGFFFGGGGGGGFFGGGGGGGGGGEGGGFFGGGGFGGGG?FGGFGGFFFG9FGGGGGGG:9?DEGG8FGGGGGGGFFGGDFGGEFGFGEFBFFFDEDGGGGGGFDFGFGGGA,0DFG8?D=5@C@AFF<FACFA*9DACFFFC;ECEFC@AFCEF6>6>FDAE>89@>=F@G=FF4;;?@FG(8E<F?34165;0A@*,,,-(9(4C20,3:)44)-4(-(-((,-..)).)(())12+.)4
@M02996:162:000000000-B87FG:1:1101:18809:7587 2:N:0:ACTGAGCG+CTCTCTAT
GACTACCCGGGTATCTAATCCTGTTTGCTCCCCACGCTTTCGAGCCTCAACGTCAGTTACAGTCCAGTAAGCCGCCTTCGCCACTGGTGTTCCTCCTAATCTCTACGCATTTCACCGCTACACTAGGAATTCCACTTACCTCTCCTGCACTCTAGCATGACAGTTTCCAAAGCAGTCCCGGGGTTGAGCCCCGGGCTTTCACTTCAGACTTGCCACGCCGTCTACGCTCCCTTTACACCCAGTAAATCCGTAAACCGCCTCCCCCCTACGTTTTACAGCGCGTCCTCGCGCGTTTTTCGC
+
CCCCCGGGGGD@+CFF9,F<CFG6CEAF<FF8BFGE+F,6<F,6@FFG@?@@BC@FGEEF,@65EFFGG,6CF:+>8?EDCB,FE?EG<9BEE<>AFFGG,?DFDGC:BE:CFCCF@>>DD4B,,CB<;4>E@@A8344@+8FGD,:FFD98==3C,E,,DD8:E+?E@3,5=*+@*==>@C+45=)A=FEA5**5:<FFCF<A=4/*:AF3=ABF=4?-4,(,71;1;:;DF;<E37<E/(6>19)16304,))2-,(-(1:(9;9(144(.(.-)))(((-(,(.(((--0)*/8((-
@M02996:162:000000000-B87FG:1:1101:23762:7608 2:N:0:ACTGAGCG+CTCTCTAT
GACTACCAGGGTATCTAATCCTGTTCGATCCCCGCACTTTCGTGCATGAGCGTCATTTACGGCCTGGTCTGCTGCCTACGCAATCGGTGTTCTTCGTCATATCTATGCATTTCACCGCTACACGACGAATTCCGCAAACCTCGACCGCAATCAAGCTCTCCAGTATCAATGGCGGGACGGCGTTGAGCACCACTATTTAACCACTGACTTAGAAAGCCGCCTGCGCACCCTTTAAACCCAATAAATCCGGATAACGCTCGGATCCTCCGTATTACCGCGGCTGCTTGCACGGAGTTAACC
+
CCCCCGGGGGGGGGGGGGGGGFGGGGGGCGDGGGGGGGGGGGGGGGGGGGGGGGGGGGGGGGGGGGGGGGGGGGGGGGGGGGGGFDFFGGGGGGGGGGGGFFFFGGGGGGGGGGGGG:5+=EFEEGGGGFGGGGDD8CFGCDDGGGBF?DFFFGGGEGGGGG@FGCGGGFGFG>CD?D@EE:ECCC@G<CD(:ADF?FAEFGFF4)).>07<D4);759(734690629C(7C<AA><C*,(388-6:97)-1=<*,(-(()3944>044,87).6:>(32-4<)))(,5:>7)**3)))
@M02996:162:000000000-B87FG:1:1101:23770:7627 2:N:0:ACTGAGCG+CTCTCTAT
GACTACCAGGGTATCTAATCCTGTTCGATCCCCGCACTTTCGTGCATGAGCGTCATTTACGGCCTGGTCTGCTGCCTACGCAATCGGTGTTCTTCGTCATATCTATGCATTTCACCGCTACACGACGAATTCCGCAAACCTCGACCGCAATCAAGCTCTCCAGTATCAATGGCGGGACGGCGTTGAGCACCACTATTTAACCACTGACTTAGAAAGCCGCCTGCGCACCCTTTAAACCCAATAAATCCGGATACCGCCTGGATTCTCCGTATTACCGCCGCTTCTGGCCACGGGTTAGCC
+
CACCCGGGGGGGGGGGGGGGGGGGGGGGGGGGGGGGGGGGGGGGGGGGGGGGGGGGGGGGGGGGGGGGGGGGGGGGGGGGGCCGGGGFGGGGGEGGGGGGGFFGGGGGGGGGGGGGG@BGGGGEGGCGCEFGFGGCDEGGG5?DGDAFBGEFFGGG6,@EGGFFGFGGGEFFFBGEDGBFGGGGC36>7CC@FAD9EGFCEF)2@AEEFF7))9>FF:C4*--(-7639G<?CAFAA?GGFBF>F:<3)3<06))1-(((-2))2--64:2,3>6-,((--(((..5)(.(-))122.)4
@M02996:162:000000000-B87FG:1:1101:5148:7632 2:N:0:ACTGAGCG+CTCTCTCT
GACTACACGGGTATCTAATCCTGTTTGATCCCCACGCTTTCGTGCCTCAGCGTCAATGACAGATTCGTGAGATGCCTTCGCAATCGGTGTTCTGAGTAATATCTATGCATTTCACCGCTACACTACTCATTCCTCCCACCGCATCTGTATTCCAGCACAACAGTATCAAAGGCAGTTCCGGAGTTGAGCCCCGGGCTTTCACCTCTGACTTGCTGCACAGCCTACGCACCCTTTAAACCCAATAAATCCGGATAACGCTTGCATCCTCCGTATTACCGCGGCTGCTGGCACGAATTTAAC
+
CCCCCG@EGGDGEGGGGEFGGGGGGGGGFGEFDGGGGGGGCFFGGFFGGGGGGGGGG<FG9FE?@CFGCECCEFGGGGGGG7F,9DCGGGEFGF,?EFGGFFGGF?FCDEFGGGGGG>?@DGGFGEFCEGGFF;4=8DD+=80+=,*9C@DF=EGFCFGGGGDF:D8DGC8D?FGGFGE>EEECD=F?@GF=5@D=>EFFCFE@CAEEFFG*:A*3)3+01/07>5265=@>FE=54=FG<16@ACE?>6:27><F/(//,12-:7<A70-.,3)6)4,(-((,4::7B??F))*/+)).
@M02996:162:000000000-B87FG:1:1101:16026:7638 2:N:0:ACTGAGCG+CTCTCTAT
GACTACACGGGTATCTAATCCTGTTTGCTCCCCGCACCTTCGCACCTCAGCGTCAGTCATCTGCTGGTAACCTGCCTTCGCCATTGGTATTCTTCCAGATATCTACAGATTTCACCCCTACACCTGGAATTCTGATTGCCCCTCAGTGACTCTAGTTATGCAGTTCTCAACGCAGTCCAGGCGTTAAGCTCCTGCCTTTCACATCAAGCTTGCCACACCTCCGTCCTCCCCTTTTCGCCCAATACATCCAACCAACGCGCCACACTTCCTGTTACCCCGCGTCTCTGTATCGCATTTGCA
+
CCCCCGGGGGGGCGGGAFGGGGGGGGGGFGEFBCGGDGEFGFGGGGGGGFGGGGGGGGFGGGCEFAFGGGGGGGGGGGGGGGGGFF<F?EDDFFGFAE,AEFGGGGGGGGGGGFFGGFFGGFFFGFCEFGGGGG8DFEGGGFFGG8D,8=?:EEDCDDGFG8:EE7+6+7@*=5+@?AE*6+6ABD5=62<:?*?C=E?7*7**:0*88F:):*0*3933::)))0)*0650;;*05(<82((01*172/)(/)(2/,(.,//,*(),))).)))-((((-,-(()..))-())//+---
@M02996:162:000000000-B87FG:1:1101:7272:7639 2:N:0:ACTGAGCG+CTCTCTAT
GACTACCAGGGTATCTAATCCTGTTTGCTCCCCCGACTTTCGCGCCTCAGCGTCAGTGCTGTTCAAGGAATCCGCCTTCGCCTCCGGTGTTCTGCAGGATATCAACGCATTTCACCGCTACACCCTGCATTCCGATTCCCTCTCCCAGACTCGAGCCAAGCAGTTTCAGACGCACTTTCCGGGTTGAGCCCGGAGATTTCACATCTGACACACTCGGCCGCCTACGCGCCCTTTACGCCCAGTAAATCCGAACAACGCTTGCGACCTCTGTATTACCGCGGCTGCTGGCACAGAGTTAGC
+
CCCCCGGFGGGGGGGGFFFGGGGGGGGGGGGGGGGGGGGGGGGGGGGGFGGGGGGGGGGGGGGGAFGFGGGGFCGGGGGGGGGGGD@FGFGGGFDCFFDGGFG8CFGGGGGGGGGGG:@CDEG=GGFGFGFFFDG=8DFFFDFGFFDA:FFD@@DGEGFGGGDF<FFGGDGFD>CGFGFFGECGGCEDEFGFEEG@3CFEFG*9BCEE6*933A=:35<6E;@FFDF76CF(94:ABFGG6?34=566915<BB89--,--9-,9994)..)...69?3(449FFF7>2(,(0)+3+.-)
@M02996:162:000000000-B87FG:1:1101:16012:7649 2:N:0:ACTGAGCG+CTCTCTAT
GACTACACGGGTATCTAATCCTGTTTGCTCCCCGCACCTTCGCACCTCAGCGTCAGTCATCTGCTGGTAACCTGCCTTCGCCATTGGTATTCTTCCAGATATCTACAGATTTCACCCCTACACCTGGAATTCTGATTGCCCCTCAGTGACTCTAGTTATGCAGTTCTCAACGCAGTCCAGGAGTTAAGCTCCTGCCTTTCACATCAAGCTTGCAAAACCGCCTACATGCCCTTTACGCCCAATAATTCCGAACAACGCTCCCAACTTCCGTGTTACCGCGGCTGCTGGCCCGTAATTAGC
+
CCCCCGGGGGGGGGGGGGGGGGGGGGGGGGGGGGGGGGGGGGGGGGGGGGGGGGGGGGGGGGGGGGGGGGGGGFGGGGGGGGGGGGGGEFGFFFGF<EFFCDFGGGEGGGGGGGGGG:?DGFGGGGFGCFGGGGGFGGGGGDFGG8D;DDFFGGGFGCGGGGEEGFGGGFGEGFCGFGFF@@AFGFBG==EEFFGD@FFFFG7E@99<EFG<CFF98@?>E:>==)62>DBEGFFEFDGG@9:B*5/147:;BE@F..(((266D;4)/6/(=?)-)(--,,-4<?0?0(-400*20).,
@M02996:162:000000000-B87FG:1:1101:7258:7650 2:N:0:ACTGAGCG+CTCTCTAT
GACTACCAGGGTATCTAATCCTGTTTGCTCCCCCGACTTTCGCGCCTCAGCGTCAGTGCTGTTCAAGGAATCCGCCTTCGCCTCCGGTGTTCTGCAGGATATCAACGCATTTCACCGCTACACCCTGCATTCCGATTCCCTCTCCCAGACTCGAGCCAAGCAGTTTCAGACGCACTTTCCGGGTTGAGCCCGGAGATTTCCCATCTGACACACTCGGCCGCCTACGCGCCCCTTACGCCCAGTAAATCCGAACAACGCTTGCGACCTCTGTATTACCGCGGCGGCTGGCCCGGGGTTATC
+
CCCCCGGGGGGGFGGGGFFGGGGGGGGGGGFGEGGGGGGGGEGGGGGGGGGGGGGGGGGGGGGGFGGGGGGGGGGGGGGGGGGGGGGGGGGGGGGEGGFGFFG,@FCGGGGGGGGGG>BGDEFGGGGGGFGGGGDDGGGGGFFFGGF8DGFF=>CFGGGGFGFFG?CCFFFEGFGGACEFCEE>:DFGFGGBFFDB@CFC*>>F=AE<C?C@DF3.4.99C4/6@D933?;(987?(,:C,::2946:C9@FF@1C,----1(4>91.))..:5)5)(---((,,3(-8(((0)22/())
@M02996:162:000000000-B87FG:1:1101:22751:7651 2:N:0:ACTGAGCG+CTCTCTCT
GACTACTCGGGTATCTAATCCTGTTTGCTACCCGCACTTTCGAGCATGAGCGTCGATAAGTCCCCAGCAAGCTGCCTTCGCCATCGGTGTTCTTCCTGATCTCTACGCATTCCACCGCTACACCAGGAATTCCGCTTGCCCCTGCACTATCCAAGCCAACCAGTCCAGTCTGCAGGTCCGGGGTTGGGCCCCGGTATTGTACAGCCTGCTTGCATCTCCGCCTGCGCTCCCTTTCCGCCCAGTGATTCCGCACAACGCTTGCCCCCCTCGTATTACCGCGGCTGCTGGCCCGAAGTTAGC
+
CCCCCGG8FGGGEGGGFGGGGGGGGGGFGC@FF@C+7FFGGFFGG7F9<FFGEGG@F,@,CFFFG<CCDGFFFFGGGGGGGFG:DCCFEFFFFFGGGDCGGDFF9FFGGCEFFAFEG=@DG9FFFF7D8AEFGDEGC6@DF=D=+,:3;9DEDEC++,,+@CBDFD+6+=DFFF6,;DEF+>>CFC=*/=EA?AC(8F>*9C**)/055AF<(2);.;C0C66(3(63;E?8:E)426CE028)1-)6:4)-4587----(1(.939(34-(2(69)3(((-4>0,521(3()022:).6
@M02996:162:000000000-B87FG:1:1101:4571:7653 2:N:0:ACTGAGCG+CTCTCTAT
GACTACTGGGGTATCTAATCCTGTTTGCTCCCCACACTTTCGAGCCTCAGCGTCAGTTAAAGCCCAGCAGGCCGCCTTCGCCACTGGTGTTCCTCCTAATATCTACGCATTTCACCGCTACACTAGGAATTCCGCCTGCCTCTACTTCACTCAAGAATTACAGTTTCCGCCGCAGCCATCGGTTGAGCCGATCGATTTAACAACGGACTTGCAATCCCGCCTACTCTCCCTTTACACCCAGTAATTCCGGACAACCCTTGCCACCTACGTATTACTGCGGCGGCTGGCACTGAGTTAGCC
+
CCCCCGGGGGGGEGGFGFGGGGGGGGGFGGCFEGGGGGGGGGGGGGGGFFFGGGGGGGGGGGGGGGGGGGGGGGGGGGGGGGGGGFCEFECFEAEGGGGGGDGGFGGGGEFGGGGGG>BGGFFFGGGGGGGGGGGGGGFGC8FGFGEFFGDD8D+CDGF=EE>CECDFGGGEGFDGFGFFGEGGGG)28C:0*/;<7*=*6E*74:>92F7CF6?6@A462/68.;)3:E3A79>))/4/8;C3CE5)0(.33)(1-,..86)7D,381.,..)))))--(((--4(-(,,(1)<<+-6)
@M02996:162:000000000-B87FG:1:1101:15995:7653 2:N:0:ACTGAGCG+CTCTCTAT
GACTACACGGGTATCTAATCCTGTTTGCTCCCCGCACCTTCGCACCTCAGCGTCAGTCATCTGCTGGTAACCTGCCTTCGCCATTGGTATTCTTCCAGATATCTACAGATTTCACCCCTACACCTGGAATTCTGATTTCCCCTCAGTGACTCTAGTTATGCAGTTCTCAACGCAGTCCAGGAGTTAAGCTCCTGCCTTTCACATCAAGCTTGCAAACCCGCCTACATGCCCTTTACGCCAAATCATTCCGAACACCGCTCGCAACTTACGTGTTACGGAGGATGCTGGCCGCTAATTACC
+
CCCCCGFFFGEGGGGGGCFGGGGFFGGGGGFDEGGGGGGGGGGGGGGGGFGGGGECDGFGFGG9FGGGFGGGGFGGGGGGGGGGFCFGFGFGGFGGFGGECFFFAFFGGGGGGGGGGFFGGGGGC<FCFGGFGGDF8,@@DDFGGDEC?DFDDEFGFGFDF=*:;=+,==ED+3+@DF96@8AF:?0=5,DDF*=DFGFFFCCA@+186AC8=F@F@A>871//<0>*6>)7?468A2B:>=>*;/5?=7>(.:(*..(((249C374<3(.4<4<(((-((5(()).,((().*3+.))
@M02996:162:000000000-B87FG:1:1101:10943:7655 2:N:0:ACTGAGCG+CTCTCTAT
GACTACACGGGTATCTAATCCTGTTCGATCCCCGCACTTTCGTGCATGAGCGTCATTTACGGCCTGGTCTGCTGCCTACGCAATCGGTGTTCTTCGTCATATCTATGCATTTCACCGCTACACGACGAATTCCGCAAACCTCGACCGCAATCAAGCTCTCCCGTATCAATGGCGGGACGGCGTTGAGCACCGCTATTTAACCACTGACTTAGAACGCCGCCTGCGCACCCTTTAACCCCAATAAATCCGGATAACGCTCGGATCCTCCGTATCACCGCTGCTGCTGGCACGGGGTTCGAC
+
CCCCCGFGGGGFFGGGGGGGGGGGGGGGGGGGGGGGGGGGGGGGGGGGGGGGGGGGGGFG7:FGGFGGGG8FFEFFF;DCGEGCFGGG@FCGFGGGFFFF,;ECGGGGFFFGGGGGG100=CF>@FFFFEDGGGG6CEFF6D:+=E>F5D>5BFDG?F7?C,1:;CFGGF:9D>CC)?2;EGCEC5=73FGFFF30)2*66:7<?6<:>F7):0)015/42--499(49G::CAA>A:E*:?7<6)6:70):<4)/--(,-7(4<<<?>((.().412(--274))(,(4:().1123((
@M02996:162:000000000-B87FG:1:1101:26549:7663 2:N:0:ACTGAGCG+CTCTCTAT
GACTACAGGGGTATCTAATCCTGTTTGCTCCCCGCACCTTCGCACCTCAGCGTCAGTCATCTGCTGGTAACCTGCCTTCGCCATTGGTATTCTTCCAGATATCTACAGATTTCACCCCTACACCTGGAATTCTGATTGCCCCTCAGTGACTCTAGTTATGCAGTTCTCAACGCAATTTCGGAGTTGAGCTCCGAGATTTCACACCAAGCTTGCAAAACCGCCTACATGCCCTTTACGCCCAATAATTCCGAACAACGCTCGCAACTTACGTTTTACCGCGGCTGCTGGCACGTAATTCGC
+
CCCCCGGGGGGGGGGGGGGGGGGGGGGGGGGGGGGGGGGGGGGGGGGGGGGGGGGGGGGGGGGGGGGGGGGGGGGGGGGGGGGGGGGGGGFGFGGGGGGGGFGGGGGG;EGGGGGGG@FGFEEFGGGGGFGGGGGGGGGFGDFGGGEFFGFEGGGGFFGGGGFGGFGGGGGFGD6ADGFFCBEEGGEGEGGF>BDBDFFFFFFFD>@BFFGFFFCF5;3:=:5AD29ABBBEGE4@(:FE2B@;6CCC7(:19B@F,.//6<>BC(6AFB4((245)-(((--4:0)46?D(0)21<)11
@M02996:162:000000000-B87FG:1:1101:4584:7666 2:N:0:ACTGAGCG+CTCTCTAT
GACTACTGGGGTATCTAATCCTGTTTGCTCCCCACACTTTCGAGCCTCAGCGTCAGTTAAAGCCCAGCAGGCCGCCTTCGCCACTGGTGTTCCTCCTAATATCTACGCATTTCACCGCTACACTAGGAATTCCGCCTGCCTCTACTTCACTCAAGAATTACAGTTTCCGCCGCAGCCATCGGTTGAGCCGATAGATTTAACAACGGACTTGCAATCCCGCCTACTCTCCCCTTACACCCCGTAATTCCGGACAACGCTTGCCACCTACGTCTTACCGCGGCTGCTGGCACGTAGTTCGCC
+
CCCCCGGGGGGEDGGGGFFGGGGGGGGGGGFD@FGGGGGGGEGGGGGGGFGGGGEGGGGGGGGFFGGGGGGEGGGGGGGGGGGGGGGFGGFFGGGGGFGFGFGGFGGGGGGGGGGGG=@=?EFGGGGGGGGGGGGGGFGFF=DFGFEFFGFFGGGGCGGGGGDFFFFF6EEB>B?EFFEFE+@CFGFGFGE@E>BEEGC4;F@FFBFFBFGEFBCF2A55E;2@EFFEFF(=8;;AF8=*,33(0<9422B;>)()---(-26<F7B>1((.,).((4--4-145)((.)(40)2<+,,-
@M02996:162:000000000-B87FG:1:1101:22740:7676 2:N:0:ACTGAGCG+CTCTCTAT
GACTACTCGGGTATCTAATCCTGTTTGCTACCCGCACTTTCGAGCATGAGCGTCGATAAGTCCCCAGCAAGCTGCCTTCGCCATCGGTGTTCTTCCTGATCTCTACGCATTCCACCGCTACACCAGGAATTCCGCTTGCCCCTGAACTATCCAAGAGAAACAGTCCAGTCTGCAGGTCCGGGGTTGGGCCCCGGTATTGTACAGACTGCTTGCATCTCCGCCTGCGCTCCCTTTACGCCCAGTGATTCCGACCAACGCTTGCCCCCCTCGTATTACTGCGGCTGCTGGCACGAAGTTTTC
+
CCCCCGGGGGGGGGGGGGGGGGGGGGGGGDCFFGGGEGGGGGGGGGGGGGGGGGGDG?ECGGGGGGGGGGCFGGGGGGGGGGGGGDFFGGGGFGGGGGBFGFGGGGGGGGGGGGGGG:?CD@FGFEFFGGGGGEEGGFGBFFFGF8:ADFFEDFFGFFCGGDDFGFFFGGGFCFFDCGFDEGEEGC=DBFGFDFD2>ACEFGE49AEBDFD@F4>FCFG>E@;079:6?>;@GFFFFFGG<1?)9<A>>:5(4739,,(-(1(,9;6,-4-(4:>6)64-3127?F?F<:300.2/<)))
@M02996:162:000000000-B87FG:1:1101:26540:7680 2:N:0:CCTGAGCG+CTCTCTAT
GACTACAGGGGTATCTAATCCTGTTTGCTCCCCGCACCTTCGCACCTCAGCGTCAGTCATCTTCTGGTAACCTGCCTTCGCCATTGGTATTCTTCCAGATATCTACAGATTTCACCCCTACACCTGGAATTCTGATTGCCCCTCCCTGACTCTAGTTCTGCAGTTCTCAACGCAATTTCCGAGTTGAGCTCCGAGATTTCACACCAAGCTTGCAACACCGCCTACATGCCCTTTACGCCCAATAATTCCGAACAACGCTCGCAACTTACGTGTTACCGCGGCTGCTGGCACGTAATTACC
+
CCCCCG<6FFDG;EFGGGGGGGGGGGGGGGGGGB@FG:FFGGG7FFGG@FGGGGGGGF,FEF,C@,C6EF<F9FFFGGGGGG7?,@,F,CCFG9FE<FFGGFG,>CC<BFGGGGGG8:9==EFFC8FDFFFGCEFFG=DE8DFG888A@FFFEGCCD,@D,@=FG9+,+>E>ED0EDGD+B@@DFG;6>2@8?BD5)@FFFGFE)*11:6:@=>;*1<D>>=AAB)113?B;CECF==C89(6)*)97;;B0:B@D..//(/(-9(-3483(.46<AB0((-((44).4(510.*2:)))
@M02996:162:000000000-B87FG:1:1101:24196:7688 2:N:0:ACTGAGCG+CTCTCTAT
GACTACCAGGGTATCTAATCCTGTTCGCTCCCCACGCTTTCGCGCCTCAGCGTCAGTTACGGCCCAGTAAGTCGCCTTCGCCACTGGTGTTCCTCCCAATCTCTACGCATTTCACCGCTACACTGGGAATTCCACTTACCTCTTCCGCACTCAAGCCATACAGTCTACAAAGCAATCCCGCCCTTGAAAGCCGGGGTTTCACTCCATACTTATATGGCCGCCTCCCCGACCTTTACGACCCATTCTTCCGGACAACGCCCGCCCCCTACGAATTACCGCGGCCTCTGGCACGTAGTTACT
+
CCCCCGGGGGGGGGGGGGGGGGGGGGDGGGEFGGGEGGEGG>GGGGFGGFGGGGGGGGGGGGGFFGGGDFGGGGGGGGGGGGGDGGEEFFFGGGGGGGGFFFGGGGGGGGFGGFCGG8@@D,FFGGG,EFFGGGGGGCA@FEFFGFAG9DBDDFFDDDFFFDE<FFFGCGCF?F?C??@98ED5FDCF=,D@DDGFADDEEG?BD;6*5BG<8+864.;35.4(((/((34(:<<9((2?((()*.:>7,)(3039,,((()43C;(4<(((.3)4)(2314((.().)2217012:)))
@M02996:162:000000000-B87FG:1:1101:24176:7692 2:N:0:ACTGAGCG+CTCTCTAT
GACTACCAGGGTATCTAATCCTGTTCGCTCCCCACGCTTTCGCGCCTCAGCGTCAGTTACGGCCCAGTAAGTCGCCTTCGCCACTGGTGTTCCTCCCAATCTCTACGCATTTCACCGCTACACTGGGAATTCCACTTACCTCTTCCGCACTCAAGCCATACAGTCTACAAAGCAATCCCGCCCTTGAAAGCCGGGGTTTCACTCCATACTTATATGGCCGCCTACACGCCCTTTACGCCCAGTCACTCCGGACAACGCTCGCCCCCTACGTATTACGGCGCCTGCTGGCACGTCTTTCGC
+
CCCCCGGGGGGGGGGGGGGGGGGGGGGGGGGGGGGGGGGGGGGGGGGGGGGGGGEGGGGGGGGGGGGGGGGGGGGGGGGGGGCGFGFFFGEFGFF8FFGEFFGFFFFGGDGGGGGGG:9?CEBFFFFFGGEEGGGGGGGGFEFGGEDGFGFF,@?DFGGGGGEBFBFG9FGF@FG7ACC*3@E9F*0*3,@@?>C=AG567E?>@///7=:88+81*0>9762<@=@69E>9C;)7(1CC32876)..2,0,-),*----35,89>FB?24).()6(((,(-,(,(,(((.1000/+),3
@M02996:162:000000000-B87FG:1:1101:20257:7694 2:N:0:ACTGAGCG+CTCTCTAT
GACTACTGGGGTATCTAATCCTGTTTGCTCCCCACGCTTTCGAGCCTCAACGTCAGTTATCGTCCAGTAAGCCGCCTTCGCCACTGGTGTTCCTCCTAATATCTACGCATTTCACCGCTACACTAGGAATTCCACTTACCTCTCCGATACTCTAGCTTGACAGTTCCAAATGCAGTCCAGGAGTTGAGCCCCTGCCTTTCACATCTGGCTTGCCATGCCGTCTGCGCTCCCTTTACACCCAGTAAATCCGGATAACGCTTGCACCATATGTATTACCGCCGCTGCTGGCACGTTTTTAGC
+
CCCCCGGGGGGGGGGGGGGGGGGGGGGGGGGGGGGGGGGGGGGGGGGGGGGGGGGGGGGGGFGGGGGGGGFGGGGGGGGGGFGGGGEFFGGGGGGGGFGGGFGGGGFGEEGGGGGGG=<DC9FGCEDFGGGGGGGGGCFGGFFFG8>BBDFEFFFGGGGCFGDFADGGG@FFGFFGFGFBD=EDFFEG@FG@FFGFBGFFFGFFFFE7CFF=>FEF5AF:4::58-5:@EFDGFFFEFFEF;;>C?E<D@:6@>4*(.//(2));(5,)).).6)).31(--46>?7(((.())2;;134
@M02996:162:000000000-B87FG:1:1101:17447:7698 2:N:0:ACTGAGCG+CTCTCTAT
GACTACTAGGGTATCTAATCCTGTTTGCTACCCGCACTTTCGAGCATGAGCGTCGATAAGTCCCCAGCAAGCTGCCTTCGCCATCGGTGTTCTTCCTGATCTCTACGCATTCCACCGCTACACCAGGAATTCCGCTTGCCCCTGAACTATCCAAGAGAAACAGTCCAGTCTGCAGGTCCGGGGTTGGGCCCCGGTATTGTACAGCCCGCTTGCATCTCCGCCTGCCGCCCCTTTACGCCCAGTGGTGCCGAACAACGCCTGCCCCCCTCGTTTTACCGCGGACGGTGTCACGAAGTTTTC
+
CCCCCGGGGGGEFGGGGGGGGGGGGGGGGGFF@FGGGGGGGGGGGGGAAFGGGGGGG8B<FGG?GGGGGGGFGGGGGGGGDFGGFGFFGFEFFFFGGGG=DFEGGGGGDEEGGFGGE>A=?EFF8=FF8EFGE?EDD6@EGFF8+>:C@CFD>DF,88,@DEDF=;DD=DDDA?8FFDD*>+@@F5=@@GG=>4/7)@8>CGEC3)((28C53;5A):7(A:((,(.(,=6(28<9(,2:((5.)--)2-0-2)49-((.(*(.976>:9-(((.)--(-((((((-().4())*2:)-:
@M02996:162:000000000-B87FG:1:1101:17431:7705 2:N:0:ACTGAGCG+CTCTCTAT
GACTACTAGGGTATCTAATCCTGTTTGCTACCCGCACTTTCGAGCATGAGCGTCGATAAGTCCCCAGCAAGCTGCCTTCGCCATCGGTGTTCTTCCTGATCTCTACGCATTCCACCGCTACACCAGGAATTCCGCTTGCCCCTGAACTATCCAAGAGAAACAGTCCAGTCTGCAGGTCCGGGGTTGGGCCCCGGTATTGTACAGACTGCTTGCATCTCCGCCTGCGCCCCCTTTACTCCCAGTGATTCCGAACAACGCTTCCCCCCCTCGTTTTCGCGCGGCTGCTGGCACGAACTTTTG
+
CCCCCGGGGGFFEFGGGCGGGGGGGGGGGGFEFGGGEGGGGGGGGGGGEFFGGGGGGGEFGGGGGGGGGGFFGGGGGGGGGGGGGDFFGFGGEAEEGGFFGDGGGGGGGGCGGGGGG=DGGEFGFF=FFBEGFFEG8DFDFDFGF@DDFGFFGGDGFE,@FF8BEFGGDF8DCF?FFGFEEGEC@D=D9@EFFFG2>FFECF?<CFFFFFFEFF?B4=7.=8;2711,3:>0C44)))8;().)1)642()(-).1(,-((*(.1(,,-(,((4.(4(-(-(4144>2((.-)0*22).)
@M02996:162:000000000-B87FG:1:1101:6421:7706 2:N:0:ACTGAGCG+CTCTCTAT
GACTACCCGGGTATCTAATCCTGTTCGATCCCCGCGCTTTCGTGCCTCAGCGTCAGTTGCGGCTTGGTGACCTGCCTCCGCGATCGGCGTTCTGTGCGATATCTATGCATTTCACCGCTACACCGCACATTCCAGCCACCCCAACCGCACTCAAGCCCCCCAGTTTCGACGGCAGTGACCGGGTTGAGCCCGGAAATTTCCCCGCCGACTTAAGGTGCCCCCTCCGCACCCTTTAAACCCAATAAATCCGGATAACTCTCGCATCCTCCGTATTACTCCGCCTGCTGGCCCGGTGTTAGC
+
CCCCCGGGGGGG@FGGFGGGGGGGGFGGGGDGFFGEGGGGGGGGGGGGGGGGGGGGGG,FBGGGC7FE@FEFF<EFFDFGG>C:9CFGGGGGFFE,F@:DFEGFGGGGGFGFGFGGG>B>D@F8CFFGGFGGFAF?FDDC7=AD+@=FFG9@GFFGG5EEE56?BFG*?CEFGD108+/8=EE*CDFD=CC1@>59ACFB)<8(2.-27BG)6051,09(*-2((,3((14373<<<BDE<::7*646C9368).9.)).(7((1,)5.(,...).)..((,4:?B:((((40)22;))-
@M02996:162:000000000-B87FG:1:1101:24187:7706 2:N:0:ACTGAGCG+CTCTCTAT
GACTACCAGGGTATCTAATCCTGTTCGCTCCCCACGCTTTCGCGCCTCAGCGTCAGTTACGGCCCAGTAAGTCGCCTTCGCCACTGGTGTTCCTCCCAATCTCTACGCATTTCACCGCTACACTGGGAATTCCACTTACCTCTTCCGCACTCAAGCCATACAGTCTACAAAGCAATCCCGCCCTTGAAAGCCGGGGTTTCACTCCATACTTATATGGCCGCCTACCCGCCCTTTACGCCCCGTCCTTCCGGACAAACCTCGCCCCCTACGTATTACCGCCGCTCGTGGCACGTCATTGAC
+
CCCCCGGGGGGGGGGGGGGGGGGGGGGGGFEGGGGGGGGGGGGGGGGGGGGGGGGGGGGGGGGGGGGGGGDGGGGGGGGGGGGGGGGFGGEGEFGGGGGFGFGGGGGGGGGGGGGGGA<DDCFCGGGGGFFGGA8DD9EFGEDGGDACEDEFDGFGGGFGGGDBFFGGFGGAGAGGFGF>GGGGFFE5A:FCEFGFFGBFEG?BB;;C2@F?CF?+5:G>C661@((.:EB1C:24:?GG914?),9>9?3:0)(0(-,.(1-4C>6:?,4))(-)6(-,44,(((.411<(00**3)).
@M02996:162:000000000-B87FG:1:1101:3372:7709 2:N:0:ACTGAGCG+CTCTCTAT
GGCTACAAGGGTTTCTAATCCTCTTTGCTCCCCACGCTTTCGTGACTGAACGGCAGTATCGTCCTGGTAAACCGCCTTTCCCACTGGTTTTCTTCCGTATATCTTAGCATTTCACCGCTACACACGGAGTTCCGTTTACCCCTGACGTACCCTACCACCGCAGTTTTCAAAACTTAATGGGGTTTAGCCCCACGCTTTCACCTCATACTGACGCATCGCCCCGCCCACTCTCTACGCCCCATATTTCCGGGTACCGCTCGTCCGCTCCCTATTACTGCCGCTGCTCGCCCGCACTCTGAC
+
--8,,;CC<FG-,8,;,<@CF9,C@EC=,<@@@-@:F@@FE,;@,9<<;,6;,+6@CC9FFFGC@9,69<CEF>EC6,@,,9,A=4<?5CF9EA;?,:,9,24=,,,:,9CE;@FCC13+6,:=8+84CFFE@C=8D+,6+)*=A@A?5+**68+8A,118=)+6++2+@,+33+6+5;+7:C7++*=57@8>09@=<4//,*-.+*1/++)/9()/)/0*(.,(,/,,*))0)9(34<*,(,-*))-*(),-))*,,-(,*(()((--(),).)).-((,(-1))(((-,2))*++))-
@M02996:162:000000000-B87FG:1:1101:14875:7713 2:N:0:ACTGAGCG+CTCTCTAT
GACTACCAGGGTATCTAATCCCATTTGCTCCCCTAGCTTTCGTCTCTCAGTGTCAGTGTCGGCCCAGCAGAGTGCTTTCGCCGTTGGTGTTCTTTCCGATCTCTACGCATTTCACCGCTCCACCGGAAATTCCCTCTGCCCCTACCGTACTCCAGCTTGGTAGTTTCCACCGCCTGTCCAGGGTTGAGCCCTGGGATTTGACGGCGGACTTAAAAAGCCACCTACAGACGCTTTACGCCCAATCATTCCGGATAACGCTTGCATCCCCTGTATTCCCGCGGCCGCTTTGCCGGGGTTAGC
+
CCCCCGGGGGGGGGGGGGGGGGGGGGGFGGGGGGGGGGGGGGGGFGGGGGGGGGGGGCGGCFFGG>FGFGFFFGGGFFGGGFFGGGGGGGGGGGGGGGGGGFGGGGGGGGGGGGGGGAAGGGGGC7@FGGGGGGGGGDEFGFFFGGBGFGFFG=FGFGGEG9:FGFGGGGG5CE+1@DECECECDGB;@GGD6C5=5FF;5952>*8=>FG96F)*2593F66=@(6>38413?CA?0C?1<:?)44:*.0-4).9--,((1)6:4(,((.).4)).4-((((-4,-())),.)2:=(,)
@M02996:162:000000000-B87FG:1:1101:4321:7714 2:N:0:ACTGAGCG+CTCTCTAT
GACTACCTGGGTTCTCTATTCTGTTCCACCCCCACCCCTTTCTGCCCCCACGCCAATTCAAGCCCCCGCACCACCCCTTCCCTTCCCGGTTCTGTTGCATTTCCCTGCCCTTCACCCCATACCCCCCCATTTCGCCCGCCGCTGCCGCTATTCCCCACCCCTGCATCACCCGCACCTCTCCTCGTGTGCCGTCCCCCTTCCCCCCCGTCTTAGCCCCCCCCCTGCGCACCCCTCTCACCCCACACATCTCCATACCGACCGCCTCCGCCCTCTTCTCGCCCCTCATCGCGCGCGCTCAGC
+
--A,,,C6;<FC,,6,,6,,C6;CE6,,,,,+8++,8+,,5,,<,A,B@+67+6++,,,,,6:?C,+++6+4,,4@+,,,6,95,,,4==7,@<,A?,,4,+,+9:88,,494,9B8)0++,,,9@+++,8,6,6++>66+1*++8)+**0*,,*,,4*9@*),1+2,;,,/*/)=)**;E,,*6*(2)+*(.)1(1*2(/*3(,)((-)*).*))-)>0*,((.(,41/4-5((,44+;6?(()-).*.*))0,5(,(((/(,/.,,((-,,.)).---((-(.))(-((-)0***-(,
@M02996:162:000000000-B87FG:1:1101:6404:7716 2:N:0:ACTGAGCG+CTCTCTAT
GACTACCCGGGTATCTAATCCTGTTCGATCCCCGCGCTTTCGTGCCTCAGCGTCAGTTGCGGCTTGGTGACCTGCCTCCGCGATCGGCGTTCTGTGCGATATCTATGCATTTCACCGCTACACCGCACATTCCAGCCACCCCAAACGCACTCAAGCCCCCCAGTTTCGACGGCAGTGACCGGGTTGAGCCCGGAAATTTCACCGCCGACTTAAGGGGCCGCCTCCGCACCCTTTAAACCCAATAAATCCGGATAACGCTCGCATCCTCCGTATTACAGCGGCTCCTGCCACGGGGTTAGC
+
CCCCCGGGGGGGGGGGGGGGGGGGGGGGGGGGDFGGGGGGGGGGGGGGGCGGGGGGGGEGGGGGGGGGGGGFGGGGCFGGGEEEGDFGGEGEGFG9AFGGGFGFGGFFCFGGGFGGG@ADDFGGGGEGGGFFEFGDD>DFC=9DFFAGBGFEBDCCGGGGG>@DCCGEFGGFGEG?F+7B1B51<DEGFFF9E@DBACFFFGFFFF>>;BD44=<59>C>E96(47?69E?(9)).-.;=02(8B<2699><:BA2,----994).)-49-(.(..),)(,4((-(.(.:)(00*22(()
@M02996:162:000000000-B87FG:1:1101:3387:7723 2:N:0:ACTGAGCG+CTCTCTAT
GACTACAAGGGTTTCTAATCCTCTTTGCTCCCCACGCTTTCGTGACTGAACGGCAGTATCGTCCTGGTAAACCGCCTTTGCCACTGGTGTTCTTCCGTTTATCTTCCCCTTTCACCGCTACACACCGCGTTCCGTTTACCTCTGTCGTACCCTAGCATCGCCGCTTCCAAAGCTTAATGGGGTTGAGCCCCACGCTTTCACTCCAGACTTCCGACGCCGCCTGCCCACTCTTTCAGCCCCATAATTCCCGATAACCCTCGTGACCTACAGTTTTCCTCGCCCCGTCGCACGTAGTTCGCC
+
88CC,CFG<CG-,B<;,<,@F<,CFG9;66;DF<:@FCFF@,CC<<<AA,;6,+@FGGFF@FG:8,,:E,EFG+@F::E;,F,C=,C,<:CDFFAFDF84,+9,,,,:@9CA,@FG>00+6>FGC+@6CFEDG=F?D+,@+*02+4380=*3>,+A,,,+3+0+630@5>F*:9?5+9*+6+4@:C5*8CE):*@@)*+*2::B@;*531+0/)-)2:)6/2(,(()/,:)97)))),2*41(44<)5*,)((),*.(--(/(-0),(,))..-).).((((((-(-((-2,.)23+((,
@M02996:162:000000000-B87FG:1:1101:11260:7740 2:N:0:ACTGAGCG+CTCTCTAT
GACTACTGGGGTATCTAATCCTGTTTGCTACCCGCACTTTCGAGCATGAGCGTCGATAAGTCCCCAGCAAGCTGCCTTCGCCATCGGTGTTCTTCCTGATCTCTACGCATTCCACCGCTACACCAGGAATTCCGCTTGCCCCTGAACTATCCAAGAGAAACAGTCCAGTCTGCAGGTCCGGGGTTGGGCCCCGGTATTGTACAGACTGCTTGCATCTCCGCCTGCGCTCCCTTTACGCCCAGTGATTCCGAACAACGCTTGCACCCCTCGTATTACCGCCTCTGCTGGGCCCGAGTTTGC
+
CCCCCGGGGGGGGGGGGGGGGGGGGGGGGGGFFGGGGGGGGFGGGGGGFGGGGGGGGGGDGGGGGGGGGGGFGGGGGGGGGGGGGGGFGFGGGGGGGGGCGFGGGGGGGGEGGGGGG=?CDEFGFGGGGGGGGGGGGFD>DDFFD,:CDGFFGGFFGGCGFFDFGFFFEGGFGFFGFGEBCEGEFGB9CGGFFAC(0@8?CE7@CFEFFFG:BACFCFF6A3/4;9@7<B75C;>C13CE?BB?*646::019EBF-,(((/)5919<0--((46>9(-(-((,24:(,(2())2*;>5)
@M02996:162:000000000-B87FG:1:1101:13172:7751 2:N:0:ACTGAGCG+CTCTCTAT
GACTACAGGGGTATCTAATCCTGTTTGCTCCCCACGCTTTCGAGCCTCAACGTCAGTTACAGTCCAGTAAGCCGCCTTCGCCACTGGTGTTCCTCCTAATATCTACGCATTTCACAGCTACACTAGGAATTCCACTTACCTCTCCTGCACTCTAGTTCGACAGTTTCCAAAGCAGTTCAGGAGTTGAGCCCCCGCATTTCACTTCAGACTTGCCAAACCGTCTACGCTCCCTTTACACCCATTAAATCCGGATACCGCTTGCCCCCTCCGTTTTCCTGCGACTGCTGGCACGTCGTTAGC
+
CCCCCGGGGGGGGGGGGFFGDGGFGGGGGGFEGGGGDGGFGGGGGGGGGGGGGGCEGFEGFFGGGF,FE9CEFEGGGGGGGFGGGG@C<FGDEEFGGBECEFCDEGGGGGGGGFFGA=??FEGGFGFGGGGGGDGGFFGGGFFGGGFGFGFFFF8EFG>CEGACEBGGG9@DCD8@DGBD@3=DDFFC5DFFEEG=DEFCEFFFFF;*=FF@EF9*7?;>?://4))5:EBBF3*15>GEF(8?6)).;62(;B)2(.,,/:;EFB3(-63).2).).,,(-40()4.,(4(0)222(-)
@M02996:162:000000000-B87FG:1:1101:18202:7752 2:N:0:ACTGAGCG+CTCTCTAT
GACTACTCGGGTATCTAATCCTGTTTGCTCCCCGCACCTTCGCACCTCAGCGTCAATTATCTGCCAGCAACTTGCCTTCGCCATTGGTGTTCTTCCAAATATCTACAGATTTCACCCCTACACTTGGAATTCCAGTTGCCCTTCAGTAATTCTAGTCTTGCAGTTTCCAAAGCAGTTCCTGAGTTAAGCTCAGGGATTTCACTCCAGACTTTCATGACCGCCTACATGCCCTTTACGCCCAATAATTCCGAACCACGCTCGCCACTTACGTTTTACCGCGGCTACTGGCACGTATTTAGC
+
CCCCCGGGGGGGEFGGGDFFGGGGGGGGGGFFFGGGFGGGGGGGGGGGGGGGGGEGGGFGGGGGGGGGGGFGGFFGGGGGGGGG8@FGGFGGFFGG?FFFFFGGEGGG=FFGGGGGG>DDG8FFGAFFFFGGGCFFF;=@FFFGGED9DFFEFEGGFGGFGFBFGFGGGEFBFB0EFGFFD@@FFG*=8EEDDFDDBFFEBDEFDDE*=FGEFFFFAFD5C@ADC)==C>C@5:*9)7>CA2>)4858+0)//)-20.//(1((*67)4(/(/67=.,(((-1(3:?0((.-84+0:-.6
@M02996:162:000000000-B87FG:1:1101:9182:7755 2:N:0:ACTGAGCG+CTCTCTAT
GACTACTGGGGTATCTAATCCTGTTCGCTCCCCACGCTTTCGCGCCTCAGCGTCAGTTACGGCCCAGTAAGTCGCCTTCCCCACTGGTGTTCCTCCCAATCTCTACGCATTTCACCGCTACACTGGGAATTCCACTTACCTCTTCCGCACTCAAGCTCTCCAGTCTCCAAAGCAATTCCCACCTTAAACGCAGGACTTTCACTCCAGACTTAAAAAGCCGCCTCCACCCCCTTTACGCCCAGTCCTTCCGGTCAACGCTCGCCCCCTACGCATTACCGCGGCTGCTGGCCCGTAGTTAGC
+
ABCC,CC,EECFEFGGG@FEFGGGGGGGCEFCEFGGFGGGGCFGEGCCEFGGGGDGGF9E8,@CE@FGFGGEFFCGGGG,C,,CF8,CEFGGE<EF@B:FGFFFEGCC86?FG;<F+:?=CFFGF,?A,AEEG8EFD;,DFDF8DG)@?DEE8,=>=FC9>,=FGFGAB,,0<AFGFGCF9DEFA+:7**@=5**55:8>AF<A:/0.59+/1+**()0(/0((6(((,=76DE9;:(<E(66<)594*(0(4))2(---(1,,9(3333(((,.56(((-4966::((((-0./2266<
@M02996:162:000000000-B87FG:1:1101:13189:7760 2:N:0:ACTGAGCG+CTCTCTAT
GACTACAGGGGTATCTAATCCTGTTTGCTCCCCACGCTTTCGAGCCTCAACGTCAGTTACAGTCCAGTAAGCCGCCTTCGCCACTGGTGTTCCTCCTAATATCTACGCATTTCACAGCTACACTAGGAATTCCACTTACCTCTCCTGCACTCTAGTTCGACAGTTTCCAAAGCAGTTCAGGAGTTGAGCCCCCGCATTTCACTTCAGACTTGCCAAACCGTCTACGCTCCCGTTACACCCCGTCAATCCGGATAACGCTTGCCCCCTACGTATTACCGCGCCGCCTGGCACGTAGTTATC
+
CCCCCGGGGGGGGGGGGGGGGGGGGGGGGGGGGFGGGGGGGGGGGGGGGGGGGGGGGGGGDFFFGFFGGGGGGGGGGGGGGGGGGGDFGFGGGGGFGD;FGFGGGGGGGGGGGGGFE:DDDFGGFFFGGGFFGDEDF9EGGFBDGGEGFGFFG,=EFG>@E=@FGFGFFCADG56EFGF7@@CDGG*=0@FDEEG5>CFFEGF5>@5AEFF@EF6*79C44/-)10>25:2(9>D>?EF:3(6(:;CFG226<AEG/.///158DF>26(.,-5:-.,27((((,44020)4.012<)))
@M02996:162:000000000-B87FG:1:1101:11762:7820 2:N:0:ACTGAGCG+CTCTCTAT
GACTACAAGGGTATCTAATCCTGTTCGATCCCCGCACTTTCGTGCATGAGCGTCATTTACGGTCTGGTCTGCTGCCTACGCAATCGGTGTTCTTCGTCATATCTATGCATTTCACCGCTACACGACGAATTCCGCAAACCTCGACCGCAATCAAGCTCTCCAGTATCAATGGCGGGACGGCGTTGAGCACCGCTATTTAACCACTGACTTAGAAAGCCGCCTGCGCACCCTTTCAACCCAATAAATCCGGATAACGCTCGGATCCTCCGTATTACCGCGGCTGCTGCCACGGTGGTAGCCG
+
CCCCCGGGGGGGGGGGGGGGGGGGGGGGGGGGGGGGGGGGGGGGGGGGGGGGGGGGGFEGEEGGGGFGFGFGGFGGGDFGGGGGGGCFGGGGGGGGGGFGGFGGFGGGFGGGGGGGGAFGDEG6>FFFGGGGGFGG>CEGGDD+=EAGADEEDEDGGFGGGEE@ECFF;D5@FEDEDCB5CEE>FG@C<FGFED57<E6?<F.=;A27A=>A2F<?BFD>C2<:B0(7>G0:C)-4:?GG<<?FF9>(/()4:=8C(---,/(4*-<19:..().63(--767:28)..5620.*2+))-(
@M02996:162:000000000-B87FG:1:1101:11744:7821 2:N:0:ACTGAGCG+CTCTCTAT
GACTACAAGGGTATCTAATCCTGTTCGATCCCCGCACTTTCGTGCATGAGCGTCATTTACGGTCTGGTCTGCTGCCTACGCAATCGGTGTTCTTCGTCATATCTATGCATTTCACCGCTACACGACGAATTCCGCAAACCTCGACCGCAATCAAGCTCTCCAGTATCAATGGCGGGACGGCGTTGAGTACCGCTATTTTACCACTGACTTAGAAAGCCGCCTGCGCACCCTTTAAACCCCATACATCCGGATAACGCTCGGATCCTCCGTATTACAGCGGCTGCTGTCACGGAGTTAACC
+
CCCCCGGGGGGGGGGGDFFGGGGGGGGGGGDDFCFGGGGFGGGGGGGGGGGGGGGGGGCFDGGGGGGGGGGFGGGFE;FEGCFGF8CFGGGAEFGGGGGGGFGGGGGGGCFGFGGGG=BDCFGD@FG+CFGGGDE>C+DFGDBDCE=GD6BD8EFGFGFGGG@@97CC?@7AGDGGFGFFGDCGEFE19CF;DFG@EC+14>>EFFFE4/*49F<62;C,*4(1((,,,;(3*)69),1*433:F4)./(08(*41-(-(-70(94A<>1..(-.)).(-,,3(2)),..1()022+)))
@M02996:162:000000000-B87FG:1:1101:8179:7824 2:N:0:ACTGAGCG+CTCTCTAT
GACTACCAGGGTATCTAATCCTGTTCGATCCCCGCGCTTTCGTGCCTCAGCGTCAGTTGCGGCTTGGTGACCTGCCTCCGCGATCGGCGTTCTGTGCGATATCTATGCATTTCACCGCTACACCGCACATTCCAGCCACCCCAAACGCACTCAAGCCCCCCAGTTTCGACGGCAGTGACCGGGTTGAGCCCGGAAATTTCACCGCCGACTTAAGGGGCCGCCTACGCACCCTTTAAACCCACGAAATCCGGATAACGCTCGCATCCTCCGTATTACCGCCGCCGCTGGCTGTGAGTTAGC
+
CCCCCGGGGCEGEEGEF<FGGGDFGGGGGG:CC@FGGGGGGGGGGFAFGGGGFFEEFGGGFBFGGG>GGGGGCFDF=FG7=CEFFGFGGFGGDCE,F:+=F?=+,EFFGGGGGGGGG5A>>@F=EGGGDFGGGGGDC@DEG=F>FG9F>6*3,>?FGCECE*:3=@FE>ECDD))0;>)=CGGEGD;D@FC0>E34)09>2C3:6590(75:4*4)3574*4(,24((,/(47))5><@C?((-)4(693)((..9--,--1(274241(-.(.).61,(-(,-6(-(,((()*32:-:)
@M02996:162:000000000-B87FG:1:1101:18696:7838 2:N:0:ACTGAGCG+CTCTCTAT
GACTACAGGGGTATCTAATCCTGTTCGATCCCCGCACTTTCGTGCATGAGCGTCATTATCGGCTTGGTCAGCTGCCTACGCAATCGGAGTTCTTCGCCATATCTATGCATTTCACCGCTACACGGCGAATTCCGCCAACCTCAACCGAAATCAAGCGTTCCAGTATCAACGGCGGGATGAGGTTGAGCCTCACTATTTAACCGCTGACTTAACATGCCGCCTGCGCACCCCTTTAACCCAATAAATCCGGATAACGCCCGGATCCTCCGTTTTACCGTCGCTACTGGCCCGGAGTTTGCC
+
CCCCCGGEFEGGGGGGGEFGGGGGGGGGGGGGGGGGGGGGGGGGGGGGGGGGGGGGG<FGFEGGGGGGGGGFGGFGG9FGGGGGGGC8=FFGEGGFGG:CEFGGGGGGFFFGGGGGG>:8CCFDDF@@FGGGGGGGDGGGGF5?FGA75?FFGFGGGG+;D<;FGFCEFGCDG*:=):()5B7*+26;57F;FF+;?F+)9C69>)4?AFC<<F668F59G,4:66>>>E(:<).628C*41)8=-::90.,(131,,,(-)(-9)48(4,,3)).--(((-(-)..(,(,-)02:+).)
@M02996:162:000000000-B87FG:1:1101:22146:7859 2:N:0:ACTGAGCG+CTCTCTAT
GACTACAAGGGTATCTAATCCTGTTTGCTCCCCCGACTTTCGCGCCTCAGCGTCAGTTGCGTACAAGGAATCCGCCTTCGCCTCCGGTGTTCTACAGGATATCAACGCATTTCACCGCTACACCCTGTATTCCGATTCCCTCTTCCGCACTCAAGTAAGGTAGTTTCAAGCGCACTTTCCGGGTTGAGCCCGGAGCTTTCACACTTGACCCGCCTCCCCGCCTACGCGCCCTTTACGCCCAGTAAATCCGAACAACGCTCTTGGCCTCTGTATTACCGCGGCTGCTGGCACAGAGTTAGC
+
CCCCCGGFGGGGGGGGGFFGGGGFGGGGGGGGGGGGGGGGGGGGGGGGGGGGGGGGGGGGGG:CGGGDGGGGGGGGGGGGGGEGGDCGGGGGGGFAAFFFFFFGGGGGGGGGGGGGGADGGFFGGGGGGGGGGG6CDGGGGFFGGGFGBGFFFFGGC:EEFGEFFFGGGAG>C?GGFFEFEEGGEGEGEGGAD4C@DCFFFGFFFF4=E*>96B;D(:C(>:638(7-9EF9CB)6:?GG(43-944:>7),7@?F--(-(*5)28?7425)4))..-(---,-0?>:0:32))+3+.-.
@M02996:162:000000000-B87FG:1:1101:13821:7861 2:N:0:ACTGAGCG+CTCTCTAT
GACTACCGGGGTATCTAATCCTGTTCGATCCCCGCACTTTCGTGCATGAGCGTCATTTACGGCCTGGTCTGCTGCCTACGCAATCGGTGTTCTTCGTCATATCTATGCATTTCACCGCTACACGACGAATTCCGCAAACCTCGACCGCAATCAAGCTCTCCAGTATCAATGGCGGGACGGCGTTGAGCACCGCTATTTCACCACTGACTTAGAAAGCCGCCTGCGCACCCTTTAAACCCAATAAATCCGGATAACGCTCGGATCCTCCGTATTACCGCCGCTGCTGCCACGGCGTTAGCCG
+
CCCCCGGDGEGGDFFGFFFGGGGGGGGGGGFGGGGGGGGGGGGGGGGGFGGGGGGGGGGG:BFGGGGGFFGFGEFGF;FFGGGGGGBFGGGGGGGGGFEGCFGGFGGGCFFGGGGGD=B8CEF88F:@@FFGGGED>@8FGDECGG5FFGFF:@CGCFGFGA=DAFGGCA=>FBD=6C@DDEGEFGFGAFG@D>)::A*6:F<6?748B6:669-6:><4C<:09>129C6(0).)..CC(..476<:7()4(/,7.(-((1-39<B47((,()--(-(-4699:2),)4(())*/*,)3(
@M02996:162:000000000-B87FG:1:1101:24933:7880 2:N:0:ACTGAGCG+CTCTCTAT
GACTACTCGGGTATCTAATCCTGTTTGATCCCCGCACTTTCGTGCCTCAGCGTCAATCTCGGATTCGTGAGATGCCTTCGCAATCGGTGTTCTGTGTAATATCTAAGCATTTCACCGCTACACTACACATTCCTCCCACGGCATCCGAATTCTAGTCCGGCAGTTTCAACGGCACTTTCCACGTTGAGCGTGGACATTTCACCGCTGACTTGTCAGACCGCCTACGCCCCCCTTAAACCCAATAAATCCGGATAACCTTTGACTCCTCCGTAATACCGCCGCTGCTGGCACGGGGTTAAC
+
CCCCCGGGGGGFECGGGFGGGGGFEGFGGFFFGGGGGGGGGGGGGGGGGGGGGFGGGGGGGG:FGGGGGEF9FGGFFGCFGG>FGGD?=B?EFGGGFGGGGFFGGFGGAFGGGGFGG:9=DFGGGGGGGGGGGGAA+9=6=AFGDE>:?DDDGGGC=CEGGGF,2CFGCEEEEBDFAC=+,,@@>*=DCGEAB>?EFGA*:DEFF>=9DFCEC=@B*;C@=6238;0(,=1(9(,.<2C=B,(,969>9(78<)6*()).)*.)0.34.4,(((-.)((--(-3(.4(-4<25)**/())
@M02996:162:000000000-B87FG:1:1101:24918:7890 2:N:0:ACTGAGCG+CTCTCTAT
GACTACTCGGGTATCTAATCCTGTTTGATCCCCGCACTTTCGTGCCTCAGCGTCAATCTCGGATTCGTGAGATGCCTTCGCAATCGGTGTTCTGTGTAATATCTAAGCATTTCACCGCTACACTACACATTCCTCCCACGGCATCCGAATTCTAGTCCGGCAGTTTCAACGGCACTTTCCACGTTGAGCGTGGACATTTCACCGCTGACTTGTCAGACCGCCTACGCACCCTTTAAACCCAATAAATCCGGATAACGCTTGCATCCTCCGTATTACCGCGGCTGCTGTCACGGAGTTATC
+
CCCCCFGGGGGGGGGGGGGGGGGGEEGGGGGFGGGGGGGGGGGGGGGGGGGGGGGFFGGGGG:CCGGGGFG<FFGGGGGGDGEGGGFFFGDGGGGGGDGFGFGGGFGGGGGGGGGGG>>DDFFGGGGGGGGGGGGGGGGEC>>CGGD??CFFFGGGGFEGGGFDFFGGGGGFDBDGFGCFGGGGFFFGFCC5@BFFEGFAEFFFBEBBFFF3C8*8*)?6:76;DFF@BG<?CEFFFFGEF??F?>94<90:B)60(----1):>0<314-(.5)6A(-(-(413??)424(7.*2;)-)
@M02996:162:000000000-B87FG:1:1101:13208:7891 2:N:0:ACTGAGCG+CTCTCTAT
GACTACACGGGTATCTAATCCTGTTTGATACCCGCACCTTCGAGCCTCAGCGTCAGTTGCGCCCCCGCAAGCTGCCTTCGCAATCGGCGTTCTTCGTGATATCTAAGCATTTCACCGCTACACCACGCATTCCACCTGCCTCTTGCGCACTCAAGCAACGCAGTTTCAACCGCTGGACGGACTTGAGCTCCGCGATTTGCCGGCTGACTTACATTTCCACCTACGCTCCCCTTAAACCCCATAAAACCGGATAACGCCCGGCCCTTCCGTATTCACGCCGCCGCTGGCACGGCATTATCC
+
CCCCCGGGGGGGGGGGFFGGGGGGG<FGG,CEGGGGGGGGGG,CFGGGGGGGGGGDG666+7,@@+@FG7=DFF8<F,D,BFEFFGB+7@FGG?=F,B=FGFGGG9EFGGGGGGGGG>BCD9:D+A3+@FGGGCFGGGGDD>5A8FAGFCEF6DD,,,4@C@>>FFGG;FFDGD45*;(6**/=:772*4C1>::9?G+)7/(6().,4=*49*-1690-:(.542(17C((2:AFFBG*<?(8F)<<59)4??3/((,,(),-*..405.,,))-.,(-,(,((-((()-()./23)))
@M02996:162:000000000-B87FG:1:1101:25495:7893 2:N:0:ACTGAGCG+CTCTCTAT
GACTACACGGGTATCTAATCCTGTTTGCTCCCCCGACTTTCGCGCCTCAGCGTCAGTACTGTTCAAGGAATCCGCCTTCGCCTCCGGTGTTCTATAGGATATCAACGCATTTCACCGCTACACCCTATATTCCGATTCCCTCTCCCAGACTCGAGTCCTGTAGTTTCAAGCGCACTTTCCGGGTTGAGCCCGGAGATTTCACACTTGACACGCAAGACCGCCTACGCGCCCTTTACGCCCAGTAAATCCGAACAACGCTCTTGGCCTCTGTATTCCCGCGGCTGCTGGCCCCACGTTGAC
+
CCCCCGFGGGGGCFGGGGGGGGGGGGGGGGGGGGGGGGGGGGGGGGGGGGGGGGGGGGGGGGGGGGGGGGGGGGGGGGGGGGGGGGFFGFGFFGFGFFFGGFGFGGGGGGGGGGGGG>5@DEGFGGGGGFFGGGGGGGGGGFFGGGDDDFFEEFGFGGG=DDEFGDCEF;,@EBGGFGFFC8EEGG@GFFGFFFG25FFFCGFFBA:EEFGFFE9;3=*6=363@@>9>GB6D?AA:<EE?0,)*:<AD>EFF389-----2))92.8(5.)-:)))--(433(48)46((()0//0.-.
@M02996:162:000000000-B87FG:1:1101:13223:7899 2:N:0:ACTGAGCG+CTCTCTAT
GACTACACGGGTATCTAATCCTGTTTGATACCCGCACCTTCGAGCCTCAGCGTCAGTTGCGCCCCAGCAAGCTGCCTTCGCAATCGGAGTTCTTCGAGATATCTAAGCATTTCACCGCTACACCTCGAATTCCACCTGCCTCTTGCGCACTCAAGCAACGCAGTTTCAACCGCTGGACGGGGTTGGGCTCCGCGATTTTACGCCTGACTTACATTTCCCCCTACCCTCCCCTTCAACCCCATAAATCCGGATAACGCTCGGACCTTCCGTTTTACCGCGGCTGCTGGCTCGGCATTTACCG
+
CCCCCGFDGGGGCFFGGFGGGGGGGFGGG<<;ECEGGGGGGGCGGEGFGGGGGGG,CC6C+@BFF@7FFFEFGFGFGD9FEFFGGGF,@CFGF<@F,BFF=DGGG9EFGGGGFGGGG5?=>@AF,A@FFGFGGCFGGEF8DDFD+EAGDGFFE8DF,,6=EC@FGFGG;F896****;8?*4==<*8C:FG>EB)6=C6)78(6()/6@6+.)+9;.+*(=((.(,.,-;(8F(.<:28;:<<?F244<()(-*./((---)43C-(.(,),4).-,--((((().((()--).2++))-(
@M02996:162:000000000-B87FG:1:1101:27706:7906 2:N:0:ACTGAGCG+CTCTCTAT
GACTACCGGGGTATCTAATCCTGTTTGCTACCCGCACTTTCGAGCATGAGCGTCGATAAGTCCCCAGCAAGCTGCCTTCGCCATCGGTGTTCTTCCTGATCTCTACGCATTCCACCGCTACACCAGGAATTCCGCTTGCCCCTGAACTATCCAAGAGAAACAGTCCAGTCTGCAGGTCCGGGGTTGGGCCCCGGTATTGTACAGACTGCTTGCATCTCCGCCTGCGCTCCCTTTCCGCCCAGTGATTCCGAACAACGCTTGCACCCCTCGTATTACCGTGGCTGCTGGCACGACGTTTGC
+
CCCCCGGGGGGGGGGGGGGGGGGGGGGGGFFFGGGGGGGGGGGGGGGGGGGGGGGGGGGGGGGGGGGGGGGGGGGGGGGGGGEGFGCFGFCFGGGGGGGGGFGGGGGGGGGGGGGGG>BGDFGGGGGGGGGGFGGGGGGFGDFGDGDFBFFDFGG8DCDGGGFFC:DGFEGFGFGE?FFFGGGGGGFC=FG74:)5>@FE4;<?>F;EFFF<<FE6;@:,=46=D>B9<E??FF2641;C?0:)9):>D?>?9>(9(--,-9<?F096<9(((..6A6(((,(,,))4:()(0)211,0>
@M02996:162:000000000-B87FG:1:1101:3483:7916 2:N:0:ACTGAGCG+CTCTCTAT
GACTACTGGGGTATCTAATCCTGTTCGATCCCCGCACTTTCGTGCATGAGCGTCATTTACGGCCTGGTCAGCTGCCTACGCAATCGGTGTTCTTCGTCATATCTATGCATTTCACCGCTACACGACGAATTCCGCCAACCTCGACCGCACTCAAGCCCTCCAGTATCAACGGCAGGATGGGGTTGAGCCCCACGATTTTACCGCTGACTTTAAAAGCCGCCTGCGCCCCCTTTAAACCCAATAAATCCGGATAACGCTCGGATCCTCCGTATTCCCGACGGTGCTGGGCAGGGGTTAAGC
+
CCCCCGGDFGGGGGGGGEGGGGGGGGGGGGGGFGGCFGGGGGGGGGGGFGGGGGGGFFGFGG:@FGGGGC8EFFGGD;EEGGGGGFFGGGGGGGGGGCAAFFGGGGGF,CFGFFFGG>>DGGG6EGE=FFGGGGCD6>DG?D?=CE0>5+3:D>FC+:9C>@CFGFG7DGD5CFDG*;0:,>9=:472:FG?E>941CC?@C36>.2;9A+95:.33A<6*(-(-1(--:((055>ABC*4,5A=44:C()-3831-,,-(1-,9)).(4.,.).4(((-((46)::(2.32)./2*).)
@M02996:162:000000000-B87FG:1:1101:16918:7919 2:N:0:ACTGAGCG+CTCTCTAT
GACTACCGGGGTATCTAATCCTGTTTGCTACCCGCACTTTCGAGCATGAGCGTCGATAAGTCCCCAGCAAGCTGCCTTCGCCATCGGTGTTCTTCCTGATCTCTACGCATTCCACCGCTACACCAAGAATTCCGCTTGCCCCTGACCTATCCAAGAGAAACAGTCCAGTCTGCAGGTCCGGGGTTGGGCCCCGGTATTGTCCCGCCTGCTTGCATCTCCGCCTGCGCCCCCTTTACGCCCAGTCGTTCCGAACAACGCTTGCACCCCTCGTTTTCCCTCCGCTCCTGGCCACAAGTTTCC
+
<ACCCGGDEDFC7FFFFCEFGGGGGGGDGFDEFFGGGGGGGFGGGGGFGGGGGGDGG,@9FFFFGF@FG,,AFFFGGGGFGGGGD=BFFFEGFFGFGFAAFFFGGGGGEGDGGFGGG:?+?EEFF,=EAFDFGFGGD>EDGDFDF,:FFGFFGGC81@,6@@DDFFGF+@A89C67;D89:85E7>595FGFAB9@BCF?*,.(.043;A+)/*/;.;;.=;/(6.((,:37C7)5(2C8-8?))-,.90)31.49---,,7)5C?FF?9-((4)4)).(,,-((()((32(00/03))-
@M02996:162:000000000-B87FG:1:1101:16749:7920 2:N:0:ACTGAGCG+CTCTCTAT
GACTACCCGGGTATCTAATCCTGTTTGCTCCCCCCACTTTCGCGCCTCAGCGTCAGTTACTGTTCAACGACCCCGCCTTCCCCTCCGGTTTTCTATCGGTTATTACCCCATTCCCCCGCTACCCCCTATTTCCCCATTCCCTCTCCCCGCCCCGAGTCCTCTAGTTCCACGCCCGCTTTCCGGTTTGTCCCCGCAGATTTCCCCCTTGACACGCACTCCCCCCTCCGCCCCCTTCACCCCCATTAACTCCGACCCACCCTGTTCCCCTCTTTCTCCTGCCTGTGCGTGTCCCCTACTGTA
+
CCCCCG8<F>FF@FGGGCFFGGGGGGGGGFFGG@+@@@CFG:FFGEGGFGGGGGGGGCCEDF9,CF<,,,++84+@+6,4,EFFED7+8+8+@F,C@+>+6*4+@,4,@+:=,4,B750=+6BEGC:F8,@,E=,+=@@E8*;=DDD+50*)>*0<1AE,921,==+5+,*****48*(;,*=/1:(0)4>2)):(2?+75+)(.83,))*.(8()(09(/--,(4(41:6,97(.4);:B(()*).)*).,()(/((-((0))*..(-(-)).))-)(.).)..(-(-4-5.)2*3)-)
@M02996:162:000000000-B87FG:1:1101:23123:7922 2:N:0:ACTGAGCG+CTCTCTAT
GACTACTAGGGTATCTAATCCTGTTTGCTCCCCACGCTTTCGAGCCTCAGCGTCAGTAACAGCCCAGTAAGCCGCCTTCGCCACCGGTGTTCCTCCTCATATCTACGCATTTCACCGCTACACTAGGAATTCCGCTTACCTCTACTTCACTCAAGCACAACAGTTTCAAATGCAGTCTATGGGTTGAGCCCATAGTTTTCACATCTGACTTGCCATCCCGCCTACGCTCCCTTTACCCCCAGTAATTCCGGACAACTCTCGCTCCCTACGTCTTACCGCGGCTGCTGGCACGTAGTTAGC
+
CCCCCGFEGGGGGGGGGGGGGGGGGEGFGGGGGDG:FGGGGG8FGGGG?FGGGGGGG9F,<EF<:EFGDFEFFDGGGCFGGFGCDC+@CFEG;FFFF,?FFCFCFFFGGGGGGGGGG>BDG@E8,AFAFEGGGGGCDC@EFEF?F,*4?=FD,D=,,6=AB8DDFFFFD,,DEFGFFG*+@D7EFG)=>7FDFFCAEGCFFG@EB+7;EFC*>39@@F>)4:57<5506EDDG546*8C5:7.>;.6<3;),6>=7)/1/,1,.71,).43(43)6,(-(-(-41:?:??F00)/23:)6
@M02996:162:000000000-B87FG:1:1101:27721:7923 2:N:0:ACTGAGCG+CTCTCTAT
GACTACCGGGGTATCTAATCCTGTTTGCTACCCGCACTTTCGAGCATGAGCGTCGATAAGTCCCCAGCAAGCTGCCTTCGCCATCGGTGTTCTTCCTGATCTCTACGCATTTCACCGCTACACCAGGAATTCCGCTTGCCCCTGACCTATCCAAGAGCAACAGTCTCGTCTGCAGGTCCGGGGTTAGGCCCCGGGATTGTACAGACTGCTTGCATCTCCGCCTGCGCGCCCTTTACGCCCAGTGATTCCGAACAACTCCTTCCCCCCCGTTATTCCACCGGCTGCTGCCCCGAATTTTGC
+
CCCCCG8CFGGGGGGGGGGGGGGGG@FDFEDFGGGGGGGGGG8FGGGGGGGGGGC+F6C9<CFF@CF8,CEFGGGGG;EGG@FGGGF8FFGFGGGG?9=FDDDGGAFGGGG,AEFGG>BDDEG8444AFEEFFFG>D@8>2:D=+3),03:D>DG,6,61@DDGE++,3@,<D56CC+09>E*@**:*7<E494)->C6>7F57*)/.(;C;0*71)10(2/33:9((-816<).4-4CC?282749<750(-0./)5)))2,(912(((((..).)6.-(11(-252.((())**0)).
@M02996:162:000000000-B87FG:1:1101:3499:7928 2:N:0:ACTGAGCG+CTCTCTAT
GACTACTGGGGTATCTAATCCTGTTCGATCCCCGCACTTTCGTGCATGAGCGTCATTTACGGCCTGGTCAGCTGCCTACGCAATCGGTGTTCTTCGTCATATCTATGCATTTCACCGCTACACGACGAATTCCGCCAACCTCGACCGCAATCAAGCTCTCCAGTATCAACGGCAGGATGGGGTTGAGCCCCACGATTTTACCGCTGACTTAAAAAGCCGCCTGCGCAACCTTTAAACCCAATAAATCCGGATAACCCTCGGATCCTCCCTATTACCGCGGCTGCTGGCACGGAGGTAGCC
+
CCCCCGGGGGGGGGGGGGGGGGGGGGGGGGGGGGGGGGGGGGFGGGGGGFGGGGGEFGGGGGGGGGGEGGFFGGGGGGFFGC:FEDFGGGGGFFGGGGDGFFGGGGGGGGGGGGGGGAEGDFG6@FGEDGFFGDGGDGDEFD>DGGFFEGDDGDGC,@EFEF=@@?CACGEFGDGGEG25DG*712685CG?E5)(7:CC33,79)6@EC7)7A<>DF962-,.(46(48()06<AF<E82?42925512.8:4)*.(---1-254A0((.56)692(((.((-.),((.4(00**+.).
@M02996:162:000000000-B87FG:1:1101:16926:7939 2:N:0:ACTGAGCG+CTCTCTAT
GACTACCGGGGTATCTAATCCTGTTTGCTACCCGCACTTTCGAGCATGAGCGTCGATAAGTCCCCAGCAAGCTGCCTTCGCCATCGGTGTTCTTCCTGATCTCTACGCATTCCACCGCTACACCAGGAATTCCGCTTGCCCCTGAACTATCCAAGAGAAACAGTCCAGTCTGCAGGTCCGGGGTTGGGCCCCGGTATTGTACAGACTGCTTGCATCTCCGCCTGCGCTCCCTTTACGCCCAGTGATTCCGAACAACGCGTACACCCCCCGTATTACCGCGGCTGCTGTCGCGCAGTTTGC
+
CCCCCGGEGGGGCGEFG@EFGGGGGGGGGGFFFFGGGGGGGGGGGGGGGGGGGGGGGG>FGGGGGGGGGGGGGGGGGGGGGGGGGGFFDGGGGGGGGGGGGFGGGGGGGGEGGGGGG:@=DEFGCEFEGGGGGFGGG6EFGDFD=>=C?FFFGGCFF8=DFGFFGFGCFGCFFCFGFGEBC@@EFCA95FGBEDD@BCCCEGC?EFF@DFGFFA<F3A>1E240;@918C?:FB25?<EE??BD69A<C()39@(/-,(-(1-6C>((---,4264)(((-4;BF??).(,40)22+.-.
@M02996:162:000000000-B87FG:1:1101:15891:7949 2:N:0:ACTGAGCG+CTCTCTAT
GACTACACGGGTATCTAATCCTGTTTGCTCCCCACGCTTTCGTGTCTCAGCGTCAGTTGTCGTCCAGTAAATCGCCTTCGCCACCGGTATTCCTCCCGATATCTACGCATTTCACCGCTACACCGGGAATTCTATTTACCCCTCCGACACTCAAGAACTGTAGTTTCAAATGCAGGCTATGAGTTAAGCCCATAGTTTTCACATCTGACTTGCAATCCCGCCTACACACCCTTTACACCCAGTAAATCCGGCTAACGCTCGCCACCTACGTCTTACTGCGGCGTCTGGCACTTCGTTCGC
+
CCCCCGGGGGGG@FFGFFGGGGGGGGGFGFFGEGGGGGGGGGGGGGGGGGGGGGGGGG<FFGGGGGGGGGGGGEGGGGGGGGGGDDCFFFGGFFFGGGGGEAFGGGGGB>FGGGGGG>@?DGGGGCFC+AEEGCCFGFGGGDFGGC9F>DFD=DG,DFFGGFCDGAFCFAC?FF8FDGFFG>A;D+;C@GGFFFFE6@AE*>9EEB??EFFBE4*@@AG2E=@2:(6;;8:<*4);3;A8=(6);?EE;95(-)57(----),8D?B:B?4(.-)).))(--(,-8:???220**02(,-
@M02996:162:000000000-B87FG:1:1101:22452:7960 2:N:0:ACTGAGCG+CTCTCTAT
GACTACTAGGGTATCTAATCCTGTTTGCTCCCCCGACTTTCGCGCCTCAGCGTCAGTGCTGTTCAAGCAATCCGCCTTCGCCTCCGGTGTTCTATAGGATATCAACGCATTTCACCGCTACACCCTATATTCCGCTTCCCCCTCCCCCACTCCAGCCCTCTAGTTTCAACCGCACTTTCCGGGTTGAGCCCGTGGATTTCACCCTTGACACCCCACACCGCCTACGCTCCCTTTACGCCCACTAAATCCGAACAACGCTCTCTTCCTCCGTCTTACGGCCGCTGCTGGCACAGCGTTAGC
+
BCCCCG<EGGGGGFGGGFFGGGGGG<FAFGFGGE+6CGFGGGCGGGGGFGGGGGGEG<F<C96C6CF,,CFE@FGGGGGGG:74@C@8@FEGG9E:9,4CFDF9FCEGEEGGGGGGG>BDGFFGG+A,CFGGGE6==B@F8:5D>E5+3=FD3>D,@ED8,,:@FFGGG,@A>>DGF*>?E*@EFG@C:FG)/))00<A?EG*/-0(*01*((.,)(29(C2:(((.(-:?1>?BA(-:??(.(9,<:2(.-(045.-(((*))26<:(,-((8).(((((-(-,.).((,())2;*(-.
@M02996:162:000000000-B87FG:1:1101:23276:7986 2:N:0:ACTGAGCG+CTCTCTAT
GACTACTCGGGTATCTAATCCTGTTTGCTCCCCACGCTTTCGTGTCTCAGCGTCAGTTGTCGTCCAGTAAATCGCCTTCGCCACCGGTCTTCCTCCCGATATCTACGCATTTCACCGCTACACCGGGAATTCTATTTACCCCTCCGACACTCAAGCACTGTAGTTTCAAATGCAGGCTATGAGTTAAGCCCATAGTTTTCACATCTGACTTGCCATCCCGCCGACACACCCTTTACACCCATTAAATCCGGATAACGCCCGCCACCTCCGTATTACCTCCGCTGCTGGCACGTACTTAAC
+
CCCCCGEGGGGGDFFGFGGGGFGGGGCFGGDFGAF@@FGGFFGGEFEFCFGFEGFGFGF<EFDGGGGF<@,CE=FFFGGGGGCGGCFF+?<FEFFFGGFGG*@8@EGG+4FFG;FGC5?=C@EGG@C++ABFE,,?=DFF+0:?D=8F>CD=@,=,6AF9@:*<@;E,C>E@E7?CFG)3@,@@B9@DAGCCAA4/;@FC6DAEEA*2>A@=E)8+.;C@E(((6.6/1=;05;)1)/?8((..1..-2381374=,-(--1-,*4:(493(,().)).(--3602,5818100/2+)).
@M02996:162:000000000-B87FG:1:1101:12367:7992 2:N:0:ACTGAGCG+CTCTCTAT
GACTACCAGGGTATCTAATCCTGTTTGCTCCCCGCACCTTCGCACCTCAGCGTCAGTCATCTGCTGGTAACCTGCCTTCGCCATTGGTATTCTTCCTGATATCTACAGATTTCACCCCTACACCAGGAATTCTGATTGCCCCTCAGTGACTCTAGTTATGCAGTTCTCAACGCAATTCCGGAGTTAAGCTCCGGCATTTCACACCAAGCTTGCAAAACCGCCTACATGCCCTTTACGCCCAATAATTCCGAACACCGCTCGCAACTTCCGTTTTACCGCGGCTGCTGTCTCGTTATTCGC
+
C<CCCGGGGGGGEGFGFEGGGGGFGGGGGFEDFGGGGGFFGGGGGGGGGGGGGGGGFFAFFG<FFGGGDGGGGGGGGGGGGGGGGGGG9FFFFGGGGGFGGFFGGGGGGGGGGGGGG>FFFGGGGGGGGGC>F8EFFFEBDD?GG@DA0BDEFEDEGGCFGGFFGFGGGGFFGFDEDGFFE@ECCGFFB@FD5@DF=CFFEFFFA5C58AC@CFE6@A*:CB79@B4176>BF=6C@>=C@36@FE5<C83(,:(2..,.,14()()).-.)(-).46-,(,,-42)..))(0)22:)(,
@M02996:162:000000000-B87FG:1:1101:26444:8009 2:N:0:ACTGAGCG+CTCTCTAT
GACTACCAGGGTATCTAATCCTGTTCGATCCCCGCACTTTCGTGCATGAGCGTCATTTACGGCTTGGTCAGCTGCCTACGCAATCGGATTTCTTCGCCATATCTCTGCATTTCACCGCTCCCCTGCGAATTCCGCCAACCTCAACCGCAATCAAGTCCTCCAGTATCAATGGCGGGATGGAGTTAAGCCCCACGATTTAACCACTGACCTACAAGACCGCCTGCCAACCCTTTAAACCCCAAAAATCCGGATAACCCCCCGATCCCCCGTATTCCCGACGCTGCGGGCCCTGAGTTTGCC
+
BC-BCGGGGGDFF,@CFGGGGCFGGGGGEGEGFEGGEGGEGCGDEE5CF8FFGGGGGGFGGGGCCGG:<@CFFFFGFCDCE@:FDCC:,B9,@FF,?C,?4==,>FDDFEFDEEAE+19==+C,@FF+4@=FG,8=+4@EC5*=+80@9+38>B89@889DF5F9CFCG@FA?@D*9*<44>=;@C?F(=C@>B),6<;5>F<@@A;((+2(5A3568).2(-,())-4C,34))638:*-(.()(,414>136,*((-,,1(45((-(-((5)),--((,4,(((-(3--.))0++)-.
@M02996:162:000000000-B87FG:1:1101:12363:8013 2:N:0:ACTGAGCG+CTCTCTAT
GACTACCAGGGTATCTAATCCTGTTTGCTCCCCGCACCTTCGCACCTCAGCGTCAGTCATCTGCTGGTAACCTGCCTTCGCCATTGGTATTCTTCCTGATATCTACAGATTTCACCCCTACACCAGGAATTCTGATTGCCCCTCAGTGACTCTAGTTATGCAGTTCTCAACGCAATTCCGGAGTTAAGCTCCGGCATTTCACACCAAGCTTGCAAAACCGCCTACATGCCCTTTACGCCCAATAATTCCGAACAACGCTCGCAACTTACGTTTTACCGCGGCTTCTGGCACGTAATTAGC
+
CCCCCGGGGGGGGGGGGFFGGGGGGGGGGGEFFEGGGGGGGGGGGGGGGGGGGGGGGGFGGG9EFGGGGGGGGFGGGGGGGGGGGFFGAEFGGGGGGFFGGFGGFG,ECGGGGGGGG@FFGCGGCFCF8FGGG=ADF,@DGDFGG8D9DFFDDEDFFFGGG88FFDDC+@F5C>+CDGFF@==CDDEF6=EE5@G5>FFF7ACEF*88=9:5>>*<)9@AGA=A>)8*6CDBF=*8-(<5(//6;?39365,,)/;../,6DF(/:)-484(44)))(,,-40(.652)(4355*2<:):
@M02996:162:000000000-B87FG:1:1101:14873:8022 2:N:0:ACTGAGCG+CTCTCTAT
GACTACCAGGGTATCTAATCCTGTTCGATCCCCGCGCTTTCGTGCCTCAGCGTCAGTTGCGGCTTGGTGACCTGCCTCCGCGATCGGCGTTCTGTGCGATATCTATGCATTTCACCGCTACACCGCACATTCCAGCCACCCCAAACGCACTCAAGCCCCCCAGTTTCGACGGCAGTGACCGGGGTGAGCCCGGAAATTTCACCGCCGACTTAAGGGGCCGCCTACGCCCCCTTTAACCCCAATAAAGCCGGCTAACGCCCGCATCCTCCGTATTACCTCGGCTTCTGTCACGGAGTTAGC
+
CCCCCGGGFGGGGGGGGGFGGGGGGGGGGGGGGGGGGGGGGGGGGGGGGGGGGGGGGG<F@CFGGFCGGGGGGGGGGGGGGFGGFCCFGGGGFFGFGGBFEEGGGGGGGGGGGGGGGAEGGGGG8FFGGGGGGGEDGDFEGA57DGAGFGFFEF?GGGGGGEAFGFGGFGCBGEDG4+9FEG5*<>=FEGGF:@D14CFABGA<BDB9>@D4A*44(8C>E;:?7:>02CB0C?<A44EE12,49<))9()(-549(-(--97()8><:>-,.2-6-).(-12(,)-)-)64)0*/2))-
@M02996:162:000000000-B87FG:1:1101:16886:8024 2:N:0:ACTGAGCG+CTCTCTAT
GACTACCCGGGTATCTAATCCTGTTCGATCCCCGCACTTTCGTGCATGAGCGTCATTAACGGCCTGGTAAGCTGCCTACGCAATCGGTGTTCTTCGTCATATCTATGCATTTCACCGCTACACGACGAATTCCGCCTACCTCGACCGCAATCAAGTCAACCAGTATCAATGGCGGGCTGAGGTTGAGCCTCACGATTTGACCACTGACTTAACTGACCGCCTGCGCACCCTTTAAACCCAATAAAACCGGATAACGCTCGCCTCCTCCGTATTACCGCGGCTGCTGGCACGGGGTTCGCC
+
CCCCCGFEGGCFFGGFGEGGGGGGGGGGGGEFCFGEFGGGGGGGGGGGGGGG:EGGGDAEECFEGGGGGGFFFGGGGCFEGGGGFGBBFCFFFFGGGGGCFFFGDGGGGGGGGGGGGAEDDFFD+C=:FEGGGCGGGCFGFE>GCGAEEGFF?DCFFF:CE>CFFFGGGEC9C**?5C28B:FFFG@4,2C(;=*(/=+9CG3?8=<@@FFCFF39@:12C?F04;FFFG(7>42)3:ED?B?<=)),),)-(9./----()-4F<?732...-.4?6,199B?F22(..44))2/*-(,
@M02996:162:000000000-B87FG:1:1101:14888:8033 2:N:0:ACTGAGCG+CTCTCTAT
GACTACCAGGGTATCTAATCCTGTTCGATCCCCGCGCTTTCGTGCCTCAGCGTCAGTTGCGGCTTGGTGACCTGCCTCCGCGATCGGCGTTCTGTGCGATATCTATGCATTTCACCGCTACACCGCACATTCCAGCCACCCCAAACGCACTCAAGCCCCCCAGTTTCGACGGCAGTGCCCGGGTTGAGCCCGGAAATTTCACCGCCGACTTAAGGTGCCGCCTACGCACCCTTTAAACCCAATAAATCCGGATAACGCTCGCATCCTCCTGATTCCCGCGGCTGCTCGCGCGACGTTAAC
+
CCCCCGGGGDGG<FGGGFFGGGGGGGGGGGFGEGF7FGGGGGGFFGGGEFGGGGGGGGCFF7FGGEGGGGGFGFGGGGGFG>FFDGFFEFCFE5E9FFFGF5DFFFGG,>CFGCFGG:@=D,BD+>6@FFGGGG8DD,@DGB>>CF9GFGEF3D*FFGDEEEA?FFGC9C*)8?4A;:4=8C=C@5(*/0;68B)29FF:4AA(47627BC<4*5*.6*(:4-4:-447C:8C0)))-;:((.:F)660,.4:))9(---(9,,924<?7))-42<),-((-,(48)-((--))*1*4()
@M02996:162:000000000-B87FG:1:1101:7099:8097 2:N:0:ACTGAGCG+CTCTCTAT
GACTACCAGGGTATCTAATCCTGTTTGCTCCCCACGCTTTCGAGCCTCAACGTCAGTTACAGTCCAGTAAGCCGCCTTCGCCACTGGTGTTCCTCCTAATATCTACGCATTTCACCGCTACACTAGGAATTCCGCTTACCTCTCCTGCACTCTAGCTAAACAGTTTCCAAAGCAGTTCCGGGGTTGAGCCCCGGGATTTCACTTCAGACTTGCTTTGCCGTCTACGCTCCCTTTACACCCAGTAATTCGGGATACCGCTTGCTCCTTCCTTATTCCGGCGTCGGCTGGACGGTATTTACC
+
CCCCCGGGGGGGGGGGGFFGGGGGGGGGGGFFEGGGGGGGGGGGGGGGDGGGGGEGGGGGGGGGGGGGGGGGGGGGGGGGGGGGFGFFEFEGFGGGGGGGGBFFDGGGGEFGGFGGG>BDD@EFGFDFGGGGGGGGGGFFFFFGGFEGFG5DF9DFGDFCE8:EE7EAFD8?DFGGFGFF8ECEGD<G@FGABF5>AFFFFGFEE+*/5ADECC19>AC@C576=/:@DGDD>EFF)4<C8;;C6).1*(..6A@2/---(15<7())()))..).(((((-(-2:>((.((0)8<+6)-
@M02996:162:000000000-B87FG:1:1101:10796:8100 2:N:0:ACTGAGCG+CTCTCTAT
GACTACTAGGGTATCTAATCCTGTTTGCTCCCCACGCTTTCGCGCCTCAGCGTCAGTTGTCGTCCAGCAAGCCGCCTTCGCCACTGGTGTTCCTCCTAATATCTACGCATTTCACCGCTACACTAGGAATTCCGCTTGCCTCTCCGATACTCAAGGGCTACAGTTTCAAATGCAGTTCCGGGGTTGAGCCCCGGGATTTCACATCTGACTTGCAGCTCCGCCTACACGCCCTTTACACCCAGTAAATCCGGACAACGCTTGCACCCTACGTTTTCCCGCGGCTGCTGTCACGTAGTTAGC
+
CCCCCGGGGGGFFGGFGFFGGGGGGGGGGGGCFGGGGGGGGGGGGGEGGGGGGGGGGGFGGGGGGFGGGGGGGGGGGGGGGGGGGGGGGGEGGGFFGGEF9?FGGGGGEDDFGGGGGA>DGCGG8ACFEGGGGGGGG?EFFEFGG8)@<DFE,3=,@CFGFDDCFFGGGAGFF7:EFFEBEEGCGD@5@FGAFFDBBFFF4EC4;FECEF70@A@F888<E63(//6,6C;38@)4)7CGF(,)1)..7272;E0/---((15)2:??BF.(.4).)(((--0(80>),.)(0)22<).)
@M02996:162:000000000-B87FG:1:1101:7905:8101 2:N:0:ACTGAGCG+CTCTCTAT
GACTACTGGGGTATCTAATCCCGTTTGCTCCCCTGGCTTTCGCATCTCAGCGTCAGACACAGTCCAGAAAGGCGCCTTCGCCACTGGTGTTCCTCCCAATATCTACGCATTTCACCGCTACACTGGGAATTCCCCTTTCCTCTCCTGCACTCTAGTCCCCCAGTATCCAGAGCCATACGGGGTTGAGCCCCGCATTTTCACCCCAGACTTAAGAGACCGCCTACATGCGCCTTACGCCCAATAATTCCCGACAACGCCCGTCACCCACGTTTTACCGCGGCTACAGGGACGTACGTAGCC
+
CCCCCGGFGGGGEGGGGCFFGFGFGGGGGGGGGGGGGGGGGGGGEGGGGGGGGGGGGGGGGGGGGGGGC8FGFFGGGGGFGGGGFGFGGFEEFGGGGGFEFFGGGGGGGGGGGGGGG=BDDCFGGGG8EGGGGGGGGCDFDEFGG9>GFF5=,6=FFGGGGC=BE=D,D9DFEFFGFF):@>CE+CC68?C@>?D5AA96>,/>A95:;9B*817)76)2*/(/6?330B(35733;@F51@)/;<4)*-0-2<,)((((-1,3=((-4,(,,)))((,-3-(.))(((-(())/2+.33
@M02996:162:000000000-B87FG:1:1101:7081:8101 2:N:0:ACTGAGCG+CTCTCTAT
GACTACCAGGGTATCTAATCCTGTTTGCTCCCCACGCTTTCGAGCCTCAACGTCAGTTACAGTCCAGTAAGCCGCCTTCGCCACTGGTGTTCCTCCTAATATCTACGCATTTCACCGCTACACTAGGAATTCCGCTTACCTCTCCTGCACTCTAGCTAAACAGTTTCCAAAGCAGTTCCGGGGTTGAGCCCCGGGATTTCACTTCAGACTTGCTTTCCCGTCTACGCTCCCTTTACACCCAGTAAATCCGGATAACGCTTGCTCCATCAGTATTACCGCGGCTGCTGTCACTTCTTTGAC
+
CCCCCGGFGGGGDGGGGFGGGGGGGGGGGGGGEGGGGGGGGGGGGFGGGGGGGGGGGGGGGGGGFFFGFGGGBFGGGGGGGGGGFGGGGGGGGGFGGGGGGFGGGGGGGGGGGGGGD:@DGFGGFFF8EFGGGGGGGEFGGFFGGFBFDDFEDECCGFGFGGDGF@GFFB=FGFGGFGFDGDGEGG@?>CDDE>D=BFFFFGCEECC6BFG=EFE9*;C5459==2@558=8:;7EFFGGF@;)+1/96:A03))2,--(,9)-9(62)).-646:<1(-30-(-)4.))6)**033.6)
@M02996:162:000000000-B87FG:1:1101:18335:8115 2:N:0:ACTGAGCG+CTCTCTAT
GACTACAAGGGTATCTAATCCTGTTTGCTCCCCACGCTTTCGCGCCTCAACGTCAGTTACAGTCCAGAAAGCCGCCTTCGCCACTGGTGTTCCTCCTAATATCTACGCATTTCACCGCTACACTAGGAATTCCGCTTCCCTCTCCTGCACTCAAGCCAATCAGTATTACTGGCACTTCCATACTTGAAATATGGGCTTCCACCAGTAACTTAATCGGCCGTCTACGCGCCCTTTACGCCCAATAATTCCGGACAACGCTTGCCCCCTACGTCTTACCTCGGCTACGTGCACGTAGTTAGC
+
CCCCCGGGGGGGFGGGGFGGGGGGGGGGGGFGGGGGGGGGGGGGGGGGGGGGGGGGGGGGEFGGGGGCFGFGGGGGGGGGGGGGGGFFFFEGGCEFGFFCGFGGGGGGGGGGGGGGG=@DGEFCFDGGGGGGG?GGGGGGGFFGGGFGFGFFG8DGGDDEGGDFDFD=EFFFGFGGFGFBE;=DFFE?8FGE;@C@:DFEFGFBCAEEFFFE59>@-9;:4:59E2@9@C>1C@3;;@E5(:@36)..15.,6)2*,---(18:FB;604.(.3.6().(-(((,2.,232,0)/;+)..
@M02996:162:000000000-B87FG:1:1101:24652:8119 2:N:0:ACTGAGCG+CTCTCTAT
GACTACACGGGTATCTAATCCTGTTTGCTACCCACGCTTTCGCGCCTCAGCGTCAGTTATTGTCCAGCTAACCGCCTTCGCCACTGGTGTTCTTCCTAATATCTACGCATTTCACCGCTACACTAGGAGTTCCGTTAGCCTCTCCAACACTCAAGAACATCAGTTTCAAATGCAGACACGAAGTTGAGCTTCGTGCTTTCACATCTGACTTGATGTCCCGCCTACACGCCCTTTACCACCAGTAAATCCGGATAACGCCTACTCCCTACGTTTTATCGCCTGCGCTGGCACGTGTTTAGC
+
@668A,6C@:@+@6;6;CEEFFCFAF@FFEGFFCBFGB,CFE::6@BB@FA@@68CGGG,6FFF,@,C,CCF@CFFGGGGGFGGD=F6?6?ECFGGGDEF@;E=>C>B,BFFCEABG=BGD9FCEEEF@4>EFG?D8C,@DD98DEDE<D:D8E8AFC,=3@3C:FG,C@FF,=+@:==?B+@@=FC+0B3:9A0=53+1;EE;@?A5EFGE3+*+2+*/7:@5>0-((=5(?3>674C8=(7>@))126)(/07*/.(,(2).24,-(-...8)).,,,((((-,(((()(87C=6<>)
@M02996:162:000000000-B87FG:1:1101:10797:8119 2:N:0:ACTGAGCG+CTCTCTAT
GACTACTAGGGTATCTAATCCTGTTTGCTCCCCACGCTTTCGCGCCTCAGCGTCAGTTGTCGTCCAGCAAGCCGCCTTCGCCACTGGTGTTCCTCCTAATATCTACGCATTTCACCGCTACACTAGGAATTCCGCTTGCCTCTCCGATACTCAAGGGCTACAGTTTCAAATGCAGTTCCGGGGTTGAGCCCCGGGATTTCACATCTGACTTGCAGCTCCGCCTACACGCCCTTTACACCCAGTAAATCCGGACAACGCTTGCAACCTACCTATTACCGCGGCCTCCGGCCCCGACGTAGG
+
CCCCCGGGGGCFFFGGG9CFGGGEFGGGGGFCCCCFGGDFGGGFEEGGGGGGGGGGGGFFG:FFGFCGGFCCGGGGGGGGGECGGGEFFGFGEFFFG,CFFDEDEGFDGGGGGGGGE=>DCFGG@DFFFGFGD@EGC>=>FEFFG38@9CFECFD@+=@DF,:<E79CDDGFGACGFGEE4@@9@?)08@DA*?*((?A<<EE?FFE<CFFBFAEA896/*666;1880B3(2)9C);C=3,,.1:AAD(.,3).9(--,-7).68880(...6.628((((-(.((((((())*224((
@M02996:162:000000000-B87FG:1:1101:7904:8120 2:N:0:ACTGAGCG+CTCTCTAT
GACTACTGGGGTATCTAATCCCGTTTGCTCCCCTGGCTTTCGCATCTCAGCGTCAGACACAGTCCAGAAAGGCGCCTTCGCCACTGGTGTTCCTCCCAATATCTACGCATTTCACCGCTACACTGGGAATTCCCCTTTCCTCTCCTGCACTCTAGTCCCCCAGTATCCAGAGCCATACGGGGTTGAGCCCCGCATTTTCACTCCAGACTTAAGAGACCGCCTACATTCCCTTTACGCCCAATAATTCCGGACAACGCTCGCCACCCACGTATTACCGCGGCTGCTGGCACGTAATTTGCC
+
CCCCCGGGGGGGGGGGGGGGGGGGGGGGGGGGGGGGGGGGGGGGGGGGGGGGGGGGGGGGGGGGGGGGGGGGGGGGGGGGGGGGGGGGGGGGGGGGGGGGGFGGGGGGGGGGGGGGG>B>DFGGGGGFGGGGGGGGGGGGGFFGFFEG?DFDBEDFDFGGGEABFFGGG>EF??DD?FDFGGGGGG<GFGG=DBGAEFFFE?EDEFFBBF7CEF>FDF?>=>@D@?)))5)7C)4<D9B:<;=3;C<C;18>BF<7-----1317(4:1<(65..4:3,(1(13)430:7((.)*20)).
@M02996:162:000000000-B87FG:1:1101:26773:8132 2:N:0:ACTGAGCG+CTCTCTAT
GACTACTAGGGTATCTGATCCTGTTTGCTCCCCGCACCTTCGCACCTCAGCGTCAGTCATCTGCTGGTAACCTGCCTTCGCCATTGGTATTCTTCCTGATATCTACAGATTTCACCCCTACACCAGGAATTCTGATTGCCCCTCAGTGACTCTAGTCATGCAGTTCTCAACGCAATTCCGGAGTTAAGCTCCGGGATTTCACACCAAGCTTGCAAAACCGCCTACCTGCCCTTTACGCCCACTAATTCCGAACAACGCTCGCAACTTACGTTTTCCAGCGGCTTCTGGCCCTTAATTAGC
+
CCCCCGGGGGGGFGGGGGGGGGGEFGGGGGFGGGGGGGGGGGGGGGGGGGGGGGGGFGGGGGGGGGGGGGGGGGGGGGGGGGGGGFFGGGGGFGGGGG9FFFGGGGGGGGDGGGGGG=FGFFGGGGGFGGGGFGFGGGFDGDFGFG=@@C;>AFGFFGGGGGDBFFGGFAEBGFGD8FEFGEGGGGFGEGGFEEG=AFAFFGFFDFBCFF?):AEA@CD2;:>A@)705B>BFFFF2=FGF(36))6?C(:36)5;(.//65(,)(48<1,(4().)),(-4-((.)5).4())++3)..
@M02996:162:000000000-B87FG:1:1101:26795:8139 2:N:0:ACTGAGCG+CTCTCTAT
GACTACTAGGGTATCTAATCCTGTTTGCTCCCCGCACCTTCGCACCTCAGCGTCAGTCATCTGCTGGTAACCTGCCTTCGCCATTGGTATTCTTCCTGATATCTACAGATTTCACCCCTACACCAGGAATTCTGATTGCCCCTCAGTGACTCTAGTCATGCAGTTCTCAACGCAATTCCGGAGTTAAGCTCCGGGATTTCACACCAAGCTTGCAAAACCGCCTACATGCCCTTTACGCCCAATAATTCCGAACAACGCTCGCAACTTACGTGTTACCTCGGCTGCTGGCACGTAATTCGA
+
CCCCCGGGGGGGFGGGGFGGGGGGGGGGGGFGGGGGGGGGGGGGGGGGGGGGGGGGFGGGGGGGGGGGGGGGGGGGGGGGGGGGGGFGGGGGGGGGGGGGGFGGFGGGGGGGGGGGG@FGFGGGGGGGGGGGGGGGGGCEFDFGGGEFFGFFGGGGFFGGGGBCFFGFGGGFGB+@FDEB@BEGFFEFEFFDBEDFFGFFFGFFFFF9CFFFBFEFDFG5=9:>@@CCBEDFGFFFFFGEDF=;=<CCD3>00:@4..//./,470AAF14.5:64)..,4329BF>((.8<.)//0):2
@M02996:162:000000000-B87FG:1:1101:26777:8150 2:N:0:ACTGAGCG+CTCTCTAT
GACTACTAGGGTATCTAATCCTGTTTGCTCCCCGCACCTTCGCACCTCAGCGTCAGTCATCTGCTGGTAACCTGCCTTCGCCATTGGTATTCTTCCTGATATCTACAGATTTCACCCCTACACCAGGAATTCTGATTGCCCCTCAGTGACTCTAGTCATGCAGTTCTCAACGCAATTCCGGAGTTAAGCTCCGGGATTTCACACCAAGCTTGCAAAACCGCCTACATGCCCTTTACGCCCAATAATTCCGAACAACGCTCGCAACTTACGTGTTACCTCGGCTGCGGTCACGTAATTAGC
+
CCCCCGGFGGFGGGGGAFGGGGGGGGGFGFFFGGGGGGGGGGGGGGGGFGGGGGGEGGGGGGGGGGGGGGGGGFGGGGGGGGGGFGGGGGGGGGGGGGGGEFGGGGG@FGFGGGGGG:D8?EFGGGGGGGGGGF8DGEEDGFFGC,C,<DFEAEFGGGGGDGEFGFGGGFGEGFGGFGFFGEGEE9;@BDFDEA655C?EEGFE>F@CDFGF=F5BCFGAE@5ABEFEBBBBGFFF2>FED:@3=<3<@E5;BF;C(,//.)7-7(4AFB8(,2626).-,-43(((,4??00)*124>?
@M02996:162:000000000-B87FG:1:1101:3230:8183 2:N:0:ACTGAGCG+CTCTCTAT
GACTACAAGGGTATCTAATCCTGTTTGCTCCCCACGCTTTCGAGCCTCAACGTCAGTTATCGTCCAGTAAGCCGCCTTCGCCACTGGTGTTCCTCCTAATATCTACGCATTTCACCGCTACACTAGGAATTCCGCTTATCTCTCCGACACTCTAGCATGACAGTTTCCAATGCAGTTTATGGGTTGAGCCCATAGCTTTCACATCCGACTTGCCAAGCCGTCTACGCTCCCTTTACACCCAGTCAATCCGGGTAACGCTTGCTCCATACGTATTACCGCGGCTGCGTGCACGTATTTAGC
+
CCCCCGGGGGGG8EGGGFGGGFGFGGGGGG@FEGGGGGGGGGGGGEGGGGGGFFF@FEEFGGFGGGGGGGGGGGGGGGGGDGGE?FFFFCCGGFGGGFBEE?FFCDFGEEGGGDEGG=?>>EFGG9FEEGGFFGDCDG,66;;+=BA:98*8,CDFGGGGDGDC8CG8C3ABDFCD+2DFGFFFFC@FBGE@FFG@=E<>AC@78*)58AG3AFF*55?74(0(95(/8C=>C:6)).<8;,/);?/70,8(.26D/./--/).*(624,).45)))-((-4,,(--28()(0)3<+.4)
@M02996:162:000000000-B87FG:1:1101:15953:8185 2:N:0:ACTGAGCG+CTCTCTAT
GACTACCAGGGTATCTAATCCTGTTTGATACCCGCGCCTTCGTGCATGAGCGTCATTTACGGTCCAGGAGGCTGCCTTCGCAATCGGAGTTCTTCGTGATATCTATGCATTTCACCGCTACACCACGAGTTCCACCTCCCTCTGCCGCAATCAAGGGATGAAGTTCCAACCGCTCAATGGGGTTGAGCCCCACGATTTTACGGCTGGCTTGCATCTCCGCCTGCGCACCCTTTAAACCCAATAAATCCGGATAACGCTCGGACCTTCCGTATTTCCGCGGCTGCGGGCACGGAAATAGCCG
+
CCCCCGGGGGGGGGGGGGGGGGGGGGGGGGFFEFGGGGGGGGGGGGGGGGGGGGGFGGFGDGGGGGG?EGGFGGGGGGGGGCCGFGG?FFGGFGGGGGEGGBGFFGGGGGGGGGGGG>?DGFGG@FFFCFGGGGGGGGGGGFF?DGBG>GFEFFG88,@+,EDFGFFGFGG>C5DC0C<A85@@FGEC5CG=DAC=5DF6BE(52):@:AC74;;AEFD1C2127:(6@GD@C)6>>?EC1(.5@-531470:=59((-,-)49*574:4...)).(1,--41((--((3110)*3+).2,
@M02996:162:000000000-B87FG:1:1101:8495:8187 2:N:0:ACTGAGCG+CTCTCTAT
GACTACTGGGGTATCTAATCCTGTTCGATCCCCACGCTTTCGTGCCTCAGCGTCAATGCAGGCCCGGCCAGCTGCCTTCGCTATCGGGGTTCTGTGGCATATCTATGCATTTCACCGCTACACGCCACATTCCGCCGGCCTCGACCGCATTCAAGGACACCAGTATCAACGGCCCTGCTCCGGTTGAGCCGTCGCCTTTCACCGCTGACTTAGCGCCCCGCCTGCGCACCCTTTAAACCCAATACATCCGGATAACGCTCGCATCCTCCGCATACACGCGGCTGCTGGCACGGGGTCAGC
+
CCCCCGGGGGFGGGGGGFFGGGGGGGGGGGGGGGGGGGGGGGGGGGGGGGGGGGGFFEG9FGFEGFGGGGGGGFGGGGGGGCEGEEFCFEGGFGGGGGGGGFGGGGGGGFGGGGGGG@>DGFFCEGC+,AFGGGGDGCEEGDBGGG=FBGFEDFGCCFFGGGFDCFGGCGCAC4>C6C2AFE:=<);FFGG7DBGDD@FC?CF;9:32;A:4;F65>>D1E9486(914C?(4:25>FGG01,3)5).2-8?0;<C,---354150)53(((((.).,---2(((.4(((.-)):C*(,)
@M02996:162:000000000-B87FG:1:1101:8515:8189 2:N:0:ACTGAGCG+CTCTCTAT
GACTACTGGGGTATCTAATCCTGTTCGATCCCCACGCTTTCGTGCCTCAGCGTCAATGCAGGCCCGGCCAGCTGCCTTCGCTATCGGGGTTCTGTGGCCTATCTATGCATTTCACCGCTACACGCCACATTCCGCCGGCCTCGACCGCATTCAAGGACACCAGTATCAACGGCACTGCTCCGGTTGAGCCGTCGCCTTTCACCGCTGACTTAGCGCCCCGCCTGCGCACCCTTTAAACCCAATCAATCCGGATAACGCTCGCATCCTCCGTATTACGGCGGCTGCTGGCCCGGGCTTAGC
+
CCCCCGGFGGGGGGGGGGGGGGGGGGGGGGGGGGGGGGGGGG6FGGGGGGGGGGGGG9FFFFFGGGGGGGGFGFGGGGGGGFGGGGGGGEGFGDGG@F,EF?FFFGGGGFGGGGGGG8<=CCF8EF>FDFGGGCGD>6@ED=50@GAGFG5;DDEGFF>CD>@FGFFGGGCBGEGGFF4ADCC7FCEFBF=(=>DF;EFECFE?>.39@F7<);35;D<1:78:<(7;>>:(25<>2<FG6((,9<2<C3.2:32*--(--/(,1428:(-(,,)6(((((423-)540((-))**2.))
@M02996:162:000000000-B87FG:1:1101:26480:8193 2:N:0:ACTGAGCG+CTCTCTAT
GACTACATCGGGTATCTAATCCTGTTTGCTCCCCACGCTTTCGCGCCTCACCGTCAGTTGTCGTCCAGCAATCCGCCTTCGCCACTGGTGTTCCTCCTTATATCTACGCATTTCACCGCTACACAAGGAATTCCGATTGCCTCTCCGATACTCAAGATCAACAGTTTCAAATGCAGTTCATGAGTTAAGCCCATGGATTTCACATCTGACTTGCCGACCCGGCTACACGCCCTTTACCCCCAGTAACTCCGGAACACTCTTTCCACACCCTTATTACCGAGTCTGCTGGCGAGGAATTAG
+
CCCCCGGGGDEGE7FGFFGFFEFFFGGGGECFG7EEFFGGGFG>CGGGGGG,BFF@FGCGGGGFFFFFFGGGGFGGFGEGDGGG@FEED<C@@AAAFFGGGFGGGGGGGDGGDG9FG=B>CGFFG<=,A:>8=,@==649=DFDFD>@BGAE9DFGFDFG880>2?9@DF,3=7CGFFEFFECCFDE=*:D=AFC)0>*3*@EEF>AE5<FA@F29@4364-59>>;=(*(,93;3))2=9;?867)1:8.2()(2.)..)*--*..(-((.5)).)6,((((.--).(((())**+)-,
@M02996:162:000000000-B87FG:1:1101:3248:8193 2:N:0:ACTGAGCG+CTCTCTAT
GACTACAAGGGTATCTAATCCTGTTTGCTCCCCACGCTTTCGAGCCTCAACGTCAGTTATCGTCCAGTAAGCCGCCTTCGCCACTGGTGTTCCTCCTAATATCTACGCATTTCACCGCTACACTAGGAATTCCGCTTACCTCTCCGACACTCTAGCATGACAGTTTCCAATGCAGTTTATGGTTTGAGCCCATAGCTTTCACATCGGACTTGCCACGCCGTCTACTCTCCCTTTACACCCATTAAATCCGGTAAACGCTTGCCCCATCCGTTTTACCGCGCCTGCGTGCACTTATTTAGC
+
CCCCCGGGGGGGGGGGGEFGGGGGGGGGGGFGGFGGGEGGG@FGGGGGGGGGGGGGGGGAF<BEFFGGGAFF<FGGGGGGGFGC?FGFFFGGFGEFFFGFFFGGFFFGEDEGGGGGG:<CCEFDG,A=FGGGGEGG6C=DCDD=D+8FEGFD,,=F,E2@DA:CDFGGGFEFGFG9=FEFDC=BC6>75FGFA9=0;FFA5C;C5*))19;*>6AAA9*04((//07*.<@FFB**)7CE((/966).260,.)1;(,,,(/,4*(,.((8)5(..)(-,(-4((,,(41))01<<C<))
@M02996:162:000000000-B87FG:1:1101:3229:8201 2:N:0:ACTGAGCG+CTCTCTAT
GACTACAAGGGTATCTAATCCTGTTTGCTCCCCACGCTTTCGAGCCTCAACGTCAGTTATCGTCCAGTAAGCCGCCTTCGCCACTGGTGTTCCTCCTAATATCTACGCATTTCACCGCTACACTAGGAATTCCGCTTACCTCTCCGACACTCTAGCATGACCGTTTCCAATGCAGTTTATGGGTTGAGCCCATAGCTTTCACATCAGACTTGCCACGCCGTCTACGCTCCCTTTACACCCAGTACATCCGGATAACGCTTGCTCCCTGCGTATTACCGCGGCTGCTGGCCCGTTTTTAAC
+
C@CCCFEFGGGGGGGGDFFGGGGGGGGGGGGFEGGGGGGGGGGGGG<FFFGGGGGDGGGGGGGGGGGGGGGGGGGFFGGGG@FDFGFGGECFGFFGGGGFGFGGGGGGGGEGGGGFG:?DCDFFEFCFFFGGGDEGDGFFFEDFGG>@569DFFGFG8EGG,)8@06EF=99@FFGFG@FGCEGFD8?:CF@99@CE9CEAE**:9>@EF+>4;AFA>78450:>B9((=3/:;EFFAFG@F6;+937*28((844((---7-49(.)(--(-.)))(-((--(-,48::027)+28())
@M02996:162:000000000-B87FG:1:1101:8509:8206 2:N:0:ACTGAGCG+CTCTCTAT
GACTACTGGGGTATCTAATCCTGTTCGATCCCCACGCTTTCGCGCCTCAGCGTCAATGCAGGCCCGGCCAGCTGCCTTCGCTATCGGGGTTCTGTGGCATATCTATGCATTTCACCGCTACACGCCACATTCCGCCGGCCTCGACCGCATTCAAGGACACCAGTATCAACGGCACTGCTCCGGTTGAGCCGTCGCCTTTCACCGCTGACTTAGCGCCCCGCCTGCGCACCCTTTAAACCCAATAAATCCGGATAAAGCTCGCACCCTCCGTATTCCCGCGGCTGCCAGCCCCGCGTTAGC
+
CCCCCGGGGGEGGFGGGGFGGGGFFGGGGGDGGGGGGGGGGG,CGGGGGGGEFGCGG,CCEGGGGGGGGGFFGGGGGGGGD?,@D>CFCGGGFCE?8B@EF7==EGGFGGGGGGGGG=*@CEE=CG7FFFFFFGGDC>@EGD:=+C5@?C5>3@CDFGCCGE8@FFG@FG89EEGF;6*;?8E/C83?3C=;B:D@@GAE?FA;;36>:4C42@(<7>C4>;1(14924/3,08442);;?<:BF)4-*-)(4>A*-...-1((13(42,(.,.)))--(--(--())((((00::?((.
@M02996:162:000000000-B87FG:1:1101:16117:8209 2:N:0:ACTGAGCG+CTCTCTAT
GACTACTAGGGTATCTAATCCTGTTTGCTCCCCGCACCTTCGCACCTCAGCGTCAGTCATCTGCTGGTAACCTGCCTTCGCCATTGGTATTCTTCCAGATATCTACAGATTTCACCCCTACACCTGGAATTCTGATTGCCCCTCAGTGACTCTAGTTATGCAGTTCTCAACGCAATTTCGGAGTTGAGCTCCGAGATTTCACACCAAGCTTGCAAAACCGCCTACATGCCCTTTACGCCCAATAAATCCGGATAACGCTCGGACCTTCCGTATTACCGCGGCTGCTGGCACGGAATTAGC
+
CCCCCGGGGGGFFGGGFFEGGGGGGGGGGGGGGGGGGGGGGGGGGGGGGGGGGGGGGGGGGGGDGFGGGFGGGDFGGGGGGGGGGGGGDFFGEAFA<EEGGFGGGGGGGFFGGGGGG=D6DFFFG@FGGGGGGGCFFFFDDDFGF8048=FDGGGFF,@,@;9E;DGGFDGFCBGGFGDD8>CEFFBG5EGF?@=5=FFFEGEED?5==F7)8A*=C?;5C5<@B4E<BCDFGFFFDFFED>:3?C4?C624;>AF/.//.).:3(70(-.,(..56<,(-49(8820-(,(80**0-.4
@M02996:162:000000000-B87FG:1:1101:26474:8210 2:N:0:ACTGAGCG+CTCTCTAT
GACTACATCGGGTATCTAATCCTGTTTGCTCCCCACGCTTTCGCGCCTCACCGTCAGTTGTCGTCCAGCAATCCGCCTTCGCCACTGGTGTTCCTCCTTATATCTACGCATTTCACCGCTACACAAGGAATTCCGATTGCCTCTCCGATACTCAAGATCAACAGTTTCAAATGCAGTTCATGAGTTAAGCCCATGGATTTCACATCTGACTTGCCGACCCGGCTACACGCCCTTTACACCCAGTAAATCCGGACAACGCTTGCCCCCTTCGTATTCCGCCGGCCGCTTGCCCTGAATTAG
+
CCCCCGGGGGEGFCFFFFAFFGGGGGGGGFFFGGGGGGGGGGGGGGGGGGGFGGGGGGGGGGGGGGGGGGGGGGGGGGGGGGGFEGGFG?FFFGGGGGGGGBDCFGGGGGGGGGGGG89@DEFGG7FFFGF@FFGGDDGGGFFGGGAF5@DFGGDFA8EFGGFFGFGGGG:DAFGGCGFFGGGGGGFG@GF8AFG@C;?:A777A5E@=CGF3A>4=?@646:@25352B;BGFFFFEFC9@@FFC?)143(()-*((,((1-.*--((.,.((.).((-(44((-((43(,))*33.))
@M02996:162:000000000-B87FG:1:1101:8418:8233 2:N:0:ACTGAGCG+CTCTCTAT
GACTACCGGGGTATCTAATCCTGTTTGCTACCCGCACTTTCGAGCATGAGCGTCGATAAGCCCCCAGCTGGCTGCCTTCGCCATCGGTGTTCTTCCTGATCTCTACGCATTCCACCGCTACACCAGGAATTCCGCCAGCCCCTGAGCTATCCAAGAGAAACAGTCCGGTCTGCAGGTCCGGGGTTAGGCCCCGGGATTGTACAGACCGCTTGCATCTCCGCCTGCGCTCCCTTTACGCCCAGTGATTCCGAACAACGCTTGCACCCCTCGTATTACCGCCGCTGCTTGCACGAATTTTGC
+
CCCCCGGGGGEFFFGGGGGGGGGGGGGGGFGCFGGGGGGGGGGGGGFGFGGGGGGGECC,CFGGGGGGGFGFEFGGGGGFGGGGDEFFGEFFGGGGGFGGGFGGGGGGGGGGGGGGG>?DCFFGGEEFFGGGGFGCDGFDDAFC?DD=DFFEFFGG8D6EFGDEGFG6;EGFGFG6FGFFEE?CEGDGEFEFFFG(7F4)99)?3FFFFFGFFF3A):C9G8-38(4(3>:0:?24:6CE8?:2*6).0.)4;884-----148D:(8:9(-14)<480(-41(1))51))-))*2+--.
@M02996:162:000000000-B87FG:1:1101:8432:8243 2:N:0:ACTGAGCG+CTCTCTAT
GACTACCGGGGTATCTAATCCTGTTTGCTACCCGCACTTTCGAGCATGAGCGTCGATAATCCCCCAGCTGGCTGCCTTCGCCATCGGTGTTCTTCCTGATCTCTACGCATTCCACCGCTACACCAGGAATTCCGCCAGCCCCTGAGCTATCCAAGAGAAACAGTCCGGTCTGCAGGTCCGGGGTTAGGCCCCGGGATTGTACAGACCGCTTGCATCTCCGCCTGCGCTCCCTTTACGCCCAGTGATTCCGAACAACGCTTGCACCCCTCGTATTCCCGCGGCTGCTGGCACGAAGTTTGC
+
CCCCCGGGGGGGGGGGGFFGGGGGGGGGGGGDFFGGGGGGGGGGGGFEFGGGGGGGG,C,CFFGGEGGGCFCFCEGGGGGGGCGGGGGGFGGGGGGGFFCFFGGGGGGGGGGGGFGG>@CDGGGGFGFFGGGG?EGD>DFG>F8DB:>@DFDGFD:81=CE:C@CA7@9EEAFFFCFGFFEEG?C>4F;EGFEFG06F87<CE36F1:BFGFFF<F<=C9C446<49((:8(:7A>12:C?<42/644C2)-3<1D---(-9)49<9(-(,,(.)52(-((,---..(-,41)02;<)..
@M02996:162:000000000-B87FG:1:1101:7409:8250 2:N:0:ACTGAGCG+CTCTCTAT
GACTACCGGGGTATCTAATCCTATTTGCTCCCCACACTTTCGAGCCTAAATGTCAGTTGTGACCTAAGTTTTCGTTTTCACCACCGGTATTCTTCCATATATCTGCGCATTCCACCGCTCCACATGGAGTTCTAAAACTTCCTATCAAACTCTAGGCTTACAGTTTCCAATGCATGCTAAGGTTGAGCCTTAGTCTTTCACACCAGACTTGTAAGTCCATCTGCGCTCGCTTTACGCCCAGTAAATCCGGATAACGCTTGTAACCTATGTATTCCCGCGGCTGCTGGCACCTAGTTAACC
+
CCCCCGGGGGGGEGGGGGGGGGDGGGGGGGDFFGGGGGFGGGGGGGGGG9FGGGGGGGGGGFFFGGCFFFGGGGEEFFGGFFGGGG:FFDFGFGGGGGGGGFGFGGGGGGGDEEFFG:@CDEGGGGGEGGGGF,@CFGGFGDFEFFFC?FFFGGFDFGGGGFDFADGGGC9?EFGGFGEFG8BA>8DDDGDEFDG>CF+;;@EFBFBFE?C8EF*5@AD;,80;>)==2:=DF;A)<21*/785@CEED2)3(+7*,/,//2??C3;))1)96)177;(12(464476242<0*3<+)42
@M02996:162:000000000-B87FG:1:1101:7426:8258 2:N:0:ACTGAGCG+CTCTCTAT
GACTACCGGGGTATCTAATCCTATTTGCTCCCCACACTTTCGAGCCTAAATGTCAGTTGTGACCTAAGTTTTCGTTTTCACCACCGGTCTTCTTCCATATATCTGCGCATTCCACCGCTCCACATGGAGTTCTAAAACTTCCTATCAAACTCTAGGCTTACAGTTTCCAATGCATGCTAAGGTTGAGCCTTAGTCTTTAACACCAGACTTGTAAGTCCATCTGCGCTCGCTTTACGCCCAGTAAATCCGGATAACGCTTGTACCCTATGTATTACCGCGGCTGCTGGCACATGGTTAGCCG
+
CCCCCGGEGGGGGGGGGFGGGGGGGGGGGGFGEGGGGGGGGGGGGGGGGGGGGGGGGGGGGGGGGFFGGGGGGGGGFCEFFFFFECFF+?EGGGGGGGGGEFGGFGGG8>F@E@CCE:ADCGGGGGGGGGGGF;DDFGGGGFFGGGF99FFFGGGGFGGGGGFFA+DEGGGFFFGGFGEFC8@ABD5D<FGD529DEGF*0:C5CFBC@?DAEA=<AFF@593;==A>>>4=C46=25:4(;>E+9?2:9;?@4)5.////:)9633))11996942;9(34614880:242*)30+(.5(
@M02996:162:000000000-B87FG:1:1101:23324:8267 2:N:0:ACTGAGCG+CTCTCTAT
GACTACCAGGGTATCTAATCCTGTTTGCTACCCACGCTTTCGCGCCTCAGCGTCAGTTATTGTCCAGCTAACCGCCTTCGCCACTGGTGTTCTTCCTAATATCTACGCATTTCACCGCTACACTAGGAGTTCCGTTAGCCTCTCCAACACTCAAGAACATCAGTTTCAAATGCAGACACGAAGTTGAGCTTCGTGCTTTCACATCTGACTTGATGTCCCGCCTACACGCCCTTTACACCCAGTAAATCCGGATAACGCTTGCTCCCTACGTATTACCGCCGCTGCTTGCACGGCGTTAGC
+
CCCCCGGGGGGGGGGGGGGGGGGGGGFFGF<FFGGGGGGGGGGGGGEGGGGGGGGGGGGGGGGGGDFGEG9EGGGGDFGGGFCFFGCGGGGFGGGGGGGEFFGGGGGGGDEGGFGGG:<6=EGGGG?FFGGGGGGG+@=DGFFGGG5ADGFFFGFF8DGFGGEFGFCGGFGFF?+2;6:?>>8C=;;D@F?83@FA>EC**@E<56A7CFCC:B=@EEG4>>@A:)72>FFFF=EEEFC==06.;.7?F25(,:7;/.//(2978;:<43.).4)69:,((--,13)41<?())12/---
@M02996:162:000000000-B87FG:1:1101:23341:8274 2:N:0:ACTGAGCG+CTCTCTAT
GACTACCAGGGTATCTAATCCTGTTTGCTACCCACGCTTTCGCGCCTCAGCGTCAGTTATTGTCCAGCTAACCGCCTTCGCCACTGGTGTTCTTCCTAATATCTACGCATTTCACCGCTACACTAGGAGTTCCGTTAGCCTCTCCAACACTCAAGAACATCAGTTTCAAATGCAGACACGAAGTTGAGCTTCGTGCTTTCACATCTGACTTGATGTCCCGCCTACCCGCCCTTTACACCCAGTAAATCCGGATAACGCTTGCTCCCTACGTATTACCGCGGCTGCTGGCACGTAGTTAGC
+
CCCCCGGGGGGGCFGGGGGGGGGGGGGGGFFGGGGGGGGGGGGGGGGGEGGGGGGGGGGGGGGGGGGGFFGFGGGGGGGGGGGGGGFFGGGGGFGGGGGGGFGGGGGGG>FGGGGGG>BDDEFGGGGGGGGGGGFD6BDFFDFGGGBFDDFDDGFAFGDGGC>CFFGGGDFFGFDEBD:?>EGGFGEGFGGE:C?=DGFF=A**8B7=EFF58BA9ABG2;:0)<)/004>2CEEFCBGE02;);)/7;(:,38);,./(/94>4<1)43.2:?6>B<9(-(1,14)5<7<6)0*23629
@M02996:162:000000000-B87FG:1:1101:11108:8277 2:N:0:ACTGAGCG+CTCTCTAT
GACTACTCGGGTATCTAATCCTGTTTGATACCCACGCTTTCGTGCCTCAGCGTCAGTTGTATGCTGGTAAGCTGCCTTCGCAATCGGGGTTCTGTGACATATCTAAGCATTTCACCGCTACACGTCACATTCCGCCTACCTCGTTTACACTCAAGATAACCAGTTTCAACGGCTTGGTATTGTTGAGCAACACGCTTTCACCGCTGACTTAATCATCCGCCTACGCACCCTTTAAACCCAATAAATCCGGATAACGCTCGCATCCTCCGTATTACCGCGGCTGCTGGCACGGAGTTTGCCG
+
CCCCCGGGGGEGGGGGGDFGGGGGGGGGGGFFFGGGGGGGGGGGGGGGGGGGGGGGGGGGGGFFFGGGGFGFGGGGGGGGGGGGGFFFFGGFFGGGFGGGGFGGGCFGGGGGGGGGG=?DDFG>EFEGGGGGGGGGGEGGGDEDFFDGFGFFGGGFGF9EGGFGGFGGGGE?EDGG>FDFECFGGF@?CFGFEFGDFGFC=E9AF52<=A7AEF6=AF*/4:(:2(525C5BDC?CF8=*4(/4A<E@)32;<6)*(,,,-)2;C.289?04446210,((((-.)5-(4:9)0;;+.-5(
@M02996:162:000000000-B87FG:1:1101:23328:8288 2:N:0:ACTGAGCG+CTCTCTAT
GACTACCAGGGTATCTAATCCTGTTTGCTACCCACGCTTTCGCGCCTCAGCGTCAGTTATTGTCCAGCTAACCGCCTTCGCCACTGGTGTTCTTCCTAATATCTACGCATTTCACCGCTACACTAGGAGTTCCGTTAGCCTCTCCAACACTCAAGAACATCAGTTTCAAATGCAGACACGAAGTTGAGCTTCGTGCTTTCACACCTGACTTGCTGTCCCGCCTACCCGCCCTTTACACCCAGTAAATCCGGATACCGCTTGCTCCCTACGTTTTCCTGCTGCTGCTGGCACGTCGTTAGC
+
CCCCCGGGGGGGGGGGGGGGGGGGGGGGG<EFGGGGGGGGGGGGGGGGGGGGGGGGGGG9FGGGGGGGGGGFGDGGGGGGGGGGGGEGGGGGGGGGG9EFGFGGGGGGGGGG;EFGG:9=C,EAEGFGGGFEDEGGGCDGGDF8FB:FDDFF8DG98FGFDFEGFFGGFCGFGFG,@?=?>EE?FD7@59:8*300=CAA5E5))*05)<+6*4*=7AD7;>A43(/(8B9=F:EFEFG5,(/;8)9623241>)2/,./(*.69213,4.(.-).)-((,)..38:(3(3300*2/((-
@M02996:162:000000000-B87FG:1:1101:12084:8289 2:N:0:ACTGAGCG+CTCTCTAT
GACTACCCGGGTATCTAATCCTGTTTGCTCCCCACACTTTCGCGCCTCAGCGTCAGTTACAGTCCAGTTAGTCGCCTTCGCCACTGGTGTTCCTCCCAATCTCTACGCATTTCACCGCTACACTGGGAATTCCACTAACCTCTCCTGCACTCAAGCCCGACAGTATCCAAAGCAATTCCCAACTTGAAGCCAGGACTTTCACTTCAGACTTACCGGGCCGCCTACGCGCCCTTTACGCCCAATCCTTCCGGCCAACGCTTACACCCCTCGCATTACAGCGGCTGCTGTCACGACGTTTAC
+
CCCCCGGGGGGGGGGGGFFGGGGGGGGGGGFFGGDEGGGGGGGGGGGGGGGGGGGGGG9F<<FFFEFGGGGGEGGGGGGGGEFGEFFFCFEGGGFFGAFGGFGGGGGGGGGGGGGG>:@DGFGGF8F8FFGGFCFF6>DGGDFGGFDGFGFFGF6FGG++@=58:FFFGE,;EF6AAGFFD,@EFGEG<FGDF59C@EFE@F5A@=/:>AGEFFF428)5E6:;@:@,2C;38E)7(/CEF((,).697:51(72<--(-(26<CBF(4(((-4)))).(((((44:),).(0)*2/235
@M02996:162:000000000-B87FG:1:1101:26178:8305 2:N:0:ACTGAGCG+CTCTCTAT
GACTACCGGGGTATCTAATCCTGTTTGCTCCCCACGCTTTCGTGTCTCAGCGTCAGTTGTGGTCCAGTAAGCCGCCTTCGCCACTGGTGTTCCTCCCGATATCTACGCATTTCACCGCTACACCGGGAATTCCGCTTACCTCTCCCACACTCAAGATATTCAGTTTCAAATGCAGGCTGTCAGTTGAGCCGACAGTTTTCACATCGGACTTGATTACCCGCCTACACACCCTTTACACCCAGTAATTCCGGATAACGCTCGCCACCTACGTATTACCGCGGCTACTGGCACGTAGTTAGT
+
CCCCCGGGGGGGGGGGGGGGGGGGGGGGGGFFGGGGGGGGGGGGGGFGGGGGGGGGGGFGGGGGGGGGGGGGGGGGGGGGGGGGGGGGGGGGGGGGGG:FGEGGGGGG8EGGGGGGEAEDGGGGGGGGGGGGGGGGGEFF@DFGFGDGFGFFGFFFGDFFGC7@FFGGGC;CGFGGEGCFGEGGFFF>CGG2??CEEFFEEGEC))(8@EGFBFCA=A;7=9(38(:4<EF;CFEF73BE6?4696247>5(4399(,-(47309?240(.).8<>9<03(,((4)),1,)-..22<6))
@M02996:162:000000000-B87FG:1:1101:13048:8312 2:N:0:ACTGAGCG+CTCTCTAT
GACTACACGGGTATCTAATCCCGTTTGCTCCCCTGGCTTTCGCATCTCAGCGTCAGACACAGTCCAGAAAGGCGCCTTCGCCACTGGTGTTCCTCCCAATATCTACGCATTTCACCGCTACACTGGGAATTCCCCTTTCCTCTCCTGCACTCTAGTCCCACAGTATCCAGAGCCATACGGGGTTGAGCCCCGCATTTTCACTCCAGACTTAAGAGACCGCCTACATGCGCCTTACGCCCAATAATTCCGGACAACGCCCGCCACCTACGTATTACCGACGCTGCTGGCACGTGGTTAGCCG
+
CCCCCGGGGGGGGGGGFGGGGGGGGGGGGGEGGGFFGGGGGGGGEFGGGGGGGGGGFEEFEGGFGGGFGGGCEFGGGGGGGGGGGFFGGFGGGFFFGG8FEFGGGGGGGGGGGGGGG=9=DFGG9@FEEFFGGDGGGFGGGFFGGG5FFFFFEEDDFGGFGGDFADDAC7,5DD6E5D5>CCCC<98?8GG5?AGDFG:7A,A=5;6>=FC*1+7)5A2/45(54;CE;E(;C3;7?;GC;@5)1/)/0-.9(8:7,(,-(1(->(48(8.5:)).(((-(-4>0,8((.,4))22+().(
@M02996:162:000000000-B87FG:1:1101:18939:8315 2:N:0:ACTGAGCG+CTCTCTAT
GACTACAAGGGTATCTAATCCTGTTTGATCCCCACGCTTTCGTGCCTCAGCGTCAATGTCGGATTCGTGAGATGCCTTCGCAATCGGTGTTCTGAGTAATATCTATGCATTTCACCGCTACACTACTCATTCCTCCCACGGCATCCGAATTCAAGCCCATCAGTATCAAAGGCAGTTCCCGCGTTGAGCGCAGGGCTTTCACCTCTGACTTGCCAAGCCGCCTACGCACCCTTTAAACCCACTAAATCCGGATAACGCTTGCATCCTCCGTTTTACCGCGTCTGCTGGCACGGAGTTCGA
+
CCCCCGGGFFFF<FFGCCEFGGGGGGGCFGGGGCCEGGGGGGGGGGGFFGGGGBFCG@EF@F+@FGGGGGECGGGGGGGGGGGFGGCFCGGGFFGGEF=F,+9C;FFFGGGGEFGGE89==>FGFFGFFEEGGGGDC==>=:BGGGD75CFCG;DFGFF?F,8<EFDF8AA9D*=FBFFFEE6CFD>9@7E59@99=FF=6<E=B6=CEFDB*944(/25?659=0614=<0<@C)63?=@(3.)6<9;:)44>9=-,-,-1)5C()483-)(,)5)43((--->2)5014075*18)((
@M02996:162:000000000-B87FG:1:1101:15718:8321 2:N:0:ACTGAGCG+CTCTCTAT
GACTACAGGGGTATCTAATCCTGTTTGATCCCCGCACCTTCGTGCCTCAGCGTCAGTATCGTTCTCGCCAGCTGCCTTCGCGATCGGTGTTCTGTGTCATATCTATGCATTTCACCGCTACATGACACATTCCGCCGGCGCCGATCGTACTCCAGACCGCCAGTATCAACGGCAGCCCCACGGTTGAGCCGTGGTATTTCACCGCTGACTTACCAGTCCGCCTACGCACCCTTTAAACCCAATACATCCGGCTAACGCTCGCAACCTCCGTTTTACCGCCGCTGCTGACACGGAGGTCGC
+
CCCCCGGGGGGGGGGGGFFGGGGGGGGGGGGGGGGGGGGGGGGGGGGGGGGGGGGGGFGFEGGGGFFGGGGGGGGGGGGFGFEGFG?FFGGGGAFGGGFFFFFGGGGGDFGGGFGGG=<DGCB8=FFGGGGGGGGGCCG6C=?DCEFFFGFFGCFCEG>EGCABFFGDCGC4>5CEFG@>C:=CGG;0.28:35:?CFAEFGF19;608BD>)<A?<=9:E4::<2;(-::,9:<B22CCB04,)5<:C1@(,).2--(4(9((/.,4?B(),-5531((,-(-().)(),4).**14((
@M02996:162:000000000-B87FG:1:1101:27314:8331 2:N:0:ACTGAGCG+CTCTCTAT
GACTACTGGGGTATCTAATCCTGTTTGCTCCCCGCACCTTCGCACCTCAGCGTCAGTCATCTGCTGGCAGGCTGCCTTCGCCATTGGTATTCTTCCAGATATCTACAGATTTCACCCCTACACCTGGAATTCTGCCTGCCCCTCAGTCACTCTAGTTATGCAGTTCTCAACGCAGTTCGGGAGTTGAGCTCCCGCCTTTCACACCAAGCTTGCATATCCGCCTACATGCCCTTTACGCCCAATAATTCCGAACAACGCTCGCAACTTACGTATTACCGCGGCTGCTGGCCCGTAATTATC
+
CCCCCGGGGGEBFEGGGGGGGGGFFGGGGGGGGGGGDFGGGGGGGGGGGGGGGGGGGGGGGGGGGGGGGGGGGGGGGGGGGGGGEFEGGFFGGGGGGGGGFFGGGGGGGGGGGGGG88:F88FFGGFGGGCGGFGGG9?DGDFGGCEFFGFEEGDFGGGGGG6CFFGCDGGFGFGGFGFFG+@C@FEG<@DE?DG>AEAEFGFEFF9CDFGFFFE>CFF2=5:@B>C9@CDFGEEFF>BEFD3697?EFEE((238../,./,-/,6<B6.,486.),-(-4-(425(1((-5)/13)).
@M02996:162:000000000-B87FG:1:1101:12446:8394 2:N:0:ACTGAGCG+CTCTCTAT
GACTACCCGGGTATCTAATCCTGTTTGCTCCCCGCACCTTCACGCCTCAGCGTCAGTCATCTGTTAGCAGCCTGCCTTCGCCATTGGTATTCTTCCAGATATCTACAGATTTCACCCCTACACCTGGAATTCTGACTGCTCCCCAGTAACTCAAGTCCTGCAGTTCTCAACGCAATTCGGGAGTTGAGCTCCCGCCTTTCACACCAAGCTTACAGAACCGCCTACACGTCCTTTAAACCCAATAAATCCGAACAACGCTCGCAACTTCCGTTTTACCGCGGCTGCTGGCACGTAATTAGC
+
CCCCCGGGGGGGGGGGGFGGGGGGGGGGGGFDFEGGGGGGGGGGGGGGFGGGGGGGGGGGGGFFGGCFGFGGGFGGFGFGGEGGCGFGGDGGGGGFBFGGGFGGGGFGGGFGGGGGG>F6DEFFFFC=AFGCGGCDGDFFGEFGG7D;DFFF9@FGGGGGGG5:EFCFDFG>EF6EFGFFE8CGGGEF)2DCFFGFFEFFFGFFFF5:CA:CFF696A9:EA>DBBD9-45(8<EE9BGGF0=;6CFCC6),3=@8..(/-14(944).-.,.-68-233-49;?2::(()40.*2<:)(
@M02996:162:000000000-B87FG:1:1101:7950:8416 2:N:0:ACTGAGCG+CTCTCTAT
GACTACTCGGGTATCTAATCCTGTTTGCTCCCCACGCTTTCGAGCCTCAACGTCAGTTTCTGTCCAGTATGGCGCCTTCGCCTCCGGTGTTCCTCCTAATATCTACGCATTTCACTACTACACTAGGAATTCCCCATACCTCTCCAGTACTCTAGATTAACAGTTTTCAAAGCAGTTCCCGGGTTAAGCCCAGGGCTTTCACTTCAAACTTGCCATTCCGTCTACGCTCCCTTTACACCCAGTAAATCCGGATAACGCTTGTCCCCTACGTATTACCGCGGCTGCTGGCCCGTAGTTAGC
+
CCCCCGGGGGGGGGGGGFFGGGGGGGGFGFGGGGGGGGGGGGGGGGGGGGGGGGGGGGFGGGGGGGGGGGGGFGGGGGGGGGGGEEFGGGGGFGGGGGCEFFGGGGGGGGGGGGGFG8BCF>FGGEGFFGGGGGGGGFFFGFFGGBDADFFEDFGGF;EGFF5CEFGGGFFFGFGGFGEFCCEGEGFDEGGF6:C5@FFFFFFAC?AEEFFAEFCA@AF84:<BF4A95>>FC>44@EFGD>@*=8<8;>:((57F/.///27);(5(((///()142--,,496:)(-(4(0);;:6):
@M02996:162:000000000-B87FG:1:1101:27863:8427 2:N:0:ACTGAGTG+CTCTCTAT
GACTACCCGGGTATCTAATCCTGTTTGCTCCCCACACTTTCGTGCCTCAGCGTCAATTACGGATTTGTGAGCTGCCTTCGCAATCGGTGTTCTGTGTGATATCTACGCATTTTACCGCTACACCACACATTCCTCCCACCGCATCTGCATTCTAGATCACCAGTTTCCACGGCAGGTCACGTGTTAAGCACGTGCTTTTCACTCCTGCCTTGGCATTCCGCCTCCCCCCCCCTTAAACCCATTAAACCCGGAAAACTCCCCCATCCTCCGTTTTACGGCGGTCGTCGGCACGCGTTTCGC
+
CCCCCGGEFGEFGGGGGGGGGGCGGGG,FFFGGGGBFGGGGGGGGGGGGGGGGGGCF,CFCFB,,,:FDAC,@FFGGGGGG7F,,@BFFFFGG,45,,=FGDFGG,DFGGGG,CFFGAD=CEF84?:CCFGGG,,6=8D+0:0+=,;,?+5;;@=,@FFFDGFGGFG,?,3@E?87A;5A:@6@FFF?*,@5367)>;AF=E**0*.)035))/*469:67--((((/6C((2/4.)/;?B().*)).12)(()(2..).(1((0.).,(-)51-5((-(--((-(-4>(41)0*/233,
@M02996:162:000000000-B87FG:1:1101:14232:8436 2:N:0:ACTGAGCG+CTCTCTAT
GACTACACGGGTATCTAATCCTGTTTGCTCCCCACGCTTTCGAGCCTCAACGTCAGTTATCGTCCAGTAAGCCGCCTTCGCCACTGGTGTTCCTCCTAATATCTACGCATTTCACCGCTACACTAGGAATTCCACTTACCTCTCCGATACTCTAGCTTGACAGTTCCAAATGCAGTCCAGGAGTTGAGCCCCTGCCTTTCACATCTGGCTTGCCATGCCGTCTGCGCTCCCTTTACACCCAGTAAATCCGGATAACGCTTGCACCATACGTATTACCGCGGCTGCTGGCGCGTATTTAGC
+
CCCCCGGGGGGGDFGGGGGGGGGGGGGGGGGGGGGGGGGGGGGGGGGGGGGGGGGGGGGGGGGGGEGGGGGGGGGGGGGGGGGGGGFFGGEFGFGGGFFGCFGGGGGGGGGGGGGGG>?DGFGGFFFFGGGGGGGGGGGGGEFGG88FE>DEF9DGGG8DEEDFGFFGGGG7DFFF?FDFFEEGGGFGEFGAFFGFFGFE7DECEFF@@FGFFFFF9AF=4::9=@B9@EBBGE*9?<?C;?5)+9)/97>(0)/2/.(/6D2>F3A)42...46<42,-72>>3).44((3002A<6<A
@M02996:162:000000000-B87FG:1:1101:17764:8445 2:N:0:ACTGAGCG+CTCTCTAT
GACTACCAGGGTATCTAATCCTGTTCGATCCCCACGCTTTCGTGCCTCAGCGTCAATGCAGGCCCGGCCAGCTGCCTTCGCTATCGGGGTTCTGTGGCATATCTATGCATTTCACCGCTACACGCCACATTCCACCGGCCTCGACCGCATTCAAGGACCCCAGTATCAACGGCACTGCTCCGGTTGAGCCGTCGCCTTTCACCGCTGACTTAGCGCCCCGCCTGCGCACCCGTTAAACCCAATAAATCCGGATAACGCTCGCATCCTCCGTACTCCCGCCGCCGCTTGGCCGGGCTTAGC
+
CCCCCGGGFGEGGGGGGGGGGGGGGGGGGGGGGGGGGGGGGGGGGGGGGGGGGGGGGAF<CEFFGGGGGGGFGGGGGGGGGGEEFEF>FFCGGFGFFGGGGFGGGGGGGFEGGGGGGA>DGFGGGGDGGGGGGGGGDCEGGFF>DGAE>DFE9@C<,@+@E@>F:FFGGGGFGEGG4F6ABBCCEGBGFGDDE>D?<FFF?FEDF>038;>>18(>@DD9E>8:?4907E?(112<<ACE?????AAA<28((066--(--90(9:)8:6,((-)..(((((3(-((-(()-0)*1*48<
@M02996:162:000000000-B87FG:1:1101:27862:8445 2:N:0:ACTGAGCG+CTCTCTAT
GACTACCCGGGTATCTAATCCTGTTTGATCCCCACACTTTCGTGCCTCAGCGTCAATAACGGATTTGTGAGATGCCTTCGCAATCGGTGTTCTGTGTGATATCTATGCATTTCACCGCTACACCACACATTCCTCCCACAGCATCCGTATTCTAGATCACCAGTTTCAACGGCAGGTCACGTGTTAAGCACGTGCGTTTCACCGCTGACTTGGCATTCCGCCTACGCACCCTTTCAACCCAATTAATCCGGATAACGCTCGCATCCACCGGTTTACCGCCGCTGCTGGCACGGAGTTAGC
+
CCCCCGGGGGGGGGGGGGGGGGGGGGGGGGFGGGGGGGGGGGGGGGGGFGGGGGGCGGGGGGGCE9FGCFGDFGGGGGGGGGGGDFFFGGEGDGFAFFGGGFGGGFGGGGGGGGGGGADGGFFDF=F:FFFFD=EDCC=4=8D=F=>ADFFDEEF4CDF8@FDEEFGGGGEEGFDD6FB9B3@CCFEGF9FA9*+)1>AEFGC=A*)7:?B=)*.4>EGB*585(-(((36(>=3C?9FE(3()3;EC:::(,.;8(-,,,/(-/4)(,((((-5<28-364(448)44:?67)*/2).5
@M02996:162:000000000-B87FG:1:1101:19890:8446 2:N:0:ACTGAGCG+CTCTCTAT
GACTACTAGGGTATCTAATCCTGTTTGCTCCCCACGCTTTCGCGCCTCAGCGTCAGTTGTCGTCCAGCAAGCCGCCTTCGCCACTGGTGTTCCTCCTAATATCTACGCATTTCACCGCTACACTAGGAATTCCGCTTGCCTCTCCGATACTCCAGGGCTACAGTTTCAAATGCAGTTCCGGGGTTGAGCCCCGGGATTTCACATCTGACTTGCAGCTCCGCCTACACGCCCTTTACCCCCAGTCAATCCGGACAACGCTTTCAACCTACGTATTACCGCGGCTGCTGGCAAGTACTTCGC
+
CCCCCGG9FGGGGGGGGGGGGGGGGGGGGGCGGGGGGGGGFGGGGGGG@FGGGGGGGGDGGDGGGEFFGECFGGGGGGGGGEGGGGCFGGEFGFGGGGGFFFGGGGGGEGGGGGGGG>@D8CFF?FGFAFDFFEGGGCFGFDBFFGACAGFE,>=,+CFCFE)CFFFCF=FFGACFCF@D>CE@FDEGFGGDAB49>G*8<CCCEFFFEFGBEF3=8;;<E661@@@0;B>;C@EF)(=E9(,./:5-2-)4;329(---(0.)?1?((4,).2)--4((-,941)),(()-1/+33)-4
@M02996:162:000000000-B87FG:1:1101:25525:8451 2:N:0:ACTGAGCG+CTCTCTAT
GACTACCAGGGTATCTAATCCTGTTCGCTCCCCGCACCTTCGCACCTCAGCGTCAGTCATGCGCTGGAGACCTGCCTTCGCCACCGGTGTTCTTCCTGATATCTACAGATTTCACCCCTACACCAGGAATTCCGGTCTCCCCTCGCTGACTCAAGCAAAACAGTATCAAGCGCAGTTCCGGGGTTGAGCCCCGGGATTTCACGCCTGACTTGCCTTACCGCCTACATGCCCTTTACGCCCAATAATTCCGAACAACGCCAGCCCCTTACGTGTTACCGCGGCTGCTGGCACGTAATTAGC
+
CCCCCGGGGGGGGGGGGGGGGGGGGGGGGGGGGGGGGGGGGGGGGGGGGGGGGGGGGGGGGGGGGGGGGGGGGGGGGGGGGGGGGGGFGGEGEFGGGGF?FFGGGGGGGGGGGGGGG>FGGGGGGGGGFCFGGGGGGEFFG=FGGGFGEGFFGGGGGGGGG=DCCFGGGGGBGFGGFGFFEEGEGGFC>CGDFFDF@FFEEGFFFFF@@AD<;F96.;F;E3/(6/;<@C:2CDFBBFGGFFB)74)6:8D09>3C--(--1(-7,:20-4,5<6:4(((,4,(47)8:(5:8?8:+-4:
@M02996:162:000000000-B87FG:1:1101:20864:8456 2:N:0:ACTGAGCG+CTCTCTAT
GACTACAGGGGTATCTAATCCTGTTTGCTACCCGCACTTTCGAGCATGAGCGTCGATAAGTCCCCAGCAAGCTGCCTTCGCCATCGGTGTTCTTCCTGATCTCTACGCATTCCACCGCTACACCAGGAATTCCGCTTGCCCCTGAACTATCCAAGAGAAACAGTCCAGTCTGCAGGTCCGGGGTTGGGCCCCGGTATTGTACAGACTGCTTGCATCTCCGCCTGCGCTCCCGTTACGCCCAGTGATTCCGAACAACGCTTGCACCCCTCGTATTACGGCGGCTGCTGGGCCGAAGTTTGC
+
CCCCCGGGGGGGGGGGGFCGGGGGGGGGGGCFFGGGGGGGGGGGGGGGGGGGGGGGGFGCFFGGGGGGGGGGFGFFGGGGGEFGFGFFGCFGFGGGGGGGGFGFFGGGGGGGFGGGG:<6>EFFFDCFGGGGGCGGGFFGGFFDD8:;:=?5=@DA88=,@DDFGF7FGGG7CBFFFGFFGGGGGD=7@FGFE>CBF@FF4,75C43>DFG:24*@48C:=3((/(66<C7(>D04:6CC66:?659<*58:>747-,-,-1,<F:((3---4,..(--((-223),,(.(40./1<)).
@M02996:162:000000000-B87FG:1:1101:19874:8461 2:N:0:ACTGAGCG+CTCTCTAT
GACTACTAGGGTATCTAATCCTGTTTGCTCCCCACGCTTTCGCGCCTCAGCGTCAGTTGTCGTCCAGCAAGCCGCCTTCGCCACTGGTGTTCCTCCTAATATCTACGCATTTCACCGCTACACTAGGAATTCCGCTTGCCTCTCCGATACTCAAGGGCTCCAGTTTCAAATGCAGTTCCGGGGTTGAGCCCCGGGATTTCACATCTGACTTGCAGCTCCGCCTACACGCCCTTTCCACCCAGTACATCCGGACAACGCTTGCAACCTACGTATTACCTCGGCTGCTTGCACGTACTTAGC
+
CCCCCGGGGGGGGGGGGGGGGGGGGGGGGGDFGGGGGGGGGGGGGGGGGGGGGGGGGGFGGDGGGGGGGFFFGGGGGGGGGGEGGGFG?FGFGFEFF=EFFFGGGGGGGGGGGGGGG85DDFGGF@@FFGGGGFGGGC@DGEFGG8@F?DFEDDF8EGG+@?5CEFGGGGGFGFGGFGF>BE5*CD@FCGGFEBG2@FFFFGFFFFFFFFGFFFEFDFC658,656@3:=;:C37;3>FG(35<6542730(9>29--(-41).>?BFF:.)),.6)).,,--(8:-<02360.*1<)-.
@M02996:162:000000000-B87FG:1:1101:25509:8462 2:N:0:ACTGAGCG+CTCTCTAT
GACTACCAGGGTATCTAATCCTGTTCGCTCCCCGCACCTTCGCACCTCAGCGTCAGTCATGCGCTGGAGACCTGCCTTCGCCACCGGTGTTCTTCCTGATATCTACAGATTTCACCCCTACACCAGGAATTCCGGTCTCCCCTCGCTGACTCAAGCAAAACAGTATCAAGCGCAGTTCCGGGGTTGAGCCCCGGGATTTCACGCCTGACTTGCCTTACCGCCTACATGCCCTTTACGCCCAATCATTCCGAACAACGCTAGCACCTTACGTGTTACCGTCGCTGCTGGTCCGTAATTTGC
+
A<BC<FGGGG>EEFFGFGFGCFDCEGCFEG@FGDGGGGGCFCCFE@<@EFEC@@BFCFFG9<FFFFFC@,CFEDGGFGGGGFFDCCFGDFGGFEEFGGGGD?=3>FGFGGCFG;?CF=D?=@F?F,=FF8EFBEGDDCD>=8?G8C==*=?*3@2FGF,6@ED@AFGF?CCD+<7@8<ADGGGEF*6CB9;>B;C=@C6?>>1;<F@@EF:<E)9=3A<65:?03.9<;C7(05<2(42::((().)6:(0,,575.--(,2)./(.)((((.3-6<0,(--:0(33(.),(0)*/<)))
@M02996:162:000000000-B87FG:1:1101:5214:8465 2:N:0:ACTGAGCG+CTCTCTAT
GACTACCGGGGTATCTAATCCTGTTTGCTACCCATGCTTTCGTGCCTCAGCGTCAGTTAAAGCCCAGTAAGCCGCCTTCGCCACTGGTGTTCCTCCTAATATCTGCGCATTTCACCGCTACACTAGGAATTCCGCTTACCTCTACTTCACTCAAGCCCATCAGTTTCCAATGCAGTTCCGAGGTTAAGCCTTGGTATTTCACATCTGACTTTATCAGCCGCCTACGCACCCTTTACACCCAGTAATTCCGGATAACTCTTGCCCCCTACGTATTACTGCGCGTTCTCGCACGTAGTTAGC
+
CCCCCCF7:CEGGCGGGGGGGGGGFCGFG,<C6FCFGGFGGGEFGDFGGCEFGFFGGFGAFGCFGGGGCEFGGGGECGDFEGCGFE<CFE:EEFFGGGGGGFFF,FEE=BEGGGGFG83+6>ED,ACEF?>F,4@CGEFECBD=DB<F7=483369+@,1,,5C@DF,=>9DCCF,+6;*+6+45=CDC7,**0+*;@B=5@AEEAECEFG;;4*1*3*/*:>2:@B(5:--;@C>*.8=,=4);)19+6>;(87C))1)4+..2604<:.).4).)).-(((((-)(((-(.0*20).)
@M02996:162:000000000-B87FG:1:1101:25388:8477 2:N:0:ACTGAGCG+CTCTCTAT
GACTACAAGGGTATCTAATCCTGTTCGATACCCGCACCTTCGAGCTTCAGCGTCAGTGACACTCCGGCAAGCTGCCTTCGCAATCGGGGTTCTTCGTGATATCTAAGCATTTCACCGCTACACCACAAATTCCGCCTGCCTCGCGTGTACTCAAGTACGCCAGTTCGCGCTGCAATCCGCGGGTTGAGCCCGCGCATTTCACAACACGCTTGACATACAGCCTACGCTCCCTTTAAACCCAATAAATCCGGATAACACCAGGACCTTCCGTATTACCGCGGCTGCTGGCACGGAATTAGC
+
CCCCCGGGGGGGGGGGGGGGGGGGGGGGGGGGGGGGGGGGGGGGGGGGGGGGGGGGGGGGGGGGGGGGGGGGGGGGGGGGGEGGGGFGGFGGFGGFGGGGGFGGGFGGGGGGGGGGG=BGDGGGGGGGGGGFFGGGGGGGGBFGGG=FFGFFGGFDGGEGGGFGGFCEDGGB5FFGFGFFDGGGGGEF=EC9BFGFFGFFFGFFF=;DFFG?FFFF>FC4C4:FF:>8<CB7CB2<42EEFFFBFFFF<75:(..9..--.1247()51-....6<.42(4429<BFFFFBB));8C4??
@M02996:162:000000000-B87FG:1:1101:25377:8490 2:N:0:ACTGAGCG+CTCTCTAT
GACTACAAGGGTATCTAATCCTGTTCGATACCCGCACCTTCGAGCTTCAGCGTCAGTGACACTCCGGCAAGCTGCCTTCGCAATCGGGGTTCTTCGTGATATCTAAGCATTTCACCGCTACACCACAAATTCCGCCTGCCTCGCGTGTACTCAAGTACGCCAGTTCGCGCTGCAATCCGCGGGTTGAGCCCGCGCATTTCACAACACGCTTGACATACAGCCTACGCTCCCTTTAAACCCAATACATCCGGATAACACCAGGACCATCCGTATTACCTCGCGTGCTGGCACGGAATTAGC
+
CCCCCGGGGFGGGGGGGGGGGGGGGGECFGD@FGGGGGGGGGGGGGCFGGGGGGGGGGGGGGFFEGEGGGGGGGGGGGGGD7CCDFFFC>:FGGGFEFGGGFFGGFGGGGFGGGGGE:@CGFGGGG@FEC=ADFGGGFGGGFFGGGFEFGFEDE?CDF>ECEAGGFGED>?BEADGFFBFGEG5FC;GFGGFE>GF;C@<3ECF;=@?F:C(2;<@96C6+(.2,(-(4::(04<<AAFE<:02)4))0-88().*.,-(./,-7(.(.4-,4.).)..-((-321).113(0)/2+)..
@M02996:162:000000000-B87FG:1:1101:25395:8495 2:N:0:ACTGAGCG+CTCTCTAT
GACTACAAGGGTATCTAATCCTGTTCGATACCCGCACCTTCGAGCTTCAGCGTCAGTGACACTCCGGCAAGCTGCCTTCGCAATCGGGGTTCTTCGTGATATCTAAGCATTTCACCGCTACACCACAAATTCCGCCTGCCTCGCGTGTACTCAAGTACGCCAGTTCGCGCTGCACTCCGCGGGTTGAGCCCGCGCATTTAACAACCAGCTTGACATACAGCCTACTCTCCCTTTAAACCCAACACATCCGGCTACAACCCGTACCTTCCGTATTACCGCCTCTGCCGGCACGGACTTAGA
+
CCCCCGGGGFGGF8EFEFGGGFGGGGGGG<CFGCEDEGGEGDGGGGGGGGGGFCEGACFGGGDFGGGGGG@FGGGGGGGGGGEGGGGGGGGGGGGGGGGGGFFGGFDEFFGEGGGGGABGGFGFFFDGGDEFFE6+=DDFGFFGGG9:DFFCCFFGGFGEEC8F9?CE68:>EF5:9C=>1C=C:C(C;==9>29;DDA))>?3,.(/3)*4()-0)**.381:().).;.(2).)64C833(4).44917(,8(*))-((*(-*).5:6,22:.)).(-(((.,)-49,7?)7*12.))
@M02996:162:000000000-B87FG:1:1101:7631:8501 2:N:0:ACTGAGCG+CTCTCTAT
GACTACTAGGGTATCTAATCCTGTTCGATCCCCGCGCTTTCGTGCCTCAGCGTCAGTTTCGGCTTGGTGACCTGCCTCCGCGACCGGCGTTCTGTGCGATATCTATGCATTTCACCGCTACACCGCACATTCCACCCACCTCAAACTCACTCAAGCCCCTCAGTTTCGACGGCAGCGCCCGGGTTGAGCCCCGACATTTCACCGCCGACTTTAGGGCCCGCCTACGCACCCTTTACACCCACTAAATCCGGATAACGCTCGCATCCTCCGTATTACCTCGCCTGCTGTCACGGAGTTCGC
+
CCCCCGE,EFGGGGGGGGGGGGGGG-C,CECFG:FCGGGGGGGGGGGGGGGGGGGGGC,<,CFD+7CF,E,E,EFGD=DFD+@+@CB:F=BF6,9,5BFEGEGGG9EFGGFGGGGGG>@DDEF88F+>CFFGG8,0+@AE+:*=+3*@?DFEGF73*@7*@?CDFAG5C>**:?D*/)8/1*22=)(23C3(22).(:F>AF2,4.4>FFD)4*40.074:72??0(,4:1(924)4.;??(,8F)).9301:>42-----1((1.5-344?0346).)-(---(...,:>?)0/2;)(,
@M02996:162:000000000-B87FG:1:1101:12087:8505 2:N:0:ACTGAGCG+CTCTCTAT
GACTACAGGGGTATCTAATCCTGTTTGATCCCCGCACCTTCGTGCCTCAGCGTCAGTATCGTTCTCGCCAGCTGCCTTCGCGATCGGTGTTCTGTGTCATATCTATGCATTTCACCGCTACATGACACATTCCGCCGGCGCCGATCGTACTCCAGACCGCCAGTATCAACGGCAGCCCCACGGTTGAGCCGTGGTATTTCACCGCTGACTTAACAGTCCGCCTACGCACCCTTTAAACCCAATAAATCCGGATAACGCTTGCATCCTCCGTATTACCGCGGCTGCTGGCCCGGAGTTAGC
+
CCCCCGGGGGGGDGGGGFGGGGGGGGGGGGACDGGGGGFGGGGGGGGGGGGGGGGGG<CFBFGGGGGGEGCFGGGGGGGGGFGGGGFFGGGGGFGGGGGGGFGGGGGGDFFGGGGGG=@DDFFG9FFGFGGGGGGGGCCEG@BCDGBGFGFE:@79@FEGGGA?,+=:=FE>GDDGFGFFGGEEBC;F@GE;>BC?<,A56CE14.39?FF2AFB46=*4><???4924>?1D?<6:<8C?(.29)).2,04:<)2--,--9<:*:2)4(-.,.).),-,4(--(2580(,48)2/*)))
@M02996:162:000000000-B87FG:1:1101:12104:8510 2:N:0:ACTGAGCG+CTCTCTAT
GACTACAGGGGTATCTAATCCTGTTTGATCCCCGCACCTTCGTGCCTCAGCGTCAGTATCGTTCTCGCCAGCTGCCTTCGCGATCGGTGTTCTGTGTCATATCTATGCATTTCACCGCTACATGACACATTCCGCCGGCGCCGATCGTACTCCAGACCGCCAGTATCAACCGCAGCCCCACGGTTGAGCCGTGGTATTTCACCGCTGACTTAACAGTCCGCCTACGCACCCTTTAAACCCATTAAATCAGGATAACGCTTCAATCCTCCGTTTTACGGCGGCTGCTGGCAAGAGGTTAGC
+
CCCCCGGGGGGGGGGGGGGGGGGGGGGGGGGGGGGGGGGGGGGGGGGGGGGGEGGGGAFGGGGGGGGGGGGDFFGGGGGGGGGGFGBF:FGGGFGGGGCFGDGGGGGGGGGGGGGGG>BGGFCAEGFGAFFGGGGGGCEEG>FCCGFFFGFFGDG9FG5CGEA@FFFGBG,:E?DGFGF>EGGGC7@F@GE?EBD)6FFFFGFFF>(6:FGF)9)9AFC:E8-34(449C?(>:AA4>GGB().9<A6*-0.39)*,-(-(*.6??<52(,).4-4((-((-(-8),31()-).*00),)
@M02996:162:000000000-B87FG:1:1101:16608:8523 2:N:0:ACTGAGCG+CTCTCTAT
GACTACTCGGGTATCTAATCCTGTTTGCTCCCCACGCTTTCGCGCCTCACCGTCAGTTGTCGTCCAGCAATCCGCCTTCGCCACTGGTGTTCCTCCTTATATCTACGCATTTCACCGCTACACAAGGAATTCCGCTTGCCTCTCCGATACTCAAGCTCAACAGTTTCAAATGCAGTTCCTGAGTTAAGCCCATGGATTTCACCTCTGACTTGCCGCCCCGCCTACACCCCCGTTACACCCAATAAATCCGGAACACGCCTGCCCCCTACTCATTACCGCCGCTGCTGGCCCTGAGTTCAC
+
C@CCCFDCFGGGGGGGGAFGGGGGGGGFFGCGCFGGGGGGGEEEGGGGFCFC@FGGGG99C@B,B:,66<FFE:EGGGGEE64F4=,CFFCGCAEEG<FAEFGGGCGGEGEGGCEGG=D=DCF,@,,9AEEGG8+0++6>?89+=+)@ADFD,@D:88,,8@)CAFGFF,@9EF:FFG79,7@7@C*C=,@)5@D):BAEFG08=@)>;BC:/@)*7:C=*(-6((/(.*0(160;5)?E((()*1)-2-)((.,*(-(.(9((/333:))))).))((((-2(4)),,(((.)*3<))-
@M02996:162:000000000-B87FG:1:1101:2938:8534 2:N:0:ACTGAGCG+CTCTCTAT
GACTACACGGGTATCTAATCCTGTTTGCTCCCCGCACCTTCGCACCTCAGCGTCAGTCATCTGCTGGTAACCTGCCTTCGCCATTGGTATTCTTCCAGATATCTACAGATTTCACCCCTACACCTGGAATTCTGATTGCCCCTCAGTGACTCTAGTTATGCAGTTCTCAACGCAATTTCGGAGTTGAGCTCCGAGATTTCACACCAAGCTTGCAAAACCGCCTACATGCCCTTTACGCCCAATAATTCCGAACAACGCTCGCAACTTACGTTTTTCCGCGGCTGCTGGCACGTATTTAGC
+
C@CCCGGGGGGGGGGGGFFGGGGGGGGGGGFGGGGGGGGGGGEGGGGGFFGGGGGGGGGGGGGGGGGGGGGGGGGGGGGGGGGGCFGGCEFGGGGGGFGEFFGGFGFCGGFGGGGGG:DFFEFDGGGGGGGGFGCE8==>DDFGGGE9DDDEF@DFGGGFDFDB=FGGFGGFCEDGFDDF=+1@FGE6==FDFADA=DFEEA7@)0:CC?>@DAE+)//717>9=78*7<>.C;6C==FGF?@@FFEE:1:(6>3;.,//(1((1(.44:.,(,(,5,(,-42242),8:?B8)+3<4)6
@M02996:162:000000000-B87FG:1:1101:16616:8540 2:N:0:ACTGACCG+CTCTCTAT
GACTACTCGGGTTTTCTATCCTTGTTCCTCCCCACGCTTTCGCTCCTCCCCCTCCGTTCTCGTCCTGCAACCCGCCTTCCCCACTCGTGTTCCTCCTTATTTCTTCGCCATTCCCCCCTTCCCCAGGACTTCCCCTTCCCCCCCCACTCCTCCTAATCCCCAGTTTCCAATGCCATTCCCGAGTTTAGCCCCTCGCTTTCACCTCTGACTTTCCGACCCCGCCTACCCCCCCTTTCACCCACTCAATCCCGGCACATCCTGCCACCCACGGTTTTACTCCCACCCTGGCCCGCGTATGAC
+
CCCCCG,C,BE-,,,6,C,,C,,,=F,,,,;BF-@++,8D,,@,@@,4,@,++,,6:C,CFCBF,,:@,,,,B++@,@,,,C,@F8C64,C,@C;49B,,,+,,,9,,+4?FE,CE+1*++9,4,8+B:4>>E,,6+,6@+:*=+30,*3*)3,+8,@2,8118@B7,?3DA6**5=C***6=CE+*56CF)8))((6?=*1.*7/)).+;));35,)1(1.(((,4(-29(18).64<F((((03))2,7(()(*..(,)*35*4(-1((-((()))),(((((((((.,-).2*2.))
@M02996:162:000000000-B87FG:1:1101:13336:8553 2:N:0:ACTGAGCG+CTCTCTAT
GACTACACGGGTATCTAATCCTGTTTGCTACCCACGCTTTCGCGCCTCAGCGTCAGTTATTGTCCAGCTAACCGCCTTCGCCACTGGTGTTCTTCCTAATATCTACGCATTTCACCGCTACACTAGGAGTTCCGTTAGCCTCTCCAACACTCAAGAACATCAGTTTCAAATGCAGACACGAAGTTGAGCTTCGTGCTTTCACATCTGACTTGATGTCCCGCCTACACGCCCTTTACACCCACTAAATCCGGATAACGCTTGCTCCCTACGTATTACGCCGGCTGCTGGCCCGTAGTTAGC
+
CCCCCGGGGGGGGGGGGGGGGGGGGGGGGGGGGGGGGGGGGGGGGGGGGGGGGGGGGGGGGGGGGGGGGGCFGGGGGGGGGGGGGGGFGEGGGFGGGFGGGFGFGGGGGGGGGGGGG:@DDEFGGGGGGFGFGGGG6BE88DFGG;8FFGFFBC6DDEF9@ADDFFGGGGGFGFC,;88:EBCFCFED@FF>9@*=5CCEFGEECBECEFG=3+*4:EG>E:<9@6>(0==(03>CFFGG?(,/)6)/;6:2;AAF(.(/(1.9C?F)((,).266-(((-40(-))(-(870.2;<)-6
@M02996:162:000000000-B87FG:1:1101:7856:8571 2:N:0:ACTGAGCG+CTCTCTAT
GACTACCGGGGTATCTAATCCTGTTTGCTCCCCACGCTTTCGTACCTCAGTGTCAGTTACAGTCCAGAAAGTCGCCTTCGCCACCGGTGTTCCTCCTAATATCTACGCATTTCACCGCTACACTAGGAATTCCACTTTCCCCTCCTGCACTCAAGTCTTGCAGTTCAAAAGGCTCGCCGGAGTTAAGCCCCGGGCTTTCCCCTCTCGCTTACAAAACCACCTACGTACTCTTTACGCCCAATCATTCCGGATACCGCTCGCCCCCTACGTATTACCGCGGCTGCTGGCACGTAGTTAGCC
+
CCCCCGGGGGGGEGGGGFGGGFGGGGGGGGFGEGGGGGGGGGGGGGGGGGFGGGGGGGGGGGGGGFGGGGGGGGGGGGGGGGGGGGGFGFEGFGGGGGGGFFGGGGGEECEGGGGGG>9DCEGGGGGGGGGGEGGFGGFFGFFGGGEGFG?D@B?EFGGFFGBFFFCDFGG?FBDCDGBEB8A:FFEGFGD=:>DADGF47CBDBFFF9AGFFFFFFD>===;E<8@@@E3CF?>187E5,41:?<AAF3)-398*-(-,-9297(4382.65:-.-2-((,-424((.8((.0/<3-<:
@M02996:162:000000000-B87FG:1:1101:9844:8577 2:N:0:ACTGAGCG+CTCTCTAT
GACTACCCGGGTATCTAATCCTGTTTGCTCCCCACGCTTTCGAGCCTCAACGTCAGTTACAGTCCAGTAAGCCGCCTTCGCCACTGGTGTTCCTCCTAATATCTACGCATTTCACCGCTACACTAGGAATTCCGCTTACCTCTCCTGCACTCTAGCTAAACAGTTTCCCAAGCAGTTCCGGGGTTGAGCCCCGGGATTTCACTTCAGACTTGCTTTGCCGTCTACGCTCCCTTTACACCCAGTAAATCCGGATAACGCTTGCTCCCTGCGTATTACCGCCGCTTCTTGCACGTTTTTAGC
+
CCCCCGGGGGGG:FFGGFFGGGG<FGCFGGFGGGGGGGGGGGGGGGGGFGGGGGGGGGGGFFGGGFGGGGGGGGGGGGGGGGGGGGFFFEEGGFFFGFCFGFFGGGGDGGGGGGGGG:<=?DGGC9FFG:FGGGGGGEGF?:DD?E5FFGFFGFGGGCDGGADDFFGD+=8??F?FDGEE8CEEFD@7=EFAFA>=5>FEFGF?:+69@FG=E6>@;C*8=92>EDB;;E=@FFFC3)??6?;>7CEC>:86BD6>(---496>G(4)((,(-..:-2,(---(44)6-)56).2;8814
@M02996:162:000000000-B87FG:1:1101:9861:8584 2:N:0:ACTGAGCG+CTCTCTAT
GACTACCCGGGTATCTAATCCTGTTTGCTCCCCACGCTTTCGAGCCTCAACGTCAGTTACAGTCCAGTAAGCCGCCTTCGCCACTGGTGTTCCTCCTAATATCTACGCATTTCACCGCTACACTAGGAATTCCGCTTACCTCTCCTGCACTCTAGCTAAACAGTTTCCAAAGCAGTTCCGGGGTTGAGCCCCGGGATTTCACTTCAGACTTGCTTTGCCGTCTACGCTCCCTTTACACCCAGTAAATCCGGATAACGCTTGCTCCCTACGTATTACCGCGGCTGCTGGCACGTATTTCAC
+
CCCCCGGGG7FFGGGGGGGGGGGGGGGGGGFGEGGGGGGGGGGGGGGGGFGGGGCGGFCFCEFFGFGGGGEFGGGGGGGGGGGGGGGGGGGGFFFFGEEGFFGGGGGGGGGGGGGGG>BDGCFGFGCGGFFGGFGCD>DGGEFGDEBC9FFDE9=DC89DE8)CEFFGGG,@CF6GFGFAEGGECD5;@GGDEE4=5FFEFFFFF=><=6FFFFFF=8;@C676669@@G@@G34C?@FE;=@<F<C5*,5<?)67---43<)4>(1)483,.844)(,.((2(32>?102(00:+<-))
@M02996:162:000000000-B87FG:1:1101:19144:8599 2:N:0:ACTGAGCG+CTCTCTAT
GACTACCGGGGTATCTAATCCTGTTTGATCCCCGCACTTTCGTGCCTCAGCGTCAATCTCGGATTCGTGAGCTGCCTTCGCAATCGGTGTTCTGTGTAATATCTAAGCATTTCACCGCTACACTACACATTCCTCCCACGGCATCCGAATTCTAGTCCGGCAGTTTCAACGGCACTTTCCACGTTGAGCGTGGACATTTCACCGCTGACTTGTCAGACCGCCTACGCACCCGTTAAACCCAATAAATCCGGATAACGCTTGCATCCTCCGTATTACCGCCGCTGCTGGCACGGATTTATC
+
CCCCCGGGGGGGGGGGGFGGGGGGGGGGGGGGGGGGGGGGGGGGGGGGGGGGGGGGGGGGGG:FGGGGGGC,EFGGGGGGGGGGGCCFGGGGGGGGGGGGGFGGGFFGGGGGGGGGGA>DDGGGGGFGGGGGGGGGGFF=C>DDFGFC>CFEF@FGGGDEEEAFFFGFGGE>EEGGFGFFFGGFFGBDBCEDFFGFFGFC?E@@BD@@FFF=FFE63;C:C3(684>(,:;(9<?BBAFE??B:FBA:99@6:EA9--(-,9<<FB>AB62.,8)6),((-4791)5(2(.(0)**+)))
@M02996:162:000000000-B87FG:1:1101:27121:8599 2:N:0:ACTGAGCG+CTCTCTAT
GACTACCACGGGTATCTAATCCTGTTTGATCCCCGCACCTTCGTGCCTCAGCGTCAGTGTCGTGCTCGCCAGCTGCCTTCGCGATCGGTGTTCTGTGTCATCTCTAAGCATTTCACCGCTACATGACACATTCCGCCGGCGCCGTTCGCCCTCTAGATAAGCAGTATCAATGGCAGCCTCCTAGTTGAGCTAGGATATTTCACCACTGACTTACTCATCAGCCTACGCACCCTTTAAACCCAATAAATCAGGATAACGATCGTATCCTCCGTATTACCGCGTCTGCTGGCACGGAGTTAG
+
CCCCCGGGFGEEF@GGGGCEFGGFFGGGGGGFFCBFGGGGGGGD@EGGGGGGEFGGGGGGGDFGGFDGGGG>FFGGBFED,CFEGFF7F,BEEGGE<F=FGBDFGFGCEEFGF;AFF8@?8C,EFGGGGGGDFGEDGGDGGFFGDCCCB+<:@C8;<<;B9AA@FA9AFGGFGFCE4F@FC6CGGFC@BGG3A48C=FA<CGCBB/(7<;FEFFFF3+:)+//:;((:;EB?G;;CEE7F66(198<<G)=)8?4>.((,(1474(:A<:4<(:5>92---(((-)).(-(588*22(42
@M02996:162:000000000-B87FG:1:1101:19158:8611 2:N:0:ACTGAGCG+CTCTCTAT
GACTACCGGGGTATCTAATCCTGTTTGATCCCCGCACTTTCGTGCCTCAGCGTCAATCTCGGATTCGTGAGATGCCTTCGCAATCGGTGTTCTGTGTAATATCTAAGCATTTCACCGCTACACTACACATTCCTCCCACGGCCTCCGAATTCTAGTCCGGCAGTTTCAACGGCACTTTCCACGTTGAGCGTGGACATTTCACCGCTGACTTGTCAGACCGCCTACGCACCCTTTAAACCCAATAAATCCGGATAACGCTTGCCTCCTCCGTATTACCGCCGCTCGTGGCACGGATTTAGT
+
CCCCCGGGGGGGEGGGG@FFGGGGGGGGGGDGGGGGGGGGGGGGGGGGFFF:FGGGGGGGGF+@FGGGGGF,CFGGGGGGGGDGFGCGEGDGEFFCFFFF@@DGGFGGGGGGEFGAB89CDFGGEGCF:EFGFFGGGG@6+:*=DG5+<CDEFGGGFF6CC@AFEFGFGG>A>>DGF>5F;9*1D57?=5?2?49>3CCFEGF9@69@BFB=4A):;68.264;;33(7C729:<6<AGEF:2)1:4<FBD0().>(,((-/(.03(31,-(.(..-,,(--(((-.-(433))*/3)-)
@M02996:162:000000000-B87FG:1:1101:27121:8619 2:N:0:ACTGAGCG+CTCTCTAT
GACTACCACGGGTATCTAATCCTGTTTGATCCCCGCACCTTCGTGCCTCAGCGTCAGTGTCGTGCTCGCCAGCTGCCTTCGCGATCGGTGTTCTGTGTCATCTCTAAGCATTTCACCGCTACATGACACATTCCGCCGGCGCCGTTCGCACTCTAGATAAGCAGTCTCAATGGCAGCCTCCTAGTTGAGCTAGGATATTTCACCACTGACTTACTCATCCGCCTACGCCCCCTTTAAACCCAATACATCCGGATAACGCTCGTATCCTCCGTATTACCGCGGCTGCTTGCACTGAGTTAG
+
CCCCCGGGFFEGGEGGGGGGGGGGGGGGGGGFGGGGGGGGGGGGGGGGGGGGFGGGGGGGGGGGG7FEDEGGGGFGGGGGFFC:EGFFFECFGGGGGGGGGDGCEFFEFDFFFFEEG=DD>E,=;FFFGGGCFGGDGGDDD=*=9@=<9CFFGGGGGCGGFGB,<*+@CFFFCFGGADBFGFECF7:+;FF==F6;=FFF?;>3=AB:)8;?C4);4;+/2,(2230.(340C83><67;,86:?)44::>9::(:.,((-14053AB2((((..)).(-,(-4-,)))448*0032).)
@M02996:162:000000000-B87FG:1:1101:6795:8645 2:N:0:ACTGAGCG+CTCTCTAT
GACTACAGGGGTATCTAATCCTGTTTGCTCCCCGCACCTTCGTGCCTCAGCGTCAGTATCTTTCCCGCAAGCTGCCTTCGCCATCGGTGTTCTTTCTCATATCTACGCATTTCACCGCTACACCAGGCATTCCGCTTGCCCCGACCGTACCCAAGACCACCAGTCTCGACGGCAGCTCCACGGTTGAGCCCCGGTATTTCACCACTTCCTTACAACTCCGCCTACTCTCCCTTTACACCCAGTCAATCCGGATAACGCTTGCACCCACCGTATTACCGCGGCTGCTGGCCCGAAGTTAGC
+
CCCCCF,,CCEGGGGGGFGGGGGGGGGBFCEGDFGGG7FFGGCFG<F<FFGGGG@BFE,666AE,,B@+@FGGGGGGGGGG6@CFE:FEGGGG<,,C5AE,CEGG,@FBEE,=EGFG=?+=C,,+,+4A?EFGGG6+46,68*+++)83+*33+=F881=CF)@2==,3B+9CD>**;>*2>57>>(*8F4(28?@;F6<?F4),//)/;;)/;96)22(26;(()/).8<0C4>.).;EF(.)/)--7408(766(-,(4C4)03((,(.(.,.:)(,(((-242)41(((00*2<4<<
@M02996:162:000000000-B87FG:1:1101:7835:8662 2:N:0:ACTGAGCG+CTCTCTAT
GACTACAAGGGTATCTAATCCTGTTCGATCCCCACGCTTTCGTGCCTCAGCGTCAATGCAGGCCCGGCCAGCTGCCTTCGCTATCGGGGTTCTGTGGCATATCTATGCATTTCACCGCTACACGCCACATTCCGCCGGCCTCGACCGCATTCAAGGACACCAGTATCAACGGCACTGCTCCGGTTGAGCCGTCGCCTTTCACCGCTGACTTAGCGCCCCGCCTGCGCACCCTTTAAACCCAATAAATCCGGATAACGCTCGCACCCTCCGTCTTACCGCGGCTGCTGGCCCGGGTTTGGC
+
CCCCCGGGGGGGFGGGGFGGGGGGGGGGGGGGEGGGGGGGGGGGGGGGGGGGGGG>FGGGGGGGGGDGGGGGGGGGGGGGGDFGECFGGEGGFGGFEFFFGFGGGGGGGGGGGGGGD=@=?FGEGGEGGGGGGDGGG6CEDFDDGEAG>DFF;ECFDFGGGG)8@BEGF6A5CADCFF4FFCC7C7>CEG8@FFGFFGFFCFE76B903A;64=:E>DC(24-31>937C8?57AA)4:EF:7)16<A99)(-866,-,-,11(1-4444-(.()-56600(--,,4(-((4))**2((4
@M02996:162:000000000-B87FG:1:1101:6795:8664 2:N:0:ACTGAGCG+CTCTCTAT
GACTACAAGGGTATCTAATCCTGTTTGATCCCCGCACCTTCGTGCCTCAGCGTCAGTATCTTTCTCGCCAGCTGCCTTCGCCATCGGTGTTCTTCGTCATCTCTATGCATTTCACCGCTACATCACACATTCCGCCGGCGCCGGACGTACTCCAGACCACCAGTCTCAACTGCAGCCCCGCGGTTGGGCCGTGGTATTTCACCGCCGACTTACCAGTCCGCCTACGCTCCCTTTAAACCCACTAAATCCGGATAACGCTTGCACCCTCCGTATTACCGCGTCTCCTCGCACGGCGTTCGC
+
CCCCCG,,CFFGFGGGGGGGGGGGGGG9ECEFFFGGG7FFGGEFGCF@FGGGGG7@FG<C,,6C,6BF:CGGGGGGGGGGG,@FEGEGGGGGF,,,A=FE,?EFD,CFFGGFFGGGG:@CDE,,C=4AFGGGGGG+6@=4==*++>8F56*53;931A,7@@CF,+C<+@,;E0C9/@A**::::?(26E*68BF3<91))>/80),44>G24)-)609:E?:04?>(,28<C?2)-5@C?30.6,).2,)((0)9,,---9>)91((---,475<483,--((.)(--(--0.::C?(4
@M02996:162:000000000-B87FG:1:1101:8110:8675 2:N:0:ACTGAGCG+CTCTCTAT
GACTACAGGGGTATCTAATCCTGTTTGATACCCGCACCTTCGAGCCTCAGCGTCAGTTGCCCCCCAGCAAGCTGCCTTCGCCATCGGAGTTCTTCCTGATATCTAAGCATTTCACCGCTACACCTCGAATTCCACCTGCCTCTTACCCACCCAAGAAACGCAGTTCCAACCGCTGGTCCGGGTTGAGCCCCCCGATTTGTAGGCTCCCGTACATTTCCCGCTACCCCTCCCTTTACCCCAATCAATCCGGATACCCCCTGGCCCTTCCCGTTTTCCGTCGGTGCATGCCAGTAATTCACC
+
CCCCCG<,CFGGGGGGGGGGGGGGGGG,CFFFFFGGG:FFGFGGG@F<CFGGGG,@FC6,,CFFGGGG8EFFGGGGGGGGG=FGFDC,@FFGGGG,,CFD,?FGG9EFGGFEGGGGG:<CDEFG,,@FGGGGG;FGFGGG8DF8+,)43+*:BFGGCGG6@+:CC+?:C=CDG>6C*=)@4@19*@EC@GG)):)85EF**,*07)(/(22(68719A8(:(((((/(-;(4>04)).;*4(.30:4:)-534),*(((-,*(-/(4(((((.().,,((((-4)).).)))1*32+).4
@M02996:162:000000000-B87FG:1:1101:7823:8676 2:N:0:ACTGAGCG+CTCTCTAT
GACTACAAGGGTATCTAATCCTGTTCGATCCCCACGCTTTCGTGCCTCAGCGTCAATGCAGGCCCGGCCAGCTGCCTTCGCTATCGGGGTTCTGTGGCATATCTATGCATTTCACCGCTACACGCCACATTCCGCCGGCCTCGACCGCATTCAAGGACACCAGTATCAACGGCACTGCTCCGGTTGAGCCGTCGCCTTTCCCCGCTGACTTAGCGCCCCGCCTGCGCCCCCTTTAAACCCAATCAACCCGGAAAACCCCCCCATCCCCCTCTTTCCCGCGGCTCTCGGCCAGGGTTTAGG
+
CCCCCG@FGGGGFGGGGGGGGGGGGEFGGFGGGGGGGGGGGGGGGGGGGGGGGGGDGDEA<FGE@GGDCEGGGGGGGGGGG8CFEEFFGFGGGGGFAGCGGFGGGEGGGGGGGGGGG>@DDCFGEGEGGGGGGFGDCCEEGDDDD@=GE6@CE9CGCEGFGF=E,5CCGGGFG>DFFG4+?C5:CGF6:F88?>D;;@F33@3,1:1(5AF6)=6>BDC(14((1(((,?9(9))))4AEF-(.03(.9,>(-).2((((,1-(2.(,3;-,)).42,(,((-(..(-(4((.)*21,))
@M02996:162:000000000-B87FG:1:1101:9071:8710 2:N:0:ACTGAGCG+CTCTCTAT
GACTACTCGGGTATCTAATCCTGTTTGCTCCCCCGACTTTCGCGCCTCAGTGTCAGTGACGTTCCAGGGATCCGCCTTCGCCTCCGGTGTTCTATAGGATATCAACGCATTTCACCGCTACACCCTATATTCCGATCCCCTCTCCCGTACTCGAGCCAAGCAGTTTCGGACTCACTTTCCGGGTTGAGCCCGGAGATTTCACATCCGACACACTTGGCCACCTACGCGCCCTTTCAGCCCAGTCAATCCGACCCACGCTCTTGGCCTCTGTCTTTCCTCCGCCTCTGGCCCGGGGTTAGC
+
CCCCCGGGGGGGGGGGGFFFGGGGGGGFGGFFEGGFFGGGGGGGGGGGGFGGGGGGG<9FBFGGGGGA7<FFGGGGGGGFGFEGGG+@FFEFGFGAFF9FFFG@FGGGGGEGGGGGGAE+=9EEGGFEEFGFGG8CDECFGAFGGGFFDGFF+8@EE?=@EG<FFFGGD+:*@AFGFGEF>5CCG4>FB:;=)/)25C>8?E4*0;(:6):3<A)2.;C1ED15;399>D>(9?<-))2?4(5)16-)930(,)(1,-,-(2),0.)((..)-6))-).(((((-()..(4(0)2:8(.6
@M02996:162:000000000-B87FG:1:1101:13490:8719 2:N:0:ACTGAGCG+CTCTCTAT
GACTACTAGGTTATCTAATCCTGTTTGCTCCCCACGCTTTCGCGCCTCAGCGTCAGTTGTCGTCCAGCAAGCCGCCTTCGCCACTGGTGTTCCTCCGTATATCTACGCATTTCACCGCTACACACGGAATTCCGCTTGCCTCTCCGATACTCAAGAATGACAGTTTCAAATGCAGTTTCCGAGTTAAGCCCGGAGATTTCACATCTGACTTGCCATCCCGCCTACGCGCCCTTTACACCCAGTAAATCCGGACAACGCTTGCCACCTCCGTATTACCGCGGCTGCTGGCACGTAGTTACC
+
CCCCCGGGGGGGGGGGGFFGGGGGGGGGGGGGGFGGGGGGGGGGGGGGGGGGGGGGGGGGGGGGGGGGGFADFGGGGGGGGGGGGGEFGGGGGGGG@FFFFDFGGGGGGGGGGGGGG>@DDEFCEEGGGGGGGFGGGFCFGFFGG88@@DFF>F6:FACFF88:EFGFFAFFGFGGFFCFB69CEFEGAFF>>@*-<FEF4DEFEB:<EFF3>A>FEFG>C:828@F1:EB;FE<<)=GGBF4<F9<:9974>B(1,.---9:)9?0(.,-(.464<?7(1349<?0:2:3<0);C<6))
@M02996:162:000000000-B87FG:1:1101:20860:8721 2:N:0:ACTGAGCG+CTCTCTAT
GACTACCAGGGTATCTAATCCTGTTTGCTCCCCACACTTTCGTGCCTCAACGTCAGTTATAGTCCAGAAAGTCGCCTTCGCCACTGGTGTTCCTCCTAATCTCTACGCATTTCACCGCTACACTAGGAATTCCACTTTCCCCTCCTGCACTCTAGCCTGACAGTTTCCAATGCAGTCCCGGGGTTGAGCCCCGGGTTTTCACATCAGCCTTGCCATGCCGTCTACGCTCCCTTTACACCCAGTAAATCCGGATAACGCTTGCCCCCTACGGTTTCCAGCCGCTGCTGGCACTTCGTTAGC
+
CCCCCGGGGGGGGGGGGCFGGGGGGGGGGGGGGGGGGGGGGGGGGGGGGGGGGGGGGGGGFFGGGGGCFGGGGGGGGGGGGGGGGGFFFGGGGGFFGGFGGFGGGGGGGGGGGGGGGAEDGFGGGGGGGGGGGGGGGGGGGDFGGGFGFGFFFGGGGGGGGFDCEFGAEDGFGFFFFGDDBEE@FD=C@FGF5>7>@GFFFG5EE+*):AGE>A;F)6;:4606;:@9>EB:DE*967FE@((.;))197.3;BEG/.,,/1::GBF(4(((-4).)-(((-4990::8()()*222:1>
@M02996:162:000000000-B87FG:1:1101:15574:8724 2:N:0:ACTGAGCG+CTCTCTAT
GACTACCGGGGTATCTAATCCTGTTCGATCCCCGCACTTTCGTGCATGAGCGTCATTTACGGTCTGGTCTGCTGCCTACGCAATCGGTGTTCTTCGTCATATCTAAGCATTTCACCGCTACACCTCGAATTCCACCTGCCTCTTGCGCACTCAAGACACGCAGTTTCAACCGCTGGACGGAGTTGAGCTCCGCGATTTGCCGGCTGACTTACATTTCCACCTACGCTCCCTTTCAACCCAATAAATCCGGATAACGCTCGGACCTTCCGTCTTACCGCGGCTGCTGGCACGGAATTAGCC
+
CCCCCGGFGCEGCFGGFFFGGGGGGGGGGGGGGFGGGGGGGGGGGGGGFFGGGGGGGGGGGGGGGGGGGGFFGFGGG;EGGFGGF6BBFFFFFGGGGEFGCFFGGDGGGFGGGGGGG=?8>>FG@F7B?FDFGGGGG?FGGEFGFFAGFGFF8D67,@D=EE>CFAGFGGG*CE***;5@8EG?,+:F4EGDFF4@BGF*7:(:7:;1)3:;)ACCFFD.265.,3/39C:<F)646:E80:>744)41404(/5*(-((-/497.,444(.-.-((4,--1-(5)(,33:9)0*23.(.
@M02996:162:000000000-B87FG:1:1101:19855:8727 2:N:0:ACTGAGCG+CTCTCTAT
GACTACTAGGGTATCTAATCCTGTTTGCTCCCCACGCTTTCGCGCCTCAGCGTCAGTTGTCGTCCAGCAGGCCGCCTTCGCCACTGGTGTTCCTCCTAATATCTATGCATTTCACCGCTACACTAGGAATTCCGCCTGCCTCTCCGATACTCAAGGGATGCAGTTTCAAAAGCAGTTTAGGGGTTGAGCCCCTAGATTTCACTCCTGACTTGCATCTCCGCCTACACGCCCTTTACACCCAGTAAATCCGGACAACGCTTGCCCCCTACGTATTACCGCCGCTGCTGGCACGTATTTAGC
+
CCCCCGGGGGGGGGGGFFDFGGGGGGGGGGGGDFGGGGGGGGGGGGGGDGGGGGEGGG9FGEGGGGFGFGFFGGGGGGGGGDGGGGFGGFEGGGGGGGFFEFGF>GGGGGFGGGGGG:<@DEFGFCFFGCGGGFGDGFGFGFFGGG>FBDFFGFC:+=DEGFECFFGF?DFFGFCFFGFFDGDGGC5C@FGDFFF@EFFEFGFFFFFFEFGFE?CF4@?>:8>@=(3(6;66DFFFF<CE3==C69)79:8;:A69----(<>)9928?(.).2)-)(((-22(-4).(23:00+3<626
@M02996:162:000000000-B87FG:1:1101:8232:8765 2:N:0:ACTGAGCG+CTCTCTAT
GACTACCGGGGTATCTAATCCTGTTTGCTCCCCGCACCTTCGCACCTCAGCGTCAGTCATCTGCTGGTAACCTGCCTTCGCCATTGGTATTCTTCCTGATATCTACAGATTTCACCCCTACACCAGGAATTCTGATTGCCCCTCAGTGACTCTAGTCTTGCAGTTCTCAACGCAGTCCAGGAGTTAAGCTCCTGCCTTTCACACCAAGCTTGCAAAACCGCCTACATGCCCTTTACGCCCAATAATTCCGAACCACGCCCGCAACTTACGTTTTACCGCGGTCGCTGGGCCGTAATTACC
+
CCCCCGGGGGGGGGGGGGGGGGGGGGGGGGFGGGGGGGGGGGGGGGFGGGGGGGGGGGGGGGGGGGGGGGGGGGGGGGGGGGGGFGGGFFGGFGGGGGFGEDFGDGCFGGGGGGGGC:D=FEFGGGGGGGGGGGGGGFDEDDF>DEDC?FFDDEFEFGGGGFBFFFGGGGGFGDCEFGFFGECFGDFDEEGFFFGFFFFFAFEFFFFB>FGFFF;>=AC@:7:954;7.?>EGFC8(2=C@3=;4<<7;12/.)/>/((,./--7,2<)-.(.()8<<(((((-3(,((((485*20))-
@M02996:162:000000000-B87FG:1:1101:18414:8787 2:N:0:ACTGAGCG+CTCTCTAT
GACTACTGGGGTATCTAATCCTGTTTGCTACCCACGCTTTCGCGCCTCAGCGTCAGTTACTGTCCAGCTAACCGCCTTCGCCACTGGTGTTCTTCCTAATATCTACGCATTTCACCGCTACACTAGGAGTTCCGTTAGCCTCTCCAGCACTCAAGAACAGCAGTTTCAAATGCAGACACGAAGTTGAGCCTCGTGCTTTCACATCTGACTTGCTGTCCCGCCTACACGCCCTTTACACCCATTAAATCCGGATAACGCTTGCCCCCTACGTTTTACCGCGGCTGCTGGCACGTATTTAGC
+
CCCCCFGEFGGGGGGGGGGGGGGGGGGFGGFGGEFGGGGGGGGFGGGGFGGGGGGGGGFFGDGGGGGGGG<FFGGGGGGGGEGGGGFFGEFGFFGFGFFGGFGGGGGGGGGGGGGGG@BDDEGGGFFFE?EGGDGGGCCDGDFGGF<FFGFE?88A,AECGGDFGFGGGADFFFCAF?DBDCCCCCE6:EF:9?3=CEFFCC@C@A5AEFC@=FEFFFFAE::9>.852B@@F=ECEAEG?(4)+99?C6:(8A47,.//6<(.9;B:8??(.:).)--,.469::08?0,,0)++3..)
@M02996:162:000000000-B87FG:1:1101:15502:8865 2:N:0:ACTGAGCG+CTCTCTAT
GACTACAGGGGTATCTAATCCTGTTTGCTACCCGCACTTTCGAGCATGAGCGTCGATAAGCCCCCAGCTGGCTGCCTTCGCCATCGGTGTTCTTCCTGATCTCTACGCATTCCACCGCTACACCAGGAATTCCGCCAGCCCCTGAGCTATCCAAGAGAAACAGTCCGGTCTGCAGGTCCGGGGTTAGGCCCCGGGATTGTACAGACCGCTTGCATCTCCGCCTGCGCTCCCTTTACGCCCAGTGATGCCGAACAACGCTTGCACCCCTCGTTTTCCCTCCGCTTCTGGCTCGCAGTTTGC
+
CCCCCGGGGGGGGFGGFGGGGGGGGGGGG9EEFCEGGGGGGGCFG>FFEFGGGGGGGDFFFFGGGGGGGGGFGGGGGGGGGGEGFGFFFFEFGGGGGGGGGFGGGGGGGGGFGGGGG:58CEGG+=F@FGGGGGGGG8=DD>F=D,:>?=:DDCFC,6@,@FDE?D:79EE5AC69AFF>ECEEGFFD5?EBBAD29:FEEGE<CFFFFED02*7=.8:67:/383((4:<:D?)586EEB0:,04)677726)(*----2/,8C:;BF;2((-)57).((-((-)6-.(.3..*2<-59
@M02996:162:000000000-B87FG:1:1101:14153:8896 2:N:0:ACTGAGCG+CTCTCTAT
GACTACACGGGTATCTAATCCCGTTTGCTCCCCTGGCTTTCGCATCTCAGCGTCAGACACAGTCCAGAAAGGCGCCTTCGCCACTGGTGTTCCTCCCAATATCTACGCATTTCACCGCTACACTGGGAATTCCCCTTTCCTCTCCTGCACTCTAGTCATCCAGTATCCAGAGCCATACGGGGTTGAGCCCCGCATTTTCACTCCAGACTTAGCAAACCGCCTCCATTCGCTTTACGCCCACTAATTCCGGACAACGACCGCCACCTACGTATTACCGCGGCTGCTGGCCCGTAGTTAGCC
+
CCCCCGGGGGGGGGGGGGGGGGGGGGGGGGGGGGGGGGGGGGGGGGGGGGGGGGGGGFCFEFGGGFFEGGGFFFGGGGGGGGGGGGFFGGGGFFFGGFFGGFGGGGGGEEEGGGGGG>??DEGGDDDFGGGGGGGGGGGGGEFGGGFGFG?DGAFFGFGFGGBF8FGFF9,3=?CG+==5CCEEFDEF@GGFFEGD5BA<<:A=6;.<BA8C*=8*:FC5=9(508*1182?C)6/4@F8,,((;5?;*2)(-74)((---1(4<,,442,.4<.-,7,-4,4873:6(414))2A+:2:
@M02996:162:000000000-B87FG:1:1101:7255:8896 2:N:0:ACTGAGCG+CTCTCTAT
GACTACCGGGGTATCTAATCCTGTTCGATCCCCGCGCTTTCGTGCCTCAGCGTCAGTTGCGGCTTGGTGACCTGCCTCCGCGATCGGCGTTCTGTGCGATATCTATGCATTTCACCGCTACACCGCACATTCCAGCCACCCCAAACGCACTCAAGCCCCCCCGTTTCGACGGCAGTTACCGGGTTGAGCCCGGAAATTTCACCCCCGACTTAAGGGGCCGCCTACGCACCCTTTAAACCCAGTAAATCCGGATAACGCTCGCATCCTCCGTATTCCCGCCGTCGCTGGCCCGGCATTAGC
+
CCCCCGG+@FGGGGGGGGGGGGGGG<FFGGEGG:FGGGGGGGFGGG<FEGGGGEGGGFCCGGFC7@FE<E=FBEFGF,DFD:7+4@CB=FGGGC49FCFFG>GFFFGGGGGGGCDC+1<CD=F,CGFCGFGGGC=DG3DEDA*:+8::@DEEFGGGGGGGG*6FFAG?9E:AEFDC+3.8CGGGCD?*.:C(85)46CFA9F)(-59>F><A2*5<(01(:-437(3-48:?4)--6<CE?4,5=).697022>2>.--,,132C()).4-(,,-))(-((((-((((4(((0)*/2.),
@M02996:162:000000000-B87FG:1:1101:26113:8901 2:N:0:ACTGAGCG+CTCTCTAT
GACTACAAGGGTATCTAATCCTGTTTGCTCCCCCGACTTTCGCGCCTCAGCGTCAGTACTGTTCAAGGAATCCGCCTTCGCCTCCGGTGTTCTATAGGATATCAACGCATTTCACCGCTACACCCTATATTCCGATTCCCTCTCCCAGACTCGAGTCCTGTAGTTTCAAGCGCACTTTCCGGGTTGAGCCCGGAGATTTCACACTTGACACGCAAGACCGCCTACGCGCCCTTTACGCCCCGTAAATCCGAACAACGCTCTTGGCCTCTGTATTACCGCGGCTGCTGGCACAGCGTTCGC
+
CCCCCGGGGGGGFFFGGGGGGGGFFFEGGGGGGGGGGGGGGGGGGGGGGGGGGGGGGGGGGGGGGGGGGGGGGGGGGGGGGFEEGCFFGFEFGGFGFFFF:9DDGFGGEGGGGFGGG9D=>EFGEGG8FFGGGGGGG@DDGBFGGF=F?FFFEGGGGGGGGGDEGFGGGFGBDDGCF8AFEGGECGFGEGGAF4CABBFEEGCFFFFFFFGFB5:>35>(:6,8@?>;@G>0C>><((2:(43;@04:*40(4B?*-----2539),,,....662)---,394(,50(2400):;8(39
@M02996:162:000000000-B87FG:1:1101:21706:8902 2:N:0:ACTGAGCG+CTCTCTAT
GACTACAGGGGTATCTAATCCTGTTTGATCCCCATGCTTTCGTGCCTCAGCGTCAGTTGATAGCCAGATACTCGCCTTCGCCACTGGTGTTCTACCCAATATCTACGAATTTCACCTCTACACTGGGTATTCCAATATCCTCTCTACCACTCTAGCTAAATAGTCATAACGGCAATTCCGAAGTTGAGCTTCGGCATTTCACCGCTATCTTACCTAGCCGCCTACGCACCCTTTACGCCCAGTAATTCCGAACAACGCTCGCACCCTTCGTATTACCTCCGCTGCTGGCCCGAAGTTTGC
+
CCCCCGGGGGGGGGGGGGGGGGGGGGGGGGG,DFFFGGGGGGGGGGGGGGGGGGGGGGG,FF9FFGG8FGFGGGGGGGGGGEGGGGFGGGGGFAEEFG:FGFGGGGGGGGGGGGGGG:?AF@FG9EDFGGGGGA8D8@DFGFFGG;DGFGFFFADFGGC=F;>EFFGFFG6BDBCFFGE*63@EGFF?>FDD9@GAAGFFFGEF>:):CFG@EFC+3;DAE>7>=:@4AGD=GFEC>DF:>946F<C?;(211),2(,(/.2(9DB???:..23).6).(-469>?)(,(,(0.*/3)).
@M02996:162:000000000-B87FG:1:1101:26091:8904 2:N:0:ACTGAGCG+CTCTCTAT
GACTACAAGGGTATCTAATCCTGTTTGCTCCCCCGACTTTCGCGCCTCAGCGTCAGTACTGTTCAAGGAATCCGCCTTCGCCTCCGGTGTTCTATAGGATATCAACGCATTTCACCGCTACACCCTATATTCCGATTCCCTCTCCCAGACTCGAGTCCTGTAGTTTCAAGCGCACTTTCCGGGTTGCGCCCGGAGATTTCACACTTGACACGCAAGCCCGCCTACGCCCCCTTTACGCCCAGTAAATCCGAACTACGCTCTTGCCCTCTGTATTCCCGCCGCTTCTCGCAGAGAGTTAGC
+
<CCCCGF@FGEGF@FGGGGGGGGGGGEFEFFCFFFGGGDFG:FGGGGGFGGDFGGGGGGGGGGGGGGGGECFGGGGGGGGGFEGGGFFGFCFFEFGGCAFFEFDGGGDEEGEGGGGG>BGG>FGGG:A:@EGGG>=DCF?DD?FGF<A;D6D>EDDFGG,CE;CFFGAD=D5=AGGFG@AC@9:C7)*1=C2ADD2:F>?<C*7@F5@EFG=2>:)(0/.2.61369(6?1(2).<(3:5815584>67()4()59--,4(0.)2).4324:55)5<00.(4,(-6)4:(,())*3+)))
@M02996:162:000000000-B87FG:1:1101:7416:8925 2:N:0:ACTGAGCG+CTCTCTAT
GACTACTCGGGTATCTAATCCTGTTTGCTCCCCACGCTTTCGCGCCTCAGCGTCAGTTATCGTCCAGTAGACCGCCTTCGCCACTGGTGTTCCTCCTAATATCTACGCATTTCACCGCTACACTAGGAATTCCGTCTACCTCTCCGACACTCAAGGGCGACAGTTTCAAATGCAGTTTATGGGTTAAGCCCATAGATTTCACATCTGACTTGCCGCTCCGCCTACGCGCCCTTTACACCCAGTAAATCCGGACAACGCTTGCCACCTACGTATTACCGCGGCTGCTGGCACGTAGTTAGC
+
CCCCCGGGGGGGGGGGFFFGGGGGGGGGGGFGGGGGGGGGGGGGGGGGGGGGGGGGGGGGGGGGGGGGGGGGGGGGGGGGGGGGGGGGGGGFAEFGGGGGGFGGGGGGGEGGGGGGG=@DDEFFGGGDFFFFGGGGGDDFGFFGGGBGFGFFGFGGDEEGGE=ECFGGGGGFFFGGFGFFFCFCFGFGEFGFFFFCEFFFEGFFFFF?CFE@EA=BFEG5:5??;8>;>E@FGE4;C<EG?:3<*6<:79)36>?G(-,--9()04:(54..6766)(-(432148)4::<3002;06)-
@M02996:162:000000000-B87FG:1:1101:3239:8927 2:N:0:ACTGAGCG+CTCTCTAT
GACTACTGGGGTATCTAATCCTGTTTGATCCCCACGCTTTCGTGTTTCAGTGTCAGTTACTGCCCAGCAAGCCGCCTTCGCCTCCGTTGTTCTTCCAAATATCTACGCATTCTACCGCTACACTTGGCGTTCCACTTGCCCTTTCAGCACTCAAGTCACCCAGTATGTAATGCAGTTCCTGAGTTAAGCCCAGGGATTTCACATTACACTTAAGTAACCACCTACACACCCTTTACACCCAGTCATTCCGGACAACGCTTGCCACCTACGTATTACCGCGGCTGCTGGCACGTCGTTAGC
+
BCCCCGGCFFGGEGGGGGGGGGGGGGGGGGCFFGGGGGGGGGGGGGFGFGFGGGGGGGGGGGGGGGGGGGGGGGGGEFG7CGDFGGFFEBEEFGGGEEA==DFGFGFFGGEGGGGGG::=C>EEG9E,BFEEGFGF?,@@DDFCDFDC7=3:DF+CAFFGGGDD8DFGGED?CF83B9;FD,@@@DEFDFGD5*3==C?<7:EAEFFFEFGEF+;@=+2*4)3=5):.<CA5>4AE4>FE=(85+7**1.2993:F,(,//:=.;=DEED/.)(96),--(-(-47>:01)(0)*21((.
@M02996:162:000000000-B87FG:1:1101:23847:8928 2:N:0:ACTGAGCG+CTCTCTAT
GACTACTAGGGTATCTAATCCTGTTTGCTCCCCACGCTTTCGCGCCTCACCGTCAGTTGTCGTCCAGCAATCCGCCTTCGCCACTGGTGTTCCTCCTTATATCTACGCATTCACCGCTACACAAGGAATTCCGATTGCCTCTCCGATACTCAAGATCAACAGTTTCAAATGCAGTTCATGAGTTAAGCCCATGGATTTCACATCTGACTTGCCGACCCGGCTACACGCCCTTTACACCCAGTAAATCCGGACAACGCTTGCCACCTACGTATTACCGCGGCTGCTGGCACGTAGTTCGCC
+
CCCCCGGGGGGGFGGGGGGGGGGFGGGGGGFGGGGGGGGFGGGGGGDGFGGGGGGGGGGGGGGGGGGGGFGGGGGGGGGGGGGGGGGGGGGFGGGGGGGGGFGGGGGGGGGFGGGFG=:DDE@FGGGGFGGGG=CDFGFFGDFGGEAGBGFEE9FDFGCEE=CDGFGGGGGFGFFGFFDF9DFF@CAFFGGCAFGFFGFEFAE@EAECA>;5CDB@FFC(7>5:*82@FE0@FEF6<6FC(/7?CE?4/(064=19-(---9<<C03438)444)6(4-((-71232((23(08C?+(-3
@M02996:162:000000000-B87FG:1:1101:8484:8931 2:N:0:ACTGAGCG+CTCTCTAT
GACTACCAGGGTATCTAATCCTGTTTGCTCCCCACGCTTTCGAGCCTCAACGTCAGTTACAGTCCAGTAAGCCGCCTTCGCCACTGGTGTTCCTCCTAATATCTACGCATTTCACCGCTACACTAGGAATTCCGCTTACCTCTCCTGCACTCTAGCTAAACAGTTTCCAAAGCAGTTCCGGGGTTGAGCCCCGGGATTTCACTTCAGACTTGCTTTGCCGTCTACGCTCCCTTTACACCCCGTAAATCCGGATAACGCTTGCTCCATACGGTTTCCCGCGGCTCCATGCCCGTTTTTAGC
+
CCCCCGGFGGGGGGGGGGGGGGGGGGGGGGGFFGGGGGGGGGGGGGGGGGGGGGGGGGFGGGGGGGGGGGGEGFGGGGGGGGGGGGGGGGGGGFGGGGGGGFGGGGGGGEEGGGGGG=<8C,BFG@FFGFGGGFGGGCFGGFFGGGEGFGFEDF8F=:DFGF=CFFF:CEABFF6DFGF>EED9FD5;@FF=9A*:9<FFEFEFB+*ABFFBE>AB5:4(4/-69/2-8:;=CE)9<AGG((,.8=F?26.(-366--.--14<6(6)34(((-)6)((--4>((()6,.((0)+224()
[truncated: 67,217,684 more chars]
