# Supplementary material for: Long-term storage of feces at −80 °C versus −20 °C is negligible for 16S rRNA amplicon profiling of the equine bacterial microbiome
Source: PeerJ. 2021 Mar 9;9:e10837. doi: 10.7717/peerj.10837 (PMC7953882; doi:10.7717/peerj.10837)
Supplement: Supplemental Information 19 [file peerj-09-10837-s019.zip › SI_2014_16S_K80_20_L001_R2_001.fastq]

@M02996:162:000000000-B87FG:1:1101:15650:1703 2:N:0:CCTGAGCG+TTTCCTCT
GACTACCCGGGTATCTAATCCCGTTTGCTCCCCACGCTTTCGTCCCTCAGCGTCAGTTCCCCCCCAGTACCCTGCCTACGCCATCGGTGTTCCTTCTAATATCTACGGATTTCACCCCTACACTACTAATTCCAGCTCCCCCTAACGCCCTCGAGCTTCGCAGTTTAGATCACAGTCTCATTTGTCGACCCACCCGTTTCCACTCTCCATTTACCCTCCCCCTCACGCCACTTTCCTCCCCCTGCCACCTCCCACCATGCTCGCCTCCCACCTTCGACCCCCGCCTCTGCCACCTTTTTC
+
-8AC@F,;@@@F+CFFF9CFF,=CF68CEEEF,-7+@6@FG:;,8BF864,6BC7,,,9,,66@7+66,,<A5,B?E,=4@++,96,8,8?F,9,9?,9@,?FDE?+++6??E,C,4::?C,,,,,,,,9@FC,,+6,66+:9++8)+*63:+30611,+8+08;1+,*3,05*+4*+*+,3,,7+/*)41)3/*((2/)9,84(+.(*+4**1))))*,*.(((/(((*/.+/)))/,/--(-)()./(.(()(*.))()2(()(-4((((.)(,((,((((,(((())))*)0++)).
@M02996:162:000000000-B87FG:1:1101:21345:1705 2:N:0:CCTGAGCG+TATCCTCT
GACTACTAGGGTCTCTAATCCTGTTCGATCCCCCCCCTTTCGTCCCTCAGCGTCACTTCCCCCTTGGTCACCTGCCTTCGCCCTCGGCGTTCTGTCCGATATCTATGCATTTCACCGCTACCCCCCACCTTCCAGCCACCCCAAACGCACTCAAGCCCCCCAGTTTCCCCTGCCGTTTCCGCGTTCACCCCGCACATTTCACCCCCCACTTTCCTCGCCGCCTCCGCCCCCTTTACCCCCAATCATTCCGCATAACGCTCCCCACCTCCGTTTTACCGCCGCTCCTTCCCCTCCTTTCGC
+
-6AC,E@,<;;C,;EFF9AFF@CEF68,@CBFD+7+@6CCFC;,8@BE,,66BC7,<6,6,,7+6,,9,,:C5:9?B,99=,,4468,+8=F49,,,++8+<ED=59A,@E@F,C?+:<+=,:++8+6+>BEB,,+0,6608*++8135;9=,,4,1449>*0?5==,*6,/:))4)*0+***24*.+.;8()))(12:7)22(4)(--5:))*)*(01(1-((,(,(-2--7.))).1:((.()).67()-())2((((-1((12(4,,(),36.)(,(((-(((-)(..())2++)-1
@M02996:162:000000000-B87FG:1:1101:14078:1711 2:N:0:CCTGAGCG+TTTCCTCT
GACTACTCGGGTATCTAATCCTGTTTGCTCCCCACGCTTTCGCCCCTCAGCGTCAGTTCTCCTCCAGCAACCCGCCTTCGCCACTGGTGTTCCTCCTAATATCTACGCATTTCACCCCTACACCACCAATTCCCCTTGCCTCTCCCATACTCTAGCCCTACCGTTTCAACTGCAGTTCCCCGGTTCACCCCCCGGTTTTCCCCTCTGACTTGCCCCTCCCCCTACACCCCCTTTACACCCCCTCCTTCCGCCCCCCGCTTCCAACCTACGTTTTACCGCGCCTCCTGTCCCGTTTTTACC
+
-8AC<F,;B@@F+CEF<,;CF@,CE-;ACCEFC-6+@,@CF,,,88DB6,68@C,,<6,,6,,:6,:,,,,9,88@C@F=B:,,9@,:,:8F499A=,499?ED>5@>@@@4C,CA,:?8=,A,+++,4A=ED,400,64+:9==,),305D,,6,,61,8,1B63=,+,,56++642;+,++43+1+31:1***)-65A7A((0))*19:*9))2(02(/..(/(/(.3327446)/<8((-()().9()((.(1--(,(2))2,((,(.(.,.42((((-,(.()))).(0)0**,)5
@M02996:162:000000000-B87FG:1:1101:23121:1714 2:N:0:TCTGAGCG+TATCCTCT
GACTACTCGGGTATCTAATCCTGTTTGCTCCCCACCCTTTCGTGCCTCACCGTCAGTTACTCTCCCGTCACCCGCCTTCGCCCCTGGTGTTCCTCCTCATCTCTACGCATTTCACCGCTACCCTACGAATTCCACTTACCTCTCCTGCACTCTAGCTTTCCAGTTTCCCCTGCCCTTCCACCTTTCACCCCCCGCTTTTCCCTTCTGCCTTCCTTTCCCCCCTCCGCCCCCTTTCCCCCCACTCTTTCCGCTTCCCGCTTGCCCCCTCCGTTTTACCCCGCCTCCTTCCCCTTCTTTACC
+
--8A,C6CB67C+CFF9CBFGC<CD<,CDFEFG-@,B6@CF,,,8AAE,,;6BC,,<;,,,,6;6,66,,,9,8@CCCG:CE,+99,:,:=F,94A?,,9,?DD><9>4BC=F,B?+:?6=,B,,,++,9@F=,@==,7>+33+=404*0<=,,+,,,,,3,5<7?CD+,,36*+63+5+,,,68+*537@0***)0>67*>**0*1*1/5*7+*1*42(*--(,,((.:,683);)/<:,(..*)).0-)(())2-,(--5477,2:2(().,)..(,((((((.)).(.().+2+.)8
@M02996:162:000000000-B87FG:1:1101:14708:1798 2:N:0:CCTGAGCG+TTTCCTCT
GACTACAAGGGTATCTAATCCTGTTCGATCCCCCCGCTTTCGTGCCTCAGCGTCAGTTGCGCCTTGGTGACCTGCCTCCGCGATCGGCGTTCTGTCCGATATCTATGCATTTCACCGCTACACCGCACATTCCAGCCACCCCACACGCACTCAAGCCCCCCAGTTTCCACCGCAGTTACCGGGTTGAGCCCCGAAATTTCACCTCCGACTTACCTCGCCGCCTACGCCCCCTTTACACCCATTAAATCCGGATACCGCTCGCCCCCTCCGTTTTACCGCCGCTCCTGGCCCGTTGTTAGC
+
<<ACCF,,CCCF@FFFFFEFGAEFG@BAEDEFF+8+@6BDGC;,8BFEC,@@FED,C9,6++846,6:,,:C5:AEE,@>C++4964++8@F9,9,5+886<EFA5CBDEF=F9FE+:@+?9B@+8+86CDGE8,++,6@0:*++81<*;9C,79<99*@>:>?93B,+>,2:))4++1;***:<)/2);8()))(/<6<)<=)/7(-47<))))*(./47--(.,((-:3194<5).;:3(.-*)).97)(())*--,,-9((1-(441-).-.3.(,(-,-(-,)(,4(())*2/.-4
@M02996:162:000000000-B87FG:1:1101:23235:1802 2:N:0:ACTGAGCG+TATCCTCT
GACTACACGGGTATCTAATCCTGTTCGATCCCCGCACTTTCGTGCATGAGCGTCATTATCGGCTTGGTCCGCTGCCTACGCAATCGGTGTTCTTCCCCATCTCTATGCCTTTCACCGCTACACTGCGCATTCCCCCTACCTCTACCGAAATCAAGCATTCCAGTTTCCACCGCCGGTTCAGGTTTAGCCCCCCGCTTTTACCGCCCACCTTACACCCCGCCTTCCCCCCCCTTTAACCCCACTATTTCCGATACCCCCTCGCCCCCCCCTTTTTCCGTCCCCGCTTTCCCGGCTTTTGCC
+
-8ACCE,,=8+@+CFFCFFGGFCFF9B,@ECFG7C7F:EEG@;:6,;,,,;@FE,69,6<,++47+89C,+64+@FE,=@B,+4494,8B=F4C=,,:,99DFGB59?,>E=F9AA+:@+=9E,,A++68>F;,66++6>+3++668+*0;D9,=3,2,78,5@,3C,+7,3@****0)+2,5<?*1+>,:))))/6<*)7@((()(/(0*)(+)),2)(1((.(,((4C(2>)5)64:52((.*-).*-)(().*((((-)(-1((4((().)54()((,((-(,()-53())*+2.)4
@M02996:162:000000000-B87FG:1:1101:16882:1810 2:N:0:CCTGAGCG+TCTCCTCT
GACTACTAGGGTATCTAATCCTGTTTGCTCCCCACGCTTTCGTGCCTCAACGTCAGTCATCCTCCAGCACCCCGCCTTCGCCACTGGTGTTCCTCCTAATATCTACGCATTTCACCGCTACCCTACCAATTCCACTTGCCTCTCCCACACTCTCGTTCAACAGTTTCCTATGCAGTCCCGGCGTTCAGCCCCGGCCTTTCCCTTCAGACTTCCCCTACCCTCTCCGCTCCCTTTACACCCCGTCATTCCGCATATCGCTTGCCCCCTACGTTTTCCGTCCGCTCCTGCCCCGTCTTTACC
+
-8AC,C,,<,,C<CFFCCAFFCCEE6;EDEEFE-7+@6BCF:,66BFF,5C8BE,,C,,66,;;6,;6,,,8++8@C@F=BB784=,:,C?F499AA,4A@CFFD?4:6=?;EEFD+1<6=,:,,,,,49CFD,@93,@=686==,::*+0=,,631,,,86)<@+3@+,,46++7*63*+++48+)2*4*1***/0>A;1:*17*/:59:*76(2(22(0/-(0--(4:33>;)/)/8:((,/)(97:()(())2--.(-944C66(3(.(.144(.,(-,-(-2)(((-(..*/2.)-
@M02996:162:000000000-B87FG:1:1101:9808:1816 2:N:0:ACTGAGCG+TATCCTCT
GACTACAAGGGTATCTAATCCTATTTGCTCCCCACGCTTTCGTGCATCAGCGTCAGTTACAGACCAGTTAATCGCCTTCGCCTCTGGTGTTCTTCCTTATATCTACGCATTTCACCGCTACACCTCGAGTTCCATTACCCCCTTCTGCACTCTAGTTTGCCAGTATTCCATGCTGTTTTGAGTTTAGCCCAACGCTTTCACATCAAACTTAACAAACCGCCTGCGCACCCCTTTCCCCCCATAAATCCCGACACCCCCTCCCCCCTTCGTATTTCCGCGGCTGCCGGCCCCTTGTTACCC
+
<ABCCG,,CEFGFFGGGCEFGCDEG<CFFFFFE9@@F6BDGF;6@,C,;;@CEE@:CC,<,,,;66C,,,,,9:BFFBFFGE:74@CCECCF9C9A,,4CC@FFE?DF>CF=,CECB=BCCEE,,,++4ACGF8,++9@=+=@+=,:;9?D8>4?,7,,6>7:B,23@+,,5=9+6++)*++7=@+*=)1,)3:8)8D+*23*3**089A+0:+**190)*)00-5)/6B(5<)**00<*.(()+.)/*/.(()/).(((,*((/((.(.,(5).4:,((-(,(.(-((-(-)03++)-.
@M02996:162:000000000-B87FG:1:1101:19248:1834 2:N:0:ACTGAGCG+TTTCCTCT
GACTACACGGGTATCTAATCCTGTTCGATCCCCACGCTTTCGTCCCTCAGCGTCAATTCATCCCCGGCCAGCTGCCTTCGCCATCGGTGTTCTGTCTCATATCTATGCATTTCACCGCTACACCCCACATTCCCCCTGCCTCGACCGCATTCAAGCTCCCCAGTTTCCACCGCACTTCCCCGGTTGACCCCTCGCCTTTCCCCCCTGCCTTACCCCCCCCCCTGCGCACCCTTTCACCCCCATCAATCCGGTTCACGCCCGCCCCCTCCGGTTTCCCGCCCCTCCTGGTCCGTCGTTAGC
+
-8ACCF,;=@:F@EEFCCCEFECFG<8=FDEGE-@+C6@FGE;,8@FEC,;8CE@,C,C,,,:,6+8+6+,95::AEAF,C,?4468,8B?E499,,<,:4CFF>,:?@CB=F;E?+:>=>,B,8>44+AFGG,=+++66+3*+061:9+:*,3?,,,,68,8@,1=,+3,3;**1*2**6**:<*:*1;*)2))-2<844<5(3)(((12)(0(.,05(/-,-2(-(-:2394)))-;:((((*)).0()(())*(.(,-1((1-(1((((,-))4((-(-,(-4)((..3))*22(,)
@M02996:162:000000000-B87FG:1:1101:14326:1862 2:N:0:ACTGAGCG+TTTCCTCT
GACTACCCGGGTATCTAATCCTGTTCGATCCCCGCACTTTCGTGCATCAGCGTCATTTACGCCCTGGTCTCCTGCCTACGCAATCGGTGTTCTTCCTCATATCTATGCATTTCACCGCTACACCACCAATTCCGCTAACCTCTCCCGCAATCAAGCCCTCCAGTTTCACTCGCGCGTCCGCCTTTAGCACCGCTCTTTTACCACTGACTTTGAATGCCGTCCGCCCACCCCTTTACCCCCATTAATCCCGTTAACCACCCGCCCCTCCCTCTTTCCCCCGCTGCTTGCCCCGTTTTTACC
+
-ABCCG6,=6CF+CFFFCBFFDCFG<B:EEEFG+++@6CEG@;,6<F,;,;@FEF@CC,6,,886,666,,955:AB,=4@,64498B?CCF499,95,9,=ED,59?>CE=F,B<+:?=C,B,+9+,,AEFD,=+++663:++681>*+<8,,63+111@,5@,5=,+3,05*+**3)*1**:,+*2/<5))))(0<+/7;*5()*.0:+))+)+.0)(1(..(((,/;(39).).4:*-.))*)).*()(().*)(((-)(-1((4(,((.)..)((((((-)),((.((00+2*(-4
@M02996:162:000000000-B87FG:1:1101:15859:1877 2:N:0:ACTGAGCG+TATCCTCT
GACTACTAGGGTATCTAATCCTGTTTGCTCCCCACGCTTTCGCGCCTCAGCGTCAGTTACTGTCCAGTAGACCGCCTTCGCCACTGGTGTTCTTCCTTATATCTACGCATTTCACCGCTACACAAGCAATTCCGTCTACCTCTCCTGCACTCAAGAAGAACAGTTTCAAATGCAGTTCATGGGTTAAGCCCATGGACTTCACATCTGACTTGCCCTCCCGCCTACGCGCCCTTTCCACCCCGTAATTCCGGATAACGCTTGCCACCTACGTCTTGCCGCGCCTGCTGGACCGTATTTCGC
+
@9CCCFE,EEGFFFGGGEEFGDEEF<EFFFFEE9@@F;CEGG,77@FCCE@FFGCCE@,C6,9,:,CC,,,99@FFFFGGGEEB=ACC?EBF99@?B,=FFFGFG<DEEEF@FCFE=:@CD@A,+,,:AFGGE,96=+=>+8:DD,:,*=@D,3=,,,,,@,:C:DD88,3+@7+@9?*+36+@=D*<*7:)5*+))8:AEG7;81*;8AF6>*)*199:?4-)<)7(8:95C=)7)/<8.(,()(.13/)((2/7/,-(,142C61(.4,(.3)6,40-((,-(()((,.,.0*23),-
@M02996:162:000000000-B87FG:1:1101:20107:1910 2:N:0:TCTGAGCG+TATCCTCT
GACTACTGGGGTATCTAATCCTGTTTGCTACCCGCACTTTCGTGCATGAGCGTCGATTAGCCCCCAGCTGGCTGCCTTCGCCACCGGTGTTCTTCCTGATCTCTACGCATTCCACCGCTACACCAGGAATTCCGCCAGCCCCTGACCCATCCAAGAGAACCAGTCCGGTCTGCAGGTCCGGGGTTAGGCCCCGGCATTGCACAGACCGCTTGCATCCCCGCCTGCGCCCCCTTTCCGCCCAGTGCTTCCGAACACCGCTTGCACCCCCCGATTTACAGCGTCTGCTGGCCCGTAGTTTGC
+
CCCCCGF9FGEFFGGGGFFGGFCFGDFGGCEFF@C@F@FGGG,9@,E5;A@FGG@+@,,,,9@,@@F,,6,?,@CFFFGGGDC,,@@@BBCE>C@E?<CFGDDGGAFEEGG;CEFFE>BGG@F,+,4+AFGGGGD++3=88=?6+,5,5+*1,8D,,,,,8@8@,*013@:AC9*,;*8::@C:CF5*)?E2)8)/6?*))3)(5.(,(:9(74)1(;/,:-((.(((3>21C:-4,-;=81:)*.).0-),3>09--((,15>D2((,-(((----),---(()62(4119.)1206)-
@M02996:162:000000000-B87FG:1:1101:17744:1923 2:N:0:CCTGAGCG+TATCCTCT
GACTACCCGGGTATCTAATCCTGTTTGCTCCCCGCACCTTCGCACCTCAGCGTCAGTTCTCCTCCCGTAGCCTGCCTTCGCCATCGGTGTTCTTCCTCATATCTACACATTTCACCCCTACACCTGGAATTCCGCCTCCCCCTCCCCCACTCTAGCCCCCCCATTTCCCACACCCTTTCACGTTTCGACCCCTTGCATTCCCCTCCAGATTTCCTCCCCCCCTCACACCCCTTTCCCCCCCATTATTCCACCACCACCCTCCCCCCGCCTGTTTCACTCCCGATCCTCCCCTCTTTTGAC
+
66AC<F,CC@FF7CFGCCBFGCCFF<EEEDEFF+@+@6;CFF,,7@EFC?C@FED,C,,,,9,,,88,+,,C,,BFFCG,?C,4,6,B,B?F494A,,,9,?EG>59,@@EEF9FA8:D=F8E8,,,,4AEED4++0+@+6)<=++0+*+3),8==,==+@4),7;+@*,,*30**0**+36,,6*-*)116/)*0*2+*9,57=)(.**3))+)+()2(*.(((()((2-(2.)))(1:(,()*).-:)1((0(1-(,(-*4(/((-(((-))))-).(((((((.)(-(()0++0)()
@M02996:162:000000000-B87FG:1:1101:14283:1930 2:N:0:ACTGAGCG+TATCCTCT
GACTACAGGGGTATCTAATCCTGTTTGATACCCGCACCTTCGCGCATGAGCGTCAGTAACGGCCCAGCAGGCTGCCTTCGCAATCGGAGTTCTTCGTGATATCTATGCATTTCACCGCTACACCACCAATTCCACCTGCCTCTCCCGCACTCAAGGGATGCAGTTCCAACCGCGAGATTGAGTTGAGCCCACCGATTTTACGGCTGGCTTGCATCTCCGCCCGCGCCCCCCTTAAACCCAATAAATCCGGATAACGCCCGGACCCTCCGTACTACCGCCGCCGCCGGCACGGACTTAGCC
+
CCCCCG8@EFGFEGFGGFGGGGFFGCFGGGFFG:CCG@CFGG,7@FF:C;CCFGGFG,6C,++8@BF<CE7@@EEGGGGGGEF:@DB:CFFG9C=?A?AEFBE8FFFGGFFGGGGFE:@=CEFD+A+:AFGGFFG==,@@2>DDD=AEDC95,@A,+,66@C*>C=CC?E>@GB*****/,2=F,70*)=:25?42-<BC@8>2()6;38)23+.+1;7(2(..,((-2?(2>))).3A8(..40)../-)(-92*((((-)-4*((4(-((-)..(((--(40(,-(-((,))*2+.).
@M02996:162:000000000-B87FG:1:1101:12225:1937 2:N:0:ACTGAGCG+TTTCCTCT
GACTACTCGGGTATCTAATCCCATTTGCTACCCCGGCTTTCGTTCCTCAGCGTCAATTACGGCCCAGTAAAGCGCCTTCGCCACCGATGTTCCTCCTGATATCTACGCATTTCACCGCTACACCACGAATTCCCTTTACCTCTCCCGCATTCTAGTTTTCCAGTTTCCCGTGCCCATCCCATGTTCAGCTTCTGCATTTAACACCAGACTTTACATACCGCCTACGAACCCTTTCCCCCCATTGATTCCGGACAACGCTCGCCCCCTCCGTTTTACCGCGGCTACTTCCACGTCTTTCGC
+
<ABCCG@,BFCF@FFGG<CEE<@CF@EFFCDEFDB@F@CFGGC,;BEEC4@@FEG,C,,6,,+86,::,,,,98@+B,@DEC,8,@+>CFAF49@AA,9?CCFGGEDE+@B;A4EB889D>9A,+++8+4DGBA,66,7=+8?+6>=:*092@3C32=,7,70C,3?=++43;9+,*05*,,473+*50,,1+4+*17?*2@*)/*-<<A:**3*1*3*-45/(7(2(6*(,;4)/)/<::().+).9:=7(,).*-(((-1-1<14366-).,64-(,((-,(4))))-.().**3),,
@M02996:162:000000000-B87FG:1:1101:13361:1942 2:N:0:ACTGAGCG+TATCCTCT
GACTACACGGGTATCTAATCCTGTTTGCTCCCCACGCTTTCGTGCCTCAACGTCAGTTTCTGTCCAGTATGGCGCCTTCGCCTCCGGTGTTCTTCCTAATCTCTACGCATTTCACCACTACACTAGAAATTCCCCATACCCCTCCCGTACTCTAGATTAACAGTTTTCAAAGCAAGTCCTGGGTTAAGCCCAGGGTTTTCACTTCAAACTTGCCATTCCGTCTACGCTCCCTTTACCCCCAGTCATTCCGGATAACGCTTGCCCCCGACGTTTTACAGCGGCTGCTGGCACGTCGTTCGC
+
CCCCCG8CFGFFFEFGGFFGG<EFG@FFFFFFE9:@F@CFGG,6@AFEF8CFGFF@F,,<,,<CC6CC,,,,98BC:=DFED,=4@@6+BCG9C@CE9;FFFGGGC@CCEF=,CE,=:??DEF4,,4,4EEG99D+=,@8=8DC=+:A*=FBC;B,37,9>@DC==+=+,,1@68,=9D99,8DCF*297D)30+18C?EEFA;@6*;=AF*:9*+*5=0400/852/):55?@44*0<8((0*0*17+.0((077/,//(*./8(,(-(((.,.-.))((--,(..(-(.20)*22,,4
@M02996:162:000000000-B87FG:1:1101:17615:1947 2:N:0:ACTGAGCG+TATCCTCT
GACTACCCGGGTATCTAATCCTGTTTGATACCCGCACCTTCGTGCCTCAGCGTCAGTTGCACCCCAGCCGACTGCCTACGCAATCGGAGTTCTTCGTGATATCTATGCATTTCACCGCTACACCACGAATTCCATCTCCCTCTAGTGTACTCAAGGCAGACAGTTTCAACCGCGGGACCGGGTTTAGCCCGGCGATTTTACGGCTGACTTTACTTCCCGCCCACGCACCCCTTTAACCCAACAAATCCCGATAACCACCGGACCCTCCGTATTACCGTCGCTGACTGCACGTAATTTGCC
+
-BCCCG<EFFGGGGGGGFFGGFFFGCEEFAFFF7@+@7CFGFC,@DFFC?CFEG>7F,,9,:,=@6B,:++@@@EFE4=@>7@44@B,8BFF>C@=?,ABC9EGC<CAEFE;FFGE7::=D9FD+A:+4AFGF8,3+6=D+=D+33:9C@79;@68+1++860B=CD8=E8*;*=***:***4=***+00*(88)(/=C<<8(0()/6);+)6+1+7=1(1(--(-(-7C(3<))).5@*(((.047:*,)((..*)(,-(/461((-(42((46)3((-,(8(().(-2((0)*2+.)-
@M02996:162:000000000-B87FG:1:1101:12208:1948 2:N:0:ACTGAGCG+TATCCTCT
GACTACTGGGGTATCTAATCCCATTTGCTACCCCGGCTTTCGTTCCTCAGCGTCAATAACGGCCCAGTAAAGCGCCTACGCCACCGATGTTCCTCCTGATATCTACGCATTTCACCGCTACACCAGGAATTCCCTTTACCTCTCCCGCATTCTCGTTTGCAAGTATCCAGTGCCGAACCGAAGTTAAGCTTCGGGATTTACCACCAGACTTTCCCTACCGCCTACGAACCCTTTACGCCCAATGATTCCGGACAACGCTCGCACCCTCCGTATTACCGCCGCTGCTGGCACGGAGTTAGC
+
BCCCCGE9EFEFFFEGFEEFF<<EF@FFGGF8CCCCF@CFGF;,;BFEE,CFFEF:D,,,,++8@8C6,,,,,8@+B,=?CB7?9@:@CEEG99>EA,AFFFGGG?DECEEEGGGF>=@=D@E8+,++4EFFFD936,@D=DF+=8>:AC9;@,=@11+6,70C,32@9,739+++*01**3*4?+2=6,,1*3*)0@84*,*06)596A8**+*0)05,:./(/3013*(/;;<<((::(43,*-66:27(-8(*-,((-1(,9328:2-(,,).)(((--,((.,(,321))*12)))
@M02996:162:000000000-B87FG:1:1101:15682:1951 2:N:0:ACTGAGCG+TATCCTCT
GACTACACGGGTATCTAATCCTGTTTGCTCCCCGCACCTTCACGCCTCAGCGTCAGTCATCTGTTAGCAGCCTGCCTTCGCCATTGGTATTCTTCCAGATATCTACAGATTTCACCCCTACACCTGGAATTCTGACTGCCCCCCAGTAACTCAAGTCCTGCAGTTCTCAACGCAATTCGGGAGTTGAGCTCCCGCCTTTCACACCAAGCTTACAGCACCGCCTACACGGCCTTTAAACCCAATAAAGCAGAACAACGCTCGCAACTTACGGCGTACCGCGGCTGCTGGCGCGTTATTAGC
+
CCCCCGCFGGGFFGGGGGFGGEFFGCFGGGFGGEDGGCFGGFCC@FGGFEEFGGGDF<<CC9,:9CF@ECEFAFFGFGGGGGE7=AEFEFFGCC@E9?FFGFGGFEA=EDFFGGGGC:?DFFE@,<=<FGGFAEA=ABF,=D*=?+:9?F+6,@DAAAD=DFEBF?=EC9=AG>DGF7)0@>6@D<EF@9F5@*?AAGFFFG<@=549=FF4@A=*0995=5-8>639(::<FE9CEFGGD((;A3)/932(/;8<.,((-1,1>(48<6,(,--410,(373(:2::(((())120--3
@M02996:162:000000000-B87FG:1:1101:15679:1971 2:N:0:CCTGAGCG+TATCCTCT
GACTACACGGGTATCTAATCCTGTTTGCTCCCCGCACCTTCACGCCTCAGCGTCAGTCATCTGTTAGCAGCCTGCCTTCGCCATTGGTATTCTTCCTGATATCTACAGATTTCACCCCTACACCTGGAATTCTGACTGCTCCCCATGAACTCACGTCCTGCAGTTCTCAACGCTATTCGGGAGTTGAGCCCCCGCCTTTCACACCAAGCTTACACAACCGCCTCCACGCCCTTTCACCCCACTAAATCAGACCAACGCCCTCCACCTACGTCTTACCGCCGCTGCTGCCCCGTCATTAGC
+
9CCCCG,CFGGGGGGGGFFGGFEFG@EGGGGGG:BFGC@EFC;;C@FCC=@FFFG7C,9<C,,59<C<,C@F@EEGFGGGGED=,=CEDFFF>CCE,9CFCFGGA?;5@DFBFGGGG=F?F8E=,,,:4CEF,,,6=@E9=8*==,),5=?7,,=A=A>AEFBF,++36,3<C*=C<9D*+++63+;+1,+1:*;5=CAFCGEC=*1))3?*:+*/)334E6((-0(((634C@EC)/<C6(/(0)).*)0)/)6>/,(-(1((9(((.(.(.,)4(,-,2092224).(-(0)/205-(
@M02996:162:000000000-B87FG:1:1101:21669:1987 2:N:0:ACTGAGCG+TATCCTCT
GACTACTAGGGTATCTAATCCTGTTCGATCCCCACGCTTTCGTGCCTCAGCGTCAATTCACGCCCGGCCAGCTGCCTTCGCCATCGGGGTTCTGTGTCATATCTATGCATTTCACCGCTACACGCCACATTCCGCCGGCCTCGCCCGCACTCACGCACCCCAGTATCAACGGCACTTCCCCGGTTGAGCCGCCGCCTTTCCCCACTGACTTAGCCCCCCGCCTGCGCACCCTTTACCCCCACTCAATCCGGACAACGCTCGCACCCTCCGTTTTACCGCCGCTGCTGGCCCGGAGTTCGC
+
AACC@FEEFGGGGFGGGFFFGFEEF@F=EFFGG-C@F;CGGFC@@DFFFEEGGGG@F,C,,,;9@+@@@+:A@AEFFFGGG,,4@@B+7@EG959,,<,CCFGGG,@EGGGCEFFFE:@=>=B+6?:?=FFED,=0++6@+:*+08>@?+*58,=,+4+4>1=D,?C,+@*3:*;C*3*9>**:F)>*5?*(2.89(<8C)9;(3.47;=>))1)035C4=>6(4(2(4:84924)),;:2(,()(..537(().*--((-9(-54(4:(-).,)523((4-((,4:(-(2())11;4(4
@M02996:162:000000000-B87FG:1:1101:21685:1998 2:N:0:ACTGAGCG+TATCCTCT
GACTACTAGGGTATCTAATCCTGTTCGATCCCCACGCTTTCGTGCCTCAGCGTCAATTCATGCCCGGCCAGCTGCCTTCGCCATCGGGGTTCTGTGTCATCTCTATGCCTTTCACCGCTACACCCCACATTCCGCCTGCCTCTCCCGCATTCAAGGCCACCAGTCTCAACGGCACTTCCCCGGTTGAGCCGCCGCCTTTCACCACCGACTTAGCGCCCCGCCTGCGCCCCCTTTCAACCCACTCAATCCGGATAACGCTCGCACCCTCCGTCTTACCGCCGCTCCTGGCACGGCTTTAGC
+
@6AC@FE9FGGGFFFGFFFFFFFFG<F:ACEFF9C@F@CFGGC@@DFF,;<CFGF@F,E,,,;;C,@@@+,A,:AFFDFFG,4496B+8CEF99,5,<9E,?DGG<@F,@EDFBCE+:BGDCD,8@?C?FFDF8>=+4=B8>*+08=7B+5*,8C,+6,6@68C,4=,+D+3@*7,*5*0@4*1*96*7C?)/8?56B8=?@>35)(,657)18()682(*4-(,(-(-:3-78))-6A84(.()().2,)(().9--(,-9((11(,19((,(.:4(-((-4((5:>1(,())**+654
@M02996:162:000000000-B87FG:1:1101:19281:2078 2:N:0:ACTGAGCG+TATCCTCT
GACTACCGGGGTATCTAATCCTGTTTGCTCCCCACGCTTTCGCGCCTCAGCGTCAGTTGTCGTCCAGCAAGCCGCCTTCGCCACTGGTGTTCCTCCTAATATCTACGCATTTCACCGCTACACTAGGAATTCCGCTTGCCCCTCCGATACTCAAGGGCCACAGTTCCAAATGCAGTTCCGGGGTTGAGCCCCGGGATTGCACATACGACTTGCAGCTCCGCCTACACGCCCTTTACACCCAGTACATCCGGACAACGCTTGCCACCTGCGTATTACCGAGGGTGCTGGGACGCAGATAGC
+
CCCCCGFDEEG@CFGFC@FFGCDCFFFGGEFFGGGCC7;FEG7@CEGGGECEFE@@CCFFE@6?CFFGFFGG<FFGFGFDCFBB,=C:?,8495@A=CEBDBFDBEBFE>C,,9EFC>9CCEB,8EEFGE8EADE8CCDF+:DDD@9=9++*7,6867+4DC:87++75,@=EAF<BCEBCCE419)?BGGDF>C@0?.).>4))*/,.553<A<;(;74=;(4122(,14(2:)664CC:054*-)6945(353*-.(,-13678((.(,(((.))(-,(,(---),(((()0/*+..)
@M02996:162:000000000-B87FG:1:1101:12293:2081 2:N:0:ACTGAGCG+TATCCTCT
GACTACCCGGGTATCTAATCCTGTTTGCTACCCGGAGTTTCGAGCATGAGCGTCGATAAGTCCCCAGCAAGCTGCCTTCGCCATCGGTGTTCTTCCTGATCTCTACACATTCCACCGCTACACCAGGAATTCCGCTTGCCCCTGAACTATCCAAGAGAAACAGTCCAGTCTGCAGGTCCGGGGTTGGGCCCCGGTATTGTACAGACTGCTTGCATCTCCGCCTGCGCTCCCTTTACGCCCAGTGACTCCGAACAACGCGTGCCACCACCGTTTTCACGCGGCAGCGGGCACGTGGTTGAC
+
CCCCCGDEFGGBCFFG@CFFFFEFFFGGGGDFFB@@:B6CDF,;@FC5C?@FGGECC,BE@E@FDFGFE<@E@FFGGGGGGFC===B8B?,A95@FFEFFEDGGGE,AEDFCFFFFE=5CDFF87<CE8AE=EDGD++@D+:D6+,),4+1)>@D@,,,@DDD@,:DD?DD=A?DF6+8A8BECF38*)4:-99/59FF1*4@?8;)65B75@F5A4@;./1///37,3163?;C3(,:?(4.,*)-.73.41:0/(,(,(/-)2(((,(.(.,-6)((,.,(((-(-(4,())*11((.
@M02996:162:000000000-B87FG:1:1101:12312:2088 2:N:0:ACTGAGCG+TATCCTCT
GACTACCCGGGTATCTGATCCTGTTTGCTACCCGGAGTTTCGAGCATGAGCGTCGATAAGTCCCCAGCAAGCTGCCTTCGCCATCGGTGTTCTTCCTGATCTCTACGCATTCCACCGCTACACCAGGAATTCCGCTTGCCCCTGAACTATCCAAGAGAAACAGTCCAGTCTGCAGGTCCGGGGTTGGGCCCCGGTATTGTACAGACTGCTTGCATCTCCGCCTGCGCGCCCGTTACGCCCAGTGCTTCCGCACAACGCTTGCACCCCGCGGATTACCGCGGCTGCTGGCACGACGTTGTG
+
CCCCCGFFGGG@FGGG,=EFGAEFGCFGGGGFGEC@@6;C@E,@@@F@CEFGGGD7@,8<C<@FFGGFEC8FAEFFEGGGGGGG8@CBCBFG49EFGFGGGFCGGGGEGEEAAEFFE>>DDFF@DC+:FFFGGFG6=FGDFDF6D,0=D=D);=?,68,=D=5C2;DD2B3BDC?CFFB>E8C1@;8/)=E948:92@A9*><EEA)08A=7?F)+)22.2,,/(.(((1-(1:(4(,::<?0,*)..0-)(4041--(-(/38C?2((-((-(..)-,,44-3:).5,(52))**2.((
@M02996:162:000000000-B87FG:1:1101:21034:2108 2:N:0:ACTGAGCG+TATCCTCT
GACTACCGGGGTATCTAATCCTGTTCGCTCCCCACGCTTTCGCACCTCAGCGTCAGTGACGGCCCAGCAGGCTGCCTTCGCCATCGGTGTTCTTCGAGATATCTAAGCATTTCACCGCTACACCCCGAATTCCACCTGCCTCGTGCGCACTGAAGAAACGCAGTTTCAAACGCTGGACGGGGTTGAGCGCCGCGATTTGACGGCTGACGTACACTTCCACCTACGCTCCCTGACAACCCAATAAATCCGGATAACGCCCGAACCGTCCGTATTAAGTGAGCAGTCGGCACGGAATTACACG
+
C@CCCGFECED@@F@F<<FE9<DCFDEGGCC8FFGB7B7<DC7FECFGGDCECBCEC9EEEGGCFFFGFFDGCDCFFFCD?C=@?EC,8,B;9,9?+AA:F+9C>EDFA,5A;=5:==?>DFFF+@>C:FFDGGE=DFGG6D*06=139+*)7@5=@6ACCC=*@BFGG9@BC*;E>D>?*1=*4202(=E0;>)(6:@))/47-)(((.146*.9<4:9*(.(,-,-48()*..),3:*4().8)),),0((/)*4(--()-()-,(-.3,()))))..()4).,46062())*++))--
@M02996:162:000000000-B87FG:1:1101:18276:2175 2:N:0:ACTGAGCG+TATCCTCT
GACTACAGGGGTATCTAATCCTATTTGCTCCCCACGCTTTCGTGCCTGAGCGTCAGTTACAGACCAGGGTACCGCCTTCGCCGCCGGTGTTCTTCCAGATATCTACGCATTTGACCGCTACACATGGAGTTCCATAACCCTCTTCTGCACGCTAGTCTGCCAGGATCCAAGGCGGAATCGAGGTGAGCGCGACGCTTTCACCCCAGACGAAACAGACCGCCCGCGCACCCCGTACGCCCAAGAAATCGGGATAACGAGTGACACCGACGGAGGACCGAGGACGGTGGCACGGAGAAAGCCG
+
CCBABEEDFDD-BCDCCC@FGC<,<CEFGAE6@C@@:@,@F@FC@@E@AD<B+8@C<FEEGGECDFFE,:EFGGGG,,EBBB+@8@@8>,,,@,CFF,A,?DF8=FB=>+4=EE<:>=9>CE,,4ECE:86,@E,?DDDE?5D=D,:D90*1+868@6@EGG8+@*=9=DC?E**@@*@FFG*=7:54)4?6:>C,(48?7C27;>D0(.:77F:?<359:(410-4,28,314:61(*/4(4<F).(*-7(4*.5((,-6C>)9(4(,31((4:89((,-(-((42(4),()7**0(.(-
@M02996:162:000000000-B87FG:1:1101:13284:2198 2:N:0:ACTGAGCG+TATCCTCT
GACTACCCGGGAATCTAATCCTGTTTGCTCCCCCGACTTTCGCGCCTCAGCGTCAGTGACTGTTCAAGGAAGCCGCTTGCGCGTCAGGTGTGCTAGAGGAGAGAAACGCATTGCACCGCGACACCCAAGATGCCGATGCCCGCTCCCAGACGGGAGTCCGGGAGTTTCAAGAGCACTTGCCGGGTTGGGCCCGGAGATCGAACACGTGACACGCAAGACCGCGTACGCGGCGTGAACGCCCAGGAAAGCCGAAGAACAATCGTGGCCGCAGGAGTACCGCGGATGCTGGAACGGAGTCAGA
+
C@6C@EFF@@C+@CA,6@,9C,C66CCF<FE@7@@@+@7,,@CCEGGFCDFE78:@,9CC@EF9<ECFCCG,B,78+69,68+8@,8=5A,@@AE,,A:?@9+0,B><6+++C,ACE1*6688@3>+:,,C;E?CC=+@,+)*03B1F?C:1**9B=,::>*0<4;+,:?7A:;FG;6*3+:=C1*,7223(:09>0**((043:)(,10>,334)4<9(24(,-4342*-(1(((.,+*(,.,)4:(*(049)42((()(*(./(((-(-(,((().,(24((-,).,.,()01:*(..)
@M02996:162:000000000-B87FG:1:1101:19486:2203 2:N:0:ACTGAGCG+TATCCTCT
GACTACTCGGGTATCTAATCCTGTTTGCTCCCCACGCTTTCGAGCCTCAGCGTCAGTTAAAGCCCAGTAAGCCGCCTTCGCCACTGATGTTCCGCCTAATATCTACGCATTTCACCGCTACACTAGGAATTCCGCTTACCTCTACTTCACGCAAGAACCGCAGGTGCAAATGCAGTCTACCAGTTGAGCCGGTAAATTTCACATCTGACTTACAGTCACGCCGACAAGCCCTGTACACCCAGTAAGTACGGATAACGCATGCTCCCTAAGGAATACGGCGGGTACTGGCACGTAGGGAGGG
+
C@C8@F,EBCE-@C<<;6@C<EC;,=C;;C<,,C@@7B,,,BCC8@EF@CCB,8@C,CFGGGGFFFDCDCGGGC@C,,9ABB6C8D<69,,,@,@,,C=,92,,95>@=4+9,@9,@>*===A;EFFE;,,,@DDD6E8D+:+?D,*A3?*)BBCFFFFCEC8+1*66=FD<@9F,@@CFEC9,75;984C><?*:*7+:8>A4;8>968=/:AB1>+=/,0/556,((=(:*/).95<87@3>F)))2/03(0.2((,(-*))2,..(5()().6-((,-(((.-.,,(.-0)2/*.,((
@M02996:162:000000000-B87FG:1:1101:13263:2203 2:N:0:ACTGAGCG+TATCCTCT
GACTACCCGGGGATCGAATCCTGTTTGCTCCCCCGACTGTCGCGCCTCAGCGTCAGGGACTGTTCAAGGAAGCCGCCTGCGCCTCCGGTGTGCGATAGGAGAGCAACGCATTGCACCGCGACACCCGAGATGCCGATTCCCGCTCCCAGACGCGAGTCCCGGAGTTACAAGCGCAATTGCCGGGTTGGGCCAGGAGAGTGCACACGTGACACGCAAGACCGCAGACGCGGCCGTGACGGCCAGGAAGTCGGAACAACGCGCTGGGCCCCGGCATGACAGGGAGCGGCGGGAAAGGGGTAGG
+
C68AA8CF@CD+86D,8,;,@@C;,;C,A,,,668@+8+6,:D@6@@E@?E@,,@C,,FD,CC,CA<FFFF,B:76+8947@,@@9>>8@+8@+@+@?::99668FE=68++335581*+6>CEGG+>+++,75@D9@,,38>9CE9F9?:5>17=4:F,::2<2)+4;BC)3):*);)8B:>E**-72*;(77733*/)6<).8)...)::<)(79504C((--.476*--)(-3:2*2,3,(0,(,*()4<@(2.-((()(,/.(((--(,-4).))(,-((-((,-((,0.*12-(,-
@M02996:162:000000000-B87FG:1:1101:13280:2217 2:N:0:ACTGAGCG+TATCCTCT
GACTACCCGGGGATCTAATCCTGTTTGCTCCCCCGACTGTCGCGCCTCAGCGTCAGTGACTGTTCAAGGAATCCGCCTGCGCCTCCGGTGTGCTATAGGAGAGCAACGCATTGCACCGCGACACCCTAGATGCCGATTCCCGCTCCCAGACGCGAGTCCGGGAGTTTCAAGCGCACTTTCCGGGTGGGGCCCGGAGAGTTCACACTTGACACGCAAGAACGCCGACGCGGCCGTGACGCCCAGGAACACGGAACAACGCTCGGGGCAGCAGGAGGACCGCGGCTGCGGGCCAAGAGGTAGG
+
CCCCBEDFBDD+@6B,<6C<ECC;;CCF9C,,:F@@+8+65CDCCFEGCFFE,B@C6CFGCFE?EE<CCEG8F,79,89,78??A4>C+@4@@,C,CECA99@==F8>@8++9,<CE100=>BEDG+>3:,6==CGG8,,5159;C9F3;3)@39F;FF*=*/44/4<CGGF=)C>>F3;BBCD<1,86:89DEG>6*0.)35<:7)42):8?B>595*.>1(-4(4-(*47)37:B1+*,34(0,((2(.4<>(9(-((-)(4)-(41(.41((,((,((--(4((--(((0.*0*).)-
@M02996:162:000000000-B87FG:1:1101:17766:2233 2:N:0:ACTGAGCG+TATCCTCT
GACTACAAGGGGATCTAATCCTGTTTGATACCCAGGCTGTCGTGCCTGAGCGTCAGAAGATCTCTGGACAGCTGCCTTCGCAATCGGGGGTCTGTGACATATCTAAGCAGGTCACCGCTACACATCACATTCCGCCAGCCTCGACAGCACGCAAGGGGACCAGGATCAATGGCAGTTTGCAGGTTGAGCATGAAAATTTCACCGCTGACTTAATCATCCGCCTGCGAACCCGTTAAACCCAATAAATCGGGATAACGAGCGGGCCCGCCGGAGTACCGAGGAGACGGGGACGGAGGGAGCG
+
C<A@CFDFEFD+@;,C;65;6CC,,6CAAAC6,C,@,;,,,:CBBDA@@BCB+,@BEFGG@@,5,CCF8EFFGDDB,,,A,@:,@=B+4++,9A4@E5?,9+4+4BB,=,+4,9,:8:0==E8E,AE==,,,7@+8C333+5@DDG5F*6*)@B>FGGGC8:=*A*4@C,=93AD,++*4;,;,23:9>E,:FAFF4,1*0,0622897+1;<+9+)3+/*/(/(627953>D(-255,*3?(.99))*-)(().2--(,(1-()(,(,-(-(-.6),(-,(((--(-((-,..:*2-3(-
@M02996:162:000000000-B87FG:1:1101:19043:2242 2:N:0:ACTGAGCG+TATCCTCT
GACTACACGGGTATCTAATCCTGTTTGCTCCCCACGCTGTCGTGGATCAGCGGCAGTTGTCGTCCAGTAATCCGCCTTCGCCACTGGGGGTCCTCCCAATCTCTGCGCATTTCACCGCTACACTGGGAATTGCGATTACCCCTCCGACGCTCAAGAAAAACAGGTTCAAATGCAGCTCAGGAGTGGAGCGCCTGCAGTGCACATCTGACTTGCCTTCCCGCCTACTCACCCTTGACACCCAGGAATGCCGGAGAACGCGTGCCACCGACGTAAGAACGCGGCGGAGGGCACGGAGGGAGCG
+
B@AA@CDFCDD+@6A,66,,CC;,6;CE,6;@,C6@+,,,,:C@,@,E<?;@++7B9EFCEF,AC@CCCA,CFE7=,,9A=?:FE?@,:++4@,CAFCB4:+4+9:>@86+9,@5,8:*==94,CFFFD3,,7@E06C9D8)*6=E=@AD*)@>:@EGGGC98,4*4ADG7:5=F73*1@C?:,,/017*=>)8;@(7)1107))19<>+346/967;*/*6(/,)/7;;1(*(..685*(((45)).*-.4(0.*--,,-*-44.--(-((((.)((((-2,,(-42(-,-).8**-2,,
@M02996:162:000000000-B87FG:1:1101:17773:2249 2:N:0:ACTGAGCG+TATCCTCT
GACTACAAGGGGATCTAATCCTGTTTGATACCCAGGCTTTCGTGCCTGAGCGTCAGAAGATCTCTGGACAGCTGCCTTCGCAATCGGTGGTCTGTGACATATCTAAGCATTTCACCGCGACACATCACATTCCGCCATCCTCGACAGCGCGCAAGGGGACCAGGATCAAGGGCAGGTTACAGGTGGAGCAGGAAAAGTTCACCGCTGACGTAATCCTCCGCCGGCGCACCCGAGAAACCCAAGAAAGCCGGATAACGCACGGGGCCTCCGAAATACCGCGGCGGCGGGCACGGAGGGAGAG
+
B@A@@EEFFFG+@,@;;<@,CE@;,;CFB@@,6@,@,6,,5@CCFCC@C=;@+8@CGGGGEF9EAEDGECGGGF,<,4=A8@44@DC,8+,,9E9EFCE,9+@,9EEE=,,9,4,,88*=C87@,AD9A,,,>D@CC+,6+1<DDE5EAD*)@@>FEGGCC9:+@37AD3:>*<D7;**3D,44,97>5F,:@AGF(,+1/,0:5)--8)24;)9;.*2.*/(.,41>(*-()(-434,;2:(.7:(,2-.2(0.0--(-(1-(1((,4-((((...3(,3((-(-32(46-5)1*/41(-
@M02996:162:000000000-B87FG:1:1101:16590:2296 2:N:0:ACTGAGCG+TATCCTCT
GACTACTGGGGTATCTAATCCTGTTTGCTACCCCGACTTTCGCGCCTCAGCGGCAGTACTGGTCAAGGAAACCGCCTTCGCCACCGGTGTTCTATAGGATATCAACGCATTTCACCGCTACAACCGAGGTTCCGATTCCCTCTCCCAGACTCAAGACAAGCAGGTTCAAGCGCACTTTCCGGGTTGAGCCCGGAGATTTCACACGTGACACACTGAACAGCCTACGCGCCCTTGACGCCCAGGAAATCCGAAAAAAGCTTGCGACCGCGGAAATACCGGGGCAGCTGGGACAGAGGGAGCG
+
CCCCBF6<@CD+@C<,<@<CCEC;,=CAF,;,C9:6+@,,@8CC@+:FD?EC+7@C::6,C,6EFDC<8C,AFE@7,=?A=B,@D=C4=,8,@<,CE<A;=2@+>B>@84+94=,BB)3==@,@>=4+++,3@CED+,,6+8*=DB=DD60)@@C,@CEFFF8+5*;A@,<9@?;***101*911/8C>F*/?;D0(,3.9+9=9;6,660/())*/9+/06(/5:(1(/((*(.46(/*-413>?2)*-.((.,)-()),*--)4(1(-(-().).:(,,((-(..1(3327.<**-,((
@M02996:162:000000000-B87FG:1:1101:8682:2348 2:N:0:ACTGAGCG+TATCCTCT
GACTACCAGGGGAGCTAATCCTGTTTGCTACCCAGACTTTCGAGCCTCAGCGTCAGTTGGTGCCCAGTAGGCCGCCTTCGCCACTGGGGTTCCTCCCGATATCTACGCAGTCCACCGCTACACCGGGAATGCCGCCTACCTCGGCACTACGCAAGAATAACAGGTTGGAAAGCAGGCTAGGGGTGGAGCCCAAAGGGGTAACGTCAAACGTGGCATCCCGCCGGCGCCGCCTGTACAACAAGAAAAGCCGGGAAAAGAGGGACAACGACGGGGGAACGCGGCGGCTGGCACGAGGGGAGCG
+
@<A,A@C@DDD+@+8,6<;,E<;,,-CA,;C,;@,6C,,,;@FDB@,B@B<C,6@B,6EF@FFGG<D:@DGFGC@:,,9A664@===,7++,9,9AC>C+6*,+9598=++9,9,,6556=9,@EGD>=,,,>=@==C?,28*==CA,0=58B8?FG7C9E9@,,3;79ECA,/AFE*6*28C**/57(4//)0;((*0(/+((/)6573*,()/*./*-/((,-,,((*,(*.-).),*,.(47((4*()((03*.(((-*-,*.(-(-(((((((-,,11(--(-3(.,4))2/*-1(-
@M02996:162:000000000-B87FG:1:1101:8699:2362 2:N:0:ACTGAGCG+TAGCCTCT
GACTACCAGGGTATCTAATCCTGTGTGATACCCAGACGGTCGAGCATCAGCGTCAGGTGGGGCCCAGGAGACCGCCGACGCAACCGGAGGTCCTCGCGATATCGACGCATACAACCGCTACACCGGGAATTCCGACGACCTCGAGACTACGCAAGAACAACAGGTTGAAAAGCAGGCTAGGGGTGGGGCCCAAGAGTAGAAGGCCGAACGGGCAACCCGACCGGGCCACCCTAGACACCACAAAATGCGGGACAAGGGCGGACAACGAGGAGTACCCGGAGAGACGGGGCGGGAGGGGACG
+
A@88ACFFEDD6;,@@@6@@F9;,,-;9,@C,66C@,+,,48@@@+,B@BC@,B@C,;C,+@FEG:D,C@,AB>C7++@>=448,6=+>++9@,C++8>4=*4+>+>+=3+3,,,+3:*6;B<8B::>3,,,3653***>*0)1*,(,4;)(;:7<C**2://*+/*+3??6*/8=)0))*3*2:)()-2*())*()+/-)+((,),,(5*(()-),0)(2,,((((((2(-*(.).(+*(((.)))))-),(0.*,((-,141*.(-(,((.()-,-((,(4(((-(((,,0.2**--,-
@M02996:162:000000000-B87FG:1:1101:7594:2367 2:N:0:ACTGAGCG+TATCCTCT
GACTACTAGGGTATCTAATCCTGTTTGCTCCCCGCACCTTCGCACCTCAGCGTCAGTCATCTGCTGGTAACCTGCCTTCGCCATTGGTATTCTTCCTGATATCTACAGATTTCACCCCTACACAAGGAATTCTGATTGCCCCTCAGTGACTCAAGTCTTGCAGTTCTCAACGCAGTCCAGGAGTTAAGCTCCTGCCTTTCACACCAAGCTTGCAAACCCGCCTACGTGCCCTTTACGCCCAATAATTCCGAACAACGCTCGCAACTTACGTGTTACCGGGGCTGCTGGACCGGATTACGC
+
CCCCCGGGFGGFFFFFE@EFGGFCEFGFFE<FCEGGGDDFFFFEFEEEFEDFFCGG<FFGGGFGGFGFGGFGGFGCDEFFECEEF=EF9<FAAEFAECFCFBFGGFFFFGCEFFGGG=DDGFG4>FFEFGGC9FG89FGDC598FFFFFGBDFEF@FGFDEGE,@<+=FFF?@DDEFG;FGDC8>?EGE@3=9DF)08DE;@ECAF5@CACC>F79)9*:18):>A@4<5>5CB6/<(4?@=BEF<??F026.:5*.((/.1.6:(7).4.,51)-.-(-,23-1).4((49))/*+)-0
@M02996:162:000000000-B87FG:1:1101:7619:2369 2:N:0:ACTGAGCG+TATCCTCT
GACTACTAGGGTATCTAATCCTGTTTGCTCCCCGCACCTTCGCACCTCAGCGTCAGTCATCTGCTGGTAACCTGCCTTCGCCATTGGTATTCTTCCTGATATCTACAGATTTCACCCCTACACCAGGAATTCTGATTGCCCCTCAGTGACTCAAGTCTTGCAGTTACCAACGCAGTCCAGGAGTTAAGACCCTGCCTTTCACACCAACCTTGCAAACACGCCTAAGTGCCCCTTACGCCCACTCATTCCGGACAACGCTTGACACCTCCTTTTTACCGCGGCATCTGGCAGGTAATTCGC
+
CCCCCGGFFGGGGGDFCDGFFGFGFGGGGFFFEEGGDE8EFFGGGGCFDEGGEGGGFEFFGE<E,@FGGFFFFFFE<F8FGEG:=DEGEGGGFGGGFGGGFFAFGGC@FEEFFGFGG5?6D8FDGGGFGGCEAEFGD9ED+:?DG,09??FEGCFCDF;EEFEFD++,?DEFGFDGFGFFE88D:FC=*,68*0+:=FFFFG7889)));87);;90*9)4:))))2:ADD)*0:6)/<CF(((/19@+.)0:B;F.,((/*)1;((/(,)1/4(/)((,(,(,(..))((()*3<+)-4
@M02996:162:000000000-B87FG:1:1101:7605:2384 2:N:0:ACTGAGCG+TATCCTCT
GACTACTAGGGTATCTAATCCTGTTTGCTCCCCGCACCTTCGCACCTCAGCGTCAGTCATCTGCTGGTAACCTGCCTTCGCCATTGGTATTCTTCCTGATATCTACAGATTTCACCCCTACACCAGGAATTCTGATTGCCCCTCAGTGACTCAAGTCTTGCAGTTCTCAACGCAGTCCAGGAGTTAAGCTCCTGCCTTTCACACCAAGCTTGCAAAACCGCCTACGTGCCCTTTACGCCCAATAATTCCGAACAACGCTCGCAACTTACGTGTTACCGCGGCTGCTGGCACGGAATTAGA
+
CCCCCGGGGGGFGGGFE@F<FGEEEFGFGAEEGGGGGGGFFFGGGGGGFFGGEEGGFFGGGGGGGGGGGGGGGGGCFEEFGGEGFAEFGFCCEAFGGGGGFDEDGFDFFEGGGGGFG=DFG@FGGGGGGGGGCGFFGGGED:5DGEEEDF7DFCGAEDFFGFD8@F9,?DEEGEGGF6>F@DCAFCDFE8A5DFDD5FDBEGFCAFFFFFFFFFFFFFG>;8)55A@2:8:@9B>C@@F8@B2@?<<CC0.61=37..(/61:6:4>B4(.(.()-6:,-29((42)827<?).**2).)
@M02996:162:000000000-B87FG:1:1101:15769:2396 2:N:0:ACTGAGCG+TATCCTCT
GACTACAGGGGGATCTAATCCTGGTCGATACACACACTTTCGAGCATCAGCGTCAGGTACGCTACCGTAAGCTGCCTTCGCAATCGGAGTTCTTCGTCATATCTAAGCAGTTCACCGCTACACGACGAATTCCGCCTACGTCCCGCGCACTCAAGCACGGCAGGTCGCGCGGCAGGGCCGAGGGTGAGCCCCGACAGGTCAAAACACGCATACCATGCGGCCGAAGCGCCCAGTAAACCCAAGAAAGCCGGGAAAAGGCCGGACCATCCGGAAGACAGGGGGTACGGGGACGGGAGGAGGG
+
@@AB@EEEFDD+@8,,;@,<C9@,,C@F,@@,6C@@C,,,58FA@6,;<EEC6B@C,CFEFG@=FC@CCCGGGF,A,,@?8BB4D=@F=,,9>,C=94?4934+@EBA=,<949,58=*=0><CGGGEE,+4>DCG6C,8+)08=@>C93*1@>:3CCEC8C=*49D>9:*0/0:*5*65=85*2/-7,2*8@377(*0).+)4(.((()*,.)516)52:924(-4-,*4(1,-664,*-8(,0451*(0((0.9((..-1025()((,,((,28>(((-(-(.-(-(,(-.)1**-,((
@M02996:162:000000000-B87FG:1:1101:14813:2404 2:N:0:ACTGAGCG+TATCCTCT
GACTACCAGGGGAGCGAATCCTGTTTGCTACCCACGCTTTCGCGCCTCAGCGGCAGGTATTGTCCAGCGAACCGCCTTCGCCACGGGGGGGCTTCCTAAGATCGACGCATTTCACCGCGACACGAGGAGTGCCGGTAGCATCTCCAACACGCAAGAACAGCAGGTTCAAAGGCAGACACGAAGTAGAGCGGCGGGCGTGCACAACTGACTTGAGGTCCCGCCTAAACGCCCGAGAAACCCAGGAAAGCGGGAGAACGCTTGCTCCCGACGAGAGACCGGGGCTGCGGGCGCGGAGGGAGAG
+
@<A,A@CEEED+@+6+764@,C@6,6;C9@,;,C@@+,,,,8B@8+8B<EC@++@B+:F9,C6EEDEF+>FFGE+@,,@A+84@+8=4=*****;:<:C+<*+*2::88**++2,219.7182*::>88**+0:*9DGD+*4*2:EFE5>)4C>);C6C*;77*:6CC7A+5*0/CFCBBC*2*+26:)**-.5D>(*),,+.(3)53:**.5)4)./*-*((-).330*-4)(,((.,*,.(:788()-.4(0,*-(((-*))0-41(-(((--(49(11;(-((,--((4))2**-1(-
@M02996:162:000000000-B87FG:1:1101:12776:2416 2:N:0:ACTGAGCG+TATCCTCT
GACTACCAGGGGATCTAATCCTGTTCGATCCCCGCACTGTCGTGCATGAGCGTCAGTTACGGTCTGGTCTGCTGCCTACGCAATCGGTGTTCTTCGTCATATCGATGCAGGTCACCGCTACACGACGAATTCCGCAAACCTCGACCGCAAGCAAGCCCTCCAGGATCAATGGCGGGACGGCGGTGAGCACCGCGAGTTAACCACGGACTAAGAAAGCCGCCAGCGCACCCCGTAAACCCAAGAAATAGGGAAAACGACAGGAACCCCCGGAGGAACGGGGGCGGCGGCAAGGAGGGAGGCG
+
A@@,ACFFEED+@,B,;<<<<CC66FCF9<,,,6@C77,,;C:@8BC<C=C@+,@,9CFGGGGG7@CC,,CE,A@E,ADB+B:,9=@6=,,,9,C<A4=4@<8,>:9+@,,4,9,58:56=94?EGEE=,+,76@CCG8++0:CD@>C>D*)@::5+@,,@7=,;*9CC57>,9DG><9E*B5*:/22.0;2)8)((*9:<7<B(7;(()244FFF0)5(2(4(--44(*,4/4(-6.+;1.1:?)))*,.(.08<((,--*(.1((,(41-(((,,((,((,(--2((((-..2**(,,7
@M02996:162:000000000-B87FG:1:1101:12552:2420 2:N:0:ACTGAGCG+TATCCTCT
GACTACACGGGTAGCTAATCCTGTGTGATCCGCAGGCGGGAGTGCCTCAGCGGCAAGTACTGCGTCGTGAGATGGCGTGGGAATCGGTGGGCTGAGTAATAGCGATGCAAGTGAACGCTACACAACTCATTCCGACCACGGCAACAGGATGCAAGCCTGACAGGAGCAAAGGAAGTTCCGAGGGGAAGCACCGGCAAGGCACCCATGACGGGAAAAAGAGCCAAAGCAGCCAAGAAACCAAAAAAAGCCGGAAAAAGCGTGAAAGCTGCGAATAACCGAGGATGCGGGGAAGGGGGGAGGG
+
@<-,8,@C@CC+@8,,6,;,,,;,,<;A,,,,,8+6+++++789,6,,6=,@++6@,:F<CCF,8688?=FF??,4+8+6+94,,9=+8+++,@EA,?;,4+7+6,6+6,,,,3,,61*0038,8>,,3,,,8,33+@3:?5BG9C8,3*3)73;*9,;,,41*4*34;?CA,;?01=78:41**1//(=*(:526(*),.*-,().225)(,.(8?)9.*.(,,3,:(*((*(,..(,*,1(,724(9-),().*-((,-*-)*.))(-(((()..4(,1((,,(41((-())1*2((((
@M02996:162:000000000-B87FG:1:1101:12794:2421 2:N:0:ACTGAGCG+TATCCTCT
GACTACCAGGGGATCTAATCCTGTGCGATCCGCGCACGATCGTGCATGAGCGTCAGGTACGGTCTGGTCGGCTGCCAACGCAATCGGTGGTCTTCGTCAGATCTATGGATGTCACCGCGACACGACGAATGCCGCAAAACGCGACCGCAATCAAGCTCTCCAGGATCAAGGGCGGGACGGCGTTGAGCACCGCTATGTAACAACTGAAGTAGAAAGCGGCCGGCGCACGCCGGAAACCCACGAAAACCGAATAAAGCACGGATCGTCCGTAGAAACGCGGCAGCCGGAGAGGAGGGGGACG
+
B68@ACCEEDD+@,,6665;@,C,,=B@,,,,,86:++,,,8;@,@,@@?C@+8@,,<EFGGCF,CC:C+@EFEFE,A=C+@=4=@C,8+4,9,9=98A+A+,+4<=,4,,,,9,,65*6=3+@CFCC:,,,3669CC,>+09?7C:*/;*0>,;<,<,4,B0,4);6?,18;>DE5C7>*81*29:>-2*3))9()+162046)05))*24466;()14*((,-(4((*(()(-,..+2(,-(8(((/(),4*)2-(.,(1((*.((,(.-())(2((,(((((-((((-()./**,(-4
@M02996:162:000000000-B87FG:1:1101:12581:2422 2:N:0:ACTGAGCG+TATCCTCT
GACTACACGGGTATCTAATCCTGTTTGATCCCCAGGCTTTCGTGCCTCAGCGGCAAGTACTGCTTCGTGAGATGCCTTCGAAATCGGGGGGCTGAGTAATAGCGATGCATGTCACCGCTACACTACAAATTCCACCCACGGCAACAGTATTAAAGCCTGTCAGGATCAAAGGCAGTTCCGATGGAAAGCACCGGCAGAGAACCCCGGACTGGACAAACAGCCGACGCACACTGTAAACCAAAGAAAGCCGGATAACGCTGGAAGCATCCGAGAGAACGAGGCAGAGGGCACGGGGAGAGCG
+
@@A,@6@C@CC+@,,,;6;,C@;6,=;E<,,,,C66,,,6,8C@,,,5C=CC+66:,CFG,FF,E,@6@<FGAD9,,9,A,9?,@=C+4++++@DA@@=3=+9*5>>*,,,,,7,,4:**39,,?>,,7,,,?,>65C8:5:>G3C5,3++)54;?7+=0?17,=;40;?@F57D*7C2@C22**2-7(<;(8551(*),.32(()-(2)*(.7:>?F5322(((-(41*.(*...:4,*-2((0.(2*-.(-0.*--(-,*.(*(),(-((((((.1(-,711(-31,,(-.)2**(--(
@M02996:162:000000000-B87FG:1:1101:12097:2430 2:N:0:ACTGAGCG+TATCCTCT
GACTACTGGGGGATCTAATCCTGTTCGATACCCGCACCTTCGAGCTTCAGCGTCAGTTACGCTACAGTCAGCTGCCTTCGCAATCGGAGGTCTTCGTCATATCTAAGCATGTCACCGCTACACGACGAAATCCGCCAACGTCCTGCGCACGAAAGGACGCCAGGTCGCGCGGCAATTCAGATGGTGAGAATCGACATGTCACAACACGCTTAAAAAACCGCATACGCCACCTAGAAAACCAAAAAAGCCGGAAAAGGACCGGACCTGCAGAAGTACCACGGCTGCTGGAGCGGGAGAAGGG
+
B@A@ACEEFFD+@,<,;<<,<E@6,CBF9@@,,7+@+@,,,@F@,+,C<?C@,,8@,<FFGG@EFDE9,CEFEA,4,4=?6C:@D=@F=+,,9,@=989,9+4+4EB:=,,9,9,,85*0=9:AEGEC@+,46=@8DGG8@)<+6@=>>D55E8C,@F*9*98*2;;*91/8C5:+;@7@B+=+7078/A+/);):(,+1759=?FB37)*,6=A*45*-/((-).(((*,(*)..:(,131(,74((2-)((.4*-(.(-19(1((4(.).())))).,-,,-(),2(((-.)/**..((
@M02996:162:000000000-B87FG:1:1101:17915:2433 2:N:0:ACTGAGCG+TATCCTCT
GACTACCCGGGGATCTAATCCCGTTCGCTACCCGGGCTTTCGCACCTCAGCGTCAGGATATGCCCAGGAAGCCGCCGTCGCCACCGGTGTTCCTCCTGATATCTACGCATGTCACCGCTACACCAGGAATTCCACTTCCCCATACATACCTCAAGTCGGCCAGGATCAGAAGCAATCCGAGGGTGAGCCGCGGAGTAGCACATCGGACTAAACAAACCGCCTACGAGCGGGGAACGCCCAGGAAAGTGGGACAACGCGCGCCCCCGCCGAAGTAGCGAGGGGGCGGAGACGGGGGGAGCGG
+
B@@@BEEF@CD+@;<,;6,66E@;,;BC:@@,6+7@+@,,;@FC@7,BC=CB8,@BEF,C<FCEFCCF<DFFGC=C+4@>@4?@E=@+=4+,9,C=?=B,92;+9C>@=++9,6,,68*6=9,@DGDE=,,,@DF9=D8DC0*=AF*FFC+*@B:,7+@589=*A*;@?FD9>AG,AC>DDD**415*(*/6A>C((,3<)0)6(.2(()2:4B?FB3522(446--(4*(,)((-((**.(-3:(.)*,73:)()(((--/((9(-(,(---6).4(,,((((,-(,-,41)0***(,(.
@M02996:162:000000000-B87FG:1:1101:12567:2435 2:N:0:ACTGAGCG+TATCCTCT
GACTACACGGGTATCTAATCCTGTGTGATCCCCATGCTTTCGTGCCTCAGCGGCAAGTACTGCTTCGTGAGATGCCGTCGCAATCGGGGGTCTGAGTAATATCTATGCATTTCACCGCTACACTACGCATTCCGCCCACGGCAACAGTATGCAAGCCTGTCAGGATCAAAGGCAGTTCCGATGATAAGCACCGGCATGTCACCCCTGACTTGACAAACAGCCTACGCAACCTGTAAACCCAAGAAAGCCGGAGAACGCGTGCAGCCGACGAAGGACCGGGGCAGCTGGGACGGGGGGAGCG
+
@@<<@CCFCDD+@,;,6@5,6C@,,<CE,,6,,;,;,,,,58;@8@,E<E<@++@B,CFG9FF99C@:CDFGFD,A+8@>7@>7D=C+=+7+9AEECEC,=+,+9<9:;,,9,9,,88*0==,,@F+6>++,@8@DDGG>GBD?CGC7=54*DAD+A,A,@A;,@**49FGA30;11=E?>*4,,5:C>F,8B>59(,+1.5/36.:8;++/7;;FD)<6*6(/,42;(*,(*.)5::,*36<?F?(44-.4(72*-,((-*4)2(,444(-((.,,4(,29(-(..,(.(-7)/:/-,((
@M02996:162:000000000-B87FG:1:1101:12109:2442 2:N:0:ACTGAGCG+TATCCTCT
GACTACTGGGGTATCTAATCCTGTTCGATACCCGCACCTTCGAGCGTCAGCGTCAGTTACGCTACAGTCAGCTGCCTTCGCAATCGGAGTTCTGCGTCATATCTAAGCATTTCACCGCTACAAGACGAATTCCGCCAACGTCCTGCGCACGCAAGGACTCCAGGTCGCGCTGCAAGTCAGAGGTTGAGCAGCGACATGTCACAACACGCTTAAAAGACCGCCGACGACCGCGGTAAAACAAAGAAAGCCGGAGAACGCGCGGACCAGACGGAAGACCACGGCTGCAGGGACGGGAGAAGAG
+
CCA@BFE6@ED6@<E9@<@,ECC;,<@F9,@,C+@66C8,,:CAB++B@BFE,6@C,69EFFCEFEE,:CFGCBEF,A?D@6>8D@C:=64,@9EB@C=,A+=,9ABA=,,,995,=8*6=9,@EGCC=6+4EDED=>+@+80+=@=+:0*0>>>:AE,,,@:84AC**>*319:,+=9AF9;4,2786C@:8))0(,3)9<><@F2,6)2/;8C88)*,/3-,42(((*-,7;(-6),*.(,(83>02-)--8.*(((,-/4()((((-4,(,.((((-19,-((.,(4(-0)/**(,,(
@M02996:162:000000000-B87FG:1:1101:20731:2462 2:N:0:ACTGAGCG+TATCCTCT
GACTACACGGGGATCTAATCCTGTTCGAGCCCCGCGCTTTCGTGCCTCAGCGTCAGTTGCGGCGTGGTGACCTGCCTACGCGATCGGCGGTCTGTGCGAGATCGATGCAGGTCACCGCGACACCGCACATTCCAGCCACCCCAAACGCACGGAAGCCCCCCAGGGTCGACGGGAGGGACCGGGGGGAGCCCGGAAAGGGCACCGACGACTGAAGGGGGCGCCGAAGGACCCGGTAAACAGAAAAAAGCCGGAAAACGCGCGGAACCGCCGGAAAACCGGGGATGCTGGGACGGAGGGAGCG
+
@@A,@CCFEDD+@6@,6@,,,C@,,C@E,8+,,78@:+,,,8;@B,,E@?:B,88@,9CFGGG+7=::C<CEE?,,5,984=@+@=@+=++46>CBFC>+60,+6,883,,,,6,34:*398*3@E@>>,,,6>FGGG,65>?DCB@=58)(34/42AC5@C2**09/9:C5*7D5>D:@CC=*//27(*/-<>C9(*)(-*-4(89,-)).5=?DF)9-*--,(-(.(*(,)(,-.),*.5).04((*,.3,).*-(,(,)-()--((,(((((((-((2((,(-.,(.(-7)//242,,
@M02996:162:000000000-B87FG:1:1101:14537:2495 2:N:0:ACTGAGCG+TATCCTCT
GACTACAGGGGTATCTAATCCTGTTTGATGCCCGCACTGTCGAGCATCAGCGTCAGGAACACCCCAGAAGACTGCCTTCGCAATCGGAGTTCTTCGTCATATCTAAGCAGTTCACCGCTACACGACGAAGGCCAGCTGCCTGGGGTGCACGCAAGAAGGACAGGATCCACGGCAGGCCAAGGGTGGGCCCGGACAGGGGACGGCAGACGGAACCTTCCGCCGACGCACCCGGAAAACCCAAGAAAGACGGAGAAGGAACGCAGCGGCCGTAGAACGGAGGAGGAGGGCAGGGAAGAGGGCG
+
B@A@@ECCCDD-8,,<;6@,@,;,,;;E,<,6,@@@+6,6,CF@8+,A;?CB,,@B,CF<FEGCFCCF@@FFF?B,,9=98@C,@==FC,,,,,C<98?,9+9,9C@:=,,4,@,,88<==94AECCCC++4D?+=+,6@69F+03:86A*1B8CDFGCCC?=+5*;,=>EB59*@9*:FFF*4>522(:*/8):((*)67*66@BF:()913)(/5)/3:(7>2-(-(/-2)-180(+11(,47(.(/,0(-7(*,(.-3>09<(-(-,,4(53(-((,(-13(42(4((-..2**((-4
@M02996:162:000000000-B87FG:1:1101:13295:2590 2:N:0:ACTGAGCG+TATCCTCT
GACTACTCGGGTATCTAAACCTGGTTGCTCCCCGCACCGGCGTGCCTCAGCGGCAGGTAGTCGCCAGAGGCCTGCCTTCGCCATTGGTGGGCTTCCAGATATCTACAGAGATCACCCCGACAACTGGAATTCCGACAGCCCCTCGTTAACGCTAGCTTCACAGGTTCCACCGCTGGATTGAGTGGAGCGCAACAAAGTAACAGCAGACGAACAAAGCCGCCTGGGCACACGTAAGGCACAATAAAGCGGAACAAAGCAAGACCCCCACGAGGAAGCGAGGCGGCGAGCACGCAGGGGGCCG
+
BCAA@FEFCED-@,@666@<,C@,,68:A,,6,8+@+@+++78@66,B<?CB++@@+:FFCFGGGEEF,=?DA==,,9=?,468,=A99+++@,@<FD:,9+,+9BE=B,,,,6,,61*6=8+@,AC@=3,,3=CDG+,+=)0=9+1>?8*)*4;>,,<@>A9,4*2==,@9***=)=*;BC,,125*(/:6>)C((2397<A1;AF,():6;F2.4)/3/(4((.4-(*,4*.(,.(+2()-.*)-(),)(.0(*(.(((24(7(((,(-((((,-,,(-(611(--,(((.)*2*--(4
@M02996:162:000000000-B87FG:1:1101:17210:2596 2:N:0:ACTGAGCG+TATCCTCT
GACTACCAGGGTATCTAATCCTGTTTGCTACCCACGCTTTCGCGCCTCAGCGTCAGTTATTGTCCAGCTAACCGCCTTCGCCACTGGTGGTCTTCCTAATATCTACGCAGTTCACCGCTACACTAGGAGTTCCGTTAGCCTCTCCAACACGCAAGAACAGCAGGTTCAAATGCAGACACGAAGTTGAGCGTCGTGCTGTCACATCTGACTTGAGGTCCCGCCTACACGCCCGTTACACCCAGTAAAGCCGGATAACGCGTGCTCCCGACGGAGTACCGCGGATGCGGGCACGGAGGGAGC
+
BCCCACEEEDG-C,E<;@,CFEC,;<CF<@E<<CCB+6,,,8BC@@7F<=CB,6@C,CFCCF@EFGCF,CFAFC@F,6EAB@=FE=A:?,,4@,CFCEE,@7A8=ED=B+8C,95C=>*=894,@FDE=9,,@E4+=EDF+:6DFGEAD>*:EEDGGGG,@==+6+6@@F,<,9DGFGDFGG>+,5;98*51:3;A),1;<9C*:+:7A++07)()86*/40((/63?B*:()66/<)8//:5<CC)/*4.7(042-(((-*()2((-4,(-((..)4-,-4(-3231(436)085/-2(
@M02996:162:000000000-B87FG:1:1101:15501:2609 2:N:0:ACTGAGCG+TATCCTCT
GACTACCAGGGTATCTAATCCTGTTCGATCCCCGCACTGTCGTGCATGAGCGTCAGTATCGGCTTGGTCAGCTGCCTACGCAATCGGAGGGCTTCGCCAGAGCGATGCAGTTCACCGCTACACGGCGAATTGCGCCAACCTCAACCGAAAGCAAGCGTGCCAGGAGCAACGGCGGGATGAGGGTGAGCCTCACTATGTAACGGCGGACGGAACATGCCGCCCGCGCACCCAGTAAACCAAAGAAAGCCGGAGAACGCGCGGAGCCGCCGGAGTACCGCGGGAGCAGGCGAGGAGGGAAGCG
+
@@@<ACFEFDD6@,6,665,,CC,,CBF,,66,@@B@+,<<CC@,6,@@BCB+6@,,C6CFCG,7@@:6<EFC?,,,99?+B=,@@:FC++,,,9=C:F+?*,+6,8?=,,9,9:5>>*6+>4AEGD@=++,7==CGG6++:CF6D@F9D*)@>?<C*1:>@6*=*3=;4C5:8CEB)6A:C=11/.*(*0.)1244+96)*-0(771()13(8)94)53/(-42(--(*-.*6::)8+*,(4,7(((/(0(-7))--,--1-(*((-(21,,()-40(-((49(.33(-(2)5/**(((-
@M02996:162:000000000-B87FG:1:1101:17530:2615 2:N:0:ACTGAGCG+TATCCTCT
GACTACACGGGGATCTAAGCCCAGTTGCTACCCGGGCTTTCGTGCCTCAGTGTCAGTTACGGCCCAGCAAGGCGCGTACGCCACCGGGGGTGCTCCTGATATCTACGCATGTCACCGCTACACCAGGAAGTCCCCTTGCCTCTACCGCACGCTAGCTTGCCAGGATCCAGTGCCGAACCGAAGGTGAGCCGCGGGCTGTAACACTAGACGGAACAAGCCAACTACGAACGCGTTGCGGCGAATAAGGCCGGACAAAGCAGGCAGACGACGACGTGACGGGGCTGCAGGCAAGGAGGGAGGG
+
B@A6ACDFEDD+@@A9;6,6;D6,,<;E<6;,,+7:++,,;8C,6@,B<B,<,,@E,CFFGGGFE@CECEFGGE:C+46>8+>=D@C+7+++6,CE8??,A+=+3<=+=++9,@,,6=*==9,@EFEF<,3,7DC7FFFG8:*=CE>F5;/)169@2,=:E?6*=)9,8B,9,;CEDGFFGCE*42776?/6D:D>(/).5+64)044))*-4><)4)14*,,.5?<B0*,-)(((-(**-4((/))(/-56953*.(((().(*.,((4(((-((-4((3((--(.2(((-))/*21,((
@M02996:162:000000000-B87FG:1:1101:17029:2656 2:N:0:ACTGAGCG+TATCCTCT
GACTACTGGGGTATCTAATCCTGTTTGCTACCCACGCTTTCGCGCCTCAGCGTCAGTTACTGTCCAGCGAACCGCCTTCGCCACTGGTGGTCTTCCTAATATCTACGCATTTCACCGCTACAATAGGAGGTCCGTTAGCCGCTCCAGCACGCAAGAACAGCAGGTTCAAAGGCAGACACGAAGAGGAGCCGCGTGCATTCACATCTGACGTGAGGTCCCGCCGACACGCCCGGTACACCCAGTAAAGCCGGATAAGGCTGGCGCCCAGAGGATTACCGCGGCTGCAGGGAAGGGGGGAGCG
+
B<A<AFEECFD+@,@,;<,C@<@6,<CE9E@,,C7@+8,,;@B@@:7F6ACB,8@C,CFFEG9FGCEF+@FFGEB7,,@AB,4C8=@,9,,,>5C<9?=4=+=+9CB:=++,44,:8=3==>,,9CD?=++,@C,+=ED8+5*=CGD>?D?AGC=DEFFCCC=+@*?<9C,9,99EFGBFCC9*,/79)=*/?):2(,+8/+7)619<>393()/)6*2.2.(-447?0*4,)--44),/,4.:7<)-0,.7(.6*.(((-/-3)7(((.(,().)6<((3(---(5((4(,))*2*((((
@M02996:162:000000000-B87FG:1:1101:18860:2674 2:N:0:ACTGAGCG+TATCCTCT
GACTACACGGGGATCTAATCCTGTGTGATGCCCGCACTGTCGAGCCTCAGCGGCAGGAACACCCCAGAAGACTGCCTTCGCAATCGGAGTTCTTCGTCAGATCTAAGCAGGTCACCGCTACACGACGAAGTGCAGCTTCCGGGTGTGCACTCAAGAAGGACAGGATCCACGGCATGCCAAGGGTGGGCCCTGACATTGGACGGCAGACGAAACCTTCCGCCGACGCCCCCGGAAAAACAAAGAAAGCGGGAAAACGCACGCAGCGTCCGGAAGACCGAGGACGCGGGCACGGAAAAGGCAG
+
@<A6AECFCED+@,6666,;<CC6,<CE6C,,C@+@7@,,;9D@86,BCA<@++7B+BFFGG7CFECFDCGGGD<,,A8A==@4DDCFD,,,@,C=98=+?3=+9FB?A,+9,9,,6=*0=9,@CFDCC+8,7@,2+,,6+):063:@9++)789FGGGGF>=*A0*9?CE>=9*=9?<FFD*,679/(4*/;);))2;=3*607>F8()980)(*5)/8/(921((--1-2)(-(,(+/,(.27(.()-0(.5()((---1(,1((,-(-((,(,-((,(,4(40-,2((30)**+,,.4
@M02996:162:000000000-B87FG:1:1101:22453:2676 2:N:0:ACTGAGCG+TATCCTCT
GACTACACGGGTATCTAATCCTGTTTGCTCCCCACGCTTTCGAGCCTCAACGTCAGTCATCGTCCAGCAAGCCGCCTTCGCCACTGGTGGTCCTCCTAATATCTCCGCATTTCACCGCTACACTAGGAATTCCACTTGCCGCTCCGACACTCTAGTTTAACAGGTTCCAAAGCAGTCCCGGGGTTGAGCCCCGGGCTTGCACTTCAGACTTGCCATACCGTCGACGCGCCCGTTACACCCAGTAAATCCGGATAACGCGTGCCCCCGACGTAGTGCCGCGGCGGCTGGGACGGAGGGAGGG
+
CCCCCFFGEGG+@C9C<;C@<C@C6CEED<,<@E:C7B,,<@F@B:8FDGFC6@@C;EF@FGEFGEFGFFGGGEEE,@FAFBBFFCF9=,8,@,C?EEF=E9;,@F>@C++9A@5C>>*=89=,@FFFE9,4@EDD8EFF+=5CDGAF>D*3336,76@CFDD,@+=8CGGFDFG:FD@AC>>**/5>),=5@ADB26)57<*.3BEEF)+/>A>;@F*/*/(.69@(3:;FGF(-44,*,82694))2-04(7-2--(--1-.99(41---(,(..7,1(7(3;(22(444).2**--((
@M02996:162:000000000-B87FG:1:1101:16469:2678 2:N:0:ACTGAGCG+TATCCTCT
GACTACACGGGGATCTAATCCTGTTTGCTCCCCACGCTGTCGTGCGCAGTGGCAGTTACCGTCCAGGAAGCCGCCGTCGCCACTGGGGATCCTCCGAAGAGCGACGCAGTGCACCGCGACACGAGGAAGTCGGCGTACCTCTCCGGTACTCGAGGTTGACAGGGTCAAAAGAAATCCACGGGGTTGAGCCCCGGGTTGGCACTTCGGACTTGCCATACAACCGACGCACCCTTTACACCCAGGAAATCCGGATAACGCTGGCCCCCGACGGAATACGGCGGCTGCTGGGCAGGAGGAAGCG
+
@@A6@CAFEDD+@@8<C<@<C<C;,<CF9,,,BC@@7B,,;CC@@7CC@8@,89@,6C@FFC:FFD,F@EFFG+@>8+68,84AD?,@+++,9<@+8?@=A*=6+@@>@8,D=>,=@856=>8@EEFC:,8+5@*;?B8,31;C9>)>?+=@G@)*0=CFFC(*2;>CDGG)=5++;>@EDDD**14732;:@BG-(*)(.+().)42;)*.)9<*8@*,34(-,46>0*4(*)))6),*23(2<26-0-.4(.6*--((-/.-/4;614(-((.6(-(-1(--().,(((-))2;*,(.(
@M02996:162:000000000-B87FG:1:1101:18662:2720 2:N:0:ACTGAGCG+TATCCTCT
GACTACCGGGGGATCTAATCCTGTGTGCTCCCCACGCTTTCGCGCCTCAGCGTCAGTTATCGTCCAGTAAACCGCCTTCGCCACTGGTGGGCCGCCTAATATCGACGCATTTCACCGCTACACGAGGAAGTCCGTTTACCGCGCCGACACGCAAGAAAAACAGGTTCAAATGCAGTTTCTGGGTGGAGCCCAGAGAGTTCACATCTGACTGGCTTGCGCGCCTACGCGCGCGGTACACCCAGGAAAACCGGACAACGCGTGCCACCTACGGAAGACAGAGGCAGCTGGGACGGAGGGAGC
+
@<A<BCEBCDD+@,,6<6,;C@@;,6CF,;;,,C+@+,,,;8C@+@,C@?CB68@C,CF<FF=EC:E?EDGGGC>:,,9??4=B==A5=+++@+@4:?=,@+=06>>7>++,,8,,8=*68=3+@FCB<,,,7@433D99*:*@DGAF59)5C89FEFFFEF;*3**=@F9818C+326+<BC0*/283*84>>GB2+*4-+6))*64<*04(.4.:))-*-(-(4;F>*41)-(-6),/-8?17>(,/-.76)4*--(((*-.9(,..(--(((.(.((42(-,((.(43-0)/**-((
@M02996:162:000000000-B87FG:1:1101:7801:2720 2:N:0:ACTGAGCG+TATCCTCT
GACTACTAGGGTATCTAATCCTGTTTGCTCCCCACGCTTTCGAGCCTCAACGTCAGTTATCGTCCAGTAAGCCGCCTTCGCCACTGGTGTTCCTCCTAATATCTACGCATTTCACCGCTACACTAGGAATTCCACTTACCTCTCCGACACTCTAGTCAAACAGTTTCCAAAGCAGTTCCGGGGTTGAGCCCCGGGATTTCACTTCAGGCTTGCTTCACCGCCTCCGCTCCCTTTAAGCCCAGTAAATCCGAATAACGATTGCACCATAAGTATTACCGCGGCTGCTGGCACGGATTGAGA
+
C@CCCF<FFGGF8<FFDFF9FFFFFFFGCEEFFGGEGC;F9CCDFG,FE=FG<BFCE<FGGGGG:,CFEGF,4@FF@FGGGGDCD=EFE=?F;@EECGDA9DAF9F,+@E,AAFGGE:58?=F;@FFFFDCF>E8?D9==3*9864):0C*:@=D@E:DFDF:<=+6=9FCDF*0B+?0@C@7CF@E:)@85<**))69C<D**1+**-@<=-+*4.*:-*/5((6,(,B2/;@))).8;?(/6:)).*6)((0.7-(((-2.)2(.).)))).-5)(,((-64-.3(((.())*2*..,
@M02996:162:000000000-B87FG:1:1101:7818:2723 2:N:0:ACTGAGCG+TATCCTCT
GACTACTAGGGTATCTAATCCTGTTTGCTCCCCACGCTTTCGAGCCTCAACGTCAGTTATCGTCCAGTAAGCCGCCTTCGCCACTGGTGTTCCTCCTAATATCTACGCATTTCACCGCTACACTAGGAATTCCACTTACCTCTCCGACACTCTAGTCAAACAGTTTCCAAAGCAGTTCCGGGGTTGAGCCCCGGGCTTTCACTGCAGACTTGCTTCACCGTCTAGGACCCCTTTACACCCAGTAAATCCGGATAACGCTTGCTCCATACGGTTTACCGCGGCTGATGGCACGTATTTAGC
+
CCCCCGFGGGGFFCFCEAFEFGGFDFEFGF@DGGGGCFC<DFGGGGFGGCFFDFGG@FGGGGCGEGEFFGGGEEGGCC9FGGGGGFGCBFFCDCGGGGFGGFCDGGGEEG@FFGGGD>*=CFGGEFFFGGFDDGGGGGGCFD5FDCACAC?DFEG3=EDFFG:<@=DACF,;@DF,1?;?GGC@7=)=5,D8?E9):7A;*,:*1*<42;G=;1/+8;;04072*.))/1/(;;96?8<C2(;E@5<CC.)6(542,(--49)67,6)24((,-,.4((-33-(().23?)4)0<<<5AA
@M02996:162:000000000-B87FG:1:1101:7829:2738 2:N:0:ACTGAGCG+TATCCTCT
GACTACTAGGGTATCTAATCCTGTTTGCTCCCCACGCTTTCGAGCCTCAACGTCAGTTATCGTCCAGTAAGCCGCCTTCGCCACTGGTGTTCCTCCTAATATCTACGCATTTCACCGCTACACTAGGAATTCCACTTACCTCTCCGACACTCTAGTCAAACAGTTTCCAAAGCAGTTCCGGGGTTGAGCCCCGGGCTTTCACTTCAGACTTGCTGCACCGTCTAGGCACCCTTTCACCCCAGTAAATCCGGAAAACGCTTGCCCCATCCGTATTCCCGGCGCTGCGGGCACGTATTTGTC
+
CCCCCGFGGGGFFCFG<9FDGFGGGGFEED@FGEGGCFCFGFGGGGCFGCFFEGGGGCGGFGGGGGGGGGGFDFGGEFDEGGGGGCC9BC?EDFFEGFFFFFG@EGGGEG7F9EEFE@9CDFCF?FFFFGGGGGGGFGGF?DFGG7@@98DDAED7A=CCF?:8@=CEGGFFG5==9+;BGGDG7;CFEGGFEFDBFFF;4:***=:<)2@7>+**.269,//(*.5)3=?F4;3)))8/2(/9:7)904)(,.,0----(1(.73:(.:<:<B6)),((--(,-(42(3,(0)320)-)
@M02996:162:000000000-B87FG:1:1101:11959:2745 2:N:0:ACTGAGCG+TATCCTCT
GACTACAGGGGTATCTAATCCTGTTTGCTCCGCACGCTTTCGAGCCTCAACGTCAGGTACAGTCCAGTAAGCCGCCTTCGCCACTGGTGGGCCTCCTAATATCTACGCATTTAAGCGCTACACTAGGAAGTCCGCTTACGTCTCCTGCACGCTAGCTAAACAGGGTCCAAAGCAGTTCCGGGGGTGAGCCCCGGGATGTCACTTCAGACTTGCGGTGCCGGCGACGCTGCCGGTACAGGCAGAAAAGCCGGATAAGGCGTGCGCCCGACGGAGAACCGCGGCAGAGGGGAGGGGGGGAGCG
+
C@ABBFAEAED-66,,6;@,,;;,,6;A,,,,,867+,,,,8CA,+4,6?C@,,8@,<FEEGCFGFF6CAFGGC++,4=A@B4CD8=69,+,9,9=,?;,C2,,9C=+6++,,9,56:*66=,,@ECE;,4,6=>8+@,+6)*=7,:A:D*)63=@=EGFD9D,+5+,6@EF,0=5?C7@CEC1*//85=:>::CB1*)).+))/;)66)3.9)().)2-*((---(-(*.3)(-,6),*.3(.93((2-04,0.*..((-1-(*4(7(4(-((,)((((11211--3(((,../**-,(-
@M02996:162:000000000-B87FG:1:1101:7810:2746 2:N:0:ACTAAGCG+TATCCTCG
GACTACTCGGGTATCTAATCCTGTTTGCTCCCCACGCTTTCGCGCCTCAGCGTCAGTTACGGTCCAGGAGGCCGCCTTCGCCACTGGTGTTCCTCCTGATATCTACGCATTTCACCGCTACACCAGGAATTCCACCTCCCTCTCCCGCACTCTAGTCATACAGTTTCAAAGGCAGTTCCGGGGTTGAGCCCCGGGCTTTCACGCCGGGCTTGCTTCACCGCCTCGCACCCCTTTACCCCCATTAAATCCGGTTAACGCTTGCCCCCCACGTATTACCGCGGCTGCTGGCCAGTAGTTAAG
+
CCCCCGE,BFGFGGFGGFGGGGGGGGGGGFFGGFGGGCGFGG,6CEEEG,CFFFG,@,C,,8BFGGG,C:FGCFGGGGGGG=FC8FCCECFGCFG<<,A=,D;FC?D>>EFGGGGF+19=CBF,96CC,=E9D4E++,@CFDBGG>)83+<:7CF,==2,8==CC9C,?3,3DA;@1<C5>ECE@D)*0A1-*8259CF*71((/2,((2*(/+)+.;*6*-((((-(-:13C0>).(2:3().9)-.24.(().0,,((-*.25((-7(-(60)--(,(----2,53(4(()/+3+.))
@M02996:162:000000000-B87FG:1:1101:14871:2747 2:N:0:ACTGAGCG+TATCCTCT
GACTACACGGGGATCTAATGCTGTTCGATGCCCGCACTGTAGTGCATGAGCGGCAGGTACGGCTTGGTCAGCTGCCAACGCAATCGGAGTTCTGCGCCATAACTAAGCATTTGAACGCGACACGGCGAAGTGCGCCAACCGCAACCGCAAGCAAGACCACCAGGATCAAGGGCGGGATGGAGGGAAGGACCACGAAGAAACCACGGACTAAAAAAGCCGGCCGCGAACCGGGAAAGACCAAGAAAATGGGAACAGGAGGAGACACGCGCGAAGCACGAGGCAGCTGGACAGGAGGTAGGCG
+
@<A,ACECBED+@,6666C,,6C,,C@A6,6,,87@++,,,;6;,6,5@B<@+7@++:FCFGG+67:9:9CBE=,,,9@C+8>@@E@@4,,,9,9=7+8+A+4+4,4,9,,,,9,,9)*6+6+6>:@:6++,,4+=C86@98B?*,:1*;/)D,0,,4,/6:/*:8*48,1.*.1C:/,78:**/>6*(2*,051(,*0,3*8?()4(-)*..?9)(.7(2(402(4(-*(,)4((((,23..37())*,.((0(*((,(-*-(2(((((-(((((-((,((3((.,..,,3))/1+),)-
@M02996:162:000000000-B87FG:1:1101:7374:2756 2:N:0:ACTGAGCG+TATCCTCT
GACTACCAGGGTATCTAATCCTGTTTGATCCCCACGCTTTCGTGCCTCAGCGTCAATGACAGATTCGTGAGATGCCTTCGCAATCGGTGTTCTGAGTAATATCTATGCATTTCACCGCTACACTACTCATTCCTCCCACGGCATCTGAAGTCCAGCACAACAGAATCAAAGGCAGTTCCGGGGTTGGGCCCGGGGCTTTCACACTTTACTTGCAGCGCAGCCTACGCACCCTTTAAGCCCACACAATCCGACTACCGCTATGAACTTCGGTATTACCGCGGCTGGTGGACGCGGATTAGC
+
CCCCCG8EEGG<FFFGACEGFFFEFGGCCCE<C-+@CF7FFFCDFFCEE=EFBFF7<FE<@E85,@8:@FEFCFFCA9EFG7+89@C,@,BDFF9??BEFEFA,@CEFGF9E;EFFG55?CFF,@?BFEEFGF,@66,@8+=90==;,++41,>+8A8,@7E:,,3+6?B=68D=11+*:@++;++)30AC)*5C):CAB*D*))+*//++*//7)(2)8=4(532((,163>@)9)4>8(/((04)4*-)((0(9-,(((*))2)))((((,.4)68410(,(((,1(.(-.)/*1).3
@M02996:162:000000000-B87FG:1:1101:14863:2763 2:N:0:ACTGAGCG+TATCCTCT
GACTACACGGGTATCTAATCCTGTTCGATCCCCGCACTTTCGTGCATGAGCGGCAGGTACGGCTTGGTCAGCTGCCTACGCAATCGGAGGGCTTCGCCATATCGATGCAGGTCACCGCTACACGGCGAATTGCGCCAACCGCAAACGCAAGCAAGCTCGCCAGGAACAATGGCGGGAGGGAGGGAAGCGACACGAAGGAACCACTGACGGAAAAAGCGGACTGCGCACCCGGGAAACCAAAGAAATGCGGAGAAAGACCGGAACGGCCGTAGTACGGCGGACGAGGGGACGGAGGGGGACG
+
@<8,8CCFEDD7@,,666,C<<@6,C@E,,,,,8+@:+,,58C@B6;@@BE@++@++CEGGGG+6@:699FFFE,,,99?+B:,@=@FC+++9,@=C+8+4+,09,9+9,,4,4,,45*6+>,@E7:36++,7:@CDG6+*:>C*@>79C*)>:C7,0*4*:5*=)2C7+58*89EB7;:88**//-1-114355((*032*4,(970()96>FFB?)5(5(4?1(4((/(,)-4,1,+/3(,27))-1(0(-0(*..(--/(4*((,,-,(--.4,((2((-,,20(3(,2).2**-(,4
@M02996:162:000000000-B87FG:1:1101:17665:2773 2:N:0:ACTGAGCG+TATCCTCT
GACTACACGGGTATCTAATCCTGTTTGATCCCCACGCTGTCGTGCCTCAGCGTCAATGACAGATTCGTGAGATGCCTTCGCAATCGGTGGTCTGAGTAATATCTATGCATTTCACCGCTACACTACGCATGCCTCCCACGGCAGCTGTAAGCCAGCACAACAGGATCAAAGGCAGTTCCGGAGTGGAGCCCCGGGCTTTCACCTCTGACTGGCTGCACAGCCTACGCACCCGTTAAACCCAATAAAACCGGATAACGCGTGCAACCACCGAAGTACCGCGGCTGATGGGCCGGGGGACGCG
+
@@@,@CCECED+@@B,@@5C<CC;CFCE<<;<,C:@:,,,;:C@B@AF@BFB,,8@,CFGGGG,6,@CDEFGGE98,,9A6@=4D@C68+,,@AFF<@?,=9,6>,=:>,,4,9,:8=*==94,@F8>?6+9D,@=DG8=D=B+=45,1++*7=DCFGGGEFD,@06ADGGF8FG78CEEC@9+,08;81D=@>DF),*.8::*-28=C++-()0286:74,(/,69;(*8@*(/(/),/3=(/74))*-)-(..2-((--*-)0,(,--(-,,..--(,((--().3(((,.)2**(((,
@M02996:162:000000000-B87FG:1:1101:7375:2774 2:N:0:ACTGAGCG+TATCCTCT
GACTACCAGGGTATCTAATCCTGTTTGATCCCCACGCTTTCGTGCCTCAGCGTCAATGACAGATTCGTGAGATGCCTTCGCAATCGGTGTTCTGAGTAATATCTATGCATTTCACCGCTACACTACTCATTCCTCCCACGGCATCTGTATTCAAGCACAACAGTATCAAAGGCAGTTCCGGAGTTGAGCCCCGGGCTTTCCCCTCTGACTTGCTGCACAGCCTACGCACCCTTTAACCCCAATAAATCCGGCTAAAGTCCGGACCTTCCGTATCACACGGGCTGCGAGGACGGAATTAGC
+
CCCCCGGGGGGFGGGGG9FCFGGGGGGGGGFGGGGGGGEGFEFGGGEFGGGGCEGC<FGGGGGF9ECFGGGGFEGGF9DGGGGEGGEFCBBFFGFFGGGGGFCGCFEFFGGGAFFGG:5=D9FGGGG8EFCEE9;==DFD@AFDGFDEDCD2,66EFGGGGGD<==D,CDEFGB8@DFCBC@@@=7FF<=F=DECA5DF5*3=@>*8A=A::<11@>A::=/-::=>2(859DECE*7CC<1=@BE??<.2((2/+))))()--1()..22(.(-))((-((((-((-((47:)/*+6:(
@M02996:162:000000000-B87FG:1:1101:7391:2789 2:N:0:ACTGAGCG+TATCCTCT
GACTACCAGGGTATCTAATCCTGTTTGATCCCCACGCTTTCGTGCCTCAGCGTCAAAGACAGATTCGTGAGATGCCTTCGCAATCGGTGTTCGGAGTAATATCTATGCATTTCACCGCTACACTACTACTTCCTCCCACGGCAACTGTATTCCAGCACAACAGTATCAAAGACAGTTCCGAAGTGTAAGCCCGGACTTTCCCCTCTGACTTTCACCACCCCCCACGCACACTTTAAACCCCATAAATCCGGTGAACGCTCGCACCTCCCGTATACGCACGACTGCTATAGCGTAAATATA
+
CBCCCF<<EFEFFCBE@CBAA,CCFFG9E<D@8FGDGC7FFEFGGFFFGFCCFEE,,;,CEFG96@FE<FEFFFGGF9EGG::CDDBBC@?E,+,+@FFF99;F,9@?@EGB9E?E==ACDEFAF=,,,9,E@,,+6@D4=>5++4:9?+9C7C=A,,,1@D85,<8,+=9*6:0@9?**+666,+0+*5D5***))7;A*,:CAA31*0=64+**.**)*0((((.(.16(+.5)7=F*(63367)921)((0)*((((-),4).(,-,((())(-(-4(,--())).).,))/*0)))
@M02996:162:000000000-B87FG:1:1101:8168:2805 2:N:0:ACTGAGCG+TATCCTCT
GACTACTAGGGTATCTAATCCTGTTTGATACCCGCACCTTCGAGCCTCAGCGTCAGTTGCGCCCCAGCAAGCTGCCTTCGCAATCGGAGTTCTTCGAGATATCTAAGCATTTCACCGCTACACCTCGAATTCCACCTGCCTCTTGCGCACTCAAGAAACGCAGTTTCAACCGCTGGACGGAGTTGAGCTCCGCGATTTGACGGCTGACTTACATTTCCACCCACGCGCCCTTTAAACCCAATAAATCCGGATAACGCTCGGACCTTCCGTATTACCGCGGGTGCTGGCACGGAATTAGCCG
+
CCCCCGGGGGGGFCFGFDGGGGFFFGGGGFFFFGGGGGGFEFGGGGGGGGGGGGGGFGGGGGGGGGGGGGGGGGGFEFGGGGDGGGEEEFGAFGGGGGGGDF;FGGGGGFFG9E?EE>@DDEFDCGGGGGFFEFGCFGGGG8DCDF)F9D5=DFGGGFCFCG=BDDFGGGFEGEGGFCAEEGEGFCEF4FFAFF462CAECE222>23;6FEF65@3+172(,61(..4C(:*66<<(2;?75>9))45(02<F21,--,-149052,35((.-.689(3(,-1)-.(.,-9)<*3+)5>(
@M02996:162:000000000-B87FG:1:1101:8160:2821 2:N:0:ACTGAGCG+TATCCTCT
GACTACTAGGGTATCTAATCCTGTTTGATACCCGCACCTTCGAGCCTCAGCGTCAGTTGCGCCCCAGCAAGCTGCCTTCGCAATCGGAGTTCTTCGAGATATCTAAGCATTTCACCGCTACACCTCGAATTCCACCTGCCTCTTGCGCACTCAAGAAACGCAGTTTCAACCGCTGGACGGAGTTGAGCTCCGCGATGTGACGGCTGACTTACATTTCCACCTACGCTCCCTTTAAACCCAATAAATTCGGATAACGCTCGGACCTTCCGGTTTTCGGCGGCTGCCGGGACGGAATGAGCCG
+
CCCCCGGGFGGFFFGGG<FFGFEFGGFFGFDCFFGGGE?FC@FGGG?FGEFGCFGGGGGGGGGGGGGGGGGGGGGFFFCFGGGGGGGFGEFGGGGGGGGCEF8EEGEGGFFGDGGGG:<?DBBD8FGFDFCFEDG60@DF8>58DE@>@69DDDFFFGGEGC=+=DFGCEFBEBGGFGA?>EGGGD:C*=C@EFCB(=+*1:2@@B((7+;;EFEFCF7.0(((,4,665,.*.7C<7;C34.2=.))1.5,8435-,(((),(*-(.,((-((.(--,41(3(((((,499.0/++.).,
@M02996:162:000000000-B87FG:1:1101:12228:2853 2:N:0:ACTGAGCG+TATCCTCT
GACTACCGGGGTATCTAATCCTGTTCGATCCCCGCACTTTCGTGCATGAGCGTCAGTTACGGCCTGGTCGGCTGCCTACGCAATCGGTGTTCTTCGTCATAGCTATGCATGTCACCGCTACACGACGAATACCGCAAACCTCGACCGCAATCAAGCTCTCCAGAATCAAAGGGGGGACGGCGGGGAGCACCGCTATGAAACCACGGACGAAGAAAGACGCAGGCGAACCCCTAAAACCCAAGAAAGCGGGATAACGACCGGAGCCACCGAAAGACCGCGGCGGCGGGCACGGAGGGAGCGG
+
B@@ABFFEDDD6@,C,;;<<C9@;,ECF<,,,C@@@7+,,,8C@:@;@@DCC7,@66CFFFGGGC@C9:+@F7>,4,C=?+B=,9@:,?++,9,C=AB9,A+,+9,9,=4,9,9,,6=*6=94@CFDC=8+,6=CDG6,+60<D+@839D*)7;?:2@9,D:8,=4;<F,59*/?E>C>E58**2/2/12/-.01(.+9:4;:1(876()92:F??,)7,*(,32--,-*((*.,44082((..5(((),0(.925(((-(1(,*(.(-(-((.(.4((-.2-(,-2--121)0**/31(4
@M02996:162:000000000-B87FG:1:1101:12247:2855 2:N:0:ACTGAGCG+TATCCTCT
GACTACCGGGGGATCGAATCCTGTGCGATCGCCGCAGTTTCGTGCATGAGCGTCAGTTACGGCCTGGTCTGCTGCCTACGCAATCGGGGATCTTCGTCATATCGATGCATGTCAACGCTACAAGACGAAGGGCGCAAACAGCGACCGCAATCAAGCTCGCAAGGACAAATGGCGGGACGGCGGTGAGCACCGCAAAGTAGCGACGGACGTAGAAAGACGCCTGGGCAACCCATAAAGCCAAGAAAACCGGGTAACGGCCGGATGCGCGGAAGAAAGTGGGCGGCAGGCACGGGGGGAGGCG
+
@<@6AC@B@CD+8,,,8,;,6;;6,CB?,,+,,86@+8,,,866,@,96?:@6,8,6<EEGGGG@C<::,CEDF,4,C=?+=@+D=C+=+++4,@B,4+,8+7+6,8+66,,,3,:8)30=3,@D8>=@++++5:CCE,,*3<97*-53:))?2;<,=*:1/2*2)070+36=:CD))47*1>:**.0.2*-))1(.+9).*49(0-(-)*.8B<F()/4*,-((..(,*((*...)),*.(41.(((1(),-))*((((-)((2,((,((-((.()-)(((((-((,,(,-).*/*((--
@M02996:162:000000000-B87FG:1:1101:23900:2857 2:N:0:ACTGAGCG+TATCCTCT
GACTACCAGGGTATCTAATCCTGTTCGATACCCGCACCTTCGAGCGTCAGCGTCAGTGACACTCCGGCAAGCTGCCTTCGCAATCGGGGTTCTTCGTGATATCTAAGCATTTCACCGCTACACCACAAAGACCGCATGCCGCGCGGGTACTCAAGGACGCCAGGTCGCGGTGCAATCCGCGGGTTGAGCCCGCGCATTTAACAACACGCGTGAAATACAGCCTACGCGCCCGGTAAACCCAATAAATCCAGAGAAAACCAGGAACAGCCGGATTGCCGGGGCGGCTGGAACGAAAAGAGC
+
C@CCCFFGFGD9C,,CCF@<<CC;6CBFFC:,,@+@7+,,@CFE,8+@@CCB8,@C<FF,ECA?FCDCCFC<:A8F,,EA=EG,===>C++,9,9?ADD@=+@+@FEAD9,4=;,C@A5C694=BFGDA,,,,+++6@DF65ADC+0*3;+*>DD,@;C>C?/*437*4*42*?@+;0.2BBE/*/.242*,)7)4,*/).<-5<>:-4)142)-16*:6+4(..8;9BC0()-3:A46*4:(4=A).*)13(80*.((.(*-(2(((-3(4((()--(-,4-((,-3(,5<))1*+(,,
@M02996:162:000000000-B87FG:1:1101:14491:2858 2:N:0:ACTGAGCG+TATCCTCT
GACTACTCGGGGATCTAATCCTGTTTGCGCCCCAGACTTTCGCGCCTCAGCGGCAGGGAATGCGCAAGGGAGCAGCGAGGGCACCGGGGGGGCGAGAGGAGAGCAAGGAAGTGAACGGCGACACACGAGATCCCGATGCCCGCGCCCAGACGCGAGACCAGAAGTTGCAAGGGCACTTTCGGGGGAGGGGCAGGAGAGTACAAAGGAGAGACGAAGAGGCGCGGACGAGGCCTTAGGCGGAAGGAACGGGGAAAAAGGCGGCAGGACGCAGGATGCACGGGGGCGGGCGCGAAGGGGGAGG
+
@@8@@;6,8@C+7,9,,6,;,6;;,;CE++,8+-,CC;,,,8,:@+,B<?CB++7C+6D<,C,+8>+7,,6,8,44++4++8++9+4@CF**:*/*1/***)/*32****,+++,,*())1*2:::C885*+0*2/)**02,.)9>9E.*0(2*)1*1****(330*+*3+)*877)2)1*8>=C)-)(**-05760*/).3))()(.3)9(4)-)()*(/((--(-((*(,*))))(**(((,).((*()-25(1,((,()(,)-(((((-()(.240(((,,((-((,(-))*12(-(-
@M02996:162:000000000-B87FG:1:1101:17720:2860 2:N:0:ACTGAGCG+TATCCTCT
GACTACACGGGTATCTAATCCTGTTCGATCCCCGGACTTTCGTGCATGAGCGTCAGATACGGCCTGGTCAGCTGCCGACGCAACCAGTGGTCTGCGTCATATCTATGCAGTTCACCGCTACACGACGAAGGCCGCAAACCTCGACCGCAAGCAAGCTCCCCAGGATCAAGGGCGGGACGGGGGTGAGCACCGCGAAGGAACCACAGAGGAAAAAAACGGCCGGCGCACGCAGAAAAACGAAAAAATCGGGAAAGAGCAGGGAGCGCACGTAGAACCGCGGCGGCGGGGACGGAGGGAGAGG
+
@@A,BFCFBCD+@,<C6@,,6=;,,=B:,,@C8B+++7,,,@;68:556=CC+8@B,9E6DF7CF6@:,,:?@?,A++6>+@=+9,=,:,,,94C74+89=+,695@9>,,,,@,5>=*6=9,A7+==B++,@CED=B8=+)*+=@:<9C*)3>?5,<,;8C5*=*;A??,/*)2CBG@F*8**11.*.**4707((*84:*48(>>(()2(..()-)*4*4(-(((-(*(-)(4((-*2-((..(((/,0,4).7,)(-(*(()((,,,(,(6)(--,1,((((4,(2(11)./**4,(-
@M02996:162:000000000-B87FG:1:1101:12218:2870 2:N:0:ACTGAGCG+TATCCTCT
GACTACCGGGGGATCGAATCCTGTGCGATCCCCGCACTGTCGTGCATGAGCGGCAGGTACGGCCTGGTCGGCTGCCTACGAAATCGGTGGTCTTCGTCAGAGCTATGCAGGGCACCGCTACAGGACGAAGTCCGCAAACCTCGACCGCAAGCAAGCGCGCCAGGATCAAGGGCGGGACGGCGGGGAGCACCGCGAAGGAACCACGGACTGAGAAAGCGGCCCGCGCACGCCGTAAACCCAAGAAAACAGGATAAAGCGCGGAACCGCCGGAGTACCGCGGAGAGGAGGACGGGGGGAGGCG
+
@@6@@CCCCED+@,6,865,,<C,,;B@,,,,,786++,<,9:@,@5@@D,@++76+CFFGGGC,C@,:+8CF>?,,9@?+9=,@==+8++74,8?,84+7+,+3,6,6,,++3++6)*068,@D<:@>+*3,;:CDD,>*5:D7>:=5:)6C8C6*=***2.*=)2:<+>>*097854:5>5*/13/-*247)7((*047*481@2(()22)94/3))(1(-(-(44(*(3)-(,),+*,(,37(110,.))/):)((-,)((/(,,((2-(,)64-(-(-4(((-,-:31)./1/4(,4
@M02996:162:000000000-B87FG:1:1101:23128:2872 2:N:0:ACTGAGCG+TATCCTCT
GACTACCAGGGTATCTAATCCCGTTTGCTACCCGAGCTTTCGCACATGAGCGGCAGTTAATCGCCAGAAAGCTGCCTTCGCCATCGGTGTTCCTCCTGATATCGACGCAGTGCACCGCTACACCAGGAATTCCGCTTTCCGCTCAATCACTCTAGATTGCCAGTATGAAAGGGGAAACAGGAGTTGAGCCACTGCCTTTGACATGTCACTTAACAATCCGCCTGCGGGCGCCTTACGCCCAGGAATTCCGAACAACGCTCGCCCCAGACGAATTACCGCGGCTGCTGGCACGGAGGGGGGG
+
C@CCCFFGEED;C,@<;C<<;CB;,;@;@@E<8+8@76,,B@F@@@<E@ECC+6@C,<CE<EF@FECFFFFFGBDE9;FDBF=4@@C6?,,,@,,E,EF9A+=,98@=E++,44,9@=*==9,@=EEFE8,,@@C6++3@==*==D*>;D+:=EDE,,@=EC8,@=CFGG@A>DGCFGCF4@@,,=;94,4:*374*,;8A,A*.388@+29;9?F*)*8*6(/(3(6(1((*()(44**4?(47.).2.83-.4*-(,,-)435(,,87(-((.))-(-,4(-()5221<4))/**(-((
@M02996:162:000000000-B87FG:1:1101:12826:2877 2:N:0:ACTGAGCG+TTTCCTCT
GACTACTAGGGGATCGAATCCTGTTTGCTCCCCACACTGTCGCGCCGCACCGGCAGTTACTGTCCAGCAAGCCGCCATCGCAACTGGTGGTCCGCCTGAGATCTACGCAGGTGACCGCTACACAAGGAATTCCGATTGCCCCTCCAGCACGCAAGAAGAACAGTGTCAAATGCAGTTTAGGGGGTAAGCCCAAAGAATGCAAATCGGACTTGCTCCCCCGGCTAAACGCCCGTTACACCCGGGAAATCCGGAAAAGGCGGGACAGCTACGAAGAGCAGGGGCGGCAGGCCAGGAGGAAGCG
+
@<6,A6,CECC+8,9,86;,6C@,,<C9<,,,,;6@,,,,,:D@:+++6>@@+66@,<EF<F@FDCCEFF,?F@+>+8=?8,4@@9<,9++,9+8:++9,9?,+4C>+=++8,8,,68*6=63,DFFFD,,,7=E+0DF,+:*=:F@30;38B8;FFF69DC8,,4+7=F,4,4A,45:+>>C***(20=*())24(,+//+17)),,.)0/)+/),):-2((,))(-(/44)(--..,*(-(-02..*-54(0(*,.(--)(-*.)).4(((((.),((,1(--((,(((,).88*((((
@M02996:162:000000000-B87FG:1:1101:11893:2877 2:N:0:ACTGAGCG+TATCCTCT
GACTACAAGGGTATCTAATCCTGTTTGCTCCCCCGACTTTCGCGCATCAGCGTCAGGAACGTACAAGGAATCCGCCTTCGCCGCCGGTGTTGTACAGGATATCAACGCAGTTCACAGCGACAACCGGGAGGCCGATTCCCTCGTCCGTACTCCAGGAAGGGAGGTTCAAGCGCACGTTCCGGGTTGAGCCCGGAGAGGTCACACTTGACACGCCTCACAGGCTAAGCGGCCGGTACGGCCAGGAAAACCAAACAAAGCTTGCGAGCGCGGGAATACCGCGGATGCCGGGACGAGGGAGGCG
+
@<68AEAFCDC-@69@665<,C;,,;;?,,;,6@7@++,,,8B@++,@6A,@,6@C,CFFFCFFEFFGFFCFF>B7,4,968+@E@:8=++,95CFGFC,=243;9>88++4,6,,6:*6+8+6B3:+6++6@:C7C9,,+1*30:=,*3*1339,4;,7>>/*4)*::E>?*674=5(;BE=**1/9.*3.>:D>4*),,+.,(*.38422(0(7>52)*-(.).(,(*--)4(--(*2-2((73(,*().47.1..)).*,,)(,427(((.)))-(,(,(-.,-,(-(())*/*((((
@M02996:162:000000000-B87FG:1:1101:11898:2895 2:N:0:ACTGAGCG+TATCCTCT
GACTACAAGGGGATCTAATCCTGTTTGCTCCCCCGACTTTCGCGCCTCAGCGTCAGTAACGTACAAGGAATCCGCCTTCGCCGCCGGTGTTCTACAGGAGATCAACGCAGTTCACCGCTACACCCTGGATTCCGATGCCCTCTTCCGTACTCCAGTAAGGGAGATTCAAGCGCACTTTCCGGGGTGAGCCCGGAGAGGTCACACTTGACACGCCTCACCGCCTACGCGCCCGGTACGCCCAGGAAAACCGAAAAAAGACTACGGACGCGGGATGACCGCGGCTGCGGGGCAGGAGGAAGAG
+
CCCCCFFFFFD+@,@<6;@<@@@,,<CA9<,,,@7@++,,,8F@@:,C<?CB,6@B,CFGG:EFGFFGGG9AFC7:,,@AB?+@E=@4=8+4@<EFGGE+9*929:>+=+84,45C==*==@,@E+6+3,,3>=CD+@8B=)9+9F:8:C*0@;:,7EF?,;8*4=+B9EEA5>D*;2:FDEC/11-1(4*.8:D@0*)(4<;@(+7.;=62388B?44-*,,-,31,(*4()(-(,(**(2:65:(,*-04(.49,,())*,(/,4733--(,()(-(-(2,--,41(,,())/2*,,(.
@M02996:162:000000000-B87FG:1:1101:20008:2969 2:N:0:ACTGAGCG+TATCCTCT
GACTACAGGGGTATCTAAGCCTGTTTGATACCCAGGCTTTCGTGCCTGAGCGTCAGAAGAACTCTGGAAAGCTGCCTTCGCAATCGAGGTGCTGTGACATAGCTAAGCAGTTCAACGCTACACAGCACATTCCGCCAACCTCGACAACGCGAAAGGGGACCAGGATCAACGGCAGAGTACAGGGGGAGGAGGAAAAAGTAACCGCGGACGAAAACCACCGCCAGGCAAACCTGAAAAACCAAAAAAGCGGGGAAAAGGCGGGGACCACCGAAGTACGGGGGCGCGGGGAAGGGAGGAGGCG
+
B@@@AFE,@CD6@,,,;6,C8@;=,-;A,@6,,;66,;,,,8;@695<C?,@+8@CC;F@,6,C6CA9,CEE<?@8,,=9,@>,@D,,@,,,9?,?FEC,4+4,4CEA=,<9,9,588*6==,=,A==?,,4@DCGD++6+:<8+4)80=*)@=C,6661>D38:*3@?,@94*3**2*+@,;***-*(=*646C=(**0*1).1).(())4:).<(0*-2((,((((,/1(*(..63+*.,..<112)-)(,7,*,((((13(/,(,(-(-,(-6,3((16(,,(-,-,(45)2**(,(,
@M02996:162:000000000-B87FG:1:1101:21608:2979 2:N:0:ACTGAGCG+TATCCTCT
GACTACCGGGGTATCTAATCCCGTTTGCTCCCCTGGCTTTCGCAGCTCAGCGTCAGACACAGTCCAGAAAGGCGCCTTCGCCACTGGTGTTCCTCCCAATATCTACGCATTTCACCGCTACACTGGGAATTCCCCTTTCCTCTCCTGCACTCTAGTCATCCAGTATCCAGAGCCATACGGGGTTGAGCCCCGCATTTTCACGCCAGACTTAGAAAACCGCCGACATGCGCTGTACGCCCAATAAGTCCGGACAACGCGCGCCACCTACGGAGTACCGAGGCTGCCGGCACGGAGGGAGCCG
+
CCCCCGGEDDG6@<9EC@BA@FCC,C@F9@CD7-C<<@,8B@F:8@,BCDFC7C@FFGGGGGGGGFGGGG@EGG>F7?9A:8?FFCE:?,,9@,C?FFF:E+=,>FECC++9E4<?=><=C9<,CFFFB8,,@EC8=6=>+9+D=,:DD638,>=,@E8DF8=,@9FDFGFFFFG8DGDFDD+@@9=9:F>:9>3)*2=A4,:BBFFF)4C:CFEFFAD0=(636(75:8(,26511-*;4,54*)64715--735-(--(7;6<((,-(-2,5-.4(--((4((,12,46()5**83,-4
@M02996:162:000000000-B87FG:1:1101:19986:2980 2:N:0:ACTGAGCG+TATCCTCT
GACTACAGGGGGAGCTAATCCTGTGTGATACCCAGGCTTTCGTGCCTGAGCGTCAGAAGATCTCTGGACAGCTGCCGTCGCAATCGAGGGTCTGTGACATATCTAAGCAGGTCACCGCTACAGAGCACATGCCGCCATCCTCGACATCGCGCAAGGGGACCAGGAGCAATGGCAGGTGGCAGGTGGAGCATGAAAAGGTCAACGCTGACGTAATCCTCAGCCGGCGCACCCGGGAAACCCAAGGAAGCCGGATAACGCGCGGGGCCGCCGAAATACCGGGGCTGCTGGGACGGAGGGAGCG
+
@<A,AFCECDD+@++,6,,,6<C,,-;A,66,,6,6,,,,,8C@B<,;@?C@666BFFGG9FA:,<@E,6CF,A4,+4+86=:8==<,7+,,999AFC;,4+9+,9@,4,+9,9,,8030=9,=,9946,,,6@CD8+66+1<CCC5A*=*)68?FEGG6891*@*349,@>3;C*;*-;C59,?>B75C,8AAGE(***0,8(2)6:35/4;)9;)/+/3/(.,7;2(:09)(49:(,*,8((01439,04(..*-(--,1(-1499(-(,(,)))-((-((-().,(3.-7)1*132((
@M02996:162:000000000-B87FG:1:1101:20001:2988 2:N:0:ACTGAGCG+TATCCTCT
GACTACAGGGGGATCTAAGCCTGTTTGATACCCAGGCTTTCGTGCCTGAGCGTCAGAAGATCTCTGGACAGCTGCCTTCGCAATCGAGGGGCTGTGACAGAACTAAGCATTTCACCGCTACACAGCACATTCCGCCATCCGCGACAGCGCGCAAGGGGACCAGGATCAAGGGCAGGTTGCAGGGGGAGCAGGAAAAATTCAACGCTGACTTAAGCCGCCGCCTGAGCACACGGGAAAACAAAGAAATCAGGATAACGCACGGGGCCTACGGAGAGCCGCGGCTGCGGGGACGGGGGGAGCG
+
@@<,A,CECED+@,,,665666;,,6;A,;,,,;,9,,,,,8;@66,@C=6@+,@@FFGG@E<A,CAF@@FFEE4,,,9A,@=,@=<,=++46?99E@?,9*,,9AE9=,,,,9,:88*6894=,9???,,,7DCCC+4@+0<C>@539C*)@89FGGGG778*@*;47,591:9*/2(;<,4**/.7(:06>5<6(+).1+9:10(31**.:*66(.9-2-(-(40<0*44)(--3.,*.41.03-)24/.)*.*-,(-,1-()(((.(,-(((((4-,,4--(--1(36(5)*2*-2((
@M02996:162:000000000-B87FG:1:1101:24124:3006 2:N:0:ACTGAGCG+TATCCTCT
GACTACCGGGGTATCTAATCCTGTTTGCTCCCCACGCTTTCGCGCCTCAGCGTCAGTTGCCGTCCAGTTGACCGCCTTCGCCACTGGTGTTCTTCCGTATATCTACGCATTTCACCGCTACACACGGAATTCCGTCAACCTCTCCGGTACTCAAGAAACACAGTTTCAAATGCAGGCTATGGGTTAAGCCCATAGTTTTCACAGCTGACTTGCGCTCCCGCCTGCGCGCCCTTTCCACCCAGTAAATCCGGCCAACGCTTGCCACCTACGTATTGCCGCCGCTGCTTGCACGTATTTCGC
+
CCCCCGGGGGGG7CFGGGGGGGGGFGGGGGDGEGGGGGGGGGGGGE:FGDGGGGFGGGGGGGGGGGGGGGGGGGGGGGGGGG>FGG@FGGGFGGFGGGGFAFFGGGGGGGGGGGGGC:9=DEF,BCFGGFFFGF8D=CDFGB:DFB=C@GFEGG6FFD71@FBFCC=CGGG>F6>CACCFGFG9F*::=EG=/*29AFFFFG?*(1>9-++*9/(858F354:((.1(6B31>?A29AFG01,)9:))91)((0.9(---(15)24:47(.)).)..71,((-(4..51?)8)0+30)(-
@M02996:162:000000000-B87FG:1:1101:24146:3009 2:N:0:ACTGAGCG+TATCCTCT
GACTACCGGGGTATCTAATCCTGTTTGCTCCCCACGCTTTCGCGCCTCAGCGTCAGTTGCCGTCCAGTTGACCGCCTTCGCCACTGGTGTTCTTCCGTATATCTACGCATTTCACCGCTACACACGGAATTCCGTCAACCTCTCCGGTACTCAAGAAACACAGTTTCAAATGCAGGCTATGGGTTAAGCCCATAGTTTTCACATCTGACTTGCGCTCCCGCCTACGCGCCCTTTACACCCAGTACATCCGGACACAGCTTGCCACCTACGTATTACCGCCGCTGCTGGCACTGAGTTAGC
+
CCCCCGGGGGGGGFGGGGGGGGGGGGGGGGCDFGGGEGGGGGGGGGGGGGGGGGEGGGGGGGGGGGGGGGFGGGGGGGGGGGGGGGGGGGEGFGGGGGGGGFGGGGGGGGGGEFGGG@DC>EF9CGGFGFGGFGGGDGGGGFFGGG9>?DFFGGGFGGGGGGCEFFGEDFGFGFGGFGFFD8@@FGEFFFGBAF?>>2BEEFEFFFE<EFD3>8>)2;F1/6?11;61>G97C:4AB2A8:?FD454490341)(*.(..49>2=:?F>:,)646443-(-(4;9500:(2(0*0<C4:<
@M02996:162:000000000-B87FG:1:1101:21008:3025 2:N:0:ACTGAGCG+TATCCTCT
GACTACACGGGGATCGAATCCTGTTTGCTCCCCACGCTGTCGAGCCTCAACGTCAGTATCTGTCCAGTAGGGCGCCGTCGCCGCCGGTGGGCTGCCTAATCTCGACGCATTTGACGACGACACTAGAAATGCCCCATACACCGCCAGTACTCTAGATTAACAGGTTGCAAAGCAAGTCCTGGGGTAAGCCCAGGGTGTGCACGTCAAACTGGCAATGCCGTCGACGCTCCCGGTACACCGAGGAAAGCCGGAGAAGGCGGGCCCCCGACGAAGGACCGGGGCTGCGGGGAAGTAGGAAGCG
+
@<A,A@AFBCD+@,6,86,,6C;6,<CE,,,,,;7@+,,,,:C@8+,,;;;@,,8@,C,CCF9CF<C9C<FFGE@7+++848+@C=@+7+++9+8,C?=,,+,+6@8@=++7A@,86:*==38,@FFCA,,,3@E=7E6,;)*3<EA,4:+*,5=D2,=?>:9,43*,2?CF,?CF8==+4:C**14=76=/;>G5(*0)/+(,/;@?@*028046)9*-*-(-369((*-,)44(6),*,4(7>24:>-.-(0.*.(((()-(/,1-,4(-(-4((4(,16(-(---(,--)/2++).(-
@M02996:162:000000000-B87FG:1:1101:9650:3072 2:N:0:ACTGAGCG+TATCCTCT
GACTACCCGGGGAGCGAATCCGGTGTGATCCCCACGCTGTAGTGCCTCAGCGGCAAGGACAGATTAGTGAGAGGCATTCGGAATAGGGGGGGTGAGTAGTATCGATGCATGTCAACGCTACACTACTAATTCCGCCAAGGGCATCTGTAAGCCAGCACAACAGGAACAAAGGAAGGTCCGGAGGGGAGCCCCGGGCGTGCAGAGCGGACAGGCGGCAGAGCCTACGCACCAGGGAAACCAAAGAAAGAGGGAAAACGCGGGAAACCGCGGAGTGACCGCGGATGGAGGGACGGGGGGAGGG
+
B68@@8@C@@C8@+6+667,,+6++68=,,,,,;67+,,,,9,9,:,96=@@+66:,CFEFG@,,,:,:<FD,:8,,,9@,844,9<,4++*22;10:++0/+/8/2*0+,++3,,/3)/)0,+<++03+++03855:*/9:F**3.+***)329*:*A6*73*:)2:9CF>65C*/*508://*117(*/-05>24/)(-+.307426)11()479)7-*((,,--1(*..*(-.24,*(.4:5.((*.),(),*((,(-),(*,-3((((-()))(((-4((((.1(-,,.)***(((-
@M02996:162:000000000-B87FG:1:1101:9668:3072 2:N:0:ACTGAGCG+TATCCTCT
GACTACCCGGGTATCTAATCCTGTTTGATCCCCACGCTTTCGTGCCTCAGCGTCAAGGACAGAGTCGTGAGATGCCTTCGCAATCGGTGTTCTGAGTAAGATCTATGCAGTTCACCGCTACACTACTCATTCCTCCCACGGCATCTGTATTCCAGCACAACAGGATCAAAGGCAGTTCCGGAGTGGAGCCCCGGGCGGTCACCTCGGACGGGCGGCAGAGCCGACGCACCCGGAAAACCAAAGAAATCCGGAGAACGCGAGAATGAGACGAAGTACAGCGGCAGAAGGGACGGGGGAAGCG
+
@@@6AFFGCED+@,;,;<;<@<C=;-;A,6<6,C6@+6,,58C@8<,B@BCC66@@,CEGGGG,CC@9@@FGADF,,,=AB@C,D@C,?,,,49EDCAD,93,,9,9,4,,9,4,56=*==9,9@F9,9,,,@,;=CEC==AA+6,5,332*73=A@FFDCCD,A;+D8EDF,:>=<D;?CB>4,313::@5@>DA)7)(/4..502:>)/,()-)1)1321(--1(4(*(()(--,(+*-3(5>1.)*-)4(04*-,-(-)-)*.)))-(,(-..).),,4(-((.,((--5)12*(,(-
@M02996:162:000000000-B87FG:1:1101:6606:3080 2:N:0:ACTGAGCG+TATCCTCT
CCCTCCCCCCCCCCCCCCCCCCCCCCCCCCCCCCCCCCCCCCCCCCCCCCCCCCCCCCCCCCCCCCCCCCCCCCCCCCCCCCCCCCCCCCCCCCCCCCCCCCCCCCCCCCCCCCCCCCCCCCCCCCCCCCCCCCCCCCCCCCCCCCCCCCCCCCCCCCCCCCCCCCCCCCCCCCCCCCCCCCCCCCCCCCCCCCCCCCCCCCCCCCCCCCCCCCCCCCCCCCCCCCCCCCCCCCCCCCCCCCCCCCCCCCCCCCCCCCCCCCCCCCCCCCCCCCCCCCCCCCCCCCCCCCCCCCCCCCCC
+
@AC,AF@C+666@:@+@@+@F=+++84@+@CFGEGCFC11=4C:FE8:E8C**::CCEGEGGGGGE8EECEGE*:E2:?:CGGGG*2?C?C?C?EGGGGCE5?1?GCEG82?EEGGE7.9CGGGGGEGGC*:CEGGGGGGGFFGGGFGFG89GGCGGGGGGG6C>DGGGGGEGFGCDGFFGGGCED>G>GGFFFGF;EEFFG>BBEFBFEGFFFFFFFGFG;-7>>FFFGFFGF>FFFGGFFFBDFFFGF>>FFFG0>9>>G9BGFFFFFBB9>FF>FFFB4,-9B;>B>3;8BEGGFFF
@M02996:162:000000000-B87FG:1:1101:14303:3083 2:N:0:ACTGAGCG+TATCCTCT
GACTACCCGGGTATCTAATCCTGTTCGATACCCGCACCTTCGAGCGTCAGCGTCAGGGACACTCCGGCAAGCTGCCTTCGCAATCGGGGGTCTTCGTGATATCTAAGCAGTTCACCGCTACACCACAAATTCCGCCTGCCTCGCGTGTACGCAAGTACGCCAGGTCGCGCGGCAATCCGCGGGGGGAGCCCGCGCAGTTCAGAACACGCGTGAAAAACAGCCGAAGGTCCCGGTAAACCCAAAAAAGCCGGAGAACACCAGGACAGTGCGGAGAACCGAGGCAGCAGGCACGGAAGACACG
+
B@A@AFEGBCD+@,,,66,6,C@,,CCF9@@,6@+@+F,,@CFF@F@C:BCC,,8@,EF<FGEEGCDGCCFGFEB8,,99,8=@DDDD@+++9,C@AB:,9+4+6CE8=,,4,6,56=*=8>>@FFFCD,,,@=+C+D,:+8@D98:33?5>E@C,=CGGGD9*42?E54*0/8D+;7:5>CE**/-7(/1,.5)9(/*)6+6::5030./-3))*.)/3*,4-(-(()+.()((464,8,8(4594(2-)-(03*,.,-.1(-*,-))---((.)(-(,(4(,-(.2(.1-.)/**(((,
@M02996:162:000000000-B87FG:1:1101:6622:3091 2:N:0:ACTGAGCG+TATCCTCT
CACTCCTCGGGTCTCTCCTCCCGTTCGCTCCCCGCACCTTCGCGCCTCCGCGTCCCCCCCCCCCCCCCCCCCCGCCTTCGCCCTCGGCGCTCCTCCCCCTCTCCCCGCCCTCCCCCCCTCCCCCCCCCCTTCCCCCCCCCCCCCCCCCCCCCCCCCCCCCCACCCCCCCCCCCCCCCCCCCCCCCCCCCCCCCCCCCCCCCCCCCCCCCTCCCCCCCCCCCCCCCCCCCCCCCCCCCCCCCCCCCCTCCCCCCCCCCCCCCCCCCCCCCCCCCCCCCCCCCCTCCCCCCCCCCCCCCCCC
+
6-AA,C,,66667,C@,,5CF,+;;-8@B,@FE+@+@+;,B,6+@+4,,+867@+,,7++@FGGGC+C++3@+*@F8*@*>FF*=;++***61,=F*111=5C**=1=***4F8CE/401>;EGE>/:8**;@:FDC8?EGB55//7:;<84**)::/:*2*(2:>DC<G5):.7/.995/1/*//-)-CEB57CB15>>>GF690339)*-8<9F>BD>E;(-7(4,4C>953(47;GG442,<3(-9-83>FFG-----97BGF>>F6(4,(.4-479(-(-421-7>F>.<::1439
@M02996:162:000000000-B87FG:1:1101:14304:3101 2:N:0:ACTGAGCG+TATCCTCT
GACTACCCGGGGATCTAATCCTGTTCGATACCCGCACCGTCGAGCGTCAGCGTCAGTGACACTCCGGCAAGCTGCCTTCGCAATCGGGGGGGTTCGTGAGAGCTAAGCAGGTCAACGCTACACCACAAAGGCCGCCTGCCTCGCGTGGACGCAAGGACGCCAGGTCGCGCTGCAATCCGCGGGGGGAGCCAGCGCAGGGCACAACACGCTGGACATAAAGCCTACGCGCCCGTGAAAACAAAGAAAACCGGAGAAAACCAAGACCCTGCGGATGAGTGGGGCGGCGGGGAAGGGAGAAGAG
+
B<A@BEFF@CC+@,:,665,,<@,,<BF,;6,,7+6+8+,,7@@,6+B@=C@,,@B,CFFFF8FFCCFE@DF=AB,,,4?:==,@@CEC+**2*281::*3)**0<20:**/+0,024)1/9,0;@C88**2;/:7/C5**4>)7*-*0*)(:87*:7C**:-*+0C:/2*0*9>+95458>E**)(1(2+.)0)4(*)(,*.4(.--()*-2).*6**-2,(.(-(((/4(/(1,)),*.,(.01((1-)-(0.*,((((1.,*((((-(,((.)).((,((-(((-(((-0)***.,.(
@M02996:162:000000000-B87FG:1:1101:6754:3141 2:N:0:ACTGAGCG+TATCCTCT
GACTACTGGGGTATCTAATCCTGTTTGCTACCCGCACTTTCGAGCCTCAGCGTCAGTAGCACCCCGGAAGGCTGCCTTCGCAATCGGAGTTCTTCGTGATATCTATGCATTTCACCGCTACACCACGAATTCCACCTTCCTCATGTGCACTCAAGACCGGCAGTTTCAACTGCAAGCCCACGGTTGAGCCGCAGGATTTCACAGCGGACTTGCAGGCCCGCCTAAGCTCCCTTTAAACCCAATAAATCCGGATAACGCTCGGACCCTCCGTATTACCGCGGGTGCTGGCCCGGAGTTAGC
+
CCCCCGG<EGGGGGGGFFGGGGGFGGG,E,CFGGGGGGGGGGGGGGGGGGGGGGEDGC,CCECFGCF@FFGGGGGGGCEFG,C7DEG7FFGFGGF@FFFG,<=FF,EFCGGGGFFGG8D>DFFCE+CEEGGGG4EFG,@DD0838@;,4=+:@>FGF888CE:@;99,CEFAEF?F?F)06BCFED59@=*:*@4-6F6<EGE42)((6AGF3*).1:9>C./()6=)5C??=:A>><FGF(47*4:<>30-,.60---(-/,7C12,874(,,6<F0((-(-(-84:(((4.)*2*6:)
@M02996:162:000000000-B87FG:1:1101:6997:3150 2:N:0:ACTGAGCG+TATCCTCT
GACTACTGGGGTATCTAATCCTGTTTGCTCCCCACGCTTTCGAGCCTCAGCGTCAGTTATCGTCCAGTAAGCCGCCTTCGCCACTGGTGTTCCTCCTAATATCTACGCATTTCACCGCTACACTAGGAATTCCACTTACCCCTCCGACACTCTAGTTCGACAGTTTCCAATGCAGTACCGGGGTTGAGCCCCGGGCTTTCACATCAGACTTGCCGAACCGCCTGCGCTCCCTTTACACCCAGTAAATCCGGCTACCGCTTGCACCATACGTATTACCGCGGCTGCTGGCACGTCTTTAGC
+
CCCCCGGGGGGFGGG9F@FFGGGFGGGGGGFFGGGGGGGFGGGGGGCGFFGGFFGGFFGGGGGGGGFGGGGGGGFCFGGGGGGGGFFFFEFFDFEEFGFF9?EFCFEGDEEGDGFGG>>CCEFFGGGGFGFFFGGGGFGGGDFGGGA7>DD=DEFFCGGGG68:AFGDGGFFGFGGCF7:BEGEEDEGEFFAADGF=FFE<EE<B==EFFGEEFBF@BD:=2/616;(6E?(:3>D<<CEBB:A@A)6775(,<(9-----*.371<>?8)).4).)3-2129;?).44(44)0*;+.52
@M02996:162:000000000-B87FG:1:1101:8668:3152 2:N:0:ACTGAGCG+TATCCTCT
GACTACCCGGGGATCTAATCCTGTTTGATCCCCACGATTGCGTGCCTCAGCGGCAATCGCTGTTTCGTGAGATGCCGTCGCAATCGGGGTGCTGAGTAAGAGCTATGCATGTCACCGCTACAAGACGAAGTCCGCCCACGGCAACAGTATGCAAGCCCGCCAGGATCAACGGCAGGTCCCGGGTGGAGCCCGGGGAGGGCACAGAGGACTGGACGAACAGCCAAGGCACCCGGGAAAGCAAAGAAAGCCGGAGAACGAAGGAATCCGACGTATAACGAGGGATGCGGGCACGGAGGGAGCG
+
C<B@BF8C@CD+@,6,;656C6@;,;CE,,6,,6+7+6,,;8+8B,,,;=C@++6:,:DDCFF,C,8:99CEE?CA+68F==:,9=F8:>++9FEC5?;,9+,+4,95=,,9945,859===,,@>C+@+3,@=E6@888CFF6;DD74++5,5;741*@*9/*4;C,2,*9//9*);5)48C**1,131/.=A)708)-,*((()-30<*,3)-)-)).*-(((-472*(,)---.(,+.((..32(9,)-(0.2-(((,*..*.-((--()).-((((,3(-(,,--,12../**-2,,
@M02996:162:000000000-B87FG:1:1101:11741:3166 2:N:0:ACTGAGCG+TATCCTCT
GACTACAAGGGTATCTAATCCTGTTTGCTACCCACGCTTTCGAGCCTCAGTGTCAGGATAAGCCCAGTGGGTCGCCTTCGCCACCGATGTTCCTCCTAATATCTACGCATTTCACCGCTACACTAGGAATTCCACCAACCTCTACTGCACGCAAGAAAAACAGGTTGGAATGCGGATACCAGTTAAGCCGAGATATTTGACATCCAACTGGGCGTTCAACCGACGCTCCCGGAACACCCAGGAAGTCCGGAAAACGACAGGCCCCTAAGTAGTACCGCGGCGGCTGGCACGGAGGGAGCGG
+
B<@<BFFFFFD-@6<@@<<<@AC;,<CF<@C,;EC@:6,,58FE:C,E<=,C,6@C,C,EFGGGGFEC,CF4EB@7,6=A88:FFC:7=,,,9,9ADFD,@+=,>CB>8,,4,9,:8=*===?9EFDEF,,,@ACFFGEC?5+==@*C0=*1>@>ADFGFCC=,6++1=E,:39CE>DFFFC2,3<;+)@C)<*=7*,4AED/:7F>5)3;)/)()0):;:(:>9.,(.*.()6(/41*23(-8).))/,5(2<0)(((,(/-15,4(.).))-.)-((,(47((-((..(()02**(((-
@M02996:162:000000000-B87FG:1:1101:15571:3181 2:N:0:ACTGAGCG+TATCCTCT
GACTACCGGGGGATCTAATCCTGTGTGCGCCCCACACTGTCGAGCCTCAGCGGCAGGTAAAGCCCAGTAGGCCGCCTTCGCCACTGGGGTTCCACCGAAGATCGACGCAGTTCACCGCGACACTCGGAATGCCGCCTACCTCTACGTCACTCAAGAAAATCAGGTTGGGAGGCAGTTCCGGGGGGAAGCCCCGACAGTTCACATCCAACGTGAGTTCCCGCCTGCGCTCGCGTTACACCCAGGAAGTCCGGACAACGCATGCCAGCGACGGATGACCGCGGCGGAGGGAAGGGAGGGAGGG
+
@<86AC@CCED+@,6;66,;6,;,,-;E,+,8+8+@,,,,,:D@8+4@@E:@+6=B+CFFGGG,C=CCACGEFE4:++99844@@=<,4++,9,9AFEC+@+4+68>==++,,@,:>=*=9:+4>@:@:3,,@?EG7E?,*.3;=*)</8+*?8CFFGG,2?=84**/5=*5*0C*119:>CC**11940*475<;,2*).36)3<>::)*,436*.*0-2(,,(-(((*-(/(,--.,*,((-5..)2-.,(.,1-,(--*)5*4(417((((...3(,1(-,((-2(((,))2**-((-
@M02996:162:000000000-B87FG:1:1101:16816:3182 2:N:0:ACTGAGCG+TATCCTCT
GACTACCGGGGTATCTAATCGTGTTTGCTCCCAAGGCTTTGGAGCGTAAACGTAAGTTACAGTCAAGAAAGCCGCCTTGGCCACGGGGGTGCCGCCAAATATCAACGAATTTAACGGCAAAACTAGGAATTCCGCTTACCTCGCCGGCACCGAGGCAAAAAAGGTGCCAAAGCAGTTCCGGGGGGGAGCCCCGGGATTTCAGGTCAGACGTGCTTGGCGGGCAACGCACCCGTGACACCAAGAAAAGCCGGAGACGGCTGGCCCCATACGAATAACGGGGGCAGAGGGGAGGGAGTGAGCG
+
@@B<@EFEDEG+@8F<6,5C,6;;,-;A,@@8,C,<C<,,,6;6C++,6:,B,,6;6,6,6C6E,,C,C6:F<@@F7,,4C,4A+4@8>+4+,+8++8:,454+448+4,+,,8,++0*6+3,368,>9,3,,6+=8C?:+**3++139*3)**/4*;FG**0*=);*3<*8*)243;):8CG**)()-:C(8597(**).+).)/.44)/(,.6426)-*-(((-,--*((*(-(-4+*(,(45.((*-)-(0(*-((((1(-),(,,4((((..3-(,(,(,(-(,(-,(0)2*0)),,
@M02996:162:000000000-B87FG:1:1101:18647:3188 2:N:0:ACTGAGCG+TATCCTCT
GACTACAGGGGTATCGAATCCTGTGTGATACCCAGGCTTTCGAGCCTGAGCGTCAGAAGACCTCCGGAGAGCTGCCTACGCAATCGGGGTTCCGCGAAATATCTAAGCAGGTCACCGCTACACAGCAAAGTCCGCCAACCGCGACAACACGCAAGGCGAACAGGATCAAAGGCAGTCAAGAAGGTGAGCAGGAAAATGTCACCGCAGACTTGAACCGCCGCATGAGCACCCGGTAAAACCAAGAAAGCCGGATAACGCGCGGGCACAACGGAATACCGGGGATGCGGGCGAGGGAGGAAGG
+
B@@,AC,@ADD-BC<,:65:66@=,<C,<,C,;C,6,@,,5@6@6+,,;,;@+,8C,C,C,6,:,+8,+8FFAA,<,,,876:,9D=+4++9,@>+@:>,99,3,CE,>,+4,9,B>0*6==?6,,,:6,,,7+6=C6+6+0?9C+)8*3*08@9<4***>47,4)0,*,12,;C:)+/*,30*,*7C@C*())*/),1).5.6986930*)./)),8D41((,-42-3*-()(-(.),;13(852((>(.4,06*---(-1(-)-(.34(,(-,.)(((--((.((,-(,())***(,((
@M02996:162:000000000-B87FG:1:1101:18670:3191 2:N:0:ACTGAGCG+TATCCTCT
GACTACTGGGGTATCTAATCCTGTTTGATACCCAGGCTTTCGTGCCTGAGCGTCAGAAGATCTCTGGACAGCTGCCTTCGCAATCGGTGGTCTGTGACATATCTAAGCATTTCACCGCTACACATCACATTCCGCCAGCCGCGACAGCGCGCAAGGGGACCAGGATCAATGGCAGTTTGCAGGATGAGCAGGAAAATTACACCGCTGACTTAACGCGCCGCCTGCGCACCCGTGAAACCCAATGAATCCGGAAAAAGCGCGGGGCCTCCGAGTTACCGGGGATGCTGGCAGGGGGAGAGC
+
@@<,AEF@CDD6B<<,;;,;,6;,;6CF9C<,CE,9,;,,,8C@B<@<CECC66@@FCFF<FCF,CDEFEGGCEFD,98?B8:8DDC,8+,,9=4?FFA,9+,,4?@,=,,4,@,,@5*=+94@4AB<9,,,@D+=D8+@+:<DDE8:@C*)C8CFGGGGGC=+A5CGC5E9:>D@++*=@EC*,359:E8>?6F)*2*1.10:2)59B++9;+(:(0>./.(/649>>*-27(,444,:2::(94.)*-)-().*,((-,1(-/(,(4-((,,..),((3(((,.6((3(-0)/*/41(
@M02996:162:000000000-B87FG:1:1101:15580:3196 2:N:0:ACTGAGCG+TATCCTCT
GACTACCGGGGGATCTAATCCGGGTGGCTCCCCACACTTTGGAGCCTCAGCGGCAGGTAAAGCCCAGTAGGCCGCCTTGGCCACGGGGGTTCCTCCGAATATCTACGCAGTTCACCGCTACACTCGGAATTCCGCCTACCTCGACTTCACTGAAGAAAAGCAGGTTGGGAGGCAGGTCCGGGGGGAAGCCCCGACATGGCACAGCCAACGGGATTTCCGGCCGGCGCACCCTGTACACCAAGGAAAGCCGGAAAAGGCGTGCCACCTACGGAAGACAGCGGCGGCGGGGACGGAGGGAGAG
+
B@A8@EC@CDD+@6@,6,;,,+7+6+6:,6,,,;+B,6,6,69@C,,:,9:@++6>+:EFEFGGF=C,5?CFFC::+6,9=,9A+4=+>++,7,C>FE:+33,+,86+6++,,8,,48*33;,3,@@<<*,,,5:C*C,>3.*;31(?:81*?28FGGG,,87*2;45<;*5*.:5A48:>CE**1,732*37754(0)(.2.(47?147)(4).*)1*,*-(,(-,(,*-(*.)-.)0*,4087(,(*-.(,..*-(,,-*-6*(((.4((((.,,4.(10(((((-((,3).2/*46(-
@M02996:162:000000000-B87FG:1:1101:15566:3207 2:N:0:ACTGAGCG+TATCCTCT
GACTACCGGGGGATCGAGCCGGGGGGGGTCGCAAAGGGAAGAGGCGAAGGGGGAGGGAAAGCCCAGGAGGCCGGAGGAGACAATGGGGGAGCAGCGAAGAGAGACGAAGTGCAGGGAGAGAGACGGAAGTGGGCCCACCACGACGTCAGACAAGAAAAGAAGAGTTGGGAGAAGGTTCGGGGGAAAGACCCGACAAGGCAAAACCAAAGGGAGAGAACGGCCGGGAGACCGGTAGAGCAGGAAAATGCGGAAAGAGCGGGGCAAACAGGGAGGACGGCGGAGGGGGGGGAGGAGGGAAGCG
+
@<-8@,;@:@C+7,,,69,++@F++@**/+**1*2,,+++*,,+/**1/**//*/1*/;C>,;CF8;5/:/;8****//**2*+380:******2*/88**)/****2**,03+,**,)****028*/*+++/2*)1****-73)2(;)*).;65;CE+**+(,+*20)*/)0./+*2,88>***/,*(0*,8)9((*).(2(.(04,4<<(-)(0(//(*(4((((,,*((1((.).,*((.()))))-.(,).*(,(,()-(*(,((((-(((((-(((-(,(,,(((,,))*2*(((-
@M02996:162:000000000-B87FG:1:1101:18708:3215 2:N:0:ACTGAGCG+TATCCTCT
GACTACCGGGGGATCTAATCCTGTGTGAGACCCGCGCTTTCGAGCCTCAGCGGCAATCGCACTCCAGAAGGCTGCCTTCGCAATCGGAGGGCTTCGTCATATCTAAGCAATTCACCGCTACACGACGAATGCCACCTTCCTGGTGTGTATGCAAGCCCAGCAGGATCAAAGGCAGGCCAGCGTTGGGCGCGGACATGTGACCGCGGACTAAAAAGGCCGCCGACGCGCCCGGGAAACGCAAGAAAACAGGAGAACGCGCGCAGCGTACGTAGGACGGAGGCGGCGGGCACGGAAGAAGCGG
+
C@@<@CECEDD+@8<,;6,C,C@;,;CA,<;,,@+@++,,9@F<669A<ECB+6>:,CFFGG7AFCCF4EFGFB:,,,@?+8>+@=@C=+++6,8>886,4+,64CD<B,,,,6,,3)0008,@E7:<3,,,6@@D+,48+0933,1,3++*7>?:CFG,>75*932=;,>6,8DG;5>F*8**411/3*/6:8<2)09<)+466>>(-)28AFFF05/2*(4,2,-,(1,()4-44(**-(.4;(.(2,5(4745((,--749>(,(,434(52((,,1(-7766361(-().**053(-
@M02996:162:000000000-B87FG:1:1101:21502:3220 2:N:0:ACTGAGCG+TATCCTCT
GACTACAGGGGTATCTAATCCTGTTTGCTCCCCGCACCTTCGCACCTCAGCATCAGTCATCTGCTGGTAACCTGCCTTCGCCATTGGTATTCTTCCTGATATCTACAGAGTTCACCCCTACACCAGGAATTCGGATTGCCCCTCAGTGACTCTAGTTATGCAGGTCTCAACGCAGTTCCGGAGTGGAGCTCCGGAATTTCACACCAAGCTGGCAAAACCGCCTACATGCCCTATACGCCCAATAATTCCGAACAACGCACGCAACGTACGTGTTACAGCGGCTGATGGCACGTAATGAGGG
+
CCCCCFGFFGG@@F,<CA@@EE@C,CCFC<C<:@@C:F8,ECF@@@<FDEF<,6CE<EG9FFFGF@CFFFEGGFFE<AEBBBB@;AC6@,,,@,CFCEE:E9===F;DD,,44;9C@8*=D@:DGGGDAA,4+@C>DGG9D=?DFGEGFC+:,,647E;AEF>,6;+;=FGDE>C6+DF>CCC+,0:DD,@=ABCF),1*2@>:=FC=>6*00;B4=>3/1--0768C@E3(*05*36**36()27.)+.267>3*..(,(1-79(4(--(....-).)-3((,.-.3((84))/2+54((
@M02996:162:000000000-B87FG:1:1101:9060:3222 2:N:0:ACTGAGCG+TATCCTCT
GACTACCAGGGGATCTAATCCTGGGTACTACCCGCACTTTCGAGCATGAGCGTCGAGAAGTCCCCAGCAAGCTGCCTTCGCCATCGGTGGGCTGCCTGATGTCTACGCATTCCACCGCGACACCAGGAATTCCGCTTGCCCCGGAACGAACCAAGAGAAACAGGCCAGTCTGCAGGTCCGGGGGTGGGCCCCGGGAGTGGACAGACGGCAGGCAACTGCGCCGGCGCGCCGTGTGAGGCAAGGGAGGCCGAACAACGCGTGCACCCCGCGGATGACTGAGGGTGCAGGGGAGGAGGGGGGG
+
B@@8@ECEDDD+@,@,;65,,C@,,;6A,C<,C@+8@+,,5@@A@CB<CD<C+,:@+CFF6FFGF@CFEFGGFCA,,,=A??BF@?C,=++,9,8,5??,,+9+9<9@=++9,@5A>>*=>C+@FGG=A,,,@=6=+@+3DD*==C9+3+3)@>?DCFGF,48,4<DC26,45:DG4CBDDDC**11<(1=68:)66*0(.+.2:5(-()/3,>(..)*-/4--(,(((*(-).().(+*(-11)(((1-.445,/-,---*-.2(-(,--(-(..).),((-,().,(((4)./**(-((
@M02996:162:000000000-B87FG:1:1101:6122:3226 2:N:0:ACTGAGCG+TATCCTCT
GACTACAGGGGTATCTAATCCTGTTTGCTACCCGCACTTTCGAGCATGAGCGTCGATAAGCGCCCAGTGGGCTGCCTTCGCCACCGGTGTTCTTCCTGATATCTACGCATTTCACCGCTACACCAGAAATTCCGCCAGCCCCTACCATACTCAAGAGAACCAGTCTGGACTGCAGGTCGGGGGTTAGGCCCGGGCATTGCACAGACAGCTTGCAACTCGACCTGCGCACCCTTTCAGCCCAATGATTCCGAAAAACGCTCGCACCCTCCGTATTACCGCGGCTGCTGGCACGGGGTTTGC
+
CCCCCGGCEGGCGGGGGFGGGFCFGGGFF,CEF+FEEGCFGG,FG7F,CEFGGG7:B<FA,+8=@@F6C,C=,@FGGG8FF,?,,@F8@FFGG,49,5AF,5@8;<9@EEC;,9C?C:*+=EFFG=4,AFFGG@>80+6++1*+63)95++5,6===,A,6@::,++,5330@9?,5;)5EECGC:>FE,/(0:)./<*))+)6.)/((;03/;)/(0*.2-((,,3,48619)))-6C*((((0...*,)(-0./,--(-/(-12,434-.2().41-76(,-()..-(5:))2**(,-
@M02996:162:000000000-B87FG:1:1101:22051:3230 2:N:0:ACTGAGCG+TATCCTCT
GACTACTAGGGTATCTAATCCCGTTTGCTCCCCGGGCTTTCGCAGCTCAGCGTCAGACACAGTCCAGAAAGGCGCCTTCGCCACTGGGGGTCCTCCCAATATCTACGCATTTCACCGCTACACGGGGAATGCCCCTTGCCGCTCCTGCACGCTAGGCCCACAGAATCCAGAGCCATACGGGGTGGAGCACCGCAGTGTCACGCCAGACTAAAGAGACCGCCGACAGGCGCGGTACGCCAAAGAAGTCCGGAAAAGGAGCGCCACCGACGAAGTACCGCGGCGGCGGGGACGGAGTAAGCGG
+
C@C<CGAEFGF-;6C<6<,CCFC6,6@=9,;,8+6@++,,;8B:87;@@?E@6,@@FGGGGGAEGFDGGFFGGGFD,,4D@C?FF?C,=4+,@,CAFEE8?+9+9B>+>++9,9<C=5:=+6:+@@=B3,,,@8F6D,,6+)*0=,:33?*)+80,4AECE>C,2+2@CFG9EAF<FGFEDD*4*:52(4:6BD)((7@C)*6=>EFF)*;;AF@F1./(/,446---4*,4)-(,2-**,(.().).5(0((0(/((,-()36*(-41((-,64>3(,(-46(-,-(327955*+0..(4
@M02996:162:000000000-B87FG:1:1101:8641:3231 2:N:0:ACTGAGCG+TATCCTCT
GACTACCCGGGTATCTAATGCTGTGTGCTACCCGCACTTTCGAGCATGAGCGTCGAAAAGTCCCCAGCAAGCTGCCGTCGCCATCGGTGTTCTTCCTGATCTCTACGCAGTCGACCGCTACACCAGGAATTCCGCTTGCCCCTGAACTAGCCAAGAGAACAAGTCCAGTCTGCAGGTCCGGGGGTGGGCCCCGGAAAGGAACATACTGCTTGCATCTCCGCATGAGACCCCTGTAGGCCGAGGGAAGTCGAACAAAGGTTGCACCCCTCGAATTACGGCGGCTGCTGGGAAGGAGAGGGAG
+
CCCCCGFFGGGGGGGFG9FCEFEF,-C9<;66;6@:CGF,,8FC@@A<CACB6,@6,8@:CEGGGGGGGGGG,=:4+@?FGGGGFGGCGFGCGFGGGGGF9?=DFGEC8++9+8+@=0*6=9B4=FD@:3,33=C60@+8==*=DFB,0+*)68:>,@9,,53<7B8<5,3?EFGGF>**5C>/112)(2*(:5).(27(.0.).*6)6FF?FFFB<7*4E(-()))),*((*).).),*--(,0(,,*,0-(74*,()../.5CF((--(,58)6,(--3,2(()..(4(,)01**(--,
@M02996:162:000000000-B87FG:1:1101:9076:3231 2:N:0:ACTGAGCG+TATCCTCT
GACTACCAGGGGATCTAATCCTGTTTACTACCCGCACTGTCGAGCATGAGCGTCGATAAGTCCCCAGCAAGCTGCCTTCGCCATCGGTGGTCTTCCTGAACGCTACGCATTCCACCGCTACACCAGGAAGGCCGCTTGCCCCGGAACTAACCAAGAGAAACAGGCCAGACTGCAGGTCCGGGGGTGGGCCCCGGTAGTGTAAAGACAGCTGGCATCTGCGGCGGCGCACCCGTGACGCGCAGGGAATCCGGACAAAGCGTGCACCCGCCGTATGACGCGGGCAGGCGGGACGAGGGGTGGG
+
B@BB@E<EEEC+8,B,665;,@@,,;64;6<;6@6@++,,;CFD@@;@@CCB7:@@,CCG@FGGGDEF@AFG8A@,,A9?@,=7D?@68+,,4,C,?A?,9*6,6@>=8++9949:6>06==,@FGGCE,+,@=>6+D68D80==CA,:+5)@49>ECA?87@,@?DF*6,3,99FAC=@CEE**21727?>BB)-,+0).+6<A?(31)*,-7)6)*2-*4(---,((*(-/(4(-(*/(-11)((.*-)43;2*..---*-)2(((,--(((.)(((-((-(((-30(43.)*/*-3(-
@M02996:162:000000000-B87FG:1:1101:8622:3235 2:N:0:ACTGAGCG+TATCCTCT
GACTACCCGGGTATCTAATGCTGTTTGCTACCCGCACTTTCGAGCATGAGCGTCGATAAGTCCCCAGCAAGCTGCCTTCGCCATCGGTGTTCTTCCTGATCTCTACGCATTCCACCGCTACACCAGGAAGTACGCGTGCGCCGGAACTATCCAAGAGAAACAGTCCAGTCTGCAGGTCCGGGGTTGGGCCCCGGCAGGGGAAAGACTGCTTGCATCTCCGCCTGCGCTCCCTTGACGCCCACTGAGTCGGAAACACGCTTGCACCCCTCGTATTACCGCGGCTGCTGGGACGAGGTTTGCG
+
CCCCCGGGGGGBFFFGD@F,@FFFGGGGGGGFGGGGGGG,5@F@8@;<C=;@8,7@BE@FGGGFGGGGGFFFGGGGGGGGGGEGFGCBCBFAEAE?FFCFGFFGGGGGD++,:4,468*6==,=DACEF:,,76@+6CC+=8*=>>533++3@8CFGFGGGGD=EAFF?FF1ECFGFG55CEGGCC@C84*/8:C;(*8,.*(63874:FF<(=>?-=>328-3,4;,3*3(2(-)--/*,(,,/.-.)()-,.4*-----9<7D00(,--,,5)-)-((,(-(43,.(.(-.)**26()-
@M02996:162:000000000-B87FG:1:1101:6147:3240 2:N:0:ACTGAGCG+TATCCTCT
GACTACAGGGGTATCTAATCCTGTTTGCTACCCGCACTTTCGAGCATGAGCGTCGATAAGCCCCAGGTGGGTGGCCTCGGCAACCGGTGTTCTGCCTGATCTCACCGCATTCACCCGCTCACCCAGAAATTCCGCAACCCCCTAGCTAACCCAAGAAAACAAGTCCGGCCTGCGGGCCGGGGTTAGGCCCCGGGGATTTACCAGACGCATGGAACGTCGCCCTGGCCCCCCTTACCGCCCAGTGCTTCAGAACAAGCCTCCCCCCCTACGAATTCCGCGGACATCTGCACAGAGTTTTGC
+
CCCCCGGGDEECFGGG@DFGCGFFGGGFG9DFGEGGEGFGGEFGG>FAFFGGGGCFGF@<FFFDC,,C,C++,4BAE,,6B+4,9@4+@?8,99=,,,,44+,+,,+8>B+9,,C4+)*+0,B8+44,AFDD9,AD6+@@=@5=8,*,1+*5@+03,,@1,,)3,+0**54*4*/*):(5EE*>**,*/*3()8),,**))2-)(72(-0*(,14),0)(2,(((((,,:3><0,((-:E0(,)*-).*)*)4?1*,,.((*,(1424((-((()..(--((())66))4)())3+3),.
@M02996:162:000000000-B87FG:1:1101:23581:3240 2:N:0:ACTGAGCG+TATCCTCT
GACTACTGGGGTATCTAATCCTGTTTGCTCCCCACGCTTTCGAGCCTCAACGTCAGTTACAGTCCAGTAAGCCGCCTTCGCCACTGGTGGTCCTCCTAATATCTACGCATTTCACCGCTACACTAGGAATGCCGCTTACCGCGCCGGCACTCTAGCTCCACAGTTTCAAAAGCAGTTCCGGGGGTGAGCCCCGGATTGTCACTTCTGACTTGGGATGCCGGCTACGCTCCCTTTACACCCAGTAAATCCGGAGAACGCTTGCCCCCTACGGATTACCGCGGCTGGTGGCAAGGAGGGAGCG
+
C@BCCGFFFGD+@,@@CFE<@@@;CCCDC9<,:E@C@,,,E@FEB@,BAFEE69@C,;EAFF@CDFEFFDGCGC@C,@EC:@=FC==,?,84@,>F8F?;E+9,@C>+B,,,9@,?@>0===,,9?AEB:,4@=C8=@DB05*=C+13<600,C=>7@FGCC8,73<EFEGF?CF2;CCBEGG*49>D3;@;>B>,(+0)99)).+9?E++74:6)652-*-(-.83(-*3(*)..6),14<(:7<2-2-8:-730,((,-15)*4(4(4,4(-.4)4(-1(.4(.4:((,40)2**-4,(
@M02996:162:000000000-B87FG:1:1101:19985:3246 2:N:0:ACTGAGCG+TATCCTCT
GACTACCCGGGTATCTAATCCTGGTTGCTACCCGCACTGTCGAGCATGAGCGTCGATAAGACCCCAGCAAGCCGCCTTCGCCACCGGGGGGCTGCCAGATATCTACGCATTCCACCGCTACACAAGGAAGTCCGCTTGCCCCTGAAGCAACCAAGAGAAGCAGGCCGGACGGCAGGTCGGGGGAAGGGCCCCGGGAGGGAACAGACGGCGAACAGACCAGCCAGAGAACCCGGTAGGCCGAGAGAGGCGGAACAAGGGGGGCACCGAGGGGATGACCGGGGCGGGGGGGGAGAGGGAGGGG
+
@@6,@;C,@BD+8,<,;65,C<;,;68=,;6,,+6++6,6,9,+88,,@=;@+86+,9B6,,9:@@B,@@F9,84+,,,?686,9==+:+**11>C,><,,+,+2<41:**7,4,,49)1/98+1=::+++++3*:3C5+96)27<)+/20(;8<8767*+3.*/0)*)**0*01:)2(858C***1*(1*,851-(*.((*4,(0(,())((0(8()0,/((,(.(()/-()-(((),*-1(,)-((),.,(0,*,(((()-(*((((-((((()(,(,(((((-((((,-.)/**-,(-
@M02996:162:000000000-B87FG:1:1101:23565:3255 2:N:0:ACTGAGCG+TATCCTCT
GACTACTGGGGTATCTAATCCTGTTTGCTCCCCACGCTTTCGAGCCGCAACGTCAGTTACAGTCCAGTAAGCCGCCGTCGCCACTGGGGTTCCTCCTAATATCTACGCATTGCACCGCTACACGAGGAATGCCGCTTACCGATCCTGCACGCGAGCTCCACAGGTTCAAAAGCAGTTCCGGGGGTGAGCCCCGGAGTGTCACGTCTGACTTGGGCGGCCGGCTACGCTCCAGTTAGACGCGAGAAATCCGGGAAAAGCGTGCCCCCGACGTAGTACAGGGGATGCGGGCAAGGAGGAAGCG
+
C@CCCFFFFGG+@,6,<C<@F,@C,6CA,6C,:E:C+8,,;@FE,@+77C@@,,8@,,<CFE6EFGC@CFCAF>B=+6=CCC:@8==,4+44@,=F,C?9;+9+@E>7@+8,445:>5*6=B<+BCEEA8,@=@+++>=3+)*0=,53*0*14@;**@C?CG=,4*4ACCGF5A>,+59?CEC5<:=C12;,8>D0(*9):7(.()-<4**.)5()-01-*-((.47((2((*..)6<+2(((-8:)-04)(()(0..(--*(,1(((((-((,).4)((,(,-(,--(3(-0)2**(.((
@M02996:162:000000000-B87FG:1:1101:19969:3257 2:N:0:ACTGAGCG+TATCCTCT
GACTACCGGGGGATCTAATCCTGTTTGCTACCCGCACCGTCGAGCATGAGCGTCGATAAGACCCCAGAAAGCTGCCTTCGCAATCGGGGGGCTGCGTGAGATCTAAGCAAGCCACCGCTACACCAGGAATGCCGCTTGCCCCGGGAGCAACGAAGAGAAACAGGCCAGACGGCAGGCCGGGGGGGGGGCGCGGGGATGGAAGAGACGGCTAGCATCGCAGCCAGGGACCCAGGAAGGCGAAGAGATGGGGAACACGGAGGGAACCGCGCGAGATACGGGGGGGGCGGGGAGGAAGGAGGGG
+
88-,8=,+7@C+@,,,66,6,6;,,6;;,;;,,6876++6,8B:B75,9=,@+8++,,8,,6B<F=B,9,EFE?,,,,498+8+9=:86+**4*=*48<*,+,+2,54;+,**2,*43)192,0:<@B2,++3//1*8*39()))*(*.*.(2/9;**+0:67**09/**/.13C:)*(058C**)23(*:9>3)-(*0,)*((,.((()*((0.),)9,*(,((--((1(4*41(((**-16(0)))*-03(0(*(-(((*(-*((((,-((,)-,(((((((-,,((4((0.2**.((-
@M02996:162:000000000-B87FG:1:1101:14111:3261 2:N:0:ACTGAGCG+TATCCTCT
GACTACACGGGGATCTAATCCTGTTTGCTCCCCCGACTGGCGCGCCTCAGCGGCAGGACCGTTCAAGGAAGCCGCCGTCGCCGCCGGGGGTCTATAGGAGATCAACGCAGTTCACCGCTACACCCGAGATTCCGATTCCCTCTCCCGGACTCGAGCGGTGCAGGTTGAGACGCACTTTCCGGGTGGAGCCCGGAGAGGGCACATCTCACACACACCGCCGCCGAAGAGGCAGTTGCGCCCAGAAAAGCCGAACAACGCGTGAGACCCCGGGATGAACGGGGGTGCAGGGAGAGGGGACGCG
+
@@A6@CDFCED+@,@,66,;C@;;;<CC,6,,,+7@++6,;@C@@7,B6?CC+8@@+BCDF,,AEDFFFC,AE>@>++@>7B+@C=@+:+++63,CFCC,@*42:@>@B**,,5,8>>99*;,=>*C>>7,6BCE98;7:70);6B6F:>)(34*4:>177<90/9277;<5*75*)26@CCE**/,1.7;17)16,*)(-*3))*.4)00-(0(<>31-*-,4(-(,(*,4*))--,+*-.((0.(44-04(0,*-(((-*,.*(((,-((((().4(,0((,-).2(,(-))1**-,((
@M02996:162:000000000-B87FG:1:1101:6433:3278 2:N:0:ACTGAGCG+TATCCTCT
GACTACTGGGGTATCTAATCCTGTTTGCTCCCCACGCTTTCGTGCCTCAGCGTCAGTACCAGTCCAGCAGGCCGCCTTCGCCACTGGTGTTCTTCCTAATATCTACGCATTTCACCGCTACACTAGGAATTCCGCCTGCCTCTCCTGGACTCAAGTAATGCAGTTTCAAAAGCAGCTCCGGAGTTGAGCCCCGGTATTTCACTTCTGACTTACCTTACCGCCTACAAAACCTTTACACCCAGTAAATCCGGATAACGCGTGCTCCATACGTATTACCGCGGCTGCTGGCACGTGTTTAGC
+
CCCCCGGGGGGFCFAFFFGFFGDFGGGGGDFGGGGGGGEFFGGGGFAGGEEGEEEGEGGGGGGGGGEFFGGGGFGFCFGGGFEFCEFFFFFEEGDGGGGGCFGGGGGFEEDF;E9FE=BCDFGFGGGFGGGGGGG6DGGGGFFGGFDGFGBDFFGGEFCGGGD,@DDAD@EFCFGE?DEDGEEE@=7=@9DAEFCA5FA*@@54:9C<A>CF=FA>EF9:462(-(**(6/5?7)75@F5((57:667C.2/65/;/.(--1(.984<2:4262)..-(-4,(44224472?0)20*6A2
@M02996:162:000000000-B87FG:1:1101:14583:3287 2:N:0:ACTGAGCG+TATCCTCT
GACTACGGGGGGATCTAATCCTGTTTGCTCCCCGCACCTTCGCACCTCAGCGTCAGGCATCGGCTGGCAACCTGCCTTCGCCATGGGTATTCTACCTGATAGCGACAGATTTCACCCCTACACCAGGAATTCGGATTGCACCGCAGGAACGCAAGTCCTGCAGGTCGAAACGCAGTCCAGGGGGGAAGCCCCTGCCGTTAAAACCAAGCAGGCAAGACCGCCGACAGGCGCGGAACGGCGAAAAAGGCAGAACAAAGGCCGCAAACGAAGGGGAACCGGGGGTGGTGGGCAGGAAAGAGGG
+
B@A<@F,6@CC+>,6,555<,<?5,-:C,,:,,8+=+@,,,9B=@+,B4?B>+44B,BF5A+8FB@:B<<BF>=>C,>9>8853,3<,33,,3,8@D=B,7+5*4@3::,,2,6,,4-*3;@,ACGDC:,,,*0A5*=+;C8)/8C(=50.1B88+<<+2<68,29)*1;C>859*0249?DC**1,1(0*-)0/.(*)((+..0>?66)0-3>6>:4*-*--4(3(4(*,,)(-(((/*--((0(((*-)5,71*.(.(-)-3)((-(4324((-(-(,(((-(--,(((-).0+*.,(,
@M02996:162:000000000-B87FG:1:1101:17567:3287 2:N:0:ACTGAGCG+TATCCTCT
GACTACAAGGGGATCTAATCCTGTTTGCTCCCCACGCTGTCGTGGCTCAGCGTCAGTTGTGGTCCAGTAAGCCGCCTTCGCCACTGGGGTTCCTCCCGAGAGCTACGCATGTCACCGCGACACCGGGAATTCCGCTTACCGCGCCCACACGCAAGATATTCAGGTTCAAATGAAGGCTGTCAGTTGAGCCGACAGGTGTCAAATCTGACTTGATTACCCGCCGACAAAACCGGTACACCCAGAAATGCGGGACAACGCACGGCACCGACGGATAACGGAGGCAGGTGGGACGGAGGGAGAG
+
@@A,@EDFEFD+@,<,6<,@@CC,,;;E,66@7C@@+,,,;CC@,@,B<=C@,,8C,CF<CF,CFDE@EDGGGC+6,,9988=F?==,>++,9,C,:>?+8*+69B>746+,49,,6:*6=8+@CGDC:,,,7@C=CE@=+:*=7C8@90*)@>?F9C=22:>929*::E,=,8CGA*8/,641,2888::@>BD(/,2))+1))1167++/7+);@4*.*6(341,((*(-)(-,4),1,4(.7))-)451(..*-((--)(()-(--4((,().(((,((.(((.1(((-0)2:*((((
@M02996:162:000000000-B87FG:1:1101:6434:3298 2:N:0:ACTGAGCG+TATCCTCT
GACTACTGGGGTATCTAATCCTGTTTGCTCCCCACGCTTTCGTGCCTCAGCGTCAGTACCAGTCCAGCAGGCCGCCTTCGCCACTGGTGTTCTTCCTAATATCTACGCATTTCACCGCTACACTAGGAATTCCGCCTGCCTCTCCTGGACTCAAGTAATGCAGTTTCAAAAGCAGCTCCGGAGTTGAGCCCCGGTATTTCACTTCTGACTTACCTTACCGCCTACACACCCTTTCACCCCAGTAAATCCGGATAACGCTTGCTCCATACGTATTACCGCGGCTGCTGGCACGGATTTAGC
+
CCCCCGGGGGGFFCFFG<FDFFFFFEGGGEECFGGGGGGGDFGGGGCGGFGGFEEGFFGGGGGGGGGGGGGGGGGGGGGGGGGGGFE?E9B9E9EFGGFGGFDFFGFE>E7FCFGGG>B>DFFFGGGEAFFCFGGGGGGGCEFGGGD:5DBDD>FEDDCFGGD<8==F=C@?DFFFFGFBGC>EEFFGF:D@EF;>5F6EE:@;:9AEEFFEF6*+1?C)=5/53>B>?GB7F4).1)8/3;@<AE5)268(,:)2/.-(-1))24<<71)))().9<(-4(4444??6?>F))1*+.<<
@M02996:162:000000000-B87FG:1:1101:6456:3304 2:N:0:ACTGAGCG+TATCCTCT
GACTACTGGGGTATCTAATCCTGTTTGCTCCCCACGCTTTCGTGCCTCAGCGTCAGTACCAGTCCAGCAGGCCGCCTTCGCCACTGGTGTTCTTCCTAATATCTACGCCTTTCACCGCTACACTAGGAATTCCGCCTGCCTCTCCTGGACTCAAGTAATGCAGTTTCAAAAGCAGCTCCGGAGTTGAGCCCCGGTCTTTCACTTCTGACTTACCTTACCACCTCCCCACCCTTTACACCCAGTAAATCGCGCTAACTCTTGCCCCCTACGTATTACGGCGACTGCTGGCACGTATTTAGC
+
CCCCCGGCEGGECFGGGFGFGFDEFEGFG<;CCGGFGEECEFFEGFCFFFGECCFGGDEFFF@FEFGGGCGGFGGG7CEFGGDGFEE9FFEFGEFGGGC;,4,=EFGG+@7F9FGGE000=EF8ECE,CEEAE,A6C+@DF8FGDCD??DBDC8+:,E8:E,9DE@8CE,@6DB+6?65?@@7C:?CCEG:>A>?))7;E=DE;@B**:@C=EF;=A47*,8250(636E95*.;33=,=3(/6;))9*()((..*)/4))*(.9(,32-.)..)6-(-2(-(3())(-,5()033+62)
@M02996:162:000000000-B87FG:1:1101:17555:3305 2:N:0:ACTGAGCG+TATCCTCT
GACTACAAGGGTATCTAATCCTGTTTGCTCCCCACGCTTTCGTGGCTCAGCGGCAGTTGTGGTCCAGTAAGCCGCCTTCGCCACTGGGGTGCCTCCCGAGATCGACGCAGTTCACCGCTACACCGGGAAGTCCGCTTACCTCTCCCACACGCAAGATAGGCAGGTGCAAATGCAGGCTGTCAGGGGAGCCGACAGGTGGCACAGCTGACTTGATTACCCGCCAACACACCCGTTACAACCAGTAAGTCCGGAGAAAGAACGCGACGAACGGAGTGCCGGGGATGCGGGCACGGAGAGAGCG
+
@<A6@EEEDFD-C6B,;<ACFC@,,;CBA,;,,C8@+,,6,8CC@:@E<?C@+7@C,CF<FG@ECAECCDGGGE@7,,@ABB4C8=A,4++,959=?>C+>*,+6@>+=++9,95C=8*6694DEFD=C+8,7CC+0>=8+1*==ED,0=*0@8;3,@,,,41*,**426,458CE>4:)6;=,,/5754?9B:D,/,)//53(6)643++/7+)3./*-2,((((-0(*-4/,--.),*-..57.))2-.-(.(*.(,(-1(4)(,((4(-((()).(,,3(,,,(,--(-))2*2-(((
@M02996:162:000000000-B87FG:1:1101:13857:3321 2:N:0:ACTGAGCG+TATCCTCT
GACTACCGGGGTATCTAATCCTGTGTGCTCCACACGCTGTCGTGGCGCAGCGGCAGTAATGGTCCAGTAAACCGCCGTCGCCACTGGTGGGCCTCCCGATAGGTACGCATTTCACCGCTACACCGGGAAGTCCGGTTACCTCTCCCACGCGCAAGAAAAACAGGTTCAGACGCAGGTGACGGGGGGAGCCCGTAATGAGCACATCTGACTTGTCTCCCCGCCAACACACCCATTACAGCCAGTAAGGCCGGATAGCGCGCGCGAGCGACGGATGACTGCGGCGGCTGGCAAGGAGGGAGCG
+
C@A@CEFCDED+8,;,66,,6<;,,6;F,,,,,;B@7,,,,9:@8++B@>@B++6@,CF9FGFCGGE,CCEFGE=++4@>@,4@@=A,9+++94@<FBB+>*,64CB+=++,44,,6:*66>,DEED@=3,,@;+3+@,9+0;?*@:FDG*)>:?CGGGF@7>,4*;0=><838CC;*7=CD5**/-73:8-)09()+*5.*4.)*.4)**.)*)18)1-2-(-,4181*,(*)))6),*(4,67).(*-0((0(2-,(--/(-)3(-(,--((,)).((,4(-((---()-))**241(-
@M02996:162:000000000-B87FG:1:1101:13835:3328 2:N:0:ACTGAGCG+TATCCTCT
GACTACCGGGGGATCTAATCCTGTGTGCTCCCCACGCTTTCGTGGCTCAGCGTCAGTAATGGTCCAGTAAACCGCCTTCGCCACTGGTGGTCCGCCCGATATCTACGCATTTCAACGCTACACCGGGAAGTCCGGTTACCTCGCCCACGCTCAAGAAAAACAGGTTCAGACGCAGGTTACGGGTGGAGCCCGGAATGTGCACATCTGACTTGTCGCCACGCCTACACAGCCGTTACACCAGGGAATTCGGGAAAAAGCACGCCAGCAGAGGAGTGCCGCGGGTGGCGGGGCGTGGGAAGGG
+
@<A6AC<@CED+@66,;656,<;;,;;=,,;,,C+@7,,,,8:@,+4:9?C@,,6@,<C,CF,EF@DCC<EFFC:+,4,9,84@99=,:++,9+@:C=>+4*,+6<>+6++4,6,,6:*6=>,@CFC>>+,,@:+3+6D@+**09>>@AD*)4;9FFFGFDF5,,/*<:;88*))>0096BCC**//76:82.8C,4+*))+6.2/6.6**-)*,)-)1-/,(,,.(.(*-25(---.,*(,(-)())*,.-(0.*-,(,()-4)3((,-((((().,(20(-,(((-(((,))*2*(-((
@M02996:162:000000000-B87FG:1:1101:7309:3342 2:N:0:ACTGAGCG+TATCCTCT
GACTACAAGGGTATCTAATCCTGTTTGCTCCCCACACTTTCGCGCCTCAACGTCAGTTAATGTCCAGTAAGCCGCCTTCGCCACCGGTGTTCCTCCTAATATCTACGCATTTCACCGCTACACTAGGAATTCCGCTTACCTCTCCATCACTCAAGAATCACAGTTTCAAAGGCAGGTTATGGGTTGAGCCCATAAATTTCACCTCTGACTTGCAATCCCGTCTACACGCCCTTTACACCCAGTAAATCCGGACAACGCTTGCCACCTACGTATTACCGCGGCTGCGGGCGCGTAGTTAGC
+
CCCCCGGGGGGGG?FGGCFFGGGEFGGGGDFFFGGGCDFGGEGGG7FGGEGGGGEEFDG<CFGGGGGGGGGFGFE:F:DFFEFGFEE:>?=FGGGGGGGFEDCFGGGGGG7FA,CE>:<CDEFDGGGGGGF9@DCCDCCFG6DGGGEEDF+:F,AFGGGC8E8CCFGGGGEFGFGC0=DFFGGF:D56>A6=?AGF*=B<CGE6=?)09AE@5?8=>*9/,0<21:>2>B@@CEE/*0<55;EEF3?7;6263>2C(.,//2.6=:B2,(.5<26.)-(-,3100(-(-(-(.0:2<).6
@M02996:162:000000000-B87FG:1:1101:23718:3349 2:N:0:ACTGAGCG+TATCCTCT
GACTACAAGGGTATCTAATCCTGTTTGCTCCCCACACTTTCGTGCCTCAACGTCAGGTGCTGTCGAGAAAGTCGCCTTCGCCACTGGGGGTCCTCCTAATATCTACGCAGTTCACCGCTACACTAGGAATTCCACTTGCCGCTCCAGGACGCAAGAAAAGCAGGTTGAGGTGCAGTTCCACAGGGGAGCCGTGGGATGGCACAACGAACTTAAGTTCCCGGCTACGCACCCTTTACACCCAAGAAATCCGGAAAAAGCGTGCTCCCGACGTATTACCGAGGCTGCTGGGCCGGAGGGAGCG
+
CCCCCGGGGGG;C,@96E@C96C;,6CF,6@@:FEFE,,,B@CC8@,BCFFE,BBC,<,CCE,CCFCFEDF,CB:?6CFDB8?CG?C,@++4@,CE8FG9@9;8@C@:B++,,4,:@>*=C@<9>EFF9,,99EF+?,,D6=*=CFD3<+*1@CCEGGG,,==+6;+5;,4:@?F23?;C>CC,*;>D8*;-:>DB2*)8:,0:>/895)2>CA3;)1*/*.(/8767B*6(*/1/64,*--(8??4)0452(0.*-((,-1(.2-(--3(-.,..6:(-1((.-).4(((-).2**4:6(
@M02996:162:000000000-B87FG:1:1101:6073:3394 2:N:0:ACTGAGCG+TATCCTCT
GACTACCCGGGTATCTAATCCTGTTTGCTCCCCACGCTTTCGAGCCTCAGTGTCAGTTACAGTCCAGAAAGCCGCCTTCGCCACTGGTGTTCCTCCTAATATCTACGCATTTCACCGCTACACTAGGAATTCCACTTTCCTCTCCTGCACTCAAGTTTAACAGTTCCAAATGCAGTCCGCGGGGTTGAGCCCCGGGCTTTCACATCTGGCTTGCCAACCCACCTCCACTCCCTTTACACCCAGCAAATCGGGCATATGCTTGCCCCCTACGTATTACCGCGCCGGCTGGCCCGAGGTAAG
+
CCCCCGGGGGGGGGGGGGGGGGGGGFGGGGGGGGGGGGGGGGGGGGFGG?<CFEGGFGGGGGGGGGFFGGGGDFFDFGGGGGGGGGFGGGGGFFFFGFFGGFGGGGGGGDFGGGGGG=BDDFFFGGGGGG@FGGGGGFCFGEFFFFDEDGDEG?DFFFDGGGDEEDDCGEGFADADF=8>EGGGG*:46F?9*@;=6C)(0,*9C6*@;)C@@FE=;)9;*323(616.?3(27)17?<F0?6(0:8)2(81()(*))..)*(5>?F9:(-,).,).6(46((4((-70(,,8)/*1)))
@M02996:162:000000000-B87FG:1:1101:6079:3411 2:N:0:ACTGAGCG+TAGCCTCT
GACTACCCGGGTATCTAATCCTGTTTGCTCCCCACGCTTTCGAGCCTCAGCGTCAGTTACAGTCCAGAAAGCCGCCTTCGCCACTGGTGTTCCTCCTAATATCTACGCATTTCACCGCTACACTAGGAATTCCACTTTCCTCTCCTGCACTCAAGTTTAACAGTTCCAAATGCAGTCCGCGGGGTGGACCCCCGGCATTCCCCACCTGGCTTACCCAACCCGCGTCACTCCCTTCACACCAAGTAAATCGGATAAACGCCGCCCCCCCCCTCTTACCCCGAGTGCCTGCACGGGGGTAAGG
+
CCCCCGE6FCGGGFGGGFBCFGGGG9FAFFFF@CFGDFGFFECFGDGGGF,@FEGGFGD,6C<,9CE,9F,A4@F7:=DDFFGE=?=:BCFFC9,A,9CFFFG8ECEGGGEGAEFFG>@DDFG@45EEFFFFGFG@D==FE:+=+8:,0DF<FB83,77DDC8CDCD8D,6D8FGFBD99+5@*@79*0=E)):82(=*))+((()/4()2()/()))20*((((((,)<3(*.(5))3A:61.944)2(.(-0.:)((((),-9(((((((())-.,,--,-())-.(.,(0)***(.))
@M02996:162:000000000-B87FG:1:1101:22320:3430 2:N:0:ACTGAGCG+TATCCTCT
GACTACCGGGGTATCTAATCCTGTTTGCTCCCCACGCTTTCGAGCCTCAACGTCAGTATCTGTCCAGTATGGCGCCTTCGCCTCCGGGGTTCCTCCTAATATCAACGCATTTCACGACTACACTAGGAATTCCCCATACCCCTCCAGTACGCTAGATTAACAGATTGCAAAGCAATTCCTGGGGTAAGCCCAGGTAGTTCACTTCAAACTTGCTATTCCGTCTACGCTCCCTGTACACCCAGTAAATCCGGATAACGCGTGCCCCCGACGTATGACCGCGGCTGCTGGCACGTAGGTAGGG
+
CCC@CGGEEGD+B<<<@<,@@CC;,6C;E@,D:C:@78,,5@FC@@,E@DEC66@BCF9FFFEFGGGFF,EFGGFC77FB:C,CECC+4++,@,CBFDE9E+9+9BBCC+4;9@<,6800=><=EFGC=8,,@8=DDGF8D=5DCFE,<=*)386C,2EEFAD,,?+,?DEF8?D:AFE+>:5**309=,:=FF9A*7=*/<**.@C8>*+/147+/:+0,/0-16>22B=(*4196.28,//9:5)7*..6(:)*-(((,1-25((-44-,.(.6(--,190--)..(.23).2*+).((
@M02996:162:000000000-B87FG:1:1101:16527:3460 2:N:0:ACTGAGCG+TATCCTCT
GACTACAAGGTAGCGAAGCCGGGTTGAGACGCGAACGTTAGAGCCGCAGCGAAAGTTGCGCCCCAGCAAGCTGCCGTCGCAAGCGGAGGTAGTCGAGAGAGCGAAGCAGGTCACCGCGACACCGCGAAGGACACCTGCCGCGTGCGCACGCAAGAAACGCAGTGTCAACCGCGGGACGGAGGGGAGCGCCGCGAGGAGACGGCGGACGTACAGTTCCACCGAGGCACCCGGGAAACCAAAAAAGACGGGAAAAGGATGGAAACGGCGGAAGAAAGGAGGGGGTGGGAAGGAAAGAAGCCGG
+
@@68A;CAEF,-6;C::CC,@@++88<,66,+7+76+9,68<C,C++4@+@++7@,,CEFFFDEFE,C=DC8B:,@4+6+7=8AC>:@+4846,8=EC=:8:=63>3=6+,878,86)0305**5@>::*6,>;C*;:,*)(::>EBGB:E,387FA6C*:7,,39:9::C):0157C;>8/*2/7-),2:7BD3((17338-(-),,(0/-)*)16124*4(-((.((*(,/4(.((2/(44(0((,),..84,*)(-(.*((*-(4(,-(.(.((.((-((--(3,(,(())**+(,,-
@M02996:162:000000000-B87FG:1:1101:17217:3470 2:N:0:ACTGAGCG+TATCCTCT
GACTACACGGGTATCTAATCCTGTTTGCTACCCACGCTGTCGCGCCTCAGCGGCAGTTACAGTCCAGTAAGCCGCCTTCGCCACCGGGGGTCCTCCTAATATCTACGCATGTCACCGCGACACGAGGAAGTCCGCTTACCCCACCTGCACGCTAGCCGGACAGGTTCCAAGGCAGGCCCGGGGTTGAGCCCCGGGTGGTCACAGCAGACGTGCCAGGCGGGCGAGGCTCGCGAGACACCCAGTAAATGCGGAGAAGGCGGGCCCCCGACGGATGACCGCGGCTGAGGGCACGAGGGTGAGG
+
@@-68CAFEED+@,A,;C,<@<C,,<;=9ECC8E@@+,,,C9F@6+4B<=CB++@C,CFEDG,CFAD,CFFGGG@@,,9A?868DCD+=+++9,C?,AE9@+,66CBCC++9,8,B>>*6=B++@FDC<,,,@C8*9C?,A8*<C,:>9;/)*69?C5CG7C5*,/:+:C+0/5C*.90>>EE**/(*,*;1>@G,(*.)-+6.2>34:)/-(8<6:))-23,4(-((.*-9)(-(.,+*,.(.84.)0-)4(.(*..((,1(-1,7344(,((.)(-(,,(,-(,11,434)./2*((((
@M02996:162:000000000-B87FG:1:1101:16510:3476 2:N:0:ACTGAGCG+TATCCTCT
GACTACAAGGGAGCGAAGCCGGTTTGAGACCCGCACCTGCGAGCCGCAGCGTCAGTTGCGCCCCAGCAAGCTGACGTCGCAAGCGGAGGGCGTCGAGAGAGCGAAGCAGTGCACCGCGACACCTCGAAGTCAACCTGCCGCGTGCGCACTCAAGAAACGCAGCGTCAACCGCGGGACGGAGTGGAGCGCCGCGATGTGACGGCGGACTGACAGGTCCAACAACGCGCCCGGGAAACCCAAGAAAACCGGAAAAGGCGCGGACCGGCGGGATGACGGCGGGAGCCGGAACGGAAAGAGGCGG
+
@<A@@CEFFF,6BCF@@B4,CC7+6F<DA<,678@7+C,,7@FF:@FC@7@668@,9CAFGG7BCE,CDED,B,,@8+68=@+AEDCC+++8@@CCGF7:@*=6=@BCD,,@;3:<@)50911,>FBA<@>,6>:<;C,1/58>CGFFE);/39:FFGGC:7(*27DCD;E)209>>D9>C1*705()(/:9BB)(,3=53=349)(((0*4.).)47*,*.(,((--,/((/7342(21.44:),(,/,)44)(1,---,14()3(,(-((..(-(-(((-,(-3(-4-,-0)2*0(3,6
@M02996:162:000000000-B87FG:1:1101:21843:3483 2:N:0:ACTGAGCG+TATCCTCT
GACTACAAGGGTATCTAATCCTGTTTGATCCCCACACTTTCGTGCCTCAGCGTCAATAACGGATTGGTGAGATGCCTTCGCAATCGGGGTGCTGTGTGATAGCGATGCATTTCACCGCTACACCACACATTCCGCCCACAGCATCCGTATTCTAGATCACCAGGTTCAACGGCAGGTCACGGGTTAAGCACGTGCGTTTCACCGCTGACTTGGCATGCCGCCTACGCACCCTTTAAACCCAAAAAATCCGGAGAACGCTCGCAGCCTCCGGATTACCGCGGCAGCTGGGACGGGGGGAGCG
+
CCCCCGCFFGG6C6ACC<@@EF@;6CCF<,C@FCFC@F,CE@C68@<E@DCB,8@@,CFEGGG?@C;:CCFGFDBF,;DDCEG:EDC+@++,@E4<@?@@=+@+@:>,@,,99=C98=*8==BDFFC+CB,=E8CDDGEGFFF8D,:35+**,@=F=EFGGFD+25AAFFGD+?DE6C@AC@;*39=CAFCAA9D=:*9:25*62)65:+23>A@8(22.26(/6<>?9C;/*3;67),;16(.72(.2-51-73*-((--),(130(4,(-,-,.-3,,19(,(.43(4.1>)/**-,-,
@M02996:162:000000000-B87FG:1:1101:6034:3485 2:N:0:ACTGAGCG+TATCCTCT
GACTACAGGGGTATCTAATCCTGTTCGATCCCCGCGCTTTCGTGCATCAGCGTCAGTTGCGGCTTGGTGACCTGCCTCCGCGATCGGCGTTCTGTGCGATATCTATGCATTTCACCGCTACACAGCACATTCCAGCCACCCCAAACGCACTCAAGCCCCCCAGTTTCGACGGCAGTGACCGGGTTGAGCCCGGAAATTTCACCGCCGACTTAAGGTGCCGCCTACGCACCCCTTAAAACCAATCAATCCGGATAACTCACGCACCCTCCGAATTACCGCGGCTTCTGTCCAGGATCTCGC
+
CCCCCFG8FCFGCFGCFAEFGGGGFGGGGG@FFF7CC@;@FEC@B,,CCBFEG@@BEFE,@+@FG+BECFGGG,?E=FFGG++@@CF>:@CF?AECGGC@+3@+=ECC,7CFF@CBG:@D8CC8DCFDFGGA93AD?DFE?)0+03=F>C*:>>:CC7EEG5)3,=B*;C5):?4:8+8+:*=:1)42)2=6>DC>2+/5424(404>98*6.*.*.97(*,,4211(-/3(14,)))01(-)4;2<<2273156*..),(1,(1,(-((((-().)((4,2((.44)68)))0++06((
@M02996:162:000000000-B87FG:1:1101:13629:3522 2:N:0:ACTGAGCG+TATCCTCT
GACTACACGGGGAGCGAATCCTGTGTGCTACCCGCACTTTCGAGCATGAGCGTCGATAAGTCCCCAGCAAGCTGCCTTCGCCATCGGGGGGCTGCCTGAGCTCGACGCAGTCCACCGCTACACCAGGAATGCCGCTTGCCCCTGAACTATCCAAGAGAAACAGGCCAGTCTGCAGGTCCGGGGGGGGGCCCCGGGAGGGAAAAGACGGCTGGCATCTCCGCCTGCGCGCCCGGGACGACCAGGGAGGCCGAACAAGGCGGGCACCCCGCGGAGTACCGCGGCTGGAGGGAAGAAGGGGGGG
+
@<A,8;CFBCD+@+6+76+8<,@,,;;=,66,68+8:+,,,8CA:@5@@CC@66@B,CCFCFFGGEBFCEGFFC,,,,@?,8@,@=C+4+**5*>,>B<,2+,*4=:*:**6,4,,4(.1722<EFDF:,++5:?)7C=+>079<C?+1*8(<87;FGGFC6:5=>7C03+10/CF.*57CDE**/17(*2(8>)4(*7((2(437-34)),,7)9)*0-*-(-(-((-*-9)(-,2(**(.125(-(*,)445:*.-,(,)-(1(-42--,(-..)4(-14-(((.2(((,)/0;*(((,
@M02996:162:000000000-B87FG:1:1101:22284:3535 2:N:0:ACTGAGCG+TATCCTCT
GACTACCGGGGTATCTAATCCTGTTCGATCCCCGCACTTTCGTGCATGAGCGTCATTATCGGCTTGGTCAGCTGCCTACGCAATCGGAGTTCTTCGCCATATCTATGCAGTTCACCGCTACACGGCGAATGCCGCCAACCTCAACCGAAATCAAGCAGACCAGGATCAACGGGGGGATGAGGGTGAGCCGCACGAAATAACCGCGGAAGTAAGACGCCGACTGCGCACCCGGTAAACCCAAGAAAACCGGAGAAAGAGCGGATCCGCAGGAGTACCGAGGCAGCAGGGACGGAGGGAGGCG
+
C@CCCGGGDED@B<<,@<56@@@C,EBFC@@@DB@C7:,,@@C@:@A@@ECC+,8,CF,EGGG7:@C99EFFGFFF,4@B:CC@DFDB=,,49,C=F4@+9+,6@<9,E,,9449,>89=8>,@E7@@:+,,8CCDGGCE+8DCFDAEDC0*E>9>E,@AD:8*@*4CC,C>*9CGD53FCC5*11.0(227)0*((*16)+4>(83(4)?9)0459)5,/,4::(4(35(47;396(+22(4,7(((/,.(-0(*..,429,-*480-(-((.))-(-1(-:3(4802831).2**-((4
@M02996:162:000000000-B87FG:1:1101:13619:3540 2:N:0:ACTGAGCG+TATCCTCT
GACGACACGGGGAGCTAATCCGGGGTGCGACGCGCAGGGTAGAGCATGAGCGGCGAAAAGTCCCCAGCAAGCTGCCTGCGCCATCGGGGGTGTTCCTGAGAGCTACGCATGCGAGCGCGACACCAGGAAGGCCGCTGGCGCCTGAACGATCCAAGAGAAACAGGCCAGACTGCAGGTCAGGGGGTGGGCCCCGGGAGGGGAGAGACGGCGGGCAGCGACGCCGGGGGAGGCTGTAAGGGGAGGGAAGGCGAACAAGGCGGGGACGAGTGGGAGGACCGCGGGTGATGGGAGGAAGGGCGAG
+
@-8,867@@@C+@++,,,,,,+6+++84+66++7+6+++9,8CA,@,?6=,=+677+8BE,C,:==?,<4F7,9,,,,,8++4486:+=3++++,7,>3,,**233>*6**3*1**45)//:*/=FC1:2**33=))3**2(09*<2/.*),:87@CCFC663*1797*2+0**2:76)888C**1(7(**-.579(*0(,*-480(,())((048(.)-/,-3(-(((*-.1.-).),*-2025(((/-0-,),*(((((/4()((((-(,,,,,,-(-,((-(..4(((()002*(---
@M02996:162:000000000-B87FG:1:1101:5865:3585 2:N:0:ACTGAGCG+TATCCTCT
GACTACCGGGGTATCTAATCCTGTTTGCTCCCCACGCCTTCGAGCCTCAACGTCAGTTACAGTCCAGTAAGTCGCCTTCGCCACTGGTGTTCCTCCTAATATCTACGCATTTCACCGCTACACTAGGAATTCCACTTACCTCTCCTGCACTCTAGCTTAACAGTTTCCAAAGCAGTTCCGGGGTTGAGCCCCGGGCTTTCACTTCAGACTTGCAAAGCCGTCTACGCTCCCTTTACACCAAGTAAACCTGGTAAAAGCTTGCCCCCTACGCATTACGGCGGCTGCCGGACCGTAGTTAAC
+
CCCCCGGEGGGGGGGGFFFGGGGGGGGGGGGGGFGGGCDFGGGGGGGGG<FFCDFGC@ECFE,EDGGGGGE?@,FGGGGGGFG=,@@:BFGEDE=FEFFGCDFFF5@FCEGFGGGFB)<==EF,=?8BE:EGCFG=+EFGFDB8DFBG6DFF,@+A:ECDFFDC3?F,C=EFFFF@DDE>E6+:@+=D8EGD>9;5479AEF66*+:6>FB:69@+;A954/(00/((/=15C4))))?*,(7);/),2/8()1)1)())(*,,1-700(,(--)6(-,(,(,-(((((,-9002294))
@M02996:162:000000000-B87FG:1:1101:7025:3610 2:N:0:ACTGAGCG+TATCCTCT
GACTACAAGGGTATCTAATCCTGTTTGCTACCCACGCTTTCGCGCCTCAGCGTCAGTTACTGTCCAGCTAACCGCCTTCGCCACTGGTGTTCTTCCTAATATCTACGCATTTCACCGCTACACTAGGAGTTCCGTTAGCCTCTCCAGCACTCAAGAACAGCAGTTTCAAATGCAGACACGAAGTTGAGCCTCGTGCTTTCACATCTGACTTGCTGTCCCGCCTACAACCCCTTTACACCCAGTAAATCCGGATAACGCTTGCTCCCTCCGTCTTACCGCGGCTGCTGGCACGTGGTTAGC
+
CCCCCGGGGGGFEGCFEEFFFGFFGGFGGGGGGGGGG@FEFGGGGDGGGFGGGEGGGGGGGGGGGGGG8FGGGGGG@FGGGGGGGEFFFCFFDGGGGGDGFFCGGGGGGGDGGGGGG=?CDECGGGG,EFFGGGGFGGGGGBFGGGEGFG*:DEGGFGGGGGDABFFGFD:FGFGGFG<:ECEEGGEFBF:@D0=A5@F;EGFFFFFFFFFEC+987A4-=4))05*)0=>6FB=EEFFE=F@FFFFC89:24A4*/.///217><((---,.4)::1(-2(44142::1>?.)**2-,)
@M02996:162:000000000-B87FG:1:1101:7033:3627 2:N:0:ACTGAGCG+TATCCTCT
GACTACAAGGGTATCTAATCCTGTTTGCTACCCACGCTTTCGCGCCTCAGCGTCAGTTACTGTCCAGCTAACCGCCTTCGCCACTGGTGTTCTTCCTAATATCTACGCATTTCACCGCTACACTAGGAGTTCCGTTAGCCTCTCCAGCACTCAAGAACAGCAGTTTCAAATGCAGACACGAAGTTGAGCCCCGTGCTTTCACATCTGACTTGCTGTCCCGCCTCCCCGCCCTTTACACCAAGTCAATCCGGATCACGCTTGCCACCTACTTATTGCCGCGGCTGCTAGCACGGAGTTCGC
+
CCCCCGGGGGGG@EEACCFGCFFDCGFGGAECFGGGEEDF<CCEF>FGFFFG@CCC<CGGGGGG@@FG8FEFGGGG7CFGGFGGGGGGGE7CAGGGGFFGD?AFCEEG6EE=E;<FE8@CDEFDGGGFFEEE@CD=D8EDG5FGGFDADFFE@@+FGGFDEF8BADFFDFGFFFFA:FD>CE6+@;E;@C+:@:55=;BC7E5AC+*;8A+*1B6964;490((-(-((46@F;<E?=C*((/7@))9;,2(()/2,(,((1()0,,4().)).)).4,4(((--)).42<2002/24((
@M02996:162:000000000-B87FG:1:1101:10013:3639 2:N:0:ACTGAGCG+TATCCTCT
GACTACCGGGGTATCTAATCCTGTTCGATCCCCGCACTTTCGTGCATGAGCGTCAGGTACGGCCTGGTCAGCTGCCTACGCAATCGGAGGTCTGCGCCATATCTATGCAGTTCACCGCTACACGGCGAATTCCGCCAACCGCGACCGCAAGCAAGCTTGCCAGGATCAACGGCGGGACGAGGGTGAGCCGCGCCACGAAACCGCGGACTGAGCATGCCGGCCGCGGACGCCGTAAACCCAAGAAAACGGGGTAAAGCACGGATGGCGCGGAAGAGCGAGGGGAGAGGAGCGGAGGGGGACG
+
B@A@BFFDDDD8@<F,;C,;9CC,,<@E,,8,,7+@:+,,@@C@7<55@D9B+6@,,<EFGGGGECC6CCFGG?,?,9=?6==,@==FC+,,@,9>C?=+9+4=9,9,C,59,9,:68*66=,@CFD@=++,7=C??E+++1<D@C>E9D*)>B9*,,4:E9.*=)?88??>*5CE@C9BCD*/2/,2(1*-0)1((*0--041(733()9)2?)9)))(1(-(((--(*(-),-4)(+23(,.7(,(*-)(-0)*.((,()(,*((((((-,.((-,(,(-(((-44(-,1)02**-(,-
@M02996:162:000000000-B87FG:1:1101:8681:3642 2:N:0:ACTGAGCG+TATCCTCT
GACTACACGGGGAGCGAATCCTGTGTGCGACCCACGCTTGCGCGCCTCAGCGTCAGGTATTGTCCAGCGAACCGCCTTCGCAACCGGGGGTCTTCCTAATATCTACGCAGTTCACCGCTACACGAGGAGGACCGGTAGGCTCTCCAACGCTAAAGAACAACAGGATCAAAGGGAGACACGAAGTGGAGAGGAGAGCTGGCACATCGGACAGGAAGGCGCGGCGGAAGGCGCGTTAGAGCAAGCACATCCGGACAACGCAGGGCCCCTACGGAGTACAGAGGCAGCGGGGACGAGGGGAGGG
+
@@A,AE@;@CC+@+@+66+6,6;,,<;A,66++;,8+,,,,8+766,B@<8@,8@@69C?6CC<E<C6+=B+@>@+++998+++,6=8:=++3,8AB3>>@+,26C>3=++,83,34)*0368*5@:>:***61*3;=*,2();;C@C))0(3+07=CF*=73**2*79F95*0*/:78@C8:*+*./,**.5)9:)0)(,2,6))-44)*-4)4).))-*-(((-((.*--1(((.),+(((,0.).*-.3(.,*-(((()(()((((--,(-(-)-.,(,(-(-1(((-4))/2*,2((
@M02996:162:000000000-B87FG:1:1101:8661:3650 2:N:0:ACTGAGCG+TATCCTCT
GACTACACGGGTATCTAATCCTGGTTGCTACCCACGCTTTCGCGCCGCAGCGTCAGGTATTGTCCAGCGAACCGCCGTCGCCACTGGTGTGCTTCCTAATATCTACGCAGGTCACCGCTACACTAGGAGTTCCGTTAGCCGCACCAACACGCAAGAACAGCAGGTTCAAAGGCAGACACGAAGGAGAGCTGCGGGCGGACACAGAGGACTTGATGTACCGCCGACAAGGCCGATACAGCCAGTAAAGCCGGAGAAAGCGTGCGCGCTACGGATTGATGCGGCTGCGGGGGCGGGGGGAGAG
+
C@ACCE@CCEECCF<A@<F<E,@,,-88@@;66;,@+B,,58B@::+@@=@@,8@@,CF6EFGGGGFF7@E@FC:@+44@84@FFEFFFE+,9C,AEDC,434+9C>+=++844,:885=@@<,>FD==,,3@=6+=EE8+1*3+@8F9>*1@@DFFCG6CE7*=?FG7?,6,/:5)?3:B>7*,171,++/80>(25)-3*4(()-2(9442=68)*2(2((,,((.(/.()(,-6),*(..67<:)7-0,(03*.(((-1(-)(-(2((,42().).-,3(,((-,(((-))/2/,24-
@M02996:162:000000000-B87FG:1:1101:8669:3665 2:N:0:ACTGAGCG+TATCCTCT
GACTACACGGGGATCTAATCCTGTGTGCTACCCACGCTGTCGCGCCTCAGCGTCAGGTATTGTCCAGCGAACCGCCTTCGCCACTGGTGTGCTTCCTAATATCTACGCATTTCACCGCTACAATAGGAGTTCCGTTAGCCTCGCCAACACTCAAGAACATCAGGTTCAAATGCAGACACGAAGGGGAGCGTCGGGCGGTCACATCTGACTGGATGTCACGCCGACACGCCCGGTACAACAAGGAAATCCGGAAAACGCGGGGCTCCGAAGTGAAACGGGGGCTGCGGGGAGGAGGGGAGCG
+
B@A<BEAECED+@,@,66,,C@;6,<CE<@C6,;,8+8,,,9CB+@,B@D@B,6@@,<CC,CFGGACF+@F@CC@F,,,98B4@F8C,99+,@,CE??=,=+,+=9>+@++9,9,:>5:=C9,,CFC<=,,,,63+=C93+:*==EA@983)@CDFFGG,D98,@AGA;D,=5<CEAG5ACC9**/-9)*4(:)7>(*)(/5/14+9<<F0,4?49)**-*-(-(-(4(*-,)---..0*3.(3.3.)0-.-(5,2-(-(,)((14(4((())))),((,,-(-(,,1(-(3))2*2,(,-
@M02996:162:000000000-B87FG:1:1101:12738:3688 2:N:0:ACTGAGCG+TATCCTCT
GACTACCGGGGGATCTAATCCTGTGCGAGCCCCACGCTGGCGTGCCTCAGCGTCAAGGCAGGCCCGGCCAGCTGCCGTCGCGATCGGGGGGCTGTGGCAGAGCGATGCAGTTCACCGCGACACGCCACATTCCGCCGGCCTCGACCGCATGCAAGGACACCAGGATCAACGGCACTGCGCCGGTTGAGCCGTCGCCGTTCACCGCGGACTTAGCGCCCCGCCTGCGCACGCGGTAAACCCAAGAAAGCCGGAAAACGCGCGAAGCCGCCGGAGGACCGCGGCTGCAGGGACGGGGGGAGGG
+
B<A@@CEECDD+@,6,;<5,,C@,,;@F+7+,,B7@+,,+,8@@,@,B<BCC,8?C,CCFFGGGGDDFCCFGFE,A+@+>4+48@CCDD+**:<+<F72*4)*)38442+,2+2,219.79>*:CFE8@+++0<CDCE5:*4>GD?>C7*))<::A=FGGG=2*:)9C7;E:*87*7C17EC=**187):E,;:):(*)(59<<>)39>)*.<9951)94*4(-.3(,4*-,)-,-6)2*3:(8@:2:5-04(0.*--((-)-(14(---(3((--29-110,--(,.(-,(5)/**(((-
@M02996:162:000000000-B87FG:1:1101:16755:3691 2:N:0:ACTGAGCG+TATCCTCT
GACTACCGGGGTATCTAATCCTGTTTGCTCCCCCGACTTTCGCGCCTCAGCGGCAGGGATGTTCAAGGAAGCCGCCTTCGCCTCCGGTGTTCTACAGGATATCAACGCATTTCACCGCGACACCCGGGAGGCCGATTCCCCCTCCCATACTCGAGCAGGGGAGGTTCAAGCGCACTTTCCGGGTGGAGCCCGGAGAGGTCACACTTGACACGCCCTGCGACCTACGCGCGCGTGACGCCCAGTAAATCCGAACAAAGCGTGCGACCGCTGGAGTACCGCGGCTGCGGGCACAGAGGGAGGG
+
C@BA@CEBCDD+@6A,;@,<FE@;,CCE9<,,,C@@:@,,,8B@@:,@<?CC+6@B+@F8F@,CEDFGDF,AF>4@,,9A48,@D@C7=8+4@<EEFGD943,3=B>@=++7,6,:68*66=+DC::+8+++@CEC*>::C>*39C<,/;+.>:?<EGGD8:>*2)>?>FFB8=5*8*9;:CE1*14<8EF4BDGF1*0(.+63(*6-4692(80)4)/1*,(.4:(91*4;7(4(-,**,3(67:)-*(02(0(*.(,--*-4)((((-(..(.4-((-12(-(,41(4(,0)0**(,((
@M02996:162:000000000-B87FG:1:1101:16756:3709 2:N:0:ACTGAGCG+TATCCTCT
GACTACCGGGGGATCTAATCCTGTTTGCTCCCCCGACTGTCGCGCCTCAGCGTCAGGGATGGTCAAGGAAGCCGCCTACGCCGCCGGTGTTCTACAGGATAGCAACGCATGTCACCGCGACACCCGGGATTCCGATTCACCCTCCCATACGGGAGCAGGGGAGGTTCAAGCGCACTTGCCGGGGTGAGCCCGGAGAGGTCACACGTGACACGCCCTGCGACCGACGCGCCCGTGACGCCCAGAAAAGACGAACAACGATGGCGAACACGGGAGTGACGGGGCTGGCGGGCAGGGGGAAGCG
+
@6A,AFEB@ED+8,,,,6;,,;;;,6;;,,,,,68@+8+9,9C@++,89?C@,,6?,CF<C,::<<CEEE8FF>@+8+96+8++@==868+,75@<AAA,7033>:>+6++,,6,,6:*3;8+@**3*5*,,,>C**,,6*-):C1(,/*)(169=5CFD7C2*20*3:F?8*:C*0*.9CCE*2/39(*29EDGF(*)(.+677.42:496152)4)/3*-42(,(3(*-4)(,,--**-3((/44(*-.7(.4*-(,-(*(,),(.4-(-,(())-((-((-((--(((())/**-2(2
@M02996:162:000000000-B87FG:1:1101:5854:3711 2:N:0:ACTGAGCG+TATCCTCT
GACTACTGGGGTATCTAATCCTGTTCGATACCCGCACCTTCGAGCATCAATGTCAGTAACGGCTTGGAAAGCTGCCTTCGCAATCGGAGTTCTTCAGCATATCTAAGCATTTCACCGCTACACGCTGAATTCCGCCTTCCGCAACCGCACTCAAGAACGTCAGTTTCAACTGCAATTCCAAGGTTGAGCCCCGACCTTTCACAACTGACTTGACATCCCATCTACGCTCCCTTTAAACCCAATAAATCCGGATAAAGCCCGCATCCTCCGTATTACCGCGGCGGCTGGCACGGAGTTAGC
+
CCCCCGGGGGGGGGGGGFFGGGGGGCFGF<CFFFGGGDGGGG8FGDGGGE<FGGGGGGGGCGG@BFFGFGFGAFGGGGGGGEGG=DG?FFFGDGG9ABFGGFGFFCFGGGGGGGGGGAADGGGCGEGGGGGFGFC+=EGGDD5>DEBGBGADGFCFCDDDEGDFFFGGGFGFGFF:CGF?E:9@FDC;CGGFA5*)0?98AFF@AF=;EFGFBFFFEFGB771>4691:E?3C;<3/4C:<D=;BF6?C65(,840))(--1(-18?>7,-.,3:A>?333((,42(--(5:)02;;).)
@M02996:162:000000000-B87FG:1:1101:5871:3718 2:N:0:ACTGAGCG+TATCCTCT
GACTACTGGGGTATCTAATCCTGTTCGATACCCGCACCTTCGAGCATCAATGTCAGTAACGGCTTGGAAAGCTGCCTTCGCAATCGGAGTTCTTCAGCATATCTAAGCATTTCACCGCTACACGCTGAATTCCGCCTTCCGCAACCGCACTCAAGAACGTCCGTTTCAACTGCAATTCCAAGGTTGAGCCCCGAACTTTCACAACTGACTTGACATCCCATCTACGCTCCCTTTAAACCCAATCAATCCGGATAACGCTCGCATACTCCATATTACCGCCGCTGCTGGCACTGAGTTATG
+
CCCCCGGCFGGGGFFFEEDFGGGGGGGGGGDGGGGGGGGGGDGGGCFGGGGGGGGGGGGFFGGGGGGCFGFGGGGGFGFFEGGGGGFFFFGFFGGG,EFFG<CDAGGFFFFFGGGGG>*=D9F8EFGGGGGGGGGGGGGGGD@G+@)F@C58D8=@FGGF7+):5;DFDGF5@FGC5CA7369<E*@DCFGFEBDB=FCA<DE@26>B=AGEFF:+*;CE7095*,6(3:;3:33?C3BE1;3(8;)/2,0(.7)9(----1(,*.54:)))...6)-((--((-5:(20),67<:+.))
@M02996:162:000000000-B87FG:1:1101:10691:3722 2:N:0:ACTGAGCG+TATCCTCT
GACTACAGGGGGATCTAATCCTGTTTGCTCCCCCGACTTTCGCGCCTCAGCGTCAGGGCTGTTCAAGGAATCCGCCGTCGCCGCCGGGGGTCTGCAGGATATCAACGCAGGTCACCGCTACAGCCGGCAGTCCGATTCCCTCTCCCAGACGCGAGTCCTGGAGGTTCAAGCGCACTTTACGGGGGGGGCCCGGAGAGGGCACACGGGACACGCAAGAACGCCAAAGCGCGGTGTACGCGCAGTAAAAGCGAACAGAGCGCGGGGGCGCGGGAGGACGGCGGCTGCAGGGACAGGGGGAGCG
+
@@68AC@DFDD+@,,,6;,,6<;,,<C4,;,,,@7@++,,,8@@+7,B<?,@,,8@,CB,C<,EEADFDC,AE><=+++8+8+>=@C+4+3+3AD<DCC,72,3388+3++8,3,,88*39>,53*353*,,6:C*;D,,+0/;CF>GA7)(3:7**<+2+:3**)*03?>8/59*)*)1:8C**115-/*-7:D;(*),,*431)--2393(>65,)2-*-(-(,,-(*((/(-)-(**,--)0.))*-03(7(*.(-(-)-4)-,60,((((--(,(,(-4,,(..(4--0)*/*41(-
@M02996:162:000000000-B87FG:1:1101:10706:3731 2:N:0:ACTGAGCG+TATCCTCT
GACTACAGGGGGATCTAATCCTGGTTGCTCCCCCGACTGTCGCGCCTCAGCGTCAGGGCTGTTCAAGGAATCCGCCTTCGCCGCCGGTGTTGTGCAGGAGAGCAACGCATTTCACCGCTACACCCGGCATTCCGATTCCCGCGCCCAGACTCGAGGCCTGTAGGTTCAAGCGCACTTTCCGGGTTGGGCCCGGAGATAGAACACGTGACACGCAAGACCGCCTACGCGCCCTGAACGCCCAGAAAAGCCGAACAACGCCAGGGGGCAACGGAAGACCGGGGATGCGGGCGCAGGGGTAGC
+
@@A<ACFEFEG+88,,66,;;C@;,-84,;,,,@@@+8+,,9F@C:,:<?CB6,6B,C@8FC6EFCFF@C,CFCB,8@??B8+=+@C+4+8,9@EAFDC+E*@28:>:=++,93<:8=*6=93@B73+5>,,@@EG+@:D+1*30B7<3;*)663*4:,:,=8341;9B;C6=5C5=*)88>72*1156=8-00>1,+0-.+33(04827*3()-71)0-*4(4(3(4,*((*(.(,(*1-3(,024:C,.447:*-((-(*-4)4(((-(,((.((-(,1((,.-,1(((-))2*2-(,
@M02996:162:000000000-B87FG:1:1101:17960:3758 2:N:0:ACTGAGCG+TATCCTCT
GACTACTAGGGTATCTAAGCCTGTTTGATACCCACGCTTTCGTGCCGCAGCGTCAGTTGTATGCTGGTCAGCTGCCGTCGCAATCGGGGTTGTGTAACATATCTAAGCAGTTCACCGCTACACGTTACATTCCGCCAACCGCGTGTACACTCAAGAACGCCAGGTTCAACGGCAATTGTACGGGTGAGCCGCAAACGTTCACCGCTGACTTAACAGCCAGCCTACGCACCCGTTAAACCCAAAAAATCCGGATAAAGCTCGCAACCGCCGGAATACAGGGGCAGCTAGGAAGGAGGAAGAG
+
@<8,@C<EFGF-C,6C;6,6,6C,,=CEE@C,,;,@+8,,@8;98@+@6=@B,8@@<CF,ECFFC@CC6@FFEB<=+,688@:,@@@@C+7+6?@EE??A?+;+@FF8=,54,9,:68*66=,@4,98@4,4@D@+=C6868:6=859<9+)@>DFFGGCE>8+43=A9@E9@>C,;*2=?>;*535C>6=@E;D>(,03/17;>.6,6+379=C*(.*/1/(6(8(2(88;*(4,442*,4(47;(.025?(7)*.)-,-)-().(,-420(-.-).((,((-(().(5).7.1;*43((
@M02996:162:000000000-B87FG:1:1101:24314:3768 2:N:0:ACTGAGCG+TATCCTCT
GACTACAGGGGTATCTAATCCTGTTTGATACCCGCACCTTCGAGCATCAATGTCAGTAACGGCTTGGAAAGCTGCCTTCGCAATCGGAGTTCTTCAGCATATCTAAGCATTTCACCGCTACACGCTGAATTCCGCCTTCCGCAACCGCACTCAAGAACGTCAGTTTCAACTGCCATTCCAAGGTTGAGCCCCGAACTTTCACAACTGACTTACCATCCCATCTACGCTCCCTTTAAACCCAATCAATCCGGATAACGCTCGCATCCTCCGTATTACCGCCGCTGCTGTCACAGGGTTAGC
+
CCCCCGGGGGEFGFGGGGGGGGGGGGG,EC<;FFEGGGGFGGGGGGGGGECEFFGGFGGFGDGGGDGFGGGDGGGGGGGCFEFGDFFGDCEEEFGGGGGFFFGFGGGFGGGFC,CFE>?+0EFGGGGGFFGGCGGDDGGGGFFGGC>CBDBD>FFEDF=8+@:87DD=FFF5C0CF8+;C@,:@D*50:FF50<44=FFE/=:BFFEEFF+**)*1;8F)1-*145=1(1/(;=366)<C03,6=36)068((..9(----/44)44)(-(,.4.)66((-(-,4:))5<).9)1;820)
@M02996:162:000000000-B87FG:1:1101:17964:3782 2:N:0:ACTGAGCG+TATCCTCT
GACTACTAGGGTATCGAAGCCTGTGTGATACCCACGCTTGCGTGCCTCAGCGGCAGTTGTATGCTGGTCAGCTGCCTGCGCAATCGGGGTTCTGTAACATAACTAAGCAGGTCAGAGCGACACGGTACATGCCGCCAACCACGTGTACACGCAAGAACGCCAGGTTCAACGGCAAGTTGACGGTTGAGCCGCAAACGTTCACCGCGGACGTAACATCCCGACTACGCACACGGTAAACCCAAGAAATACGGAGAACGCGCGCAGCCGCCGAAGTACCGGGGCTGCTGGGACGGAGGGAGC
+
@<A,AFCCEFF-C,@,66,+;@@;,<;AC6<;,C,7+,,,,8@@,,,B<=6@++8@,CFCFEFG,CCC<<FGCD,,,,98+@44@@@C:++,9E9@F?A,9+464BE,=,+4,9,,933=+46@+4=+,,,4,@@=?E+@+39++8399+*)@:=FGCC7@+18@*;,9@5>*:D*49*=,:14*/6830=@D/:2(+)(/17<()6,,)14<@6*).1-*,--.89?6*4()(,,--,*2((.77)):-)-(.,*-,((-14(1.(-(-(-((..41(-,,(,-)..(3(3558**-2,
@M02996:162:000000000-B87FG:1:1101:20226:3782 2:N:0:ACTGAGCG+TATCCTCT
GACTACACGGGGATCTAATCCTGTTCGATCCCCACGCTTTCGTGCCTCAGCGGCAATGCAGGCCCGGCAAGCTGCCTTCGCGATCGGGGGTCTGTGGCAGATCTAAGCAGGTCAACGCTACACGCCACATTGCGCCGGCCTCGACCGCAATCAAGGACACCAGTAGCAACGGCACTGCGCCGGTTGAGCCGGCGACAGTCACCGATGACGAAGCGACCCGCCTGGGCAACCGGTAAGACCAATAAAGCCGGACAAGGCGCGCAACCACCGGATTACAGGGGCTGACGGGACGGGGGGCAGG
+
@@@@@;CFCDD+8,B,66;6<<@,,C@E,6,,,@+6+,,6,8;9,:,;C;;@+6@@,CCFFF@CF@:@+8FEA=B,,,@?,8>+@=C7:+++7A,?FB=+++,33,8,>,+6,6,5650===,@+@:+>,,,7@@DGG*1/)3C7>81/)))628?E=F*;:3,41;CDGDD*8)*2C()*/2**1.7)2:(..12(**).+.3()-68)*-:)-)-)/(*-(,(-1((*,()-(-)),*.:))94.)9-)(,0,*,-,-(),-),(--((((-))),((((--(((,(-(,))*2*((((
@M02996:162:000000000-B87FG:1:1101:20209:3797 2:N:0:ACTGAGCG+TATCCTCT
GACTACACGGGGATCGAATCCTGAGCGATCCCCAAGCTAGCGTGCCTCAGCGTCAATGCAGGCCCGGCCAGCTGCCGTCGCGATCGGGGGGCTGTGGCAGATCGATGCATGTGACCGCTACACGCCACAGGCCGCCGGCCTCGACCGCAATGAAGGAAACCAGGATCAACGGCACGGCTCCGGTGGAGCAGACGCCGGGCACCGCTGACGGAGCGCCCCGCCGGCGCAGCCGTGAAAGCGAAGAAATACGGATAAAGCGCGCAACAGGCGGAATACCGGAGGTGCTGGGACGGGGGGAGCG
+
@68,8C@FBCC6@,6,665,66;,,;@F,,,,,;,;,6,,478@8,,B<?C@,8@@,CEFGGG7C@@F@=FG@?<<+?+8+@4+9@@DC+**4>2>F*<***,*4,614,,7,6,,4()1/2,==::*2***3:87CGD5*(0<)24:.)))30:CE*6*872*:)*:72;5/.7*7>(8887**/27,*;(0599(/)33*49>)49<))-476)())-1-,,(4(4(*(3*(,--),*-7(4<74)*-.4-0-*.)--,)-()(.(--(,((,.,,((-((-).-.(,(-))/1*43(,
@M02996:162:000000000-B87FG:1:1101:14388:3809 2:N:0:ACTGAGCG+TATCCTCT
GACTACACGGGTAGCTAATCCTGTGTGCTACACGCACTGTCGAGCAGGAGCGTCGAAAAGTCCCCAGCAAGCTGCCTTCGCCATCGGGGGTCTTCCTGAGCTCTACGCATTCCACCGCTACACCAGGAATTCCGCTTGCCCCTGAACGATCCAAGAGAAACAGGCCAGGCTGCAGGTCCGGGGGGGGGCCCCGGGAGGGGAGAGACTGCTGGCAGCTCCGCCGGCGCGCCCGGTACGCGCAGAGAGGCCGAACAACGCGTGCAACCCGCGGAATACCGCGGCGGGCGGCACGAAAGGGGCG
+
@<A6AC@FCDD+7,,,66,6,6;,,;CF<6;,,88@++,,,9D@86,4@=@@+,@B,BFFCEFGGCEF@CFG@DE,6,9?6B=@D6=+:+++9,9???B,,+,+9<>6=+44,6,,6500==3DFGDCD,,,7@C88F678D5@?FF,:+*1D8;FGGGGGF8,1<?C*>19*;CG6DFEDDE*172<1*:6>B371*7,-*3:?7..(**.3>(0,)2-*-(3364((2((1-(-,-**,3(-.(-(1-.720(*-(-(-*-)*(((--(-(()).4(,20((((-2(-(-0)*22(-(,
@M02996:162:000000000-B87FG:1:1101:10900:3818 2:N:0:ACTGAGCG+TATCCTCT
GACTACACGGGGATCTAATCCTGTTTGCTCCCCACGCTTTCGCGCCTCAACGGCAGTTACAGTCCAGAAAGCCGCCTTCGCCACTGGGGGTCCTCCTAATATCTACGCATTTCACCGCTACACGAGGAATTCCGCTTCCCTCACCTGCACTCAAGCCAATCAGGATTACGGGCACTTCCATAAGTGAAAGAGGGGCGGACACCAGCAACGTAATCGGGCGGCTACGCGGCCGTTACGCCAAAGAAGGCCGGACAAAGCATGCCCCCTACGGAACACCGAGGGTGCTGGGACGGAGAGAGGG
+
@@<,A@CEEDD+88<6665;@@;;,<CE,,,,,C6@7,,,,8B@++,B@=;@+6@C,<EFGGAFECEF@CE<FB@:,=8AB,8@8=A,4+4+@,@EFC=,A=,+>EDCB++,,8,585<064B+@CD@D,,,=@C6=68,+5*=C,:>6++)@>?>@GG,3C9,A*=@A*:9*9D,69BA,64,729:;,:(25D@(*)..*4:?)34<)1.4)-><)/-*3(,.499(/(,)((---**-3(.8(.(*-040>20.(().0,.1((-(-((((((-4((1(--(.)4(4(,))/*2,(((
@M02996:162:000000000-B87FG:1:1101:25010:3823 2:N:0:ACTGAGCG+TATCCTCT
GACTACTGGGGTATCTAATCCTGTTTGCTACCCGCACTTTCGAGCATGAGCGTCGATAAGTCCCCAGCAAGCTGCCTTCGCCATCGGTGTTCTTCCTGATCTCTACGCATTCCACCGCTACACCAGGAATTCCGCTTGCCCCTGAACTATCCAAGAGAAACAGTCCAGTCTGCAGGTCCGGGGTTGGGCCCCGGTATTGTACAGACTGCTTGCATCTCCGCCTGCGCTCCCTTTACGCCCAGTGATTCCGAACAACGCTTGCACCCCTCGTATTACCGCCGCTGCTGGCACGAAGTTGGC
+
A@CCCGGGGGEGGCGGGGGGGGGGGGGGGGDFGGGGGGGGGGGGGGGGGFGGGGGGGGGGGGGGGGGGGGGGGGGGGGGGGGGGGGDFFGGGEFGGGGFFFFGGGGGGDCFFAFGGG::=CEFGGG7FFFGGFGGGCEE@FDFGF==BFGFBGGGGCGGGFGFCFFCGGGGFGFFFFGFFDCGEFDFGDGGADBG2BFFFCGFFF4>FDFGBB=@A4F7626<1=4>;<82=>@FE012/:68>=<:<7>74278F---,475<C<B<89,1:B).4<((--40>FF?0,800)120),5
@M02996:162:000000000-B87FG:1:1101:10915:3832 2:N:0:ACTGAGCG+TATCCTCT
GACTACACGGGGATCTAATCCTGTGTGCTCCCCACGCTTTCGCGCCTCAACGTCAGGTACAGTCCAGAAAGCCGCCTTCGCCACTGGGGGGCCTCCTAATATCTACGCATTTCACCGCTACACTAGGAATGCCGCTTCCCTCACCTGCACGCAAGCCAATCAGGATTACTGGCACTTCCATACGTGAAATAGGGGCTACCAACAGTAACGGAATCGGCCGGCGACGCGAGCAGTACGCGCAAAAAGACCGGAAAAAGCGTGCCCCCTACGCAAAACCGCGGATGCGGGGACGGGGGAAGAG
+
@@@,AFDFBED+@,,,66@,,<C,,<;@,6,,,;+8+,,,,8B@66,8@BC@,9@C,CFFGGAFC<DFDDGBFE++8,9A,66C8=A,==++5+8,@<B,3+5+5,6*>**,,5,,4)*3;9,,4?<<;,,,?:*275C,+/);C+64;C8(=8C:=FG+:?7,3)*2:+<7*0**)23@+3**32,9-+3-<7D3(*.(.+-6:/64))),4)5;?3*,*-(41404(*-(*.-.--**--(,7,((2-.((.3*-(-,-*(.*,(,(((((,(.4(((-(-,(((-(,3,0)2**-(((
@M02996:162:000000000-B87FG:1:1101:6933:3842 2:N:0:ACTGAGCG+TATCCTCT
GACTACCAGGGTATCTAATCCTGTTTGCTCCCCACGCTTTCGCGCCTCAGCGTCAGTTTTCGTCCAGCAAGCCGCCTTCGCCACTGGTGTTCCTCCTAATATCTACGCATTTCACCGCTACACTAGGAATTCCGCTTGCCTCTCCGATACTCAAGAATGGCAGTTTCAAATGCAGTTCATGGGTTGAGCCCATGGATTTCACATCTGACTTGTCATCCCGCCTACGCGCCCTTTACCCCCAGTAAATCCGGACAACGCTTGCCACCTACGTATTACCGCGGCTGCTGGCACGTAGTTGGC
+
CCCCCFGGGGGGFGFG<DGEFGGFGGGGGFFGGGGGGGDFGGGGGGGGGEGGFCFGFGCGGGGGGGFGGGGFGEGDGGFFGBFGGEEFFEFEFAEGGGGGGFDGGFGGGGGGGGGGG=A+==FGGGGDGGGGGGGGGGGGGFFGGGF:@D=DFFFAFGF?FG@B=FCFFA7?AFFEFG7+7EECGD@78:DC6CD@AAFEEGE<>6AACFGF6F?6E8;>C6/5--906B;3<371)(=8((/9;?3?81029E0*,-(-,9()24<3>:45<2)..,,-(,((,.)448>B00//0)(.
@M02996:162:000000000-B87FG:1:1101:16455:3882 2:N:0:ACTGAGCG+TATCCTCT
GACTACTGGGGTATCTAATCCTGTTTGATCCCCGCACCTTCGTGCCTCAGCGTCAGTATCGTTCTCGCCAGCTGCCTTCGCGATCGGTGTTCTGTGTCATATCTATGCAGTTCACCGCTACAGGACACATTCCGCCGGCGCCGAGCGGACTCCAGACCGCCAGGAACAACGGGAGCCACCCGGAGGCGGGCCCTGATAACAACTGACGCGGCCGACGAAGAGGAAAGTGGAGAAGCAGGGGGTCGGCGGAGGAGGAAAACAAAAAAAGATGGAGCGCGCACGACGAAACGACGAGAGAAGA
+
@@A8AECCDFD+@,@,;@,;,@@;;CCF,6<66@8@@F,,ECCCBF,E@ECC,8@C,C,CFC,ECECF@CFGDE@=,,=A:@C+@?C8?,,,@E@?CC=,434,99@?B,,A,9,56>*8=E:@FGF=A,4,@DEGGGCCGAAG+@:+9**)4@CFFCE5E?7*:*2;F8CB*8C?>F@A8>55<<;),*2(.)*.)0*,4+4..1(34)1,3>,04.92*(41(53).<78*((((,811;((0((,/(),(041,,,((1(.*(((,).)((((((-(((,,((,(--,(0022*-(,(
@M02996:162:000000000-B87FG:1:1101:23168:3886 2:N:0:ACTGAGCG+TATCCTCT
GACTACTGGGGTATCTAATCCTGTTCGATCCCCGCACTTTCGTGCATGAGCGTCATTAGCGGCTTGGTCAGCCGCCTACGCAATCGGAGGTCTTCGCCATAACTATGCAGTTCACCGCTACACGGCGAATTCCGCCAACCTCAACCGAAATCAAGCGTGCCAGAATCAACGGCGGGAGGAGGGTGAGCCGCACGAGTTAACCGACGACGAAACAAGCCGCCTGCGCACCCAGAAAACACAATAAAAACGGATAACGCGCGGAACCGCCGAAATACCGAGGGTGGCGGGAGGGGGGGAGCGG
+
C@CCCGGGGGD8@,@CCF5@<CC,,CBF98BC<CFG7+,,A@CC,B5ECECC:,@,,C,:CFF7+@@:,CCAFBBC,?@C7FC?FED=C+8,9,ED:?B74+9+9,@?D,9;,@,5>590=@,@E@EEC++,,=@==EE6+1;?:>:FBG*8>F9@C*@:*B7,44+=C2?>*?CE8)6;CGD1;*.*(**-5)9(-**6)+-((026()94(8(863/7:(8<>(3((:((*.)32(+*:).49))(1,0(-1)1((---)(-*,((,(,((.-.8317(-4((-4(3((4)7:**,((-
@M02996:162:000000000-B87FG:1:1101:23165:3906 2:N:0:ACTGAGCG+TATCCTCT
GACTACTGGGGTATCTAATCCTGTTCGATCCCCGCACTTTCGTGCATGAGCGTCATGAACGGCTTGGTCAGCCGCCTACGCAATCGGAGTTCTTCGCCATAGCTATGCATTTAACCGCTACACGGCGAATTCCGCCAACAGCAACCGAAATCAAGAGTGCCAGGATCAACGGCGGGCAGAGGGTGAGACGCACGAAGTAACCGCGGAATAAACAGGCCGACGACGGACCCTGTAAAACAGAGAAAACCGGGAAAAGCCCGGGTCCGCAGAAGTACCCCGGGTAGCGGGACGGAGGAAGACG
+
C@C@CFAFGFG6B8,6;C<<@,@,,-8E<,6,,@:F7@,,,@;D,@,@@?@@+,8,,C,,CBFF+@@9,@9AEBC@,@DC>:B,@@C@:,:,,,,484?+?*4+,,99>,,4,9,,=)3669,@@+>@38+,33+==EF++::=D,:B5=;*@,9E:,==,EB*C*0@;>13;97*)),088=:C*/+,*145)3(,20))+-(-89((*2:)=4)-)/(2-((((,((/(,26)5).+*.,,59((-/()(-.(*.((-,)-(*(-(((,(.-.).,(-(((()(-((((().***(((-
@M02996:162:000000000-B87FG:1:1101:10250:3911 2:N:0:ACTGAGCG+TATCCTCT
GACTACACGGGTATCTAATCCTGTTTGCTCCCCACACTTTCGCGCCTCAGCGTCAGGTGTCGTCCAGAAAGCCGCCTTCGCCACTGGGGGTCCGCCTAATATCTACGCATGTCACCGCTACACTAGGAATGCCGCGTGCCTCGCCGAGACTCAAGATTGGCAGGTTCAAGCGCAGCCCCGGAGGAGAGCCCCGGTATGTCACGACGGACTGGCAATCCCGCCGACGCGCCCGATACACCGAGTAAAACCGGACAACGCTGGCCACCAACGAATTACCGGGGCTGCTGGCAAGGAGGGAGCG
+
@@A6AFEGEDD+@,6,66,;,,;,,6;;,,,,,C7@,;,,58BB@@,@@=C@,,@B,CE:EF9FF@DGFCGFGEC7,,99864C,==,4++,@+@+@?=;=+4+9<>+=++9,9,:=>*=?@,7@FCFD,,,6=C+++3+2:*=9C=+3C*)@:?F,,,489>:=*:<@,>9*6C7)25?5=2**168(033=>)4(+*)-+42()439)1(2).).)*-24(-429>6*-2)(--4.,*-,-:=<).*-)4;52*-,(((1(.*3((-,((,()))-(,,(((()).(()-0)/**-,((
@M02996:162:000000000-B87FG:1:1101:17793:3933 2:N:0:ACTGAGCG+TATCCTCT
GACTACCGGGGTATCTAATCCTGTTTGCTCCCCCGACTTTCGCGCCTCAGCGTCAGTGCTGTTCAAGGAATCCGCCTTCGCCGCCGGTGTTCTATAGGAGATCAACGCAGTTCACCGCTACAACCGAGATTCCGATTCCCTCTCCCAGACGCGAGTCCTGGAGTTTCAAGCGCACTTTCCGGGTTGAGCCCGGAGATTTCACACGTGACACGCAAGACCGCCGACGCGCCCGTTACGCCCAGTAAATCCGAACAACGGCCGGGGCCTCGGAATAACAGCGGCGGCGGGGACGGGGGGAGCG
+
@@A@BCF@CED+@;A,@<,<E9@,6<CF@,,98@@C+6,,;@F@@C,B@?CC@B@C<CFCF<,CFFFGGG,CFED:,,EABB+@E@C8=4+,9?,AFFF,A0@2=BC@>++,7=5C6>*==B,@C+>66+,,@FE8>D8E709C+D@FFG*)@:C3=E,<,=7,13:CCFF?C><?);@9ECE**16C3CF3B>D2(,+1/57;(.,2:6924B6;B@*-/4(4141>(*-(1(,(-4**(44<7-.)0(0-,7,*,(((,)--)4((--((-)..))(,,(4(3(,-(,(())/**,(((
@M02996:162:000000000-B87FG:1:1101:17807:3946 2:N:0:ACTGAGCG+TATCCTCT
GACTACCGGGGTATCTAAGCCTGTTTGCTGCCCCGACTGTCGCGACTCAGCGGCAGGGCTGGTCAAGGAATCCGCCGTCGGCTCCGGTGTTCTATAGGGAATCAACGCAGTTCAACGCTACACCCGAGAGTCCGATTCCCGCTCCCAGACTCGAGGCCGGGAGATTCAAGCGCACTTGCCGGGTTGAGCCCGGAGATGTCACACTGGACACGCAAGACCGACTACGCGCCCGGTACGCGCAGGAAATCGGAACAACGACCATGGCCACAGTATTAACGCGGAGGACGGCACAGGGGGCAG
+
@-A<A<C@@ED8,,<,6,,;,C@;,6C,;,,,,97@+++6,CFE+@+B@?C@++6@+7?,B,9ACEEEFF,9EF,=++6@+++8CED+=+8,9C,?,?,,4*,3>4>8B+3,,6,,@5*++3,66+683+8,7C@CCG7D>)*33D@7/**)*23*=F==*45*21+2;B?>C>G*)+1;88E**130)2*-07C>(+1).3:3(*.3:61,,8-88)04*,,(,4(41*-()(--2-*1,-420.).*,.4(..*-((((*).*((-(.-.)))--1(,(-(-(((-,((45)21*-,(
@M02996:162:000000000-B87FG:1:1101:21083:3947 2:N:0:ACTGAGCG+TATCCTCT
GACTACCGGGGGATCTAATCCTGTGTGCTCGCCACGCGGTCGAGCCTCAGCGTCAGTTATCGTCCAGTAAGCCGCCGGCGCAACTGGGGGGCCGCCTAATATCTACGCAGTTCACCGCTACACTAGGAATTCAACTTACCCCGCCGACACTCTAGTTCGACAGGTGCCAATGAAAGACCGGGGTGGAGCCCCGGGCGGTCAAAGCAGACTTGCCGTACCGCCAGCGCGCCCTGGACAACCAGGAAATCCGGACAAAGCAGGGCAACGACGAAATACCGGGGGTGAGGGGAGGGAGGAGGGG
+
@<A@B<C@CED+8,,,66,6,6;,,<;C,,,++8,8+++++8@@,+,46=:>,,6?,<C,CFA,B4=<<<FFGE:++++84+64===,4+**4*4<7<:,2+++2<;*8**,,4,,1,)110,+<<C::++++3C*:@+09()/1?>*./)(+02++3:58E3/3)**2@+0+1:+50808>7/*/-1(**-<>D1(*)(,+6)4?::1)*-.0-)-)*-*4(-,-(,(*((*(,,.,+*-:03.2))*-.-4)4*.,(.()-,/4(,--(((()),((,,(--((.,(4((.)12*(,((
@M02996:162:000000000-B87FG:1:1101:19078:3950 2:N:0:ACTGAGCG+TATCCTCT
GACTACCAGGGGATCTAATCCTGTTCGATCCCCGCGCTGTCGTGCCTCAGCGTCAGTTGCGGCGTGGTGACCTGCCTACGCGATCGGCGGTCTGTGCGAGATCTATGCATGTCACCGCTACACCGCACAGTGCAGCCACCCCAAACGCACGCAAGCCCCCCAGGTGCGACGGGAGGGACAGGGTGGAGACCGGAAAGGTCACCGCCGACGTAAGGGGGCGCCGAAGCAAGCGAGAAAGCAAAAAAAGGCGGAGAAAGGGCGGAGACCGCGGAGTACCGCGGCAGCGGGGAGGGAGGGAGGG
+
@@@@@CECEDD+@,,,66,,,;;,,=@E,,,,,76@+++,,9:@8,,B<=;@,66@6CFDGGG+87::C<CBEE84,,98+7=+9==+=++++88@FB@+6*,+6,8,33,,,3,,8)*=0335@CC+5,3,7EFGFG,@?8@9C>>*/3*(411644*:*/2*+)2/8=C>*7D*.78FF>C*//25(/*->79>0**).+,,1)-11)/43;779))-*--3(718(*(4*--,3(,+,4((02-(*,.4(0,*.(((,)42)(((,-(((-,--(-(,((--,(-(-((5./**(((-
@M02996:162:000000000-B87FG:1:1101:21100:3955 2:N:0:ACTGAGCG+TATCCTCT
GACTACCGGGGTATCTAATCCTGTTTGCTCCGGACGCTGTCGAGCCTCAGCGTCAGGTATCGTCCAGTAAGCCGCCTTCGCCACTGGGGGGCCGCCTAATAGCAACGCAGTTCACCGCTACACTAGGAAGGCCACTTACGCCGCCGACACGCTAGTTCGACAGGTACAAAGGAAAAACCGGGGTGGAGCACCGGGCGGGCACAGCAGACGTGCCGTACAGCCGGCGCGCCCGGGGCACCCAGGAAATGCGGAAAAAGCGTGCCACCGACGGCAGACAGCGGGTGAGGGCACAGAGGGAGGG
+
@66,A6C@CDC+8,,,;65,,6;,,-;,,,6,+8@@+,,,,:C@,+,:9A:@,,8@,CF,CC<8@@CC@<F<FB:+,,,9,84@,=<,7+++53>C*8>,7+;+,8>*1**2,2,,48)219,1?FC<C+**3:@*0C@*9;)55E>*59),*/13+<=E>74*3*2+2:*)*09*7/4>>812*/,1(**..5C1(*073*4,2@77(.*-()-04)1.+4(4(4(((*-,)(((--+*(.(444))2(.-(.(/-(---*-4*(-42(((((-((..,-(---(.(-(-())0**-,(,
@M02996:162:000000000-B87FG:1:1101:21081:3966 2:N:0:ACTGAGCG+TATCCTCT
GACTACCGGGGGATCTAATCCTGTTTGCTCCCCACGCTTTCGAGCCTCAGCGTCAGGTATCGTCCAGTAAGCCGCCTTCGCCACTGGGGGGCCGCCTAATATCGACGCATGTCAACGCGACACGAGGAAGTGCACTTACCCCTCCGACACTCTAGGTCGACAGGTTCCAATGAAATACCGGGGGTGAGCCCCGGGCGGGCACAGCAGACTGGCCGTACCGCCGGGGCGCCCGGTACACCGAGGAAAGCCGGAAAAGGCGGGCCAACGACGGAAGACCGCGGATGAGGGCGCGGAGGGAGGG
+
@@A,@CEBCDD+8,A,66;,,<;;,<C?,,,,,;6@+,,,,8CA,6,,9?9@,,8B,CF,FF@AF@D?AAFFGC@=,,@9,84C49<,7+**5*4>*><,@+5*44:*1**2,6,,4()198**==C>C*++2<<77C:268)77EB557)(20:+3<>C8/-*3*2+0<+0+9:+1:27C>E**/-7(0/37:C>(*)((*.(4<<,4)*,(8404)/-2-(,(-(((*(-)---5),*-32254:(*-5-,)4*-((((),-*3,-(-(((-((.4(,2((-(.2--(,-0)2/*(((-
@M02996:162:000000000-B87FG:1:1101:10760:3980 2:N:0:ACTGAGCG+TATCCTCT
GACTACTAGGGGATCTAATCCTGTTTGCTCCCCACGCTTTCGAGCCTCAGGGGCAGGGGTAGCCCAGTAAGCCGCCTTCGCCACCGGGGGTCTGCATAAGATCTACGAAGGTCACCACTACACTAGGAATGCCGCTTACCCCGACTAAACGCAAGCCTACCAGGATGGAATGACCGTCCGGAGTAAAGCCCCGGGCGAGCACATGCAACATAAGAAGCAACCTAGGCGGGCGTTACGCCCAGTAAGGCAGGACAACGAGTGACACCGACGTATGACAGGGGGTGGAGGGACGGGAGGAGGG
+
@@A,866CEFG+68,,;;,,6,;6,<;C,,,,,;+7+,,,,8C<8+4;6=,@++6B+8+6BFGGGCE@@@EAFB@+,,998,4@D=@+4+4+9,C,A?:,92,+6,68>++8,6,,,5*6=8A,@FC<=,,,7=@++@=,==*=C+:FCG*)>@?>A,AF,27*=6*1;B,3>;8*0:(:>E:*,37C;A/(=5C2,*)(-*.-.).-.)*.616@?4*.2(,.),,((/,7/(-(,-**,,(./))(*-.-,52*-((--2-.*-,3,(,()(-)).(,,(,-((.1(40-))*12,,((
@M02996:162:000000000-B87FG:1:1101:8141:4024 2:N:0:ACTGAGCG+TATCCTCT
GACTACAGGGGTATCTAATCCTATTTGCTCCCCACGCTTTCGTGCATGAGCGTCAGTTACAGACCAGGTAATCGCCTTCGCCTCTGGTGTTCTTCCATATATCTACGCATTTTACCGCTACACATGGAGTTCCATTACCCCCTTCTGCACTCTAGTTTGCCAGTATTCGATGCTGTATTGAGTTGAGCTCAACGCTTTCACATCAAACTTAACAAACCGCCTGCGCACCCTTTACGCCCAATAAATCCGGATACCGCCTGCCACCCACGTATTACCGCGGCTGCTGGCACGTAGTAAGCCG
+
CCCCCGGGGGGGGGFGGAFDFFFFGFGGGGGGGGGGGGGGFGGGGGGGGFFGEGGGEDGGGGGGGGGGFFGDFGGGGGGGGGDGGFECFEFEFDFGGAEGGF=DFGGGGEEG,CFGG>ADGGGGGGGF@FFFGGFGGGGGD85DFED;7D?DECFFCFFGGGF,,?+@FFFFGFGEBF*2=FFFFCDG7DGEFFDAFGFECEEE<CEFE9CEEFF6:59)@7@BA=9:@EBFDE4/6-=C((536.568,)/6).9.((,/*6@D(4:6?:A:6..4(,-((48,8,3.3(()0230-4,(
@M02996:162:000000000-B87FG:1:1101:20490:4026 2:N:0:ACTGAGCG+TATCCTCT
GACTACTCGGGGATCTAATCCTATTTGCTCCCGACGCTTGCGTGACTGAGCGTCAGTATCGAGCTAGTAAACCGCCTTCGCCACTGGGGGGCCGCCAGATATCGACGCATTTCACCGCTACACATGGAATGCCGGTTACCGCTCGCGTACTCTAGCTGAGCAGGTTGCAAAGCTCGATGGGGGTAAGCCCCACGCTGGCACGCCAAACTGAAGCTGCAGCCGGCGCACGCGGGACGCCCAAGAAGTCCGGAGAAGGCACGCCACCGACGAAGAAACGAGGGGGCTGGAGCGGAGGGAGGGG
+
BCB<AEEGBDD+8,6,;6,CC6;,,;<E9,;,@B6@7,,,97@@@@9@@DC@+,8C6C,CFGGG7CDC<@EFFCC7,,,A,,6C8==,=4++5*5<F*6,7+2*654141*7,2,86:)87:<@+?<<<,++<?*2/B+2*.):):4/.1))+2:03AG*8:3*2***2<E@**2:;56>DD**/242(/*48>5((*)4,*-4>D?0.*24./)<>)7:/(39-44(-*(()4(,(-*2-((,))))1(0(47(1.(,-(*-2*42(,(,(((.(-(,(((,-(-4((3,().2**-((-
@M02996:162:000000000-B87FG:1:1101:25241:4032 2:N:0:ATTGAGCG+TATCCTCT
GACTACCCGGGTATCTAATCCTGTTCGATCCCCGCGCTTTCGTGCCTCAGCGTCAGATACGGCATGGTGTCATGCCTTCGCAATCGGTGTTCTGTGTAATATCTATGCATTTCACCGCTACACTACACATTCCGCCTACGTCAGCCGCATTCCAGTCCGACAGTATCACCGGCAAGGTCCAGGTTAAGCGCTGACATTTCACCGCAGACTTACCATACCGCCTGCGCACCCTTTACACCCAATAAATCCAGCTAACGCTCGGATCCTCCTGATTACCGCGGCTGCTGGCACGGAGTTAGC
+
CCCCCG?,CFGGGEGGGGGGGGGGG-CFGGCAF+@+@FCCFGGGGGG,C,FGGGG,,6,,:B++@,9F<C6,EFGEFGGGGGGGGGGGGGGGFCEGF,4,@=F8DFFFEEGFFFGGC836?=E,@FGGFGGGF8++=6@8+3*+2@)+*+<D,EC,,=?G@G@@CFG7DFCBGD3*0*0;E6A<D+*:A5*):*0>CF8C?FB>()-(8FGE3;>+)2*,*.3((197@C:<F4<)64;/(13:F)562)1.56)0-(-,(1(,1.)5,,))-663)3(-,44(6B?B:(42))**2).-
@M02996:162:000000000-B87FG:1:1101:24979:4059 2:N:0:ACTGAGCG+TATCCTCT
GACTACAGGGGTATCTAATCCTGTTTGCTCCCCACGCTTTCGTGTCTCAGCGTCAGTTGTGGTCCAGTAAGCCGCCTTCGCCACTGGTGTTCCTCCCGATATCTACGCATTTCACCGCTACACCGGGAATTCCGCTTACCTCTCCCACACTCAAGACCCACAGTTTCAAATGCAAGCTATCAGTTGAGCCGATAGTTTTCACATCTGACTTGCAGACCCGCCTACACACCCTTTACACCCAGTAAATCCGGATAACGCTCGCACACTATGTATTACCGCGGCTGCTCGCACGTCGTTAGC
+
CCCCCGFGGGGFC8FGGGGGGGGFFGGGGFCFGGGGGGGGGGGGFGGFF<FFEGGGGGFFGGFGGGGGGGGGGGGGGGFGGGGEFGGGGGGGGGGGGGGG7:D8DFFGCCCFFFGGG:<==,FF>==F7EEFDCGGDCFDDDFGGFF,3?*8BECAEF8EEC=8:<CF7EFFCF+:0;8+,@ACEF**0A:85*;:7DFC?G?7)+98;FF**;7==)C57--,313.3=3(;)116=8:?=;C=<)/;2>60560,((,(1(-).1,)..-)-6-68,((234(.)((-2-.)1*2-32
@M02996:162:000000000-B87FG:1:1101:25247:4060 2:N:0:ACTGAGCG+TATCCTCT
GACTACTCGGGTATCTAATCCTGTTTGATCCCCGCACTTTCGTGCCTCAGCGTCAATCGCGGCTTCGTGAGATGCCTTCGCAATCGGTGTTCTGTGTAATATCTATGCATTTCACCGCTACACTACACATTCCTCCCACGACAACCGAATTCCAGTACGACAGTATCAACGGCAAGTTCCACGTTAAGCGCGGACATTTCACCGCTGACTTACCATACCGCCTACGCACCCTTTCACCCCAATAAATCCATATAACGCTTGCATCCTCCGTATTACCGCGGCTGCGTGCACGGCGTTAGC
+
CCCCCGGGGGGGGFGGGGGGGGGGGGGGGGFFFGGGGGGGGGGGGGGGGGGGGGGGGGFGGGGGGGGGGGGGGGGGGGGGGGGGGGFFGGGFGGGGGGGFEFGFFGGGGFGGGGGGC:@CCEGGGGGGGGGGGGGFGGFG68?DFGFC56@EGDGGGGEGGGAFGFF7CGD5>5D*1=;47DCCCGDGE5*-?)?55<AE<EE?0>>B@BFFA/)+.;91:14<0(4(4C?BG?)<))2:<-,31)-56)*-6*6:(,(-4185*5)519317?64.3,4(,-3((,-0(-,0.*214,6
@M02996:162:000000000-B87FG:1:1101:24642:4061 2:N:0:ACTGAGCG+TATCCTCT
GACTACACGGGTATCTAATCCTGTTTGCTCCCCACGCTTTCGAGCCTCAGCGTCAGTTATCGTCCAGTAAGCCGCCTTCGCCACTGGTGTTCCTCCTAATATCTACGCATTTCACCGCTACACTAGGAATTCCACTTACCTCTCCGACACTCTAGTCTGGTAGTTTCCAATGCAGTACCGGGGTTGAGCCCCGGGCTTTCACATCAGACTTGCCATACCGCCTGCGCTCCCTTTACACCCAGTAAATCCGGATAACGCTTGCACCATACGTATTACCGCGGCTGCTGGCACGTATTTAGC
+
-ACCCGGGGGGGDFGGGGGGGGGGGGGGGGGGGGGGGGGGGGFGGFFGGGGGGE,BFFGGGGGGGGFGGGGGGGGGGGGGGGGGGGFCFFDGEEGGGGGGFDGGGGGGDEEEFGFGG8?CCEFAEFFGAFGGFFGGGGGGGDDDFE>FEGFD@DDGGDFGGGEFGFFFFGGFGF7DFGF>CGCECD);@EG@?E4)4DABFGFC3==@EFF5:A4F5AG@=;;?0(((2:7@C;4CC3C*=13:44<29901:>B7((-(-93<7..38:,8A?4>-31-((440))(43<2))32066<
@M02996:162:000000000-B87FG:1:1101:24995:4068 2:N:0:ACTGAGCG+TATCCTCT
GACTACAGGGGTATCTAATCCTGTTTGCTCCCCACGCTTTCGTGTCTCAGCGTCAGTTGTGGTCCAGTAAGCCGCCTTCGCCACTGGTGTTCCTCCCGATATCTACGCATTTCACCGCTACACCGGGAATTCCGCTTACCTCTCCCACACTCAAGACCCACAGTTTCAAATGCAAGCTATCAGTTGAGCCGATAGTTTTCACATCTGACTTGCAAACCCGCCTACACACCCTTTACACCCAGTAAATCCGGATAACGCTCGCCACCTACGTATTACCGCCGCTGCTGGCCCGTAGTTAGC
+
CCCCCGGGGGGGGGGGGGGGGGGGGGGGGGGDGGGGGGGGGGGGGGGGGGGGGGGGGGGGGGGGGGGGGGGGGGGGGGGGGGGGGGGGGGGGGGGGGGGGGBGGGGGGGGGGCGGGG>BDDFGGGGGGGGGGGGGGGGGGGEFGGFDFBDFDGGCDFGGGGGC@FFGGGGGAEFFGF67CGGGEFFEF@GGA5*3:EFC?CFFFF6<EFFGBF4*10:?>*6-63(6;?EB6C@4C?@GC;?E<FCE?;9.-2;A=-,(--1437?B?:1..6:)4):((-(-(3)).4(400)22@))6
@M02996:162:000000000-B87FG:1:1101:24979:4078 2:N:0:ACTGAGCG+TATCCTCT
GACTACAGGGGTATCTAATCCTGTTTGCTCCCCACGCTTTCGTGTCTCAGCGTCAGTTGTGGTCCCGTAAGCCGCCTTCGCCACTGGTGTTCCTCCCGATATCTACGCATTTCACCGCTACACCTGGAATTCCGCTTACCTCTCCCACACTCAAGACCCACAGTTTCAAATGCAAGCTATCAGTTGAGCCGATAGTTTTCAAATCTGACTTGCCGCCCCGCCTACACCCCCTTTACACCCAGTCACTCCGGATAACGCTCGCCACCTACGTATTACCTCGTCAGCTGGCACGCAGTTCAC
+
@BCCCFEGGG>FFEGGAFGGGGGFFGGGGGFGDGGGGEFGGCFCCE@FFCFDGGDFGG,E,CFEF,@FGDGGDCDGGGGGGGGGGFFFGEEGGFFGG>FDEBFCFGGGEEEGGCFFE>500>:@,AE?BF@B=@EGG6=D+3+===0D5+*:BFDAFFC,>A):@9FGD,@AFF<,9+35@EC;@BE*8;55*932;F6>9,*/:1/>EFE@;*()(22/:32(/(/(,:737@<C3;<*((.)1))60()(4)-2(--(,)4491(.2,.).())))-(--(().(.(3<().*23-))
@M02996:162:000000000-B87FG:1:1101:7505:4082 2:N:0:ACTGAGCG+TATCCTCT
GACTACCGGGGTATCTAATCCTGTTTGATCCCCACGCTTTCGTGCCTCAGCGTCAATGACAGATTCGTGAGATGCCTTCGCAATCGGTGTTCTGAGTAATATCTATGCATTTCACCGCTACACTACTCATTCCTCCCACGGCATCTGTATTCCAGCACAACAGAATCAAAGGCAGTTCCGGAGGTGAGCACCGGGCTTTCACCTCTGACTTGCTGCACAGCCTACGCACCCTTTAAACCCAGTAAATCCGGATAACGCTTGCATCCTCCGTCATACCGAGGCTGCGGTGCAGGGGTTGGCG
+
CCCCCGGGGGGG@,BE@6@E9CEE<CFGACC,CE:F+B,,@F<DC@EFEDFE@BCFAF9FFEGA9ECFGGEGFFFG9,=DCCF:DEF8CCFA>FDAFD=CA+99=<E,,,5,;CEFC=5=D,BAEFA8FGDD>=;@CFFGCAE+8A=,?+5;;A9FDEFCEGF,6?+EFA@FFFG@DCDBCCE+@C03),3)<57))6*1>FEB>A>*98E96+8624:575(0522-(=;<*)97C.8*6(67+97)*.0(6=>G(,---14)22)4444((.)..-(402(::((((-.5.)/2*-,4(
@M02996:162:000000000-B87FG:1:1101:16110:4106 2:N:0:ACTGAGCG+TATCCTCT
GACTACACGGGGATCTAAGCCTGTTTGATACCCGCACTTGCGAGCCTCAGCGGCAGTTACACCACGGACACCTGCCTTCGCGATCGGAGTTCTTCGTCAGAGCTAAGCATGTCACCGCTACACGACGAAGTCCAGCATCCCGGTGTGCACGCAAGGCTTCCAGATTCAATGGCGAGGTACGGGTGAGCCGCACGATGGTACGACGGACGAAAAAACCCGCCTACGCGCCGGGGAAACACAAGAAAGCGGGAGAAAGACCGGACCGGCCGTAGAACCGAGGCAGAGGGCACGGAAAGAGGCG
+
@@A,8=<ECDD+@,6,66,6,;;;,;CE,6<,,88@++,,57C@8+,;@BE@++@B,<FEFGG,D@CF>=EGFD<?,,4?,>B+@=CGD+,,9,9?98A+9+4+9EBA=,,7,6,:8=*==93@EGEC=+6,@EFGC,,,6):33+:83;*1B:0DC@,,6@9,,+5:=,>><9?EE*7=>C**4122(==458>((*/15*-41>?(()1-7F67,)/(*(-223(-4*,-)-,42(+2-(.35((()-5(47(04329;DB6)1171418(6.(4(,1((4((4(,,42-)0*1*.((4
@M02996:162:000000000-B87FG:1:1101:25479:4127 2:N:0:ACTGAGCG+TATCCTCT
GACTACCGGGGTATCTAATCCTGTTTGCTCCCCACGCTTTCGCGCCTCACCGTCAGTTGTCGTCCAGCAATCCGCCTTCGCCACTGGTGTTCCTCCTAATATCTACGCATTTCACCGCTACACTAGGAATTCCGATTGCCTCTCCGATACTCAAGATCAACAGTTTCAAATGCAGTTCATGAGTTAAGCCCATGGATTTCACATCTGACTTGCCGACCCGGCTACACGCCCTTTACACCCAGTAAATCCGGACAACGCTTGCCCCCTACGTATTACCGCGGCTGCTGGCACGTAGTTACC
+
CCCCCGGGGGGGEFGGGGGGGGGGGGGGGGFFGGGGGGGGGGGGGGGGGGGGGGGGGGGGGGGGGGGGGGGGGGGGGGGGGGGGGGGGGGGGGEGGGGGFGDFGGGGGGEGGGGGGG=:=?EGGGGGGGGGGFGGGGGFGGD6DF@>=@D@DFGGFGGGGGGFCFFGFGFDCFFCEFGFFEFGGGGFGFGGCFCGECGFFFGF?:BEF49CBFF=5(2:9455:;<@4:F9;F3.67<FC<<@<7C)7C;B?BE?<--(-8F?)1-(,(,.).5.:)-((-430()).4:2(0)2;:.).
@M02996:162:000000000-B87FG:1:1101:25496:4134 2:N:0:ACTGAGCG+TATCCTCT
GACTACCGGGGTATCTAATCCTGTTTGCTCCCCACGCTTTCGCGCCTCACCGTCAGTTGTCGTCCAGCAATCCGCCTTCGCCACTGGTGTTCCTCCTAATATCTACGCATTTCACCGCTACACTAGGAATTCCGATTGCCTCTCCGATACTCAAGATCAACAGTTTCAAATGCAGTTCATGAGTTAAGCCCATGGATTTCACATCTGACTTGCCGACCCGGCTACACGCCCTTTACACCCAGTAAATCCGGACAACGCTTGCCACCTACGTATTACCGCGGCTGCTGGCAAGGAGTTAGC
+
CCCCCGGGGGGGGGGGFGGEGFGFGGGGGGCFGGGGGGGGGGGGGGGGGDGGGGEGGGGGGGGGGGGGGGGGGGGGGGGGGGGGGGGFFFEFGGGGGFGGGFGCFFEEEEEGGGGGG>BDDEGFGGFGGGGGGGGGGGGDGFFGGC9FBGFE;BFBDEG8CFDBFFGGGEFFD7FGFFEFEFGGFGED=FGDFFFCFA6AEDC7>=>AEFFF4@>>@DG2=55?DE@;>B6(756C5;F*=DE61<CC66>2;>BD(,--(1,.908(.84))(666:-((,4(3)).43)()0*22--)
@M02996:162:000000000-B87FG:1:1101:20612:4146 2:N:0:ACTGAGCG+TATCCTCT
GACTACCCGGGTATCTAATCCTGTTCGAGCCCCGCACTTACGTGCATGAGCGTCAGTTACGGCCTGGTCGGCTGCCTACGCAATCGGTGGTCTGCGTCAGATCTATGCATGTCACCGCTACACGACGAAGTCCGCAAACCTCGACCGCAATCAAGCTCTCCAGAATCAATGGCGGGACGGCGGGGAGCACCGCGAGTGAACCACGGACTAAGAAAGCAGCCGGCGCACCCGTAAAACCCAAAAAAACGGGAGAAGGCACGGAACCTCCGTAGTACGGAGGAGGCGGGCACGGAGGGAGACG
+
B@A<BCEFBED8@6@,6;,C<<;,,C@F,,8,,86@76,,;C6@CC@@@D;@+,8,<CFFGGG@,C<::@FFFC7,,49?+:=8@=:,8++,9,C=+7=+9+,69,@,;4,,,4,,8:*66=,AECCD@++,7@CCDE,==)3C=@:50;00>9C,49,4896,=1+59,>9,9?EDDB5*:**:13/,2/4>3D0(*9<<*:?:@99()932@<FF)7:*(-(--3-(/-(),4450+1-(.-5(((*-7-87(/.((-15,-*(((,-(-(64(2((1((4((--(,,-,)./**-((-
@M02996:162:000000000-B87FG:1:1101:25486:4151 2:N:0:ACTGAGCG+TATCCTCT
GACTACCGGGGTATCTAATCCTGTTTGCTCCCCACGCTTTCGCGCCTCACCGTCAGTTGTCGTCCAGCAATCCGCCTTCGCCACTGGTGTTCCTCCTAATATCTACGCATTTCACCGCTACACTAGGAATTCCGATTGCCTCTCCGATACTCAAGATCAACAGTTTCAAATGCAGTTCATGAGTTAAGCCCATGGATTTCACATCTGACTTGCCGACCCGGCTACACGCCCTTTACACCCAGTAAATCCGGACAACGCTTGCCACCCAAGTATTAACGCGTCTGCTGTCCCGTATCTTGC
+
@BCCCGGGGGGGGDGGGGGGGGGGGGGGGFCDFGGGGGGFGGGGGGGGGGGGGGGGGGFFGGGGGGGGGGGGGDGGGGGGGGGGGGEFCFFFFFDGGGGEFFGFGGGGDCBFGGGGG>@6=BGGGGGGGGGGFGGDDCABFBDFFGAG5DBEGGGGGGGGGGBF:EGGGGGFCFGGCGFFFCFGGGFG*AF@FFGC@AFFF7EE==CE=FD=EF)*96D=5>22:7379C>9FEFCC3F:((/C@C??C080()49-((-49:.92(,((.6625.6:((-(,(.)))4).-.0**3).6
@M02996:162:000000000-B87FG:1:1101:8270:4174 2:N:0:ACTGAGCG+TATCCTCT
GACTACTCGGGTATCTAATCCTGTTTGCTCCCCCGACTTTCGCGCCTCAGCGTCAGTGCTGTTCAAGGAATCCGCCTTCGCCTCCGGTGTTCTGCAGGATATCAACGCATTTCACCGCTACACCCTGCATTCCGATTCCCTCTCCCAGACTCGAGCATTGTAGTTTCAAGCGCACTTTCCGGGTTGAGCCCGGAGATTTCACACTTGACACGCAATGCCGCCTACGCGCCCTTTACGCCCCGTAAATCCGAACAACGCCCTTGGCATCTGTAGTCCCTCGGCTGCCGGCCCCAGGTTAGC
+
CCCCCGGGGGGFFGFGA@FFCFFCFGGGGGEFEGGGGGGCEEGGGGGGGGGGDGGGEFCFGFGGGGGGGGFGGEGGDGGGGF@FGEEFEGDEFGGGGGE8EFFDFGGGGGGGGGGGG>@DDFFGGGGGGGFGFGGGGGGGG:9DFGDGFGFEGGGGGGGGGFE,EFGGFF<BGFGGFGC>EEEC730;>?F=BFDBBCBCEGFFFFFFFF4=@FF)7AF(7:61(6660*--93>FFB8*-180814524>82:?*-((-(*.,2)..)...).)-.)(((--(-((-(,(,))*3363)
@M02996:162:000000000-B87FG:1:1101:8929:4181 2:N:0:ACTGAGCG+TATCCTCT
GACTACTCGGGTATCTAATCCTGTTTGCTACCCGCACTTTCGAGCATGAGCGTCGATAAGTCCCCAGCAAGCTGCCTTCGCCATCGGTGGTCTTCCTGATCTCTACGCATTCCACCGCTACACCAGGAATTCCGCTTGCCCCTGAACTATCCAAGAGAAACAGACCAGTCTGCAGGTCCGGGGTGGGGCCCCGGGAGGGTACAGACTGCGTGCATCTCCGCCGGCGCTCCCGGTGAGCCCAGGGGAGCCGGACAACGCGTGAACACAGCGGATTACTGCGGCTGCGGGGACGAGGGGTGAG
+
@<A6AFEFBDD-@,A966;,@,;;6<CE,@C,;@@CE+,,58FCBB<@@D<B6,@@,CBFCFCGGCCFCDFGFB@,6A9ABB44@CC,=+,,4,9AE?=,4+=,9CD>>++C,4::>>*=>44@EGDEA,,,7=86=EDD6D*DDGE73+4)@D=DFGGG8D8,6:@?+6,472AFA:*?>EE**34>57:)86)-(*2(/375>;)/,)/,,:)1/+2.1/-,(-(-(*-3)4((.5,2,3(()(((9()--521-(-(,*-.2.,,((-,((..)..,10--((,((-((.)/*2--((
@M02996:162:000000000-B87FG:1:1101:8283:4190 2:N:0:ACTGAGCG+TATCCTCT
GACTACTCGGGTATCTAATCCTGTTTGCTCCCCCGACTTTCGCGCCTCAGCGTCAGTGCTGTTCAAGGAATCCGCCTTCGCCTCCGGTGTTCTGCAGGATATCAACGCATTTCACCGCTACACCCTGCATTCCGATTCCCTCTCCCAGACTCGAGCATTCTAGTTTCAAGCGCACTTCCCGGTTTGAGCCCGCAGATTTCACACTTGACACGCAAAGCCGCCTACGCGCCCTTTACGCCCATTAATTCGGAACACCGCCCACAGCCACGTATTTCCGACGGCGCCTGGCACACGGTTGAC
+
CCCC@EC,CFGGEFGGCEFFG<EFFGGGGDEFFCF@CFGGGGG:CFEGFGGGGEGGEDCFF,CFFGGAGG,,BCFECFGGGGDG4CEFEFFFGEFE=,:?9?D+DFCF>CFGGGGGG:98>EF,4+EFDGGGG=+=C;DDF=FDDB8,5DDD+3=CC?:,,@C<,?DFGG<DG*+@6**0>>*:***/0=F=*:55@G+>5C*6584*.82>0.2)/;*(/(/,//2(,23;72)6((:?6()66)).*(0,(74*(((,(*((1-(.(-()(-))(((-(-((((,(.(.,).*11(.)
@M02996:162:000000000-B87FG:1:1101:7912:4194 2:N:0:ACTGAGCG+TATCCTCT
GACTACTAGGGTATCTAATCCTGTTCGATCCCCACGCTTTCGTGCCTGAGCGTCAATGCAGGCCTGGCGAGCTGCCTTCGCTATCGGAGTTCTGTGGCATATCTATGCATTTCACCGCTACACGCCACATTCCGCCCGCCTCGACCGCATTCCAGCGCGCCAGTATCAACGGCACTGCCGGGGTTGGGCCCCTGCCTTTCACCGCTGACTTAACGCGCCGCCTGCGCACCCTTTAAACCCAATGAATACGGATAACGCTCGCAACCTCCGTATTACCGCCGCTGCTGCCACGGAGGTCGC
+
C9CCCGGGGGGFGFFFC@FEFGFEGGGGGCCCCFGGGE>@CFGGGGGGGFGECFGGGGGGGGGGGGFGGGGGGGGGGGGGG,@BEGEFEEGDFFGGGGCGEF8CFGFGCFAF=F9FE89?D>B>E7FE=,CECGGGDGCBDDFGG78>@CBEEDFGGGGEEG8,@>FFGGGFGFGCFG29EGG:*?.),:C;F>G57C=C3>;06>>05=>A4B?84<C42-(((,-13*4(2))<));C(4:26>))0(5:(549-(---)((1,8(.(-,.(6--4((,,(-45)).,3())**/(,(
@M02996:162:000000000-B87FG:1:1101:7892:4196 2:N:0:ACTGAGCG+TATCCTCT
GACTACTAGGGTATCTAATCCTGTTCGATCCCCACGCTTTCGTGCCTGAGCGTCAATGCAGGCCTGGCGAGCTGCCTTCGCTATCGGAGTTCTGTGGCATATCTATGCATTTCACCGCTACACGCCACATTCCGCCCGCCTCGACCGCATTCCAGCGCGCCAGTATCAACGGCACTGCCGGGGTTGGGCCCCTGCCTTTCACCGCTGACTTAACGCGCCGCCTGCGCACCCTTTAAACCCAATGAATCCGGATAACGCTCGCATCCTCCGTATTACCGCGGCTGCTGGCAAGGAGTTAGC
+
CCCCCGGGGGGFGGGGDEDFFGGGFGGGGFCFGGGGGGGGFEGGGGGGGEGGGEGGDGGGGGGGGFGGGGGGGGGGFGGGGBFGGGGGGGGFGGGGGGDCDFFGFFEFD9FGCGGGG)@=DEGDGGGGGGGGGGGDDGEED>EGGGBC5=:D>=DGGGGGGC@D9>@CCGGFGFD6AFFFGGE?<C>DDFC3=FGFFGFF<F8,40:@@=75<F60-0),:4(4(-409>?-*4)<><FEF42(8<<>C30,-5674---2C9(78).43-,(.--9(-(--(3:08(62)3..;*;.4.
@M02996:162:000000000-B87FG:1:1101:26200:4208 2:N:0:ACTGAGCG+TATCCTCT
GACTACTAGGGTATCTAATCCTGTTTGATACCCGCACCTTCGAGCCTCAGCGTCAGTTGCGCCCCAGCAAGCTGCCTTCGCAATCGGAGTTCTTCGAGATATCTAAGCATTTCACCGCTACACCTCGAATTCCACCTGCCTCTTGCGCACTCAAGAAACGCAGTTTCAACCGCTGGCCGGAGTTGAGCTCCGCGATTTTACGGCTGACTTACATTTCCCCCTACGCTCCCTTTAAACCCAATAAATCCGGATACCCTCCGTCCCTTCCTGTTTACCGCGGCTGCTGGCCCGGTGTTTGCC
+
CCCCCGGGGGFGEDGGGGGGGGGGGGGFFFAEFGGGGGGGGGGGGGGGF@GEGGEGGGGGGGGGGGGGGGGGGGGGGGGGGDGGCDC8CFFFGGGG?FFGGFGGGEFGFGGGGGGGG:??DFGGGGGGGGGGGGGGGGGGFDFGFGFGDGFFGGGCDGF?EE@BDFFEFGG>EB66*;=E8*4;,9;FCGG2599>>71<B529(.357=@<489+1;*/26(/(:8DFF1AC<29A:A*4:?F?9A0)353?))0)(---*(4:6(,))).)).)(--(,3184)4((-(-0.;;*().
@M02996:162:000000000-B87FG:1:1101:7900:4214 2:N:0:ACTGAGCG+TATCCTCT
GACTACTAGGGTATCTAATCCTGTTCGATCCCCACGCTTTCGTGCCTGAGCGTCAATGCAGGCCTGGCGAGCTGCCTTCGCTATCGGAGTTCTGTGGCATATCTATGCATTTCACCGCTACACGCCACATTCCGCCCGCCTCGACCGCATTCCAGCGCGCCAGTATCAACGGCACTGCCGGGGTGGGGCCCCTGCCTTTCACCGATGACTTAACGCGCCGCCTGCGCAACCGTTAAACCCAATGAATCCGGATAACGCTCGCATCCTCCTAATTACGGCGGCCGCTGGCACGGGAGTCGC
+
CCCCCGGGGGGEFDFFECDCEFDF9FFGGECFFGGGDC@CEEGGGCFGCECFGEGGFGGGGG:CECFFFGGGGGGGGGGGG,FCG@BFEBF;FGGGGG8EEFD8E<EG,@,FCFDEG=>8CEEEGGGGFGGCFGGCDGC@>=BGCEAF@=AB=@FGGGGGGGA,:;=C;@EBCB>?9D@D:CE?*>6D;*?;FFC37<AC5C4(()427F*.6B40(0)-/-(-29B4(::(1(46A<FD1<(,1<))*-8((060-,(,-1-(14).(()..6))((,-,3(,4(37<7??))**2(,(
@M02996:162:000000000-B87FG:1:1101:26186:4220 2:N:0:ACTGAGCG+TATCCTCT
GACTACTAGGGTATCTAATCCTGTTTGATACCCGCACCTTCGAGCCTCAGCGTCAGTTGCGCCCCAGCAAGCTGCCTTCGCAATCGGAGTTCTTCGAGATATCTAAGCATTTCCCCGCTACACCTCGAATTCCACCTGCCTCTTGCGCACTCAAGAAACGCAGTTTCAACCGCTGGACGGAGTTTAGCTCCTCGCTTTGCCGGCTGACTTACATTTCCACCTACCCTCCCTTTAAACCCCCACAAACCGCATACCACCCGGCACTTCGTTATACCGCCTGCTGCTCGACCCGTTTTCACC
+
6BCC8FGGFF8F@@FFFGGGGGGGFGG;FFD8F+@FFGGGGC@F7FCFG8FFF@EFFGFG:FGGGGCFGGFGGCGFFGFFG,@CDF?:+BEEGFG7FF,A,3=@;<,ABAEF;,CF=13==,BDFG7CFFFGA,@DD@@ED56D?98>0@BD?,?:,6,++1)BD9E7FG6?E*=4;F55**;;,:*:*<D)3**)0<**0/-85),6@8;4):1+/3+)2//6(/.32B5A4C))//=*(((()(.(),.(-93*.((-()(-*,,((((,)).((((-..,).)--,-(-0)2*2).)
@M02996:162:000000000-B87FG:1:1101:23255:4222 2:N:0:ACTGAGCG+TATCCTCT
AACTACAGGGGTATCTAATCCTGTTTGCTCCCCACGCTTTCGAGCCTCAACGTCAGTATCTGTCCAGTATGGCGCCTTCGCCGCCGGTGTTCCTCCTAATATCTACGCAGTGCACGACTACACTAGGAATGCCCCATACCCCTCCAGGACTCTAGATGAACAGGTTGCAAAGCAAGTCCGGGGTTAAGCCCAGGGATTGAACGTCAAACTTGCTAATCAGTCTACGCGACCGTTACACCCAGGAAATCCGGAAAACGCTGGCCCCCGACGGAATACCGCGGCAGCTGGCAGGGAGGAAGCG
+
@BCCCGFGGGD8@,A9@F9C96CC6CCEE<<,,E@C7,,,@@FFCC,B@FE@B,@C,C,<6C@9EEE@FCCDFECC,=@F:C+@@@:+78,,>,C@8FD==?=+>C@@C+8,,959>:*===,,>AEF?,,,@@C==DD,==5DCD=,<8*0,@=@:,@FCD8,,++1=DA;@AF,4<>*>>?**3:C*11:AF357,3*1,(((:=C:*289+*+**+/1.)1.6(((36(9(-(6),*4:(37:94*-0((7,*-(((-/.-1((434,-(,)..4(319(-,(576:((0.A**(42(
@M02996:162:000000000-B87FG:1:1101:13508:4223 2:N:0:ACTGAGCG+TATCCTCT
GACTACCGGGGGAGCTAATCCTGTGTGCTACCCGCACTGTCGAGCATGAGCGGCGAAAAGTCCCCAGCAAGCTGCCGTCGCCATCGGGGGGCTTCCTGATCTCGACGCATTCCACCGCTACACCAGGAATGCCGCTTGCCCCTGAACGATCCAAGAGAAACAGGCCAGGCTGCAGGTCCGGGGTGGGGCCCCGGGAGGGGACAGACTGCGTGCAGCGCCGCCTGCGCGCGCGGTACGCCGAGTGAGGCCGAACAAAGCGTGCACCCCGCGTAGTACCGCGGCTGCGGGGACGAGGGAGGCG
+
@<A,@@CCCDD+@+7,665,;6C,,6;@,;6,,7+7++,,,9C@,@,5@?6B++7=+@FG<CFGGCCFFDGG<?,4+4+>+8=6@=C+4+**3*?F<<7,7++*34:*3**7,4,8/4)19?0AEGDCC+++0/8/9CE+0-5><F?80*)(A?=;EGGFG67*/7CE9;07*6CF)9)88C=**/174*1-<>)4(*0-4*4?B4)..)*-(8)0-)1-1(--(-(((*,()(,,-(**-4--1).(*-.415,*.(-(-*--*,(-(--,(()..--229(((,-3(-745)/**-3(7
@M02996:162:000000000-B87FG:1:1101:26280:4229 2:N:0:ACTGAGCG+TATCCTCT
GACTACACGGGTATCTAATCCTGTTTGATACCCATGCTTTCGTGCCTGAGCGTCAGAAGATCTCTGGACAGCTGCCTTCGCAATCGGTGTTCTGTGACATATCTAAGCATTTCACCGCTACACATCACATTCCGCCATCCTCGACATCTCTCAAGGGGACCAGTATCAATGGCAGTTTTCATGTTGAGCATGAAAATTTCACCGCTGACTTAATCCTCCGCCTGCGCACCCTTTAAACCCAATAAATCCGGATAACGCTCGGGTCCTCCGTATTACCGCGGCTGCTGGCCCGGGTTTCGC
+
CCCCCGGGGGGGDEGGGGGFGGGGGGGGGGFFGFGGFGGGGGGGGGGGGCGGGDGGGFGGGGGGGGGFGGGGGGGGGGGGGGGGFGGGGGEGGGGGFGGGEFGFGCFGFGGGGAFFGBDCDEGDCG,EFFFGFGDGGGGGF>ADGEFGFGFFGGG?EEGGEGDEFFGFGGGFGBDGDFDF@EFGGGBG5=EDFFGFEFF@CGEFB>AAFFG@FAEFFFG575:=B9>5AEFBGF9E43C=5>76A<F?;:)67)/9(.(/./(/14<A:(-.,4-:.40(-49>B02((,((.)2*2)(-
@M02996:162:000000000-B87FG:1:1101:13513:4240 2:N:0:ACTGAGCG+TATCCTCT
GACTACCGGGGTATCTAATCCTGGGTGCGACACGCACTTTCGAGCATGAGCGTCGATAAGTCCCCAGCAAGCTGCCGTCGCCATCGGTGGGCTTCCTGATCTCTACGCAGGCCACCGCTACACCAGGAATTCCGCTTGCCCCTGAACAAACCAAGAGAAACAGGACAGGCTGCAGGTCCGGGGGTGGGCCCCGGTAGGGTACAGACGGCTGGGATCGCCGCCGGCGCGCCCGAGACGCCCAGTGAGTGCGAACAAAGCTTGCACCCCGCGTAAGACCGCGGCGACTGGACAGAAGGGAGAG
+
@<6,AC<BCCD+8,,,;6,,6,;,,;8:+8++76+@++,,,8C@,6;@<A:@+,7@,CFG,CF<ECCEFCE@<=?4+4=>+,4,9@=+8+++9,955E4,,+,+9,9+66+++4+,6:*+63,6DFC==,,,@8=8+D+=8D*;7EC,*+*5>39FFCFF,@1,,3;C*6,*13AF>96BC8=51125(28087)4(*<(.+.5<7(,-)/,(5(84)/-*(,-(,(-(/--)(((-(**-.(./..)*-0-35.*.())./.)*(((---,(..)(-((,4((((-.(.)3.)2/*(-(-
@M02996:162:000000000-B87FG:1:1101:7451:4247 2:N:0:ACTGAGCG+TATCCTCT
GACTACTGGGGTATCTAATCCTGTTTGCTACCCGCACTTTCGAGCATGAGCGTCGATAAGTCCCCAGCAAGCTGCCTTCGCCATCGGTGTTCTTCCTGATCTCTACGCATTCCACCGCTACACCAGGAATTCCGCTTGCCCCTGAACTATACAAGAGAAACAGTCCAGTCTGCAGGTCCGGGGTTGGGCCCCGGGATTGTACAGACTGCTTGCACCTCCGCCTGCGCTCCCTTTACGCCCAGTAATTCCGAACAACGCTTGCACCCCCCGTATTACGGCGGCTGCTGGCACGAGGTTCGC
+
CCCCCGGGGGGGDGFGEEGGGGFFFGGGGGGFGGGGGGGGGGGGGGGFGGGGGGD6BEFGGCGGGGGF@FGGFFG<FAFGGGGFDCEFEFEEGGGGAEGG9DAFGGFGGGGFFGGGG@EDDFGDFGGGGGGGGDGGGGFEDDF=8DDD8++5C9A=DC?FGGDC26DE6E,=FDGD6?8>EGGEGGBCCFG=E4*/(6)08B?@=A))7BCB1A)2,2;6:8122;9(6B=@CE<C:<CE::3)*.4<7(0(473*-(--3*)8C<((((--4>)4(,--13(--),4:0<:538;@)49
@M02996:162:000000000-B87FG:1:1101:5634:4252 2:N:0:ACTGAGCG+TATCCTCT
GACTACTCGGGTATCTAATCCTGTTTGCTACCCACGCTTTCGAGCCTCAGTGTCAGTATAAGCCCAGTTGGTCGCCTTCGCCACCGATGTTCCTCCTAATATCTACGCATTTCACCGCTACACTAGGAATTCCACCAACCTCTACTTCACTCAAGAAAAACAGTTTTGAATGCGGATACCAGTTAAGCCGATATATTTGACATCCAACTTGTCTTTCCACCTACGCTCCCTTTACACCCAGTAATTCCGGACACCCCTCGCTCCCTACGTATTACCGCCGCTGCTGGCACGTAGTTAGCC
+
CCCCCGGGGGGGGGGGGFFGGGGGGGGGGFEFGGGGGGEGGGGGGGGGGGEFGGCGGGGFCFFFGGGGGGFGGGGGGGGGGFEEFGCGGGGGEAEFGGGGF+EDDFGGGGGGGGGGG:?@DFG8ECGFGGGGGGG6DFEE=DF8FCDFFGFEG8DFGGGGGGDA=FGGG,=DD>?19=DFEFFE;FEDBE+8B>F@7FF*:708=AEEDF=;BFEC?F78=00<4(/8@F:=C*;?BBF=(/97;CE?6(A>B)().(,../4670>4(44),5.)(((-((-(),56(.-,0)2<2:A?
@M02996:162:000000000-B87FG:1:1101:5648:4261 2:N:0:ACTGAGCG+TATCCTCT
GACTACTCGGGTATCTAATCCTGTTTGCTACCCACGCTTTCGAGCCTCAGTGTCAGTATAAGCCCAGTTGGTCGCCTTCGCCACCGATGTTCCTCCTAATATCTACGCATTTCACCGCTACACTAGGAATTCCACCAACCTCTACTTCACTCAAGCAAAACAGTTTTGAATGCGGATACCAGTTAAGCCGATATCTTTGACATCCAACTTTTCTTTCCCACTACGCTCCCTTTACACCCCGTAATTCCCGACAACCCTCGCTCCCTCCGTATTTCCGGCGCCTCTGTCCCGTATTTACCC
+
CCCCCFDGGEGGGGGGGFFFGGGGGGGEF,@EEFGGGGGGGGGGGGGGFFEGGGGGGGGF<DFGGGGGGGGGGGGGGGGGGF>C?E7CFFFFFGGGGGGGGFGFCGGGGGGGFGGF=:@6@>FFFGCFFGGGG,@8?,=C08DGGEEFFFDDD>8,==DEEG=C@;D6=CFFGFG6@==FFDAF,;CFC4+19>+;AF+;7378@FE@5;5A<+:BEFF6:00:/62(6;-8C*85B:C*(/63565)*,8@6>(*/(((-*.7C71(--,,4)-4(((-(((,().),)-(.)332).,
@M02996:162:000000000-B87FG:1:1101:9137:4264 2:N:0:ACTGAGCG+TATCCTCT
GACTACACGGGGATCTAATCCTGTTTGCTCCCCACGCTATCGCGCCTCAGCGTCAGGTACTGTCCAGTAGATCGCCTTCGCCACTGGTGGGCTTCCTGATATCTACGCAGGTCACCGCTACACAAGGAATGCCATCTACCTCTCCAGCACTCAAGAGATACAGGTTCAAATGCAGTTTATGAGTTGAGCCCAGAGAGTGCACATCTGACGGGCACCCCCGCCTACGCGCCCGGGACACCCAGGAAAGCCGGATAACGCGTGCCACCGAAGAAGTACCGAGGCTGCTGGGACGGAGGGAGCG
+
B@B8BFDFCDD+@,B966C,6@@;,6;?,,,,6C7@+,,,,8@@@+,B@A<@8::@,CFF,E@FFACC@EF,CD,=,,@?8,6F,=C,9,+9@88=E?==4+,,9<>8>++A,9,,8=*==9:@EGGFF,,48=,==DE9=85DFGDFB?*)@=?EFG89ED:,6+67=F==,=D,5+;+>>A,85;C=@8=9?FF),1033:1:+;A=**5)@A8(:?/4(,//3:238(()(-(3(+123(-7>((*-07(062--(,-*,.0((-(-(,().6-:((--(.-).2(,(-07?**-2,(
@M02996:162:000000000-B87FG:1:1101:23830:4266 2:N:0:ACTGAGCG+TATCCTCT
GACTACTCGGGTATCTAATCCTGTTTGCTCCCCACGCTTTCGCGCCTCAGCGTCAGTTGTCGTCCAGCAAGCCGCCTTCGCCACTGGGGTTCCTCCTAATATCTACGCATTTCACCGCTACACGAGGAAGTCCGCTTGCCGCTCCGAAACGCAAGGGCTACAGGTTCAAATGCAGTTCCGGGGGGGAGCGCCGGGATGGCACATCGGACTGGCAGCGCCGCCGACACGCCCGTTACACCCAGGAAATCCGGACAACGGTGGCAACCGACGGAATACCGGGGCTGCTGGCAAGGAGGAAGC
+
CCC8CD@FBED-7,<<;F96,6;,6-CF9@6,6CCE+8,,A@CC::,B@EFC6,@B,<C,CF,A@FFEEFCAFBCE,=,A:?=FDDDC@++,@,CE4EF=E+==>CB:B++,4@,9@=*=6=,+@BEEE,,,4=6+=@880558>E=+<=*):CCCGC9,,@8,4**@CF,?,=D9+2*:BEG**9-73*12;BD>(*).303),)403)*43>:8(0)42((-,4;?(*--14-(<2,*-6(8>?).247,(04*-(-(-*.,*4(-44((((,)56(-1((-().,-()4../**,40
@M02996:162:000000000-B87FG:1:1101:11266:4279 2:N:0:ACTGAGCG+TATCCTCT
GACTACAGGGGGATCGAATCCTGTGTGCTACCCGCACCGTCGAGCATGAGCGGCGGTAAGTCCCCAGCAGGCTGCCGTCGCAATCGGAGTTCTTCCTGATCTCTACGCGTGCCACCGCTACACCAGGAATTCCGCCTGCCCCGGGAGCAACCAAGAGAAACAGGCTAGACTGCAGGACCGGGGGGGGGCGCCGGGAGGGCAGGGTGAGCATGCGCCTGCGCCAGCGAGCCCTGTACGCCCAAGAATTGCGGACAAGGCGGGAACGCCGCGAAGAACCGGGGGAGAGGGGCGGAAGGGAAGG
+
@@A,8CC@CDD+7,=,6,,,,,;6,;;,,;,;,8+@+++,87CC7:B,9?C@++++++4,5<EFGEC4<,CCE?B8+8@>=+6+@DC:=+4,7,4,9?,,,+7+4568++++88,:>>*0=;,@FC:BB,3,73@**3,,*:*9*4-*2*)(=1?F,0,,665,*)2**3+008CF)/(2*1=**),)(**,0))-(*8(-*(-(.(,(*2-))()()*,2-(,(,((-/((*.-)((**((.()).)2,)-(.(*,((,-)-(*(((,-(((((.(-(,(((-(--((((,))**2.(((
@M02996:162:000000000-B87FG:1:1101:17158:4290 2:N:0:ACTGAGCG+TATCATCT
GACTACTGGGGTATCTAATCCTGTTTGATACCCACGCTGTCGCGCCTGAGCGTCAGAAGACGTCCAGAAAGCTGCCTTCGCAACCGGTGGTCCGCGACATATCTAAGCATTTCACCGCTACACAAGGAAGTCCGACAGCCTCGCCGAAGCTCAAGGGGAACAGGAGCAAAGGCAGGTCAAGAGGTGAGCAAGAAAATGTCACAGCGGACGTGACAACCCGGCTGCACGCCCTGGAAACCCAATAAATCCGGAAAACGCACGGGACCACCGAAGACGCGCGGGTGGTGGGACGGGGGGAGGG
+
A@AA@CC,@CD+@6,66656CC@;,<C=<,C,6C68:@,6@C,78C,,;,C@+8@B<,C<,,6@,,:6:@@F,::?,,=A8,=4,6=67+,,,@4+++6+9+9+99@=D9,=,=,5>>*==@,D8,,:A,,,@EE=6BCG+0*==+8+*3*)7;C,4*C*::8,,*3;92:>:>D*/2)2,,4,7*09(40()/*6),;)9+.76)6,6)1(6))*()1-*-(,,(.((*-(*(.(.(,*-(..94))*-.--0.*-(((,14-)4((,-(,(((((-(,,(-,(,--(,(45)21*-1,-
@M02996:162:000000000-B87FG:1:1101:20443:4301 2:N:0:ACTGAGCG+TATCCTCT
GACTACCAGGGGATCTAAGCCTGTGTGCTACCGGCACTGTCGAGCAGGAGCGGCGATAAGGCCCCAGCAAGCTGACTTCGCGATCGGGGGGCTGCGAGATATCGAAGCAGTCGACCGCTACACAAGGAAGTGCGCCTGCGGCTGAACGAGCCAAGAGAAACAGACCAGGAGGCAGGTAGGGGGGTGGGACCCGGAAGTGCACAGACGGCTTGCAGATCCGCCGGCGCGCCCGATAAGCGCAGTGAAGCAGAACAACGCTCGAAGGCCGCGGAGTACCGGGGCAGAGGGGACGGAGGGAGCG
+
@<68@6,6C;@+6,9,;6,,,;C6,6;,,,;,++8+7,,,,:@@B:,4@=CC+++++8,6,,,868?,,9=FE=,,,,48,+=+@=C+=+**4<:***<*,+1*4,6*3*,2*4*14.)//4,>*;*28*++0:****1*)(.)13(*0)0(3278:A++*:3,*.2/*/*0*7>E)0)0/*1/*/(1(*2(7)),-+1).+.,5)-(-)),-9>*))*.*--2(493652>)((()-*/,-((/)60*.).(),*-(((-1.(),(-4-(,((,.)-((-((-((-2(4-2).22/(,((
@M02996:162:000000000-B87FG:1:1101:17156:4310 2:N:0:ACTGAGCG+TATCCTCT
GACTACTGGGGTATCTAATCCTGTGTGATACCCAGGCTGTCGTGCCTGAGCGTCAGAAGATCTCTGGACAGCTGCCTTCGCAATCGGTGTTCTGTGACATAGCTAAGCAGGTCACCGCTACACAGCACATTCCGCCATCCTCGACAGCGCGCAAGGGGACCAGGATCAATGGCAGTTTGCAGGGTGAGCATGAAAAGGGCACCGCTGACGTAATCCGCCGCCTGCGCACCCGTTAAACCCAAGAAAGCCGGATAACGCGCGGGCACACCGAAGTACGGAGGCAGCGGGCACGGAGGGAGGG
+
@<A,AE@@CFD+@,@,<6,,C9C,,<;A<@<,,C,<,,,,,:C:,,,;;AC@+,8CFGGG,C,C,<@FE@FEB?B8,,,968:,@=@88,,,4A4@F,=44+,,9CEA9,,,949C>530==4=,AA=4,,,@=@6=+,9+:@DCE5F*@*)@=CFGGGGC8D8C;+@9,@9,;D4++*5>,;*,387)A,:A>FF)**-/*7:>)857)*/7)8B(29./,(//6660*4;*2(-.5,*,434:2((2-.3-04*-(-.-14(1,(,4-(,((..(4(-,:(-(-(-(4435)/**4,--
@M02996:162:000000000-B87FG:1:1101:11530:4320 2:N:0:ACTGAGCG+TATCCTCT
GACTACTCGGGGATCTAATCCTGTTTGCTCCCCACGCTGTCGTGGCTCAGCGGCAGTTGTCGTCCAGTGAACCGCCTTCGCCACAGATGTTCCTCCCGAGATCGACGCATGTCACCGCGACACCGGGAATTCCGGTCACCTCTCCGACGCGCAAGATCCGCAGGTTCGGACGCAGGTCTCGAGGGGAGCCCGAGAGAGTCACATCCGACGGGCCGATGCGCCAACACACACGGTACACCCAGGAAAGCCGGAGAACGCGGGCAACCGACGGAGTACAGCGACTGCTGGGACAGAGGGAGGG
+
@<66@;,C@CC+8,6,;6;,,6;,,;;;,,,6,C+7+,,,,9::6:,E<?6@+86@6CF<EFDEGCDCCCGFGEC7,89A:=4@?F@,9,,,99C<FEC+=*4+>FB:=++4,6,,6:*==>+@EFCC:,,,7:+3=CF,3)*9CG=@5C*)>8?F=C?::5/*2*017B:8:5>E4;)+33:2*/6C(7C-8>7((*)..04)).412.),3740()*-*-(,(,(28*-47:(--.,*,.(-0.(2*-)4(.40--((-/,-*((-,((--(.))).2((-(,).(((,(..8**-(((
@M02996:162:000000000-B87FG:1:1101:14536:4327 2:N:0:ACTGAGCG+TATCCTCT
GACTACTAGGGGATCTAATCCTGTGTGCTCCCCACACTTTGGCGCCTCAGCGTCAGTTACAGGCCAGTAAGTCGCCTTCGCAACTGGGGGGCCGCCCAATCTCTACGCATTTAACGGCGAAACGGGGAATGCAACTAACCTCGCCGGCACGCAAGCCCAGCAGAATCAAAAGCAAGTCCAACCTGGAAAGAAGGACGTTCACGTCGGACGTAACAGGCGGCCGAAGCGCCCGATAGGCCCAAGCACGCGGGACAAGGAGGGCCCCCAAGGAATAACCGCGGCGGCGGGAAGGGAGGTGGCG
+
@<@6@C6FCDF+@,:,66,;C6C,,=;F,C,C,C+8,;,;,6C:8@,46=,@8,6@,CF9CF,D@9CC,6C:@?F7,,,?@,4@89=:=++8@+>@CE:,,+,+73>*4**,,53*1:*2)44*=F:C<++++5>*;CC::6):C*487C)(:*9*:/:**04,3/2:7FEF;6C*17:*<@/+**.9)/0,?492,;),4+(,6),12)/-.05?.))-24(-(2(4>*79)-4(,(0*-,,85((,)-)-(04*.(((-1(4C1(4(4(()).)(,(,,1(,((,-(((-.)1/*((.-
@M02996:162:000000000-B87FG:1:1101:11512:4329 2:N:0:ACTGAGCG+TATCCTCT
GACTACTCGGGTAGCTAATCCTGTTTGCTCCCCACGCTTTCGTGGCTCAGCGTCAGGTGTCGTCCAGTGAACCGCCGTCGCCACAGAGGGTGCTCCCGATAGCTACGCATGTCACCGCTACACCGGGAAGGCCGGTCACCTCTCCGACGCTCAAGATCCGCAGATTCGGACGCAGGGCGCGAGGTGAGACCGAGAGGATAACATCCGACGGGCCGAGCCGCCTACACAGCCGGTAGACCCAGGAAAGCCGGAGAAGGAGTGCCACCGACGGATGGCCGCGGGAGCAGGGACGGAGAGAGAG
+
@@@,@C,EBCD-@,6,;,5,<,C,,-;;,,C,,;+7+,,,58;98+,56?CB,86@,CF,EF<FGED<@EFFGC7=++6>:,=CD@<,4,,,6549F=:+6*=+4:>+6++9,9,,68*+64,@CFC@=++36=+6+C8,2)5=6E@3***0B,3@,@,1*77*,++136*2///>)/,888:*4/7C.2/-<>D((*/)-2.-)043;))-()-0())-/((-.3,8(*-()(4(46,*,.(-.4((2-04(8.*..(,.2..*((-4-(--((..4((-((-,(,4(((-).1*24,(-
@M02996:162:000000000-B87FG:1:1101:7653:4333 2:N:0:ACTGAGCG+TATCCTCT
GACTACACGGGTATCTAATCCTGTTTGCTCCCCACGCTTTCGCGCCTCAGCGTCAGTTACTGTCCAGTAGACCGCCTTCGCCACTGGTGTTCTTCCTAATATCTACGCATTTCACCGCTACACTAGGAATTCCGTCTACCTCTCCAGCACTCAAGAGATACAGTTTCAAATGCAGTTTATGAGTTAAGCCCATAGATTTCACATCTGACTTGCATCCCCGCCTACGCGCCCTTTACACCCAGTAAATCCGGATAACGCTTGCCACCTACGTATTACCGCGGCTACTGGCACGTAGTTAGC
+
CCCCCGGGGGGGGGFGFEGFGGFFFGGFFCCDEGGGGGGCFEFGGGDGGGGGEEGGGGGGGGGGGGGGGGGGGGGGGEGGGGGGGGFCFFFFGGGGGGGGGFCFGGGGDEGFGGGGG>?DGFFCGGGGGGGGGGA8FGGGFDBGGCD?DF?EDFFFFG8AFFDECDDGGGDDFFGG7DEFGFGGGGEGEF8@F*:A7FF7EFE58+;ACF7*5C58CFC2*0-7=02/6C52?4>EE7FGF@8<FFF7;3:67;4*/./-3C?FD0(.4(...4)6),--21((.534:(3:0.2*0)64
@M02996:162:000000000-B87FG:1:1101:7637:4341 2:N:0:ACTGAGCG+TATCCTCT
GACTACACGGGTATCTAATCCTGTTTGCTCCCCACGCTTTCGCGCCTCAGCGTCAGTTACTGTCCAGTAGACCGCCTTCGCCACTGGTGTTCTTCCTAATATCTACGCATTTCACCGCTACACTAGGAATTCCGTCTACCTCTCCAGCACTCAAGAGATACAGTTTCAAATGCAGTTTATGAGTTAAGCCCATAGATTTCACATCTGACTTGCATCCCCGCCTCCGCGCCCTTTACACCCAGTCAATCCGGATAACGCTTGCCACCTACGAATTACCGCGGCTGCTGGCACGGAGTTAGC
+
CCCCCGGGGGGFGGGGFAFEFGGGGGGGGFFGGGGGGGDFGGGGGGGGGGGGGEGGGGGGGGGGGGGGGGGGGGGGGGGFGGGGGGGEFEFFGGGGGGFGGFGGGGGGGGGFGGGGG=?+?EGGGGGGGGGGGGGGGEDFGFFGGGBGFGFEGG6CD?AFGGDCEFFGGGGFGBF9FGC?EGGGFGFGFFFBFFDECFF@<AE;:BA;AAGEFF*BCFF:4:<)):@@2C@>D3@C?<FE3?;);C5CF30(65;>/.(/(1()9:0((((..-)69:3433(7:>>?2()()022A6.)
@M02996:162:000000000-B87FG:1:1101:15837:4362 2:N:0:ACAGAGCG+TATCCCCT
GACTACACGGGTATCTAATCCTGTTTGCTCCCCACGCTTTCGAGCCTCAACGTCAGTAACCGTCCAGAGAGCCGCCTTCGCCACCGGTGTTGCTCCCAATATCTACGCAAGTCACCGCTACACTGGGAATGCCACTCACCTCTCCGACACGCAAGAAATGCAGGTTCAAAAGGAGGTCCGCAGGGAAGCCGAGGGATGGCACGGCAGACGTGAATTGCCGGCTACGCACCCGTGACACCCAGGAAAGCCGGACAAGGCATGCACCCTACGGAATACCGCGGCTGCGGGGACGGAGGACAGG
+
@@6,8;@FEDD+@,@,;65,,6;,,6;,,,6,,C@++8,,,8<@@+,B<ACB,,8@,,C6;@8,F@C,9CFGGE@:,,,?,B,C,6:+7,,,9,C<4A=,9+,3>A>++++9,9,:65*6=98,6ACE=,,4@,,=6=,@60+=++1>3+*)6633,@,,,79,5052+5,3*3?*03:>5E:**3/3(6C2?>D7(*)(,+/(.:1,5)*((:)*,*0-2(,-.4(((/--*(-(62+*-(,45:0:*-.3(0(*.-().*).*4(.4---(()),4-,1(--(,-4(((-../2*((((
@M02996:162:000000000-B87FG:1:1101:19849:4375 2:N:0:ACTGAGCG+TATCCTCT
GACTACCGGGGTATCTAATCCTGTTTGCGCCCCACGCTTTCGAGCCTCAACGGCAGTTACAGTCCAGTAAGCCGCCTGCGCCACTGGGGGGCCGCCTAATATCGACGCAGTTCACCGCTACACTAGGAATTCCGCTTACCTCTCCTGCACTCTAGCTAAACAGGTTCCAAAGCAGGTCCGGGGAGGAGCCCCGGGATGGCACTTCAGACGTGCGGGGCCGGCGACGCTCCCGGTACACCCAGTAAATCCGGAGAAGGCGTGCGGCAGACGGAGTACCGCGGCTGCTGGGACGGAGGGAGCG
+
@<A,@;C@CDD+8,6,665,;,;6,6;C++,++8+7+,,,,8DC8@,49=:@++6@6<EFEGAEDDDCC<FFGC7=,,,884=?@=<,=8++@*@C7><,<+,*45>*1**7,@,86:)199,+5FC<<,++5>**5;<81)*27?6<70*(+223+<EE6C3*2*26>CG@*77*00,78EC**/3C3*/47>D>-*)(,+().9:9>)*-()()-)1-2,(-,41((/4()(--).,*-:,<?:))*-.4(03*..--,1((144<0-(,(-.))-(,21(,-).,(.(-))*2*-2-(
@M02996:162:000000000-B87FG:1:1101:15837:4380 2:N:0:ACTGAGCG+TATCCTCT
GACTACACGGGGATCTAAGCCTGGTTGCTCCCCACGCTTGCGAGCCTCAACGGCAGGAAACGTCCAGTGAGCCGCCGTCGCCGCCGGTGGGCCTCCCAATAGCGACGCAGGTCACCGCTACACGGGGAAGTCCACTCACCTCTCCGACACTCTAGCCATGCAGGTTCCAAAGCAGTCCCGCAGGTAAGCCGCGGGCGTTCAGGTCAGACGGGCATTGCGGTCTAGGCACCCGGTACACCCAGGAAATCGGGAGAAAGAGGGCCGCCGACGAATGACCGGGGAGGAGGGGACGAAGGAAGGG
+
@<A,ACAFBCD+8,,,;,,,66@,,;@E,,6,,;6@+6,,:8@@@@,;<E<@++@B+BF,CF<,F@CCCDGGGG=F++68+84CC=:+6+++@+8EFED,?+6868>+>3+8,6,,48*339,+@FDC@*,,2<@:DFF545*3AE@C59)(64=?CG,2897,/**6:EFF<6<4;6=>=::**2-7,3C1>5C((/)(.+-.59?9?)*-(7(*.**-1-(.).(),*,()-(().,*,2(3>,))*-.-(0.*.(((,*-(1(,-(4(,(..)((((-7,,-(-,(((-))21*.,((
@M02996:162:000000000-B87FG:1:1101:10939:4400 2:N:0:ACTGAGCG+TATCCTCT
GACTACCAGGGTATCGAATCCTGTTTGCTCCCCACGCTTTCGTACCTCAGGGGCAGTTACAGTCCAGAAAGTCGCCTTCGCCACCGGGGTGCCTCCTAATATCTACGCAGTTCACCGCTACACTAGGAATTCCACTTTCCCCTCCTGCACGCAAGGCTTGCAGGTCAAAAGGCGCGCCGGAGTTAAGCCCCGGGCTGGCACCGCGCGCTAACAAAACCACCGACGTACGCTGTACGCCCAACAAGTCGGGAAAACGATCGCCCCCGAAGAAGTACCGCGGGTGCAGGGACGTGGGAGGCGG
+
C@CCCFFGFDD-@,@,9@@C8E@=,<CB,C,6@C8@7,,,5@CCC@,C@=;@+8@C,CFFGGBFFCFGFCF5C?@C,,E?66=FG?C+48+,@5@<FEE=B=;8>C>CC+89,@,:>>*=8>,,@FCCB,,,@EG98,,>DDBG>,:F:D*)@8=+@1,6+@:,5;7C?CG>D5CEBD>>C>*,2=640*456;8((4)3)=(148;(()9:??:FF3>(1,4,2,44(*((*.)-,,*;3(,4))6(),0(.7()(((-2*4(/(4(-(.()).)((,(((,-)..(4-1-))1**-((-
@M02996:162:000000000-B87FG:1:1101:6375:4419 2:N:0:ACTGAGCG+TATCCTCT
GACTACAGGGGTATCTAATCCTGTTTGATACCCGCACCTTCGAGCCTCAGCGTCAGTTGCGCCCCAGCAAGCTGCCTTCGCAATCGGAGTTCTTCGAGATATCTAAGCATTTCACCGCTACACCTCGAATTCCACCTGCCTCTTGCGCACTCAAGAAACGCAGTTTCAACCGCTGGACGGAGTTGAGCGCCGCGATTTGACGGCTGACTTACATTTCCACCTACGCGCCCTTTAAACCCAATAAATCCGGATCACGCTCGGACCTTCCGTATTACCGCGGCCTCTGACACGGACTTAGCA
+
CCCCCGGGGGGGGGFGEEEFFGFFGGGGGFFFEEGGGEDFFFGGGGGGGFGGGGGGGGGGGGDEFGGFGGGGGFGFCFGGFFFCFFEBCFGDFGGGEFGGGFGFGBEGAFFGGDEGG=?CDFFF@AFFGGFFDGG6DGGGGDB?D=@F?G5=F8FCFGGGGGA+=FCCGG69C*;@FGFBBCEGC9095@G5??<2=D+9483;0;<@4@CAAF?AE=+7C(3=:((-3C-:F>4A228E<::<?A)(13>,(0(9.(--()-602:03:<::2-),((-((((())),2(-0)*3+.6)
@M02996:162:000000000-B87FG:1:1101:6394:4423 2:N:0:ACTGAGCG+TATCCTCT
GACTACAGGGGTATCTAATCCTGTTTGATACCCGCACCTTCGAGCCTCAGCGTCAGTTGCGCCCCAGCAAGCTGCCTTCGCAATCGGAGTTCTTCGAGATATCTAAGCATTTCACCGCTACACCTCGAATTCCACCTGCCTCTTGCGCACTCAAGAAACGCAGTTTCAACCGCTGGACGGAGTTGAGCTCCGCGATTTGACGGCTGACTTACATTTCCACCTACGCTCCCCTTAAAACCAATAAATCCGGATAACGATCGGACCTTCCGTATTACCGCGGCCGCGGAAACGGCAGTAGCCG
+
CCCCCGGGGGGGGCDG@CEFFGFGGGGGGDFFFFGGGGGGGGGGEF@FGFFGFEEGFFGGGGDEFGFGGGGGGGGGFCEFGGDCFGGG:?FFGFFGGGGGGFGGGGGGGGGGFFEFE=@CDEBDFEGGGGFFFGGGGGGFG=?AFGFEAGBEGGGGFGGGGG:+@FFGGGF>C5DGFGFFBBCFGGBF8CFA4*:2>FACEEBF9B@@4AFEAC3:?AF/2(/;813,3=(474<2)4;8<>0<B<A>D1.4?F<5(-.(4>>FD)(,-,,4(-.)((,--4(--,(-91,4)7*2+.).(
@M02996:162:000000000-B87FG:1:1101:5088:4434 2:N:0:ACTGAGCG+TATCCTCT
GACTACCAGGGTATCTAATCCTGTTTGCTACCCGCACTTTCGAGCATGAGCGTCGATAAGTCCCCAGCAAGCTGCCTTCGCCATCGGTGTTCTTCCTAATATCTACGCATTTCACCGCTACACTAGGAGTTCCGTTAGCCTCTCCAACACTCACGAACATCAGTTTCAAATGCAGACACGAAGTTGAGCTTCGTGCTTTCACATCTGACTTGATGTCCCGCCTACACGCCCTTTACACCCAGGAAATCCGGATAACGCATGCTCCCTACGTATTACCGCGGCTGCGGGTCAGTGGGTGGC
+
CCCCCGGGGGGG@@FGDAEGFGFFGDGFGEAF@@FFGFGGGGGGGCFFGGGGFCE@FFGFGC<BEGGGGGGFGGGGGEDGGGGEFGGGGEEFFFFFGGA=B7CDFFGGGGG9;;FGG5<6@4E,@FFFFGFG@=,6=>=BDDFFGC8EFGFDF>D@EGGCF88CD;F:?DFFG@F996DA@@A9=D7=@:,**3*88F9AE:=70BEEEFGFB6*+*33-4/89=0-/(:55<47C5@<:;((()/).*.)/(2.8(.(--26<<1:724...5))),-44(,(4((((((4**2*2(-1
@M02996:162:000000000-B87FG:1:1101:13717:4439 2:N:0:ACTGAGCG+TATCCTCT
GACTACAAGGGGATCTAATCCTGTTTGCTCCCCAGGATGTCGTGCCGCAGCGTCAGTTAGAGCCCAGCAGATCGCCTTCGCCACCGGTGGTCCTGCCAATATCTACGCATGTCACCGCTACACTGGAAATGCCAGCTGCCTCTACTCCACGCAAGCCACACAGGTTCAAGCGCAGTCAGAGGGGAAGCCGCGGAATGAAACGCCGGACGAACAGGGCGGCCGACGCACCCAGAACACGAAATAAAACGGGAAAACGCGCGACCCCGACGAAGTACCGAGGATGCGGGCACGTAGGGGGCGG
+
@<A,8CCFEFD+@,,666@,66;=,;;=96,,:C,@,,,;,;,@,:+@6>@B,,8@,<EFGGGEFDEFCEG,ED@:,=8ABB4@DCC+7+,,9,,AFD=,A+,,9C>4=4+9,9,58=*===4,CFFCD,,,,=,=+D=8+)*?D6:A:D*)@=CDEGGEEDD,60+@CFFA69D1:<AFFF**505*)*4-?AD()2+9=8(3(81:()916548,)/(/(-36(4,-*(3*4144(*21(..8),(*,0,(7(/(((-4)(-1-4--(-(,.5)-(,1((53(,-(-(,.)0***--(-
@M02996:162:000000000-B87FG:1:1101:22062:4451 2:N:0:ACTGAGCG+TATCCTCT
GACTACACGGGGATCTAATCCTGTTTGCTCCCCACGCTTTCGCGCCTCAGCGTCAGTTGTCGTCCAGCAATCCGCCTTCGCCACTGGTGTTCTTCCGGATATCTACGCATTTCACCGCTACACACGGAATGCCGATTGCCGCTCCGATACTCAAGAACTACAGGTTCAAAGGCAGGCTATGAGTTAAGCCCAGAGGTGTCACATCTGACTGGCAGTCCAGCCTACGCGCCCTTTACACCCAGGAAATCCGGAGAAAGCGTGCCACCGACGTAGTACCGCGGGTGATGGCACGGAGGTAGAG
+
CCC@AFFFBED+@6@<;@5@9F@6,<CF9<6<:C@@+8,,@@B@7@:FAECB,6@C9CF,FFDEGEEFFG,EFCFC7CFAC?=FECC5=4,,@,CFF+@+82,+>E>@B++999<:==9=C@EFGFDC@8,,@CGCGGGF+8*@DGF+3=+0@CFGGF7<B?8,438ADF,989DGB4>*;>52,59:*148)2;()**701/*749/84730A<)/9+/+((/,69BFD0(*,..5),*-:6?F7>)*,58(0.*.(-((1(.*,((-,-,(-.-.--2(((--).,,(.-0)***,,.-
@M02996:162:000000000-B87FG:1:1101:5101:4453 2:N:0:ACTGAGCG+TATCCTCT
GACTACCAGGGTATCTAATCCTGTTTGCTACCCGCACTTTCGAGCATGAGCGTCGATAAGTCCCCAGCAAGCTGCCTTCGCCATCGGTGTTCTTCCTAATATCTACGCATTTCACCGCTACACTAGGAGTTCCGTTAGCCTCTCCAACACTCAAGAACATCAGTTTCAAATGCAGCCACGAAGTTGAGCTTCGTTCTTTCACATCTGACTTGATGTCCCGCCTACACGCCCTTTACACCCAGTAAATCCGGATAACGCTTGCTCCCTACGTCTTCCCGCGGCTGCTGGCACGTATTTAGC
+
CCCCCGGGGGGGGGGGGDFGFGGFGGGGGFDFF@FEGGGGGGGGGEGGFGGGGFGEGGGDGGGGGGGGGGGGGGGGGGGGGF:?DEFFGEGFGGGFDG9FFFGGFGGDEEGGGGGGD=?C>>BFGG8DGEFGGGGDDCEFDBDFGFEF9DFB8>DFGGGGGG<B:=FGG;EDCF+29+:AC++5@@@9C7DA5?3:=EFEEGFEEA75AFF9*17=A9CBE525:728@C@5C@4=*.<??,.)19?CD()(/5)F(.,/65;ED?B>6(,(.-).(-((-(((4202(2>(00+326-4
@M02996:162:000000000-B87FG:1:1101:5080:4453 2:N:0:ACTGAGCG+TATCCTCT
GACTACCAGGGTATCTAATCCTGTTTGCTACCCGCACTTTCGAGCATGAGCGTCGATAAGTCCCCAGCAAGCTGCCTTCGCCATCGGTGTTCTTCCTAATATCTACGCATTTCACCGCTACACTAGGAGTTCCGTTAGCCTCTCCAACACTCAAGAACATCAGTTTCAAATGCAGACACGAAGTTGAGCTTCGTGCTTTCACATCTGACTTGATGTCCCGCCTACACGCCCTTTACACCCAGTAAATCCGGATAACGCTTGCTCCCTACGTATTACCGCGGCTGGTGGCACGTAGTTAGC
+
CCCCCGGGGGGGGGGGGFGGGGGGGGGGGGFGFGGGGGGGGGGGGGGGGGGGGGGGGGGDFFGFGGGGGGGGGGGGGGGGGGGEGGGGGFGGFGGGGCGGGFGGGGGGGGGGGFGGG=ADDEEFEDGGGGGEGGGGGGGGC=FGGGFGFDFFFFF:FFGGGG<EDFFGGGGFGFGEFFDFDEECDGFGEFGFFFCDFGFEEGFFFFEFEFGFE64B6BC@;7040(759FF=FEEFFFGC7;=.8)97;::(6>46,(//674/76?386.54:))6<(-2(37(..(,224<52;C)64
@M02996:162:000000000-B87FG:1:1101:7993:4460 2:N:0:ACTGAGCG+TATCCTCT
GACTACCAGGGTATCTAATCCTGTTTGATACCCGCACCTTCGAGCCTCAGCGTCAGTTGCGCCCCAGCAAGCTGCCTTCGCAATCGGAGTTCTTCGAGATATCTAAGCATTTCACCGCTACACCTCGAATTCCACCTGCCTCTTGCGCACTCAAGAAACGCAGTTTCAACCGCTGGACGGAGTTGAGCTCCGCGATTTGACGGCTGACTTACATTTCCACCTACGCTCCCTTTAAACCCAATAAATCCGGATAACGCTCGGACCTTCCGTATTACCGCGGCTGCTGGCACGGAATTAGCCG
+
CCCCCGGGGGGFGGGFECFFGGGFGGGGGGGFFGGGGGGGFGGGGGGGGGGGGGGGCFGGGGGGGGGGGGGGGFGGFFFGGGGGGFGGGFFFGGGGGGFGFFFFGGGGGEFCFGGGG>>=CEFGDFGGGGFFFGGGGGGGGBF?DAA@?GDEGGFGGGGGGE>=EFCFGGGBG5CEFGFFGGGGFG=D*CG5BFG==CFE:E@BBFFFE6FFFFCCEAC7=8E@?16;>C(79>ADA<>CBF>>=492C054??)7-(,-7>7>928(83:0,66440144(-1,33(,<<;<7/0+228(
@M02996:162:000000000-B87FG:1:1101:10123:4470 2:N:0:ACTGAGCG+TATCCTCT
GACTACAAGGGGAGCGAATCCTGGTTGCTCCCCACGCTTTCGAGCCTCAACGGCAGGTACAGTCCAGTAAGCCGCCTTCGCCACTGGGGGACCTCCTAATATCTACGCAGTTCACCGCTACAAGAGGAAGTGCACTTACCGCTACTGAACTCTAGTTCTACAGGTTCCAAAGAAGGTCCGGGGTGGAGCCCAGGCAGGTCAAGTAAGACTGGAAAAACCGTCTACGGTGCCGGTAGACCCAAGAAAACCGGAAAAAGACGGCCGCAGAAGGAGAACGGCGGCAGAAGGCAAGGAGGGAGCG
+
B@@B@C<AEFD+8+@+76@,,,;,;68A,,,,6C+@@,,,58D@B+4,C<;@++:@6CFFGG<=<A@C@<FEGE++,,49,44@,=<47+++6,@,A=D,@3,+954+6+4,,6,,88*6==,,8FC==3,,76=8+>A,+)*+6,:,;++5,357,8,7=C8:4*+4?>A9,9C,3@*9>8:*4//8(=8(;6*/(*))/+)))31;;;*,(04;;)*.//(,)-(((*.,)(-(.),*.(.8540(*,0-(..*-,((()-()(-((..,((..(--,((((((.,(,(-.)/**4,(-
@M02996:162:000000000-B87FG:1:1101:10141:4471 2:N:0:ACTGAGCG+TATCCTCT
GACTACAAGGGGATCTAATCCTGTTTGCTCCCCACGCTTTCGAGCCGCAACGTCAGTTACAGTCCAGTAAGCCGCCTTCGCCACTGGTGGTCCGCCTAATATCTACGCATTTCACCGCTACACTAGGAAGGCCACTTACCGCGCCTGCACGCTAGGTCTACAGGTTCCAAAGCAGTTCCGGGGTTGAGCCCCGGCAGTGCACGTCAGACGGGCAAAACAGTCTAAGCACCCGTGACACCCAGAAAATCGGGAAAACGCATGCCCCCAACGTAGTACCGCGGCGGCTGGAACGGAGGAGGCG
+
@@A,AECEDFD+@,@,;@A<<C;,,-;A,,66,C+@+8,,,8D@B@+@@=8@,,6@,<EFGGFFGFDC@CGEG>@=,48A?64C8=C,9,,,9+6CF=AA@+9+9C>@8++4,9,58>*6==,9@FFCD,+8@=E+?D=@+:*=C35@6A*)68=,,@,=D9=,4*=,<CFA@6C,3<=<:>C*5/:9:716?A?5(,/7/+(//>7<;5*12>;ADA*/+,).).8)(*-7*(,(.4+/-4((02.3*-.-(..*,(((,*.(13(-(--,.-.).-(-(4(,-((-(.(-0.1**((-(
@M02996:162:000000000-B87FG:1:1101:12777:4479 2:N:0:ACTGAGCG+TATCCTCT
GACTACTGGGGGATCGAATCCTGTGTGCTCGACACGCTATCGTGGCTCAGCGTCAGGTGTGGTCCAGTAAGCCGCCGTCGCCACTGGGGTTCCTCCCGATATGTACGCATGTCACCGCGACACCGGGAAGTCCGCTTACATCGCCCACACGCAAGACCCACAGGTTCAAATGAAAGCTAGCAGGTGAGCCGATAGTTTTCACAACTGACTGGCAGACACGCCACAACACCCGTTGCACCCAGTAAGACCGGATAACGCGCGGCAACGACGTATGACCGCGGAGGCGGGCACGGAGGGCGAG
+
@@AABE,CCCC+@,,,86,66,C;,;C=<,,++87@+,,,,8C<,7,A@?CB,,@@,CFFFGGGG<ECFAFCGE=F++4>>84@@==,:++,9,C=BCE:4*,69BD+4++,,8,,68*6=83@EGGC@+,,54+++@3,5;*@;@=>*@*->*9@EGG=7/7,4;::7C<=,=8=A26*+2<*207<(=C2)0C1.,+)9+1)/).<2/*.(7:784*-/4(((.(.(*4(*(((..,*-1(6@)))2,0-(0-0,-((-)-4),(-,-,-.(..(-(,-3(-((,-19-2..21*,(-(
@M02996:162:000000000-B87FG:1:1101:24216:4499 2:N:0:ACTGAGCG+TATCCTCT
GACTACTCGGGTATCTAATCCTGTTTGCTCCCCCGACTTTCGCGCCTCAGCGTCAGTACTGTTCAAGGAATCCGCCTTCGCCTCCGGTGTTCTATAGGATATCAACGCATTTCACCGCTACACCCTATATTCCGATTCCCTCTCCCAGACTCGAGTCCTGTAGTTTCAAGCGCACTTTCCGGGTTGAGCCCGGAGATTTCACACTTGACACGCAAGACCGCCTACGCGCCCTTTACGCCCAGTAAATCCGAACAACGCTCTTGCCCTCTCTATTACCGCGGCTGCTGGCACAGAGTTAGC
+
CCCCCGGGGGGGGGGGGGGGGGGGGGGGGGFEFGGGGGGGGFGGGGGGGGGGGGGGGFGGGGGGGGGGGGGGGGGGGGGGGGGGGGFGGGGFF9EGFGGGGFGDFGGGGGGGGGGGG>ADDEFGGG@EFFGGGGGGGGGFGDBGGGFADGFFBDDGGGGGFFEFAFGGGCFFGFGGFFEFGGGEFC@>EGGBE>DAFGFF?FEFDF=BBFG>B)653=>1736@F;>6;EB9<?AB61?E6B?<@:9<C;7<B349--(,,*))042,.(,6-:6.)(--(4370)57BF??77+3<654
@M02996:162:000000000-B87FG:1:1101:23063:4511 2:N:0:ACTGAGCG+TATCCTCT
GACTACCCGGGTATCTAATCCTGTTCGATCCCCGCACTTTCGTGCATGAGCGTCATTTACGGTCTGGTCGGCTGCCTACGCAATCGGTGTTCTGCGTCATATCTATGCATTTCACCGCTACACGACGAATTCCGCAAACCGCGACCGCAATCAAGCTCTCCAGGATCAATGGCGGGACGGCGGTGAGCACCGCAAGGTAACCACGGACGAAGAAAGCCGCCTGCGCACCCGGAAAACCCAATAAAACGGGAGAACGCACGGATCCGCCGGAATAGCGCGGAGGCGGGAACGGGGGTAGGCG
+
CBC<CFFFBED+@6<,;<@<<EC;,CCFD@,,,@@C77<,C@C@BAEAADCC+B@,6CFFGGCFECCCC+@FCCCE,4@C@CC?D@C,8,,,9,CB@4?=A+=+><@?C,,9,45B>8*==9ACEGEE:,+,@DCC=E88+:BGGE>@5C05DC9@,@2,>:6,=/;CD,>>D?DGEG:>*8**276*47/4>)9,(0/62:40(0471)928FBF?>C0=(416,2-4*-()--4(4+/,(.57)5(/27(4.27((,-(1(-*,((,(1(,8))((,,(-7((41(,11:)0:**-(,4
@M02996:162:000000000-B87FG:1:1101:18015:4511 2:N:0:ACTGAGCG+TATCCTCT
GACTACACGGGGATCTAATCCTGTGTGCTCCCCCGACTGTCGCGCCTCAGCGTCAGTGCTGTGCAAGGAATCCGCCTTCGCCGCCGGGGTTCTATAGGATATCAACGCATGTCACCGCTACACCCGAGATTCCGATTCCCGCACCCAGACTCGAGGCCTGGAGGTTCAAGCGCACTTCCCGGGGGGGGCCCGGAGATGTCACACGGGACACGCAAGAACGCCGACGCGCCCGTGACGGCCAGTAAAGCCGAACAACGCGCGGGGCCAGCGGAAAACCGCGGATGCAGGGAAAGAGGAGAA
+
@@A8A@CEBDC+@@@,C<,<<C@,,<;@66<<67:@+++,,CD@C+BC@<C@8BBC<CD,C,,CEADFFG,=<>FE,,@AB,8>@CC+4++9><,CFCD,9+43>4>:B++4,@,,6=*===,DE+C>63,,@DG==D,@+:*=3C=>03*)6>91=F<:>C=**28C8C<?55C*9*);8>E**1(7(::387D;.+065+6:7)44;:*,(047()2,/-(-(4(-(/,,)((,,(**48))*..)0,0(-04*(((((1--)-((,---((.(-(((,((,,.61(((.))02*(((
@M02996:162:000000000-B87FG:1:1101:11688:4523 2:N:0:ACTGAGCG+TATCCTCT
GACTACCGGGGGATCTAATCCTGAGCGATCCCCGCACTTTCGTGCATGAGCGGCAGTTACGGCCTGGTCTGCTGCCGACGCAATCGGTGGTCTGCGTCAGAGCTATGCATGTGACCGCTACACGACGAAGTGCGCAAACCTCGACCGCAATCAAGCTCTCCAGAATCAAGGGCGGGACGGCGGTGAGCAACGCGAGTGAACCACTGACTGAGAAAGCAGCCTGCGAACCAGGAAAAGCAAAGAAAGACGGAAAAGACAGGGAACGGACGTAAGAGCGCGGAGACAGGCACGGGGAGAGGCG
+
@<<AACECCDD+@,9,66,,6,;,,;@@,,8,978@++,,,8:@@<,99?C@++6+,<FCFGCG7=C4,<CF9E,9+8=B+4=+@@@+?++,@,>>@6:+9+6+3<8:=,,9,3,,68*063,5BEE:3**,,@C?DE>*4)3@/484/:)0C99,4<+<+<4,=1+9;+<.*:>C774)*2*/2/3*)*2-)01((/*6)*42(92(-*94<F(67672*(.42(-((*.(*.,4,.,+.(,35(.(1(0(4@(*(.(-,1(-*(((---((6,.(,(,-((-..3(,21-).***-(,-
@M02996:162:000000000-B87FG:1:1101:10108:4532 2:N:0:ACTGAGCG+TATCCTCT
GACTACTCGGGTATCTAATCCTGTTTGCTCCCCACGCTTTCGAGCCTCAGCGTCAGGAAAAGCCCAGCAAGCCGCCTTCGCCACCGGTGGTCCTCCTGATATCTACGCAGTTCACCGCTACACCAGGAATTCCGCTTGCCTCTACGTCACGCAAGAACTACAGTTTCAAATGCAGCCCAGAGGGTGAGCCCCGGGAATGCAAATCTGACGGGCAATCCCGACTACGGCCCCAGTACACCAAGGAAGGCCGGAAAAAGAGCGCCCCCGAAGAAATACCGGGGGTGCGGGGACGGAGGGAGGG
+
@<A,ACCFBDD-8,;,66,@<C@,6-CF,,,,B@8@@8,,,8DA@@,B<?;@,86@,CEGGGGGGCDFCCFEGE@>,=D??84@@=@+7+4,@,C,9:A,9+,39CD7B++,,9:,>>5==@,@FGDCB7,,4==+0DE=+8*=B+5A?>*5CC=FFG=D,<8,25CCCF,=,=<@9>8A:>C**38>:;:2*3*6(,)10,9*7+9</))20B8)/;*//.(.(,(((*((/5)).),*(40?:,(,/-.4(04*((..,)(-1,,,(-((()-).,((,(-((-(-(-230)/1*4(((
@M02996:162:000000000-B87FG:1:1101:11687:4540 2:N:0:ACTGAGCG+TATCCTCT
GACTACCGGGGTATCTAATCCTGTTCGATCCCCGCACTGTCGTGCATGAGCGTCATTTACGGCCTGGTCGGCTGCCAACGCAATCGGGGTTCTGCGTCATATCTATGCATTTCACCGCTACACGACGAATACCGCAAACCTCGACCGCAAGCAAGCTCTCCAGGATCAAGGGCGGGACGGCGGGGAGCACCGCGATGGAACCACTGACTGAGGAAGCGGCCGGCGCAACCTGTAAACCAAAGAAAGCGGAAGAACGCACGGAGCCGCCGAAGAACCGCGGCGGCGGGCAAGGGGGGAGCGG
+
@@A6@CCCDDD+@,@,66A<<@@;,CCF,,,,:@+@+6,,,C:@,@B@<B;@66@,,9FFGGGGC@C:C+@FFCB?,A=?+=C,@=C+=++,9,9>+64442,+9,9,9,,4,4,588*6==,AE@>==,+,6=CDGGC++:@DDC><9D*)D8C:,25,?:6,=/39;6A5/8:E>C;F>>**21-)-*/37)9((*0)5*4?(9>0-*2,(97@<)7(2(1(2(4(-*(.0.-463+2,(.,0(((/(0-(/(/((,-3C,(*2((-(,-(.((,1(,-(-4(3((((-3).2**4((-
@M02996:162:000000000-B87FG:1:1101:11573:4565 2:N:0:ACTGAGCG+TATCCTCT
GACTACTCGGGTATCTAATCCTAGTTGCTCCCCACGCTTTCGTGCATGAGCGTCAGGTACAGACCAGGGAAGCGCCTTCGCCGCTGGTGGTCTTCCATATATCTACGCAAGTGACCGCGACACATGGAGTTCCATTACCCCCTGCTGCACTCTAGTTTGCCAGGATGCGAGGCGGTATGGAGTGGAGCGCAACGCTGGCACATCAAACTAAACAAACCGCCTGCGCAGCCAGTACGCCCAAGAAAGCCGGAAAACGCGTGCCAACCACGCAAGACGGCGGGGGCGGGCACGGAGGAAGGGG
+
@@A,@C<FBCD6@,6,;656<66,,;<A,,,:,C:@@8,,,8C@B@@@<DC@68@B,<FFGGGGDCDF,CE,BC7>,4EA8B=F>==69,,,9,@FG,9,@+,39<>@=++99@,:880=>8+@,C:<=,,,7=,+?@,,68*+0@:C68+),3=37,@DF283C97,3@+33*;1@*)/;B,,625207:=>A70(*0649)679>7)+;46A@5()7(*(-42-7((/(4*6<1(-*;4:..7(,(/,0(-7()-((-,*.)*(-31(,((.,(,-(,(,,((-((,433))2*0,((-
@M02996:162:000000000-B87FG:1:1101:8276:4573 2:N:0:ACTGAGCG+TATCCTCT
GACTACTGGGGTATCTAATCCTGTTTGCTCCCCTGGCTTTCGCATCTCAGCGTCAGACACAGTCCAGAAAGGCGCCTTCGCCACTGGTGTTCCTCCCAATATCTACGCATTTCACCGCTACACTGGGAATTCCCCTTTCCTCTCCTGCACTCTGGTCCCCCAGTATCCAGAGCCATACGGGGTTGAGCCCCGCATTTTCACTCCAGACTTAAGAGACCGCCTACAGGAGCTTTACGCCCAATAATTCAGGACAGCGCTCGCCAACCACGTATTACCGCGGCAGCTGGCACGTAGTTAGCA
+
C6@BC<FFADC@F@EFCEFAECECF6CFAAFG,-:DGFF8FFCBBCFEEBEEGFEEFGGGGGGF<FCFGGGFFFGGD,EFFE@CFFFCECF4@FEA?ED8ED8DFFGCDE7;FAEFE>*+=><EGG8EGG@E@,@=F,=DD*<DFGB80=+:@,64=A@DCE58@EGFFGGDFFD,;FD?BCC>FGFGFC6:?E55;F>E/2>:=FBF)1B**36;=>C@?/5>>)((/*,(;9./6:F?1(6@+66)27A03)(9,((,.)((1(-3((.)().-46,--(-43.4,2.447<8+2.6)
@M02996:162:000000000-B87FG:1:1101:9445:4574 2:N:0:ACTGAGCG+TATCCTCT
GACTACTGGGGTATCTAATCCTGTGTGCTCCCCACGCTGTCGAGCCTCAACGTCAGTTACAGTCCAGTAAGCCGCCTTCGCCACTGGGGGTCCGCCTAATATCTACGCATTTCACCGCTACACTAGGAATTCCACTTACCTCTCCTGCACGCTAGCTAGACAGGTTCCAAGGAAGGCCCAGGGTGGAGCCGGGGGTGGGCAAATCAGACTTGCCTGGCAGTCGACGCACCCTGTACAGCAAGGAAAGCGGGAAAACGGTGGCCCCCTACGAGTGACAGCGGAGGAGGGGACGGAGGAAGCG
+
C@@@CF9CACD+8,B,;6;,C,C;,<;E,,,,6C+7:,,6,9C@6+,4;5;@,,6@,;EEFGFFEAC96@FAF@+4,,=?88??8=A,7+4,@+B?EC=942,+95=+6++,,9,,65*609,6@C@?=,,,7D8@8ED8+006=,:8:?:)3366,EFF998363=,5;,3,39+;?):3:>,3003:4*):5D.(*)(/*,)/*))))+.)/7*47*-0,(-(--((*((25.)6),*,.(8?221),.-(0(*-(-((2,,1((((-((((.).)(-(((,--4((-3-))2**(,(-
@M02996:162:000000000-B87FG:1:1101:19523:4579 2:N:0:ACTGAGCG+TATCCTCT
GACTACAGGGGGATCTAATCCTGGTTGCTCCCCACACTTTCGAGCCTCAGCGGCAGTTAAAGCCCAGTAGGCCGCCTTCGCCACTGGGGGTCCGCCGAAGATCGACGCATTTAACCGCTACACTCGGAAGGCCGCCTACCTCGACCACACGCAAGAAAAGCAGGTTGGGAGGCGGATCGGGGGGGAAGCACCGACAGGGCACAACGAACGAGAGAGCCGGCCGGGGACGGCGGGAGACCGAGGAAGTCGGGAAAAGGGTGGCCACCAAGCGAGAACGGGGGAGGCGGGGACGGGGAAAGGG
+
@@A<@C@<ACC+@6<66<,6C<6,,-8A,,;@@;8,,;,6,@CEC74@<?C@+8@B,,C<<FF,CCC:@6FFGC:7,,,9884@8=@9=++4@+4+@E@+43=+=8>+8++3,6,,8:*66=,3,8+5>++,@;CC7*@8***33*)1/;*-CCC=CF?,=8:*4**2);*.*)1*)1(.8C=*2113(+2,8)91(2),,/3(-)-(4)/(()(0,7)153(((,((,*--)(((4(/*,4038(,)*-)-(04*(((,(*.571(((((-(((.,(((,(((,,-(((3,))2**.((,
@M02996:162:000000000-B87FG:1:1101:9457:4588 2:N:0:ACTGAGCG+TATCCTCT
GACTACTGGGGGATCTAATCCTGTGTGCTCCCCACGCGGGCGAGCCTCAACGTCAGGTACAGTCCAGTAAGCCGCCTTCGCCACTGGGGTTCCTCCTAATATCTACGCAGGTCACCGCTACACTAGGAATGCCACTTACCTCGCCTGCACTCTAGCTAGACAGGTTCCAAGGCAGTCCCAGGGTGGAGCCGGGGGTGGTCACAGCAGACTGGCCTGGCCGGCTACGCGCGCGGTAAACCCAGGAAATCCGGAAAACGCGTGCCCCCGACGAATGACAGGGGCAGCAGGGACGGAGAGAGGG
+
C<BACE,C@ED+@,6,;<<@<<@,,6;A,,,,6;87++++8@FC@@,B@<:@,:?B,CCFGGBFFDD9??FFGC>+,,@?4+6F,=<4:++,9,@EFEF,A+6+7C8@>++8,3,,88*0=9,,@FFCB,,3>@D++>,,+5*=++583=+033<72@FFCD8*,33,=F,9*3C,*4);,1:4*)/935*(25D.(*.)-26)1>B?7)*.3),)-)*-*-(-,,-,4*4>3-((..,*-313>7))*-.3()3*.,---*(3*,3344(,((.-).(,,4(41(.1(42-0.1**-,(,
@M02996:162:000000000-B87FG:1:1101:9904:4591 2:N:0:ACTGAGCG+TATCCTCT
GACTACAGGGGTATCTAATCCTGTTTGCGACCCACGCTGTCGTGGATCAGCGGCAGATGTAGACCAGTAAACCGCCTTCGCAACCGGAATGCCGCGCGAGATCGAAGCATGTCACCGCGACACCGGGAAGTCCACCTACCCCGCCGACACGCAAGAAAAGGAGGTTCAAAGGCAGGCTAGGAGTGAAGAACACAGTGTTAACACCTGACTGACAGACCGGCCAAGAAACCCGTAACACCAAGAAAAGCGGGAAAAGGCGGGCACCCCAGGAATAACGGGGGGAGAGGGGCAGAGGGAAGGG
+
A@A,ACC8DDD-@,@6;<5<@C@,,6;,++6+7;6@:,,,,:C@8,,;@AC@+8@C,,C6,C,C,,CC<C<,4>@+,69A8,68@=:+++,,,+8++4=+8*@+>4884,,,,35:8=0==8+3@:+3>+,,,3,0*@@,*:*;*17=)?)(=:?F60*01=3*2)0AC<>5*.9=5*5)=+=**2)0)+*,))/-)+*-)2-(().4(02)(12).)),2-(.(.4.(*-(*(--.2+*..(4:7(()-.-3.,*((-(()(-*((,(-(())-.,(((((,,,-30((4-))22*(((,
@M02996:162:000000000-B87FG:1:1101:16288:4631 2:N:0:ACTGAGCG+TATCCTCT
GACTACCCGGGTATCTAATCCTGTTTGCTCCCCGCACCTTCGCACCTCAGCGTCAGTCATCTGCTGGTAACCTGCCTTCGCCATTGGTATGCTTCCTGATATCTACAGAGTTCAGCCCTACACCAGGAATTCTGATTGCCCCTCAGTGACTCTAGTCTTGCAGGTCGAAACGCAGTCCAGGAGTAAAGATCCGGCCGTTCACACCAAGCGTGCAAAACAGCCGACATGCCCGTTACGCCCAAGAATGCCGAACAACGCGCGCAACGGACGAGGAACCGGGGCTGCGGGGACGAAAGGAGGG
+
@@@<@ECF@CD+@,6,66,666@;,<CE,C@,,88C7C,,,:C@@+;A<BEC,,@B,CE<F@C9,:@C@CFFEBB<,,9?B8=,99<,5,,,@,C?9?D,=2,,4<4?>,,,,9,5,1*6=>:DFGDFD8,,,9E+6E=EF5*=6@3@<=+*,6=,@7,7=2D41;++6@=:@0=1;=3@8>C,,6;=*,78*03:5@*):,;==F=9>**-):>BD6*04/5508(03+/(2(/,,/**671@5)/4*(2-453/-(--,/-7)(,4(4(-((.((((,,,(,-(,-((--))***.1(,
@M02996:162:000000000-B87FG:1:1101:8083:4634 2:N:0:ACTGAGCG+TATCCTCT
GACTACCCGGGTATCTAATCCTGTTTGATCCCCACACTTTCGTGCCTCAGCGTCAATAACGGATTGGTGAGATGCCTTCGCAATCGGTGTTCTGTGTGATATCTATGCATTTCACCGCTACACCACACATTCCTCCCACAGCATCCGTATTCTAGATCACCAGTTTCAACGGCAGGTCACGTGTTAAGCACGTGCGTTTCACCGCTGACTTGGCATTCCGCCTACGCACCCTTTAAACCCAATAAATCAGGATAACGCTCGCATCCTCCGTATTACCGCGGCTGCTGGCACGGAGTTAGC
+
CCCCCGGGGGGF@FGFFEFCFGCFFGGGGGFGGGGGGGFGFFGGGF9FEFFGGGGGFGGGGGG>F,CCFGFGFGGDEFDGFGEGGGG?C=FFGGGGGGCFBFFFGFFFFFGGFGCFE=>?=EFGGGGGGGGGFFF8=FG6=DFDF,889=DDDED;CDFGGGDCE;EGGGGFGFGGBFEFG,@CCGFGFGGFFAFA>FD@@:CDFAB2:>CE5>@ABF@;:82>=25(8C7:C)9?7@<;;0()2;C<*/0/4=3;/./--)42C>?222-.,5).)-,(,3434838:(5(5.2;@6A<
@M02996:162:000000000-B87FG:1:1101:16268:4640 2:N:0:ACTGAGCG+TATCCTCT
GACTACCCGGGGAGCGAAGCCTGGGGGCTCCCCGCACCGTCGCACCGCAGCGGCAGTCATCTGCTGGTAACCTGCCTACGCAAGTGGGATGCTGCCTGAGATCGACAGAGGTCACCCCTACACCAGGAATGCGGATTGCCCCGCAGGGACTCTAGTCTTGCAGGTCGCAACGCAGGCAAGGAGAGAAGCGCCGGCCGGTAACACCAAGCGGGCAAAACGGCCAACAGGCACGGTACGCCAAAGAAGGCCGAACAACGAGCGCAAAGCACGGGTTACGGAGGAAGGGGGGAAGGAAAGAGCG
+
@<A,@C,C@@C6@+6+6646,,;,,+7@+,,,678677+,,8@:+++86>6>++4B,BF,B,C?<=<:<??FA?,,,,484+6+,6<,4,+,7,C?,?=,33,+666=>,+,,6,,3)*6=3:3DFCB<3,,+@@*<FC,;)*;/>)F6:)0,24,4,,4,47,49):7C?D*0>*:*6>>:C**1,7(**,0.)(2*0(-+.81>:605),27?FB>)-/4(.(4160*(4)(---(**-:B:>(((1-0-45.*-(---)-().(((-(,(((.(,,,20(.((-2(((,.5*+*.((,
@M02996:162:000000000-B87FG:1:1101:18637:4651 2:N:0:ACTGAGCG+TATCCTCT
GACTACAGGGGTATCTAATCCTGTTCGATCCCCGCACTTTCGTGCATGAGCGTCAGTTACGGCGTGGGCAGCTGCCTACGCAATCGGAGTGCTTCGCCATATCTATGCAGTTCACCGCTACACGGCGAATGCCGCCAACCGCAACCGCAAGCAAGGCCTCCAGGATCAATGGCGGGATGGAGATAAGAGCCACGACGTAACAACAGACCGAAAAGACCGGCCGCGCACCCCGAAAACACAAAAAATACGGGGAAAGTACGGAGACCCAGAAGTAAGACGGGCGGCGGCACGGGGGGGGGCG
+
A@A,AEC<CCD-8,6,C@,;C<@6,<@FEC:,@6+6:6,,A@6@8D9@CDCB6,@,,C@CFF7+6@@+:9CF,E,A,,9?6B@4@@@?=,,9@,C@7+8:=+4+9,9CA,,9,@,:>596=E,ACFC=3+,,>@888>?E7=BD5DAE5D94FF>*1=,=8C0,41268,16,/:EA)/8CD+*,2.+)0;547C((*086+5:(03(())-7B::4))(1(-(((-,(*,()-44,(+/,((4;(.)*-)-47(*)..(,1,,9(.((((,.6))),(,(-4((-,(-411))2**(((-
@M02996:162:000000000-B87FG:1:1101:8084:4652 2:N:0:ACTGAGCG+TATCCTCT
GACTACCCGGGTATCTAATCCTGTTTGATCCCCACACTTTCGTGCCTCAGCGTCAATAACGGATTTGTGAGATGCCTTCGCAATCGGTGTTCTGTGTGATATCTATGCATTTCACCGCTACACCACACATTCCTCCCACAGCATCCGTATTCTAGATCACCAGTTTCAACGGCAGGTCACGTGTTAAGCACGTGCGTTTCACCGCTGACTTGGCATTCCGCCTACGCACCCTTTAAACCCAATAAATCCGGATAACGCCAGCATCCTCCGTATTACGGCCGCTGCTGGCACGGGGGTAGC
+
CCCCCGGGGGGGGFGGE<FGGGFFEGGGGDFFFGGGGFGGGGGGGGGGGGGGEEGGFGGGGGGDG9EFGGGGDFGCFDFEFGGCGFGFEBFFFGGGGFGDFFGGDFFGFFFGCFEFE:@?DFF8EFFGGGGGGGGGGGGGGDF?DF>D5D9CFA9FFGGGGGDC=DDFGGG>EDGDFFEFGDFCFDCGEFC>AFDBDFF);FE>A*5>DAGFFFEF3B9;C9/83=>==ED,7.)173?A;=;;4C<<8.064377/(((-18)9:2)24,8(().(((,,-,4-)5441.(0)**/((.
@M02996:162:000000000-B87FG:1:1101:26680:4653 2:N:0:CCTGAGCG+TATCCTTT
GACTACCCGGGTATCTAATCCTGTTTGCTCCCCCGACTTTCGCGCCTCAGCGTCAGTACTGTTCAAGGAATCCGCCTTCGCCTCCGGTGTTCTATAGGATATCAACGCATTTCACCGCTACACTCGATATTCCGATTCCTGCTCCCAGACTCGAGTCCTGTAGTTTCAAGCGCACTTTCCGGGTTGAGCCCGGAGATTTCACACTTGACACGCAAGACCGCCTACGCGCCCTTTACGCCCCGTAAATCCGAACAACGCTCTTGGCCTCTGTATTACCGCGGCTGCTGGCACAGCGGTAGC
+
CCCCCGGGGGGGGGGGGGGGGGGGGGGGGGGGGGGGGGGGGGGGGGGGGGGGGGGGGGGGGGGGGGGGGFFGGGGGGGGGGGGGGGGGGGGGFGGDGGFDGFGGGFGGGGGGGGGGGFDGG?,78+8:84::74@=DG,3+556681AFGFFCGGGGFFFFGEDDFGGGFGBDFGGFG@AEEGGGGFGBGGFFFGFFGFEEGFFFF=>EAF@>)655AG>=@DD@8919CB0C0:>:6E=19?>332:<6>(0549--(,(03)98<,,8.5>).-)-(-44(3:4,5:7>25)**/(-2
@M02996:162:000000000-B87FG:1:1101:26672:4670 2:N:0:CCTGAGCG+TATCCTTT
GACTACCCGGGTATCTAATCCTGTTTGCTCCCCCGACTTTCGCGCCTCAGCGTCAGTACTGTTCAAGGAATCCGCCTTCGCCTCCGGTGTTCTATAGGATATCAACGCATTTCACCGCTACACTCGATATTCCGATTCCTGCTCCCAGACTCGAGTCCTGTAGTTTCAAGCGCACTTTCCGGGTTGAGCCCGGAGATTTCACACTTGACACGCAAGACCGCCTACGCGCCCTTTACGCCCAGTAAATCCGAACCACGCTCTTCACCTCTGTCTTACCGCGGCTGCTGGCACAGAGTTATC
+
99CCCGGGGGFGDCFF9ECFGCFEFGGGGGFGGGGGGGGGGGGGGEDGFGGGGDDGGGFGGGGGCFG8EFGGGGGGGGFGDGEGGGGGDGGGGCFGCFGGG7ADFGGDGDGGGFFGG=:+=D878+888+8:768=8;,3+3*+6+13*=FE6DD=EFGGGF7<,<=:?9EFD5+;9>@FGECEDDEG@DGAE*92(>>E??CBBFFEE6F=6A>ADFG6:96;1093386(*46>06:8?0:<F)<<C;)43)45(4(-(0))*.,().))..6-(((,((,-,2)(13)(.0302.))
@M02996:162:000000000-B87FG:1:1101:6637:4672 2:N:0:ACTGAGCG+TATCCTCT
GACTACCCGGGTATCTAATCCTGTTTGCTCCCCCGACTTTCGCGCCTCAGTGTCAGTGACGTTCCAGGGAGCCGCCTTCGCCTCCGGTGTTCTATAGGATATCAACGCATTTCACCGCTACACCCTATATTCCGATCCCCTCTCCCGTACTCGAGCCAAGCAGTTTCGGACGCACTTTCCGGGTTGAGCCCGGAGATTTCACAACAGCCACACTTGCCCACCTACGCGCCCTTTACGCCAAGTAACTCCAAACAACGCTCCTGCCCACCGTTTTCCCGCGGCTGCGTGCCAGAGGTTACG
+
CCCCCGGCFGGFGGGGGFFGG9EFFGFGGGGGGFGGGGGGDE:CFEGGF=,CFFFG@A<FE:FEFGGGC<,@CFGGGGGGGF?CCEFFFGGFFF95@9EA9DE8@FEGGGGGFGGGG:@CDEF8B<F<EFGGGCCD06DFF=FG8>:6*=D>+,=FE7E7C6==2?B75@*@E>GD6*1;EGGGFDB8BFC25>D0(?;))>))/)/(,0*6?).8)22.2-.(.49(-?9FF)6521:*,())/)-.0)).(0(1,-(-(0,(*.),((((.(.-)32(3((-,(--(-)))82<*-,(
@M02996:162:000000000-B87FG:1:1101:15642:4695 2:N:0:ACTGAGCG+TATCCTCT
GACTACCAGGGGATCTAATCCTGTTTGCTCCCCGCACCTTCGCACCTCAGCGTCAATTATCTGCCAGCAACTTGCCTTCGCCATTGGTGTGCTTCCAAATATCGACAGAGATCACCCCTACACTTGGAATTCCAGTTGCCCGTCAGGAATGCTAGGCTTGCAGGTGCCATAGCAGTTCCGGGGTGAAGCCCAGGGAGTTCAAGACAGACGGTCATGACGGCCGACAGGCCCGTTACGCCCAATAATGCCGAACAACGCGCGAACAGTACGGGATACCGGGGAGACAGGCAGGAAAGTAGCG
+
B<A@@CCEDED+@,,,66,,,;C,,-;?,;,,,78@+F,,;CF@@+,B;?C@,,8@,CF6F,EFFCEFCCF,@?C,6,@?68?,94=,:,,,9,CAFFF9=+,,9@8=>,,9,449>0*6=89,,C@E;,,,94EC@F,DF5*=6@)A:+0*446,6,6==C8,6*=,2,6:61D,1D;*8:C1+;6@>750;>C:)*/*2,*:5?DBD**(0?*=@A*/48(6(.(60*60),/(34**,3()1--)*-04;@71-(-(-14()...6---((())4((2,((,(.1(.(4).0*3))-(
@M02996:162:000000000-B87FG:1:1101:17820:4742 2:N:0:ACTGAGCG+TATCCTCT
GACTACCAGGGTATCTAATCCTGTTTGATACCCAGGCTTTCGTGCCTGAGCGTCAGAAGATCTCTGGACAGCTGCCTTCGCAATCGGGGGTCTGTGACAGATCGAAGCATTTCACCGCTACACATCACATTCCGCCATCCGCGACAGCTCGCAAGGGGACCAGGATCAATGGCAGTTTTCAGGGGGAGCAGGAAAAGGTCACCGCTGACGTAATCCGCCGCCTGCGCACCCGTTAAAACCAAGAAAGCCGGAAAACGCCAGGGTCCGCCGAAGTACGGGGGATGCGGGAACGGAGGGAGAG
+
B@B<@CCEDED-C,6666,,,<@,,6;F,@6,,@,9,;,,,8;@,B,@@=C@+,6BFGGG<F,<,CCFEDFGFE@,,,,98@:4@@C+4++,9?4@F?A4?+4+6=B7=,,,4@,,8=*0===D,A=:?,,,@DCCC+,@+8<DCE)@*=*0BC?FGGG58>8*@*4;C,@A,9D11+*3;6<,*/58(=,6;AGF(*/)/07:4)63(.*63093(0*-1-(-(--6186B*,,495,*.4(.5:((2-),(..*-,,(-14(*.(-(-(,(().--(,-(,,.-21((--))2**-(((
@M02996:162:000000000-B87FG:1:1101:18027:4749 2:N:0:ACTGAGCG+TATCCTCT
GACTACTGGGGGATCGAATCCTGTTCGATCCCCGCACTGTCGTGCATGAGCGACAGTTACGGACTGGTCGGCTGCCGACGCAATCGGGGGTCTGCGTCATATCTATGCAGTTCACCGCTACACAACGAATTCCGCAAACCGCGACCGCAATCAAGCCCTCCAGAACCAAAGGCGAGAGGACGGTGAGCGTCACGAGTGAACCACGGACCAAAAAAGCGGCACGCGCACCCCGTAACACCAAGAAAGCGGGAAAAACACCGGAACCCACGAAAGAGCGAGGCCGGCGGAGACGAGGAGACGG
+
@@66AC,,<CC+@,@,86,,6C;;,C@F,,6,,+8@7+,,,9::6A,5C<C@++@@6CFFEG,@+6<,,88F,8,=+46=+8>8@=:4:+++6,4:8+6,3+,+3,6,@,8,,6,,3:*63@3@F:@C<,+,3@EDDE58*5/*)=-409))5522***1874,2)*2**55*5)2)),.//:22/(0(2*,0)/(-*9>)*((-03(()1.(8(0())-2(,3,(44(/-1*4-().+*4::(0((()()-()(*(((-(1(-*(((((-((.(.37((-,,((-1((-,3))/**(,((
@M02996:162:000000000-B87FG:1:1101:9850:4750 2:N:0:ACTGAGCG+TATCCTCT
GACTACTAGGGTATCTAATCCTGTTTGATACCCACGCTGTCGTGCCTCAGCGTCAGTTGTATGCGGGTAAGCTGCCTTCGCAATCGGAGGTCTGTGACAGAGCTAAGCATGTCACCGCTACAGGGCAAATTCCGCCTACCGCGGGGACACTCAAGACAACCAGGTGCCAGGGCGCGGTAGGGGTGAGCCGCACGCGGGCACCACAGACTAAAGCATCCGCCCACGCACCCGGGAAAGCCAAGAAAACGGGAAAAAGCGCGCACCCCACGGAATAACGCGGCAGCGGGGGAGGGGGGAGCGG
+
@@A,AC@FDFF-;,6,;6<<<@;6,6;E6C<,,C,7+,,6,::@8,,B6=6C,,@C,6C<C6FF,@@8:CFGD=:,,,=?B@=7==@C=+6,9F>?AA=,9*,,9CB,>,,9,9A,6>*6==5D++?+9,,,9=@8>C8@01<+++1@0;*)@::E?EG>81:*4*3,=,;5**;EE)8)8B5*=9/*(:315.)((*)-(*:?1<56.*25-*(*))*(*(-((,4,(*-()4-4(.,21..,7(.(*,0(..(*.-(-(1,(*-(,((-((,),4-((((-(((,((,-().*2/,-(-
@M02996:162:000000000-B87FG:1:1101:9880:4761 2:N:0:ACTGAGCG+TATCCTCT
GACTACACGGGGATCTAATCCTGGTTGCTCCCCCGACTTTCGCGCCTCAGCGGCAGTGCTGTTCAAGGAATCCGCCTTCGCCTCCGGTGTTCTATAGGATATCAACGCATTTCACCGCTACACCCGAGAGTCCGATTCCCCCTCCCAGACTCGAGGCCGGGAGGTTCAAGCGCACGTTCCGGGTGGAGCCCGGAGAAGGCACACGTGACACGCAAGACAGCCAAAGCGGCCCGTGAGGCCAGGAAATCCGAACAACGAAGTGGGCCGAGGGAAGACCGGGGCTGCCGGCACAGGGGAAGGG
+
C<AACFCFBCD+@,,66;<,CF@,,;@EA,;<@B7@+6,,,8C@@@,B@DEC+6@B,CF,E,,CEDDFCC,9FCD,,,D?48,@D=@+74+,4,:@ACA49+9+9:>+>++4,955>5*6==4DB:@=8+,8==E>=D,,==*;::3>:C*)389*4A*:*=5*=*A:CFCA*:5*2*(2;8=2<),567;.209((*)((24:0)42:622,<>317*,*-(((,(((/(-),((,(+*,30::4))2-04(<.*-(((-*..*-,,(--,((...3(,((,,((-1((4(0)/**((((
@M02996:162:000000000-B87FG:1:1101:12038:4762 2:N:0:ACTGAGCG+TATCCTCT
GACTACACGGGGATCTAATCCTGTTTGCTCCCCACGCTTTCGCGCCTCAGCGTCAGGTACTGTCCAGTAGACCGCCTTCGCCACTGGTGTTCTTCCTGATATCTACGCATTTCACCGCTACACAAGGAATTCCGTCTACCTCTCCAGCACGCAAGAAGAACAGGTTCAAATGCAGTTCATGGGGTAAGCCCAGGGATATCACATCTGACGTGCTCTCCCGCCTACGCGCCCTGTACACCCAGGAAATCCGGAGAACGCTTGCCACCGACGGAATACCGGGGCTGCTGGCACGGGGGAAGAG
+
@@A@@EDFEED+@,@,;<B<<C@;;<CA<,C,,;8@+8,,,8C@6@,B@?C@,8@@,CEE9FFGGFECEDGFGC@=,,4A?B=F8=A,9,,,9,9FA,A,4+4+9C>+>++,,9,,6=*6=94EFGFFC,,4@=4==D=@+0+==FD8:A*)@8CFGGGGGCD,,*+7;E,=59C@+?C+;?F*3;8C*438*3;>),+12,>*5+:::*/-/2/1*)*0*/(66719:*..*/11<3,*62(4776)*-52(03*-,((-/..2.2443(-((.))-((3((-().(,,.4))/2*,,,,
@M02996:162:000000000-B87FG:1:1101:18038:4764 2:N:0:ACTGAGCG+TATCCTCT
GACTACTGGGGTATCTAATCCTGTTCGATCCCCGCACTTTCGTGCATGAGCGTCAGTTACGGCCTGGTCGGCTGCCTACGCAATCGGTGTTCTTCGTCATATCTATGCATTTCACCGCTACACAACGAAGGCCGCAAACCTCGACCGCAAGCAAGCTCTCCAGGATCAATGGCGTGATGACGTTGAGCGTCACGATTTAACCACGGACTAAAAAAGCCGCCGACGCACCCGGAAAACCAAATAAATCGGGAAAACGAACGGAGCCGACGGAGAACCGAGGACGCCGGCACGGAAGGAGCAG
+
BBC8A<<CCFD+B;<,C<B@AECC,E@F,,86<@@@78,,B@ECFB@<CEFC+6@,<CE<FFFFB@C:C7@FB>@<,49@7?:,@@C,?,,,9,C=94A,@+@94,@,4,,4,959>>5==B<EFE@D@++,6@=CC@8@+5<DDC>F99*8DCC>2@,@DC8,@*;FD7@9<9*4@7>F,>**<96;5**8??G((*3<C74@(:633)26AA7:6)/3:((-,-4(-*(()443:?+13).6?).(*-0(.0(/((---/(3/((,((,-(4),,,(,(((((-,-(-11))21*.((2
@M02996:162:000000000-B87FG:1:1101:17808:4795 2:N:0:ACTGAGCG+TATCCTCT
GACTACCGGGGGATCTAATCCTGTTTGCTCCCCCGACTGTCGCGCCTCAGCGTCAGGGCTGTTCAAGGAAGCCGCCTTCGCCGCCGGTGTTCTGCAGGATATCAACGCAGTTCACCGCGACACCCTGCATGCCGATTCGCGCGCCCAGACGCGAGTCCTGGAGGTGCAAGCGCACTTTCCGGGTTGGGCACGGAGAATGCACACGGGACACGCAAGACCGACGAGGGGCCCGGTACGGCCAGGAAAGCGGAACAACGCACCGGGCCGGGGGAAGACCGCAGCTGCTGGGACGAGGGGGAGG
+
C@A8AFF@CDD+@,,;66,6C<@;;CCF,6;C:F7@+6+,@CF@8@,8<?CB,,8B,CB,B9,AEEEFFF,4F>=:++4A8++@@@:+6++,7AEEGGE,8+39;:>+>++9,8,,8=*3783:B*5,6,3,>CC4;;*>*:):)15<01)(3111=<+<?C3*=)0?7<87:7D*0*.6:85*111<32;455D9(+*.-+62,)-(45924@15:)2-*-(-(-(-(*,-)-((-(**,,(35348)-59(5.*,----1-4),(((-,,(-((((-(,((,(),(,.,(.)*2*,(((
@M02996:162:000000000-B87FG:1:1101:10120:4801 2:N:0:ACTGAGCG+TATCCTCT
GACTACAGGGGTATCGAATCCTGTTCGAGCCCCACGCTTTCGTGCCTCAGCGTCAATGCAGGCCCGGCCAGCTGCCTTCGCGATCGGGGGTCTGTGGCATATCGATGCATTTCACCGCTACACGCCACATTCCGCCGGCCTCGACCGCATGCAAGGACACCAGAATCAACGGCACGGCGCCGGGGGAGCCGGCGCCGGGCAACGCGGACTTAGCGCCCGGCCTGCGCACCCGGGAAACCCAAAAAAGACGGAGAACGCACGCAGGCTCCGAGTTACCGGGGCGGCAGGCAAGGAGGGAGGG
+
@@B@@EDEFDD-@,C,:6B:@@@,,=@F,6+,8@+@+6,:<@C@@@,A@BCC,B@@,CCFGGGGGDDF+@FFBA<<,AD?688+@>CDD++4@E>?EDE,7+,+@,84=,,3,6,,8>*==9:@>BC:=,,,3=+=DGC5*:?D7::>9**)6<?E;,;ECE5,=+;<D6E5:>7*8C()887**/473*?0>:390*)(4*-3(.4,()*.6*-71>)1*-,-(-,4(*,()(-724,*-(((036(*-)4(0.0-((--)-()((.--((--).)-((,,(,((-((.(-3)1/*41((
@M02996:162:000000000-B87FG:1:1101:11713:4802 2:N:0:ACTGAGCG+TATCCTCT
GACTACAAGGGTATCTAATCCTGTTTGCTCCCCACGCTTTCGAGCCTCAACGTCAGTTACAGTCCAGTAAGCCGCCTTCGCCACTGGGGTTCCTCCTAATATCTACGCATTTCACCGCGACACTAGGAATTCCACTTACCTCTCCTGCACTCTAGGAGGACAGGTTCCAAAGCAGTTCCAGGGGTGAGCCCTGGCATGTCACTTCAGACTTGACTGACCGGCTACGCGCCCGTTACACCCAGGAAAGCCGGATAACGCGTGCCCCCTACGGATTACCGGGGCTGCTGGCACGGAGGAAGCG
+
B@A8BFFGGGD-C,@,;6@<CC@6,<CC,6;,8C6@@8,,@@FFFC<F@BCB6BBC,CFGGGFGGGFCDFGGGE::,:DBBB=C=?C,=++4@,CEDFC,@+;,4C>@B,,C,4<:6>*==@=,@FCEC,,,@=D@?F9D89+=D>:8:D+57>=,@FGEFDD72+ADDFGFFBG2BCEFGFE++3:;@@>);>5@*,+;22**:BFFF497*;68>685*/(/05@,6891)(//<),*/2(6::BFC-.7(0.0-((--1(.99(4(-(-((...4(,13(-(.474:2,0)1**4,4,
@M02996:162:000000000-B87FG:1:1101:4845:4811 2:N:0:ACTGAGCG+TATCCTCT
GACTACAGGGGTATCTAATCCTGTTCGATCCCCGCACCTTCGTGCATGAGCGTCAGTATCGGCTTCGTCAGCTGCCTTCGCGCTCTTTTTGCCCAGTAAATTCGAACCACGCCCCTGGCCCCTGACTTACCCCGGCTGCTGGCACAGAGCTCCCCGCCAACTCCTCTTACGGCACCCCCAACTCACTTCCGTAGTAGGTCACATCTCACGTTACCCTATGCCCGCACTCTCCACACCGCAGACAATCTCCCTCCACGCATCGTTCCACCGTTTTACCTCCTGCCGTTGCACATTATTCCC
+
CCCCCFGGGGGGGGGGGFEGGGGGG-CFGGGGGGGDG+CCFGGGGFGAFGGGGGG,EGF<@76,@,79BFGGGEGGG9FFD@7+69CF,,+9,59<E?F,,+@+E,8+@>F++8++@)*++84@,44,C,6,>@+=>EE=+)*62,),*+<),863CE@C*1*,,0+2=,DB*:;*:*:>*6:9,29+*=460):*1,=?5+;<5+/).)2,=:)).)*/+/(((.(-(+)4*(((-(**(((())()*).(().0,-((,*((/.--(..((().))).()((-(-(2)))**3++)))
@M02996:162:000000000-B87FG:1:1101:11703:4817 2:N:0:ACTGAGCG+TATCCTCT
GACTACAAGGGTAGCGAATCCTGTGTGCTCCCCACGCGGTCGAGCCTCAACGTCAGGTACAGTCCAGTAAGCCGCCGTCGCCACTGGTGTGCCGCCTAATAGCAACGCAGGGCACCGCGACAATAGGAATACCACGTACCTCTCCTGCACGCTAGTAGGACAGGGTCCAAAGCAGTGCCAGGGTGGAGCACGGGCATGTCACTTCAGACGTGGCTTACAGTCGACGCGCGCTGTACACCCAGGAAATCAGGAAAAGGCAGGCACGCTACGAATTACCGAGGCGGCAGGCAGGGAGGAAGCG
+
@--6AC@DEFD-C,,+6++,;<;,,-;A,,;,,;+@+++6+8@@,6,BF=C@,,8@6EFDCFCEC@DCCCFGFC+++4@8+44@8=@,9,8,@+4@B=:,A7,+4B>8=+++84++6)*068+,CF:A;,,,7:D+;D6+2*99+,5,0;*0*4937ECE7?5**;*1;EE?<6C,)4*4:C7,*16C1/3(:51:(+2).+)))395;0*/(5().02.+.(-(-4(-*-()4.)-.,*-80:5:))*./.(72*-(((-/.(*((,(-(,(-).)-(,,4--((-1-4(2))11*47(-
@M02996:162:000000000-B87FG:1:1101:12763:4822 2:N:0:ACTGAGCG+TATCCTCT
GACTACCCGGGTAGCTAATCCTGTGTGATACCCAGGCTGTCGTGCCTGAGCGGCAGAAGATCTCTGGACAGCTGCCTTCGCAATCGGGGGTCTGTGACAGATCTAAGCATGTCACCGCGACACATCACAGTCCGCCATCCTCGACATCGCGCAAGGGGACCAGGATCAATGGCAGGTTGCATGTTGAGAATGAAAAAGGCACCGCTGACTTAAACCTCCGCATGCGCACCCTGTAAACCCAAAAAATCCGGATAACGCGCGGGCACACAGGAGTACAGAGGGTGCGGGCACGGAGGTAGCG
+
@@AACEFFCDD6@,,,66,;C@C;66;F@C66CE,@,;,6,9C@6B9@CD<B+7@CCFGG<F9FCDFFC<FGE?<E,4,9,B=,9=:+7++88?99A?B,9+,69FF8B,,9,95:>>*==@@F,DE9D,,,@CEDD+,,6*<D+C5F*=*)C8>DEGGGC>51??>>C,>14;D*)0(0>,4,,297,<+1AAF)(*),/*46@5:>@=+1.*..()1-/((-)-469*3(*.).-6,*80(4<33(*-58,).*--(--97,)-(((.(,(.,--5),((--(229431-))2**),)(
@M02996:162:000000000-B87FG:1:1101:4850:4828 2:N:0:ACTGAGCG+TATCCTCT
GACTACAGGGGTATCTAATCCTGTTCGATCCCCGCACTTTCGTGCATGAGCGTCATTATCGGCTTGGTCAGCTGCCTCCGCGCCCTTTACGCCCAGTAAATCCGAACAACGCTCTTGGCCTCTGTATTACCCCGGCTGCTGGTCCAGAGTTAGCCGCCAATTCCTCTTAGTGTACACTCAACGCACTTACGTATTAGGTAAGATCCCCTGTTCCCCTCTGACAGTAGTTTACAACCCGACAGCTCTCATCCGCCCCTCAGCTTCGCATCATCATGCATTCGCGCCTGTCAATATATCCCA
+
CCCCCGGCFG>GG8FGGFBEFFECEFGCFGEGFBGGGGGGGFGGGFGACFFGGG@FFGGGGCFFG+BCFFFGCEDFF,DCF@>:=@FFEC,@>FCEGFEEFFG@EEG+ED+@@E?EE89=6E86E<AA,=E,66+=CCE?+)*+=C5,0=9*3,=++4C:@::DA@D,;534@BGDC8C*,6***;)**=809=FC<FC*9>CC**08();5?8>F()*)11/7)))/72)/;.4(4(**,63)).34*.*(,0(1(-(,.*)./,-(().--)--)-))--((((,..):)**+++.))
@M02996:162:000000000-B87FG:1:1101:4832:4830 2:N:0:ACTGAGCG+TATCCTCT
GACTACAGGGGTATCTAATCCTGTTCGATCCCCGCACTTTCGTGCATGAGCGTCATTATCGGCTTGGTCAGCTGCCTACGCGCCCTTTACGCCCAGTAAATCCGAACAACGCTCTTGGCCCCCGTATTACCGCGGCTGCTGGCACAGAGTTAGCCGCCAATTCCTCTTAGGGTACACTCAACTCCATTCCGTATTAGGTAAGATCGCCTGTTCCCCTATGACCGTAGTTTACACCCCGAAGGCGTTCATCCTCCACGCCGCGTCCGCTTGTCAGGATTTCCACCCTTGCCAATGATCCTC
+
CCCCCGGFGGGGDFGGGGEGGGGGGGGFGGGGGGGGGGGGGGGGGGGFGGGGEGGGGGG<CFEGC7@CFFGGGGGGG9DGD>CCCDFGB<BC==,F?F===;D>=FC7B>@C:=+C9*5=+++++6,88@>6@@C8=EE,;5:7FEC,35=C,5;<;C5:82*853=28,,@899,3+86?2,<,**1*4>)));?@F8*6+./;0(,/2:>E6753=674)(,(/(/15-):)(,70/*(4((.4((:-B<<?1F-,((()49)(-(,4(...(()..-))670(4(,())))2++)).
@M02996:162:000000000-B87FG:1:1101:12750:4836 2:N:0:ACTGAGCG+TATCCTCT
GACTACCCGGGGATCTAATCCTGTTTGATACCCAGGCTTTCGTGCCTGAGCGTCAGAAGATCTCTGGACAGCTGCCTTCGCAATCGGTGGGCTGTGACATATCGAAGCATGTGACCGCTACACAGCACATTCCGCCATCCTCGACATCGCTCAAGGGGACCAGGATCAAGGGCAGTTTGCAGGATGAGCATGAAAATGTCACCGCTGACTGAATCCGCCGCCTGCGCACCCGGTAAACAAAAAAAAGCAGGATAACGCGAGGGGCATCCGAATTACCGCGGCTGCAGGCACGGGGGGAGCG
+
C<B8BFFGBDD+@,B,66;,<6;6,<CCBC@,;@,6,6,,58;@@@<@@BEC8,@C<CFGCF<FAEFGFAFG,?@,,9,9,8C,@==886+,9?49A?=,99,,9CC+9,,9,9,:8:*0==,E,A=?B,4,@=4CC+64+8@GDG9D5C*:E=?FEGGDC?@+@*3@C,@9@0C,4+;+;,1*,3891<21@AFE*,+2/565=/>@:4+87+*2()2.2.(/,3690*6()-,-45,*..((04<B::>?)06*--((-1-(/((,4-((-(-..--(,4(-,..,,((-5)*12-1(,
@M02996:162:000000000-B87FG:1:1101:8545:4840 2:N:0:ACTGAGCG+TATCCTCT
GACTACACGGGTATCTAATCCTGTTTGCTACCCGCACTTTCGAGCATGAGCGTCGATAAGTCCCCAGCAAGCTGCCTTCGCCATCGGTGTTCTTCCTGATCTCTACGCATTCCACCGCTACACCAGGAATTCCGCTGGCCTCTGAACTATCCAAGAGAAACAGTCCAGTCTGCAGGTCCGGGGTTGGGCCCCGGTATTGTACAGACTGCTAGCATCTCCGCCTGCGCTCCCTTTACGCCCAGTGAATCCGAACAACGCTTGCACCCCGCGTATTCCCGAGGCTGCTGGCACGAAGTTTGC
+
CCCCCGFFFGGFGGGGD9F,EGCFCGGCGCFFFCGFFGCFCFGGGEGGGGGGGEC@FGG,<EFGGFGCFGGGDEGGGGGGGFB@DGDBCCFC>EFGAFCBAD,DFGGFEGGFGGFCB8<+64:9=FDD:,@,78=?6B6,+5;DDD:,++=8C8DF=8=DGFDFFFGGGGGFFFGFFGFFGGEC:;03:A;:D>)55FCE?EEE=FE;3B+9;FCF3;D626/2(6:(/:81?@CE?::C-((.1)6:*-0,4>.1-----1)5<:((-----424.8(,-41((32.(,,(.0;;C<AF
@M02996:162:000000000-B87FG:1:1101:20119:4841 2:N:0:ACTGAGCG+TATCCTCT
GACTACTAGGGGATCTAATCCTGTGTGCTCCCCGCACCTTCGCACCTCAGCGGCAGTCATCTGCTGGCAACCTGCCTTCGCCATTGGGATTCTGCCTGAGATCTACAGATTTCACCCCTACACCAGGAATTGGGATTGCACCTCAGGAACTCAAGTCCTGCAGGTCACAACGCAGTCCAGGGGGAAAGCCCCTGCCAGGCACACCAAGCTGGCAAGACCGCCTACAGGACCAGTACGCCAAATAAGACCGAACAAAGCGCGCAACGTAGGAGTAACAGGGGATGCGGGGACGGAAAGGGCG
+
@@A6@E6EEDF+@,B,;<56,=;6,<;C,,,,,88@+@,,,9BC+@,B<=@@+8@B6CF,F,CFFE@FAA<AED<8,,,?,B4899=,9,,,9,CA9?A,9+,,4<;=>,,4,9,,41*608,9DFD@A,,,,@D86E8;=8*6=E)A:=**78=97@,=>=8,15+66E89+9C+;+5@CC7+*3895435*/;4),*)-17>9AB58)*-(;752)0.2.(/(/)6(*((1..)/(**-4)69)))2-044.3*..(-,)-4)-(.(-).((.-)-((-(-,((,3(((-))***(-((
@M02996:162:000000000-B87FG:1:1101:10954:4850 2:N:0:ACTGAGCG+TATCCTCT
GACTACCCGGGTATCTAATCCTGTGTGAGCCCCACGCTGTCGTGCCGCAGCGTCAAGAACTGCTTCGTGAGATGCCTTCGCGATCGGTGGGCTGAGTAATAGCTATGCAGTTCACCGCTACACTACGCATTCCTCCCACGGCAACAGTATTCCAGCCGTGCAGGATCAAAGGCAGTTCCCGCGGTAAGCGCGGGTAGGTAACCTCGGACTTGCACAACAGCCTACGCACCCTGGAAACCCAAGAAATCAGGAAAACGCGTGCAGCAGCCGGAATACCGCGGCGGAAGGCACGGGGGAAGGG
+
@BB<@C@FCDD+@6,,;<5C<,;;6;CE,;,,,86@+,,,59C@@,+@@=@@,8@@,CFG9FF96C@6CEFG@C<<,99A:+88=C@,?++,9@EE9AA9=+@+9,99@,:9,99C>@5==9,,@F++86+4>69=DGC>DBFGFGD7?++236B@EE@;8?:,@60@CFF>36D,?@*;8*:**3583E=/?>)6(*2)1+/),)629)*.6?>B?3<324(,.4(4(*(,*(.45(,*-434<:.)*./((04*-(,,-*-)2(((.-,-(().)((-,((,((--(.230)1**((((
@M02996:162:000000000-B87FG:1:1101:14670:4878 2:N:0:ACTGAGCG+TATCCTCT
GACTACCAGGGTATCTAATCCTGTGTGCTACCCACGCTTTCGCGCCTCAGCGTCAGGTATTGTCCAGCGAACCGCCGTCGCCACTGGGGGTCTTCCTAATATCTACGCATTTCACCGCTACACTAGGAGTTCCGGTAGCCTCTCCAACACGCAAGAACATCAGGTTCAAATGCAGACACGAAGTGGAGCTTCGGGCGGTCACATCTGACTGGATGTCCCGCCGACACGCCCTAGACACCCAGGAAATCCGGAGAAGGCGTGCTCCCTACGGAATACCGCGGCTGCGGGGACGAAGGGAGCG
+
C@ABBEEEDDD-;,;,665;@6;=,<CFD<C,,CBB:,,,,@FC@+,B<ACC,,@C,CF9@E,EFDDF+@FEGE:=+8=>6B:@8=<,7+++99CFFDE,A;,==C>+=++4,8,86=*===<3@FDDA,,,@?+6=C86+3*==FD:9?*)@8CFGGGECF8850:<@F:=;=FGFF2BEE>4,2><3,,.8):5(*)(,+1)4+77>++,4*.).*0-/(-3316<(;(-*(..43+2-4037:))2-)8(74*.(---1()2,(..-(,(,).42(,-0--4(-,(((4))2/*(,-,
@M02996:162:000000000-B87FG:1:1101:16300:4917 2:N:0:ACTGAGCG+TATCCTCT
GACTACCCGGGTATCTAAGCCTGTTTGATACCCGCACCGTCGAGCATGAGCGTCAGTAACGGACCAGCAGGCTGCCGTCGCAATCGGAGGGCTTCGGGAGATCTAGGCATTTCACCGCTACACCACGAATGCCACCTGCCGCTCCCGCACGCAAGGGATGCAGGTCCAACCGCGAGAGGGAGGAGAGCGCAACGAGTGTACGGCGGGCGGGCACCACCGCCGGCGCGCCCGGAAAACCCAAAAAAACGGGAGAAGGCGCGGACAGGCCGAAGTAACGCGGCGGCGGGAACGGAGAAAGACG
+
@@8<@C;F@CD+7,6,;6,;,C;,,<;F<C66<@@B+@+,,@F@B6;<;?C@6,@@,CFCCC7@B<CEA@CC8BB,+,68+==,@=:C4+++4,9=+68+8*,+4,4,4,,,,65,48*60=B=ECCC@,,,6@=?=F8@+)*3+3=+3338E8CGGG>>7:9,43*=:,/0*6:CD)(088**41/26/?475C4(*16)/-2(8324)>91),),)/(1(-(-(-,,*(4)4,(.(+24(.(0(-(5(74<)(*(-(-(/-(1-3(,((((.))-(,,(,(4(,,(-(,())**0(((-
@M02996:162:000000000-B87FG:1:1101:8088:4947 2:N:0:ACTGAGCG+TATCCTCT
GACTACTGGGGTATCTAATCCTGTTCGATCCCCACGCTTTCGTGCCTCAGCGTCAATGCAGGCCCGGCCAGCTGCCTTCGCTATCGGGGTTCTGTGGCATATCTATGCATTTCACCGCTACACGCCACATTCCGCCGGCCTCGACCGCATTCAAGGACACCAGGATCAACGGCACTGCTCCGGTTGAGCCGTCGCCGTTCACCGCTGACTTAGCGCCCCGCCTGCGCACCCTTTAAACCCAATAAATCCGGAAAAGGCTCGCACCCTCCGTATTACGCCGGCTGCTGGCCACGGGTTAGG
+
CCCCCGFGGGGFGGGGGFGGGGG<EGGGGGGGGGGGGGGCGGGGGGGGGGGEFEEGGDGGDFEGGGGGGGEDGEGCFCDFD,@?EGGEEFF8EGGGGCFE:C,CEFFFCCBE9EFGG=>DDFEEEFGCFFF9DDEC=B8@D<BD?BAGB;53@@;>CFC5@78*@AFGCDE>EEGC?F*+CECC@D2CEGE():D;(=)63@A?>52>7FDD9@>B9>512-(3299>>>?12)<A4<@8(((59<<40-0((0.*(,(.,13(1-404((.((-.((,-(,-78?2>-(.(0)*2/((,
@M02996:162:000000000-B87FG:1:1101:8102:4958 2:N:0:ACTGAGCG+TATCCTCT
GACTACTGGGGTATCTAATCCTGTTCGATCCCCACGCTTTCGTGCCTCAGCGTCAATGCAGGCCCGGCCAGCTGCCTTCGCTATCGGGGTTCTGTGGCATATCTATGCATTTCACCGCTACACGCCACATTCCGCCGGCCTCGACCGCATTCAAGGACACCAGTATCAACGGCACTGCTCCGGTTGAGCCGTCGCCTTTCACCGCTGACTTAGCGCCCCGCCTGCGCACCCCTTAAACCCAATAAATCCGGATAACGCTCGCATCCTCCGTATTACCGCGGCTGCTGGCCAGGGGTTAGC
+
CCCCCGGGGGGGEGGFEEFEFGFFGGGGGFFFFGGGGGGGFCFGGGFGGFGGGGGGGGGGGGGGGGEGGGGGGGGGFCGGG6@FGGGGGFFEFGGGGGDGGFGFGGGGDFFGFAFDG10=CEFGGGGGCFCFFFGGGGEEGFFGGEFEB>DCFGFGGGCFGE8@B6DFCGGEGFGGFGEFBEEGGD>C@FC=D)5;?<AECGE;;):9=FC))A9>>>D37411314((:2-90046<;;::()9><AC676::<*---((17(9:<44244226<9:4;>9(6?:?:6((48):;:(.)
@M02996:162:000000000-B87FG:1:1101:8085:4965 2:N:0:ACTGAGCG+TATCCTCT
GACTACTGGGGTATCTAATCCTGTTCGATCCCCACGCTTTCGTGCCTCAGCGTCAATGCAGGCCCGGCCAGCTGCCTTCGCTATCGGGGTTCTGTGGCATATCTATGCATTTCACCGCTACACGCCACATTCTGCCGGCCTCGACCGCATTCAAGGACACCAGTATCAACGGCACAGCACCGGTTGAGCCGACGCCTTTACCCGCGACCTTAGCGCCCCACCTGGGCCCCCTTTAACCCCAAAAAATCAGGATAACCATCGCATCCACCTAATTCCCGCGGCTGCTGGCCCGGGGTAGCG
+
CCCCCGGAFGGFGGGGCEFGGFAFGEF8BEEGGGGEGECFFEFEGFFGFCDEFFG7EC,EF<FFC:@:8FFF,AFFGE9AF6@,@@@>:@FFG,:,9BFFDFCF;@@,EFGFGGGGG::+=EFCC=F7AF9E,4;=++@>8:*CCG=+*+3C@DFA7F6,>@=@9BCGGFEEG>*,37-@BEC71)865=:()2).3F4).+36:)(((.2-.*,0-89(/-.,(,((-2,7C74>)-AE,(,1.9?:*593:?.*()..-/,(1,2((.(.-)).,((,((3(-43,(.(,))/1*(,(
@M02996:162:000000000-B87FG:1:1101:15734:4979 2:N:0:ACTGAGCG+TATCCTCT
GACTACTAGGGTATCTAATCCTGTTCGATACCCGCACCTTCGAGCGTCAGCGTCAGTGACACTCCGGCAAGCTGCCTTCGCAATCGGGGTGCTTCGTGAGATCTAAGCATATCACCGCTACACCACAAAGTCCGCCTGCCTCGCGTGTACTCAAGTACGCCAGGTCGCGCTGCAAGCCGCGGGAGGAGCCCGCGCAGGGCAAAACACGCTGGACAGACAGCCGACGCTCCCGGTAAACCCAAGGAATCCGGAGAACACAAGGAACGTCCGGAATACCGCGGCTGCTGGCGAGGAAGTAGCG
+
@<A6AECFFFFCE8@6;@,;<E@,;CCFA@76,@@C@F,,@CFFF++48@FC,B:@69FDGG8EG@@FDEGGGEE8,,9A??B7DDCCD++,@5=:A?D+4+43>C@8=,,4,9598>0=>9B@D<?B:,4,@ACDGGC8+:?C>3133=+3@:D,2@+@@7=+4;0*9849:9*23;/0:>E*1/(2(18738/4(/)2-*.2(7889)*,4)4.44>.*-(-(40((*-,)(--).,2,-((03),2-)4,73*(..(,1.(2((,(-(,(,,..4((-,-4(,.3((-35)*0+))-(
@M02996:162:000000000-B87FG:1:1101:4441:5020 2:N:0:ACTGAGCG+TATCCTCT
GACTACTCGGGTATCTAATCCTGTTTGCTCCCCACGCTTTCGTGTCTCAGCGTCAGTTGTCGTCCAGTAAATCGCCTTCGCCACCGGTATTCCTCCCGATATCTACGCATTTCACCGCTACACCGGGAATTCTATTTACCCCTCCGACACTCAAGAACTGTAGTTTCAAATGCAGGCTATGAGTTAAGCCCATAGTTTTCACATCTGACTTGCAATCCCGCCTACACACCCTTTACACCCAGTAAATCCGGATAACGCTCGCCACCTTCGGATTACCTCCGCTGCTGGCCCGTAGTTGTG
+
CCCCCGGGGGGGGGGGGDEFGGGGGGGGGGEFGGGGGGGFFGGGGGFFEFFGGGGGGGGGGGGGCGGGGGGGF7FGGGGGG@FDFGGG@FFGGGGGGGGGEBGGGFGGCEEGGFFGC59@DEF?@F7CGFGGFFD=CFFEFDFGGC=GDDFDG,=FFGG?EFCFACFCGCFFCAC6*@CFFDCCGFCCEFG59;989CFEAFEE:1A?CAF6;49B=F45/5(6833*8C>DC;)/)/<??;=4@C59;:8(,.)9(-(,-)4(*.4).((((-).).-.48122332:(,4.)*/+))(
@M02996:162:000000000-B87FG:1:1101:4458:5036 2:N:0:ACTGAGCG+TATCCTCT
GACTACTCGGGTATCTAATCCTGTTTGCTCCCCACGCTTTCGTGTCTCAGCGTCAGTTGTCGTCCAGTAAATCGCCTTCGCCACCGGTATTCCTCCCGATATCTACGCATTTCACCGCTACACCGGGAATTCTATTTACCCCTCCGACACTCAAGCACTGTAGTTTCAAATGCAGGCTATGAGTTAACCCCATAGTTTTCACATCAGACTTGCAATACCGCCTACACACCCTTTACACCCAGTAAATCCGGCTAACGCTCGCCACCTACGACTTACCGTGGTTGCTGGCACGTAGTTTGC
+
CBCCCGGGGGGGGGFFGFBEEFFFGGGGGGGFBFECC;;DFFGGFFFFF9AFGGG:CF96CFGGEDDGGGGGGGGGGEG:CFEB@EFF@,CE>,CFE:7CC>D8@EEED6FC;EAFE>A@==BE7@FFGGFGGF,3?=EE8=5==>:CEGB5=8=,AD89@,*8@+=FCFCFFFF,9F@AF;9CF>7+3ACAA69/:@+**5>4;+.>;;C==FC+010(408>@@;)/3:184.))/8*(,/)31.10(5(,0,0(((--1--14(,(-((-,))(3((-((-()6(2:23))*10)))
@M02996:162:000000000-B87FG:1:1101:19329:5039 2:N:0:ACTGAGCG+TATCCTCT
GACTACTAGGGTATCTAATCCTGTTCGATCCCCGCGCTGTCGTGCCTCAGCGGCAGTTGCGGCTTGGTGACCTGCCTCCGCGATCGGCGGGCTGTGCGAGAGCGATGCAGTTCAACGCTACACCGCACATGCCAGCCACCCCAAACGCACTGAAGCCCCCCAGGGTCGACGGCAGTGACCGGGGGGAGCCCGGAAAAGGCACCGCCGACGTAAGGGGGCGCCTACGCACCCGGTAAACAGAAGAAAGCAGGAAAACGCACGAAGACGCCGGAAGACAGGGGCAGGTGGCACGGGGGGAGGG
+
@<66@C@EEEF6C,@,;6,,;C@=,CBE66=,6@@@+++,,:D@8@,;;A<C+:@CCCDEFGG77@@CDACFFF@D,,484=B4D@C7=++3@=@BDE>+>*3+@,8+3,,3,5,<>:*09;,5CEE@:,,,4DFGCFC,;/8CF;>B;))(6<*7=ACG7:3**)278:CB*5709>A*:87/*/-/(*247.99(+)..*479>960)1-473@>)1,*,((,,,41*,(1---4),*.5::63((*,)-(03*--((,/-,*(--(,-,((.(.(((,((-((.2(.)-0)/*191(-
@M02996:162:000000000-B87FG:1:1101:19312:5045 2:N:0:ACTGAGCG+TATCCTCT
GACTACTAGGGGATCGAATCCGGTGCGATGGACGCGCGGTCGTGCCTCAGCGACAGTTGCGGCTTGGTGACCTGCGGCCGCGAGCGGCGGGCGGTGCGATAACTAGGCAAGTGACCGCTACAACGCAAATGGCAGCCACCCCAAACGCAAGAAAGCCCCCAAGGGTCGACGGGAGGGACCGGGGGGAGGCCGGAAAGGGCAGCGGCGAAGGAAGGGGGGGCCGAGGCGACCGGGAAAACGAAAAAAGCGGGGAAAAGCGCGGAAGCGACGGAGAGCCGGAGGTGAGGGGGAGGGAGGCGGG
+
@@B,@<,;CAC+@,,,6,5,,+6++88@,,,,,8+7+++++78@,,,569,8++6@,<EEGGG++8:5C<,9,?,++8+8+44+66:+3++3*5*4*1***),+2,233**7,4,,46)))4,>EGG*1+++*;;CGC**1-777*4/.).(20*02//7*/.2*.*/7*:5*0>EFG0>885**1-/(*/-7.99(*)--*43(03(()).()-;0))-/((-(-,(4*(,/-(,42,*-4((.,((),.((..*,(-(-)-(),(-(-,,-((((-((-(--)(,,(((,.)*/*(,(-
@M02996:162:000000000-B87FG:1:1101:9471:5051 2:N:0:ACTGAGCG+TATCCTCT
GACTACAGGGGGATCTAATCCTGTGTGCTACCCGCACTTTCGAGCATGAGCGTCGAGAAGTCCCCAGCAAGCTGCCTTCGCCATCGGGGGTCTTCCTGATCTCTACGCATTCGACCGCTACACCAGGAATGCCGCTTGCCCCTGAACGATCCAAGAGAAACAGGCCAGTCTGCAGGTCCGGGGGTGGGCCCCGGGAGGGTACAGACTGCTGGCAGCGCCGCCGGCGCGCCCGGTACGCCCAGGGAGGCCGAACAACGCGTGCACCACGCGGATGACCGGGGCTGAGGGCACGAAGGGTGCG
+
@<A6@CEFFDD+@,,,;65;EC@,,<CF9@C6,@:@:+,,;8FC@@,@@B<B6,@B+CCF@FGEFDCFFCGF@=B,,,9A,864@?C+4+++,,9,C?E,,+,+9C>@=6+C,8B+6>*==>,@DFDCC3,,6=C++@E,C>*=>DC,3*3)@8>DFGGGC7:,4:CC24,4,8CF6C3:>C=**12<(*2,<>)4(*0(.0.<:8).1*0,(7(.,)/-2-(,---(,*,-)(-,33*2(.(,.(-(*,071.,*-,---*--0(-,4-(((,.)(-((1(,-,.-1--3-001**.-((
@M02996:162:000000000-B87FG:1:1101:21090:5059 2:N:0:ACTGAGCG+TATCCTCT
GACTACCCGGGTATCTAAGCCGGTGTGAGACCAAGGCTGGCGTGCCTGAGCGGCAGAAGATCTCGGGACAGCTGCCTTGGCAATCGGGGTTCTGTGACAGAGGTAAGCAGTGCACCGCAACACAGCAGATGCCGCCATCCTCGACATCGCGCAAGGGGACCAGGATCAAGGGCAGTGTTCAGGTGGAGAAGGAAAAGTTCACCGCTGACGTAAGCCGCCGCCAGCGCACCCGGTAAACACAAAAAAGGCGGAAAAGGCGCGGGGCCGCGGGAGAAGCGGGGGAGGTGGCACGGAGGAAGCG
+
B@A<BECE@CD7:6,,6,5,;+77+68=,<;,,;;8,,,,486:BBE<<<;@++6@DFFF@E,5,:@F+6CFA=,4,9,4,==,@@C+=++,99:9CC;4=*4+9A=59,,,,9,440*6+4+@,8:,8,,,6@8==36,6*3C6B=95+*)@33DCEGE*15*=*0;;2>4*6?,)+*4224,,//6(==35AG@1,+)/+/6:)62,)//6.)2()9-*.(-(-(-,*3()3,-6),*,-(.79((1-)-(74*(.--,17()-42(-((,-,(23((1((((-,,(,5,.)8/*(,,-
@M02996:162:000000000-B87FG:1:1101:10739:5061 2:N:0:ACTGAGCG+TATCCTCT
GACTACAGGGGGATCTAATCCTGTTTGCTCCCCACACTTTCGAGCCTCAGCGTCAGTTAAAGCCCAGTAGGCCGCCTTCGCCACTGGTGTTCCTCCGAATATCTACGCATTTCACCGCGACACTCGGAATGCCGCCTACCTCGACTTCACGCAAGAAAAGCAGGTTGGGATGCAGGTCCGGGGTTAAGCCCCGACAGGTCACAACCAACTGGATTTCCCGCCTGCGCGCCCTGTACACCCAGGAAAGCCGGACAAGGCTTGCCACCTACGTAGTACCGCGGCAGAGGGCACGGAGAGAGCG
+
B@A,@EDFFDD+@,B<6<<,@C@;,<;E,,69:C@BC,,,B@FDC:,B<ECB,8@C,CFGGGDGGCDCADFFGEC@,,@A?8=F8==,9:,4@,>?FEC?=9;+>C>4>++,A4<56=*6=86,8A@>>+,,@>E6=C=,=8*==61D<C0)@:9FGGG<:98*13*19@,91/:,;C6@DEC*125=88C;=57:(*/)/+7)(:37;)2.:*)*-7C-2-(-.44(,*4(1:..6:8*-363<(((2-5;>>:*.-.(-*5<=1(.5-.,(-)..2(,,-(,-,31--,1..8**-3((
@M02996:162:000000000-B87FG:1:1101:21104:5070 2:N:0:ACTGAGCG+TATCCTCT
GACTACCCGGGGATCGAATCCTGTGTGAGACCCAGGCTGTCGTGCCTGAGCGTCAGAAGATCTCTGGACAGCTGCCTTCGCAATCGGGGGGCTGTGACAGAGCTAAGCATTTCACCGCTACACAGCACAGTCCGCCATCCTCGACATCGCGCAAGGGGACCAGGATCAAAGGCAGTTTACAGGGTGAGAAGGAAAAGTGCACCGCAGACTTAAGCCACAGCCGGCGCACCCGGGAAACACAAGAAATCCGGAAAACGCGCGGGGCCGCCGAATTAACGAGGCTCCTGGGAAGGGGGGCGGG
+
@<AA@CEF@CD+@,9,66,6,<;;,<;F,@;66@,<,,,,599@89A;@A,@+68@F,FF,F9AF@CFE<FG@=:,,,@96=:,@DC+4++3>566FDC,<*,+4>C@9,,7,2,36:*/;9,:,=<3<,,,>A?D<*+*2.=D7;(78D)6C8<FCEGE573*:)96>+<525C***)1:+:**12<)?8455>2(+1..+.-7)46()*.:929(0*.*-(-,4196*(()(,-.4,/,4(25:))0-.--0,2((---1--/((4(-((,(-))4,,((((((,,(((-0)/**,(((
@M02996:162:000000000-B87FG:1:1101:7053:5071 2:N:0:ACTGAGCG+TATCCTCT
GACTACCCGGGTATCTAATCCTGTTTGCTCCCCACGCTTTCGCGCCTCAGCGTCAGTTTTCGTCCAGCAAGCCGCCTTCGCCACTGGTGTTCCTCCTAATATCTACGCATTTCACCGCTACACTAGGAATTCCGCTTGCCTCTCCGATACTCAAGAATGGCAGTTTCAAATGCAGTTCATGGGTTGAGCCCATGGATTTCACATCTGACTTGTCATCCCGCCTACGCGCCCTTTACACCCAGTAAATCCGGACAACGCTTGCCACCTACGTATTACAGCCGCTGCGTGCCACGAGTTAGC
+
CCCCCGGGGGGFEGGGDCFFFGFFFGGFGFFFGGGGGGCFGEEGGGCGGFGGFEGGGGGGGGGGGGGGGGGGGGGDFGGGGGGGGCEEFFEEGFGGGGFGFFGGGGGGGGGGFGGGG:BDDEFFFGGGGGGGGGGDGGGGGEFGG>@>@DFDGF6FGFGGGG@:@E@FGAFBEFGGAF==FGGGGGEGEFFCFFFECCF*:CC<6=A?AAGE9A8ACFF9:/-(-66,,3.(>;.6?;CG11.16?<4*4512749(-,,(*4>FB<,53,..5)-)),(-,,(-(-1(())).**/.66
@M02996:162:000000000-B87FG:1:1101:7037:5078 2:N:0:ACTGAGCG+TATCCTCT
GACTACCCGGGTATCTAATCCTGTTTGCTCCCCACGCTTTCGCGCCTCAGCGTCAGTTTTAGTCCAGCAAGCCGCCTTCGCCACTGGTGTTCCTCCTAATATCTACGCATTTCACCGCTACACTAGGAATTCCGCTTGCCTCTCCGATACTCAAGACTGGCAGTTTCAAATGCAGTTCAGGGGTTGAGCCCATGGATTTCACATCAGACTTGTCATCCCGCCTACGCGCCCTTTACACCCAGTAAATCCGGACAACGCTTGCCACCTACGTATTACCTCGGCTGCTGGCACGTAGTTAGA
+
CCCCCGGGGGGGGGGFEE@FFEEEFGGEGFC<FGGGGGEGGE@FGDCGGDGGEFGGFF,<,CEFEGGCFGGGGFGGGGCGGGGGDFFEFCFFFGGGGGGGFFFFGGGGDGGGGGGGG=>CDEFFGGGGGFGGGGDDC+@E=8;DF8>6@C?DDEGE,@FCFG@,@CFGFGC@FFFF?F7+EFCEGGFFEGE)*;47CF*>ECEFF+7>@FGF**9=8?F/*(05>;@0:C>;F@EFF;FEFDFCFEBAC;F?1@:9--.-290)*.(5((.,.4)-)))-13:3,58?F?)()0*226)-
@M02996:162:000000000-B87FG:1:1101:10728:5079 2:N:0:ACTGAGCG+TATCCTCT
GACTACAGGGGGATCTAATCCTGGGTGCTCCCCACACTTTCGAGCCTCAGCGTCAGGTAAAGCCCAGTAGGCCGCCTTCGCCACTGGGGGTCCGCCGAATATCGACGCATGTGACCGCGACACTCGGAATGCCGCCTACCTCTACTTCACGCAAGAAAAGCAGGTTGGGATGCAGTTCCGGGGTGAAGCCCCGACATGTCACAACCAACGGGATTTCCCGCCGGCGCGCCCGGTACAAGCAGTAAGGCAGGACAACGCGGGCCACCGAAGGAAGAACGGGGCTGCAGGGACGGAGGGAGGG
+
@68,8C@ECDD+@6,,<6,6,,;,,;8F,,,,,;86,,,,,8DD,+4B@EC@,,8C,CFGFGGBD<A:6@F9FC:+,,998,4@4==,7+++9+8@CE:+?+4+98>4=++9,3,86=*6=8+6@FDEC+,5@C>97E6>5**453*@1;3-B@DFGGGC:F5*,2*48;,248C0+;?=CEC**14:)*3(87C6(+*).+.)403:?))(()(*./*-2,(---2((*(,)(-(.-,*,.-594000-.4(5./-(((()(-*,,-(-3(((((,(((,---((.,(-(-7)/*/-,(,
@M02996:162:000000000-B87FG:1:1101:23976:5133 2:N:0:ACTGAGCG+TATCCTCT
GACTACCGGGGTATCTAATCCTGTTTGCTACCCAGGCTTTCGTGCCTCAGCGTCAGTTAAAGCCCAGTAGGCCGCCTTCGCCACTGGTGTTCCTCCCGATCTCTACGCATTGCACCGCTACACCGGGAATTCCGCCTACCTCTACTTCACTGAAGAATCACAGGTTCAAATGCAGGCGATCGGTTAAGCCGACCGGGTTCACACCTGACTTGCAATCCCGCGTACGCACCCTGGCAACCCAGTACATCCGGCAAAAGCGTGCCCCCAACGGAATAGCGAGGCTGCTGGGACGTCGTGAGCG
+
CCCCCGFFDED6@,@9CF@<<<@;66CFACE@8F;C8,,,@FFGGGGGFFGGGGGGC,CEFGAAFGFCEDFEFC:@,,AABB=F@==6=:,9E,CE@@C++*48@C@@>++,44CFE:@CCEGGGGGDGFFEAE>CDECEFFFGGDDFCFF*,8=DF9EFDD*,53+@EG5=7BDC5>>*4@C**;8+:E54/28((4/5)+96104=;;+7.A?3);662(,-449:>*2(*,(()-2;(.(-*)))*-)-(),*..((-*((14(((4(,(,)))--420(.,)..((.(002**,4((
@M02996:162:000000000-B87FG:1:1101:11342:5134 2:N:0:ACTGAGCG+TATCCTCT
GACTACTCGGGGATCGAATCCTGTTTGCTACCCGCACTGTCGAGCATGAGCGTCGATAAGCCCCCAGCTGGCTGCCTTCGCCATCGGGGGTCTGCCTGATCGCGACGCATTCCACCGCGACACCAGGAAGTCCGCCAGCCCCTGAGCTATCCAAGAGAAACAGGCCGGGCTGAAGGTCCGGGGGTAGGCCCCGGGAGGGGACAGACCGCTGGCATCGGCGCCGGGGCGCCCGGTAGGCGCAGGGATGCCGAACAAGGCGTGGACCCGCCGAAGGACGGCGGCAGCGGGGAGGAGGGGAGGG
+
@@A,8C6FBCD+@,A,865@@C@,,<;E,66,,86@7+,,,:D@8@5@<BC@6,7@,CCGEEFGGCCF,CFF8=B,,4=A,86,@=@+4+++4,@EE?=,,*4+68>8>++7,6,,6:*9=8+@EFD@<,,,74@CCE5*9)*;;E2,1+).>:8CFGGGGC:,*::=9**0*0>F973:8CE**1,7,+;2<:GF(*7(,*-::5832))-(0)0,)1-/-(,(-3((*-4)(4(1,**(-99)(-(*-0--04*.(((-).5*4((--(,(((.(((-((,-(4(709(,.)12*(-(-
@M02996:162:000000000-B87FG:1:1101:24053:5143 2:N:0:ACTGAGCG+TATCCTCT
GACTACCGGGGTATCTAATCCTGTTCGATACCCGCACTTTCGAGCTTCAGCGTCAGTTACGCTACAGTAAGCTGCCTTCGCAATCGGAGTTCTTCGTGATATCTAAGCATTTCACCGCTACACCACGAATTCCGCCTACTTCCTGCGCACTCAAGCCCGACAGTTCGCGCTGCAGTTCAACGGTTGAGCCGTTACATTTCACAACCCGCTTATACGGCGGCCTACGCTCCCTTTAAACCCAATAACTCCGGATACCGCCCGGACCCTCCGTATTACCGCCGCTGACGGCACGGCGTTAGC
+
CCCCCGGGGGEGGGEGFGGGFGGFGGGGGGDFGEGGGGGGGGGGGGGGFEGGGGFGEGGGGGGGGGGGGGGGGGGGGGGGGGGGGGFBCFGFFGGGG@AFFFGGGGGGEDGGGGGGC5:C=EFFFDGCFGGGGFGGG6DGGFFG8B=FDGFEDG6FCD@6@C5>CCDE5B*0@*;<BF4AFEDGGDFFEF=5)69CEFFF498>?)4(3350)+)2()/(*(-8??>(,:<4C?FBF<8??3(4*)-.*4)-47)2(-(-,)--71<:(3-.,3-.--(((-3-((((-,((.)*/14?F
@M02996:162:000000000-B87FG:1:1101:7516:5161 2:N:0:ACTGAGCG+TATCCTCT
GACTACAAGGGTATCTAATCCTGTTTGCTCCCCCGACTTTCGCGCCTCAGCGTCAGTACTGTTCAAGGAATCCGCCTTCGCCTCCGGTGTTCTACAGGATATCAACGCATTTCACCGCTACACCCTGTATTCCGATTCCCTCTCCCAGACTCGAGTAAGGTAGTTTCAAGCGCACTTTCCGGGTTGAGCCCGGAGATTTCACACTTGACACGCCTTACCGCCTACGAGCCCTTTACGCCCAGTAAATCCGACAAACGCTTGCGACCTCGGTCTTACCCCGGCTGCTGGACAGGGGTTGGC
+
CCCCCGGGGGGFDCFGGDFEFGDFGGGFGGEFEGEGDFGGFEEGFG,CFDGGFFGGFGGGGGGGGGFGGGGFDEEECF?EGGEDGGGGEFGGGFGGGFEFEFC9FGGGDEFGGGGGG=5=>EF=CEE=EFGCEFGGD,E9?DBFG@DFFGFE8@>FGGGGFGEFGFGGGF@BG>D>FGCFEGGGEGEGEE:9D47@@@ACCECEF=**0126>A55@A;4=263=;((.:15764)-,::368<B:<><,>((.49,--,-1(4C>(,((((-.562(--24(1,82(,()())21*,(.
@M02996:162:000000000-B87FG:1:1101:15802:5219 2:N:0:ACTGAGCG+TATCCTCT
GACTACTGGGGTATCGAATCCTGTTCGATCCCCGCGCTTTCGTGCCTCAGCGTCAGTTGCGGCTTGGTGACCTGCCTCCGCGATCGGCGTTCTGGGCGAAATCGATGCATTTCAGCGCTACACCGCACATTCCAGCCACCCCAAACGCACTCAAGCCCCCCAGGTTCGACGGCAGGGACCGGGGGGAGCCCGGAAATGTCACCGCCGACGGAAGGGGCCGCCGACGCACCCGATAAAACCAAGAAATCCGGAGAAGGCGCGGAGCCGACGGAGTACCGCGGCGGCGGGCAGGGGGAGAGAG
+
@@A<BC@CCCD6@,;,96,,,;@,,C@E,,,,,@8@+7,,58;@B,,;@?@@,,8@9CFGGGG+6@@6CCFFDA,4,,@>,=>8DCD:=7++9A,=FC++4*,+6866>,,,,8,565<6+=,=ECE+6,,3@EFFFG,4C)<:>@>F0**)@:?>CFGGE5=*414/1=C5*:C5:9=:CCC**/353*;4BBD>)+*-.2)425913)),3>:>B31-/-,-(4,49*,-)(--.),*.-(,0.))2-.3,7:*.,---)-(1,4(,-(-(,.)--(-((((((,3(-(-5)/*24:(-
@M02996:162:000000000-B87FG:1:1101:26276:5222 2:N:0:ACTGAGCG+TATCCTCT
GACTACCGGGTATCTAATCCTGTTTGCTCCCCGCACCTTCGCACCTCAGCGTCAGTCATCTGCTGGTATCCTGCCTTCGCCATTGGTATTCTTCCAGATATCTACAGATTTCACCCCTACACCTGGAATTCTGATTGCCCCTCAGTGACTCTAGTTATGCAGTTCTCAACGCAGTCCAGGAGTTAAGCCCCTGCCTTTCACATCAAGCTTGCAAAACCGCCTACATGCCCTTTAACCCCAATAATTCCGAACCACGCTCGCAACTTACGTGTTACCGGCGCCGCTGGCACGTAATTCGCCG
+
CCCCCGGFFGE:FEF@@9EFCGFGGFE;EA@FCCGGFGGGGGE:FFFFGGDC@,:F@<EGGGGF,FFCC9@EAEFDEFCCG>FFEFF<FD?;EAFF9<EEDFFFGFFAECG,FCFGE33==EG?EA,FAE9=D=E8+EDDFDFGGFD9B?BDDECEEGGGGCDFCFGGG88?EBC8D@>DDG8@,?D7)@CDD?0>EDCCFCC@CF@55?;5EFE0@B*14::<<6*4:2))2****/<*5B)0+/**0/A,(2::,((,./6:<4<344..465)-((-2((-4010()(,0)*3+(4((
@M02996:162:000000000-B87FG:1:1101:12144:5230 2:N:0:ACTGAGCG+TATCCTCT
GACTACACGGGTATCGAATCCTGTTTGATACCCGCACCGTCGAGCCTCAGGGTCAGTTGCACCCCAGAAGGCTGCCTTCGCAATCGGAGTTCTTCGTGATAGCTAAGCATGGCACCGCTACACCACGAAGTCCACCTTCCTCTTGTGCACTCAAGAAGTGCAGGGTCAACCGCTGGACGCAGTGGAGCGGCGCAAGTGGACGGCTGACTTACACGTCCACCGACGCGCCCGGAAAACCCAAGAAAACCGGATAACGCACGGACCGGCCGTAGGACCGCGGCGGCGAGCACGGAAGGAGCAG
+
B@A<ACDGCDD+8,6,9656@<;;6;CF<@C66@6@+@+,,8CCB:,F<=,6,,CC,CFFGG@FGEEFFFGGGD@=,,@A,?=,DDCFC,,,4,C=9??,=2,+4C>,=,,,,9,485*==9,9DFCCC++,,=AF6,6,+*1+68:83=+)@8DFGGFC9::,+*06=@,33*=@AGAB>C*46254-C858;D()2*./:>B(>;8)+;7@=(.()1.2-4(--(--/(-)41.3,+18112;(,(/-0(-1453,(-6D>0)(-(,(-(-3)-3,(2,,4(((---(-10.**043-<
@M02996:162:000000000-B87FG:1:1101:5062:5273 2:N:0:ACTGAGCG+TATCCTCT
GACTACAGGGGTATCTAATCCTGTTCGATCCCCACGCTTTCGTGCCTCAGCGTCAATGCAGGCCCGGCCAGCTGCCTTCGCTATCGGTGTTCTGTGGCCTATCTATGCATTTCACCGCTACACGCCACATTCCGCCGGCCTCGACCGCATTCAAGGACACCAGTATCAACGGCACTGCTCCGTTTGAGCCGTCGCCTTTCACCGCTGACTTACCTCCCCGCCTGCGCCCCCTTTCACCCCAATAAATCCGGCAAACGCCCGCACCCCCCGATTTACCGCCGCCGCTGGTCAGGGGGTAGC
+
CCCCCGGGFGGGGCGGGGFGGGGFG@F,CCEGGGGBFGGFFFGGGGGGGGGGGGGDEFG<;6CBCCFE6@<DFFGGGGGGG,@EFEF68CCFFAEF,B,C=<=C9,CECFFFFDGGG=@=C>F@EG7=FGGGGGGD+@CE8D5683)3*0*;38?>E6,4@>@C,4CAFGEFGB9,*319?C;,?C*:3F85AA416C=<CG)3;):@3=7C)/)/,:7(:,(-,(,((23(9,)4-.;C4:?:65).04)(,)(*((((.1(-1-(,24-((().)(((,(((,,(,(6.())**2(-)
@M02996:162:000000000-B87FG:1:1101:5052:5288 2:N:0:ACTGAGCG+TATCCTCT
GACTACAGGGGTATCTAATCCTGTTCGATCCCCACGCTTTCGTGCCTCAGCGTCAATGCAGGCCCGGCCAGCTGCCTTCGCTATCGGGGTTCTGTGGCATATCTATGCATTTCACCGCTACACGCCACATTCCGCCGGCCTCGACCGCATTCAAGGACACCAGTATCAACGGCCCTGCTCCGGTTGAGCCGTCGCCTTTCACCCCTGACTTAGCGCCCCGCCTGCGCACCCCTTAAACCCAATAAATCCGGCTAACTCTCGCATCCTCCTTATTACCTCGGCTGCTGGCACGGGCGTAGC
+
CCCCCGGGGGGGGGGGGGEFGGGGGGGGGGGGGGGGGGGGGGGGGGGGGGGGGGGFGGGC<EFGGGGGGGGGFFGGGGGGGFEF=C@=FGGFFGFEGG,?B2=E9EEGGFFGGGGGG:36=@FGGGGGGGFGGGGG6EGGGDBDGB5F>>>EC;ECFG6>CC@FE69,;EE?>*;?FC.?FE*4=DB6=FC<EDGD?FA<EGE(3:6@;AG<4A2>37C7:4(4:-77>G?(57?BB<FG:(44?<4471)--0)C...,4C9(144..(..)-.:)..23((-,,.(3:)().**2,-(
@M02996:162:000000000-B87FG:1:1101:23073:5297 2:N:0:ACTGAGCG+TATCCTCT
GACTACCAGGGTATCTAATCCTGTTTGCTCCCCGCACCTTCGCACCTCAGCGTCAGTCATCTGCTGGCAGGCTGCCTTCGCCATTGGTATTCTTCCAGATATCTACAGATTTCACCCCGACACCTGGAATTCTGCCTGCCCCTCAGTCACTCTAGGTATGCAGTTCTCAACGCAGTTCGGGAGTGGAGCTCCCGCCATTCACACCAAGCTTGCATATCCGCCTACATGCCCGTTACGCCCAATAATTCCGAACAAAGCTCGCAACTTACGTATTACCGAGGCTGCTGGCACGGAAAGAGG
+
CCCCCGFEEED-C<<9@@E9,C@;6CCFD9CCF@@FEGC@CCFC@@8EDEEC66@B;CFAFEFG9@DFFEFG@ECE<,EBFFB8===6<,,,9,CFGFG,??8,9E;AD,,4==55@1*===+@8ECD=,,,,@DCDFE@?D5CDGCE0?+1,6=,7EE=DE8,7=+,=EF?@>G?9F@E>8?4,08C=,4:?9@A)3+;2797AF955/55=F*=*14/4((/7>*>@8B@G(//3(4*36(69.))1/.;@B8*.().(/-2)().--,.).)).4(--41,-)4711)4)01**.3(
@M02996:162:000000000-B87FG:1:1101:9835:5301 2:N:0:ACTGAGCG+TATCCTCT
GACTACTGGGGTATCGAATCCTGTTCGATACCCGCACTTTCGAGCATCAGCGTCAGTTACGCTACAGTCAGCTGCCTTCGCAATCGGAGGTCTTCGTGATATCTAAGCATGTCACCGCTACACCACAAATTCCGCCAACGTCCCGCGCACGAAAGGACTCCAGGTCGCGCTGCAGGGCACCCGTGGAGCGACGACAGGTCAAAACACGCGTAAAGTCCGGCCAAAGCTCGCGGTGAACCCAAAAAAGCCGGAAAAAGACCGGAAGCACCGTAATGACGCGGCTGCGGGGAGGGAGAGCGGG
+
C@AACECDDFC+B<<,:6B:8C@,,CCF@<@,,86@+6,,;@FCB@,;@E,B86@B,<CFGG7BCCE,:@FFE?44,,9A,@B,@@@CE+,,9,C=A?=,9+9,9C@=9,,4445:>8*6==,@DFGFD9,,@=EDCBD=+)*6=@>C5C*)@89DFG6;878,2;C*0**3*9;7@*531144*1-6(=E2):):(*1)/+1;@FF29)14:@F1-/72*3(((.(),*,-31(-44+*,-(.74((*-)((0(*-((.-1(()(((.-(((()..((,(((,,-,((-(-57**2((((
@M02996:162:000000000-B87FG:1:1101:13709:5347 2:N:0:ACTGAGCG+TATCCTCT
GACTACCCGGGGATCTAATCCTGTTCGATCCCCGCACTTTCGTGCATGAGCGTCAGTTACGGCCTGGTCAGCTGCCTACGCAATCGGGGGTCTTCGTCAGATCTATGCATGTCACCGCGACACGACGAATTCCGCCAACCTCGACCGCAAGCAAGCTCTCCAGAATCAACGGCAGGATGGGGGGGAGCCCCACGAGTGTACCGCTGACTGAAAAAGCAGCCAGCGCACCCAGAAAACCCAATAAAGCGGGATAAAGAGCGGATCCGCCGGAGTACCGCGGCGGCAGGAACGGGGGGAGAGG
+
BBCC@CDFEDD+@,B,;@<<<EC,6EBF<C,CF@@@BB,,@@C@@6;@@BCC+,@,,CFGGGDGC@C,:CEF<D8<,9@C+BC=D=C+=+8+8,C?A8A+82,+6585>,,8,6,C=>*==@+CGGDF<,+8ECCDGG5>;59;@C:FAG4@G88*4<,9C:6,=47<CBEB*:8ED26>FD**:721,:53759(-/8<4C:9(84166CA>FFDF)71:(4<2294(/((*.5::(+;:(,5=6)(),)(.9)0.((--9((2(---(---(64,3(,((-(-46,(.,4))2**4((-
@M02996:162:000000000-B87FG:1:1101:13689:5348 2:N:0:ACTGAGCG+TATCCTCT
GACTACCCGGGTATCGAATCCTGTTCGATCCGCGCACTTGCGTGCATGAGCGTCATGTACGGCCTGGTCAGCTGCCTACGCAATCGGGGGGCTGCGTCATATCTATGCATGTCACCGCTACACGACGAAGTGCGCCAACCTCGACCGCAATCAAGCACTCCAGGATCAACGGCAGGAAGGGGGTGAGGCCCACGATGATACCGCGGAGCAAAAAAGCGGCCTGCGAACACGGGAAACCCAAGAAATAGGGAGAACGCACGGAAGCTAGGGAAGACGGCGGAGGGCGGCACGGGGGGAGAGG
+
@@-8ACDE@CD+7,C@9<5,6,;,,<@E,;,,,7+@++,,,7888A@<@CC@6,6,,<EFGGG@,C@:@CFFC9,,,C4=+8=,@=@+4+**5*@<*5127+,56,6,5,,7,4,,4-//29,=CG@CB**+23=99E***,09):987D))307+*2+<86.,2)0*2085*7CE)*.8>:>*2/.*(*/-)09(-+*.)3464>1(()2.37;B()/(/42(---((*-()-91((+/-.,,5--)*(.(-72/(((--1(,*)-).(((-1((,-,2(,-(((((-(40).***-((-
@M02996:162:000000000-B87FG:1:1101:21464:5350 2:N:0:ACTGAGCG+TATCCTCT
GACTACTGGGGGATCTAATCCTGTTTGCTCCCCCGACTTTCGCGCCTCAGCGTCAGTAACGTACAAGGAAGCCGCCTTCGCCGCCGGGGTGCTACAGGATATCAACGCATTTCACCGCTACACCCGGGATTCCGATTCCCGCTTCCGTACTCCAGTAAGGGAGGTTCAAGCGCAAGTTCCGGGGTGAGCCCGGAGATTTCACACGTGACACGCCGCACCGCCTACGCGCCCGTTACGCCCAGTAAATCCGAACAACGCTGGCGACCACGGGAGAACGGGCGCTGCAGGCACAGAGGGAGGG
+
@@A6AC9@CDD+@,,,6656,,;;,CCFA<<D,@7@++,,,@F@@B7F<BEC,@FB@EFGG8BABDCFCD,9ECFC,,9A48+@E=@+:+++9,CCFCD,8+E3;BC@B=+7;=5CB=*@==<EE:=+83,4EFE9CFG9*)*3<8=23;*/D;C7=:<C,45**);<8?5848)*++1@EEG*416<6?C477D;(0*-6:4>0)8?2/232.()-))-*-(-4<97(/4(14((33**-3(5844)2-)42.3*-(--(*,(1,(,-,(((((.,-((,---1(.3(41,))2**-(((
@M02996:162:000000000-B87FG:1:1101:6385:5354 2:N:0:ACTGAGCG+TATCCTCT
GACTACAGGGGTATCTAATCCTGTTCGATCCCCGCACTTTCGTGCATGAGCGTCATTTACGGCCTGGTCTGCTGCCTACGCAATCGGTGTTCTTCGGCATATCTATGCATTTCACCGCTACACGACGAATTCCGCAAACCTCGACCGCAATCAAGCTCTCCAGTATCAATGGCGGGACGGCGTTGAGCCCCCGTCATTACCCAGTGACCTAGAAAGCCGCCCTGGCACCCTTGAAACCCAATAAATTCGGATAAAGCCCGGACCCCCCGTATTAGCGCGGGTGCCTGGACGGAGGTAGCC
+
CCCCCGGGGGGGGGGGEEGFGGGGGDFGGGEGGDGECF8FFEGGGGGGGGGGCFG6F,<CFF7C7DEC,,CFGGGFD9DFGCFFGGG6BFGGG9E?,C:B,<CFGDFGG,CFCFGGGADDDEF>7FG7FGEEBFGDDCDGG)*=DGFEB65@FFCF,9,28E:,@BEGG7DFC>4?)?-:*=:CE5(*,2*,).*(,3*))32(.9.5)02.2*.7(5)(2(((,.356C(8*)2-52CC:25)9))-*..-4*)*)((-->(,9((-32,(,)).-((-((((().-(.(308**+5:)
@M02996:162:000000000-B87FG:1:1101:6411:5354 2:N:0:ACTGAGCG+TATCCACT
GACTACAGGGGTATCTAATCCTGTTCGATCCCCGCACTTTCGTGCATGAGCGTCATTTACGGCCTGGTCTGCTGCCTACGCAATCGGTGTTCTTCGTCATATCTATGCATTTCACCGCTACACGACGAATTCCGCAAACCTCGACCGCAATCAAGCTCTCCAGTATCAATGGCGGGACGGCGTTGAGCACCGCTATTTAACCACTGACTAAGAAAGCCGCCCGCGACACCCTTAAACCCAATAAATCCGGATAACCCTCCGACCACCCGAATTCCGCGGGCGACCGGCCACGAGTAGACCG
+
CCCCCGGGGGGGECEGEEFEFFFFFFE:FEBFGGGGGDCFGGGGGGGGGFFGECFCFCFGGGGGGGGEF9FFGGFGD;DFFFFEEFC???FEEGFGECFGFE;=DFFFGAFG9=FFG=98C=E+@FF@FG+C@DE>D8DB8DADC+8F?C*:DCDF6?FGFAE3@FCCF,@F6DC749>44=7CCD;*7FF(:5C<EFAE92)22)52)**.)94?:F<(*((-,,(,38((*)..-8+8(.4<4)5(1,8(-*.*.(((-)(-)((--(-(,)6((,(432((,4,-3((-))/*+.-)(
@M02996:162:000000000-B87FG:1:1101:18605:5363 2:N:0:ACTGAGCG+TATCCTCT
GACTACTGGGGTATCTAATCCTGTGTGATCCCCACGCTTTCGTGCCTCAGCGTCAATGACGGAGTCGTGAGATGCCTTCGCAATCGGGGGTCTGAGTAAGATCTATGCAGGTCACCGCGACACTACGCAGTCCTCCCACGGCATCCGTAGTCCAGCACCGCAGAATCAAGGGCAGTTCCCAGGGTAGGCACGGGCAGTTCACCACTGACGTGCGGCACAGCCTACGCACGCGTGAAACCAAAGAAAACCGGATAAAGCTGGAAACCGCCGGGATACCGGGGCTGAGGGGCGGGGGGTAGCG
+
@@A8BA9CADD+8,66C@,6@;;;,=CE,,,,,C+7+8,,,8;@66,B6AEC:,8@6CFAFGG+8,@CBEGGDD,=<,9A6B=8@DD+=+++9EED?@D,=+,+9,@<;,,9,9,568*66=3,@F++6++,363=+@,6=8@+=@:83+303533ACGCEC=*=1+<9,>9;5C9@CEFFCC*62558,=6>55;(+1)1+).3)67;)/3(82<>)94/3(..8(42*4-1(--6.,*4?25>:((1,)(().*.)-.,*.)2((-(4(((-...3((,3(-,,11(((,5)2*2(,)(
@M02996:162:000000000-B87FG:1:1101:19022:5363 2:N:0:ACTGAGCG+TATCCTCT
GACTACAGGGGGGAGAGAAGCCGGTTGGCGCCCCCGACGTGCGCGCCGCAGGGGCAGTGACGGTCCAGGGATCCGCATGCGCCTCAGGTGTGCTAGAGGAGAGCAACGCAGTGCACCGTGACACCCGAGATGCCGATCCCCGCGCCCGGACGCGAGCAAAGCAGTTTCGGACGCACTTGCCGGGGGGAGCCCGGAGAAGGCACAGCCGAAACACGTCGCAACCGACGCGCCCGTGACGGGCAGTAAAGCGGAAGAAGGGCAGTGGGAGCGGGAGAACAGGGGCAGCGGGCAAAGGGAGAGG
+
@<8,@C<CDDDD@CF,B==C:C+=77+4,88++848=6++8:@C>33333=+6@@:C@FGGG+5@*3@ACF:D,8*1*4,58**4,8<,>,4?,@,@<@:=6=*+<+431*4428,+.)1/42>=C:8C8*3:C:D):**9(.)1/,C)773:87:>CCCD7,2+**01:C;85C/)*)1+2:C*)-93*2->@<>;*),(2.44.433)>1:7()2.1(:7,,--4(4*-()(--4,**---(0-64*(),4)4<(,((-*(.7((-,(1(1(((.,(((--(4(,-,-((./*/*(-,-
@M02996:162:000000000-B87FG:1:1101:13283:5369 2:N:0:ACTGAGCG+TATCCTCT
GACTACCAGGGGATCGAAGCCTGGTTGAGACCCAGGCTGTCGTGCCTGAGCGTCAGAAGATCTCTGGACAGCTGCCGTCGCAATCGGTGGGCTGTGACATATCGAAGCAGGTCACCGCGACACAGCACATGCCGCCATCCTCGACAGCGCGCAAGGGGACCAGGATCAAGGGCAGTTTGCAGGGTGAGCATGAAAAGGTCAACGCTGACGTAAGCCTCCGCCGGCGCAACCTGTAAACCCAAGAAATCCGGATAAAGAGAGGGGGCGCCGGATGACCGGGGGTGGTGGGAAGGGGGGAGCG
+
@<68@CCEEDD+@,6,66,+6;;,6-8E,;;,,;,@,,,,59:@,6,;<=6@+86B<FGG,C@E<@@EE@FF@=,,+,@>+:=4@=@68++,,8,9EE;,9+,+9BC+=,+,,9,,650=?86D,6?8=3,,36@CD+,6+8<D=C)@@D*)539FGGGCE>5*=*4:9,>5*6?0++*1?,4*,127.<+/;;FE(**)/+/:2)6235*36056()1-*-(-,-(3(*..0...4)2*-2(37,))2-.3-04*..,(-1,().(,4-(,((().4(,-(-,((-1(45-5)*22,((-
@M02996:162:000000000-B87FG:1:1101:5658:5372 2:N:0:ACTGAGCG+TATCCTCT
GACTACAAGGGTATCTAATCCTGTTTGATACCCACGCTTTCGTGCCTCAGCGTCAGTTGTATCCTAGTAAGCTGCCTTCGCAATCGGGGTTCTGTGACATATCTAAGCATTTCACCGCTACACGTCACATTCCGCCTACCTCGTTTACACTCAAGAACGCCAGTTTCAACGGCTCGGTATAGTTGAGCTACACAATTTGACCGCTGACTTAACATCCCGCCTACGCACCCCTTAAACCCAATAAATCCTGATAACGCTCGCATCCCCCGTATTACAGCGGCTGGTGGCCCGGAGTTAGCC
+
CCCCCGGGGGGGF8F9EC<FFGCFGGGGFFFFFFGGGGGGFFFFGGFGGGGGGGEGFGFGFGGEFFFGGGGGGGF<FED?FGGGG6BF@FEFGG=EFFGGGFGGGGFFE9CEF;CEE:<DDEFEGGGGGGGGGGG>CEFE8DEGGGFADFFDGFDGGGGGGG=B9DGFFGEED>GGEGF?C9;;FG5:C,D@FFC@5@=5>E@=A?9@69C*8B*3<F42:98:99@=@D(6*)7)737:38;EFCC4+.;7?A;*.(-(-)-(9(,40-,..).),)(-(((((.,.(-3,0.122)..
@M02996:162:000000000-B87FG:1:1101:20857:5418 2:N:0:ACTGAGCG+TATCCTCT
GACTACTAGGGGATCGAATCCTGTGTGCTACCCACGCTGTCGCGCCTCAGCGGCAGTTACTGTCCAGCGAACCGCCTTCGCCACTGGGGGGCTGCCTAATATCTACGCAGGTAACCGCTACACTAGGAGTGCCGGTAGCCTCTCCAGCACGCAAGAACAGAAGGTTCAAAGGAAGACACGAAGAGGAGACGCGGGCTGGCACATCTGACGTGCGGGCCCGCCTAGACGCCCGTGACACCCAGAAAATACGGAAAAAGCGTGCGCCATACGTAGAACGGCGGCTGCAGGCAAGAAGGGAGAG
+
@<8,AC,CDDF+869,8<,8,<;,,;;A,6;6,;,8+,,,,:C@8+,B<?6@+7@B,,CE,E9CF@CF7@FFFC=:,,498,4@,9=::++*5*>>,><,3+,+58611**,,5,34:)/2:,,?F@<<+++5=58CG++0()2*?6?.20(2/9EFFGF*2.*3**32<<50.9CFF:>C8C**/27(2*-8)96(*)-,3.))*..6)*-,)4)-))-2((-(56:9*,1)(,,6)+*(.(461))*-)-(.,*-.((-1--1((.(.,,((.)(,-,(((,((..(((-))2**.-(-
@M02996:162:000000000-B87FG:1:1101:14716:5419 2:N:0:ACTGAGCG+TATCCTCT
GACTACCAGGGGATCTAATCCTGTGCGAGCCCCACGCTTTCGTGCCTCAGCGGCAAGGCAGGCCCGGCCAGCTGCCTTCGCGATCGGGGGTCTGTGGCAGATGTAGGCAGTTCACCGCTACACGCCACAGTCCGCCGGCCTCGACCGCAGGCAAGGACACCAGGAGCAACGGCACTGCACCGGGTGAGCCGGCGCCGGGCACCGCTGACGTAGCGCCCCGCCGGGGCACCCGGTAAACCCCAGGAAGCCGGATAACGCGCGCAGCCGCCGAGAGACCGGAGCTGCAGGCACGGAGGGCAGG
+
B@@8AFEEFDD+@,6,66B,C6@,,=BF+7+,,88@+,,,5@;9B,,@@AEB+66:,:CFFGGGGCDF>BFGC?<<,,49,86+@=@EC+4+@?8?F4>:B0,+753,@+,3,6,,68*60>,=+FE+3,,,@:5@DG*4*:?D4>5<8))(=87FCFGF7*/*A)2><<C5?BD*9F)98/::*/47(?E().)44*)(,*490.4,4)*-3)-0(.)-*--,(,(,(*((),((.-,*(,((0,((0-.2().*-(,(,).(),((,4(((,-,12((-(,(.((,(.((0)/**((((
@M02996:162:000000000-B87FG:1:1101:6629:5441 2:N:0:ACTGAGCG+TATCCTCT
GACTACAGGGGTATCTAATCCTGTTCGATCCCCGCACTTTCGTGCATGAGCGTCATTTACGGCCTGGTCTGCTGCCTACGCCATCGGTGTTCTTCGTCATATCTATGCATTTCACCGCTACACGAGGAATTCCGCATACCTCGACCGCAATCAAGACAGACAGTATAAACGGCGGGTCCGGGGTGAGGCCCCGTAATTCACCAGTGACTTAGCAAGTCGCCCGGCGCCCCCTTAACACCCATCAAGTCCGCAAACCGCCGGACCCCCCGAATTTACTGGGCATACTGGCACGCGGTTCGC
+
CCCCCGCFFGGFGGGGFCFGGGFGG<F4<,BEGGGGGGFEGE6CFFGGGGGGGG,,C,C@@@FG@<CC6,CFEEGDC,DGG+@@DCE?E7F=EFGCF,AF9EE@A9EFDFFAB=EFG8?6DEE+@+8@FFFFGGG+++6=+:9C+3)+0=*:EFG3,,,,8@:,,++5?,+@E>D=02-:*1*=1*6*(:*(.)1(4+*.)3)()0.))9*))@4))/*-*--(((,--?01*).4).+14((4=)))*-),-0(1-(((-)(-1(,(((((-))--)).(((,,)))4:2:))2*/(,(
@M02996:162:000000000-B87FG:1:1101:26250:5451 2:N:0:ACTGAGCG+TATCCTCT
GACTACCGGGGTATCTAATCCTGTTTGCTCCCCACGCTTTCGCGCCTCACCGTCAGTTGTCGTCCAGCAATCCGCCTTCGCCACTGGTGTTCCTCCTTATATCTACGCATTTCACCGCTACACAAGGAATTCCGATTGCCTCTCCGATACTCAAGATCAGCAGTTTCAACTGCAGTTCACGAGTTGAGCCCGTGGATTTCACATCTGACTTACCGAACCGGGTACACGCCCTTTACACCCAATAAATCCGGACCACGCTTGCCACCTAAGTATTACCGCCGCCGCTGGCACGTCATTATA
+
C<CCCGF7FECGE<FGEFGGGGEFFGGGGGCDGGGGGGGGGGGGGGGGGDGGGDFEGGGFGGF=CFCACFDFGGGGGGGGGGDEGGFE@F=EEFGFGGDFGFGGGFGGGCFGDFGGG>?DD=E=7=FFGGGGGGG=@@@DD=@DDBA79CFD>F+EFGFFDGD8BFGGF,3*,9CAFFEFFEE;FC*4);C99?C):>>E?<*7=@95>AFE;F@5(273*(.(.)7/.=:>F@<EEAFC((.5*)..29>8()-1(-,-,/.)23<()(.)...6)-,-,,((--4(3()4.)*22.))
@M02996:162:000000000-B87FG:1:1101:14727:5452 2:N:0:ACTGAGCG+TATCCTCT
GACTACAGGGGTATCTAATCCTGTTTGCGCCCCACGCTGTCGAGCCTCAACGTCAGGTATCGTCCAGTGAGCCGCCGTCGCCTCCGGGGTGCCACCCAAGAGCTACGCAGTTCACCGCTACACTGGGAATGCCACTCACCTCTCCGACACTCCAGCCATACAGGTGCCAAAGCAGTCGCGCAGTTAAGCCGCGGGCGGTCACACCAGACAGGCAGAGCCGCCGACGCGCCCGGTACACCCAGGAAAGCAGGACAACGCGTGCCGCCGACGGAGGGCCGCGGCTGCCGGAAGGAGGGGAGGG
+
@@6,@C8EDDD-8,,,;6A,<6;6,-;C++,+6B+6+6,,,CFCB+,;<5;@,66@,<C6CCBF:@C96CFGGEF:++=>78,@D@=+7+++9,9?44:,9*4+9C>+=++,,85,8=*60=,,8FC@=,,,693+=688?1+?CC@:0C*)3,93@C,9729,,**,5>,;,;C,**08*14*,21=*=/(:5C(,*)(4+).-5:6?)2,->()47*-*--4(33((1(()--(.),*-.(37:(.*..-(0,*,,--,*-(1((44-((((((,,,(11(,(((,-((,))***,-(-
@M02996:162:000000000-B87FG:1:1101:6646:5453 2:N:0:ACTGAGCG+TATCCTCT
GACTACAGGGGTATCTAATCCTGTTCGATCCCCGCACTTTCGTGCATGAGCGTCATTTACGGCCTGGTCTGCTGCCTACGCAATCGGTGTTCTTCGTCATATCTATGCATTTCACCGCTACACGACGAATTCCGCAAACCTCGACCGCAATCAAGCTCTCCAGTATCAATGGCGGGACGGCGTTGAGCACCGCTATTTAACCACTGACTTAGAAAGCCGCCTGCGCACCCTTTAAACCCAAGAAATCCGGATAACGCTCGGATCCTCCGTATTACCGCGGAGGCAGGCACGGAGTTAGCCG
+
CCCCCGGGGGGGGFGGC<FDDFFGGGGGGDBFGGGGGGGGGEGGGFGGGFFGCCFDGGGGGGCECFGFFFGFGGGGG;DFFFGCCGCBEEE9DCCG=FFGFFCDCFGFGGFGGGGGG>?DDBFEGCFFGGCFDGGDGEFDD=AC8EA3*=:@>99A9CFGGGC,2+?FG;FFGEGGFGFF:CE=F3(2;CF7;8D06F=)6E2<?F2(.*?AAB2??5727(:?914-4*,4*64:A:8C:(.4?6:3710-8449,--4;D16C4<?1?:<?9-)(---((44((,-(.-4)01*+).4(
@M02996:162:000000000-B87FG:1:1101:26263:5464 2:N:0:ACTGAGCG+TATCCTCT
GACTACCGGGGTATCTAATCCTGTTTGCTCCCCACGCTTTCGCGCCTCACCGTCAGTTGTCGTCCAGCAATCCGCCTTCGCCACTGGTGTTCCTCCTAATATCTACGCATTTCACCGCTACACAAGGAATTCCGATAGCCTCTCCGACACTCAAGATCAGCAGTTTCAAATGCAGTCACCGAGTTGAGCCCGTGGATTTCACATCTGACTTACCGACCCGGCTCCACGCCCTTTACACCCAGTAAATCCGGACAACGCTTGCCACCTACGTATTACCGCGGCTGCTGGCCCTGCGTTAAC
+
CCCCCGGDGGGGGGGGGGGGGGGGGGGGG<EFGGGGGGGFGFGGGGGGG,FGGGGGGG<6,BFGGGGG8E9FFGGGGGGGGGGGGGGFGFGG,CFGG,AFFFGGGGGGGGGGGGGGG:<CDFG,DF?G:FGGGG>D+@EFGFFGG>)+<CFDBFGF8EEFFCCGDFGG?EGFGFGC*+0**3@>FD078F17**/:3FFFEGF<BB?CFF89E65)08C9=.3(((/(6=>>5;C2)4:=:?>9/6<4240:9D?<,-,42>:27:487:.46:<668((((-(3)).,((,))*22((-
@M02996:162:000000000-B87FG:1:1101:8954:5466 2:N:0:ACTGAGCG+TATCCTCT
GACTACAGGGGTATCTAATCCTGTTCGATCCCCGCACTGTCGTGCATGAGCGTCATTTACGGCCTGGTCGGCTGCCGACGCAATCGGTGTGCTTCGTCATATCTATGCATTTCACCGCTACACGACGAAGTCCGCAAACCTCGACCGCAATCAAGCCCGCCAGGATCAATGGCGGGACGGCGTGGAGGACCGCAAGGGAACCACGGAACAAGAAAGCCGGCGGCGCACCCGGAAAACCCAAAAAAACGGGATAAGGACCGGACCCGCAGAAGCACAGAGGAGACGGAGACGGAGAGAGCGG
+
@@@,AECECED-@6,66;@,@C@,,CBE,;,,,7+@+6,<,::8@@5@@BEC+6@;,CFFGGGG>D@66+@7@>,A+86B+>B,@D@,84+,9,9=984,A+,+999:>4,4,9,:6=30=9,@CEDCC++,3@E=@E8=0:AG6EA7?C*)@;?,*4*1>497C*3:?,>6,6958D68382*21,*-*1-))1,(/7:,/:1(8>(()223F:?:))(2(-(--4(-*-4)422(,+2((,-5(((*,.(./)*)(((,1((/-((,(.(((.(.((,((.-(1((-4:0).*2*4((,
@M02996:162:000000000-B87FG:1:1101:6636:5469 2:N:0:ACTGAGCG+TATCCTCT
GACTACAGGGGTATCTAATCCTGTTCGATCCCCGCACTTTCGTGCATGAGCGTCATTTACGGCCTGGTCTGCTGCCTACGCAATCGGTGTTCTTCGTCATATCTATGCATTTCACCGCTACACGACGAATTCCGCAAACCTCGACCGCAATCAAGCTCTCCAGTATCAATGGCGGGACGGCGTTGAGCACCGCTATTTAACCACTGACTTAGAAAGCGGCCTGCGCACCCTTTAAACCCAATAAATCCGGAAAACGCGCGGATACGCCGTATTTCAGCGGCCGCTGGGACGGAGGTAGCCG
+
CCCCCGGGGGGGDFGGFEFFGGGGGGGGGFFFFGGGGGCC9CEFFFGGFFGFFEEFFGGGGGGGGGGFG9FFGGGGC;@C@FF@EFFBFCGEEEEGFGFGGFC@DFFFDGGGAFCGE=B>CFEGGGGGGFC9>EGGGGGGGFFG>C@@BG>8E;CF?FEFFGF9AC@CF3EADBC?4?=D>EEGDF;C368:A590<C8740<?3:<BB?FFAFF@B))(2(432((-(;(1*.AA<7EG07?81).55(.(-73/-((,-1(-9(4916-(.)-)).(4((-((-(((.7>:;*/+,).(
@M02996:162:000000000-B87FG:1:1101:17927:5484 2:N:0:ACTGAGCG+TATCCTCT
GACTACCCGGGGGAGCGAAGCCTGTTGGAGACGCGCACATGCGAGCCGCAGCGGCAGTTGCGCCCCAGCAAGCTGCCAGCGCAATCGGAGGGCTTCGAGAGAGCGAAGCATTGCACCGAGACACCTCGAATGCCACCTGCCGCTGGCGCACGCAAGAAACGCAGTTGCAACCGCTGGACGGAGTAGAGCGCCGCGATTTGACGGCTGACTTACATGTCCACCGACGCTCCCGTGAAACCCAAGAAATCCGGAAAAAGCGCGGAACGTCCGGAATACCGGGGCTGCGGGGACGGAAGAAGGG
+
@@ACCFEGCDDG:CB@C@@:+C,;;C,4;;@6,877@C+,9,@@@>87+7>48@@>CF,EFGEEGD:BEEGGG,=,:,6=446C8,:=C=+8@,,8><<:855+@FC:>8,7>=>,>/*334>E>35<1:,2<A9DG,122-)12C6F:723:C5CFFG68:(/*1*+9CG8851:DGFFDCE*+24>)*24@BD>(*04)+-42)421/*.)*)*.0*-2.(3320-(/43*((-6),*--(451)-0-.((0.*-(((-14()(-((4(,(,)-),((((((-((,((-(.01:*((((
@M02996:162:000000000-B87FG:1:1101:17906:5490 2:N:0:ACTGAGCG+TATCCTCT
GACTACCCGGGGGAGCGAAGCCGGTTGGAGACCCGCACATGCGAGCCGCAGGGGCAGTGGCGCCCCAGCAAGCGGCATGCGCAATCGGAGGGCGTCGAGAGAGCGAAGCAGGGCACCGCGACACCGAGAAGGCCACCTGCCGCTGGCGCACGCAAGAAACGCAGTTGCAACCGCGGGACGGAGGTGAGCGCCGCGAGGTGACGGCGGACGTACAGGGGCACCTACGGACCCGATAAACCCAAGAAATCCGGATAAGGCTGGGACCAGCCGGATTAGCGCGGCAGGGGGGCGGGGAGGAGGG
+
@<A,AC@F@CDE+@F@B@:C+C7@+764<:@6,9766@+,5,8@=@4++7>+784=BF,BFGEFGE:CB=FGG+4+++6A38=F36>@:>+8B++8C@<<@5@5@C:<>:,*5*8*6/)2/*4=C<*1<:+4*=8>>*3*;(7)>G?G@<>;C>5?FGG6:2(12/*+7@C)1))27D(88/:**1.5(1/4<)99(*),6+476)4,-)1-(7))()1-*(,,(-(((*-4)(--42,2,401:7))*-.-(..*.(.(,1,(1(.2(((((()).((,,((-(-(,((((5)/*2(((,
@M02996:162:000000000-B87FG:1:1101:4163:5559 2:N:0:ACTGCGCG+TATTCTCT
GACTACCCGGGTATCTAATCCTGTTCGATACCCACGCTTTCGTGCCTCAGCGTCAGTTAAGTGCTGGTAAGCTTCCTTCGCAATCGGAGTTCTGTGCCATATCTAAGCATTTCACCGCTACACGTCGCATTCCGCCTACCTCGTCTGCACTCAAGTTCTCCAGTTTCAACGGCTTGATGTTGTTGAGCTCCACGCTTTCACCGCTTACTTAAACATCCGCCTGCTCACCCTTTCAAACCAATAAATCCGGATAACGCTCGCATCCTCCGTCTTCCCGAGCCTGCTGTCACGGAGTTAGCC
+
CCCCCG,,8F@F+,CFGGAFDFEEF<B8F,@FD-BBFBC@@@FGGDF,6FF:@@F,F9,,<C,AEF<E,CDFG,@EF9F7F:7BFGB,@CEFGA,9,CFG9DC9>,9=DFDFG9FEC89=>,F8,A+++CC9E4=8++6>=6B66,3C+=?EGCD,7,,76388,5C@D,@>8A8C*=*?,3@9>28=*2@@FFC>8B4*2<)7@*::63=6**.;>AD64/(/(08.0;2:411))/1*,))/+19//()6(+/*.((-()((2,8.(4((--).((-(-,4((..,:420))/0+6:0
@M02996:162:000000000-B87FG:1:1101:4177:5571 2:N:0:ACTGAGCG+TATCCTCT
GACTACCCGGGTATCTAATCCTGTTTGATACCCACGCTTTCGTGCCTCAGCGTCAGTTGTATGCTGGTAAGCTGCCTTCGCAATCGGGGTTCTGTGACATATCTAAGCATTTCACCGCTACACGTCACATTCCGCCTACCTCGTTTACACTCAAGATAACCAGTTTCAACGGCTTGGTATTGTTGAGCAACACGCTTTCACCGCTGACTTAATCATCCGCCTACGCACCCTTTAAACCCAATAAATCCGGATAACGCTCGCATCCTCCGCATTACCGCGGCTGCTGGCACGCAGTTTGCC
+
CCCCCGGGGGGGF@FGG@FFGGGGGFGGGGFGFDGGGGGFGGGGGGGGFFFGGGEEGGGGGGGGGGGGGGGGGGGGGGGGGGGGGGEDDFGGGGFG<FFG:<DCFFGCEFGGGGGFC:?DC=FGGGGGGFDFGGGGCEFGGFF??@DGFG?DG>?>EFC=FDDC@DGGGFGBGDDC?FEFFFE7@78FC,@8B*9>DFF5;;18::4BBFF46AEFEAD>=5-5695@@E63D3CE;@@C?8;<FEFED6>D(+)*-,,-()49C2<?((,41:59:9,(((-44,42()4(00;03.).
@M02996:162:000000000-B87FG:1:1101:15202:5572 2:N:0:ACTGAGCG+TATCCCCT
GACTACCAGGGGATCTAATCCTGGGTGCTCCCCGCACCGTCACGCATCAGCGTCAGGCATCGGTTAGCAGCCTGCCGTCGCCATTGGTATTCTGCCAGATATATACAGATATGACACCTACAACGGGAATTCGGACTGCGCCCCAGGAACGCAAGGCCTGCAGGGCGAAACGCAATTCGGGAGGGGAGCTCCCGCCGGTGAAACCAAGCTTACAGAACCGCCGACAGGGCAGAGAAACCCAAGAAAGCCGAACAAAGGACGAAAACGACGGGGAACCGGGGCTGCAGGAACGAAAGGAGCG
+
@<-@@C=FCCD+@,:,6,,6,6;,,;8@,,,,,8+7+@+6,6B:,+,86?;@,,@@,9C,:,8488CC<CCAF=B<+,@>88=4,99,5,,,,,9FE<=,43,64<4<=4,4,9,,,)*669,=+@:=4,,,6=8C+@,+68*8==)F?D*)>>9+5;,4,?8,+***0>=?5?C*42-;88:**).5.0+/)2)3(*)(,+..8F61-)2.)1<?DF*,*---(-((,*((*(,.44,*3618;:82*,04(..*.((.-)-3)(-7,-(,-(--(-((((,-,(..((.-)0**141((
@M02996:162:000000000-B87FG:1:1101:12680:5624 2:N:0:ACTGAGCG+TATCCTCT
GACTACCAGGGGATCTAATCCTGTTTGCTCCCCAAACTTTAGAGCCTCAGCGTCAGGTAAAGCCCAGTAGGCCGCCGTCGCCACTGGTGGGCCGCCGAAGATCTACGCAGGTCACCGCTACACTCGGAAATGCGCCTACCTCTACGTCACGCAAGAAAATCAGGTGGGGAAGCAGATCCGGGGGAAAGCCACGACAGGGCACAGACAACGTGAGTGCCCGCCGGCGCGACCGGGACACCAAGAAAGTCCGGACAAGGGGGGCCACCGACGGATTACAGCGGCTGGAGGCACGGAGGGAGCG
+
@@A,ACFEDDD+866,665,6,;,,-;C,,,,,;,C,,,,,;C@,,,;;;;@,,6@,CFGGGGFGFD;E@FGFB4++44>+6?F,=<,9,+,94BFFFC+43,39<4+6++,,6,,4)*0=9,38A=:@+,,6=C8+@,,2*+=9+)533*)@:?FFGC<,@1,2**471*3,9?,*05;CCC:*127,**(00)4(*.(4*4((73:0)*-,)-*.87-*-(-,-(-,*,()(-(-,+*(.(.5,))2,0,-.3*((((()(,126-(-(((()))..(-((-((33(-(4))/*/-34,
@M02996:162:000000000-B87FG:1:1101:12694:5638 2:N:0:ACTGAGCG+TATCCTCT
GACTACCAGGGGATCGAATCCTGTTTGCTCCCCACACTGTCGAGCCTCAGCGTCAGTTAAAGCCCAGTAGGCCGCCTTCGCCACTGGTGTTCCTCCGAAGATCTACGCATTTCACCGCTACACTCGGAATTCCGCCTACCTCTACTGCACTCAAGAAAAGCAGTGTTGGATGCAGTTCCGGGGTTAAGCCCCGACATTTCACATCCAACTGGAGTTCCCGCCTGCGCGCCCGGTACACCCAGTAAGTCCGGACAACGCGTGCCACCGACGTATGACCGCGGCTGCTGGCACGGAGGGAGCG
+
BCA@AFFFEDD+@,B,8<,BE<C;,<CF,;,9@E:CC@,6;@FEB@,B@?C@,6@@,CFEEGEFGGGCEEGGGE@C,=DA7B:B??@:?6,,@,C?FGE+@9D,9CB>>++4,4596>*=8949EFC@B4,,@=CD6EE8?8+AD:*C3A+0@@?FGGG?DE8,,5+6=@,:,9D7+CEBDDD**39C>,=>BBDA(,197>?*8?@:=/*0>)()18;/2(//(.,.,*60564,:)2826.60.)-04)89B:1---(-1-6043433---(.-,--,3(,-(..,(.53))1*/,3,(
@M02996:162:000000000-B87FG:1:1101:12675:5642 2:N:0:ACTGAGCG+TATCCTCT
GACTACCAGGGGATCTAATCCTGGGTGCTCCCCACACTATCGAGCCTCAGCGACAGGTAAAGCCCAGTAGGCCGCCTTCGCCACTGGAGGGCCGCCGAATATCTACGCAGTTGACCGCGACACTCGGAAGACCGCCTACCTCTACTTCACGCAAGAAAAGCAGGTTGGGATGCAGGTCCGGGGTTAAGCCCCGACAGATCAAATCCAACTTGAATGCCCGCCGGCGCACCCGTTAAACCAAGGAAAGCAGGAAAACGACTGCCACCAAGGGAGGACCGGGGCAGCAGGCACGGAGGAAGCG
+
@<A6@CCEDDD+866,;6,;,=C,,;8@,,,,,;7;,,,,,8C@B:,A@?CB+6@@,:EGGGGGGFDCCEGFFE++,449B84@,=@,:,+,6+8=FEC+A+,+9<=+=++4,8,58>*===3,8@:=:+,8>:8D6E,,2**;=,;A9;*)>89FGGG7D,:*=9*/9B,8,1C,/;:6>CE2*97:7033>:C>0**(.+6).)52:)2-4))*.)*-*-(,-24(,*-2*4((..0*(,1:?(47*..-(/3*--(((*()*.(.(-(.((-(--((,4,(-(41-40()02**(,,-
@M02996:162:000000000-B87FG:1:1101:11112:5659 2:N:0:ACTGAGCG+TATCCTCT
GACTACAAGGGTATCTAATCCTGTGTGCTACCCGCACTATCGAGCATGAGCGTCGATAAGTCCCCAGCAAGCTGCCTTCGCCATCGGGGTTCTTCCTGATCTCGACGCATTCCACCGCTACACCAGGAATGCCGCTTGCCCCGGAACTATCCAAGAGAAACAGGCCAGCCTGCAGGTCCGGGGTTGGGGCCCGGGAAGGGACAGACGGCTGGCATCGCCGCCTGCGCTCCCGAGACGCCGAGGGGTGCGGAACAACGCGGGAACCCCCCGAATGACTGGGGCTGCGGGGAGAAAGGTGGCG
+
C@B<CFFFFFD-C,6,;6@@ED@;,6CE9@C;C@+C78,,,@FE@@A@@ACB+@@@,CFG@FGGGCCF@EGGED,,,,@A88?,@CD+=++,9,C,C?B947;,9@68=++C,9,:=55==>,@DGDCA8,=E=680DF8D5*=CGB,4+=5DCFGGGGGF?=,+:CC**533;FGAF@9:>C1112/(4=(:5/:(*8(6*6;@F(/4)/-4;)9(./4*4(-.3(((*-1*(,(-(**---,)(-()(0--72/--((-)-(14(((-(((,..))(,,(--((-2(4(())3*3(-(-
@M02996:162:000000000-B87FG:1:1101:16803:5667 2:N:0:ACTGAGCG+TATCCTCT
GACTACCCGGGTATCTAATCCTGTTTGCTACCCGCACTTTCGAGCATGAGCGTCGATAAGTCCCCAGCAAGCTGCCTTCGCCATCGGGGGGCTTCCTGATCTCTACGCATTCCACCGCTACACCAGGAAGTCCGCTTGCCCCTGAACTAACCAAGAGAAACAGGCCAGTCTGCAGGTCCGGGGTGGGGCCCCGGGAATGTACAGACTGCTTGCATCGCGGCCGGCGCTCCCGGTACGGCCAGGGAGGCCGAACAACGCGTGCACCCGCCGGATGACCGCGGCTGGTGGCACGAAGGGGGCG
+
@<A@AECF@CC6@6@<;@99E<C66-CEA@C,6@:@@+,,;@FC6@,@CBEE7,@@,CFFFGG@FGEF@EGGFAEA,,@?6B?:DCC+4+++@,@D,>C,7+355@B>:6*72@<,::3/9<,=FGGG:,,,6=C<<C5?<@):>FF,1*),BBDCFGGGG?7*:><C02+1+6CGFDB@DDD**/1<1::7BD)4(*0-.+6AF>)..*0,-9-9(8)-*4-3(4(((*34)4-(,(**,4(,0((-*-.427.*--(--*-.*4(((-((-((5(,(,4(,3((.-.(.-0.//*(((,
@M02996:162:000000000-B87FG:1:1101:25533:5679 2:N:0:ACTGAGCG+TATCCTCT
GACTACCAGGGTATCTAATCCTATTTGCTCCCCACGCTTTCGGGACTGAACGTCAGTATCTGCCCAGATCGTCGCCTTCGCCACTGGTGTTCCTCCATATATCTATGCATTTCACCGCTACACATGGAATTCCACGATCCTCTTCAGTACTCTAGCTGCTCGGTTTCCATGGCTCGCTGGGGTTGAGCCCCAGGCTTTTACCACAGACCTTAGCTGCCGTCCGCTACCTCTTTACGCCCAATAATTCCGGATAACGCTCGCCACCCACGTATTACCGCCGCTGCTGGTCAGTCGTTTCCC
+
CCCCCGGGGGEGGFGGGGGGGGCFGGGGFGFGGGGGGGGGGGEG7FFGGACCBFFGGCFGGGGGGGGGGGGGGGGGGGGGGGGGGGGGGGGGGEFGGFGCE9FGGDFFFGGGGGGGGAB8=EGEFFFFGGGGGFF0+9@CCD7DFADCFFFFFEFD;FGFEEAF8*=EG9D5@6FEED)<BE@E>+:C@FG=E575=FF@CF*>4@27=AFF*9*3<6997(062(/(/<)7C.9;D2C*/,6315??02)6(//*-((-(96(1((--,()...6((-(((,(,)...)()*)22/)).
@M02996:162:000000000-B87FG:1:1101:18608:5681 2:N:0:ACTGAGCG+TATCCTCT
GACTACTCGGGTATCTAATCCTGTGTGCTACCCACGCTTTCGAGCCTCAGTGTCAGTATAAGCCCAGTGGGTCGCCTTCGCCACCGATGTGCCGCCTAATATCTACGCATATCACCGCTACACGAGGAATTCCACCAACCGCTACTTCACTCAAGAAAAACAGGTTGGAATGCGGATACCAGGTAAGCCGATAGATGGGAAATCAAACTGGGCTATCCACCTACGCTCCCGTAACACCCAGTAAGGTGGGACAACGCGCGCGCCCCAGGTAGAACCGAGGGAGGTGGCACGTAGGGAGGCG
+
@@<BAECFBDD-@,@,<6,C,CC6,<C;F@6,6C8@+,,,58FD,+,EC=,C,6<E,C<ECFF<DEC;,@F4FB7?,,@9684@DC:+4,,,@+@C7?B9=2,,9C>>C++,,4,4>)0==BB+@FCBE8,8EEADGGC>+)*=C,*C2=+3@B=FDGGGG88,,3+1;B,:,3@E*@C6>C*4,=7;)@E)9*=**,)((40936>30+?((;(1/)16*(;41(,(.;17)/27((**.(.<*))(*,5:?507(,(-,)--7(4(()..).5(,(,,((4((-,34)3,.72*04(.4
@M02996:162:000000000-B87FG:1:1101:25511:5681 2:N:0:ACTGAGCG+TATCCTCT
GACTACCAGGGTATCTAATCCTATTTGCTCCCCACGCTTTCGGGACTGAACGTCAGTATCTGCCCAGATCGTCGCCTTCGCCACTGGTGTTCCTCCATATATCTATGCATTTCACCGCTACACATGGAATTCCACGAGCCTCCTCAGTACTCTAGCTGCACGGTTTCCATGGCCCGCTGGGGTTGAACCCCAGGCTTTTACCACAGACCTTAGCTGACGTCCGCTCCCTCCTTACACCCAAATAATCCGGATAACCGCCTCCCCCTACGTTTTACCGCCGCTGCTCGCCCGCGGTTAGCC
+
CCCCCGGGGGGGF8FEFG9EFG,EFFGCFFDFFGGGGGGGGG7C@FFGGEFGGGBFGG9,6C<EAA8AFFC=FFFGGGGGG:FC8DE:EFFGBBEE@,CDF?FGG,CFACEGGGGGD:<=C@=,8FF8FGGGF8E6C+@B?)*6=E59<DD96C@,E,8,8+::=?=,C79*6*6+00)<CC7?F7**1;E5@9D))>A*>G445;>@=ACE>B*8*;*(4((0(/2((2(/;)6)7@C3(()1+)79),),(1)*(--((*((/((((.(.,.).-(((((-4))(((-((..11*4<)
@M02996:162:000000000-B87FG:1:1101:18589:5684 2:N:0:ACTGAGCG+TATCCTCT
GACTACTCGGGTATCTAATCCTGTTTGCTACCCACGCTTTCGAGCCTCAGGGTCAGGATAAGCCCAGTGGGTCGCCTTCGCCACCGATGGTCCTCCAAATATCTACGCATGTCACCGCTACACTAGGAATTCCACCAACCGCGACTGCACTCAAGAAAAACAGGTTGGAAGGCGGATACCAGGGAAGCCGAGAGAGTTGACATCCAACTGGACGTTCAACCTACGATCCCAGAAGACCCAGTAAGGCGGGACAACGCGAGCCCCCCACGGAGTACAGAGGCGGCAGGCACGGAGGGAGCGG
+
@@A6@C@E@CD-@,A,;<5,@,;6,;;A9@C,,C,@+8,,,8D@66,;6=,;6,;C,C,CFGAADDC66@F+B>4=,,498,6@D=:+8,,,9,9A,94,9+,39<@+4++9,9,5>8*=6=,,9FC==,,,9CECDGE>+:*6+8)@08+1>=DFFFGF8?8,,5++9E,:,3;C*C=ACE5*195*-::(:8C(),2<4<..5A@33);(,.()/)3)0(/(/(((,2)5*4(44,+2,(6:*).(),0-4)45((,--1,()(,-3(---.--6-(,(,4(-3,(.(,-))***-((4
@M02996:162:000000000-B87FG:1:1101:9535:5687 2:N:0:ACTGAGCG+TATCCTCT
GACTACCAGGGGAGCGAATCCTGTGTGCTCCGCCGAGTGTCGCGCCTCAGCGGCAGGGACTGTTCAAGGAAGCCGCCTGCGCCTCGGGGGTGCTATAGGAGAGCAACGCAGTGCACCGCGACACCCGAGATGCCGATTCCCGCTCCCAGACGCGAGTCCGGAAGGTGCAAGCGAACTTGCCGGGTCGGGCCCGGAGAGGTGACACTTGAAACGCAAGACAGACTACGCGGCCGGGACGGGGAGGAAAGCCGAACAAAGCCCGTGGGCGATGGAACACAGCGGCAGGAGGCACGGAGGTAGG
+
B<86AC@CCCD+8+7+76+6,6;,,-;A,,,,,-77+6,,,8C:+8,86=<@7+7@+@FF8C,,66<FFDG,E47+4,9,7++4@+:@+@+8@,8,:@::86==3B@:@8+83,8:,1*33*54@F>><**4?>C?)*,,;9))):2F8C),385C/=C5=*,:*02+7@C>8)C:<*-8<:1:*)-56*:(8./2(*0)(0.:0))-.):)-)47()0(2(.)-.4-2*-()-(((-**(-4(01?0*(.930-2..(((1(-7(3((,33:)(,.((.(,(((((4011,))/1*(,,-
@M02996:162:000000000-B87FG:1:1101:9517:5694 2:N:0:ACTGAGCG+TATCCTCT
GACTACCAGGGGATCGAATCCTGGGTGCTCCCCCGACGTTCGCGCCACAGCGTCAGTGACTGTTCAAGGAATCCGCATGCGCCGCAGGGGTGCGAGAGGAGAGCAAAGCATTGCACCGCGACACCCGAGATGCCGAGTCGCGCTCCCAGACGCGAGTCCGGGAGGTTCAAGCGCACTTGCGGGGGGGGGACCGGAGAATGCACACTGGAAACGCAAGACAGACGACGCGCCAGTGACGGCCAGGAAAGCGGAACAACGCCCAGGGCCGCGGGAGGACCGGAGTGGCAGGGACAGAGGGAGG
+
@@<@ACF@CDC+@,6,66,,C<;,,;8@,66,6C7@+++,48@@+++,69:@6,@@,<CE,C6,<@,CADE,C,847,64784+6+7@+>8@B+8+@B::80++4A,6,4,,8C?,613668=C4@3<33+3@A>D*63*<)**/>:F8C::B85F**=*82.4*.*0:<E*3)9:7*66*155*1,51*/48:D>>**-)<)9:)),.0;:?)3)4504:(,46(3(1*(-).)-.-**(--(.35(*()-4.4<(-((-*((*,(,(((,,(---,((--((,((-,(,(0.*0/(-((
@M02996:162:000000000-B87FG:1:1101:16849:5697 2:N:0:ACTGAGCG+TATCCTCT
GACTACTCGGGTATCTAAGCCTGTTTGCTCCCCGCACCTTCGCACCTCAGCGGCAGTCATCTGCTGGTAACCTGCCTTCGCCATTGGTATTCTGCCTGATATCTACAGATTTCACCCCGACACCAGGAATTGTGATTGCCCCTCAGTGACTCTAGTTATGCAGGGCTCAACGCAGTTCCGGAGATGAGCGCCGGAATTTCACACCAAGCTTGCAAAACCGCCTACATGCCCGATACGCCCAAGAAGTCCGAACAAAGCTCGCAACGGACGGGTAACCGCGGATGCGGGGAAGGAAGGAGG
+
CCC8BE<F@CD-7,,,<6,;,C@6,<CA,;<,,8@@7@,6@@FC@@,B<BCB+6@B,C@,E<FB<:<,@CFE@B8A,,EA6B:,49=:5<,4@,@F,AA9=9,,9C=AD,,4,9<:@:*=>86@DFDDE,,,,7E+6E8@?D*=?F;F<?+*,6=,7@3@CA8,+3++27@:+9?1+?CA8>:*,3;>**4:@>@A2,+//1805FD=>)+0(?CBBA/.1.(//;)9)+/2)(6(20*2,861?().:-.-454*.())-).75((-14(--(.4-3(-1(,(,-41(7(-).22*.((
@M02996:162:000000000-B87FG:1:1101:14535:5712 2:N:0:ACTGAGCG+TATCCTCT
GACTACACGGGTATCTAATCCCGTTTGCGCCCCGGGCTTTCGCAGCTCAGCGGCAGACACAGTCCAGAAAGGCGCCTTCGCCACTGGGGGTCCTCCCAATATCTACGCATTTCACCGCGACACTGGGAATTCCCCTTTCCTCTCCTGCACGCGAGGCATCCAGGATCCAGAGCCATACGGGGGGGAGCCCCGCAGTGTCACGCCAGACGAAGAAAACGGCCGACATGCGCGTAAGGCCGAAGAAGGCGGGACAACGCGCGACAACGACGTAGGACGGCGGCAGCTGGCAAGGAGGGAGCAG
+
A@A,ACCFEED+@,,6;<,@,C@;,;@F++8+++7:+8,,,8C:8+4B<BEC++@C@FGGGGEFGFDFFFGGGG:F,,=?48=@@=<,7+++@,9AFFA,A+7+6<>+>++8,4,58=*68=+3CFFA>,,57<@+98,5511:?,:F6;*1*49*=E6AC?7,C);?8CF?@FG7AGDDDD**2/2/,2;457)((+966;:B9BFB()938F?81)/223>;3-552*(()-(,(4*:6(,.)(((),0-2735((--(/4(/,4(--(.(,5(6((,((41(,.(,)-(0.2**,((.
@M02996:162:000000000-B87FG:1:1101:16858:5717 2:N:0:ACTGAGCG+TATCCTCT
GACTACTCGGGTATCTAATCCTGTTTGCTCCCCGCACCTTCGCACCTCAGCGTCAGGCATCTGCTGGTAACCTGCCTTCGCCATTGGTATTCTTCCTGATATCTACAGATGTCACCCCTACACCAGGAATTCGGATTGCCCCTCAGTGACGCGAGGGATGCAGGTCTCAACGCAGTTCCGGAGGGGAGAGCCGGAATGTCACACCAAGCGTGAAAAACCGCCAACAGGCCCTGTACGGCCAAGAAGTCCGAACAAAGATCGCAACGTACGAGGTACCGCGGGTGCAGGGAAGGAAGGAGCG
+
@<A8ACCF@CD-@,,C6,,6,,;,,-;E,,;,8@7@+@,,;9C:++,46;;@,,8C,:C6E,CFA@CE@DFGDC8?,,,9BB=749<95,,,9,@5,?BAE+4,9E;=>,,9,4,,,)*6==4@DGD@:,,,+9@8+D,,=D*=8E;F9=0)+86++@1@,=9,,5+,6@=989D++?C?C:9**//;)14:@A?=2:8/7,8>=?B<?)*/(:99<31.*.(,(61((*,(*,.)2(**41(..(-)*-)43).*.(.-,*42)(4,(,(-(-..)-(,2(,--).((((-)00**.2((
@M02996:162:000000000-B87FG:1:1101:14352:5752 2:N:0:ACTGAGCG+TATCCTCT
GACTACTAGGGGATCTAATCCTGTTTGCTCCCCGCACCTGCGCACCTCAGCGTCAGGCATCTGCTGGTAACCTGCCTTCGCCATTGGTATGCTTCCTGAGATCTACAGATTTCACCACTACACCAGGAATTCGGATTGCCCCTCAGTGACGCTAGGTATGCAGGTCTCAACGCAGTTCCGGAGAGGAGAGCCGGAAGGTCAGACCAAGCTTGCAAAACCGCCTAAATGCCCGTTACGCCCAAGAAGACCGAAAAAAGCCAGCAAAGGACGAGGTACCGGGGCGGCTGGCACGGAAAGAGCG
+
@C<<AF,ECDF+@,,,66,6<<@,,<;E,6,,,86@@C,,;7@@8+4A6?C@68@C,CE6CCCE,C@:@AEEEB@,,4AA68?,,9=65,,,9,@?F?E,A+4,9C4=@,,,,9,:,5*6=8:9BFDDA4,4+4A=+D8@D)3?=>;F?F*8+4=,7=,=;:=,6D+6=EDBC>D++?9@C>;++08C)**8<5DA-*/..,:64FD=2/+06ACCD6*/4((/)/)9/+/,)(((/(*//3(,8.(,0-0,,..1-(.(,*.1*((.(4(-(,).)-((,,390(-2(3<3).2**.,.,
@M02996:162:000000000-B87FG:1:1101:20075:5787 2:N:0:ACTGAGCG+TATCCTCT
GACTACACGGGGATCGAAGCCTGTTTGCTCCCCCGACTGTCGCGCCTCAGCGGCAGTGACTGTTCAAGGAATCCGCATGAGCCTCAGGTGTGCGAGAGGAGAGCAACGCATTGCACCGCGACACCCGAGATGCCGATGCCCTCTCCCAGACGCGAGTCCGGGAGTTGCAAGCGCACTTGCCGGGGGGGGCCCGGAGAAGGCACACTGGAAACGCAAGAACGCACACGCGGCCGAGACGGCGAGCAAAGCGGAACAACGCTCGGGGCCGAGGGAGGACCGGGGTGGCGGGGACAGAGGAAGG
+
@@A,ACCFCDD+@8@,86,8@@@,,6;C,,6C,@7@@++,,:C@+@,F<?CB+8@@9CFGCF,5C?<EC@E,C,7948@,5:94@99=5B,8@+@4FC@:@9@6=E4664++8,<5@1*666=@8@+>F:+8EFCDG+8,;)3*4DDG9?98>1/54;A5:4-4102+9CG580C>);3;+:7C*/,71/23<>C;9*)(.227())(20>2:@>FFF*2=?((,.444*4()(,-32+2(44(0.432(.49).2.,((-)(3<7(-(--16(,-(-,(-,((-,,21(,(..0<1(.,(
@M02996:162:000000000-B87FG:1:1101:13662:5789 2:N:0:ACTGAGCG+TATCCTCT
GACTACCCGGGGATCGAATCCTGTTTGCTCCCCCGACTTTCGCGCCTCAGCGTCAGGGACTGTTCAAGGAATCCGCCTGCGCCTCCGGTGGGCTAGAGGAGAGCAACGCAATGCAACGCGACACCCTAGAAGCCGATTCCCGCGCCCAGACGCGAGTCCGGGAGTTGCAAGCGCACTTGCCGGGGGGGGCCCGGAGAATGGACAATTGAAACGCAAGACCGCCGACGCGGCCTTGGCGGCCAGGAAAGCCGAAAGACGCTCAGGGCCGCTGGAAGAACGGGGATGAGGGCAAAGGAGTAGG
+
B@AABFFGBDD+@,@,8;5@<CC,,6CF,,;,8C@@++,,5@F@@B,:@?EB68@B,CFGDF@,C@<FFFG,C57988@47868@,7@+@+4@,@,CBCD+:@==F@=@>+88EA,@1*6638C8B+>DA,,@3@D>+,32)9*3C>F9;30>87F/0<*=*3<*21+;?C880>E5*);3:CC*)-56::9>BD>>**)(3).(*)..*:3<),>>@*4C3-(-(--1*,4*))((-*/-22(0.4(*,59>)(2(-((-/.45(,4(-793((((,(((-,(,().2(-4))**2(.).
@M02996:162:000000000-B87FG:1:1101:3924:5802 2:N:0:ACTGAGCG+TATCCTCT
GACTACACGGGTATCTAATCCTGTTTGCTACCCACGCTTTCGCGCCTCAGCGTCAGTTATTGTCCAGCTAACCGCCTTCGCCACTGGTGTTCTTCCTAATATCTACGCATTTCACCGCTACACCTGGAGTTCCGCTAGCCTCTCCAACACTCAAGTACATCAGTTTCAACTGCAGACCCGAAGTTGAGCTCCGTGCTTTCACATCTGACTTGCTGTCCCGCCTACCCGCCCTTTACACCCAGTAAATCCGGATAACGCTTGCTCCCTCCGTATTACCGCGGCTGCTGGCCCTGCGTTCGC
+
CCCCCGGFGGGGGFGGGGFGGGGGGGGGGAFGGGGDGGGGGGGG7FGGGGGGGGGGG9EFE@FEGGFC<F9FFGGGGGGGGGGGD=6C=FEEFGGGC,9EFFGGGGGG8CEFGGGA+1<=CFF,,AEFEEEFGG>=C6=>8=9?F;)DFG95,@8,@C:@C,:C:CGGF,,*3;F8*+53+54;DFE+>,,)<**08@FECG*/7=8ACF=6*1.::>?:558:>(-(/43:9.)7)/CE1(/1+.)9760((2);---,-9)6<:?(43-(.2)6681(---(3:2>?2((.)//2(,(
@M02996:162:000000000-B87FG:1:1101:13653:5806 2:N:0:ACTGAGCG+TATCCTCT
GACTACCCGGGGATCTAATCCTGTGTGCTCCAGCGACTTGCGCGCCGCAGCGTCAGTGACTGTTCAAGGAATCCGCCTGCGCCTCAGGTGTGCGATAGGAGAGCAACGCAGTGCACCGCGACACCCGAGATGCCGATTCCCGCTCCCAGACGCGAGTCCTGGAGTTGCAAGCGCACTTGCCGGGTGGGGCCCGGAGAGGGCACACTTGAAACGCAAGACCGCCGACGCGGCCGTGACGGGAAGTAAAGCGGAAGAACGCCAGAGGCAGCAGTATGACCGCAGCCGCGGGGCAGGAGAGGGG
+
@<A6A6EG@CD+@,,666,,,,;;,6;;,6,,,;7:6+,,58@@+@+@:BC@,,8@,CFFCF<,C?<FCDG,C,898,4:784,@==C,B,@@+@9@BAAA9++9F8>@8++,48,8130666@@C+>>:+@D4@C+*,7*1*95E=G;C94>85</AF,>45<,)29;EG:=5D18*7:>:=C*1-56:14>B531*)--::31)).4)*.3.40,724E((-3-3(,*-()(-,-,**((,,*.4-*(.76)40(-(((/(./23,3(..-..5400((-,.(-(,-(,-)./8*-((-
@M02996:162:000000000-B87FG:1:1101:19376:5818 2:N:0:ACTGAGCG+TATCCTCT
GACGAGAGGGGAAGCTAATCCAGTGGGATAGCAAGGAGGTCGTGCCGGAGCGGGAGAAGAGCCATGGACAGCGGGCTACGCAATCGGTGAGATGTGACAGATCTAAGCATATGAGGGCGACACAGCAGAAAGCGCCATCGTCGACAACGCTCAAGGGGAACAGGAGCAAGGGCAGGCTGCAGGTGGAGCAGGAAAAAGGCACCGCTGACTAAAGCCGGAGCCTGCGCAGGCGGGAAAACGAAGAAAGCAGGAGAAGGCGGGGGGCCGAGGAGAGACGACGGAGGCGGGCACGGGGGAAGGG
+
8<-,8@6@;6@+8,,,,6,,,,;,,-6A,;,,,;C<,,,,,6+8,,+4+4+76+6@FCFC,:,9C6<6C<D,+4+4+,,8+4++9@4+8+:,,5:,C,4,9+,+4C4,,,,9,4,,4:@C+++@,@:,3,,,36++3+,+5)3@3*)60<*)4,274*==*45,:89*2,=8*8C5)*()252*,*(2(=9=A;CD(*)(.*(-(),-.**..92)-))-2((,(--4(*,()(41((,*,8((01532.)-(0.*(((((1-4)19((-((((,.(((,,(,,-(-,(,467)2**(,(,
@M02996:162:000000000-B87FG:1:1101:23734:5823 2:N:0:ACTGAGCG+TATCCTCT
GACTACTGGGGTATCTAATCCTGTTTGATCCCCACGCTTTCGTGCCTCAGCGTCAATGACAGATTAGGGAGATGCCTTCGCAATCGGTGTTCTGAGTAATATCTATGCATTTCACCGCTACACTACGCATTCCGCCCACGGCAGCGGGATTCCAGCACAACAGAATCAAAGGCAGTTCCGGAGTGGAGCCCCGGGCTTTAACCTCGGACTTGGTGAGCAGCCGACGCACCCGTGAAACCGAAAAAATCAGGAAAAAGAGTGCAACCGCCGTAGTACCGGGGCGGAGGGACAGGGGAGAGAG
+
C@CCCGEFFGG+@,<E@EA9<C@;6CCA9<66,E7@F,6,<@;C:@,EEE8C,@@:,CE<FFG,C,:,CECG8A9E,4=D,BC,@@C8@6,4@FFC,AE,A9,,9,@CC9,,94,:@>*=C9<,>A++64+4494+=CC8=)0+++)83+*578=811=F+@D,@@?AD9<?,;C;7;;:*4@4533?:;*:9>9(/,)*1;*/0)/(-0*/)0/+(20,*6(.(6(.(*-(1---6),*4>(4<213*5).(0,*-((..*))2(-,(-(((,.)--(--((,-4(,(((4.)/**,,,(
@M02996:162:000000000-B87FG:1:1101:9592:5835 2:N:0:ACTGAGCG+TATCCTCT
GACTACCCGGGGATCTAATCCTGTTTGCTACCCACGCTTTCGCGCCTCAGCGTCAGTTATTGTCCAGCGAACCGCCTTCGCCACTGGTGGTCTGCCTAATATCGACGCATTTCACCGCGACACTAGGAGTGCCGGGAGCCTCTCCAACACTCAAGAACAGCAGGTTCAAATGCAGACACGAAGGGGAGCGTCGGGCGGTCACATCTGACGTGAGGTCCGGCCTACACGCGCGTGACACGCAGCAAAGCAGGAGAACGCGTGAGCCCGAAGGATAACGGCGGCTGCTGGCACGGAGGGAGAG
+
@@A6@CCF@CD+@,<,;<,CA<@;,;;A,CC,6C@@+8,,<@C@@6,@<BCB86:B,<E<,CBFFACF+@FFFE77,?,A4,4C8=A,9++,9,C,FFA,=+,+9@>8=++9,4,:68*=?@:,@FD<=8,,@=++=B:B+00A6ECF>C*)@>;FCCG,8C5*43?:CF,459FG9DBDDC:**/571**/8):90*)(-+6)3*6<>312:)4)(*)-/((.,.(-(*(-)(-,.)+*(-(,02((*..4(0.0-((-,/(,2((((-(,)).4(4(,21,-,))4(,430.1/*46((
@M02996:162:000000000-B87FG:1:1101:6073:5836 2:N:0:ACTGAGCG+TATCCTCT
GACTACTGGGGTATCTAATCCTGTTTGCTCCCCCGACTTTCGCGCCTCAGCGTCAGTGCTGTTCAAGGAATCCGCCTTCGCCTCCGGTGTTCTGCAGGATATCAACGCATTTCACCGCTACACCCTGCATTCCGATTCCCTCTCCCAGACTCGAGTCCTGTAGTTTCAAGCGCACTTTCCGGGTTGGGCCCGGAGATTTCACACTTGACACGCAAGACCGCCTACGCGCCCTTTACGCCCAGTCAATCCGAACAACCCCCTTTGCCTCTGGATTACCGCTGCTGCTGGCACCGGGTTAGG
+
CCCCCGGGGGGGGGGGGDCGGGGGFGGGG9CFEGGGGDFGFCGGGGGGGFGGECCGFGG,EFGGGGGGGGGGGDG@FGGGGFGGGG@GGGGGGGGGFGGG9DEGFGGG++:C=@BEEA>>CEF@EGGGGGGFEGCDCEGFD);FFGFGFGFDCD+@@FFGGE;CD=CEDEGFGFGGFGFFCCEGGDADF??AFDD=BFF4C?EEFFFBEFGF@)688AD6*.64@1624C93>7<<2.:5264)1<><72)40).*((,-(*)-2..,(4))-4,46(((,-5:)322(.4())118(((
@M02996:162:000000000-B87FG:1:1101:23673:5864 2:N:0:ACTGAGCG+TATCCTCT
GACTACTCGGGTATCTAATCCTGTTTGCTACCCGCACTTTCGAGCATGAGCGTCGATAAGTCCCCAGCAAGCTGCCTTCGCCATCGGTGTTCTTCCTGATCTCTACGCATTCCACCGCTACACCAGGAATTCCGCTTGCCCCTGAACTATCCAAGAAATGCAGTCCGGTCGGCAGGTCCGGGGTTGGGCCCCGGTAGGGTACAGACCGCGTGAACTTCCGCCGGCGCGCCCTTTACGCCGAGTGAGTCCGAACAACGCTGGAACCCACCGGAGTACCAGGGCAGGTGGGAAGAAGGGCAGG
+
CCCCCGFGEEG-@,6@@F@@<CCC,CCF9CCC<CGGC+6,<@FFFE<EEFCC@B@C,CEF@CBFGGCDFGECF?@?,=DAB@=,@@C,?,,,9,=E9E;C,=;,@CD>C@:FC4:B@=0==9EDDEEGF88,>=C>>DF>D=:=FFE,;635>EGFGF,A;D=810=E6B+9@>DGAFFAEGG**;=D>*:5AD/3(*8/607CC5:46)14(.7*)**-/-(--43-1:,(0).-44**43,4*)..*-04254*--,(-*.47(-(,4(-(-,6)))-,2(-(.50(((-)/3**(((,
@M02996:162:000000000-B87FG:1:1101:26103:5890 2:N:0:ACTGAGCG+TATCCTCT
GACTACACGGGTATCTAATCCTGTTTGCTCCCCACGCTTTCGTGTCTCAGCGTCAGGTATCGTCCAGTAAACCGCCTTCGCCACCGGTGTTCCTCCTGATATCTACGCATTTCACCGCTACACCAGGAATTCCGTTTACCTCTCCGACCCTCAAGATCAACAGTTTCAAATGCAAGTTCTGAGTTGAGCCCCTGGTTTTCACATCTGACTTGCTACCCCGCCTACACACCCTTTACACCCAGTAAATCCGGATAACGCCTGCCCCCTCCGTATTCCACCGGCTGCTGGCACGTAGTTAGC
+
CCCCCG,CFFEGFFGGGGGGGGGGGGGFGCDDG-F@FGGGGGEF<BFFGFGGGGB@8CEC<6:AFGG6FF<F@FGGGGGGGGG:DGCGGGGG;FGGGGFG,?F@DFFGDEFAFGGGG>BDDFFGGGGGGCGFFG,AFBDF8>F?F+)33+;:BDC>E2A,@FDC,2=DC,EBFF+<B9*4EFCCFG7C@C@)@**336C<AG@6B@ECEF7=E324-;C95:59B5:79C@;<;4<57F538=C+.)980)(,8);,,((-1((1-(31--(43)-))(--44(43:>?()(00*2<)).
@M02996:162:000000000-B87FG:1:1101:23355:5895 2:N:0:ACTGAGCG+TATCCTCT
GACTACCAGGGTATCGAATCCTGTTTGATACCCGCACCTTCGAGCATGAGCGTCAGTAAGGGACCAGCAGGCTGCCTTCGCAATCGGAGTTCCTCGTGATAGCGAGGCATTTCACCGCTACACCACGAATGCCACCTGCCTCTACCGCACTCAAGGGATGCAGGTCCAACCGCGAGATAGAGGTGGGCACAACGAATTTACGGCGGGCCTGCATGTACGCCCGGGGGACCCTGAAACCCAAGAAAGCCGGAAAACGTGCGGCACGACCGGAATGACGCGGAGGGAGGGAGGGAAGTGGGAG
+
CCC@BF,ECCD6C<E,9C@:,C@;,6C;FCC,,76C+8,,,CFC,+,@@ECC+6@C<<C,6C,A7CC,9CCBB=4A,,4A::6,,=:6>,,,,,,=,:A,4+@+6+88>,,9,45,@:*6049,@+?C:,,4@=8?FD@?+)5+660+3@*)@@A86A,+,@88,3=2C@+<390;*/*46B64**/*(*=0/2:2(*+1952.()4(()9(4*)*)/1(/(,((((-4/(37().).+23(,4?((()40(,.()(-(,4)44*((((,-(-).)(,(-,(((--36<(-())/+0,((.
@M02996:162:000000000-B87FG:1:1101:26079:5898 2:N:0:ACTGAGCG+TATCCTCT
GACTACACGGGTATCTAATCCTGTTTGCTCCCCACGCTTTCGTGTCTCAGCGTCAGGTATCGTCCAGTAAACCGCCTTCGCCACCGGTGTTCCTCCTGATATCTACGCATTTCACCGCTACACCAGGAATTCCGTTTACCTCTCCGACCCTCAAGATCAACAGTTTCAAATGCAAGTTATGAGTTGATCCCATAGTTTTCACATCTGACTTGCTAACCCGCCTACACACCCTTTACACCCAGTAAATCCGGATAACGCTCGCACCCTACGGATCACCGCGGCTGCTGGCACGTCTGTACC
+
<BCCCFGGGCFGGGGGGGGGGGGGGGGGGFFGGGGGGGGGGGGGGGGGGGGDGGEEDGGGGGGGGGGGG9FGGGFEGEAFGGGGGDEGGGGGFFCFFGGGGFGGGGGGGCCEEFEGG>@>8EEE4AFCFCE=EEDD8BA@DDFDG7)FDGFDD3+,=EDFGGBCEF=DCDCAFFF7BG*+EC72ECE+1@D@B67;@FFFFFECC+*;>AF36=6=:AF::5@9=7738C@DC3*>?3?/(66>8<7?2:)(()7;/(//-7((18:?0(((-(,.4(,--4-(-.)(3:5(0)210.)-
@M02996:162:000000000-B87FG:1:1101:23340:5908 2:N:0:ACTGAGCG+TATCCTCT
GACTACCAGGGTATCTAATCCTGTTTGATACCCGCACCTTCGAGCATGAGCGTCAGTAACGGACCAGCAGGCTGCCGTCGCAATCGGAGGTCTTCGTGATATCTATGCATGTCACCGCTACACCACGAATTCCACCTGCCGCGCCCGCACTCAAGGGATGCAGGTCCAACCGCGAGATTGAGTGGAGCACAACGATGTTACGGCCGGCTGGCATCTCCGCCGGCGCGCCCGTAAAACCCAATAAAGCCGGAGAGCGCGCGGACCGTGCGTAGTACCGCGGCGGCGGGCACGGAAGGAGCCG
+
CCCCCFFFFGG-;,66@E,<6CC;,CCFFEE,<FBG7@,,@@FE@B;ECF@C+8@E,EFAFGECFGEAFFFDE?,E+6@B8FFCG==B=+,,,,@D,B:,A+=+4,95@,,9,4,5@8*===,4>?CF>,+,,@9DDEE?05*=C>169?*)@@CFGG,CC<A,4@*@F,@:5?C:@**;:FC,<;>C(4<5ADF<2+;7<C<((260()913*(1)*9::(39>2((484()4,6<0+*,(529))(12849)-7(-(--)479-(42-4((.)-49(41,(((,-(4013..***.((-
@M02996:162:000000000-B87FG:1:1101:26101:5908 2:N:0:ACTGAGCG+TATCCTCT
GACTACACGGGTATCTAATCCTGTTTGCTCCCCACGCTTTCGTGTCTCAGCGTCAGGTATCGTCCAGTAAACCGCCTTCGCCACCGGTGTTCCTCCTGATATCTACGCATTTCACCGCTACACCAGGAATTCCGTTTACCTCTCCGACCCTCAAGATCAACAGTTTCAAATGCAAGTTATGAGTTGAGCCCATAGTTTTCACATCTGACTTGCTCACCCGCCTACCCACCCTTTACACCCAGTAAATCTGGCAAACGCTCGCCACCTACGTATTCCGGTGGCTGCTGGCCCGTCGTTCGC
+
CCCCCGGFGGGGGGGG9FGGGGGGGGFGGFAD@FGGGGGGGGGGFGFGF5FFFGGGFGCFGGGGGGGGGGGGGGGGGGGGGG>EFGGFGGEGFFGGGGGCFFGGGGGGE+BEE,CF@:@@CEFFFGGGEFGEBFDG=DAE=DFGGC@FEGFDEGG99D8DFCDC:CFFG9CFGFFCC?7+3EEAEDFCBFGBA*;@=CFFEGEE@=CEFFFEFA6BA>D5:@@92(87(*0/2=9<?3?83,/)3)76+1+)(*/*(.//./4(14<F??17B?)6(-(((,4((52,3(,(0)11:(--
@M02996:162:000000000-B87FG:1:1101:18327:5908 2:N:0:ACTGAGCG+TATCCTCT
GACTACCGGGGTATCTAATCCTGTGTGCTCCCCACGCTTTCGTGCCTCAGGGGCAATAACAGACCAGTAAGCCGCCGTCGCCACTGGTGGGCCGCCAGAGATCGAAGCAGGTGACCGCTACACATGGAAGTCCACTTACCGCTTCTGCAGTCAAGCTTCCCAGGTTCCACCGACCCTCCGCAGGTAAGCTGCGGGCGGTCACGGCAGACTTAAAAAGCCAACGACGCACGCGGTACGCCCAAGAAATCCGGATAACGCGTGCCCCCGAGGGAAGACCGCGGCTGCTGGGACGAAGGAAGCG
+
@@A@BCEBCDD6@66,;6;,6C;,,-;F,,,,,;7@+,,,;8;@8,,B<?,;++6@,CEFGGF=DCC9@AFFGC@+++@8866@=?C,9,+,9+@FF6E,9+9+@FC@8,+84>,,8=*6+>BD,CAAA,,,@EG+=FCD+8*+3,58<++0@AD<2,7A@A8*4*=795@?>>;79D>B8B=5,4>D7,>;B>DF(*0(4+8<9BB?<)*.6FA@F494*4-3-3(4;86()(-(-4**,-(,..--0-.4-0.2-(((-*-4*3(---(2((.4,-,,1(4-(,.2(.3()./:*,,((
@M02996:162:000000000-B87FG:1:1101:27076:5922 2:N:0:CCTGAGCG+TATCCTTT
GACTACCAGGGTATCTAATCCTGTTTGATACCCATGCTTTCGTGCCTGAGCGTCAGAAGATCTCTGGACAGCTGCCTTCGCAATCGGTGTTCTGTGACATATCTAAGCATTTCACCGCTACACTTGACATTCCGCCATCTGCGACATCTCTCAAGGGGACCAGTATCAATGGCAGTTTTCATGTTGAGCATGAAAATTTCACCGCTGACTTAATCCTCCGCCTGCGCACCCTTTAAACCCAATAAATCCGGATAACGCTCGGGTCCTCCGTATTACCGCGGCTGCTGGCCCGGAGTTAAC
+
CCCCCGGGGGGGFGFGFGGGGGGGGGGGGGGGGGGGGGGGGGGGGGFGFGGGGGGGGGGGGGGGGGGGGGGGGGGGGGGGGGGGGGFEGGEFGGGGGGCFFFGGGGGFFGGGGGGGGBEGDE8,,,9:9999996@DG84+336=>@FFGFFFFGGGGGGGGDFGFGGCDGFGFGFFGCFGGFGGGFGFGFEFFCDEGFCCDED>>BFFFFCEF=978?=58=>FFFBFGFDG=E<>=?C@=2>A*9?;6),8>E=/.,/41.372)6:1-(4(.4414-((29B:07((40)0*;C)))
@M02996:162:000000000-B87FG:1:1101:23307:5941 2:N:0:ACTGAGCG+TATCCTCT
GACTACCAGGGTATCTAATCCTGTTTGCTCCCCACGCTTTCGAGCCTCAACGTCAGTTATCGTCCAGTAAGCCGCCTTCGCCACTGGTGTTCCTCCTAATATCGACGCATTTCACCGCTACACTAGGAATTCCACTTACCGCTCCGACACTCTAGTCAAACAGGTTCCAAAGCAGGTCCGGGGTTGAGCCCCGGGCTGTAACGTCAGACTTGCGTCACCGGCGACGCGCCCTTTACACCCAGAAAATCAGGAAAAAGCTTGCGCCAGACGGATTACCACGGGTGCGGGCACGGGTTGAGCG
+
CCCCCFFFFEG@C<@<CFEA<E@6;CCFA9@,,CBCC,,,<@DEB+,;CFEC6@@C,<C,CD@FGBE,EFDFECCC@:DDCFCF8=C6A,8,9,CE?FDA@+E,9@BCE++44=@BB=*6=9,9@BFFA9,,,@D+DD8D+)9=@B>+<8*0,C@9@=EFFDD,6:+=DFGA8FC+*5>BDGG4*;<7)4*/9>D@2*2*1,(--:3;)0+/)),8;3*/2.(-19;49C6(2)65<),*::(,9:).*.6.(0.*-()).1,(/((((-(-(,)).),,,(-4,-760233))2**(,.(
@M02996:162:000000000-B87FG:1:1101:24151:5979 2:N:0:ACTGAGCG+TATCCTCT
GACTACACGGGTATCTAATCCTGTTTGCTACCCACGCTTTCGCGCCTCAGCGTCAGTTATTGTCCAGCTAACCGCCTTCGCCACTGGTGTTCTTCCTAATATCTACGCATTTCACCGCTACACTAGGAGTTCCGTTAGCCTCTCCAACACTCAAGAACATCAGTTTCAAATGCAGACACGAAGTTGAGCTTCTTGCTTTCACATCTGACTTGATGTCCCGCCTACACGCCCTTTACACCCAGTAAATCCGGATAACGCTTCCTCCCTACGTCTTACCGCCGCTGCTGGCCCCTCGTTAGC
+
CCCCCGGGGGGGGGGGGGGGGGGGGGGGGFFGGGGGGGGGGGGGGGEGG,FFGGGGGGGGGGGGGGGGGGGGGGGGGGGGGGGGGGGFGGGGGGGGGGGGFFGGGGGGGGGGGGGGGADGGEGGGGGGFFFGFEDD8CADGDFGG;DFFGFF,D?=?FGGGGFGGFFFG;EFGBFEFFD5>:?CC9EFEEDA+3+8ACFFFGCEF@AEFFGF6?*=6BC:*5<AB3@(:C@=FBFFFFGEFFF<6?E?;1>;DD;;/,//(2)198:AB(((.4.:,3((-4((-))(4((())22;(()
@M02996:162:000000000-B87FG:1:1101:26272:6019 2:N:0:ACTGAGCG+TATCCTCT
GACTACACGGGTATCTAATCCTGTTTGATCCCCGCACCTTCGTGCCTCAGCGTCAGTGTCGTGCTCGCCAGCTGCCTTCGCGATCGGTGTTCTGTGTCATCTCTAAGCATTTCACCGCTACATGACACATTCCGCCGGCGCCGTTCGCACTCTAGATAAGCAGTATCAATGGCAGCCTCCTAGTTGAGCTAGGATATTTCACCACTGACTTACTCATCCGCCTACGCACCCTTTAAACCCAATAAATCCGGATAACGCTCGTATCCTCCGGATTACCGCGGCTGCTGGCACGGCGTTAGC
+
BCCCCGGGGGGGGGGGGGGGGGGGGGGFGFEFGGGGGGGGGGGGGGGGGDGGGGGGGFGGGGGGGGGGGGGGGGGGGGGGGCFGFGBFGGGGGGGGGGFGGFGGGFFGGGGGGGGGG>BDDEFGFGFGGGGGGGGDCGGEDAFGGGAGFGEEGFGFFCGFFG)<5BDE9DCFFFGCFFDFCGGCF8EF=CFEF675CFFFFGB*5;@==FG7EFC=?BFD=6:@DDF6@E@<C8A9:7CC?(429<AFF104<BAD--(--143064.((((,4.5)(-,,,740)).((.())*21((-
@M02996:162:000000000-B87FG:1:1101:5077:6036 2:N:0:ACTGAGCG+TATCCTCT
GACTACACGGGTATCTAATCCTGTTTGCTCCCCCGACTTTCGCGCCTCAGCGTCAGTACTGTTCAAGGAATCCGCCTTCGCCTCCGGTGTTCTGCAGGATATCAACGCATTTCACCGCTACACCCTGCATTCCGATTCCCCCTCCCAGACTCGAGCAAGGCAGTTTCAAGCGCACTTTCCGGGTTGAGCCCGGAGATTTCACACTTGACACACCTCGCCGCCTACGCGCCCTTTGCGCCCAGTAAATCCGAACAACGCTTGCGACCTCTGTATTACCGCGGCTTCTGGCCAAGAGGTAGC
+
CCCCCGGGGGGGG<FFFFFGGGGGGGGGGGCFFGGGGGGGGGGGGGDGGGGGGDGGGGGGGGGGGGGGFGGGGGGGGGGGGGGGGGGGGGGGGGGGGGGGGFFGGGGGG>EGGFGGG=?D>EFGGFGGGGFGFGGDGGFDFAFDGGDDFGDE@@==EFGGGG=:<CGGG96@EA7EFGCFGGGEEC2CEGG=8?)9=FF?EF?;@FE356F@@F;56;D>C9????F9>EF0>:))72?E(25)1<9AC00((0.7---,(*(-132,,..).6.-.(,-417((6<<0(((0881<)40
@M02996:162:000000000-B87FG:1:1101:17917:6041 2:N:0:ACTGAGCG+TATCCTCT
GACTACTAGGGTATCTAATCCTGTTTGCTCCCCGCACCTTCACGCCTCAGCGTCAGGCATCTGTTAGCAGCCTGCCGTCGCCATTGGTATTCTTCCAGATATCTACAGAGTTCACCCCTACACCGGGAATTCTGACTGCGCCCCAGTAACGCAAGTCCTGCAGGTCGCAACGCAATTCGGGAGTGGAGCTCCCGCCTTGCACACCAAGCTTACAGAACCGCCGACACGGCCGGTAAACCCAAGAAATCCGAACAACGCACGCAACCAAAGGGGGACCGGGGCTGAGGGCAAGAAAGAAGAG
+
@@A6@CCEEFF;CC9<;C;,@,;;,<CF,,,,,@6@+C,,46CD@6,B<?CB,6@B,CE,E9C9C@EFAEFFC?@E+4+>@8479;C69,9,9,9,EEE,?3;,9C;=@,,444,,91*6=84D+@@C:4,,,@CD8EF+=)9?=C5F@D*0B8C,@=2=8?836;+==ECB6>C*@7:FCB;1,/797,>)33;>(6)0.,87>FF=9)41;FEFF;*.*.(...6?(*,()(-444,*-88:F:)-*(.--.8*(-(--)-4),(,,.(-((-4(-((16(-(.3,-4(-).2+*,2((
@M02996:162:000000000-B87FG:1:1101:19972:6042 2:N:0:ACTGAGCG+TATCCTCT
GACTACACGGGTATCGAATCCTATGTGCTCCACACGCTGTCGTGCCTCAGGGGCAGTTACAGGCCAGGCGACCGCCTTCGCCACTGGGGGTCTTCCAGATATCTACGCAGTTGACCGCAACACATGGAGTGCCAGCGCCCTCTCCTGCACGCTAGCTCGACAGGTTCCGAAGCGGGTGACAGTGGAGCGGCCAGCTGGGACGTCAGACTAAGCGTGCCACCTACGCACCCGGAACGCCCAAGCAGTCGGGAGAAGGATCGACACCGAAGAAGGACAGCGGCAGCGGGGAAGGAGGGAGCAG
+
A6A,A@CECDD+8,6,96=,C,6,,<<A,6,,,;8@+6,6,::@8,,B<=,@++7@,9CEEGGC:CDF<@B@CC@:,8=9,,6C8=<,7+++9,C9EA=,439+4<>48++4,8,,6)*6+=+@,CA<=8,,,@,6?>++0)*;C,5800*8+49@7@ACC78*,3;13>A?*8):09963<++42226CCB5>F)5+:<?C(148<2,*9).<,81)74/(5:24842*(,)44--4*21((())((/,0-:F(/4)(-()4(5(2(-(.((4((4411(-3:(79(4(48:@;**4--4
@M02996:162:000000000-B87FG:1:1101:8736:6049 2:N:0:ACTGAGCG+TATCCTCT
GACTACCCGGGGAGCGAATCCTGTTTGCTACCCACGCTTTCGCGCCTCAGCGTCAGGTATTGTCCAGCGAACCGCCGTCGCCACGGGTGGGCTTCCTAATATCTACGCATTTCACCGCTACACTAGGAGTGCCGGTAGCCGCTCCAACACGCAAGAACATCAGGTTCAAAGGAAGACACGAAGGTGAGCTTCGGGCGGTCACATCTGACATGAGGTCCCGCCTACACGCCCGGTACACCCGGGAAATGCGGAAAACGCGGGGCCACGAGGGAAGACAGCGGCTGCTGGGACGAGGGGCAGG
+
@<A8@;;E@CD+@+++66+8C,;,,-;=,66,,;67+,,,,88@++8:@=C@,,@B,<FC,C,EE6CE+=C@FC>:+88@>+4@+4:+8+++4,@,7?=,7<,+7C>33++9,688>=*8?9,,@FDCA,,,@:+==C,,*)*39D@:/;*0B8<CFGG,<9;,,2808?,6,.;AAF8>BC/*,2/7(+0):.:>(*0(-34).1645**.6)4),1*-/((-(3(4(*42)(--64,*(,(9B:.)*-)3(),*-(((-)(,*-(-(3(((((.(4(,(,3--).(-42,))***(((,
@M02996:162:000000000-B87FG:1:1101:8848:6050 2:N:0:ACTGAGCG+TATCCTCT
GACTACAAGGGTATCTAATCCTGGGTGCTCCCCACGCTGTCGTGGCTCAGCGGCAGGTGTGGTCCAGTAAGCCGCCTTCGCCACTGGTGTTCCGCCCGATAGCGACGCAGTTCACCGCGACACCGGGAATGCCGCTTACCTCTCCCACACTCAAGAACCGCAGGTTCAAATGCAGGCTGTCAGGTGAGCCGACAGGGTGCACATCTGACTGGCAGTACCGCCTAGACACCCGTTACAACCAGGAAGTCCGGAAAAAGCGCGGCAACGACGGATGACCGGGGCAGCGGGGACGAGGGAAGGG
+
@@@8BECFFFD-;6,,;<C@ECC,,;8?9,,6,;@@+,,,,::@8@,B<?;@+6@B+:E6CF@FFCDC@AFEFE@7,4,A,,=F?=<,:,,,9,86C=>4>*9+6@=+=++9,6,,6>*===+@EGGDD,,33:>77C83+3*;*D@@>D*)?,3??FFC*:5*4**4=C,41:CEE56)252*,27<6?E>3>G((+),.+..)1665**,.<:.)02-*((-(.-:0*,4*(--6),*,34<F74)2,.-(..1-((--),-)444(((,(-...(((,3(,,-21(((-))*/*.-((
@M02996:162:000000000-B87FG:1:1101:8752:6057 2:N:0:ACTGAGCG+TATCCTCT
GACTACCCGGGGATCTAATCCTGTTTGCTACCCACGCTTTCGCGCCTCAGCGTCAGGTATTGTCCAGCGAACCGCCTTCGCCACTGGTGGTCTGCCTAATATCTACGCAGTTCACCGCTACACTAGGAGTTCCGTTAGCCTCTCCAACACTCAAGAACAGCAGGTTCAAATGCAGACACGAAGTTGAGCGGCGGGCAGTCACATCGGACGTGAGGGCCCGACGACACGCCCGGTACACCCAGGAAAGCCGGATAACGCATGCCACCGACGGAGGACCGGGGCAGCGGGAGCGAGGGGAGAG
+
@@B,@CEF@CC+@,A<;<;,<@@;,<;?,@;,,C,@:,,,,8CC@C,B@A<@6@@C,CF9,C<CFCDE+BBCFC=7,,@?B,4@,9=,9++9@,C,FEA,@+=+9C>@8++9,955=@*==9,4@FDA:3,,@=,+=B9,+1*=?DD@DD+8B@=CCFF,,48+50+@;>3;79DC>CCBCE>*,299>**0?)9>(*)(.2-)4)4893*,4)()-)9-/-(4(-(,(*(-)-,-.)0*-3(30440*-.,(..2--((,2))0.(-(-((((--81(,(4(-(,31-((-))2*241,,
@M02996:162:000000000-B87FG:1:1101:18066:6080 2:N:0:ACTGAGCG+TATCCTCT
GACTACACGGGGATCTAATCCTGTTTGCTCCCCCGACTGTCGCGCCTCAGCGTCAGTGCTGTTCAAGGAAGCCGCCTTCGCCGCCGGTGGTCTATAGGAGAGCAACGCAGGTCACCGCTACACCCGAGATTCCGATTCCCGCTCCCAGACGCGAGGCCTGGAGGTTCAAGCGCACTTTCCGGGGTGAGCCCGGAGATGTCACACGTGACACGCAAGACCGCCTACGCGCCCGTTACGCCCAGTAAAGCCGAACAACGCGCCGGGCCGCGGGAGTACGGAGGCGGATGGAACAGGGGGAGC
+
B@AA@CCFCCD+@6<,@<<<@@@,,;;E,,,,,68@+7+,;9F@7::@<=CB,,@B,C@,E6,CC<EFFC,9F>>7,,99,84CE@=4=++,9?9FFFE,9*92=EC+>4+4,6,:==*0=B3@>7F+63,,@DE69;,@+0*<*DCG0@*)B:9*=7,:7?5*4/*9:C988;5*;:);BCC**14<52;4<>GF,+*.-06:(.412/93(<0>?49-/,(-.491;*49)(-,2(*/,2(6=>2)*,043>:*(-,-()--)((((-(((-.)(-(,(4(-((--().(.)/**-((
@M02996:162:000000000-B87FG:1:1101:21170:6087 2:N:0:ACTGCGCG+TATCCTCT
GACTACCAGGGTATCTAATCCTGTTTGCTCCCCAGGCTGTCGAGCCTCAGCGTCAGGTAGAGCCCAGCAGACCGCCTTCGCCACCGGGGGGCCTCCCAAGAGCTACGCATGTCACCGCTACACTGGAAATTCCAGCTGCCTCAACTCCACTCAAGCAACACAGGTTCAAGAGCAGTTAGAGGGAAGGCCCCCGAAAGACAGGCCGGGACAAACTGGCAGACCGAGGACCACTGAAAACCAAGAAAAAGGGAAAAAGCGCGACACCGACGGAAGACAGCGGAGGGAGGGCAGGAGTGAGCAG
+
@@68@=CCCCD-;,6,;6C,@,@,,<;=,66,8@,9,,,,,:,@,+,B;,C@,,8B,CF9FF,AD<C,966,:>++,,9A,,8@,6=+4+++5*,,5>>,>3,+486>1**2,6,346)/1:3,2@:C<,,,69+028+8*))022)?8;+66BDC*<*;*13*0*2<:20706C3*:57:C=***(1(*/-.)/(-*).(*--()((()1((*.7()/(*,(.(-4-(*,(*.))4:+:24..7(.(*-.(.7(*.-(--),(902((-((-4.43(,1((-((43(-,(().2*+)(..
@M02996:162:000000000-B87FG:1:1101:25518:6101 2:N:0:ACTGAGCG+TATCCTCT
GACTACAAGGGTATCTAATCCTGTTCGATCCCCGCACTTTCGTGCATGAGCGTCATTTACGGCTTGGTCAGCTGCCTACGCAATCGGTGTTCTTCGTCATATCTATGCATTTCACCGCTACACGACGAATTCCGCCAACCTCAACCGCAATCAAGCCCTGCAGTATCAACGGCGGGATGGAGTTGAGCTCCACGATTTAACCGCTGACTTACAAGGCCGCCTGCGCACCCCTTACGCCCAGTAATTCCGAACAACGCTTGCACCCCTCGTATTACCGCTGCTGCTGTCACGAAGTTTGCCG
+
CCCCCGGGGGGGGGGGGGGGGGGGGGGGGGDGGGGGGGGGGGGGGGGGG8FGGGGGGGGGGGGGGGGGGGGGGGGGGGGGGGGGFGFFGGGGGFGGFD=ECEF9EEAFAFFGGFGGG>B?DFFEEGGGGGGFCFEGDGGG88;FFG>E>+*:@EFCGFC77;::==CEF,@BEFGG44(56=<CF@@F<CD845>07F+9>F,:(>>@A?F9A?<8:F542,3<B039(;(290,,4-:*446<@942*-:31;:9--.,(*.,/(489--4.4-)((((-5?<))..)-((.0;<9.)4(
@M02996:162:000000000-B87FG:1:1101:14273:6110 2:N:0:ACTGAGCG+TATCCTCT
GACTACCAGGGTATCTAATCCTGTGTGCTCCCCACGCTTTCGCGCCTCAGCGGCAGTTACTGTCCAGTAGAGCGCCGTCGCCACTGGGGGGCTTCCTAATATCTACGCATTTCACCGCGACACTAGGAAGGCCAGCTACCTCTCCAGCACGCAAGAGATACAGGTTCAAAGGCAGTTCAGGGGTGGAGCCCATGGAGGTCAAATCGGACGGGCATCCCCGCCGACGCGCCCGTTACACCAAGGAAAGCCGGAAAACGCGTGCCACCTACGGAAGACCGGGGCGGACGGGACGGGAGAAGGG
+
@@@A@CCCEDD6@,6666,6C@@6,<;E,6C@,C@@+,,,58C@++,B@?C@++@@,CFE,C<FGFDCCCE,CB@++64878:C,=<,4+++5,@@DC;,=+3+3@>58**3,5,34:*38:4,6FDA@,*,;8*:*B9**/;CDG@CAF)(:88CFG7?796,+**2:C+5:.C**:6*08C**/-1,:*.)095(*)(.+6)4)429)),,8()5)/-/-(4(234(*49)((-..,*(.3:5:43*-.,(.,*-(,--*-6*(..(--,(-.(.3((,7(,((-2(479.)*2*((((
@M02996:162:000000000-B87FG:1:1101:14256:6117 2:N:0:ACTGAGCG+TATCCTCT
GACTACCAGGGTATCGAATCCTGGTTGCGCGCCACGCGGTCGCGCCTCAGCGGCAGGTACTGGCCAGTAGATCGCCATCGCCACTGGGGGGGTGCCTAAGATCGACGCAGGTCACCGCTACACTAGGAATTACAGCGACCTCTCCAGAACGCAAGAGATACAGGTTCAAAGGAAGGTAAAGGGGAGAGCCCAGGGATAGCAAATCGGACGGGCAACACCGCCGACGCGGCCGGTAGAACAAGGAAAGGAGGAAAAAGGTGGCCACCGACGGAAGACGGAGGATGCAGGAAAGAGGGGAGCG
+
@@8,8;CCCCD-;,,,9,,6,6;,,-8A+++++8,7+++++7@@8+,86=,@++7>+CCC,C,AC<C5?CF,C?,6,,4?8+4@,9<4=+**2*2A+<C+<*+*121*1/*2+0,011)119,+3+889+++3<+9)2**),/29F7+7C5?G57CFF+:+<.,3*23:@+5*5C*0*.*207**1,74**.)093,*)).+().)486)),(7(0.7*-*-(--((,(*-()--(.),*,,(4;0((0..-().*-(.(,2..*(423-(-((.,(4(,2((,.).,((..))/**(-(-
@M02996:162:000000000-B87FG:1:1101:8271:6160 2:N:0:ACTGAGCG+TATCCTCT
GACTACTAGGGTATCTAATCCTGTTTGCTCCCCCGACTTTCGCGCCTCAGCGTCAGTACCGTTCAAGGAATCCGCCTTCGCCTCCGGTGTTCTATAGGATATCTACGCATTTCACCGCTACACCCTATATTCCGATTCCCTCTCCCGGACTCGAGCAAGGCAGTTTGAGCCGCACTTTCCGGGTTGAGCCCGGAGATTTCACATCTCACAAACCTCGCCGCCTACGCGCCCTTTACGCCCAGTAAAGCCGAACAACTCCTGCGCCCTCCGTATTACCGCGGCTGCTGGACCAGAGTTAGA
+
CCCCCGGGFGGFEFGGFFGGGGFFGGGGGDFFGGCGGGGGGGGGGGEGGFGGGGGGGGDGGFGG8FGGGGEF@CFGGGGGGGCCDECFEGGFGD;@FEFGFFF,@FFGGGGGGGGGGAECDEBEGGF,FFCFGGG6C@EF?86F=D@7?D>DDBD:@FG=EF>:;C+,3,,@CEG7A>>>EGGGDGBFFGF=EEGF=FF<0B??;+.<C6*:DF1)3=C(:63342944C>9*8BFFFGEFFBA*-).96.43<?F)),..90(14(,-(-,...:)(,-(,-(324?032:558C+6)-
@M02996:162:000000000-B87FG:1:1101:8290:6169 2:N:0:ACTGAGCG+TATCCTCT
GACTACTAGGGTATCTAATCCTGTTTGCTCCCCCGACTTTCGCGCCTCAGCGTCAGTACCGTTCAAGGAATCCGCCTTCGCCTCCGGTGTTCTATAGGATATCAACGCATTTCACCGCTACACCCTATATTCCGATTCCCTCTCCCGGACTCGAGCAAGGCAGTTTGAGACGCACTTTCCGGGTTGAGCCCGGAGATTTCACATCTCACACACCTCGCCGCCTACGCGCCCTTTACGCCCAGTAAATCCGAACAACGCTTGCGACCTCCGTATTACCGCGGCTGCTGGCAACGGGTTAGC
+
CCCCCGGFFGGGGGGGCFFGGGGGGGGGGFFFGGGGGGGGGGGGGGGGGGGGGGGGGGGGGFGFCGG,FGGGGGGGGGGGGGEG8@@CFGGFFEF,FEFGCDF9EGGGGGGGGGGGG8?6C>FDG=F8:FFEGGGDGGFGGDFGGG@CDGDD6@CGGFFFGG8@AF7<FGGFG**@F*;AGGGGGGFGEGFBFF:(7CCF4CEC;3)9C/*,83(;,8<>E66278>,4E>1C75628CC(88A@AFBG(049789--(,-/((149)(2-(,2)69<2291664)5:?0,())2//24-
@M02996:162:000000000-B87FG:1:1101:21534:6171 2:N:0:ACTGAGCG+TATCCTCT
GACTACACGGGTATCTAATCCTGTTTGCTCCCCCGACTTTCGCGCCTCAGCGTCAGTGCTGTTCAAGGAATCCGCCTTCGCCTCCGGTGTTCTATAGGATATCAACGCAGTTCACCGCTACACCCTAGATTCCGATTCCCTCTCCCAGACTCGAGTCATGCAGGTTCAAGCGCACGTTCCGGGTGGAGCCCGGAGATTTCACACTTGACACACACGACCGCCGACGCGCCCGTTACGCCCAGTAAATCCGAACAACGCGTGCGACCACGGGATTACGGCGGCTGAGGGCACAGGGGGAGCG
+
CCCCCGGGEGG@FCFAEE<FGC@;,;CF<@FFFGEEF7,,EBFC@F7FFFFE6BCECFGGGEFGDFFCFF<FFEDF,6DBFF:FEED4>88,@ACFFDE,ADD9BFEFE++,CE?B>@*0=99DBAE4794,>DE6D;E9=8;DFG<D:?*3@=C,@A,=DF9,6;C9CDFD6@D*9*:ADDE4*/<>BCC@EDDF(,=**>*3(/7=EF<@DF?>:E).=7(43;9>B>;19<3(12*:,2.:=A)6*-51>>?*-((-,/2:<;(4-4,((.)-((,,17(-.(,,(((())***-4((
@M02996:162:000000000-B87FG:1:1101:15248:6175 2:N:0:ACTGAGCG+TATCCTCT
GACTACTCGGGGATCGAATCCTGGGTGCTCCACCGACGGGCGCGCGTCAGCGGCAGTTGCGGGCAAGGAAGCCGCCTTCGCCGCCGGGGGGATACAGGAGAGCAACGCAGGTCACCGCTACACCCTGGAGGCCGATTCCCTCTCCCGCACGCGAGCAAGGTAGGTTCAAGCGCACGTTCCGGGGGGAGCCCGGAGAGGACACACTGGACAAGCCGCGCAGCCGACGCGCCCGGTACGCGCAGAAAAGCCGAACAACGCAGGAGACCGAGGGAGGACCGAGACAGCTGGCGGAGAGGGCGCG
+
@@B,BF,C@CD+@,B,8,,8C,;,,-8@,,;,<-7@6++++7@@+++8@=C>+7=>9<FGG+FFG@EGFF4AFB>C+@,ABB+@E?C+3+**30AFGC:*;)10:;:*:**/+2,,17)1102;**212***A:E5*<++*.)09:7>>D),:87:/:E=00.*200<:CE7*5>*0*()18=*//-7(2*-7)99:*)(,/4((*.336*.()(073)-*.,33-14(*47)3,(-(**--(./35(*-04,)./--((,*-.*((((,-,((-((-(--((.,),(,((,.)1**(-((
@M02996:162:000000000-B87FG:1:1101:15266:6180 2:N:0:ACTGAGCG+TATCCTCT
GACTACTCGGGGATCTAATCCTGTGTGCTCCCCCGACTTTCGCGCCTCAGCGTCAGTTGCGTGCAAGGAATCCGCCGTCGCCGCCGGTGTTCTACAGGAGAGCAACGCAGTTCACCGCTACACCCGGGATGCCGATTCCCTCTCCCGCACGCGAGCAAGGGAGGTTCAAGCGCACGTTCCGGGGTGAGCCCGGAGATGTCACACGTGACACGCCGCGCCGCCGACGCGCCCGGGACGCCCAGGAAAACCGGACAACGCGTGCGACCGCTGGATAACCGGGGCGGCGGGGACGAGGGGAGCG
+
@CC@@ECFCDD+@,B@@<EAEE@6,<CF,C6DFG@CC+,,@@FC@+,BEDDC6@@C,CFGG+FFGGFFFF,CFEFG+@=>@B+@CCC4=8+4>AEFGFF+A*@8DEEFE6+9;@?F>@5?C@:DE+:+@++,DCE7C;FG+:*;?C=F>D*)BEC<CEGF*2/12.;?:BA;=AD*206ACDE*11-74:F3><DB(+*).36:().8?F61270<95/-24(-46;9>*43)(---(*2(.3:>0(.*,)-(04*-((--/,4)7(4(--.))-).4(((4,3((,2(21,.)/**41,(
@M02996:162:000000000-B87FG:1:1101:24243:6182 2:N:0:ACTGAGCG+TATCCTCT
GACTACAAGGGTATCTAATCCTGTTCGCTCCCCTAGCTTTCGCACCTCAGCGTCAGTTATGACCCAGAAAGCTGCCTTCGCCATTGGTGTTCTTCCCAATATCTGCGCATTTCACCGCTACACTGGGAATTCCACTTTCCTCTACCAAACTCGAGCCTGCCAGTTCAAGATCCGGCTGAAGGTTGAGCCCCCAGATTTAAAATCTTGCTTAACAAGCCGCCTACGCGCGCTTTACGCCCAATGAATCCGGATAACGCTTGCCCACTACGTATTACCGCGGCTGCTGGCACGGTGTTAGCCG
+
@BCC<FF9FFEGDEFGCEFAFGGEGFGGGG+C@<FGCFEFGGGGGGFGGGGGGGGGGGGFG,E8,FFGGFGGGGGGGGGGFGFEDDCCBCCFFGGGGGGGG;=DFCCEBCEDGFFGD:ACDFGFFFGGCFGGDFGDDGF9@DFDDGBF5FFECEDCEGG?DGD:3DFG?EF?DD6+3=)+7DF9<==C@EE@AEC@AD+30,;8;F@6AAC70<*@95*/475>(2((.=(83C7(((4*/56EF3?85351(/4*-(--(*.)/((,(..-.66-,3(--((45)33,.(-))21+..),
@M02996:162:000000000-B87FG:1:1101:24221:6186 2:N:0:ACTGAGCG+TATCCTCT
GACTACAAGGGTATCTAATCCTGTTCGCTCCCCTAGCTTTCGCACCTCAGCGTCAGTTATGGCCCAGAAAGCTGCCTTCGCCATTGGTGTTCTTCCCAATATCTGCGCATTTCACCGCTACACTGGGAATTCCACTTTCCTCTACCAAACTCGAGCCTGCCAGTTCAAGATCCGGCTTACGGTTGAGCCCCCAGATTTAAACTCTTGCTTAACAAGCCGCCTCCCCCCCCCTTACGCCCTCACAATCCGGATAACGCTTGCCCCCCACCTATTACCCACGCTCCCTCGACGTGTTTAGCC
+
CCCCCGGGGG>GFGGGFGGGGGGGGFGGGGDEEFFGGGFGCEGGGG8EDGG>F@FCFFGGGD<AFGCEGDE<<=FGBF9BEGCFA;<E7FCE@DGAFFFCE9FFFFGGGEGG;@CG8=90==FE4AEGFCGGG8AFGCEE?*3==ED?9F+*486@C88?>DDBEBDE=B6<9D6C5+)*3+418+);8FD@<903*7+2*,*3>=*:8+=*AA3*/**04((((/(.(3(,0.((-3C*(((.*)((1-.3(*5*--((,*,-1(47(4.42:)-(.,,-2(-(..-(((,)0*2+-.)
@M02996:162:000000000-B87FG:1:1101:24243:6200 2:N:0:ACTGAGCG+TATCCTCT
GACTACAAGGGTATCTAATCCTGTTCGCTCCCCTAGCTTTCGCACCTCAGCGTCAGTTATGGCCCAGAAAGCTGCCTTCGCCATTGGTGTTCTTCCCAATATCTGCGCATTTCACCGCTACACTGGGAATTCCACTTTCCTCTACCAAACTCGAGCCTGCCAGTTCACGATCCGGCTGAAGGTTGAGCCCCCAGATTTAAAATCTTGCTTAACAAGCCGCCTACGCGCGCTTTACGCCCCATGAAACCGGATAACGCCTGCTCCCCACGTATTACCGCTGGTGCTGGCACGTATTTCGCCG
+
CCCCCGGGGGEGCEFGAFGGGGGGGGGGGG@@FFGGGFFFGGGGGGFGCGGGGGGGGGGG9,BEGEGGGGGGGGGGGGGGGGGGGGDFFGGGEFGGGGFFFFG=FCEGGGGGGGGGG=AD8CEDEF8FGGGGGDFDFGEGG:9=DEDEDGFDED6CEFFGGG5BFFF,=@?DEFDGDGB?9,@A7:<FDGGA>*;=EA600@EFE+*:A>FCFF=A=9;::56>==(/(:,;8).(/:F*/5(84)4212)2284/((.(,*-)*(.-,-(..6.603--(..-).010548.*+23(-4(
@M02996:162:000000000-B87FG:1:1101:24221:6204 2:N:0:ACTGAGCG+TATCCTCT
GACTACAAGGGTATCTAATCCTGTTCGCTCCCCTAGCTTTCGCACCTCCGCGTCAGTTATGGCCCAGAAAGCTGCCTTCGCCATTGGTGTTCTTCCCAATATCTGCGCATTTCACCGCTACACTGGGAATTCCACTTTCCTCTACCAAACTCGAGCCTGCCAGTTCAAGATCCGGCTGAAGGTTGAGCCCCCAGATTTAAAATCTTGCTTAACAAGCCGCCTACGCGCGCTTTACGCCCTATGAATCCGGATAACGCTTGCCCCCTACGTATTCCCGCGGCTGCTGGGCCGTATTTAGCC
+
6BCC,FEGGGEG8CFGDGGGGGGGGGGFGG7CF@GGGGGGGGGGGGFG,CFGGGGGGGGGEFFGGGFGEFFFGGGGFGGGGGGGGGFFFGGEGGGGGGGGFFGGDGGGGGFGFGGGE=?CCCE,E,FGG?EF;FGGGFEFGFFGGGFGFG?<+E8CCF,,@D5:=DF=+@@?FD+=?D@ADFFFC6:2@CE89?FB;B+;>,;@<9*9A>+:A1*9):;2:9970/(6(:,6949(30<*4584F2441()36441,(--3*)-1,44-().,.).43(,-((-))(,(42900330:A:
@M02996:162:000000000-B87FG:1:1101:18264:6205 2:N:0:ACTGAGCG+TATCCTCT
GACTACAAGGGTATCTAATCCTGTTTGCTCCCCGCACCGTCGCACCTCAGCGGCAGGCATCTGCTGGTAACCTGCCTTCGCCATTGGTAGTCTTCCAGATATCGACAGATGTCACCCCGACACCTGGAATTCTGATTGCCCCTCAGTGACTCTAGTTATGCAGGTCTCAACGCAGTCCAGGAGTTAAGCTCCGGCCGGTCACAGCAAGCGTGCAAAACCGCCTACATGCCCGATAAGACCAATCAATCCGAACAACGCCGGCAAACAAGGAGGAACAGCGGCGGCGGGGAGGGAAAAGGCG
+
@@A<BEFFEDD6C,@,<6,CCCC,,<CE,;;,F@8@7@+,,8CCCF8F@=EC+@@C+@FEFCC<,C<CAEGG<EF89,4?BBCCD=<9?,54@,CFFDF9E+=,>CC@D,,:,9,:,8*=?@+D,E@<EA,84@FGGGF,+1*=DF9D?F+1,6=,,@==DC8,6;+,CFE?4?C:*;;;8:>,,5@>C5@8*9>A)**-86@*:FBBD)*-6FCC@FC4*6(/66)?)?@8)(,(-)303.,(0)).*-.84>7*-(-(()-4*((.(4(.((.2(3,,,4(,-(-((((())/**((((
@M02996:162:000000000-B87FG:1:1101:8961:6207 2:N:0:ACTGAGCG+TATCCTCT
GACTACTCGGGGATCTAATCCTGTTTGCTCCCCACGCTTTCGAGCCTCAGCGTCAGTTAAAGCCCAGTAAGCCGCCTTCGCCACTGATGGTCCGCCTAAAGCGACGCAGTTCACCGCGACACGAGGAAGTGCGCTTACCGCGACTTCACTCAAGAACCGCAGTGTCAAAGGCAGTCTACCAGTTGAGCCGGTATATTTCACATCTGACTGACAGTCCCGCCGACACACCCGGAACACCCAGGAAGTCCGGATAACGCGCGGCCCCCACGGATGACCGCGGCCGCGGGCACGTAGGAAGGCG
+
BCC,BFCFBED+@,B<C@EAEE@;,<CFB,CCFCFC:,,,;@FEFCBBABEC,B@B,CFCFGGGGGFFAAFFGGFD,=EB?CBGGC<,9,,9@+@CFGDC,<+6@FGE+6,C=A,==55=>@+6BFGFD@,6BE3+=E=+9)@D*3;;?5?=C98@ECE>E>),5=DGG9=A:?088CEFCC4,7=4;(CG65);)),375C)54A?)7+2(7=3*6)57/,4399(-4:-()--4<BE53(4<)54)/,.(-925(,-,()-(9(4--(--(4),-(,(-(-4,2,09:1().*++((.4
@M02996:162:000000000-B87FG:1:1101:13759:6217 2:N:0:ACTGAGCG+TATCCTCT
GACTACTCGGGTATCTAATCCTGTTTGCTCCCCCGACTTTCGCGCCTCAGCGTCAGTGACTGTTCAAGGAATCCGCCTGCGCCTCCGGTGTGCTATAGGAGAGCAACGCATGTCACCGCGACACCCGAGATGCCGATTCCCGCTCCCAGACGCGAGTCCTGGAGTTGCAAGCGCACTTGCCGGGTGGGGCCCGGAGATGTCACACTGGACACGCAAGACCGCCGACGCGCCCGTGACGCCCAGGAAATCGGAACAACGCACGTGGGCGCTGGAGAACAGCGGAGGCGGGCACAGGGGGAGG
+
@@A6AE@FBED-8,,,<@,CEC@6,<CF@F<,BFCB+7,6;@FC@:7FFEFC8BCB<CFGCF@@FDAFCCF<E,7A,89A=@,CA,>C@@,49,C,CAA:,3+6=FCC=8+49,<,C13+68@CFG+=83+8@@@C6+@,=)<+=EDGCFF8B87F=CF7?,7>4*+,;,>9=;D=?CBF8C=C*),56C8:DD>>120))3:A>7),48C<BB>FF>*3>0,---721*(,520-42+/4:3(0.,)*()4:08*(-,--)(./((43(-21,((.(,(,3((4((,-49(.)**2((((
@M02996:162:000000000-B87FG:1:1101:22734:6222 2:N:0:ACTGAGCG+TATCCTCT
GACTACCGGGGTATCTAATCCTGTTTGCTACCCACGCTTTCGCGCCTCAGCGTCAGTTATTGTCCAGCGAACCGCCTTCGCCACTGGTGTTCTTCCTAATATCTACGCATTTCACCGCTACACTAGGAGTTCCGGTAGCCTCTCCAACACTCAAGAACAGCAGTTTCAAATGCAGACACGAAGTTGAGCTTCGGGCGTGCACATCTGACTTGATGGCCCGCCTACACGCCCTTTACACCCAGTAAATCCGGATAAGGCTGGCTCCCTACGTATTACAGCGGCTGATGGCACGGAGTAAGCG
+
CCCCCGFCDED8FCFCCCAEGFC;,<C;FEECDC@@C,,65@B@@B7CEDFE@CCE6FF9FGFFGGEF+@@FGGFE,,EBFFGGC=A,?,84E,C5AAFFF+@9>?BFE6?,4@9CB89=+844EFCF@,,CDG+=8EGD8:;FDGDDD6+:FDF>DDG7:F8,23CFGE3=A8CBFCCECCC*,20*8,,1:*;=9C)58;B*=+97=++.7+1*/;13/6(63616;5;,*,649>:*-,(.96))2-.:-)6*.(,((1(.14(.8-(.-(.-).)--4,-()).(4)4)0:1+-5.(
@M02996:162:000000000-B87FG:1:1101:5517:6223 2:N:0:ACTGAGCG+TATCCTCT
GACTACAAGGGTATCTAATCCTGTTTGATCCCCACGCTTTCGTGCCTCAGCGTCAATCGCTGTTTCGTGAGATGCCTTCGCAATCGGTGTTCTGAGTAATATCTATGCATTTCACCGCTACACTACTCATTCCTCCCACGGCAACAGTATTCCAGCCCTCCAGTATCAAAGGCAGTTCCCGGGTTGAGCCCGGGTATTTCACCTCTGACTTGAAGAACAGCCTACGCACCCTTTAAACCCAATAAATCCGGATAACGCTTGCATCCTCCGTATTACCGCGGCTGCTGGCACGGGGTTAGC
+
CCCCCGGGGGGGGGGGGGEFGGGGGGGGGGGGGGGGGGGGGGGGGFGGGGGGGGGFEGGGGGEFFGGGGGGGGGGGGGGGGGGGGGGFGGGGGGGGGGGGGFGGGGGGGFGGGGGGG=BDGGGGGGGGFCGGGGFD>?DED=5CGFDGFFDEGGGGGDGFG,:CFFFFGGGDFFGGF7EFEGGEGDEGFGGFFEGFFGFFFG@EFFFEEFGFEFEF2*9)7:>EFDB55E@BFB>54)CCFF;;AFEEDBFD().*/,//(/3<F:82:((.,,4-483-7((,420217?<5)*2:,84
@M02996:162:000000000-B87FG:1:1101:22749:6238 2:N:0:ACTGAGCG+TATCCTCT
GACTACCGGGGTATCTAATCCTGTTTGCTACCCACGCTTTCGCGCCTCAGCGTCAGTTATTGTCCAGCTAACCGCCTTCGCCACTGGTGTTCTTCCTAATATCTACGCATTTCACCGCTACACTAGGAGTTCCGTTAGCCTCTCCAACACTCAAGAACATCAGTTTCAAATGCAGACACGAAGGTGAGCTACGGGCATTCACATCTGACTTGAGCGCCCGCCTACACGCCCTTTACACCCAAGAAAGCCGGATAACGATGACACCCTCAGAATTACCGGGGCTGCGGGGACGGAGGTAGC
+
CCCCCGG@@ED8B<FCFAEFGFC66CCFAEAEFEF:7B,,@@@@7@BFEEEC7FCECFGF<EFFFGEF8E,AFC@F,,D=FCEGFCD,=,8,E,CFFEEFE+===FE@B++,AEE<=:*=?D,,@F:E:8,@EE,6@CGD+1*ADGDA9D+=DFDE?,@2@E837?9=EG,46=D@A78:@C:+,3>>=@,3@9*:)24/ACE*>+:7E4566*0)0:)/46(634;2(1,(*)/9)/<C;((/053=C7)((06*-,-()2).7901(.)))..6)3((,,(-,(-4(4;F558*2),.
@M02996:162:000000000-B87FG:1:1101:25037:6241 2:N:0:ACTGAGCG+TATCCTCT
GACTACCCGGGTATCTAATCCTGTTTGATCCCCGCACTTTCGTGCCTCAGCGTCAATCTCGGATTCGTGAGATGCCTTCGCAATCGGTGTTCTGTGTAATATCTAAGCATTTCATCGCTACACTACACATTCCTCCCACGGCATCCGAATTCTAGTCCGGCAGTTTCAACGGCACTTTCCACGTTGAGCGTGGCCATTTCACCGCTGACTTGTCAGACCGCCTACGCACCCTTTAAACCCAATAACTCCGGATAACGCTTGCATTCTACGTATTACCGCGGCTGCTGGCACAGAGTTCGC
+
6-AC,C<C@C@F@EFGFGFGGFGEFGFFGGF8FF@FFF<FCEGGGGGG<DGECB:@EFFGGG@FGGGGG8:AEGGGGGCFGE7FDF:FFG:FFBFF@9F,AEGGGFFCFFFFCEFGG::0=9EFGGGGGGDGFFG8+D?88=<CFF5=5=D17=DDFFGC7E=B,D@DDGE5:?DGFF7@CFC;CGCGB;C5@*;@EGFFEG*72B2>:AG==F5B=AC0/3306313:872D3;).7C*4447=)).0-76?@DC---(-142*44).4.)).64.(((,-39(,),2,4..)03<)((
@M02996:162:000000000-B87FG:1:1101:22730:6242 2:N:0:ACTGAGCG+TATCCTCT
GACTACCGGGGTATCTAATCCTGTTTGCTACCCACGCTTTCGCGCCTCAGCGTCAGTTATTGTCCAGCTAACCGCCTTCGCCACTGGTGGTCTTCCTAATATCTACGCATTTCACCGCGACACTAGGAGTTCCGTTAGCCTCTCCAACACGCAAGAACAGCAGGTTCAAATGCAGACACGAAGATGAGCTTCGTGCTTTCACATCTGACTTGATGTCCCGCCTACACGCCCTTTACACCCAGGAAAGCCGGAGAACGCTTGCTCCCGACGGATTACGGCGGCAGCTGGCACGGAGGACGGG
+
CCCBCGFEDGG+@<F,@CBAFFC,;6CFADCCFFG@+6,,;@C@@F:CFBFE,BCB<EFEFFFBFFGG8A<FGEFG,@DCF?BFF=<:?489@5CADEE,E+@,=CBCC++9A=?FB>*===>=EFEEC,,,@E,=CEF=+:*=DGDG?C*1BE=FFGG7EF@+50=FDF,=9BFAFGDF>>C*75:C@5,1:;?=(,+5>CE<>+9?=8+0>+918B;,26(634@?9C0(*./194,=11(4>?(42-.-(74*-(((-*).9894(,,-((.5(--,27(3-,42(..-).2**(-((
@M02996:162:000000000-B87FG:1:1101:6981:6243 2:N:0:ACTGAGCG+TATCCTCT
GACTACTAGGGTATCTAATCCCGTTTGCTCCCTACGCTTTCGTGCCTTAGTGTCAGAACCGCCCCAGTAACCTGCCTACGCTATCGGTGTTCTTTCTAATATCTACGGATTTCACTCCTACACTAGAAATTCCAGTTACCCCTAACGGTCTCGAGCCTAACAGTTTCGCTAATAATTCGAATGGTTGAGCCACCGGATTTCACCCGCTACTGGTTCTGCCACTTACGCCACTCTTGCCCCCAAGTCAACCCGGATAATGCTTGGGCCCTACGTATGACCGCGGCTGCTGGCACGGCACTAG
+
B-CC8FFFFGGGGGFGGFGGGCCCFFGGGGDF8FGGGGGGGGAFFGG<FECEFGGGCEFFEGDEEFEG9FFGDGGGF;EFF,@?8CEFEGGCDG;FGGGGCFFGFGGC,4BFDGG,E582?8FGGC=EGGDFDF=CF,@D=DFGCFAF?D?DD=DCGEGGG8=ADD+6=+=9=DFEFD8D8,6DF=>D)5DEFAC55@>5*5;@)3))-*;*0@*+118=C1(0/8582B@FC40.*0,/61(:2;7.*/B3151C)..).2.(*(-,42((.))()..-(,(--(()).4(*./**(.,)
@M02996:162:000000000-B87FG:1:1101:21770:6251 2:N:0:ACTGAGCG+TATCCTCT
GACTACTCGGGTATCTAATCCTGTTTGATACCCGCACCTTCGAGCCTCAGCGTCAGTTGCGCCCCAGCAAGCTGCCTTCGCAATCGGAGTTCTTCGAGATATCTAAGCATTTCACCGCTACACCTCGAATGCCACCTGCCTCTTGCGCACTCAAGAAACGCAGTTTCAACCGCTGGACGGAGTTGAGCGCCGCGATTTGACGGCTGACTTACAGTTCCACCTACGCCCCCCTTAAACCCAAGAAATCCGGATAACGCTCGGACCGTCCGTATGACCGCGGCTGCTGGCACGGAAGGAGCCG
+
BCCCCGGGBDE6@AF<CAEDF9C;6CCFCEE;E@@F+F,,B@FDBF,EEFFECFEE6FFGGGGGGGEGGGGGGFFG<9EDCEGCFFDFE,:9D,C@AFF,E+@=DFEEF,,9,@<B>>*=CE?D4E?BD4,>EDEGGG8E+:6+=E>>?D9=GG=7@DF=EE8+7?EGGFG?@*=EAGBF>B*4?C;4):C@EBD(4*2?EEFF(8=@)3@<E*11?@+7=58;61((4C((259<7:+;0(.27)).53<-4F?D-(--,99>)(4622.2.<-.4031-(,,,.2(.5:3.52*0.-(-
@M02996:162:000000000-B87FG:1:1101:25381:6253 2:N:0:ACTGAGCG+TATCCTCT
GACTACTAGGGTATCTAATCCTGTTTGATCCCCACGCTTTCGTGCCTCAGCGTCAATCGCTGTTTCGTGAGCTGCCTTCGCAATCGGTGTTCTGAGTAATATCTATGCATTTCACCGCTACACTACTCATTCCTCCCACGGCAACAGTATTCCAGCCCTCCAGTATCAAAGGCAGTTCCCGGGTTGAGCCTGGGTATTTCACCTCTGACTTGAAGAACAGCCTACGCACCCTTTAAACCCAATAAATCCGGATAACGCTTGCATCCTCCGTATTACCGCGGCTGCTGGCACGGAGTTAGC
+
CCCCCGGDFGFGFFGGDGGGGGGGGGGGGGGFGGGGGGGGGGGGGGGGFGGGGGGFGGGGGGGGGGGGGGG,EEGGGGGGGGEGGGGGGGGGGGCFGGGDFFGGGGGGDGGGGGGGGABGDFGGGGGGGFGGGGGGGGEBC=9CGF<CCFCEDGGGGGGGGGDFDDGGFDFFGFGGFGFFGEEEGD@FEGGC?FGEFGFF@GFEBFFFFFGE@9A<5@?<7:@EB2)/:EDDFFF4>=B*>973=;EE<6)168)0/.//:575:137;0-(...))-(--4((-4:??7207)/2;:A)
@M02996:162:000000000-B87FG:1:1101:25360:6257 2:N:0:ACTGAGCG+TATCCTCT
GACTACTAGGGTATCTAATCCTGTTTGATCCCCACGCTTTCGTGCCTCAGCGTCAATCGCTGTTTCGTGAGATGCCTTCGCAATCGGTGTTCTGAGTAATATCTATGCATTTCACCGCTACACTACTCATTCCTCCCACGGCAACAGTATTCCAGCCCTCCAGTATCAAAGGCAGTTCCCGGGTTGAGCCTGGGTATTTCACCTCTGACTTGAAGAACAGCCTCCGCACCCTTTAACCCCAATAAACCCGGATAACGCCTGCATCCTTCGTTTTCCGGCCGCTGCTGGCCCGGATTTACC
+
ABCC8EFGGGFGCFGGFGGGGGGGGGGDFGCEFCFGGGGGGGGGGFFGFFGGGE:FFGGGGGGFFGDGGGG,EFFGFGGGGGGDDFEFFFEGAEECDFGGGFGGGGGGGFGGGGGGGAB=8EGGGGGGGGGGGFADDF=@+1<8D8D=CFFFEFFGGGG,@FEF8?FA839DDFDFDFEF>CCE@DCCC?DCF0=6@FFFFGFFF>55A5EE*36B8*30A:52)::-8EDFCE4?:*=CD:8EF<)(23).6572(.(//;56*()).4((--.-(((---29>>:>01,385**2.).
@M02996:162:000000000-B87FG:1:1101:25026:6258 2:N:0:ACTGAGCG+TATCCTCT
GACTACCCGGGTATCTAATCCTGTTTGATCCCCGCACTTTCGTGCCTCAGCGTCAATCTCGGATTCGTGAGATGCCTTCGCAATCGGTGTTCTGTGTAATATCTAAGCATTTCATCGCTACACTACACATTCCTCCCACGGCATCCGAATTCTAGTCCGTCAGTTTCATCGGCACTTTCCCCGCTGAGCGTGACCATTTCACCGCTGACTTGCCTGACCGCCTCCGCACCCTTGAAACCCAGTAAACCCGGATAACGCTTGATGCATTCGCATTTCCGCCGCTGCTGGTACTGCGTTCTC
+
--AB,=6C+8@@:CFGAFGGGDFC9EFACFE@FFECCE,EFGGFGGGG<FFGF@:,6FGF@<+@FGGG78:,EFGGGG,DEF@FFD=F@FCFDFGC<B;,:+=DEEEF,>FAE;<FE=9++,:=>@EGFFACFCFGDFF@+83=+=)+3=**@,6:E8+,3+:CC7DE+>,<69CFFG*0,@9+<C)9=45)**+):>:**>9))952-0C:*?8*86C5*.(/((((6*,(2()/7;,*;(.-1.)(*-01,))*(((-(2)-*.))).((-()..,,(-4((,))(()-)10*2/((.
@M02996:162:000000000-B87FG:1:1101:7002:6259 2:N:0:ACTGAGCG+TATCCTCT
GACTACTAGGGTATCTAATCCCGTTTGCTCCCTACGCTTTCGTGCCTTAGTGTCAGAACCGCCCCAGTAACCTGCCTACGCTATCGGTGTTCTTTCTAATATCTACGGATTTCACTCCTACACTAGAAATTCCAGTTACCCCTAACGGTCTCGAGCCTAACAGTTTCGCTAATAATTCGAATGGTTGAGCCACCGGATTTCACCAGCTACTTGTTATGCCACCTACGCAACTCTTGACCCCAAGTCAATCCGGATAATGCTTGGACCCTACGTTTGACCGCGCCTGCTGGCCAGGAGTTAG
+
CBCCCGGGGGGGGGGGGGGGGFGFGGGGGEEFCFGGGGDFGEGGGGGFFFFFGGGGGGGGGGGGGGGGGGGGGGGGGFGGGB::@EEFGBCEEFEFGGGFF;DCFGGG6=FF9EF9F:9=A@FFCAFGFFFGGGGFGDFFGFFDFGF@:CF<>@DGGGGGG,:CAF+6?+ADDFDFFFFFG8,@FD8+)@F<66?@AEB**7;CBF@):6FCEF6CC@8*,.:4<))5-B9(888.959=5(((+169+15(251/.11..+)(*)((,/((.(.(.6)-(2,,,-(,5:?(/)/**...)
@M02996:162:000000000-B87FG:1:1101:9598:6260 2:N:0:ACTGAGCG+TATCCTCT
GACTACACGGGTATCTAATCCTGTGTGCTACCCACGATTGCGCACCTCAGCGGCAGGTATCGTCCAGGGGACCGCCTTCGCCACCGGTGGTCTTCCGGATAGCTACGGAATTCACCCCTACACCCGGAATTCCGTCACCCCCTCCGACACTCAAGCATACCAGGTTCAAAGGCAGTTCCGCAGTGGAGCTGCGGGAGGTCACCCCTGACGGGGCACGCCGCCGACGGGCGCAGTACGCCCAGGGATGCCGAATAAGGCGTGCACCCTCCGGAGGACACCGGCAGCGGGCACGGAGGGAGC
+
@BA<ACCFCED+@,C,C<@<<E@;,CCF,@C;6C@@+6,,;@CEF:,BC?C@+8@B+:F,FFEFGCDE,@FFGEFB,8@AB?=FFCC4=+44@,CFGD:+@*9+9FB:C+:,,8A,,0*=?E,D3@CB@:,>EC,=DC9@C@*9?C:>?**)7397C,E?FC6*23;?CEGFCAD1BCEEB::4,0763,5(:>DB(*.(6+)2()-.(0)--.254;9-/-(--2(-48(()(.)-48*,30,0(-4*,)((06*..,-,*-)23(-(,-,((-4(((,,3(-31361,1350:**-3-
@M02996:162:000000000-B87FG:1:1101:6981:6260 2:N:0:ACTGAGCG+TATCCTCT
GACTACTAGGGTATCTAATCCCGTTTGCTCCCTACGCTTTCGTGCCTTAGTGTCAGAACCGCCCCAGTAACCTGCCTACGCCATCGGTGTTCTTTCTAATATCTACGGATTTCACCCCTACACTAGAAATTCCAGTTACCCCTAACGGTCTCGAGCCTAACAGTTTAGCTAATAATTCGAATGGTTGAGCCACCGGATTTCACCAGCTACTTGTTATGCCACTTACGCAACTTTTTACCCCCAGGCAATCCGGATAACGCTTGGACCCTACGTTTGACCGCGGCTGCGGGCACGGAGTTAG
+
CCCCCGFGFGGGFGGGGGGGGECFGGGFGFFG8FFGGGGGGGGGGGGGGE<FFEFGAFGGGGGGGGGGGGGGGGGGGCGEG+@FFGGFGGGAFFEGGGFGCFGGFGGDGGGGGGG,E15=DEFEGGEFGGFFGGCDFGGG?DFGGGDE?DE>@EDCEGGFFFDF8===D7@73C=DFGDFF,@?F9:D@FCCA:C==FB5ACAEFFD5**C78=:+7+5621)*:>=AD*6;+/1*7><A=928)(6,*/2308,*.)(,,*/(064-(..43(.-)-)-,-71(-((,(44)0**2,())
@M02996:162:000000000-B87FG:1:1101:15618:6260 2:N:0:ACTGAGCG+TATCCTCT
GACTACTAGGGGATCTAATCCTGTTTGATCCCCACGCTTTCGCGCCTCAGCGTCAGGTATATCCCAGAGGATCGCCTTCGCCTCCGGGGTTCTACCCAATATCTACGAAGTTCACCGCTACACTGGGGGGTCCAGCAGCCCCTAAGACACTCTAGACCAACCGGCTCAAAAGCAGGTCCGAGGTTAAGCCCCGGGATGTCACTCCTGACGGATCAGGCCGCCGACACGCCCTGGAGGCCCAGTAATGCCGAACAACGCGTGCACCCGGCGGAGGACGGCGGCTGCTGGCACGAAGTGGGCG
+
CCC8CGEFDFF+@,B,6<,CF9;6,=CF,;<,6;@@:,,,58@@@@,B<?C@68@B,<F<E9CFFFC6,9E,E?CF,6@A8@4FF==+784,9?EAFEG,9+,+9EBC>++,,9:,+100?C=4EFC8=>**B@,;?,A:*6.>>+7:9F)(3;:CCFGGGE.*2)1<7AF5;?G*0><B:>72*26C.<A6B>D>(*/66<)6(*.:>)7(()46)79-*436(4461*-(1(4(--1;62.6?.).*,074@:9-(((-1()*-(((-(-(,-2(3,,16138),.(,)-00/*+,.(-
@M02996:162:000000000-B87FG:1:1101:9582:6268 2:N:0:ACTGAGCG+TATCCTCT
GACTACACGGGTATCTAATCCTGTGTGCTACCCACGCTTTCGCACATCAGCGTCAGTTATCGTCCAGGAGACCGCCTTCGCCACCGGTGGTCTTCCGGATATCTACGGAGGCCACGGCTACACCAGGAATTCCGCCACCCCCTCCGACACCCAAGCAAACCAGGTCCAAAGGCAGTTCCGCAGGGGAGCTGCGGGAGTGCACCCCGGACGTGGAACGCCGCCGACGCGCGCGTTACGCCCAGGGAATCCGAAGAACGCGGGCACCCGCCGGAGTACCGCGGCTGCTGGCACGGAGGGAGCG
+
BCC8BEFEBDD6@,B<@@AECF@;,=CF<CCEE<C:C;,,C@:6@+;,C?CB6B6:,<C,<C:AFCD,,69AB>@F,4DA=B=8D@C4>+,9@,CFC:B+@9==>FD7C+++49B4+1*6==:@+A@DC,,3E=+6=+@+C=5+=E>B9=*1D:C*4,41DC8*,*322?EA89C,1=AB**4**//14*0.::CB6*0)153(6)426)*-1))9?@5-24(((-(,4534)4-(--/8,3(3.((,0-0((04*-,((-)--9,((--(-(,.6-1(-1>4--).4-2885):8*-4((
@M02996:162:000000000-B87FG:1:1101:15601:6277 2:N:0:ACTGAGCG+TATCCTCT
GACGACTAGGGGATCTAAGCCTGTGTGATCCCCACGCTTTCGCGCCTCAGCGGCAGGTATATCCCAGATGATCGCCTTCGCCGCCGGGGGGCTACCCAATAGCTACGAAGGTCACCGCTACACTGGGGGTGCCAGCATCCCCGAATACACGCTAGACCAACCGGCTCAAAAGCAGTTCCGAGGGGAAGCCCCGGGATGGCACTCCTGACGGATCAGTCCGCCGACACGCCCTGGACGCCCAGGAATGCCGAACAACGCGGGCACCCTGCGGAGTACGGCGGCGGCGGGCACGAAGGGGGCG
+
@CC,AC;FDFF+@,9,;<,CC6;;,<CF,;CCFC@@7,,,;@FE@C,B@BCC6@:C+CFAF<FFGFEF,CC,C?BC,,EABB+@C@@+=+**4:DFGGE,<+,+4@BBE**6,6,2*.)8:C:;EFD4<4**AC+9C+039?)9D*4<7C)31?1<CCF=CA-2*)1<7FF@8:F0*:<@88C**92<:0;:<>C1(*),,+.52144:)74(.4?.**-*-(-3191287,*(413-1:63(45)).2-073>71-,,((1-(1((,43--(-.61(--0((-,((2,((-.)/1*(,(-
@M02996:162:000000000-B87FG:1:1101:24505:6287 2:N:0:ACTGAGCG+TATCCTCT
GACTACTGGGGTATCTAATCCTGTTCGATACCCGCACTTTCGAGCATCAGCGTCAGTTACGCTACAGTCAGCTGCCTTCGCAATCGGAGTTCTTCGTGATATCTAAGCATTTCACCGCTACACCACAAATTCCGCCAACTTCCCGCGCACTCAAGGACTCCAGTTCGCGCTGCAGTGCACCCGTTGAGCGACTACATTTCACAACACGCTTAAAGTCCGGCCTACGCTCCCTTTAAACCCAATCAATCCGGATAACGCCCGGACCTGCCTTCTTACCGCGGCGGCTGGCACGGAATTAGC
+
CCCCCGGFGGDGGGFGGGGGGGGGGGGGGGDFGGGGGGGGGGGGGGGGFGGGGDCGGGGGGGGGGGGGGGGGGGGFFGGGGFDGGGFBFFGGGGGGGFFGBFFGGGGGGGGGGGFFG:<==>FFGGGFGGGGGGGGG>E>FE?FDCBFEGFFGGGFGGGGGGFFGF6CCGDEGFGGFGFFFGGEFDDDB7C>D5F3><AEEGFFFA=9=5<@EF)19@<(2./5@<;18CB:C>)644A5:(3(94<<27>BF><9-(--,1((90(.4)))-))..(1((-((,-,,-(.,.)/2+..,
@M02996:162:000000000-B87FG:1:1101:22720:6298 2:N:0:ACTGAGCG+TATCCTCT
GACTACTAGGGTATCTAATCCTGTTTGCTCCCCACGCTTTCGAGCCTCAGCGTCAGTTAAAGCCCAGTAAGCCGCCTTCGCCACTGATGTTCCGCCTAATATCTACGCATTTCACCGCTACACGAGGAATTCCGCTTACCTCTACGTCACGCAAGAACCGCAGTTTCAAATGCAGTCTGCCAGGTGAGCCGGCATATTTCACATCTGACTTACAGTCCCGCCTACACGCCCTTTACACCCAGTAATGCCGGAAAACGCGCGCGCCCGAAGGATTACGGAGGCTGCGGGGACGAGGTGAGCG
+
CCCCCGFGFGGCD@F<C@EDFE@;,;CFAECFE@C@:8;8E@FDBF@FFDEC6BBE6CFEFGGFGGFFEFGGGEFF77ECF,BFG?<,?,6CE,@CBF=,C+@,9CDFC,,,9E<F==*=CDB+@FCCE8,;BDGGDGGF?DBDF+3D3=*16=?FFGGCGG=+71DFFGC=@AG@C7AFC?F*,49>=@EFFA*>*7+69>E*:1>18++98AE+7AD/4:-6=@8(6B@6057;C<BE1;(>A).92-.4(78*--,--1(-96(((-(..).3(((-(,((-(-2(,73))2/2.(((
@M02996:162:000000000-B87FG:1:1101:4988:6310 2:N:0:ACTGAGCG+TATCCTCT
GACTACTCGGGTATCTAATCCTGTTTGATCCCCGCACCTTCGTGCCCCAGCGTCAGTATCGTTCTCGCCAGCTGCCTTCGCGATCGGTGTTCTGTGTCATATCTATGCATTTCACCGCTACACGACACATTCCGCCGGCCCCGTTCGTACTCCAGACCGCCAGTATCAACGGCAGCCTCACGGTTGAGCCGTGGTATTTCCCCGCTGACTTAACCGTCCCCCTACGCACCCTTTAAACCCAATAAATCCGGATCACGCTTGCACCCTCCGTTTTACAGCGGCCGCCGGCCCGGTGTTAGC
+
CCCCCGC8FGGGGEGGGGFGGGDGGGG9FGGGGFGFFCFFGGGGGG,:BCFEGGGGG<,C@:,A6CC7FGGGGGGGGGGGG:FGGGGFCGGGG,,5EFGGGFGGGCGFFFFGGFGGG:?DGE4AEG@+4AFGGDEGG+=+0)0063:+;CFEB@F=;C7>CEA@@BFGGFE>E*@EF*7),677*)027AC25>/)1?6).A3((031/=:4A4)0471(2(((.-,(-:0073ABF7CA<-1>F<-6247(().9,,-,(1,)*-,(-1-).--))..(,((,(((-(((4))222646
@M02996:162:000000000-B87FG:1:1101:16121:6310 2:N:0:ACTGAGCG+TATCCTCT
GACTACACGGGTATCTAAGCCTGTGCGATCCCCGCACTTGCGTGCATGAGCGTCAGTTACGGCGTGGTCAGCTGCCGACGCAATCGGAGGGCTGCGCCAGAGCGATGCAAGTCACCGCGACACGGCGAAGTCCGCCAACCTCAACCGCAAGCAAGCTCTCCAGGAGCAATGGCGGGATGGAGGGAAGCTCCACGAGAGGACCAACGAACGAAAAAGACGCCTGCGCAACCCGAAAAACCAAAAAAAGCGGAGAACGCACGGAGCCTCCGAAGGACCGCGGGGGCCGGGACGGAGGGGGCAG
+
@CC,AFFGEDD6@,<,;6,CFE@6,;@F,C8CF@@C@+,6578@,BB@ED9@+8@,<@FGGGG7@@CC,CFGC?FF+4@B7>C+D=C4=++8=+@=CFE+80=+@,8+@,,9,C99=:*=?E3@B7<<E**,@ECDGG5**0@CDC@E>4)/2804+=4<CC@,:):>C+>688DG>)4>08/*/72*)3+5@>9((/07?82((8:1()13:F?E(750514?646(4@0,)-4;(4;*2(.8B0(.7,.-45)),((--9,,*(,,,(,-(.,(-310(((4(-3(((,3).22*,-(-
@M02996:162:000000000-B87FG:1:1101:4979:6325 2:N:0:ACTGCGCG+TATCCTCT
GACTACTCGGGTATCTAATCCTGTTTGATCCCCGCACCTTCGTGCCCCAGCGTCAGTATCGTTCTCGCCAGCTGCCTTCGCGATCGGTGTTCTGTGTCATATCTATGCATTTCACCGCTACATGACACATTCCGCCGGCCCCGATCGTACTCCAGACCGCCAGTATCAACGGCAGCCTCACGGTTGGGCCGTGGTATTTCACCGCTGACTTAACAGTCCGCCTCACACCCCCTGAAACCCAATAAATCCGGCTAAGCCTTGCATTCCCCGTATTCGCGCGGCGCCTTGCCCGGAGTCAGC
+
CCCCCGF<FGGG7FEGFFEFFFDFFGG,EFFGG@FCE:FDGFGGGG,4C@EGGGGGG9<C66,A@,B7@FCFFGGGGGFCE6@F@CFBFGEGGE45FF9E4?F@@<=EE;FGGGGGG=?DGE,4EF,,AEFGF@C=+4@+0)*+=88,*=:ADE6,1@CCEE@@,;=,;,***/;AF*(2;>C::76/8**,.81/<FCEFC4105(,/;139FA*-972:-,-((),-:4(/(().-;8<?(3=.).74<((0)*((.))*).0.)),(-((,)(-(--2(,-(((.(()-07*2+)..
@M02996:162:000000000-B87FG:1:1101:21593:6348 2:N:0:ACTGAGCG+TATCCTCT
GACTACTCGGGTATCTAATCCTGTTTGATCCCCGCACCTTCGTGCCTCAGCGTCAGTAGCGTTCTCGCCAGCTGCCTTCGCGATCGGTGTTCTGTGTCATATCTATGCATTTCACCGCTACAGGACAAAGTCCGCCGGCGCCGACCGTACGCCAGACCGCCAGTATCAACGGCAGCCCCACGGTTGAGCCGGGGGAGTTCACCGCTGACGTAACAGTCCGCCGACGCACCCGTTAAACCCAATAAAGCCGGAAAACGCGCGCACCCCCCGAATGCCAGCGGCTGCTGGCAAGGAGGGAGCG
+
CCCCCFEFEEG-@8FAEDDFFC@;;CCF9F<FG@EDEG,6ECF@,:5BDEFC@FCCCC,CFB@FCGBF@CGGCBFG9=FDC@C+@CD8?88=DF4<C<@,C+=+@9@CD@?9A=BCC=*=@E,@EF8,9,9=EECDDEGDGFFG+@)+3;*15:?BAEGGGE>,=8FGGCEE8?DC5:;BBCC2*/57)=C(25)4(284.<4((04(4)*-886B)90-24(449629:3,1(4362A82?(.75)6*33-,54*-,-(-/,(1,(---(,(.).),--(,-,-).34(.-))//*-(((
@M02996:162:000000000-B87FG:1:1101:26436:6360 2:N:0:ACTGAGCG+TATCCTCT
GACTACCAGGGTATCTAATCCTGTTTGCTCCCCACGCTTTCGAGCCTCAACGTCAGTTACAGTCCAGTAAGCCGCCTTCGCCACTGGTGTTCCTCCTAATATCTACGCATTTCACCGCTACACTAGGAATTCCACTTACCTCTCCTGCACTCTAGCCTGACAGTTTCCAATGCAGTCCCGGGGTTGAGCCCCGGGTTTTCACATCAGACTTGCCATGCCGTCTACGCGCCCTTTACACCCAGTAAATCCGGATAACGCTTGCCCCCTACGTATTCCCGCGGCTTCTTGCACGTAGTTAGC
+
CCCCCGGGGGGGGGFFFGGGGGGGGGGGGGGDFGGGGGEGGGGGGGGGGGGGGGGGGGGGGGGGGGGGGGGGGGGGGGGGGGGGGGECF=CFFFFGGFFGFFCGGGGGEBEGGGGGG>@CD>FFGGGGCFGGGGGGGFGGGDDGGGF@DGFEEE8FGGGFF,:C=DFGFGGBGBDF5DDEEGG6CCEGBGGFFFG@DEFFFGFFFB==EFGEFF6:BFGBA>95>B=(6B9>CFCCFFG883;619?/06A<6599((-,->8?DFF??0429>)67?1(364,3))69?F())12364)
@M02996:162:000000000-B87FG:1:1101:14013:6367 2:N:0:ACTGAGCG+TATCCTCT
GACTACTGGGGTATCTAATCCTGTTCGATCCCCGCACTGTCGTGCATGAGCGGCAGGTACGGCTTGGTCAGCCGCCGACGCAATCGGGGGTCTTCGTAAGATCTATGCAGTTCACCGCTACACGAGGAAGGCCGCCAGCCGCAACCGCACGCAAGACCTGCAGGATCAAAGGCGGGCAGGAGGGGGGGCCCACGACATAAACGCCGACTGAGAAGGCCGGCCGAGAAGCCCGTAAAACCAAGAAAAACGGGAAAAGGCAGGAACCACGGGAGTAACGGGGGCGAGAGGACGGGGGGGAGGG
+
CCC@BFF9ACD+@<F,@C,CFF@;;CBE,,BEF6@+@+,,CC:@BF<,CDFC+8@@+CFGFGG+7+@,,<6A,>8C+6=>@@=4@=@+=++8>,C7A,A,8+,6>885C,8,,@,:>0*6=B3@E+:>:,+3@:49@*:**:@>D7(*2)).14<4=A+28C4,2)8CC+>5*)9*.)-78*:*2)()(21(.5)((*/).<(((0(-,.2).14<8:5(*(4(((,((2(,11-1),//,103)1(()()(-83*(.(-7*((9.4((40((().,((,((49((-(.((,))2**(((-
@M02996:162:000000000-B87FG:1:1101:14026:6380 2:N:0:ACTGAGCG+TATCCTCT
GACTACTGGGGGATCGAATCCTGTGCGAGCCCCGCACTTGCGTGCATGAGCGTCAGTTACGGCTTGGTCAGCTGCCGACGCAATCGGGGGTCTGCGTCAGAGCGATGCAGTTAACCGCTACACGACGAAGGCCGCCAACGTCAACCGAAATCAAGCCCTGCAGGATCAACGGGGGGATGGAGTGGAGCGCCACGAGGGAACAGCGGCCTGACAAGGACGCCGGCGCACACGTGAAAACCAAGAAAGGCGGAGAAAGATCGGAGACACCGGAGAACCGGGGGAGCAGGGACGGGGGGAGGGG
+
CCC@CFAECFD+@,B,8<;@F9C,,;@C++8,88+@@6,,,78:,@,@CBCB66866CFGGGG7+>@,:CFGF?A,+8@88>>+@@C+=4++@,E@6>C7C+,+6,>+3,,,,C8,680;;C,ACC@C@**2D::CGG5*28?DG7(*.1)7?99,7*0:825,1)9C8?E5*5CE>*4>88+2@71*,*83757((*)42*,3(809B)958F:;(07>*(362,34(1-(*4(5).+/,,4,0,(./2.-98,6().--9((1(,----,(.).(((,(,4,(4((,((-))22*,((-
@M02996:162:000000000-B87FG:1:1101:8485:6385 2:N:0:ACTGAGCG+TATCCTCT
GACTACCCGGGTATCTAATCCTGTTTGCTCCCCACGCTTTCGCGCCTCAGCGTCAGTTATCGTCCAGTAAACCGCCTTCGCCACTGGTGTTCCTCCTAATATCTACGCATTTCACCGCTACACTAGGAATTCCGTTTACCTCTCCGACACTCAAGAAAAACAGTTTCAAATGCAGTTTCTGGGTTGAGCCCAGAGATTTCACATCTGACTTGCTTTCCCGCCTACGCGCCCTTTACACCCAGTAAATCCGGACAACGCTTGCCACCTACGTATTACCGCGGCTGCTGGCACGTGGTTACC
+
CCCCCFFGGGGGGGGGGFFGGGFFGGGGGGGGFGGGGGGGGGGCFGGGGFGGGGEGFEFEGGGGGFGGGGAEFGGGDGGGGGDFEDECBCFFDFFGFFEFGFGGGGGGGDGGGGGGE>EDDFGGGF=FFGCE;D66DDDEGEFGGC)85@;=8BDFD18DGE8CCFG79FDFGFGGFFEFGEFGGDEFFGGBFAFCCCFECCEEEBEEFFFEFFEEEFG:5869:-8,686(;@ECEEGG?;4E+7))24046>:>--,--93-9:042:()-46:AF1,3794::?B:?710)2;1.)-
@M02996:162:000000000-B87FG:1:1101:5478:6403 2:N:0:ACTGAGCG+TATCCTCT
GACTACACGGGTATCTAATCCTGTTTGCTCCCCACGCTTTCGCGCCTCACCGTCAGTTGTCGTCCAGCAATCCGCCTTCGCCACTGGTGTTCCTCCTTATATCTACGCATTTCACCGCTACACAAGGAATTCCGATTGCCTCTCCGATACTCAAGATCAACAGTTTCAAATGCAGTTCATGAGTTAAGCCCATGGATTTCACATCTGACTTGCCGACCCGGCTACACGCCCTTTACCCCCAGTCAATCCGGACATCTCATGCAACCGGCGGATTCACGCGGCAGCTAGCCAGTAGTTACC
+
C9CCCGGGGDGGDEGGCEDFFGGGGGGEDCC8CGCGGGDGGGGGG@EGG?AFFDCEGGFFGGGGGGGGGFGGFGFGFGGABFGGGDFF?FGEDFGGGGGGGFGGGGGGGEFFECGGG=?CD@FFGGGGGGGGEGGGDFAE?DFDFEA:>=<69>+CFEFGGFDF2+=FGEE?A8<EFFE;;CC:CFEFFFG8A>FE8DCCEE=E@+;5ABFEE>AFBE</*-/5>07,(*..9;>E).=C6/;7+..4;:.,47)2).)..:))0,(((((((())-,(,4((((.).508(0*+33)))
@M02996:162:000000000-B87FG:1:1101:5485:6420 2:N:0:ACTGAGCG+TATCCTCT
GACTACACGGGTATCTAATCCTGTTTGCTCCCCACGCTTTCGCGCCTCACCGTCAGTTGTCGTCCAGCAATCCGCCTTCGCCACTGGTGTTCCTCCTTATATCTACGCATTTCACCGCTACACAAGGAATTCCGATTGCCTCTCCGATACTCAAGATCAACAGTTTCAAATGCAGTTCATGAGTTAAGCCCATGGATTTCACATCTGACTTGCCGACCCGGCTCCCCGCCCTTTACACCCATTATATCCGGACCACGCTTGCCCCCTACTTTTTCCGCCGGCTGCTGTCACTGGTTTAGC
+
CCCCCGCGGGGGDFGGGFFGGGFGGGGFGGGGGGGGGGGGGGEGGFEFGGGGGGEGGG@CFGBFEGGEF8FEFEGEEGGGGFGGDFAFGGEGGGFGFGGGFFGFFGGGGGFGGGGGG:@CGFGF+FEGFEFGFC8?D+@@3>FCD==>@GFF;,=,EE8=>=5FFFGGG@DF745@89;+7>,<@?C;6@C856387FFF7E=7@BCAAFG==F)5>?/(4((/((6((33:D3)7?AGGD/7<+/1974)(()(1,--.(14>3,(((4))-)(.((-(-(((,)5.4)))*)222.).
@M02996:162:000000000-B87FG:1:1101:15985:6428 2:N:0:ACTGAGCG+TATCTTCT
GACTACTCGGGTATCTAATCCTGTGTGATACCCGCGCCTTCGTGCATGAGCGTCATTTACGGTCCAGGAGGCTGCCTTCGCAATCGGAGTTCTTCGTGAGATCTATGCATTTCACCGCTACACCACGAGTTCCACCTCCCTCTGCCGCAATCAAGGGATGAAGTTCCAACCGCGCAATGGGGTTGAGCCCCACGATGGTACGGCTGGCTGGCATCCCCGCCGTGGCACCCCGTAAACCCAAGAAATCCGGAGAACGCGCGGACCTGCCGTAGTACCTCCGGTGCAGGCACGGAAGTAGCGG
+
CCCCCGGGGGGGGGGGGGFGGGGG,CEFEEFFGFDGGGGGGGFCBE@@FGGGGGEGGGGGFGGGGGGGGGGFAEB8FFFGGEGGGGGBFFFAEFFGFFA,9=,CEFGGGGGGGGGGC0*66=:@EFC>:FEGGGGGGGG++:0DAF8FB?DFD@CD+=DEC81<=FGGGG+3+*3***13@CCG@CB*:EG5?A4>-*/9@8(8>D?F@:D;D4326:5:E(4((((,-*(-*-:341+82(,4.46314),-).1-((--)49<(.204,(-))))-(-(--().3(.3,-.)*2+-6((
@M02996:162:000000000-B87FG:1:1101:25008:6432 2:N:0:ACTGAGCG+TATCCTCT
GACTACTAGGGTATCTAATCCTGTTTGCTCCCCACGCTTTCGAGCCTCAGCGTCAGTTAGAGCCCAGTAAGCCGCCTTCGCCACTGGTGTTCCTCCGAATATCTACGCATTTCACCGCTACACTCGGAATTCCGCTTACCTCTACTCCACTCAAGAACTACAGTTTTGGATGCAGCTCCGAAGTTGAGCTTCGGTATTTCACATCCAACTTGCAGTCCCGCCTGCGCTCCCTTTACACCCAGTAAATCCGGACAACGCTTGCCACCTACGTATTACCTCGGCTGCTGGCACCTAGTTACC
+
CCCCCGGGGGGGGGGGGGGGGGGGGGGGGFGGGGGGGGGGGGGGGGGGGGGGGGGGGGGGGGGGGGGGGGGGGGGGGGGGGGGGGGGGGGEGGGGGGGGGGFGGGGGGGDEGGGGGGAEDDEGFGGGEGGGGGGGGGEGGGFFGGGEFFGFFGGFFGGGGGGDFGFFGGEFFGFGFDGEBEEGGGGFGFFCCFEDDFGFCAGFFBFBEEFGEFFBFFFGAEBDBD>@(5C<8D@E<)7??766C8<CC<>>((.19-,--(1.)247?B1.46769)).((3(34),:?F2(0/+3<.).
@M02996:162:000000000-B87FG:1:1101:24989:6434 2:N:0:ACTGAGCG+TATCCTCT
GACTACTAGGGTATCTAATCCTGTTTGCTCCCCACGCTTTCGAGCCTCAGCGTCAGTTAGAGCCCAGTAAGCCGCCTTCGCCACTGGTGTTCCTCCGAATATCTACGCATTTCACCGCTACACTCGGAATTCCGCTTACCTCTACTCCACTCAAGAACTACAGTTTTGGATGCAGCTCCGAAGTTGAGCTTCGGTATTTCACATCCAACTTGCAGTCCCGCCTGCGCTCCCTTTACACCCAGTCAATCCGGACAACGCTTGCCACCTACGTATTAACGCGGCTGCTGGCCCGTAGTTAGC
+
@CCCCFEFFGFGCGGGGGGGGGGGGGGGGFEFF@GGGGGGGGGGGGGG<FGGGGGGGGGGGGGGGGGGGFGFFEGGGGGGGGDGGGG?<E=FGGGGGCFGGBE9>EFGGEFGGGGGG:@@DEF=8DGE7BFFF8CDGGGGFDFDGE)E?FFDF86E,AFFG,5<@D?DDDGF?FF86FD*@>@CC;C7@@,:?E7:5BAFFG7;>9>=26CEF9*469C9?99B>9@52:=@GFECFECE@1.)19)127839>;4-.-((152910.:1.,62)).(,--49;?B>0((347)*20..)
@M02996:162:000000000-B87FG:1:1101:6796:6438 2:N:0:ACTGAGCG+TATCCTCT
GACTACTAGGGTATCTAATCCTGTTTGCTCCCCACGCTTTCGAGCCTCAACGTCAGTTACAGTCCAGTAAGCCGCCTTCGCCACTGGTGTTCCTCCTAATATCTACGCATTTCACCGCTACACTAGGAATTCCACTTACCTCTCCTGCACTCTAGCAACACAGTTTCCAATGCAGTGCCGGGGTTGAGCCCCGGGCTTTCACATCAGACTTGCATCGCCGTCTACGCCCCCTTTACACCCAGTAAATCCGGATAACGCTTGCCCCCTACGTATTACCGCCGCTGCTGGCCCGTAGTTAGC
+
CCCCCGGFGGGGGGGGGFGGGGGGGGGGGFGGGGGGGGGGGGGGGGGGGGGGGGFGGGGGGGGGGGGGGGGGGEGGDGGGGGGGFCFFGGGFFGGGGGGGGFFGFGGG8>EGGGGGG>>8DEGGGGGGGGFGDEGGFGFFFDFGGGEFFFDDD9DGGEGGGG=C=@G:FBFFGFDGDFEEGCCC<DEGFEGD>DGFFFFE4EEEFF=>BF7*69*+)2:::6(:6(3(.=99D@3EFFGGF?.;7<E74(7::E<C-----143C99?B-.).5)6>B((-,-9482:6(3())22<<A)
@M02996:162:000000000-B87FG:1:1101:7102:6453 2:N:0:ACTGAGCG+TATCCTCT
GACTACCAGGGTATCTAATCCTGTTTGCTCCCCACGCTTTCGCGCCTCAGCGTCAGTTATCGTCCAGTAGATCGCCTTCGCCACTGGTGTTCCTCCTAATATCTACGCATTTCACCGCTACACTCGGAATTCCATCTACCTCTCCGACACTCAAGAGATACAGTTTTCAATGCAGTTTATGGGTTAAGCCCATAGATTTCACACCTGACTTGCTTTCCCGCCTACGCGCCCTTTACACCCATTCAATCCGGACAACGCTTGCCACCTACGTATTACCGCGGCTGCTGGCACGTGGTTCGC
+
CCCCCG<,EFGGEGGGGFFGGGGGGGGGGGFFGGG@FGGGGGEGGGGGGGGGGGDGGGC<EF@EEGGGGF,@@FGGGGGGGGGGGGGFGGGGGGFGFGGFAFGGGGGGGGGGGGGGG:BCCEGG,DGFEGGGG,4?FFGGGFFFGC)F>DFDDDFDDF8,C,:CEC+,+,@<DFDGD2*4D?CG>CAGEGG@?F6:7FCECGE:>;=@@FGF5+:+:AD=>>A)5(8--:>;F;>C?@FG;17);3<.23)((.,7----(9:)9<?(444247.----41(3(-,).3<?67)*2:)((
@M02996:162:000000000-B87FG:1:1101:12688:6454 2:N:0:ACTGAGCG+TATCCTCT
GACTACACGGGTATCTAATCCTGTTTGCTCCCCACGCTTTCGAGCCTCAGCGTCAGTTAAAGCCCAGTAAGCCGCCTTCGCCACTGATGTTCCTCCTAATATCTACGCATTTCACCGCTACACGAGGAATTCCGCTTACCTCGACTTCACTCAAGAACCGCAGTTTCAAAGGCAGTCTACCAGTTGAGCCGGTATATTGCACATCTGACTTACAGTCCCGCCTACACTCCCTTTACACCCAGTAATTCCGGATAACGCTCGCTCCCTACGTATTACAGCGGCTGCTTGCACGGTGTTAGC
+
CCCCCGGGGGGGEGGGGGFGGGGGGGGGGGGGGGGGGGGGGGGGB@,BFFGGGGGGGGF,CFFGGGGGGGGGGGGGGGGGGGGGGGCFGFGGGGGGGDFGGFGGGGGGGGGGGGGGG>BDDEG+>7>@DFGGGGGGGGC8DE*66+1EFGFDB@DAGF,@EC>BFFGGG9,*39?GFGFFFD@FGG<7CGGFFFFEEG9A8D=CEF?<ABCCFF=FFFF>C9>DB=DEDFF@GE)15)83/:6.;?EEC;)(6)7;--(-473:DF?<?B4).2-.)),(-(-2(2),().(.)12;).4
@M02996:162:000000000-B87FG:1:1101:11969:6455 2:N:0:ACTGAGCG+TATCCTCT
GACTACCCGGGTATCTAATCCTGTTTGCTACCCGCACTTTCGAGCATGAGCGTCGATAAGTCCCCAGCAAGCTGCCTTCGCCATCGGTGTTCTTCCTGATCTCTACGCATTCCACCGCTACACCAGGAATTCCGCTTGCCCCGGAACTATCCAAGAGAAACAGTCCAGTCCTCAGGTCCGGGGTTGGGCCCCGGTATTGGTCAGACTGCTTGCATCTCCGCCTGCGCTCCCTTTACGGCCAGTGATGCCTAACAACGCTTGCACCCCTCGTATTACCACGGCTGCTGGCTCTAAGTTTGC
+
CCCCCGGGGGGGGGGGCFFGGGGGGGGGGGGFGFGDGGGGGDGFBCF@EFGGGGGCG8:FGGGGGGGGGGGFGGGGGGGGGGGGFGFFFGGGGGGGGGEEGFGGGGGGGGGGF9FGG>@DDEFGGFEGGGGFGDGGGEFFFD*==8:89=DEGD+@DC?@FD@EGFF?EF,+,4;?FGFBEGDCCD>4=EGBE:<@(FA))1.346@@;CGED47@;:>(=::=02;96>?F73))4(:8(,,5*6)62)1).087(-,407)8C:3:614(.())-))((,39:22(((.(**0+26-)
@M02996:162:000000000-B87FG:1:1101:7122:6456 2:N:0:ACTGAGCG+TATCCTCT
GACTACCAGGGTATCTAATCCTGTTTGCTCCCCACGCTTTCGCGCCTCAGCGTCAGTTATCGTCCAGTAGATCGCCTTCGCCACTGGTGTTCCTCCTAATATCTACGCATTTCACCGCTACACTAGGAATTCCATCTACCTCTCCGACACTCAAGAGATACAGTTTCAAATGCAGTTTATGGGTTAAGCCCATAGATTTCACACCTGACTTGCATCCCCGCCTACGCGCCCTTTACACCCAGTAAATCCGGATCACGCTTGCCACCTACGTATTCTCTCGGCTGCTTGCCCGTCGTTATG
+
CCCCCGGGGGGGGGGGGGFGGGGGGGGGGGFFFGGGGGGGGGGGGGGGGGGGGGGGGGGGGGGGGGGGGGFFGGGGGGGGGGGGGGFFEEEFGGGGGGGGCDGGGGGGGGGGGGGGE=<=C=FGGGGGGGGGFFGGGGGGFBFGFEBGFGFFG8DFFGFADFEEFFGGGG,;AFDGF+*C>8?DFGBGFGGFFFFA7FFFFFF@AFFFE>FEFFEFEF;:=:7@>5>(6B9(95CC<AFGFD@C+9?C<60(6)/2,.--,924*4?>BF(,-.)))).,(((-(.)4:()-))22:-()
@M02996:162:000000000-B87FG:1:1101:6801:6457 2:N:0:ACTGAGCG+TATCCTCT
GACTACTAGGGTATCTAATCCTGTTTGCTCCCCACGCTTTCGAGCCTCAACGTCAGTTACAGTCCAGTAAGCCGCCTTCGCCACTGGTGTTCCTCCTAATATCTACGCATTTCACCGCTACACTAGGAATTCCACTTACCTCTCCTGCACTCTAGCAACACAGTTTCCAATGCAGTGCCGGGGTTGAGCCCCGGGCTTTCACATCAGACTTGCATCGCCGTCTACGCTCCCTTTACACCCAGTAAATCCGGGTACCGCTTGCCCCCTACTTATTACCCCGGCTGCTGGCCCGGGATTAGC
+
CCCCCGGGGGGGGGGGGFFGGGGFGFGGGGCFFGGGGGGGGGGGGE8FFGGGGGGGGGGGGGGGGGGGGGGGFGGGGGGFEGGDFFFFFFGGDFFGGGGGFFGCFGFGGGGGGGFGE=BD>CFGGGFFGGGGGGGG8>D@BDFGG>)F9D+1@83,@BFGGFDCCFGGGDAD89AFB?6?+@@EEGEGFFC8@>*18:9AEGFC=867BFFFFFE>=>C@/5:=4(3(6:2(26C<33FE1(/77?576:.(,.)2(((-(/43139142)).6).-(--(((((,..(((())*124)(
@M02996:162:000000000-B87FG:1:1101:27423:6466 2:N:0:ACTGAGCG+TATCCTCT
GACTACTCGGGTATCTAATCCTGTTTGCTCCCCACGCTTTCGAGCCTCAACGTCAGTTATCGTCCAGTAAGCCGCCTTCGCCACTGGTGTTCCTCCTAATATCTACGCATTTCACCGCTACACTAGGAATTCCACTTACCTCTCCGACACTCTAGTCTACCAGTTTCCAATGCAGTTTGGGGGTTGAGCCCCCACCTTTCACATCAGACTTGGCAACCCGTCTACGCTCCCTTTACACCCAGTAAATCCGGATAACGCTTGCTCCCTACTTCTTCCCTCGCCTGCTGGCCCGTATTTAGC
+
CCCCCGGGGGGGEGGGGGGGGGGGGGGGGGGGGGGGGGGGGFFGGGGGGGGGGGGGGGGGGGGGGGGGGCFFEFGGGGGGGGGGGGEFFFGGGGGGGCFGGDGGGGGGGGGGGGGGGAEGGGGGG@DGGGGGGGGGGGFGGEFGGCBGDGFD@=@DFFGGGFE?EFGGGDABGF7=D@DEGG6@FGFFEGFDEFGDFGFEEGFEE+:3>AF3);82(;?@=/(/9690;E;@G;4>C<FE;1.7A).9;:.(-56=-,-(45).2(43.)-)-.)63-.,(-8-(.)(-(,3.5AC0-))
@M02996:162:000000000-B87FG:1:1101:24502:6482 2:N:0:ACTGAGCG+TATCCTCT
GACTACTGGGGTATCTAATCCTGTTTGCTCCCCACGCTTTCGCGCCTCAGCGTCAGTTTTCGTCCAGCAAGCCGCCTTCGCCACTGGTGTTCCTCCTAATATCTACGCATTTCACCGCTACACTAGGAATTCCGCTTGCCTCTCCGATACTCAAGAATGGCAGTTTCAAATGCAGTTCATGGGTTGAGCCCATGGATTTCACATCTGACTTGTCATCCCGCCTACGCGCCCTTTACACCCAGTAAATCCGGACAACGCGTGCCACCTACGTATTACCGCGGCGGCTGGCCCGTAGTTAGC
+
<BCCCGCFFGGGGGGGGGGGGGGGGGGGGFCDFGGG>FGFGGGGGGGGGFGGEDGGEGEGGGGGGGGGGGGGGGGGGGGGEGGGGGGFGFFFGFFGGGGECFGFGFFDGGGGGGGGEA>DDFFCGGGGGFGGFGGGCC?FD<DFGD5F@DDEFGGEFCFGGC>BCDDFGFACCFCEFC7FGC?CFGEGF6*=FFG@=CFEFFFF=FEFFFGFFF9=19;5=5@55:(,1B9BC@E4?<?:0;@EF<).23>(,711-,(-(71.91((5(,))(.-)--(-((-211(4((-0.2/+-.)
@M02996:162:000000000-B87FG:1:1101:11510:6484 2:N:0:ACTGAGCG+TATCCTCT
GACTACATGGGTATCTAATCCTGTTTGCTACCCACGCTTTCGCGCCTCAGCGTCAGTTATTGTCCAGCTAACCGCCTTCGCCACTGGTGTTCTTCCTAATATCTACGCATTTCACCGCTACACTAGGAGTTCCGTTAGCCTCTCCAACACTCAAGAACATCAGTTTCAAATGCAGACACGAAGTTGAGCTTCGTGCTTTCACATCTGACTTGATGTCCCGCCTACACGCCCTTTACACCCAGTAAATCCGGATAACGCTTGCTCCCTACGTATTACCGCGGCTTCTGGCACGTAGTTAGC
+
CCCCCGGGGGGGGGGGCFFGGGGGGGGGGGFFECGGGGGGGGGGGGGGGGGGGGGGGGGGGGGGGFGFCGFFGGGGGGGGGGGGGGFFCFFGFFFGGFFGGFGGGGGGGGDGGGGGG>?DDEFGGCFF?FGGGGGFCCGEGFFGGA)F:DFFGDF9DFFGGA:CFFGDGEGFGFG8?6=?+@C?FFEG<E<ABFC@>CFFFGEE@8ACEFD:CFEFFFF9EFFFB4:-58>BGE4>*7?8(16>:<?C<60,2>>>,,////)7;=D72(.).266)(,(--,(.-)))(4(0012<))6
@M02996:162:000000000-B87FG:1:1101:25475:6494 2:N:0:ACTGAGCG+TATCCTCT
GACTACTGGGGTATCTAATCCTGTTTGATACCCGCACCTTCGAGCCTCAGCGTCAGTTGCGCCCCAGCAAGCTGCCTTCGCAATCGGAGTTCTTCGAGATATCTAAGCATTTCACCGCTACACCTCGAATTCCACCTGCCTCTTGCGCACTCAAGAAACGCAGTTTCAACCGCTGGACGGAGTTGAGCTCCGCGATTTGACGGCTGACTTACATTTCCACCTACGCTCCCTTTAAACCCAATAAATCCGGATAACGCTCGGACCTTCCGTATTACCGCGGCTGCTTGCGCGGACTTAGCCG
+
CCCCCGGGGGGGGGGGGGGGGGGGGGGGGGGFGGGGGGGGGGGGGGGGGGGGGGGGGGGGDGGGGGGGGGGGGGGGGGGGGGGGGGFFFFDEGGGGGGGGGFGGGGGGGGGGGGGGG=DDDFFGFGGGGGGGGGGGGGGGGFFGGGFGFGFFGGGGCFGGGGFFGF@FGGGFGFGGFGFFCEGGGD>CAGGDFFG>DGF/8C@B@8;DFFFFFF<AEFG7236;3632:C397<2<<0E56:)8@<ABDFD??F81-----)-4727,-5,.5)64?0-(((-,.).((4,4;)2++..4(
@M02996:162:000000000-B87FG:1:1101:4468:6504 2:N:0:ACTGAGCG+TATCCTCT
GACTACTCGGGTATCTAATCCTGTTTGCTCCCCCGACTTTCGCGCCTCAGTGTCAGTTACGTTCCAGGGATCCGCCTTCGCCTCCGGTGTTCTACAGGATATCAACGCATTTCACCGCTACACTCTATATTCCGATCCCCTCTCCTGTACTCAAGCCAAGCAGTTTCTGACGCACTTTCCGGGTTGAGCCCGGAGTTTTCACATCCGCCACACTTCGCCCCCTACGCGCCCTTTACCCCCAGAATATCCGAACAACGCTCCTGCCCCCTGTATTACGCCTGCTGTTTGCCCTGCGTTAGC
+
CCCCCGGGGGGGFGGGGGFGG<FEE<FFGGEFG6F@FGGGGGEGGGGGGG@FGFGGG,<EFGGGGGE<BFFFGGFGGGGGGE>EGGDGGGCG,,,,9,AEFFG8DFGGGGGGGGGGG=@DGEF,9A;<BFFGGGED++@DFAFGG9>,3?FE,@=,@6D8D?5>=FF:=,@0:B71020<CEC9FD);::FA>A7-0>E?CC??32(-(/:=64)*/.*(1.211,(.2:9>C464),2*(((.*-).*(0(4@2C((--(*,(2((-,44)-.6.(,-.,(4).))(6).())*22(,6
@M02996:162:000000000-B87FG:1:1101:16125:6506 2:N:0:ACTGAGCG+TATCCTCT
GACTACTGGGGTATCTAATCCTGTTTGCTCCCCACGCTTTCGCGCCTCAGCGTCAGTTACTGTCCAGTAGACCGCCTTCGCCACTGGTGTTCTTCCTAATATCTACGCATTTCACCGCTACACTAGGAATTCCGTCTACCTCTCCAGCACTCAAGAGATACAGTTTCAAATGCAGTTTATGAGTTAAGCCCATAGATTTCACATCTGACTTGCATCCCCGCCTACGCGCCCTTTACACCCAGTAAATCCGGATAACGCTTGCCACCTACGTATTCCCGCGGCGTCTGGCACGTGATTAGC
+
CCCCCGGCGGGGGGGGGGGGGGGGGGGGGGGGGFGGGEGGGGGGGGGGGGGGGGGGGGGGGFGGGFGGGG<F@FGGGGGGGGGGGGGGFFGGFFGGG@FGGFGGGGGEGGGGGGGGG>DGGEEAF@FFGGGGFGGFGFGGGEFGGE8EFGFFCFFD,@DCFFDCFFFFFGFFGFGGF+*?D7@DGGFGD7FCF*:=@FAE@DECCBEEEFGEFFEAEFG=?:>AD4)5>C@>GFEF?AGG@0=E67CC>65(,)/0/./,/:74F?703-.).4)-)(--,(((4360)(.40)*2<5).
@M02996:162:000000000-B87FG:1:1101:4485:6509 2:N:0:ACTGAGCG+TATCCTCT
GACTACTCGGGTATCTAATCCTGTTTGCTCCCCCGACTTTCGCGCCTCAGTGTCAGTGACGTTCCAGGGATCCGCCTTCGCCTCCGGTGTTCTATAGGATATCAACGCATTTCACCGCTACACCCTATATTCCGATCCCCTCTCCCGTACTCGAGCCAAGCAGTTTCGGACGCACTTTCCGGGTTGAGCCCGGAGATTTCACATCCGACACACTTGGCCACCTACGCTCCCCTTACGCCCAGTAACTCCGAACAACGCTCTTGGCCTCTGTATTCCCGCGGCGTCTGGCACAGAGTTCGC
+
CCCCCGGGGGGGGGGGGFGGGGGGGGGEFGADEGGGGGGGGGGGGGGGGGGGGGGGGGGGGGGGGGFGGGGFGGGGGGGGDGGGGE=CBECGGFGFGGFGGFGCDGGDEEGGGGGGG:<CDEFGGGCFDFGGGGGGGCEFDAFGGGAF>DFE>DDEGGGFEGC@ECCG6CC5CDC:ACEFE*;?7>@<BFGFDED;8FFE3@EFFA??087;DA7;)2C;C=3>B03(,:8(912((-:?:1.)1))-9204(../(-(((*).*.7((..----).((-(,,(-,.4:<<1.933:40(
@M02996:162:000000000-B87FG:1:1101:16107:6510 2:N:0:ACTGAGCG+TATCCTCT
GACTACTGGGGTATCTAATCCTGTTTGCTCCCCACGCTTTCGCGCCTCAGCGTCAGTTACTGTCCAGTAGACCGCCTTCGCCACTGGTGTTCTTCCTAATATCTACGCATTTCACCGCTACACTAGGAATTCCGTCTACCTCTCCAGCACTCAAGAGATACAGTTTCAAATGCAGTTTATGAGTTACGCCCATAGATTTCACATCTGACTTGCATCCCCGCCTACGCGCCCTTTACACCCAGTAAAGCCGGATAACGCTTGCAACCTACGTATTACCGCCACTGCTGGCAGGTGTTTCGC
+
CCCCCGGGGGGGCDGFFFGGGGGFFFGGGFEDFGGFEEC@FEGEGGGGGGGGGGGGCEGGGGFFFCFGGGAEEGGGEDGGGGGGGGGGFGFGFAEEGF;EE?FGFFGCGEFGGGFGG=BDGFGECECD9FFGFCDDGGGD8DFGG98FFGFFE=?F,@EFFFDC8++CFGG9EDCGFGF9>FGFG?*0:4@>9AGECFFEFFEEE6*;=A?8C5AA@93:4:>==)/-5:65C@FE93FE76;<F5).;()./542/--(-1).C2?82((.....),(((((..-58<0(-0)2*2.1(
@M02996:162:000000000-B87FG:1:1101:10516:6512 2:N:0:ACTGAGCG+TATCCTCT
GACTACCAGGGTATCTAATCCTGTTCGATCCCCGCACCTTCGAGCATGAGCGTCAGTAACGGACCAGCAGGCTGCCTTCGCAATCGGAGTTCTTCGTGATATCTATGCATTTCACCGCTACACCACGAATTCCACCTGCCTCTCCCGCACTCAAGGGATGCAGTTCCAACCGCGAGATTGAGTTGAGCCCAACGATTTTACGGCTGGCTTGCATCTCCGCCTGCGCTCCCTTTACACCCAATAAATCCGGATACCCCTCGGACCTTCCGTTTTCCCGCCGCTGCTGGCACGGAATTTGCC
+
CCCCCGGGGGGFGGGGGGGGGGGGGGGGGGGCGFGGGGGGGGGGGGFGGGGGGGGGGDFGDEGFGFFGGFFFGGGGGGGGGCGGFEF,@FFGGGFFFGGFEFGGEGGGGCFFGGFEE:9?DFFG7FEGGFGFGDGGGGGEGDFF?F>FDDDE>8=,A,A>DDDFGFGG+>EEG*?C*@C9>DF;?+.7)1,0@E*<@FFCEE@FF>9@=FC2@69+7=)6E;:<@94@FF@9C9))51CC0322@A<01-)(-0)*(-,,()-34<2,,.).()).((((,(-,))(-(489008<+)))
@M02996:162:000000000-B87FG:1:1101:14218:6517 2:N:0:ACTGAGCG+TATCCTCT
GACTACCCGGGTATCTAATCCTGTTTGCTACCCGCACTTTCGAGCATGAGCGTCGATAAGTCCCCAGCAAGCTGCCTTCGCCATCGGTGTTCTTCCTGATCTCTACGCATTCCACCGCTACACCAGGAATTCCGCTTGCCCCTGAACTATCCAAGAGAAACAGTCCAGTCTGCAGGTCCGGGGTTGGGCCCCGGTATTGTACAGACTGCTTGCATCTCCGCCTGCGCTCCCTTTACGCCCAGTCATTCCGAACAACGCTTGCACCCCTCGTTTTACCGCGGCTGCTGGCCGCAAGTTTGC
+
CCCCCGGGGGGGGGGGGGGGGGGGGGGGGEFGGFGGGGGGGGGGGGGGGGGGGGGGGCE9FGFGGEGGFGDDGGGGGGGGGGGGDCFFGGGGGGGGGGGGGFGGGGGG>EGGGGGGGAEDGFGG7<CFFGGGGFGDDFFFGDFC+,59;9DDFFG:8,1,@DDFGFGF+@FFGFFFFF=?:C>@FD=D2CGFFDDFFGFF47**/;:@=AC@FFFF<AD:C6?824:1;E?(?E)61:DE6(()*.-.:8809387--(--1)57:6(,,-((-442-(,(-4117).30(())*03).)
@M02996:162:000000000-B87FG:1:1101:13637:6554 2:N:0:ACTGAGCG+TATCCTCT
GACTACCAGGGTATCTAATCCTGTTTGCTCCCCACACTTTCGTGTCTCAGCGTCAGGTATCGTCCAGTTACTCGCCTTCGCCACCGGTGTTCCTCCCGATATCTACGCATTTCACCGCTACACCGGGAATTCCAGTAACCCCTCCGACCCTCAAGAACCACAGTTTCAAATGCAGGCTATGAGTTAAGCCCATAGTTTTCACATCTGACTTGCAGTCCCGCCTACACACCCTTTCCACCCAGTAAATCCGGATAACCATTGCCCCCGACTTATTACCTCGGCTGCTGGCACGTAGTTAGC
+
CCCCCGGGGGGGGGGGGGFGGGGGGGGGGGGGGGGGGGGGGGGGGGGGFGGGGGGGGGGGGGGGGGGGGGGGGGGGGGGGGGGGGGFGCFGGGGGFGGGGGFGGGGGGGGGGGGGGGAFDDFGGC:E::FFFGGFG+@FGGDFGG85FEGFDB@DDFFG7FGD@FFGGG;CFGFGFED)@C@7;FFACCGGFFFFF6FFFFGCCEFCEFFD==*0;3A<@G>@2>>87;EF?F@)73>GG?06):?5<>08;05)*())))2-)92((-(()-..4-)--(-14<:)51()())*22))6
@M02996:162:000000000-B87FG:1:1101:17633:6557 2:N:0:ACTGAGCG+TATCCTCT
GACTACTCGGGTATCTAATCCTGTTTGCTACCCACGCTTTCGCGCCTCAGCGTCAGTTATTGTCCAGCTAACCGCCTTCGCCACTGGTGTTCTTCCTAATATCTACGCATTTCACCGCTACACTAGGAGTTCCGTTAGCCTCTCCAACACTCAAGAACGTCAGTTTCAAATGCAGACACGAAGTTGAGCCTCGTGCTTTCACATCTGACTTGATGTCCCGCCTACACGCCCTTTACACCCAGTAAATCCGGATAACGCTTGCCCCCTACGTATTACCGCGGCTGCTGGCAGGGTGTTAGC
+
CCCCCGGGGGGGGGGGGFGGGGGGGGGGGFFFEGGGGGGGGGGGGGGGFGGGGGGGGGCGGFGGGGGGGG,FGGGGGGGGGGGGGGGGGFFGFGGGGGGEAFGGFGGGEEFGGGGGG>BDGFFGGFGDFFGGGGFGDCDFFDFGF,=FFGFFF@F9=FCFGG@EDFGGG,EFGFFCFGDDC>C@FGC7@GD@@C*>>FFFCF5ACFE=AFDB6A<BEFD9E=?==.:->FF>DB4>).?8:;5);3<?>>D;<:3;/.//39(.9;B?B1.))364)(((,,70(),.(((())22;..6
@M02996:162:000000000-B87FG:1:1101:18993:6557 2:N:0:ACTGAGCG+TATCCTCT
GACTACCCGGGTATCTAATCCTGTTTGATACCCACGCTTTCGTGCCTCAGCGTCAGTTGTATGCTGGTAAGCTGCCTTCGCAATCGGAGTTCTGTGACATATCTAAGCATTTCACCGCTACATGTCACATTCCGCCTACCTCGTTTACACTCAAGACCACCAGTTTCCATGGCTCGGTACGGTTGAGCCGCACGCTTTCACCACAGACTTAATCATCCGCCTACGCACCCTTTAAACCCAATAAATCCGGCTAACGCTCGCATCCTCCGTATTACCGCGGCTGCTGGCCCGGGGTTAACCG
+
CCCCCGGGGGGGGGGGGGGGGGGFGGGGGGGGGGGGGGGGGGGGGGGGGGGGGGGGGGGG<FEGGGGGGGGGGGGGGGGGGGGGGF@BFGGGGFGGBFGGG7EGG9EGGGGGGGGGG>BDDGFGGGGGGGGGGFGGGEGGGEFGDDDFFGFDGGFDG,DFGFDDFFGGGGGFGFGEBGDEGGGGGGFGCGGFFFG==EFCCF:>4;):EFDEAFAEEF4>G>:@28(6>E(687?>E8C*3(5<CCFE7.)(66(*,(---)(-9.-44(,.:).446(-4(3880:-,1-,)0:C*)))(
@M02996:162:000000000-B87FG:1:1101:19012:6563 2:N:0:ACTGAGCG+TATCCTCT
GACTACCCGGGTATCTAATCCTGTTTGATACCCACGCTTTCGTGCCTCAGCGTCAGTTGTATGCTGGTAAGCTGCCTTCGCAATCGGAGTTCTGTGACATATCTAAGCATTTCACCGCTACATGTCACATTCCGCCTACCTCGTTTACACTCAAGACAACCAGTTTCCATGGCTCGCTACGGTTGAGCCGCCCGCTTTCACCCCAGCCTTAATCATCCGCCTCCGCCCCCTTTAACCCCAATCAATCCGCATACAGATCGCATCCCCCATCTTCACGCGGCCGCTGGCACGGCGTTACCCG
+
CACCCGGGGGGGGGGGEEFGGGGGGGGGGFAEEFGGGGGGGGGGGGGGGGGGGEGGFGFGCGEFGGGGFGCFFDGGGGGGGDGGG?6,@FGGFFGB,BEA?DFGG,CFAFFGFGGGC:BGGGGFGFFGGAFFG8CCDCFGGFFGGD5FFGBFGEFFFGFGGGFFGFGGGFAFCFD8*68@CCF6@F=F5;C)?@GAA:8;A?45-*)/:9*:6FCFEA7-4-0/(/((.3,56>5378C8((,693;;)()((0)*)).(-*(,2,(4(((-.-),(,((-((-(-(,(52().2:*()((
@M02996:162:000000000-B87FG:1:1101:19194:6585 2:N:0:ACTGAGCG+TATCCTCT
GACTACTGGGGTATCTAATCCTGTTTGCTCCCCGCACCTTCGCACCTCAGCGTCAGTCATCTGCTGGTAACCTGCCTTCGCCATTGGTATTCTTCCTGATATCTACAGATTTCACCCCTACACCAGGAATTCTGATTGCCCCTCAGTGACTCCAGTTATGCAGTTCTCAACGCAATTTCGGAGTTGAGCTCCGAGATTTCACACCAAGCTTGCACAACCGCCTACATGCCCTTTACGCCCAATAATTCCGAACAACGCTCGCCACTTACGTGTTACCGCCGCTGCTGGCCCGTCATTAGC
+
CCCCCGGGGGGGGGGGGFGGGGGGGGGGGGFGGDGGGGGGGGGGGGGGGGGGGGGGGGGGGGCFGGGGGGGGGFGGGGGGGGGGCGGGGGGGGGGGGGGGGFGGGGGGGGGGGGGGGAFGGGGGFG7FFFFFGGA@DGDDGDFGG8D,<FFFGGFFGGGGGGEFGFFFFGGFGFDGFGFF6+@CFGEFDEFED>D9)@FFEGCCF>):CFDCFF5<599>E>5>55C8BEB=FFCFF?FE:8@4A5)<@@:1255<..((./--1,).9?4(536<<39(442--)).-(,(0)*0+-42
@M02996:162:000000000-B87FG:1:1101:5190:6592 2:N:0:ACTGAGCG+TATCCTCT
GACTACCAGGGTATCTGATCCTGTTTGCTCCCCGCACCTTCACGCCTCAGCGTCAGTCATCTGTTAGCAGCCTGCCTTCGCTATTGGTATTCTTCCAGATATCTACAGATTTCACCCCTACACCTGGAATTCTGACTGCTCCCCAGTAACTCAAGTCCTGCAGTTCTCAACGCAATTCGGGAGTTGAGCTCCCGCCTTTCACACCAAGCTTACAGAACCGCCTACACGTCCTTTAAACCAAATCAATCCTAACACATCTCCCAACTTACGTTTTACCGCGGCTGCGGGCCGTTAATAACC
+
<ACCCGFGGGGGGGFGCFFFGGGGGGGCE9<C:CGGGGGGGCGGGGCCFCFGGEGGCFGGGGGGGGGGGGGGGGGGD;DF@,@?FECFFAEFGGFGGGFDFFGDEFCFBCCEGGGDG8DFFFFFFGGDGEECFFC8==8D=8@??E:,43=6>@?A;;EFEG=B=D8E=ED5+0=E:D8*+66=8D;=8,3=F5C@@ECC<,3:8C=@CFG*:9*=)*;5=)/:5:7(8B@28/40/5:,(70;?3)/*.1)8A(;))//.*/5>347;(/(,())7(((---,(,-3((((00*2+-)(
@M02996:162:000000000-B87FG:1:1101:5208:6592 2:N:0:ACTGAGCG+TATCCTCT
GACTACCAGGGTATCTGATCCTGTTTGCTCCCCGCACCTTCACGCCTCAGCGTCAGTCATCTGTTAGCAGCCTGCCTTCGCTATTGGTATTCTTCCAGATATCTACAGATTTCACCCCTACACCTGGAATTCTGACTGCTCCCCAGTAACTCAAGTCCTGCAGTTCTCAACGCAATTCGGGAGTTGAGCTCCCGCCTTTCACACCAAGCTTACAGAACCGCCTACACGTCCTTTAAACCCAATAAATCCGAACACCGCTCGCCACTTACGTGTTACCGCGGCTGCTGTCCCATAATTGTC
+
CCCCCGGGGGGGGGGGGGGGGGGGGGGFGGFGEGGBEGGFGDGGGGGGFFGGCFGGFGGGGGGGGGFGGGGGGGGGGGGGE,:FAEFGFFEFFGGFFF=FGFGGFGFGFGGGFGFGG@FGGFGGGGF?FGEGGDFFGGFEFFFGGGEDFGFFGFFFFGGFF?8C=+DGGGGFCBDEFGFFGGGGGCEFFFGD5AGFFEFE7E7=@>DDBAC*8?CA=AD>;9:55)7578>@FCE?=ECED(8=AECEGFED0=39,((.(2-4>:>4<?4(.(.))(,,(-7>:42)))5)/7<:9)..
@M02996:162:000000000-B87FG:1:1101:25222:6600 2:N:0:ACTGAGCG+TATCCTCT
GACTACTGGGTATCTAATCCTGTTCGATCCCCGCACTTTCGTGCCTGAGCGTCATTTACGGCCTGGTCAGCTGCCTTCGCAATCGGTGTTCTTCGTCATATCTATCCCTTTCACCGCTACACGACGGATTCCCCCAACCTCCACCGCAATCAAGCTCCCCAGTATCAACGGCAGGATGGGCTTTTGCCCCACGATTTTTCCGCTGAGTTAAAAAGCCACCCGCGCAACCCTTTAAACCCATAAATCCTGATAAAACCAGGGTCCCCCGCATTACCGCGGCTGCTGGCGCACGGTTATCGC
+
CCCCCGG9FGF6CCECFEBF,C,CA-,468C<FC++7CFC,EFF,@@@,;+@@@FCG<F77:C:6CFG98,,4,BA,,,88+6E,8B,BC<4EA44,A,4,+,6,,,,49E,4,C48)36+9+4@F+B:F,4,,60@E+36)0=D8)@>+*8D32,,118,+5,2+5@+++5**;E6*0;,,11,5.*0;*08)*/-?+.3*25()(.11+19*6)/);(*.((,((,.1(.*))).3+*((,6*.3.06*))*)2(((((0((*,,(((,4)6)(4((,((().,:1?((()02*+-((
@M02996:162:000000000-B87FG:1:1101:5228:6602 2:N:0:ACTGAGCG+TATCCTCT
GACTACCAGGGTATCTGATCCTGTTTGCTCCCCGCACCTTCACGCCTCAGCGTCAGTCATCTGTTAGCAGCCTGCCTTCGCCATTGGTATTCTTCCAGATATCTACAGATTTCACCCCTACACCTGGAATTCTGACTGCTCCCCAGTAACTCAAGTCCTGCAGTTCTCAACGCAATTCGGGAGTTGAGCTCCCGCCTTTCACACCAAGCTTACAGAACCGCCTACACGTCCTTTACACCCAGTACATCCGAAAAACGCTCGCAACTTACGTGTTACCGCCGCTGCTGACACGTAATTCGC
+
ABCCCGGGGG7FGGGGAEFFGGGFAFGFFECF@@FGDGGFD?FGGGGGGGGGGEGFFGGGGGGGGGGGGGGFGGGFEFGDGCCFC;FFGFFGDGGGGGGFEFGGGFGED,<AFEFCEAFGGFFGGCGFFGGCG,=DFFGGG8DDG85C<EFFFGD@3@F,>D8CA++;D,=@CA+ADFD5E>EGCDE+09=D59DA)@98=CC@D5C@=9C=EF59);?47/5>B05((46(=?E**0@=>/7@+9612(./(.(*,,((,1(4<,)444.(..6:)3((421(,4)).4:677*12)((
@M02996:162:000000000-B87FG:1:1101:21608:6604 2:N:0:ACTGAGCG+TATCCTCT
GACTACAGGGGTATCTAATCCTATTTGCTCCCCACGCTTTCGTGCATGAGCGTCAGTTACAGACCAGGTAATCGCCTTCGCCTCTGGTGTTCTTCCATATATCTACGCATTTTACCGCTACACATGGAGTTCCATTACCCCCTTCTGCACTCTAGTTTGCCAGTATTCGATGCTGTATTGAGTTGAGCTCAACGCTTTCACCTCAAACTTAACCAACCGCCTGCGCACCCTTTACGCCCAATAAATCCGGATAACGCTTGCCACCTACGTATTACCGCGGCTGCTGGCACGTAGTTAGCCG
+
CCCCCGFFGGGGGGGGFGGGGGGGGGGGGGFGEGGGGGGGGGGGGGGGGGGGGGGGGGDFAD,AFGG7CFEFFFGGGGGGGEFGGGGFGFGFGAEE?FFGGFGGGGGGGDFGGGGGG@BGGGGEECFBFFGGGEGFFGFFFFFGGGEGFGBDFA?FGGFEG8:CAFFE87=F>DDG?FF?DFDFF7DDDGF5?@GFFGF<C,0:C95:5+=AE*:*:?9>E=BD9>BBBG9BFEF9=@EC@F@@6?3.1(02(/./,(,//2).;(554:.524696;2((-315),3(.8:))/+3.6>(
@M02996:162:000000000-B87FG:1:1101:19230:6604 2:N:0:ACTGAGCG+TATCCTCT
GACTACCCGGGTATCTAATCCTGTTTGATACCCCCGCTTTCGTGCCTCAGCGTCAGTTGTATGCTGGTAAGCTGCCTTCGCAATCGGGGTTCTGTGACATATCTAAGCATTTCACCGCTACACGTCACATTCCGCCTACCTCGTTCACACTCAAGATAACCAGTTTCAACGGCTTGGTATTCTTTAGCAACACGCTTTCACCGCTGACTTAATCATCCCCCTACGCACCCTTTCAACCCCATAAATCCGGCAAACGCTCTCATCCTTCGTATTAACGCCGCTGCTGCACCGCAGTTAGCC
+
CCCC8FCFFEEG@FGGGGGGGGGGG<@FFECGG-@@F6@FGGAFGCFGFGGGEFCGGGEC,C,A6CCCEFEEFEGGGGGGGDCFF8?6+CEFFA49,CEEFFGGAFDFFFFGG;EGG:<=CEG8,A88=AEGG?EGG8DGC6*@?88GFG?DBD?D9,@=EDDFFFFEFG+<>>C>*2*?>,,C,;C8*9:5?*@5=F>*8D)/4*)5.==**@*@<8*(=5(((((.6C(38).)13<*6(5@F<C@)6)((8:*,,--)0)-:)).(((,,-))((--,,3-)))(((,()0*+36)2
@M02996:162:000000000-B87FG:1:1101:5210:6611 2:N:0:ACTGAGCG+TATCCTCT
GACTACCAGGGTATCTGATCCTGTTTGCTCCCCGCACCTTCACGCCTCAGCGTCAGTCATCTGTTAGCAGCCTGCCTTCGCCATTGGTATTCTTCCAGATATCTACAGATTTCACCCCTACACCTGGAATTCTGACTGCTCCCCAGTAACTCAAGTCCTGCAGTTCTCAACGCAATTCGGGAGTTGAGCTCCCGCCTTTCACACCAAGCTTACAGAACCGCCTACACGTCCTTTAAACCCAATAAATCCGAACAACGCTCGCAACTTACGTGTTACCTCGGCTGCTGGCACGTAATTAGC
+
CCCCCGGGGGGGGGGGGFGGGGGFGGGGGGFFDGGGGGGGGDFGGGGGGGGGGGGGGGGGGGGGGGGGGGGGGGGGGFFGGGGGGFFGGGGGGGGGGGGGDFGGGGGGFGGGGGGGG@DFGGFGGGGGGEE9EEFFGGFFGEFGGGD??DDEEFFGGGGGGGEFEFGGGGGFGDGGFFDFCEGEFFDFEBFEFFDAFEACFG<EFF)=CFFCF58==AC4@:7=B=@-8829C/@CEBFE@9B3?C36>;D@FF;G(.//3:9()(..4:,(..-4>2.4(-416:07:??:8488<670
@M02996:162:000000000-B87FG:1:1101:4164:6614 2:N:0:ACTGAGCG+TATCCTCT
GACTACAGGGGTATCTAATCCTGTTCTATCCCCACGCTTTCGTGCCTCAGCGTCAGTTACGGATTCGTCAGATGCCTTCGCAATCGGTGTTCTGAGTGATATCTAAGCATTTCACCGCTACACCACTCATTCCTCCAACGGCATCCGCACTCCAGCGCGCCAGTATCAAAGGCACTTCCCTCGTTGAGCGAGAGCATTTCACCCCTGACTTAACGCCCAGCCTACGCACCCTTTAAACCCAATAAATCCGGATAACGCTCGCATCCCCCGTCTTACAGCGGCTGCTGGCACGGGGTTAGA
+
CCCCCGGGGGGGFGGGGGGGGGGFGGGFGFCEFGGGGGGGGGGGGGGGGGGGGGGGGGGGGGGGGGGGGGGAFGGGGGGGGEGEFGFGGGGGFGFGGGGGGFGGGGFFCGGGGGGCG>B?DFFFGGFFG?EFFEGFGDE6C8?GFGAFBDDBDFGGGGEEGE8:@EGGGGGFFFGGFG@CAFGGFGFGFGC9B4;3>E@46EB9@?DDBA=>==9)(2::=:5;82;/(=48DEEEFFGGF0<7B))4247??34>-(--()-4>((-44-(.()-).)423108B:7(8?B))*22-()
@M02996:162:000000000-B87FG:1:1101:22220:6615 2:N:0:ACTGAGCG+TATCCTCT
GACTACAGGGGTATCTAATCCTGTTTGCTCCCCGCACCTTCGCACCTCAGCGTCAGTCATCTGCTTGCAACCTGCCTTCGCCATTGGTATTCTTCCTGATATCTACAGATTTCACCCCTACACCAGGAATTCTGATTGCACCTCAGTAACTCAAGTCCTCCAGTTCTCAACGCAGTCCAGGGGTTAAGCCCCTGCCTTTCACACCAAGCTTGCAAGACCGCCTACATGCCCTTTACGCCCACTAATTCCGAACAACGCTCGCAACTTACGTGTTACTGCGGCTGCTGGCACGTAATTAGC
+
CCCCCGGGGGGGGGGGGGFGGGGGGGGGGGDFFGGGGGGGGGGGGGGGGGGGGGGGGGGGGGEGGGGGGFGGGGGGGGGGGGGGGGFG9EFGGGGFGFGFGFGGFGGGGGGGGGGGG>F?DFGGDFEFGFGGGE=CF9DAFDFGF>E,CFFFDFCFGGG8EFECFFFGGGGBEF+CFG<:DGGGGGFG9AFDFFGFEFFEEFFFF55CCFDDFF78:9D:C><>B>C9BFBBDEE=:9C:2/63;;7?;;)/:5=8,.//:5(-92<44:3(.3--)..-(-(425)41280.)*2+..(
@M02996:162:000000000-B87FG:1:1101:22203:6618 2:N:0:ACTGAGCG+TATCCTCT
GACTACAGGGGTATCTAATCCTGTTTGCTCCCCGCACCTTCGCACCTCAGCGTCAGTCATCTGCTTGCAACCTGCCTTCGCCATTGGTATTCTTCCTGATATCTACAGATTTCACCCCTACACCAGGAATTCTGATTGCACCTCAGTAACTCAAGTCCTGCAGTTCTCAACGCAGTCCAGGGGTTAAGCCCCTGCCTTTCACACCAAGCTTGCAAGACCGCCTACATGCCCTTTACGCCCAATAATTCCGCACAACGCTCGCAACTTCCGTTTTACCGCGGCTGCTGGCACGTAATTAGC
+
CCCCCGGGGGGGCGGGGFFGGGGGGGGGGGFGGGGGGGGGGGGGGGGGGGGGGGGGGGFGGGAFGGGGGGGGGGGGGGGGGFGGGGGGFGGGFFFFGGGGGFGFGGFGCGGGGGGGG8FGFEEGGGCDFFGGGGCFGGGGGFFGG8EBFGFFGGGGGGGGGGDBFFFEFFGFGFGGBFFFGGC@C?DFEDG>FFGBBGFF@FEFF@9@=FFD=FE5);C:C@-:>4C7BF53CE44-9F5@0@;F<)9;1)(6A=>../((14-9:>2)-.)(467>(,-324-1:>0((330.*1+)..
@M02996:162:000000000-B87FG:1:1101:25241:6618 2:N:0:ACTGAGCG+TATCCTCT
GACTACTGGGTATCTAATCCTGTTCGATCCCCGCACTTTCGTGCATGAGCGTCATTTACGGCCTGGTCAGCTGCCTACGCAATCGGTGTTCTTCGTCATATCTATGCATTTCACCGCTACACGACGAATTCCGCCAACCTCGACCGCAATCAAGCTCTCCAGTATCAACCGCATGATGGGGTTGAGCCCCCCGATTTTACCGCTTACTTAAAAAGCCGCCTGCGCACCCCTTAAACCCAATAAATCCGGATAACGCTCTGATCCCCCGTATTACCTCGGCTGCTTGCACTGAGTTATCCG
+
CCCCCGGDGGGFCEFFFGGGGGEFFFA9EBCFGGGGFGGG:FFGGGFGCFFBFEFFGGGGGGGG<DFFG?FFCFG9BEEGEGEGGGGCCFGGGDGGGGGGC;ECGFFF9AFFCFGBE)?CFF8=EFGC:=E=DDE6?FGGG5>CCEAFB6DDF9D@FGDGG6C=:;+@?,:?E*<@9+:?BEG5,;@GFGE5:)1(6B8;</.(()/)<=F;CFFF189-238>B9>(4*38*69B:2/*.)..*4(-)-),6=1C(.-.)*))*-,,-3(5))))),(-,,()))(.2).)0*++2..-
@M02996:162:000000000-B87FG:1:1101:17570:6621 2:N:0:ACTGAGCG+TATCCTCT
GACTACTAGGGTATCTAATCCTGTTTGCTCCCCACGCTTTCGAGCCTCAGCGTCAGTTGTCGTCCAGTAAGCCGCCTTCGCCACTGGTGTTCCTCCTAATATCTACGCATTTCACCGCTACACTAGGAATTCCACTTACCCCTCCGACACTCTAGTCCAACAGTTTCCAAAGCAGTCCCAAGGTTGAGCCCTGGGTTTTCACTTCAGACTTGCTAGACCGCCTGCGCTCCCTTTACACCCAGTAAATCCGGATAACGCTTGCTCCCTACGCTTTACCGCGGATTCTGGCGCGTATTTAAC
+
CCCCCGGGGGGGGGGGGFGGGGGGGGGGGGFGDGGGDGGGGGFGGGGGGGGGGGGGGGEGGEFFGEFGGGFGGGGGGGGGGDEGGFFEFFFGFFGGGFGGFFGGGGGGCBFFAFGGG><CDFGG8AFFGGGGGGGGGDFEFDFGCCAGBGBD9D=CEFGGG8DEAFGFF,EDFFDGD6:DDDE9CF5CEGG@A55:AGFFEFFEEE7*@CE3EFEFEFC7=5((0692(46(;3;<5;8?<0;);?<CF9>(3:/2/.,--9-9D(4).4((,--6)(--,(4()-68)((,0)1<9:))
@M02996:162:000000000-B87FG:1:1101:17590:6630 2:N:0:ACTGAGCG+TATCCTCT
GACTACTAGGGTATCTAATCCTGTTTGCTCCCCACGCTTTCGAGCCTCAGCGTCAGTTGTCGTCCAGTAAGCCGCCTTCGCCACTGGTGTTCCTCCTAATATCTACGCATTTCACCGCTACACTAGGAATTCCACTTACCCCTCCGACACTCTAGTCCAACAGTTTCCAAAGCAGTCCCAAGGTTGAGCCCTGGGTTTTCACTTCAGACTTGCTAGACCGCCTGCGCTCCCTTTACACCCAGTAAATCCGGATAACGCTTGCTCCATACGTTTTACCGCGGCTGCTGGCACGTTTTTAGC
+
CCCCCGGGGGGGGGGGGCFFGGGGGGGGGGGGDGGGGGGGGGGGGGGGGGGGGGGGGGGGGGGGGGGGGGGFGGGGGGGGGGGGGGFFFGGGGGGGGEEFFFGGGGGGGEFGGGGGG=9CC@EA>=FGFGFGGGGGGGFDGDFGGC=GFGFDGGGGGGGGGGBEFFGGGF89EFFFFGEFDFGEEF5C@GGFFFC=8F>E=FEEE=7EFFGEFF?ABA;=GB@B9=B2:B:@DF9CE<F*((643.9776236B3*/.,-,1-.9(44((.(.44).33(((4(477:4()-0)288.()
@M02996:162:000000000-B87FG:1:1101:4170:6632 2:N:0:ACTGAGCG+TATCCTCT
GACTACAGGGGTATCTAATCCTGTTCTATCCCCACGCTTTCGTGCCTCAGCGTCAGTTACGGATTCGTCAGATGCCTTCGCAATCGGTGTTCTGTGTGATATCTAAGCATTTCACCGCTACACCACTCATTCCTCCAACTGCATCCGCACTCCAGCGCGCCAGTATCCAAGGCACTTCCCTCGTTGAGCGAGAACATTTCACCCCTGCCTTAAGGCACAGCCTACTCACCCTTTAAACCCAATAAAACCGGATAACTCTCGCATCCTCCGTACTACCTCTGTACATCACACGTGTTGCGC
+
-<<CCGGFFCCCFCDFE,EFFFEFFGGGGDCD,E:@@CEGDCG,CABEFE@FBEEGFGGG>FGG7FDDGGGAF<FDEGGG,FFGGC:FEFCFD<,9C,ACDFGGFEFG,,5EDC<FE:@DCCFEFG@EF,9;;EDDCF,,0*+?DF5B*69=FE+:>C8=B>),7?D,?FEFC:CFFFC?,@@9<;)*:*;)<*45*,=7ADBFBAB):;C34+*;>4C7,/()0*0*(36@4))?<AF=<0(4*)./1,)67>4>).),,1((1,3),(-.((..43..,).)-))).).(.)32*)(-
@M02996:162:000000000-B87FG:1:1101:18672:6680 2:N:0:ACTGAGCG+TATCCTCT
GACTACACGGGTATCTAATCCTGTTTGCTCCCCACGCTTTCGAGCCTCAGTGTCAGTTACAGTCCAGAAAGCCGCCTTCGCCACTGGTGTTCTTCCTAATATCTACGCATTTCACCGCTACACTAGGAATTCCACTTTCCTCTCCTGCACTCCAGTCGGACAGTTTCAAATGCAGTCCCGCGGTTGAGCCGCGGGCTTTCACCTCTGACTTGCCCGCCCACCTACCCTCCCTTTACACCCAGTAAATCCGGATAACGCTTGCCCCCTTCGTATTACCGCCTCTGCTGGCACGTAGTTAGC
+
CCCCCGGGGGGFFGGGGFFFGGGGGGGGGGGGGGGGGGGGGGGGGGGGGGGGGGGGGGCGAEFGGGGCFGDFGGGGGGGGGGGGGGFGFEEGGGGGGGGFFFGGGGGGEDGGGGGGG>@DG>FDEF8BFFGGGDGGGGGGGFFGGG5FFGFEE8DGGC8CECDEGFGGGCFBFF7A?GFACEEEGG5=@FE>?D*2/=FEEG**-2.9CFG3CF4:(296C;1=;,3)3C?@C89><<C8-155@DBAC1)(3)62-----1:0FF>(43.23:<<)3(((((.4532((<(0)12<66)
@M02996:162:000000000-B87FG:1:1101:11209:6680 2:N:0:ACTGAGCG+TATCCTCT
GACTACTCGGGTATCTAATCCTGTTTGCTCCCCGCACCTTCGCACCTCAGCGTCAATTATCTGCCAGCAACTTGCCTTCGCCATTGGTGTTCTTCCAAATATCTACAGATTTCACCCCTACACTTGGAATTCCAGTTGCCCTTCAGTAATTCTAGTCCTGCAGTTTCCCTAGCAGTTCCTGGGTTAAGCCCAGGGATTTCACTACAGACTTTCATAACCGCCTACATGCCCTTTCCGCCCAATAATTCCGAACAACGCCCGCAACTTCCGTTTTACCGCGTCTGCTGGCTCGTACTTAGC
+
CCCCCGGGGGGFEGGGGGGGGGGGGGGGGGEFFGGEFGGGGGGGGGGGGGGGGGGGGGGGGGCFGFGGGCGGGGGGGGGGGEGGGGFGGGCGFGGGGAFFFFGGGGGGCFFGGGGG81*6?EFGGGGDFGGGGGGFGFGGGFFGGCE9D9DEGFGGGGGFGGEGGFGG6D,*=98@FGEFE?FGGF*?=FDDF*C))8;DEGFE@;=789C=C+C+2*=)@9=AC5AE=FD)96**:4>C@=5);C45B(6>=B1;.,(,,2(.2.)))(/).,6426((,-1(-.)(-(,30.*2+64.
@M02996:162:000000000-B87FG:1:1101:11199:6696 2:N:0:ACTGAGCG+TATCCTCT
GACTACTCGGGTATCTAATCCTGTTTGCTCCCCGCACCTTCGCACCTCAGCGTCAATTATCTGCCAGCAACTTGCCTTCGCCATTGGTGTTCTTCCAAATATCTACAGATTTCACCCCTACACTTGGAATTCCAGTTGCCCTTCAGTAATTCTAGTCCTGCAGTTTCCATAGCAGTTCCTGGGTTAAGCCCAGGGATTTCACTACAGACTTTCATAACCGCCTACATTCCCTTTACTCCCAATCATGCCGACAAACCGTCGCACCTTACCTTTTACCTCGGCTGCTGGGCGGTAATTAGC
+
CCCCCGGGGGGFGGGGGGGGGGGFGGGGGGECGGGGGGFGGGGGGGGGDFGGGGGGGGFGGG<EFFFGGGGGGGGGGGGGGGGGGGFFFGGGGFGGGFFAFFGGEG9FDAFGGGDFF:DFGGGGGCFFGFFFGGGFGGGGGFFFF9CADDCE;@=EFAA9EDBFGFG86>E*,1+7DGFFGF6E=F698A@5?F>DDGFEDCB<E588CF9**5;=EAD>@1018)**3@*<+56**:F,5-):6<**2(2(()(*((//()6(/884(())/)))))),-,1((,,(,((,0)*32)..
@M02996:162:000000000-B87FG:1:1101:21559:6697 2:N:0:ACTGAGCG+TATCCTCT
GACTACCCGGGTATCTAATCCTGTTTGATCCCCACGCTTTCGTGCCTCAGCGTCAATAACGGATTCGTGAGCTGCCTTCGCAATCGGTGTTCTGCGTAATATCTATGCATTTCACCGCTACACTACTCATTCCTCCCACGGCATCCGTATTCCAGCGTGACAGTATCAATGGCAGTCCCGGGGTTAAGCCCCGGCCTTTCACCACTGACTTGACACACAGCCTACGCACCCTTTAAACCCAATAAATCCGGATAACGCTCGCATCCTCCGTATTACCGCCGCTGCTTGCACGGAGTTCGC
+
CCCCCGGFGGGGGGGGGGGGGGGGGGGCFGFGGGGGGGGGGEFGGGGGFFGGGGG@F9EF7F,,BFGGEFE,@?FGGFGGG7FCECFFFGGFGG9>FF?FGFGGGEGGGGGGGGGGG@B=CFGGFFFGGGGGGFGF+>D++:<?FGF=D8DBFFGG6CE6DD<CDFGGGG=DDF7FAG@EC+@CFGF>EGGD>?GAFGFFFG=3>)3>@FGE:FEF(:*6=28=@;96;C@;CF9CCAFG??4>6ADBF9>??EFG(-,--1(,9(2),42(,3.64(-((-279)).-)4(0)2AF)(,
@M02996:162:000000000-B87FG:1:1101:18673:6698 2:N:0:ACTGAGCG+TATCCTCT
GACTACACGGGTATCTAATCCTGTTTGCTCCCCACGCTTTCGAGCCTCAGTGTCAGTTACAGTCCAGAAAGCCGCCTTCGCCACTGGTGTTCTTCCTAATATCTACGCATTTCACCGCTACACTAGGAATTCCACTTTCCTCTCCTGCACTCCAGTCGGACAGTTTCAAATGCAGTCCCGCGGTTGAGCCGCGGGCTTTCACATCTGACTTGCCCGACCACCTACACTCCCTTTCACACCAGTCAATCCGGATAACGCTTGCCCCCTACGTCTTACTCCGGCTGCCGGGCCGTAGTTAGT
+
CCCCCGFGGGGGDFGGGGGGGGGGGGGFGG@FEGGGGGGGGGGGGGGGFFGGGGGGGGGGCCFGGFFDFF<AFFGGGGGGGGGGGGFFAFEGGFGGG?FGFFGGGGFEBEEFGGGGGAD>DFGGC<EC=AFGGGGFGFFFGE9FF=)A5DFFGFFGG=+@EEDEFFGGGA8=A9?EBCD9>8CC:35F@G*:*@C>2CAB<C??;:;CCF+*>FE:1><,=;=3@(3.:C;8;@))-)<84(.2=)42C9:B<B)0-((-474)94(((-.(,-)6))(,((,((((((((-.)220)))
@M02996:162:000000000-B87FG:1:1101:11217:6703 2:N:0:ACTGAGCG+TATCCTCT
GACTACTCGGGTATCTAATCCTGTTTGCTCCCCGCACCTTCGCACCTCAGCGTCAATTATCTGCCAGCAACTTGCCTTCGCCATTGGTGTTCTTCCAAATATCTACAGATTTCACCCCTACACTTGGAATTCCAGTTGCCCTTCAGTCATTCTAGTCCTGCAGTTTCCATAGCAGTTCCTGGGTTAAGCCCAGGGATTTCACTACAGACTTTCATCACCGCCTACATGCCCTTTACGCCCAATAATTCCGAACAACGCCCGCCCCTTACGTGTTACCGCCGCTGCTGTCACGTCATTCGC
+
CCCCCGGGGGGGGGGGGGFGGGGGGGGGGGF<FFGGGGGGGGGFGGGGGGGGGGG@EF<FGG,CC@FGGCF?FEGGGGGGGFE=,@CFFGGGGGGFFDCFGFGGGGFFGFGGGGGG88D?DEGFC?A8BFGGGA;DG;AFGFFF2,5,5=DEDEDGGGGC>DDFFFGFFG,0=16@DFFFGGGGG6D?DCGB?DC)=FFFCFE*8;5=@AC7AEE+*;9:CA>DB@**3@<;CEE499CC4<5;*//7:(2(8>(/,((..)(.2(,..:3:88).)(((---460:).-)(.)/20))-
@M02996:162:000000000-B87FG:1:1101:17370:6718 2:N:0:ACTGAGCG+TATCCTCT
GACTACTGGGGTATCTAATCCTGTTTGCTCCCCGCACCTTCGCACCTCAGCGTCAGTCGTCTGCTGGAAACCTGCCTTCGCCATCGGTGTTCTTCCTGATATCTACAGATTTCACCCCTACACCAGGAATTCCGGTTCCCCCTCAGCGACTCCAGTCCGCCTGTTCCAAGCGCAGTTCAGGGGTTGAGCCCCTGGCTTTCACGCCTGGCTTGACAGACCGCCTACCTGCCCTTTCTGCCCAATGCTTCCGAACTACTCCCCCCACTTAGTGTTTATCTCCGTCGGTGGCACGTACTTAAC
+
9<CCCGGC8,+@@EF,C;CE@E<FFEFGA<,:,@F:7@EFGDFEEFG@8EE7@FCCEF7CFGGGGGDC<CEFFF,ACEFGGGEGGGFFC6,A@?@FGGA:CCDGGGGGC9?;E=FE@8*=88,DD=?@EF@FGF+=CBFFG=DG?@5@*=BDFFGGGF+@C+5BF@C:DCF5E*+ABC0+@DECBD8*8@:=*9*--66**57>B406:AC63A4*0;*(/.11(,))/3,;;33)))?E;13())-.2(),-)-2)..,,/,,9.92)...-.-)..))-((((-((((.(00/*2)))
@M02996:162:000000000-B87FG:1:1101:17385:6730 2:N:0:ACTGAGCG+TATCCTCT
GACTACTGGGGTATCTAATCCTGTTTGCTCCCCGCACCTTCGCACCTCAGCGTCAGTCGTCTGCTGGAAACCTGCCTTCGCCATCGGTGTTCTTCCTGATATCTACAGATTTCACCCCTACACCAGGAATTCCGGTCCCCCCTCAGCGACTCCAGTCCGCCAGTTCCAAGCGCAGTTCAGGGGTTGAGCCCCTGGCTTTCACGCCTGGCTTGACAGACCGCCTACATGCCCTTTACGCCCAATGATTCCGAACAACGCTCGCCCCTTACGTTTTACGGCGGCTGCTGTGCGGTAATTAGC
+
CCCCCGGGGGGGGGGGGFGGGGGGGGGFGFFGEGGGGGGGGGGGGGGGGGGGGGGGGGCGGGGGGGGGGGGGGGGGGGGGGGGGFE=FGGGGGGGGGGGGFFGGGGEGGGGGGGGGGAF?FFFE=<FFEFGGG8EDGEGGGFFGG8D+9CDAFGFGFG=CEE9FFFGGF,D?EBDEFD<>FFGEEGEC:EGAF>C@@GFF?C(55?BDDFC>;FEF8;*6C@<@D1C3;C@1*6)6<FEGF64(*.).0.049>87.---2)-4C<B044.(,444((,-(4;;(3:)()(400/:C...
@M02996:162:000000000-B87FG:1:1101:6685:6735 2:N:0:ACTGAGCG+TCTCCTCT
GACTACTAGGGTATCTAATCCTGTTTGCTCCCCACGCTTTCGCGCCTCAGCGTCAGTAATGACCCAGATGTCCGCCTTCGCCTCTGGTGTTCTACCCAATATCTACGCATTTCACCTCTACACTGGGTATTCCATTATCCTCTCTCATACTCAAGACATACCGTTTCAAACGCAGTTCCGGGGTTGAGCCCCGGTATTTCCCTCCTGACTAATTTGTCCGCCTACACGCCCTTTACGCCCAGTAATTCCGACCAACTCTTGCCCCCTCCGTATTCACGCCGCGTCCTGCACGAAGTTATC
+
CCCCCGCCEGFG8FGGGCFGGGGGGGC;FFEGEFE@FGGGGGGGGGGG<EGGGGGDG@EFE9,ACFGC<,,9@FGGGGGDGGDG88=FFGEFG?4FEBFE,?D=EGF+BCCFGGGGE3:6@EFD9,AEGFGGGEF++9@D+:D+6@:,4?FDD88A@=,74=8BE?GC?C,@65=@FGE:@6@@FC055@@=5@*):@+**>.5)A):<8+1/=6+;355C65(053/6C62D4;E((<C;(;3:<<<3()(.)4>(..)-0(5730((4-.14-)..,(-(-(,(,),4::)./20))-
@M02996:162:000000000-B87FG:1:1101:6667:6739 2:N:0:ACTGAGCG+TATCCTCT
GACTACTAGGGTATCTAATCCTGTTTGATCCCCACGCTTTCGCGCCTCAGCGTCAGTAATGACCCAGATGACCGCCTTCGCCTCTGGTGTTCTACCCAATATCTACGAATTTCACCTCTACACTGGGTATTCCATCATCCCCTGTCATACTCAAGACAAACCGTTTCAAAAGCAGTTCCGGGGTTGAGCCCCGGGATTTCACTCCTGACTAATTTGTCCGCCTACACGCCCTTTACGCCCAGTAATTCCGAACAACGCTTGCACCCTTCGTATTACCGCGGCTGCTGGCACGAAGTTAGC
+
CCCCCGGGGGGGGGGGGGGGGGGGGGGGGGGGGGGGGGGGGGGGGGGGGGGGGGGGGGGGGGGGGGGGGGGGGGGGGGGGGGGGGGGGGGGED<EGGGGGGFGGGGGGGFGGGGGGG:@=D9BECGEFGGGGGGGGGGGFGFFGGGFCCFFFGGFGGGGGGFAFCFGGGCGBGFGGFGFFEGGEEGFD)CFDFBG=@FFFFGFF2ABFEFG3ACEFE>=8:6>=>>DF0369FEEFFDEG<1.;8CE<3():>:39----:C7?C3213<.,,5).)---(426??D04:?07);;+)-)
@M02996:162:000000000-B87FG:1:1101:16147:6740 2:N:0:ACTGAGCG+TATCCTCT
GACTACACGGGTATCTAATCCTGTTTGCTCCCCACGCTTTCGAGCCTCAGCGTCAGTTAAAGCCCAGTAAGCCGCCTTCGCCACTGATGTTCCTCCTAATATCTACGCATTTCACCGCTACACTAGGAATTCCGCTTACCTCTACTTCACTCAAGAACCGCAGTTTCAAATGCAGTCTGCCGGTTGCGCCGGCATATTTCACATCTGACTTACAGTCCCGCCTACACTCCCTTTACACCCAGTCATTCCGGATAACGCTCGCTCCCTACGTATTACCGCGGCTTCTGGCACGTTGTTAGC
+
CCCCCGGGGGGGGGGGGEFFGGGGGGGGGGGGGGGGGGGGGGGGGGGGGGGGGGGGGGG9CFFFGFGGGGGFGGGGGGGGGFGGGGEFGFFGGGGFGFGGGFGGGGFGGGGGGGGGG:@=DCDG8B@FGGGGGDGGG6DFGFFGGEFGFGFFGFFC8DF=ECACGFGGG9FFGFCGFGFFGGGGGG=>=GEA>9C46D6<AF<?648?EFG4>F3@EA85C67?@;@9=C@(7=CEFFGD13/);<).16>?<5)2(----93?DFB2((.).4)-)(-(((-(.-6)),)-0)2;;))-
@M02996:162:000000000-B87FG:1:1101:19817:6752 2:N:0:ACTGAGCG+TATCCTCT
GACTACAGGGGTATCTAATCCTGTTTGCTCCCCGCACCTTCGCACCTCAGCGTCAGTCATCTGCTGGTAACCTGCCTTCGCCATTGGTATTCTTCCAGATATCTACAGATTTCACCCCTACACCTGGAATTCTGATTGCCCCTCAGTGACTCTAGTTATGCAGTTCTCAACGCAATTTCGGAGTTGAGCTCCGAGATTTCACACCAAGCTTGCAAAACCGCCTACATGCCCTTTACGCCCAATAATTCCGAACAACGCTCGCAACTTACGTGTTACCGCTGCTGCTGGCAAGTTATTAGC
+
CCCCCGGGGGGGGGGGGFFGGGGGGGGGGGAFFGGGGGGGGGGGGGGGGGGGGGGGGGGGGGGGGGGGGGGGGGGGGGGGGGGGGGFGGGGGGGGF<FFFGFGGGGGGDFFGGGGGG@FGGFGFGGFEFFFFG;DDCDF>=DFGGF;A5DCDGGGGGGGGGDDCEFGGGGGFD>DGFGEF@+@>EFFGD@FDA>D=DGFFEF7CDF):CFFCFFE+:AD4=>):==E<=CB3;ECE9@CE@B=);7EEF;>?>8@4(.//.:;(74A7A:4(5:><4(-(--,4304?:()-1*30<).5
@M02996:162:000000000-B87FG:1:1101:12035:6758 2:N:0:ACTGAGCG+TATCCTCT
GACTACCGGGGTATCTAATCCTGTTTGCTCCCCACGCTTTCGAGCCTCAACGTCAGTTATCGTCCAGTAAGCCGCCTTCGCCACTGGTGTTCCTCCTAATATCTACGCATTTCACCGCTACACTAGGAATTCCACTTACCTCTCCGATACTCTAGCTTGACAGTTCCAAATGCATTTCAGGAGTTGAGCCCCCGCATTTCACATCTGGCTTGCCATGCCGTCTGCGCTCCCTTTACACCCATTAAATCCGGATAACGCTTGCACCATACGTATTCCCGCCGCTGCTGGCCCGTTTTTAGC
+
CCCCCGGGGGGGGGGGGCFGFGGGGGGGGFFFEGGGGGGGGGGGGGGGGGGGGGGGGGEGGGGGGGGGGGCFGGGGGGGGGEGGGGFFGGEFFFGGGEFGFDFFFGGGEGGFDCFGG>DDDEFG=F:FGGGGGFGGDDDFGEFGG7>C>CFDFFCGGG8@FB>BEFFFF9FDDF+@CFCA>,@9@:;D@FGAFFGFDDFEFG?CEA;ABFFFFF9B3AF(*00(0(..3:;5C@4C33FE06)?+3?.2622?>47-,--,1)451)).2,))8).3(-(4262932(,(,40.0;1(.)
@M02996:162:000000000-B87FG:1:1101:19832:6761 2:N:0:ACTGAGCG+TATCCTCT
GACTACAGGGGTATCTAATCCTGTTTGCTCCCCGCACCTTCGCACCTCAGCGTCAGTCATCTGCTGGTAACCTGCCTTCGCCATTGGTATTCTTCCAGATATCTACAGATTTCACCCCTACACCTGGACTTCTGATTGCCCCTCAGTGACTCTAGTTATGCAGTTCTCAACGCAATTTCGGAGTTGAGCTCCGAGATTTCACACCAAGCTTGCCAAACCGCCTACATGCCCTTTACGCCCAATAATTCCGCACAACGCTCGCAACTTACGTTTTACAGCCGCTCCCGGCCCGTATTTAGC
+
ACCCCGFFGG>FFFGGGFFGGGGGGGGGGG<CFGGFGGGGFFGGGGGG@FFCGGGGGGGGGG9EFGGGDGGGGGGGGGGFE7FFCDEGGGFGGGGF,CF:CDGGFGCFCFFGGGGFG=DGC>ADEE8B,=EEGGGDFDFDGDFGGFE;<DFEFEDFF8D,C8=CDCFCFCDDD?6EFDFB63@AFDE?8=AD<5+:)@?7;,*==*:@DFFDB6*;)*9)=:/:>58/325=FE4C((4:5(/;F?))+/)698=7.,(,()((1,)-)-(..,.5)))((-((-((-((4(0.*02).6
@M02996:162:000000000-B87FG:1:1101:24838:6771 2:N:0:ACTGAGCG+TATCCTCT
GACTACCGGGGTATCTAATCCTGTTTGCTACCCGCACTTTCGAGCATGAGCGTCGATAAGTCCCCAGCAAGCTGCCTTCGCCATCGGTTTTCTTCCTGATCTCTACGCATTCCACCGCTACACCAGGAATTCCGCTTGCCCCTGACCTATCCAAGAGAAACAGTCCAGTCTGCAGGTCCGGGGTTGGGCCCCGGTATTGTACAGACTGCTTGCATCCCCGCCTGCGCCCCCTTTACGCCCAGTGATCCCGAACAACGCTTGCCCCCCCCGTATTCGCGCGGCTGCTGCACAGAATTTGGC
+
CCCCCGGGGGGGGGGGGFFGGGGGGFGGGGDFFFD6@FFAE@@FGEGE;AC:6@@7@FE@@FGGFFFCFDFFGFGFGEGGEF,FDG,B,B<ADFGFF<,=4;=+=A@7=EEG,@FGG03=CFGDCFEGGCEGFCCDD6@?G)3=F,:=:DFEC,=CFFGGFDB=ED872>C8@7DG6D5ACE>C*D>*<GGFF>8@52+**5@<*).)56C<;A);(01.::/=@11(4?209)6.(-::(,824<)401)-303/-((-(1(.>(-(-4(((,)(-(,1(213()5)(.)(0)+33)).
@M02996:162:000000000-B87FG:1:1101:8010:6775 2:N:0:ACTGAGCG+TATCCTCT
GACTACCCGGGTATCTAATCCTGTTTGCTCCCCCGACTTTCGCGCCTCAGCGTCAGTTGCGTGCAAGGAATCCGCCTTCGCCTCCGGTGTTCTACAGGATATCAACGCATTTCACCGCTACACCCTGTATTCCGATTCCCTCTCCCGCACTCGAGCAAGGTAGTTTCAAGCGCACTTTCCGGGTTGAGCCCGGAGATTTCACACTTGACACTCCTCGCCGCCTACGCGCCCTTTACGCCCAGTAAATCCGAACAACGCTTGCGACCTCTGTATTACGGCGGCTGCTCGCCCAGAGCTACG
+
CCCCCGGGGGGGGGGGGGGGGGGGGGGGGGFGGGGGGGGGGGGGGGGGGGGGGGGGEGGGGGGGFGGFGFGGGGGGGGGGGGGGGGGGGGGGFEGA<FGGGFGCDGGDGGGGGGFFG:@CDBFGGGGGFFGGGGGGGGGGGDFCGEAGFGBEFF6FGGGGGGEGGFGGG;D?EFGGFGEA5:9;FDFGFGGFFFG>@CFFCGEEFFAAE6C)65=F;AD@E7?FFFB17>>1<7AAFBEG??F<4:-6<2546::9(--,-1(4<9183)65<4-.--(,-1314))-,3(-)0;*25)(
@M02996:162:000000000-B87FG:1:1101:12025:6781 2:N:0:ACTGAGCG+TATCCTCT
GACTACCGGGGTATCTAATCCTGTTTGCTCCCCACGCTTTCGAGCCTCAACGTCAGTTATCGTCCAGTAAGCCGCCTTCGCCACTGGTGTTCCTCCTAATATCTACGCATTTCACCGCTACACTAGGAATTCCACTTACCTCTCCGATACTCTAGCTTGACAGTTCCAAATGCATTTCAGGAGTTGCGCCCCCGCATTTCACATCTGGCTTGCCATGCCGTCTGCGCTCCCTTTACCCCCAGTACATCCGGATAACGCTTGCACCATACGTATTCCCGCGGCTGCTGGGTCGTATTTAGC
+
@CCCCGGCGGCGGGGDEDFFGGGFEGGGGGCC:FFGGGGGGCCFGFFGFFFGGGCE<CCFGEGFCBEGGGGEFCGGGGGGGGGGGFEGGFGGGFGFGEDFEDFDGGGGG6=FFGGGG>EGDEFF=ECGCEFGGGEC8@EGDDDFG+)+9@?D936F=FG8D,*:=+?DCFGF8++@?9*+>,@98=*0598:9?D9@CFC4,*/6=*1>A;>DA==5AD2/(,/;76928=(;344@(FE,(/)*64)2()-,)6*((--,1,49(448(.)).))51,-----()),(.,3.)02+)).
@M02996:162:000000000-B87FG:1:1101:24851:6787 2:N:0:ACTGAGCG+TATCCTCT
GACTACCGGGGTATCTAATCCTGTTTGCTACCCGCACTTTCGAGCCTGAGCGTCGATAAGTCCCCAGCAAGCTGCCTTCGCCATCGGTGTTCTTCCTGATCTCAACGCATTTCACCGCTACACCAGGAATTCCGCTTCCCCCTGCACTATCCAAGAGAAACAGTCCAGTCTGCAGGTCCCGGGTTGGGCCCCGCGATTGCACAGCCTGCTTGCATCTCCGCCTGCGCTCCCTTTACGCCCAGTGATTCCGACCCCCGCTTGCGCCCCATGTATCACCGCGGCTGCTGCCACGAGTTTTGC
+
CCCCCGG@FGGGGGGGFGGGGGGGGGGGG,CFG7CGGGGGGG,CF@F,CFGDGEC+FGG,6,CE@FGEFG,A<FFFGGGGGG74DEFFGGEGGA9??FFF9EF+9FEGGEF,EFGGGABGGGGGF<=<EEFGGGGGD+=B==B8+30>;+3:,@=,6@@,,9=F,*2@+ED<A7+,;7=*@>CGGC)9@EG>E))(/<).9FF8(2,(6/+/=FC+)2;(/2;1739(8E?7C?A<(4CE?B?2*.:>=8>11)()((-((/((17(((.-)6).61(,1(3(-(.2).).40)*/0),)
@M02996:162:000000000-B87FG:1:1101:23093:6806 2:N:0:ACTGAGCG+TATCCTCT
GACTACAGGGGTATCTAATCCCATTTGCTCCCCTAGCTTTCGTCTCTCAGTGTCAGTGTCGGCCCAGCAGAGTGCTTTCGCCGTTGGTGTTCTTTCCGATCTCTACGCATTTCACCGCTCCACCGGAAATTCCCTCTGCCCCTACCGTACTCCAGCTTGGTAGTTTCCACCGCCTGTCCAGGGTTGAGCCCTGGGATTTGACGGCGGACTTAAAAAGCCACCTACAGACGCTTTAGGCCCAATCATTCCGGATAACGCTTGCATCATCTGGCTTACCGCGGCTGATCGCACAGAGTTAGC
+
CCCCCGGGGGGGGGGGFGGGGFFGGGGGGGFGGGGGGFGGGGGGGGGGGFFFGGGGGGCFDDGGCFGGGGGGGFGGGGGGGCFGGGGGGGGGGGGGGGG7CDG8EFFGGDEA;ECEG>*==EGGGGFGGGAA,@DDFFC?FFFG?EAFFGFEGGFB8DFGGGDCFFGGGEDDGA6CA?8CD8E@F?CCBCF@*9?@@FA48>@AAB=@>EF<CC9A1:<826(;864)134(9<6).4<86:189<2::50(4>A7(--(-/)-0)).6)))...5.8,-49>7())--413.0<<9654
@M02996:162:000000000-B87FG:1:1101:25221:6810 2:N:0:ACTGAGCG+TATCCTCT
GACTACACGGGTATCTAATCCTGTTTGCTCCCCGCACCTTCGCACCTCAGCGTCAGTCATCTGCTGGTAACCTGCCTTCGCCATTGGTATTCTTCCTGATATCTACAGATTTCACCCCTACACCAGGAATTCTGATTGCCCCTCAGTGACTCTAGTTATGCAGTTCTCAACGCAATTCCGGAGTTAAGCCCCGGGATTTCACACCAAGCTTGCAAAACCGCCTACATGCCCTTTACGCCCAATCATTCCGAACCACGCTCGCAACTTAAGTTTTACCGCGGCTGCTGGCACGTATTTAGC
+
CCCCCGGGGGGGDFFGGGGGGGGGGGGGGGFFGGGGGGGGGGGGGFGGGGGGGGGGGGGGGGGGGGGGGGGGGGGGGGGGGGGGDFGGGGGGGGGGGGAEFFGGGGGGGGGGGGGGG:D=DFGGGFGFFFGGFFGGGGGG?8DCDFDFFGFFAEFGAFGGGGFEEFFGGFGEEFDGFGFFE3=AFEBFDDFFF*C)=FFEEFC5A38:29;::6>::;D=E@6(-(8*)BBEGFFEFFFGDDF(6).7C()/.)61/(,--),()(6)))))..)428((((((-8?:::)-00++2)-.
@M02996:162:000000000-B87FG:1:1101:17113:6811 2:N:0:ACTGAGCG+TATCCTCT
GACTACCAGGGTATCTAATCCTGTTTGCTCCCCGCACCTTCGCACCTCAGCGTCAGTCATCTGCTGGTAACCTGCCTTCGCCATTGGTATTCTTCCAGATATCTACAGATTTCACCCCTACACCTGGAATTCTGATTGCCCCTCAGTGACTCTAGTTATGCAGTTCTCAACGCAATTTCGGAGTTGAGCTCCGAGATTTCACACCAAGCTTGCAAAACCGCCTACATGCCCTTTACGCCCAATAATTCCGAACAACGCTCGCAACTTACGTGTTACCGCGGCTGCTGGCACGTAATTAGC
+
CCCCCGGGGGGEFGGGGFGGGGGGGGGGGGDFEFGGGGGGGGGGGGGGGGGGGGGGGGGGGGGGGGGGGGGGGGGGGGGGGDGGGGGGGGGGGFGG9FGFCFGGDGGGGGGGGGGFFAFGGGGGGGGG8FGGGD,CF=FFGDFGGFDDFFFDEEFGGGFGGGBFGFGGFAFBGEGGFGFFE@+@F?>CEDFD?*7):CF<@A@@>F<=CFGFFFCBCFG>GAD9=4ECEDBBGFFFFFGC>B>BFC?C:6)8@)3>..(/.1,(1(4)),.(.36)6((-((,4:44(24<?801;+)).
@M02996:162:000000000-B87FG:1:1101:24400:6812 2:N:0:ACTGAGCG+TATCCTCT
GACTACCCGGGTATCTAATCCCGTTTGCTCCCCTGGCTTTCGCATCTCAGCGTCAGACACAGTCCAGAAAGGCGCCTTCGCCACTGGTGTTCCTCCCAATATCTACGCATTTCACCGCTACACTGGGAATTCCCCTTTCCTCTCCTGCACTCTAGTCATCCAGTATCCAGAGCCATACGGGGTTGAGCCCCGCATTTTCACTCCAGACTTAGAAAACCGCCTACCTGCCCTTTACGCCCAATAATTCCGGCAAACCCTCGCCACCTACGTCTTACCGCGGCTGCTGGCCACGCGTTAGCCG
+
<CCCCGGGGGGGGGFGGGGG<EFEFGGGGGGFGGGGGGGGGGGGGG<FDFGGEEGGGGFFCFGGGGGGGGGGGGGGGGGGGGGGGG@CEFFGGGGGGGFA=?DFEFGGGEDGGGFE8AFGCEFGFE@EGGGGGGFFFFFGGD?DFGDF5FFBA98FDGGFDD*<EFGGGE,5=DDFBF5A>EEGGCCFFGG5@595AFA68,1-)3*:7=+1>A?;BD90*8(((7;8(3((24;((6C8,:)7+6)99()(,).*((-,-1(8FB>?:2((-))(-,-(--(()),((((,))//*2)8(
@M02996:162:000000000-B87FG:1:1101:11809:6821 2:N:0:ACTGAGCG+TATCCTCT
GACTACAGGGGTATCTAATCCCGTTTGCTACCCTAGCTTTCGTTCCTCAGCGTCAATTACGGCCCAGTTAAGCGCTTACGCCACCGATGTTCCTCCTGATATCTACGCATTTCACCGCTACACCAGGAATTCCCTTAACCTCTCCCGCATTCTAGCTTACCAGTATCCAGTGCCCTACAGATGTTGAGCCTCTGCCTTTCACACCAGACTTGATCTGCCGCCTACGAACCCTTTACGCCCACTGCTTCCGGCTAACGCTCGCCCCCGCCGTCTTCCGGCGGCTGCTCGCACTGGTTTTGC
+
CCCCCFFFGGGGDGGGFFFGGGGGGGGGGAEDFGGGGGGGGGGGGGGGGFGGGGDCFFEF@CCFGFGGGGFGFFGGE7EFGGGGGG=F:EEFB5CFGF9FFDFC;FFGEGGGGFGGG:9=?CFGBFCDFFFGGFDG+4@DFDD+=E>GEC:DD,?DFC8@FF5DCDF66=E+@?FF*=5A@>,@F<*;=,553*=>CC>*;E5@><85=CB6*1*499?A@:0((5(/0*/38>EC((=:6,,/*)697()((2);/-((()4(79((4(--,(-.((-(-1(((,)-((-(083:03(,
@M02996:162:000000000-B87FG:1:1101:11857:6824 2:N:0:ACTGAGCG+TATCCTCT
GACTACAGGGGTATCTAATCCTGTTTGCTCCCCACGCTTTCGAGCCTCAACGTCAGTTACAGTCCAGTAAGCCGCCTTCGCCACTGGTGTTCCTCCTAATATCTACGCATTTCACCGCTACACTAGGAATTCCGCTTTCCTCTCCTGTACTCTAGCTTGACAGTTTCAAAAGCAGTTCAGGGGTTGAGCCCCCGCATTTCACTTCTGACTTGCCATGCCACCTACGCACCCTTTCCACCCAGTAAATCCGGATAACGCTTGTACCCTACGTTTTACCGCGGCTGCTGGCTCGGTTTTAGC
+
CCCCCGGGGGGGGGGGFGGGGGGGGGGFGGEFFFGGGGGGGGGGGGGGDEGGGGGGGGEGFGGGGGGGGGDFGGGGGGGGGGGGGGGGGFGGGGGGGGFGGFGGGGGGGGGGGGGGGADDDEGFFGGGFGGGGGGGGGGGGFFGFGFGFGFFGGFGGGDGFFDFFFGG9D9?FFGGFGEFDEDEGG@FBGGAEFGFAGFFECFFFFECEFGECFAF4>;7C:5;25=89E@DGF45)7FE6(67+<E77003?B3;/.///26AC37(((.(.-482((((,4(42)5((.())1;;),-
@M02996:162:000000000-B87FG:1:1101:11790:6825 2:N:0:ACTGAGCG+TATCCTCT
GACTACAGGGGTATCTAATCCCGTTTGCTACCCTAGCTTTCGTTCCTCAGCGTCAATTACGGCCCAGTTAAGCGCTTACGCCACCGATGTTCCTCCTGATATCTACGCATTTCACCGCTACACCAGGAATTCCCTTAACCTCTACCGCATTCTAGCTTACCAGTATCCAGTGCCCTTCAGTTGTTGAGCCTCTGCCTTTACCACCAGACTTGATCTCCCGCCTACGAACCCTTTACGCCCAATGATTCCGGACAACGCTCGCACCCTCCGTTTTACCTCGGCTGCTGGCACGGAGTTAGC
+
CCCCCGC<FFGGGGGGGFGGG<FFGGGGG,@CFFGGGGGGGGCFGGGGGGGGGGG:FEDG,B@FGFGGED9,CFG?F,DFGFGG,@8CFGGGCEGGG,AFFFGFGGGGGDCGGGGGGFEDCEFG8EF<AFGGGGFF6D=DGFFDFF>GF8AE=CFGCD9AFD=F@;DDF6@;E?+@6DD9,,7C:CED=,,59??56@B**5:)=*:@CFGF*=*4*;D:G749:0(/8*5@<3*1,6FGF(((11?C@@A(.:(*(.,,(14>G:(28;-).,6A)).(-3,(4:27:(,())2/;)--
@M02996:162:000000000-B87FG:1:1101:11839:6827 2:N:0:ACTGAGCG+TTTCCTCT
GACTACAGGGGTATCTAATCCTGTTCGCTCCCCACGCTTTCGTGCCTCAGCGTCAGTTACATTCCGGTAAGCTGCCTTCGCCATCGGAGTTCCGCCTCATATCTATGCATTTAACCGCTACACTCCGAATTCCGCTTACCTCTCCCGCACTCCAGCTCGACAGTTTCAACAGCAGTTCTGCGGTTGAGCCCCCGCCTTTCACCACTGACTTACCATCCCACCTACGCACCCTTTACACCCACTAAATCCGGATAACTCTCGCAACCTACGTTTTACGGCCGCTTCTGGCCTGGCATTAGC
+
CCCCCGGGGGGGGGGGGGGFEGGGG-B4F;@CFGGGGGGGGG,DFGGFF,FEGGGGGF9EC,6:6,@FG,EF,EAFGGGGG,F,,@B,8CFG,4,4,8ACFFFFF,CF9DAA,@FFG>>DGFG,,,68FFGGGEG+=+6@FD;F6,0+<C>5,8DF,,@1B@>CFCFCF;,;E?+@?9*+,5@E:95*0@D5:*36=CFFFG**0;)*7AF*8F;A(5>)=66=@31,6E<4>;9).7<C4-4(7))-7,)-4)67)-.)-*((1(3484.((-68(((((-(((-)..,),))*02))(
@M02996:162:000000000-B87FG:1:1101:9665:6847 2:N:0:ACTGAGCG+TATCCTCT
GACTACTCGGGTATCTAATCCTGTTTGCTCCCCACGCTTTCGAGCCTCAGCGTCAGTTTCGTACCAGTAAACCGCCTTCGCCTCTGGTCTTCCTACTAATATCTACGCATTCCACCGCTACACTAGTAATTCCGTTTACCTCTTCCGTACTCCAGTCACACAGTATCTAATGCAATTTTATGGTTAAGCCACAAACTTTCACATTAGACTTACATGACCGCCTACGCTCCCTTTACGCCCAGTTATTCCGGACAACGCTTGCTACCTACGTCTTACCGCGGCTGCTGGCACGTAGTTTGC
+
CCCCCGGGGGGGGGGGGGGFGGGGGGGGGGDFGFGGGGGGGGGGGGGGGGGDGGGGGGGGEGGGGGGGGGFFFGGGGFGGGEGGGGGFGGFGDEEFGFGGGFGGGGGGDGGFGGGGG=<=DEFGEAEFFEDFGGGGGGFEF8FGGGFFFGFEDB6FGAFFGCDE=DDDFFGDFF7FF?E+@EFEF?D=>E8=593@@FFFFGFFC@CCBF75A+016A7:?AFFB9BAFGFDGF=C((<*29>4+/.9:()4;>31..(//:;5:;E9;8.(,--..-,((-90:82((48?7022<6)-
@M02996:162:000000000-B87FG:1:1101:7028:6870 2:N:0:ACTGAGCG+TATCCTCT
GACTACAAGGGTATCTAATCCTGTTCGATCCCCGCGCTTTCGTGCCTCAGCGTCAGTTGCGGCTTGGTGACCTGCCTCCGCGATCGGCGTTCTGTGCGATATCTATGCATTTCACCGCTACACCGCACATTCCAGCCACCCCAAACGCACTCAAGCCCCCCAGTTTCGACGGCAGTGACCGGGTTGAGCCCGGAAATTTCACCGCCGACTTAAGGGGCCGCCTACCCACCCTTTAAACCCAATAAATCCGGATAACGCTCGCATCCTCCGTATTACCCCGGCTGCCAGCACGGACGTAGC
+
CCCCCGGGFGGGGGGGGGGGGGGGGGGGGGGGFGGGGGGGGGGGGGGGGGGGGGGGGGGGGGGGGGGGGGGGGGGGFGGGGFCEF6:FCFFGGFFBFECCFEGFFGGGGGFGFGGGG=@C=,BFEGEGCEGGGAEDD8DFGAFDGGFGFG98D@*DCCEGG558=@FCFG:?E>D6AGCFG=C:CDE<;FGFF3C>>CFFFGF?>E99>ED2)/.70.7(/((4:(,)(;<(944A4<EE?:72962493B:B>26----(1(,/4<>81(((.)).,-,(,,((())(,.-))**2(.(
@M02996:162:000000000-B87FG:1:1101:17139:6881 2:N:0:ACTGAGCG+TATCCTCT
GACTACTCGGGTATCTAATCCTGTTTGCTACCCGCACTTTCGAGCATGAGCGTCGATAAGTCCCCAGCAAGCTGCCTTCGCCATCGGTGTTCTTCCTGATCTCTACGCATTCCACCGCTACACCAGGAATTCCGCTTGCCCCTGAACTATCCAAGAGAAACAGTCCAGTCTGCAGGTCCGGGGTTGGGCCCCGGTATTGTACAGACTGCTTGCATCTCCGCCTGCGCTCCCTTTACGTCCAGTGATTCCTAACAACGCTTCCACCCCTCGTATTACCGCCGCATCTGGCACGAAGTTTGC
+
CCCCCGGGGGGGGGGGGGFGGGGGGGGFGGFFFFGGGGGGGGFGGDFFGGGGGGGGG8@EGGGGGFGGGGFFGGGGGGGGGGGGFGBFCFFGGGGGGGFEFFGGEGGGGGDFEDGGE=A6=EFF7D:AFEFGGFGGGDCDFFF66D=E+=DEFGG8=F,AFFFGGFC=FFAFF7+,@FFBGCCCFC=7=FG@5*9>BFFCFGF?CA=@DFGFFFFF)1;4=:;=021./=7(;;<<0(28<?>?94AA:)*62;)*--,,,2)6D61(-42(.7).60((4,((-.)6).4:))22<).)
@M02996:162:000000000-B87FG:1:1101:17121:6883 2:N:0:ACTGAGCG+TATCCTCT
GACTACTCGGGTATCTAATCCTGTTTGCTACCCGCACTTTCGAGCATGAGCGTCGATAAGTCCCCAGCAAGCTGCCTTCGCCATCGGTGTTCTTCCTGATCTCTACGCATTCCACCGCTACACCAGGAATTCCGCTTGCCCCTGAACTATCCAAGAGAAACAGTCCAGTCTGCAGGTCCGGGGTTGGGCCCCGGTATTGTACAGACTGCTTGCATCTCCGCCTGCGCTCCCTTTACGCCCAGTGATTCCGAACAACGCTTGCACCCCTCGTCTTACCTCGGCTGCTGTCACGAAGTTTGC
+
CCCCCGGGGGGGFGGGGGGFGGGGGGGGGGGFCGGF@FGGGGGGGGGGFGGGGGGGGGGGGGGGGGGGGGFGGGGGGGGGGGGGGGGFGGGGGGGGGGGGGFGGGGGGGGFGGGGGG=?@DFGGCEFGFGGGGGGGGDCDFFFFG8DFDFFFGGGGDFFGGGFFGFGGGGGFGFFDFFCD>EGECDFGFGGFFBD>DGFFFGC4*;>B=F8>=*@F>A>:E?;032:6?C@5:)97178C31.4*.).25<1>:?<(((--924F2><<44(.3--().(4224:BB),6<:8)21:)..
@M02996:162:000000000-B87FG:1:1101:8642:6887 2:N:0:ACTGAGCG+TATCCTCT
GACTACTGGGGTATCTAATCCTGTTTGCTCCCCACACTTTCGCGCCTCAGCGTCAGTTACAGTCCAGTTAGTCGCCTTCGCCACTGGTGTTCCTCCCAATCTCTACGCATTTCACCGCTACACTGGGAATTCCACTAACCTCTCCTGCACTCAAGCCTACCAGTATCAAAAGCAATTCCCACCTTGAAAGCAGGACTTTCACTTCTGACTTAACAAGCCGCCTACGCGCCCTTTACGCCCACTCATTCCGGACAACGCTCGCCCCCTACGTAGTCCCGCGGCTGCTGGCCACTAGTGAGG
+
CCCCCGFGGGGGGGGGFFGGGGGFFFFGGGEFBFEEGGGGGGGGGGGGGGGGGGGGEFFGGGGGGGGGGGGGGGGGGGGGGGGGGGFFFFGGE?EFGFGGGFGGGGGGGGGFFGFGGFBDGGGG?EFGGGGGGGGG?DFGGDFGGFEGFFFBFGF9@@DFG=):BFGGGGGFGFFDDGD+@DEFFC8D6AG@A?GF5CACEFEE@>5AEFC@EF7*)3<4>:/-70:891:5CB=)37FE10(/2)9/3/)/6>;/.---,14-94(4?64)(-)),,((-2776223(.5())+3+)),
@M02996:162:000000000-B87FG:1:1101:10730:6892 2:N:0:ACTGAGCG+TATCCTCT
GACTACCAGGGTATCTAATCCTGTTTGCTCCCCACGCTTTCGAGCCTCAGCGTCAGTTAGAGCCCAGCAAGCCGCCTTCGCCACTGGTGTTCCTCCGAATATCTACGCATTTCACCGCTACACTCGGAATTCCGCTTGCCTCTACTCCACTCAAGAACTACAGTTTTGGATGCAGTGACGGGGTTAAGCCCCGACATTTCACATCCAACTTGCAGTCCCGCCTGCGCTCCCTTTACACCCAGTAATTCCGGACAACGCTTGCCACCTACGTATTACCGCGGCTGCTGTCACGTAGTTAGC
+
CCCCCGGGGGGGGGGGGGGGGGGGGGGGGGGGGGGGGGGGGGFGGGGGFGGGGGGGGGFAEFGGGGGGGGGGGGGGGGGGGGGGGGGFGGGGGGGGCFGGGFGGGGGGGGGGGGGGG=@DGEFEGFFFGFGGGGGGGFGGGFFGGGFGFGFF8DG:?EGGGFFFGFGGGGGFGF?F5@A9CECCFCAGEFGADBG>DGFFFG6<=A@=EFGEF6;A>FD>::6==1;:;ED@CEFFEEFE(84C@<3<F>)4>D0>.----7()9??B??4,6:64-(--14;96::),))()0*/3644
@M02996:162:000000000-B87FG:1:1101:11368:6896 2:N:0:ACTGAGCG+TATCCTCT
GACTACAGGGGTATCTAATCCTGTTTGCTCCCCACGCTTTCGAGCCTCAGCGTCAGTAAAAGCCCAGTAAGCCGCCTTCGCCACCGATGTTCCTCCTAATATCTACGCATTTCACCGCTACACTAGGACTTCCGCTTACCTCTACTTCACTCACGAACAACAGTTTCAAATGCAGTCTATGGGTTGAGCCCATAGTTTTCACATCTGACTTTCCATCCCGCCTACGCTCCCTTTACACCCAGTAATTCCGGACAACGCGCGCTTCCTACGTATTACCGCGGCTGCTGGCCCGTAGTTCAC
+
CCCCCGFGGGGGGGGGE@EEFFAFGGGGGFF6@FGGGG7FFGGC@EFGFFGGCFGDFFC9,C@ADFGGGGCEG@EGEGF7CG=CF+6FGGFFA?=EFE,CD=AFFFFDGEEGGFGG78?=8E<EG9AF,==BFGGCDCDFF=D7=FFFFFF<,,+++@8@FFDFG7DA9,:+99+EFGCFF6CFGD<F51D)*9*;;FFE@C;EE<*:;F7*94:FFF*)45@>262(/:6=8@4;.3?8=?37;<))3/)/:3(/(((--1,(1.)).(..)4).),,-((49B0.20((,0)1/0-)-
@M02996:162:000000000-B87FG:1:1101:8660:6900 2:N:0:ACTGAGCG+TATCCTCT
GACTACTGGGGTATCTAATCCTGTTTGCTCCCCACACTTTCGCGCCTCAGCGTCAGTTACAGTCCAGTTAGTCGCCTTCGCCACTGGTGTTCCTCCCAATCTCTACGCATTTCACCGCTACACTGGGAATTCCACTAACCTCTCCTGCACTCAAGCCTACCAGTATCAAAAGCAATTCCCACCTTGAACGCAGGACTTTCACTTCTGACTTAACAGGCCGCCTACGCGCCCTTTACGCCCATTCATTCCGGACAACGCTCGCCCCCTACGTATCACCGCGGCTGCCGGCCCGTATTTAGC
+
CCCCCGGFFFDGGGGGGFFGGGGGGGGGGGGGEGGGGGGGGGGGGGGGEGGGGGGGFFEGFFGFGGGGGGGGGGGGGGGGGGGGGGFFGGGGGGGGGFGGGFGGGGGGEGGGGGGGG>?DDBFG9@DGGGGGGEG?FEFGGDFFGF5FBFFEFGGGGEFCFGEFDFGEGG,9FBF9FGFFGFEDFG62):EA*<?8)@<7;7AEEFFCEF=C7FA?=9C)C>>25(0((:1(;5)16;FG;()9A<.7C1:2>D0*(-(((14:DF9(13.)-(.5.(-(-(3,((((-(-,00*++..)
@M02996:162:000000000-B87FG:1:1101:18390:6912 2:N:0:ACTGAGCG+TATCCTCT
GACTACAAGGGTATCTAATCCCGTTTGCTCCCCTGGCTTTCGCATCTCAGCGTCAGACACAGTCCAGAAAGGCGCCTTCGCCACTGGTGTTCCTCCCAATATCTACGCATTTCACCGCTACACTGGGAATTCCCCTTTCCTCTCCTGCACTCTAGTCATCCAGTATCCAGAGCCATACGGGGTTGAGCCCCGCCTTTTCACTCCAGACTTAGAAAACCCCCTACATGCGCTTTACGCCCAATAATTCCGGACAACTCTCCTCCCCTACGTATTACCACGGCTGCTTGCGTGTGGTTTGCC
+
@BCCCGF9FFFGFGGGFFGFFGFFEGGFGGAC@FFGGGGGGGGGGGGGGGGGGGGGCFFGFGGGGGG<EGFCFFGGGGGGGGCFGFGFFDFGGFF?FFFGGFGGFGGGGGGGG9EGG=?DDGFFF8:DFG8EFEGGGFGGGFFGGGDFFGFB>;DC==ECDDBFDBGFGF9@FDDG5=D>6CC9F?5C5FG>F5*)3EA*;,::53754@F66=6AB>*(:5-((8?B=*(,7><(((4*(/)/17E?C15,(;30)..,)2((1(3313)).5-6))(((-435)51(((-))2**().
@M02996:162:000000000-B87FG:1:1101:11356:6919 2:N:0:ACTGAGCG+TATCCTCT
GACTACAGGGGTATCTAATCCTGTTTGCTCCCCACGCTTTCGAGCCTCAGCGTCAGTAACAGCCCAGTAAGCCGCCTTCGCCACCGATGTTCCTCCTAATATCTACGCATTTCACCGCTACACTAGGAATTCCGCTTACCTCTACTTCACTCAAGAACAACAGTTTCAAATGCAGTCTATGGGTTGAGCCCATAGTTTTCACATCTGACTTACCATCCCGCCTACGCTCCCTTTAACCCCAGTAATTCCGGACAACTCTCTCTCCCTACGTTTTACAGCGGCTACTGGCACGTTATTAGC
+
CCCCCGEFGGGGGGGGGGGGGGGGGFGGGGFGGEFFFGGGGGDGGGGGGGGGGGGCF9F,6CF<F@FGGGGFFGGGGGGEGGFFFG@@FFGGGGGCFFEFGFGGGGGGEGFGGGGGGADGGGGGGCFGGFGGGFEC=+@EGDDFG;9DFGFF8D+7@D8,D85CEFGC@ECFGF+2:FEFGGFFC><F=9DC*;;EEFFFFG5;@40;9A=*:FFBEAC);)/(05>(-:>=FEE**5FE;049F?)7:;0(,)(*)/)5)><<FD7)((.(.()-.))---((.)),((,,0)**+))(
@M02996:162:000000000-B87FG:1:1101:17328:6925 2:N:0:ACTGAGCG+TCTCCTCT
GACTACTCGGGTATCTAATCCTGTTTGCTCCCCCAACTTTCGCGCCTCAGCGTCAGTAACGTACAAGGAATCCGCCTTCGCCTCCGGTGTTCTATAGGATATCAACGCATTTCACCGCTACACCCTATATTCCGATTCCCTCTTCCGTACTCCAGCCATGTAGTTTCGGACGCACTTTCCGGGTTGAGCCCGGAGATTTCACATCCGACACGCATAGCCACCTACGCGCCCTTTACGCCCAGTAAATCCGAACAACGCTTGCGACCTCTGTATTACCTCGGCTGCTGGCACAGGGTTACC
+
CCCCCGGGDE:E@FDFAEFFFGGGGGGGGGEFDFEG@FCEFGGGGGGGGGGGGGDGD,CFGGAFGEFFGGGGGGFGGGGGGGGGGGGGGFGGEGGGAFFAFFFGGGGDGCFGGGGGG=@DDGGGGGCFGGFGGCEGGGGGGBFGCFDFFGFD@DDFGGGFFEFFFFGGD8EEGBGGAFEFEGGEED=GFGG9>@<@2FFFFGFFFA5@BFC<9>(.7A83=8=EEDF6>:3(92><<(::???)9))-2,089B(*---(-*-(1245)).-.66)))-(-123(4:?02)(.)/2*,.)
@M02996:162:000000000-B87FG:1:1101:18397:6929 2:N:0:ACTGAGCG+TATCCTCT
GACTACAAGGGTATCTAATCCCGTTTGCTCCCCTGGCTTTCGCATCTCAGCGTCAGACACAGTCCAGAAAGGCGCCTTCGCCACTGGTGTTCCTCCCAATATCTACGCATTTCACCGCTACACTGGGAATTCCCCTTTCCTCTCCTGCACTCTAGTCATCCAGTATCCAGAGCCATCCGGGGTTGAGCCCCGCATTTTCACTCCAGACTTAGAAAACCGCCTACATGCGCTTTACGCCCAATAATTCCGGACAACGCTCGCCACCTACGTATTACCGCGGCTGCTGGCACGTAGTTAGCC
+
CCCCCGGGGGGEFGGGGGGGFGGFGGGGGGFGGGGGGGGGGGGGGGGGGGGGGGGGGGDGCEFGGGG@FGCFFFGGGGGGGGGGGGGFGGGGGFFFGGGGDFGGGGGGGGGFGGGGGBFCD@FGGDGGGGGGGGGGGGGGGEBFGGDGFGFEECFGFGFEGFFG9DGGGD,;EFCF*=5@ECEGEGFGDGGAFBDFCFA*2,:B4665:A+:;@C4@ED5C>2569/>(1,477;(13FC=@33;<??F@:>(83),(--49:BG(35:1...4:4<1,,49(-4:?4(5:()02<<..4
@M02996:162:000000000-B87FG:1:1101:17339:6940 2:N:0:ACTGAGCG+TCTCCTCT
GACTACTCGGGTATCTAATCCTGTTTGCTCCCCCAACTTTCGCGCCTCAGCGTCAGTAACGTACAAGGAATCCGCCTTCGCCTCCGGTGTTCTATAGGATATCAACGCATTTCACCGCTACACCCTATATTCCGATTCCCTCTTCCGTACTCCAGCCATGTAGTTTCGGACGCACTTTCCGGGTTGAGCCCGGAGATTTCACATCCGACACGCATAGCCACCTACGCGCCCTTTCCGCCCAGTAAATCCGAACAACGCTTGCGACCTCTGTATTACAGCGGCTGCTGGCACAGAGTTAGC
+
BCCCCGGGGGGGEGGGDFFFGGGGGGGGGGFGGGGGGGGGGGGGGGGGGGGGGGGGGGGGGGCFGGGFGGGGGGGGGGGGGGGGGGGGGGGGFGGG<EBFGFGGGGGGGGGGGGGGGBFGGGGFGGGG,CEGGE6@GGGGGDFGGGFGFGFDD@DGGFGFGGFGGFGE>EGDG5DGFGEFGCEGGG2C=EG4>B<@D;BEFFEFF;=@>>GFF>?)/;*7C@@=;;909C91CF))-:ECB??<*-)69434>>49,-(,-1-(9973<:6-6<).).,((4(4:7,3((.27)<<+)-5
@M02996:162:000000000-B87FG:1:1101:18385:6945 2:N:0:ACTGAGCG+TATCCTCT
GACTACAAGGGTATCTAATCCCGTTTGCTCCCCTGGCTTTCGCATCTCAGCGTCAGACACAGTCCAGAAAGGCGCCTTCGCCACTGGTGTTCCTCCCAATATCTACGCATTTCACCGCTACACTGGGAATTCCCCTTTCCTCTCCTGCACTCTAGTCATCCAGTATCCAGAGCCATCCGGGGTTGAGCCCCGCATTTTCACTCCAGACTTAGAAAACCGCCTACATGCGCGTTACGCCCAATAATTCCGGACAACGTCCGGCACCTACGTATTCCCACGGCGTCTTGCACGTGTGTCACCG
+
CCCCCGGFGGBCFGGGGFDFEGGGDGGFGG<FBFGGGGGFGGGGCFGGGGGGEGGGGGCF@FGGGGGFGGGGFFEGEGGGGGGGGGFCF<CFE<FFEF8FGDFFGGGGGGGGGGFGEBFGG9EGGGGGGGGGGGFDDDFDGEFGGGBGFGFB7,6C=EFFFADFGFGED99?FF8=*==>E671++5?@FD=EBD=;7;*7,:>39*77=:6*=A>@?)6C92-(1*5,*,6927((6C*(()/+7).2(.2()./(((((1,,7(873.)-()).).--((-((-.-4)2400*1+).4(
@M02996:162:000000000-B87FG:1:1101:16383:6949 2:N:0:ACTGAGCG+TATCCTCT
GACTACTGGGGTATCTAATCCTGTTTGCTCCCCACGCTTTCGAGCCTCAACGTCAGTTATCGTCCAGTAAGCCGCCTTCGCCACTGGTGTTCCTCCTAATATCTACGCATTTCACCGCTACACTAGGAATTCCACTTACCTCTCCGACACTCTAGTCTACCAGTTTCCAATGCAGTTTGGGGGTTGAGCCCCCACCTTTCACATCAGACTTGGCAAACCGTCTACGCTCCCTTTACACCCAGTAAATCCGGATAACGCTTGCCCCCTACGTATTACCGCGGCTGCTGGCCCGTCTTTAGC
+
CCCCCGFGFGGC@GGGGGFGGGGGGGGEFFGDFFGGGGGGGGGGGGGGFGGGGGGGGGGGGGGGGDGGGGGFGGGGGGGGEBFGFGACDFGGG9EGGFGE=CEFGGGGDEGGGGGFGADGC>FGC?FEFFFGGGGFGGFG=DBF8+8F?DFFG;FAEFCFF8>CBFGGGGGFCF7EFGE>EEE?FDB7>FFFD>GF=@FCCGE<>;6>EFGF)AB*0;?(4//042:08C03+=3C37:C(6;<=E?59,5(8>AC--(-4*(.9(42:-.,-4:A)3-,416;68)4((((00*:@444
@M02996:162:000000000-B87FG:1:1101:26521:6957 2:N:0:ACTGAGCG+TATCCTCT
GACTACTGGGGTATCTAATCCTGTTCGCTCCCCACGCTTTCGCGCCTCAGCGTCAGTTACAGCCCAGTAAGTCGCCTTCGCCACTGGTGTTCTTCCCAATCTCTACGCATTTCACCGCTACACTGGGAATTCCACTTACCTCTTCTGCACTCAAGCTATCCAGTATTAAAAGCAGTTCCGCACTTGAACTGCGGACTTTCACTCCTAACTTAGTTAGCCGCCTACGCGCCCTTTACGCCCCGTCTTTCCGGACAACGCTCGCCCCCTACGTTTTACCGCCCCTGTTGGCACGTGGTTAGC
+
CCCCCGGGGGGGGFGGGGGGGGGGGFGGGGGGGGGGGGGGGGEGGGGGFGGGGGGGGGGGGGGGGFGGGGGFGGGGGGGGGGGGGFFEFGEGFGGGG<FGGFGGFGGGGEFGGCFGD:@8C=FFFFGGGGFGFG8DDEFFGEFCGAEFFGFE,D?DG9AFGF8<7DFCFFGFGFGF?9EED++@CF@G)AC@:>58>FFFFFAEDF=E:+:>*4:+11*-/585=6>1:C93>=EFFFG*(6:()()6243-().1(-(-2>78C3(323.(,-).)(((((((,-.(())())22*-32
@M02996:162:000000000-B87FG:1:1101:26506:6968 2:N:0:ACTGAGCG+TATCCTCT
GACTACTGGGGTATCTAATCCTGTTCGCTCCCCACGCTTTCGCGCCTCAGCGTCAGTTACAGCCCAGTAAGTCGCCTTCGCCACTGGTGTTCTTCCCAATCTCTACGCATTTCACCGCTACACTGGGAATTCCACTTACCTCTTCTGCACTCAAGCTATCCAGTATTAAAAGCAGTTCCGCCCTTGAAATGCGGACTTTCACTCCTAACTTAGTTAGCCGCCTACGCGCCCTTTCAGCCCAGTCATTCCGGACAACGCTCGCCCCCTACGCATTACCTCCGCACTTAGCCCGTATTTAGT
+
CCCCCE<FGGGG@,FFCFGGGGGGGGGFGGGGGGGGGDCDGDECFFCEFFFGGGCFGG,EFFFFGGGFGCFGGGGGGGGGGG7FFGFC<FEFGFGGGGFDFBGFCGGGGGGFGGGG7>EDD,,,9EBD=FFGGFADF=EF=9FDF95EF=DEG8ACD,@@8@=A,+6C7D8D898EFFFBC+@CFG@+*73:@>5=ACF@=E;;:4*:>F9>4@/41:F4//-(5(-56879<34)).8:8;47+))/+/)/3801(-((-9(-141<0(((-().))..((((()).6),(0)*+06))
@M02996:162:000000000-B87FG:1:1101:27508:6976 2:N:0:ACTGAGCG+TATCCTCT
GACTACAAGGGTATCTAATCCTGTTTGATACCCATGCTTTCGTGCCTGAGCGTCAGAAGATCTCTGGACAGCTGCCTTCGCAATCGGTGTTCTGTGACATATCTAAGCATTTCACCGCTACACATCACATTCCGCCATCCTCGACATCTCTCAAGGGGACCAGTATCAATGGCAGTTTTCATGTTGAGCATGAAAATTTCACCGCTGACTTAATCCTCCGCCTGCGCACCCTTTAAACCCAATAAATCCGGATACCGCTCGGGTCCTCCGTATTACCGCGGCTGCTGGCACGGGGTTAGC
+
BCCCCGGGGGGGEGGGGGGGGGGGGGGGGFGGGGGGGGGGGGGGGGGGGGGGGGGGGGGGGGGGGGGGGGGGGGGGGGGGGGDGGGGGGGGFGGGGGGFGGFGGGDGGCFFGGGGGG@DDDEGGCFGGGGGGGGGDGGGGGF5=CCAFFGFFG;D:G8CGGGDEFBDGDDF?FFDFFGEFGFGGGGFGB=@DFF+:DFFCEGFFFFF58ADCFFFFFF7:C=>BDB27AEFFGFF4@@FG@FB:*9C89>)/;D);/...6)./)6A<<6-(,,)..(-(-462:))(4:?(0)12:(4<
@M02996:162:000000000-B87FG:1:1101:27098:7024 2:N:0:ACTGAGCG+TATCCTCT
GACTACACGGGTATCTAATCCTGTTTGCTCCCCACGCTTTCGTACCTCAGTGTCAGTTACAGTCCAGAAAGTCGCCTTCGCCACCGGTGTTCCTCCTGATATCTACGCATTTCACCGCTACACCAGGAATTCCACTTTCCCCTCCTGCACTCAAGTCTTGCAGTTCGTAGGGCTAACCGGAGTTAAGCCCCGGGCTTTCACCCTACGCTTACAAAACCACCTACCTCCTCCTTACGCCCCATCATTCCGGATCAACCTCGCCCCCCACGTTTTACCGCGGCTGCTGGCACGTAGTTTGCC
+
CCCCCGGGGGGGGGFGGGGGGGGGGGGGGGFGGFGGGCEFGFGGGGAGFGFGGGFFGFGGCDFFGGGGGGGGGGGGGGGGGGGE8CFFEGEGFGGGGGFCEFGGGGGGE>EFGFGGG89CDEGGGFGGGGGG9,@DFGFFGFFGG8:,9DFE8EFFGCFCDFBFGFD@D>EBF6==??@EC8CC,?EGEGGFE*;)<?AEEGBB9?@B9A*65A545?*-:(((())/(3(62)6((6C883(/17?<0.)(,042,((((14>3((3(((.,4-847((((,-),4((4(4)8;9+.-5
@M02996:162:000000000-B87FG:1:1101:27119:7032 2:N:0:ACTGAGCG+TATCCTCT
GACTACACGGGTATCTAATCCTGTTTGCTCCCCACGCTTTCGTACCTCAGTGTCAGTTACAGTCCAGAAAGTCGCCTTCGCCACCGGTGTTCCTCCTGATATCTACGCATTTCACCGCTACACCAGGAATTCCACTTTCCCCTCCTGCACTCAAGTCTTGCAGTTCGTAGGGCTAACCGGAGTTAAGCCCCGGGCTTTCACCCTACGCTTACAAAACCACCTACGTACTCTTTACGCCCAATACTTCGGGATCACGCTCGCCACCTACGTATTACCGCGGCTGCTGGCCCGTAGTTAGCCG
+
CCCCCGGGGGGGGGGGGGGGGGGGGGGGGGFFGGGGGGGGGGGGGGGGGGGGGGGGGGGGGGFGGGGGGFGGGGGGGGGGGGGDFGFFFBBFFGGGGGGGGFGGGGGGGEGGGGGGGA?@DEEGFCGGDFFFFGGFGGGG+8DGGGEGFGFFGGFGFFG8DDEGGFDEG6@DFFCGBCB>C3ACFFEDEEGA*@DA2DAEEGDFFFAFFF/7*=>;:6D54007:6)(,5<E7EE;<6CE3=).19?(/689(04*((--,1(3*2((-4)63)).-(,-((,-24(((-79))*++-60(
@M02996:162:000000000-B87FG:1:1101:27105:7041 2:N:0:ACTGAGCG+TATCCTCT
GACTACACGGGTATCTAATCCTGTTTGCTCCCCACGCTTTCGTACCTCAGTGTCAGTTACAGTCCAGAAAGTCGCCTTCGCCACCGGTGTTCCTCCTGATATCTACGCATTTCACCGCTACACCAGGACTTCCACTTTCCCCTCCTGCACTCAAGTCTTGCAGTTCGTAGGGCTAACCGGAGTTAAGCCCCGGGCTTTCACCCTACGCTTACAACACCCCCTACGTACTCTTTACGCCCAATAATTCCGGATAACCATCGCCCCCTACGTATTACCGCGGCTGCTGTCACGTAGTTAGCCG
+
CCCCCGGGGGGEGGGGGGGGGGGFGGGGGGDFFFGGGGGGGGGGGGGGGGGGGGGGGGGGGGGGGGGGGGGGGFGGGGEGDGDGGG@FEGEGFFGGGGGGGFGGGGGGGGGGGGGGG=<?CFFGGFEG+AEGGGGGGFGFGFF>DEDGFGFFFGFFGFGCFFEFFF>?D+@5CFG,:D>>EEGFFGFGFGG9>5D):FFCAF2:BA>2)0*.8=);95)5C;;71(78(2/;1)37?FG*6@F8:6?.*(81(94*)..((1-(93((-..68469?((,--3?77),).84.0;++-60(
@M02996:162:000000000-B87FG:1:1101:13585:7046 2:N:0:ACTGAGCG+TATCCTCT
GACTACAGGGGTATCTAATCCTGTTTGCTCCCCACGCTTTCGAGCCTCAACGTCAGTTACAGTCCAGTAAGCCGCCTTCGCCACTGGTGTTCCTCCTAATATCTACGCCTTTCACCGCTACACTAGGAATTCCGCTTACCTCTCCTGCACTCTAGCTAAACAGTTTCCAAAGCAGTTCCGGGGTTGAGCCCCGGGATTTCACTTCAGACTTGCTTTGCCGTCTACGCTCCCCTTACCCCCAGTAAATCCGGATAACGCTTGCTCCATACGTTTTACCGGCGCTGCCTGCACGTTTTTCAC
+
CCCCCGGGGGGGGGGGGFGGEGGFGGGGGGCDCFGGGGGGGGGGGGGGGGGGGGGGGGCFGFGGG9FFF9FFGGGGGGGGGFEGGGGFGFFGFAFFGFFFFFFGGGGG6DFGGGGGD=?CCEF=ECGGD8EGFDGGG6AEFEFGDEEGFF5846=DG,7EDDDF=?DEDFF58D8FFGEBGDCCFG)+0@D=95*0::AECD<*>9;4EFF*68@F:AD5//8(*0561C6(;15414FC>1;>ACC<7(88:@22--(-(1)49(621,,((-44)(((---(,().((.1).2;;()-
@M02996:162:000000000-B87FG:1:1101:13558:7048 2:N:0:ACTGAGCG+TATCCTCT
GACTACAGGGGTATCTAATCCTGTTTGCTCCCCACGCTTTCGAGCCTCAACGTCAGTTACAGTCCAGTAAGCCGCCTTCGCCACTGGTGTTCCTCCTAATATCTACGCATTTCACCGCTACACTAGGAATTCCGCTTACCTCTCCTGCACTCTAGCTAAACAGTTTCCAAAGCAGTTCCGGGGTTGAGCCCCGGGATTTCACTTCAGACTTGCTTTGCCGTCTACGCTCCCTTTACACCCAGTAAATCCGGATAACGCTTGCTCCATACGTATTACCGCGGCTGCTAGCCAGTATTTCGC
+
CCCCCGGGGGGGGGGGGFFGFGGGGGGGGGDFGGGGGGGGGGFGGGGGGGGGGGGGGFGGGGGGGGFGGGGGGGGGGGGGGGGGGGGFGFFGECEGGFGGGFGGGGGGGGGGGGGGG:<CDFFGFGGGGGGGGGGGGGFGGEFGGGFG5DFEFCFGF:EFGF:<@FGGGG=FGFGGFGF>C8CCCGFGFGC8ABCA2@FEEGF?@B6<>AGEFA@8*4;048894>@28B?8C@FC<3CE;;6CF<CCG650<B)2--(,-*-)2(64:4.,...4-(--404114).,().0*+39-(-
@M02996:162:000000000-B87FG:1:1101:12425:7068 2:N:0:ACTGAGCG+TATCCTCT
GACTACTAGGGTATCTAATCCTGTTTGCTCCCCACGCTTTCGCGCCTCACCGTCAGTTGTCGTCCAGCAATCCGCCTTCGCCACTGGTGTTCCTCCTAATATCTACGCATTTCACCGCTACACTAGGGATTCCGATTGCCTCTCCGATACTCAAGATCAACAGTTTCAAATGCAGTTCACGAGTTAAGCCCGTGGATTTCACATCTGACTTGCCGACCCGGCTACACGCCCTTTACACCCAGTAAATCCGGACAACGCTTGCCACCTACGTATTACCGCGGCTGCTGGCACGTAGTTAGC
+
CCCCCGGGGGGGGGGGGFFGGGGGGGGGGGFFGGGGGGGGGGGGGGGGGGGGGGGGGGFGGGGGGGGGGGGGGGGGGGGGGFGGGGGGGFGGGGFFGFGGG9EGGGGGDGEGGGGFD>DGGFGGGGGFGGFGGG=DG8DDFDBDFCAFDGFFGGGGGGG?FGDFGDGFDFGFGFGGFGFFD+:CEGE8AFG@D**:>FFEAFFFFFEFEFC=AF>9@DDF52(/67=69C>;FFFE<)?=6(/9@C?5;2>:>32*----(9:>C<:??-()..)6)(,(,401?77:<08(0.2/<..)
@M02996:162:000000000-B87FG:1:1101:21774:7095 2:N:0:ACTGAGCG+TATCCTCT
GACTACACGGGTATCTAATCCTGTTTGATCCCCACGCTTTCGTGCCTCAGCGTCAATGACGGATTCGTGAGATGCCTTCGCAATCGGTGTTCTGAGTAATATCTATGCATTTCACCGCTACACTACTCATTCCTCCCACGGCATCCGTATTCCAGCATGACAGTATCAACGGCAGTTCCGGAGTTGAGCTCCGGCATTTCACCGCTGACTTGCCACCCAGCCTACGCACCCTTTAAACCCAATAAATCCGGATAACGCTTGCCTCCTCCGTTTTACCGCGGCTGCTGGCACGGGGTTAGC
+
CCCCCGGGGGGGGGGGGGGGGGGGGGGGGGGGGGGGGGGGGGGGGGGGGGGGGGGEGFFGGG,CFGGGGGEFGGGGGGGGG@FGDCCBFFGGGGAFGGGGGFGGGGGGGGGGGFGGGAFGGGGGGGGGGGGGGDFGGGG=C:@GGGFFFGFFGFGGDGGFGD:CEFGG?FGFGBDGFGFBB4;CEFCF@CGEBDGBAFF?*>B>9*5@BFGFFF:A(018E806@,72>EF2C@4C>EG58<;6=<EF827(,547(-(-,*,-9842:(().444)(-(,(-,3:BF?(8?7)*2?((-
@M02996:162:000000000-B87FG:1:1101:8967:7105 2:N:0:ACTGAGCT+TATCCTCT
GACTACACGGGTATCTAATCCTGTTTGCTACCCGCACTTTCGAGCATGAGCGTCGATAAGTCCCCAGCAAGCTGCCTTCGCCATCGGTGTTCTTCCTGATCTCTACGCATTCCACCGCTACACCAGGAATTCCGCTTGCCCCTGACCTATCCAAGCGACACAGTCCAGTCTGCAGGTCCGGGGTTGGGCCCCGGTATTGTACAGACTGCTTGCATCTCCGCCTGCGCTCCCTTTACGCCCAGTGATTCCGAACAACGCTTGCACCCCTCGTTTTACCGCCGCTGCTGGCACGCAGTTTGC
+
CCCCCGGGGGGGGGGGGGGGGGGGGGGGGECCEFGGGGFGGGGGGCFCFGGGGGGEF,:,ECFFF<FG<<EFGGGGGGGGGEGGE8CFGGGGGEFEGEGGGFGGEGGGGGDFGGGGG>ADDF<FF8@7EFFGGGGDDFF?DFF88,8,;8FDEFD+61+@@FDGGFGF;9DCFF67AFCA8:C@FC=>5*;))89(8CF<4C**95)4@FF<;*7=9::.=;6,/(6.4E::F?2<:6C8((5)*6-5C3),,0(1(----1).726(14-(-2<4-,((-4-29:B0((,4)0*2<)).
@M02996:162:000000000-B87FG:1:1101:11937:7105 2:N:0:ACTGAGCG+TATCCTCT
GACTACCCGGGTATCTAATCCTGTTTGCTACCCGCACTTTCGAGCATGAGCGTCGATCAGTCCCCAGCAAGCTGCCTTCGCCATCGGTGTTCTTCCTGATCTCTACGCATTCCACCGCTACACCAGGAATTCCGCTTGCCCCTGACCTATCCAAGAGAAACAGTCCAGTCTGCAGGTCCGGGGTTGGGCCCCGGTATTGTACAGCCTGCTTGCATCTCCGCCTGCGCTCCCTTTACGCCCAGTGATTCCGAACAACCCTTGCCCCCCTCGTCTTACCGCGTCTGCTGGCTCGAAGTTTGC
+
CCCCCGCFGGGGFFGGGGGGGGGGGGGGGEDFFGGGGGGGGGFFGDGFFGGGGGGEG,B@FFFFGAFEGFCFGFGGGGGGGGGGGGFGFGGGGFGFGGGGGFGGFGGGGGGGGGGGG@FGDFFGGFCDBFGGGGGGGGFFGDF+=,5CDGFFCEG8,=,@@E5C=D=@=FGFFFG,@DC>@BEEFGFD=FGFD4D@FGA8*B<*.553:FG<DFFFC:2.=6,4;:0(/:?@G?FBB?GE2(5)9)).238(75(/((,.,*.)7713(4:,1()-(-((-(-()6).1()())*/+)).
@M02996:162:000000000-B87FG:1:1101:23879:7109 2:N:0:ACTGAGCG+TATCCTCT
GACTACTAGGGTATCTAATCCTGTTTGATACCCGCACCTTCGTGCCTCAGCGTCAGTGGCACCCCAGGCGACTGCCTACGCAATCGGAGTTCTTCGTGATATCTATGCATTTCACCGCTACACCACGAATTCCATCGCCCTCTAGTGTACTCAAGGAAGACAGTTTCAACCGCGGGACCGGGTTGAGCCCGGCGATTTTACGGCTGACTTGACTTCCCGCCTACGCACCCTTTAAACCCAATAAATCCGGATAACGCTCGGACCTTCCGTATTACCGCGGCTGCTGGCCACGAATTAGCC
+
CCCCCGGGGGGGGGGGGGGGGGGGGGGGGEFGGGGGGGGGGGGGGGGGGGGGGGGGGGGGFGGGGGEGGGCFGGGGGGGGDFFGGGGGGFFGGGGGGGGGFFGGGGGGGFFGGGGGG=@DDFG8DFGGGFGGFGGGGGGGGFFGFEEDFGFFGDFFGGGGGGFGGFGGGGGFGFGGFGFFGGGEGGFFBGG2?B<0:CFFAE(:62(6>A:)6A?63;D772(1:9:9>E:?C-<>2?CE(<:>B4<4/17:?*41-,---)-4<27868..5669?B((,490)).4(,(().*22.22
@M02996:162:000000000-B87FG:1:1101:3892:7110 2:N:0:ACTGAGCG+TATCCTCT
GACTACCGGGGTATCTAATCCTGTTTGCTCCCCACGCTTTCGAGCCTCAACGTCAGTCATCGTCCAGCAAGCCGCCTTCGCCACTGGTGTTCCTCCTAATATCTACGCATTTCACCGCTACACTAGGAATTCCACTTGCCTCTCCGACACTCTAGTTTAACAGTTTCCAAAGCAGTCCCGGGGTTGAGCCCCGGGCTTTCACTTCCGACTTGCCATACCGTCTACGCTCCCTTTACACCCAGTAAACCCGGCTAACTCTTGCCCCCTACGGTTTACCGCGGCTGCTGGCACATGATTCTC
+
-ACCCGGGGGGGGGGGGGGGGGGGGGGGGGFFGGGGGGGGGGGGGGGGGGGGGGGGGGGGGGGGGGGGFGFGGGGGGGGDFGGGGGCFFF@FFFGGGGFFGFGGGGGGGGEFGGGGGA>DDEFGGFGGAFFFDEGGGGAFFEFGGEBFAGF<E@BFGGGGGFDF:DGGCFF569?C??EFGGGGGGFGFGGFDED@@FFF?FEFE*(6(.>)7A>A=FF;C@F(91637C;(;37AFAFGB.4:46),1274672<-..-)223<960,1((,,.)),(,-4((,38,183(/*+++).)
@M02996:162:000000000-B87FG:1:1101:8953:7118 2:N:0:ACTGAGCG+TATCCTCT
GACTACACGGGTATCTAATCCTGTTTGCTACCCGCACTTTCGAGCATGAGCGTCGATAAGTCCCCAGCAAGCTGCCTTCGCCATCGGTGTTCTTCCTGATCTCTACGCATTCCACCGCTACACCAGGAATTCCGCTTGCCCCTGAACTATCCAAGAGAAACAGTCCAGTCTGCAGGTCCGGGGTTGGGCCCCGGTATTGTACCGCCTGCTTGCATCTCCGCCTGCGCTCCCTTTACGCCCAGTGATTCCGACCAACGCTTGCACCCCTCGTATTCCGTCGGCTGCTGGCACGAAGTTTGC
+
CCCCCGGGGGEFGGGGGGGGGGGFGGGGGGGFFGGGGGFGGGCGGGGGFGGGGGGGGDC<FFGGGFGGGGFFGGGGGGGGGGGGDEFFEFGGGFFGGFEFGFGGGGGGGGGGFFGF7:9=>EFFGDFGG=FGGGGGGDC8DDFG6DDADEFFGF8A8=8DGG5<EDGFDFFFGFG6FGCBBCEEFDA49F;955?=2FFC?C*(()(6:;FEF4CF9=C2:;/,((661>34C))),1:E(23206A<CB>(4:(/---((1.57:0082,(20)6().(44:;<B0,(()-))*2064.
@M02996:162:000000000-B87FG:1:1101:3874:7118 2:N:0:ACTGAGCG+TATCCTCT
GACTACCGGGGTATCTAATCCTGTTTGCTCCCCACGCTTTCGAGCCTCAACGTCAGTCATCGTCCAGCAAGCCGCCTTCGCCACTGGTGTTCCTCCTAATATCTACGCATTTCACCGCTACACTAGGAATTCCACTTGCCTCTCCGACACTCTAGTTTAACAGTTTCCAAAGCAGTCCCGGGGTTGAGCCCCGGGCTTTCACTTCAGACTTGCCATACCGTCTACGCTCCCTTTACACCCAGTAAATCCGGATAACGCTTGCCCCCTACGTATTACCGCCGCTGCTGGCACGTAGTTAGC
+
CCCCCGGGGGGGGGGGGGGGGGGGGGGGGE@F7FGGGGGGGGGFGGGGFDFGGGGGFGGGGGGGGGGGGGGGGGGGGGGGGGGGFGEFGGGGFGGFGGGGGFGGGFGGGGGGFGGGE=36@BFGFFFCGGGGFCCDFFGGGDFGGGFGBDFDFCDFFAFGGGEF:=DGGGGFGFGCFGEE+BCCFDE>CC8<>9?@BCFBFF??=BCEEFF9CFE6<FG6238(>;>@?GFFC;CEFFFE?:>)7<AADFFF:@9D-,---94:C99084.)...<)(((-4(((,).,(.3).*2+.))
@M02996:162:000000000-B87FG:1:1101:23868:7124 2:N:0:ACTGAGCG+TATCCTCT
GACTACTAGGGTATCTAATCCTGTTTGATACCCGCACCTTCGTGCCTCAGCGTCAGTGGCACCCCAGGCGACTGCCTACGCAATCGGAGTTCTTCGTGATATCTATGCATTTCACCGCTACACCACGAATTCCATCGCCCTCTAGTGTACTCAAGGCAGACAGTTTCAACCGCGGGACCGGGTTGAGCCCGGCGATTTTACGGCTGACTTGACTTCCCGCCTACGCACCCTTTAAACCCAATAAATCCGGATAACGCTCGGACCTTCCGTATTACCGCGGCTGCTGGCACGGCATTAGCC
+
CCCCCEGGGD@FFEGGGGGGGGGFGGGGGGEFGEGCFGGGGGGGGGGGGGGG:FEGFFFGCGFGGGGGGGCFGGGGGGFGE@CFEFCBFGGFGFGGGC,EDEGGGGGGDAFGGGGGGAEGGGFD7FGGEGGGGGGGDDDGGD6D9@=FCFFF=FF8+@EGGGFFGFFFGFGECBGG>DDEGGGGEFFFD:EBEFC;0CFEF58@F>7;3AGEEACFEFD7:844:>?3>E1?69):7:E=(.8<64A?56>(4981-(,,-)-453??::2,(65)-4((4;1(.,,(444()02<2.8:
@M02996:162:000000000-B87FG:1:1101:3892:7130 2:N:0:ACTGAGCG+TATCCTCT
GACTACCGGGGTATCTAATCCTGTTTGCTCCCCACGCTTTCGAGCCTCAACGTCAGTCATCGTCCAGCAAGCCGCCTTCGCCACTGGTGTTCCTCCTAATATCTACGCATTTCACCGCTACACTAGGAATTCCACTTGCCTCTCCGACACTCTAGTTTAACAGTTTCCAAAGCAGTCCCGGGGTTGAGCCCCGGGCTTTCACTTCAGACTTGCCATACCGTCTACGCTCCCTTTACACCCAGTAAATCCGGATAACGCTTGCCCCCTACGTATTACCGCTGCTGCTGGCCCGTAGTTCGC
+
CCCCCGGGGGGGDGGGGGFGGGGGFGGFGGFDEGGGGGGGGGGGGGGGGFFGGGGGGGGGGGGGGGGGGGGGGGGGGEGFGEGGGGGFGFGFGFGGGGGGF=FDEGCFECEFGGGGC13=?9FFGGGFGG@FFGGGGFCGD=DGGEACB>DDBD=FFGGFF@=CEEFCG=DFCFGGFGFDDEECFG)9@GFDFFGFFGF@EFEEE@4*);C3CAEF@A*,26/37((62==8>3CEE<C5<::9=FFDF9>F:>2D(---(1(,96(381.)-,.64:4,,-).).55(((3008A?--(
@M02996:162:000000000-B87FG:1:1101:20039:7160 2:N:0:ACTGAGCG+TATCCTCT
GACTACCCGGGTATCTAATCCTGTTTGATCCCCGCACCTTCGTGCCTCAGCGTCAGTATCGTTCTCGCCAGCTGCCTTCGCGATCGGTGTTCTGTGTCATATCTATGCATTTCACCGCTACATGACACATTCCGCCGGCGCCGATCGTACTCCAGACCGCCAGTATCAACGGCAGCCCCACGGTTGAGCCGTGGTATTTCACCGCTGACTTAACAGTCCGCCTACGCCCCCTTTAAACCCAATCAATCCGGACAACGCTTGCACCCTCCGTTTTACCGCGGCTGCTGGCCCGCGGTTAGC
+
CCCCCGGGGGGGGGGGGGGGGGGGGGGGGGFGGGGGGGGGGGGGGGGGGGGGGGGGGAFGGGGGGGGGGGGGGGGGGGGGGGGGGGGGGGGGGFGGGGFGGFGGGGGGGGGGGGGGG>BGGEFCFGGGGGGGGEGGDEE>DADDDGACADFEGFGGGGE9EC>8BFFEGGGBEEDGFGF5EE5=CC;24C/(.8>CEGFEEFF;BE>>?FGFBFA9<?<3:4-4202(4E>(94<<:<GG?F0(0565975,1521--(,-9<7F?(4?7-).,.3-(-(--4(4)),-(-2))*/2,4)
@M02996:162:000000000-B87FG:1:1101:5125:7198 2:N:0:ACTGAGCG+TATCCTCT
GACTACACGGGTATCTAATCCTGTTTGCTACCCACGCTTTCGCGCCTCAGCGTCAGTTACCGTCCAGAAAGCCGCCTTCGCCACTGATGTTCCTCCTAATATCTACGCATTTCACCGCTACACTAGGAATTCCGCCTTCCTCTCCGCCACTCAAGCTTAACAGTTTAAAATGCAACGCCGAGGTTAAGCCTCGGAATTTCCCAGCTAACTTATTATTCCGCCTACGCGCCCTTTACGCCCACTAATTCCGAACAACGCTTGCCCCCTACGTATTACCGCGGCTGCTGTCACGTGTTTAGC
+
CCCCCGCGGGGG@FEGDCFGGGGFFGGFGGCFCEG@FGGGGGCGGGG:CFFGGE:@FDF,C@BFFEF<99CF@BCGGDDCEG:=4@,EFFFFFGGGGCCF,?FGGGGGECF;FAFFG:<=CFGFEGF8EEGGDFE++6=D8:FD=C56<=3:>E63,,@=ECD3,++7+,7;DD+59C=55>CCE+9FB?,)5@*:=B6A*:3)/28*.:DB*1*+8==3A4?08:>(28;;DECFD7?EB(45?245:7)-75:>(---(15,9990(4.,)45543-,7(((,83-.6<6))32;)44
@M02996:162:000000000-B87FG:1:1101:21952:7202 2:N:0:ACTGAGCG+TATCCTCT
GACTACTGGGGTATCTAATCCTGTTTGCTCCCCACACTTTCGTACCTCAGCGTCAGTTACAGTCCAGAAAGCCGCCTTCGCCACTGGTGTTCCTCCTAATATCTACGCATTTCACCGCTACACTAGGAATTCCGCTTTCCCCTCCTGCACTCAAGTCTGCCAGTTCCCAGGGCGAACTACGGTTGAGCCGTAGCCTTAGACCCTGCGCTTAATAGCCCGCCTACGTACTCTTTACGCCCAATAATTCCGGATCACGCTTGCCCCCTACGTTTTACCCGCGGTGCTGGCACGTAGTTTGCC
+
CCCCCGGCFGGGCFGGGFGGGGGGGGGGGGFGEGGGGGGGGGGGGGGGGGGGGGGGGGGGDCFGGGD98F<FGEGGGGGGGGGGGGCFGFGGFFEFG9EFFFGGGGGGGGGGGFGGG:@?DEFE@FGGGGGGGFGGGGGEGDFGGBDGFGFFFEFFFFECF8DBEF+=D6+<ED6+@CCFGGGEEG@FD5:>5FGFF:8=@FFF);2:AD?C?FE+8A:9E5/8;3@=(B3CDEC,61F*3;3=657?89)((0(*.(-,,>32D122(4((,..-(((-(,-42)((()-4.)2<+-.4
@M02996:162:000000000-B87FG:1:1101:21622:7219 2:N:0:ACTGAGCG+TATCCTCT
GACTACTAGGGTATCTAATCCTGTTTGCTCCCCACGCTTTCGAGCCTCAGCGTCAGTGATCGTCCAGTAAGCCGCCTTCGCCACTGGTGTTCCTCCTAATATCTACGCATTTCACCGCTACACTAGGAATTCCACTTACCCCTCCGACACTCTAGTTCGACAGTTTCCAATGCAGTACCGGGGTTGAGCCCCGGGCTTTCACATCAGACTTGCCGTACCGCCTGCGCTCCCTTTACACCCAGTAAATCCGGATAACGCTTGCACCCTACGTATTACCGCGGCTGCTGGCCCGGATTTAGC
+
CCCCCGGGGGGGGGGGGGGGGGGGGGGGGGFGGGGGGGGGGGGFGGGGFGGGGGGGGEEGGGGGGGGGFGGFGGGGGGGGGGGGGGGGGFGGGFEFGFFFGDFFEGGGGGGGGGGGG>@?DEGGGFGGGGGGGFGGGDFFGFFGG+8FDDFDCDCGDGDFE@>CEFFFGGGFGF?FFGFEDCEGGDFG@FGA?BDB>FFFFGCCFAEEEFFBEF98(8:2E;777B@27=;3CEEFFAFG?::B6>9<F>.-::6C(-(,(9)>G01022.).>)69(,--31(-)4((2(-))2:+).)
@M02996:162:000000000-B87FG:1:1101:25608:7224 2:N:0:ACTGAGCG+TATCCTCT
GACTACTAGGGTATCTAATCCTGTTTGCTCCCCACACTTTCGAGCCTCAGCGTCAGTTAGAGCCCAGTAAGCCGCCTTCGCCACTGGTGTTCCTCCGAATCTCTACGCCTTTCACCGCTACACTCGGAATTCCGCTTACCTCTACTCCACTCAAGAAAAACAGTTTCAACTGCAGTCTACAGGTTAAGCCTGTATATTTCACAGCTGACTTGCTTTCCCGCCTGCGCTCCCTTTACACCCAGTACATCCGGACAACGCTTGCCACCTACGTATTACCGCGGCTGCTGGCACGTAGTTAGC
+
CCCCCGGGGGGGGGGGFGGGGGGGGGGGFFFCGGGGGGGGGGGGGGGGGGGGGGGGFGGGGGGGGGGGGGGGGGGGGGGGGGGGGGGGGFFFGAEEFEGGGFFDGGGG+>BFGGGGG=>GCEFEGGGGGGGEEG686CDFG56F?FFGDDDD@FDGG8DGGGDCDFGGGGFFFFGGFGFFGGGGGFADECF@?CGCCFF7CDEFFCFE5AF:C=7@CA7)10:>=>B2@CB=?)*973<:22/7+1<CC<3;9B;C..(,/:4<=?B??1.).(.6)--4(,,(-.5(34560.22:6AF
@M02996:162:000000000-B87FG:1:1101:10973:7239 2:N:0:ACTGAGCG+TATCCTCT
GACTACCCGGGTATCTAATCCTGTTCGATCCCCGCACTTTCGTGCATGAGCGTCATTTACGGCCTGGTCTGCTGCCTACGCAATCGGTGTTCTTCGTCATATCTATGCATTTCACCGCTACACGACGAATTCCGCAAACCTCGACCGCAATCAAGCTCTCCAGTATCAATGGCGGGCCGGCGTTGAGCACCGCTATTTAACCACTTACTTAGAAAGCCGCCTGCGCACCCTTTAAACCCAATAAATCCGGTTAACGCTCGGATCCTCCGTATTACCGCGGCTGCTAGCACGGGGCTAGCCG
+
CCCCCGGGGGGGGGGGGGGGGGGGGGGGGGGGGGGGGGGGGGGGGGGGGGGGGGDFGGCFCFGGGGGGGF<FGFGGGCEGGGGGGGGGGGGGFGGGFEGFFFGFGGGGGGGGGCFGGBFGGGGCGF>@FFGGGGG6=EGGGDBDGGFG*@A=,>CD7?9CGGE3:BDFGFCFGE7E)/5)8*2::*/8/7:6D@)(6<@49C2:(*.<AFD:)@2)4<)(C444919(3A(,9992)2;8314)/)),99),2B61--,--)(,9)842:13356)-(-((-(22)64)41())***((.-
@M02996:162:000000000-B87FG:1:1101:10984:7255 2:N:0:ACTGAGCG+TATCCTCT
GACTACCCGGGTATCTAATCCTGTTCGATCCCCGCACTTTCGTGCATGAGCGTCATTTACGGCCTGGTCTGCTGCCTACGCAATCGGTGTTCTTCGTCATATCTATGCATTTCACCGCTACACGACGAATTCCGCAAACCTCGACCGCAATCAAGCTCTCCAGTATCAATGGCGGGACGGCGTTGAGCACCGCTATTTAACCACTGACTTAGACAGCCGCCTGCGCACCCTTTACACCCAATAAATCCGGATAACGCTCGGATCCTCCGTATTACCGCCCCCGCTTGCACGGGGTTAGCC
+
CCCCCGGGGGGGGGGGGGFGGGGGGGGGGGGGGGGGGGGGGGGGGGGGFGGGGGGGGGEFGDGGGGGGFEAFGFGGGGGFGCGGEEFEDGGGFFGGGGFGGFGGFGGGGGGGGEFGG=@CGGGEGGFFGGGGGDG6D=DDFD58CG>GFGFF6D@GCFD@FCEFCFGGFBE*D?4?):(:E5=CCF;F3CG:FEC?9E=>DG7?>)424@C<D447:@99E?3472(-7E1364)642:5-().94BB9973(041,((--7-3>:A712(..)..(-((-(((-(--)),()0*2*.-8
@M02996:162:000000000-B87FG:1:1101:19260:7271 2:N:0:ACTGAGCG+TATCCTCT
GACTACACGGGTATCTAATCCTGTTTGCTACCCGCACTTTCGAGCATGAGCGTCGATAAGTCCCCAGCAAGCTGCCTTCGCCATCGGTGTTCTTCCTGATCTCTACGCATTCCACCGCTACACCAGGAATTCCGCTTGCCCCTGAACTATCCAAGAGGTGCAGTCCGGACTGCAGGTCCGGGGTTGGGCCCCGGTATTGTACAGTCCGCTTGCATCTCCGCCTGCGCTCCCTTTACGCCCAGTGATTCCGAACAACGCTTGCACCCCTCGTATTACCGCGGCTGCTGGCACGGAGTTTGC
+
CCCCCGGGGGGGGGGGGFGGGGGGGGGGGEAFFFGGGGGGGGGGGGGGDGGGGGGGG@CEGGGGGGGGGGGFGGGGGGGGGGGGGEGFGGGGGGGGGGGGGFGGGGGGGGGGGGGGG>DDGFGGBEEFGFGGGFGGGEGFGDF6D,:CD@FE;DFC,=D=DFDFGFGCDGGAFFGGFGFDGGGEEC@7>EGBDFG=DGFFEGEEEFFFFFD?DFFFFA>7:66811>>:8:1:?FFB:CE?63<=29::8)4>)41(---2D<8FFF,((--.52<A04((4(-,))((.8())21*.).
@M02996:162:000000000-B87FG:1:1101:14794:7300 2:N:0:ACTGAGCG+TATCCTCT
GACTACCCGGGTATCTAATCCTATTTGCTCCCCACGCCTTCGTGCCTCAGTGTCAATAACTGAATAGTAACCTGCCTTCGCTGTTGGTATTCTTCATGATATCTACGCATTTCACTGCTACACCACAAATTCTAGTTACTTCCCCATTATTCAAGTCTTGCAGTTTCTATGACAGTTTTAATGTTAAGCACTAAGATTTCACCATAGACACACAAGACCACCTACGCACCCTTTAAACCCAATGATTCCGAATAACGCTTGCACCTTCCGTCTTACCGCGGCTGCTGGGAGAGAATTGGC
+
CCCCCGGGGGGGEFGGG9FGGGEDGGGGGFFGEFGGGGGGGGGGGGGGGG@FFGGFGGF<FAA9FCEFGGGGGGDGGGGGGECFFFGGFGGGGFFCFFFGDBG@DGFGGGGGGG9CB8DFGCEGGFFGGGGGGGGGGGGFGFFGGFDFBFFB9EFEFGGGGGFF,?D9CEDFGDGEFGD7>;@DFGDD==F5:0=5;FFDEDEEB6DBD?FDA?)*5;D35:88C5>8>*>8?CE@;@F5>=44:*78=7>):99400(-0/*007@(0/0((/))((,,.(4(())((((()0030)40
@M02996:162:000000000-B87FG:1:1101:14665:7305 2:N:0:ACTGAGCG+TATCCTCT
GACTACCGGGGTATCTAATCCTGTTTGATACCCGCACCTTCGAGCATCAATGTCAGTAACGGCTTGGAAAGCTGCCTTCGCAATCGGAGTTCTTCAGCATATCTAAGCATTTCACCGCTACACGCTGAATTCCGCCTTCCGCAACCGCACTCAAGAACGTCAGTTTCAACTGCAATTCCAAGGTTGAGCCCCGAACTTTCACCACTGACTTGACCTCCCATCTACGCCCCCTTTAAACCCAATAAATCCGGCTAACTCTCGCATCCTCCGTTTTCCCGCGGCTTCTTGGCCGGGGTTCGC
+
CCCCCGGGGGGGEGGGGFFGGGGGGGGGGGGGGGGGGGGGGGFGGGGGFDFGGGGGG<EFCFGGGGGFFGGGGGGGGGGGGGGGGFGCFFGGGGG?9BFFGFGGFCFGFFFGG9FGG=@DDEF=EGDFEEGGGFGGGECGCA>DDGFGFGEFDEFC8@EFGC@@FFG:EFFAG??FFGFC;>AEGF)38FGF>5*55DFFFG3=566>BFGF;A*:>FGD?:)/;89((=:0>@3);3FGFF8./<)-24:,4)5*).).->(49:)4<9-).44).2(-46(-().6)(,30022*(-3
@M02996:162:000000000-B87FG:1:1101:14808:7316 2:N:0:ACTGAGCG+TATCCTCT
GACTACCCGGGTATCTAATCCTATTTGCTCCCCACGCCTTCGTGCCTCAGTGTCAATAAATGAATAGTAACCTGCCTTCGCTGTTGGTATTCTTCATGATATCTACGCATTTCACTGCTACACCACAAATTCTAGTTACTTCCCCATTATTCAAGTCTTGCAGTTTCTATGACAGTTTTAATGTTAAGCACTAAGATTTCACCATAGACACACAAGACCACCTACGCACCCTTTAAACCCAATGATTCCGAATAACGCTTGCACCTTCCGTATTACCGCGGCTGCTGGCCCGGAATTAGC
+
CCCCCGGGGGGGGGGGGGGGGGFGGGGGGGGGEGGGGGGGGGGGGGGGGGFGGGGGGF<,CF,?FGGGGGGGGGGGGGGGGFGGGGGGGGGGGGGFGGGGGFGGGGGGGGGGGGGFG>DFGFFGGGGGGGGGGFFFGDDDDDFGG8DFFGFFGFGGGGGGGGDFFFGFFGGFGFCEFGF7DFGGGGFGDDGFDFG5CFFFFGEBE:5>8BD=A*8;8DF5A=88)):8=B@=CEEC@5DC)5:;989E:4?>@>A;00//0**0807@B20(635<482.3:>(66)(-(-()0*/067?
@M02996:162:000000000-B87FG:1:1101:5896:7329 2:N:0:ACTGAGCG+TATCCTCT
GACTACTAGGGTATCTAATCCTGTTTGCTCCCCGCACCTTCGCACCTCAGCGTCAATCATCTGCCAGAAACCTGCCTTCGCCATTGGTGTTCTTCCAGATATCTACAGATTTCACCCCTACACCTGGAATTCCGGTTCCCCTTCAGTGATTCAAGTTATGTAGTTCTCAATGCAGTTCCGGAGTTAAGCTCCGGGATTTCACACCAAGCTTGCATAACCGCCTACATGCCCGTTACGCCCAATAATTCCGAACAACGCTCGCACCTTCCGTGTTACCGCGGCTGCGTGGACGTAATTGGG
+
CCCCCGGGGGGGGGGGFCEGGGGGGGGGGGCE@GGGGGGFGGGGGGGGGGGGGGEF<EGCGGGCCFGGGGGGGFDGGGGGGGGGDACCFFEGGEFGGGFCFFFGFFGGFFFGGGCFG>FGGFGGGGGGDEGGGGGGDGGE8DDGGGCF58<;F=DGFGFGGGFGGDGADE8;?FFFF8>>@BCCDFEGFDDBFEGA>FFFECEE95@5=AF=)*;F*9;:4075::;:=,3(2:D@@=F??F@F4)/.:5=19A@>.(,,(1,7C72,1()(.(.))-(4,(1-(-(,(,80.02*+),(
@M02996:162:000000000-B87FG:1:1101:8309:7337 2:N:0:ACTGAGCG+TATCCTCT
GACTACTAGGGTATCTAATCCTGTTCGATCCCCGCACTTTCGTGCATGAGCGTCATTTACGGCTTGGTCAGCTGCCTACGCAATCGGAGTTCTTCGCCATATCTATGCATTTCACCGCTACACGGCGAATTCCGCCAACCTCAACCGCAATCAAGCTCTCCAGTATCAATGGCGGGATGGAGTTAAGCCCCACGATTTAACCACTGACTTAAAAAGCCGCCTGCGCACCCTTTAAACCCAATAAATCCGGATACACCTCCAATCCTCCGTCTTGCCGCGGCGTCTGGCACTGAGGTAGCC
+
@CCCCGGGGGGGGGGGGGFGGGGGGGGGGGCFFGGGGGGGGGEGGGGGFGGGGGGGGGGGGGGGGEGGGGGGF<FGGDFGG6@@EFC,@FFGGGGCEEEFC<D,>FGFAFGFFFGGG:@CDFGEGG7=EEBEFD>==EFGCD5DFCAG>D?EFFGG66;CEFCFG<@:CCEAG595?D2AGGC67C;F(=EDF:<??F+<7C<?(07;)8+)983.6;<9C::39>>06E0?4-44<?E*:(4<F5)2)(.3:))*.(((.2)(2)-441((()).3((,44(,,(.)4<(./0*20,,4
@M02996:162:000000000-B87FG:1:1101:16793:7338 2:N:0:ACTGAGCG+TATCCTCT
GACTACAGGGGTATCTAATCCTGTTTGCTCCCCACGCTTTCGAGCCTCAACGTCAGTTACAGTCCAGTAAGCCGCCTTCGCCACTGGTGTTCCTCCTAATATCTACGCATTTCACCGCTACACTAGGAATTCCGCTTACCTCTCCTGCACTCTAGCTAAACAGTTTCCAAAGCAGTTCCGGGGTTGAGCCCCGGGATTTCACTTCAGACTTGCTTTGCCGTCTACGCCCCCTTTACACCCAGTAAATCCGGATAACGCTTGCTCCATCCTTATTACAGCGCCTGCTGGCACGTATTTAGC
+
@CCCCGGGGGG@;FFGGCFFGGGGGGGGGGCFGGGGGGGGGGGGGGGGGGGGGGGGGGGGFFGGGGGGGGGGGFEGGGGGGGGGGGEFFFGFGGGGFFFFGDFGGGGGG6CGGGGGG=9=CEGGEFFGDFEGG8EGGGGGGFFGGEDFFGFFG9@GGGCFG8DFCFDFG99DF5=@FFEECBEEF6598FGA5@CA=FFFFCFCBB=*:A=6*+9+*1;>/6528(((.:21;@<<)4CE11;486<CC981?B)7-,---16AG7<).))..46-)).-(,44?72>(.8(003<9).4
@M02996:162:000000000-B87FG:1:1101:8282:7338 2:N:0:ACTGAGCG+TATCCTCT
GACTACTAGGGTATCTAATCCTGTTCGCTCCCCGCACTTTCGTGCATGAGCGTCATTTACGGCTTGTTAAGCTGCCTACGCAATCGGAGTTCTTCGCAATATCTATGCATTTCACCGCTACCCGGCGAATTCCGCCAACCCCACCCGCCATCAAGCTCTCCAGTTTCAATGGCGGCCCAGAGTTCAGCCCCAGGATTTCACCACTGACTTAAAAAACCGCCTGCGCACCCTTTAAACCCAATAAATCCGTATAAAGCTCTCCCCCTACGTATTACCGCCGCTGCTTGCACGGAGTTTGCC
+
CCCCCGA,FGGGGGGGGFFGGGGGG9F+BFEGC7F+@BEFFE<CF@;<E,,@CFDGEACEFCG++@6,6C9FC,BEF,94@@4?8E,,+BCFE<@,@,444+46@C=94@EE9,ED+)*=D,<6C7=@+8@BAD8+6@@=+)3++@)39@*073+3,5,@@E:F,+@:CC;0@****)008,4=7CCD55*())*).?+9<<32(2)/7@77C8..6>74>(-813(41E:(2))-8:CC4?)4*).55,.(,9)*..)-.*(,/,,4:,).2).617(--(494)30)5(4))*2+..5
@M02996:162:000000000-B87FG:1:1101:5910:7342 2:N:0:ACTGAGCG+TATCCTCT
GACTACTAGGGTATCTAATCCTGTTTGCTCCCCGCACCTTCGCACCTCAGCGTCAATCATCTGCCAGAAACCTGCCTTCGCCATTGGTGTTCTTCCAGATATCTACAGATTTCACCCCTACACCTGGAATTCCGGTTCCCCTTCAGTGATTCAAGTTATGTAGTTCTCAATGCAGTTCCGGAGTTAAGCTCCGGGATTTCACACCAAGCTTGCATAACCGCCTACATGCCCTTTACGCCCAATAATTCCGAACAACGCTCGCCCCTTACGTGTTACCGCGGCTGCTGGCACGTAATTAGC
+
CCCCCGGGGGGGGGGGGGGGGGGGGGGGFGCDCGGGDGGGGGGGGGFGGFGGGGGBFGGGGGGGGGGFFGGGGGGGGGGGGGGGGGFGFGEGGGGGGGGGGFGGGGGGGGGGGGGGG@FFGFGGGGGGGGGGD@ECGGGGGFFGGGFFFFFFFFFFGGGGGFEFGFFGGCDFFFGGFGFFEEEEGGDFFFGFFFGF>FFFFGFEFFFBFFGFFFFFFFC54:@AF=EE9B:>FFEF=@FEFF@@6CCEF@5;BB@F,.,/./.-5(43:44(57)<461-4,((-4)30(48<;C=@-53
@M02996:162:000000000-B87FG:1:1101:21606:7343 2:N:0:ACTGAGCG+TATCCTCT
GACTACAAGGGTATCTAATCCTGTTTGCTCCCCACGCCTTCGAGCCTCAACGTCAGTTACAGTCCAGTAAGCCGCCTTCGCCACTGGTGTTCCTCCTAATATCTACGCATTTCACCGCTACACTAGGAATTCCACTTACCTCTCCTGCACTCTAGTTTAACAGTTTCCAAAGCAGTTCAGGGGTTGAGCCCCCGCATTTCACTTCAGACTTGCTTAACCGTCTACGCTCCCTTTACACCCAGTAACTCCGGATAACGCTTGCCCCCTACGTTTTACCGCGGCTTCTGGCCCGTCTTTACC
+
CCCCCGGGGGGGGGGGGGGGGGGGGGGGGGGGGGGGGGGGGFFGGGGGGGGGGGDFGGGGGDGGGEGGGGFFGGGGGGGGGGGGGGEEFFGGGFFFGGFGGFGGGGGGGEGGGGGGG>BCDEFGCDGGGGGGGEGGGBFGGDFGGFDGFGFEACFFGFGAF,:CE?FGGDDFGFFGFGEFFGGEFDE+8DG=B5D@AFFFFGCE@?A5>FF@FCA+:;C:;:):>9@=@EF@FB=EEFGGB(6CF?372:5(68;9(.///>;;F;F(23.(.2.<2,41((((4-)-..49.)*2<-)-
@M02996:162:000000000-B87FG:1:1101:21543:7345 2:N:0:ACTGAGCG+TATCCTCT
GACTACCGGGGTATCTAATCCTGTTTGCTACCCGCACTTTCGAGCATGAGCGTCGATTAGTCCCCAGCAAGCTGCCTTCGCCATCGGTGTTCTTCCTGATCTCTACGCATTCCACCGCTACACCAGGAATTCCGCTTGCCCCTGCACTATCCACGAGAAACAGTCCCGTCTGCAGGTCCGGGGTTGGGCCCCGGTATTGTACAGCCTGCTTGCATCCCCGCCTGCGCTCCCTTTACGCCCAGTGATTCCGAACAACGCTTGCACCCTTCGTATTACAGCGGCTGCTGGCACTGAGTTTGC
+
CCCCCGD@FGGGGGGGGGGGGGGGGGGGG9@FE@F:FGGGGG<FGEG<CFGGGGF7F,B,FFEFGFEFFGGFCFGGGFGFGGCEFDFGCFGGFGGFGAFEFFGGGGFECEF,FEGGG>DDGFGGGGCGGGGGG8>0@=DD8DF=+>8>;34DF,=++6+6DC<F??6+3>FFCFD,A;@58CEGGCAD9CG9)/C=;FF.9EE3)058;AC@F6?;(2C1>:8(340(4::(:?9AB1?E(4:.9)66:5)((521--(--1,4FF((.,.(.,64)))---9>:>3212,.)0+3<6:4
@M02996:162:000000000-B87FG:1:1101:20183:7350 2:N:0:ACTGAGCG+TATCCTCT
GACTACACGGGTATCTAATCCTGTTTGATACCCGCGCCTTCGTGCATGAGCGTCATTTACGGTCCAGGAGGCTGCCTTCGCAATCGGAGTTCTTCGTGATATCTATGCATTTCACCGCTACACCACGAGTTCCACCTCCCTCTGCCGCAATCAAGGGATGAAGTTCCAACCGCTGAATGGGGTTGAGCCCCACGATTTTACGGCTGGCTTGCATCTCCGCCTGCGCACCCTTTAAACCCAATAAATCCGGATAACGCTCGGACCTTCCGTATTACCGCGGCTGCTGGCACGGGATTAACCG
+
CCCCCGGGGGGGGGGGGFFGGGGGGGGGGGGFGGGGGGGGGGGGGGGGGGGGGGGGGGGGEEGGGGGFEGDFGGGGGGGGGFGGGGG,>BFGFFGGGGFEFFGGGGGGGGGGGGGGGABGDFGGFFGEEFGGGFFDFGFGGDF+DGFGF8BDGED8E8FGGGFFAFGGGGDEGFCC*=76DEGGGCEGDGG=FFGBDGF43:((9;@=(;50=F91;A76:87=>0222C8?454>71C8:B8>9))()-71:@>7(---(1449<B718.,(4))--440(244)3(.86;)):6+)-.(
@M02996:162:000000000-B87FG:1:1101:24176:7352 2:N:0:ACTGAGCG+TATCCTCT
GACTACTCGGGTATCTAATCCTATTTGCTCCCCACGCTTTCGTGCATGAGCGTCAGTAACAGACCAGGTAGCCGCCTTCGCCGCTGGTGTTCTTCCATATATCTACGCATTTTACCGCTACACATGGAGTTCCACTACCCTCTTCTGCACTCTAGTTCGCCAGTATCCAAGGCTATATTGAGTTGAGCTCAACGCTTTCACCTCAGACTAAACGAACCGCCTGCGCACCCTTTACGCCCAATAAATCCGGATAACGCTTGCCAACTACGTATTACCGCCGCTGCTGGCAAGTAGTAAACCG
+
CCCCCGGGGGGGGGGGGGGGGFFGGGGGGGGFGGGGGGGGGGGGGGGGFGGGGGGGGGGGGGFFCFGGGGGGGGGGGGGGEECGGGGFFCBEEGGGGFGFGFGGGGGGGGGCAGGGG>ACD9FGGGGGGGGGGGGGGGGGG=FCFFEGFGFFGGF;FFGGGGFBFDFFGGFFCDGGFGF?GGGACGEF<?,:;ADAFFAEEE*88FEFFFG=B>::5>D@=9-72@F3:E0@C7>;;1C53;EEC.<;>7:(47?D(,--(26)74(2(3)4:>4.3((42121),53(.(.0133+)-.-
@M02996:162:000000000-B87FG:1:1101:16807:7354 2:N:0:ACTGAGCG+TATCCTCT
GACTACAGGGGTATCTAATCCTGTTTGCTCCCCACGCTTTCGAGCCTCAACGTCAGTTACAGTCCAGTAAGCCGCCTTCGCCACTGGTGTTCCTCCTAATATCTACGCATTTCACCGCTACACTAGGAATTCCGCTTACCTCTCCTGCACTCTAGCTACACAGTTTCCAAAGCAGTTCCGGGGTTGAGCCCCGGGATTTCACTTCAGACTTGCTTTGCCGTCTACCCTCCCTTTACACCCATTAAATCCGGTTACCTCTTGCTCCATCCGTTTTACGCCGGCTACTGGCACGTTTTTATC
+
CCCCCGGCGG@F7FGGGEFGGGGGGGGFGGCFDFGGGGGGGGGGGGGGGGGGGGGGGGGGFGGGGFGGFFFFGGGGGGGGGFGGGGEFGFGGGGGFGGAFGDGFDGGGGGGGGFGF@>@DG=EEFFGGGFGGG8CGGCDDDEFGGG5FFFFD9@BFGGEEDDDBFFGGG,,;FF+@?FEFDEEE7+0+:FGF5504::?EEFCEE9/:>FC6@AC+0=:2:67(**/*6B;;F@EE37<C,()1;..<918(.))+)-..)*.9D0>),(,),4656((((-6((,))(,.(0)2A=().
@M02996:162:000000000-B87FG:1:1101:16785:7354 2:N:0:ACTGAGCG+TATCCTCT
GACTACAGGGGTATCTAATCCTGTTTGCTCCCCACGCTTTCGAGCCTCAACGTCAGTTACAGTCCAGTAAGCCGCCTTCGCCACTGGTGTTCCTCCTAATATCTACGCATTTCACCGCTACACTAGGAATTCCGCTTACCTCTCCTGCACTCTAGCTAAACAGTTTCCAAAGCAGTTCCGGGGTTGAGCCCCGGGATTTCACTTCAGACTTGCTTTGCCGTCTACGCTCCCTTTACACCCCGTAAATCCGGATAACGCTTGCTCCATACGTATTACTGCGGCTGCTGGCACGTATTTAGC
+
CCCCCGGGGGGGGGGGGGGGGGGGGGGGGGFFEGGGGGGGGGGGGGGGGGGGGGGGGGFGFGGGGGGGGGGGGGGGGGGGGGGGGGGFFFCGEFGGGGGGGFGGGGGGGGGGGGGGG>DGGGGGGCFGGGGGGGGGGGGGGFFGGGEGFGDEGFGGGGGFFFDCFFGGGG9DGFCEFGFFGGDGEDBFEGGD>ADFFGFEEGFFE>A<>>FECC@=;@:6=>55C=@?FGFFGF9ECEGE((6(:;ECC6>0:BD9---,-1:AF7A<?1.,-8)<)6)(323482:40(),0)33<64)
@M02996:162:000000000-B87FG:1:1101:20198:7359 2:N:0:ACTGAGCG+TATCCTCT
GACTACACGGGTATCTAATCCTGTTTGATACCCGCGCCTTCGTGCATGAGCGTCATTTACGGTCCAGGAGGCTGCCTTCGCAATCGGAGTTCTTCGTGATATCTATGCATTTCACCGCTACACCACGAGTTCCACCTCCCTCTGCCGCAATCAAGGGATGAAGTTCCAACCGCTGAATGGGGTTGAGCCCCACGATTTTACGGCTGGCTTGCATCTCCGCCTGCGCACCCTTTAAACCCAATAAATCCGGATAACGCTCGGACCTTCCGTATTCCCGCTGCTGCTGGCACGGAATTAGCCG
+
CCCCCGGGGGGGGGGGGGGGGGGGGGGGGGFFGGGGGGGGGGGGGGGGGGGGGGGGGGGGGGGGGGGGGGGFGGGGGGGGGGGGGGF6@CFGFGGGFGCFF7ADGGGGGGGGGGGGG=@DDFFGGGGFGEGGGFGGGGGGGFFGGGAGFGFFEEFDEGGDGDDFGFGDGGGFG>GG*<=ADEGGG55F@GG9A?9>=GCFE;9>>:2>DAD8)79:>A<626;?>BB99E(8*:>AF7CC674AB9A>G03:?489---(-)47C<::?4.40).)(-(--3>48?:12)-(001<<...,
@M02996:162:000000000-B87FG:1:1101:21532:7360 2:N:0:ACTGAGCG+TATCCTCT
GACTACCGGGGTATCTAATCCTGTTTGCTACCCGCACTTTCGAGCATGAGCGTCGATAAGTCCCCAGCAAGCTGCCTTCGCCATCGGTGTTCTTCCTGATCTCTACGCATTCCACCGCTACACCAGGAATTCCGCTTGCCCCTGAACTATCCAAGAGAAACAGTCCAGTCTGCAGGTCCGGGGTTGGGCCCCGGTATTGTACAGACTGCTTGCATCTCCGCCTGCGCTCCCTTTACGCCCAGTGATTCCGAACAACGCTTGCACCCCTCGTATTACAGCGGCTGCTGGCACGGAGTTTGC
+
CCCCCGGGGGGGDFGGGGFGGGGGGGGGGGGGGGGGGGGGGGFGGGGGEGGGGGGGGGGGGGGGGGGGFGGFGFGGGGGGGGGGFGFFGEGGGFFFGGGGGFGGGGGGGEGGGGGGG:@DDGGGFGFFGGGGGGGGGCFFGFF?F8:FFGFEGGG8=8?@EF5DFDDF9EDAFFFCFGFFGGGGGGFGFCEBFFD@DGFFFG?ECF3;@FG@FA3@<FF9=:6=D>>1;:<FDFBD??CE?::?92>AG:.3>EFC---,-14>D8;(-4-(.36:),)(-1148:8>:74:)7:EC)))
@M02996:162:000000000-B87FG:1:1101:21612:7363 2:N:0:ACTGAGCG+TATCCTCT
GACTACAAGGGTATCTAATCCTGTTTGCTCCCCACGCCTTCGAGCCTCAACGTCAGTTACAGTCCAGTAAGCCGCCTTCGCCACTGGTGTTCCTCCTAATATCTACGCATTTCACCGCTACACTAGGAATTCCACTTACCTCTCCTGCACTCTAGTTTAACAGTTTCCAAAGCAGTTCAGGGGTTGAGCCCCCGCATTTCACTTCAGCCTTGCTTAACCGTCTACGCTCCCTTTACACCCAGTAAATCCGGATAACGCTTGCCCCCTACGTATTACCGCGGCTGCTGGCATGTAGTTAGC
+
CCCCCGGGGGGGFFGGGGGGGGGGGGGFGGFGEGGGGGGGGGGGGGGGGGGGGGGGGGGGGGGGGGGGGGGGGGGGGGGGGGGGGGGGGGEFGAFGG@EGFFFDFGGGGGGGGGGGG=:?CFGGGGGGGGGGGGGGGFGGGFFGGGFGFGFDDEDFCC8EFGECADFFFGADFFDGFGFCFGGGGGEGDGF=9@GFAGFFFDCFE?5*:A=CEFC+*;C9=::BEF=(9CBFFFC973FE9?@C1.)7;7:0?F>=(./,,254F92(483.556<2((--(29:FF02()./*+33)).
@M02996:162:000000000-B87FG:1:1101:10047:7364 2:N:0:ACTGAGCG+TATCCTCT
GACTACACGGGTATCTAATCCTGTTTGATCCCCACGCTTTCGTGCCTCAGCGTCAATGACAGATTCGTGAGATGCCTTCGCAATCGGTGTTCTGAGTAATATCTATGCATTTCACCGCTACACTACTCATTCCTCCCACGGCATCTGTATTCCAGCACAACAGTATCAAAGGCAGTTCCGGAGTTGATCCCCGTGCTTTCACCTCTGACTTGCTGCACAGCCTACGCACCCTTTAAACCCAATAAAGCCGGATAACGCTTGCATCCTCCGTATTACCGCGGATACTGGCACGGGGTTAGA
+
CCCCCGGGGGGGEGGGGGGGGGGGGGG9FFCFFFGGGGGGGGGGGGGGGGGGGGGGG9AF<<<<<FEGCFC,FFGGGGGGGDGGD@BCEFEGFF9FFFFFFDGGCEFGGGGGGGGGD:@>DEGGCFGGGEGGGAFGD?F6?:9DGC9FFGFDGAFGFG,AEFDC,?DC+E,;@5CGFGFB+6@=:+2+3@DCA:C@8CACEGFFBACECFGE588A=9+:4):747>5:C@(;54*/7CC@5=.84)7;>),6A);(,//(*.1+6?2?,(..5.64(--,(-())6,(24(.0*2:8(.
@M02996:162:000000000-B87FG:1:1101:20183:7376 2:N:0:ACTGAGCG+TATCCTCT
GACTACACGGGTATCTAATCCTGTTTGATACCCGCGCCTTCGTGCATGAGCGTCATTTACGGTCCAGGAGGCTGCCTTCGCAATCGGAGTTCTTCGTGATATCTATGCATTTCACCGCTACACCACGAGTTCCACCTCCCTCTGCCGCACTCAAGGGATGAAGTTCCAACCGCTGACTGGGGTTGAGCCCCACGATGTTACGGCCGGCTTGCATCCCCGCCTGCGCACCCTTTCAACCCATTAAAACTGGATAAAGCTCGGACCTTCCGACTTCACGCGGGTACTCGTACGGAATTAGCAG
+
CCCCCGGGGGGGCGGFFGGGGGGGGGGGGFCFGGGGGGGGGGGGGGGGAFGGGGGGGGGGDEGGFFG86@@FFGGFGFGGECEEEF:6CCFGGFFGFFFFG7=DEEAFCEEFFFFGG><=CEGG7FFFCGCEDADC?DFGGFFC83)=?+9=D>=,6,@EGD*<@FGADGC>C?DD*AA>DCCDE*09>GG@AEC>(=FEE:95().,35)()39)6>5(:(((,-(33C,(*..-67+*())-*)5)25))60)*-..-,)(49758(-(,()))(((,(,(,-),((-(())2++,,))
@M02996:162:000000000-B87FG:1:1101:9003:7380 2:N:0:ACTGAGCG+TATCCTCT
GACTACCCGGGTATCTAATCCTGTTTGCTCCCCCGACTTTCGCGCCTCAGCGTCAGTGCTGTTCAAGGAATCCGCCTTCGCCTCCGGTGTTCTATAGGATATCAACGCATTTCACCGCTACACCCTATATTCCGATTCCCTCTCCCAGACTCGCGTCCTGTAGTTTCAAGCGCACTTTCCGGGTTGAGCCCGGAGATTTCACCCTTTACACGCAAGCCCGCCTACGCGCCCTTTACGCCCAGCAAATCCGAACAACGCTCTTGGCCTCTGTATTACCGCGGCTGCTGGCACAGAGTTAGC
+
CCCCCGGGGGGGFGGGGFFGGGGGGGGGGGFFGGGFGGGGGGGGGGGGFGGGGGGGGGGGGGGGFEG8CFGGGGGGGGGGGEFEFECFGGGGFFFF,?,,C<A+EFGGGCFGGGGGG=9+=9BEGFFCFFFEG?>?CGGGGDFGGGDF?FFE++6@CED7>FCFGFGGFEGFG>GGC:CFG55?FGEF:CF@;?45(?@<?C;014)7>;241)(),2>:E:73<6>9>EF(924:<<EG60((05>499)2;E(7-,,.40.)04<:7:..-6-6)(-(-9((-)54((..)/32<--.
@M02996:162:000000000-B87FG:1:1101:10049:7385 2:N:0:ACTGAGCG+TATCCTCT
GACTACACGGGTATCTAATCCTGTTTGATCCCCACGCTTTCGTGCCTCAGCGTCAATGACAGATTCGTGAGATGCCTTCGCAATCGGTGTTCTGAGTAATATCTATGCATTTCACCGCTACACTACTCATTCCTCCCACGGCATCTGTATTCCAGCACAACAGTATCAAAGGCAGTTCCGGAGTTGAGCCCCGGGCTTTCACCTCTGACTTGCTGCACAGCCTACGCACCCTTTAAACCCAATAAATCCGGCTAACGCTTGCATCCTCCGTATTCCTGCGGCTGCTGGCACGGAGTTAGC
+
CCCCCGGGGGGECGGGGFFGGGGGGGGGGGFFGGGGGGGGGGGGGGGGGGGGGGG@FA<FFGGGGGGGGGGGGGGGFGGGGFGGGGGFGFGGFGFGGGFGGFGGGGGFCGGGGGGGG=>8CFEGGFGGGGGGGF8=C>F48:9CGE7EFGFFF9FF8ECGGDDFDFGFGA8:D6CFFGFB8B6AEFEC@GGFE>C>AFFFFGE:=A3ACFF*>F=F>AF4A8732(65:C@>F>CCEAFE7?6=F)<CD9E(()6;/./--9<>C>>233-..4-6)..((4((424((2227)*22..4
@M02996:162:000000000-B87FG:1:1101:22602:7391 2:N:0:ACTGAGCG+TATCCTCT
GACTACCAGGGTATCTAATCCTGTTTGCTCCCCCGACTTTCGCGCCTCAGCGTCAGTACTGTTCAAGGAATCCGCCTTCGCCTCCGGTGTTCTATAGGATATCAACGCATTTCACCGCTACACCCTATATTCCGATTCCCTCTCCCAGACTCGAGTCCTGTAGTTTCAAGCGCACTTTCCGGGTTGAGCCCGGAGATTTCACACTTGACACGCAAGACCGCCTACGCGCCCTTTACGCCCAGTAAATCCGAACAACACTCTTGGCCTCTGTATTACCGCGGCTGCTGGCTCAGAGTTAGC
+
CCCCCGGGGGGGGGGGGFGGGGGGGGGGGGFG@FEFEGGGGGGGGGGGGGGGGGGGGCFGGGGGGGG?FGGGGGGGGGGGGGGGGGFFGEGGFFGEBFE=?DFFFGGGGGGGGGGGG>>=CEFGEFFGEFGGGCCDGGGGGDFGFGF:6FFF=DDFEDGGDFEFGFGGGFFEC?DEFFFFEGGGGG598?D)@4C9>FFFFG?@B=*06+89F)2)/;;6=613@@>17E>9F>)621CG<:()*.--*4)-47<C(-).):72DB22(...66)-)(-(3447??D0,())0*3<965)
@M02996:162:000000000-B87FG:1:1101:22581:7400 2:N:0:ACTGAGCT+TATCCTCT
GACTACCAGGGTATCTAATCCTGTTTGCTCCCCCCACTTTCGCGCCTCAGCGTCAGTCCTGTTCCAGCAATCCGCCTTCGCCTCCGGTGTTCTATAGCATATCAACGCATTTCACCGCTACACCCTATATTCCGATTCCCTCTCCCAGACTCGAGTCCTCTAGTTTCCATCGCACTTTCCGGGTTGAGCCCGGCGATTTCCCACTTGCCACGCAAGACCGCCTACGCCCCCTTTACGCCCATTAACTCCGAACAACCCCCCTTCCCCCGTATTTCCCGCCGCTGCTGGCCCGGATTTCTC
+
CCCCCGF@FGGGGGGGGGGGGGGGGGGCFGFGGE+7@FGGGGEGGGGGGGGGGGGCG<C,6,CF,CF,CCFA4CFGGGGGGF:,@888CEEGG,,,,,49FEG8FGGGGGGGGGGGG=9@DEFDG+4,FEGGG8++=7@ED)?F8>8,36@D+88,@F8,,23<DFG,C3@@C?9+:3;<BE>EFD:*:?84**/(0CFE7F3@@80*0+03:)6)/;>.:2,(3/6(4C>>G0))(4C50(.49:99*-0(-)2*((-(,)(,*,(--,((.).5)(((-((-42:00141))*;3)).
@M02996:162:000000000-B87FG:1:1101:25525:7403 2:N:0:ACTGAGCG+TATCCTCT
GACTACAGGGGTATCTAATCCTGTTTGCTCCCCACGCTTTCGAGCCTCAACGTCAGTATCTGTCCAGTATGGCGCCTTCGCCTCCGGTGTTCCTCCTAATATCTACGCATTTCACTACTACACTAGGAATTCCCCATACCCCTCCAGTACTCTAGATTAACAGTTTTCAAAGCAATTCCTGGGTTAAGCCCAGGTATTTCACTTCAAACTTGCTATTCCGTCTACGCTCCCTTTACACCCAGTAAATCCGGATAACGCTTGCCCCCTACGTATTACCGCGGCTGCTGGCCCGTAGTTCGC
+
CCCCCGGGGGGGGGGGGGGGGGGGGGGGGGGGGGGGGGGGGGGGGGGGGGGGGGGGGGCGGGGGGGGGGGGGGGGGGGGGGGGGGGB@FGGGGGGGGGCFF?FGGGGGGGGGGGGGG8DFGFGGGGDGGGGGGCFFGFFFGD?DGFEFFGFECEDGGEGGGGEE,?=EFFEFGFGGFGFFGFGGGF59DGGDFFFFFGFEFGFFFFF<EFGFFA59EFF@@858ECA5=E=4CEA8*>FGFF>>8C<CF@BD>;@C/.//6:@F:;61336.9;9C)(((--,1().5((-(.)*20-89
@M02996:162:000000000-B87FG:1:1101:25543:7408 2:N:0:ACTGAGCG+TATCCTCT
GACTACAGGGGTATCTAATCCTGTTTGCTCCCCACGCTTTCGAGCCTCAACGTCAGTATCTGTCCAGTATGCCGCCTTCGCCTCCGGTGTTCCTCCTCATATCTACGCATTTCACCACTACACTAGGAATTCCCCATACCCCTCCAGCACTCTAGCTTAACAGTTTTCAAAGCAATTCCTGGGTTAAGCCCCGGTATTTCACTTCAAACTTGCTCTTCCGCCTACGCTCCCTTTACACCCATTAAATCCGGATACCGCTTGCACCCTACGTATTACCGCGGCTGCTGGCACGTAGTTAGC
+
CCCCCGF,EFGGBFGGGGGGGGGGGGGGGGGGGGGGGGGFGE,FFEFEFCFGGGGGFF,EF9FF,CEF<<F,CFGGGGGGG@7@DGGGGGEGDFD,A,A?ADGCDEGD>EGGGGG<C59+=@F8,?B,,E=EG8D+A,@D?=5CG85,0@FFAG8,,@3=>FBF,=3EF,@7DF+@DGC9,,=@C68?>44)**01=FF7;FE5513;8CF85@*:64=:*05):2-(/:@BG=*65>FC>,//;5359:51;D)0/.((/2).28?7<(()),))----(,3(4:)4?()(00*2<)).
@M02996:162:000000000-B87FG:1:1101:4652:7409 2:N:0:ACTGAGCG+TATCCTCT
GACTACAGGGGTATCTAATCCTGTTTGCTCCCCACGCTTTCGAGCCTCAACGTCAGTTACAGTCCAGTAAGCCGCCTTCGCCACTGGTGTTCCTCCTAATATCTACGCATTTCACCGCTACACTAGGAATTCCACTTACCCCTCCTGCACTCTAGCTTAACAGTTTCCAAAGCAGTTCATGGGTTGAGCCCATGCATTTCACTTCAGACTTGCTATGCCGTCTACGCTCCCTTTACACCCAGTAAATCCGGATAACGCTTGCCCCCTACGTATTACCGCGGCTGCTGGCACGTAGTTAGC
+
CCCCCGFGGGGGGGFGGFFGGGGGGGGGGGFGEFGGGGGGGGGGGGGGGFGGGGGGGGGGGGGGGGGGGGGGGGGGGGGGGEGGGGGGGFEGGGGGGGGGGFGGGFFGGGGGGGGGGA>DGFFGGGGGGGCFGGGFGFFEFFFDDEDFFGFDEF8BCEDEFGDCAFGGGGGFGFGGBFBB=F?DGGFGFGGFFFCCE;FFEGFFE=CEFFGFF6;BE88)*--76:)))47B>3444;C*>BF*4888;682(.)2((//=C@EG>>27;6414--)((-,,-,37??B<)(.0/23.))
@M02996:162:000000000-B87FG:1:1101:27075:7413 2:N:0:ACTGAGCG+TATCCTCT
GACTACCGGGGTATCTAATCCTGTTTGCTCCCCACGCTTTCGTGTCTCAGCGTCAGGTATCGTCCAGTAAACCGCCTTCGCCACCGGTGTTCCTCCTGATATCTACGCATTTCACCGCTACACCAGGAATTCCGTTTACCTCTCCGACCCTCAAGATCAACAGTTTCAAATGCAAGTTATGAGTTGAGCCCATAGTTTTCACATCTGACTTGATAACCCGCCGACAAACCCTTTACCCCCAGTAAATCCGGATAACGCTCGCCACCTCCGGTTTACAGCGGCTGCTGGCACGCAGTTAGC
+
CCCCCGGGGGGGGGGGGGGGGGGGGGGGGGGGGGGGGGGGGGFGEFFGGGGGGGGGGFFAF@FGGGGGGAEGFGGGGGGGG@FBFGGFGGFGGGGGGGGGGFGGGGGG8=CGGGGGG=@DDDFGGGGGGGGGGG@D?8EEGEFFFG==@DFDDCG,6EF8@FC@=?DGFFEAFCD7+2;9@FFEFGE7@FF@**;ACFFFEGEEFF8*:A+..+24.;2(4((-6(((/;23C@F3.;FE0;(7A).7993(25-9(,-(-9(-96:(.(((-4,.)),,-4136404::7?))*13646
@M02996:162:000000000-B87FG:1:1101:11930:7439 2:N:0:ACTGAGCG+TATCCTCT
GACTACTCGGGTATCTAATCCTGTTTGCTACCCGCACTTTCGAGCATGAGCGTCGATAAGTCCCCAGCAAGCTGCCTTCGCCATCGGTGTTCTTCCTGATCTCTACGCATTCCACCGCTACACCAGGAATTCCGCTTGCCCCTGAACTATCCAAGAGAAACAGTCCAGTCTGCAGGTCCGGGGTTGGGCCCCGGTATTGTACAGACTGCTTGCATCTCCGCCTGCGCTCCCTTTACGCCCAGTGATTCCGAACAACGCTTGCACCCCTCATATTCCCGCGGCTGCTGTCACGCAGTTTGC
+
CCCCCGFGGGGGGGGGGGGGGGGFGGGGGF@6CFGFFGGGGGFFGGGGFGGGGGGCE8:EEFFGGFGGGG?FGGGGGGGGGGE@FG@FEFGGGGGGGG9CFFFC=FECECEGGGGGG>DDGEFGD@E7FGGFGGGGGFDEGDD6D,:FFFFBCDF:?11,@=DBFF=C=FGFGFCFFGF>CEGGDDA5=FGAF>DBDGAE?@8**;B@BFFBB4<A9:>27/,38(4./:8;>@3)4(:8?1,59-).25.,43(*(-(--9)3>?1<<()-..)).(-(412--.4))).8)0**2664
@M02996:162:000000000-B87FG:1:1101:11917:7455 2:N:0:ACTGAGCG+TATCCTCT
GACTACTCGGGTATCTAATCCTGTTTGCTACCCGCACTTTCGAGCATGAGCGTCGATAAGTCCCCAGCAAGCTGCCTTCGCCATCGGTGTTCTTCCTGATCTCTACGCATTCCACCGCTACACCAGGAATTCCGCTTGCCCCTGACCTATCCAAGAGAAACAGTCCAGTCTGCAGGTCCGGGGTTGGGCCCCGGTATTGTACAGACTGCTTGCATCTCCGCCTGCGCTCCCTTTACGCCCAGTGATCCCGAACAACGCTTGCACCCCTCGTTTTACCGCGGCGTCTGGCACGAAGTTTGC
+
CCCCCGGGGEGGDGGGGGGGFGGGFGGGGGFCFEGGGGGGGGGGGEGGGGGGGGGGG?CCGGGGGGEGFFGFGCGGGGGGDGGGGG:FCFFGEFGGGGGGGFGGFGGGGGEGFFGGG>BDCFGGFGGFGGGGGGGGD?FGFDFFF85C?DFFFFG@EF,,>@)C@FGFDGGFGFDFFGFBGGGE7D9D5FGFDEG>FGFFFG??=FBEFF@5BACF;676=@;@@1;12B;3C=)1/6>=1(.)16).937(9B0C----,9,85?B?B>8(-4)4)(-,4,((-(,2)(4:082;?9<A
@M02996:162:000000000-B87FG:1:1101:11936:7458 2:N:0:ACTGAGCG+TATCCTCT
GACTACTCGGGTATCTAATCCTGTTTGCTACCCGCACTTTCGAGCATGAGCGTCGATAAGTCCCCAGCAAGCTGCCTTCGCCATCGGTGTTCTTCCTGATCTCTACGCATTCCACCGCTACACCAGGAATTCCGCTTGCCCCTGAACTATCCAAGAGAAACAGTCCAGTCTGCAGGTCCGGGGTTGGGCCCCGGTATTTTACAGACTGCTTGCATCTCCGCCTGCGCTCCCGTTACGCCCAGTGATTCCGAACAACTCTTGCACCCCTCCTATTACCGCCGCTGCTGGCCCGGAGTTTGC
+
CCCCCGEFGGFGGGGGGFFGFGGGGGGGGFFGGGGFFGGGGGFGGGGCFGGGGGGGG8,,FGGGGCCC9FEFGFGGGGGGG@,FD@BFGFGGG9FCGFFGGCFGFFFGEEGGGGGGE>?=DEFFDC7F?FFGGGGGGDECGDF6+,1C?FFDCDGB8,6=DE8C=D+,6@EFGFG8AGFBC+@CFC9>8E>A4DG2>C+*1>*786B:=:FE>6>F9AF>D26(63>27=7(257?F:EG1(,)14<4:303053*).)..2).9:0-((,).64<)(-(4,4;B:32((37).**2))6
@M02996:162:000000000-B87FG:1:1101:14566:7481 2:N:0:ACTGAGCG+TATCCTCT
GACTACCGGGGTATCTAATCCTGTTTGCTCCCCACGCTTTCGAGCCTCAACGTCAGTTACAGTCCAGTAAGCCGCCTTCGCCGCCGGTGTTCCTCCTAATATCTACGCATTTCACCGCTACACTAGGAATTCCGCTTACCTCTCCTGCACTCTAGCTATACAGTTTCCAATGCAGTCCCGGGGTTGAGCCCCGGGCTTTCACATCAGACTTGCATCGCCGTCTACGCTCCCTTTACACCCAGTAAATCCGGATAACGCTTGCCCCCTACGTATTACCGCGGCTGCTGGCACGTAGTTCGC
+
CCCCCGGGGGGGGGGGGGGGGGGGGGGGGGGGGGGGGGGGGGGGGGGGGGGGGGGGGGGGEFGGGFFGGGGGGGGGGGGGGGGGGGFFEFGGGGFGGEFGGFGGGGGGGGGGGGGGGBFGGFGGCCFFGGGGGGGGG+@DFDFGGGEGFGFEGEFGGGGGG7>@FFGEF9FFGFGGFGFEGGGGGG=F4EGDBF<@9FFF?C?EE+3;=FFEC45A<B<0=6=(1,:46EBFG?AFF>F=(44<9)-.2,)(-7)2,-,-,9:?FBF66(..62..)-,-(-,435541(500.*2<)-7
@M02996:162:000000000-B87FG:1:1101:23237:7483 2:N:0:ACTGAGCG+TATCCTCT
GACTACTCGGGGTATCTAATCCTGTTTGCTCCCCACGCTTTCGCGCCTCAGCGTCAGTTACTGTCCAGTAGATCGCCTTCGCCACTGGTGTTCTTCCTTATATCTACGCATTTCACCGCTACACAAGGAATTCCATCTACCTCTCCAGCACTCAAGAGATACAGTTTCAAATGCAGTTTATGGGTTAAGCCCATAGATTTCACATCTGACTTGCATCCCCGCCTACGCGCCCTTTACACCCAGTACATCCGGATAACGCTTGCCACCTACGTATAACCTCCGCTGCTGGCACGTAGTTCT
+
CCCCCGGGGGGGEEGGGGGGGFGGGGGGGGGGGGGGEGGGGGGGGGGGDFGFFFEGGGGGGGGGGGGGDGFGGGGGGGGGFGDCEFFFFGGGGGGGGGGGGFFFFGGGDEFFFFEFG=@DGGFGGGGGGGG@GGGGGCCFGDDFGFEFDFFEFGD9EFGGGGEFCD=DGGGFFFGGFGCFFGGGGGFCEEF8AFGF@9=CC;EEF>EFFFGEEFFFFFG=@)-7>=>BFE>=CB=EE<FCB(/4:)7.+/:615;F/,.//145*)34((,.84)5<8..(,31324)(-18))*/2)))
@M02996:162:000000000-B87FG:1:1101:17421:7491 2:N:0:ACTGAGCG+TATCCTCT
GACTACCGGGGTATCTAATCCTGTTTGATACCCGCACCTTCGAGCCTCAGCGTCAGTTGCGCCCCAGCAAGCTGCCTTCGCAATCGGAGTTCTTCGCGATATCTAAGCGTTTCACCGCTACACCTCGAATTCCACCTGCCTCTTGCGCACTCAAGAAACGCAGTTTCAACCGCTGGACGGAGTTGAGCTCCGCGATTTGACGGCTGACTTACATTTCCACCTACGCTCCCTTTCACCCCCATCAATCCTGATCAAGCTCGGACCTTCCGTATTACCGTCGCCGCTGGCACGTAATTAGCCG
+
CCCCCGGGGGGFFGGGF9@CGGGGGGGGFC<FCCEGGGFGGGGGGGGGGGGGGGGGGG9F@FGFGGGGFF@FGFFFFGGGGCEGGGCBFGFGCEFC+@4CFDGGG,@F8@+CFGGGE8>=>=BF>FECEGGGGFGGGDEEGFFDFG5C?D>FGFF,,AFFGC88EFGGGGGEDFGG4C2B=EEGG=34>GGFFAD@6FC)6EF@B;<@FCF44@B=5126F78?B9-8;F7<C4.).48*4,()1)-2*-/))*)2).)((1-4CA?<:..4()6.,((43,(1(31,(,2()0*3<5(5(
@M02996:162:000000000-B87FG:1:1101:17411:7506 2:N:0:ACTGAGCG+TATCCTCT
GACTACCGGGGTATCTAATCCTGTTTGATACCCGCACCTTCGAGCCTCAGCGTCAGTTGCGCCCCAGCAAGCTGCCTTCGCAATCGGAGTTCTTCGAGATATCTAAGCATTTCACCGCTACACCTCGAATTCCACCTGCCTCTTGCGCACTCAAGAAACGCAGTTTCAACCGCTGGACGGAGTTGAGCTCCGCGATTTGACGGCTGACTTACATTTCCACCTACGCTCCCTTTAAACCCAATAAATCCGGATAACGCTCGGACCTTCCGTCTTACCGCGGCTGCTGGCCCGGAATTTGCC
+
CCCCCGGGGGEFGGGGGFGGGGGGGGGGFFFFGEGGGGGGGFGGGGGGGGGGGGGGGG9F:FGGGGGFFGFFGGGGGGGGGFGGGGF,@CFGFGGG+BEGGFGGG<EGGGGGGGGGG=?CDEFGEFGGGFGGGEGGGGGGFFFGFGFGFGDFFBDE,ADGGGFFGFGGCGGFGBGE*C@E>CE9DF9D6FG2BDGFDFF3CE(6:=7;EF7>AA73?F:.26(./786>GFAGA2<<:E=<7))06<:<77<(149---((/.35)80,.(,,)-5?1--(3(4)58:(-((.0:++)).
@M02996:162:000000000-B87FG:1:1101:19689:7508 2:N:0:ACTGAGCG+TATCCTCT
GACTACAAGGGTATCTAATCCTGTTTGCTCCCCACGCTTTCGCGCCTCAGCGTCAGTTGTCGTCCAGCAGGCCGCCTTCGCCACTGGTGTTCCTCCGTATATCTACGCATTTCACCGCTACACACGGAATTCCGCCTGCCTCTCCGATACTCAAGAAAAACAGTTTCAAATGCAGGCTATGGGTTGAGCCCATAGTTTTCACATCTGACTTGCCTTCCCGCCTACACGCCCTTTACACCCAGTAAATCCGGCTAACGCTTGCCACCTACGTATTACCGCGGCTGCTGGCACGTAGTTAGC
+
CCCCCGGGGGGGGGGGGGFGGGGGGGGGGGEFGGGGGGGGGGGGGGGGGGGGGGGGGFFGGGGGGGGGGGGGGGGGGGGGGGGGGGGGGFFGFGGEFFFGGFGGGGGGGGDGGGGGG8@DDDFDGGGGGFDGGGGGGGGGGFFGCC=FDDFFFFF,,ACFEF@@CCGGGCGFG7CCDG@FGGCFGDEGEGGFFFDECFFECGFFB8*9>FGFFFEFFFFDG>2;;@@3>C@6CEFC?=F=1,.919CEF>7((039-((--149FFF(88,,.:6<2(--439905300:7?87;CC)-4
@M02996:162:000000000-B87FG:1:1101:19693:7528 2:N:0:ACTGAGCG+TATCCTCT
GACTACAAGGGTATCTAATCCTGTTTGCTCCCCACGCTTTCGCGCCTCAGCGTCAGTTGTCGTCCAGCAGGCCGCCTTCGCCACTGGTGTTCCTCCGTATATCTACGCATTTCACCGCTACACCCGGAATTCCTCCTGCCTCTCCGATACTCAAGACACACAGTTTCAAATGCAGGCTATGGGTTGAGCCCATAGTTTTCACATCTGTCTTGCCTTCCCGCCTCCACGCCCTTTCCACCCCCTAAATCCGGATGACTCTTGCCACCTACGTCTTCCAGCGGCTGCTAGCCAGTCTTTAGC
+
CCCCCFFGGGGGDGGGGGGGGGGGGGGGGGGGGGGGGGGGGGGFGGGGGGGGGGGGGG9FGGGGGC<FFG<@F>FGGGGCCFFGGF@GFGGEFFGGGGFGE?DGGGGG6BFGGDFGG@DCC=FDE@EGFFGGG,@=8,@CFDFGF8)@?CB86,A,,@,9CEFEGFGGEEFC7B8,3C@5,,;1>*8;5;F)****/7BE?G69BFC*98@*4A>48/0(?6,,1=;60=940;)7<AGC((.()...24),()(*..-)):2498137(.((4)).),((,-(,.)).()(0/+03))6
@M02996:162:000000000-B87FG:1:1101:21387:7529 2:N:0:ACTGAGCG+TATCCTCT
GACTACCACGGGTATCTAATCCTGTTTGCTCCCCGCACCTTCACGCCTCAGCGTCAGTCATCTGTTAGCAGCCTGCCTTCGCCATTGGTATTCTTCCAGATATCTACAGATTTCACCCCTACACCTGGAATTCTGCCTGCTCCCCAGTAACTCAAGTCCTGCAGTTCTCAACGCAATTCGGGAGTTGAGCTCCCGCCTTTCACACCAAGCTTACAGCACCGCCTACCCGTCCTTTAAACCCACAAAATCCGAACAACGCTCGCAACTTACGTGTTACTGCGGCTGCTGGCACGTAATTAG
+
CCCCCGGFEEGGG7FFFC@EFFGGGGGGGGFGGGEGGGGFECCFFGGEFFGFGGGGFGG<FGGGGGGEFGFGGGFGFFFGGGECGGCEFADFFGGGGFGFG7EGC,>E8DFF@FEFF33DFFEFGGG8EFC8EGG+DFFFGFFGGE>F7DDEGFF,=FGFEGDEFDFFGFAFDE++<=DDEE=CE@D78GFEFF>=A@?ECCC=CD):@*@5*0:;.*0:*:-:67(/(65558*97*8<7?((.((/*/2,2>(>/..,-14(/-264--.(5442)).,79(380,.48)07*/;)-)
@M02996:162:000000000-B87FG:1:1101:21369:7531 2:N:0:ACTGAGCG+TATCCTCT
GACTACCACGGGTATCTAATCCTGTTTGCTCCCCGCACCTTCACGCCTCAGCGTCAGTCATCTGTTAGCAGCCTGCCTTCGCCATTGGTATTCTTCCAGATATCTACAGATTTCACCCCTACACCTGGAATTCTGACTGCTCCCCAGTAACTCAAGTCCTGCAGTTCTCCACGCAATTCGGGAGTTGAGCTCCCGCCTTTCACACCAAGCTTACAGAACCGCCTACACGTCCTTTAAACCCAATAACTCCGAACAACGCTCGCAACTTACGTGTTACCGCGGCTGCTGGCACGTAATTGG
+
CCCCCGGGFGGFFEGGFC<FFFGGGGGGGFFFGGGGGGGFBFFGCGGGGGGGGGGGEFG,EFGGGGGCDFFGGGGGGGGGGGECEFFGF?EFGGGGGFGAF9EFGFFFEEGGDGFCF=BGGFFFGGGF8FG8DD,+?A@BFEBGGD5?7CFEGCDEDFGGCDDFGFGGG,DDEE>+@ADFDB6@FFEGEGGEFFCAAC?EA=EEE31):5D@EFFFFFF5;)/-2:BF==9?CE<@?ECF93(,;@);F@>>(.38/(./6)209;>A7--34>.6<A-,47>-,(,).3().)*2;<).
@M02996:162:000000000-B87FG:1:1101:16280:7532 2:N:0:ACTGAGCG+TATCCTCT
GACTACTAGGGTATCTAATCCTGTTTGCTCCCCGCACCTTCGCACCTCAGCGTCAGTCATCTGCTGGTAACCTGCCTTCGCCATTGGTATTCTTCCTGATATCTACAGATTTCACCCCTACACCAGGAATTCTGATTACCCCTCAGTGACTCTAGTTATGCAGTTCTCAACGCAATTCCGGAGTTAAGCCCCGGGATTTCACACCAAGCTTGCAAAACCGCCTACCTGCCCTTTACGCCCAATAATTCCGAACAACGCCCGCAACTTACGTGTTACGCCGGCTGCTGGCCCGTAATTACC
+
CCCCCGGGGGGGGGGGGGGGGGGGGGGGGGFGECGGGGGGGGGGGGGGGGGGGGGGGGGGGGGFCFFGFGGFGGGGGFGGEGGGGGGGFFFFFGGGGGGGFFGGGGGGGGGFGGGGG>F,=EEG88@FGGGGGCFGG,@>DDFGFCEADDFFFEDAFGGGGGDCDFGGGAFDEDDGFGFFG+@CFFEFDGFAFFG=AGFEEF*889585AF@CFE9=?D>=::95(700673CE;6=2=C<06)2)99;(0/6A(*(.((-)(-9(-).-.((()6,(((,((-,)4((,-1858;9)).
@M02996:162:000000000-B87FG:1:1101:13005:7550 2:N:0:ACTGAGCG+TATCCTCT
GACTACTAGGGGTATCTAACCCTGTTCGATCCCCGCACTTCCCTGCATGAGCGTCATTAACGTCCTGCTAACCTGCCTACCCACTCGGTGTCCTTCGTCATATCACTGCATTCCCCGGCTACCCGACGAATCCCCCCTACCCCCACCGCCATCAAGTCAACCATTTCCAATGCCGGTCTTGGGTTGAGCCCCTCGATTTCACTCCTGACTTACCCCACCGCCTGCTCACCCTTTACACCCAATAAATCCGGCACACGCTCGCCTCCTCCGTTTTACCGCGGCAGCTGGCACGGCGTTAGC
+
CCCCCG<CFDG7C,,,6C,,C,;CFG,,,,;BFC+6+6@E,,,;6B@,65,,86B,CE6,CC@AC8F,6,6,BE,A,CA8,CF,DDC,B,B,@C;F,66,9+9,,5,,@AEG,@<F+)*6+9,46+8+@+8+@4+=+6+@+)5++68+*=0)6@+,7@,EE75,@++;CF79,***03)1,?>*F*.*0C:()/2(0CF7@G*.(2)94AD3))()(226E66(/(/1/=??CBA)6>FG?04)1..599<(().1(--((1((141332,),-65)(-((((-,,5,2(5(0)*2:(,)
@M02996:162:000000000-B87FG:1:1101:5167:7554 2:N:0:ACTGAGCG+TATCCTCT
GACTACTAGGGTATCTAATCCTGTTTGATACCCGCACCTTCGAGCATGAGCGTCAGTAACGGACCAGCAGGCTGCCTTCGCAATCGGAGTTCTTCGTGATATCTATGCATTTCACCGCTACACCACGAATTCCACCTGCCTCTCCCGCACTCAACGGCTGCAGTTCCAACCGCCAGATTGAGTTGAGCTCAACGATCTTACGGCTGGCTTTCATCTCCTCCTGCGCTCCCTTTACACCCAATAATACTGTATAATGCTCGACCCTTCTGTATGACTTCTGCTACTTGCTCGGTATTAGCT
+
@6B<CGGE@,E;EF<,<FF<FD<<C@EF9F6,@C@G@FECCGE<:6EFFCFG8@,8CFG<F:F@FEDFC,@CEGEFFFGF7BCCF=6B:CFGBGDF<,?4;?AFDGE9,@9A,4,,>0<D6@F@+C+6>,9EC;EFG8,,2::=DE=C*6@=@,+8?+663A)C9D=C24396*0@A*;9D@2<,?C>792:6?GB)>AEFC@=-06(7/*81=@+>A+/:1@@@B6((3(7*)).)(4/(/;2*).)*)16)*)*----()((0.3).6)..).6-).6)))...))).(4))*++).)
@M02996:162:000000000-B87FG:1:1101:24379:7579 2:N:0:ACTGAGCG+TATCCTCT
GACTACAGGGGTATCTAATCCTGTTTGCTCCCCACACTTTCGTGCCTCAGTGTCAGTAACAGTCCAGAAAGCCGCCTTCGCCACTGGTGTTCCTCCTAATATCTACGCATTTCACCGCTACACTAGGAATTCCGCTTTCCTCTCCTGCACTCAAGTAGCCCAGTTCAAGGGGCGAACAATGGTTGAGCCATTGCCTTAAACCCCTTGCTTAGGTAACCACCTACGCACTCTTTACGCCCAATAATTCCGGATACAGCTTGCCCCCTACGTATTCCCGCGGCTGCTGGCACGTAGTTAGCC
+
CCCCCGGGGGGGGGGGGGGGGGGGGGGGGGGGGGGGGGGGGGGGGGGGGGGGGGGGGGGGGGGGGGGGGGGGGGGGGGGGGGGGGGGFGGGGGGGGGGGGGFGGGGGGGGGGGGGGGAA>DGGGGGGGGGGGGGGGGGGGGFFGGGFFDGFEG>6FFCFGGGFGGFCFGFGAEFGEEGFFGFGFGFFGDDDEBFGCECFFCFAABA@@E>FB*BE+>A*-/8(;@FFB=FEFG3>7(6=*:;@)1?E?D>0:@47+)//4:F41911143)6:)62(,,(31(4?D0(4811.)2<2-4)
@M02996:162:000000000-B87FG:1:1101:21541:7580 2:N:0:ACTGAGCG+TATCCTCT
GACTACCGGGGTATCTAATCCTGTTTGCTACCCGCACTTTCGAGCATGAGCGTCGATAAGTCCCCAGCAAGCTGCCTTCGCCATCGGTGTTCTTCCTGATCTCTACGCATTCCACCGCTACACCAGGAATTCCGCTTGCCCCTGAACTATCCAAGAGAAACAGTCCCGTCTGCAGGTCCGGGGTTGGGCCCCGGTATTGTCCAGACTGCTTGCATCTCCGCCTGCGCTCCCTTTACGCCCAGTGATTCCGACCAACGCTTGCACCCCTCGTATTACCGCGGCTGCTGGCCCGAAGTTTGC
+
CCCCCGGGGGGGDGGGGGGGGGGGGGGFGFCFFGGGGGGGGGGGGGGGGGGGGGG@GFCCFGGGGCEGGFEFGFGGGFGGGG7FDCFFGGGGGAFGFGFEGFGGGGGGGGGGGGGGG:9@CEFGGGCEGGGGGGGGGGGGG=FDG==E?CFFGFGDD?F?D88BFF+@DGC?FFCFFGFFGGGGGGFD@FG@F:79>FFC*>CF3F;E;A17;6?F<AF9=6//6(:,8C6:F0))(-?E:15)1)5<C>)((0(1,--86C),94;?:(--15)..2((-44(3)5.(3-,0.*;:).)
@M02996:162:000000000-B87FG:1:1101:21525:7589 2:N:0:ACTGAGCG+TATCCTCT
GACTACCGGGGTATCTAATCCTGTTTGCTACCCGCACTTTCGAGCATGAGCGTCGATAAGTCCCCAGCAAGCTGCCTTCGCCATCGGTGTTCTTCCTGATCTCTACGCATTCCACCGCTACACCAGGAATTCCGCTTGCCCCTGAACTATCCAAGAGAAACAGTCCAGTCTGCAGGTCCGGGGTTGGGCCCCGGTATTGTACAGACTGCTTGCATCTCCGCCTGCGCTCCCTTTACGCCCAGTGATTCCGAACAACGCTTGCACCCCTCGTCTTACCGCGGCTGCTTGCACGAAGTTTTC
+
CCCC@FGGFGGGGGGGCFGGGGGFGGGGGGFGFGGDGGGGGGFFGGGGEGGGGGGGGF:FGGGGGGGGGFFFGFFGGGGGGGGGF>?FFGGGFFGGGGFGGFGGFFGGGGGGGGGGG>DDDFFGCFCFGFFGG8CGGCDEGDFC?@DFFDFFGG8:8DF8DEDFFFD9EGGFGF?CCG@BGEGGC74D9AGF>DG@DGFFFE7CEF@FFFG<DF)+7@D(:64=;696<=:(2:AA<:EEB6.<*.4<C?)4;B?5---(-18<G?>??04(8?)6(40(3776?)-502)(0)//25)6
@M02996:162:000000000-B87FG:1:1101:24393:7591 2:N:0:ACTGAGCG+TATCCTCT
GACTACAGGGGTATCTAATCCTGTTTGCTCCCCACACTTTCGTGCCTCAGTGTCAGTAACAGTCCAGAAAGCCGCCTTCGCCACTGGTGTTCCTCCTAATATCTACGCATTTCACCGCTACACTCGGAATTCCGCTTTCCTCTCCTGCACTCAAGTAGCCCAGTTCAAGGGGCGAACAATGGTTGAGCCATTGCCTTAAACCCCTTGCTTAGGTAACCACCTCCGCACTCTTTACGCCCAATCATTCCGTGTAACGCTTGACCCCTACGTATTACCGACGCTGCTGTCCCGTAGTTACCAG
+
CCCCCGFFGDFGEGGGGGGGGGGFGDCCFGEFGGGGGGGGGGCGGGGGFFFGGGGGGGGGGGGGGGDGGGGGGEGEFGGGGGGGGG@9BC@FGGGGGGGGGFGGFGGGDEFGFGEEE=ADDEEA,=CFFFGAD8CDGFGGFDFDG95FFF+0,@D@,EFGGGDBFDGFD,@?EDG+?D@39>EA*;E;@FF*+=CEC3+0>FFABF=BC6C>:B61>40550--59>(.5)67.72;9CC3((/;7)9;))63A)*,,42(2)(934134)..)))-(,-(.,,)46)).(.0022+)-))
@M02996:162:000000000-B87FG:1:1101:12595:7599 2:N:0:ACTGAGCG+TATCCTCT
GACTACTGGGGTATCTAATCCTGTTTGCTCCCCACGCTTTCGCGCCTCACCGTCAGTTGTCGTCCAGCAATCCGCCTTCGCCACTGGTGTTCCTCCTTATATCTACGCATTTCACCGCTACACAAGGAATTCCGATTGCCTCTCCGATACTCAAGATCAACAGTTTCAAATGCAGTTCATGAGTTAAGCCCATGGATTTCACATCTGACTTGCCGACCCGGCTACACGCCCTTTACACCCAGTAAATCCGGACAACGCTTGCCACCTACGTCTTACCGCGGCTGCTGGCACGTGGTTAGC
+
CCCCCGGGGGGGCFGGGGGGGGGGGGGGGGFFGGGGGGGGGGGGGGGGGGGGGGGGGGEGGGGGGFGGGGGFGGGGGGGGGGGGGGFFEEEGGGGGGGGGG?FFGGGGGGGGFGGGG=ADDFGGCFGGGGGGGGECCFFGGFFGG8=FDGFFF@D>DFFGGFDCFFGGGGGFGF7<BGFFGGGGGG@GBGGFFFGFEFAEE7;ACC7*8ACCFF25>BG9=586:;>(/=:1C@EF3)?C735);?6<F9);;335---((156C?B>?84((-).(,-(-4220).((()(0)/28..4
@M02996:162:000000000-B87FG:1:1101:23987:7605 2:N:0:ACTGAGCG+TATCCTCT
GACTACCGGGGTATCTAATCCTGTTTGCTACCCACGCTTTCGCGCCTCAGCGTCAGTTATTGTCCAGCTAACCGCCTTCGCCACTGGTGTTCTTCCTAATATCTACGCATTTCACCGCTACACTAGGAGTTCCGTTAGCCTCTCCAACACTCAAGAACATCAGTTTCAAATGCAGACACGAAGTTGAGCTTCGTGCTTTCACATCTGACTTGATGTCCCGCCTACACGCCCTTTACACCCAGTAAATCCGGATACCGCTTGCTCCCTACGTATTACCGCGGCTGCTGGCACGTAGTTAGC
+
CCCCCGGGGGGGDGGGGGGGGGGGGGGGGGGFGGGGGGGGGGGGGGGGGGGGGGFGGGGGGGGGFFGGCFGGGGGGGGGGGGGGGGGGGGGGGGGGGGGGGFGGFFGGGGGGGGGGGABDDEGGGGGGGFGFGGGGGDDFGFFGGG<A@DFFCFGGFGFFFGBCEFGGGGGFGFGFFFDF>EAFGGFFCE?CDFGFFGFFFGFFFFCCEFGFFFEFEFG>:>@DB55>@GFFGECFEACC;DE365<?;2:(/:)0,-,-,16<*3:2,-.4>?6A2:2(-301:4)5<?>:0)12<64<
@M02996:162:000000000-B87FG:1:1101:25024:7609 2:N:0:ACTGAGCG+TATCCTCT
GACTACTCGGGTATCTAATCCTGTTTGCTCCCCCGACTTTCGCGCCTCAGCGTCAGTAACGTTCTAGGAATCCGCCTTCGCCTCCGGTGTTCTGCAAGATATCAACGCATTTCACCGCTACACCTTGCATTCCGATTCCCTCTCCCGTACTCTAGCAATGCAGTTTCGAGCGCACTTTCTGGGTTGAGCCCAGAGATTTCACACTCGACACACACTACCGCCTACGCGCCCTTTACGCCCAGTAAATCCGAACAACGCTTGCGACCTCCGTATTACCGCGTCTGCGGGCACATAGTTAGC
+
CCCCCGGGGGGGEFGGGGGGGGGGGGGFGGGFGGGGGGGGGGGGGGGGGGGGGGGGGGGGGGGGGGGGGGGGGGGGGGGGGGGGGE@FGGGFFFGGGGGGGFGGGGGGGGGGGGGGG=BGGGGGGGGGGGGGGGGGGGGGGDFGGGBFFGFFGDFGGDGGGGFEGFFGG8EFGFG>CFCFGFGFGGFGFGGDFFGFFGFFFGFFFFFF@DGFFA953=GFC6/:@@F1:B>>5:9>?<EE8BFBF<B<69)4978C--(,,1(4C>>0(((4<:))666(,,4:)(((3481**337--.
@M02996:162:000000000-B87FG:1:1101:20752:7628 2:N:0:ACTGAGCG+TATCCTCT
GACTACTCGGGTATCTAATCCTGTTTGCTCCCCACACTTTCGAGCCTCAGCGTCAGTTAAAGCCCAGTAGGCCGCCTTCGCCACTGGTGTTCCTCCGAATATCTACGCATTTCACCGCTACACTCGGAATTCCGCCTACCTCTACTTCACTCAAGAAAATCAGTTTTGGATGCAGTTCCGGGGTTCAGCCCCGACATTTCACATCCACCTTGATTTCCCGCCTGCGCTCCCTTTACACCCAGTAATTCCGGCAAACGCTTGCCCCCTACGTCTTACCGCCGCTGCTTGCACGTTGTTAGC
+
CCCCCGGGGGGGFEGGGFGGGGGGGGGGGGFGGGGGGGGGGGGGGGGGFGGGGGGGGGG9@FFFFFGGGG9FFGGGGGGGGFCGGF@FGGGFGGGFGGGGGFGGGGGGGDGGGCGGE85=CFGGFFF@FDGFG8EGGEFFGDD=FC9FFGFFFE=FDFCEFFEFGFGGGFADGF?FFGEF:8E6F*3B7@EA5@D>=FFEFG?EBAB(8AFC=F?FF8C>E52=?1;BD8=@DFF9);FE@0=EC<?7;5)((0.1,-(.-9.,9;><:(.(.,.-,,,(,,-422)4().40)2;;-).
@M02996:162:000000000-B87FG:1:1101:16742:7657 2:N:0:ACTGAGCG+TATCCTCT
GACTACCAGGGTATCTAATCCTGTTTGCTCCCCACACTTTCGAGCCTCAGCGTCAGTTAAAGCCCAGTAGGCCGCCTTCGCCACTGGTGTTCCTCCGAATATCTACGCATTTCACCGCTACACTCGGAATTCCGCCTACCTCTACTTCACTCAAGAAAATCAGTTTTGGATGCAGTTCCGGGGTTAAGCCCCGACATTTCACATCCAACTTGATTTCCCGCCTGCGCTCCCTTTACACCCAGTAATTCCGGACAACGCTTGCCACCTACGTATTACCGCCGCTGCTGGCGCGTCGTTATC
+
BCCCCGGGGGGGFGGGGFFGGGGGGGGFGGGFCFGGGGGGGGGDGGGGFGGGGGGGGFG,CFGGGGGGGGFFGGGGGGGGGGGGGGFGGFEGFFFGECGGFFGGGGGGGGGGFFGGG=@=DFGGGGEFFFGGGCGGGCFGGFFFGFEGFGFFGF6=,D8BFGFGGFFGDFGFFF7DFGF>CCCEGF*8:EG@59D)<DFFEGFFBFFFFFFE3B<+>C8>E65@D,:2;CD@>EEC6<F54(6>A53933)(4747-----9:2DB:083.)-4:4-(((-49B>>2?0(,40)12*((.
@M02996:162:000000000-B87FG:1:1101:26611:7693 2:N:0:ACTGAGCG+TATCCTCT
GACTACTAGGGTATCTAATCCTGTTTGCTCCCGACACTTTCGCGCCTCAGCGTCAGTTGTCGTCCAGAAAGCCGCCTTCGCCACTGGTGTTCCTCCTAATATCTACGCATTTCACCGCTACACGAGGAATTCCGCTTTCCTCTCCGATACTCAAGAGTAACAGTTTCAATCGCAGCCCCGTGGTTGAGCTTCGGTATTTCACGCCTGACTTGCTAGCCCCCCTACGCCCCCTTTACCCCCATTAAACCCGGACACCGCTCGCCCCTCCCGTATTACCGCGGTCGCGTGCCCGAGGTTGGC
+
<BCCCF@,CEEG@EFGGGGGGGGGG-C9EDEF6;FEGGGGGG7FG7C@EFGGFEECGC,,:F<7,6<<,:FF,@FGGDGGGEC=,@6:BFEF9FG,4,CEFFEFF<DG+@EFGGGGD:<@CEA+4+=FFGGGGGGD++@ADD9=F31+3=FDF,+3,72,8EDF2CFAF,5?F*C;*+0<3@*@**5*:,,*3**/:@:E<F(5(/(((0+*8+*+08*(2,.(/(((.:2:<.4)4:FEB(-)94)(*-.(-0(7((((()((1((--(((.4)6)(,((((((,(-((.())*2*((4
@M02996:162:000000000-B87FG:1:1101:26622:7709 2:N:0:ACTGAGCG+TATCCTCT
GACTACTAGGGTATCTAATCCTGTTTGCTCCCGACACTTTCGCGCCTCAGCGTCAGTTGTCGTCCAGAAAGCCGCCTTCGCCACTGGTGTTCCTCCTAATATCTACGCATTTCACCGCTACACTAGGAATTCCGCTTTCCTCTCCGATACTCAAGAATAACAGTTTCAATCGCAGCCCCGTGGTTGAGCCTCGGTATTTCACGACTGACTTGCTATCCCGCCTACGCGCCCTTTACACCCAGTAAATCCGGACAACGCTTGTCACCTACGTATTACCGCCGCTGCTGGCACGTAGGTAGC
+
CCCCCGGGGGGGGGGGGGGGGGGGGGGGGGGGDFGGGGGGGGGGGGGGGGGGGGGGGGGGGGGGGGGGGGGGGGGGGGGGGGGGGGEFGFCGGGGGGGGGGFGGGFGGGGGGGGGGG>>>CEGGGGGGGGGGGGGGGGGGGFFGGGFGFGFEBDF:D@DFFGFFGFGGDFGFGF>C?C@BB5CCGG@FFGDCBFGBFGFFECBF@5(.3A7*9BC>BFG@=4:;@0919C6.9@EFFFFGF??A@<A<CB>6B33F---,-286D7>:714))5-<B:((-42;F:83172(00**3.,)
@M02996:162:000000000-B87FG:1:1101:26659:7710 2:N:0:ACTGAGCG+TATCCTCT
GACTACTCGGGTATCTAATCCTGTTTGCTACCCGCACTTTCGAGCATGAGCGTCGATAAGTCCCCAGCAAGCTGCCTTCGCCATCGGTGTTCTTCCTGATCTCTACGCATTCCACCGCTACACCAGGAATTCCGCTTGCCCCTGAACTATCCAAGAGAAACAGTCCAGTCTGCAGGTCCGGGGTTGGGCCCCGGTATTGTACAGACTGCTTGCATCTCCGCCTGCGCTCCCTTTACGCCCAGTGATTCCGAACAACGCCTCCCCCCCTCGTATTACCGCGGCTTCTTGCACGAAGTTTGC
+
CCCCCGGGGGGGGGGGGGGGGGGFGGGGGGGFGGGGGGGGGGGGGGGGGGGGGGGGGGGGGGGGGGGGGGGGGGGGGGGGGGGGGGGFGFGGGGGGGGGGGFGGGGGGGGGGGGGGG=BCDFGGGGGGGFGGGGGGGGCB==FGGGFGFGFFGGGFGGGGG81@9?FGFGFFGFGGFG5>EGGEGGADDC@9>?D@BCFEFGE4CA33BCCBFFEF9CG3:;;@;1,3<C;3:@EC06:EBF?3*6:AF3047)39-((((/--9299:4((.()))-(-390((-).)).27)11<6<A
@M02996:162:000000000-B87FG:1:1101:6522:7731 2:N:0:ACTGAGCG+TATCCTCT
GACTACTAGGGTATCTAATCCTGTTTGCTCCCCACGCTTTCGAGCCTCAGCGTCAGTTAAAGCCCAGTAAGCCGCCTTCGCCACTGATGTTCCTCCTAATATCTACGCATTTCACCGCTACACTAGGAATTCCGCTTACCTCTACTTCACTCAAGAACCGCAGTTTCAAATGCAGTCTGCCGGTTGAGCCGGCATATTTCACATCTGACTTACAGTCCCGCCTACACTCCCTTTACACCCAGTAATTCCGGATAACGCTCGCTCCCTACGTATTCCCGCGGCTTCTGGCACGTAGTTAGC
+
CCCCCGGCFFGGGGGGF;EFGGGGGGGFGFFGEFGGGGGGGGGGGGGGFGGGGGGGGGGGAFGGFGGGGGGGGGGGGGGGGGGGGG9EFFFFGGGEFF;FFFGGGGGGGGGGGEGGG>BDGEFGCCEFGGGGFFGGGCDFGEFGGGFGFGFED=DDCFFGDE=B@FGGGDGFGB7EFGFFFD6@FGEFFGG55>G@CFFFFGFFFFFFFFEEEA=B=AF9=82>B=B>@C93;E<ECEGDD0.9:C<?F1)/(.)0(.((.)4:D1,)(,.)..)))441,-((.4623:2,0)*204<A
@M02996:162:000000000-B87FG:1:1101:6503:7731 2:N:0:ACTGAGCG+TATCCTCT
GACTACTAGGGTATCTAATCCTGTTTGCTCCCCACGCTTTCGAGCCTCAGCGTCAGTTAAAGCCCAGTAAGCCGCCTTCGCCACTGATGTTCCTCCTAATATCTACGCATTTCACCGCTACACTAGGAATTCCGCTTACCTCTACTTCACTCAAGAACCGCAGTTTCAAATGCAGTCTGCCGGTTGAGCCGGCATATTTCACATCTGACTTACCGTCCCGCCTACACTCCCTTTACACCCAGTAATTCCGGATAACGCTCGCTCCCTACGTATTACCGCGGCTGCTGCCACGTATTTAGC
+
CCCCCGGEGGGGGGGGGFGGGGGGGGGGGGGGGGGGGGGGGGGGGGGGGGGGGGGGGGG9FGDGGGGGGGGGGGGGGGG?EGGGGG<FGFGFFFGGGGGGGFGGGGGGGGGGGGGGG>ADDFGGGGDFGGGGFGGGGGGG9:F=F@9FFFFE8>DF,D@=CC@FFFGFFGGFGFGGFF<F?EGCCGE?@A+)<?5@EGF@<ECEB8AC=AC1.*:?96C2=:>DD(:@=?=;FEEFFFGGF0=<@CF?C@:00)4C/,-(-1(.98B2((.).4.))---4-3((.5)...78)+33.4-
@M02996:162:000000000-B87FG:1:1101:26202:7774 2:N:0:ACTGAGCG+TATCCTCT
GACTACCAGGGTATCTAATCCTGTTTGCTCCCCGCACCTTCGCACCTCAGCGTCAGTCATCTGCTGGCAGGCTGCCTTCGCCATTGGTATTCTTCCAGATATCTACAGATTTCACCCCTACACCTGGAATTCTGCCTGCCCCTCAGTCACTCTAGTTATGCAGTTCTCAACGCAGTTCGGGAGTTGAGCTCCCGCCTTTCACACCTAGCTTGCATATCCGCCTACATGCCCTTTACGCCCAATAATTCCGAACAACGCTCGCAACCTACGTATTACCGCGGCTGCTGGCCCGTATTTAGC
+
C@CCCGFDGGGGGGGGGGGGGGGGGGGGGGGGGFGCGFGGGGGGEGGGGGGGGGGGGGAFGGEFGGGGDGGGGGGGGGGGGCFG;FFGFCDGGGGCFEFEA?FGG<E<DGGFGGGGG@FFGFGDEGGFCFGG;9EFGFF=?D?DD8EEDFFFEFGAF;ADFFDFGFG:DG?DEEDGFGDAC8=@F9C?C@DEFA9>>EFFFG;=D*:*@FF)7?CB*=EAC9ADB)A9BFFFGE46=(CC=;@)*/??C;589B(1,.//3/317(5?31.)6>6<<01,-(((-2:02(497<*2:6>A
@M02996:162:000000000-B87FG:1:1101:17198:7777 2:N:0:ACTGAGCG+TATCCTCT
GACTACCCGGGTATCTAATCCTGTTTGCTCCCCACGCTTTCGAGCCTCAACGTCAGTATCTTTCCAGTAAGCCGCCTTCGCCTCCGGTGTTCTTCCTAATATCTACGCATTTCACTACTACACTAGGAATTCCGCTTACCTCTCCAGAACTCTAGATTGACAGTTTTCAAAGCAATTCCTGTGTTAAGCACAGGGTTTTCACTTCAAACTTGCCATTCCGTCTACGCTCCCTTTACACCCAGTAAATCCGGATAACGCTTGCCCCCTACGTATTACTGCCGCTGCTGGCACGTTGTTAGC
+
CCCCCGGGGGGGCFGGGFFGGGGGGGGGGGGGGGGGGGGGGGGGGGGGGGGGGGGGG9FFGGGGGGGGGGGFGGGGGGGGGGGGGGFGGGGGFFGGGGGFGFGGGGGGGGGGGGGGGDFGGFGGGFGGCFFGG?EGGEFGGFFGGDB,;DFFGFFGGG,AFFDFGFGGGGFFGFFGFGFFCDFGGGEGFFGFFFC=@EFFFGFFF6AEFFGEFFFFFFF@@:BFC=BFFGFFFFFFCFGG29B48<?CC@>((.4;(.///:@EGFF0=6//9?4-)-.(--42;FD(22440)/2;649
@M02996:162:000000000-B87FG:1:1101:17180:7783 2:N:0:ACTGAGCG+TATCCTCT
GACTACCCGGGTATCTAATCCTGTTTGCTCCCCACGCTTTCGAGCCTCAACGTCAGTATCTTTCCAGTAAGCCGCCTTCGCCTCCGGTGTTCTTCCTAATATCTACGCATTTCACTACTACACTAGGAATTCCGCTTACCTCTCCAGAACTCTAGATTGACAGTTTTCAAAGCAATTCCTGTGTTAAGCACAGGGTTTTCACTTCAAACTTGCCATTCCGTCTACGCTCCCTTTACACCCAGGTAATCCGGATAACGCTTGCCCCCTCAGTATGACCGCGGCTGCTGGCCCGTAGTTACC
+
@-BCCFGFFGGFGEFGEFFFGGGGAFGFGC@FBFFGGGGFFGFFCFGGGGGGCFGGGEGGGGGFGGGGFFFFGGDGFGEDGGEGGG7FGGGGFEFFGCDFDFGGGGFGDE7FGGAEF8=?DDFCEFFFG8EFGGGC>EF?CEFGGG599D7==BDFGFGFGC>BEFFFF=DFFF6@?FEFFGGGF?>+82D5C5DFFGFE<<;C@?CA@FF@C**4*15:4)//:/2))4)0=BF=/7C82(()418*8:3@;3/2(.///2.45>(((.1./)..(,(--4(-(4)(,.((83;:C-))
@M02996:162:000000000-B87FG:1:1101:9752:7841 2:N:0:ACTGAGCG+TATCCTCT
GACTACTGGGGTATCTAATCCTGTTTGATTCCCGCACTTTCGAGCCTCAGCGTCAGTAGCGCCCCGGTAGGCTGCCTTCGCAATCGGTGTTCTTCGTGATATCTATGCATTTCACCGCTACACCACGAATTCCACCTTCCTTCTGTGCACTCTAGACCGGCAGTTTCAACTGCAAGCCTACGGTTGAGCCGCAGCCTTTCACAGCTGACTTGCCCGCCCGCCTCCGCTCCCTTTAAACCCAATAAATCCGGATAACGCTCGAATCCTCCGTATTACGGCCGCTCCTGTCCCGGAGTTGAC
+
CCCCCGG,FGGGGGGGGGFFGGGGG<FGG,EFG-F@FGGGGG8FGGGGEGGGGGGGGFC<+6+@77C+@CDFGGGGGGGGGGGGGGF,8BEGE5@B,A,AEFGDGBFGGGGGGGGGC:@@DFG8>D6+@FFGG,EFG,@=D*+6+35,?+0:,8B,==6+@@>F,CCFC,5*@AF,*;=*@>EGFGFG@F5>4@*)0?FECC5>@A(0>FG>49)6::56=34(/6;26C78D?F2AAF*4?.,14<BF95(4<)2--((-)()*.))274,2,)6((((--((-,,))).(.)*20)))
@M02996:162:000000000-B87FG:1:1101:25440:7846 2:N:0:ACTGAGCG+TATCCTCT
GACTACTGGGGTATCTAATCCTGTTTGCTCCCCACACTTTCGCGCCTCAACGTCAGTTTCGGTCCAGAAAGCCGCCTTCGCCACTGGTGTTCCTCCTAATATCTACGCATTTCACCGCTACACTAGGAATTCCGCTTTCCTCTCCCGTACTCAAGTTAAGCAGTTTTAGCTGCAGTTCCCAGGTTGAGCCCGGGGATTTCACAACTAACTTACCAAACCGTCTACGCGCCCTTTACACCCAATAAATCCGGATAACGCCCGCTCCCTACGTATTACCTCCGCTGCTGGCCCGTAGTTGGC
+
CCCCCGGGGGGGFCFGGGGGGGGGGGGGGGFFGGGGGGGGGGGGGGEGGGGGGGGGGGGGGGGGGGGGGGGGGGGGGGGGGGGGGGGGGE?FDFGGGGGFFDFFGGGGGGGGGGGGG@EGG@EGGGGGGFGGGGGGGGGGGEFGGGFGFGFFGGGDFGCGGGDFEFGGFGGFGFGGBGFFDFGGGFE+8AFB>>DAFGFE7DFFFABEFFGFBFEA=?F24/05C:029CB1C;9>3;CEF@F;F3592,0-().2--((,1(-91()4(4)6>6:<...40(,.,.4?((3))223)((
@M02996:162:000000000-B87FG:1:1101:15883:7849 2:N:0:ACTGAGCG+TATCCTCT
GACTACTCGGGTATCTAATCCTGTTTGCTCCCCACGCTTTCGCGCCTCAGCGTCAGTTGTCGTCCAGCAAGCCGCCTTCGCCACTGGTGTTCCTCCTAATATCTACGCATTTCACCGCTACACTAGGAATTCCGCTTGCCTCTCCGATACTCAAGGGCTACAGTTTCAACTGCAGTTCCGGGGTTGAGCCCCGGGATTTCACATCTGACTTGCAGCTCCGCCTACACGCCCTTTACACCCAGTAAATCCGGACAACGCTTGCAACCTACGTATTACCGCGGCTGCTGGCACGTAGTTAGC
+
CCCCCGGGGGGGGGGGGEGGGGGGGGGGGGDFGGGGGGGGGGGGGGGGGGGGGGGGGGCGGGGGGGGGGFFFGGGGGGGGGGGGGGFFGGGGGGFGGFGGGFGGGGGGGGGGGGGGGABDGFGGFGGGGGGGGGGGGDFGGFFGGC=FEGFFDED:?ECGGFDCFFGGG,DAFFCGFGF>CEGE@>=C=GGDFFG=@GFFFGC53+98@FG<EA);/881E@F<@333;FF>GEFFBAGG:0,48::.230(45:C--(--156CBF77(,)6.))),,,,,(4<4)52(.3.)1;+.6<
@M02996:162:000000000-B87FG:1:1101:12084:7853 2:N:0:ACTGAGCG+TATCCTCT
GACTACAGGGGTATCTAATCCTGTTTGCTACCCGCACTTTCGAGCATGAGCGTCGATAAGTCCCCAGCAAGCTGCCTTCGCCATCGGTGTTCTTCCTGATCTCTACGCATTCCACCGCTACACCAGGAATTCCGCTTGCCCCTGAACTATCCAAGAGAAACAGTCCAGTCTGCAGGTCCGGGGTTGGGCCCCGGTATTGTACAGACTGCTTGCATCTCCGCCTGCGCTCCCTTTACGCCCAGTCATTCCGAACAACGCTTGCACCCCTCGTATTCCCTCGGCTGCTGGCACGAAGTTTGC
+
CCCCCGGGGGGGGGGGGGGGGGGGGGGGGGFAFEGGGGGGGGGGGGGGGGGGGGGDGDEGGGGGGFGGGGFFGGGGGGGGGGGGGGCCFGGGGGGGGGFGGDFGGGFGDEGGGGGGG:90=@FG@EFGGGGGGFGGGDFFGFFDD==DFGFF9=63=8DGGFDFFF9DDGGBG?FGFGFEBCECGGAC@GGA5@DFFGFFFGEC4;EFBFGED6CFEAC9C4,,6697;E?3>E34;@EE(8?)0--.:30(77(*--,(.9.<C033844(.3)5)),(-(--3>0(,(,,)0*2:6-.
@M02996:162:000000000-B87FG:1:1101:9761:7859 2:N:0:ACTGAGCG+TATCCTCT
GACTACTGGGGTATCTAATCCTGTTTGATTCCCGCACTTTCGAGCCTCAGCGTCAGTAGCACCCCGGAAGGCTGCCTTCGCAATCGGAGTTCTTCGTGATATCTATGCATTTCACCGCTACACCACGAATTCCACCTTCCTTATGTGCACTCAAGACCGGCAGTTTCAACTGCAAGCCTACGGTTGAGCCGCAGGTTTTCACAGCTGACTTGCAGGCCCGCCTACGCTCCCTTTAAACCCAATAAATCCGGATAACGCTCGGACCTTCCGTATTACCGCGGCTGCTGGCACGGAATTAGC
+
CCCCCGGGGGGGGGGGGFGGGGGGGGGGGGGEGGGGGGGGGGGGGGGGFGGGGGGGGCAFFGGGGGGCFGEFGGGGGGGGGGGGGGF6@CAGFFGGGGGGGFGGGGGGGGGGGGFGG>?DDGGGGGGGDGFGGGGGGGGGFE9DGGEGFGFFGGGAFGEGGGAFGFGGGGGFGFGC?FEFGGGGGGFGCFCA594<>D5EFGFBBFFEDFFEE43)>;D6C6<;@1>02E?(?E37C4?C:((5?A)6>7@?:567---231-9C0A?F(,((.-6)((--3>0:7).03?:802;@657
@M02996:162:000000000-B87FG:1:1101:25577:7866 2:N:0:ACTGAGCG+TATCCTCT
GACTACCGGGGTATCTAATCCTGTTCGATCCCCGCACTTTCGTGCATGAGCGTCATTTACGGCCTGGTCAGCTGCCTACGCAATCGGTGTTCTTCGTCATATCTATGCATTTCACCGCTACACGACGAATTCCGCCAACCTCGACCGCAATCAAGCTCTCCAGTATCAACGGCAGGATGGGGTTGAGCCCCACGATTTTACCGCTGACTTAAAAAGCCGCCTGCGCACCCTTTAAACCCCATAAATCCGGAAAACCCTCGGATCCTCCCTATTACCGGCGCTGCCGGCACGGGGTTGGCC
+
CCCCCGGGGGGGGGGGGGGGGGGGGGGGGGGGGGGGGGGGGGGGGGGGGGGGGGGGGGGGGGGGGGGGGGGFGGGGGGGGG@FGGGEFGGGGGGGGGGGGF7DDGGGGGGGGGGGGG>DDGDFEGGGGGGGGGGEGDGGGGDAGGGFFEDFFGGGGCFGGGGCF7EG7CFGFG*;E>F=FFGGG>656>FG(::D@;EFEFG;;9BFF4;@C6A;)6>D0748:(-(49E01<<>AF:E*81<FF4)./4)(-.4*-(-,-1(-9240(().6.692(-3129>((-((-1(0)//*-44
@M02996:162:000000000-B87FG:1:1101:25449:7866 2:N:0:ACTGAGCG+TATCCTCT
GACTACTGGGGTATCTAATCCTGTTTGCTCCCCACACTTTCGCGCCTCAACGTCAGTTTCGGTCCAGAAAGCCGCCTTCGCCACTGGTGTTCCTCCTAATATCTACGCATTTCACCGCTACACTAGGAATTCCGCTTTCCTCTCCCGTACTCAAGTTAAGCAGTTTTAGCTGCAGTTCCCAGGTTGAGCCCGGGGATTTCACAACTAACTTACCAAACCGTCTACGCGCCCTTTCCAACCAATCAATCCGAATAACGCCCGCTCCCTACGTACTACGCCGGCTTGTTGCCTGTAGTTTGC
+
CCCCCGGGGGGGEEFGFGGGGGGGGGGFGGFFGGGGGGGGGGGGGGGGGGGEGGGGFGGGGGGGGGGE<EFGGGGGGGGGGGGGGGCFFGGFGFGGGGGGGFGGGGGGDCEGGFGGG=A+=EGGGGGGCFCGGGGGGGGFGEFDFG@F@GF<,DGGG8EGFADEGBFG6DGFFBGGFGFFAEE@CFF?CGGA?EG=AFF<?FEE@FBEEFFEEFC4>6F>:5-(95132B63<3)73)?:;;5(2466D2)-47.2,((,-124>:BA<14)(--.((-((-(((().).))0*+03-).
@M02996:162:000000000-B87FG:1:1101:8199:7879 2:N:0:ACTGAGCG+TATCCTCT
GACTACAGGGGTATCTAATCCTGTTTGCTCCCCCGACTTTCGCGCCTCAGCGTCAGTGACTGTTCAAGGAATCCGCCTTCGCCTCCGGTGTTCTATAGGATATCAACGCATTTCACCGCTACACCCTATATTCCGATTCCCTCTCCCAGACTCGAGTCCTGTAGTTTCAAGCGCACTTTCCGGGTTGGGCCCGGAGATTTCACACTTGACACGCAAGACCGCCTACGCTCCCTTTACGCCCAGTAAATCCTAACCACGCTCTTGGCCTCTGTATTACCGCGGCTGCTGGCACAGAGTTTG
+
C@CCCFFFFGGFGGGGGGGGGGGGFFGGGGGGGGGGGGGGGEGGGG4@EFGGFEGGFEGGGGEEGGGCFGFGGGGCE@EGGGGGCEEFCFC8DFFFEFEAFDGDFFGGGE=C;@FFF:<=?EFFGGG<EGAECFCCDEGGG5@D=DDDFCF)DE63EEC8EFEAE<DGG9CDGEDE5C@FFG7*@D5?-=F=BB45(6=9?BC?BFEFFFGB0)(2,);3*,631=,4(/4?<9>>A?5/33384).40.*).8(2---(-14-9::4((..)-)..)(((,(((,450:7?))0+06)-
@M02996:162:000000000-B87FG:1:1101:12849:7882 2:N:0:ACTGAGCG+TATCCTCT
GACTACCCGGGTATCTAATCCTGTTTGCTCCCCCGACTTTCGCGCCTCAGCGTCAGTGACTGTTCAAGGAATCCGCCTTCGCCTCCGGTGTTCTATAGGATATCAACGCATTTCACCGCTACACCCTATATTCCGATTCCCTCTCCCAGACTCGAGTCCTGTAGTTTCAAGCGCCCTTTCCGGGTTGGGCCCGGAGATTTCACACTTGACACGCAAGACCGCCTACGCGCCCTTTACGCCCAGTACATCCGAACAACGCCCTTGGCCTCTGTATTCCCGCCGCTGCTTGCCCCGGGTTAG
+
CCCCCGGGGGGGEGGGFFGGFGGGGGGGGGFFGGGGGGGGGEGGGGGGGGGGGGGGG9CFGGGGGGGFGGCGGFFGGGEGFGGGGGFCFGGGDF9F,CFGGBFFF9EFEGEGFGFGG=EDDGFFGGG8FFFGFF?6CGGGGFFFGGF8;=DDGCC+@DFFBDEEEFGGGA:FA>+@BGEFFCEEG9A?AGG9??4>(FFCE;@8;A@A.;@;(=6)64C6*6.23:6>>C93D?B)43CEB1449)).*(01(.,<.--(-14(*,4814)..)))).(-,,((-45)5((,0)*2:-(.
@M02996:162:000000000-B87FG:1:1101:10824:7896 2:N:0:CCTGAGCG+TATCCTCT
GACTACTGGGCTATCTAATCCTGTTCGATCCCCGCGCTTTCGTGCCTCAGCGTCAGTTGCGGCTTGGTGACCTGCCTCCGCTATCGGCGTTCTGTGCGCTATCGATGCATTTCACCGCCACACCCCCCATTCCCGCCACCCCCAACGCCCTCAAGCCCCCCAGTTTCAACGGCAGTGACCGGGTTGAGCCCGGACAGTTCACCGCCGCCCTCAGCGCCCGCCTACGCCCCCCCTAACCCCCATACATCCGGCTCACACCCGCATCCTCGCTCTCTCCGCCTCTCCTCGCCCGTGCCTCTC
+
CCCCCGG,CF,;,CFFGCDGGGA<<FFGEFEGF@F@FCGGCEG<C<EF8EFG6@@FGF<FF:CCFC:E@DGF@,9E,A8CE,+7@C7CFC:CFFF,FC++@<9++BEF9,?FGGFG7)*6=4>?+@+@+,,@E8+=D6:,3:9+*B8E5C*:F,*>1AEGGC(8=1=,+?*):))2)+12*32=*)46;FG>5)>6(0*))0)(4.,(,)/.2))0(0925-,,.-4(4:(()(-13:FG(-(.).).2(0(-))2).(-(/-(1,,.((,.()),.--((-((.6(2,,(,.)**2).(
@M02996:162:000000000-B87FG:1:1101:24269:7899 2:N:0:ACTGAGCG+TATCCTCT
GACTACTAGGGTATCTAATCCTATTTGCTCCCCACGCTTTCATGCCTCAGTGTCAGTTACAGGCCAGGCAACCGCCTTCGCCACTGGTGTTCTTCCATATATCTACGCATTTTACCGCTACACATGGAGTTCCATTGCCCTCTCCTGCACTCTAGCTTGGCAGTTTCCAAAGCGTACGACAGTTGAGCTGCCGGCTTTGACTTCAGACTTACCATGCCACCTACGCACCCTTTACGCCCAATCATTCCGGATAACGCTCGCCACCTACGTATTACCGCCGCTGCTGGCACGTCGTTAGCA
+
CCCCCGGGGGGGGGGGGGGGGGFEFGGGGFCFFGGGGGGGGFGGGGGGFFGGGGGGFGGGGFFFFGGGGGGGGEGGGGGGGGDGCDEFFGDGGGGGG9FFGFF@CFGGGGGGGGFGG>BDGFGG8<FFGDFGFEC+9BAFGFFGGGDFFGFFGGFEGG8?E@>4EDGDDGFFDDD8*=>DEGFFE==FFEGDEEC))5;7:,0;>FFBEF7=CFCAB47:15))::4>@G2:CC=5@=7*58@;C?3?70)4/6)/(((((241<:2517)..5-.4,(,117>?FF6(,(4)0:;*-4)
@M02996:162:000000000-B87FG:1:1101:12823:7901 2:N:0:ACTGAGCG+TATCCTCT
GACTACAAGGGTATCTAATCCTGTTTGCTCCCCACGCTTTCGAGCCTCAACGTCAGTTATCGTCCAGTAAGCCGCCTTCGCCACTGGTGTTCCTCCTAATATCTACGCATTTCACCGCTACACTAGGAATTCCGCTTACCTCTCCGACACTCAAGCAAGACAGTTTCCAATGCAGTTCATGGGTTGAGCCCATGGCTTTCACATCAGACTTGCCTCGCCGTCTACGCTCCCTTTACACCCAGTAAATCCGGATAACGCTTGCTCCATACGTATTCCCGCGGCTGCTGTGTCGTTTTTGGC
+
CCCCCGGGGGGGGGFGGGGGGGGGGGGGGGEFGGGGGGGGGGFGGGGGGGGGGGGGGFCDFGGGGFGGFGGFGGGGGGGGGGGGGGGFGFGGGFGGGFFFFFGGGGGGGEFGGGGGG=?CC@FGGGGGGGGGGGDCCEFFFEFGG+:F>GFF?@DGG8D8D=DCFFGFC9F5?D?FFGEFGGGGGG@F@GGFFF>CBFFFFGFFF<@EFF7>E;8A):C9*-:BE9>>@E?FCE<CC<FE;;=)@)?CF9876:7C/.---1)<73AA?B2494).)(,---(4::)-()),0)228(,5
@M02996:162:000000000-B87FG:1:1101:10833:7914 2:N:0:ACTGAGCG+TATCCTCT
GACTACTGGGGTATCTAATCCTGTTCGATCCCCGCGCTTTCGTGCCTCAGCGTCAGTTGCGGCTTGGTGACCTGCCTCCGCGATCGGCGTTCTGTGCGATATCTATGCATTTCACCGCTACACCGCACATTCCAGCCACCCCAAACGCACTCAAGCCCCCCAGTTTCGACGGCAGTGACCGGGTTGAGCCCGGAAATTTCCCCGCCGACTTAAGGGGCCGCCTACGCACCCTTTAAACCCAATAAATCCGGATAACGCTCGCATCCTCCGTATTACCGCGGCTGCTGGCCCGGAGTTAGC
+
CCCCCGGFGGGGGGGGGAFFGGGGGGGGGGGGGGGGGGGGGGGGGGGGGGGGGGGGGG@FCCFEGGEGGFGGGFGGFGGGGBGGFEFGGGGGGFGGGGFFFFGGGGGGGGGGG9FGD:@CDEFG>FEGFGGFFDEAF?FFGA59CGAGFG>@,@FGGGGGGCAFFFGCGG5?C6CF);9=:CE:FD673CF>>>D09F?4)<:9>E01>>D<>927(094>9(2:-3(0?6,9:BBFFGGFBF7B<262,)(-0)*-----1427324044,,4.6),21(421284:0(,4))12;64)
@M02996:162:000000000-B87FG:1:1101:24281:7917 2:N:0:ACTGAGCG+TATCCTCT
GACTACTAGGGTATCTAATCCTGTTTGCTCCCCACGCTTTCATGCCTCAGTGTCAGTTACAGGCCAGGCAACCGCCTTCGCCACTGGTGTTCTTCCCTATATCTACGCATTTTACCGCTACACATGGAATTCCATTGCCCTCTCCTACTCTCTAGCTTGGCAGTTTCCAAAGCGTTCGACAGGTTAGCTGCCGGCTTTTACTTCAGACTTACCATGCCACCCACCCCCCCTTTACGCCCCATCATTCCGGATCACCGCTCGCCCCTACCGTTTTCTCCCGGCGCTTGCCCGTCATTCGCC
+
CCCCCGGGGGGGGGGGGGGGGG,EGGGGGGGGGGGGGGGGGAGG9FFGFF<FGGGGGGEA,C,AFGG,CF<AFFGGGGGGGGGGC?EGGGGG9FFG,9FEFFGGFGGGGGEG,=FGG:ACCEF,@EGG99EFGD,C+,9@DDFGG>*9+==5@E?E8;,+,904@DF8?=ADFD8+<+:5+>+639)20,@D9BGAAF5>@3*1*+0:8@+38+*+36*.;)//)0)((4(,7).,69F*:31=67?6*(:?9)4*(((((7109,(.(,(,.()))-(((((,(,4(()-())*2+)(-
@M02996:162:000000000-B87FG:1:1101:28299:7929 2:N:0:ACTGAGCG+TATCCTCT
GACTACACGGGTATCTAATCCTGTTTGCTCCCCACGCTTTCGAGCCTCAACGTCAGTTACAGTCCAGTAAGCCGCCTTCGCCACTGGTGTTCCTCCTAATATCTACGCATTTCACCGCTACACTAGGAATTCCACTTACCTCTCCTGCACTCTAGCAGTACAGTTTCCAATGCAGTACCGGGGTTGAGCCCCGGGCTTTCACATCAGACTTGCACCGCCGTCTACGCTCCCTTTACACCCAGTACATCCGGACAACGCTTGCCCCCTACGTATTACCGCGGCTGCTGGCACGTAGTTAGC
+
CCCCCGDGGGGGGGGGGGGGGGGGGGGGGGGGGFGDGCFGGEDGGGGGG<FGGGGGGFFGEGGFFGGGGGGGEGGGGGGGGGGGGGEFFGCGCEFGFF;FFFGGGGGGGGEGGGGGC=9DDEE88<FGGGGGF8E9D;DFDDFFGG5FFFFE7>B;==DFEGDCD;9EG9=?CFDE9FDD>EEGGGEGFEGDFECAFGFFEG?EEA67BFCBEFE//2C64:3(/698;EF@G834?4CC;<=E49?6;088(82C(--,-1,3921424..6064)------,4>?::?D?0)/2<)62
@M02996:162:000000000-B87FG:1:1101:9318:7944 2:N:0:ACTGAGCG+TATCCTCT
GACTACACGGGTATCTAATCCTGTTTGCTCCCCGCACCTTCACGCCTCAGCGTCAGTCATCTGTTAGCAGCCTGCCTTCGCCATTGGTATTCTTCCAGATATCTACAGATTTCACCCCTACACCTGGAATTCTGACTGCTCCCCAGTAACTCAAGTCCTGCAGTTCTCAACGCAATTCGGGAGTTGAGCTCCCGCCTTTCACACCAAGCTTACAGAACCGCCTACACGTCCTTTAAACCCAATAAATCCGAACAACGCTCGCAACTTACGTTTTACCTCGGCTTCTGGCACGTAATTCGC
+
CCCCCGGGGGGGGGGGGGGGGGGGGGGGGGFFGGGGGGGGGGGGGGGGGGGGGGGGGGGGGGGGGGGGGGGGGGGGGGGGGFGGFGGGGGGGGGGGGGGGGFGGGGGGGFFGGGGGGAFGFGGGGGGGGCFGGGGDC@DDFEFGG7=4?FFFGFGGGGGDFFDCFFFGGGGFDDDGFG5DEBEEGFBDDEGFFAGFFFFFFGFBA>8@CFDCF>8=>A9>E>>>=2>>B>@@GCC59=FE;<@;AECEG@:?F>@G..,/.93-9(4<DB4(.,<2)-.((-((4<2<)(,(0)2;9)(2
@M02996:162:000000000-B87FG:1:1101:27996:7949 2:N:0:ACTGAGCG+TATCCTCT
GACTACAGGGGTATCTAATCCCGTTTGCTCCCCTGGCTTTCGCATCTCAGCGTCAGACACAGTCCAGAAAGGCGCCTTCGCCACTGGTGTTCCTCCCAATATCTACGCATTTCACCGCTACACTGGGAATTCCCCTTTCCTCTCCTGCACTCTAGTCATCCAGTATCCAGAGCCATACGGGGTTGAGCCCCGCATTTTCACTCCAGCCTTAGAAAACCGCCTACATGCGCTTTACGCCCAATCATTCCGGACCACGCACGCCACCTACGTCTTACCGCGGCTGCTGGCCAGTAGTTGCAC
+
@BCCCGGGGGDFGGGGGFGGGGGFCGCEFEFDFF@FGGGGGGGGGGBGGGGGEEGGGGGGGGCFGGFGGGGGGGGGGGFGGGGGGFCFDECEFFFGGGGGGFGGGGGGG>BFFGGGG=9=DGGGECFGGGFCAEE6+@ED9:+AD>DEDGFEDF8FFFGCFGBFGFGGGFAB8?FFFGDFG6@7FC5::FGFFFD=EGF@AFFFBF)7=;96*=>?4:?8*-5:(/1825(6*9;320<8(3(4+)./8,:1(041-(,,(11:5((528(,-)-,(((((-(()).((5(.113<+5).
@M02996:162:000000000-B87FG:1:1101:17230:7953 2:N:0:ACTGAGCG+TATCCTCT
GACTACACGGGTATCTAATCCTGTTTGATACCCGCACCTTCGAGCATCAATGTCAGTAACGGCTTGGAAAGCTGCCTTCGCAATCGGAGTTCTTCAGCATATCTAAGCATTTCACCGCTACACGCTGAATTCCGCCTTCCCCCACCGCACTCAAGAACGTCAGTTTCAACTGCAATTCCAAGGTTGAGCCCCGAACTTTCACAACTGACTTGACATCCCATCTACGCTCCCTTTAAACCCAATAAATCCGGATAACGCTCGCATCCTCCGTATTACCGCCGCTGCTGGCACGGGTTTAGC
+
CCCCCGGGGGGFEGGGGGGGGGGGGGGGGGFFCFGGGGGGGGGGGGGGGDFGGGGGGFGGEGFFGGGFGGGGGGGGGGGGGFEGGGE7>CDFGGGGGGFDFFFGDFGGGGGGGGGGG@?DGGGGGGGGGGGGGGGGGGGF68*@DGBGFGBF>ECGCGCFFG9<EDFEFGGFG?FAFGF7@CE<FC5C@GGD:*<A>FECEF7:AA9<44E=EFEFEAC>=>8<C5>(4B@FGEE373?C??@);4??D9BFFF)0--((-9,19>>3<1,.,5::6(((--(-3:B(((,(0)*/;().
@M02996:162:000000000-B87FG:1:1101:28016:7957 2:N:0:ACTGAGCG+TATCCTCT
GACTACAGGGGTATCTAATCCCGTTTGCTCCCCTGGCTTTCGCATCTCAGCGTCAGACACAGTCCAGAAAGGCGCCTTCGCCACTGGTGTTCCTCCCAATATCTACGCATTTCACCGCTACACTGGGAATTCCCCTTTCCTCTCCTGCACTCTAGTCATCCAGTATCCAGAGCCATACGGGGTTGAGCCCCGCATTTTCACTCCAGACTTAGAAAACCGCCTACATGCGCTTTACGCCCAATAATTCCGGACAACGCTCGCCACCTACGTATTACCGCGTCTGCTGGCACGTAGTTATCCG
+
CCCCCGGGGGGGGGGGGGGGGFGFGGGGGFFGGGGGGGFGGGGGGGGGGGGGGGGGGEGGGGGGGGGGFGFFGGGGGGGGG@FFFGGGGGGGAFGGF=FFFEGGGGGGGGGGGGGGG>BCDEGFCGFGGFGGDGGGGGFG?=FGGGFGFGFD=8=FFAGGGGDD@DGF?9,;@9?FBFDDGDEE+ACGFFG5?AGDFGCEF,>==>E>BCD=EF?*:?G@E9(8(87>3E>(5))283<*8@)76?77;>DB(889-((--1-272:>2()..))-(--((((-.42,,44,0)2<3)-.(
@M02996:162:000000000-B87FG:1:1101:17214:7961 2:N:0:ACTGAGCG+TATCCTCT
GACTACACGGGTATCTAATCCTGTTTGATACCCGCACCTTCGAGCATCAATGTCAGTAACGGCTTGGAAAGCTGCCTTCGCAATCGGAGTTCTTCAGCATATCTAAGCATTTCACCGCTACCCGCTGAATTCCGCCTTCCCCAACCGCACTCAAGAACGTCAGTTTCAACTGCAATTCCAAGGTTGAGCCCCGAACTTTCACAACTGACTTTACATCCCATCTACGCTCCCTTTAAACCCAATCAATCCGGATAACGCTCGCATCCTCCGTATTACCGCCGCTGCTGGCACGGCGTTAGC
+
CBCCCGGGGGGBFFGGDEGGGGGEGGGFGGDFDGGGDGGGGGGGGGGGGCFGGGGGGCFFGGGGGGGEGG8FGGFGGGFGGGGGGFF?FFFGGGFGFG,4A<EGGAFGA9EF;ECGG><=@,B+CECEFGGGG?EDGGFG6=9CDEBGFGEEGFFDFF6DFEDCDDFGGGG??F?CCFEF9@?FG5378EGDAE>=BFFEEG?FA;)16;D*8+/=CF4),-11//(-4B?(04.6;3?C;(3(;73;C70:6).*,---4C>65:2.47-41()..(,(---79B:0017(7):::(,)
@M02996:162:000000000-B87FG:1:1101:22783:7965 2:N:0:ACTGAGCG+TATCCTCT
GACTACTCGGGTATCTAATCCTGTTTGCTCCCCACGCTTTCGAGCCTCAGCGTCAGTGATCGTCCAGTAAGCCGCCTTCGCCACTGGTGTTCCTCCTAATATCTACGCATTTCACCGCTACACTAGGAATTCCACTTACCCCTCCGACACTCTAGTTCGACAGTTTCCAATGCAGTACCGGGGTTGAGCCCCGGGCTTTCACATCAGACTTGCCGTACCGCCTGCGCTCCCTTTACACCCCGTAAATCCGGATAACGCTTGCACCATCCGTATTACCGCCGCTGCCGGCCTGCATTTATC
+
CCCCCGGGGGGGGGGGGGFGGGGGGGGGGGFGEGGGGGGGGGGGGGGGCFGGGG>FGACFGGGGGGGGGGGGGGGGGGGGGGGGGGGFGFFGGFFGGGGGGFGGGGGGGGGGGGGGG@AGDFGGGGGFGGFGGGGGGGFDFDFGGB5F>DFFD;DADGGGEC@CFFGGGGGFGFDGCFFEEGGGGC5DCFGF>BCABGFEFGCEE8*06AC>EF2835D8E6031.6:<ED8CE<<-4FE((32)3:<64<:B)-2----,9)5C08(8(-.132-)(,(,4(4((((-,(-))2<:)-5
@M02996:162:000000000-B87FG:1:1101:22076:7973 2:N:0:ACTGAGCG+TATCCTCT
GACTACCGGGGTATCTAATCCTGTTCGATACCCGCACTTTCGAGCATCAGCGTCAGTTACGCTACAGTCAGCTGCCTTCGCAATCGGAGTTCTTCGTGATATCTAAGCATTTCACCGCTACACCACAAATTCCGCCAACTTCCCGCGCACTCAAGGACTCCAGTTCGCGCTGCAGTGCACCCGTTGAGCGACTACATTTCACAACACGCTTAAAGTCCGGCCTACGCTCCCTTTAACCCCAATAAATCCGGATAACGCCCGGACCTTCCGTATTACCTCCGCTGCTGGCACGGAATTAGC
+
CCCCCGGGGGGGGGGGGGFGGGGGGGGGGGGGGGGGGGGGGDFGGGGGGGGGGGGGGGGGGGGGGGGGGGGGGGGGGCFGGGGGFFFBFBFGGGGFGGFGGFGGGGGGGFFGGGGGG::?DEGGGGGGGGGGGGGGDGGGGDDGGGBGEGEEGGGFFGFGGGC@EF+@CEEEGFFG*DEFFGG?FGDG>5*8?DGFEFACCCCEFFDDFFGFEA3;CF3.=46=@:>6?E?F7:BB27FE<FF?=A2:F>>B?EA9----(1(4C?A:B(),.56<4).((-:12:?400<(002236.4
@M02996:162:000000000-B87FG:1:1101:21053:7976 2:N:0:ACTGAGCG+TATCCTCT
GACTACAAGGGTATCTAATCCTGTTTGCTCCCCCGACTTTCGCGCCTCAGCGTCAGTAACGTACAAGGAATCCGCCTTCGCCTCCGGTGTTCTATAGGATATCAACGCATTTCACCGCTACACCCTATATTCCGATTCCCTCTTCCGTACTCCAGCCATGTAGTTTCGGACGCACTTTCCGGGTTGAGCCCGGAGATTTCACATCCGACACGCATAGCCCCCTACGCGCCCTTTACGCCCAGTAAATCCGAACAACGCTTGCGACCTCTGTATTACCGCGGCTGCTGGCACAGAGTTAGC
+
[truncated: 83,522,287 more chars]
