# Supplementary material for: Long-term storage of feces at −80 °C versus −20 °C is negligible for 16S rRNA amplicon profiling of the equine bacterial microbiome
Source: PeerJ. 2021 Mar 9;9:e10837. doi: 10.7717/peerj.10837 (PMC7953882; doi:10.7717/peerj.10837)
Supplement: Supplemental Information 20 [file peerj-09-10837-s020.zip › SI_2014_16S_L06_20_L001_R1_001.fastq]

@M02996:162:000000000-B87FG:1:1101:12735:1889 1:N:0:ACTGAGCG+ACTGCATT
CCTACGGGTGGCTGCAGTCGAGGATCATTTGCAATGGGCGAAAGCCTGACAATGCGACGCCGCGTGGAGGATGAAGGCCCTCGGGTTGTAAACTCCTGTCATAAGTGAACAGGCGAGGATACCCAACACGTATCTTAGTTGAGTGTACTTTAAGAGGAAGCGACGGCTAACTCTGTGCCAGCAGCCGCGGTAATACAGAGGTCGCATGCGTTGTTCGGATTTACTTGGCGTAAAGGGCGCGTAGGCGGTCGTGTGTGTCTAGTGTGAAATCTCCGGGCTCAACCCGGCAAGTGCGCTTGAA
+
88BCCD=51))=;88;===88878CF<E,-,CEFFFG@EFCEF@6FFFG<CE,CE@F@@:+8CFGG7,8FFBFFEF,:A:DF+C@FB+B,CEF@==?=C5,C,,5,:?AF,A,A+++++3,7AA,363>+@,6>@=,,8,,3,3,@,@5;;,>,,5>,:>:?*>**1=*6255,,4,1<7<C4?C7):)*1*3;+1*++)200):/)0001/7;:**-*17@:2<*+*5)*)(()90:><09(.(1)(1200(((((*2))*.)-)))16:)..)*)-(-)*.431((-((664(-.42()
@M02996:162:000000000-B87FG:1:1101:21693:1906 1:N:0:ACTGAGCG+ACTGCATA
CCTACGGGTGGCAGCAGTGAGGAATATTGGTCAATGGGCGCAGGCCTGAACCAGCCAAGTCGCGTGAGGGATGACGGTCCTACGGATTGTAAACCTCTTTTGCCGGGGAGTAACGTGCGGTACGCGTCCCGTATTGCGCGTACCCGGAGAAAAAGCATCGGCTAACTCCGTGCCAGCAGCCGCGGTAATACGGAGGCTGCGAGCGTTATCCGGATTTATTTGGTTTAAAGGGTGCGCAGTCGGCGCGTCCAGTCCCCGCTCAAATCCCGGGCCTCAACCCCCGTCCCCCCTTTAATCTTC
+
88CCC>:)10)=;==;==;;;;;;E@FFF-CFFGFFFDEGE>:@@FFFF,CFCGGGF,C:EFGGGG,6,BF@FFGGC??>F<<F7,B?9AC9<949:=E?E,5?=+@F++@<,@+8+8++++6+6+8@>F+3+3>,,++8854@D*****,,,,6;><F7:?8*,5=;<*1*1=+3;*26;95852)/;+0*/)**)1*.))*029;5:FF*))79D2CF*079C>+*)*2).(,01(7*.*,0(5)-/(().4)).*)-,5))-,44)()(-(0+/42(,)((,-(.4(-2)).)/)))
@M02996:162:000000000-B87FG:1:1101:18229:1937 1:N:0:ACTGAGCG+ACTGCATA
ACTACGGGGGGCTGCAGTGAGGAATATTGGTCAATGGACGGAAGTCTGAACCAGCCATGCCGCGTGAAGGAAGAATGCCCTATGGGTTGTAAACTTCTTTTGCCACAGAGTAATAAGGGTCGTGCGCGGCCTGCTGAGAGTATGTGGCGAATAAGCATCGGCTAACTCCGTGCCAGCAGCCGCGGTAATACGGAGGATGCAAGCGTTATCCGGATTTATTGGGTTTAAAGGGTGCGTAGGCGGACGCGTAAGTCAGCGGTGAAATATCCCGGCTCAACCGGGCGCCTGCCGTTGGTCCTG
+
-8ACCA=515)8888:::::::CCFGGGGAEGGGGGG?EF@FF>BFFGGAFGCEFFFDF=ECFGFFCD,DF,FFGEC==>FADGG8D<8@@FC8@33@F@F,3@B:>C:<@=,,,,,,,36*1*1*14*<:=8*52+*+,5<22<++;78*=8,3>CFFE8DF>6<?@</;*/C+<C6::=9>B=>35C+:*:)/*)290:;+0;CBB5?FCC:7DFFGG*<CCC@6:4*:)4(-<:6>3.12),)0(/(47566).*),(0))6)4698*(,(0+*34((0(3(-,(..(-,,(,*).4
@M02996:162:000000000-B87FG:1:1101:22956:1959 1:N:0:ACTGAGCG+ACTGCATA
CCTACGGGGGGCTGCAGTGGGGAATATTGGACAATGGGGGCAACCCTGATCCAGCGACGCCGCGTGAGTGAAGAAGTATTTCGGTATGTAAAGCTCTTTAAGCAGGGAAGACAATGACGGTACCTGCAGACTAAGCCCCGGCTAACTACGTGCCAGCAGCCGCGGTAATACGTAGGGGGCAAGCGTTATCCGGATTTACTGGGTGTAAAGGGAGCGTAGACGGCAATACAAGTCTGAAGTGAAAGCCCGCGGCTCAACTGCGGATCTGCTTTGGAAACTGTATACCTAGCGTGTCGGAGAG
+
8ACCCD>@):)88889::99:888B=FFA5,BFGFGGF:FE7FD8FFGG<AFCFFCF>C=@FGGFG+>>>F,>>EG=,,3@F8C@,@,@,@F@3>>DDF,,,8,8*=::@,6,,2,,7**6*<CB,2+,,*7+,+8:BC**=**+3<:?5A*;:+<C*9C@78:****32027+***::7*15;CC3*>?C/:):8=7:7>**0;D*7*1***0))9(/*1;=3*)3*5*9*.5)=42?C27.*6552)7(8116))62(27(4(--)9<>5)(0+*.-)-*-)).)).(.-4(,()-((-
@M02996:162:000000000-B87FG:1:1101:22007:1962 1:N:0:ACTGAGCG+ACTGCATA
CCTACGGGGGGCTGCAGTGGGGAATATTGGGCAATGGGCGCAAGCCTGACCCAGCAACGCCGCGTGAAGGAAGAAGGCTTTCGGGTTGTAAACTTCTTTTATCAGGGACGAAGAAAGTGACGGTACCTGATGAATAAGCCACGGCTAACTACGTGCCAGCAGCCGCGGTAATACGTAGGTGGCAAGCGTTGTCCGGATTTACTGGGTGTAAAGGGCGCGTAGGCGGGATAGCAAGTCAGGTGTGAAATCTATGGGCTTAACCCATAAACTGCACTTGAAACTGTTATTCTTGAGTGTCGGG
+
88BCC>8811)8888::::::888BFFGCE,FFGGGGEFGGGGE@FGGGEFGFFG@F=F=CEGGGG>@9FF,FFFGCD><FF7FEFF7F;FGFDFECFFB9@<,@:D7CC7C:*,,27<,?:*C*C;,,4?9+,B+;+BA+C7:F:=+:9+:>2AEF7<@658E88:5:?*<*<*<67=+<>F>F*79C53;CFC=3*19:DG4C*<BB?>7C?3<59DG3EE=5)11(.>=92116<F46*-)6=*5:))1)80??C6)9?:01(5)9A728>?+*))).125----<4462)))1--2(
@M02996:162:000000000-B87FG:1:1101:7544:2008 1:N:0:ACTGAGCG+ACTGCATA
CCTACGGGGGGCAGCAGTGAGGAATATTGGTCAATGGGCGGAAGCCTGAACCAGCCAAGTCGCGTGAAGGATGAAGGTATTATGTATTGTAAACTTCTTTAGACTCAGAGAAATAAGCCCCTCGTGAGGGGTGATGCTAGTATGCGTAGAATAAGGATCGGCTACCTCCGTGCCATCAGCCGCGGTAATCCGGAGGATCCGAGCGTTATCCGGATTTATTGGGTTTAAAGTGTGCGCAGGCGGCATGTTAAGTCAGCGGTTAAATAGTGTGGCTCAACCTCATCCCTCCGTTGATTCTGC
+
CCCCC>A58=)8888::<::::,:C,CE,-:E<<EF<8?:=7::4EE,=,:B,EFB,,3CD7CCFC7+,38:B,<@,:,@F@@,@,@<,@,,,<@F=BEB,,,7,,,,,,,,,7,,,33><<<*>,,6,**=5*?+<B+2?2?,7*318*+?9,++<<CC5:F@*2A::5;*7;++30+0:75:*9)*2+0**)/*)9C.***.*9777@:*/)09D)CD*+*1:>+*-***6).814<)-)(.(046:4)*.6)),2)-2)))).)60)*((.9+*4,84)-444).-,43((.)/6-)
@M02996:162:000000000-B87FG:1:1101:15468:2086 1:N:0:ACTGAGCG+ACTGCATA
CCTACGGGGGGCTGCAGTGAGGAATATTGGTCAATGGGCGCAAGCCTGAACCAGCCAAGTAGCGTGAAGGATGACTGCCCTATGGGTTGTAAACTTCTTTTATATGGGAATAAAGTGAGCCACGTGTGGTTTTTTGTATGTACCATATGAATAAGCATCGGCTAATTCCGTGCCAGCAGCCGCGGTAATACGGAAGATGCGAGCGTTATCCGGATTTATTGGGTTTAAAGGGAGCGGAGGCGGGTCCTTAAGTCAGTGGTCAAAGCGTGTGGCTCAACCATCCCACGCCGTTGATCCTGGG
+
-8A?C?8):018888:::::::::CFFGGGGGGGGGGGGEFGFCEFFGGGGGGFFGGFF?EFGEFFGGGGGGGFF?FFGGFFGGGGGEGGGGGGGGFFGCFGFA3@CFFFFFCD9FF9CEFFFGF7DGG:DCFFGGGC9FEGCGFGD,2?9;CFFCEGGGEGGGCFFFFFCCDG?EFGGGFD@@EDCD7CFCDBCC4:*1<*C>EDDEFFGGG>D*>:7FFFGDGDFFFFG>089@(4>38/4)-8><D<2@<A2>AGGABFFBABF:DBDB6(9<?4<<<)8??F343(-(--))0.548
@M02996:162:000000000-B87FG:1:1101:9134:2132 1:N:0:ACTGAGCG+ACTGCATA
CCTACGGGGAGCTGCAGTGGGGAATATTGCACAATGGGGGAAACCCTGATGCAGCGACGCCGCGTGAACGATGAAGTATTTCGGTATGTAAAGTTCTATCAGCAGGGAAGATAATGACGGTACCTGACTAAGAAGCACCGGCTAAATACGTGCCAGCAGCCGCGGTACTACGTATGGTGCAAGCGTTATCCGGATTTACTGGGTGTAAAGGGTGCGTAGGTGGCATGGCAAGTCTGAAGTGAAATGCGGGGGCTCAACCCCGGAACTGCTTTGGAAACTGTCAAGCTAGAGGGCAGGAGAG
+
88A?C?10100=;;=;;;;;;788CFFGGGGGGGGGGGEGGGGGFEGGGGFGGFFBEEGGFCFECFDGFGEFGFGGEEGGFGGGBEGGGEFF?AFFGCEAEEFGFDEFGEEEDGGGGFG7FCGGGD?DFGGFF9BFGGFGCGGGGACGFGGGGGG8@69CFCBCE5@*=DDEFG,:8407?:8>EGDGFFGCEAGC=FG@FGGFEDFFA@7E<B:DD:CD?FGG6BGGF?DFBFA?BB?:4><F2@?9)9>E>>:<>GF?0)46>F08=9:A<0?<BB2<)*.6)),)).2(((3(8181:
@M02996:162:000000000-B87FG:1:1101:21930:2142 1:N:0:ACTGAGCG+ACTGCATA
ACTACGGGTGGCAGCAGTGGGGAATATTGGGCAATGGGCGCAAGCCTGACCCAGCAATGCCGCGTGAAGGAAGAAGGCTTTCGGGTTGTAAACTTCTTTTAAGTGGGACGACAATGACGGTACCACTTGAATAAGCTCCGGCTAACTACGTGCCAGCAGCCGCGGTAATACGTAGGGAGCAAGCGTTATCCGGATTTACTGGGTGTAAAGGGCGTGTAGGCGGGACATCAAGTCAGATGTGAAAGCACGAGGCTCAACTTCGTGTCGGCATTTGAAACTGACGTTCTTGAGGGTGGGAGAG
+
68A?C>=50)1=;8=;;<=;;888;ECEFGGGGGGFGGGECFGEGGFFFFGGGFFFFGFFFEFE@CFFGGGGGFGGGGEA8FFGGGGGGCEFGFGGGGGFFC?9AFFDFGGGGG9FFFGEGGGGGGG9>FFGGFGGBFFGDGGGGGGGGGGGGGGGGG9@D9@EE8@CGFCEFDFGGC?EGCA?EGDGGFGGDFGGFFFFFFF5CCFFFAGE7BDG5:CD@EGGE):*547F<>489<92:C5/47).7(9>944><7*).8(4((,-<75>24=CFB4>))-4(.:)5)4186((0(-18
@M02996:162:000000000-B87FG:1:1101:21938:2158 1:N:0:ACTGAGCG+ACTGCATA
ACTACGGGTGGCAGCAGTGGGGAATATTGGGCAATGGGCGCAAGCCTGACCCAGCAATGCCGCGTGAAGGAAGAAGGCTTTCGGGTTGTAAACTTCTTTTAATTGGGACGACAATGACGGTACCTCTTGAATAAGCTCCGGCTAACTACGTGCCAGCAGCCGCGGTAATACGTAGGGAGCAAGCGTTATCCGGATTTACTGGGTGTTAAGGGCGTGTAGGCGGTTCGGCAAGTCAGGAGTGAAAACCCGGGGCTCAACTTCGGGTCTGCTTTGGAAACTGACGTCCTTGAGGGCAGGAGAG
+
88AAC51)0))==8=;;<=;;888CFEGGC,EEDGFFGGF7FGCFCFGGA<FFFF@EAEFGEGEFFC,,C?8FEFGAFGFGGGGDAFGGCGGA5CFFAF<9,,,:=FG8C:++>FF,EFDGC:F,7=,,A,,,,CE,>F>EEGGFFGGGGG8EGGGFFC@ECEE78?CGGGF9B,=:195AC6?EDGGGED5:8:EF7CFGCE5C<)3+16>>>0>C<F*7CG5*)*)-)7)6<28((89,26*)0.13(,>9(4)2C:4A)(33440F)26)(03/8><)914(-()..,(((,()-4,-
@M02996:162:000000000-B87FG:1:1101:12187:2161 1:N:0:ACTGAGCG+ACTGCATA
ACTACGGGGGGCAGCAGTGGGGAATATTGGGCAATGGAGGCAACTCTGACCCAGCAACGCCGCGTGAATGAAGAAGGCCTTCGGGTTGTAAAGTTCTTTAATTGGGGACGAAGAAAGTGACGGTACCCAAAGAATAAGCCACGGCTAACTACGTGCCAGCAGCCGCGGTAATACGTAGGTGGCAAGCGTTGTCCGGAATGACTGGGCGTAAAGGGAGCGTAGGTGGCGCAACAAGGTAGGAGTGAAATCCCGGGGCTTAACCCCGGAACTGCTTTTAAAACTGGTGTGCTGGAGGGATGGG
+
68A?C@=51)18888::<:::>?=BEBDEFGGFCFEFFFEFFGGGGDFFFFGGE:EDFGGGCFE8@CEGFFGGFGFFGGD8FFGGFGGEFGCBEFGGGCFFGGGGGGGGGGGGGGGGFGGGGGGGGGGGGGGGGGFGGGGGGGGGGGGGGGGGGFGEF9;C<>CEGGGCEGGFFF<FEE<?CFFDFGGG5C;CBGDFG3FFGCBCFFD>><FFFFCGFC9@GEFGFFDFFGFFF?)5<=>>D<F9FFAGFFFF;>F9:C>AFFF>F9><)24<:/013<>B4<(68:<64).18408:8?1
@M02996:162:000000000-B87FG:1:1101:21922:2171 1:N:0:ACTGAGCG+ACTGCATA
ACTACGGGTGGCAGCAGTGGGGAATATTGCACAATGGGCGAAAGCCTGATGCAGCGACGCCGCGTGAGTGAAGAAGTATCTCGGTATGTAAAGCTCTATCAGCAGGGAAGAAAATGACGGTACCTGACTAAGAAGCCCCGGCTAACTACGTGCCAGCAGCCGCGGTAATACGTAGGGGGCAAGCGTTATCCGGATTTACTGGGTGTAAAGGGAGCGTAGACGGTTTGGCAAGTCTGAAGTGAAATGCGGGGGCGCAACGCCTGAACTGCTTTGGAAACTGTCGAACTAGAGGGCAGGAGAG
+
AC?CC>8)1))=;8=;;<=;;78@,CCFFFGGDDFFGFGEFEFEGCFGGFDGGEC@@FEGGCFC@CFDEFFFGEGF<C?EDEGC?=FE,AAE<EGFFA9CFFGC?BCCFGGGGGDGCGEGGGGGGG8D:FGGGGGGGGGGDDGGGGGGGGFGGGGFFGDCECCGF8C:7DDG>CFGGDEEEFAFGGDGFFGGGEE5AGGFGGGACDFF?8DC<DBGG?GGFGGGDFGD:?6@)::FFF?2)2-8)18,C9>D>22>9E519)48>?)5?A:A>FFGF:>AB?:?0((.4<3(((40<(44:
@M02996:162:000000000-B87FG:1:1101:24285:2270 1:N:0:ACTGAGCG+ACTGCATA
CCTACGGGTGGCTGCAGTGAGGAATATTGGTCAATGGTCGGAAGACTGAACCAGCCAAGTCGCGTGCAGGAAGACGGTCCTATGGATTGTAAACTGCTTTTGTACGGGAATAAAGTGCGGGACGTGTCCCGTTTGGAATGTACCGTAAGAATAAGGGTCGGCTAACTCCGTGCCAGCAGCCGCGGTAATACGGAGGACCCGAGCGTTATCCGGATTTATTGGGTTTAAAGGGTGCGCAGGCGGAGGATTAAGTCAGCGGTGAAATTCTCATGCTCAACATGAGAACTGCCATTGATACTGG
+
88,?C>55)));;88=;==;;;;;;CFFGFGGGFEEFFD:CFFGAF96EDGGFEAFFFFFFG+76+@DCGEGC8F68FCCDFFGFFGGGGGGGGGGGCFFGGGGGGGGEGDGGGGGFFGCFDGGGGGGGGGFFGGED,CFFE@F+DDGGFGGFGFGGGG7>@DECE7EFEFGDCFEFFGFGGFFEGGGFFCECEGGFGGFG:EFGGFF5AGGGADG*6*?=F5>=5FG)=D3::6<>6>99<954B>?:<<F:<AABGGBF><AF>9:FA>6:ABDF?2<??224:A),4))65)./-6-)
@M02996:162:000000000-B87FG:1:1101:7749:2280 1:N:0:ACTGAGCG+ACTGCATA
CCTACGGGCGGCAGCAGTGGGGAATATTGGGCAATGGGCGCAAGCCTGACCCAGCAATGCCGCGTGAAGGAAGAAGGCTTTCGGGTTGTAAACTTCTTTTAAGTGGGACGACAATGACGGTACCACTTGAATAAGCTCCGGCTAACTACGTGCCAGCAGCCGCGGTAATACGTAGGGAGCAAGCGTTATCCGGATTTACTGGGTGTAAAGGGCGTGTAGGCGGGACATCAAGTCAGATGTGAAAGCACGAGGCTCAACTTCGTGTCTGCATTTGAAACTGAAGTTCTTGAGTGTTGGAGGG
+
88CCC5@58)08888;;<;;;88BFFGGGGGGGFGGGGGFFEGGFGGGGGFGGEEFFGGGGGFFCFEEGGGGGEEFGG8<EBGGGGGGGFDGGGGGGGGGGGGFGGGGGGGGGGGGGGGGFGGGGGG9>DFGGGGGCGGGGEDGGGGGGEGFGGGGGGGGGDEGGEG=FGFGFGGGGGGGGG;8=DDCD7FGEFGCAGGFGGG)CDFFFFGC3>:)9:DFFEGD5>C734>FF<AFAAFC6:<?489:C89D9?7?>::<AF,832:<@>D<A<?FFFA9)/84:<:)6<:<FF),<77(4
@M02996:162:000000000-B87FG:1:1101:21044:2309 1:N:0:ACTGAGCG+ACTGCATA
ACTACGGGTGGCAGCAGTGGGGAATATTGCACAATGGGCGAAAGCCTGATGCAGCGACGCAGCGTGAGCGAAGAAGGATTGCGGTATGTAAAGCTCTATCAGCAGGGAAGAGAATGACGGTACCTGACTAAGAAGCACCGGCTAAATACGTGCCAGCAGCCGCGGTAATACGTATGGGGCAAGCGTTATCCGGATGTACTGGGGGTAAAGGGAGCGGAGGCGGAATGTGAAGTCTGATGTGAACGCCCAGGGCACAACCCGGGGACGGAACAGGAAAGTGGAGGCAGAGCGGGTCGGAGGG
+
CBCCC:=)1)1,;8=;;<=6;@@@@C,,<CFC<C,@,;E@@F@EE88C@6<,CAC:68@C+68@8BC@<@:=FC@F,?C,,CC@+@BE,?<<?F:EC<,:F?BFDF@<FCF8AE=EFFCFFFEF,F>A,C=AAFGFDD=FGEEGED,3@E@D6BD?+:0,63>CE*=E,@;A3>,4>,=CC75?::757EFGD:*/02;6:>G58)29*7CE<>)994<C7>=9C5+*)9:=)6)/5)9*-:4*()047?853(((4:*-(02(40((0()(,,007()-.*.((((-2(,(349(0,4;>
@M02996:162:000000000-B87FG:1:1101:21063:2317 1:N:0:ACTGAGCG+ACTGCATA
ACTACGGGTGGCAGCAGTGGGGAATATTGCACAATGGGCGAAAGCCTGATGCAGCGACGCCGCGTGAGCGAAGAAGTATTGCGGGATGTAAAGCTCTATCAGCAGGGAAGATAATGACGGTACCTGACTAAGAAGCACCGGCTAAATACGTGCCAGCAGCCGCGGTAATACGTATGGGGCAAGCGTTATCCGGATTTACTGGGTGTAAAGGGAGCGTAGGCGGAAGTGGAAGTCGGATGTGAAAGCCCAGGGCTCAACCCTGGGACTGCATGGGAAACTGGAGGTCGAGAGGGGCGGAGGG
+
88A6@?=5=01;;8=;;<;;;78@;@,@CFGFAC;CCDCBCDCEFD8EE@EFFA9@@@CF@@@>+>FEECCCE@EF9C<C,ACC+@>F?@<?CB?FF<,CFGGGDFDDCGG,FFAFGGGGGGGFFGGG9FDDDFGGGFGGGGEGFG,@DFFGGGGC@DC@@9>EG:EG7B?E*B<:B,:=7C>8=71C*<DGCE*/6@DACFG5;)9FF?FGCDBD5:DG?ECDC)3*.97F4<(7;6;*.:<FF8>8C:?D:04<?F4?(83(.:(47>*)4?FDF0)6:7<(-4(4;?;(-(49EFB;>
@M02996:162:000000000-B87FG:1:1101:21497:2320 1:N:0:ACTGAGCG+ACTGTATA
ACTACGGGTGGCAGCAGTGAGGAATATTGGTCAATGGGCGAGAGCCTGAACCAGCCAAGTCGCGTGAAGGAAGACGGCCCTATGGGTTGTAAACTTCTTTTGCATGGGAATAAAGTGAGCCACGTGTGGCTTTTTGTATGTACCATGCGAATAAGCATCGGCTAACTCCGTGCCAGCAGCCGCGGTAATACGGAGGATGCGAGCGTTATCCGGATGTATTGGGTTTAAAGGGTGCGTAGGCGGGAGGGTAAGTCAGTGGTGAAAGTTTGCGGCTCAACCGTAAAATTGCCGTGGAAACGGG
+
88BCCBA5=))=;8=;;=;;;;;CCE<EEFCCC@EADFFCEEECFE@EFGFFGFFFFFFC@@@B8CFFGFFFGEF,CFGG,F@EFFE=>FEEFGG?FAAEGGGG,F=DEGEAFGGBFGGGGGGGBFGGGGDA8A@CEGAEFGGGGGFCGGGGGGFFF@FCCDDGGF9FGEGGGGGGGGGGGD>?ECDGFGGGGFGGF6FFGDGFECADAAGGGDD);?+@FFC:57EFAFFF?FBF?<@>4C989)89144=)6<A5FF<?F79<)--=<GFF,5+=(3965?BA4(6253-(46>B?1:(
@M02996:162:000000000-B87FG:1:1101:7263:2362 1:N:0:ACTGAGCG+ACTGCATA
CCTACGGGCGGCAGCAGTGGGGAATATTGCACAATGGGCGAAAGCCTGATGCAGCGACGCCGCGTGAGTGAAGAAGTATCTCGGTATGTAAAGCTCTATCAGCAGGGAAGAAAATGACGGTACCTGACTAAGAAGCCCCGGCTAACTACGTGCCAGCAGCCGCGGTAATACGTAGGGGGCAAGCGTTATCCGGATTTACTGGGTGTAAAGGGAGGGTAGATGGTTTGGCAAGTCGGAAGGGAAATGCGGGGGCTCAACTCCTGGACTGCTTTGGAAACTGTGGAACTAGAGAGCGGGGGGG
+
6ACCC5@=51)8888;;<;;;888;EAFFF<FFACFGGFF@CFBCEFGGFGGGF<B>FBFCFCC4CFEEFBFGEFF?F,CEFFF+<BFFDEBD,EFFC9AFF<FFFGDFGGFGGCGGEFGGF7F9BFDA,@FGGGCDFEGE8>FGG7AC@@F*CFGFGC:EC>BC/*CEFG:25=CEGE*/*>;E*595+2CC5:*9:F?DFF5C51@=?CE5>)9/:DF*<C:?.:D2=DF54(836D3218>)949DFBD9>324:234*.(2().0)2-4?;C7(4<9*,)55)4)6<)4((,89((-
@M02996:162:000000000-B87FG:1:1101:7269:2379 1:N:0:ACTGAGCG+ACTGCATA
CCTACGGGCGGCAGCAGTGGGGAATATTGCACAATGGGCGAAAGCCTGATGCAGCGACGCCGCGTGAGTGAAGAAGTATCTCGGTATGTAAAGCTCTATCAGCAGGGAAGAAAATGACGGTACCTGACTAAGAAGCCCCGGCTAACTACGTGCCAGCAGCCGCGGTAATACGTAGGGGGCAAGCGTTATCCGGATTTACTGGGTGTAAAGGGAGCGTAGACGGTTTGGCAAGTCTGAAGGGAAATGCGGGGGCTCAACTCCGGAACTGCTTTGGAAACTGTCGAACTAGAGTGCAGGAGAG
+
88BCC>A)00)8888;;<;;;88BFGGGGGGGGGGGGGGGGGGGGGGGGFGGGEEECGGGGFGGCFGEFGGGGGGGFGCGGGGGFCFGFGGGGGGGGGAFGGGGGGGGGGGGGGGGGGGGGGGGGGGGGGGGGGGGGGGGEGGGGGGGGGGGGGGGGGGGGGGGGGGGGGGGGGGGGGGGGGFFGGGGGGGGDBGDFGGFFF5)A7BFFFGEDBFGGFGD4A=<EFGG?FGFB24@9AF48C874=69C>FFF;17BECA>)((7>2>46>)5?FGBB4))9::-4(54).6<BAFFF?(4
@M02996:162:000000000-B87FG:1:1101:14653:2440 1:N:0:ACTGAGCG+ACTGCATA
ACTACGGGTGGCAGCAGTGGGGAATATTGGGCAATGGGCGCAAGCCTGACCCAGCAATGCCGCGTGAAGGAAGAAGGCTTTCGGGTTGTAAACTTCTTTTAAGTGGGACGACAATGACGGTACCACTTGAATAAGCTCCGGCTAACTACGGGCCAGCAGCCGCGGTAATACGTAGGGAGCAAGCGTTATCCGGATTTACTGGGTGGAAAGGGGGGGTAGGCGGGACATCAAGTCAGAGGGGAAAGCACGAGGCGCAACGTCGGGCAGGCATGTGAAACTGCCGGACTGGAGGGTTGGAGAG
+
8A@BC?=5:));=8=;;==;;78BCE9,CDGC<@FCCDCC@B@CFC,CDFFFFE<ECEAF@@@@+@FDFCEFEEEEFGE88EFDDF?F4A@CFCFFGD9EFFF,@FEEDFG7FF,ABACC:F=FFGG,CEFDFGGF,@DFGE7CFGDFFG+>CF>8@FC,@9@@F*;EGCFG9>DCC::*=065:2*7*=CGDA58*;FFCFG)=):FFADC)7)91,9F6CDCC):03=:F64<FF)7*-93)85F?GFBE6(9;>*)(-7(,(,(30:*(6>FFF)--))-,((731:<03,,-8::(-
@M02996:162:000000000-B87FG:1:1101:11772:2448 1:N:0:ACTGAGCG+ACTGCATA
ACTACGGGTGGCAGCAGTGAGGAATATTGGTCAATGGGCGGAAGACTGAACCAGCCAAGTCGCGTGCAGGAAGACGGTCCGATGGATTGTAAACTGCTTTTGTACGGGAATAAAGGGCGGGACGTGTCCCGTTTGGAATGTACCGTAAGAATAAGGGTCGGCTAACTCCGTGCCAGCAGCCGCGGTAATACGGAGGACCCGAGCGTTATCCGGATTTATTGGGTTGAAAGGGTGCGCAGGCGGAGGATGAAGTCAGCGGTGAAATTCTCATGCTCAACAGGAGAACTGCCATTGATACGGG
+
88AAC?8):0)=;8=;;==;;CCC,CCDEGGFEACCD,;@:CECF@<EEGFFFFCC@C@69@@B6@FCFFCFEFCCF?FG+@:BCFF?FF?@BFDGG<9F?FFFFGDDCEE=FFG9?FFGGGGGGGGFGGED8DEGGG9FFCAFE8FEGGG?FGCCC=;CED1=FF:FGECFGGGGFFGG5<BADCDC+CFCCDGGFGGFC>CEC>:B)9FGGF>**.2:=EF97)ACA7FD3:?F>BDC>>204780*5:F6:BABGG19F?946-)9626:.=C?().:FB:24.5)45).66.8:6:>
@M02996:162:000000000-B87FG:1:1101:14636:2451 1:N:0:ACTGAGCG+ACTGCATA
ACTACGGGTGGCAGCAGTGGGGAATATTGGGCAATGGGCGCAAGCCTGACCCAGCAATGCCGCGGGAAGGAAGAAGGCTTGCGGGTTGTAAACTTCTTTTAAGTGGGACGACAATGACGGTACCACTTGAATAAGCTCCGGCTAACTACGTGCCAGCAGCCGCGGGAATACGTAGGGAGCAAGCGTTATCCGGATTTACTGGGTGTAAAGGGGGGGGAGGCGGGAAATCAAGTCAGAGGTGAAAGCACGAGGCTCAACGTCGGGCCTGCAGTGGAAAGGGAGGTGCTTGAGGGATGGAGAG
+
-8A?CB=5:)0=;8=;;==;;88B6C,CEEGFFC<CCFFE@CEEFF8EDFFGGFCFDECFF@@@+>CEGDDGGEFFFF<=+AFCD@CF7EADFFEGG<,ADFG,AFFFGGGCGG@FGGGGFFEGGGF,CFFFGGGG,@EGCC+@D8=EFG6DGGE:@D9BD9>BF*=E*B9E*5CEEEE5C<;)822>*4@EC3**1:>*:>F.;/9FF?DC)83>)49CBE=1*.1*.96@:A-9<)5*(2,065?BDB95,(.,<E*80@(((-(4)3*.(4=@F(((()4(-:)).44(-((,70,,,
@M02996:162:000000000-B87FG:1:1101:22753:2460 1:N:0:ACTGAGCG+ACTGCATA
ACTACGGGTGGCAGCAGTGAGGAATATTGGTCAATGGGCGCGAGCCTGAACCAGCCAAGTAGCGTGAGGGATGACTGCCCTACGGGTTGTGGACCTCTTTTGTGGGGGAATAAAGGAGCCTATGTGTAGGCTGTTGCATGTACCGTTCGAATAAGCATCGGCTAATTCCGTGCCAGCAGCCGCGGTAATACGGAAGAGGCGAGCGTGATCCGGATGGAGTGGGTTTAAAGGGAGCGTAGGCGGCCGTGTAAGGCTGCGGGCAAATGGCAGGGCCCAAGCGGGGCATGCCGGGGAGACTGAG
+
8AC?C?:):01;;8=;;==;;;CC@@,CEFCAD@@@CCCB@B@CF@<EDF<7CE,CEFFCAEEB6@CCFDE8BE,,CFGGCFCBEF@=@?=8CEF8F,,:EF=,=B=CFEE?DFGGGGGGFG9EFGGFGGG,,,3CEFEFFGFG+@EGGGG@FGFCF,DCD64CC,:DFB6A>8AEBCC7@;*9>;<D7C@G=BCC4*26CGG:8:8A47CF<.0)*.*2<CC/*)<0:=CFFF1734>9292)4.),2.<9)(33,CC((73:2.).51<9(.)*7(-((.49-,4:24(49>(-)....
@M02996:162:000000000-B87FG:1:1101:22770:2470 1:N:0:ACTGAGCG+ACTGCATA
ACTACGGGTGGCAGCAGTGAGGAATATTGGTCAATGGGCGCGAGCCTGAACCAGCCAAGTAGCGTGAGGGATGACGGCCCTACGGGTTGTGGACCTCTTTTGTTGGGGAATAAAGGAGCCTATGTGTAGGCTTTTGCATGTACCGTTCGAATAAGCATCGGCTAATTCCGTGCCAGCAGCCGCGGTAATACGGAAGAGGCGAGCGTTATCCGGATTTATTGGGTTTAAAGGGAGCGTAGGCGGCCTTTTAAGGCGGCGGGCAAATGTCAGGGCCCAACCCTGGCATGCCGTGGATACGGAG
+
8AC?C?85=0)=;8=;;==;;;;;;E,EEFC@@<CCDFFBCEECFE8EEGFFFE6:CFEC@C@B8CFCFDE<CE,,@FGG7?FEGGF:@?78CBFAF9,CEFB,,B>CEG8<:FFGEGGGGG9EFFGFFGG8,,8CFG9FFGGG+@?FGGFGFDF8D8=>CC+>F7@;FC@CG>E<D:CC;9??C9<<79+CCBGGF*?ACDGFD988A+:C<D5**67*9@C9*)<*6@C><BBF1:>1)9750)/-065@)4(-4>D01>3?264:@<D6(-)2)(-(.8?01).5,4(433.)0(-,-
@M02996:162:000000000-B87FG:1:1101:13670:2540 1:N:0:ACTGAGCG+ACTGCATA
ACTACGGGGGGCAGCAGTGAGGAATATTGGTCAATGGGCGGAAGCCTGAACCAGCCAAGTCGCGTGAAGGAAGAAGGTATTATGGATTGTAAACTTCTTTAGCTGTGGAGCAATAACCCCTAGGTATAGGGGGATGAGAGTACACAGAGAATAAGGATCGGCTAACTCCGTGCCAGCAGCCGCGGTAATACGGAGGATCCGAGCGTTATCCGGATGTAATGGGTTTAAAGGGTGCGCAGGCGGCGCGTGAAGGCAGGGGTGAAAGCGGGAGGCGCAACCTCATCCGGCAAGGGAAACTGGG
+
8ACCC?101)18888::<:::9C=5C,CCCCCA=9@CDBBC@=CFC=EDF=AEEBBDGF5B>=>+8CDGFDFGBCEF@DD9@,@,@BBD<@AEGGFF,,3@D>,838<DFG:@,@FFGGGCF,C<FEGFGFFEFEEGGGGEFFFGGFFGGG9EGCDF>4<8C=EGG7EG>2CGEGC@7CF7777C5CC7CCFC@EGD0>?<>E3115>)1CGC<<3*6**1@67:)<CAFF>3:6B>679>D904.)-)42=((:4(:C:9F?<)4993,9>:(0:;((((9).6,(((4((32(()6.3(
@M02996:162:000000000-B87FG:1:1101:16945:2549 1:N:0:ACTGAGCG+ACTGCATA
ACTACGGGAGGCAGCAGTGGGGAATATTGGGCAATGGGCGAAAGCCTGACCCAGCGACGCCGCGTGAAGGATGAAGGTCTTCGGATTGTAAACTTCTGTCGACAGGGAAGAAACAAATGACGGTACCGGTTGAGAAAGCCACGGCTAACTACGTGCCAGCAGCCGCGGTAATACGGAGGGGGCAAGCGTTAGCCGGATTTACTGGGTGGAAAGGGTGGGGAGGCGGGAGGGCAAGGCAGAGGGGAAAATTAGGAGCTGAACTCAAAACCTGCATGGGAAACTGGAGTGCGTGAGAGTCGGG
+
88A=A?==811=88=;;==;;88@;C6;CCFC<@CACFFCEDCCCC,EAECEAA:@@@BF@@8>8>FDGFDEEADFFBEC,ADCC:BF5@BCAE<FFF5CFD@FCFGFFGGCGGGGG,CFGGG=FFG+@++@DGFFGGGGGGEGGCEGG9E@E3>;>D>3B>D:FEGG/:C,B?F*=7C=7<888<:C/19*3;CEF59*2:+98D)8)7CFCFF0>1C)7?C5CBE3(.73:6<)4279(9(>38>?*(.)6<B::+287/).(-545(>3:)*00,5<006(.44(6(--,,.50.-3(
@M02996:162:000000000-B87FG:1:1101:13662:2557 1:N:0:ACTGAGCG+ACTGCATA
ACTACGGGGGGCAGCAGTGAGGAATATTGGTCAATGGGCGGAAGCCTGAACCAGCCAAGTCGCGGGAAGGAAGAAGGTATTAGGTATGGGAAACTTCTTTAGCGGGGGAGCAATAACCCCTATGTATAGGGGGATGAGAGTACACAGAGAATAAGGATCGGCTAACTCCGTGCCAGCAGCCGCGGTAATACGGAGGATCCGAGCGTTATCCGGATGTAGGGGGTGGAAAGGGTGCGCAGGCGGAGCGTGAAGGCAGGGGTGAAAGCGGGAGGCTCAACCGCACCCGGCCAGGGATGCTGGG
+
-8AACB=8)1088889:<:5:::=CE9CEF5BB=EDCFFC@EEEGF?EDFFFEEB:AA>,B>@>+>CCGDECCCBCF@A9,3,=,<E,D,6>FDF9F,3,@>>*:1<:=F*CF,?<:F58:F+<+A+<99@C8E*:FEFG:@FGCEFGGFF+0A:?<+*/8)*;:C7+A8*:C8@C@*:C*5).89>7*<FGGFGG@*9?C/C>C/0;)*2C<)8)0.**88:1*):6)7/><?:D0279(1-)-0)-914@(381(:7(4>,<)36(59CB<()<9(.-(0(,((-6(4((-(.(.-..,
@M02996:162:000000000-B87FG:1:1101:11030:2618 1:N:0:ACTGAGCG+ACTGCATA
ACTACGGGGGGCAGCAGCTAAGAATATTCCGCAATGGACGAAAGTCTGACGGAGCGACGCCGCGGGGATGATGAAGGCCGGAAGGTTGTAAAATCCTTTTAAGGGTGAAGAATAAGCGAGGGCAGGGAAAGCCCATGTGGTGACGGTAGCACTTGAATAAGCAACGGCTAATTACGTGCCAGCAGCCGCGGTAACACGTAAGGTGCGAGCGGGGTGCGGAAGGATTGGGCGGAAAGGGCATGGAGGCGGTGTTGCAAGCTTGGGGGGAAATCCCGGGGCTGAACGCCGGAATTGCGGTGGG
+
88A?C?855))88889::4:5:::C?CAFAFECCFDFFFB@CBCB@,AEECCBC6:>@CE:>@>+<@C*8<@CACFFGGDEEECE38@*:<BC??F9,,<CEF,8281<FF:2?FF9FFGGEGGGGGGGFGFGGF*;0<FGCCCEE/;E8E<++3<CCCCCDFGGGGG5:<+*<::20/C<C>@ECCDCED/8<A<4D07CF+137@EF3C*/;:)9-717/:FF4C5:>D)49>FFF71(90@:E37D((.(,.<<C*)67<(((40:82),47C51-(,0.5<?F43(4()5.4)--(,
@M02996:162:000000000-B87FG:1:1101:7507:2636 1:N:0:ACTGAGCG+ACTGCATA
ACTACGGGTGGCAGCAGTGAGGAATATTGGTCAATGGACGGAAGTCTGAACCAGCCAAGTCGCGTGAAGGAAGAAGGCTTTCGGGTTGTAAACTTCTTTTGTCAGGGAAGAGTAGAAGACTGTACCTGGCGAATAAGCCACGGCTAACTACGTGCCAGCAGCCGCGGTAATACGTAGGTGGCAAGCGTTGTCCGGATTTACTGGGTGTAAAGGGCGTGTAGCCGGGTCGGTAAGTCAGATGTGAAATCAACGGGCTCAACTCGTGAAATGCATTGGAAACTGCTGAGCTGGAGTATAGGAG
+
88ACCAA=>0)=======;;;;;;CFGGGGFGGFGGGGFFDEGGFGGGGGFFGFECEFGGGGGFFFEDGGFGFFFFFG8FGDGGGFFFFFGGGGGGGEAEFGEFFGGGGGGDFGGDAEFEGGGGGGFFGFC:CFGEFAFGGGECCEGGFFGG>FFGGGGFBFBEGCGEG7BG>D,@DC,@CCFFF4?*;?C?,:EE4?CFFGFFG<B5A8:CGA>DD>GGF9+>EEC57>DF?F.=5:8>.0)*.116*),86?;04?7:)048?F(5=.2).:?F@4)(.8?2:B((-5:(.4>)/.653
@M02996:162:000000000-B87FG:1:1101:12695:2643 1:N:0:ACTGAGCG+ACTGCATA
ACTACGGGTGGCAGCAGTGAGGAATATTGGTCAATGGACGCAAGTCTGAACCAGCCATGCCGCGTGAAGGATTAAGGCCCGATGGGTCGTAAACTTCTTTTGTACGGGAGCAATAAGTTCCACGTGTGGAGCGATGAGAGTACCGTACGAATAAGCATCGGCTAACTCCGTGCCAGCAGCCGCGGTAATACGGAGGAGGCAAGCGTTATCCGGATTCATTGGGTTTAAAGGGTGCGTAGGCGGCTTGGTAAGTCAGCGGTGAAATGCCAGGGCTCAACAGTGGACGTGCCGTTGATACGGG
+
88A=@?8):)0=;8=;;==;;;;@6C,CEFFFCC<CDFCCFCCBEE<ECFC@EE;:@EDFE@@B+@FDGFEFB<@EFGGG+@=?CGCFE:?DFGFEG9,ABFGGGGDDEGGFG9FGG?5FFGGGBFFGGFGGCC8CGGGGGGGGGFGGGGG,DFDAD=CBCC6CFGCGGE@CDFFED?>A:9/9C:DD@FGGCBGEB*>A8FG3:/5;58FCCA516/+3;C=12)<>AFFF7B?F?<BGFG>7()8:*:<?).:>?GG19FFFA<<??>*8?(7:904()18<(9(4,8>4(44)/6(3(
@M02996:162:000000000-B87FG:1:1101:7522:2647 1:N:0:ACTGAGCG+ACTGCATA
CCTACGGGTGGCAGCAGTGAGGAATATTGGTCAATGGACGGAAGTCTGAACCAGCCAAGTCGCGTGAAGGAAGAAGGCTTTCGGGTTGTAAACTTCTTTTGTCAGGGAAGAGTAGAAGACTGTACCTGGCGAATAAGCCACGGCTAACTACGTGCCAGCAGCCGCGGTAATACGTAGGTGGCAAGCGTTGTCCGGCTTTACTGGGTGTAAAGGGCGTGTAGCCGGGTCGGTAAGTCAGATGTGAAATCCACGGGCTCAACTCGTGAACTGCATTTGAAACTGCTGATCTGGAGTATCTGAG
+
88BBC*=)10)=====;==;;;;CFFGGGGGGGGGFGFGGGGGGFFFGGGGGGFFGGGGGGFGECGGFFF@FFFEGFGEFFGGGGGGEGGFFFGGGGDFFGGGGGGGGGGGGDFEEFFGGF@AGGCFGGGGGCGGEFGGGC>EGDGGGFGGGFCFGGGGGGGGGGGGG6CGGF>@EFEEE>FFFGGGGGGDGFD7:)2CCFGFFG4).=CC?D35CDFGFA,CDGF:<>FGF?2)9-)9;4:4*5BF9*44890031CGF24-:::14*.6A)5*</<<<>*<>248<:)))((..8).).
@M02996:162:000000000-B87FG:1:1101:12693:2662 1:N:0:ACTGAGCG+ACTGCATA
ACTACGGGTGGCAGCAGTGAGGAATATTGGTCAATGGACGCAAGTCTGAACCAGCCATGCCGCGTGAAGGATGAAGGCCCTATGGGTCGTAAACTTCTTTTGTACGGGAGCAATAAGTTCCACGTGTGGAGCGATGAGAGTACCGTACGAATAAGCATCGGCTAACTCCGGGCCAGCAGCCGCGGTAATACGGAGGAGGCAAGCGTTAGCCGGATTCATTGGGTTTAAAGGGTGCGTAGGCGGCTGGGTAAGTCAGCGGTGAAATGCCAGGGCTCAAAATGGGACGGGCCGTGGAGACGGG
+
88A=C>=51)1;;88;;==;;;;;;C,,CD@<@<C@EFC@@BFE@,;EEFECAAC@CFDF<@:@6@FFFFDF,@CCFGGG,9,CBFEACF=EDF9FF9,CEF@FGGECCFE@F,CFG5,AFGFGGGGGGGGGEC,CEGGGGEGFG+@EEGG8=EFG=,+>8C+>7D9AC>+4;@54>CCCC>A>E7CG+<8FCECCA*9A<9:3?95>)16>7>)**.22/<71*)<::FFE:11B8:;*)965().40)47.6)68CD39>B<4>A>/:*3((0</))))9(489(-,,9732(,7::?(
@M02996:162:000000000-B87FG:1:1101:11095:2713 1:N:0:ACTGAGCG+ACTGCATA
ACTACGGGTGGCTGCAGTAGGGAATCTTCGGCAATGGGGGCAACCCTGACCGAGCAACGCCGCGTGAGTGAAGAAGGTTTTCGGATCGTAAAGCTCTGTTGTAAGAGAAGAACGTTGAGTAGAGTGGAAAGTTACTCAAGTGACGGTATCTTACCAGAAAGGGACGGCTAACTACGTGCCAGCAGCCGCGGTAATACGTAGGTCCCGAGCGTGGTCCGGATGGATTGGGCGTAAAGCGAGCGCAGGCGGGTGAATAAGGCTGAAGGTAAAGGCAGGGGCTCAACCATTGTTCGCTGTGGAA
+
-8A?@?=5>0)==8=;;==<;8@@,C;<ECC@CC@CCDDDCCDFGD8ECFE@@>8@AFEF@>@>+>CC<CDFFCDEF?55+@CCC+CF,=?@?F<EEE9BFFGG@EDEDGGFEF+8EFG7EFGGGGGGGGGF8FG=FGGGGAFFGEAE+>;=EFGCCEDFCDGFGGGG5>EFCFGC>;:AC>?FEFDGGGG33:<@FG=FDG9;@FEEF>D**85>C4C90**C+7FC?FD.7??FFB:D>G;E>DBBG(-)(4)6AG*30>:B?(,6=AGFFF@C56((-9<:<<3)6)))-3-(..3.,
@M02996:162:000000000-B87FG:1:1101:9797:2717 1:N:0:ACTGAGCG+ACTGCAAA
CCTACGGGCGGCTGCAGTGGGGAATATTGGGCAATGGGCGCAAGCCTGACGGAGCAACGCCGCGTGAAGGAAGAAGGCTTTCGGGTTGTAAACTTCTGTTAAGGGGGAAGAGCAGAAGACGGGACCCCTAGAATAAGCCACGGCGAACTACGTGCGAGCAGCCGCGGTAACACGGAGGAGGCAAGCGTGGTCCGGAGTTACGGGGTGGAAAGGGCGGGTAGCAGGGGAGGCAAGTCAGGTGTGAAAGCTATGGGCGGAACCCAGAGAAAGCATTGGAAACAGCGGCGCGGGAGGGCTGGAG
+
-8A?C?88)108888;;;6;;7@@;C,C<9CFDCECDFFC+@@CFD<EE<-+@@8DDEEFC>@>+>C+CACFFCEFFE=4,?CC:A+@8A?D,<,EF,,:57D<=FEEEGGFFGEA:FD8<++5+38FC:D:@,@E9F:A811**4=E4;<:,<**=8)*25:8*=1/:>+008:5C5*/7C@)/9D*1C52+7*8)*00**:>=)0))*2><.87<1)/8++2:8=)3>1<?:48-5)2.*-0)11(*)69?02((2>0(0(,,1<7)50.))*0*).4(7(-(-6(((4-7(-2.-3,,
@M02996:162:000000000-B87FG:1:1101:24939:2731 1:N:0:ACTGAGCG+ACTGCATA
CCTACGGGAGGCTGCAGTGGGGAATATTGCACAATGGGGGAAACCCTGATGCAGCAACGCCGCGTGAGTGATGAAGTATTTCGGTATGTAAAACTCTATCAGCAGGGAAGAAGATGACGGTACCTGACTAAGAAGCACCGGCTAAATACGTGCCAGCAGCCGCGGTAATACGTATGGTGCAAGCGTTATCCGGATTTACTGGGTGTAAAGGGAGCGCAGGCGGTCCTGCAAGCCAGAGGTGAAAACCCGGGGCTCAACCCCGTGATTGCCTTTGGAACTGTAGGACTTGAGTACTGGAGGG
+
88ACCF@5:0)=========;88BEFFGGGGGGGGGGGGGGGGGGGGGGGGGGGGGGGGGGGFFCFGGGGGGGGGGFGGGGGGGGGGGGGGGGGGGGFCFGGGGGGGGGGGGGGGGGGGGGGGGGGGGGGGGGGGGGGGGGGGGGGGGGGGGFGGGGGGGGGEGGGGGGGFCDFGGGGGGGGFFGCGGGGGGGAEGFGGFGGGAEGFFFFGGFDBGDBGGFGGDC5EGBFGFFFFFFFFG:C?FB)7:D>BFF;BDFDDFFFF<08>FFB:<ADFC48:?472<).822-.6<9))67<BF
@M02996:162:000000000-B87FG:1:1101:24922:2739 1:N:0:ACTGAGCG+ACTGCATA
CCTACGGGAGGCTGCAGTGGGGAATATTGCACAATGGGGGAAACCCTGATGCAGCAACGCCGCGTGAGTGATGAAGTATTTCGGTATGTAAAACTCTATCAGCAGGGAAGAAGATGACGGTACCTGACTAAGAAGCACCGGCTAAATACGTGCCAGCAGCCGCGGTAATACGTATGGTGCAAGCGTTATCCGGATTTACTGGGTGTAAAGGGAGCGCAGGCGGTCCTGCAAGCCAGAGGTGAAAACCCGGGGCTCAACCCCGTGATTGCCTTTGGAACTGTAGGACTTGAGTACTGGAGGG
+
88BCCD=A>1)=;===;===;888CFGGGGGGCFGGGGGGGGGGGGGGGGGGGFGGFGGGGGGECFGGGGFGGGGGGGGGGGGGGGGGGGGGGGGGGGFGGGGGGGGGGGFGFGGGGGGGGGGGG<EGGGGGGGGGGGGGGGGGGGGGGGGGGGGGGGGGGGGGFGGEAFGGG9EFG@CFGGFFGGGGGGGGGFGGFGGFGDGFGGFFFFGGGEDDGFGCEGGGE>FGFFGFFBFF((7F:*509<DBC>BF>06?<FGFFFFFFF947<*)367:@?0<A?92>?:4545))6<4/4:BB
@M02996:162:000000000-B87FG:1:1101:13144:2746 1:N:0:ACTGAGCG+ACTGCATA
ACTACGGGGGGCAGCAGTGGGGAATATTGCACAATGGGGGAAACCCTGATGCAGCAATGCCGCGTGAGTGATGAAGGATTTCGGTATGTAAAACTCTATCAGCAGGGAAGAAGATGACGGTACCTGACTAAGAAGCACCGGCTAAATACGTGCCAGCAGCCGCGGTAATACGTATGGGGCAAGCGTTATCCGGATTTATTGGGTGGAAAGGGAGCGTAGGCGGTGCTGGAAGCGTGTTGTGAAAGGTAGGCGCCCAACGTCGGCACGGCAGCGCGAACGGGAGCACGGGAGTAGGGAGGAG
+
886ACB>)1))8888::9::9=?B,B,<E?FFFA9ECFDDFCCFFG<EE<A<?ABEDFDFA>@B3>C@=>AEECDF,B=<@AFD8@<D@CCCEFFGGC,;FD<FCFDFFGE:FFCFGGGGGGGGGGGG,CECFGGGGGGGGECGFG9EGF?EGGFFEGF:E7?EGCEGEEFF=C+::*7:CC@>C>*C*<CECB***:*12>F)*)8?F>/:5BDD92CD6*77:5+0270?:>(724024:69)806C-)7170?FGG??B>1>9(4)3/(-402.71??),,(4((,49,4))(0,-,(
@M02996:162:000000000-B87FG:1:1101:24935:2751 1:N:0:ACTGAGCG+ACTGCATA
CCTACGGGAGGCTGCAGTGGGGAATATTGCACAATGGGGGAAACCCTGATGCAGCAACGCCGCGTGAGTGATGAAGTATTTCGGTATGTAAAACTCTATCAGCAGGGAAGAAGATGACGGTACCTGACTAAGAAGCACCGGCTAAATACGTGCCAGCAGCCGCGGTAATACGTATGGTGCAAGCGTTATCCGGATTTACTGGGTGTAAAGGGAGCGCAGGCGGTCCTGCAAGCCCGAGGTGAAAACCCGGGGCTCAACCCCGTGATTGCCTTTGGAACTGTAGGACTTGAGTACTGGAGTG
+
68BCCF=50))=;=8===;=;888EFDGEGGGGGGGGGGGGGGGGGGGGGGGGFGGGGGGGGGGFDGGGGGFGFGGGGGGGGGGGGGFEFFFGGGGGFEFGGGGGEGGGGGGGGGGGGGGGGGGGFGGFGG<EG8FGGGFGGGGGADEAFF8DFGGGGGGGGGD@EEE;BFFGGGGGGGGGGFFEGGD6FGGGBEGFFFFG4CFGC=AFFFGGFFDD@DDBEGGGF?>?FGFF<(<9>3>:D<667D:C7>E9>?F?GD?BE?(4:<AFBCAAB4@B::46*:).::72))...).934,4
@M02996:162:000000000-B87FG:1:1101:15052:2752 1:N:0:ACTGAGCG+ACTGCATA
ACTACGGGAGGCAGCAGTGGGGAATATTGCACAATGGGGGAAACCCTGATGCAGCGACGCCGCGTGAGTGAAGAAGGATTGCGGGATGGAAAGCTCTATCAGCAAGGAAGAAAAGGACGGTACTTGACTAAGAAGCCCCGGCTAACTACGTGCCAGCAGCCGCGGGAATACGTAGGGGGCAAGCGTTATCCGGATGTACTGGGTGTAAAGGGGGCGTAGACGGTAAGGAAAGTCGGAAGGGAAATGCAGGGGCGAAACCCCGGAACGGCTTGGGAAACTGGCAAACGAGAGGGAAGGAGGG
+
68A?C?==51)==8=;;==;;78@;CCEEEGGFCFADDDDFEEGFG8EE6@CEA6:@FCF@@@>+>C@<CEFGEEF4:,,,9?@+@>F+4=?<FEFE<,CEE=F@FFCBFGEGG,CFFFGEGC9@DFG,CDGGGGDFGEGGC+CFGGGFG>DGGF:@EC<>7>CE*=EA<FE2?E:BCD:=<:5C9*9*<FGDF=*):C829F0:99FF?FE)57D/29C@C7/1;EC)80<64(76?:*-9,7-79<GB>E,((-4C<63)-46,(3)()-4:FCF().(.4>0((,((-28((-.(.(,
@M02996:162:000000000-B87FG:1:1101:13198:2772 1:N:0:ACTGAGCG+ACTGCATA
ACTACGGGTGGCAGCAGTGAGGAATATTGGTCAATGGGCGGAAGCCTGAACCAGCCATGCCGCGTGAAGGAAGAAGGTCCTATGGATCGTAAACTTCTTTTGAGCGGGAGCAATAAGGACTACGTGTAGTCCGATGAGAGTACCGTTCGAATAAGCATCGGCTAACTCCGTGCCAGCAGCCGCGGTAATACGGAGGATGCAAGCGTTAGCCGGATTTATTGGGTTTAAAGGGTGCGTAGGCGGCTGGTAAAGTCAGGGGTGAAAGCCCCCTGCTCAACAGGGGAACGGCCATTGAGACGGG
+
-8ABC:1)=00=;8=;;==;;;;@;CC<EFFFFCDDFDFCDEDEFFCEEFCCDFCC@CC<C@CB6@FFGGFG4CCEFEEF9AECFGEFCFECFGGFGC,C5CFFEFCDCG>DF,EFGGGFGFGGGGGGG:@FCGCEEGGGFFGFGD6FGGGGGGG9>9CCDDCEGG:EGC@EGFGFGGC?7?@?D:CG7FGGDEGGF4<8;CGFED>D);FGDF57*-2*9C79*)<:>FCB(40B?B7>7>,0-.74*6AF)6<A(AC(7F?FFFFF31)4(.9@718?<:96<0(-,440)..)).(44
@M02996:162:000000000-B87FG:1:1101:13203:2789 1:N:0:ACTGAGCG+ACTGCATA
ACTACGGGTGGCAGCAGTGAGGAATATTGGTCAATGGGCGGAAGCCTGAACCAGCCATGCCGCGTGAAGGAATAAGGTCCTATGGATCGTAAACTTCTTTTGAGCGGGAGCAATAAGGACTACGTGTAGTCCGATGAGAGTACCGTTCGAATAAGCATCGGCTAACTCCGTGCCAGCAGCCGCGGTAATACGGAGGATGCAAGCGTTATCCGGAGTTATTGGGTTTAAAGGGGGCGTAGGCGGCTGGTCAAGTCAGTGGTGAAAGCCCCCGGCGCAACAGGGGAACTGCCATTGAAACGGG
+
-88=A?85:0)=;8=;;==;;;;C6C<CEFF9@@<ACDFCDEEEGF,CAFFCDECCDEDFE@8@+>CCFFFG8CCEF,EF,@5CEGCFEF?EFG9,F,,CEFGGGGCDBFFDF,EFGGGGFGGGGGGGG5DFEF=EGGGGGBFDFFDCGFG7FGCFC;?CCD+@FGCGGE@CDCFGFCCCC>@>C9CC+BCE=DGC>*;5CFGFC7.>)1;EC:)**.**9@C12)<>AFFE6>FF99B9<D9517<7DA?F.69A4CC44@?ADF02)-)-((./7(.8<>>>?:)5<::4)6-)14:(4
@M02996:162:000000000-B87FG:1:1101:21737:2840 1:N:0:ACTGAGCG+ACTGCACA
ACTACGGGCGGCAGCAGTGGGGAATATTGGGCAATGGGCGAAAGCCTGACCCAGCAACGCCGCGTGAGGGAAGAAGGTCTTCGGATTGTAAACCTCTTTTACCAGGGAAGAAGAAAGTGACGGTACCCGGAGAAAAAGCCACGGCTAACTACGCGCCAGCAGCCGCGGTAAGACGGAGGCGGCAAGCGTGGGCCGGAATTACGGGGTGTAAAGGGCGAGTAGGCGGGGAGACAGGGCAGAGGGGAAATGGCGGGGCTCAACCGCGGAACTGCAGTGGGAACCGGGTTGCGGGAGCATAGGG
+
-8ABCB98)1)8888;;<;;;88C@E9FGD<@DDECFF9@CEE@FF@FGCFFGEC6EFEGGEFC4@FEEEEGGFFDFB?F<FGE:BCGDEED<FFGG9,5F5FGDBCDFGGCEFFFD,CFE::+68C,@<CGGGGCG:E:@FG:*>?FF,??:*1*=E9F:6E8FC:8:BB+:+A*;CE*/50>*9<CD*1**7CE@)*02:*8:3.70/2<:?)*1(918<CFD@G)-05.,81)3:>3(9(),0))25(7000,(27)244((-,(707<2(*3)(..(710(-((.((,(.((*).,(
@M02996:162:000000000-B87FG:1:1101:21755:2846 1:N:0:ACTGAGCG+ACTGCAGA
ACTACGGGCGGCAGCAGTGGGGAATATTGGGAAATGGGCGAAAGCCGGACCCAGCAACGCGGCGGGAGGGAAGAGGGTCTTGGGATGGAAAACCTCTTTTACCAGGGAAGAGGAAAGGGACGGTACCGGGAGAAAACGCCACGGCTAACTACGGGCCAGAAACCGCGGTAATAGGAAGGGGGGAAACGTGGGCCGAATTTACGGGGGGTAAGGGGGGGTTAGGCGGAAAGCCAGGCCAAATGGGAAATGCCGGGGCCAAACCCGGGACCGGCATGAGAACCGGGTGTTCGTATGAACCGGG
+
8AC=C9118)188886;<;;;6866;,,<@C,6,6C@@,+8@+7E,+66C76,9,CC,7F+=+8+4+>B+B,+8,88+BF9,:38B+>,7<@@FBDGCD>EFF9>F:C:*@,>FG:<,*66<@**<<:F<11;FGF+8C*:8C<<:CCCEE+A*/:*;7*2766**1:2*13*+3++2:/7<))***/9*7*;.>*)11*:D*>:7)5079+07))),)).27*>7/),8*)(.()4()0.7<74004D))042(4,/*(4F01((((0,)(,44+/)6:::((((((4((((.).*((-(
@M02996:162:000000000-B87FG:1:1101:14738:2850 1:N:0:ACTGAGCG+ACTGCATA
ACTACGGGGGGCTGCAGTGAGGAATATTGGTCAATGGACGCAAGTCTGAACCAGCCATGCCGCGTGAAGGATTAAGGCCCGATGGGTCGTAAACTTCTTTTGTACGGGAGCAATAAGTTCCACGTGTGGAGCGATGAGAGTACCGTACGAATAAGCATCGGCTAACTCCGTGCCAGCAGCCGCGGTAATACGGAGGATGCAAGCGTTATCCGGATTCATGGGGTTTAAAGGGTGCGTAGGCGGCTGGGTAAGGCAGCGGTGAAATGCCAGGGCTCAACATTGGACGTGCCGTTGATACGGG
+
88A?CB>98))88889:::::::C5E<<EDFEC=?BFFFCFEEEFC9EAFFCEA:BAFDFA>>B3>CDGGFF,=BFGGEG+@+>CFFFFFCEFGGFGA9CAFFGFGDGEGGFG,DFFF,FFGFGFGGGGGGGECCGGGGGGFGGGGFGGGGCGGFEF7D8CC8EGGGGGG8EDFGCFFFCFC<;C9DG>FFGCBGGF7CFGGGFE*8B54>E<@)964:*9@C9/)<CAFGF7?FFFFFG<D>7()7804:?)4:?FGG4;@?F)<D76?*8635@?7<0.@???;216:F,,,-47:(2(
@M02996:162:000000000-B87FG:1:1101:15582:2858 1:N:0:ACTGAGCG+ACTGCATA
ACTACGGGTGGCAGCAGTGGGGAATATTGCACAATGGGGGAAACCCTGATGCAGCGACGCCGCGTGAGCGATGAAGTATTTCGGTATGTAAAGCTCTATCAGCAGGGAAGAGAATGACGGTACCTGACTAAGAAGCTCCGGCTAAATACGTGCCAGCAGCCGCGGTAATACGTATGGAGCAAGCGTTATCCGGATTTACTGGGTGTAAAGGGAGCGCAGGCGGAAGGCGAAGTCTGATGTGAAACTCCGGGGCTCAACCCCGGAACTGCATGGGAAACTGGGCAGCTAGAGGGGCGGAGGG
+
68A?C?=5=00=;8=;;==;;88@;CCEEGGFFC<CDFEDEEFGGGFEFEDFFACB@FEF7@@B+>CEFECFECEE<C,<,<EC8BBF,???AFFGGC,CFGGGFGGFGGG8FG?FGGGGGGGGGGGGAFGGGGGG8FGFGG7FGGEGGGFGGGGC:FFCC9@CG*@E,@FG2?7;DCCCG<;?E97C7FGGDB:*8CG6:DG;:/;CFCDG5BBDC>CDBED95>C51>5>45)9<-9*.2:*81??G6>B9(8??FGFFFFBF6.5*)*).8?E@1)6:)(4(4.-5<<(4(74>149>
@M02996:162:000000000-B87FG:1:1101:21739:2858 1:N:0:ACTGAGCG+ACTGCATA
ACTACGGGCGGCAGCAGTGGGGAATATTGGGCAATGGGCGAAAGCCTGACCCAGCAACGCCGCGTGAGGGAAGAAGGTCTTCGGATTGTAAACCTCTTTTACCAGGGAAGAAGAAAGTGACGGTACCGGGAGAAAAAGCCACGGCTAACTACGTGCCAGCAGCCGCGGTAATACGGAGGGGGCAAGCGTTGTCCGGATTTACTGGGTGGAAAGGGCGGGTAGGCGGGAAGACAGGGCAGAGGGGAAATGGCGGGGCTCAACCGCGGAACTGCAGGGGAAACCGGTGGGCTGGGGTAACGGA
+
88ACCA8::018888;;<;;;88,;CCEEFGGF@<CEFFEFGECFE,CDCC@FFEFFFEF7>>B+>CCGDCCEFEFFEFFCAFEC:BF,AE@FGGGFCADEFGFCGDFGGGFGGGGGFFGGGGBDEF7FFGGGG>FGGGFGGGGGGGGF9DGGB>:8D9<C<F,=EEG::E7@9E*=75*:<5:@FFG5*9/<=CEF3**02+=89)0)76<9FBGC(71<;C7=>:<2707:?B)4171(90538.)*)(7966(4==?F>>07>;B5)>?>()*0,,31>>(-(((-((4(2-8).37(
@M02996:162:000000000-B87FG:1:1101:20924:2882 1:N:0:ACTGAGCG+ACTGCATA
ACTACGGGTGGCAGCAGTGAGGAATATTGGTCAATGGGCGGAAGCCTGAACCAGCCAAGTCGCGTGAAGGATGAAGGTATTATGGATTGTAAACTTCTTTAGAGGCAGAGAAATAAGCCCCTCGTGAGGGGTGATGCTAGTATGCAGAGAATAAGGATCGGCTAACTCCGGGCCAGCAGCCGCGGTAATACGGAGGATCCGAGCGTTATCCGGATTTAGTGGGTGGAAAGGGTGCGCAGGCGGCTGTTTAAGTGAGCGGGCAAATCGTGAGGCGCAAGCCCAACCCGCCGGTGAGACTGGG
+
68,=C:=5=01=;8=6;==;;;@@6@<6@@C;<@;@AC@@@CCCF<,C@DC,CA::@ED,687@+8BCFDD,AC?EF,C,9@,C,:9,B9?<FFEEG9C,F?B,484?=DF=F,CFGG:FF7:F4AEFFEG?@D,EF9CFDFDFGG,DFGG,@FEFE,+>8=+BC<,5@>+@5CCC:C>149*9=:CD7C:;=DGGE*707CEDE1.:)+;C50)**6*0@@=)*)27<F7>1:3>99@D>C2)()..26<=.)).,25((;3:),4.0(/41(0:7(((,8(---4>17((-8()*).2(
@M02996:162:000000000-B87FG:1:1101:13703:2923 1:N:0:ACTGAGCG+ACTGCATT
ACTACGGGTGGCTGCAGTGGGGAATATTGGGCAATGGGGGAAACCCTGACCCAGCAACGCCGCGGGAGGGAAGAAGGCTTTCGGGTTGTAAACCTCTTTTACCAGGGACGAAGAACGTGACGGTACCTGGAGAAAAAGCAACGGCTAACTACGTGCCAGCAGCCGCGGTAATACGTAGGTAGCAAGCGTTGTCCGGATTTACTGGGTGTAAAGGGCGTGTAGGCGGAGCTGCAAGTCAGATGGGAAAGCACGGGGCTCAAACCCGGAAAGGCATGTGAAACGGTAACACAGGAGTATCGGG
+
88@=C5551)0==88;;;;;6886;C,CCCF<<<<C<@CDBCCFFE,CEEF,EA:CEFBC7B7>+>@CEGCBC=<AFC,,,5BCEG+F+??B?FCFGA,EF<FGGGDFDGCEGGGGEBFFEFG+D@F,FFGG@@@FCEGGGGGGEG5DG,?DEC:;>CC*?8=;=E5EC:E+;;C+?:C++208<5DC8/:*5+:?B*9*::988D)8)9:CC*83>(1*8CFFG@ED(09?474*6:@><F)54<5(>217(,20-*9<A@0?BB900(9:<))+1.652)-(-(,)(((.,,(.*.33(
@M02996:162:000000000-B87FG:1:1101:13693:2937 1:N:0:ACTGAGCG+ACTGCATT
ACTACGGGTGGCTGCAGTGGGGAATATTGGGCAATGGGGGAAACCCTGACCCAGCAACGCCGCGTGAGGGAAGAAGGCTTTCGGGTTGTAAACCTCTTTTACCAGGGACGAAGAACGTGACGGTACCTGGAGAAAAAGCAACGGCTAACTACGTGCCAGCAGCCGCGGTAATACGTAGGTGGCAAGCGTTGTCCGGATTTACTGGGTGTAAAGGGCGGGTAGGCGGAGCTGCAAGTCAGATGGGAAATCCCGGGGCTCAACCCCGGAACTGCATTGGAAACGGTAGCCCTGGAGTATCGGG
+
88AAC?=5=0);=8=;;==;;78@;C<@EFGFCCFDFFDGFGFFGD?EEFFFFA:CEFEGEB@>+>FCFGDGGFEFFG=C,EFDGFCG:E?DFGGGGEEFFEGGFGDFFGGGGGGGGDEGGGG=FGGDFGGGGGGGGGGGGGGGGGGGGCGFGFCFDFCFF>DDFGGG5CG9C;E4C:C4318ACGGG9*>3<CGGF5*0:C+ACF7B)6CCC?FGG1D>DEFCGFGGF)96?AD*6<7:):2F8679CB?B>>BF9CDBB>BFFB>FB:FFA)*37)64<)4-42?<:0(328.5*640(
@M02996:162:000000000-B87FG:1:1101:22498:2955 1:N:0:ACTGAGCG+ACTGCATA
ACTACGGGAGGCAGCAGTGAGGAATATTGGTCAATGGACGCAAGTCTGAACCAGCCATGCCGCGTGAAGGATTAAGGCCCTATGGGTCGTAAACTTCTTTTGTACGGGAGCAATAAGTTCCACGTGTGGAGCGATGAGAGTACCGTACGAATAAGCATCGGCTAACTCCGTGCCAGCAGCCGCGGTAATACGGAGGATGCAAGCGTTATCCGGATTCATTGGGTTTAAAGGGTGCGTAGGCGGCTTGGTAAGTCAGCGGTGAAATGCCAGTGCTCAACATTGGACGTGCCGTTGAGACGGG
+
88BBC?=B)00=88=;;==;;;;CCEECFFFEDAFCFFFCFEDEFECFEFFEGECCEFDFFCFECCFGGFF@5CEFGGGGC,CEEGFECFEDEGFAGF9FGGGGGGGGFGGGGCFGGFCFFGGGGGGGGGGGGGGGGGGGGGGGGFGGGGGEGFDFGFFE>D+@FFCFGEDFGGGGGG?EECAAE;DGFGFGDFGGFFGFGGGFGDEF4AFGGE>*8C:CFGC>55C@CFDD?BFFFFEG?G>.()74;:<?4<AA:ED19F><<FF2F?08A-=C62<()13<?FB:4394(3:(83(4(
@M02996:162:000000000-B87FG:1:1101:22476:2961 1:N:0:ACTGAGCG+ACTGCATA
ACTACGGGGGGCAGCAGTGAGGAATATTGGTCAATGGACGCAAGTCTGAACCAGCCATGCCGCGTGAAGGATGAAGGCCCTATGGGTCGTAAACTTCTTTTGTACGGGAGCAATAAGCGCCACGTGTGGAGCGAGGAGAGTACCGTACGAAGAAGCATGGGCTAACTCCGTGCCAGCAGCCGCGGTAATACGGAGGAGCCCAGCGTGATCCGGACTCAGTGGGTTTAAAGGGTGAGTAGGCGGATAGGTAAGTACACGGTGAAATGCCAGTTCGCAAGAGCGGACGTTGCGTTGATACGGG
+
68ACC50=)))8888,:<:5:::49C,,C9A<<=CBDC,8@=B@E?,CEA-AFEEBCABFFCC>+>+AFC8<<DFD=>FF+,,:,@C,5+:>FF@<F,=DFFFG,DC**>@:D,>,7,*54C*4C<<FEDDGGE*:CC*<C2;F<FGGEG5*;ECCF9*2**0/+3+++/1:<8+2/:=7*/75:5)/*+0:=7**01*)**2):<)<)/2CC>))*)*2/*:1/7<76*7>2,(86<=74/-),))(*.5=)))).174(),))).)03*).2./7((.()(,-,(-(,-4(-34*)(,,
@M02996:162:000000000-B87FG:1:1101:22548:3010 1:N:0:ACTGAGCG+ACTGCATA
ACTACGGGTGGCAGCAGTAAGGGATATTGGGCAATGGGGGCTACCCTGACCCAGCCATGCCGCGTGAGGGAATGAGGCCCTACGGGTCGTGAACCTCTTTTGCACGGGGATAACGGCGCCCACGTGATGGGCGCGTGCAGGGACCGTGCGAATAAGCAGCGGCTAACTCCGGGCCAGCAGCCGCGGTAATACGGAGGATGCGAGCGTTAGCCGGATTCATTGGGTTGAAAGGGTGCGCAGGCGGCGCGACAAGTCAGCGGGGAAATCCGGGGGCCCAACCCCCGAAGTGCCGTGGATACCG
+
88BAC?8):)1=;8=;;==<<;;;CE9FFFGFFCEDFFDEF6CFGFFGFGFGGFEFFFFGGCFC7@FEFGEGF=EFFFGGGEEEGGFFEG=:AFGEGDFGGGGGGGDDDG:BFGGGGGGGGGGGFGG,EFGGGGGEGGGGG5FFGGGGGGGE:FFFFG8F:<C*4CG@FGG*5CECFEGF=F:BDD<<D+CFCFGGFG4?FDC>:D7)<):C<D)**5>:=@CDA3*26FFF?,4369@5499717)259>5:).64?DB(741?9<BFFGFF6>?>33?BFFB0>B1><-7-(3:05.)-
@M02996:162:000000000-B87FG:1:1101:16250:3011 1:N:0:ACTGAGCG+ACTGCATA
ACTACGGGCGGCAGCAGTGGGGAATATTGGGCAATGGAGGCAACTCTGACCCAGCAACGCCGCGTGAATGAAGAAGGCCTTCGGGTTGTAAAGTTCTTTAATTGGGGACGAAGAAAGTGACGGTACCCAAAGAATAAGCCACGGCTAACTACGTGCCAGCAGCCGCGGTAATACGAAGGGGGCAAGCGTTGTCCGGAATGACTGGGCGTAAAGGGAGCGTAGGGGGCGCAACAAGTGAGGAGGGAAATCCCGGGGCTAAACCCCGGAACGGCTTTAAAAACGGTGGGGCGTGAGTGAGGGG
+
88A=C?98)118888;;<;;;78@6C,CECGEC@FCFDFEFEFFFA9CCFF<CA:CCECCC>@>48BC<CCEFFEFGEE,5<D@E:BC4?DEAC<FCD<FFFFGDFEEFGGDGGGGGFFGGGC3FFGGGGGGGGFGGGGGGGGGGGGGG9FGG>>@DC>>>C>DGGGG*:E,BFG*=:=*=C3>8C<D5/9*37EEDG*?CC+9=D5>)09F:FDCD19)7:=*:;551BCBB?8*).678>6D?FF22:?;>F>69*29>F::9>;FF0D61,)+1..5:.8((4(7:>44(4)./,.81
@M02996:162:000000000-B87FG:1:1101:10931:3013 1:N:0:ACTGAGCG+ACTGCATA
ACTACGGGTGGCAGCAGTGAGGAATATTGGTCAATGGACGGAAGTCTGAACCAGCCAAGTCGCGTGAAGGATGAAGGTATTATGTATTGTAAACTTCTTTAGCAGTGGAGTAATAAGGGGATCGCGATCCCTGATGCAAGTACACTGAGAATAAGGATCGGCTAACTCCGTGCCAGCAGCCGCGGTAATACGGAGGATCCGAGCGTTATCCGGATTTATGGGGTTTAAAGGGTGCGCAGGCGGCTTTTTAAGTCAGTGGTTAAATCGGGACGCTCAACGTCATCACGCCATGGATACGGGG
+
88AAC?=5=01=;8=;;==;;;;@;E<FEF@CAAFAEFFCDEEECE9ECFCFDECCCFF<6@7@+@CEGFDFFDDEF@F6,9,CCEE,FE@AFGF<FADEFGFGF,BAEG4AF,EFGGGGGDGGGGG7FFGGFGFGGGGGGGGGGCFGGGGBFGDCD@DCCDBEFGCFGE@FGFGGGGGGFDE>>?DGFGGGDDGGF>FFFDGFE98?6@:CDF3**7:+=CC:70EF3AFF;@FEFFBDBG97,)0)91:F..6A-AF9(/66).8(59)7>()**(4(-7(647<:((38<7-6F(.0(
@M02996:162:000000000-B87FG:1:1101:18419:3062 1:N:0:ACTGAGCG+ACTGCATA
ACTACGGGGGGCAGCAGTGAGGAATATTGGTCAATGGGCGAGAGCCGGAACCAGCCAAGTAGCGTGCAGGATGACGGCCCTATGGGTGGTAAACTGCTTTTATGGGGGAATAAATGAGATCACGTGTGGTTTTTTGCAGGTACCCCAGGAATAAGGACCGGCTAATTCCGTGCCAGCAGCCGCGGTAATACGGAAGGGCCGGGCGTTATCCGGATTTATTGGGTTGAAAGGGAGCGTAGGCGGCCTGTTAAGCGGGTGGTGAAAGGTCCGGGCTCAACCGTGGCACGGCAGCGCGAACGGG
+
88A?C?=0151+7884:9:9:9C<,9C,CDF<<<,@CC?BC=4=FF+==FC+4AB4>>D:8?,>+>>=FD@,>B,B>FGG7@<>CFF+@:7=DF9DFG9DFC3FCFDDEE,<@C<C=<F,?CCF<FEFG4;<;B8C+?+CBEGFGGG*BFG+C<@9CF*8>7:CFCEC0<<CD5@?>07:*5.7=)9>*<7C8DC=B*9<7CC5C5)78BCC55;**.:*9CF<E)<C-@D>??(7,-79>G2.4)).0)692719(*1(4B26)4599(96>,0<6((4(831:<69(,,11(79BB026
@M02996:162:000000000-B87FG:1:1101:12732:3070 1:N:0:ACTGAGCG+ACTGCATA
ACTACGGGAGGCTGCAGTCGAGGATCATTGGCAATGGGCGAAAGCCTGACAAGGCGACGCGGCGGGGAGGATGAAGGCCTGCGGGTTGTAAACTCCTGTCATAAGGGAACAGGCGAGGGTACCTAAAACGTACCTTAGTTGAGTGTACTTTAAGAGGAAGCGACGGCGAACTCGGTGCCAGCAGCCGCGGTAATACAGAGGTCGAAAGCGTGGTTCGGATTTACTGGGCGGAAAGGGCGCGTAGGCGGTTAAGTGTGGCAAGGGGGAAATCGCCGGGCTCAAGCCGGAAAGGGGGCGTGAA
+
88A=C?08=0)8;;=;;;;8886@,;6,6-;,@<6C@C<B@C@BFECE@CAD@=,@@CC@@:7>+6CCEDDCB=ADFD@<+<@@ECFF+@=A>FGCF@,@D<FGEGFFDFFCD@FGGGG*DDF,?CFGGGGG5CBCFG@,?BF,?;CF++9C?FEECC7<=8==FGG*:CC=>*;:C5::CC5>C5CDDE)::*<+7:>FF2*8*757751*1.07>151)+02<9AC6E)<;>?F::>93/,7?9@B7(-*:54)6/1325(8(43:52>(-(8>>1,,4@)5(46;9;?(-(-4.4---
@M02996:162:000000000-B87FG:1:1101:20619:3073 1:N:0:ACTGAGCG+ACTGCATA
ACTACGGGAGGCAGCAGTGGGGAATATTGCACAATGGGCGAAAGCCTGATGCAGCGACGCCGCGTGAGTGAAGAAGTATCTCGGTATGTAAAGCTCTATCAGCAGGGAAGAAAATGACGGTACCTGACTAAGAAGCCCCGGCTAACTACGTGCCAGCAGCCGCGGTAATACGTAGGGGGCAAGCGTTATCCGGATTTACTGGGTGTAAAGGGAGCGTAGACGGTTTGGCAAGTCGGAAGTGAAATGCGGGGGCTCAACTCCGGAACGGCGTTGGAAACGGGCGAACTAGAGTGCAGGAGAG
+
88A=C?=A8118888;;==;;@@@;C,CCFGCA<9CCDFBCCCCECDEFFF<EAC@B@BF@@@>7@BBCEADEADE5C,F,CFC4BBFB@A<AFCFG<,CFFGGFGDACFGEGGAFGGGGEGGGGGGG,FFFDFGGFGGGGGDGGG8ECCDFGGCCDFD@D9@EF1:E7;FG;DC?EDDCCC>8C5*8*=FGGF5**;CA:FF;:2;FF?DE4>>D3:CD=CC9*.>D:F6F64(77<>05><@)199DBFF9708?F0<:.-49>1:<()(-:;<=((.(03942,)....6))6861(3
@M02996:162:000000000-B87FG:1:1101:7340:3078 1:N:0:ACTGAGCG+ACTGCATA
CCTACGGGGGGCAGCAGTGGGGAATATTGGGCAATGGGCGCAAGCCTGACCCAGCAATGCCGCGTGAAGGAAGAAGGCTTTCGGGTTGTAAACTTCTTTTAAGTGGGACGACAATGACGGTACCACTTGAATAAGCTCCGGCTAACTACGTGCCAGCAGCCGCGGTAATACGTAGGGAGCAAGCGTTATCCGGATTTACTGGGTGTAAAGGGCGTGTAGGCGGGACATCAAGTCAGATGTGAAAGCACGAGGCTCAACTTCGTGTCTGCATTTGAAACTGACGTTCTTGAGTGTTGGAGAG
+
8ACCCDFB=:08888::<:::888EFGGGGGGGGGGGGGFFGGGGGGGGGGGGAFEFGGGGFGGCFGGGGFGGFGGGGFGGGGGGGGGEGGGGGGGGGFGGGGGGGGGGGGGGGGGGGGGGGGGGGG:FFGGGGGGGGGGGGGGGGGGGGGGGGGGGGGGGGDGGCGGGGGGGGGGGGGGGGFFGGDGGGGGGFGDFGGFGGGFGGFFFFGGGFFGG?GGFGGGGFGGBFGFFFFFFAFF::<1977?GF9B9BFFDG=<<FBFFF2<@>FDABFGFFFB>6?B(4:><65-<A>:>73.4
@M02996:162:000000000-B87FG:1:1101:12753:3083 1:N:0:ACTGAGCG+ACTGCATA
ACTACGGGAGGCTGCAGTCGAGGATCATTTGCAATGGGCGAAAGCCTGACAATGCGACGCGGCGTGGAGGATGAAGGCCTTCGGGTTGTAAACTCCTGTCATAAGGGAACAGGCGAGGGTACCTAAAACGTACCTTAGTGGAGGGTACTTTAAGAGGAAGCGACGGCTAACTCGGTGCCAGCAGCCGCGGGAATACAGAGGTCGCAAGCGTGGGTCGGATTGACTGGGCGGAAAGGGCGCGTAGGCGGTGAAGTGGGTCAAGGGTGAAAGCTCCGGGCTCAACCGGGAAAGAGCGCTGGAA
+
68AAC5:=5:0==;=;;==88868,C6C6-<<A<<CDCACFECCG8,C@CCF,;::@C@F:@@>4@FCFCCFFFEDEFGG,=FCEA+F:F5A9FFGGGCFFCGGFGAA@CFEF=CCGGGFFFG9>D,FGGG8DGG,EFE97DC+@EDF@3,EEDC@DDFFC9>>CEG5CCF7;*:=87E9?CAF<<DG3>):*79FFGGFC7:B8/<5F>/*))0990577;C7+9:5:B)73225:6B<413>?FB9)(-/4)),22>1)9)(.,4,6)C))(825(-83*.40(34284(.420)((43
@M02996:162:000000000-B87FG:1:1101:12735:3092 1:N:0:ACTGAGCG+ACTGCATA
ACTACGGGAGGCTGCAGTCGAGGATCATGGGCAATGGGCGAAAGCCTGACAAGGCGACGCGGCGTGGAGGATGAAGGCCTTCGGGTTGGAAACTCCTGTCATAAGGGAACAGGCGAGGGTACCTAAAACGTACCTTAGTGGAGGGTACGTTAAGAGGAAGCGACGGCTAACTCGGGGCCAGCAGCCGCGGTAATACAGAGGTCGCAAGCGGTGTTCGGATGTACTGGGCGGAAAGGGCGCGGAGGCGGGTAAGGGGGGCAAGTGGGAAAGCGCCGGGCTCAACCCGGAAAGGGGGCTGGGA
+
-8ACC?=A=10==;=;;==8686@,66<,-C@CD@CCCFEF:CEFFCECEFF6=6@@FCC:=>>+8C?FDBFFCEFFGGA,<FCEE=F+?AEFGGGFG<EF9EEFFGADFFDBFGCCGF+>FG9DDGGFGGGGGC;BFE=FEG*@C:F8:8FGCB?CFCC,9>CCEE/A2?+?=CEG=CC=<AA8>DGGG)::*39?FDFD*20*9@D@5)21)0:C9<*)+02:=CC3>7@06?FF0:)4/(.4)86)-4)4)4(7*)43>)624<77(0309785((-4*(446>9;,4(-((()(((,
@M02996:162:000000000-B87FG:1:1101:7355:3092 1:N:0:ACTGAGCG+ACTGCATA
CCTACGGGGAGCAGCAGTGGGGAATATTGGGCAATGGGCGCAAGCCTGACCCAGCAATGCCGCGTGAAGGAAGAAGGCTTTCGGGTTGTAAACTTCTTTTAAGTGGGACGACAATGACGGTACCACTTGAATAATCTCCGGCTAACTACGTGACAGCAGCCGCGGTAATACGTAGGGAGCAAGCGTTATCCTGATTTACTGGGTGTAAAGGGCGTGTAGGCGGAACATCACGTCCAATGTGAAAGCACGAGGCTCAACTTCGGGTCTGATGTTGAAACTACCTTGCTGGAATGTTAGAGAG
+
8ACCC5>)1))==,=;=;;66888CCECCEDFF?FD@EFFFF:CFGGGFFFGGFGCC,FFE+@+@:@7,C4BFF,CCF8<<9B@BFFG7E,BE<DFFGGGFGEAFAFDEEF7FGFFCEG@?FDGAFD5EE8FGG,@E9>+>E7::DFFG+@,,>>@6,+@DGGDC*@:FD;FFFG*C?57FFFA**296CF,;=7@:@>@7*AAGDAFFA7E3)8)*,+248=)*.:*)**0.(,).6?D2:)/)7:39<03704)):>9))((4(11*)*.--9+9).))7)--4>)(((),.-)0..5-
@M02996:162:000000000-B87FG:1:1101:7335:3096 1:N:0:ACTGAGCG+ACTGCATA
ACTACGGGGGGCAGCAGTGGGGAATATTGGGCAATGGGCGCAAGCCTGACCCAGCAATGCCGCGTGAAGGAAGAAGGCTTTCGGGTTGTAAACTTCTTTTAAGTGGGACGACAATGACGGTACCACTTGAATAAGCTCCGGCTAACTACGTGCCAGCAGCCGCGGTAATACGTAGGGAGCAAGCGTTATCCGGATGTACTGGGTGTAAAGGGCGTGTAGACGGGACATCAAGTCAGATGTGAAAGCAAGAGGCTCAACGTCGTGTCTGCATGTGAAACTGACGGTCTTGAGTGTTTGAGAG
+
68A?CA98)1)8888::<:::888BF,EFFGGFFGGGGGCGGFGGGGGGFBAEFFFDGEFDFFECFFFGGF8FFFGGG@DCGFECFFFFGFFGCGGGGGGFFBDFGFFGGGGFCGEFFCGGFGGGG7?FGGGEGFC9EGE7EGGFGGGDGG7>EC@FGGGGG5C5*1??@7C*+/*;6***9>3E<*579**1;E*00?BGG5);C?76*:5*7;DG?C***/):)*:<F>?))6@<>F:)2)660)(0.,53<74)**-2748::))9.:466?97<A-49((-(--).557)),7:2(.
@M02996:162:000000000-B87FG:1:1101:19310:3111 1:N:0:ACTGAGCG+ACTGCATA
CCTACGGGAGGCAGCAGCGAAGAATATTCCGCAATGGACGAAAGTCTGACGGAGCGACGCCGCGTGGATGATGAAGGTCGGAAGAGTGTAAAATCCTTTATAACGGAGGAAGAAGCAGTGTGAGAGAAACGCATTGGGGGGACTGTAGGTTATGAAAAAGCAACGGCTAATTACGTGCCAGCAGCCGCGGTAACACGTAAGTGGGGAGCGGGGGTCGGAAGGGTTGGGCGGAAAGGGCAGGGAGGCGGGGTGGCAAGCGTGAGGGGAAAGGCAGGGGGTGAAAGCCTGGACTGGGTGGGGA
+
-8ABCAA>51)=88=;;=+8688C6@,E<@FE@@@CD@FC@CCEC<EEDFC>CC@:@@BF>>>>+8=C,C?,ACEEFBEEEGGE<,CF,<?DFE=E?CAAFFGA7F:C@FA,AAD<FF,ACFGGFFGGG<DFC+@E,@C:CGG+4<CCF++<+<:@+:DC5CA*?EGCC8<+>FC*;*7C7*7:*19)>:):*1<+8*9:7*09*957)0)*1)07C><C)**2:<E5(8CB6B:>:6)*4)(897<7)(()4:B)4*13:B(:09(8>49((35*)((((1).4(4.,1()4(4.)((,,
@M02996:162:000000000-B87FG:1:1101:18209:3114 1:N:0:ACTGAGCG+ACTGCATA
ACTACGGGTGGCAGCAGTGGGGAATATTGGGCAATGGGCGCAAGCCTGACCCAGCAATGCCGCGTGAAGGAAGAAGGCTTTCGGGTTGTAAACTTCTTTTAAGTGGGACGACAATGACGGTACCACTTGAATAAGCTCCGGCTAACTACGTGCCAGCAGCCGCGGGAATACGTAGGGAGCAAGCGTTATCCGGATTTACTGGGTGTAAAGGGCGTGTAGGCGGGACATCAAGTCAGAGGGGAAAGCACGAGGCGCAACTTCGGGTCTGCATTTGAAACTGACGGTCTGGAGGGGTGGAGAG
+
68A=A:8):01=;8=;;<=;;88@;CC@ECGECCFCCFFB@@CCFC,CAFE@@ACECCCCC@@@+@CEGGFFFDCFFF=E,?FDEFFF:@ADDEFGGGCFGEF9@FCDFFGFGG9FGGGGGGGGGGG,EFGFFFFG9EGGGGCGGGGGGGBFGGDE:F?>D9BEG*;CC;DFCCCCEFE=ECA?EC*C4CGGCB:/6@F+;CG;?);CFFFE3>7C*4DGFEECE:F*)9:?)66@<)7*-137??F0C:6:(((-9**6)819.4(3*6*))6@C?)-6<;?(-1((.).(4(-472,.-
@M02996:162:000000000-B87FG:1:1101:8535:3123 1:N:0:ACTGAGCG+ACTGCATA
CCTACGGGGGGCTGCAGTCGAGGATCATGTGCAATGGGCGAAAGCCTGACAATGCGACGCTGCGTGGAGGATGAAGGCCTTCGGGTTGTAAACTCCTGTCATAGGGGAACAGGCGGACCGACCCAATACGTCGGCGAGTTGAGTGTACCCTAAGAGGAATTGGCGGCTAACTCTGTGCCAGCAGCCGCGGTAATACAGAGGCCAAGAGCGTTGTTCGGATTTACTGGGCGTAAAGGGCGCGTAGGCGGTCTTGCGTGTCAAGTGTGAAATCTCCGGGCTCAACCCGGAAAGTGCGCTTGAA
+
-8ABCB58:5)8888::::8888@BFCG9CFGFGGDFGFGGGGGGGGGGGGGFABCCFGG:BFFFFGEGGGGGGGGGGGGGGGGGGGGGGGGGGGGGGFGG@FGFGGGDFFCFFGGGGGDCGGGGGGGGGGGGEGGGGGGGFFFGGGGGGGGGGGEFFF88CFGGGGDGGGGGGGGGG?CFGFFEFGGGGDEEFGGFGGFGGGFGGFFFE7C>BFGGBGGEFCGGF<C6D55:?FFF?BD;99>??E>9;<?AA>9BAFFF?A>9AFF*):).<BED97?8=<B?FB>B08AF<>B7,443
@M02996:162:000000000-B87FG:1:1101:8996:3156 1:N:0:ACTGAGCG+ACTGCATA
ACTACGGGTGTCAGCAGTGGGGAATATTGCACAATGGGCGAAAGCCTGATGCAGCGACGCCGCGTGAGTGAAGAAGTATCTCGGTATGTAAAGCTCTATCAGCAGGGAAGAAAATGACGGTACCTGACGAAGAAGCCCCGGCTAACTACGTGCCAGCAGCCGCGGCAATACGTAGGGGGCAAGGGTTATCCGGATTTACTGGGGGTAAAGGGAGCGTAGACGGTTTGGCAAGTCTGAAGGGAAATGCGGGGGCTCAACGCCGGAACTGCGTGGGAAACGGGCGAACGAGCGGGGAGGAGAG
+
-8A?@:85=1);6<=;;=;;;@@@;C,CE<CFDAFCFFC@6@@:FECDE,<CAEC:@8@F@@@B8>BC6CAFGEFF,C<C,9C@,BCE5<?@<FAA,,,,5@FGEFD<=CDDGGAFFGGF?FCFFFDA+@EEEFGG88EFEE+FAD,@D>,>:F;8:<9,,05@<*=862?=02@:85C7>/5):2*279:E=D***37+3CF):15@F7CC*75>5391/;:9:):5)6*8-.)9)6?921(0)994799B,-(.87*3;B,343)5/4*-39:<70(4(79979(39(4(4(-4823(2
@M02996:162:000000000-B87FG:1:1101:9003:3173 1:N:0:ACTGAGCG+ACTGCATA
ACTACGGGTGACAGCAGTGGGGAATATTGCACAATGGGCGAAAGCCTGATGCAGCGACGCCGCGTGAGTGAAGAAGGATCTCGGTATGTAAAGCTCTATCAGCAGGGAAGAAAATGACGGTACCTGACTAAGAAGCCCCGGCTAACTACGTGCCAGCAGCCGCGGTAATACGTAGGGGGCAAGCGGTAGCCGGATTTACTGGGGGTAAAGGGAGCGTAGACGGTTTGGCAAGTCTGAAGTGAAATGCGGGGGCTCAACTCCGGAACTGCTTGGGAAACTGTCGAACGAGAGGGCAGGAGAG
+
88A=C58):1);<;6;;<=;;78@;C<ECFGECAFDCFDFEDCEFCCEACEAEA@@@@CF@@8>+>FCCEEGFAFF,B9F9,FE,BFF,A?ACFFGGC,CEFFGFGGCFGGFFGEGGGGGGGGGGGGG:FGFEGGCGGGGGCCFGFDFGGGGGGF<BECF69EGE8EG,@BC22=CEE==:C>);)2C37>C=>:*/CFA@CG)117?B?CECBBD<29C=E=1:)>7:@FF:)6@:A725:5@)/*7<>B>21:?<705:53814)4*)2,-17:<7).-03<48(--49(4:0:D?:?:
@M02996:162:000000000-B87FG:1:1101:11832:3191 1:N:0:ACTGAGCG+ACTGCATA
ACTACGGGTGGCAGCAGTGGGGAATATTGGGCAATGGGCGAAAGCCTGACCCAGCAACGCCGCGTGAAGGATGAAGGTCTGCGGATTGTAAACTTTGATCGTCGGGGACGAGAACGGACGGTACCCGAGGTGAAGCCACGTCTAACTACGTGCCAGCAGACGCGGTAATACGTAGGTGGCAAGCGTTGTCCGGATTTACTGGGTGTAAAGGGCGTGTAGGCGGAGTGGAAAGGCAGGCGTGAAATGCCGCGGCTTAACGGCGGAGATGCGCTGGAAAGTTCAAACCTGGAGGGCGGGAGAG
+
88A?C>8):0);;8=;;==;;@@@<E99ECFE@@C@DFFCEEEEFD8EAC6CCA:CAFCFCB@B+>FDGFDFFCCEEBC5,9CCECBFEFCDFEGFGG,CDEFFGGDEFGGEC=CFGGDGGCFFGGGGGGGG<@DDCGFGGFGGGGFGGGBFFGDCBE>CF<=BF/>ECFFF2:@E+<=2;=>8:**:*=:E=@/19CG?:CG.;)9FB?F=*8)9*3:CFEC<*0:C4?CF(23879>*478F<FF>D1(77((5<:*40>6(3((.17*-,77<6()).9<224((3(4(-(,(;9326
@M02996:162:000000000-B87FG:1:1101:11820:3209 1:N:0:ACTGAGCG+ACTGCATA
ACTACGGGTGGCAGCAGTGGGGAATATTGGGCAATGGGCGAAAGCCTGACCCAGCAACGCCGCGTGAAGGATGAAGGTCTTCGGATTGTAAACTTTGATCGTCGGGGACGAGAACGGACGGTACCCGAGGTGAAGCCACGTCTAACTACGTGCCAGCAGACGCGGTAATACGTAGGTGGCAAGCGTTGTCCGGATTTACTGGGTGTAAAGGGCGTGGAGGCGGATTGGAAAGTCAGGCGGGAAAAGCCGCAGCTGAACGGCGGAGCGGGGCTGGAAACTTCAAACCTGGAGGGCGGGAGAG
+
88A=C?=)1)1=;88;;<=;;888,;,<CEGDC<6CACFCECCEFC8EDFFFAE,CAFEF+@@B6>F@FFDFD<CEFBF9,5C@@==F,5?CEFF9FF,CFBEGEGCBFGGGGGGGGEGGGEFEFFEFGG>FEFFFFGGFD5@FGGAFGG,DFGGDCGCC6914F*=E,@CC;3;7+<72==>:CC*:9CC58;:*6>>*2>F7?)=F??FD*<77)39DBEC9*.093@7:))6@?0>)-130(070C0674(,54+1-1<9041(4)15((878*.)))9:921:013:09?19)(-12
@M02996:162:000000000-B87FG:1:1101:11845:3211 1:N:0:ACTGAGCG+CCTGCATA
ACTACGGGTGGCAGCAGTGGGGAATATTGGGCAATGGGCGAAAGCCTGACCCAGCAACGCCGCGTGAAGGATGAAGGTCTTCGGATTGTAAACTTTGATCGTCGGGGACGAGAACGGACGGTACCCGAGGTGAAGCCACGTCTAACTACGTGCCAGCAGACGCGGTAATACGTAGGTGGCAAGCGTTGTCCGGATTTACTGGGTGTAAAGGGGGGGGAGGCGGATTGGAAGGTCAGGCGGGAAAGGCCGCGGCGGAACTGCGGAGGTGCGCTTGCAACTGCAACACTGGAGGGATGTGGGG
+
88AAC>=)0))=;==;;;=6;888<C,EFFD8C@@EF@EFE7B@FCCFFGFGFACEEFFG7@@CFC=DGFFGG8,FFFFCE9DEC74F9??9,AAFFF9CE,BBCFE@F+8++8A@FEFCCFF7FGEF7B8<7>,;D8D@*@,<CFACFEC8FF;:*:9,D944C5C*,2BE25==+377CC53;::C5?+;5A***2:9:950;)9F=?G5)))1),/17CDD=304<=*5(-)0.2>)-)-)()70>96B91((-*05))(,((--)3>((2)+1),()15),(.),.((-((-))-(,
@M02996:162:000000000-B87FG:1:1101:11286:3230 1:N:0:ACTGAGCG+ACTGCATA
ACTACGGGAGGCTGCAGTGGGGAATATTGGGCAATGGGCGAAAGCCTGACCCAGCAACGCCGCGTGAAGGAAGAAGGCCTGCGGGTTGTAAACTTCTTTTATCAGGGACGAAGAATGTGACGGTACCTGATGAATAAGCCACGGCTAACTACGTGCCAGCAGCCGCGGTAATACGGAGGGGGCAAGCGTTATCCGGAGTTACTGGGTGGAAAGGGCGCGTAGGCGGGGAGGCAAGGCAGGTGTGAAATCTAAGGGCTGAACCCATAAACTGCATTGGAAACGGGATCGCTTGAGTGTCGGG
+
-88=A?AA>118=;=;;==;;78@6@,CECGEA@CCCFCBCEDEFE,CCFFEDE:CCFEF@@@@8>FFGGFGFCEFFGF<,8FCD7BF???AEEGGGD,CF<FGEFFEFFGGGGG<F5FFGGG=FEG9FFGGGGGGGGGFGGGGGGEFGCFFG@>@>E?D?CD@FGGG;:E7D9C*==D*17::8FFG5/9*>;AEF)/)0?7@8F)8)79EFFFDG69/8:CCEFGG>)9)4?B)4:79,9-<AFF):2<*6<FF0*9>(8<?(2<B*):2<)*004<AF)8(4,4(21(4(:)5*)-3,
@M02996:162:000000000-B87FG:1:1101:23531:3297 1:N:0:ACTGAGCG+ACTGCATA
ACTACGGGTGGCAGCAGTGGGGAATATTGCACAATGGGCGAAAGCCTGATGCAGCGACGCCGCGTGAGCGAAGAAGAATGTCGGTATGTAAAGCTCTAACAGCAGGGAAGAAAAATGACGGTAACAGACGAAGAAGCACCGGACAAATACGTGCCAGCAGCCGCGGTAAGACGGATGGAGCAAGCGTAATCCGGATGTACAGGGTGTAAAGGGAGCGCAGGCGGTACGGCAAGGCTGGAGGGAAAGCACGGGGCTAAACCACGGGACCGCAGTGGAAACTGGCGAACTAGAGGGCGGGAGG
+
-AC:@*0):1)6;88;;,=6;7@@;C,C<CFCC@<CCC,@CEE@F8<E@,C,:A,@@CCFF@=>6>B?,>>BCBCE,,,,,54=8?=BAF?<<C,AF5,9EFBEADEEF=EFGGF<EDDC:3>+3,8A=+@>=CEFFGDGGC++8DD>@9D3:BB;?@C>87C81?=*?,?69*/*35*2=7)5*8**/*728878)*39*2:507.9662<7)8)7455>*1915*14595:-8)4()*(1->45)(249>6,((.:C0()--1:((049(-35:?).)))(--3((..-),,((049>>
@M02996:162:000000000-B87FG:1:1101:15812:3300 1:N:0:ACTGAGCG+ACTGCATA
ACTACGGGAGGCTGCAGTGAGGAATATTGGTCAATGGGCGGAAGCCTGAACCAGCCAAGTCGCGTGAAGGAAGACGGTATTATGTATTGTAAACTTCTTTAGACGCAGAGAAATAAGGGGCTTGCGAGCGCTGATGCTAGTATGCGTAGAATAAGGATCGGCTAACTCCGTGCCAGCAGCCGCGGTAATACGGAGGGTCCGAGCGTTATCCGGATTAATTGGGTTTAAAGGGTGCGCAGGGGGCGCGTTAAGGCAGGGGTCAAACAGTGAGGCGCAACGTCATCCCGCAATTGATACTGGG
+
88,=@*5@@1)8;;8;;;;;;;;@,C,,CC@<DAC@C@FBCC@CF<8CAE@CEAC:CCC:,88@+@BDFF@EE6,8B6B,99<<<C?CB?,?CE9,CD<F?FGEBBC>8:F=A,CFEDFGG+8@DFGGG+BCC@FFG@FGC9,EFB8+@EFEGGG9>,08>++@F87DFC*@C8,4>979,3*0:5?DC@7BC):*)2*018C>89>>)*2C5))**-279@E1/)+2)107.41@0,5/(1-)47.(/(39)(3?(:C(,734)31.9-2:?(7>)((-(.,)6,24(-().))./)-,(
@M02996:162:000000000-B87FG:1:1101:15799:3316 1:N:0:ACTGAGCG+ACTGCATA
ACTACGGGAGGCTGCAGTGAGGAATATTGGTCAATGGGCGGAAGCCTGAACCAGCCAAGTCGCGTGAAGGAAGACGGTATGATGTATTGTAAACTTCTTTAGACGCAGAGAAATAAGGGGCTTGCGAGCGCTGATGCTAGTATGCGTAGAATAAGGATCGGCTAACTCCGTGCCAGCAGCCGCGGTAATACGGAGGATCCGAGCGTTATCCGGAGTGATTGGGTTTAAAGGGTGCGCAGGCGGCGCTGTAAGTCAGTGGTCAAAGCGGGAGGCTCAACCTCATCCCGCCAGTGATACTGGG
+
88B?C?==811==;=6;;=;;;;C6C<@CDEE@ACCDFFCDEDEFE@EAFC6@ECC@ED9C@@B+@CFGGFFFCEBFBF4,C5C9C<,BA?CEGAAFA<EFGGGB@@CCFGFGEFGGGGGG7,CGGGGG+BF@EEFG>EGFFCGGGCEGGGDGGFFF<?B>C8EGG7EC>@EDFGCFEFEC938C/:D7CCF85CEF*;FFGGFED5>);:E7@)/06**9CF9/)<:<FFF:B?EFFBDBG68;<0(*6<@.4AF)CD6<?<A2:>(86DBF4:C@04,,<).438>44(.49)59)63(
@M02996:162:000000000-B87FG:1:1101:23520:3316 1:N:0:ACTGAGCG+ACTGCATA
ACTACGGGTGGCAGCAGTGGGGAATATTGCACAATGGGCGAAAGCCTGATGCAGCGACGCCGCGTGAGCGAAGAAGTATTTCGGTATGTAAAGCTCTATCAGCAGGGAAGAAAAATGACGGTACCTGACGAAGAAGCACCGGCTAAATACGTGCCAGCAGCCGCGGTAATACGGATGGTGCAAGCGTGATCCGGATTTACTGGGGGGAAAGGGAGCGCAGGCGGTACGGCAAGGCGGAGGTGAAAGCCCGGGGCTCAACCCCGGTACTGCATTGGAAACGGTCGAACTAGAGGGTCGGAGG
+
-8A?CAA5>1)=;8=;;=;;;88@CECEFGGFCCDDFGFCEEEEFFFEFDDFFECCBFEGGCFC+@FEFEEGGEGG9C?A9FEE?EBFEECCCFCFFA,CEGFGGGDFFGGGGGG,EFFEF:>@E:@FG+@@EGGGGGGGGDE+@FG=EFF@CFGGGGFFGGGGGE9EE,?BF*=*==4?CCCFEG9/>6C<@BG58*@C;@FF*9)8BFFGGFF3D;DDE:=C5>5>>BGEF(1)-4)98DBF>FF?53;EB9(-4<5<?33649:4@A:4)560144(3.-36??0<5.5(3-.79399
@M02996:162:000000000-B87FG:1:1101:16216:3362 1:N:0:ACTGAGCG+ACTGCATA
ACTACGGGGGGCAGCAGTGAGGAATATTGGTCAATGGGCGAGAGCCTGAACCAGCCATGTCGCGTGGAGGAATAAGGATCTATGGTTCGTAAACTCCTTTTGCGGGGGGATAAAGTGCGGGACGCGTCCCGTATTGCAGGTACCCCGCGAATAAGCATCGGCTAACTCCGTGCCAGCAGCCGCGGTAAGACGGAGGATGCGAGCGTTATCCGGATTGATTGGGTTTAAAGGGTGCGTAGGCGGCCCCTTAAGGCGGCGGGGAAAGTGCCGGGCGCAACCCGGGCACTGCCGTCGAAACGGG
+
68@=C?=910188889:<:::999:C,5CCB9?<??CDBBCCCCFE8?AEBBBA::=,?<C?:>+8@BFDDD,3>BEF,>,8,@DC>DCFBCFGFGG9,@BFFFDGGGDE*8CFG<CFGGGGGGGGEEGGE8E*<CFGGGFGGGGGECEGG8FGEC:2*:>3*;FF+CC>1A<FG?EFCC7777C9CG*AFGD@EGF9CFCDGFE57>)8>E<B)**5*098C*2)<:AFGF7??E?F:9<G6775>(*54@)4>BBGD,9D?F(5)664CBF(.:5(4140--48(4<19(,476B>01:
@M02996:162:000000000-B87FG:1:1101:11480:3381 1:N:0:ACTGAGCG+ACTGCAAA
GCTACGAGTGGCAGCAGTGGGGAATATTGGACAATGGGGGAGAGCCTGAACCAGCGAAGCAGCGTGAAGGAAGAAGGACCGAGGGGTGGAAAACTCCGGCAGTAGGGGAAAAAAGGAGCCTACGCGTAGGCGAATGCACGGACCGTTAGAAGAAGCATGGGGTAAGAACGTGCGAGGAGCGGGGGTAATACGGAAGAGGCGAGCGCAAAGCGGAGGGAGAGGGGGAAAGGGGAGCGGAGGAGGGCGCTTAAGGCAGCGGCGAAAAGGGAGCGGCCAAGGCGGGCGCGGCGGGGAGAGCGAG
+
--ABCE58:11=68=;;=;,;88@;E,CC9,6C@EDFF,@@+@,CC,C@<-:CA6+88@+,::68@@,C==4A<,CE6FC++7=B=47F+9?,?,5,4+++@8,,C:+:+,,:@FCGF+6>D,+@F:+37>+***3,3355**514**66,,6C,165*,****,0++***/8**21*:**)))8/*909:C8.**0**)9/:)/))0))*2700))-**085)/)**(01572(0(-5>(9-),))(*(-9)2,(-*)((0(((,-(0-962()10(-((890((((,-((-((-)(-(-
@M02996:162:000000000-B87FG:1:1101:9590:3395 1:N:0:ACTGAGCG+ACTGCATA
ACTACGGGCGGCAGCAGTGAGGAATATTGGTCAATGGGCGCGAGACGGAACCAGCCAAGGAGCGTGCAGGATGACGGCCCTATGGGTTGTAAACTGCTTTTATGGGGGAATAAAGTGGCGTACGTGTACGTTTTTGCATGTACCACAGGAATAAGGACCGGGTAATTCCGGGCCAGCAGCCGCGGTAATACGGAAGGGCCGGGCGTGATCCGGATTGATTGGGTTGAAAGGGAGCGTAGGCCGCCTGATAAGCGGGGGGTGAAATGTAAGGGCTAAAGCGGGGAACGGCAGGGAGAACGGG
+
88,6A:88)10+78,;;;;;;C@6,;,,CAC,<6,;@,,887@@C:,@@B+,9A,66CC,6C,=888=FD@<E4,8@==F+9,AEF8+@4599<,CE,,:,C,CAECC=B,5CFD,CF+FCFCFFFDFGG,>,5+@9E9DF33=F7:,@BF,>F;C:,358**=F7,,=<*=:*;:*:=218088/7C+9+;87CCD*957<G3?7)8)02:<<)**)**18C/20C*9F5@:?1>(-054*-0()02*).137(44*9,4:26)6.-*)281()3/))-(8;91:(2(49(-,4-7)(24
@M02996:162:000000000-B87FG:1:1101:11493:3401 1:N:0:ACTGAGCG+ACTGCATA
ACTACGGGTGGCAGCAGTGAGGAATATTGGTCAATGGGCGAGAGCCTGAACCAGCCAAGTAGCGTGAAGGATGACGGCCCTATGGGTTGTAAACTTCTTTTGTTCGGGAATAAAGGAGCCTACGCGTAGGCTTTTGCATGTACCGTTCGAATAAGCATCGGCTAATTCCGTGCCAGCAGCCGCGGTAATACGGAAGATGCGAGCGGTATCCGGAGTTATTGGGTTTAAAGGGAGCGTAGGCGGCCTTTTAAGGCAGCGGTCAAAGGGCAGGGCCCAAAGCTGGCCTGCCGGTGATGCGGAG
+
88@AC?1):00=;8=;;<=;;;;C,E9FFFECFCFFFFFCFCECFGCFGGEFEFEDCFD:CEEC8BF<FDFEEC<,@FDGC<CCAFC6@@ACFEC?C,<?<FF8BF@CEGAEEFGGGGFGFGGGGGGGEGGA,A9BGGDDFCFFGGGFGGGGGGDFD=?:>D6CFF7DFF,@D*EFDFEC:9@9C;DD+::B8?EEF7>FC:CBE)8A36FGC>)/*.+39CC1:5FCAFFB:?BF;B:CBG989)).*6:72:480:C(3>?>)4(()-)4::3CF((,4621()4..4(,-(-)*47((
@M02996:162:000000000-B87FG:1:1101:9593:3415 1:N:0:ACTGAGCG+ACTGCATA
ACTACGGGCGGCAGCAGTGAGGAATATTGGTCAATGGACGCGAGACGGAACCAGCCAAGGAGCGTGCAGGATGACGGACCTAAGGGTGGTAAACTGCGTTTATGGGGGAAGAAAGGGGCGTACGTGTACGGTGTGGCATGTACCACAGGAATAAGGACGGGCTAATTCCGTGCCAGAAGCCGCGGTAAGAAGGAAGGGCCGGGCGGTAGACGGATGTAGTGGGTGTAAAGGGAGCGGAGGCCGCCAGAGAAGGGTGGGGGGAAATGGAAAGGCTCAAGGGGGGAACGGCAGCGGGAAAGGG
+
86A=C51180)87866;,;;;;;6;;,,CA9,66<C@,6@@@@@C7,@@@+:@?,,9C=,69,74?8CF@==?4,8@+>=9A,:BF,4C+,595,:5+4+4A,A:F@C:=+3=C@,@FGGEEFE:FC:;F5C*@*>E@>:;2@,@E8>EEF7CB;?,4)41)*4?++5=8+=*3><*0<027)78993*<*<8>:C)**719EB8))8;**:7))12-*20271*)306/:@((-7(97/(1-)-)03*,4.(4.4(*713766-.32*.>(3(0+1))-()(,3,4:(-3-3((-0(..3
@M02996:162:000000000-B87FG:1:1101:11611:3426 1:N:0:ACTGAGCG+ACTGCATA
ACTACGGGGGGCAGCAGTGGGGAATATTGGGCAATGGGCGAAAGCCTGACCCAGCGACGCCGCGGGAGGGAAGAAGGTCTTCGGATTGGAAACCTTAGGCAACAGGGAAGAAGCAAGTGACGGTACCTGTGGAGGAAGCCACGGCTAACTACGTGCCAGCAGCCGCGGTAATACGTAGGTGGCGAGCGTTATCCGGAATTACTGGGTGTAAAGGGTGGGTAGGCGGGGCGGCAAGTCAGATGGGAAAACGAACGGCGCAACGGAGAGCGGGCAGTGGAAACGGGGGGTCGTGAGTGGGGGG
+
68A=C?=58908888::<:99784,?,5?<FB<=B=CCBBCDECE<8?=F8ABA:>>FDF>>@>+<CCEDCFECDFF>F3,@>CC<*<,>=C:FCBFB,?FFFECFCCEGGGGGGGG:FGGGG1FCF,A3<FFGGGGGGFGGGGG>EFG+C8E88;>FF;E7A;EGGGCCE<C7;+<:=3<<)5:>CD5/98+@GGFG5):?+98D)0)0:FCFD2>1<)9>C=C5>)4<<59;8*6<7:):0>7FF:9(4)(-43(*)4()44(43:)(1(4(0+0,542)804>B0-,,,(4-5.32-0
@M02996:162:000000000-B87FG:1:1101:9635:3432 1:N:0:ACTGAGCG+ACTGCATA
ACTACGGGCGGCAGCAGTGGGGAATGTTGCGCAATGGGGGGAACCCTGACGCAGCAACGCCGCGTGCGGGATGAAGGCCTTCGGGTTGTAAACCGCTTTCAGCAGGGACGAGTATGACGGTACCTGCAGAAGAAGCTCCGGCTAACTACGTGCCAGCAGCCGCGGTAATACGTAGGGAGCGAGCGTTATCCGGATTCATTGGGCGTAAAGCGCGCGTAGGCGGCTTGCTAAGCGGAACCTCTAATCCGAGGGCGCAACCCCCGGCCGGGGTCCGAACGGGCAGGCGCGAGGGCGGGAGGGG
+
88A=C?=A)1)8888;;<;;;@@@6CC9CCFBC@:CCDDDDCCFFC8D=BC7@>@>CFE:@>@>+@@>EDCFE@CFGFG<8CCCE=<F:<<A=FEGG7+?FGFGFFDCCFF**=CFFGEGEGGGGGGGGGGGFCEE2CFEGC5CGG7CCE8EFFCEAF<;;7:CC*:E<<CC*<C=E6=:=7>3?95>/<FGCD**9>*/:DG@C)8BFF>E)>3C74C9=EC5/):7)9:F2;FE>9<*4*.9)197>>FB?29>FGFB<)496>;>B11419BC34?FFFFF0(4747(4-444739>;
@M02996:162:000000000-B87FG:1:1101:9652:3437 1:N:0:ACTGAGCG+ACTGCATA
ACTACGGGCGGCAGCAGTGGGGAATGTTGCGCAATGGGGGGAACCCTGACGCAGCAACGCCGCGTGCGGGATGAAGGCCTTCGGGTTGGAAACCGCTTTCAGCAGGGACGAGTATGACGGTACCTGCAGAAGAAGCTCCGGCTAACTACGTGCCAGCAGCCGCGGTAATACGTAGGGAGCGAGGGTTATCCGGATGCATTGGGCGTAAAGCGCGCGTAGGCGGCTTGCGAAGCGGAACCTCGAATCCGAGGGCTCAACCCCCGGCCGGGGTCAGAACGGGCCGGCTCGACGAGGGGAAGGG
+
8884@:=0)=)8888;;<;;;888;;;<CEGGC@CCEDDCCCEGGG8BBF:=@C@FFGEE+>7>+@BFECBFCDECDG:8,,CEEF7F*<<?:FGGG7+?FGGGCF:BFGGGGGG?FGG5:;CFGGGGFGG+3<AF6CGGGG*AF@CFGG8CGGF8;F9*;/1:C8CGE7<C9+*:;6=*75))2*2C:?>EC7:*7*:*9CF>E<@D>F>*).7DD(999CCCE3:C(7).((,046)*.*-).76;36>>2.37<C7:?39096>0>()-(,9+87<1()(,((44,(-(,-((0(--,
@M02996:162:000000000-B87FG:1:1101:9636:3451 1:N:0:ACTGAGCG+ACTGCATA
ACTACGGGCGGCAGCAGTGGGGAAGGTTGCGCAATGGGGGGAACCCTGACGCAGCAACGCAGAGGGCGGGATGAAGGCCTGCGGGTTGGAAACCGCTTTCAGCAGGGACGAGTATGACGGTACCTGCAGAAGAAGCGCCGGCTAACTACGGGCCAGCAGCCGCGGTAATACGAAGGGAGCGAGCGTTATCCGGAGTCATTGGGCGTAAAGCGCGCGTAGGCGGCTTGCTAAGCGGAACCTCTAATCCGAGGGCTCAACCCCCGGCCGGGTGCCGAACGGGCAGGCTCGAGTGGGGTAGGGG
+
8884@:11)1088866;6;;;768,8;6CCF:@:6CA@CDCECFE@,>=>:=:C:>=,>F+6+:+88>ED@:C:<<<FG,8,F:C*8C7:<B8FGGC7+:<F<FCFEDFEC5*;+<<CGG8CEG@F>C<CFF<<<<*2:?E8*;EGC@<E*/1:8=*;0*27*:E*:E+0<C*2:>EC=*:/57:)*9*<:E=>**0>**:DE:8)7>FF7>)7>59,170:C9*)1*)0294>9B43)2(*-0)*149;6@?324<CF<?)-319(95(/(.6B/8;F:05<>((.4-:,4(49(04341
@M02996:162:000000000-B87FG:1:1101:13928:3489 1:N:0:ACTGAGCG+ACTGCATA
ACTACGGGTGGCAGCAGTGAGGAATATTGGTCAATGGGCGGAAGCCTGAACCAGCCAAGTCGCGTGAAGGAAGAAGGTATTATGTATTGTAAACTTCTTTAGCTGTGGAGCAATAACCCCTATGTATAGGGGGATGAGAGTACACAGAGAATAAGGATCGGCTAACTCCGTGCCAGCAGCCGCGGTAATACGGAGGATCCGAGCGTTATCCGGAGTGATGGGGTTTAAAGGGTGCGCAGGCGGCGCTGTAAGGCAGTGGTGAAAGCGGGAGGCTCAACCGCAGCCTGCCATGGATACGGGG
+
88A=C?:):)1==88;;==;;;;CC@<FEFCEAAC@CFFEDGDEGF?EEGFCFA6C@FFC<@8@+@CDFFCFECCCE:A,,95C5CE?EF?CFGCFGA,EGGGA?:B=?FGDF,CFGEGGGG,CCFEGFGGGEF@EGGGGFFGGFGD=FGG=DBE?>=0>8@+@FGCFGC@ECEGEGG>@;9@9>;@D9EGGD>ECA69ACCEDE9.=)+@EC=5>*.++;BC2*.AD<@GF,8?D;B>>(12797)(1).=0:?F<FGA?F<B)4;6:(996(5<9(((-.(44(,(45.)4).46(-4(
@M02996:162:000000000-B87FG:1:1101:13909:3499 1:N:0:ACTGAGCG+ACTGCATA
ACTACGGGTGGCAGCAGTGAGGAATATTGGTCAATGGGCGGAAGCCTGAACCAGCCAAGTCGCGGGAAGGAAGAAGGTATTATGTATTGTAAACTTCTGTAGCTGTGGAGCAATAACCCCTATGTATAGGGGGATGAGAGTACACAGAGAATAAGGATCGGCTAACTCCGTGCCAGCAGCCGCGGTAATACGGAGGAGCCGAGCGTTAGCCGGATGGAATGGGTTGAAAGGGTGCGCAGGCGGCGCTGTAAGTCAGTGGTGAAATCGGGAGGCTCAACCCCAGCCGGCCAGTGAGACTGGA
+
88@=@:=5:0);;8=;;==;;;;C;C,CEDF<@<@@CFCBC@CEEF,EDFCC@A::@FF,C@:@+7@CGDDGFCEFF?E,,9,<,<5,BC??@FA5?,,CFFG9?5ACEGGFF,EFG8FG+:,C,C9FFGGFEF=CFGGGGBFFDEGGGGGAA@DCC@:>8C8EFGECFC6@DGGGDFF:99@>C:CD+=DGDEGGF*:59C*0/1.:);CE18./*.**9:=22)<?.9C@2<(<6059>G6)45)(*649.).66AC5??B4)6:(59C>F(0<?((((8,4?(4;(-(.4<)-1-.3(
@M02996:162:000000000-B87FG:1:1101:6293:3537 1:N:0:ACTGAGCG+ACTGCATA
CCTACGGGGGGCTGCAGCTAAGAATATTCCGCAATGGACGAAAGTCTGACGGAGCGACGCCGCGTGGATGATGAAGGCCGGAAGGTTGTAAAATCCTTTTAAGTGTGAAGAATAAGCGAGGGCAGGGAAAGCCCATGTGGTGACGGTAGCACTTGAATAAGCAACGGCTAATTACGTGCCAGCAGCCGCGGTAACACGTAAGTTGCGAGCGTTGTTCGGAATTATTGGGCGTAAAGGGCATGTAGGAGGTTTTGCAAGCTTGGTGTGAAATCCCGGGGCTTAACCCCGGAATTGCGGTGGG
+
8ACCCAD810)8888:::::<::CFFFGGGFGGGGGGGGGFGGGFGGGGGGGGFFECFGGEFGGCFEFFFEAFF=FGGGGGGGFGGDFFFGGGDGGGGGGGGG@FFFDCGGGFFCFFGGGEFEGGGGGGFGG6FGGGGGGGGFGGGGGGGGC?GGGGDGGGGGGGGCEGEGGGGGGFFGFGCFFGCGGGGGEC>+3)99@C5<BGFEFEEDC<:>GFBG<D>FFGBFC6FD@BFFFA87CBGF@5**.944@6<>DBGGF>F?26?:<8<:4,4>C7>;;1?22)(-7>090:)-,)-4((
@M02996:162:000000000-B87FG:1:1101:6276:3544 1:N:0:ACTGAGCG+ACTGCATA
CCTACGGGGGACTGCAGCTAAGAATATTCCGCAATGGACGAAAGTCTGACGGAGCGACGCCGCGTGGATGATGAAGGCCGGAAGGTTGTAAAATCCTTTTAAGTGTGAAGAATAAGCGAGGGCAGGGAAAGCCCATGTGGTGACGGTAGCACTTGAATAAGCAACGGCTAATTACGTGCCAGCAGCCGCGGTAACACGTAAGTTGCGAGCGTTGTTCGGAATTATTGGGCGTAAAGGGCATGTAGGCGGTTTTGCAAGCTTGGTGTGAAATCCCGGGGCTTAACTCCGGAATTGCGTTGAG
+
68ACC5>815)8;;;;;;;;<;;;EFFGFFGGGGGGGGGFFFFFFGGGGGGDBFCE@EGGFFFF7@CCFFFGGFFFFGFGFFFGGBEFGGFGGGGGGGGGGGGEF<FFFFFFGGGFGGGGGEEGFFGFGGGGGGFDGGGGGGFGGGEGGGGGGGGEFGGGGGGG>EEGGGFFGGCC:EGGGDFFGG5CGGGGEFFGFC><FGGFG7:EFFG:D@FGGFGCFCGGGFGGFFGBBF0=<6BC:G>F<749C3,7::5<<GGFFF?)46:4=):6?48EEF91<)664<0491-3:?A?5(4:3
@M02996:162:000000000-B87FG:1:1101:6297:3554 1:N:0:ACTGAGCG+ACTGCATA
CCTACGGGTGGCTGCAGCTAAGAATATTCCGCAATGGACGAAAGTCTGACGGAGCGACGCCGCGTGGATGATGAAGGCCGGAAGGATGTAAAATCCTTTTAAGTGGGAAGAATAAGCGAGGGCAGGGAAAGCCCATGTGGTGACGGGAGCACTTGAATAAGCAACGGCTAATTACGTGCCAGCAGCCGCGGTAACACGTAAGTTGCGAGCGTTGTTCGGAATTATTGGGCGTAAAGGGCATGTAGGCGGTTTTGCAAGCTTGGTTTGACATCCCGGGGCTTAACTCCCGATTGTCATTGAG
+
8ACCCDDBF0)=;====;;;,;;;EFGG<C@FGGGGGDGG@FGGCFGGGF@7FCF@FCFCEGGGFGC,<FFFFFCFFFG++=>FG,C?=5EFGEFE?FGGGDE?A,:4EFAFEEF5A=?3@>FD:@8FB<EFEG8,4@CFGC;F+B+BEEG:,7E7EGCDDF9:F>>CEEB:@@?GFGCFFGFFFFF))2:BE>CGFD8)1*+1+:)>5<C7*5<F78C37/2:FF9*37C)--4=>057(C)*:96-/-(8:27<)A*2<FF)1189*.?)247:5>>08?)>5A)(4-(-()))*.664
@M02996:162:000000000-B87FG:1:1101:23658:3557 1:N:0:ACTGAGCG+ACTGCATA
ACTACGGGGGGCTGCAGTGGGGAATATTGCACAATGGGGGAAACCCTGATGCAGCAACGCCGCGTGAGTGATGAAGTATTTCGGTATGTAAAACTCTATCAGCAGGGAAGAAGATGACGGTACCTGACGAAGAAGCACCGGCTAAATACGTGCCAGCAGCCGCGGTAATACGTATGGTGCAAGCGTTATCCGGATTTACTGGGTGTAAAGGGAGCGCAGGCGGTCCGGCAAGCCAGAGGTGAAAACCCGGGGCTCAACCCCGTGATTGCCTTGGGAACGGTAGGACGTGAGTACTGGAGGG
+
-8A?C>=511088889:::99888:E?FEFGFAA??CFGGGGFGGG?EEDDEFEBFEFEGFC@C6>FCCCC@EFFG,@,@9FFD:D@F,@=BEGCGG=,@FF@FFFGFFGGGGG;FGGGGCFFFFFFF*CEFGGGGGFGGGE7FGGFGGFCFFFGCGGGFGGEGG?CE+AEF*<+2@0<AF:?>E77<7CFGGF5*/?F?CFG.;1=FFFFE5<>DC>DG>EC927*99DGF<?:FF?F94:7?A5><G9>F>(444:>::>-4<14662*5)47;;:(4(<<?F0(31.4-:<)67?<?>
@M02996:162:000000000-B87FG:1:1101:14809:3564 1:N:0:ACTGAGCG+ACTGCATA
ACTACGGGAGGCAGCAGTGGGGAATATTGGGCAATGGGCGAAAGCCTGACCCAGCAACGCCGCGTGAAGGAAGAAGGTCTTCGGATTGTAAACTTCTGTTATGGGGGACGAAGAAATGACGGTACCTCAGGAATAAGCCACGGCTAACTACGTGCCAGCAGCCGCGGTAATACGTAGGGGGCAAGCGTTATCCGGAGTTATTGGGTTGAAAGGGTGCGCAGGCGGCTTGTTAAGTCAGGGGGTAAATCGTGACGCTCAACGGCATCACGCCATGGAAACTGGAGAGCTGGATGGCGGTGGG
+
68AAC?=A=11=88=;;==;;88@;C99EDGDD@CCCFFC@CCCFA8EDFFFFA:CDFEF:@@>6>FFGGDGGCCFGFGF,AFCCB?FBEAEFFFGG,,CFCGGFGDEFFGCFGGGCFGGGG@FGGGGG8DFGGGGGGGGGEEG:CGG;EFG4DFGCGGC:9DEGEG*?8;CGC,<CD*47:::CFG9*A*B7=EG)*29**<?C1))9BGFFF4C331CED5DGD=/(0*95<)*6:<G;/,088*6D(40(42(3EG:?)4(1(2)707>6)70*)().038(8(.(.4544:;F4(11
@M02996:162:000000000-B87FG:1:1101:24298:3599 1:N:0:ACTGAGCG+ACTGCATA
CCTACGGGCGGCAGCAGTGAGGAATATTGGTCAATGGTCGGAAGACTGAACCAGCCAAGTCGCGTGCAGGAAGACGGTCCTATGGATTGTAAACTGCTTTTGTACGGGAATAAAGTTCGGGACGTGTCCCGATTGGAATGTACCGTAAGAATAAGGGTCGGCTAACTCCGTGCCAGCAGCCGCGGTAATACGGAGGACCCGAGCGTTATCCGGATTTATTGGGTTTAAAGTGTGCGCAGGCGGAGGATTAAGTCAGCGGTGAAATTTTCATGCTCAACATGAAAACTGCCATTGATACTGG
+
ACCCCFF=)1)8888;;<;;;;;;CFGGGGGGGGGGGGGGGGGGGGGGGGGGGFFGFGGGGGGGGGGGGGGGGGGGGGGGGGGGGGGGGGGFGGGGGFGGGGGGGGGGGGGGGGGGGGGGGGGGGGGGFGDEGGGFEFGGGGGGGGCEGFGFGFGGGGGGGGG8DEGGGGGGGGGGGFGGGGFFGGGGGGDFGFGGFGGFGDEFGDB@:@GEDEDGFACFFFFDGBGCBF*9:<AFBFED99657@),:?F?BDABFGD:>FBBFFFF?AF9<6/<??7:29<:4??DF<>FA<2<@BBB?
@M02996:162:000000000-B87FG:1:1101:8379:3608 1:N:0:ACTGAGCG+ACTGCATA
CCTACGGGGGGCAGCAGTGAGGAATATTGGTCAATGGGCGCAGGCCTGAACCAGCCAAGTCGCGTGAGGGATGACGGTCCTACGGATTGTAAACCTCTTTTGCCGGGGAGTAACGTGCGGGACGCGTCCCGTATTGAGAGTACCCGGAGAAAAAGCATCGGCTAACTCCGTGCCAGCAGCCGCGGTAATACGGAGGATGCGAGCGTTATCCGGATTTATTGGGTTTAAAGGGTGCGCAGGCGGCGCGTCAAGTCAGCGGTCAAATCCCGGGGCTCAACCTCGGTCCGCCGTTGAAACTGC
+
88BCC>:015)8888::<:::::CFGGGGGGGGGGGGGGGGGDGGGGGGGGGGFFFGGGGGGGGFFGGFGGGGFDFGGGGGGGGGGGGGGGFGGGGGCFGGGGGGFGGGGGGGGGGGGGGGGGGGGGGGGGGGGGGGGGGGGGGGGGGGGGGGGGGGGGEGGGGGGGGGGGGGGGGGGGGGGFDGGGGGGG@CEGGFDGFGGGBGGFFFFGGDFFGFBFGFFGDG>CCBFGEFFBFFFFG>D679;>(71<F45<64EG:>DFFFFFB>;C>B(7C@BB?7>?:<67>F944:FA<*)..
@M02996:162:000000000-B87FG:1:1101:11319:3609 1:N:0:ACTGAGCG+ACTGCATA
ACTACGGGGGGCTGCAGTCGAGGATCATGGGCAATGGGCGAAAGCCTGACAAGGCGACGCGGCGTGGAGGATGAAGGCCTTCGGGTTGGAAACTCCTGTCATAAGGGAACAGGCGAGGGTACCCAATACGTACCTGAGTGGAGTGTACGTTAAGAGGAAGCGACGGCTAACTCGGGGCCAGCAGCCGCGGGAATACAGAGGTCGCAAGCGTGGTTCGGATGTACTGGGCGTAAAGGGCGCGTAGGTGGCAAGGCGTGGCGGAGGTGAAAGCGCCGGGCCCAACCCGGAAGGTGCGGCCGAA
+
88C?C>80:0088889:::88848,:4<95BEA@EEFFFCC=CCGE=EDAEE,?4:>@B+@=>B8>CCFDEFGCBFGGG::,>@E,>F7:,<<FFGFG,@C9FEFGFCCCCBBFFEGGG<FGFC,:CFFF6CG?F+AF@+;FF3;CFG820CFGGCCE7@:7EECEC*2+39?8C*CCE=C9F;;CDCDG)?80A<?GFFD2*78CBEF:**100:915C)++2+9FC1B)7(85B:1714),88*9:4(5)46>4757;;D(4-4929)2,(4DC5((,-;6(:>909(-(4)-(.,-3-
@M02996:162:000000000-B87FG:1:1101:17737:3622 1:N:0:ACTGAGCG+ACTGCATA
ACTACGGGCGGCAGCAGTGGGGGATATTGCGCAATGGGGGAAACCCTGACGCAGCAACGCCGCGTGAAGGAAGAAGGTCTTCGGATTGTAAACTTTTGTCTTTTGGGACGAGAGTGACGGTACCAAAGGAGGAAGCCACGGCTAACTACGTGCCAGCAGCCGCGGTAATACGTAGGGGGCGAGCGTTGTCCGGAATTACTGGGGGTAAAGGGCGTGTAGGCGGGTAAGCAAGTCAGATGGGAAATACCGGGGCTCAACGCCGGGGCGGCATTTGAAACGGAAAAGCTGGAGGGCAGGAGGG
+
88ABC?8:5108888;;<;;;@:@BC6CCFF@CCCCCFDDEEFGGC,CDFC@C>@CDFEF>>=>+>CEGFFFFEDFFBEA<EFEDCEF,@ABBADCFD3EFED,:FCDDFGCFG@FGGGGGGGGGGGGGGGGGGGGGGGGGGECFGCFGGCGGGFFCFC@:9=EG/>C7EFE8>FE5=C*=778?1*9/<>ECEG5):C*:CG3?)7@F?CE*87C*4>F@EC>*73*4@7@66>F<69*,25>4BF?GFFF0,482**4189>F>(4531)-6B:9)(-47(.(,)).,2(-(44732(,
@M02996:162:000000000-B87FG:1:1101:17724:3638 1:N:0:ACTGAGCG+ACTGCATA
ACTACGGGCGGCAGCAGTGGGGGATATTGCGCAATGGGGGAAACCCTGACGCAGCAACGCCGCGGGAAGGAAGAAGGTCTGCGGATTGGAAACTTTTGTCTTGTGGGACGAGAGTGACGGTACCAAAGGAGGAAGCCACGGCTAACTACGGGCCAGCAGCCGCGGGAATACGTAGGGGGCGAGCGTTGTCCGGAATTACTGGGTGGAAAGGGCGGGGAGGCGGGTAAGCAAGGAAGGGGGGAAAAACCGGGGCCAAACACCGGGGCGGCAATGGAAAGGGAAGAACGGGAGGGCAGGAGAG
+
8B8AC?8:501888,;;<;;;76@86,;CCF7666CCDECC@AFF7,CC8=,=@4:==>F+>4>+8@@FCDCFC@DB:CB8EGDC+>F,C383>,,7D3CD9,,8@<<5@CEFF,@D,FF*>FGGGGG7FE6:6BC@B:FG>*<FGFFCE*:C:88*<2+*78:E=EC*20A*+*2*77/1)7):)*9/<DCC@>87:>/:CF);)7?F:7E*<3C317D3:51*0<*)9*.((.7((8)()-0(0),799@(((.4**(,049-,(-)()(),/9/((-45-8(4-(((((-(-47,212
@M02996:162:000000000-B87FG:1:1101:23239:3711 1:N:0:ACTGAGCG+ACTGCATA
ACTACGGGTGGCTGCAGTGGGGAATATTGGGCAATGGGGGGAACCCTGACCCAGCAACGCCGCGTGGAGGAAGAAGGTCTTCGGATCGTAAACTCCTGTCCTAAGGGAAGAGAAGAAGACCGTACCTTAGGAGGAAGCCCCGGCGAACCAAGGGGCAGCAGCCGCGGGAATACGGAGGGGGGGAGCGGTGACCGGAAGGATGGGGCGGAAAGGGCGGGGAGGGGGGCCGGGAAGGGTGAAGGGAAAGTCCTGGCTGCAAGGCGGGAACGGCTGGGGGGACCGGCGGGCGTGAGGGCAGGAG
+
-8A?C?85=1)==8=;;==;;78@CFEFFGGEC@FCFC7@:CE+:?=EFGFFGF=A?FCGCCFC+>+8>CCFGFADC:C,@=FEFC<@,CCDE,7>:@@FC,@@>FDFFEF:5>AF:FC,,<11*<,,7<FB:F8B9*8FC8=**1:**2*/*;*:8;*8*0A8**::5?097*;5*:CEE)))2759CE*+<.C*8/>5**:;=9>35>C7C>)7)4)).:*):)*)-))0711..-)9:*40477-*66=72(((3:2(),-4((()4)(((.:)(,,(8(((370(,40<(4(0-7-,
@M02996:162:000000000-B87FG:1:1101:17239:3727 1:N:0:ACTGAGCG+ACTGCATA
ACTACGGGGGGCAGCAGTGGGGAATATTGGGCAATGGGCGCAAGCCGGACCCAGCAACGCCGCGTGAAGGAAGAAGGCTTTCGGGTTGTAAACTTCTTTTATCAGGGACGAGAATGACGGTACCTGATGAATAAGCTCCGGCTAACTACGTGCCAGCAGCCGCGGTAATACGTAGGGAGCAAGCGTTATCCGGATTTACTGGGTGTAAAGGGCGTGTAGGCGGGACGGCAAGTCAGAGGTGAAAACTATGGGCGCAACCCAAAGCCTGCATTGGAAACGGAAGTGCTGGAGGGGTGGAGAG
+
88A=A:=510188889:<:9978?:?,?ECGFDCA=CFFCC@CEFF+=CF@CDA:ACFEFC>@>+@FFGFFFFCDFFG8@,=FDDFFF*@CCCF;FG;,?FCFGBEFFFFG7FGCFGGGGGGGGFGG9CFGFFGGG?FGGGGCGGGDGGGEGGGGFEGFEF7:CG1CE9CCC0ACEGGE:C<@@C>9C*CFGDE55*?C*:DG5;1=FFFFG5>)>54CG?ED<EB/54><F6<<FA)7*-:<9<7/6*6?F8(49>=7?:),4:?(4)42.,2@??(3:(07))6).8(.,37-45,.,3
@M02996:162:000000000-B87FG:1:1101:8545:3799 1:N:0:ACTGAGCG+ACTGCATA
CCTACGGGAGGCTGCAGTGGGGAATATTGGGCAATGGGGGAAACCCTGACCCAGCAACGCCGCGTGAAGGAAGAAGGCTTTCGGGTTGTAAACTTCTTTTAAGGGGGAAGAGCAGAAGACGGTACCCCTAGAATAAGCCACGGCTAACTACGTGCCAGCAGCCGCGGTAATACGTAGGTGGCAAGCGTTGTCCGGATTTACTGGGTGTAAAGGGCGTGCAGCCGGGAAGGCAAGTCAGATGTGAAATCCACGGGCTTAACTCGTGAACTGCATTGGAAACTGTTTTTCTGGAGTGTCGGAG
+
-8ABCB>>:0)==;======;88BFFGGGGGGGCFDFFGGGGGGGGGGGGGGGFFFGGGGGGGF@FGGGGGGGGGGGGGGGDGGGGGGGGGGGGGGGGEGGGGGCFDEEGFDAFGGGGGGGDGGGGGGGGGGGGGGGGGGGEEGGGGGGGGGDGGGFGGGFGGGGGGEGDGGGGCFGGFFGGFFFFG3DGGGGFGEECFFFGFFGCDFFFGGGFFGG>9CFEFDG>=98@DF?:4@<AB:9:<FA?FFGBFFF>F>?GGFAFF1::?F7<C7<A*2*63(4?46A:23:)-64216@<>69
@M02996:162:000000000-B87FG:1:1101:8553:3815 1:N:0:ACTGAGCG+ACTGCATA
CCTACGGGGGGCTGCAGTGGGGAATATTGGGCAATGGGGGAAACCCTGACCCAGCAACGCCGCGTGAAGGAAGAAGGCTTTCTGGTTGTAAACTTCTTTTAAGGGGGGAGAGAAGAGGACGGTCCCCCTAGAATAAGCCACGGCTAACGACGTACCAGCAGCCGCGGTCATACCTAGGGGGGCAGCGTTGTCCAGATTGACTGCGGTTCAAGTGCTTGCAGCGTTGAAGGCAAGTCAGATGTGGCATCCACGTGCGCAACTACGTAACCGCGTTTGAAACTGTCTTTCTTGAGTGTCAGGG
+
88B=C5)>0:)8888:::::98??<<<FED8FA=B?=C:CF:=FFDFFGFFFFFFAEDCCFFGGC@>CFGGGFGFG@F?8D,,@FFG**7@FFAFE;D,883>FCEF**1:>*<EF***2/*;;C8*:E8C+<CFC+0<8C**:8*+<*2?*1**;E+70;C;1//58**<+?*39@*5**))08<11>E5++*+29>*/**0)197))10C0***:2<740*1*.:>46*)(-68))**)2)*()*.9>:7,(-((1),())(.)(4*(1(-7)*144>)/))).4)).-),62-0))(.
@M02996:162:000000000-B87FG:1:1101:21042:3830 1:N:0:ACTGAGCG+ACTGCATA
ACTACGGGTGGCAGCAGTCGAGAATCATGCACAATGGGGGCAACCCTGATGGTGCGACGCCGCGTGGGGGAGGAAGGTCTTCGGATTGGAAACCCCTGTCATGTGGGAGCAAGGCGCAAGCTTGAGAGTACCACAAGAGGAAGAGACGGCAAACGCGGGGCCAGCAGCCGCGGGAATACAGAGGTCTCAAGCGATGTGCGGAATAACGGGGCGGAAAGGGTAGGTAGGCGGCCGCATAAGTCGGGCGGGAAAGGCAGGGGCGCAACCCCTGGAGGGCGCAGGAGACGGGGGGGCGGGAGGA
+
88B?C?=58)1=;8=;;==888;@,C<<,;FECA<CCDDE@@@CFEDEE<EA99:@@@CF+@@>+>@CFDEGD?CFFA?B9EFDE7+B,??EEFGGGGA=FFG:@ECDC@D<FFFGGGGGG=,@C,4D<FFGF@FGGGGGGFGFGGGEGGEGGGDE8:):1CCEGGGG=@8>D*:5*<<?0:6509:*CEF68)*;)*:<<DC7+:=)85<*9)7CC<FD00*909FD<77<199E(4*2)2-)-)80CB>4:<134EC-()(-39(,)(963358)--4(51((,(--4(430(4044((
@M02996:162:000000000-B87FG:1:1101:22728:3843 1:N:0:ACTGAGCG+ACTGCATA
ACTACGGGTGGCTGCAGCTAAGAATATTCCGCAATGGACGAAAGTCTGACGGAGCGACGCCGCGTGGATGATGAAGGCCGGAAGGTTGTAAAATCCTTTTAAGTGGGAAGAATAAGCGAGGGCAGGGAAAGCCCATGTGGTGACGGTAGCACTTGAATAAGCAACGGCTAATTACGTGCCAGCAGCCGCGGTAACACGTAAGTTGCGAGCGTGGTTCGGAATGATTGGGCGTAAAGGGCAGGGAGGCGGTGTGGCAAGCTTGGGGTGAAATCCCGGGGCGTAACTCCGGAATGGCGTGGAG
+
68A=C?:):))==8=6;=;;<;;C;CEFFGGGDCGEFFEBCECEC9EEEFEDCC@@@FCFF@@>8>CC,C=,BDEEFGGGGEGEG?CF=EDDFCGGD<9EGEE5@,:?BFGA5AFFGGGGGGGGGGGGGGGGFGG7FCFGGDFGGG8FGGGG6,>ACCFCCFFGGGGDECF?9FCE2=CC?D>AFGFGGEG*3>FGFG4;<C<+<@BFF>D:5BF*?9D5>*+*26CC?FD.4?BFA?)9(>(<4874>((0,323?F*5)8:19178640.48@D@6-(,781)..4-(,124370,-((
@M02996:162:000000000-B87FG:1:1101:7037:3844 1:N:0:ACTGAGCG+ACTGCACA
CCTACGGGTGGCAGCAGTGGGGAATATTGGGCAATGGGCGCAAGCCTGACCCAGCAATGCCGCGTGAAGGAAGAAGGCTTTCGGGTTGTAAACTTCTTTTAAGTGGGACGACAATGACGGTACCACTTGAATAAGCTCCGGCTAACTACGTGCCAGCAGCCGCGGTAATACGTAGGGAGCAAGCGTTATCCGGATTTACTGGGTGTAAAGGGCGTGTAGGCGGGACAGCAAGTCAGATGTGAAAGCACGAGGCTCAACTTAGAGTCTGCATTTGAAACTGACGTTCTTGAGTGTTGGAGAG
+
8ACCCDF9:))=======;;;888EFGGGC8FFGGGGG@F7FF@CFGGG<9FGFFFG<EFGGGECFG<FGFFGGGGGFGGGGGGGGGGGGGGG9FGG<F,C=EAFFFFGGGDGGGGGGGGGGEG;5=DEFDGGGGGGGGGGGGGGGGGGGGGGGGGGGGGGGGGGEGGGGGGG?DEGGGGC<FFGGD5CE@EDFEE=GGFGGGFGGFFFFGE7>8DG?GGFGGDC:C*4@GFFFFFA<8:6::=<@?:D(452:0>?FFA2=)4)52<F406266CF<<>2)81(4(66)26<64:)435:
@M02996:162:000000000-B87FG:1:1101:9292:3854 1:N:0:ACTGAGCG+ACTGCAGA
ACTACGGGTGGCAGCAGTAGGGAATGTTCGGCAATGGGCGAAAGCCTGACCGAGCAACGCCGCGTGAAGGAAGAAGGTCTTCGGATTGTAAACTTCTGTTGTAGAGGAAGAATGTGTATATCAGGGAATGGATATATAATGACGGTACTTTACGAGAAAGCCACGGCCAACGACGTGCCAGCAGCCGCGGTAATACGTAGGTGGCGAGCGTGATCCGGAAGTATTGGGCGTAAAGAGGGAGCAGGAGGCAGGAAAGGGCGGAGGGAAAAGCCGGAGGGCCAACTGCAGTAAGCCGTGGAAA
+
88BA@A0):0);;8=6;=;<;@@C,;C9,@FFE:CCCC6@@BC@EC8EE<F:@C@FDFEF7@6B6>FFGFAFFACEF4CC,,B@C=?EFBAA9,,C@C,:C,<C?E@AFFFF,C9CCE,CFGGGGGDF8AFC,C=E,CF,EFCFEE?@3,>EFFFC@EFF,=E@CC7*4@D*<BE4>7*=<;680;D)?=/:/1<+=*;A52=F6C>B>:)*/)9;995>)200+0<51<).3451817/41(74)7:94:)3,..0**(-0-1,:(35:*,(-<*)((,4<:((5)5-.5<42(-74:5-
@M02996:162:000000000-B87FG:1:1101:7052:3858 1:N:0:ACTGAGCG+ACTGCATA
CCTACGGGTGGCAGCAGTGGGGAATATTGGGCAATGGGCGCAAGCCTGACCCAGCAATGCCGCGTGAAGGAAGAAGGCTTTCGGGTTGTAAACTTCTTTTAATTGTGACGACAATGACGGTACCACTTGAATAAGCTCCGGCTACCTACGTTCCAGCAGCCGCGGTAATACGTAGGGAGCAAGCGTTATCCGGATTTACTGGGTGTAAAGGGCGTGTAGGCGGGACATCAAGTCAGATGTGAAAGCACGAGGCTCAACGTGGGGTCTGCATTTGAAACTGACGTTCTGGATTGTGTGAGGG
+
88ACC5>51))=;==;==;;;888ECEEFGGGFGGGGF<CFGGDGGGGGGGGGGGGDGGGGGGGFGGFGGFGGGFFFGFDFFGGGD=78FFGC9FFGGGFFF,?E,:CFFFGG>:AB?F7FGGGGGG,E<8@DC,C3>DGGGGG,,@DDEG,@:;9,@:D>DCCF;E:ADCGD:85>FEGG76AED*CFFGEEED*0;@6CGGFGGFFFFC5*:>)/6C7/:C7>3**58CFA9AFFAFF:::1))).781>93(),:93()(((-.4@):)6./<62A2262310:4).)).6)(0.)(-
@M02996:162:000000000-B87FG:1:1101:7011:3860 1:N:0:ACTGAGCG+ACTGCATA
CCTACGGGCGGCTGCAGTGAGGAATATTGGTCAATGGGCGAGAGCCTGAACCAGCCATGTCGCGTGGAGGAATAAGGATCTATGGTTCGTAAACTCCTTTTGCGGGGGGATAAAGTGCGGGACGCGTCCCGTTTTGTAGGTACCCCGCGAATAAGCATCGGCTAACTCCGTGCCAGCAGCCGCGGTAATACGGAGGATGCGAGCGTTATCCGGATTTATTGGGTTTAAAGGGTGCGTAGGCGGCCCCTTAAGGCGGCGGTGAAATTTCCGGGCTCAACCCGGTCACTGCCGTCGAAACGGG
+
88CCC5A=80)8888;;;;;;;;CFGGGGGGGGGGGGGGGGGEGGGGGGGGGGGGGEGGGGFFGFFGGGGGGGGGGGF9FFGGGGGGGGGGEFGGGGGGFGGGGGGGGGFGGGGGGGGGGGGGGGGGGGGGAFGGGGGGGGGGGGGGGGGGGGGGGGGGGGGGGGGGGGGGGGGGGGGGGGGFBGGDGGGGGGFGGFCCFGGGFGGEFFFGGGFFGGFG>9CGDEDGGFFGDBF?E6(757C>>B>E6>?A4)49;>:C(3>?ABA<AFFG90,5A??BF>F0((5<<<?617>9?:,(-8
@M02996:162:000000000-B87FG:1:1101:9307:3870 1:N:0:ACTGAGCG+ACTGCATA
ACTACGGGTGGCAGCAGTAGGGAATGTTCGGCAATGGGCGAAAGCCTGACCGAGCAACGCCGCGTGAAGGAAGAAGGTCTTCGGATTGTAAACTTCTGTTGTAGAGGAAGAAGGTGTAGATCAGGGAAGGGATATATAATGACGGTACTTTACGAGAAAGCCACGGCTAACTACGTGCCAGCAGCCGCGGGAATACGGAGGTGGCGAGCGTTATCCGGAATTATTGGGCGGAAAGAGGGAGCAGGCGGCAGCAAAGGTCCGAGGTAAAAGCCTGAAGCTCAACTGCAGGAAGCCGGGGAAA
+
-8A?CD=580)=68=;;==<68;;;;,@FBFCC@EAEFFEEEEEG8@EEF<:@C@@AFEF@@8>8>BDGFDFGCCFEBF,,AFDB?FF?EEFCF,EAF,,AAFEEGGFFGGF,A,E:F?F<CGEGDFG+CCF8F,E,EE9EDCFGE@E37=DGGGECEFFC+DEGGG5EGGCC6C,>5A:?4AADGDGGG3C=)<AF3C=C1=:*97>B71**.9?C>5D)+2039CF0@5>>FFF?:55:)(8?))4/4>)128??+023)4;(,6<?AG((40+7),,590.(.4:(-,..2((76(-.
@M02996:162:000000000-B87FG:1:1101:12750:3879 1:N:0:ACTGAGCG+ACTGCATA
ACTACGGGTGGCAGCAGTAAGGGATATTGGGCAATGGGGGGAACCCTGACCCAGCCATGCCGCGTGAGGGAATGAGGCCCTACGGGTCGTGAACCTCTTTTGCCTGGGGATAACCCCTCCCGCGCGACGGGGGGCTGCAGGGACCAGGCGAATAAGCAGCGGCTAACTCCGTGCCAGCAGCCGCGGTAATACGGAGGATGCGAGCGTTAGCCGGATTCATTGGGTTGAAAGGGTGCGCAGGCGGCGCGGTAAGTCAGCGGGGAAAGGCAGGGGCCCAACCCCGGCAGGGCCGGGGATACGG
+
88BAC>=5:01=;8=6;=;<<;;;;@,6CCFFCCFCDDDDDEEGGGFGCFE8BABB=EDFGB=>4@CEGECF88?DFDCG7>FEEG@FCF<<<EF@F,3@FGGG,FBCEE7<FFGEG:FGGGGGGGGGGGGGGGGDEGGGG*;FGGGGGGEG5EFCA@*;?5C*;8?CCCGEFC@EFGFFEG>>ED<DD+CC=>GEEGFF5DCDED>)>3CC9@@77,::*<6C*7**66:<?(454>@D914>0579)(404)-<<<9(-7(8:<1:@:99B6>*.8:(339301269(4900;9)(.(-
@M02996:162:000000000-B87FG:1:1101:12071:3888 1:N:0:ACTGAGCG+ACTGCATA
ACTACGGGAGGCTGCAGTTAGGAATATTGGACAATGGGGGAAACCCTGATCCAGCCATGCCGCGTGAGTGATGAAGGCCTGCGGGTTGTAAAGCTCTTTTGTATGGGACAATGATGAGGGTACCATAAGAATAAGCACCGGCAAACTTCGTGCCAGCAGCCGCGGTAATACGAAGGGGGCAAGCGTTGTTCGGAATTACTGGGCGTAAAGGGCGTGTAGGCGGACGGATCAGTCAGGAGGGAAATCCCGGGGCGTAACCTCGGAACGGAGTTGGAGACGGGGGGGCGAGAGTGTATGAGGG
+
88@AC*8851)6=;,;;;=<<;;6,C9,CAFAF<FAC@CECCEFFG,C@,EAFFCFFFEFE@+@+8CCCE@E@E@CEF6=,?@@E4=C,?B<?EAFGG,,CFF<9ECA,DF,AF,,=,A:=FF9AAEFGGGGGEGGGFGGGGDEFGA6EEG=CCFF+D8=:94BF@:@,@;CF547C*1=7D??C:*2*43B8AE*6CF6@FG432:>FCFD5D>911:2*:///)15(82=6).945B*29,0)0/)9697;(,4:C*)(71939(4)(1.48FC64<F(.4;(3((((-.5-5)*.516
@M02996:162:000000000-B87FG:1:1101:12080:3907 1:N:0:ACTGAGCG+ACTGCATA
ACTACGGGAGGCTGCAGTTAGGAATATTGGACAATGGGGGAAACCCTGATCCAGCCATGCCGCGTGAGTGATGAAGGCCTTCGGGTTGTAAAGCTCTTTTGTATGGGACAAGGATGATGGTACCATAAGAATAAGCACCGGCAAACTTCGTGCCAGCAGCCGCGGTAATACGAAGGGTGCAAGCGTTGTTCGGAATTACTGGGCGTAAAGGGCGTGTAGGCGGACTGATCAGGCAGGAGTGAAATCCCGGGGCTGAACCTCGGAACTGCGTTTGAGACGGTTGGTCTAGAGTGGATTAGGG
+
88A?C?8=>81==;=6;=<<<;;@6C<CEDGFFAFCCFDDEDFGGGFEFEFFEECCAFFGF@C@+@FCEEEGGFFGGGG8,CFCEBBF:ED?AFDGG99EFFG@EFCEEFGFGGFGGAFGGGGGG9EGGGGGFFGGGGGGGGGGGGG,EEDGGGFFFGFDFC@CG8@ECCFGGFGCE,:@9@FFE;*;9,BCDDGF)=D6:CFFG4>EFFG=3A5C83@DFE=12):<)9:@)46DBFF94:</6967DFFFF1(8?FG71B?;?F079(*((-*:7<??2)49(6)6>DF4:(52*,.6:
@M02996:162:000000000-B87FG:1:1101:7378:3917 1:N:0:ACTGAGCG+ACTGCATA
CCTACGGGCGGCAGCAGTGAGGAATATTGGTCAATGGGCGAGAGCCTGAACCAGCCATGTCGCGTGGAGGAATAAGGAGCTATGGTTCGTAAACTCCTTTTGCGGGGGGATAAAGTGCGGGACGCGTCCCGTATTGCAGGTACCCCGCGAATAAGCATCGGCTAACTCCGTGCCAGCAGCCGCGGTAATACGGAGGATGCGAGCGTTATCCGGATTTATTGGGTTTAAAGGGTGCGTAGGCGGCCCCTTAAGTCGGCGGTGAAATTTCCGGGCTCAACCCGGTCACTGCCGTCGAAACTGG
+
8ACCC5=)1))8788;;<;;;;;CFFGGGGGFGGGGFFEGGGGGGGFGGGGGCFFE@CEFGEFGFGDCFCFFEFGFFG,FG?FFGFGFGGFGGGGGGAD@FGGGGGEGGGGGGFGFFCFGE@>CCC:ECGGE*;FGGGGGGGGGGGGGEEC>8EF?E74A8DFGFC7E6CCCDGGGGCCCGGFFGGCDFFGFEEGE@>FFG3EFGGBEFFCEGF3*96C>8979E>G:6BDF?41B?BB951489>5:G09=6<:>9EG06;>)66>)94)4;9@CF(:6;>02:>A5?(4<0-(-7()44
@M02996:162:000000000-B87FG:1:1101:7358:3920 1:N:0:ACTGAGCG+ACTGCATA
ACTACGGGCGGCAGCAGTGAGGAATATTGGTCAATGGGCGAGAGCCTGAACCAGCCATGTCGCGTGGAGGAATAAGGATCTATGGTTCGTAAACTCCTTTTGCGGGGGGATAAAGTGCGGGACGCGTCCCGTATTGCAGGTACCCCGCGAATAAGCATCGGCTAACTCCGTGCCAGCAGCCGCGGTAATACGGAGGATGCGAGCGTTATCCGGATTTATTGGGTTTAAAGGGTGCGTAGGCGGCCCCTTAAGTCGGCGGTGAAATTTCCGGGCTCAACCCGGTCCCTGACGTCGAAAATGG
+
-8AACBA=81)8888;;<;;;;;CEFAFGGGGFGGFFFFFCF+@DGGGGGFFGFCDFCFFEFGGBCC?FGCFGGDFFE<E9FDFGEFFFFFFCFGGGFGFGGDGGGEGEGCFFFGFFGFFCCEGGGGC8EECEGGGGGGGGGEGGEGGGGGGGFFDF7DEEDG*<6CECE5:<*<A8CEGGG)0:CDG79*;:)*:>*CFD7C5CD7BFF?ED5>36<>C9:E5C3CFAFGFFF?:((8D29;)47@1C?4*))22(:9,45<)6<))*-99B()+9(331:14(,-.(.--,428),)8?
@M02996:162:000000000-B87FG:1:1101:19596:3930 1:N:0:ACTGAGCG+ACTGCATA
ACTACGGGGGGCAGCAGTGGGGAATATTGGGCAATGGGCGCAAGCCTGACCCAGCGACGCCGCGGGAAGGAAGACGGTCTTCGGATTGTAAACTTCTTTTATGTAGGACGAAACAAATGACGGTACTACATGAATAAGCCACGGCTAACTACGTGCCAGCAGCCGCGGTAATACGGAGGGGGCGAGCGTTATCCGGATTTACGGGGGGTAAAGGGGGGGTAGGCGGGGAAGCAAGGAAGGTGGGAAAAGGAGGGGCTCAACCCAGCACGTGCACGGGAAACGGGTTTGCTGGAGGGGCGGG
+
88A=C?>58)188889:<:997==4A5@EEGCCCAACFEB@CEEFF,?DFF,AA8>BFCF@>@>+<FEGGFFFC:>F>F:9DFDDCFF<CEFFFGGGF,CFFG,@F@C7FFCG<FGG:FFFGG@FGGGGGCFFCCGFFGCGDEGGGGGG7C@G6:CCCF8@7C*:CEG5:A+2+;*;:C5=C)58D7C5*7*29CC>**/2*2<=>)<))>C:FF3C>G70;=7E>><17C):7?),,09(2851?F:*,454>0(,/24,)-4((22)(14155*0-4??.1(,(((.))4(4410(460
@M02996:162:000000000-B87FG:1:1101:19593:3949 1:N:0:ACTGAGCG+ACTGCATA
ACTACGGGGGGCAGCAGTGGGGAATATTGGGCAATGGGCGCAAGCCTGACCCAGCGACGCCGCGTGAAGGAAGACGGTCTTCGGATTGTAAACTTCTTGTATGTAGGACGAAACAAATGACGGTACTACATGAATAAGCCACGGCTAACTACGTGCCAGCAGCCGCGGTAAGACGGAGGTGGCGAGCGTGATCAGGATGTACGGGGTGGAAAGGGTGAGTAGGCGGGGAAGCAAGGAAGGGAGAAAAAGGAGGGGCTAAACCCACCACGGGCACGGGAAACGGTTGTTCGGGGGGGTCGGG
+
88<?C?99)0)88889:9:99==B=A?,@=FE<<?=ACFB@=@CF<,A=B-ABAA=B@CF>>+>+>FCFFFCFCDCC3>3,,@@C<>C,<3@;CCFF9,?F,C<<BCDFGGCFGFGG,::FFG***+:,FCECF2CE@ECFFEEEDEGG7CEE*2;8EF5C<;/:5EGC>E6C+;*8:7*23)7/93C>7C*0*3CF<6F*0*78>.<).6<95@09(9*9<?2*8>51.7)(8?)(401,*().)7:*3:48969(*2-.)(-(,,8)(93(,0*0(4:(7?,((,()((((((-)44,,
@M02996:162:000000000-B87FG:1:1101:13780:3949 1:N:0:ACTGAGCG+ACTGCATA
ACTACGGGTGGCAGCAGCTAAGAATATTCCGCAATGGACGAAAGTCTGACGGAGCGACGCCGCGTGGATGATGAAGGCCGGAAGGTTGTAAAATCCTTTTATAACTGAGGAATAAATATGGTGAGAGAAACGCCATATGGTGACTGTAGGTTATGAATAAGAAACGGCTAATTACGTGCCAGCAGCCGCGGTAAAACGTAAGTTGCGAGCGTGGTTCGGAAATATTGGGCGGAAAGGGCATGGAGGCGGTGTGGCAAGCTTGGGGTGAATGGCAGGGGCTGAACGCCAGGACTGCGGTGGG
+
@CCBC>=5100;=8=;;=;;6;CE@E,CFFG>@@7CFFFCEEECFA<E@CC@:@8@@FCF7@@C+@BC9CC?ACAEEFGGGEGEE::EFAFDF9F<,B,ADFFF<,:C?=F=?FGG,F,CF:EFFDEGGGGFGGGEFEGGFA;,3C,6ED7,737C,,+7>2,D>D787:D,2;E>@CF*=D>F>CFDCGD:8?,>AG*88>715;DBF:D218)*24<9@*+2+*<>B49)-9(7(3)1(2,73>B;G,,8(44(.:9))08(4-9(6)2:::>>)1((,7<((4-(3,33(8068<1(,
@M02996:162:000000000-B87FG:1:1101:13768:3962 1:N:0:ACTGAGCG+ACTGCATA
ACTACGGGTGGCAGCAGCTAAGAATATTCCGCAATGGACGAAAGTCTGACGGAGCGACGCCGCGTGGATGATGAAGGCCGGAAGGTTGTAAAATCCTTTTATAACTGAGGAATAAATATGGTGAGAGAAACGCCATATGGTGACTGTAGGGTATGAATAAGCAACGGCTAATTACGTGCCAGCAGCCGCGGTAACACGTAAGTTGCGAGCGTGGTTCGGAATGATTGGGCGGAAAGGGCATGGAGGCGGTTGTGCAAGCTTGGTGGGAAAGGCAGGAGCTGAACGCCGGGACGGCGGTGAG
+
-8A?C?=5:)1=;8=;;=;;<;;@6E@EGGGGDCFEFFGCEEECFD9CCECC@C@@CFEFC@@>+>FCCCDFFCDEFGGGEEGEG?:E:@BEEFFGGA<FGDGGFE??DFGCAFGG9F,FGCFFGGGGGGGFGGG7FFEGGDFG,E=EGG+>DC:ACCFDFGGEFEGGGEF9CFGG,:=9C;:AFFFGGGG=:?EGFDCFDG:6<CDFEBG*/:>7F4CDD*+2??CFBFD)4;BFFF>F7F(<4@EBG-(),4<ABGG?4;?28(4:6:GFFFFG>24((9<?(17(376>(99;.(-(,
@M02996:162:000000000-B87FG:1:1101:18516:3968 1:N:0:ACTGAGCG+ACTGCATA
ACTACGGGGGGCAGCAGCTAAGAATATTCCGCAATGGACGAAAGTCTGACGGAGCGACGCCGCGTGGATGATGAAGGTCGGAAGATTGTAAAATCCTTTTATAACTGAGGAATAAGCAGTGTGAGAGAAACGCATTGTGGTGACTGTAGGTTATGAATAAGCAACGGCTAATTACGTGCCAGCAGCCGCGGTAACACGTAAGTTGCGAGCGGTGTTCGGAATGATTGGGCGGAAAGGGCAGGGAGGCGGGTGGGCAAGCTGGAGGTGAAAGGCAGGAGCTGAACTCATGGACGGCGGTGAG
+
8ACCC?=515)88889::::9:??9CCFEGFGCCEDFFFBCEDEFCDFFFE@=C4=>FEGC>@>3>FF<CCFC@CCF>FGEFEECFCFEFFCFFGGE@,@F?FGFB=?<FGFCFGGGGG;F,@FGGGGGGGGGGCBBBCGFFGE?B>EFG9?F,;@?@>CCCFGGEGG5EG7>FGE*::::C7?FFGGDGG*:>FGFC9@<FC*<7>>>5C**87*C8C9>*+;?6EC?FG)4905:B>F1<0>45)49(-.(48?0E<0,82:?,4<?>GBB7>C5--((1<?)6))653.(3193(-,,
@M02996:162:000000000-B87FG:1:1101:14519:3971 1:N:0:ACTGAGCG+ACTGCATA
ACTACGGGCGGCTGCAGCTAAGAATATTCCGCAATGGACGAAAGTCTGACGGAGCGACGCCGCGTGGATGATGAAGGTCGGAAGATTGTAAAATCCTTTTATAACGGAGGAATAAGTACGTTGAGAGAAACGGAGTATGGTGACTGTAGGTTATGAATAAGCAACGGCTAATTACGTGCCAGCAGCCGCGGTAACACGTAAGTTGCAAGCGTGGGTCGGATGTACTGGGCGTAAAGGGCGCGTAGGCGGCGAGGTGTGTGAGATGGGAAAACTCCGGGCTACACCAGGCAAGTGCGACTGA
+
88B=C*1))1)7876;;;;;;;CC,<,<C-C@@:@@AACBCCCC<C,CC<BCCC+@+@>FF===+7@=,A<CA@EEB:CCCCEECFDF<E<?@?<EGF<FCCGGA+=C@FEG<FGGC=F+@,@FFDCFGGGGGFG+@8@F;>D7,@,@EF,@>3>;@,DA;=;,6@?E*4C:+BFC2:4/B8);@*7/>EG388=FFGCF5D<7<**9F)9**5)1*47).*+2+9<<?FC)(48BFB7D;C3>>>?9D>F336(3-=*8-1).5),498*.)57:>,-(().18,44(48:).)4)(-(.
@M02996:162:000000000-B87FG:1:1101:22898:3972 1:N:0:ACTGAGCG+ACTGCATA
ACTACGGGAGGCAGCAGTGGGGAATATTGCACAATGGGCGAAAGCCTGATGCAGCGACGCCGCGGGAGTGAAGAAGTATCTCGGTATGTAAAGCTCTATCAGCAGGGAAGAAAATGACGGTACCTGACTAAGAAGCCCCGGCTAACTACGTGCCGGCAGCCGCGGTAATACGAGGGGGGCAAGGGTTATCGGGATTTACGGGGGGTAAAGGGAGCGTAGACGGTTGGGCAGGTCGGAAGGGAAAGGCGGGGGCCAAACCCCGGACCTGCTTTGGAAAGTGTGGGACAGGAGGGCGGGAGGG
+
AAC=C51:>:08888;;==;;8@@EEAAFGGGEFCCCD6@@CC:FGFFEFDFFF<@BFEGEECC+>FEBECDFE?E5CFE,AFD+BFFBEAB?F<FGC<@FGGGFFDDFGGGGGEGGGGGGGGGGGCC,D?EFFDGGG@G7>CF789,3C6,BC****9C2/*==*==,,,:**=>ED=>E/0)2929:A*:5):67*0)1>E):).919>7*779)()*1;795)253F*..5(.,(09,>.0(0.-9;BF6(-4(:*8<)-2(-(,04*).5?7*(.6)*4(40((-.8(-3(-.((,2
@M02996:162:000000000-B87FG:1:1101:8681:3982 1:N:0:ACTGAGCG+ACTGCAGA
ACTACGGGGGGCAGCAGTGAGGAATATTGGTCAATGGGCGAGAGCCTGAACCAGCCATGTCGCGGGGAGGAATAAGGATCTATGGTTCGTAAACTCCTTTTGCGGGGGGATAAAGTGCGGGACGCGTCCCGTATTGCAGGTACCCCGCGAATAAGCATCGGCTAACTCCGTGCCAGCAGCCGCGGTAATACGGAGGAGGCGAGCGTTATCCGGATTGATTGGGTTGAAAGGGGGCGTAGGCGGCCCCGTAAGGCGGCGGGGAAAGTTCCGGGCTCAACCCGGGCACTGGCGGCGAAAAGGG
+
8884@:85:5186884:<:::==C,=,,CBCB?<5@ACB>C=8>:4,??C-+=A488:?5,::>+6C@ED@D,8;BFC,@,73@C883565><F@FG,,<<F:FEGDDD?*8@FG9CCEGGGGG>EE>CGEC?@@EGFCG8:CCFG:?CEG*@CC99308>52AEF+C6:/:9*<<;?=C:775C/>7:?CFDDGGF*97CDGB?)08)/*:5>5*0.0*9@7127C:<FGF69,<27>G<D602>.(*-85),490:D(3>:?6))-1-C>3-)07(,44>(,38(5(.3(,--7)((-1
@M02996:162:000000000-B87FG:1:1101:14505:3986 1:N:0:ACTGAGCG+ACTGCATA
CCTACGGGCGGCTGCAGCTAAGAATATTCCGCAATGGACGAAAGTCTGACGGAGCGACGCCGCGTGGATGATGAAGGTCGGAAGATTGTAAAATCCTTTTATAACTGAGGAATAAGTACTTTGAGAGAAACGGAGTATGGTGACTGTAGGTTATGAATAAGCAACGGCTAATTACGTGCCAGCAGCCGCGGTAACACGTAAGTTGCAAGCGTGGTTCGGATGGACTGGGCGTAAAGGGCGCGTAGGCGGCGAGGTGTGGGAGAGGGGAAATCTCCGGGCGCAACCCGGAAAGGGCGGCTCA
+
-88ACA==)118888;;;;;;;;C;CCCFGGGCCBCDDFCFEEEFC9CEEEDD>@B>FEFF>@>+>CCAABFFAEEFEFFEF@CAACFDFFFGEFGGC9FFFGGFDAABFFFDFGGFDF?@DFGGGGGGGGGGFG+DEFGCBEF@E<BAF7@FF>CC7CBCCGDFEGGGGG7+?D?,;5CFFFFEGGG:EG*8>CGFG*=CF+:<;AFF3D:*779C-71)**239CCB@C)4:BF>?)91C(74099C9659>-84E*4(0-(4(7>5:*6:A?E>64(-762419B079<<<24)-((.
@M02996:162:000000000-B87FG:1:1101:22889:3993 1:N:0:ACTGAGCG+ACTGCATA
ACTACGGGAGGCAGCAGTGGGGAATATTGCACAATGGGCGAAAGCCTGATGCAGCGACGCCGCGTGAGTGAAGAAGGATCTCGGTATGTAAAGCTCTATCAGCAGGGAAGAAAATGACGGTACCTGACTAAGAAGCCCCGGCTAACTACGTGCCAGCAGCCGCGGTAATACGTAGGGGGCAAGCGTTATCCGGATTTACTGGGTGTAAAGGGAGCGTAGACGGTTTGGCAAGTCTGAAGTGAAATGCGGGGGCTCAACCCCGGCACTGCTGTGGAAACTGCCGGCCTGGAGGGCAGGAGGG
+
88ABC>:=):1=88=;;==;;88@CFAEFGGGFFF@DFFECEGGGFGFGFEFGFECEEEGFEFE6>B=5EEFFEFG,B=C?FFG+BFGGBEFCE<FF<,CEEFGEFGFGGGCFGFGGGGGGGGGGGGB,FFFGGGGGGGGGGGGGGGGGGEGGGGCDFCDC9EGF4==@EGG9>ECECCC/858CC75;CCGDFAC4:FF:D=5;>FFFFGE4>>G7:C9FCE9*):5?F6><9)9<>F*5?6=)9839;BD1-8?FG4345-((,..16*68:?C62)6))360,-46(.(-1(476-(-
@M02996:162:000000000-B87FG:1:1101:14402:4097 1:N:0:ACTGAGCG+ACTGCATA
ACTACGGGGGGCAGCAGTGAGGAAGATTGGTCAATGGGCGGAAGCCTGAACCAGCCAAGTCGCGGGAAGGAAGACGGTAGGATGTATGGTAAACTTAGTTAGCAGTAGAGCAAGAAGCGCCAAGTGTGGCGTGATGAGAGTATACTGAGAATAAGCATGGGCTAACTCCGTGCCAGCAGGCGCGGGAAGACGGGGGAGGCGAGCGTTAGCCGGAGTGAAGGGGGTGAAAGGGGGCGCAGGCGGGCAGGGAAGGCAGGGGGCAAAGCGAGAGGCTCAAGCTAATCCGGTCAAGGAAACGGGG
+
6A<AC?0001187889:5:5:999,:,,?A:,<<<?CCBBCC@CF,,:AF<<=A:+3B>:,83=+6C<FCCFG<,8@8F**@,>,<;,>,7@?>;,,,,3<DFFC<8<BF,3@,=<:<:<FF:<7>2CF<:1=F+?CFGF+2+7<>ACECE7<@9+22*0/10AC60+312:*8C<;62*2/).8)17*27C8)/20)1571208).0)*2:780**.**08711):74@579>B>01>C;D9)(07()-(80,.-(:/(25-4(49(0(/43()29).))9)..(((((),.((()-32-
@M02996:162:000000000-B87FG:1:1101:9528:4112 1:N:0:ACTGAGCG+ACTGCATA
ACTACGGGAGGCTGCAGTGGGGAATATTGCACAATGGGCGAAAGCCTGATGCAGCGACGCCGCGTGAGTGAAGAAGTATCTCGGTATGTAAAGCTCTATCAGCAGGGAAGAAAATGACGGTACCTGACTAAGAAGCCCCGGCTAACTACGTGCCAGCAGCCGCGGTAATACGTAGGGGGCAAGCGTTATCCGGATTTACTGGGTGTAAAGGGAGCGTAGACGGTTTGGCAAGTCTGAAGTGAAATGCGGGGGCTCAACTCCGGAACTGCTGTGGAAACTGTCGAACTAGAGTGCAGGAGAG
+
-8A=C@=A0118;;=;;==;;8@@6C<CEFFC<@<CCCCBBCCEFCCED<E<DA:@BFCF@@8>+>CCCECFGDCF,A<C,AFC,EFF,???A?CDF<,CFGCGAFDCEFGCFGFFGGGGGGGGGGGFFFGGGGGGGGGGGG7FGGCFGE,DCGFCDFC>83@BF*=E7B,=3>DCEDD:=CF>C18<5F=G8>7/*@FA:CG0;1;AFFGG57:D38<DFE=91):C2FCF5<)9<AF*5>9F<F69CBFB1(-<??*8>)489B45*.*-.8=C=0)6)14<<?3.8<<-6::AF?:32
@M02996:162:000000000-B87FG:1:1101:9508:4112 1:N:0:ACTGAGCG+ACTGCATA
ACTACGGGAGGCTGCAGTGGGGAATATTGCACAATGGGCGAAAGCCTGATGCAGCGACGCCGCGTGAGTGAAGAAGTATCTCGGTATGTAAAGCTCTAACAGCAGGGAAGAAAATGACGGTACCTGACTAAGAAGCCCCGGCTAACTACGTGCCAGCAGCCGCGGTAATACGTAGGGGGCAAGCGTTATCCGGATTTACTGGGTGTAAAGGGAGCGTAGACGGTTGGGCAAGTCTGAAGTGAAATGCGGGGGCGCAACTCCGGAACTGCGTGGGAAACGGTCGAACGAGAGGGCAGGAGAG
+
88A=@9=A81)=;;=;;6;;;78@,;,,CCFC@<<CCDFEECEBCE,EC,CCCE,@@@C@@@8>68BB<CAFFCDD<B,<,,CD4BBE5@A??C,A,9,:EFFGFGCA<FFFFG;FGFFGGG7EFGGGAFGGFGGGBFGGGE8=FFGGFG6DG+@:6@:F@35BF=EEF@FF9>DEGDDCEFAAD8*9*=:ECD5=6CD7:DF):/;@48CEC>>D)-9DFC=1/.CD:FFF66-9<<@*.26B2@@>DFFE-((49E*5:)429F0<989(44FF5:(4()4223(429>02:??58:32
@M02996:162:000000000-B87FG:1:1101:21447:4141 1:N:0:ACTGAGCG+ACTGCATA
ACTACGGGAGGCAGCAGTGGGGAATATTGGACAATGGGCGAAAGCCTGATCCAGCGACGCCGCGTGAGTGAAGAAGTATTTCGGTATGTAAAGCTCTATCAGCAGGGAAGAAAATGACGGTACCTGACTAAGAAGCACCGGCTAAATACGTGCCAGCAGCCGCGGGAATACGTATGGGGCAAGCGTTATCCGGATTTACTGGGCGTAAAGGGAGCGTAGGCGGCTTGGCAAGCCAGAAGTGAAAACCCGGGGCTCAACCCCGGGGAGTGCGTTTGGAACTGTTGAGCTAGAGGGTCGGAGG
+
-88=A?5:51)==8=;;==;;88@CCC@EDGA@CFCFFFCEECEGCCEDEECEC:@@CB@888>6>BCCEDCFCDE<C55,,C@4BDF9E?BAFEGG<,:FFFGDFC@FGGDGGFGGGGGGGGGGGGGCGGGFFGGGFGGGG8BFF,DFFEGGGGC>FC@D9CEG*=CFCGG;F,:C,7CCFFFED>DCGGGGF=**;F=CFGFC:<@F?FECBBDD?GG@EDDE>ED?FFFB?FFFFF0<C>FFFD?GBBF(4<23FC<BF0;;>(->A)(,,8?).4)51)-)(.-55)8(4(.84020
@M02996:162:000000000-B87FG:1:1101:18897:4142 1:N:0:ACTGAGCG+ACTGCATA
ACTACGGGAGGCTGCAGTGAGGAATATTGGTCAATGGGCGGGAGCCTGAACCAGCCAAGTAGCGTGCAGGATGACGGCCCTACGGGTTGTAAACTGCTTTTGCGCAGGGATAAAAAAGCCCACGTGTGGGCTCTTGCAGGTACGGCGGGAATAAGGACCGGCTAATTCCGTGCCAGCAGCCGCGGTAATACGGAAGGTCCGAGCGTTATCCGGATGTAGTGGGGTGAAAGGGTGCGCAGGCGGAGAGGCAAGCCAGCCGGAAAAACGGGGGGCGCAAACCAATGCAGGGGGGGGAACGGCA
+
88A=C?==810=;;=;;;=;;;;C;C<<CCC,@@;CADEBCD:CFC,CCE:CCA:CAEE9@CC>,?BCFFEEDD,?CCCG+AEBCF@+@8??EF@FF<,BEFFG@C>@CD,6EFGGEGGFGGGGFGFGGGG7D<DFFFGG>FF<CDE7CEG7EFE?<=5<>)1;?+2A?<3=CCF?C6=C*7)7=9CD*<CFDDGGF2;679=5:1)8)7:C<5))0.**9@C)2):74@DF.:2>04>C(93048.8*81732???C<(4>28((40B9DF0,)/0((4(0...))(44((-24:)(((,
@M02996:162:000000000-B87FG:1:1101:5766:4171 1:N:0:ACTGAGCG+ACTGCATA
CCTACGGGAGGCAGCAGTGGGGAATATTGGGCAATGGGCGCAAGCCTGACCCAGCAATGCCGCGTGAAGGAAGAAGGCTTTCGGGTTGTAAACTTCTTTTAAGTGGGACGACAATGACGGTACCACTTGAATAAGCTCCGGCTAAATACGTGCCAGCAGCCGCGGTAATACGTAGGGAGCAAGCGTTATCCGGATTTACTGGGTGTAAAGGGCGTGTAGGCGGGACATCAAGTCAGATGTGAAAGCACGAGGCCCAACTTCGTGTCTGCATTTGCAACTGACGTTCTTGCGTGTTGGAGAG
+
8BCCC>A>=81=8=8;==;=;88BFFGGGGFGGGGGGGGF@FGEGGGGGCCFGAEFFCFGGEGGFGE<FFFGGFGGFCGGGGGGGGGGGCGAFF?FF,EEFDGFFFG8,FEF:7=ECCBEGGGEFGFFCC,CFGGC98B>@66>D,EDC?=EE@F?@C;EFDE7F:9;@FFGDFGGGCEE/9;F8D<CFEFGG)=8*:C6+>EFGGB+;8CCD>>CD?GGFGGC5>:><FGFFFFF247:27:99)/(1(,<;(,((204))33(3-6*)*--56A?8>?FF<B??66:)44:4?:422.4
@M02996:162:000000000-B87FG:1:1101:5781:4181 1:N:0:ACTGAGCG+ACTGCATA
CCTACGGGAGGCAGCAGTGGGGAATATTGGGCAATGGGCGCAAGCCTGACCCAGCAATGCCGCGTGAAGGAAGAAGGCTTTCGGGTTGTAAACTTCTTTTAAGTGGGACGACAATGACGGTACCACTTGAATAAGCTCCGGCTAACTACGTGCCAGCAGCCGCGGTAATACGTAGGGAGCAAGCGTTATCCGGATTTACTGGGTGTAAAGGGCGTGTAGGCGGGACATCAAGTCAGATGTGAAAGCACGAGGCTCAACTTCGTGTCTGCCTTTGAAACTGACGTTCTTGAGTGTTGGAGAG
+
ACCCCAD==8)=8=======;888FFGGGGGGGGGGGGGGGGGGGGGGGGGGGFGGFFGGGGGGGGGGGGFGGGGGFGGGGGGGGGGGGGGGGGGGGGGGGFGFGGGGGGGGGGG<FG=FFGGFGCDFFFDFGGCDGFGGCEGGGGGGGGGGGGGGGGGGGGGCF>CEEFGGGCFGGGGGGFFFGGGGGGGGE8CGAGG6CGFAE7AF67FGGDEGGFFG=5:DG7CC2=F?4>AFBFFG9D>*68<0929:>?72<F722><?F?FF6)0<26=9=>>ABFFFBF?:6455<64(7:0>?
@M02996:162:000000000-B87FG:1:1101:21433:4211 1:N:0:ACTGAGCG+ACTGCATA
ACTACGGGGGGCAGCAGTAGGGAGTGTTCGGCAATGGGGGCAACCCTGACCGAGCAACGCCGCGGGAGTGATGAAGGCCCTATGGGTCGTAAAATTCTGTTATAGGGGACGAACCACTAGACTGAGAGAAACGGTTTAGTCGGACTGTACCATAGGAGAAAGGAACGGCTAACTACGTGCCAGCAGCCGCGGGAATACGTAGGTGCCAAGCGTGATCCGGAAGTATTGGGCGTAAAGAGTGAGCAGGCGGGTTTCTAAGTCGGAAGTCAAATGCGGGGGCTCAACCACCGTTGGCGTTGGA
+
88A=C?9=:808888::<:<:8:88:<<CCFFCCEDDFGDFEFGGGFFFFB=>B@CCDBF+>@>+>@C@>B;C<ACCFFG7>@BEG@CF=<FFGG?F9FGGGGG,?FDEFG@FCFGG7FGGG9CFGGGGGGGGE;;*AE2C*:CEGC+<<FG@F+2<FGCFFCFGCECE/AEG+<+;02::7?8@DGGGGGG*7:*9:C629E737<9?>5EC)79>)1CEC:CG?+2<F4>1;:>4)726>3).?76DB(),(66<?F)47,,3>))162)-)8C:-,-(0,)332((44((.5(8(-3)
@M02996:162:000000000-B87FG:1:1101:11941:4216 1:N:0:ACTGAGCG+ACTGCATA
ACTACGGGAGGCTGCAGTGAGGAATATTGGTCAATGGGCGGAAGCCTGAACCAGCCACGTCGCGTGAAGGATGAAGGTATTATGTATTGTAAACTTCTTTAGCTGTGGAGCAATAATCACTATGTATAGGGAGATGAGAGTACACAGAGAATAAGGATCGGCTAACTCCGTGCCAGCAGCCGCGGTAATACGGAGGATCCGAGCGTTAACCGGATTGATTGGGTTTAAAGGGGGCGCAGGCGGCTTGCTAAGTCAGTGGTCAAATCGTGGTGCTAAACGCCATCCCGCCATTGAGAACGGA
+
88@8@58=>:18;;86;===;;;6CE,CEDC<E@ECA@C@CEEEGC8EAF9CFA9:C,6:68@@+>B:C=EFEAAEEAFF9E,CCE9CAE@EEFACFF,5FGGC?:B=EG8?,,AEAFFG9AAEFFAFG,>BECEEFDFCEDEFFGGGF?F>B=BDE8DECC+CFF8FGC=DD8CCFCC71;*9C79CCGGGGECCEC>AC7?)::)6)3CC8>5**/+3;+1//:C7<AC>(43>04>76943()),2:<6)6<F<?C)58<A<>?(0-132./+94?;1;(.4(4>9>(.5A)3/)-2(
@M02996:162:000000000-B87FG:1:1101:21414:4218 1:N:0:ACTGAGCG+ACTGCATA
ACTACGGGGGGCAGCAGTAGGGAGTGTTCGGCAATGGGGGCAACCCTGACCGAGCAACGCCGCGTGAGTGATGAAGGCCCGATGGGTCGTAAAATTCTGTTATAGGGGACGAACCACTAGACTGAGAGAAACGGTTGAGTCTGACTGTACCATAGGAGAAAGGAACGGCGAACTACGTGCCAGCAGCCGCGGGAAAACGTAGGTACCAAGCGTTAGCCGGAAGTATGGGGCGTAAAGAGTGAGCAGGCGGTGTTCTAAGTCGGAAGGCAAAGGCGGGGGCTCAACCATCGTTCGCTGTGGA
+
88@?@:8)15088889:9:<:8:=4:<,ECEFB:FADFDDCEFGGG,AEBE=>B8@=FE++88<+8@B<>B=C@CFGG,F*C*>@C><C*3=CFE:?CFFDG@F9FC<CFFEFEGGG@FFGG9C,FFGGGGGGEA**<A2<+<@F7<3<+<F+<<8<FFGGCC;E6>?E*:ED*<CC27C=C@>CFGFDEGE:>:*79C><FG*+:*965*:9)8*:299>85*<1+9:>C>7>BF<AF2:D<).<>;C6-.-(6)62:.6)-6(4((0(24:(7:50(4(0544(3284-.(49(.(.1)
@M02996:162:000000000-B87FG:1:1101:24035:4219 1:N:0:ACTGAGCG+ACTGCATA
CCTACGGGTGGCAGCAGTGGGGAATATTGGGCAATGGGCGCAAGCCTGACCCAGCAACGCCGCGTGAAGGAAGAAGGCTTTCGGGTTGTAAACTTCTTTTAAGGGGGAAGAGCAGAAGACGGTACCCCTAGAATAAGCCACGGCTAACTACGTGCCAGCAGCCGCGGTAATACGTAGGTGGCAAGCGTTGTCCGGATTTACTGGGTGTAAAGGGCGTGCAGCCGGGAAGGCAAGTCAGATGTGAAATCCACGGGCTTAACTCGTGAACTGCATTTGAAACTGTTTTTCTTGAGTGTCGGAG
+
8ACCCF:5:1)===8====;;888CFFGGGGFFEGGGGGFGGGGGGGGGGGGGGGGGGGGGGGGFGGGGGFGFFFGGGGGGGGGGGGGGGFGGGGGGGGGGGGGGGGGGGGGGGGGGGGGGGGGGGGGGGGGGGEGGGGGGGGGGGGGGGGGGGGGGGGGFGGGGGGGGGGGGGGGGGGGGGFFGGGGDGGGGFGGFGGFGGGFGGDFFFDDGBEGG0DGFGGGGEEC:EFF<:9FA>BD9:6@AFFF><079BFFFCFFFFB66?FAFFGFBA?<=<<BFF4>D?F246:4>BAB=:>>>
@M02996:162:000000000-B87FG:1:1101:11921:4221 1:N:0:ACTGAGCG+ACTGCATA
ACTACGGGAGGCTGCAGTGAGGAATATTGGTCAATGGGCGGAAGCCTGAACCAGCCAAGTCGCGGGAAGGATGAAGGTATGATGTATTGTAAACTTCTTTAGCTGTGGAGCAATAATCACTATGTATAGTGAGATGAGAGTACACAGAGAATAAGGATCGGCTAACTCCGTGCCAGCAGCCGCGGTAATACGGAGGATCCGAGCGTTATCCGGATGTATTGGGTTTAAAGGGTGCGCAGGCGGCTTTCTAAGTCAGTGGTCAAATCGTGGGGCTCAACGCCATCCCGCCATTGATACTGGG
+
-8A?CA8851)==;=;;==;;;;C6CC<EFFDCCEDFFFCDEEEGFEECFECAACCCFFCC@8@+7CCFDEFFACEFBB9,95E9EEEBEADFGGAFA<FEFG9A5AAEFGDF<FGEFGGCG,EFFFGG5@FFFEGGGGGGFGGGGGGGGGAFGFFF=DCCC8EGGCGGC>CGEGFFD?E@9<9C;DG:EFGDFGGF*;ACCCECC8B);CG<=.)27+@ACC:*)=:CFFD.::DBBEG>C20(0).26AF-:AF)CF<4FFF248(7?)4:-8@68B;>D((.1:>19,)6<)69:55(
@M02996:162:000000000-B87FG:1:1101:13650:4233 1:N:0:ACTGAGCG+ACTGCATA
ACTACGGGCGGCAGCAGTAGGGAATATTGCACAATGGGGGAAACCCTGATGCAGCAACGCCACGTGGGGGAAGAAGCATTTCGGTGTGTAAACCACTGTCGTGAAGGAATAATGCTGGACCTCGGTCCAGTTGAATGTACTGTGAAAGGAAGCACCGGCAAACTTCGTGCCAGCAGCCGCGGGAATACGAGGGGTGCAAGCGTTGTTCGGAATCACTGGGCGGAAAGGGAGCGCAGGCGGAGATGCAAGCAGTCTGTACAATACCGGGGCCCAACCCCGGACCGGCAGACTGGACGGGGG
+
-88?C9885118888;;<;<;8;;,C6@CFGED<CCCDEDEEFFFC8ED<C<CA,CAFB@66B>,C,7CC@FEEDFBF9<,CEC+BBF,@?BFFEFEF,CF=FFFGFDE,C?,CFAFGGFFFGFG+BFFF=DEFG;D>EGG3@FGFGGGGGGGGGF>ECE:7>,,5?1=CFFGEFG8C=47<)8:;DGGGGGGF7EEGGF<D*.:*09>>DD*9@D*.9DFC:DEEGGFFD;>>BFFBFG;C>)4/96:1?@)5)66?C26*6:?:99:9<9:B:856B>689(490,-.).242(70((
@M02996:162:000000000-B87FG:1:1101:9792:4242 1:N:0:ACTGAGCG+ACTGCATA
ACTACGGGGGGCTGCAGTGAGGAATATTGGTCAATGGGCGGAAGCCTGAACCAGCCATGCCGCGTGAAGGAATAAGGCCCTATGGGTCGTAAACTTCTTTTGACGGGGAGCAATAAGGACTACGTGTAGTCCGATGAGAGTACTCGTCGAATAAGCATCGGCTAACTCCGGGCCAGCAGCCGCGGTAATACGGAGGATGCAAGCGTTATCCGGATGTATTGGGTGTAAAGGGTGCGTAGGCGGACAAGGAAGCCAGAGGTGAAAGCCCGGAGCGCAACTCCGGAACTGCCGTGGATACGGG
+
88A?C?=)18088889:::9:9=9:C,,CC<??<E?DCEBCCC@FC8?DD9?=AB8>5>D<>@>+@F<FFDF,>=DF<FF+,,:DE>:C<>A<FC,F,;@>DEF>FDDCFFBF,?CFFG7FF@EFFDFG,3?=<8BFEGGGCC,?=;*::E@FGC0<<688);?FGC9C>*:<CEC>C=CC5.5=99D:EGGDEGGE*9:>FGFCD3<)*;CDD379-**1<:1*0<7A=>D4:0>8459)99@>).4*4:7(.43:G95?F>DF:?,59599()27((.)71<09)..3(-(,8)8:064
@M02996:162:000000000-B87FG:1:1101:13645:4250 1:N:0:ACTGAGCG+ACTGCATA
ACTACGGGCGGCAGCAGTAGGGAATATTGCACAATGGGGGAAACCCTGATGCAGCAACGCCACGGGGGGGAAGAAGCATTTCGGTGTGTAAACCACTGTCGTGAAGGAATAATGCTGGACCTCGGTCCAGTTGAATGTACTGTGAAAGGAAGCACCGGCAAACTGCGTGCCAGCAGCCGCGGGAATACGAGGGGTGCAAGCGTGGTTCGGAAGCACTGGGCGGAAAGGGAGCGCAGGCGGAGAGGCAAGCAGTCGGTACAAGACCGGGGCCCAACCCCGGACCGGCAGACGGGACAGTGGG
+
88A6A>01)018888;;<;<;@CC<E9@E@FEC<,@DCDEDEDFFG8CD,C,@A,CCFEFC:8>+>+7CCCBCACFCF7<,0;C1;;C*<0<,;FGCE,<C1AF8FC:C0A:+<C@FGGGG:ECE*;?CF:9AFG7CCFGG7<FFFGGGGGGFFFC?:<E8<C++<7*:8FCGGGGG>=>=C.>C*9*9=CEC5*:>DGF3C7)11)9>5>E3>F<C3994C5C=BGD:>7)4(4@99>C>76)3)04>:?;).(4(**65*4(196B@B518?E*)3>9-8(,4344:<(46?1(7))((
@M02996:162:000000000-B87FG:1:1101:8218:4268 1:N:0:ACTGAGCG+ACTGCATA
CCTACGGGTGGCTGCAGTGAGGAATATTGGTCAATGGGCGGAAGCCTGAACCAGCCAAGTCGCGTGAAGGAAGACGGTATTATGTATGGTAAACTTCTTTAGCAGTAGAGCAATAAGCGCCACGCGTGGCGTGATGAGAGTATACTGAGAATAAGCATCGGCTAACTCCGTGCCAGCAGCCGCGGTAATACGGAGGATGCGAGCGTTATCCGGATTTATTGGGTTTAAAGGGTGCGCAGGCGGTCAGTGAAGTCAGTGGTCAAATCGTGAGGCTCAGCCTCATCCCGCCATTGCTACTGGT
+
88ACC>A=@)0=;======6;;;;CCEF<C;FFFGGGGGG@EEGGGGGGG9,CFGCF@FCFFFGFGG,<FF,BCCF:FFGG9,CC,9,,9:EFGGGAFGGCFCEGGAEAFAF<,,59?>FG>CFDCE==CE:C=,CE,CFG9;,,,3EGGGDGFGGGGG:EDDBC<7E7CFCDFGGF6;F7DF>GD4/2=+*8?==B**;D5E=G7>>5A+*55>7*6*29<5<G:C749CB?(1>6>D)(990-)0609)96<)64CG536<2-<?2>:9<?,)3)54:7F9AD<<>14(..56A74<,.
@M02996:162:000000000-B87FG:1:1101:23483:4273 1:N:0:ACTGAGCG+ACTGCATA
ACTACGGGTGGCAGCAGTGGGGAATATTGGACAATGGGCGAAAGCCTGATCCAGCGACGCCGCGTGAGTGAAGAAGTATTTCGGTATGTAAAGCTCTATCAGCAGGGAAGAGAATGACGGTACCTGACGAAGAAGCCCCGGCTAACTACGTGCCAGCAGCCGCGGTAATACGTAGGGGGCAAGCGTTATCCGGATGTACTGGGTGTAAAGGGAGCGTAGACGGTATGGCAAGTCTGAGGTGAAAACCCAGGGCTCAACCCTGGGACTGCATTGGAAACGGGCAAACTAGAGTGCAGGAGAG
+
888AC>=5=1)=;==;;=;;;88@CE,EEFGGFECCDFFCEEEEFFFFFEFFFA:@BFCFCCFC7@FECEEFFEEF,C<C,AFE?EDFEEECCFFFG<,CEFFGGGGGGGG<FGEEFGGG:FCFEDGF+FEGGGGGFFGGGC@GGGGGGE:D8FFFFGGFGD@CE*=E:DFE8?EEGGGEGC>=E729*=DGDD:*;;C@CCF);1=@FFGGGFDGD?GGFGE9C@FGFFGF)4)9<)7*-:<BA)8:G?:D43:>>FDB87:?<??:4<*)5:@FF?(2()-24()67A>4<9BAFFFB:
@M02996:162:000000000-B87FG:1:1101:15709:4283 1:N:0:ACTGAGCG+ACTGCATA
ACTACGGGTGGCTGCAGTGGGGAATATTGGGCAATGGGCGCAAGCCTGACCCAGCAATGCCGCGTGAAGGAAGAAGGCTTTCGGGTTGTAAACTTCTTTTAAGTGGGACGACAATGACGGTACCACTTGAATAAGCTCCGGCTAACTATGTGCCAGCAGCCGCGGGAATACGTAGGGAGCAAGCGTTATCCGGATTTACTGGGTGTAAAGGGCGTGTAGGCGGGACAGCAAGTCAGATGTGAAAGCACGAGGCTCAACGTCGGGGCTGCAGTGGAAAGGGACGGTCTGGAGTGTTGGAGAG
+
-8A=@?>5:)0==8=;;;=;;@8@;C,CEDGDCD@@CDFCCCECFE<CCFFFFA:EDFEFC@@@6@CEGFCFFCDFFF8,69BCEABC4@AEEFEGG<?FGFG,@EEDFFGEEG9FFGGGGGGGGGG,CFFFGGGG9BEFGGCGGGGG,@7EGGG:@FFDE9@EG*CEFBFG;BFEG?C5CCA?C9/C7CGGD3:/1@7@@FG););FFFGGCE)9*.:C7CCC>):/:;7F-66@9<906:49<7;0>6;5((.27**-3@;9(4(-.5*.(46@?(,4:59>:<0(.6<(4))483,(-
@M02996:162:000000000-B87FG:1:1101:23488:4290 1:N:0:ACTGAGCG+ACTGCATA
ACTACGGGTGGCAGCAGTGGGGAATATTGGACAATGGGCGAAAGCCTGATCCAGCGACGCCGCGTGAGTGAAGAAGGATTTCGGTATGTAAAGCTCTATCAGCAGGGAAGAGAATGACGGTACCGGACGAAGAAGCCCCGGCTAACTACGTGCCAGCAGCCGCGGTAATACGGAGGGGGCAAGCGTGATCCGGAGTTACTGGGTGTAAAGGGAGCGTAGACGGTATGGCAAGTCTGATGTGAAAACCCAGGGCTCAACCCTGGGACTGCATTGGAAACTGGCAAACTAGAGTGAAGGAGAG
+
8868@:))11);;8==;<;;;8B@CE<9EFGFC@FCFFFEEGEEGFEEGFFFGEE@@FEGGC>B+@FEEEBFFCFG,BE,5AFE+BBE5A<B?EAFFC5EFGGGGGDFFGG,AE9AFFEE7C:D+6@C+CEFGGGGFGGEC83FBE7>@ECFCFGEGGG,>9CEDC:;,62?**3=B*5>E<>>EC*9*<FF:<*2):C*?CC7;9?FFFGC7><DG0)9@>CCEFDFB?GF44)14)826:.=<5<:D?(7,(43??F:(746??7?)8*),)*3=(-6(.(.,(.6)64).).664381
@M02996:162:000000000-B87FG:1:1101:22351:4313 1:N:0:ACTGAGCG+ACTGCATA
ACTACGGGTGGCAGCAGTAGGGAATGTTCGGCAATGGGCGAAAGCCTGACCGAGCAACGCCGCGTGAACGAAGAAGTATTTCGGTATGTAAAGTTCTTTTATTAGGGAAGAAAAGACAGATTGACTGTACCTAATGAATAAGCTCCGGCTAACTACGTGCCAGCAGCCGCGGTAATACGGAGGGAGCGAGCGTTATCCGGAATTATTGGGCGTAAAGGGTGCGCAGATGGCACATTAAGTGTCTGGTAAAAATGCTGGGCTAAACCCAGTAGGGCAAGGGAAACTGATGAGCTAGAGTACG
+
88A?C?8):00;;8=;;==<;8CCC,C@FCFCCCFACFCCFEEEGFFFFF@@@C8@DFEGCC:>+@FCFDCB?BEF<E@E9@FD+EDF?EC??C@FC?,CF<FF@FFFFGGDFFGGGGGGG9FFG,C,CFGGFFEGFGFGGED7>FEGG6EFGEDFC:?@>FGFGF6DE8BECEG,D7?*=96>?DDDGGDG30:8A+:3/C7=9:7AFACG7<>GFFG*<*2/7;:*67*7>?)*.6@0)2.0)816F<4*.5<54FGF7)4<>0:B@2*6<?4>53:?:).2)6<)<9:))-5<FA4.(
@M02996:162:000000000-B87FG:1:1101:22333:4317 1:N:0:ACTGAGCG+ACTGCATA
ACTACGGGTGGCAGCAGTAGGGAATGTTCGGCAATGGGCGAAAGCCTGACCGAGCAACGCCGCGTGAACGAAGAAGTATTTCGGTATGTAAAGTTCTTTTATTAGGGAAGAAAAGACAGATTGACTGTACCTAATGAATAAGCTCCGGCTAACTACGTGCCAGCAGCCGCGGTAAGACGGAGGGAGCGAGCGGTATCCGGAATTATTGGGCGTAAAGGGTGGGCAGAGGGCACATGAAGTTTCTGGTAAAAATGCTGGGCTCAACCCAGTAGGGAAAGGGATACTGAGGAGCGAGAGAACG
+
8A@=C?85:)1=;8=;;==<;8;CC6CFFEGGGCECFFFEEGGEFFFFFFF@@C@FFGEGEEFE>CFGGFEDEEFF5FEFF9FC8B<F<ECCCF?FGA?FG?CFEFFDFGGFGGGGGGGGF?FFG,EAFFG<FGGGGD,FEGG9FGGGG6CGGCGGCD?DBCGFGGGGGDEED5E,>9C*=?A>?DDGGGGG5)>*@;>>7D*)5+:=?>CG555CFAC*7*19:>E*40*7:?)*.<F2.0.1)9*6?AAF:7<)6ED6(048?:0(8,::58)2),:8:7(3).6)-.--(7>BF(.,(
@M02996:162:000000000-B87FG:1:1101:11183:4321 1:N:0:ACTGAGCG+ACTGCATA
ACTACGGGGAGCAGCAGCTAAGAATATTCCGCAATGGACGAAAGTCTGACGGAGCGACGCCGCGGGGATGATGAAGGCCGGAAGGTTGTAAAATCCTTTTAAGGGTGAAGAATAAGCGAGGGCAGGGAAAGCCCATGTGGTGACGGGAGCACGTGAATAAGCAACGGCTAATTACGTGCCAGCAGCCGCGGTAACACGTAGTTGCGAGCGAGGTTCGGAATGATCGGGCGTAAAGGGCATGTAGGCGGTGGGGCAAGCGTGGGGTGAAAGCGCGGGGCGTAACTCCGGAATTGCGGGGGGG
+
88@4@?001)18:;;6;6,;6;;66C;9CFE,@:,CCEC@@@:@6C,C<CB@@>8@@@CC@@+=6=FC+?=EE<<BE<FE@@EED:,B8<?<A56AB,,5BDF,=:8=AFGE,@FFGGGGGGGGGGGGGGFF8CF,>5@FG>EFGE*>E8:=*64:B1=<<;FFFEEG58F++;>:32//<8259;*97>C287<C@D*<7*399>@;@:)*100:965C5++*+8=C1>104?AFF:5*.*.9<9@B1(()42>6?5*(4>(7(4:>6-9(49>C>((((0(.)549?9(.456(),(-(
@M02996:162:000000000-B87FG:1:1101:11183:4341 1:N:0:ACTGAGCG+ACTGCAGA
ACTACGGGGGGCAGCAGCGAAGAATATTGGGCAATGGACGAAAGCCTGACGGAGCGACGCCGCGTGGAGGATGAAGGCCGGAAGGTTGGAAAATCCTTTTAAGGGGGAAGAAGAAGCGAGGGCAGGGAAAGCCCAGGTGGTGACGGAAGCACATGAATAAGCAACGGCTAATTACGAGGCAGCAGCCGCGGTAACACGTAGTGGGGAGGGAAGGGCGGAAGGGTGGGGAGGAAAGGGCAGGTGGGCGGGTAGGCAAGCGTGGGGTGAAATCCCGGGGCGGAACTCCGGAATGGCGGGGAGG
+
88ABC?==:>086889:944+88:,?5E,-BE=<??C,B>C:CC,B,AB,-+B@>7>>CF+>8>+>+><<B,>:@CFFGEGD@C<88C*3<<C;,,@,,>CF3,3<<:*=CB?<FFBF1<CEC>ED5ECG>;*/***+2;;8C:EC*;E5CA*+30<3000*2<*2>==1<+0<+:*1*217<.0*11/751*0+3)90</*07*5)<))/*1))190)/)2*2*0=<(8<7?2.<01)13*(010)4)(()-.4,4:*(3<(3,46?6)2(,4;C>((--7()).4444(,.(4(0-(3(
@M02996:162:000000000-B87FG:1:1101:13138:4372 1:N:0:ACTGAGCG+ACTGCATA
ACTACGGGAGGCAGCAGTAGGGAATATTGCACAATGGGGGAAACCCTGATGCAGCAACGCCACGTGGGGGAAGAAGCATTTCGGTGTGTAAACCACTGGCGTGAAGGAATAATGCCTGGTCTCGGCCAGGTTGAATGTACTGTGAAAGGAAGCACCGGCAAACTTCGTGCCAGCAGCCGCGGTAATACGAGGGGTGCAAGCGTTGTTCGGAAGCACTGGGCGGAAAGGGAGCGCAGGCGGAGATGCAAGCGGTCGGTACAAGCCCGGGGCCTAACCCCGGACCGGCAGACCGGACGGGAG
+
-8A?C?1::11888=;;==<;8CCCE,CEDF9C@CCDFDDEDFFGGCEF@EFFECECFEFC:8@6C,7BECFGFDFCFBC,AFDBFBF4??EFGFGFE,BF:FFGGCCC,CA,EFFAFG:F<FGGGGGGG>ADEGAEEFGFDGGGGGGGGGGGGGG>CDEG9@3,@C5AEGGGDGCFEC;>C08=+CFFFDGDE5EFGGF<D=88:)@B5CE)7?F7.9FFECG=<FFBFD;;6>EFFEGBGB)5//6C:?B-4(4(:745*,2(366@>C(,4>*707>67>9>0044<:;9>>->(((
@M02996:162:000000000-B87FG:1:1101:16797:4393 1:N:0:ACTGAGCG+ACTGCATA
ACTACGGGAGGCAGCAGTGGGGAATATTGCACAATGGGGGAAACCCTGATGCAGCAACGCCGCGTGAGTGATGAAGTATTTCGGCATGTAAAACTCTATCAGCAGGGAAGAAGATGACGGTACCTGACTAAGAAGCACCGGCTAAATACGTGCCAGCAGCCGCGGTAATACGTAAGGGGCAAGCGTTATCCGGATTTACTGGGTGTAAAGGGAGCGCAGGCGGTCCTGCAAGACAGAGGTGAGAACCCGGGGCTCAACCCCGGGATTGCCTCTGGAACTGGAGGACGTGAGGACGAGAGAG
+
8A8?C:1>)11==8=;;==;;886;C,,@CF9A<EDCDDDEEFFGC8EC<C<FA@ECF@C@C@B+@FC?CEFFFDF,<,C,5E=+@@FBA,?BFEGFA,C<,,C?DCDFGFFDE9FDCFGCFEGE<@EFGGGGGFGFGGGGG@FGGFFGG,@DFDC?F?@D93@F*@EGC,C*?,=D,7;C/82::4**=7*/://*:7+3;F;?/=CFFGGCADGDBDD>:C>E>+23@C6(48<:252,*(16?71<>>>>((5>698(.(--0(4/42)(,9+)(,.(.411:((4(,.,(((0(-(-
@M02996:162:000000000-B87FG:1:1101:16780:4394 1:N:0:ACTGAGCG+ACTGCATA
ACTACGGGAGGCAGCAGTGGGGAATATTGCACAATGGGGGAAACCCTGATGCAGCAACGCCGCGGGAGTGATGAAGTATTTCGGTATGTAAAACTCTATCAGCAGGGAAGAAGATGACGGTACCTGACTAAGAAGCACCGGCTAAATACGTGCCAGCAGCCGCGGTAATACGTATGGGGCAAGCGTTATCCGGATTTACTGGGTGTAAAGGGAGCGCAGGCGGTCCGGCAAGCCAGAGGGGAAAACCCGGGGCCAAACCCCGGGATTGCCTTGGGAACGGAAGGACTGGAGTACTGGAGGG
+
88B=C?=@=11888=;;==;;@@@CC,CEFGFC<@CCDDDEDDFGE<ED@C<DACFCFCF:@@@+7@EBEBCEACF,C,9,AFD+BBF,?@CFGEGG<,CFFEEDFDDFGG=FF,EGFGGGGDGGFGFDBEFGGGFGGGGGG7FGGFFGGDFGGC?:EC:D7@EG;CE,6;A2:,4=,54:<>5=129/<DGC>5;4DF+:DG)=1;AFCGC*:5756<C)::1/<7<(>7@:1.738F*(1370)<(9>B@3((42:5?BE96;0(4=)2))8>8:((4(.-8<4(,2..(()).0(.46
@M02996:162:000000000-B87FG:1:1101:5579:4401 1:N:0:ACTGAGCG+ACTGCATA
CCTACGGGTGGCAGCAGTGGGGGATATTGCACAATGGAGGAAACTCTGATGCAGCAACGCCGCGTGAAGGAAGAAGGCCTTCGGGTTGTAAACTTCTGTCCTTGGTGACGATAATGACGGTAGCCAAGGAGGAAGCCACGGCTAACTACGTGCCAGCAGCCGCGGTAATACGTAGGTGGCAAGCGTTGTCCGGAATTACTGGGTGTAAAGGGTGCGTAGGCGGCTCATAAAGTCAGAGGTGAAATGCCGGGGCTTAACTCCGGAGCTGCATTTGAAACTTATGGGCTTGAGTGAAGTAGAG
+
ABCCCFF9>1)========;;88@BFGGGGGGGGGGGGGGGGGGGGGGGGGGGFFFFGGGGGGGFGGGGGGGGGGGGGGGGGGGGGGGGGDGGGGGGGGGGGGGGGGGGGGGGGGGGGGGGGGGGGGGGFFGGGGGCGGGGGGGGGGFGGGGGGGGGGGGGGGGGEGEGF>F7?FGCC5,48?FGDGGGGGGGFEFFGG6CFGAE5BFFFGGG>BGGFGGFGGCE;CGAF76:A6BA).0-:4?)19)19>FFF6)<C7)8>9(39:?92FA<-*CFAA94@FFF:<:;134>A<<*6.).
@M02996:162:000000000-B87FG:1:1101:5576:4418 1:N:0:ACTGAGCG+ACTGCATA
CCTACGGGTGGCAGCAGTGGGGGATATTGCACAATGGAGGAAACTCTGATGCAGCAACGCCGCGTGAAGGAAGAAGGCCTTCGGGTTGTAAACTTCTGTCCTTGGTGACGATAATGACGGTAGCCAAGGAGGAAGCCACGGCTAACTACGTGCCAGCAGCCGCGGTAATACGTAGGTGGCAAGCGTTGTCCGGAATTACTGGGTGTAAAGGGTGCGTAGGCGGCTCATAAAGTCAGATGTGAAATGCCGGGGCTTAACTCCGGAGCTGCATTTGAAACTTATGGGCTTGAGTGAAGTAGAG
+
8ACCCDD9=50========;;88@FFGGGGGGGGGGGGGGGGGGGGGGGGGGGGGGGGGGGGGGGGGGGGGGGGGGFGGGGGGGGGGGGGGGGGGGGGFGGGFAGGGGFDGEFGGEGFGGGGGGGGGGGG8FGGGGGFGGGGGGGGGGGDGCCFGGGGFGGGG*FEGECFDFFF5EC9CGGF58ECD/9CFEGFGFFGGFGGGFD5AFFAFCFFF3DDDGFGG3C>FGFFGFFFFF<>FGA76*67=?9>9@>FFDFFC>:BFFF>?BF07<AA?CFFA22=2811<(-446>AAB?>B44
@M02996:162:000000000-B87FG:1:1101:9356:4434 1:N:0:ACTGAGCG+ACTGCATA
ACTACGGGCGGCTGCAGCTAAGAATATTCCGCAATGGACGAAAGTCTGACGGAGCGACGCCGCGTGAACGATGAAGGTCGGAAGATTGTAAAGTTCTTTTATAACGGAGGAATAAGTATTCTGAGAGAAACGGAGTATGGTGACTGTAGGTTATGAATAAGCAACGGCTAATTACGTGCCAGCAGCCGCGGTAACACGTAAGTTGCGAGCGTGGTTCGGATGGATGGGGTTGAAAGGAGGTGTAGGCGGTGCGGTAAGCTTGGGGGGAAAGGCGGGGGGGCAACGCCCGAAGGGAGTTGAG
+
688=@>580108888;;;,;;;C@,C6<EFF7@@@CCDFCEDCCC@,CAFCC@C6@@CCF+>@>4>FEFDCDD?EEE=FFEFEEC,<E,A?<?8:CF,,:BDFFB+=BBFEF=FFG@F93E3CFGGGGGGGGGGG3D;EGEBC@7@,@EG@,D,;<A:<AC7DDCEGGCEG97>;:,:/:<<:;CCDD<EG38>FG4C*A7F++<+7B@5C**00/0-99)*/9:):<?)).5><FFF)>(93=<?97C(()-446:FC2)8:(419>>(7::FED)1((-8:1(-33>34((4(-0(.-,
@M02996:162:000000000-B87FG:1:1101:17467:4451 1:N:0:ACTGAGCG+ACTGCATA
ACTACGGGGGGCTGCAGTGGGGAATATGGCACAATGGGGGAAACCCTGATGCAGCGACGCCGCGTGAGTGATGAAGTATTTCGGTATGTAAAGCTCTATCAGCAGGGAAGAAAATGACGGTACCTGACTAAGAAGCCCCGGCTAACTACGTGCCAGCAGCCGCGGTAATACGTAGGGGGAAAGCGTGATCCGGATTTACGGGGTGTAAAGGGAGGGTAGACGGTGGTGCAAGTCGGAAGGGAAAGGCGGGGGCGTAACCCCGGGACTGCTGTGGAAACTGGAGGGCTGGAGTACCGGAGGG
+
86<?@58@)0186889:::99788,9,,9:E,=<,?AACDF@@BF78??,??C?8:=@=@@>+>+8@C8>><@8=B,<,,,,@@8F<FF=3;;F,@C;,8@38FB>@<<FFCBF9FFFEDFGG?CFEF,CFFEEG7:CEFC88FCF7FG>8CEEC8;C<02/12:*:8+:0A9EF=ECE*:55):9*997:880***2:5/9>)2)1967>=*))1/.9:6;=9:5*/.<*=)6(02,<*,1472))4144>;(4-(**,,)-241(..-*).,9?F().(8(4224<60:(,)-4),---
@M02996:162:000000000-B87FG:1:1101:17451:4467 1:N:0:ACTGAGCG+ACTGCATA
ACTACGGGAGGCTGCAGTGGGGAATATTGCACAATGGGGGAAACCCTGAGGCAGCGACGCCGCGGGAGTGATGAAGTATTTCGGGATGTAAAGCTCTATCAGCAGGGAAGAAAATGACGGTACCTGACTAAGAAGCCCCGGCTAACTACGTGCCAGCAGCCGCGGTAATACGTAGGGGGCAAGCGTTATCCGGAGGTACTGGGTGTAAAGGGAGCGTAGACGGTGGGGCAAGTCGGAAGTGAAAGGCGGGGGAGTAACCCCGGGACGGCGTTGGAAACTGTACGGCCGGAGTGCCGGAGGG
+
88@4@:8=51),;;8;;;;;;@;6,C,6CEFFA<,C@ACCB@<@F,,;C,@,@@,@@CBF+@8>+=@B4??5A<<E,B,,,,B=+@@C8??<AE?F,<5EFEBFEFCDDGGFFG;FF<F76CFFFGFF9FEECDF8EFGGCC7FCG,EFC4@E:B:D@3>43>CE*:;,@CC*6;:EDD5:5>>C7*:*=:8=@**0208:9C7:)1=48CE*78<)419=8C9*)/1,77F942>6?@0)2-16>F99945-((.6<73:)-31;6472)(-4@+7().-9<27((-.-4((.)4.,-,2
@M02996:162:000000000-B87FG:1:1101:18916:4473 1:N:0:ACTGAGCG+ACTGCATA
ACTACGGGTGGCTGCAGTGGGGAATATTGGGCAATGGGCGCAAGCCTGACCGAGCAACGCCGCGGGAAGGAAGAAGGCTTGCGGGTTGTAAACTTCTTTTGTCAGGGAAGAGTAGAAGACTGTACCTGGCGAATAAGCCACGGCGAACTACGTGCAAGCAGCCGCGGTAATACGTAGGTGGCAAGCGTGGTCCGGATGTACTGGGGGGAAAGGGCGGGTAGCAGGGTCGGGAAGTCAGATGGGAAATCGACGGGCGCAACGCGGAAACTGCATGGGAAACAGCGGAACGAGAGGATCGGAG
+
888=@?10000==8=;;,=667@@6CC9<<FCA@C@CCC@+@@@C<<EAE-+8>87CCBC@@@>+>=BFDC@ECDEFF,,+4>=@@8@+@<A8A,CDD@DDFGG?FC<<FFC7EFFFGDD,D,@CE;DFCBFE<FEGC8BDEDF:BC>,??B4CC*2>7280,::==*=8<CFC5+==+25;;68CG**:10+85?.)*1**<?C)5)8<CFGDEG)4)18++;C@*0-89@9<)*.66*6*.7:F*.*418>>6((:51()-(4(4(*.2)5)78..17(04(43((((-44(30/42,(
@M02996:162:000000000-B87FG:1:1101:17468:4474 1:N:0:ACTGAGCG+ACTGCATA
ACTACGGGAGGCTGCAGTGGGGAATATTGCACAATGGGGGAAACCCTGATGCAGCGACGCCGCGGGAGTGATGAAGTATTTCGGTATGTAAAGCTCTATCAGCAGGGAAGAAAATGACGGTACCTGACTAAGAAGCCCCGGCTAACTACGTGCCAGCAGCCGCGGTAATACGTAGGGGGCAAGCGTTATCCGGATTTACTGGGTGTAAAGGGAGCGTAGACGGTTGGGCAAGTCTGAAGGGAAAGGCGGGGGCGTAACCCCCGGACGGCGTGGGAAACGGGACGGGGTGAGTAACGGAGGG
+
AA@CC?8>=:1==;8;;;=;;7@@,;C@DGGED@CCCFDDCCEFGC@EECDADA6@@FCFC@7>+7@B4AAFE?<E5C,C,<FE+E@F<EDCAF<FF<,CFGEF=FCFCFGBFGAFGGGGGGCGDFGF9BEFGFGFGGGGGG7FGFGGGG8EFFGDEFFAD9>CF*?CCEGG?CC=EGDEC7>)?**:*<FE8:1;*:C*2>G);)99FFF:1>>D)-7C@>79*8*14>CF64)9-<?*4><FBFF1>>>3>(((,*21:3394619B(/(,4500((((0(4(((,-266-65<E(-36
@M02996:162:000000000-B87FG:1:1101:21197:4491 1:N:0:ACTGAGCG+ACTGCATA
ACTACGGGCGGCAGCAGTGAGGAATATTGGTCAATGGACGGAAGTCTGAACCAGCCAAGTAGCGTGCAGGATGACGGCCCGATGGGTTGTAAACTGCTTTTAACCGGGAATAAAGATGGTCACGTGTGGACAGTTGCAGGTACCGGGTGAATAAGGATCGGCTAACTCCGTGCCAGCAGCCGCGGTAATACGGAGGAGCCGAGCGTTATCCGGATGTAGTGGGTTTAAAGGGAGCGTAGGCGGTAGAGCAAGTCAGCGGTGAAATATAGGGGCGCAACAGCGGGACTGCAGTGGAAACGGG
+
6866A:=8)118888;;;;;;;;C,C<@EDC@@A,CCDEBCCCECC,CAEC@EA::@CD9@C<@,?B@FFEBEA:?C@@F+@+?CFB+@6?@DF?FF9,:FFGDFGCDCG,=EFGG=F,:CDDFFFFGGGFG@8,CDG,@DDFDFG63@DF,@FBC?,;>8;3@BF,DFB4ACFGG>?CC6?488/:<+A:EC>EGE*:B8DGBC9.8.*::C>))26**9@=1/)<:4@DEFFFF1:5C7D3)-<@)::?764<A:79-4>,<)6).9<*39()/7(4(4)4993,4(5:),44<?76:<
@M02996:162:000000000-B87FG:1:1101:20846:4492 1:N:0:ACTGAGCG+ACTGCATA
ACTACGGGAGGCTGCAGTGGGGAATATTGCACAATGGGGGAAACCCTGATGCAGCAATGCCGCGTGAGTGATGAAGTATTTCGGTATGGAAAACTCTATCAGCAGGGAAGAAGATGACGGTACCTGACTAAGAAGCACCGGCTAAATACGTGCCAGCAGCCGCGGTAATACGTATGGTGCAAGCGTTAGCCGGATTTACTGGGTGTAAAGGGAGCGCAGGCGGTCCGGCAAGCCAGAGGGGAAAACCCGGGGCGCAACCCCGGGATGGCCTTGGGAACTGTAGGACTGGAGGACGGGAGGG
+
88A=@?===11==;=;;=;;;88@6C6,CEFFC@CCCDDDCDCFFE,CE@D@DA:C@CCCC@8@+@FC<EBAECDE,C99,@EC6B:E,9=?EGCFC<,:FFFGFFDBCFGFGG;FGGGGFFFGGGGEAFDFGGGGFEFGGG8CGG,EEF@FGGFC8D=>@=@EG@EG7@>C3E,4D7<@9CF?E;;@*2AECD7*1BD8:?F/:/;FFFGG<BBGG;DDDED95>*71<<F66:FFFF*4C:@FF5<GFF@909>FG4?BDF>>((4820))5;@62)568<>38((4:8(2:(-03329
@M02996:162:000000000-B87FG:1:1101:23331:4525 1:N:0:ACTGAGCG+ACTGCATA
ACTACGGGAGGCAGCAGTAGGGAATATTGGGCAATGGAGGCAACTCTGACCCAGCCATGCCGCGTGAAGGAAGACGGCCCTATGGGTTGTAAACTTCTTTTATCGTAGAGTAAACCTGGCCACGTGTGGCCAGCTGAGAGTATACGAGGAATAAGTATCGGCTAACTCCGTGCCAGCAGCCGCGGTAATACGGGGGAGACGAGCGTTATCCGGAGTTATGGGGTTTAAAGGGGGCGCAGGCGGAACGGGAAGTCAGGGGGGAAAGGTGGGGGCGCAAAGCCAAGCGTGCGTTGGAGACGGG
+
68A=C?=A=1)888=;;==<;8;@,C@FEFG<A@C@CFFDFEDFE<<EDFCEDACC@FCFFB@B8@FEFGFGGF6BCF=F,ACCEF<,@C@CEF9,C?,CEE?A?,4?EDAEFFFE:ECFGFCEAEEDEDFGFD>>EFGG@;=DBDFGDGGDDFG,@,9FCG8CFGCCFG>CG6C@:CFGG>59C;CD:@CFGEGGE):AC8CACC3>);+A<B)1*.**9C=110<C<?FE(39;>6>>0C95(.73*4,>))66<FD(1;(8(4,279CB6()20((.(7,(-4-41(,((.5(71(8(
@M02996:162:000000000-B87FG:1:1101:19455:4530 1:N:0:ACTGAGCG+ACTGCATA
ACTACGGGTGGCAGCAGTGAGGAATATTGGTCAATGGGCGGAAGACTGAACCAGCCAAGTCGCGTGCAGGAAGACGGTCCTATGGATTGTAAACTGCTTTTGTACGGGAATAAAGTTCGGGACGTGTCCCGATTGGAATGTACCGTAAGAATAAGGGTCGGCTAACTCCGTGCCAGCAGCCGCGGTAATACGGAGGACCCGAGCGTTATCCGGATTTATTGGGTTGAAAGGGTGCGCAGGCGGAGGATTAAGGCAGCGGGGAAAGTTTCAGGCGCAACATGAAAACTGCCATTGATACGGG
+
88A=CA=550)=;8=;;==;;;CCC@@CCCECA<CCC,C@CEEEGD<EDFECEA::@EFC9@@@7@BDGGDFFCCBF8BF,ACCDFC5ACEDFGFFG95EFEEF<FEDFGECGGG<9EFGGGGGGGGGGGEF6:DGGG9FFGGGGBDEGGGAFGCDD@;B>C@EGGAFGC@CGGGGGGFCAD5;C9CG8FGGGBEEFGGFCDEFC:)<)9:E<>)*067*9CC9*)<:>@FD:??F>BDG99-0780,*.:9)(.41:<(7E6<(.2)9608:(.8<04(5@AF<3)6.(,)).6)9A6:;
@M02996:162:000000000-B87FG:1:1101:22070:4532 1:N:0:ACTGAGCG+ACTGCATA
ACTACGGGGGGCTGCAGTGAGGAATATTGGTCAATGGAGGCAACTCTGAACCAGCCATCTCGCGTGAAGGAATACGGCCCTACGGGTCTTAAACTTCTTTTATAGGGGGATAAAGTGAGATATGTATATCTTTTTGTAGGTACCCTATGAATAAGCATCGGCTAACTCCGTGCCAGCAGCCGCGGTAATACGGAGGATGCGAGCGTTATCCGGATTTATTGGGTTTAAAGGGTGCGCAGGCGGCACGGTAAGGCAGCGGTGAAAGGTCGGGGCTGAAACCCGGCACGGCCGGGGAAAAGGG
+
88A?C?851108888::::::::=9C?EEFEB<=ABDCDEBCEFCC<EEF=?EA:B??,8EAB>8@FFGGDE,ABBFGGGG>FEEG>C,E@AEFF9F9,EFGBFCFFDGF><FGGFGGGFFG9@@FFFAEFF?BCB<FGGGFGFGGG8CGGCGGCCCCDBDD8CGG7FGC3CCFGEEEE=C77:D9CD7E>GDEGGF6CFC>E3:957847C<@>**6*:@CC17.<:A?CD(40;09:D6D2.4.0(1-8@0(,3(:7(47<A)4,.749>9()10).82>B0(,(4(49((,(-0((31
@M02996:162:000000000-B87FG:1:1101:24747:4558 1:N:0:ACTGAGCG+ACTGCATA
CCTACGGGGGGCAGCAGTGAGGAATATTGGTCAATGGGCGAGAGCCTGAACCAGCCAAGTAGCGTGAGGGATGACTGCCCTATGGGTTGTAAACCTCTTTTGTTGGGGAATAAAGTGAGGGACGTGTCCCTTTTTGTATGTACCCTTCGAATAAGCATCGGCTAATTCCGTGCCAGCAGCCGCGGTAATACGGAAGATGCGAGCGTTATCCGGATTTATTGGATTTAAAGGGAGCGTAGGCGGGCTGTTAAGTCAGCGGTCAAATGTCAGGGCCCAACCTTGGCATGCCGTTGATACTGGG
+
8ACCCD:=1))8888::<:::::CEFGGGGGGGGGGGGGGGEGGGGGGGGGGGFFGFGGG,CFFFGGGGGGGGGFGGFGGGGGGFEGGGGGGGGGGGGGGGGFCF@EGGGGGGFFFGGFGEEGGGGGGGGFF?FGG:CFGGGFFFFGGGGGGGGGFGGGGGGGGGGGGGGGGGGGGGGGGGGFFGGGGGGGGGFGGFGCFGGGFGGFFFFGGGFFGGFFGFG?DG@GGFFGF6?FFBBBD<CBD>BEFDDDFF<AFFGGF9B?9AABB=A5:B3:EFBFFAF(8<<?88(-46:ABFAFF0
@M02996:162:000000000-B87FG:1:1101:24737:4574 1:N:0:ACTGAGCG+ACTGCATA
CCTACGGCTGGCAGCAGTGAGGAATATTGGTCAATGGGCGAGAGCCTGAACCAGCCAAGTAGCGTGAGGGATGACTGCCCTATGGGTTGTAAACCTCTTTTGTTGGGGAATAAAGTGAGGGACGTGTCCCTTTTTGTATGTACCCTTCGAATAAGCATCGGCTAATTCCGTGCCAGCAGCCGCGGTAATACGGAAGATGCGAGCGTTATCCTGATTTATTGGATTTAAAGGGAGCGTAGGCGGGCTGTTAATTCAGCGGTCAAATGTCAGGGCCCAACCTTGTCATGCCGTTTATACTGGG
+
8ACCCA8))1)========;=;;;C@FCFFGGGGGGGGGGGG7EFGGFGGGGGGGG<CFGFFGEGGGG<FFFDFFGC@FGGCFF<8FGGGGGGGGGGCFGGG@FFF>CEGGGGGCFFGGDGGG:FFEFGGGEAFG7FGFEEGGGGGGGGGCF6;EDEFGD>@EEAEFGGF?CDGCGGFFG79**@CDDC,DFG*9**5+9;55?CDF)?FG1:+;DC3DG6,=DGFGG9C*;1<(26(594)(84.7:74)*65)).:<:>:2).66>4<*4:(8;)48?30-..6:<214<23<9F94>(
@M02996:162:000000000-B87FG:1:1101:23821:4586 1:N:0:ACTGAGCG+ACTGCAGA
ACTACGGGGGGCAGCAGTGGGGAATATTGCACAATGGGCGAAAGCCTGATGCAGCGACGCCGCGTGAGTGAAGAAGGATCTCGGTATGTAAAGCTCTATCAGCAGGGAAGAAAATGACGGTACCTGACTAAGAAGCCCCGGCTAACTACGTGCCAGCAGCCGCGGGAATACGTAGGGGGCAAGCGTTATCCGGATTTACTGGGTGTAAAGGGAGCGTAGACGGGTTGGCAAGTCGGAAGTGAAATGCGGGGGCTCAACTCCGGAACTGCATTGGAAACTGGCGAACTAGAGGGCAGGGGAG
+
88A=A@==18088889:<:9:88=9A,BEFGBA@<?CFBBCDCEAE8EEED,?A,==CCF@>3>+>FC@BCFFCCE,8,3,@>C@>*@,@A=<?>?93,8DE?DEFGCFEFFFG;CFCED<B<>?CCB,?CFGGGCCFGEGC7CFG?FEE*;5CEEFFD;;C8CD*:C6<970:@EGGGEECF>E/17*<CED>***::@CDF0;16=@?FEDBBD5?D<=CC)17:D0?F@6)-728>*50:B2F93C;BE6(-8402)5)4(4088*)*..8?C?1)6(8361-(.4))(4(-3:(,(-
@M02996:162:000000000-B87FG:1:1101:16592:4602 1:N:0:ACTGAGCG+ACTGCATA
ACTACGGGTGGCTGCAGTCGAGAATCATTCACAATGGGGGCAACCCTGATGGGGCGACGCCGCGTGGGGGAGGAAGGTCTTCGGATTGTAAACCCCTGTCATGTGGGAGCAAGGCGCAAGCTTGATAGTACCACAAGAGGAAGAGACGGCAAACTCGGGGCCAGCAGCCGCGGGAATACAGAGGGCTCAAGCGGTGTTCGGAATCACTGGGCGTAAAGGGTAAGAAGGCGGCCGGAGAAGGCGGGCGGGAAAGGCAGGGGCCCAACCTCGGGAGGGGGCATGAAAAGGTATGGCGGGAGGA
+
88A6@?=51)1==8=;;;=888;@,C66<<EEDAEACFDEFCCDGD@ECED@6=8@@CCC@>@>7>FDGDEFG@CFFBFF9EFCC:CF?BADDGGGGF,BF<F7:CCCEFGCFGGGGEFGG73@F,@F=FFGGGGGGGGGFGGCFGGGGGEGGG2A8A)<:9CGFFGGGDGGGEGD*<<<?>?:*927CCF6=)/:;5C8<DE)+?@*9:F59)8DFDGG)<+9+1<<6)7>3>(7(-7>(9371550>>9>8:(3:GD0()-3816(0(991238),(((0)))).,,.).1((-<,4-(
@M02996:162:000000000-B87FG:1:1101:23074:4637 1:N:0:ACTGAGCG+ACTGCACA
ACTACGGGAGGCAGCAGTGAGGAATATTGGTCAATGGACGGAAGTCTGAACCAGCCAAGTCGCGTGAAGGATGAAGGTATTATGGATTGTAAACTTCTTTAGCAGTGGAGTAATAAGGGGATCGTGATCCCCGATGCAAGTACACTGAGAATAAGGATCGGCTAACTCCGTGCCAGCAGCCGCGGTAATACGGAGGATCCGAGCGTTATCCGGATTTATTGGGTTTAAAGGGTGCGCAGGCGGCTTTTTAAGGCAGTGGTTAAATCGGGACGCTCAACGGCAGCACGGCATTGATACTGGG
+
-8AAC?8=51)=68=;;===;;;CCEEDFFFFFCEDFCFEDCEECFAEFGGFGFCFFGECFBFB8@BFFFECFDFEF,C,,ACE,BCEEEFEGGF,E<CF?FGGF5ADDF??FAFGGGGGFFFGGGG?E?DCCFGGGGGGGGGGGCFFGGGDGGFFGADCCG@EGGGGGE>EGGGFFGDDACB>DCDGFGGGDEGGEFGFFDGAED4A4=FGDD)*27@+@CC::)=DCFFB=DFF07BC>D97(0))04:F)4?B4CC.(9<B<9:(8397;8>>=(-(()(4,(9(,((549)60664(
@M02996:162:000000000-B87FG:1:1101:24566:4670 1:N:0:ACTGAGCG+ACTGCATA
CCTACGGGTGGCAGCAGTGGGGAATATTGCACAATGGGCGAAAGCCTGATGCAGCGACGCCGCGTGAGTGAAGAAGTATCTCGGTATGTAAAGCTCTATCAGCAGGGAAGAAAATGACGGTACCTGACTAAGAAGCCCCGGCTAACTACGTGCCAGCAGCCGCGGTAATACGTAGGGGGCAAGCGTTATCCGGATTTACTGGGTGTAAAGGGAGCGTAGACGGTTTGGCAAGTCTGAAGTGAAATGCGGGGGCTCAACTACTGAACTGCTTTGGAAACTGTCGAACTATATTGCAGGAGAG
+
8ACCC>>==1)========;;888CEFFFGGGGGGGGGGGGECFGGGGGGGGGFEEFGGGGGGECFFFGGGGGGCFFFFGGGFGGGGGGGGFEGE@<?C@EFGG8FGFGGGFAFGGGGGEGGGGGGGGGGGCDAFFGGGGGGC:3@FGFDFBFFFEFFGCF?8CFEEGGGGGGF>CEEDGGGF:CGGGGGGGG>C8AF>8C*:./>FFF?CGCB>GDFG*9EG*:BGG>4C>B<46:.6*.>2649*3D16>9><?7EC(59443?DFFAF<>8F:?B>AAF(-21<2)))-):.5<(,.4
@M02996:162:000000000-B87FG:1:1101:24582:4681 1:N:0:ACTGAGCG+ACTGCATA
CCTACGGGTGGCAGCAGTGGGGAATATTGCACAATGGGCGAAAGCCTGATGCAGCGACGCCGCGTGAGTGAAGAAGTATCTCGGTATGTAAAGCTCTATCAGCAGGGAAGAAAATGACGGTACCTGACTAAGAAGCCCCGGCTAACTACGTGCCAGCAGCCGCGGTAATACGTAGGGGGCAAGCGTTATCCGGATTTACTGGGTGTAAAGGGAGCGTAGACGGTTTGGCAAGTCTGAAGTGAAATGCGGGGGCTCAACTCCTGAACTGCTTTGGAAACTGTCGAACTAGAGTGCAGGAGAG
+
8AC4A>:):1)=====;==;;888EFFFGGGGGGGGGGGGGGGGGGGGGGGGFFFFCGGGGGGGFGGGGGGGGGGGGGGGFGGGGGGGGGGGGFGGFECFGGGGGGGGFGGGGGGGGGGGGGGGGGGGGGGGGGGFGGGGGGGGGGGGGGGGGGGGGGGGGGGGGGEEGGGGGGGGGGGGGGFFGCGGGGFGGFCEFGGFGGGFGDFFFFGCGB3DD?GGFGGGGEGDFFFFFA9FFFF><CA@96=;DBFD;;:?76>AFF?BFFFBFAGBAFF97:AFFF??FFFFAA445<AAFB?::
@M02996:162:000000000-B87FG:1:1101:23638:4685 1:N:0:ACTGAGCG+ACTGCATA
ACTACGGGGGGCTGCAGTCGAGGATCATTGGCAATGGGCGAAAGCCTGACAATGCGACGCGGCGTGGAGGATGAAGGCCTTCGGGTTGTAAACTCCTGGCATAAGGGAACAGGCGAGGGTACCCAATACGTACCTTAGTTGAGTGTACTTTAAGAGGAAGCGACGGCTAACTCGGTGCCAGCAGCCGCGGTAAGACAGAGGTCGCAAGCGGTGTTCGGATTTACTGGGCGTAAAGGGCGCGTAGGCGGCGAGGGGGGGGAGAGGGGAAATCTCCGGGCGCAACCCGGAAAGGGCGTCGCAA
+
-8BAC?=)18)8888::::888:=:B4<,-:4=BEADFBCEGEEFEAEFGDD,?:=?FEG:=@B3>CCFDECECEFFFGF8FFDEB:C>C;@;@EFFF,@F:FFFFFFF<FBE1CFGGD1F:FFFGF<FG?CF>C7CF+0<CE<<<EE++0AEFGFFGFGGGGEEGE*CFF+:/;:CEGGGG@FFFG:DE9?E*<A?FGFF*27/9@@3<)290079>D309<>+9EF:@/7<?<FB(51-1-82*82134>;9B02*731;0:02;3F2:)-)7:@9(-4597,9>>>(((-(7,)((--
@M02996:162:000000000-B87FG:1:1101:25401:4731 1:N:0:ACTGAGCG+ACTGCATA
CCTACGGGGTGCAGCAGTGAGGAATATTGGTCAATGGACGGAAGTCTGAACCAGCCAAGTCGCGTGAAGGATGAAGGTATTATGTATTGTAAACTTCTTTAGCAGTGGAGTAATAAGGGGATCGTGATCCCCGATGCAAGTACACTGAGAATAAGGATCGGCTAACTCCGTGCCAGCAGCCGCGGTAATACGGAGGATCCGAGCGTTATCCGGATTTATTGGGTTTAAAGGGTGCGCAGGCGGCTTTTTAAGTCAGTGGTTAAATCGTGACGCTCAACGTCATCACGCCATTGATACTGGG
+
8ACCCDA)10)===;====;;;;CFFGGGGGGGGGGGGGFGGGGGGGGGGGGGFGGGGGGGGGE@FGGGGGGGFGGGGGGGGGGGGGGGGGGGGGGGGGGGGGGGCFFGGGGGGGGGGGGGGGGGGGGGGGGEGGGGGGGGGGGGGGGGGGGGGGGGGGGGGGGGGGGGGGGGGGGGGGGGGFFGGGGGFFGGFGGFGGFGGGDGGFFFFFGD;ADGFGGFGGGC>FGFFFD@?DF>>DG9D>@B7?27::F>FBBAGG<?FFAF9:6)591145:9268?B:94<B<?60<A29)95A0(
@M02996:162:000000000-B87FG:1:1101:13172:4749 1:N:0:ACTGAGCG+ACTGCACA
ACTACGGGAGGCAGCAGTAGGGAATATTGCACAATGGGGGAAACCCTGATGCAGCAACGCCACGTGGGGGAAGAAGCATTTCGGTGTGTAAACCACTGTCGTGAGGGAATAAAGCGGGAGTTGTCCAGTTGAATGTACCTCGAAAGGAAGCACCGGCAAACGTCGTGCCAGCAGCCGCGGGAAGACGAGGGGGGCAAGCGTTGTGCGGAATCACTGGGAGTAAAGGGAGCGCAGGCGGAAGTGCAAGCGGTCGGGACACTACCGGGGCCCAACCCCGGACCTGCAGACAGGACGGAATGCG
+
88ABC>5=5:1=88=;;6;;68;@;C<ACGGCDCFDC@;@@@C<C@EEFCC<FA@CEFEFF:@C,C66CECBEECE6F,,,,:=,BBFAAECBAFGFG5AB=FF@FCB=,AEFEF+@FCEFGFCDEFG,:7@=9DGGGG@DBEGGGGGGGCG:FC>@@?C>3@BE87?E@FGGCC;E?55=7>58DGGDGGE:<EGFGGE1*27*:D><)/97?4:91*900+03?ECBFDD;9>59BE93*.*6=90>>6)(-(,(:4)./26;F>(0(1((-7*.2349.,8.493,,-(,((()(.),
@M02996:162:000000000-B87FG:1:1101:25829:4754 1:N:0:ACTGAGCG+ACTGCATA
CCTACGGGGGGCTGCAGTGAGGAATATTGGTCAATGGTCGGAAGACTGAACCAGCCAAGTAGCGTGAGGGATGACGGCCCTATGGGTTGTAAACCTCTTTTGTCAGGGAATAAAGTCAGGGACGTGTCCCTGTTTGTATGTACCTGAAGAATAAGGACCGGCTAATTCCGTGCCAGCAGCCGCGGTAATACGGAAGGTCCGGGCGTTATCCGGATTTATTGGGTTTAAAGGGAGCGTAGGCCGCCTTTTAAGCATGCTGTGAAATGTAGGCGGTCAACGTCTGCACTGCAGGGTGAACTGG
+
-8BCC>=)0117888::::::::CFF9FGGGFFCGGGGGCFGGGGFGGGGEFFF?BBGGGGGCFFEGFGGGGGGA>FGGGGGGGGGGGGFFDFDFGGGGFGGGGGFGGFEGFFGGGGGGGF@FGGGGF9FCFFGFGFFFGFE,CFDC8FCE9B,BFD=CCGGG7FGFG78?5DCCGGGGEDDEEGG3CCE>FGFG5>>:?DDEED3>B;6**1.><*)2:@FFCE>FFDFDEF63>6()1.*431>)47<:?)6)..<:::FF:)66>@77((-0897?:0>0A6424))(((.40=)620
@M02996:162:000000000-B87FG:1:1101:13166:4766 1:N:0:ACTGAGCG+ACTGCATA
ACTACGGGAGGCAGCAGTAGGGAATATTGCACAATGGGGGAAACCCTGATGCAGCAACGCCACGTGTGGGAAGAAGCATTTCGGTGTGTAAACCACTGTCGTGAGGGAAGAAAGCTGGAGTTGTCCAGTTGAATGTACCTCGAAAGGAAGCACCGGCAAACGTCGTGCCAGCAGCCGCGGTAAGACGAGGGGGGCAAGCGGTGTGCGGAAGCACTGGGCGTAAAGGGAGCGCAGGCGGAAGTGCAAGCGGGCGGTACAAGACCGGGGCCCAACCCCGGACCGGCAGACCGGACTGCAGTG
+
68ABC?=>:00=88=;;==<;8;C6@66CFGAA@CCCFDDEEDGGG8CE<EFCE;@AFEGC:8@:C9:@CDGGFFFFG9C,FFDBF8F,A?AFGFFFE,CFBFGEGGEG+ADFGGFFGGGGEF@FGFGG,@FGFFEGGGCEEGGGGGGGGGGGGEDEGDGG6DCFEEGGFGGGFD1CE>C*39*>CGGGGGG:@EGFGGF)*:7/><EFB):679CF<9D0:79E?:7:@D547>>9BDD9041:99?G>(0(4,4:FC)4;:>;>>B>0D?:<D551396)49>FF?1479((4(9(-(
@M02996:162:000000000-B87FG:1:1101:4701:4767 1:N:0:ACTGAGCG+ACTGCATA
CCTACGGGGGGCAGCAGTGGGGAATATTGCACAATGGGCGAAAGCCTGATGCAGCGACGCCGCGTGAGCGAAGAAGTATTTCGGTATGTAAAGCTCTATCAGCAGGGAAGAAAAATGACGGTACCTGACTAAGAAGCACCGGCTAAATACGTGCCAGCAGCCGCGGTAATACGTATGGTGCAAGCGTTATCCGGATTTACTGGGTGTAAAGGGAGCGCAGGCGGTACGGCAAGTCTGATGTGAAAGCCCGGGGCTCAACCCCGGTACTGCATTGGAAACTGTCGAACTAGAGTGTCGGAGG
+
BCCCCEDAF))88889:<:::888BFGGGGGGGGGGGGGGGGGGGGGGGGGGGFGGGGGGGGGGFBEGGFFGGGGGFGGGGGGGGGGCFGGGGGGGGGFFGGGGGGGFGGGFGGGGGGGGGGGGGGGGGGGFFGGGGGGGGGGGGGGGGGGGGGGGGGGGGGGGGGEEEGGGGGGGGGGGFFFFGGGD3=>FGFGEEGGFGFGF677?FF=7DFE<C9DGFD*CC>=C9EDEFFFFB2@FB:6/6@5:FF>E9>;?FGGB?F>F00<AF4>:><@+=A(66/431<33-.-466)479(-4
@M02996:162:000000000-B87FG:1:1101:25815:4767 1:N:0:ACTGAGCG+ACTGCATA
CCTACGGGAGGCTGCAGTGAGGAATATTGGTCAATGGTCGGAAGACTGAACCAGCCAAGTAGCGTGAGGGATGACGGCCCTATGGGTTGTAAACCTCTTTTGTCAGGGAATAAAGTCAGGGACGTGTCCCTGTTTGTATGTACCTGAAGAATAAGGACCGGCTAATTCCGTGCCAGCAGCCGCGGTAATACGGAAGGTCCGGGCGTTATCCGGATTTATTGGGTTTAAAGGGAGCGTAGGCCGCCTTTTAAGCATGCTGTGAAATGTAGGCGCTCAACGTCTGCACTGCAGCGGGAACTGG
+
8ACCCD:>51)===8;===;=;;CFFGGGEGGGGGGGGGGGGGGGGGGGGCGGFFCF@FFFGGEFGGGFGGGGGFGEEEGGFFGGGG:4@FGFGGCE=FEFGEFAFGCGFFGEGGGFG?FGCECF:@FGGFE9CEFGGGGFEGGGAE8EEFCDGGGFGGGGDCEFGGGDF>@CFGFF7,4CDDB8;>>F@FCEEE59FCF)CG6CDEFAFFGG3B<C57:ACF<EFGDE8*7303834)7<DBB47<<742@4):<??>).*:<49AAF7*101>EFB031<()6><8<B570((-7:2>B
@M02996:162:000000000-B87FG:1:1101:19438:4826 1:N:0:ACTGAGCG+ACTGCATA
ACTACGGGTGGCAGCAGTGAGGAATATTGGTCAATGGGCGAGAGCCTGAACCAGCCAAGTAGCGTGAAGGATGACGGCCCGACGGGTTGTAAACTTCTTTTGCCGGGGGATAAAAAACGGGACGTGTCCCGTCTTGCAGGTACCCGGGCGAATAAGGACCGGCGAATTCCGTGCCAGCAGCCGCGGTAATACGGAAGGTCCGAGCGTTAGCCGGAGTGAGTGGGGTGAAAGGGAGCGAAGGCGGAGATGCAAGCCAGCCGGAAAATCGAGGAGCAGAACACAAGCTAGCGGGTGGAACGGG
+
88@=CA=5=))=;8=6;==;;;;C6@@<CCC@<@CCCDCCCC@CFA8CDF@<@ECC@DE,<C9@8@CCFFC<E@,,8CFF+@@CDG@+>@<ABEE<FA5EFEFFBFCDDF+=DFFGGEGGGGDGGGGGGFE@ECCGGGGGGGGFFE*BECEG*<;CDFC*35:4<?:;:;C09EF9FF6=:970:C7CD+:78@CEFG99697>*C7.0):+17>)*(0**379*0:74*::12<53,)97*40-77(:-28><((,**4(0361)(4)()(-,)*0,((.<?(,)).(-43(39:F3,1(
@M02996:162:000000000-B87FG:1:1101:9890:4840 1:N:0:ACTGAGCG+ACTGCATA
ACTACGGGAGGCTGCAGTGAGGAATATTGGTCAATGGACGGAAGTCTGAACCAGCCAAGTCGCGGGAAGGATGAAGGTATTATGTATTGTAAACTTCTTTAGCAGGGGAGTAATAAGGGGATCGCGATCCCTGATGCAAGTACACTGAGAATAAGGATCGGCTAACTCCGTGCAAGCAGCCGCGGTAATACGGAGGATCCGAGCGTTATCCGGATGTATTGGGTTGAAAGGGTGCGCAGGCGGACGTTTAAGTCAGTGGTGAAATCGGGAGCGCCAACGTCATCACGCCCAGGATACGGAG
+
8AC?C>=55:1=;;=;;==;;;;;;C@EEFF9E<EDCEFBCECCCE<ECECCEA;:CFF,C@7@+@FCGDCEF,?EF:E6,9,C,CC,B5@CFG?,FCCEFGGGF,>@CF+9E,FGFEGGE=DFGGG+FCFFFFEFGGGGFG9FEEFDFGG6DFDCD3@B>+3>FF7EC>+;C+@A>F?A:9?>C;CGFGFF8BGGF*CFCCCEG58>41@G7>>/0)+1;>57=.ACA?DE:?<@66>1-91)()0(23:B))).)39<1F?<).88)3)(((.:7(4,(7()..-(((((-().7(3(,
@M02996:162:000000000-B87FG:1:1101:19451:4842 1:N:0:ACTGAGCG+ACTGCATA
ACTACGGGTGGCAGCAGTGAGGAATATTGGTCAATGGGCGAGAGCCTGAACCAGCCAAGTAGCGTGAAGGATGACGGCCCTACGGGTTGTAAACTTCTTTTGCCGGGGGATAAAAAACGGGACGTGTCCCGTCTTGCAGGTACCCGTGCGAATAAGGACGGGCAAATTCCGTGCCAGCAGCCGCGGTAATACGGAAGGTCCGAGGGTTACCCGGAGTGATGGGGTGGAAAGGGAGCGCAGGAGGGGAGGCAAGCAAGCCGGAAAATCGTAGGGCGCAACTAAATCTCGCGGCGGGAACGGG
+
88A=@:5):0)=;8=;;==;;;C@,C@CECE<@@<CCDFEECBCFF<EDFC,CA;:CCDC@DCB6@FFFFC,EE,,@FGG7E<BCF+8@@9?FFG9FECFEGGGEGDEDG+4CFFGGGGGGECECFGGGGGFE?8CFGGGFFCGFG*CEGG7*>2<9DF*:5:*6:91=,?09B*1::260*.8?D>754@C8):877*129=@*9500)22175)/(***3:/2)*/49CF:18)4>.91*-0()049(-.2(((.**-(8(4()(40(1(,.0/)-(.(08))))(,-,((-,3040,(
@M02996:162:000000000-B87FG:1:1101:21483:4852 1:N:0:ACTGAGCG+ACTGCATA
ACTACGGGCGGCTGCAGTGAGGAATATTGGTCAATGGGCGGAAGCCTGAACCAGCCAAGTCGCGGGAAGGAAGAAGGTATTATGTATTGTAAACTTCTTTAGCTGTGGAGCAATAACCCCTATGTATAGGGGGATGAGAGTACACAGAGAATAAGGATCGGCTAACTCCGTGCCAGCAGCCGCGGTAATACGGAGGAGCCGAGCGTTATCCGGATTTATTGGGTTTAAGGGATGCGCAGGCGGCGCTTTAGGTCAGGGGTGAAATCGCGAGGCCCAACCTCACCCGGCCAGTGATACTGGG
+
88AAC*55:108888;;;;;;;;C6E9<EFF9CC9CCCE@@C@CFC8EFGGFGEFDEEEFF?FC+>CEGD8EF<BAA,E<,A,EBBE@EF?BEFFFGF,C@FF,5,:=EGFDFDFGGG8C=F5CAE;EDFEGCF8BCFGGGGGGG9DGGF,,@FFFF:*<:D>EEGGGFG*=CEECCF=C7/28C>DGC7CGGFEC:*:5<C:787<>)=CGDB8**.:78CE*:)<:)99).4<B?B@94727(7)-*6)9643:0/9,4>>4<24(7,C3>(0*032(,0..49(4>>0:2))6*).4(
@M02996:162:000000000-B87FG:1:1101:11408:4852 1:N:0:ACTGAGCG+ACTGCACA
ACTACGGGCGGCAGCAGTGAGGAATATTGGTCAATGGACGCAGGTCTGAACCAGCCAAGTCGCGTGAGGGATGGCGGTCCTATGGATTGTAAACCTCTTTTGTCGGGGAGTAACGGGCGGGACGTGTCCCGTATTGAGAGTACCCGAAGAAAAAGCATCGGCTAACTCCGTGCCAGCAGCCGCGGTAATACGGAGGAGGCGAGCGGTAGCCGGATTTATTGGGTTTAAAGGGGGCGCAGGCGGCGCGTGAAGGCAGGGGGAAAAGGTCGGGGCTCAACCCCGGCCGGCCGGGGAAACGGCG
+
88A?C?81)1)8688;;<;;;;;@6C<CEFEE@C<CDD<@@C:@CFCECGE<EACCAFC,6@@>+>FCGDCEC<,@F@FG,C@?DFE,BE?DEGF=E5,5?F:FBECDBF>=FFF+@CCGGGGG:FEGGGE6?<,BCFGGGGFGGGGGGGGGGGGC<>*<8C8CFG@FGE8CDFGFFC=CC<5:E9CG7EGGDDEEF*>><9ED8)8>)9:C77)*2.2*9<C1/)<:AFD>(-4>0>>DBC2)-0<,)-:*(3(4(:C09DF?08)-74C>>,)06(.1:>01(471(4((,4,85(-((
@M02996:162:000000000-B87FG:1:1101:16271:4854 1:N:0:ACTGAGCG+ACTGCATA
ACTACGGGTGGCAGCAGTGAGGAATATTGGTCAATGGACGGAAGTCTGAACCAGCCATGCCGCGTGAAGGAAGAAGGCCCGATGGGTTGTAAACTTCTTTTGCCACAGAGTAATAAGGGTCGTGCGCGGCCTGATGAGAGTATGTGGCGAATAAGCATCGGCTAACTCCGTGCCAGCAGCCGCGGTAATACGGAGGAGGCAAGCGTTAGCCGGATGTAGTGGGTTGAAAGGGTGCGTAGGCGGACGCGTAAGTCAGCGGTGAAATATCCCGGCTCAACCGGGAGGCGGCCGTGGAGACGGG
+
88@=C?8)=)1;;88;;==;;;;@;C,@EDECAC<@DEFCDDCCC<,CAEC@CACC@CCF<@@@+@FEGGCFFEC9EFFG7@+?CFC,@8??EFD?F9,CEFFGFECDEG5?E,CFGGGAFG7FGGGGGGG=DF9EFGGG@F@FEEFGGGGBFGFCC=?>C5:CGG9EGEDFGGGCFFE=79:8C:CG7C>FD>GEB3DEDGGFE/.>)+CEDE.)*.**9@C11)<:>@FF1:BF2<>GFG>>;E>9)4<F-4<<:EG(7F<<)-).1.C>B,)<=1(9>B2;FF(4(4;((4829((80
@M02996:162:000000000-B87FG:1:1101:9879:4854 1:N:0:ACTGAGCG+ACTGCATA
ACTACGGGAGGCTGCAGTGAGGAATATTGGTCAATGGACGGAAGTCTGAACCAGCCAAGTCGCGGGAAGGATGAAGGTATTATGTATTGTAAACTTCTTTAGCAGTGGAGTAATAAGGGGATCGCGATCCCTGATGCAAGTACACTGAGAATAAGGATCGGCTAACTCCGTGCCAGCAGCCGCGGTAATACGGAGGATCCGAGCGTTATCCGGATTGATTGGGTTGAAAGGGGGCGCAGGCGGCGTTTTAAGGCAGTGGTTAAATCGGGACGCTCAACGTCAGCACGCCATTGATACTGGG
+
88A?C?=@81)=;;8;;==;;;;C6C,<EFFEC@EDFEFCCECEED,CCEECDEC:CEE;C@@@+@@EGGFGECCEF?F6,9,C6CE?BFDEGGDAFA9FGGGGG,A=EF=EF<FGGGGGG>FGGGG=FEGGGGFGGGGGGGGFGEFGGGGFGGFCD,A>CCDGGGAFGC@EGGGEFFDFC9?>D;CG7E7FDFGGF4?FCDCAE:>B46DGDB89*/+1;BC::)=7@FGF(46@>BBC6D9<(0),16?B)4??(AF:(9AA)5?:@><>0()2133(4>(5>:>FB9,-6)).7664(
@M02996:162:000000000-B87FG:1:1101:24537:4866 1:N:0:ACTGAGCG+ACTGCATA
CCTACGGGAGGCAGCAGCTAAGAATATTCTGCAATGGACGAAAGTCTGACGGAGCGACGCCGCGTGGATGATGAAGGTCGGAAGATTGTAAAATCCTTTTATAACTGAGGAATAAGTCTGGTGAGAGAAACGCCGGATGGTGACTGTAGGTTATGAATAAGCAACGGCTAATTACGTGCCAGCAGCCGCGGTAACACGTAAGTTGCGAGCGTTGTTCGGAATTATTGGGCGTAAAGGGCATGTAGGCGGGTTTGCAAGCTTGGTGTGAAATCTCGGAGCTCAACTCCGAAATTGCGTTGAG
+
8ACCCD:=>))===8====;<;;CFFEFG<FGGGGGGGGGGGGGGGGGGGGGGFEGFGGGGGGGCFGGGGGGGGGGFGGGGGGGGGGGGGGGGGGGGGGGGGGGGGGGGGGGGGGGGGFGGGFGGGGGGGGGGGGGGGGGGGGGGGGGGGGFGGGGGGGGGDGGGGGGGGGGGGGGGGGGGGFFGGGGGGGGEFGGFGGFGGGFGGFFDFDGGFFGG?GGDGGFGFGGFFGFFFFF705947:@46=>D07>:?DD>GGFFF?FFFFABFFDFFFG>0;:???F<3>?BB9?BBFFB0(43
@M02996:162:000000000-B87FG:1:1101:24520:4869 1:N:0:ACTGAGCG+ACTGCATA
CCTACGGGAGGCAGCAGCTAAGAATATTCCGCAATGGACGAAAGTCTGACGGAGCGACGCCGCGTGGATGATGAAGGTCGGAAGATTGTAAAATCCTTTTATAACTGAGGAATAAGCCTGGTGAGAGAAACGCCGGATGGTGACTGTAGGTTTTGAATAAGCAACGGCTAATTACGTGCCAGCAGCCGCGGTAACACGTAAGTTGCGAGCGTTGTTCGGAATTATTGGGCGTAAAGGGCATGTAGGCGGTTTTTCAAGCTTGGTGTGAAATCCCGGGGCTCAACTCCGGAATTTCGTTGAG
+
8ACCCFFA:1)=8===;==;<;;;@FGGGGGGGGGGGGGGGGGGGGGGGGGGGGGGGGGGGGGFCFDFFGFGGGGGG=FFGGGGGGGGGGGGGGGGGGFGG9C<CFGG,FAFGGGF,<<F?44?E<DFFGCCCG8+>EEGGFFGGGGGD9D,,@F>FFGGGGEEGGEGGDFDFFGFGGGGGGFFDF<<DEGE=DGFFCGFFGGFGGF3DBGGGFEGGBG33CFFFFC4:FG)((4=<17>:06@<FF>D>0>0(469:77<::>??6A46>2(.):)4>B0??<2)53((-4)))(0882(
@M02996:162:000000000-B87FG:1:1101:15808:4884 1:N:0:ACTGAGCG+ACTGCATA
ACTACGGGCGGCAGCAGTGGGGAATATTGCACAATGGGCGCAAGCCTGATGCAGCGACGCCGCGTGAGCGAAGAAGGATCTCGGGATGGAAAGCTCTATCAGCAGGGAAGAAAATGACGGTACCTGACCAAGAAGCACCGGCTAAAGACGTGCCAGCAGGCGCGGGAATACGCAAGGAGCAAGGGTAATCCGGATGTACTGGGTGGAAAGGGAGCGGAGACGGAACAGCAAGGCCGAAGGGAAAGGCAGGGGCGCAAAGCCAGGAGGGCGGTGGAAACGGGCGAACGGGAGTGCAGGCGAG
+
88@BCB=8)1)8888;;<;;;78@,C,CE<CF@@<CC@,@@BC:C@8ED,6EDEC7>+>F>BFC4@F@,>BEECEE<=:,,,:=4@>F+4A<<FAFB,,:<FFFB=:3CFDDGF3E@DFG:FGC,ECG,>>F>FG@,,@FECC:<;,?>**6**,5*56**)44<*1**25A***21:75**.)19*9:?FEE3**022/27F0:).??55E*5)9)3)).2:9:):5()*8(((8((01,1(0377,/465(((-(*2(().-4((-.()(-45C7244()-((4((,(,(.4:6)(((-
@M02996:162:000000000-B87FG:1:1101:15193:4901 1:N:0:ACTGAGCG+ACTGCATA
ACTACGGGCGGCTGCAGTGAGGAATATTGGTCAATGGGCGAGAGCCTGAACCAGCCAAGTAGCGTGAGGGATGACGGCCCGATGGGTTGTAAACCTCTTTTGTTGGGGAATAAAGTGAGGGACGTGTCCCTTTTTGTATGTACCCTTCGAATAAGCATCGGCTAATTCCGTGCCAGCAGCCGCGGTAATACGGAAGAGGCGAGCGTTATCCGGATTGATTGGGTTTAAAGGGAGCGTAGGCGGGCGGTTAAGTCAGCGGTCAAATGTCAGGGCCCAACCTTGGCATGCCGTTGATACGGGG
+
88A=@?=8)118888;;;;;;;@CCC,CEDC@@ACCDFCCEEEEGC8EDFCCDAC:CFD:@CCB8?FEFGCFEC<,@FGG+@7?EGE4@CBAFEG8F,,E<F=A?ECDBF8BFGG<FGGGGGGGFGGGGGFC,@D@@E,EFFGGGGGFGGGDGGG9DE5@>C*CFC7FGF2CDFGCEFCCC<:6C>DD7CFG=BE8A*757CCEE15@)9FGD<)773*29E=1/)<>AFGE:<;F(47>7D6<;)8,9:AF)65A7ED?2>?>)6.)96CBF05:761,)9:0?)43>7((-3669(460
@M02996:162:000000000-B87FG:1:1101:12868:4917 1:N:0:ACTGAGCG+ACTGCATA
ACTACGGGTGGCAGCAGTGGGGAATATTGGGCAATGGACGCAAGTCTGACCCAGCAACGCCGCGTGAAGGAAGAAGGCTTTCGGGTTGTAAACTTCTTTTGTCAGGGAAGAGACGAAGACGGTACCTGACGAATAAGCCACGGCTAACTACGTGCCAGCAGCCGCGGTAATACAGAGGGCGCAAGCGGTGTTCGGATTTACTGGGCGGAAAGGGCGCGTAGGCGGGTAAGGGTGTCAAGGGGGAAATCCCCGGGCTCAACCCGGAAAGGGCGATGGAAACTGCTTGACTAGAGGCGGGGAG
+
8BCCC?=5:)0==8=;;==;;886;CC@AFGFC<ECEEFEEECCFF9EFGGGGECEEFEGEE@@6@FFGFEGGEEEFF8C=<FCEBCF+AEEFGFGGG,EFEFGDFFF<FGBF@GGGGGGGD:DFGGGGGGGGFGGGGGGGGGG@EDG,@EG6F+D>D?<:FFCGGG?>@9=@FEFFD**/76>C3>)*=:3ABEG>56A;+=F8CF)8BDG978C3211.:+>=311:F*5,4(9:>@*-/4><>12*)479>>(4?F?(799099::0*((-08)53?)=4-)4())),4810,0-6-,
@M02996:162:000000000-B87FG:1:1101:15126:5038 1:N:0:ACTGAGCG+ACTGCATA
ACTACGGGAGGCAGCAGTGGGGAATATTGGGCAATGGAGGCAACTCTGACCCAGCAACGCCGCGTGAGTGATGAAGGTCTTCGGATTGGAAAACTCTTTAAGTGGGGACGAAGAAAGGGACTGTACCCACAGAATAAGCCTCGGCTAACTACGTGCCAGCAGCCGCGGTAATACGGAGGAGGCAAGCGTTATCCGGAATGACGGGGCGTAAAGGGTGCGTAGGTGGGGGGGCAAGGTAGTAGCGGAATGCCAGGGCTCAACTGGGGAACTACTACGAAAACGGTCGGACTGGAGTGCAGAA
+
8886A?8=810=88=;;<=;;78@6C,,C@FCA@<CCDDCCCCFEA9CAFFF@E;CDFCFC@@@+@CCCEDFECDEFBA6,<CCC:BF,??CEFEFF9,CFGCFCFCC@FG@FGGGG,@FG8FAFGGGFFGGGG9FFGGGE8CEGFEGG;EEG>>=:E:@>98@FGGG@EE7=DF*>9>CEC?>8CCG/*:,58CEFG39C7*:8>5B)09E:=B*93918:C0<>*)(8756?F)5<=2.257(>BB*6?=:BF?(5C??63(34:B5):>2<@*0346?)8(49994(.31<(4*-).(
@M02996:162:000000000-B87FG:1:1101:20639:5089 1:N:0:ACTGAGCG+ACTGCATA
ACTACGGGTGGCTGCAGTGGGGAATATTGCACAATGGGCGAAAGCCTGATGCAGCGACGCCGCGTGAGTGAAGAAGTATCTCGGGATGGAAAGCTCTATCAGCAGGGAAGAAAATGACGGTACCTGACTAAGAAGCCCCGGCTAACTACGTGCCAGCAGCCGCGGTAATACGTAGGGGGCAAGCGTTATCCGGATTTACTGGGTGTAAAGGGAGCGTAGACGGTTTGGCAAGTCGGAAGGGAAAGGCGGGGGCCCAACGCCGGAACGGCTGTGGAAACGGTGGAACTAGAGTGCAGGAGAG
+
8A@=C?8):01;=8=6;;=;;78@,;,@EFGC<<,CACFCB@@CFC,C@,C,EA:@@@@@7@>>+@CECCBCF?AE,B,C,CEC+@@C+9<?=BCEG5,:@FFFFGDCEGGCFG,CFGGGFGEGGGGG,FGGFGGG8DEGGEEEGG7DFE:DEEF?@FC,43@EF*=ECFFC;<A5CCCCCC>8881:*A>EDB:/6:713;C):)9@88:ECD:D78CC*;=1/):<)07F.)(77,7*4<:7(854CBFF-(,4:E*(4),4-208.,)..4?<7((,()-33().8...626.84,.-
@M02996:162:000000000-B87FG:1:1101:10284:5095 1:N:0:ACTGAGCG+ACTGCATA
ACTACGGGTGGCTGCAGTGGGGAATATTGCACAATGGGGGAAACCCTGATGCAGCAACGCCGCGTGAGTGATGAAGGATGTCGGGATGGAAAGCTCTAACAGCAGGGAAGAAAATGACGGTACCTGACTAAGAAGCCCCGGCTAACTACGGGCCAGCAGCCGCGGTAATACGTATGGGGCAAGCGTTATCCGGAGGTACTGGGTGTAAAGGGAGCGGAGGTGGTAAGGCAAGCCAGCAGGGAAAACCCGGGGCTAAACCGAGGGAGAGGGTTGGGAACGGGCAGACTGGCGTGCAGGAGGG
+
88,6@:)0:)0;;88;;6=6;8@@6C6,CCF@EA<CCDCCCECE@:6C@,@,CA,C@,@C6@77+8FC,C?C@<CE,=:,:,==+@+C+49?<E5AA5,:BFEF@FD=BFFCFFCEFEF:FFG<@FFD,ABBFGED8DEFE68FCE,E@C+@+<::6:9@3344F4?E,2,=221;C,:7578):/*>*ADG8B**0223:CC)319@??FE<>)9)-9D)27109AC0F4>1(8)(.7*,7,8:)04<6>:9((596*7(709?0(-)(/(,3>*/-(2104(48)54(-(-(8<.8616
@M02996:162:000000000-B87FG:1:1101:20643:5106 1:N:0:ACTGAGCG+ACTGCATA
ACTACGGGTGGCTGCAGTGGGGAATATTGCACAATGGGCGAAAGCCTGATGCAGCGACGCCGCGTGAGTGAAGAAGTATCTCGGTATGTAAAGCTCTATCAGCAGGGAAGAAAATGACGGTACCTGACTAAGAAGCCCCGGCTAACTACGTGCCAGCAGCCGCGGTAATACGGAGGGGGCAAGCGTTATCCGGATTTACTGGGTGTAAAGGGAGCGTAGACGGTTTGGCAAGGCTGAAGTGAAATGCGGGGGCTCAACGCCGGAACTGCTTTGGAAACGGGCGAACTAGAGGGCAGGAGAG
+
8886@?=5=0)=;8=;;==;;88@;C<<CFGD<CC@CDCBBCCCF@8CDCDFFE:@@@B@@@@>8@FCCECEECCF9C,E,AFD4B<F,??AAF:FF<,:FFEFDFDFDGGCFF;EFGGGGGDD@FGF9FDFFFGGGGGGGGEGGG8FGE>EFGDF6DC,>?CGG*@CC;EG4>ECGGD==CA8C1:9>:DGCD23*;F6:FG0;)9=9=FGDDDGC8><6;C**.>C7F6@(4388?F0,26@2@49DFFB2(-<?**-4)3499)86)*)..6:?((435,,--()46,(38?:58612
@M02996:162:000000000-B87FG:1:1101:19437:5121 1:N:0:ACTGAGCG+ACTGCATA
ACTACGGGTGGCTGCAGCTAAGAATATTCCGCAATGGACGAAAGTCTGACGGAGCGACGCCGCGTGAACGATGAAGGTCGGAAGATTGTAAAGTTCTTTTATAACTGAGGAATAAGTATTCTGAGAGAAACGGAGTATGGTGACTGTAGGTTATGAATAAGCAACGGCTAATTACGGGCCAGCAGCCGCGGGAACACGGAAGTTGCGAGCGGGGTTCGGAGGGATTGGGTGGAAAGGACGTGGAGGCGGTTCGGTAAGCTTGGGGTGAAAGGCGGGAGCTCAACGCCTGAATTGCGGTGGG
+
88A?@?=5=01==8=;;=;;<;;@6C@CFGFFC@CDDEE@CCCCC@<CDEEC@>8@@@CC@@8=+8CEFDEDB??EFBEEEEGEC5<E5???D<?FA,,?E<FFB,??BFFF5FGG;F5,C<FGGGGGGGGGGFG@D;EFCFGF,C3CDF>6@:>DC3=AC8EFFCCGEEG,;@C@*9@>>C?AEF;DDGG*88=E;C):7C++52=DFBD*)87/94<>)**7:7CD?015:?AFBF5C1<(74<76G,,)(4(48E*-)83,7(76?AGF?>@C53-(,184(-7<<:7))54:)(((,
@M02996:162:000000000-B87FG:1:1101:26840:5134 1:N:0:CCTGAGCG+ACTGCATA
CCTACGGGAGGCTGCAGCTAAGAATATTCCGCAATGGACGAAAGTCTGACGGAGCGACGCCGCGTGGATGATGAAGGTCGGAAGATTGTAAAATCCTTTTAGCACTGAGGAATAAGTACTTTGAGAGAAACGGAGTATGGTGACTGTAGGTTATGAATAAGCAACGGCTAATTACGTGCCAGCAGCCGCGGTAACACGTAAGTTGCGAGCGTTGTTCGGAATTATTGGGCGTAAAGGGCATGTAGGCGGGTTTGCAAGCTTGGTGTGGAGTTCCGGAGCTCAACTCCGGAACTGCGTTGAG
+
-8A@CEA@>))8;=8;;=;;<;;;CFGFFFGEEGDECFFGDEGCF@CFEFGGDFCFCDECGFEE>FE@FFGGGC<FFGGEGGEGGGGGG9ACEGGGGGGGG,,,:::,9A<DCDFGGGDFCGGGFGGFDEGGECG7DGGGGGGGDDDDDCDCFFGFGGGFF8FGGGGGGGDGGGFCFGGGGGA4,;;DDDDCCFGGFDCFGG+:?CEBEDGEG3>GGFG*7FGDGBCG?FDB(8?FA:772F<?)969<(4;:<4)6CC>AFF4?FB(9(2046>E>0(406<0627:701-2?<371;18
@M02996:162:000000000-B87FG:1:1101:25638:5142 1:N:0:ACTGAGCG+ACTGCATA
CCTACGGGAGGCAGCAGTGAGGAATATTGGTCAATGGACGGAAGTCTGAACCAGCCAAGTCGCGTGAAGGAAGACGGTTCTATGGATTGTAAACTTCTTTTGCCTGAGGGTAAAGTGACCTACGTGTAGGTTATTGCAAGTATCAGGTGAATAAGCATCGGCTAACTCCGTGCCAGCAGCCGCGGTAATACGGAGGATGCGAGCGTTATCCGGATTTATTGGGTTTAAAGGGTGCGTAGGCGGGATGTTAAGTCAGCGGTGAAAGTTTGCGGCTCAACCGTAAAATTGCCGTTGAAACTGG
+
8ACCCEA88))8===;;===;;;;CCDFGGGFDGGGGGGGFGGGGGGGGGGGGFFFGGGGGGGEFGGGGGFGGFEB@CFGGGGGGGGGGGGFCFGGGFEGGGFFGGGFGGFGGGGGGGGGGFGFAFGGGGGFFEFFFCGGG,,?FFGFGGGCF;9A9AFEGGGDFGGGGGGGGE9@FGGGGGBEGGGGGG7EGFGGFGGFGGEFEDEFFFFEGDECFCFFCGF*:=EFCFCEFFFF@;A<7:2BB>>?:5<F<<B2?EC?FF)6464<FAG((-)301(-47?0)::<627??B4:*).6>
@M02996:162:000000000-B87FG:1:1101:26827:5146 1:N:0:CCTGAGCG+ACTGCATA
CCTACGGGAGGCTGCAGCTAAGAATATTCCGCAATGGACGAAAGTCTGACGGAGCGACGCCGCGTGGATGATGAAGGTCGGAAGATTGTAAAATCCTTTTATCACTGAGGAATAAGTACTTTGAGAGAAACGGAGTATGGTGACTGTAGGTTATGAATAAGCAACGGCTAATTACGTGCCAGCAGCCGCGGTAACACGTAAGTTGCGAGCGTTGTTCGGAATTATTGGGCGTAAAGGGCATGTAGGCGGTTTTGCAAGCTTGGTGTGAAATTCCGGAGCTCAACTCCGGAACTGCGTTGAG
+
-8BCCA:==1)=;==;====<;CCFGGGGGGGGGGGGGGFGGGGGGGGGGGGGFFGGGGGGGGG>FGGGFGGG<EFGGGGGGGGGGGGGGGGGGGGGGGGG,5,:<::9AAFGGGGGGGGGGGGGGGGGGGGGCE8DGGGGGGGGGGGGGGGGGGGGGFGGGGGFGGGGDGGGGGGGDGGGGFFGGGGGGGGGF?FFGGFGGFAGDDEDEGGGFFGGFGDDGFFGFGFFFGBFFBFBFFFFGFF<FFBG6658?<ABGFB>?6861?AFFGBAFFGFF>?:FDFFA>67?FFFFB?@B9B0
@M02996:162:000000000-B87FG:1:1101:25632:5160 1:N:0:ACTGAGCG+ACTGCATA
CCTACGGGAGGCAGCAGTGAGGAATATTGGTCAATGGACGGAAGTCTGAACCAGCCAAGTCGCGTGAAGGAAGACGGTTCTATGGATTGTAAACTTCTTTTGCCTGAGGGTAAAGTGACCTACGTGTAGGTTATTGCAAGTATCAGGTGAATAAGCATCGGCTAACTCCGTGCCAGCAGCCGCGGTAATACGGAGGATGCGAGCGTTATCCGGATTTATTGGGTTTAAAGGGTGCGTAGGCGGGATGTTAAGTCAGCGGTGAAAGTTTGCGGCTCAACCGTAAAATTGCCGTTGAAACTGG
+
8ACCCF==50)=========;;;;CFCFGGGGGGGGGGGGGGGGGGGGGGGGGFFFFGGGGGGGFGGGGGGGG<<FGGGGGGGGGGGGGGGGGGGGGGGGGGGGGGGGGGGGGGGGGGGGGGGGGGGGGEFGFGGGGCGGGGFGGGGGGGGFGGGGGGGGGDFGGGGGGGGGGGGGGGCFGGFFGGGGGGGGCBEGFGDFGGGFGGFFFFGGGEF5DEGGFGGCGBFGFFGFD@FF;?FGEDBE;>EBC9<FAFFDFGG1;FBF2<AAFB79>9DF@?BFB@BF<ABA4-4:?B09@<AB>
@M02996:162:000000000-B87FG:1:1101:22497:5222 1:N:0:ACTGAGCG+ACTGCATA
ACTACGGGTGGCTGCAGTGGGGGATATTGCACAATGGAGGAAACTCTGATGCAGCAATGCCGCGGGAGGGAAGAAGGTCTTCGGATTGTAAACCTAAGTAGACAGGGACGAGAATGACGGTACCTGTAAAGTAAGCTCCGGCTAACTACGGGCCAGCAGCCGGGGTAATAAGTAGGGAGCGAGCGTGGTCCGGAATTACTGGGTGTAAAGGGTGCGTAGGCGGGTTGGCAAGGCAGGTGTGAAATACCGGGGCTTAACGCCGGGGCGGCGCTGGAAACGGTAGAACGTGAGGGAAGTGGGG
+
88B6A?>):)06688;;==;;7@@,C,9CCF@A<CCACA:CE@@<<FCECCCE?6C@,@C,87@+7@CEE@BCD@FEBDF9?FD@8+B,A<95FCAEE,EEE9E=D@=AFG7@F,AEFFG:D3,EBFFGFF?DFGF,@=@EE>FG8AFFG+BCG:C8CC,40*4C4=DC;,<=<C:CC:*4/6.8)*919>GC>C*);;+;DF);)1@?BGD*80C*49D=C=C*./7(96>643>949*-266)9@2CB>E(((.62*4273>B9(-)(/(,,):*.1:2)44)4(-40(,,(4<)))(,
@M02996:162:000000000-B87FG:1:1101:22506:5238 1:N:0:ACTGAGCG+ACTGCATA
ACTACGGGTGGCTGCAGTGGGGGATATTGCACAATGGAGGAAACTCTGATGCAGCAATGCCGCGTGAGGGAAGAAGGTCTTCGGATTGTAAACCTAAGTAGACAGGGACGAGAATGACGGTACCTGTAAAGTAAGCTCCGGCTAACTACGTGCCAGCAGCCGCGGTAATACGTAGGGAGCGAGCGTTGTCCGGAATTACTGGGTGTAAAGGGGGCGTAGGCGGGTTGGCAAGTCAGGTGTGAAATACCGGGGCGTAACGCCGGGGCTGCACTTGAAACTGTAGAGCTTGAGTGAAGTAGAG
+
68A?C?8):)0==8=;;==;;77@@C<CDFGC<<CCECEDEFFGFE9EEFDEFFEEDFDFEC@B7@FEGGCFEFFGFEGGDCGDECCG,EDCFGGGGF5EFGGGFFDDAFG7FGFGGGGGGGGGGGFGGGGFDFGG=EFGGGGGGGGGGGGGGGGDDGC@E9BEG5CECCGFCFGEGGEEEDB8C:1C?FGGGFG:AGGFDGG5?:AFFFGE)>DD7>DDFGEG/757:F=F<5>F?670426@9BFFGFFF6((-8C7;9>9>F>(88:C4)6FC=7)6)*.:)4-3::?.59AA*.664
@M02996:162:000000000-B87FG:1:1101:20443:5248 1:N:0:ACTGAGCG+ACTGCATA
ACTACGGGAGGCTGCAGTGAGGAATATTGGTCAATGGGCGGAAGCCTGAACCAGCCAAGTCGCGTGAAGGAAGACGGTATTATGTATTGTAAACTTCTTTAGACGCAGAGAAATAAGGAGCTCGCGAGCTCTGATGCTAGTATGCGTAGAATAAGGATCGGCTAACTCCGTGCCAGCAGCCGCGGTAATACGGAGGATCCGAGCGTTATCCGGATTTATTGGGTTGAAAGGGTGCGCAGGCGGAGCTTTAAGTCAGTGGTCAAATCGGGAGGCTCAACCTCAACCCGCCAGTGATACTGGG
+
88A=@A==510==;=;;;=;;;;C;C,EEFF<@C<@ADF@CDCEFE8EDFC<CECCDEFC:@7@+@FCGFFFFAC?C8AC,CCC,CC5BC9CEEDDF95EFGFGC+=BCFFDG,FFGGGGGFFGGGGGG+@AEFFGG9EFFF;FGE8EEGGBFGGDF4;B>C@CFFCFGC@CDCG?DCEF>>@9C?DGFGGGDEGGF4CFCGG3?<):5:FEDB3*06*:=CF9:)<><FFEBFBFF;EG>G2)-0).*64@)6:A)AC.4@7B)2:68,C>F(5<644..9)4314399(,.))-*).3(
@M02996:162:000000000-B87FG:1:1101:24302:5266 1:N:0:ACTGAGCG+ACTGCATA
CCTACGGGGGGCTGCAGTCGAGAATCTTCGGCAATGGACGAAAGTCTGACCGAGCGACGCCGCGTGTATGATGAAGGCCTTCGGGTTGTAAAGTACTGTCGATTGGGCGGAAGTTAGAGAGGGTTCTCCCTTTCTTTTGACCTATCATTTGAGGAAGGACGGGCTAAGTTCGTGCCAGCAGCCGCGGTAAGACGAACTGTTCGAACGTTATTCGGAATCACTGGGCTTAAAGGGCATGTAGGCGGCGTAATAAGCGGGGTTGGAAATCCCACGGCTCAACCGTGGAACTGGGCTCCGAA
+
8ACCCD@5>))8888::::888:8CFGGGGGGGGGGGGGGGGGGGGGGGGGGGFFGGGGGGGGEFFGGGGFGG9FFGGGGGGGGGGGGGGGGGGFGGGGGGGGGGGGGGGGGGFGGGGGGGGGGGGGGGGGFGFFGGGFGGGGGGGGGGGFFGGFGGGGGG<EGGGFGCGGGGGGGGGGGGGFFGGGGGGG:EFGGFGGFGGG:FFEFFFFGGFFCG:=DFFDGGFGF:F>FF?:><BFFA>7B;EBBD(8F)62;9EC6>)48<2<AF?<<93:15<?B?34091<:7<3:::B?39(
@M02996:162:000000000-B87FG:1:1101:13858:5289 1:N:0:ACTGAGCG+ACTGCATA
ACTACGGGTGGCTGCAGTGAGGAATATTGGTCAATGGACGGAAGTCTGAACCAGCCAAGTCGCGTGAAGGAAGACGGTTCGATGGATGGTAAACTTCTTTTGCTCGAGGGTAAAGTGAGTCACGTGTGACTTATTGCAAGTATCGAGTGAATAAGCATCGGCTAACTCCGTGCCAGCAGCCGCGGTAATACGGAGGAGGCGAGCGTTATCCGGAGTGAGTGGGTTTAAAGGGTGCGTAGGCGGTTGGGTAAGTCAGCGGTGAAAGTTGGGGGCTCAACCAGAAAATTGCCGTGGAAACGGG
+
-8A?C?=5=00==8=;;==;;;;;,C,CCCE@AA<@CEF@CECEC<CECFECDECC@FE;C@@@+@FCFFCFFAC@C8?F+A,CCFE,BE?ADFF?F<,B?FFCBCCCDG4=FGG?FGGCEGEFEFGGGGAEE;@EGGGGGC;FGGG,@FGDGGF9=9A>86=EFGCGGC=EGCFFGGCAC999D<DG+EDFD>GEF4>?CDEEE:8>)1@ECB):*9*1;<C)*)<>AFFD,4:E1::C?D20,08(*6?9-6<>0EG29FF4A))-90DBB(7:0,24(8:>B)..6<>3(448/2:?:
@M02996:162:000000000-B87FG:1:1101:19279:5303 1:N:0:ACTGAGCG+ACTGCAGA
ACTACGGGCGGCTGCAGTGGGGGATATTGGACAATGGAGGAAACTCTGATGCAGCAACGCCGCGTGAGCGATGAAGGTCTTCGGATCGGAAAGCTCTGTCCTTAGGGACGAAGAAAGTGACGGTACCTAAGGAGGAAGCCCCGGCTAACTACGTGCCAGCAGCCGCGGTAATACGGAGGGGGCGAGCGGTAGCCGGAAGTAGTGGGCGTAAAGGGGACGGAGGTGGTGTGGTAAGCGTAAGGTGAAAGCGGGGGGCTGAACGACAGCGAGCCTTAGGAACTGGAAGACTGAAAGGCAGGAG
+
88A=C?110018888;;,;;;7676;<,C@F<@A,CAAACCECFAC,C@CCDFE,C@FCC+87>4>CECE=BCAA?E=,5,<B@B+@F+?=>=D<EGF,CFF?E?CCC>FEGGFFFG>FFGGG7>FF,@@DFFFGGGGG>B>BFG7:DG,??EC>=*>9@:<=,CCEE*4B+;CF5E/7:CC)719<D)29*3*:CDG)9::+9=F:@)79C**./91C)5:7/:>*/()9)65>64-5149.<)?*-7(4)-949(*/)(.(-43<>@791()*+/)6,)1(,44:0)))))).(844(,
@M02996:162:000000000-B87FG:1:1101:19705:5308 1:N:0:AATGAGCG+ACTGCATA
ACTACGGGTGGCAGCAGTGAGGAATATTGGTCAATGGGCGAGAGCCTGAACCAGCCAAGTAGCGTGTAGGCAGACGGCCCTATGGGTTGTAAACTACTTTTGCGCGGGAAGAAAACACGCCTCGTGAGGCGTCTTGCATGTACCGCAGCGAATAAGGACCGGCTAATTCCGTGCCAGCAGCCGCGGTAATACGGAAGGTCCGAGCGTTAGCCGGAGTCATGGGGTTGAAAGGGAGCGCAGGAGGATGGCTAAGCCAGCCGGAAAAACGGGGGGCGCAACCCCAGCACGCGGGTGGAAAGGG
+
6886A?=5=00=;8=6;==;;;;@;C,6CCFC@<CCCDFCEECEFE8CAECCDACCAEE:<CC@,8,CFCBBCC,+BFFG,A,CDFE,@=@AEF9?F<,CEGGG=FCCCF+=FFFFFGGGG@FFFGGGGEG:C@8EFF,FCEGGGGGGGGGE*DCACF>*47>*6>1>F9C,:CC9E5:C=600:D7DD+@9:BEGFG*96>C:*95)7)2697<)1(7**3:9*)*0:=CF<:3)40.9;*-0(0).*(./42(3:5*77B-2:(-75:D9>1)*0,-.,7:13,(,(42(---,1)43:
@M02996:162:000000000-B87FG:1:1101:16510:5380 1:N:0:ACTGAGCG+ACTGCATA
ACTACGGGGGGCAGCAGTCGAGAATCATGCACAATGGGGGCAACCCTGATGGGGCGACGCCGCGTGGGGGAGGAAGGTCTTCGGATTGTAAACCCCTGTCATGTGGGAGCAAGGCGCAAGCTTGAGAGTACCACAAGAGGAAGAGACGGCAAACGCGGGGCCAGCAGCCGCGGGAATACAGAGGGCTCAAGCGTTGTTCGGAATCACTGGGCGTAAAGGGAAAGTAGGCGGCCGGATAAGGCGTGCGTGAAAGGCAGGGGCTCAACCGCGGGAGGGCGCATGAAACGGAAGGGAGGGAGGA
+
88B=C?==:5088889:<:8889=,:5<,:CC?<ABCFDD@CCFF+,AB<E@,=8==@B@@88>*5@CEDEFG@BCE8?@,,=@@:1C,<:<?CFGCC8<F9F,8?C@CFFCGGGGGGGGG6+;C+;F+<CFCCCCEGGGGGFFGGGGEGGGGG8EEGCC*1CFFFGFFCEED:E52<<:9>:@172/>?D+1)/:)*28<DE)+://95>5<)87C<DG)1/C08CD2.154;(0,80:)93)-8B1C?B?><:<?CC96)-58?7(0(99>B3>),(-(8-)))(-(-(4:(-(.-49(
@M02996:162:000000000-B87FG:1:1101:4056:5469 1:N:0:ACTGAGCG+ACTGCATA
CCTACGGGTGGCAGCAGTGGGGAATATTGGGCAATGGGCGCAAGCCTGACCCAGCAATGCCGCGTGAAGGAAGAAGGCTTTCGGGTTGTAAACTTCTTTTAAGTGGGACGACAATGACGGTACCACTTGAATAAGCTCCGGCTAACTACGTGCCAGCAGCCGCGGTAATACGTAGGGAGCAAGCGTTATCCGGATTTACTGGGTGTAAAGGGCGTGTAGGCGGGACATCAAGTCAGATGTGAAAGCACGAGGCTCAACTTCGTGTCTGCATTTGAAACTGACGTTCTTGAGTGTTGGAGAG
+
8ACCCFA5:0)====;===;;888EFGGGGGGGGGGGGGGGGGGGGGGGGGGGGGGGGGGGFGGFGGGGGGGGGGGGGGGGGGGGGGGGGGGGGGGGGGGG<FGGGGGGGGGGGGFGFGGGGGGGGGGGEEGGGGGGGGGGGGGGGGGGGGGGGGGGGGGGGGGGGGGGGGGGGGGGGGGGFFFGGGGGGGGG>GGFGGFGGGFGGFFFFGGGFECC:GGFGGGG>EFBFGFFFFFABFG<FA7<<FFG:9B>:7?7*:AB:(-::AA/-*6<A@GFBFFAF010?B96<25<AD?FD?>?
@M02996:162:000000000-B87FG:1:1101:4074:5480 1:N:0:ACTGAGCG+ACTGCATA
CCTACGGGTGGCAGCAGTGGGGAATATTGGGCAATGGGCGCAAGCCTGACCCAGCAATGCCGCGTGAAGGAAGAAGGCTTTCGGGTTGTAAACTTCTTTTAAGTGGGACGACAATGACGGTACCACTTGAATAAGCTCCGGCTACCTACGTGCCAGCAGCCGCGTTAATACGTAGGGAGCAAGCGTTATCCGTATTTACTGGGTGTAAAGGGCGTGTAGGCGGGACATCAAGTCAGATGTGAAAGCACGAGGCTCAACTTCGTGTCTGCATTTGAAACTACAGTTGTTTAGTGTTTGAGAG
+
8ACCCAD51))=;==;;==;;888ECFG9CFFGGGGGCFGGGGGGGFGGFFFFFGGEAGGGGGGFF7=FGDDGG8FGFFGGGGGEFGGGGGGGGGFFEGGGC,A,<8EF7=FGGG9=CF:FGGGGGGGC?DFFD9DBFG@+@7>,@=EGCD,6+,5DF6FC+@:**@D7DCCC?>*6C?976AF8CDDGCGG/):+;7:@;**;*:;A6:**2=ACD@7*98E)*.:C?*:464)*.)*24;.*-0?<9((.90()4*:26)4,34:99)266)1<7<5).0)65).4(.).).)(..((,
@M02996:162:000000000-B87FG:1:1101:22619:5490 1:N:0:ACTGAGCG+ACTGCATA
ACTACGGGTGGCAGCAGCTAAGAATATTCCGCAATGGACGAAAGTCTGACGGAGCGACGCCGCGTGGATGATGAAGGTCGGAAGATTGTAAAATCCTTTTATAACTGAGGAATAAGCAGTGTGAGAGAAACGCATTGTGGTGACGGTAGGTTATGAATAAGCAACGGCTAATTACGTGCCAGCAGCCGCGGTAACACGTAAGTGGCGAGCGTGGTTCGGAATGATTGGGCGGAAAGGGCATGGAGGCGGTGTTGCAAGCTTGAGGTGAAAGGCAGGGGCGGAACTCCTGGACTGCGGTGAG
+
-8A?C>8):00=;8=;;=6;<;;CCE<FFCFC@@:CCEC@CECCE9,C@EC@@>6@@CCFB@@>7>@B,CE<CCCEFBFGEEGECABF<?BBEFGGG9,<F9FF<,:?DFGD,CFFGGG:E,AFGGGGGGFGGGC8DEEGED>>6@ADBE@3>>>D;A@D>:EFGGGGG@F7?EE;2;=C?C5/<@CDDED*4=<FFG;ACC<+39=>E>D7*083?7DDD*+:98CFF59)476F:<3C0C7@4<59G((.(.6<<E90)720:2:2?2:<FBDC),-(,8>3)),)55..)..:)44,,
@M02996:162:000000000-B87FG:1:1101:4906:5497 1:N:0:ACTGAGCG+ACTGCATA
CCTACGGGAGGCTGCAGTAGGGAATATTGCACAATGGGGGAAACCCTGATGCAGCGACGCCGCGTGAGCGATGAAGTATTTCGGTATGTAAAGCTCTATCAGCAGGGAAGATAATGACGGTACCTGACTAAGAAGCCCCGGCTAACTACGTGCCAGCAGCCGCGGTAATACGTAGGGGGCAAGCGTTATCCGGATTTACTGGGTGTAAAGGGAGTGTAGGTGGTTTGGCAAGCCAGATGTGAAAGCCCGGGGCTCAACCCCGCGGACTGCATTTGGAACTGTTAAACTTGAGTGCAGGAGG
+
8ACCC>DB=:1====;=====BCFGGGGGGGGGGGGGGGGEGGGGGGGGGGGFFFGFGGGGGGGFFGGGGFGGGGGGGGGGGGGGGGGGGFGFGGGGGGFGGGGGGGEFGGGGGGGGGGGGGGGGGGGGGGGGGGGGGGGGGGGGFGGFGGGGGGGGGGGGDEGGGCEGGFCC?FGEGGGGGFFGCDGGGGGGDGEFGGFGGGFGDFFFFGG<@EGF<DGFGGGGFGGBFGFF1<F?<FGBG<96003C>FE>F08<FG(:BB99;9>FFFFFFFGF<:789:<A<):6-4:<A<AF((4(
@M02996:162:000000000-B87FG:1:1101:15442:5506 1:N:0:ACTGAGCG+ACTGCATA
ACTACGGGAGGCAGCAGTGAGGAATAGTGGTCAATGGGCGAGAGCCTGAACCAGCCATGTCGCGTGGAGGAATAAGGATCTATGGTTCGTAAACTCCTTTTGCGGGGGGATAAAGTGCGGGACGCGTCCCGTATTGCAGGTACCCCGCGAATAAGCATCGGCTAACTCCGTGCCAGCAGCCGCGGTAATACGGAGGAGGCGAGCGTTATCCGGAGGTATGGGGGTGAAAGGGTGCGGAGGCGGCCCCGTAAGTCGGCGGTGAAATTTCCGGGCTCAACCCGGGAACTGCCGGCGAAACGGG
+
88A=C?88=:1=88=;;==;;;;@;C<FDFF@AAC@CDFCEECEFA@EDFCFDA;C@CCC9::@6@C@FDCG@<CEEF,E,9,CDCEEC@?AEGCGG9,CAFGGDFDDDF*<FFG@FGGGGGGGGGGGGGG;C8CGGGGGFCFFGGGDEGG8CGF+:0*:83*AFG9FC>*AD@C<CEC65777C7CG*ACGC5>=@*C@C<EFE/)80/::<>))*,2*8;=)/):7<@DE(8?@(4590>10-57(12<>).:;6CD(4@<9)))664>>9,)<7(4(-<(((().,49422,4@>B<:
@M02996:162:000000000-B87FG:1:1101:4919:5511 1:N:0:ACTGAGCG+ACTGCATA
CCTACGGGAGGCTGCAGTAGGGAATATTGCACAATGGGGGAAACCCTGATGCAGCGACGCCGCGTGAGCGATGAAGTATTTCGGTATGTAAAGCTCTATCAGCAGGGAAGATAATGACGGTACCTGACTAAGAAGCCCCGGCTAACTACGTGCCAGCAGCCGCTGTAATACGTAGGGGGCAAGCGTTATCCGGATTTACTGGGTGTAAAGGGAGTGTAGGTGGTTTGGCAAGCCAGATGTGAAAGCCCGGGGCTCAACCCCGCGGACTGCATTTGGTACTGTTAAACTTGAGTGCAGGAGG
+
8ACCC>>51:)====;==;==8;CFGGGFGGGGGGGGGGGGGGGGGFGGGGGGGGCFFFGG@FGFG7FGGGGGGGG?FFGGGGGE<FGGFFGGGDGGFFFFACGGGGGGCGFFGG,EFG7CFGFG<EDF9>>DG,8D=E=BCE+FEG=F+@FG7,@:?9DCDG8@*@FF9EECC5A>EDE756?EGGDC9CGG3E5AFFF+>FFGG6AAF*74).;?<GGFG5C=@GGFFF>6::@??FD4?<*6)08563B;9058FGFF31((2(4F?>4<:=7.6:).04.5<AA>)2::2440((((
@M02996:162:000000000-B87FG:1:1101:25096:5511 1:N:0:ACTGAGCG+ACTGCATA
CCTACGGGCGGCAGCAGTGAGGAATATTGGTCAATGGACGCAAGTCTGAACCAGCCATGCCGCGTGAAGGATTAAGGCCCTATGGGTCGTAAACTTCTTTTGTACGGGAGCAATAAGGACCACGTGTGGTCTGATGAGAGTACCGTACGAATAAGCATCGGCTAACTCCGTGCCAGCAGCCGCGGTAATACGGAGGATGCAAGCGTTATCCGGATTCATTGGGTTTAAAGGGTGCGTAGGCGGCTTGGTAAGTCAGCGGTTAAATGCCCGTGCTCCACAGTTGACGTGACGTTGATACTGG
+
ABCCCB)0)1)8888;;<;;;;;;CFGGGGFFGGFGGFFFGGGGGGGGGGGFGFFFEFGGGGGEGGGFGGGGFFFGEFFDGGGGGGGGGGFGGGGGGGGGFFGFFGDGEGGGGDGGGGGGGGGDGGGGGGGGFF=9EF9,@A;DCFGGGGGGDAFGGGGEGGGEGFGGGGFFGGDFFGGGFDFFGGGDGGGGGBEEDGGFG79FGGBBAFCD3)89FFGGFGGCE)?C)*278:0>::7>8C9767D?G4<F<A6A>ED4(.6)6:<?)(14<??+/,4(.*66<2:<((241:49*-5),
@M02996:162:000000000-B87FG:1:1101:13309:5551 1:N:0:ACTGAGCG+ACTGCATA
ACTACGGGAGGCTGCAGTGGGGAATATTGGGCAATGGGCGCAAGCCTGACCCAGCAATGCCGCGTGAAGGAAGAAGGCTTTCGGGTTGTAAACTTCTTTTAAGTGGGACGACAATGACGGTACCACTTGAATAAGCTCCGGCTAACTACGTGCCAGCAGCCGCGGTAATACGTAGGGAGCAAGCGTTATCCGGATTTACTGGGTGTAAAGGGCGTGTAGGCGGGACAACAAGTCAGATGGGAAAGCACGAGGCGCAACGTCGGGTCGGCATGGGAAACGGACGTGCGTGAGGGTTGGAGGG
+
88AAC>=>=:08=;=;;==;;88@;C,<EDGFFCEDDDE@@@@EFE,CEFFFDA:CA@CC@@8@6@FFGGFGGACEFF,C,?CCEEBF,??EEBDGG9,CFFF5@FFCEFG>FG@FGGGGGGGGGE@,CFGGFGGG>DFGGGGCFGAFFE8BGGFC@FC:,9@CG*@=:DCC;>EEDDC::<A4?:*81@DGDF=*0;FC:CF2:/;FAACE:>.C*4>:*:=9=>E*4>7><26F>)9*.9:@:)9:DFF>93>BFE)42@(4.4(-03)((4@C>0(487>((-(,34?(3((-04,(-
@M02996:162:000000000-B87FG:1:1101:5269:5555 1:N:0:ACTGAGCG+ACTGCATA
CCTACGGGGGGCTGCAGTGGGGAATATTGGGCAATGGGGGAAACCCTGACCCAGCAACGCCGCGTGAAGGAAGAAGGCCTTCGGGTTGTAAACTTCTTTTAAGAGGGACGAAGAAGTTACGGTACCTCTTGAATAAGCCACGGCTAACTACGTTCCAGCAGCCGCGGTAATACGTAGGTGGCAAGCGTTATCCGGATTTACTTGGTGTAAAGGGCGCGTAGGCGGGAAAGCAAGTCAGATGTGAAATTCCACGGCTTAACTGTGGGCGTGCATTTGAAACTGTTTTTCTTGAGTACTGGGG
+
ACCCCFF95=)8888::::::88BFFGGGGGGGGGGGGGGGGGGGGGGGGGGGGGEFGGGGGGGGGGGGGGGGGGGFGFGGGGGGGGGGGGGGGFGGGGGGCFFGGGGGGGGGGGGG,@FEGGGGGGGGGFFEG@CBFFEFCEDGEGGFFGEC*;FGGFGFCC:CCC:5EGGCFEGGGF+:CFFGGDDGCDFGFDE:DFFG7+9CDFFFFGFDFF3C1CDB>FGGFED<5C?>?9FBBFFAC296==<:<AF?FB>BGCA4@<40:01@9D6>FF+*:6<4*.:<7<2-.)..66414)((
@M02996:162:000000000-B87FG:1:1101:13325:5561 1:N:0:ACTGAGCG+ACTGCATA
ACTACGGGAGGCTGCAGTGGGGAATATTGGGCAATGGGCGCAAGCCTGACCCAGCAATGCCGCGTGAAGGAAGAAGGCTTTCGGGTTGTAAACTTCTGTTAAGTGGGACGACAATGACGGTACCACTTGAATAAGCTCCGGCTAACTACGTGCCAGCAGCCGCGGGAATACGTAGGGAGCAAGCGTTATCCGGATTTACTGGGTGTAAAGGGCGTGTAGGCGGGACAGCAAGTCAGATGTGAAAGCACGCGGCTCACCCTCGTGTCTGCCTTTGAAACGGACGTTCTGAAGTGTTGGAGAG
+
88A6@?0=0=)8=;=6;=;;;888;C,;CCFD<C,;CCC@CFC@FFDEEECAEFEFFFCFAC:@+8B,CCEBECCCCFEC,CCDGCCG,@@C??EFF,CFGFE9@A=EFGGGGF,FFGGGDGGFF8>,:<@F8FEG,@FGEGEGCDFGGG88BEC<@,3@D;>CF5*=CFD7;,==E075EGFFDD3*/A@=8>=8/;7@@FF;;:FAFCGE5D5<*(:76?C5=)1*,)7).6<F<)92.:-1646(1(452(())2*,45,.,1).*)*)).9+921(-84(,,3))).).)).).42(
@M02996:162:000000000-B87FG:1:1101:11550:5596 1:N:0:ACTGAGCG+ACTGCATA
ACTACGGGAGGCAGCAGTGGGGAATATTGCACAATGGGGGAAACCCTGATGCAGCGACGCCGCGTGAGTGAAGAAGTATTTCGGTATGTAAAGCTCTAACAGCAGGGAAGAAAATGACGGTACCTGACTAAGAAGCCCCGGCTAACTACGTGCCAGCAGCCGCGGTAATACGTAGGGGGCAAGCGTTATCCGGATTTACTGGGTGTAAAGGGAGCGTAGACGGCGAGGCAAGTCTGATGGGAAAGCCCGGGGCTCAACCCCGGCACTGCATGGGAAACTGTGTGGCTAGAGTGCAGGAGAG
+
88@?CA==810888=;;<=;;@@@;C,CCFFFCC@CCFDGDDDFGDCEE,C@CA:@@FC@@@@>+>B?<CAFFCAF,C9,,CED8BAF,AAADFFGGF,CFGFGDFDFFGGGGGAFGGGGDGGGGGGG9FGGGGGGGGGGGGEEGGEGFE6EGGGCDFF@D9:EG;CE7CCF*>CCGGD5C<>:C/1:*AGGDF/;6@F6@FG.:1=FF?F:<BFG327DFECCEE*74>CF556=A)9*4>77877:DFB@6(27?CF<<E>0;B(5*5*)4:FC53)6)1)(--(.8??.6466FF?,2
@M02996:162:000000000-B87FG:1:1101:15887:5611 1:N:0:ACTGAGCG+ACTGCATA
ACTACGGGAGGCAGCAGTGAGGAATATTGGTCAATGGGCGGAAGCCTGAACCAGCCAAGTCGCGTGAAGGATGAAGGTTCGATGGATTGTAAACTTCTTTTAAGGGGGACGACAATGACGGTACCACTTGAATAAGCTCCGGCGAACGACGTGCCAGCAGCCGCGGTAAGACGGAGGGAGCAAGCGGTATCCGGATTGACGGGGGGTAAAGGGCGTGTAGGGGGGACAGCAAGGCAGAGGTGAAAGCACGAGGCTCAACTGCGGGTCGGCAGTGGAAACGGACGTGCTGGAGTGTGGGAGG
+
88A?C?8>81)=88=;;<=;;;CC6C<CDCC@@A@@ECECCECEFC8ECFC6CACC@FF:C@@@+8BDFFFFE=CEE6,C+A,C@F?,B5?CEFE,E,,:AFFG,FCDCFEC@F>,CFFGGC=FFGG,3CFG8FFGGEGGGGG+@CE7CCG>CFG9:=CCD4CEGC:CD9ECD*=:EC=5:<AA*:)21*:015:*)*9@9CE@:C)<F6DGG7>)9-0;6*19:@C<0>FFB(4:<?3D39404/.4*-4>>>((8C4)(/-(4-49BBD6745<0..(,07;(,-(),.4(4.)8:(2(
@M02996:162:000000000-B87FG:1:1101:24243:5649 1:N:0:ACTGAGCG+ACTGCATA
CCTACGGGGGGCTGCAGTGGGGAATATTGCACAATGGGCGCAAGCCTGATGCAGCAACGCCGCGTGCGGGAAGACGGTCTTCGGATTGTAAACCGCTGTCCTTAGTGAAGAAACAAATGACGGTAGCTAAGAAGAAAGCCACGGCTAACTACGTGCCAGCAGCCGCGGTAATACGTAGGTGGCAAGCGTTGTCCGGAATTACTGGGTGTAAAGGGAGCGCAGGCGGGACTGCAAGTTGGATGTGAAATGTCGGGGCTTAACCCCGTCACTGCATCCAAAACTGTAGTTCTTGAGTGGAGTA
+
88BCC>8):8)8888::::::88BFGGGGGGGGGGGGGGGGGGGGGGGGGGGGGGGGGGGGGGGGGGGGGGGGGGGGGGGGGGGGGGGGGGGGGGGGGFGGGGGGGGGGGGGGGGGGGGGGGGGGGGGGGGGGGGGGGGGGGGCGGGGGGGGGGFGGGGGGGGGGDEGGGGGGGGGGGGGGGFFGGGDGGGGGFGGFGGFGGGFGGFFBFG7DFDGGFGGFGGGGFGGFFGFADFFF2F<49:BD6FBFA>F>>6;>GF>AF??;<F?@9C?2>F:7:A::?BF<4><A4>A)345>??F0
@M02996:162:000000000-B87FG:1:1101:11791:5654 1:N:0:ACTGAGCG+ACTGCATA
ACTACGGGAGGCTGCAGTGAGGAATATTGGTCAATGGGCGGAAGACTGAACCAGCCAAGTCGCGTGCAGGAAGACGGTCCTATGGATTGTAAACTGCTTTTGTACGGGAATAAAGTGAGGGACGTGTCCCTTTTGGAATGTACCGTAAGAATAAGGGTCGGCTAACTCCGTGCCAGCAGCCGCGGTAATACGGAGGACCCGAGCGTTATCCGGATTTATTGGGTTTAAAGGGTGCGCAGGCGGAGGAGTAAGTCAGCGGTGAAAGTTTCATGCTCAACATGAAAACTGCCATTGATACGGG
+
-88?C?8>=:1==;=;;==;;;;C,C,CECC<@AC@C,;@@ECCFE,CEFCFDA:CAFF:9@@@+@CEGFEGGCCCFCFG<A?CDFE,BFACFFGFG<,CFFFGGGDDBFE=FGG9FGGGGGGGGGGGGGDF8DFGGG9FFFGGGGGGGGG9EFBDFD6BCCBEGGFGGEBFGFGEFFFFGC>ADDDGCFGGGFGGFFFEDGGFC:AD4:CGCD5/*.*:9@C920??9FFD1:?FFFFC09309B>(25>B.-<A>GG09>?A)64)*.064.*<73<(5@>BA:)680:<46.)14236
@M02996:162:000000000-B87FG:1:1101:14245:5654 1:N:0:ACTGAGCG+ACTGCATA
ACTACGGGAGGCTGCAGCTAAGAATATTCCGCAATGGACGAAAGTCTGACGGAGCGACGCCGCGTGGATGATGAAGGCCGGAAGGTTGTAAAATCCTTTTATAACTGAGGAATAAGTAAGGTGAGAGAAACGCCTTATGGTGACTGTAGGTTATGAATAAGCAACGGCTAATTACGTGCCAGCAGCCGCGGGAATACGTAGGGGGCAAGCGTTATCCGGATGGACTGGGAGGAAAGGGCGCGGAGGCGGGAAGGCAAGTCAGATGTGAAATCCATGAGCGCAACTCAGGAACCGCATTGGG
+
886?@?==51)8=;=;;=;;;CCD<C<<EFGECCCAFEFCCECEE9,CCFCCC>8@@FCFC@@>+>CE5CEFECDEFFGGE@>BEBBE4@DDD9FFF9<FF9FEE,:A?FFD,EFGAFFGGCFFGGGGFFFGGGD8C>DFF=EF,CEFGG3CF=>A@,CC>8DEFCEG>EG=+EC@,@9:FC?AECFGGED*38=EFF*;<>*==9BF>>G/*8):>3790**9A7C<?)952?:FB?7C(90D;EDFG>9:6:6:?E*69F4694<<=20)58*01,)((0,((.8)::7((-(-)().(
@M02996:162:000000000-B87FG:1:1101:19106:5667 1:N:0:ACTGAGCG+ACTGCATA
ACTACGGGAGGCAGCAGTGGGGAATATTGCACAATGGGCGCAAGCCTGATGCAGCGACGCCGCGTGAGTGAAGAAGTATTTCGGTATGTAAAGCTCTATCAGCAGGAAAGAAAATGACGGTACCTGACTAAGAAGCCCCGGCTAACTACGTGCCAGCAGCCGCGGTAATACGTAGGGGGCAAGCGTTATCCGGATTTACTGGGTGTAAAGGGAGCGTAGACGGTTTGGCAAGTCTGAAGGGAAATGCCGGGGCTCAACCCCGGAACTGCGGTGGAAACTGGAGAACTAGAGTGCAGGAGAG
+
88A=C:=>=:1=88=;;<=;;78@;@<@EEGFDC<DDFFBFCEEFF@EFEFFGAC@@@BF@@6>68CC<EDDFCCF<A<C,EFE+BBF?B?CCFEFF5,:EFFGFFCEFGGCEF,FGGGGGGDGFGGG,FGGFFGFDGGGEG7FGGAFGE@DGGGGFGCDDCBEG8CG7DGF9CFEGDDE=C>8:9:9*=FGDF5/*@FA>FG5:);CF=C=CB>D5:C96?C9*)/18F=F46)9<A=*4C20)98>GFFB62:>?GF:?E>BFF)8?()-44>C?0)6(0.435)58<<).).6<:1,2
@M02996:162:000000000-B87FG:1:1101:14246:5674 1:N:0:ACTGAGCG+ACTGCATA
ACTACGGGAGGCTGCAGCTAAGAATATTCCGCAATGGACGAAAGTCTGACGGAGCGACGCCGCGTGGATGATGAAGGCCGGAAGGTTGTAAAATCCTTTTATAACTGAGGAATAAGTAAGGTGAGAGAAACGCCTTATGGTGACTGTAGGTTATGAATAAGCAACGGCTAATTACGTGCCAGCAGCCGCGGTAATACGTAGGTGGCAAGCGTGATCCGGATGGACTGGGTGTAAAGGGCGCGGAGGCGGGAAGGCAAGGCAGAGGTGAAATCCAGGAGCTCAACCCAGGAACTGAATTAGA
+
68A?CBAA@:)==;=;;=6;;;;C;CC@EFGD@@FAEEFBFEDCEE<EDFEDCC@@BFEF@@8>+8@C<CEFFCEFFFGGGFEEDECF=ADEFFGGGB,EFAGFE5AEFGGF?FFGFGGGG<FGGGGGGGGGGF>3E>DFFAFG,E=FFGD;E:>C;@DBCFGDFEEGECF72@FC6;=CFDFFGGGGDGG*:?9CFG7ACG+=CFFFFAG**:.;>2><2**9<?EFB)9)5:AFAF3D9D(89B>>DB>383:??F76.<6(3)-<*4*.57*0.,-,.=>?((4(2-..).--*)).-
@M02996:162:000000000-B87FG:1:1101:24645:5677 1:N:0:ACTGAGCG+ACTGCATA
CCTACGGGTGGCAGCAGTAGGGAATTTTCGTCAATGGGGGGAACCCTGAACGAGCAATGCCGCGTGAGTGAAGACGGTTTTCGGACTGTAAAGCTCTGTTGCGAGAGAAAAACGATATGGATAGGGAATGATCCATAAGTGATGGTATCTCGCCAGAAAGTCACGGCTAACTACGTGCCAGCAGCCGCGGTAATACGTAGGTGGCGAGCGTTATCCGGAATGATTGGGCGTAAAGGGTGCGTAGGTGGCATGGTAAGTCTGAAGTCAAAGCCGGCAGCTCAACTGTCGTACGCTTTGGAAA
+
8ABCCD>5=1)========<;8;CCFFGGGGGGGGGGGGGEGGGGGGGGGGGD@@EFGGGGGGG@FGGGGGGGGFFFGGGGGGGGGGGGGGGFGGGGGGGGGGG:CFGGFGFFGGGGGGGGGGGGGGGGFGFGGGGGGGGGFFGGGGEEGFGGGGEBFGGGGGGGGGGGGFGGGGGGFGFCFFFGGGGGG3:CFGGFGGFGG?>CD@EBD7EG>7FGFGGFGGGGFGD?F3>BBF?:?>37147419:5(5<?BF<?2:<A*:><AFA9:979>>57(40<@(-4.6--.(((,329:4><
@M02996:162:000000000-B87FG:1:1101:24658:5690 1:N:0:ACTGAGCG+ACTGCATA
CCTACGGGTGGCAGCAGTAGGGAATTTTCGTCAATGGGGGGAACCCTGAACGAGCAATGCCGCGTGAGTGAAGACGGTTTTCGGACTGTAAAGCTCTGTTGCGAGAGAAAAACGATATGGATAGGGAATGATCCATAAGTGATGGTATCTCGCCAGAAAGTCACGGCTAACTACGTGCCAGCAGCCGCGGTAATACGTAGGTGGCGAGCGTTATCCGGAATGATTGGGCGTAAAGGGTGCGTAGGTGGCATGGTAAGTCTGAAGTCAAAGCCGGCAGCTCAACTGTCGTACGCTTTGGAAA
+
-8ACCB:)=1)===8=;==<;8;CEFFGGGGGGGGGGGGGGGGGGGGGGGGFEFFGEGGGGGFF@FGGGGGGGGFFGGGGGGGGGGGGGGGGGGGGGGGGGGGGEFEGGFGFFGGGGGGGGGGFFFEFF7B,<FCGGGGGGFFF9CF9CFFGGGGGFGGGGGGGFE5CEGCFGF==C:EE+*<@FGCGGGD8EFFGFGG5DGFFGG>5>BDEG>FFD>5CFF?>F9CGFFG>2:BFF?3<39:)4996*225394<<CC<<FA<-6:A=)9?>65804(87=065)6,-(-(483:68344
@M02996:162:000000000-B87FG:1:1101:26176:5691 1:N:0:ACTGAGCG+ACTGCATA
CCTACGGGGGGCAGCAGTAGGGAATATTGGGCAATGGAGGCAACTCTGACCCAGCCATGCCGCGTGAAGGAAGACGGCCCTATGGGTTGTAAACTTCTTTTATCGTAGAGTAAACCTGGCCACGTGTGGCCAGCTGAGAGTATACGAGGAATAAGTATCGGCTAACTCCGTGCCAGCAGCCGCGGTAATACGGGGGATACGAGCGTTATCCGGATTTATTGGGTTTAAAGGGTGCGCAGGCGGATCGGTAAGTCAGGGGTGAAAAGTTGGGGCTCAACTCCAATCGTGCCTTTGATACTG
+
8ACCCE=5)1)8888:9<:<:8::CCFFCFFGGGGGGGGFGGGGGGGGGGGGFEEFFGGGGGGGFFGFGGGFEFFGDGGGGGGGGGGGGGGGGGGGGGGGGGFGGGGFGGGGGGGGG7FGGGGGGFGFEGGGGGGGGGGGGGGGGGGEGGGGGGGGGGGCBD>CFFGGCEGGGGGGGGGGFGDFGGDCD9**;>GD:CD4C<7>EGFD:?DEGFFGC>FGFFGD5<CGFFGEF0:509:54)40->>2><2?AB<B7EG02<2:>BDA*5>6?0:FFBD28??D:,.2884<>A<>=444
@M02996:162:000000000-B87FG:1:1101:5390:5730 1:N:0:ACTGAGCG+ACTGCATT
CCTACGGTGCGCAGCAGTGGGGAATATTGGGCAATGGGCGAAAGCCTGACCCAGCAACGCCGCGTGAAGGAAGAAGGCCTTCGGGTTGTAAACTTCTTTTGTCAGGGACGAAGGACGTGACGGTACCTGACGAATAAGCAACGGCTAACTACGTGCCAGCAGCCGCGGTAATACGTAGGTTGCAAGCGTTGTCCGGATTTACTGGGTGTAAAGGGCGTGTAGGCGGAGCTGCAAGTCAGATGTGAAATCCCGGGGCTCAACCCCGGAAATGCATTTGAACCTGTAGCCCTTGAGTATCGGG
+
8BCCCBD)5))====;===;;888CFDGGGGGGGGGGGGGGGGGGGGGGGGGGFFFFGGGGGGGFFFGGGGGGFGGFGGGGGGGGGEGGGFGGGGGGGGGGGFGGGGGGGGGGGGGGGGGGGGGFFGGGGGGGGGGGFGGGGGGDGGGGGGGGGGGGGGGGGGGGGGEGECEFFGGGGGGGGFFFFFGGGGG;AEGFGGFFGGFGGAA@FG9?BFGGFGGFGG=E:2>9FG??AA@<AB*6DD?)9@BG?FFBFF99=6).7::966().:4A)7<*).)()(..-:<1.(4.,-6/)-4,
@M02996:162:000000000-B87FG:1:1101:16201:5732 1:N:0:ACTGAGCG+ACTGCATA
ACTACGGGAGGCTGCAGTGGGGAATATTGCACAATGGGGGAAACCCTGATGCAGCGATGCCGCGTGAAGGAAGAAGTTCTTCGGAATGTAAACTTCTATCAGCAAGGAAGAAAACGGACAGTACTTGACTAAGAAGCCCCGGCTAACTACGTGCCAGCAGCGGCGGTAAGACGTAGGGGGCAAGCGTTATCCGGAATTACGGGGGGTAAAGGGTGCGTAGGCGGTAAAGCAAGTTAGAGGTGAAACCTCAGGGCTGAACCCTGAGCATGCATCTAAAACTACGGGACTAGAGGATAGGAGG
+
88C=C?=A51)==;=;;;=;;88@;C,@CFGEECCCCDDEEEFGGG?ED@DEFAC@@,@FC@C@+@FFGFFFGCDF,6C6,AFDCGFF,??CFFCFF<,CFGGGFFFFFGGCFGGGFGGGGFFFE,CFG,EFDFFGGFGGGGG7FFG,EEE@DDG=CDFFF+CGGG1CG9DFD*44=CCC><:>:D*19*@B:BGG>0@F>DGF5C7>F=CFD)<DD45CE+:C18C7AFG??.)9:<*C)969A?F(05>F?B((4C7<?).4:?<)7)9)6)9A=75)69(4344(84484:(.9:32(
@M02996:162:000000000-B87FG:1:1101:15799:5734 1:N:0:ACTGAGCG+ACTGCATA
ACTACGGGGGGCAGCAGTGAGGAATATTGGTCAATGGACGGAAGTCTGAACCAGCCAAGTCGCGGGAAGGATGAAGGTATTATGTATTGTAAACTTCTTTAGCAGTGGAGTAATAAGGGGATCGCGATCCCTGATGCAAGTACACTGAGAATAAGGATCGGCTAACTCCGTGCCAGCAGCCGCGGTAATACGGAGGATCCGAGCGTTATCCGGATTTATTGGGTTTAAAGGGTGCGCAGGCGGCTTTTTAAGGCAGTGGTTAAATCGGGACGCGCAACGTCAGCACGCCATTGATACTGGG
+
-8AAC@=91)18888::<:::9:CCCC<CCFEEABBCEFCDECCED,EDFFFFE:B=EFE??@>+8CEGDDFEEEEG@D,,8@C@F@=@@@CFGE>F9,@FGGGC,>ADF@>F,FFGGGGGCFGGGG*=FGGFGEGGGGGGGGGGGFGGGG<FGECB06<8<=EGGFGGE;EDGGFFGFFGC<>C9DGFGGGGDGGF6<@CCEEE>7B57FGDE)1*6*09?=917CCBFGF1<?FBFFG9D68()/,*.39)4<B(AC.(94>46:0B>59>(8CE(7(-8(.6:19(4(-6<).1..3(
@M02996:162:000000000-B87FG:1:1101:5395:5754 1:N:0:ACTGAGCG+ACTGCATT
CCTACGGGGGGCAGCAGTGGGGAATATTGGGCAATGGGCGAAAGCCTGACCCAGCAACGCCGCGTGAAGGAAGAAGGCCTTCGGGTTGTAAACTTCTTTTGTCAGGGACGAAGGACGTGACGGTACCTGACGAATAAGCAACGGCTAACTACGTGCCAGCAGCCGCGGTAATACGTAGGTTGCAAGCGTTGTCCGGATTTACTGGGTGTAAAGGGCGTGTAGGCGGAGCTGCAAGTCAGATGTGAAATCCCGGTGCTCAACCCCGGAACTGCATTTGAAACTGTAGCCCTTGAGTATCGGA
+
8BCCCBA))1)8888::<:::888EFFGGGGGGGGGGGGGGGGGGGGGGGGGGGGGGGGGGGGGFGGGGGGGGGGGGGGGGGGGGFGGGGGGGFGGGGGGGGGGGGGGGGGEGGGGGGGGGGGGFEGGFGGGEFGGGFGGFFEGGGGGGGGGGGFGGGGGGGGGEECDGGGGGGC9CGGGGG@FG7FGGGGG7BGG39DFGGGBGGFBFFF9:?@DD><CFGGGGDEDBFGFFAAB22=:406*6B@FGFFFF14><?CB0>B?BF6;EFC<B<B?4<BFA=9:<>DB??4<A:AB=AB0(
@M02996:162:000000000-B87FG:1:1101:17250:5760 1:N:0:ACTGAGCG+ACTGCATA
ACTACGGGGGGCTGCAGTAGGGAATATTGCACAATGGGGGAAACCCTGATGCAGCGACGCCGCGTGAAGGATGAAGTATTTCGGTATGTAAACTTCTATCAGCAAGGAAGAAAATGACGGTACTTGACTAAGAAGCCCCGGCTAAATACGTGCCAGCAGCCGCGGTAATACGTATGGGGCAAGCGTTATCCGGATTTACTGGGGGTAAAGGGAGGGTAGGCGGTACGGCAAGTCAGAAGTGAAAGCGCGGGGCCCAACCTCGGAATGGCTTGGGAAACGGGCGAACTAGAGGGGCGGAGGG
+
88A?CA==8)188889:::<9===:C,<CFGDAD9?CFDDEDDFGCAED?DBAA8=>FEF>>>>+>FFGFECCAAF<@<<,@FD3@@F,@CA>FEGG;,@FFEGCFCCCFG@FG9FGGGGCGG9@FGG9FFGGGGGCGGGGG7FGGGGGGBFFGGC@GC:@7:CE8EG7@FF0C+:CCD7CC>>C1*9*<CECD:/6:C*2CF):)8<@?FE5B)9/5C<=EE)>3ED6D5>-66=A>F2.24198)->;>B(((4:77(4<66:()4)(/((.5:50(:(03>>((.5).14(,-.(-29
@M02996:162:000000000-B87FG:1:1101:6549:5772 1:N:0:ACTGAGCG+ACTGCATA
CCTACGGGTGGCTGCAGTGGGGAATATTGGGCAATGGGCGAAAGCCTGACCCAGCGACGCCGCGTGAAGGAAGAAGGCCTTCGGGTTGTAAACTTCAGTCAACAGGGAAGAAACAAATGACGGTACCTGTGGAGGAAGCCACGGCTAACTACGTGCCAGCAGCCGCGGTAATACGTAGGTGGCGAGCGTTATCCGGATTTACTGGGTGTAAAGGGTGTGTAGGCGGGACTGCAAGTCAGATGTGAAAATTATGGGCTCAACCCATAACCTGCATTTGAGACTGGGGTTCTTGAGTGTCGGG
+
-8ABCBD9:)1=====;==;;@@CEGFFGGGGGGGGGGGEDEFEFGGGGGGGGFEEFGGGGGGEFFGGGGGGGGFGGGGGGGGGGGGGFGGGGGGGFGCFGGEGGGGFGFGGGGGGG<FFGGGGGGGGGFFGGGGGGGGGGGGGGGGGGGGGGFGGGGGGGCFDGGEGEGGGG?ECFGG=FGFFCGDDDEGGFFEEFG3AD0<BGG5B5BFGGFB7C9GDFGGFGDGG>4DFBB>@B<F?2>:F<9@BF0)*.4::756<7@BBB0<>;4907</+9::?B*3(.74342)64.6<1437(
@M02996:162:000000000-B87FG:1:1101:26950:5774 1:N:0:CCTGAGCG+ACTGCATA
CCTACGGGAGGCAGCAGTGAGGAATATTGGTCAATGGACGGAAGTCTGAACCAGCCAAGTCGCGTGAAGGATGAAGGTATTATGTATTGTAAACTTCTTTAGCAGTGGAGTAATAAGGGGATCGTGATCCCCGATGCAAGTACACTGAGAATAAGGATCGGCTAACTCCGTGCCAGCAGCCGCGGTAATACGGAGGATCCGAGCGTTATCCGGATTTATTGGGTTTAAAGGGTGCGCAGGCGGCTTTTTAAGTCAGTGGTTAAATCGTGACGCTCAACGTCATCACGCCATTGATACTGGG
+
8ACCCA):511=8==;===;;;;;CFGGGGGGGGGGGGGGGGGEGGGGGGFGGFFGGGGGGGDGEGGGGGGGGGCFGGGGGGGGGGGGFGGGGGGGGGGGG,:,:<::99:EEFGGGGFDDGGGGGGGGGGGGGGGGGGGGGGGGGGGGGGGGGGGGGFGDGG8FFGGGGGGDGGGGGGGGGFFGGGDDFGGE>EGFGGFGGGFGGFFFFGDGFFDGCGGAEFDGEGGFFGF@@FB@FEG1<B@>>4460:FF9)<<F4),@<AA<<1:?<??BFEFB:?:><A52<021154>AFFB<?0
@M02996:162:000000000-B87FG:1:1101:15604:5775 1:N:0:ACTGAGCG+ACTGCATA
ACTACGGGTGGCAGCAGCTAAGAATATTCCGCAATGGAGGAAACTCTGACGGAGCGACGCCGCGGGGATGATGAAGGTCGGAAGATTGTAAAATCCTTTTATCTGGGGGGAATAAGCAGTGTAGGTAATGACATTGTGAGGACTGTAGCAGATGAAGAAGCAACGGCTAATTACGGGCCAGCAGCCGCGGTAACACGTAAGGTGCGAGCGGGGTGCGGAAGTATTGGGCGGAAAGGGCAGGTAGGCGGATAGGCAAGCTTGGTGGGAAATCCTGGGGGTGAACTCCAGGACTGCGGGGAGA
+
-8AAC@8):0)==8=;;;6;<;;C;CC9FGEBCD@@DEFEFCEFGD9E@EEDCC@CBFEG@@8>+7@CBCFAE?EEE=FEECCCE?5C?E?AEAFGC9,?F9F5A,88=FEE:FGGGGG7C?FFG:BF,?FFG,;B+?F,=BF,=CFGGGGC+AF9+<CCE<ECEEG5CCC9:@F*:C5/7C?FCFGGGG1C8?GGF5D@F4+9<C5>>7)*10)1>2<D5+0*+1?C<D3:>FFFFFF54/.9?=>79(448?F<?C248>.:(2155)24)8FF@(-(-?4).).5??((.(8()41;(
@M02996:162:000000000-B87FG:1:1101:26961:5793 1:N:0:CCTGAGCG+ACTGCATA
CCTACGGGAGGCAGCAGTGAGGAATATTGGTCAATGGACGGAAGTCTGAACCAGCCAAGTCGCGTGAAGGATGAAGGTATTATGTATTGTAAACTTCTTTAGCAGTGGAGTAATAAGGGGATCGTGATCCCCGATGCAAGTACACTGAGAATAAGGATCGGCTAACTCCGTGCCAGCAGCCGCGGTAATACGGAGGATCCGAGCGTTATCCGGATTTATTGGGTTTAAAGGGTGCGCAGGCGGCTTTTTAAGTCAGTGGTTAAATCGTGACGCTCAACGTCATCACGCCATTGATACTGGG
+
8ACCC>8==0)=8==;===;;;;;FDGGGGGGGGGGGGGGGGGGGGGGGGGGGFGFEGGGGGGGFGGGGGGGGFGGGGGGGGGGGGGGGGGGGGGGGGGGG,:,:<::99:EFGGGGGGGGGGGGGGGGGGGGGGGGGGGGGGGGGGGGGGGGGGGGGGGGGGGGGGGGGGGGGGGGGGGGGFFGG5C@CDGG>DEBFGFGGGFGGFFFFGGGFEGGFGGFGGGGF6FFFGFF@D3;>FD><;BBF:BGFBFFFFAFGGFFFAAAFFFFBFFFFBEF??BFD?A>)(217:A2:AF?92?(
@M02996:162:000000000-B87FG:1:1101:4929:5842 1:N:0:ACTGAGCG+ACTGCATA
CCTACGGGTGGCAGCAGTCGGGAATATTGCGCAATGGAGGAAACTCTGACGCAGTGACGCCGCGTGCAGGAAGAAGGTTTTCGGATTGTAAACTGCTTTAGACAGGGAAGAAGAAGTGACAGTACCTGTAGAATAAGCTCCGGCTAACTACGTGCCAGCAGCCGCGGTAATACGTAGGGAGCAAGCGTTATCCGGATTTATTGGGGGTAAAGGGTGCGTAGACGGGAAATTAAGTTAGTTGTGAAATCCCACGGCTCAACTGTGGAACTGCACCTAAAACTGATTGTCTTGAGTACTGGAG
+
ACCCCEF5=0)===8====88888CFGGGGGFFGDFGGGGEFGGGGGGGGGGFFEFCGGGGFFGFFGGGGGGGFEEFFFGGGGGEG@EFFFGFFGGAFGGF8EFFFGGGFFFGGEFF<EEBFDFFGFFFFGFGGGGGGGGDCGGGG?DEFFE?FFGG?CCB63+CCEEGEDF+6:CFGG6=CAFGGGGG=CFG?CCDGGFGGGFG):>=FCCFB;5C9G5)1+9:>*/46CF2<<F2ABD4*,*)98)C50)-446(<6<<).6028?43><07?FF4.)56-<6))---66)).)9<?::
@M02996:162:000000000-B87FG:1:1101:4944:5855 1:N:0:ACTGAGCG+ACTGCATA
CCTACGGGTGGCAGCAGTCGGGAATATTGCGCAATGGAGGAAACTCTGACGCAGTGACGCCGCGTGCAGGAAGAAGGTTTTCGGATTGTAAACTGCTTTAGACAGGGAAGAAGAAGTGACAGTACCTGTAGAATAAGCTCCGGCTAACTACGTGCCAGCAGCCGCGGTAATACGTAGGGAGCAAGCGTTATCCGGATTTATTGGGTGTAAAGGGTGCGTAGACGGGAAATTAAGTTAGTTGTGAAATCCCACGGCTCAACTGTGGAACTGCAACTAAAACTGATTTTCTTGAGTACTGGAG
+
8ACCCDF==1)====;==;88888CFFGCGGGGGGGGGGGGGGGGGGGGGGGGGCFFGGGGGGGEEGGGGDFGGGGFGGGGGGGGGGGGGGGGDFGG9FGAGGGGGD7FGGGGDFGGFGG9AFFGGFFGFF,EGFGGGFFGGGGGEFGGGGDF8DFFGGGGGGCGGGGEGG78>FGGDGFGGFF>DDDDEGGG:5CEGGFD7@AFDDFFFGGDDFCDFGGD*@GC@ED<FFFFF>FA<FC>F?6<FFBG,:@B((3<CFBA?BFBFFFFB6)47;CF?AFF*)49).66.6)3<4<=<?7.
@M02996:162:000000000-B87FG:1:1101:13848:5861 1:N:0:ACTGAGCG+ACTGCATA
ACTACGGGTGGCAGCAGTAGGGAATGTTCGGCAATGGGGGGAACCCTGACCGAGCAACGCCGCGGGAGTGAAGACGGCCTGCGGGTTGTAAAGCTCTGTTGTAAAGGAAGAACGGCGGGAGGAATACTCCCGAGTGACGGTACGTTACCAGAAAGACACGGCTAACTACGTGCCAGCAGCCGCGGGAATACGGAGGTGGCAAGCGTTATCCGGAATGAGTGGGCGGAAAGGGTGGGCAGGCGGTCATTTAAGGCTGTGGTGAAAGCGGGGGGCGCAACCCCAAACAGCCATAGATACAGGG
+
8A<?C:=51))=;8=;;<=<;8;@;C@CFEG>@:<@DDECCEEFGE,E=EF=@C4CAFCF=>:>+>FC@CCFGC>BCCF3*>CCE<1>8@CACF,CFC,@C<FG;CCCFFGC=CCFGGGC8ECFCGG:6AFGGGFGCCEE;8C*02A8CF<FGG?**3*/8)*;FC+A+12:**++2:76CC:>D/9D*<DF/7*:09CFCGG781)7)1*:9@:**.**9;5*:>G/,77<48(0(4592D1)-0*)0.:9)4581CF3<?>DB(-,:>DF((0:0(.,48(.(.401(-).6.-9)63,
@M02996:162:000000000-B87FG:1:1101:13864:5868 1:N:0:ACTGAGCG+ACTGCATA
ACTACGGGTGGCAGCAGTAGGGAATGTTCGGCAATGGGGGGAACCCTGACCGAGCAACGCCGCGTGAGTGAAGACGGCCTTCGGGTTGTAAAGCTCTGTTGTAAAGGAAGAACGGCGGGAGGAATACTCCCGAGTGACGGTACTTTACCAGAAAGCCACGGCTAACTACGTGCCAGCAGCCGCGGGAATACGGAGGTGGCAAGCGGTATCCGGAATTATTGGGCGGAAAGGGTGCGCAGGCGGGCCTTTAAGGCTGTGGTGAAAGCGGGGGGCTCAACCCCATGCAGCCATAGAGACTGGG
+
88A?CA85:)0=;8=;;<=<;8CC;@<CF@FFECFCDDDDDEEGGGCEEFFCCC=@CGEG>BCB8@FEFFFGGFFCEGG78>FDEFCF>=BCCGCGGF;FF<FFDFGFFGGEFGGCFGGGGGGGGGG9CGGEEG8EGGGGGCG++:CEGGGFGGGF>FG>>C:EGFCGF>2:C;?0:?=7C<75=)7C*37;8.CE7CF4CF7:=)8B)*:EDD3**-*29:C4:3>5;>CD4??D;>DDFD3),)),2698)4.48FG2<F<AF(7(79DFB(7+9(.21>(((.9):<),.4)..)5.(
@M02996:162:000000000-B87FG:1:1101:14686:5879 1:N:0:ACTGAGCG+ACTGCATA
ACTACGGGGGGCAGCAGTGAGGAATATTGGTCAATGGGCGGAAGACTGAACCAGCCAAGTCGCGTGCAGGAAGACGGTCCTATGGATTGTAAACTGCTTTTGTACGGGAATAAAGTTCGGGACGTGTCCCGATTGGAATGTACCGTAAGAATAAGGGTCGGCTAACTCCGTGCCAGCAGCCGCGGTAATACGGAGGACCCGAGCGTTATCCGGATGTATTGGGTTTAAAGGGTGCGCAGGCGGAGGATTAAGTCAGCGGTGAAATTTGCATGCTCAACATGAAAACTGCCATTGATACGGG
+
88A?CB==>=188889:<:::99C,CCEEFFFDAEDF,B>CECEGF<EEGFDEABB=FFCA>@>6@CEGGEGGD@CE@FE,@,>CGB3@FBCFGEGG9>FBFGGEGDDBFD<FGGB@FGGGGGGCFGGGGGFC<FGGG9FFFGGG8FEGGG+CGFFC89>>C8CGGEGGE;FDCF?FGDCG<8>D>DG=FGGC7EGECGFDGEEE17B49FGDB7)26**9@C957CC>FDF?FFFFFDGFG987B8(*5>=.:AFFGGFFFFF2)6)9::<:.9<F(535=<DF?:6>:?<)6<)9A(39
@M02996:162:000000000-B87FG:1:1101:4700:5883 1:N:0:ACTGAGCG+ACTGCATA
CCTACGGTGTGGCTGCAGTGGGGGATATTGCACAATGGGGGAAACCCTGATGCAGCGACGCCGCGTGAGTGATGAAGTATTTCGGTATGTAAAGCTCTATCAGCAGGAAAGATAATGACGGTATCTGACTAAGAAGCACCGGCTAAATACGTGCCAGCAGCCGCGGTAATACGTATGGTGCAAGCGTTATCCGGATTTACTGGGTGTAAAGGGAGCGCAGACGGCATGGCAAGCCAGCTGTGAAAGGCAGGGGCTCAACTCATGGACTGCATTTGGAACTGGCAAGCTAGAGTATCGGTGG
+
88ACC>D)3))8===86=====888@,CFGGGFGFGGGGGGFGGGFCEFEGGGGFGEGGFCFGGGGGFGFFFFEEFFG9FFEFFGG@FFFGGGF,CFFFGCFGGGGGE<FGFGGBFGGGGGEFGGGEEEFGFGGGG8CDDCEGEGFGGGGGCGCFEFGGGG?EGGEGG>CFGG94=FGGGCCFFGDCDGGGFGE5*:6CFFC?)5:>6AFFCD;BDGFDD>C5D5)/9<FG6:B?:4()2:629)1)4*,3>9>>(.<5:B*.).),)).*-6.=+0)(,)),(.:<:54)55<))74(-,
@M02996:162:000000000-B87FG:1:1101:4689:5896 1:N:0:ACTGAGCG+ACTGCATA
CCTACGGGGTGGCTGCAGTGGGGGATATTGCACAATGGGGGAAACCCTGATGCAGCGACGCCGCGTGAGTGATGAAGTCTTTCGGGATGTAAAGCTCTATCAGCAGGAAAGATAATGACGGTATCTGACTAAGAAGCACCGGCTAAATACGTGCCAGCAGCCGCGGTAATACGTATGGTGCAAGAGTTATCCGGATTTACTGGGTGTAAAGGGAGCGCAGAAGGCATGGCAAGCCAGATGTGAAAGGCCGGGGCTCAACTCCTGGACTGCATTTGGAACTGGCACGCTAGAGTATCGGAGG
+
88ACC5>01)08===86;6;;;886B,CCFCFFF<FFGGGGGGGG@BFFGGFEFEGGCD@CFGGEFGEGEB5?FCEEG,EFCEGE+=FFFFGGEGG8FCGGGGGGGF=FGGD9:FGFCFGG7F79CE?;<@,=CEGCDDGGGGF+@FGGFFGFEFE@@FGCGEGGEE8EFFF<<C,2AE?:C=8,;+1;E7?E>**:CC7@;CFEG5/AFGFG:A5DB377+29/)<7?F5613()((1C:C)*-/>(*-4)43,(46<45).:>(,..(2)6ABF9)(,4)..),(,,4.<6)6434(43
@M02996:162:000000000-B87FG:1:1101:4729:5900 1:N:0:ACTGAGCG+ACTGCATA
CCTACGGGGTGGCTGCAGTGGGGGATATTGCACAATGGGGGAAACCCTGATGCAGCGACGCCGCGTGAGTGATGAAGTATTTCGGTATGTAAAGCTCTATCAGCAGGAAAGATAATGACGGTACCTGACTAAGAAGCACCGGCTAAATACGTGCCAGCAGCCGCGGTAATACGTATGGTGCAAGCGTTATCCGGATTTACTGGGTGTAAATGGAGCGCAGACGGCATGGCAAGCCAGATTTGAAAGTCAGGGGCTCAACTCCTGGACTTCATTTGGAACTGTCAAGCTATAGTATCGGGGA
+
8ACCC>>))0)+===8;;;;;67+7B,CFFGGGGFGGFGGGGGGGGGGCFGGFGCE7@FGGGGGFFGGGGFEFEFFCGCGDGGBCGF+,AFGGGGGGGGEGDBFGCFFGFCCDG9FEFGGDGG+EFFGG9DCG9=@,>DD>BBCCDFGCF8>BFFFGFG:DFC81?EE1BFF<F6BF6<?FFCFGDGGGGFGG5EGEG+@F7+;<DBBF=+48*.;>95D30>C=):41)*9(-85,.6*-2)=<**.*..76((-59D<<F)).,()*.25<B4+)-..864)6)4))).6)--50((((
@M02996:162:000000000-B87FG:1:1101:4711:5900 1:N:0:ACTGAGCG+ACTGCATA
CCTACGGGGTGGCTGCAGTGGGGGATATTGCACAATGGGGGAAACCCTGATGCAGCGACGCCGCGTGAGTGATGAAGTATTTCGGTATGTAAAGCTCTATCAGCAGGAAAGATAATGACGGTACCTGACTAAGAAGCACCGGCTAAATACGTGCCAGCAGCCGCGGTAATACGTATGGTGCAAGCGTTATCCGGATTTACTGGGTGTAAAGGGAGCGCAGACGGCATGGCAAGCCAGATGTGAAAGGCAGGGGCTCAACTCCTGGACTGCATTTGGAACTGTCAAGCTAGAGTATCGGAGG
+
8ACCCBF8)0)====8;;;;;;888BCFGGGGGGGGGGGGGGGGGGECE@DEGC:C@FBFGCFCFFGCG<EFGGGFGGFGGGGGGGDFGGGGFFGGGGDGGGFGFGGGGGGEFGGGGGGGGGG+EGGGGGG>DFGGGFGGGGGGGFGGGGGGGGGGGGGGGGGGGGGGGGGGGGGGGGGGGGFFFDGGGGGGGFDGFGGFGGGF9C>F68CGDA>CCBGGFFGGGFEG?FGFFFFF:BFGA*606=7<<?FFFFBFFGGFF@<BF?:>F?CAF9=:6:5:<149<?70<)4<25<AD>1((
@M02996:162:000000000-B87FG:1:1101:19939:5919 1:N:0:ACTGAGCG+ACTGCATA
ACTACGGGGGGCAGCAGTGGGGAATATTGCACAATGGGGGAAACCCTGATGCAGCAACGCCGCGGGAGTGATGAAGTATTTCGGGATGTAAAACTCTATCAGCAGGGAAGAAGATGACGGTACCTGACTAAGAAGCACCGGCTAAATACGTGCCAGCAGCCGCGGTAATACGTATGGAGCAAGCGTTATCCGGATTTACTGGGTGAAAAGGGAGCGCAGGCGGTTCGGCAAGCCAGAGGGGAAAACCCGGGGCCCAACCCCGGGAGTGCCTTGGGAACGGTGGGACTGGAGGACAGGAGGG
+
8A<?C?=91)088889:<:9988?:EBDEFGFCA??CDDDCEFFGG??FEAFF?:BAFEF=>C=+>FC8>C9@=CF,@;,,;FC*@<F,@<AEGFGG;,@FGGGCGDCCFGFFF<FGGGGGGDGFGGGFGGGFGGFGGGGG>:EGG7EGE<FGGFC8FD:C52?E:EGFEEGCF+:C+::E55)89/95CCECD:*6CD@:CF);*1=F@DE57)1)-9CEEE928CD>>95(27.(4)*4<:5807:DF>B1((40*9:0@>2-(,.8)0.).5/9((4()(,8<((3..(,4(-.,--2
@M02996:162:000000000-B87FG:1:1101:16770:5926 1:N:0:ACTGAGCG+ACTGCATA
ACTACGGGTGGCAGCAGTGAGGAATATTGGTCAATGGGCGAGAGCCTGAACCAGCCAAGTCGCGTGAGGGAAGACGGCCCTATGGGTTGTAAACCTCTTTTGCCGGGGGATAAAGTCTGGGATGCGTCCCAGTTTGCAGGTACCCGGTGAATAAGGATCGGCTAACTCCGTGCCAGCAGCCGCGGTAATACGGAGGATCCGAGTGTTATCCGGATTTATTGGGTTGAAAGGGTGCGCAGGCGGGGGATCAAGGCAGGGGTGAAAGGGTGCGGCTCAACCGTAGCATGGCCGGTGAAACGGG
+
88A=@?8580)=;8=;;<=;;CCE<@C<CCFFE@C@CFFEEEBEFD,CDFCFFA;CEFFEC@@B6@FEGGDFEFCCFFFG@E8DFGF7@C??EGGFG95EFFFGBFDDDF>=FGGEAAFGGGDFGGGEFGGG,>DFGGGGGGGGGGG>CFGCGGCDC@7>>D*>FG9EGE>FGGGC>FFF=8::D/>G>FFGDAGGF6CFCCG5::7B*9FEDD>/76:*9<C9/)<:4=7E,33;(4>D9D9)40)(*47F)81:1EG69@>444<2<(190-5<7(.62>B:9)).344((44>BA?2<
@M02996:162:000000000-B87FG:1:1101:21166:5930 1:N:0:ACTGAGCG+ACTGCATA
ACTACGGGGGGCAGCAGTGAGGAATATTGGTCAATGGGCGAGAGCCTGAACCAGCCAAGTCGCGTGAAGGATGAAGGTTCTATGGATTGTAAACTTCTTTTATTCGAGGGTAAAGTGACGGACGTGTCCGTTATTGCAAGTATCGAATGAATAAGCATCGGCTAACTCCGTGCCAGCAGCCGCGGTAATACGGAGGAGGCGAGCGTTAGCCGGATGTAGTGGGTTTAAAGGGTGCGTAGGCGGGCGATTAAGTCAGCGGTGAAAGCGGGTGGCTCAACCAGACCAAGCCGTGGAAACTGGG
+
888=C?=510188889:<:::9:C59<<CCE?AC??CDFCFB=CFF8EDFBADE:B?EE?:?8>3>BCFFFDD>CDF3=F,@3@DF==@D@CFGC<F9,@CF=,@FDBCF5<@FGBFGGGGGGGEGEFGG5?A:,?FGGGGGGGEGG<CGGCGGFCC+;<8>:CFGGGGC;CDCFFFFFFC7<;CCDG>FGGGFGGF*977>EBC9.<)9FCDE7)0.**9:C92.A:<FGF7??F23>D<D40(>>(*4.9-.<A7CD(4><AA?B(8(9>7(/09(3<(02(42?0:7-(-:5A))...
@M02996:162:000000000-B87FG:1:1101:9096:5936 1:N:0:ACTGAGCG+ACTGCATA
ACTACGGAGGGCAGCAGTGAGGAATATTGGTCAATGGGCGGAAGCCTGAACCAGCCAAGTCGCGGGAAGGAAGACGGTATGATGTATTGTAAACTTCTTTAGACGCAGAGAAATAAGGAGCTCGCGAGCGCTGATGCTAGTATGCGTAGAATAAGGATCGGCTAACTCCGTGCCAGCAGCCGCGGTAATACGGAGGATCCGAGCGTTATCCGGATTTAGTGGGTTGAAAGGGTGCGCAGGCGGCGCGTTAAGTCAGTGGTCAAATCGGGAGGCTCAACCTCATCCCGCCATTGATACTGGG
+
886?A:=)1008:8=;;<;;;;@@,C,CCCFECA<CCCC@CEDEFA,C@E9CCAC:@FC,6@@@+7CCFD@FFA<BF4D9,A<A5B?9@C?@DAA,E<,,BEFA=@:CCFGDF,EFGGFFG?EFGGGGG+@C@F9DE=@FFG,EFC5BEGF=EGCCC4;>84>EEG,>EC6CD8<CCCECC7:8C:DG7CCFDEGGF*;A8:C@C17>)8::CD5**.*29CE75)A><FCD(8:B09DD9D9040)()-:=)6<>4EF.5/<<))4(5(96?()31(((,9)6)333-3().4)564:2,
@M02996:162:000000000-B87FG:1:1101:26070:5964 1:N:0:ACTGAGCG+ACTGCATA
CCTACGGGTGGCTGCAGTAGGGAATCTTTCACAATGGGCGAAAGCCTGATGGAGCAATGCCGCGTGCAGGACGAAGGCCTTCGGGTCGTAAACTGCTTTTATAAGCGAGGAATATGACGGTAACTTATGAATAAGGATCGGCTAACTACGTGCCAGCAGCCGCGGTCATACGTAGGATCCGAGCATTATCCGGAGTGACTGGGCGTAAAGAGTTGCGTAGGTGGAGGTTTAAGTAGATAGTGAAATCTGGTGGCTCAACCATTCAGACTGTTATCTAAACTGAATATCTCGAGAGCGTCAA
+
-8ACCB=):1)=;86=;=;=;8;;CFCFFGGFFFGGEGFFEGGGGGGGGGGGFFEGFGGGGGGGGGGGGGGGGGGGGGGGGGGGGGGGGGGGGGGGGFGFGGGGFDFGGGGFFGGGGGGGGGGGGGGGGGGGDFGEGDFGGGGGGGGGGGGGGGGGGGGGGGEGCEC82@>;DFGDC9?CGDEEGGGGGDGGGAGGFGGFCGG:ECEFFFCFC:A7C9DD@CFCC)5/(17*9<<=:>F747596=46:)6?:?BFFFG(4?<<>AAD6):446*3164(5*856))6..48229?D61:1
@M02996:162:000000000-B87FG:1:1101:9019:5979 1:N:0:ACTGAGCG+ACTGCATA
ACTACGGGGGGCTGCAGTGGGGAATATTGGACAATGGGCGAAAGCCTGATCCAGCGACGCCGCGTGAGTGAAGAAGTATTTCGGTATGTAAAGCTCTAGCAGCAGGGAAGATAATGACGGTACCTGACTAAGAAGCCCCGGCTAACTACGTGCCAGCAGCCGCGGTAATACGTAGGGGGCAAGCGTTATCCGGATTTACTGGGTGTAAAGGGAGCGTAGACGGCATGGCAAGTCTGATGGGAAAGCCCGGGGCTCAACCCCGGGACGGCATTGGAAACGGTCAAGCTAGAGGGCAGGAGGG
+
-8@BC?95:5188889:::9988=4=<CEFGFACCBEFFEEGEEFCFEFEFFCA4>@CCF=>@>+8CCECCGGECC3@,,,@@@3@BF@F=CCAFFG;,8FGGGCFDFEGG,FGCFGGGGGGGGGGGG:FGGGGGGFGGGGGEFGGGGGG@FGFGC;C7A87>GG*>E7CFG*<C:ECD5C7>>C>/C5?>E8>:*/;F?:9C.;19@@?FG<:>C)()18:C35):5:?9F)6)9<-9*,94<??@?GFFF0-:BBGGB?D96(7(-)(/)5:?C?241()1824)))).(-,:<><6(,
@M02996:162:000000000-B87FG:1:1101:26060:5980 1:N:0:ACTGAGCG+ACTGCATA
CCTACGGGTGGCTGCAGTAGGGAATCTTTCACAATGGGCGAAAGCCTGATGGAGCAATGCCGCGTGCAGGACGAAGGCCTTCGGGTCGTAAACTGCTTTTATAAGCGAGGAATATGACGGTAACTTATGAATAAGGATCGGCTAACTACGTGCCAGCAGCCGCGGTCATACGTAGGATCCGAGCATTATCCGGAGTGACTGGGCGTAAAGAGTTGCGTAGGTGGATGTTTAAGTAGATAGTGAAATCTGGTGGCTCAACCATTCAGACTGTTATCTAACCTGAATATCTCGAGAGCGTCAA
+
-8ACCD>):1)=;=8===;=;8;;CFFFGGGGGGFFGGGGGGGGGGGGGGGGGEEFFGGGGGGEGGGGGGGGGGGGFGGGGGGEGGGGGGGGGGGGGGFGGGGGGGGGGGGGGGGGGGGGGGGGGGGGGEFGGGCFGGG@EGGGGFGGGGGFGGGGG,9FFGGEEEGGF;>CCD8EFGGGGGFFGGGGGGGGDAGGFGGFG:FFGGBDFF+>D+;+:9GDDFGGFFGCBFC44:<6<AFF::>767@>CABFFFF>7E5?0*6<BFFFFFDBBFFFF<)36>7?44:6AA<7:<32),443
@M02996:162:000000000-B87FG:1:1101:26081:5987 1:N:0:ACTGAGCG+ACTGCATA
CCTACGGGTGGCTGCAGTAGGGAATCTTTCACAATGGGCGAAAGCCTGATGGAGCAATGCCGCGTGCAGGACGAAGGCCTTCGGGTCGTAAACTGCTTTTATAAGCGAGGAATATGACGGTAACTTATGAATAAGGATCGGCTAACTACGTGCCAGCAGCCGCGGTCATACGTAGGATCCGAGCATTATCCGGAGTGACTGGGCGTAAAGAGTTGCGTAGGTGGATGTTTAAGTAGATAGTGAAATCTGGTGGCTCAACCATTCAGACTGTTATCTAAACTGAATATCTCGAAGGTGTCAG
+
-8ACC>:):1)=;=8===;=;8;;CEFGFGGGGGGGGGGGGGGGGGGGGGGGFEFGGGGGGGGEGGGGGGGGEFGGGGGGGGGGGGGGGGGGGGAFGGGGGFBBFGGFG@EF8FGGGGGCCDECGGGGGGGGGGGDFFGGGGGGGGGGGGGGGGGGGGGGGGGGGGGGGGGGGGGCEGGGFGFAGFFFGGGGGFGG47DF7>=FGGEEFFFE7A=>CBDD>@+9A@GFBFGFA>944<626:<BABFBGFF@?712)<<::=<<<B4>9)26))*016A3)*5))))-))().-(./))))
@M02996:162:000000000-B87FG:1:1101:19828:6022 1:N:0:ACTGAGCG+ACTGCATA
ACTACGGGAGGCAGCAGTGAGGAATATTGGTCAATGGGCGGAAGCCTGAACCAGCCAAGTCGCGTGAAGGAAGAAGGTATTATGTATTGTAAACTTCTTTAGCTGTGGAGCAATAACCCCTATGTATAGGGGGATGAGAGTACACAGAGAATAAGGATCGGCTAACGCCGTGCCAGCAGCCGCGGTAATACGGAGGATCCGAGCGTTAGCCGGATTTAGTGGGTTTAAAGGGTGCGCAGGCGGCGCGTGAAGTCAGTGGTGAAAGCGGGAGGCTCAACCTCAACCTGCCAGTGACACGGGG
+
88A=@?8>811=88=;;<=;;;;C,;6<CCCC@@,@ACCBCC@CFE,C@CCC@A::@DE:688@68B@FFCCE=AEE?E9,C,C5CC,B:<?A?F,E,5CFGF,95:=AFFCF,EFGFGGGG,C9F9FFFGGGG>CFGGGGGGGGFFFGGG9DFBCB,=>8=@BFG+;EB5@DFFFCC9@99?9C*:D1CDFDFGGF*CF<CEAC)):)1>EC>)**.**9:C11)<7<FCB.8(766:9(96)20)-)::9-6:A)<D6?F<A2:>0>1C62(.:=03,(9)44(42,5)..6).0(--(
@M02996:162:000000000-B87FG:1:1101:15405:6027 1:N:0:ACTGAGCG+ACTGCATA
ACTACGGGTGGCAGCAGTGGGGAATATTGGGCAATGGGCGCAAGCCTGACCCAGCAATGCCGCGTGAAGGAAGAAGGCTTTCGGGTTGTAAACTTCTTTTAAGTGGGACGACAATGACGGTACCACTGGAATAAGCTCCGGCTAACTACGTGCCAGCAGCCGCGGTAATACGTAGGGAGCAAGCGTTATCCGGATTTACTGGGTGTAAAGGGCGTGTAGGCGGGACAGCAAGTCAGATGTGAAAGCACGAGGCTCAACGTCGGGTCGGCATTGGAAACGGACGGGCTGGAGGGGTGGAGAG
+
88AAC?>5:00=;8=;;=;;;78@;C66CCGECC@CCFFB@@CEFE8EACCE@ECECEAF@@8@6@BDFGFGGDEFFF=6,CCCDBBF:ECDFEFGG9,CFFGA@FDEFGGGGG:FGGGGEGGGGGG,AFGGGGGG>DGGGG>GGGDGGG@FGGF?8D?@B9@CF*=E7CEF;>FCEEC:AC;8=:*:*==:8>***;F6:DG;:);AFCFD5>)>1.:>6CC<C3C32>7F5<6FF28*.261<5<27<B>1(4<?F*4,51;.414)7))).9CB((463;(((,(4.4(4((-<?622
@M02996:162:000000000-B87FG:1:1101:15426:6028 1:N:0:ACTGAGCG+ACTGCATA
ACTACGGGTGGCAGCAGTGGGGAATATTGGGCAATGGGCGCAAGCCTGACCCAGCAATGCCGCGGGAAGGAAGAAGGCTTGCGGGTTGTAAACTTCTTTTAAGTGGGACGACAATGACGGTACCACTTGAATAAGCTCCGGCTAACTACGTGCCAGCAGCCGCGGGAATACGTAGGGAGCAAGCGTTATCCGGATTTACGGGGGGGAAAGGGGGGGTAGGCGGGACATCAAGTCAGAGGTGAAAGCACGCGGCTAAACTTCGGGGCTGCATTGGAAACGGACGTGCTTGAGGGGGGGAGAG
+
88B=CA=5=)1;=8=;;==;;78@,;,<CCF8@@<CCDCCC@CCD@,C@CEEEA,CCFDEC@+@+7@=F@=FF<CEDG8,++@@F@BF??A@F9DEF9?FGGE,@FFECFGCGE=FGFGGCG7FEGF,CE?<:FFF8DGGGDEGGG7FGG,@DFG?:CC>,3>CF:EEF:FG*2*:;*7*2;53;95<<EFGC:**1CF)595@E37>>>DC)5)97,9FFC=9/75*.9*964AFD<>*-2496)085(43((())+*..)3>0604).2),)909:13()-,(,()5,.(-,(-7((,,
@M02996:162:000000000-B87FG:1:1101:13192:6028 1:N:0:ACTGAGCG+ACTGCATA
ACTACGGGTGGCAGCAGTGGGGAATATTGGGCAATGGGCGAAAGCCTGACCCAGCAACGCCGCGTGAGGGAAGAAGGCTTTCGGGTTGTAAACCTCTGTCCTTGGTGACGAACACAATGACGGTAGCCAAGGAGGAAGCCCCGGCTAACTACGTGCCAGCAGCCGCGGGAATACGGAGGGGGCGAGCGTTGTCCGGAATTACTGGGCGGAAAGCGAGCGTAGGTGGGCGACAAAGGTGGAAGTGCAAGCCCCGGGCTGACATGGGGGGCTGCAGCCAAAACTGCGCGAACAGATCACCGGG
+
68ABC585:0)=;88;;=;;;8@,,C<E@@EEF<FF@CF@CFFCG@,C@FF@EA,:CFEF+7@@+@:?F=?BF<C=:BB,,?FEEE4C+@?B9FFGGGEGG9FFFE?EFFFG:FFF:,A<?:FB=BDFGGEC?@8C@3DFDEGCGGGGG9EFGGEE>C9*@04>C;*=*:C6;9C5*:55:<>.219D):<*27CG>G<?>C7?8<F@:7DE5)0*14/9>EE7?)*14>D)(43).8@/)2)9)0*)1(45(49>0*1()1316<9(0(1(5(02),30:)6)(-13(((.()()0,-((
@M02996:162:000000000-B87FG:1:1101:17571:6058 1:N:0:ACTGAGCG+ACTGCATA
ACTAACGGGTGGCAGCAGTGGGGGAGATTGCACAAGGGGGGAAACCCTGATGCAGCGACGCCGCGGGAGGGAAGAAGTATTGCGGTATGTAAAGCTCTTTAAGCGGGAAAGATAATGACGGTACCAGCAGAATAAGCCCCGGCTAACTACGTGCCAGCAGCCGCGGTAAGACGGAGGGGGCAAGCGTTATCCGGATTTACGGGGGGTAAAGGGAGCGGAGACGGTAAAGCAAGTCGGAAGTGAAATCATAGGGCTTAACCCGGTAATTGCTTGGGAAACTGGGTAACTGGAGGACCGGAAG
+
888A=6:9>))6=;8=6;<;;@C:@8;;,;EDED<,@@CEDEEFGF4488-8<4?B=B8@@@=3>+@CF33><<8:F@F,,@FBE>C7?C@ACFG>F,3@FCFG*=BCCFGG9FGCFGGGGFEGGGGGGGGG?GFGGCGGGGG8CFG7@FGAFGG?CCCECFGEGG:EG+CFD*;:EDDDED>>;D**92CA8@C8.*:@1CEE?C5<F7FGDFE:C(5CD*:>C>7:>FFFF.4)42>D0C<B<*/8*6A??F((5F:A<)-,-8--@<*6):@8?24).)((.52-6428(44:D90(-
@M02996:162:000000000-B87FG:1:1101:23902:6058 1:N:0:ACTGAGCG+ACTGCATA
ACTACGGGTGGCAGCAGCTAAGAATATTCCGCAATGGACGAAAGTCTGACGGAGCGACGCCGCGTGGATGATGAAGGCCGGAAGGTTGTAAAATCCTTTTAAGTGTGAAGAATAAGCGAGGGCAGGGAAAGCCCATGTGGTGACGGTAGCACGTGAATAAGCAACGGCTAATTACGGGCCAGCAGCCGCGGGAACACGTAAGTTGCGAGCGTTGTTCGGAAGGATTGGGCGGAAAGGGCATGGAGGCGGGGTGGCAAGCTTGGTGTGAAATCCCGGGGCGTAACGCCGGAATTGCGGTGAG
+
-8A?C?=5>10=;8=;;=;;<;;C6CCDFGF7CC@FDGFB@CCC@C@ECFCCBC@B@FCFFB@>7>BC<CD<ECDEFFEEC@EEG9:A=EAAEB?FE<,BEGGGG,A<AFFBGFGGGGGGGGEGGGGGGGG@@FE8B,@CD:E>CE:FEDD@*5@:DA@EFFGFEEGDCCF9CCCF*=5CG76AFFCCGED*:72A5D07FC0*3:>@@:7/*00/;3D7>**2<@=FF:C)49>F?F>F:C(<.7)6D-()(33:?F38)7<)43:>6:*)5:8?:94(-742(1432(4()52458>62
@M02996:162:000000000-B87FG:1:1101:5246:6064 1:N:0:ACTGAGCG+ACTGCATA
CCTACGGGTGGCAGCAGCTAAGAATATTCCGCAATGGACGAAAGTCTGACGGAGCGACGCCGCGTGGATGATGAAGGCCGGAAGGTTGTAAAATCCTTTTAAGTGTGAAGAATAAGCGAGGGCAGGGAAAGCCCATGTGGTGACGGTAGCACTTGAATAAGCAACGGCTAATTACGTGCCAGCAGCCGCGGTAACACGTAAGTTGCGAGCGTTGTTCGGAATTATTGGGCGTAAAGGGCATGTAGGCGGTTTTGCAAGCTTGGTGTGAAATCCCGGGGCTTAACTCCGGAATTGCGTTGAG
+
8BCCCB=580)======;=;<;;CFFGGGGGGGGGGGGGGGGGGGGGGGGGGGGGGFGGGGGGGGGGGGGGGGGGGGGGDGGGGGGGGGGGGGGGGGGGGGGGGGGGGGGGFGGGGGGGGGGGGGGGGGGCFGGGGGGGGGGGGGGGGGGGGGGGGGFGFGGGGGGGGGGGGGGGFGGGGGGFFDFFGGEGGCBGGFGFFCFGFGGFEEDGEGFFGGFGDFGGGGFFFBFGFFBFFF0>9(9:?<BFBGF6BFFFFADC?FFBB6:<FF>F<>5>EBF>9:?>ABAF?9?>BB?91.:>:(
@M02996:162:000000000-B87FG:1:1101:5222:6068 1:N:0:ACTGAGCG+ACTGCATA
CCTACGGGTGGCAGCAGCTAAGAATATTCCGCAATGGACGAAAGTCTGACGGAGCGACGCCGCGTGGATGATGAAGGCCGGAAGGTTGTAAAATCCTTTTAAGTGTGAAGAATAAGCGAGGGCAGGGAAAGCCCATGTGGTGACGGTAGCACTTGAATAAGCAACGGCTAATTACGTGCCAGCAGCCGCTGTAGCACGTAAGTGGCGCGCTTTGTTCGGAATTATTGGGCGTGAAGGGCATGGAGGCTGTATTGCACGCTTGGTTTGAACTCCAGGGGCTTAACTCCGGACTTGCTGTGAA
+
-8ACC5>5=0)==8===;=;<;;CFEFG9FACFFFGGGFFFEFEFGGGGGG:BCFCFFFEFDGG=F74CEF<FFFFD8=>CC+@C4FBCE5E,B,AEFGFB,BFFBFFFDFEAFD?:FCC@7C+@++>D,,,,>FFCGFF@8AC:E:>:8BF8>>4,=+FC*;@>;>:E*6CF9DFD==E:C4;:DC))*9=++49;D*./;E6C3>).0)*11=<C(9*)13*3/2C:457(4(*((.*42(/(.7(/2)1)))6)152()(.(.4A6)::>))05996(92926)-(-(,.5))*-(.)
@M02996:162:000000000-B87FG:1:1101:5387:6068 1:N:0:ACTGAGCG+ACTGCATA
CCTACGGGGTGCAGCAGTGAGGAATATTGGTCAATGGGCGGAAGCCTGAACCAGCCATGCCGCGTGAAGGAATAAGGCCCTATGGGTTGTAAACTTCTTTTGTGGTGGAGCAATAAGGCGCACGCGTGCGCTGATGAGAGTACATCACGAATAAGCATCGGCTAACTCCGTGCCAGCAGCCGCGGTAATACGGAGGATGCGAGCGTTATCCGGATTTATTGGGTTTAAAGGGTGCGTAGGCTGTTCTTCCAGTCAGAGGTGAAATCCCCGGGCTCAACCCGGGAACTGCCTTGGATACTGG
+
8ACCC>=8>A)=;==;===;;;;;EEGGGGGGGGGGGGGGGGGGGGGGGGGGGGGGGGGGGGGGGGGGGGFGGGGGGGGGGGGGCGGGGGGGGGGGGGFGGGGGGGGGFGGGGGGGGGGGGGDGGGGGGGGGGCGGGGGGGFFGGGCGGGGGGGGGGFFBEGGGGGGGGGGGDGGGGGFGGDEFGGGGGGGGGFGGFG4ADDGFGGFFFFGGGFFGG<GF?FDDG)<CAFGF<:158<B9,9<)5=F9C)68:?24AGGFFFFFFFF?;>G679FGFF(397>998?48(3<)().1...3
@M02996:162:000000000-B87FG:1:1101:8562:6097 1:N:0:ACTGAGCG+ACTGCATA
ACTACGGGTGGCAGCAGTGAGGAATATTGGTCAATGGGCGGAAGCCTGAACCAGCCAAGTCGCGTGAAGGAAGACGGTATTATGTATTGTAAACTTCTTTAGCAGTAGAGCAAGAAGCGCCACGCGTGGCGTGATGAGAGTATACTGAGAATAAGCATCGGCTAACTCCGTGCCAGCAGCCGCGGTAATACGGAGGATGCGAGCGTTATCCGGATTTATTGGGTTTAAAGGGTGCGCAGGCGGGCAGTTAAGACAGTGGTCAAATCGTGAGGCTCAACCTCATCCCGCCATTGATACTGGT
+
-8ABCDA8:0)=;==;===;;;;EEFGGGFGEA@@@CDECEGGGGGGGGGGGGFC:EEGDFFFE@FFDGGGGGFFFFGGGGFGGGGGGGGGGGGGGGF,AEFEFD,5?AF5?E,AEFFFFGGGGGGGGC@EGGEFGGGGGGGGGGGGGGGGGGGGGGGGGEGGGGFGGGGG>GGGGGGGG,999CDGGGGGGGDGGFGDFDGGFGGFFFFGECA<G4<CCFGFD=5EGAFG32??390>C374038@8F:4=2<4<>GC<?F?AAFF?F0C:?:FFF7:::46<>?F99;-<9.><9AA?.
@M02996:162:000000000-B87FG:1:1101:15651:6123 1:N:0:ACTGAGCG+ACTGCATA
ACTACGGGTGTCTGCAGTCGAGGATCATGGGCAATGGGCGAAAGCCTGACAAGGCGACGCGGCGTGGAGGATGAAGGCCCTCGGGTTGTAAACTCCTGTCATAGGGGAACAGGCGATCGTACCTAATACGTAAGTGAGTTGAGTGTACCCTAAGAGGAAGGGGCGGCTAACTCGGTGCCAGCAGCCGCGGTAAAACAGAGGCCAAGAGCGTTGTGCGGATTTACTGGGCGGAAAGGGCGCGTAGGCGGGCTTGCGGGTCAAGGGTGAAATCGCCGGGGCCAACGCGGAAAGGGCGCGCGAA
+
88A=@?=5:0);=<=<;;=8=8:C;C<C,-:,@6,;CCCBCECCE@<EEFDF<?:@8C@F+68>+>>BFG@,B=<EEEEG+<FCDF=C+@?DC@FGAF,=E9FF<EDEEADDADEG7++6@@F,CFEFGG:FGG,;DGB,EEG3D9@@BCCFFGFG>@>,4/CCGGGD:@F9+=;2BCC9<<;FA5DDDE)::*<@>CFFCDA;=FFF4;)110)*147)020009<7477>366>?05)()-8<FEB)3()-4;(4*1:?F7:(1,86.*(48@8>(((-8:((49>(24(-,79)(--,
@M02996:162:000000000-B87FG:1:1101:15665:6136 1:N:0:ACTGAGCG+ACTGCATA
ACTACGGGTGGCTGCAGTCGAGGATCATTGGCAATGGGCGAAAGCCTGACAATGCGACGCGGCGTGGAGGATGAAGGCCCTCGGGTTGTAAACTCCTGTCATAGGGGAACAGGCGATCTTACCTAATACGTAAGTGAGTTGAGGGTACCCTAAGAGGAAGGGGCGGCTAACTCGGTGCCAGCAGCCGCGGTAATACAGAGGCCAAGAGCGTTGTTCGGATTTACTGGGCGGAAAGGGCGCGTAGGCGGTCTGGCGGGGCAAGGGGGAAATCTCCGGGCCCAACCCGGAAAGTGCGCTTGAA
+
88AACB=5:00=;8=;;==8886@;ECF,-CFDCFDFFFEFEEDGGEFGG-F69C@BFEG@@@>4>FEGDEFFDFGGGGGDGGGGECF+FEFGGGGFG<FGFGGGFGDEGGEAFGG7F<<@FG<FFGGGGGGCGCDFGE,EFG,@8DGGG9FGG9<>FD3*04BFGG=EGG<D;E*CE7:CFAFECDGGG)?E*AEFGGFGGGFD<F>;7)/100:C973)+3>+=FD0D)<>;?F??>>41-74=DF176???F(9*991>(416>B)6:)65>C>(44:FF?3>BF344.643;)(-(.
@M02996:162:000000000-B87FG:1:1101:23488:6136 1:N:0:ACTGAGCG+ACTGCATA
ACTACGGGTGGCAGCAGTTAGGAATATTCGTCAATGGGGGAAACCCTGAACGAGCAATGCCGCGTGAATGATGAAGGTCTTGGGATTGTAAAGTTCTGTTGTTGAGGAAGAACGTATAGTGTAGGAAATGACATTATAGTGACGGTACTCTTCAAGAAAGCGCCGGCTAACTACGTGCCAGCAGCCGCGGTAATACGTAGGGAGCGAGCGGTATCCGAATTTATTGGGGGGAAAGCGTGTGTAGGCGGTTAATTAAGTCTAAGGTATAATTCCGAAGCGCAACTGCGGCTCGCCTTAGAAA
+
88ACC?15111=;8=;;<,<<;;CCEFFGFECD@EDFGDDEEFFGGGFGGGFGC@FEFEGFEFC+@CF<CEFFEFGG?FEFEFCF==E9EDEC<:AAC5CF8BAFFCDFFGFEF?E9FE5C,AEFEFFFEFFD4@=AEF9EFGGG>FE>=BEFEEDGGGGG6CCEEG6CFG7CCCCFEFGGCFA@CGCGG*>:+=<?;DFCDCA*:BB>>)/9.;7><G3),4++;?D(>3<<BB494<*-/.949B>)(-7))6:>+:4A6<?4A<682*).4<856(-4B04(5?344,4(746=5>A:
@M02996:162:000000000-B87FG:1:1101:15658:6154 1:N:0:ACTGAGCG+ACTGCATA
ACTACGGGTGGCTGCAGTCGAGGATCATGGGCAATGGGCGAAAGCCTGACAATGCGACGCGGCGTGGAGGATGAAGGCCCTCGGGTTGGAAACTCCTGTCATAGGGGAACAGGCGATCGTACCGAATACGTAAGTGAGTGGAGGGTACCCTAAGAGGAAGTGGCGGCGAACTCGGGGCCAGCAGCCGCGGTAAGACAGAGGCCAAGAGCGCTGTTCGGATGGACTGGGCGGAAAGGGCGCGGAGGCGGTCGGGCGGGTCAAGGGGGAAAGCGCCGGGCCCAACCCGGAAAGTGCGCTGGAA
+
88B=@:851)1;=8=;;;=88878,;@C,-C<EF,C@CFCCCCDFE8CEFE@,9:@BFCF@:8>8@FFFD:BEEFEB=FG?FGDEB+4:D5?,EFGFF,?F,FFCBCEE7F>:3@FFG7==7C+><CFGGCCF7,@C@;,DF>7F:EDFG,DECF<:D9CB2?C::E*::E7:8858E75CF5>*9CDCE1:2*+9<*2<3C*8/CFFF:)*1.1*911/)***3<F<?D3>44(7:?>C994>6>@B)3(0499(-/914F7?(49?F29279BC5(,3:F?B?B06(3864<>B7(4,(
@M02996:162:000000000-B87FG:1:1101:5173:6181 1:N:0:ACTGAGCG+ACTGCATA
CCTACGGGTGGCAGCAGTAAGGGATATTGGTCAATGGGGGGAACCCTGAACCAGCCATGCCGCGTGAGGGATGAAGGCCCTACGGGTCGCAGACCTCTTTTGCCGGGGGATAACGCGCCCCACGCGTGGGGCGGTGAAGGTACCCGGAGAATAAGCATCGGCTAACTCCGTGCCAGCAGCCGCGGTAATACGGAGGATGCGAGCGTTATCCGGATTTATTGGGTTTAAAGGGTGCGCAGGCGGGGCTCTAAGTCAGCGGTGAAAGTCGAAGGCTCAACCGGAGCAGTGCCGGTGATACTGG
+
8ACCC5@9>))==8=====<<;;;EFGGGGGGGGGGGGGGGEGGGGGGGGGGGGGGGGGGGGGGGGGGFGGGGGGGGGGGGGGGGGGGGGGGCFGGGGGGGGGFGGGGGGGGGGGGGDGGGDGFEC8EDGGGGGGGGCGGGGGGGGGGE5CFF7EGE9C;EGEGGGGGGC8ADCCGGGGE=>@>EGGGGGGGGFGGFGDFGGG5:C7559>*9)09CAGGFFCCGEFG4*:8:?B>09>D;C0>9))(2-)*.-.-5E5:FF?<4..,8(*-88FE44.(,.430.6().-(-(-6*))).
@M02996:162:000000000-B87FG:1:1101:5157:6192 1:N:0:ACTGAGCG+ACTGCATA
CCTACGGGTGGCAGCAGTAAGGGATATTGGTCAATGGGGGGAACCCTGAACCAGCCATGCCGCGTGAGGGATGAAGGCCCTACGGGTCGCAGACCTCTTTTGCCGGGGGATAACGCGCCCCACGCGTGGGGCGGTGAAGGTACCCGGAGAATAAGCATCGGCTAACTCCGTGCCAGCAGCCGCGGTAATACGGAGGATGCGAGCGTTATCCGGATTTATTGGGTTTAAAGGGTGCGCAGGCGGGGCGCTAAGTCAGCGGTGAAAGGCGACGGCTCAACCGGAGCAGTTCCGTTGCTACTGG
+
8ACCCA=580)=======;<<;C@EFFGGGGGGGGGGGGGGGGGGGGGGGGGGGGGGGGGGGGFFGGGGGGGGGGGGGGGGGGGGGGGGGGGEGGGGGGGGGFGGGGGGDGGFGGGGGGGGGGGGGGEGGGGGGCGFGGGGGGGGGGGGGGGGGGGGGFGGGGGGGGGGEGGGGGGGGGGGGFEGGDGGFGGGEGGFGGFGDEBEGFFFFGGG>:DGFGGFGG7E:+?AFGFFFFE>0>GFD059<B6)71?AA<A>GG:9FFFF??9D0>494>CF:7,2)-((()))6-4:?()*.),8
@M02996:162:000000000-B87FG:1:1101:5204:6223 1:N:0:ACTGAGCG+ACTGCATA
CCTACGGGTGGCAGCAGTGGGGAATATTGGGCAATGGGCGCAAGCCTGACCCAGCAATGCCGCGTGAAGGAAGAAGGCTTTCGGGTTGTAAACTTCTTTTAAGTGGGACGACAATGACGGTACCACTTGAATAAGCTCCGGCTAACTACGTGCCAGCAGCCGCGGTAATACGTAGGGAGCAAGCGTTATCCGGATTTACTGGGTGTAAAGGGCGTGTAGGCGGGACATCAAGTCAGATGTGAAAGCACGAGGCTCAACTTCGTGTCTGCATTTGAAACTGACGTTCTTGAGTGTTGGTGAG
+
8ACCCBFA81)======<;;;88BFGGGDEGGGGGGGGGGGGGGGGGGGGGGGFGEFCGGGFGGFG@FGGGGGGGGGGDGGFFGGGGGGGGGGGGGGGGGGGFGD<FGGGGGCFFGDGDGGGG<FFFFGGGGADDAF@EGGGGEFDECGGGC8<98D8@CEC5BC?E:BDFGFGFED?9EF;;4C9CD?CFECECE*@>8CGGFGCFFA+;7>:A578FGFGGDE:::2/:64A244>FC-26F<?68C19:04:DFF79)<:?F7<942DA95=C=<A45FB?B73<6>?A2>21>(-.4
@M02996:162:000000000-B87FG:1:1101:7540:6237 1:N:0:ACTGAGCG+ACTGCATA
CCTACGGGAGGCAGCAGTGGGGAATATTGGGCAATGGGCGCAAGCCTGACCCAGCAATGCCGCGTGAAGGAAGAAGGCTTTCGGGTTGTAAACTTCTTTTAAGTGGGACGACAATGACGGTACCACTTGAATAAGCTCCGGCTAACTACGTGCCAGCAGCCGCGGTAATACGTAGGGAGCAAGCGTTATCCGGATTTACTGGGTGTAAAGGGCGTGTAGGCGGGACATCAAGTCAGATGTGAAGGCACGAGGCTCAACTTCGTGTCTGCATTTGAAACTGACGTTCTTGAGTGTTGGAGAG
+
-8ACC>AF=:)=========;88BFFEGGGGGGGGGGGGFFGGGGGGGGGGGGFFGGGGGGGGG@FFFGFFGGGFFGGFGGGGGGGGGGGFGGGGGGGGGGGGGGGFEGGGGGGGGGGGGGGGGGGGGGGGGGGGGFGGGGGGGGGGGGGGGGGGGEFGGGDEGGECGGFGFDFFGGGGGGFFFGGGGGGGGGFG=FGGFGGGFGDFFFFGGDDBGG?G7FGGGC3FG<BDFF:2@<<FFAFB*5>F?D12:0,8<<?FFFF:BBBAD?A:<)6=FFBAAFFF86:?>D<?FFBA?@?F:<
@M02996:162:000000000-B87FG:1:1101:12561:6238 1:N:0:ACTGAGCG+ACTGCATA
ACTACGGGAGGCTGCAGTGGGGAATCTTCCGCAATGGGCGAAAGCCTGACGGAGCAATGCCGCGGGAGCGAAGAAGGCCTTCGGGTTGTAAAGCTCTGTCCTTATTGAAGAGAGGTAGGGGTGGGAATAATGCCATTATAGGACGGTAAATAAGGAGGAAGCCCCGGCTAACTACGTGCCAGCAGCCGCGGTAATACGTAGGGGGCAAGCGTTGTCCGGAATCACTGGGCGGAAAGGGCGCGCAGGCGGTTCAGTAAGGCGGCGGTGAAAACTGAGAGCGCAACTCGCAGCCTGCCAGCGG
+
8ABCCB8>8:1=======;=;888,C,CFGFECD@CDFFCEEDEGF8CDFCCCC@DEFCFE@@C+>FC>CCFECFEFFGE8BFDEB:F?AE??F9FFG<FFDEF,CAADGGA6CF=FG+@F+C+@FF,CFFGGGG9,@=FFDEEGG*@CF9EFGCFFEGDB7>DGEGGEEGGCGC:6:=CFCFFFG>DCED*3>2>AD*9CGGFDG>FF@G:*87:F3C9B*3:<BFDBFC)-9>F027D>D9@>E>BG((066.:AG*43>>>9-76?2C70>FC633(,.9044(443-,(4.47,26(
@M02996:162:000000000-B87FG:1:1101:5205:6241 1:N:0:ACTGAGCG+ACTGCATA
CCTACGGGTGGCAGCAGTGGGGAATATTGGGCAATGGGCGCAAGCCTGACCCAGCAATGCCGCGTGAAGGAAGAAGGCTTTCGGGTTGTAAACTTCTTTTAAGTGGGACGACAATGACGGTACCACTTGAATAAGCTCCGGCTAACTACGTGCCAGCAGCCGCGGTAATACGTAGGGAGCAAGCGTTATCCGGATTTACTGGGTGTAAAGGGCGTGTAGGCGGGACATCAAGTCAGATGTGAAAGCACGAGGCTCAACTTCGTGTCTGCATTTGAAACTGACGTTCTTGAGTGTTGGAGAG
+
8ACCC>=5:0)====;===;;888EFGGGGGGGGGGGGGGGGGGGGGGGGGGGFFGGGGGGGGGGGGGGGGFGGGGGGGGGGFGGGGGGGGGGGGGGGGGGGCFDFFGGEGGGGGGGGFGGGGGGGGGGGGGGGGGGGGGGEGGCGGGGGGGGGGGGGGGGGGGCC*?FFGGGGGCECCEFGFFGGGGGGGCEDDEFGGFG<FFCCFAFFFGDE>DGFF7=E*9C<C74FGFFFBF<960)2</)7?:90479:?FDGCAAEF??7AAFAGFBAFE?24))938??F<6),<>A<6)5((4
@M02996:162:000000000-B87FG:1:1101:11399:6252 1:N:0:ACTGAGCG+ACTGCATA
ACTACGGGTGGCAGCAGTGAGGAATATTGGTCAATGGGCGGAAGCCGGAACCAGCCAAGTCGCGTGAAGGAAGACGGTATTATGGATTGTAAACTTCTTTAGACGCAGAGAAATAAGGGGCTCGCGAGCTCTGATGCTAGTATGCGTAGAATAAGGATCGGCTAACTCCGTGCCAGCAGCCGCGGTAATACGGAGGAGCCGAGCGTTATCCGGATTTATTGGGTGTAAAGGGTGCGCAGGCGGCGCGTTAAGGCAGTGGGCAAATCGTGAGGCTCAACCGCATCCCGCACTGGAAACTGGG
+
88AAC?8):01;=8=;===;;;CE,C,6CAC<<DFDFDCCDEEEFG+C@C@@CAC:CFE6C@8B6>CFGFE@FAE?CBDD,C?C,CC,B??AEFA,FF,@EFFGC:BB@FFCFAFGGGGGGCFFCGGGG+@=EFFGFDFF9B@FGE8CEEF9EFFFF6CC>;3>FF9FGC6=CDFGFF=E,828C7CG+C7CEBEEE*:>7CG5890<)9CG7>)/06?:9CF9*)<CAFGF?B0>0;:79C2.370-)8:?)8??4EG(4F??)5<()(142(0+*(.(-7(44,44(-,((((.)-4:0
@M02996:162:000000000-B87FG:1:1101:7550:6257 1:N:0:ACTGAGCG+ACTGCATA
CCTACGGGAGTCAGCAGTGGGGAATATTGGGCAATGGGCGCAAGCCTGACCCAGCAATGCCGCGTGAAGGAAGAAGGCTTTCGGGTTGTAAACTTCTTTTAAGTGGGACGACAATGACGGTACCACTTGAATAAGCTCCGGCTAACTACGTGCCAGCAGCCGCGGTAATACGTAGTGAGCAAGCGTTATCCGGATTTACTGGGTGTAAAGGGCGTGTAGGCGGGACATCAAGTCAGATGTGAAAGCACGAGGCTCAACTTCGTGGCTGCATTTGAAACTGACGTTCTGGAGTGTGGGAGGG
+
-8B@C>=>::)=;==;=====8BCFGGGGGGGGGGGGGGGGGGGGGGGGGGGGGGGGGGGGGGGGGGGGGGGGFGGGGFFDGGGGGGGEFGGGFFFGGGGGGFFGGGGGGGGGGGFGGGGGGGGGGGFGGGGGGGGGGGGDDEEGFGGGGGFDFFGGGGGGGDGGGGGGGFGGGG*>:EFGFFFGGG46CFGDEG5?FFFGGG)ACBFF6*:<88C5;F7*==757CFFFD*<B<7<<BC)?<04778DB07>F032::4<D?((3863>GB44=:=A2))0230(4>).((.--(0((((
@M02996:162:000000000-B87FG:1:1101:10243:6264 1:N:0:ACTGAGCG+ACTGCATA
ACTACGGGTGGCAGCAGTGAGGAATATTGGACAATGGGCGGAAGCCTGATCCAGCCATGCCGCGTGCAGGAATAAGGCCCTATGGGTCGTAAACTGCTTTTGTTGTGGAGCAATAAGGTCTACGTGTAGACTGATGAGAGTACACAGCGAATAAGCATCGGCTAACTCCGTGCCAGCAGCCGCGGTAATACGGAGGATGCAAGCGTTATCCGGATTTATTGGGTTTAAAGGGTGCGTAGGCGGCTGGGCAAGTCAGAGGTGAAAGCCCGGAGCCCAACCCCGGAACTGCCTTGGATACGGG
+
88BCC5=)80)=;=====;;;;;C,EFDEFFFGGFDFFFEDDCCFGCEE@EACFEDFCEFFBFC@ECEGGGG8CFEGGGGFF8CCFFFCFGFGGCGGF9FFG<AA:?CCFEDF,EFFG:EFGGGGGGGGGGGFFDGGGGGGGGGGGGGGGGDGGGCFG+8:=CEFC9FGCDGGGGCFGFGCCB>DCDGF9CFDEGCE6CFGFGFGGEE5AFGGE3*097CAFF217EFFFC52:0BF?BG?9474)74*(4>-6<:.<C0:?2<B:(45999>:>C>?(,-71,4904,.).).))15(2(
@M02996:162:000000000-B87FG:1:1101:25389:6269 1:N:0:ACTGAGCG+ACTGCATA
CCTACGGGGGGCAGCAGTCGGGAATATTGCGCAATGGAGGAAACTCTGACGCAGTGACGCCGCGTGCAGGAAGAAGGTTTTCGGATTGTAAACTGCTTTAGACAGGGAAGAAATAAGACAGTACCTGTAGAATAAGCTCCGGCTAACTACGTGCCAGCAGCCGCGGTAATACGTAGGGAGCGAGCGTTATCCGGATTTATTTGGTGTAAAGGGTGCGTAGACGGGCAATTAAGTTAGTTGTGAAATCCCTCGGCTTAACTGAGGAACTGCAACTAAAACTAATTTTCTTGAGTACTGGAGG
+
8ACCCA=>:5)8888::<988888BCFFGGGGGGGGGFGEGGGGGGGGGGCGFCCBFFGGGGGGFGDFGGGGGGGGGG=FGGGGGFBFGGFGGGFGGDG9F:FBEGGFGGAFEGFGG?F:FGE<FFGGGG;9>CFGGGGGEGE:*?C<<<842<CEC84;FFCC>CC859097A<5EE7==))0?59>952ACB:?3779C*<@A7)1@?*+9>>DC?CDE7*9>.:D74*96)6156?*)1)16/*5F0(7<?09)CFA<?3:)4(44)*).5)<)4>7<4<A<).-6)..:2667724(
@M02996:162:000000000-B87FG:1:1101:25370:6278 1:N:0:ACTGAGCG+ACTGCATA
CCTACGGGGGGCAGCAGTCGGGAATATTGCGCAATGGAGGAAACTCTGACGCAGTGACGCCGCGTGCAGGAAGAAGGTTTTCGGATTGTAAACTGCTTTAGACAGGGAAGAAATAAGACAGTACCTGTAGAATAAGCTCCGGCTAACTACGTGCCAGCAGCCGCGGTAATACGTAGGGAGCGAGCGTTATCCGGATTTATTGGGTGTAAAGGGTGCGTAGACGGGAAATTAAGTTAGTTGTGAAATCCCTCGGCTTAACTGAGGAACTGCAACTAAAACTAATTTTCTTTAGTACTGGAGG
+
88CCCD58:=)8888::<:8888@EFGGFGGGGGGGGGGGGGGGGGGGGGGGFFFFFGGGGGGGGGGGGGGGGFFGGGGGGGGGEGGGGGGGGGGGGGGGGGGGGGGCGGGGGGGGGGGGGGGGGGGGGGGGE<FGGGGGEGEEGGGGDG8CF7FGGGGFGGGGGGGGGGGGGGGGGGGGEGBFGGGGCFC<?3:;>4>BF7FFEDFF??:C>FFGGFCGEGGCG>EGFF>FDF<=AF4*69)956=:7)()2((45EGF4?08?(43*32)5:?EFA?7)646>4>BF2.6:26A*540(
@M02996:162:000000000-B87FG:1:1101:10254:6281 1:N:0:ACTGAGCG+ACTGCATA
ACTACGGGTGGCAGCAGTGAGGAATATTGGACAATGGGCGGAAGCCTGATCCAGCCATGCCGCGTGCAGGAATAAGGCCCTATGGGTCGTAAACTGCTTTTGTTGTGGAGCAATAAGGGCTACGTGTAGACTGATGAGAGTACACAGCGAATAAGCATCGGCTAACTCCGTGCCAGCAGCCGCGGTAATACGGAGGATGCAAGCGTTATCCGGATTTATTGGGTTTAAAGGGTGCGTAGGCGGCTTGGCAAGGCAGAGGTGAAAGCCCGGAGCCCAACTCCGGAACGGCCTTGGAGACGGG
+
88AAC?85:01========;;;;;6C;CECFECFEDFFFCDEEEGGCEFCEFFACCEGEFFBCC6@CEGFEG,CEFFGGGBACEEGCFC>ECFFCGG<?FFF=,::B@EFGFG<FGGG,FFGGGGGGGGGGFFF;FDFGGFDGGGGGGGGGDGGGGC@9BCCDCFGCGGE*ADGGFGGEFEC59C:CG1CDGDEGGF*>FCFGFG7AD);@GD:5*;)+3;BC1*.<>AFGF7?BFBBFGFD20()086<BF(8:?BGG:?B>AA?B079)4,,5:73(4:DB:;F(4(4()).5(91223
@M02996:162:000000000-B87FG:1:1101:24890:6302 1:N:0:ACTGAGCG+ACTGCATA
CCTACGGGCGGCAGCAGTGGGGAATATTGGACAATGGGCGAAAGCCTGATCCAGCGACGCCGCGTGAGTGAAGAAGTATTTCGGTATGTAAAGCTCTATCAGCAGGGAAGAAAATGACGGTACCTGACTAAGAAGCACCGGCTAAATACGTGCCAGCAGCCGCGGTAATACGTATGGTGCAAGCGTTATCCGGATTTACTGGGCGTAAAGGGAGCGTAGGCGGCTTGGCAAGCCAGAAGTGAAAACCCGGGGCTCAACCCCGTGGATTGCGTTTGGAACTGTTGAGCTAGAGTGTCGGGGG
+
88BCC>10)1)8888;;<;;;888EFFGGGGGGGGGGGGFGGGGGGGGGGGGGFFFGGGGGGGG@FGGGGGGGGGGGGGGGGGGGGGGGGGGGGGGGGFGGGGGGGGFGGGGFGGGGGGGGGGGGGGGGGGGGGGGGGGGGGGGGGGGGGGGGGGGGGGGGGGGGGGGGGGGGGGGGGGGGGFFGGGGGGGGGFGGFCFFGGGFECEFFFGGGFFGC<GDFGGGDBGGFFC@B?FFFFFG?:<=<:7?D9;B613>?FF?BFFFF:<AFB*4<9BG@B??<F<24?:24<5>.66A<>(4,
@M02996:162:000000000-B87FG:1:1101:22700:6309 1:N:0:ACTGAGCG+ACTGCATA
ACTACGGTGGGCTGCAGTGAGGAATATTGGTCAATGGGCGGAAGCCTGAACCAGCCATGCCGCGTGAAGGATGAAGGCCCTATGGGTCGTAAACTTCTTTTGAGTGGGAGCAATAAGCGCTACGTGTAGCGCGATGAGAGTACCATTCGAATAAGCATCGGCTAACTCCGTGCCAGCAGCCGCGGTAATACGGAGGAAGCAAGCGTTATCCGGCTTTAGTGGGTTTAAAGGGTGCGTAGGCTGGCTGTCAAGTCAGAGGTGAAAGCCCGGGGCGCAACTACGGAACTGCCTTGGATACGGG
+
ACCC@58550)====;==;===;CEFGGGFCFEEFFFCFECFEEGF8EFFEFGEFFFCDFFCFEFCCDFDF9,CFEFFFGGFFGFGFGFFFGGGGAFF<F?F+=5CBCFE+DF,AFFCGGGGGGFGGCBFGGEGC>DGDGCFFEGFFFFGG?FCB3E7:<868CGC@EFE39;E775E:>7?B5CC8DF,=FDBG*)*256;EAEC55);CEC)))06*:?EF):5+0-9C714()4(8C?03)4)744<>9)6<A4<>2<FF<2?4:E;>;6,)103((.56(19)..()6).,4F3((-
@M02996:162:000000000-B87FG:1:1101:24906:6312 1:N:0:ACTGAGCG+ACTGCATA
CCTACGGGCGGCAGCAGTGGGGAATATTGGACAATGGGCGAAAGCCTGATCCAGCGACGCCGCGTGAGTGAAGAAGTATTTCGGTATGTAAAGCTCTATCAGCAGGGAAGAAAATGACGGTACCTGACTAAGAAGCACCGGCTAAATACGTGCCAGCAGCCGCGGTAATACGTATGGTGCAAGCGTTATCCGGATTTACTGGGCGTAAAGGGAGCGTAGGCGGCTTGGCAAGCCAGAAGTGAAAACCCGGGGCTCAACCCCGTGGATTGCTTTTGGAACTGTTGAGCTAGAGGGTCGGCGG
+
8ACCCFA5)1)8888;;<;;;88BEFGGGGGGGGGGGGGEGGGGGGGGGGGGGECFFGGGGGGF@FGGGGGGGGGGGGGGGGGGGGGGGGGGGGGGGFFGGGGGGGGGGGGGGGGGGGGGGGGGGGGGGGGGGGGGGGGGGGGGGGGGGGGGGGGFGGGGGGGGGGGGGDGGGGGGGGGGGGFFGGGGGGGEGFGGFGGFGGGFGGFFFF*:7>>D7<CGFGGGDEEG>F=FFB7F1<FF):<?9@FFD>FFFFFFFGGFFFFFF27<FA*4<?FG?<?)8@)).,,64>3<(((.73(-,
@M02996:162:000000000-B87FG:1:1101:22703:6331 1:N:0:ACTGAGCG+ACTGCATA
ACTACGGGGGGCTGCAGTGAGGAATATTGGTCAATGGGCGGAAGCCTGAACCAGCCATGCCGCGTGAAGGATTAAGGCCCTATGGGTCGTAAACTTCTTTTGAGGGGGAGCAATAAGCGCTACGTGTAGCGCGATGAGAGTACCATTCGAATAAGCATCGGCTAACTCCGTGCCAGCAGCCGCGGTAATACGGAGGATGCAAGCGTTATCCGGATTTATTGGGTTTAAAGGGTGCGTAGGCTGTCTGTCAAGTCAGAGGTGAAAGCCCGGGGCGCAACTCCGGAACTGCCTTGGTGACGGG
+
88BCC>8):)08888::::::::CFECFFFEEDEECFFFCDEEEEG@EFFFGGEBFFFDEDBFC@CFFGGF93>FFGGGGCFGEFG@FCFFFGGGGGGCFFFFG8FEDEGGFG9FGGGFGGGGGGGGGGGGGGGEGGGGGGFGFFGGGGGGGGGGGFFFCCDAEGGGGGE;FGGGGG7CFC7>:CCGGFGGGGFGGF*CFFGGFGD:>@?FED>57647D=FF9*5CCAFGF3?:38:DG?*40./96FFF@-:AFAGC34B<BFF?BF>G>9(7:)4..5>>B(().23).)2-(14(43
@M02996:162:000000000-B87FG:1:1101:24740:6348 1:N:0:ACTGAGCG+ACTGCATA
CCTACGGGCGGCTGCAGTGGGGAATATTGCACAATGGGGGAAACCCTGATGCAGCAACGCCGCGTGAGTGATGAAGTATTTCGGTATGTAAAACTCTATCAGCAGGGAAGAAGATGACGGTACCTGACTAAGAAGCACCGGCTAAATACGTGCCAGCAGCCGCGGTAATACGTATGGTGCAAGCGTTATCCGGATTTACTGGGTGTAAAGGGAGCGCAGGCGGTCCTGCAAGCCAGAGGTGAAAACCCGGGGCTCAACCCCGTGATTGCCTTTGGAACTGTAGGACTTGAGTACTGGAGGG
+
88CCC>@)81)8888;;;;;;8BBFGGFFGGGGGGGGGGGGGGGGGGGFGGGGFGFGGGGGGGE@FFGGGGGGFGGGGGGGGGGEFGGGGGGGGGGGFEFGGGEGGGGGGGGGGGGGGGGGGGGGGGGGGGGGGDGGGGGDGDGGGGGGFFGGGGGGFFGGGGGGGDEGFDFGGGGGGFGGFFFGGGGGGGGGBGDFGGFGGGFGGFFFFGGDEFGGFGGFGGDGBGGFFCF0:7>?6FFB78@9FFFG>B719??FGGF:>:2:(<<4<::AB6C?::F:9:28BF<<2:>A<))9((4;
@M02996:162:000000000-B87FG:1:1101:8672:6458 1:N:0:ACTGAGCG+ACTGCATA
CCTACGGGGGGCAGCAGTGGGGAATATTGGGCAATGGGCGCAAGCCTGACCCAGCAATGCCGCGTGAAGGAAGAAGGCTTTCGGGTTGTAAACTTCTTTTAAGTGGGACGACAATGACGGTACCACTTGAATAAGCTCCGGCTAACTACGTGCCAGCAGCCGCGGTAATACGTAGGGAGCAAGCGTTATCCGGATTTACTGGGTGTAAAGGGCGTGTAGGCGGGACATCAAGTCAGATGTGAAAGCACGAGGCTCAACTTCGTGTCTGCATGGGAAACTGACGTTCGGGAGTGTTGGAGAG
+
-8CCCD=>>A)8888::<:::@8CFFGGGGGGGGGGGGGGGGGGGGGGGGGGGFFFFGFGFGGFCFGGGGGGGFGGFFFGGGGGGGCF*@FGGGGGGG,@FBFGCFGFGGGGGGGGGGGGGFGGGGGGG@FGGCGGGGGGGGGDGFGGGGGFGGGGGGCEC<EGC8CCCFFF99C78:7:C7>FGGGGGGFGE@E=@77@FGGFG9FFBFGE<>>DDFG7=CGG=BFGFFC?<A<*4>FF<24165??GFFFF?()5AF>BE?B??FFF);60(<<5:<A>68,0.(((((-4:A17:<.2
@M02996:162:000000000-B87FG:1:1101:8687:6470 1:N:0:ACTGAGCG+ACTGCATA
CCTACGGGGGGCAGCAGTGGGGAATATTGGGCAATGGGCGCAAGCCTGACCCAGCAATGCCGCGTGAAGGAAGAAGGCTTTCGGGTTGTAAACTTCTTTTAAGTGGGACGACAATGACGGTACCACTTGAATAAGCTCCGGCTAACTACGTGCCAGCAGCCGCGGTAATACGTAGGGAGCAAGCGTTATCCGGATTTACTGGGTGTAAAGGGCGTGTAGGCGGGACATCAAGTCAGATGTGAAAGCACGAGGCTCAACTTCGTGTCTGCATTTGAAACTGACGTTCTTGAGGGTTGGAGAG
+
-8ACCD==>=)8888::<:::888BFGGGGGGGGGGGGGGGGGGGGGGGGGGGFFFEGGGGGGGGGGGGGGGGGGGGGGGGGGGGGGGGGGGGGGGGGGGG,>FFFGGFCGEGCGGFFGCFFGGDGGGGGDF9<EGGGGGGGGGGFCFGGGGGGGGGGGGGDGEEGEGGFGGGFFE::EEGGFFGGGGGGFCE@GGFCFFGGGFGGFFBFFEDDFGD?C>FGC71>EFFFGF>B4@AFFF<>:=)76:>29E>?BF)7>AB@(-4:AB4):<::BDF<:9A6:BBB?<<A,(,441<).,-
@M02996:162:000000000-B87FG:1:1101:27684:6478 1:N:0:ACTGAGCG+ACTGCATA
CCTACGGGAGGCAGCAGTGGGGAATATTGGACAATGGGGGAAACCCTGATCCAGCGACGCCGCGTGAGTGAAGAAGTATTTCGGTATGTAAAGCTCTATCAGCAAGGAAGAAAATGACGGTACTTGACTAAGAAGCTCCGGCTAAATACGTGCCAGCAGCCGCGGTAATACGTATGGAGCAAGCGTTATCCGGATTTACTGGGTGTAAAGGGAGCGTAGACGGCGATGCAAGTCTGATGTGAAAGCCCGGGGCTCAACCCCGGCACTGCATTGGAAACTGTGTTGCTAGAGTGCAGGAGAG
+
8ACCCAA=)10=8=8=====;88BFFGGGGGGGGGGGGGGGGGGGGGGGGGGGFFFGGGGGGGGFGGGGGGGGGGGGGGGGGGGGGGGGGFGGGGGGGGGGGGGGGGGGFGGGGGGGGGGGGGGGGGGGGFGGGGGGGGGGGGGGGGGGGGGGGGGGGGGGGGEGGGCFGGGGGGGCGGFGG>FGGGDFFFGGFEGFGGFGGGFGDFFFFCCGE>GGFGGFGGGG@EGFFFFFA<F)<FDAG>FFFFFD0>EF><>?FG??:>FF>:?=<:>?FFFF?AFAFAFFA26<<8<><5AFFBF?
@M02996:162:000000000-B87FG:1:1101:7674:6505 1:N:0:ACTGAGCG+ACTGCATA
CCTACGGGCGGCAGCAGTGAGGAATATTGGACAATGGGCGGAAGCCTGATCCAGCCATGCCGCGTGCAGGAATAAGGCCCTATGGGTCGTAAACTGCTTTTGTTGTGGAGCAATAAGTGCCACGTGTGGCGTGATGAGAGTACACAGCGAATAAGCATCGGCTAACTCCGTGCCAGCAGCCGCGGTAATACGGAGGATGCAAGCGTTATCCGGATTTATTGGGTTTAAAGGGTGCGTAGGCGGCTTGTCAAGTCAGAGGTGAAAGCCCTGCGCTCAACGCGGGAACTGCCTTTGATACTGG
+
8BCCCF=05))8888;;<;;;;;CFFGGGGGGGGGGGGGGGGGGGGGGGGGGGGGGGGGGGGGGGGGGGGGGGGGGGGGGGGGGGGGGGGGGGGGGGGGGGGGGGGGGFGGGGGGGGGCGGGGGGGFDGGGFEGFGGGCGGGGGGGGGGGGGGGGGGGGGGGGGGGGGGGGGGGGGGGGGGGFFGDDDFGGGGFGGFGGFGGGFGGFFFFGGGFFGG>GGFGFGGEGGFFGFF<6B?FFGBG>@>50.:A:/.5))-<F:<FFFD?F?@:4399BEF?86>F619?7?<4.5<9.69<9<)
@M02996:162:000000000-B87FG:1:1101:13208:6509 1:N:0:ACTGAGCG+ACTGCATA
CCTACGGGTGGCAGCAGTGAGGAATATTGGTCAATGGGCGAGAGCCTGAACCAGCCAAGTAGCGTGAGGGAAGACTGCCCTACGGGTTGTAAACCTCTTTTGTCCAGGAATAAAAAATCCCTCGTGAGGGATCTTGCAGGTACTGGTTGAATAAGGACCGGCTAATTCCGTGCCAGCAGCCGCGGTAATACGGAAGGTCCGAGCGTTATCCGGATTTATTGGGTTTAAAGGGTGCGTAGGCGGGATGCCAAGTCAGCCGTAAAATCGTCGAGCTCAACTCGATCTCGCGGTTGAAACTGGG
+
-8ACCB=5:0)===8;===;;;;CFGGGGGGGGGGGGGGGGGFGGGGGGGGGGFFGGGGGGGGGFGFGGGGGGGGGGGGGGGGGGGGGGGGGGGGGGGGGGGGGGFGGGGGGGGGGGGGGGGGGGGGGGGGGGGGGGGGGGGGGGGGGGGGGGGGGGGGFGGGGGGGGGGGGGGGGGGGGGGFFGGGGGGGEGF5CDGGFGGGFGGFEFFGGGEFGFEGGFGGGDEGFFFGE??FEFFFGBC90307:FFFFFFFFFCDB6D?FBBFF5(/4<6FFFFAFFF8?2<B?B979>?FF44<:0
@M02996:162:000000000-B87FG:1:1101:12036:6511 1:N:0:ACTGAGCG+ACTGCATA
CCTACGGGTGGCAGCAGTGGGGAATATTGGGCAATGGGCGAAAGCCTGACCCAGCAACGCCGCGTGAAGGAAGAAGGCCTTCGGGTTGTAAACTTCTTTTGTCAGGGACGAAGGACGTGACGGTACCTGACGAATAAGCAACGGCTAACTACGTGCCAGCAGCCGCGGTAATACGTAGGTTGCAAGCGTTGTCCGGATTTACTGGGTGTAAAGGGCATGTAGGCGGTTTTGCAAGCTTGGTGTGAAATCCCGGGGCTTAACTCCGGAATTGCGTTGAGAACTGCATAACTAGAGTCACTGG
+
-8BCC>>5:0)========;;88BFFGGGGGGGGGGGGGGFGGGGGGGGGGGGFFFGGGGGGGGGGGGGGGGGGGGGGGGGGGGGGGGGFGGGGGGGGGGGGGGGGGGGGGGGGGGGGGGGEEGFGFGGFFEGEGGGFGG,>CCFEGGGGGGGGGGFCFFCDFGEGG*:CEGFGGGGGGGGGFFCGGGGGDGFFGEEGGFGGGFG4ADEFGGC6:GF?FGFGGGGFEGFFFFF<AFBDFD>347<?/6CBFF>>6>>C746*<??;B>F>9A8B5:3:?)5@BF7AD>2>)54348*::A(
@M02996:162:000000000-B87FG:1:1101:5164:6525 1:N:0:ACTGAGCG+ACTGCATA
CCTACGGGAGGCAGCAGTGAGGAATATTGGTCAATGGGCGAGAGCCTGAACCAGCCATGTCGCGTGGAGGAATAAGGATCTATGGTTCGTAAACTCCTTTTGCGGGGGGATAAAGTGCGGGACGCGTCCCGTATTGCAGGTACCCCGCGAATAAGCATCGGCTAACTCCGTGCCAGCAGCCGCGGTAATACGGAGGATGCGAGCGTTATCCGGATTTATTGGGTTTAAAGGGTGCGTAGGCGGCCCCTTAAGTCGGCGGTGAAATTTCCGGGCTCAACCCGGTCACTGCCGTCGAAACTGG
+
8BCCCE=A8))=8=======;;;;FFGGGGGGGGGGGGGGGGGGGGGGGGGGGFFGGGGGGGGFFGGGGGGGGGGGGGGGGGGGGGGGGGGGGGGGGGGGGGGGGGGGGGGGGGGGGGGGGGGGGFGGGGGGGGGGGGGGGGGGGGGGGGGGGGGGGGGGDDGGGGGGGGGGGGGGGGFGGGFFGGGGGGGFGECC>G4:DDEFEGFFFFGEG@DGGBGGFGGGGFGGFFGFF?6><BB741407>DFGFFBAB:BFEDFFFFFBAFDF?GFF9>9=7:?>54>:?B2.324699?:>A6:
@M02996:162:000000000-B87FG:1:1101:12049:6526 1:N:0:ACTGAGCG+ACTGCATA
CCTACGGGTGGCAGCAGTGGGGAATATTGGGCAATGGGCGAAAGCCTGACCCAGCAACGCCGCGTGAAGGAAGAAGGCCTTCGGGTTGTAAACTTCTTTTGTCAGGGACGAAGGACGTGACGGTACCTGACGAATAAGCAACGGCTAACTACGTGCCAGCAGCCGCGGTAATACGTAGGTTGCAAGCGTTGTCCGGATTTACTGGGTGTAAAGGGCATGTAGGCGGTTTTGCAAGCTTGGTGTGAAATCCCGGGGCTTAACTCCGGAATTTCGTTGAGAACTGCATAACTCGGTTCACTGG
+
88CCC>>5:))========;;888CFGGGGGGGGGGGGGGGGGGGGGGGGGGEFFGGGGGGGGGGGGGGGGGGEGGFGGGGGGGGGGCFGGGGGGGGGGGEFGFGDG=DCFGGD:FEFCBF3CF:FFFFFFDGEGGGGGG,@BFGGCFGGFFCGGGCFGGCGGG7E7*?BEGDG5<?CEFGGFFFFF5CE7C7ACEEGDF>CF6@4A>@?G7>F3CF<FF=<FFG>C<?FDFF44:59F58/,).99<C??D9(347F<948>0:>B6F?*),4@6)(,)404<)449:))-(((4*6<<0
@M02996:162:000000000-B87FG:1:1101:5147:6531 1:N:0:ACTGAGCG+ACTGCATA
CCTACGGGAGGCAGCAGTGAGGAATATTGGTCAATGGGCGAGAGCCTGAACCAGCCATGTCGCGTGGAGGAATAAGGATCTATGGTTCGTAAACTCCTTTTGCGGGGGGATAAAGTGCGGGACGCGTCCCGTATTGCAGGTACCCCGCGAATAAGCATCGGCTAACTCCGTGCCAGCAGCCGCGGTAATACGGAGGATGCGAGCGTTATCCGGATTTATTGGGTTTAAAGGGTGCGTAGGCGGCCCCTTAAGTCGGCGGGGAAATTTCCGGGCTCAACCCGGTCACTGCCGTCGAAACTGG
+
88BCCDAA510========;;;;;CFFGGGGGGGGGGGGGGGEGGGGGGGGGGFFFGGGGFFGGFGGFFGGGGGFGGGGGGGFGGGGFGFF<CGGGFFGGGEGGGGGGGEGGF?BGGGGGGGGGGGGGGGGGGGG7EGGFFGGGGGECGEEG>CFGGGGDCGG8CGGGGGGGGGFC86FGGD>BGGGGGCCGGFGG>GGFGGGEEDE@>BCED).>DACFF957E:AD<?*72?0B<1878>(5(08?FF2649:99*)(4<?4264-91999()0/8BFFF;06222889F>((,04)68
@M02996:162:000000000-B87FG:1:1101:15090:6539 1:N:0:ACTGAGCG+ACTGCATA
CCTACGGGTGGCTGCAGTGGGGAATTTTTCACAATGGGGGAAACCCTGATGGAGCAATCCTGCGTGGATGATGAAGGCCCTCTGGGTCGTAAAATCCTTTTATAAGGGACGAAAGCAGTAACTAGGAAATGAGTTATTGTTGACTGTACTTTTTGAATAAGTAACGGCTAACTATGTGCCAGCAGCCGCGGTAATACATAGGTTACAAGCGTTATCCGGATTTACTGGGCGTAAAGCGAGCGCAGATGGACTAACAAGTCTGGTGTTAAAGACTAAGGCTTAACCTTAGCATGCATTGGAA
+
8ACCCE:5:0)=====;=;;;88BF@EFF9FGGGGGGGGGGGGFGGGGGFGGCFFEFFEFGGGGFGGFGGGGGGGGGGGEGGGGG8FEFFGGGGEGCEF,?<FGEFFFGGFDFGDGGGG<<FA<EG8FDFCCDFGGGGFGGGGFGGFDFGGGGGGGCGG;EGGDFE>6C>BFF;FFGGGGFFFAFGFGDCDCE?FCFGGFG4=BDFFFFA*=DFFGFDG*?FG79CGGFFG>@F<FFF5D9C9:6>F>C1)1.4?7<**)6=793<FFF<*44>F697:??F<BBDBA)))6<?3<6)545
@M02996:162:000000000-B87FG:1:1101:10211:6559 1:N:0:ACTGAGCG+ACTGCATA
CCTACGGGGGGCAGCAGTGGGGGATATTGCACAATGGGGGAAACCCTGATGCAGCAATGCCGCGTGAGGGAAGAAGGTCTTCGGATTGTAAACCTTAGTTGTCAGGGATGCAGAAAGTGACATTACCTGAAGAGTAAGCTCCGGCTAACTACGTGCCAGCAGCCGCGGTAATACGTAGGGAGCGAGCGTTGTCCGGATTTACTGGGTGTACAGGGTGCGTAGGCGGGCTTGCAAGTCAGGCGGGAAATACCGGGGCTTAACTCCGGGGCTGCGCTTGAAACTGTAAGTCTGGTGTGACGTG
+
68BCCBA=)118888::<:::88@FGGGGC?FGGGGGGCF@FG<BFGGGGCGGFG<FFGGGGGGGGGGGGGGGGGGGGG<FC3F<FGCF=FGCFG,,8D,,73@>FGCCF,?D,?FGGE;3FFC,F,?,:,,==B<EEGG+8**=BECCFF8CFGGG78428:;:?*/11*<0<;E95C5:>DF*1C<GC5><FEGEGG@CCGFF4?3>7*0:.5C<17D<CG4755>>@C:343=:9=741(04)0.*47>627>97944/-,(7695(*,,()*0,.-4@>:).))6-)().(-=),((
@M02996:162:000000000-B87FG:1:1101:15058:6559 1:N:0:ACTGAGCG+ACTGCATA
CCTACGGGTGGCAGCAGTGGGGAATATTGCGCAATGGGCGAAAGCCTGACGCAGCGACGCCGCGTGAGGGATGAAGGTTTTCGGATCGTAAACCTCTGTCAGAAGGGAAGAACGTGCAGTGTGCCAATCAGCACTGTATTGACGGTACCTTCAAAGGAAGCACCGGCTCACTCCGTGCCAGCAGCCGCGGTAATACGGAGGGTGCAAGCGTTAATCGGAATTACTGGGCGTAAAGCGCACGTAGGCTGTATTGTAAGTCAGGGGTGAAATCCCACGGCTCAACCGTGGAACTGCCCTTGAT
+
8ACCCFA580)=======;;;88BFFGGGGGGGGGGGGGGGGGGGGGGGGGGGCFFFFGGGGGG>FFGDGGGGFGGGGGGGGGGEGGDFGGGGGGGGGGGGGFGGGGGGGGGGGGGGGGG8FFGEFGGFGGGGGGGGGGFA9EF+@8EGGGGFGGGFGCEFDFGDGGG*?FFFGGC87CFGG4;@FCGGGDEEFGGF<*5C<EEGGFBFFDD5)=GG?GDFGC:CFDCBBC>B?<@9>BG99(0466(9):F4:ABFGF<>5:>?>?>46:?:)7:>>;F<9:?><<>B88??78:?7?))
@M02996:162:000000000-B87FG:1:1101:20385:6565 1:N:0:ACTGAGCG+ACTGCATA
CCTACGGGTGGCAGCAGTGGGGAATATTGGGCAATGGACGAAAGTCTGACCCAGCGACGCCGCGTGAAGGAAGAAGATCCTCGGATTGTAAACTTCAGTCAACAGGGAAGAAAGCAATGACGGTACCTGTGGAGGAAGCCACGGCTAACTACGTGCCAGCAGCCGCGGTAATACGTAGGTGGCGAGCGTTATCCGGATTTACTGGGTGTAAAGGGTGTGTAGGCGGGAATGCAAGTCAGATGTGAAACTTATGGGCTTAACTCATAACCTGCATTTGAAACTGTATTTCTTGAGATTCGGG
+
8ACCCE85=))========;;88BFGGGGGGGGGGGGGGGGGGGGGGGGGGGGFGGGGGGGGGGGGGGGGGGGGFGFFGGGGGGGGGGGGGGGGGGFGFFGGGFGGGGGEFGGGGGGGGGGGGGGGGGGGGFGFGGGGGGGGGGGGEFGGGGGGGGGF?>8FGGEEEGGGGFCGGFFGGGFGFFEGGCGGDGGFGG>DGFDFGFGF;)7=FGGFEGD>GGFGGGGFC<;FGF<DFFFFF*604069F)*647977?:16<>BAFF<BFFAD<0<FFFB<4<F)66AB<45<<234)1437(
@M02996:162:000000000-B87FG:1:1101:22750:6567 1:N:0:ACTGAGCG+ACTGCATA
CCTACGGGAGGCTGCAGTGGGGAATATTGCACAATGGGCGAAAGCCTGATGCAGCGACGCCGCGTGAACGAAGAAGTATTTCGGTATGTAAAGTTCTATCAGCAGGGAAGAAAAATGACGGTACCTGACTAAGAAGCACCGCCTAAATCCGTGCCCGCAGCCGCGGTAATACGTATGGTGCAAGCGTTATCCGGATTTACTGGGTGTAAAGGGAGCGCATGCGTTACGGCCATTCTGATGTGAAAGCCCGCGGCTCAACCCCGGTACTGCATTCGAAACTGTCTAACTATGGTGTCTGGGG
+
-8CCC5)>51)=;=====6=;88BFEGGFFFFGGGGGGGGGGGGGGGGGFFGGFGGGGGGGGGGGGGGGGGGFEGGG,5CEG@FC<FEF<FG9FFGG?F<ADFDF<FGA:?FFFFGA<FB+@A=DC,3AF9,,=;,@>DG3+8:+,6@3@+3+3@,:@>CGG*B<*=*4@BC72>9?EG79*48ED*C*CCC857=>C+;1+=A9C;B+:779A)>7251>8C*:>GG()))(-6=967*.2)9)1)3C((0(47?)+90:E>(-(,5*)0).)*+.(3)6@<)6)99)-..6),5*)(24
@M02996:162:000000000-B87FG:1:1101:12413:6574 1:N:0:ACTGAGCG+ACTGCATA
CCTACGGGAGGCTGCAGTGGGGAATATTGCACAATGGGCGAAAGCCTGATGCAGCGACGCCGCGTGAGTGAAGAAGTATCTCGGTATGTAAAGCTCTATCAGCAGGGAAGAAAATGACGGTACCTGACTAAGAAGCCCCGGCTAACTACGTGCCAGCAGCCGCGGTAATACGTAGGGGGCAAGCGTTATCCGGATTTACTGGGTGTAAAGGGAGCGTAGACGGTTTGGCAAGTCTGAAGTGAAATGCGGGGGCTCAACTCCTGAACTGCTTTGGAAACTGTCGAACTAGAGTGCAGGAGAG
+
88BCC?:5:))====;====;88BCFGGGGGGGGGGGGGGGGGGGGGGGGGGGFEGGGGGGGGGFGGGGGGGGGGGGGGGGGGGGGGGGGGGGGGGGGGGGGGGGGGFGGGGGGGGFGGGGGGGGGGGGGGGGGCGGGGGGGGGGGGGGGGGGGGGGGGGGDGCEGGGGGGGGGGGGGGGEGFFGGGGGGGGGFGGFGGFG4FFGDAFFFFEGEFDGFGCFGGGGFEGFF4>AFFF<AFF<:</6@4;74;EFFFFFGGFFFFFFFFBFFFAD>FA=?<4AFB<:<?AFA>A<62<F0<33
@M02996:162:000000000-B87FG:1:1101:15053:6577 1:N:0:ACTGAGCG+ACTGCATA
CCTACGGGTGGCAGCAGTGGGGAATATTGCGCAATGGGCGAAAGCCTGACGCAGCGACGCCGCGTGAGGGATGAAGGTTTTCGGATCGTAAACCTCTGTCAGAAGGGAAGAACGTGCAGTGTGCCAATCAGCACTGTATTGACGGTACCTTCAAAGGAAGCACCGGCTAACTCCGTGCCAGCAGCCGCGGTAATACGGAGGGTGCAAGCGTTAATCGGAATTACTGGGCGTAAAGCGCACGTAGGCTGTATTGTAAGTCAGGGGTGAAATCCCCCGGCTCAACCGTGGAACTGCCCTTGAT
+
-8BCCE8581)=======;;;88CFGGGGGGGGGGGGGGFGGGGGGGGGGGGGFCFFGGDGFGG@FGGGGGGGGGGGGGGGGGGGGGGFGGGGGGGGGFGGGFFFGGFGGGGGGGGGGGGDGGGGFGGGGGGGGGGFCFG9CGGEEGGGGGGGGGGGGGGGGGGEGGGGGGGGGGGGGGFGGFFCGDGGEGEGA7C>G9=95:5:096FBCGDFFGGFG:@FCFD?GF<5/<1?9F>>>D313>?F?<C<AF<>A<>C:)6?:>3>BF?<G?7(<EE96B?FF:34:905437B08FFB3)
@M02996:162:000000000-B87FG:1:1101:23083:6642 1:N:0:ACTGAGCG+ACTGCATA
CCTACGGGGGGCAGCAGTGAGGAATATTGGTCAATGGGCGGAAGCCTGAACCAGCCAAGTCGCGTGAAGGAAGACGGTATTATGTATTGTAAACTTCTTTAGCAGTAGAGCAATAAGCGCCACGTGTGGCGTGATGAGAGTATACTGAGAATAAGCATCGGCTAACTCCGTGCCAGCAGCCGCGGTAATACGGAGGATGCGAGCGTTATCCGGATTTATTGGGTTTAAAGGGTGCGCAGGCGGTCAGTTAAGTCAGTGGTCAAATCGTGAGGCTCAACCTCATCCCGCCATTGATACTGGT
+
8CCCCB581))8888::<:::::CFFGGGGGGGGGGGGGGGGGGGGGGGGGGGFFGGGGGFGGGGGGGGGGGFDFFGGCGGGGGGGGGGGGFGGGGGGGGGGGAFEAFGGGGGGG:FFGEGGGGGGFFGGGCCFGGFFEGGGGGGGFGGGCFFGGGGGGGGGG@EFFGGGGGGGGGGGGGGGEFGG3DFGGGGEEEFGGFGGGFGGFFFFGGGEFGG2DFFGGGGFGFBFG:1::59BDGBD>>;5><*6:FF<<D<F5A?F?9<><67:346,;AF?<7?FFA<61;F>B)))..=A<:.
@M02996:162:000000000-B87FG:1:1101:17296:6681 1:N:0:ACTGAGCG+ACTGCATA
CCTACGGGCGGCAGCAGTGGGGAATATTGCACAATGGGCGCAAGCCTGATGCAGCAACGCCGCGTGCGGGAAGACGGTCTTCGGATTGTAAACCGCTGTCCTTAGTGAAGAAACAAATGACGGTAGCTAAGAAGAAAGCCACGGCTAACTACGTGCCACCAGCCGCGGTAATACGTAGGTGGCAAGCGTTGTCCGGAATTACTGGGTGTAAAGGGAGCGCAGGCGGGACTGCAAGTTGGATGTGAAATGTCGGGGCTTAACCCCGTCACTGCATCCAAAACTGTAGTTCTTGAGTGGAGTA
+
-8ACCE)050)8888;;<6;;888EFGGEGGGGGGGGGGGGFGGGGGGGGGGGFGGGGGGGGGGGGGGGGGGGGGGGGGGGGGGGGGGGGGGGGGGGGFFGGGGGGGFGGGGGGFG@FEAFCEGGEFGGGFCGGGGGGGG:FGDGEEFGGCF*DFGGGGGGGGGDEG5CGGGFGFC?FGGGGFFGGGGGGCE7@EG3<FFGGGFGDF@DFG?FF3CG9DD@GGDEBEDBFGFFBFFAF448*.9<F?<0<A>B693;5>A<?0:9BF(>AF?<AFFFF4(472<92<6>DFF65>B5<?F(
@M02996:162:000000000-B87FG:1:1101:17274:6688 1:N:0:ACTGAGCG+ACTGCATA
ACTACGGGCGGCAGCAGTGGGGAATATTGCACAATGGGCGCAAGCCTGATGCAGCAACGCCGCGTGCGGGAAGACGGTCTTCGGATTGTAAACCGCTGTCCTTAGTGAAGAAACCAATGACGGTAGCTAAGAAGAAAGCCACGGCTAACTACGTGCCACCAGCCGCGGTAATACGTAGGTGGCAAGCGTTGTCCGGAATTACTGGTTGTAAAGGGAGCGCAGGCGGGACTGCCAGTTGGTTGTGAAATGTCGGGGCTTAACCCCGTCACTGCATCCAAAACTGCAGTTCTGGCGTGTGGTG
+
88BCCE88)1)8888;;<;;;888CFFGGFGGGGGGGGGFEGGGGGGGGGGGGFGFFGGGGGGGFGGGGGGGGGGGGGGGGGGG7FF@FGGGGGEGGGFGFGGGGGGGGGGFGG,@+DC9EC++8@@=9=8==3DFC8DF7B73FC5FGG;F5,>DCFGGGCGF<CC8*B*++?*=2;=++25F51>3C=DGFFG=)7CFGGGBG**<>**0CF>4*4DC5ECD*8214><?2:)9640*-7())1*-*66>(31,7CF<A9:B>18:))054)9+6))44)))5.))..)))--20((.(
@M02996:162:000000000-B87FG:1:1101:17290:6699 1:N:0:ACTGAGCG+ACTGCATA
ACTACGGGCGGCAGCAGTGGGGAATATTGCACAATGGGCGCAAGCCTGATGCAGCAACGCCGCGTGCGGGAAGACGGTCTTCGGATTGTAAACCGCTGTCCTTAGTGAAGAAACAAATGACGGTAGCTAAGAAGCAAGCCCCGGCTACCTACGTGCCACCAGCCGCGGTAATACGTAGGTGGCAAGCGTTGTCCGGAATTACTGGTTGTAAAGGTATCGCAGGCGGGACTGCAAGTTGGATGTTAAATGTCGTGGCTTAACCCCGTCCCTGCATCCAAACCGTTTGTTCTTGAGTGGCTTT
+
-8AACB18)1)8888;;<;;;868CFGGFFFGGGGGGGGGGGGGGGGGGGCGFFCEGGGGGGGGGGEGGGGCGFGGDGGGGGFCBCFFGGGFGG>CGFFGGGGFGGGGFGFA@FD,,CB,@@+@+>>FCF6@E7,@D,DG8EG7CEG8DEFG*<,CFEFEFDFF<EC5:C*4+?=CFCDFGGFFFCD*1:7ECFC*))9<7FG*<2/)8@7:>7***.*758EGE)/)()/5)54@9)99)*(*)1*6*-6)(,((4C*)6B<?(8037)*.(-13)).(-)(,(-,.6)-6)5:<)((,(
@M02996:162:000000000-B87FG:1:1101:24156:6701 1:N:0:ACTGAGCG+ACTGCATA
CCTACGGGTGGCTGCAGTGAGGAATATTGGTCAATGGACGAGAGTCTGAACCAGCCAAGTAGCGTGCAGGATGACGGCCCTATGGGTTGTAAACTGCTTTTGTACGGGAATAAAGTGACCTACGTGTAGGTTTTTGCATGTACCGTAAGAATAAGGACCGGCTAATTCCGTGCCAGCAGCCGCGGTAATACGGAAGGTACGGGCGTTATCCGGATTTATTTGGTTTAAAGGGAGCGTAGGCCGTGCTTTAAGCCTGTTGTGGAGTGTCGTGTCCCAACGTCTGCACTGCACGGCGAACTGG
+
8ACCCD))111=;=8;===;;;;;CEFGGGGGGGGGGGGGG@FGGGGGGFGGGGCFFFGGAFGFFGEGGGGGGGGGGGGGGGGGGGGGGGGGGGG9CFGGGGGGGGFG@FGGGGCGGFGGCGGGGDFGAF,C=?EEFFC9EFGGEGD+@EGGGGC=9,=FGDEEGGFFGGG6DFGFFFFGGGFFGD*?FGGF5?7**?+=*55)?DEEFFG5>)88D);+1?EFGF?7C+*54(4;;B3<<040(08:CA<4)((.6:FF<)5(434)0-*,4<F+.:3(4@?F4:)(42((((30724)(
@M02996:162:000000000-B87FG:1:1101:13336:6710 1:N:0:ACTGAGCG+ACTGCATA
CCTACGGGAGGCAGCAGTGGGGAATATTGGACAATGGGCGAAAGCCTGATCCAGCGACGCCGCGTGAGTGAAGAAGTATTTCGGTATGTAAAGCTCTATCAGCAGGGAAGAAAATGACGGTACCTGACTAAGAAGCACCGGCTAACTACGTGCCAGCAGCCGCGGTAATACGTAGGGGGCAAGCGTTATCCGGATTTACTGGGTGTAAAGGGAGCGTAGACGGTTTGGCAAGTCTGAAGTGAAATGCGGGGGCTCAACTCCTGAACTGCTTTGGAAACTGTCGAACTAGAGTGCAGGAGAG
+
8ACCCA:8)))=========;88BFFGGGGGGGGGGGGGGGGGGGGGGGGGGGFGGGGGGGGGGFFGGGGGGGGGGGGGGGGGGGGGGGGGGGGGGGFEFGGGGGGGAFEDEEFGGGGEGGGGGGGGGGGGEAFGGGGGGGGGEGGGGGGGFGGGGGGGGGGGCEGGGGGGGGGGGEGGGGGFFGGGGGGGGGFGGFGGFGGGFGGFFFFGGGFFCGFGDFGGGGFGGDFFFFFFFAA@G876=<99;716BFFFFFGGBFFBF):A?=<F<2??CF?BBDF?14?128A7ABF9A@6?8:
@M02996:162:000000000-B87FG:1:1101:24157:6719 1:N:0:ACTGAGCG+ACTGCATA
CCTACGGGTGGCTGCAGTGAGGAATATTGGTCAATGGACGAGAGTCTGAACCAGCCAAGTAGCGTGCAGGATGACGGCCCTATGGGTTGTAAACTGCTTTTGTACGGGAATAAAGTGACCTACGTGTAGGTTTTTGCATGTACCGTAAGAATAAGGACCGGCTAATTCCGTGCCAGCAGCCGCGGTAATACGGAAGGTCCGGGCGTTATCCGGATTTATTGGGTTTAAAGGGAGCGTAGGCCGTGCTTTAAGCGTGTTGTGAAATGTAGGCGCCCAACGTCTGCACTGCAGCGCGAACTGG
+
88BCC>=5:1)====;===;;;;CFGGGGGGGGGGGGGGGGGGGGGGGGGGGGFEFGFGGGGGGGGGGGGGGGGGGGGGGGGGGGGGGGGGGGGGGGGGGGGGGGGGGGGGGGGGGGGGGGGGGGGGGGGGGGGGGGGGGGGGGGGGGGGGGGGGGGGGGGGGGGGGGGGGGGGGGGGGGGGFFGGGGGGGGGFGEBFFFGGGFGGFFFFFGCEEDDCGGFGGGG5FFBFGF??>EFF>G)99B;FFFGA<F99?FBFC??FDADFFF?AGF9>BG@0:B(5:AAFFBB>?B;>6>5;:25
@M02996:162:000000000-B87FG:1:1101:13320:6719 1:N:0:ACTGAGCG+ACTGCATA
CCTACGGGAGGCAGCAGTGGGGAATATTGGTCAATGGGCGAAAGCCTGATCCAGCGACGCCGCGTGAGTGAAGAAGTATTTCTGTATGTAAAGCTCTATCAGCCGGGAAGAAAATGACGGTACCTGACTAATAAGCACCGTCTAACTACGTTCCAGCAGCGGCGGTAATATGTCGGGGGCAAGCGTTATCCGGATTTACTGGGTGTAAAGCGAGTGTAGTCGGTTTGGCAAGTCTGAAGTGAGATGCTGGGGCTCAACTCCTGAACTGCTTTGGAAACTGTCGAACGAGAGTGCAGGAGAG
+
-8AC=?1:)1)8===;===;;88BFFGGGG,FGGGGGGGGDCGG8EFGF,EFGCF@F@FEGGGGCEB?FGGGGGFFC,,5CF<F5BF,9?FF?FGD?BF,:AF,4>F7CFCFGCGGGGGC@DBDFE@C9A,,@F,=EDFC,=DF;=9,8@@,>CA;E@6:+0*55***4,,=1,=CEEDC*/08EG9DGGGEE)/:=CD679C5CG?6/9*:7:)*:67*9CCCA>**4=*7:6-942?:<*)/)/1):0(7(,424?744B7>,:429A*..(0<734<A41(46(-(,9::AA)5(,(-
@M02996:162:000000000-B87FG:1:1101:16373:6721 1:N:0:ACTGAGCG+ACTGCATA
CCTACGGGTGGCAGCAGTGGGGAATATTGGACAATGGGCGAAAGCCTGATCCAGCGACGCCGCGTGAGTGAAGAAGTATTTCGGTATGTAAAGCTCTATCAGCAGGGAAGAAAATGACGGTACCTGACTAAGAAGCACCGGCTAAATACGTGCCAGCAGCCGCGGTAATACGTATGGTGCAAGCGTTATCCGGATTTACTGGGCGTAAAGGGATCGTAGGCGGCTTGGCAAGCCAGAAGTGAAAACCGGGTGCTCAACCCCGTGGATTGCTTTTGGAACTGTTGAGCTAGAGTGTCGGGGG
+
-8A=@555800;;=8===;;;888CFGGGGGGFGGFGGGGEGGGGGGGGGEFGF@CCGGGGFC@>CFGGGGGGEFGFGGGCGGGGCFGFGCEDFGGF5BFGGGGGGEFFDDEGCFGGGGCFGGFG9FGGCDDAFGGGGGGEEGGGA8EGGGGFFCC6:?F>;E*>:CGGCGGGD7;6,DGGG48:7CGGGGC:.=C4+@=F6CFGD)));F5/)2/0(9<=EE):<EG7*7><177<?FG7?)=68>()((01)-:<6>:(7382(52>2064)1:/::33@2740:)8)...6>B:904(
@M02996:162:000000000-B87FG:1:1101:11022:6721 1:N:0:ACTGAGCG+ACTGCATA
CCTACGGGAGGCAGCAGTGAGGAATATTGGTCAATGGGCGAGAGCCTGAACCAGCCATGTCGCGTGGAGGAATAAGGATCTATGGTTCGTAAACTCCTTTTGCGGGGGGATAAAGTGCGGGACGCGTCCCGTATTGCAGGTACCCCGCGAATAAGCATCGGCTAACTCCGTGCCAGCAGCCGCGGTACTACGGAGGATGCGAGCGTTATCCGGATTTATTGGGTTTAAAGGGTGCGTAGGCGGCCCCTTAAGTCGACGGTGCAATCTCCTGTCCCAACTCGGTCACTGCCGTGGACACTGG
+
8ACCCF=>8))=888;==;6;;;C<EFCFGGDEEGG6ECECEECFFGF,EEGGDFFFFGEFEFF++@EGGGGCFGFGGFGGGFEEEFGGGFGGGGGGDGGG9?FC+=47*CCF9;CCGE*C1CEG14<FF>FGGCC@:?8;@CGFGGG*?*:8FGFFGG*;3ECCFDE68EF5@EACGE7*7>38>)*0<C;C>7CEGGFDDGB59>5;@DCD)7DG<*:BCFGG>+0.977:?F)-(7/)1-)(056<2)0.61(-/)-,53).)564)9).)*+04(5()-3(4-:71(4((,(9327,
@M02996:162:000000000-B87FG:1:1101:11043:6725 1:N:0:ACTGAGCG+ACTGCATA
CCTACGGGAGGCAGCAGTGAGGAATATTGGTCAATGGGCGAGAGCCTGAACCAGCCATGTCGCGTGGAGGAATAAGGATCTATGGTTCGTAAACTCCTTTTGCGGGGGGATAAAGTGCGGGACGCGTCCCGTATTGCAGGTACCCCGCGAATAAGCATCGGCTAACTCCGTGCCAGCAGCCGCGGTAATACGGAGGATGCGAGCGTTATCCGGATTTATTGGGTTTAAAGGGTGCGTAGGCGGCCCCTTAAGTCGGCGGTGAAATTTCCGGGCTCAACCCGGTCCCTGCCGTCGAAACTGG
+
88CCCB>851)=8==;====;;;CFFGGGGGGGGGGGGGGGGGGGGGGGGGGGGGGGGGGGGGGGGGEGGGGGGGGGFGGGGGGGGGGGGGGGGGGGGGGGFGGGGGGGGGGGGGGGGGGDGFFGEGGGGGGGGGDGGFGFGGGGGGGGGGGGGGGGGGGGGGE@CGGGGGGGGGGGGGGGGFFGGGGGGGCGFGGEG6@CCEFGGFFFFGGGEFGGAGGFGGGGE6;>FGFF(2.:?FC<99<>FFFG?AFABFBFDD>0@)<AAAA965;9(7<FFFFFB,((45)8:,-((-4.4)4:
@M02996:162:000000000-B87FG:1:1101:14407:6734 1:N:0:ACTGAGCG+ACTGCATA
CCTACGGGTGGCAGCAGTGGGGAATATTGCACAATGGGGGAAACCCTGATGCAGCGACGCCGCGTGAGTGAAGAAGTATTTCGGTATGTAAAGCTCTATCAGCAGGGAAGAAAATGACGGTACCTGACTAAGAAGCCCCGGCTAACTACGTGCCAGCAGCCGCGGTAATACGTAGGGGGCAAGCGTTATCCGGATTTACTGGGTGTAAAGGGAGCGTAGACGGTCATGCAAGTCTGATGTGAAAGGTGGGGGCTCAACCCCCAAACTGCATTGGAAACTGTAAGACTCGAGTGCCGGAGGG
+
8ACCCB8):0)=;======;;88BFFGGGGGGGGGGGGGGFGGGGGGGGGGGGGGGGGGGGGGGGGGGGGFGGFFGGGGGGGGGGGGGGGGGFGGGGFFGGGGGGGGGFGGGGGGFGGG@FCGGGFGGGGG@DFEFGGGEGGG:FGFDFEGFGGGGGGGGGCCCEG>EFCFGFFGGDGGGEGFFGGGGGGGGGEGEFGGFGGGFGGF=FFDGC>EGGFGDFGGGGFGGFFFFFFF72:F74::8>>?3>9;DF93?7FGFFF;B??347)*67??FFBA<AF<)).9:(.-52<<1<((-4
@M02996:162:000000000-B87FG:1:1101:16386:6736 1:N:0:ACTGAGCG+ACTGCATA
CCTACGGGTGGCAGCAGTGGGGAATATTGGACAATGGGCGAAAGCCTGATCCAGCGACGCCGCGTGAGTGAAGAAGTATTTCGGTATGTAAAGCTCTATCAGCAGGGAAGAAAATGACGGTACCTGACTAAGAAGCACCGGCTAAATACGTGCCAGCAGCCGCGGTAATACGTATGGTGCAAGCGTTATCCGGATTTACTGGGCGTAAAGGGAGCGTAGGCGGCTTGGCAAGCCAGAAGTGAAAACCCGGGGCTCAACCCCGTGGCTTGCTTTTGGAACTGTTGAGCTGGAGTGTCGAGGG
+
8ACCCD>580)=======;;;888EFGGGGGGGGGGGGGGFGGGGGGGGGGGGFFGGGGGGGGG@FCGGGGGGGGGGGGGGGGGGGGGGGGGGGGGGFFGGGGGGGGGGGGGGGGGFGDEGFGGGGGGGG?DEFGGGGGGEGGCDFFDGCFDGGGGGGGGFCGCCGGGGGGGGFGGDGGGGGFFGGGDGGGGGDGGF7@CDDGFDGF))::=*05)9:D9?GG):@GD:F*7??1783F22>A74FB6C;;5;(-83CCB?3,4944,)2CDB<=C?2324F9)4(25(4(8:(-.7(,(-
@M02996:162:000000000-B87FG:1:1101:26022:6737 1:N:0:ACTGAGCG+ACTGCATA
CCTACGGGCGGCAGCAGTGAGGAATATTGGGCAATGGAGGCAACTCTGACCCAGCCATGCCGCGTGAGTGAGAAGGTTTTCGAATTGTAAAGCTCTTTCGGGTGTGAAGATGATGACGGTAGCACCAGAAGAAGCCCCGGCAAACTTCGTGCCAGCAGCCGCGGTAATACGAAGGGGGCGAGCGTTGTTCGGAATTACTGGGCGTAAAGGGTGTGTAGGCGGTTTAATAAGATAGTGGTGAAATGCCAGAGCTCAACTTTGGAATTGCCATTATAACTATTAAGCTAGAGTGATGTAGAGG
+
8ACCCA=):1)8888;;<;;;;;;CFGGGGGGGGGGGGGGGGGGGGGGGGFGGGGGGGGGGGGGFGGGGGGGGGGGGGGGGGGGGGGGGGGGGGGGGGGGGGGGGGGGGGGGGGGGGGGGGGGGGGGGGGGGGGGGGGGGGGEGGGGGGGGGGGGGGGGGGGEEEGGGGGGGG8EGGGGGGGFF:9DCGGGGDFGGFGG?FFDFEGEFFFGGD@EGFFGDFGGGGFGGA?FFB24@::FFA=<FDFF?G7:FFBF??G><>@?BDBBFFBGFADFGFF>A<F2<><BB<85AA>AD@:)63
@M02996:162:000000000-B87FG:1:1101:12598:6745 1:N:0:ACTGAGCG+ACTGCATA
CCTACGGGAGGCTGCAGTGAGGAATATTGGTCAATGGGCGAGAGCCTGAACCAGCCATGTCGCGTGGAGGAATAAGGATCTATGGTTCGTAAACTCCTTTTGCGGGGGGATAAAGTGCGGGACGCGTCCCGTATTGCAGGTACCCCGCGAATAAGCATCGGCTAACTCCGTGCCAGCAGCCGCGGTAATACGGAGGATGCGAGCGTTATCCGGATTTATTGGGTTTAAAGGGTGCGTAGGCGGCCCCTTAAGTCGGCGGTGAAATTTCCGGGCTCAACCCGGTCACTGCCGTCGAAACTGG
+
68CCC>@A)1)8;=====6;=;;;E@EFFDFGGGGGGGGGGGGGGGGGGGCFAAEDFFGGEFGGFGCFGGGFFFGGG,:CFCGGGGGGGGGGGFFGGFGGGFFGGGGGG*=<FCGGGGC*<<FBFCCFGGEGGGGCGF+8CFGCA:CGC:EGGGEFCGGGGGGCGFFGGGG5D@CFGGGGGGFFGDC5CCCCE>CCB<FFG7=DEGFFF9CED>D76.?F7CFGGFCDAFGFB??FF?FC?51)4B>(28AFFF09>E:>FFB9<D<A7,53>1:<*48?B3(7(45<?((-(4(-)-)6:
@M02996:162:000000000-B87FG:1:1101:7407:6755 1:N:0:ACTGAGCG+ACTGCATA
CCTACGGGTGGCTGCAGTAAGGGATATTGGGCAATGGGGGCTACCCTGACCCAGCCATGCCGCGTGAGGGAATGAGGCCCTACGGGTCGTGAACCTCTTTTGCACGGGGATAACGGCGCCCACGTGATGGGCGCGTGCAGGTACCGTGCGAATAAGCATCGGCTAACTCCGTGCCAGCAGCCGCGGTAATACGGAGGATGCGAGCGTTATCCGGATTCATTGGGTTTAAAGGGTGCGCAGGCGGCGCGCCAAGTCAGCGGTGAAATCCGGGGGCCCAACCCCCGAAGTGCCGTTGATA
+
8ACCCAA5:))=;=8=====<;C,CFGGGGGGGFFGGGGGGGGGGGGGGGFGGGFGFGGGGGGGFGEFGGFCEEFFGGBFGGGGGGFGGGGGEFGGGGGGGGGGGGGGGGGGGGFGGGGGGGGGGGGGGGGGGGGGGGGGGGGGGGD:CCG8>:DGGGGGGCGGGF?FGGEGGEF7CFFGGGF>:>GGGGGGG5:C:DGFGGGFGGFEBFFFG:@7C<CGFGGGGEGGAFGFB:?E;9DC979<9>@;)((7:AA<5EGFFF(<)5:?B>C;;23C33:B:E;>F6>?2)99:1::?4
@M02996:162:000000000-B87FG:1:1101:16266:6767 1:N:0:ACTGAGCG+ACTGCATA
CCTACGGGTGGCTGCAGTGGGGAATATTGCACAATGGGCGAAAGCCTGATGCAGCGACGCCGCGTGAGTGAAGAAGTATCTCGGTATGTAAAGCTCTATCAGCAGGGAAGAAAATGACGGTACCTGACTAATAAGCCCCGGCTAACTACGTGCCAGCAGCCGCGGTAATACGTAGGGGGCAAGCGTTATCCGGATTTACTGGGTGTAAAGGGAGCGTAGACGGTTTGGCAAGTCTGGAGTGAAATGCGGGGGCTCAACTCCTGACCTGCTTTGGAAACTGTCCAACTGGAGTGCAGGGGGG
+
8ACCCF>=81)=;=====;;;888FFGGEFGGFGGGGGDGGGGGGGGGGGGGGFFCFGGGGGGGFGCFGGGGGG=FCFGAFGGGGGGGGGGGDFFGG9CFF,=<FGGGGEEFFFE9DF++@+@AGEDFDF9,3CC9B+@738>@DFGFFEGEE<,4:E?FG9C3*4**=,DFF,1=8?CGC*5>EGD*;FGCEAGEF7:ACC5AGG6+19:A*5>)>:C*9?EDG>GGFF=:4<:7()8*(06*-*935>>BF>?D7F*<?F?4,,<<4(06756C4:B<A=))6>70(.(48))))(,(4
@M02996:162:000000000-B87FG:1:1101:7416:6772 1:N:0:ACTGAGCG+ACTGCATA
CCTACGGGTGGCTGCAGTAAGGGATATTGGGCAATGGGGGCTACCCTGACCCAGCCATGCCGCGTGAGGGAATGAGGCCCTACGGGTCGTGAACCTCTTTTGCACGGGGATAACGGCGCCCACGTGATGGGCGCGTGCAGGTACCGTGCGAATAAGCATCGGCTAACTCCGTGCCAGCAGCCGCGGTAATACGGAGGATGCGAGCGTTATCCGGATTCATTGGGTTTAAAGGGTGCGCAGGCGGCGCGACAAGTCAGCGGTGAAATCCGGGGGCCCAACCCCCGAAGTGCCGTTGATA
+
8ACCCAD>>0)=========<;;;EFGGGGGGGGGGGEFEGEGGGGGGGGGGGGGGGGGGGGGGGGGGGGGGG8FGGGCGFGGGGGGEGFFGGGGGGGGGGFGGGGGGGGDGGGF@FGGGGDGGGGGGFFEFCGGG8CCFFGFGGDGBEDGDGFDGGFCGGGGFE6CC<EEGGGGGFFGGGFDAECDD7FFGGF=E5<F?<>=;*>B5:;F7C:7<<77:@F?D5>CC)9C=::6BB;>D772:7759966<<<AA2CD9:B(45945.490147:)48??73-(268,)61(((,9:
@M02996:162:000000000-B87FG:1:1101:11701:6773 1:N:0:ACTGAGCG+ACTGCATA
CCTACGGGTGGCAGCAGTGGGGAATATTGGGCAATGGGCGCAAGCCTGACCCAGCAACGCCGCGTGAAGGAAGAAGGCTTTCGGGTTGTAAACTTCTTTTAAGGGGGAAGAGCAGAAGACTGTACCCCTAGAATAAGCCACGGCTAACTACGTGCCAGCAGCCGCGGTAATACGTAGGTGGCAAGCGTTGTCCGGATTTACTGGGTGTAAAGGGCGTGGAGCCGGGGAGGCAAGTCAGATGTGAAATCTATGGGCTTAACCCATACACTGCATTTGAAACTGTTTCTCTTGAGTGCTGGAG
+
68BCCD8=)1)==6====;;;88BFFFFFGGGGFGGCFGGGGGGGGGGGGFFGCFEGGGGGGGGFFGF9FEFFGGGGGGGGGGGGDEGGGGGGDGFGGGGGG<FCCFEEEGGGG,AEDFGEGGGGGGG@FGDFGGDEGGGGGGGGGGFF,8+4>?E9,37:DGEGGCEG72,=:4=BE:9EDAAGGGCD*8CF:C8ACFACFG4C*8>FADFC3>3963*>*/9C):)7)*74:<?A2=CAGB*:/9:FAAF0(4717?<A>6?2(5?B?G<A26C?<)5)65).)54)...8426@)513
@M02996:162:000000000-B87FG:1:1101:11721:6780 1:N:0:ACTGAGCG+ACTGCATA
CCTACGGGTGGCAGCAGTGGGGAATATTGGGCAATGGGCGCAAGCCTGACCCAGCAACGCCGCGTGAAGGAAGAAGGCTTTCGGGTTGTAAACTTCTTTTAAGGGGGAAGAGCAGAAGACTGTACCCCTAGAATAAGCCACGGCTAACTACGTGCCAGCAGCCGCGGTAATACGTAGGTGGCAAGCGTTGTCCGGATTTACTGGGTGTAAAGGGCGTGTAGCCGGGGAGGCAAGTCAGATGTGAAATCTATGGGCTTAACCCATAAACTGCATTTGAAACTGTTTCTCTTGAGTGCTGGAG
+
8ACCCD:0:))====;==;;;888CFGGGGGGGGGGGGGGGGGGGGGGGGGGGFGFGGGGGGGGGGGDGGGGGGGGFGGGGGGGGGGEGGGGGGGGGGGGGC<FGFGFGGGGGFFGFGFGG@FFGGGGGGG,@FDFEGGFFG>GGDFGGGGCFDGFEFDFGGGEGG5CCCFCFGGFFGGGGGFFGGGGGGGGG>GCEGG+;FFFGGFFF67FG:DDG>GDFFGCGFG3;BGF?1>FFA=F<CA@<9FAGFFFF7??FE>AFF??:B239<F<AAFGFA-<AFAFAFFAFA527629B4>:<
@M02996:162:000000000-B87FG:1:1101:15628:6808 1:N:0:ACTGAGCG+ACTGCATA
CCTACGGGTGGTAGCAGTGGGGAATATTGCACAATGGGGGAAACCCTGATGCAGCGACGCCGCGTGAGTGAAGAAGTATTTCGGTATGTAAAGCTCTATCAGCAGGGAAGAAAATGACGGTACCTGACTAAGAAGCCCCGGCTAACTACGTGCCAGCAGCCGCGGTAATACGTAGGGGGCAAGCGTTATCCGGATTTACTGGGTGTAAAGGGAGCGCAGCCGGCGATGTAAGTCTGAAGTGAAAGCCGCCGGCTCAACTGCGGGCCTGCTTTGGAAACTATATTGCTTGAGTGTCGGAGGG
+
8ACCC>==>1)8<;====;=;88BFFGGGCGGGGGGGGGG@FFGGGGGGGFGGFGGGGGGGGGGFGGGGGGGGGFGGGGGGGGG?=DGGFFGFFGGGC@EEAFGG@FFGGGGGDFF9FE7FBGGGABFGGC8=F=DDFGDGGEEDDFEGEGGGGEACD7@B@EG7C*:=6DFGGF?5EGDCC5>GGGDFFGGEFGGF7FFGD*0=D4=4=7:*73)9,7).:C<E35716:6:4<=A2*0,268)7F0),,)4;2,,*:4<:9;1281),:<A2?+*3)))/6:2<2<?04<A<A(.(-(-
@M02996:162:000000000-B87FG:1:1101:15625:6826 1:N:0:ACTGAGCG+ACTGCATA
CCTACGGGTGGTAGCAGTGGGGAATATTGCACAATGGGGGAAACCCTGATGCAGCGACGCCGCGTGAGTGAAGAAGTATTTCGGTATGTAAAGCTCTATCAGCAGGGAAGAAAATGACGGTACCTGACTAAGAAGCCCCGGCTAACTACGTGCCAGCAGCCGCGGTAATACGTAGGGGGCAAGCGTTATCCGGATTTACTGGGTGTAAAGGGAGCGCAGACGGCGATGTAAGTCTGAAGTGAAAGCCCGCGGCTCAACTGCGGGACTGCTTTGGAAACTATATTGCTTGAGTGTCGGAGGG
+
8ACCCE=581)8======;=;888EFGGGGGGGGGGGGGGGGGGGGGGGGGGGGGGEFGGGGGGFGCFGGGGGGGGGGGGGGGGGGGFGGGGGGGGGFFFFGGCGGGGGDGG?FGEGGGEF<FGGG@FGGF@FADFGGGGGGGGGGGFGBEBFGGGGGGGGGGEFG*CFFGGGFGGCEGGG3>FGGGDGGG:EFGGFGGFGGGFGGF?FFFDCDEDGFG<>EEDGEGGFFC6<BFFBFFF<>:46@FF39>EB1:?<FF4<>B9,9<BFAFBB3;CF?F46*5>5AFA<0)6<A<:DBBFF
@M02996:162:000000000-B87FG:1:1101:15640:6838 1:N:0:ACTGAGCG+ACTGCATA
CCTACGGGTGGTAGCAGTGGGGAATATTGCACAATGGGGGAAACCCTGATGCAGCGACGCCGCGTGAGTGAAGAAGTATTTCGGTATGTAAAGCTCTATCAGCAGGGAAGAAAATGACGGTACCTGACTAATAAGCCCCGGCTAACTACGTGCCAGCAGCCGCGGTAATACGTAGGGGGCAAGCGTTATCCGGATTTACTGGGTGTAAAGGGAGCGCAGACGGCGATGTAAGTCTGATGTGAAAGCCCGCGGCTCAACTGCGGGACTGCTTTTGAAACTATATTGCTTGAGTGTCGGTGGG
+
6ACCCB858808=;==;=;=;888CCFGAFFGGGGGDFGGGGGGGGGGGGGGGFGGGGGGGGGGGGGDFGGFGFGGG,EFGGFGGGGGGGGGGGGGGAFFFGGFGEFF87ECA4EA9FECFFGGG9BFGFF,,7=FFGGGCGG::DF;D@D:DFFFFF6CDDG8>E*=B@>7FCD5EEGGG<FFGGGGFFFGGDGGA+@F7<CAEG==647*/7;DG>GCFGGD=559:6>44<DF<)/:42406?>:)3,89>:).:F?<>>613::5):<).)+14).6=AAF)<A<034269,3((-3
@M02996:162:000000000-B87FG:1:1101:12319:6863 1:N:0:ACTGAGCG+ACTGCATA
CCTACGGGGGGCTGCAGTGAGGAATATTGGTCAATGGGCGAGAGCCTGAACCAGCCATGTCGCGTGGAGGAATAAGGATCTATGGTTCGTAAACTCCTTTTGCGGGGGGATAAAGTGCGGGACGCGTCCCGTATTGCAGGTACCCCGCGAATAAGCATCGGCTAACTCCGTGCCAGCAGCCGCGGTAATACGGAGGATGCGAGCGTTATCCGGATTTATTGGGTTTAAAGGGTGCGTAGGCGGCCCCTTAAGTCGGCGGTGAAATTTCCGGGCTCAACCCGGTCACTGCCGTCGAAACTGG
+
-8BCCB5=5))8888::::::::CFFGGGGGGGGGGGGGGGGGGGGGGGGGGGFFFFGGGGGGGGGGFDFGGFFFGGGGGGGGGGGGGGGGGGGGGGGGGGFGDGGGGGGGGCGGGGGGGCGGEGGEEGGGGGGGGGGGGGGGGGGDGGEGGGGGFGGGGGGGGGGGGGGGCGGGGGGGGGD:DGGGDGGGGGBGGFGGFGGGFGGFFFFGGG>EGGBGGFGGGGBGFF?FDF?BFFFF*4938><BFGFAFFFFFFCDFFFFBDFFFF<DB>1FEF<<?>>(36?F4<?;B9>01045AB
@M02996:162:000000000-B87FG:1:1101:16685:6875 1:N:0:ACTGAGCG+ACTGCATA
CCTACGGGTGGCAGCAGCTAAGAATATTCCGCAATGGACGAAAGTCTGACGGAGCGACGCCGCGTGGATGATGAAGGTCGGAAGATTGTAAAATCCTTTTATGACTGAGGAATAAGCAGTGTGAGAGAAACGCATTGTGGTGACTGTAGGTCATGAATAAGCAACGGCTAATTACGTGCCAGCAGCCGCGGTAACACGTAAGTTGCGAGCGTTGTTCGGAATTTTTGGGCGTAAAGGGCATGGAGGCGGTTTTGCAAGCTTTGTTTGAAATCTCGGGGCCCAACTCCGAAATTGCGTTGAA
+
8ACCCE:5800========;<;;;EFGGGGGGGGGGGGGGFGGGGGGGGGGGGFDFFGEGGGGGFG@EFGGGGGGGGGGGGGGGFFGAFGGGGGGGGGGGCF<FFFGGGGGGGGGFGDEGGGFGCFFGGGGFG@EGGGFEF+,FFAEDEAGGCFGEEGGDGFGGGGGGGG6@E>ACGGGFCFFACGGDGGGGGFGFFDGFD5ACEF>)8;CEG):97:<*)/3*CB5CB)75(417287*.*().<37)7>>:(..6+*54*5)((,.74C2)).;.-,(-7(38<339:(4:)),.3(()
@M02996:162:000000000-B87FG:1:1101:20352:6891 1:N:0:ACTGAGCG+ACTGCATA
CCTACGGGAGGCAGCAGTGAGGAATATTGGTCAATGGGCGAGAGCCTGAACCAGCCATGTCGCGTGGAGGAATAAGGATCTATGGTTCGTAAACTCCTTTTGCGGGGGGATAAAGTGCGGGACGCGTCCCGTATTGCAGGTACCCCGCGAATAAGCATCGGCTAACTCCGTGCCAGCAGCCGCGGTAATACGGAGGATGCGAGCGTTATCCGGATTTATTGGGTTTAAAGGGTGCGTAGGCGGCCCCTTAAGTCGGCGGTGAAATTTCCGGGCTCAACCCGGTCACTGCCGTCGACACTGG
+
8ACCCD9>=)1=8=====;;;;;CFFGGGGGGGGGGGGGGGGGGGGGGGGGGGFFGGGGGGFFFFGGGGGGGGFGGFGGGGGGGGGGGGGGGGGGGGGGGGGGEGEGGG@GFFGGGFGDDEEGGGGGGGGGGGGGGGGGGGGGGGGGGG*CGGGGGGGGGGGGEFGGGGGGGGFCFGGFGGGEFGG<DGFDCGEGGFGFFGDEEGGFFFFGGGFFDGAGG4CEDE@ECB=FEF0:D?:@C<9079B:0D:<FAA617*991.44AAFF6?C>96FA@B??9>6B<?>-5:9(((-(72)44
@M02996:162:000000000-B87FG:1:1101:25573:6894 1:N:0:ACTGAGCG+ACTGCATA
CCTACGGGTGGCAGCAGTGGGGAATATTGGACAATGGGCGAAGCCTGATCCAGCGACGCCGCGTGAGTGATGAAATATTTCGGGATGTAAAGCTCTATCAGCAGGGGAGAAAATGACGGTACCTGACTAAGAAGCCCCGGCTAACTACGTGCCAGCAGCCGCGGTAATACGTAGGGGGCAAGCGTTATCCGGATTTACTGGGTGTAAAGGGAGCGCAGGCGGCAGGGCAAGGCCGATGTGAAAACCCGGGGCGCAACCCCGGGGTTGGCTTGGAAACTGTTCCGCTTGAGTGTCGGAGGGG
+
-8BCCA>5)1)====;===;;88CFGGGGGGGGGGGGGGGGG@@FC<<66EFCFE:@76@BC:>F@EFGF<@:EFG,AFGFEG+4@F=<FF<A5?,:B,EB<BDGG+@CCFGGFAEGDGC<@F<CAE,;F?EF:B>FECG7+@@:BCF7DCDF,34,@?F>7:B*4;C9B><9,:5EGCC=75:=DC*;@5E=8EFAF7/CF*8/29=?BG*1.5)16D3<E*/17=*(073((,)-8)26:<B1>5,19>>((,4(:CB07;(-31().C>0,9C:4>94*)-83303))...21.3(49
@M02996:162:000000000-B87FG:1:1101:25553:6900 1:N:0:ACTGAGCG+ACTGCATA
CCTACGGGGGGCAGCAGTGGGGAATATTGGACAATGGGCGAAAGCCTGACCGAGCGATGCCGCGTGAGTGATGAATGATTTCGGTATGTAAAGCTCTTTTGGCAGTGAAGAAAGTGACGTGTCCTAACAATGCAGCCCCGTCTAGCTAGTTGCCGCATGCCGCCGGACTACGTAGGTGCCAGCAGCTACCGGGATTTATAGGTGGCGAAGGTTGTCCGGGAGTCTGGGCCGGTCGGAGGGGATAAGCGGGGTCCGAACCCCGGAGTGGACATGCAAACGTTACACCTGGATGGCCGTAGAG
+
8ACCCA89)1)8888::<:::888B,CF,-,BFGGGGGGGGGFFGFFGG<4+8:C+>,BFFFGDCCFGGGGFGGG,,@3@CFG*C,@<FDFFD=@CF,@,,*,,88?A@FFE3,?F;C1**,,,,32<7<,<+,5+4:;:****,+>2+53B9<*****2+)2*1***:@F/>F5C+<+2<7>);*****)**)22****2:+*2*)0))1<*50*74C33*:*+*2*()1)(((79())(/())*1()-()4.(,4*121>03(4,-/(*.3.*+*(((,),623,.(.))-(,-0-4()
@M02996:162:000000000-B87FG:1:1101:22688:6915 1:N:0:ACTGAGCG+ACTGCATA
CCTACGGGTGGCAGCAGTGGGGAATATTGCACAATGGGCGAAAGCCTGATGCAGCGACGCCGCGTGAGTGAAGAAGTATCTCGGTATGTAAAGCTCTATCAGCAGGGAAGAAAATGACGGTACCTGACTAAGAAGCCCCGGCTAACTACGTGCCAGCAGCCGCGGTAATACGTAGGGGGCAAGCGTTATCCGGATTTACTGGGTGTAAAGGGAGCGTAGACGGTTTGGCAAGTCTGAAGTGAAATGCGGGGGCTCAACTCCTGAACTGCTTTGGAAACTGTCGAACTAGAGTGCAGGAGGG
+
8ACCCA:5:0)========;;88BFFGGGGGGGGGGGGGGFGGGGGGGGGGGGGGGGGGGGGGGGGGGGGGGFFGGGFGGGGGGGGGGGGGGGGGGGFGGGGGGGGGGGGGGFCFFGGGGGGGGGEDFGD?BFGFGGGGEEGG7FFGGGEGCGGGCE:DFGGG8CE*AEDEFG95A>EGGGFFFGGGGGGGGG>EGFFGFGGGFGGF?FF>EFEFDGFGDFGCGGEGGFF6>DAF?D<FC404@>4@9DB>F99??<C7<?FDFFFAFFFGF)4?E4<><<6(::??F3)).56).<:1(-
@M02996:162:000000000-B87FG:1:1101:25563:6916 1:N:0:ACTGAGCG+CCTGCATA
CCTACGGGTGGCAGCAGTGGGGAATATTGGACAATGGGCGAAAGCCTGATCCAGCGACGCCGCGTGAGTGATGAAATATTTCGGTATGTAAAGCTCTATCAGCAGGGAAGAAAATGACGGTACCTGACTAAGAAGCCCCGGCTAACTACGTGCCAGCAGCCGCGGTAATACGTAGGGAGCAAGCGTTATCCGGATTTACTGGGTGTAAAGGGAGCGCAGGCGGCAGTGCAAGTCTGATGTGAAATCCCGGGGCTCAACCCCGTGATTGCATTTGAAACTGTTCAGCTTGAGTGTCGGAGAG
+
8ACCCB8=11)=6======;;888EFGGG-FGGGGGGFGG7FGGGGGGGG@DGFGGC6FFGGGGFGGG?FGAFGE,<,EFGGGGF8DFGGGG9FGGG5CFF,F,BFGG8CG,EFFGGG+@FGGGAFG<>FD@DGFG=FGGGGGGGGGFFGGFGGFGG?FGFGG7FEE8FGGGGCFGE0=C*8AFGGGGGGDEGFCGFFFFG;EAGGBAFF>EF>3<537<BEEDG3:C2FGF>A<FB<@C<7:@)97)/--<;;BB?G<12:--::>AF)C9):9CB<<4)94)).6<7:4>B4>?)(4,4
@M02996:162:000000000-B87FG:1:1101:22709:6919 1:N:0:CCTGAGCG+CCTGCATA
CCTACGGGTGGCAGCAGTGGGGAATATTGCACAATGGGCGAAAGCCTGATGCAGCGACGCCGCGTGAGTGAAGAAGTATCTCGGTATGTAAAGCTCTATCAGCAGGGAAGAAAATGACGGTACCTGCCTAAGAAGCCCCGGCTAACTACGTGCCAGCAGCCGCCGTCATACTTAGGGGGCAGGCGTTATCCGGATTTACTGTGTGTAAAGGGAGCGTAGCCGGTTTGGCAATTCTGAAGTGAACTGCGGTGGCTCCACTCCTGAACTGCTTTGTAAACTGTCGTACTCGAGTGCAGGCGTG
+
8ACCC*15=1)====;===;;888EFGGFAEGGGGGGGGGGGGGFGGGG<-CFFG@FGEGGGGGFGDEGGFGFGGGF,EEFGGFF,DBFFFG<FFFG,<?<,BEFGGG<C?F=E9<AE:78+?<=<8=D<,,6,3D88E+8@C:,63>F8:,6@>:@DDGGGE*54444@D==,;<,;E55*838819>CCC*)=CA+3A:+2;EF++39**1)7790C*/:CC5@EGFF*).4<6)49*,*)1-*1()-(036:((*024?).,8)4?AC42)*+1.<469((.-45,(-,---6)(-(-
@M02996:162:000000000-B87FG:1:1101:20972:6931 1:N:0:ACTGAGCG+ACTGCATA
CCTACGGGGGGCTGCAGTGGGGAATATTGGGCAATGGGGGGAACCCTGACCCAGCAACGCCGCGTGGAGGAAGAAGGTCTTCGGATCGTAAACTCCTGTCCTAAGGGAAGAGGAGAAGACTGTACCTTAGGAGGAAGCCCCGGCTAACTACGTGCCAGCAGCCGCGGTAATACGTAGGGGGCGAGCGTTGTCCGGAATGATTGGGCGTAAAGGGCGCGTAGGCGGCCCGTTAAGTCTGAAGTGAAAGTCCTGGCTTCAAGTTGGGAATTGCTTTGGATACTGACGGGCTTGGGTGCAGGAG
+
88BCC?8:@1)8888::::::88BEGGGGGGGGGGGGGGGGGGGGGGGGGGGCF=FFGFGGGFE1CFFGGGGGGGGCGGGGGGGGGGGGGGGGGGGGGFGGGFGGGGFFGGGGGGGGGGGGGGGGGFGGGGFFCGFFGFGGGGGGGGGGGGGGFCFGGGGGGGEGGD?5>F?GGFGGGGGGGE5CGG<DGDFFEGGE:47:FG>FGFEEFGGFF@DD>DGFGC3CDED>DC5<>AFAB9><:<=29B4C6AB?:<1,<7<B462>2?B:2:<:>FE4)68<464339,,.1(4:BF@)4(-
@M02996:162:000000000-B87FG:1:1101:26643:6995 1:N:0:ACTGAGCG+ACTGCATA
CCTACGGGTGGCAGCAGTAGGGAATCTTTCACAATGGGCGAAAGCCTGATGGAGCAACGCCGCGTGCAGGATGAAGGCCTTCGGGTTGTAAACTGCTTTTATAAGCGAGAAATATGATGGTAACTTATGAATAAGGATCGGCTAACTACGTGCCAGCAGCCGCGGTCATACGTAGGATCCGAGCATTATCCGGAGTGACTGGGTGTAAAGAGTTGCGTAGGGGGTTTGTTAAGTAGATAGTGAAATCTGGTGGCTCAACCATTCTGACTATTCTCTAAACTGGCCGACGCGAGACCGCTAG
+
ACCCCE:581)=6==;==;<;8;;EFGGCC@FGGGGGGGGE@FGGGGGG<<,CEF<FGGGGGGGGGGGGGGGGGAFGGG<FGCGGFGE?9FGFE,,AFGGEDFAFCFC>F:EFG95EEEGEGA?A94CE@;FFE9ECDFG7CE+DD=9B@DFCEFFGG8DFGGGFE>5@B>FD:DE:5<E:@A58CDFGGGGGEEEF+=AGFFFGGA@=7+=;++1),/18*=9EECD8:F=<<<F94=F<F47<@FA75)7016?)<51<F<A).4<*)24)5=+*6)(.946(-(,(-4(46((50347
@M02996:162:000000000-B87FG:1:1101:17897:7042 1:N:0:ACTGAGCG+ACTGCATA
CCTACGGGCGGCAGCAGTGGGGAATCTTCCGCAATGGGCGAAAGCCTGACGGAGCGACGCCGCGTGAGTGAAGAAGGTCTTCGGACCGTAAAGCTCTTTTGTTATAGGCGAAAGGCTGAAGTAGGAAATGACTTCAGTAAGACGGTATATAACGAATAAGCCACGGCTAACTACGTGCCAGCAGCCGCGGTAATACGTAGGTGGCGAGCGTTGTCCGGAATTATTGGGCGGAACGGGAGGCCAGGCGGAAGGACAGGCCAGATTTTAAAGTTCGGGGCTCACCCCCGTGACGGATCGGGAA
+
-8A=C5:1)1)8888;;<;;;8BBEFFGEGGGEFGGFGGGGGEEGGFGGGGEEF@FDGGGGFCG>FGEFGFGCFGGGFFGGGGGEGGGGGCFFGGGGGFDFGGGFDFFEGGGGGGG7FC>FE9;AFGF9BDGGGGGDGFEFCGGGCFGGGG9,>>EFG=:<;FE:=C=CFB9CGGGGGGFFFFF=CDDGCC:A/2<;*0>D*C>;5B75<D5)7/2*4*1)<<;+*<9,)))-,-)(-.)(1(0-)89)13>(44(35/,3>).)).:@)*))(8*0(28<*22436<-((--4,(0-4,-
@M02996:162:000000000-B87FG:1:1101:24443:7042 1:N:0:ACTGAGCG+ACTGCATA
CCTACGGGCGGCTGCAGTGGGGAATATTGGGCAATGGAGGAAACTCTGACCCAGCAACGCCGCGTGAAGGATGAAGGTCTTCGGATTGTAAACTTCTTTTATAGGGAAAAAAGAAAGTGATGGTACCCTATGAATAAGCTACGGCAAACTATGTGCCAGCAGCCGCGGTAATACATAGGTAGCAAGCGTTATCCGGAATAACTGGGCGTAAAGGGAGCGTAGGTGGCGAGGTAAGTCTTATGTGAAATCCCTTGGCTTAACCAAGGAACTGCATAAGATACTGCTTTGCTAGAGTGCGAGA
+
8BCCCD8)01)8888;;;;;;88BFFGGGGGGGGGGGGGGGGGGGGGGGGGGGFGGGGGGGGGGGGGGGGGGGEFGGGGGGGGGCGGGGGGGGGGGGGGGGGGGGGFGGGGGGGGGGFGGGGGGGGGGGGGGGGGGGGGGGGGGGGGGGGGGGGGGGGGGGGGFGGDGGGDGGGGGGGGGGGFFGGGGGGDFGFGGFGG4DGGFGGFEEFGGGFFFGFGGFGGGGFGGFFGFFF?FAAF:6CBFFFFDG?FFF?FFBGCA<F>?BFFFFFGF>AFCBBBAAFFFA>DFB>6<426:62,((
@M02996:162:000000000-B87FG:1:1101:20078:7055 1:N:0:ACTGAGCG+ACTGCATA
ACTACGGGGCGCTGCAGTGGGGAATATTGGGCAATGGGCGAAAGCCTGACCCAGCGACGCCGCGTGAGGGAAGACGGTCTTCGGATTGTAAACCTCTTTTATGTGGGACGATAATGACGGTACCACATGACTAAGCCACGGCTAACTACGTGCCAGCAGCCGCGGTAATACGTAGGTGGCGAGCGTTATCCGGATTTACTGGGTGTAAAGGGTGTGTAGGCGGGATTGCAAGTCAGGTGTGAAAACCATTAGCTTAACTCATGGCTTGCACTTGAAACTGTAGTTCTTGAGGGTCGGAGAG
+
-8AB@B=)1))8888;;;;;;888CEFGGFGFGGGFGGGGGGGGGGGGGGGGGFEFGGFGFGGGGGGGGGGGGGFFFGGEGGGGGFFGGGFGGGGGGGGGFG<DDGGGGGGGGGGGGGDEFFEF;FFGGG6@<<DGFGGGGGGGGC?DCEGFGGFGGFFGGDEG>8*=C9CEGFFCFCFGECEFGGGDGGGGG5EEFCFFG<758DF4=FF*9)7>FAF7?5:9*<CC<FD7ABA=1<FC1:-94571*--*(66<BGC))96<??:0<)260.7@@>)).0-:>4456-,(-,39)(441
@M02996:162:000000000-B87FG:1:1101:17912:7059 1:N:0:ACTGAGCG+ACTGCATA
CCTACGGGCGGCAGCAGTGGGGAATCTTCCGCAATGGGCGAAAGCCTGACGGAGCGACGCCGCGTGAGTGAAGAAGGTCTTCGGACCGTAAAGCTCTTTTGTTATAGGCGAAAGGCTGAAGTAGGAAATGACTTCAGTAAGACGGTATATAACGAATAAGCCACGGCTAACTACGTGCCAGCAGCCGCGGTAATACGTAGGTGGCGAGCGTTGTCCGGAATTATTGGGCGTAAAGGGAGGGCAGGCGGAAGGACAAGCCAGATTTGAAAGTTCGGGGCTCACCCCCGTGACGGATCTGGAA
+
8ACCCE:8)008888;;<;;;88BFGGGGGGGGGGGGGGGGGGGGGGGGGGGGFEGGGGGGGGGCFFGGGGGGGGGGGGGGGGGGGGGGGGGGGGGGGGGGGGGGFFGGGGGGGGGGGGGGGCCGGGGGGGGGGGGGGFFGFGGGGGGGGGGGGEGGGGGFDGGFGGGGGGGGGDC>CGGGGFFGGGGGGG>CFGGFGGFGGCF*9>DFEGGGE?CDFDGFGCFGFGGFFD:??BF?0@)29(8777;C>9@(4???G3:?@?F>4<>=<DFF0>EB038<FFF>B93((-8>:-2=<A6,
@M02996:162:000000000-B87FG:1:1101:18153:7071 1:N:0:ACTGAGCG+ACTGCATA
CCTACGGGTGGCTGCAGTGAGGAATATTGGTCAATGGGCGGAAGCCTGAACCAGCCATGCCGCGTGAAGGAATAAGGTCCTATGGATCGTAAACTTCTTTTGAGCGGGAGCAATAAGGACTACGTGTAGTCCGATGAGAGTACCGTTCGAATAAGCATCGGCTAACTCCGTGCCAGCAGCCGCGGTAATACGGAGGATGCAAGCGTTATCCGGATTTATTGGGTTTAAAGGGTGCGTAGGCGGCTTGTCAAGTCAGTGGTGAAAGCCCCCTGCTCAACAGGGGAACTGCCATTGATA
+
8ACCCEA5000====;==;;;;;;EFGGGGGGGGGGGGGGGGGGGGGGGGGGGGGGGGGGGGGGGGGGGGGGGGGGGGGGGGGGGGGGGGGGGGGGGGGGGGGGGGGGGGGGGGFGGGGGGDGGGGFFGGFGGCGEGFGGGGGGGGGGCGGGGGGGFGGGGGGGCGGGGGGCDFGFGFGGGGFDCDDGGGGGGBGGFGDFGGGFGGFFFFGGD:>GGFGGFGGGGFGGFFGBF6?@??FGFC9<;>)8:4:FAD4<ACFD6FDAA?FBFF336.9<9:.34>>6(-4).444<4.61
@M02996:162:000000000-B87FG:1:1101:20725:7092 1:N:0:ACTGAGCG+ACTGCATA
CCTACGGGAGCTGCAGTGAGGAATATTGGTCAATGGTCGGAAGACTGAACCAGCCAAGTCGCGTGCAGGAAGACGGTCCTATGGATTGTAAACTGCTTTTGTACGGGAATAAAGTTCGGGACGTGTCCCGATTGGAATGTACCGTAAGAATAAGGGTCGGCTAACTCCGTGCCAGCAGCCGCGGTAATACGGAGGACCCGAGCGTTATCCGGATTTATTGGGTTTAAAGGGTGCGCAGGCGGAGGATTAAGTCAGCGGTGAAATTTTCATGCTCAACATGAAAACTGCCATTGATACTGGT
+
68BCCFA>=11===;======;=;;CEFGGGGGGGGGGGGGGGGGGGGGGGGGGGGFFGGGGGGGGGGGCGGGGGGGGGGGGGGGGGGGGGGGGGGGGGGGGGGGGGGGGGGGGGGGGGG:FGGEGGGGGCEGFFGGGFGGGGGGFEGDBD9BFGGFGGGGFEGGGGG>>CEGGFFGGGGGGFFG4CC+=CEEBEGFFGEDCEECDFFFFGG7DFGFFGGFGCGG49>2?D42?2:9>BD;C9;4.9<=AAFF>BFFC7>?@5>FFFA?9:4>AFD4<F>A*:418<BF7)6>A)4*-.:.
@M02996:162:000000000-B87FG:1:1101:24173:7096 1:N:0:ACTGAGCG+ACTGCATA
CCTACGGGTGGCTGCAGTGGGGAATATTGGGCAATGGGCGCAAGCCTGACCCAGCAATGCCGCGTGAAGGAAGAAGGCTTTCGGGTTGTAAACTTCTTTTAAGTGGGACGACAATGACGGTACCACTTGAATAAGCTCCGGCTAACTACGTGCCAGCAGCCGCAGTAATACGTCGGGAGCAAGCGTTATCCGGATTTACCGGGTGTAAACGGCGTGTAGGCGGGACATCAAGTCAGATGTGGAAGCACGAGGCTCGACTTCGTATCTGCATTTGAAACTGACGGTCTTGAGCGTTGGCGAG
+
8ACCCA>5:1)=,======,;88BFGGGGGGGGGGGG8FGCGGGCGGGGFFGGGG,FGGGGGGGGGGGGGGGGGG,FG86EC4FGGG+B@FGEBF@?FGGB,:9CB@9AF@+@=C<,7FFFGE9,,>:A,@F8D,68>>F78C:,=6,@8>,3+,58@?>>?>*>8,3@7>@*,*=1=CG**//:C*?FCCEDF5*0;1**/=5CD*@1+2=/)8)9:>*6CG3:)*:2=*9<49@2)92)*.14090)4(79,((-5/8:@(((4<<?9*626*C9A2)8<6(-:B962))(,-44(,--
@M02996:162:000000000-B87FG:1:1101:16078:7102 1:N:0:ACTGAGCG+ACTGCATA
CCTACGGGGGGCTGCAGTGGGGAATATTGGGCAATGGGCGCAAGCCTGACCCAGCAACGCCGCGTGAAGGAAGAAGGCTTTCGGGTTGTAAACTTCTTTTACCAGGGACGAAGGATGTGACGGTACCTGGAGAAAAAGCCACGGCTAACTACGTGCCAGCAGCCGCGGTAATACGTAGGTGGCAAGCGTTGTCCGGATTTACTGGGTGTAAAGGTCGTGTAGGCGGAGATGCAAGTTGGGAGTGAAATCCATGGGCTCAACCCATGAACGGCTTTCAAAACTGCATCCCTTGGTTATCGGG
+
8ACCCD@)::)8888::::::88BFGGGGGGGGGGGGGGGGGGFGGGGGGGGGFFGGGGGGGGGFGGGGGGGGGGGGGGGGGGGGGGGGGGGGGGGGGGGGGFGGGGGGGGFDGGGGGGFGGGGGGGGGGGCFFGGGCGGGGGGGGGGGGGGGGGGGGGGGGGGGGGCEGGGGGGGGFGFGFFF@DGGGC<CFFGGBGDFFGGFG*7>BFGGGF*2C9DF;EFCCE779:CFFA>F29FD?D<>A9@BGFFF<<<:(:=<<F?(37<>4(*(,2/<=4<)(0))..-5(.63()()/686(
@M02996:162:000000000-B87FG:1:1101:16820:7119 1:N:0:ACTGAGCG+ACTGCATA
ACTACGGGTGGCTGCAGTGAGGAATATTGGTCAATGGGCAGAAGCCTGAACCAGCCAAGTCGCGTGAAGGAAGACGGTCTTATGTATTGTAAACCTCTTTAGACGCAGAGAAATAAGGGGCTTGCGAGCTCTGATGCTAGTATGCGTAGAATACGGATCGGCTAACTCCGTTCCAGCAGCCGCGGTAATACGGAGGCTCCGCGCGTTATCCGGATTTATTGGGTTTAAAGGTTGCTCCGGCGGCGCTTTAAGTCAGTGGTCAAATCGTGAGGCTCAACCTCATCCCGCCATTGATACTGTG
+
8AACCE55)0)====,==6=,;;;CFGGGFGGC@FGGGG,BFGFGGGGGGGGFEEFFFGGGGGGGGGGGGFGDCFE7F,CFGGCE<FGFFGGGG,AFGGFE9<ECG+C=:B@AF;AEFCDFGFFGDG:FGGG8AE9EE@AE9F,EEE7+6>F9,@++CGDEDG+FEFFGGG,AF:AEFCECC?BGD?*=7C*=@C=)8CED*48CDE3AAF55)=DGCDD6,29E>?C)/**6,3*.)5)-/3>27>BG)566AA4<?C>2*)447(377CB0.<+97:4<@AA>1-4308<A24-946--
@M02996:162:000000000-B87FG:1:1101:13302:7120 1:N:0:ACTGAGCG+ACTGCATA
ACTACGGGTGGCAGCAGTGGGGAATATTGCACAATGGGCGAAAGCCTGATGCAGCGACGCCGCGTGAGTGAAGAAGTATCTCGGTATGTAAAGCTCTATCAGCAGGGAAGAAAATGACGGTACCTGACTAAGAAGCCCCGGCTAACTACGTGCCAGCAGCCGCGGTAATACGTAGGGGGCAAGCGTTATCCGGATTTACTGGGTGTAAAGGGAGCGTAGACGGTTTGGCAAGTCTGAAGTGAAATGCGGGGGCTCAACTCCTGAACTGCTTTGGAAACTGTCGAACTAGAGGGCAGGAGAG
+
-8BCC>>5>))=;8====;;;88BFFGGGGGGGGGGGGGGGGGGGGGGGGGGGGFGEGGGGGGG@FGGGGGGGEFGGGGG9EFGFFGGGFGGGGGGGGDGGGGGGGGFGGGGGGGCGGEGGGGGGFGGFFFGGGGGGGGGGGGGGGGGGGGGGGFGCFGGFGGGDEECEFGGGGFGGGGGGCFAEDCGFGCGGFDGFGGFGGGFGG?4=@7=>3@GD?GD?ECCC:5C46=3<9>?AFF:2:474*97C>6>69BFDC7<0*4::74466:-5?F9=0)4)08??<?2AA2((-(-0,-(-
@M02996:162:000000000-B87FG:1:1101:16801:7123 1:N:0:ACTGAGCG+ACTGCATA
CCTACGGGTGGCTGCAGTGAGGAATATTGGTCAATGGGCGGAAGCCTGAACCAGCCAAGTCGCGTGAAGGAAGACGGTATTATGTATTGTAAACTTCTTTAGACGCAGAGAAATAAGGGGCTTGCGAGCTCTGATGCTAGTATGCGTAGAATAAGGATCGGCTAACTCCGTGCCAGCAGCCGCGGTAATACGGAGGATCCGAGCGTTATCCGGATTTATTGGGTTTAAAGGGTGCGCAGGCGGCGCTTTAAGTCAGTGGTCAAATCGTGAGGCTCAACCTCATCCCGCCATTGATACTGGG
+
88BCCFA550);==8;==;;;;;;EFGGGGGGGGGGGGGGGGGGGGGGGGGGGFFGGGGGGGGGGGFGGGGGGGGGGG,CFGGGGGGGGGGGGGGGGGGGGGGGGGFGGGGGGGDGGGGGGGGGGGGGGEGGGEGFGGGGGGGGGGGGGGGGGGGGGGGGGGGGGGGGGGGDDGFEGGGGGGFEGGGDGGGFGFGGFGGFGGDBGGFFFFGGGDFGGFGGBGGGGF6CBFG)44:BF9>D9995;@FBFADFFFF99?DBDFBAA<<:08<?:0>E@FF,4)4<A?1;BBFAA99)16::.
@M02996:162:000000000-B87FG:1:1101:6271:7153 1:N:0:ACTGAGCG+ACTGCATA
CCTACGGGGGGCAGCAGTGGGGAATATTGGGCAATGGACGAAAGTCTGACCCAGCAACGCCGCGTGAATGATGAAGGTCTTCGGATTGTAAAGTTCTGTGATGGGGGACGAAGAAAGTGACGGTACCCCAATAGCAAGCTACGGCTAACTACGTGCCAGCAGCCGCGGTAATACGTAGGTAGCAAGCGTTGTCCGGAATGACTGGGCGTAAAGGGTGCGTAGGTTGTTTGGCAAGTTGGTAGTGAAATTCCGAGGCTTAACTTCGGCGCTACTACCAAGACTGTTGAACTTGAGTACAGGG
+
8ACCC>A:=))8888::<:::888EFGGGGGGGGGGGGGGGGGGGGGGGGGGGGGGGGGGFEGGGGGGGGFGGGGGGGGGFGGGGGEGGGGGFGGGGGGGGGGGGGGGGGGGGGGGGGGGGGGGGGGGGGGGGGGGGGGGGGGGGGGGGGGGGGGGGGFGCFGGGGGGGGGGGGGGGGGGGGFFFGG<DGGGGFGEBGFFGGGFGGFFBBDGCFFDGFDD@ECFC5:D?FDFF?F?:BFGFG<96F9<DAFFBB66<GCBFFFFFFF>F>D97)8;<>??:??DA)644<<>A2>)*)62(
@M02996:162:000000000-B87FG:1:1101:27605:7154 1:N:0:ACTGAGCG+ACTGCATA
CCTACGGGGAGGCAGCAGTCGGGAATATTGCGCAATGGAGGAAACTCTGACGCAGTGACGCCGCGTGCAGGAAGAAGGTTTTCGGATTGTAAACTGCTTTAGACAGGGAAGAAGAAGTGACAGTACCTGTAGAATAAGCTCCGGCTAACTACGTGCCAGCAGCCGCGGTAATACGTAGGGAGCGAGCGTTATCCGGATTTATTGGGTGTAAAGGGTGCGTAGACGGGAAGTTAAGTTAGTTGTGAAATCCCTCGGCTCAACTGAGGAACTGCAACTAAAACTGATTTGCTTGAGTACTGGG
+
8ACCC?:11)1==8=8;;<;8888@FFGCGGGGGFGFGFGGGGDFCGFFGEFFGGFGGGGGGGGGGGGGGGGFFDGGGGGC<FGGFGGGCGGFGGGGFDFGGGGGGGG@FGGGGEGGFGEFGGGFAF@FDFGGGGGGGDGGGGGGDGGGGGGGGGGGGGGGFGGGGGGGGGGGGGGGGGGGGFDEGCDDCGFFFGGF83*@CGFGG5A3=FGGFFG3:C*8EC*ABG5>FC6<BF95AF:>G9D>FB<:.5FB9?B6577:=?DF???)8C>AA6:64?D2?<A4<>-)66>:?A<*64:(
@M02996:162:000000000-B87FG:1:1101:15104:7166 1:N:0:ACTGAGCG+ACTGCATA
CCTACGGGAGGCTGCAGTGAGGAATATTGGTCAATGGACGGAAGTCTGAACCAGCCAAGTCGCGTGAAGGATGAAGGTATTATGTATTGTAAACTTCTTTAGCAGTGGAGTAATAAGGGGATCGCGATCCCTGATGCAAGTACACTGAGAATAAGGATCGGCTAACTCCGTGCCAGCAGCCGCGGTAATACGGAGGATCCGAGCGTTATCCGGATTTATTGGGTTTAAAGGGTGCGCAGGCGGCTTTTTAAGTCAGTGGTTAAATCGTGACGCTCAACGTCATCACGCCATTGATACTGGG
+
8ACCCD>>80)==========;;CEFGGGGGGGGGGGGGGGGGGGGGGGGGGGFFCFGGGGFGGFFFGGGGGGGFFEFEFGGGGGGGGGGGGGGGGGGGGGGGGGGGGFGEFGGGGGGGGDFGGGGGGGGGGGGGFGGGGGGGGGGGGGGGGGGGGGGGGGGGGGGGGGGGGGFGGGFGFFGDFGGGDGGGGGDGGFGGFGGGFGGFFFFGGG;EDG<C>CGCGCFGCECF>@?DEFFFG;DB@FBFDG?DFFD2>:?CAFFFFFA?FF?C<?:EGFBBF<B?FFFFFF>B9A2:5BAFD(
@M02996:162:000000000-B87FG:1:1101:7273:7174 1:N:0:ACTGAGCG+ACTGCATA
CCTACGGGTGGCAACAGCTAAGAATATTCCGCAATGGACGAAAGTCTGACGGAGCAACGCCGCGTGGATGATGAAGGCCGGAAGGTTGTAAAATCCTTTTATTATTGAGGAATAAGCTAAGTAGGGAATGACTTAGTGGTGACTGTAGATAATGAATAAGCACCGGCTAATTACGTGCCAGCAGCCGCGGTAACACGTAAGGTGCGAGCGTTATTCGGAATTATTGGGCGTAAAGGGCATGTAGGCGGTTTTGCAAGCTTGGTGTGAAATCCCAGGGCTTAACCCTGGAACTGCATTGAGA
+
88CCCBD==0)==;=;===;<;CEGGGGGGGGGGGGGGGGGGGGGGGGGGGGGGGGGGGGGGGGGGDFGGGGGGGGGGGGGGGEGGGGGGGGGGGGGGGGGGGGGGGGGGGGGGGGFGGGGEFGGGGGGGGGGGGGGGGGGGGGGGGGGGGGGGGGGGGGGGGGGGGGGGGGGGGGGGGGGGFFGGGGGGGGEFGGFGGFGGGFGGFFFA>ED:FGGFDDFF@F+;EG?>DB:BBFFFFG::6FDFFF<>?FFFFAFGGFF>7:FFF<BAD0>?FG>1:?FFAA01?81:87?2-69<2A0
@M02996:162:000000000-B87FG:1:1101:7260:7186 1:N:0:ACTGAGCG+ACTGCATA
ACTACGGGTGGCAACAGCTAAGAATATTCCGCAATGGACGAAAGTCTGACGGAGCAACGCCGCGTGGATGATGAAGGCCGGAAGGTTGTAAAATCCTTTTATTATTGAGGAATAAGCTAAGTAGGGAATGACTTAGTGGTGACTGTAGATAATGAATAAGCACCGGCTAATTACGTGCCAGCAGCCGCGGTAACACGTAAGGTGCGAGCGTTATTCGGAATTATGGGGCGTAAAGGGCATTAGGGCGGGTTTGCAAGCTGAGTGTGAAATCCCAGGGCTGAACCATGGAACTGCATTGGGA
+
8ACCCE))=0);=;==;=;=<;CCCFFFGGGGGGGG8FGGGGGGGGGGGGGGGGEFGGGGGGGGBC+8=FGGGGGFGF,CFCGGG,?FEEFFGGGGGGGGGG9EFDCF9BF=AEFGAD<?FGFGGGGG8DEFGCGGFAEDFA=FFFG9;=C8@=,@9=D9D+8DGGGGE@>;FG+CFGCC,<FFC99CG*/=C47C88;;*;CA,2:5;B<C>)A7*(*1:F9:+)2*,5C58:2*,()*)*)1(0)(13:524544*92)06))-4592*482);@1((.=:?.2)4:)448<2-*))((
@M02996:162:000000000-B87FG:1:1101:9098:7241 1:N:0:ACTGAGCG+ACTGCATA
CCTACGGGCGGCAGCAGTGAGGAATATTGGTCAATGGACGGAAGTCTGAACCAGCCATGCCGCGTGAAGGAAGAATGCCCTATGGGTTGTAAACTTCTTTTGCCACAGAGTAATAAGGGTCGTGCGCGGCCTGATGATAGTATGTGGCGAATAAGCATCGGCTAACTCCGTGCCAGCAGCCGCGGTAATACGGAGGATGCAAGCGTTATCCGGATTTATTTGGTTTAAAGGGTGCGTAGGCGGACGCGTAAGGCAGCGGTGAAATATCCCGGCTCAACCTGGAGGCTGCCGTTGGTTCTGG
+
8ACCCF>00)08888;;<;;;;;CFFGGGGGGGGGGGGGGGGGFGGGGGGGGGFFFFFGGGGGGFGGGGGGGGGGGGGGGGGGGGGGGGGGGGGGGGGGGGGGGGGGG8FEGGGGGGGGGGFGGGGGGGDGGG@FGF,@FFGGCEGFGCEGGGCGGGGC*CGGGDFGGGGGFGFFFGGGGFGEFGGDDGFGFGFGGFG*5CFFFGGFD>FFEG37CF>F>*<CCFFDDBFFFF:?F?:>1394)4))(1(,))((-1>)-1).:2-647454>>FCF??(4<08886.4<6411(,)).-)
@M02996:162:000000000-B87FG:1:1101:7410:7270 1:N:0:ACTGAGCG+ACTGCATA
CCTACGGGAGGCAGCAGCTAAGAATATTCCGCAATGGACGAAAGTCTGACGGAGCGACGCCGCGTGGATGATGAAGGTCGAAAGATTGTAAAATCCTTTTGGAAGTGAGGAATAAGTGGAGTAGGGAATGACTTCATGGTGACTGTAGCTTCTGAATAAGCAACGGCTAATTACGTGCCAGCAGCCGCGGTAACACGTAAGTTGCGAGCGTTGTTCGGAATTATTGGGCGTAAAGGGCATGTAGGCGGTCATGAAAGTCTGGAGTGAAATCCCTGAGCTTAACTCAGGAACTGCTTTGGAA
+
88CCC>A5:)1=8==;==;;<;;CFFGGGGGGGGGGGGGGGEGGGGGGGGGGGFCFFGGGGGGG@FGGGGGGGGGGFGGGGGGGGGGGGGGFFGGGGGGGGGGGGGGGGGGGGGGGGGFFGGGGGGGGG8FGGGGGGGGGGGGGGGGFGGGGFFGGGGGGGGGGGGGEGGGGGGGGGGGGCCFFGGGDGEGGGFGGFG4AGFGFGGFFFFC=7;FGGBGGFGFF78FF?BGFBFBFF<>C4249<9@>79BFFFF<BFGFFF68??AAFBCB:?F?7?AFFF2>AA?F?44)546<42:B9
@M02996:162:000000000-B87FG:1:1101:9971:7304 1:N:0:ACTGAGCG+ACTGCATA
ACTACGGGCGGCAGCAGTGAGGAATATTGGTCAATGGACGGAAGTCTGAACCAGCCAAGTCGCGTGAGGGATGAAGGCCCTACGGGTTGTAAACCTCTTTTGCCGGGGGATAAACCTGACCACGTGTGGTCAGCTGAAGGTACCCGGTGAATAAGCATCGGCTAACTCCGTGCCAGCAGCCGCGGTAATACGGAGGATGCGAGCGTTATCCGGATTTATTGGGTTTAAAGGGTGCGCAGGCGGACCTTTAAGTCAGCGGGGAAATCCCGTCGCTCAACTACGGAACTGCCGTTGATACGGG
+
-8CCCEA581)8888;;<;;;;;;CFGGGGGGGGGGGGGGGG:FGGGGGGGGGFGGGGGGGGGGFF:CFGGGGGFFFGGGGGGGGGGGGGGGGGGGGGGFGGGGGGGGGGGFFGGGGD=FG?FGG7D>FFGGGGGGFEGFFFGGGDGGG>9CGFCDFFDCEDFE<CGFGGGGGGGGF6CG558DGDG3C:C;CA*C3DG><9:>EGFBFFFGD:DGFAGCBFCD*7<:<FGEBBFBBBEG>7309D45:A>F>B))2C5(,.24A>7:7.*(4(7*98B>4<:<?>?.8,-:(4()15(3>
@M02996:162:000000000-B87FG:1:1101:6080:7304 1:N:0:ACTGAGCG+ACTGCATA
CCTACGGGAGGCAGCAGTAGGGAATCTTTCACAATGGGCGAAAGCCTGATGGAGCAATGCCGCGTGCAGGACGAAGGCCTTCGGGTTGTAAACTGCTTTTATAAGCGAGGAATATGACGGTAACTTATGAATAAGGATCGGCTAACTACGTGCCAGCAGCCGCGGTAATACGTAGGATCCGCGCATTATCCGGAGTGACTGGGCGTAAAGCGTTGCGTAGGTGGATATTTAAGTAGATAGTGAAATCTGGTGGCTCACCCATTCAGACCGTTCTCTAAAATGGGTATCTCGATAGCGTCAA
+
8ACCCFAFA:)8==8;==;<;8CCFGGGGGGGGGFGGGGGGGGGGGGGFFGGGFAFFEFGGGGGGGGGGGGGGGGDGGGGGGGGGGGFGGG9CBFFGGGGGF,ACEF@EGGGGCFFFFGGGDEF9FEFG7EFEAFDCDGDGGFEFGGGFBDEGG9AFGGGGDEGGG5@BFFF;FFGBF,AF*:>CGGGFF>CE;ECAGGA>CFAGGF:FA+/*5>*>;DD@<A1:6+>>@C=<ABF94*:>72=)**-:).?1,.43+/.3?)6A<A:8491,,7+16)..9>:?>?))-45((().,-8(
@M02996:162:000000000-B87FG:1:1101:9998:7308 1:N:0:ACTGAGCG+ACTGCATA
CCTACGGGCGGCAGCAGTGAGGAATATTGGTCAATGGACGGAAGTCTGAACCAGCCAAGTCGCGTGAGGGATGAAGGCCCTACGGGTTGTAAACCTCTTTTGCCGGGGGATAAACCTGACCACGTGTGGTCAGCTGAAGGTACCCGGTGAATAAGCATCGGCTAACTCCGTGCCAGCAGCCGCGGTAATACGGAGGATTCGAGCGTTATCCTGCTTTATTTGGTTTAAAGGGTGCGCAGGCGGACCTTTAAGTCAGCGGTGAAATCCCGTAGCTCCACTACGGAACTGCCGTTGATACTGG
+
88BCCB==0))8888;;<;;;;;EFEGGGGGGGGGGGGGGGGGGGGGFGGGGGGGGGGGGGEGGGGGGFGGGGGFGGGGGGGGGGGGGGG9EFFGGGGGGGFGGGFGCFFGGGGGGGFEFG8<FGDF@7DEFCGGFCF9FDDDFGEEGGGGGGFGGGGG@EGG*2CFGGGGGGG9EGGGFGGEEDGGGGGG5CAGG3D*9CF6@5CE@56C+:)9CFA>F*<+CGFF*66:BB?B>BFFC71479BFAC)4=A<)6?E:<0),6AAB75?)(-4*+036(4)14:>?))4-4:2:<=>A<0
@M02996:162:000000000-B87FG:1:1101:6095:7314 1:N:0:ACTGAGCG+ACTGCATA
CCTACGGGAGGCAGCAGTAGGGAATCTTTCACAATGGGCGAAAGCCTGATGGAGCAATGCCGCGTGCAGGACGAAGGCCTTCGGGTTGTAAACTGCTTTTATAAGCGAGGAATATGACGGTAACTTATGAATAAGGATCGGCTAACTACGTGCCAGCAGCCGCGGTCATACGTAGGATCCGAGCATTATCCGGAGTGACTGGGCGTAAAGAGTTGCGTAGGGGGATATTTAAGTAGATAGTGAAATCTGGTGGCTCAACCATTCAGACCGTTATCTAAACTGGGTATCTCGAGAGCGTCAG
+
8ACCC>=A>1)88=======;8;CFFGGGGGGGGGGGGGGGGGGGGGGGGGGGFFGGGGGGGGGGGGGGGGGGEGGGGGGGGGGGGGGGGGGGGGGGGGGGGAFGFFFGGGGGGGGGGGGEFGGGGGGGFGGGGGGGEGDEGGGGGGGFGGGGGGGGGGGGGGGGGGGGGFFGGGGGGGGFDEF>FDFGGGGGFGGFGGFGFGFGGFDFFGGGAFCD7<C:7=C7B:CAFG4)6AF<<6*)26@<FF>GAA??04:?<C::?5<<A):;99(-./+16-2:F>(44,).5204:((09:B0
@M02996:162:000000000-B87FG:1:1101:9986:7322 1:N:0:ACTGAGCG+ACTGCATA
CCTACGGGCGGCAGCAGTGAGGAATATTGGTCAATGGACGGAAGTCTGAACCAGCCAAGTCGCGTGAGGGATGAAGGCCCTACGGGTTGTAAACCTCTTTTGCCGGGGGATAAACCTGACCACGTGTGGTCCGCTGAAGGTACCCGGTGAATAAGCATCGGCTAACTCCGTGCCAGCAGCCGCGGTAATACGGAGGATGCGAGCGTTATCCGGATTTATTGGGTTTAAAGGGTGCGCAGGCGGACCTTTAAGTCAGCGGTGAAATCCCGTAGCTCAACTACGGAACTGCCGTTGATACTGG
+
88ACCBA=0))8888;;<;;;;;;CFGGGGGGGGGGGGGGGGGGGGGGGGGGGGGGFEEFGGGGFGGGGGGGGFGGGGGGGGGGGGGGGGGGGGGGGGGGGGGGGGGGGGGGCGGGGGBFGFGGGCFFGGG,:FEEGGFFDCGGGGGGEGGGGGGGGGGGGGGECCFGGGGFDEFFGGGGGGFFGGGGGGGGGFGGFG4FGGDFGGFFFFGCD5>DGBGGBFFGGE?>48F;:1:D9FF13)307>FFGFFFA<>AFG3?BFFBDB08>?76?BBFF<A04>B<BFFB??96:6(.062<8
@M02996:162:000000000-B87FG:1:1101:6078:7326 1:N:0:ACTGAGCG+ACTGCATA
CCTACGGGAGGCAGCAGTAGGGAATCTTTCACAATGGGCGAAAGCCTGATGGAGCAATGCCGCGTGCAGGACGAAGGCCTTCGGGTTGTAAACTGCTTTTATAAGCGAGGAATATGACGGTAACTTATGAATAAGGATCGGCTAACTACGTGCCAGCAGCCGCGGTCATACGTAGGATCCGAGCATTATCCGGAGTGACTGGGCGTAAAGAGTTGCGTAGGTGGATATTTAAGTAGATAGTAAAATCTGGTGGCTACACCATTCATACCGGTATCTACACTGGGTATTTCGAGAGCGTCAA
+
ACCCCAAF>8088=======;8;CEFGGGGGGGGGGGGGGGGDFFGGGGFGGGGGGGGGGFGGGGGGGGGGGGGDGGGGFGGGGGGGGGGFGFFGGGGGGFGGGGGGGGGGECFGGGGGGG7F=EFFGGGGGGGGDGGGGGGGGGGGCGGGGGGGGGFFFG>>EFGGGGAEGGGFGGCAFGGEBEFFGCCF:C8/CAFGFGGFAGGFF8FGE@FF75>G<=?CD:*::4=7=)-.=247?A*)*.*/6>6<FF<()(3*4<=<<A)44?()-,(10*)-3)/4049))))((..11<(18(
@M02996:162:000000000-B87FG:1:1101:12919:7328 1:N:0:ACTGAGCG+ACTGCATA
CCTACGGGAGGCAGCAGTGAGGAATATTGGTCAATGGGCGAGAGCCTGAACCAGCCATGTCGCGTGGAGGAATAAGGATCTATGGTTCGTAAACTCCTTTTGCGGGGGGATAAAGTGCGGGACGCGTCCCGTATTGCAGGTACCCCGCGAATAAGCATCGGCTAACTCCGTGCCAGCAGCCGCGGTAATACGGAGGATGCGAGCGTTATCCGGATTTATTGGGTTTAAAGGGTGCGTAGGCGGCCCCTTAAGTCGGCGGTGAAATTTCCGGGCTCAACCCGGGCACTGCCGTCGAAACGGG
+
8ABC@>>A)))=======;=;;;;EFGGGGGGGGGGGGGGGGGGGGGGGGGGGFFFGGGGGGGGGGGGGGGGGGGGGFGGGGGGGGGGGGEFGGGGGGFGGGGGGGGGGGGGGFGGGGGDCFGGGEGGGG>FCFGFGFGFGGGGGGGEDGGGCGGGGGCCEGG8EFGGGGGFGGGGGGFGFGFFGGGGGGGCE>GGFGGFG3CDGGF:@FDEGEFGG2DFFGGGGDFFAFGFF?FE?BFD<59>>;B0C3AFDD1>>GC46F7<AF5)989234>:=:?:9B0110,(54246(-3)4((4
@M02996:162:000000000-B87FG:1:1101:11462:7332 1:N:0:ACTGAGCG+ACTGCATA
CCTACGGGGGGCTGCAGTGGGGAATATTGGGCAATGGGCGAAAGCCTGACCCAGCGACGCCGCGTGAAGGAAGAAGGCCTTCGGGTTGTAAACTTCAGTCAACAGGGAAGAAACAAATGACGGTACCTGTGGAGGAAGCCCCGGCTAACTACGTGCCAGCAGCCGCGGTAATACGTAGGTGGCGAGCGTTATCCGGATTTACTGGGTGTAAAGGGTGTGTAGGCGGGACTGCAAGTCAGATGTGAAAATTATGGGCTCAACCCATAACCTGCATTTGAGCCTGTGGTTCTTGAGTGTCGGG
+
88CCCB>>A:)8888::::::88BFGGGGGGGGGGGGGGGEGGGGGGGGGGGGGGEFGGGGGGGGGGGGGGGGGGGGGGGGGGGGGGGGGFFGGGG9FFGGGGGGGGGAFFDGGGGGFG2CC*=*=4?FGGFC<EEGDGG8CECEEGC?F+<8FGG8C9EFFGG5?C5CGGG7<80<CECC7@E59C<GE<89FEG@GGFDFGFF575577C:7)95,19BEF=E:799>FFF><FA>FC6767<B4)::>FA?(.4ED>?F?6<07?9<*.(4@:4::)8?7<42715<AA))6)1)44(
@M02996:162:000000000-B87FG:1:1101:5519:7334 1:N:0:ACTGAGCG+ACTGCATA
CCTACGGGCGGCAGCAGTGAGGAATATTGGTCAATGGAGGCAACTCTGAACCAGCCATCTCGCGTGAAGGAATACGGCCCTACGGGTCTTAAACTTCTTTTATAGGGGGATAAAGTGAGGCATGCATGCCTTTTTGTAGGTACCCTATGAATAAGCATCGGCTAACTCCGTGCCAGCAGCCGCGGTAATACGGAGGATGCGAGCGTTATCCGGATTTATTGGGTTTAAAGGGTGCGCAGGCGGCACGTTAAGTCAGCGGTGAAATGTCGGGGCTCAACCCCGGCACTGCCGTTGAAACTGG
+
8ACCCFFA=1)8888;;<;;;;;CFFGGGGGGGFGGGGGGGGGGGGGGGGGGGFGGFGGGGGGGGGGGGGGGGGGGGGGGGGGGGGGGGCG<FGGGGGGGG<FGGGGFGGGGGGFFCGGGGGGGGGGGGFDFFFGGGGDGGGGGGGGGGGGGGGGGGGGGGGGGGGGGFGGGGGGFFG>CGCEEGGGGGCGGGF5:BGCAGGGFGGDFFFGGGF>CGDGFFGGDG3EFFFGEFF0>>>350>>F9BB<C1?B:<B<DEGB>F?AFFA)>;DBB9:CFBFF:>917><(443:(2(6=<<48
@M02996:162:000000000-B87FG:1:1101:12933:7340 1:N:0:ACTGAGCG+ACTGCATA
CCTACGGGAGGCAGCAGTGAGGAATATTGGTCAATGGGCGAGAGCCTGAACCAGCCATGTCGCGTGGAGGAATAAGGATCTATGGTTCGTAAACTCCTTTTGCGGGGGGATAAAGTGCGGGACGCGTCCCGTATTGCAGGTACCCCGCGAATAAGCATCGGCTAACTCCGTGCCAGCAGCCGCGGTAATACGGAGGATGCGAGCGTTATCCGGATTTATTGGGTTTAAAGGGTGCGTTGTCGGCCCCTTAAGTCGGCGGTGAAATTTCCGGTCTCAACCCGGTCACTGCCGTCTAACCTGG
+
-8BCC>1:8))====;====;;;CFFGGGGGGGGGGGGGGGEFGGGGGGGGGGGGGGGGGGGGGGGGCEFEABCCFCFGGGGGGGGGGGGGGGGGGGGGGG<FFGCCEFCEGFG,C;FCE7FC7FECGGGGG=FGFG7CFCCGGFG5C:**:*<CF9FFGGGGD+<CFGG5*9E9CF7:CEDDF=G5/?FG8C@G5566<<D=DGCD5>BD=D:DGGDGGBGGGGFG:>4:5:0:58(7*.1,787B?GDF4:4(03:C>B))6::6:/1C((49+148:>53768AA>1,--(()*..4:
@M02996:162:000000000-B87FG:1:1101:12912:7346 1:N:0:ACTGAGCG+ACTGCATA
CCTACGGGAGGCAGCAGTGAGGAATATTGGTCAATGGGCGAGAGCCTGAACCAGCCATGTCGCGTGGAGGAATAAGGATCTATGGTTCGTAAACTCCTTTTGCGGGGGGATAAAGTGCGGGACGCGTCCCGTATTGCAGGTACCCCGCGAATAAGCATCGGCTAACTCCGTGCCAGCAGCCGCGGTAATACGGAGGATGCGAGCGTTATCCGGATTTATTGGGTTTAAAGGGTGCGTAGGCGGCCCCTTAAGTCGGCGGTGAAATTTCCGGGCTCAACCCGGTCACTGCCGTCGAAACTGG
+
8ACCC>):51)8========;;;;EFFGGGGGGGGGGGGGGGGGGGGGGGGGGFFGGGGGGGGGFGCFFGGGGFGGGGGGFGGGGGGGGGGGGGGGGGGGGGGGGGGGGGGGGGGGGGGGGGGFGFEFGGGGGGGGGGFDEFGGGGGGGCGGGFGGFCDEEGGCGGGGGGGGGGFGGFEGGGFFGGGCFGG@E@E=BFDFDGGFGGFFFFGDD5BCGAFGFGGGGEFGFFGFF<BD?BF3<9>>0BBBGB<B<>06>EGF9F?AB>AF4(916-5A??BB6E>>BFFFB?B?>2117769?
@M02996:162:000000000-B87FG:1:1101:12241:7379 1:N:0:ACTGAGCG+ACTGCATA
CCTACGGGGGCAGCAGTGGGGAATATTGCACAATGGGGGAAACCCTGATGCAGCAACGCCGCGTGAAGGATGAAGTATTTCGGTATGTAAACTTCTATCAGCAGGGAAGATAATGACGGTACCTGACTAAGAAGCCCCGGCTAACTACGTGCCAGCAGCCGCGGTAATACGTAGGGGGCAAGCGTTATCCGGATTTACTGGGTGTAAAGGGAGCGTAGGCGGCATGATAAGTCAGCAGTGACAGCCCGGGGCTCAACTCCGGGACTGCTGTTGAACCTGTCAGACTTGATTTCAGGATGGG
+
-8BCC50)811888;6<;6;888;CECFEFGGGDFFGG7FEGGGGFGFFFCEF,CFCCGGGGEFGGGGCCAFBEGGFFGGGFFFFGGG,CCEFGGGEFFGGGGGDEDGGGGAFGEGGG7FFGGGDFFGGEF998DFFGGGGGGCFGFFCDGGFGGFFFFCDDG71>>FE9C965/*=5**/CFEEGGGGGG*88ECFGG4<4CB8>*8*9DC7)7>*35CBGC)7>FFABCFFDFFF??<6*-6278>323)(-4)(+2)-)-(-3:(12:<D)=+8::<4?<)),675:26994)))((,
@M02996:162:000000000-B87FG:1:1101:6087:7387 1:N:0:ACTGAGCG+ACTGCATA
CCTACGGGGGCAGCAGTGAGGAATATTGGTCAATGGTCGGAAGACTGAACCAGCCAAGTCGCGTGCAGGAAGACGGTCCTATGGATTGTAAACTGCTTTTGTACGGGAATAAAGTGAGGGACGTGTCCCTTTTGGAATGTACCGTAAGAATAAGGGTCGGCTAACTCCGTGCCAGCAGCCGCGGTCATACGGAGGACCCGAGCGTTATCCGGATTTATTGGGTTTAAAGGGTGCGCAGGCGGAGGATTAAGTCAGCGGTGAAATTTTCATGCTCAACATGAAAACTGCCATGGATACTGGT
+
CCCCC>95:1)88,;;;;;;;;;6;6EFFFFFGGGFGGGGGGEFGGGDFGGGE8CFEGCFGGGEGGGGDCGGFFEGGGGGGGGGGGGGG<EFGGGGAAEFFGEFCGG:FFGFEFGFDFGGGGFEGGFFDGDGGGGCGGGGGFGGGGGG9@C>EGFGGGGGE6+DFGGFEGG5;B6;EFGGGDBFE)9B8B6ECDEDF3DEDDEFGGE5;FD7<>>CD<GGF>*9*00:AFD>1?0>3;)94943(09<G<<FFFFF0C96(?26<<<BF9*.6:BEF<472*<A07B)3)6).)6>F99?-
@M02996:162:000000000-B87FG:1:1101:6109:7396 1:N:0:ACTGAGCG+ACTGCATA
CCTACGGGGGCAGCAGTGAGGAATATTGGTCAATGGTCGGAAGACTGAACCAGCCAAGTCGCGTGCAGGAAGACGGTCCTATGGATTGTAAACTGCTTTTGTACGGGAATAAAGTGAGGGACGTGTCCCTTTTGGAATGTACCGTAAGAATAAGGGTCGGCTAACTCCGTGCCAGCAGCCGCGGTAATACGGAGGACCCGAGCGTTATCCGGATTTATTGGGTTTAAAGGGTGCGCAGGCGGAGGATTAAGTCAGCGGTGAAATTTTCATGCTCAACATGAAAACTGCCATTGATACTGGT
+
8CCCCD8=A11888;;<;;;;;;6CEFGGGGGGFGGGGGGGGGGGFGFEFFFGGDFFFGGGGGGGGGGGGGGFGGGGGGGGGGGGGGGGGGGGGGGGGGGGGEGGGGEGFGGGGGGGGGGGGGGGGGGGGFGGGGGGGGGGGGGGGGGFFGFFGGGGGGGGGCFGGGGGGGGGGGGGGGGGGDFGCDFGGC>EDEGFCDFGGGEEGBFFFGGG>BGG9FGFG=DEF9CAFGFF<;B>>FG9D(8>>?DCABFFF>F>EG>BFF<<FFFF<F24:FGFFB?DFFFBFA>F866<D9>=A2>6
@M02996:162:000000000-B87FG:1:1101:6095:7407 1:N:0:ACTGAGCG+ACTGCATA
CCTACGGGGGCAGCAGTGAGGAATATTGGTCAATGGTCGGAAGACTGAACCAGCCAAGTCGCGTGCAGGAAGACGGTCCTATGGATTGTAAACTGCTTTTGTACGGGAATAAAGTGAGGGACGTGTCCCTTTTGGAATGTACCGTAAGAATAAGGGTCGGCTAACTCCGTGCCAGCAGCCGCGGTAATACGGAGGACCCGAGCGTTATCCGGATTTATTGGGGTTAAAGGGTGCGCAGGCGGGTGATTAAGTCCGCGGTGAAATTTTCATGCTCAACATGAAAACTGCCATTGGTACGGGT
+
ACCCCBD5:81888;;<;;;;;;;CFGGGGGGGGGGGGGGCEGGGAFCFGFFEFCEFDFEGEGGGGGGGEGGGFGGGGGGFFGGGGGGGGGGGGGGFGGGGGGGGGGGFFGFGGGGGGFGGGGGGGGGGGGGFGGGGGGGFCEEGFGGEGGG9EFGFGGGGFG7@CGGGF>CFF?CCEGGGGFFGDCGGGGC=EGGFCGFGGCBGDFFFFGGGFFGCAGFFF*9EFGGFFGFB11>>>BD93()-016:6AB2)(-65CB6?BFAA<<6<C4<)9F?37>46<21,4204<4))..*(-,,
@M02996:162:000000000-B87FG:1:1101:19308:7428 1:N:0:ACTGAGCG+ACTGCATA
CCTACGGGTGGCAGCAGTGGGGAATATTGGACAATGGGCGAAAGCCTGATCCAGCGACGCCGCGTGAAGGAAGAAGGTCTTCGGATTGTAAACTTTAGTGAGCAGGGACGATAGTGACGGTACCTGCATAGCAAGCCACGGCTAACTACGTGCCAGCAGCCGCGGTAATACGTAGGTGGCAAGCGTTATCCGGAATTACTGGGTGTAAAGGGTGCGTAGGCGGGAAGGCAAGTCAGATGTGAAATGCAGGAGCTCAACTCCTGAGCTGCATTTGAAACTGTTTTTCTTGAGAGTCGGAGGG
+
8ACCCE:8)1)=;======;;88BFFGGGFGGGGGGGGGGGGGFGGGGGGGGGFGGGGGGGGGGGGGCEFGFGGGG8E?FGGGGDEGGGGGGGDFA,EF?FGGGGGGGGGEBFGGGGGGEGFGGGEF<FFGGCFGGC8FEGEGEFFG>FGGBGGGGGFGGGGGGEEC8CBGGGF,C=CFFFGFFGGGGGGGDGFCGFGGFGGGFGGFFAFGG7))7C<D:=EGD=<EG:>FFBFAFA4?:52)749FAD?:BFFFFFGC>FB7<:>>?F?D<A2BF?<AAF4<<?>AB<93.5,4;563>F
@M02996:162:000000000-B87FG:1:1101:25417:7435 1:N:0:ACTGAGCG+ACTGCATA
CCTACGGGCGGCTGCAGCTAAGAATATTCCGCAATGGACGAAAGTCTGACGGAGCGACGCCGCGTGGATGATGAAGGTCGGAAGATTGTAAAATCCTTTTATAACTGAGGAATAAGCAGTGTGAGAGAAACGCATTGTGGTGACTGTAGGTTATGAATAAGCAACGGCTAATTACGTGCCAGCAGCCGCGGTAACACGTAAGTTGCGAGCGTTGTTCGGAATTATTGGGCGTAAAGGGCATGTAGGCGGTTTTGCAAGCTTGATGTGAAAGGCAGGAGCTTAACTCCTGGACTGCGTTGAG
+
8ACCCD>551)8888;;;;;<;;;;6EFGGFGEGEEFGGEEBFCFGGAFF@@C>FGEGFGGGGGFDF+AEFFFBEFGFECFEGGGGFGGGGGAFGGGF?F?BAFGFFFDFGGGFGGGGGGGGAF;FGEG=DFE7EEGFGGGGGGC>FGDAEFACC=EGG9EFFFGEGGGGGGGGDEFEGG7;?;A6FDDGGE8>EFFDFFFGGFG7;3>:CG9BBFG(915;FCC=?=6>C>0:6@703*.><7<F@BD(37((544<>>BF:<<4)5/:*4107E)(((.6<BAA?B44.44011>:>(.
@M02996:162:000000000-B87FG:1:1101:12570:7483 1:N:0:ACTGAGCG+ACTGCATA
CCTACGGGTGGCTGCAGTGGGGAATATTGCACAATGGGGGAAACCCTGATGCAGCGACGCCGCGTGAGCGATGAAGTATTTCGGTATGTAAAGCTCTATCAGCAGGGAAGATAATGACGGTACCTGACTAAGAAGCTCCGGCTAAATACGTGCCAGCAGCCGCGGTAATACGTATGGAGCAAGCGTTATCCGGATTTACTGGGTGTAAAGGGAGCGTAGGCGGAAGGCTAAGTCTGATGTGAAAACCCGGGGCTCACCCGCGGGACTGCATTGGAAACTGGTCATCTAGAGTGTCGGAGGG
+
88BCCB>5:))===8===;;;888CFGGGGGGGGGGGGGGGGGGGGGGGGGGGFFGFFGGGGGGGGGGGGGGGFFFFFFGGGGGF8DFGFFGGGGGG9BF,@FEGGGGGGFFCGG9AF7FFDFGG?8FGG9F8=DDEGGGDEGGGEEFGGG>EGGGGF6FFGGCCEEGGFGFFFC7C?FFCGFFGGGDFGGCEFGGFGGFFGGFGG6CFF:5;>DGD?CG4CG)1857:FF?A<A44AFC)?59<:@F369@BFFF2E54932413?6?2:>?>F?=::<0/4).54<<256<AB?5,-49
@M02996:162:000000000-B87FG:1:1101:12551:7488 1:N:0:ACTGAGCG+ACTGCATA
CCTACGGGTGGCTGCAGTGGGGAATATTGCACAATGGGGGAAACCCTGATGCAGCGACGCCGCGTGAGCGATGAAGTATTTCGGTATGTAAAGCTCTATCAGCAGGGAAGATAATGACGGTACCTGACTAAGAAGCTCCGGCTAAATACGTGCCAGCAGCCGCGGTAATACGTATGGAGCAAGCGTTATCCGGATTTACTGGGTGTAAAGGGAGCGTAGTCGGAAGGCTAAGTCTGATGTTAAAACACGGGGCTCAACCGCGGGACTGGATTTGAAACTGGTCATCTAGCGTGTCGGAGGG
+
-8ACCE=5:))==8=;==6;;88BFGGGGGGGGGGGGGGGGGGGGGGGGGGGGGGGGGGGGGGGFGDFGGGGDGGGGGGGGGEGGGGGGGGGGGGGG,EF9FGGGGGGGGGCFGGGGGGGGGGGF<EGGFGC8=EFCFGEDEGEDGGFF+@::CE6C@DFDDC*>ECEFEFGGFGFFGGGFFFFGGGGGGF*:5CCF@FF745;CD67AF7CC5>DGFD***271<=<(7>@B<4*5<4:)2.=4=)4140>>B??>FF>9B02;F?()(24)66:8>4A?8469>))).3-(,.07((29
@M02996:162:000000000-B87FG:1:1101:15608:7511 1:N:0:ACTGAGCG+ACTGCATA
CCTACGGGTGGCAGCAGCTAAGAATATTCCGCAATGGACGAAAGTCTGACGGAGCGACGCCGCGTGAACGATGAAGGTCGGAAGATTGTAAAGTTCTTTTATAACTGAGGAATAAGTATTCTGAGAGAAACGGAGTATGGTGACTGTAGGTTATGAATAAGCAACGGCTAATTACGTGCCAGCAGCCGCGGTAACACGTAAGTTGCGAGCGTTGTTCGGATTTATTGGGTTTAAAGGACGTGTAGGCGGTTCTGTAAGCTTGGTGTGAAAGGCGGGAGCTCAACTCCCGAATTGCGTTGAG
+
88CCCA=5=80========;<;;;EFGGGGGGGGGGGGGGFGGGGGGGGGGGGCFGGGGGGGGGGGGGGGGGGGGGFGGEGG7:EFGGGGGGFGGGGEGGGGFGGGGFGGGGFFCFFFGGGGF??F,FFEG7C+@EGGFFGGGGGGGGGGFFGGGFFECEGGFGGGCEGECFGGGGGGGGGGFFGGGCGEDGG?GGFGGAF<FFGGFFEA)2>>DGG?C9>8C:E?9C?DC:?2:=<05<:<:46*9>CBFD<4<24?FDFF0<?:<A=AF??9>C379??F<:ABF?9((41).8E?B3,
@M02996:162:000000000-B87FG:1:1101:15625:7514 1:N:0:ACTGAGCG+ACTGCATA
CCTACGGGTGGCAGCAGCTAAGAATATTCCGCAATGGACGAAAGTCTGACGGAGCGACGCCGCGTGAACGATGAAGGTCGGAAGATTGTAAAGTTCTTTTATAACTGAGGAATAAGTATTCTGAGAGAAACGGAGTATGGTGACTGTAGGTTATGAATAAGCAACGGCTAATTACGTGCCAGCAGCCGCGGTAACACGTAAGTTGCGAGCGTTGTTCGGATTTATTGGGTTTAAAGGACGTTTAGGCGGTTCTGTAAGCTTGGTGTGAAAGGCGGGAGCTCAACTCCCGAATTGCGTTGAG
+
8ACCCD55:0)=;======;<;;CFFGGGGGGGGGGGGGGGGGGGGGGGGGGGCCFFGGGGGGGGGGGGGGGGGGGEFGGGG7F<FGFGGGGGGGGGGGGGGFAEGGGGGGGGGGGGDGGGGGC;EEAFGG7C=EEGGGFGGAFFAFFGCGGFGGGGGGFGGGFGDCEGEGGGFGGGGGGGGFFGGG?DGCE*?F7ADGFFFGFGGF>>B7ED5>GGFG<BGGFGFGG:@DE?F<FFFF9,/456))(5;653<A<4294A?0>??6>F472:1:E)4118F><<ADF9:(4:)-(041((
@M02996:162:000000000-B87FG:1:1101:11700:7539 1:N:0:ACTGAGCG+ACTGCATA
CCTACGGGCGGCAGCAGTGAGGAATATTGGTCAATGGACGGAAGTCTGAACCAGCCAAGTCGCGTGAAGGAAGACGGTTCTATGGATTGTAAACTTCTTTTGCCTGAGGGTAAAGTGACCTACGTGTAGGTTATTGCAAGTATCAGGTGAATAAGCATCGGCTAACTCCGTGCCAGCAGCCGCGGTAATACGGAGGATGCGAGCGTTATCCGGATTTATTGGGTTTAAAGGGTGCGTAGGCGGGATGTTAAGTCAGCGGTGAAAGTTTGCGGCTCAACCGTAAAATTGCCGTTGAACCTGG
+
-8ACC>80)1)8888;;<;;;;;CFFGGGGGGGGGGGGGGGGGGGGGGGGFGGGGGGGGGGGGGFGGGGGGGGFGGGGGGGGGGGGGGGGGGGGGGGGGGGGGGGGGGGGGGGGGGGGGGGFGGGGGDDFGGGGGGGGGGGDGGFDGGGGGGGGGGGGGGGGGGFGGGGGGGGGGGGGGGGGFFGGGGGGGGGFGGFGGFGGGFGGFEFFGGGFFGGEGGFGGDGFGFFFDFFF?3:?DD>74035<7FADFFFFFFGGFF>?DAAA279C>9,8<??B>254<DFF4<<;FF?8<)-,4:
@M02996:162:000000000-B87FG:1:1101:11711:7554 1:N:0:ACTGAGCG+ACTGCATA
CCTACGGGCGGCAGCAGTGAGGAATATTGGTCAATGGACGGAAGTCTGAACCAGCCAAGTCGCGTGAAGGAAGACGGTTCTATGGATTGTAAACTTCTTTTGCCTGAGGGTAAAGTGACCTACGTGTAGGTTATTGCAAGTATCAGGTGAATAAGCATCGGCTAACTCCGTGCCAGCAGCCGCGGTAATACGGAGGATGCGAGCGTTATCCGGATTTATTGGGTTTAAAGGGTGCGTAGGCGGGATGTTAAGTCAGCGGTGAAAGTTTGCGGCTCAACCGTAAAATTGCCGTTGAAACTGG
+
8ACCC>8))1)8888;;<;;;;;CFFGGGGGGGGGGGGGGGGGGGGGGGGGGGGGGGGGGGGGGGGGGFGGGGGGGGGGGGGGGGGGGGGGGGGGGGGGGGGGGGGEFGEGGGGGGGFGGGFGGGGFEFFGGCGGGGGGDEEGGFFGGFDGGEFGGGGGGGGGEGGGGGGG6DFFGGGGGGGFFGG>DGGGCGBGGFGGF45:8CDFDFFGEGFFGGFGGFGGGGFGGF=FD?1<>:<DG<)4)-755CA9@<B<<>=C?005:>FBAF>D1>>BCF:F;B>6(4>?2:.(,40-)0)6)4
@M02996:162:000000000-B87FG:1:1101:25756:7591 1:N:0:ACTGAGCG+ACTGCATA
CCTACGGGAGGCAGCAGTGGGGAATATTGGGCAATGGGCGAAAGCCTGACCCAGCAACGCCGCGTGAAGGATGAAGGTCTTCGGATTGTAAACTTTGATCGTCGGGGACGAGAACGGACGGTACCCGAGGTGAAGCCACGTCTAACTACGTGCCAGCAGACGCGGTAATACGTAGGTGGCAAGCGTTGTCCGGATTTACTGGGTGTAAAGGGCGTGTAGGCGGATTTGAAAGTCAGGCGTGAAATGCCGCAGCTTAACTGCGGAGCTGCGCTTGAAACTTCAAACCTTGAGTGCTGGAGAG
+
ACCCCEF@51)=========;88BFFGGGGGGGGGGGGGGGGGGGGGGGGGGGFFFGGGGGGGGGGGGGGGGGFFGGGGGGGGGGGGGGGGGGGGGGGFGGGGGGGGGGGGGGGGGGGGGGGGGGGGGGGGGGGGGGGGGGGGGGGGGGGGGGGGGGGGGGGGGGEGGFGGGFFFGGGGGGGFFGGGGGGGGGFGGFGGFGGGFGGFFFFGGGEFGGFGGFGGDGFFGFFFF9>AFBFF>99:9AF?DGFFE9BAADFGFFFFFFF?2;;DBBFFGFFAFFFFFFFFA:<8AADBFF:::?
@M02996:162:000000000-B87FG:1:1101:16268:7599 1:N:0:ACTGAGCG+ACTGCATA
CCTACGGGGGGCAGCAGTGAGGAATATTGGTCAATGGGCGAGAGCCTGAACCAGCCAAGTCGCGTGAAGGATGAAGGTTCTATGGATTGTAAACTTCTTTTGTTCGAGGGTAAAGTGAGTCACGTGTGATTTATTGCAAGTATCGAACGAATAAGCATCGGCTAACTCCGTGCCAGCAGCCGCGGTAATACGGAGGATGCGAGCGTTATCCGGATTTATTGGGTTTAAAGGGTGCGTAGGCGGGATGTTAAGTCAGCGGTAAAATAGTGTAGCTCAACTATACTTCGCCGTTGAAACTGGG
+
8ACCCD5581)8888::<:::::CFGGGGGGGGGGGGGGGGGGGGGGGGGGGGFGGFFGGGGGGGGGGGGGGGGGGGGGGGGGGGGGGGGGGGGGGGGGGGCGFGGFFGGGGGGGGGFEGGFGGGGGGFFGGGGGCGFGFGFGGEFCFCGGGGGGGGGGGGGGGGGGGGGGGGGGGGGGGGGFFGG<DGGGEGED5BGGFGGGFEGFEFFGEGFFGGACGFGFGGFGFBFGDFFFFB?E7879525>?G4<?BA4>?CGFF54:AA<5*6:)6)*</4A?A*)6:A::436?F?427:A:(
@M02996:162:000000000-B87FG:1:1101:18393:7607 1:N:0:ACTGAGCG+ACTGCATA
CCTACGGGCGGCAGCAGTGAGGAATATTGGTCAATGGTCGGAAGACTGAACCAGCCAAGTCGCGTGCAGGAAGACGGTCCTATGGATTGTAAACTGCTTTTGTACGGGAATAAAGTTCGGGACGTGTCCCGCTTGGAATGTACCGTAAGAATAAGGGTCGGCTAACTCCGTGCCAGCAGCCGCGGTAATACGGAGGACCCGAGCGTTATCCGGATTTATTTGGTTTAAAGGGTGCGCAGGCGGCGGATTAAGTCAGCGGTGAAATTTTCATGCTCAACATGAAAACTGCCATTGTTACTGG
+
-8ABCA>=)1)8888;;<6;;;;;CFGGGGGGFDFGGGGGCFGFFGGGGGFGGFFFGGGGGGGGGGGGGGGDFFFF7FFGGGGGGFGGGGGGGGGGGGGFGGGFFDGDEGGGGGGGGGG7FEFFGEGGGGG=CG7C8FGGGCGGGGGEFGGGGGGFFFGGGDGEFFGGGGGCDFFFGGGGGGEFGGGGG:FBE3EGFGGFDG=BGDB3>BC5>5BDG277*<?DGFFCBFGDF0<DB>FD4/7)4.5(>?>FAABF0CC?9F2:A<BFFA>-:44<@:?F?F<:AB)),.,6:>))*.)-)
@M02996:162:000000000-B87FG:1:1101:18359:7609 1:N:0:ACTGAGCG+ACTGCATA
ACTACGGGCGGCAGCAGTGAGGAATATTGGTCAATGGTCGGAAGACTGAACCAGCCAAGTCGCGTGCAGGAAGACGGTCCTATGGATTGTAAACTGCTTTTGTACGGGAATAAAGTTCGTGACGTGTCCCGATTGGAATGTACCGTAAGAATAAGGGTCGGCTAACTCCGTTCCAGCAGCCGCGGTAATACGGAGGACCCGAGCGTTATCCGGATTTATTGGGTTTAAAGGGTGCGCCGCCGGAGGATTAAGTCCGCGGTGAAATTTTCATGCCCAATGTGAAAACTGCCATTACTCCTTG
+
@CCCCE9))1)8888;;<,;;;;;CFGGFGGGGGGAGG9FFGGGDGGGCGF<FFD<EFGFFFDDEGG@FCFG@,CFCBFGFDEFF9BF8EGGGFEBEGFFGFE9FDGGCCFGEF9FFCF+A,FFF+@FGFC>C>+@,8@,@;FFCF+BD@,53>EF:ECFEDGD7FC9AB>,;DE76E>:FD*2*:C4C=+8;.5?)9>>C)5ACC:)07*230)196CCFF*1A36:54771:B>0(0)-)-)-732:,.96<)4(*14>:244)5)*)0)-))0)(,))1)-)..6.4..6).)*.-).
@M02996:162:000000000-B87FG:1:1101:18377:7619 1:N:0:ACTGAGCG+ACTGCATA
CCTACGGGCGGCAGCAGTGAGGAATATTGGTCAATGGTCGGAAGACTGAACCAGCCAAGTCGCGTGCAGGAAGACGGTCCTATGGATTGTAAACTGCTTTTGTACGGGAATAAAGTTCGGGACGTGTCCCGATTGGAATGTACCGTAAGAATAAGGGTCGGCTAACTCCGTGCCAGCAGCCGCGGTAATACGGAGGACCCGAGCGTTATCCGGATTTATTGGGTTTAAAGGGTGCGCAGGCGGAGGATTAAGTCAGCGGTGAAATTTTCATGCTCAACATGAAAACTTCCATTGATACTGG
+
8ACCCE5>)1)8888;;<;;;;;CFFGGGGGGGGGGGGGGGGGGFGGGGGGGGFFFFGGGGGGGGGGGGGGGGGGGGGGGGGGGGFGGGGGGGGGGGGGGGGGGGGGGGGGGGGGGGGGGGEFGGEGGGGGFGGGGGGGGFGGGGGGEFGGGGGGGGGGGGGGGDGGGGGG>DGGGGGGGGGFFGGGGF:C88:CGFGGFGGCFGGFFFFF=D@FGGFGG?FGGGFGGFFG3:?F>>9EG9CB045.5D?AFFB><?GG?9:86<AFA4672A>FGFF)4,=>DFB0)6-)664))*.-40
@M02996:162:000000000-B87FG:1:1101:25862:7687 1:N:0:ACTGAGCG+ACTGCATA
CCTACGGGTGGCAGCAGTGGGGAATATTGCACAATGGGCGAAAGCCTGATGCAGCGACGCCGCGTGAACGAAGAAGTATTTCGGTATGTAAAGTTCTATCAGCAGGGAAGAAGAATGACGGTACCTGACTAAGAAGCACCGGCTAAATACGTGCCAGCAGCCGCGGTAATACGTATGGTGCAAGCGTTATCCGGATTTACTGGGTGTAAAGGGAGCGCAGGCGGTATGGTAAGTCTGATGTGAAAGCCCGGGGCTCAACCCCGGTACTGCATTGGAAACTACCAGACTAGAGTGTCGGAGA
+
8ACCCEF5:1)========;;888CFFGGGGGGGGGGGGGGGFFGGGGGGGGGFFGGGGGGGGGFGGGGGGGGGGGFGGGGGGGGGGGGFGGGGGGGGFGGGFGGGGEGGGGGGFGGGGGGGGGGGGGGGGGGGGGGGGGGGGGGGGGGGGGGGGGGGGGGGGGGGGGGGGGGGGGGGGGCFFFGGG:DGGGGE5CBDGFFGGFCD:FF7:FGFFGGFGGFEC<>5FGFBG=?4AF>AFGAFFF<?:?FBBF9;9?FGG,2>>FFFFFFB>44?FGF<?<AF?:?:0:7:62)64457(4(
@M02996:162:000000000-B87FG:1:1101:14357:7695 1:N:0:ACTGAGCG+ACTGCATA
CCTACGGGGCGCAGCAGCTAAGAATATTCCGCAATGGACGAAAGTCTGACGGAGCGACGCCGCGTGGATGATGAAGGTCGGAAGATTGTAAAATCCTTTTATAACTGAGGAATAAGTACTTTGAGAGAAACGGAGTATGGTGACTGTAGGTTATGAATAAGCAACGGCTAATTACGTGCCAGCAGCCGCGGTAACACGTAAGTTGCGAGCGTTGTTCGGAATTATTGGGCGTAAAGGGCATGTAGGCGGTTTTGCAATCTTGGTGTGAAATTCCGGAGCTCAACTCCGGAACTGCGTTGAG
+
-8ACC>88:))8888;;;;;<;;;CEFGGGGGGGGGGEGFGGGGGGGGGGGGGFGG@FEGGGGGFFGGGGGGFFCFFGGCGG@FEDGGGGGGGGGGGGGGCFAFFGGFGGGGGGGGGGGGGGDFGG8FGGG7E=@EGFFFGG9FGGGGGFGGGGGGGGGFFGGGGGGGGG,DEEGCFEGGGFFAFGGGGCGGEFGGFCGFGDGFGFED>>DGGFBFC:DC5@+0A@FG:FGDB:17<1<3896/-099D>>DBBBA)006AF?762(546>26:?E399(59)24>7,(-(42),(784((
@M02996:162:000000000-B87FG:1:1101:15474:7703 1:N:0:ACTGAGCG+ACTGCATA
CCTACGGGAGGCAGCAGTGGGGAATATTGCACAATGGGGGAAACCCTGATGCAGCGACGCCGCGTGAGTGAAGAAGTATTTCGGTATGTAAAGCTCTATCAGCAGGGAAGAAAATGACGGTACCTGACTAAGAAGCCCCGGCTAACTACGTGCCAGCAGCCGCGGTAATACGTAGGGGGCAAGCGTTATCCGGATTTACTGGGTGTAAAGGGAGCGTAGACGGCGATGCAAGTCTGATGTGAAAGCCCGGGGCTCAACCCCGGCCCTGCATTGGAAACTGTGTTGCTAGAGTGCAGGAGTG
+
8ACCCB=A510=========;88BFFGGGGGGGGGGGGGGGGGGGGGGGGGGGFFGFGGGGGGGFGGGGGGGGGGGGFGGGGGGGGGGGGGGGGGGGEFFGFGGGGGGGGGGGGGGFGEGF<FGGFGGGGGCFGFGGGGGGGGGDFGGGCGGGGGGGFGGGGGEFG*CF;FFGGGGEEEGGGFFGGGDGGGGG>GGFGGFGG58CDFBFFCA<BBGGFG:@GGGG:GDFFFFA>AFADFF<CA9AFFFG>F:1>?<2CGFFFFF(46?F?FA?4=CF:>4>?AFBAAFA2)6ADA<)1:4<
@M02996:162:000000000-B87FG:1:1101:25870:7707 1:N:0:ACTGAGCG+ACTGCATA
CCTACGGGTGGCAGCAGTGGGGAATATTGCACAATGGGCGAAAGCCTGATGCAGCGACGCCGCGTGAACGAAGAAGTATTTCGGTATGTAAAGTTCTATCAGCAGGGAAGAAGAATGACGGTACCTGACTAAGAAGCACCGGCTAAATACGTGCCAGCAGCCGCGGTAATACGTATGGTGCAAGCGTTATCCGGATTTACTGGGTGTAAAGGGAGCGCAGGCGGTATGGCAAGTCTGATGTGAACGCCCGGGGCTCAACCCCGGTACTGCATTGGAAACTACCAGACTAGAGTGTCGGAGG
+
8ACCC5:581)========;;88BFGGGGGGGGGGGGGGGGGGGGGGGGGGGGEGGGGGGGGGGGGGGGGGGFFGGGFFGGGGGGGGGGFGGGGFGGAFGGGGGGGGGGGGGGFGGGGGGGGGGGGGGGGGGGGFGGGGGGEECEGGGGGGGGGGG8FGGFFGGGGGGDGGGC?:7EFCEF6CFGGDGDFFGGFEC>CDFGGGF<DAFF+@EDFFDGFDGFGGGEFCD:<CFFFB46<FG<;6@)5<6DBF3;>033EG?0>9BB9?FFF:9<)<CFA<DFF?3,.8:B:62)).-.(((,
@M02996:162:000000000-B87FG:1:1101:28542:7720 1:N:0:ACTGAGCG+ACTGCATA
CCTACGGGAGGCTGCAGCTAAGAATATTCCGCAATGGACGAAAGTCTGACGGAGCGACGCCGCGTGGATGATGAAGGCCGGAAGGTTGTAAAATCCTTTTATAACTGAGGAATAAGTATGGTGAGAGAAACGCCATATGGTGACTGTAGGTTATGAATAAGCAACGGCTAATTACGTGCCAGCAGCCGCGGTAACACGTAAGTTGCGAGCGTTGTTCGGAATTATTGGGCGTAAAGGGCATGTAGGCGGTTTTGCAAGCTTGGTGTGAAAGGCAGGAGCTTAAATCCTGGACTGCGTTGCG
+
8ACCCBAA51)====;=====;;CFGGGGGGGGGGGGGGGGGGGGGGGGGGGGGDGGGGGGGGGFGGGGGGGGGGGGGGGGG:FGGGGGGGGGGGGGGGGGGGGGGGGGGGGGGGGGGGGGGGGGDFGGGGFEGGGGCDGGGGGGGGGGGGGGGGGGGGGGGGGGGGGGGGGGGGGGGGGGGFFFGGGGDGGGEGGFGGFGGGFFG::AEGEGFFGGBDD>5CCCFGG<FGB>FF@<?DC19A9-?=9DB9>?B2<4C3:<?8AF::<46>6?<EE>:::39))).5))44:<2<?549((
@M02996:162:000000000-B87FG:1:1101:28541:7738 1:N:0:ACTGAGCG+ACTGCATA
CCTACGGGAGGCTGCAGCTAAGAATATTCCGCAATGGACGAAAGTCTGACGGAGCGACGCCGCGTGGATGATGAAGGCCGGAAGGTTGTAAAATCCTTTTATAACTGAGGAATAAGTATGGTGAGAGAAACGCCATATGGTGACTTTAGGTTATGAATAAGCAACGGCTAATTACGTGCCAGCAGCCGCGGTAACACGTAAGTTGCGATCGTTTTTCGGAATTATTGGGCTGAAAGGGCATGTAGGCGGTTTTGCAAGCTTGGTGTGAAAGGCAGGGGCTTAACTCCTGGACTGCTTTGAG
+
8ACCC>)58))=;;=======;;;FEFFGG?EGDFF<CFGGGGGGGF9EF@6B@CCFFFFGGGGGGC>FF8EFGDG8FF@=F:FGGG,C9EFGFGGGGGGEF9FFG9FF7=EFB,,CEGDEF,,DF,3A<DDEE3C9CDFGFBFD,@BEGFFGGA,EFDGFFGBEGC?E7:ED,=CG7A*5*@*:*;*;=CEEAGGF8F;8*=@9@)))2/=*85:6()77@+2ABA=07*)(2)*3()*.069<*96)-(8:()65+*5<??2<.86B<F04:B*)-4;6)6<A642)..3800)/..--
@M02996:162:000000000-B87FG:1:1101:23104:7821 1:N:0:ACTGAGCG+ACTGCATA
CCTACGGGTGGCTGCAGTGGGGAATATTGGGCAATGGGCGCAAGCCTGACCCAGCAATGCCGCGTGAAGGAAGAAGGCTTTCGGGTTGTAAACTTCTTTTAAGTGGGACGACAATGACGGTACCACTTGAATAAGCTCCGGCTAACTACGTGCCAGCAGCCGCGGTAATACGTAGGGAGCAAGCGTTATCCGGATTTACTGGGTGTAAAGGGCGTGTAGGCGGGACATCAAGTCAGATGTGAAAGCACGAGGCTCAACTTCGTGTCTGCATTTGAAACTGACGTTCTTGAGTGTTGGAGAG
+
8ACCCB=5=1)========;;88BFFGGGGGGGGGGGGGGGGGGGGGGGGGGGFGFGGGGGGGGFGGGGGGGGGGGGGGGGGGGGGGGGGGGGGGGGGGGGGFGGGGGGGGGGGGGGGGGGGGGGGGGGGGGGGGGGGGGGGGGGGGGGGGGGGGGGGGGGGGGGGGGGGGGGGGGGGGGGGFFGGGGGGGGGFGGFGGFGGGFGGFFFFGGGFFDGFGGFGG<5>FGDFGFFA<FF>?F::<19?@?C?>>0::?7CG<2),2::46FFGFFAFGFDB<7@?B?BFD<4..5<F1@0<F?
@M02996:162:000000000-B87FG:1:1101:14121:7834 1:N:0:ACTGAGCG+ACTGCATA
CCTACGGGTGGCAGCAGTGGGGAATATTGGGCAATGGGCGCAAGCCTGACCCAGCAATGCCGCGTGAAGGAAGAAGGCTTTCGGGTTGTAAACTTCTTTTAAGTGGGACGACAATGACGGTACCACTTGAATAAGCTCCGGCTAACTACGTGCCAGCAGCCGCGGTAATACGTAGGGAGCAAGCGTTATCCGGATTTACTGGGTGTAAAGGGCGTGTAGGCGGGACATCAAGTCAGATGTGAAAGCACGAGGCTCAACTTCGTTTCTGCCTTTGAAACTGACGTTCTTGAGTGTTGGAGAG
+
8ACCC>>5:0)========;;888FFGGGGGGGGGGGGGGGGGGGGGGGGGGGFFGGGGGGGGGFGEFGGGGGGGGGGGGGGEGGGGGGFFFGGGGGGGGFABFGFGGGGDEGEGGDFGCFDGG,DDFFFFFFC>DFGGG7CE7FEGFGEF@GGGGGFGDGDGGEC7;DDFGG?,=5:CE*;;FGGDGGGG*::CEFCFFF<FFC16:7AF5/)=)97FFFGGGC@=DB?CF<>2=4<FF)2:79<),9(08>:24?GGBF)((47<>6)7<72*:*59-)73-44?B5.)68:A?.,823
@M02996:162:000000000-B87FG:1:1101:14110:7851 1:N:0:ACTGAGCG+ACTGCATA
CCTACGGGTGGCAGCAGTGGGGAATATTGGGCAATGGGCGCAAGCCTGACCCAGCAATGCCGCGTGAAGGAAGAAGGCTTTCGGGTTGTAAACTTCTTTTAAGTGGGACGACAATGACGGTACCACTTGAATAAGCTCCGGCTACCTACTTGCCAGCAGCCGCGGTAATACGTAGGGAGCAAGCGTTATCCGGCTTTACTGCGTGTAAAGGGCGTGTAGGCGGGGCATCAAGTCCGATGTGAAAGCCCGAGGCTCAACTTCGTGTCTGCTTTTGAAACTGCCGTTCTTGATTGTTGTCGAG
+
8ACCCE>)10)=======;;;888CFGGFGGGGGGGGGGGFGGGGGGGGGGGGFGFGCGGGGGGGGEGFGGGGFGGGG6FGGGGGGGGGGGGGGGGGGGGD,,:EFGGGGEGCFFF9E@CCFEFCFCFFF8FAD,9,DE+7CGE:=DDF,=,7>;CCDGGGGG3C:4==6;*;:E>E7EGGCA>EDCCC98*/)2/A7:AF+/0375;+;7**02)14CCFGG)*7/2:F>6<)))(-87-*.1)0)-)(-80?B22*:4>7,324<9F)*)5))01.).,0,((.2:)))).<>:06<04
@M02996:162:000000000-B87FG:1:1101:24608:7891 1:N:0:ACTGAGCG+ACTGCATA
CCTACGGGCGGCAGCAGTAGGGAATATTGCACAATGGGGGAAACCCTGATGCAGCAACGCCACGTGTGGGAAGAAGCATTTCGGTGTGTAAACCACTGTCGTGAAGGAATAATTCTGGACCTCGGTCCAGCTGAATGTACTTTGAAAGGAATCACCGGCAAACATCGTGCCAGCAGCCGCGGTAATACGAGGGGTGCAAGCGTTGTTCGGAATCACTGGGCGTAAAGGGAGCGCAGGCGGAGATGCATGAAGTCTGTACAATACCCGGGCCCAACCCCGGACCTGCAGCCTGGACTCTTT
+
ABCCCF5=)1)8888;;<;6;8;CFGGGGD9FGGGGGFCG@FG<CFGGGFCFGFFEF<F+F:FFCF=CFGG8FFGGC,5FF?<FGCG+,,CFFG<+,9C<=44E+5B<F,?C?,A7FFE=EFGG:>=+,:,ADF,3,8C@FA;>,379FFG8,E:C>6@<>33,7@*41**22>FGG>EG*?)/;C:8/7/BE>5EE4:89<:5?DF=5.1**//**405>EC5*.2*4)>5;04@1(>D(1,)4*9)0)6@AA6:53:-)*.23(4(79G06(8?BBB0(.3(.3(()(41:?B<)-))
@M02996:162:000000000-B87FG:1:1101:23561:7897 1:N:0:ACTGAGCG+ACTGCATA
CCTACGGGTGGCAGCAGTGGGGAATATTGCACAATGGGGGAAACCCTGATGCAGCGACGCCGCGTGGGTGAAGAAGTTTTTCGGAATGTAAAGCCCTATCAGCAGGGAAGATAATGACGGTACCTGACTAAGAAGCCCCGGCTAACTACGTGCCAGCAGCCGCGGTAATACGTAGGGGGCAAGCGTTATCCGGATTTACTGGGTGTAAAGGGAGCGTAGACGGAATAGCAAGTCTGAAGTGAAATGTAGGGGCTCAACCCCTGAACTGCTTTGGAAACTGTTGATCTTGAGTACCGGAGGG
+
8ACCCB>5=1)========;;88BFGGGGGGGGGGGGGGGGGGGGGGGGGGGGFGGGGGGGGGGFGGGGGGGGGGGFGGGGGGGCGGGGGGGGGGGGEFGGGFGGGGGGGGGGGGGGGGGGGGGGGGGGGGGGGGGGGGGGGGCGGGGGGGGGGGGGGGGF5EEFG=CGGGGGGGGGGGGEGAFGGDGGGGGGF=EFGGFGGGFGGFFFFGGGEFGG?GGFGGGG><FAFGFFFFF<AFD<CA@47FDFFFE028??GG??FF:?BFFFFGBF:FGFBDFB?>BFFBA<A:B<ADF3;9BF
@M02996:162:000000000-B87FG:1:1101:15611:7898 1:N:0:ACTGAGCG+ACTGCATA
CCTACGGGCGGCTGCAGTGAGGAATATTGGTCAATGGACGGAAGTCTGAACCAGCCAAGTCGCGTGAAGGATGAAGGTATTATGTATTGTAAACTTCTTTAGCAGTGGAGTAATAAGGGGATCGCGATCCCTGATGCAAGTACACTGAGAATAAGGATCGGCTAACTCCGTGCCAGCAGCCGCGGTAATACGGAGGATCCGAGCGTTATCCGGATTTATTGGGTTTAAAGGGTGCGCAGGCGGCTTTTTAAGTCCGTGGTTAAATCGTGCCGCTCAACGTCATCACGCCATTGCTCCTGGG
+
68ABCF@)0008888;;;;;;;;;CFGGGGGGGGGGGGGGGEFGGGGGGGGGGFFFGGGGGGGGFFFFGGGGGGFFFFGGGGGGGGGGGGGGGGGGGGFGGGGGGFGGFGFFGGGGFFGG>FGEGDEGGGGGGFG9FGGFGGGGGGGGGCEGGGGGGDGGEGGGGGGGGGGGGGGGGGGGGD>EGGGGGGG5EEGGFGGFGGGFGGFFFFGGG>FGG?DCAEFGG>FF2@C::22B99EG;C;E(004=:>FAA-2?FC:B=<A9A??)(13;BDCF?6:?>0A>?<BB6:<:)).)5:7(
@M02996:162:000000000-B87FG:1:1101:28089:7920 1:N:0:ACTGAGCG+ACTGCATA
CCTACGGGTGGCTGCAGTGAGGAATATTGGTCAATGGACGAGAGTCTGAACCAGCGAAGTAGCGTGCAGGATGACGGCCCTATGGGTTGTAAACTGCGTTTGTACGGGAATAACGTGACCTACGTGTAGGTTTTTGCATGTACCGTAAGATTAAGGACCGTCTAATTCCGTTCCATCAGCCGCGGTACTACGGAAGGTCCGGGCGTTATCCGGATTTCTTGTGTTTAACGGGAGCGTAGGGCGTGCTGTAAGCGTGGTGTGGAATGTAGGCTCCCAACGTCTGCACTGCAGCGCGAACTGG
+
8ACCCF>=)1)=======,6;;,;C,@F6-6EFGGGG@FGGCFGCFFGGF<F8AF+@@FC,CFGGGCGGGGGGGCFGGGCFA,CF,E=7@EFDE??B,F=44:5?FFFFCF=?,@A949?A<E4A=@F,FGC;?>ED9E,6>,,@EF+6=,8@E;DEFC=+=:+3,5,@,42:8@,3,4AC75@89**+2=*;)=::*;AG5=AEDE5;1+:C3B**)+;67+*:70*)03)-(,0((8*(0(0-<5):)-*332(3E3,().).:<A*)2)4(.*)-,-()(6-(.845.243;0)((.(
@M02996:162:000000000-B87FG:1:1101:5969:7932 1:N:0:ACTGAGCG+ACTGCATA
CCTACGGGTGGCTGCAGTGAGGAATATTGGTCAATGGGCGGAAGCCTGAACCAGCCAAGTCGCGTGAAGGAAGAAGGTCTTATGTATTGTAAACTTCTTTAGCTGTGGAGCAATAACCCCTATGTGTAGGGGGATGAGAGTACACAGAGAATAAGGATCGGCTAACTCCGTGCCAGCAGCCGCGGTAATACGGAGGATCCGAGCGTTATCCGGATTTATTGGGTTTAAAGGGTGCGCAGGCGGAGCTTTAAGTCAGTGGTGAAAGCGTGAGGCTCAGCCTCAACCTGCCATTGATACTGGG
+
8ACCCDA=)1)======;=;;;CCFGGGFGFGGFGGGGGG7FGGFGGGGGCEGFFCF<FAFFGG@F:FFGF<FFFGGE,C?FFG,?FGG9FFGFFGGGGGGG<AFGGFGFFFGDFFF,A?+<5<A,4A9584@:@C,,,ADEFCFD8EFFGCFDGFEFDCEGDGGGCFF8@F+3EF>?,@FDDBG>74C:C8;B?5?C<6C:C)CCDD:A;CD38*;)+:ACFGG3<7)9D34?0>09ED392)-)0.:4-0456<4CFD(08<)(4(0491(3)<)4177?)48?<?B:6A45).96<5,
@M02996:162:000000000-B87FG:1:1101:15967:7940 1:N:0:ACTGAGCG+ACTGCATA
ACTACGGGTGGCAGCAGCTAAGAATCTTCCACAATGGACGGAAGTCTGATGGAGCGACGCCGCGTGGACGATGAAGGCCGTGAGGTTGTAAAGTCCTTTTCGGGCGGGGGAATAAGCCGCGCAGGGAATGGCGCGGCGATGACGTGAATCCCGGAATAAGCCCCGGCTAACTACGTGCCAGCAGCCGCGGTAATACGTAGGGGTCGAGCGTTGTTCGGAATCATTGGGCGTAAAGGGTGCGCAGGTGGCGCGGCAAGTCTGTGGTGAAAGTTCGGGGCTCAACCCCGTGATGGCTTGGAAA
+
-ACCCDF5>5)=====;==;<;;CFEGGGGGGGGGGGFGGGGG>FGGGGGGGGFGGEFGGGGGGGGDGGGGGGGGGGGGGEG7CGGGGGGFGGGGGGGGGGGGG+=CFG7<CFGGGGGGGCGGGG*==FGFF=G8CG*:C*+<:C*8CGFFGCECEEGFFF48EGGGG5+CGCFEC6EF?+/)0ACDDCCDC*/320>*<D:E)*)0))7<GC5:7D(1C3++:?FC5:3C>(8)91(0935()-7?:G(()(,,(402:A6)(((.)1)*.43)::004274(4428,2(4)(((.326-
@M02996:162:000000000-B87FG:1:1101:5957:7951 1:N:0:ACTGAGCG+ACTGCATA
CCTACGGGTGGCTGCAGTGAGGAATATTGGTCAATGGGCGGAAGCCTGAACCAGCCAAGTCGCGTGAAGGAAGAAGGTCTTATGTATTGTAAACTTCTTTAGCTGTGGAGCAATAACCCCTATGTATAGGGGGATGAGAGTACACAGAGAATAAGGATCGGCTAACTCCGTGCCAGCAGCCGCGGTAATACGGAGGATCCGAGCGTTATCCGGATTTATTGGGTTTAAAGGGTGCGCAGGCGGCGCTTTAAGTCCGTGGTGAAAGCGTGAGGCTGAACCTCATCCTGCCATTTACACTGGG
+
ABCCCF=8)1)===8==;;;;;;;CFGG<CFGGGGGGGGG7FGGGGGGGGCCFFF<FEGEEFGGCFCG<FG=FFGGGE,5,C<F<@F??CFGGCEGFGGGGGFGGGGGGGFGFCFAFFCED7A?A:@F;,==@>ECE,6=D;DA=>8DGFGFDAG,EFGDGG?GEF7EA:>9;:CF?7,@4CE5E;C>:<:1*8=C5*808/*5CC>>8F:7308>C)@CFF5DEF+7-6:>::6E96:C9D0045)-1646>))(.:5:0/24)(43.3*4:()2*.:?()).-...38)--)-)*.)3(
@M02996:162:000000000-B87FG:1:1101:18820:7951 1:N:0:ACTGAGCG+ACTGCATA
ACTACGGGAGGCTGCAGTGAGGAATATTGGTCAATGGACGGAAGTCTGAACCAGCCATGCCGCGTGCAGGAATAAGGCCCTATGGGTTGTAAACTGCTTTTGTGGTGGAGCAATAAGGTGTACGTGTACATCGATGAGAGTACATCACGAATAAGCATCGGCTAACTCCGTGCCAGCAGCCGCGGTAATACGGAGGATGCAAGCGTTATCCGGATTTATTGGGTTTAAAGGGTGCGTAGGCTGTTCGGCAAGTCATGAGTGAAATCCCCGGGCCTAAGCTGGGAACTGCAATTGATACTGG
+
8ACCCD55)108==,=;=;==;;;CFDFFFGFEGGGGGGGFGGDGGGGGGGGGGFFGFCFEFDCFGEGAEB@FFFEFGGGGFGGFFGEGGGCCFFGGGGFFAFFFCFFGGGGFGG9F@E@FCGGGGFGGGGFD,EEFEEDFFGCEFDGGECE6FFGGFDGGGGGGGGGGGGGGGGGGEFFGGFDG>CDGGG*;**=9DFFGGGFGGD4;A+:CA;DGC=C6CEGE3=+7;0.6(,)/3>3<>858@:9GB07AD2))+2.-84)).5:)4)411320(().51,5,3,4)-.4)..8)..)
@M02996:162:000000000-B87FG:1:1101:15957:7955 1:N:0:ACTGAGCG+ACTGCATA
CCTACGGGTGGCAGCAGCTAAGAATCTTCCACAATGGACGGAAGTCTGATGGAGCGACGCCGCGTGGACGATGAAGGCCGTGAGGTTGTAAAGTCCTTTTCGGGAGGGGGAATAAGCCGCGCAGGGAATGGCGCGGCGATGACGTGAATCCCGGAATAAGCCCCGGCTAACTACGTGCCAGCAGCCGCGGTAATACGTAGGGGGCGAGCGTTGTTCGGAATCATTGGGCGTAAAGGGTGCGCAGGTGGCCGTGCAAGTCTGGCGTGAAAGTTCGGGGCCCAACTCCGTGAGGCGCTGTAAA
+
-8CCCF958))===8;;==;<;;;CFFGGGGGGGGGGGGFGGGGGGGGGGGGGFCFEGGGGGGGFGGGGGGGGGGGGGGGFE?FFGGGGGGGGGGGGGGGGGGG>FFGGGGGGGGDGGDGGG7C<FG<FGGGEFGCEBEGGGGEGGDFGGGGGGGEGGGFFCFGEDEE7??77CEGCDCFGGFFFD))9:C?EBGGFCD:<CEFDG>EFFC5C@5*59C*8:9DC?CF?D151:5=1(8/791>07649:,)(2:63C7<<409B96?*)2))47?>;((-7<384<?60(4((44>(4).
@M02996:162:000000000-B87FG:1:1101:18837:7958 1:N:0:ACTGAGCG+ACTGCATA
CCTACGGGAGGCTGCAGTGAGGAATATTGGTCAATGGACGGAAGTCTGAACCAGCCATGCCGCGTGCAGGAATAAGGCCCTATGGGTTGTAAACTGCTTTTGTGGTGGAGCAATAAGGTGTACGTGTACATCGATGAGAGTACATCACGAATAAGCATCGGCTAACTCCGTGCCAGCAGCCGCGGTAATACGGAGGATGCAAGCGTTATCCGGATTTATTGGGTTTAAAGGGTGCGTAGGCTGTTCGGCAAGTCAGTGGTGAAATCCCCGGGCCTAACCTGGGAACTGCCATTGATA
+
68BCCFD=)))8===;==;==;;;EFGGGGGGGGGGGGGGGGGGGGGGGGGGGFEFFGGGGGGGGGGGGGEGGGGGFGGGGGGGGGGGGGGGGGGGGGGGGGGDGGGGGGGGDGCFGFGFGGGFGDF<FEFGGEGFGFGGGGGFEFGGGGGGGGGGGGGGGGGGGGGGGGG8DFEFGGGGGGFFGGGGGGGBEEGGFGGFGGGFGGFFFFGGGDFGFCGGFGGDGEGFFFGB80;:;<FG@760<?;>C9;FFAAAFGGF6@424>?F@9D>FFDC@?FB(<8:???><:)<2..)7
@M02996:162:000000000-B87FG:1:1101:19590:7983 1:N:0:ACTGAGCG+ACTGCATA
CCTACGGGGGGCTGCAGTGGGGAATTTTGCGCAATGGGGGCAACCCTGACGCAGCAACGCCGCGTGCGGGATGACGGCCTTCGGGTTGTAAACCGCTTTCAGCAGGGACGATTATGACGGTACCTGCAGAAGAAGCTCCGGCTAACTACGTGCCAGCAGCCGCGGTAATACGTAGGGAGCGAGCGTTATCCGGATTCATTGGGCGTAAAGCGCGCGTAGGCGGCTTGCCAAGCGGAACCTCTAATCCGAGGGCTCAACCCCCGGCCGGGTTCCGAACTGGCAGGCTCGAGTGCGGTAGGGG
+
8ACCCD=)1:)8888::::::8BFGGGGGGGGGGGGGGGGGGGGGGGGGGGGGGGGGGGGGGGGGGGGEGGGGGGGGGGGGGGGGGGFGGGGGGEGGGGGGGGGGGGGFGFGGGGGCGE>EFGGGCFFGF:ECCFGFGGG8CGCFGGFGCGFGGGFGGGGGGGDEG=EGGGCFC8CCCEGGGFFGGGDFGGGG@EE@:FFGCFFGGEFFFGED>EGG;DCFGEGGEEFBFD>?<9B9>FC<=A*:FB>511B<?BF2CFFFF>0>999B7C?F::57:B?:0:04,876(.()(-3)-2:>
@M02996:162:000000000-B87FG:1:1101:10981:8000 1:N:0:ACTGAGCG+ACTGCATA
ACTACGGGGAGCAGCAGTGGGGAATATTGCACAATGGGGGAAACCCTGATGCAGCAACGCCGCGTGAGTGATGAAGTATTTCGGTATGTAAAACTCTATCAGCAGGGAAGAAGATGACGGTACCTGACTAAGAAGCACCGGCTAAATACGTGCCAGCAGCCGCGGTAATACGTATGGTGCAAGCGTTATCCGGATTTACTGGGTGTAAAGGGAGCGCAGGCGGTCCTGCAAGCCAGAGGTGAAAACCCGGGGCTCAACCCCGTGATTGCCTTTGGAACTGTAGGACTTGAGTACTTGAGGG
+
-8ACCA)0:)1====;=<;;;88BFFGGGGGGGGGGGGGGGGGGGGGGGGGGGGGGGGGGGGGGCFGGGGGGGGFGGGGGGGGGGFGGGGGGGFGGGEAFGGGGGFFFFGD?<FGGGGG>FCFGGGFGGGFCADEGFFFGGGG7FEGGGGGDGGDGGF7ECDGEDGCCCCEGG?FGCC7?F:A>EGGGGGGGGFGGACDFF45A=GF==C7=5):<C1DCEGGGC>ECBFDFFB1<4:@D2:296?>?C>07>62<BGG?F332<::9=AF<7<F<7,,.:16<<?F>33)6)-))178(4
@M02996:162:000000000-B87FG:1:1101:5140:8002 1:N:0:ACTGAGCG+ACTGCATA
ACTACGGGGGGCAGCAGTGAGGAATATTGGTCAATGGACGAGAGTCTGAACCAGCCAAGTAGCGTGCAGGATGACGGCCCTCCGGGTTGTAAACTGCTTTTAGTTGGGAATAAAAAAGGCGACGTGTCGCCTATTGTATGTACCATCAGAAAAAGGACCGGCTAATTCCGTGCCAGCAGCCGCGGTAATACGGAAGGTCCGGGCGTTATCCGGATTTACTGGGTGTAAAGGGCGTGTAGGCGGAGCTGCAAGTCAGCTGTGAAGTCCCGGGGATCAACCCCTGGACTGCAGTTGAAATGGG
+
-8ACCBD==:)8888::<::::CCEFAFFGGGFFGGGGGFFECFGGGGGGGGGFF=BFGGGGFGFGGFFGGCFFGGGGGGGGGGGGGGGG9A<FGGBFFFCFFFFGGGGCGFGGG9FFGFGEGC<FEEEGGGGGGGGGGFFEGGFGFEGGFBEF>CGGGEDCCEFF7FGGG*5;CFGF=C5)>BED3DDEF5;.:C3CFFGGGDEDFFFFC=9>BDGAFGF?ECEBFG2B:3:>FD<(17477775729>7?<).))+262@A):)::>(<1(-.2)(((-)4(.4)(,.(.6:647)),(
@M02996:162:000000000-B87FG:1:1101:10999:8003 1:N:0:ACTGAGCG+ACTGCATA
CCTACGGGTGGCAGCAGTGGGGAATATTGCACAATGGGGGAAACCCTGATGCAGCAACGCCGCGTGAGTGATGAAGTATTTCGGTATGTAAAACTCTATCAGCAGGGAAGAAGATGACGGTACCTGACTAAGAAGCACCGGCTAAATACGTGCCAGCAGCCGCGGTAATACGTATGGTGCAAGCGTTATCCGGATTTACTGGGTGTAAAGGGAGCGCAGGCGGTCCTGCAAGCCAGAGGTGAAAACCCGGGGCTCAACCCCGTGATTGCCTTTGGAACTGTAGGACTTGAGTACTGTGGGG
+
-8ACCDA=)1)========;;@BFGGGGGGGGGGGGGGGGGGGGGGGGGGGGGGGGGGGGGGGGFGEGGGGGGGGGGGGGGGGGGGGGGGGGGGGGGDBFFFGGGFGFGEFGFGGG;FGGGFGGGB>FGFGGGFCFGGGEDGGFEGGDGGGFGGGGGFFGGCGG:E7CGGGGFFGGGGGGGGFFGGGGGGGEG4EGF>FFGGCFGD4A;=DGGBBGGFG<DGGGGFGGF?FFFFFFB(791:<FAFFFDF;BFFFF2:D6<5(432A<?<CBFB:37:?2<892>B?552>A<<-)/).4;
@M02996:162:000000000-B87FG:1:1101:5160:8012 1:N:0:ACTGAGCG+ACTGCATA
CCTACGGGGGGCAGCAGTGAGGAATATTGGTCAATGGACGAGAGTCTGAACCAGCCAAGTAGCGTGCAGGATGACGGCCCTCCGGGTTGTAAACTGCTTTTAGTTGGGAATAAAAAAGGCGACGTGTCGCCTATTGTATGTACCATCAGAAAAAGGACCGGCTAATTCCGTGCCAGCAGCCGCGGTAATACGGAAGGTCCGGGCGTTATCCGGATTTACTGGGTGTAAAGGGCGTGTAGGCGGAGCTGCAAGTCAGATGTGAAATCCCGGGGCTCAACCCCGGAACTGCATTTGAAC
+
ACCCCDDA50)8888::<::::::FGGGGGGGGGGGGGGGGGGGGGGGGGGGGGGGGGGGFGGGGGGGGGGGGGGGGGGGGGGGGGGGGGGGGGGGGGGGGGGGGGGGGGGGGGGGGGGGGGGGGGGGDGGGGGGGGGGGGGGGGGGGGGGFGGGGGGGGGGGGGGGGGGGGGGGFGGGG5DFFGGGGGGGGGFGGEGGFGGGFGGEDFFGGGEEGGFGGFGGGC<EGFFGDFFFE6:FG<C9>1:F><?>4))-66F754?><6-::B9D>F37E=BB:38;;0-:?<A<FFB<A)
@M02996:162:000000000-B87FG:1:1101:5139:8021 1:N:0:ACTGAGCG+ACTGCATA
CCTACGGGGGGCAGCAGTGAGGAATATTGGTCAATGGACGAGAGTCTGAACCAGCCAAGTAGCGTGCAGGATGACGGCCCTCCGGGTTGTAAACTGCTTTTAGTTGGGAATAAAAAAGGCGACGTGTCGCCTATTGTATGTACCATCAGAAAAAGGACCGGCTGATTCCGTGCCAGCAGCCGCGGTAATACGGAAGGTCCGGGCGTTATCCGGATTTACTGGGTGTAAAGGGCGTGTAGGCGGAGCTGCAAGTCAGATGTGAAATCCCGGGGCTCAACCCCGGAACTGCATTTGAAA
+
8ACCCFD18))8888::<:::::CCFGGGGGGGGGGGGGGGGGGGGGGGGGGGGGGGGGGGGGGGGGGGGGGGGGGGGGGGGGGGGGGGGGGGGGGGGFGGGGGGGGGGGGGGGGGGGGGGGGGGGGGGGGGGGGGGGGGGGGFGGGGGGGGGGG5FGFCEDG*AFGGGGGGGGGGGGGGGGFFGGGGGGGGGFGGDGCFGDDFGGDFFFGGGFFGGFGGFGGGGFGGFFGFFB>F<3**4995,5<?FFFFDFBF<<DBAFADAFF?D;GF>4>E@<4?(<;B(4:27)<<AA949
@M02996:162:000000000-B87FG:1:1101:8118:8023 1:N:0:ACTGAGCG+ACTGCATA
CCTACGGGGGGCAGCAGTGGGGAATATTGCACAATGGGGGGAACCCTGATGCAGCGATGCCGCGTGGAGGAAGAAGGTTTTCGGATTGTAAACTCCTGTCTTAAAGGACGATAATGACGGTACTTTAGGAGGAAGCTCCGGCTAACTACGTGCCAGCAGCCGCGGTAATACGTAGGGAGCGAGCGTTGTCCGGAATTACTGGGTGTAAAGGGAGCGTAGACGGCGATGCAAGTCTGATGTGAAAGCCCGGGGCGCAACCCCGGCACTGCATTGGAAACTGTGTTGCTAGAGTGCAGGAGAG
+
88BCCEF8=5)6884::<:::88BBEGGGGGFCGFGGGGGGGGGGGGGGGGGCFGGDGGGGGGGFCF<FGGGGGGGGFGGGGGGGGGGGGGFECFGGGAFGGGFFEGFGGGGGGGGFGGGGGGGGGGCFFFEGGGGFGFGGGEGGGGGGGGCCFGGGGGGGGGGGGGGDGFGGGGGGGGGEG5>GDD3>FFEDEEGFGGF77F?GGFFFFFC4>3CDFGDFED<5:ED?FFFA<AF<BF26C6=AF46C06D6(39;GGFFB1999(46<758:=?41<>:46::24642>BA2<).(,(-
@M02996:162:000000000-B87FG:1:1101:13295:8065 1:N:0:ACTGAGCG+ACTGCATA
CCTACGGGGGGCAGCAGTGGGGAATATTGCACAATGGGGGAAACCCTGATGCAGCGACGCCGCGTGAAGGAAGAAGGTATTCGTATTGTAAACTTCTGTCGCAGAGGACGATAATGACGGTACTCTGTAAGAAAGCACCGGCTAACTACGTGCCAGCAGCCGCGGTAAAACGTAGGGTGCAAGCGTTGTCCGGAATTACTGGGTGTAAAGGGAGCGCAGGCGGTTCTGCAAGTTGGATGTCAAATCTACGGGCTTAACCCGTATCCGCATTCAAAACTGTAGGACTTGAGTGAAGTAGGGG
+
88BCCB8=81)8888::<:::88BEFGGGGGGGGGGGGGGGGGGGGGGGGGGGFEGGGGGGGGGFFGGGGGGGGGGGGGGGGGGGGGGGGGGGGGGGGGGGGCGGGGGGGGGGGGGFGGGGGGGGGGGGGGCCFGGGGGGGGGGGGGGGGGGGGGGGGGGEDGGCGGGGGGGGGGGCFEGGFFFGGGGGGGGGFGG?CG?GGG@EDFFFFDGGFFGG>GGFGGGED9DAFCFAFAFBFFC:F>9<@FFGBBEBB:BFGGBFDF?FFF?>:7646@@F0<<6?A??:75-5..)6AA62)26
@M02996:162:000000000-B87FG:1:1101:15035:8075 1:N:0:ACTGAGCG+ACTGCATA
CCTACGGGAGGCTGCAGTGAGGAATATTGGTCAATGGACGAGAGTCTGAACCAGCCAAGTCGCGTGCAGGATGACGGCCCTATGGGTTGTAAACTGCTTTTGTACGGGAATAAAGTGACCTACGTGTAGGTTTTTGCATGTACCGTAAGAATAAGGACCGGCTAATTCCGTGCCAGCAGCCGCGGTAATACGGAAGGTCCGGGCGTTATCCGGATTTATTGGGTTTAAAGGGAGCGTAGGCCGTGCTTTAAGCGTGGTGTGAAATGTTGGCGCCCAACGTCTGCACTGCAGCGCGAACTGG
+
8ACCCBD>51)==========;;CEFGGGGGGGFGGGGGE7@EFGGGGGGGGGGGGGFGG,BFFFGGFFGGFGGGGE:+@FGGGGFGGGGGGGGG?EFGGGGDA,DCG7+FFECEFEAFGGGGGGCGFCFGG8FGEFF;BFG;FFF6+>EGGGGGCF8DFGDGGGGGGGGGGGCGGGGGGFDEFGG*@FFG>EF7E>;;?<5EDGGFFFCFGDBFGGFCG=C=CEDGG2=FB119D0,89<*47707):<>?2(-3(:53<F>A22<)9404?1>EF?((()().,6(8)4)4((4>>F??
@M02996:162:000000000-B87FG:1:1101:13572:8109 1:N:0:ACTGAGCG+ACTGCATA
CCTACGGGTGGCAGCAGCTAAGAATATTCCGCAATGGACGAAAGTCTGACGGAGCGACGCCGCGTGGATGATGAAGGCCGGAAGGTTGTAAAATCCTTTTAAGTGTGAAGAATAAGCGAGGGCAGGGAAAGCCCATGTGGTGACGGTAGCACTTGAATAAGCAACGGCTAATTACGTGCCAGCAGCCGCGGTAACACGTAAGTTGCGAGCGTTGTTCGGAATTATTGGGCGTAAAGGGCATGTAGGCGGTTTTGCAAGCTTGGTGTGAAATCCCGGGGCTTAACTCCGGAATTGCGTTGAG
+
8ACCCA:580)========;<;;;CFGGGEFGGGGGGGGGGGGGGGGGGGGGGFEEFGGGGGGGGGGGGGGGGGGGFGGEGFEGGGGGGGGGGGGGGGGGGFFGGGGGGGEFGGGGGGGGG7CFDEEEFFGGGGGGGGGGGGGGGGGGGGGGGGGGGGGGFFECGGEGGGGFGGGGGGFGGGFFGGGGGGDGGFGGFDC);CFFGGFFFFDGDDDGGFG37CE*<@:>0>G>0:(9<<3/476*6?FFC7>5::?F>CF?AF:AFB?47:>4:?FG>9>B0?>F<D?69<(8??F?0122.
@M02996:162:000000000-B87FG:1:1101:7050:8110 1:N:0:ACTGAGCG+ACTGCATA
CCTACGGGAGGCAGCAGTGAGGAATATTGGTCAATGGTCGGAAGACTGAACCAGCCAAGTCGCGTGCAGGAAGACGGTCCTATGGATTGTAAACTGCTTTTGTACGGGAATAAAGTGCGGGACGTGTCCCGTTTGGAATGTACCGTAAGAATAAGGGTCGGCTAACTCCGTGCCAGCAGCCGCGGTAATACGGAGGACCCGAGCGTTATCCGGATTTATTGGGTTTAAAGGGTGCGCAGGCGGAGGATTAAGTCAGCGGTGAAATTCTCATGCTCAACATGAGAACTGCCATTGATACTGG
+
ACCCCEFA81)====;==;=;;;CFGGGGGGGGGGGFGGGGGGGEFGGGGGGGGGGGGGGGGGGGGGGGGGGGGGGGGFGGGGGGGGGGGFGGGGGGGFGGGGGGGGGEGGGGGGGGGGGGDGGGCFGGGGGGGGCGGGFGGGGGGGGGGGGCGGGGGGGGGGGGGGGGEGGGGCGGGFE:CBFEDGGGGGFG4EGBGGFGDGEGGFFFFGGGFFGGFGGFGFDG>GD<FFE:?B>B>ED7>989D>BGF<FA<>DFGD?>F?26AA6=42:<-*3612??4:<A0>?F:?FF<)6994).
@M02996:162:000000000-B87FG:1:1101:7067:8114 1:N:0:ACTGAGCG+ACTGCATA
CCTACGGGAGGCAGCAGTGAGGAATATTGGTCAATGGTCGGAAGACTGAACCAGCCAAGTCGCGTGCAGGAAGACGGTCCTATGGATTGTAAACTGCTTTTGTACGGGAATAAAGTGCGGGACGTGTCCCGTTTGGAATGTACCGTAAGAATAAGGGTCGGCTAACTCCGTGCCAGCAGCCGCGGTAATACGGAGGACCCGAGCGTTATCCGGATTTATTGGGTTTAAAGGGTGCGCAGGCGGAGGATTAAGTCAGCGGTGAAATTCTCATGCTCAACATGAGAACTGCCATTGATACTGG
+
ACCCCDFF58)=========;;;CFGGGGGGGGGGGGGGGGGGG<FFGGGGGGGGGGFGGGGGGGGGGGGGGGGGGGGGGGGGGGGGGGGGGGGGGGGGGGGGGGGGGGGGGGGGGGGGGGGGGGGGGGGGFGGGGGFFGGGGGGGGGGGGGGGGGGGGGGGGEFFGGGEF7DFGDGCFGGG>EGGGGGGGGGDCEFGGFC3EDGGFFFFGGGFFGCBGGFGGDG@CF9FF@?FBFFFF:7D;.37>>FDAFBFFAFGD:BFFB>BFFFBGFA<FG@<3?B=7AA:<><1):4<)695).)
@M02996:162:000000000-B87FG:1:1101:6855:8124 1:N:0:ACTGAGCG+ACTGCATA
CCTACGGGTGGCTGCAGTGAGGAATATTGGTCAATGGACGAGAGTCTGAACCAGCCAAGTAGCGTGCAGGATGACGGCCCTCCGGGTTGTAAACTGCTTTTAGTTGGGAATAAAAGAGGGAACGTGTTCCCTATTGTATGTACCATCAGAAAAAGGACCGGCTAATTCCGTGCCAGCAGCCGCGGTAATACGGAAGGTCCGGGCGTTATCCGGATTTATTGGGTTTAAAGGGAGCGTAGGCGGGCTTTTAAGTCAGTGGTAAAAGCGTGTGGCTCAACCATACCACGCCATTGAAACTGGA
+
8ACCCBA=:1)=;=8;===;;;;CFFGGGGGGGGGGGGGGEGGGGGGGGGGGGFGGGGGCFFGGGGGGGGGGGGGGDGE@FGGGGGGGGGGGGGGGGGGGGFEGGFGGGGGGGGFGFGGGCFGGGGFGGFFGGGGAFAFCFGGGFGGGGGG?GGGGFGGGGDEDDEGGGGFFGGGGGGGGGGFFEG4CGGGBEFED?CGFGGGBGGFFFFGG3:A3>7FG6F*9=5FFFF=D<?9BBBFG896748;2FB7?BA9ABFFFFFF2::;F@?<614?<*,317F:?FDFB<016<<2<65>((
@M02996:162:000000000-B87FG:1:1101:20618:8141 1:N:0:ACTGAGCG+ACTGCATA
CCTACGGGGGGCAGCAGTGAGGAATATTGGTCAATGGGCGAGAGCCTGAACCAGCCATGTCGCGTGGAGGAATAAGGATCTATGGTTCGTAAACTCCTTTTGCGGGGGGATAAAGTGCGGGATGCGTCCCGTATTGCAGGTACCCCGCGAATAAGCATCGGCTAACTCCGTGCCAGCAGCCGCGGTAATACGGAGGATGCGAGCGTTATCCGGATTTATTGGGTTTAAAGGGTGCGTAGGCGGCCCCTTAAGTCGGCGGTGAAATTTCCGGGCTCAACCCGGTCCCTGCCGTCGAAACGGG
+
8ACCCEA5>=08888::<:::::CFFGGGGGGGGGGGGGGGGGGGGGGGGGGGFFGFGGGGGGGCFGGGGGGGGGGGGGGGGGGGGGGGGGGGGGGGGGGGGGGGGGGGGGGGFGGGGGGGGGGGGGGGGGGGGGGGGGDFGGGGGGGGGGGGGGGGGGGGGGGGGGGGGGGGGGGFGGGFGFFGGGGDGGCEF5:7D6>DCGFGGFFFFGGGEEG46FGFGGGEEFCABFBFFFDFFF>49979BE<FBAFAAB>BCGF>)8AFFDBF?G>>>F@????95349(5347963((,0((,4
@M02996:162:000000000-B87FG:1:1101:9638:8171 1:N:0:ACTGAGCG+ACTGCATA
CCTACGGGAGGCTGCAGTAGGGAATATTGGGCAATGGAGGCAACTCTGACCCAGCCATGCCGCGTGAAGGAAGACGGCCCTATGGGTTGTAAACTTCTTTTATCGTAGAGTAAACCTGGCCACGTGTGGCCAGCTGAGAGTATACGAGGAATAAGTATCGGCTAACTCCGTGCCAGCAGCCGCGGTAATACGGGGGATACGAGCGTTATCCGGATTTATTGGGTTTAAAGGGTGCGCAGGCGGATCGGTAAGTCAGGGGTGAAAAGTTGGGGCTCAACTCCAATCGTGCCTTTGATACTG
+
88CCCE>881)====;==;==8;CFGGGGGGGGGGGGGGGGGGGGGGGGGGGGFGGGGGGGGGGGGGGGGGGGGGGGGGGGGGGGGGGGGGGGGGGGGGGGCGGGGFGGGGGGGGGGFFGGFGGGGFFGGGCDGGGGGGGGGGGGGGGGGGGGGGGGGGGGGGGGGFGGGGGGGGGGGGGGGFBEGDGGDFCEBGGFGGFGGGFGGFBFFGGGDBCGAGGFGGGGBEDA?DEF?F@6>EC493),.<09<FF92<ABGD19FFFA:3AF?C2,4>EFBDA?F268((.885>FA<A7<9>
@M02996:162:000000000-B87FG:1:1101:9626:8187 1:N:0:ACTGAGCG+ACTGCATA
ACTACGGGAGGCTGCAGTAGGGAATATTGGGCAATGGAGGCAACTCTGACCCAGCCATGCCGCGTGAAGGAAGACGGCCCTATGGGTTGTAAACTTCTTTTATCGTAGAGTAAACCTGGCCACGTGTGGCCAGCTGAGAGTATACGAGGAATAAGTATCGGCTAACTCCGTGCCAGCAGCCGCGGTAATACGGGGGATACGAGCGTTATCCGGATTTATTGGGTTTAAAGGGTGCGCAGGCGGAGCGGTAAGTCCGGGGTGAAAAGTTGGGGCTCAACTCCAATCGGTCCGTTGATACTG
+
-8A=C>=8=8)8======;==8;CFFGGGGGGGGGGGGGFGGGGGGGGGGFGGGGGGGGGGGGGFGGGGGGGGGGGGGGGGGGGGGGGGGGGGGGGGGGGG,FGGGGGDGGGG9FGG<FGGGGGGFE@=FGDFGGGGGGFGGGGGGGDE>EGGGGGDFGEGGGGFGGGFGGGGGGFGGGGGGDFGG*CF7=*A*=5;CCFGGGEGDDFF6FGDFEGGFFGFGGGGFGC<FGE:0?B99DC9>3)()7(9(,064)(-*976F8<68A<FFGFB;3C??<<BFB2(,(-(4(4),(.*6).
@M02996:162:000000000-B87FG:1:1101:16309:8189 1:N:0:ACTGAGCG+ACTGCATA
CCTACGGGAGGCAGCAGTGAGGAATATTGGTCAATGGACGGAAGTCTGAACCAGCCAAGTCGCGTGAAGGATGAAGGTATTATGTATTGTAAACTTCTTTAGCAGTGGAGTAATAAGGGGATCGTGATCCCCGATGCAAGTACACTGAGAATAAGGATCGGCTAACTCCGTGCCAGCAGCCGCGGTAATACGGAGGATCCGAGCGTTATCCGGATTTATTGGGTTTAAAGGGTGCGCAGGCGGCTTTTTAAGTCAGTGGTTAAATCGTGACGCTCAACGTCATCACGCCATTGATACTGGG
+
6ACCCD:=)))===8;====;;;;EFGFGGGGGGGGGGGGGGGGGGGGGGGGGFFFGGGGGGGG@FFFGGGGGFFFFGGGGGGGGGGGGGGGGGGGGGGGGGGGGFGGGGGGGGGGGGGGGGGGGFFGGGGGGGGGGGGGGGGEGGGFGGGGGGGGGGGGGGGGGGGGGGGGGGGGGGGGGGEFGGGGGGGFGEGGFGGFGGGFGGFFFFGGGFEDGEGGFGGGGDGGFFGFD<?>69EGBDBEF>F?GFBFDBAA4?F>?FFFFF?F>?D??4@EFF<<?B<A>?F?8(4>ABB>8:>4(
@M02996:162:000000000-B87FG:1:1101:9645:8189 1:N:0:ACTGAGCG+ACTGCATA
CCTACGGGAGGCTGCAGTAGGGAATATTGGGCAATGGAGGCAACTCTGACCCAGCCATGCCGCGTGAAGGAAGACGGCCCTATGGGTTGTAAACTTCTTTTATCGTAGAGTAAACCTGGCCACGTGTGGCCAGCTGAGAGTATACGAGGAATAAGTATCGGCTAACTCCGTGCCAGCAGCCGCGGTAATACGGGGGATACGAGCGTTATCCGGATTTATTGGGTTTAAAGGGTGCGCAGGCGGATCGGTAAGTCAGGGGTGAAAAGTTGGGGCTCAACTCCAATCGTGCCTTTGATACTG
+
8ACCCE8=8)1==========8;;CFGGGGGGGGGGGGGGGGGGGGGGGGGGGFFFGGGGGGGGGGGGGGFGG@FFFGGGGGGGGGGGGGGGGGGGGGGGGFGGGGGGGGGGGGGGGGFGGGGGGGFDGGGFFGGGGGGGGGGDGGGGGGFGGGGFFGGGGGGEGGGGGGGGGGGGGGGGGGFFGGCCGGGGGAGEFGGFGGGFGGFBAFGGC.<GG<FFFGFDEEFF<FGB:?BFFFBC6<95,)7096??AA2A(A)(,<2>BFFFF:76:7FEF:FF>F4<B(.(4:<D744)*6-)
@M02996:162:000000000-B87FG:1:1101:20348:8200 1:N:0:ACTGAGCG+ACTGCATA
CCTACGGGTGGCTGCAGTGAGGAATATTGGTCAATGGACGGAAGTCTGAACCAGCCAAGTCGCGTGAAGGAAGACGGTTCTATGGATTGTAAACTTCTTTTGCCTGGGGGTAAAGTGATCCACGTGTGGATTATTGCAAGTATCAGGTGAATAAGCATCGGCTAACTCCGTGCCAGCAGCCGCGGTAATACGGAGGATGCGAGCGTTCTCCGGATTTATTGGGTTTAAAGGGTGCGTAGGCGGGATGTTAAGTCAGCGGTGAAAGTTTGCGGCTCCACCGTCAAATTGCCGTTGAAACTGG
+
8ACCCE=5800=;=====;;;;;CFGGGGGGGGGGGGCGG@FGGGGGGGGGGGGGGGGGGGGGGGGCGGG<FFDFDEFFGGGGGGEGGGGGGGGGGGGGGGGGGAD,AE@GGGGGFC5@FGAFCFEECE,@F9EGDGFEAFFDGED,EFFEG9DFFAFGGGGGEFGGFGGG+CFDFFCFCFC?5CG*@C7:*;*7=9C*;9CEDEGB).7C5C5>GC5;FAGFCED6;>6C:@(25410>299745).;)6@:A2)8CD?(<3>AD>)*./16,0*04?(4)4()64>F>>FF<(6689A>
@M02996:162:000000000-B87FG:1:1101:28013:8208 1:N:0:ACTGAGCG+ACTGCATA
CCTACGGGTGGCAGCAGCTAAGAATATTCCGCAATGGACGAAAGTCTGACGGAGCGACGCCGCGTGGATGATGAAGGCCGGAAGGTTGTAAAATCCTTTTAAGTGTGAAGAATAAGCGAGGGCAGGGAAAGCCCATGTGGTGACGGTAGCACTTGAATAAGCAACGGCTAATTACGTGCCAGCAGCCGCGGTAACACGTAAGTTGCGAGCGTTGTTCGGAATTATTGGGCGTAAAGGGCATGTAGGCGGTTTTGCAAGCTTGGTGTGAAATCCCGGGGCTTAACTCCGGAATTGCGTTGAG
+
8ACCCB@5>:1====;===;<;;;EFFFFGGGGGGGGGGGGGGFFGGGGGGGGFGGGGGGGGGGGFGGGGGGGFGGGGGEEGGGGGGGGGGGGGGGGGGGGGGGGGF?FFGGGGGFGGGGGGGGGGEGDGGGGGGGGGDGGFGGGG?FGGGGFFGGGGGGGFGGFCCEEGFCFGGGG6FGGGFFGGGGGGGGGEGFFD<;FGFFFCE@BEGEDBDGGFDCDFFFD@EF:FG39::FF?>C8C<6-9=9C795::?><F3:AFB<<?:40:7)50>EEBFFF)6>B<741:3:?<9<D(3-(
@M02996:162:000000000-B87FG:1:1101:28025:8225 1:N:0:ACTGAGCG+ACTGCATA
CCTACGGGTGGCAGCAGCTAAGAATATTCCGCAATGGACGAAAGTCTGACGGAGCGACGCCGCGTGGATGATGAAGGCCGGAAGGTTGTAAAATCCTTTTAAGTGTGAAGAATAAGCGAGGGCAGGGAAAGCCCATGTGGTGACGGTAGCACTTGAATAAGCAACGGCTAATTACGTGCCAGCAGCCGCGGTAACACGTAAGTTGCGAGCGTTGTTCGGAATTATTGGGCGTAAAGGGCATGTAGGCGGTTTTGCAAGCTTGGTGTGGAATCCCGGGGCTTCACTACTGAATTTCGGTGGG
+
88BCC>9):10;=====;=;<;CFFGGGGGGGGGGGGGGGGGGGGGGGGGGGCFEFFGGGGGGGFGGGGGGGGGGGGGGGEE7FEGGGGGBDFGGGGGGGGGGGGGGG,CFFGGGGGGGGG7FGGCEGGGGGGGGGGGFGGGGGGGEDEFGGGGGGGGGGGGGGG*@5CGGGGGGFF=ECGGFFDF64CEDGCAD9ADGFG:9FC28>D@G5CDFGGFG<BF6*+10>:FG7>?<FF659(*.16*/4C>FFF:F>60*54)-8:??(=)2)44@GF>012)6<4-4)5)-)6).()-(((
@M02996:162:000000000-B87FG:1:1101:25020:8228 1:N:0:ACTGAGCG+ACTGCATA
CCTACGGGCGGCAGCAGTGAGGAATATTGGTCAATGGGCGAGAGCCTGAACCAGCCAAGTAGCGTGCAGGATGACGGCCCTATGGGTTGTAAACTGCTTTTTCAGGGGAATATAGTCACCCACGTGTGGGTGTTGGCATGTACCCTGCGAATAAGCATCGGCTAATTCCGTGCCAGCAGCCGCGGTAATACGGAAGATGCGAGCGTTATCCGGATTTATTGGGTTTAAAGGGAGCGTAGGCGGGCTGTTAAGTCAGCGGTCAAATGTCATGGCCCAACCTTGGCATGCCGTTGAAACTGGG
+
68BCC>5):1)8888;;<;;;;;CFGGGGGGGGGGGGGGFFGGGGGGGGGGGGGFGGGGGGGGGGGGGGGGGGGGGGGGGGGGGGGGGGGGGGGGGGGGGGGFGGGGGGGGGGGGGGGGGGGGGGGGGGGGGGGGGGGGGGGGGGGGGGGGGGGGGGGGGGGGGFGGGGGFFDFGGGGGGGGFFGGGGGGGGGDGGFGGFGGGFGGFFFFGGGFEGGBGGFGGDGFGGFFGFFF9B9B@D7D6D>>F0C<AFFA>FFGGF;3?ABFFA?ACBFFFGFF:?268??AB?5;4<F?99=<A8(
@M02996:162:000000000-B87FG:1:1101:27047:8240 1:N:0:ACTGAGCG+ACTGCATA
CCTACGGGCGGCAGCAGCTAAGAATATTCCGCAATGGACGAAAGTCTGACGGAGCGACGCCGCGTGGATGATGAAGGCCGGAAGGTTGTAAAATCCTTTTAAGTGTGAAGAATAAGCGAGGGCAGGGAAAGCCCATGTGGTGACGGTAGCACTTGAATAAGCAACGGCTAATTACGTGCCAGCAGCCGCGGTAACACGTAAGTTGCGAGCGTTGTTCGGAATTATTGGGCGTAAAGGGCATGTAGGCGGTTTTGCAAGCTTGGTGTGAAATCCCGGGGCTTAACTCCGGAATTGCGTTGAG
+
8ACCCDA)5108888;;;;;<;;CFEFGGGGGGGGGGGGGGGGGGGGGGGGGFFCFFGGGGGGGFFGGGGFFGFGGGGGGGGBFGGGGGGGGGGGGGGGGGGGGGGGFGGGGGGGFGGGGGGGGGFGFGGGGFGGGGGGGGGGGGGGGGGGGGGGGGGGGGGGEFGGGGGGGGGGGGGGGGGFFGGFDGGGDGF6FFDGFGGGFGGFFFDDCCBBD:?G9BGGGGFGG:7D5;FFFD:DC(9AFAFFFGF9>6836:95>AF?AFFFF6AC<7?BGB;3286:AD>7132((8>6:7?>:2
@M02996:162:000000000-B87FG:1:1101:27031:8255 1:N:0:ACTGAGCG+ACTGCATA
CCTACGGGCGGCAGCAGCTAAGAATATTCCGCAATGGACGAAAGTCTGACGGAGCGACGCCGCGTGGATGATGAAGGCCGGAAGGTTGTAAAATCCTTTTAAGTGTGAAGAATAAGCGAGGGCAGGGAAAGCCCATGTGGTGACGGTAGCACTTGAATAAGCAACGGCTAATTACGTGCCAGCAGCCGCGGTAACACGTAAGTTGCGAGCGTTGTTCGGAATTATTGGGCGTAAAGGGCATGTAGGCGGTTTTGCAAGCTTGGTGTGAAATCCCGGGGCTTAACTCCGGATTTGCGTTGAG
+
68BCCB5881)8888;;;;;<;;CFFGGGGGGGGGGFFGGGGEFGGGFGGGF7@@FEGGGGGGGGGGGFFFFFGGGGGGGGG+CEGGGGGGGGCFGGGGFDFFGF@FFGFGGGGC,EFCFG7>FC:BFCFGGGGGGGGFDGGGGGGGFGFFFFF92CFGGGGGGG55CC7EFFGGGGCFGGGFFFGG3<E5:27CEFGGFCFFFG705@E<*9<BF>?>708C7F=FG()9>>(4@2()9(*69<4=9D(-7::<<)3C>AFF<??4.96:),5:ED60;1;<AA27:0(((.66(.4(-(
@M02996:162:000000000-B87FG:1:1101:4519:8278 1:N:0:ACTGAGCG+ACTGCATA
ACTACGGGTGGCTGCAGTCGAGGATCATTTGCAATGGGCGAAAGCCTGACAATGCGACGCTGCGTGGAGGATGAAGGCCTTCGGGTTGTAAACTCCTGTCATAAGGGAACAGGCGAGGGTACCCAATACGTACCTTAGTTGAGTGTACTTTAAGAGGAAGCGACGGCTAACTCTGTGCCAGCAGCCGCGGTAATACAGAGGTCGCAAGCGTTGTTCGGATTTACTGGGCGTAAAGGGCGCGTAGGTGGCTATGCGTGTCGGGTGGGAAATCTCCGGGCTCAACCCGGAAAGTGCGTCCGAA
+
-8ACCBD=:0);==8====88888EFFFGGGGGGGGGGGGGGGGGGGGGGGGGGFFCFGGGFGGFGGGGG7FGFGGGGGGGGGGGGGGDFGGGGGGGGFGGGAFGGGGGGGGCFGGGGGGGGGGFGFGGGGFGGGFGGFGGGFFGGGGGGGG,CFGGGGGGDGEEEGGGGGGGDGGGG?<CFFFGDDGGGGECFDFFG=FFF6>:DBEFFCEGE5CD>CC@FGFGFFG6BC3<:)91(5)479>BF4:4:8F99?:::FF(),2((.4<6:A))0:<>;<2/31-209((..).7<02,(-
@M02996:162:000000000-B87FG:1:1101:4502:8284 1:N:0:ACTGAGCG+ACTGCATA
CCTACGGGTGGCTGCAGTCGAGGATCATTTGCAATGGGCGAAAGCCTGACAATGCGACGCTGCGTGGAGGATGAAGGCCTTCGGGTTGTAAACTCCTGTCATAAGGGAACAGGCGAGGGTACCCAATACGTACCTTAGTTGAGTGTACTTTAAGAGGAAGCGACGGCTAACTCTGTGCCAGAAGCCGCGTTAATACAGAGGTCGCAAGCGTTGTTCGGATTTACTGGGCGTAACGGGCGCGACGGTGGCTATGCGTGTCGGATGTGTAATCTCCGGGCTCAACCCGGAAGGTGCGTCCGAG
+
68BCCFF=:0)======;;8,888CF<FFEGGGEFFGGGGFFEFGGGGGGFCFCCC:FFGGGGGGFFCFGGGGGCF<FFFGFFGGGGFFF,CFAEFGGGFGF<FGGFF<?FFF<B::C=FFGFGFDFG:AEFFFD9AEDFGCEFGGCGFFF=3C,9D@FCFDBBEECEGGGFGGGGGG,CF*3;<;5?9/)4877>=CFFDF6>=<8>))*1:BFFC(/7:F+0+965?@<52317,-7>7)()4<@FC<D644<:?AC477(-8:))/-*.).78BB(42/11(196;(-4:?>?)(4,(
@M02996:162:000000000-B87FG:1:1101:4522:8298 1:N:0:ACTGAGCG+ACTGCATA
CCTACGGGTGGCTGCAGTCGAGGATCATTTGCAATGGGCGAAAGCCTGACAATGCGACGCTGCGTGGAGGATGAAGGCCTTCGGGTTGTAAACTCCTGTCATAAGGGAACAGGCGAGGGTACCCAATACGTACCTTAGTTGAGTGTACTTTAAGAGGAAGCGACGGCTAACTCTGTGCCAGCAGCCGCGGTAATACAGAGGTCGCAAGCGTTGTTCGGATTTACTGGGCGTAAAGGGCGCGTAGGTGGCTATGCGTTTCGGATGTGAAATCTCCGGGCTCAACCCGGAAAGTGCGTCCGAA
+
8ABCCDF5=)1========8888@FFGGGGGGGGGGGGGGGGGGGGGGGGGGGFFGFGGGGGGFCFGGGGGGGGGGFGGGGGGGGGGDEGGGGGGGGGGGGGGGGGGGFGGGEGGGGGGGGGGGGGGGGGGGGGGGGGGGGGGGGGGGGGGGGGGGGGGGGGGGGGGGGGGGGGGFGGGGGGFFGGDGGDDG=FCCFGGFGGGFGGFFFFGGGFFGGFDGFGGGGFFG?FGFFFAF?FBD61476@FBGFFFAAFB(/9?FF6>:AFFFAC>AFFEFB9:?@3??BFF964<<4;2)49B3
@M02996:162:000000000-B87FG:1:1101:9876:8302 1:N:0:ACTGAGCG+ACTGCATA
CCTACGGGGGGCAGCAGTGGGGAATCTTCCGCAATGGGCGAAAGCCTGACGGAGCAATGCCGCGTGAGTGATGAAGTTCTTCGGAACGTAAAACTCTTTTGTTTGTGACGAACGGGCATCCCATCAACAACAGGATGCAGTGACGGTAGCAAACGAATAAGCCACGGCTAACTACGTGCCAGCAGCCGCGGTAATACGTAGGTGGCGAGCGTTGTCCGGAATTATTGGGCGTAAAGCGCATGTAGGCGGTTCCTTAAGTCTGGAGTGAAAATGCGGGGCTCAACCCCGTATGGCTCTGGAT
+
8ACCCFD99))8888::<:::88BFGGGGGGGGGGGGGGGGGGGGGGGGGGGGFGGGFGGGGGGGGGGGGGGGGGGGGGGGGGGDCFFFGGGGGGFGGGG9FGGGGGGFCEEG<*<FGGGGGB,<22C<FGCFGGFFFEGGGGGDDGGGGG7:FGEGGGGFFGCC=CEGGGFGGGGGGGGGGFFGGGDD=5:28C<=CF4C5C*;7<DBBGGG>>F>?GD5*0CE?FF:FG:2(8?>9>D:76/4/6(>>B54<>66C7)-18)8:15842:7<EED946:6>B?:B0-(,41:18@AF4)
@M02996:162:000000000-B87FG:1:1101:11578:8313 1:N:0:ACTGAGCG+ACTGCATA
CCTACGGGCGGCTGCAGTCGGGAATATTGCGCAATGGAGGAAACTCTGACGCAGTGACGCCGCGTATAGGACGAAGGTCTTCGGATTGTAAACTATTGTCGTTAGGGAAGAAAAAGGACAGTACCTAAGGAGGAAGCTCCGGCTAACTACGTGCCAGCAGCCGCGGTAATACGTAGGGAGCGAGCGTTATCCGGATTTATTGGGTGTAACGGGTGCGTAGACGGGAAATTAAGTTAGTTGTGAAATCCCTCGGCTCAACTGAGGAACTGCAACTAAAACTGGTTTTCTTGAGTGTTGTAGG
+
8ACC=?081))8888;;;;8888@FFGGGGDGGGGGGFFGFFFFFFGGFGGGGFFGCGGGFCEF@=FGGGGFGDGGGGGGGGGGDGGFDAFGGG9BFAFEGGGGFGG<,@FGGG@:7<FGFFFFGFFGGF9<6F8DCFFG7EEEEFGGGFC>::>EG5CFG7CECEGG=EGC*59:CGGG=C5>EDDD*:?9C55A>*CFGDDFEGFFF49CC>3CC35559:*:):74BF@AF-846*269274@FB43:D080:7?<9(7:<)41?F?:<::@FF2<>696248>A:).).4.))().)
@M02996:162:000000000-B87FG:1:1101:9879:8320 1:N:0:ACTGAGCG+ACTGCATA
CCTACGGAGGGCAGCAGTGGGGAATCTTCCGCAATGGGCGAAAGCCTGACGGAGCAATGCCGCGTGAGTGATGAAGTTCTTCGGAACGTAAAACTCTTTTGTTTGTGACGAACGGGCATCCCATCAACAACAGGATGCAGTGACGGTAGCAAACGAATAAGCCACGGCTAACTACGTGCCAGCAGCCGCGGTAATACGTAGGTGGCGAGCGTTGTCCGGAATTCTTGGGCGTAAAGCGCATGTAGGCGGTTCCTTACGTCTGGATTGAAACTGCGGGGCTCAACACCGTCTTGCTCTGGAT
+
8ACCCE=):5)=:=====;;;88BFGGGGEGGGGGGGGGEGGGGGGGGGGGDFFFGGGGGGGGGFGGGGGGGGGGGGGGGGGGGGGGFFGFGGGGGGGGGEGCFGGGAF7:=F+CDFFGGGGFCFCFFGGG@FCFFGGGGGFGGCGGGGFF,DFGEDFCBFF?DGG*@E8FGGGGG:CFGGFFA@DFDGGDEC:ECCFC4>*=6EGABB:<E37;*049*08+*399C?FG:(43*-4<)(95769?B)-4)49AA(703:>(6)-14/6*64?EGFF991*3838<91(.-69249>?2.
@M02996:162:000000000-B87FG:1:1101:14938:8329 1:N:0:ACTGAGCG+ACTGCATA
CCTACGGGTGGCAGCAGTGAGGAATATTGGTCAATGGGCGAGAGCCTGAACCAGCCATGTCGCGTGGAGGAATAAGGATCTATGGTTCGTAAACTCCTTTTGCGGGGGGATAAAGTGCGGGATGCGTCCCGTATTGCAGGTACCCCGCGAATAAGCATCGGCTAACTCCGTGCCAGCAGCCGCGGTAATACGGAGGATGCGAGCGTTATCCGGATTTATTGGGTTTAAAGGGTGCGTAGGCGGCCCCTTAAGTCGGCGGTGAAATTTCCGGGCTCAACCCGGTCACTGCCGTCGAAACTGG
+
88CCCD>5=0)========;;;;CFGGGGGGGGGGGGGGGGGGGGGGGGGGGGFFGFGGGGGGGFGGGGGGGGFGGGGGGGGGGGGGGGGGGGGGGGGGGGGGDGGGGGGGGGGGGGGGGGGGGGGGGGGGGGGGGGGGCFFGGGGGGGGDGGGGGGGGGGGGGFGGGGGGGGGGGGGGGGGFFGGGGGGGGGFGGBGFFGDGFGGFFF4FEDFFGGFGGFGGGGEGGFFGFF:<D?FFD>C;8>FF?GBFFDA6>FGD;9F?AFFFF@6D2;(<CF0:?>5(3,8<4<:0-(((4.().8
@M02996:162:000000000-B87FG:1:1101:5986:8343 1:N:0:ACTGAGCG+ACTGCATA
CCTACGGGAGGCTGCAGTAGGGAATTTTCGGCAATGGGCGAAAGCCTGACCGAGCAACGCCGCGTGAAGGAAGAAGGTCTTCGGATTGTAAACTTCTGTTGTAGAGGAAGAATGTGTATATCAGGGAATGGATATATAATGACGGTACTTTACGAGAAAGCCACGGCTAACTACGTGCCAGCAGCCGCGGTAATACGTAGGTGGCGAGCGTTATCCGGAATTATTGGACGTAAAGAGGGAGCAGGCGGCAGCAAAGGGCCGAGGTAAAAGCCGGAAGCTCAACTTCAGTAAGCCTTGGAAA
+
8ABCCEDB=))=;==;===<=8;CFAFFFGGGGEGGGGEFGEFGGGGGGGGGGFCBFGGGDGGEFFGFGGGGGGGG8FFFGGGGEGCFFFFGGFGGGGCFGGGGAFG<EGFAE<=EGCF9<,9FFGGFEFDF=CGGGGCGGFEC7BDEFEGGGDG8EE+FCDGGCEGGCCGGGF5,3@@FGGFFGGGD<CDGDFCCFGG:DFFFG<D>>))/>A6:C7<)<6+726?*45>5.-6/8:)1,)476)76<;()4(,4(2*39347??)6=AC((-):5:28?F?FFF4).).6>??A:0)).
@M02996:162:000000000-B87FG:1:1101:23936:8384 1:N:0:ACTGAGCG+ACTGCATA
CCTACGGGGGGCAGCAGTGAGGAATATTGGTCAATGGGCGGAAGCCTGATGCAGCGACGCCGCGTGAGTGAAGAAGTATTTCGGTATGTAAAGCTCTATCAGCAGGGAAGATAATGACGGTACCTGACTAAGAAGCACCGGCTAAATACGTGCCAGCAGCCGCGGTAATACGTATGGTGCAAGCGTTATCCGGATTTACTGGGTGTAAAGGGAGCGTAGACGGCAAGGCAAGTCTGAAGGGAAAGCCTGGGGCTCAACCCCGGACATGCTTTGGAAACTGTCTGGGTAGAGTGCAGGGGGG
+
8BCCC?88=8)8888::<:::::CFFGGGGGGGGGGGGGGGGGGGGGGGGGGGFFFFGGGGGGGCFGGGGFGGGGGGFGGGGGGGGGGGGGGGGGGGGGGGGGGGGGGGGGGGGGGGGGGGGGGGGGGFGGGGGGGGGGGGGGEFFGGGGFGGGGGGGGGGGGGGGGEGGGGGFFGF:FGG>BFGGGGGGGGGFGGF7*/?FFFGGFFFFD5*8BDD?C38CEDGFGGFFGF>ADFFDF*49:56?>?GBFF<024<CF:BF>9((.)))2)54)<?0<9-/-).(..().-6<A<>(9(-
@M02996:162:000000000-B87FG:1:1101:20345:8389 1:N:0:ACTGAGCG+ACTGCATA
CCTACGGGGGGCTGCAGTGAGGAATATTGGTCAATGGACGGAAGTCTGAACCAGCCAAGTCGCGTGCGGGAGGAAGGCCCTACGGGTCGTAAACCGCTTTTGTACGGGGATAAAGTCACCCACGTGTGGGTTTTTGTAGGTACCGTAAGAATAAGGATCGGCTAACTCCGTGCCAGCAGCCGCGGTAATACGGAGGATCCGAGCGTTATCCGGATTTATTGGGTTTAAAGGGTGCGCAGGCGGGCGGCTAAGTCTCCGGTGAAATGTCAGGGCTCAAGCTTGGCGCTGCCGGCGATACTGG
+
-8CCCD=)01)8888::::::::CAFGGGGGGGGGGGGGGGGGGGGGGGGGFGFFFGGGGGGDEGGGGGGEGGGGGGGGGGGGGGGGGGGGGGGGGGGEGGGGGGGGGGCFFFGGGGFFFGGGGGFF:F<8FEGGGFBF9@7CGGGFEGGFGGGGGGGGGECCEFGGGGGGGGGGEE?6CCD@EEG3>C7>5A):=7*9?F<5>EDB34=F=D))1*):C6C=D5>E7>B>BBFF>9>FC(1379))-9827).6-5*971>)<B<4:@)2,(4;<?28).)4(((449<>9((-7)())5
@M02996:162:000000000-B87FG:1:1101:20366:8390 1:N:0:ACTGAGCG+ACTGCATA
CCTACGGGGGGCTGCAGTGAGGAATATTGGTCAATGGACGGAAGTCTGAACCAGCCAAGTCGCGTGCGGGAGGAAGGCCCTACGGGTCGTAAACCGCTTTTGTACGGGGATAAAGTCACCCACGTGTGGGTTTTTGTAGGTACCGTAAGAATAAGGATCGGCTAACTCCGTGCCAGCAGCCGCGGTAATACGGAGGATCCGAGCGTTATCCGGATTTATTGGGTTTAAAGGGTGCGCAGGCGGGCTGCTAAGTCTCCGGTGAAATGTCCGGGCTCAACCTTGGCCCTGCCGGAGATACTGG
+
8ACCCD:A:>)8888::::::::CFFGGGGGGGGGGGGGGGGGGGGGGGGGGGGGFEGGFGGGGGGGGGGGGGGGGGGGGGGGGGDGGGGGGGGGECFFGGGGGGDGGGFGGCFFGGGGGGCGGFCF=FEGGGGGGGFGCC@FFGGFCF9CFE?FFFCGGGGGCEFFGGEGFGGGGGGGFGGDFGGC3CCF5EFGG@FGF**1<EDFE>@G5DBEDGFGGFFGDGF6D<=DB::6;>>DG399)47)3449?DBFFFCD>(83)4-6A*()414FFFBFFA?2?),3(3342,4,37))6:
@M02996:162:000000000-B87FG:1:1101:12191:8403 1:N:0:CCTGAGCG+ACTGCATA
CCTACGGGTGGCAGCAGCTAAGAATCTTCCGCAATGGTCGAAAGTCTGACGGAGCGACGCCGCGTGAATGATGATGGCCGTGAGGTTGTAAAGTTCTTTTCTGGAGGGAGAATAAGCCGAGTCGGGAATGACTTGGTGATGACGTGAATCCAGGAATAAGCCCCGGCTAACTCCGTGCCCGCAGCCGCGGTAACACGTAGGGGGCGAGCGTTGTTTGGAATTATTGGGCGTAAAGGGCGCGCAGTCGGCTGATCAGGTCTGCTGTTAAATGGTTGAGCTTAACTCAATCAAGCGGTGGTAA
+
8ACCC>:580)======;;;<;;CFFGGECFGGGGGGFFF:FFE,CEGGGCBFCFFF@FGGGGGGGGGGGGGGG9FEFG7CC+CGGGFF?FGF<EEEFGGBF9<5,BFEDCFEG;9FFE++:,@+@8@FC,@=FDEEEGG9DCCB+;FGGG,@FF6@,CF9CBEF8**46>C+?:F5*7,54)8:757<E838A9<>FF):*>)*))057)297F*08*0*0+:<*39?D<)(,)1(-<5(1,8(9B>)47)8<A).006<*).:<))6)?><::<)3<22@>A9.(-<?.))-9<890).
@M02996:162:000000000-B87FG:1:1101:20355:8407 1:N:0:ACTGAGCG+ACTGCATA
CCTACGGGTGGCTGCAGTGAGGAATATTGGTCAATGGACGGAAGTCTGAACCAGCCAAGTCGCGTGCGGGAGGAAGGCCCTACGGGTCGTAAACCGCTTTTGTACGGGGATAAAGTCACCCACGTGTGGGTTTTTGTAGGTACCGTAAGAATAAGGATCGGCTAACTCCGTGCCAGCAGCCGCGGTAATACGGAGGATCCGAGCGTTATCCGGATTTATTGGGTTTAAAGGGTGCGCAGGCGGGCTGCTAAATCTCCGGTGAAATGGCAGGGCTCAACCTTGGCACTGCCGGAGTTACTGG
+
8ACCC>=A)1)=======;;;;CEFGGGGGGGFGGGGGGGGGGGGGGGGGGGGGGGGGGGGGGGGGGG@GGGGGFGGGGGGGGGGCGGGGGGGGGFGGFFGGGGGGGGGEGGEEGFGGGGGGFEFFE7F+3@CFGC@,EEFGGGCFCEF;FGGGGGGGFFECDEGFGGGGGCDGCCECGGGG>DGG75CCF>C3EG:GFFFGGFGG>3FFFGGDFGF:7C7EGDE@?C)@F>4(8)32@D>370(.7:FB)*).6>FGG06>8AF2)47,99?0:<632:A*3>?21:7<7>(,-(16)4)
@M02996:162:000000000-B87FG:1:1101:12779:8410 1:N:0:ACTGAGCG+ACTGCATA
CCTACGGGAGGCAGCAGTGGGGAATATTGCACAATGGGGGAAACCCTGATGCAGCAACGCCGCGTGAGTGAAGAAGTATTTCGGTATGTAAAGCTCTATCAGCAGGGAAGATAATGACGGTACCTGACTAATACGCTCCGTCTAACTACGTTCCAGCAGCCGCGGTAATACGTATGTAGCAAGCGTTATCCGGATTTACTGGGTGTAAAGTGTGTGTAGGCGGTAAGGTAAGTCAGCAGTGAAGTCCCTGGGCTCAACTCCGGATCTTGTTTTCAAACTGCATTACTTGAGTCCAGCAGAA
+
68ACC51510)=======;;;888C<FFFFFGGGGGGGGG>CGGGGGGGCEF<CF89CCFCFEGFGFGGFFC9FECF<?CFFCEG8D<FF<FFFGGG5CA<<A<FCFG8@,,,,C9EG+@@?FEFA@FG,4<,,4@BE=8+@B+@9E9D6@,@B@FG,+DE6C+*@**@DF5?,@7,5=FF+;4;;DD>CG**?:CF+=F7452=DB78:++;;A*9<F7AFCD5)3;7=*9994*,-5?7:6*.*0,*.(71462)::2)8(4((-)*-237)*305A28=):).4<)5)-..)))(.((
@M02996:162:000000000-B87FG:1:1101:12753:8411 1:N:0:ACTGAGCG+ACTGCATA
CCTACGGGAGGCAGCAGTGGGGAATATTGCACAATGGGGGAAACCCTGATGCAGCAACGCCGCGTGAGTGAAGAAGTATTTCGGTATGTAAAGCTCTATCAGCAGGGAAGATAATGACGGTACCTGACTAAGAAGCTCCGGCTAAATACGTGCCAGCAGCCGCGGTAATACGTATGGAGCAAGCGTTATCCGGATTTACTGGGTGTAAAGGGTGTGTAGGCGGTAAGGTAAGTCAGAAGTGAAATACCGGGGCTCAACTCCGGAGCTGCTTTTGAAACTGCATTACTTGAGTCCAGGAGAG
+
88CCCA:>50)8======;=;88BEFGGGGGGGGGGGGGGFGGGGGGGGGGGGGGGGGGGGGEGCFGGGGGGGGGGGGGGGGGGGDGGGGGGGFGGGEFFGFGGGFGCFGFGGDGFFG+CFFGGGEFGGGGDCGGGGGGGGGGGGGGFGGGEGGGGGGGGGGGGGGGGGGGGGCGGCFGGCFFFGGGGGGGEG>GGFGGFGGGFGGACCA*=;;BGGFGFFGGGG@<DAFGFFFFFBFFGFCBFA@F?C>>FFFFFFGFFFDBB09?BF?CA<ADEFBBB??AAAA>>AA>A.<<?7:?8:
@M02996:162:000000000-B87FG:1:1101:14467:8414 1:N:0:ACTGAGCG+ACTGCATA
CCTACGGGCGGCAGCAGTGGGGAATATTGCACAATGGGGGAAACCCTGATGCAGCGACGCCGCGTGAGCGAAGAAGTATTTCGGTATGTAAAGCTCTATCAGCAGGGAAGAAAATGACGGTACCTGACTAAGAAGCCCCGGCTAACTACGTGCCAGCAGCCGCGGTAATACGTAGGGGGCAAGCGTTATCCGGATTTACTGGGTGTAAAGGGAGCGTAGACGGCTGTGCAAGTCTGATGTGAAAGGCTGGGGCTCAACCCCGAGACTGCATTGGAAACTGTATAGCTAGAGTGCCGGAGAG
+
8ACCCB=58)18888;;<;;;888CFGGGGGGGGGGGGGGGGGGGGGGGGGGGCCFFGGGGGGGFGGGGGGGGFGGGGGGGGGGGGGGGGGGGGGGGGGGGFGFGDFFGGGGGGGGGGGGFFGGGGGGGGG7EFGGGGGGGGGGFGGGGGGGGGGGGGGFGCECEGEEG;FGGG5>>EGGEGFFGGDDFGGDGDGGFFFBCDGFGC=?@@*A7>@DG:<*9CEDC7CFFFCFA>9F>)6:42.068@FFBFF0(37?EGFFE14,3>:)4:9?7@F67AF:=2)62)65<B>BF47<(,(-
@M02996:162:000000000-B87FG:1:1101:14463:8433 1:N:0:ACTGAGCG+ACTGCCTA
ACTACGGGCGGCAGCAGTGGGGAATATTGCACAATGGGGGAAACCCTGATGCAGCGACGCCGCGTGAGCGAAGAAGTATTTCGGTATGTAAAGCTCTATCAGCAGGGAAGAAAATGACGGTACCTGACTAAGAAGCCCCGGCTAACTACGTGCCAGCAGCCGCGGTAATACGTAGGGGGCAAGCGTTATCCGGATTTACTGGGTGTAAAGGGAGCGTAGACGGCTGTGCAAGTCTGATGTGAAAGGCTGGGGCTCAACCCCGAGGCTGCCTTGGAAACTGTATAGCTAGAGGGCCGGTGGG
+
-8ACCA1881)8888;;<;;;88BFFGGGGGGFEGGGGGGGGGGGGGGGGGGGEFGCGGGGGGGFGGGGGGGGGGF@FGGGGGGGGGGGGGGFGGGGFFFGGGGGGGGGGGFFGGFGGGGGFGGGCFGGGG7EBCGGFGGGGCFFFG>CEGCEGGG51;A:8C7BE*:ECGGGGGGG5==CCFFGDCCFGFGGEGGFGGFGG5);9=FB4774>DGG:>DFGECE@:C>F:BA9>=<DF?<*699478F01;09?BD6C?<:;((-33)(040369?0)4)*6<<55<28?(((,->(,(,
@M02996:162:000000000-B87FG:1:1101:6267:8450 1:N:0:ACTGAGCG+ACTGCATA
CCTACGGGCGGCAGCAGTGGGGGATATTGCACAATGGGGGAAACCCTGATGCAGCGACGCCGCGTGAGTGAAGAAGTATTTCGGTATGTAAAGCTCTATCAGCAGGAAAGATAATGACGGTACCTGACTAAGAAGCACCGGCTAAATACGTGCCAGCAGCCGCGGTAATACGTATGGTGCAAGCGTTATCCGGATTTACTGGGTGTAAAGGGAGCGCAGACGGCATGGCAAGCCAGATGTGAAATGCGGGGGCTCAACTCCTGAACTGCATTTGGAACTGTCAAGCTAGAGTATCGGAAAG
+
ACCCCA@58))8888;;<;;;88@FFGGGGGGGGGGGGGGGGGGGGGGGGGGGGGGFGGGGGGGFFGGGGGGGGGGGGGGGGGGGGGGGGGGGGGGGGGGGGGGGGGGGGGGGGGGGGGGGGGGGGGGGFGGGGGGGGGGGGGGGGGGGGGGGGGGGGGGGGGGGGGGGGGGGGGGGGGGGGFFGGGGGGGGGFGGFGGFGFGFGGFFFFGGGFFGGFGGFGGGEEGGBFCFFFFFFFFGA:>9<9B>GFFEFFF<?GFFFFFA?FF?FAGFFAFEF??<DFB>>?BFBB?A>4>?:(((.
@M02996:162:000000000-B87FG:1:1101:18782:8465 1:N:0:ACTGAGCG+ACTGCATA
CCTACGGGCGGCAGCAGTGGGGAATATTGCACAATGGGCGAAAGCCTGATGCAGCGACGCCGCGTGAGTGAAGAAGTATCTCGGTATGTAAAGCTCTTTCAGCAGGGAAGAAAATGACGGTACCTGACTACGAAGCCCCGGCTAACTACGTTCCAGCAGCCGCGGTAATACGTCGGGGGCAAGCGTTATCCGGATTTACTGGGTGTAAAGGGAGCGTAGACGGTTTGGCAAGTCTGAAGTGAGATGCGGGGGCTCAACTCCTGAACTGCTTTGGAAACTGTCGACCTAGGGTGCAGGGGGG
+
8ACCCB>>)1)8888;;<;6;88BEFGGGE<EGGGGGDGG:FGG8FGGGF<FGFF@FFG@FGGGFGGGFGG9FFGGF<C?EF<FGFG,C?FG9FGA?,C,CFG,FAECGGGGGDFGGG7CC7CFGGGG,:,+5>+4D38B*:B<3:EED5>,2D9FD60,238=</**12<AC*8C1:CG=777EGDDGGGGG3=8**:9DFF.AD7?60*>5>3/C?DCBEGGGFG:?405>46F)6F:,2)*69?150(81(())*2-5F:<,8))/.*.)./<=8)))*(,-4(),((.22)))(--4
@M02996:162:000000000-B87FG:1:1101:10263:8474 1:N:0:ACTGAGCG+ACTGCATA
CCTACGGGAGGCTGCAGTGGGGAATATTGCACAATGGGGGAAACCCTGATGCAGCGACGCCGCGTGAGTGAAGAAGTATTTCGGTATGTAAAGCTCTATCAGCAGGAAAGAAAATGACGGTACCTGACTAAGAAGCCCCGGCTAACTACGTGCCAGCAGCCGCGGTAATACGTAGGGGGCAAGCGTTATCCGGATTTACTGGGTGTAAAGGGAGCGTAGACGGTAAGGCAAGTCTGAAGTGAAATGCCAGGGCTCAACCCTGTAACTGCTTTTTAAACTGTCCTACTAGAGCGCCGGAGGG
+
88BCCB8==80=========;888FEGGGGGGGGGGGGGGGEGGGGGGGGGGGFFGGGGGGGGGFGGGGGGGGGGGGGGGGGGGFFFEGFGGGFGGGFFGEFGFGGGGGGGGEFGGFGG@FGGGG9=FGGGC=F@FGGG@8BGCFFGEGGGGGGGGGEGG:CC@@EC*=@F5CDCECEEEGF:3EDGGFGGGGBGGF+@FGGCFEGAA*90C*7DGG0)9?EGG:>GGFF7FA<D6:)9>3?9=49B?*)83<B??):F??F))64:AF9GA2))385)6AF?DFB?A5)))(-,(0-((-
@M02996:162:000000000-B87FG:1:1101:28665:8480 1:N:0:ACTGAGCG+ACTGCATA
CCTACGGGTGGCAGCAGCTAAGAATATTCCGCAATGGACGAAAGTCTGACGGAGCGACGCCGCGTGGATGATGAAGGTCGGAAGATTGTAAAATCCTTTTATAACTGAGGAATAAGTCTGGTGAGAGAAACGCCGGATGGTGACTGTAGGTTATGAATAAGCAACGGCTAATTACGTGCCAGCAGCCGCGGTAACACGTAAGTTGCGAGCGTTGTTCGGAGTTATTGGGCGTAAAGGGCATGTAGGCGGTTTTGCAAGCTTAGTGTGAAATTCCGGAGCTCAACTCCGGCACTGCGTTGAG
+
8ACCCA))::0=====;==;<;;;CFCFGGGGG>CGGGGGCCFGFGGGGGCFCFCEGGGGGCFGFDDFFGD9F<FFGFG7BC:FFGFEFFFGGGGF9?<EEGFFFCGGFF=EAFF9FGG??F,E:F,AFBD+@FEDEE+DE9;FFGGCDF;FFGG,7@+=EGFG@3*@>E::+?EFGCC>CGF>FF*))=1=C>?FA*;)>527@+):.:72*5.>>?:<)/AFG?+7(5C5(,-/)(.*.94=<F?>34(.24)).31:)*).6<9B@BCA)698>66(5*82<<?(3,3><?2:.,2((
@M02996:162:000000000-B87FG:1:1101:10244:8480 1:N:0:ACTGAGCG+ACTGCATA
CCTACGGGAGGCTGCAGTGGGGAATATTGCACAATGGGGGAAACCCTGATGCAGCGACGCCGCGTGAGTGAAGAAGTATTTCGGTATGTAAAGCTCTATCAGCAGGAAAGCAAATGACGGTACCTGACTAAGAAGCCCCGGCTAACTACGTGCCAGCAGCCGCGGTAATACGTAGGGGGCAAGCGTTATCCGGATTTACTGGGTGTAAAGGGAGCGTAGACGGTAAGGCAAGTCTGAAGTGAAATGCCAGGGCTCAACCCTGGAACTGCCTTGGAAACTTTCCTACTGGAGTGCAGAGGAG
+
-ACCCED=580,===;==;;;888CFFGGGGGGFFFGGGGGEGGG:FFFGFCGE<BBFGGGCEG6C,BFEGAFCFFCEFFFGFGF,FFFCA<CFFGGFFCFCGAFB?FGD,9=<FF;<7CFFFFGFEGAFD8=FFGGGGDG6E::DF;88>>FF,@>39FG9EBC>94CFGFF,=;8EEE?FFFGGG3CFCGGFEGFDCFG4*.:/;CFFCC*7>CD<)19>EGGEFF:><>:<A?)4?:)*.9<BBB6:<>:?BFBGGB0)-.(5521(9:3,9:73)))0)6).,))314:).6*-4(3
@M02996:162:000000000-B87FG:1:1101:21459:8488 1:N:0:ACTGAGCG+ACTGCATA
CCTACGGGCGGCAGCAGTGGGGAATATTGCACAATGGGCGAAAGCCTGATGCAGCGACGCCGCGTGAGTGAAGAAGTATCTCGGTATGTAAAGCTCTATCAGCAGGGAAGAAAATGACGGTACCTGACTAAGAAGCCCCGGCTAACTACGTGCCAGCAGCCGCGGTAATACGTAGGGGGCAAGCGTTATCCGGATTTACTGGGTGTAAAGGGAGCGTAGACGGTTTGGCAAGTCTGAAGTGAAATGCGGGGGCTCAACTCCTGACCGGCTTTGGAAACTGTCGACCTAGCGCGCCGGTGAG
+
88CCC>=):0)8888;;<;;;888E@FGFGGGGGGGGGGGGGGGGGGGFGCGCFFGEGGGGGGGGGGGGGGGGDGGG<FGEGGGGFFCGGGGGGGGGEFGCEGGGFGGGGCFFEGGGGGDFFFGG9DGGD,=3FCGGGGGDGGC@DF=EEGBFGFFGGGGGGGEGG5EFGGGFEFDGGGGGGFFGGD3<CFCG>GGFD79D<EFED=?46DC*.5CDFD3@CEGEB=D?=9<<<A4<<F>2:4*<BB;56(8;>F?2?*5>674((((79C?D0<:6:B4:/(,((-,)(((-(,-0,--4
@M02996:162:000000000-B87FG:1:1101:6605:8503 1:N:0:ACTGAGCG+ACTGCATA
CCTACGGGCGGCAGCAGCTAAGAATATTCCGCAATGGACGAAAGTCTGACGGAGCGACACCGCGTGAATGATGAAGGTCGAAAGATTGTAAAATTCTTTTGTAAGTGAGGAATAAGCCGTGTAGGGAATGACATGGTGGTGACTGTAGCTTATGAATAAGCAACGGCTAATTACGTGCCAGCAGCCGCGGTAACACGTAAGTTGCGAGCGTTGTTCGGAATTATTGGGCGTAAAGGGCATGTAGGCGGTTATGAAAGTCTGGAGTGAAATCCCTGGGCTTAACTCAGGAACTGCTTTGGAA
+
8ACCCBF58))8888;;;;;<;;CFFGGGGGGGGGGGGGGGGGGGGGGGGGGGGGGFGEEGGGGFFGGGGFGGGFGGGGGGGGGGGGGGGFGGGGGGGGGGGGGGGGGGGGGGGGGFGGFGGGGGGGGGFGGGFGGGGGGGGGGGGGGGGGGGGGGGGGGC7EFGGGGG,DFGGGGGGGGGFFFGGGGGGGGEFGGDGGFGFFFGGFFFFGGD@>FC>5DFGGGG4EC<FGEBB>F:?FDBFFF7FF>C>3?AB992+26AF43?<24B<C:??4*).8?B=9)--8???:B?><AFAB>4
@M02996:162:000000000-B87FG:1:1101:21450:8506 1:N:0:ACTGAGCG+ACTGCATA
CCTACGGGCGGCAGCAGTGGGGAATATTGCACAATGGGCGAAAGCCTGATGCAGCGACGCCGCGTGAGTGAAGAAGTATCTCGGTATGTAAAGCTCTATCAGCAGGGAAGAAAATGACGGTACCTGACTAAGAAGCACCGGCTAACTACGTGCCAGCCGCCGCGGTAATACGTAGGGGGCAAGCGTTATCCGGATTTACTGGTTGTAAAGGTAGCGTAGACGGTTTGGCCAGTCTGAAGTGAAATGCTGAGCTCCAACTCCTGCACTGCTTTGGAAACTGTCGAACTAGAGTGCAGGACAG
+
-8AC=?1)11)8888;;<;;;88BFGGGGGGGGGGGFGGGGGGGGGGG?FGGGEFGGGGEGFGEFEFFFCAFFGDFGFGFEFGGGDFFEGGGGGGGGFFF9FGGGGGGGGGG@GGFCFEEGGGGG,,@,<BD7BCE,BF@CE7*<DFAF>G8DFGGF**>C5C@EC*/<C;*;98:5CG55C53CDCGGGC>E@CE6*;FFG+*2C449=7+0*9/1(9*6A=DE>G9))*).8A*4)9:<756<*7):),)-).,(<CD>6)(,54(*.?:24)<71)).1(4(227A).-)6--5<((-
@M02996:162:000000000-B87FG:1:1101:20142:8509 1:N:0:ACTGAGCG+ACTGCATA
CCTACGGGAGGCTGCAGTGAGGAATATTGGTCAATGGTCGGAAGACTGAACCAGCCAAGCCGCGTGCAGGAAGACGGTCCTATGGATTGTAAACTGCTTTTGTACGGGAATAAAGTTCGGGACGTGTCCCTTTTGGAATGTACCTTAACAATAAGGGTCGGCTAACTCCGTGCCAGCAGCCGCGGTAATACGGAGGACCCGAGCGTTATCCGGATTTATTGGGTTTAAAGGGTGCGCAGGCGGAGGATTAAGTCATCGGTGAAATTTTCATGCCCAACACGAACACTGCCATTGATCCTGG
+
-ACCCFA))))=;=====,6=;;;ECFFDEGGGGGGGFGGBFGG,EGGF,FFFFGFG8F,CFGGGGGD<FF4EFFE@6B+C,EEG,EGGFGGAFF<EFG<FAFFDCEGG:B?E<=FFGG++6@+@66AF@DA=4,+,,@,CE;E,@,3,,,C,3>DCD8FE>?+:<CF6>:97D97::CFC9*9@D*7CCD*;5**)25885:A*C58)1;C)):7F5CG8:C>G5+*)8>B.46730<)4)2)4.)(25)9:)))6?3?<:2:A<2:FAC).))0)3(-3;4((,54>(.64)))*.6-(
@M02996:162:000000000-B87FG:1:1101:23898:8511 1:N:0:ACTGAGCG+ACTGCATA
CCTACGGGCGGCAGCAGTAGGGAATTTTCGGCAATGGGCGAAAGCCTGACCGAGCAACGCCGCGTGAAGGAAGAAGGTCTTCGGATTGTAAACTTCTGTTGTAGAGGAAGAATGTGTATATCAGGGAATGGATATATAATGACGGTACTTTACGAGAACGCCACGGCTAACTACGTGCCAGCAGCCGCGGTAATACGTAGGTTGCGAGCGTTATCCGGAATTATTGGGCGTAACGAGGGAGCAGGCGGCAGCAAAGGTCAGAGGTAAAAGCCTGAAGCTCAACTTCAGTAAGCCTTGGAGA
+
ACCCC5)0:108888;;<;<;8;CFDGGGGGGGGGGGGGGGGCFFFGGGGGGGFGGEGGGGGGGGGGGGGGFGGGGGGGGGGGGGDGFGGGGGFFFEFGGGGGG9FG?FG?FFGGFGGD=FF9F@FGGGGGCECGFFGGGFGGEFEFGGGGEGGFGGD77CD5CCEGG*CFGGGGGGGGGGG;AGG78DD):8AGGFGG8D*+017.7;<75*46>D>DC)CCFGFFGFFDB1(4)-3:93)45<5B0C;95((4>7<C)(18?FFDBBAG?7(58=:??744).5<..6:A??7<9>:(.
@M02996:162:000000000-B87FG:1:1101:13583:8519 1:N:0:ACTGAGCG+ACTGCATA
CCTACGGGTGGCAGCAGTGGGGAGTATTGCACAATGGAGGAAACTCTGATGCAGCAACGCCGCGTGAGTGAAGAAGTATTTCGGTATGTAAAGCTCTATCGATGGGGAATAAAATGAAGGTACCCAAGTAAGAAGCCCCGGCTAACTACGTGCCAGCAGCCGCGGTAATACGTAGGGGGCAAGCGTTATCCGGATTTACTGGGTGTAAAGGGAGCGTAGACGGAATAGCAAGTTTGAAGTGAAAACCCTGGGCTTAACCCAGGACTTGCTTTGAAAACTGTTGTTCTAGAGTACTGGAGGG
+
8ACCCB=5=))====,==;;;88@CFGGGGGGGGGGGGGGGGGGGGGGGGGGGGGGGGGGGGGGFGGGGGGGGGGGFGGGGGGGGEFGFGGGGGGGGGGGGCGGGGF:BFEFEFGFFGGGFFGGGGGGGGGCFFFGGGGGGGGGFGGGGGGGGGGGGFGGGGGGDEGEGGGGGGFEEEGGEFFFGGDGGGGGGFGGFGGFGGGFGGFFFFCGGDFGGFGGFGG5=@FGFFFFFFFFFAFGFC>@<FFBGFBFF<?DFGGBFFFFFF?DF>7<>BBFF??AAFBFFFFFFF?<6<>A:(.8>
@M02996:162:000000000-B87FG:1:1101:23911:8532 1:N:0:ACTGAGCG+ACTGCATA
CCTACGGGCGGCAGCAGTAGGGAATTTTCGGCAATGGGCGAAAGCCTGACCGAGCAACGCCGCGTGAAGGAAGAAGGTCTTCGGATTGTAAACTTCTGTTGTAGCGGAAGAATGTGTATATCAGGGAATGGATATATAATGACGGTACTTTACGAGACAGCCACGGCTAACTACGTGCCAGCAGCCGCGGTAATACGTAGGTGGCGAGCGTTATCCGGAATTATTGGGCGTAAAGAGGGAGCAGGCGGCAGCAAAGGTCCGAGGTAAAAGCCTGAAGCCCAACTTCAGTAAGCCTTGTAAA
+
8ACCCA))11)8888;;<;<;8;CFGGGGGGGGGGGGGGGGGGGGGGGGGGFGCFFGGGGGGGGGEGFGGBFGFFGGGGGGGGGGGGGGGGGGGGGGGGGGFDC,@FEGGGGGFGGGGGGGGGGGGCGFCF9EGG9FGGGGGGGGGGGGGGFG@*:B*;>EDBFGCEGGGGGCGGGCFFGGGFFGGGGGGGCGFGGFGGFGGFFGGFBEF<EDFFGG><DFGGGG6EF?E7><FF*.3;C:C:FFF>9<>3724:B<?F<>;>B??4:F2/:?:FFF7((,)4899><26<A23:<F))66
@M02996:162:000000000-B87FG:1:1101:16113:8537 1:N:0:ACTGAGCG+ACTGCATA
ACTACGGGTGGCAGCAGTGAGGAATATTGGTCAATGGGCGAGAGCCTGAACCAGCCATGTCGCGTGGAGGAATAAGGATCTATGGTTCGTAAACTCCTTTTGCGGGGGGATAAAGTGCGGGACGCGTCCCGTATTGCAGGTACCCCGCGAATAAGCATCGGCTAACTCCGTGCCAGCAGCCGCGGTAATACGGAGGATGCGAGCGTTATCCGGATTTATTGGGTTTAAAGGGTGCGTAGGCGGCCCCTTAAGTCGGCGGTGAAATTTCCGGGCTCAACCCGGTCACTGCCGTCGAAACTGG
+
-ACCCFA9=0)=;=====;;;;;CFFGGGGGGGGGGDGGFGGGGGGGGGGGGGGGGGGGGGGGGFGGGGGGGGGGGGGGGGGGGGGGGGGGGGGGGGGFGGGGGGEGGGGGGGFCFFGGGGGGGGGGGGGDGGGGGGGGFGGGGGGGEGGDGGGGGFGGGGDGGGGDGGGFCDGGGGGGGGGEBGGDDGGGGGFGG>66>DGGEGGFFFFFGGFFGGFGGFGGGGFGF>BFFF??DBFFGB3409>DFGBFFA<2;>GG6>3,6<BFFF<31>07<=2:B05371>>)8((--(--0().5
@M02996:162:000000000-B87FG:1:1101:6442:8542 1:N:0:ACTGAGCG+ACTGCATA
ACTACGGGCGGCTGCAGTGGGGAATATTGCACAATGGGGGGAACCCTGATGCAGCGACGCCGCGTGGAGGAAGAAGGTCTTCGGATTGTAAACTCCTGTTGTTAGGGACGATAATGACGGTACCTAACAAGGAAGCCACGGCTAACTACGTGCCAGCAGCCGCGGTAAAACGTAGGTGGCAAGCGTTGTCCGGAATTACTGGGTGTAAAGGGAGCGCAGGCGGACCGACAAGTTGGAAGTGAAACCCACGGGCTCAACCTGTGGCCTGCTTCCAAAACTGTCGGTCTTGAGTAGTGTAGAG
+
88ACC>A):))8888;;;;;;88B@FFFEFGGGGGGGGGGGGGGGGGGGGGGGFFFEGGGGGGGCFFGGGGGGGGGGGFGGGGGGFGGGF;FFGGGFFFCFGGGFGGGGG7:1CFGGGGGGGFGGGFFGFGGFGGGDGGGCCEGGGGGFGGGFGFEGGGGGGGGGGCCGGFEGGFGGGGGGGFFGGGGG?FCEBCFFGDFGGGFGG?FFFFGGD5>D><DDGGGGFDG9BGFA5A??2)*3*)1.0),9>1>6>6>7EG:?B??01>6F>C282@:@:>F>F:>90(..6?<4:<>9464:
@M02996:162:000000000-B87FG:1:1101:6461:8543 1:N:0:ACTGAGCG+ACTGCATA
CCTACGGGCGGCTGCAGTGGGGAATATTGCACAATGGGGGGAACCCTGATGCAGCGACGCCGCGTGGAGGAAGAAGGTCTTCGGATTGTAAACTCCTGTTGTTAGGGACGATAATGACGGTACCTAACAAGGAAGCCACGGCTAACTACGTGCCAGCAGCCGCGGTAAAACGTAGGTGGCAAGCGTTGTCCGGAATTACTGGGTGTAAAGGGAGCGCAGGCGGACCGACAAGTTGGAAGTGAAACCCACGGGCTCAACCTGTGGCCTGCTTCCAAAACTGTCGGTCTTGAGTAGTGTAGAG
+
8ACCCDF):0)8888;;;;;;88BFFGGGGGGGGGGGGGGGGGGGGGGGGGGGGGGFGGGGGGGGGGGGGGGGGGGGGGGGGGGGGGGGGGGGGGGGGGGGGGGGGFAFGGGGGGGGGGGGGGGGGGGGGGGGGGGGGGGGGGGCFFGGDGGGGGGGGGGGGGGGGGGGGGGGGGGGGGGGGFFGGGGGGGGGBGGFGGFGGGFGGFFFFGGGFFGGFGD>EGGEDGGB5DFFFBFFA478:A?<8@BDFFFF;BFFGGFFFF?<BFFFFCA:66@>B:AFFFFFF(66<3--:589-..6
@M02996:162:000000000-B87FG:1:1101:10569:8543 1:N:0:ACTGAGCG+ACTGCATA
ACTACGGGGGGCAGCAGTGGGGAATATTGGGCAATGGGCGAAAGCCTGACCCAGCAACGCCGCGTGAAGGATGAAGGTCTTCGGATTGTAAACTTTGATCGTCGGGGACGAGAACGGACGGTACCCGAGGTGAAGCCACGTCTAACTACGTGCCAGCAGACGCGGTAATACGTAGGTGGCAAGCGTTGTCCGGATTTACTGGGTGTAAAGGGCGTGTAGGCGGATTTGAAATTCAGGCGGGAAATGCCGCAGCTTAACTGCGGAGCTGCGCTTGAAACTTCAAACCTTGCGTGCTGGAGAG
+
-ACCCF8880)8888::<:::88BFGGGGGGGGGGGGGGGGGGGGGGGGGGGGFFGGFEGGGGGGGGGGGGGGGGGFGGGGGGGDGGGGGGGGGGGD9@FFGGGGDGGGGEG7BFGEGGD7FFGGGGDGDG8CFDFGGGGGGGG<CGGGGG6FGGFFCFGGDGG>EGGFDFGGFDGGFFF67<>EGD3CFF;E>GGFGFFGG=FGGFF6@:=C<BCDFGGFGGDGF9CB6>*)6>@AB;)(12097F?C>()4?FF<7*.8E>6(9:?4,)--4<E42A<49>48??34((-31:46(.08
@M02996:162:000000000-B87FG:1:1101:12312:8552 1:N:0:ACTGAGCG+ACTGCATA
CCTACGGGAGGCAGCAGTGAGGAATATTGGTCAATGGGCGAGAGCCTGAACCAGCCAAGTAGCGTGAAGGATGACTGCCCTACGGGTTGTAAACTTCTTTTGCCGGGGGATAAAAAACGGGACGTGTCCCGTCTTGCAGGTACCCGTGCGAATAAGGACCGGCTAATTCCGTGCCAGCAGCCGCGGTAATACGGAAGGTCCGAGCGTTATCCGGATTTATTGGGTTTAAAGGGAGCGCAGGCGGAGATGCAAGCCCGCCGTAAAATCGTTGTGCTCAACTCAATCTCCCGGTTGGAACTG
+
88CCC>):8))8=8=====;;;;;FFGGGGGGGGGGGGGGGGFGGGGGGGGGGFFGGGGGGGGGGGGGGGGGG@FGFGGGGGGGG7FGGGGGGGGGGGFGGFGGGEGGGEGG9EE<CF7BEEF@FCFFDF6DCGGCGECDDECFG8C+@C>8E7@CFFFDEGGEGCBCF;6?5EGF6EFCFCD>GCDCDGFCEDC=>*C@=7*785>B7>GFD3)79?:FFGG4C>59<@F?4.8>9637(1-)(0).*454<66-,CD12<034).(),2(-)7:0.:>293<A92)8-((-(0:124<
@M02996:162:000000000-B87FG:1:1101:16119:8557 1:N:0:ACTGAGCG+ACTGCATA
ACTACGTGTGGCAGCAGTGAGGAATATTGGTCAATGGGCGAGAGCCTGAACCAGCCATGTCGCGTGGAGGAATAAGGATCTATGGTTCGTAAACTCCTTTTGCGGGGGGATAAAGTGCGGGACGCGTCCCGTATTGCAGGTACCCCGCGAATAAGCATCGGCTAACTCCGTGCCAGCAGCCGCGGTCATACGGAGGATGCGAGCGTTATCCGGATTTATTGGGTGTAAAGGGTGCGTAGGCGGCCCCTTACGTCGGCGGTGAAATGTCCGGGCTCAACCCGTTCACGGCCGTCGACCCGTG
+
-8CBC>3010)=;8====;====;CFGGGGGGGGGGGGGGGGGGGGGGGGGGGFFCGGGGGGGFFFCFFFFGGCFGFFFGAFGGGGGGGEFEFGGGGGGGGFGDGGGGGFG:E;;FFFCF:FCCEDEGGGGGDFG9C+9;;?FEGGGEGECG5E?FCGFGCDF>FFGGGGGEDFGGGGGGGGD:EG)5CCCAC>*C:4CFDD*.?DEF@?FG3.79C:*C?C:C*8<C)975:3:@?47*.)-)-75:F7(7:,(((*/-3><:>46<@(911(8<6:B?9)(..4((-44;39>0)-((-
@M02996:162:000000000-B87FG:1:1101:16471:8558 1:N:0:ACTGAGCG+ACTGCATA
ACTACGGGCGGCTGCAGTGGGGAATATTGCACAATGGGGGAAACCCTGATGCAGCGACGCCGCGTGAGTGAAGAAGTATTTCGGTATGTAAAGCTCTATCAGCAGGAAAGATAATGACGGTACCTGACTAAGAAGCACCGGCTAAATACGTGCCAGCAGCCGCGGTAATACGTATGGTGCAAGCGTTATCCGGATTTACTGGTTGTAAAGGGAGCGCAGACGGCATGGCCAGCCAGATGTGAAAGGTGGGGGCTCAACCCCCAAGCTTCCTTTGGAACTGTCAAGCTAGCGTATCGGAGTG
+
-8ABCB)8)1)8788;;;;;;888CFGGGGCGGGGGGFGGGGGGGGGGFGFGGGGGGFGGGGGCCFCFGGGGFGGGFDFGGGG>FGGGGGGGGGGGGGEGF<FFFCBBFFGEFGGGGGEGGBCEG9DGGGF8EFGGGGG:EEG@:9E9B*EDDGGC5,7FCCGC7C5/B,CFG9C6CF9CE>9==C3*;FGEG3CGFCFF76+*=C9/*=7:CDFDGB3)7CECEB=<:)97??2><7BC)2-/)8?2*41>19??7FC(4>16484)*)25:)9:882>4?2.).)..(-(-(((0(-(.
@M02996:162:000000000-B87FG:1:1101:6463:8561 1:N:0:ACTGAGCG+ACTGCATA
CCTACGGGCGGCTGCAGTGGGGAATATTGCACAATGGGGGGAACCCTGATGCAGCGACGCCGCGTGGAGGAAGAAGGTCTTCGGATTGTAAACTCCTGTTGTTAGGGACGATAATGACGGTACCTAACAAGGAAGCCACGGCTAACTACGTGCCAGCAGCCGCGGTAAAACGTAGGTGGCAAGCGTTGTCCGGAATTACTGGGTGTAAAGGGAGCGCAGGCGGACCGACAAGTTGGAAGTGAAACCACCGGGCTCAACCTGTGGCCTGCTTCCAAAACTAGCGGTCTTGAGTAGTGTAGAG
+
8ACCCAD)1))8888;;;;;;88BFGGGGGGGGGGGGGGGGGGGGGGGGGGGGGGGGGGGGGGGFGEGGGGGGGGGGGGGGGFGGGGGGGGGGGGGGGFFFGGGGGGFGDEGGGGGGGGGGGGGGGGGGGGCEGGGGGGGGGGE@CFFG5A:;CFFGFFCADGGGGGGGGFGGGGGGGGFGG@>5CC)9CDGG3EGFGGFGGG);D?F4*:=<>:CDBGG@CC)::E<9DD54<4@04)7,:594F)3*((512:7?GF?BF):?:<(58FB:6=9>())-79(-4:<)..6.-62*)-64
@M02996:162:000000000-B87FG:1:1101:10584:8563 1:N:0:ACTGAGCG+ACTGCATA
CCTACGGGCGGCAGCAGTGGGGAATATTGGGCAATGGGCGAAAGCCTGACCCAGCAACGCCGCGTGAAGGATGAAGGTCTTCGGATTGTAAACTTTGATCGTCGGGGACGAGAACGGACGGTACCCGAGGTGAAGCCACGTCTAACTACGTGCCAGCAGACGCGGTAATACGTAGGTGGCAAGCGTTGTCCGGATTTACTGGGTGTAACGGGCGTGTAGGCGGATTTGAAAGTCAGTCGTGAAATGCCGCAGCTTAACTGCGGAGCTGCGCTTGAAACTTCAAACCTTGAGGGCGGGCGAG
+
-8CCCE=>)1)8888;;<;;;88CFGGGGGGGGGGGGGGGGGGGGGGGGGGGGFGFGGGGGGGGGGGGGGGGGFFGFGGGGGFGFGGAFGGFGGGG<EFGGGGCFCFEGGGCGGGDEFFG7FFGGGGD@CE*A<;CGBF>FGGGGFGDGEGFGGEEGFFGGDG87E*/CBFCDCFGD6CFGFF>GGG5/0?EE5C*97>FFGC08>?F4;75C:7597FG=EG5CECGA47*.:4?)47>(7:*-*98<>9@9:<A<9*-27(22,3(/(1(,(001-<AF*4)54<26-,((,((0(--7
@M02996:162:000000000-B87FG:1:1101:12304:8568 1:N:0:ACTGAGCG+ACTGCATA
CCTACGGGAGGCAGCAGTGAGGAATATTGGTCAATGGGCGAGAGCCTGAACCAGCCAAGTAGCGTGAAGGATGACTGCCCTACGGGTTGTAAACTTCTTTTGCCGGGGGATAAAAAACGGGACGTGTCCCGTCTTGCAGGTACCCGTGCGAATAAGGACCGGCTAATTCCGTGCCAGCAGCCGCGGTAATACGGAAGGTCCGAGCGTTATCCGGATTTATTGGGTTTAAAGGGAGCGCGGGCGGAGAGGCAGCCCAGCCGTAAAATCTTTGAGCTAAACTCAATCCCGCGTTTGAAACGG
+
-8AB@A>A:))====;====;;;CFFGGGGGGGGGGGGGGGGGGGGGGGGGGGGGGGGGGGGGGGGGGGGGGGGGGGGGGGGGGGGGGGGGGGGGGGGGGGGGGGCFGGCGFGGGGGGDECBFGGEFFGGGGGGGAGGFGFGGGGGG8CGEEGGCFC@>>CDGGEGEGGFFGDCG?<C?EFFABE)CC5EGGGDEEBG6BCDC>EDDFFFGGG:)<D2>D6EF4:>:9<?FF(,4),1.92)40->)(1(4)(.424:7(,)4(647)*.:)()*+168),9()-,),,3--,4))1)((
@M02996:162:000000000-B87FG:1:1101:7432:8578 1:N:0:ACTGAGCG+ACTGCATA
CCTACGGGGGGCTGCAGTGAGGAATATTGGTCAATGGGCGAGAGCCTGAACCAGCCAAGTAGCGTGAGGGACGACGGCCCTACGGGTTGTAAACCTCTTTTGTTCGGGAATAAAGGAGCCTACGCGTAGGCTTTTGCATGTACCGTTCGAATAAGCATCGGCTAATTCCGTGCCAGCAGCCGCGGTAATACGGAAGATGCGAGCGTTATCCGGATTTATTGGGTTTAAAGGGAGCGTAGGCGGTCCTTTAAGTCAGCGGTCAAATGTCGGGGCCCAACCCCGGCCTGCCGTTGATACTGGG
+
8ACCCADAFB)8888::::::::CFGGGGGGGGGGGGGGGGGGGGGGGGGGGGFFGGGGGGGGGGGGGGGGGGGGGGGGGGGGGGGGGGGGGGGGGGGGGGGGGGGGGFGGGGGGGGGGGGGGGGGGG>FGGEGGGGGGGGGGGGGGGGGGGGGGGGGGGGGGGGGGGGGD5CGFGGGGGGGFFGGGGGCGGGE5EFGFFGGGEGGFB5FGGGBFGG>DDBGCDGEGGFFFDBF>E><BD?C>89EB<:9>BFF<ADGG?BF?DB2::)49;;>>8>0?FBBB;>6?<:>6<??AAFAA5(
@M02996:162:000000000-B87FG:1:1101:7416:8587 1:N:0:ACTGAGCG+ACTGCATA
ACTACGGTGGGCTGCAGTGAGGAATATTGGTCAATGGGCGAGAGCCTGAACCAGCCAAGTAGCGTGAGGGACGACGGCCCTACGGGTTGTAAACCTCTTTTGTTCGGGAATAAAGGAGCCTACGCGTAGGCTTTTGCATGTACCGTTCGAATAAGCATCGGCTAATTCCGTGCCAGCAGCCGCGGTAATACGGAAGATGCGAGCGTTATCCGGATTTATTGGGTTTAAAGGGAGCGTAAGCGGTCCTTTAAGTCAGCGGTCAAATGTCGGGGCGCAACCCCGGCCTGCCGTTGATACTTGG
+
88BCCBA55:)===6;=;=;===;CCFGGGGGGGGGGGGGGGGGGGGGGGFFGGFGGGGGGFCF8BFGGGGGFFGGGGCFFGGGGGGGEEGAFGGGCCFGGGGGGGGG>:AEEFGFGGGGGFG7FFGGGCCDEGFGGGGGFDDDDFEFEGGGFGGGGGGGGDDGGGGGGGGFDGGGGGDGE*?6:7DGGC7:5A7?FGGFGGEE=DDBAAFGG)0*=A>:F:CD5>604@750:9@>()*,9(077@AGA)*:<D<)*)(-;?<>AAB46C6((7?.34(33069<?B1,(-(()51))))
@M02996:162:000000000-B87FG:1:1101:12777:8589 1:N:0:ACTGAGCG+ACTGCATA
CCTACGGGTGGCTGCAGTGGGGAATATTGGGCAATGGGCGCAAGCCTGACCCAGCAATGCCGCGTGAAGGAAGAAGGCTTTCGGGTTGTAAACTTCTTTTAAGTGGGACGATAATGACGGTACCACTTGAATAAGCTCCGGCTAACTACGTGCCAGCAGCCGCGGTAATACGTAGGGAGCAAGCATTATCCGGATTTACTGGGTGTAAAGGGCGTGTAGGCGGGACATCAAGTCAGATGTGAAAGCACGAGGCTCAACTTCGTGTCTGCATTTGAAACTGACGTTCTTGAGTGTTGGAGAG
+
8ACCCB:5:))========;;888FFGGGGGGGGGGGGGGGGGGGGGGGGGGGFGGFFGGGGGGFGGGGGGGGGGGFGGGGGGGGGGGGGGGGGGGGGGGGE<FGGGGGGEFGDGFGGFGFFGGCGGGGGGGGGFGGGGGGGGFEDGGGGGFGGGGGGGGFDGECEGGGGGGGCFECCEGCCFFGGGGGGGGGFGGFGGFGGDAEDFFFFCGC:BGGFGGFGG7:>5D??FFFFAF9A?F<FAFAFF?9:>BBFFFBGGFF321:?A<64FF>-9CFAB9>@63:?FB>>7AAFFB7::44
@M02996:162:000000000-B87FG:1:1101:7442:8593 1:N:0:ACTGAGCG+ACTGCATA
CCTACGGGGGGCTGCAGTGAGGAATATTGGTCAATGGGCGAGAGCCTGAACCAGCCAAGTAGCGTGAGGGACGACGGCCCTACGGGTTGTAAACCTCTTTTGTTCGGGAATAAAGGAGCCTACGCGTAGGCTTTTGCATGTACCGTTCGAATAAGCATCGGCTAATTCCGTGCCAGCAGCCGCGGTAATACGGAAGATGCGAGCGTTATCCGGATTTATTGGGTTTAAAGGGAGCGTAGGCGGTCCTTTAAGTCAGCGGTCAAATGTCGGGGCCCAACCCCGGCCTGCCGTTGATACGGGG
+
88BCC5A):)08888:::::::::EFGGGGGGGGGGGGGGGGGGGGGGGGGGFFFGFGGGGGGGFGGGGGGGGGGGGGGGGGGGGGGGGGGGGGGGGGGGGGGGGGG@FGGGGGFGGGGGFGGGGGGGGGGGGGGGGGFGGGGGGGEGDGGGGGFGGFGGEDEGFCFGGGGGDGGGGFFEGDEFECDGGGGFEEGGFGCFGGGFGGFFF?GGGFFGGDDG@F5DGD6:<*:32(239?F/.1(.4)16:AB=<AA>?=C16D8AA)69)7D9027?5?1<<>;;23:?B9?:1?A26((,,
@M02996:162:000000000-B87FG:1:1101:26503:8601 1:N:0:ACTGAGCG+ACTGCATA
CCTACGGGGGGCAGCAGTGAGGAATATTGGTCAATGGGCGAGAGCCTGAACCAGCCATGTCGCGTGGAGGAATAAGGATCTATGGTTCGTAAACTCCTTTTGCGGGGGGATAAAGTGCGGGACGCGTCCCGTTTTGTAGGTACCCCGCGAATAAGCATCGGCTAACTCCGTGCCAGCAGCCGCGGTAATACGGAGGATGCGAGCGTTATCCGGATTTATTGGGTTTAAAGGGTGCGTAGGCGGCCCCTTAAGTCGGCGGTGAAATTTCCGGGCTCAACCCGGTCACTGCCGTCGAAACTGG
+
8ACCCF>8:))8888::<:::::CFFGGGGGGGGGGGGGGGGGGGGGGGGGGGGGGGGGGGGGGFGG@GGGGGGGGGGGGGGGGGGGGGGGGGGGGGGGGGGGGGDGGGDGGGGGGGGGDGGGGGGGGGGGCFFGGGGGGGGGGGFGGGGGGGGGGGGGGGGGGFGGGGGGGGGGGGGGGGGFFGGGGGGGGGFGGFGGFGDGFGGFFFFGGGFFGGFGGFFGGG>FCBFGEB:074:BD<C>DBBFFG:AFFFF>FDDF>F<9ABAFF:DBF6F<???FBFB><?B<<07?>;4309:>?
@M02996:162:000000000-B87FG:1:1101:14884:8613 1:N:0:ACTGAGCG+ACTGCATA
CCTACGGGTGGCAGCAGTGGGGAATATTGCACAATGGGGGAAACCCTGATGCAGCAACGCCGCGTGAGTGAAGAAGTATTTCGGTATGTAAAGCTCTATCAGCAGGGAAGATAATGACGGTACCTGACTAAGACGCACCGGCTAACTACGTGCCAGCAGCCGCGGTCATCCGTATGTTGCAAGCGTTCTCCGGCTTTACTGGGTGTAAAGTGTGCGTAGGTGGCATGGTAAGTCAGATGTGAAATACCGGGGCTCAACCCCGGGGCTGCATTTGAAAATGCCAGGCTGCAGTACATGGGAG
+
88CCCA)5=1)====6;=;;;88BFFFGGG9EGGG@FCC686EFFGGA<FCC9CECEE@CFGGGCEFFGFD<<FGGF<F?FDGFB8FGF,AEFGGGGBCF9FG9FF:AF@,AFDFCFD7BF<CFFF8FF,E<=,+B8CE>EGECB,@EGCFCCFEGGFFFFGECC@*=@@DGG,<?,,:=F+/8EG8*:CGCE)7*;;:A@*/;;D*+1:+=:FFGG;DGFGGGF?EG4=76>52=249:.0.*)*925(-5((,2)CC??)3(44-2>8DBBF=:8)545:2)-8??-2:A--))*.,(-
@M02996:162:000000000-B87FG:1:1101:3698:8614 1:N:0:ACTGAGCG+ACTGCATA
CCTACGGGCGGCAGCAGTGAGGAATATTGGTCAATGGGCGAGAGCCTGAACCAGCCATGTCGCGTGGAGGAATAAGGATCTATGGTTCGTAAACTCCTTTTGCGGGGGGATAAAGTGCGGGACGCGTCCCGTTTTGTAGGTACCCCGCGAATAAGCATCGGCTAACTCCGTGCCAGCAGCCGCGGTAATACGTATGGTGCAAGCGTTATCCGGATTTACTGGGCGTAACGGGAGCGTAGGCGGCTTGGCAAGCCAGAAGTGAAAACCCGGGGCTCAACCCCGTGGATTGCTTTTGGAA
+
8ACCCDF):))8888;;<;;;;;CFFGGGGGGGGGGGGGGGGGGGGGFGGGGGFDFFGGGGGGGFGGGGGGGGGGGGGGGGGGGGGGGGGGGFGGGGGGGGGGGGGGGGGGGGGGGGGGGGGGGGGGGGGGFFGGGGGGGGGGGGGGGGGGGGGGGGGGGGGGGGGGGGGGGGGGGGGGGGGFFGGGGGGGGGFFGFG*=F>CFEGFFFFGGG>BGGFGGFGFGGFGG()>D?F>FFBF7<995>BE?GFBFFF::?CCA?FFA>0:?@>GF63FF?B7BF>(344?A?44<<BFF9:
@M02996:162:000000000-B87FG:1:1101:7299:8618 1:N:0:ACTGAGCG+ACTGCATA
CCTACGGGCGGCAGCAGCTAAGAATATTCCGCAATGGACGAAAGTCTGACGGAGCGACGCCGCGTGGATGATGAAGGCCGGAAGGTTGTAAAATCCTTTTAAGTGTGAAGAATAAGCGAGGGCAGGGAAAGCCCATGTGGTGACGGTAGCACTTGAATAAGCAACGGCTAATTACGTGCCAGCAGCCGCGGTAACACGTAAGTTGCGAGCGTTGTTCGGAATTATTGGGCGTAAAGGGCATGTAGGCGGTTTTGCAAGCTTGGTGTGAAATCCCGGGGCTTAACTCCGGAATTGCGTTGAG
+
8ACCCBA88))8888;;;;;<;;CFGGGGGGGGGGGGGGGGGGGGGGGGGGGGGGGGGGGGGGGGGGGGGGGGGGGGGGGGEFGGGGGGGGGGGGGGGGGGGGGGGGGGGGGGGFFGGGGGGGGGGGGGGGGGGGGGGGGGGGGGGGGGGGGFGGGGGGGGGGGGGDCEGGGGGGGGGGGGFFFGGGGGGGGGFGGFGGFGGGFGGFFFFG7CEFGGFGDFGGGGFGG?FGF>FFF2?BC<FA9:?@>D>1<6?FA<CDDFFF7??B>F<7<7DFGFB9(39<A<<?:904:FFFB04935
@M02996:162:000000000-B87FG:1:1101:3681:8623 1:N:0:ACTGAGCG+ACTGCATA
CCTACGGGCGACAGCAGTGAGGAATATTGGTCAATGGGCGAGAGCCTGAACCAGCCATGTCGCGTGGAGGAATAAGGATCTATGGTTCGTAAACTCCTTTTGCGGGGGGATAAAGTGCGGGACGCGTCCCGTTTTGTAGGTACCCCGCGAATAAGCATCGGCTAACTCCGTGCCAGCAGCCGCGGTAATACGTATGGTGCAAGCGTTATCCGGATTTACTGGGCGTAAAGGGAGCGTAGGCGGCTTGGCAAGCCAGAAGTGAAAACCCGGGGCTCAACCCCGTGGATTGCTTTTGGAA
+
88ABCEF5)1)=88;;;<;;;;;CFGFGGGGGGGGGFGGGGGDGGGGGGGFGGFCFFGGGGGGE@FGGGGCFGFFGGGCGCEGGGGGE@FACFGGGGGGGGGGGGGGGGGGDFGGGGGGGGGGGGG8C>8C*;6CGGCGGGGGGGGGGGGGGGGFFFDFGGDECFFGGC5855ECGGGGGGG>>EGDGDFGCA?7@FGGFC>FFG<)>FFGGGEFDF<>7@:**:BCD?FF>6?3@02B33C>815>?7<).16???:F))16<9?0(.,140(0<*37:1;24((.5:8-:<><14:
@M02996:162:000000000-B87FG:1:1101:14873:8632 1:N:0:ACTGAGCG+ACTGCATA
CCTACGGGTGGCAGCAGTGGGGAATATTGCACAATGGGGGAAACCCTGATGCAGCAACGCCGCGTGAGTGAAGAAGTATTTCGGTATGTAAAGCTCTATCAGCAGGGAAGATAATGACGGTACCTGACTAAGAAGCACCGGCTAAATACGTGCCAGCAGCCGCGGTAATACGGATGGTGCAATCGTTATCCGGATTTACTGGGTGTACAGGGTGCGTAGGTGGCATGGTAAGTCAGATGTGAAATACCGGGGCTCACCCCCGGGGCTGCCTTTGAAACTTCCCGGCTGGAGTACAGGAGAG
+
6ACCC>)0800========;;888EEFGGGGGGDGGGGGGDGGGGGGGCGGGGGGFGGGGGGGGGGGGGGGGGGGGFGGGFGGGGFGGGGGGGGGGGFEGGGGGGFGGGGGGGGGGFGGGGFEFGC8FGG=,=E@FGCG+CCBFGA:DGGGFGCFF6,;FGGGG>E9EGDF5*8*;5CFFGD6;FGGDC:CBCAGGFGGFGGDFGDA6@74:*):59;DGFGFFC47CBFC*4:<F><6:<*-*.7=?D04:6(274*C(4<>(26>:>(*.)-9@=<>):F(32-4704,,46))0(,34
@M02996:162:000000000-B87FG:1:1101:7316:8632 1:N:0:ACTGAGCG+ACTCCATA
CCTACGGGCGGCAGCAGCTAAGAATATTCCGCAATGGACGAAAGTCTGACGGAGCGACGCCGCGTGGATGATGAAGGCCTGAAGGTTGTAAAATCCTTTTAAGTGTGAAGAATAAGCGAGGGCAGGGAAAGCCCGTGTGGTGGCCGTAGCACTTGACTAAGCAACCGCTAATTACTTGCCAGCAGCCGCTATCACGCTTAACTGGCGAGCATTGTTCGGTATTCGTGGGCGTAACGGGCATGTTGGCGGTTTTGCCAGCTTGGGGTGACATCCCTTGGCTTTACTTCGGTATTGTGTTGGA
+
68ABC>=))1)8888;;;;66;;;FEGGE<FGGGGGG,EFFGGG@FGAFGC+,4@FEGGGGGGGFGC7,BE<FGGGG8E,+,,:4BFFGGGG,?,6,5F?FGACB?DBGGGG<AF,>++3+@=++53+3,@8<>+443*54**3,14C*1>FCFFC6;:,?06<,,=*==CE;2++3AE6+7>4**;DD*)=01<*)/9):*A*8*)))0)+*7=C7(7/);+*29:5()97>F-)((0/4>B*))91)-(04?)))+*)-.4(((((0)*.:()+5(..1)):)).(-(.42:-48((()
@M02996:162:000000000-B87FG:1:1101:3181:8637 1:N:0:ACTGAGCG+ACTGCATA
CCTACGGGCGGCAGCAGCTAAGAATATTCCGCAATGCACGAAAGTGTGACGGAGCGACGCCGCGTGGATGATGTAGGCCGGAAGGTTGTAAAATCCTTTTGGACGTGAGGAATAAGGAGAGTGAGAGAAACGCTTTCCGGTGACTGTAGCGTCAGAATAAGCAACGGCTAATTACGTGCCAGCAGCCGCGGTAACACGTAAGTTGCGAGCGTTGTTCGGAATTATTGGGCGTAAAGGGCATGTAGGCGGTTTTGCAAGCTTGGTGTGACAGGCAGGGGCTTACCTCCTGGACTGCGTTGAG
+
ABCCCE:5)008888;;;;;<;;CFFGGGGGGGGGGGGGGFGGGGGGGGGGGGFFFFGGGGGGGFFG:FGGGFFGGFDFGFE7FFGGGGGGGGGGGGGGGGGFGGFGEFGCFFFDGGGDGGEFDFGGG:FGGGGGGGG7FEGFFGGGGGGGEGGC<EFDGGGF@FCGGDG?FGGGFGCF5:CFAFGGGGGGGE@GFFGGFGGCFGF55DFGED5>FF0C/<CGF7=FF?FGE>FFF<BD5276/6**4D;>B0:<>AF:,)563:16A*67?0:EC:((3::2()41424(.3::?54(4:
@M02996:162:000000000-B87FG:1:1101:3202:8639 1:N:0:ACTGAGCG+ACTGCATA
CCTACGGGCGGCAGCAGCTAAGAATATTCCGCAATGCACGAAAGTGTGACGGAGCGACGCCGCGTGGATGATGTAGGCCGGAAGGTTGTAAAATCCTTTTGGACGTGAGGAATAAGGAGAGTGAGAGAAACGCTTTCCGGTGACTGTAGCGTCAGAATAAGCAACGGCTAATTACGTGCCAGCAGCCGCGGTAACACGTAAGTTGCGAGCGTTGTTCGGAATTATTGGGCGTAAAGGGCATGTAGGCGGTTTTGCAAGCTTGGTGTGAAAGGCAGGAGCTTAACTCCTGGACTGCGTTGAG
+
88CCCBD=50)8888;;;;;<;;CFFGGGGGGGGGGFGGGGGGGGGGGGGGGGGEGFEEGEGGGGGGGGGGGFGGGFGG>FG+@FFGGGGGGGGGGGGFFGGFGGGGGGFGFGGGFGGGGGGFGGGGGGGGFGGBDFGG7ECGGGGGGFF>EGGGGGFGGFGFFGEGGGGFGGGGGGGGGGDFFGGGGGGGGDEGGFGGFFGFFGC>B>B<=DFFGFB)>>CGGGFFF0@GD92:47(8C:FFBB?@>>>>E?BF<<GG?BF0>B?FDF>703?5?>?<?(9AAF<>A:?0?>?B:>B>3(
@M02996:162:000000000-B87FG:1:1101:19885:8643 1:N:0:ACTGAGCG+ACTGCTTA
CCTACGGGAGGCTGCAGTGAGGAATATTGGTCAATGGGCGAGAGCCTGAACCAGCCATGTCGCGTGGAGGAATAAGGATCTATGGTTCGTAAACTCCTTTTGCGGGGGGATAAAGTGCGGGACGCGTCCCGTATTGCAGGTACCCCGCGAATAAGCATCGGCTAACTCCGTGCCAGCAGCCGCGGTAATACGGAGGATGCGAGCGTTATCCGGATTTATTGGGTTTAAAGGGTGCGTAGGCGGCCCCTTAAGTCGGCGGTGAAATTTCCGGGCTCAACCCGGTCACTGCCGTCGAAACTGG
+
88BCCD@A=1)==========;;CFGGGGGGGGGGGGGGGGGGGGGGGGGGGGFFGFFGGGGGGFGGGGGGGGGGGFCGGGGGGGGGGGGGGGGGGGGGGGGGGGGGGGGGGG@EGGFGDGDFFGEGGGGGGGGG9FFFGFGGGGGGGGEGGGGGGGGGGGGGEGGGGGGG5DGGFGGGGGGFFGGDDGGGFGFGG:<CFGGGEGGFFFFGGGFFGG9::=FFGCEGGFFG)4:<B?<ED?DF>>E>?FFAFA4(4;CD>>@44-<6>?<D>F1@C4,8:>3(-4:A),4(-(-(4>96AF
@M02996:162:000000000-B87FG:1:1101:3190:8653 1:N:0:ACTGAGCG+ACTGCATA
CCTACGGGCGGCAGCAGCTAAGAATATTCCGCAATGCACGAAAGTGTGACGGAGCGACGCCGCGTGGATGATGTAGGCCGGAAGGTTGTAAAATCCTTTTGGACGTGAGGAATAAGGAGAGTGAGAGAAACGCTTTCCGGTGACTGTAGCGTCAGAATAAGCAACGGCTAATTACGTGCCAGCAGCCGCGGTAACACGTAAGTTGCGAGCGTTGTTCGGAATTATTGGGCGTACAGGGCATGTAGGCGGTTTTGCAAGCTTGGTGTGAAAGGCAGGGGCTTAACTCCTGGACTGCGTTGAG
+
8CCCCE@5:))8888;;;;;<;;CFGGGGGGGGGGFFFGGGGGFGGGGGGGGEGGGEGGG@FGG@FGGGGGGFGGDGGGGGG+FCFFGGGGGGGGGGGGGGGFGGEG@FFGFGFCAFFGGGGCGFGFGFGGFGGGGGGGGGEFFGGGGGGEEGGEGGG8FCFCFGGGGEGGGGGG5FFGGGGFFFFGGDDDG5;FC6CDFGGGFDGDEFEDGC)8CF?57>8?FGFGGBFD>7-3*,(.9:599:*=0D>>FFF?2)+9:25(5(4<<*6:0.4)1)-12:6AAA<085(((.4((0((,.
@M02996:162:000000000-B87FG:1:1101:22324:8690 1:N:0:ACTGAGCG+ACTGCATA
CCTACGGGTGGCAGCAGTGGGGAATATTGGGCAATGGGGGAAACCCTGACCCAGCAACGCCGCGTGGAGGAAGAAGGTCTTCGGATCGTAAACTCCTGTCCTAAGAGACGAGAAGAAGCCTGTATCTTAGTCGGAAGCCCCGGCTCACTACGTGCCAGCAGCCGCGTTCATACGTAGGGGGCGAGCGTTGTCCGGAATGATTGGGCGTAAAGGGCTCGTAGGCGGCCTGTTAAGTCTGAAGTGAAAGTCCTGCTTTCAAGTTGGGATTTGCTTTTTATCCTGTTAGTCTTTGGTGCAGGGG
+
8ACCC>=>>1)==8=====;;88BFFGFGG@FGGGGGGGGGGGGGGGGGGGGEFGEFGGG@FGGGGCGGGGGGG?FCFFDGG7FCFGDGDFGGDFFGGGGGGC<8<FFGG+>FC8,A,,:,,9,CEEA,5,,+6=C+=@FC6+@>3<>>;E+6,6D;3<<EFD*>81@*6B,=,<,,=5:*)).:C)/9E5@78187FG4>775CC)73)*0:)7*9(>*);+)*85*(97*)))1).9:)2564*/.72494>246+*.)*.,(((.*)*):A4+).))6F)))--))-))(.(.).(,-
@M02996:162:000000000-B87FG:1:1101:24529:8694 1:N:0:ACTGAGCG+ACTGCATA
CCTACGGGTGGCAGCAGTGAGGAATATTGGTCAATGGTCGGAAGACTGAACCAGCCAAGTCGCGTGCAGGAAGACGGTCCTATGGATTGTAAACTGCTTTTGTACGGGAATAAAGTGCGGGACGTGTCCCGTTTGGAATGTACCGTAAGAATAAGGGTCGGCTAACTCCGTGCCAGCAGCCGCGGTAATACGGAGGACCCGAGCGTTATCCGGATTTATTGGGTTTAAAGGGTGCGCAGGCGGAGGATTAAGTCAGCGGTGAAATTCTCATGCTCAACATGAGAACTGCCATTGATACTGG
+
8ACCCD>581)========;;;;;FFFGGGGGGGGGGGGGGGGGFGGGGGGGGGGGGGGGGGGGGGGGGGGGGGGGGGGGGGGGGGGGGGGGGGGGGGGGGGGGGGGGEGGGGGGGGGGGGGGGGGGGGGGGGGGGGGGGGGGGGGGGGGGGGGGGGGGGGGGEGGGGGGGGGGGGGGGGGGFFGGGGGGGFGFGGFGGFGDGDGGFFFFGGGFFGG2CFFGGGGEFGBFGEBFFEF>FG>CB57<)4C?9FFF>BFGGFFFFABFBB94:549FG??.8:4)46842<:4AFF>BF>B<7
@M02996:162:000000000-B87FG:1:1101:12090:8698 1:N:0:ACTGAGCG+ACTGCATA
CCTACGGGAGGCAGCAGTGAGGAATATTGGTCAATGGGCGAGAGCCTGAACCAGCCATGTCGCGTGGAGGAATAAGGATCTATGGTTCGTAAACTCCTTTTGCGGGGGGATAAAGTGCGGGATGCGTCCCGTATTGCAGGTACCCCGCGAATAAGCATCGGCTAACTCCGTGCCAGCAGCCGCGGTAATACGGAGGATGCGAGCGTTATCCGGATTTATTGGGTTTAAAGGGTGCGTAGGCGGCCCCTTAAGTCGGCGGTGAAATTTCCGGGCTCAACCCGGTCACTGCCGTCGAAACTGG
+
8ACCCB>=8))====;====;;;;FFGGGGGGGGGGGGGGGGGGGGGGGGGGGFGGFGGGGGGGGGDFFGGGFFGGGGGGGGGGGGGGGGGGGGGGGGGGGGGGGGGGGGGGGGGGGGGEGGGGGGGGGGGGGGGEGGEGFFGGGGGGGGEGGGGGGGGGGDGGFGGGGGGFGGGGGGGGGGFFGGCGGGGGGFEGFGGFGGGFGGFFFFGDDBFGGFGGFGGGGFFGFFGFF??>B?DC<C97>EB?G?FFB<?>FDDFBFFFFFBA@:)9;;FFFFFFB3-48BF>B:3-,3(4.32>B
@M02996:162:000000000-B87FG:1:1101:19274:8707 1:N:0:ACTGAGCG+ACTGCATA
ACTACGGGTGGCTGCAGTGAGGAATATTGGTCAATGGACGAGAGTCTGAACCAGCCAAGTAGCGTGCAGGATGACGGCCCTATGGGTTGTAAACTGCTTTTGTACGGGAATAAAGTGACCTACGTGTAGGTTTTTGCATGTACCGTAAGAATAAGGACCGGCTAATTCCGTGCCAGCAGCCGCGGTAATACGGAAGGTCCGTGCGTTATCCGGATTTATTGGGTTTAAAGGGAGCGTAGGCCGTGCTTTAAGCGCGTTGTGAAATGTAGGCGCCCAACGTCTGCACTGCAGCGCGAACTAG
+
-8AC@?55>0)========;;;;;CFGGGGGCGFFGGGGGG>EEFGGGGGGGGGGGGGGGGGGGGGGGGGGGGGGGGGGGDFGGGGGGGGGFGGGGGGGGGFGGG@FG@FGGGGFGAFFGGEFDGFF,=9ECDFGGGGGGFEGFGGD=,=ED=FD8EG6FECGGGGGGGGGFGGGGGGEC?CBEGGGDGDFGE*;C>GGFG/:4CGF?;8C:>5BGGEFGCGFGG>=@E+;>D0604?E3.2470;34:))92(((,11:06444<A<4491>2>CF13??;?24092)).:>;1()40).
@M02996:162:000000000-B87FG:1:1101:12073:8708 1:N:0:ACTGAGCG+ACTGCATA
CCTACGGGAGGCAGCAGTGAGGAATATTGGTCAATGGGCGAGAGCCTGAACCAGCCATGTCGCGTGGAGGAATAAGGATCTATGGTTCGTAAACTCCTTTTGCGGGGGGATAAAGTTCGGGATGCGTCCCGTATTGCAGGTACCCCGCGAATAAGCATCGGCTAACTCCGTGCCAGCAGCCGCGGTAATACGGAGGAGGCGAGCGTTCTCCGGATTTATTGGGTTTAAAGGGTGCGTAGGCGGACCCTTAAGTCGGAGGTGAAATTTCCGGGCTCAAACCGGTCACTGCCGTCGACACGCG
+
88AC@?):8))8=8=;===;;;;C<ECFGGGGGGGGGGGFBFCFGGGGGFCFFFEFFGFGFFCE6@7FDFEGGFGGFGFGGFFGGFGGGGFFCFFGGGGGGGGGGGGGG=FFGGFG,C<FCEGGGEEGEGGGGGGCFEFCFCFCGEGEGGGGGGFF9?CGGGGGGGGGGGGGGGGCGDF=EGE>E>)>DFCCEFEC3*9)<7*>EGF).1*:7))1>):7@FGDG)<:66:51(372:DD<92)-.)(*).=A<1((*520724469)*2)096FCF)4345,,(,44).3:(4((02((-
@M02996:162:000000000-B87FG:1:1101:9183:8718 1:N:0:ACTGAGCG+ACTGCATA
CCTACGGGAGGCAGCAGTGAGGAATATTGGTCAATGGGCGGAAGCCTGAACCAGCCAAGTCGCGTGAAGGAAGAAGGTATTATGTATTGTAAACTTCTTTAGCTGTGGAGCAATAACCCCTATGTATAGGGGGATGAGAGTACACAGAGAATAAGGATCGGCTAACTCCGTGCCAGCAGCCGCGGTAATACGGAGGATCCGAGCGTTCTCCGGATTTATTGGGTTTAAAGGGTGCGCAGGCGGCGCTTTAAGTCCGTGGTGAAATCGTGAGGCTCAACCTCATCCTGCCATTGATACTGGG
+
8ACCCA1=51)=========;;CFFGGGGGGFGGGGGGGGGGGGGGGGGGFGGGFGFGFEGGGG@FEGGGGGGGGGGGFGGGGGGEGGGGGGGGGGGGGGGGGGGGGGGGGGGGGGGGGGGCEGFCEEEDCED:EEF@FGFGGFGGGFGGGGGGGGGGGGGGGGGGGGGGGFGFGGGGGGGGFDDDDG7CGFGF5858FFGGGDCGD)8:DGD5)>FFGGFGGGC@FF9FC3326:09B36973;>04C69BBA)((*92(@2>AA:1)2/(,10<?<:33;>B>F)4??.<2)6)*66>1
@M02996:162:000000000-B87FG:1:1101:19256:8720 1:N:0:ACTGAGCG+ACTGCATA
CCTACGGGTGGCTGCAGTGAGGAATATTGGTCAATGGACGAGAGTCTGAACCAGCCAAGTAGCGTGCAGGATGACGGCCCTATGGGTTGTAAACTGCTTTTGTACGGGAATAAAGTGACCTACGTGTAGGTTTTTGCATGTACCGTAAGAATAAGGACCGGCTAATTCCGTGCCAGCAGCCGCGGTAATACGGCAGGTCCGGGCGTTATCCGGAGTTATTTGGTTTAAAGGGAGCGTAGGCCGGGCTGTAAGCGTGTTGTGAAATTTAGTGGCCCAACGTCTGCACTGCAGGGCGAACTGG
+
68BCCA:5:)1====;===;;;;;CFGGGGGFGGGGGGGGGGGGGGGGGGFGGGFGGGGGGFEGGGGGGGGGGGGGGGGGGGGGGGGGGGGGGGGGGGGGGGGGGGGGGGGGG9FFGFGGGGGCEFGDF94EFCFEGFGCFGGGGGGEFFGGGGGCFG6FCDCGFGGFDFGFGGCFCFFGEDBDGGGGGGGGG*=E)28;8<C>GG>.);FE<))2*);1+7<C=@FC5?D3(-4>;0<3572)(07(2<6@20--8*/41@4<)-)6F9*41075.433?:044444))((,4(,8;024
@M02996:162:000000000-B87FG:1:1101:10010:8721 1:N:0:ACTGAGCG+ACTGCATA
CCTACGGTGGCTGCAGTGGGGAATATTGCACAATGGGGGAAACCCTGATGCAGCAACGCCGCGTGAGCGAAGAAGGCCTTTGGGTCGTAAAGCTCTGTCCTGAGGGAAGAAACAAATGACGGTACCTCGGGAGGAAGCCCCGGCTAACTACGTGCCAGCAGCCGCGGTAATACGTAGGGGGCAAGCGTTATCCGGAATTATTGGGCGTAAAGGGTACGTAGGCGGTTTAATAAGCGTGGGGTGAAAGGCAATGGCTTAACCATTGTAAGCCCTGCGAACTGTTAGACTTGAGTGCAGGAGG
+
88BCCFD0))3;==;======88;;CFGGGGGGGGGGGGGGGGGGGGFFFFFFFFGGGGGGGGGGGGGGGGGGGGGGGGGGG@FGGGGGGGGGGGGGGFGGGGGGGGGGGGGGGGGGG9FEEGFGGFFG@8:=3=E@GGGGGEGGGGGGCGEGFGGG6FGFGGGGGEEGEF,BFFGGGGGGGFFGG<DGGFGGBECDGG?FGGFGG>D>D5CC:@6CBGFFGFDGFGGF6>F<9<><FEDBD9;?9@?GFFFFFFFFGGAF?B4>ABBFFFBF1>?:9>:?FF2))45><)5>DBAFBF?0
@M02996:162:000000000-B87FG:1:1101:25640:8723 1:N:0:ACTGAGCG+ACTGCATA
CCTACGGGTGGCAGCAGTGAGGAATATTGGTCAATGGGCGGAAGCCTGAACCAGCCATGCCGCGTGAAGGAATAAGGTCCTATGGATCGTAAACTTCTTTTGAGCGGGAGCAATAAGGACTACGTGTAGTCCGATGAGAGTACCGTTCGAATAAGCATCGGCTAACTCCGTGCCAGCAGCCGCGGTAATACGGAGGATGCAAGCGTTATCCGGATTTATTGGGTTTAAAGGGTGCGTAGGCGGCTTGTCAAGTCAGTGGTGAAAGCCCCCTGCTCAACAGGGGAACTGCCATTGATA
+
8ACCCA@5=1)========;;;;CFGGGGGGGGGGGGGGGGGGGGGGGGGGGGGGGGGGGGGGGGGGGGGGGGGGGGGGGGGGGGGGGGGGGGGGGGGGGGGGGGGGGGGGGGGGGGGGGGGGGGGGGGGGGGGGGGGGGGGGGGGGGGGGGGGGGGGGGGD>CCGGGGGGGGGGGGGGGGGFE?DDGGGGGGFGGDGGFGGGFGGFFFFGGGFFGFAGGFGGGGBGGFFFFFFFFFFFG?C>>9>>?GFFFAA>A<FG>BF>>FF<FB>DFFBFGFFF?::>9::7?<28<4<AB@
@M02996:162:000000000-B87FG:1:1101:19503:8733 1:N:0:ACTGAGCG+ACTGCATA
ACTACGGGGGGCAGCAGTAGGGAATATTGCACAATGGGGGAAACCCTGATGCAGCAACGCCACGTGTGGGAAGAAGCATTTCGGTGTGTAAACCACTGTCGTGAAGGAATAATGCTGGACCTCGGTCCAGTTGAATGTACTTTGAAAGGAAGCACCGGCAAACTTCGTGCCAGCAGCCGCGGTAATACGAGGGGTGCAAGCGTTGTTCGGAATCACTGGGCGTAAAGGGAGCGCAGGCGGAGATGCAAGCAGTCTGTACAATACCGGGGCCCAACCCGGGACCTGCAGACTGGACTGTTT
+
-8BCCDA9B518888::<:<:8:CFGGGGGGGGGGGGGGGGGGGGGGGGGGGGFGGGGGGGGGGFGGGGGGGGCEGGGGGGGGGGGGCFGFGGGGGGGFFFFEFCFFGGG9FGGGGGGGGGGGGDGGGGGGGGDGGFGGFGFGFGGGFFFG7CGGGG5CE>DGGGGEFCGGGCCGGGCGDGGFFGG=C9:*?5378>F**9CGFGGFFF5DEGF4CFAG:FG:DC)A::4CBF>9E7;ED0C1?>FF2CB<F685>:+26)94:0:6>39D>?(<8@((((7::28(5-48??1?<).-6
@M02996:162:000000000-B87FG:1:1101:27470:8736 1:N:0:ACTGAGCG+ACTGCATA
CCTACGGGGGGCAGCAGTGGGGAATATTGCACAATGGGCGAAAGCCTGATGCAGCGACGCCGCGTGAGTGAAGAAGTATCTCGGTATGTAAAGCTCTATCAGCAGGGAAGAAAATGACGGTACCTGACTAAGAAGCCCCGGCTAACTACGTGCCAGCAGCCGCGGTAATACGTAGGGGGCAAGCGTTATCCGGATTTACTGGGTGTAAAGGGAGCGTAGACGGTTTGGCAAGTCTGAAGTGAAATGCGGGGGCTCAACTCCTGAACTGCTTTGGAAACTGTCGAACTAGAGTGCAGGAGAG
+
8BCCCD05)1)8888::<:::88BFFGGGGGGGGGGGGGGGGGGGGGGFGGGGFFGCGGGGGGGFGGGGGFGGFGGGGGGGGGGGGGGGGGGGGGGGGFGGGGGGGGFGGGGGGGGGGGGGGGGGGGGGGGFCFGGGGGGGGGGDFGGFGGGGGGGGGGGGDGGGGGGGGGGGGFGEGGGG<5@GGDGGGGDG3CEFGGFGGGFGGFFFFGGGFFDGBGDFGGGGEGGFFGFFFFFABFC<0:9:=FBD66@>>BBFGGFFFFF??FFF9CAA:FABBBDAFF??<:28))6AA4:<(-.-
@M02996:162:000000000-B87FG:1:1101:25630:8738 1:N:0:ACTGAGCG+CCTGCATA
CCTACGGGTGGCAGCAGTGAGGAATATTGGTCAATGGGCGGAAGCCTGAACCAGCCATGCCGCGTGAAGGAATAAGGTCCTATGGATCGTAAACTTCTTTTGAGCGGGCGCAATAAGGACTACGTGTAGTCCGATGCGAGTACCGTTCGAATAAGCATCGGCTAACTCCGTGCCAGCAGCCGCGGTAATACAGAGGATGCAAGCGTTATCCGGATTTATTGGGTTTAAAGGGTGCGTAGGCGGCTTGTCAAGTCAGTGGTTAAAGCCCCCTGCTCATCAGTGGAACTGCCATTGGTCCGGT
+
8ACCC>5511)=;==;==;;;6;;EFGGGGGGGGGG8CFFCFGGGGGGGGGGGGGGGGGGGGGGGGGFFGGGGFGGGGGGG9EGFFFGGFGFFGGGGGGG9?C@FFDF77FCF:,F,<CBFGGE,,86CFFGGEGE783@EGGGECEGGFGGFGGFGGG:CC>E7>CDFCFGDGGDC:6CFDB>*)22;EG+<6?C;FCFCFE;C7:>:FCE3@BCG2DFFGD<E7F74FGFBF?DB(.>8),537>:F<AFFF2)6+74(/4<)4:6>()32.9<*.)5481)).:B>4)-)))-*.((,
@M02996:162:000000000-B87FG:1:1101:26536:8764 1:N:0:ACTGAGCG+ACTGCATA
CCTACGGGAGGCAGCAGTGGGGAATATTGGGCAATGGGCGCAAGCCTGACCCAGCAACGCCGCGTGAGGGAAGAAGGCTTTCGGGTTGTAAACCTCTGTCCTTGGTGGCGAAGGAAGTGACGGTAGCCAAGGAGGAAGCCCCGGCTAACTACGTGCCAGCAGCCGCGGTAATACGTAGTGGGCGAGCGTTGTCCGGAATTACTGGGCGTAAAGGGTGCGTAGGCTGCACACTAAGTTGGGTGGTAAACCCCCTGGCTCAACCTGGGACCTGCATCCAATACTGGCGTGCTCGCATGCTGGG
+
88CCCB>==108===;====;888CFGGGGGGFGGGGGGEFGGDGGGGGG9FF?FGGFGGGGGG=FFEFGGGEEFFCFCFGGGDGGGDGGGGCGGGGGGGG9FFCFFGGDEG7EG,=F5CFECFC@DFFDF?D:EEG=DF78E@<BEGGGCE83DDDFGGFGGGGG>CC*CCFFF9<C/37/=>*/>><7DGE8C?>55@*:F@FC:<<)7:C?3<*859>C=D+7C>(*/)(45=5<))-1()-19:9(4B((-(,3*2:74(((,4)4<:14@+),::)9)88(433-)(,(-()).((
@M02996:162:000000000-B87FG:1:1101:10364:8764 1:N:0:ACTGAGCG+ACTGCATA
CCTACGGGAGGCAGCAGTGGGGAATCTTCCGCAATGGGCGAAAGCCTGACGGAGCAATGCCGCGTGAGTGATGAAGTTCTTCGGAACGTAAAACTCTTTTGTTTGTGACGAACGGGTCGCCTATCAACAACGGGCGGCAGTGACGGTAGCAAACGAATAAGCCACGGCTAACTACGTGCCAGCAGCCGCGGTAATACGTAGGTGGCGAGCGTTGTCCGGAATTATTGGGCGTAAAGCGCATGTAGGCGGTCTCTTAAGTCTGGAGTGAAAATGCGGGGCTCAACCCCGTATGGCTCTGGAT
+
8ACCCDA=881=========;88BFGGGGGGGGGGGGGGGGGGGGGGGGGGGGFFGGGGGGGGGGGEGGGGGGFGGGGGGGGGGGGGGGGGGGGGGGGGGGGGGGGGGGCFGGGGGGGEGGGGFFGGG?FGCDCGGDEGGGGGG7CEGGGG;BGGGBEGGGFGCGGEGGEGGGGGGFFF5<DFFGGGDGGCCEBG?FFF6C<GFGFFFFFGGG3@GG?GD@FCDFFFC:FDB;<:FA65389:?<*?0DBBEFABF)?FF<F02:BFFF>*6<AEEFB>>?F?F??:0-74:?FB0?482.
@M02996:162:000000000-B87FG:1:1101:21689:8771 1:N:0:ACTGAGCG+ACTGCATA
CCTACGGGAGGCAGCAGTGGGGAATATTGGGCAATGGGCGAAAGCCTGACCCAGCGACGCCGCGTGAAGGAAGAAGGCCTTCGGGTTGTAAACTTCAGTCAACAGGGAAGAAACAACTGACGGTACCTGTTGAGGAAGCCACGGCTAACTACGTGCCAGCAGCCGCGGTAATACGTAGGTGGCGAGCGTTATCCGGATTTACTGGGTGTAAAGGGTGTGTAGGCGGGACTGCAAGTCAGATGTGAAAATTATGGGCTCAACCCATAACCTGCATTTGAGCCTGTGGTTCTTGAGTTTCGGT
+
8CCCC>=>)1)8========;888CFGGGGDFGGGGGGGGEGGGGGGGGGGGDFFFFGGGGGGGGGGGGGGGGGGGGGGGG,DFGFG7FFGGFAFG9BFFF?FBFGG7FB<EFFGG,ED<F7FGFGEFFF,@,3,883DG@8>7CECFGGGGGDFGG7CG?CGF7C>*9B8CCEF?FGGECDFECDGGGGGGFFDG:D<FFGGFGFFFFF7<:=5DD>DFFFFGEB5CBFG@<AAFBAF7):66.9@ACBAF>4??BFC?B@6?F0<BF422(6*<4::)454<0838A2<F224)1.8;(
@M02996:162:000000000-B87FG:1:1101:3831:8777 1:N:0:ACTGAGCG+ACTGCATA
CCTACGGGCGGCAGCAGTGGGGAATATTGCACAATGGGCGAAAGCCTGATGCAGCGACGCCGCGTGAGTGAAGAAGTATCTCGGTATGTAAAGCTCTATCAGCAGGGAAGAAAATGACGGTACCTGACTAAGAAGCCCCGGCTAACTACGTGCCAGCAGCCGCGGTACTACGTAGGGGGCAAGCGTTATCCGGATTTACTGGGTGTAAAGGGAGCGTAGACGGTTTGGCCAGTCTGAAGTGAAATGCGGGGGCTCAACTCCTGAACTGCTTTGGAAACTGTCGAACTCGAGTGCAGGTGAG
+
8ACCCEFA)1)8888;;<;;;88BFGGGGGGGGGGGGGGFGGGCGGGGGGGGGFFCFGGGGGGGGGCFGGGGGGGGFGGCFGGGGGGGGGGGFGFGGFFGGGECFGGGG=>FGGAAFEGGGDCBDBEFF<DFF9D8,@EC8BEGGGFGFEC8FGGGGGGGGD>CEGG*=EC*2?85CCGEEFA5=C5DGFGGGF=CFDGFFGGFG)6@6B>EG>5DG?3*9>C9E>CD?)95,)66.<@><066499,>>650(287EC)4*).5?F)=22647?+/8<>.7:13(.),,44(644>(598
@M02996:162:000000000-B87FG:1:1101:26548:8779 1:N:0:ACTGAGCG+ACTGCATA
CCTACGGGAGGCAGCAGTGGGGAATATTGGGCAATGGGCGCAAGCCTGACCCAGCAACGCCGCGTGAGGGAAGAAGGCTTTCGGGTTGTAAACCTCTGTCCTTGGTGGCGAAGGAAGTGACGGTAGCCAAGGAGGAAGCCCCGGCTAACTACGTGCCAGCAGCCGCGGTAATACGTAGGGGGCGAGCGTTGTCCGGAATTACTGGGCGTAAAGGGTGCGTAGGCGGCACACTAAGTTGGATGTGAAACCCCCGTGCTCAACCTGGGACCTGCATCCAATACTGGCGTGCTAGAGTGCAGGG
+
8ACCCD>>51)8===;====;888EFGGGGGGGFGGGGFEGGGGGGGGGGFGGFFGFGGGGGGGFFGGGGGGGGGGGGGGGGGGGGGGGGGGGGGGGGGGGGGGGGGGGGGGGGGGGGGGGGGGGGGGGGGGGGGGGGGGGGGGGGGGGGGGGGGGGGGGGGGFGGGGCGDGGGGFGGGGGCDEEGGG7EGGGFGGF<<FGGGFGGFFEFGGGFFGGFGDFGGGGFGGFFGFF>:FAFFD<C??9FFF<?F>4(4:?C72?>??B:<:E?FF<FFGF7AB?FBF?BB>F6-648<DBAA:(
@M02996:162:000000000-B87FG:1:1101:21672:8784 1:N:0:ACTGAGCG+ACTGCATA
CCTACGCGAGGCAGCAGTGGGGAATATTGGGCAATGGGCGAAAGCCTGACCCAGCGACGCCGCGTGAAGGAAGAAGGCCTTCGGGTTGTAAACTTCAGTCAACAGGGAAGAAACAAATGACGGTACCTGTGGAGGAAGCCACGGCTAACTACGTGCCAGCAGCCGCGGTAATACGTAGGTGGCGAGCGTTATCCGGATTTACTGGGTGTAAAGGGTGTGTAGGCGGGACTGCAAGTCAGATGTGAAAATTATGGGCTCAACCCATAACCTGCATTTGAGACTTTGGTTCTTGGGGTTCGGG
+
8ACCC>):50)=888;;<;;;88BFFGGGGGGGGGGGGGGGGGGGGGGGGGGGGGGGGGGGGGGGGGGGGGGGGGGGGGGGGGGGGGGGGFGGGGGGGFGGCGFGGGFGEGGGGCGCFGGG@EEFGFCCF,FEGGGG7DGDFGGGEEGGGGGGFGGG79FG*DFGGGGGGGGDGGGGGGGGGFFC3DDGGDCCFGGEGG?>FC*<FF@)97CFFFGD9DGFGF4EFGDBFGFBABFAFF:::6@:==2:,)0:0??:CFD?FB(1183@D*83AFC*.((5*))..:86))))((-0,(2,
@M02996:162:000000000-B87FG:1:1101:16014:8788 1:N:0:ACTGAGCG+ACTGCATA
CCTACGGGCGGCTGCAGTGGGGAATATTGCACAATGGGGGAAACCCTGATGCAGCAACGCCGCGTGAGTGATGAAGTATTTCGGTATGTAAAACTCTATCAGCAGGGAAGAAGATGACGGTACCTGACTAAGAAGCACCGGCTAAATACGTGCCAGCAGCCGCGGTAATACGTATGGTGCAAGCGTTATCCGGATTTACTGGGTGTAAAGGGAGCGCAGGCGGTCCTACAAGCCAGAGGTGAAAACCCGGGGCTCAACCCCGTGATTGCCTTTGGAACTGTAGGACTTGAGTACTGGAGGG
+
88BCC>500)08888;;;;;;88BEFGGGGGGGGGGGGGGGGGGGGGGGGGGGGGGGGGGGGGGFGGGGGGGGGGGGGGGGGGGGGGGGGFGGGGGGCCFGGGGGFGGGDFGGGGGGGGGGFGGGGGGGGFFFGGGGGGGDGGGFGGGGFGGGGGGGGGGGCGEFG5EGFGGGGFFEGGGGGFFGGGGGGGGGEGGFGGFGFGFGGFAAC7CFFEGGFDGFGGGGFGGFFG=::08::@F?*204:>6C;9>>(:<7FG:B@10,:44FFDBA<)314?DAFA82?F?A<?4)-))0(46;
@M02996:162:000000000-B87FG:1:1101:3819:8792 1:N:0:ACTGAGCG+ACTGCATA
CCTACGGGCGGCAGCAGTGGGGAATATTGCACAATGGGCGAAAGCCTGATGCAGCGACGCCGCGTGAGTGAAGAAGTATCTCGGTATGTAAAGCTCTATCAGCAGGGAAGAAAATGACGGTACCTGACTAAGAAGCCCCGGCTAACTACGTGCCAGCAGCCGCGGTAATACGTAGGGGGCAAGCGTTATCCGGATTTACTGGGTGTAAAGGGAGCGTAGACGGTTTGGCAAGTCTGCAGTGAAATGCGGGGGCTCAACTCCTGAACTGCTTTGGAAACTGTCGAACTAGAGTGCAGGAGAG
+
8CCCCFA5)1)8888;;<;;;888E<FGGCFGGGGFGGGGFCFFCFGGGGGGGFFGCGGG>CCB>CFFGGBFGF8F<FFGCFGGEGGG?EFFFGGGGGGFGGF9BFFEGEFFDGGGGGGGGCBFGEGGGGGGCCBF83C<CCECGGGGGGGGF:>EGGFDGGGE@8:?@EFGFC@5EGG5//5=EGGDDDFEG3CGFGGFGD5);<?4=FDEFB>DDFDC?EGDGFEGFFFF>AA=)66*(2674*/4C19E>6?>7EDABF04?F<2*.CAD>6371:))1-(-(()44)<)6.)8(((-
@M02996:162:000000000-B87FG:1:1101:26535:8793 1:N:0:ACTGAGCG+ACTGCATA
CCTACGGGAGGCAGCAGTGGGGAATATTGGGCAATGGGCGCAAGCCTGACCCAGCAACGCCGCGTGAGGGAAGAAGGCTTTCGGGTTGTAAACCTCTGTCCTTGGTGGCGAAGGAAGTGACGGTAGCCAAGGAGGAAGCCCCGGCTAACTACGTGCCAGCAGCCGCGGTAATACGTAGGGGGCGAGCGTTGTCCGGAATTACTGGTCGTAAAGGGTGCGTAGGCGGCCCACTAAGTTGGATGTGCAACCCCCGGGCTCCACCTGGGACCTGCATCCAATACTGGCGTGCTAGAGTGCGTGG
+
8ACCC?8>51)=======;;;888FAFFCGGGGFGGFGGGGGGGGGGGGGGGGEFGGGGGGGGGFGGGGGGGGGGGGGGGGGGGGGGGGGGGGGGGGCFGFGG,FGGGG@ECFGGGGEGFFCEGF+DFGD8=EG+@FFGGGGG+@CGGGGGGEFGGGF5FEFGGGGCECGEGCFFG9,*5C):::579C5)2<@EEDGC7CCC6C*08>7*::*7CDFDGEG5C*)*)-8CF0:)/<AF:5*.*)9@:FB?E96093C*84F:(4(48DFCBFBF6)).),/).4,,(21)54)<A?(--,
@M02996:162:000000000-B87FG:1:1101:15370:8807 1:N:0:ACTGAGCG+ACTGCATA
CCTACGGGTGGCAGCAGTGAGGAATATTGGTCAATGGGCGGAAGCCTGAACCAGCCAAGTCGCGTGAAGGATGAAGGTATTATGTATTGTAAACTTCTTTAGACGCAGAGAAATAAGCCCCTCGTGAGGGGTGATGCTAGTATGCGTAGAATAAGGATCGGCTAACTCCGTGCCAGCAGCCGCGGTAATACGGAGGATCCGAGCGTTATCCGGATTTATTGGGTTTAAAGGGTGCGCAGGCGGCATGTTAAGTCAGCGGTTAAATGGTGAGGCTCAACCTCATCCCGCCGTTGATA
+
8ACCCE)):0)====;===;;;;CFGGGGGGGGGGGGGGGGGGGGGGGGGGGGFCFFGGGGGGG@FGGGGGGGFFGDEGGGGGGGGGGGGGGGGGGGGGGGGFGGGFFEFEFGGGGFGGGGGGGGFFCFG6FGFGGGGGFFGGFGGGGGGGGGGGGFFFGGGGGGGFGGGGGGGGFGGGGGGEFGGGDGGGGGACEBGGFGGEFGDFAAFGGDEEGGEGGFGGGG:FG<?F:?<?FFFEG9C>>BEFFGFFFFF9221CBBEA>A))./49:<(.3784(46<A<??6>>>12(64
@M02996:162:000000000-B87FG:1:1101:16518:8812 1:N:0:ACTGAGCG+ACTGCATA
CCTACGGGTGGCTGCAGTCGAGGATCATTTGCAATGGGCGAAAGCCTGACAATGCGACGCTGCGTGGAGGATGAAGGCCTTCGGGTTGTAAACTCCTGTCATAGGGGAACAGGCGATCGGATCTAATACGTCCGTGAGTTGAGTGTACCCTAAGAGGAATTGGCGGCTCACTCTGTGCCAGCAGCCGCGGTAATACAGAGGCCAAGAGCGTTGTTCGGATTTACTGGGCGTAAAGGGCGCGTAGGCGGTCTTGCGTGTCAAGTGTGAAATCTCCGGGCTCAACCCGGAAAGTGCGCTTGAA
+
8ABCCF5):0)====;===8888@FGGGGGGGGGGGGGGGGGGGGGGGGGGGGGGGGGGGGGGGFGFGGGGGGGGGGGGGGGGGGGGGGGGGGGGGGGFGGGEDGAFGGGGGFGGGGGGGEGFFCDCEFFGGGCFGGEGGDCFGGFDGGGGGDFGGGGGGGG@FBEEE*?FGGGGGGGEFGGFFGGGGG5D:=C@GFFGFFDG48CFAFEDEGFFGD>DGFGGCFFFGB397:FA=::EG;<(71?D9C>FF26148:7<A4:AFA2<?:7-<<DCB>6?BFBFF>9>04:AFF;>EB?45
@M02996:162:000000000-B87FG:1:1101:12305:8817 1:N:0:ACTGAGCG+ACTGCATA
CCTACGGGAGGCTGCAGTAAGGGATATTGGTCAATGGGGGGAACCCTGAACCAGCCATGCCGCGTGAGGGATGAAGGCCCTACGGGTCGCAGACCTCTTTTGCCGGGGGATAACGCGCCCCACGCGTGGGGCGGTGAAGGTACCCGGAGAATAAGCATCGGCTAACTCCGTGCCAGCAGCCGCGGTAATACGGAGGATGCGAGCGTTATCCGGATTTATTGGGTTTAAAGGGTGCGCAGGCGGGGCGCTAAGTCAGCGGTGAAAGGCGACGGCTCAACCGGAGCAGTGCCGTTGATACTGG
+
88BCC>=>:0)==========;;CFGGGGGGGGGGGGGGGGGGGGGGGGGGGGGGGGGGGGGGGGGGGGGGGGGGGGGGGGGGGGGGGGGGGGGGGGGGGGGGGGGGGGGGGGGGGGGGGGGGGGGGGGGGGGEGGGGGGGGGGGGGDGGGGFGGGGGGGGGGGGGGGGGGFGGGGGGGGGDFFGGGGGGGFGEGGBGGFGGGFGGF@FFGGC>EGGBGGFGGGGFGFAFGDFBFFFFFG>>1:>>>7C>>FABFFFGG?F37<A:?BB9C>;(<<7?FFF>FF(3>?A942::24@<263
@M02996:162:000000000-B87FG:1:1101:27840:8820 1:N:0:ACTGAGCG+ACTGCTTA
CCTACGGGAGGCAGCAGTGGGGAATATTGCACAATGGGGGAAACCCTGATGCAGCAACGCCGCGTGCGGGAAGACGGTCTTCGGATTGTAAACCGCTTTTCTTAGTGACGAATTTTGACGGTAGCTAAGGAATAAGCATCGGCTAACTACGTGCCACCCGCCGCGGTAATACGTAGGATGCAAGCGTTGTCCGGATTTACTGGGTGTAAAGGGAGCGCAGGCGGGACTGCAAGTTGGATGTGAAATGTCGAGGCTTAACGTCGGAACGGCATCCAACACTGTAGGTCTTGAGTGACGTAGG
+
8ACCCB=A>10=,==;==;=;86BFGGGGGGGGGGGGFGFCFGGDGGGGGGGGFGGGGGGGGGGGC7CFGDEF4<BFFEGGGGGEFGAGGGFGFGGGBF9EEGFGGGGCGGC,6CCFBA::><>F@E=:D36@>@DGGGCEEE7FG8@,@CF>CFF,,*587*>F5?8C,;95<CFE+=7*789=<CDGG=<8>EEAFFFFG+7CC>FF4?A*<3CD0DGB:C3*)25:4>*552B?>*95:</)**.2.,76;:B:+?(,)-4-(((.31,(.6C)4().*)6)6<<)642-.)).(-((
@M02996:162:000000000-B87FG:1:1101:23616:8832 1:N:0:ACTGAGCG+ACTGCATA
CCTACGGGTGGCAGCAGTGGGGAATATTGCACAATGGGCGAAAGCCTGATGCAGCGACGCCGCGTGAGTGAAGAAGTATCTCGGTATGTAAAGCTCTATCAGCAGGGAAGAAAATGACGGTACCTGACTAAGAAGCCCCGGCTAACTACGTGCCAGCAGCCGCGGTAATACGTAGGGGGCAAGCGTTATCCGGATTTACTGGGTGTAAAGGGAGCGTAGACGGTTTGGCAAGTCTGAAGTGAAATGCGGGGGCTCAACTCCTGAACTGCTTTGGAAACTGTCGAACTAGAAGGCAGGAGAG
+
8ACCCB0081)=;======;;88BFFGGGGGGGGGGGGGGFGGGGGGGGGGGGGGGEGGGGGGGGGGGGGGGGGGGGGGGGFGGGGGGGGGGGGGGGFGGGGGGGGGGGGGGGGGGGGGGGGGGGGGGGGGGGGGGGGGGGGGGGGGGGGGGGGGGGGGGGGGEGGGGGGGEGFFGGGGGGGFFGGGGGGGGGFGGFGGFGGGFGGFFFFGGGEBDGFGGFGGGGFGGFFGFFFFFDAF?<>AB>9=>GBBB06?F<GGB?F:DFFA<FBFB7?FGFBBFFF:?::63-9))..3:BB:(-
@M02996:162:000000000-B87FG:1:1101:27833:8838 1:N:0:ACTGAGCG+ACTGCATA
CCTACGGGAGGCAGCAGTGGGGAATATTGCACAATGGGGGAAACCCTGATGCAGCAACGCCGCGTGCGGGAAGACGGTCTTCGGATTGTAAACCGCTTTTCTTAGTGAAGAATTTTGACGGTAGCTAAGGAATAAGCATCGGCTAACTACGTGCCAGCAGCCGCGGTAATACGTAGGATGCAAGCGTTGTCCGGATTTACTGGGTGTAAAGGGAGCGCAGGCGGGACTGCAAGGTGGATGTGAAATGTCGAAGCTTAACCTCGGAACTGCATCCAAAACTGTAGTTCTTGAGTGGAGTAGG
+
8ACCC>)1:)1=====;<==;888CFGGGGGGGGGGGGGDGGGGGGGGGGGFGFGGGGGGGGGGGGGGDGGGGGGGGGGGGGFCDFGGGGGGGGGGGGGGGGGFGGGGGGFGGGFGGGGGGGGGFGGGGGGGFGGAEGGGGGGGGGFGGGGGGGGG?@FFFFEGEEG5CFFFFCGGEFFEE8AFFGGGGGGGE:EGFGGFGF+;CDBF6@1ADFEGD>G<>EGGG)15:?*9A(.9::=F?C9?2@FFG6:)497A>F><))360:BD?7*6:>FF=47?A7>BDB24<6.).462>482)
@M02996:162:000000000-B87FG:1:1101:23604:8846 1:N:0:ACTGAGCG+ACTGCATA
CCTACGGGTGGCAGCAGTGGGGAATATTGCACAATGGGCGAAAGCCTGATGCAGCGACGCCGCGTGAGTGAAGAAGTATCTCGGTATGTAAAGCTCTATCAGCAGGGAAGAAAATGACGGTACCTGACTAAGAAGCCCCGGCTAACTACGTGCCAGCAGCCGCGGTCATACGTAGGGGGCAAGCGTTATCCGGATTTACTGGGTGTAAAGTGAGCGTAGACGGTTTGGCACGTCTGAAGTGCAATGCGGGGGCTCAACTCCTGAACTGCTTGTGAAACTGTCTGACTAGAGGTGCGGAGAG
+
8ACCC5)081)==8=;===;;88BCFGGEGGGGGGGGGGGFGGGGGGGGGGGGFFGGGGGGGGGCFGGGGGGGGGGGGGGGGGGGGGGGFFGGGGGG9FFGGFFGGGFFEGGG?FFGGGGGGGEGGGGGGFFCC@EFGGCEEGGGGGGGGG8+@CGGFGGGGG>CE*:CFF>FGF*;E7EEFFFGGGDGFF3?:5;A>DFFFGFEDF4*603*94376CDFEC9E:C5:6*738:>):F2,*)16641D>1>;0023A*)8=))48)<?4:).3/A9<<A6=5)65A)4)5(4()(.,3,4
@M02996:162:000000000-B87FG:1:1101:20032:8851 1:N:0:ACTGAGCG+ACTGCATA
ACTACGGGTGGCTGCAGTCGAGAATCTTCCGCAATGGGCGAAAGCCTGACGGAGCGATGCCGCGTGAGGGACGAAGGCCTTCGGGTCGTAAACCTCTGTCACCCGGGACGAACGCAACGACGGTACCGGGAGAGGAAGCCACGGCTAACTACGTGCCAGCAGCCGCGGTAACACGTAGGTGGCGAGCGTTATTCGGATTCACTGGGCGTAAAGGGTCCGCAGGGGGCCCTCCAAGCCCGCCGTTAAACCCCGGGGCTCAACCCCGGGCTTGGGGCGGGGCCGTGCGGGCCGGCGTGCGCGG
+
-8A?CA>):)1========888;B<EFGGGGGGGGGGGGGFGGGGGGGGGGGFFFGEGGGGGGEFFGGGGGGFGGGGGGGGGGGGGGGGGGGGGGGGGEFGGGGGGGEGG@BFGGGGGCFGGGGGGGGGGGGGEGGGGGGGGGFGGGGGDGGGGGGGGGFGCCFEGCCGEGGGGGFGFGGGGFFEGGGGDDGGFGGFGGFGGDFFF@3<BGCC=39<:GD3EEC*7:<;FG>BF>F?:BG>D()()15C4:59B>FBGGFFF?FFBFF<(/(.4):@4((()(,(-7>,(49(((,)-(,-
@M02996:162:000000000-B87FG:1:1101:20051:8863 1:N:0:ACTGAGCG+ACTGCATA
CCTACGGGTGGCTGCAGTCGAGAATCTTCCGCAATGGGCGAAAGCCTGACGGAGCGATGCCGCGTGAGGGACGAAGGCCTTCGGGTCGTAAACCTCTGTCACCCGGGACGAACGCAACGACGGTACCGGGAGAGGAAGCCACGGCTAACTACGTGCCAGCAGCCGCGGTAACACGTAGGTGGCGAGCGTTATTCGGATTCACTGGGCGTAAAGGGTCCGCAGGGGGCCCTCCAAGCCCGCCGTTAAACCCCGGGGCCCAACCCCGGGCTTGCGGCGGGGCCTGGCTGGCTGGGAGTGTGAG
+
6ACCCF=5:0)========888;BCFFGGGGGGGGGGGGGGGGGGGGGGGGGGCCFFFGGGGGGGGGGGGGGGGGGGFGGGGGGGGGGGGGGGGGGGFGGCFGGGCGGGGGGGGGD=FC+C:FGCGGCE**>CC>FFGGFGGGCGECFGGFFEGGGGFGF?;FGFGGGEEEG*CEGGGGG?FFEEGGGGGDGGFGGEGDFCFF=FFFBFD3FF=DFGBCDFECCE>ED>5<E07<5??:D>)()-.95CBF)2(,2(758:B??>>6>).941-)2761(()(-(.---,-4(((4)---)
@M02996:162:000000000-B87FG:1:1101:17027:8875 1:N:0:ACTGAGCG+ACTGCATA
CCTACGGGTGGCAGCAGTGGGGAATATTGCACAATGGGCGCAAGCCTGATGCAGCAACGCCGCGTGAGGGAAGACGGTCTTCGGATTGTAAACCTTTGTCTTTGGTGAAGAAGAAAGTGACGGTAGCCAAGGAGGAAGCCACGGCTAACTACTTGCCAGCAGCCGCGGTAATACGTAGGTGGCAAGCGTTATCCGGATTTACTGGGTGTAAAGGGAGCGCAGGCGGGACAGCAAGTTGGATGTGAAATACCGAGGCTTAACCACGGAGCTGCATCCAAAACTGTTGTTCTTGGGTGAAGTA
+
88ACCD>5>)0=======;;;888EFGGGGGGGGGGGGGFGGGGGGGGGGGGGGGGGGGGGGGGFGGGGGGGGGGGGGGGGGGGGGGGGGGGGGGGGGFFGGGGGGGFGGGGGGGGFGFGGGGE@FGGGGGGGDGGGGGGGGGGGGGFGGGG,@EGGGGGGGGGGGGDGGGGGGGFGGGGGGFFCFGGGGGGGFGGFGGFGGGFF58>EFGGGFACGFGGFGGGGD>79FGFB?FFFFF637:FDF7ACA>@43>BFGC4<?<BFF>FF?C>?FFFFBAFF64:A<?B<4<B).3254<5)
@M02996:162:000000000-B87FG:1:1101:3987:8877 1:N:0:ACTGAGCG+ACTGCATA
CCTACGGGTGGCAGCAGTGGGGAGTATTGCACAATGGGCGGAAGCCTGATGCAGCAACGCCGCGTGAGTGAAGAAGTATTTCGGTATGTAAAGCTCTATCGATGGGGAATAAGATGAAGGTACCCAAGTAAGAAGCCCCGGCTAACTACGTGCCAGCAGCCGCGGTAATACGTAGGGGGCAAGCGTTATCCGGATTTACTGGGTGTAAAGGGAGCGTAGACGGCATGGCAAGTCTGATGTGAAAGCCCGGGGCTCAACCCCGGGACTGCATTGGAAACTGTCAAGCTAGAGTGCAGGAGAG
+
ACCCCFF5=))========;;88@BFFGGGGGGGGGGGGGGGGGGGGGGGGGGFFFFGGGGGGGFFEGGGGGGGGGGGGGGGGGGGGGGGGGGGGGGGGGGGGGGGGEGGGGGGGGGGGGGGGGGGGGGGGGGGGGGGGGGGGGGGGFGGGGGGGGGGGGGGGGGGGGGGGGGGFGGGGGGGFFGGGGGGGGGFGGFGGFGGGFGDFFFFGGGFFGGFDCFGGGE>FFFFGFFFFF<AFG2CAFA@@<D>FFFFBFFGGFFEFF0;1142CA>?FFFB>AA@BA3>?<547AFFB>7::3:
@M02996:162:000000000-B87FG:1:1101:9686:8887 1:N:0:ACTGAGCG+ACTGCATA
CCTACGGGCGGCTGCAGTGAGGAATATTGGTCAATGGGCGGAAGCCTGAACCAGCCAAGTCGCGTGAAGGAAGAAGGTATTATGTATTGTAAACTTCTTTAGCTGTGGAGCAATAACCCCTATGTATAGGGGGATGAGCGTACACAGAGAATAAGGATCGGCTAACTCCGTGCCAGCAGCCGCGGTAATACGGAGGATCCGAGCGTTATCCGGATTTATTGGGTTTAAAGGGTGCGCAGTCGGCGCTTTAAGTCAGTGGTGAAATCGTGAGGCTCAACCTCATCCTGCCATTGATACTGGG
+
68CCCF>=)0)8888;;;;;;;;CFFGGGGGGGGGGGGFG@FGGGGGGGGGGGFFFF,CFGGGGFGGFFGFGGFGG@F,FFFFGGDFGGGGGGFGFGGGGGGGFGFGGGFGFGGAFEFGGGGF9F@D,,5D:>CC8=8,8BEGEG,,8>FGG9,@FGFGEGDFEFCGGEDB5DGGCF6AFCDBAGGC1C@FC5.585FGFG<5BEGEEFFGEGDEDG2C:*3A>EDC>4FFDF(::99D*.147(8)496:@<<)46<7:19<))6:872*(,37<6<:???)).8)..4<2))-)7<2?0
@M02996:162:000000000-B87FG:1:1101:17016:8892 1:N:0:ACTGAGCG+ACTGCATA
CCTACGGGTGGCAGCAGTGGGGAATATTGCTCAATGGGCGCAAGCCTGATGCAGCAACGCCGCGTGAGGGAAGACGGTCTTCGGATTGTAAACCTTTGTCTTTGGTGAAGAAGAAAGTGACGGTAGCCAAGGAGGAAGCCACGGCTAACTACGTGCCAGCAGCCGCGGTAATACGTAGGTGGCAAGCGTTATCCGGATTTACTGGGGGTAAAGGAAGCGCAGGCGGGAAAGCAAGTTTGATGTGAAATACCGAGGCTTAACCACGGGCATGCATCGAAAACGGTTGTTCTGTGATGAAGGA
+
88A=CB8))0)=======;;;886CFGGGGGGFGGGGGGGGEGGGGGGGGGGGGGGGGGGGGCE@FGGFGGFGFGGCGGGGGGGBCFGGGGGGGGGGGFGGGEFFFDGFFFFFGGGFGGEF=CEGGGGGFE7EAE7@@EFFGDEGGEFGFFG+FFGFGGG,=CG7CE*@C>=9D>,??5<EGFA>CC5C:5BFF=5BDCAFDFCF5))8.9CFF)*9457):E3C>*)()17::?=4)92:>-/.==2*425,366<C6)4?7611((),25))0*83-703((-(4(..)--).5=:4((
@M02996:162:000000000-B87FG:1:1101:9662:8895 1:N:0:ACTGAGCG+ACTGCATA
ACTACGGGCGGCTGCAGTGAGGAATATTGGTCAATGGGCGGAAGCCTGAACCAGCCAAGTCGCGTGAAGGAAGAAGGTATTATGTATTGTAAACTTCTTTAGCTGTGGAGCAATAACCCCTATGTATAGGGGGATGAGAGTACACAGAGAATAAGGATCGGCTAACTCCGTGCCAGCAGCCGCGGTAATACGGAGGATCCGAGCGTTATCCGGATTTATTGGGTTTAAAGGGTGCGCAGGCGGCGCTTTAAGTCAGTGGTGAAATCGTGAGGCTCAACCTCATCCTGCCATTGATACTGGG
+
-8ABCE5:5008888;;;;;;;;EFGGGGGGGGGGGGGGGGGGGGGGGGGGGGFFFGGGGGGGG@FGGGGGGGGGFGGFGGGGGCGGGGGGGGGGGGGGGGGGGGEFFFFGFGGFGGGGGGFFFGGGGGFFDGGGEGGGGGGGGGGGGGGGGGGGGGGGGGGGGGGGGGGGGGFGGGGGGGDDFGGGGGGGGGFGGFGGFGGCEGGFFFFGGGEEDGFGGFGGGG>FFAFG@FF:EFFFG>59<;>>BFFFFBAFFFGGF?F2<<AB18>DB?1>99(((.<4A>?FB<?>BA44)*.6>2
@M02996:162:000000000-B87FG:1:1101:23397:8912 1:N:0:ACTGAGCG+ACTGCATG
CCTACGGGTGGCTGCAGTGAGGAATATTGGTCAATGGGCGGAAGCCTGAACCAGCCAAGTCGCGTGAAGGAAGACGGTATTATGTATTGTAAACTTCTTTAGCAGTAGAGCAATAAGCGCCACGCGTGGCGTGATGAGAGTATACTGAGAATAAGCATCGGCTAACTCCGTGCCAGCAGCCGCGGTAATACGGAGGATGCGAGCGTTATCCGGATTTATTGGGTTTAAAGGGTGCGCAGGCGGTCAGTTAAGTCAGTGGTCAAATCGTGAGGCTCAACCGCATCCCGCCATTGATACTGGT
+
88BCC588)11;==8====;;;;;CCFFGGGFFGGGGGGGGGGGGGGGGGGGGFFGGFGGGGGGFGGGGGGEFFGGGGGGGGGGGGGGGGGGGGGGGGGGGGGFDGGGGGGGEFG9AEGGGGGGGGGGEGGGGGGG9DFGGCFFGEGFGFGGGFGECFGGGGGGGGGGGGGGDCGGGGGGGGFFGGDGGFFCE>GEEGGFGDGEGC>DFF>:2:BDGBDC?CDDG>EF)9DD2:BE;>>D>GF8;:>BGAFFFFAAAGGD2=<24)8?78D??35C@13((04452<B9919AAB2=<<:-
@M02996:162:000000000-B87FG:1:1101:23125:8917 1:N:0:ACTGAGCG+ACTGCATA
CCTACGGGAGGCTGCAGTGGGGAATATTGGGCAATGGGCGCAAGCCTGACCCAGCAATGCCGCGTGAAGGAAGAAGGCTTTCGGGTTGTAAACTTCTTTTAAGTGGGACGACAATGACGGTACCACTTGAATAAGCTCCGGCTAACTACGTGCCAGCAGCCGCGGTAATACGTAGGTGGCAAGCGTTGTCCGGATTTACTGGGTGTAAAGGGCGTGTAGGCGGAGATGCAAGTCAGAAGTGAAATCTAGGGGCTCAACCCCTAAACTGCTTTTGAAACTGTATCCCTTGAGTATCGGAGAG
+
8BCCCB8@80)8==8=====;888EFGGGGGGGGGGGGGGGGGGGGGGGGGGGGGGGGGGGGGGGGGGGGGGGGGGGGGGGGGGGGGGGGGGGGGGGGGGFFCGGGGGGGGGGGGGGGGGGGGGGGFGGFFGGGGGGFGGGGGGGGGGGGG8DGGGGGGGGGGCGGGGGGGGGGFGGGGGGGFFGGGGGGGGGFGGAFGFGGGFGGFFFFGGDEFCC?FGFGGGGFFGFFGFFFFFFFFF?C<9<=@DF7(833:FBGG?FFFF?FFFFFGFFBFGFD44<F944::442.46>A?)(-43
@M02996:162:000000000-B87FG:1:1101:23382:8927 1:N:0:ACTGAGCG+ACTGCATA
CCTACGGGTGGCTGCAGTGAGGAATATTGGTCAATGGGCGGAAGCCTGAACCAGCCAAGTCGCGTGAAGGAAGACGGTATTATGTATTGTAAACTTCTTTAGCAGTAGAGCAATAAGCGCCACGCGTGGCGTGATGAGAGTATACTGAGAATAAGCATCGGCTAACTCCGTGCCAGCAGCCGCGGTAATACGGAGGATGCGAGCGTTATCCGGATTTATTGGGTTTAAAGGGTGCGCAGGCGGTCAGTTAAGTCAGTGGTCAAATCGTGAGGCTCAACCTCATCCCGCCATTGATACTGGT
+
88ACC>)581)=;======;;;;CFFGGGGGGGGGGFGGGGGGGGGGGGGGGGGGGGGGGGGGGFGGGGGGGGFGGGGGGGGGGGGGGGGGGGGGGGGGGGGGGGGFGGGGGFGGGGGGGGGGGGFEGGGGFEGGGGGGGGGGGGGGGGGGGGGGGGGGGGGGDGGFGGGGGGGGFGGGGGGFFGGGGGGG5EBEGFGGFGGGFEGFEFFGGGFEGGFCF@FFDGFGF<FGF?FFD>FED2968905.?499AFA<<FGF?4>BFFFFF(92605<??B0?:ADBF01234>B4:AF4A46
@M02996:162:000000000-B87FG:1:1101:5859:8928 1:N:0:ACTGAGCC+ATTGCATA
CCTACGGGCGGCAGCAGTGAGGAATATTGGTCAATGGACGAGAGTCTGAACCAGCCAAGTAGCGTGCAGGATGACGGCCCTATGGGTTGTAAACTGCTTTTATACGGGGATAAAGTGGTGAACGTGTTCCCCTTTGTAGTTACCGTATGTTGAGGGACAGGCTAGTCTAGCGCCAGCAGCGGCGCCGAGATGGTACGTCCGGGCGTTACCCGAATTTATTGTGTTGAAAGTGAGCGTGGACCGGGTTTGAAGCGTGTTCTGAATAGTAGATGCTAAACCTCACAATTGCAGCCCGAACTGG
+
6ACCCB>5)1)8888;;<;,;;;;C,CF,FFGGGGGGEGFFEFF@FFFFFG7FFFFG@F<CFGGGGCGGGG8FFCFG7F:FE<F,,ECC+CFC<F?=<FF<,@?<FG4:4+4,5,8,5,4,??FFF,A,,,,@,>6,C=3DFF=FDF=D3,,7,33BF+D+@B7,4@,,7,**:*:*=,,*/*:*))/)/*++*=+:;*)/):.*17))*0*)))**-:*7+<CF)22-9:*:.(74,)*(*,)(07(1-)/4((((**))9)-))--0-*6))*+18(,()(.).6.).))((,(.-.3.
@M02996:162:000000000-B87FG:1:1101:23398:8934 1:N:0:ACTGAGCG+ACTGCATA
CCTACGGGTGGCTGCAGTGAGGAATATTGGTCAATGGGCGGAAGCCTGAACCAGCCAAGTCGCGTGAAGGAAGACGGTATTATGTATTGTAAACTTCTTTAGCAGTAGAGCAATAAGCGCCACGCGTGGCGTGATGAGAGTATACTGAGAATAAGCATCGGCTAACTCCGTGCCAGCAGCCGCGGTAATACGGAGGATGCGAGCGTTATCCGGATTTATTGGGTTTAAAGGGTGCGCAGGCGGTCAGTTAAGTCAGTGGTCAAATCGTGAGGCTCAACCTCATCCCGCCATTGATACTGGT
+
88CCCD5581)====;===;;;;CFFGGGGGGGGGGGGGGGGGGGGGGGGGGGFFGFGGGGGGGGGGGGGGGGFGFGGGGGGGGGGGGGGGGGGGGGGGGGGGGGGGGGGGGGGGGGGGGGGGGGGGGGGGGGGGGGGGGGGGGGGCGGGGGGGGGGGGDGGGGGGGGGGGGGGGGGGGGGGFFGGGGGGGGGFGGFGFFGGGFGGFEFFGGGFFCFFGDFFGGGEFG<FGFFF?FFFFD>GF>>>FF:<<FAAAFFGGDFF245<:BF(7<B<FFFBFFBFBB>?:241:AA224B9A:<
@M02996:162:000000000-B87FG:1:1101:5854:8945 1:N:0:ACTGAGCG+ACTGCATA
CCTACGGGCGGCAGCAGTGAGGAATATTGGTCAATGGACGAGAGTCTGAACCAGCCAAGTAGCGTGCAGGATGACGGCCCTATGGGTTGTAAACTGCTTTTATACGGGGATAAAGTGGGGAACGTGTTCCCCTTTGCAGGTACCGTATGAATAAGGACCGGCTAATTCCGTGCCAGCAGCCGCGGTAATACGGAAGGTCCGGGCGTTATCCGGATTTATTGGGTTTAAAGGGAGCGTAGGCGGTATTTTAAGCGTGTTGTGAAATGTAGATGCTCAACATCTGAATTGCAGCGCGAACTGG
+
ACCCCDD):0)8888;;<;;;;;;EFGGGGGGGGGGGGGGGEGGGGGGGGGGGGGGGFGAFGGEFGGGGGGGGGGEGGGGFGGGGGGGGGGGGGGFGGGGGGGFGCEGGGGGGGFFGGGGDGGGGGGGGGGGGGGGGGGGGGGFCBEFGGGGGGGGGEDFGGGGGGGGGGGGGGGGGGGGGGFEGGDGGGGGGBEEFGFFDCE:EGEFFFGGGBEDGBGGFGGGG@FFFFGF??>EFFFG<C>72795FFBFBB6??67?1@A>>BF2@<7)46=A=03?7*46.:<2::>7(-43@>:DB
@M02996:162:000000000-B87FG:1:1101:11307:8959 1:N:0:ACTGATCG+ACTGCATA
CCTACGGGAGGCTGCAGTCGAGGATCATTTGCAATGGGCGAAAGCCTGACAATGCGACGCCGCGTGGAGGATGAAGGCCTTCGGGTTGTAAACTCCTGTTATAAGGGAACAGTCGAGGGCACCCCCTACGTACCTTAGCTGAGTGTACTTTAAGAGGAAGCGCCGGCTAACTCTGTGCCAGCAGCCGCTGTAATACATTGGTCGCAAGCGTTGTTCGGATTTACTGGGCGTAAAGGGCGCGTAGGTTGCTATGCGTGTCGTATGTGAAATCTCCGGGCTCAACCCGGACTGTGTGTCCGAA
+
88CCCA188))=6=====6=,868CC,C;;FFGGGGGGGG@FGGGGGGGGGF,CC:FFGG+FGGFG+FFGGFGGGGFGEGGGGGGGGGGGGGGG,FG,C,:C,CFFFFGDFF7EFCFEC++++3++@@D+D,@:@=C=,3,683,@EFFE,8,@,48:;>:9*@:CCEGGCEFC==C7:7AFAF:FD4)7>++1=+;:++;F+8*/8))0**105C*4*75<<7+7+1239.8?)*,2;)49()-**.*6)*-923(:9((0(,:<<40-:5)))2772<<412:112((..6).8F2:71
@M02996:162:000000000-B87FG:1:1101:23526:8979 1:N:0:ACTGAGCG+ACTGCATA
CCTACGGGTGGCAGCAGTGAGGAATATTGGTCAATGGGCGGAAGCCTGAACCAGCCAAGTCGCGTGAAGGAAGAAGGTATTATGTATTGTAAACTTCTTTAGCTGTGGAGCAATAACCCCTATGTATAGGGGGATGAGAGTACACAGAGAATAAGGATCGGCTAACTCCGTGCCAGCAGCCGCGGTAATACGGAGGATCCGAGCGTTATCCGGATTTATTGGGTTTAAAGGGTGCGCAGGCGGCGCTTTAAGTCAGTGGTGAAATCGTGAGGCTCAACCTCATCCTGCCATTGATACTGGG
+
8ACCC>8551)========;;;CFFGGGGGGGGGGGGGGGGGGGGGGGGGGGGGGGFGGGGGGG@FGGGGGGGGGGGGGGGGGGGGGGGGGGGGGGGGGGGGGGGGGGGGGFFGGGGGGGGGGGGGFFGGGGGGGGGGGGGGGGGGGGGGGGGGGGGGGGGGGGGGGGGEGFGGGFEGGGFDFFGGGGGGGGGEGGFGGFGGGFGGFFFFGGGDFGGCFFFFGDGBGGFFGEBFFD;BFG>7;<978<FB>FDABABGGDFFDFFAF?F0DB:?FGF??BBFF9AFF>(5A4:<D9@6<:(
@M02996:162:000000000-B87FG:1:1101:23515:8997 1:N:0:ACTGAGCG+ACTGCATA
CCTACGGGTGGCAGCAGTGAGGAATATTGGTCAATGGGCGGAAGCCTGAACCAGCCAAGTCGCGTGAAGGAAGAAGGTATTATGTATTGTAAACTTCTTTAGCTGTGGAGCAATAACCCCTATGTATAGGGGGATGAGAGTACACAGAGAATAAGGATCGGCTAACTCCGTGCCAGCAGCCGCGGTAATACGGAGGATCCGAGCGTTATCCGGATTTATTGGGTTTAAAGGGTGCGCAGGCGGCGCTTTAAGTCAGTGGTGAAATCGTGAGGCTCAACCTCATCCTGCCATTGATACTGGG
+
68ACC>>5=10;=======;;;;;EFGGGGGGGGGGGGGGGGGGGGGGGGGGGFFGGGGGGGGG@FFGFGGFFFFGGFFGGGGGGGGGGGGGGGGGGEFGGGGCGGGGGGGGGGGGFGGGGGGGGCDFGGFGGGGGGGGGGGGGGGGGGGGGGGGGGGGGDGGGGGGGGGGGGGGGGFGGGDEFGG*CFG@*C?EGBGFFGGEECDF3ACFE3.85D<FCFFGGE5?CDFGFFFBFB>BD>C>>9<8,9<2=AA<A6<F<6FDAFFFFF>540:>C*(23:@<<A2<4404<>A<)86>5(
@M02996:162:000000000-B87FG:1:1101:2746:8998 1:N:0:ACTGAGCG+ACTGCATT
CCTACGGGTGGCTGCAGTGAGGAATATTGGTCAATGGACGGAAGTCTGAACCAGCCAAGTCGCGTGAAGGATGAAGGTATTATGTATTGTAAACTTCTTTAGCAGTGGAGTAATAAGGGGATCGTGATCCCCGATGCAAGTACACTGAGAATAAGGATCGGCTAACTCCGTGCCAGCAGCCGCGGTAATACGGAGGATCCGAGCGTTATCCGGATTTATTGGGTTTAAAGGGTGCGCAGGCGGCTTTTTAAGTCAGTGGTTAAATCGTGACGCTCAACGTCATCACGCCATTGATACTGGG
+
ABCCCBAF81)=;======;;;;CFFGGGGGGGGGGGGGGGGGGFGGGGGGGGFFFFGGGEGGGFGGGGGGGGFEFGGFEFFAFGGGGGGGGGGGGGGGGDGGGGGGGGFGGGGGGGGFDGEFGGGDFGGGGC:EGGGFGGGGFGGGGGGGGFGGGGCDEGD?=FGGGGGGGGGGGGGGGG;59EGGGGG>CGFGGFGG>DCGFGGFFFF7:D8ADGC7CFGGGEDCGEFGF@?()61>DBD><;39568?FA<)46CFFFFFFFFF?:>CB:4)29:?8?EBFB?F0?93:<2)695>:1
@M02996:162:000000000-B87FG:1:1101:7142:9007 1:N:0:ACTGAGCG+ACTGCATA
CCTACGGGGGGCTGCAGTAGGGAATATTGCACAATGGGGGAAACCCTGATGCAGCGACGCCGCGTGAGCGATGAAGTATTTCGGTATGTAAAGCTCTATCAGCAGGGAAGATAATGACGGTACCTGACTAAGAAGCCCCGGCTAACTACGTGCCAGCAGCCGCGGTAATACGTAGGGGGCAAGCGTTATCCGGATTTACTGGGTGTAAAGGGAGTGTAGGTGGTTTGGCAAGCCAGATGTGAAAGCCCGGGGCTCAACCCCGCGGACTGCATTTGGAACTGTTAAACTTGAGTGCAGGAGG
+
8ACCC>51:5)8888::::<:8:CEFGGGGGGGGGGGGGGGGGGGGGGGGGGGFFGEGGGGGGGGGGGGGGGGGGGGGGGGGGGEGGFGGGGGFGGGFFFGGFGGGGGGGGGGGGGGGGGGG@FFGGGGCFGGGGGGGGGGGGGDGGGGCEFGCFFCFGGGGDGGGECFFDFGFG=8C=EG5)7ED*7DGGGGFGGFGFFGFF<ECBB?BCE*75C?AGFFFFGGFGGFFCF::3F:>?*)2699F)4D095;>:7)?5:<3199(,7<<>)6<=A).424*55:><2<:)5<<44B<::0
@M02996:162:000000000-B87FG:1:1101:2773:9011 1:N:0:ACTGAGCG+ACTGCATT
CCTACGGGTGACTGCAGTGAGGAATATTGGTCAATGGACGGAAGTCTGAACCAGCCAAGTCGCGTGAAGGATGAAGGTATTATGTATTGTAAACTTCTTTAGCAGTGGAGTAATAAGGGGATCGTGATCCCCGATGCAAGTACACTGAGAATAAGGATCGGCTAACTCCGTGCCAGCAGCCGCGGTAATACGGAGGATCCGAGCGTTATCCGGATTTATTGGGTTTAAAGGGTGCGCAGGCGTCTTTTTAAGTCAGTGGTTAAATCGTGACGCTCAACGTCATCACGCCATTGATACTGGA
+
8ACCC9@5>0);==========;=EFFGDFGGGGGGGGGGGG@FGGGFGEFGGGGGFFFGGGGGFGG?D@FBFDFGGGFGGFGFGGGGFGGGGGGGGGGGGDGGGGGCEAFFFGGG9AC7@?FGFEFFFFDE>FE7EGFGGGGGGG8FFFGGGCA=??DCCDGGGGGFFEGGGGGDFG8DGDEFEDGDFGGGCBC8A>GF>DC>CDEDFFFD:?EGGEGGFGFDGF+;;+;8@@1>@@F82>(8:F4:FF:B>BFA<F5:(89A<4?B<>FB:?::*:((,08<9?68:42.64)./)))(
@M02996:162:000000000-B87FG:1:1101:2751:9016 1:N:0:ACTGAGCG+ACTGCATT
CCTACGGGTGGCTGCAGTGAGGAATATTGGTCAATGGACGGAAGTCTGAACCAGCCAAGTCGCGTGAAGGATGAAGGTATTATGTATTGTAAACTTCTTTAGCAGTGGAGTAATAAGGGGATCGTGATCCCCGATGCAAGTACACTGAGAATAAGGATCGGCTAACTCCGTGCCAGCAGCCGCGGTAATACGGAGGATCCGAGCGTTATCCGGATTTATTGGGTTTAAAGGGTGCGCAGGCGGCTTTTTAAGTCAGTGGTTAAATCGTGACGCTCAACGTCATCACGCCATTGATACTGGG
+
88A=CEFA80)==8=====;;;;CFGGGGGGGGGGGGGGGGGGGGGGGGGFGGGGGGGGGGGGGFFGGGGGGGGGGGGFGGGGGGGGGGGGFGGFGGGGFGGGGGGGG@FGFGGGGGFFGGGGGGGGGGGGGGEEGEGFGGGGGGGGGGGGCEEGGGDGG6CGEGGGG?EG?+@FGGF8FFDFFGG5DGFGGGFGGF7FFGGGFGDD;AFFGG?>G*5CFFGGGG3FFEFCE@F0>;>DD997)3>FBGF3FAAFB>?GF1FF2:21?>?GFF0BEF?::?>:99<B<(36>A<DFF2<3(
@M02996:162:000000000-B87FG:1:1101:7161:9022 1:N:0:ACTGAGCG+ACTGCATA
CCTACGGGGTGCTGCAGTAGGGAATATTGCACAATGGGGGAAACCCTGATGCAGCGACGCCGCGTGAGCGATGAAGTATTTCGGTATGTAAAGCTCTATCAGCAGGGAAGATAATGACGGTACCTGACTAAGAAGCCCCGGCTAACTACGTGCCAGCAGCCGCGGTAATACGTAGGGGGCAAGCGTTATCCGGATTTACTGGGTGTAAAGGGAGTGTAGGTGGTTTGGCAAGCCAGATGTGAAAGCCCGGGGCTCAACCCCGCGGACTGCATTTGGGACTGTTAAACTTGAGTGCAGGAGG
+
88BCC>D==))========<;8;;FFGGFGGGGGGGGGGGGGGGGGGGGGGGGGGGFGGGGGGGGGGGGGGGGGGGGGGGGGFGGFGGGGGGGGGGGGGGGGGGGGGGGGGGGGGGGGGGGGGGGGGGGGGGGF8FGGGEGGG@FFGGGGGGGGGGGGGGGGGGECEGGGGGGGGGGGGGGGFF=DGGFGGGGFGGFGGFGGGFGGF4?6FGFB7FG>F=BGGGGFEGFFC@?FFFFFFGDC406<>?DBBEF9<>?GC::>BFFB;9)(246A=<)(.2:?A>AAFF9<4:A244912:2
@M02996:162:000000000-B87FG:1:1101:15824:9022 1:N:0:ACTGAGCG+ACTGCATA
ACTACGGGCGGCAGCAGTGAGGAATATTGGTCAATGGACGGAAGTCTGAACCAGCCAAGTCGCGTGAAGGATGAAGGTTCTATGGATTGTAAACTTCTTTTGTCTGAGGGTAAAGTGCAGTACGTGTACTGTTTTGCAAGTATCAGACGAATAAGCATCGGCTAACTCCGTGCCAGCAGCCGCGGTAATACGGAGGATGCGAGCGTTATCCGGATTTATTGGGTTTAAAGGGTGCGTAGGCGGAAGGTTAAGTCAGTGGTAAAAGCGTTTGGCTCAACCCTACCAAGCCATTGATCCTGGG
+
-8BCCED550)8888;;<;;;;;;CEFGGGGGGGGGGGGGGGGGGGGGGGGGGECCFGGGGFGGCFGGGGGGGGGGEGGGGGGGGGGGGGGGGGGGGGBFGGGG<FCFGGFFFGGGGGGFGGGGGCGGGCFG8FGGGGFFGGGGGCFGGGGGGFGGCEFGGGGCFFGGGGGGGGGGGGFFEDFFGGGGGGF8>BGGBCDFG<EFGGF>FFGGDDF:46D78FFGGFGG>FF)42:>12BD?C40()04D946-6<2AG*).=6<ABB()4><:,)+92.((.4:?:12-(6<>A46*6283
@M02996:162:000000000-B87FG:1:1101:17573:9030 1:N:0:ACTGAGCG+ACTGCATA
CCTACGGGGGGCAGCAGTGAGGAATATTGGTCAATGGGCGGAAGCCTGAACCAGCCAAGTCGCGTGAAGGAAGAAGGTCTTATGTATTGTAAACTTCTTTAGACGCAGAGAAATAAGCCCCTCGTGAGGGGTGATGCTAGTATGCGTAGAATAATGATCGGCTAACTCCGTGCCAGCAGCCGCGGTAATACGGAGGATCCGAGCGTTATCCGGATTTATTGGGTTTAAAGGGTGCGCAGGCGGCATGTTAAGTCAGCGGTTAAATAGTGAGGCTCAACCTCATCCCGCCGTTGATACTGG
+
88BCCF>>)1)8888::<:::::CFFGGGGGGGGGGGGGGGGGGGGGGGGGGGGGGGGGGGGGGFFGGGGGGGGGGGG9FFGGGGGGGGGGGGGGGGGGGGGFGGGFGGGGGGGGGGGGGGGGGGGGGGGGGGCGGGGGGGGGCGGGGCEFGGGGGGGGGGGGGGGGGGGGGGGGGGGGGGGFFEGGCGGGGGFGGEGGFGGDFGGFFFFGGGFFGGFGG4CFGGFFGBFG5:6?>>9E1399@;>>AGFFFFA<9:GGF>D94<29<*4=?:4><7<(886<AA343-44(43646:A?
@M02996:162:000000000-B87FG:1:1101:7142:9031 1:N:0:ACTGAGCG+ACTGCATA
CCTACGGGGGGCTGCAGTAGGGAATATTGCACAATGGGGGAAACCCTGATGCAGCGACGCCGCGTGAGCGATGAAGTATTTCGGTATGTAAAGCTCTATCAGCAGGGAAGATAATGACGGTACCTGACTAAGAAGCCCCGGCTAACTACGTGCCAGCAGCCGCGGTAATACGTAGGGGGCAAGCGTTATCCGGATTTACTGGGTGTAAAGGGAGTGTAGGTGGTTTGGCAAGCCAGATGTGAAAGCCCGGGGCTCAACCCCGCGGACTGCATTTGGAACTGTTAAACTTGAGTGCAGGAGG
+
8ACCC>A8@=)8888::::<:8:CFFGGGGGGFGGGGGGGGGGGGGGGGGGGGFFGGGGGGGGGFGGGGGGGGGFGGGGGGGGGGGGGGGGGGGGGGGGGGGGGGGGCFGGGGGGGGGGGGGGGGGGGGFFGGGGGGGGGGGGGGGGGGGGFEGCGGFGGGGGGGGGGGGGGGGGGGGGDGFF@GCGGGGGGGEGGFGFFGGG@EDFFFFGE<B>F:<FG?F=CE>E:4F=>66?F0?FC:7:=AF)4DFFF61:BFGF:?5;>>>0,0.2.-56@66:>?F2<9<7A2)).656461(8,
@M02996:162:000000000-B87FG:1:1101:15837:9035 1:N:0:ACTGAGCG+ACTGCATA
CCTACGGGCGGCAGCAGTGAGGAATATTGGTCAATGGACGGAAGTCTGAACCAGCCAAGTCGCGTGAAGGATGAAGGTTCTATGGATTGTAAACTTCTTTTGTCTGAGGGTAAAGTGCAGTACGTGTACTGTTTTGCAAGTATCAGACGAATAAGCATCGGCTAACTCCGTGCCAGCAGCCGCGGTAATACGGAGGATGCGAGCGTTATCCGGATTTATTGGGTTTAAAGGGTGCGTAGGCGGAATGTTAAGTCAGTGGTAAAAGCGTTTGGCTCAACCATACCAAGCCATTGCACCTTGG
+
-8CCC>>5:))8888;;<;;;;;CFFGGGGGGGGGGGGGGGGGGGGGGGGGGGFGGGGGGGGGGFGGFFGGGGGGGFGGGGGGGGGGGGGGGGGGGGGGGGGGGFF9FFEFCFGGGFGG<F,FEGDEEFEDFFGG@FFFCFGGGG,=DEGGGGAFFGGGGGGGDGEGGGGGGGGGGGGGGGGEDGG74CFGFEF5EDF4ADC=AGG>5FFGDD:ADG3;C6FFGGFGGFFG)4(1:?<E*49373FFAGFA4<<)).<*))=<44203.(/33.<C=<F(5?BF>484804).)))04)6(
@M02996:162:000000000-B87FG:1:1101:2559:9036 1:N:0:ACTGAGCG+ACTGCATA
CCTACGGAAGGCTGCAGTGGGGAATATTGGGCAATGGGCGCAAGCCTGACCCAGCAATGCCGCGTGAAGGAAGAAGGCTTTCGGGTTGTAAACTTCTTTTAAGTGGGACGACAATGACGGTACCACTTGAATAAGCTCCGGCTAACTACGTGCCAGCAGCCGCGGTAATACGTAGGGAGCAAGCGTTATCCGGATTTACTGGGTGTAAAGGGCGTGTAGGCGGGACATCAAGTCAGATGTGAAAGCACGAGGCTCAACTTCGTGTCTGCATTTGAAACTGACGTTCTTGAGTGTTGGAGAG
+
8ACCCBA)001====;===;=88BFGGGGGGGGGGGGGGGGGGGGGGGGGGGGFFFGGGGGGGGGGGGGGGGGFFGGGGGGGGGGGGGGGGFGFFFGGGGFFEGGGGGGGGGGGGAFGGEGGGGGGGGGGGGGGFGGGGGGGGGGGGGGGGGGGGGGGGGGGGEGGGGGGGGGGGDEFGGGFAFGGDGGGGGGFECFGGFGFGFGGFFFFC5>AEGGDGGFGGDGBCD<=FF>A>BDFFGADB9<FF?139DB?1<4ECB<7<6:?FFFFGF24?F?AA))/12<:05)..-5>A:).4(-
@M02996:162:000000000-B87FG:1:1101:2562:9055 1:N:0:ACTGAGCG+ACTGCATA
CCTACGGAAGGCTGCAGTGGGGAATATTGGGCAATGGGCGCAAGCCTGACCCAGCAATGCCGCGTGAAGGAAGAAGGCTTTCGGGTTGTAAACTTCTTTTAAGTGGGACGACAATGACGGTACCACTTGAATAAGCTCCGGCTAACTACGTGCCAGCAGCCGCTGTAATACGTAGGGACCAAGCGTTATCCGGATTTACTGGGTGTAAAGAGCGTGTAGGCGGGACATCCAGTCAGATGTGAAACAAACAGGCTCAACTTCGTCTCTGCACTTGAAACGACCGTTCTTGAGTGTTGGCATG
+
8ACCC>@5010,=;=;====;@F;<@FFCECFGCFGGFC+CFGCF<8F8FGGEEGFFC@F@:C@@FFFDAFGGGFGFFGGFGGBCFGECCGGECEGGGGG9FAFAEEFC7C:@CG,AF:7F@CEBDFE,A,EDF9D;DFB+@E:FGGGG>E,@FGEFG?FF9E++3,@@EDGFGC5@,**49*::@4;9CF;:8::4:C::*,04CFF6++7CA5*13@7;<C):)122)969<<9-:?:)*.0)))(*..)-81),**))04((.6:@)*.5.*+/.((3)4(-81-)).64553)()),
@M02996:162:000000000-B87FG:1:1101:24014:9082 1:N:0:ACTGAGCG+ACTGCATA
CCTACGGGCGGCAGCAGTGGGGAATATTGCACAATGGGCGAAAGCCTGATGCAGCGACGCCGCGTGAGCGAAGAAGTATTTCGGTATGTAAAGCTCTATCAGCAGGGAAGATAATGACGGTACCTGACTAAGAAGCACCGGCTAAATACGTGCCAGCAGCCGCGGTAATACGTATGGTGCAAGCGTTATCCGGATTTACTGGGTGTAAAGGGAGCGTAGGCGGTATGCTAAGTCTGATGTGAAAGCCCGAGGCTCAACCTCGGTACTGCATTGGAAACTGGTAAACTAGAGTGTCGGAGGG
+
88BCCB0081)8888;;<;;;88BFGGGGGGGGGGGGGGGFGGGGGGGGGGGGFGGCGGGGGGGFGGGGGGGGGGGGGGGGGGGGGGGGGGGGGGGGGGGGGGGGGGGGGGGGGGGGGGGGGGGGGGGGGFGGGGGGGGGGGGGGGGGGGGGGGGGGGGGGGGGGGGGGGGGGGGCEFGGGGFFGGGGGGGGGFGGFGGFGGGFGGFFFFGGGFFGGFGGFGGGEFGG>FGFFFFFFFFGACBF9)8:D>9DFFFFFGGFFFF?<:<BFBDB?:@GFB<A?F:A<AABFAB<AF<:>9>FF
@M02996:162:000000000-B87FG:1:1101:10519:9094 1:N:0:ACTGAGCG+ACTGCATA
CTACGGGTGGCAGCAGTGAGGAATATTGGTCAATGGGCGAGAGCCTGAACCAGCCATGTCGCGTGGAGGAATAAGGATCTATGGTTCGTAAACTCCTTTTGCGGGGGGATAAAGTGCGGGACGCGTCCCGTATTGCAGGTACCCCGCGAATAAGCATCGGCTAACTCCGTGCCAGCAGCCGCGGTAATACGGAGGATGCGAGCGTTACCCGGATTTATTGGGTTTAAAGGGTGCGTAGGCGGCCCCTTAAGTCGGCGGTGAAATTTCCGGGCTCAACCCGGTCACTGCCGTCGAAACTGGG
+
8A<CC?8)1)3;==;=<===;;;;;CCFGGGGGGGGGGGGGGGGGGGEFGGFFGFFFFGGGGGGGGCGGGGGGFGGEFGGGGGGGGGGGGGGGGGGGGGGGGFEGGGGGGGGGGGGGGGGDGGGEGGGGGGGGGEGGGGGGGFGGGGGCEC*AFGGGGGGDGC?GGGGEF>EGG8CFFEFGDFFE:DGGGFG=BGGFGG>CDGFGGF3B?DGDEFG=>GGFGGDGFFFBFGFFFFFFFFD3C>;9D@?9AAFA?BFFC792FAAAFFFFFC9;FF?F7<F>;9(5<2,42-42(8:@)4:?
@M02996:162:000000000-B87FG:1:1101:10537:9104 1:N:0:ACTGAGCG+ACTGCATA
ATACGGGTGGCAGCAGTGAGGAATATTGGTCAATGGGCGAGAGCCTGAACCAGCCATGTCGCGTGGAGGAATAAGGATCTATGGTTCGTAAACTCCTTTTGCGGGGGGATAAAGTGCGGGACGCGTCCCGTATTGCATGTACCCCGCGAATAAGCATCGGCTAACTCCGTGCCAGCCGCCGCGGTAATACGGAGGATGCGAGCGTTATCCGGATTTATTGGGTTTAAAGGGTTCGTAGGCGTCCCCTTCAGTCGTCGGGTGAATTTCCGTGCTCAACCCGGTCACTGCCGTCGAAACTGGG
+
-8@CC?80))5;=8====6=;;;;;CEDFGGGGGGGGGGGGGGGGGGEGGGGFFFFFDGGGGGGGGGGGDGF,FFG=FFFE?FGFGGGGDGGFGGGGGGGCF==CED7CFCGG9FCFFD77CBFFGGGF<F:AFCFE+<E9CEFG5E:EEE5C9<CFGGG>F/<FFGGEC*:DC+:*2CECCE>E55F*<<;:<5=<D<)/)18/9)7?F7E55;F*5:*=5CCE)0*.*9)(4(8:?BF>/47:548*5)168114*).().))).65494()*+).139@>275)3:(((((-(.)),4
@M02996:162:000000000-B87FG:1:1101:16208:9125 1:N:0:ACTGAGCG+ACTGCATA
CCTACGGGCGGCAGCAGTGAGGAATATTGGTCAATGGGCGGAAGCCTGAACCAGCCAAGTCGCGTGAAGGAAGAAGGTATTATGTATTGTAAACTTCTTTAGCTGTGGAGCAATAACCCCTATGTATAGGGGGATGAGAGTACACAGAGAATAAGGATCGGCTAACTCCGTGCCAGCAGCCGCGGTAATACGGAGGATCCGAGCGTTATCCGGATTTATTGGGTTTAAAGGGTGCGCAGGCGGCGCTTTAAGTCAGTGGTGAAATCGTGAGGCTCAACCTCATCCTGCCATTGATACTGGG
+
8BCCCF:@10)8888;;<;;;;;CEFGGGGGGGGGGGGGGGEFGGGGGGGGGGGGGGGGGGGGGFGGGGGGGGGGGDFFGGGGGGGGGGGGGGGGGGGGGGGGGGGGGFGGGGGGGGGGGGFGGGFGGGFG+CCGGGFGGGGGGGGGGGGGGGGGGGGGGGGFGGGFGGGGGGGGGGGGGGGFFGGGGGFGGGEDGEGGFGGGEGGF>FFGGGDEGG9CFBFGGEEGGBFG>:(459BFC>5771>>?FFFFAA2A9CGF6?7<49:(04CBB<FFFFF0:)499))58::<A<A99<A)(
@M02996:162:000000000-B87FG:1:1101:12085:9136 1:N:0:ACTGAGCG+ACTGCATA
CCTACGGGGGGCAGCAGTGGGGAATATTGCACAATGGGCGAAAGCCTGATGCAGCGACGCCGCGTGAGCGATGAAGTATTTCGGTATGTAAAGCTCTATCAGCAGGGAAGATAATGACGGTACCTGACTAAGAAGCACCGGCTAAATACGTGCCAGCAGCCGCGGTAATACGGAGGATGCGAGCGTTATCCGGATTTATTGGGTTTAAAGGGTGCGTAGGCGGGATGTTAAGTCAGCGGTGAAAGTTTGCGGCTCAACCGTAAAATTGCCGTTGAAACTGGCGTTCTTGAGTGTAAACGAG
+
8ACCCA>5=1)8888::<:::88BFFGGGGGGGGGGGGGGGGGGGGGGGGGGGGFGFGGGGGGGFGGGGGGGGGGGGGGGGGGGGGGGGGGGGGGGGGGGGGGGGGGGGGGGGGGGGGGGGGGGGGFGGGGGGGGGGGGGGGGGGGGGGGGGGGGGGGGGGGGGGGGGGGGGGGGGGCGFGGFFGGGGGGGGGFEC?F7FGFG7E<FFFFGGFFFGGFGC=EED>@GFAFGFFDFFFFFC7989<9=>C49B>FBFFFFFFFF:<BFF6>GFFFFGFABA:8><1:?2<FDFFFFFFBFB>
@M02996:162:000000000-B87FG:1:1101:27810:9165 1:N:0:ACTGAGCG+ACTGCATA
CCTACGGGTGGCTGCAGTGAGGAATATTGGTCAATGGGCGGAAGCCTGAACCAGCCAAGTCGCGTGAAGGAAGACGGTATTATGTATTGTAAACTTCTTTAGCAGTAGAGCAATAAGCGCCACGCGTGGCGTGATGAGAGTATACTGAGAATAAGCATCGGCTAACTCCGTGCCAGCAGCCGCGGTAATACGGAGGATGCGAGCGTTATCCGGATTTATTGGGTTTAAAGGGTGCGCAGGCGGTCAGTTAAGTCAGTGGTCAAATCGTGAGGCTCAACCTCATCCCGCCATTGATACTGGT
+
8BCCCD>)101===8;===;;;;CCFGGGGGGGGGGGGGGGGGGGGGGGGEFGFFFFEFGGGGGFGGGGGGGGEFFFE=FGGGGGGGGGGGGGGGGGGGGGGGGGFGGGGGGGGGGGGGGGGGGGGGGGGGFEFGGGGGGGGGGGGGGGGGGGGGGGGGGGGGGGGGGGGGGGGGGGGGGGGFFGGGGGGGGGFGGFGF5CGGFGGFFFFGGGFEDFFG7FGGDD>CGFFGFFFBF99EGFGFD97F:FBFF<29<<GGFFFFFFFF:74DB?35FFF7:?FAB<14;69:AFBA982:8.
@M02996:162:000000000-B87FG:1:1101:27209:9179 1:N:0:ACTGAGCG+ACTGCATA
CCTACGGGGCGCAGCAGTGGGGAATATTGGGCAATGGACGAAAGTCTGACCCAGCGACGCCGCGTGAAGGAAGAAGATCCTCGGATTGTAAACTTCAGTCAACAGGGAAGAAAGCAATGACGGTACCTGTGGAGGAAGCCACGGCTAACTACGTGCCAGCAGCCGCGGTAATACGTAGGTGGCGAGCGTTATCCGGATTTACTGGGTGTAAAGTGTGTGTAGGCGGGAATGCAAGTCAGATGTGAAAATTATGGGCTCAACTCATAACCTGCATTTTAACCTGTATTTCTTGATAGTCGGG
+
ACCCCDF)1))8888;;<;;;888FFGGFGGGGFGGGFGGGGGGGGGGGGFGGGGGGGGGGGGGGGGGFGGGGFGGGGGGGGGGGGGGGCGGGGGGGGFGGGGGGGFGC@EGGGGGGGGCFGGGGGGGGGGGAFGGGGGGGGGGGGC>DFFFGGGGGGGGGGGGGGGGGGDFFGGGGGCFFDADEGGGCG78?FEGDGG*:FGFG:;>74:?F9@FG?GGFGCFGFGD;FGFFFFF)2@*6:)*)799::2=>7?<?CGF:FB2<4:2FAC0(.@C*),)-91646<56:A92)64*-47(
@M02996:162:000000000-B87FG:1:1101:27190:9180 1:N:0:ACTGAGCG+ACTGCATA
CCTACGGGGGGCAGCAGTGGGGAATATTGGGCAATGGACGAAAGTCTGACCCAGCGACGCCGCGTGAAGGAAGAAGATCCTCGGATTGTAAACTTCAGTCAACAGGGAAGAAAGCAATGACGGTACCTGTGGAGGAAGCCACGGCTAACTACGTGCCAGCAGCCGCGGTAATACGTAGGTGGCGAGCGTTATCCGGATTTACTGGGTGTAAAGGGTGTGTAGGCGGGAATGCAAGTCAGATGTGAAAATTATGGGCTCAACTCATAACCTGCATTTGAAACTGTATTTCTTGAGAGTCGGG
+
8ACCCD@=A8)8888::<:::88BFGGGGGGGGGGGGGGGGGGGGGGGGGGGGGGGGGGGGGGGGGGGGGGGGGGGFGGGGGGGGGGGGGGGGGGGGGFGGGGGGGGGGGGGGGGGGGGGGGGGGGGGGGGGGGGGGGGGGGGGGGGGGGGGGGGGGGGGGGGGGGG=EGGGGGGGGGGGGGFFGGGGGGGGGFGGFGGFGGGFGGFFBFGGGFFGD9D>BGGGE>EDFFGFFFFFFBFC<:AFAFFFGFFFF?26?GGFFFFBF9AFFFFF?:FF@A9A<4<A44A:.:A2<????ABF0
@M02996:162:000000000-B87FG:1:1101:13520:9182 1:N:0:ACTGAGCG+ACTGCATA
CCTACGGGAGGCAGCAGTGGGGAATATTGCACAATGGGGGAAACCCTGATGCAGCGACGCCGCGTGAGTGAAGAAGTATTTCGGTATGTAAAGCTCTATCAGCAGGAAAGAAAATGACGGTACCTGACTAAGAAGCCCCGGCTAACTACGTGCCAGCAGCCGCGGTAATACGTAGGGGGCAAGCGTTATCCGGATTTACTGGGTGTAAAGGGAGCGTAGACGGTAAGGCAAGTCTGAAGTGAAATGCCAGGGCTCAACCCTGGAACTGCTTTGGAAACTGGCCTACTAGAGTGCAGGAGAG
+
8ACCCB1=81)====;====;88BFGGGGGGGGGGGGGGGGGGGGGGGGGGGGGGGGGGGGGGGFFGGGGGGGGGGGGGGGGGGGGGGGGGGGGGGGGGGGGGGGGGGGGGGGGGGGGGGGGGGGGGGGGGGGGGGGGGGGDGGGGGGGGGGGGGGGGGGGGGGGGEGGGGGGGDGGGGGGGFFGGDCFFGGGFGGFGGAFFGFGDFFFFGGCE>DDBGGFGGGGEGG7F<<ABBFFFFC>FFFAFF:9><@?B:?FGGFFFFB>0)5=<F2<?FCF()-(7?<7??66<?FF<:6<1614
@M02996:162:000000000-B87FG:1:1101:13538:9190 1:N:0:ACTGAGCG+ACTGCATA
CCTACGGGAGGCAGCAGTGGGGAATATTGCACAATGGGGGAAACCCTGATGCAGCGACGCCGCGTGAGTGAAGAAGTATTTCGGTATGTAAAGCTCTATCAGCAGGAAAGAAAATGACGGTACCTGACTAAGAAGCCCCGGCTAACTACGTGCCAGCAGCCGCGGTAATACGTAGGGGGCAAGCGTTATCCGGATTTACTGGGTGTAAAGGGAGCGTAGACGGTAAGGCAAGTCTGAAGTGAAATGCCAGGGCTCAACCCTGGAACTGCTTTGGAAACTGTCCTACTAGATTGCAGGAGAG
+
8ACCCE>88))8=8=;==;=;888CFGGGGGGGGGGGGGGGGGGGGGGGGGGGFFGCGGGGGGGFGGGGGGGGFGGEFGGGGGGGGGGGGGGGGGGGCAFGGGGGGGGGGGGGGGGGGGGGGGGGGGGGGFGFGFGFGGGGGGEGGGFGGGGGGGGGGGGFCGGGEEE@DEC>:1CCEEGDGFFGGGGGFGGCBGGFGGFGGGFGGFFFFGEGFFGDBGCFGGGG:FGFFGFFADF<A?:8:<6<FF?FBFFFFFFFGG:?FFB(5:DFD:<A?FCB:<AD94<<<?).)))..6<<(,.-
@M02996:162:000000000-B87FG:1:1101:3304:9195 1:N:0:ACTGAGCG+ACTGCATA
CCTACGGGTGGCAGCAGTGGGGAATATTGCACAATGGGGGAAACCCTGATGTAGCGATGCCGCGTGAAGGATGAAGTTCTTCGGAATGTAAACTTCTATCAGCAAGGAAGAAAATGACAGTACTTGACTAAGCAGCCCCGGCTAACTACGTGCCAGCAGCCGCGGTAATACGTAGGGGGCAAGCGTTATCCGGAATTACTGGGTGTAAAGGGTGCGCAGGCGGCACTCTAAGTCAGTGGTGAAACCCATGAGCTCAACTCATGACTTGCCATTGAAACTGGAGAGCTAGAGTACAGGAGAG
+
8ACCCFFA)00========;;88BFGGGGGGGGGGGGGGGGGGGGGGGGGGFGFFGEGGDGGGGGGGGGGGGGGFGGGGGGFGGGGGGGFGGGGGGGGGGGGGGGGGFGGEFFGGFGGGFGGGGFFEFGEFFGGGGGGGGGGGCFFGGGGGGCGGGGGGGGCEGEECGFFGG5DCECGGGGGFFGGDDFGFGGF>8FGGFG4F;EDFF6ADGGFFGG@DDFGGGGF?FAFGFABFFAAFG2;4=A>@:FB7FFB:?FGFAFFFFFBFD?0*64:8FFBFA?F<?6:D)54)6)6>A:<B??
@M02996:162:000000000-B87FG:1:1101:12739:9200 1:N:0:ACTGAGCG+ACTGCATA
CCTACGGGAGGCTGCAGTGGGGAATATTGCACAATGGGGGAAACCCTGATGCAGCAACGCCGCGTGCGGGAAGACGGTCTTCGGATTGTAAACCGCTTTTCTTAGTGAAGAATTTTGACGGTAGCTAAGGAATAAGCATCGGCTAACTACGTGCCAGCAGCCGCGGTAATACGTAGGATGCAAGCGTTGTCCGGATTTACTGGGTGTAAAGGGAGCGCAGGCGGGACTGCAAGTTGGATGTGAAATGTCGAGGCTTAACCTCGGAACTGCATCCAAAACTGTAGTTCTTGAGTGGAGTAGG
+
8ACCCA8@=0)===8;==;;;88BFGGGGGGGGGGGGGGGGGGGGGGGGGGGGGGGGGGGGGGGFGGGGGDGGGGGGGGGGGGGGGGGGGGGGGGGGGGGGGGGGGGGGGGGGGGGGGGGGGFGGGGGGGGGGGGGGGGGGGGGGGGGGGGGGGGGGFGGGFGGGGGDGGGGGGGGGGGGGGFFGGGGGGGGGFGGFGGFGGGF*9AFCFGDDFFGGFGGEE=GEEGC?FGFFFAFF?FG>F<F>?B<D<?FB;BFFFGF>8:?BFFFFB>42:FGF?FFA=4>>2<A-6.5AA23>?25)
@M02996:162:000000000-B87FG:1:1101:4220:9201 1:N:0:ACTGAGCG+ACTGCATA
CCTACGGGAGGCTGCAGTGGGGAATATTGGGCAATGGGCGCAAGCCTGACCCAGCAATGCCGCGTGAAGGAAGAAGGCTTTCGGGTTGTAAACTTCTTTTAAGTGGGACGACAATGACGGTACCACTTGAATAAGCTCCGGCTAACTACGTGCCAGCAGCCGCGGTAATACGTAGGGAGCAAGCGTTATCCGGATTTCCTGGGTGTAAAGGGCGTGGAGGCGGGACATCAAGGCAGATTTGACAGCACGAGTGTCAACTTCGTGGCTGCATTTGAACATGACGTTCTTGAGTTTTGGATAG
+
88ABCAAA)11===8=====;888CCFFFGGFFEGGGGGGGGGGGGGGDGGGGFFFFGGFGGGGGGGGGGBFFFFGGGGFGGGGGFGGGAF9FFGGCEFFGGGEFGGA,@FCEGGFDGGGGFGGGCFFFFGGGGGGGGGGGGGGGGGGCEGGGGGE6,=@CDGGDG*CC9?FGGGGGGGE5C?5?DGGFC78C3=CA++;7;7.A<4@FFGGD>>C)(9C7C=>5>F*)9D*)(,5:2**4:)9577(1,10(..).C?<AF11((,4)8FA2)*2)).42<<81(46)).))-)(04))4
@M02996:162:000000000-B87FG:1:1101:22205:9201 1:N:0:ACTGAGCG+ACTGCATA
CCTACGGGGGGCTGCAGTGGGGAATTTTGCGCAATGGGGGGAACCCTGACGCAGCAACGCCGCGTGCGGGATGAAGGCCTTCGGGTTGTAAACCGCTTTCAGCAGGGACGATTATGACGGTACCTGCAGAAGAAGCTCCGGCTAACTACGTGCCAGCAGCCGCGGTAATACGTAGGGAGCGAGCGTTATCCGGATTCATTGGGCGTAAAGCGCGCGTAGGCGGATCGCCAAGCGGAACCTCTAATCCGAGGGCTCAACCCCCGGCCGGGTTCCGAACTGGCGGTCTCGAGTGCGGTAGGGG
+
8ACCCDF555)8888::::::88BFFGGGGGGGGGGGGGGGFGGGGGGGGGGGGGGGGGGGGGGFGGGGGGGGGGGGGGGGGGGGGGGGGGGGGGGGGGGGGGGGGGGGGGGGGGGGGGGGGGGGGGGGGGGGGGGGGFGGGGGGEGGGGGGGGGGGGGGGGGGGGGGGGGGGFGGGGGGG3:BEGGGGGFGG>EGFGGFGGGFGGEEFFGEDBFGG>DDFCGGGFGG?3<>6:7>;>FC:>>=>FFFC9>DFFFF?GG?FF>96>>2>;C:?(7/802::;9362<()-406(23),4:9
@M02996:162:000000000-B87FG:1:1101:3324:9202 1:N:0:ACTGAGCG+ACTGCATA
CCTACGGGTGGCAGCAGTGGGGAATATTGCACAATGGGGGAAACCCTGATGTAGCGATGCCGCGTGAAGGATGAAGTTCTTCGGAATGTAAACTTCTATCAGCAAGGAAGAAAATGACAGTACTTGACTAAGCAGCCCCGGCTAACTACGTGCCAGCAGCCGCGGTAATACGTAGGGGGCAAGCGTTATCCGGAATTACTGGGTGTAAAGGGTGCGCAGGCGGCACTCTAAGTCAGTGGTGAAACCCATGAGCTCAACTCATGACTTGCCATTGAAACTGGAGATCTAGATTACAGGAGAG
+
8ACCC>@510)=;8====;;;88BFFGGGGGGGGGGGGGGGGGGGGGGGG<FGGGGCFGGGGGGFGGGGGGGGGGGGGGGGGDBFEGGGGEGGGGGGGFFGFGGGGGFGGGFGGDAFGGGGGGGF9CFGFG,DAEFEGG7EEDFGGGGGGG@FGGCFCDDF+C++@>EFGGEGGGGGCGEGGFFGDGCGGGG=>EFFGGFFF58EGFFFF**2)=CDF57>*:557CFAF7*).)966?G678@DFF14(5<7<B?):CAFFBA?AAAFF26<6=C=2:42)2>(.:A:6).)-.204324
@M02996:162:000000000-B87FG:1:1101:17858:9211 1:N:0:ACTGAGCG+ACTGCATA
CCTACGGGCGGCAGCAGTGGGGAATATTGGGCAATGGGCGCAAGCCTGACCCAGCAATGCCGCGTGAAGGAAGAAGGCTTTCGGGTTGTAAACTTCTTTTAAGTGGGACGACAATGACGGTACCACTTGAATAAGCTCCGGCTAACTACGTGCCAGCAGCCGCGGTAATACGTAGGGAGCAAGCGTTATCCGGATTTACTGGGTGTAAAGGGCGTGTAGGCGGGACATCAAGTCAGATGTGAAAGCACGAGGCTCAACTTCGTGTCTGCATTTGAAACTGACGTTCTTGAGTGTTGGAGAG
+
8BCCCBF>)1)8888;;<;;;88BFFGGGGGGGGGGGGGGGGGGGGGGGGGGGGGGGGFGFFGGGGGGGGDEFGGGGGFCFGGGGGGGGGGGGGGGGGGGGFFFFGGGGGGGGGGGGGGGGGGCFGGGGGGGGGF9EFGGGGGCCFFGGGGGGD9FGGFGGGGGGGGGGGGGGGGGEGGGGGFFGGGGGGCGG>GEAFC+*C5FE>FFF?CC>BDDD?GGFGEC557C?FF4<AB?BAF:<F<*6)),9?6B>08??FGBAB0(8:)-=4C2<A=@?A<4)9:?::?24656AA<B>BB?B
@M02996:162:000000000-B87FG:1:1101:3301:9213 1:N:0:ACTGAGCG+ACTGCATA
CCTACGGGTGGCAGCAGTGGGGAATATTGCACAATGGGGGAAACCCTGATGTAGCGATGCCGCGTGAAGGATGAAGTTCTTCGGAATGTAAACTTCTATCAGCAAGGAAGAAAATGACAGTACTTGACTAAGCAGCCCCGGCTAACTACGTGCCAGCAGCCGCGGTAATACGTAGGGGGCAAGCGTTATCCGGAATTACTGGGTGTAAAGGGTGCGCAGGCGGCACTCTAAGTCAGTGGTGAAACCCATGAGCTCAACTCATGACTTGCCATTGAAACTGGAGAGCTAGAGTACAGGAGAG
+
68BCCB8):)0========;;88BFFGGGGGGGGGGGGGGGGGGGGGGGGGGGGGGDGGGGGGGGGGGGGGFGGGGGGGGGGGGGGGGGGGGGGGGGGFGGGGGGGGGGGGGGGGGGGGGGGGGGGGGGGGFGGGG@EGGEGECFGGGGGGGGGGGGGGGFGGDGGDGEGGG5BF*>@EEEGFFGGGGGGGGGFGGFGGF=FFFGCFAFFDEGFFGGFGDFGEDGEEFFFCF9A<FFAFG0D?=<7>?<:AF):?FDFFFFFAFFFAFF3:64.=:@3><:5?:<6A<)4766)))0.(.3
@M02996:162:000000000-B87FG:1:1101:4232:9214 1:N:0:ACTGAGCG+ACTGCATA
CCTACGGGAGGCTGCAGTGGGGAATATTGGGCAATGGGCGCAAGCCTGACCCAGCAATGCCGCGTGAAGGAAGAAGGCTTTCGGGTTGTAAACTTCTTTTAAGTGGGACGACAATGACGGTACCACTTGAATAAGCTCCGGCTAACTACGTGCCAGCAGCCGCGGTAATACGTAGGGAGCAAGCGTTATCCGGATTTACTGGGTGTAAAGGGCGTGTAGGCGGGACATCAAGTCAGATGTGAAAGCACGAGGCTCAACTTCGTGTCTGCATTTGAAACTGACGTTCTTGAGTGTTGGAGAG
+
8BCCCEFFA))========;;888EFGGGGGGGGGGGGGGGGGGGGGGGGGGGGGFGGGGGGGGGGGGGGGGGGFGGGGCFG@GGGGEGFGGGGGGGGGGGGFFFGGGGGGGGGGGGGGGGGGGGGGEGGGGGGGGFGGGDGGEGGGGGGGDGGGGGGGFGGGGGGEDFFFGGGFEGGGGGGFFGGGGGGGGGFGGFGGFGGGFGGFFFFGGGFEDDBCFFGGGDDGGFFGFFFFFAFFF9F<BAFFBC09B>BFFFGGFFFBF:?A9BADFFB?GFAFAAF?:?FB<6A5:36<<0)(54
@M02996:162:000000000-B87FG:1:1101:3922:9217 1:N:0:ACTGAGCG+ACTGCATA
CCTACGGGGGGCAGCAGTTAGGAATATTCGTCAATGGGGGAAACCCTGAACGAGCAATGCCGCGTGGAGGATGAAGGTCCTATGGATTGTAAACTTCTGTTGTTAAGGAAGAACGACCTAGGTAGGAAATGACCTAGGAGTGACGGTACTTTTCAAGAAAGCTCCGGCTAACTACGTGCCAGCAGCCGCGGTAATACGTAGGGAGCGAGCGTTATCCGGATTTATTGGGTTTAAAGGGTGCGTAGGCGGCTTGTCAAGTCAGTGGTGAAAGCCCCCTGCTCAACAGGGGAACTGCCATTGA
+
8ACCCDF501)8888::<<<<:::FFGGGGGGGGGGGGGGGGGGGGGGGGGGGFFFFFGGGGGGFGGGGGGGGGGGGGGGGGGGGGGGGGGGGGGGGGGGGGGFGGFGGGGGGGGGGGGGGGGGGGGGGGGGGGGGGGGGGGGGGGGGGGGFGGGGGGGGGGGGGGGGGGGGGGGGGGGGGGFFGGGGGGGGG>EGFGGFGGGFGGFFFFGGGFFGGFGC3>FGGFGGFEGFFFFFB?FC:DBBBBFBGFFFFFFFFGGFAFFBFFB4FDG??:EEF?04>=???FF09;B?DFF7<<AA2
@M02996:162:000000000-B87FG:1:1101:10205:9228 1:N:0:ACTGAGCG+ACTGCATA
CCTACGGGTGGCTGCAGTCGAGGATCATTTGCAATGGGCGAAAGCCTGACAATGCGACGCCGCGTGGAGGATGAAGGCCTTCGGGTTGTAAACCCCTGTCATAAGGGAACAGGCGAGGCTACCCAACACGTATCTTAGTTGAGTGTACTTTAAGAGGAAGCGACGGCTAACCCTGTGCCAGCAGCCGCGGTCATACAGAGGTCGCAAGCGTTGTTCGGATTTACTGGGCGCAAACGGCGCGTAGGCGGGCGTGTTGGTCAGGTGGGAAATCCTTGGGCCCAACCGTGTAGAGTGGCGTAGA
+
88CCCE=551)=;==;==;88878CE,C,-CFGGGGGGGGGGGGGGGGG8;C,9C@CFGG+CFGFG@:FGGFGGGGG@,CFGGGCFGGGGGGG,+@FFFGAE,?FAFFG:FEC<@+@:+A>,6:D<=FCGG=,@=;,583@C3FF;:,@,>,>>,9E8;FFD@BEG*8C8B,*=C6C,49?<FFGF))775*/7CC6CD)*8688))))5/5>05FD><*5@+009C*,8)04((03;E)(12)-*81)(484,.3:*;-().4(((..)2())13.(4(()(,(,(.()))))-()-(((
@M02996:162:000000000-B87FG:1:1101:3930:9234 1:N:0:ACTGAGCG+ACTGCATA
CCTACGGGGGGCAGCAGTTAGGAATATTCGTCAATGGGGGAAACCCTGAACGAGCAATGCCGCGTGGAGGATGAAGGTCCTATGGATTGTAAACTTCTGTTGTTAAGGAAGAACGACCTAGGTAGGAAATGACCTAGGAGTGACGGTACTTTTCAAGAAAGCTCCGGCTAACTACGTGCCAGCAGCCGCGGTAATACGTAGGGAGCGAGCGTTATCCGGATTTATTGGGTTTAAAGGGTTCGTAGGCGGCTTGTCAAGTCAGTGGTGAAAGCCCCCTGCTCAACAGGGCAACAGCCATTGT
+
88ACC5@)::)8888::<<<<::CFEGGGGGGGGGGGGGGEGFFGGGGGGGGGGGGFGGGFGGGGGGGGGGGGGGAGGGGGGGGGGFGGGGGFFFGGGCGGGE:CFGFGGGGGGEEGGGCGGGGG@EGGF9FFDGFF7<FBCFG7:EGGGGGFGGF9FFGGGGGGCECCGGEGGGEG6FGFGFFGGGGGC3EEFFGFGFFC7>?5C>:7BCEGDFGGFCDFGGGGFFD?EGBFA<F22@*4/87(.69/69;(3)4)0:<>FAB(5:<=:C?:(5*.(48)=)341(4(-(,((.2)-6))
@M02996:162:000000000-B87FG:1:1101:7187:9239 1:N:0:ACTGAGCG+ACTGCATA
CCTACGGGAGGCAGCAGTGGGGAATATTGCTCAATGGGCGAAAGCCTGATGCAGCGACGCCGCGTGAGCGAAGAAGTATTTCGGTATGTAAAGCTCTATCAGCAGGGAAGAAAAATGACGGTACCTGACTAAGAAGCACCGGCTAAATACGTGCCAGCAGCCGCGGTAATACGTATGGTGCAAGCGTTATCCGGATTTACTGGGTGTAAAGGGAGCGCAGGCGGTACGGCAAGTCTGATGTGAAAGCCCGGGGCTCAACCCCGGTACTGCATTGGAAACTGTCGAACTAGAGTGTCGGAGG
+
ACCCCDFA=8)=========;88BFGGGFGGGGGGGGGGGGGGGGGGGGGGGGGGGFGGGGGGGFGGGGGGGGGGGGGGGGGGGGGGGGGGGGGGGGGGGGGGGGGGGGGGGGGGGGGGGGGGGGGGGGGGGGGGGGGGGGGGGGGGGGGGGGGGGGGGGGGGGGGGGGGGGGGGGGGGGGGFFGGGGGGGGGFGGFGGFGGGFGGFFFFGGGFFGGFGGFGGGGFEGFFGFFBAF<>FGAFA=<FFFGF>FFB;?BGGFFD999>?FFACB><FCF>B>AFFF?0:135426<AAFB69>
@M02996:162:000000000-B87FG:1:1101:7387:9247 1:N:0:ACTGAGCG+ACTGCATA
CCTACGGGTGGCTGCAGTGGGGAATATTGCGCAATGGGCGAAAGCCTGACGCAGCGACGCCGCGTGAGGGATGAAGGTCCTCGGATCGTAAACCTCTGTCGGAAGGGAAGAAACTGCCTGAGAGCAACTGCTCAGGTACTGACGGTACCTTCAAAGGAAGCACCGGCTAACTCCGTGCCAGCAGCCGCGGTAATACGGAGGGTGCAAGCGTTAATCGGAATTACTGGGCGTAAAGCGCATGTAGGCTGCCGAGTAAGTCAGAGGTGAAATCCCACGGCTCACCCGTGGAACGGCCTTTGAT
+
8ACCCFF9=00========;;88BFGGGGGGGGGGGGGGGGGGGGGGGGGGGGFFCFGGGGFGGFGGGGGGGGGGGGGGGGGGGGGGGGGFGFGGGGGFGGGGDGGGGGGGGGGGGGGGGGGGGGGFFFFCFGGGGGGGGGFGGDGFGGGGGGGGGFGGGGGGGGGEGGGGGGGGGFGGGGGFFGGGGGGGGGFGGFDGBGGGFD7FFFDDDDFFGF?GGFE<CGFGF<EDEFBF?>BD7:C<FAFFFG:;>0:?)4<F>>?4,4:BFF<C?BD>?:91:8*4:9?FB?44(((4<@2652
@M02996:162:000000000-B87FG:1:1101:10202:9249 1:N:0:ACTGAGCG+ACTGCATA
CCTACGGGTGGCTGCAGTCGAGGATCATTTGCAATGGGCGAAAGCCTGACAATGCGACGCTGCGTGGAGGATGAAGGCCTTCGGGTTGTAAACTCCTGTCATAAGGGAACAGGCGAGGATACCCAACACGTATCTTAGTTGAGTGTACTTTAAGAGGAAGCGACGGCTAACTCTGTGCCAGCAGCCGCGGTAATACAGAGGTCGCAAGCGTTGTTCGGATTTACTGGGCGTAAAGGGCGCGTAGGCGGTCGTGTGTGTCAAGTGTGAAATCTCCGGGCTCAACCCGGAAAGTGCGCTTGAA
+
8ACCCE:5:0)=;======88888CFCFGGGGGGGGGGGGGGGGGGGGGGEGGFGGGGGGGGGGFGGGGGCFGGGGGGGGGGGGGGGGGGGGGGGGGGGGGGGGGGGGGGGGGGGGGGEGGGFGGGGFGGGGGGGGGGGGGGGGGGGGGGGGGGGGGFGGGGEGGGGGGCFGGCCGGGGGGGFFGGGGGGGGGFGGFGGFGGGFGGFFF::CC>;DGFGGFGFFGFGGFFDFF:AF:<E5799D6=B>514<?:?:?FGF5@<AA6ABFAC><<DEE>4:?FB??FF;7;1<AAF;E0?:4
@M02996:162:000000000-B87FG:1:1101:26399:9263 1:N:0:ACTGAGCG+ACTGCATA
CCTACGGGTGGCTGCAGTCGAGGATCATTTGCAATGGGCGAAAGCCTGACAATGCGACGCTGCGTGGAGGATGAAGGCCTTCGGGTTGTAAACTCCTGTCATAAGGGAACAGGCGAGGGTACCCAATACGTACCTTAGTTGAGTGTACTTTAAGAGGAAGCGACGGCTAACTCTGTGCCAGCAGCCGCGGTAATACAGAGGTCGCAAGCGTTGTTCGGATTTACTGGGCGTAAAGGGCGCGTAGGCGGCATTGCGTGTCAAGTGTGAAATCTCCGGGCTCAACCCGGAAAGTGCGCTTGAA
+
8ACCCB:5:))========88888FGFGGGGGGGGGGGGGGGGGGGGGGGGGGGFGGGGGGGGGFGGGGGGGGGGGGGGGGGGGGGGGGGGGGGGGGGGGGGGGGGGGGGGGGGGGGGGGGGGGGGGGGGGFGGGGGGGGGGGGGGGGGGGGGGGGGGGGGGGGGGGGGGGGGGGGGGGGGGFFGGGGGGCGEFFC8FGFGGGF=DFFFED:DFFGDFGGDFFFFFGGFFGEFFF*4:>D>D>FFFF9<6>FFDFBFGGF<F9A9<4AB9>)57DGEB6?FFFFFFFF(48<2<;9>BFF>
@M02996:162:000000000-B87FG:1:1101:28431:9267 1:N:0:ACTGAGCG+ACTGCATA
CCTACGGGAGGCAGCAGTGAGGAATATTGGTCAATGGACGGAAGTCTGAACCAGCCAAGTCGCGTGAAGGATGAAGGTATTATGTATTGTAAACTTCTTTAGCAGTGGAGTAATAAGGGGATCGCGATCCCTGATGCAAGTACACTGAGAATAAGGATCGGCTAACTCCGTGCCAGCAGCCGCGGTAATACGGAGGATCCGAGCGTTATCCGGATTTATTGGGTTTAAAGGGTGCGCAGGCGGCTTTTTAAGTCAGTGGTTAAATCGTGACGCTCAACGTCATCACGCCATTGATACTGGA
+
8BCCCE==)1)====;====;;;EFGGGGGGGGGGGGGGGGGGGGGGGGGGGGFEFFGGGGGGF@FGGGGGGGGGGGGGGGGGGGGGGGGGGGGGGGGGGGGGGFEFGGGGGGGGGGGGGGGGGGGGGGFGGGGGGGGGGGFGGGGGGGGGGGGGGGGGGGGGGGGGGGGGGGGGGGGGGGGFFGGGGGGGGGFGGFGGFGGGFGGFFAFFGGF:DD?GFFGGGD5CFCFFEFFFFF@FD>D>76<F7GBBFF<AFAGGA<FFFFDBFF?5:B?DEFFFFFFFFF???:224266<@BBF(
@M02996:162:000000000-B87FG:1:1101:19103:9297 1:N:0:ACTGAGCG+ACTGCATA
CCTACGGGTGGCAGCAGTGAGGAATATTGGTCAATGGACGAGAGTCTGAACCAGCCAAGTAGCGTGCAGGATGACGGCCCTATGGGTTGTAAACTGCTTTTGTACGGGAATAAAGTGACCTACGTGTAGGTTTTTGCATGTACCGTAAGAATAAGGACCGGCTAATTCCGTGCCAGCAGCCGCGGTAATACGGAAGGTCCGGGCGTTATCCGGATTTATTGGGTTTAAAGGGAGCGTAGGCCGTGCTTTAAGCGTGTTGTGAAATGTAGGCGCCCAACGTCTGCACTGCAGCGCGAACTGG
+
ACCCCEF=A0)========;;;;EFGGGGGGGGGGGGGGGGGGGGGGGGGGGGGGGGGGGGGGGGGGGGGGGGGGGGGGGGGGGGGGGGGGGGGGGGGGGGGGGGGGGGGGGGGGGGGGGGGGGGGGGGGGGGGGGGGGGGGGGGE@EGGGGGGGGGGGGGGGGGGGGGGGFGGGGGGGGGGFFGGGGGGGFGDGC9DFFGGGFGGFFFFGGGFFGGFGGFGFDGFGGFFGFF:>EFFF>899<>@F>FB9F<0(-4CD?:FBFAAFFFB96;1>EF??F6),6<FFFF>5:69F9E;:?>
@M02996:162:000000000-B87FG:1:1101:14902:9300 1:N:0:ACTGAGCG+ACTGCATA
CCTACGGGCGGCAGCAGTGAGGAATATTGGTCAATGGACGGAAGTCTGAACCAGCCAAGTCGCGTGAAGGATGAAGGTATTATGTATTGTAAACTTCTTTAGCAGTGGAGTAATAAGGGGATCGCGATCCCTGATGCAAGTACACTGAGAATAAGGATCGGCTAACTCCGTGCCAGCAGCCGCGGTAATACGGAGGATCCGAGCGTTATCCGGATTTATTGGGTTTAAAGGGTGCGCAGGCGGCTTTTTAAGTCAGTGGTTAAATCGTGACGCTCAACGTCATCACGCCATTGATACTGGG
+
ACCCCDA080)8888;;<;;;;;EFGGGGGGGGGGGGGGGGGGGGGGGGGGGGFGGGGGGGGGGFFGGGGGGGGGGGGGGGGGGGGGGGGGGGGGGGGGGGGGGGGGGGGFGGGGGGGEGGGGGGGGGGGGGGGGGGGGFGGGGGGGGGGGGGGGGGGGGGGGGGGGGGGGGGFGGGGGGGGFFGGGGGGGGGFGGEDGFGDC5CDB>FFFGGFFGC?FDFGGGGFGFBFGF((4>6>FD39>7(7)568:BA4<44?F<<?64)482)(1462)862(--78<2)8?B94<<<))*6),(
@M02996:162:000000000-B87FG:1:1101:12426:9307 1:N:0:ACTGAGCG+ACTGCATA
CCTACGGGTGGCAGCAGTGGGGAATATTGGGCAATGGGCGAAAGCCTGACCCAGCGACGCCGCGTGAGGGAAGAAGGTCTTCGGATTGTAAACCTTAGTCAACAGGGAAGAAGCAAGTGACGGTACCTGTGGAGGAAGCCACGGCTAACTACGTGCCAGCAGCCGCGGTAATACGTAGGTGGCGAGCGTTATCCGGATTTACTGGGTGTAAAGGGTGTGTAGGCGGGACTGCAAGTCAGATGTGAAAACTATCGGCTCAACTGATAGCTTGCATTTGAAACTGTGGTTCTTGAGTGTGGGG
+
88BCC>8):))========;;88BEFGGGGGGGGGGGGGGGGGGGGGGGGGGGGGGGGGGGGGGFFGGGGGGGGGGGGGGGGGGGGGGGGGGGGGGGGEFGGGGGGGGGGGGGGGGGGGGGGGGGGGGGGGGGGGGGGGGGGGGGGGGGGGFGGGGGGGGGGGFEGGGGGGGGGGFFGGGGGFFGGGGGEGGGFGGFGGFGGGFGGFBD?FGGFFGGFGGFGGGGFGGBFGFFFFFAFFG<CAFFBBBGFFF<B>F?EGFFFFFFFF<6<FFDFF96A4<>FF6<:B6><>A::AB9<B?0
@M02996:162:000000000-B87FG:1:1101:16918:9310 1:N:0:ACTGAGCG+ACTGCATA
CCTACGGGTGGCAGCAGTGGGGAATATTGCACAATGGGCGAAAGCCTGATGCAGCGACGCCGCGTGAGTGAAGAAGTATCTCGGTATGTAAAGCTCTATCAGCAGGGAAGAAAATGACGGTACCTGCAGAAGAAGCTCCGGCTAACTACGTGCCAGCAGCCGCGGTAATACGTAGGGAGCGAGCGTTATCCGGATTCATTGGGCGTAAAGCGCGCGTAGGCGGCTTGCCAAGCGGGATCTCCAATCTGGGGGCTCAACCTTCAGCCGGATCCCGAACTGGCAGGCTCGAGTTCGGTAGAGG
+
8ACCCDD=)0)========;;88BFGGGGGGGGGGGGGGGGGGGGGGGGGGGGFFGGGGGGGGGFGGGGGGGGGGGGGGGGGGGGGGGGGGGGGGGGGGGGGGGGGGGGGGGGGGGGGGGGGGGGGGGGGGGGGGGGGGGGGGGGGGGGGGGGGGGGGGGGGGGGGGGGGGGFGGGE6EGGGFFGGGGGGGGGFGGFGGFGGGFGGFFFFGGGFFGGBGGFGGGGFGGFFGFFFFFBBF:<:<?9?F6C?7@>13<?FGBFFFF47>>B?C?:<EGB?FF?FF>B(43(4.46408.().4
@M02996:162:000000000-B87FG:1:1101:14917:9311 1:N:0:ACTGAGCG+ACTGCATA
CCTACGGGCGGCAGCAGTGAGGAATATTGGTCAATGGACGGAAGTCTGAACCAGCCAAGTCGCGTGAAGGATGAAGGTATTATGTATTGTAAACTTCTTTAGCAGTGGAGTAATAAGGGGATCGCGATCCCTGATGCAAGTACACTGAGAATAAGGATCGGCTAACTCCGTGCCAGCAGCCGCGGTAATACGGAGGATCCGAGCGTTATCCGGATTTATTGGGTTTAAAGGGTGCGCAGGCGGCTTTTTAAGTCAGTGGTTAAATCGTGACGCTCAACGTCATCACGCCATTGATACTGGG
+
ACCCCE>5:))8888;;<;;;;;CFFGGGGGGGGGGGGGGGGGGGGGGGGGGGGGGGGGGGGGGFGGGGGGGGGGGGGGGGGGGGGGGGGGGGGGGGGGGGGGGGGGGGGGGGGGGGGGGGGGGGGGGGGGGGGGGGGGGGGGGGGGGGGGGGGGGGGGGGGGGEGGGGGGGGGGGGGGGGGFFGGGGGGGGGFGGFGGFGGGFGGFFFFGGGFFGGFGGFGGGGBF>AFGFFFFFFFFG>C>>;5F<GF?FBA>DFGFABFFA2:??70>:B?EGF?0:?>?AA?:(1(4)-)4)16<4(
@M02996:162:000000000-B87FG:1:1101:21130:9315 1:N:0:ACTGAGCG+ACTGCATA
CCTACGGGTGGCAGCAGTGGGGAATATTGCACAATGGGCGAAAGCCTGATGCAGCGACGCCGCGTGAGTGAAGAAGTATCTCGGTATGTAAAGCTCTATCAGCAGGGAAGAAAATGACGGTACCTGACTAAGAAGCCCCGGCTAACTACGTGCCAGCAGCCGCGGGAATACGTAGGGGGCAAGCGTTATCCGGATTTACTGGGTGTCAAGGGAGCGTAGACGGTTTGGCAAGTCTGAAGTGAAATGCGGGGGCTCAACGCCTGAACTGCTTTGGAAACTGTCGAACTAGAGTGCAGGAGAG
+
88BCCAA5>)1========;;88BFGGGGGGGGGGGGGGGGGEGGGGGGGGGGGGGFGGGGGGGFFGGGGFFGFGGGGGGCFGGGGGGGGF<FGGGGGFGGGGGGGGGGGFFGGCFGGGGGGGGCCFFFGGFGGGGGGGGEGGFGF8FGGGGGFGGFFFGG>8E@*9EGFGGFFGC>EGGG3=FGDDD*AFGGFGGFFGFGGG):))19@DG<EFGGFDDFCE*:7CD4?C>A:4F2<F*5*.95B47D>FF9;:?<F*3941(5:AD?6*<A0)<7354:7088((4<4).<A9<)(48:
@M02996:162:000000000-B87FG:1:1101:19104:9318 1:N:0:ACTGAGCG+ACTGCATA
CCTACGGGTGGCAGCAGTGAGGAATATTGGTCAATGGACGAGAGTCTGAACCAGCCAAGTAGCGTGCAGGATGACGGCCCTATGGGTTGTAAACTGCTTTTGTACGGGAATAAAGTGACCTACGTGTAGGTTTTTGCATGTACCGTAAGAATAAGGACCGGCTAATTCCGTGCCAGCAGCCGCGGTAATACGGAAGGTCCGGGCGTTATCCGGATTTATTGGGTTTAAAGGGAGCGTAGGCCGTGCTTTAAGCGTGTTGTGAAATGTAGGGGCCCAACGTCGGCACTGCAGCGCAAAATGG
+
88B@CBFAA))========;;;;CFGGGGGGGGGGGGGGGGGGGGGGGGGGGGGGGGGGGGGGGGGGGGGGFFGGGGGGGGGGGGGGGGGGGGGGGGGGGGGG9AFGGCGGGGGGGD9FEG9<FGGGGFAEGFGGGGECGGGGGG+@=DFGGGGGGGFFFD?CGGGGGGGGGGGGGGFFGGGFFED>DDGGGGF*C39?ADCEFGG3BAFGGGAAGGCCGFGGGG>?FBFGF03(>(4BD7*4>>)0.26<B)1-(-2*(,9<A>)6)*)*-,4<CF?:4(),-((,.3<0,9(-(0()-.
@M02996:162:000000000-B87FG:1:1101:25309:9325 1:N:0:ACTGAGCG+ACTGCATA
CCTACGGGTGGCAGCAGCTAAGAATATTCCGCAATGGACGAAAGTCTGACGGAGCGACGCCGCGTGGATGATGAAGGTCGGAAGATTGTAAAATCCTTTTATAACTGAGGAATAAGCAGTGTGAGAGAAACGCACTGTGGTGACTGTAGGTTATGAATAAGCAACGGCTAATTACGTGCCAGCAGCCGCGGTAACACGTAAGTTGCGAGCGTTGTTCGGAATTATTGGGCGTAAAGGGCATGTAGGCGGTTTTGCAAGCTTGGTGTGAAATCTCGGAGCTCAACTCCGAAATTGCGTTGAG
+
8ACCCD@9:0)========;<;;CFGGGGGGGGGGGGGGGGGGGGGGGGGGGGFFGGGGGGGGGFGGGGGGGGGGGGGGGGGGGGGGGGGGGGGGGGGGGGGGGGFFGGGGGGGGGGGGGGGGGGGGGGGGGGGGDGGGGGGGGGGGGFFGGGGGGGGGGGGFGGGGGGGGGGGGGGGGGGGFFGGGGGGGGGFFFFGGAGGGFFGFFEFGCGFEGGFGDEGGGGFFF<FGFFFFFA?B93FAFBFF9C4(<??>><CGF25:<?FFF?>?><));773<3@<?<>>:4:7?<2<?7<9?7
@M02996:162:000000000-B87FG:1:1101:21140:9330 1:N:0:ACTGAGCG+ACTGCATA
CCTACGGGTGGCAGCAGTGGGGAATATTGCACAATGGGCGAAAGCCTGATGCAGCGACGCCGCGTGAGTGAAGAAGTATCTCGGTATGTAAAGCTCTATCAGCAGGGAAGAAAATGACGGTACCTGACTAAGAAGCCCCGGCTAACTACGTGCCAGCAGCCGCGGTAATACGTAGGGGGCAAGCGTTATCCGGATTTACTGGGTGTAAAGGGAGCGTAGACGGTTTGGCAAGTCTGAAGTGAAATGCGGGGGCTCAACTCCTGAACTGCTTTGGAAACTGTCGAACTAGAGTGCAGGAGAG
+
8ACCCEFAA0)========;;88BFGGGGGGGGGGGGGGGGGGGGGGGGGGGGGGGGGGGGGGGFGGGGGGGGGGGGGGGGGGGGGGGGGGGGGGGGGGGGGGGGGGFGGGGGGGGGGGGGGGGGGGGGGGGGGGGGGGGGGGGGGGGGGGGGGGGGGGGGDGGGGGGGGGGGGGGGGGGGGFFGGGGGGGGGFGGFGGFGGGAEGFF@FGGGF>DGFGD4EGGGEGG?@FFFF>B6>F:5;<@AF@7396D;>:>DGFAFB>B00:?FBG4A:FGFF>DAF:B?::A34))64A:0--,-
@M02996:162:000000000-B87FG:1:1101:16283:9331 1:N:0:ACTGAGCG+ACTGCATA
CCTACGGGTGGCTGCAGTGGGGAATATTGCACAATGGGGGAAACCCTGATGCAGCAATGCCGCGTGAGTGATGAAGTATTTCGGTATGTAAAACTCTATCAGCAGGGAAGAAGATGACGGTACCTGACTAAGAAGCACCGGCTAAATACGTGCCAGCAGCCGCGGTAATACGTATGGTGCAAGCGTTATCCGGATTTACTGGGTGTAAAGGGAGCGCAGGCGGTCCTGCAAGCCAGAGGTGAAAACCCGGGGCTCAACCCCGTGATGGCCTTTGGAACTGTAGGACTTGAGTACTGGAGGG
+
88BCCEF==0)========;;88BFGGGGGGGGGGGGGGGGGGGGGGGGGGGGGGGGGGGGGGGFGGGGGGGGGGGGGGGGGGGGGGGFGGGGGGGGFGGGGGGGGGGGGGGGGGGGGGGGGGGGGGGGGGGGGGGGGGGGGGGGGGGGGGGGGFFGGGGGGGGGGGGGGGGGGACGFGGGGFFGGGGGGGGGFGGFGG8FGGFGGFFFFGGGFFGDBGG>GGGGFFGFFGF???@(4@>8?7F>FF?GFFFFB??BGG6<D,81:)5<?68AF?<=B>FA@<B??04<43-:<>>@17?F
@M02996:162:000000000-B87FG:1:1101:28507:9333 1:N:0:ACTGAGCG+ACTGCATA
CCTACGGGTGGCAGCAGTAGGGAATATTGCACAATGGGGGAAACCCTGATGCAGCAACGCCACGTGTGGGAAGAAGCATTTCGGTGTGTAAACTACTGTCGTGAAGGAATAATGCCTGGTCTCGGCCAGGTTGAATGTACTTTGAAAGGAAGCACCGGCAAACTTCGTGCCAGCAGCCGCGGTAATACGAGGGGTGCAAGCGTTGTTCGGAATCACTGGGCGTAAAGGGAGCGCAGGCGGAGATGCAAGCGGTCTGTACAATCCCGGGGCCTAACCCCGGACCTGCAGACCGGACTGTTT
+
88BCCBD5:11========<;8;CFFGGGGGGGGGGGGGGGGGGGGGGGGGGGFFGGGGGGGGECFGGGGEGGGGGDGGGGGGGFGGGGGGGFGGGGGFGGGGGGGGGGGGGGGDFGGGGGGGGGGGGGGGGFFGGGGGGDFGGGGGGGGGGGGGGGGGGGFFFFGGGCEGGGGGGGGGGGGEFGGGGGFGEGFGGFGGFGGGFGGFFFFGGGFFGGFGGFG=DEFGGFFGFFBFE9BED>D>FAFB<C??F?>??<FF4AF?F::09BBG?FBFEF:FF>B>?<F??FFB>>>FFF<A<
@M02996:162:000000000-B87FG:1:1101:16298:9339 1:N:0:ACTGAGCG+ACTGCATA
CCTACGGGTGGCTGCAGTGGGGAATATTGCACAATGGGGGAAACCCTGATGCAGCAATGCCGCGTGAGTGATGAAGTATTTCGGTATGTAAAACTCTATCAGCAGGGAAGAAGATGACGGTACCTGACTAAGAAGCACCGGCTAAATACGTGCCAGCAGCCGCGGTAATACGTATGGTGCAAGCGTTATCCGGATTTACTGGGTGTACAGGGAGCGCAGGCGGTCCTGCAAGCCAGAGGTGAAAACCCGGGGCTCAACCCCGTGGTTGCCTTTTGAGCTGTCGGACTTGAGTACTTGCGTG
+
8ACCCDA9:));;======;;88BFGGGGGGGEGFGGGGGGGGGGGGGGGEGGGGGGGGGGGGGGGDGGGGGGGACGFGGGGGDGGG8EGFGFFGGGC?FGEGGGGF7A:BFFFFDAEF:F@EEGFCGF?DEEF,@DFFGEGGDGC=;E8EEGGGGGGGGGCC@FGDGF;FFGGGGGGGGGGFFGGGG4@FGGEGGF7CFF;7AC4AAAF*:*5=8C19<BGDCGEG73?D6:<(712<D8:)0-)7:)4352;3<2EGFFB1-(-(,08CA2)1:))4,61:6269?D22.))))9)---
@M02996:162:000000000-B87FG:1:1101:16277:9348 1:N:0:ACTGAGCG+ACTGCATA
ACTACGGGTGGCTGCAGTGGGGAATATTGCACAATGGGGGAAACCCTGATGCAGCAATGCCGCGTGAGTGATGAAGTATTTCGGTATGTAAAACTCTATCAGCAGGGAAGAAGATGACGGTACCTGACTAAGAAGCACCGGCTAAATACGTGCCAGCAGCCGCGGTAATACGTATGGTGCAAGCGTTATCCGGATTTACTGGGTGTAAAGGGAGCGCAGGCGGTCCTGCAAGCCAGGGGTGAAAACCCGGGGCTCAACCCCGGGAGTGCCTTGGGAACTGTAGGACTTGAGTACTGGAGGG
+
88ACCDF>@0)===8====;;88BFGGGGGGGGGGGGGGGGGGGGGGGGGGGGGFGGGGGGGGGCFGGGGGGGGGGAFGGGGGGGGGGGGGGGGGGGGCGGGGGGGGFGGGGGGGGGGGGGGGGGGFGGGGFDEECGGGGGGGEGGGGGGGGGFFDFFFFC=8CF;CEGCAC7,3AFCGFCBCFGGGGCFFEG4EEAFCFGGGFEDFFFFGG45:<3>DGEGGDG>FG?@CF12:F(47>7579)8@0139>2((5<6C<:B0(1(4186*6)57@<:,.6=<332(5<<:5A<A:/..,4
@M02996:162:000000000-B87FG:1:1101:15228:9353 1:N:0:ACTGAGCA+ACTGCATA
CCTACGGGAGGCAGCAGTGAGGAATATTGCACAATGGGGGAAACCCTGATGCAGCGACGCCGCGTGAGTGAAGAAGTATTTCGGTATGTAAAGCTCTATCAGCAGGGAAGAAAATGACGGTACCTGACTAAGAAGCCCCGGCTAACTACGTGCCAGCAGCCGCGGTAATACGTAGGGGGCAAGCGTTATCCGGATTTACTGGGTGTAAAGGGAGCGTAGACGGCAAGACAAGTCTGGAGTGAAATTCCGGGGCTCAACCCCGGAACTGCTTTGGAAACTGTTTAGCTAGAGTATCGGAGAG
+
8BCCCE9@80)========;;;;CEFGGGGGGGGGGGGGGGGGGGGGGGGGGGFGFGGGGGGGGCFGGGGGGGFGGGGGGGGGGGGGGGGGGGGGGGGEGGGGGGGGGGGGGGGGGGGGGGGGGGGGGGGGGGGGGFGGGGDGGGGGGGGGGGGGGGGGGGGEEGGGGGFFFGGGGGGGGGGFFGGGGGGGGGFGGFGGFGGGFGGFFFFGGFEFCC?GD6EGDGFCF?FGF)4)@:>:D:FB=:=B<FFFF69?FDCFB0739193<?ACDB?FC?:49AF9654594,)).56:7(3,4
@M02996:162:000000000-B87FG:1:1101:28506:9353 1:N:0:ACTGAGCG+ACTGCATA
CCTACGGGTGGCAGCAGTAGGGAATATTGCACAATGGGGGAAACCCTGATGCAGCAACGCCACGTGTGGGAAGAAGCATTTCGGTGTGTAAACTACTGTCGTGAAGGAATAATGCCTGGTCTCGGCCAGGTTGAATGTACTTTGAAAGGAAGCACCGGCAAACTTCGTGCCAGCAGCCGCGGTAATACGAGGGGTGCAAGCGTTGTTCGGAATCACTGGGCGTAAAGGGAGCGCAGGCGGAGATGCAAGCGGTCTGTACAATCCCTGGGCCTAACCCCGGACCTGCAGACCGGACTGTTT
+
88BCC>>5=))====;===<;8;CFGGGGGGGGGGGGGGGGGGGGGGGGGFGGGGGGGGGGGGGGGGGGGGGGGGGGGGGGGGGGGGGGGDEEGEGGGFGGGCFFEF8FFGGFGGGGGGGGGGFGGGGGGGGGGGGGGGGEGGGGGGDGGGGGGGGGGGGGGGCDFGGGGGGFGGGGGGGCGEFGGGGG7CGEFGGFGGFGG*>EGFFF>CEGFFGGEGGFGGGGFGGFFG:>F>;96BD;7>7<FFFFF<E:2?FDGG4:484:)4:FFGF?FFFF?BFFF>FF<0:4(490396F<>)
@M02996:162:000000000-B87FG:1:1101:15208:9356 1:N:0:ACTGAGCA+ACTGCATA
CCTACGGGAGGCAGCAGTGAGGAATATTGCACAATGGGGGAAACCCTGATGCAGCGACGCCGCGTGAGTGAAGAAGTATTTCGGTATGTAAAGCTCTATCAGCAGGGAAGAAAATGACGGTACCTGACTAAGAAGCCCCGGCTAACTACGTGCCAGCAGCCGCGGTAATACGTAGGGGGCAAGCGTTATCCGGATTTACTGGGTGTAAAGGGAGCGTAGACGGCAAGACAAGTCTGGAGTGAAATTCCGGGGCTCAACCCCGGAACTGCTTTGGAAACTGTTTAGCTAGAGTATCGGAGAG
+
8ACCCA:@>))=========;;;;CFEGGGFGGGGGFGGGGGGGGGGGGGGGGFFGGGGGGGGG@FGGGGGGGFFGFGGGGGGGGGGGGGGGGGGGGGFGGGFGGGGGGGGGGGDFGGGGGGGGGGGGGGGGGGGGGFGGGGGGGGGGFGFGGFGGGGGGGGEEGGGGGGGFGGGGGGGGGGFFGDGGGFGGGFGGFGGFGFGFGGFFFFGGGFFGGF39=E=3>BCF:FGFFBAFBFFGFGAF>8@DC6>B>0(54FG?BFFF((2<*626<>?FF7:A9?<44)558).:99417:>42
@M02996:162:000000000-B87FG:1:1101:25372:9363 1:N:0:ACTGAGCG+ACTGCATA
CCTACGGGAGGCTGCAGTGGGGAATATTGCGCAATGGGGGCAACCCTGACGCAGCAACGCCGCGTGATTGAAGAAGGCCTTCGGGTTGTAAAGATCTTTAATCAGGGACGAAAAAAATGACGGTACCTGAAGAATAAGCTCCGGCTAACTACGTGCCAGCAGCCGCGGTAATACGTAGGGAGCAAGCGTTATCCGGATTTACTGGGTGTAAAGGGCGCGCAGGCGGGCTTGTAAGTTGGGAGTGAAATCCCGGGGCTTAACCCCGGAACTGCTTTCAAAACTGCGAGTCTTGAGTGATGGG
+
88BCCA):50)===8====;;888CFDFGGGGFGGGGGGGGGGGGGGGGGGGGGFGGGGGGGGGEGGGGGGGGDFGGGGGGGGGGGGGGGFGGGGGGGGGGGGGGGGGGGGGGGGGGGGGGGGGGFDGGFGGGGGGGGGGGGGGGGGCFGGGGGGGGGGGGGGGGGGG5CEEF?@CFEEGFDEFGG<DDGG>FFGGFGGFGGGFG97:>FGGGFFGG>DDFGEDEDE33>DFDFABBAFGFGF@47=<C?FFFBF9>G<:29:?9(29;>GDFAFFF9:2<FAB,(-(,469456<96>B0
@M02996:162:000000000-B87FG:1:1101:21381:9366 1:N:0:ACTGAGCG+ACTGCATA
CCTACGGGGGGCAGCAGCTAAGAATATTCCGCAATGGACGAAAGTCTGACGGAGCGACGCCGCGTGGATGATGAAGGTCGGAAGATTGTAAAATCCTTTTATAACTGAGGAATAAGTACTTTGAGAGAAACGGAGTATGGTGACTGTAGGTTATGAATAAGCAACGGCTAATTACGTGCCAGCAGCCGCGGTAACACGTAAGTTGCGAGCGTTGTTCGGAATTATTGGGCGTAAAGGGCATGTAGGCGGTTTTGCAAGCTTGGTGTGAAATTCCGGAGCTCAACTCCGGAACTGCGTTGAG
+
8ACCCE=AB8)8888:::::<:CFGGGGGGGGGGGGGGGGGGFGGGGGGGGGEFFGGGGGGGGGFFGGGGGGGGGGGGGGGGGGGGGGGGGGGGGGGGGGGGGGGGGGGGFGGGGGGGGGGGGGGGGGGGF:EEGGGGGGGGGGGGGGGGGGGGGFGGGGGGGGGGGGGGGGGGGGGGGGGGFFGGGGGGGGGFGGFGGFGGGFGFFFFFGGGFFGGFDGFGGCEFFGFFGEFF?FAF@<8CB76*04C-9E038A<FC:AFFA:3<>F6>ABAFC594:46>?2)5:7:297?<2<6(-4
@M02996:162:000000000-B87FG:1:1101:27661:9375 1:N:0:ACTGAGCG+ACTGCATA
CCTACGGGTGGCTGCAGTGAGGAATATTGGTCAATGGGCGGAAGCCTGAACCAGCCAAGTCGCGTGAAGGATGAAGGTATTATGTATTGTAAACTTCTTTAGACGCAGAGAAATAAGCCCCTCGTGAGGGGTGATGCTAGTATGCGTAGAATAAGGATCGGCTAACTCCGTGCCAGCAGCCGCGGTAATACGGAGGATCCGAGCGTTATCCGGATTTATTGGGTTTAAAGGGTGCGCAGGCGGCGCTTTAAGTCAGTGGTCAAATCGTGAGGCTCAACCTCATCCCGCCATTGATACTGGG
+
8ACCCB55:1)====;;==;;;;EFGGGGGGGGGGGGGGGGGGGGGGGGGGGGGFGGGGGGGGGCFGGGGGGGFGGGFEGGGGGGGGGGGGGGGGGGGGGGGGGGGGGGGGGGGGGGGFGGGGGFGGGGGGGGDFFGFGGGGGGGGGGGGGGGGGGGGGGGGGGGGGGGGGGGGGFGGGGGGAEGGGGGGGGDFDGEDCFGGGFGGEFFFGGGADDFEG7FGGGG@GGFFGFFFFFFFFGB)479@BFFFAF<AABFFFA?FFA97::F>*2?2>+9<F:?FAA>B063><A464:@5>83
@M02996:162:000000000-B87FG:1:1101:25779:9377 1:N:0:ACTGAGCG+ACTGCATA
CCTACGGGTGGCAGCAGTGGGGAATATTGCACAATGGGGGAAACCCTGATGCAGCGATGCCGCGTGGAGGAAGAAGGTTTTCGGATTGTAAACTCCTGTCTTAAAGGACGATAATGACGGTACTTTAGGAGGAAGCTCCGGCTAACTACGTGCCAGCAGCCGCGGTAATACGTAGGGAGCGAGCGTTGTCCGGAATTACTGGGTGTAAAGGGAGCGTAGGCGGGACGGCAAGTCAGATGTGAAATACATGGGCTCAACCCATGGGCTGCATTTGAAACTGCTGATCTTGAGTATCGGAGAG
+
8ACCCAA9=0)========;;888CFGGGGGGGGGGGGGGGGGGGGGGGGGGGGGGGGGGGGGG@FGFGGGGGFFGGGGGGGGGGGGGGGGGGGGGGGGGGFFGGGGGGGGGGGGGGGGGGGGGGDGGFGFGEGGGCFGGGGGGGGGGGGGGGCGGGGGGGCEEGEEGGGGGGGGGGGGGGGFFGGDGGFGGGFGGFGGFGGGFGCAFFFGGFFBDGBGGFEGGGDGG059FAF<?4<@:6246<99>:<FF?BFFFDGFFFFFFFB?;2CAA9?<BA<<<@?92>94<>><A<<:@09><
@M02996:162:000000000-B87FG:1:1101:27820:9381 1:N:0:ACTGAGCG+ACTGCATA
CCTACGTGCGGCAGCAGTGAGGAATATTGGTCAATGGGCGAGAGCCTGAACCAGCCATGTCGCGTGGAGGAATAAGGATCTATGGTTCGTAAACTCCTTTTGCGGGGGGATAAAGTGCGGGACGCGTCCCGTATTGCAGGTACCCCGCGAATAAGCATCGGCTAACTCCGTGCCAGCAGCCGCGGTAATACGGAGGATGCGAGCGTTATCCGGATTTATTGGGTTTAAAGGGTGCGTAGGCGGCCCCTTAAGTCGGCGGTGAAATTTCCGGGCTCAACCCGGTCACTGCCGTCGAAACTGG
+
88BCCE)0001====;;<;;;;;CFFGGGGGGGDGGGGGFFGFGGGGGGGFGGFEFGGGGGGFF@FGEGGGGGFCGGGFGGGGGGGGGGGFFGGGGGGGGGGEFFGGGGGGGGGFFGGGGGGGGGGEBFECCCFFCFGGGGGGGGGEGGGGDGCFFGFGGGGGEGGGGGGFGGGGGGGGGGGFEGGGDCFGGG@EGDGGFGGGFGGFEFFGED>>3C2>FFGGGG5FGFFGD?FFB<BFG2>45-07:5?BF9):>9E<925794<A<649>62@FF(3:9F;913:6)49137--.-5<:
@M02996:162:000000000-B87FG:1:1101:27803:9386 1:N:0:ACTGAGCG+ACTGCATA
CCTACGGGCGGCAGCAGTGAGGAATATTGGTCAATGGGCGAGAGCCTGAACCAGCCATGTCGCGTGGAGGAATAAGGATCTATGGTTCGTAAACTCCTTTTGCGGGGGGATAAAGTGCGGGACGCGTCCCGTATTGCAGGTACCCCGCGAATAAGCATCGGCTAACTCCGTGCCAGCAGCCGCGGTAATACGGAGGATGCGAGCGTTATCCGGATTTATTGGGTTTAAAGGGTGCGTAGGCGGCCCCTTAAGTCGGCGGTGAAATTTCCGGGCTCAACCCGGTCACTGCCGTCGAAACTGG
+
8ACCCE95:))8888;;<;;;;;;FFGGGGGGGGGGGGGGGGGGGGGGGGGGGFFGFGGGGGGGGGGGGGGGGGGGGGGGGGGGGGGGGGGGGGGGFGGGGCGEGGGGGGDGFGGGGGGGDGGGGGGGGGGGGGGGGG68EGGFGDEDDGGDGGGGGDG;CDECFGGGGGGGGGGGGFGGGGFFGGGDGGGFC>EGFGGFGGGFGGFFFFFGGFFGGFFGFGGGGBGCBFFEFFBFB?D94>;52>DFGFFFDA?>BCG>>FB2A<ABFFD>FBFGFF:BBFBB?BA<<7(49910>><)5
@M02996:162:000000000-B87FG:1:1101:26375:9387 1:N:0:ACTGAGCG+ACTGCATA
CCTACGGGAGGCTGCAGTAGGGAATATTGGGCAATGGAGGCAACTCTGACCCAGCCATGCCGCGTGAAGGAAGACGGCCCTATGGGTTGTAAACTTCTTTTATCGTAGAGTAAACCTGGCCACGTGTGGCCAGCTGAGAGTATACGAGGAATAAGTATCGGCTAACTCCGTGCCAGCAGCCGCGGTAATACGGGGGATACGAGCGTTATCCGGATTTATTGGGTTTAAAGGGTGCGCAGGCGGATCGGTAAGTCAGGGGTGAAAAGTTGGGGCTCAACTCCAATCGTGCCTTTGATTCTG
+
8ACCCB:=8)08=========8;;;CFGFGGGDFGGGGGGGGGGGGGGGGGGGFFGGGGGGGGGGGGGGGGGGGDFFGGGGGGGGGGGGGGGCFGGGGGGGFGGGGGGGGGGGGGGGGGGGGGEGGFEDGG?FGGGGGGGGGGGGGGDGEGGFGGGGGGGGDGGGGGGGEGCDGAFG6EGGGFDGGCDGFG8*:CEFCCFGF5>ECDEFFGGGDDGGFGGFFGGGB?::FG38<BF6>B/4165175?G(49.--6<5C?>@8A9>7<4:79:7@C@7<B?<2>84((13-6AA59*65)
@M02996:162:000000000-B87FG:1:1101:24811:9419 1:N:0:ACTGAGCG+ACTGCATA
CCTACGGGTGGCAGCAGTGGGGAATATTGCACAATGGGGGAAACCCTGATGCAGCAACGCCGCGTGAAGGATGAAGTATTTCGGTATGTAAACTTCTATCAGCAGGGAAGATAATGACGGTACCTGACTAAGAAGCCCCGGCTAACTACGTGCCAGCAGCCGCGGTAATACGTAGGGGGCAAGCGTTATCCGGATTTACTGGGTGTAAAGGGAGCGTAGGCGGCATGATAAGTCAGCAGTGAAAGCCCGGGGCTCAACTCCGGGATTGCTGTTGAAACTGTCAGGCTTGATTTCAGGAGAG
+
88BCCEA5:0)=;======;;88BFGGGGGGGGGGGGGGGGGGGGGGGGGGGGGFGGGGGGGGGFGGGGGGGGGGGFGGGGGGGGGGGGGGGGGGGGGGGGGGGGGGGGGGGGGGGGGGGGGGGGGGGGGGGGGGGGGGGGGGGGGGGGGGGGGGGGGGGGGGGGGGGGGGGFDGGGGGGGGFFG?DGGGGGGFGGFGGFGGGFGGFFFFGGGFFGG?GGFGGGC>FGFFCFFFFFFFFG>:<B<<8:GFFF063?<FD<?DFF>>?BBBG<?AFFFFFFAF<<3:109<4<4>DAF?F??
@M02996:162:000000000-B87FG:1:1101:8072:9423 1:N:0:ACTGAGCG+ACTGCATA
CCTACGGGTGGCAGCAGTGGGGAATATTGGACAATGGGCGAAAGCCTGATCCAGCGACGCCGCGTGAGTGAAGAAGTATTTCGGTATGTAAAGCTCTATCAGCAGGGAAGATAATGACGGTACCTGACTAAGAAGCCCCGGCTAACTACGTGCCAGCAGCCGCGGTAATACGTAGGGGGCAAGCGTTATCCGGATTTACTGGGTGTAAAGGGAGCGTAGACGGCATGGCAAGTCTGATGTGAAAGCCCGGGGCTCAACCCCGGGACTGCATTGGAAACTGTCAAGCTAGCGTGCAGGAGAG
+
ACCCCBF=>8)========;;888EFFGGGGGGGGGGGGGGGGGGGGGGGGGGGGGGGGGGGGGFGGGGGFGGGGGGGGGGGGGGGGGGGGGGGGGGGGGGGGGGGGGGGGGGGGGGGGGGGGGGGGGGGGGGGGGGGGGGGGGGGGGGDGGGGGGGGGGGGGGGGGGGGGGGGGGGGGGCGFFGGGDFGFGGFECAGGFGGGFGDFFFFGGCEFGGFGGFGGD5<FF:?FFAF>F2<8:-2:=94>BD>>D;0:B?GGFFFF>FF?F@30<8>FGFBFFFFF<B2:).01??8(50(44<
@M02996:162:000000000-B87FG:1:1101:3002:9453 1:N:0:ACTGAGCG+ACTGCATA
CCTACGGGCGGCAGCAGTGGGGGATATTGCACAATGGGGGAAACCCTGATGCAGCGACGCCGCGTGAGTGATGAAGTATTTCGGTATGTAAAGCTCTATCAGCAGGAAAGATAATGACGGTACCTGACTAAGAAGCACCGGCTAAATACGTGCCAGCAGCCGCGGTAATACGTATGGTGCAAGCGTTATCCGGATTTACTGGGTGTAAAGGGAGCGCAGACGGCATGGCAAGCCAGATGTGAAAGGCAGGGGCTCAACTCCTGGACTGCATTTGGAACTGCCAAGCTAGAGTATCGGAGCG
+
8ACCCBAA)1)8888;;<;;;88@BEGGGFCFGGGGGGEGFCFEGGGGGGEGGGGCEEG7FGGGFFFG?FGAFG9F@EA9EA=CCFGGF?EFFGCFA?FF?FGCGG7>FF=?F93,CFGGGGGFFG7F9>DDFFFGGFGG>EC*@F:FFF>,>:>@FGCFCDECEC5=<F;=*+1=99CG6@FFGG9DGFCCGFGGF>F*>CG5ED=???7E7BBCD9<57EGC7BF46;7>:2(524F7)2.*.))(/24D>62)4:0249>:(4)())2-))/<@>04)04).-.),.,5.))-)(-(-
@M02996:162:000000000-B87FG:1:1101:24758:9470 1:N:0:ACTGAGCG+ACTGCATA
CCTACGGGTGGCAGCAGTGGGGAATATTGGGCAATGGACGAAAGTCTGACCCAGCGACGCCGCGTGAGGGAAGAAGATCTTCGGATTGTAAACCTTAGTCAACAGGGAAGAAGAAAGTGACGGTACCTGTGGAGGAAGCCACGGCTAACTACGTGCCAGCAGCCGCGGTAATACGTAGGTGGCGAGCGTTATCCGGATTTACTGGGTGTAAAGGGTGTGTAGGCGGGCTGACAAGTCAGATGTGAAAACTATGGGCTTAACCCATAGCCTGCATTTGAAACTGCCGGTCTTGAGCATGGAA
+
8CCCCE:)80)========;;88BEFGGGGGGGGGGGGGGGGGGGGGGGGFGGFFGFGGGGGGG@FGGGGGGGGGGFGGGGGGGGGGGGGGGGGGGGGFFGGGGGGGGGGGGGGGGGGGGGGGGGGGGGFGGGGGGGGGGFFGCEGGGGGGGGAFGGGGGGGGGGGGGGGGGGGGGGGGGGGFFGGGGGGGFGFGGFGGFGGGFGGAFEFGGGFFGG>GGFGGGG>=>>DFF?BBFF<B*6:675FFFGFBFFFFB(:>>4??6??F>FFG<?6@<6)697@9<:BFFF05<<>4>=<8))
@M02996:162:000000000-B87FG:1:1101:26413:9478 1:N:0:ACTGAGCG+ACTGCATA
CCTACGGGAGGCAGCAGTGGGGAATATTGGGCAATGGGCGAAAGCCTGACCCAGCGACGCCGCGTGAAGGAAGACGGTCCTCGGATTGTAAACTTCTTTTATGTGGGACGAAACAAATGACGGTACCACATGAACAAGCCACGGCTAACTACGTGCCAGCAGCCGCGGTAATACGTAGGTGGCGAGCGTTATCCGGATTTACTGGGTGTAAAGGGTGTGTAGGCGGGACTGCAAGTCAGAAGTGAAAATTATGGGCTTAACTCATCACTTGCTTTTGAAACTGTGGTTCTTGAGGGTCGGG
+
8ACCCE5=81)=======;=;88BFGGGGGGGGGGGGGGGGGGGGGGGGGGGGFEGGGGGGGGGFGGGGGGGGGGGGGGGGGGGGGGGGGGGGGGGGGGGGGGGGGGGGGGGGGGGGGGGGGGGGGGGGGGCFGGGGGGGGGDGGGGGGGGGGACFGGGGGGGGGGGDEEECFGGGGGGGGGFE53CGGEDEFFGGD3<?FGD4EGF>)0CFG?BDGFGGFEGG=>E79>47<AAF<AF>4DAF)9=97(4@>?FFFGGFFFFA))649<7)6:8:=44<<B2540,464-4.211>3>B(
@M02996:162:000000000-B87FG:1:1101:26431:9479 1:N:0:ACTGAGCG+ACTGCATA
CCTACGGGAGGCAGCAGTGGGGAATATTGGGCAATGGGCGAAAGCCTGACCCAGCGACGCCGCGTGAAGGAAGACGGTCCTCGGATTGTAAACTTCTTTTATGTGGGACGAAACAAATGACGGTACCACATGAACAAGCCACGGCTAACTACGTGCCAGCAGCCGCGGTAATACGTAGGTGGCGAGCGTTATCCGGATTTACTGGGTGTAAAGGGTGTGTAGGCGGGACTGCAAGTCAGAAGTGAAAATTATGGGCTTAACTCATAACTTGCTTTTGAAACTGTGGTTCTTGAGGTTCGGG
+
ACCCCB>@81)====;====;88BEGFGGGGGGGGGGGGGGGGGGGGGGGGFGFGGGGGGGGGGFGDGGGGGGGGGGGGGGGGGCGGEGGFGGGGGGGGGGGGFCGGGGGGGGGGGGGGGGGGGGGGGGGGGGGGGGGGGGGGGGGGGGGGGGGGGGGGGGG6FEEGGGGGGGGGGGGGGGGFFGGGGGG38@FGGFGG4CFF4CGFF:6CGFFFGD>GCFCGGGFGGFFG?A<BFBA?:<D>4)9@<>:3@A)43:GCA2F<>4:A>B9*44<FGB446>6)6>?B6))6<<3?(0390(
@M02996:162:000000000-B87FG:1:1101:24827:9486 1:N:0:ACTGAGCG+ACTGCATA
CCTACGGGCGGCTGCAGTGAGGAATATTGGTCAATGGACGAGAGTCTGAACCAGCCCAGTAGCGTGCAGGATGACGGCCCTATGGGTTGTAAACTGCTTTTGTACGGGAATAAAGTGACCTACGTGTAGGTTTTTGCATGTACCGTAAGAATAAGGACCGGCTAATTCCGTGCCAGCAGCCGCGGTAATACGGAAGGTCCGGGCGTTAGCCGGATTTATTGGTGTTAAAGGGAGCGTAGGCCGTGCTTTAAGCGTGTTGTGAAATGTAGGCGCCCAACGTCTGAACTGCAGCGCGAACTGG
+
-8ACCB)8::)8888;;;;;;;;;EFGGGGFGGGGGGGGGGGFGFGGGGGEGGFFG,CFGGGGGGGGGGGGGGGGGGGEEGGGFGFBFFG<FFGGDFFGGGGGGGGGGF7FDFGGFFGFGFGFGGG=FGGFGAFCGGGGGFFFFGDDEFFGGFGGFCFFEGGGDCCFEGGD55CFCFGGGFGFDC19/+=+;C)CGFC>ADDEB:C>B)96CD5>CC<C:*A+*:7+06=D368;:36BD>F9.47><>:<@A1,33=*4116<)4).15*(--.27?B6?F?)6>A<44.3609177:25
@M02996:162:000000000-B87FG:1:1101:11889:9492 1:N:0:ACTGAGCG+ACTGCATA
CCTACGTGTGGCTGCAGTAGGGAATATTGGGCAATGGAGGCAACTCTGACCCAGCCCTGCCGCGTGAAGGAAGACGGCCCTATGGGTTGTAAACTTCTTTTATCGTAGAGTAAACCTGGCCACGTGTGGCCAGCTGAGAGTATACGAGGAATAAGTATCGGCTAACTCCGTGCCAGCAGCCGCGGTAATACGGGGGATACGAGCGTTATCCGGATTTGTTGGGTTTAAAGTGTGCGCCGGCGGATCGGTAAGTCAGGGGGTAAAGGTTGGGGCTCAACTCCAATCGGGCCTTTGATCATT
+
68BCC>10:)):===;;=;====;CCFGEGGGGGGGGGCCGGGGGGGGGGGGGGGG,<FGGGGGG7CGGGGGGGGGGGGGGGFEC8FGGGFGFGGGGGFGG9CFGGCGGGGGFGGGFG<<FFG7A=EEGGG,6DFG9,;FG9E,,4++B6,@F99FGGGDCCFCGGGFFGF+;CDFEGGGGGFDGGC7=CC*:?55499;>**0::5=AFC*83.87):C;FE>>7AF)80/))65>(534C>>3774C1-*65-)(:7((05<))).)-)(4(7<*.68?6>A?(((,43>29))*)))
@M02996:162:000000000-B87FG:1:1101:21626:9494 1:N:0:ACTGAGCG+ACTGCATA
CCTACGGGAGGCTGCAGTGAGGAATATTGGTCAATGGGCGAGAGCCTGAACCAGCCATGTCGCGTGGAGGAATAAGGCTCTATGGTTCGTAAACTCCTTTTGCGGGGGGATAAAGTGCGGGACGCGTCCCGTTTTGTAGGTACCCCGCGAATAAGCATCGGCTAACTCCGTGCCAGCAGCCGCGGTAATACGGAGGATGCGAGCGTTATCCGGATTTATTGGGTTTAAAGGGTGCGTAGGCGGCCCCTTAAGTCGGCGGTGAAATTTCCGGGCTCAACCCGGTCACTGCCTTCGAAACTGG
+
8ACCCAAF)1)=;======;=;;CFFGGG<EFGGGGGGGGGEG:FGGGGDCFGFGFF@FEFGGGFG:BCFGGGGGGG<?EF,CFGGGEEEFGGGGGFFGGGC?:FGGC<<BFC<CG@@FFG@@F<<B*<48122AE8000<FG@:@CG88:?E<:C+<9ECD8;<<99C8;=3C?6CC:72).<*9><7C7@=>ECDF<5C3C<ECD@4FCCD>>**-:*9FECE:<*)9>3332;<6B*<D>:,8<65:<?BF(11=)49F?>>A:268C397>C6:3(()(-,:>:.4).)(-4)4)45
@M02996:162:000000000-B87FG:1:1101:24825:9505 1:N:0:ACTGAGCG+ACTGCATA
CCTACGGGCGGCTGCAGTGAGGAATATTGGTCAATGGACGAGAGTCTGAACCAGCCAAGTAGCGTGCAGGATGACGGCCCTATGGGTTGTAAACTGCTTTTGTACGGGAATAAAGTGACCTACGTGTAGGTTTTTGCATGTACCGTAAGAATAAGGACCGGCTAATTCCGTGCCAGCAGCCGCGGTAATACGGAAGGTCCGGGCGTTATCCGGATTTATTGGGTTTAAAGGGAGCGTAGGCCGTGCTTTAAGCGTGTTGTGAAATGTAGGCGCCCAACGTCTGCACTGCAGCGCGAACTGG
+
8ACCC>=581)8888;;;;;;;;CFGGGGGGGGGGGGGGGGGGGGGGGGGGGGFFGGGGGGGGGGGGGGGGGGGGGGGGGGGGGGGGGGGGGGGGGGGGGGGGGGGGGGGGGGGGGGGGGGGGGGGGGGGGGGGGGGGGGGGGGGGGGGGGGGGGGGGGGGGDGGGGGGGGGGGGGGGGGGGFFGGGGGGGGDBGEEGGFGG55EDFFFFGGGEFGGFGGFGGGGFGGBFGFF?BF;<5<>CBEFBFAFBF?4142,:>:0@AAAB5A=<>>FFFGFF<6<FFFD?48?A??6707>7:??
@M02996:162:000000000-B87FG:1:1101:11872:9508 1:N:0:ACTGAGCG+ACTGCATA
CCTACGGGTGGCTGCAGTAGGGAATATTGGGCAATGGAGGCAACTCTGACCCAGCCATGCCGCGTGAAGGAAGACGGCCCTATGGGTTGTAAACTTCTTTTATCGTAGAGTAAACCTGGCCACGTGTGGCCAGCTGAGAGTATACGAGGAATAAGTATCGGCTAACTCCGTGCCAGCAGCCGCGGTAATACGGGGGATACGAGCGTTATCCGGATTTATTGGGTTTAAAGGGTGCGCAGGCGGATCGGTAAGTCAGGGGTGAAAAGTTGGGGCTCAACTCCAATCGGTCCTTTGATACTG
+
8ACCCB85:))=========;8;CFGGGGGGGGGGGGGGGGGGGGGGGGGGGGGGGGGGGGGGGGGGGGGGGGGGGGGGGGGGGGGGGGGGGGGGGGGGGGGGGGGGGGGGGGGGGGGGGGGGGGGGGGGGGGGGGGGFGGGGGGGGGGGGGGGGGGGGGGGGGGGGGGGGGGGGGGGGGFGFFGGGGGGGGDEGGA3DFGGGFGDFDFCFGGEFGGFGGFGGGGBGGFFGFFFFF9>DD1C>54>@?G<BFFD9<?FC:9F?A>?AAFFGFF;3F6<<A?F0-741(,(6<A<))1:9)
@M02996:162:000000000-B87FG:1:1101:21635:9511 1:N:0:ACTGAGCG+ACTGCATA
CCTACGGGAGGCTGCAGTGAGGAATATTGGTCAATGGGCGAGAGCCTGAACCAGCCATGTCGCGTGGAGGAATAAGGATCTATGGTTCGTAAACTCCTTTTGCGGGGGGATAAAGTGCGGGACGCGTCCCGTTTTGTAGGTACCCCGCGAATAAGCATCGGCTAACTCCGTGCCAGCAGCCGCGGTAATACGGAGGATGCGAGCGTTATCCGGATTTATTGGGTTTAAAGGGTGCGTAGGCGGCCCCTTAAGTCGGCGGTGAAATTTCCGGGCTCAACCCGGTCACTGCCGTCGAAACTGG
+
8ACCC>AB=0)========;=;;;FFGGGGGGGGGGGGGGGGGGGGGGGGGGGGGGGFGGGGGGFGGGGGGGGGGGGGGGGGGGGGGGGGFFGGGGGGGGGGGGGGGGGGGGGGGGGGGGGGGGGGGGGGGFGGGGGGGGGGGGGGGGGGGGGGGGGGGGGGGGFGGGGGGGGGGGGGGGGGFFGGGGGGGGGFGGFGGFGGGFGGFFFFGGGFFG62FGFGGGDDGGFFG@?BFFFFFGBDFFBBE?GBFFADFFFGGFFFFFF>:AF?G>>>FC?<??>@>F13>:?B>?1070:9>BB
@M02996:162:000000000-B87FG:1:1101:21618:9513 1:N:0:ACTGAGCG+ACTGCATA
CCTACGGGAGGCTGCAGTGAGGAATATTGGTCAATGGGCGAGAGCCTGAACCAGCCATGTCGCGTGGAGGAATAAGGATCTATGGTTCGTAAACTCCTTTTGCGGGGGGATAAAGTGCGGGACGCGTCCCGTTTTGTAGGTACCCCGCGAATAAGCATCGGCTAACTCCGTGCCAGCAGCCGCGGTAATACGGAGGATGCGAGCGTTATCCGGATTTATTGGGTTTAAAGGGTGCGTAGGCGGCCCCTTAAGTCGGCGGTGAAATTTCCGGGCTCAACCCGGTCCCTGCCGTCGAACCTGG
+
8ACCCADF91)8=;=======;;;FEGGGGGGGGGGGGGGGGGGGGGGGGGGGGFGGGGGFGGGBF7FGGGGGGGGGGGGGGGGFCFGGGGGGGGGGGGGGGGGGGGGGGGGGGGGGGGGGGGGGGGGGGG:FGGGGGGGGGGGGGDGGDGGGGGGGGGEGGFGGGGGGGGGGGGFGGGGGDFFGGGGGGGGG:CEFGGFGGDFGGFBFFGGGFFGC>GGFGGGG>6>AFGF?(8DB<ED79>DB>@:FFFFD>169EG>FFF<92.:=:DBF>>F4(2:9B43((4)18;8>91,)4(4<
@M02996:162:000000000-B87FG:1:1101:14474:9517 1:N:0:ACTGAGCG+ACTGCATA
CCTACGGGTGGCAGCAGTGGGGAATATTGGGCAATGGGCGCAAGCCTGACCCAGCAATGCCGCGTGAAGGAAGAAGGCTTTCGGGTTGTAAACTTCTTTTAAGTGGGACGACAATGACGGTACCACTTGAATAAGCTCCGGCTAACTACGTGCCAGCAGCCGCGGTAATACGTAGGGAGCAAGCGTTATCCGGATTTACTGGGTGTAAAGGGCGTGTAGGCGGGACATCAAGTCAGATGTGAAAGCACGAGGCTCAACTTCGTGTCTGCATTTGAAACTGACGTTCTTGAGTGTTGGAGAG
+
8ACCCF:5:0)========;;888EFGGGGGGGGGGGGGGGGGGGGGGGGGGGFGFGGGGGGGGFGDGGGGGGGGGGGGGGGGGGGGGGGGGGGGGGGGGGGGGGGGGGGGGGGDFGGGGGGGGGGGGGGGGGGGGGGGGGGGGGGGGGGGGGGGGGGGGGGGGGGGGGGGGFGGGGGGGGGFFGGGGGGGGGEGGFGGFGGF=EDFFFFGDGEEGGFGGFGGGEBFD<BC?BFBFBBFGB>AFAFFFGFB>BFFB2CFBFFFFFFFFFBGAA<FG?DA))0:BFB6<<9.6<BB6>????
@M02996:162:000000000-B87FG:1:1101:16259:9522 1:N:0:ACTGAGCG+ACTGCATA
CCTACGGGTGGCAGCAGTGAGGAATATTGGGCAATGGAGGGAACTCTGACCCAGCCATGCCGCGTGAGTGAGAAGGTTTTCGAATTGTAAAGCTCTTTCGGGTGTGAAGATGATGACGGTAGCACCAGAAGAAGCCCCGGCAAACTTCGTGCCAGCAGCCGCGGTAATACGAAGGGGGCGAGCGTTGTTCGGAATTACTGGGCGTAAAGGGTGTGTAGGCGGTTGTATAAGATAGTGGTGAAATGCCAGAGCTCAACTTTGGAATTGCCATTATGACTTTGCGGCTGGGGTGATGTAGAGG
+
8BCCCADA@8)==8=====;;;;;EFGGGGGGGGGGGGGGGGGGGGGGGGGGGGGGGGGGGGGGFGGGGGGGGGGGGGGGFGGFGGGGGFGFGGGGGGGGGGGGGGDFFGGFEDFFGGGGGGGGGGEFGGGGGGGGGGGGGGG@FGGGGGGGGGGGGGGGGC>EGGGGGGGGGGGDGGGGGGFEE55DDFDC5>GGAFGFGD*58CDFFF3*1)09>6:C@GGGGFGGFFGFB<<8<?F949>FAF:?C21;AFFF:FF9A6?<<BBAF<7944*2*.)-969((-(((((((.6<*-))(
@M02996:162:000000000-B87FG:1:1101:8163:9536 1:N:0:ACTGAGCA+ACTGCATA
CCTACGGGGGGCTGCAGCTAAGAATATTCCGCAATGGGGGAAACCCTGACGGAGCGACGCCGCGTGGATGACGAAGGCCGGAAGGTTGTAAAATCCTTTTATTACTGAGGAATAAGTGTTACAGGGAATGGTAATACGGTGACTGTAGGTAATGAATAAGCAACGGCTAATTACGTGCCAGCAGCCGCGGTAACACGTAAGTTGCGAGCGTTGTTCGGAATTATTGGGCGTAAAGGGCATGTAGGCGGCTGGGCAAGCTTGGTGTGAAATCCCGGAGCTCAACTCCGGAACTGCATTGAGA
+
8ACCCDF):5)8888:::::<::CFGGGGGGGGGGGGGGGGGGGGGGGGGGGGFFGGGGGGGGGGGGGGGGGGGGGFGGGGGGGGGGGGGGGGGGGGGGGGGGGGGGGGGGGGGGGGGGGGGGGGGGGGGGFGGGGGGGGGGGGGGGFGGGGFGCFGGGGGGGGGGGGGGGGGGGGGGGGGGFFGGGGGDGEGFGGFGG>CFGFGDDFFFDGGFFFGFDGFGGGGFGGBBDEFFFFFB>*.2.976>>CBFBBFFFFFDBFB<6((6679CBBFF8@>74<?,.8.2-,--..)55/,)-(
@M02996:162:000000000-B87FG:1:1101:16247:9537 1:N:0:ACTGAGCG+ACTGCATA
[truncated: 63,506,186 more chars]
