# Supplementary material for: Long-term storage of feces at −80 °C versus −20 °C is negligible for 16S rRNA amplicon profiling of the equine bacterial microbiome
Source: PeerJ. 2021 Mar 9;9:e10837. doi: 10.7717/peerj.10837 (PMC7953882; doi:10.7717/peerj.10837)
Supplement: Supplemental Information 21 [file peerj-09-10837-s021.zip]

Archive with 2 entries (2 files):
- SI_2014_16S_L06_20_L001_R2_001.fastq
- __MACOSX/._SI_2014_16S_L06_20_L001_R2_001.fastq
