# Supplementary material for: Long-term storage of feces at −80 °C versus −20 °C is negligible for 16S rRNA amplicon profiling of the equine bacterial microbiome
Source: PeerJ. 2021 Mar 9;9:e10837. doi: 10.7717/peerj.10837 (PMC7953882; doi:10.7717/peerj.10837)
Supplement: Supplemental Information 21 [file peerj-09-10837-s021.zip › SI_2014_16S_L06_20_L001_R2_001.fastq]

@M02996:162:000000000-B87FG:1:1101:12735:1889 2:N:0:ACTGAGCG+ACTGCATT
GACTACTCGGGTATCTAATCCTGTTTGCTCCCCCGACTTTCGCGCCTCAGCGTCAGTTCTGTTCAAGTAATCCGCCTTCGCCTCCGGTGTTCTATATGATATCAACGCATTTCACCGCTACACCCCATATTCCGATTCCCTCTCCCAGACTCTAGTCATGCAGTTTCAAGCGCACTTTCCGGGTTGAGCCCGGACATTTCACACTTGACACACCCCACCGCCTACGCGCCCTTTACGCCCAGTCAATCCGCACAACGCTTGCGCCCTCCGTTTTCCCGCGGCTGCTGGCCCAGACTTACC
+
CCCCCF@EFF@FFFGGGEFGGCEFG<CEEFFFFB:+F@FFGF,+7@FCC4<@FCF7C,<9,99A,6C,,,,:58BFFCGGGE7=9@6@CFCG>9,,,99C=FF399>B@EE=FFGFG>@CCEE8@+4,,CEGF868==E??DFD?85,;=9:,8?=7,7,>68CD;DD+,,0@9?>;8A?++*4C*8C01@5***/6@=A8<<6-8*05+*(0)-)(21(:6/6383..332944<:1:?82.)*).6*,),-7(1-,((-7--53(4(--).--))-((--33:0)(,.-,))*30)).
@M02996:162:000000000-B87FG:1:1101:21693:1906 2:N:0:ACTGAGCG+ACTGCATA
GACTACCGGGGTATCTAATCCTGTTCGATACCCACGCTTTCGTGCCTCAGCGTCAGTCCCCTGCTGGCGGGCTGCCTTCGCAATCGGCGTTCTGCGTGATATCTATGCATTTCACCGCTACACCCCGCATTCCGCTCTCCTCTCCCGAACTCGAGCACCGCCGTTTCAACCGCCGACCCCGGTTTAGCCCCCGGCTTTTACCGCCTCCCTTACCCTCCCCCCGCGCCCCCCTTTAACCCCCTTAATTCCGTTCACGCCTCCCTCCTCCCTATTTCCCCCGCCGCCTGCCCGCTCTTTGCC
+
-8AC@F<+86@FCEFGC<CFGCEFF<@EF6BEF-B@F@BFGFC6:BFFE8C@FF7:F6C,,6,96,:,+++878?EFAFFF7+899++8@CF45948++84CFG>5:?6DE@FFGC7:A=?CB=+883+<BFC,@00+5>+8+3*4:*39;E*,C:*4,*4*(4/9?7+?*2:))*01(.**:5**.03:E()))-4<4)4<(-()(.(0*).).*,.*-:((,(-(39C13C)))).;*(((.*))-*.))())*((((,*(.1((4,3),.).-)((,,(((((,(,.4())*2+4).
@M02996:162:000000000-B87FG:1:1101:18229:1937 2:N:0:ACTGAGCG+ACTGCATA
GACTACAAGGGTATCTAATCCTGTTTGATCCCCACGCCTTCGTGCCTCAGCGTCAGTTCCGTCCTCGCCAGCTGCCTTCGCGATCGGTGTTCTATGTAATATCTATGCATTTCACCGCTACACTACATATTCCGCCAGCGCCGTCCGGACTCTAGTCGCGCAGTATCAACGGCAGCCTCCCGGTTGAGCCGGGACATTTCACCGCTGACTTACCCGTCCGCCTACGCACCCTTTCAACCCAATAAATCCGCATACCGCTTGCATCCTCCGTTTTACCGCCGCTGCTGGCACGGGGTTAGC
+
CCCCCG,,CFGGGFGGGFFFFEFFGDFFGGGGG9B:F6CFFFC@BFGFCBEFGGGGG,C<,;686CB67,+A@AFGGGGGG:7=9@BCBFGA99,59?CEFFGGF?EFGGGFGFGGE=ACDE,,,A?,:EFGG=C++6=4=85=+8:75=><BAD,7+14B@=@712@+>*<@*31*0:>:>>CC7396C*())),7CA?5CE(6)2,:AD<A)/0,21(7--(4,1-4C6-03)649CE-21)7)64C1)-(0)0-.,,-72-23,.41-).3)-.,,(-(--25),1(.,)0*2*,.6
@M02996:162:000000000-B87FG:1:1101:22956:1959 2:N:0:ACTGAGCG+ACTGCATA
GACTACCAGGGTATCTAATCCTGTTTGCTCCCCACGCTTTCGAGCCTCAACGTCAGTTATCGTCCAGTCAGCCGCCTTCGCCTCCGGTGTTCTTCCCAATATCTCCGCATTTCACCGCTACACTCGGAATTCCACTCCCCTCTCCCACACTCTAGCTATCCAGTTTCCAACGCAGTTCCCCCTTTCAGCCCCGGCCTTTCCCTTCTGACTTCCACTCCCGCCTCCGCTCCCTTTACCCCCAGTCATTCCGGTTAGCGCTTGCCCCCTACGTATTGCCGCCACACCTGGCACGTCGTTAGA
+
8ACCCGC8FFGFGFGGGFFGGDEFGCCFEDFFG9C@F6@DGC,,8@FFE8<FFG,BCC,CC,6;8,C<,,:A98@FF@FACE7?=6@@CFEF49CE<<9?,CFG,5@F=BFAFECF81?@CEEA,+8++AEFF,=3+,4>+:;?D,:=*=DD9;DB,,6,>7:ED=ED+;,3=*043?C*,++5>+2231*1**/5)>?C4<**7*///9:**+*+(02-*//(/.3(3B8(:))))6CC.(4);)).*,.(()(*(((-(15:C2((.(,).())-((((,((-.(.,47:.)*2*(,)
@M02996:162:000000000-B87FG:1:1101:22007:1962 2:N:0:ACTGAGCG+ACTGCATA
GACTACAAGGGTATCTAATCCTGTTTGCTCCCCACGCTTTCGCGCCTCAGCGTCAGTTATCGTCCAGTAGATCGCCTTCGCCACTGGTGTTCCTCCTAATATCTACGCATTTCACCGCTACACTAGGAATTCCATCTACCTCTCCGACACTCAAGAATAACAGTTTCAAGTGCAGTTTATGGGTTAAGCCCATAGATTTCACACCTGACTTGCTATCCCGCCTACGCGCCCTTTACACCCAGTAAATCCGGACAACGCTTGCCCCCTACGTTTTACAGCGGCTGCTGGCACGTCTTTAGC
+
CCCCCG89FGGGGFGGGFFGGFFGGAFFGGGGECFBFBFGGG@@7FGFFEAFGGEEGDA<@7BAFCFEE<E9AACFFEGGGGEC@DEFFFGF49CFF99EEFGGGEFEEGGEGGGGG>BGDEF;,,A<EFGGG8,3?;DD8DD?D+:BAGFDC@G,,,,,>A=D=DFC+,7=E7+@<+*2>8,@F6A<8?F<6;+3;CCEECCCA?5@CFG6A6*13;;>E2:)::52>EB>FF)7)7CE;0=3+))926.(.=(8.(--,12)996(.4((.3)--),-(-4318:>1()30)*20-64
@M02996:162:000000000-B87FG:1:1101:7544:2008 2:N:0:ACTGAGCG+ACTGCATA
GACTACACGGGTATCTAATCCTGTTCGATCCCCGCACTTTCGTGCATGAGCGTCATTATCGGCTTGGTCAGCTGCCTTCGCAATCGGAGTTCTTCGCCCTCTCTATGCCTTTCCCCGCTCCCCGGCTCCTTCCTCCAACCTCACCCGCCATCACGCCTGCCAGTTTCACCTGCGGTTTCAGGTTTAGCCTCCCTTTTTTACCGCTTACCTTACTTTCCGCCTTCCCTCCCTTTTAACCCCCTTAATTCCGTTAACCCCTTGATCCTCCCTTTTTCCGCCTCCTCTTGCCGCTTCTTTCCC
+
-6AC,C,;6@7@+CEF@,;EFF,EF<8,BECFE+@+@@CDGBC@:,C,,5;7@E,C@,C9,++9@+,CC,,99:9EF,@,B:+=99,,+8C==EE,4=,@,;DD,B9?,>AEF,B?+19+=+4++++++8CF8,7++,6>88*+63:+*605,,+3+5+:3,)@,<<7+@,340***3*+,,54,*1:0,1)*2+07C)(0;0((./.(1+.5+1+/0*(/(/.(3)/(3(77)))-3+*(,,4*.)-*(),()-0(((((*.-2)).(.-,.)(.(-(((,(().4)(((-.)3<9)).
@M02996:162:000000000-B87FG:1:1101:15468:2086 2:N:0:ACTGAGCG+ACTGCATA
GACTACAAGGGTATCTAATCCTGTTTGATACCCGCACTTTCGAGCATCAGCGTCAGTTACACCCCGGACAGCTGCCTTCGCAATCGGAGTTCTTCGTCATATCTAAGCATTTCACCGCTACACGACGAATTCCACCATCCTGATGTGCACGCAAGGTCCCCAGTATCAACGGCGTGGTATGGTTGAGCCACACGCTTTGACCACCGACGTAAGGACCCGCCGACGCTCCCCTTAAACCCAATAAACACGGATAACGACCGCACCCGCCGAACAACCGCGGCTGCAGGCACGGAATGAGCCG
+
CCCCCGGGGGGCEECFEEGFGGFEFFFGGGFFFC:FEGFFCE?DF@B,CAEE@CEGEFFGGGGGGGG7CFFGFFGGEGFGGEECFFCFE?CE@CECEFFDG+=FFFFGGDEEFGFGG=5CDFEE>FEGEFGAEFGDD4@=8593=6DCFG5)@CGGFGGFGG=,=;CGFG69C93@B?E+>CF,<C697FGDFFG2>FAC6>>=(2:2(05=?A)51550=(4224-43C(4*244)28=(()4@)),/-.(4@?5((---1(4*((,((-((((,-(,-((--(.24:?:>50*+2)..-
@M02996:162:000000000-B87FG:1:1101:9134:2132 2:N:0:ACTGAGCG+ACTGCATA
GACTACTCGGGTATCTAATCCTGTTTGCTCCCCACGCTTTCGTGCCTCAGTGTCAGTTACAGTCCAGAAAGCCGCCTTCGCCACTGGTGTTCCTCCTAATATCTACGCATTTCACCGCTACACTAGGAATTCCGCTTTCCTCTCCTGCACTCTAGCTTGACAGTTTCCAAAGCAGTTCAGGGGTTGAGCCCCCGCATTTCACTTCAGACTTGCCATGCCACCTACGCACCCGTTACACCCAGTAAATCCGGATAAAGCGTGCACCATACGTATTACCGCGGCTGATGCCACGTGTTTAGC
+
CCCCCGFGEGGFEGGGDDGGGFFEFFFGGGFGGGECFGEGGGFDDFFGE?;CFFGGEFGFGGGFGGGDFGGGFGGG:CGGGC=FFFE@AC6E=CEFFFFGFFFFFEEEECCFFEFGE@?DDED,>F=FFFGGGCGGDBEFFD9DD,>:6D9),CDFC,AFGG>,7;=EDG,?EBD9BFCFFFEAF=D=8=D89>9@@CCEAC*33+8AEF>BC>8+.931400:<>=2>59(2552C<FG(/(9C?6.9..(/2)+//.//*,4C?44:4)).(.).((-(4,((.)).).-.)32*.-6
@M02996:162:000000000-B87FG:1:1101:21930:2142 2:N:0:ACTGAGCG+ACTGCATA
GACTACACGGGTATCTAATCCTGTTTGCTACCCACGCTTTCGCGCCTCAGCGTCAGTTATTGTCCAGCTAACCGCCTTCGCCACTGGTGTTCTTCCTAATATCTACGCATTTCACCGCTACACTAGGAGTTCCGTTAGCCTCTCCAACACTCAAGAACGTCAGTTTCAAATGCAGACACGAAGTTGAGCCTCGTGCTTTCACATCTGACTTGATGTCCCGCCTACACGCCCTTTACACCCAGTCAATCCGGACAACGCTTGCCCCCGACGGATTACCGCGGCTGCTGGCCCGTAGTTGAC
+
CCCCCGGGGGGCFGGGEDGFGGCFFFFGGGFFGGGEGG7DGGEEEGGGGGGECFEGFGGFGGGGGGGG@FCFEFGG@FGGGGGGGFECD,8A>,EFGGGGGFGGEFGGGC:FFFGGG>*=CDFD@FFF=AE9EE,==CEC+D?DDGFGFCD8DFFGGGG+>@132?FGGGGDFDFEDCCDEC9:F;A9CG4:93*)1F9ACFF5@=ACEFC:*+2=EFF:=6(6>B@@>G@2;@)17<F=;;E);5)1*351(2(1,,(-(/()13(439(((-).-(,-,3---.58(((-))2;+).)
@M02996:162:000000000-B87FG:1:1101:21938:2158 2:N:0:ACTGAGCG+ACTGCATA
GACTACACGGGTATCTAATCCTGTTTGCTACCCACGCTTTCGCGCCTCAGCGTCAGTTATTGTCCAGCAAACCGCCTTCGCCACTGGTGTTCTTCCTAATATCTACGCATTTCACCGCTACACTAGGAGTTCCGGTAGCCTCTCCAACACTCAAGAACGTCAGTTTCCAATGCAGACACGAAGTTGAGCCCCCTGCTTTCACATCTGACTTGATCACCCGCCTACACGCCCGTTACACCCCGTAAAGCCGGATAACGCGTGCTCCCTACGGTTTACAGCAGCTGATGGCCCGCTGGTAGC
+
CCCCCG@<CEGECGEFF<FEFDFEFFGGGCE<EGGEGC7F9EECEGGGC@FFEDGGFGGECFGGGGE<,C@FGFCG7FFBFEGGGGFCECB=,5CCFFFGGBCGGGFGG6FGADEEC>9C>EE,=EEE8FF9F+66+6,@+)9DD,)85@+)63=,,@C+D8@,:==,?D,*=9+20==9+5AAF>=C:F5:*3*)0D>BEG?76+:*:8=<64*+0;;(/6((76>5;D07<;(8CAE8(43(=2)793:((8-9,-(--1(.94(.(-((--5)-..(,(.())))(((4))*/2..)
@M02996:162:000000000-B87FG:1:1101:12187:2161 2:N:0:ACTGAGCG+ACTGCATA
GACTACACGGGTATCTAATCCTGTTTGCTCCCCACGCTTTCGAGCCTCAGTGTCAGTTAATGTCCAGAAAGCCGCCTTCGCCTCTGGTGTTCCTCCTAATATCTACGCATTCCACCGCTACACTAGGAATTCCGCTTTCCTCTCCAGCACTCAAGCACAACAGGTTTAAAAGCAGTTCCGGGGTTAAGCCCCGGGATTTCACTCCTAACTTGTTGCGCCACCTACGCTCCCTTTACGCCCAGTAATGCCGGACAACGGTTGCCACCAACGGATGACAGCGGGTGCGGGGACGGAGGACGG
+
CCCCCGGGGGG7@<FGC@FCAFDCCEEGFFFD:FFB+B,,CC8ABFFFFC<C@EDE;EFGCFGGGGFCEFGGGGFG7FFD@C,@E=D:=:89@CEGGGGFG7EGDGFCC8:F9@CECB>>DDE==FDFFA8=FFGGG89@=:=FG9)A:?0)7=DFCFGGGGD,6+6@FGGFCDF9D=DEEEG+@C8@=<F=EEDF>>ACEG**:*>A=>@6/+0=()/64/(0(,.(/*:(+.9C,/4:(/()+1))2-.-3>:1((-,-1-6>:(((-(-,(,.).(--(-((((-((340)*2*(,(
@M02996:162:000000000-B87FG:1:1101:21922:2171 2:N:0:ACTGAGCG+ACTGCATA
GACTACTGGGGTATCTAATCCTGTTTGCTCCCCACGCTTTCGAGCCTCAACGTCAGTTACAGTCCAGTAAGCCGCCTTCGCCACTGGTGTTCCTCCTAATATCTACGCATTTCACCGCTACACTAGGAATTCCACTTACCTCTCCTGCACTCGAGTTCGACAGTTTCCAAAGCAGTTCAGGAGTTGAGCCCCCGCATTTCACTGCAGACTTGCCAAACCGGCTACGCTCCCTTTACACCCAGTAAATCCGGATAACGCTTGCCCCCGACGTATCACCGCGGCTGCTGGCTCGGAGTTAGC
+
CCCCCGFDFGD@CEFFC@F9<FDCCEEFF,C@@E@@:F7C9C8AFEFGECFG<DCFFGGGGGGGGGECFFGGGEGGC:DFFF@FGFFCB,8C@,CAAFGG=+@9=EDCC6,4=C9EC80?>CF8EFFFA:=9>FGGGGFFCDBGG>DF0A0)+6=7+BEGEDA:@7DEFG,:=9A@BF;F98E,,6;==FG=>?CA=BC5;C**04@E=A>3E>6ABF>:*/(8>D>(-=1/;;CC?EGG(=;48.779../(2.*/,((-1.516966(,-.(.)(,-2192,(,.((().)0:**.)-
@M02996:162:000000000-B87FG:1:1101:24285:2270 2:N:0:ACTGAGCG+ACTGCATA
CACTACAAGGGTATCTAATCCTGTTTGATACCCATGCTTTCGTGCCTGAGCGTCAGATGATCTCTGGACAGCTGCCTTCGCACTCGGTGTTCTGTGACATATCTAAGCATTTCACCGCTACACATCACATTCCGCCATCCTCGACATCTCTCAAGGGGACCAGTATCAATGGCAGTTCTCATGTTGAGCCTGAGAATTTCACCGCTGACTTAATCCTCCGCCTGCGCCCCCTTTAAACCCAATAAATCCGGTTAACGCTCTGCTCCTCCGTATTCCTGCGGCTGTCGGACCGGAGTTAGC
+
-86AAFGG9<@CFFGGDEAFGGGEGEECFFDCGGFGGGGGGGGCFD<FFEFGE@@F<FCEGFCFFFG,CCCDFFGGFGG:BF+CE8CF7B,CDFGFGFGGGFFGGFG8DDFGFGFDC>@++,BEFG=<EBFGE,+=CE=,ADE+++04?FCEGGGG+1@EGF5C=FFCGFF5@F6DFDEFA;=CE9;=5,6);:=0:,;2;F5@>5==@?C70@A+;9*0*1:8>>)45C@FGEFEE=CE@2B=*>7)*,2,,5)3(./,(2)7:.((/,/32()))-(-,(-4()(((((()0*2;.)6
@M02996:162:000000000-B87FG:1:1101:7749:2280 2:N:0:ACTGAGCG+ACTGCATA
GACTACTAGGGTATCTAATCCTGTTTGCTACCCACGCTTTCGCGCCTCAGCGTCAGTTATTGTCCAGCTAACCGCCTTCGCCACTGGTGTTCTTCCTAATATCTACGCATTTCACCGCTACACTAGGAGTTCCGTTAGCCTCTCCAACACTCAAGAACGTCAGTTTCAAATGCAGACACGAAGTTGAGCCGCGTGCTTTCACATCTGACTTGATGTCCCGCCTACACGCCCTTTACCCCCAGTAAATCCGGATAACGCATGCTCCCTCCGGATTGCCGCGGCTGCTGGGACGTGGGTAGC
+
CCCCCFGGFGGGFFFFEFGFFGGFFGGFGFDCFGGGCBCFAEGGGGGGGCFFFFGGFEGGFFFGECFG8FFG,CFEFEGGGEGGGGGFFFFGEFFGGGCFFFGGGA>FEEFGDGEFG=A>CEEGFGG8DGGGFG@=DCFGGDFGF,:FFGBDGGGGFGGAFE>?=;FGGGGFGFGFFGDDEECCFD@?CE+19?DADFFFFF?7@+>EFFGEF>E=EF9-455>>((59C22C4>6)(==12;):939;426,5-0-,(--0))28:(8((((,(.)-(-4439??:((.(40)/*2.()
@M02996:162:000000000-B87FG:1:1101:21044:2309 2:N:0:ACTGAGCG+ACTGCATA
GACTACACGGGGATCGGATCCTGGGTGCACGCGACGCGGTGGAGGCTCAGCGACAGTAAGCGTCCAGTAAGCCGCGTTGGGCACTGGTGTGCCTCCGAAGAGCTACGAAGGACAACGCGACAGTAGGAAGGGAACTTACCCCTACGACACTCGAGAACTCCAGGCTCAAACGAAGTACCAGGGATGAGCCAGGGGCTGTAACATCAGACGGAAAAGGCAGCCGACGAGCCCTAGACAGGGAGAAAAGCAGGACAAAGAGTGAACCAGAAGGGAGAACGAGGCGGAAGACACGGAGAGAGCG
+
A<@,6,;E@C:+@,,,,,,+,,;,6-B4,6,++@+6+++++6C<,,,4,?:@+8=C,CE,=B:,@:5,5CEFE4+++8+4+,9@,49,4,+,7,88+8==?*3+,:>833+,,,,,8559;3+,8>A93,**,5@7+@,,4)**4>:**2)(*6965C,1,,08*)*+2;+.*2*23+1;88C*+*4<)=+/87D91*.))+.)5723.)*-8B:)()2,2,(---3(-8((*...)(+*,3(,90(.0..1(0,*.(().*.)*,(.(.(((,(.,4:16((,((-(.((-).1**(---
@M02996:162:000000000-B87FG:1:1101:21063:2317 2:N:0:ACTGAGCG+ACTGCATA
GACTACACGGGTATCTAATCCTGTGTGCTCCCCACGCTGTCGAGCCTCAGCGGCAGGAATCGTCCAGTAAGCCGCCGACGCCACTGGGGGGCCGCCTAATAGCGACGCATTTCACCGCTACACGAGGAAGGCCACTTACCCCTCCGACACTCGAGAACTCCAGGTTCCAATGCAGTACCAGGGTGGAGCCCTGGGCAGGCACATCAGACGTAAAATGCCGCCGACGCTCCCGTTACACCCAGGAAATGAGGAGAAGGAGTGCACCAGAAGTAGGACCGGGGCTGCGGGGACGGAGGTAGCG
+
@@A,@CCFCDD+7,,,66,66C@,,<;A,,,,,;8@+6,,5:FCB6,B@?;@++6@+BF,CF@4@BCC@AFFGCC7++6>7+4@,=<,:+**53>71><2<+5)44:*1**,,2,,4:)/7:,*=CCC:+**/;C7*<<+7(0/5E9:59)(*21;C?+3+04,3*23:C+907D+974=CC=2*/3C2*/(85F((/)3,/.)5FF?B3*-4;<*)*2-*-(--93((*-7*(-(55,*-3(-...)*..5(04*,..(,*.)*413(.)-)).,-((,(4(-((-,(---)0***,,)(
@M02996:162:000000000-B87FG:1:1101:21497:2320 2:N:0:ACTGAGCG+ACTGTATA
GACTACCAGGGTATCTAATCCTGTTCGATACCCACGCTTTCGTGCCTCAGCGTCAGTAGCGTACTGGTAGGCTGCCTTCGCAATCGGAGTTCTGTACCATATCTATGCATTTCACCGCTACACGGCACATTCCGCCTACCGCGCGCGCACGCAAGAACGGCAGGTTCAACGGCAATTTTACGGTTGAGCCGCAAACTGTCACCACTGACTTACCATCCCGCCGACGCACCCGTTAAACCCAAGAAATCCGGAGAACGCACGCAGCCTCCGTATGACCGCGGCTGCTGGCACGGAGTGAGCG
+
CCC@CGGFFGDCEEC<C<9@<EAC6FCGFEFD8FC@@@;8<BF@B,BEABEB:,@F<CFGGFFECCCEEDGGGFDF9;9FCEEEGDCC@,6,@F;AEC=,A+@,@<@,D=,C;=,C8=:=?D?CGGE:F,,=EFGGDGGG=>@C+@:6@>*8C:CFGGGDEE1*,0;EFGGB5@D6@:*=?CE,177<@:C@FDGD),176>;ED6@358+9>09:=F*6:4(46067>C?35((-68;*2128F?).*-.:(04*--(--)4(14((.(,.((-),4((-7(-(..5(45-.)/*0.,.(
@M02996:162:000000000-B87FG:1:1101:7263:2362 2:N:0:ACTGAGCG+ACTGCATA
GACTACAGGGGTATCTAATCCTGTTTGCTCCCCACGCTTTCGAGCCTCAACGTCAGTTACAGTCCAGTAAGCCGCCTTCGCCACTGGTGTTCCTCCTAATATCTACGCATTTCACCGCTACACTAGGAATTCCACTTACCTCTCCTGCACTCTAGTTCGACAGTTTCCAAAGCAGTTCAGGAGTTGAGCCCCCGCATTTCACTTCAGACTTGCCAAACCATCTACGCTCCCTTTACACCCAGTAAATCCGGATAACGCTTGCCCCCTACGTATTACCTGGGCTGCTGGGAGGTAGTTAGC
+
CCCCCGGGGGGCEFGGCCF<AEDE<FFFCEEFCFGGGEDDFGGGGCFGD5CFF8CF9FGGGGGGEGFGGGGGGGGE7,@FECFGDDFEE,?=E<EFGGAAF7D=EA@@,,4FAAAFG@?D>BEDFGGFFG?EFDFGGGGG?D5DFG8A9D98@E@,@=EFGG=:@D8CFGG@=;DE7CDDED@@:@FGB,+)0<C=A@A=EF75:?AE@AGEF6A443;-4.1>;>=(-=>@GEC4@EFCDFF9@CC?C.0/657*/./(/2/)231:13.,62))))).-.,--,45(((,)*3+3.<)
@M02996:162:000000000-B87FG:1:1101:7269:2379 2:N:0:ACTGAGCG+ACTGCATA
GACTACAGGGGTATCTAATCCTGTTTGCTCCCCACGCTTTCGAGCCTCAACGTCAGTTACAGTCCAGTAAGCCGCCTTCGCCACTGGTGTTCCTCCTAATATCTACGCATTTCACCGCTACACTAGGAATTCCACTTACCTCTCCTGCACTCTAGTTCGACAGTTTCCAAAGCAGTTCAGGAGTTGAGCCCCCGCATTTCACTTCAGACTTGCCAAACCGTCTACGCTCCCTTTACACCCAGTAAATCCGGATAACGCTTGCCCCCTACGTATTACCGCGGCTGCTGGCACGTAGTTAGC
+
CCCCCGGGGGGFFGGGEDGFFGGFFFEGGF<FEGGGGGGGFGGGGGCGGDFGDDFGFGGGGGGGGGGGGGGGGCGF@FCGGGGGGFGFFEFFFDFGGGCFFFFGGGGGGGDGFAFGG>@DDGGGGGGGGGDFFGGGGGGGFFFGGGFAFGFDDEFFGGGGGE>C@EGGGGGFGFGGFGFFFDCGCFFFE8D=EFG=AGFFEG@EEBEECFGFFAE9BAC74//6>@@2@GBFCECECEG=;;4>F?EC;6=@0;72/./,/:;4C>;<1:35<7.4)--46469424807?F))22+)6<
@M02996:162:000000000-B87FG:1:1101:14653:2440 2:N:0:ACTGAGCG+ACTGCATA
GACTACCCGGGGATCTAATCCTGTGTGCGACCCACGCTTTCGCGCCTCAGCGTCAGTTATTGTCCAACTAACCGCCTTCGCCACTGGTGGTCTGCCTAATAGCTACGCATGTCACCGCTACACTAGGAGGTCCGGTAGCCTCTCCAACACGCAAGAACGGCAGGTTCAAATGCAGACACGAAGAGGAGCCTCGGGCGTGCACATCGGACGGGATGTCCCGCCAAAACGCGCGGTACACCCAGAAAAGCGGGAGAACGCGTGCCCCCAACGGAAGACCGCGGCTGCTGGCAAGAGGGGAGCG
+
@@A8@8C@@CC+@,,,66;6,C@;,6;=,8+++@8@+,,,;8@@66,B@?:@,,8@,<F,,C9AEC<C,:EAFC7C,,9A,8=C8=@99,+,9,9<AFF9E98=4:>8>++,,9,:>5*0=9,4@FC<:+3,6=+==ED,2)*0=F889+3)@3;BCEE*>98*,*4<:E,:;1;CAFBEEG=*,/0*(/,(0)1297)((+7)6.641)),-)-))1*,/4(((,(4(*-2)((-45,2,3(40((.)-.4(0.2--(,,*((*((-44(-(-.3((((-91-(),,(.)-))*1*4,-(
@M02996:162:000000000-B87FG:1:1101:11772:2448 2:N:0:ACTGAGCG+ACTGCATA
GACTACAAGGGTATCTAATCCTGTTTGATACCCAGGCTTTCGTGCCTGAGCGTCAGATGATCTCTGGACAGCTGCCTTCGCAATCGGTGGTCTGTGACAGATCGAAGCATTTCACCGCTACACAGCACATTCCGCCATCCTCGATAGCGCGCAAGGGGACCAGGATCAAGGGCAGTTCTCAGGTGGAGCATGAGAAGTTCACCGCTGACTGAAACCGCCGCCTGCGCACCCGGTAAACCCAAAAAATCCGGATAAAGCTAGGGGCCGCCGAAGTACCGGGGCTGCTGGAACGGAGGGAGCG
+
B@A@AADFFFG-C,@,<<9C9<@=,;CF9AC,,C,6,6,,;8C@,D,<<BCB+6@B<FGG9EEED@DFCFFGDFE@,?DF,@B,@DC,@+,,9?,AE<=,A+=,6FC7=,,,,4,:68*===4E,AE,A,,,4=@DG+@,20:D+>)C5=0)@BCFEEEE788+@*=DF,@9;?C,+?*173;,,0:C:C,3;9:A5,+2:2.<@*:5>++00*7;()/.*6(/,3(.(12.)(4,62,/33((04(.2,.4(74*.-)),24(/-90;-(-(()..4(,,7(-(,.4,(,,.)1**--((
@M02996:162:000000000-B87FG:1:1101:14636:2451 2:N:0:ACTGAGCG+ACTGCATA
GACTACCCGGGTATCTAATCCTGTTTGCTACCCACGCTGTCGCGCCTCAGCGTCAGTTATTGTCCAACGAACCGCCTTCGCCACTGGTGGTCTTCCTAATATCTACGCAGTTCACCGCTACACTAGGAGTTCCGGTAGCCTCTCCAACACTCAAGAACGGCAGGTTCAAATGCAGACACGAAGAAGAGCCCCGGGCGGTCACAGCTGACGTGATGGCCCGCCGACACGCCCTGTACACCCAGGAAAGCCGGATAAAGAGGGCCCCCTACGAAGTACGGAGGCTGCGGGGAAGGAGGGAGGG
+
B@A@@CCF@CD+@,6C66;C<C@,,-;;,;;6,C@@+8,,;CCB@7,B@BFC,8@C6<EC,E,CFA,C,@FCGEC7,,@?B8=F84=,9,,,,,9CFE=9A+464<>@8+84,9,:655==B<,EFFC:,,,>8+=?C8@+0*68@8D0=+3DDDGDFE+6;1+5;7ACF547<FGFGF5@E7*,003),*0::89(*0(/+7)/)..6)*/:).*,)1-24--,31:2*((*).))6,*-3(8)4.(0-.2-..2.)((,*((/((-.4(((().(-(-((2.-(-,((--))/**-,((
@M02996:162:000000000-B87FG:1:1101:22753:2460 2:N:0:ACTGAGCG+ACTGCATA
GACTACTGGGGTATCTAATCCTGTTTGATGCCCGCACTTTCGAGCCTCAGCGTCAATCGCACACCAGCAAGCTGCCTTCGCAATCGGAGTTCTGCGTAATATCTAAGCATTTCACCGCTACACGACGAATGCCACTTGCCTGGCGTGGATTGAAGCCCATCAGGATCCACGGCATGCCAAGGATGGGCCCGGACAGGTGAACGCAGACGGAAAAGGCGGACGACGCGACCAGTAAACCCAATAAAACCGAAAAAGGCCGGAAACCGCCGAAGTACCGGGGCAGCAAGGACGGAGGAAGCGG
+
C<BCCGAEDFD=B@@,<656<E@6,-CABCC<6@+@:@,,,8F@B@,F@E<C,8@@,CFEGGGGGFEFFFG@<?4A,,@ABCE:DD@B@,,,9,C=8,6,9+4,9E=,>,,,99,58:*6==,@EEEC>,,,@EFGDFF89=*=8+1+3+5)7=686AF,=E3,6594:3@>8>*@?7>98>,,7753)4=9*09((2;>*>>@BB9@1):135.:;))(236((-(((2(,*.).6(+/-(.)7).(/(0((7(*,((-(1(4*(-(,(,((.)6((((,(((((.(((-15)***4,(,
@M02996:162:000000000-B87FG:1:1101:22770:2470 2:N:0:ACTGAGCG+ACTGCATA
GACTACTGGGGTATCTAATCCTGTTTGATGCCCGCACTTTCGAGCCTCAGCGTCAATCGCACACCAGCAAGCTGCCTTCGCAATCGGAGGTCTTCGTCATATCTAAGCATTTCACCGCTACACGACGAATTCCACTTGCCGGGCGGGGATGCAAGCCCAGCAGGATCCACGGCAAGCCAAGGGTGGGCCCGGACAATAGACCGCAGACCTAAAAGGCCGCCGACGCCCCCCGAAAACCAAATAAAACCGGATAACGACAGCAGCCGCCGGAATACCGACGCAGGAGGAACGGAAGAAGCCG
+
C@CCCFFFFFD+86,@;@,C9EA,,<CEBFF,C@6@7:,,@@FA@78FDBCB8,@:6FFGGGGGGFFGFFGGGEF<,99?@FECEFCF>+,,@,C=9,?,9+,,9FEEE,,C,=CF=800=94AGGD@4,+,@EA9DGD8+19DC+8*/**)6>?*C=F5BE(*=);,*4:0/=)=>G@A8>**4/2*(=815))()+06403>FB91()2.3B<8:)54*-((,,-(-8(3)4(2(,+/,)..8)3(/35(,9)*(((-(2((1(-(,(-((.),4-(-((-((31(.211).**+.((-
@M02996:162:000000000-B87FG:1:1101:13670:2540 2:N:0:ACTGAGCG+ACTGCATA
GACTACAAGGGTATCTAATCCTGTTCGATCCCCGCACTATCGTGCATGAGCGTCAGTTACGGCCTGGTCAGCTGCCTACGGAATCGGGGGTCTTCGTCATATCTATGCATGTCAGCGCTACACGACGAAGACCGCAAACCTCGACCGCAATCAAGCGCTCCAGAATCAAGGGCAGGATGAGGGGGAGGCGCACGATAGCACCACAGACGTAAAGCGCGGCGCGCGAACACGGGAAACCAAATAAACACGGAGAACGCGAGGATGCGCCGAATAACCGCGGCAGCAAGCACGGAGGGAGCCG
+
@@ABCDEFEFD-;,,,66;,6,@,,<BA,6,6,7+@++,,,8;;8@,@@EE@+,88,CFCFGG>F@C@,,:BF=<=,C@C,@?:@==+=+++9,4?4844A+,+459,9,,9,4,,8:*=64,=BFE@3++37=@?DG,+=)@C+@=50<*04;;>CC4*8<6,=+5<9,40*89EB*7?88**4/2)//:2)59((*1.)/.1(870()9:(92>6)/4*(-44,(-(*-()4,.3(+1.)-.9).(*-)(4.)/-((-,1((24((-(,((-5(-((,,-(,((.(.(4()0***-((4
@M02996:162:000000000-B87FG:1:1101:16945:2549 2:N:0:ACTGAGCG+ACTGCATA
GACTACACGGGGATCTAATCCTGTTTGCTCCCCACGCTTTCGTGGCTCAGCGTCAGTTGTCGTCCAGTAAACCGCCTTCGCCACCGGTGGTCCTCCTGAGATCTACGCATGTCAGCGCTACACCAGGAAGTCCGTTTACCTCTCCGACGCTCAAGAACGACAGGTTAAAATGCAGGTTATGAGGTAAGCACATAATTTTCACATCTGACGTGCAATCCCGCCGACACACCCGTTACACCCAGTAAAGCCGGAGAACGAGGGCCACCTACGAAGTACCGCGGCTGCTGGGACGAGGGGAGCG
+
@@A,@C@FBDD+@8<,;<@,,<@,,6;?<,,,6C7@76,,,8;@,6,B@?CB,,6@6EFCFF,AFEDCEFGGGE7:,?=A,84@D=@4=+4,@,C88?B,9+,+4<>@=++4,4,58>*6==,@DGDE:6,,@A,++@=,+0+=+C@F*6*)@3?FGG+@C>=*4*+557,473DGA2:/;;B,231;*,4:+3=**,+/7,>/)197*)25(:;3.)*/2.(..:080*4,*(-(62,:(4(68<))2-),(0,2-(((,*(-5((.44(.((.-)((,-34--)..(((-))11*-(-,
@M02996:162:000000000-B87FG:1:1101:13662:2557 2:N:0:ACTGAGCG+ACTGCATA
GACTACAAGGGTATCTAATCCTGTTCGATCCCCGCACTATCGTGCATGAGCGTCAGTTACGGCCTGGTCAGCGGCCTACGCAACCGGTGGGCTGCGTCATATCTATGCATTTGACCGCGACACGAGGAATGCCGCAAACCTCGACCGCAAGCAAGAGCTACAGGATCAAAGGCAGGATGAGGGTGAGGCACAGGAAAGAAACACTGACCAAAAGCGCGGGCGGGGAAGACCGGAAAACCAAGAAAAGCGGGAAAAGGCACGGTGCCCAGGAGTACCAGGGGGGCAGGGAAGGAGGGGAGGG
+
@@A,ACCCDFD-@,;,;@,;,C@,,=@E,;,,,6+688,,,8,;B@<<CB,@+,@86CF,BF@FB6<9,,:F+=+4,9=@@BB+@@=+=++49+446+4,9+9+@<9594,,,9,:68*===+=E7@C:,,,7=ECCE8++8@DC+1@5<*:D@D,,4,,,27,;38:C,56,6:C?*0;<?5*47(*(**/)0*/(42((*6/)//(()1,4?:30)/(2(3((,-((*(,)3(-(.+;,((.0((.)-),-044((,(-)((/(()(--((())),(((((,(-((((-1).1*/,((-
@M02996:162:000000000-B87FG:1:1101:11030:2618 2:N:0:ACTGAGCG+ACTGCATA
GACTACCAGGGGATCTAATCCTGTTTGCTCGCCGCACCGTCGCACCTCAGCGTCAGGCATCTGCTGGTAACCTGCCTTCGCGATCGGTATTCTGCCTGAGATCTACAGAGTTCACCCCTACACCAGGAATTCGGATGGCGCCGCAGGGACTCTAGTTAGGCAGGTCTCAACGCAATTCCGGAGTTAAGCCCCGGGATGGCACACCAAGCTTGCAAAACCGCCGACAAGCGCGTAACGCCCAAGAAAGCCGAACAACGCACGCAACCGACGCGGTACCGGGGCTGCCGGCACGAAAATGGCG
+
B@BACFFFDED+76A,;@@<,C@,,;CF,C,76@+@+@+,,8@@@+,B@BCB,6@C,CE6E,AF,CC:C@CCCB<F,,9AB+>4,6=8=:,,>,C,EAE,9=8+9C4<@,,,,959,1*==99=DFCB=8,,46A++8,+6)*+6@)C?C60,35,222979:*4;2,5,59*991/C9688;*,4/=8,=2:;G,(*)(/+6=658;?)+,6A;+6=7.2((-,,(,,*-,)(-1,-**-2(4)(((*(.--..1--(-,)-()((,(-(-(--(.4((,(((((,((---)./*+).((
@M02996:162:000000000-B87FG:1:1101:7507:2636 2:N:0:ACTGAGCG+ACTGCATA
GACTACTAGGGTATCTAATCCTGTTTGCTCCCCACGCTTTCGCGCCTCACCGTCAGTTGTCGTCCAGCAATCCGCCTTCGCCACTGGTGTTCCTCCTTATATCTACGCATTTCACCGCTACACAAGGAATTCCGATTGCCTCTCCGATACTCAAGATCAGCAGTTTCAAATGCAGTTCACGAGTTGAGCCCGTGGATTTAACAACGGACTTACCGACCCGGCTACACGCCCTTTACCCCCAGTAAATCCGGACAACGCCTGCCACCTACGTATTACCGCGGCTGCTGGACCGTGGTTAGA
+
CCCCCGGGEFGFEGGGFEGAEGFEEFFGGEEFGGGGGECDDECFE7BFGFGEFGCBEFEEFEFFGGEEGG,<<FGDFEFGGGGFC=ECE<CBAFFGG<;FACCFFFEFCE>EAFGGE>B68EFGDFGGGGGFFG+==DEE?D?C6@8C9CFEFGGFEAD=DG:C@C@FGDGFGFGAFGE@D+4@:CECCGE=?ED)*=***7>*7*:=9DGCEF@B26)//66;@4822531537C)/=:9<7B=<220->?0<:74((((*.2>:<:244)-26<>-,41133438(((.,0.2**.()
@M02996:162:000000000-B87FG:1:1101:12695:2643 2:N:0:ACTGAGCG+ACTGCATA
GACTACCAGGGGATCTAATCCTGTTTGATCCCCACACTGTCGTGCCTCAGCGTCAAGTGCGGATTCGTGAGATGCCTTCGCAATCGGGGTTCTGTGTGAGATCTATGCATGTCACCGCTACACCACACATTCCGCCCACGGCATCCGCAGTCAAGCCCGGCAGGATCAACGGCACGTCCAATGGTGAGCACTGGCAAGTCACCGCTGACGTACCAAGCCGCCTACGCACCCTGTAAACCCAAGGAAACCGGAAAAAGCATGCAGCAGACGGAAAACCGCGGGTGCGGGGAAGGGGGGAGCG
+
@@@BBCFEDDD+@,666<5,CC@,6;CF,,,,,;@@,;,659C@@,,B@BCB,8@@,CFFGGG+B,8:CAFGEE<,,4=A,@=,@@C+4++,9A4?9=;,?+,,999C;,,9,4,,68*6=9:@FCD=C4,,@,@CDG6>D=E+6D=8?+0)@3=,@DGC@C8+@*49D:A539/=6;ADC,4,,5970CC6F67>**+1050>923,()*3,:<;3)*.*.(,(-(-(*-(2..64-,146(-03((*-.((0.*-(().*.)2(((.-(((((.46(,,((,-(-2(4(4538**3,,(
@M02996:162:000000000-B87FG:1:1101:7522:2647 2:N:0:ACTGAGCG+ACTGCATA
GACTACTAGGGTATCTAATCCTGTTTGCTCCCCACGCTTTCGCGCCTCACCGTCAGTTGTCGTCCAGCAATCCGCCTTCGCCACTGGTGTTCCTCCTTATATCTACGCATTTCACCGCTACACAAGGAATTCCGATTGCCTCTCCGATACTCAAGATCAGCAGTTTCAAATGCAGTTCACGAGTTGAGCCCGTGGATTTCACATCTGACTTACCGACCCGGCTACACGCCCTTTCCACCCAGTAAATCAGGACAACGCCTGCCACATACGAATTCCGCCGGCTGCTGGCCCGTAGTTACC
+
CCCCCGGGGGGFFFFF<6FEEGAFFFGGGDFGGGGGGGGGGGGGGE@FGGGGGGGGFGAFFEGGGGGFFGF8BFGGCCEGGGGGGGFGGGGDCFEGF?;FEC=DFGFGEECGGGGGG8<8@,BE@=FF8:8EEF+=C@=@C=FGF7=+*=7D,=6CCDDC=@D>DFGGGD=FFDDAB=CAC66AFGE+1,@00<@A@EAEFCECE8ECCA:6499>ADD9468(:=@;>B9(9))7?EEGF0.>@C59*./.372/-(((-9429(524(((.,)-((--,394058(2(,4..**3.--
@M02996:162:000000000-B87FG:1:1101:12693:2662 2:N:0:ACTGAGCG+ACTGCATA
GACTACCAGGGGATCTAATCCTGGTTGATCCCCACACTTTCGTGCCTCAGCGTCAAGTGCGGATTCGTGAGATGCCTTCGCAATCGGTGGGCTGTGTGATAGCTATGCATGTCACCGCTACACCACACAGGCCTCCCACGGCATCCGCATGAAAGCCCGGCAGGATCAACGGCACGTCCAAGGAGGAGCACGGGCAGTTAACCGCTGACTTACCAAGCCGCCTACGCACCCGTGAAACCCAATGAATCCGGATAACGGTTGCAAGCGCCGGAGTAGCGGAGCTGCGGGGACGGGGGAGGGG
+
@@A,ACEFDDD+8,9,;6;,,6;,,;8A,,,,6C:@B,,,,8C@@DAFA<;@,,8@,<C<FGG::9@CCCEFF?,5,,,A,8>7==:,8++,4@49C?;4=+,,9,>,9,,,49,,88*6==,@DGG+?,,++,@=68===:A6=D>D>+**73=,1@C=C783@*0@9DEB50@C97):?,4,,//1/C:(?;:@(++)/+721)62=++.)29A?32.*,(-,4(80817*,-2--,*--(2*-))*,.4,)-*(((,(1.)*-(4((-,((,)),((-(((.(,((---0)*2*((((
@M02996:162:000000000-B87FG:1:1101:11095:2713 2:N:0:ACTGAGCG+ACTGCATA
GACTACTAGGGGATCTAATCCTGTTCGCTACCCACGCTTTCGAGCCTCAGCGTCAGGTACAGACCAGAGAGCCGCGTTCGCCACCGGGGGGCCTCCAGAGAGCTACGCATGTCACCGCTACACAGGGAATGCCACTCTCCCCTTCTGCACTCAAGGTTAACAGGTTCCAAAGCGAACAAGGGGGGAGCCACGGCCTGTAACGTCAGACGAAGGAAACCGCCAGAGCTCGGGGGAAGCCCAGTAAAGCGGGACAACGCACGGGACCGACGGAGTACGGCGGGAGCGGGAAGCGAGGGGCGCG
+
@@A,@C@FEFF+@,@66@,@,C@,,CBF7876,C,@:,,,,8DD@:,@<?CC,8@C,<FGGGGGGGDFCCG=FE@@>+=?6,6@@CC4:+**5*6@F,>,6*=+48>1:**2,4,86>/799,>*=CB@+5+>9C0;++5;3)29212;2+(;:C03+<?CC4*3*:+:C@:*09EFGB)88**2131(<E0>BD1(+9:)2(4:EF0()91(7:<,)1(/(-(,.).-*(().(,,,+1(..6?).(/-57:@152((,,9:(1(711(-4-4.(4701((4((-1(4(((..2**,(-7
@M02996:162:000000000-B87FG:1:1101:9797:2717 2:N:0:ACTGAGCG+ACTGCAAA
GACTACAAGGGTATCTAATCCTGTTTGCTCCCCGCACTTTGGCGCCTCGCGGTCAGTTACGGTCCAGCAGTCCGCCTTGGCAACGGGGGTTCTTCATAATATCAAGGCATTTAACGGCAAAACAAGAAATTCCGATTGCCCCTCCAGCACTAAGGAGAAAAGGGTCCAAAGGCAGTTTAGGGGTGAGGCCCAGAGATTGAAAACCGAACTAGGAACCCAGGCACAAGGCCCTGTAGACCAAGAAAAACGGAACAAGGGGGGCCACAGAGTAATAGACGGGGCTGCGGGGAGGAGAGAGGCG
+
B@A<AEECEFD-C,A<@C<FFE@;,;CF,,;D::@+@+,C,,66B644,++8++,:,<@,886@+,6,6,<9,7:4,,,4:,9?+8BFE:8,@,9?9,,9,3,+9,,+,,,,,45++:*0+,38,A,::,,,7,=+=?8,=)9C938:;D*)7,0,5@E7,,)*@*4@C>?*,*;,4+24>>E**2(/(*4(2/*(),*/)+.((8(.6)*)()).283,*-(((,(,(*,(*.)).),*(((,5.3()-0-27(*,(,(()-43(,,())).))))-(,((((--41(((-))*2*((,-
@M02996:162:000000000-B87FG:1:1101:24939:2731 2:N:0:ACTGAGCG+ACTGCATA
GACTACAGGGGTATCTAATCCTGTTTGCTCCCCACGCTTTCGAGCCTCAGCGTCAGTTTCTGTCCAGCAGGCCGCCTTCGCCACCGGTGTTCCTCCTGATATCTACGCATTTCACCGCTACACCAGGAATTCCGCCTGCCCCTCCAGTACTCAAGTCCTACAGTTCCAAAGGCAATCACGGGGTTGAGCCCCGGGTTTTCACCTCTGGCTTGCAGGACCGCCTGCGCTCCCTTTACACCCAGTAAATCCGGATAACGCTTGCACCATACGTATTACCGCGGCTGCTGGCACGGATTTAGC
+
CCCCCGGGGGGGGGGGGGGGGGGGGGGGGGCDGGGGGGGGGGGGGGGGGCGGGGGGGGGGGGGGGGGGGGGGGGGGGGGGGGGGGGFGGGGGGGGGGGFFFFGGGGGGGEGGGGGGG>?CCCBFGGDGGFGGGGGGGGGFGBFGGFBFDGFFFFGGGGGGGGFGGFGGGGDFGFGGFGEFGGGCFD@FEGGFFFD>AGFFFCE=BFE9>FC>BFB43>>6*:;176;><ED(7:BFBACE1?:2=-4499B??:47(---4945<:8,.(.,6:6460(-346,(3>0:<<())2;@))6
@M02996:162:000000000-B87FG:1:1101:24922:2739 2:N:0:ACTGAGCG+ACTGCATA
GACTACAGGGGTATCTAATCCTGTTTGCTCCCCACGCTTTCGAGCCTCAGCGTCAGTTTCTGTCCAGCAGGCCGCCTTCGCCACCGGTGTTCCTCCTGATATCTACGCATTTCACCGCTACACCAGGAATTCCGCCTGCCCCTCCAGTACTCAAGTCCTACAGTTCCAAAGGCAATCACGGGGTTGAGCCCCGGGTTTTCACCTCTGGCTTGCAGGACCGCCTGCGCTCCCTTTCCACCCAGTAAATCCGGATAACGCTTGCACCATACGTATTACCGCAGCTGCTGGCACGTATTTAGC
+
@ACCCGGGGGGGDGGGGGGGGFGGGGGGGGFFGGGGGGGGGGGGGGGGGFGGGDGGFGGGGGGGGGGGGGGGGGGGDGGGGGGGGGGGGGGFGGGGGFGGGFGGGGGGGGGGGGGGG>@CDFFFGGGGGFFFFGGGD=@DFDFCDGECDGFEGE?DFFGGFGFFGFGFGGGFGFGGFG@?GEGEFGBGEGGADEGB>C?E*9;=BF=))2;9B4*)2=F(/((63((.(3:=>?))59CC018<86>>D9D:?E<G-(---9<?G(<4:0).-(.6620(--83>??FF720<8CCC4).
@M02996:162:000000000-B87FG:1:1101:13144:2746 2:N:0:ACTGAGCG+ACTGCATA
GACGACCAGGGTATCGAATCCTGTGCGATACACACGCTTTCGAGCATCAGCGTCAGTGGCGCTACAGTAAGCTGGCTTCACAATCGGAGGGCTGCGTCATAGCTAAGCAGTTCACCGCTACACGACGAATTCCGCCCACGTCCTGCGTACGCAAGGGCTCCAGGTCGAGAGGAAGGGCAGACGATGGGAGCCGACAAGACACAAAAGGCGTAAAGCACGGCCGACGCGACCATTAAACCCAAGAAAGCCGGAAAAAGATGGCACCAGACGGAGAGCCGCGGCTGAAGGCACGGAGGGCACG
+
@@A,8@@@C@C6;,,,96,,6,@,,;@F,@@,,;6@+,,,,8C@@@,EDEF@,8@B,<CFGDCBFFF<<@CE9A<C,,49CE4:49=FC++,>,@:@+?,9+,+9C=,9,,,,9,:8:*==9,=BFEC+,+,7=C+=3=6+3*+63:53=*)@896*@,1*403,;9*7,*3,3C*)//:12:**1(/(2*/)0)((+)/(*/(/;(,()*-,5:1:)56*,(--244(*(,*)).4),/3,((03((2-.4(.4*,()),2.,*324(3(-,((((-(-(((,(,),(.(3772**((((
@M02996:162:000000000-B87FG:1:1101:24935:2751 2:N:0:ACTGAGCG+ACTGCATA
GACTACAGGGGTATCTAATCCTGTTTGCTCCCCACGCTTTCGAGCCTCAGCGTCAGTTTCTGTCCAGCAGGCCGCCTTCGCCACCGGTGTTCCTCCTGATATCTACGCATTTCACCGCTACACCAGGAATTCCGCCTGCACCTCCAGTACTCAAGTCCTACAGTTCCAAAGGCAATCACGGGGTTGAGCCCCGGGTTTTCACCTCTGGCTTGCAGGACCGCCTGCGCTCCCTTTACACCCAGTAAATCCGGATAACGCTTGCACCATACGTATTACCGCGGCTGACGGCCTCTCTTTACC
+
BCCCCGGGGG>FEGGGGGGGGGGGGGGGGGDFGGGGGGGEGGGGGGGGFCGGGGGGGGGFGGDFGGGGGGGGGGGGGGGGGGGGGGCFFGGGFDFGGCGGGFGC@FGGDEGGGGGGG=@?>EFGGGEGGGGFGDGGGFF,==FGGDEFFGFEGGGFFADFCGDCFFGGGGGFGFFDF7=AGGGCFD@GBCF=DD>7=:FEFGFF@AB3@A?5:67A;>C(2(6=0991/B@@FFDF<4:=???99:)6675,45.2(----92492-33355-362<B(3(,(-(((-,,(())+32-))
@M02996:162:000000000-B87FG:1:1101:15052:2752 2:N:0:ACTGAGCG+ACTGCATA
GACTACAGGGGTATCTAATCCTGTTTGCTCCCCACGCTTTCGAGCCTCAACGTCAGGTACAGTCCAGTAAGCCGCCTTCGCCACTGGGGTTCCACCTAATATCTACGCATTTCACCGCTACACGAGGAATTCCACTTACCTCTCCTGCACGCTAGGTGGACAGGGTCCAAAGCAGTTCAGGGGTGGAGCCCCGGCAGGTCACTTCAGACGGGCCTTACCGTCTACGCGCCCTGTAAACCCAGGAAATCAGGAAAAGGCGTGCCCCCTACGAAGTACAGCGGATGCAGGGACGGGGGAAGAG
+
B<A<BFCDFDD-@,6,<6C<<C@=,;;C9,,6,C@@+8,,5@F@B:,B@<;@,6@@,CEFGG<FFADCCCGGGC+:,49A:84@,9=,4++,9,9A,FE==9,69<98>,+4,95,8>*==9B+8@@C=4,,@4E=+@=,30+=+,589A05++6,7,@8D=8++06,6EE:::F<+?EFFDE+*0:9:*@5*/C@(*;)0,**049?E)*,(.()/=*/*/(/)/6.3/1(*5)).:,*,1(304)-*./4(/4*-.--,*(.*,,((-(.((.-.6),(((,.).2((4-))2/*,32(
@M02996:162:000000000-B87FG:1:1101:13198:2772 2:N:0:ACTGAGCG+ACTGCATA
GACTACCAGGGGAGCTAATCCTGATTGATCCCCACGCTTTCGTGCCTCAGCGGCAAGGGCGGATTCGTGAGATGCCTTCGCAATCGGGGTTCTGAGTAAGAGCGATGCAGTTCACCGCGACAACACGCAGTCCGCCCAAGGCAGCCGAATGCAAGCCGGACAGGATCAATGGCAGTGCCCCGGTAGAGCAGGGGGCGGTCACCACGGACGTGACAAGCCGCCGACGCACCCAGTAAACCCAAAAAAGCCGGAAAACGCGGGCAGCCGCCGGATGAGCGGGGATGGTGGCAAGGAGGGAGGG
+
@@-8@CF@EDD+7+6,66,,6,;,,6C?,,<,,C+6+6,,;8,9,6,;6=6@+8@@,C,6@FG+,989C<FGE?:,,499,8@,@=@+=++,4CEA9?=,=+,6648+67,8,6,,61*063+,8@6+8++3@@::CG+3;>C*3@:@9*3*D9C6;*=?@C9*:)*=8,>6,;80/;7F581**/7>;CF;B:D10*),-+)5?326>39-206935*,*4(44347(*,(*,).64,*,-(.79((*-)-(..*-(((()-(1(((--(,((,).4(,1(((().2.()-5.*2*(,(,
@M02996:162:000000000-B87FG:1:1101:13203:2789 2:N:0:ACTGAGCG+ACTGCATA
GACTACCAGGGGAGCTAATCCTGTGTGATCCCCACGCTGTCGTGCCGCAGCGTCAATGACGGATTCGTGAGATGCCTTCGCAATCGGTGGTCTGAGTAATATCTATGCATTTCACCGCGACACTACGCAGTCCGCCCACGGCATCCGAATGCAAGCCTGACAGGATCAATGGCAGTTCCCCGGTTGAGCAGGGGGCGGTCACCACTGACGTGACAAGCCGCCGACGCACCCGGTAAACCCAATAAAGCCGGAGAACGCGTGAAGACGCCGAAGGAGCGCGGATGCAGGGACGGGGGAGGCG
+
@@A<CFFFFED+@+6,,;,,;6;,,;CA,6,,,C:@@,,6,9:@,B++@BFC,86B,C,CFGG,@F@:CEFG9A9,,,99,==,@==,8+4,,AEDFF;,9+,+959:;,,4,9,,8=*=+=+,8F++?++,6+@C+B?=CAF+=D:@9+**@3;7@,@@C2:*A**@73@>:>D,494AD*1*1/7<3CG9)6C>(*)-,+.41)54?31-456084*-*,--(409>*(3)(--5-,*-4(.76)6*-.4(0.*--,(-*-)*((-(-(-((,(,((,(4(-.).0(8:-0)*2*((((
@M02996:162:000000000-B87FG:1:1101:21737:2840 2:N:0:ACTGAGCG+ACTGCACA
GACTACACGGGTATCTAATCCTGTTTGCTCCCCACGCTTTCGCGCCTCAGCGTCAGTTGTCGTCCAGCAGGCCGCCTTCGCCACTGGTGGTCCTCCTAATATCTACGCATTTCACCGCTACACTAGGAATTCCGCCTGCCTCTCCGACACGCAAGAAAAACGGGTTCAAAAGCAGGTCCGAGGTTGAGCCCCGACATTTCACATCAGACTTGCCTTCCCGCCGACACGCCCTGTACACCCAGGAAATCCGGACAACGCTTGCCACCTACGTATTACCGCGGCTGCTGGGCAGGAGGTAGC
+
C@CCCFGDCED+@<@<CA<FAFCCC<CEC<<,@CFC>C,<<@:@8@@FE<CC@@CCCFE9FGFGGGFC@ADFFEE@779?BCCFGCC9?,,4@,@F8FFAF7D89E>@>6+9;@9?B506=9B,@CCCF,,4DD>+=8??+:?DDCA83=*1=@C79?:F:78+4*9@;3,3,3A*@F*:8:C1,968.A@9>67@0,15/>))6+/7;)3/);)+)02616(-4496>F3(*..):<6C1:(2.59)*4):1>?5,-(,,1()0(,((-..),)).-((133,3),.(((-75?**,))
@M02996:162:000000000-B87FG:1:1101:21755:2846 2:N:0:ACTGAGCG+ACTGCAGA
GACTACACGGGTATCTAATCCTGTTTGCTCCCCACGCTTTCGCGCCTCAGCGTCAGTTGTCGTCCAGCAGGCCGCCTTCGCCACTGGTGGGCCGCCTAATATCTACGCAGTTCACCGCTACACTAGGAATTCCGCCTGCCTCGCCGAGACTCAAGAAAAACGGGTTCAAATGCAGTTCCGAGGGTGGGCCCCGACAGTTAGAATCTGACCGGGAGTACCGCCACACCGCCCGTTACACCCAGTAAATCAGGACAAAGCGTGCCAACAACGGATTACAGAGGAGGCTGGGACGTGGGTAGC
+
CCCCCGFFEED7@<,,6,5;@CA,,CCE9@C,@E+:+,,,,@F:@F@:C?F@,,@C6FF<FF,9CCEGFFDGGE@C,8=?F?FE8=A:4,+,@+@F?EAA;+4=>EB@E84CA4:,==*=+6,76C@B333,3D=CCFE=+:*=DE)+00*0@DCF7A,@*1184*;<:>:B,=?,=CA9E>=*4*(/,/:3>EGF(,1))1)17+<539)-()(0(12-*4(,(((4381()(,,65,*3:3>*5-6*-/.2).*.(,,-/,-*-(.,3(,--).).)(,.48((.((((-))*/*)-)
@M02996:162:000000000-B87FG:1:1101:14738:2850 2:N:0:ACTGAGCG+ACTGCATA
GACTACCCGGGGATCTAATCCTGTTTGATCCCCACACTTTCGTGCCTCAGCGGCAATTGCGGATTCGTGAGATGCCTTCGCAATCGGTGGTCTGTGTGATATCTATGCAGGTCACCGCTACACCACACATTCCGCCCACGGCATCCGCATGCAAGCCCGGCAGGAGCAACGGCACGTCCAAGGTTGAGCACTGGCAGTTCACCGCTGACGGACCAAGCCGCCGACGCACGCATTAAACCCAAGGAAGCCGGAGAAAGCGTGCAGCCGCAGGATAAGCGCGGCTGCTGGGAAGGGGGGAGCG
+
@@A,@@CF@CD+886,;6,,6;@;,6;A,,,;,C@B@,,,58C@8,,B6?CB+76@,:FFGGE+8C@:CCFGFDA<,,9?,==,@=C,8+,,994?C?B,9+,399999,,9,4:,8:*6+446>?C+6,,,@68=CG+>DBE6?>:D9+31DCC+@?ECE7>*C*<?>>@9*99=/95AF,:,22.2)A:7=A5@@:+5/+7<().23))6104>?)1-/2393604(*-(*(..4.,*-4(,02((*-.-(0.*(.,--*-)0((3(-(,.))).4(,,74-(.,.(,(-.)/**--((
@M02996:162:000000000-B87FG:1:1101:15582:2858 2:N:0:ACTGAGCG+ACTGCATA
GACTACCAGGGTATCTAATCCTGTTTGCTCCCCACGCTTTCGAGCCTCAGCGGCAGTTGTCGTCCAGTAAGCCGCCTTCGCCACCGGGGTGCCTCCTAATATCGACGCAGTTCACCGCTACACTAGGAATGCCACTTACCCCTCCGACACGCTAGATGACCAGGTTCCAAGGCAGGTCCGGGGTGGAGCCCCGGAGGTGCAAATCAGACTTAGCCGTCAGCCGGGGCGCCCGGTGAACCGAGGAAAACCGGAGAAGGCGGGCGCCATACGAGATAGCGGGGCTGAGGGGACGGAGGGAGCG
+
BCC<@EEEDDD-@,;,6@;<<@@6,;;F,,;,BC7@+8,,;@FDB+,E@E@B+7@C6EF@FG7FGCC<CCFFGC@:,89?684CE=C+:++8>,@EEFD,9+4+9@>+@++4,6,:>=*6+83,@FD=C3,,@DF?DGG8DD5DDEA>>D*0+43@,EG<@C834;:15D49*3;*3C=BDDE**//75*=/=:>>(1))4+.))94,:)*.-/))()*-0(40(0(1,*4()4(,).+*-44;F:((/-.3,74*.(((,)(()3()(.(((()).(((2((,(((,(-42))***-,(,
@M02996:162:000000000-B87FG:1:1101:21739:2858 2:N:0:ACTGAGCG+ACTGCATA
GACTACACGGGTATCTAATCCTGTTTGCTCCCCACGCTTTCGCGCCTCAGCGTCAGTTGTCGTCCAGCAGGCCGCCTTCGCCACTGGTGTTCCTCCTAATATCTACGCATTTCACCGCTACACTAGGAATTCCGCCTGCCTCTCCGAGACTCAAGAAAAACGGGTTCAAATGCAGTTCCGAGGTTGAGCCCCGACATTTCACATCTGACCTGGCCTCCCGCCTACACGCCCGTTACACCCAGTCAAGCCGGACAACGCGTCGCCCCGACATGTTACCGCGGCGGCTGGCACGGAGGGAGC
+
C@CCCFDEECD6@,6@C6A,<CA;,=C=9,C<:CB@7B,,B@FCCF7F<?CC,8@CCFE,CC@FGDFGC<FGGEFF,:ADC7?F?==59,,4@,@EE?E;A7A=99>>>++@;4,9>>*=8@,,@F:B48,,@FGGGGGF6)*==@:+3=+0D8DDFFGGD>8++:6<;F:<<?FE89>@8B;;,3<D4A8<D>DF2,+17;>4>+9/9/436=(63)/.*.,636@D;83@D:(-62,*,2()0682*-)4458*-(-(()-,*((-2(()..-.)-,,,4(,((,-((830.2**-2(
@M02996:162:000000000-B87FG:1:1101:20924:2882 2:N:0:ACTGAGCG+ACTGCATA
GACTACAAGGGTATCTAAGCCTGGTCGAGCCGGGCACGGTCGTGCATGAGCGGCAGGTACGGTCTGGTAAGCTGCCGACGCAATCGGGGGGCTGCGTCAGATCGATGCAGTGAACGGCTACACGACGAATTCCGCCTACCTCGACCGCAAGGAAGCCGTCCAGAATCAACGGCGGGAGGAGGGGGAGGAACACGATTGGACCGCGGACGAAAAAAGCGGCCTGCGCACGCGGGAAACCAAAGAAAGCGGGAGAACGCGCGGAGACGCCGAATGACGGCGGCGGAGGGAAGGGAGGGAGACG
+
@6-88;@@CFD-;,,,6,,6,6;,,;@B+,+++6+8,,+,,78669,;@BC@++78+CFECF<:@9<:?<E<B=,,+4+8+7@4D=:+4+*14*><4*1*7+1/4366;+2,,5,*1()/59,=EE<B8**++3;C788**)05/24/.9)(20212**18/4,2**072?5/5<E>)4788**1/6)(*23007((*0<)2-4(59(()149;;@:)7(*--.,-4-(*-()-,4(4+228517(,(/,0(-.472((-()-,*(-(-(((.58:0(11-(4((41,.(,2)5***---4
@M02996:162:000000000-B87FG:1:1101:13703:2923 2:N:0:ACTGAGCG+ACTGCATT
GACTACTGGGGTATCTAATCCGGTGTGCTCGCAACGCGTTCGCGCATCAGCGTGAGGTGTCGTCCAGCAAGCCGCCTTCGCCACTGGGGGGCCTCCTAATATCGACGCATTTAACCGCGACACTAGGAATTGCGCTTGCCTCACAGATACGCAAGGGCTACAGGTTCAAATGCAGTTCCGGGGGTGAGCCCCGGGAAGTAAACACTGACGGGGAGCTCCGCCGAAAAGGCCGGTAAACCAAGGAAAGCCGGACAAAGCCTGCAAACTAAGAGATACCGGGGCAGCGGGCAGGGAGGTCACG
+
@<<,AC@E@DD6@,@<665;@+7++-8A,6,++8+@++++,8@@6+,86?,@,,6@,6C,EFFD7?CCC<FGCE7=,,,9,48C,4?,=+*556@:FF;,,+,*6>4*4**,,6,316)1211++72827+++88)*;/0*))1*30+1*)(18/;CC0C6<5,0*2+2308+9C+1*6>C>E*/139(C53>>D4(2))69-).*,-4)),(73)(00-*--4-((.(*.()4((.5,/-.((0.((*-)((0,*(.((.*.40,).).))().))((((-((((-,((((.)/**().,
@M02996:162:000000000-B87FG:1:1101:13693:2937 2:N:0:ACTGAGCG+ACTGCATT
GACTACTGGGGGATCTAATCCTGTTTGCGCCCCACGCTTTCGCGCCTCAGCGTCAGTTGTCGTCCAGCAAGCCGCCGTCGCCACTGGGGTTCCTCCTAATATCTACGCATTTCACCGCGACACGAGGAATTCCGCTTGCCTCGCCGATACGCAAGGGCTACAGGTTCAAAGGCAGTTCCGGGGGTGAGCCCCGGGAATTCACATCTGACTGGCAGCCCCGCCTACACGCCCGTTACACCCAGGCAATCCGGACAAAGCGTGCAACCAAAGAGAGACAGGGGCTGAGGGGTCGGAGGGAGGG
+
@@A@CEFEDFD+@66,;6B,6E@,,<CE++8++B@@+8,,,8B@++,B@ACC6,8@,CF@FGFGGGDFDEFFGE>:+@C>4B:FD8@4=4+,@,C8AF;,A+,+9CD7>++,,8,,68*==>6+8CDC:8,,@@>=9EC6+)*3;E@*39*/C@9CA?,;B90,4*2<@E,2,.>06:<BEDE**/-7(282@BC4(*).-0.)5*.6)**.(840()*-*-(((.(-(*4()(((-),*-3((0.(,*-0-4:1*.,(,-*(.*4((..(((-4,(.((-(--(.(3(((-))11*41((
@M02996:162:000000000-B87FG:1:1101:22498:2955 2:N:0:ACTGAGCG+ACTGCATA
GACTACCAGGGTATCTAATCCTGTTTGATCCCCACACTTTCGTGCCTCAGCGTCAATTGCGGATTCGTGAGATGCCTTCGCAATCGGTGGTCTGTGTGATATCTATGCATTTCACCGCTACACCACACATGCCTCCCACGGCATCCGCATGCAAGCCCGGCAGGATCAACGGCACGTCCAATGTTGAGCACTGGCATTTCAACGCTGGCTGACCAAGCCGCCTACGCACCCGTTAAACCCAAGGAATCCGGATAAAGCGTGCAACCGACGGATTACAGGGGCAGCTGGGAAGGGGGTAGGG
+
CCCCCFGGFEG;C@,,C<C@EFAC,@CFC<6,CCFEG@9,5@E@B<@F@BCC,B@E9FGGGGG7BCBCCEEGGFD@,=DB@BC,DDCB=+,4@?>?@EA,4+,,9C@5@@,9A@?FBA*==94DEGF=?,,,@,@@DFGCCAF6=E>=>+*)@@=8@FGGEG83@6?CCEG>+<DGAC>BF,<,75;9)=@);99<*,+**,::>65(/)*/(;3FD3/42.///367>5;(*((-6)0*-1335(,)2,.((.)2.),-,/-)247(4-(-(,).-)((-4(-((..(,(-7)/2*-(((
@M02996:162:000000000-B87FG:1:1101:22476:2961 2:N:0:ACTGAGCG+ACTGCATA
GACTACCAGGGTATCTAATCCTGGTTGATCCCCACACTTTCGTGCCTCAGCGTCAATTGCGGATTCGTGAGATGCCGTCGCAATCGGGGTTCTGTGTGATATCTAAGCATTTCACCGCTACACCACGAATTCCGCCCACGGCATCCGCATTCAAGCCCGGCAGGATCAACGGCACGTCAAAAGGTGAGCACCGGCAATGCACCGCGGACTTACCAAGCCGCCTACTCACCAGTTAAACCCAAGGAATCCGGATAACGGCGGCACCCACCGGAATACGCGGGCAGGTGGCACGGGGGGGAC
+
CCBCACC@EED<6,@9C,,;,C@,,;@BE,,;,;+,,,,,<@6@,6,B@B,@,86,,<@,8@++,68C7AEEBA,A+,6>+CE,===+8+4,,9:,C=A,,+,,9,9?9>,,A4,56)36=9,@F7+88,+,@@E68B8+=)9+=6)@9+*373+,+@+1+@8*@*;CC@CB*9*43;)9,,4*,20/.=F2)6)6(2*/6>39()6(-)*)-/.;20*,/((,())-(/)(*).).4,/,24(0,))*-),,))*,,-((/3-5(((,-(-(-..(((,(((,(,.-24)(0)***((-
@M02996:162:000000000-B87FG:1:1101:22548:3010 2:N:0:ACTGAGCG+ACTGCATA
GACTACCAGGGTATCTAATCCTGTTCGATCCCCACGCTTTCGTGCCCGAGCGTCAATGCAGGACTGGCGAGCTGCCTTCGCTATCGGGGGTCTGTGGCATATCTATGCATTTCACCGCTACACGCCACATTCCGCCCGCCTCGACCGCAGTCCAGCGCGGCAGGATCAACGGCACTTCGGGGGGTGGGCCCCCGGCTGTCACCGCTGACTTGGCGCGCCGCCTGCGCACCCGTTAAAGCCAATGAATCCGGACAACGGTCGCAGCCTCCGGATGACTGCGGCGGCTGGCACGGGGGGAGG
+
CBCCCFFGGGG<CC@C;@@<@FC@@FGDE@@,CFCC@F7<9@F@@AE@@>@@@,@C<FGGGGGGFCCGEEEGGCEF,;EEF,@8@=CFD+84>EECDDC9,+=+9,@,>4,,@=,C>=*==D,CCFCBA:,,@DEGGGD8:8?CDGAC?*306>CFEGGDC?5*//>=CGGBCBG6AF@EDCC/211<2A56:>D((*0)6<76>793?4*4))-043732,,-(-23(/4-/,,-6)0*32(,/4))2-)4(../-(,(,)((/(.33-(--(,-)-(--((-((-,,4.2:)**:41(
@M02996:162:000000000-B87FG:1:1101:16250:3011 2:N:0:ACTGAGCG+ACTGCATA
GACTACCCGGGGATCTAATCCTGTTTGCTCCCCACGCTGTCGAGCCGCAGTGTCAGTTAATGTCCAGAAAGCCGCCTTCGCCGCTGGGGGGCCTCCTAATATCTACGCAGTCGACCGCTACACTAGGAATTCCGCTTTCCTCTCCAGCACTCAAGCACAACAGGTTGAAAAGCAGGTCCGGGGGTAAGCCCCGGGAGGGCACGCCTAACGTGTGGCGCCACCGACGCTCCCGGTACGCCCAGGCATTCCGGACAACGCGTGCCACCAGCGGAATACCGCGGATGCTGGGACGGAGGAGGGG
+
@@A8@CCFBDD+@,,C66,6<C;;,-;A9,,,,C@@+,,,,:FCB++@:=8C,,CC,<FF,F69C<CFDCFGGE@7,,@?,8+@==@,7+++5*7@7BE,79,+5<:5B**6*>**4:)9?:,,BFCC<2++?A/*/*+3+)+2*<(558)(?:8?=FGFC7:*3*03:CC;*6D*00)08CC**13C)<*47>DB0*)-3*(-(0-7:)0-(.4.7>5-*.(,--((-*,2)(-,3-**,.((.))-2.0440.1-,-,,*-.*4((,-(,(-.).(((2-(-.)-.(((-))21*((((
@M02996:162:000000000-B87FG:1:1101:10931:3013 2:N:0:ACTGAGCG+ACTGCATA
GACTACTCGGGGATCTAATCCTGTTCGATCCCCGCACTTTCGTGCATGAGCGGCATTTACGGCCTGGTCGGCTGCCTACGCAATCGGTGGGCTTCGTCATATCTATGCATGTCACCGCTACACAACGAATTCCGCAAACCGCGACCGCAATCAAGCTCTCCAGGAACAAGGGCGGGATGACGTTGAGCGTCACGAGATAACCACGGACTAAAAAAGCCGCCGGCGCACCCGTAAAACCCAAAAAATCGGAATAAGGAACGGAACCAGCGAAGGACGGAGGATACAGGCAGGGGGGGAGACG
+
B@A8ACCFCED+@,<,;<,6,C@;,CBE,68C,@:B@@,,5@C@CB;@@B<@+@@+,CEFGGGG7CC6:+@FE@CB,9=?4?>,@=C+?+++,,96A==,94,+9599>,,4,6<:880==9:@FGEFC,3,7=CCDEC8+)9C6C=:@>/)?;3,,4,<:@>,=**;0,4/*8)=>)6A<>**19393*24;@D((29<)3<<2>9>()93797<1)51*(4(2(4(4*-()4(642+;,(.-7.((/()-.9)*)(,-,9,(*.((-(-,(..(-,,1(()))-(-4(-,))***,((-
@M02996:162:000000000-B87FG:1:1101:18419:3062 2:N:0:ACTGAGCG+ACTGCATA
GACTACTCGGGTATCTAATCCTGTTCGATACCCGCACCTTCGAGCATCAGCGTCAGTTATGCTACAGTAAGCTGCCTTCGCAATCGGAGTTCTTCGTCATATCTAAGCATTTCACCGCTACACGACGAATTCCGCCTACTTCCTGCACACTCAAGCCCTCCAGGTCGCGCTGCAGTGCCACGGTTGAGCCGGGACAGGTCACAACACGCGTAAAAGGCCGCCTACGGTCCCGGTAAACCCAAGAAATGCGGACAAAGCACGGACCGTACGGAATACACGGGCAGCGGGGAAGGGAAAAGGG
+
C@AB@C@FCDD-@666;6,;,C@,,CCA9C@,@@:@+F,,4CD@@@5E<DFE@,B@;CF<FGCEFGFAFCGGFDEE,,=?,@C=DDCF=6,,@,C=,8?8@+99>FEA>=,,,95,=>*0==,@EGDE:,+,9D6C+C,,+5896EDA8=*0@==>8E,@@?8,6D?@C+533:F:9FBF?C>**3875,@AFADB(*1.0>@EFFF?6)26;FCA?453*.(-(-(.(/4()-(-6),*,36:::))*-.--.,*.((,-9305(((-4(((-,6-)((-((----(,483.)***(.((
@M02996:162:000000000-B87FG:1:1101:12732:3070 2:N:0:ACTGAGCG+ACTGCATA
GACTACACGGGTAGCGAATCCGGTGTGCTCCACCGACTGTCGCGCCGCAGCGGCAGTACTGTTCAAGGAATCCGCCTTCGCCGCCGGTGTTCTATAGGATAGCAACGCATTTCAACGCTACACCCTAGAGTCCGATTCGCTCGCGCAGACGAAAGTCAAGCAGGTTCAAGCGCACTTTCCGGGGTGAGCCCGGAGATGTGACACGTGACACACGTAACGGCCGACGCGGGCGGTACGCCGAGGAAAGACGAACAAAGATAGGGAACGGAGGATTACCGCGGGACGCGCGACAGAGAGAGGG
+
@@A6A@EFCED+8,B+768,,+7++88;,,6,;677+++,,:C@+7+@6=@@++8>,:C,C96EFFFGGC,CFB:4,,@A+8@FE@C+>++,7?,CFDE,A*73;B>+3++,,8,88=*+==,@=+5,8,,,75?++@**3)0;*>:C90)(418,4CFF98=****3:C@5*=)*0*98CC=22/37(:*-5)14(+1).+.,-.4266*(-)(885*,*-(-(-(-(*((),-(3(**--(,74((*,.-103*.(.).*((*-((--(((),-.,,(((((((-(,-(())2*/(((-
@M02996:162:000000000-B87FG:1:1101:20619:3073 2:N:0:ACTGAGCG+ACTGCATA
GACTACCAGGGGATCTAATCCTGTTTGCTCCCCACGCTTTCGAGCCTCAACGGCAGTTACAGTCCAGTAAGCCGCCTTCGCCACTGGTGGTCCTCCTAATATCTACGCAGTTCACCGCTACAATAGGAAGTCCACTTACCTCTCCTGCACGCTAGGTCGACAGGTGCCAAAGCAGGTCAGGAGGTGAGCCCCCGCAGTGCACGTCAGACTTGCCAAACCGGCGAAGCACCCGGTACACCCAGAAAAGCCGGAAAAAGCGTGCCCCCTACGGAGTACCGCGGCTGCGGGCACGGAGGTCAGG
+
B@@@BEFDDDD+@,A,66;,,;;,,6;C,,,,,;6@+,,,,8DCB+,A<=;@++6@,CFAFG9AF@C@@AFFGE@>,,,9,,6C88=6:,,,9,9?4E;94+,,9<>+>++,49,,8530=4,,@FCAA,,,7@ED8F88+0+=+8:A60*)686,3@EEE88+6*2,6@EF,:F+*;8ACC?1*303),55*3*>)*)105(((:@=@)+06289@37.*.(.(69(2*4(9(,(64,*,3((02((0-.4(0(1-.((-/,.*(,,.-,,(-())---1((-(--4(((-0)/**()(.
@M02996:162:000000000-B87FG:1:1101:7340:3078 2:N:0:ACTGAGCG+ACTGCATA
GACTACACGGGTATCTAATCCTGTTTGCTACCCACGCTTTCGCGCCTCAGCGTCAGTTATTGTCCAGCTAACCGCCTTCGCCACTGGTGTTCTTCCTAATATCTACGCATTTCACCGCTACACTAGGAGTTCCGTTAGCCTCTCCAACACTCAAGAACGTCAGTTTCAAATGCAGACACGAAGTTGAGCCTCGTGCTTTCACATCTGACTTGATGTCCCGCCTAGACGCCCTTTACACCCAGTAAATCCGGATAACGCTTGCCCCCTCCGTATTACCGCGGCTGCGGGCACGGAGTTAGA
+
CCCCCGGGGGGEFGGGCEFCFGGGCGEGGFDFFGGGGD@FCEEGFGEGGFGGGGGGFFGGDGGGGGGGGGGGGGGGCEGGGEGGDEFEFEEFEFGGGEEFCDAFGGEFGEEGGGGGG=BDDGGFGGGGFGGGGG?=D=DFFDDGGGFADDF5D8DFFGGDF>1C@<FFGGGFFDD@*=:@EEGG9CEGFC4:@?FD9F@EEGC>@4A<;BGB3=:=6=75:825(**804545@3><<FEF;@E8??<<;F11)7;/.(--1(.142(---..3)6)(-41((-,(29;0<()):;:).)
@M02996:162:000000000-B87FG:1:1101:12753:3083 2:N:0:ACTGAGCG+ACTGCATA
GACTACACGGGGATCTAATCCTGTGTGCTCGCCCGACTGTAGCGCCTCAGCGTCAGGACTGTTCAAGGAAGCCGCCATCGCCTCCGGGGGGCTATAGGAGATCAACGCAGATCACCGCGACACCCGAAATGCCGATTCGCTCGCGCAGACTCAGGCAAGCAGAGTCAAGCGGACTTTCCGGGTGGAGGACGGAGAATTCACACTGGACACACCAAACCGCCGACGAGCCCCGTACGCGCAGGAAAACAGAACAACGCTCGAGAACGCAGGAGGACCGCGGGGACAGGGACAGAGGGAGGCG
+
@6-686CF@CC+@,,666;,,,C,,<;E,,,++-78+8+,,C9@@:,B<A<@,,8@6:FCF,,CFFCCEE8FFB+8+4=?=6,@=C@+=+**15>@FC<,6*42,8><B**,,4,84:>DC8=*=*=*1*+++/17*<**1.)1)23:5*),<82*1A5CF6(*09C763;):5)00:9BCE**2<:*(:C37:/()+*.)<4()0310.9(().0(5725(371(,-(*(-*4(,((**,(((0(((02;(.7:C(((-(/40*((,-(-((--((-(,(-(,(,,(,-8<5)*//(((-
@M02996:162:000000000-B87FG:1:1101:12735:3092 2:N:0:ACTGAGCG+ACTGCATA
GACTACACGGGTATCTAATCCTGTTTGCTCCCCCGACTGTCGCGCCTCAGCGTCAGTACTGTTCAAGGAAGCCGCCGTCGCCACCGGTGTTCTATAGGATAGCAACGCAGTTCACCGCTACACCCAAGATGCCGATTCCCTCTCCCAGACGCAAGTCAAGCAGGTTCAAGCGCACTTTACGGGTGGAGGCCGGAGAGTGCACACTGGAAACACGGAACCGCCAACGCGCCAGTAACGCCAAGAAAATCGGAACAACGCGGGCGACCGCGGAGAAGCCGGGGCGGCGGGAAGAGAGGGAGCG
+
@@A<@EC<@CD+8,6,66,666;6,<CF,;6,:6@@+++,,:C@:@,B<BEB,8@B,<6CE96EGFFEAE,AFC:C+88>:8,@D==47++4><,AFC4,9*@3;A>@=++9,4,:>=*=+E,6@+8,6,,,@>EDD;,32)*=?>DFFC?)C8C,,7EE,@3*43;<CF?>*:71***4:8C4*)56(=*.0.22(,;))+71(*66(;*61)(8:D5,*-(,(,--(1((*).),(**4:(8?1)(*-04(74*,--(-/(,)-1734,((((,(-(,,((((-,,(-(45)/*2((((
@M02996:162:000000000-B87FG:1:1101:7355:3092 2:N:0:ACTGAGCG+ACTGCATA
GACTACACGGGTATCTAATCCTGTTTGCTACCCACGCTTTCGCGCCTCAGCGTCAGTTATTGTCCAGCTAACCGCCTTCGCCACTGGTGTTCTTCCTAATATCTACGCATTTCACCGCTACACTAGGAGTTCCGTTAGCCTCTCCAACACTCAAGAACGTCAGTTTCAAATGCAGCCACGAAGTTGAGCCGCGTGCTTTCCCATCTGACTTGATGTCACGCCTAAGCGCCCATTACACCCAGTCAATCGGGATAACGCTTGCGCCCTACGTATTACCACGGCTGCTGGAGCGTAGTTTGA
+
C@CCCGEGGGEGDCFGC,E@E,EC@FFGGFF<FFBFG7;FAEGGDECFFBFCCFFEGFAFGFEFGCCFFAEEEFGGEDGGGDEG886FE=F;>CEGFGG9,2=DEFCCE>EGG@FFE:*+==EFGGGF@FCFAEDD>6EDF56FD;:F*65:>,6EF8@+6+)C=+=DD,@<,<=,008*53+@FF77@F*)3034)@=**5:A)1:**+205+8=?6=/463()((.1*,/;4.973833,/466)1*()(,0-*,-,,(1(,1((((-,.)(...).(((4332,(((.7).213).)
@M02996:162:000000000-B87FG:1:1101:7335:3096 2:N:0:ACTGAGCG+ACTGCATA
GACTACACGGGTATCTAATCCTGTTTGCTACCCACGCTTTCGCGCCTCAGCGTCAGTTATTGTCCAGCTAACCGCCTTCGCCACTGGTGTTCTTCCTAATATCTACGCATTTCACCGCTACACTAGGAGTTCCGGTAGCCTCTCCAACACTCAAGAACGTCAGTTTCAAATGCAGACACGAAGTTGAGCCTCTTGCTTTCACATCCGACTTGATGTCCCGCCTACAACCCCCTTACACCCCATAAATCCGGCAAAAGCTTGCCCCCTACATATTACCGCGGCATCTGGCACGGAGGTAGC
+
CCCCCGGGGGGFGFCGECFEGGFAEADE9,CEFGDGDG7<E@CEGGEGGDFE@FCFEFDGGGGFFGEG?FGFGFGGCCCFGGEGGGG?FE:BFGGGCFFGFF;DFDDF,>BF9;FFG=5>CEADEDFE=:BCFC+66+666:5?DEDAD6D5,8=D8EE+@>A,@C@=DF8BEB==FG)*@CCF;?A?EC,3*+4*1@E@==*7=*)0::C=*16=*4*(4/(85(*)(3/()/=8<A?8((,68)..2,.((..*,.).(*,,/4181(.-.)).)((-,,(((.).)42(0)2*2.47
@M02996:162:000000000-B87FG:1:1101:19310:3111 2:N:0:ACTGAGCG+ACTGCATA
GACTACTAGGGTATCTAATCCTGTGTGCTCCCCGCACCTTCGCACCTCAGCGGCAGTCATCTGCTGGTAACCTGCCTTCGCAATCGGTATTCTTCCTGATATCTACAGATTTCACCGCTACACCAGGAATTCTGATTGCCCCTAAGGGACTCGAGTCATGCAGGTCTAAACGCAGGCCAGGAGGTAAGCACCGGCCGGGCACACCAAGCTTGCAAAACAGCCTAAAGGACCGTTACGCCAAAGAAATCCGAAAAACGAGCGCAAACGACGAGGTACCGCGGCAGCGGGGGCGTAAAAAGAG
+
B@A@@EFFDCC-;66,6<,,6,;,,=C9,,,:@676+8,,,:@:7@,@@?CB++@69C@,C,C,<<@C<@C<E=B<,,9A88@:,9=84,,4>,,,95?,A+,,9<4<>,,4,9,:+1*6=9,9@4??E,,,,9E+69E,28*6DE5FD00)+6=869,3==D,6*+,6@6:+9?+30:3:?9@3+095,41953:)**:54:(6)/-5)+((29:@4*/2((/)/)/(3(3/:/(((**-4(40())0,),(0,*-,.,-)--)(,-(-(-(..)-((-(-(-,1(4(((,).**+.-((
@M02996:162:000000000-B87FG:1:1101:18209:3114 2:N:0:ACTGAGCG+ACTGCATA
GACTACAGGGGTATCTAATCCTGTTTGCTACCCACGCTTTCGCGCCTCAGCGTCAGTTATTGTCCAGCTAACCGCCTTCGCCACTGGGGGTCTTCCTAATATCTACGCAGTTCACCGCTACACTAGGAGTTCCGGTAGCCGCTCCAACACTCAAGAACGGCAGGTTCAAAGGCAGACACGAAGTTGAGCCTCGGGCTGTCACATCTGACTTGAGGTCCCGCCGACACGCACGTTACAACCAGTAAATACGGATAAAGCGTGCGCCCTACGGATTACGGCGGCTGCGGGGACGGGGGGAGGG
+
B@A<@CDEFED6@<,,;<,C,C@,;CCFEDC6CEC@+6,,58C@:+8C<?C@,,@@,6E,,E,CFFCF,CFGGECC,,9?684C,=A,:++,@A=F,AA,=+=9>B>F>++4,@,:>=*===,6@FDA=6,,@@+=DGCD8)0=CF:@5=+)76=FFFC+3@8*40;<;F,959DGAGBFEE41,2994C,05/?25*;*/=>)/397)++.7)/)/*2.2.(6(-(-(*43*3(-.),2(.)-9.))*-.,-06*.)((-*--11(.4-(,(().(,(,2(-,,(,4((-,0)2**((((
@M02996:162:000000000-B87FG:1:1101:8535:3123 2:N:0:ACTGAGCG+ACTGCATA
GACTACTCGGGTATCTAATCCTGTTTGCTCCCCCGACTTTCGCGCCTCAGCGTCAGTACCGTTCAAGGAATCCGCCTTCGCCTCCGGTGTTCTATAGGATATCAACGCATTTCACCGCTACACCCGATATTCCGATGCCCTCTCCCGGACTCGAGTCCTGTAGTTTCAAGCGCACTTTCCGGGTTGAGCCCGGAGATTTCACACTTGACACGCAAGACCGCCTCAGCGCCCTTTACGCCCAGTAAATCCGACCAACGCCCTTGGCCGCCGTATTACCGCGGCTGCTGGCCCAGGGTTAGC
+
CCCCCGGGGGGFEGGGGCFFGGGGGGGGGFEDCFCEEGEEFEGEGGGGGFGGFCGGFGGGGGGGGGGGGGGGGGGGEGGGGGGGGGGFEFFFEDFGGGGGGFD@FGGGGGEGGFGGG>>DD9,6@+>+>FG,3=+=+>,,606DG688*=@C8:DDCGFF;C;@A?FGGDGBEFGGFGEFEGGEG>=DEGGFFB45;C:75C38;F<EECFD@).:(;C9E3-(.()(-290*44624?8(.5)9)6<*4:3,78>--(-(0.(05(-(4,-.8.).((---4902)41((-))/;*4(-
@M02996:162:000000000-B87FG:1:1101:8996:3156 2:N:0:ACTGAGCG+ACTGCATA
GACTACCCGGGGATCTAATCCTGTTTGCTCCCCACGCTTTCGAGCCTCAACGTCAGTTACAGTCCAGTAAGCCGCCTTCGCCACTGGGGGGCCGCATAAGATCTACGCAGTTCACCGCTACACGAGGAATGCCACTTACCGCTCCTGCACTCTAGGTAGACAGGATCCAAAGCAGGTCAGGAGAGGAGCCCCCGCAAGGCACGTCAGACTGGCCAAACCGACGAGGCACCCGAGACACCCAGACAAGCAGGAGAACGCGGGCCACCTACGGAGTACCGCGGCAGCTGGGACGGGGGGAGGG
+
@@A8@EFFBE@+8,6,;65,<C@,,-;,,,;,6C:@:,,,,8CA,+,,;5;@,:@B,<E,CCA5E<E<@CFFFC@+64@?886@,9=,7+++53>:F:=,7+,+5@35>**,75,,62/1::,*4CC<C,,+296*;B9+*()/)+/?.;+(+42,++3<@?3**/0*2AC?;/0*093>C8C*//27211().9;(/)(.*(((08A:)2(07:53)*-*-(-(,(-(*(()(-(.(+*,,((04((*..-(0.*--((,)((/((((-(((-()),(,(((,,(.4(,,4))*/*(((,
@M02996:162:000000000-B87FG:1:1101:9003:3173 2:N:0:ACTGAGCG+ACTGCATA
GACTACCCGGTTATCGAATCCTGTTTGCTCCCCACGCTTTCGAGCCTCAACGTCAGGTACAGTCCAGTAAGCCGCCTTCGCCACTGGGGGGCCTCCTAATAACTACGCAGTTCACCGCTACACGAGGAATTCCACTTACCTCACCTGCACGCTAGGTCGACAGGTTCCAAAGCAGGTCAGGAGGTGAGCCCCCGCAATGCAGGTCAGACGTGCCAAACAGTCTACGCTGCCGGTACAACCAGGAAATGCGGAAAAAGGCTGCCGCGTACGGAGGGCCGCGGCTGCGGGGAGGGAGGGAGGG
+
@<A,8CFFCD++8,@,:6,6,C@;,-;,6,,,8C@@+,,,,8C@B@,;C=<@,6@@,CEGGG9A@@@<@@EFG>4+,,=9864@8@@,7+++6+,8>B=,8+3+738+6**,33,,48*3/2,1>C@::2,,61>++?9,8*)2;,0=.;)(311+4<EC7:.8+/*=@EGF66D*)9758::**/.7(0*-.7C>(**.4+(,,9748)*-2569:)*.+).))--((*.()-((-),/(324.4))2-0(().*-(((.1.(1(((((-,(((---(,((-,(--((,(-0.:**-((,
@M02996:162:000000000-B87FG:1:1101:11832:3191 2:N:0:ACTGAGCG+ACTGCATA
GACTACAGGGGTATCTAATCCTGTTTGCTCCCCACACTTTCGCGCCTCAGCGTCAGTTACTGTCCAGAAAGCCGCCTTCGCCACTGGTGTTCCTCCTAATATCTACGCATGTCACCGCTACACTAGGAAGGCCGCTTCCCTCTCCAGCACTCAAGGTTTGAAGGTTCAAGCGCAGCTCCGCAGGTAAGCAGCGGCAGTTCACGCCTGACTGGCAAAGCCGCCTACACGCCCGTGACACCCAGGAAATCCGGACAACGCGTGCCAACGACGTATTACCGCGTCTGCTGGCACGGAGGAAGAG
+
C@@@CFEFFDD8@,,,;6;;E9@,;<CF,C,,BC@CE<,,,@FC7@7CAECC@,@B6CFC<FEGGDCFCEFGGGB:,@E?BB:F??C6?,,,95=F@EA,@2=,9C=@=,,9,95,6=*==9,@EFFED,+,@=E6=EF?F5;DFF5:6=*)@@DF@D86DA9,6+269EE?83C+3=@?6CC*32=C6,@@?>;5),1*/17:()05>+0(/;8;(.;./6(/6138(32()(--45+*33(4:4))2-.4(0.*-(((-1-.*4(43-,,)..-)4,,((,-).),(,4,))1**,334
@M02996:162:000000000-B87FG:1:1101:11820:3209 2:N:0:ACTGAGCG+ACTGCATA
GACTACAGGGGGATCTAATCCTGTTTGCTCCCCACACTGTCGCGCCTCAGCGGCAGGTACTGTCCAGAAAGCCGCCTTCGCCACTGGTGGTCCTCCTAATATCTACGCAGATGACCGCTACACTAGGAATTCCGCTTCCCTCGCCAGCACGCAAGGTTTGAAGGTTCAAGCGCAGCTCCGCAGTGAAGCGGCGGCATGTCACGCCTGACTTGCAAATCCGCCGAGACGCCCGGTACACCCAGGAAAGCCGGACAAAGCTGGCCACCGAAGGAAGACGGAGGCAGCGGGCACGGAGGAAGCG
+
B@A@CDEFFDD+@,6,66;C<@C,;6;F,,;,6CFB,,,65CFC:@,B@B,@++7@+CFF9FFGGGEGFEFFGGF7,,=A884@==<:9,4,9,9E?F;,45,+9C>@>++9,95,68*==@=,@FCA3,,,7=C6+C,@+:*==E1@6?*:C8>F@,74@:A,4+*55>@9:/;**9<?>C=*,4043/=5>><9(2*6.+48(),(5**54?<B4*0-*4(-(-(4-:13)--,.),*-2(:>7((0(.2083*.()),1(.*,(4(-(.(..((((,,3(-,(41,1-,))1**3.((
@M02996:162:000000000-B87FG:1:1101:11845:3211 2:N:0:ACTGAGCG+CCTGCATA
GACTACAGGGGTATCTAATCCTGTTTGCTCCCCACACTTTCGCGCATCAGCGTCAGGTACTGTCCAGAAAGCCGCCGTCGCCACTGGTGTTCCTCCTAATATCTACGCAGTTCACCGCGACACGAGGAATTCCGCTTCCCGCTCCAGCACGCAAGGTTTGAAGGTTCAAGCGCAGCTCCGCAGTTAAGCCGCGGCATTTCAAGCCTGACATAAAAATCCGACTACACGGCCGTTACACCCAGTAAAGCCGGACAAAGCGTGCCACCGCAGAATAACCGCGACTGCAGGCACGGAGGTAGAG
+
CCBBAECDACD-@,@,66;,,C@,;6C;,,66,CB6,;,,,@B@:+,@@?CC,,@@,C6F,EEFGFFEAFCDFE+@+4+=766C8==594,,9,C<9AA,=+9+9<>>B++9,9,:=5*6==>4BB@=A,,6@@E8=B,>+)36+35,3A*)58?D2,24;A9,43*2;@<B89?43C)98E4/7+1:*,45>>D9.,+/7+97=)53:**))06?(6*-*-(((,,((1,()(-(448*22(-96).2-.4,78*.(,,-*(.2.(((-((-).)4(--((,-4)(.(41:00*2*.4.)
@M02996:162:000000000-B87FG:1:1101:11286:3230 2:N:0:ACTGAGCG+ACTGCATA
GACTACACGGGGATCTAATCCTGGTTGCTCCCCACGCTGGCGCGCCTCAGCGTCAGTTATCGTCCAGTAGAGCGCCTTCGCCACTGGGGTGCCGCCTAATATCGACGCATTTCACCGCTACACTAGGAATTCCATCTACCGCTCCGACACTCAAGAGATACAGGTTCAAATGCAGTTTATGGGGTAAGCCCATAGAGGTCAAACCTGACGTGCATCCCCGACGACGCGCCCTGTACACCCAGTAAATCCGGATAAGGAGGGCCAACTACGGAATACAGGGGCTGCGAGGACGGGGGGAGAG
+
@666AC@EBCD+@,,,66,,,,;,;-8E,,,,6;+86,,+,8B@@F7F@DFC,,8@,CF<CFEFGCFC@CF,CC7@,,9A,,4@8=A,7++6@+@=E@A49340=@>8=++9,68:>@*==@B6DFD<D,,,@=,=+@A=+)*=;E>@0C*3>:>EFG,=999,2*:::D,421;,4+:1;:>*41685,*/)0;@*,/,/+7=7)634)1/(:):6)*.*.(-436>>53-*,.-6),*(..514))2,.4(06*.)((-*(-/((.)--(((..).(,,(--,-(-((--))1**41((
@M02996:162:000000000-B87FG:1:1101:23531:3297 2:N:0:ACTGAGCG+ACTGCATA
GACTACCCGGGTAGCTAATCCTGTTTGCTCCCCACGCTTTCGAGCCTCAGCGTCAGTGATCGGCCAGTAAGCCGCCTTCGCCACTGGGGGTCCTCCTAATATCGACGGATTTCACCGCTACACGAGGAATTCCACTGACCCATCCGACACTCAAGTGCGACAGGTTACAAGGCAGGACCGGGGGTGAGCCCCGGGCTGTCACCACGAACTTGCGGTACAGCAGGCGGCCCCTTTGACCCCAGTAAATCAGAACAACGCGTGCACCATAGGGATAACCGGGGATGCGGGCACGGAAGAAGAG
+
C<@CCF6C@@@68,,C6;,66,CCCECABC8,,CC@:8,,,@F<BC<F<EECB,8B,@C,CD,@8+C:C@@,@@+@,4DAB?=@,==,4++8>A9FE<;4,+=+9+8++++,74,8=830=4=6BCC+3,,,77@++@@8=)*=+>88:900,833,74**;=*4*+=9B,349C*:?=?C1C*426<(2*(8;),,*0).0))4)((-)0.))()-7:.3((,4-((-*,-*)).),2*,(,4*)))*.*.(0.*,-,-,*()*())),..(,-).1(-(((-((-1(-(3575**(,((
@M02996:162:000000000-B87FG:1:1101:15812:3300 2:N:0:ACTGAGCG+ACTGCATA
GACTACCAGGGTATCTAAGCCTGTGCGAGCCCCGCACGATCGTGCATGAGCGACAGTTACGGCGTGGTAAGCTGCCGACGGAATCGGGGGGGTGCGTGAAAACTATGCAGGTGAGCGCTACAAGACGAAGGCCGGCGACCTCAACCGCAAGAAAGCGCACCAGGATCAAGGGGGGGAAGAGGGTGGGCCGCAAGAAGGGAACAAGGAACAAAAGAGGCGCCCGCGAAACCGGGAAAACAAAAAAAAGCGGGAAAGGGACGGAGCGACCGAAGAACCGAGGGCGTGGGGAGGGGGGAACGCG
+
@<8,ACCE@@C6;,,,6,,;,,;,,;@C+6+,,678++,,,76686,5;<;@++7+6<EFGGG++8::<<=<?E,,++6>+86+99:::+**2*2/**/*+**20,++2+,*+3+,1171)+,3C88*//***2*1/:**))0>*;4:.70(22**2:**2:.*:)977+<.*.>E>*472>*11)(*(*24)0*((*0(.*(,(02(()23(.(0()/,*(-(--(--*(()-,..,+/.((-701(/(),-)(*,((-(*-()(-(((((((((-(,(((4(-((,,((-).***(,(-
@M02996:162:000000000-B87FG:1:1101:15799:3316 2:N:0:ACTGAGCG+ACTGCATA
GACTACCAGGGTATCTAATCCTGTTCGATCCCCGCACTATCGTGCATGAGCGGCATTTACGGCGTGGTAAGCTGCCTACGCAATCGGGGGGCTTCGGCATATCTATGCATTTGACCGCTACACGACGAATTCCGCCTACCTCAACCGCAATCAAGCGCTCCAGGATCAAAGGGGGGAGGAGGGGGAGCCGCACGAAGTGACCAAGGACGAAAAGCGCGGCCCGCGCACCCCGGAAACCCAAAAAAACGGGAGAAAGCCAGGAGACGCCGGAGAACGGAGGACGGGGGGGAGAGGGAGACAG
+
@<@6@CCEEDD-;,;,66,6CCC;,CBE,6,;,7@C7+,,;8C@B@,@;?C@+6@+6CF<FGG+@@@6<@FEFB,<,,9=+==7@@CEC+***,@:155*7+,22,6,5,,,,6,,45)/2<,=CC@:1**+5>8D*=68*7=D<;4*<7),<92+:C*28<4,:0*:<0:5*.>E>)3@/8:*:),1(**-).9((/15)+)((0:0()1,4/(80)/(*(4(,--((*,()4--(.+22.(40(((*,0,47(6,((,,1((/,((,(,((.)((((,((((,-1((4,(..1**-(,.
@M02996:162:000000000-B87FG:1:1101:23520:3316 2:N:0:ACTGAGCG+ACTGCATA
GACTACCCGGGTATCTAATCCTGTTTGCTCCCCACGCTTTCGAGCCTCAGCGTCAGTGAGCGTCCAGTAAGCCGCCTTCGCCACTGGTGTTCCTCCTAATATCTACGCATGTCACCGCGACACGAGGAATGCCACTTACCCCTCCGACACTCTAGTTCGACAGATTCCAATGCAGTACCGGGGTGGAGCCCCGGGCTGTCACATCAGACGTGCCGTACGGCCTGCGCACCCGTTACACCCAGTAAATCCGGAGAACGCTTGAACCATACGAATTACCGCGGCTGCGGGCAAGGAGTGAGCG
+
C@CCCGEGCED+@,6@@E@<<C@666CE9C,<7F7C78,<E@DF@@,B@FCB,8@C6EF,CC7@CFDCECFAFEEG,@?A=BBFC8=,9,,4@,=E?FF;A+=,@C@@>>+,4=<?@=*6==++@BEEA,,,6@D8+>=@+):CDE>+9=*055<,7CAA@E:,53<CEG<;,BF,=+;?CEC**9-?(*42?><3(*047+9)/9@35)*61=60,))-*-(-,--(-*-(/(4(<2,*(.(.15).0-03-8(2-(((-2.,/,).,1((((..-----(7,-(12(,(4))***.5(-
@M02996:162:000000000-B87FG:1:1101:16216:3362 2:N:0:ACTGAGCG+ACTGCATA
GACTACACGGGTATCTAATCCTGTTCGATCCCCGCGCTGTCGTGCCTCAGCGTCAGTTGCGGCGTGGTGACCTGCCTCCGCGATCGGCGGTCTGTGCGAGAGCGATGCATGTCACAGCTACACCGCACAGTCCAGCCACCCCAAACGCACGCAAGCCCCCCAGGTGCGACGGCAGGGACCGGGGGGAGGCCGGAAAGAGCACCGCCGACTTAAGGGGCCGCCGAAGCACCCGGTAAAACGAAGAAAGCCGGAAAACGGACGGAGGCGACGGAGAACCGCAGCAGATGGGACGGGGGGAGGG
+
@@66@CCFEDD6@,,,66,,,;;,,=@F,6,,9@6@+++,,9:@B,,B@=CB,6@B<CEEFGG+8>:CDCDFDB8<,94>8=@+@=:+6+++@A,?FCC+8*++6,636,,,,6,88=*2+3,@CEC+5,4,6EFGGGCD58?DC>>:990(C8<=**?E7C2*3/77C:E>8:D*7C1>>>C**)(/(/*4>)79(*)(.2.2(73(()*.6?<FB))-*-(-(,(3(*3()((-.),*-482F?F:5-)-(.,*-(((-)(()(--4--(((..(,((-,(.().2(..25)/2*46(,
@M02996:162:000000000-B87FG:1:1101:11480:3381 2:N:0:ACTGAGCG+ACTGCAAA
GACTACAAGGGGATCTAATCCTGTGTGATGCCAACGCTTTCGAGCCTCAGCGTCAGGTGCAGTCCAGAAGGCCGCCTTCGCAACTGGAGTGCCTCGCAAGATCTAAGCATTTGACCGCTACACGAGGAATTCCACTGACCTCGCGTGCACGCAAGCCCAACAGGATCAACGGAAGGTCAGGGGGGGGAGCCGACACATGAACGCGGAACAAAAAGGCGAGCCACGGCGCGCGGAACACGGAGAAAAGCGGAAAAAGGAGCGCACCATGGGGAGAACAGCGGAGCGAGGAGCGAGAGAGGGG
+
B@-AC8,,CAC+7,,,;;5,6,;,,<C;,,,,,-:6+6,,@@FC@+,,6,;@6,@,,<,;E,CEFDC,9,:947+68,9=6,@>,=<,?,,C4,@,+78+9+,=>,@,@,,,,9,,6:30=94+B+6+?,,,7;@++6,4B)*6+8:+06*)+3685;,+@98,50;@3,*3*97*3<03,,***1()-2*(0)1,(+*).+.((.((-)*((.47())(/-((((2-(*(()(-(..+*-((.01(()-)-(0(*,(.(,),-)())((-(-(4)(,(-,(,(((31((--).*/*((((
@M02996:162:000000000-B87FG:1:1101:9590:3395 2:N:0:ACTGAGCG+ACTGCATA
GACTACTAGGGGATCTAAACCTGTTCGATACCCGCACTTTCGAGCGTCAGCGTCAGGTACGCTACAGTAAGCTGCCTTCGCAATCGGAGTTCTTCGTGAGATCTAAGCATGTCACCGCTACACCACGAATTCCGCCTACGTCCTGCGCACTCAAGCCCGACAGGTCGCGCTGCAGGTCAACGGGGGAGCCGGTACAGGTCACAACACGCTTAGCAGGGGGCCAACGCTCGCGGTAAAACGAAGAAAGGCGGATAACGGCAGGAACGGCCGGAAGACCGGGGCAGCGGGGAGGGGAGGAGCG
+
@@-68C@EDFF+@,,,66,;6,;,,=BE<<@,,@6@++,,,8FA,6+B:=CB,,@C,<FFGGCEECD6@@FFAB4,,,4A,6>?D@CFD,,,9,C=9B=,?+,+9B@==,,949,,8>*66=,9>@CCC,+,,=6C+@=6+5?+6@>6>C*)@3=:@=9:+98+2:;19*43*9D>>46F,:C**/.7(2C>0:*9)+*).+6545(--)*,.0.=?)/12-(.(-((-*(()(-,6),*-8(87<((1-.2(0.*-(-(-14(*(-41,-(((.(,(((,4(-((-3(((-.)/**,((,
@M02996:162:000000000-B87FG:1:1101:11493:3401 2:N:0:ACTGAGCG+ACTGCATA
GACTACGAGGGTATCGAATCCTGTGTGATACCCGCGCTGTCGAGCCTCAGCGTCAATCGCACTCCAGAAGGCTGCCTTCGCAATCGGAGTTCTTCGTCAGATCTAAGCATTTCACCGCTACACGACGAATTCCACCTGCCTGGCGTGTAGTCAAGCCCACCAGGATCAACGGCAGGCCAGGGGTGGGCGCGGACAGGGGACCGCAGACTGAAAAGGCCGCCCACGCCCGCGGGAAACCAAAGAAAACCGAAAAACGACGGCAGCGCACGAAGTACCGGGGGGGGCAGGACGGAAGAAGCCG
+
A@@8AE,BBED-;6@,6;,B,C@,,<;A@6,,,6+++++,59FCBB8E@BFC,,@:,CFFEE7EFFCC@8EFA?=8,49A=C>8@9=B=,,9,,9<449+C+=?>FD<B,,4,9,,81*==E<EGDE>6,+,>=F8=3,@=DD68+:+;++*@;=<E9F+898+@*9998@9*3;9999**1*4=52/,/*,20C((*07(;;;(<>())2)5@:D:)5(*(281-(-(/(()--4(,+12(,87(((/(.-4)()(-(-(1-1)((,((---).)(((,((((((((-(-(0)**+.(.-
@M02996:162:000000000-B87FG:1:1101:9593:3415 2:N:0:ACTGAGCG+ACTGCATA
GACTACTAGGGGATCGAAACCTGTGCGATACCCGCACTATCGAGCGTCAGCGGCAGGTACGCTACAGTAAGCTGCCTTCGCAATCGGAGGTCTACGTGATAGCTAAGCAGGTCACCGCTACACCACGAAGTCCGCCTACGTCCGGCGCACTCAAGCCCGACAGGTCGCGCGGCAGTGCAACGGTGGAGCCGGAACAGGTCACAACACGCTGAGCAGGCGGCCGACGCGGCCGATAAAGCAAAGAAATCCGGATAAAGCCCGGAACGGCCGAAATACCGAGACGGGTGGCAGGGGAAGAGCG
+
@@@8@<6CCCC+8,@,66@6,;;,,;@@,@+,,7+@++,,,8C@,@+@6?C@++@C+:CFGG,=>DD?<?FF<=<,,,@?4==,@=@FC+8,9,9=A?:,9+,+4<>,=,+9,4,:6=*==9:4@FEDC++,@=CG+@=++00+3>:@9?*)@89>:?E>CC9*4?D*8*80/8D=);7A+3:*1/2<(*:0)07:(**).+6417<24)*-(0.)()/-*((-,--((*--)(,-6),+.3(.8,-)2-.-(.6*.)(,-)((/((((-(((()-)--,((((((-1(4((0)2*2.1((
@M02996:162:000000000-B87FG:1:1101:11611:3426 2:N:0:ACTGAGCG+ACTGCATA
GACTACAGGGGGAGCTAATCCTGTGTGCTCCCCACGCTGTCGTGGCTCAGCGTCAGGTGTGGTCCAGTAAGCCGCCTTAGCCACTGGTGTGCCTCCCGAGAGATACGCATGTCACCGCGACACCGGGAAGGCCGCTTACCTCTCCCACACGCAAGACCCACAGGTTCAAATGCAAGCTATCAGTAGAGCCGATAGGAGGAACATCGGACTGGCAGACGAGCCTACACAACCGGGACACCGAGTAAGGCCGGAGAAAGCGAGCCAACAACGAAGAGCCGAGGCAGCGAGAACGAAGGACGCG
+
@<<,AC<CCEC+@6+,6<@9<,;,,<;@;,;6,;68+6,6,9,6B+,B<A;@,86@,CF,BEFEF<CCECEEG>@+,,,9,:4A8=C:4,44@,9AC=B+@5++4<>+6++4,9,,6=*6==+@BFG==++,@@E>CE,878*+=D=D5;*)@8?CFGGCE>98,*;:CF:=>8??F*812>:,,1/:8,=3)29()+)(/*3/6):3;)*/(04>())-*((,.4(8(*-,1(-,44+*,-(,9.),/-0-(040..((-1-,*-(.,-(,-((((--(-,(-(((--()-.)22*.--(
@M02996:162:000000000-B87FG:1:1101:9635:3432 2:N:0:ACTGAGCG+ACTGCATA
GACTACTCGGGGATCTAATCCTGTGCGCTCCCCACGCTGTCGCACCTCAGCGTCAGGGTCGGCCCAGCAAGCTGCCTTCGCCATCGGGGGTCTACCAGATATCTGCGCATTCCACCGCTACAAAGGGAAGTCCACTGGCCCCGACCGCACGCGAGCCGGCCAGGTCGGAACACGGCCGGGGGGTGAGCCCCCGGATGAGAGGTGCCGCTGAGCAAGCCGCCGACGCGGGGGGAACGGCGAATGAAGCGGGAAAAGGCCGGGGCCGAAGGGAAGACAGCGGCGACGGGGGAGGAGGAAGGGG
+
@@@,@CCF@CD+8,,,6656CC@;,C@F+,6,,;+@+8,,5:C@++4B<?C@8,@B,E,CFGGGDCEF@=FDF=<,,,@?,,44@=C7:++69,8,A,8,9+,64<>@8+89,@5,6=*66=,@,@:<>+,,7;E7+@,>C8*<<8=C9/*-4:9:C*=*87/*+29=<CE)3892>D>FDEE*2/,*(**(0.1((+/),8)(.)41()91(=05(.5(1-932-4((*((),(,(.**((.)1.)(),)(.)(*..(,()43)(((,-((-,,(..,1(4(((-(((--,))2**.((-
@M02996:162:000000000-B87FG:1:1101:9652:3437 2:N:0:ACTGAGCG+ACTGCATA
GACTACTCGGGGATCGAATCCTGTGCGCTCGCCACGCGTTCGCACCTCAGCGGCAGTGGCGGCCCAGCAAGCTGCCTGCGCCAGCGGTGGGCTGCCAGAGATCTGCGCATGCCACCGATACACAGGGAAAGCAACTGGCCCCTACCGCACGCGAGCCAGCCAGGTCGGAACCCGGCCGGGGGTTGAGGCAGGGGACAAGAGGGTCCGCTGAACAAGCCGGCTAAGAGCGGGGGAAGACCAATGAAACGGGAGCACGCACGCCACGCAAGTAACACCGCGGACGCAGGCACGGAGAGAGCCA
+
@668A@,F@CC+@,9,86;,,6;,,;@++,++78,7:+++,86@8@,99=C@++@@,C,6CEGEB:DA=BFC8?E,,,96++8+9@446+++6:7<FC>==+,+6<6++++,76,33)*3+>,3,@:3,,,333@5*,,,;5*94F:*0))(4=11:+//*;3*3/259C:)*09*)94>CC2*20,*-*/(..7((*0818(((0,((09)(92@6)1(*(())..((*(,)4(,((,*.).6*).(*,.((0./(((-(*(-)(3(,--)).,49((-((((,-,(.(-().***--((
@M02996:162:000000000-B87FG:1:1101:9636:3451 2:N:0:ACTGAGCG+ACTGCATA
GACTACTCGGGGATCGAATCCTGTGCGCTCCCCACGCTGTCGCACCACAGCGTCAGGGTCGGCCCAGCAAGCTGCCTTCGCCATCGGGGTGGTGCCAGAGAGCGGCGAATGCCACCGCTACACAGGGAATGCCAATTGCCCCTACCGCACTCGAGCCTGGCAGGTCGGAACGCGGCCGGGGGGTGGGGCCACGGAAGAGAGGGTGCGGGAAGCAAACCGCCGGAGGGGGGGGAAAGGCGAATGGAACGGGGAAAAGGGGGGACACCGAGGAAGGCGTGGGGAGCAGGGAGGGAGGAGACCG
+
@@A,866C@@C+@,B,6,,,6,;,,;B++6+,,;+@+,,,59C:@+,:6=,@6,8@,C,:FFGGE@CCAAFC@=<,,,998,4,9=:+4+7+6+99E?44A*@+44>+6+,3,3,,88*039:D,@@<:,4,D9,*<E7,*:*33,:<9;*)142<*:C*405*,2<=7C8)*0>*87>>DDE//)(),**(05)(,*)(,841(04(()1,(9,)()/(*(((,((,(*,-)-(,((*2((.(/)((*-),2).*((((-)(-*((-(((((((((((,(-,,,,((,(((.)2**,((-
@M02996:162:000000000-B87FG:1:1101:13928:3489 2:N:0:ACTGAGCG+ACTGCATA
GACTACTCGGGGATCGAATCCTGTTCGATCCCCGCACTGTCGTGCATGAGCGTCAGTTACGGCCTGGTCGGCTGCCGACGCAATCGGGGGTGTTCGTCAGATCTATGCAGTTCACCGCGACACGACGAATTGCGCAAAGCTCGACCGCAAGCAAGCGCTCCAGGAACAATGGCAGGAGGAGGGGGAGCCACACGATGTGAGCACGGACGTAAAGCGCGGCCGGCGCACCGGGGAAACCAAATAAAGACGGAGAAGGGGCGGAGACCAGGGAGGACGACGGCGCAGGGAACGGAGGGAGACG
+
@68,8;6C@CD+@,B,865,6<@,,<@F,,,,687@:+,6,9:@B6;<6?CC+,886<FFFGGG@@@:,+@FCC7,+86>+>=4@@@+=+++6+3>636+8+,+,56,6,,,,3,:6=*=6>+@BFC::,*,24;CCB,6*0:D)=8*.:)(=2*1=:2/874,:)2:5+<60)1:>11>885*1/2)(+*.)01((2*.)34:6E>0()/.-8<DF))(249(,,3((*,()44((.+*().-1).(/()(4)(*(((--1((*(((,,,-(-4(,((,(,(((--(((-,)0*2*--(4
@M02996:162:000000000-B87FG:1:1101:13909:3499 2:N:0:ACTGAGCG+ACTGCATA
GACTACTCGGGGATCTAATCCTGTGCGATCCCCGCACGGTCGTGCATGAGCGTCATGTACGGCCGGGTCGGCTGCCGACGCAAGCGGTGGGCTGCGTCATAGGTATGCATGTGACCGCTACACGACGAAAGCCGCAAACCGCGACCGCAAGCAAGCGCTCCAGAATCAACGGCAGGAAGAGGGAGAGCCGCAAGATGGCACCAAGGACATAAAGCGCCGCCGGCGCACCCGTGAAACGAAAGAAAACGGGGAAAAGAACGAGAACACAGGAGAACGGGGGAGAGCGGCAAGGAGGAAGCAG
+
@68,8@CFBCC+@,6,6656,6;,,;BF,,6;,@6@+++,,78886,5CE<@+,8,,<F@FGGG+:@8++@C,8,A+8=B+6=+@=:+6+++6+@:8+3,7+,+656,7,,3,3,,88*6+385><C>5**6,43@CC5**:AG)=7*.>58F:9*A5/:*3.,21+30**5*0>5)*.788**2/,/(2*4)09.)+),)*.,().3(*::A62>;)5(:6>(((4(,*((18,-.(*2343,),((/()((0(*,.(-(),(2.(..168(.)((((,((,((-((((,2.5***(((.
@M02996:162:000000000-B87FG:1:1101:6293:3537 2:N:0:ACTGAGCG+ACTGCATA
GACTACCCGGGTATCTAATCCTGTTTGCTCCCCGCACCTTCGCACCTCAGCGTCAGTCATCTGCTGGTAACCTGCCTTCGCCATTGGTATTCTTCCTGATATCTACAGATTTCACCCCTACACCAGGAATTCTGATTGCCCCTCAGTGACTCTAGTTATGCAGTTCTCAACGCAATTCCGGAGGTAAGCCCCGGGATTTAACACCAAGCTTGCAAAACCGCCTACATGCCCTTTACGCCCAATAATTCCGAACAACGCCAGCAACTTACGTGTTACCTGGGCTCCTAGCACGTAATTAAC
+
CCCCCGGGGGGGCFFGF,FAFGFFGFFGGEDFFEGGGGCEFGGEFCDGGFGCFEEFFGGGGGGGGGFFGGGGGGGF9FCFGGGEFDEFGGG=DEGGGGEGFCECEE=E,,CAGGGGG09+6>E@FGGGCFFECGGGGEFD+8D88EEG5@DD9,6==8DDDF8:@DD,CFGFGEDGFG7FD6++@67?C,DAFFDA=@F**,;@DAB==98>);>1:982*-(/((99)6=.;8).6;<*6,(4;CE<@4=((86C--(((*.(2(.3)-.(.(46))..13(,(().())(00;:0))-
@M02996:162:000000000-B87FG:1:1101:6276:3544 2:N:0:ACTGAGCG+ACTGCATA
GACTACCCGGGTATCTAATCCTGTTTGCTCCCCGCACCTTCGCACCTCAGCGTCAGTCATCTGCTGGTAACCTGCCTTCGCCATTGGTATTCTTCCTGATATCTACAGATTTCACCCCTACACCAGGAATTCTGATTGCCCCTCAGTGACTCTAGTTATGCAGTTCTCAACGCAATTCCGGAGTTAAGCCCCGGGATTTCACACCAAGCTTGCAAAACCGCCTACATGCCCTTTACGCCAAATAATTCCGAACAACGCTCGCAACTTACGTGTTACCGCGGCTGCTGGCACGTAATTGGC
+
CCCCCGGGGGGFEGGGFEFADGFFGGGGGDCFEEGGGGFGGGFFGEGGGFGGCGGGCCGGGGGGGFGGGGGGGGGGGEFGGGGE;AEEEFFFGGGGGGGGFF8DEGGGGGGGDGFAF:?DDFFEFGGCDFFEFGGGGGGGGD?GGGC9?FDEDEDCFGGG;FD:@D=FDGG>EBGGFGFFEEEGGGEGF9D8DFGFAEF57DABAFBBDF77=A6A=A@548(8=6*1),77*4<),(4*(6=<A)1.35>@BF@9.,,--/435,<)9(.((.))6:(-4(,748?:6?76)8;*2)(,
@M02996:162:000000000-B87FG:1:1101:6297:3554 2:N:0:ACTGAGCG+ACTGCATA
GACTACCCGGGTATCTAATCCTGTTTGCTCCCCGCACCTTCGCACCTCAGCGTCAGTCATCTGCTGGTAACCTGCCTTCGCCATTGGTATTCTTCCTGATATCTACAGATTTCACCCCTACACCAGGAATTCTGATTGCCCCTCAGTGACTCTAGTTATGCAGTTCCCAACGCAAGTCCGGAGTTAAGCCCCGGGATTTCACACCAAGCTTGCAAACCCGCCTACATGCCCTTTACGCCCAATAATTCCGAACAACGCCCGCAACTTCCGTGTTACCGCGGCTGCTGGCACGTACTTACA
+
CCCCCGGGGGGFEGGGDCFEFGGFG<FDFFGGGGGGGCEFFF@BFDFAFEFFGGG@F@E@C,BFFFFGGGCFGGGGG;DFG@FF,DE?5CFFFGG9F<=FGDFGGA95=FFF;FGG8:<FGEFCF8@FGGGGDG8=FFGG+:0?C4;FFG?D>EFFD8E;C,:5,++@DG8BG>=++6*<=++@,?058E:59A*08FACEG55)3)/)A+):AAFFF55E((-(01*0206;=><((=81((69<<?+(2((057,-((-/4(1(6))(.(.(.6)(--(-460)5:F???00**2)))
@M02996:162:000000000-B87FG:1:1101:23658:3557 2:N:0:ACTGAGCG+ACTGCATA
GACTACCGGGGTATCTAATCCTGTTTGCTCCCCACGCTTTCGAGCCTCAGCGTCAGTTGCTGTCCAGCAGGCCGCCTTCGCCACCGGGGTTCCGCCTGATATCTACGCATTTCACCGCTACACCAGGAATGCCGCCTGCCCCGCCAGTACTCAAGGCCGACAGGTCCAAAGGCAATCACGGGGTTGAGCCCCGGGTTTGCACCTCTGGCTTGCAGGACAGCCTGCGCACCCGTTACACCCAGGAAATCCGGAGAACGCTTGCACCATACGGAGTACCGGGGCTGGAGGGACGGAGTGAGGG
+
C@BBCFEFDED6B,A66C@@<@@;,<CE<,;,@ECC7,,6@@DFB@,BCACB,8@C9C,9,C<CFEFFEFC@FECE,=DA?B:@=@:+=++4@+8C:DE=4<D+@9DCC++9,4,:@53==9,6BBEFC7,8,@8=6>@>+)*=CE8,4=+1@CF,4@*@@C=*4;9EFGGFCFG,;DE?E>E4*2;D)034;5<((*)710/(4*42:4*-(955()*-/,(4(32(4*149:-(65,/83(173-)*-0-(0,2-(,(-*.3*4)518-4((.))2(411(-((.2((,4)0***-4((
@M02996:162:000000000-B87FG:1:1101:14809:3564 2:N:0:ACTGAGCG+ACTGCATA
GACTACTGGGGTATCTAATCCTGTTCGATCCCCGCACTTTCGTGCATGAGCGTCATGTACGGCCTGGTCGGCTGCCTACGCAATCGGTGGGCTTCGTCAGATCTATGCAGTGCACCGCTACACAACGAAGTCCGCAAACCTCGACCGCAAGCAAGCTCTCCAGGAACAATGGCGGGAGGACGGGGAGCGTCACGATGTAACCACGGACTAAAAAAGCCGCCGGCGCACCGGGAAAACCAAAGAAAACCGGAGAACGATTGCCACCGAAGTAGGACCGAGGGAGCTGGCACGGAGGGAGGGG
+
B@AA@E@DAED+@,@,;<A,@EC;,ECE<@8@@@@C++,,5@C@B9;@CBCB7,@,,CFGGGGCC@C::+@FFE@8,98B+?@,DD@,?++,9,@>A+=+95,39,9,9,,,,9,46:*6==,@FGCD=++,7@EDG>86+1<D=@:@?D9)@8?*4,7,@A8,4*0@>,>>,9*=?)6>*37*41223**-779((*1<)+4:8>99()9>4F>>?)775(472(4-,*(()-43(,+;3.,47(.(7(0(47)/(((-)0.,*-4(,(.)).)-3((1((-(.,,-2)4255:**,((-
@M02996:162:000000000-B87FG:1:1101:24298:3599 2:N:0:ACTGAGCG+ACTGCATA
GACTACACGGGTATCTAATCCTGTTTGATACCCATGCTTTCGTGCCTGAGCGTCAGAAGATCTCTGGACAGCTGCCTTCGCAATCGGTGTTCTGTGACATATCTAAGCATTTCACCGCTACACATCACATTCCGCCATCCTCGACATCTCTCAAGGGGACCAGTATCAATGGCAGTTTTCATGTTGAGCATGAAAATTTCACCGCTGACTTAATCCTCCGCCTGCGCCCCCCTTAAACCCAATAAATCCGGATAACGCTCGGGTTCTCCGTATTACCGCGGCTGCTTGCCAGGGGTTAGC
+
@CCC@FGGGGGGGGFGGGGGGGGGGGGGGECAFGFGGGGGGGGGGGGGFGGGGGGGFGCFGGGGGGGFGGGGGGGGGGGGGGCGGGGGGGGGGGGFGGGG:;DGGFFG9;EFFFGGG:@CD>EDFFAAFFGGGGGGGGGGG>>DD>=F?FFFFGFC>EG>8F=CAFG:DEGFGFDGFGDF,@E=F9DFFFF*8D+:EFFEEGBFF>=@9CGFFFEA*;F=9>>BB@=)5C@2C@@*;<F8@D(/0)?C47>1;:76/./,-/(,*.4296441::<>0(--366??)56())0)/22,(6
@M02996:162:000000000-B87FG:1:1101:8379:3608 2:N:0:ACTGAGCG+ACTGCATA
GACTACTGGGGTATCTAATCCTGTTCGATACCCACGCTTTCGTGCCTCAGCGTCAGTCCAGTGCTGGAGGGCTGCCTTCGCAATCGGCGTTCTGCGTGATATCTATGCATTTCACCGCTACACCACGCATTCCGCTCTCCTCGCACGAACTCGAGCACGGCAGTTTCAACGGCGGACCGAGGTTGAGCCCCGGGATTTGACCGCTGACTTTACGCGCCGCCTGCGCCCCCCTTAAACCCAATAAATCCGGATAACGCTCGCATCCCACGGATTACCGCGGGCGCTGGCACGGAGGTGACCG
+
CCCCCGGGGGGGGGGGG<FAEGFFFGGGGGGFGGGGGGGGGGGFGGGGGGGGEGGGFGG<FEEFEFGGFGGGGGGFFGGGGGGGF??CEFEFGGGGGGEGC7DDFFGGCCAECEFGG=:>DEFGGGGGGGDGGFGDG8DFGDFGGGFFEGBBC@8FEEEDEGB:7BEGGFC?E?D5?G9>EEEFGC;C@GG2BD5>:?*6>C999>>:A8*)6.2)6@77E(-:>((4-?(957<<<?CG(3.)9.6.1,0-46)*(((,-/(4C().4(((-..--((,((-4,23(8<(-0.*2*)))-
@M02996:162:000000000-B87FG:1:1101:11319:3609 2:N:0:ACTGAGCG+ACTGCATA
GACTACCGGGGTATCTAATCCTGGTTGCTGCCCCGACTGTCGCGCCTCAGCGTCAGTAACGTACAAGGAATCCGCCTTCGCCGCCGGTGGTCTGCAGGAGATCAACGCAGGTCACCGCTACACCCGGGAGGCCGATTCCCTCTGGCGTACGCCAGCCATGGAGTTTCGGACGCACGTTACGGGTGGAGCCCGGAGATGTCACATCCGACACGCATAGCGACCGACGCGCGCTGTACGCCCAGGAAAGCGGAACAAAGCGTGAGAGCGCGGAAGAACCGCGGCTGCAGGAGAAGAGGGAGCG
+
@@A8ACE@CDD88,,,66;,6@C,,;8:,,;,,97@+++,,:@@8@,C@A@B,,@@,<EEF9BDFEEGGF,CE>,@,8AAB8+:@=@+8++4,AF<A<=+9*,+=BB+6++8,4,:6=*6==,6C+3+8+++@:C9;@,@+)0**6:*33*)4:95:C,8,<5,,4:57BC;8:8*.*,8B8C2*/3<(1;-08DF(+*-.0..)04265/317(<<F)4*3(--249(*4()(-.24**344382(()-04().*.(((,*--*4(4,,(-,((.(((,,(,(-(..,((,0)2**-2((
@M02996:162:000000000-B87FG:1:1101:17737:3622 2:N:0:ACTGAGCG+ACTGCATA
GACTACCAGGGGATCTAATCCTGTTTGCTCCCCACGCTTTCGCGCCTCAGCGTCAGTTACAGTCCAGAAAGCCGCCGTCGCCACCGGTGGTCCTCCTAATATCTACGCAGTTCACCGCTACACTAGGAATGCCGCTTTCCTCTCCTGCACTCAAGATATGCAGTTTCAAATGCAGCCCCGGAGTGGAGCACCGGTAGGTCACATCTGACTTGATTACCCGCCTACACGCCCTGTACACCCAGGAAGGCCGGACAACGCGCGACACCGACGAAAGACCGGGGCTGCGGGGAAGGGGGGAGCG
+
@<A,@@CCEED+@6@,;6,6<CC;,<C=A,,,,C+@+6,,B@EC@C,CABCB,6@B9CFEFG@ACADFDEGFGE@C++4@+B4@=CC+7++,@,CE<D=,4?,3>C>+>+8,,9,98=*6==,,8F@EA,,,@CE+++3@+:+==6:89=+)@=?F=E8,=:8,5+=;@D:<<9FCA>@BC8;1,/6951=7?>/6(*+16,>*7+9/9++.;1);;66.*.(/(45;(*((*..45.,1(,(4>((.*-.(-73*--,--)-47:>443(,((..49((-((,(((,(-,-))1**(,((
@M02996:162:000000000-B87FG:1:1101:17724:3638 2:N:0:ACTGAGCG+ACTGCATA
GACTACCAGGGGAGCGAATCCTGGTTGCTGCCCACGATGTCGCGCCTCAGCGGCAGGTACAGTCCAGAAAGCCGCCTGCGCCACCGGGGGGCCGCCTAAGATCTACGCAGTTCACCGCTACACTAGGAATTCCGCTTGGCGCGCCTGCACGCAAGAGATGCAGGTTCAAATGCAGCCCCGGAGTGGAGCCCCGGGAGGTCACAGCGGACTGGAGTACCCGCCGACACGGCCGGTACACCCAGGAAAGCCGGGCAACGCGAGCCACCTACGGAGTACCGCGGGTGACGGGAAGGAGGGAGCG
+
@<88@C6@CCD+8+++7++6,;;,,68=,,,,,;87+6,,,;C@77,B<=:@++6@+:CCEG,C<CCFCEFEGB:+,,9>+44@E=@+4+**41:B7*<,7+>+2?:*8**2,2,,44.//2,+?FDC:++++<875**+)-0))*4*.2.(887A*C:?E94,***30<+8+9:A)18>C>7**/27(*2-8>397*)(,+.).)441)*,4).;2=*-*--2-3(4(*-()(,(.),*,4(8:(81*-.((.4*--,(-)-45((,(4,-,4())-(,((---)(-(((-))*2*4,,(
@M02996:162:000000000-B87FG:1:1101:23239:3711 2:N:0:ACTGAGCG+ACTGCATA
GACTACAAGGGTATCTAATCCTGTTTGCTCCCCACACTTTCGCGCCTCAGCGTCAGTTACAGTCCAGTGAGTCGCCTTCGCCACTGGTGTTCCTCCCAATGTCTACGCATTTCACCGCTACACTGGGAATTCCACTAACCGCTCCCGAACTCAAGACCGGCAGGATCAAAAGCAAGCCCAAACTTGAAGCCAGGAATTTCACATCAGACTTAAAGGGCCGGCGACGCGCCCGTTACAGCCGAACAAGCGGGAAAACGGTCGCCCGCTAAGGATTCACGCGGCGGCTGGGCGGGGGGTAGAG
+
B@CCAEFGFGD;@,,,;C<<C,@;,<C;C9,,BFE6:,,,A@@C+@,@@EFC66@@,,C6;C;,EFEF,C69CCB@77?AB:=F8=C6A,,,@,EF7<AB,2=,9CDFC,,9@4<9@@*=C@<4@DFF,,,4>,96=DD8+:*@C+1+0=**@DD,@,@+3@8+4*04C99:8C0,**0**3*,,5:7*<,:A**0),+:97*20377>6+*9+/*5)1-*,(,4((-(*4(/4((.),2(((-.((.*-<10>4*,(,,-)(-)-(-(.(.)))).4(,,(((((--(((-))1*2(,))
@M02996:162:000000000-B87FG:1:1101:17239:3727 2:N:0:ACTGAGCG+ACTGCATA
GACTACTCGGGGATCTAATCCTGTTTGCTCCCCACGCTTTCGCGCCTCAGCGTCAGTTAGTGTCCAGCAAATCGCCTTCGCCACTGGTGTTCTTCCTAATATCTACGCATTTCACCGCAACACGAGGAATTCCATTTGCCGCTCCACCACTCAAGAACTACAGGTTCAAATGCAGGCTATGGGTTGAGCCCAGAGTGTGCACATCTGACGTGCAGGCCCGCCGACACGCCCGGTACAACCAGTAAATCAGGATAACGCGTGCGCCCGACGGAATACCGCGGCTGCGGGCACGGGGGAGGCG
+
@@@,ACCFBDD+@8,;;@,,6<;,6<CF996<:C@@+B,6,8FC6+,B6AEBB6@B,CFG@F,:E@CFCEG,EBA=,,4988=F8=A,:,,,9,C?9?D,4+4,9<>4=++,,9,,8>*6+>++@FC@?,,,6@,+3@;=05*==FFG6=5)@=DFGG8=D88,6+6<;E:?,8AFB?=*;BC1*319:,@:*3C1*,+*/,:*)4:8A*3/(:@)()2/*...,.,6(*(.)(-,64,*-,.66:))*./4,06*-(---/((*-,4(--,((..)-(,,(--(((,(,2-0)22*,(--
@M02996:162:000000000-B87FG:1:1101:8545:3799 2:N:0:ACTGAGCG+ACTGCATA
GACTACCCGGGTATCTAATCCTGTTTGCTCCCCACACTTTCGCGCCTCACCGTCAGTTATCGTCCAGCAATCCGCCTTCGCCACTGGTGTTCCTCCTAATATCTACGCATTTCACCGCTACACGAGGAAGTGCGATGGCCCCTCCGACACTCAAGAAAAACAGTTTCAAATGCAGTTCACGAGTTAAGCCCGTGGATTTCACATCTGACTTGCCTTCCCGGCTGCACGCCCTTTACACCCAGTAAATCCGGACAACGCTTGCCACCGACGTATTACCGCGGCTGCTGGCACGCAGTGAGC
+
CCCCCGGGGGGFEFFGFFFFFGFFGGGGGDFFGGGGGGGGFGGEGGGGGGGGGGGGFGFGGGGGGGGGGGGGGGGGGGGGGGGGGGGEFEFFE@EEFFGGEFGFFGFECEFGGGGGG=@C=B:+8C@BD,@,7=C66@88=1<DCE)+0=;DD=DEDFCFEGC=FFGF?FFFFFGGFGFFFEGCFDEGEGFFFBDF=CF64>EEFF?CEFF=FFEABF42*66234;09C>3CEE<<3FG??EE:>B<99711@:>-.--,1,)2:(((---.,--.,--(2438).4(,.3))*2+)..
@M02996:162:000000000-B87FG:1:1101:8553:3815 2:N:0:ACTGAGCG+ACTGCATA
GACTACCCGGGTATCTAATCCTGTTTGCTCCCCACACTTTCGCGCCGCACCGTCAGTTATCGTCCGGCAATCCGCCTTCGCCACTGGTGTTCCTCCTAATATCTCCGCATTTCACCGCGACACGAGGAAGGCCGATTGCCCCTCCGCAACTCAAGCCAAACAGTTTCAAATGCAGTTCACGAGTTAAGCCCGTGACTTTCACATCTGACTTACCTTCCCGCCTGCACGCCCTTTACACCCACTAAATCGGGCAACCGCTGGCCACCTACGTCTTACCGCGGCTGCTGGCTCGGATGTAGC
+
CCCCCG8,@FGFCFDFC@F<EFF@CCFCFEECCE@;@DECCFE@FE+47CEGFGGGCFAAEGGFE+@::FCBBCF7CE9FF=FFFEFCFFFFGFFFDGEFFFD8,:@C=CFGGFFGE8*668+38>7=:,+,@3=++4,,2:*=C7)+3<363@23*1,4>C>;FFCF>D,3=@+=+C*=:CCC7:87>=@>=5*,)2;3)>)73+)19+;)40)+/.5,26,-83:-3C>;FF<24)AC6(((0)).*-.(-0(0---((/(.9,((((((,4)..-(-(--4(2351()4.)**3.)5
@M02996:162:000000000-B87FG:1:1101:21042:3830 2:N:0:ACTGAGCG+ACTGCATA
GACTACTAGGGTATCTAATCCCGTTCGCTACCCCGGACTTCGTACCTCAGCGTCAGGAAATGTCCAGGAACCCGCCTTCGCCACGAGGCGGCTGCGTGATAGCGACGCAGTGCACGGCGACACCAAGAATTCCGGTTCCCCCGCCAGGACTCCAGCCACACAGGAACATGCGCAATGCAGGGGAGGAGCCCCGGCCGTTCAAGCAAGACTGAGGCGGCAGCCAACGGACCCGTGAGGCGAGGGGGTGCCGAACAAAGCAGGAGGACGCGGGAGAGGAGGGACAGGTGGCACAGAGGGCGAG
+
@@A,@@9@CFC-C,,,;65,,C@,,C8>,@@C,:7:+78,,8;C98,B<?C@,,8@,CFGEF,CFFEECCC,FC7:,,@=B,6@E>@+++++6+@8@=?,9+6+648+6++,,6,:88*;3:+5>FA<B,3,7@@*;@,6;4**;C(*02)-,6;?CC:CGE;*2)26+>+8*8)**21/8>E**/4/4*;3).)4(/7(.+6<<)3((**.,)(72)1-*,(.(((,,*(-*,(((,**(((-)(((*-.-45(1(,.,,/,(*-314,(((((((((,(((((),,((),./8**(-(-
@M02996:162:000000000-B87FG:1:1101:22728:3843 2:N:0:ACTGAGCG+ACTGCATA
GACTACAGGGGTATCTAATCCTGTTTGCTCCCCGCACCTTCGCACCTCAGCGTCAGTCATCTGCTGGTAACCTGCCTTCGCCATTGGTATTCTTCCTGATATCTACAGAGTTCACCCCTACACCAGGAATTCGGATTGCCCCTCAGTGACTCTAGGTATGCAGGTCGCAACGCAATTCCGGAGGAAAGCCCCGGGATTGCACACCAAGCGTGCAAAACCGCCTACAGGCCCGTTACGCCCAAGAATGCCGAAAAAAGCTCGCAACGTACGTGTTACAGGGGCGGCGGGGCGGAAAAAGGAG
+
@@A,AFDEFGG-@@<<;;@<,C@6,<CB9,,,6@@@:F8,@CF@78;E<ECC,,@B,CF9E9FD<C<CED<FFEE86A8D:FE:@=C65,,,@,CC<DE=@+@,>F;DF,,,9@,:913==84@EFDF=A,,+@A+=DA>?5*==E;FFD+*,8=,3@,@;A>,1:+6=EEB6?C=@DDDC>@4+009=,3:B>DB9,***2:>29=9=)25:FEFFA*/2,//6=38(*;1)6,/4(/*--1:5)))*-04()41-,).-)-,)-((--...(..))(-,7(4((-3(4(3))***(-(,
@M02996:162:000000000-B87FG:1:1101:7037:3844 2:N:0:ACTGAGCG+ACTGCACA
GACTACTGGGGTATCTAATCCTGTTTGCTACCCACGCTTTCGCGCCTCAGCGTCAGTTATTGTCCAGCTAACCGCCTTCGCCACTGGTGTTCTTCCTAATATCTACGCATTTCACCGCTACACTAGGAGTTCCGTTAGCCTCTCCAACACTCAAGAACGACAGTTTCAAATGCAGACACGAAGTTGAGCCCCGAGCTTTCACAACTGACTTGATGTCCCGCCTACACGCCCTTTACACCCAGTAAATCCGGATAACGCTCGCTCCCTCCGTATTGCCGCGGCTGCTGGCACGTAGTTAGC
+
C@CCCGEGGGGGGGGGCCFCFGGFFGGGGCFGGGEGGGGGGG,CFDEGGFGGEEGEFEGG,FAFGGGG6C<FFFGGGEFGGGGGGEFFFGGGGGGGF<=F,2DFDGDG,>:FGGGGG@AGDEF,@FG<8FE=DE96+4@DF<F6?>8FDGFDFEFGGFE+@@>FDFFGFD8@ADCAF?@*+BC+;@;7:1*)**;54:B4AF8./*:>>F>B*=*40=?5?28@B:B61C9:F847C@FC(:EF6)992,.((..9---(,94?D<((-4-,33)-.424134(,.30:1<60)2;<.44
@M02996:162:000000000-B87FG:1:1101:9292:3854 2:N:0:ACTGAGCG+ACTGCAGA
GACTACAGGGGTATCTAATCCTAGTTGCGCCCCACGCTTTGGGGACTGAGCGGCAGGTCCAGCCCAGAAGGCCGCCTTCGCCACCGGGGGTCCGCCATATATCTAAGCAGTTCACCGCTACACAGGGAATTCCGCATTCATCGACTGGCCTCTAGCTGCTGGGGTTCCAAGGCGTACGGAAGTGGAGCGGCAGGCGGTGACCTCGGACCTTTGCTGCGGCCGGGCCCAGGTGTACGCCCAAAAAACCGGGGAAACGAGCGACACCAACGGAGTACCGAGGCAGCAGGGACGAAGGGGGCCG
+
@@@,A,CEFCD-86,,66566,@6,<C,++6++@6@+,,,,6B:B:,;;?CC+7:C+CCFFGFGCFEF8,CFF>+4,6=A8,48@@=+=+4+6++8@+7932,=>?@,=6,,,63,6>0+663@,>:@3,,,@:@C**,,23*;96:@*/*),657,=C,?15*4)2,=CF>*02=))6;3122261*(*=3@>5((*044+).35122)*).1.=?)/(2-4((,,,(*.4*5),-(**-(,-)((()-),-)(*--(-(147*(.-1(,--.4)-,(--(2(,.,(-((()01**,((-
@M02996:162:000000000-B87FG:1:1101:7052:3858 2:N:0:ACTGAGCG+ACTGCATA
GACTACTGGGGTATCTAATCCTGTTTGCTACCCACGCTTTCGCGCCTCAGCGTCAGTTGTTGTCCAGCGAACCGCCTTCGCCACTGGTGTTCTGCCTAATATCTACGCATTTCACCGCTACACTAGGAGTTCCGGTAGCCTCTCCAACACTCAAGAACGGCAGTTTCAAATGCAGACACGAAGTTGAGCCTCGAGCTTTCACATCTGCCTTGATGTCCCGCCTACACGCCCTTTACACCCAGTAAATCCGGATCACGCTTGCTCCCTACGTCTTACCGCGGCTGCTGGCACGGATTTAGC
+
CBCCCGECCFGFGGGG9EFDFGFGGGGGG9CEFGGGGGDGFEEGGGGEGGGGGEGGGF,<,C<ECCC<:FGGEGGDDFGGGECCDDFFFFGAE,,,E9:F,CCF;?DEEGGFGGGGG>??DGGAEDAF,AEDFG+6=6D9=8DDF;5A:CDD=,=B?GG6@C>F,?FGGG:8AF?,*0=?5CEC;+;;:;,7/*374FABC>*17@48=FGFF67+1=;/7:30=.:61;:;C3;E<<CEDFFC=>6:*40-(..7,.---1))78:<?6((,,-.(---2-4408546:?()0*2+.64
@M02996:162:000000000-B87FG:1:1101:7011:3860 2:N:0:ACTGAGCG+ACTGCATA
GACTACTGGGGTATCTAATCCTGTTCGATCCCCGCGCTTTCGTGCCTCAGCGTCAGTTGCGGCTTGGTGACCTGCCTCCGCGATCGGCGTTCTGTGCGATATCTATGCATTTCACCGCTACACCGCACATTCCAGCCACCCCAAACGCACTCAAGCCCCCCAGTTTCGACGGCAGTGACCGGGTTGAGCCCGGAAATTTCACCGCCGACTTAAGGGGCCGCCTACGCACCCTTTAAACCCAATAAATCCGGATAACGCTCGCACCCACCGTATTACCGCGGCTGGTGGCACGGGGTTCGC
+
CCCCCGGGGGGGGGGGECFFFGFGGGGGGGGGGGGGGGGFGEFFGGGGFGGGFFGGFGGGGGGGGGGGGGGGGGGGFGGGGGGCCGGDEGGGFGGGGGGGGEDGCFEFAFGGFFGGE>ADDFGEGGGGGGGGGFGGGGGGG=?GGGAGEGEEGGGGGGGGE558:B@:4EEEDAD0;+6AEEE5*>6C;7=;:>DBA?F<4?4:;>;09@DF>?<>;D/(=-48:?B(3??:5446<2CEFFFF?<49<2)-(06*-----),(12(---(-..)64?(363(((,33??747)1/2.,4
@M02996:162:000000000-B87FG:1:1101:9307:3870 2:N:0:ACTGAGCG+ACTGCATA
GACTACAGGGGTATCTAATCCTATTTGCTCCCCACGCTGTCGGGACTGAGCGTCAGTTCCAGCCCAGAAAGCCGCCTTCGCCACCGGTGTGCCACCAGATATCTACGCAGTTCACCGCGACACAGGGAAGTCCGCATGCCGCAACCGGCCTCTAGCTGCGGGGTTTCAAAGGCGTACTGAAGGGGGGGGGCAGGCGTTTACCGCGGACCTGGGCGGACGACGGAGCCGGCATTACGCCCAAAAGATCCGGAAAACGGTCGCAACACACGTAGAAACACGGGGGCGGGCACGGAGGGAAGCG
+
B@B<CCEFDDD-8;@,;6,C<C66,6CE9<<,6F+@+,,,@C7:@7,4CE<@+8:B,<,6CFBGE@EEC,CFGC@+,49A8,4C=?C+7,,9@,9,944,C+9+9C>+>4+9,9:C6:*66>+,,A====@,7=@8++6@=:*6+,)85?*),4<32@?9E59**)=,=<E6:)*22*9A+<6**),),*:3@5)(,*0--+(-4)3(4)*.47()(./(2(2:-(,(,*((*.)(1,**((.())))*-.(4)(/(,(--),4*(4-,.,((.)((((,(,,712-,(-,())***4139
@M02996:162:000000000-B87FG:1:1101:12750:3879 2:N:0:ACTGAGCG+ACTGCATA
GACTACAGGGGGAGCTAATCCTGTTCGATCCCCACGCTGTCGTGCCTGAGCGTCAATGCAGGCCTGGCGAGCTGCCTTCGCGATCGGAGGTCTGTGGCATATCTATGCAGGTCACCGCTACACGCCACATTCCGCCCGCCGCGACCGCATTGCAGCGCGCCAGGATCAACGGCACGGCCGGGGGTGGGCCCCTGCCGTTCACCGCGGACTTGACGCGGCGGCAGCGCACCCGGTGAACCCAATGAAGCCGGGTAAAGCACGCAGCCGCCGGGATACCGCGGCAGCTGGCAAGGGGGGAAGG
+
@<@6@CCECDD+@+66;65,6;C,,CBE,;,,,C+@+8,,,C9@6<@@@EC@+68@,CFFGGGE8CCFECFGGC,<,,99,48+@>CF=+8,9A4?F+?,4+9+9<9,9,,9,4,565*6=B,@C<C+6,,,7=@CDG+6+1<9*@:</3**6;?>ECE5C53:A)4:;CE5*08*51,)8>C12715(2?()5*:0/7(2+54()(,2)2).)873)>2*4(-(--42*4,)-(-4)/*-4((/.),2-)((.,*.)(,,)-(1,(-(-(((-...4(,2((-((..(,.())1**,(((
@M02996:162:000000000-B87FG:1:1101:12071:3888 2:N:0:ACTGAGCG+ACTGCATA
GACTACTAGGGTATCTAATCCTGTGTGATCGACACGATGTCGCGCCTCAGCGTCAGGTATATCCCAGAGGATCGCCTTCGCCGCCGGTGGACTACCCAAAATCAACGAAGTTCACCACTACACTGGGGGTGCCAGCATCACCTAATACACTGTAGACCAACAGACTCAAAAGCAGGTCCGAGGGTAAGCCCCGGGAAGTCACGCCTGACGGAACAGTACGCCGACAAGGCCTGTACGCGCAGGAAGTCCGAACAACGAGTGCACCCTGCGGAGGAACGGGGATGCAGGGCAGAAGGTGTGG
+
@<A8BA,CEFF6@,,,6,,,,6;,,6;;,,,,+8+8+,,65;::++,8,;;@,,68,<C<F,B,CACC,9E,:?,4,,,9,8+=C=C8=+,444@AFF=,9+,+99==B++,,4,:,55068A,CA:+4+++@A,=D,6325D=D,;7061*7=;C;EFCC18,5*799>CC,;C*37*<CCC**3:8*4*08;D>(*/)/+(((2633.8;(.351+2-*--4(4(((*()/...--*1,,(3<1.)2-)-457*-(-,-*-)2((,((--((,(((((-(--1).4(((,.08*2(.(,
@M02996:162:000000000-B87FG:1:1101:12080:3907 2:N:0:ACTGAGCG+ACTGCATA
GACTACTAGGGTATCTAATCCTGTTTGATCCCCACGCTTTCGCGCCTCAGCGTCAGTTATATCCCAGATGATCGCCTTCGCCGCCGGTGTTCTACCCAATATCTACGAATTTCACCTCTACACTGGGGGTGCCATCATCCCCTAATACACGCTAGACCAACCGGCTCAAAAGCAGTTCCGAGGGTAAGCCCCGGGAAGTCACACCTGACGGAGCAGGCCGCCGACACGCCCAGTACGGCCAGGAAGTCCGAACAACGCTTGCACCCTGCGGAATACCGCGGCTGCGGGACAGAAGGGCGGG
+
@@@8AFAFDDD6@,@,66B,<<;,6CCF<6,,6C@@+8,,,@FE:@,B@EFB6,@B,CF,C,EFGECF,CF,CD,@,?AA,B+FGEC7>4,,95EFGGC,A+4=4EECB,+9,@,,,3+63>B9CFF+=+++7=,=D,=7=D*=D3;C8=*0336CFGGGG78+@*3@9DE9,9C,;+>?1:9*6008*4;:D>GF(*/99<)/,)/,6):81)/8()*-*-((,,-4(*4(1.6)3(/2,3(48().:-.4(0.*-(((,/.)02(..,,,((.-)-(,3((-,(421(42.)3**,4((
@M02996:162:000000000-B87FG:1:1101:7378:3917 2:N:0:ACTGAGCG+ACTGCATA
GACTACACGGGTATCTAATCCTGTTCGATCCCCGCGCTTTCGTGCCTCAGCGTCAGTTGCGGCGTGGTGACCTGCCTCCGCGATCGGCGTTCTATGCGATGTCTATGCATTTCACCGCTACACCGCACATTCCAGCCACCCCAAACGCACTCAAGCCCCCCAGTTTCGACGGCAGTGACCGGGTTGAGCCCGGAAATTTCACCGCCGACTTAAGGGGCCGCCTACGCACCCTTTAAACCCAATAAATCCGGATAACGCTCGCAGCCTGCGTATTACCTGGGCTGCTAGCCCGACGGTAGC
+
@BCCCGGFEEFFGG9CCC<C,CFF,ECGGGC@FCCGGGC8BFFF@EFGGGG:FEGGGGDFGCE+@CCCCFFDEFFFG:DFF@+84@F+C>>F4,4@,C?F+3,6>?BFC>,CB;CFG)<@>,=,3=FFGGFFGG7D+DD>?5DDGD8<:DAE8E4>FG7?E=@E,=8*21*.88C?AF768C=1<5(9:CC9@F<9AEF9AFD?B>9(-7*4AF>>00)-2-(,(-336C?6*5)694,2:<<,1:26940,()-*(-(,-70(144(.2-(4,).)))((((-,)))(((-)02*24:?
@M02996:162:000000000-B87FG:1:1101:7358:3920 2:N:0:ACTGAGCG+ACTGCATA
GACTACACGGGTATCTAATCCTGTTCGATCCCCGCGCTTTCGTGCCTCAGCGTCAGTTGCGGCTTGGTGACCTGCCTCCGCGATCGGCGTTCTATGCGATATCTATGCATTTCACCGCTACACCGCACATTCCAGCCACCCCAAACGCACTCAATCCCCCCAGGTTCGACGGCAGTGACCGGGTGGGGCCCGGAAATTTCGCCGCCGACTTAAGGGGCCGCCTACGGACCCGTGAAACCCAATAAATCCGGATAAGGCGTGAATCCGCCAGATTGACGAGGGTGGTTGCACCGGGGGCGG
+
CCCCCGGGGGGCFFF<C,EEFGCCFFGFGGGFGGGGGDEFGCEFFFFGGCEEBFEG<EFGGGGGEEFFFFFGGDGGEDFFFEG7D+==C@:@B,CFFEF?F>D8EFEBDGAFGGDGG5@DDF==EGGF@FD;>DFGGGED7=DDF@=:3*90@B2,@C*1>C4*=9C=6C=BEFC*9:C+=BC:*1()(:E407592AF2(141()(,(0*6>?<>1)931(-((4(((2,-7((-:2;*<B?00..6*,)1476*.((((*()0)(((((,).)).2(-((,-(4-,())(8)/**(((
@M02996:162:000000000-B87FG:1:1101:19596:3930 2:N:0:ACTGAGCG+ACTGCATA
GACTACCAGGGTATCTAATCCTGTGTGCGCCCCACACTGTCGTGGCGCAGCGTCAGGAATCGTCCAGTAACCCGCCTTCGCCACCGGGGGACCGCCCGATAACGACGCATTTCACCGCGACACCGGGAAGTCCAGTTACCTCTCCGACCCGCAAGAAAAACAGGTTCAAGTGCAAGTGATGAGTGGAGACCAGCATGGTCACACCTGACGTGCTGCCCCGCCGACACACCCTGTACACCCAGGAAAGCCGGATAACGAGCGCCACCTACGGAGTACCGAGGCAGACGGCACGGAGGTAGAG
+
@<A,@@CEECD-@,6,;@@E9<@6,<CF,+,++8+B,;,6,9:@66+B:B6@,6@@,CF8FFBEF:C<CAFFFG>+,,,98,4@ECC+4+++6+>@ECB+6*6+6>>+8++9,8,,6>*908*5@FC<>*,,6>D25D7>+.*2;C><)207EC<EFFFF7/3*+*227?+3+3;F+;:*9@C++/,7(1*,.0>))**).+.(4)528)*--0)*(.*-*,-337(468((*.-.-.0*(3(477((2-0((04*-(((-1-4*,(.(,(-(-().4(,((,,-((,(--,))1**).))
@M02996:162:000000000-B87FG:1:1101:19593:3949 2:N:0:ACTGAGCG+ACTGCATA
GACTACCAGGGGATCTAATCCTGTGTGCTCGCCACACGGTCGTGGCTCAGCGTCAGTAATCGTCCAGTAACCCGCCTTCGCCACCGGTGTGCCTCACGATAGCTACGCAGTTCACCGCTACAGCGGGAAAGCCAGTTACCTATCCGACCCGCAAGAAAAACAGGTTCAAGTGCAAGTGAGGAGTGGAGCCAATCATGGGCACACCTGACTGGCATCCCCGCCGACACACCCGGTACACACAGTAAATGCGGATAAAGCACGCCACCGACGGATGACGGAGGCAGCGGGCACGGGGGGAGGG
+
@6-@@ADACCD+@,,;66;,66;6,-;;,,,++8,C,++,,7788+,;;?C@,,8B6CF9EF@<C@EC@<CCF>74,,49886CF=:+7,,,9,>,A=:+?*,+4:646++4,4,,8=*0=9,6BFDC@,,,,@@+6D8,6*+60C:803*1@8?FFGGG*::,,*4<@C,4,4:C+5A9::7,,/097*,0));*1,)/6*/60)/6(+2/()))/)*./((4(-10,*(()--(.6,*,8<<@4.)2-04(.)2.-(.-1((*,-434(,(-..(,(-(((-((-,(--2.)1**,4(,
@M02996:162:000000000-B87FG:1:1101:13780:3949 2:N:0:ACTGAGCG+ACTGCATA
GACTACTGGGGGAGCTAATCCTGTTTGCTCCCCGCACCTGCGCACCTCAGCGGCAGGCATCTGCTGGTAACCTGCCTTCGCCATTGGTAGTCTTCCTGATATCTACAGATATCACCCCTACACCAGGAATGCGGATTGCCCCTCAGTGACTCTAGTCTTGCAGGTCGAAACGCAGTCCAGGAGATAAGATCCGGCCGTTCACACCAAGCTTGCAAAACCGCCGACAAGCCCGTTACGCCCAAGAACTCCGAACAACGCGAGCAAATTACGTGTAACGGCGGCTGCGGGCACGAGAGAGACG
+
C<AAC8,CAED+@+6,66;,,,;,,-C,,,,,,7+8+@,,,8@@:+,B6?C@++6C+@E6E<EF<E@CECDED=A,,9,?8,4,99=,5,,9@?EF9?A,@+9+9CD=>,,,,95,>0*6=8:@DGD@:,,,+4@=@FF,6)<C8DDGBF+0,6=,6,,2398,5;++3@@?C0<*3;1A?>4,,51:*,57*/*)04)5.47>(6552)+,//7C@4:.*.(.(-(36*197(,-3-**,1(..())*-8,35:/--(--1(.*)).-,...(.)(,(-2(9,,(,(,(42))/**((,,
@M02996:162:000000000-B87FG:1:1101:13768:3962 2:N:0:ACTGAGCG+ACTGCATA
GACTACTGGGGTATCTAATCCTGTGTGCTCCCCGCACCGTCGCACATCAGCGTCAGGCATCTGCTGGTAACCTGCCTTCGCCATTGGTATTCTTCCTGATATCTACAGAGTTCACCCCTACACCAGGAATTCGGATTGCCCCTCAGTGACGCTAGTCTTGCAGTTCGCAACGCAGTCCAGGAGGTAAGCTCCTGCCGTTCACACCAAGCTGGCAAAACCGCCTACATGCCCGTTACGCCCAAGAAGTCCGAACAACGCTCGAAACGGACGGGGTACCGGGGCTGAGGGGACGGAAAGAGCG
+
C@A@@FCECDD+@,66;<B<9EC,,=CF,6,96@@C7F+,8@F@@+5B<DC@68@C,CF,F6EFECC<CDFFFE<<,,D?88?4,4=:?,,,>,EAFDD=E+,,>F=ED,5499,,98*==84@FGGFE,,,+=@+=DD9885?FGFGDF*5+6=3@,@=DD8,6?++=EG?@9@+;:;FFB>++3;C8,5:*3A8)59):,1)>FF=B**-:A=;B4*/*/(0/;)<3+(3),/(26**3;0=5().+,0,(081-,(,-).-1((-(--,(--2),((-((,(.(4(41().***.3((
@M02996:162:000000000-B87FG:1:1101:18516:3968 2:N:0:ACTGAGCG+ACTGCATA
GACTACTCGGGTATCTAATCCTGTTTGCTCCCCGCACCTTCGCACCTCAGCGTCAGGCATCTGCTGGTAACCTGCCTTCGCCATTGGTATTCTTCCTGATATCTACAGATGTCACCCCTACACCAGGAAGTCTGATTGCCCCTCAGTGACGCGAGTCATGCAGGTCTCAACGAAGTCCAGGAGGTAAGCTCCTGCCGTGCACATCAAGCTTGCAAAACCGCCTACATGCCCGTTACGCCCAAGAATTCCGAACAACGATCGCAACCAACGGGTGAGCGAGGCTGATGGGACGGAAAGAGC
+
@@@,AE,F@CD-@,,,;6,66CC,6;CF9,;,8@@B+C,,;9CB+@,B<?FE@,@C,CF,E,EF,CC<DFGGGFFF,,@?,B?,,9=6?,,,9,C9<?;,9+,,>F;A>,,,,9,:,1*6=>?FGGDDC,,,,9D8=E8@?8*==E;FFF58+4=+@E,=9=1319+6=DFE+:D@BC=FC?91+5;C*,3:*:;C03*114>*>FE=E*+55FFFFF;/*0(0(7/>E,-6)(/(3(**/;03;)))2/236561-((.,/,,)((-(-(-((-(,4(-2((.().)(((-)02*141.
@M02996:162:000000000-B87FG:1:1101:14519:3971 2:N:0:ACTGAGCG+ACTGCATA
GACTACTAGGGGAGCGAATCCTGGTTGCTCGAGCGACTGTCGCGCCTCAGCGGCAGTACCGTTCAAGGAATCCGCCTTCGCCGCCGGTGGGCTGCAGGAGAGCAACGCAGTTCAGCGATACACCCGGCAGGGCGAGTCCCGCGCCCGGACACTAGCAAGGCAGGTTGAGACGCACGTGCCGGGTGGAGCCCGGAGAGGACAGAACACACACACCTCGCCGCCGACGAGCGCGTTACGAGCGGGAAAGGCGAACAGAGCGAGCAAGACACGGGTGACCGCGGCTGATGGCACGTAAGACGAG
+
@6-,@C,ECC@+@+++6+7,;,;,,;8?,,,+,87@+++,;@9@8+,,6=:@++6@,:,6B6,4C?EFC@:,EC<,,,99,,++@=:+4+++78BFGD:+6*+23B=+6++3,6,,6)*063,53+533*3*64:*32,6*)))/:8E57)(+482<@FCC63*1/9?8B>>*)9:>*(7:>C2*/,5,*;-75>9B*)-(*.)..,,43*,(04)47)-*-(--3(44*(-)((,31+1((-6@<1(*,0(4)(*..((-1(4*((..4(-,,-))(,,-(,-(...(.)40)2*+)-(-
@M02996:162:000000000-B87FG:1:1101:22898:3972 2:N:0:ACTGAGCG+ACTGCATA
GACTACTCGGGTATCTAATCCTGTTTGCTCCCCACGCTTTCGAGCCTCAACGTCAGTTACAGTCCAGTAAGCCGCCTTCGCCACTGGTGTTCCTCCTAATATCTACGCATTTCACCGCTACACCAGGAAGTCCACTTAACTCTCCTGCACTCGAGGCCGACAGGTTCCAAAGCAGTTCAGGAGTTGAGCCCCCGCATGTCACGTCAGACTTGCGAAAACGGCGACGCGCCCTTTACAACCAGTAAATCCGGATAACGCGTGCCCCCTACGTATTGCAGCGGCGGATGGCAGGAGGGAAGCG
+
CBCCCF9@@CD6@EEDC<BCCEC6;;C,B,;,,CCB7@,,,8DA6+,@@DFC,9@B6EFGGGEGGGE,C<FAFEGG7=9D@CFG8==,?,,9=,C<<6AAA+E,9C>8@,,,,45C>>9===,,@F:DC,,,,4=++,,9+3<=D,5,*05)+4=++6@6C=8+6;=,=E,0,5CE@FCF98@,82CCC7>8@5CA)*=**2))036;=)+.8)/8()2.2.(.6:>,4*3(*3..).8*(.6>@<))2-.4(.)*-((((*-.56(4:-()..).)..104(1(-4((,(-))/**.1(-
@M02996:162:000000000-B87FG:1:1101:8681:3982 2:N:0:ACTGAGCG+ACTGCAGA
GACTACTCGGGTAGCGAATCCTGTGCGAGCCCCGCGCTGTCGTGCCTCAGCGTCAGGTGCGGCTTGGTGACCTGCCTCCGCGATCGGCGGGCTGTGCGATATCTATGCAGTTCAGCGCTACACCGCACAGGCCAGCCACCCCAAACGCAAGCAAGCCCCCCAGGTTCGACGGGAGGGACCGGGGGGAGCCCGGAAAGGGCACCGCCGACGTAAGGGGGCGCCGAGGGAGACAGTGAGACCAAAAAAGGGGGAAAAAGGGCGAAAAAGCAGGAGGAACGGAGGTGTGGGGACGGGGAGAGGG
+
@<A,AF<FBDC-7,;+6:+BCC@,,;@?+++687+7+++,;96@B6,B<?:@,,@B,<FEFGG+6>@,C<9CEDB<,,98,7:+@>@+=+3+6>8><>3+3*,+7,87>,,,35,,8)*033,@EEC*>2,*>:DF7EE5/5:D66::?)23E87*=A5:E721+**/1/:5*7C*7<(088=:*1,7(1;-85996*)-4*(-3)3(4))-178<>3/-*-(-(,(4(*((2-).)),*,3(,72-(*,.((..*(,((-1-()(-.(.(((-((,(((-(-,)(-10((-0)1*2--(-
@M02996:162:000000000-B87FG:1:1101:14505:3986 2:N:0:ACTGAGCG+ACTGCATA
GACTACTAGGGTATCTAATCCTGTGTGCTCCCCCGACTTTCGCGCCTCAGCGGCAGTACCGTTCAAGGAATCCGCCGTCGCCGCCGGTGTGCTGCAGGATATCAACGCAGTTCACCGCTACACCCTGCATGCCGATTCCCTCTCCCGGACGCTAGCAAGGCAGGTTGAGACGCACGTTCCGGGTGGAGCCCGGAGAGGTCACATCTCACACACCTCGCCGCCGACGCGCCCGTTACGCCCAGTAAAACCGAACAACGCGTGCAACAGACGGGTGACCGCGGCTGCTGGCACGAAAGAAGCG
+
@@A6@FEFCDD-;,,,6;;,6<@,,=;E,,,,,@8@:+,,5@B@@+8B6?CB+8@B,CECF,8AFFFGGF,CFE<=+68>:8+@ECC7>++,9AEFGFC,9+99;B>=C++8,8,,6:*===3@C+=38,,,@=C@7;:9<80;@FAGAG*)61;?EGGG>C=*4;;CCCF?:;D*2*6AED=2*/37(=5.7>GF(*0(,+6-3*6-6:633<(<<31-2--3491;0*41/((--(*2-3467:).1-04>>:/-(---1-6*.(.8((-((-.),(,-4(-().3-,32)01**,(((
@M02996:162:000000000-B87FG:1:1101:22889:3993 2:N:0:ACTGAGCG+ACTGCATA
GACTACTCGGGTATCTAATCCTGTTTGCTCCCCACGCTTTCGAGCCTCAACGTCAGTTACAGTCCAGTAAGCCGCCTTCGCCACTGGTGTTCCTCCTAATATCTACGCATTTCACCGCGACACTAGGAATTCCACTTAACTCTCCTGCACTCTAGGCCGACAGGTTCCAAAGCAGTTCAGGAGTGGAGCCCCCGCATTTCACGTCAGACTTGCCAAACCGTCGACGCGCCCGTTACACCCAGTAAATCCGGATAACGAGTGCGCCCTACGAATTGCCGCGGCTGCAGGACCGGAGGAAGCG
+
C@CCCG<<@ED-@FAAEDF9EEAC6<CF9<C,@FCB7@,,<@@@@F,B@?F@@B@C<CFGGGBFFEDCCFGGGGFE,@9?@C?FF==:?,,,@,@E8FEE@+D,@E>=B,,C9;9?>>9>D@74@ECD9=,,4=@8AF8D+*4AD8:E:D+),8=,@FG88==+@5DD9E,5@;D,1?EFCDC1,0=C8@3=?AGB4*:88D7-5:>*64:34;*2(89///(..6:(3*6()(-(.-8*(3(60))-*-.4(0)*-((-,2(-70(,.4(,(,).)-(,(--,-(..(,44))2/*82.(
@M02996:162:000000000-B87FG:1:1101:14402:4097 2:N:0:ACTGAGCG+ACTGCATA
GACGACAGGGGGAGCTAATCCTGTGCGAGGCACGCACGGTCGTGCATGAGCGGCAGGAACGGCCGGGAAAGCTGCCAACGCAAGCGGGGGGACTCGTCAGAGCTATGCAGTTCAGCGCTACACGAGGAAGTGCGCCTAGCGCGACCGCAATCAAGGCAACCAGAATCAAAGGCGGGAAGAGGGGGAGGCGCACGATGTGAACAACGACCAAACGGAAGGCCGGAGGACGGCGAAAAGCGAACAAAGCGGGAGAACGGAGGGAGGCAGCGAAAGAAGGAGGGAGAGGGGACGGAGGGAGAGG
+
@68,8@@:@C:+8++,665,,<;;,;8F+++,;6+6+++,,888,9556598++>@+=F<?FEG+4:+74<,,:4,,99=+8=8664+3+***+51281*7**+032+2+,++3,,2()1)32;E*8/8*++0/:1*/*0)48C)*-*09))3:7+2:E**72*2*0<7+<5*.975)-0;8**21,)(*/-)01(-*9-)06((82,()1.()()()*(/-7(,(-,(*(-)4,-(.*/(((.5(,(),.(,0))((,-(1((/((,,(,((,.(((,((,48(42(-(-2..*1*--(,
@M02996:162:000000000-B87FG:1:1101:9528:4112 2:N:0:ACTGAGCG+ACTGCATA
GACTACCCGGGGATCTAATCCTGTTTGCTCCCCACGCTTTCGAGCCTCAACGTCAGGTACAGTCCAGTAAGCCGCCTTCGCCACTGGTGTTCCTCCTAATATCTACGCATGTCACCGCTACACTAGGAAGTCCACTTACCGCTCCTGCACTCGAGTTCGACAGGTTCCAAAGCAGGTCAGGAGTTGAGCCCCCGCAGGGCACGTCAGACTTGCCAAACCGTCGACGCGCCCGTTACACACAGGAAATCCGGATAAAGCGTGCCCCCTAAGTATAGCAGAGGCAGAGAGGAAGGAGGGAGAG
+
@@6A@CEF@CD+@,,,;@<<,,;,,-;;,,,,,C:@+6,,,8CA:@,B@=;@:,6@,CFGGGECGFA<@@F,BB++,,9A,84@,8=,9,,,9,CAEFA,=+,699>=>++9,4,,853===,,@FC@B,,8,=F+3DC,+:*=@,5AD60)+66,1@EECC8+23:,=DC?,3C+5+:??B:4,5;>)4:8B>7>)*)0-/(/0?@E3)+/)27;6)2.2,,6(3((-*-4)(-,6),/43(454)-*-.4(0)*..---*-(1((-(..-))))).,-(,,--((-(((.))2**4-,-
@M02996:162:000000000-B87FG:1:1101:9508:4112 2:N:0:ACTGAGCG+ACTGCATA
GACTACCCGGGGATCTAATCCTGTGTGCTCCCCACGCTGTCGAGCCGCAACGGCAGTTACAGTCCAGTAAGCCGCCTTCGCCACTGGGGGGCCGCCTAATATCGACGCATGTCACCGCTACACTAGGAAGTCCACTTACCTCGCCTGCACGCTAGGTCGACAGGTTCCAAAGCAGGTCAGGAGGGGAGCCCCCGCAGTTCAAGTCAGACGGGCCAAACGGGCTACGCCGCCGTTACACCCGGAAAATCCGGAAAAAGCCAGCCCCCGACGAAGGAGCGGGGATGGTGGGACGGGGGGAGAG
+
B@A8ACFF@CD+@6,,66,,66@,,<;E,6,,6;+7+8,,,:D@,7+@@B@@++@B,,CFFG,EF@CC?AE=F>8+,,9A4,6?,9=,47+*@*5*>><,@+2*6C4*4**2,6,?:2011:,3?F@<:2++5;9:0B+++/)19*4;70)(///*03=5C54*+*2+:CG@*/2*)2.<?:/**139(1*(.7)99**).+)).=<<:)12258FB3*-*,(,(-,-(*(,)(--64,*((((0,)(0-.:(../-(((,*-(*-34(4(,((.((4(,(((-(..1((,-))1**--((
@M02996:162:000000000-B87FG:1:1101:21447:4141 2:N:0:ACTGAGCG+ACTGCATA
GACTACCAGGGTATCTAATCCTGTTTGCTCCCCACGCCTTCGAGCCTCAGCGTCAGTAATCGTCCAGTAAGCCGCCTTCGCCACTGGGGGGCCGCCTAATATCGACGCATTTCACCGCTACACTAGGAATTCCACTTACCGCTCCGACACGCTAGCTCAACAGGTCCAAAAGCAATCCACGGGGGTGAGCCCCGGGATGGAACTGCGGGCTGGCCAAGCAGCCAACGCCGCCTTGACGGCCAGCAAAGCCGGAGAAAGCGTGGACCAGAGGGAAGGCCGAGGCAGAGGGCACGGAGTGAGG
+
@@A8@,CDCCD-6,,,;65,66;;,;C=<<C,,C6@+C,,5CFC@C,F@ACB,,:BCFG,CF,AF:C9CCFGBB+:,,=9,86@,=<,:+++@+>@+>:77+3+45>@8*1,<;3?>>59?9:,?FFEB:,2=CC78FFB*28CGG@=57)1149C2+<C693*3702:CF?*;C+097?E>EG*1-71003;>GF(2)((2())1(,301(4<(9,4/(2,.(.-4,(*-(*,4<7,**,,-(0.(.5(.43)(2(,(((1(4*(,(.(,41(((((,(--(,,(-3,124>)1**(67(
@M02996:162:000000000-B87FG:1:1101:18897:4142 2:N:0:ACTGAGCG+ACTGCATA
GACTACTCGGGGATCTAATCCTGTTTGATACCCGCGCCTTCGTGCATGAGCGGCAGTTACGGTCCAGGAGGCTGCCGTCGCAATCGGAGTTCTGCGTGAGAGCTATGCATGTCACCGCTACACCACGAGTGCCACCTCCCGCTGCCGCAATCAAGGGATGAAGGTCCAACCACGGAAGGGGGGGGAGCGCCACGAAGGGACGGCGGGCTGGCATCTCCGCCGGCGCACCCGGGAAACCCAAGAAAACGGGAGAACGCGCGGACCGGCCGGAAGAGCGGGGAGGCGGGGACGGAAGGGGAGG
+
@@AABFAGEDD+@,<,<<<,,C@,6<CE,@<,,@7@+@,,59;@,A5@<BCB+6@6,<EFGG,@FECFEEGG<?,?+,687>=4D@CB=+,,@,C=+8@+?*4+9,9,4,,,,4,5>8*6=4,6@D>=:8+,,@9D@3@6+)*=3D:@9>*)@9;FEG61>7881<3<:4;9*3;EE5>EDD**112)(1?3059((*).,842->>0-5C:?*5*.*/-*49>2,4-4*-()(-.(3+;638:F(.(/,0(47)5((--7760/,((,(,((.(.-((1-((-(-1(,,36.)***4,(4
@M02996:162:000000000-B87FG:1:1101:5766:4171 2:N:0:ACTGAGCG+ACTGCATA
GACTACCCGGGTATCTAATCCTGTTTGCTACCCACGCTTTCGCGCCTCCGCGTCAGTTATTGTCCAGCTAACCGCCTTCGCCCCTGGTGTTCTTCCTAATATCTACGCATTTCACCGCTACACTAGGAGTTCCGCTAGCCTCTCCAACACTCACGAACGTCCGTTTCAAATGCAGACACGCGGTTGAGCCCCGTGCTTTCACATACGACTTGCTGTCCCGCCTCCAACCCCTTTACACCCAGTCAATCCGGACACATCTTGCTCCCTCCGTATTCCCGCCGCTGCTGGCACGTACTTAGC
+
CCCCCGFFEEGG7,BEE@;FFFGGFFFFGDEGEEECEEGCCFEEGCCF,@CEGGEGF<<EFA6CCE,E@AFF8@CGGGGFEG7:49CE8FBFFDFFGEFG9DEGDFGGE6B=FFGGG>@CD4E,,C,:EADFGG+==8DF8366=F)3<8+:=,=+=EE+++1@,*3C+,7BC+<,9*00***45@)48?855:4>6CF=4FE))*/1:>D).+)1)68(:.((/,/(,;82*424.4@E0:>)*-).*402(0(*))).)2)69:?<(4(,..).400((,-34).(472(0.**0)-)
@M02996:162:000000000-B87FG:1:1101:5781:4181 2:N:0:ACTGAGCG+ACTGCATA
GACTACCCGGGTATCTAATCCTGTTTGCTACCCACGCTTTCGCGCCTCAGCGTCAGTTATTGTCCAGCTAACCGCCTTCGCCACTGGTGTTCTTCCTAATATCTACGCATTTCACCGCTACACTAGGAGTTCCGTTAGCCTCTCCAACACTCAAGAACGTCAGTTTCAAATGCAGACACGAAGTTGAGCCCCGTGCTTTCACATCTGACTTGATGTCCCGCCTACACGCCCTTTACACCCAGTAAATCCGGATAACGCTTGCTCCCTACGTATTACCGCGGCTGCTGGCACCTAGTTAGC
+
CCCCCGGGGGGGGGGGGFFGGGGGGGGGGFFGGGGGGGEGGGGGGGGGGFGGGGGGGFGGGGGGGDGGGGGGGGGGGGGGGGGGGDFGFGFGFGGGGEFGGFGGGGGGGGEGGGGGD8>DCEFDGGCFFFGGGG==CCGGF:DFFGFDDD5D=>DADFEGFGFFDFFFG@DDGFG83::A6CEC;+07@C*)3@DACFFEEGEABFFEFFGEF8/42=C>:68>=;B99C>6544>C<BE?D@4ACC?99:;<>4D-----1).28B>?:.)626-.2,2(,-28:2(1()(00+33452
@M02996:162:000000000-B87FG:1:1101:21433:4211 2:N:0:ACTGAGCG+ACTGCATA
GACTACACGGGGAGCTAATCCTAGGTGCTACGCACGCTATCGTGACTGAGCGTCAGGAGCGGTCTAGTAAAGCGCCTTCGCCACTGGGGGGCTTCCAGATAGCTACGCATTTGACCGCTACACATGGAGTTCCAGTTACCGCTCCCGAACTCTAGGCGTCCAGGTTCCAAAGCGAACGATGGTTGAGCCACCGCATTTGACGTCAGACGTAGAAAACGGCCTGCACACGCGGTACGCCCAATAATTACGGAGAACGATGGGAAACGACGTAGGACCGCGGCTGCGGGCACGTAGTAAGCCG
+
@@A@@;@ECDD+@++,;6,,,,6,,;;;,<,,687@+,,,48C@CF9@CDFE+BBE,C,CCF@+B@CC<@E,:>+4,,,9846?@=@,=++@+,6@F,>,>+3238>5>4*@,@,>4:/79:,A4>CC<2,,?E,1=F7E*(5CDG:F5D)/54:,***28:4,3*:C:EF@;7DC>DF)88+3;940.<88DED(,+154*(-8@AB0)9.-@AF?)/72(34(4-4(*-(14:6>(*/-(,5*-))1,0,4>)9(((-3C>(*(4--(-.(5803(,2((-1(-4((46(7;/++.)(-
@M02996:162:000000000-B87FG:1:1101:11941:4216 2:N:0:ACTGAGCG+ACTGCATA
GACTACCGGGGGAGCTAATCCTGTTCGATGCCCGCACGTTCGTGCATGAGCGTCATGTACGGCCTGGTCGGCTGCGTACGCAATCGGTGTTGTTCGTCATATGTATGCAGTGCAGCGCTACACGACGAATGCCGCAAACCGCGACCGCAAGCAAGCTCTCAAGGAGCAATGGCGGGAAGGCGAGGAGCAACACGAGTTGACCACAGACTGAGAAAGCCGCAAGAGCACCCACGAGACCCAAGAAAAGCAGAGAAAGAGCGGATCATACGAAGAAACGAGGCGGCGGGAGCGGAGGGAGGAG
+
@<A,AC@CCDC+@++,6,,6C,C,,<@E,,8,,8+:++66,88<,@,@C=6@+,6,,CF<FGEE:C@=?+@FG@B++86>+466=9=+8++,9,8:8+6,72,66<6,=@,,,@,86)0668=@=FDC<,,,7;CDGGF5*)3?3>:*):)(=:9<++1=+4/,2)/77+5/*83E.)4>*8**2/-1,:C:)5C-(*1-)+54(7>())2,4*59(0/,*(-(,(.(.*(()-(-43+;6?(,7(((*.0(.)(2(((-29(-*)).,((((,,.4((33(-42(2((-,-001**((-4
@M02996:162:000000000-B87FG:1:1101:21414:4218 2:N:0:ACTGAGCG+ACTGCATA
GACTACACGGGGATCGAATCCTAGTTGCTACCCACGCTGTCGTGACTGAGCGTCAGGATCGGGCTAGTAAATCGCCTTCGCCACTGGGGGGCTGCCAGAGATCAACGCATGTGACCGCTACACATGGAGTTCCAGTTACCTCTCCCGAACTATAGGCTTCCAGGTGCCAAAGCGAACGAGGGGTGAGCCACCGAAAGTGACGGCAGACGAAGAAAACAGCCGGCGCACGCGGTACGCCCAAGAAGTCGGGATAACGAGGGGAACCCAAGTAGGACGGAGGGAGGCGGGACGGAGGAGACGG
+
@<@,@CCFCED+86,,86,6,,6,,-<?,6;,,;,7+,,,,9:@@@@BCECB+8@B,C,9BF+F+@C:<CE,CB4,,,,9,,4@,==,7+++5+@,@8>,3+4*48658**77;@<45*79C:<,?C<:6,6BG,=:C9,17*;<F;G5<.)54:,3+*02:7,3)20;CG@*09E><2)8>5*2/224CF05)7((39<)1((,8?0()946F8@B)78:(-34,4-3:4(1433(,*16(.30.-(5,5(4655,,(-39?1*-((,.4-)57(-(,-((,(((-(-,(355:**(,(-
@M02996:162:000000000-B87FG:1:1101:24035:4219 2:N:0:ACTGAGCG+ACTGCATA
GACTACAGGGGTATCTAATCCTGTTTGCTCCCCACACTTTCGCGCCTCACCGTCAGTTATCGTCCAGCAATCCGCCTTCGCCACTGGTGGTCCTCCTAATATCTACGCATTTCACCGCTACACTAGGAATTCCGATTGCCCCTCCGACACTCAAGAAAAACAGTTTCAAATGCAGTTCACGAGTTAAGCCCGTGGATTTCACATCTGACGTGCCTGCCCGGCTGCACGCCCTTTACACCCAGTAAATCCGGACAACGCTTGCCACCTACGGTTTCCAGTGTCTGCTGGCACGTAGTTAGC
+
CCCCCGGGGGGGGGCFAGGGGGGGGGGGGGGGGGGGGGGGGGGGGGGGGCGGGGGGGGGGGG,E@CF<@CCFGGGGGGGGGFCB,4<CF,BFFGG8E?;EEDFGGGGGGGGGGGGGG:<=@EGGGGGGGGGGGGGGGGGGGD?DGGFGFDFFGCFGGG8EE8)<23+=DC:<=FFFFFFFGGGGGGFGEGGFFDGD5>6EFGAA:=8CA*;4))1*(0*-5(6>((/(2C>2>8>E?8?/3=(.3.67;7E((0(>,,--(1469:0((--((-)-))-).).66234,(4:0)*2<6)-
@M02996:162:000000000-B87FG:1:1101:11921:4221 2:N:0:ACTGAGCG+ACTGCATA
GACTACCGGGGGATCTAATCCTGTGCGATCCCCGCACTTTCGTGCATGAGCGTCATTTACGGCCTGGTCTGCTGCCTACGCAATCGGTGTTCTTCGTCATATCTATGCAGTTCACCGCGACACGACGAAGTCCGCAAACCTCGACCGCAAGCAAGCTCTCCAGGATCAATGGCGGGATGGCGTGGAGCACCACGATAGGACCACGGACTGAGAAAGGCGCCAGAGCACCCGGAAAACCAAATAAATCGGGATAACGCGCGGATCCCGCGTAGAACCGCGGACGACGGCACGGAGAGAGCGG
+
B<A@@EFEDGD+@,<<6;,;,CC,,C@F,:,,,86@+6,,,@C@B@5@CEEB+66,9CFGGGGG7C@666CF9?B=,C@C:B@?DEC+8++,@,@=9B=,@+,+9595;,,,,8,,68*===+@EEDB=++,7:@DGGF80:*;;C@>9D*)DC;=0<1<,16,=;*?C,>6,8>EB5:>*8**1*.22288)5C((*053/86(7;(,)22-9?)()1(/(4(.(.,(2(()-44:1+2,-.67.6(*27,463/-(,-27((0.((,-36(-5(4-(1,(4(((,,3431.5**2--(-
@M02996:162:000000000-B87FG:1:1101:13650:4233 2:N:0:ACTGAGCG+ACTGCATA
GACTACAGGGGGAGCTAATCCTGTTTGCTACCCGCACTATCGAGCATGAGCGTCGATAAGCCCCCAGCGGGCTGCCTTCGCCATCGGTGGTCTTCCTGATCTCTACGCATTCCAGCGCTACACCAGGAAGGCCGCCAGCCCCTGAGCTATCCAAGAGAAACAGGCCAGGCTGCAGGTCCGGGGGTGGGCCCCGGGAAGGGACAGACTGCGTGCATCTCCGCCTGCGCTCGCGGTACGCCCAGGGAGGCGGAACAAAGCTTGCACCCCGCGTAATACCGAGGCTGCTGGGACGAGGGGTGCG
+
@<AA@CEECDD+@+7,66,,6CC,,-;A,@,,,76@+6,,58D@7@;<C?CB+,@B,CFEFFGGGDEG+=FG7=?,,9,9?+?8@==+8++,9,9,CBB,,+,=4C>+=++9,6,,65*6==,@DFDD:,+,@=8CGGD+=55?CD5,45*)@;;39CFFCC5,19D>4*1346;E6D*8>CC5*1,1(286@>)4(*7,4*4:?5)44)/-(8)9)1*-*-(-,-2(,*4(),,--(*2(,((.(,4)-7775(1.,)).*.,*-(-1(-((-.).1(,34((().(((,-.)22*(--(
@M02996:162:000000000-B87FG:1:1101:9792:4242 2:N:0:ACTGAGCG+ACTGCATA
GACTACTGGGGGATCTAATCCTGTGTGATCCCCACGCTTTCGTGCCTCAGCGTCAATGGCGGATTCGTGAGATGCCTTCGCAATCGGGGGTGTGAGTAATATCTATGCATATCACCGCTACACTACGCATTCCGCCCACGGCATCCGAATTCAAGACCAACAGGATCAAAGGCAGTTCCGGAGTTGAGCGCCGGGCGTTCACCTCAGACGTACGGGTCAGCCTACGCACGCGGTAAACCCAAGAAAGCCGGATAACGCGGGAAGCAGCCGTAGTAACGCGGCTGCGGGAGCGGAGGAAGGG
+
@@-6@C,@@CD+@,6,;@A,@C@;,<;A<,6,9C:@+6,,,8;9,,;B@=C@68@6,C,:CFE+,,8:6@FG,A<<,,,9,8=,9=@+4+++6@EAAB=,4+4+6,8:>,,8,4,46>98=936@8@+8++,@,@?DGG8CBE**@:65**3>CC@ACG7BC5,4/;CDGCF56C,4B488::2+177./3,88D1(*.(.+..,)5):)131)->-)*.3((.(-(1(*-()-,-6),/-3(47:7<*-03(0-2,-((,)-(1(,(.-(((())--((,4---((--((,))12*((((
@M02996:162:000000000-B87FG:1:1101:13645:4250 2:N:0:ACTGAGCG+ACTGCATA
GACTACAGGGGGAGCGAATCCTGTGTGCTACCCGCACTGTCGAGCATGAGCGTCGATAAGCCCCCAGCGGGCTGCCTTCGCCATCGGGGGTCTTCCTGAGCTCTACGCAGTCGACCGCGACACCAGGAAGTCCGCCAGCCCCGGAGCGATCAAAGAGAAACAGGCCAGACGGAAGGTCCGGGGTGGGGCCCCGGGAGGGGACAGACGGCGTGAATCGCCGCCTGCGCGCCCGGTAGGACCAGTGAGACCGAACAAAGCGGGCACCCCGCGGATGACCGCGGCAGCTGGCACGAAGGGGGCG
+
@6-,AC@DCED+8+++76+,C,;,,<;=,66,,6+7++,,,9D@@C,@<=C@+87@,CF<FDGGGCCF7=FF7=44,,,9+?=+@=@+4+++,,8D9?=,3+3+7C>+36+@+3+348*9@854DFCC<,,2?>?CDC**2-)12B2*212(?;CFGGGF@03*1<7C*1*.*)9C/*5<>CC*271C0*:185/99*774*,187(,()1,(.)0()*-2((-.---,*--)4((-),/(.),*)).*-03758*.(((-)-(*-(((-(-(-.804-,,,(-,(.2(4,20)2*22197
@M02996:162:000000000-B87FG:1:1101:8218:4268 2:N:0:ACTGAGCG+ACTGCATA
GACTACAGGGGTATCTAATCCTGTTCGATCCCCGCACTTTCGTGCATGAGCGTCAGTAACGGCCTGGTAAGCTGCCTACGCAATCGGTGTTCTTCGTCATATCTATGCATTTCACCGCTACACTACGAATTCCGCCTTCCTCGACCGCAATCAAGTCAACCAGTATCAAGGGCGGGACGAGGTTGAGCCCCACGATTTGACCACAGACTTAACTGACCGCCTGCGCACCCTTTAAACCCCATAAATCCGGACAACGCCCGCAGCCTACGTATTTCCGCGGCTGCCGGCACGGAGTTAGCCG
+
CCCCCGGGGGGGGGGGE<FFFEDFG<F8AFFFFG7:FEFFGGE<@@GAFEFFGEG7C,EFFFEF76C:FFG?,EFFF9EGGCF,,@CBFFE@;FF<A:=F;CDFC<EFFGGGFGFGG@>DDFF,,9@FGGGDF=C+0+6DDEA0@8>@?+<DGGGCFGGGGGCEFCGGG,5:C5978)5):BECCCEC;**(2)26=C@C45)6(;=;;4CB4*-9:69;:,-1((-23*(84544A?>*:((,/)687;;(454/,(,,()(-9().-459()).4404(((-((--29:(0)200.64(
@M02996:162:000000000-B87FG:1:1101:23483:4273 2:N:0:ACTGAGCG+ACTGCATA
GACTACCGGGGTATCTAATCCTGTTTGCTCCCCACGCTTTCGAGCCTCAACGTCAGGTACAGGCCAGTAAGCCGCCTTCGCCACTGGTGTTCCTCCTAATATCTACGCATTTCACCGCTACACTAGGAATTCCACTTACCTCTCCTGCACTCTAGGTTGACAGTTTCCAATGCAGTCCCAGGGATGAGCCCGGGGATTTCACATCAGACTTGCAATACCGCCTACGCGCCCGTTACACCCAGTAAATCCGGAGAACGCTTGCCCCCGACGGATTACCGCGGCTGCTGGCACGGAGGGAGC
+
C@CCCFFFDDD6@,B<@F<C<CC;,<CE9<<@:FBC@,,,B@FEBB8@EFFC,,@C,<C@EF,A:F@CFEEEGE@C,:=ACB=F,=@,?,,4@,CBFFG9A+=,@CDFC6+,,@BBE@*=?@A,@EFFF,,6@=F+6DE?+0+8D,5,;++0,@=,636@==>,,5+=?E,;3=D,;+8?FFG+,;8C=1@=>AD)),/*;,9*:9E@=>2:4*118A*0*(00559(6*6()(6(932*383<@:).*-74(0.2-((,-1,85114(4--(,)..3,-3614(.5:(3),).1**-((
@M02996:162:000000000-B87FG:1:1101:15709:4283 2:N:0:ACTGAGCG+ACTGCATA
GACTACCAGGGGAGCTAATCCTGTTTGCTACCCACGCTTTCGCGCCTCAGCGGCAGGTATTGTCCAGCGAACCGCCTTCGCCACTGGGGGGCTTCCTAATATCTACGCATGTAACCGCGACACTAGGAGTTCCGGTAGCCTCGCCAACACGCAAGAACGACAGGTTCAAATGCAGACACGAAGGGGAGCCGCGGGCGGTCACAGCGGACGTGATGTCCCGCCGACACGCGCGGTACACCCAGAAAAGCCGGATAACGCGGGCGCCCGACGGATTACCGGGGCAGCAGGCGCAGGGGAAGCG
+
B@AABCCEDDD+8++,;65,66;;,<;F9@,,,CB@+8,,;8C:7@,B@?CB++6@+:F,9C6CFCDF+@CFGE7>,,=9884C8==,7++*4,@F=BC,7+,22?>*1**7,5,,45)8/8*0?FC:<2+22:*1:E+?+5)9)C9/590-?/7CGGG*:=-*3*0<7<+83/?F@GFFGE7**)25(A*-<)9(3*)(4+6)4)466.*-4).*)/*-1-(4,24?0*--),-446,*,3(.91(,*-.3(.60(-((,)((/,-2(-(,(()-)-((,3234(40,((,))*1*((,,
@M02996:162:000000000-B87FG:1:1101:23488:4290 2:N:0:ACTGAGCG+ACTGCATA
GACTACCGGGGTATCTAATCCTGTTTGCTCCCCACGCTTTCGAGCCTCAACGTCAGTTACAGTCCAGGAAGCCGCCTTCGCCACTGGTGGTCCTCCTAATATCTACGCATTTCACCGCTACACGAGGAATTCCACTGACCGCTCCGGCACTCGAGGTGGACAGGTTCAAAGGCAGTCCCAGGGGTGAGCCCTGGGTGGTCACATCAGACTTGCCATACAGGCTACGCGCCCGTTGCACCCAGTAAATGCGGAGAAAGACGGCCCCCTACGTATTACCGCGGCTGCTGGCGAGGGGGAAGAG
+
C@CCCGFFDGD@@,,6CF@<C,;;,-;?,C6C@F7C+,,,@@DE@@,B@?<@96@B9,CCFF6EEFG,CE<EFBB@,:DFBCC?==C69,,,@,CE8E?,C+=,@<@@E++,4=5C>5*==@=+>>EC:,,64=E++@,@+)0+=+1+<C*1+89+1+4@7C8+,52,?D,98@9,3;C@DDE**;7C2:;(2?C((*)09,8))177@);73)7+/;*.0/(/(6(((*-().((5),;38(:6:))0-.3-8(0,(((-)(,)-((,-(.)(.-.((--(,--).22(,())2**4?((
@M02996:162:000000000-B87FG:1:1101:22351:4313 2:N:0:ACTGAGCG+ACTGCATA
GACTACCGGGGTATCTAATCCTGTTTGCTCCCCACGCTTTCGTGCCTCAAGGTCGGTATCGACCTAGCAAGCCGCCTTCGCCACTGGTGGTCTGCCATATATGTACGCATTTGACCGCTACACATGGAGTGCCACTTGCCTCTGGCGTACTCTAGCTCATCAGGATCCCTGGCCCTACTGGGTTGAGCCCAGCATTTTTACAAGAAACTAAAGGGACCATCGGCGCACCCTTGACGCCCAAGAATGCGGGAGAAAGCGCGCGCCCGACGTATAACCGCGGCCGCGGGCACGGAGGGAGGCG
+
CBCCCGFEDED+B@B<@<,6,,@;,<CF<<6,8C@@C,,6@@E68B9ACE,@;@+76C,CFGGE7EEGGG@DGGGD,,9ACBFGFDC,:,,9>,9FG9:;A+,69BB7CB+4A@,96=*==@,@,CDBAA,4@FGFCGGF+80=+@>33=*36==D8EG,@=D,@;FFF6,:,;FFFG*;?FC*5;82)@DCFF+9*,=43=EE=9>56+;>*;()-:C=?(/66.4.28(/*))/4,*8812(*).(1,.(4)(0(((--1429(-,33:2)-)46(-1((,-(-2--3-(.0**2-((4
@M02996:162:000000000-B87FG:1:1101:22333:4317 2:N:0:ACTGAGCG+ACTGCATA
GACTACCGGGGTATCTAATCCTGTTTGCTCCCCACGCTTTCGTGCCTCAAGGTCGGTATCGACCTAGCAAGCCGCCTTCGCCACTGGTGTTCTTCCATATATGTACGCATTTAACCGCGACACATGGAGTTCCACTTGCCTCTGGCGTACTCTAGCTCAGCAGGATCCCTTGCCCTACTGGGGTGAGCCCAGCATGTTTACAAGAAACTAAATGTGCCAGCGGCGCACCCCGTACGCCCAAGAAGTACGGAGAACGAGCGCACCCGACGTATAACGGCGGCCGCGGGCACGGAGGTAGCCG
+
CCCCCGFEDED+@,@9;@E9FCC6;CCF9,;,,C:@:@,,;@;@@B9FDE,6,,+78E,CFGGCCFEGGGGGGGGD7,E?BBBFE=C:?4,,9,CEF5A,92@9@F>@C+8,,9<9=>*===+D,C=548,,EFGFGG,3+5*=+@:80=**36=D,@F,@A=+@*C7C,3::FG6FF5ACE*4>>94:;EBFF=*07+10BEEFAD@*+26*=>F<CG8*6:336:36>((*4?>>9*21(.:)-.)/25(3>>3(,(-,)-3C4432(-)).6(,3(1,(47-2214<2(.5*23.,39
@M02996:162:000000000-B87FG:1:1101:11183:4321 2:N:0:ACTGAGCG+ACTGCATA
GACTACAAGGGGATCTAATCCTGTGTGCGCCCCGCACCTTCGCACCTCAGCGTCAGGCATCTGCTGGTAACCTGCCGTCGCCATTGGTATTCTGCCTGATAGCTACAGAGGGCACCCCTACACCAGGAAGGCTGATTGCCCCGCAGTGACTCTAGGTATGCAGGTCGCAACGCAAGTCCGGAGGTAAGCCCCGGGAGGGCACACCAAGCGGGCAAAACGGCCTACAGGACAGGTACGGGAGACAAGTGCGAACAACGCACGAAAAGAGGGGGGACCGAGGAGGCAGGAACGAAAGGAGACG
+
@<88AC<CDDD+@,,,66,,,;@,,<C;,6,++7+7+8,,,98@8+,46?C7,,8@,:E:E<CF6C<C<<E9E=@?+,+>7,4,49=,5,,,9,9,A?A,9+,+9C4?@,++44844)*664,9DFD@=,+,,6D+6@9>?)*=0B8FDD+*33=,7@,=,79,,3++3@8?*9C*=<79C1;**469*445?;D>;7)3(*/,3>;32)/((7402))-*,((..)4(/((*)..,(**-2(..(-)*,034><*--(--*-,).((,-79(4(-4((,((((,-1(.(3(0)2**((,3
@M02996:162:000000000-B87FG:1:1101:11183:4341 2:N:0:ACTGAGCG+ACTGCAGA
GACTACAAGGGTATCTAATCCTGTTTGCTGCCCGCACCTTCGCACCTCAGCGTCAGGCACCGGCTGGTAACCTGCCTTCGCCATGGGGATGCTTCCTGATATCTACAGAGTTCACCGCTACACCAGGAATTCGGACTGCCCCGCAGGGACGCTAGGGATGCAGGTCGAAACGCAATGCAGGAGTTAAGCCCCGGGAGTGCACACCAAGCTGGCAAAACCGCCGAAAGGCCCTGTAAGCCCAAACAAGCCGAACAAAGCGCGCAACGACGGGGAAACAGGGGCGAGGGAGCGGAAAAGCAGG
+
@@@6AEFFCED-C,<,<<;,<C@,,=C9<,,,;6:6+8,,,:@6++,;@=6@,68@,,C,:7+>++::C6,A,:BE,4E98,6,,4=,4,,,@,9,AE949+,,9C,,>4,9,9,,+)36==4=FG:?:4,,+4=+=8,@88*=0+)69=*)+63,,@,+@C=,43=97>83490**0*42>:,,5;5:,*(:)86,*)17+77;A3106*(/A<4842,24(-((,.(*4(*..)-),*,(((0((,*-.4-.1*.(,-()-4)(-((--((((,(.(,((((-(-((,,,).**+(,(-
@M02996:162:000000000-B87FG:1:1101:13138:4372 2:N:0:ACTGAGCG+ACTGCATA
GACTACTGGGGTATCTAATCCTGTTTGCTACCCGCACTGTCGAGCATGAGCGTCGATAAGCCCCCAGCGGGCTGCCTTCGCCATCGGTGGTCTTCCTGAACTCTACGCATTCCACCGCTACACCAGGAATTCCGCCAGCCCCTGAGCTATCCAAGAGAAACAGGCCGGGCTGCAGGTCCGGGGGTAGGCCCCGGGATGGGACAGACCGCAGGCAGCTCCGCCTGCGCGCGCGGTACGGCGGGGGAGTCCGACAAACGAGTGCACCCCGGGAGGGACCGCGGCAGCCGGCAGGAGGGTCGGG
+
A@8A@F9EDFD7@,,66656@CC,,<CF@@;;C@+C@+,,CCF@@@;@CDCC6@@C,CFGGGGGGGEG6:FGFBB<,?,?B868@CD,8++9=,EF9D?,9;,?9CD7>++C;@596=*=+=,4DGDD=,,,7=CGGGF6C1*=0@D74+*)@8C<FGGFGF@,4:CD*5*9;;CGAF=@CDD*413C)=E9D5D9-*81308<F@:29)/2(8(.()2-*4(,(33(4*43),,(-(**(-,0),-(2-0,().*-(,,-*..*(2((,(((((--3(,10(,((-,(-(,0)/**(-(,
@M02996:162:000000000-B87FG:1:1101:16797:4393 2:N:0:ACTGAGCG+ACTGCATA
GACTACCGGGGGATCTAATCCTGTTTGCTCGCCAAGCTTTCGAGCCTCAGCGTGAGTTGCTGTCCAGCAGGCCGCCTTCGCCACCGGGGTTGCGCCTGAGATCTACGCAGGTCACCGCTACACCAGGAAGTCCGCCTGCGCCTCCAGGAATAAAGGCCTACAGGTCCAAAGGCAAGCACGGGGTGGAGCCCCGGGGTGGCACCTATGGCTTGCAGGACCGCCGGCGCTGACTTGACACGCAGGAAAGCCGGATAAAGATGGACCCATGAGAAGTACAGCGGCGGCGGGGACGGAGGGAGCG
+
@@AA@@CB@CD+@,,;<6;,,6;,,-;,,,,7+8+;,,,,,8C<6+,:6?9@,,8@,C,C9F,9,9CC<EG@FB:+,,4?,,8:D=@+4+++968=+8A,A+,+6<>+6++3,6,,8)3606,6>DCB<,,,,@@7+@>*3)*3*>@,:***6>C,;7?;,40,,;*0:C86,2C:AFBEDDC**/6C6=*6>>G048),.+(((*5)4)1-,938:3*-*4(,-3(-(*()*).5))+*-3(4)4((2-.4()-*.))-)*)(/,((-.).())..5.(-((-,((,(-(3))***(-,-
@M02996:162:000000000-B87FG:1:1101:16780:4394 2:N:0:ACTGAGCG+ACTGCATA
GACTACCGGGGGATCTAATCCTGTTTGCTCCCCACGCTTTCGAGCCTCAGCGTCAGTTTCTGTCCAGCAGGCCGCCTTCGCCACCGGGGGTCCTCCTGATATCTACGCAGTTCACCGCTACACCAGGAAGTCCGCCTGCCCCGCCAGTACGCAAGTCCTACAGGTCCAAAGGCAATCACGGGGTGGAGCCCCGGGTGTGCACCACGGGCTTGCAGGACCGCCTGCGCTCCCGTTACACCCAGGAAATCAGGATAACGATGGCACCAGACGAAGTACCGCGGATGCTGGCACGAAGAGAGC
+
@@AB@CCB@ED+@@<6;@@9@C@;,<CF9C<,@C@@+6,,@@FDBCACA?CC,6@C6C,CEFAAF@EFCFGGGE==,,@A,B4@F@@44+++@,CF<BA:=789>B>@=++,86,,8>*69;,@FFC@<,,,@EGD5FFBFD*;DG@,=?)-=CC,4C7CFC;,=?CCFFGA58C+;CEECEC*1/4C0*A<D@D3(*)..34(4)229)1146<@?3*-/4(,449(4/44*(--4),2(.(4:344*.0()/.*-(((,*,5*.(.(-(-,(-.-2-(-3(-(-.2-3)4))/*2.,,
@M02996:162:000000000-B87FG:1:1101:5579:4401 2:N:0:ACTGAGCG+ACTGCATA
GACTACTAGGGTATCTAATCCTGTTTGCTACCCATGCTTTCGTGCCTCAGCGTCAGTTAAAGCCCAGTAAGCCGCCTTCGCCACTGGTGTTCCTCCTAATATCTACGCATTTCACCGCTACACTAGGAATTCCGCTTACCTCTACTTCACTCAAGCCCATAAGTTTCAAATGCAGCTCCGGAGTTAAGCCCCGGCATTTCACATCTGACTTTATGAGCCGCCTACGCACCCTTTACACCCAGTAATTCCGGACATCGCTTGCCACCTACGTATTACCGCCGCTGCTGGCACGTAGTTAGC
+
CCCCCGGGGGGGGGGGGEBFGGFFFGGGGGGFFGGGGGGGGGGGGGGGFGGGGGGGGGGECFGBFGGGGGGGGGGGGGGGGGGGFCCFFGGGGGFGGGGGGFFFFGGGGGFGGEGGG@ADDGGGGGGFGGGGFGGGGEGGGEFGGC>EDGFFGE=:@FGFF9:C=CFGGGFFGFGGFGDEEGECFDDC5@EDFED=8@CAEFAEFFEEFBGFFFE@=BF>C7>DD2=2(:@FFEF99>CC?F=)+7)9:=02(8);,//,,:4);82(5-.).46.-33(-4(-202041238.88<4<2
@M02996:162:000000000-B87FG:1:1101:5576:4418 2:N:0:ACTGAGCG+ACTGCATA
GACTACTAGGGTATCTAATCCTGTTTGCTACCCATGCTTTCGTGCCTCAGCGTCAGTTAAAGCCCAGTAAGCCGCCTTCGCCACTGGTGTTCCTCCTAATATCTACGCATTTCACCGCTACACTAGGAATTCCGCTTACCTCTACTTCACTCAAGCCCATAAGTTTCAAATGCAGCTCCGGAGTTAAGCCCCGGCATTTCACATCTGACTTTATGAGCCGCCTACGCACCCTTTACACCCAGTAATTCCGGACAACGCTTGCCACCTACGTATTACACCCGCTGCTGGCACTGATGTAGC
+
CCCCCGGGGGGGGGGGGFFGGGGGFGGFGGFFGGGGGGFGGGGGGGGGGGGGGGGGGGGFFFGGGGGGGGGGGGGGGGGGGFGGGFFGGGGGFGGGGGGFDFGGGGGGGGFFGGGGG=ADDEFGGGGGGGGGGFGGGGGGFDFGGGFGFGFEGF8FDFGGGGFECFFCFDGFGFFGFGFFCE6CFFCGEGGAFEDFAFFCFGCF@CEFFFGFFF5+*;9:=5/756>6@ED2858@*7FG(369;?EE;(28;D3;(.//(/569?:?>(()..)6))(,--(,32):8()()1++3.--
@M02996:162:000000000-B87FG:1:1101:9356:4434 2:N:0:ACTGAGCG+ACTGCATA
GACTACACGGGGATCTAATCCTGTTTGCTCCCCGCACCTTCACGCCTCAGCGTCAGGCATCTGTTAGCAGCCTGCCTTCGCCATTGGTATTCTTCCAGATATCTACAGATTTCACCCCTACACCGGGAATGCGGACTGCGCCCCAGTAACTCAAGGCCTGCAGGTCGCAACGCAATTCGGGAGTGGAGCTCCCGCCTTGCACACCAAGCTTACAGAACCGCCTACACGAGCGTTAAACCCAAGAAAGCCGAACAACGCCCGCAACAGACGAGGACAGGAGGCTGATGGGAAGGAAGAAGCG
+
@@A,ACEFCED+@7@,66;<@<C6,;;=,,,,,88@+@,,,6E@CB,B<?CC6,@C,CF<F9E9CCEF<DCAE?B<,,9?B8=794=69,,,@,C?EBE9=<=,9C4=>,,,,95:40*0==,@+@=@=,,,+6@D6DF@?=AD=C8F@F96E=D,6@,=BCD,1;019BEE*9D*9::CC:C*,/:C),>(6849(*).7,8=;FD72)+15=;CEA7.*,(,/3,:(*-()(-3..,*-4(4:3(,*(0,(78*((((,)-4).44(4(-(((((-(-(,(.,).2(,(-07***.((,
@M02996:162:000000000-B87FG:1:1101:17467:4451 2:N:0:ACTGAGCG+ACTGCATA
GACTACTGGGGGATCGAATCCTGGTTGCTCCCCACGCGTTCGAGCCTCAACGTCAGTTACCGACCAGTAAGCCGCCTTCGCCACCGGGGGTCCGCCAAAGATCTACGCAGGTGACCGCTACACTAGGAATTCCGCTTACCCATCCGGTACGCAAGCCGGACAGGTGCGAAAGGAGTCCGGGGGTTAAGCCCCCGCCGTGCACGTCAGACTTGCACAACCGTCGACGCGCACGTGACACACAGGAAATCCGGAGAACGCGTGCCACCAACGAAATAGCGAGGATGCGAGAGAGTGGGGAGGG
+
@@8,8@<CACD+@,,,865,,6;,6-88,,;,6;+@++++88CC,+,4C,:@,,8@,<ECCF,@C:CC?<FCEC+:,,,9,848@==8:+++6+44+88,8+,3658>=++3,8,:81*0+3,,8@@CA,,,@FC*9E,@?5*;CE@*333(64814:*7853*0)8*:C8:*2;*2?/78C=:*1.:)+14).)4(*)--24,,>:430*-.9>F?DC-2,(-((,((*-(1(.-44,*,,(.0,))*,0-(032-(,((1(.0,(.4,(((())-4,(4(,..3(,,(-3/***/,,((
@M02996:162:000000000-B87FG:1:1101:17451:4467 2:N:0:ACTGAGCG+ACTGCATA
GACTACTGGGGGATCGAATCCTGTTTGCTCCCGACGCTGGCGAGCCTCAACGGCAGGTACCGTCCAGTAAGCCGCCGTCGCCACCGGTGGGCCGCCTAATATCTACGCAGGTCACCGCTACACTAGGAAGTCCGCGTACACCACCGGTACTCAAGCCGGACAGGTTCCGAAGCAGGCCGGGGGGGAAGCACCCGCCAGTCACGGCAGACGTGGACAAACGGCGACGCGCGCGTTACACCCAGGAAATCCGGATAAAGCGTGGCCCCGAAGGATGAACGAGGGTGAGAGGACGGAGGAAGAG
+
@688AC,C@CD+@,<,66,6,,;,,;;;,,,,+887+,,+,78@++,B<5:B+6@B+CFCFF,8=:C<<EF<FB74++4@4+4@D?@+=+++644@+8D,7+,+3<6+8++8,3,,68*03>,,@FCC=,,,7@>**>**=)*;;8:4/2+*68?,4?*7*731+**+*;CA86D*2/-08>C**1,1(+*.)7)4(*/)-0(((59,1571(0.;?47-/3,,(7(((*(-)-(-45,2,.(-0,))*,.-(..*.----)-.7((((--.).,).(,,1(--(.).((((0)*2*(,,.
@M02996:162:000000000-B87FG:1:1101:18916:4473 2:N:0:ACTGAGCG+ACTGCATA
GACTACTCGGGGATCTAATCCTGTGTGCTCCCCACGCTGTCGCGCCTCACCGGCAGTTGTCGGCCAGCAAGCCGCCTTCGCCACTGGTGTGCCGCCTAATAACTACGCATTTCACCGCTACACTAGGAAGTCCGATTGCCGCTCCGAGACTCAAGATAAGCAGGGTCAAAGGCAGTTTACGAGAGGAGCCCGAAGAGATCACATCAGACATACCGAACAGGCGACAAGCGCGGGACACCCAGGAAAGCCGGAAAAAGCGTGACAAAGACGGAGAACCGCGGATGGTGGCACGAAGGGAGCG
+
@@88@C<,@@C+@,6,6<,;,<;,,;;A,,6,,676+,,,;:C:67,B@,;@+7@B,<:<EF+CB+:C<6,9A>8:,4=?486@,=<,99+,9+@:+8?,@+,6958+6++,,6,54)*6=3,,8ECCA,,,7@E++DA9+0*3+CA+33*)@8?B,,@<9:8**3*=7D,9,/C41+2+4::***086/*.)0><3++)/*7))+745)+//)/:())./8(909(8:*-()(-(,(+*-.(4;20(2-.-(8.*-(---*-6*(,4,4((,(()(-((,((-(..-(442))/**.(((
@M02996:162:000000000-B87FG:1:1101:17468:4474 2:N:0:ACTGAGCG+ACTGCATA
GACTACTGGGGTATCTAATCCTGTGTGCTCCCCACGCTGTCGAGCCTCAACGTCAGGTACCGTCCAGTAAGCCGCCTTCGCCACCGGGGGTCCTCCTAATAGCTACGCATGTCACCGCTACACGAGGAATTCCGCTTACACCTCCGGTACTCAAGCCGTACAGGTGCCAAAGCAGTCCGGGGGGTAAGCCCCCGCCATGCACGTCAGACGGGCACAACCGGCTACGCACCCGTGACACCCAGGAAAGCCGGAAGACGCGGGCCCCCTGCGGAATACAGCGGCGGCGGGCACGGAGGGAGCG
+
@6-6AC6CADD+8,,,;656C,;;,6;@,,,,,;+@+6,659C68+,46=;@,,8@,CFFFF7CGCEC@EFFGCC+,,@A664@E@C+4+++9,CF,:4,A+9+@,@7=++,,8,,6)06==B@CFD=3,,,@DE6CCE3A5*C?G>30*+*@:?CGE*@CE8,4*3,2DFA89F1;28?CCC**15=)0A(>>3;(*).3+(,-<49))/40>8><3*473(-.,3(,/(-*-1,..+14<(47:((2,.-,)4*-,-((1(-7(,(.(,(((.-.6)((,(((((-,---).2**-1(,
@M02996:162:000000000-B87FG:1:1101:21197:4491 2:N:0:ACTGAGCG+ACTGCATA
GACTACTCGGGGAGCGAATCCTGGTCGATACGCGCACCGTCGAGCGTCAGCGTCAGGTGCGGCCCAGCAAGCTGCCTTCGCAATCGGAGGGCTGCGTCATATCGAAGCAAGTCACCGCTACACGACGAATGCCGCCTGCCGCATACGCACGCAAGGAAACCAGGATCAACTGCAGTCCAGAAGATGAGCACCTAGAGTGCACAGCTGACTTGAGCTAACGACGACGCACCCTGGAAACACAAGAAAGCCGGATAACGCACGGAGCCACCGGAAGACCGAGGCTGCTGGCACGGAGGGAGGG
+
@<8A@6,C@CC+@+++76+,6,;,,;@B668,,7+7+8+,,7C@6@+B6=C@,,8B,<ECFGG:F:CECCFE<=,,,,,9+8=68=:F@+++,+>=8+3,7+,+6>B8=,,9,3,:8=0033,@ECC<:,,,7@@C*D,,*-**1486/2)(B@C*:?E28=3**)*28*+2+2;022/65*3++2.7.<*1)0*52+*:4+6330831**.5)5*4*2-*-(--44((1((*(4233,*,4(.770(9-.7(.6*-((-(1,()-((.-(-((.((,(-(((.(),.(.)45./2/-,((
@M02996:162:000000000-B87FG:1:1101:20846:4492 2:N:0:ACTGAGCG+ACTGCATA
GACTACCAGGGGATCTAATCCTGTTTGCGCCCCACGCTATCGAGCCTCAGCGGCAGGTGCTGTCCAGCAGGCCGCCTTCGCCACCGGGGGTCCTCCTGATATCTACGCATGTCACCGCTACAACAGGAATGCCGCCTGCGCCGCCAGTACGCAAGGCCGACAGGTCCAAAGGCAAGCACGGGGGGGAGCACCGGGGTGTAACCGCGGGCGGGCAGGACCGCCGGCGCTGCCGTTAAAGCCAGGAAAACCGGATAAAGCGGGGACCAGAAGGATGAGCGGGGCTGCGGGCAGGGAGGGAGGG
+
@<A8@CCCDDD+8,,,66,6,,;,6;;A++,++8@@+8,,,8CC,+,46;;@++7@+:,C,CA?FAEFCDF7FB++,,,A4,48@=@+4+++6,8,,8,,7+=+6<>+3++,,3,,68*6=9,6@FCC:,,,7@CD>FF*<5*;7E>,3=)(=8<*4;*:C56*+;=9>CC;=5C*2;=ECDC**/19(*24>>G(,/)-)+.(4.2(-)),(84>:)1-/-31,42-(*(4*-((6),*,46::2((*-.3,..*.--(,)-(*-,40.(,)(.).,((,((-((4(--(2))*2*,((,
@M02996:162:000000000-B87FG:1:1101:23331:4525 2:N:0:ACTGAGCG+ACTGCATA
GACTACCAGGGTATCTAATCCTGTTTGATCCCCACGCTTTCGTGCCTGAGCGTCAGTTGCGAGCTCGTGACCTGACTTCGCGATCGGGGTTCTGTGACATATCTAAGCATTTCACCGCTACACAGCACATTCCGGCCACGGCTAGCGCACTCTAGGCCGGCAGGATCAAAGGCACGATGGGAGGTGAGCCCCAACTTGTCACCCCGGACGTACCGATCCGCCTGCGCACCCGTTAAAGCCAATAAATCCGGAGAACGACCGGAACCCCCGGAATACCGCGGCTGGTGGCAAGGGGGACGCG
+
C@C@CEFFFGG;C,,@;EC<<C@C,CCFEE9,,FEE7,,6E@CC@@,BCEFE:6@B,;CCFGGG@<@@ECC<FEEE,CF7BEE7E==+7+44=C4CDEEA?+4+9C@ED,,,C95,@>*=?@8D,?F8A,,6,=@CGG?8+>*=+88>9=3),8:,5@EC7C=*;*;9?EEA>FGED*)3>DC/*:8<50A2?656.,1;<77(6)696)2415-7()*.1-(-31(-(*-(/3-,6),24?0:F>))2-08(04*-(,--)-()((,-4,-((..,4(-3((4(,41(,)-7)/2*(-,(
@M02996:162:000000000-B87FG:1:1101:19455:4530 2:N:0:ACTGAGCG+ACTGCATA
GACTACCGGGGTATCTAATCCTGTTTGATACACAGGCTATCGTGCCTGAGCGTCAGAAGATCTCTGGACAGCTGCCGGCGCAATCGGTGGGCTGTGACATATCGAAGCATGTCACCGCTACACAGCACATTCCGCCATCCGCGACATCGCGCAAGGGGACCAGGAGCAAGGGCAGTTTGCAGGAGGAGCATGAAAAGGTCAACGCGGACGGAAGCCTCAGCCTGCGCACCCTGTAAACCAAAGAAAACCGGAAAAAGCACGGGGCCGCCGGAGTACCGGGGATGCGGGAACGGGGGAAGGG
+
@<86@CECCDD+866,665,,C@,,-;?,C<,6C,<,,,,,8;@8,,;<B6@+6@BEFGG9C<F9@CF8<FF8?B<+6@=6:B4@=@,8++,9?9?FC;,92,+9?C+=,,9,45,8:*==9,A,A=B=,,,7@CDD+33+)<C8@)80@*)@3?FEGGG717*A/;:>,;>5?G0++*4;6:*4/5C27+7AAGA(**)/+/60)693))4:),8(0*.04(.(-(-(/((*..6:6,*34(474((/-52(5(/-.(((1,(/-((,,-,-((.)-((1(3-.(,,,((-.)1**-,((
@M02996:162:000000000-B87FG:1:1101:22070:4532 2:N:0:ACTGAGCG+ACTGCATA
GACTACTCGGGTATCTAATCCTGTTCGATCCCCACGCTTTCGTGCCTGAGCGTCAGTTGCGGATTAGTCAGCTGCCTTCGCAATCGGTGTTCTGTGACATATCTAAGCATTTCACCGCTACACAGCACATTCCGCCGACGGCATCCGTACTCGAGCTCGCCAGGTTCAACGGCAGTGCCGGGGTGGAGCCCCGACAGTTCACCGCTGACTGAACGTGCCGCCGGCGCACCCGGTGAAACCAATAAAGCCGGAGAACGCGGGCATCCGCCGGATTACCACGGCTGGTGGCACGGGGGAGACG
+
C@B@CFAFCDD-@66<;<;@,C@C,FBF9<8,CF:@:@,,,8;@@<9@@DCC+8@C;EFGGGG+@EECE@EFFDBE,,@ABCF?D=C6=,,4@AC@FEB=E+@,@FE==,,9,4,:>)*==@4E,A:,9?,,@D+=DGD++:?+AD>8360*66=:@?CEED=+23CADFGB>>G7AGFFDDE4*/55:58;BBD;(71))+7;;.:2:**57)..,7*-*4,2(4>2(*(()-(-.)0*,4.)06.)9-.4(04*-,((()-,*4(--((-(().)))(-(,-((.-.3)-.5***,(,(
@M02996:162:000000000-B87FG:1:1101:24747:4558 2:N:0:ACTGAGCG+ACTGCATA
GACTACAAGGGTATCTAATCCTGTTTGATACCCGCGCTTTCGAGCCTCAGCGTCAGTAACACCCCAGAAGGCTGCCTTCGCAATCGGAGTTCTTCGTCATATCTAAGCATTTCACCGCTACACGACGAATTCCACCTTCCTTGTGTGCACTCAAGGCCGCCAGTATCAACGGCATGCCAAGGTTGGGCCCTGACATTTGACCGCTGACTTAACAGCCCGCCTACGCACCCTTTAAATCCAATAAATCCGGATAACGCTCGCATCTTCCGTATTACCGCGGCTGCTGGCACGGAATTAGCC
+
CCCCCGCGGGGGFFGGGGGGGGGGGAFGGCAFGFGGGGGGGGDGGGGGGGGGGGGGGGFGGGG:CFG8CEGFGGGGGGGGGGGGGGGFFFGFGGGG?FDGGDGGGEGGGGGGGGGGG=BDDFGGEGGGGFGGGGGGGEDGGEBDDDDFF=DDFGG:D8CEEGADFFGFGGGFG5DGFFFACFGCCCAG=E*)39>AEG8CCE>BB>@::::CF7)57:)37;/=@>(:>E<?GFF<66<C0:4A7-<?9-8,(/81-,--4)397<A<?8((46))-(((-(,(444-(5(4)0*3+)5:
@M02996:162:000000000-B87FG:1:1101:24737:4574 2:N:0:ACTGAGCG+ACTGCATA
GACTACAAGGGTATCTAATCCTGTTTGATACCCGCGCTTTCGAGCCTCAGCGTCAGTAACACCCCAGAAGGCTGCCTTCGCAATCGGAGTTCTTCGTCATATCTAAGCATTTCACCGCTACACGACGAATTCCACCTTCCTTGTGTGCACTCAAGGCCGCCAGTATCAACGGCATGCCAAGGTTGGGCCCTGACATTTGACCGCTGACTTAACAGCCCCCCTACGCTCCCTTTCAATCCAATCAATCCGGATCACCCTCGCATCTTCCGTATTTCCTCTGCTGCTTGCACGGAATTCGCC
+
AAACCFGFGA@GF@FGAFGGGGGGGGGFEFC@F@FEGGGGGEGGGGGGEAGC7@,CFCFGCCGGGDEFG,CFGGGGGGGCF@CFG=,64CCEFFG?FGFG@DDDD5CEDEFGG,FFG:@=C,FCEE+@FEGGGGGGGGFGGFFG8DDFFGFEF@6FFFDGGE>F,CCACGG5E9C,;C59:*@9,?AGFG52?F9EFFCEEG>@F)5>=AF9A+75@:*656/=<61;9F34C)6<)-:+4>0)=26(/()-(0.*.,---)--*6<>0:(,()..))),,).<)).2<<8(.)*<+-21
@M02996:162:000000000-B87FG:1:1101:23821:4586 2:N:0:ACTGAGCG+ACTGCAGA
GACTACTGGGGTATCTAATCCTGTGTGCTCCCCACGCGTTCGAGCCTCAACGGCAGGTACAGTCCAGTAAGCCGCCGTCGCCACTGGGGGTCCTCCTAATATCTACGCATTTAACCGCTACACTAGGAAGGCCACTTACCGCTCCTGAACTCGAGGTCGACAGGTTCCAAAGCAGGTCAGGAGTTGAGACCCCGCATTGCACTTCAGACTTGCCAAACCGTCTACGCGACCTGTACACCCAGTAAATCCGGAGAACGCGTGCCCCCTACGGAGTACCGCGGCTGCTGGAACGGAGGAAGCG
+
C@C@CF@FFGG6@,;,;CB@,C;6,;;A9,;,,C:@++++48EE8@,B<E<C++7C+9C<EF65@FCCECE=FC:>+6+@>??C8=@,7+++9,CF,??,@+,+9<D+>++,,6,,88*60=,,8>DEC,+,3@+++@9=685+9,5,33+5+89+41@E7:=*,*245?EA6>C**4098<=0,48?(=*748>3,**)1+))7ACC@427))7938*./(.--4>((*-(*..)6:,2-8(6@4))*-08-0.*-(---1,./((-4,(-(-().((-(-,4().3(((()7?**.412
@M02996:162:000000000-B87FG:1:1101:16592:4602 2:N:0:ACTGAGCG+ACTGCATA
GACTACCAGGGGATCTAATCCCGTTCGCTCCCCCGGCCTTCGTACCTCAGCGTCAGGAAATGTCCAGGAACCCGCCTTCGCCACGAGTCTTCTGCGTGAGATCTACGCAGTTCACGGCGACACCAAGAATTCCGGTTCCCCCGCCATTACGCCAGCCAGACAGGATCAGGCGCACTCCAGAGGTGGAGCCCCTGCCTTTCAGGCACGACGTAGACGGCAGCCTACGAACCCGTGACGCCCAGGGAGTCCGAACAACGCGTGAGACCACGGAGGGACCGGGGCGGCGGGAGAGGAGGGGAGG
+
@<8A@CEAEDD+@8<,;6;,;C,,;E@F,,+:,@8@+@,,;@CC:,;5@BCB,,8@,CFFCF6AFDDFCFEFGECF,,=?8,=CECB,,,,,9,9+48?+9+,39CB:B++4,9,:4=*=08+@DB=D=,,,6DECCEF9D=*=DG),35*)5:?<CF,:C>=*=6?7*??6*6C*;*6?9>=3*/3<31::)875),*7/+/8?;;;63/-(0)8<)7-*.(.(-(.(/,-*,-(33**(411.-((*-0-(8.*-((((*(.0((,--((((,,,-((,3-3(440,((().852((((
@M02996:162:000000000-B87FG:1:1101:23074:4637 2:N:0:ACTGAGCG+ACTGCACA
GACTACCCGGGTATCTAATCCTGTTCGATCCCCGCACTTTCGTGCATGAGCGTCAGTTACGGCCTGGTCTGCTGCCTACGCAATCGGTGTTCTTCGTCATATCTATGCATTTCACCGCTACACAACGAATTCCGCAAACCTCGACCGCAATCAAGCTCTCCAGTATCAATGACGTGATGACGGTGAGCGGCACGAGTTAACCACCGACTAAAAAAGCCGCCCGCGGCACCCTTAAACCCAAAAAAACCGGATAACGCACGGATCCCGCGAAATACAGGGGCAGGTGGCACGGGGGGAGGCG
+
C@CCCFF@CED:@@A@FAA<ECA6;FEG,C@6C@@CCF8FABF@CFB<CEFE@B@,<@FGGGG>@C@C,,6CFDFF<4@BB?E4DFD8?,,,@,C=A=A:E7=+@<@AF;,AE=95>=*0==BEGGC4?,4,>DEDDGGC+3@D=@:@5C:8DC?F,@,@DC=<@+?ED,@8,93@F**?6:*4>>4*/*46?;D((*4>CFFF(>;0()2;AF>B;;50:(7((((((1-(28.).(2*8,,(7(21)45-4/,*,(--,1(-*.(-(((((..).(((-,-((.,(,)405)***((((
@M02996:162:000000000-B87FG:1:1101:24566:4670 2:N:0:ACTGAGCG+ACTGCATA
GACTACAAGGGTATCTAATCCTGTTTGCTCCCCACGCTTTCGAGCCTCAACGTCAGTTACAGTCCAGTAAGCCGCCTTCGCCACTGGTGTTCCTCCTAATATCTACGCATTTCACCGCTACACTAGGAATTCCACTTACCTCTCCTGCACTCTAGTTCGACAGTTTCCAAAGCAGTTCAGGAGTTGAGCCCCCGCATTTCACTTCAGCCTTGCCAAACCGTCTACTCTCCCTTTACACCCAGTCAACCCGGTAAACCCTTGCACCCTACGTATTACCGCGGCTGCTGGCCCGTAGTTGCA
+
CCCCCGFGGGGGGGGGGGGGGGGGGGGGF@CDFFGDGGGGGGGGGGGGGBFCFFGGGAFGGCEFGGGFGDGFCGGGGGGGGGGG8EFFFGGGDFGGGGFGGFGGGFFGGGFGFGGGG>ACDEGFG@,BFEFGGGGGGGFFF*:FDFDEDDFEDF8AAFGDBEBE8@FECGGFF*8E+?;DE8CFGGE8DGF)@?;5>EFFFGFFC@;C)9@CEFFFFAG@*75>**0*)?5>FE/@73C*62(*;5),*6:(,)13(/(//2)7;1(/.,.)..)))-,(,,-(,,.4(.-38.A;@4.)
@M02996:162:000000000-B87FG:1:1101:24582:4681 2:N:0:ACTGAGCG+ACTGCATA
GACTACAAGGGTATCTAATCCTGTTTGCTCCCCACGCTTTCGAGCCTCAACGTCAGTTACAGTCCAGTAAGCCGCCTTCGCCACTGGTGTTCCTCCTAATATCTACGCATTTCACCGCTACACTAGGAATTCCACTTACCTCTCCTGCACTCTAGTTCGACAGTTTCCAAAGCAGTTCAGGAGTTGAGCCCCCGCATTTCACTTCAGACTTGCCAAACCGTCTACGCTCCCTTTACACCCAGTAAATCCGGATAACGCTTGCCCCCTACGTATTACCGCGGCTGCGGGCCCGTCGTTAGC
+
@CCCCGGFGGGGGFGGGGGGGGGGFGGGGGFGGGGGGGGGGGGGGGGGGFFFFGGGGGGGGGGGGGGGGGGGGGGGGGGGGGGGGG8CEFEFEEGGGGFGGFGGGGDFCGGGGGGGC09>C>FG8FGGGGGGGAA?GGGGGFFGGGEGFGF8@E=FFFGGGGBF:FFGGG,6@F=F;E7+,>61@9>6DFC@DED=8@FF<FEFFF@@CFFEEF;FB9;>=0/:*(8/5==-:>>=?*?C;3(.;)).6(8?(.7;,((/(:=;C>FFF6.).4664-((-3122((49((-80/2;-(-
@M02996:162:000000000-B87FG:1:1101:23638:4685 2:N:0:ACTGAGCG+ACTGCATA
GACTACACGGGTAGCTAATCCTGTTTGCTCCCCCGACGTTCGCGCCTCAGCGTCAGTACCGTTCAAGGAATCCGCCTTCGCCGCCGGTGTTCTGCAGGATAGCAACGCAGTTCACCGCGACACCCGGCATTCCGATTCCCGCTCCCGGACTCTAGCAAGGCAGGTTGAGACGCACTTTCCGGGTGGAGCCCGGAGATGTCACATCTCACACAGCGAGCCGCCGACGCGCCCTGTACGCCCAGTAAATCAGAACAAAGCCTGAGACCGAGGGATTAGCGCGGCAGCTGGCACAGAGGAAGG
+
C<B<CEFGCED+@,B,;CA,<6@,,-CF9@,,,+@F7++,4@@C@F,B@EEE7:@B<E<CB,6ACFDFGF,,B>?F,4=ABB48C@=+74+4,9EFGGF,?*=3>BB4B++,965B@=*608+@++8+8+,,@<:6+@,@7=*<C77B9>*0,6=,CEFF7C=*488E9;,::A3*/*98CEE1*9=<:5*4>D<>(+*).+<)406.577?(0()-)34*((-4476;*3(*..)43**-1:AF4)4*.9>0;?*.(,(.*.6*(((,-(-((,)(4,41406(,324()../2**(.(
@M02996:162:000000000-B87FG:1:1101:25401:4731 2:N:0:ACTGAGCG+ACTGCATA
GACTACTGGGGTATCTAATCCTGTTCGATCCCCGCACTTTCGTGCATGAGCGTCATTTACGGCCTGGTCTGCTGCCTACGCAATCGGTGTTCTTCGTCATATCTATGCATTTCACCGCTACACAACGAATTCCGCAAACCTCGACCGCAATCAAGCTCTCCAGTATCAATGGCGTGATGACGTTGAGCGTCACGATTTAACCACTGACTTAAAAAGCCGCCTGCGCACCCTTTAAACCCAATAAATCCGGATAACGCTCGGATCCTCCGTATTACCGCGGCTTCTGGCAAGGGGTTAGCCG
+
CCCCCGG<FGGGGGGGGGGGGGGGGGGGGGEGGGGGGEGGGGGGGGGGGGGGGGGGGGGGGGGGGGGGGGGGGGGGGA=FGGFGGGGGGGGFFGGGGGGGGFGGGGGGFGGGGGGGG@DGDCFFGGGGFFGGGGDDDECDGFFGGGFFEGFFGGGGGFGGGGCFGAGGGGFFGFDE>GC9BCEGGGFGFGGA>B?=@F6@=GFFFA>B4A89*==5(05:73,,(626;E6@CEE22:E*8:)594<79>7<6F<*-,--,1,47:7323.32>6)-1((,4((..242)(-..1/*,..,
@M02996:162:000000000-B87FG:1:1101:13172:4749 2:N:0:ACTGAGCG+ACTGCACA
GACTACTAGGGTATCTAATCCTGTTTGCTACCCGCACCTTCGAGCATGAGCGTCGAAAAGCCCCCAGCAAGCTGCCTTCGCCATCGGTGGTCTTCCTGATCTCTACGCAGTCCACCGCTACACCAGGAATTCCGCTTGCCCCTGAACTACCCAAGAAATGCAGGCCGGACGGCAGGTCCGGGGTAGGGCCCCGGTATGGGACAGACCGCTTGCACGTCCGCCTGCGCACCCGTTACGCCCAGAGAAGCCGAACAAAGAGTGCACACAGCGTAGTCACGAGGCTGCGGGCACGGAGGGGGCG
+
C@B@A@,CCCD-C,@,;6=,,6;,,6;;,C;6,@@B++,,BCF<,@<,;?<B+666,,8C,9@FF@@CCDEF8E88,99?@688@=C,4+4,9,CA<??,,24,9C4+>++9,9,448*6=E<DFFDC:,,,7=+=+>88=5*=DF5,0+5)63=8==@=928,6:@>+55059CEA47ACC=**/-7(44:>>).(,;/6*==@F821)*,(0)).)1-*-(-.34(-/(3*.-(-(*1,1(.)(((0(0-4),*,(().0-.*.-(3------)-,(,4((.,(-,,314))/2/,((,
@M02996:162:000000000-B87FG:1:1101:25829:4754 2:N:0:ACTGAGCG+ACTGCATA
GACTACTGGGGTATCTAATCCTGTTCGATACCCGCACTTTCGAGCTTCAGCGTCAGTTACGCTACAGTAAGCTGCCTTCGCAATCGGAGTTCTTCGTGATATCTAAGCATTTCACCGCTACACCACGAATTCCGCCTACTTCCCGCGCACTCAAGCCCTCCAGTTCACGCTGCAGTGCAGACGTTGAGCGCATACATTTCAAAGCCTGCTTAAAAGGCGGCCTACGCTCCCTTTAAACCCAATAAATCCGGCTAACGCCCGGAACCTCCGTATTACCGCGGCTGGTGGCACGGAATGAGC
+
CCCCCGGGGGGGGFGFCGGFGGGFGGGGGFCDFGGGGGGFGGFGCFFGFGGGGF@EFGGFFGGCGGGGGFGGGGGFGGGGGFEGGGF7FFGGGGGG?FEFECFDFFFFFGGGAGFGD:@CCFGFFFGE>:DGFG6==@D??DDGGCACA>>BGGG96=DGGG)<EC7:?D+:CA:FAGEF@,@@CFC78=C)@*3>A@32*,*9:)((5;C5E+8C=A1(26:3=(((3:=FG?9):-;8(-8)15<9F404(0,2-((--9115(((,(-42:).)(--,2(((,42(3827;*;+.-)
@M02996:162:000000000-B87FG:1:1101:13166:4766 2:N:0:ACTGAGCG+ACTGCATA
GACTACTAGGGTATCTAATCCTGTGTGCTACCCGCACTGTCGAGCATGAGCGTCGATAAGTCCCCAGCAAGCTGCCTTCGCCATCGGTGGTCTTCCTGAGCTCTACGCATTCCACCGCTACACCAGGAATTCCGCTTGCCCCTGAACTATCCAAGAAATGCAGGCCGGGCTGCAGGTCCGGGGTGGGGCCCCGGTAGGGAACAGACCGCGGGCACTTCCGCCGGCGATCCCGGTAGGCCGAGGGATGCCGAACAACGCTGGCACCCCACGAAGTAGCGCGGCTGGCGGAGAGAAGGGTGCG
+
@<86AE,CEDF-;,,,665@@,@,,=;F,@;,678@++,,,:DCBB;@@ECB+,@@,CFGCFGGGFCGFFGGFDBA,4@A6@:4@@:68+,,,,CFA?B,A+469CB:86+9,9,,8=*==9,@EGDDC,,4,=A=8DF8?5:=DFE,:+4:D8?F=F==A9=,8:DD+>+3+9CGFFBECDD*594C(4=2:>)6(*:(/*/=@A?36.),(86))**-*,(-(-(((*.4),-(2),*,-(1).4(>-044;3*,(((,*,.*3,(-4(,((.).-(-114-((,,((--))22*,,(-
@M02996:162:000000000-B87FG:1:1101:4701:4767 2:N:0:ACTGAGCG+ACTGCATA
GACTACAGGGGTATCTAATCCTGTTTGCTCCCCACGCTTTCGAGCCTCAGCGTCAGTGATCGTCCAGTAAGCCGCCTTCGCCACTGGTGTTCCTCCTAATATCTACGCATTTCACCGCTACACTAGGAATTCCACTTACCCCTCCGACACTCTAGTTCGACAGTTTCCAATGCAGTACCGGGGTTGAGCCCCGGGCTTTCACATCAGACTTGCCGTACCCCCTGCGCTCCCTTTACACCCAGTAAATCCGGATAACGCTTGCCCCATACGTATTACCGCGGCTTCTGGCCCGTATTTAGC
+
BCC@CGGGGDFGGGGAEF@EE@FGGGGGFFGGEFFGGFGCFGGGGGCGGGGCGDFGGGG<FFGGGGGGAFGGG::FGCFG>FGGG8=FFF:FCEFFCF9=EFFGGGGGGEEGGGGEE8<CCEFGFGG8;==EDEGF?9@DG0*=?CAC>C;=>E9AD=E8C@>FDFGG@FGFFBDGFGFB>E54@>5F@FGFB4//(6A:5>?CE+7>BFGFFF2:(82)2(((((((6B?3:4;EC<8:(345*6<9707(3))0-(-((1.2964(.8.)-4<)-,,(4(-(4-:<)(3(.);<9)))
@M02996:162:000000000-B87FG:1:1101:25815:4767 2:N:0:ACTGAGCG+ACTGCATA
GACTACTGGGGTATCTAATCCTGTTCGATACCCGCACTTTCGAGCTTCAGCGTCAGTTACGCTACAGTAAGCTGCCTTCGCAATCGGAGTTCTTCGTGATATCTAAGCATTTCACCGCTACACCACGAATTCCGCCTACTTCCCGCGCACTCAAGCCCTCCAGTTCACGCTGCAGTGCAGACGTTGAGCCCCTACATTTCACAGCATGCTTAAAAGTCCGCCTACGCTCCCTTTAAACCCAATAAATCCGGATAACGCCCGAACCCTCCGTATTACCGCGGCTGCTGGCACGGAATTAGC
+
CCCCCGGGGGGGGFGGGGGGGGGGGFG8E,@FF@FCFGGGGGGGGGGGGGGGGGGGGGGGGGGGGGGGGGGGGGGGGGGGG:FEFGGCFGGGGGG<FFEFFFGGG<FGGFFGGGGGG@BCDEFFGDEGEGGGG@C=DGE6?>+D6>)F@GDD@FGF6F8FEGDECC+@CFGFGFGGADEC;FCFFG=F@,=<3:C):FFFFGF=>A>==AFE*8>A.1+04558(678@GF3D;>EE@EE(68;FC5);:833<>7-(---),49(48664(4,649B1,((-48,)(2()(052;<-,2
@M02996:162:000000000-B87FG:1:1101:19438:4826 2:N:0:ACTGAGCG+ACTGCATA
GACTACAGGGGGATCTAAGCCTGTTTGATACGCGCACCTACGAGGATGAGCGGCAGTAACGGACCAGCAGGCTGCCTTCGCAATCGGAGGGCTACGTGATATCGATGCAGGTCACAGCTACAACACGAATAGCACCTGGCTCTCCCGAACGCAAGGGATGCAGGTCCAACCGCGAGATGGAGAGGAGCGAAACGAGGTTAGGGCGGGCGGGCAGCTCCGACTGCGCGCCCGGAAAACCAAATAAAACGGGAGAAAGCGCGGACCGGACGTAGAACCGGGGGCGCAGACACGGAAGGAGGCG
+
@@A,ACCDDDD+8,6,66,,,;;,,-;A,C<,,8+@+7,,48B@+@4<@A6@++7@,CEEFGGC=CCF<=F:B9,,,,,9,8B+,9=?=+++,,9=,:9,4+,+6,8+6,,,,4,,8)33=9,6@C=>:,+,7@@D6F,6+)*2=F:+3+*1B8>FEG6:,28,,3*2:4*3*0?E?*)099+*422*.2:,28C((*)5(081(779()91351.3)1(2(3(-((((*(4)4,4(-+/.).48))(/(51?7(6((--(1((14(4,4(((.)(,((((-(((-((,(,20.***,(-7
@M02996:162:000000000-B87FG:1:1101:9890:4840 2:N:0:ACTGAGCG+ACTGCATA
GACTACAGGGGTAGCTAATCCTGGTCGATCCCCGCACTTTCGTGCATGAGCGTCAGTTACGGCCTGGTCGGCTGCCTACGCAAGCGGGGGTCTGCGTCATATCTATGCAGTTCACCGCTACACAACGAATTCCGCAAACCTCGACCGCAATCAAGCTCTCCAGGATCAAGGGCGTGATGACGTGGAGCGGCACGATGAAACAACGGACGAAAAAAGCCGACTGCGCACCCGGAAAACACAAGAAATCGGGAGAACGACCGGAACCTCCGACGTACCGCGGAAGCTGGCAAGGAGGAGGCAG
+
B@ABAC@@ACD-@,A,;65,6;;,,=@C,666,7+@++6,,8;6B@C<CA@B6,@,6CFCEGGGC@C:6+8C,>C,,9=?@?C+==:+:+4+@,>=8+637+,+7,6:;3,7,33,650==>,@DFDC@,+,@3@7DG53*:?D44:>5C).?C9?46,42:6,=)2=<+>030/=>*1@+3**<C?*-**-.;C1-+16<*3:(0:;())-9FFF?)7221-(-(4((*-()4(.((+2-(.,0))(/,0-45,/-((-,9((*(.(,((((-(((,,(,(4,))((()(().***,--8
@M02996:162:000000000-B87FG:1:1101:19451:4842 2:N:0:ACTGAGCG+ACTGCATA
GACTACAGGGGGATCGAATCCTGTTTGAGACCCGCACCGTCGAGGATGAGCGGCAGTAACGGACCAGCAGGCTGCCGTCGCAATCGGAGTGCTTCGTGATATCTATGCAGGTCAACGCTACACCACGAATTCCACCTGCCTCTCCCGCACGCAAGGGATGCAGATCCAACCGCGAGAGTGAGGGGAGCGCAACGAGAGGACGGCTGGCCGGGAACTCGGCCTGGGCGCCCGGGAAACGCAATAAAGTGGGAAGAAGGCAGGACCGTGCGGAGTAGCGCGGGGGCGGGGACGGGAGGAGAGG
+
A@<,A<EEDCD+7,6,86,,,,;6,6;A,;,,,86@+:+,4+8@+@,@<B:@++7@,CFFGGGCCC=FCDF+==,,+448+8=7@D@FC+,,,9@=,94,42,+6,8:4,,,,4,,68*6=9,,@D>B:6+,3@,=8F6D+)*3+@=F9C*)@>9C5;=9>98,4/;28248*2CEE))1;<**</28(2:47:F1(*).4:>>-7:(()/(-)-/6)*,*(-((.((-*,,)-(3,(*13(../)))0,0(().*((.,-73(1((-3017,8)62((,(-4((-4((-,().***,((-
@M02996:162:000000000-B87FG:1:1101:21483:4852 2:N:0:ACTGAGCG+ACTGCATA
GACTACACGGGTATCTAATCCTGTTCGATCCCCGCACTTTCGTGCATGAGCGTCATTTACGGCCTGGTCGGCTGCCTACGCAATCGGTGTTCTTCGTCATATCTATGCATTTCACCGCTACACGACGAATTCCGCAAACCTCGACCGCAAGCAAGCGCTCCAGGATCAATGGCAGGATGAGGGTGAGCCTCACGAATTCACCACCGACTTAAAGCGCCGCCTGCGCACCCTGTAAACGCAACAAAACCGGAGAAAGCACGGAGGCGCCGAAGGACGACGGCCGGCGGAACGGGGGGAGCAG
+
CBCCCGGGEGD@CA<,<CB,@<C,6CC?E,,6,@@@@78<98E@,B<<@=;@+6@,9CFGEGG=C@@C:6CEGEEA,4==+B:,@==8=,,,@,CC=FAB=9,3,<@,9,<A,4,:6:*++9:CGECF+3+,@DGD6CD++)<C>@@<9?*:C>DFGGC98C8,4*9=>,>6=;?GE*0;:<*4=59*(,,76AG0(1;94>;7(),6()2/;F<5:)5(224:;>B995-:9>A44(/*((.8>(,()48(4)(2.(,--1((1(((,(,((..,((,1-(-(((,((-,3).***(((.
@M02996:162:000000000-B87FG:1:1101:11408:4852 2:N:0:ACTGAGCG+ACTGCACA
GACTACTAGGGGATCTAATCCTGTTCGATACCCACGCTTTCGAGCCTCAGCGTCAGTCCAGTGCTGGAGGGCTGCCTTCGCAATCGGCGTGCTGCGTGATATCGATGCATGTCACCGCTACACCACGCATGCCGCTCGCCTCGCACGAACGCGAGCACGGCAGGTTCAACGGCCGGCCGGGGGTGAGGCCCGACATGTTACCGCCGAACGGACGCGCCGCCCGCGCCCCCCGAAAACCCAAAAAAACCGGGAAAAGGAGCGAACCCGCGGAGGAACTCGGCGGCGGGCCAGGAGGAGAGCG
+
@@A@@E,CECF+86A,6656CE@6,=BE,C@,,C;@+,,,;@DCB+4A<=C@,,@B,;;EF6@FE9@EACEGEC,A,9@=,8=,@=:8>++,@EFC6=?,@+9+949+,,,9,4,,6800==,6>FC+>+44D83+=+6+68:?C+:@9C*1CED:CE578C5*,;0<+4=6:)2C:26=C85*1*,*-2;-77C1)+*6)<8,(74(()9310(0())(2(44((((-*-2)-34,4+/-(,8<((()-)(-04*(((((1(()-4-,23-(((())(,(((,(-,--4,3.)***(((-
@M02996:162:000000000-B87FG:1:1101:16271:4854 2:N:0:ACTGAGCG+ACTGCATA
GACTACTGGGGGATCGAATCCTGTTTGATCCCCACGCCTTCGTGCCTCAGCGTCAGTGCCGTCCTCGCCAGCTGCCGTCGCGATCGGGGGGCTATGTAAGATCTATGCAGTTCACCGCGACAGGACAGATTCCGCCAGCGCCGTGCGGACTCTAGTCGCGCAGGATCAACGGCAGCCTCCCGGGGGAGCCGGGAAAAGTGACCGGGGACGTACGCGGCCGCCGACGACCCCGGTAAACCCAAGAAATGCGGAAAAAGAGTGCAACCGCCGGGATACCGGGGCTGAGGGGACGGGGGGAGGG
+
@@8,@C@CCDD+8,,,66,,,,;6,-;A,<,,,;@@+D,,59C@,,,@6ACB,,@CCFEFG,C@@,8@+@FG?B,<+,68+==+@CD+:+**4<,<3@<,7+,+5,6,;,,7,4,,65)9984*=FF*2,++5C=CCE58D><))24C>).(+02+<CEE573*:)*A62;>25C7>*4:5872*/47,/:4>5).(+1)-+)4()--()/-(03>1)/-*-,,--(((*(-),--6),*,4,,04))*-54().*-(.-.*.)0(422,((((.)),(,((--(,-((443))/2*41((
@M02996:162:000000000-B87FG:1:1101:9879:4854 2:N:0:ACTGAGCG+ACTGCATA
GACTACAGGGGGATCGAATCCTGTTCGATCCCCGCACTTTCGTGCATGAGCGTCAGTTACGGCCTGGTCGGCTGCCGACGCAATCGGGGGTCTTCGTCATATCTATGCAGTTCACCGCTACACAACGAATGCCGCAAACCTCGACCGCAATCAAGCTCTCCAGGATCAATGGCGTGAGGACGGTGAGCGGCACGATGAAACCACGGACTAAAAAAGCGGCCAGCGCACCCGGAAAACCAAATAAATCGGGAAAACGCACGGATCCGCCGGAGGACCGCGGGTGCAGGGAGGGAGGAGGCCG
+
C<ABCFFEDDD+@6@,8@<:<C@6,CBE,,,,,86@++,6,8;@7@;@@DCB+,86,CFGGGGG,C<:,7@CFB:<+8=B4@=+@@@+:+++7,C=A8=,A+6+7,65=,53,8,388*==>,EDCC@>,,,@;EDGE8@03:CCC>E>C/.CCC<,04=8@6,:)2:C+>605*=>*6F=>*1<71*2*147594-+06)*4<6;9>()94>FB>?)5(2(-31-434*-()423(4+*,)-.6))(*,.(.5(/(((-(1-(*(((-(-,(,4,-(1((--().,(4(32..***4((3
@M02996:162:000000000-B87FG:1:1101:24537:4866 2:N:0:ACTGAGCG+ACTGCATA
GACTACTGGGGTATCTAATCCTGTTTGCTCCCCGCACCTTCGCACCTCAGCGTCAGTCATCTGCTGGTAACCTGCCTTCGCCATTGGTATTCTTCCTGATATCTACAGATTTCACCCCTACACCAGGAATTCTGATTGCCCCTCAGTGACTCCAGTCATGCAGTTCTCAACGCAATTTCGGAGTTGAGCTCCGAGATTTCACACCAAGCTTGCAAAACCGCCTACATGCCCTTTACGCCCAATAATTCCGAACAACGCTCGCACCTTACGTGTTACCGCGGCTGCTGGCACGTAATTAGC
+
CCCCCGGGGGGGGFGGGGGGGGGGGGGGGGFFGEGGGGGGGGGGGGGGGGGGGGDGGGGGGGGGGGGGGGGGGGGGGGGGGGGGGGFGAEEGFGGGGGCEFFGGGGGGGGGGGGGGG=FGFFGGGGGGGGGGADGGGGGFG>FGCFEFDGFFFF?EFFGGDFEFGFGGGGGFGFDGFGEF6B=CDFFGF8DDBFDABFF=EGE5:<5CFFGBF6=+=FD)900-70>/7C=2CB>EF>F=5@3);<C?;@5<>3(1,.,/6:3(/3:283.4::44)-1-(,-(-4)(,(.())/19))4
@M02996:162:000000000-B87FG:1:1101:24520:4869 2:N:0:ACTGAGCG+ACTGCATA
GACTACTGGGGTATCTAATCCTGTTTGCTCCCCGCACCTTCGCACCTCAGCGTCAGTCATCTGCTGGTAACCTGCCTTCGCCATTGGTATTCTTCCTGATATCTACAGATTTCACCCCTACACCAGGAATTCTGATTGCCCCTCAGTGACTCCAGTTATGCAGTTCTCAACGCAATTTCGGAGTTGAGCCCCGAGATTTCACACCAAGCTTGCAAAACCGCCTACATGCCCTTTACGCCCAATAATTCCCAACAACGCTCGCAACCTCCGTGTTACCGCGGCGGCTGGCCCGTCATTACC
+
@ACCCGGEGFCFFEGFDFGGGGGGGGGFFFDGGGGCEGGGGGGGGGGGG8FGGGGGGGGGGGGEFFGGGCFGGGGGGGGGGGCGDFEGGGGGGGGGGFGFGFGGGGFG,=CAECFFG>DFFGGGGGGGGGGGGFDC?9@>F=FGGFECDGD968=F,3CEC;>AEFDFCGG>G5CEF3;FEGECD+90:,@:A56=>CFEEFE5858CDF7)=FE+>FG>*:>(:7C<>657?=CFF2FC<(366C561)*(,.3>(,/7(:;BD0:(.4,(.(.)6(,((((,,2(-((--0)22+6).
@M02996:162:000000000-B87FG:1:1101:15808:4884 2:N:0:ACTGAGCG+ACTGCATA
GACTACACGGGGATCTAATCCTGTTTGCTCCCCACGCTGTCGAGCATCAACGTCAGTTACCGTCCAGTAAGCCGCCTTCGCGACTGGAGGGCCGCGGAATATCGAAGCATTTCACCGCTACACAAGGAATTCCGGTTACGGCTCCGGCACTCAAGATCAACAGGATCCAAGGCAGGCCAGGAGGGGAGCCCCAGCAGTTCACAACGGACTAGCCGGTCCGGCGACGATCCCGATAAACCCAGGAAAGCCGGAGAACGCGAGGCACCGACGGATGACCGCGGCAGCTGGGGAGGAGGTAGCG
+
@@@@@CA@@CD+@,@@;<;@,C@6,6C,,,,,6C6@+8,,,:,@B+,565;@6,8@,C6E,B,8@B@C@DCF<>+8,,94,+6@6=<,9,++6>B+++46,+,+6,8+=,,,86,,680===,,+68<3,,3@3+30C8++03<5C>F97*)6,32,522>9:,,)2,*?9/*;5*)*,=8=7**137(/;7))1(.+/).+))()420.*((),)(0/,*,,-(9(-(*.4*(((6),*,.(:>?(40-.4(03*--,(-/,,/(((,-,,((.-,-(,,4(4((.,((--0.2**.).,
@M02996:162:000000000-B87FG:1:1101:15193:4901 2:N:0:ACTGAGCG+ACTGCATA
GACTACTCGGGGAGCTAATCCTGTGTGATACCCGCGCTTTCGAGCCTCAGCGTCAGGAACACCCCAGAAGGCTGCCGTCGCAATCGGAGTGCTGCGTCAGATCGAAGCAGTTAAACGCGACACGACGAAAGCCACCGTCCTGGTGTGCACGCAAGGCCGCCAGGATCAACGGCATGCCAAGGGTGGGAACGGACATGTGACCGCGGACGTAACAGCCCGCCGACGCGCCCCGGAAACGCAAGAAAGAGGGATAACGCACGCAGAGGCCGTAGTACCGGGGGCGCTGGGACGGAAGGAGACG
+
@@A,@@CF@CD+@+6,66,,C<@,6;;A;;;6,867+6,,,8F@8+,B6?CB,8@B,CFDFCGFGDEGFCGGFCB?+448+=>4D@@FC8,44,9=+@=+92,+6EC7=,,7,6,868*==8+@EG@C=++3@:8C+3+5*>;33617B2*)>:?GD9ECEC5*=;6CD?E53.)=;6;A>C**4/2*(1/,00>))+964+43->99()934F<8()1-:(4>1---(*(,)4,48(*2-(.45.((/,.(.9)/((--(1((*((-,((-,-).-((2(2((,--(.(,,).*/*.((-
@M02996:162:000000000-B87FG:1:1101:12868:4917 2:N:0:ACTGAGCG+ACTGCATA
GACTACCAGGGTATCGAATCCTGTTTGCTCCCCCGACTTTCGCGCCTCAGCGTCAGTACTGTTCAAGGAATCCGCCTTCGCCGCCGGTGGTCTATAGGATAGCAACGCAGGTCACCGCTACACCCGAGATTCCGATGCGCGCTCCCAGACTCAAGTCAAGCAGGTTCAAGCGCACTTGCCGGGTGGAGCCCGGAGAAGTCACACATGACACACGTAACCGCCGACGCGCCCGTTACGCCCAGGAAATCCGAACAACGAGTGGCACCCGCGAAATACAGGGGCTGCGGGGCGGGGGGAAGA
+
@@A@ACEFFDD-C,6,:,;@@<C;,<CE9<,,,@@@+7,,,8CC@+,F6?@C,,8C,6F9F,@ECEFFFF,EFE,@,,@A8B>FG=:7=++9>E,AFDE,?*=39:@+=++,,45:88*=8=ADG7C@>6,,8=E=+6+6+1*;98=F>F*0@>D3@FGF,98*,/3=:?<9*95*;+16:>:/*/38(=;4:=D@(++/9+9;(/59:=6:2),83<:-24(,(-(4(249)(((-(/*,.(477))2(0-()4*--(,(*((*-(,(-(((()-.-((41(4(((,(((-.)*2*,,(
@M02996:162:000000000-B87FG:1:1101:15126:5038 2:N:0:ACTGAGCG+ACTGCATA
GACTACACGGGTATCTAATCCTGTTTGCTCCCCACGCTTTCGTGCCTCAGTGTCAGGTACAGCCCAGCAGAGCGCCGTCGCCACTGGGGGTCTGCCTAATATCTACGCATTCCACCGCGACACTAGGAATGCCAGATGCCCCTTCTGCACGCAAGGCCGACAGGTTGAGTAGGAGTTCCAAAGAGGAGCCCTGGAAGGACGGGACGAACGTGCCAAACAACCGACGCACGAGGTACGCCAAGCCAGGCCGGAGAACGCATGGCTCCGACGGATGAACGGGAGTGAGGGGACGGAGGGAGGG
+
@<@,@CAFCDD+7,,,6656,C@,,-;?6,,6,C+@+,,,;8;@8,,B6=,;,66C,CFFFGGGGCDFCCF,EC:>++@87,4?8=@,:++,449=EBA,=3,+9C=+6++9,9,:6=9=+=+,@FD<;,,,63,=+@,,603++353263)@39+4AEEDC8*43049,79,3C,*+:=B?C,,/-95*4(;5FE(*;(/*,6()626)*//)1=@:/,2--349(43*(-)-.63(**(,((0(((1-.--0,*-((,,*.(*((--4(,((().4((((-.)).,(4(-0)/**31(,
@M02996:162:000000000-B87FG:1:1101:20639:5089 2:N:0:ACTGAGCG+ACTGCATA
GACTACCGGGGTATCGAATCCTGTGTGCGCCCCACGCTATCGAGCCTCAACGGCAGGTACAGTCCAGTAAGCCGCCTTCGCCACTGGGGGTCCGCCTAATATCTACGCATGTCACCGCTACACTAGGAATGGCACTTACATCGCCTGCACGCTAGGTCGACAGGTTCAAAAGAAGATCAGGAGTGGAGGCCCCGCAGGGCAAGTCAGACTGGACAAACGGGCGAGGACCCCGTAGAACACAGGAAAGCAGGAAAACGGTGGCCCCCAAGGAAGAACAGGGGAGGCGGGGCCGGGAGAAGGG
+
@<88@C@@@CD+8,,,66,,6<C,,-;=,+,++87@+,,,,8C@,+,,6968+66@+:EEFG9=F<CCDCFFFB++,,494,4@,=<,4+++9+@?4BA,7+,+4<>+4++,,4,:=)0069,7@FCC,,,,7@9+6@9,67*3+3533+*)*33,,@@7B75*,*4,5>DF*9D,1+6;8<44,/.2(44355)7(*.(/*()177./)*((0.7<F*-*((-(,(((*-4*(((.),*,,43),(,*.)(./(*,((-(*(()-(-(-(.((.(.4(,0(4(-(-,((-,))*2*.((,
@M02996:162:000000000-B87FG:1:1101:10284:5095 2:N:0:ACTGAGCG+ACTGCATA
GACTACTCGGGGATCTAATCCTGTGGGCGCCGCACGCTATAGAGCCGCAGGGGCAGGTACAGACCAGTGAGCCGCCGTCGCCACCGGGGGACCACGTAATATCTACGCAGGTCACCGCTACACGAGGAAGTCCACGCACCCCTACGGCACGCCAGAAGGACAGGACCAAAAGCAAGACAGCGGGTGAGACCGGGGATGTCACGTCTGGCGAGCCGTACAACCAACAGACGCGGGACAAGAGGGAAAGAGGGAAAAGGAGGGCACGACACGAGTAACAGAGGGAGCGGGGCAGGGGGGAGAG
+
@@@88;,;@CD+@,B,66,,,6;,,-8,+++++7+6+,,,,;C@,,+86=67++8@+,9<CF,AF<C,9?EAE74+++48++48,=@+44++6+++833+7+,+336+=3+3,3,,31*909,*5@CB<,,,,2D*9>:**()*2*0*0:).817+20=C87;**2158=88368*)23<;8:**/-9)+;(0.9((2))-+((()-13)),-)-)-)*-+4(-((((.*(()(-(((,*(,(4>((.*..4(04*-,(-(*-,*-(,(-((-().).(,(((-((-,(((-))***---,
@M02996:162:000000000-B87FG:1:1101:20643:5106 2:N:0:ACTGAGCG+ACTGCATA
GACTACCGGGGTATCTAATCCTGTGTGCTCCCCACGCTGTCGAGCCTCAACGGCAGTTACAGTCCAGTAAGCCGCCTTCGCCACTGGGGGGCCTCCTAATATCTACGCAGGTCACCGCTACACTAGGAAGTCCACTTACCGCTCCTGCACTCTAGTTCGACAGGGTCCAAAGCAGGTCAGGAGGGGAGCCCCAGCATGTCACTGCAGACTGGCCAAACCGGCGACGCTCCAGGTACACCCAGTAAATCCGGAGAAAGCGTGCCCCCTGCGGAAGACCGCGGCTGCGGGGAAGAAGGGAGCG
+
@<88AEFEDED+@,6,66;,,6;,6<;A,,,,,;+@+,,,,@DC,6,B@=;@+87C,CFFGGCEE@C,<@FAFB@+,,9A8B:@8=@,4++3@+@3,>=,7+,+5@654**2,4,86>*9;9,,6F::;,,,6>A7+?,?*()9)+/?50+(+5:,+4AC8C31*)2*2<E?86C/)9,7?8C**12<(*/4)054)+*).+)-)??90)*.,75@F)1-24,4(-(((2(.*,).6),*3?()84.)0-.4-74*.(-(-*(,*4((,--((,.(,,(,,((,-(,-((-4))2**.,(,
@M02996:162:000000000-B87FG:1:1101:19437:5121 2:N:0:ACTGAGCG+ACTGCATA
GACTACCCGGGTATCTAATCCTGTTTGCTCCCCGCACCGTCACGCCTCAGCGTCAGGCATCTGTTAGCAGCCTGCCTTCGCCATTGGTATTCTTCCAGATATCTACAGAGGTCACCCCGACACCTGGAAGTCGGACTGCGCCCCAGTAACGCAAGTCCTGCAGATCGCAACGCAATTCAGGAGGGGAGGTCCCGCCTATCACACCAAGCGGACAGAACGGCCGACACGGCCGAGAAACCCAATAAAGCAGAACAAAGCACGCAACGGACGTGTTACCGCGGCTGCGGGGACGTAAGAAGCG
+
@<A<@,6C@CC+@;,,6,,6,<@,,-;,6,,,,8+@+8+,86BB;,,8C?C@,8@B,CE<F<E@@@EE<DFED?4,,,=98,6494=69,,99,9CEDA,=+,,4C4A>,,9,9,,41*66=++,9:<:,,,+@CDCFF+=)?6=C)D9?*)@8=,7=,6:7=,20++3@@959;*0+0?C?C**/77(*,0)8:2(*+)1+7=?FF2()).3=8FE;)4*4(-,42-4*(,)((-87,/(4(,7669*,03:58*..(,-/-41((-(-(-,(.)---,(((-(-,-(-(,).1*+..((
@M02996:162:000000000-B87FG:1:1101:26840:5134 2:N:0:CCTGAGCG+ACTGCATA
GACTACAGGGGTATCTAATCCTGTTTGCTCCCCGCACCTTCGCACCTCAGCGTCAGTCATCTGCTGGTAACCTGCCTTCGCCATTGGTATTCTTCCAGATATCTACAGATTTCACCCCTACACTTGGAATTCTGATTGCTGCTCAGTGACTCTAGTTATGCAGTTCTCAACGCAGTTCCGGAGTTGAGCTCCGGAATTTCACACCAAGCTTGCAAAACCGCCTACATGCCCTTTACGCCCCATAATTCCGAACAACGCTCGCCACTTACGTGTTACCTGCGCTGCTGGCAGGTAATTAGC
+
CCCCCGGGGGDGGGDGCGGGGGFGGGGGGCCDFGGGGCFGGGGGGG8EFFFGGEGEFGGGGFGFGGGGGGGGGGGGGGGGDFGGCACFGFGFGGGGDFGGG?EFGEFGFFGGGGGGG:F?DF,94,9:,99999,=DF,4+506?EEDFGFEGADFFCGGGG<,;BFFGFFDEEGG7CCEG6==:DEGB=8=5?68CEF@@EC5=?5@DFFC=*58@FG>74):=B484>5(6;E4@?D5(82(659<+(:1()6*,,//(2(,1(>29:((.3).6)),(((3(5:0((((0*3992:(
@M02996:162:000000000-B87FG:1:1101:25638:5142 2:N:0:ACTGAGCG+ACTGCATA
GACTACAAGGGTATCTAATCCTGTTTGATACCCACGCTTTCGTGCCTCAGCGTCAGTTGTATGCTGGTTAGCTGCCTTCGCAATCGGGGTTCTGTGACATATCTAAGCATTTCACCGCTACACGTCACATTCCGCTAACCTCGTTTACACTCAAGAACGCCAGTTTCAACGGCAATTTTACGGTTGAGCCGCAAACTTTCACCGCTGACTTAACATCCCGCCTACGCACCCTTTAAACCCAATAAATCAGGATAACGCTCGCCTCCTCCGTATTACCGCGGATGCTGTGACGGGGTTAAC
+
CCCCCGGGGGGGGGGGGGGGGFFFEGGGGECEFGGGGGGGGGGGGGGGG<EFC@EGFGGGGGGGGGGGGFGGGGGGGGGGG:=CFGGGGGGGGGGGFDFGFFGGGFGGCGFCFGGGG=>CCEFGGGGGFCFDDGGCGGED?0<=6=8EF7?),@D9=EEEEC=:ACDFGGG>EF>FFGCA,BE;FGFGEGG559>CEFFFEGFFA>B>BFG4@AEF>?F=*68@F;9D>C@;FF7)938*6334A3./*)2(.9)7-((--)((14?<(--(.....(((((,4,)6)(-68)02/:().
@M02996:162:000000000-B87FG:1:1101:26827:5146 2:N:0:CCTGAGCG+ACTGCATA
GACTACAGGGGTATCTAATCCTGTTTGCTCCCCGCACCTTCGCACCTCAGCGTCAGTCATCTGCTGGTAACCTGCCTTCGCCATTGGTATTCTTCCAGATATCTACAGATTTCACCCCTACACTTGGAATTCTGATTGCTCCTCAGTGACTCTAGTTATGCAGTTCTCAACGCAGTTCCGGAGTTGAGCTCCGGAATTTCACACCAAGCTTGCAAAACCGCCTACATGCCCTTTACGCCCAATAATTCCGAACAACGCTCGCAACTTACGTGTTACCGCGGCTTCTGGGACGTAATTAGC
+
CCCCCGGGGGGGEFEGDGGGGGGGGGGGGFEFGGGGGGFGGGGGGGGGGGGGGGGGGFGGGGGFGGGGGGGGGGGGGGGGGGGGGGGGGGGCEGGGGFGFGFGGGGGGFGFGFGGGG@FGGE894,9:9,99994?FF,4+3066@CADFFFGGGFCFGGGGEECFFGCFGEGEGGFFEF6BEEGGEGEDG<BFGBBF77;FF@)9@FCFGFBFFFFF5:=@A=D@C*>>=EGF469>FED(5BF?EED@32;B;>,(/,3C@BC:)49(,..,6<<?(((-((42)-((.4).*2<5,>
@M02996:162:000000000-B87FG:1:1101:25632:5160 2:N:0:ACTGAGCG+ACTGCATA
GACTACAAGGGTATCTAATCCTGTTTGATACCCACGCTTTCGTGCCTCAGCGTCAGTTGTATGCTGGTTAGCTGCCTTCGCAATCGGGGTTCTGTGACATATCTAAGCATTTCACCGCTACACGTCACATTCCGCTAACCTCGTTTACACTCAAGAACGCCAGTTTCAACGGCAATTTTACGGTTGAGCCGCAAACTTTCACCGCTGACTTAACATCCCGCCTACGCACCCTTTAAACCCAATAAATCCGGATAACGCTCGCATCCTCCGTCTTACCGCGGCTGCTGGCACGGGGTTAGC
+
BCCCCGGGGGEGGGGGGGGGGGGGGGGGGGFFGGGGGGGGGGGGGGGGGAFFFEGGFGGGGGGGGGGGGGFGGGGGGGGGGCGGGGGGGGGGGGGGGGGGGFGGGGGGGGGGGGGGGAEDDFGGFGFGFGGGGGGGGGFFGFFGFGDGFFFFGGGFFGGGGGADFFFGGGCBEEDFFGEFGEGGGGFGFGGFFBGBFGFC?DEDFBAABFGF=FCAEFG2:>DD@;F;>G?0C@C?E<<8;363=EF5;:::?E69(,---1(37:7<1;1(.46::12(43990)).,0)(0)*/2(,6
@M02996:162:000000000-B87FG:1:1101:22497:5222 2:N:0:ACTGAGCG+ACTGCATA
GACTACTCGGGTATCTAATCCTGGTTGCTCCACAGGCTGTCGTGCCTCAGCGTCAGTTAAAGCCCAGTAAGTCGCCTGCGCCACTGGTGTTCCTCCCAATATCTACGCATTGCACCGCTACACTGGGAAGTCCACTTACCGCTACTTCAATCAAGATCTACAGATTCAAGTGCAGCCCCGGAGTTAAGCCCCGGGAAGGCAAACCTGACGAGCAAACCCGCCTAAGCACCCTGTACACCGAGGAATGCCGGACAAGGCGCGGGCCCGACGAAATAGCGCGGCTGAGGGGACGGAGGGAGCG
+
C<@@B<<F@CD;8,6,6,5,66C,,;8?,,,,,;,;,,,659,8,6,<6?C@,,6@,<EFGGGDFADCEDFCF@4@,,,@+B:CD?<,99,,9,9A?FE,=+,,9C>+6,,,,4,4659064,,CFFD,+4,9E98+9,@+1*=8,*74++*@==D,@,=;68,,49=@E@4,2=,;+:?>8:4,52<*@:1@>*8)1*/-10-:/:5;)*/(::F(:*.*.,/).(7(*,/*/..7),*.6095))60-.-(8.*,(--()(,)-,2(-(-(()-.3,,-((-,,-3(493))1/*3,32
@M02996:162:000000000-B87FG:1:1101:22506:5238 2:N:0:ACTGAGCG+ACTGCATA
GACTACTCGGGTATCTAATCCTGTTTGCTCCCCATGCTTTCGTGCCTCAGCGTCAGTTAAAGCCCAGTAAGTCGCCTTCGCCACTGGTGTTCCTCCCAATATCTACGCATTTCACCGCTACACTGGGAATGCCACTTACCTCTACTTCACTCAAGATCTACAGGTTCAAGTGCAGCCCCGGAGTTAAGCCCCGGTATGTCACACCTGACTTGCAAACCCGCCTACGCACCCGTTACAACCAGAAATTCCGGACAACGCTCGCTCCCTACGTATTACCGGGGCTGCTGGCACGGGGGAAGCG
+
CBCCCFFGEEE-@<A96<B<@C@,;CC;F9,,@F,C6<@,C@C@8@,E@BCC,@@C<CFGGGGFGFEFFFG9FEF@7:9AC@=FDDC9@,6,9,C?FFF,A+@,>FB:C,,,=@C<>=5?CC<9EFFD=?,,>FF6FGG?95DDDC*9<8+*DCDF@DAEDF=,@:DCDF==@EFCFGDEDGE6,?DCD6DAFE+:0,?7;EC@D9CCE<+.6AEFFF4:79(6259@@*5.13,(1)2*,((/;)/)2.06:;;*(((--/(.7?0534(.-(..),(,2((--.4.(.)4))/**-2((
@M02996:162:000000000-B87FG:1:1101:20443:5248 2:N:0:ACTGAGCG+ACTGCATA
GACTACCCGGGGATCTAAGCCTGTTCGATCCCCGCACTTTCGTGCATGAGCGTCATTTACGGCTTGGTAAGCTGCCAACGCAATCGGGGGTCTGCGTCATATCGATGCATGTCAGCGCTACAAGACGAATTCCGCCTACCTCAACCGCAATCAAGCGCTCCAGGATCAAGGGCGGGATGAGGGTGAGGCGCACGATGTGACCACGGACGGAAAGCGACGCCCGGGCACCCCGGAAACCAAAAAAAAGCGGAGAACGCGAGGACGCCACGAAGAACCGAGGCGACGGGGGCGGAGGGAGACG
+
B@A<@EFFBDD+@,@,66,;6;;,,C@E@,6,,@+@++,,,8;@B@;@EDCB+66,9CEFGGG+77:6<@EF?A,4,49?+8=4@=:CD+++4,9=+84,4+,+6,84=,,9,6,,6)*063,@DEDC@,+,3DED7E68+1;>*@>599*)?93,=74;87;,=208<,45*2:E524;8C**252*(2/-85/((*149+36(79;4)9,27(0())4*(4(((-,(*(()-,-,,+*4(-6:(((/,0-47)5((,-,1(()(,(,((-(.((--01(-,-(,-(((,-).*2/4((-
@M02996:162:000000000-B87FG:1:1101:24302:5266 2:N:0:ACTGAGCG+ACTGCATA
GACTACCGGGGTATCTAATCCCGTTCGCTACCCTAGCTTTCGCATTTGAGCGTCAGTTGACGCCAAGTAAGCCGCTTTCGCCACCGGTGTTCCTTGCGATATCAAAGCATTTCACCGCTCCACCGCAAGTTCCGCTTACCCCTACGTCACTCAAGCATAACAGTTCGGAGCCCAGTTCCACGGTTGAGCCGTGGGATTTCAAACCCCGCTTATTACGCCGCCTCCATGCCCCTTTAGCCCAGTGATTCCGAATAAAGTTCGCACAGTTCGTCTTACCGCGGCTCCTCGCCCGAACCTGAC
+
@CCCCGGGGGEGGFGGGGGGGGGGGGGGGEDFGGGGGFFGGGGGGCFGFFGGGGGEGGFGGGGGGGFFGGGGGGG+BFGGGGGGFG7FGGGGGGGGGGGFGFGFEFGD8DFGGGGGG=:CC=EFEF>FCFGGGCCCCCFFD=FGGGDC?DFCF3::FGG:8A=FF9DGDEC?CFFCAFECCCE;>D@FBGE@DEDBEGFFE7?E@53>>D83475F?B5-24:0(2<)5:1(13).52<*,4:,*)6-0,0-4))*))..,)4-),-.),((.2-<(((,((4,(.((,---0)2*2(.(
@M02996:162:000000000-B87FG:1:1101:13858:5289 2:N:0:ACTGAGCG+ACTGCATA
GACTACACGGGGATCTAATCCTGTTTGATACACACGCTTTCGTGCCTCAGCGGCAGGTGTATGCTGGTAAGCTGCCTTCGCAATCGGGGGTCTGTAACATATCTAAGCAGGTCAACGCTACACGTGACATTCCGCCTACCTCGGGTACACTCAAGGTCGCCAGGTTCAACGGCAATTTTAGGGTGGAGCCACAAACGTTCACCGCTGACGTAACAAAACGACGAAGCACCCGATAAACCCAAGAAAACCGGAGAACGAGAGCAGCCACCGAAATAGCGCGGCTGCAGGCACGGAGGAAGCG
+
@@66@C@FEED+@,6,6;,;,<;,,-;A,6<,,CB@@@,,C8C@B,,B6=;@++7@+:C6E@FG9CCC@<FFF=,4,4,9,?==D@CDD+++9?4?CC=,9+,?9CB,=,+9,8,,88*==4,@83A+7,,,7=AD+C@3+::++8131218D8?35@EE798*203:9@E>;5;,4+/4647,*7285=@BFAF0(4)(6+7;B):9@)26:>?83)*-*,(,(32:(/(1)(--)),*-2(.71(,1-.4(02*-((,-*.(2,(.(-(((..)-,((-(---(,.-,.(.)*2/.(((
@M02996:162:000000000-B87FG:1:1101:19279:5303 2:N:0:ACTGAGCG+ACTGCAGA
GACTACAGGGGGATCGAATCCTGGGTGCTCCAGACGAGATCGTACCTCAGGGGCAGTTACAGTCCAGAAAGTCGCCTGCGCCACTGGGGGTGCGCCTAATATCTACGCAAGTGAGCGCGACAATAGGAATGCCACTTGCCCCGCCTGCACTCAAGACTTGCAGGTCGGAAGGCGCGCTGGAGTGAAGAGCCAGGCAGTCACCTCACGCGGACAAAACAACAGACGAAGAGTGAAGGCCCAATAACGCCGGATAACGAAGGCCCACGACGAAAGAACGCGGAGGCGGGGACGGAGGAGGCGG
+
B<@,A,CECDD+@,6,6,,6,,;,,-88,,,,,;,7+++,,9;C,,556=,@++6B,<E,CF,,C6CFC<F,C?7:,,,8+,4@=9994+++6+@++??,4+,+4<9+4++9,6,,6:*6=3+,CF:<3,,,@=E6==,@+)*++81634+)7,9,4,,4,97,1;@19>E5,2::>).:8:+*23/1(*3/=:7(/+)/)+)(/)..()942;8F:471*(.,2(,(,*).*6),(.+/,(.-/(-(/-0(-0)*(((((*-(*(4(,((((..((-((-31((2((-1(().***(((-
@M02996:162:000000000-B87FG:1:1101:19705:5308 2:N:0:AATGAGCG+ACTGCATA
GACTACTAGGGGATCGAATCCTGTTTGATACCCGCGCCTTCGAGCCTCAGCGGCAGTAACGGTCTGGAAGGCTGCCTTCGCGATCGGAGGTCTGCGTGAGATCTATGCATTTCACCGCTACACCACGAGTTCCGCCTGCACCTGCCGCACTCAAGACTGCCAGGTCCAACCGCGAGATGGGGGTGAGCGCCACGAGGGGACGGCGGGCGGAGCAATCCGCCTGAGCTCCCGGTAAACGAAATGAAAACGGAGAACGCAGGGAACGTCCGGAGGAGCGCGGCGACGGGAACGGAAGAAGCGG
+
@@@8@CCCDDF+@,6,86,,,C;;,;CE,@C6;@@@+C,,,:FC6@,B<EEB++@@,CEFGG@?C8@FCDGFFBB,,,9?8=C+@?CFB++,9,988=:+9+9+9,9,44,4,9,,88*664,,8F=::++,7A8=++,3=D*A=F:@53*0@@CFF,@@7?8*43C?<343*9CEB77AFD5*4122(*=.28:((*)41896(790-)7,(7:*))14*-4(2()).*(4),,64(*22(.47))(1(),-7)/-((--*(,*((,,((-(2((-((-(,(-(-,(((,,).2*+..(4
@M02996:162:000000000-B87FG:1:1101:16510:5380 2:N:0:ACTGAGCG+ACTGCATA
GACTACTAGGGTATCTAATCCCGGGCGCTCCCCCGGGCGTCGTACCTCAGCGTCAGTAAATGTCCAGGAACCCGCCTTCGCCACGAGGATTCTGCTTGAGATCTACGCAGGTCACGGCTACACCAAGAATTCCGGTTCCCCCTCCAGTACGCCAGCCATACAGGAGCAGGAGCACGCCAGAGGTGGAGCCCCTGCCATTCACGCACGACGAAGACGGCAGCCGACGGACCCGGGACGAGGAGGGAGGCCGAACAAAGCGGGAGAACACGGGAGTACCGGGGATGATGGGAGAGAGGTGGGG
+
@@A,8C,@EDD6;;,666,,,C,++@@F+,+,,87++8+++88@,8,:6?CB,,6@,CFF6F,C??EFFCFFGBC=,,=?484CECC++,,4@5;,,99,91,+4<>+4++8,6,838*=+3:@DFFC:,,,7@E=7C,>75*;7F)8153)33;DCC,C,29,=*;:>F*2*20*2*/8,:=+45,9(*=()088)2+)/+6(:)::13)-,;3BF)9-*4(-(-(4(*,()(((-(**-480)(,(*-0-(..*.((,-961*.((-4((-,(..4(,1(3,().,(4(2:./;0(((,
@M02996:162:000000000-B87FG:1:1101:4056:5469 2:N:0:ACTGAGCG+ACTGCATA
GACTACCAGGGTATCTAATCCTGTTTGCTACCCACGCTTTCGCGCCTCAGCGTCAGTTATTGTCCAGCTAACCGCCTTCGCCACTGGTGTTCTTCCTAATATCTACGCATTTCACCGCTACACTAGGAGTTCCGTTAGCCTCTCCAACACTCAAGAACGTCAGTTTCAAATGCAGACACGAAGTTGAGCCTCGTGCTTTCACATCTGACTTGATGTCCCGCCTACACGCCCTTTACCCCCAGTAAATCCGGCTAACCCTTGCTCCCTACTTATTACGCCAGCTGCTGGCCCGTAGTTAGC
+
CCCCCGGGGGGGFGGGGGFGGFFEEFGFGGGGGGGGGGGGGGGGGGGGGGGGGGDGGGGGGGGGGGFGGGGGGGGGGGGGGGGEGFDGGGGGGFGGGA=FFDGGGGGGGGEGGDGFG=ACDEGGGGGGDGFGGGGDDCGFDDFGGGEFFGFD8DF:EGDEFG=E=DDCGGGFFFGFBDDBCC>?9+;CCF@8@?7=8FF@EGFFFFECAFF=EFECCFD:=7)(75>(8C@>F=@E3(=861;EAC3<<18((0)*(///,9)693<)2)))).)6(-((--,,,45:0((,0)2*34.)
@M02996:162:000000000-B87FG:1:1101:4074:5480 2:N:0:ACTGAGCG+ACTGCATA
GACTACCAGGGTATCTAATCCTGTTTGCTACCCACGCTTTCGCGCCTCAGCGTCAGTTATTGTCCAGCTAACCGCCTTCGCCACTGGTGTTCTTCCTAATATCTACGCATTTCACCGCTACACTAGGAGTTCCGTTAGCCTCTCCAACACTCAAGAACGTCCGTTTCAAATGCAGCCACGAAGTTAAGCCTCGGTCTTTCACATCTGACTTGATGTCCCGCCTACACTCCCTTTCCACCCAGTAAAGCCGAATAACGCTTGCCCCCTACGTATTCCTGCGGCTTCTAGCACGTAGTTAGC
+
CCCCCGF<FGGGGGGGGGFEFFGGGGGFGACFFGGEFGCFFECGGGGGACGGGGGGGGG,CE6E9FGCE,,AFEGGGEGGDFGGGF,C8FEFDFEFCFFDGDFFDGGGCCFGGGGGE>>DGEF8B,?E,A8AEG4266=DD=BCF;)ADDDDD8=F,8116+0B2;=62=CFGF?F56:9>+1@C+7=:@,=5*3>=EFFCF7;>88A;B9**3*+999)45>(5(893B=:;3CEC=F=(=67@5)/26).,))*(.///*()132(6(.)60).))(((--(,))..).(80*22->)
@M02996:162:000000000-B87FG:1:1101:22619:5490 2:N:0:ACTGAGCG+ACTGCATA
GACTACTAGGGTATCTAATCCTGTTTGCTCCCCGCACCTTCGCACCTCAGCGTCAGTCATCTGCTGGTAACCTGCCTTCGCCATTGGTATTCTTCCTGATATCTACAGATTTCACCCCTACACCAGGAATTCTGATTGCCCCTCAGTGACGCTAGGCATGCAGGTCTCAACGCAGTCCAGGAGTTAAGCGCCGGCCTTGCACATCAAGCTTGCAAAACCGCCGACATGCCCGTTACGCCCAATAAATCCGAAAAAAGCACGCAACGTACGGGTGACCGAGGGAGATGGACAGTAAAAGGCG
+
C@CCCGCDEFF;6C,,;C@DD@@6,=CF9@@@,8@@6@8,,CF@@+BF@EC@,,@BCFG9FEFGCECCECFGGD8E,,=DBCBB8=@C<,,,@,C?<EE:E+9,>E;B@,,944,591*6=89@FFDC=9,,,9E@DGD,=)*=?ECE3?*)6=?,@E??DE8,63+,=EFA8>C@DD;FDFE,,?;D8+@8*9D=5,*:0,:*8A=6>*554AEFDF*/4((/06(.3?;078/(2,**/=8)1)1)2,0-(.45-((.()--)(-.(,(-,(-))-(,((,((..5(.52/*0++),((
@M02996:162:000000000-B87FG:1:1101:4906:5497 2:N:0:ACTGAGCG+ACTGCATA
GACTACACGGGTATCTAATCCTGTTTGCTCCCCACGCTTTCGAGCCTCAGTGTCAGTTACAGTCCAGAAAGCCGCCTTCGCCACTGGTGTTCCTCCTAATATCTACGCATTTCACCGCTACACTAGGAATTCCACTTTCCTCTCCTGCACTCAAGTTTAACAGTTCCAAATGCAGTCCGCGGGGTTGAGCCCCGGGCTTTCACATCTGGCTTGCCAAACCACCTACCATCCCTTTACACCCAGTAAATCCGGCTAACGCTTGCCCCCTACGTATTCCCTCGGCTGCTGGCACGTAGTTAG
+
CCCCCGGGGGGGGGGGGGBFGGGFGGGGGGFGGGGGGGGGGGGGGDFGGFGGGGGGGGGCGGGGGGGGGGGGGGGGGGGFGFGGFFFFGFGFGGGGGGGGGFGGGGGGGGGGGFFGE>BCDFGGGGFFGFGGGGGFGGGGGDF?DEBFFGFDFFGFFFGGGGFGGFCE?EGFFFGFFGADGECCEGF;=CG9D@>421?2411*>FEEC;C505@FFFG@53;3./5).261*7)777FF@F?2*4-)2.0-,)(0.,-,-*(.96323.-..6(-))).((2,-::2:B0?786*;5..
@M02996:162:000000000-B87FG:1:1101:15442:5506 2:N:0:ACTGAGCG+ACTGCATA
GACTACTAGGGTAGCGAATCCTGTTCGATCCCCGCGCTTTCGTGCCTCAGCGGCAGTTGCGGCTTGGTGACCTGCCTCCGCGATCGGCGGGCTGTGCGATATCTATGCATGTCAACGCTACACCGCACATTCCAGCCAACCCAAACGCACGCAAGCCCCCCAGGTTCGACGGCAGGGACCGGGGTGAGCCCGGAAAGGTCACCGCCGACGTAAGGGGGCGCCGACGCAGCCGGTAAAGACAAGAAATCAGGAGAACGCGCGCAGCCTGCGGAGGAAAGAGGCGGCAGGCACGGAGGGAGCG
+
@@A,@C<CCCD6@,6+7676,<@,,CBE,;,,,@+@++,,,8;@,,,@6?CB++7@6CFCFGG:6>@9C<EFAD,,,4@8,==+@=C4=+++3>,>FC:+3*,+6,6,3,,,,5,34)*3=9,@EG@7>,,,>ADCGG6*;9BFC=@<;D)(=11*:E*/::3*3**1;*:7*7C*8>:>C>5**125.*/-78DB0**),+.465;69))-4FD.9))-1--4,217(*.7)(,-4),*,.(,78))*./8-.,*---(-)--/(((.,(-(((((((,,((--(-2(,,,0)//*-2-(
@M02996:162:000000000-B87FG:1:1101:4919:5511 2:N:0:ACTGAGCG+ACTGCATA
GACTACACGGGTATCTAATCCTGTTTGCTCCCCACGCTTTCGAGCCTCAGTGTCAGTTACAGTCCAGAAAGCCGCCTTCGCCACTGGTGTTCCTCCTAATATCTACGCATTTCACCGCTACACTAGGAATTCCACTTTCCTCTCCTGCACTCAAGTTTAACAGTTCCAAATGCAGTCCGCGGGTTTGAGCCCCGTGCTTTCCCATCTGGCTTGCCAAACCACCTTCACTCCCTTTACACCCAGTAATCCCAGATAACGCTTCCCCCCTACTTATTACCCCGCGCTCTCGACCGTCTTTGT
+
CCCCCG8FGEGGGGECECEGFGGGGGGFGGFFCFGFFEGGGCCFCFGGGGFGGD<@FGG,,CFFFGC,CFGGGECGGGGFEGGGG?FFCFEFCGFFCCFFGFEGDFEEEGGGGGGFE898CEF8E,AEFGGGGFGGGCFG?<FGGGECFC8DDC87==AFEDDD89FGD9EFFFDFFG9BC6+43:850@@8@>058>@8B,6*19A*:6DB-6;+>)5:,8/5)53>4<=DG<;)))8<>2=E+5))+.))(*)+//.//1.3>9(,,.)))))).9(-((((((-)()-150*/;66.
@M02996:162:000000000-B87FG:1:1101:25096:5511 2:N:0:ACTGAGCG+ACTGCATA
GACTACCCGGGTATCTAATCCTGTTTGATCCCCACACTTTCGTGCCTCAGCGTCAATTGCGGATTCGTGAGATGTCTTCGCAATCGGTGTTCTGTGTGATATCTATGCATTTCACCGCTACACCACACATTCCTCCCACGGCATCCGCATTCAAGCCCGGCAGTATCAACGGCACGTCCCATGTTGAGCCCTGGCATTTCACCGCTGACTTACCAAGCCGCCTACGCCCCCCTTAAACCCAATGAATCCGGCTAACGCTTGCATCCGCCGTATTACGTCCGATGCTGGCACGGGGTTCGC
+
CCCCCGGGGGEFEEGGGGGGGGGGGGGGFEDFGGGGGGGCGGGGGGGGFCFGGGGFGGGGGGDGFGEFGGGGGGFGGGGGEE@CFGGCCFCFCEFGFGFGGFGGGGGGFBFCGBDF@):=8EE=DC=@EFGGGGFDDGGG>:9+=8=A5D5;DFCF8DEGDG>B@+9,<>@AC>7*@DA5E>C<@E;@3,=>9:77@FCE6;=@=8(:(4+/86*6(8*.5,/,83((,36,10)):<F5(,489<)-9(>3(7.9((,,.*).2(((,4-(.(--,.((-((-(-).(()-.)22/(74
@M02996:162:000000000-B87FG:1:1101:13309:5551 2:N:0:ACTGAGCG+ACTGCATA
GACTACACGGGTATCTAATCCTGTTTGCTACCCACGCTGTCGCGCCTCAGCGTCAGTTATTGTCCAGCGAACCGCCGTCGCCACTGGTGGTCTTCCTAAGATCTACGCATTTCACCGCGACACTAGGAGGTGCGGTAGCCTCGCCAACACGCAAGAACGGCAGGTTCAAAGGCAGACACGAAGGAGAGCCTCGGGCTGTCACATCTGACGTGAGGACCAGCCGACACGGCCGGGACACCCAGAAAAACAGGAAAAAGCGTGCACGCGACGGAAGACCGAGGGTGCGGGCAAGAGAGGAGAG
+
@@A,AEDFCED+8C@,;CA9C6@,,6;C,C,,,C,@+,,,,:C@@+,B@?,@,,6B,<E,6EDFGGDF+@FGGC7>+68>+44@9==5=++94,@<,ED,9+,39C>+6++,,9,56=*=+>3,@AC=:+++7=++6@8,+:*=9C:@9C5)@:;FGGG*>@-*4**44<,0,6*:AC(/:C1*+////0*,))/((*.)11>4)*6-6)*-().)-)*.*-((--42(*-()(((-(+2-((,0.((*....0(*-(,-(*(.*-(((-,,(,.,(,((((-(((--(,(,).**242(2
@M02996:162:000000000-B87FG:1:1101:5269:5555 2:N:0:ACTGAGCG+ACTGCATA
GACTACTAGGGTATCTAATCCTGTTTGCTCCCCACGCTTTCGCGCCTCAGCGTCAGTTGCTGTCCAGTAGGCCGCCTTCGCCACTGATGTTCCTCCCAATATCTATGCATTTCACCGCTACACTGGGAATTCCGCCTACCTCTCCAGTACTCAAGAAAAACAGTTTCAAATGCACGCCCACAGTTAAGCCGTGGAATTTCACATCTGACTTGATTTCCCGCCTACGCGCCCTTTACACCCAGTAAATCCGGATATCGCTTGCCACCTACGTATTACCGCGGCTGCTGGCCCGTAGTTGCC
+
CCCCCGGCFFGGFEFGGEFGGGGGGGGGGGFGGGGGGGGGGGGGDEEGGGGGGGGGGGG<CFGGGGGGCFGFGGGGGGGGGGGGGF6CAFEFGGFFGBFG:CFF;?EEEEFGGGGG7:<CCEGFFFGGGFGGGGE6CCDDGD6DG>)ABDDDD8?,==,@BDDDAEGGGFGFGFC+5==>C81,8<7F@FE=??CE@FFACE=7)<7*:AC@*+21:BDAC>753(50/:9(;49<6@AE7<;)196667)6;B)+(/.-(>:)042.4(.).4.4.(,,,-,(().((,-9)0*2:)))
@M02996:162:000000000-B87FG:1:1101:13325:5561 2:N:0:ACTGAGCG+ACTGCATA
GACTACACGGGGATCTAATCCTGGTTGCTACCCACGGTTGGGCGCCTCAGCGTCAGTTATTGTCCAGCGAACCGCCATCGCCACTGGTGAGCTTCCTAATAGCTACGCATATCACCGCTACACTCGGAGGACCGGTAGCCTCTCCAACACTCAAGAACGCCAGATTAAAATGCAGACACGAAGTGGAGCCCCGAGGTATCACAGCGGACATGAGGGCCAGCCTGAGAGCGCGATAACCCCAAGAAATCCGGATGACGCGTGCGCCCTAGCAATGACCGGGGCTGCAGGAGCGGAGGACAG
+
@-@<@,6CBCC+6;,,,;,C,,;,,-8E,6;,,C8:+,,++7;:+78@;=,@,6@@,<FE,CECF<EF+@FGGE+C+6,?:::FF?A,4,,,9,@AFB4,9+,+95@7=++4,9,,85*+66,,,8:3:++6633=CGF,8)*=+3:F:D*)44;,@9?*89=,,++726,3>+55*45*44*/70><(//-:))(/,+1.+7)()6;@)0/70.)(0*,*,(((().4*41)(,().+*(((.0())*-)3().2----,1--*((,(())-).54(((((---(,.((-,))***(((
@M02996:162:000000000-B87FG:1:1101:11550:5596 2:N:0:ACTGAGCG+ACTGCATA
GACTACTCGGGGATCTAATCCTGTTTGCTCCCCACGCTTTCGAGCCGCAACGTCAGTTACAGTCCAGTAAGCCGCCGTCGCCACTGGGGGGCCTCCTAATATCTACGCATTTCACCGCGACACTAGGAATTCCACTTACCTCGCCTGCACGCTAGCAACACAGGTTCCAATGCAGGGCCGGGGGTGAGCCCCGGGCTGTCACATCAGACTGGCATCGCCGTCGACGCGCCCTGTACAGCCAGCAAAGCCGGAGAACGCGTGCCCCCGACGAAGTACGGAGGCTGCTGGGACGGAGGAAGCG
+
@<A6@CCF@CD+@,96;<,6<C@6,6;A,;C,,C@@+6,,;@FC:7+@@FCCB,@@,CFFGGEFGGDC@EFGGEC=+4=>>B:FC=A,:++3@*@BCCC,@+,+>DCF>**,,5,3>>*18:*,?CCA<,++?<E+:C+>+3):C7628>),3198CFFFGC6*+/0+2A+9+7C*.*28CCE7*12742:-;>G>(*0).+6-,84,.)*.4@2<?3>-*-,--24(,*4(/,.).),*(.(.54((*-.4(..*-(-(,1,(*4(---(,(()6(4((-((.().((((-).***(.((
@M02996:162:000000000-B87FG:1:1101:15887:5611 2:N:0:ACTGAGCG+ACTGCATA
GACTACGGGGGGATCTAAGCCTGTTTGCTACCCACGCTTTCGCGCCTCAGCGGCAGGTATTGGCCAGCGAACCGCCTGCGCCACTGGGGTGCTTCCTAAGATCTACGCATGTCACCGCTACACGAGGAGTTCCGGTAGCCTCTCCAACACTCAAGAACGGCAGGTGCAAATGCAGACACGAAGTTGAGCCGCGGGCGGTCAGATCTGACTTGAAGTCCCGCCGACAAGCCCGTTACACCCAGGAAAGCCGGAAAACGACGGCGCCCTACGGAAGAACGGGGCTGCTGGGACGGAGGTAGCG
+
B@B<@E,;@CD+>,<,55,,,:9:,9:=,9:,,9B=++++98B@+++84?BB++>B+BD,,C,A8=>B+6CFFC@+++5>@@<F<::,3**66,6:,<<,7+,+4@:*:**222,342)189,*=FD<:4++5A*11;+3*,)9*<4:.1*(;:7CFFG*873*100<:C+9+/?A;<:B:C1*+2475*/-7./6(*.(-*6.(06--/*.4)6*.*0-*-,2((-:1*(4/(,--)0*-80:55((*-0(,).*-,((,),()((((-(((((,(2((,((-,).3(,.,0./:*.2.(
@M02996:162:000000000-B87FG:1:1101:24243:5649 2:N:0:ACTGAGCG+ACTGCATA
GACTACACGGGTATCTAATCCTGTTTGCTCCCCACGCTTTCGAGCCTCAGCGTCAGTTAGAGCCCAGCAAGCCGCCTTCGCCACTGGTGTTCCTCCGAATATCTACGCATTTCACCGCTACACTCGGAATTCCGCTTGCCTCTACTCCACTCAAGAACTACAGTTTTGGATGCAGTGACGGGGTTAAGCCCCGACATTTCACATCCAACTTGCAGTCCCGCCTGCGCTCCCTTTACACCCAGTAATTCCGGACAACGCTTGCCACCTACGTTTTACCGCGGCTGCTGGCCCTTGGTTAGC
+
CCCCCGGGGGGGGCGGGGGGGGGGGGGFGGCFGGGGGGGGGGGGGGGGGFGGGGGGGGGGGGGGGGGGGGGGGGGGGGGFGGGGGGFGGGGGGGGGDGGDFDCFGGGGGEGFGGGGG>ACCEGGGGCGFFGGGGGGGGCDF8?CGFDGFGD=FDCFGFFGGGBFGFGFCGGFGFGGFDCDEEGEGFFGC@FDF>GFFFFCEGFE36>EBFCC9**9;AC2C6;@;(36;8=;FF<E?4CE(.5<@A4<C:049B6<,(,-4C:)9<F:23.((-44)-((-,((,),(((,(0)+02.:A
@M02996:162:000000000-B87FG:1:1101:11791:5654 2:N:0:ACTGAGCG+ACTGCATA
GACTACACGGGGATCTAATCCTGTTTGATACCCATGCTTTCGTGCCTGAGCGTCAGAAGATCTCTGGACAGCTGCCTTCGCAATCGGTGTGCTGTGACATATCTAAGCATTTCACCGCGACACATCACATTCCGCCATCCTCGACATCGCTCAAGGGGACCAGGATCAATGGCAGTTTGCAGGTTGAGCATGAAAAGATCACCGCTGACTTAAGCCTCCGCCGGCGCACACGGTAAACCCAATAAATCCGGATAAGGCGAGGGTGCGCCGAAGTACGGGGGCTGGTGGCACGGAGGGAGCG
+
BB<BB<FFCDD+@,,,6656,6;,,-;E,@<;,C,;@,,,,8,@8A9@@DCC+,@@AEGG<F<FCCCFF@F8@?4A,999,@=8DED8=,,94?4?CB?,A+;,9CE,9,,,,955==*===+D,?B5=4,,4=>DC+,4+9@D8E)C:?;)@9?FGGGGE8D+@0==?,@A@0@53<*=;,4,,08C5C,3ACGC)**005-:>*:9B++11+89()*/40(,..9>9*6()(-4<5,2,-(.76))0-.4(04*,.-,,1((*,(((-(,-,.6(3((29(-(,.,,4430.:**-1,(
@M02996:162:000000000-B87FG:1:1101:14245:5654 2:N:0:ACTGAGCG+ACTGCATA
GACTACCCGGGGATCGAATCCTGGTTGCTCCCCACGCTTTCGCGCCTCAGCGGCAGGTATCGTCCAGTAGATCGCCTTCGCCACTGGTGTGCTGCCTAATATCTACGCAGTTCACCGCTACACTAGGAATGCCATCTACCTCTCCGACACGCAAGAAAGACAGGTTCAAATGCAGGTCATGAGGGGAGACAAGGGAAGTCAAATCGGACGTGACTTCCCGCCTAAGAGCCCGTTACACCCAGGAAAGCAGGATAACGACTGCCACATACGGAAGACCGGGGATGCGGGCACGGAAAGAGCG
+
@<BB@EEF@CD+@,@,,6,,6<@,,-8A,6,,8C@@+6,,,8B@66,B<=,@6+7@+CF,CF,EFED<?CF,CBB7,,@?BB=F?=<,:,+,9,9E<FC,=+@=4C>+86+9,@,5>>*=0=,,@FC<=8,,@@3==F8,=0:+0CA:5C*)@89DFGGCC?=*23*@;E7<59C,3*)+2,4,*/-7(*,0)2?B(*0)/+1)7)6363/,(:)+)**/1-(-,4).(04>/(-(.),2,21:<71:*.)-,/-0-,((-2(.*(,)).-,((,(.2((,((-(-(-(,(4)0**241.(
@M02996:162:000000000-B87FG:1:1101:19106:5667 2:N:0:ACTGAGCG+ACTGCATA
GACTACAAGGGGATCGAATCCTGGTTGCTCCCCACGCTTTCGAGCCTCAACGGCAGTTACAGTCCAGTAAGCCGCCTTCGCCACTGGGGGTCCTCCTAAGATCGACGCAGGGCACCGCTACAGTAGGAATGCCACTTACCTCACCTGCACTAGAGGTCTACAGGTTCCAAAGCAGTTCCGGGGTTGAGCCCCGGCAGTGCACGTCAGACTTGCAAAACCGTCGAAGAGCCCTGTACACCAAGGAAATCCGGAGAACGCTGGCCCCCGACGAAGGACCGCGGCTGCTGGGACGGAGGGAGAG
+
@@@,@C@EDFD+@,,,865,,;@,,-8F,6,,6C+@+,,,,8DAB:,B@=6@+6@@,CFFGGC5E<A<@CFEGC:+,,@?884@88A,4+++9,4A,B?,A+,+68>@8+++84+:8=*603,8CFDEC,,,@@A6+E,@+3*0=35@9=+),53,252<C9@,4*49;ECA@9C,4;;<:8C**16;)=*6?>79(40;/+(,,8;E;)+.9AEF@A5.1(--((((,*,(*..).5,/(40472-)*-.-(0,2-,((,*,(1,---4(-((.(-4,,2((-(..,(403))1**-,((
@M02996:162:000000000-B87FG:1:1101:14246:5674 2:N:0:ACTGAGCG+ACTGCATA
GACTACCCGGGTATCTAATCCTGTTTGCTCCCGACGCTTTCGCGCCTCAGCGTCAGGTATCGTCCAGTAGATCGCCTTCGCCACTGGTGTGCTTCCTAATATCTACGCATTTCACCGCTACACTAGGAAGTCCATCTACCTCTCCGACACTCAAGAAAGACAGGTTCAAAGGCAGTTCAGGAGTGGAGCTCATGGAGTGAACATCGGACGGGCAGTCCCGCCTACGCGGGCGTTACACCCAGGAAATCCGGAAAAGGCGTGCCACCGACGGATAACCGCGGCGGCGGGAACGAAAGGAGCG
+
@@@A@CCF@CD+8,6,66,;6C@,,<CE,;,:+86@+,,,;8F@@+,B6?CB,,@@,<F,CF,AF:CCCCG,CA,?,,4A884@@=A,9,,9>,CFEC=4@+,+9C9+>4+9,9,:==*===A,@FDE=,4,@;,66DD9?95DDGA@9>*)>8DFFGGG?=8+233@<E,0:0=1?2;7A>44,0095,,3+4CE),/*2,:6;97=A))/>)/)6);.26(,(/(.(*-,1-,(..,*,.(4>4))*-),(0.*-.((-1(6*46419(2((-.((-,(-((---,(((-)./**.((-
@M02996:162:000000000-B87FG:1:1101:24645:5677 2:N:0:ACTGAGCG+ACTGCATA
GACTACAGGGGTATCTAATCCTATTTGCTCCCCACGCTTTCGTGCCTCAGTGTCAGTTACAGGCCAGGCAACCGCCTTCGCCACTGGTGTTCTTCCATATATCTACGCATTTTACCGCTACACATGGAGTTCCATTGCCCTCTCCTGCACTCTAGCTTGGCAGTTTCCAAAGCGTACGACAGTTTAGCTGCCGGCTTTGACTTCAGACTTACCATGCCACCTACGCACCCGTTACGCCCAATCATTCCGGATAACGCCCGCCACCTACGTATTACCGCGGGTGCTGGCCCGTAGTTAGCC
+
CCCCCGGGGGGGGGGGGGGGGGGGGGGGGGFFFGGGGGGGGGGGGGGGGGGGGGGGGGGGGGGGGGGGGGGGGGGGGGGGGGGGGGGGGFFGFFGGGGGGGFGGGGGGGGGGGGGGGADDGGE,>FGGGGGGGGGFFGEGGDFGGGFGFGFEGGGGGGGGGGA:BFGGGG=DGEGGD6=DBEGG,5;CCDGCDFGF>CF5AAAEE6;=):BAB6:9>F*7,07>FBF@>B(0*/51?@G*?@@EA?).26)(6872.(-(-1(-9035(4...)..,6.-(,32-6((((--.)23+..)
@M02996:162:000000000-B87FG:1:1101:24658:5690 2:N:0:ACTGAGCG+ACTGCATA
GACTACAGGGGTATCTAATCCTATTTGCTCCCCACGCTTTCGTGCCTCAGTGTCAGTTACAGGCCAGGCAACCGCCTTCGCCACTGGTGTTCTTCCATATATCTACGCATTTTACCGCTACACATGGAGTTCCATTGCCCTCTCCTGCACTCTAGCTTGGCAGTTTCCAAAGCGTACGACAGTTGAGCTGCCGGCTTTGACTTCAGACTTAACATGCCCCCTACGCACCCTTTACGCCCAATCATTCCGGATAACGCCCGCCCCCTACGTATTACCGCGGCTGCTGGCACGTGGTTAGCCG
+
CCCCCGFGGGGFGGGGGGGGGFGGGGGFGGCEGGGGGGGGGEGGGGGGGFFGGGGGGGGGGGGGGGGGGGGGFFGGGGGGGGGGGG8CFEFGFGGGFGGGGFGCGGGGGGGGGGGGGADGDEGGGGGGGFGGDAFFGGEEFDFGGGFFFFFEGGGFGGGGGGA=8DGDGGG?FF8CBGAE=8,@,;8D7,@CFAGBBG5AC@EC5F7=):=*9BE44A*/*)/8(2=>BE279@E;;3C*6(/417<C<2:/647*,(,.-),4/-23:?254..-4((-,(483)(((5:8))11+,)5(
@M02996:162:000000000-B87FG:1:1101:26176:5691 2:N:0:ACTGAGCG+ACTGCATA
GACTACCCGGGTATCTAGTCCTGTTTGATCCCCACGCTTTCGTGCCTGAGCGTCAGTTGCGAGCTCGTGACCTGACTTCTCGATCGGTGTTCTGTGACATATCTAAGCATTTCACCGCTACACATCACATTCCGGCCACGTCTATCGCACTCTAGTCCGGCAGTATCAAAGGCCCGATTGGAGTTGAGCCCCAACTTTTCACCCCTGACTTACCGATCCGCCTGCGCACCCCTTAAACCCAATAAATCCGGATAACGCTCGTATCCCCCGTATTATCGCGGCTGCTGGCCCGGCTTTCGC
+
@CCCCGGGGGEGDCGGGGGGGGGGGGGGGGCEFCGGGFDGGGGGGGGGGCGGGGEGGGGGGGGFEGEGFGGGGGGGFGGGG?FGFGGGGGGGDFGFGGFGBCF@FFEEGFEFGFGG=:@DDGG9FDGGGFCFGDGDDEFD8D9DDEDG>GFE@EDFDFCGGG=BEFCFGGCFF*0@5989E9;<D77*6FF@554)1@B*/>@=98(3>BC*5A(:(0C;=1((,32(3B@(:@?2<BFG6:1)15-.0(0,,.49----41,(2-5(,(-3,0)))(,(,-((-4)(-(14))**0.(,
@M02996:162:000000000-B87FG:1:1101:5390:5730 2:N:0:ACTGAGCG+ACTGCATT
GACTACTCGGGTATCTAATCCTGTTTGCTCCCCACGCTTTCGCGCCTCAGCGTCAGTTGTCGTCCAGCAAGCCGCCTTCGCCACTGGTGTTCCTCCTAATATCTACGCATTTCACCGCTACACTAGGAATTCCGCTTGCCTCTCCGATACTCAAGGGCTACAGTTTCAAATGCAGTTCCGGGGTTGAGCCCCGGGATTTCACATCTGACTTGCAGCTCCGCCTACACGCCCTTTACACCCAGTAAATCCGGACAACGCTCGCAACCTACGTATTGACGCGGCTGCTGGCACGTATGTAGC
+
CCCCCGGGGGGGGGGG9CEGGGGGGGGGGGFGFGGGGGGGGGGGGGGGGGGGGGGGFGGGGGGGGGGGGGGGGGEEEFDFGFGGGGFGGFFFGGFGGFGGGFGGGGGGGGGGGGGGG>@DGFCFCG?FFFFGGFGGDGGGGDF6D@ABADFE9@FFEGGGGGDCAFGG9ECFGFFGFGFFGGE@C*39:EGDEEGF6FFEFGFF3B??EFGBEA4A@A<22/3334102=79<33;C<EE0246649A47)-,.,*(--((/-6C34?:443.,)))-,4(-(42>::0?2400+*3--4
@M02996:162:000000000-B87FG:1:1101:16201:5732 2:N:0:ACTGAGCG+ACTGCATA
GACTACAAGGGGATCTAATCCTGTTTGCTCCCCACGCTTTCGTGCCTCAGCGGCAGGTGTAGTCCAGAAAGCCGCCTTCGCCGCCGGGGTTCTTCCTGATATCTACGCAGTTCACCGCTACACCAGGAATGCCGCTTTCCTCTCCTATACGCTAGGCCAGGAGGTTTAGATGCAGGCTCAGGGTTAAGCCCTGAGGAGTCACATCTAACTTGCGTGACGGCCGACGCACCAGGTACACCCAGTAAGTCCGGATAACGCGTGCCCCCGACGTAATACCGGAGCTGCGGGGAAGGAGGGAGCG
+
B@A@AFAFFFD+@66,66,6C@C,,6CA,,6,BC7@+6,,;8;@B<,B6?CB+@@C+C@,CFAAFADGDFGGGE@7,4=?,88@@CC4:++,@,CFA?E,92,39C9@8++,,6,58=*==93@FFDD=,,,@@E>=+6,2*<8C,:,3+*)649,@CE:*48*4*+4=@,:2977@*:9>?>,,28C00=(2?FB)6)./19.4+947++/1),.68*./.(4(96;>5((*....4,*-8(67)))0-5<(0-*-((--/..91(--4(-(().)-(,,,...(-3(,--))/2*4,((
@M02996:162:000000000-B87FG:1:1101:15799:5734 2:N:0:ACTGAGCG+ACTGCATA
GACTACCAGGGTATCTAATCCTGTTCGATCCCCGCACTTTCGTGCATGAGCGTCATTTACGGCCTGGTCGGCTGCCGACGCAATCGGTGTTGTTCGTCAGATCTATGCATGTCACCGCTACACAACGAAGTCCGCAAACCTCGACCGCAAGCAAGCTCTCCAGGAACAAAGGCGGGAGGACGGTGAGCGTCACGAGGGAACCACGGACTAAAAAAGCCGCCAGCGCAACCAGAAAACCAAATAAAACGGGAAAAGGCACGGAACGACGGAAAAACGGAGGCGGCAGGGAGGGAGGAGGCAG
+
@@A,AEFEECD-C<<,66,,;;@6,C@B,6,;,@6@76,,,8;@86,;@BCC+,8,6CFEGGGFFCCCC+@FDEBB+46>6>@?A@D,8,+,94>=6B=+9+,64,9,9,,9,9,985*6644EFCCD@+3,7A8DDB8++)<C8@><99*)7:934<,@BE8,@*3A7,=9595CE):D18*148,2.*34).C((*048*4<(89(-)988@974)7(*(4(1--((*(,*4,..-+1,-.66))(*,.(.)(*.((--)(,*(,((((((,(((--0(((((--(-(-2.7***(((4
@M02996:162:000000000-B87FG:1:1101:5395:5754 2:N:0:ACTGAGCG+ACTGCATT
GACTACTCGGGTATCTAATCCTGTTTGCTCCCCACGCTTTCGCGCCTCAGCGTCAGTTGTCGTCCAGCAAGCCGCCTTCGCCACTGGTGTTCCTCCTAATATCTACGCATTTCACCGCTACACTAGGAATTCCGCTTGCCTCTCCGATACTCACTGGCTACAGTTTCAAATGCAGTTCCGGGGTTGAGCCCCGGGATTTCACATCTGACTTGCAGCTCCGCCTACACGCCCTTTACCCCCAGTATATCCGGACACAGCTTGCCACCTACGTATTCCCGCGGCTACGCGCACGTAGTTAAC
+
CCCCCGGGGGGGGGFFEFFGGFGGGGGGGGDFC@FGGGGFGGGEGGGGFFFCFEFFGGGCFCFGGGFGGGGCF@CGGGGGGEGGGGFF,:CFDEGGGGFGFFGGGGGF6==EFGGGG::CC@FFGGGGFFFFEFGGC>@?CDDDFC5CBDDBD3+9@@=EF,:FDFGGGAFFC@<9?CEA667?B>CG=CCA45*86?*>7EC438@4>A>>*//A8AC;72(683=2;E69C4><)/1:-35)*..42(08>3(*(..),*..03<>((.)..-.2(3((-,(,((-339>.)/*3)-)
@M02996:162:000000000-B87FG:1:1101:17250:5760 2:N:0:ACTGAGCG+ACTGCATA
GACTACCGGGGGATCTAATCCTGTTTGCTCCCCACGCTTTCGAGCCTCAGCGTCAGTAGGCGTCTAGTAAGCCGCCTTCGCCACTGGGGGGCCTCCTAATATCTACGCATGTCACCGCTACACGAGGAATTCCGCTTACCCCTCCGACACTCTAGTTCGACAGGTTCAAAAGCAATTCCGAGGTGGAGCCCCGAGCTTTCACGTCTGACGTGCCGTACCGCCTACACGCCCTGTACACCCAGTAAATCCGGAGAACGCTTGCCCCAGACGGAAGACCGCGGATGATGGGACGGAGGGAGAG
+
@<A,@CCBCED+@,<<;@5,6CC,,<;E,;,,,C+8+8,,,8DC8@,B<ACC,,8@<CF,CF8@?=C6?AFGGC>F,6DA884@@==,4+**@*@<,D<,<3,55?>>8**7,4336>)9?:8*=FCCC2++?CE35B92;6):7E>:59).+3:03<ECEC3*2*2<:CF?@:F+*:<<8C=2*/8<0:/4BEGF(+*-.<(.,)44:)132.4047/-2,,,,3?,(*4(*)..46,2,4,6?<))*-03(020-((,-/,.*4(,-4-,(((((4(,12--,).4(4030)**2-2((
@M02996:162:000000000-B87FG:1:1101:6549:5772 2:N:0:ACTGAGCG+ACTGCATA
GACTACACGGGTATCTAATCCTGTTTGCTCCCCACGCTTTCGTGTCTCAGCGTCAGTTGTCGTCCAGTAAACCGCCTTCGCCACTGGTGTTCCTCCCAATATCTACGCATTTCACCGCTACACTGGGAATTCCATTTACCTCTCCGACACTCAAGAACCACAGTCTCAAATGCAGGTTATGGGTTGAGCCCATAATTTTCACATCTGACTTGCAGTCCCGCCTACACACCCTTTACACCCAGTAAATACGGATAACGCCTGGCACCTACAGATTACCTCCGCTGCTGGCACGTGGTTAGC
+
CCCCCGGGGGGFFGFGF@E@FFEFGGGDD@@DFGGFDB;DCEFFCEEFGCFCFFEFFFGGFGGGGGGGGGGFGGGCF7DFFFCFGGGFFEF,@EFFCBDF8DADFGGG6==EECGGG=ACC@BEGGGGGFGGGFGCDCEFDEFGGEAF>C*8DEGFGGGGGFDC=;=FFGCFCDFFFG@ADGF?FDEGF:F@C?F=EF+@CFEEC>;>A8CE=AB;=AF-4:(5(0-*(=9(6>CCEAFD616C;E3);/:3(07*/..(/*/(24<72().)))).)-(--(-(45333>?0)/2/).5
@M02996:162:000000000-B87FG:1:1101:26950:5774 2:N:0:CCTGAGCG+ACTGCATA
GACTACCAGGGTATCTAATCCTGTTCGATCCCCGCACTTTCGTGCATGAGCGTCATTTACGGCCTGGTCTGCTGCCTACGCAATCGGTGTTCTTCGTCATATCTATGCATTTCACCGCTACACTCGGAATTCCGCAAACTGCGACCGCAATCAAGCTCTCCAGTATCCATGGCGTGATGACGTTGAGCGTCACGATTTAACCACTGACTTAAAAAGCCGCCTGCGCACCCTTTAAACCCAATACATCCGGATAACGACCGGATCCTCCGTAGTACAGCGGGTGCTGGACCGGAGTTTGCC
+
CCCCCGGGGGEFGGGGGGGGGFGFGFGCDGEFGGGGGGFGGGGGGGGGGFGGGGGGGGCCGCGGCGGGGGGGGFGGGGFEDFGGGGD:,:?FDGGGGGGGG7CFGF9AEFFC=9EGE>DDCE849+8864999@CCGC,4+**663)CBGFFGGD9,=CF8CB9C99,+;C585C>*9*=F>EC,70CACE=DFDB=C6C@F=9(18:@:>EEF34=AD67((/39;07C0@4C)))(2*1(,)92).*3)8:=2*((,,-1(-2)).2:((-)..).(,(,(2)).(((-(.)2*+).3
@M02996:162:000000000-B87FG:1:1101:15604:5775 2:N:0:ACTGAGCG+ACTGCATA
GACTACTAGGGGATCTAATCCTGTGCGCTCCCCGCACCGTCGCACCTCAGCGGCAGTAATCTGCTGGTAGCCTGCCTTCGCCATTGGGGTGCTTCCAGATATCGACAGATGTAACCCCTACACCGGGAATTCCGGCGGCCCCGCAGTTACGCTAGGTATGCAGGTCGCAACGCAGTCCTGGGGGTAAGCCCCAGGAGTTGAAACCAAGCTTGAATATCGGCCGACAGGCGCGATACGCCAAAGAATACCGAACAACGCCGGAAAGGTAAGGGTGACCGCGGCAGAGGGGACGAAAAAAGCG
+
B@@8AFDFEED+7,,6;<<,66@,,;@=+,+6,@@@+@+,,8@@6+,B<?6@+66@,CF9F<EFADFC?DFGA=B,,A,A68=,@4=,4+++>5=FFC=,9+9+9>4=>,,,,9,:91060=4@+@:=:,3,,@@D+B8508*;/>),153)6*3,4=,8;1>,49/:1=:5*.:2=77;8*2**1.240;85:D<0*0).+64(8?:?)*,,0)1.**-2,(-,-74:*,-)(-(,-**-.(8))))*,0-3.4*,,((-)(4*(.)).,..--))(-,,((((((((437))***--((
@M02996:162:000000000-B87FG:1:1101:26961:5793 2:N:0:CCTGAGCG+ACTGCATA
GACTACCAGGGTATCTAATCCTGTTCGATCCCCGCACTTTCGTGCATGAGCGTCATTTACGGCCTGGTCTGCTGCCTACGCAATCGGTGTTCTTCGTCATATCTATGCATTTCACCGCTACACTCGGAATTCCGCAAACTGCGACCGCAATCAAGCTCTCCAGTATCAATGGCGTGATGACGTTGAGCGTCACGATTTAACCACTGACTTAAAAAGCCGCCTGCGCACCCTTTAAACCCAATAAATCCGGGTAACGCCCGGATCCTCCCTATTACCGCGGCTGCTGGCCCCGAGTTAGCC
+
CCCCCGGGGGGGGGGGFGGGGGGGGGGGGGGGGGGGGGGGGGGGGGGGGGGGGGGGGGGGGGGGGGGGGGGGGGGGGGGGGD7FGGGGGDEGGGGGFGGGGFGGGGGGGG9FGGGGGADGDEA,9+8489999@CGGG,4+53668>@5CFBFD6F8ECGGG5@9CFGGFGFE>DCEGEADEEE@>CFFCGAEEGFFGFEEDEDFFFBFFGEEFFE25D9C23;0,((6:(=FCEEA:5C??239:4:D;)4942/-(((-1(4>9A0(().5<))3(,((((()).((((-00*1+).2
@M02996:162:000000000-B87FG:1:1101:4929:5842 2:N:0:ACTGAGCG+ACTGCATA
GACTACTCGGGTATCTAATCCTGTTTGCTCCCCACACTTTCGTGCCTCAACGTCAGTTTCTGTCCAGAAAGTCGCCTTCGCCACTGGTGTTCCTCCTAATATCTACGCATTTCACCGCTACACTAGGAATTCCACTTTCCTCTCCAGTACTCAAGAAAATCAGTTTTAGTTGCAGTTCCACAGTTGAGCCGTGGGATTTCACAACTAACTTAATTTCCCGTCTACGCACCCTTTACACCCAATAAATCCGGATAACTCTTGCTCCCTACGTATTACCGCGGCTGCTGGCACGTAGTTAGC
+
CCCCCGGGGGGGGGGGFFEGGGGGGGGGGGEF@FGGGGGEGGGGGGGGFFFGGGGGFGGFGGGGGGGGGGGGGGGGGGGGGGGGGGFEFGGGGGFFGEFGC<DDEFGGGCFFGGGGG=?GCEEFGGFFGGGGGGFDDFCEGFBFFE<;9=?EGEFFFCGGFGEFFFGG+@EDFFGGFGDCE?FGG?;0>=?=@EGDD,6CE<C58*=5@FF6ACCFC;C:;:=8A85>=C9BF=>:77?;(/77A*>?;6?>95>C)/1/7?))2((////)9;)14((.,-7>BFB06871758;+.:<
@M02996:162:000000000-B87FG:1:1101:4944:5855 2:N:0:ACTGAGCG+ACTGCATA
GACTACTCGGGTATCTAATCCTGTTTGCTCCCCACACTTTCGTGCCTCAACGTCAGTTTCTGTCCAGAAAGTCGCCTTCGCCACTGGTGTTCCTCCTAATATCTACGCATTTCACCGCTACACTAGGAATTCCACTTTCCTCTCCAGTACTCAAGAAAATCAGTTTTAGTTGCAGTTCCACAGTTGAGCCGTGGGAGTTCACACCTAACTTAATTTCCCGTCTACGCACCCTTTACACCCAATCAATCCGGATAACGCTTGCCCCCTACGTATTACCGCGGCTGCTGGCACTAACTTAGC
+
CCCCCGGGGGGG7FFGFD@EFGGFFGGGGGFGCGGGGGGGGGGGGGGG<EGGGFFEFGGFFGGFFGFGGGGGGGGGGGGGGCFEFFEFDFGGGGGGGGGGFFFDGFGGGGGFFCFG>:@DDFGF8<FGGFEGGFGCG>DCE=DFFED@+6DDGEFFGGDGFGDFD9FGGDFFFFCGFGEFGGGDF8DDD@8>5@G))8ACE7;)055889?6*+0?;BC5411=;):/:E==C=A*:>CCB95(1>C=?9A(8:)2(./((*./226;;<5..495/(,-(--4:))(,,<())+++-))
@M02996:162:000000000-B87FG:1:1101:13848:5861 2:N:0:ACTGAGCG+ACTGCATA
GACGACACGGGGATCTAATCCTAGTTGCTCCCCACGCTGTCGTGCCTCAGCGTCAGGTGCAGGCTAGGCAGCCGCCTTCGCCACTGGGGGTCCTCCAGATATCTACGCAGTTGAACGCTACACATGGAATTCCACTGCCCTCTCCTGCACGCCAGTCAGCCAGGATCGATGGCTGGATGGGGGGGAGCCCCACGCGGGCACCACAGACGAAAAGGACGGCCTGCGCACCCGGGACGCCCAGTAAGGCGGGAAAACGAGGGCCAACGACGTAGGAACGAGGACGCTGGCACGGAGGAAGCAG
+
@68,8=@CCDD+7,,,6,5666;,;-C;,,,6,;+7+,,,,9688,,;6=C@6,8@,CFGGGGGECCF8CFGGC=:,,=A78=C88=,7++49,C,A<=,92,+4<>4@++,98,,88*=+4,@4CEF=,,,76D+=@D?D)*=D=:B6@*=+39,@E,<891+@*49;,@>6*<*;+:@FE**2/21(2*-759((/033*8?:@F<()924/3>3)77:,3(--1-(*(-)4,2-(*/(,..*,4(/20(.03<(,,((/((1,--3(,.(.).4(,(((-4(,-,,.3()0**2(((.
@M02996:162:000000000-B87FG:1:1101:13864:5868 2:N:0:ACTGAGCG+ACTGCATA
GACTACACGGGGATCTAATCCTAGTTGCTCCCCACGCTTTCGTGCCTCAGCGTCAGTTGCAGGCTAGGCAGCCGCCGTCGCCACTGGTGTTCCTCCAGATATCTACGCATTTGACCGCTACACATGGAATGCCACTGCCCTCTCCTGCACGCCAGTCATCCAGGATCGATGGCGGTATGGGGTGGAGCCCCACGCTGGCACCACAGACTTAAAGGACCGCCCGCGCACCCCGAAGGCCCAACAATTCGGGAAAACGAGTGCCACCCACGTAGGACCGCGGACGCCGGCACGGAGGAAGCCG
+
B@A<@,@FBED+@6<,66;,6,6,6<C9<6,6,@+@+,,,58;<B,,B<BCB,6@C6CFGGGGGFEEFGFGGGEC:+8@==C=CD=C,9:,,9,CFF,A,,+,69C=+>++9=C,:680=64:E,C:?4,,,4=DFDED,+15??3:A:D*)@==7@D=@DE8,@*:+:,@9@*?*?*<AFD**5*5*0/:5?AD((4=6)35;;FF@)+2;CF).()162(4124347*(,)-((.1+*((-.*.-(*()(.0(),--4<*6)*(---((((..(2((,-(-(((,-2(4(0.2**4((4
@M02996:162:000000000-B87FG:1:1101:14686:5879 2:N:0:ACTGAGCG+ACTGCATA
GACTACTCGGGGATCGAATCCTGTTTGATACCCATGCTTTCGTGCCTGAGCGTCAGAAGATCTCTGGACAGCTGCCTTCGCAATCGGGGGGCTGTGACAGATCTAAGCATTTCACCGCTACACATCACATTCCGCCATCCTCGACATCGCTCAAGGGGACCAGGATCAATGGCAGGTTGCAGGGGGAGCAGGAAAAGGTCACCGCTGACGTAATCCTCAGCCGGCGCACCCGGTAAACCAAAGAAATCCGGAAAACGGCCGGGGCCGCCGGAAAACCGGGGCTGCGGGGAGGGGGGGAGGG
+
@CC8AE<FCDD+7,,,8<B,,6;,,;;E,@<,6C,;,6,,,86@8,,;;?EC7,@C<FGG@EEFACCFE@FGGF8?,,4A,@=,DDC+:+++5@@<FD=,5+,5>FE,@,,7,3,,6=*9;;,D,?<,>,2,>@88C*4607?DCG(?5C)(=BCFGGGGC=3*:);:C+<:87D*0*(.<<=**/3<1E64@>D?(*/).+)89)4-8)*-8))1)/*.0,-,,-(4(:(()-,-56,*-2(.71))*-.-(0.*-((--14-)((-,,,-(((.(-((1((,-(-3(((-.)/**-,((
@M02996:162:000000000-B87FG:1:1101:4700:5883 2:N:0:ACTGAGCG+ACTGCATA
GACTACAAGGGTATCTAATCCTGTTTGCTCCCCACGCTTTCGAGCCTCAACGTCAGTTACAGTCCAGTAAGCCGCCTTCGCCACTGGTGTTCCTCCTAATATCTACGCATTTCACCGCTACACTAGGAATTCCACTTACCTCTACGATACTCTAGCTTGACAGTTCCAAATGCAGTCCAGGAGTTGAGCCCCTGCCTTTCACATCTGGCTTGCCATGCCGTCTGCGCGCCCTTTACACCCAGTCAATCCGGATAACGCTTGCCCCATACGTACTACCCCGGCTGCTGGCACGTATTTAGT
+
CCCCCGGFGGGGFFGGFGCFGGGGGGGGGDFFEGGGGGGFGGGFFGGGGGGGGGGFFGFGFGGGGGEF9E@FGGGGFGGGGF7FFCCEEFGGGGGGG@FGGDGGGGGGGGFCEGGGGAEGDEGFE,?B?BEFEEGFD@EF?9+2?D5A*CFEGF8EAFF,,73:679DDFGFD7=@DDEFD=@@FGFDFD?)9?DC*@AAEEC7);>75*95=FACFFG=47/)6:))01698>E85.<536=)8)17C28(,8)2/.//(*()2-:7(...(-66((,-(-4((,),-4)3>.<<3--.
@M02996:162:000000000-B87FG:1:1101:4689:5896 2:N:0:ACTGAGCG+ACTGCATA
GACTACAAGGGTATCTAATCCTGTTTGCTCCCCACGCTTTCGAGCCTCAACGTCAGTTACAGTCCAGTAAGCCGCCTTCGCCACTGGTGTTCCTCCTAATATCTACGCATTTCACCGCTACACTAGGAATTCCACTTACCTCTCCGATACTCTAGCTTGACAGTTCCAAATGCAGTCCAGGAGTTGAGCCCCTGCCTTTCACATCTGGCTTGCCATGCCGTCTGCGCTCCCTTTCCACCCAGTAAATCCGGATAACGCTTGCACCATACGTATTACCGCGGCTGCTGGCCCGTCTTTAGC
+
CCCCCGGFFEGGG8FGGAFFGGGGFGGGGGFFCGGGGGGGGGGGGGFGGGGG@EFFFFGEFGGGGFGGGGGGGGGGGGGEECFFECCFFGGGGFGGF=FFGFGGGFGGGGFFCFFG7)3=?EF,8FGFGDGGGFCB8=EFCED=DE@C?DFEFFFEFDGF89:C=E?DGDF?EFGGF?9@E?6@D7;DD7E55CDCEC?7C7CE5AEA@AFA>;8=3*3/47/564)(/:>DF=**/.8:25;7376.2.)6(0.2,.//(1/426).,(.547).<:((7>9(-35?-((,).22+.<)
@M02996:162:000000000-B87FG:1:1101:4729:5900 2:N:0:ACTGAGCG+ACTGCATA
GACTACAAGGGTATCTAATCCTGTTTGCTCCCCACGCTTTCGAGCCTCAACGTCAGTTACAGTCCAGTAAGCCGCCTTCGCCACTGGTGTTCCTCCTAATATCTACGCATTTCACCGCTACACTAGGAATTCCACTTCCCTCTCCGATACTCTAGCTTGCCAGTTCCAAATGCAGTCCAGGAGTTGAGCCCCTGCCTTTCACCTCTGGCTTGCCATGCCGTCTGCGCTCCCTTTACCCCCAGTAAATCCGGTTAACCCTTGCCCCCTCCGTATTACCGCCGCTGCTTGTCCGGTTTTCGT
+
CCCCCGGFGG7FFGGGFFGGGGGFGFGFFFEFEGGGC;FDFCFFGGCFFGGGGGG7EFGG@FGGGGGGGGGGFEEGECGCFGGGFG8FGGGFDFEAFF;9;EGFGGGG,@BFDGGGE>BD>EFF8=,B;FEGGGG98,9@+06D==5+*=+3783=CF,+8=DDC7=DF,@9AFDGFGEF8D66@B>6>?C:**+:*>?<*7*:898)197)8AA1);C)4/)-9)0-58=BD3>6*(8:3/6C71)/2(.(.8)1)/(/(*/.8(6(,4((.354)(,(-(((,.))())())/2;66(
@M02996:162:000000000-B87FG:1:1101:4711:5900 2:N:0:ACTGAGCG+ACTGCATA
GACTACAAGGGTATCTAATCCTGTTTGCTCCCCACGCTTTCGAGCCTCAACGTCAGTTACAGTCCAGTAAGCCGCCTTCGCCACTGGTGTTCCTCCTAATATCTACGCATTTCACCGCTACACTAGGAATTCCACTTACCTCTCCGATACTCTAGCTTGACAGTTCCAAATGCAGTCCAGGAGTTGAGCCCCTGCCTTTCACATCTGGCTTGCCATGCCGTCTGCGCTCCCTTTACACCCAGTAAATCCGGATAACGCTTGCACCCTACGTATTACCGCGGCTGCTGGCACTGATTTAGC
+
CCCCCGGGGGGGGGGGGFFGGGGGGGGGGGFGGGGGGGGGGGGGGGGGGGGGGGGGGGGGGGGGGGGGGGGGGGGGGGGGGGGGGGFGGGGGGGGGGGGGGFGGGGGGGGGGGGGGG>BGGFGFGGG=FFFGGGGGGGGG?DFGGEFCDGFFFGDECGGGGADFCDFFCDGFGFGGFGEFGECFG+;FEGGFFFGFEGFFEGFFFFEFFFGA=FBFFFGB?ABBC:@52B55CB*8?BFCDFE>AC)/;:)/4:7C/./,/7@EF(:8<?.).5446-((3--767:2((8()*33A5--
@M02996:162:000000000-B87FG:1:1101:19939:5919 2:N:0:ACTGAGCG+ACTGCATA
GACTACCGGGGGATCTAATCCTGTGTGCGCCCGACGCTTACGAGCCTCAGCGGCAGGTTCTGTCCAGCAGGCCGCCTTCGCCACCGGGGGGCCTCCTGAGATCTACGCAGTTCACCGCTACAGCAGGAATGCCGCCTGCCCCGCCAGTACGCAAGGCCTACAGGTCCAAAGGCAAACACGGGGGGGAGACCCGGGTGGGCACCACGGGCTGGAAGAACAGCCGGGGCTCGCGGGACACGAAGTAAATCAGGAGAAAGCGTGCAACATACGGAGTAACGAGGCTGCGGGGACGAAGAGAGGG
+
@8-6@CC@CDD+7,9,66,;,<@,6;;4,7,7+7+7+,,,9:FC76,B@9:@++7>+:,C5C,:CCCC@DGFGE@7++,9++48@=@+:+**=*4*427+7+++32:*:**,,2,,4,)/99,3;CC88+++<::D3C*2/()77C9+/2)(;/7*25+2:6.,2900:CGF*7D*0>(88CC**)-7(2*4>>D-(*)4(/-(()4(()*,(047:)*.*440(47(,*-()(-,,4+*,-(.84-)*.),(0(*.((,-*--*(,.,.-,(-.)----(((.(,,((,(-).2*04(((
@M02996:162:000000000-B87FG:1:1101:16770:5926 2:N:0:ACTGAGCG+ACTGCATA
GACTACCCGGGTATCTAATCCTGTTCGATCCCCGCACTTTCGTGCCTCAGCGTCAGTTGCGGCCTGGCAGGCTGCCTTCGCAATCGGGGGTCTGTGTCATAGCTATGCATTTCACCGCTACACAACACATTCCGCCTGCCTCGTCCGCACGCAAGGGAACCAGGTTCAACGGCAATGCTACGGTTGAGCCGCACCATTTCACCACTGACGGGAGCCACCGCCTGCGCACCCGTGAAACCCAAGAAATCCGGAAAACAAGCGGAACCTCCGTAGTACCGCGGATGCGGGCACGGAGGGAGC
+
BCC@BFFGCDD6@,B,@@,,6C@;CFEF9;66CB:C+:,,A@C@:A@E<DFE,B@CCFGGGGGEB@EFFDGG@A,E,,@D,BF=D@E+=+++@E;@,9A,=+=C>8@,;,,9,@,C>50===,@EGG+>,,3>FEDDG?E98A;>E=@9;*:CED*=FF7:F5*,*3=:<E>EAG6FF4=4:72*15C4:E@B8D=),+)1+7@?)3.4))--)-05>*-/4--4739(18-*(-:<)0*6:(:?7520-.((0.2.((,-1,,14(.1--.(().)---1(,-,(,3(2:65)8/*-1(
@M02996:162:000000000-B87FG:1:1101:21166:5930 2:N:0:ACTGAGCG+ACTGCATA
GACTACCGGGGGATCTAAGCCTGTTTGATCCCCACACTTTCGTGCCTCAGCGGCAGTCGTATCCTGGTAAGCTGCCGTCGCAATCGGGGGGCTGTGACATATCGAAGCATGTAACCGCGACACGGCACAGTCCGCCTACCGCGTGTACACTCAAGACAACCAGGTTCAACGGCTGGGGAGGGGGGAGCCAAACGGTATCACCGCGGACGAAAGCGCCGGCCGACGCACCCGGGAAAACCAAGAAAAACGGAGAAAGAGCGCAGCCACCGAAGGACCGAGGAGGCAGGCACGGAGGGAGCCG
+
@@A@ACEBCDD+@,B,66,,C,;,,;;A6,6,,C7C,,,,58C<66,E<BC@+8@B,CF,F8EE<:<:6?FFF?:?+4=87:>?DDDDD+**4<2<FC;,7+1*4<:<8,,2,4,,46)178*=*<8/:80+3;?D*C8*)-01)24</**(;:CGGFG5C=2*+*2:CAE>*.)2>)3)285*:/21(<*4)0*((**.6*46(72(4)93(0-0()/,*-7>6-4(45(4)4-4(.+23,425(((/,.,4506(,.--9((*(.(,(--(44(-(,1-((,1:,-(,3,.01**4((4
@M02996:162:000000000-B87FG:1:1101:9096:5936 2:N:0:ACTGAGCG+ACTGCATA
GACTACCAGGGTATCTAATCCTGTTCGATCCCCGCACTGTCGTGCATGAGCGGCATGTACGGCGTGGTAAGCTGGCAACGCAATCGGGGGGCTTCGTCAGATCTATGCATGTCACCGCTACAAGACGAAAGCCGCCTACCTCAAACGCAAGCAAGCGCTCCAGAATCAAGGGCGGGATGAGGGGGAGACACACGATAGGACAACTGAATAAAAGCGCCGCCTGGGAGCCGCGGAAACGCAAAAAAGCGGGAAAAAGCGCGGATACGACGAAGGAGCGCGGGAGGTGGCACGGGGGGAGGCG
+
@<8,@CCEFED-6,;,;6,,@6C,,C@E,66,,7+@++,,59:@6@,@@BC@+@:+,CCEFGG+8@@:6@FEC?,?,99>+7=7@@CCC+**5,6561>*7+,+5,6,5,,,,2,,4()/)4,>BA@B:**2B88C5C?6*.;F*<8*.9)(;C<*A52*?0.,2*03>+<>*0CE:)4<CC5*212*(**.75>((*033*31)9A))*2.:F6@()7(2(-((.(((*((1-4,((*22((-7(.()(.(.)(/(((--1((*((-,(--(.(,,((,(,7((--(4)12).2**-((4
@M02996:162:000000000-B87FG:1:1101:26070:5964 2:N:0:ACTGAGCG+ACTGCATA
GACTACCCGGGTATCTAATCCCGTTTGCTCCCTACGCTTTCGTGCCTTAGTGTCAGAAACGCCCCAGTAACCTGCCTACGCTATCGGTGTTCCTTCTAATATCTACGGATTTCACTCCTACACTAGAAATTCCAGTTACCCTTGACGCTCTCGAGATATTCAGTTTAGATAACAGTCTGAATGGTTGAGCCACCAGATTTCACTATCTACTTAAACATCCACCTACGCAACTCTTTACCTCTAGTCACTCAGGATAATGCTCGGATCCTAGCTATGCCCGCGGCTGTTCGCACGTAGCTTG
+
-ABCCGGGGGGGGGGGGGGGFGGFFGGFGGFFEFGGGGGGGGGGGGGDGGGGGGGGGGGGGGGGGGEGGGGGGGGGGGGGGGGGFGGGGGGGGGGGGGGGGFGGGGGGCECFGGFAFDFGGGGGGGGGFFGGGGDEFGGGFDFDGFFG>DD888=EGGGFFGEEGF+,=DGFGFDGFGBF,7@6EC>?DFF=CFF<5>+;C7EFE87;*1?CC8:008?CC885@))))4:0:8*6**8,.***1*0048))010;***1)2/()/6:4))(..)))),/(.31((()-(2())/*/-:)(
@M02996:162:000000000-B87FG:1:1101:9019:5979 2:N:0:ACTGAGCG+ACTGCATA
GACTACACGGGGATGTAATCCTGTGTGCTCCCCACGCTGTCGAGCCTCAACGTCAGGTACAGTCCAGTAAGCCGCCTTCGCCACTGGTGGGCCTCCTAATATCGACGCAGTTCACCGCGACACGAGGAATGCCACTTACCTCTCCTGCACTGTAGCTGGACAGGTTCCAATGCAGTCCCGGGGTGGAGCCCCGGGCGGGCACAGCAGACTTGACATGCCGGCGACGCGCCCGGTACACCCAGAAAATCCGGAGAACGAGTGCCCCCGACGAATAACCGCGGCAGAGGGGACGGAGGGAGCG
+
B@AA@CAFBED+8BFF;6C,6C;6,<;F,,;C,C7@:,,8,:FC7:,B@?CB66@C,CEFFGBEFDE<@AFGGC+:,,@A=8=C8=<,9,+9@,@8FBB;=2,098>@C>+9,9,A>A*?C44+@FD:=,,,@=D8+@F873+6D,58:=5)35=@5,@;:?885*:<;>39,9C,;F5@CDE4*/08348:8:D3(*),3*3(4<::B4*.))61270-*-(-,-3,-*9(/(--:6,*3.(.02.(2-.4,0.*-(---*-(1(-434((((-.(-,1(,(,(--,(((40)2/2-2(-
@M02996:162:000000000-B87FG:1:1101:26060:5980 2:N:0:ACTGAGCG+ACTGCATA
GACTACCCGGGTATCTAATCCCGTTTGCTCCCTACGCTTTCGTGCCTTAGTGTCAGAAACGCCCCAGTAACCTGCCTACGCTATCGGTGTTCCTTCTAATATCTACGGATTTCACTCCTACACTAGAAATTCCAGTTACCCTTGACGCTCTCGAGATATTCAGTTTAGATAACAGTCTGAATGGTTGAGCCACCAGATTTCACTATCTACTTAAACATCCACCTACGCAACTCTTTACCCCCAGTCACTCCGGATAATGCACAGATCCTACGTATGCACGCGGCTGCTGGCACGTACGTAT
+
B<CCCGGGGGGGGGGGGGGGGGGGGGGGGGFGFFEEGGGGGGGGGGGGG<FGGGCFFGGGGGGGGGGGGGGGGGGGGFGGGGGGFEFGGGGGGFGGGFGFGFGGGFGGGGGGGGGFG:D==EGFBDAGGGGGGFFGGGF@F>;+A@AEDGFFCGDGGF8ADGCDFF3@DEFFGFGGF+*=,@E,C?)DEFGFFFG55>;=CFEC7<8*5+=;*=CF69C)40=55@AADE9>:6*:<*,1//(/;7**+*20,)(2/)).)0/,24.)/)/(5=91<)766((422(3).48/)2**(,3)
@M02996:162:000000000-B87FG:1:1101:26081:5987 2:N:0:ACTGAGCG+ACTGCATA
GACTACCCGGGTATCTAATCCCGTTTGCTCCCTACGCTTTCGTGCCTTAGTGTCAGAAACGCCCCAGTAACCTGCCTACGCTATCGGTGTTCCTTCTAATATCTACGGATTTCACTCCTACACTAGAAATTCCAGTTACCCTTGACGCTCTCGAGATATTCAGTTTAGATAACAGTCTGAATGGTTGAGCCACCAGATTTCACTATCTACTTCAACATCCACCTACGCAACTCTTTACCCCAAGTCACTCCGGATAATGCTCGGCTCCTACTTATGACCGCGGCGTCTTGCACGGGGTTG
+
CCCCCGGGGGGGE8FDGGGGFGGGFGGGGFCDFFGGGGGGGGGGGGGGGGGGGGGGGFFGGGGGGGGGGGGGGGGGGGFGGFGGGG@FFFEGGGGGGGGGGFGGGGGGGGEFEFGFGFFF?EFGGGGGGGGFGFGGGGFFDDFDFFFD*=5>@,=DFGGGDFEFGFFDFDGFGFCEBF<+=@E8FFAD5D?=FFGF5@AACECEE87EE>+;*39BE6C@683:C=):<E))*:96E4,:B((/;/*/182(6:8*/..))3/4*33463/))1)/?>4:01;(-((-()))1)*/*-((
@M02996:162:000000000-B87FG:1:1101:19828:6022 2:N:0:ACTGAGCG+ACTGCATA
GACTACCAGGGTATCGAATCCTGTTCGAGCCCCGCACTTTCGTGCATGAGCGGCAGGTACGGCCTGGTCGGCTGCCGACGCAATCGGGGGTCTGCGTCATAGCTATGCAGTTCAACGCGACACGACGAAGTCCGCAAACAGCGACCGCAAGCAAGCGCGCCAGGATCAATGGCAGGATGAGGGGGAGAGGCACGAAAGCACCACGGACTGAAAGCGCAGACGGCGCACAGAGAAAACCCAATAAATCGGGAGAACGCGAGGAAGCGACGGAGTACCGCGGCGACAGGCACGGAGGGAGACG
+
@CA,@CEEDDD-C,6,9<,=<@@;,C@E,,66,88@++,,58;@8@;@AC,@+8@++CEFGGGF7@@996@CFC7E+46>+7>+@=C+:=++6,C=88=,3+,+,,6,=,:,,3,<61*0385ABEE@<**,6=CCDD:,0(:D/:6408)3C8C4CE*:*73*:)27C+<6*07ED65??C**//-*(/2-077((1041*3,-791,)94<F(71)7(*,322(34,*(.*.8:2,+2,(.4=))(/(0-:5)/(-(--1((*-(,(--,(())-(,1(-(-(4((.3,2..2**4((4
@M02996:162:000000000-B87FG:1:1101:15405:6027 2:N:0:ACTGAGCG+ACTGCATA
GACTACCCGGGGATCTAATCCTGTGTGCTACCCACGCTGGCGCGCCTCAGCGGCAGGTATTGTCCAGCGAACCGCCTTCGCCACTGGGGGGCTTCCTAATATCTACGCAGTTCACCGCTACACGAGGAGTTCCGGTAGCCTCTCCAACACGCAAGAACGGCAGGTTCAAATGCAGACACGAAGGGGAGCCTCGGGCGTTCACATCTGACGGGAGGGCCCGCCGACAAGGCCAGGACACCCAGGAAAGCCGGATAACGCCTGCACCCGACGGAGGAGCGCGGCTGCGGGCACGGAGGAAGCG
+
@<8A@CCF@CC+@,9,66;6,,;,,6;C,6;,,;B@7,,+,8BCF+,B@?CB+7@C+:F9,C9CFAEF+>CFGC@+,+9?844@,==,4+**1,6DDCC27+,25?6*:**2,6,849/8<98*=F@B:4++5:*:9C?+*()94953590,C>CGGGE*853*2*:<>F+8+9CEFCBFGDC**/373/0(8)>((/)(.+6-.1646)),4),70)/-*-(4(,41(*(,/(,(.(+*-,3<:>((*,.4(.-*-(((-1(,*-(4(----(-((-((,(---(,,(((-))1**(.(,
@M02996:162:000000000-B87FG:1:1101:15426:6028 2:N:0:ACTGAGCG+ACTGCATA
GACTACCCGGGGAGCTAATCCTGGTTGCTACACACGCTGTCGCGCCGCAGCGTCAGGTATTGTCCAGCTAACCGCCTTCGCCACTGGGGGGCTACCTAAGATCTACGCAGTTCACCGCTACACTAGGAGTTCCGGTAGCCTCTCCAACACTCAAGAACGTCAGGTGCAAAGGCAGAAACGAAGAGGAGCCGCGGGCGGGCACAGCGGACTGGAGGTCCGGCCGACACGGGCGGAACACCAAGAAAAGGGGGAAAAAGCGGGGCACCAACGGAGAACCGCAGATGCAGGAGAGGGGGAGACG
+
@<8,@CCC@CD+@++,6,;,,;;,,-8A,66,6;6@+6,,,9:@+6+77=+@,,6@,<C,,CCEF?EF,9FGD>=+,4,9,,4@44=,=+**5,76,><,7+,+2<6*:>*2,6,,48)2)<,,?CA2<++++3*/:E+5+/)0*B6<58*(?07EFEG/*14,3)*0:<<>*)1A)917??:**/,71*2(<BG60*)((*4,477>0)1,4)40,*),2,-3(-(,(*--)(((,,+*(4((03((*,)-(0(*-(((()((*((.,-(((((.,(((-(,.9)61((.-0)/**,((-
@M02996:162:000000000-B87FG:1:1101:13192:6028 2:N:0:ACTGAGCG+ACTGCATA
GACTACGAGGGGAGCTAATCCTGTGTGCTCGCGAAGCGTTCGTGCCTCAGGGTCAGGTACAGTCCAGAAAGCCGCCTTCGCCACTGGTGGTCCTCCTAATATCAACGCAGGTGACCGCGACAGTAGGAATGCCGCTTGCCGCTCCTGCACGCGAGACGGCCAGATTTGGATGCAGACCCCAAGGGAAGCCCGGGGAGGTCAAATCCAACTGAGCCGACCACCTACGCAAACGGTAGGGCCAGTAAGTCAGGACAAACGGCGCCACCGAAGAAATCCAGCGGCTGGTGGCACGAGGTGGAGG
+
@@A,AC,BBED+87:,66;@C,C;,-;,,,,++8+88+,,48B@@<5B6=,@,,6C,CFEGGFFG@EFFEFGGE++,49?7?=F?=C5A44,9,CE?=,,,+,+4:>+6++9,9,,4)*6=>+68?>D33,,6==@=+6,+1*=;,5@3=*8*33*4=EC8:/,,++44:,/04;:6C9AG****2/C0*/.05>>7*0(.+6))).,8)0.8)473)9-*4(..,(-(*.(*4((-(,*(,).74))*..4:5:*(((--),2*4>9(-(,())(.,((,(,-((((,(.,))**24:((
@M02996:162:000000000-B87FG:1:1101:17571:6058 2:N:0:ACTGAGCG+ACTGCATA
GACTACTGGGGGATCTAATCCTGTTTGCTCCCCACGCTGTCGAGCCTCAACGTCAGTTACCGTCCAGCAGGCCGCCTTCGCCACCGGTGTTCTTCCTGATATCTACGCAGGTCACCGCGACACCAGGAATTCCGCCTAGCCATCCGGTACGCCAGGTAAACAGGTTCCAAAGCAATTACAGGGTTAAGCCCTAAGAGTTCACTGCAGACTTGCGTGACCGGCAACGGTCCCGTTACACCCAGGAAATCGGGAGAACGCTGGCCGCCGACGGATTACGGAGGCGGCTGGGACGCGGAGAGAG
+
@@A,@EDEDFD+@@<,;@,<,C;;,CCE9@<<@ECB+8,,;CFC7@,E@BC@:6@B,CEEFG<CE@EFCEGGGC@=,,4A6B48D@C8=,+,9,CE??E,9+=+9CD78++9,9,:8>*6=8+@FFDC=,,,@DCD6E,@D=+=@EF+3=*:449*2@@:;A8,4*;6:DGF8AG,;F;FCCC,,2.:8<@(;)8>*,+/7,)).;@C;)+)4),)/)0.*.(,(-(-,*42/(-,:),/(.((7.))*-.3(0.*-((-,*.(1,(--,(,(().(-(-,((-,(-3((,().2*2,((-
@M02996:162:000000000-B87FG:1:1101:23902:6058 2:N:0:ACTGAGCG+ACTGCATA
GACTACAGGGGTATCTAATCCTGTTTGCTCCCCGCAGCTTCGCACCTCAGCGTCAGTCAGCTGCTGGTAACCTGCCTTCGCCATTGGTATTCTTCCTGATATCTACAGATTTCACCCCTACACCAGGAATTCGGATTGCCGCTCAGTGACGCGAGTTATGCAGGTCGCAACGCAATTCCGGAGTTAAGCCCCGGGAGTGCACACCAAGCTTGAAAAACCGCCAACAGGCCCGTTAAGACCAAGAAATCCGAACAACGCCGGAAAGATACGTGGTACCGAGGGTGCTGGCAGGGAGAACGCG
+
C@C<CEFFFED-8,@,;C,6,C@,,<CE9,6,,@:F+8,,@@B@86,@@ACB8B@C,:F,C,BF@ECCEF,ED?8A,,=AB:C,,==6<,,,@,@CCFD,92=89C>CD,,,9459@)*=689DFG7F?=,,+,6+=>DD+:*6CF;F<93)+8=3+@,@=C9,6*++=C;@8?7**==;3@@4,?;=61*-:9C>24)/81.855B<84+/(;>=?5*.2.(.(/510*26)(-(.),*,((40())0(0,(54*-(,(,)-(*(.)--).((.))-(-,(---)63(.(-)0***)-4(
@M02996:162:000000000-B87FG:1:1101:5246:6064 2:N:0:ACTGAGCG+ACTGCATA
GACTACTAGGGTATCTAATCCTGTTTGCTCCCCGCACCTTCGCACCTCAGCGTCAGTCATCTGCTGGTAACCTGCCTTCGCCATTGGTATTCTTCCTGATATCTACAGATTTCACCCCTACACCAGGAATTCTGATTGCCCCTCAGTGACTCTAGTTATGCAGTTCTCAACGCAATTCCGGAGTTAAGCCCCGGGATTTCACACCAAGCTTGCAAAACCGCCTACATGCCCTTTACGCCCAATAATTCCGAACAACGCTCGCAACTTCCGTGTTACCGCGTCTGCTGGCACGTAATTGGC
+
CCCCCGGGGGGGFFGGGFFGFGGGGGGGGFCDFGGGGGGGGGGGGGGGGGGGGGGGGGGGGGGGGGGGGGGGGGGGGGGGGGFGG;FGCFFGGGGFGG,AEFGFGGAEF9EGGFGGG>FFDFFFFFEBFFGGGDGCDFFEFFFGGECEBFFEGGGFFGFFGGEBFFGGGGGAEAGDDFEF>66@ADECEDGAFB6=@GFEEECC55=9CFC))*:84;?:40/8>.18>C=2C5CEF>BE?11);<3?7(:29D15.((/-96()(9).(.,.(4-4<11--424<?(32<28)*/+)((
@M02996:162:000000000-B87FG:1:1101:5222:6068 2:N:0:ACTGAGCG+ACTGCATA
GACTACTAGGGTATCTAATCCTGTTTGCTCCCCGCACCTTCGCACATCAGCGTCAGTCATCTGCTGGTAACCTGCCTTCGCCATCGGTGTTCTTCCTGATATCTACCGATTTCACCCCTACACCAGGAATTCTGCTTGCCCCTCAGTGACTCTAGTGATGCAGTCCTCAACGCAATTCCGGAGTTAAGCCCCGGTATTGCACACCAAGCTTGCAAAACCTCCTACGTGCCCTTTACGCCCAATGATTCCGATCACAGCTCGCCCCACACGTATTACCGCCGTCGCGTGCCCGAAGTTACA
+
CCCCCFF,CCAGEEFFC65ECFFFGGGGGCEFBGGGE7FGGGG,@+CCFFFGGG:@F<E9C9,ACCFCEC,CEFFGGGGGGFFG,4@F,BCFFGGGGGAEFF=8>C,7=BCF@EFFD=FGG,EGGGFFFFFGCG,?@@D>DDFDG@D9<++5,,?7,@;,CD*:,;?B+3,:ED+13=DF++4@>+;+:,@>D5*1)@+*;D@@2*7)/;+0)**+)//(0/5*.(-06B@=67*7(243(,6(1<5.@()(.)/0.(//-/,(1((-(,,(-.))),(--,(-((-,(,.())*2+-))
@M02996:162:000000000-B87FG:1:1101:5387:6068 2:N:0:ACTGAGCG+ACTGCATA
GACTACCAGGGTATCTAATCCTGTTTGATCCCCACGCTTTCGTGCCTCAGCGTCAATAACGGATTCGTGAGATGCCTTCGCAATCGGTGTTCTGAGTAATATCTATGCATTTCACCGCTACACTACTCATTCCTCCCACGGCATCCGTATTCCAGCCCTCCAGTATCAAAGGCAGTTCCCGGGTTGAGCCCGGGGATTTCACCTCTGACTTGAAGAACAGCCTACGCACCCTTTAAACCCAATAAATCCGGATAACGCTCTCCTCCTCCGTATTACCGCGGCTGCTGGCCCTGAGTTAGC
+
CCCCCGGGGGGGGGGGFFGGGGGGGGGGGGGGGGGGGGGGGGGGGGGGGGGGGGGGGGGGGGGGGGGGGGGGGGGGFFEFGGGGGGGGGGGGGEGFFECGGFGGGGGGGDDEDFEFE0?@CEFGGGGGGGGGGGGGGGFB68@GGFAC?FDED=9EGGGGGGDEDDDEFGGFFFCGFGDFEEG+C+)30@FFFFDA=CFAACF*:9B;CFG3>>*408*8?6>=B?=(6CD0C@3<C<FC<@DEFFC6*.),2=30--(-,*(.*4<8<>-(,,-).41(,3((-,.(-.1(808<929<
@M02996:162:000000000-B87FG:1:1101:8562:6097 2:N:0:ACTGAGCG+ACTGCATA
GACTACTCGGGTATCTAATCCTGTTCGATCCCCGCACTTTCGTGCATGAGCGTCATTAACGGCCTGGTAAGCTGCCTACGCAATCGGTGTTCTTCGTCATATCTATGCATTTCACCGCGACACGACGAATGCCGCCTACCTCGACAGAAATCAAGTCAACCAGTATCAATGGCGGGATGAGGTTGAGCCTCACGATTTGACCACTGTCTTAACTGACCGCCTGCGCACCCTTTAAACCCAATAGATCCGGATAACGCTCGCATCCTCCGTATTACCGCGGCCGCTGGGCCGGGGTTAGCA
+
CCCCCGGGGGGGGGFGGFGFGFGGGGGGGDF<FEFEGGC9FEGC8B,5@FFEGFGGGGGGGGGGGGFGGGGGGGGF@FGGGGGGGGGFCFEFFEFFFGGFFD@DFFEFFCAFGGGGG:0=684@CCC@C,,,@=@?+C3@+:<60+1,*:<:;>C,@EGGGG8,,+?<F>;>FD>C>DD;CFCFGG:F;CFEFA5(,1+9;CEF;F?AC7CCF@78@)),:(:6639(282(26)6)3CEB(4)1)4)1-.-89,*4(4-,>19<28371((()-.,,,((((-,42-(3(-00*2/.2-
@M02996:162:000000000-B87FG:1:1101:15651:6123 2:N:0:ACTGAGCG+ACTGCATA
GACTACCCGGGGAGCGAAGCCTGGGTGCTCCCGCGAAGTTCGCGCCGCAGCGTCAGGGACTGTTCAAGGAATCCGCGTGCGCCTCCGGAGGGCTGCAGGAGAGCAAAGCAGTGCAACGCGAGACCCAGCAAGCCGATTCCCGCTCCCAGACGCGAGTCCGGGAGTTGCAAGCGGACTTTCCGGGGGGGGCCCGGAGAAGGGACACGTGAAACGGAAGGAGGCCGACGAGGCGGGGACGGCCAGGAAAGCAGAAAAAAGACCGGGGCCGCGGGAACACCGCGGCTGCAGGCACGGAGGGAGG
+
@<A,@C,C@CC+7+++6+++,,;,,-8@,,,,+68@++,,,8876++86=+>,,4?,:DF,E5,C<<EC=F8F:74+8@+6+4+@,6:+8+3@,8@FFC@@9A6,B6333,9,3@,,1*+3*5@DF,8,2,6>*;?/*,6*/?)8:5C68)(:15</2A*4*,1*0239CE78)9:)*)/<855*),71/2-85991*).(1,:1)(.(.:)3),71)*(*(--2(4(,*,()((,--**(-,(72:653.4>)(142,..7,4<(((-,2((((,,(,(,--(-((4.1.())/**-,2-
@M02996:162:000000000-B87FG:1:1101:15665:6136 2:N:0:ACTGAGCG+ACTGCATA
GACTACCCGGGGATCTAATCCTGTTTGCTCCCCCGACTTTCGCGCCTCAGCGTCAGGGACTGGTCAAGGAATCCGCATGCGCCTCAGGGGTGCTGCAGGAGAGCAAAGCAGTGCACCGCGACACCCTGCATGCCGATTCCCTCGCCCAGACTCGAGTCCTGGAGGTGAAAGCGCACTTTCCGGGGGGGGCCCGGAGAGTGGACACTGGAAACGCAAGACCGCCGACGCGGCCGTGACGGCCAGGAAACAAGAACAACGCTCGTGGCCGCTGGAGAACCGAAGCCGATGGGAGGGGGGTAGG
+
CCCCCGGGEDD+@7@,66,,6C@6,<CE,@,,,@7@++,,;@F@@:,B@BFC,6@B,CFG@F,:FE<FDCG,C:89+66448@4@,=C9@+8@,CAFF@@FD@==F,9@8,98,B,81*66+8C>E+3,3,3DD?D=6,8A*3+3@@@>D>)@39:4@:,647<*:;,;D9*42?5)**+6:5C*91<1/*(85C>6*/)(3541/),4/7(4)2@6)2,:(((-(-(,*-(14,2:2**(43(.4((*(.(4..9,-,--/(.*(.29(39<1,().,(,-((-((-1((())*/2-,,(
@M02996:162:000000000-B87FG:1:1101:23488:6136 2:N:0:ACTGAGCG+ACTGCATA
GACTACCGGGGTATCTAATCCTATTTGCTCCCCACGCTTTCGTGGCTCAGCGTCAGTTGTGGCCCAGCAAGTCGCCTTCGCCACTGGTGGTCCTTCTAATATCTAAGCATTTGACCGCTACACGAGAAATTCCACTTGCCGCTACCATACTCAAGTAAATCAGTTTCGAAGGCGAGCCGAAGTTGAGCGTCGGAAGTATACCTTAGACTTAAGTAACCGCCGACACACGCGTTACACCCAAGAAATTCGGAGACCGCGCGCGCCCGACGTAGTACCGCGGAGGCGGGAAGGGAGGGAGCCG
+
CCCCCGGGGGG6@,<<;E9<<6C@,-<=E,6@,EFGC7,,<@CD,@,BCEFC66B@6,,<CFFEFFEFFFG,EBCC:=?AF?CEFCF6A,8,@,,A,FE9A+@,9FFCD>,499:9@>0==B=+@CEFG,,4@DD9FGG8+89=C,8,;D+8DFF,@EF8@==32+C+=DEACEGG5?=ACG7,3?:7)*4:9>G()2+1>,//8BE=4+==*31;<6C92(239.:36*-()-342(*2-(447).)1,8(-.(1---(-1,4)(4(3344-46)466>9((((,-(-(-(00**230(4
@M02996:162:000000000-B87FG:1:1101:15658:6154 2:N:0:ACTGAGCG+ACTGCATA
GACTACCCGGGGAGCGAATCCTGTTTGCTCCCCCGACGGTCGCGCCTCAGCGGCAGGGACTGTTCAAGGAAGCCGCATGCGCCTCCGGGGGGCGGCAGGAGAGCAACGCATTGCACCGAGACACCCGGCATGCGGATGCGCGCTGCCAGACGCGAGTCCGGGAGTTTCAAGCGCACTTGCCGGGGGGGGCCCGGAGAAGGCACACGTGAAACGCAAGACCGCCAACGCGGCCGGGAAGGGCAGGAAACAGGAAAAACGCCAGTGGGCCCAGGAAGACCGAGGCAGAGCGCCAAAAGGGAGG
+
@@C8CFEFBCD+@7@+7+4,,;;,,;;;6,,,8+@@6++,,8C:+6,B,?6>++=>+@CF8E,,CE<FDDE,B,7+6+6,=+C++,6>+@+==<CEGCC8;:C>:A;/*/**3<0,*-)1112;CE88*/*03*2C3*0*96>))1.<:*)-::7:*:C*:2,2*)00:<+98)1:7*)8+/::*9251*1->5/(2*).(0,4:)(.4):)474;6@*(1-((,(-41*42)(--(,+*-,-(.4.(*(),,0(1--,(,)).*(((((.--(..(4-(((,-(-((-(-4).*0:(.,(
@M02996:162:000000000-B87FG:1:1101:5173:6181 2:N:0:ACTGAGCG+ACTGCATA
GACTACAAGGGTATCTAATCCTGTTCGATCCCCACGCTTTCGTGCCTCAGCGTCAATGCAGGCCCGGCCAGCTGCCTTCGCTATCGGGGTTCTGTGGCATATCTATGCATTTCACCGCTACACGCCACATTCCGCCGGCCTCGACCGCATTCAAGGACACCAGTATCAACGGCACTGCTCCGGTTGAGCCGTCGCCTTTCACCGCTGACTTAGCCCCCCGCCTGCGCACCCCTTAAACCCACTAAAACCGGATACCGCTCGCGTCCTCCGTATTCGCGCGGCTGCTGGCACGGGTTTAGC
+
C@CCCGGGGGGGGGGGGEEFGGGGGGGGGGGGFGGFGGGGGGGGGGGGGGGEGGGGFGFGDGFCGGGGGGGFGFGGGFGGGF,@DEFFGGGGFFFF8DFGDFFGEFGGGFFFFAFGG=BCDFFCEF:FGGGFGG=@=CCGGD>DGGFGF>BFFCFD:CC5D;@EFFGG73*<CDGF4C>>FCEEE4>4:C8>E:C;1BFCEFE(2899@FD)/2))(8>>D>4(4(((-:8(9(844>FC8(.49))./-0-4>)9(-(,,/(-1-(-,,-.(.:(,1-(-(1328),4()(0)***(-)
@M02996:162:000000000-B87FG:1:1101:5157:6192 2:N:0:ACTGAGCG+ACTGCATA
GACTACAAGGGTATCTAATCCTGTTCGATCCCCACGCTTTCGTGCCTCAGCGTCAATGCAGGCCCGGCCAGCTGCCTTCGCTATCGGGGTTCTGTGGCATATCTATGCATTTCACCGCTACACGCCACATTCCGCCGGCCTCGACCGCATTCAAGGACACCAGTATCAACGGCACTGCTCCGGTTGAGCCGTCGCCTTTCACCGCTGACTTAGCGCCCCGCCTGCGCACCCTTTAAACCCAATAAATCAGGATAACGCTCGCATCCTCCGTATTACGCCGGCGTGTGCACCGGGGTTGGC
+
C@CCCFGGGGGGFGGGGGFGGGGGGGGGGGGFGGGGGGGGGGGGGGGGGGGGGGEGGGGGGGGGGGG>CFGFGGFFFGGGG=FGGGGGGGGFFFG,FFFGGFGFFGEEFGGGGGGGGA>CGCE=CG:FDFGGGGGC?EEGDB*CC@AGDGFEDE9C9EGFFGC@9;FDFFGFG>GGFFCBECEE7<>F@G*8B:<;7FFF?GFFF:63;A:./8:EBB94:4-(4,792E?293).-.;E::?7=><4*.9,54.2-,-(490-947<?0-(..)6((--7(--(,4))).1)0228((,
@M02996:162:000000000-B87FG:1:1101:5204:6223 2:N:0:ACTGAGCG+ACTGCATA
GACTACCAGGGTATCTAATCCTGTTTGCTACCCACGCTTTCGCGCCTCAGCGTCAGTTATTGTCCAGCTAACCGCCTTCGCCACTGGTGTTCTTCCTAATATCTACGCATTTCACCGCTACACTAGGAGTTCCGTTAGCCTCTCCAACACTCAAGAACGTCAGTTTCAAATGCAGACACGAAGTTGAGCCTCGTGCTTTCACATCTGACTTGATGTCCCGCCTACACGCCCTTTACCCCCAGTAAATCCGGATAACGCTTGCTCCCTACGGTTTCACGCCGCTGCTGGCCCGTACTTAAC
+
CCCCCGGGGGGGGGGGGGFGGGGGGGGGGFFGGFGFGCEFGGGGGGGGGGGGGGFGGAGGGGGFECFCFFAF@FGGGGGGGGGGGGGGGGGGFFFFGFEGGFGGGGGGGEFFGGGGE1<@DFGDEFGF8EFGFGD==CGGFDFGDC5=DDFDDEFF,8?FFEAFFFFGGGGFFFGCFGD>B>7EGG<F@C,83:?==FFCEGE@E1><CFGF3:6=AFG=C@A=B3B25C@@C:=E3/<E,166A366638,/)70/.(3(9)4C6<-3,((-34).4((--1(2.)(,(((0)212).)
@M02996:162:000000000-B87FG:1:1101:7540:6237 2:N:0:ACTGAGCG+ACTGCATA
GACTACACGGGTATCTAATCCTGTTTGCTACCCACGCTTTCGCGCCTCAGCGTCAGTTATTGTCCAGCTAACCGCCTTCGCCACTGGTGTTCTTCCTAATATCTACGCATTTCACCGCTACACTAGGAGTTCCGTTAGCCTCTCCAACACTCAAGAACGTCAGTTTCAAATGCAGACACGAAGTTGAGCCTCGTGCTTTCACATCTGACTTGATGTCCCGCCTACACGCCCTTTACACCCAGTAAATCCGGAGAACGCTTGCTCCCTCCGTATTCCCGCGGCTGCTGGCACGTGGTTAGC
+
CCCCCGGGGGGFGGGGFFGGGGFFFGGGGFFFGGGGGGGGGGGGFECFGFGGFGGGEGGGGGGGGGGGGFGGGGGGEGG@EFGGGEEEEEFFGEGGGGFGFFGGGGGGGDGGGGGGGA56@FGGGGGFDFFCEG,=?EGFGBFGGEDFDGB=D>FGGGG=DE>@=DG,?EDFGFGEFGDFGGG?EGCDFG:8B9C8=DF@*,1*:3>EEF7>3BEBEFG-45(05;B@@GF2C3;C?.CE<0/.:9?EG22/(2,7.,-(-/6<6::(3640484).4-4--490:3((87<0)2*2.()
@M02996:162:000000000-B87FG:1:1101:12561:6238 2:N:0:ACTGAGCG+ACTGCATA
GACTACCAGGGGATCGAATCCTGTTTGCTCCCCACGCTTTCGCGCCTCAGCGGCAGTTACGGCCCAGAGAATCGCCGTCGCCACTGGTGGTCCTCCTAAGATCGACGCATTGCACCGCTACACTAGGAATGCCATTCTCCTCTTCCATACGCAAGTTCAGCAGGATCGATGGCAGGCTGAGAGTGGAGCTCTCAGTGGTCACCGCCGACTGACTGAACCGCCAGCGCGCCCGGTAGGGCCAGGGAGGCCGGCCAAGGCTGGCCCCCGAAGGAAGCCCGCGGCGGCGGGGAAGGAGGGAGGG
+
CCCCCFFFDDD+@6@,@A<:<@C,6-;,,;C@FE:@@,,,;8C@@F,CDB;@+8@@,CFGGGGGGGGGDFF,CBBC+@=>884@@==5:+8CD<EFEED,?;D+>@C@>++,4C?B6>*6=D,,@FABE,,3>@,6?3=E=8++6EE,?C*8B8>,7@EFGF@*4*449,@31;DGD;:>>;4,2808:051?9F**,=39676256:0))63+/2;=1.24(-33,39*17)-7(,(2/1-((04(49-.(-8:*-,,(-/.-/(49(--.(((.((--11-,-(21(((-0)1/*(,((
@M02996:162:000000000-B87FG:1:1101:5205:6241 2:N:0:ACTGAGCG+ACTGCATA
GACTACCAGGGTATCTAATCCTGTTTGCTACCCACGCTTTCGCGCCTCAGCGTCAGTTATTGTCCAGCTAACCGCCTTCGCCACTGGTGTTCTTCCTAATATCTACGCATTTCACCGCTACACTAGGAGTTCCGTTAGCCTCTCCAACACTCAAGAACGTCAGTTTCAAATGCAGACACGAAGTTGAGCCTCGTGCTTTCACATCTGACTTGATGTCCCGCCTACCCTCCCTTTTCACCCAGTAAATCCGGATAACGCTTGCTCCCTCCCTTTTACACCGGTATCTGGCACGGATTTTGC
+
CCCCCGGGGGGGGGGGGGEGFGGGFGGGG@EFFGGGD@FFGFFFGCEGDFGGGGFGGGFGGGGGGGGGGGGGGGGGGGGGGGGGGGGGGGDEFGGGGGFGGFGGGGFC>>BFGGGGG>5CDEFGGG@F?=EE;+@A++@8+1;?FE:EDDDFG8D9EGEGFGDFFFG8D@EFGFGA@+:5>E>CFFE?EG6@??*)8@B6AF@@@B>EEFD9@C4=*=?54/-((((*(6(7>:*/9?BF?(/4;<).2(=(()/2,.(//2)42/((-((),.).)),((((()5)-:17:)0**3)-)
@M02996:162:000000000-B87FG:1:1101:11399:6252 2:N:0:ACTGAGCG+ACTGCATA
GACTACAAGGGTATCTAATCCTGTTCGAGCCCCGCACTTTCGTGCATGAGCGTCATTTACGGCTTGGTAAGCTGCCTACGCAATCGGGGGGCTTCGTCATATCTATGCAGTTCAACGCGACAAGACGAAGGCCGCCTACCGCAACCGCAAGCAAGCGCGCCAGGAACAAGGGCGGGATGAGGAGGAGACGCACGAGGTGACCACTGACTGAAAGCGCCGCCTGCGCACCCCGGAAAACCAAAAAAGACGGAAAACGCGCGGAACAGACGGATGAACGAGGCGACTGGCACGGAGGGAGCCG
+
@8A6@CDGFGD-@,@666;6,;;,,CCE6,+,B7@@@+,,58;@8@5@CDC@+68,<CFFGGG7@@@96@FG,?A<,C,?:?>,DDCDD@++3,@3783,7+7+@,@,>,,,,5,<4)*9?C*<CGDCE**4:8?D>899)3=CC@9*7C71FCC;7E*2:E4*:)9:D*;5;.9E:14788?*292/-*2->59((2.6:+:2(934)*98>=07()/3:(-.,(-(-*(-)42((.+2-(.1>,2(*2.(-88)-,-49>(1*(((,,3((,)),-(--((,(-((..220./2*(((-
@M02996:162:000000000-B87FG:1:1101:7550:6257 2:N:0:ACTGAGCG+ACTGCATA
GACTACACGGGTATCTAATCCTGTTTGCTACCCACGCTTTCGCGCCTCAGCGTCAGTTATTGTCCAGCTAACCGCCTTCGCCACTGGTGTTCTTCCTAATATCTACGCATTTCACCGCTACACTAGGAGTTCCGTTAGCCTCTCCAACACTCAAGAACGGCAGTTTCAAATGCAGACACGAAGTTGAGCCTCGTGCTTTCACATCTGACTTGATGTCCCGCCTACACGCCCTTTACACCCAGTAAATCCGGATAACGCATGCACCCTACGTATTACAGCGGCTGCTGGCACGTGGTTACA
+
CCCC8FFGGGGFFGGGC9EGGGFC@FGFFDAFFGGGGG7FCEGGGGDGGEFGCEGGFGFGGGGGGGFG<DGGGFGGDGGGGGGEFGGCE<?FFGGGGFGGGFAFGGGG,+4E9CEFE=96=EGGC,A5?=EFGEDFGGGCF=5FGEDFFDD8DDD9ADG+@=:,@=C=DGGDEFFB5;@BGC+4@FEGEC3:*37:)7B;*>AEF>C<6;@>@69BA96/465(0(7(2B96D)9C?)?E1?FEC<?364>((0/7--(-49).<?B(34..)()6.))(,((-(570?7<1))/1/)))
@M02996:162:000000000-B87FG:1:1101:10243:6264 2:N:0:ACTGAGCG+ACTGCATA
GACTACACGGGTATCTAATCCTGTTTGATCCCCACGCTTTCGTGCCTCAGCGTCAATGTCGGACTCGTGAGATGCCTTCGCAATCGGTGTTCTGAGTAAGATCTATGCATGTCACCGCTACACTACGCATGCCGCCCACGGCATCCGAATGCAAGCCTAACAGGATCAAAGGCAGGTCCGGAGGTGGGCCCCGGGCTTGCACCTCTGACTTGCCAAGCCGCCGACGCACCCGTTAAACCCAACAAATCCGGAACAAGCGTGCAAACTCAGGATCACCGCGGCAGGTGGGAAGGGGGGAGA
+
CCC<CGFGEGG6B<ECCADEFEC,;CEFA@,CFDC@+8,,F@;@BD,BCDCB8@CF9C<CFBG+6,C:@EGGGFFC<E?D:CEBDFC686,,@FGFFED,9+96><@9D,,9,@,,>=*==D84@F++@=+@D8EDGCGCDFE=FG>@5=*:EADDD6,6@D=,@*AFGGG*@9@+;CCBDCC;<747)*45?5D9(</=4>((/*677++/)27AFF3.21.4;21>9E<>*(--))2;2,(-04)4*-584).*..(--*(-*.-)).(()(...4(,(,(((..2((5,5)/**,-(
@M02996:162:000000000-B87FG:1:1101:25389:6269 2:N:0:ACTGAGCG+ACTGCATA
GACTACCCGGGTATCTAATCCTGTTTGCTCCCCACACTTTCGTGCCTCAACGTCAGTTTCTGTCCAGAAAGTCGCCTTCGCCACTGGTGTTCCTCCTAATATCTACGCATTTCACCGCTACACTAGGAATTCCACTTTCCTCTCCAGTACTCAAGAAAATTAGTTTTAGTTGCAGTTCCTCACTTAAGCCGAGGGATTTCACCACTAACTTAATTTCCCGTCTACGCACCCTTTACACCCAATAATTCCGGATAACGCTCGCTCCCTACGTATTCCCGCGGCTGCTGGCCCGTAGTTAGC
+
CCCCCGCCGGDFDFGG9FGGGGGGGGGGGGFGGGGGGGGGGGFGGGGGGCGGGGGGGGFGGGGGGG?<8FFGGGGGGGGGGGGGGG8CFFGGFFGGFGDG;DFGGFGGGGGGGFFGG>@CDEFG8EE=FFFGGAFG84@EFDDFGADABFFFBFF,,,6=,=>FEC==6>,=AFFGFGF7,@,@D9928@@>>AC5@FFE@G**:3):=BF5*1;1;1?84:7>45>):>@@FBFF<@F:BB-.;*9@=(5(()7;,.6:9D,2C@DEDF7)65)),(--146;?:)(2(4>5)*/<)..
@M02996:162:000000000-B87FG:1:1101:25370:6278 2:N:0:ACTGAGCG+ACTGCATA
GACTACCCGGGTATCTAATCCTGTTTGCTCCCCACACTTTCGTGCCTCAACGTCAGTTTCTGTCCAGAAAGTCGCCTTCGCCACTGGTGTTCCTCCTAATATCTACGCATTTCACCGCTACACTAGGAATTCCACTTTCCTCTCCAGTACTCAAGAAAATTAGTTTTAGTTGCAGTTCCTCAGTTAAGCCGAGGGATTTCACAACTAACTTAATTTCCCGTCTCCGCACCCTTTACACCCAATAAATCCGGATAACTCTCGCTCCCTACGTATTACCGCGGCTGCTTGCACGTTGTTAGC
+
CCCCCGGGGGGGDFGGGGGGGGGGGGGGGGCFGFGGGGGGGGGGGGGGFGGGGGEFGGGGGGGGGGGGGGGGGGGGGGG7FGGGGGFGFFGGGGGGGFFFFFGGGGGGGGGGGGGGG=BCDFGGGGFGGGGGGGGGGGGGGFFGGFECDGFEGGFE8DGDEG<EEFG8=;EFFFGG7FD<@98=F+DFBG@>E>CAFFFFFGEFFFFBEFGF*BA?A<F=@7<)64>):B@@DEFF45C=B(8)*95<;:)3(:40)/16250=<?@<?6()16)-.-,(-439?7).:??0))221-))
@M02996:162:000000000-B87FG:1:1101:10254:6281 2:N:0:ACTGAGCG+ACTGCATA
GACTACACGGGTATCTAATCCTGTTTGATCCCCACGCTTTCGTGCCTCAGCGTCAAGGTCGGAGTCGTGAGATGCCTTCGCAATCGGGGGGCTGAGTAATATCGATGCATTTCACCGCTACACTACGCATTCCGCCCACGGCATCCGAATGCAAGCCTAACAGGATCAAAGGCAGGTCCGGAGTGGGGCTCCGGGCTGGCACCTCTGACTTGCCAAGCCGCCGACGCACCCGGTAAACCCAAAAAAGCCGGATAACGCGGGCATCCACCGGATTACCGCGGCTGCTGGGACGGAGGGAGCG
+
@CC@AFEFEED+@@F,@@,CEE@,,<;F,<6CDC@B@,,,B@;@B@,E@DFBBC@C,C,CFGG+8C@CBDGG<EBF,ADC7@C?EDD+=+++>CFCFEF,@+3*63@>;@,7;;,,67*;CE8,?F*4<1*@B:ECDGGDGFFCCF<F;5))?C:CC6C?FD7*:9CCFGGF=7D*0C>BDC7**/2<4228>@760*)-,3((.*5:A*24-960::*-24(-42>B(::,)-4-)4,22:(.03(.0-59(06*-,((,/-(24)(,-(((-.-.4(-(,2,-.4((3:9>)//*-2((
@M02996:162:000000000-B87FG:1:1101:24890:6302 2:N:0:ACTGAGCG+ACTGCATA
GACTACCGGGGTATCTAATCCTGTTTGCTCCCCACGCCTTCGAGCCTCAGCGTCAGTAATCGTCCAGTAAGCCGCCTTCGCCACTGGTGTTCCTCCTAATATCTACGCATTTCACCGCTACACTAGGAATTCCACTTACCTCTCCGACACTCTAGCTCAACAGTTCCAAAAGCAATCCACGGGGTTGAGCCCCGGGTTTTCACTTCTGGCTTGCCAAGCCGCCTACGCTCCCTTTACGCCCAGTCAATCCGGATAACGCTTGCACCATACGTATTCCCTCGGATGCTGGCCCGTTTTTAG
+
CCCCCGGGGGGGGGGGGGGGGGGGGGGGGGDCFGGGGGGGGGGGGGGGFGGGGGGGGGGGGGGGGGGGGGGGGGGGGGGGGGGGGGGFFGGGEFGGGGGGGFGGGGGGGGGGGGGGG:9=?EGGGGGFGGGGGGGGGGGFFDFGGEBFFGFDDEFGAFGGGGFGGFGGGGGFGFGCFFEFCEEGFGBGFGG@EBD2:FA2<,9CFFFE*6D=@F=45AF321.6;@06287=C@;CB0887?((*.6.2..((03:),-.-*,,93:A)(...6546?).4(((-4<4(,.88)*3;(..
@M02996:162:000000000-B87FG:1:1101:22700:6309 2:N:0:ACTGAGCG+ACTGCATA
GACTACCAGGGTATCGAATCCTGTTTGATCCCCACGCTTTCGTGCCTCAGCGTCAATAACGGATTCGTGAGATGCCTTCGCAATCGGTGTTCTGAGTAATATCGATGCATTTCACCGCTACACTACGAATTCCGCCCACGGCATCCGCATGCCAGTCCGACAGTATCAAAGGCAGTTCCGGAGTTGAGCCCCGGGCTTGCACACCTGACTTGACCGACAGCCGACGCACCCGTTAAACCCAAAAAAACCGGAAAAAGACTGCACCCACCGGAAGACAGCGGCTGCGGGGCAGGGGGTAGC
+
CCCCCGEFFEDCE@F,CCECGDC6,<C=9F,6C@@@76,,C@C<@F9FEEFC,B@7,,CFBF,,6,@F@@FB,?FF,,@D@:C,@=:6?,84,E,59C,,A+9,949@B9<@;ECE>>9=CF89EFE+AA8,@4AC+@E6>A>0DE)8*+30@@D,,,66CC=,71CCCGGAFFG:++0386@*,5;00A54**;>(2/:3C*(6)00;0+.7=).(29.26(69>>79><BG:,(:<?*--(.8,(-1-.(,7:*-,().2.(2((48-(-((.1..((,((,4(-4(((-0)//1-3.
@M02996:162:000000000-B87FG:1:1101:24906:6312 2:N:0:ACTGAGCG+ACTGCATA
GACTACCGGGGTATCTAATCCTGTTTGCTCCCCACGCCTTCGAGCCTCAGCGTCAGTAATCGTCCAGTAAGCCGCCTTCGCCACTGGTGTTCCTCCTAATATCTACGCATTTCACCGCTACACTAGGAATTCCACTTACCTCTCCGACACTCTAGCTCAACAGTTCCAAAAGCAATCCACGGGGTTGAGCCCCGGGTTTTCACTTCTGGCTTGCCAAGCCGCCTACGCTCCCTTTACGCCCAGTAAATACGGATAACGCTTGCACCATACGTATTACCGCGGACGCTGGCCCGTATTTAC
+
CCCCCGGGGGGGGGGGGGGGGGGGGGGGGGEFFGGGGGGGGGGGGGGGGGGGGGGGGGGGGGGGGGGFGGGFGGGGGGGGGGGGGGCFFFGGFGGFGGGGFDFGGGGGGEFGFGGGG=3=CEGGGGGGFGGGGGGGGGGFFEFGGEAGEGFFFGGGGGFGGG5CEFGGGGGFDFC,:AEABB6C:C@G5@F>ABGAFGEDCGFE9AEEE;DB>FF4=4C:*6.83(((/32=FF;)6488>(2(*.6.*.0((.-?.,---1-,92:<24..)-,).4(2,,((--(-3:<:B7*20-.)
@M02996:162:000000000-B87FG:1:1101:22703:6331 2:N:0:ACTGAGCG+ACTGCATA
GACTACCAGGGTATCTAATCCTGTTTGATCCCCACGCTTTCGTGCCTCAGCGTCAATAACGGATTCGTGAGATGCCTTCGCAATCGGTGTTCTGAGTAATATCTATGCATTTCACCGCTACACTACGCATTCCGCCCACGGCATCCGCATGCCAGTCTGACAGTATCAAAGGCAGTTCCGGAGGGGAGCCCCGGGCTTTCACCTCTGACTTGACAGACAGCCGACGCACCCGTTAAACCCAATCAATCGGGATAAAGGATGCACCCTCCGAAGTACGGCGGCAGCTGGCCAGGAGGGAGCG
+
CCC8CGGGFGGCEFGFEAFAFE@C,CCFEFAFGDECC,,6@@C@@FAEFDFE,6@@@FGGGG:7@FBFFFGGGFAF,;E?FFE7DFC6?689DFECCFB,C+@9>5@,D;,9E=5C>@*?CE?@EG++?++=E4A?6=C>8=E8F@)+36*0@>D,@7BDDE8,7?9FGGGFCFD?DGFFC:@+*319@EF>D>G>6,6:>@B3@98CE8+0>;);6A<,26(,6@F>@E<(1(--522;6(((/3)6*-57(74*.)(,.*5)*3(4(3(-((.-(,-(29(-((.,(,(-..2*/-,((
@M02996:162:000000000-B87FG:1:1101:24740:6348 2:N:0:ACTGAGCG+ACTGCATA
GACTACAAGGGTATCTAATCCTGTTTGCTCCCCACGCTTTCGAGCCTCAGCGTCAGTTTCTGTCCAGCAGGCCGCCTTCGCCACCGGTGTTCCTCCTGATATCTACGCATTTCACCGCTACACCAGGAATTCCGCCTGCCCCTCCAGTACTCAAGTCCTACAGTTCCAAAGGCAATCACGGGGTTGAGCCCCGGGTTTTCACCTCTGGCTTGCAGGACCGCCTGCGCTCCCTTTACACCCAGTAAATCCGGATAACGCTTGCACCATACGTATTACTGCGGCTCATGGCACGGTTTTAGC
+
CCCCCFEGGFGGGFGFCGGGGGGGGGGGFFCFGGGGGGGGGGGGGGGGGGGGGGGGGGGGGGGGGGGFGGGGGGGGGGGGGGGGGGGGGFFGFGGGGGGFFFGGGGGGCEGGF9FGG>BDGFFGGGGG,AEGCFG6DE@>DDFGGDDFDGFFGGGGGGFGFGDFFFFFC>DFGFGCFD@F>EG>FGFGCC::?@CBDGFFFFEEF;>==FGBDF*)(:F9=687;696;CD@G@CAF<C82(54/5<<2,034>)2(---.C?BGBB414.)..).).)-2-1())),4()())222:?A
@M02996:162:000000000-B87FG:1:1101:8672:6458 2:N:0:ACTGAGCG+ACTGCATA
GACTACAGGGGTATCTAATCCTGTTTGCTACCCACGCTTTCGCGCCTCAGCGTCAGTTATTGTCCAGCTAACCGCCTTCGCCACTGGTGTTCTTCCTAATATCTACGCATTTCACCGCTACACTAGGAGTTCCGTTAGCCTCGCCAACACTCAAGAACGTCAGTTTCAAAGGCAGACACGAAGTTGAGCCTCGTGCGTGCACATCTGACTTGATGTCCCGCCTACACGCCCTTTACACCCAGTAAATCCGGGTAACGCTTGCTCCCTACGTATTACCGCGGCTTCTGGATCGGGGTTAGC
+
CCCCCGGGGGGGGGGGGGGGGGGEGGGGGGGFFGGGGGGGGGFC@:,BFFGGGGGGEFGGGFGGGGGGGGDFGGGGGGGGGGGGGGGFGFGGGGGGGGGGFFGGGGGGGGGGGGFG@=@>C=B,95,<FFGGGGGGGEF@+5*6=@5F?DD5DDFD?ECDCG5<@DGGFC,*,33@:FCBEGEFEGF93CF5*9>@2F957>AEE>CEFFFE>@@1*=987:9=(/=<>=96F3.)1)23((.6+9)/762(-049(--(-9)60:?B1:3254-)-(,-,(,((-.2)))())*2/((.
@M02996:162:000000000-B87FG:1:1101:8687:6470 2:N:0:ACTGAGCG+ACTGCATA
GACTACAGGGGTATCTAATCCTGTTTGCTACCCACGCTTTCGCGCCTCAGCGTCAGTTATTGTCCAGCTAACCGCCTTCGCCACTGGTGTTCTTCCTAATATCTACGCATTTCACCGCTACACTAGGAGTTCCGTTAGCCTCTCCAACACTCAAGAACGTCAGTTTCAAATGCAGACACGAAGTTGAGCCTCGTGCTTTCACATCTGACTTGATGTCCCGCCTACACGCCCGTTACACCCAGTAAATCCGGATAACGCTTGCTCCCTACGTATTTCGTCGGCTGCTGGCACGGTGTTAGC
+
CCCCCGGGGGGGGGGGFFGGGGGGGGGGGGFFGGGGGGGGFEFDGC:FFGGGGGEGFFFGGGGGGFGGGGGGGGGGGGGGGGGGGGGGGGEGGGGGGGGGFFGFFGGGGGGGGGGGG=ADDFFG8<EBFEGGGEGG6C=DDDFGF>8FFGFDEDFGFGGGGGFBDFGG?DF;FF72;DDECEEAFGEGEG85>CGDCFFFEF@C@ACEEFFE=B7B?FF::9625;>(5B@(98(,<4FE<(/.+7<CC9>;1B72(.,--1)66:?A6-3...).((-((,-2()3((()())**1.)-
@M02996:162:000000000-B87FG:1:1101:27684:6478 2:N:0:ACTGAGCG+ACTGCATA
GACTACTGGGGTATCTAATCCTGTTTGCTCCCCACGCTTTCGAGCCTCAACGTCAGTTACAGTCCAGTAAGCCGCCTTCGCCACTGGTGTTCCTCCTAATATCTACGCATTTCACCGCTACACTAGGAATTCCACTTACCTCTCCTGCACTCTAGCAACACAGTTTCCAATGCAGTGCCGGGGTTGAGCCCCGGGCTTTCACATCAGACTTGCATCGCCGTCTACGCTCCCTTTACACCCAGTCAATCCGGCTAACGCTTGCCCCATACGTATTCCCGCGGCTGCTAGCACGTATTTACC
+
CCCCCGGGGGGFFGGGGGGGGGGGGGGGGGGGGGGGGGGGGGGGGGGGGGGGGFGGDGGGGGGGGGGGGGFGGGGGGGGGGGGGGGAFGFEGGGGGGGGGGFGGGGGGGGGGGGGGGAD?DFGGGGGCFGGGGGGGGGGGGFFG6FEFFGFFGFDFGGGFGGDCDFGG9FFFGFDGFGFEEGGGGGEGEGFDFFGBFGFF?FEE@4*:@FGFFA?+/8D=:59BE=>0?E@@FEEFFFGGDDE)=C3127)(-757((---9(,9(408?5454)).2,,,((234)62<>B).3<C)).
@M02996:162:000000000-B87FG:1:1101:7674:6505 2:N:0:ACTGAGCG+ACTGCATA
GACTACTAGGGTATCTAATCCTGTTTGATCCCCACGCTTTCGTGCCTCAGCGTCAATGTCGGATTCGTGAGATGCCTTCGCAATCGGTGTTCTGAGTAATATCTATGCATTTCACCGCTACACTACTCATTCCTCCCACGGCATCCGAATTCAAGCCCATCAGTATCAAAGGCAGTTCCCGCGTTGAGCGCAGGGCTTTCACCTCTGACTTGACAAGCCGCCTACGCACCCTTTAAACCCAATAAATCCGGATAACGCTTGCATCCTCCGTATTACCGCGGCTGCTGGCACGGAGTTAGC
+
CCCCCGGGGGGGGGGGGFGGGGGGGGGGGGGGGGGGGGGGGGGGGGGGFGGDGGGGGGGGGGGGGGGGGGGGGGGGGGGGGGGGGGGGGGGGGFGGGGGFFFGGGGGDFGGGGGGGG=@=DFGGGGGGGGGGGGGFGFGGG@BGGGDFADDEGG8,@FCGGGDCFFGGGGGFGFDGFGEFGGGGGGBFFGGFFFGDCFFEEFE=BFFEFFGFEAAFFA?9C@=@B6>23EF0C;9CFFGED2@F*>CCC6)4:BA=-----98>C?FFB24:12))6:14246782)32<DF78=CE4<9
@M02996:162:000000000-B87FG:1:1101:13208:6509 2:N:0:ACTGAGCG+ACTGCATA
GACTACAGGGGTATCTAATCCTGTTTGATACCCGCACCTTCGTGCATCAGCGTCAGTGGCACCCCAGGCGACTGCCTACGCAATCGGAGTTCTTCGTGATATCTATGCATTTCACCGCTACACCACGAATTCCATCGCCCTCTAGTGTACTCAAGGACGCCAGTTTCAACCGCGAGATCGAGTTGAGCTCGACGATTTTACGGCTGACTTGGCATCCCGCCTACGCACCCTTTAAACCCAATAAATCCGGATAACGATCGGACCTTCCGTATTACCGCGGCTGGTGGCACGGAATTAGCCG
+
CCCCCGGGGGGGGGGGFGGGGGGGGGGGGGGFFGGGGGGGGGGGGGGGGGGGGGGGGGCFFGGGGGGFGGGFGGGGGGGGGGGGFFFCGGGGGGGGGGGGGFGGGGGGGGGGGGGGG@BDDGGGGGGGGGGGGGGFGGGGGDFFGFFFFGFFGCDGDG>EGG>BFFGGGGGEGDCE9FC>EGGGG>EGEGG4BFGFFGFFEG2>;E;@4FG@EFEF;AG>E;0(61;>BG<B49)-2:C522)496<:D003<*)1(,.--*-4>A???B6:0464?9(-(40(,.47:2010023353)(
@M02996:162:000000000-B87FG:1:1101:12036:6511 2:N:0:ACTGAGCG+ACTGCATA
GACTACAGGGGTATCTAATCCTGTTTGCTCCCCGCACCTTCGCACCTCAGCGTCAGTCATCTGCTGGTAACCTGCCTTCGCCATTGGTATTCTTCCTGATATCTACAGATTTCACCCCTACACCAGGAATTCTGATTGCCCCTCAGTGACTCTAGTTATGCAGTTCTCAACGCAATTCCGGAGTTAAGCCCCGGGATTTCACACCAAGCTTGCAAAACCGCCTACATGCCCTTTACACCCAGTAAATCCGGACAACGCTTGCAACCTACGTATTACCGCGGCTGCTGGCACGTAGTTAGC
+
CCCCCGGGGGGGFFGGFFFGGGGFGGGFGGFFGGGGGGGGGGGGGGGGGGGGGGGGGGFGGGFFGGGGGGGGGGGGGGGGGEEGGGFG,CFGGGGGGGFGGFGFCF,AEGFGGGGGG@FGGFFGGGGFGGGGGGFFFDFEFBFGGDE;DFDEDEFGGCFFGGEEGFGGGA??CBGGFGEFC6@EFGDGEGGDBDDF9FFEEF5@D5=@>FGBD6:+:9C5=>8257C7BC@EDEE=EBFE<1/1@<CC87=<FEFG..(/-1)693:?::1,.().)-446(-((,5(,(840.*226:<
@M02996:162:000000000-B87FG:1:1101:5164:6525 2:N:0:ACTGAGCG+ACTGCATA
GACTACAAGGGTATCTAATCCTGTTCGATCCCCGCGCTTTCGTGCCTCAGCGTCAGTTGCGGCTTGGTGACCTGCCTCCGCGATCGGCGTTCTGTGCGATATCTATGCATTTCACCGCTACACCGCACATTCCAGCCACCCCAAACGCACTCAAGCCCCCCAGTTTCGACGGCAGTGACCGGGTTGAGCCCGGAAATTTCACCGCCGACTTAAGGGGCCGCCTACGCACCCTTTAAACCCAATAAATCCGGATAACGCTCGCATCCTCCGTACTACCGCCACTGCTGGCACGGAGTTAGC
+
CCCCCGGGGGGGGGGGGGGGGGGGGGGEFGEEEFGGGGGGGGGGGGGGGCFGGEGGGGGGGGGGGGGG@FGGGFGGDGFGG>FFGECGGGCFGGGFGGGGGFGGGGGFGGGGFFGGC89==@DFCFEEGGGGGGG=FFGF>8*@:F5F?D>@?:5CCEGGGC<?CFGEGG*6CEG?)76F5CC:<<(9@GFFF3C>AFF46EA6>F0-75C2>@7;;7C92--41,,((1--05<AADGEB<BFFF<AC1:6054*----(914542283-4(-6)4((((-,.,4583(.4))/2*6-)
@M02996:162:000000000-B87FG:1:1101:12049:6526 2:N:0:ACTGAGCG+ACTGCATA
GACTACAGGGGTATCTAATCCTGTTTGCTCCCCGCACCTTCGCACCTCAGCGTCAGTCATCTGCTGGTAACCTGCCTTCGCCATTGGTATTCTTCCTGATATCTACAGATTTCACCCCTACACCAGGAATTCTGATTGCCCCTCAGTGACTCTAGTTATGCAGTTCTCAACGCAATTCCGGAGTTAAGCCCCGGGATTTCACACCAAGCTTGCAAAACCGCCTACATGCCCTTTCCACCCAGTAAATCCGGACAACTCTTGCACCCTACGTATTACGTCGGCTGCTGGCGCGGAGTTCGC
+
CCCCCGGGGGGGGGGGCCFGGGGGGGGGGGGGE@FGGGGGGGGGGGGGGGGGGGGGFF<FFGEEFFFGGGGGGFGGGGGGGGGGDF<F<EFGFGGGGGGGGFGGFG9EAGGGGDGGGAFGGGGG?=FGGGFFFFFFGFC>FFFGG4;@8FFFGE=FGFGAFF>FGFD,=4DBD5>GFGFF+3+6>7D98DD>9AC=BGFE@E5CD58):CG2>A*==??)@9@(77@17F=2C3***8CE8?67A)1.;1069>;4)//)/+7)0:?7?:,).4)6(((,4(--30,((((,))2;*),,
@M02996:162:000000000-B87FG:1:1101:5147:6531 2:N:0:ACTGAGCG+ACTGCATA
GACTACAAGGGTATCTAATCCTGTTCGATCCCCGCGCTTTCGTGCCTCAGCGTCAGTTGCGGCTTGGTGACCTGCCTCCGCGATCGGCGTTCTGTGCGATATCTATGCATTTCACCGCTACACCGCACATTCCAGCCACCCCAAACGCACTCAAGCCCCCCAGTTTCGACGGCAGTGCCCGGGTTGAGCCCGGCAATTTCACCGCCGACTTAAGGGGCCGCCTACGCACCCTTTAAACCCAATAAATCCGGCTAACGCTCCCATCCTTCGTATTACCGCCGACGCTTGCTCCGAGTTAGT
+
CCCCCGGGGGEGGGGGGFFGGGGFGFEGGGCEC@CFGEGGFGGGGGFGGFFGGGGGGGF9FGGGGGDGFGGGGGFGGGGGGFGDEEBFFFEGFGGGGGGC@@EFCGGFFGCFGGFGG59@CEFDEDGGGGDB=,,0=BDDC=@GFGFFBG5)BC*FG>ECCE=:CFGC>EGF5)9;6+74BG5=<)6DFFC15)/48CFFFC<:7510(09<2@?)9>14:;381-922::3>2A26AFG:<:?FA4994)(-806-,-((1,6*()).-.((,.4)3,(-(((-((-().)002/1)))
@M02996:162:000000000-B87FG:1:1101:15090:6539 2:N:0:ACTGAGCG+ACTGCATA
GACTACTGGGGTATCTAATCCTATTTGCTCCCCACACTTTCGAGCCTAAATGTCAGTTGTGACCTAAGTTTTCGTTTTCACCACCGGTATTCTTCCATATATCTGCGCATTCCACCGCTCCACATGGAGTTCTAAAACTTCCTATCAAACTCTAGACTTACAGTTTCCAATGCATGCTAAGGTTAAGCCTTAGTCTTTAACACCAGACTTGTTAGTCCATCTGCGCCCGCTTTACGCCCAGTAAATCCGGATAACGCTTGTAACCTATGTCTTACCGTGGCTGCTGGCACATAGTTTGCC
+
CCCCCGFGGGGG;FGGGFGGGGEGGGGGGFEFFGGGGGGGGG<FGGGGGFAFGGGGGGGGGGGFGFDFEFGGFGA4BFGAFFCGGGGGCFGGGFGFGDFGFFGGGGGGGGE@=FFGG>EGGGGC@<A5?FGGGGGC8ECGGFFFDGE=@FBEFFG@EGGGGGFFFFGGGCAFGF@C:FE+>8FF;DDDDGDD5?DBFG7*0@DD55):>9AA8=0?CF537A7A=))11:)=DEE24)>;)0:*966395)>D437(///,+9?>CE3=7)17/9;<((.1(31.).(/,3)1*0<+)))
@M02996:162:000000000-B87FG:1:1101:10211:6559 2:N:0:ACTGAGCG+ACTGCATA
GACTACTGGGGTATCTAATCCTGTTTGCTTCCCATACTTTCGTGCCTCAGCGTCAGTTACAGCCCAGCAGGCCGCCTTCGCCACTGGTGTTCCTCCCAATATCTACGCATTTCACCGCTACACTGGGAATTCCGCCTGCCTCTACTTCACTCCAGACTTACAGTTTCAAGCGCAGCCCCGGCGTTAATCCCCGGCATTTCCCCCCTGACTTGCAATCCCGCCTACGCCCCCTTTACACCCCATAACTCCGGATAACGCTCGCCCCCTACGTCTTACTGCGTCTGCTTGCCCGTGGTTAAC
+
CCCCCGGFGGGGGGGGGGGGGGGGGGGCG<FFGG9FGGGGGGGGGGGGGGGGGGGFGGCEEEF,,6C,6C<F@FCGGGGGGEG=,@CFFGGGD,944:AFGFGGGDFGDGGGGGGGG:ADGGF,4,,,AAEGGCGD+9@4=:*+=,;?DDFE,8A,6D,=CEBFG?FGG,@*@A>>6C>*53;CCD5+37@5*:*))?EC*>(29BBDFFF@C*)+/5>6C>28@;B(6C>0C?2AFAGE((.3*().7(7((0.9--(-,1-(14(((,.(.(-.)))--((-46-56(,(.0*2/)).
@M02996:162:000000000-B87FG:1:1101:15058:6559 2:N:0:ACTGAGCG+ACTGCATA
GACTACTAGGGTATCTAATCCTGTTTGCTCCCCACGCTTTCGCACCTCAGCGTCAATATCGATCCAGGTGGCCGCCTTCGCCACTGATATTCCTCCAGATATCTACGGATTTCACTCCTACACCTGGAATTCCGCCACCCTCTCCCGAATTCTAGTCTTGCAGTATCAAGGGCAGTTCCACGGTTGAGCCGTGGGCTTTCACCCCTGACTTACAATACATCCTACGTTCGCTTTCCGCCCCGTACTTCCGATTAACGCTTCCCCCCTCCGTATTCCCGCGCCTCCTGTGCCTGGTTTAGC
+
CCCCCGGGGGGGGGGGGGGGGGGGGGGGGGGGGGGGGGGGGGGGGGGGGGGGGGGEGDGF:@FEFFF8FGGGGGGGGGGGGGGGGFFF9FFGFEFG<EFFFFGGGGGGGGGFFFG,>5+6?@FGGGGFGFGGGFGG88DEDDF?FGA:@D?DGFFBDFG9FFBFDFGC83=BGFC=BFD+@C6+@98C@F+8?*C))@AEFFC9@*)0<BF=EA4@6@8*,001*(0(0*5/82)/:1C=(,66),1.0,)6())2,((-(*((1324(--(,(..)(--(-13(4))))-)1)+2;5.)
@M02996:162:000000000-B87FG:1:1101:20385:6565 2:N:0:ACTGAGCG+ACTGCATA
GACTACACGGGTATCTAATCCTGTTTGCTCCCCACGCTTTCGTGTCTCAGCGTCAGTTGTCGTCCAGTAAACCGCCTTCGCCACTGGTGTTCCTCCCGATATCTACGCATTTCACCGCTACACCGGGAATTCCGTTTACCTCTCCGACTCTCAAGAAATACAGTTTCAAATGCAGGTTATGAGTTAAGCCCATAATTTTCACATCTGACTTGCATTCCCGCCTACACACCCTTTACACCCAGTAAATCCGGATAACGCTCGCCACCTACGTTTTACGGCCGCTGCTGGCACGTCGTTCGC
+
CCCCCGGGGGGGGGGGGGGGGGGGGGGGGGGGGGGGGGGGGGGGGGGGGGGGGGGGGGDFGGGGGGGGFGDFFGGGGGGGGGGGGGEGGGGGGGGEGGDFFBGGGGGGEGGGGGGGG>BDDFFG7CFFGDFGGGFFG>EFGFFGGC5FDGFFDEF9@8=9ECCFGFFF?;DFF7CFFGFFG9EFG+*B=GGDFFGECGFFFGFE>:4AAFEBEF<AEFC@E=26:3>7@B;2D@EFE3<C((/78)5626.6;:)2(---3C>?GFB088,(.364(((--49990)((,.,.)*28(,1
@M02996:162:000000000-B87FG:1:1101:22750:6567 2:N:0:ACTGAGCG+ACTGCATA
GACTACCCGGGTATCTAATCCTGTTTGCTCCCCACGCTTTCGAGCCTCAGCGTCAGTTATCGTCCAGTAAGCCGCCTTCGCCACTGGTGTTCCTCCTAATATCTACGCATTTCACCGCTACACTAGGACTTCCACTTACCCCTCCGACACTCTAGTTCTACAGTTTCCAATGCAGTACCGGGGTTGAGCCCCGGGCTTTCACATCAGACTTGCCGCACCGCCTACGCTCCCTTTACACCCAGTAACTCCGGACAACGCTTCCACCATACGTATTACCGCCGCTGCTGGCCCGACTTTAGC
+
CCCCCGGGGCEG+EFGGFFGGGGGFGFFGGFFEFFGGGGGGGGGGGGG84CFFGGGG@C@@FGGGCGG9E<FF:FGGGGGGFGGGGCEFFEEGFFFGEFGFFGGBFEFEEGGGFGGG=@?C>FF8EGG,AEGG@FGGDDD8DDG?@)39DFB9,=7EF=CDEDFGFGDFDGFFFCF7CE>C>EEGGEF8EGFFAC2:7FF?C*8@+*77AB@E69)(293G:8(3(6,6>@DFFBA6<GE?13)1)4<<:7((0(*---,(2)6C(5)81.)-3).)(,(-441(.4(((,,)0//+)-5
@M02996:162:000000000-B87FG:1:1101:12413:6574 2:N:0:ACTGAGCG+ACTGCATA
GACTACAAGGGTATCTAATCCTGTTTGCTCCCCACGCTTTCGAGCCTCAACGTCAGTTACAGTCCAGTAAGCCGCCTTCGCCACTGGTGTTCCTCCTAATATCTACGCATTTCACCGCTACACTAGGAATTCCACTTACCTCTCCTGCACTCTAGTTCGACAGTTTCCAAAGCAGTTCAGGAGTTGAGCCCCCGCATTTCACTTCAGACTTGCCACACCGTCTACGCTCCCTTTACACCCAGTAAATCCGGATAACGCTTGCCCCCTACGTTTTACCGCGGCTGCTTGCACGTAGTTAGC
+
CCCCCGGGGGGGGGGGGEFGFGGFGGGGGGFEGEGGGGGGGGGGGGGGGGGGGGGGGFGGGFGGGFGGGGDFGGGGGGGGGGGGGGFGGDGGGGGGGGGGGFGGGGGGGGGGGGGGG=?DDEFGGGGGGGGGGGGGG,DFGFFGGGEGFGFFGFFEGGC?EE>:EBGCF>36DFDEDGD7@8+@DFF=DGD@FFGFAEFFFG*;E6ACEFGFFFF*>B7/=::9A0559EFBCF44C>FG82/9C<E?C9>@DAA=/.(/,9;EGFF668(((-5<A(1-22(,4).,().,0)*/<.64
@M02996:162:000000000-B87FG:1:1101:15053:6577 2:N:0:ACTGAGCG+ACTGCATA
GACTACTAGGGTATCTAATCCTGTTTGCTCCCCACGCTTTCGCACCTCAGCGTCAATATCGATCCAGGTGGCCGCCTTCGCCACTGATATTCCTCCAGATATCTACGGATTTCACTCCTACACCTGGAATTCCGCCACCCTCTCCCGAATTCTAGTCTTGCAGTATCAAGGGCAGTTCCACGGTTGAGCCGTGGGATTTCACCCCTGACTTACAATCCAGCCTACGTGCGCTTTACGCCCAGTAATTCCGATTAACGCTTGCACCCTCCGTCTTACCCGCGCAGCTGGCCTGGAGTTAGC
+
CCCCCGGGGGGGGGGGGGGGGGGGGGGGGGFGGGGGGGGGGGGGGGGGGGGGGGGGGEGGGFGFGGG?FGGGGGGGGGGGGGGGGGEFEFFGGGGGGGFGGFGGGGGGGGGGGGGDF:?FFFGGGGGGGGGGGGGGGGGGGDFGGG9@?DFFGGGGGGGGGFDF8DFFGCC>EFDGFGFFFGGGGGEGEFC85@>C@G?7=D@CAF4=EFGFFAEF);>5CDDEFFF5>559D?6;8/<?8<3<AEF5;=.6;56+/(,-(1)5CBB<(,-(,4<2((((-4(-4?470()-0)232.44
@M02996:162:000000000-B87FG:1:1101:23083:6642 2:N:0:ACTGAGCG+ACTGCATA
GACTACCAGGGTATCTAATCCTGTTCGTTCCCCGCACTTTCGTGCATGAGCGTCATTAACGGCCTGGTAAGCTGCCTACGCAATCGGTGTTCTTCGTCATATCTATGCATTTCACCGCTACACGACGAATTCCGCCTACCTCGACCGCAATCAAGTCAACCAGTATCAATGGCGGGATGAGGTTGAGCCTCACGATTTGACCACTGACTTAACTGACCGCCTGCGCACCCCTTAACCCCAATAAATCCGGATACCGCTCGCATCCTCCGTATTACCGCCGCTGCTGGCACGGGATTAGCCG
+
CCCCCGGGGGGGGGGGGGGGGGGGGGGGGGFFGGGGGGGGGGGGGGGGEGGGGGGDGGFGGGGGGGGGFFGGGGGGGGGGCFGGGGCCFGGGGFGGGDGGDFGGGGGGFDFFFGGGG:@DDFEDDGGGGGGGGGCGGEGGGEFGCEAF9=?EFDFFGGGGGGFFGFGGGCDF?AGE@GD)<EFGFFEGF?C@FFD??GFFEE@?E47@EFFEE73*68C;:(,4((46>G(47:6)4(;C18>586427(03:683-----1--2,).23..54.)(4(,-,--)).42,,4))*2+).4,
@M02996:162:000000000-B87FG:1:1101:17296:6681 2:N:0:ACTGAGCG+ACTGCATA
GACTACAGGGGTATCTAATCCTGTTTGCTCCCCACGCTTTCGAGCCTCAGCGTCAGTTAGAGCCCAGCAAGCCGCCTTCGCCACTGGTGTTCCTCCGAATATCTACGCATTTCACCGCTACACTCGGAATTCCGCTTGCCTCTACTCCACTCAAGAACTACAGTTTTGGATGCAGTGACGGGGTTAAGCCCCGACATTTCACATCCAACTTGCAGTCCCGCCTGCGCTCCCTTTACACCCAGTAATTCCGGACAACGCTTGCCACCTCCGTATTACCGCGGCTGGTGGCACGTAGTTAGC
+
ACCCCGFGGGGGGGGGFFGGGGGGGGGDGGDFEGGGGGGGGGGGGGGGGGGGGGGGGGAEDFFFGGFGGGGGGGGGGGGGGGGGGG=FFGGGGGGFGDBFGFGGGGGGGGGGGGGGG>DGGGGGGGGBFEGGGFGGGFGGGDF7@DDFFGFDGDA:?EGAEFDFGFF8D8EBDFCFAFA>CBECEFFGEGG=@AD)5@AEAEEFEFBBFFGFEA;?BA?:C:11=9@;@C?3:;<<E@BC=;E)/)4:::5(3>4C-----15>FF:(47,,2:<94(4--3((1,(((47?;0219-6<
@M02996:162:000000000-B87FG:1:1101:17274:6688 2:N:0:ACTGAGCG+ACTGCATA
GACTACAGGGGTATCTAATCCTGTTTGCTCCCCACGCTTTCGAGCCTCAGCGTCAGTTAGAGCCCAGCAAGCCGCCTTCGCCACTGGTGTTCCTCCGAATATCTACGCATTTCACCGCTACACTCGGAATTCCGCTTGCCTCTACTCCACTCAAGACCTACAGTTTTGGATGCAGTGACGGGGTTAAGCCCCGACATTTCACATCCCACTTGCAGTCCCGCCTGCGCTCCCTTTACACCCAGTAATTCCGGACAACGCTTGCCACCTACGTATTACCGCCGCTTGTGTCAAGTGGTTAGC
+
@@CCCGGFGG>@FFGGCCEFGGGGGFGEGGFFE@FEGGGGGFGGGGGGGGGGEGGGGFGA9FFAC@FGFGGFEGGGGGGGGGGGGGGFFEFGGFGFCCG:?DFGGGGGGDEFFGGGG@BDDFGFGGG7:FFGG@EGG8DGGEFFGDEFFGFF8,8C,@EGG,><=CF?8DEFF5+@58E>B8>9CC87AFGF4*?==;FFFG*06/(0-/;5:4.4;AC@G0/226>(:C@;C;36?AGG01(-*)6AFB>165(*--(--9:)7<07(-,)).).4(,--4((-2)(-)))1*+32).4
@M02996:162:000000000-B87FG:1:1101:17290:6699 2:N:0:ACTGAGCG+ACTGCATA
GACTACAGGGGTATCTAATCCTGTTTGCTCCCCACGCTTTCGAGCCTCAGCGTCAGTTAGAGCCCAGCAAGCCGCCTTCGCCACTGGTGTTCCTCCGAATATCTACGCATTTCACCGCTACACTCGGAATTCCGCTTGCCTCTACTCCACTCAAGAACTCCAGTTTTGGATGCAGTTCCGGGGTTAAGCCCCGACATTTCACATCCAACTTGCAGTCCCGCCTGCGCTCCCTTTACACCCCGTACTTCCGGTCCACGCTTGCCACCTACGTTTTACTGCCGCTGGTGGCCAGTAGTTAGC
+
@CCCCFEGGGCFFFGGFFGGGGGGGGGGGFDC@CFGEGGGGEFGGGGGGGFGGGGGGGEFCGFGG8FFFG?FDGGGGGGGGGGG?FCFCC@EGGFG:@F?BFFFGGDG+BFEGFGGG@BDDCF=F7:=CDGGG8CGGGGGGFFGGADF??BD,@6:@ED8DFFGG?DC6>EFGFGG+2;*@BEEF5>G@FGF>*CAAFFC?C?EBFF36F8*>A*4386(=666;(6(6>@(;374).<5(780)4<AC2)((039(-(,(1(4C?(4:8.(.2.4)).,-1((-.3610((/*330)-)
@M02996:162:000000000-B87FG:1:1101:24156:6701 2:N:0:ACTGAGCG+ACTGCATA
GACTACAGGGGTATCTAATCCTGTTCGATACCCACGCTTTCGAGCATCAGCGTCAGTGGCGCTACAGTAAGCTGCCTTCCCAATCGGAGTTCTTCGTCATATCTAAGCATTTCACCGCTACACGACGCATTCCGCCTACTTCCTCCTTACTCAAGTGCTCCAGTTCGCGCTGCAGTGCACACGTTGGGCGCCTACATTTCCCCACACGCTTAAAGGACCGCCTACGCTCCCTTTAAACCCAATAAATCCGGATAACGCCCGCACCTCCCGTCTTACCGCGGCTCCTGGCACAGACTTGGC
+
CCCCCG@CEGCGGGFGGGGGGGGGG-CFGFEEGGFGGGGGGGCFG:EGGGGGGGGGGG?@CF@:@DF<CFFFGG,AEGGCFFFGGGGCGGGGGEFDFGGGG7=DFEFGGGGCCFGGG>B?GEGG@BE+@FGGGGDG>B?,=;+6+3),?DFFGGDFGFFGGF5BE+0C66+*@*+@*=C*9DECFF5D@4?)39FEEFFF*4(-0)65>AGF4+70/22.*,/(,2:(6=;(:=2><7FG(8:)*6:>99E?3)4*-,-,4/,37((.46.(,4-)((-(,,(((,47::?(79/+3..8
@M02996:162:000000000-B87FG:1:1101:13336:6710 2:N:0:ACTGAGCG+ACTGCATA
GACTACCCGGGTATCTAATCCTGTTTGCTCCCCACGCTTTCGAGCCTCAACGTCAGTTACAGTCCAGTAAGCCGCCTTCGCCACTGGTGTTCCTCCTAATATCTACGCATTTCACCGCTACACTAGGAATTCCACTTACCTCTCCTGCACTCTAGTTCGACAGTTTCCAAAGCAGTTCAGGAGTTGAGCCCCCGCATTTCACTTCAGACTTGCCAAACCGTCTACGCTCCCTTTACACCCAGTAAATCCGGATAACGCTTGCCCCCTACGTATTACCGCTGCTGCTGGCACGTAGTTAGC
+
CCCCCGGGGGGGGGGGGGGGGGGGGGGGGGFFGGGGGGGGGGGGGGGGGGGGGGGGGFGGFGGGGFGGGGGFGGGGGGGGGGGGGFFFFFGGGGFFGFFGFFGGGGGGGGGGGGGGGADGGGGGGGGFGGGGGGGGGCFGGFFGGGDGFGDEGGFGGGGFGE5BFFGA9A3DFFDADGDFFFEGGGFGFGGAEADFFGFFEGF@C984@FGFFFAF=?>:46-/9>B9=EFBGF<<C<FE?<@3A)57C()68>>C(.//,922>96:3,42)4)6.4((,40)544(,32:0)*2<-)6
@M02996:162:000000000-B87FG:1:1101:24157:6719 2:N:0:ACTGAGCG+ACTGCATA
GACTACAGGGGTATCTAATCCTGTTCGATACCCACGCTTTCGAGCATCAGCGTCAGTGGCGCTACAGTAAGCTGGCTTCCCAATCGGAGTTCTTCGTCATATCTAAGCATTTCACCGCTACACGACGAATTCCGCCTACTTCCTGCGTACTCAAGTGCTCCAGTTCGCGCTGCAGTGCAGACGTTGGGCGCCTACATTTCACAACACGCTTAAAGCACGGCCTACGCCCCCTTTAAACCCACTCAATCCGGATAACGCCCGGACCTTCCGTATTACCTCGGCTGCTGGCACGGAATTAGC
+
CCCCCGGGGGGGGGGGGGGGGGGGGGGGGGGFGGGGGGGGGGGGGGGGGGGGGGDGGGGGGGGGGGGGGGGGGGFGFGGGGGGGGGGFGGCGGGGGGGGGGFGGGGGGGGGGGGGGE:?DDEGEGGGGGGGGGGGGG>EFGEFGFGBFAGFFFG?DEGCFGGEFGFGGGGGFGFGGFGFF,DECFGFGFCGAEEGBEFFEFG<E>6>@FEGFCAEF@FC>C68=D<1(.:93D)66<<;8?1((05<AF>E08546-.---177D(5>3:5(.56>4).(((-(-5,8128?<@;;C4).
@M02996:162:000000000-B87FG:1:1101:13320:6719 2:N:0:ACTGAGCG+ACTGCATA
GACTACCCGGGTATCTAATCCTGTTTGCTCCCCACGCTTTCGAGCCTCAACGTCAGTTCCAGTCCAGTAAGCCGCCTTCGCCACTGGTGTTCCTTCTAATATCTACGCATTTCACCGCTACACTAGGAATTCCACTTACCTCTCCTGCACTCTAGTTCGACAGTTTCCAAAGCAGTCCCGGAGTTGAGCCCCCGCATTTCACCGCAGACTTGCCCTACCGCCTACGCTCCCTTTAACCCCAGTAAACCCGGATAACGCTTGCCCCCCACGTTGTCCCGCGGCCGCGTGGCAGCAGTTAGC
+
CCCCCG8FGGGG7FGGGFFFGGGGGGGGGGFEFFGGG@FGGG@FGGGGG?FGGGGGGG,FC<9C<,CC<<EC,@FGGGGGGDGC8DFFGGGG;9,9CF,EFFGGF9DEGGGGGGGGG>BDDFFD,A:,EFFGG=E98@E,+::=89=E6FFEE9@FAD+6@@=?3CFGGCABFFFG*=0@=6@AFFEG8?48A@>5)>FF*,*)-*)0:FC*6;.)02;2*-(/,,(((:3,:;)))7FGD(/);<),/-0(4><7-(--(94.>9((,(-((-)-3(-((((-,(42((.4))2<<54>
@M02996:162:000000000-B87FG:1:1101:16373:6721 2:N:0:ACTGAGCG+ACTGCATA
GACTACCAGGGTATCTAATCCTGTTTGCTCCCCACGCCTTCGAGCCTCAGCGTCAGTAATCGTCCAGTAAGCCGCCTTCGCCACTGGTGTTCCTCCTAATATCTACGCATTTCACCGCTACACTAGGAATTCCACTTACCTCTCCGACACTCTAGCTCAACAGTTTCAAAAGCAATCCACGGGGTTGAGCCCCGGGATTTCACTTCTGGCTTGCCAAGCCTCCTACGCTCCCTGTACGCCCAGTAACTCCGCATACGCCGTGCACCCTACGTATTACTGCGCAGGCGTGCACGTATTTAG
+
CCCCCGGFDGECCFFGGEGGGGGGCFG?FC<C@FEEEGG7EFGGGGFGFFFGGGGGG9CFGDGGGGGGDGEFGGGGGDGGCEGGFD8CFCEGE@FGGFGCD7DDEGGGDCEFGDFGGFBDG@FGFCFAEFCFF8EGGFGGFF58A+8BADDBFGGDA@?==D8C=+FC?;@D?D=8;D5DCEGE@C=784@8?DCA)>4;ECC*6AECBFFD@4>466:2,--8@.:7(1(3C8/.)248(///16))26B((),2((((-),(::(((,-.).,.:)))-(((,(((--(5))23<4-:
@M02996:162:000000000-B87FG:1:1101:11022:6721 2:N:0:ACTGAGCG+ACTGCATA
GACTACACGGGTATCTAATCCTGTTCGATCCCCGCGCTTTCGTGCCTCAGCGTCAGTTGCGGCTTGGTGACCTGCCTCCGCGATCGGCGTTCTGTGCGATATCTATGCATTTCACCGCTACACCGCACATTCCATCCACCCCCAACGCCCTCAAGCCCCCCAGTTTCGCCGGCAGGGACCGGGTTGAGCCCGGAAAGTTCACCGCCGACTTCAGGGTCCGCCTGCGCACCCCTTAAACCCACTAAATCCGGATAACGCTCGCATCCTCCGTCGTCACGCTGCCGCTGGCCAGGGGGTAGC
+
CACCCFFFGGGG:FGGCCGGGGGFDGEFGGDFGEGGGGDGEGGGGGGGGGGGGECCGF<FC:FFGDFGFFFFG8FGFGFGG=CGD=CCFGDEFDGF9F=F+*@8=FGFFFEGCFFFC03+68DFBC+@F>CFFD,=D3@=DA*?>C)@*<98,3*@FFGGG*03467:/E*4*))*):6:**:=CD0*,:E3)))-(3*))0)-4.((()9).9)5(5*(:(((((-(-C(-9.)6)),;1(43<?<><75-45.*--,--1-37827:9-((-(3(((((((,3(4(,3((0)**2(,,
@M02996:162:000000000-B87FG:1:1101:11043:6725 2:N:0:ACTGAGCG+ACTGCATA
GACTACACGGGTATCTAATCCTGTTCGATCCCCGCGCTTTCGTGCCTCAGCGTCAGTTGCGGCTTGGTGACCTGCCTCCGCGATCGGCGTTCTGTGCGATATCTATGCATTTCACCGCTACACCGCACATTCCAGCCCCCCCAAACGCACTCAAGCCCCCCAGTTTCGACGGCAGTTACCGGGTTGAGCCCGGAAATTTCACCGCCGACTTAAGGGGCCGCCTACGCCCCCTTTAAACCCAATAAATCCGGATAACGCTCGCCTCCCCCGTATTCCCGCGGCTGCTGGCACGGGGTTAGC
+
CCCCCGGGGGGGGGGGGGGGGGGGGGGGGGGGGFGGGGGGGGGGGGGGGGGGGGGGGGFGEEGGGGGGDFGGGFGGGGGGG@CGD>BFFGGGGGGGGGCEFFGGFGCFFGGGGGGGD8<=DDGGGGGGGGGGGGD=D+@CGB50CG=FFGDFGCFGFGGGGEDFGFG?:ECEG>CG++1;8C7=ED397CG1B@/64<?BFGA6>D06>>D><64.(0C9E91:?BF((:9(2824<>FG6??)96-4937::362(---(1((14(-4,-(,5)),3-(,-4(45),((.3))*2C8(2
@M02996:162:000000000-B87FG:1:1101:14407:6734 2:N:0:ACTGAGCG+ACTGCATA
GACTACAGGGGTATCTAATCCTGTTTGCTCCCCACGCTTTCGAGCCTCAACGTCAGTTACCGTCCAGTAAGCCGCCTTCGCCACTGGTGTTCCTCCTAATATCTACGCATTTCACCGCTACACTAGGAATTCCGCTTACCTCTCCGGCACTCGAGTCTTACAGTTTCCAATGCAGTTTGGGGGTTGAGCCCCCACCTTTCACATCAGACTTGCATGACCGTCTACTCTCCCTTTACACCCCGTCAATCCGGATAACGCTTGCCCCCTCCTTATTACCGCGGCGTCTAGCACGTAGTTCGC
+
CCCCCGGGGDGGGGGGGGFGGGGGGGGGGGGFGGGGGGGGGGGGGGGGGGGGGGGGGGFGGGGGGGGGGGGGGGGGGGGGGGGGGGFGGGGGGFGGGEFGFFGGGGGGGGGGGGGGG>@8DFGF8AFB9FFFGFGGGDFGGEFGG75:?DFFB,@FFFGGGADCFFGFF;FFGDCGFGFF>EGGEGFC5CGAFBGABFFFFE4CE;73;AFEFFFA*;?/2,/,))//.B@@GF).6=E8(4:(:87403.(()-9----(14:D>F(((-)...<>:0(,-,(-((.-)400)2;9)(-
@M02996:162:000000000-B87FG:1:1101:16386:6736 2:N:0:ACTGAGCG+ACTGCATA
GACTACCAGGGTATCTAATCCTGTTTGCTCCCCACGCCTTCGAGCCTCAGCGTCAGTAATCGTCCAGTAAGCCGCCTTCGCCACTGGTGTTCCTCCTAATATCTACGCATTTCACCGCTACACTAGGAATTCCACTTACCTCTCCGACACTCTAGCTCAACAGTTCCAAAAGCAATCCACGGGGTTGAGCCCCGGGTTTTCACTTCTGGCTTGCCAAGCCGCCTACGCTCCCTTTACGCCCAGTACATCCGGATACCGCTTCCACCATACGTATGACCCCGGCTGCTGGCACTTTTTTAG
+
CCCCCGGCGGFEFGGGGGGGGGGGGGGFGGEE@FGGDGGGGGGFGGGGFGGGGGGGGGGGGGGGGGFGGGCFGGDGGGGGGGGGGGFF@EEGGFGGGFGFGFGGGGGGGGGGGGGGD>?CDDGGGDGFAFGGGFFDDDAEGFFGGE)@?GFFGFCGAFDDEFDFGFGGGF?FGF6,;FBDCEGECCAF@FDCFFG25B?9EFEE?FEE6ADD2?EA3)75*86;;@<F1;>DGE;))/<842,(1)6)2,)3234*)(--(*5);?(5)(.,.6.)6.(-,(,(-(.,28:2))++3((.
@M02996:162:000000000-B87FG:1:1101:26022:6737 2:N:0:ACTGAGCG+ACTGCATA
GACTACAGGGGTATCTAATCCTGTTTGATCCCCATGCTTTCGTGCCTCAGCGTCAGTTTATGCCCAGATAGCCGCCTTCGCCTCTGGTGTTCTACCCAATATCTACGAATTTCACCTCTACACTGGGTATTCCGCTATCCTCTACATCACTCTAGCTTAATAGTTATAATGGCAATTCCAAAGTTGAGCTCTGGCATTTCACCACTATCTTATTAAACCGCCTACACACCCTTTACGCCCAGTAATTCCGAACAACGCTCGCCCCCTTCGTATTACCGCGGCTGCTAGGACGACTTTTGC
+
CCCCCGGGGGGGEFGGFGGGGGGGGGGGGGGGGGGGGGGGGDGGGGGGGGGGGGDGFGGGGGGGGGGGGGGGGGGGGGGGEGGGGGGGGGDGFGGGGGGFFFFGFEGGGGGGFGGGF:@AFFC8BFCFC:EGGGGGGGGGGFFGFEDEFGFFG9?E8C,@@FFFF9=EFGGFGBFGFGFFGF8EF876:9DDFFGFFGFFFGFFFFEDEFGCC?EEF9+8488=C)):>EBBGEACFDGD))0*+988CE?256770,//.16;C>1((,/63;95<(-42((((.).().-0)*/3)-)
@M02996:162:000000000-B87FG:1:1101:12598:6745 2:N:0:ACTGAGCG+ACTGCATA
GACTACACGGGTATCTAATCCTGTTCGATCCCCGCGCTTTCGTGCCTCAGCGTCAGTTGCGGCTTGGTGACCTGCCTCCGCGATCGGCGTTCTGTGCGATATCTATGCATTTCACCGCTACACCGCACATTCCAGCTACCCCACACGCACTCAAGCCCCCCAGTTTCGACGGCAGTGACCGGGTTGAGCCCGGAAATTTCACCGCCGACTTCAGCGGCCGCCTCCGCACCCTTTAAACCCAATAAATCCAGAAAACGCTCGACTCCTCCGTATTACCGCCGCCTCTTGCGCGGATCTAGC
+
CCCCCGACFGGGGGGGGFFGGGGGGGGDFGEEF:@@FGGGGGGGGGGGGGGGGGGGGG9EF:CCFCEGGGFFFGGGGEGGG7@FDEFCCFGGGGE@FG7F79D+7@EFGGCGGGGGG=ADDGGG7FCG>DGGG,7=F=EF?=5+=E)@@DBE,@CGCFEEEGADFFG97B*:EEC7/+9ACED=FG@F@GG0>)994@BAACA06)43485)68))(8>9C4((,4:--::1>D9A)2CE13(.=<64<)*)(0,2----()(-18<?B;220..6<<6(30((-()-4(37.)**3.)-
@M02996:162:000000000-B87FG:1:1101:7407:6755 2:N:0:ACTGAGCG+ACTGCATA
GACTACCCGGGTATCTAATCCTGTTCGATCCCCACGCTTTCGTGCCCGAGCGTCAATGCAGGACTGGCGAGCTGCCTTCGCTATCGGGGTTCTGTGGCATATCTATGCATTTCACCGCTACACGCCACATTCCGCCCGCCTCGACCGCATTCCAGCGCGGCAGTATCAACGGCACTTCGGGGGTTGGGCCCCCGGATTTCACCGCTGACTTGTCGCGCCGCCTGCGCACCCTTTAAACCCAATGAATCCGGATCACGCCCGCCTCCTCCGTATTACCACGGCTGTTGGCATGGTGTGAGC
+
CCCCCGGGGGGGGGGGAEFGGGGGGGGGGGGGCGGGGGGGGGGGGFGEFFGDCFFFGGGGGGCDEGFGFGGGGGGGGGGGGGGGGGGEGGGEGCEGGGGGG?F@FFFGGGGGGGGGG>?CD9FEGGCCFGGGGGGDGGGGGFEGGGAGFGFFG9FFECGGGGFF91:BFBC>E5D6AG0)8CE:>D>DBGC6>BD63*6:<CDB6)(47BGAF?8<6@C157142(7-,8:2<8).48FC603(/-4494)(,).2(.(--1(4*,((,-((,.)-.).((((((,),,)).0*3;/.6(
@M02996:162:000000000-B87FG:1:1101:16266:6767 2:N:0:ACTGAGCG+ACTGCATA
GACTACAGGGGTATCTAATCCTGTTTGCTCCCCACGCTTTCGAGCCTCAACGTCAGTTACAGTCCAGTAAGCCGCCTTCGCCACTGGTGTTCCTCCTAATATCTACGCATTTCACCGCTACACTAGGAATTCCACTTACCTCTCCTGCACTCTAGTTCTACAGTTTCCAAAGCAGTTCAGGAGTTGAGCCCCCGCATTTCACTTCCCACTTTCCACACCGTCTACGCTCCCTTTACACCCAGTAAATCCGGATCACGCTTTCCCCCTACGTCTTACCGCCGCTGCTGGCACGCTGTTCGC
+
CCCCCGCCFGGGGGGGGGGGGGGGGGGGGFFGGFGEGGGGGGGGGGGGFAFGGGFGGGFF9<FGGGGGGGGFFGGGGGGGGGGGFFFFGGGGGGGGGFCGADGGGGGGGGGGGGGGD>BDCEGE8ED==EGGF@EGFDCFCEFGGE<EFGDD@EGEFF,,C88BED@,D,,;F?C=BFD;E3@DGGEG)DGFBFGFAGFE5<A;@*)*:>D*;A<+::D=10:)14>@DGFBFE4>77FG=?@);5?C7:)((),*//,//2>7FB9:1(.(.4)-22(((-,-7?)50(,,))*2<)-4
@M02996:162:000000000-B87FG:1:1101:7416:6772 2:N:0:ACTGAGCG+ACTGCATA
GACTACCCGGGTATCTAATCCTGTTCGATCCCCACGCTTTCGTGCCCGAGCGTCAATGCAGGACTGGCGAGCTGCCTTCGCTATCGGGGTTCTGTGGCATATCTATGCATTTCACCGCTACACGCCACATTCCGCCCGCCTCGACCGCATTCCAGCGCGGCAGTATCAACGGCACTTCGGGGGTTGGGCCCCCGGATTTCCCCCCTGACTTGTCGCGCCGCCTGCGCACCCTTTACACCCAATCAATCCGGATCACGCTCGCACCCTCCGTATTACCGCCGCTGCTGGCTCGGCGTTCCG
+
CCCCCGGGFGGGGGGGGGGGGGGGGFGGGGGGGGGGGGDGGGGGGGFGFDFGGG,8F<EFFGGD<CFGFGGGEFFFFGGFG?CEDEF7:FFFG9E?<FFFG+@DEFFFGFFGGGGGG:?=CEG=8FFGAFGGFFDGCCEGGD*=DCAEED?CF=+5*@>5B55F@FGCGF5?CB):6=1A5ECCGD0).:E9BBC>B*66)<<((707?FC-5B?F(.97=9((.-4,4C:(97))64FEF04(05947(.-457*-,((-/4(),,,8>:214.24(,,--,4443(8(,(..21:(.(
@M02996:162:000000000-B87FG:1:1101:11701:6773 2:N:0:ACTGAGCG+ACTGCATA
GACTACACGGGTATCTAATCCTGTTTGCTCCCCACACTTTCGCGCCTCACCGTCAGTTACTGTCCAGCAATCCGCCTTCGCCACTGGTGTTCTTCCTTATATCTACGCATTTCACCGCTACACAAGGAATTCCGATTGCCCCTCCAGCACTCAAGAGAAACAGTTTCAAATGCAGTTTATGGGTTAAGCCCATAGATTTCACATCTGACTTGCCTCCCCGGCTACACGCCCTTTACACCCAGTAAATCCGGACAACGCCTGCCACCCACGATTCACCGCCGTTGCTGGCAGGAGGTTAGC
+
CCCCCGFGGGGGGGGGGGFFGGGFGGFFGGFFGCBCGGGGGGGGGGGGGGGGGGGGGECGFCFGGGGGG?GFGGGGGGGGGGGGGGEGGFGGGGGGFEFGEFD8>F@C6CCFFFCFB:@?C9EDC@FG@FEEGE+@D@AEGDFGG88FFGFEBDFF?88DD=8AEFGA7DFFGFGGFDECCDGGGG<C8CG@AFFF=CFFFG**3=A5AB90>A**:9;5;:99B*5(2;52C7>>53<8;(6C+9C<;:0(7>0<.((/(18)9((-4(((.).6)-,(((,--46?(((())*22),.
@M02996:162:000000000-B87FG:1:1101:11721:6780 2:N:0:ACTGAGCG+ACTGCATA
GACTACACGGGTATCTAATCCTGTTTGCTCCCCACACTTTCGCGCCTCACCGTCAGTTACTGTCCAGCAATCCGCCTTCGCCACTGGTGTTCTTCCTTATATCTACGCATTTCACCGCTACACAAGGAATTCCGATTGCCCCTCCAGCACTCAAGAGAAACAGTTTCAAATGCAGTTTATGGGTTAAGCCCATAGATTTCACATCTGACTTGCCTCCCCGGCTACACTCCCTTTCCACCCCGTAAATCCGGACACCGCTTGCCACCTACGCATTCCCGCGCCTCCTGTCTCGTTGTTACC
+
CCCCCGGGGGGGGGGGGGFGGGGGGGGGGGGGGGGEGGGGGGGGGGGGGGGGGGGGGFCFGFGGGFEGGGGGGGGGGGGEEFGGGGGGFFGGGGGFGGEGGFFGGGGGGGGGGGGGG@AGDEF?88EFEGFFGFCCD8@@FDFGG8=FFGFFG8A=8=8=ECDDAFGGD>F@FFDDDFEFEFFGGDEFCGFDFF6*7CFFFFEAE=*;AA<*AFEFFFD29::<>.:*0?BDGE4458FD(16(>D37;6:(987*,..3:FF2>::7::((,,).)(--(((((,5))).50)0/1).)
@M02996:162:000000000-B87FG:1:1101:15628:6808 2:N:0:ACTGAGCG+ACTGCATA
GACTACTGGGGTATCTAATCCTGTTTGCTCCCCACGCCTTCGAGCCTCAACGTCAGTTATCGTCCAGCAAGCCGCCTTCGCCACCGGTGTTCTTCCATATATCTACGCATTTCACCGCTACACATGGAATTCCGCTTGCCCCTCCGACACTCAAGCAATATAGTTTCCAAAGCAGTCCCGCAGTTGAGCCGCGGGCTTTCACTTCATACTTACATCGCCGTCTTCGCTCCCTTTACACCCAGTAAATCCGGATAACGTCTGCCCCCTCCGTATTACCTCCGCTGCTGGCTCGTGTGTCAC
+
CCCCCGGGGGGGGGGGCEFFGGGGGGGGGGFG:FCGGGGGGGGGGGGGGEFGGGGGGFCFGFGGGGGGGGFFGGGGGGFGGGGGGGEFGGGFFAEF<EGGFD8@FGGGGGGGGGGGG:@=DFF?EC8?FGGGG?GCC+@E=55==C5F?DFFF8DF1DGFDF*CFFF8C>,;DF6C?CC>C:>?FC**3C*>D>D@@GFEFGEE)+)19:@E<A?7(5:124,()//48:32C>55).2:((.606:90(.(6822-.(.-05,192(44-.,8).))-(-442(),4(()-.)2*/-))
@M02996:162:000000000-B87FG:1:1101:15625:6826 2:N:0:ACTGAGCG+ACTGCATA
GACTACTGGGGTATCTAATCCTGTTTGCTCCCCACGCCTTCGAGCCTCAACGTCAGTTATCGTCCAGCAAGCCGCCTTCGCCACCGGTGTTCTTCCATATATCTACGCATTTCACCGCTACACATGGAATTCCGCTTGCCCCTCCGACACTCAAGCAATATAGTTTCCAAAGCAGTCCCGCAGTTGAGCCGCGGGCTTTCACTTCAGACTTACATCGCCGTCTGCGCTCCCTTTCCACCCAGTAAATCCGGATAACGCTTGCCCCCTACGTTTTACCGCGGCTGCTGGCACGTAGTTAGC
+
CCCCCGGGGGGGGGGGCEFGGGGGGGGGGGFFGGGGGGGGGGFGGGGGFFGGGGGGGGCFGFGGGGGGGGGGGGGGGGGGGGGGGGFGGGGGGFGG?FFFGFGGGGGGGGGGGGGGGADDGFG9F=FEGGGGGGGGGFFEGDFGG=0F>DFF8DFG8,@9@=;CGFGGGF39@?FGFGF>E8ECC>CFEG@>*:C@9CFF<97;@8)<@FF3A4?A(:<9=662;16>?GBBDB).54AC6(5)96:AC40(,)69(,--(9:?F79(8(.(.--876((,(,-()),((,45)*20)..
@M02996:162:000000000-B87FG:1:1101:15640:6838 2:N:0:ACTGAGCG+ACTGCATA
GACTACTGGGGTATCTAATCCTGTTTGCTCCCCACGCCTTCGAGCCTCAACGTCAGTTATCGTCCAGCAAGCCGCCTTCGCCACCGGTGTTCTTCCATATATCTACGCATTTCACCGCTACACATGGAATTCCGCTTGCCCCTCCGACACTCAAGCAATCTAGTTTCCAAAGCAGTCCCGCAGTTGAGCCCCGGGCTTTCCCTTCAGACTTACATCGCCGTCTGCGCTCCCTTTTCACCCAGTAAATCCGGCTCACGCTTGCCCCCTACGTTTTACGTCGCCTCCTGTCGCGGTGTTATC
+
CCCCCGGFGGGGDFGGGFFFGGGGFGFFFFFGEFGGGGGGG?@EFGGGFGGGGGFGGGFFGFGGGFDGGGGFGGGGGGGGGGGGGGGGGGGGGFGGCFCFAFGGFGFGGGGGGEFGG:BCC9E,=<AFFGGGGFGGC6=DDDFGD@=G5DFD,@DF,AG8D=;CFFFE+@7CFFGGFGC5C5@@FG@F8,*1*/*::FFF*ABFFFC4>;D6E=CF9:D(1,(3)..(/183C;)6)9CF6(.)*).62173().2..,(-130999(.3.(.--)(..-((((,(.),(4())2;C)))
@M02996:162:000000000-B87FG:1:1101:12319:6863 2:N:0:ACTGAGCG+ACTGCATA
GACTACAGGGGTATCTAATCCTGTTCGATCCCCGCGCTTTCGTGCCTCAGCGTCAGTTGCGGCTTGGTGACCTGCCTCCGCGATCGGCGTTCTGTGCGATATCTATGCATTTCACCGCTACACCGCACATTCCAGCCACCCCAAACGCACTCAAGCCCCCCAGTTTCGACGGCAGTGACCGGGTTGAGCCCGGAAATTTCACCGCCGACTTAAGGGGCCGCCTACGCACCCTTTAAACCCAATAAATCCGGATAACGCTCGCATCCTACGTTTTACCGCAGCTTCTTGCACGGGGTTAGC
+
CCCCCGGGGGGGEGGGFFFGGGGGGGGGGGEFFCGGGGGGGEGGGGGGGGGGGGGGGGAF7FGGGGGGGGGGGGGGFGGGGGGGGE:FFFGGFFGFGGGFGBFGGGGGGGGGGGGGGAFDD9FGGGEECFGGGD9=D8DEGAA+=GDGFDFFEFGGGFGGGC<:CFG>:CCBGFGF)+.8:B7=<D8C@EG0A:7;<F?BFGAF>BB>;:D<AF2.7@D>E3(4<BF4-?:(9:)6<AGG(:(376--91701<<*(-(,-124<2)).4.((,.).32(-22))6)64))(0)2/:?1)
@M02996:162:000000000-B87FG:1:1101:16685:6875 2:N:0:ACTGAGCG+ACTGCATA
GACTACCAGGGTATCTAATCCTGTTTGCTCCCCGCACCTTCGCACCTCAGCGTCAGTCATCTGCTGGTAACCTGCCTTCGCCATTGGTATTCTTCCAGATATCTACAGATTTCACCCCTACACCTGGAATTCTGATTGCCCCTCAGTGACTCTAGTTATGCAGTTCTCAACGCAATTTCGGAGTTGAGCTCCGAGATTTCACACCAAGCTTGCAAAACCGCCTACATGCCCTTTACGCCCAATAATTCCGAACAACGCCCCCAACTTACGTGTTACCGCGGCTGCTGGCACTTATTTAGC
+
BBCCCGGGGGGGGFGGC<EFGGGGGGGGGGFGEEGGGGGGGGGGGGGGGGGGGGGGGGGGGGGGGGGGGGGFGFFFGGGEGGDGCDEFGGGGFFGF<FFGEFGGGGGGDEGGGGGGG=FFGFFGF<EECFGGGCFFG,E@DDFGF8E9DDFEG;FFF,ECD=5CFFFFG9FBGDGGFGFF>@CEEGFC8DED>595CFFEFG7=>*:CFFGDF>AA5AD=@::>BEE<@DBEGF4>(5CE>>-)1)97:3:0()(2.,..(9((/4))--.(..).),-46-((-).(24)(01003...
@M02996:162:000000000-B87FG:1:1101:20352:6891 2:N:0:ACTGAGCG+ACTGCATA
GACTACACGGGTATCTAATCCTGTTCGATCCCCGCGCTTTCGTGCCTCAGCGTCAGTTGCGGCTTGGTGACCTGCCTCCGCGATCGGCGTTCTGTGCGATATCTATGCATTTCACCGCTACACCGCACATTCCAGCCACCCCAAACGCACTCAAGCCCCCCAGTTTCGACGGCAGTGACCGGGTTGAGCCCGGAAATTTCACCGCCGACTTAAGGGGCCGCCTACGCACCCTTTAAACCCAATAAATCCGGATACCGCCCGCATCCTCCGTATTCACGCGCCTGCGTGCCCAGCGTTGGC
+
CCCCCGGGGGGGGGGGGGGGGGGGGGGGGGGGGGGEGGGGFGFFFGGGGGGDFFGGGGDGEEFGGGGGFGFGGFEGEFGDGFGGFCBFFGGGGFGGGG=FE5EGGFDGGGGGGGGGG:@=?BFFEG@FGFGGGC==DEG8C=??FG5FBGFFCFCCEGGCECA@@FG51C/?56DCA7;FCBC:<)6>8CE055<14:?A<FFF9B09259)-*570>C4>4-47(449EB(2444>);:2(,4?9BA96>16B)*(-(-,9713().((-(.,.--3.,((,((((,2(()0)/2*(((
@M02996:162:000000000-B87FG:1:1101:25573:6894 2:N:0:ACTGAGCG+ACTGCATA
GACTACCCGGGTATCTAATCCTGTTTGCTCCCCACGCTTTCGAGCCTCAGCGTCAGTTATCGTCCAGTAAGCCGCCTTCGCCACTGGTGTTCCTCCTAATATCTACGCATTTCACCGCTACACTAGGAATTCCGCTTACCTCTCCGACACTCAAGCTGAACAGTTTCCAATGCAATCCCGGGGTTGAGCCCCGGGTTTTCACATCAGACTTGCCCTGCCGCCTGCGCTCCCTTTACACCCAGTAAATCCGGATAACGCTTGCCCCCTACGTATTACCGCGGCTGCTTGCACGTAGTTAGC
+
CCCCCGGGGGGGGGGGGGGGGGGGGGGFGGFFGGGGGGGGGGGGGGGGGGGGGGGGGGGGGGGGGGGGGGGGGGGGGGGGGGGGGGGFGGGGFGGGGGGGC<FFGGGGGG:FGGGGGAADGGGGGGGGGGGGGGCDD=DFFDFGGGFGFGFDBGGGGGGGGGDC@FFGGGGFGFCFAGFEGDGEGG5DFGGFFFD9@CFECGFC=+>BEFGB4FFFDA56712=D;B>DGF3DEEBFBFE015)*6<>66:8:B4C,-,-49>57;>??<,).869)4(,4((,(.)5124:)8/;C)))
@M02996:162:000000000-B87FG:1:1101:25553:6900 2:N:0:ACTGAGCG+ACTGCATA
GACTACCCGGGTATCTAATCCTGTTCGCTCCCCACGCTTTCGAGCCTCAGCGTCAGTTATCGTCCAGTAAGCCGCCTTCGCCACTGGTGTTCCTCCTAATATCTACGCATTTCACCGCTACACTGGGAATTCCGCTTACCTCTCCTACACTCAAGCCTCACAGTTTCCAATGCAATACCGGGTTTGACCCCCCAGTTTTACCCTCAGACTTGACCTCCCGCTCTCGCCCCCTTTCACCCCAGTAAATCCGACTAAGCCCTTCACCCTACTTTTTACCACGCCTCCTGTCACGTATTTGCC
+
CCCCCG8<FFGGGGGGGGGGG9FFG-BFGCCGG97CFEEFGG@6,@FGGGGGGGGG<6F,CCFGGGG<FFGCFGGGDGGGGGGGFGEECFFFGGGF,CFFGFGFGGGG>EEGGGGGD>BCDEGG98F,8?FGG,@DG+@>FDFGG,*C@FBDFFFF+1,,8A8C=;DGF,33=+@F+=)<8BCC:**23@C5**3<EF+*150*()(*)2+8*;*+)25(*(((/((,6:(686>.9)=C?(.:*.).22)((0.*..-((9)<7312(3.)63(4.))-(,,(.,5-44),0)339)))
@M02996:162:000000000-B87FG:1:1101:22688:6915 2:N:0:ACTGAGCG+ACTGCATA
GACTACCCGGGTATCTAATCCTGTTTGCTCCCCACGCTTTCGAGCCTCAACGTCAGTTACAGTCCAGTAAGCCGCCTTCGCCACTGGTGTTCCTCCTAATATCTACGCATTTCACCGCTACACTAGGAATTCCACTTACCTCTCCTGCACTCTAGTTCGACAGTTTCCAAAGCAGTTCAGGAGTTGAGCCCCCGCATTTCACTTCAGACTTGCCAAACCGTCTACGCTCCCTTTACACCCAGTAAATCCGGCTAACGCTTGCCCCCTACGTATTACCGCGGCCGCTGGCCCGTAGTTAGC
+
CCCCCGGGGGGGDGGGGGGGGGGGGGGGGGFGGFGGGGGGGGGGGGGGGGGGGGGGGFEGGCGGGGGGGGGGGGGGGGGGGGGGGGGFGGGGGFFGGGGGGFGGGGGGGGGGGGGGG:@>D=EDECFFGFGGGGGGGFFGGEFGFEDGFGFFGFGGGGDCGGAEFFGGGFDBGFGGFGCFD>CFGGE7:FC>BEGFFGFC*@EFF99>@FGFFFA4<?FA:65BE@>6>EDDCBCC37FC0((.;?/9C9.(,2)2,./(-97>GB9(46436?<:4(,(,(((,--76(,(..*2:-6:
@M02996:162:000000000-B87FG:1:1101:25563:6916 2:N:0:ACTGAGCG+CCTGCATA
GACTACCCGGGTATCTAATCCTGTTTGCTCCCCACGCTTTCGAGCCTCAGCGTCAGTTATCGTCCAGTAAGCCGCCTTCGCCACTGGTGTTCCTCCTAATATCTACGCATTTCACCGCTACACTAGGAATTCCGCTTACCTCTCCGACACTCAAGCTCACCAGTTTCCAATGCAATCCCGCGGTTGAGCCCCGGGTTTTCACATCTGACTTGCCGTGCCGCCTGCACTCCCTTTACACCCATTCATTCCGGATAACGCTTGCCCCCTACGTCTTACCGCGGCTGCTGGCACGTAGTTCGC
+
BCCCCGDGGGGGGEGGGGGGGGGFGGFFGGFGGFGGGGGGGEFGGGGGCFGEGEGGGGGGGGFFGGGGFCEFGDGGGGGFGGGGGGEFGEEGGFFGGGFFFFGGGGGGGGGGGGGGE:?@=CFFFG@FAEEFGGGGGGFFFEFFF@)>@DFFCDFC?2=,,@=BFFG8D,EAFF7FF783+3@CCGBG@CC=4*)05FAFEGECB+/>CFFECF(8(0:9E9:3;(67;F;3?E4>?AGE?())1)).280(4:)9--((-13>FB6?6B4(436:>(-(--39:7,.3:?:08*2<)-4
@M02996:162:000000000-B87FG:1:1101:22709:6919 2:N:0:CCTGAGCG+CCTGCATA
GACTACCCGGGTATCTAATCCTGTTTGCTCCCCACGCTTTCGAGCCTCAACGTCAGTTACAGTCCAGTAAGCCGCCTTCGCCACTGGTGTTCCTCCTAATATCTACGCATTTCACCGCTACACTAGGAATTCCACTTCCCTCTCCTGCACTCTAGTTCGACAGTTTCCAACGCAGTTCCCGAGTTGAGCCCCCGCATTTCACTTCAGACTTGCCCAACCGTCTACGCTCCCTTTACACCCAGTCACTCCGGCTACCGCTTCCCCCCTACGTTTTCCCGCGCCTGCTACACCGTCGTTCGC
+
CCCC<FGGEECFEGGGGGGGGGGGGGGGGGFGGFGBFGFGGG<CCEGGG5FEDGGGGG,C,,<EFAF@@C<EFBFGGGGGGEGFGFFGGGGFFFEFFB,A@<FGGGDF,>FFFGGFG:5+69EF@,:,FGEFG;EDD,@ECDFGFF)=D?DD,,+:CD+@@@=BDFGD8>,*6?8CFD*+3++4@+*?8CEAA5>5>@AE7FEC63**:AF@E6;)(21(40-/8-66;C?3?;)9<8FC?(/)219@>0)((01*(-,,(284C;0(4((((-)-.(((((((4()),.((0.*2*((-
@M02996:162:000000000-B87FG:1:1101:20972:6931 2:N:0:ACTGAGCG+ACTGCATA
GACTACAGGGGTATCTAATCCTGTTTGCTCCCCACACTTTCGCGCCTCAGCGTCAGTTACAGTCCAGTCAGTCGCCTTCGCCACTGGTGTTCCTCCCAATCTCTACGCATTTCACCGCTACACTGGGAATTCCACTGACCTCTCCTGCACTCAAGCCCGTCAGTATCCAAAGCAATTCCCAACTTGAAGCCAGGACTTTCACTTCAGACTTAACGGGCCGCCTACGCGCCCTTTACGCCCAATCATTCCGGACAACGCGCGCCCCCTACGTATTACCGCGGCTGCTGGTCCGTGTGTAGC
+
CCCCCGGFGGGGGGGGFEGGGGGGGGGGGGCFGGGGGGGGFGGGGGGGGGGGGGGGGFGGFGGGGGGGGGFGGGGGGGGGDCGGGGEFGGGFGDGFGGGGEFGGDGGGDEFGGGGGG>?==EFGGFGFFGCFGGGGGADGGFFGGGEF5?FFGGGGFF6CGG@C@FG8=DGFFFFFFGFFGFECFF<CCGG@AFGD5FFFFGFEBA5@@FGE;ADAA*;:=6(((8@7@C66;@CEF2<C07332)6/2,7,,7.1(-(-(149D>>0(-,)-()..(-(-(--().4(.),8.**2)))
@M02996:162:000000000-B87FG:1:1101:26643:6995 2:N:0:ACTGAGCG+ACTGCATA
GACTACAGGGGTATCTAATCCCGTTTGCTCCCCACGCTTTCGTGCCTTAGTGTCAGAACCGCCCCAGTAGCCTGCCTTCGCTATCGGTGTTCCTTCTAATATCTACGCATTTCACCCCTACACTAGAAATTCCACCTACCCCTAGCGCTCTCGAGTCTGCCAGTTTAGATCACAGTCTGAATTGTTGCTCCACCAGATTTCACTATCTCTTTACACACCCCCCTACGCCACTCTTAACCCACATCCACCCCGGATAATTCGCGCTTCCTACGTATGACCGCTGCTGCCAGCTCGTTCTTA
+
CCCCCGFDFGGGEGGGGGGGG8FEGGGGGGGG,CFFGCEGGGCFGGG,CFFGGFGG9,CFFFEGGEG@AFFFGGGGG,EFE,6CFGCBFFEF,C,?FEDFCFGGCFG7BEEGGGG,,:@+?EGFG<AFFGGGCG,=DDFF88D+=8@79CFE+@C7A,@8D=DFGB=,27,3,4+=;D=7>,228?0+*7@5A3C5)7B*;3;*24:7*+53*+3*:@D@5)8((9(9(*07*)1))/<C((6)0,)/*/)(()(1)-).(1(1)3:4-))(..),)-,,23125:)())-)0.2/*-).
@M02996:162:000000000-B87FG:1:1101:17897:7042 2:N:0:ACTGAGCG+ACTGCATA
GACTACTGGGGTATCTAATCCCGTTCGCTCCCCTGGCTTTCGAGCCTCAGCGTCAGATTCGGTCCGGAAAGCCGCTTTCGCCACTGGTGTTCTTCCTGATATCTACGCATTTCACCGCTACACCAGGAATTCCGCTTCCTTCTCCCGCTCTCAAGGAGGACAGTTCCAGATCCGTCACGGGGGTGAGCCCCGAACTTTCAAATCTGGCTTGTCCTTCCGCCTGCGCTCCCTTTACGCGCAATCATTCCAGACACAGCTCGCCACCTACGTATAACCGCGGCTGCGTGGACGTAGTTGGCCG
+
@ACCBFFGGF@F@FGGGFGGFGGEFGG>CE@@7@,FGGGGGGGGEGGGEFGGCGGF<FFGCEFFGEE,@F8AFGGGEDGDCF7FGGGEF=FGEFG<CFEFA2,C=EFGGGGF9@FFG=?8DEBFGGD7FFGFECCDGGG,CDFGGG=GBGFD9B2@=,+1=@>FGFGAFE65AFC6*<85@C5*4*79>CE>:5DDFFFFC@?<5A)3645@AFC+752258?6;>181C(<C2-1((21(,),16<4*./3?:4/(..--1(2*(..,...))-,-1((--(((,((-.320019+.()(
@M02996:162:000000000-B87FG:1:1101:24443:7042 2:N:0:ACTGAGCG+ACTGCATA
GACTACAGGGGTATCTAATCCTGTTTGCTCCCCACGCTTTCGAGCCTCAGTGTCAGTTACGAGCCAGTAAGCCGCCTTCGCCTCTGGTGTTCCTCCTAATCTCTACGCATTCTACCGCTACACTAGGAATTCCGCTTACCTCTCTCGCACTCTAGCAAAGCAGTATCTTATGCAGTTCCTTGGTTAAGCCAAGGGATTTCACCTAAGCCTTACCTCGCCACCTACGCTCCCTTTACGCCCAGTTATTCCGGATAACGCTTGCTACCTATGTATTACCGCGGCTGCTGGCCCATAGTTTGC
+
CCCCCGFGGGGGGGGGGGGGGGGGGGGGGGGGGGGGGGGFGGGGGGGGDGGGGGGGGGGGGGGGGGGGGGGGGGGGGGGGGGGGGGGGGGGFGGGGGG9FGFGGGGGGGGGGGGGGGAEGGGGGGGGGGFGGGGGGGGGFFEFGFGACBGFFFFFGGGGGFGDFDFGAFEGFGFGGFGEFFCFGGFFGEGGFFFGBCGFFFG6@E>558ADEBFEFF>DAGFFF29@5>CBFCBFFD1=C?;@?6<?):=5;0;)9/.//3<A47:2<<<62>D<A2((3139B:43(((--))2<@--:
@M02996:162:000000000-B87FG:1:1101:20078:7055 2:N:0:ACTGAGCG+ACTGCATA
GACTACTAGGGTAATCTAATCCTGTTTGCTCCCCACGCTTTCGTGTCTCAGCGTCAGTAATCGTCCAGTAACCCGCCTTCGCCACCGGTGTTCCTCCTGATATCTACGCATTTCACCGCTACACCAGGAATTCCAGTTACCTCTCCGACCCTCAAGAACTACAGTTTCAAGTGCAAGCCATGAGTTAAGCTCATTGATTTCACACCTGACTTGCAATCCCGCCGACACCCCCTTTACACCCAGACAATCCTGATAAGCGCCGCCCACTTATGTGTACCCCCGCTGCTGGCCTGGAATTTG
+
CCCCCGGGGGGGFFFGFE9FDGGGFFGGGGFGGGGGFEGEBFEFGFGGEGGGGGGGGGF<EGGGGGG8FF9EFGEGGEEGGDEGGGGGE+C?EE;DFFGGCDGGGGGGGGEGGGCFF)@DDGGGG=FFGFGEEAFCD=CDGFFDDF5>>CED6@A8@=DF9D5BDF9D9FAFFF?=5DDFGFFEEC*<*E,15++2*8+;;,=*:BFFCFGFEF519?*74/)/((((-*0938=77)?<.(6()/()2/371+)+))((()(()((()-)))).))))(,,((,-..8(()).*+3))-
@M02996:162:000000000-B87FG:1:1101:17912:7059 2:N:0:ACTGAGCG+ACTGCATA
GACTACTGGGGTATCTAATCCCGTTCGCTCCCCTGGCTTTCGAGCCTCAGCGTCAGATTCGGTCCGGAAAGCCGCTTTCGCCACTGGTGTTCTTCCTGATATCTACGCATTTCACCGCTACACCAGGAATTCCGCTTCCTTCTCCCGCTCTCAAGGAGGACAGTTCCAGATCCGTCACGGGGGTGAGCCCCGAACTTTCAAATCTGGCTTGTCCTTCCGCCTGCGCTCCCTTTACGCCCAATAATTCCGGACAACGCTCGCCACCTACGTATTACCGCGGCTGCTGGCCCGTAGTTAGCCG
+
CCCCCGGGGGGGGGGGGGGGGGGGGGGGGGDFEGGGGGGGGGGGGGGGGGGGGGGGGGGGGGGGGGGGGGGGGGGGFGGGGGGGGGGGGGGGGGGGGGGGGFGGGGGGGGGGGGGGG@EGGGGGGFGGGGGGGGGGGGGGGFFGGGAGFGFFFGGGF?6CFGDFGFGGGGFFFFFG5DAE:EGEGGDDDGG>>BGFFGFCEFCEEFEEFADDFFEFFFC3:84<BFFFFG?A<4<::9E=??4<FDBB*4897F37,--(-9:BG::72?568::4?0439924:27-(37-0.2A<4<5(
@M02996:162:000000000-B87FG:1:1101:18153:7071 2:N:0:ACTGAGCG+ACTGCATA
GACTACAAGGGTATCTAATCCTGTTTGATCCCCACGCTTTCGTGCCTCAGCGTCAATGTCGGATTCGTGAGATGCCTTCGCAATCGGTGTTCTGAGTAATATCTATGCATTTCACCGCTACACTACTCATTCCTCCCACGGCATCCGAATTCAAGCCTGACAGTATCAATGGCAGTTCCCCTGTTGAGCAGGGGGCTTTCACCACTGACTTGACAAGCCGCCTACGCACCCTTTAAACCCAATAAATCCGGATAACGCTTGCATCCTCCGTATTACCGCGGCTGCTGGCACGGAGTTAGC
+
CCCCCGGGGGGGGGGGFEFGGGGGGGGGGGGGGGGGGGGGGGGGGGGGGGGGGGGGGGGGDC+CFGGGGGEFGFGGGGGGGGGGGGFFFGGGFFGGGGGGGFGGGGGGGGFGGGGGG=DCDFGG8FFGFEGGGGGGG8DC6>>DGGA:5CFEGEDFGGGGGGFFGFGGGGGFGFDGFGFFDFG?FCDD),@55*6:8E?EEFFEB4=EFFFF:FC=5A;>E25=522(6=;(9;EE><FGDD1;F;EE<9>0,)/2(----/)-:74)4(-4(.6-)(-((,(417?:61?:0.*2:6))
@M02996:162:000000000-B87FG:1:1101:20725:7092 2:N:0:ACTGAGCG+ACTGCATA
GACTACACGGGTATCTAATCCTGTTTGATACCCATGCTTTCGTGCCTGAGCGTCAGAAGATCTCTGGACAGCTGCCTTCGCAATCGGTGTTCTGTGACATATCTAAGCATTTCACCGCTACACATCACATTCCGCCATCCTCGACATCTCTCAAGGGGACCAGTATCAATGGCAGTTTTCATGTTGAGCATGAAAATTTCACCGCTGACTTAATCCTCCGCCTGCGCACCCTTTAAACCCAATAAATCCGGATAACGCTCGGGTCCTCCGTATTACCGCGGCTGCTGTCACGGGGTTAGC
+
CCCCCGGGGGGGGGGGGFGGGGGGGGGGGGFFGGGFGGGGGGGGGGGGGGGGGGGGG9<6EFFGGGGAFGGGGGGGGGGGGGGGGGGGGGGGFGGGDFGGGFGGGGGGGGGGGGGGG>EGGEGGGG9FEEFGGGGGCGGGGFFGG+)CDGFFGFG88=EEGGDFGFGFGGGFGFGGFGFFFGGGGGEGB9FEFFG@@FFFEG@9>95:CFGC;F7CA>C=E:07B)555CD>F;4>:EDEF>0);;<6;(8(15;;/.,/.2(/C69<14-(.4))),-(4443())).5:(0)*2:(4<
@M02996:162:000000000-B87FG:1:1101:24173:7096 2:N:0:ACTGAGCG+ACTGCATA
GACTACCAGGGTATCTAATCCTGTTTGCTCCCCACGCTTTCGCGCCTCAGCGTCAGTTATTGTCCAGCTAACCGCCTTCGCCACTGGTGTTCTTCCTAATATCTACGCATTTCACCGCTACACTAGGAGTTCCGTTAGCCTCTCCAACTCTCAAGAACGACAGTTTCACATGCAGCCACGAAGTTAAGCCCCTTGATTTCACATCTGACTTGATGCCCCGCCTACCCGCCCTTTACACCCAGTAAATCCGGATAACGCTTGCCCCCTCCTTTTTACGCCGGCTTCCGGACGCTAGTTCGC
+
CCCCCGCEGGGGFGGGGGGGGGGGGGGGG,EFFFGGGGGGGGDGCFFGGGGGGEGGGG9F6FGGGGG8<F,AFGGGGGGGGGGGGGGGGGGGAGGGF,EF9CEGGGGGCEGGGGGGG>BDDGG,9F8F8EEFG84A84@4DDFGG8:?*?=DEGFFC8+1@C=FGBFF+@3DEFD,:+1*+@>:EC7<:C855***;EFFFGFE@+;AEF>:*32+:6CAE>9@B222>E@2DE)7)/<C@<EF69C?CB),/)/2(--(-7()/,90(.))).44,(,((-((.)(-(-(()0*33)(,
@M02996:162:000000000-B87FG:1:1101:16078:7102 2:N:0:ACTGAGCG+ACTGCATA
GACTACCGGGGTATCTAATCCTGTTTGCTCCCCACGCTTTCGCGCCTCAGCGTCAGTTGTCGTCCAGCAGGCCGCCTTCGCCACTGGTGTTCCTCCTAATATCTATGCATTTCACCGCTACACTAGGAATTCCGCCTGCCTCTCCGATACTCAAGGGATGCAGTTTTGAAAGCAGTTCATGGGTTGAGCCCATGGATTTCACTCCCAACTTGCATCTCCGCCTACACGCCCTTTACACCCAGTAAATCCGGCCAACGCTTGCCACCTACGTATTACCGCGGCTGCTGTGAAGTAGTTAGC
+
CCCCCGGGGGGGGGGGGGGGGGGGGGGGGGGGGGGGGGGGGGGGGGGGGGGGGGGGGGEFGGGGGGGGGGGGGGGGGGGGGGGGGGFFF=FGFGGGGGGGGFGGGGGGGFGGGGGGG=?DGFGGFFGGGGGGGFGGGCGGGFFGGCAGFGFBF@F86DFEGGEBGFGEC;<+:C?CFGFFGGGGEGFGEGGFFFG@CGFFFF<EBFBBFFGFFFEFCFG6*8:;;@D1;FF>G@7>?<CE@0=4:7578;)((.(1---,->>)=61(,-.))5)6)(-((-248::)())-1/+23.))
@M02996:162:000000000-B87FG:1:1101:16820:7119 2:N:0:ACTGAGCG+ACTGCATA
GACTACTCGGGTATCTAATCCTGTTCGATCCCCGCACTTTCGTGCATGAGCGTCATTTACGGCTTGGTAAGCTGCCTACGCAATCGGGGTTCTTCGTCATATCTATGCATTTCACCGCTACACGACGAATTCCGCCTACCTCACCCGCACTCCAGCGCTCCAGTATCAATGGCGGGATGAGGTTGAGCCTCACGATTTGACCACTTACTTAAAGCGCCGCCTGCTCACCCCTTCAACCCAATAAATCCGGATAACGCTCGGATCCTCCGTCTTACCGTGGCCGACGGCCCGGAGTTACCT
+
C<CCCGGGGDCFFGGGGFFFFGGGGGGGGGCFFFGEGGGFGGGGGGGFFGGGGGGGGGDGFEGGGGGGGG9CFAAFEFGGGBCCE=BCFCEFGGGGFEFEC7EF;FFGCFGGGGGFGAE>D9<8CFG:=EDEF,ACDEDFFDF+=DAGD+<D,>+<+@7>8,)@A=CFG;,*5*;C)?@4B600,2.0/**/A):(/41).>;;1+./9:+)11)).799E1(.(-6281(49(,4<28*11)416477(0-(*.1,(4(()-74<4<64(,-).(-(((((-((.((4((-))22:)))
@M02996:162:000000000-B87FG:1:1101:13302:7120 2:N:0:ACTGAGCG+ACTGCATA
GACTACTCGGGTATCTAATCCTGTTTGCTCCCCACGCTTTCGAGCCTCAACGTCAGTTACAGTCCAGTAAGCCGCCTTCGCCACTGGTGTTCCTCCTAATATCTACGCATTTCACCGCTACACTAGGAATTCCACTTACCTCTCCTGCACTCTAGTTCGACAGTTTCCAAAGCAGTTCAGGAGTTGAGCCCCCGCATTTCACTTCCGACTTGCCAAACCGTCTACGCTCCCTTTACACCCAGTAAATCCGGATAACGCTTGCCCCCTCAGTATTACCGCCGCCGCTGGCACGTACTTAGC
+
CCCCCGGGGGGGGGGGDFFGGGGGGGGGGGFFGGGGGGGGGGGGGGGGGGGGGGGGGGFGFFGFGGGGGGDFGGDEGGFGGEGGG@FFFFGFEFFFGGGGFFGGGGGGEGDGGGGGGAFGGEFFGGGFGGGGGGFGFDDBD<+DGFEGBGFFGD=DGGE8CE:CEFGFF=,;EFCFDGBF9,@=FFCF5@@>E5C==FFFFGF5@*85>EG=AFA9@>?@C///*52-:EBBGFFEE8FC7;4/37).0.)(/.7;/./--9??G928((-)-..:),,(-((--4(-((,(.)*2+).4
@M02996:162:000000000-B87FG:1:1101:16801:7123 2:N:0:ACTGAGCG+ACTGCATA
GACTACTCGGGTATCTAATCCTGTTCGATCCCCGCACTTTCGTGCATGAGCGTCATTTACGGCTTGGTAAGCTGCCTACGCAATCGGGGTTCTTCGTCATATCTATGCATTTCACCGCTACACGACGAATTCCGCCTACCTCCACCGCAATCAAGCGCTCCAGTATCAATGGCGGGCTGAGGTTGAGCCTCACGATTTTACCCCTGACTTAAAGCCCCGCCTGCGCACCCTTTACACCCAATAAATCCGGATAACGCTCGGATCCTCCGTGTTTCCGCGGCTCCTGGCACGGGGTTTGCCG
+
CCCCCGGGGGGGFGGGGFGGGGGGGGGFGGEGGGGEFGGGGGGGGGGGCGGGGGGGGGGGECFEGFEGGGCFGFFGFEFED,CFGEF>FFGGEFG7FCFEEDFGFGDFGGGGGGGGC>>DG,==+CFFGGGGF=EGG6@F?D*=8F9E?CA8>>=F>E7CE?=F7CCC;FCFG?DD)994;F8:768C@7E1A48=;E+.;74=2.,34::)7;>)3<)-24(((-(7>E1372)63:C52())*)::),5:<44*,,---/(3<)).(-(.(())(((-((,(4)5(()(())*1/-).(
@M02996:162:000000000-B87FG:1:1101:6271:7153 2:N:0:ACTGAGCG+ACTGCATA
GACTACTCGGGTATCTAATCCTGTTTGCTCCCCACGCTTTCGTGCCTCAGTGTCAGTTGCAGGCCAGTAAGTCGCTTTCGCCACTGGTGTTCCTCCTAGTATCTACGCATACCACCGCTACACTAGGAATTCCACTTACCTCTCCTGTACTCAAGTTCAACAGTCTTGGTAGTAGCGCCGAAGTTAAGCCTCGGAATTTCACTACCAACTTGCCAAACAACCTACGCACCCTTTACGCCCAGTCCTTCCGGACACCGCTTGCTACCTCCGTCTTACCGCCGCTGCCGGCACGTCGTTCAC
+
CCCCCGGGGGGGEGGGGGGGGGGGGGGGGGFFEGGGGGGGGGGGGGGGFFFDEDEEGGFGGGGGDCFGGGGGGGGD7FGGGGGGGGGGGFGGFGGGGFGGCDF@FFGGGG,9AEGGE89=C,BEEFGGGGEGGGGFGDEFGFFDDGFGFGFD4,=@@DFCEF=C?@GFGG,+6=@FFG@B+6@DF7FDEFCCB5+11<?C;EEECFFFFFGFFFEF4?>B?/07>59)-=@2C@EFF>C8<;=E4?));13((.(*...((/.)222)((-(.-).52((--((,(-((,400)*2;((-
@M02996:162:000000000-B87FG:1:1101:27605:7154 2:N:0:ACTGAGCG+ACTGCATA
GACTACCCGGGTATCTAATCCTGTTTGCTCCCCACACTTTCGTGCCTCAACGTCAGTTTCTGTCCAGAAAGTCGCCTTCGCCACTGGTGTTCCTCCTAATATCTACGCATTTCACCGCTACACTAGGAATTCCACTTTCCTCTCCAGTACTCAAGAAAATCAGTTTTAGTTGCAGTTCCTCAGTTGAGCCGAGGGATTTCACAACTAACTTAACTTCCCGTCTACGCACCCTTTACACCCAATAAATCCGGATAACGCTCGCTCCCTACGTATTACCACGACTGCTGGCACGTAGTTACC
+
CCCCCGGGGGGGGGGGGGGGGGGFFGGGGGFGGGGGGGGGGGGGGGGGGGGGGGGGGEFGGGGGGGGGGGFGGGGGGGGGGGGGGGGFFAFGGGGGGGGGGFGGGGGG6CCFGGGFE@@DDFFCFGGGGGGGDEGGGGCFGEFGGFDA=DFEGGGGG@1@EGDFFFGEFEFFC6FFFGFFAFGFFFFDEC6:?DGFFGFFCAC@A?CCEFFEEFEFEFG:44<=ABA>BC>6DFECE>C:@27:BFCFF28;;BAF((((.26(9=().2.,-36<2),-((-(())5((3:87/;C)))
@M02996:162:000000000-B87FG:1:1101:15104:7166 2:N:0:ACTGAGCG+ACTGCATA
GACTACACGGGTATCTAATCCTGTTCGATCCCCGCACTTTCGTGCATGAGCGTCATTTACGGCCTGGTCTGCTGCCTACGCAATCGGTGTTCTTCGTCATATCTATGCATTTCACCGCTACACAACGAATTCCGCAAACCTCGACCGCAATCAAGCTCTCCAGTATCAATGGCGTGATGACGTTGAGCGTCACGATTTAACCACTGACTTAAAAAGCCGCCTGCGCACCCTTTAAACCCAATAAATCCGGATAAAGCTCGGATCCTCCGTATTACCGCGGCTGGTGGCACGTGGTTCACCG
+
CCCCCGGGGGEGGGGGGGGGGGGGGGGGGGFGGGGGGGGGGGGGGGGGGGGGGGGGGGFGFEGGGGGGGGGFGGGGGFFGGGGGGGFGGGGGGGGGGGDGEFGGGGGGGGGGGGGGGAEGDGG98FFFGGGGGGGG>EDFGD<DGGAGFGFEDFCFFGFGFFC@99CEC9,;D*@>*AA+@BEC7;:CACEDEE?DBG67CGEDE/>EE@:4CA)0:A79GD0?61(.:E(376-658EE<?:29<DF547?:?)0.).,-)-(74<?9((.4:.6(,((4(((.,-((.-.))21+)--(
@M02996:162:000000000-B87FG:1:1101:7273:7174 2:N:0:ACTGAGCG+ACTGCATA
GACTACAGGGGTATCTAATCCTGTTTGATCCCCGCACCTTCGCACCTCAGCGTCAGTCATATGCTAGAAACCTGCCTTCGCCATTGGTGTTCTTCCAGATATCTACAGATTTCACCCCTACACCTGGAATTCCGGTTTCCCCTCATTGACTCTAGTCATGCAGTTCTCAATGCAGTTCCAGGGTTAAGCCCTGGGATTTCACACCAAGCTTGCAAAACCGCCTACATGCCCTTTACGCCCAATAATTCCGAATAACGCTCGCACCTTACGTGTTCCCGCGGCTGCTGGCACGTAATTTGA
+
CCCCCGGGGGGGGGGGGGGGGGGGGGGGGGEFFGGGGGGGGGGGGGGGGGGGGGGGFGGGGGGGGGGGGGGGGGGGGGGGGGGGGGGGGGGGGGGGGGGGFFGGGGGGFGGGGGGGG=FGGEGGGGFGGGGGFGC?DEGGFFFGGGFEDGFFGGGGGGGGGG6CDFFFGEGFFF?DDFEFGDEFGFFGFGFFFFGDEGFE@FCCD<=CCFFBFAEFCA?:@>=<=BE*0>5:CBCCFDCE@9B34/*94(:;DFCC(.(,.179<337@3.(.3)..(,((-3(15>B?FF(0<*2<4))
@M02996:162:000000000-B87FG:1:1101:7260:7186 2:N:0:ACTGAGCG+ACTGCATA
GACTACAGGGGTATCTAATCCTGTTTGATCCCCGCACCTTCGCACCTCAGCGTCAGTCATATGCTAGAAACCTGCCTTCGCCATTGGTGTTCTTCCAGATATCTACAGATTTCACCCCTACACCTGGAATTCCGTTTTCCCCTCATTGACTCTAGTCATGCAGTTCTCAATGCAGTTCCAGGGTTAAGCCCTGGGATTTCACACCAAGCTTGCCAAACCGCCTACATGCCCTTTACGCCCAATAATTCCGAATAACGCTCGCACCTTACGTGTTACCGCGGCTGCTCGCACGTAATTAGC
+
CCCCCGFEGGGGDGGGFEFGGGFFFFGGGGFF@7FGEGDGGGGGGGGGGGGDGGGEGGGGGGCFGGFGGGGGGGGGGGG:FG>EFFGGGGGFFGGGGCFAF+=DGGGGGGFGGGGGG:DDCEFFGDGGGGGFGG,=+6,4==:?FFFA@=+3>E+CBFFGCFE5B;EEC,9F?DGGFGF7ED+@DGFFD=DDFFGBDFFEEEEFA58)1;F@=*3;:>95C5>ADE;*0?>@CEC6A2<C5(83;8@C88A533;*/.//.264<15)/836=2:2),-4((-40.-(4;BB05*1<).(
@M02996:162:000000000-B87FG:1:1101:9098:7241 2:N:0:ACTGAGCG+ACTGCATA
GACTACCCGGGTATCTAATCCTGTTTGATCCCCACGCCTTCGTGCCTCAGCGTCAGTGCCGTCCTCGCCAGCTGCCTTCGCGATCGGTGTTCTATGTAATATCTATGCATTTCACCGCTACATTACATATTCCGCCAGCGCCGTTCGGACTCTAGTCGCGCAGTATCAACGGCAGCCTCCCGGTTGAGCCGGGATATTTCACCGCTGACTTACGCGTCCGCCTCCGCACCCTTTAAACCCACTAAATCCGGCTTACGCTTTCATCCCCCTTATTACTGCGGCTGCTGGCACGGAGTTCTC
+
CCCCCGGGDGEGGGGGGFGGGGGGGGGGGGEFGGGGGGGEGGGGGGGGFGGGGGGGGGGGDGGGGGFFEGGGGGGGGGGGG+CFFG?F7CFGFGFGGBFGGFGFGGGGGGGGGGGGC:ADDEFGAGCFFGGGGGGD>@D@D>>CCF=C5CBDD@FGF>E@C?@@,9?EDG*:C*/AFGFFEEC*=7:C;FC>32C3CFAECFE13>96=AGEF3;)-.12=:1((3447?:2704<).;C1((.).)-2-7(().2----(2-57),(4(()).).).)(-46;642((.4(7):;6)).
@M02996:162:000000000-B87FG:1:1101:7410:7270 2:N:0:ACTGAGCG+ACTGCATA
GACTACTCGGGTATCTAATCCTGTTTGCTCCCCGCACCTTCGCACCTCAGCGTCAATTATCTGCCAGCAACTTGCCTTCGCCATTGGTGTTCTTCCAAATATCTACAGATTTCACCCCTACACTTGGAATTCCAGTTGCCCTTCAGTAATTCTAGTCTTGCAGTTTCCAAAGCAGTTCCTGAGTTAAGCTCAGGGATTTCACTCCAGACTTTCATGACCGCCTACATGCCCTTTACGCCCAATACTTCCGAACAACGCTCCCCACTTGCGTGTTACGTCGGCTGCTGGACAGTAATTCAC
+
CCCCCGGGGGGGGGGGGCFGGGGGGGGGGGEFFGGGGGGGGGGGGGFGGGGGGGGDGGGGGGGGGGGGGGGGGFGGGGGGGGGGDGFGGGGGGGGGGGGGGFGGGGGGGGGGGGGGGAFGG,EGGGCFGFGGFGGC==ACGEFGGGFGFGFFGFGFGGGGFFEGFDGFGGCFCFCGFGFFGGGGGGE9DFFDFFFDBFFFECEEDFEF=FG7*=;+0;7>E=A@@@E=@@CF55CC2=FEF==B)>C?;5D=@)(/0.(,(*(//,.)16.(//97(,((-,,41),((.)(1*3<:).-
@M02996:162:000000000-B87FG:1:1101:9971:7304 2:N:0:ACTGAGCG+ACTGCATA
GACTACCGGGGTATCTAATCCTGTTTGATACCCATGCTTTCGTGCCTCAGCGTCAGTTCGTCTCTGGACAGCTGCCTTCGCAATCGGCGTTCTGCAGCATATCTAAGCATTTCACCGCTACACGCTGCATTCCGCCATCCTCGACCCGACTCAAGGCCCCCGTTCCCACGGCAGTTCCGTAGGTTCGCTACCGGAATTCACCGCTGACTTAAAAGTCCCGCTGCCTACCCCTTAAACCCCATAGATCCGTATAATGGCCGCCTCCTCCGCTTTTCACCGCACACTGGGACGGGGTTATCG
+
CCCC@GGGGDEGGGGGFFGGGGGFEFCGGFF@@FFFGGEAFCFGF?FFFGGGGGEGGGF,BFGFF9F9EF7FGG8FGGGGGEEGFGC+8@CGB<FE8EFG,?DF>CEGGGFGGEGF80<++9E6CFEFGDFGECCDGBCDGE5DD+8+@CA=@BDCDGCCE+0,1*+@7****042:@@9,6*=,*))/*4()22((7:)7>1(().6/:149:)1.1*,742(()).4@(45).5.(1*,24)1)-5*()(,1)*)((,(),(9,(.-(((().)).(((((((,.((.2().1*1))(
@M02996:162:000000000-B87FG:1:1101:6080:7304 2:N:0:ACTGAGCG+ACTGCATA
GACTACAGGGGTATCTAATCCCGTTTGCTCCCTACGCTTTCGTGCCTTAGTGTCAGAAACGCCCCAGTAACCTGCCTACGCTATCGGTGTTCCTTCTAATATCTACGGATTTCACTCCTACACTAGAAATTCCAGTTACCCTTGACGCTCTCGAGATACCCAGTTTAGATAACGGTCTGAATGGTTGAGCCACCAGATTTCACTATCTACTTAACTATCCCCCTACGCAACTTTTTACCCACAGTGCCTCCGGATAACGCTCGGATCCTACGTATGCCCGCGGCGCTCGGCACGTGGTTCG
+
CACCCGGGDGGGEGGGGGFGGGGGGFGFGGEFE-FGGECFGGGFGFFEEGEFFFGGGFGGGGGFEGGGGGFFFFEEF;DGE@FCEGEEGGGFEGFGGGGGGC@DFGEC=BFFGGG?EDFDFEFGC<:FGFFGGFEFGCED=DF6DE=E5CF8=46=D8E?DFDDDFFF6DDFE>CEFD)=;DE,C=88:CE@;?C@<A+*;7CECFEE<1CCCF6=:9:),)0)):)7<*/5+/9>2;,>055(**0*10.7(3(/))((/1(()/((-6.,...()).-(,(-((((-(--)02**-(),
@M02996:162:000000000-B87FG:1:1101:9998:7308 2:N:0:ACTGAGCG+ACTGCATA
GACTACCGGGGTATCTAATCCTGTTTGATACCCATGCTTTCGTGCCTCAGCGTCAGTTCGTCTCTGGACAGCTGCCTTCGCAATCGGAGTTCTGCAGCATATCTAAGCATTTCACCGCTACACGCTGCATTCCGCCATCCTCGACACGACTCAAGCCCCCCCTATCCACGGCAGTTCCTTAGTTTAGCTACGGGCTTTCACCGCTTACTTAAAGGTCCTCCTGCGCCCCCCTTAAACCCAATAAATCCGGCTACCGCTCGCCTCCCCCGTCTTACCGCCGCTGCTTTCCCCGCCTTTACC
+
@CCCCGGEE7+@@FGGGGGGGGGGFGG9FFECFFFFGGFAFGGCEGFGFGGGGGGDGGG7CGGGGEC@EEDFGEGGGGGGGEDGDEB,7FCFE<E<,B=A,=DGGEFFFGGGGGGGG=BCCEECGEGGFGEGF@EG8@D8DD*6=+:@ADEF88D,@DGG++1:4:+7=**3*9D91B*4,,==7+8862>=>41(5<A*9C(5@),6)31).1)2)2+.0,./(((,6C(-75))438*((..*)).1(0,80(1-(-(,)(,1(,-(--(--6:((---(4()))).)(())*10.))
@M02996:162:000000000-B87FG:1:1101:6095:7314 2:N:0:ACTGAGCG+ACTGCATA
GACTACAGGGGTATCTAATCCCGTTTGCTCCCTACGCTTTCGTGCCTTAGCGTCAGAAACGCCCCAGTAACCTGCCTACGCTATCGGTGTTCCTTCTAATATCTACGGATTTCACTCCTACACTAGAAATTCCAGTTACCCTTGACGCTCTCGAGATACCCAGTTTAGATAACGGTCTGAATGGTTGAGCCACCAGATTCCACTATCTACTTAAATATCCACCTACGCAACTCTTCACCCCCAGTCACTCCGGATAATGCTCAGTTCCTACGTTAGCCCGCGGCTGTGTGCACGGGTTTA
+
CCCCCGGCFGGGGGGGGGGGGFGGGGGGGGGGDFGFGGGGGGGGGGGFGG,@FGGGFCGGFGCFGGGGGGGGFFFGGGGGGCF7@EFFGGGGGGGGGGFFGFGFGFGDGGGGGGG<F=DFGBFFGGGGGFGGFD4=DEEEFDFG7F>GFGFE@ED=FFF?DFDFGFDEF>CDFE8E5+:@>DC?FCF:8CFBFFC05:;*;;E;CFE<<+C=5B=<;;?6,):42<=9@5>EC;>*8>9:(/2=A)).+)2(,./<)11)1+.,+/97<5)(/((-.47-1((((2(,.(-)*)2**,(.
@M02996:162:000000000-B87FG:1:1101:9986:7322 2:N:0:ACTGAGCG+ACTGCATA
GACTACCGGGGTATCTAATCCTGTTTGATACCCATGCTTTCGTGCCTCAGCGTCAGTTCGTCTCTGGACAGCTGCCTTCGCAATCGGAGTTCTGCAGCATATCTAAGCATTTCACCGCTACACGCTGCATTCCGCCATCCTCGACACGACTCAAGGCCCCAGTATCCACGGCAGTTCCGTATGTTAGCTACGGGACTTCCCCGCTTACTTAAAGGGCCCCCCGCGCACCCCTTCAACCCCCATAAAGCCGGACACCGTCGTCTCCCTCGCTCTTACTCCGCTTGCGGCCCGGAGTTACGC
+
CCCCCGGGDGGGGGGGGGGGGGGFFGGGGGDFEFDFGGGGGGGGCGGGGGGGGGGGGGGEGGGGGEGCGGGEGGGGGGFFGGEGGGB,@FFGGFFEAE:FCFCGG,=EFGFFGGGGG8@=C>EEEGGGGGGGGGDDGEFFGDE>?+:B5CAAGDD>DGE>++08,=+@F++*+3=BAF);3,,7,5*+*,5)***)0,+1)<)5()(.*4+*0+0)(0)(2(.(((42(;1:D3)-),+*4((.*)).*-),-7(/-,((,*((2.(.,(((-))))),((,-,(((((((-.)**+.-(
@M02996:162:000000000-B87FG:1:1101:6078:7326 2:N:0:ACTGAGCG+ACTGCATA
GACTACAGGGGTATCTAATCCCGTTTGCTCCCTACGCTTTCGTGCCTTAGTGTCAGAAACGCCCCAGTAACCTGCCTACGCTATCGGTGTTCCTTCTAATATCTACGGATTTCACTCCTACACTAGAAATTCCAGTTACCCTTGACGCTCTCGAGATACCCAGTTTAGATAACGGTCTGAATGGTTGAGCCACCAGATTTCACTATATACTTAAATATCCACCTACGACACTCTTTACGCCCATTCACCCCTGTTACTTCTCGAATCCTACGATAGACACCGGCTCGTGCCCAGGAGTGA
+
CCCC<FFGGGGGGGGGGFFGFFGFGGGEFC@FEFFGGGDGGGGGGFGBEF<EFFGGGGGGGGGGGGCGGGGGFF@AEEC@CFFGGGFFCFEGADFGGCGGGFGGCFFC6@FEFGG<F1;+=@FGGGFG;EFE;E8DGGGGCDF?=DAE98DDEECEFFA?DFDB=DGEGGGFFEGEA6)=;,@8FG501CC@FFF=)3CCCCEFCF**;<CEE=*+03?EG8)8:)))0>4BC*1*/4+/0(((+11/*(2(/).11))1/+()2/63.))(,(((./)((-4(4(((.((())***.()
@M02996:162:000000000-B87FG:1:1101:12919:7328 2:N:0:ACTGAGCG+ACTGCATA
GACTACTGGGGTATCTAATCCTGTTCGATCCCCGCGCTTTCGTGCCTCAGCGTCAGTTGCGGCTTGGTGACCTGCCTCCGCGATCGGCGTTCTGTGCGATATCTATGCATTTCACCGCTACACCGCACATTCCAGCCACCCCAAACGCACTCAAGCCCCCCAGTTTCGACGGCAGTGACCGGGTTGAGCCCGGAAAGTTCCCCGCCGACTTCAGGGGCCGCCTACGCACCCTTTACACCCAATAAATCCGGCTAACGCGCGCCTCCTCCGTGTTACCGCCGCTGCTGGCACGGAGTTAGC
+
CCCCCGGFGGGGGGGGGFGGGGGGGGGGGGEFGGGGGGGGGDGFGGGGGGGGGGGGGG<FCEGGGGGGFGGEF<FGGGGGGFGGGGCEFCFGFEFEFE7DFEGFGGGGGGGGGGGGG>BDDBFGCF7FCGFGGG,=DFF8C857=FADBGB@CDDGGGGGG5<F,=FE4B84EB3A)+1=BBEC75(;4CGF>>D((36<)+41>E9((.1)6/7)4:5(=133::>16:?(9).-688C42.39:BAF(5(3<:C(-(--)(-9.(.3(,(..-.4(4(-,(342)41(.,).1;;.))
@M02996:162:000000000-B87FG:1:1101:11462:7332 2:N:0:ACTGAGCG+ACTGCATA
GACTACTAGGGTATCTAATCCTGTTTGCTCCCCACGCTTTCGTGTCTCAGCGTCAGTTGTCGTCCAGTAAACCGCCTTCGCCACTGGTGTTCCTCCCAATATCTACGCATTTCACCGCTACACTGGGAATTCCATTTACCTCTCCGACACTCAAGAACCACAGTCTCAAATGCAGGTTATGGGTTGAGCCCATAATTTTCACATCTGACTTGCCGTCCCGCCTACACACCCTTTACACCCAGTAAATCCGGATAACGCTCGCCCCCTACGTATTACCGCGGCTGCTGGCACGTAGTTAGC
+
CCCCCGG9FFGGGGGGGGGGGGGGGGGGGGGGGGGGGGGGGGDFCEFGFFGGGGGGGGDGGEGFGGGFGG9CFFGGGGGGGGGGGGFGGGGGGFGFFCFGGFGGGGGGGGGGGGGGG=@CDFGGEEFD@FGGGADFDFGGGEFGG8>C@GFF3DF91AFDEADFEFFGG3EDFFG8D==?D>DDF7CF@GGFFFFFCFFFFGCAEFFEFFGFF*)9@AC:=:65=8=*6B9=<BEC4>FE=<6CACF<<98(1:7;/.,/(1((/491<:.).56<434((,,4:0)(2330.0/296).
@M02996:162:000000000-B87FG:1:1101:5519:7334 2:N:0:ACTGAGCG+ACTGCATA
GACTACAAGGGTATCTAATCCTGTTCGATCCCCACGCTTTCGTGCCTGAGCGTCAGTTGCGGATTAGTCAGCTGCCTTCGCAATCGGTGTTCTGTGACATATCTAAGCATTTCACCGCTACACATCACATTCCGCCGACTTCATCCGTACTCGAGCTCGCCAGTTTCAACGGCAGTGCCGGGGTTGAGCCCCGACATTTCACCGCTGACTTAACGTGCCGCCTGCGCACCCTTTAAACCCAATAAATCCGGATAACGATCGCATCCTCCGTATTACCGCGGCTGCTGGCCCAGAGTTAGC
+
CCCCCGFGGGGGFGGGGGGGGGGFGFEGFFEGEFGGGGGGGGGGGGGGG@FGGGEGGGGGDGGDEGGGGGGGGGGGGGGGGGGGFFFGGGGGGGGFGGGGGFGGGGGGGGGGGGGGC=ADDGGGFGGGGGGGGGGCDEGDDEFGGGFEFGFE=DDG>FEGEC5BDFGAFEEFEFGGFGFF>EE>FGFFEGFDB>D@9CFEFG33>>1>FFFEEF(;(:9473/33;>69E:19:))6<FGF(..9646CB)3:39>(((((14,94<<1(((.5)564((,-,460).4(4(7)*33-62
@M02996:162:000000000-B87FG:1:1101:12933:7340 2:N:0:ACTGAGCG+ACTGCATA
GACTACTGGGGTATCTAATCCTGTTCGATCCCCGCGCTTTCGTGCCTCAGCGTCAGTTGCGGCTTGGTGACCTGCCTCCGCGATCGGCGTTCTGTGCGATATCTATGCATTTCACCGCTACACCGCACATTCCAGCCACCCCAAACGCACTCAAGCCCCCCAGTTTCTACGGCAGTGACCGGGTTGAGCCCGGAAATTTCACCGCCGACTTAAGGGGCCGCCTCCGCCCCCTTTAAACCCATAAAATCCGGCTAACGCTCGCATCCTCCGTATTCACGCCGCTTCTGCGCGCGGCGTAAC
+
CBCCCGGGGGGGGGGGFCFGFGGGGGGGGGECFGGGGGGGGGGGGGGGGGGGGGGGGGCG:CFGGGGGGGGGGGGGFGGGGGGGGG7FEFGGGFGGGGGFEDGGGGFGGGGG;FFGG=?DDFGGEG>FCEEGGGGFGDFFG@56?GAGEDFF>DDGGGGGGGADEF@,+?;>EB5?)+9ACCC=FDF73CFBDDGB),16<FA((0((4>D)4F))237(:-((((-(,:;(28<AA228(((.0).4<()(().2-((-,9((/4)584((.,6))(((,4((()-)((,,.)**2(-(
@M02996:162:000000000-B87FG:1:1101:12912:7346 2:N:0:ACTGAGCG+ACTGCATA
GACTACTGGGGTATCTAATCCTGTTCGATCCCCGCGCTTTCGTGCCTCAGCGTCAGTTGCGGCTTGGTGACCTGCCTCCGCGATCGGCGTTCTGTGCGATATCTATGCATTTCACCGCTACACCGCACATTCCAGCCACCCCAAACGCACTCAAGCCCCCCAGTTTCGACGGCCGTGACCGGGTTGAGCCCGGAAATTTCACCGCCGACTTAAGGGGCCGCCTACGCACCCTTTGAACCCAATAAATCCGGATAACGCTCGCATCCGCCGTATTACCGCGGCCGCGGGCTCGGAGTTAGC
+
CCCCCGGFFGGGEGGGGFFGGGGGGGGFFGEFFEGCFGGGGGGGGGGGGGGGGGGGGGEGGGGGGGGGGGGGGGGGFGFGGGGGD=CFCCFGFFG9FGEFGFGGAFGG9EFGGGGGGAFDG9FF8F@BCFGGGD8=F,@8DABCCGFGAG@C8DCGGGGGGD>?FFGE4EEAG):C)*6BCCE7:83*6FG9<)99A7BBDGF<>@969BD)44<43>31C44<::B?;::253)).,;A,8<)94250-0((069----(12,1(((,(-(,.).<(-((,(-(-(((((-0)*22)-5
@M02996:162:000000000-B87FG:1:1101:12241:7379 2:N:0:ACTGAGCG+ACTGCATA
GACTACTAGGGTATCTAATCCTGTTTGCTCCCCACGCTTTCGAGCCTCAGCGTCATTGTCAGTCCAGAAAGCCGCCTTCGCCACTGGTGTTCCTCCTAATATCTACGCATTTCACCGCTACACTAGGAATTCCGCTTTCCTCTCCTGAAATCAAGCCTGACAGTTTCAACAGCAGTCCCGGCGTTGAGCCCCGGGCTTTCACTGCTGACTTATCATGCCGCCTTCGCTCCCTTTCGCCCCAGTAAATGCGGATAACGCCTACCCCCTCCGTATTACCGCGGCTGCTGGCACGGATTTAGC
+
C9CCCGGGGFGGGGGGGGGGGGGGGGGFAEFFEFGEGGGGGGGGGGGGGGFGGGGGGGGGGGGGGCCFGGFEFFGGGGGGGCEGFFF:=CFGFFGF<FEADFGGGGGGGGGG,EFGG>@>CCFFFGEFGGDFFDEGGFFFDEFGGGFFB8FC99AGGG8,D@DBD79DCECDGFFG5AD5>++@C6198FF559*)0,AEEEEFFF3*-;=>EA/:*=8/:5(-7(1(/B?(06)((/==?6;3C<))21031)-2,,(.(2(47991:(-(.4)541(((-42(4).(,22))**0.-)
@M02996:162:000000000-B87FG:1:1101:6087:7387 2:N:0:ACTGAGCG+ACTGCATA
GACTACACGGGTATCTAATCCTGTTTGATACCCATGCTTTCGTGCCTGAGCGTCAGAAGATCTCTGGACAGCTGCCTTCGCAATCGGTGTTCTGTGACATATCTAAGCATTTCACCGCTACACATCACATTCCGCCATCCTCGACATCTCTCAAGGGGACCAGTATCAATGGCAGTTTTCATGTTGAGCATGAAAATTTCACCGCTGACTTAATCCTCCGCCTGCGCACCCTTTAAACCCAAGAAATACGGATAACGCTCGGGTCCTCCGTATTACCGCGGCTGATTGCACGGAGTTAGC
+
CCCCCGGGGGEGCAEFGFGGFFGFGGGGGGD<@FEDFGGGGGGGGGGGGGGGCCFGGGGGGGGGGGGGFGGGGGGGGGGGGFGFEGEFGEEDFGGGCAFGGDFGFGGGFCGCFGFGD8@=CEGGGGFG,AEGGCECGGGFD6?6=4)E7DFFCFFGEE6EEGDDF9FCDGDF?DGF96;3@DDE;DDGFG?=9=7C7@=;;E<5A90:@>95AAE9;?*1455<=294>:@D46*843845=(02=))2/08?><*/.//6D(69:4-.3-12:.62(4-44;3(..--:7:0)***)))
@M02996:162:000000000-B87FG:1:1101:6109:7396 2:N:0:ACTGAGCG+ACTGCATA
GACTACACGGGTATCTAATCCTGTTTGATACCCATGCTTTCGTGCCTGAGCGTCAGAAGATCTCTGGACAGCTGCCTTCGCAATCGGTGTTCTGTGACATATCTAAGCATTTCACCGCTACACATCACATTCCGCCATCCTCGACATCTCTCAAGGGGACCAGTATCAATGGCAGTTTTCATGTTGAGCATGAAAATTTCACCGCTGACTTAATCCTCCGCCTGCGCACCCTTTAAACCCAATAAATCCGGATAACGCTCGGGTCCTCCGTATTACCGCGGCTGCTGGCACGGAGTTAGC
+
CCCCCGGGGGGGGGGGFFGGGGGGGGGGGGGFFGFGFGGGGGGGGGGGGGGGGGDGGGGGGGGGGGGGGGGGGGGGGGGGGGGGGGGGFFBFGGGGGGGGGFGGEGGGGGGGFEGGG>ACGFFFGGFGCCGGGDEDGGGGGB5CD48ADGFDEEDGGGGGGGDFEFGFGGGFFFDGCGDBCCEFEDEDFF8DFFGA*89E<DC=BDBBCFGFEFEFFFC)4<ADF2)/::9@GFEFFE<=@=B@4>37;35<?:<>/,//.1.31.2644-32()))--4479;:24:B?F?002;;..4
@M02996:162:000000000-B87FG:1:1101:6095:7407 2:N:0:ACTGAGCG+ACTGCATA
GACTACACGGGTATCTAATCCTGTTTGATACCCATGCTTTCGTGCCTGAGCGTCAGAAGATCTCTGGACAGCTGCCTTCGCAATCGGTGTTCTGTGACATATCTAAGCATTTCACCGCTACACATCACATTCCGCCATCCTCGACATCTCTCAAGGGGACCAGTATCAATGGCAGTTTTCATGTTGAGCATGAAAATTTCACCGCTGACTTAATCCTCCGCCTGCGCACCCTTTAAACCCAATAAATCCGGATAACGCTCGGTTCCTCCGTATTACCGCCGTTGCTGGACAGGGGTTAGC
+
CCCCCGGGGGGGGFFGGFGGGGGGGGGGGFFFFGFGGGFGGGGGGGGGGGGGEGEGGDFFGGGGGGGGGGGGGGGFGGGGGGGGFGEFGGDGFGGGGGGFGFGGGGGGGGGGFCGFGAEGDEFDGGFFGGGFFGGGGGGGGFBCD@>F+62:DCDFG68CEGDFC2DGGFGFGFDFFGDFAD,EDFEDE,,:D9FFFF?EEG68A?59CFF@E>A9AFG5>AA=>04))48@F:4@;3@8>=B)*6)9*.)/6=78/(,/6:(/2426((-3(.-54:-(-((-().(.()(.0*22((.
@M02996:162:000000000-B87FG:1:1101:19308:7428 2:N:0:ACTGAGCG+ACTGCATA
GACTACCCGGGTATCTAATCCTGTTTGCTCCCCACGCTTTCGTGTATCAGCGTCAGTTGTCGTCCAGTAATCCGCCTTCGCCACTGGTGTTCCTCCCAATCTCTGCGCATTTCACCGCTACACTGGGAATTCCGATTACCCCTCCGACTCTCAAGCAAAACAGTTTCAAATGCAGCTCAGGCGTTGAGCTCCTGCATTTCACATCTGACTTGCCTTCCCGCCTACTCACCCTTTACACCCAGTAATTCCGGATAACGCTTGCCACCTACGTATTACCGCCGCTGCTGTCACGTATTTAGC
+
CCCCCGGGGGGGEGGGGGGGGGGGGGGGGGFGGGGGGGGGGGGGFGGGFGGGGGGGGGFGGGGGGGGGGGEFGGGGGGGGGEGGGG=FGGGGFFGFGFGGGFGGGGGGGGGGGGGGGAFGDEFGE@CFDFGGG@+=DEGFFFFGGCAGFGFEBEF,==?8@EDCEFGGG;FFGFG?FGF6:,4CFC5?@,D=FFGB5AFFFGCFFACEEFG@EFF8>AD6/:6>B7B17BB=FEEFFEFC62@EF?37:6),/)/6/.//-15)9(.(48.,-82441-(-3;6023))-:(0023:644
@M02996:162:000000000-B87FG:1:1101:25417:7435 2:N:0:ACTGAGCG+ACTGCATA
GACTACTGGGGTACCTAATCCTGTTTGCTCCCCGCACCTTCGCACCTCAGCGTCAGTCATCTGCTGGTAACCTGCCTTCGCCATTGGTATTCTTCCTGATATCTACAGATTTCACCCCTACACCAGGAATTCTGATTGCCCCTCAGTGACTCTAGTCATGCAGTTCTCAACGCAGTCCAGGAGTTAAGCTCCTGCCTTTCACATCAAGCTTGCAAAACCGCCTACATGCCCTTTACGCCCAATAATTCCGAACAACGCTCGCAACTTACGTTTTACCGCGGCGCCTCGCCCGTAATTAGC
+
C@@C@FEDGC+CF,;C9EFGGGGGGG<F<CFFGEGGGGFGGGGGGGFFGGGGGDGGGGGGGG9F9FGGAFFFGGGGGGGGGE:FAFFGD6CFFFFGGFF:E<FFFGGG,@?FFDFDE8DDCFFGGGGGGFGGGGFGGE8==8DGD=;4<BED9E=FGGGFGFDEFF8FFGGBEFDG:D*9,=8AFGEGFG?DF5FFFGFFEGEFF+8@EF?<9?EB59CAC=:4=:A:BE:;DE*1/6F855(8*8*/47):;)6;..(/.).(8.)./-((.3.87((-((((-(-41(((8)21<:)4
@M02996:162:000000000-B87FG:1:1101:12570:7483 2:N:0:ACTGAGCG+ACTGCATA
GACTACTGGGGTATCTAATCCTGTTTGCTCCCCACGCTTTCGAGCCTCAGCGTCAGTTGTCGTCCAGTAAGCCGCCTTCGCCACCGGTGTTCCTCCTAATATCTACGCATTTCACCGCTACACTAGGAATTCCACTTACCCCTCCGACACTCTAGATGACCAGTTTCCAATGCAGTCCCGCGGTTGAGCCCCGGGTTTTCACATCAGACTTAGCCTTCCGCCTACGCTCCCTTTACACCCAGTAAATCCGGATACCGCTTGCTCCCTACGTTTTACAGCGGCTGCTGACACGTCTTTAGC
+
CCCCCGGGGGGGCFGGGFFGGGGGGGGGGGFGGGGGGGGGGGGGGGGGGGGGGGGGGGEFGGGGGGGGGGGFGEGGGGGGGGGGFEGFCCEFGFGGGGGGFFGGGGGGGGEGGGGGG>@CGEGGGEGFFGGGGGFGGDEDFDFGG+8FDD:DDFC9EA=DFEDCFFGFDGGFFFCFFGFBCECEBC@F;CE5?*9@@GFFFE4@@953@F@;=A=A@FF2=82,:?>;@E?1D3>9C3?C1<549)4:C(0(2>7>-----9-<D(42:4.(.,63)),((,3(4:0),,4:8);@C6-:
@M02996:162:000000000-B87FG:1:1101:12551:7488 2:N:0:ACTGAGCG+ACTGCATA
GACTACTGGGGTATCTAATCCTGTTTGCTCCCCACGCTTTCGAGCCTCAGCGTCAGTTGTCGTCCAGTAAGCCGCCTTCGCCACCGGTGTTCCTCCTAATATCTACGCATTTCACCGCTACACTAGGAATTCCACTTACCCCTCCGACCCTCTAGATGACCAGTTTCCACTGCAGTCCCGCGGTTGAGCCCCGGGTTTTCACATCAGACTTAGCCTTCCGCCTACGCTCCCTTTACACCCAGTACATCCGGATAACGCTTGCTCCCTCACTATTACCGCGGCTGCTGGCACCGTATTAGC
+
CCCCCGGFGGGGGGGGGEFGFGGFGGFFGFECFCFGGGGGGGGGGGGGGGGGGGGGGFFEFGGGGCFGD,CEFFGGGGGGGGGGGCC=CFFFGGG8FFDGGDFFDGGGDCFFFFGGG>@+=EGGC9FA,A>;D@FGDEFEFD5>C+1@*@DD8=D,@89EFF):@DGGG,30DA?C5DC*>BEC:;C9=FGF*:759FFE?F*8.;3*6ADE)=;=);5;G?@<;<B0/82::;395<F=:(,<*6<<<2.,1)62,--(-1-4*-(.(())-.)-)43,-,22())((44())*28)..
@M02996:162:000000000-B87FG:1:1101:15608:7511 2:N:0:ACTGAGCG+ACTGCATA
GACTACCCGGGTATCTAATCCTGTTTGCTCCCCGCACCTTCACGCCTCAGCGTCAGTCATCTGTTAGCAGCCTGCCTTCGCCATTGGTATTCTTCCAGATATCTACAGATTTCACCCCTACACCTGGAATTCTGACTGCTCCCCAGTAACTCAAGTCCTGCAGTTCTCAACGCAATTCGGGAGTTGAGCTCCCGCCTTTCACACCAAGCTTACAGAACCGCCTACACGTCCTTTAAACCCAATAAATCCGAACAACGCTCGCAACTTACGTGTTACCGCGGCTGCTGGCCCGTAATTAGG
+
CCCCCGGGGGGGGGGGGFGGGGGGGGGGGGGGFGGGGGGGGFGGGGGGGGGGGGGGGGGGGGGGGGGGGGGGGGGGGGGGGGGGGGGGGGGGGGGGEEEFDFGGGGGGFGFGGGGGF:<@FEFFFFG8FGGGGF,?FEFFGFFGGCE,=DFD9>FFGGGFGGEFGFFGGGGFGFGGFGFBB@CEGG7DDGGFFFGAAFFFEGFCA9@8=FDF@>6+:?C=C=>DDBB(7B@@GF4*9=FEF765;/?C;;50;B35../67C2(9:F263.,52466-((((-7??FB<1:>>>1;26))
@M02996:162:000000000-B87FG:1:1101:15625:7514 2:N:0:ACTGAGCG+ACTGCATA
GACTACCCGGGTATCTAATCCTGTTTGCTCCCCGCACCTTCACGCCTCAGCGTCAGTCATCTGTTAGCAGCCTGCCTTCGCCATTGGTATTCTTCCAGATATCTACAGATTTCACCCCTACACCTGGAATTCTGACTGCTCCCCAGTAACTCAAGTCCTGCAGTTCTCAACGCAATTCGGGCGTTGAGCTCCCGCCTTTCACACCAAGCTTACAGAACCGCCTACACGTCCTTTAAACCCAATAAATCCGAACACCGCTCGCAACTTACGTTTTACCGCGGCTGCTGGCACGTAATTCAC
+
CCCCCGGGGGGGDGGGGFGGGGGGGGGFGGFGEGGGGGGGGFGCFGGG@FGGGGGGGGCFGGCFGEGGGGGGGFGGGGGGGGGGGFCFEFGGFFFFDF9EFDFGFGGGFGFGGGGGGAFGFFGGGGGCEFFGGGGFGEGEFEDG?B=?DFBEDEDFDDGGGGBFGFFGG,DDGF+=FGFFE+@@C99F5FG)@BD@5CFECFCEFA)5>FAAEF6+:@F9C5>9=;B-0;;DGCF5C@EE?<@;F)59;(:1>B1:----4/(-9>>7<:.(43:))-((21231)).4()40)*/3))-
@M02996:162:000000000-B87FG:1:1101:11700:7539 2:N:0:ACTGAGCG+ACTGCATA
GACTACTGGGGTATCTAATCCTGTTTGATACCCACGCTTTCGTGCCTCAGCGTCAGTTGTATGCTGGTTAGCTGCCTTCGCAATCGGGGTTCTGTGACATATCTAAGCATTTCACCGCTACACGTCACATTCCGCTAACCTCGTTTACACTCAAGAACGCCAGTTTCAACGGCAATTTTCCGGTTGAGCCGCAAACTTTCACCGCTGACTTAACATCCCGCCTACTCCCCCTTTAAACCCAATAAATCCGGATAACGCTCGCATCCTCCGTATTACCTCGGCCGCTGGCACGGGATTAGC
+
CCCCCGGGGGGGGGGGGGGGGGGGGGGGGGFEFGGGGGGGGGGGGGGGGGGGFGGGGGGGGGBFGGGGGGGFGGFGGGGGGGGGFFFEGGGGFGGG?,EFGFGGGDFFGGGGGGGGG>DGGFGDGF+BEGGGGGGGD>EGGDFGGG>GFGFF8@?FCFGGEG>BFFGCFFE>E58FFDA+6::C:?8A@G@=*<99>F>E?FF9>*)-(0=*@F5=>FC9E860()/(6C90CECEEEF*,6();C)/0(0(,0-0(-,-(1((9:)42-4((..4)-.,((((-007??B())*1*)..
@M02996:162:000000000-B87FG:1:1101:11711:7554 2:N:0:ACTGAGCG+ACTGCATA
GACTACTGGGGTATCTAATCCTGTTTGATACCCACGCTTTCGTGCCTCAGCGTCAGTTGTATGCTGGTTAGCTGCCTTCGCAATCGGGGTTCTGTGACATATCTAAGCATTTCACCGCTACACGTCACATTCCGCTAACCTCGTTTACACTCAAGAACGCCAGTTTCAACGGCAATTTTACGGTTGAGCCGCAAACTTTCACCGCTGACTTAACATCCCGCCTACGCACCCTTTAAACCCAATAAATCCGGATAACGCTCGCATCCTCCGTATTACCGCGGCTGCTGGCACGGAATTAGC
+
CCCCCGGFFDFGDGGGAFFGGGGGGGGCFCEEFFGGGGGGGEGGGGGGGGGGGGFGGGDGCFAFFGFGGGGFGFGGGGGFGGGGFFC@CFEFGGGG,<CFFFGGGGFGGGGGGGGGG=?=D9F6FGFFEFFDF@GD6CFGGBEGFGDGFGFDD@D9DF6CEC5FGFGGCGE5C>+CF7C+@B+@FDFGFGC@>0?CECFECFBAB?=2BFG==FEC=;C5C66;@F>16CDDD@)947FC@D546>57>6>(:>>C--(--1-29??B?(-(.5)))(,,,(((..5.6(3<))*/36..
@M02996:162:000000000-B87FG:1:1101:25756:7591 2:N:0:ACTGAGCG+ACTGCATA
GACTACCCGGGTATCTAATCCTGTTTGCTCCCCACACTTTCGCGCCTCAGCGTCAGTTACTGTCCAGAAAGCCGCCTTCGCCACTGGTGTTCCTCCTAATATCTACGCATTTCACCGCTACACTAGGAATTCCGCTTCCCTCTCCAGCACTCAAGGTTTGAAGTTTCAAGCGCAGCTCCGCAGTTAAGCTGCGGCATTTCACGCCTGACTTTCAAATCCGCCTACACGCCCTTTACACCCAGTAAATCCGGACAACGCTTGCCACCTACGTATTACCGCGTCTGCTGGCACGTCGTTCGC
+
CCCCCGGGGGGGGGGGGGGGGGGGGGGGGGGGGGGGGGGGGGGGGGGGEFGGGGGGGGGGGGGGGGGGGGGGGGGGGGGGGGGGGGEFGFGFGGGFGGGGGFGGGGGGGGGGGGGGEABGDEGGGGFGGFGGGGGGDGFGGDFGGGFGFGFFGGGG=AEGGGEFGFCEF>DEGFDGAFEBE+@@EGE7AF@:@ED>AFFFFG9=DFFFEFCCEF4B7AC6468;@;@2>GB><;CCCEFC1;@4+9?<;;3:BE?G---(49:<DB?F72.45454),43,---:<?:?()(0)2:8,4(
@M02996:162:000000000-B87FG:1:1101:16268:7599 2:N:0:ACTGAGCG+ACTGCATA
GACTACAAGGGTATCTAATCCTGTTTGATACCCACGCTTTCGTGCCTCAGCGTCAGTTGTATCCTGGTAAGCTGCCTTCGCAATCGGGGTTCTGTGACATATCTAAGCATTTCACCGCTACACGTCACATTCCGCCTACCTCGTTTACACTCAAGAACGCCAGTTTCAACGGCGAAGTATAGTTGAGCTCCACTATTTTACCGCTGACTTAACATCCCGCCTACGCACCCTTTAAACCCAATAAATCCGGATAACGCTCGCATCCTCCGTATTACCGCGGCTGCTGGCACGGAGTTAGCC
+
CCCCCGGGGGGGGGGGGGGGGGGGGGGGGFFGGFGGGGGFGGGFGGGGGGGGGGGGGGGGGGGGGGGGGGGGGGGGGGGGGCGGGGFFGGGGFFGF<FGGGFGGGCEFGGGGGGGGD>E8DEGGGF@FFGGGGEGGGCGGGEBDGG9FFGFFFGGFGFDGGEBDFFGGGGDDGB6:>GE@,@EFEFEDA,@);ADEFGFEFF9AFD9BFF>6B99?B;52E==@DF?BFG;@GF)43@DC063;;9?;238::6,*-,--45(-9)3.4-..,)6)1(-4334(,.80,489)0;@<6))
@M02996:162:000000000-B87FG:1:1101:18393:7607 2:N:0:ACTGAGCG+ACTGCATA
GACTACTCGGGTATCTAATCCTGTTTGATACCCATGCTTTCGTGCCTGAGCGTCAGACGATCTCTGGACAGCTGCCTTCGCAATCGGTGTTCTGTGACATATCTAAGCATTTCACCGCTACACATCACATTCCGCCATCCTCGACATCTCTCAAGGGGACCAGTATCAATGGCAGTTTTCATGTTGAGCATGAAAATTTCACCGCTGACTTCATCCTCCGCCTGCGCACCCTTTAAACCCAATAAATCCGGCTAACGCGCGGGTCCTCCGTACTACGGCGGCTGCTGGTACGGAGTTAGC
+
CCCCCGGGGGGGGGGGGFGFGGGFEGGDGFCFFGFGGGGGGGGGGGGGEGGGGGGGG,@6CFGGGGGA<ACEFGGGGGGGGFGGGGFFGEGGDGGG9EFFGFFFFCFFDFFG9;EFG:9=CEFGGGGGGG;EGFGGGGGGDD>?D+=FFGFFFFF?>CCCEFDFEFGGDDAFGFCFFFEFFEGFFF*08,@*3=CE7DFFFGF):@5=CFG*;;;88?;=?4>2B254@C=28;4?4;<C>27);46773)(68/0/.(((/((1.4634(,(4).-(((-3((4B:(,).3))2;8494
@M02996:162:000000000-B87FG:1:1101:18359:7609 2:N:0:ACTGAGCG+ACTGCATA
GACTACTCGGGTATCTAATCCTGTTTGATACCCATGCTTTCGTGCCTGAGCGTCAGACGATCTCTGGACAGCTGCCTTCGCAATCGGTGTTCTGTGACATATCTAAGCATTTCACCGCTACACATCACATTCCGCCATCCTCGACATCTCTCAAGGGGACCAGTATCAATGGCAGTTTTCATGTTGAGCATGAAAATTTCACCGCTGACTTAATCCTCCGCCTGCGCACCCTTTAAACCCAATCAATCCAGATAACGCTCGGGTCCGCGATATTTCCGACGCTGGTGGGCCGGAGTTAGC
+
CCCCCGFGFGGEEGGGGCFEGGGGGGGGG<<,CEFGGGGGGGGGGGGGCEFGCEEGG,@+FGGGGDGGGGFGGGFGGGGGEGGGGFGGGEFGFFGFCEEF,CD8C<CDDEDGGGFGE:?D>CFFEF:FFGEGGCGGCEFGGF>DG=>FFFBD,@88=+@CCF=:BFFFGGA6F?C=DD7C;CE=FD*686,:0=+:EBFC*@=ABEFA:CGE*?04;@7:45>>BFFA@E@28=4*/7?/-5>(6.?70)*/)+7*/,//()(,/3((,(((,.)-:(((,,(((..((((-))1**).)
@M02996:162:000000000-B87FG:1:1101:18377:7619 2:N:0:ACTGAGCG+ACTGCATA
GACTACTCGGGTATCTAATCCTGTTTGATACCCATGCTTTCGTGCCTGAGCGTCAGAAGATCTCTGGACAGCTGCCTTCGCAATCGGTGTTCTGTGACATATCTAAGCATTTCACCGCTACACATCACATTCCGCCATCCTCGACATCTCTCAAGGGGACCAGTATCAATGGCAGTTTTCATGTTGAGCATGAAAATTTCACCGCTGACTTAATCCTCCGCCTGCGCCCCCTTTAAACCCAATAAATCCGGATAACGCTCGGGTCCTCCGTATTACCGCGGCTGCTGGCACGGAGTTAGC
+
CCCCCGGGGGGFGGGGGCFFGGGGGGGGGGGFFGGGGGGGGGGGGGGGCFGCFGGGF<F,FFFGGFGFGGFFGFGGGGGGGFGGGG7FGGGGFFGG?EFGGFGGGDGGGGGGGGGGG>E?DGGGGGGGGGGGG8CD8CFFGEEDGB@FFGFFDEFDC6+@CD5FEFGDFEFFF58FFGFF;=@CD7EGD9F8+=DDEGFFFGFDAF9>CFGEFE=FFFFAG8:5:):):B@>DE=C*0<C>(8@=<51;.)6357;/.(/.)(/18>A74-(,556)(-(--411))4((.(0)*2;6--
@M02996:162:000000000-B87FG:1:1101:25862:7687 2:N:0:ACTGAGCG+ACTGCATA
GACTACCAGGGTATCTAATCCTGTTTGCTCCCCACGCTTTCGAGCCTCAGCGTCAGTTATCGTCCAGTAAGCCGCCTTCGCCACTGGTGTTCCTCCTAATATCTACGCATTTCACCGCTACACTAGGAATTCCACTTACCTCTCCGACACTCTAGTCTGGTAGTTTCCAATGCAGTACCGGGGTTGAGCCCCGGGCTTTCACATCAGACTTACCATACCGCCTGCGCTCCCTTTACACCCAGTAAATCCGGATAACGCTTGCACCATACGTATTACCGCGGCTGCTGGCACGTATTTAGC
+
CCCCCGGGGGGG<EGGGGGGGGGGGGGGGGFFGGGGGGGGGGGGGGGGGGGGGGGGGGGGGGGGGGGGGGGGGGGGGGGGGEEGGFFFGFEFGFGGGGFGADGGGGGDDGGGGGGGG=96?EGGGGGGGGGGGDGDDFGGGFFGGGBCBGFFGGGEGGGFGGD:EFGGGGGFFBFCFFFFGGGGGGFDC@DAF>DBFFAA<FFFF9BEEFFCFF=F:AG8=28?F:>(6=;(;;>C37CE;D;CACEFC970<BA9,-,,(1.4>:>7:?5))46<<?4(-(17:?:?:<2<5)3<CA42
@M02996:162:000000000-B87FG:1:1101:14357:7695 2:N:0:ACTGAGCG+ACTGCATA
GACTACAAGGGTATCTAATCCTGTTTGCTCCCCGCACCTTCGCACCTCAGCGTCAGTCATCTGCTGGTAACCTGCCTTCGCCATTGGTATTCTTCCAGATATCTACAGATTTCACCCCTACACCTGGAATTCTGATTGCCCCTCAGTGACTCTAGTTATGCAGTTCTCAACGCAGTTCCGGAGTTGAGCTCCGGACTTTCACACCAAGCTTGCAAAACCGCCTACATGCCCTTTACGCCCAATAATTCCGAACACAGCTCGCAACTTACGGTTTGACGCGGCTGCTGTCACTTAATTAGC
+
CCCCCGGFGGGGGGGGGFFGGGGGCGGGGGEGEGGGGGGGGGGGGGGGGGGGGGGGGGGGGGFFGGGGGGGGGGGGGGGGGGGGGFFFGGGGEFGFAFEFGFGGGGGGGGGGEGGFG@FFGFFGGCGFFFFFGGGGGGGFGDFGGED9DGFFGFGFFGGCEEDEEFCF@AFDEDGGFGEE>@CCEFEG)@FB>5C)8DFF<DEEAF@FFF=:CF5BC?*:?5@9:5C*7B=;CE:=>DG522(6//<93.),6B@*(/)/(2,(124))(,.43()),--(410(.4-)44)**330647
@M02996:162:000000000-B87FG:1:1101:15474:7703 2:N:0:ACTGAGCG+ACTGCATA
GACTACCCGGGTATCTAATCCTGTTTGCTCCCCACGCTTTCGAGCCTCAACGTCAGTTACAGTCCAGTAAGCCGCCTTCGCCACTGGTGTTCCTCCTAATATCTACGCATTTCACCGCTACACTAGGAATTCCACTTACCACTCCTGCACTCTAGCAACACAGTTTCCAATGCAGTTCCGGGGTTGAGCCCCGGGCTTTCACATCAGACTTGCATCGCCGTCTACGCTCCCTTTACACCCAGTAAAGCCGGATAACGCTTGCCCCCTACGTTTTACCGCGGCTCCTGGCACGTAGTTAGC
+
CCCCCGGGGGGGGGGGGGGGGGGGGGGFGGGGEGGGGGGGGGCFGGGGGGGGGGEGGGEFEEGGGGGGDGFFGGGGGGGGGGGGGFEFGFGGEFFFGF;FGFGGGGGGGDFGGGGGGABCDGGG8FFFEGGGGGGGG9EFFDFGGGFGFGFFGAFGD8DDE==CFFGGGCGFGFGG+DFAECEEGD5C@FGDDE>AAFFF4>6AE8;EBFGEFFEC=DG9456=EDF2;E?;FFFC?8CC0==>@)).0407?36>--,-3>?DC>>0((.(.,.4)(,,-44(-().,(.().*2<--)
@M02996:162:000000000-B87FG:1:1101:25870:7707 2:N:0:ACTGAGCG+ACTGCATA
GACTACCAGGGTATCTAATCCTGTTTGCTCCCCACGCTTTCGAGCCTCAGCGTCAGTTATCGTCCAGTAAGCCGCCTTCGCCACTGGTGTTCCTCCTAATATCTACGCATTTCACCGCTACACTAGGAATTCCACTTACCTCTCCGACACTCTAGTCTGGTAGTTTCCAATGCAGTACCGGGGTTGAGCCCCGGGCTTTCACATCAGACTTCCCCTACCGCCTGCGCCCCCTTTACACCCAGTAAATCCGGATAACGCTTGCCACATCCGTATTCCCTCGCCTGCTGGCACGTATTTCGC
+
CCCCCGGGGGGGGCGGGGGGGGGFGGGGGGGGGEGGGFEFGGGGGGGGGGGGGGGGGGGEFGGFGGGGGGGGFGGGGGGGGGDGDGGEFFEGEFGGGGAFGFGGGGGGGGGFGGGGGAEDDEGGGFGGGFGGGFGFDDD8=DFFG>5F@DDD933CE=EFBDD?DFGFD;=6FFC,BDEDECEECDEFEF@=99*:AF6A?D<45;BFFFF*88(/(8C>=>;(6(((6::(;3).73C=6.5)/.-6F>B(1)-2-4-((*()2(3)(4,,4(6:)).4(4((.,)(-3<B8)+3<).2
@M02996:162:000000000-B87FG:1:1101:28542:7720 2:N:0:ACTGAGCG+ACTGCATA
GACTACTGGGGTATCTAATCCTGTTTGCTCCCCGCACCTTCGCACCTCAGCGTCAGTCATCTGCTGGTAACCTGCCTTCGCCATTGGTATTCTTCCTGATATCTACAGATTTCACCCCTACACCAGGAATTCTGATTGCCCCTCAGTGACTCTAGTCTTGCAGTTCTCAACGCAGTCCAGGAGTTAAGCTCCTGCCTTTCACACCAAGCTTGCAAAACCGCCTACCTGCCCTTTACGCCCAATAATTCCGAACAACGCTCGCAACTTACGTGTTACCGCGGCTCCTGGCACGTACTTCGC
+
CCCCCGGGGGGGGGGGGGGGGGGGGGGGGGGGGGGGGGGGGGGGGGGGGGGGGGGGGGGGGGGGGGGGGGGGGGGGGGGGGGGGGGGGGFGGGGGGGGGGGFGGGGGFGGGGGGGGG::FDEFFGGGGCGGGGGGGGGGDGDFGGGEFDGFFGGFGGGGFFDDEFFGGGGGEGFG>*D=DD=CEFGFGFFFEFFGFFGFFEGE@D?C@CF75=F5>@A@@C:47>)..<>BFGECE9=FEF5>;*7CEFB3/.86C..//.1,.)(94<:.(.346414(-49((5:0,240)7*/+5(:
@M02996:162:000000000-B87FG:1:1101:28541:7738 2:N:0:ACTGAGCG+ACTGCATA
GACTACTGGGGTATCTAATCCTGTTTGCTCCCCGCACCTTCGCACCTCAGCGTCAGTCATCTGCTGGTAACCTGCCTTCGCCATTGGTATTCTTCCTGATATCTACAGATTTCACCCCTACACCAGGAATTCTGATTGCCCCTCAGTGACTCTAGTCTTGCAGTTCTCAACGCAGTCCAGAAGTTAAGCTCCTTCCTTTCACACCAAGCTTGCAAAACCGCCTACATCCCCTTTACGCCCAATAATTCCGAACACCGCTCGCAACTTACGTTTTACCGCGTCTGCTGCCACGTCATTACA
+
A<CCCGGGGGEGGGGGGGGGGGFEFFCFGFFFGCGGGGGGGGGGGG<FFGGGGGGGGGGGGGEFGFGGGG9FGFGGGCFGGGEG8=CFGGFFGGFGGEFFC<DFFGG8DFFFGGFGG850=@FGE8+9AEEGGD8DCDDAFD?DD=D,0=CDGGCFGGG,@FE?EDDGGGGFGFG=DDEF,,@23D7F=2,:D+=0:DFD7DE@=38816=<);A+)3C)1:-4@<;*)>@BGF*/-5C::-7.8>*9:;),(:(*....37((93)5-(.(,-.4<10(--(2:4)).,5,0)22+.))
@M02996:162:000000000-B87FG:1:1101:23104:7821 2:N:0:ACTGAGCG+ACTGCATA
GACTACCAGGGTATCTAATCCTGTTTGCTACCCACGCTTTCGCGCCTCAGCGTCAGTTATTGTCCAGCTAACCGCCTTCGCCACTGGTGTTCTTCCTAATATCTACGCATTTCACCGCTACACTAGGAGTTCCGTTAGCCTCTCCAACACTCAAGAACGTCAGTTTCAAATGCAGACACGAAGTTGAGCCTCGTGCTTTCACATCTGACTTGATGTCCCGCCTACACGCCCTTTACACCCAGTAAATCCGGATAACGCTTGCCCCCTACGTATTACACCGGCTGCTGTCACGTCTTTCGC
+
CCCCCGGGGGGGGGGGGGGGGGGGGGGGGFFGGFGGGGGGGGGGGGGGGGGGGGEGGGGGGGGGGGFGGGCFGGGGGGGGGGGGGGGGGGGGGGGGGGDGGFGGGGGGGGGGGGGGG>B=DFFGGGGGGGGGGGGGGGFFGDFGGFEGFGFFGDF,DGGGGGFFGFGGGGGFGFG8@FDFECEFGGFGEG6@DFFADGF6*@0>CFFCEFGFFF*4>BF>7:<@F.5/8CBFGEFFEFGG?1;)3))12(.(8B4>,,,/,*(.17>0<6.)-5-))).(--11?F?68:<(0)*23)(8
@M02996:162:000000000-B87FG:1:1101:14121:7834 2:N:0:ACTGAGCG+ACTGCATA
GACTACACGGGTATCTAATCCTGTTTGCTACCCACGCTTTCGCGCCTCAGCGTCAGTTATTGTCCAGCTAACCGCCTTCGCCACTGGTGTTCTTCCTAATATCTACGCATTTCACCGCTACACTAGGAGTTCCGTTAGCCTCTCCAACACTCAAGACCGTCAGTTTCAAATGCAGACACGAAGTTGACCCTCTGGCTTTCACCTCTGACTTGATGTCCCGCCTACACGCCCTTTACACCCAGTCAATCCGGATAACGCTTGCTCCCTACGTATTACCGCGGCTGCTGGCACGTAGTTAGC
+
CCCCCGFEGGGGGFGGDEFGGGGGGGGGGGGGGGGGGGGGGGGGGGGEFGGGGGGGGGDGGDGFFEFGGG9FGEGGGGGGGGGGGGGFGGGGGFGGG<EFFFFFFGGGGEGGGGGGG:9=C>FG=EFEFFGFGGD=8+@DFDDF=9)E*@?D,8?F,DECEEAFFFGGG,@9E7C,;7=*>+@CFD=*8C@8***18DCEFA*676):CBC36B*=AFF=:665:0>62=914;)9.7?*6(/)2))126.11)78/,(-4>))2:FA:(.,6:6A)(,,-4916,)(((.87)2;9..4
@M02996:162:000000000-B87FG:1:1101:14110:7851 2:N:0:ACTGAGCG+ACTGCATA
GACTACACGGGTATCTACTCCTGTTTGCTACCCACGCTTTCGCGCCTCAGCGTCAGTTATTGTCCAGCTAACCGCCTTCGCCACTGGTGTTCTTCCTAATATCTACGCATTTCACCGCTACACTAGGAGTTCCGTTCGCCTCTCCCACACTCAAGAACGTCAGTTTCAAATGCAGACACGAAGTTGAGCCCCGTGCTTTCACATCTGACTTGATGTCCCGCCTACACGCCCTTTACACCCAGTATATCCGGACAACGCTTGCCCCCTACCTATTACCGCGCCAGCTGGCCCGTTGTTAGC
+
CCCCCGEGGGGGGGGGG,CFGGGGGGGGGEFFFFGGGGGGGGGGGGGGGGGGGGGGGFAF<FFGGFGECFAEGGGGGGGGGGGFGGGGFFEFEFEFGF;FGFGGGGGGEG@FGGGGG@BDGGGG8=EFFFGGGGDD+6=CDAFGG,:FDGFD3@D:8@C1D==CFFG=DDGFDAD,*+10339@E>AF@G*)*3*7<FFE7E<E7=9AEFG@*+*=@FG(=25>((7(2=;(7;<<CEFE(6/7+1CE@;:(().5(-((-1(596((.())))).6:1(((((()(,,((-.0/12.)-
@M02996:162:000000000-B87FG:1:1101:24608:7891 2:N:0:ACTGAGCG+ACTGCATA
GACTACCCGGGTATCTAATCCTGTTTGCTACCCGCACTTTCGAGCATGAGCGTCGATTAGCCCCCAGCTGGCTGCCTTCGCCATCGGTGTTCTTCCTGATCTCTACGCATTCCACCGCTACACCAGGAATTCCGCCAGCCCCTACGCTATCCAAGAGCAACAGTCCAGTCTGCAGGACCGGGGTTGGGCCCCGGTATTGAACAGACAGCTTGCATCTCCCCTTCCCACCCCTTTACGCCCAGTGATTCCGATCAACCCTTGCACCTCCGTTTTTACGCCGACTCCTGCACCGAATTTGCC
+
CCCCCG,CFGGGGFGGGGGGGGGGG<F;F<EFGGGGGGGGGG8FGGGGGGGGGG++B,B,9CFF6@F8,9EFGGGGGGGGGGGGGGGGGFGGGGG9F,EEFFGGG?EGGGG,FFFGG=@@DGG8E,@BFFGGGGG6C6=D0=0+6383<86=DFF8?,21@FCF,;@7<@3?A=0C**)3*>*;**0)5/?2/?/,2FA))>7((.(,,=:11A5+);*(2((((()(-;2:F):4(3:8<((.*))6*3@0())*,-((.0))7(42((,,,,(-(,((((,-())((((-0)222)).
@M02996:162:000000000-B87FG:1:1101:23561:7897 2:N:0:ACTGAGCG+ACTGCATA
GACTACCAGGGTATCTAATCCTGTTTGCTCCCCACGCTTTCGAGCCTCAACGTCAGTTACCGTCCAGCAAGCCGCCTTCGCCACCGGTGTTCTTCCTGATATCTACGCATTTCACCGCTACACCAGGAATTCCGCTTGCCCCTCCGGTACTCAAGATCAACAGTTTCCAAAGCAGTTCAGGGGTTGAGCCCCTACATTTCACTTCAGACTTGCTATTCCGTCTACGCTCCCTTTACACCCAGTAAATCCGGCTAACGCTTTCCCCCTACGTATTCCCGCGGCTGCTGGCACGGAGTTACC
+
CCCCCGGGGGGGGGGGGGGGGGGGGGGGGGGGGGGGGGGGGGGGGGGGGGGGGGGGGGGGGGGGGGGGGEGGGGGGGGGGGGGGGGFFGGGGGGGGGGGGGFFGGGGGG=BFGFGGG>@6@,FGGFEGDGCFGGGGGGFEG8<DDEBFDDFDFFG,@D8DFFD@CFGGGGDACFGGFGFFGGGGGGF9CGGFF>F2AEFFEFEFFCAEBFGFFA?>CFGB=9-(/(00(=3;FEC4))8=48;3@5<787>((239(-(,,26>F>B6::().5)-)((-,326:BF0((5()./;2)))
@M02996:162:000000000-B87FG:1:1101:15611:7898 2:N:0:ACTGAGCG+ACTGCATA
GACTACCGGGGTATCTAATCCTGTTCGATCCCCGCACTTTCGTGCATGAGCGTCATTTACGGCCTGGTCTGCTGCCTACGCAATCGGTGTTCTTCGTCATATCTATGCATTTCACCGCTACACAACGAATTCCGCAAACCTCGACCGCAATCAAGCTCTCCAGTATCAATGGCGTGATGACGTTGAGCGTCACGATTTAACCACTGACTTAAAAAGCCGCCTGCGCACCCTTTAAACCCAATAAAACCGGATACCGCTCGGATCCTCCGTGTTACCGCAGCATCTTGCCCGGATGTTGCT
+
CCCCCGGGGGGGEGGGGGGGGGGGGGGCGGEFCEGGGGGFGGGFGFGGFFGEGGGGGGGGGGGGGGGGGGGGGGGGGEFGGFGGFGBCFGGGGGGGGFGGGFGGGGGGFGFGDFFGG:@CDEFCFGGG>F7EFGGG+BDFGFFDGGBG>8?CDFFFFGGGGGEF:+CCF;,;F>97*;5=CEEFD*<CAEG@FB5@2B+9>C@BFA3;AFD41:;5=A<9ED?DF21;>G(4C2)648?/8??F*).8),08:))1((--,1--7)4(,-(.,-.6(3(-(())).642,3,))*2+).-
@M02996:162:000000000-B87FG:1:1101:28089:7920 2:N:0:ACTGAGCG+ACTGCATA
GACTACCGGGGTATCTAATCCTGTTCGATACCCACGCTTTCGAGCATCAGCGTCAGTGCCGCTACAGTAAGCTGCCTTCGCAATCGGAGTTCTGCGTCATATCTAAGCATTTCACCGCTACACGACGCATTCCGCCTACTTCTTGCGTACTCAAGTGCTCCAGTTCCCGCTGCAGTGCCGACGTTGGGCGCCTACATTTCACAACCCGCTTAAAACACCGCCTACGCTCCCTTTAACCCCAGTACATCCGAATAACGCCCGCGCCCTCTGTATTACCGCGGCTGCTGGCACGCAATTCGC
+
@CCCCG<+@FGGEGGGGGGGGGGGGEG@F,@FF-B@CEGGGG,EFCFGFGGGGGGGG,,,8@F:FGCEFGAFAF8FFGG,B:+=DFG,@CEGD,E847@F9DE@F<EFFGGGGGGGGABGGEF+44@+@FEGGFG6?+@6?D7++C)+:CFD@E6F,EFF7<8CA?7@+4+*@>*@*=**3>@EBC4*7*=(28*(>FFC)1)7,)/(.)/()+)/(;*.:44(14924::8D:<46<FCF(4.*.-690)-(0<F--(-()(-1(3:(..).6)56(-,-3-(3))(,(.()0*105(4
@M02996:162:000000000-B87FG:1:1101:5969:7932 2:N:0:ACTGAGCG+ACTGCATA
GACTACACGGGTATCTAATCCTGTTCGATCCCCGCACTTTCGTGCATGAGCGTCATTTACGGCCTGGTCTGCTGCCTACGCAATCGGTGTTCTTCGTCATATCTATGCATTTCACCGCTACACGACGAATTCCGCAAACCTCGACCGCAATCAAGCGCTCCAGTATCAAAGGCAGGATGAGGTTGAGCCTCACGATTTCACCACTGACTTAACACGCCGCCTCAGCATCCCTTAACCCCCATAAATCCGGATAACGCTCGGCACCTCCGGATTTCCGCGGCTGCTGGCCCGGCGTTCGCC
+
CCCCCG@FGGGGGGGGGGGGGGGFG<F,CEEDEGGDGCFFGGGGGFF@FGGGGGE,CCF,8,7@@FGG9<ECFGFGGAGEG,:FFGGFFGGGGFGFGEGGGFGGGC9<EFGGGGCF8:ADDFG?CEFE@FFG,=?++@=FFD58@+1@@>B@@EF,1@C6BF@<,9CFG,@A>F57@C=?F?,;,;4;B6E(;?*67<8CCGFFEAB()3214+/).0)(2,(..6;)/3(4C39)).2*4((5B443)(>(494*(-(-(*(-1.44((,4:).6,12(((-4,,5((,,4))/22-(-
@M02996:162:000000000-B87FG:1:1101:15967:7940 2:N:0:ACTGAGCG+ACTGCATA
GACTACAGGGGTATCTAATCCTGTTTGCTCCCCGCACCTTCGTGCCTCAGTGTCAGTACATGCCCAGCCGTCCGCCTTCGCCACCGGTGTTCTTCCAGATATCTACAGATTTCACCCCTACACCTGGAATTCCGACGTCCCCTGCTGTACTCTAGCCCTGCAGTTTCCAGCGCATCCCGGAGTTGCGCCCCGAACTTTCACGCCAGACTTGCACGGCCACCTGCGCACCCTTTACGCCCAATGATTCCGAACAACGCTCGCCCCCTACGTATTACCGCGGCTGCTCGCACGGTGTTAGCCG
+
CCCCCGGGGGGCFFGGGCFGGGGFGGGGGGGGDDGGGGGGGGGGGGGGGGFGGGGGGFG<FFGFGGG,CFFFGGGGGGGGGGGGGGEGGGGGFFGFFA,CAFGGCGGGGGGGGGGGF:DFFEGGGFGCFGGGGGGDGEGEDDFDCFDFFFFDCEGGGGGFGFDEFDEFFFFEE>7E*==*35;C,+198@EA>*:26BF*88>BF)89BA*1.;38>BD/:533;9914C:(9)61?0:5123)0.).*-.17@(/--,((144C6(414.-()-.(-,(-(((3)-,--(().2/+.)4(
@M02996:162:000000000-B87FG:1:1101:5957:7951 2:N:0:ACTGAGCG+ACTGCATA
GACTACACGGGTATCTAATCCTGTTCGATCCCCGCACTTTCGTGCATGAGCGTCATTTACGGCCTGGTCTGCTGCCTACGCAATCGGTGTTCTTCGTCATATCTATGCATTTCACCGCTACACGACGAATTCTGCAAACCTCGACCGCAATCAAGCGCTCCAGTATCAAAGGCAGTATGAGGTTCAGCCTCACGATTTCACCACTGACTTAAATCGCCGCCTTACAACCCCTTCAAACCAATAAATCCGGATAAACCTCGGCTACTCCGTTTTCACCGCGGCTCTGGGACGGAGTTTACC
+
CCCCCGF@FGGGGGGGGGGGGGGGG<CEFGGGGGGGGEFGGGEDF8FBFAFGGGG8EEF@B,7FGGGGA@,CFGGGGDFGG:FGGGGGDGGGGGGBF,?FGFGGGCECGGGGGGGF@:<CDFG?C:F7FFGG,EF++,@D+:*?D75@<+@D,EF:+::7@FCF9+2,=,,;DF;,4?;BG,@C,=*+:,45AF44->+88AEF2/.(.4+0*+*//:).2(()().)/=,/2(7))/C*4,.<9)),)-0((/)0,(.(-*((244((,),-.-653((((,-,<5((((-))/*3)).
@M02996:162:000000000-B87FG:1:1101:18820:7951 2:N:0:ACTGAGCG+ACTGCATA
GACTACCAGGGTATCTAATCCTGTTTGATCCCCACGCTTTCGTGCCTCAGCGTCAATGACGGCTTCGTGAGATGCCTTCGCACTCGGTGTTCTGAGTAATATCTATGCATTTCACCGCTACACTACTCATTCCTCCCACGGCATCCGTATTCCAGCTCAGCAGTATCAATGGCAGTTCCCAGGTTAGGCCCGGGGATTTCACCACTGACTTGCCTAACAGCCTACGCACCCTTTAAACCCAATAAATCCGAATAACGCTTGCGTCCACCATTCTACAGCGCCTGTTGGCACGGAGTGCGA
+
CCCCC8FE8@@EFGGGGFFDGGGFAGGGGF,C<EEGDGEDGGGCFGGGCFFGEGGGGC,C@:+@FFGGGFFCGC9EF99D:C+@=DEFGF:C@A4EEGCCFFGGGGEFDAFGGGFFE:9=8E=;4EEFGAFEFCEDD84668?8AE=80=:DF@B:8?=ADDD?@?+,?EG5,:+@79DF9DFG9C=0)@E=?>C55@FEEGEE43>6@F+*/*/+)22.48552(9/5:6(0))).7884(5)*1).*.),,.)0/.---*(,1-(.(())).)--.,4((3().4(())(0)2*0)(-
@M02996:162:000000000-B87FG:1:1101:15957:7955 2:N:0:ACTGAGCG+ACTGCATA
GACTACAGGGGTATCTAATCCTGTTTGCTCCCCGCACCTTCGTGCCTCAGTGTCAGTACATGCCCAGACGTCCGCCTTCGCCACCGGTGTTCTTCCAGATATCTACAGATTTCACCCCTACACCTGGAATTCCGACGTCCCCTGCTGTACTCTAGCCCTGCAGTTTCCAGCGCATCACGGAGTTGAGCCCCGCACTTTCACGCCAGACTTGCACGGCCACCCTCGCACCCCTCCCCCCCCATGCTTCGTGACACCCTCCCCCCCCTACGTATTACCGTCGCGACTGGCTCGTAGTTAACC
+
CCCCCGGGG7BFFGFFGFEFGGGFGGGFFFFG,@FGEGGGGGGGGGGGGGFFGGGGG,F@FFGFGFF8DFFFFGEGGGGGGGGGFEEFGGGGDBEG9B?FGFFGGGFFFAAFFFGGGBFGGGGGGGGFGGGGGG+==CC4==FFF8DFDFFFDEFFDFGEFC88@DEF@,@?G9+4*A>?@>*:E>CC@GG=4?D97FF**,72(::B9>8**/66201/=(,/.6(.:C0@*(((,-:*2((595-(2(0-660)-((((97>D0(.(.,-,--)(((,3((-(((,(421))2++.-3
@M02996:162:000000000-B87FG:1:1101:18837:7958 2:N:0:ACTGAGCG+ACTGCATA
GACTACCAGGGTATCTAATCCTGTTTGATCCCCACGCTTTCGTGCCTCAGCGTCAATGACGGATTCGTGAGATGCCTTCGCAATCGGTGTTCTGAGTAATATCTATGCATTTCACCGCTACACTACTCATTCCTCCCACGGCATCCGTATTCCAGCTCAGCAGTATCAATGGCAGTTCCCAGGTTAGGCCCGGGGATTTCACCACTGACTTGCCGAACAGCCTACGCACCCTTTAAACCCAATCAATCCGGATAACGCTTGCATCCTCCGTCTTACCGCGGCTGCTGGCACGGAGTTAGC
+
CCCCCGGGGGGGGGGGGCFGGGGGGGGFGGFGEFGGGGGGGGGGGGGGFGGGGGGGGGCGCE:CEFGGGGEFFFFGGGFFGGGGGFFBFFEGEFFGGGFGGFGGGGGGGGGGGGGGG>ADGGGGGFFFEEGGGGGGGDF6D>>DFGA?D6DEGFFG?F?FFFDFDFGFDG8??F8@DFEFFDFEEF5DDFEB5@C>FGFFFGE99;57BFGFFFA4)25765>B>9@2>GF;D;3?78FC6(((;7342.806>-9--(,(14)25)349-(2862(4(---2082)((4)4<)21*-.6
@M02996:162:000000000-B87FG:1:1101:19590:7983 2:N:0:ACTGAGCG+ACTGCATA
GACTACAAGGGTATCTAATCCTGTTCGCTCCCCACGCTTTCGCACCTCAGCGTCAGTGTCGGCCCAGCAAGCTGCCTTCGCCATCGGTGTTCTTCCATATATCTGCGCATTCCACCGCTACACCTGGAATTCCACTTGCCCCTACCGCACTCGAGCCTGCCAGTTCGGAACCCGGCCGGGGGTTGAGCCCTCGGATTAGCGGTTCCGCTTGGCAAGCCGCCTACGCCCGCTTTACGCCCCATGAATCCGGATAACGCTCGCCCCCTACGTATTACCGCCGCCGCTTGGACGTCGTTAGCC
+
CCCC@FGEGGGG<FFGGGGGGGGGGGGFEGEGGFGGGGGGGGGGGGGGFFGGGGGGGGGGCFF@FEGGGGFFFFGGGGGGGGDGG8?B7BCEGFFF<FFFGDFGCGDGGGGGFFGGG>@DD>F,@8F=:EFGFDGGG9DDGFFFGGBGFGFF68@FG??CGFDBFCD9?CGFGFDGF>9*>CCE:48<3FE?BB/16783:*8>?FBF137,5*508><3C138(-(-,1((96::?9C*-3:26468)-0-,94*(,,,(/19C(-.,4.-4)--(((,,((-(-4()512.0:**(..
@M02996:162:000000000-B87FG:1:1101:10981:8000 2:N:0:ACTGAGCG+ACTGCATA
GACTACCCGGGTATCTAATCCTGTTTGCTCCCCACGCTTTCGAGCCTCAGCGTCAGTTTCTGTCCAGCAGGCCGCCTTCGCCACCGGTGTTCCTCCTGATATCTACGCATTTCACCGCTACACCAGGAATTCCGCCTGCCCCTCCCGTACTCAAGTCCTACAGTTCCAAAGGCAATCACGGGGTTGAGCCCCGGGTTTTCACCTCTGGCTTGCAGGACCGCCTGCTCTCCCTTTCCACCCAGTAAATCCGGATAACGCTTGCACCATCCGTATTACAGCGGCCGCTTGCACGTTTTTAGC
+
CCCCCGGGGGGGGGGGGGGGGGGGGGGGGGF@CFGGGGGGGFFGGGGGGGGGGGE:FFEGGCGFG9ECC<7@FGGGGGGGGEGGFG@FFFFGFGGGGFFG,CFGGGGG>EEGGGGGG>DGDF=@D8EBFEFGGFGGG8FDFDFGG+589CFF;8?FGGGGG88<=EGG+@@?FF=CC+:9@CG@F*7;>FF9@57((16<*4>B>A)7@AC9D=8)(8<426/(/(../?8(::24:<FE34.565A424841@4732-:8C4?F(4,23-((,6-),)(,(((,,(,()5(0)2;*((-
@M02996:162:000000000-B87FG:1:1101:5140:8002 2:N:0:ACTGAGCG+ACTGCATA
GACTACCAGGGTATCTAATCCTGTTTGCTCCCCACGCTTTCGCGCCTCAGCGTCAGTTGTCGTCCAGCAAGCCGCCTTCGCCACTGGTGTTCCTCCTAATATCTACGCATTTCACCGCTACACTAGGAATTCCGCTTGCCTCTCCGATACTCAAGGGCTACAGTTTCAAATGCAGTTCCGGGGTTGAGCCCCGGGATTGCACATCTGACTTGCAGCTCCGCCTACACGCCCTTTACACCCATAAAATCCGGCTGACGCCCGGCACTACCGTATTCCAGCGGCTGCTGGACAGGACATAGC
+
CCCC@FFFGGEG8CEDFAFGGGGGGGGGGFEF7FGGGGGFGGGGGEGGGFGG:CEGGGGFGGGGGGGGGGGGGGGGGGGGGFFCECC:=6=EFEFGGGGCFFGGGGGD+6=AFFGFG8ADDEFGGGFEFDEFF8+=CGGFF89?D@AGEGFEE8?FGGGGGF88=DFFGE7BCFCCF?EE6>:?FD5?C=E2?BG>BG)0*506>8;79F:*1;))(026*//(6(5((=;BF@FFF3;CB((.7<A:D40(-)4*-----)((/.).41-2,5)-)..(-49>1:)(..2()0**+--)
@M02996:162:000000000-B87FG:1:1101:10999:8003 2:N:0:ACTGAGCG+ACTGCATA
GACTACCCGGGTATCTAATCCTGTTTGCTCCCCACGCTTTCGAGCCTCAGCGTCAGTTTCTGTCCAGCAGGCCGCCTTCGCCACCGGTGTTCCTCCTGATATCTACGCATTTCACCGCTACACCAGGAATTCCGCCTGCCCCTCCAGTACTCAAGTCCTACAGTTCCAAAGGCAATCACGGGGTTGAGCCCCGGGTTTTCACCTCTGGCTTGCAGGACCGCCTGCGCTCCCTTTACACCCAGTAAATCCGGCTAACGCTTGCACCATACGTATTACGTCCGCTTGTGGCACGTTTTTAGC
+
CCCCCGGGGGGGFGGGFGGGGGGGGGGGGGGFGGGGGGGGGGGGGGGGGGGGGGGGGGGGGGGGGGGGGGGGGGGGGGGGGGGGGGEGGGGGGGGGGF;FAFFFGGGGGGGGGGGGG=@@DFGGGFGFFFFGGGGGG8DDGDFGD85CDGFFGFGGGGGGFFDCFDGFGGGFGFGCFFEEE8C@FG5C@9DADFGF=CFFFGFFBFBEFFG9;A@)1;F3C;60=7@6:E??GFBFFAFG?876@<BAFB@(370C-,---147<,8?B(.)..65((.(,42(-,480()40)0;84()
@M02996:162:000000000-B87FG:1:1101:5160:8012 2:N:0:ACTGAGCG+ACTGCATA
GACTACCAGGGTATCTAATCCTGTTTGCTCCCCACGCTTTCGCGCCTCAGCGTCAGTTGTCGTCCAGCAAGCCGCCTTCGCCACTGGTGTTCCTCCTAATATCTACGCATTTCACCGCTACACTAGGAATTCCGCTTGCCTCTCCGATACTCAAGGGCTACAGTTTCAAATGCAGTTCCGGGGTTGAGCCCCGGGATTTCACATCTGACTTGCAGCTCCGCCTACACGCCCTTTACACCCAGTAAATCCGGATAACGCCCGGACCTTCCGTATTACCGCGGCTGCTGGCCCGGAATTAGC
+
CCCCCGGGGGGGGGGGGGGGGGGGGGGGGGFFEGGGGGGGGGGGGGGGGFGGFGGGGGGGGGGGGGGGGGGGGGCFFGGGGGGGGGEFCFCGGGGGGGGGGFGGGGGGGEEGGGGGG=@CGGGGGGGGGGGGGGGGGFGGF=FGGE>E@DFFFFFGDEEGGGEDEFGGGEFFDFFFFGEEGEGGGGF@@EC74AG>>GFECFCEEF?CEFGFFA@F@FF3=1/2=((26FFFG;EFFFGGFFFFFA>6948?<D4C-,---1(493-(4::?15)64:,(-((,,:?(,(,45>:88644
@M02996:162:000000000-B87FG:1:1101:5139:8021 2:N:0:ACTGAGCG+ACTGCATA
GACTACCAGGGTATCTAATCCTGTTTGCTCCCCACGCTTTCGCGCCTCAGCGTCAGTTGTCGTCCAGCAAGCCGCCTTCGCCACTGGTGTTCCTCCTAATATCTACGCATTTCACCGCTACACTAGGAATTCCGCTTGCCTCTCCGATACTCAAGGGCTACAGTTTCAAATGCAGTTCCGGGGTTGAGCCCCGGGATTTCACATCTGACTTGCAGCTCCGCCTACACGCCCTTTACACCCAGTAAATCCGGATAACGCCCGGACCTTCCTTATTACGGCGGCTGCTCACACGGAATTAGC
+
CCCCCGGGGGGGGGGGGGFGGGGGGGGFGGCFCGGGGGGGGGGGGGGGGGGGGGGGGGGGGGGGGGGGGGFGGGGGGFGGGGGGGGGFGGFG@CFGGEFGGDEGAFFGGGEGGGGGG:@DDEFGFFGGGGGGDFGGG?=DGFFGGGAFDGFFDD6D6EGGGGDCDBGGGGGFGFGGFF@ACECE7CCGEEGFEA*55?ACEB?E>BCEFFCEFAFF@F63C7;?=38;0B6>C@EEF<<C4845/:))247:FFAG,----)3-72),4)))6).-(,,4(4(,2))).42()0//+..(
@M02996:162:000000000-B87FG:1:1101:8118:8023 2:N:0:ACTGAGCG+ACTGCATA
GACTACTGGGGTATCTAATCCTGTTTGCTCCCCACGCTTTCGAGCCTCAACGTCAGTTACAGTCCAGTAAGCCGCCTTCGCCACTGGTGTTCCTCCTAATATCTACGCATTTCACCGCTACACTAGGAATTCCACTTACCTCTCCTGCACTCTAGCAACACAGTTTCCAATGCAGTGCCGGGGTTGAGCCCCGGGCTTTCACATCAGACTTGCATACCCGTCTACGCCCCCTTTACACCCAGTAATTCCGTCCAACGCCTGCCCCCATCGTCTTACCGGCGCTGCTTCACCCTGCTTCAC
+
BCCCCGGCFGGFE@FGFFGGGGGFGFGFFGCFGGGEGGGGGGEGGGGGGFGGGFGGEGGGGGGGGGGGCGGFGGGGDEGGGGGGFDCFFGGGDBECCGGCFFGGGGGGCCFCGGGGEA>CCGGGGGGDGGGG;F8D+EFGGDFDFEBA?FFB4>=DEFDFEDD8,CFCF;,0@@DGFG<>G6=@CGFFFGC9BBDBA7FF4><AE9>==AF3C>E+*2?240-596(((361F@6))/?E(3/);9C)3()(().2--(((*((/-((((,(.,.).,(--(-443))..5())*33)))
@M02996:162:000000000-B87FG:1:1101:13295:8065 2:N:0:ACTGAGCG+ACTGCATA
GACTACCCGGGTATCTAATCCTGTTTGCTACCCATGCTTTCGAGCCTCAGCGTCAGTAAAAGCCCAGTAGGCCGCCTTCGCCACTGGTGTTCCTTCCGATATCTACGCATTCCACCGCTACACCGGAAATTCCGCCTACCTCTACTTCACTCAAGTCCTACAGTTTTGAATGCGGATACGGGTTAAGCCCGTAGATTTGACATCCAACTTGCAGAACCGCCTGCGCTCCCTTTACACCCAGTAATTCCGGACAACGCTTGCACCCTACGTTTTACCGCGGCTGCTGGCATGTAGTTAGCCG
+
CCCCCGGGGGGGGGGGGFGGGGGGGGGGGGFFGGGGGGGGGGGGGGGGGGGGEGGGFGCAFGGGGGGGGGFFGGGGGGGGGGGGGGFFGGGGGGGGGGGGGFGGGGGGGGGGFGGGG>EDDEFGGGGGGGGGGGGGGEGGGFFGGGEGFGBEEDFFFGGGGGDCEFFGDGGFGFDEEGC5C>EGGGFGEGE9*:DEEGC48>A=BFFFFFGFE=4ADFG@G<:791:;9F@ECCCEE;F*==<AFBFBGFB6>F?7-(--,25?DF:8:?272A4<663(,27<27?1(),.11+2+64)(
@M02996:162:000000000-B87FG:1:1101:15035:8075 2:N:0:ACTGAGCG+ACTGCATA
GACTACTCGGGTATCTAATCCTGTTCGATACCCACGCTTTCGTGCCTCAGCGTCAGTTGCGCTCCAGTTAGCTGGCTTCCCAATCGGAGTTCTTCGTCATATCTAAGCATTTCACCGCTACACGACGAATTCCGCCCACTTCCTTCTTACTCAAGTACTCCAGTTCCCGCTGCAGTTTTACCGTTTGGCGCCCACCTTTCACACCTCGCTTAACCACCCGCCTACCGCCCCTTTCAACCCAATAAATCCGGCTAACGACCGCAACCTCCGTATTACAACGGCTCCTGTGCCCTGTTTAGC
+
CCCCCFGFGG7CCGGGG<BFGGGGG9;:CFEFEFCCFGGGGC6CF,CF<EGGGGGGG9@,+++,86CF,<FFFE9FEFGCFGGGFGF87CFGD,,A4C?FF;DDEE,ED9?DF9EEE8@CC=A6+@4+6FGFGGE6+@=,=D+=+,139?@D,@83,7,=DAB@EB+20E69:0+@8+0+,,@@>0830*3:0@4):F?CFG*):/)-(87(9;5*25//:6(,/((((3.(2))9<?F5,((,/6)6C90(().9((---1(().4433-2(5.-)))-,(3(,3)))))())20+))-
@M02996:162:000000000-B87FG:1:1101:13572:8109 2:N:0:ACTGAGCG+ACTGCATA
GACTACCCGGGTATCTAATCCTGTTTGCTCCCCGCACCTTCGCACCTCAGCGTCAGTCATCTGCTGGTAACCTGCCTTCGCCATTGGTATTCTTCCTGATATCTACAGATTTCACCCCTACACCAGGAATTCTGATTGCCCCTCAGTGACTCTAGTTATGCAGTTCTCAACGCAATTCCGGAGTTAAGCCCCGGGATTTCACACCAAGCTTGCAACACCGCCTACATGCCCTTTACGCCCAATAATTCCGAACAACGCTCGCAACTTACGTGTTACCGCCGCTGCTGGCACGTTATTAGC
+
CCCCCGGFGGGGGGGGGGGGGGGGGGGGGGFFGCGGGGGGGGGGGGGGFGGGGGGGGGGFGGFFFFCGGGGGGGGGGGGGGGGGDDFGCEGGGGGGGGGGGFGGGGGGGGGGGGGGG8DDFEGGGGGFGFGGFDFDFDDEDDFDFFEADGFFF@BFGFFGGGDCFFFGGGGEGFGGFGFFG@EGGGFG@FF=BECAAGFFFGCCD5@5BF=@FAC*:?;2E65:B6@*7CD(;@EED@FG?(66=639;4)8>>(7.----/2(/.6)6440436A4(,(--226)53((.80)22<--,
@M02996:162:000000000-B87FG:1:1101:7050:8110 2:N:0:ACTGAGCG+ACTGCATA
GACTACACGGGTATCTAATCCTGTTTGATACCCATGCTTTCGTGCCTGAGCGTCAGAAGATCTCTGGACAGCTGCCTTCGCAATCGGTGTTCTGTGACATATCTAAGCATTTCACCGCTACACATCACATTCCGCCATCCTCGACATCTCTCAAGGGGACCAGTATCAATGGCAGTTCTCATGTTGAGCATGAGAATTTCACCGCTGACTTAATCCTCCGCCTGCGCACCCTTTAAACCCAATAAATCCGGATAACGCTCGCGTCCTCCGTCTTACCGCGGCTGCTGGCACGGAGTTAGC
+
CCCCCGGGGGGGGGGGFEFGGGGGGGGGGGGG<FGGGGGGGGGGGGGGGGGGGGGGGEGFGGGGGGGGGGGGGGGGGGGGGGGGFFFFGFGF>FEEFGGGGCFFGEFGGGGFGGGGG:@DDFGGGGGGGGGFFFGCDGGGF5?CGB@F7DDDDE?FG>EGBF5CEFGGFGFFGFGGFCEFEEFFC=;DD@DD8*=;@CCFCGE):?AACFD@5@;B;AF9C::5>4>-)455C3@EF:<:@9:78;)9715(3)77/.//,)(-93(.22-,(-.)((,-44(((,4(2()())*20).)
@M02996:162:000000000-B87FG:1:1101:7067:8114 2:N:0:ACTGAGCG+ACTGCATA
GACTACACGGGTATCTAATCCTGTTTGATACCCATGCTTTCGTGCCTGAGCGTCAGAAGATCTCTGGACAGCTGCCTTCGCAATCGGTGTTCTGTGACATATCTAAGCATTTCACCGCTACACATCACATTCCGCCATCCTCGACATCTCTCAAGGGGACCAGTATCAATGGCAGTTCTCATGTTGAGCATGAGAATTTCACCGCTGACTTAATCCTCCGCCTGCGCACCCTTTAAACCCAATAAATCCGGATAACGCTCGGTTCCTCCGTATTACCGCGGCTGCTGGCCCGGATTTACC
+
CCCCCGGGGGGGEGGGGFGGGGGGGGGFGCDFFGGGGGGGGGGGGGGDGGGGGGGGGFGAEGGGGGGGGGGGGGGGGGGFGFG@FGDGGGGGFG@EEGGGGFGGGGGGGGGGGGGGG=@=CEFCEGFFGGGGGGGGGGGGDEADG8=EDFFFDFGF6E>GEDDG8=F,CFF?FFGGFGFF9D,@F?>FE@EDFFGEFGFEFG<AABFAFFFECCEF@9D8@>ABB4=AAGFFGECE==FED5:BA).60(0(::>G(.//.7/(15<:?(-(,(6<)(--3,262:)4-(330)*23)))
@M02996:162:000000000-B87FG:1:1101:6855:8124 2:N:0:ACTGAGCG+ACTGCATA
GACTACCAGGGTATCTAATCCTGTTTGATACCCGCACTTTCGAGCCTCAGCGTCAGTTACACCCCGGACACCTGCCTTCGCGATCGGAGTTCTTCGTCATATCTAAGCATTTCACCGCTACACGACGAATTCCAGCATCCCTGTGTGCACTCAAGGCTTCCAGTTTCAATGGCGTGGTATGGTTGATCCACACGCTTTTCCCACTGACTTAACAGCCCGCCTACCCCCCCCTTAAACCCAATTAATCCGGATACCCACCGGACCTTCCGTATTACCGCGGCTGCTGGCCCGGGATTGGCC
+
CCCCCGGGGGGGEGGGGEFGGGGGGGGGGCDFFFGGGGGGGGGGGGGG8FGDFGGCFGGGCFGGGGDGGGGGGGGGGFGFG=CFEEF?CFGGGGGGGGGFGFGGD99EFGFGGFGGG>ACDFE+@FF7FFGGFF,=DAFFG<DFD@DCFFDE88=:D8DGGG7@5CGFF9,AF5=EE7>A86@C@>*29,@:>A747FF*6?EFF?>E*=+90B*;(0),*(/6(((,.:(9C4))47E80.)-7A)-1(81:))*)--(-/47*.:((...())4(,((,(-,)).((4,2)):8*(.)
@M02996:162:000000000-B87FG:1:1101:20618:8141 2:N:0:ACTGAGCG+ACTGCATA
GACTACTGGGGTATCTAATCCTGTTCGATCCCCGCGCTTTCGTGCCTCAGCGTCAGTTGCGGCTTGGTGACCTGCCTCCGCGATCGGCGTTCTGTGCGATATCTATGCATTTCACCGCTACACCGCACATTCCAGCCACCCCAAACGCACTCAAGCCCCCCAGTTTCGACGGCAGTGCCCGGGTTGAGCCCGGAAATTTCACCGCCGACTTAAGGGGCCGCCTACGCACCCCTTAAACCCAATAAATCCGGATAACGCTCGCATCCTCCGTATTACAGCGGCTGCTTGCACGGCGTTCGC
+
CCCCCGGFGGGGGGGGGGGGGGGGGGGGGGEGGGGGGGGGGGGGGGGGFGGGGGGGGGFGCCFGGGGGGGGGGFGGFFDGGDEGFECFCFGEFFGFFFFFBAGGFGGGFFGGGGGGG@>CD,DECGFGGGGGGDDAFEEED8B0?GFGAGBEF7CGGGGGE=9FFFGCGG5?E>CFF+7AC5E/<<@D@GGB>B399C?DADBB>>(-25DB)9<5;5<;E4-31(,-,::(94).67FG(473964623.--<<*--(--)((1:24,24(.:...).--4(-2))5()),7)*2/(,(
@M02996:162:000000000-B87FG:1:1101:9638:8171 2:N:0:ACTGAGCG+ACTGCATA
GACTACCAGGGTATCTAATCCTGTTTGATCCCCACGCTTTCGTGCCTGAGCGTCAGTTGCGAGCTCGTGACCTGACTTCTCGATCGGTGTTCTGTGACATATCTAAGCATTTCACCGCTACACATCACATTCCGGCCACGTCTATCGCACTCTAGTCCGGCAGTATCAAAGGCACGATTGGAGTTGAGCCCCAACTTTTCACCCCTGACTTACCGATCCGCCTGCGCACCCTTTAAACCCAATAAATCCGGATAACGCTCGTATCCCCCGTATTACCGCGGCTGCTGGCCCGGCGTTAGC
+
CCCCCGGGGGGGGGGGGGGGGGGGGGGGGGGGGGGGGGGGGGGGGGGGGGGGGGGDGGFGG:F@@EFGGGGGGGGGGGGGGEGGFGEFGGGGGGGGFGFGGFGFGFGGGGGGGGGGG=?CDFFC@FEFGGGGGGCDG>FEGDDDDGAGFGFFGGFFGGEEC@AF,DFGG,@DGFFC?GFFDCFGGF=*@FGDEFGFFGFFFGFFFFFBFFGEFFF;@BD@G@;8<09,6E@<FE3CCEGG6<;EF34<C7>08B9>--(-(1-39<DFF1.(436<-(--431384:(((47>:EEE:(6
@M02996:162:000000000-B87FG:1:1101:9626:8187 2:N:0:ACTGAGCG+ACTGCATA
GACTACCAGGGTATCTAATCCTGTTTGATCCCCACGCTTTCGTGCCTGAGCGTCAGTTGCGAGCTCGTGACCTGACTTCTCGATCGGTGTTCTGTGACATATCTAAGCATTTCACCGCTACACATCACATTCCGGCCACGTCTATCGCACTCTAGTCCGGCAGTCTCAAAGGCACGCTTGGAGTTGAGCCCCAACTTTTCACCCCTGACTTACCGATCCGCCTGCGCACCCTTTCAACCCAATAAATCCGGCTAACGCTCGTATCCCCCGTATTACCGCGACTGCATGCACGGGGTTAGC
+
CCCCCGGGGGGGGFGGGFGGGGGGGGGGGGFEFFGGGGDGGGGFGGGGGGGGGGGGGGGG7+@@CFGGGCFGGFGGGGGGG@FGDGGFGGFGGGGGGGFGGFGGGGFGGGGGGGGGGAFGGGG,@FFFDFGGGGECGEEBGDFDDGDGDGFDEFFGGGGDEGAB,?DCDFDFGFGG*085>>:AD8=*:FG5?@D==FFEEEFF>>9BEFDEFF25=;C2C66166;@BE;3>3)).)8A2(6:?4).94)(,04C---((/-.2:7?;944,4)).1,((-44?))6:2)(.)*12(,)
@M02996:162:000000000-B87FG:1:1101:16309:8189 2:N:0:ACTGAGCG+ACTGCATA
GACTACCAGGGTATCTAATCCTGTTCGATCCCCGCACTTTCGTGCATGAGCGTCATTTACGGCCTGGTCTGCTGCCTACGCAATCGGTGTTCTTCGTCATATCTATGCATTTCACCGCTACACAACGAATTCCGCAAACCTCGACCGCAATCAAGCTCTCCAGTATCAATGGCGTGATGACGTTGAGCGTCACGATTTAACCACTGACTTAAAAAGCCGCCTGCGCACCCTTTAAACCCAATAAATCCGGATAACGCTCGGATCCTCCGTATTACCGCGGCTGCTGGCACGGAGTTGACC
+
CCCCCGGGGGGGGGGGGFGGGGGGGGGGGGGGGGGGGGGGGGGGGGGGFGGGGGGGGGGGEFGGGGGGGGGGGGGGGGGGGFGGFFFGGGGGGCFGGFGGGFGGGGGGGGGGGGGGG@DGGE@DCF@BFGGGGDEGD6@FF=BGGGAFFGFEF@DGGGGGGGEF9FGGFGDFGFDG5F@9@CEGGGE5>CEFFF7)::+1>FEFF6:EFFC*6=58@FG(=36?9BB>BG;FFF3>>:C*3?44=)6:<60-(929-(---)(2DBA:94,4446406-27>>84??6()(-0012+)..
@M02996:162:000000000-B87FG:1:1101:9645:8189 2:N:0:ACTGAGCG+ACTGCATA
GACTACCAGGGTATCTAATCCTGTTTGATCCCCACGCTTTCGTGCCTGAGCGTCAGTTGCGAGCTCGTGACCTGACTTCTCGATCGGTGTTCTGTGACATATCTAAGCATTTCACCGCTACACATCACATTCCGGCCACGTCTATCGCACTCTAGTCCGGCAGTATCAAAGTCACGATTGGAGTTGAGCCCCAACTTTTCACCCCTGACTTACCGCTCCGCCTGCGCACCCTTTAAACCCAATAAATCCGGATAACGCTCGTATCCCCCGTATTACCGCGGCTGCTGGCACGGGGTTATC
+
CCCCCGGGGGGFDGGGGEFGGGGGGGGGGGFFGGGGGGGGGGGGGGGGCGGGGGGGGGAFC+6@@EFGGGGGGGGGGGGGGCCGDCBCFFFGGGGGFGGGGFGGGEGGGGGGGGFGGAAGCDF,EFFGGGGGGEGCD=DCFDFDFGFGFGFFGGGGGGDCEGFFAFGGGFG;ECGC5CCFG?ECFG7F87@8?>GDEGFFFGFFFFDFFFGFEFF)5?D5A928=2>9>C<85EC?CAGC?D;E6C))245:6<<6-----1(,2)),((--(.6)43--4792::20,,5())*124).
@M02996:162:000000000-B87FG:1:1101:20348:8200 2:N:0:ACTGAGCG+ACTGCATA
GACTACAGGGGTATCTAATCCTGTTTGATACCCACGCTTTCGTGCCTCAGCGTCAGTTGTATGCTGGTAAGCTGCCTTCGCAATCGGGGTTCTGTGACATATCTAAGCATTTCACCGCTACACGTCACATTCCGCCTACCTCGTTTACACTCAAGAACGCCAGTTTCAACGGCAATTTTACGGTTGAGCCGCAAACTTTCCCCGCTGACTTACCATCCCGCCTACGCACCCTTTAAACCCAATAAACCCTGATAACGCCCGCATCCTCCGTTTTACTGCGGCTGCTGGCACTGATTTGCC
+
CCCCCGGGGGGGGGGGGFGGGGGGGGGGFEDFG@FGG;FGGGGGGGGGGGGGGGGGGGFEEF<EG9EFFFCCFFGGGGGGGBFFF@@@FFGGFC9C,?AFFFFGGCEGGGGGGGGGG>@>DFF6EF@CFEFGG@EGG8DD?DBG8@DGFCFF8@DA,==CECAFGBDFFGC?GB>E5CE9@6+:FC@+:F*:*3*:BCF4AFD5AB@(:F7>*;8B=F65=9?(/69,:E@?FE)9)7CE<(/);)).*,.(.*)*((((-)-(1(.434().(-.-.)(,((,,5301,,.6*02+)).
@M02996:162:000000000-B87FG:1:1101:28013:8208 2:N:0:ACTGAGCG+ACTGCATA
GACTACAAGGGTATCTAATCCTGTTTGCTCCCCGCACCTTCGCACCTCAGCGTCAGTCATCTGCTGGTAACCTGCCTTCGCCATTGGTATTCTTCCTGATATCTACAGATTTCACCCCTACACCAGGAATTCTGATTGCCCCTCAGTGACTCTAGTTATGCAGTTCTCAACGCAATTCCGGAGTTAAGCCCCGGGATTTCACACCAAGCTTGCAAAACCGCCTACATGCCCTTTACGCCCAATCATGCCGAACAACGCTCACAACTTACGTGTTACCGCGGCTGCTGGCCCGTAATTAGC
+
CCCCCGGGGGGGGGGGGGGGGGGGGGGGGGFGGGGGGGGGGGGGGGGGGGGGGGGGFGGGGGGGGGGGGGGGGFGGGGGGGGGGGGFGGGGGGGGGGG9FFFG9FFFGGGGGGGGGGAF?DFGGFFGFCFEFFFGFFFCDC=FGGFEFB@DD>FGGFFGGGGE?FFFFGGGFDEDG?FEF8@CGGGF=DDF=DB9=AGFFFGFFFF9CDFC54A:459C>9@5>DEE9@GF=D34=99FEF(((95));(022>8C,.(-(245<89)-442(..66:(4,3,4:??7:(((0.*/2..4
@M02996:162:000000000-B87FG:1:1101:28025:8225 2:N:0:ACTGAGCG+ACTGCATA
GACTACAAGGGTATCTAATCCTGTTTGCTCCCCGCACCTTCGCACCTCAGCGTCAGTCATCTGCTGGTAACCTGCCTTCGCCATTGGTATTCTTCCTGATATCTACAGATTTCACCCCTACACCAGGAATTCTGATTGCCCCTCAGTGACTCTAGTTATGCAGTTCTCAACGCAATTCCGGAGTTAAGCCCCGGGATTTCACACCAAGCTTGCAAAACCGCCTACATGCCCTTTACGCCCAATACTTCTGAACAACGCTCGCAACCTACGTGTTACCGCGGCTGCTGTCACGTAATTATC
+
CCCCCGFGGGGGGGGGGGGGGGGGGGCGGFFFGGGGGGGGGGGGGGGGGGGGGEGGGGGGGGGGGGGGGGGFGGGGGGGGGCCGFFFGGGFGFGGGGFCECD;EGGGGGDAFGGGFGAFFGEGFGGGDEFGGC;DFCA89DDFGGCEEFFFFFGCFFGGGFGFCFFGGG,DBEFGGFF7F=EGGGGD9*=D=5A+)=FFFEGEE>FF@>F<5BFFF:AG)4:5(076*),838>4*9><?<,64).7;+/;7=+/1(./(.:1()(.(.1.,5?2--(-(,499??:)446()0*1<))-
@M02996:162:000000000-B87FG:1:1101:25020:8228 2:N:0:ACTGAGCG+ACTGCATA
GACTACTGGGGTATCTAATCCTGTTCGATACCCGCACTTTCGAGCCTCAGCGTCAATCATGCTCCAGAAGGCTGCCTTCGCAATCGGGGTTCTTCGTCATATCTAAGCATTTCACCGCTACACGACGAATTCCACCTTCCTTGCGCACATTCAAGGCCGCCAGTTTCAACGGCATGCCAAGGTTGGGCCATGACATTTGACCGCTGACTTAACAGCCCGCCTACGCTCCCTTTAAACCCAATAAATCCGGATAACGCTCGCATCTTCCGTATTACCGCGGCTGCTGGCACGGAATTAGCC
+
CCCCCGGGGGGGEGGGGGGGGGGGGGGGGEEEGGGGGGGGGGGGGGGGGGGDGGGGGGGGGGGGGGGGGGGGGGGGGGGGGGGGGGGFGGGGGGGGGGGGGFGGGGFGGGGGGGGGG=@CGFGEGGGGEFGGGGGGGFGGGDFFGGFGEGFFGG?FFGGGGGFFGCDGGGGFGFGGFGFFGGFFGGFGFGGEFFGFFGFFEFFFFEF@48CCEC<.4;<6><?@DF;39F1AFFAFFFE8?F>394>>D6@BFF?1,(.,(),-04<404(.:<64:0(,449().5(3<:0072<<5(,
@M02996:162:000000000-B87FG:1:1101:27047:8240 2:N:0:ACTGAGCG+ACTGCATA
GACTACAAGGGTATCTAATCCTGTTTGCTCCCCGCACCTTCGCACCTCAGCGTCAGTCATCTGCTGGTAACCTGCCTTCGCCATTGGTATTCTTCCTGATATCTACAGATTTCACCCCTACACCAGGAATTCTGATTGCCCCTCAGTGACTCTAGTTATGCAGTTCTCAACGCAATTCCGGAGTTAAGCCCCGGGATTTCACACCAAGCTTGCAAAACCGCCTACATGCCCTTTACGCCCAATAATTCCGAACAACGCTCGCAACTTACGGTTTACCGCGGCTGCTGGCACGTAATACGC
+
CCCCCGGGGGGGGGGGGGFGGGGGGGGGGGEGGGGGGGGGGGGGGGGGGGGGGGGGGGGGGGGCGGGGGGEGGGGGGGGGGFFGGGCFGFEFFGGGGGGGCFGGGGGFCFFGGGGGG>FFGEGEGGGCFF=EFDEDFGGGFDF6FFDFFGFCFGFFD8CDFGDCGFFGFFGFGF6=DFEFCCEEGGEGFDF>EEDA=F6EFGEEDFF5=FFDFFE+5?754)6@FEF@EF@=FFC425=ED15;A/??7=871538(,//-1293:B<)(((-,,4)-((-(((().2:?2,)0*2+.1(
@M02996:162:000000000-B87FG:1:1101:27031:8255 2:N:0:ACTGAGCG+ACTGCATA
GACTACAAGGGTATCTAATCCTGTTTGCTCCCCGCACCTTCGCACCTCAGCGTCAGTCATCTGCTGGTAACCTGCCTTCGCCATTGGTATTCTTCCTGATATCTACAGATTTCACCCCTACACCAGGAATTCTGATTGCCCCTCAGTGACTCTAGTTATGCAGTTCTCAACGCAATTCCGGAGTTAAGCCCCGGGATTTCACACCAAGCTTGCAAAACCGCCTACATGCCCTTTACGCCCAATAATTCCGAACAACGCTCGCACCCTACGTGTTACCGCGGCTGCTGGCACGTAATTAGC
+
@@CCCGGGGDCF<FFGGGGGGGFFFFGGGGEFFFGGGGGGGGGGGGGGGGGGGGDGFGGGGGGGGGGGGGGGGGGGGGFGGGGGGFFFGGCGEGGGFFFGEDFGGGGGGGFGGGGGG>DGCFFGGGDGGGGGGFEGFFDDC8:CF@DA?FDDCFFFGGF=BGECE?EGGFGFGFG>FGCFC@EGFFDFEFC>E>D>AGFEEF5@=95=5AFDBFEFBFD::>>@D3?<EEF;F)9>>@BE?@;)*)69:688>DFG,./(-)4,)(-(.8.(.2:).(,((47(1?20,,5:74*/3643
@M02996:162:000000000-B87FG:1:1101:4519:8278 2:N:0:ACTGAGCG+ACTGCATA
GACTACCGGGGTATCTAATCCTGTTTGCTCCCCCGACTTTCGCGCCTCAGCGTCAGTAACGTACAAGGAATCCGCCTTCGCCTCCGGTGTTCTATAGGATATCAACGCATTTCACCGCTACACCCTATATTCCGATTCCCTCTTCCGTACTCCAGCCATGTAGTTTCGGACGCACTTTCCGGGTTGAGCCCGGAGATTTCACATCCGACACGCATAGCCACCTACGCGCCCTTTACGCCCAGTAAATCCGAACTACGCTTGCCACCTCTCGTTTACATGGGCTGCTAGCACAGAGTTCGC
+
CCCCCGGGGGGGGGGGGEEFGGGGGGGGGGADCFEGGGGGGGGGGGGGGGGGGECFGGGGGGGGFGGGGGGGGGGGFCEFEFFFFG@GGGGGGEEF9AFGGCGCFGDDEGGGGFFGG89=CEFGGGGGGGGGGGCDDECED8DGGGDFFGFE,3=EFGGGFGFFFFGE6@@>:?DGFCCF8C;:F)(*7==2)8CB;FF??75C@)3(35C;9)657A9>F.4:?2;99C>6C79AFBEE3?590.-62()4;)-9(-(,-/(.28??<((((-4)-))(-..48))608A:06A<<5((
@M02996:162:000000000-B87FG:1:1101:4502:8284 2:N:0:ACTGAGCG+ACTGCATA
GACTACCGGGGTATCTAATCCTGTTTGCTCCCCCGACTTTCGCGCCTCAGCGTCAGTAACGTACAAGGAATCCGCCTTCGCCTCCGGTGTTCTATAGGATATCAACGCATTTCACCGCTACACCCTATATTCCGATTCCCTCTTCCGTACTCCAGCCATGTAGTTTCGGACGCACTTTCCGGGTTGAGCCCGGAGATTTCACGTCCGACACGCATAGCCACCTACGCGCCCTTTACGCCCAGTAAATCCGAACAACGCTTGCGACCTCTGTATTACCGCGGCTGCTGTCACAGAGTTAGC
+
CCCCCG?GGGGGCFFGGCFEGGGGGGGGGE@<6@FEGGGGGGDGGEGGGFGGDDCFGEGGGGFDFEFFFGFGGGGGGGGGGCCE?@CF@CCFGFDF9<FGGFG8DFGGGDGGGGFG+)3=C>B=7DED,CEFEE=CD,@@DDFGG>5@6=DD83=F6?CCF,;EEFGEDGE>CACGFCEAEE??CD=GBCC=>BD9@9CC5<(6=8136)26@)37<;922.42(49(-:9678AF01::::?98.45*-.,373F---,-*(,)71)<)66)-.69<-(4((,,)5-.).)10CE?)42
@M02996:162:000000000-B87FG:1:1101:4522:8298 2:N:0:ACTGAGCG+ACTGCATA
GACTACCGGGGTATCTAATCCTGTTTGCTCCCCCGACTTTCGCGCCTCAGCGTCAGTAACGTACAAGGAATCCGCCTTCGCCTCCGGTGTTCTATAGGATATCAACGCATTTCACCGCTACACCCTATATTCCGATTCCCTCTTCCGTACTCCAGCCATGTAGTTTCGGACGCACTTTCCGGGTTGAGCCCGGAGATTTCACATCCGACACGCATAGCCACCTACGCGCCCTTTACGCCCAGTAAATCCGAACAACGCTTGCGACCTCTGTATTACCGCGGCTGATGGCCCAAGATTGGC
+
CCCCCGGGGGGGCFGGGGGGGGFGGGGFFGCDCGGGGGGGGEGGGGGGGGGGGGGGGGGGGGGFFGDGGGGGGGGGGGGGDGGGGG>FGGEGF?EFFGGGGFFDFGGGGGDGGGGGG>?+@=FGGGGGGGGGEFDGGFCFGDFGGFDGFGFFGDFGGGGCFGEFFFG67>EFGFGEFGFFCCCE<<=GFFGBF)2:;FFFCFCEE52;9)<<@)6:<A*)2.4>?4;(-:;9CD)6:6?C0??4=<-699<(6>1*---4391(9724)5.).-)-.82--4((.-.)((-().*++)((
@M02996:162:000000000-B87FG:1:1101:9876:8302 2:N:0:ACTGAGCG+ACTGCATA
GACTACAAGGGTATCTAATCCCGTTTGCTCCCCTGGCTTTCGCATCTCAGCGTCAGACACAGTCCAGAAAGGCGCCTTCGCCACTGGTGTTCCTCCCAATATCTACGCATTTCACCGCTACACTGGGAATTCCCCTTTCCTCTCCTGCACTCCAGCCCCCCAGTATCCAGAGCCATACGGGGTTGAGCCCCGCATTTTCACTCCAGACTTAAGGAACCGCCTCCATGCCCTTTACGCCCAATAATTCCGGACAACCCTCGCCACCTACGTATTACAGCCGCCGCTGGCACGCAGTTAGCG
+
CCCCCGGGGGGGFGGGGGGGGGGGGGGGGGGGGGGGGGGGGGGFCFGGGGGGGGGGGGFGFFFGGGFAFGDEBFGGGGGGGGGGGGFFGGGGECFFEFFGGFGGGGGGGGEGGGGGG><+=EFGCCFEGEGGGGFGG=EFFDFGGEBGFGFFFEFGGGGGGE@F,CFCF,9DFB+=*=5:B:EG7F54:CC=?:79ACA4A,6>))*53=+16*0/5:)0>6(((9)5)?(8C412;6C*(=;)7?>D*4)237(*-.--1><<F(3((()-.)..),(--((-(-,((.4(002++.6(
@M02996:162:000000000-B87FG:1:1101:11578:8313 2:N:0:ACTGAGCG+ACTGCATA
GACTACTCGGGTATCTAATCCTGTTTGCTCCCCACACTTTCGTGCCTCAACGTCAGTTATTGTCCAGAAAGCCGCCTTCGCCACTGGTGTTCCTCCTAATATCTACGCATTTCACCGCTACACTAGGAATTCCGCTTTCCTCTCCAACACTCAAGAAAACCAGTTTTAGTTGCAGTTCCTCAGTTGAGCCGAGGGATTTCACAACTAACTTAATTTCCCGTCTACGCACCCTTTACACCCAATACATCCGGATAACGCTCGCTCCCTACGTATTACCGCGGCTGCTGGCACGTTGTTAGC
+
CCCCCGFF@FGFCFGGF@FFGGGEFFGGFFFF7EGGGFEFGGGGGGGGGGGGFFG7FEFADE@FGCFFFD8FGGDGEEGGDGGGGGFF<EEGFGEA<?CFGFGGGGG>EEBGGGGGG>>DDEEA,<E8FEGGGFEGGEG9@D9DD,0A?DFD8@+,@8=D@FD<EDGGC66=DFDGFGFFFFGDE7DD1@6=*:>5@<FECCF@>3==CFGFFAA+79C/,007A@=>=5>B;@49*>F=(2/))/7)26.,(2>9/.(/6>(,9?FA:8.,..-<4(-(4-(-3240204(0)1/2-)6
@M02996:162:000000000-B87FG:1:1101:9879:8320 2:N:0:ACTGAGCG+ACTGCATA
GACTACAAGGGTATCTAATCCCGTTTGCTCCCCTGGCTTTCGCATCTCAGCGTCAGACACAGTCCAGAAAGGCGCCTTCGCCACTGGTGTTCCTCCCAATATCTACGCATTTCACCGCTACACTGGGAATTCCCCTTTCCTCTCCTGCACTCCAGCCCCCCCGTCTCCATAGCCATACGGGGGTGAGCCCCGCATTTTCACTCCCGACTTACGGAACCGCCTACATGCGCTTTACGCCCCACAAATCCGGCAAACGCTCGCCACCTACGGATTACGGCGGCTGATGGCACGCAGTTGGCC
+
CCCCCGFGGGDEFFGGGFFFFGGGCGGGGGEFCEEGFGCCFGGGGGGGGGGGGGGGFGDF8EFFGEE9E8<8F=FGGGGGG@FFGFFGGGGGGFGGGEFGFFGCGGGGGGGGGGGGG>3=89FGD8:=,AE=EFGG=DEGGDFGGE)FFCD=@EDGFGGGG+1B+:9<27@AC?69*=)05>*CCC><5AC9DB*69>A??+7@()/,6=C)(2,)4<<1C:(8344:0C9?G<6(13:*2(-().5:/0)((7.*-,-,-),47((.(3((,)),((---7((.-4(()((.)/3+(..
@M02996:162:000000000-B87FG:1:1101:14938:8329 2:N:0:ACTGAGCG+ACTGCATA
GACTACCAGGGTATCTAATCCTGTTCGATCCCCGCGCTTTCGTGCCTCAGCGTCAGTTGCGGCTTGGTGACCTGCCTCCGCGATCGGCGTTCTGTGCGATATCTATGCATTTCACCGCTACACCGCACATTCCAGCCACCCCAAACGCACTCAAGCCCCCCAGTTTCGACGGCAGTGACCGGGTTGAGCCCGGAAATTTCACCGCCGACTTCAGGGGCCGCCTACGCACCCTTTAAACCCAATAAATCGCGCTAACGCCCGCCTCCTCCGTATTACCGCGGATGCTGGCACGGAGTTAGC
+
CCCCCGGGGGGGGGGGGFFGGGGGGGGGGGGGFFGGGGGGGGGGGGGGGGGGGGGGGG6FCFFGGGGGGGGGGGGGGGGGGEGGD>?FFFEGGGGGGGEFGEFFGGGGGGGGGFGGG>DGGGGGDG>F:FGGGDGDGFGFDA>GFGFC9CAEEGCGGGGGGEDDFFGD4EEBGFDC6:9FBE=E@C8C4CF@B)96<EFB2EB?BE>66@C)6B)0(7C9E9::74926C?<FF2A<BGGFB?DFB44*(0,()-9--(--9,49?(381((((.:-81(((--())(,4)(0)*22))5
@M02996:162:000000000-B87FG:1:1101:5986:8343 2:N:0:ACTGAGCG+ACTGCATA
GACTACCCGGGTATCTAATCCTATTTGCTCCCCACGCTTTCGGGACTGAGCGTCAGTTCCAGCCCAGAATGCCGCCTTCGCCACCGGTGTTCCTCCATATATCTACGCATTTCACCGCTACACCTGGAATTCCGCATTCCTCTACTGGCCTCTAGCTGCTTGGTTTCCAAGGCTTACTGAAGTTGAGCTTCAGGCTTTTACCTCGGACCTTTGCTGCCGCCTGCCCCCTCTTTACGCCCAATCATTCCGGATAACGCTCCCCACCTAGTCATTCCCGCAGCTGCTGGCACGCAGTTACCC
+
CCCCCGFGGGGFGGGGGGGGGGFGGGGCGDCD@FGGGGEGGGEGGGGFG8EFGGGGGGGGGFGFECFGGGGGGGGGGGGGGFED=EC>FFFGGDD8FCGGGFFCDADF>@FFDGFAE::C?>F,,AEEGGGGGGGGGGGGG:DDFEEDFFFDFEC=EAFFGGDE?DFCGEFFC*3,;FEFCEAF;;@**@EEF*9@8FF*9<CEF44AFFCB:>>8=A<2=05(((/(.88<+19119::1;1;FC37*(0-8@<*-,-(-9(,13:).).-)).),,((((54:.3(12((0)23:))(
@M02996:162:000000000-B87FG:1:1101:23936:8384 2:N:0:ACTGAGCG+ACTGCATA
GACTACTGGGGTATCTAATCCTGTTTGCTCCCCACGCTTTCGAGCCTCAACGTCAGTTACAGTCCAGTAAGCCGCCTTCGCCACTGGTGTTCCTCCTAATATCTACGCATTTCACCGCTACACTAGGAATTCCACTTACCTCTCCTGCACTCTACCCAGACAGTTTCCAAAGCAGTTCCGGGGTTGAGCCCCAGGCTTTCACTTCAGACTTGCCTTGCCGTCTACGCTCCCTTTACACCCAGTAAATCCGGATAACGCTTGCCCCATACGTATTACCGCGGCTGCTGGCACGGATTTAGC
+
CCCCCGGGGGGGGGGGGGGGGGGFGGGGGGFGDGGGGGGFGGGGGGGGGGGGGGGGGGGGGGGGGGGGGGGGGGGGGGGGDGGGGGGFGGGGGGGGGFGGFDGGGGGGGGGGGGGGG>@CD9FGFGGGGFGGGFGGGCFFFD?DGFEFFGFFGG8FFGFGGFDC:?9CD;DFG68FDGFEGGGECDEGFGGFDFFBFGFFEGE5@FCFEFFFFFFF)3C54:5(16>8>EB@8BFFFFFG0;@FFFF?9>2(/27;/.,/,*(.7(28?3.)60.6)4((---13:,561)4).*;265:
@M02996:162:000000000-B87FG:1:1101:20345:8389 2:N:0:ACTGAGCG+ACTGCATA
GACTACCAGGGTATCTAATCCTGTTCGATCCCCACGCTTTCGTGCCTGAGCGTCAGATATGGTATGGTATCCTGCCTTCGCAATCGGTGTTCTGTGTGATATCTATGCATTTCACCGCTACACCACACATTCCGGCTACCTCCGCCACTCTCAAGGCCGCCAGTATCTCCGGCAGTGCCAAGGTTGAGCCCTGACATTTCACCGGAGACTTAGCAGCCCGCCTTCGCACCCTTTAAACCCAATAAATCCGGTTAACACTCGGTACCTCCGTTTTACCGCGGTAGCTGGAACGGGGTTGGC
+
CCCCCGGGGGGGGGGGFGGGGGGGGGGGGGGGGGGGGGGGGGGGGGGGGGFGGGEGFGFGGGGGGGGGGCGFGGGGFGGGDGGGGGGGGEGGFGGGGG;EFFFGGFFG=EGGDDFFD:5=?EFG?DA?7FEEF=C+=6=BFEF6DGA=DD<5,E=EGGCEG=:B=DFFFFGBDBCG?DBFBEFCCF)98@C50*;C5@BEEE:2>?54=FB=*1*1-;C(*8/(.677@E;(;;7?3;FC;1386C31240(-767).).-1((1).-44-)(-.5-(-(,((())),(((,)./2/((5
@M02996:162:000000000-B87FG:1:1101:20366:8390 2:N:0:ACTGAGCG+ACTGCATA
GACTACCAGGGTATCTAATCCTGTTCGATCCCCACGCTTTCGTGCCTGAGCGTCAGATATGGTATGGTATCCTGCCTTCGCAATCGGTGTTCTGTGTGATATCTATGCATTTCACCGCTACACCACACATTCCGGCTACCTCCGCCACTCTCAAGGCCGCCAGTATCTCCGGCAGTGCCAAGGTTGAGCCCTGACATTTCACCGGAGACTTAGCCGCCCGCCTGCGCACCCTTTAAACCCACTAAATCCGGATAACGCCCGGATCCTCCGTGTTACCGCGGCTGCTGGCCAGGGGTTCGC
+
CCCCCGGGGGGGGGGGGGGGGGGGGGGGGGGGGDEGGGGGGGGGGGGGGGGGGGGGEFCGCCFFGGGG,CFFGFGGGGGGGGGGFC:FFGGGGFGGGDGGG?FGCFGGGGGGGGGGG@ADCEGG@FEFGGGGGF6+=@DFFDF8CGBGFGFECE+,DF8@EE5DCFG89EC>GFDC*=69@,6@@C5CCGGBAFF@@FFFCFF27*:>@FGE8A)2/8C=E:6(6(6,::;15@3);;FG;,(.7?F<D>)(1).2(-(--114C?FAF>1(,4))-((,(--(44.(((,())*2*.(-
@M02996:162:000000000-B87FG:1:1101:12191:8403 2:N:0:CCTGAGCG+ACTGCATA
GACTACTCGGGTATCTAATCCTGTTTGCTCCCCGCACCTTCGCGCCTCAGCGTCAGTTAGTCGCTAGATGCCTGCCTTCGCCATTGGTGTTCTTCCAGATATCTACAGATTTCACCCCTACACCTGGAATTCCGGCATCCCCTCGTTCACTCTAGCTCATTAGTTTCCACCGCTTTATTGGGTTAAGCTCCACCATTTTCCCGCCGACTTGACCAGCCCCCTGCCGGCCCCTTACGCCCCATTATTCCCAACAACCACCGCCCCCTCCGTGTTCCCGCCGCTGACGGCACGTGGTTCTCC
+
CCCCCGC@FGGGGGEFGGGGGGFFGGGFGGGGGCEFFCGFGE@CGGGFGGGGFGGGFFE,CE:@F:@,CCFFGGGGGGGDGFFG,EFGGGGGFFFF95FFFFGDEG9<EGFFGGGGF@FCD>FFFC=AEFFGGD=8+6=7=8DGG8:,;FFEE>9AD8@=,,:F=@FA=9=BG50++2;;,,4@:+;+*538A?0>CB+3040:4*)7):*7);@)(0*-?--3((((.:(24)6,(.=*,,).0)-60-.,(..*(,-((1465((-(--.,)).((,(,3-0((((-,,.))2;+))-
@M02996:162:000000000-B87FG:1:1101:20355:8407 2:N:0:ACTGAGCG+ACTGCATA
GACTACCAGGGTATCTAATCCTGTTCGATCCCCACGCTTTCGTGCCTGAGCGTCAGATATGGTATGGTATCCTGCCTTCGCAATCGGTGTTCTGTGTGATATCTATGCATTTCACCGCTACACCACACATTCCGGATACCTCCGCCACTCTCAAGGCCGCCAGTATCTCCGGCAGTGCCAAGGTTGAGCCCTGACATTTCACCGGAGACTTAGCAGCCCGCCTGCGCACCCCTTAAACCCAATCAAACCGGATTACGCTCGGATCCTCCGTCTGTCCCCGGCTGCTAGCCTGGAGTTCTC
+
CCCCCGGGGGGGGGGGGGGGGGGFGGGGGGGEGDGGGGGGGGGGGGGGGGGGGDGGGGFGF<FGGGGGE9EGGFGGGGGGGCGGGGGGGGGFGAFFGGGFFFGGGFCFE9EFFGCFG:9=C,B@DF,?CFGFGFC+CEGEFEF6CG576DFF9E=,@F>EE+1BDFGCFECDGFDE5DCF@DFCGF@>CGGFAA9C*@FEEG345*:9DFG4*0/*06C>=803039,6E7(13@4>7FE?F1(2)),1()(().*(-(,,/((1.644--(,()-,),,-4;664).((),0)*32-))
@M02996:162:000000000-B87FG:1:1101:12779:8410 2:N:0:ACTGAGCG+ACTGCATA
GACTACAGGGGTATCTAATCCTGTTTGCTCCCCACGCTTTCGTGCCTCAGCGTCAGTACCAGTCCAGCAGGCCGCCTTCGCCACTGGTGTTCTTCCTAATATCTACGCATTTCACCGCTACACTAGGACTTCCGCCTGCCTCTCCTGGACTCCAGTAATGCAGTTTCAAACGCAGCTCCGGCGTTGAGCCCCGGTATTTCACTTCTGACTTACCTTACCGCCTACACACCCTTTACACCCCGTAAACCCGGATCACGCTTGCTCCATCACTTTTACTGTGTCTCCTCTCCCTGTTTTCGC
+
6ACCCFFFGGGGGGGG9FFGFGGGGGGFGGFFFCGDGEGGGGGFGGGG<EGGGGGGG,CF@@FFGFFDECC@FCGGGGGFEECFFGFGFGGGG9EFGFFGGFGDFFGG6CFGGGGGC:?+=>F=,<F,,AEFGA>DG+@DGEFGGGB,*=DD,6?D9,E@E8*,@DFCC,,<C>6=DF@>>++@FD5?@FG=A**))7=E4CCCE>4@CFFEFA*6*228=((/3/3//B97<E)/63CE((/97().1()-()49-,,-(9)97())))))))--).)))..)-)()((.()/338-4<
@M02996:162:000000000-B87FG:1:1101:12753:8411 2:N:0:ACTGAGCG+ACTGCATA
GACTACAGGGGTATCTAATCCTGTTTGCTCCCCACGCTTTCGTGCCTCAGCGTCAGTACCAGTCCAGCAGGCCGCCTTCGCCACTGGTGTTCTTCCTAATATCTACGCATTTCACCGCTACACTAGGAATTCCGCCTGCCTCTCCTGGACTCAAGTAATGCAGTTTCAAAAGCAGCTCCGGAGTTGAGCCCCGGTATTTCACTTCTGACTTACCTTACCGCCTACACACCCTTTACACCCAGTAAATCCGGATAACGCTTGCTCCATACGTATTACCGCCGCTGCTGGCACGGTTTTAGC
+
CCCCCGG8F@CGCFFGC<CFFGGGGGGGGGACF<:@FEGGGGGGGFGGGGGGGCGGF,CFFGGGGGCGGGFCGEEGGGGGGFFGGFCEFFGGGGGGGEEFGDFGGFGGGGEGGGGGG>B>DEFGFGFEAEGGGGGGGGGFDDDFFGB,;A?D>>AG8=FGGCEFGFGG?>D*@?6EFGFFG8@EGGEG)@D>BE>A5@FFEGE;B9*AAFDABFEF;AC5=5-0507;9=>;*5;7C<GC;(.48??6;206?D37/.---1.47?<9?44.-(.)6(-(-,(40777602:))*2*)2)
@M02996:162:000000000-B87FG:1:1101:14467:8414 2:N:0:ACTGAGCG+ACTGCATA
GACTACTCGGGTATCTAATCCTGTTTGCTCCCCACGCTTTCGAGCCTCAACGTCAGTTACCGTCCAGTAAGCCGCCTTCGCCACTGGTGTTCCTCCTAATATCTACGCATTTCACCGCTACACTAGGAATTCCGCTTACCTCTCCGGCACTCTAGCTATACAGTTTCCAATGCAGTCTCGGGGTTGAGCCCCAGCCTTTCACATCAGACTTGCACAGCCGTCTACGCTCCCTTTACACCCAGTAAATCCGGATAACGCTTGCCCCCTACGTATTACCTCGGCTCGTGGCACGTTGTTAGC
+
CCCCCGGGGGGGCFGGGGFGGGGGGGGGGGGGEGGGGGGGGGGGGGGGGGGGGGGGGGGGGGGGGGGGGGGGGGGGGGGGGGGGGGGGGGGGGGGGGFGGGFGGGGGGGGGGGGGGG>?CCEFGG9FGGGGGGFGGGCDBDDFGGC9GEDDDFGGGGGGGGGEFGFGF9GEFGFFGFFECE6?CFD@CC?F=5:GFFGFF7?E<=+*>>9B:A4:40;7-4/(08>>(2=26>EFCCEGE;0/)8)7?F@5015.2(,-((*.35231044)-2.6.))((,(((-((1:36..*21-66
@M02996:162:000000000-B87FG:1:1101:14463:8433 2:N:0:ACTGAGCG+ACTGCCTA
GACTACTCGGGTATCTAATCCTGTTTGCTCCCCACGCTTTCGAGCCTCAACGTCAGTTACCGTCCAGTAAGCCGCCTTCGCCACTGGTGTTCCTCCTAATATCTACGCATTTCACCGCTACACTAGGAATTCCGCTTACCTCTCCGGCACTCTAGCTATACAGTTTCCAATGCAGTCTCGGGGTTGAGCCCCAGCCTTTCACATCAGACTTGCACAGCCGTCTAGGCTCCCTGTACACCCAGTAAATCCGGATAACGCTTGCCCCCTACGTATTACAGCGGCTGCTGGCACGTAGTTCGC
+
CCCCCGGGGGGGGGGGGEFGGGGGGGGGGGGGEGGGGGGGGGGGGGGGGGGGGGGGGGEGGGGGGFGGGGGGGGGGGGGGGGGGGGGGGGGGG?EFGGFEEDGGGGGGCEGGGGGGG@?DDFFFEFGFGGGGGGGGGDFGGFFGGE5FADFFGGGGGGGGGCDC=FGGG;DFGFFFFFEFC8C@FD)9878=39CCDFFCA;//48B=EFC6C*>=@AC/4(72*0>5:E3@;4?C?68:((/9ACC?*.2(/54>/,(--1(.*293:(...4-6.))-413467:304)(0)**0)--
@M02996:162:000000000-B87FG:1:1101:6267:8450 2:N:0:ACTGAGCG+ACTGCATA
GACTACACGGGTATCTAATCCTGTTTGCTCCCCACGCTTTCGAGCCTCAACGTCAGTTATCGTCCAGTAAGCCGCCTTCGCCACTGGTGTTCCTCCTAATATCTACGCATTTCACCGCTACACTAGGAATTCCACTTACCTCTCCGATACTCTAGCTTGACAGTTCCAAATGCAGTTCAGGAGTTGAGCCCCCGCATTTCACATCTGGCTTGCCATGCCTTCTGCGCTCCCTTTACCCCCAGTAAATCCGTATAACGCTTGCCCCCACCGTATTCCCGCGGCTTCTGTGCGTTCTTTCGC
+
CCCCCGGGGGGGGGGGFGGGGGGGGGGGGGGGGGGGGGGGGGGGGGGGGGGGGGGGGGGGGGGGGGGGGGGGGGGGGGGGGGGGGGFGGGGGGFGGGGCEFFGGFGGGGGGGGFGFD:<=DEFGGGGFGFGGGFGDGDFG8*:DFEBF>GFEF;?3=E,18,:EFCGGGDFFGFGGFGCBDEECFGFFEGGFA*<>ACFFFGFEF6EAEFGABFA=)/;*400982>:5:9(24;<)(<C0257+935;6)/6;9@/,,--7(5C;((,-4-2864)((-,((((.).))(,))*33)(,
@M02996:162:000000000-B87FG:1:1101:18782:8465 2:N:0:ACTGAGCG+ACTGCATA
GACTACTGGGGTATTTAATCCTGTCTGTTCCCCACGCTTTCGAGCCTCAACGCCAGTTACAGTCCAGTAAGCCGCCTCCGCCACTGGTGTTCCTCCTAATATCTACGCTTTTCACCGCTACACTCGGAATTCCACTTACCTCTCCTGCACTCTAGTTCGACAGTTTCCACAGCAGTTCAGGAGTTGAGCCCCCGCATTTCACCTCAGACTTCCCACACCGTCTACGCTCCCTTTACACCCAGTAAACCCGGATAACGCCTGCCCCCTACGTATTCCCGCCGCGTCTCTCACGTACTTAGC
+
CCCCCGD<FFGGG,,6C,5F,CFF8C<,,CCF8<+++BFDE7F<C6@A<5C7+@+@CE,@C,C,C9,6C9,,@+@+6,9+6B+@=D,:,C,4,,9F8=,4@+964<9:,@D@F9FE=)3==>D=,A:FEGBEF;D@D,=,+3+DF95FFD<=,838EF6=C@1:E2=CD,=08?DEFF9CE8=@@=*0)@DAD>C586?AEF*:5*)1)9+*999*/:C/45(8E>2(6:(=7@C9)7F=?(/.+.),*().(2)0(-,(,90<G>(11,4)).-622((-3(-,((),).30)**0.))
@M02996:162:000000000-B87FG:1:1101:10263:8474 2:N:0:ACTGAGCG+ACTGCATA
GACTACCCGGGTATCTAATCCTGTTTGCTCCCCACGCTTTCGAGCCTCAACGTCAGTTACAGTCCAGTAAGCCGCCTTCGCCACTGGTGTTCCTCCTAATATCTACGCATTTCACCGCTACACTAGGAATTCCACTTACCTCTCCTGCACTCTAGTCGGACAGTTTCCAACGCAGTTCCAGGGTTGAGCCCTGGCATTTCACTTCAGACTTGCCTTACCGTCTACGCTCCCTTTACACCCAGTAAATCCGGATAACGCTTGCCCCCTACGTATTACTGCGGCTTCTGGCACGTAGTTAGC
+
CCCCCGGGGGGGCFGGFCFGGGGGFGGGGGGGGGGGGGGGGGCGGGGGGFGGGGGGGFFGF<FFFFEGGGFGGGGGGGGGGGGGGFEFFGEGGFFGGCFEF;FFGGGGGGGGGGGGG=?DDEFG8AFFGFGGGGGGGGGDCDFFFDDGFG?DE,BF9>66>+:CFFGFGG,<CE6EFFF+EF+@FDEF>GE5>9>)>DFF5,;7CBC4>AC6;A4BE>;-4:7(*(65(=>BFFFF4;FED0(71/97*.)/(2/;/.//,*.57>>1,3.34426)..-(41(.-4-)..(.0*23.)-
@M02996:162:000000000-B87FG:1:1101:28665:8480 2:N:0:ACTGAGCG+ACTGCATA
GACTACAGGGGTATCTAATCCTGTTTGCTCCCCGCACCTTCGCACCTCAGCGTCAGTCATCTGCTGGTAACCTGCCTTCGCCATTGGTATTCTTCCTGATATCTACAGATTTCACCCCTACACCAGGAATTCTGATTGCCCCTCAGTGACTCTAGTTATGCAGTTCTAAACGCAGTTCCGGAGTTGAGCTCCGGAATTTCACACCAAGCTTGCAAAACCGCCTACATGCCCTTTACGCCCAATAATTCCGAACAACGCTCGCAACTTACGTTTTACCGCGGCTGATGGCCCGTATTTCGC
+
CCCCCG?DGGEFGGGGGGGGGGGGGFFGGFEFGGGGG7FFGGDGGGGGFGGGGGGGGDFFGGG9FFGGGGGGGGGGGGGGGG@G8DFGCFGGGFGAFCBFGDFDFEF,EDFGFAEE@8@FF8E9D,4+AEEGG,9=+,94685C6=CC89C==EBE,@E,=FEGG<+,3@=AEEGC7CC5++@=FB98),,:@578=FFF;C7:>>)88AF586*=@AC5?55>B:>@3C2@6@EF@@EEDF@F*)?<D()/335C(,//399()(-)-4((.-.2)-(,-439()-.37(300*3<)(-
@M02996:162:000000000-B87FG:1:1101:10244:8480 2:N:0:ACTGAGCG+ACTGCATA
GACTACCCGGGTATCTAATCCTGTTTGCTCCCCACGCTTTCGAGCCTCAACGTCAGTTACAGTCCAGTAAGCCGCCTTCGCCACTGGTGTTCCTCCTAATATCTACGCATTTCACCGCTACACTAGGAATTCCACTTACCTCTCCTACACCCTAGTAGGACAGTTTCCAAAGCAGTTCCAGGGTTGATCCCTGGCAGTTCACTTCAGCCTTGCCTTACCGTCTACGCTCCCTTTACACCCAGTAAATCCGGTTAACTCTTGCCCCCTACGTTTTACCGCCGCTGCTCGCCCGTAGCTAGC
+
CCCCCGFGEED+@,EFGG<FGGGDCFGGGF,CFGGED,8DFFFDGG8FE<FG<FCCFF,CA,CEEFFDGG,C@CFEGGGFE@?FG?FC?C@BEFGGGGGGGFFGCFFGGC:FFGA?8)*6+@<EF,ABFGFGG,ADFG9D=>9D8,*8;D*16@+8:6,=DFDF,5=,=;,*,0=FDDEF98=@:?@;AEG@*3C5)>?C5900@97*8AC@5**3:99/4-)-//:75B>(:7C4*.8:5>5E695)7(8((0);..).)2//592(((/(.46BF(-(-(729?)(--(-))**3))(
@M02996:162:000000000-B87FG:1:1101:21459:8488 2:N:0:ACTGAGCG+ACTGCATA
GACTACAGGGGTATCTAATCCTGTTTGCTCCCCACGCTTTCGAGCCTCAACGTCAGTTACAGTCCAGTAAGCCGCCTTCGCCACTGGTGTTCCTCCTAATATCTACGCATTTCACCGCTACACTAGGAATTCCACTTACCTCTCCTGCACTCTAGTTCGACAGTTTCCAAAGCAGTTCAGGAGTTGAGCCCCCGCATTTCACTTCAGACTTGCCAAACCGTCTACGCTCCCTTTACACCCCGTCAACCCGGATAACGCGTGCCCCCTACGTTTTACCGCGGCTGCTTGCACGTCGTTATC
+
CCCCCGFFGGGGGGGGGGGGGGGGGGGFFGEFGGGGGGGGGD@FGGGGGGGGGGGGGGGG,CFGGFGGGG,CFGGGGGGGGGGGGD=FGGGGGFGGGFGGCFEGDGGGGGGGGFGGG=>DG,BFD@CFGFGGGFGGG;DFGD?DGF5EBFFED,DGGGCDEE=FGFG8EB,@80?EFGCBD,+@F+C+:EGFFBGFFGFFFGE;E1*0:AF==F*3)3*/4:0585=05:9(47*9?=FE((6(2()/2(2,())2-,((-9::D>62::((.-)-.42(4313()).0)520)128((6
@M02996:162:000000000-B87FG:1:1101:6605:8503 2:N:0:ACTGAGCG+ACTGCATA
GACTACTGGGGTATCTAATCCTGTTTGCTCCCCGCACCTTCGCACCTCAGCGTCAATTATCTGCCAGCAACTTGCCTTCGCCATTGGTGTTCTTCCAAATATCTACAGATTTCACCCCTACACTTGGAATTCCAGTTGCCCTTCAGTAATTCTAGTCATGCAGTTTCCAAAGCAGTTCCTGGGTTAAGCTCAGGGATTTCACTCCAGCCTTTCCTAACCGCCTACATGCCCTTTACGCCCAATATTTCCAAACAACGCTCGCAACTTCCGTTTTACGCCGGCTGCTGGTCCGTAATTAAC
+
CCCCCFGFGGGGEGGGGGGGGGGGGGGGGFFFCGGGGGGGGGGGGGGGGGGGGGGGGGGGGGGGGGFGGGGGGGGGFGGGGGEGGGGGGFGGGGGGGGGGGFGGGGGGGGEGGGGGC:<+=EFGFGDFCFFGGGGFGEGCDE?=D=F9CDEDGEFGFFGFFDDFEDGDGEAFCF6EFGFF9=6AFGE+0,6*;D+):FFED:*0D;=)8CGE@+;CAFC=C=>888A5=D=BF4A6-)>?D2(7+9*8C*+*54-;00(,.1(,16.6;8))/,.=(((,--(((.)((-.77)*2+64)
@M02996:162:000000000-B87FG:1:1101:21450:8506 2:N:0:ACTGAGCG+ACTGCATA
GACTACAGGGGTATCTAATCCTGTTTGCTCCCCACGCTTTCGAGCCTCAACGTCAGTTACAGTCCAGTAAGCCGCCTTCGCCACTGGTGTTCCTCCTAATATCTACGCATTTCACCGCTACACTAGGAATTCCACTTACCTCTCCTGCACTCTAGTTCGACAGTTTCCACAGCAGTTCAGGCGTTGATCCCCCGCATTTCACTTCCGGCTTGCCAACCCGTCTACGCTCCCTTTACACCCAGTAATTCCTGATAACGCTTCCCCCCCACGTCTTACCTCGCCTCGTGCTCGAGGTGTACC
+
CCCCCGGGGGGGEFDCCCFFCFGGGGFGGF<DFFGGGGGGGCGGGEGGGGGGGGGGGGAFCFGGGFEE@@DEFFGGGDGF7@FCFDFGFFEGEEG@FCFEGFGGGGCF=BEGGFGFE:9=CEFD=EFFGGGGFFFG?9=DFEB6=>=CDD@DD==FFF?DG68:@CFGD,,:8DGGFD;EE,8@3?)+1@E><*905@==*3A*0/)))395B644(28@=((0/(.18:28+))97EEG0(/)1/)1:)8)7+)9(-(-,2,2C,(,-,(((---.))((((((,,(,--())2*+).)
@M02996:162:000000000-B87FG:1:1101:20142:8509 2:N:0:ACTGAGCG+ACTGCATA
GACTACTCGGGTATCTAATCCTGTTTGATACCCATGCTTTCGTGCCTCAGCGTCAGATGCTCTCTGGACAGCTGCCTTCGCAATCGGTGTTCTGCGCCATATCTACGCATTTCACCGCTACACATCACATTCCGCCATCCTCGACCTCTCTCAAGGCGACCAGTATCAATTGCAGTTTTCGTGTTGAGCCTGAAAATTTCACCGCTGACTTAATCCTCCGCCTGCGCACCCTTTAAACCCAATAAATCCGGATAACGCTCGGCTCCTCCGTCTTACCGCGCCTGCTCGCCCAGCTTTAGC
+
CCCCCGFDEGGF@FGGGAFGGGGGGGG,C,@FFCE<FGGGDF6C:FG8,AFGGGGD9,;CFF,C,6E9FE,A5AFFGGGGG7>4@=6CCGEGF<,84B@=FFGGA,>FGGGGF,FFGAEDDEF,,E,EFEEGG?E=+4,>=9*+=+5A6DFF9;6,+++6BC=C,?DD=,,07+=@+C*=@@CGGD7@8,3)6029EFFE5D=)89-):;54*1:B*;92E585>2>(6C;284.)77??(3@;4;)121.(6)/*/((--)((12:339-(.,)).,,-(-4((()(-(4(0)+30).6
@M02996:162:000000000-B87FG:1:1101:23898:8511 2:N:0:ACTGAGCG+ACTGCATA
GACTACTAGGGTATCTAATCCTATTTGCTCCCCACGCTTTCGGGACTGAGCGTCAGTTCCAGCCCAGAATGCCGCCTTCGCCACCGGTGTTCCTCCATATATCTACGCATTTCACCGCTACACATGGAATTCCGCATTCCTCTACTGGCCTCTAGCTGCTTGGTTTCCAAGGCTTACTGAAGTTGAGCTTCAGGCTTTTACCTCTGCCCTTTCCTGCCGCCTGCTCCCCCTTTACGCCCAATAATTCCGGCTACCCCTCGCCCCCTACGTCTTACCGCGTCTGCTGGCACGTAGTTTGCC
+
CCCCCGFGGGGGGGGGGGGGGGFGGGFGGGFGGGGGGGGGGGGGGFFGGGGGGGGGGGGGGGGG>FGCFGGGCGFGGGGGGGGGGDFF:BFEGGG<EEAFFFG@BC7FEGGGGGGGG=ACD=F?EA,BFGGGGGG6DBDFGB+?D,*7;?FDFFFGG8=,>61:DFFGG;EFCFCEFGEF@9EG92)=CGGFFFGFDFF7@C7@*@**:9F<*+*+0;374)(/(0)/(4(88*952(<:3(6)319726)(/)(*,/,.()-(/(-.4,(.4-..04(--(-4)4:0,<:?4)23+-)5
@M02996:162:000000000-B87FG:1:1101:13583:8519 2:N:0:ACTGAGCG+ACTGCATA
GACTACCCGGGTATCTAATCCTGTTTGCTCCCCACGCTTTCGAGCCTCAACGTCAGTATCTGTCCAGTATGGCGCCTTCGCCTCCGGTGTTCTTCCTAATCTCTACGCATTTTACTACTACACTAGGAATTCCCCATACCCCTCCAGTACTCTAGAACAACAGTTTTCAAAGCAAGTCCTGGGTTAAGCCCAGGGTTTTCACTTCAAACTTGCTATTCCGTCTACGCTCCCTTTACACCCAGTAAATCCGGATAACGCTTGCCCCCTACGTATTACCGCGGCTGCTGGCACGTAGTTAGC
+
CCCCCGGGGGGGGGGGGGGGGGGGGGGGGGCFGFGGGGGGGGGGGGGGGGGGGGGGGGGGGGGGGFGGGGGGFGGGGGGGGGGGFG:FGGGGGGGGGFFGFFGGGGGGGGGGGGGGE;DFF=FGCFFEFFGGGGGGGDF=FDFGG8DFFGFEFFG9FGGGGGDCFFGGGGFDGFG?DGFFDDEFFFFGAFFCAFC@CGFFFGEEC<:=@F>8EF<FECB>=:0:97@:5EDDG=CE4>FGFF3CFF4*;62(/)7;/.///>;EFF11:3.)-(.<)--(-44(()43:(5:84*;<:65
@M02996:162:000000000-B87FG:1:1101:23911:8532 2:N:0:ACTGAGCG+ACTGCATA
GACTACTAGGGTATCTAATCCTATTTGCTCCCCACGCTTTCGGGACTGAGCGTCAGTTCCAGCCCAGAATGCCGCCTTCGCCACCGGTGTTCCTCCATATATCTACGCATTTCACCGCTACACATGGAATTCCGCATTCCTCTACTGGCCTCTAGCTGCTTGGTTTCCAAGGCTTACTGAAGTTGAGCTTCAGGCTTTTACCTCGGACCTTTGCTGCCGCCTGCTCCCTCTTTACCCCCAATACTTCCGGATTACGCCCCCCACCTCCGTATTACCCTGGCTCCTGGCACGTTGTTTGCC
+
CCCCCGGGGGGGGGGGGGGGGGDGGGGGGGEGGGGGGGGGGGGGDFGGCGGGGGGGGGGGGGGFGGGGGGGGGGGGGGGGGGGGGGFGGGGGGGGGGGGGGFGGGGGGGEFGFGGGG=@CDFGGGGGG?FFFGGGGGEFGGEFGGFDFFGFFFGGCDDFDD?8EFBGFGEGFFFCFFGFFBCFFFG@+ACF@F5F5=FFFEFEF5AAA=FGE6FA9:A*-4565.8;6(48>C44)4=B*(,/6;743*604(*)/(((,(1,-74(,((.44)))(),(,(.-..(,(.(.));/*().
@M02996:162:000000000-B87FG:1:1101:16113:8537 2:N:0:ACTGAGCG+ACTGCATA
GACTACAGGGGTATCTAATCCTGTTCGATCCCCGCGCTTTCGTGCCTCAGCGTCAGTTGCGGCTTGGTGACCTGCCTCCGCGATCGGCGTTCTGTGCGATATCTATGCATTTCACCGCTACACCGCACATTCCAGCCACCCCAAACGCACTCAAGCCCCCCAGTTTCGACGGCAGTGACCGGGTTGAGCCCGGAAATTTCACCGCCGACTTAAGGGGCCGCCTACGCACCCTTTAAACCCAATAAATCCGGCTAACGCCCGCATCCTCCGTCTTAGCGCGCCTGCTTGCACGGGGTTAGC
+
CCCCCGGGGGGGGGGGGFGGGGGGGGGGGGGGGGGGGGGGGGGGGGGGGGGGGGGGGGAF@FFGGGGGGGGGGFGGGGGGGCFGD@FFGGGGFFGGGGEGG5A@DDEFGGGGGGGGG=BDG=FGEF7F7;DFFF9DFCFFGA5CFGDGDDFFDGCGGGGGGGFFFFGGCGEFG>GGFC;==>::F<(05EG@>:)7<?FDFGFF>>129DD))0).45/(:4418:6(-:817,)-)5CC2(4:*64499)(()59(-(-,/--9:22:3-(.-)))(--(,8043.,,)8(80:::,,)
@M02996:162:000000000-B87FG:1:1101:6442:8542 2:N:0:ACTGAGCG+ACTGCATA
GACTACACGGGTATCTAATCCTGTTTGCTACCCATACTTTCGAGCCTCAGCGTCAGTTGGTGCCCAGTAGGCCGCCTTCGCCACTGGTGTTCCTCCCGATATCTACGCATTCCACCGCTACACCGGGAATTCCGCCTACCTCTACACTACTCAAGACCGACAGTTTTGGAAGCAGGCCACAGGTTGAGCCCGTGGGTTTCACTTCCAACTTGTCGGTCCGCCTGCGCTACCTTTACACCCAGTAATTCCGGACAACGCTTGCCACCTACGTTTTACAGCGGCGGCTGGCACGTAGTTAGC
+
CCCC?GFFEGGFE8FGGGGGGGGFGGGGDC@8CFGGGFGGFGGGGGGGGGGGGGGGGGGEFFFECGGGGGGGGEGGGGGGDEFGGGFFFFGGEFGGGDEFG>EGGFGGGGGFC@DFE=9==EFGGGGDFFEFGGGGGGFFGDDFGFDEDDDDECDGGGGDGE:@@9FFG6ECFFGGFGC58B?:FFEFF7::6AC@9CBEEGEC=4>)4ACEE6,)..9(:;;@01>((::)2)66).;8:F3)/<4<:()-451/(,-(-*56967044:(36)2),,7-(,((,4((,41.)21+65)
@M02996:162:000000000-B87FG:1:1101:6461:8543 2:N:0:ACTGAGCG+ACTGCATA
GACTACACGGGTATCTAATCCTGTTTGCTACCCATACTTTCGAGCCTCAGCGTCAGTTGGTGCCCAGTAGGCCGCCTTCGCCACTGGTGTTCCTCCCGATATCTACGCATTCCACCGCTACACCGGGAATTCCGCCTACCTCTACACTACTCAAGACCGACAGTTTTGGAAGCAGGCCACAGGTTGAGCCCGTGGGTTTCACTTCCAACTTGTCGGTCCGCCTGCGCTCCCTTTACACCCAGTAATTCCGGACAACGCTTGCCACCTACGTTTTACCGCCGCTGCTGGCACGTAGTTAGC
+
CCCCCGGGGGGGGGGGGGGGGGGGGGGGGGGGGGGGGGGGGGGGGGGGGGGGGGGGGGGGGGGGGGGGGGGGGGGGGGGGGGGGGGGGGGGGGGGGGGGGGFGGGGGGGGGFGFGFC:?CD@FGGGGGGGGGGGGCDCEFFD5DF=DDFGFFFF6CDFGGECAFA@FFGGFFGFGGFG9C2>ECGGFGEGFADDG@@E?E4CFCEFEFEFFCCB:)6=C>C;@?;(,-,8:BF?9<)2AC?6?>BAA6*5729>?C---((1:<D:0(534048).5-((--,31?BB((),0)2;94<4
@M02996:162:000000000-B87FG:1:1101:10569:8543 2:N:0:ACTGAGCG+ACTGCATA
GACTACACGGGTATCTAATCCTGTTTGCTCCCCACACTTTCGCGCCTCAGCGTCAGTTACTGTCCAGAAAGCCGCCTTCGCCACTGGTGTTCCTCCTAATATCTACGCATTTCACCGCTACACTAGGAATTCCGCTTCCCTCTCCAGCACTCAAGGTTTGAAGTTTCAAGCGCAGCTCCGCAGTTAAGCTGCGGCATTTCACGCCTGACTTTCAAATCCGCCTACACGCCCTTTACACCCAGTAAATCCGGACAACGCTTGCCACCTACGTATTCACGCCTCTGCTGGCCAGTATTTAGA
+
CCCCCFGGGGGF:FGGGGGGGGGGGGGGGGEFEGGGGGGGGFFGGEGGGGGGGGGGGGAFGFGGGFFAFGFFGGGGGGGGGGGGGGFFFGEGFFFGGFFGC?CFFGGGCEGGGGGGG>@DGFGGGD@<FGGGFFGGGGGGG=?FG,=FFGFDF@8A?9D6;,0CFDFFGCF*=?8C6F@:C:CEGFEGEE68?DGFFGFEE,)<BA23:+=8?8?8@6D@G@@9@@;;9EB@C;)19=FE(3/1;<EC>9):BF05-----14)08((.,()-.)6-(.(.-434454((((00++3)..
@M02996:162:000000000-B87FG:1:1101:12312:8552 2:N:0:ACTGAGCG+ACTGCATA
GACTACACGGGTATCTAATCCTGTTTGATACCCGCACCTTCGAGCATGAGCGTCAGTAACGGACCAGCAGGCTGCCTTCGCAATCGGAGTTCTTCGTGATATCTATGCATTTCACCGCTACACCACGAATTCCACCTGCCTCTCCCGCACTCAAGGGATGCAGTTCCAACCGCGAGATTTAGTTGAGCTCAACGATTTTACGGCTGGCTTGCATCTCCGCCTGCGCTCCCCTTAAACCCAATAAATCCGGATACCGCTCGGACCTTCCGTATTACCTCCGCTCCTGGCACGGGAATGGCC
+
CCCCCGCFFGGGGGGGFGFGGGGGGGGGFEDFGFG:FGGGGGGGGGGGGGGGGGGGGCFGG>@@FFFGGGGGGGGGGGGGGGGGGGGCGFFGGGGGFGGGG?D@FGFGGGGGGGFGG:?GGGDF7CFGB,@ED8D=?@FDFEFGGGBGBGFF88=CE,86D=:3EFGGFGG5>?*@?DE+EFE@FF:FEGG9FBFBDGF?>=>92)595A5=)1)+./)/:87(.16(.=(6*)6<21C5322-96A?5(0(402/,--(-)-(*)(((.(.(.-).),-3-(((.(((),())*2+(,(
@M02996:162:000000000-B87FG:1:1101:16119:8557 2:N:0:ACTGAGCG+ACTGCATA
GACTACAGGGGTATCTAATCCTGTTCGATCCCCGCGCTTTCGTGCCTCAGCGTCAGTTGCGGCTTGGTGACCTGCCTCCGCGATCGGCGTTCTGTGCGATATCTATGCATTTCACCGCTACACCGCACATTCCAGCCACCCCAAACGCACTCAAGCCCCCCAGTTTCGACGGCAGTGACCGGGTTGAGCCCGGAAATTTCACCGCCGACTTAAGGGGCCGCCTACGCACCCTTTAACACCAATAAAGCCGGATAACGCTCGCAACCTCCGTCTTACCGCGGATGCTGGCACGGAGTTAGA
+
CCCCCGG?FGGGGGGGFECGGGGCFGGGGGGFDEGGGGEGGEFGGGGGGGGG:FGGGGCGCFFGGGGGGGGGGGGGGGGGGGGGF>CFGEGFGGGFGGDGC*AFGGGGGGDFCFEFGBBGDFGF6C>FFGGGGGFFGGGGG=:CFGFEAGB:G7>FFGGGGGADGFF51CCDE5/=009FCC>=FDEC;GGFF@G0-<FF2CA?9>9(13DA<6<)-5D3:63,21666?((0324))383(4)0)-)97.(3><*-(-,-1-(18((.-,(,(.622((-((-36-21:)())2*2)-.
@M02996:162:000000000-B87FG:1:1101:16471:8558 2:N:0:ACTGAGCG+ACTGCATA
GACTACCAGGGTATCTAATCCTGTTTGCTCCCCACGCTTTCGAGCCTCAACGTCAGTTATCGTCCAGTAAGCCGCCTTCGCCACTGGTGTTCCTCCTAATATCTACGCATTTCACCGCTACACTAGGAATTCCACTTACCTCTCCGATACTCTAGCTTGACAGTTCCAAATGCAGCTTGGGGGTTGAGCCCCCACCTTTCACATCTGGCTTGCCATGCCGTCTGCGCTCCCTTTCCACCCAGTAAATCCGGATACCCCTTGCCCCCTACCTTTTACCGCCTCTTCCTGCCACGTTTTATC
+
6BCCC@EFGGDFEGFDFCFGGGGFFFDFGFEFF<@GGGGGGGCFEGGGDGGGFFGDGFGGGFGGGGGGGG9FGFCGGGGDFGGGGEFFFF:;@AEFGEFGGBDFGGGGDGEGGGGGG:9DD@E=,AECA8EFGFFGGGEB+86DF+0:>8+37,3F=F,@FG5DFFGC=FGFG7DG5?)<8BECFG@7:FF=E>GD5FA=<C*:611/3*7-:F*1)286*/0(1(3((:,(0;<3?EF=3(.)31958622<:)*(--..0(.9>02((,))--.)((((((.))))(().)00;*))-
@M02996:162:000000000-B87FG:1:1101:6463:8561 2:N:0:ACTGAGCG+ACTGCATA
GACTACACGGGTATCTAATCCTGTTTGCTACCCATACTTTCGAGCCTCAGCGTCAGTTGGTGCCCAGTAGGCCGCCTTCGCCACTGGTGTTCCTCCCGATATCTACGCATTCCACCGCTACACCGGGAATTCCGCCTACCTCTACACTACTCAAGACCGACAGTTTTGGAAGCAGGCCACAGGTTGCACCCGTGGGTTTCACTTCCAACTTGTCGGTCCGCCTGCGCGCCCTTTACACCCAGTAATTCCGGACAACGCTTCCACACTACGTTTTACCGCGGCTGCTGGTCCTTAGTTACC
+
CCCCCGGGGGGGGGGGGGGGGGGFGGGGGFDFDFGGGGGGGGGGGGGGGGGGGGGGGGGFFGGGFGGGGGGGGGGGGGGGGGGGGGDFGGGGGGGGGGCCFFGGGGFFGGEDFEGGG@ADCEFGGGGFEGGGGCEDGGGGGEFFG;DCDFD5DBDGGGGGGGBCFFG,?8C5DFDGBGF>DGFGGF)*:CEBF455:FEECF@EF8@)6AF)7B(89:/,:3246;;((2-9426AA<CE?6(6/55>:0)4636/(,,-(2-6*-1(.(.43:52)4--(-9908)((.5)**032))-
@M02996:162:000000000-B87FG:1:1101:10584:8563 2:N:0:ACTGAGCG+ACTGCATA
GACTACACGGGTATCTAATCCTGTTTGCTCCCCACACTTTCGCGCCTCAGCGTCAGTTACTGTCCAGAAAGCCGCCTTCGCCACTGGTGTTCCTCCTAATATCTACGCATTTCACCGCTACACTAGGAATTCCGCTTCCCTCTCCAGCACTCAAGGTTTGAAGTTTCAACCGCAGCTCCGCAGTTAAGCTGCGGCATTTCACGCCTGACTTTCAAATCCGCCTACCCGCCCTTTACACCCATTAAATCCGGACAACGCTTACCACCTACTGTTTACCTCCTCCGCATGCAGCGCTGTCAG
+
CCCCCGGGGGGGGGGGGFGGGGGGFGGFFDE@EGGGGGGGGGGFGGGGGGGGGGGGGFEFGCFFGFF@FG@EFGGGGGGGGGGG?CCFFGEGFEEFG=CF,;EGGGGGGGGGGGGGG>9CDBFG8=F<FFFFGFD+CEEGGDFGG,8FDGF5>3DDF9A+3@DEGFGDC,,*69DEFG5*6+@@BC5+8@,3397)7FAE?,)-5;55BFFEF+>196C(4661,(/(.:2(;34>C3CE;()1+)9:C2.49749(-(((2(.9::,3),)).-6)))(.,((-((,))))))**/)).
@M02996:162:000000000-B87FG:1:1101:12304:8568 2:N:0:ACTGAGCG+ACTGCATA
GACTACACGGGTATCTAATCCTGTTTGATACCCGCACCTTCGAGCATGAGCGTCAGTAACGGACCAGCAGGCTGCCTTCGCAATCGGAGTTCTTCGTGATATCTATGCATTTCACCGCTACACCACGAATTCCACCTGCCTCTCCCGCACTCAAGGGATGCAGTTCCAACCGCGAGCTTGAGTTGAGCTCAACGATTTTACGGCTGGCTTGCATCTCCGCCTGCGCTCCCTTTAAACCCCACAAATCGGATAAACCACCTGACCTTCCGTCTTACCGAGCACGCCGCGCGGCATTTGACCG
+
CCCCCGGGGGGG7FGGGFFFFGGGGGGGGGDEEGGGGGGGGGGGGGGGGGGGGGGGGAFGFGDFGFGGFGGFGEGGGGGGD:FGFGF:FFGGGFGGFFGGFFGFFGGFGGGGFGGGGA>GGGGGGGGGGGGGGGGGGFGFGEFGGGFGFGFF?EFFE8DEFFFFFFGG7BEEEE>E*;C5>DFG9BB99F66A4;<@FFFFGFF28(55A<;31.+1;)/E37;6313;G@FG46)4./*,(-4)-4(*(.()1.*((,(,*,(:8:::4(.-)..,,((((-((((-(-((..033).)(
@M02996:162:000000000-B87FG:1:1101:7432:8578 2:N:0:ACTGAGCG+ACTGCATA
GACTACTGGGGTATCTAATCCTGTTTGATACCCGCGCTTTCGAGCCTCAGCGTCAATCGCACTCCAGAAGGCTGCCTTCGCAATCGGAGTTCTTCGTCATATCTAAGCATTTCACCGCTACACGACGAATTCCACCTTCCTTGTGTGTATTCAAGTCCTCCAGTATCAACGGCAGGCCGGGGTTGGGCCCCGACATTTGACCGCTGACTTACAGGACCGCCTACGCTCCCCTTAAACCCAATAAATCCGGATAACGCTCGCATCTTCCGTATTACCGCGGCTGGTTGCACGGCATTACCC
+
CCCCCGGFGGGGGGGGGGGGGGGGGGGGGGFFGGGGGGGGGGGGGGGGGGGGGGGGGGGGGGGGGGGGGGGGGGGGGGGGGGGGGGGFGGGGGGGGGGGGGFGFGFGGGGGGGGGGG:@DDFGGGGGFGGGGGGGGGGFGG=DBDDDFFGFBDEGFGGGGGGFGGBG8DDE5CB>EBC5@GGGGGDAGFGGBDBGFCG7?>E0;@5984@C)7A@FFFC7:3-86><FBG(4C:AA71;88B:<@2:2920(,/,*(-(,(1((0.).()(.,-66((,4((-(()-(.8(-)0*3+)).
@M02996:162:000000000-B87FG:1:1101:7416:8587 2:N:0:ACTGAGCG+ACTGCATA
GACTACTGGGGTATCTAATCCTGTTTGATACCCGCGCTTTCGAGCCTCAGCGTCAATCGCACTCCAGAAGGCTGCCTTCGCAATCGGAGTTCTTCGTCATATCTAAGCATTTCACCGCTACACGACGAATTCCACCTTCCTTGTGTGTATTCAAGTCCTCCAGTATCAACGGCAGGCCGGGGTTGGGCCCCGACAATTGACCGCTTACTTACAGGACCGCCATCGCCCCCTTTAAACCCAAAAAATCGGGAACACAGCTGGCTCTCCACATTTCACGCCGCGTCTGGTACGGAGTTCACC
+
CCCCCGGGGGGGGGGGGCGGGGGFGGFGFFDE8FF>FCCGGGFGGGGGGFE@@FGGGGGGGGGGFGGGGGGGF8FFGGGGGGCFGFF7FFFGFGCFF::EFDEFF?AFCDDAFFGFGADDGDF>+:=@FFGGG8,60DEFFD++2@=A+6D7;@DFFF89@@DCDFG8DBC>699+*;)*3*44*;5*:?EB)6)(/,*)13019)()1;C4)*6.1)17=(((41(((1(46-:<<7C*1(.4;(.(*(.(-0,/(()((*()0)(-(()).).-.((((,,((4()).(-))**2).-
@M02996:162:000000000-B87FG:1:1101:12777:8589 2:N:0:ACTGAGCG+ACTGCATA
GACTACCCGGGTATCTAATCCTGTTTGCTACCCACGCTTTCGCGCCTCAGCGTCAGTTATTGTCCAGCTAACCGCCTTCGCCACTGGTGTTCTTCCTAATATCTACGCATTTCACCGCTACACTAGGAGTTCCGTTAGCCTCTCCAACACTCAAGAACGTCAGTTTCAAATGCAGACACGAAGTTGAGCCTCGTGCTTTCACATCTGACTTGATGTCCCGCCTACACGCCCTTTACACCCAGTAAATCCGGATAATGCTTGCTCCCTACGTATTACCGCGGCTGCTGGCACGTAGTTAGC
+
CCCCCGGGGGGGGGGGGFFGFGGGGGGGGGG<FFGGGGGGGGGGGGGGGGGGGGGGGGDGGGGGGGGGGGGFGGGGGGGGGGGGGGGGGFGGGGGGGGFGGFGDGGGGGGGGGGGGG=AGDEGGDFEFFFGGGGGG6@DFFDDFD98FFGFFGECFFGDFFEDFEDFFDFGFFFFDF9@BE>CFGGEGFGG@BFCA=C@AEGEE=BEEEFGF*+/=CF75?@@@B3@52B@0<57678??=(5);5..248;<AEF/1117569>67-(-.)..)-)-402--4().4144(0)*2<))2
@M02996:162:000000000-B87FG:1:1101:7442:8593 2:N:0:ACTGAGCG+ACTGCATA
GACTACTGGGGTATCTAATCCTGTTTGATACCCGCGCTTTCGAGCCTCAGCGTCAATCGCACTCCAGAAGGCTGCCTTCGCAATCGGAGTTCTTCGTCATATCTAAGCATTTCACCGCTACACGACGAATTCCACCTTCCTTGTGTGTATTCAAGTCCTCCAGTATCAACGGCAGGCCGGGGTTGGGCCCCGACATTTTACCGCTGACTTAAAGGACCGCCTACGCTCCCCTTAAACCCAATAAATCCAGATAAACATCGCATCTTCCGTATTACCACGGCTGCTGGCCCGGGATTAAGC
+
CCCCCGGDGGGGGGGGGGGGGGGGGGGGGEDFFCGGGGGGGGGGGGGGFFGGCFGGGGGGGGGGGGGGGGGGGGGGGGFGGEGGGGFGCFGGGGGGGGGEGFGGGGGGGGGGGGGGG:?DDEF>EFGFGGGG9EGFFGGGGE?DFGFD7DFF,EE;=DGGFFDFFD9FFDC>E>DGDGFDC5CEBD>DBGG2>B42>B;.7@01>)(/7@FCEFAFDFD3:4(44;F128(494<A7(1*,28>7)-.*,1,-*)*)-.(-*(-*64<:)(..--.).,((((()5(3(((,))*23-))
@M02996:162:000000000-B87FG:1:1101:26503:8601 2:N:0:ACTGAGCG+ACTGCATA
GACTACCGGGGTATCTAATCCTGTTCGATCCCCGCGCTTTCGTGCCTCAGCGTCAGTTGCGGCTTGGTGACCTGCCTCCGCGATCGGCGTTCTGTGCGATATCTATGCATTTCACCGCTACACCGCACATTCCAGCCACCCCAAACGCACTCAAGCCCCCCAGTTTCGACGGCAGTGACCGGGTTGAGCCCGGAAATTTCACCGCCGACTTAAGGGGCCGCCTACGCACCCTTTAAACCCAATAAATCCGGATAACGCCCGCATCCTCCGTATTACCGCGGCGGCTGTCACGGGATTAGC
+
CCCCCGGGGGGGGGFGGGGGGGGGGGGGGGFEGEGGGGGGGGGGGGGGGGGGGGGGGGGGGGGGGGGGDFFFGFGFFFDFGEEGGGGGGGGGGFGGGGFGGDFFGFGGCFGGG=FFG>BCDCGGGGDF:CFGFCCFGFGGGA?GGGFGEG>EGGDGGFCEE55?:CGC5CE>EFGFFFCFEGEE=C;F@7F>EE362<*-4E<?BEBFFFG29*307:)-/-41:<B4>G?(9?F<FFFE?F30/44<6>51(8)*,(((,)(,943<?;-24(.4<?4((((,((,.4<FF<)***))4
@M02996:162:000000000-B87FG:1:1101:14884:8613 2:N:0:ACTGAGCG+ACTGCATA
GACTACAAGGGTATCTAATCCTGTTTGCTCCCCACGCTTTCGTGCCTCAGTGTCAGTAACAGTCCAGCAAGCCGCCTTCGCCACTGGTGTTCCTCCTAATATCTACGCATTTCACCGCTACACTCGGAATTCCGCTTGCCTCCCCTGTACTCCAGCCTGGCAGTTTCAAATGCAGCCCCGGGGTTGAGCCCCGGTCTTTCACATCTGACTTACCATGCCACCTACGCACCCTTTCCACCCATTAAATCCGGCTAACGCTTGCACCCTACGTCTTCCCCCGTCGTCTGGACGTGTTTTAGC
+
CCCCCGC@FGGGGGGGGFFGGGGGGGGGGGGGCEGGGGGFFEGFGGGGDF@EFGGGG<,CC<FFGCFGFGFFGGGGGGGGGEGEFGGDFFGG=AEFG,AEEFGGGGGGCEFGGGGGG@?DD=FE,+848DEFFFG=DFGGGF*C?,:7C?DD8>+AD,6=D,:B=<FFG,3<EF+8DD>9C6@C@D5;=EGD>4/)/D@C4D/>>=88@BGCEF*=*8?3A776686(6C@2CE).).8C((/)+.)1235(3.)2,((-(1),2(((.4(((35)(((((.(--.(().(-)/22;23<
@M02996:162:000000000-B87FG:1:1101:3698:8614 2:N:0:ACTGAGCG+ACTGCATA
GACTAACAGGGTATCTAATCCTGTTTGCTCCCCACGCCTTCGAGCCTCAGCGTCAGTAATCGTCCAGTAAGCCGCCTTCGCCACTGGTGTTCCTCCTAATATCTACGCATTTCACCGCTACACTAGGAATTCCACTTACCTCTCCGACACTCTAGCTCAACAGTTCCAAAAGCAATCCACGGGGTTGAGCCCCGGGTTTTCACTTCTGGCTTGCCAAGCCGCCTACGCTCCCTTTACGCCCAGTAAATCCGGCTACGGCTTCACCCATTCGTATTACCGCCGCTGCTGGCCCGGAGTTAG
+
CCCCCGGGGFFGGFGGGFFGGGGGGGDFGGFFCGGGGGGGGGGGGGGGE<FGGGGGGGGGGGGGGGGGGGGFGGGGGGGGGGGGGF@FGFEGGFGGGGEEGCGF;FGGEEFGGGGGG:?=CEFGGFDFGGGGFFGGG=DGFF5DGC@FEGDDFG9F3EDFD,8ECDFGGFGFDFFFFGEFDB:+>70=8EGFFFG>5CD27,6EC6AEFFFD=F6A:AG5*/3;@FFF089@GF8<EFDG9(/4*).-2270(0-*((-(,*))2.(().).(..)69--(-3;(7?5(4(,7)/2;<))
@M02996:162:000000000-B87FG:1:1101:7299:8618 2:N:0:ACTGAGCG+ACTGCATA
GACTACAGGGGTATCTAATCCTGTTTGCTCCCCGCACCTTCGCACCTCAGCGTCAGTCATCTGCTGGTAACCTGCCTTCGCCATTGGTATTCTTCCTGATATCTACAGATTTCACCCCTACACCAGGAATTCTGATTGCCCCTCAGTGACTCTAGTTATGCAGTTCTCAACGCAATTCCGGAGTTAAGCCCCGGGATTTCACACCAAGCTTGCAAAACCGCCTACATGCCCTTTACGCCCAATAATTCCGAACAACGCTCGCAACTTACGTGTTACCGCGGCTGCTGGCCCGTAATTAGC
+
CCCCCGGGGGGGGGGGGFGGGGGGGGGGGGEGFGGGGGGFGGGGGGGGGGGGGGGGGGGGGGGGGGGGGGGGGGGGGGGGGGGGGFGGGGGGGGGGGGGFGFFCFGFE;AFFGGGEGAFGFEFGGGEFGGGGGGGFFFF@DDAGGGFGFGBDG9DFGGGFDF>CEFGFGGGFGFGGFGEF68@EF9FGFFGFFFDAFDFFFGFFFCF@BFD=DFA=>A/:@@FFF>C9=C@EG3@C2/CE?D@)8<5135>7>)6C(.,--1(,9443924(.255)3,(449>1).5(4(,8;8;9630
@M02996:162:000000000-B87FG:1:1101:3681:8623 2:N:0:ACTGAGCG+ACTGCATA
GACTAACAGGGTATCTAATCCTGTTTGCTCCCCACGCCTTCGAGCCTCAGCGTCAGTAATCGTCCAGTAAGCCGCCTTCGCCACTGGTGTTCCTCCTAATATCTACGCATTTCACCGCTACACTAGGAATTCCACTTACCTCTCCGACACTCTAGCTCAACAGTTCCAAAAGCAATCCACGGGGTTGAGCCCCGGGTTTTCACTTCTGGCTTGCCAAGCCGCCTACGCTCCCTTTACGCCCAGTAAATCCGGATAACGCTTTCACCATCGTTATTACCGCGGCTGCTGGCACGGGGTTAG
+
BBCCCGFGGGGFCDGGGFFFGGGGGGGFGC@CFFGGGGGBFGFGGGGDEFGGGGGEFGGGFGGGGEFGGGGGGGGGGGFGDGGFEFFFFFGFDCEGGGG9EDFFFGGGDEGGGGGGG=@DDEFGGGGBBF8FDCCFGDGFGEFGG75F??*)3CBFGGFEG?)<=@CF9EGFGFFDFFE?@B@E57);=CG=DBD95@>BCEEE;*/A6;67547ABAF6=2,7?;86;CB?GE3)>?E57;<(*-.-:(;11:2*)(-,-*..*3<A(((,,..)))(-((4(-24)(3()0)/**,,(
@M02996:162:000000000-B87FG:1:1101:14873:8632 2:N:0:ACTGAGCG+ACTGCATA
GACTACAAGGGTATCTAATCCTGTTTGCTCCCCACGCTTTCGTGCCTCAGTGTCAGTAACAGTCCAGCAAGCCGCCTTCGCCACTGGTGTTCCTCCTAATATCTACGCATTTCACCGCTACACTAGGAATTCCGCTTGCCTCTCCTGTACTCCAGCCTGGCAGTTTCAAATGCAGCCCCGGGGTTGAGCCCCGGTATTTCACATCTGACTTACCATGCCACCTACGCCCCCTTTACACCCAGTAAATCCGGATAACGCTTGCCCCCTACGTTTTACTGCGGCTGCTGGCACGTATTTAGC
+
CCCCCGGGGGGGGGGGGGGGGGGGGGGFGG<FEGGGGGGGGGGGGGGGGG<FFFGGGCFFFGGGGFFGGGGFGGGGGGGGGGGGGGFCEFEGDFGGGFGGGFGGGGGGEGGGGGGG@:@DDEFGGGF?FGGGGGGGGEGGGDDGGFFGFFDEEFGGGG8FFG9BFCGGG;FFFFFGFGADE6CEE;):8@FD>ED9);BECG4<<=8AEFGFFFFF4AC.=>B2>@=(6899CE<E3)?C(66>+9<<;3.((86F--(--1(./(-((-,(.---)..-3((((3,,((530)323622
@M02996:162:000000000-B87FG:1:1101:7316:8632 2:N:0:ACTGAGCG+ACTCCATA
GACTACAGGGGTATCTAATCCTGTTTGCTCCCCGCACCTTCGCACCTCAGCGTCAGTCATCTGCTGGTAACCTGCCTTCGCCATTGGTCTTCTTCCTGATATCTACAGATTTCACCCCTACACCAGGAATTCTGATTGCCTCTCCGTCACTCTAGTTATGCAGTTCTCAACGCAATTCCGGAGTTAAGCCCCGGGATTTCACATCAAGCTTGCAAACCCGCCTACATGCCCTTTACACCCAATAAATCCGAACAACGCCCGCCACTTACGTGTTACCGCGGCTGCTGGCACGTACTTAGC
+
CCCC8F,FEGGGGGGGGFGGGGGGGGGGGGGGF+@6F:FFGG767FEGFGGGGGGGG,9EE@,C,:EFGGFFAFGGGGGGGGG,@D<F:CFGDGFGAF,CCDFGFGFA;EFEFGEFF>FGFFGG=@+BFFFGFF,?F;DD+:FF+41,3@DD44?4=,3@EF<E=++3?;@AEF8+++**661AF9;=:@689*388FFEEG=*83**3;F):A?=>>D9=>@9:(*/0<>;C64C/7FE10(6*)19;9)/6=(*(.((-9(-9(64<28.52459<((--3914).,(,(8.*1<).)
@M02996:162:000000000-B87FG:1:1101:3181:8637 2:N:0:ACTGAGCG+ACTGCATA
GACTACTCGGGTATCTGATCCTGTTTGCTCCCCGCACCTTCGCACCTCAGCGTCAGTCATCTGCTGGTAACCTGCCTTCGCCATTGGTATTCTTCCTGTTATCTACAGATTTCACCCCTACACCAGGAATTCTGATTGCCCCTCAGTGACTCAAGTCTTGCAGTTCTCAACGCAGTCCAGGAGTTAAGCTCCTGCCTTTCACACCAAGCTTGCAAAACCGCCTACATGCCCTTTACGCCCAATAATTCCGAACAACGCTGGCAACTTACTGTTTACGGCGGCTCCTGCGAGGTCATTACA
+
CCCCCGGFGGGGGGGGGGGGGGGGGGGGGGCDFGGGGGGGGGGGGGFGGGGGGGEG@FGGFGCFGGGGGGGGGGGGGGGGGFGDDGGGAA<EFGGGGGEBF?EFFGFGCFFGGEGGG:?FFEFF+A=+AEFG9;=?FGAFDDFG+=DD<DDDDED@DFGFC?8:ADGGGGGFGFGGFGFFGDEFF?EGE,=56DF5=FFFFGFFF5858;20)**<8;<5C=F)-):7@G>B7:@62>B:99(7*197+.0(653D(.((.:3)234)7...1-)-(--(((-(((,(((-(0)+20)))
@M02996:162:000000000-B87FG:1:1101:3202:8639 2:N:0:ACTGAGCG+ACTGCATA
GACTACTCGGGTATCTAATCCTGTTTGCTCCCCGCACCTTCGCACCTCAGCGTCAGTCATCTGCTGGTAACCTGCCTTCGCCATTGGTATTCTTCCTGATATCTACAGATTTCACCCCTACACCAGGAATTCTGATTGCCCCTCAGTGACTCAAGTCTTGCAGTTCTCAACGCAGTCCAGGAGTTAAGCTCCTGCCTTTCACACCAAGCTTGCAAAACCGCCTACATGCCCTTTACGCCCAATAATTCCGAACAACGCCCGCAACTTACGTGTTACCGCGGCTGCTGGCACGTAATTAGC
+
CCCCCGGGGGGGGGGG9CAFGGFGGGDFFFFGFGGGGGGGGGGGGGFGFFGFGGGGGGGGGGGGGGGGGGGGGGGGFGGGGGGGGFEGDAFFFGGGGF,A,?FFGG9FFGCFGGGGG@FGGFFGGFGFGGGGGFGFD;=,A=FGGEDEDDBEDFFGGGGG9,:C=FFGGFFDEF+AFFEDG?@@BFEGEEFDF?DDBFAA=@*0:5):>FGDBA7+1@*:E>:=BEFA3><EC4*;@-=/=5:B49<C:8:/1)/8(((.,23(92-))33(.4)-)((-,,3263),4:??4<*/3)).
@M02996:162:000000000-B87FG:1:1101:19885:8643 2:N:0:ACTGAGCG+ACTGCTTA
GACTACTCGGGTATCTAATCCTGTTCGATCCCCGCGCTTTCGTGCCTCAGCGTCAGTTGCGGCTTGGTGACCTGCCTCCGCGATCGGCGTTCTGTGCGATATCTATGCATTTCACCGCTACACCGCACATTCCAGCCACCCCAAACGCACTCAAGCCCCCCAGTTTCGACGGCAGTGACCGGGTTGAGCCCGGAAATTTCACCTCCGACTTAAGGGGCCGCCTACGCACCCTTTAAACCCAATAAATCCGGATAAAGCTCGCATCCTCCGTCTTCCCGCTGCTGCGGGCCGCGGGTTAGC
+
CCCCCGGGGGGGGGGGGGGGGGGGGGG@FGGGGGGGGGGGGGGGGGGGGGGGGGGGGG9FGGFGGDGGGGGGGFGGGGCGGDEGGCFG7CFGEFFFGGC:CFGDGGFGFGGG;BFFE:?CCCBGCFGGGFFGGGEFGBFBGAEDGG5F?DAE6@DGGGGCEC>@FFG>CEG4?45C;+9=EBE>@D@F@FGFB5<19A@FFGF24706;@D<A?<F6@D>E4-3<:B(2:<(7:<<2<FGFFB?F)-6240-10)*)...-993D:?71--(.4)).0-(-9332(-((2((0)/2*-.4
@M02996:162:000000000-B87FG:1:1101:3190:8653 2:N:0:ACTGAGCG+ACTGCATA
GACTACTCGGGTATCTAATCCTGTTTGCTCCCCGCACCTTCGCACCTCAGCGTCAGTCATCTGCTGGTAACCTGCCTTCGCCATTGGTATTCTTCCTGATATCTACAGATTTCACCCCTACACCAGGAATTCTGATTGCCCCTCAGTGACTCAAGTCTTGCAGTTCTCAACGCAGTCCAGGAGTTAAGCTCCTGCCTTTCACACCAAGCTTGCAAAACCGCCTACATGCCCTTTACTCCCAATAATTCCGAACAACGCTCCCAACTTACGTTTTAGCGCTGCTGCTGGCACGTCATTAGC
+
CCCCCGGGGGGG>FGGCFFFGGGFGGGFGFCFFGGGGGGGGGGGGGFGEGGGGFECFFF@FCDFGGGGGGGGGGGGGGGGGGGGDAFGGDFGGGGGGG9=EFGGGGGGFC?AEEFFF:FFDF<DEFGGGGGGG,=DG9=D8=FGG8E9<B9DD8=FFCECDC=BFFDFGGGECEGGB=DFGEEGGCE?:@@DB;6==FFEEG<@=9=CDFCB9AA4:AC);4<)-):8)4:@75A4*/>;B3(6*18>1(:(9:8<,./,(*(//67@<(((,,.(.32,4-443)).:()(00203.-.
@M02996:162:000000000-B87FG:1:1101:22324:8690 2:N:0:ACTGAGCG+ACTGCATA
GACTACCGGGGTATCTAATCCTGTTTGCTCCCCACACTTTCGCGCCTCAGCGTCAGTTACAGTCCAGTTAGTCGCCTTCGCCACTGGTGTTCCTCCCAATCTCTACGCATTTCACCGCTACACTGGGAATTCCACTAACCTCTCCTGCACTCAAGCCTACCAGTATCAACAGCAATTCCCACCTTGAACGCAGGCCTTTCACTTCTGACTTAACAGTCCGCCTACGCGCCCTTTACGCCCCATCATTCCGGACAACGCTCCCCCCCTCCTTTTTTCCGCGCCTGTCGTCACGTAGTTACC
+
CCCCCGGGGGGGGGGGGGGGGGGGGFFFGGGGGGFGGGGGGEFFGGGG@FGGGGGDGGDGDEFGG,FGFFF9FEEGGGGGGGGG4=C9<FFFDBFDG8EFFFGGGCFFGDFGGGGGG=BDGFGF@8FFFFGGGFFDD8DEGFFFD>>G5DFED@FGG8,=D,8C8CD,=@8DFF+EDGFFDFEGCFB+),@)9**))3?ECFACB9*299>CCFFF/;C>E6(-7-6(.:9:<E7C60=E(418*.7CFE)-9B11--(-(143DBF0(.)).,(.4(1-(-3())(--(43.0*23.).
@M02996:162:000000000-B87FG:1:1101:24529:8694 2:N:0:ACTGAGCG+ACTGCATA
GACTACACGGGTATCTAATCCTGTTTGATACCCATGCTTTCGTGCCTGAGCGTCAGATGATCTCTGGACAGCTGCCTTCGCAATCGGTGTTCTGTGACATATCTAAGCATTTCACCGCTACACATCACATTCCGCCATCCTCGACATCTCTCAAGGGGACCAGTATCAATGGCAGTTCTCATGTTGAGCATGAGAATTTCACCGCTGACTTAATCCTCCGCCTGCGCACCCTTTAAACCCAATAAATCCGGATACCGCTCGGGTCCTCCGTAGTACCGCCGCTGCTGGCACGGAGTTAGC
+
CCCCCFGGGGGGGGGGGGGGGGGGGGGGGFFFGFGGGGGGGGGGGGGGGGGGGGGGGGGGGGGGGGGGGGGGGFGGGGGGGGGGF?CFGGGFFGGGGGGGFFGGGGGGGGGGGGGGGADGGFGD@FGGGGGGGGGGGGEGGFFGG@AEFGFFFGGGEDEGGGFFGFGGGFGFCFGGFDDFFE8=FFEGFGGEFBDEFGFFFGFFFBFFFFGFCFECA9C57<@2>)5:>G@-;BFFFFGGDF=38C39;9:38B30,....).3/44<:>4((4:A<:-(-2,4>DBBF(<?352/04:4
@M02996:162:000000000-B87FG:1:1101:12090:8698 2:N:0:ACTGAGCG+ACTGCATA
GACTACCGGGGTATCTAATCCTGTTCGATCCCCGCGCTTTCGTGCCTCAGCGTCAGTTGCGGCTTGGTGACCTGCCTCCGCGATCGGCGTTCTGTGCGATATCTATGCATTTCACCGCTACACCGCACATTCCAGCCACCCCAAACGCACTCAAGCCCCCCAGTTTCGACGGCAGTGACCGGGTTTAGCCCGGAAATTTCACCGCCGACTTAAGGGGCCGCCTACGCCCCCTTTAAACCCAATAAATCCGGCTAACGCCCGCATCCTCCGTATTACCGCTGCTGCTGGCACGGAGTTCAC
+
CCCCCGGGGGGGFGGGGGGGGGGGGGGGGGEFFFGGGGGGGGGGGGGGGGGGGGGGGG<F@CFGGGGGGGGGGGGGFGGGGFGGFEFEGGGGGGGDGGFF:BFGGGGGGGGGGFGGGAFGGFGGGGGGGGGGGGGDG@EFGABDGG9GFGFFCGFGGGGGGG@CFFGE4E:5C>CGF=?FBCEEC*(1.AF>@F596CFFFGF?BF947BG<A4<>0<C4E980029(-?>04>>2)4CE<<1?=<45C9<(()52-,((,1(-9:>DB94(.:)6414(-4).572014<B.)2*8)).
@M02996:162:000000000-B87FG:1:1101:19274:8707 2:N:0:ACTGAGCG+ACTGCATA
GACTACACGGGTATCTAATCCTGTTCGATACCCACGCTTTCGAGCATCAGCGTCAGTGGCGCTACAGTAAGCTGGCTTCCCAATCGGAGTTCTTCGTCATATCTAAGCATTTCACCGCTACACGACGAATTCCGCCTACTTCCTTCGTACTCAAGTGCTCCAGTTCGCGCTGCAGTGCAGCCGTTGGGCGCCTACATTTCACAACACGCTTAAAGCACGGCCTACGCTCCCTTTAACCCCACTCAATCCGGATAACGCCCACACCTTCCGTATTACTGCCGCTGCTGGCACGGGATTAGC
+
CCCCCGGGGGGGGFGGGGGGGGGFGGGGGFCEF9F7FGGGFGFGGGGGGGGGGGGDGGCFCGDGFFEF9FECFAFGGGGG8CEFF=:,@CEFFGGGFGGFEFGFECEFGEEGCFGGG:?CDGGE7FCEC@DBE8>DGDGFGEFG8E5A@FFFFD=FCFFDFGBFFF>EDGGFDF+<*=*+,6*@F5C*/*;:?BGF?FFFFGEB@)/->89;3A)=8F3(26<@8;@;;C?0:)6<43:C6((.8?4<>0>(47)2(-,-(*--C::>73.((56)))..-4-,477(((.())/*0524
@M02996:162:000000000-B87FG:1:1101:12073:8708 2:N:0:ACTGAGCG+ACTGCATA
GACTACCGGGGTATCTAATCCTGTTCGATCCCCGCGCTTTCGTGCCTCAGCGTCAGTTGCGGCTTGGTGACCTGCCTCCGCGATCGGCGTTCTGTGCGATATCTATGCATTTCACCGCTACACCGCACATTCCACCCACCCCAACCGCACTCAAGCCCCCCAGTTTCGACGGCAGGGACCGGGTGGACCCCGCAAACTGCCCCGCCGCCTTCATGGCCCGCCGAGCACCCCTTTAAACCAAAGAAACCCGATAACGCCCGGCCCCTCCGGTGTTCCGCGGGTGCTTGGACGGGAGTGATC
+
CCCCCG86CFFGGGGFFFFGCGGGGGGGGGFFGGG7FGGGGFGFG8F@FEGGGGG7FG,FCGG:FGEG,EAEGGGGFCF:F=CGE@B+@CEFE995E+4AFBEC;FGGFCEGGGGGC)@=DEGG=F8@FGGGG:,6:@EG7:*=*@=FE>@>FFDGGG5*=:5>,8F*?CC):))*.*/8*B5E*1(*(:E>)))-(31),22-()((->*.5/)*(0/(2(-((((.4E((2)-6-8FC(,((.,(.1-)405)1,(-,-)((1((-((((-().((((((-,)),(.),())*205..
@M02996:162:000000000-B87FG:1:1101:9183:8718 2:N:0:ACTGAGCG+ACTGCATA
GACTACCGGGGTATCTAATCCTGTTCGATCCCCGCACTTTCGTGCATGAGCGTCATTTACGGCCTGGTCTGCTGCCTACGCAATCGGTGTTCTTCGTCATATCTATGCATTTCACCGCTACACGACGAATTCCGCAAACCTCTACCGCAATCAAGCGCTCCAGTATCAATGGCAGGATGAGGTTGAGCCTCACGATGTCACCACTGACTTAAAGCGCCGCCTGCACACCCTTTAAACCCAATAAATCCGGCTAACGGTCGGATCCCCCGTCTTACCACGGCTGCTGGCACGGAGGTTGCC
+
CCCCCGGGGGDFCGGGGFFGGGGGGGGGFF@FCGGGGGFFFGGCFGGF,FFGGGDFFFCFD@FGGCFGGFFFFFGGGGGGGCGGGG:FCGGGGGGGEFFGE=E@EGFFGGGGG9EF7:?G>CBC7@>>>:BEDEDCDGFFGD++6E=C*=:DFFCGGD4:C?C@,1?@BFEA,9979FFF,2AC@C;F@CF2667>(<=4;E3=BA@=B8+9)+/.6:1(2,(,(/)(,3((*))).,+*-10<*)-5),),-/8*(--,(1-7*.(-(,-(-)),).,-(-(().,(()(-).*2*(.-
@M02996:162:000000000-B87FG:1:1101:19256:8720 2:N:0:ACTGAGCG+ACTGCATA
GACTACACGGGTATCTAATCCTGTTCGATACCCACGCTTTCGAGCATCAGCGTCAGTGGCGCTACAGTAAGCTGGCTTCCCAATCGGAGTTCTTCGCCATATCTAACCTTTTCACCTCTAAACGACGAATTCCGCCTACTTCCTCCTTACTCAAGTGCTCCAGTTCGCGCGGCAGTTCGACGGTGGGGGCCCTACATTTCCCACCACGCTTAAAGCCCGGCCACCGCTCCCGTTAACCCCAAGAAATCCGCAAAACTCCCGGACCTCCCGGTTTACGCCGCGTGTGGGGCGCACATTGCC
+
CCCCCGGGGGGGEGGGFFGGGGGGGGGGGGDFGFGGGGGGGGGGGGGGFGGGGGGGGFGGGGGGGGGGGGGFGF8FFFGFDF,AFG?,+B=,@9@9,8:,4+,6E,,,,9B,,,CC41++3,:++8+>>A@>D8C==+,>35?F+,)7+=+1@,+,7B=EF8)C9DCEC>+***0:+?)****=*751(*:,5);8?F7))+.(,)((.5*6/16A(2)(/,((((-(2C<(*.(46<G8:B17F:)6>0)4,0.*)...4),4)3,143(((4(.((--((-(((,-((-())*2+6.)
@M02996:162:000000000-B87FG:1:1101:10010:8721 2:N:0:ACTGAGCG+ACTGCATA
GACTACCGGGGTATCTAATCCTGTTTGCTCCCCACACTTTCGTACCTCAGCGTCAGTTACAGTCCAGAAAGCCGCCTTCGCCACTGGTGTTCCTCCTAATATCTACGCATTTCACCGCTACACTAGGAATTCCGCTTTCCTCTCCTGCACTCAAGTCTAACAGTTCGCAGGGCTTCCAATGGTTAAGCCATTGCCTTTCACCCCACGCTTATTAAACCGCCTACGTACCCCTTACGCCCAATAATTCCTGATAACGCTTGCCCCCTCCGTATTTCCGCGGCTGCTGTGACGTTGTTAGCC
+
CCCCCGGGGGGGGGGGGGFGGGGGGGGGGGGGGGGGGGGGGGGGGGGGGGGGGGGGGGDGCFGGGGGC<FFFFGGGGGGGGGGGGGGFEFGGGFFGGFAFF<EFFGGGEGGGGGGGG>BDDCEFD9EFGGGGGGGGGDDFGDFGGEDGFGFFCDFGEECAD8>DEF>E>C>>EFG,;7;BFGFGCFCDC7F89FGFFGFFFGFF=?242:9AE66+:9)/45((5>::@G(6C=@=D1F*4537873;+12/)172(--31C?6D9(,(43..)..-((,(2-,).)(.6,()02A+647
@M02996:162:000000000-B87FG:1:1101:25640:8723 2:N:0:ACTGAGCG+ACTGCATA
GACTACCGGGGTATCTAATCCTGTTTGATCCCCACGCTTTCGTGCCTCAGCGTCAATGTCGGATTCGTGAGATGCCTTCGCAATCGGTGTTCTGAGTAATATCTATGCATTTCACCGCTACACTACTCATTCCTCCCACGGCATCCGAATTCAAGCCTGACAGTATCAATGGCAGTTCCCCTGTTGAGCAGGGGGCTTTCACCACTGACTTGACAAGCCGCCTACGCACCCTTTAAACCCAATAAATCCGGATAACGCTTGCATCCTCCGTATTACCGCGGCTGCTGGCACGGAGTTAGC
+
CCCCCGGGGGGGGGGGGGGGGGGGGGGGGGGGGGGGGGGFGGGGGGGGGGGGGGGGGGGGGGGGGFGGGGG,EFGGGGGGGGGGGGEFGGGGGG9FFCFGGFGGGFGGGGGGGGGGGADGGFGGGGFFGFGGGEEGGGF=+:ADGGFCADFFFGGFFGGGGGEFFB7EDEFFGFDFFGFFGGG7FGEGFFG9BAD=BGFFEFFEDFBFFFGFFFFFDFG=5><;@?@;@C?=F@E5>@FGF<@;F3CE<>F<6)6>--(-413)2(38<6484?<<)(-443,46:D(2:DB05*28665
@M02996:162:000000000-B87FG:1:1101:19503:8733 2:N:0:ACTGAGCG+ACTGCATA
GACTACCGGGGTATCTAATCCTGTTTGCTACCCGCACTTTCGAGCATGAGCGTCGATAAGCCCCCAGCTGGCTGCCTTCGCCCTCGGTGTTCTTCCTGATCTCTACGCATTCCACCGCTACACCAGGAATTCCGCCCGCCCCTGAGCTATCCAAGAGAAACAGTCCATTCTGCAGGTCCGGGGTTGGGCCCCGGTATTGTACAGACTGCTTGCATCCCCGCCTGCGCCCCCTTTCCGCCCAGTGCTTCCGAACAACGCCTGCACCCCTCGTCTTACCACGCCTGCTGGCACCATGTTTGC
+
CCCCCGGGGEGGFFGGGFFGGGGFGGGGFA<CFGDGFGFGGGGGGGGGEFGGGEFCGFG9FGGGGGGGGGGFFFGGGGGGGF,=DEBFFGGGEFGAFEFFEFGFFGDF8@FE@,CE4=>6C9FG@8+DFFGGG8ED+666==FFC,:>:<F@CC?F,@7@DC)8@A2,5@,+@+;,A?CEEGGE*89)9FDB43),(F:?C7)/)5@E;@F=?*9@(.2.:4,(,(((-:,37:))-(2:-(.)0.).0,.(,.49--((-*4:D?>(,4-(3,66(),-(-(,343(113()*03067)
@M02996:162:000000000-B87FG:1:1101:27470:8736 2:N:0:ACTGAGCG+ACTGCATA
GACTACCAGGGTATCTAATCCTGTTTGCTCCCCACGCTTTCGAGCCTCAACGTCAGTTACAGTCCAGTAAGCCGCCTTCGCCACTGGTGTTCCTCCTAATATCTACGCATTTCACCGCTACACTAGGAATTCCACTTACCTCTCCTGCACTCTAGTTCGACAGTTTCCAAAGCAGTTCAGGCGTTGAGCCCCCGCATTTCACTTCAGACTTGCCAAACCGTCTACGCTCCCTTTACCCCCAGTAAATCCGGATTACGCTTGCCCCCTTCGTATTACGCTCGCCTGCTGCCAGTTCTTAGC
+
CCCCCGGGGGGG8FGGFGGGGGGGGGGFGD<DFGGDGGGGGGGGGGFGCGGGGGDGGGGGGGGGGGGGGGG9FFGGGGGGGGGGGGGGGGEFGGGGGFGG;DFGGGGGDEEG=EFFG><CC,E;FGGGGFGGGGGGGGDFF=?DDG<FBFFFEGFFGGGGGGAC=DGGFGEBEFF9DFEFG,=AFGF?=CEAEFG>FEFF5FEECAE?EAGEEF;6-9D@;506C6559C55:>*6)4<E61=CF<))2626().2(((/(/58C66(.((((.)6(,((---4(((52:).0*+0<))-
@M02996:162:000000000-B87FG:1:1101:25630:8738 2:N:0:ACTGAGCG+CCTGCATA
GACTACCGGGGTATCTAATCCTGTTTGATCCCCACGCTTTCGTGCCTCAGCGTCAATGTCGGATTCGTGAGCTGCCTTCGCAATCGGTGTTCTTAGTAATATCTATGCATTTCACCGCTACACTACTCATTCCTCCCACGGCATCCGAATTCAAGCCTGACAGTATCAATGGCAGTTCCCCTGTTGAGCAGGGGGCTTTCACCACTGACTTGACAAGCCGCCTACGCACCCTTGAAACCCACTCAATCCGGATAACGCTTGCATCCTCCGTATTACCGCGGCTGCTCGCACGGAGTTAGC
+
CCCCCGG7F>CGGDGGGGGGGGGGGGGFGGFGGGGGGGGGGGFGGD,FFFGGGEFCFAFF@F7FCGGFCE@8FFGGGGGGGGGGFCBCEFGEE,4?FGGFGFGGGEFGGGGGGDFGG=5+=CEFGGFGDFFGGDG?DDD4=:@DGG9@<6DEGFGC66,1@E6:,CDEGEAFCF8:BFEFG?ECDD*=8E,1@*?>AGFFFGB*-37.6+=*.89+569955;061667:<6C(.)778:;(((0(6<F083?>>*---,(155:>?A:3-(44:)9:,(-(((-3),,(,(00*2:.).
@M02996:162:000000000-B87FG:1:1101:26536:8764 2:N:0:ACTGAGCG+ACTGCATA
GACTACACGGGTATCTAATCCTGTTTGCTCCCCACGCTTTCGTGCCTCAGCGTCAGTTACAGTCCAGAAAGCCGCCTTCGCCCCTGGTGTTCCTCCTAATATCTACGCATTTCACCGCTACACTAGGAATTCCGCTTTCCTCTCCTGCACTCTAGCACGCCAGTATTGGATGCAGGTCCCAGGTTGAGCCCGGGGGTTTCACATCCAACTTAGTGTGCCGCCTACGCACCCTTTACGCCCAGTACTTCCGGACAACGCTCGCCCCCTACGTATTACAGCGGCTGCTGTCACGTAGTTCGC
+
CCCCCGGGGGEGE8FFEGGGGGGGGGGFEECFGGGGGGGGGGGGGGGGGGGGGGGGGGFGGGGGGGGGGFGGFGGGGGGGGECCDFF<FF:FEDGGFGGFFDFFGGGGGGGGFGGA@:<=CEB,EC4A,AECEFG==DA,C9+==@8FDGDDGGG=,,@CBG5BDFDFF>EFGFFC;9@?FFCFGF<:CCCADECA@>;CCFE4.)67@FG34@C@CC162364@8>1:*,:9:AA6(:C3::442:>24813@?*--(--1(()(,48:.))..-.,.(,,(,4),).66())/2:)4;
@M02996:162:000000000-B87FG:1:1101:10364:8764 2:N:0:ACTGAGCG+ACTGCATA
GACTACCCGGGTATCTAATCCCGTTTGCTCCCCTGGCTTTCGCATCTCAGCGTCAGACACAGTCCAGAAAGGCGCCTTCGCCACTGGTGTTCCTCCCAATATCTACGCATTTCACCGCTACACTGGGAATTCCCCTTTCCTCTCCTGCACTCTAGTCCCCCAGTCTCCAGAGCCATACGGGGTTGAGCCCCGCATTTTCACTCCAGACTTAAGAGACCGCCTACATGCGCTTTACGCCCAATAATTCCGGTCCACGCTCGCCCCCTACGGATTCCCGCCGCCGCTGGCACTGATTTCGCC
+
CCCCCGGGGGGGGGGGGGGGGGGGGGGGGGGGGGGGGGFGGGGGGGGGGGGGGGGGGGFGGGGGGFGCFE@CFFEGGGGGGGGGGGFGGGDFFFFFGFGGFFGGGGGGGGGGGGGGG:<=CFGGDDFFGEGGGGGGGFGGGFFGGGBGFGFFGF?FFGGGGGFG,?FCFE,;DDFG5DD5>CEEE5:9CGGAEDGF?FFC8;ABE9B==::@*8*?BF4>E;386?<E;C1?1>7(/2<*//))06<20,)-(141,((-,1(-9(4441(-())560(4((((((-4.8((1*003(((
@M02996:162:000000000-B87FG:1:1101:21689:8771 2:N:0:ACTGAGCG+ACTGCATA
GACTACTAGGGTATCTAATCCTGTTTGCTCCCCACGCTTTCGTGTCTCAGCGTCAGTTGTCGTCCAGTAAACCGCCTTCGCCACTGGTGTTCCTCCCAATATCTACGCATTTCACCGCTACACTGGGAATTCCATTTACCTCTCCGACACTCAAGCCCCACAGTCTCAAATGCAGGTTATGGGTTGAGCCCATAATTTTCACATCTGACTTGCCGTCCCGCCTACCCACCCTTTACACCCAGTAAATCCGGATAACGCCCGCCCCCTACGTTTTACCGCGGCTCCTTGCACGTAGTTAGC
+
CCCCCGF,EFFGGGGGGEFGGGGGGGGGGGFGGGGGGGGDGGGGDFFGGGGCGGGEGGFFEEEFF:<F9<CF@BCGGGGGGCBFFF@FCGCFGAEEFFEFEFGGCFEF6CFGGGGGG>BCD9FFG8:<EFGGGGC9=,@@=D:DF+0B9?@DBE6,+6ACE=D?FFGF7,71@97=FFD57,:CE+@FEGGFFFGA=CFFFG*>EA*;CFFCC*):@BC5=6((0-5.:EF(884).7CC?066A5C<<:)(,:)2/.(-(17(/(((.4.(,().)(-(--((-5)-())-.0*2<4).
@M02996:162:000000000-B87FG:1:1101:3831:8777 2:N:0:ACTGAGCG+ACTGCATA
GACTACCGGGGTATCTAATCCTGTTTGCTCCCCACGCTTTCGAGCCTCAACGTCAGTTACAGTCCAGTAAGCCGCCTTCGCCACTGGTGTTCCTCCTAATATCTACGCATTTCACCGCTACACTAGGAATTCCACTTACCTCTCCTGCACTCTAGTTCGACAGTTTCCAAAGCAGTTCAGGAGTTGAGCCCCCGCATTTCACTTCAGACTTGCCACACCGTCTACGCTCCCTTTACACCCAGTCAATCCGGATAACGCTTGCCCCCTACGTCTTACCGCCGCTGCTCGCCCGTATTTAGC
+
CCCCCGGGGGGGGGGFGGGGGGGGGGGFGGED@FGGGGGFGGGGGGFGE<FGGG@CGDGF,@CEFGGFGFGG<FEGGGGGEGGC,@<FGGFF,FGGGFEF9DFFGGGGGGGCFGGGD=ACCEF,@FFFGFGGFAFGG,@D89D8D=)8*=887CDFGGEGEGF<:++7?;@D=6FFFF7@CDCFFGC6CFC>5@*1:CF@<</>33*9BF9*:96*-328////98@59C?(:46;9;CE@0=)2)9>;:=(/8);/-,(-92373>:<(.(.-).(30-4433(4)--((4).*20)).
@M02996:162:000000000-B87FG:1:1101:26548:8779 2:N:0:ACTGAGCG+ACTGCATA
GACTACACGGGTATCTAATCCTGTTTGCTCCCCACGCTTTCGTGCCTCAGCGTCAGTTACAGTCCAGAAAGCCGCCTTCGCCACTGGTGTTCCTCCTAATATCTACGCATTTCACCGCTACACTAGGAATTCCGCTTTCCTCTCCTGCACTCTAGCACGCCAGTATTGGATGCAGGTCCCAGGTTGAGCCCGGGGGTTTCACATCCAACTTAGTGTGCCGCCTACGCACCCTTTACGCCCAGTAATTCCGGACAACGCTCGCCCCCTACGTATTACGACCGCTGCTTGCACTTAGTTGGC
+
CCCCCGFGGGGGGGGGGGGGGGGGGGGGGGGGGGGGGGGGGGGGGGGGGGGGGGGGGGGGGGGGGGGGGCGGGGGGGGGGGGGGGGFFFFEGGGGGGFGFGFGGGGGCEEGGGGGGGAE6CFGGGFCGGGGGGGDDGGGGGFFGGGEGFGBFGGGGGGGDGGFB@EDGGGFFGFCFFGFFEGGG?DEGFG?ADEG25:A:CGE<=)07BFD5)3);>@;9E9;;@;9;BGFDGF2413>:16,6*64<::B0-)4<----412394(,48849>4.((-(-41,3)).2)))0*030),2
@M02996:162:000000000-B87FG:1:1101:21672:8784 2:N:0:ACTGAGCG+ACTGCATA
GACTACTAGGGTATCTAATCCTGTTTGCTCCCCACGCTTTCGTGTCTCAGCGTCAGTTGTCGTCCAGTAAACCGCCTTCGCCACTGGTGTTCCTCCCAATATCTACGCATTTCACCGCTACACTGGGAATTCCATTTACCTCTCCGACACTCAAGAACCACAGTCTCAAATGCAGGTTATGGGTTGAGCCCATAATTTTCACATCTGACTTGCCGTCCCGCCTACCCACCCTTTACACCCAGTAAATCCGTATAACGCCCGCCACCTCAGTATTACACCGGCGGCTGGCCCGTAGTTATC
+
CBCCCGGGGGGGGGGGGGGGGGGGGGGGGGGGEGGGGGGGGGGGGGGGGGGGGGGGGGGGGEGGGGGGFG,EGFGGGGGGGFGGGG@EEFEGDFGGGFFGEFGGFFGFEEFGGGGGG=DDDFFDGGGFGGGGGFGGGGFFFDFGG@5FEGFFGFGG?AFGGFDCFFG,+@@DDD?FFGFFFD8F:?)98CGBFFFEABFC5,7A5107>>;8E*)3/3;5E9>2((8>@C>28;*>?=F=8(/;+7)7*..(/09:/.((.9;(C?1(4(.))..4)).(,-((,-((-(,,00*2+)).
@M02996:162:000000000-B87FG:1:1101:16014:8788 2:N:0:ACTGAGCG+ACTGCATA
GACTACCAGGGTATCTAATCCTGTTTGCTCCCCACGCTTTCGAGCCTCAGCGTCAGTTTCTGTCCAGCAGGCCGCCTTCGCCACCGGTGTTCCTCCTGATATCTACGCATTTCACCGCTACACCAGGAATTCCGCCTGCCCCTCCAGTACTCAAGTCCTACAGTTCCAAAGGCAATCACGGGGTTGAGCCCCGGGTTTTCACCTCTGGCTTGTAGGACCGCCTGCGCTCCCTTTACACCCAGTAAATCCGGATCACGCTTGCACCATACGTGTTACCGCGGCTGCTGTCACGTCTTTAGC
+
CCCCCGGFGGGGGGGGGGGGGGGGGGGGGGGGGGGGGGGGGGGGGGGGGFGFGGFGGGGGGGGGGGGGGGGGGGGGGGGGGGGGGGGFCFEGGFFFGGFGGFGGGGGGGEEGGGGGGADGGFFGF?BCFGGGG?EGGGGGGFFGDDDDFGFCEFGGFGGGGG<DAFFF+@8DGFCGFC@B@CCEG>=DCFGFEECA2F?EFGFE=4;B>FF27BC*7?C:C66;;6;1;CF;F8)9)8C56(469646270,8)(2-.(--1,4>(538()(,4)).2244496<?>.,).80.;8+.-)
@M02996:162:000000000-B87FG:1:1101:3819:8792 2:N:0:ACTGAGCG+ACTGCATA
GACTACCGGGGTATCTAATCCTGTTTGCTCCCCACGCTTTCGAGCCTCAACGTCAGTTACAGTCCAGTAAGCCGCCTTCGCCACTGGTGTTCCTCCTAATATCTACGCATTTCACCGCTACACTAGGAATTCCACTTACCTCTCCTGCACTCTAGTTCGACAGTTTCCAAAGCAGTGCAGGAGTTGAGCCCCCGCATTTCACTTCAGACTTGCCACACCGTCTACGCTCCCTTTACACCCAGTAAATCCGGAAATCGCTTGCCCCCTACGTCTGACCGCGGCTCATGGCCAGTAGTTAGC
+
CBCCCGGGGGGGGGGGG<FGGGFFCEGGGF@DCGGGDGGFGFFFCCFGGCEGGGGFCEEFEGGCFGGGFGGGGF@FFGGGGEEECFECEFEGGGGGGDEGGFGGGEECC>7FFEEFG>@DDEFGFFFDEEFFEGGGF,4@DDFGGGFGBFFFFADGGC8=@+::=CGCGD=*,;DA*=*+>ECGGCCGFFE=*<DA=:EEA<6;BEC*:FFBFF<*0:5/46(//0-/08(3>)99E3BC1=EC+//9C352(0)2-,.-,152*-(4:(.,.())(-(-41,()).4:((,96032)))
@M02996:162:000000000-B87FG:1:1101:26535:8793 2:N:0:ACTGAGCG+ACTGCATA
GACTACACGGGTATCTAATCCTGTTTGCTCCCCACGCTTTCGTGCCTCAGCGTCAGTTACAGTCCAGAAAGCCGCCTTCGCCACTGGTGTTCCTCCTAATATCTACGCATTTCACCGCTACACTAGGAATTCCGCTTTCCTCTCCTGCACTCTAGCACGCCAGTATTGGATGCAGGTCCCAGGTTGAGCCCGGGGGTTTCACATCCCACTTATTGTGCCGCCTACGCGCCCTTTCCGCCCAGTAATTCCGGTCACACCCCACCCCCTACGAATTACCGCGACGTGTGGCCCGTCTGTTGC
+
CCCCCGFFGGCFFFGGGGGGGGGGGGGGGGGGGGGGGGGFFGGGGGFGGGGGGGFFFGGGFGGGGGDFGFGFGGGGGGGGGCFGGFFFFECFGGGGGGGAFFGGGEGGGDDFGGGFG><6?>GGGGG<FGGGGCEGGFFGFEFGGGFGDGFFGGGGGGGGGGFFE@=DF9,*@DFFFGFFA?FFF6:7@@E=B>DF(=?=*>??E)(078+))+137+;1*./38(6(.:79<?))8:E8?F(.*.66:2>,())2(-(-(/(-19(((((((-)..((4((,((.(((.11.)2*2))4
@M02996:162:000000000-B87FG:1:1101:15370:8807 2:N:0:ACTGAGCG+ACTGCATA
GACTACACGGGTATCTAATCCTGTTCGATCCCCGCACTTTCGTGCATGAGCGTCATTATCGGCTTGGTCAGCTGCCTACGCAATCGGAGTTCTTCGCCATATCTATGCATTTCACCGCTACACGGCGAATTCCGCCAACCTCAACCGAAATCAAGCGTGCCAGTATCAACGGCGGGATGAGGTTGAGCCTCACTATTTCACCCCTGACTTAACATTCCGCCCGCGCACCCCTTAAACCCAATAAATCCGGATAACCCTCGGATCCCCCGTATTTCCGGCGCTGCCTGCCCGGAGTTCACC
+
CCCCCGGGGGGGGGGGGGGGGGGGGGGGGGEGGGGGGGGGGGGGGGGGGGGGGGGGGGGFDFGGGGGGGGGGGFGGGFGGGFGGFGB:CFFGFGFGGGGGDFGGFGGFGGGGGGGGG>DGGGGGCCFFCGGGGGGGCBFGC:9DDFA:9CCEGGDFDE6?EF@D9BGFFG*9C>5E)7()5<<6:9(;3;F;A67;7C:CEG(4(0,44*:4)*)*-1*-:((-(((-4C(47:>><::E2.))9).5)07:0*)*..--4)(,2((4(-(,.).6((,-,(-(.)-((,-1))20+)).
@M02996:162:000000000-B87FG:1:1101:16518:8812 2:N:0:ACTGAGCG+ACTGCATA
GACTACCGGGGTATCTAATCCTGTTTGCTCCCCCGACTTTCGCGCCTCAGCGTCAGTACTGTTCAAGGAATCCGCCTTCGCCTCCGGTGTTCTATAGGATATCAACGCATTTCACCGCTACACCCTATATTCCGATTCCCTCTCCCAGACTCGAGTCCTGTAGTTTCAAGCGCACTTTCCGGGTTGAGCCCGGAGATTTCACACTTGACACGCCAGACCGCCTACGCGCCCTTTACGCCCCGTAAATCCGAACAACGCTCTTTGCCTCTGTATTACCGCCGCTGCTGGCTCAGCGTTAGC
+
CCCCCGGGGGGFGGGGGGFGGGGGGGGGGGEFEGGGGGGGGGGGGGGGGGGGGGGGGGGGGGGGGGGGGGGGGGGGGGGGGGGGGGFGGGGGFFGFDFFGFFFFEGGGGGGGGGGGG=BCDEFFGGGGFFGGGG>CDGGGGDFGGG5@?FFFBDDGGGGGGF<FGFGGG9FDGDDGFGEF@:?>>;=G=GDAAB45>FFEFGEBDB**56C<B)6.5::6E><D@/3(4:9-7:<A04C=((410-.47950;@<C,,(,(2)6DBA5(4.)-6)))(,(-4429B?FF(530)21/(()
@M02996:162:000000000-B87FG:1:1101:12305:8817 2:N:0:ACTGAGCG+ACTGCATA
GACTACAAGGGTATCTAATCCTGTTCGATCCCCACGCTTTCGTGCCTCAGCGTCAATGCAGGCCCGGCCAGCTGCCTTCGCTATCGGGGTTCTGTGGCATATCTATGCATTTCACCGCTACACGCCACATTCCGCCGGCCTCGACCGCATTCAAGGACACCAGTATCAACGGCACTGCTCCGGTTGAGCCGTCGCCGTTCACCGCTGACTTAGCGCCCCGCCTGCGCACCCTTTACACCCAATAAATCCGGATAACGCTCGCATCCTCCGTATTACCGCCGCTGCTGGCACGGAGTTCGC
+
CCCCCGGGGGGGGGGGGFFGGGGGGGGFFGFGGGGGGGGGGGGFGGGGFGGGGGGGGGF,CCFFGGGGGGGFGGGGGGGGGEGGGGCFGFGGGGGF8FFGGFGFGGGGFGGGGGGGG=@CDFFDEGFGFGGGGGGGGDEEGDBDDG>EBGFF9@FCEEGFGFDECAFG7FEFGB7C9C8AC>:7CC:6.C56?:83(4;3=FA;B8((/8@6)=(74>>(>4-162,-4:2(*84).8CCB617*.<>*4713569---4(9>15:?>B9(,,.-4-(-(-4210..((45(.0**2)-,
@M02996:162:000000000-B87FG:1:1101:27840:8820 2:N:0:ACTGAGCG+ACTGCTTA
GACTACAGGGGTATCTAATCCTGTTTGCTCCCCACACTTTCGAGCCTCAGCGTCAGTTAGAGCCCAGCAAGCCGCCTTCGCCACTGGTGTTCCTCCGAATATCTACGCATTTCACCGCTACACTCGGAATTCCGCTTGCCTCTACTCCACTCAAGCACATCAGTTTTGGATGCAGTTCCGAGGTTAAGCCTCGACATTTCACATCTCACTTTAAGACCCGCCTGCGCTCCCTTTACACCCAGTAACTCCGGACCACGCTTGCCTCCTACGTATTACCGCGACTGCTGGCCAGTAGTTAGC
+
CCCCCG<@FGGGGGGGGGGGGGGFGGGGG6CCFG@@FGGGGCCGGGGGGGGGGGGGFGG<FGGGGGG8FFGGGGGGGGGGGGGGGGGGGFEDE,EF++8C@DFFGGGGGDECFFFGG@?DCFGD,ACBFGGGGGGGGFDFGFFG=@)A@D@5==D:1@,,898CDF??+,DDF?F,<=EAEGEEFFED;CFDD5*:>,BA9EEEF+*2:B2**+1+13;>C59>F>228===>)))).<:3;;C;)9>0(23(),1((,,-*(.*,1<><4)65.--(,,(-712<B>?88(0*030)4:
@M02996:162:000000000-B87FG:1:1101:23616:8832 2:N:0:ACTGAGCG+ACTGCATA
GACTACCAGGGTATCTAATCCTGTTTGCTCCCCACGCTTTCGAGCCTCAACGTCAGTTACAGTCCAGTAAGCCGCCTTCGCCACTGGTGTTCCTCCTAATATCTACGCATTTCACCGCTACACTAGGAATTCCACTTACCTCTCCTGCACTCTAGTTCGACAGTTTCCAACGCAGTTCAGGAGTTGAGCCCCCGCATTTCACTTCAGACTTGCCAAACCGTCTACGCTCCCTTTACACCCCGTACATCCGGCTAACGCTTGCCCCCTACGTATTACCGCGGCTGCTGGCACGTAGTTGTC
+
CCCCCGGGGGGGGGGGGGGGGGGGGGGGGGGGGGGGGGGGGGGGGGGGGGGGGGGGGGGGGGGGGGGGGGFGGGGGGGGGGGGGGGFFFEEGGGGGGGGGGFGFGGGGEGGGGGGGG=@DDEGGFGFGGFGGGGGGGGGGCEFGGF8?FGFB9,=FGGGGGG@CDFGGGG,<EDGGFGEF9B6DFCFC=CGFFFGFFGFC@FECEF;E=FG6CFFABFG>;@>BE2>>@EB=FE=CEAF8616>)/<?5/0(.)67/-,--18?D>123,.).4)66:0-2496?F:::0<(0)22<)).
@M02996:162:000000000-B87FG:1:1101:27833:8838 2:N:0:ACTGAGCG+ACTGCATA
GACTACAGGGGTATCTAATCCTGTTTGCTCCCCACACTTTCGAGCCTCAGCGTCAGTTAGAGCCCAGCAAGCCGCCTTCGCCACTGGTGTTCCTCCGAATATCTACGCATTTCACCGCTACACTCGGAATTCCGCTTGCCTCTACTCCACTCAAGAACTACAGTTTTGGATGCAGTTCCGAGGTTAAGCCTCGACATTTCACATCCAACTTGCAGTCCCGCCTGCGCTCCCTTTACACCCAGTACATCCGGACAACGCTGGCATCCTACGGATTCCCGCGGCTGCTGGCACGTAGTTAGC
+
CCCCCGGGGGGGGGGGGGGGGGGGGGGGGGFGGGGGGGGGDGGGGGGGDFGGGGGGFGGGGGGGGGGGGFFGGGGGGGFGGGEGGGCCFFEFGGGGGGGGGFGGFGGGGGGGFGGGG>DGGDFDGFGGGGGFEGGGGGGF+:DFFCEGFGFDGG?>FGGGFGFEGFGGGFC5DDD@DGFFEECCFGFGFGCC5@DFAFFAE,:AEFFBFFGFFA7ABAFB7662>2(((*63?8.;C3B5,((1+77/*/./7>:F---(-*84644)3((((,5)5:4-(2((-.,50,5300*;+.6>
@M02996:162:000000000-B87FG:1:1101:23604:8846 2:N:0:ACTGAGCG+ACTGCATA
GACTACCAGGGTATCTAATCCTGTTTGCTCCCCACGCTTTCGAGCCTCAACGTCAGTTACAGTCCAGTAAGCCGCCTTCGCCACTGGTGTTCCTCCTAATATCTACGCATTTCACCGCTACACTAGGAATTCCACTTACCTCTCCTGCACTCTAGTTCGACAGTTTCCAAAGCAGTTCAGGAGTTGAGCCCCCGCATTTCACTTCAGACTTGCCAAACCGTCTACGCTCCCTTAACCACCAGTAAATCCGGATAACGCTTGCCCCCTACGTATTCCGGCGGCTGCGCGCACTCAGTTAGC
+
CCCCCGGGGGGGAFGGGGGGGGGGGGGFGG@FGGGGGGGGFGGGGGGGGGGGEGGEFGGGGGEFFGGGFFGGGGGGGGGGGF7FDFFFG<FFGGGGGGAF;CFDGGGFCCFCFGGFGAEDG,FFFG@GGGGGGGGGF,@EGBFFFGEGFGFEFCFFDGGGEE@CE+CEGG,9DFGFDFEF@DEGGGEGE?FAAEDB@FFFEDA=@+0*>FF**9.*:9>54)77CDF9@E=D7)..7*<C,1>9+1/.26)(/)7;(./(,*(651(-24.).4))((-(--((4((-(-3())33<)))
@M02996:162:000000000-B87FG:1:1101:20032:8851 2:N:0:ACTGAGCG+ACTGCATA
GACTACCCGGGTATCTAATCCTGTTTGCTACCCACGCTTTCGTCCATGAGGGTCAGTGACGCGCCAGCAGACCGCCTTCGCCATCGGTGTTCCACCAGATATCTACGCATTCCACCGCTACACCTGGTGTTCCGTCTGCCCATCGCGCACTCCAGCCCGCCAGTCCCCGCCGCAAGCCCGGGGTTGAGCCCCGGGGTTTCACGGCGGGCTTGCAGGGCCCCCTGCGGACCCTTTACGCCCAGTGAATCCGAATCACGCTCGCCCCCTCCGTGTTACCGCGGCTGCCGGCACGTCGTTAGG
+
CCCCCGGGGGGGGGGGGFFGGGGGGGGGGFCEFFGGGGGGGGGGGGGGGGGGGGGGGGAFGGCEGGGGFGGFGGGGGGGGGCGGFEFCFGGGGFEC8FFGGFGGGGGGGGGGGGGGG=AGDEFGECFEGAEGGC8=??E>FFFGDG>EAD*87D+DFG>EGC@8EFFFDGGFGDCEFGB>DEE7C<;6;CF<>D5(-*<A>C<(4)29;7>>(15)()13:4,42-7(4:<(*52<:0>C4<(56>A9<,0(().*-.--,1-()41(474<33)))-((-3(48.-4(((,0)*2*-((
@M02996:162:000000000-B87FG:1:1101:20051:8863 2:N:0:ACTGAGCG+ACTGCATA
GACTACCCGGGTATCTAATCCTGTTTGCTACCCACGCTTTCGTCCATGAGGGTCAGTGACGCGCCAGCAGACCGCCTTCGCCATCGGTGTTCCACCAGATATCTACGCATTCCACCGCTACACCTGGTGTTCCGTCTGCCCATCGCGCACTCCAGCCCGCCAGTCCCCGCCGCAAGCCCGGGGTTGAGCCCCGGGGTTTCACCGCGGCCTTGGAGGTCCCCCTGCGGACCCGTTACCCCCCGTGAATCCGGATGACGCCCCCCACCTACGTTTTCCCACGGCGTCTGGCACTGTCTTCAC
+
CCCCCGGGGGGGDGGGGFFGGGFFGGGGGFCFFGGGGGGGGGGGGEGGGFGEGFGGGEFFCG:FGGGGGGFGGGGGGGGGGGGGGCCFFGGGFF@A,B,CFFGGGGGGGGGGFDGGG:<=C=FGG,?FCEEGGCDDF>ADGFFG+B)@?C9CG;CGGG4@E7@DF9CDCEEA54)*6C>BC*/2<C;<4=F<AD3;>G)))3)4-)-(-.>8()(0(.23C7((.,(,424(18((.(;5((4-),..*-)-()(*(-(((/-,/,((.4(.,,).)-(((((--4(:085(003+0.))
@M02996:162:000000000-B87FG:1:1101:17027:8875 2:N:0:ACTGAGCG+ACTGCATA
GACTACAAGGGTATCTAATCCTGTTTGCTCCCCACACTTTCGAGCCTCAGCGTCAGTTAAAGCCCAGTAGGCCGCCTTCGCCACTGGTGTTCCTCCGAATATCTACGCATTTCACCGCTACACTCGGAATTCCGCCTACCTCTACTTCACTCAAGAACAACAGTTTTGGATGCAGCTCCGTGGTTAAGCCTCGGTATTTCACATCCAACTTGCTGTCCCGCCTGCGCTCCCTTTACACCCAGTAAATCCGGATAACGCTTGCCACCTACGTATTACCGCCGCTGCTGGCCCGTAGTTAGC
+
CCCCCGGGGGEEFGFGGGGGGGGGGGGGGGFGGGGGGGGGGGGGGGGGGGGGGGGGGGE,CCFFGGGGGGGFGGGGGGGGGGGGGGEFGFEGGEFGGGGGGFGGGGGGGGFGGGGGG>AGGEGGGFGF@FGGGGGGGCFGGDFDFFFGFGFFGFFGCDFGGFD?DFFFD=ADFFCGFGDEFFGFFFFGFGE@>BDFCGFFFG@CEF54BFF*9@;C>A;5=69BB>@>@GF@F;EEE@FG614);.?573>(6=7;/.---15-7:?:0(..-44:4(((-469B?::4(477</;C:54
@M02996:162:000000000-B87FG:1:1101:3987:8877 2:N:0:ACTGAGCG+ACTGCATA
GACTACCGGGGTATCTAATCCTGTTTGCTCCCCACGCTTTCGAGCCTCAACGTCAGTTACAGTCCAGTAAGCCGCCTTCGCCACTGGTGTTCCTCCTAATATCTACGCATTTCACCGCTACACTAGGAATTCCACTTACCTCTCCTGCACTCTAGCTTGACAGTTTCCAATGCAGTCCCGGGGTTGAGCCCCGGGCTTTCACATCAGACTTGCCATGCCGTCTACGCTCCCTTTACAACCAGTAAATCCGGCTAACGCTTGCCCCCTACGGTTTACCGCCGCTGCTTGCCCGTAGTTAGC
+
CCCCCGGGGGGGGGGGGGGGGGGGGGGGGGFFBFGDGGGGGGGGGGGGGEFGGGGGGGGGGGGGGGGGGGGGGGGGGGGGDGGGFFEEEECFFFFGGCFFCFGCCFFGGGGGGGGGD8<DCFGGGG=EFGGGDFGFGDAEFEFGGGFGFGFEFADFGGGGGGDFDCGGGGGFGFGGFGFEG6@EEGFGFGGAFFC==FFEFFE*0;3E5/:7:F@C3?;6=5;?<19;?E@DG;EF))8=/=@<+.37627-().C(-,-4<0?C9>00(((,-(.)4(((-,((,)56()())*23664
@M02996:162:000000000-B87FG:1:1101:9686:8887 2:N:0:ACTGAGCG+ACTGCATA
GACTACCCGGGTATCTAATCCTGTTCGATCCCCGCACTTTCGTGCATGAGCGTCATTTACGGCCTGGTCTGCTGCCTACGCAATCGGTGTTCTTCGTCATATCTATGCATTTCACCGCTACACTACGAATTCCGCAAACCTCGCCCGCAATCAAGCGCTCCAGTATCAATGGCAGGCTCAGGTTTGGCCTCACGATTTCCCCACTGACTTAAAGCTCCTCCTGCGCCCCCCTTCAACCCCATAAATCCTGATAACCCCCGGATCCTCCGTCTTCACGCCGCCTCTTGGACGGTGTTAGCC
+
CCCCCGFFGGGGFGGGGFFGGGGGGFG:FFEEECGFGGGGGGGGGFF@<FFGGGDGGGCG@@@F@:DGEEACFFGGGGECF7C:@DFGGGGGGGGAFFFGGFGGGEGGGGFGGGGGGAD+@FG,=FFCEFGGGFE++@@DF=?+=BAGE>BE8@DG+@;C@CC@,=EE+7,3@F9**3)3@CFG9*)*:2<)36*/5<8*.<(9=;72.=+14+8/6;*(0,.((((.3B(4912)6:CE?0(51))5*.*)-0.*(,((()(3>).3(,((,)64(((,(,2,,))))4(4)./23-6)
@M02996:162:000000000-B87FG:1:1101:17016:8892 2:N:0:ACTGAGCG+ACTGCATA
GACTACAAGGGTATCTAATCCTGTTTGCTCCCCACACTTTCGAGCCTCAGCGTCAGTTAAAGCCCAGTAGGCCGCCTTCGCCACTGGTGTTCCTCCGAATATCTACGCATTTCACCGCTACACTCGGAATTCCGCCTACCTCTACTTCACTCAAGAACAACAGTTTTGGATGCAGCTCCGTGGTTAAGCCTCGGTAGTTCACATCCACCTTGCTGTCCCGCCTGCGCTCCCTTTACACCCAGTAAATCCGGATAACGCTTGCAACCTACGTATTACTGCGACTGCTGGCACGTAATTAGC
+
CCCCCGGFGGGEEGGGF<FFFFGGGGGFFGFFEGGEGGFGGGGGGGGGGGGGFGGGGGG<F@EAFFGGGGAEGFGGGGGGGGGGGGCFFGGGF9EFFGEEF<ECGGFCEGGGFGGGE:9==FFDEFGEGGGGGDECGCEGFD68DCEGBGFDGG6FGGG8FGDFCFGGGFG588DGFGFEDDEG728+8EC89A95)7B@*=**:3:)7ACCE6*+19*-E@@B(0555C3/;@3)6=CE215;+/)12,8(/./*/---(1).9:4:??,)-.)-)..-(-(-4::0,(,30.*2:5)(
@M02996:162:000000000-B87FG:1:1101:9662:8895 2:N:0:ACTGAGCG+ACTGCATA
GACTACCCGGGTATCTAATCCTGTTCGATCCCCGCACTTTCGTGCATGAGCGTCATTTACGGCCTGGTCTGCTGCCTACGCAATCGGTGTTCTTCGTCATATCTATGCATTTCACCGCTACACGACGAATTCCGCCAACCTCGACCGCAATCAAGCGCTCCAGTATCAATGGCAGGCTGAGGTTGAGCCTCACGATTTCACCACTGACTTAAAGCTCCGCCTGCGCACCCTTTAAACCCCATAAATCCGGATAAAGCTCGGATCCTCCGTATTACCGCCGCTTCTGGCACGGCGTTAACCG
+
CCCCCGGGGGGGFGGGGGGGGGGGGGGGGGGGFFGGEGFGGGGGGGGGFGGGGGGGGGGGDDGGGGGGGGFFGGGGFFDGGGGGGGFFGGGFFFGGGFFGGFGGGGGGGGGGGGGGG@>DDEFCEFFFFGGGGGG+@EDCGDBGGEAGBGFE:@CCEEE>EGEF=FFGGECFEA?E**-*6>A;:*)3>8FBFFG>BFFE?FE9;)=EFCFEE=.*6;<1E(,66337:>(39)6)23C*21<DF):0/-01<6)*)-,(-/(-9643(,,(.444:((-((((--))()(-))2*/().,
@M02996:162:000000000-B87FG:1:1101:23397:8912 2:N:0:ACTGAGCG+ACTGCATG
GACTACCCGGGTATCTAATCCTGTTCGATCCCCGCACTTTCGTGCATGAGCGTCATTAACGGCCTGGTAAGCTGCCTACGCAATCGGTGTTCTTCGTCATATCTATGCATTTCACCGCTACCCGACGAATTCCGCCTACCTCGACCGCAATCAATTCAACCAGTATCAATGGCGGGATGAGGTTGGACCTCCCGATTTGACCACTGACTTAACTGACCGCCTGCGCACCCCTTAACCCCAATAAATCCGGACACCGCCAGCATCCTCCCTATTACCGCGGCTGCTGGCCTCGGGGTAGCC
+
CCCCCGGFGGGGGGGGGGGGGGGGGGGGGGBFFFGGGGFGGGGGGGGGGGGGGGGGGGGGEGGGGGGGGGGGGGGGGGFGGDFGGGGGGGGGGGGG@EGGGFG8;FFFFGGCFGGGG5?CD,4@>FFGGGGGG8C>D88EGDEG>E>FBGFF,>+8EE7FFG@DGFGFGCFFG9C:):2)28A62))0/*>,5=D16*1.904;;A@;4@+94@9040142(41;6(--;1?<).-).;*(34<=6)./(0(,)-/((((-*.30).40(),.)..(--((((-)540()(())*2/(.-
@M02996:162:000000000-B87FG:1:1101:23125:8917 2:N:0:ACTGAGCG+ACTGCATA
GACTACCGGGGTATCTAATCCTGTTTGCTCCCCACGCTTTCGCGCCTCAGCGTCAGTTGTCGTCCAGCAGGCCGCCTTCGCCACTGGTGTTCCTCCCAATATCTACGCATTTCACCGCTACACTGGGAATTCCGCCTGCCTCTCCGATACTCAAGGGATACAGTTTCAAAAGCAGTTTAGGGGTTGAGCCCCTAGATTTCACTTCTGACTTGCATCTCCGCCTACACGCCCTTTACACCCAGTAAATCCGGACAACGCTTGCCACCTACGTATTACCGCGGCTGCCGCCCCGTAGTTCGC
+
CCCCCGGGGGGGEGGGGGGGGGGGGGGGGGFGGGGGGGGFGDGGGGGGFFGEGGGGGGGGGGGGGGGGGGGGGGGGGGGGGGGGGGEFFFFFGGGGGGGGGFGGGFGGGGGGGGGGG>?=C>EFGGGGGGGGGGGGGDEFGDFGGGBGEGFFGGGDCGGFGGC=CCFFGEFFFFGGFGEFGGGEGGE7>EF@FFGFFGFFEGE6BA>44ACEEFEFFFG9C6;(8;@2;F>BGFFF?AGG;;:A79)-93<<>@:9---,-18<7???F<.2),)..34--4990(((((470)223)-(
@M02996:162:000000000-B87FG:1:1101:23382:8927 2:N:0:ACTGAGCG+ACTGCATA
GACTACCCGGGTATCTAATCCTGTTCGATCCCCGCACTTTCGTGCATGAGCGTCATTAACGGCCTGGTAAGCTGCCTACGCAATCGGTGTTCTTCGTCATATCTATGCATTTCACCGCTACACGACGAATTCCGCCTACCTCGACCGCAATCAAGTCAACCAGTATCAATGGCGGGATGAGGTTGAGCCTCACGATTTGACCACTGACTTAACTGCCCGACTGCGCACCCTTTACACCCCATAAATCCCGATAACGATCGCATCCTCCCTATTACCGCCGCTTCTTGCACGGAGTTCGCCG
+
CCCCCGGGGGGGGGGGGGGGGGGGGFGGFGCFGDGGGGGGGGGGGGGGGGGGGGGGGGGGGGGGGGGGGGGGGGGGGGGGGGGGGGGFGEGGGGGGFGGGGFGGGGGGGGGGCGGGG@DDDEGEEGCFCFGGGCGGGGGGG<>GGGFGFGFFGGGFGGGGGD<@FFGFGFFFC5DD>D@FGGF?CCEC>2<3;556;F+16CE<1)//4@7><7)/(2*(/,4(42296C14CA4<>4:*418<F<25*(04(04/(((,,9(,97>0((),..6-4(((30((.).43)((..2;+(,4(
@M02996:162:000000000-B87FG:1:1101:5859:8928 2:N:0:ACTGAGCC+ATTGCATA
GACTACAGGGGTATCTAATCCTGTTCGATACCCGCACTTTCGAGCTTCAGCGTCAGTTACGCTACAGTCAGCTGCCTTCGCAATCGGAGTTCTTCCTCATATCTAAGCATTTCACCGCTACACGACGAATTCCGCCGACTTCCTGCGGACTCAAGTACTCCCGTTCCCGCTGCAATTCAGATTTTGACTTTCTACTTTTCACACCGCGCTTAACATACGGCCTCAGCTCCCTTCACACCCAAAATAACGGCAACACGCCCCGCCCTTCCGTATTCCTGCCGTGTCTGGCACGGATTAGGC
+
CCCCCGG<EDFGGGGGGGGGGGGGGAF:EFCF@CEGGGGGGFGGG@EGGGGGGG78FEF,,B,?CEG6CCFGGGGGGGGGG,CFFGFCCFFG;FG,9,C;FFGG>CEFGFFGGGGGG8<DGGG=+@=CGGFGFGGG6+=+=;+3=,:+*6*:36D,2,,,4,1:A*+@;:89>6*@0+*+,7,CA+-+*2,*1+5*1@F?*=*(8)0-66539+.3)2*(=.(/((/).5(6;(//.6<*:((4*)).*,)((),1((,(()((1(.4(-...(66)-((((-..)5::()())*1+))(
@M02996:162:000000000-B87FG:1:1101:23398:8934 2:N:0:ACTGAGCG+ACTGCATA
GACTACCCGGGTATCTAATCCTGTTCGATCCCCGCACTTTCGTGCATGAGCGTCATTAACGGCCTGGTAAGCTGCCTACGCAATCGGTGTTCTTCGTCATATCTATGCATTTCACCGCTACACGACGAATTCCGCCTACCTCGACCGCAATCAAGTCAACCAGTATCAATGGCGGGATGAGGTTGAGCCTCACGATTTGACCACTGACTTAACTGACCGCCTGCGCACCCTTTAAACCCAATAAATCCCGACAACGCCCGCATCCTCCGTATTACCGCCGCCGCTTGCACGGAGTTAGCC
+
CCCCCGGGGGGGGGGGGGGGGGGGGGGGGGEGGGGGGGGGGGGGGGGGFGGGGGGGGGGGGGGGGGGGGGGGGGGGGGGGGGGGGCCFFGGGGGGGGG=EFFGGGGGGGGGGGGGGG=ADGGGGGGGGGGGGGGGGGGGGG=EGGGBGEGAC@EFFGGGGGGFGGFFFGFEFGDG5;D2?8CGG70887=E;FF*=@DF?3CE@F;E;AF+7;:4/.;)-2,-4(,(-4C(:6<<ADBC*3:?FFAA:*3)(-).)(((-4)4>C<A708(3...4190((,,4((-45<B(00;A<).5
@M02996:162:000000000-B87FG:1:1101:5854:8945 2:N:0:ACTGAGCG+ACTGCATA
GACTACAGGGGTATCTAATCCTGTTCGATACCCGCACTTTCGAGCTTCAGCGTCAGTTACGCTACAGTCAGCTGCCTTCGCAATCGGAGTTCTTCGTCATATCTAAGCATTTCACCGCTACACGACGAATTCCGCCGACTTCCTGCGCACTCAAGTACTCCAGTTCGCGCTGCAATTCAGATGTTGAGCATCTACATTTCACAACACGCTTAAACTACCGCCTACGCTCCCTTTAAACCCAATAAATCCGGCTAACGCCCGGACCCTCCGTATTACCGCGGCTGCTGGCACGGAATTAGC
+
CCCCCGDGGGEG@FGGGGGGGGGFGFGGG@@FFCFGGGGGGG@FGEGGGGGGGEEGFFAFGD7,@AFFGGGGGGGGGGGGGF:FEDF?FFFFDFFGGGGGGFGGGFGGGFGGGGGGG:>DGEF8CFFCEFFFF8CCDGE>CEFG8EBE?DBD>DDDGGCGFG@@;+0;6BGFGFCC>FCFC;?FCFAD>=9>6FFCCCFFCG/7>)(0(8D=EFA=;976=7;DD?>(/B@F7;EF<>FGB1:>?A><F77((..2--,,,1437((-43-2,364-(((,-,(-)5(4()(..2/3-.2
@M02996:162:000000000-B87FG:1:1101:11307:8959 2:N:0:ACTGATCG+ACTGCATA
GACTACCCGGGTATCTAATCCTGTTTGCTCCCCCCACTTTCGCGCCTCAGCGTCAGTTACGTTCCAGTAATCCGCCTTCGCCTCCGGTGTTCTTCCTGATATCAACGCATTTCACCGCTACACCCTATATTCCGATTCCCTCTCCCGTACTCCAGCCCTGCAGTTTCGGACGCACTTTCCGGGTTAAGCCCGTAGATTTCACATCCGACTCGCATACCCACCTACGCGCCCTTTACGCCCAGTAAATCCGAACAACGCTTTCCACCTCCGTTTTACCTCGGCTGCTGTCCCCGCGTTGCC
+
CCCCCGFCGGGGGGGGFFFGFGGGGGGGGGGFG:++@FGGGGGGGGGGF<EGFGGGG9,C,9,A9CE6E9FFGGGGGGGGGG7F,@FFDFGGD,,5AC;FFFG8DGEGGGGGGGGGG>BDDDF=E74,4FEFGG+=DDEC?DF+A@=D9DFF8@=A=+1@,C@@FFG++++:CE5CCFE4>1;CF9;F:FF=):*28EFFEG<CB.(69.*(6),..0;):/6(6(((-:99DF2<(4EG105<4<5<F;)41.(/--(-(244C:??82-)(().-).(--((-)3),,)())2:5((.
@M02996:162:000000000-B87FG:1:1101:23526:8979 2:N:0:ACTGAGCG+ACTGCATA
GACTACTGGGGTATCTAATCCTGTTCGATCCCCGCACTTTCGTGCATGAGCGTCATTTACGGCCTGGTCTGCTGCCTACGCAATCGGTGTTCTTCGTCATATCTATGCATTTCACCGCTACACGACGAATTCCGCAAACCTCGACCGCAATCAAGCGCTCCAGTATCAATGGCAGGATGAGGTTGAGCCTCACGATTTCACCACTGACTTAAAGCGCCGCCTGCGCACCCTTTAAACCCAATAAATCCGGATAACGCTCGGATCCTCCGTATTCCCGCCGCTGCTGGCACGGAGTTAGCC
+
CCCCCGGFGGGGGGGGGGGGGGGGGGGGGGEGGGGGGGGFGGGGGGGGGGGGGGGGGGGGGGGGGGGGGGGGGGGGGGGGGGGGGGCGGGGGGGGGGGFGGFFGGGGGGGGGGGGGG>@DGFGGGGGGGGGGGGEGDGGGGFFGGGFGDGFFGGGGGGGGGGCEGFGGGGGFCFDCEGEF8DFGGG@DDEGFFFGFFGFFFGFFFFFEFF786@>ABFG:>;8761>>FG(869AFFBC=?B2<@6A?99<B?F?1-,(-,149C<71188:?)-4(((-(,.22.80(4<;.5;;06:7
@M02996:162:000000000-B87FG:1:1101:23515:8997 2:N:0:ACTGAGCG+ACTGCATA
GACTACTGGGGTATCTAATCCTGTTCGATCCCCGCACTTTCGTGCATGAGCGTCATTTACGGCCTGGTCTGCTGCCTACGCAATCGGTGTTCTTCGTCATATCTATGCATTTCACCGCTACACGACGAATTCCGCAAACCTCGACCGCAATCAAGCGCTCCAGTATCAATGGCAGGATGAGGTTGAGCCTCACGATTTCACCACTGACTTAAAGCGCCGCCTGCGCACCCTTTAAACCCAATAAATACGGATACCGCTCGGATCCTCCGTATTACCGCCGCTGCTGCCACGGCGTTGGCCG
+
CCCCCGGFGGGGGGGGGGGGGGGGGGGGCFDGGEGGGGGGGGGGGGGGGGGGGGGGGGGGGGGGGGGGFGGGGGGGGGFGGFFCEFFGGGGGGAFGFGGFFBGGGGGGGGGGGGGGG=@DG9FGDGGGGGGGG@E6DEFFGFF6CCAFEDFFGGGGGGDGGGE=ABGGGCFFGFGE*;@>FCGGG*)7<C8>FFGFD7BEFF363875B8DCF6>=6>D:2,/16@B9>>03>DA<BBGG((.)9-)-1304:))*,-(--1.-94>?>:(45<.)(((-,49628),..(2))*21(3)(
@M02996:162:000000000-B87FG:1:1101:2746:8998 2:N:0:ACTGAGCG+ACTGCATT
GACTACACGGGTATCTAATCCTGTTCGATCCCCGCACTTTCGTGCATGAGCGTCATTTACGGCCTGGTCTGCTGCCTACGCAATCGGTGTTCTTCGTCATATCTATGCATTTCACCGCTACACAACGAATTCCGCCAACCTCGACCGCAATCAAGCTCTCCAGTATCAATGGCGTGATGAAGTTTAGCGTCACGATTTCACCACTGACTTAAAAAGCCGCCTGCGCACCCTTTAAACCCAATAAATCCGGATAACGCTCGGATCCTCCGTATTACCGCGGCTGCTGGCACGGGGTTTGCC
+
CCCCCGGGGGGGGGGGGGGGGGGGGCFGFFEGGGGGGCFFGGGGGGGGGGGGGGGGGDGGGGGGECCCFGFGGGGGGEFFG@FGFGGGGGGGGGGGFB4?EDFGDGGG,EFFGGGGG=A8CEFGGFE7CFFGG,@+=CFEC530=BAEA+@DG9F987CFB@=@<+9CGA,;@>9@*A;=,3@9,?AG=1;<AB455F+199*5:/*558119+*2:;:.7,/23(60:C8D7CC<78C*42:A65:57(7::*)/-,--(1(-*-..(-...).)----((-(.421(.-()0*2*-65
@M02996:162:000000000-B87FG:1:1101:7142:9007 2:N:0:ACTGAGCG+ACTGCATA
GACTACTGGGGTATCTAATCCTGTTTGCTCCCCACGCTTTCGAGCCTCAGTGTCAGTTACAGTCCAGAAAGCCGCCTTCGCCACTGGTGTTCCTCCTAATATCTACGCATTTCACCGCTACACTAGGAATTCCACTTTCCTCTCCTGCACTCAAGTTTAACAGTTCCAAATGCAGTCCGCGGGGTTGAGCCCCGGGCTTTCACATCTGGCTTGCCAAACCACCTACACTCCCTTCACACCCAGTTAATCCGGCTACCGCTTGCCCCCTTAGTATTACCCCGGACGCTGGGCCCTGTTATG
+
CCCCCGGGGGGGGGGGGFFGGGGGGGGGFFFF@FGGGEGGGGGGGGGGGGFFGGGGGGAFGGGGFGGGFGGGGGGGGGGGGGGGEFEFGGGGGGGGGD9FGFCCGGGGEGECFFGFG::==>FFFGCFGGGGCGGFGGGCCEFGGGFGFFDDFEGGEAG;EADFFFDFGGGFFFFFFFABGEDGGGAFEGFD@?DBFEFEF,>EE?4*8/?B@F;F@A>22(/,(((()36=C>(7;<CE9;(.*--)26)(()(*.((,-*-5D396().64))-.)(-(-(((,-((-(()0*++)))
@M02996:162:000000000-B87FG:1:1101:2773:9011 2:N:0:ACTGAGCG+ACTGCATT
GACTACACGGGTATCTAATCCTGTTCGATCCCCGCACTTTCGTGCATGAGCGTCATTTACGGCCTGGTCTGCTGCCTACGCAATCGGTGTTCTTCGTCATATCTATGCATTTCACCGCTACACAACGAATTCCGCAAACCTCGACCGCCATCAAGCTCTCCAGTATCAATGGCGTGATGACGTTGAGCGTCACGATTTAACCACTGACTTAAAAAGCCGCCTGCTCACCCTTTAAACCCAATAAATACGCATAACGCTCGGATCCTCCGTATTACCGCCGCTGCTAGCACGGCGGTAGCC
+
CCCCCGGGGGGGGFGGGGGGGGGGGGGGGGEFFEGGGGGGGGGGGGGGGGGGGGGGGGGGGBFFEDFGGGGGGDGG@FGEGCGGGGFGGGEGGGFAFE,AEFGFFGGGGFFGGGFGD:?DGFGGFGG7FGGGG8CD>EGGCDDDG@=>*=@EGFF97@ACDF5<@EG7CF,;8DC?*A=FE>@7>DEG=7;75?C2>EF4>CEB2257>+=CCF3)6)122,/:()./6B237).)/3+;,:57@))-*()-(159-(-(-)-49).((((,.-.-(((-((((,).,.49>))***4).
@M02996:162:000000000-B87FG:1:1101:2751:9016 2:N:0:ACTGAGCG+ACTGCATT
GACTACACGGGTATCTAATCCTGTTCGATCCCCGCACTTTCGTGCATGAGCGTCATTTACGGCCTGGTCTGCTGCCTACGCAATCGGTGTTCTTCGTCATATCTATGCATTTCACCGCTACACAACGAATTCCGCAAACCTCGACCGCAATCAAGCTCTCCAGTATCAATGGCGTGATGACGTTGAGCGTCACGATTTAACCACTGACTTAAAAAGCCGCCTGCGCACCCTTTCAACCCAATCAATCCGTATAACCCTCGGATCCTCCGTATTACCGCGGGTGCTGTCACGGAGTTAGCCG
+
CCCCCGGGGGGGGGGGGFGGGGGFGGGGGFDFGGGGGGGGGGGGGFGGGCFGGGGGGGGGGGGGGGGEGFEFGGGGFD=FCFFGFGGGGGGDEGGGGGGGFFGGFGGGGGFGGGFFG=>DCEFFGEGFGGGGGGGDGCFFD=BGGCA@BGFFFFDGFFC6@FEFFCF,CDCFFFGGEG=+@BCEGGFGFEC>>EC25FC>45>=>ABFFFGF1BE>?4C(22(691176E(3*-6<<1;A3(..1..33(04?F2*.(--,1-494<023(44).),(-((-(-54)).)4(..12+).)(
@M02996:162:000000000-B87FG:1:1101:7161:9022 2:N:0:ACTGAGCG+ACTGCATA
GACTACTGGGGTATCTAATCCTGTTTGCTCCCCACGCTTTCGAGCCTCAGTGTCAGTTACAGTCCAGAAAGCCGCCTTCGCCACTGGTGTTCCTCCTAATATCTACGCATTTCACCGCTACACTAGGAATTCCACTTTCCTCTCCTGCACTCAAGTTTAACAGTTCCAAATGCAGTCCGCGGGGTTGAGCCCCGGGCTTTCACATCTGGCTTTCCAAACCACCTACCCTCCCTTTCCCCCCATTAAACCCGGATAACGCTGCCCCCCTACTCATTACCCCGCCGTCTGTCACTCGTTTGC
+
BCCCCGGDGFEGGGGGGDFGGGGGGGGGGGGGEGGGGGGGGGGGGGGGGGFGGGGGGGGGGGGGEEFGGGGGGGGGGGGGGGGGGG<EDFGGGGFFGFGFEDF@AGGG6EEGGGGGG@BDGEFGGGGGAFFGGGGDGGGGFEFGGE8FBGFFD=67EGGGD@DFE7DFF,@;FFGFFGFFECC5FD5;8FGC4*359@;5>>E57;CC=AD5(9*+18C/166=;3(()36?G44/.)8=9B04*)))2,0,(.(2.--,().89904-3.))-).-)(-1140(414)626***1*-()
@M02996:162:000000000-B87FG:1:1101:15824:9022 2:N:0:ACTGAGCG+ACTGCATA
GACTACTCGGGTATCTAATCCTGTTTGATACCCACGCTTTCGTGCCTCAGCGTCAGTTGTATGCTGGTAAGCTGCCTTCGCAATCGGGGTTCTATGACATATCTAAGCATTTCACCGCTACATGTCATATTCCGCCTACCTCGTTTACACTCAAGACCGCCAGTATCAATGGCTTGGTATGGTTGAGCCACACGCTTTTACCACTTACTTAACCTTCCGCCTACGCCCCCTTTAAACCCAATTAATCCGCATAACCCTCGCATCCTCCGTATTACCGCGGCTGCTTGCACGGAGTTAGCCG
+
CCCCCGGGGGGGGGGGGGGGGGGGGGGGGFFFFGEGGGGFGGGGGGGGGGGGGGGGGGGGGG9FFAFGEFGFGGGGGGGCGFGGGFFGEFGGF?EF9FCCA;DCC<EGGFGGCGGGE>@CDE9=FFFFFGGGGGGGGGGGGFFD=8)CDFFFGGGG8@6@EGAB8?F,=D,;8DFE52*?DEEE<+:33,:8>*70:F?C@9*:=+*:;FF==*1A569)=5/796((6B-36C3346:8;@)1+196/(./;+(*///-()-4C23.,4,((...-((--70()).,))-7)0102-.)(
@M02996:162:000000000-B87FG:1:1101:17573:9030 2:N:0:ACTGAGCG+ACTGCATA
GACTACAAGGGTATCTAATCCTGTTCGATCCCCGCACTTTCGTGCATGAGCGTCATTATCGGCTTGGTCAGCTGCCTACGCAATCGGAGTTCTTCGCCATATCTATGCATTTCACCGCTACACGGCGAATTCCGCCAACCTCAACCGAAATCAAGCGTGCCAGTATCAACGGCGGGATGAGGTTGAGCCTCACTATTTAACCGCTGACTTAACATGCCGCCTGCGCACCCCTTAAACCCAATAAATCCGGATAACGCTCGGATCCCCCGTATTACCGCGCCTGCTGGCACGGGGTTAGCCG
+
CCCCCGGGGGGFGGGGGFFGGGGGGGGGGGGGGFGGGGGGGGGGGGGGGGGGGGGGGFGGGGFFGGGGGGGFGGGGGFGGGGGGFGF6@FGGGGGFGGFEGFGGGGGGGGGGGGGGG:@CGFGEEGGGGGGGGGGG6CFGGDD+=FA:?DFE>>CFEGCEFFEFCFGGGGGEGBCE5C66CGFFGF=FF6F(A8@??F66<F@B>5>FFF7>A*6/.91,:44:9>(47C(49)6628A*:?24@4-4),)((15*-(-,-)-9C(4418((.)).(44(,(842)40(4(4))22*.45(
@M02996:162:000000000-B87FG:1:1101:7142:9031 2:N:0:ACTGAGCG+ACTGCATA
GACTACTGGGGTATCTAATCCTGTTTGCTCCCCACGCTTTCGAGCCTCAGTGTCAGTTACAGTCCAGAAAGCCGCCTTCGCCACTGGTGTTCCTCCTAATATCTACGCATTTCACCGCTACACTAGGAATTCCACTTTCCTCTCCTGCACTCAAGTTTAACAGTTCCAAATGCAGTCCGCGGGGTTGAGCCCCGGGCTTTCACATCTGGCTTGCCAAACCACCTACACTCCCTTTACCCCCAGTCACTCCGGATAACGCTTTCCCCCTACGTATTCCCGCGGCTGCTGGCCCGGCTTTAG
+
CCCCCGGCFGFG;EGGFFGGGGGGGGGGGGGGBGGGGGGGGGGGGGGGFGFGGGGGGGGGGGGGGGGGGGFGGGGGGGGGGGGGGGFFFFGGGGGGGGGGGFGGGGGGGGGDGGGGG>@DDEFGGGGGGGGGGGGGGGGCEEFGGGFGFGFFGGFAEGGGGGFGCFGGF,@DCFDGFGAEGEEEFC@*:CGFEADAB7A;5,>CEFEE=489>45A/;//2/2(//48>23?FF8E3)<;:@B?*6))2()-433:,--(-*).2:(,-3(.)-,-).(---2(-()).((())***())
@M02996:162:000000000-B87FG:1:1101:15837:9035 2:N:0:ACTGAGCG+ACTGCATA
GACTACTCGGGTATCTAATCCTGTTTGATACCCACGCTTTCGTGCCTCAGCGTCAGTTGTATGCTGGTAAGCTGCCTTCGCAATCGGGGTTCTATGACATATCTAAGCATTTCACCGCTACATGTCATATTCCGCCTACCTCGTTTACACTCAAGAACGCCAGTATCAATGGCTTGGTATGGTTGAGCCACACGCTTTTACCACTGACTTAACATTCCGCCTCAGCACCCTTTAAACCCAATAAAACCGGATAACGCTCGCCTCCTCCGTATTCCCGCGGCTGCTGGCACGGAGTTAGCC
+
CCCCCGGGGGGGGGGGGGGGGGGGGGGGGFFGGFGGGGGGGGGGGGGGGGGGGGFGGGGGEFFFGGGGGGGGGFGGGGGGGBFGGGF@FGGGGAFF?EFGEFGFCFGGGGGGGGGGG:3@D@?AGE@AFGGGG?EDGGGGFFEFGC=FFGFFFGGF,@CEG>@B9DGGGGC6FFF8AG7FGGFGC?@?=,D8AED5>>?>@E5CEA@EFFG;C<>EEF;4:<)))0*:>E(7<E*>EFG55:>BF)=<)452167/,,/(.1(->,883,.(.-).,1,,--4-..4,(4:2)0223).)
@M02996:162:000000000-B87FG:1:1101:2559:9036 2:N:0:ACTGAGCG+ACTGCATA
GACTACTAGGGTATCTAATCCTGTTTGCTACCCACGCTTTCGCGCCTCAGCGTCAGTTATTGTCCAGCTAACCGCCTTCGCCACTGGTGTTCTTCCTAATATCTACGCATTTCACCGCTACACTAGGAGTTCCGTTAGCCTCTCCAACACTCAAGAACGTCAGTTTCAAATGCAGACACGAAGTTGAGCCTCGTGCTTTCACATCTGACTTGATGTCCCGCCTACACTCCCTTTACACCCAGTAAATCCGGATAACGCTTGCTCCCTACGTTTTACCGCGGCTGCTGGCACGTAGTTAGC
+
CCCCCGGGGGGGGGGGGGGGGGGGGGGGGGGGGGGGGGGGGGGGGGGGGGGGGGCFFGGGGCGGGGGGGGGGGEGGGGGGGGGEDGGGGGDFGGGGGGGGFFGGGGGGGGDGGGGFG:@DDFF;>=F@FGGGFGFFGGCDC=FCDEBFFDFD?EFG?F>DBC8C=2+8DCFFGFCEDFFAECCCC9CGCF68><68CEFE5AE5@8**:CGFE8*=E9>AC5-/50>*0<>BGEFF4*?89>.7+1)1;(:0;D>;(.,/,73>C(().-.(.-6<<,((--4664,(::<?.)/1<).-
@M02996:162:000000000-B87FG:1:1101:2562:9055 2:N:0:ACTGAGCG+ACTGCATA
GACTACTAGGGTATCTAATCCTGTTTGCTACCCACGCTTTCGCGCCTCAGCGTCAGTTATTGTCCAGCTAACCGCCTTCGCCACTGGTGTTCTTCCTAATATCTACGCATTTCACCGCTACACTAGGAGTTCCGTTAGCCTCTCCAACACTCAAGAACGTCAGTTTCAAATGCAGACACGAAGTTGAGCCTCGTGCTTTCACATCTGACTTGCTGTCCCGCCTACACGCCCTTTACACCCAATAAATCCGACACACCCTTGCCCCCTCCGTATTACCGCGGCATCTTGCCCGGTGTTTGC
+
CCCCCGGGGGGGGGFFAEFFGGGGGGGFFFCFEFGEGGGGGGGGGGGGGGGGGGEFGGGCFFEG9FGGEGGGGGGGFGGGGGEEDFGGGC?FFGF?FFFFCFGGGGGGGGGFFFGGG=?DC@FAD9BDGFFGF>=DD8ADCDF8+@)63=4:FEFCEF+@@@8C,++,2,:3D@D=;8=?CEGGFGEF@F:)<FD==CA8;,*0)4>7A8<*34*4>>D4C4=4:7@((:5(83;C<3B?((()*151<@)(,)(/(./,(0(.1(-(-44323)591,((,((..)6),22))*22314
@M02996:162:000000000-B87FG:1:1101:24014:9082 2:N:0:ACTGAGCG+ACTGCATA
GACTACCAGGGTATCTAATCCTGTTTGCTCCCCACGCTTTCGAGCCTCAGCGTCAGTTATCGTCCAGTAAGCCGCCTTCGCCACTGGTGTTCCTCCTAATATCTACGCATTTCACCGCTACACTAGGAATTCCACTTACCCCTCCGACACTCTAGTTTACCAGTTTCCAATGCAGTACCGAGGTTGAGCCTCGGGCTTTCACATCAGACTTAGCATACCGCCTACGCTCCCTTTACACCCAGTAAATCCGGATAACGCTTGCACCCTACGTATTACCGCGGCTGCTGGCACGTATTTAGC
+
CCCCCGGGGGGGGGGGGGGGGGGGGGGGGGFGGGGGGGGGGGGGGGGGGGGGGGGGGGGGGGGGGGGGGFGGGDGGGGGGGGGGGGCCEFGGGGGGGFGGGFGGGGGGGGGGGGGGGAB=CBFGGGGGGGGGGGGFFFF?GFFGGEAFFGFFEFGFFFGGGG<CCFGGG9DFFFFGFGCB>GGGGGFGFGCCBDGBFFFFFGFFF?EEEFB=AFEBCAD@=>==DFF9@G?@CE<EF4?C(2=C:5?CC;)(4:7;-----9237(8(((.,-8)--,---31(-5),,(,-8)38A6.4
@M02996:162:000000000-B87FG:1:1101:10519:9094 2:N:0:ACTGAGCG+ACTGCATA
GACTACACGGGTATCTAATCCTGTTCGATCCCCGCGCTTTCGTGCCTCAGCGTCAGTTGCGGCTTGGTGACCTGCCTCCGCGATCGGCGTTCTGTGCGATATCTATGCATTTCACCGCTACACCGCACATTCCAGCCACCCCAAACGCACTCAAGCCCCCCAGTTTCGACGGCAGTGACCGGGTTGAGCCCGGAAATTTCACCGCCGACTTAAGGGGCCGCCTACGCACCCCTTAAACCCCATAAATCCGGGTAACGCTCCCATCCTCCGTATTACCGCCGCTGCTGGCACGGCGGTAGC
+
CCCCCGGGGGGGCFGGGGGGGGGGGGGGGGFFGGGGGGGGGGGGGGGGGGGGGGGGGG<FCFFGGGGGCEGFGGGG@FFGGCFGDCFEEFCGFGGFFGFFGFGGGGGGGGGGGGGGD:@CDFGGGF7CCDGGGG9=F@DEGF*@FGFGFGFFEFGGGGGGGG>FCBF5DGE4CD37629F8CE7*/;D@GG;>E39<CFAFGF?BBBFB:D95*4>(7<>E93:<1>29E?(9<?FFAGG(:2(0:2:F>8(-7.2--(,(1(.232)3(-(((.5-4-(-742()5(-(.-0)**/(()
@M02996:162:000000000-B87FG:1:1101:10537:9104 2:N:0:ACTGAGCG+ACTGCATA
GACTACACGGGTATCTAATCCTGTTCGATCCCCGCGCTTTCGTGCCTCAGCGTCAGTTGCGGCTTGGTGACCTGCCTCCGCGATCGGCGTTCTGTGCGATATCTATGCATTTCACCGCTACACCGCACATTCCAGCCACCCCAAACGCACTCAAGCCCCCCAGTTTCGACGGCAGTGACCGGGGTGAGCCCGGAAATTTCACCGCCGCCTTAAGGGTCCGCCTACGCACCCTTTCAACCCCATAAATCCGGGTAACGCTCCCATCCTCCGGTTTACCGCCCCCGATGGTCCGGAGGTAGA
+
CCCCCGGGGGGGGGGGGGGGGGGGGGGGFGEFFFGGGGGGGGGGGGGGFGGGGGGGGG<F@:FGGGGGGGGFGGGGGGGEG@=E@8?CEFGGFFGGGGCG@9F8FFGGFGGGGGGFG:@CD>FG7FCEEDCFF8D=FFFFGA*CGGFGFGDEF,*@@FGGEEFG79FEGG*?C5DF)+9B5:5*=<<FBGG>D7)9AFF<AFFBFF>(-)78<@)8.093:4-((49--:,(94))6<FGF:(1?2)-*()(-72>----,*()*47).((((-8)-(-((,(,((-,)-,37)**/5))
@M02996:162:000000000-B87FG:1:1101:16208:9125 2:N:0:ACTGAGCG+ACTGCATA
GACTACCAGGGTATCTAATCCTGTTCGATCCCCGCACTTTCGTGCATGAGCGTCATTTACGGCCTGGTCTGCTGCCTACGCAATCGGTGTTCTTCGTCATATCTATGCATTTCACCGCTACACGACGAATTCCGCAAACCTCGACCGCAATCAAGCGCTCCAGTATCAATGGCAGGATGAGGTTGAGCCTCACGATTTCACCACTGACTTAACGCGCCGCCTGCGCACCCTTTAAACCCAATAAATCCGGATAACGCCCGGATCCTCCGTATTCCCGCCGCTGCTGGCACGTGGTTCGCC
+
CCCCCGGGGGGGGGGGGGGGGGGGGGGGGGGGGGGGGGGGGGGGGGGGGGGGGGGEGG<FCFFGGGGGGGFFGEGGGGGCGEGGD@6BFFEGFDCFFG@FFFGGGCGGFGGGGFGGG>EDD4E++@C>CFGGG8E++8DFGFF6DGAGDGEFG9AF6E+@ECEF2+B,?,,3D*CG>>5AD6<AFF2C>?G=FFC22FAC?A*86).848+8*/60:>D6*32324(-4A(4><2)87EC-4:A*.:7>(046*,*((,(,)(-9)-((-.1()-.:((,((,-,4(2(),.))2/<,(-
@M02996:162:000000000-B87FG:1:1101:12085:9136 2:N:0:ACTGAGCG+ACTGCATA
GACTACTGGGGTATCTAATCCTGTTTGATACCCACGCTTTCGTGCCTCAGCGTCAGTTGTATGCTGGTTAGCTGCCTTCGCAATCGGGGTTCTGTGACATATCTAAGCATTTCACCGCTACACGTCACATTCCGCTAACCTCGTTTACACTCAAGAACGCCAGTTTCAACGGCAATTTTACGGTTGAGCCGCAAACTTTCACCGCTGACTTAACATCCCGCCTACGCACCCTTTAAACCCAATAAATCCGGATAACGCTCGCATCCTCCGTATTACCGCGGCTGCTGGCACGTATTTAGC
+
CCCCCGGGGGGGGGGGGGGGGGGGGGGGGFFFGGGGGGGGGGGGGGGGGGGGGGGGGGGGGGGGGGGGGGGGGGGGGGGGGGGGFGFGGGGGGGGGGGGGGFGGGGGGGGGGDFGGG>BGGGGGGGGGGGGGGGGDDGGGGDD?FDDE@FDDGGGGGGGGGGABF7FGGGGFGFGGFGFFGGGGGGFGEGGFFFGFFFF47DEFFFFAB?FFCFFFBF:846><D@B1:E?0CEEFFFFEDFF@FCC?;28:?@A9-(,--14-/4?>?9,(43.6A0444344????:?<<0022:>DA
@M02996:162:000000000-B87FG:1:1101:27810:9165 2:N:0:ACTGAGCG+ACTGCATA
GATTACCCGGGTATCTAATCCTGTTCGATCCCCGCACTTTCGTGCATGAGCGTCATTAACGGCCTGGTAAGCTGCCTACGCAATCGGTGTTCTTCGTCATATCTATGCATTTCACCGCTACACGACGAATTCCGCCTACCTCGACCGCAATCAAGTCAACCAGTATCAATGGCGGGATGAGGTTGAGCCTCACGATTTGACCACTGACTTAACTGACCGCCTGCGCACCCTTTAAACCCAATCAATCCGGATAACGCTCGCACCCTACCTATGAACGCGGCCGCTGGCCCTGAATTGTCC
+
CCCCCGGGGGEFGFGGGGGGGGGGGGEGGGEFGGGGGGGGGGGGGGGGGGGGGGGGGGGGGGGDFGGGFFFGGGGGGGFFDEFFGGGGGEGGGGGGGGGGGFDF,EFGFGGGGGFFGBFGDEDEEGGCGGFGDGGGGGGGGDBG=E>@?6>@DGGFFGGA>EC=FFGFG9EFC5CCBD5)?FFGA8>6>7<5:A5(:<+7;0634)7()1273:)846)1:(4.399228(2*)-.).;C:B()9)-()()-4*)9,-,-,1(-/((4())-))).30-((((,--42.,(40)++0)).
@M02996:162:000000000-B87FG:1:1101:27209:9179 2:N:0:ACTGAGCG+ACTGCATA
GACTACAAGGGTATCTAATCCTGTTTGCTCCCCACGCTTTCGTGTCTCAGCGTCAGTTGTCGTCCAGTAAACCGCCTTCGCCACTGGTGTTCCTCCCGATATCTACGCATTTCACCGCTACACCGGGAATTCCGTTTACCTCTCCGACTCTCAAGAAATACAGTTTCAAATGCAGGTTATGAGTTGAGCCCATAATTTTCACATCTGACTTGCATTCCCGCCTACAAACCCTTTACACCCAGTAAATCCGGATAACGCTCGCCACCTACGTATTCCCGCGCCCACCGGCACGTCTTTAGT
+
CCCCCGGGGGGGGGGGDAFEFGGGGGGGGFFFGGGGGGGGGGGGGGGGGGGGFEGGGGGGGGGGGGGGGGFGGGGGGGGGGGGGFG=FGFCFFGGGGGGGEBGGFGGGGGGFGGGGGBACCEFGEGGEGGGGFGGGDFFGGDFGGG=FBGD59EDDFFGGGGFDGFFFGFGFFB77*=::C9ECF8*0@7:=F6CEFFF@EGFE:FFC;BGB66ECAE*/*((/70**0=@FG=93))8363/.;<362(:7()48(./,,992C?FFBB?>A35)5602(,(((--,109(00*/<--)
@M02996:162:000000000-B87FG:1:1101:27190:9180 2:N:0:ACTGAGCG+ACTGCATA
GACTACAAGGGTATCTAATCCTGTTTGCTCCCCACGCTTTCGTGTCTCAGCGTCAGTTGTCGTCCAGTAAACCGCCTTCGCCACTGGTGTTCCTCCCGATATCTACGCATTTCACCGCTACACCGGGAATTCCGTTTACCTCTCCGACTCTCAAGAAATACAGTTTCAAATGCAGGTTATGAGTTGAGCCCATAATTTTCACATCTGACTTGCATTCCCGCCTACACACCCTTTACACCCAGTAAATCCGGATAACGCTCGCCACCTACGTCTTACCGCGGCTGCTGGCACGTAGTTAGC
+
CCCCCGGGGGGGGGGGGFGGGGGGGGGFGGFGGGGGGGGGGGGGGGGGGGGGGGGGGGGGGGGGGGGGGGFGGGGGGGGGGGGGGGGGGGGGGGGGGGGGGFGGGGGGGGGGGFGGG=@GDFFEEDGGGGGGGGGFGGFGGDDGGGFGFGFFGGGGGGGGGGFD=FGGGGGFGFCGFGFFGDCCFGFGEGGFFFGFFGFFFGEAEF?*>FCBCFFFFFG@=58@B;>3>CB9?;7<CEFEF1=E6C57C25;<D>=/./(-/4-9<?FF?(((,64802---36:7)50,4:00;:046>
@M02996:162:000000000-B87FG:1:1101:13520:9182 2:N:0:ACTGAGCG+ACTGCATA
GACTACAAGGGTATCTAATCCTGTTTGCTCCCCACGCTTTCGAGCCTCAACGTCAGTTACAGTCCAGTAAGCCGCCTTCGCCACTGGTGTTCCTCCTAATATCTACGCATTTCACCGCTACACTAGGAATTCCACTTACCTCTCCTGCACTCTAGTAGGACAGTTTCCAAAGCAGTTCCAGGGTTGAGCCCTGGCATTTCACTTCAGACTTGCCTTACCGTCTACGCTCCCTTTACACCCAGTAAATCCGGATAACGCTTGCCCCCTACGTATTACCGCGGCTGCTGGCACTGCGTTAGC
+
CCCCCGGGGGGGGGGGGGGGGGGGFGGGGGFFGGGGGGGGGGGGGGGGGGGGGGGGGGGGGGGGGGGGGGGGGGGGGGGGGGGGGFFCFGGGGGGGGFFGFFFFGGGGGGGGGGGGG>@DDFGGGGGGGGGGGGGGGDFFGFFGGGFGFGFDDFGGGGGGGGFCFFGFFCDFFFGGFGCFGGGGGGFCEGGFF?7@EDFF@GFCCCFFFFGFFFE=CFGA@10:AB49>EBDGBAE48FE=B@=B9*/2(:(,)/;/,/,/26@FBF(((/)1=.678,(---,3742(.5()1*//(,6
@M02996:162:000000000-B87FG:1:1101:13538:9190 2:N:0:ACTGAGCG+ACTGCATA
GACTACAAGGGTATCTAATCCTGTTTGCTCCCCACGCTTTCGAGCCTCAACGTCAGTTACAGTCCAGTAAGCCGCCTTCGCCACTGGTGTTCCTCCTAATATCTACGCATTTCACCGCTACACTAGGAATTCCACTTACCTCTCCTGCACTCTAGTAGGACAGTTTCCAAAGCAGTTCCAGGGTTGAGCCCTGGCATTTCACTTCAGACTTGCCTTACCGTCTACGCTCCCTTTACACCCAGTAAATCCGGATAACGCTTGCCCCCTACGTTTTACCGCCGGTGCTGGCACGTAGTTAGC
+
CCCCCGGGGGGGGGGGG9FGGGGGGGGGGGFGGGGGGGGGGGGGGGGGGGGGGGGGGGGGGGGGGGGGGGGGGGGGGGGGGGGGGG<CFFGFGGGGGGGGGFGGGGGGEGGGGGGGG=9=CEFEFFG<FEGGGGGGGCFGG<DGGGFGFGFFFFGGGFGGGF5:@CFFGGFFGF6=DDDFEGD=FDDGFFFFF978@FACEG7>8CEFFFG@EFCA*9C:@8)=6==558@FG48AE@CE>(0>=95566)/3>)>(.///2(6>>>FDF((/(/7-(((((-392>(4(,3))2;@-.4
@M02996:162:000000000-B87FG:1:1101:3304:9195 2:N:0:ACTGAGCG+ACTGCATA
GACTACTGGGGTATCTAATCCTGTTTGCTCCCCACGCTTTCGTGCCTGAGCGTCAGTTTCAGTCCAGAAAGCCGCCTTCGCCTCCGGTGTTCTTCCTAATATCTACGCATTTCACCGCTACACTAGAAATTCCGCTTTCCTCTCCTGTACTCTAGCTCTCCAGTTTCAATGGCAAGTCATGAGTTGAGCTCATGGGTTTCACCACTGACTTAGAGTGCCGCCTGCGCACCCTTTACACCCAGTAATTCCGGATAACGCTTGCCCCCTACGTATTACAGCGGCTGCTGGCACGTAGTTAGC
+
CCCCCGGGGGGGGGFGGFGGGGGGGFGEGGGFGGGGGGGGGGGGGFGGGGGGGGG@FGGGGGFG@FGDFGGGFGGGGGGGGGCCFGFCFGEGGGGGGGGFGFGGGGGGGGCGGGGGD:<CDCFFFEEFGGGGFGGCGGGGGF@GGFDCDDFFFGG93@DFEGBFFFGGFFGFGFGGFG7DFE8EC97DC,<:FFG=@FDCEE5=8308:ACAAFEFA6+)4)/:)):8>C@FGFEEC:CC2(6;79C71(:;(:7;,.//3:3)16>6:3.,6.).)524(4;33257::<0.)2;<6):
@M02996:162:000000000-B87FG:1:1101:12739:9200 2:N:0:ACTGAGCG+ACTGCATA
GACTACAAGGGTATCTAATCCTGTTTGCTCCCCACACTTTCGAGCCTCAGCGTCAGTTAGAGCCCAGCAAGCCGCCTTCGCCACTGGTGTTCCTCCGAATATCTACGCATTTCACCGCTACACTCGGAATTCCGCTTGCCTCTACTCCACTCAAGAACTACAGTTTTGGATGCAGTTCCGAGGTTAAGCCTCGACATTTCACATCCAACTTGCAGTCCCGCCTGCGCTCCCTTTACCCCCAGTAAATCCGGACAACGCTTGCATCCTACGAATTACCGCCGCTGCTGGCACGGAGTTAGC
+
CCCCCGGGGGGGFGGGGFGGGFGGGGGGGGFEFGGGGGGGGGGGGGGGGGGGGGGGGGGGGGGG?FFGGGGGGGGGGGGGGGFCDFGFGGGGGGGGGEGGGFG9FGGGGEEGGFGFG=BCD=FAGGGDGGGGGGGGGGGGGEFGGFEEFGFDGGGAFGGGGGEFGFGGGGCFFFGGFGEEEGEEFGEGFG?@B5>AAFFFEGCEB>BBEFG66FE8BFF8:5(555@9;ED3:EFE34<C0863@C?6;2:,(../(-,--1))24<A>,((.-.64-,(42-(42,3::26))2*0)69
@M02996:162:000000000-B87FG:1:1101:4220:9201 2:N:0:ACTGAGCG+ACTGCATA
GACTACTGGGGTATCTAATCCTGTTTGCTACCCACGCTTTCGCGCCTCAGCGTCAGTTATTGTCCAGCTAACCGCCTTCGCCACTGGTGTTCTTCCTAATATCTACGCATTTCACCGCTACACTAGGAGTTCCGTTAGCCTCTCCAACACTCAAGAACGTCAGTTTCAAATGCAGACACGAAGTTGAGCCTCGTGCTTTCACATCTGACTTGATGTCCCGCCTACACACCCTTTACACCCAGTCAATCCGGTTAACGCTTGCTACCTACGTATTCACGCGCGTGCTGGCCAGCGGTTCGC
+
CCCCCGGGGGGGFFGGGEFGGGGFGGGFFFCAEGGGGDGGGGGGGGDGFFECFGGFEGGGGGGGGGGGGGGGGGGGGGGGCFEGGFFCEFEGFGGGGFGAAFGGGFGGGGGGGFFGG:<8CEF,>E85AEFCFGGFGGC>F8*=FGBFFCDDGGGB?FEDE6=?C9DFG@EFAFFAFCDFEGGGGGFG@C6=**;>)@EB;A*;@;CEFFGFFCEFC@D:*-6@3(5*-60(*)**102*/6=)16).*.2((0/1,(/,68))24<2:0,,-54.)2(4((-,((-5-2(())*2*(((
@M02996:162:000000000-B87FG:1:1101:22205:9201 2:N:0:ACTGAGCG+ACTGCATA
GACTACAGGGGTATCTAATCCTGTTCGCTCCCCACGCTTTCGCACCTCAGCGTCAGTGACGGCCCAGCAAGCTGCCTTCGCCATCGGTGTTCTTCCATATATCTGCGCATTCCACCGCTACACATGGAATTCCACTTGCCCCTACCGCACTCGAGACCGCCAGTTCGGAACCCGGCCGGGGGTTGAGCCCTCGGATTAGAGGTTCCGCTTGGCGATCCGCCTACGCCCGCCTTACCGCCAATGAATCCGGATACCGCTCGCCCCCTCCGTCTTCACGGCGCTGCTGGCCCGTACTTAGCCG
+
ACCC@FFGGGEGDEGGFFGGGGGGGGGGGGGGGGGGGEFGGGGGGGGGGGGGCEGGFGGGGGGGGC@GGGDFGGGGGGGGGGGGFECFCC@FGGFGFGGG,3=D;F@BCBCDE;FGG:96@>FCFGGGGGGGGGGGGCDGGDFGGDBG5DEF@>=FGG6EG>AGGFDC>:CFGDGGF4>;8ECC@<@6=F*6:2),4<9)-*57<63<6@3:B.4.(5*-2,48(4(((/(47)5((-:*(2(6/-4:)-0(4),1,(-(-)49<(((-3(.446,(((.39>()541((-,))*23)62(
@M02996:162:000000000-B87FG:1:1101:3324:9202 2:N:0:ACTGAGCG+ACTGCATA
GACTACTGGGGTATCTAATCCTGTTTGCTCCCCACGCTTTCGTGCCTGAGCGTCAGTTTCAGTCCAGAAAGCCGCCTTCGCCTCCGGTGTTCTTCCTAATATCTACGCATTTCACCGCTACACTAGAAATTCCGCTTTCCTCTCCTGTACTCTAGCTCTCCAGTTTCAATGGCAAGTCATGATTTGAGCTCATGGGTTTCACCACTGACTTAGAGTTCCTCCTGCGCACCCTTTCCACCCAGTAATTCCGGATAACGCTTGCCCCCTACGTTTTACCTCCGCCTCATGCAGCTGTTTCGA
+
@CCCCGGEFGGECGFGFFGGGGGGGGGFGGFGFGGGGGGGGGGGGGGG?FGGGECGGGFGGGGGGF8FGFGGGECGGGGGGGGGGGFFGECFGGECFF9E;DFGGGGGGCEFFCFFE:9=DEGGFGG9FGGGGGGGGGGGGDFGFA=?DFDDDFF9ADEEDDDDDFF8DFGBEDDFFGDFFD8EGFB8>,<@CAF)8C5**,8859)*:<79*4*404=*737>))0/)>:9D5*0**845(88=555C=)/,:7C,.,/6:@FF>;=1(.(.-).8)-(--((,()6>)),0)233),(
@M02996:162:000000000-B87FG:1:1101:17858:9211 2:N:0:ACTGAGCG+ACTGCATA
GACTACTCGGGTATCTAATCCTGTTTGCTACCCACGCTTTCGCGCCTCAGCGTCAGTTATTGTCCAGCTAACCGCCTTCGCCACTGGTGTTCTTCCTAATATCTACGCATTTCACCGCTACACTAGGAGTTCCGTTAGCCTCTCCAACACTCAAGAACGTCAGTTTCAAATGCAGACACGAAGTTGAGCCTCGTGCTTTCACATCTGACTTGATGTCCCGCCTACACGCCCTTTACACCCAGTAAACCCGGATAACGCTTGCTCCCTACGTATTACCGCCGCTGCTGGCACGTAGTTAGC
+
CCCCCGGGD7:C:EEEGCFFGGGGGGGFGGGFEGGGGFGGGGGGGGGGGGFGFGGGGGGGGGGGGGGGGGFGGGGGGGGGGGGGGGFGGDFGGGGGGGGGGFGGGGGGG6CFGFGGG@BCDEFCFGFGFFGGGG?DGG=DGDFGFGFGFGFB=DFDFG66@E>FGFGGG9FFGFGFFF=BCEGGGFECEGE@?FGFFGA:>FF<8?ACEFF33+*=/+;9;76@F@F=2C92?3>>C<FC2?E)1))/:7D;?F34/.-,,1-69::<144).(-.)-4(-(,--3>(22>B8)*:3-.:
@M02996:162:000000000-B87FG:1:1101:3301:9213 2:N:0:ACTGAGCG+ACTGCATA
GACTACTGGGGTATCTAATCCTGTTTGCTCCCCACGCTTTCGTGCCTGAGCGTCAGTTTCAGTCCAGAAAGCCGCCTTCGCCTCCGGTGTTCTTCCTAATATCTACGCATTTCACCGCTACACTAGAAATTCCGCTTTCCTCTCCTGTACTCTAGCTCTCCAGTTTCAATGGCAAGTCATGAGTTGAGCTCATGGGTTTCACCACTGACTTAGAGTGCCGCCTGCGCCCCCTTTACACCCAGTAATTCCGGCTAACGCTTGCCCCCTACGTATTACCGCGGCTGCGTGCACGTTTTTCGC
+
ABCC@GGGGGGG7FFGGFFEFGGGGGGGGGFGEGGGGGGGGGGGGGGGGGGGGGGGEGGGGGGGGGGGFGGGGGGGGEGGGGGEFGB@CFGEFGGGGGGGGFGGGGGGGGGGGGGGG>BDDFFAEFGEFGGDFFGGGGDFGFFGGGFGCFDEGGGGGGGGFDEFCDCFFGGFGF+DFDCF37@EGGBFE7?@AFD)::?AC:9:8AE5=5C;5B6BCCGA7775>5:(0=:(8>EC4*<:(:(.;?65@;>(()/2/.(/4<8;C>1(624).26.)-,-(((,8(,4::7())**2(-(
@M02996:162:000000000-B87FG:1:1101:4232:9214 2:N:0:ACTGAGCG+ACTGCATA
GACTACTGGGGTATCTAATCCTGTTTGCTACCCACGCTTTCGCGCCTCAGCGTCAGTTATTGTCCAGCTAACCGCCTTCGCCACTGGTGTTCTTCCTAATATCTACGCATTTCACCGCTACACTAGGAGTTCCGTTAGCCTCTCCAACACTCAAGAACGTCAGTTTCAAATGCAGACACGAAGTTGAGCCTCGTGCTTTCACATCTGACTTGCTGTCCCGCCTACACGCCCTTTACACCCAGTAAATCCGGCTAACGCTTGCTCCCTACGTATTACCGCGGCTGCTGGCACGGACTTAGC
+
CCCCCGGFGGGGGGGGGGGGGGGGGGGGGFFFFFGCFGGGGGGGGGGGFGGGGGGGGGFAFGFFGAFGGGGFFGGGGGGGGGGGGGFGGFGGGGGGGGFGGFGGGFFGGGGGGGGGG@BDDFFAFEFGFFFGDE8ADBDFGFFGFEDFFGBDGGGGCGEDDEFFEFGGGFG+@7AEFDD5>CEFEG@DEFFD597)8=FEC77*:?*;79D:4+*+*3C>=:8@B>B(5CB=DF4>CECC?6=C6<<7C1:((05D/./((1-9C(42??<))4).613-243(432:?:31))*1<)))
@M02996:162:000000000-B87FG:1:1101:3922:9217 2:N:0:ACTGAGCG+ACTGCATA
GACTACCGGGGTATCTAATCCTGTTTGATCCCCACGCTTTCGTGCCTCAGCGTCAATGTCGGATTCGTGAGATGCCTTCGCAATCGGTGTTCTGAGTAATATCTATGCATTTCACCGCTACACTACTCATTCCTCCCACGGCATCCGAATTCAAGCCTGACAGTATCAATGGCAGTTCCCCTGTTGAGCAGGGGGCTTTCACCACTGACTTGACAAGCCGCCTACGCACCCTTTAAACCCAATAAATCCGGATAACGCTCGCTCCCTACGTATTACCGCGGCGTCTGGCACGTAGTTCAC
+
CCCCCGGGGGGGGGGGGGGGGGGGGGGGGGFGFGGGGGGGGGGGGGGGGGGGGGGGGGGGGGGGGGGGGGGGGGGGGGGGGGGGGGFGGGGGGGGGGGGGGFGGFGGGGGGGGGGFGABDDFFFGGFFBFFFDFDDGGFBD@DGFG9@5CFEGDFFGGGFGGEFFFGFGGGFC?GGFGFFGGGGGG;FEEFCEFGFFGFB4EFFBFFFEFGFB;*=:685/6/(6;B19E0(2).<;AFGF13);>E?77.(4<<9((-,-1((131),4().,.4-,-(44((401::7?F>0*23.))
@M02996:162:000000000-B87FG:1:1101:10205:9228 2:N:0:ACTGAGCG+ACTGCATA
GACTACTGGGGTATCTAATCCTGTTTGCTCCCCCGACTTTCGCGCCTCAGCGTCAGTGCTGTTCAAGGAATCCGCCTTCGCCTCTGGTGTTCTATAGGATATCTACGCATTTCACCGCTACACTCTATATTCCGATTCCCTCTACCACACTCGAGTCATGCAGTTTCAAGGGCACTTTCTGGGTTGAGCCCGGAGATTTCACACTTGACATACATTACCGCCTACGCGCCCTTTACGCCCAGTACATCCGGACAACGCTTGCGCCCTACGTATTCACGCGGCTTCTGGCACCGAGTTAGC
+
CCCCCG9CEFEFFFGGGGGGGGGGGGGGGGFGG+:FGGGGGGEFEGGGGGGGGGGGGACFF@6E@FG,EF@FGGGGGGGGGG7F,@CFGGGGF,,,C,CFFDG,@FGGCEGGGGGGG=@CDEG,@,=,AEFGFG6DG;@FGDF+D98,5@DD+@D3@EA=>EEGGFGGG,,3=F+DF+;+@9FFEGEGFGG=*@*=CFFFFG*04AE=>+59@3*+14=5:8:5@@=(3C;F4@;C(/=C?(5.+1.701)4(.,1(-(--7((1-213(..-(5)-.33(-((42-)),5()0*2;)).
@M02996:162:000000000-B87FG:1:1101:3930:9234 2:N:0:ACTGAGCG+ACTGCATA
GACTACCGGGGTATCTAATCCTGTTTGATCCCCACGCTTTCGTGCCTCAGCGTCAATGTCGGATTCGTGAGATGCCTTCGCAATCGGTGTTCTGAGTAATATCTATGCATTTCACCGCTACACTACTCATTCCTCCCACGGCATCCGAATTCAAGCCTGACAGTATCAATGGCAGTTCCCCTGTTGAGCAGGGGGCTTTCACCACTGACTTTACAAGCCGCCTACGCACCCTTTAAACCCAATAAATCCGGATAACGCTCGCTCCCTACGTATTACCGCCGCTGCTGTCCCGTAGTTAGC
+
CCCCCGGGDGCFGGGGCEEGGGGFFFGGGGFGCGGGGDEGGEGGGGGGFFFGGGG:EGGGGGGGGGGGGGGGGDGFFGGGG7=7DDF:,8BFFDFF,FEGEDD89?EFCFAEEFFGG:5=CEFFFGFEFFGEFFGDDG8@019>FD=F?G?DFGFFFGGFGGFFF9@,=3,360+@FFCFF6@FFGE?C@,)*39>=FFEE,16@A)*:;>**=4856?(=06212;;;E@;5).9;3<;18=FFC)7>9.,83.9-,(--)(,14:-,4.)-.66)((-(,--03:.)).())*22)).
@M02996:162:000000000-B87FG:1:1101:7187:9239 2:N:0:ACTGAGCG+ACTGCATA
GACTACAGGGGTATCTAATCCTGTTTGCTCCCCACGCTTTCGAGCCTCAGCGTCAGTGATCGTCCAGTAAGCCGCCTTCGCCACTGGTGTTCCTCCTAATATCTACGCATTTCACCGCTCCACTAGGAATTCCACTTACCCCTCCGACACTCTAGTTCGACAGTTTCCAATGCAGTACCGGGGTTGAGCCCCGGGCTTTCACATCAGACTTGCCGTACCGCCTGCGCCCCCTTTACACCCCGTAAATCCGGATCACGCTTGCCCCCTCCGTATTACCGCGGCACCCTGCCCTGTTTTAAC
+
CCCCCGGGGGGGGGGGGGFGGGGGGGGGGGGGEGGGGGDCGGGGGGGGGGGGGGGGGGGGGGGGGGGGGGGGGGGGGGGGGGGGGGFCFFGFGGFGGGGGGFGGGGGGGGGGGGGGG:9+=EFDGGGFGEFGGCGGGCFGGFFGGGAFDGFDEGGDFGGGGG=CCDGFGGGFFFDFFGFFGEGECGEFFGGFFEGF>FFE*EEFFBEFFFGFFFBB(8*(2.((,(((,343D?D>))2:-13(02>>960,2).2-.--,*,4>(((-(-,(.6:),(-((((((-4,,420)+<A4)-
@M02996:162:000000000-B87FG:1:1101:7387:9247 2:N:0:ACTGAGCG+ACTGCATA
GACTACTAGGGTATCTAATCCTGTTTGCTACCCACGCTTTCGCATCTCAGCGTCAATACCAGTCCAGGTGGCCGCCTTCGCCACTGATGTTCCTCCGGATATCTACGGATTTCACTCCTACACCCGGAATTCCGCCACCCTCTCCTGGATTCAAGCCGGGCAGTATCAAAGGCAGTTCCACGGTTGAGCCGTGGGATTTCACCTCTGACTTACTCGGCCGCCTACATGCGCTTTCAGCCCAGTAATTCCGATTCACGCTTGCACCCTCCTTATTCCAGCGGCTACTGGCCCGGGGTTCGC
+
CCCCCGGGGGGGGGGGGGGGGGGFAFGGGGGGFGGGGGGEGGGGEE<EFFGGGGGEGGGGGGGGGGGFGFFGGGGGGGGGGGGGGGEFFFEGGFFFEEGFGFGFGGGGGEGGGFFBF::??EFC8FCEGGGGGGGCDCFGGFBFC98A:9DDGGFFD>CGGG5F8+?=99EAFF7C@CE;EEE9FDF55CCAFEGD@FF?EGB=@FEFFFC:5=9?54*(2.43=6;<;3,(/3)))1<C@04:8):475<3(*)*,(--,*),9(,,,(.)-6).).(-2(-(24?0(43,<0/2/(-(
@M02996:162:000000000-B87FG:1:1101:10202:9249 2:N:0:ACTGAGCG+ACTGCATA
GACTACTGGGGTATCTAATCCTGTTTGCTCCCCCGACTTTCGCGCCTCAGCGTCAGTGCTGTTCAAGGAATCCGCCTTCGCCTCCGGTGTTCTATAGGATATCAACGCATTTCACCGCTACACCCTATATTCCGATTCCCTCTCCCAGACTCGAGTCATGCAGTTTCAAGCGCACTTTCCGGGTTGAGCCCGGAGATTTCACACTTGACACACACGACCGCCTACGCGCCCTTTACGCCCAGTAAATCCGAACAACGCTTGCGACCTCTGTATTACCGCCGCTGCTGGCACAGAGTTAGC
+
CCCCCGGGGGGGEGGGGGGGGGGGGGGGGGFFFGGGGGGGGGGGGGGGGGGGGGGGGGGGGGGGGGGGFFGGGGGGGGGGGGGFFGGGGGGGGGGFGGGGF7A,@FGGGGGGGGGGG:<CDEFGGGGGFEGGGGGGGGGGGFFGGGDFFGFFEGGGGGGGGGBFGDFFG>EEGFGGFGEFEG5CEG5DEGF@E>GBBFFFFGCE9FFFE=85205>9BG2:9;;DF;43C>0CDFFFBEE<??:@95699@?F>:G-----1--96(.)5.5.6-6>1(,(,,,7.,8??B177303.--
@M02996:162:000000000-B87FG:1:1101:26399:9263 2:N:0:ACTGAGCG+ACTGCATA
GACTACTCGGGTATCTAATCCTGTTTGCTCCCCCGACTTTCGCGCCTCAGCGTCAGTACCGTACAAGGAATCCGCCTTCGCCTCCGGTGTTCTATAGGATATCAACGCATTTCACCGCTACACCCTATATTCCGATTCCCCCTTCCGGACTCGAGCATTGTAGTTTCAAGCGCACTTTCCGGGTTGAGCCCGGAGATTTCACACTTGACACGCAATGCCGCCTACGCGCCCTTTACGCCCAGTAAATCCGAACAACGCTTGCCACCTCTGTATTACCACCGCTGCAGGCACAAGGTTCGC
+
CCCCCGGGGGGGGGGGGFFGGGGGGGGGGGEFEGGGGGGGGGGGGGGGGGGGGGGGGGGGGGFGGGGGGGGGGGGGGGGGGGGGGG@CFFCGGGFGCFGEGFGGFF@FGGGGFFFGG:5=CEFGGGGGGEFGGGGGGGGGG=DFGG9EBDEF+>CC>FG?DCEFFFGGGEFEEFGGFFEFGC5?CG@0:EG>>BGBBGFFFG?@DFE3;AG@>:1>EFC:::7<F3969CB(9).:68CE?<8)/)).2(.49).1--,((1(.28(2))-.-6446.)(-(--((,(3((())*3+)(,
@M02996:162:000000000-B87FG:1:1101:28431:9267 2:N:0:ACTGAGCG+ACTGCATA
GACTACCCGGGTATCTAATCCTGTTCGATCCCCGCACTTTCGTGCATGAGCGTCATTTACGGCCCGGTCTGCTGCCTACGCAATCGGTGTTCTTCGTCATATCTATGCATTTCACCGCTACACAACGAATTCCGCAAACCTCGACCGCAATCAAGCTCTCCAGTATCAATGGCGTGATGACGTTGAGCGTCACGATTTAACCACTGACTTAAAAAGCCGCCTGCGCACCCTTTAAACCCAATCAATACGGATAACGACCGGATCCTCCGTATTACCGAGGCAGCTGGCACCGGATTAGCCG
+
CCCCCGGGGGGGGGGGGGGGGGGGGGGGGGEFGGGGGGGGGGGGGGGGGGGGGGGGGGGGGGGDGGGGGGGGGGGGGGGGGGFFGGGGGGGGGGGGGGGGG9AF9FEGGGGGFGFGGA?G>EFGCGGGEGGGCGGGGDFGGF>DGGAFE6B@GECC?9C9DFE;CFGGFFGAFBDGDG4EGDCFFGEGF5A>?D8(/@+>CF<DFFEEEFG;CFFF?FC0=16199F7>E0?FBD2)48CF7(.76),/()4:F29-((,-)--9431((.,(..9:1(-1((((.40:8(4))*2+),)(
@M02996:162:000000000-B87FG:1:1101:19103:9297 2:N:0:ACTGAGCG+ACTGCATA
GACTACTAGGGTATCTAATCCTGTTCGATACCCACGCTTTCGAGCATCAGCGTCAGTGGCGCTACAGTAAGCTGGCTTCCCAATCGGAGTTCTTCGTCATATCTAAGCATTTCACCGCTACACGACGAATTCCGCCTACTTCCTGCGTACTCAAGTGCTCCAGTTCGCGCTGCAGTGCAGACGTTGGGCGCCTACATTTCACAACACGCTTAAAGCACGGCCTACGCTCCCTTTAAACCCAATAAATCCGGATAACGCCCGGACCTTCCGTATTACCGCCGCTGCTGTCACGGAATTAGC
+
CCCCCGGGGGGGGGGGGGGGGGGGGGGGG@CFGFGGGGGGGGGGGGGGGGGGGGGGGGGGGGCFGGFGGGGFGGFGGGGGGGGGGFFBFGGGGGGGGDGGGFGGGFGGGGGGGGGGG=?@DEFACFEGGGGGGGCGGEDDGDDGFGFFADFFGGGGDGEGGGFGGDDGGGGFGFGGFFE>,@>GFGFGF=E>BDGFFGFFFG4>@;>FFFD@=A3=3A56=9;@3(6/4B=8>@<5C<EEF6::*)4671531;.9---46/(-93-41()(.4.6<(-(,44(4?:-.5)(0)*20540
@M02996:162:000000000-B87FG:1:1101:14902:9300 2:N:0:ACTGAGCG+ACTGCATA
GACTACAGGGGTATCTAATCCTGTTCGATCCCCGCACTTTCGTGCATGAGCGTCATTTACGGCCTGGTCTGCTGCCTACGCAATCGGTGTTCTTCGTCATATCTATGCATTTCACCGCTACACAACGAATTCCGCAAACCTCGACCGCAATCAAGCTCTCCAGTATCAATGGCGTGATGACGTTGAGCGTCACGATTTAACCACTGACTTAAAAAGCCGCCTGCGCACCCTTTAAACCCAATAAATCCGGATAACGCTCGGATCCTCCGTATTACCCCGGCTGCTGGCACGAGGTTAGCC
+
CCCCCGGGGGGGGGGGGGGGGGGGGGGGGGFFEFGGGGGGGGGGGGGGGGGGGGGGGGGGGGGGGGGGGGGGGGGGGGGGGGGGGGFGGGGGGGGFGGGGGFGGFFGGGGGGGGGGG=?=8EFGGGGGGGGGGGGGGGGFFF>CDGFGFGFF?FGGEGGGFGF@C?@FF,EAF*;5@7593*:7,<8@ACE@EFGBBFFEEGE9:2*(*4==EAE8=AC@G1,26:>9:E08FC<ABFGE1:>BF2)./48:BFF9-,-41)(-*.8(41.4(66)(((-449:?>,803(()0202.))
@M02996:162:000000000-B87FG:1:1101:12426:9307 2:N:0:ACTGAGCG+ACTGCATA
GACTACTGGGGTATCTAATCCTGTTTGCTCCCCACGCTTTCGTGTCTCAGCGTCAGTTGTGGTCCAGTAAGCCGCCTTCGCCACTGGTGTTCCTCCCGATATCTACGCATTTCACCGCTACACCGGGAATTCCGCTTACCTCTCCCACACTCAAGAACCACAGTTTCAAATGCAAGCTATCAGTTGAGCCGATAGTTTTCACATCTGACTTGCAGTCCCGCCTACACACCCTTTACACCCAGTAAATCCGGATAACGCTCGCCACCTACGTATTACCGCGGCTGCTGGCACGTGGTTCGC
+
CCCCCGGGGGGGGGGGGFGGGGGGGGGGGGFGGGGGGGGGGGGGGGGGGGGGGGGGGGGGGGGGGGGGGGGGGGGGGGGGGGGGGGFGGGGGGGGGGGGGGFGGFGGGGGGGGGGGG=EGGGGGGGGCGGGGGGGGGGGGGFFGGGFGFGFDFGGFGGGGGGF>EFGGGGGFGFCGFGFFGGGEGGEGCGGFFEDEEGFFFGFFFFFFFFGFFFBA>AF@C92>>(37<E;6F@E))3?ED?;3FC36C>.6(0.0--(--99<G:<(843,-45<6,616027:04:?17<8)*22)-(
@M02996:162:000000000-B87FG:1:1101:16918:9310 2:N:0:ACTGAGCG+ACTGCATA
GACTACTCGGGTATCTAATCCTGTTCGCTCCCCTAGCTTTCGCACCTCAGCGTCAGTTACGGCCCAGAAGACTGCCTTCGCCATCGGTGTTCTTCCCAATATCTGCGCATTTCACCGCTACACTGGGAATTCCGTCTTCCTCTACCGAACTCGAGCCTGCCAGTTCGGGATCCGGCTGAAGGTTGAGCCCCCAGATTGGAGATCCCGCTTGGCAAGCCGCCTACGCGCGCTTTACGCCCAATGAATCCGGATAACAGCCGCTCCCTACGTATTACCGCCGCTGCTGGGCAGTGGTTAGCCG
+
CCCCCGGGGGGFGGGGGGGGGGGGGGGGGGEGEFGGGGGGGGGGGGGGGGGGGGGGGGGGGGGGGGGGGGGGGGGGFFGGGGGGGGCFFEFGGGGGGGGGGFGGGGGGEGGGGGGGG@BDDFGGGGGGGGGGGGGGGFGGGEFGGGAFEGFFEGGGGGGGFGBFGBGGGGGFFFDE5*)?FFGFGGFGDGGF>EFFFGF35A>33669@EFFFFEF0=D72623/4,3(*(43:<213:81:269:>>>>)3(94*)(,(-)-4<(4.3:.64664((--299405((((-.))32+()3(
@M02996:162:000000000-B87FG:1:1101:14917:9311 2:N:0:ACTGAGCG+ACTGCATA
GACTACAGGGGTATCTAATCCTGTTCGATCCCCGCACTTTCGTGCATGAGCGTCATTTACGGCCTGGTCTGCTGCCTACGCAATCGGTGTTCTTCGTCATATCTATGCATTTCACCGCTACACAACGAATTCCGCAAACCTCGACCGCAATCAAGCTCTCCAGTATCAATGGCGTGATGACGTTGAGCGTCACGATTTAACCACTGACTTAAAAAGCCGCCTGCGCACCCTTTAAACCCAATACATCCGGATAACGCTCGGATCCTCCGTATTACCGCGGCTGCTGGCACGGAGTTAGCC
+
CCCCCGGGGGEGGGGGGGGGGGGGGGGGGGGGFGGGGGGGGGGGGGGGGGGGGGGGGGGGGGGGGGGGGGGGGGGGGGGGGEGGGGEGGGGGGGGGGGGGGFGGEGGGGGGGGGGGG@BGDFGGGGGGGGGGGGGGCEFGGFFDDGAGBDFFDGGGGGGGGGCFCAGGGEGFGBDGFGFFGGGGCF@GFGEDFFGBFG>46FE==A:=EFGEEFEEFFC6=36199@@BG1@9<DDFFG5?04)1-.3>>76(9<*----(1-4C4)3,44255628((-,32().4(,5<40)12+.<)
@M02996:162:000000000-B87FG:1:1101:21130:9315 2:N:0:ACTGAGCG+ACTGCATA
GACTACCGGGGTATCTAATCCTGTTTGCTCCCCACGCTTTCGAGCCTCAACGTCAGTTACAGTCCAGTAAGCCGCCTTCGCCACTGGTGTTCCTCCTAATATCTACGCATTTCACCGCTACACTAGGAATTCCACTTACCTCTCCTGCACTCTAGTTCGACAGTTTCCAAAGCAGTTCAGGAGTTGAGCCCCCGCATTTCACTTCAAGCTTGCCAGACCGTCTACGCTCCCTTTAAACCCAGTAAATCCGGATAACGCCTGCCCCCTACGTATTACCGCCGCTGCTGGCACGTAGTTACA
+
BCCCCGGEGGGG>FGGGGGGGGGFGGGGGF<@FGGGGGGGGGGGGGGGGGGGGGGGGGGGGGGGGGGGGGGGGGGGGGGG>FFGFD,CEEBGGGGGG@GGGDGGFCFGGGGGGGGGG95=CFGDFGFGGGCEGGG?DG=4+1;DF@5F5D88@@DFFFG8B=::E==AD@EFCFGF<DDFC3@FCG@FCEFAEFDBFGF;EFFF=B**:?F)4?6*5:*048(:CBFDDGF@7;)).7<;<0=37755;9E<7:/2(,(((1..971<:,()).64)(((---((.4:2<BF80;E76)6
@M02996:162:000000000-B87FG:1:1101:19104:9318 2:N:0:ACTGAGCG+ACTGCATA
GACTACTAGGGTATCTAATCCTGTTCGATACCCACGCTTTCGAGCATCAGCGTCAGTGGCGCTACAGTAAGCTGGCTTCCCAATCGGAGTTCTTCGTCATATCTAAGCATTTCACCGCTACACGACGAATTCCGCCTACTTCCTGCGTACTCAAGTGCTCCAGTTCGCGCTGCAGTGCAGACGTTGGGCGCCTACATTTCACAACCAGCTTAAAGCACGGCCTACGCACCCTTTAAACCCAATAAATCCGGCTAACGCCCGGACCTTCCGTATTACAGCCGCTGCTGGCACGGAATTAGC
+
CCCCCGC<FGGGGGGGGGGGGGGGGGGGG,@EFGGGGGGGGG?FGEGGGGGGGGGGGGGGGG@@FFFGFFGGGGECCGGAFFFGGG77FFFFFGGGFGGGGFGFGGGGGGFGGAFFEAECDDFCGGGDGFEFGD+==E@4?>8D+E>=@DFEAGCFGGADEGD=ED+=>B6>CFDGFG79DFEGGC@DB?EA>>GFF@FFEG*>>)(/>FFE*=986A505.6;D?B(,=;(;;E?C<FEB<<)9)-6>>)(-73>--,49),49(-8::414064),5-449>6.)48???))**3).8
@M02996:162:000000000-B87FG:1:1101:25309:9325 2:N:0:ACTGAGCG+ACTGCATA
GACTACTAGGGTATCTAATCCTGTTTGCTCCCCGCACCTTCGCACCTCAGCGTCAGTCATCTGCTGGTAACCTGCCTTCGCCATTGGTATTCTTCCTGATATCTACAGATTTCACCCCTACACCAGGAATTCTGATTGCCCCTCAGTGACGCCAGTCCTGCAGTTCTCAACGCAATTTCGGAGATGAGACCCGAGATTTCGCACCAACCTTGCAACACCGCCTCCATGCCCTTTACGCCCAATTATTCCCATCACCGCTCGCAACTTATGCTTTTCAGCGTCATCTGTCATGTATTTACC
+
CCCCC<@@EF@6<6EFD<FFFEA@EEEG<CC,C+FGGG,,FFFEGGFGGGF:C:F,CFGGGGDFDEDGCDCCFE8,C49A7FEGF,CFG@,A=<@,CED=FFFDDCE,@=?,CE9CE=F8DFFGG8:=BA>=DDC+=EFEDDD6=E;4++*1+@C,6,,,8EBC;;3EEGCBE>888+5*@6++86;=*,:=**==5967)@88805)/3*94?**03*-*/-(/-**(6((27*.(6<8?:;);)))+)*)(*)2,..,-1-(1())).))))))))-((((.).)-))))19++3))-
@M02996:162:000000000-B87FG:1:1101:21140:9330 2:N:0:ACTGAGCG+ACTGCATA
GACTACCGGGGTATCTAATCCTGTTTGCTCCCCACGCTTTCGAGCCTCAACGTCAGTTACAGTCCAGTAAGCCGCCTTCGCCACTGGTGTTCCTCCTAATATCTACGCATTTCACCGCTACACTAGGAATTCCACTTACCTCTCCTGCACTCTAGTTCGACAGTTTCCAAAGCAGTTCAGGAGTTGAGCCCCCGCATTTCACTTCAGACTTGCCAAACCGTCTACGCTCCCTTTACACCCAGTAAATCCGGATAACGCTTGCCCCCTACGTATTACCGCGGCTGCTGGCACGTTGTTCGG
+
CCCCCGGGGGGGGGGGGGGGGGGGGGGGGGGGGGGGGGGGGGGGGGGGGGGGGGGGGGGGGGGGGGGGGGGGGGGGGGGGGGGGGGFFGGGGGGGGGGGGGFGGGGGGGGGGGGGGG=<DDFGGFFGGGGGGGGGCGGFGGDFGGFEFFFFDBFGGGGGGGGAGGFGGGGFFGFFFFGFFGBEGGGEFFGGDDEGFFGFFFEE?EBE44AFEF>AA=AD>4/068025(:=;FF<<CAFE;(5>75.7;3./4370/-,--7:?F>B<B6.)65-46?9((,4414,4(()-))212)-(
@M02996:162:000000000-B87FG:1:1101:16283:9331 2:N:0:ACTGAGCG+ACTGCATA
GACTACTGGGGTATCTAATCCTGTTTGCTCCCCACGCTTTCGAGCCTCAGCGTCAGTTTCTGTCCAGCAGGCCGCCTTCGCCACCGGTGTTCCTCCTGATATCTACGCATTTCACCGCTACACCAGGAATTCCGCCTGCCCCTCCAGTACTCAAGTCCTACAGTTCCAAAGGCAATCACGGGGTTGAGCCCCGGGTTTTCACCTCTGGCTTGCAGGACCGCCTGCGCTCCCTTTACACCCAGTAAATCCGGATAACGCTTGCACCATACGTATTACCGCGGCTGCTGGCACGTGTTTAGC
+
CCCCCGGGGGGGGGGGGFFGGGGGGGGGGGGGGGGGGGGGGGGGGGGGGGGGGGGGGGGGGGGGGGGGGGGGGGGGGGGGGGGFGGFFGGGGGGGGGGGGGFGGGGGGGDGGGGGGG>ACDFGGGGGGGGGGGGGGGGGGGFAGGGEFFGFFGGGFGGGGGGEFCFGGGGGFGFFFFFEFGGGGGGFGFGGFFFGFFGFFEGFFFFFFFFGF2F>8?FF>*.//2(6(/=7@GFFF<<FEF6?F@AA5C98,(..9--(--14,91A?B())654-)-,91(,70.)52(5:0)<;C2<>
@M02996:162:000000000-B87FG:1:1101:28507:9333 2:N:0:ACTGAGCG+ACTGCATA
GACTACCCGGGTATCTAATCCTGTTTGCTACCCGCACTTTCGAGCATGAGCGTCGATAAGCCCCCAGCTGGCTGCCTTCGCCATCGGTGTTCTTCCTGATCTCTACGCATTCCACCGCTACACCAGGAATTCCGCCAGCCCCTGAGCTATCCAAGAGAAACAGTCCGGTCTGCAGGTCCGGGGTTAGGCCCCGGGATTGTACAGACCGCTTGCATCTCCGCCTGCGCTCCCTTTACGCCCAGTGATTCCGAACAACGCTTGCCACCCTCGTATTACCGTCGCTGGTGGCACGAAGTTCGC
+
CCCCCGGGGGGGGGGGGFGGGGGGGGGGGFFFFGGGGGGGGGGGGGGGGGGGGGGGGGGDGGGGGGGGGGGGGGGGGGGGGEGGFGFFGGGFGGGFGGGGGFGGGGGGGGGGGGGGG>?DDFFGGGGGGGGGGGGGGEGFD8DDGDD@DDBEGGGGFGGGGGD@@CGGGGGFGFGDFGFFGGGEFGBFBGG>EFGFFGF@?7??EF0:>E5?@FF6);:6=--2137438<0F7AFFBC=:F?296.-2308>E?*-((--1()238?2,4,1>644,((,-((((.(.()-)./*3)((
@M02996:162:000000000-B87FG:1:1101:16298:9339 2:N:0:ACTGAGCG+ACTGCATA
GACTACTGGGGTATCTAATCCTGTTTGCTCCCCACGCTTTCGAGCCTCAGCGTCAGTTTCTGTCCAGCAGGCCGCCTTCGCCACCGGTGTTCCTCCTGATATCTACGCATTTCACCGCTACACCAGGAATTCCGCCTGCCCCTCCAGTACTCAAGTCCTACAGTTCCAAAGGCAATCACGGGGTTGAGCCCCGGGTTTTCCCCTCTGGCTTGCAGGACCGCCTGCGCTCCCTTTACACCCAGTACATCCGGATAACGCTTGCCCCCTCCTTCTTCCCGCCGCTGCTTGCACGTGTTTACC
+
CCCCCGGEGGFGGGGGGAFGGGGGGGFFFFFGEGGGGGGGGGGGGGFGGGGGGGGGGGGGGGGGGGGGG<FFGGGGGGGGGGGEGGEFGGGGFGGGGGGGFFGGGGGGG6BFGGGGGABDDFFEGGGGFGGFGGGGGDEGGFFGG8DFFGFC>CFFFGGGGG5FGFGGGG,*DFCGF6@:C+9@@CCFCFF>A>?5>C?C.>>59;53)2C:B83A6AF6166==49.(336:?FAA7@8:(.<9:A<90<(45)*-(---/(5C(((((--)6)..(-(-,-((,))4841.)2;8.)-
@M02996:162:000000000-B87FG:1:1101:16277:9348 2:N:0:ACTGAGCG+ACTGCATA
GACTACTGGGGTATCTAATCCTGTTTGCTCCCCACGCTTTCGAGCCTCAGCGTCAGTTTCTGTCCAGCAGGCCGCCTTCGCCACCGGTGTTCCTCCTGATATCTACGCATTTCACCGCTACACCAGGAATTCCGCCTGCCCCTCCAGTACTCAAGTCCTACAGTTCCAAAGGCAATCACGGGGTTGAGCCCCGGGTTTTCACCTCTGGCTTGCAGGACCGCCTGCGCTCCCTTTACACCCAGTAAATCCGGATAACGCTTGCACCATACGTATTACAGCGGCTGCTGGCACGTATTTAGC
+
CCCCCGGGGGGGGGGGGFGGGGGGEFGGGGFGFGGGGGGCFGGGGGFGGGGG7FGGGGGGGGGGGGGGFGGGGGGGGGGGGGGEGDGFFFEFGGGGGGGGGFGGGGGGGGGGGGGGG=BDDFFGGGGGFGGGGGGGGGFFGDFGGEEDFGFEGGGFFGFFGGFGGFDFGGGFGFG6F7@BEGGEGCECEF>8BFG:AGFEFGFFB*)>EFFFFF>51=D(::36(6@3;C;D7)):>ACE?BF<=244F77-(86D---((1),2,).(..,6,.6).),,44923):3(,100<F?.54
@M02996:162:000000000-B87FG:1:1101:15228:9353 2:N:0:ACTGAGCA+ACTGCATA
GACTACTAGGGTATCTAATCCTGTTTGCTCCCCACGCTTTCGAGCCTCAACGTCAGTTATCGTCCAGTAAGCCGCCTTCGCCACTGGTGTTCCTCCTAATATCTACGCATTTCACCGCTACACTAGGAATTCCGCTTACCTCTCCGATACTCTAGCTAAACAGTTTCCAAAGCAGTTCCGGGGTTGAGCCCCGGAATTTCACTCCAGACTTGTCTTGCCGTCTACGCTCCCTTTACACCCAGTAAATCCGGATAACGCTTGCCCCCTACGTATTACCGCGGCTGCTGGCACGTAGTTAGC
+
CCCCCGGGGGGGGGGGGGGGGGGGGGGGGGGGGGGGGGGGGGGGGGGGGGGGGGGGGGGGGGGGGGGGGGGGGGGGGGGGGGGGGGGFGGEGFEGGGGGGGFGDDFFG6CFGGCGGG8*6=9BFGGGGGGGGGGGGGGFFFDFGFGFGEC9DAGFGGGGGGGDEGFGGGG9;8DFGFGBBGGGGGGEGE:FABECA2FFF?DC;>AEEBFFF**/1.;C>4/0(*,6((:=@GE<<))??@F;E+9)9>6534)69(----9>?F9;1::()..)4-(((-(-213?3:043.0;AC))6
@M02996:162:000000000-B87FG:1:1101:28506:9353 2:N:0:ACTGAGCG+ACTGCATA
GACTACCCGGGTATCTAATCCTGTTTGCTACCCGCACTTTCGAGCATGAGCGTCGATAAGCCCCCAGCTGGCTGCCTTCGCCATCGGTGTTCTTCCTGATCTCTACGCATTCCACCGCTACACCAGGAATTCCGCCAGCCCCTGAGCTATCCAAGAGAAACAGTCCGGTCTGCAGGTCCGGGGTTAGGCCCCGGGATTGTACAGACCGCTTGCATCTCCGCCTGCGCTCCCTTTACGCCCAGTGATTCCGAACAACGCTTGCACCCCTCGTATTACCGCGGCTGCTGGCACGAAGTTTGC
+
<@CCCGGGGGGGGGGGGCGGGGGFFGGGGGFEFGGGGGGGGGGGGGGGC@FGGGFGGGGGGGGGGGEGGGGGGGGGFGGGGGGGFGFBFFEEEGGGGGGGGFGGGGGGGEFEGGGGG@ADDEFGGFGG?FEGGGGGDC?FGAFGF@DFDFFFGFGCGGEGGG@DEAGEGGGFGA5CFF@>EG?CFGBGFGC@>EGFF7)/?GE<CA@FFDG?@F)31;C:24481(,4<E:BC:<B?0>C?0:>F)6<C05:BE?F(--(,18?C8>6634(47.66(,-44(4().5(4<:)022<)6<
@M02996:162:000000000-B87FG:1:1101:15208:9356 2:N:0:ACTGAGCA+ACTGCATA
GACTACTAGGGTATCTAATCCTGTTTGCTCCCACGCTTTCGAGCCTCAACGTCAGTTATCGTCCAGTAAGCCGGCTTCGCCACTGGTGTTCCTCCTAATATCTACGCATTTCACCGCTACACCAGGAATTCCGCTTACCTCTTCGATACCCTAACTTAACAGTTTCCAAAGCAGGTCCGGGGTTGGGCCCCGGAATTTCACCCCAGACTTGTCTTGCCGTCCACGCTCCCCTTACACCCAGGAAATCCGGATAACGGCTGGCCCCCTCGTAATTACGCGGCTGGTGGGACGTAGTTTGCCG
+
CCCCCGGGGGGGGGGGGFFGGGGGGGGGGGFGG-77,BF,4,68@6A@F<7,6@6<E<6C@C;@F,C,C,,A++@+6,+48C,4=?,:,?,C,,9,9CA,42,6,,4,@CF,4EF4C0*?DG,8EE@F:84EE>=C=DD7=*+604*40+**,,67,@DEGC=FF9DFGGG5@F+@9=>EEGCE<*00=ED4?:D2@G9EF,(8@855)B**0+148;83*((//.(/6=(:04;E)/=C((-372).14.(-1)*((--,/8:D0(4-1,(-)-543(-((((,.(((.430)10+642(
@M02996:162:000000000-B87FG:1:1101:25372:9363 2:N:0:ACTGAGCG+ACTGCATA
GACTACTAGGGTATCTAATCCTGTTTGCTCCCCACGCTTTCGCGCCTCAGCGTCAGTTAATGTCCAGCAGGCCGCCTTCGCCACTGGTGTTCCTCCGTATATCTACGCATTTCACCGCTACACACGGAATTCCGCCTGCCTCTCCATCACTCAAGACTCGCAGTTTTGAAAGCAGTTCCGGGGTTAAGCCCCGGGATTTCACTCCCAACTTACAAACCCGCCTGCGCGCCCTTTCCACCCCGTAAATCCCGATAACGCTTGCTCCCTACGTATTTCCGCCGCCGCTGGCACGCGGTTACC
+
CCCCCEFGGGFFG?FGGCFGGGGFEGGGGFE<CGGGGGEFCFGGGGGGGFEGG@GGGGGGGGGGFGGGGGGGGGDGEFGGGGGGFGEFGGCGGGGFGGGFGFEFGGGGDEGGGFFGC>>8DFF9EGGFGGGGGFDGGCFGF<FFGF7CDFFE?8DGGFGFE+)89CD?>3;ACA=<??EECEGCGGE7ACFDFFG>@EFEEGEEB452(2C<<F3*/5:3/7;;DB661EB>C:)).6@8((-1)().2)7425(0-,(-(1.47413((.).4).)-,(-,((--(4<130))*2/-))
@M02996:162:000000000-B87FG:1:1101:21381:9366 2:N:0:ACTGAGCG+ACTGCATA
GACTACCCGGGTATCTAATCCTGTTTGCTCCCCGCACCTTCGCACCTCAGCGTCAGTCATCTGCTGGTAACCTGCCTTCGCCATTGGTATTCTTCCAGATATCTACAGATTTCACCCCTACACCTGGAATTCTGATTGCCCCTCAGTGACTCTAGTTATGCAGTTCTCAACGCAGTTCCGGAGTTGAGCTCCGGAATTTCACACCAAGCTTGCAAAACCGCCTACATGCCCTTTACGCCCAATAATTCCGAACAACGCTCGCAACTTACGTGTTACCGCGGCTGCTGGCACGTAATTAGC
+
CCCCCGGGGGGGGGGGGFFGGGGGGGGGGGFFGGGGGGGGGGGGGGGGFGGGGGGGGGGGGGGGGGFGGGGGGGGGGGGGGGGGAFEGGGGGGGGGGGGGGFGGGFFGGGGGGGGGG=FDDEFGGGGGGGGGC8,?D@EEGDFDF>EBBGFDFFGGGGGDDFBFFCDGG9@>EADGFGCD@3=CFGF8DEFCBE7>DGFFFGCFDF=CFFG@=FAB5AG>?::@FF?8;C=2?=CC@>FED@,;;59926823:8/(./,-13,75.89:..,46<<637979>?42:?(4100*;@6)4
@M02996:162:000000000-B87FG:1:1101:27661:9375 2:N:0:ACTGAGCG+ACTGCATA
GACTCAGGGGTATCTAATCCTGTTCGATCCCCGCACTTTCGTGCATGAGCGTCATTTACGGCTTGGTAAGCTGCCTACGCAATCGGGGTTCTTCGTCATATCTATGCATTTCACCGCTACACGACGAATTCCGCCTACCTCAACCGCAATCAAGCGCTCCAGTATCAATGGCGGGATGAGGTTGAGCCTCACGATTTGGCCACTGACTTAAAGCGCCGCCTGCGCACCCTTTAAACCCACAAAAACCGGATAACGCTCCGATCCTCCGTATTACCGAGGCTGCTGGCGCGGCGTTAGCCC
+
CCCCCGFGGGGGGGGGGFGGFGFGGGFFGCFGGGGGFFFGFFFGGGGGGGGGGGGFGGGGGGGGGGGGGGGGFEGCFGGGDGGFGGGGGGGGDED=FFFFEFFFDA95@EFCEFG+B:<@DF@EGEGEGGEGGGGGGGE,ADBGGCAC?DFEG=C@6+AECGEF2=CFCDF5**@5??@FG6=8,2>*5CF4;>C;D?+)/A==);1)9AD668386514*(.49;>B?*(8:46<(4+*((.,)-89)()-)1(9(-(-(*-4*4804(.,)6)(((((,,().(--39((0)2**-)(
@M02996:162:000000000-B87FG:1:1101:25779:9377 2:N:0:ACTGAGCG+ACTGCATA
GACTACTGGGGTATCTAATCCTGTTTGCTCCCCACGCTTTCGCGCCTCACCGTCAGTTGTCGTCCAGCAATCCGCCTTCGCCACTGGTGTTCCTCCTAATATCTACGCATTTCACCGCTACACTAGGAATTCCGATTGCCTCTCCGATACTCAAGATCAGCAGTTTCAAATGCAGCCCATGGGTTGAGCCCATGTATTTCACATCTGACTTGCCGTCCCGCCTACGCTCCCTTTACACCCAGTAATTCCGGACAACGCTCGCTCCCTACGTATTACGTCGGCTGCTGGCACGTAGTTAGC
+
CCCCCGGGGGGGGGGGGFFGGGGGGGGGGGFFGGGGGGGGGGGGGGGGGGGGGGGGGGGGGGGGFGGGEGGGFGGGGGGGGGGGGGFFGFBFFGFFGGGGFFGGGGGGGGGGGFGGG=?CDFGCCGGGGGGGFFGDGGGGGDFFGGFF?DDEDGGGGGGGGGFEEDFGDGFFGFGG*=@FGGGGGGEGEFGBAFGEEGFFCGFEFBAEFFGFFF=9::C8=9>=@:@6@E?@DE3;C;<?@FFEFCE?@;2:@A6C-(,-,9-3>:8ABB.,6:64((.4--,4:>)84<<:<?F?E).6
@M02996:162:000000000-B87FG:1:1101:27820:9381 2:N:0:ACTGAGCG+ACTGCATA
GACTACTGGGGTATCTAATCCTGTTCGATCCCCGCGCTTTCGTGCCTCAGCGTCAGTTGCGGCTTGGTGACCTGCCTCCGCGATCGGCGTTCTGTGCGATATCTATGCATTTCACCGCTACACCGCACATTCCAGCCACCCCAAACGCACTCAAGCCCCCCAGTTTCGACGGCAGTGACCGGGTTGAGCCCGGAAATTTCACCGCCGACTTAAGGGGCCGCCTACGCACCCTTTAAACCCAATAAATCCGGATAACGATCGCATCCTCCGAATTACCGCGGCTGCTGGCACGGGAGTAGC
+
CCCCCGGGGGGGGGGGGCFFGGGGGGGGGFFFFDGGGGGGGGGGEFGGGGGGEEGGGGGGGGGGGGGC@FGGGGFGFGGGGFGGFGGEGGCGFGGFGGGGGAGGGGCA>F<EFGFGG>@CCDFE@FG@+@EGCFFCGDD@C8B@FF>FB9@EGFCA5CEGGC:8BEGGGGEFGDDCFG4;CEC:<D10.=;>:7<9<CFABG)49719>3C:)*4045/-2--81?;27C60>8:9:<;C(43,9454*40(-).2(((,-/(4/3<873(--:-)-(-,--(--:5:<:700)1//.62
@M02996:162:000000000-B87FG:1:1101:27803:9386 2:N:0:ACTGAGCG+ACTGCATA
GACTACTGGGGTATCTAATCCTGTTCGATCCCCGCGCTTTCGTGCCTCAGCGTCAGTTGCGGCTTGGTGACCTGCCTCCGCGATCGGCGTTCTGTGCGATATCTATGCATTTCACCGCTACACCGCACATTCCAGCCACCCCAAACGCACTCAAGCCCCCCAGTTTCGACGGCAGTTACCGGGTTGAGCCCGGAAATTTCACCGCCGACTTAAGGGGCCGCCTACGCACCCTTTAAACCCAATAAATCCGGATAACGCCCCCATCCTGCGTATTACCGCCGCTGCCTGCACGGCGTTACC
+
CCCCCGGECFDF@FGGGGGGGGGGGFGGGGFGFFGGGEFGGGGGGGGGGGGDGGGGGA,CCGGEGGGG7FGGGGFGFGFGG>FGGG7@FFGGGFEGGGGGGEGGGCGGGGGGFFFGC>E>>EFCBF:FGFFGFG9DFGFGG5:CFFAGFD@E:DCFG55CCGF:CCGGGGE>C4C*++7AEGDGGG@GEFGFF3C9BFFBFGFB>52>>FGB4*8>9DD;C4,((---4C0(2,-442@E1?00?4:<C0>0().9--(((/(.*37).3,(-89-6((,,--0((,5:3?<3)*2243)
@M02996:162:000000000-B87FG:1:1101:26375:9387 2:N:0:ACTGAGCG+ACTGCATA
GACTACAGGGGTATCTAATCCTGTTTGATCCCCACGCTTTCGTGCCTGAGCGTCAGTTGCGAGCTCGTGACCTGACTTCTCGATCGGTGTTCTGTGACATATCTAAGCATTTCACCGCTACACATCACATTCCGGCCACGTCTATCGCACTCTAGTCCGGCAGTATCAAAGGCACGATTGGAGTTGAGCCCCAACTTTTCACCCCTGACTTACCGATCCGCCTGCGCACCCTTTAAACCCAATAAATCCGCATAACGCCCGTATCCCCCGTATTACGGCCGCTGCTGGCACGGCGTTAGC
+
CCCCCCFGGGEGEEGGGFGGGGGGGGEGEFEFCFEGDFEFGGGCFGGGCGGGGEFGGGGGGGGFGGGGCFFGG,@FFGGGGGFDDGGGGF:FFGEEGGGGGFGGGDGGGFGGGGGGG:ADDEF9FGCFGGGGGG>@DEE8DDDDCGA70CBEDFGGGGCECG5B,C@GGG7AEA6@?7@?:CCEF8AC@FG=D5DDFAAECGBDAFDBEFGEFA@4(22(4//20((.4B@?7E36CEGGF0()1)).2()-,849(-(--9>(2)5?9949<?)6(--(--42(5)4:0<B5)2::((4
@M02996:162:000000000-B87FG:1:1101:24811:9419 2:N:0:ACTGAGCG+ACTGCATA
GACTACTCGGGTATCTAATCCTGTTTGCTCCCCACGCTTTCGAGCCTCAGCGTCATTGTCAGTCCAGAAAGCCGCCTTCGCCACTGGTGTTCCTCCTAATATCTACGCATTTCACCGCTACACTAGGAATTCCGCTTTCCTCTCCTGAAATCAAGCCTGACAGTTTCAACAGCAATCCCGGAGTTGAGCCCCGGGCTTTCACTGCTGACTTATCATGCCGCCTACGCTCCCTTTACACCCAGTAAATCCGGATAACGCTTGCCCCCTACGTATTACCGCGGCTGCTGGCACGTAGTTACC
+
CCCCCGGGGGGGGGGGGFFGGGGGGGGGGGGGGGGGGGGGGGGGGGFGGGGGGGGGGGGGGGGGGGGGGGGGGGGGGGGGGGGGGGFEFFFGGGG?FGGGGFG,9FFGGGGGGGGGG1<CDFGGFGGGGGGGGGGGGGG=FEFGGGDFF8EFGGGGGFFGGF>CFFGGGGGFGFFFDGFFG>CEFGF6>;FDFFGFFGFFFGFFFABEBFGFFA?BEFG>:>=?DD216C;=FFEC?EGC@DEEFE?7;9B?FF>C-,(-4<(4C>F62:.).565),-(4249<:75((51)0*2<-))
@M02996:162:000000000-B87FG:1:1101:8072:9423 2:N:0:ACTGAGCG+ACTGCATA
GACTACTAGGGTATCTAATCCTGTTTGCTCCCCACGCTTTCGAGCCTCAACGTCAGTTACAGTCCAGTAAGCCGCCTTCGCCACTGGTGTTCCTCCTAATATCTACGCATTTCACCGCTACACTAGGAATTCCACTTACCTCTCCTGCACTCTAGCTTGACAGTTTCCAATGCAGTCCCGGGGTTGAGCCCCGGGCTTTCACATCAGACTTGCCATGCCGTCTACGCTCCCTTTACACCCCGTAAATCCGGATACCGCTTGCCCCCTACGTATTACAGCGGCTTCTGGCACGTGGTTAGC
+
CCCCCGGGGGGGGGGGGGGGGGGGGGGGGGGFEGGGGGGGGGGGGGGGGGGGGGGGGGGGGGGGGGGGGGGGGGGGGGGGGGGGGGFFGFGFFGGGGGGGGFGGGGGGGGGGGGGGG>ADGFGGGGGGGFGGFDGGGFGEFFFGGEFGFDD=@EFGGGGGGGECDFGGGGGFGFFG5DDBGGGEEGEFEGGFFF5)8BAC7FCEF9=@FF9*;FFFFFG9:5>=E==85B?1>4>CCACE((4(.3?70681,:42((-,(1(.941(4(...5-6).)(--,(46)4)(5<0)*2/6(.
@M02996:162:000000000-B87FG:1:1101:3002:9453 2:N:0:ACTGAGCG+ACTGCATA
GACTACCCGGGTATCTAATCCTGTTTGCTCCCCACGCTTTCGAGCCTCAACGTCAGTTATCGTCCAGTAAGCCGCCTTCGCCACTGGTGTTCCTCCTAATATCTACGCATTTCACCGCTACACTAGGAATTCCACTTACCTCTCCGATACTCTAGCTTGACAGTTCCAAATGCAGTCCAGGAGTTGAGCCCCTGCCTTTCACATCTGGCTTGCCATGCCGTCTGCGCTCCCTTTACACCCAGTAAATCCGGATAACGCTTGCTCCATCCGTATTACTGCGGCTGCTGGACCGTATTTAGC
+
CCCCCG@CFGGGGGGGGGGGGGGGG<F;F9CFFGGGGGGGGGCFG7FEGGGGGGGGE@,<C<FF7BFCFFGG<FGGGGGGG7FCDGGCFFEFCEEADEEDFFEG9?FGEGGGGGGFE=?=CFG@F=:EEFFFF;EF+>DFGEFGF8A75C<D63BD8,@DDGDFF9FFG9DFFFGGFGDDE+@@DFFGEDF)@CF5:F55;FE*14*759DBDFFFBA;)4//0952(/=>DD8*.)7C=2((.+111*40(6>3F/.(/(1).2(6),(-(.266).)(-4;024:,(4:20)233-6)
@M02996:162:000000000-B87FG:1:1101:24758:9470 2:N:0:ACTGAGCG+ACTGCATA
GACTACAGGGGTATCTAATCCTGTTTGCTCCCCACGCTTTCGTGTCTCAGCGTCAGTCATGGCCCAGTAAATCGCCTTCGCCACTGGTGTTCCTCCCGATATCTACGCATTTCACCGCTACACCGGGAATTCCATTTACCCCTTCCATGCTCAAGACCGGCAGTTTCAAATGCAGGCTATGGGTTAAGCCCATAGTTTTCACATCTGACTTGTCAGCCCGCCTACACACCCTTTACACCCCGTAAATCCGGATAACGCTCGCCACCTACGTATTACAGCGGCTGCTGGCACGTGGTTAGC
+
CCCCCGGGGGGGGGGGGFFGGGGGGGGGFGGGEGGGGGGGGGGGGGGGGGGGGEGGFGGGGGGGGGGFGGGGGGGGGGGGGGGGGGGGGGEGGGGGGGGGGEGG>FGGGGGGFAFGG:<?D9,DGGGFGGGGGGDGGADGGFFGGGFC?DBEAGGGGGGGGGFFGFFGFGGFGFGGDGFFF?EEC*AGFFG@5ACEAFFEEGFF3=AEEBGFCF<8@6C(4-55:=;.63:=*)))932=((,68()124),47)*,((-4936D:?0834.)5)-)),(--(-43,(,(.,8)*224()
@M02996:162:000000000-B87FG:1:1101:26413:9478 2:N:0:ACTGAGCG+ACTGCATA
GACTACAAGGGTATCTAATCCTGTTTGCTCCCCACGCTTTCGTGTCTCAGCGTCAGTAATCGTCCAGTAACCCGCCTTCGCCACCGGTGTTCCTCCTGATATCTACGCATTTCACCGCTACACCAGGAATTCCAGTTACCTCTCCGACCCTCAAGAACCACAGTTTCAAAAGCAAGTTATGAGTTAAGCCCATAATTTTCACTTCTGACTTGCAGTCCCGCCTACACACCCTTTACACCCCGTCAATCCGGATAACGCTCGCCACCTACGTATTACCTCGGCTGCTGGCACGTAGTTAGC
+
CCCCCGGGGGGGGGGGGGGGGGGGGGGGGGGGGAFGGGGGGGGGGGGGGGGGGDGGGGGGGGGGGGGGGGGGGGGGGGGGGGGEGGGGGGGGGGGGGGGGGFGGGGGGGGGGFFFGG:@DDBFFFGGFGGGGGG==@FFFGDFGFC=@ADDDFGGGCGGGGGDFDF9,=,6;CFGF9CCCB9@CFGC86E:8FF7EECFFFGC58BEFCFFCFFEABAF>=:AAF2308CBFF@C=**??(,/(2(9;>006<>46/.//(99(9::(.4..-.).)).--,,41:4:?0?00)22:)6)
@M02996:162:000000000-B87FG:1:1101:26431:9479 2:N:0:ACTGAGCG+ACTGCATA
GACTACAAGGGTATCTAATCCTGTTTGCTCCCCACGCTTTCGTGTCTCAGCGTCAGTAATCGTCCAGTAACCCGCCTTCGCCACCGGTGTTCCTCCTGATATCTACGCATTTCACCGCTACACCAGGAATTCCAGTTACCTCTCCGACCCTCAAGAACCACAGTTTCAAAAGCAAGTTATGAGTTAAGCCCATAATTTTCACTTCTGACTTGCAGTCCCGCCTACACACCCTTTACACCCAGTAAATCCGGATAACGCTCGCCACCTACGTATTACCGCGGCTGCTGCCCCGTGGTTAGC
+
CCCCCGGGGGGGGGGGGFGGGGGGGGGGGGFGGGGGGGGGGGGGGGFGGGGGCCGGGGGGGGGGGGGGGGGGGGGGGGGGGGGGFGGGGGGGGGGBEFGG,=EFEGGGGGGGGCFGG>?+@EGFFGGFFFGGGG=CFFDEFFFGGEAF>CFDFFFGGGGGGGDDG7DGFFGB@BGG9EEFCECAEGEFEGG5:9C5AFFFEF*08BA@EFGFF>3A>AFFD:>)5>>>@GB28>CEFBF56<=<6?<C;:>(())*,(,,(2349:?7::87<:)).(-,,(((-4:)((((0)12;),4
@M02996:162:000000000-B87FG:1:1101:24827:9486 2:N:0:ACTGAGCG+ACTGCATA
GACTACACGGGTATCTAATCCTGTTCGATACCCACGCTTTCGAGCATCAGCGTCAGTGGCGCTACAGTAAGCTGGCTTCCCAATCGGAGTTCTTCGTCATATCTAAGCATTTCACCGCTACACGACGAATTCCGCCTACTTCCTGCGTACTCAAGTGCTCCAGTTCGCGCTGCAGGGCAGACGTTGGGCGCCTACATTTCACAACACGCTTAAAGCACGGCCTACGCTCCCTTTCAACCCAATAAATCCGGCTAACGCCCGGACCTTACTTATTACCGGCGCTGCCGGCCAGGAAGTAAC
+
CCCCCGGGGGEGGGGGGEFGGGGFGC@FFEC@EFGGGGGGGGGGGGGGGGGGFGGGGGGGGGCFGGGGGGGGGG8FEGGGGGFGGGGFFFFGFGGCEFG8D+ED@DFGGGGGGGGGG:@GGFFEGGGGGGGGGGGGGEFGFEFD8BACA>FDGGFA9DFDFGD@BDDGGG>*@9C,*;8@EEECFGFD>;C@4/CB?EF<*BCE9;>77:*(.67+65D:=3;182232::,:>44666::(()/6).24:(,05>(----1,191494).).))))-((-((-4((4(3(4)0**3)))
@M02996:162:000000000-B87FG:1:1101:11889:9492 2:N:0:ACTGAGCG+ACTGCATA
GACTACAGGGGTATCTAATCCTGTTTGATCCCCACGCTTTCGTGCCTGAGCGTCAGTTGCGAGCTCGTGACCTGACTTCTCGATCGGTGTTCTGTGACATATCTAAGCATTTCACCGCTACACATCACATTCCGGCCACGTCTATCGCACTCTAGTCCTGCAGTATCAAAGGCACGATTGGAGTTGAGCCCCAACTTTTCACCCCTGACTTACCGATCCGCCGGCGCACCCTTTAAACCCAATAACTCCGGTAAACGCTCGTACCCCCCGTTGTCGCGCGGCTGCTCGCACGGAGTTCGC
+
A<CCCGFGG7FGFFFG9CFGFGFGGGGGGGF@FGGGGGGGGGGGGGDG@FGGGGGGGFCGGGGEFFCGGGGFGGGGDGGGGE8BDEFFDGGFGGGDGGGGGBEG,<EFFFGGGGGGG=5@CEF9FFFGGGGGADGDDDD>=DFGFGAF5CDBGGGGAF,=>==>F+9C+@,3=5?E5?@06,413CEFB6FA5>DFEFFEEGEDF5>D58CC@9)3-6*755((6(.(,=1,2;)9)4CG?<286<2996)(()-:(-(--1,(1,4--3(((,.(((-(-(4(33)-7((())//2)(,
@M02996:162:000000000-B87FG:1:1101:21626:9494 2:N:0:ACTGAGCG+ACTGCATA
GACTACTCGGGTATCTAATCCTGTTCGATCCCCGCGCTTTCGTGCCTCAGCGTCAGTTGCGGCTTGGTGACCTGCCTCCGCCATCGGCGTTCTGTGCGATATCTATGCATTTCACCGCTACACCGCACATTCCAGCCACCCCAAACGCACTCAAGCCCCCCAGTTTCGACTGCAATTACGGGGTTGAGCCCCGGACTTTCACCGCCGACTTAAGTGGCCGCCTACGCCCCCTTTAACCCCAATAAATCCGGATAACGCCCCCCTCCTCCGTTTTACCGCGGCTGCTGGCCCGGAGTTAGC
+
CCCCCGAEFGGGGGGGGGGGGGGGG<F,@CEGG:FGGGGGGGE<FFGGGGGGGGGGGGCF@FD+@@F<<FFF<EGGF=FGG,@4@CF+CFGF?F@,,BEG7@GGG9EGGGGGGGGGG@BCDEGG8:::CFFGG@8+=,@E>:0++6:F?D?CFGG::*@>@EFGGFG*;B*9@A*:*+9)65CGFG;F@?F(8))(.>FE5<@(()((-7C249)*)0>4271(4<0(-:91>B2<)3EGF04:F):<43)(().9--(-(1((13(,.(().(.43:740391:?:?(((()0**0624
@M02996:162:000000000-B87FG:1:1101:24825:9505 2:N:0:ACTGAGCG+ACTGCATA
GACTACACGGGTATCTAATCCTGTTCGATACCCACGCTTTCGAGCATCAGCGTCAGTGGCGCTACAGTAAGCTGGCTTCCCAATCGGAGTTCTTCGTCATATCTAAGCATTTCACCGCTACACGACGAATTCCGCCTACTTCCTGCGTACTCAAGTGCTCCAGTTCGCGCTGCAGTGCAGACGTTGGGCGCCTACATTTCACAACACGCTTAAAGCACGGCCTACGCTCCCTTTAAACCCAATAAATCCGGATAACGCCCGGACCTTCCGTATTACCGCGGCTGCTGGCACGGAATTAGC
+
CCCCCGGGGGGGGGGGGGGGGGGGGGGGGGGFDGGGGGGGGGGGGGGGGGGGGGGGGGGGGGGGGGGGGGGGGGBFFGGGGGGGGGGGGGGGGGFGFGGGGFFGGGGGGGGGGGGGG:@CCEGGGGGEGGGGGGGGGGFGGFFGGGFFEGFEGGGFGGGGGGFEFFGGGGGFGFGGFGFF>DEGGGFGF;EAFFGFFFFFFGFEFA@=BEDFEF3;=FG;=9@FDFF16E?:FDAAB>GEFFF)/6)627.4:769.----146C8A:B:53.46<6(-,-496::>03?36).*;2)5(
@M02996:162:000000000-B87FG:1:1101:11872:9508 2:N:0:ACTGAGCG+ACTGCATA
GACTACAGGGGTATCTAATCCTGTTTGATCCCCACGCTTTCGTGCCTGAGCGTCAGTTGCGAGCTCGTGACCTGACTTCTCGATCGGTGTTCTGTGACATATCTAAGCATTTCACCGCTACACATCACATTCCGGCCACGTCTATCGCACTCTAGTCCGGCAGTATCAAAGGCACGATTGGAGTTGAGCCCCAACTTTTCACCCCTGACTTACCGATCCGCCTGCTCACCCTTTAAACCCAATAAATCCGGATAACGCTCGTATCCCCCGTATTACCGCCGCCGCTGGCACGGAGTTAGC
+
CCCCCGGGGGGGGGGGGGGGGGGGGGGGGGFCGGGGGGGGGGGGGGGGGGGGEGGGGGGGGGGGFGEGGDFGGGGGGGGGGGGGFGFGGGGGGGGGGGGGGFGGGGGGGGGGGGGGGADGDFGDFGGGGGGGGGEDGGGGGFFGGGDGEGA8@DDAEGGEEE@FGFGFGDGFGFFE>GCFGFFFGGEFFEF@>DDBEGFFFGF2594BEFF4:F=?>?<(4/3=;(79;FDFGFE?>=FG@03EFCC<C1703)64-,-.-1405))(4;1(((.)6:6((4(30(-4<:>()022:))-
@M02996:162:000000000-B87FG:1:1101:21635:9511 2:N:0:ACTGAGCG+ACTGCATA
GACTACTCGGGTATCTAATCCTGTTCGATCCCCGCGCTTTCGTGCCTCAGCGTCAGTTGCGGCTTGGTGACCTGCCTCCGCGATCGGCGTTCTGTGCGATATCTATGCATTTCACCGCTACACCGCACATTCCAGCCACCCCAAACGCACTCAAGCCCCCCAGTTTCGACGGCAGTGACCGGGTTGAGCCCGGAAATTTCACCGCCGACTTAAGGGGCCGCCTCCGCACCCTTTAAACCCAATAAATCCGGATAACGCCCGCATCCTCCGTATTACCGCGGCTGCTGGCACGGAGTTAGC
+
CCCCCGGGGGGGDEFGGGGGGGGGGGGGGGBFGGGGGGGGGGGGGGGGGGGGGGGGGGGGGGGGGDGGGGGGGGGGGGGGGFFGGGGGGGGGGGGGGGGGGEGGGGGGGGGGGGGGG>BDG@FGGGDGGGGGGGGGGGGGGFFGGGDEBC5@FGGGGGGGGG=FGFG>FGGA86DFFGEFGGGD736F@FGBFEGFFGFBBGFF>F;(4>DFFFFF9>G677((.(437E?,98A<>BFC?6:?FFFA99>6?F<7--(--1(-),).3148?B<4A<1(--,4:>?.8(805)2CC><6
@M02996:162:000000000-B87FG:1:1101:21618:9513 2:N:0:ACTGAGCG+ACTGCATA
GACTACTCGGGTATCTAATCCTGTTCGATCCCCGCGCTTTCGTGCCTCAGCGTCAGTTGCGGCTTGGTGACCTGCCTCCGCGATCGGCGTTCTGTGCGATATCTATGCATTTCACCGCTACACCGCACATTCCAGCCACCCCAAACGCACTCAAGCCCCCCAGTTTCGACGGCAGTGACCGGGTTGAGCCCGGAAATTTCACCGCCGACTTAAGGGGCCGCCTACGCACCCTTTAAACCCAACAACTCCGGATAACGCTCGCATCCTCCGTAGTACCGCGGCTGCTGGCACGGAGTTAGA
+
CCCCCGGGGGGGGGGGGFGGGGGEFGGGGGCFDFGGGGGFGGGGGGGFGGGGGGGGGGGGGGGGGGGGGGGGGGGGFGGGG>F@DGGGGGGGGGGGGGGGC>DGGGGGGGGGFGGGGAFGGFCGGGGGGGGGGGGGGGGGG>DDGFAFBGDFDGGFGGGGGGAFBBFCCE5::?GCFFCFGEEE>DFG8FF6BEC>AE=<AG7<>B99>7DD5F)<>>)4:4(3<42(4?61539<A7EE:?0:7.)4940((062-(--,9(,)(45.,-((4.)-(-((,--444?((538)*/2)-)
@M02996:162:000000000-B87FG:1:1101:14474:9517 2:N:0:ACTGAGCG+ACTGCATA
GACTACTAGGGTATCTAATCCTGTTTGCTACCCACGCTTTCGCGCCTCAGCGTCAGTTATTGTCCAGCTAACCGCCTTCGCCACTGGTGTTCTTCCTAATATCTACGCATTTCACCGCTACACTAGGAGTTCCGTTAGCCTCTCCAACACTCAAGAACGTCAGTTTCAAATGCAGACACGAAGTTGAGCCTCGTGCTTTCACATCTGACTTGATGTCCCGCCTACACGCCCTTTACACCCAGTCAATCCGGATAACGCTTGCCCCCTACGTATTCCCGCGGCTGCTGGCCAGTAGTTAGC
+
CCCCCGGGGGGGGGGGGGGGGGGGGGGGGGGFEGGGGGGGGGGGGGGGGGGGFGGGGGGGGGGGGGGGGGGGGGGGGGGGDFGGGGFFGFCFGGGGGFGGGFGGGGGGGGGGGGGGGADGGFGGGGGFGGGGGGGGDEFGGFFFGGBFFGFDGGGGGGGGGGFFGFGGGGGFGFGGFGDAEGGFGGFGEG,8@CFDFFFE=EC;=BEEEFGF*+7BEFGA5:>DFFF>@FB>CE4858FG@F=)2)?>;;>(()/>/(,/(1(5769,((..)(.-)423-((,44:B?0,(0/3<<6--
@M02996:162:000000000-B87FG:1:1101:16259:9522 2:N:0:ACTGAGCG+ACTGCATA
GACTACAGGGGTATCTAATCCTGTTTGATCCCCATGCTTTCGTGCCTCAGCGTCAGTTTATGCCCAGATAGCCGCCTTCGCCTCCGGTGTTCTACCCAATATCTACGAATTTCACCTCTACACTGGGTATTCCGCTATCCTCTACATCACTCTAGCCGCACAGTCATAATGGCAATTCCAAAGTTGAGCTCTGGCATTTCACCACTATCTTATACAACCGCCTACACACCCTTTACGCCCAGTAATTCCGAACAACGCCCTCCCCCTTCGTATTCCGGCGGCTGCTGGCAGTAAGTTTGG
+
CCCCCGGGGGEGGGGGGFGGGGGGGGGGGGFFFGGGGGGGGGGGGGGGGGGGGGGGGGGGGGGGGGGGGGGGGGGGGGGGGGGGGGGGGGGGFFGGGGGGGFGGGGGDFGGGGGGGG:DFFEFGFGGGGGGFGGGGGGGGGB7DGFEGFGFFGFCFGGGGEGFFGFGGGGGBGFFEFGEFGGFGGGEFF==AAFGDBFCC@E6CC68*:BFEEFEBCAD54::>40)*0>>=C@EEF=FEF(0*=7.716:;9B@G..((,/6;C2(244....).(--(,--462:36(((1*30+.)(
@M02996:162:000000000-B87FG:1:1101:8163:9536 2:N:0:ACTGAGCA+ACTGCATA
GACTACAAGGGTATCTAATCCTGTTTGCTCCCCACACCTTCGCACCTCAGCGTCAGTCATCTGCTGGAAACCTGCTTTCGCCATTGGTGTTCTTCCAGATATCTACAGATTTCACCCCTACACCTGGAATTCCGGTTCCCCCTCAGCGACTCTAGCCGGATAGTTCTCAATGCAGTTCCGGAGTTGAGCTCCGGGATTTCACACCAAGCTTGCCCAGCCGCCTACATGCCCTTTACGCCCAATATTTCCGAACAACGCTCGCACCTTACGTTTTCCCGCGGCTGCCGGCACGTAATTAGC
+
CCCCCGGGGGGGGGGGGGGGGGGGGGGGGGGGGGGGGGGGGGGGGGGGGGGGGGGGGGGGGGGGGGGGGGGGGGGGFFGGGGGGGGFGGGGGGGGGGGGFGFGGGGGGGGGGGGGGGAFGFFFGFGGGGGGGFGGGGGGGGFFGGGEG>DDAGDGGGG6CCGDCEFGGGFGFGFFGFGFFECCEDCE?EEFCBF9AAGFCEGFEFF>BFFGDFF););F:=585B7?*8?>@G@E4((4:@63;+1713/.:;:@5(-(49DB1/.8<?3,(.:)))4(-,((,,((-1(((0)*2+-.4
@M02996:162:000000000-B87FG:1:1101:16247:9537 2:N:0:ACTGAGCG+ACTGCATA
GACTACAGGGGTATCTAATCCTGTTTGATCCCCATGCTTTCGTGCCTCAGCGTCAGTTTATGCCCAGATAGCCGCCTTCGCCTCCGGTGTTCTACCCAATATCTACGAATTTCACCTCTACACTGGGTATTCCGCTATCCTCTACATCACTCTAGCCGCACAGTCATAATGGCAATTCCAAAGTTGAGCTCTGGCATTTCACCACTAACTTATACAACCGCCTACACACCCTTTCCGCCCAGTACTTCCGGACAACGCTCGCCCCCTTCTGATTACCCCCGCTGCTGGCACGACTCTTGC
+
CCCCCFFGGGEG,EFGGFFGGGGFFGGEFGGGFGGGGGGGGGGGGGGGGGGGGGGGGGGCGGGFGGGGGGGGGGGGGGGGGGGGFGFGGGGGFEFGC<FFEFGGGGGGDFGGGGGGF:?AFDFG9FEB:FGGGGGGGEDFFEFFGBEFFGFFFFGGFEEGEG<BFFGFGGGFGF+AFGEFGCGGGGEGF8DAA5CCFGFFFG@@C6))39B:;@;;*@C@E57>=):7>EF29E/*52CEF9>CA5?70()/()/9..(/3C>079BB<))).66>9((((-,36>?0<1?07)**3)-4
@M02996:162:000000000-B87FG:1:1101:8143:9539 2:N:0:ACTGAGCA+ACTGCATA
[truncated: 63,385,055 more chars]
