# Supplementary material for: Long-term storage of feces at −80 °C versus −20 °C is negligible for 16S rRNA amplicon profiling of the equine bacterial microbiome
Source: PeerJ. 2021 Mar 9;9:e10837. doi: 10.7717/peerj.10837 (PMC7953882; doi:10.7717/peerj.10837)
Supplement: Supplemental Information 22 [file peerj-09-10837-s022.zip › SI_2014_16S_L06_L001_R1_001.fastq]

@M02996:162:000000000-B87FG:1:1101:12100:1976 1:N:0:ACTGAGCG+GTAAGGAG
CCTACGGGTGGCAGCAGTAGGGAATATTGGGCAATGGAGGCAACTCTGACCCAGCCATGCCGCGTGAAGGAAGACGGCCCTATGGGTTGTAAACTTCTTTTATCGTAGAGTAAACCTGGCCACGTGTGGCCAGCTGAGAGTATACGAGGAATAAGTATCGGCTAACTCCGTGCCAGCAGCCGCGGTAATACGGGGGATACGAGCGTTATCCGGATTTATTGGGTTTAAAGGGTGCGCAGGCGGCTCGGTAAGTCAGGGGTGAAAAGTTGGGGCTCAACTCCCATCGTGCCTTTGATACTG
+
-8BCCD8510)=;8=;;==<;8;CEEFGFE8FGGGGGGEGGGGFFGGGGEEFFFGGGEFDFEGEFG>CCFF,FFGGCCCCFEFGG?F:FFFGG?FB?CEAEAAFDBBD:FAE9?EAE@ECA,A:?=@?+DD,8:E8,,,5@FD9D8+>+8,@?,D,@CFE>DFC8@EDCC>+;D7CE7CCEC>9CC47C,:*8475)7*0:C=3?GD;AFFCD5>CF>FG=FCDE37:<?C>?62B>FFD356)-750><(9.5)-(5<39)4))5)-7,/((,>:??)8))()(441<BAA4A<)0).-
@M02996:162:000000000-B87FG:1:1101:10198:1983 1:N:0:ACTGAGCG+GTAAGGAT
CCTACGGGGGGCAGCAGCTAAGAATATTCCGCAATGGACGAAAGTCTGACGGAGCGACGCCGCGTGGATGATGAAGGCCGGAAGGTTGTAAAATCCTTTTATAACTGAGGAATAAGTAAGGTGAGATAAACGCCTTATGGTGACTGTAGGTTATGAATAAGCAACGGCTAATTACGTGCCAGCAGCCGCGGTAACCCGTAAGTTGCGAGCGTTGTTCGGAATTCTTGGGCGTAAAGGGCTTGTCGGCGGTTTTGCAAGCTTGGTGTGAAATCCCGGAGCTTAACTCCGGAATTGCCTTGAT
+
-8BCCD=510)88889::9:9:::CFGGFF8FFGFGGCEG7CB><CFFFA?:+CFB@>@=@CGGGG77>FGFGFFG83>*@@<FDFD,F,@@B8,?>CF<,@,,8?C,7*,3,3,,7,@,,7<,*2+,,,?*34=89;+:?B+?<+>B@+;C9:@++<>70>++;**:7?+0C9CF@*::CC:5607575):?D9+079)1*<7<:)))75CC3><::G*)26*29+90)90(((144)*.).*-)70)(4>172))+1565050:044-0).4)*)-,.(*))).21(((,5)))0.)))
@M02996:162:000000000-B87FG:1:1101:8037:2010 1:N:0:ACTGAGCG+GTAAGGTG
CCTACGGGTGGCTGCAGTGAGGAATATTGGTCAATGGACGGAAGTCTGAACCAGCCATGCCGCGTGCATGAAGACGGCCCTATGGGTTTTAAACTTCTTTTGTGGTGGAGCAATAAGGCGTACGTGTACGTCGTTGAGAGTACATCACGAATAAGCATCCGCTAACTCCTTTCCAGCAGCCGCGGTTATCCTGAGGATGCGAGCGTTATCCTGATTTATTGGGTTTAAAGTGTGCGTAGTCTTTGCAGCATGTCAGTGTTTTAAGCCCGTTTCTTTTCTCCGTTACTTCCTTTGATATTGT
+
CCCCC5>5:0);==8===;;;;,,C,CF,-CF,,CC<,;++,,+CFF,6,;C,AE@,;,6C@C@C:B,,,,,9,:@,+77BAC6,,:=,:,,,9A,5<C@A,B,+:+++,4+,:,,,,,+8+6+8,8,7+64++8,+3,,86,,33,83++8=,7=3=D,3=C++5<<<,7,55,,3,,1:*9**3**;,2,1+,*);*))*/)*:8);F7+*+2:C)CC+,*2:=++)+++1)/0305*.:)1)**)0,)/.6)))+*.()))-).-),9(,61+*.))-)()(-5).54<<)..*).).
@M02996:162:000000000-B87FG:1:1101:9073:2026 1:N:0:ACTGAGCG+GTAAGGAG
CCTACGGGTGGCAGCAGTGGGGAATATTGGGCAATGGGCGCAAGCCTGACCCAGCAATGCCGCGTGAAGGAAGAAGGCTTTCGGGTTGTAAACTTCTTTTAAGTGGGACGACAATGACGGTACCACTTGAATAAGCTCCGGCTAACTACGTGCCAGCAGCCGCGGTAATACGTAGGGAGCAAGCGTTATCCGGATTTACTGGGTGTAAAGGGCGTGTAGGCGGGACATCAAGTCAGATGTGAAAGCACGAGGCTCAACTTCGTGTCTGCATTTGAAACTGACGTTCTTGAGTGTTGGAGAG
+
68ACCA851))=;8=6;==;;88BCFGGGFCGGGGGGGGGGGGCEGGGGFGGGFFFGDFEFEFEFFCDCFGCGFGGCCFCFGCGGGFCF9FFG?FEFFGE<<,,A<FFFG>C@CFG9?@7?7CA,A>,3?,C:9=B6>D=+@CF8>EEGGGCFFFCC89>D7:>:;55BD;A?E,AC6CECC6?EC?<CCF8C)AEA7@AFD5;CD4A7:C>C>DCD?GC@GG3*7/:<47*.<2B4-92->2?<?44136D>63>2C:99>12?<>4?2*4))7<7<<))9(-,4?9:2268-)()).(4
@M02996:162:000000000-B87FG:1:1101:8038:2028 1:N:0:ACTGAGCG+GTAAGGAG
CCTACGGGTGGCTGCAGTGAGGAATATTGGTCAATGGACGGAAGTCTGAACCAGCCATGCCGCGTGCAGGAAGACGGCCCTATGGGTTGTAAACTGCTTTTTTGGTGGAGCAATAAGGCTTACGTGTACGTCGTTGAGAGTACATCACGAATAAGCATCGGCTAACTCCGTTCCATCAGCCGCGGTAATACTGAGGATGCGATCGTTATCCGGATTTATTTGTTTTAAAGGTTTCGTAGGCTGTTCAGCCAGTCCTAGGTTAAATCCCGTTTCTTCACCCCGTCACTTCCTTTGATT
+
ACCCCFF=:0)===8;===;;;,;C,CF,-CF@,CCC,C7:7C7CFG<E9CD,FFD6CC6C@FFFEE,,9,,4,C:7786C4CC,,:?+@C,,9C,9CEEE,>++:4++,44,:,,,,:,A,A+A,@44+@=++8,+,,,8>;,73,C+++@>,3=BAF7+;>7,4=D7+@,3@,,7,,4@39@*;*/=,=,5+,*);20)/*2*;;8=CF*)):<C)CF+2+2:;+*1+*27)65::F*.2(8)1*)*(.).))))+*.)*).)6:,)(9(,./+*.).()-((-.).45>>46.*
@M02996:162:000000000-B87FG:1:1101:15447:2059 1:N:0:ACTGAGCG+GTAAGGAG
CCTACGGGAGGCTGCAGTGAGGAATATTGGTCAATGGGCGCGAGCCTGAACCAGCCAAGTAGCGTGAGGGATGACTGCCCTACGGGTTGTAAACCTCTTTTGTTTGGGAATAAAGGAGCCTATGTGTAGGCTTTTGCATGTACCTTTCGAATAAGCATCGGCTAATTCCGTGCCAGCAGCCGCGGTAATACGGAAGATGCGAGCGTTATCCGGATTTACTGGGCGTAAAGGGCGCGTAGGCGGCGAGGTGTGTCAAGTGTGAAAGCTCCGGGCTCAACCCGGAAAGTGCGCGTGACACTG
+
-8AACB=:81)=;;=;;==;;;;CFFFGGFGGGGGGGGGGGEFCEEGGGFGGGFFFFEFCEFGGFGGECEFFGFG9EECFFEDFG7FCGFEFFEDF?EF?B<F8,<BCFCGC9A9E88DCF8??F9C@F9DF8EGGFCAFGGEG9ECGEC8EGDFFGFFGCGG7AAFEAE===D,@DFECFDD?@D5>F7@5>AG*A8:385CAE5BBFFGGGFBCFC7F6FF<5BC5=AC:603B;B>*3937983011)84<2)4:::4?A<),.8:6D12-><6:?<67-1(4<).1((-3:(0..,
@M02996:162:000000000-B87FG:1:1101:17152:2089 1:N:0:ACTGAGCG+GTAAGGAG
CCTACGGGGGGCTGCAGTCGAGGATCATTTGCAATGGGCGAAAGCCTGACAAGGCGACGCGGCGTGGAGGATGAAGGCCTTCGGGTTGTAAACTCCTGTCATAGGGGAACAGGCGATCCGACCCAATACGTCGGTGAGTTGAGTGTACCCTAAGAGGAATTGGCGGCTAACTCTGTGCCAGCAGCCGCGGTAATACAGAGGCCAAGAGCGTTGTTCGGATTTACTGGGCGTAAAGGGCGCGTAGGCGGTCTTGCGTGTCAAGGGTGAAATCTCCGGGCTCAACCCGGAAAGTGCGCTTGAA
+
88ACC?>=1))88889:::888=@=A<C5-@FGGGGFFFGFGGEFGGGGFGG,?B=B@EE+=@C@FE:FGFFGGGGGGGGGGGGGGGGGFFGGFGFGGFC9F@FFFEEGGGC*<CCFFGGGEGGFCB<CFGGECEEGGF?7ED<FFEGGGGGGGG@C6C+22<CECD5E@:2:+<AEFFGFGFFFFDGGG5C:8CFBF7:DGC@DF:FFB9/>@5CDBC379?7C?EFFE<E:(6B?<@C914B:@DFC>F=A412:179<6)4(-:2@4:)6-5:52-48*87:>06(24)-5330-825
@M02996:162:000000000-B87FG:1:1101:13064:2100 1:N:0:ACTGAGCG+GTAAGGAG
CCTACGGGTGGCTGCAGTCGAGGATCATTTGCAATGGGCGAAAGCCTGACAATGCGACGCGGCGTGGAGGATGAAGGCCTTCGGGTTGTAAACTCCTGTCATAGGGGAACAGGCGATCCTACCTAATACGTAGGTGAGTTGAGTGTACCCTAAGAGGAATTGGCGCCTAACTCCGTGCCAGCAGCCGCGGTAATACAGAGGCCAAGAGCGTTGTTCGGATTTACTGGGCGTAAAGGGCGCGTAGGCGGTCTTGCGTGTCAAGTGGGAAATCTCCGGGCCCAACCCGGAAAGGGCGCTGGAA
+
-8AAC?=5:)1==8=;;=;8886@CF6C,-<CFCGFGGGEEGGEGFFGGGGG,9:@BFEE+@FE@EFBDEEFGGGGGGFGGGGGGGGDFFFGF@EFFGFE9F,EBECEFFGFFGEE:DGGDFGFFFF9FFGCGGDFFFF9,E8,,@DFGFGFC@9<86*,,3,@F*=**>DCC,=CFDEFFCFFGFCGDC):C+<EFF76CD5=/;AFA:1/9057D>:D>+0:<BFC2>)7::AFF?EG714><F:95>:*66613*9)666<)4<>74>)53>EB>-9?>6?8>F9-(,(,-4()(-..
@M02996:162:000000000-B87FG:1:1101:11463:2130 1:N:0:ACTGAGCG+GTAAGGAG
GCTACGGGTGGCAGCAGTGGGGAATATTGGACAATGGGGGAAAGCCTGATGCAGCGACGCCGCGTGAGTGAAGAAGTATCTCGGTATGTAAAGCTCTATCAGCAGGGAAGAAAATGACGGTACCTGACTAAGAAGCCCCGGCTAACTACGTGCCAGCAGCCGCGGTAATACGTAGGGGGCAAGCGTTATCCGGATTTACTGGGTGTAAAGGGAGCGTAGACGGTTTGGCAAGTCTGAAGTGAAATGCGGGGGCTCAACTCCGGAACTGCTTTGGAAACTGTCGAACTAGAGGGCAGGAGAG
+
-8AACB55=00;;8=6;==;;88@@EEGGFFGGGGFGGEGEGGFGGGGGFFGGFECFCECF@FE@CCCFFFCFFFGC<FFFGGGFFGGFBFFDFFGGDEECFFAEEEDFEFFFGDGFGG7FCFGGG?FCFCEF9EGGGGGGGDGFFDGGGGGGGGEFFCFG>CEE85CFFFFDF>CGGEDCF;):>7DGGFGGFCE47>A@<FAEC?F?8C:5BEGG29<FGEDGFGGBFD@>B9=AA925:9*.9@>G(7>((87<C*3:)4?1>0)*)265(0<??9AAFF0:::359>(8??37-4(4
@M02996:162:000000000-B87FG:1:1101:16150:2168 1:N:0:ACTGAGCG+GTAAGGAG
CCTACGGGAGGCTGCAGTGAGGAATATTGGTCAATGGGCGAGAGCCTGAACCAGCCAAGTAGCGTGCAGGATGACGGCCCTACGGGTTGTAAACTGCTTTTGCGCAGGGATAAAAAAGCCCACGTGTGGGCTCTTGCAGGTACTGCGGGAATAAGGACCGGCTAATTCCGTGCCAGCAGCCGCGGTAATACGGAAGGTCCGAGCGTTATCCGGATTTATTGGGTTTAAAGGGGGCGCAGGCGGAGATGAAAGCCAGCCGGAAAAACGGGGGGCTCAACCCCATGGACGGGTGGGAACTGAA
+
-88?C@8=5:18=;8;;==;;;;C;CCFEFFEAEFDFFFEFECCFFEFFGFFFECCAFECEEEC@FFFGGGGFFCFGGGG,F<BCGF7F?AFFGGGGFFFFGGGFGBDCD:?FGFGGGGGGGGGGGGGGGG8DGGGGGGGGGG,CDE7CEG>FGEC:89>>9@BFEGGGF8FGG74DCCFGD?6C:CD++@EC3=EF6>AC>EBE57@@=FGDE5*797:@EF9:)CC>FFB077@6971,>30,0))*.)0,,42:*1((<92((3(849;9,899(3<FB1(.))(,--(-41,05))-
@M02996:162:000000000-B87FG:1:1101:11777:2178 1:N:0:ACTGAGCG+GTAAGGAG
GCTACGGGTGGCTGCAGTGGGGAATATTGCACAATGGGGGAAACCCTGATGCAGCAACGCCGCGTGAGTGATGAAGTATTTCGGTATGTAAAACTCTATCAGCAGGGAAGAAGATGACGGTACCTGACTAAGAAGCACCGGCTAAATACGTGCCAGCAGCCGCGGTAATACGGAGGAGCCGAGCGTTATCCGGATTTATTGGGTTGAAAGGGTGCGCAGGCGGCGCTTGAAGTCAGTGGTCAAATCTGGAGGCCCAACCTCATCCCGCCATTGATACGGGACCCCTTGATGGGGGTTAGGG
+
88A?CD=)1)1;;88;;==;;788;C@EFGGFGGFEFGGEEEFGGGFFFEFAFACEFGEGECFC@CFEFFFGGFFECEF?9FFGBFFGGGGGGGGGGFEEDFGFCECBFGGGGGGGGGGGGGGGGGFGGGGGFGGGGGFGGGEGGGGGGGGGGGGDDF9<D>CCE@ECGC;CD8>CC*7::7?BCC<G4<CCCE:=AF>@:=F83)/@88CE9AEDC>CDDGGD5)**(029))6?)6:222,167*)*).7((,-,CD0:@644::6.(/.62*+1(-(()((,((.-))),,34)-.(4
@M02996:162:000000000-B87FG:1:1101:23220:2185 1:N:0:ACTGAGCG+GTAAGGAG
CCTACGGGTGGCAGCAGTGAGGAATATTGGACAATGGGCGGAAGCCTGATCCAGCCATGCCGCGTGCAGGAATAAGGCCCTATGGGTCGTAAACTGCTTTTGTTGTGGAGCAATAAGGTCTACGTGTAGACTGATGAGAGTACACAGCGAATAAGCATCGGCTAACTCCGTGCCAGCAGCCGCGGTAATACGGAGGATGCAAGCGTTATCCGGATTTATTGGGTTTAAAGGGTGCGTAGGCGGCTTGGCAAGTCAGAGGTGAAAGCCCGGAGCCCAACTCCGGAACTGCCTTTGATACTGG
+
-8ABCB8):1);;88;;=;;;;;CCE9FGGGFGEGCFGFEDGCEEAEFGFEFGFEFFGFGGCFC@FFFGGGGDEFGGFGGCE<EFGGGGGEFGGFGGFFGGGF<ABCEFF8FFAEFFG7CEFGFAFGGGGGFFFDDFGGF@DGGGGGGGGG8FGGGGFCFGGGGGGGGGGGGGGGFGFFGGGFDGGGGGGGGGFGGF;CFFGGFGGFE=AFGGFF367CDFGGCEBGGFFGFF?FE:3>>?GB<(.>:C?D5).646CF23@BB<:??E>9;;:3CF(.5>BF?>1042(..)4647)4>0
@M02996:162:000000000-B87FG:1:1101:21682:2244 1:N:0:ACTGAGCG+GTAAGGAG
ACTACGGGTGGCTGCAGTGAGGAATATTGGTCAATGGACGGAAGTCTGAACCAGCCAAGTCGCGTGAAGGATGAAGGTATTATGTATTGTAAACTTCTTTAGCAGTGGAGTAATAAGGGGATCGCGATCCCTGATGCAAGTACACTGAGAATAAGGATCGGCTAACTCCGTGCCAGCAGCCGCGGTAATACGGAGGATCCGAGCGTTATCCGGATTTATTGGGTTTAAAGGGTGCGCAGGCGGCTTGTTAAGTCAGTGGTTAAATCGGGACGCTCAACGTCATCACGCCAGTGATACTGGG
+
-88ACA=5=)0;=8=;;==;;;;@CE9CEDEFADE@DFFCDECCC<CEDFFEFA;CCFECF@@@6@BFFGFFECEEF@FE9E@E6EFEFF?DDGGGG9EFGGGGE9ACFG:?F<FGGGGGG:FFGGG+DFGFFGGGGGGGGGGGGGGGGGGFGGFCD6ABCD=EGG8EGEEGGGGGEFFFE>@?E?DGCGGGGFGGF4FF>CEDCC???>@EC>5**9>:@FC5=5CCEFFF@FFFFFFDFGB5(.)4*6<F)--6)<<<(995)<?(<67>>-):=(8(4>(6)2:<:>(542)5@)67(
@M02996:162:000000000-B87FG:1:1101:20118:2269 1:N:0:ACTAAGCG+GTAAGGAG
GCTACGGGCGTGCAGCAGTGAGGAAGATGGGGCAAGGGACGGAAGGCGGAACCAGCCAAGGCGAGGGAAGGATGAAGGTATGAGGTATTGGAAACTTCTTTAGCAGTGGAGGAAGAAGGGGAACGTGATCCCCGATGCAAGGACACTGAGAAGAAGGAGCGGCGAACTCCGTGCCAGCAGCAGCGGTAATACGGAGGATCCGAGGGTAAGCCGGAGTGATGGGGTTGAAAGGGGGGGCAGGCGGCTGTTGAAGTCAGGGGGGAAATCGGGAGGCCAAACGTCAGCACGCCATTGATACTGG
+
--,6@?==)1)786;;6;,;6C<6<C<,;;F@;:8:@@C,8::@EC:+67@8:4@:,:<C,,7+8+@=AC:<599,CE,B,AA,9:?,,CC=?DE,,,,,BFGGFG,:=CF:CF,AEGGGGG+=F+@D,:@FFFE+BEGCF+@>FC,@EDDF,@:@CF33>7>*<CC;C,=*2B;?E5:CF*8.8C*9C9;B:ACEED*7*9>>*7))0*201>3/1(0*02771./269:F:09)-3.9>)-0(.7,*-5/9)6-6*/40),48)48)-1(4()*0.(4.7860::4(4(()...*..5:
@M02996:162:000000000-B87FG:1:1101:15023:2288 1:N:0:ACTGAGCG+GTAAGGAG
GCTACGGGAGGCAGCAGTGAGGAATATTGGTCAATGGGCGAGAGCCTGAACCAGCCAAGTCGCGGGAGGGAAGACGGCCCGATGGGTGGTAAACCTCTTTTGCCGGGGGATAAAGTCTGGGATGCGTCCCAGGTTGCAGGTACCCGGGGAATAAGGATCGGCTAACTCCGGGCCAGCAGCCGCGGTAATACGGAGGATCCGAGTGTTATCCGGAGTTATTGGGTTTAAAGGGTGCGCAGGCGGGGGATCAAGTCAGTGGTGAAAGGGGGCGGCGCAAGCGTAGCAGTGCCGGTGAAACGGG
+
68AACA==810888=;;<=;;;CC@C@FDDEAA<CCCCFCED@CDE8EDFF<CAC:CFD6C@8@+@C@FDDGECCCEFGG+8+?CGB+@@@DEFG,E?,F<EFG>FEDDC@=EFG,E,@FGF<CBF@FEEGF*@9DCFFFFE@FFEG7EGG:EGC9?:6<88;BFF@EGC*=<5A:BEC6=<>>E19C2A7FC5EE>29779C.;0*914CEC>.9*)**1<:**0<748CF.:?D>3><9G9)4B5,*4:F)-6:.?F4<F4A4(8(5(>>F(.:5(-3(07(6)).6)-((--59),4<
@M02996:162:000000000-B87FG:1:1101:18715:2298 1:N:0:ACTGAGCG+GTAAGGAG
GCTACGGGTGGCAGCAGTGGGGAATATTGGGCAATGGAGGCAACTCTGACCCAGCAACGCCGCGTGAATGAAGAAGGCCTTCGGGTTGTAAAGTTCTTTAATTGGGGACGAAGAAAGTGACGGTACCCAAGGAATAAGCCACGGCTAACTACGTGCCAGCAGCCGCGGGAAGACGAAGGGGGCAAGCGTTGTCCGGAATGACGGGGCGGAAAGGGAGCGGAGGGGGCGCAACAAGGTAGGAGGGAAATCCCGAGGCTGAACCGCGGAACGGCTTGAAAAACTGTGGTGCTGGAGGGAGGGG
+
-88?@A=5=00;;8=;;;=;;88@;C,,CCG8@<CCCCFDFCAFFF9ECFECCECECFEFC@@@6@CDCEDFEADFFGF8<<DDEB?F:FG<?<5AD?,CF9?CCFCECFGEGGGGG,EFGGGCGGGFFFFGGG8EFGGFFGGGEEGGG9E@E,>@6D98@?D@CECE*>C*;CE*=7C*:<::;C<D9*:1>ACEFG3?FC*88C5D3>DCCFD571>)7:7):7/74>C5?1<4<.792C0B4<7):7?@B>>24*/.(7(,4649>1D>(()*0.64()6))(,-.))((42()(331
@M02996:162:000000000-B87FG:1:1101:19454:2299 1:N:0:ACTGAGCG+GTAAGGAG
ACTACGGGAGGCTGCAGTGAGGAATATTGGTCAATGGGCGGAAGCCTGAACCAGCCATGCCGCGTGAAGGAATAAGGTCCTATGGATCGTAAACTTCTTTTGAGCGGGAGCAATAAGGCGTACGTGTACGCCGATGAGAGTACCGTTCGAATAAGCATCGGCTAACTCCGTGCCAGCAGCCGCGGTAATACGGAGGAGGCAAGCGTTATCCGGATGTATTGGGTTTAAAGGGTGCGTAGGCGGTGGGTCAAGTCAGAGGTGAAAGCCCGGGGCTCAACCCCGGAACTGCCTTGGATACGGG
+
88A?C@=88:1=;;=;;;=;;;;@6@6CCDFEDAFCFFFCDCCDFF8EFGE@@ACCE<CFE@@@6@FEGGFFA=EFFBFG,AFEFG<FEEEFFGCDF9?EFGGGGGDDCGGFG?FGGGGGGGGGFGGGGGGGGGCEGGGGGGGGGG6DEGG8EGFCF9FCCD:EFG,DFE8CGFGCDFFF?8:>E/CDDGGGDBGGFCGFGGGFE>>F)@GGCD5)96*09CF915?CBFCD8BFF18@CD)304)7(28>F26)49CF4?FBFF?F?EBD>0-7@=3163@BF96)58?)))..)7:(46
@M02996:162:000000000-B87FG:1:1101:16276:2315 1:N:0:ACTGAGCG+GTAAGGAG
ACTAGGGGGGGCAGCAGTGGGGAATATTGGGCAATGGGCGCAAGCCGGACCCAGCAATGCCGCGTGAAGGAAGAAGGCTTTCGGGTTGTAAACTTCTTTTAAGTGGGACGACAATGACGGTACCACTTGAATAAGCTCCGGCTAACTACGTGCCAGCAGCCGCGGGAATACGGAGGGAGCAAGCGTTATCCGGATTTACTGGGTGGAAAGGGCGGGGAGGCGGGACAGCAAGTCAGATGTGAAAGCACGAGGCTCAACTTCGGGTCTGCAGTGGAAACGGACGTCCTTGAGTGTTGGAGAG
+
-8886330)))88888:<:8868=3>,<@CGFCC<>CDDB@BCEFF*<@C>CC>8?<>>F<<=B*<CCFFBCEAEEFG<:,2=CE<<C8CCCFC@FGE,AFEF+<CFCCGGCEG+CGGGGEGGGGGG+<<CFGGGG<FGGGGEGGGCFFE;EGGFC;EC;A72:E5CEFFGG*;CEGEC5CF:<C7/>5<FGD>/;/CF?:FG0;)8FFFGGCD)9/9>C>>=>EDG5:FGF4>A@498*.269<8?<GFB>03:?FE*.6<09,2247:*.(4@CFB:?3>>((-()64:)5)..74,(-
@M02996:162:000000000-B87FG:1:1101:19921:2331 1:N:0:ACTGAGCG+GTAAGGAG
ACTACGGGAGGCAGCAGTGGGGAATAGTGGGCAATGGGCGAAAGCCTGACCCAGCGACGCCGCGGGAGGGAAGAAGGTCTTCGGATTGTAAACCTTAGGCAACAGGGAAGAAGCAAGTGACGGTACCTGGGGAGGAAGCCACGGCTAACTACGTGCCAGCAGCCGCGGTAAGACGTAGGGGGGGAGCGTTATCCGGAGTTACGGGGTGTAAAGGGGGTGTAGGCGGGACGGCAAGTCAGATGGGAAAAGTAGAGGCTCAAAGGAGAGCTTGCATGGGGAACGGGGGGTGGTGAGGGGGGGG
+
8-,6@:5851),8886;<;;6@;;;C,;CAC@<<,C<CCBBCCCC,,CACC@EA9@@6@@776=+=CBED:AE<<EFBF,5?BCC+8B,?@?BA<,AB,BFEBF=DC@DEF<FDFGGCDFFG@+@CC=@,6CEGGGGGDCEFEFB*=FG,DDG7>4>?9*6924C?EG51B6CBC*3:5*17)08<19/29*3*2=B)*.7:*08C)809CG:FF)>(11*390:BE5()1)42:1-502):)73<58*).*).:0(*05)*,..13(*(2(../0.(-:4.(47>(((((,).4:),-,,
@M02996:162:000000000-B87FG:1:1101:12094:2341 1:N:0:ACTGAGCG+GTAAGGAG
GCTACGGGAGGCAGCAGTGAGGAATATTGGTCAATGGACGGAAGTCTGAACCAGCCGTGCCGCGGGCAGGATGACGGCCCTATGGGTTGTAAACTGCTTTTGTGGTGGAGCAATAAGGCGTACGTGTACGTCGATGAGAGTACATCACGAATAAGCATCGGCTAACTCCGTGCCAGCAGCCGCGGTAAGACGGAGGAGGCAAGCGTTATCCGGATTCATTGGGTTTAAAGGGTGCGTAGGCTGTGCGGCAAGTCAGGGGGGAAATACCCGGGCTCAACCCGGGAACGGCCGTTGAGACTGG
+
68ACC?58)1)8888;;==;;@C@;E,<CAC6@<C@CDE@CCBBC@,CDEEDEECC@8@B@@:@+@@CGDCFE=CCFGGG+AAADE9B>??<CFEGG5,5AFFFD9A@?FFCF,EEGGGGFGGFFDCGGGDGCF=E;FGGFCGG,@EFEGGCFGGFC9A<C>>CGG,DF@6?CBFCFFGC77:8C/>G*==EDEGGF*CDDGG>EC3<)9FCGF3/9:*09?C9*)<CABFE2?FE?F>DF2.).1)-)7>>))56?GG(6@BB2A4364C>6-)39(,43>>(4,(4(7(,(-4.72-.(
@M02996:162:000000000-B87FG:1:1101:12113:2348 1:N:0:ACTGAGCG+GTAAGGAG
GCTACGGGAGGCAGCAGTGAGGAATATTGGTCAATGGACGGAAGTCTGAACCAGCCGTGCCGCGTGCAGGATGACGGCCCTATGGGTTGTAAACTGCTTTTGTGGTGGAGCAATAAGGCGTACGTGTACGTCGATGAGAGTACATCACGAATAAGCATCGGCTAACTCCGTGCCAGCAGCCGCGGTAATACGGAGGAGGCAAGCGTTATCCGGATTCATTGGGTTTAAAGGGTGCGTAGGCGGGGCTGCAAGTCAGGGGTGAACTACCCGGGCTCAACCCGGGACCTGCCGTTGATACGGG
+
-88BC?8=91)=888;;===;;;;CFDDFFGDAAEDFFFCDFEEC<9EFGFGGFCFCFEGF@@B6CFFGGEDF=CCFGGGCEEEFGC=CFEDFGGGG9:CDFBEC,BBAFFDF,CFGGGGGGGGGGFGGGFGEFEGEGGGGGGG7EFGGGG,DGDFGAGECD6EGGGGGEBFGGG?FFFC9>B>E9D<@FGFDFGGF5>)9DGF8:AB48CECE5:F7;7@:C5*)AD2=C5.:BF(8>98)4)-7)49:DF-6AABGG(7@>)).52)4D9917C7:?14>16((..48(((-,)*.(4(
@M02996:162:000000000-B87FG:1:1101:19916:2352 1:N:0:ACTGAGCG+GTAAGGAG
ACTACGGGAGGCAGCAGTGGGGAATATTGGGCAATGGGCGAAAGCCTGACCAAGCGACGCCGCGGGAGGGAAGAAGGTCTGCGGAGTGGAAACCTTAGGCAACAGGGAAGAAGCAAGTGACGGTACCGGTGGAGGAAGCCACGGCTAACGACGTGCCAGCAGCCGCGGTAAGACGGAGGGGGCGAGCGTTATGCGGAGTTACGGGGTGGAAAGGGTGGGGAGGCGGGAATGCAAGGCAGATGGGAAAACTAGCGGCGCAACGGATAGCGGGCATGGGAAACTGCGGGTCGTGAGTGTGGGG
+
86,?8:=:8:1888,;;6=;;76@,C,CCCFAD@CCDCCBCCCEFD,CDFE<EA:@6@@F+@>=+8CBFDEDEAEEF:E,,AC@C+8B7=EECFF9AE,BFFGGGFDFFGGCFFGGG,DFGCE7@FG+@3@@DCGD>DEG8CEGGE;CF*B>C*:**5;@BC=2CGEG*:1+;CC5ECE7=/8>87<C/29*+9CCE)*.02*78<.7)87C78B9C19)7>CCCECC()2/.6>)4<BG):05:FF?4)67(-3,4EC>F:31288A)(91>()*04333*))-2(-11(423).*.281
@M02996:162:000000000-B87FG:1:1101:18626:2362 1:N:0:ACTGAGCG+GTAAGGAG
ACTACGGGGGGCAGCAGTGGGGAATATTGGGCAATGGGCGAAAGCCTGACCCAGCGACGCCGCGTGAGGGAAGAAGATCTTCGGATTGTAAACCTTAGTCAACAGGGACGAAGAAAGTGACGGTACCCGGGGAGGAAGCCACGGCTAACTACGTGACAGCAGCCGCGGTAATACGGAGGTGGCGAGCGTTAGCCGGAATTACTGGGGGTAAAGGGTGAGTAGGCGGGGCCGCAAGGCAGATGAGAAAACGAGGGGAGTAACCGATCGCCTGCAGTGGAAACTGGGGAGCAGGAGCGGGGGG
+
88@BC<851)168884:5::98?BB?,,A9CE<=?ADFECCCCCGC<ADA-4AA8=>CCF:B:>+>CCFCCCGCBC:,,<,3@B7FDF,@<<,@>,<>,8<<?BBFCC*=<<<BEFF,?F<CC*1*2,**3=C>EGGEFCEFGCC5:CC9<0;28*2CC8C7@/CCE*2:>9>9C*;252//0.*9797*1*+/:C)516C*+98<)7)0032=:*9(929C:C5;71(0103>>)4:5*):)95*610(3)493((225<*(((,(-81C43(1+))).8*.(.(,,((((-4(47114,
@M02996:162:000000000-B87FG:1:1101:10941:2370 1:N:0:ACTGAGCG+GTAAGGAG
GCTACGGGGGGCAGCAGTGAGGAATATTGGTCAATGGTCGGAAGACTGAACCAGCCAAGTCGCGTGCAGGAAGACGGTCCTATGGATTGTAAACTGCTTTTGTACGGGAATAAAGTGCGGGACGTGTCCCGTTTGGAATGTACCGTAAGAATAAGGGTCGGCTAACTCCGTGCCAGCAGCCGCGGTAATACGGAGGACCCGAGCGTTATCCGGATGTATTGGGTTGAAAGGGTGCGCAGGCGGAGGATTAAGGCAGCGGTGAAATTCTCATGCTCAACATGAGAACTGCCATTGAGACGGG
+
-88AC@85:)088889:<:9:9=C=E?CEDEBAABAD5<>@CCEFD<EDEB<?AB:=EF8??@>3>BDGFDGG<>BF8CF,@@>CFF9@DBACGCFF<,@<FFEFGDDCF>CEFG@FGGGGGGGEGGFGGG:*CCGGG9FGGGGG*AEGGG9FGFCD87<>>/?FG7FGC1A<CG?CCCCC7>:C9CDCGGGGFGGF:FECCE>C9)749:ECD7)*-0*9<=*2.<7>?<B3:?FFF;CBD304>8(*5:B22738EG3>7?A4)6)1.246.=C704(5646:?).587)...)<<(39
@M02996:162:000000000-B87FG:1:1101:7977:2373 1:N:0:ACTGAGCG+GTAAGGAG
CCTACGGGAGGCAGCAGCTAAGAATATTCCGCAATGGACGAAAGTCTGACGGAGCGACGCCGCGTGGATGATGAAGGCCGGAAGGTTGTAAAATCCTTTTAAGGGTGAAGAATAAGCGAGGGCAGGGAAAGCCCATGTGGTGACGGTAGCACTTGAATAAGCAACGGCTAATTACGTGCCAGCAGCCGCGGTAACACGTAAGTTGCGAGCGTTGTTCGGAATGATTGGGCGTAAAGGGAATGTAGGCGGTTTTGCAAGGTTGGTGTGAAAGCTCCGGGCTCAACCCGGAAAGGGAGCTTGG
+
68<CC>AA=:)=8==;;;;;<;;CFGFGFGEFEEEGFGGFCFFFFGGGGGGC@@6@CFEE@@CE>@ECEFFGGFCFFF8FFCEGGEEFGF<ECDGFGGFGGFC,EEC<=FFCCFEGGGGGGGGGGGG?F@D<DDECF9EFGFEAFGCFEFGGC7@9:EDAEGGGGCCEGEGGGGEG8CCFGGFFEG??1>DECB=EFD7A*>7;F7>@>DG7>>>C7:DD@C7DE6?F?4C77:1=2:)1266/.9615(45:34-4:*54<4-,126B<*1).)27932(=2,,-7>>(4<(4(4)4(8(
@M02996:162:000000000-B87FG:1:1101:7997:2377 1:N:0:ACTGAGCG+GTAAGGAG
CCTACGGGAGGCAGCAGCTAAGAATATTCCGCAATGGACGAAAGTCTGACGGAGCGACGCCGCGTGGATGATGAAGGCCGGAAGGTTGTAAAATCCTTTTAAGTGTGAAGAATAAGCGAGGGCAGGGAAAGCCCATGTGGTGACGGTAGCACTTGAATAAGCAACGGCTAATTACGTGCCAGCAGCCGCGGTAAAACGTAAGTTGCGAGCGTTGTTCGGAATTATTGGGCGTAAAGGGCATGTAGGCGGTTTTGCAAGCTTGGTGTGAAATCTCCGGGCTCAACCCGGCAAGTGCGCGGGA
+
-8ABCBA>@50==8=;;;6;<;;CEEFGGGGEGEGGGGGGGGGEFGGGGGFGFFBE@CEGGGEF=FECGGFAEDFEFG8CFGEGGFFGGGGFGGGGGCFFGGG9FCFCFCFFFGFGGGGEGCCFGGGFGCGDFGG8DFGGGGGGGGGGGFEFCGGGGGGCGGEFGC5CEGGGGGGCB?*7CFFFGGC):EDGGF+3=DFFCF7@E@>B7@GECE5C7<GGF5?DGF<C84C@9:(/5:BF0C)16=*4<(1.82)6.<>?)5:3:(4<9<:.-.*:)4-18@>:?BF1(---).)4)(((,
@M02996:162:000000000-B87FG:1:1101:7985:2395 1:N:0:ACTGAGCG+GTAAGGAG
CCTACGGGAGGCAGCAGCTAAGAATATTCCGCAATGGACGAAAGTCTGACGGAGCGACGCCGCGTGGATGATGAAGGCCGGAAGGTTGTAAAATCCTTTTAAGTGTGAAGAATAAGCGAGGGCAGGGAAAGCCCATGTGGTGACGGTAGCACTTGAATAAGCAACGGCTAATTACGTGCCAGCAGCCGCGGTAACACGTAAGTTGCGAGCGTTGTTCGGAATTATTGGGCGTAAAGGGCATGTAGGCGGTTTTGCAAGCTTGGGGTGAAATCTCCGGGCTCAACCCGGAAAGTGCGCTTGG
+
88ACCDFA=:)====;==6;<;;CEFGFGGGGGGGGGGGGGGGFGGGGGGGGGFFGGGGGGGGGCFEGFFGGGGGGGGGGGGGGGEGFGGFFGGGGGDGGGGG9FFGGGGGGGGGGGGGGGGGGGGDGGFGGGFGFGGGGGGGGGGGGGGGGCGGEFGGFFGGFGGGGGGGGGGGGGGGFGGFFGGGGDGGGGFFEFGC;GGCAFGFFFFG:<@FGGFGGEF6FGFGGFFGBFFFF8(59,949<?4>GB>:?F?A>C<>)<<(426:F>7<A5/?BFF06F?FF692466?99)(0(4?(
@M02996:162:000000000-B87FG:1:1101:8418:2398 1:N:0:ACTGAGCG+GTAAGGCG
CCTACGGGAGGCAGCAGTGGGGAATATTGGGCAATGGGCGCAAGCCTGACCCAGCAACGCCGCGTGAGGGAAGAAGGCTTTCGGGTTGTAAACTTCTGTTGTCAGGGAAGAGTAGATGACGTTACCTGGCGAATACGCCACGCCTAACTACGCGCCAGCAGCCGCGGTAATACGAGGGGGGCAAGCGTGGGCCGGTCTTGCGGGGTTTAAAGGGCGTGTACGCGGTGCGATAGCTGAAGTGTGACATCCACGGCCGCAACCTGTCACCTGCATTCGAAACTGCTGCTCTTGGGTATCGGAG
+
-8ACC>==510===8===;;;86BEFGGG<@FFFEFEF<CFEE7DFCEGDEFGECCCFGGGCFFFGG,CCF@FCFE,EEDGEGGD4FFE9FFG<BFF,<5<E5EF?FED4FC<A,5,C,A:4+:?F,:8<++6@D,>7EC8E7B:+@>,,6++5@:>:C72;F>:**/*62<@:*****:=)0</*/***)2*0**)12**/*8?))00*:+*)0)99D****/7.*/()102))*))/:40)*-*/,087:>-(-,:C(()(.))))*(0,-6*+*((,-6))))))))))((.41(((,
@M02996:162:000000000-B87FG:1:1101:8406:2416 1:N:0:ACTGAGCG+GTAAGGAG
CCTACGGGAGGCAGCAGTGGGGAATATTGGGCAATGGGCGCAAGCCTGACCCAGCAACGCCGCGTGAAGGAAGAAGGCTTTCGGGTTGTAAACTTCTTTTGTCAGGGAAGAGTAGAAGACGGTACCTGGCGAATAAGCCACGGCTAACTACGTGCCAGCAGCCGCGGTAATACGTAGGTGGCAAGCGTTGTCCGGATTTACTGGGTGTAAAGGGCGTGTAGCCGGGTCGGTAAGTCAGATGTGAAATCCACGGGCTCAACTCGTGAACTGCATTGGAAACTGCTGATCTTGAGTATCGGGG
+
68ACCB:>51)=8==;====;88BFFGGGGGGGGGGGGGGGGGGGGGGGGGGGFEFGGGGGGGGFFGGGGGGGGGGGGGGGGGGGGGGDGGGGGGGGGGGGGGGGGGFGGGEFFGGGGDGGGGGGGGGGGGGGGGGGGGGGEEGFGGGFGGG6BFGGGGGDGFGGGD8E>FGGGCCGG,AECFFGGGCDGGGFEDCFCGFGCFFGCDBF6FFG:BGD;GGFDFGGF:C>FCFFF<FFFFD<::9<9*<CDFFFFF(4CC<<FB((5?A*3=46A*0/:2()134>44<<)54))-.98(,,
@M02996:162:000000000-B87FG:1:1101:17151:2422 1:N:0:ACTGAGCG+GTAAGGAG
ACTACGGGAGGCAGCAGTGAGGAATCTTCCGCAATGGGCGAAAGCCTGACGGAGCAATGCCGCGTGAGTGATGAAGTTCTTCGGAACGTAAAACTCTTTTGTTGGTGACGAACGGGTCGCCTATCAACAACGGGCGGCAGTGACGGTAGCAAACGAATAAGCCACGGCTAACTACGGGCCAGCAGCCGCGGTAATACGTAGGGGGGGAGCGTGGTCGGGAAGGATGGGGCGTAAAGCGCATGTAGGCGGTCGAGTAAGGCGGGAGGGAAAATGCGGGGCTAAACCCCGAAGGGCGCTGGAG
+
6-6?@:888:1868=6;6=;;;;6;;,,<ECC@:6CCDEBCC@CFC,;@C@::>8C@9CE,@+@+8BB,CA9E??E,9@,,,CC:FFF,4<=AF?FC,,,C,:,94AA,@F:4@?E@>FCF>=,CDEFGGCFGGEEEEGGGDFCFG5DECDFG@:>847<;*6=,=CC*=C++?+:*//*18259>49)><*18+<6>*/1>*7=)55;)>**886)->><**2<):7:3>)48?F29)1(9)960*4>(-)(-.3<?DB(72(9(4:F?*)..8>56-((0680:04(-,341(-)-4,(
@M02996:162:000000000-B87FG:1:1101:8419:2428 1:N:0:ACTGAGCG+GTAAGTAG
CCTACGGGAGGCAGCAGTGGGGAATATTGGGCAATGGGCGCAAGCCTGACCCAGCAACGCCGCGTGAAGGAAGAAGGCTTTCGGGTTGTAAACTTCTTTTTTCAGGGAAGAGTAGAAGACGTTACCTGGCGAATAAGCCACGGCTAACTACGTGCCAGCAGCCGCGGTAATACGTAGGTGGCAAGCGTTGTCCGGCTTTACTGGGTTTCAAGGGCGTGTAGCCGGGTCGGTAAGTCCGATGTGAAATCCACGGGCTCAACTCTTGAACTGCATTTGAAACTGCGTATCTTGAGAATCGGAG
+
88ACC>8=)))=========;888CFFGFGGGGGGGGFGGGGGGGGGGGGGGEFFGGGGGGGGGFGEFGGFADF8EEFAEFF?FGFDFFGGDGGGGGGGG<FDGG<8?FEFGGFFGGFFGCAC<FGEE,A>FCFGG,CEFGC7CC8:EGFF>@,@D>,;FE;@@C878@CGGFFA9EEGGGFAAFG9*::DFG:**8CF67:@);*))+3>+9@><C>DC6F<CC>779:DF<89*)(09:*69<9=2<5:5049(4C*()9)))).8=)0).-/366)4)*,(--,(.)).5())*(,((
@M02996:162:000000000-B87FG:1:1101:17153:2443 1:N:0:ACTGAGCG+GTAAGGAG
CCTACGGGAGGCAGCAGTGAGGAATCTTCCGCAATGGGCGAAAGCCTGACGGAGCAATGCCGCGTGAGTGATGAAGTTCTTCGGAACGTAAAACTCTTTTGTTTGTGACGAACGGGTCGCCTATCAACAACGGGCGGCAGTGACGGTAGCAAACGAATAAGCCACGGCTAACTACGGGCCAGCAGCCGCGGTAATACGTAGGGGGCGAGCGTTGTCCGGAAGTATTGGGCGTAAAGCGCAGGTAGGCGGTCGCGTAAGTCTGGAGTGAAAATGCGGGGCGCAACCCCGTAGGGCCCGGGAG
+
-88AC:8==:1888=;;==;;;;C;66CFGFECCB@CFFCEEDEFC,CDFC@@C6C@<CF8@@@7>BC6C??ECDF,<CC,5DCCGFG,?A@FGFGF99EF<=,::BDFGGCCFGGCFGEG+>,CFGFGGGGGGEGGGGGFFGGGGEGGGGGGGCEE88<CC8CFEGE5BFFCGF=*7::7<859FCDDEG*2<+A?C*97C*7CC>EB>D:*88CG4DDB5+0+/CDFFD)4<<FFF:C0C645867D(-)3,(43F*6)93)8(4<8A>)56>CB94(-799:364(-(46((4)-62(
@M02996:162:000000000-B87FG:1:1101:12442:2458 1:N:0:ACTGAGCG+GTAAGGAG
GCTACGGGAGGCAGCAGTGAGGAATATTGGTCAATGGGCGAGAGCCTGAACCAGCCATGTCGCGTGGAGGAATAAGGATCGATGGTTCGTAAACTCCTTTTGCGGGGGGATAAAGTGCGGGACGCGTCCCGTTTTGTAGGTACCCCGCGAATAAGCATCGGCTAACTCCGTGCCAGCAGCCGCGGTAATACGGAGGATGCGAGCGTTATCCGGATTGAGTGGGTTGAAAGGGTGCGTAGGCGGCCCCGTAAGTCGGCGGTGAAATTTCCGGGCTAAACCCGGGCAAGGCCGGCGAAACGGG
+
88@AC?5881),886;;==;;CC@;C,<CAC6@<6@ACE@BCCCD<,CADC,@A;,9CC6CC,@+8FCFDCG@<<EFF9F,?,CC9:E>@?=DEFGG9,CFEEFCECDDF<<FFG@FGGGGGGGGGGGDDE2*0;;2<FGFCFFFGEEGGG8FFF7<26:>3;:FG7?F>2AD>FFC?=:77)7C7<D*<CGC>EEE4>@71:<C7)<)*2A7001*.*29:71*)<><FFF?F:E0<;94D9743<39;?:))431CG69:><5)..*-9>0-.+/,,--84,3((-((-((--4>B?:?
@M02996:162:000000000-B87FG:1:1101:12460:2469 1:N:0:ACTGAGCG+GTAAGGAG
GCTACGGGAGGCAGCAGTGAGGAATATTGGTCAATGGGCGAGAGCCTGAACCAGCCATGTCGCGGGGAGGAATAAGGATCTATGGTTCGTAAACTCCTTTTGCGGGGGGATAAAGTGCGGGACGCGTCCCGTTTTGTAGGTACCCCGCGAATAAGCATCGGCTAACTCCGTGCCAGCAGCCGCGGTAATACGGAGGAGGCGAGCGTTATCCGGATTTATTGGGTTTAAAGGGGGCGTAGGCGGCGCCTTAAGTCGGCGGGGAAAGTGCCGGGCTAAACCCGGGCACGGCCGGCGGAACGGG
+
88<AC?185:1=888;;==;;;;;,C<<CCE9C@@DDFFCEEDEGFCEFFFGFECCC9C,CC@@+@FCFDEG,CCEFF=F9@<AE@CFFC=AFGGGG,<FFGGGDFDEDFCAFFG,?FGGGGGGGGGGGDG:8C*;;CFGGGGGGFGGGEE5F???C9F:CC8EFF7FGE8CDDG?F7=FE7:>E9>D*3CFC5:CE<37<9>>:/7788>E7)8**.**9:E7:5C7<FFB10(<99@C7D>@(87?*.)1).499EC0,)4?:A<>=4D>0()303:6>E031(1(4(-((((-04(4:
@M02996:162:000000000-B87FG:1:1101:7122:2488 1:N:0:ACTGAGCG+GTAAGGAG
CCTACGGGAGGCTGCAGTGAGGAATATTGGTCAATGGACGGAAGTCTGAACCAGCCAAGTCGCGTGAAGGAAGACGGTTCTATGGATTGTAAACTTCTTTTGCCTGAGGGTAAAGTGACCTACGTGTAGGTTATTGCAAGTATCAGGTGAATAAGCATCGGCTAACTCCGTGCCAGCAGCCGCGGTAATACGGAGGATGCGAGCGTTATCCGGATTTATTGGGTTTAAAGGGTGCGTAGGCGGGAGGTTAAGTCAGCGGTGAAAGTTTGCGGCTCAACCGTAAAATTGCCGTTGAAACTGG
+
88ACCDFBD=)8=;=;=====;;CFGGGGGGGGFGGGGGGGGFEFGGGGGGGGFFFFGGGGGFFCGGGGFFGGFDFGGEGFBFGGFEFFFEFCFGGGGEFGFFEFFDFCF,=FGGGGFFGGGGGGGCFGG>FDFGGFGGGFGFGGGGEFDGGGGGGGGGGGGFDFFGGGGCFGGGGGGGGGG>@EGGGGGGGGFCGB7FFGGGBGGFFFFFGGFFG6<FFFGG<7>FGEFGFDFFF(8>C@CBF9)7(9<AF<DFF7GGB9F89><<2?>GFB0)3/83>1F(4<<?A<2188::<FD248
@M02996:162:000000000-B87FG:1:1101:12811:2490 1:N:0:ACTGAGCG+GTAAGGAG
GCTACGGGTGGCTGCAGTGAGGAATATTGGTCAATGGGCGAGAGCCTGAACCAGCCATGTCGCGTGGAGGAATAAGGATCTATGGTTCGTAAACTCCTTTTGCGGGGGGATAAAGTGCGGGACGCGTCCCGTATTGCAGGTACCCCGCGAATAAGCATCGGCTAACTCCGTGCCAGCAGCCGCGGTAATACGGAGGATGCGAGCGTTATCCGGATTTATTGGGTTTAAAGGGAGCGTAGATGGGATGTCACGTCAGTGGTGAAAGTTCGGGGCTCAACCTTGGAAGTGCAGTTGCAACTGG
+
88ACC>551)1,=88;;;=;;CC@,6FC@CE9E@<DDCF@EEEEGGFGGEF8CA;:CFDC6C6@+@@CFGEG8CCEF9,C,,?EEFFGEGEEEGGFGAEFGFFEEGDGDF7CCFG3C?FFGGGFEGGG>FGGGDGFFGGFGGGGGGEGGGEEG7+<@<**8<C8CGFFCC;:D8C?EFG=C<87ED377EF58)28>6749C5>83<758:57>7**)*00<:1:)0:46>).49E9:>7-:).89>8FA))(-4::+96:??96<4:>>3;>(>C@7:4-9(34(.544)..6.)9)(4(
@M02996:162:000000000-B87FG:1:1101:12790:2492 1:N:0:ACTGAGCG+GTAAGGAG
GCTACGGGTGGCTGCAGTGAGGAATATTGGTCAATGGGCGAGAGCCTGAACCAGCCATGTCGCGTGGAGGAATAAGGATCGATGGTTCGTAAACTCCTTTTGCGGGGGGATAAAGTGCGGGACGCGTCCCGTATTGCAGGTACCCCGCGAATAAGCATCGGCTAACTCCGTGCCAGCAGCCGCGGTAATACGGAGGAGGCGAGCGTTAGCCGGATTTATTGGGTTGAAAGGGAGCGTAGATGGGAGGTCAAGTCAGGGGTGAAAGTGCGGGGCTCAACCTTGGAATTGCAGGGGAAACGGA
+
88A?C?05:0)=;88;;==;;;@@,C,;CCFCA<@CDFFCCE@ED@<EDFECDE;CCFD,9:C@6@FBFDDG,@@EFF,C,@CCE?CDCFAADFCFFACFGFDFDGDDDF*<CFG<FGGGGGGGGGGGGGGFE:CFGGGGGFGCGGEGGGGDGGFF?<6;858EFGCGGE/CCFGGFFCFFD<>CCCD*<7FCEGGF*9BCCE>C>:D)7FGC>)**6*09:C92)<:AFFB?FFF0:51)248<)0(28?F.):A(*9-7F>AA4)65;DFB(709(.()9?:<))5)67((4(8>2(1(
@M02996:162:000000000-B87FG:1:1101:17635:2505 1:N:0:ACTGAGCG+GTAAGGAG
ACTACGGGCGGCAGCAGTGGGGAATATTGCACAATGGGCGAAAGCCTGATGCAGCGACGCCGCGGGAGCGAAGAAGTATTTCGGGATGTAAAGCTCTAGCAGCAGGGAAGAGAATGACGGTACCTGACTAAGAGGCACCGGCTAAATACGTGCCAGCAGCCGCGGTAATACGTATGGTGCAAGCGTTATCCGGATTTACTGGGTGTAAAGGGAGCGCAGGCGGTACGGCAAGTCGGAGGGGAAAGCACGGGGCGCAACCCCGGGACGGAATTGGAAACGGTCGAACTAGAGTGGCGGAGGG
+
-86AC>5=)1)6888;;<;;;788,;,,<CF<C<,CACCCE@@CC<,C@,C,C?,@=+>@+>7=+=>B>>:@E=CE,C,<,,B:+@+B,5???A:=E<,CDF=EAF@<DFD,FF:FGFEG@FCCFFFF,@FGGAF7EFGEGG7FFGGGGG2C8CCC8C82*13=F*=C+;?C2:+2B2<06:=):1*9*<>?CB**1:7829E0;)1=?BFE5@>C)97C5>79:)A54<CF)-,790;)-117:<)354>:1((365*4071,4>09)(*).57973(3()493.(.592..4(40,-26
@M02996:162:000000000-B87FG:1:1101:7123:2506 1:N:0:ACTGAGCG+GTAAGGAG
CCTACGGGAGGCTGCAGTGAGGAATATTGGTCAATGGACGGAAGTCTGAACCAGCCAAGTCGCGTGAAGGAAGACGGTTCTATGGATTGTAAACTTCTTTTGCCTGAGGGTAAAGTGACCTACGTGTAGGTTATTGCAAGTATCAGGTGAATAAGCATCGGCTAACTCCGTGCCAGCAGCCGCGGTAATACGGAGGATGCGAGCGTTATCCGGATTTATTGGGTTTAAAGGGTGCGTAGGCGGGATGTTAAGTCAGCGGTGAAAGTTTGCGGCTCAACCGTAAAATTGCCGTTGAAACTGG
+
88ACCDFA>1)====;=====;;CFFGGGGGGGGGGGGGGGGGGGGGGGGGGGFFFFGGGGGGGFGGGGGGGGGGGGGGGGFGGGGFGFGGGFGGGGGGGGGFGGGFGGG@FGGGGFGGGGGGGFGGGGFEGEFFGGGGGGGGGGGGGGGGGGGGGGGGGGGGGGGGGGGGGGGGGGGGGGGFB:DGGDGGGGDGGFGGFGGGFGGFFFFGGGFFDFEFGFGGDGFGGEFGFFFFFFFF7@D979BEFGFFFFFBAFGGFFFF<AAA)9<GFF9>E??<F?F?B>)4AA7BF??::9<2)5
@M02996:162:000000000-B87FG:1:1101:19434:2512 1:N:0:ACTGAGCG+GTAAGGAG
GCTACGGGGGGCAGCAGTGAGGAATATTGGTCAATGGACGGAAGTCTGAACCAGCCAAGTCGCGTGAAGGAAGAAGGTATTATGTATTGTAAACTTCTTTAGACGCAGAGAAATAAGGCGCTCGAGAGCGCTGATGCTAGTATGCGTAGAATAAGGATCGGCTAACTCCGTGCCAGCAGCCGCGGTAATACGGAGGATCCGAGCGTTATCCGGATGTAGTGGGTTTAAAGGGTGCGCAGGCGGCATGGTAAGTCAGCGGTTAAAGAGGGAGGCTCAACCTCATCCCGCCGGTGATACGGGG
+
-886A?898)087884:<::::=C5C<,CCFBAA<@CDFBDCCEA?9AEFBCDA::=EDC:?8>+8BCFFDEDAADF:B,,9<@,C@3B@@ADF==F9,@FFFGC>@CBFGCF;FGGGGGGCFFGGGGGGGDEGFFE?FG@F@GFG/BECG9CGFFF+0<>C:@FF+@FE:FDGGECFFE*9)7=9CD7EDFDBGGE*>@CCCBE5)7)/?EC>7)0.**9:C)2)<:AFFF(:<D>B:D>D6)4)8(*6A=.5<BBGG,(746)4:(<BDFF(.<1.4(.9))66:909(,71)6/(34(
@M02996:162:000000000-B87FG:1:1101:17638:2523 1:N:0:ACTGAGCG+GTAAGGAG
ACTACGGGCGGCAGCAGTGGGGAATATTGCACAATGGGCGAAAGCCTGATGCAGCGACGCCGCGTGAGCGAAGAAGTATTTCGGTATGTAAAGCTCTATCAGCAGGGAAGAGAATGACGGTACCTGACTAAGAAGCACCGGCTAAATACGTGCCAGCAGCCGCGGGAATACGTATGGGGCAAGCGTTATCCGGATTTACTGGGTGTAAAGGGAGCGCAGGCGGTACGGCAAGTCTGAGGTGAAAGCCCGGGGCTCAACCCCGGGACGGCAGTGGAAACTGTCGAACGAGAGGGGCGGAGGG
+
-88AC?18)1)8888;;;;;;78@CC9@EFGFCCCCDFFBCCCEFCFEDEDEFA:@>CCF@>@>8>BBBCCEECDF,C,9,CFD+BBF<EAAAFEGGC,CFFFFEFDFFFGCGGFFGGGGGGGGFGGG:FDFGGGGGGGGGG7FGGFGGGFGGGGFFGCDD<CEG5CG6CFE*B+2=*71><>:C*1>4AFG8>:;6CF7:FG7;)9BF?FE/<BGD>DGFGD7EBGD0@DF94)9><@04:8*.8:<GFFE1(4<BFFFFF>029(-)4),.3=<*().)18?:((4999(4(-4>9219
@M02996:162:000000000-B87FG:1:1101:7210:2560 1:N:0:ACTGAGCG+GTAAGGAG
CCTACGGGAGGCAGCAGCTAAGAATATTCCGCAATGGAGGAAACTCTGACGGAGCGACGCCGCGTGGATGATGAAGGTCGGAAGATTGTAAAATCCTTTTATCTGTGTGGAATAAGCAGTGTAGGTAATGACATTGTGATGACTGTAGCAGATGAATAAGCAACGGCTAATTACGTGCCAGCAGCCGCGGTAACACGTAAGTTGCGAGCGTTGTTCGGAATTATTGGGCGTAAAGGGCATGTAGGCGGATATGCAAGCTTGGTGTGAAATCCTGGGGCTTAACTCCAGGACTGCGTTGAGA
+
8ACCCBFB=:0======;;;<;CEFFGGGGGGGGGFFFGGFFGGGGGGGGGGFC:BCFEGFCFE@FGEGGGFFCCFGGGGGGGGECFGGGGFFGGGGGGGGGGGGAFEFGGGGGGGGGFFFFGGG,EFGGGGGGGGGFGGGGGGGGGGGGGFFGGG9DFGGGGGGGGGEEGGGGGGGGFGFFFCDFGGGGGGGFGFBFGFG+=FGGFFFF3>>8AFGFGGFCFGFFGG0B5@:1<B?B@F42:BA9>4938=>ADA>F641@):::A<9):7)4<F>0>0,*669785:?48<<?(046?0
@M02996:162:000000000-B87FG:1:1101:14098:2570 1:N:0:ACTGAGCG+GTAAGGAG
GCTACGGGGGGCAGCAGTAGGAAGAGTGGGCAAGGGAGGCAACCCGGACCCAGCCAGGCCGCGGGAAGGAAGACGGCCCTAGGGGTTGTAAACTTCTTTTATCGGAGAGGAAACCTGGCCACGTGTGGCCAGCTGAGAGTAGACGAGGAATAAGTACCGGCGAACTCCGAGCCAGCAGCCGCGGGAAGACGGGGGATACGAGCGGTATCCGGAGTGAGTGGGGTGAAAGGGTGCGAAGGCGGAGCGGTAAGGCAGGGGGGAAAAGTTGGGGCTGAACGCCAAGCGTGCCGTGGATAACGCG
+
-86AC?881108888::<:<9,::,:CEFFDEFFGD@ED8B?+,84C78CFGA,:D==3B=+38@:FCF8CC:,3<555:,3?CE>BF<FFFFGGGGG9FG,@F*84=:*=:F<++<AFGFGD4<24FB:<FF<CCCFC+:+3A?>C>*8+<CC30+015CCEDC8E8C*8*9CF*;::**)03*17*7C7CC>>C@FFF/>CE*7>)*/9ED)000,*:5AE7*.C7.05)44404>B14<>)-0>15,5):7029:)19:(43--664D0((0+),-4,>164(-4:>2,24).*)-((
@M02996:162:000000000-B87FG:1:1101:14382:2571 1:N:0:ACTGAGCG+GTAAGGAG
GCTACGGGGGGCAGCAGTGGGGAATATTGGACAATGGGCGAAAGCCTGATCCAGCGACGCCGCGTGAGTGAAGAAGGATTTCGGTATGTAAAGCTCTATCAGCAGGGAAGAGAATGACGGTACCTGACTAAGAAGCCCCGGCTAACTACGTGCCAGCAGCCGCGGTAATACGTAGGGGGCAAGCGTTATCCGGATTTACTGGGTGTAAAGGGAGCGTAGACGGTATGGCAAGTCGGATGTGAAAACCCAGGGCTCAACCCTGGGACTGCATTGGAAACTGGCAAACGAGAGGGCAGGAGAG
+
68A?C?555)18888::<:997??B?,,ACG<=AEBCFFCEEECFDAED?C??A:=>FCF@>@>+>CC@BCFFCEF,@,,,@DC8D@F3=<<AF<FF;,@FGGGFGDEFGG7FG<FGGGGGGEGDGGG9FGGGGGGGGGGGGEFGGFGGGCGGGGCAFF@C7:CE/>E9@FF*+;CGDD5CC77C119*CFGDE*1*:C6:FG);)9@F?FG5BBG33<C?;C/7)A<:FCF65(8>:706:69<<@0DF?B((,<?FC?3>?BFF:85<*)5:FCB<)9(7:?F0(49>;(-8?BFF:,2
@M02996:162:000000000-B87FG:1:1101:23500:2595 1:N:0:ACTGAGCG+GTAAGGAG
GCTACGGGTGGCAGCAGTGGGGAATATTGCACAATGGGCGAAAGCCTGATGCAGCGACGCCGCGTGAGTGAAGAAGTATCTCGGTATGTAAAGCTCTATCAGCAGGGAAGAAAATGACGGTACCTGACTAAGAAGCCCCGGCTAACTACGTGCCAGCAGCCGCGGTAATACGTAGGGGGCAAGCGTTATCCGGATTTACTGGGTGTAAAGGGAGCGTAGACGGTTTGGCAAGTCTGAAGTGAAAGGCGGGGGCGCAACTCCGGAACTGCTATGGAAACGGTCGAACTAGAGTGCAGGAGAG
+
-88ACD95:1)6;8=;;=;;;@@@6C6<EFGECC<DDFFCEEDEE8<EECDEEA:@@CBFCBCC7>FECCAFFDFF,C<F,AECBEAF,AD<AC?F95,CBFAFDFDEFGGGGG,EFFCE@FCF9EBF,ADFGGGFF7CEGDCGGGGCCC@D:FEGFGF:>?BCD*;C:B;;;DCEGGGGDFF3C/*9;7CEEF=**;@+;FG;?:9@FFFGGF:C7?GGFED1177C0?F>6-)96A@2406=-776D>>E((426522:)3371)5*)*-.4=<72(4(019,..-...).)6:>2,(-
@M02996:162:000000000-B87FG:1:1101:9551:2610 1:N:0:ACTGAGCG+GTAAGGAG
ACTACGGGAGGCAGCAGTGAGGAATATTGGTCAATGGGCGGAAGCCTGAACCAGCCATGCCGCGTGAAGGAATAAGGTCCTATGGATCGTAAACTTCTTTTGAGCGGGAGCAATAAGGACTACGTGTAGTCCGATGAGAGTACCGGTCGAATAAGCATCGGCTAACTCCGTGCCAGCAGCCGCGGTAATACGGAGGATGCAAGCGTTATCCGGATGTAGTGGGTTGAAAGGGTGCGTAGGCGGCTGGTCAAGTCAGTGGTGAAAGCCCCCGGCTCAACAGGGGAACTGCCAGGGAAACGGG
+
-86?C:185:),888;;<=;;;@C<C<EFFFFA9ECFFFEDECCF8,CCFEFFEEDDEDEE@@@+>BCFFFG8,:CC<:E<@CEEF<ACAA=CEE,C<,BAFEGCF@ECFGDG<FEGGGGFGFG@FGGG5EFA@@EGGGGGCFGG+6=CCFCE>>EA=6B>;3CGGAFGC>CDBFGC6?1;CB>C9DG7:7C=BGGF*>A7:EFCD>A47@ECB@<76*:<FE/:)+2)/173:2B:<>CDC;7(.88F5>?)).:6CF90=7.91(4)4)-3(8:4()4.7>>,3)458,.,33().3<4
@M02996:162:000000000-B87FG:1:1101:9529:2611 1:N:0:ACTGAGCG+GTAAGGAG
GCTACGGGAGGCAGCAGTGAGGAATATTGGTCAATGGGCGGAAGCCTGAACCAGCCATGCCGCGTGAAGGAATAAGGTCCTATGGATCGTAAACTTCTTTTGAGCGGGAGCAATAAGGACTACGTGTAGTCCGATGAGAGTACCGTGCGAATAAGCATCGGCTAACTCCGTGCCAGCAGCCGCGGTAATACGGAGGAGGCAAGCGTTATCCGGAGTGAGTGGGTTGAAAGGGTGCGTAGGCGGCTTGGCAAGGCAGGGGTGAAAGCCCCCGGCTCAACAGGGGAACGGCCATTGATACGGG
+
-88?CA=88:0=88=6;<=;;;;@,@,,CCCC@@<CDFFC@CCCEE8E@EC@@ECCD<CFC@8@+8C@FD<F,9CEFC?E,A<EFGCCFE==DEE9F9,?<CBF8FCD>FF@F,EFGGGCGGGGFGGGG,EFAF>>EFGGFCDFGB,@CGG7EGC@;;?>>C5CGFCGGE>EGCFCCECCC958C/?D7C7FDAGGE*>>DGGFE55>5:7CC@)**.*09@C)2)A0<FDE2:?F6?>CBC3),)7(943536<B(>D(2>?D<:?152)-6(.<=33:?EF>F((-(-4(.66-9)237
@M02996:162:000000000-B87FG:1:1101:13400:2626 1:N:0:ACTGAGCG+GTAAGGAG
GCTACGGGAGGCTGCAGCTAAGAATATTCCGCAATGGACGAAAGTCGGACGGAGCGACGCCGCGTGGATGATGAAGGTCGGAAGATTGTAAAATCCTTGTATAACTGAGGAATAAGCAGTGTGAGAGAAACGCATTGTGGTGACGGTAGGGTATGAATAAGCAACGGCTAATTACGTGCCAGCAGCCGCGGTAACACGTAAGGTGCGAGCGGGGTTCGGAAAGATTGGGCGTAAAGGGCAGGTAGGCGGGTGTGCAAGCTGGGTGGGAAAGGCAGGAGGTTAAAGCAGGGACGGCGGTGAG
+
8-6?C?=A@:)8=;=;;=6;<;C@,C@9EAFB@@@CA@ECCDCC<C,@@@@:@@6@@:CFB>=>4>F@9C=CEDDFF,CCB@CEC9CF5?BDEFCFF<,C@9FF?,:?=EFC,CFGEGF,A,CFGGGGGGGGGEC3D6EE>?DF+@5DEG+3D76@B<CCE8FG:@EE?:ECCBFC,;4*=8)8:9??CEG*3=<EAD7A5D+1<8AEF3C*)0099-997*2<:=F<<07)4:8BA?39(>(95@*49((.(-.6.?9))7(.4(4(63>?(37>)((((/6))6(,89<:(4(40(--,
@M02996:162:000000000-B87FG:1:1101:20537:2638 1:N:0:ACTGAGCG+GTAAGGAG
ACTACGGGAGGCTGCAGTGAGGAATATTGGTCAATGGGCGGAAGCCTGAACCAGCCAAGTAGCGTGAAGGAAGACGGTATGATGGATTGTAAACTGCTTTAGACGCAGAGAAATAAGGGGCACGCGAGCGCTGATGCTAGTATGCGGAGAATAAGGATCGGCTAACTCCGTGCCAGCAGCCGCGGTAATACGGAGGATCCGAGCGTTATCCGGATGTATTGGGTTTAAAGGGTGCGCAGGCGGCGCTGTAAGCCAGCGGTAAAATCGGGGGGCTCAACCCCATCCCGCCGTTGGAACTGGG
+
-88?C?9:5:06;;8;;6=;;;;C6C,@ECEECCACCDEC7:@CFC8CEFFDFA:CEFCC9CC@6BBDGGD<EE<?C6,,,969,:CCBC@DFG9,C95EBF<?:::B4?4AF,EFEGC@F++@+C8F7+@=>:AEG3=FDG9D=>=BEEG=EFFFF,=>>D8EGC9DFC1=DGFGGCFGFC48CCDGCFGGGFCG)2>F7CEEE<:>5=FED@5)260*9@79*)<::@DD:<:EBFD>6D9)48)(*.<=)(48(17((8.:25<(7(146(7<?:2(2<((((492(,-4().).),(
@M02996:162:000000000-B87FG:1:1101:20523:2648 1:N:0:ACTGAGCG+GTAAGGAG
CCTACGGGAGGCTGCAGTGAGGAATATTGGTCAATGGGCGGAAGCCTGAACCAGCCAAGTCGCGTGAAGGAAGACGGTATGATGTATTGTAAACTTCTTTAGACGCAGAGAAATAAGGGGCTTGCGAGCTCTGATGCTAGTATGCGTAGAATAAGGATCGGCTAACTCCGTGCCAGCAGCCGCGGTAATACGGAGGATCCGAGCGTTATCCGGATTTATTGGGTTTAAAGGGTGCGCAGGCGGCGCTTTAAGGCAGTGGTCAAATCGGGAGGCTCAACCGCATCCCGCCATGGAGACTGGG
+
-886@?5=>1)=;;8;;==;;@@C6C@FEFEEA@FDFDFEDDDEFC8CEGFFFA::@EFCC@@@6@CCFFDFFACBCBF<,ACE,CC,BEBDFGGCG95EFGGGGCCEEGGFG?FFGGGGGE<CFGGGG@E<EGFFE9FGGGDGGG=CEGGEGGFFF9:>CDBEGG<EGGBCGGFCDCEFF>@>ECGG@FGGGFGEF*;;<DEEEC5=A=>EC>=**4779CC**.<:AFGF1<:DB>E12D9)-.),/.4@)20:(<C67B<))5:()4D>0(.<?24(-719::?6;1()12(27)4((
@M02996:162:000000000-B87FG:1:1101:13322:2662 1:N:0:ACTGAGCG+GTAAGGAG
GCTACGGGTGGCAGCAGTGGGGAAGATTGCACAATGGGCGAAAGCCTGATGCAGCGACGCCGCGTGAGTGAAGAAGTATCGCGGTATGTAAAGCTCTAGCAGCAGGGAAGAAAATGACGGTACCTGACTAAGAAGCCCCGGCTAACTACGGGCCAGCAGCCGCGGGAATACGTAGGGGGCAAGCGTTATCCGGATTTACTGGGTGTAAAGGGAGCGTAGACGGTTGGGGAAGTCGGAAGGGAAAGGCGGGGGCGCAACTCCGGGACGGGTGGGGAAAGTGACGAACGAGCGTGGAGGAGAG
+
66,?C?5):));;8=6;<=;;76@,C,,CCFFA<6CCCC@@@CCC,,;C,CC@E,@:FEF+77>+8BC,C<FEADF,C994:@@+@4B5??<AF?<AA,:EAAFDFDBCFF<FE?EF9FECGEFAAFC,FEFGGGCGGCGE6>FGG,E7C+@:>343D?,634CF5CE*BEC;<C7CC5=>55881*110CCDB1;6D79:CF8:19=F=:C5>5C7(199CC*25E<(85>))(81,<5173@0))3C>BF(,(7;7*.,)4(4992)-)(-4727(-6)*,(4,(-2(-,-(-.7,3,2
@M02996:162:000000000-B87FG:1:1101:13330:2678 1:N:0:ACTGAGCG+GTAAGGAG
GCTACGGGTGGCAGCAGTGGGGAATATTGCACAATGGGCGAAAGCCTGATGCAGCGACGCCGCGTGAGTGAAGAAGTATCTCGGTATGTAAAGCTCTAGCAGCAGGGAAGAAAATGACGGTACCTGACTAAGAAGCCCCGGCTAACTACGTGCCAGCAGCCGCGGTAATACGTAGGGGGCAAGCGTTATCCGGATTTACTGGGTGTAAAGGGAGCGGAGACGGTTTGGCAAGTCTGAAGTGAAATGCGGGGGCGCAACGCCGGAACTGCTTTGGAAACGGTCGAACTAGAGGGCAGGAGAG
+
-8AACA55:0)=;88;;==;;888;C;@CFFA@<<CCDCBCCCEFD8CE9C@CA6@@CC@@@>>+8BC5CBFFACE5C5C,<EC8EAE,A<@AF<FFD,CFGGGGGGFFGGFFGEFGGGGGGGGFGGGDGGGGGGGDGGGGGCEGGAEGG:DFGFC@FC@@9@CG4@E7BFF9>FDGGD:7C>>=:*:*ACE=B*3*;C7:>E;:)9BFFFGC@5D)3CD@CC9/):<7?DF-6)9<BF*5:99)989<>>@1(-9>E)22)49B0)5/)*).8@C61(4(066:3(4424(4(8:B?<.2
@M02996:162:000000000-B87FG:1:1101:12265:2681 1:N:0:ACTGAGCG+GTAAGGAG
GCTACGGGAGGCTGCAGTGGGGAATATTGCACAATGGGCGAAAGCCTGATGCAGCGACGCCGCGGGAGTGAAGAAGGTATTCGGAACGTAAAGCTCTAACAGCAGGGAAGAAAATGACGGTACCTGACTAAGAAGCCCCGGCTAACTACGTGCCAGCAGCCGCGGTAATACGTAGGGGGCAAGCGTTATCCGGATTTACTGGGTGTAAAGGGAGCGTAGACGGCATGGCAAGTCTGAAGGGAAATCCCGGGGCGCAACCCTGGAACGGCTTGGGAAACGGTCAAGCTAGAGTGCAGGAGGG
+
-88ACE98=:),=;8;;==;;78@6CC<CFG@@A@CCDE@@CCCA<FECEE@DA9@@@BF:@@B+7@>8A<FEA=E,9C?,AF,8CCFBECCCFAFFF,CFFEGDGDBEGGFGGEGGGGGGGCGBGGG9FGFEGGFGGGGGGCGGGFGGGDFGGGC8D9@>9>CG*?E@;BC;CEEGGD7EG>:C29C*AFGCB7/6>F=>FG7:19FF?DECEBDD19DFEC<=.CC1@FF<<4@BAF*4C1>)*04C6>B9((9>GG047::FF(30(1,4:FC>1(3-.4)54...4<)..4<FF2(,
@M02996:162:000000000-B87FG:1:1101:14677:2689 1:N:0:ACTGAGCG+GTAAGGAG
GCTACGGGGGGCAGCAGTGGGGAGTAGTGCACAATGGAGGAAACTCTGATGCAGCAACGCCGCGTGAGTGAAGAAGGATTTCGGTATGTAAAGCTCTAGCGATGGGGAAGAAAATGAAGGTACCCAAGTAAGAAGCCCCGGCTAACTACGTGCCAGCAGCCGCGGTAATACGTAGGGGGCAAGCGTTATCCGGATTTACGGGGTGGAAAGGGAGCGTAGACGGAATAGCAGGTAGGGAGGGAAAACCCGGGGCGTAACCCAGGACAGGCTGTGAAAACGGTTAATCTAGAGAAATGGAGGG
+
88AAC?=818)8788::<::97:=89,5?CF,?=,:==?CCCABF,,B?<?C?E,B?F>@6>+>+8B><>AFF<CB,:<,,,@C+@+@,3@<BC@E;;,8CF<>@FDCC*>:@E,?FGGGFFFBFGGG:FFGGGGGGEEFGG7FGGCFGG>FFGGC5CC881:CG*:C?<CC02;5CDC=CC@7C9/9*<>E87*2*C>)1CE0:)<F?5C=5>@G)39C*:=D=5<:)9*8.))04:B)49,<<:)3)76>6933:=C?:FB??((3)4*((.99B0(2-)3))-6-.-5).())15.29
@M02996:162:000000000-B87FG:1:1101:12274:2696 1:N:0:ACTGAGCG+GTAAGGAG
GCTACGGGAGGCTGCAGTGGGGAATATTGCACAATGGGCGAAAGCCTGATGCAGCGACGCCGCGTGAGTGAAGAAGGTATTCGGAACGTAAAGCTCTATCAGCAGGGAAGAAAATGACGGTACCTGACTAAGAAGCCCCGGCTAACTACGTGCCAGCAGCCGCGGTAATACGTAGGGGGCAAGCGTTATCCGGATTTACTGGGTGTAAAGGGAGCGTAGACGGCATGGCAAGTCTGAAGTGAAATCCCGGGGCGCAACCCGGGAACGGCGTGGGAAACGGTAGAGCTAGAGTGACGGAGAG
+
68AACA98)118=;=;;;=;;8886C<EEGGGD<6CCFFCCEEEGG8ECC@FFA9:@FEC@@7>6>B=<CAEEECE,4CC9DFC@@FG4=B=AFGGGF,CFGGFCGDDFGGFGGAFGGGGEGDGFGGG9FFGGGGG@FGGGDCEGGAFBEDFFGA?DD9,@9@B>*=E:@FG6<EEEDD:*9AFE*2:;@FGCA**;7CA:CG):)=F*8CEC@3D),1>?CD15):<6F6;4:)9:>@04:-*)*94C>FEB00905D?(>;B0?(15(1-47><)3,3-0(.646.,5<6:))-7<2-2
@M02996:162:000000000-B87FG:1:1101:14679:2708 1:N:0:ACTGAGCG+GTAAGGAG
GCTACGGGGGGCAGCAGTGGGGAGTATTGCACAATGGAGGAAACTCTGATGCAGCAACGCCGCGGGAGTGAAGAAGTATTTCGGTATGTAAAGCTCTATCGATGGGGAATAAAATGAAGGTACCCAAGTAAGAAGCCCCGGCTAACTACGTGCCAGCAGCCGCGGGAATACGTAGGGGGCAAGCGTTATCCGGATTTACTGGGGGTAAAGGGAGCGGAGACGGAATAGCAAGTGTGGAGTGAAAACCCGGGGCTTAACCCAGGACTTGCTGTGAAAACTGTTAAGCTAGAGTACTGGAGGG
+
88ABC?=98))8788::<::988=8:,5AFGFFCFBEEFDCFFGGFCEEAEFDEBFCECF:>>>+8@B8>CFFCCF8@9@9=FC*@:F,@=@AFAFGC,@FG>FDFEEF,?<FGBFGGGGGGGGGGGG:FGGGGGGGGGGGGDGGGDGGGCFGGG?;EFCG7?EG*:E6CGG7<C:EDG5CG78C/1C4EFGDB5*/>>@:DG)8)0?FFGGDE:D)37D@>CD=<<>4FCF)).9:<;*4*68<?E1)4>E6(.5>FFFFF?61().1)*).4BCF:)6)*)6-9)6???)64.6923:>
@M02996:162:000000000-B87FG:1:1101:24307:2735 1:N:0:ACTGAGCG+GTAAGGAG
CCTACGGGAGGCTGCAGTGAGGAATATTGGTCAATGGGCGAGAGCCTGAACCAGCCAAGTAGCGTGAAGGATGACTGCCCTATGGGTTGTAAACTTCTTTTATACGGGAATAAAGTGAGCCACGTGTGGCTTTTTGTATGTACCGTACGAATAAGCATCGGCTAATTCCGTGCCAGCAGCCGCGGTAATACGGAAGATGCGAGCGTTATCCGGATTTATTGGGTTTAAAGGGAGCGTAGGCGGCCTTTTAAGTCAGCGGTTAAATGTCAGCGCCCAACGTTGGCATGCCGTTGAAACTGGG
+
8ACCCD88=0)==========;;CFFGGGGGGGGGGGGGGGGGGGGGGGGGGGFFGGGGGGGGGGGGGGGGGGGGGGGGGGGGGGGGGGGGGGGGGGGGGGGGGGGGGGGGGGFGGGGGGGGGGGGGGGGGFGGGGGEGGGGGGGGGGGGGGGGGGDGGGGGGGGGGGGGGGGGGGGGGGGGFFGGGGGGGGGFGGFFGFGGGFGGFFFFGGGFEGGFGGFGGGGEGGEFGFFFFDBF5C4C9@>5@AGF:FFBFFBGGFFFFFFFFFFDD9B>EEF<:BF@1>BF???F131:4<?9>>2
@M02996:162:000000000-B87FG:1:1101:24289:2745 1:N:0:ACTGAGCG+GTAAGGAG
CCTACGGGAGGCTGCAGTGAGGAATATTGGTCAATGGGCGAAAGCCTGAACCAGCCAAGCCGCGTGAGTGATGACTGCCCTAGGTGTGGTAAGCTTCTTTTGTACGGAAGTAAATGGCGCCACCTGTCTCTGTTTCTCTGGATCATTCCGATCAACATGCGCTAGTACCATGCCGGCGGCCGCCGTAATACGGAATAACCGAGCGTTATCGGGGTGTAGTCGGTATAGCAAGTGCGTAGTGAGCCCTTTAGGTCCTCCTTTGAGTGTCCTTTCCCAACGTTTGCATTACATTTTAGCTGTG
+
8ACC@?18)0)=;=8====,=;;;CCFFGGEFGGFGCG,@F+@+CFFGF,FGGGG@F,E,,@FFGGG,<CB5EF,<,69:E,,:69C,,:EC,CF5,,<59,4:,BC+@+5C9F;,,4>++@F,EF=,,5,,6,4,6,8A,,,5,,,3,,+36+,,,,+,3+6++@,66,,@+,+4+*;C*)))4?*:C+@CGF*8*+*)2)==EGAD)***)).)9<0:*:5C*7A06**8))).(-8<(0.)())(*))0.).)-**.)*),)).)/-*.)-*2),((.51:>6444)))))-,*)6)(
@M02996:162:000000000-B87FG:1:1101:17502:2795 1:N:0:ACTGAGCG+GTAAGGAG
CCTACGGGAGGCAGCAGTGGGGAATATTGGGCAATGGGCGCAAGCCTGACCCAGCAATGCCGCGTGAAGGAAGAAGGCTTTCGGGTTGTAAACTTCTTTTAAGTGGGACGACAATGACGGTACCACTTGAATAAGCTCCGGCTAACTACGTGCCAGCAGCCGCGGGAATACGTAGGGAGCAAGCGTTATCCGGATTTACTGGGGGTAAAGGGCGGGTAGGCGGGACATCAAGTCAGAGGGGAAAGCACGAGGCTCAACGTCGGGTCGGCATTGGAAAGTGACGTTCTTGAGTGGGGGAGAG
+
-8AAC?88811=88=;;<=;;78@;C;<EDGDD@<CFFFCCCCEFC,CCFECAA:C@CCEE@@@6@FFGFDFFEFFEFAC8<FCEFFG,E<E??FFF9<FGEG,AEFFFGGEGG?FGGGGGGGGGGG,EFGGGGGG9EFGGGDFGG8EEG8EGGFC+D:,393BF*@G6;DC6>C:CCC*=8A)::*:*=FEDB=*;FF6:CG):)094=FE3>)>),179?CCE>E*)9:F.:<F<)73(93>:0)(1(4:1(,4>F38(>99(4(459)-,4=<=(.6A4<((,,).6:-8((-822(2
@M02996:162:000000000-B87FG:1:1101:17483:2799 1:N:0:ACTGAGCG+GTAAGGAG
GCTACGGGAGGCAGCAGTGGGGAATATTGGGCAATGGGCGCAAGCCTGACCCAGCAATGCCGCGGGAAGGAAGAAGGCTTTCGGGTTGTAAACTTCTTTTAAGTGGGACGAGAATGACGGTACCACTTGAATAAGCGCCGGCTAACTACGTGCCAGCAGCCGCGGGAATACGTAGGGAGCAAGCGTTATCCGAATTTACGGGGTGTAAAGGGCGTGAAGGCGGGAAATCAAGTCAGATGGGAAAGCAAGAGGTCCAACTGCGGGTCTGCAAGAGAAACGGACGGACGGGAGTGATGAAGAG
+
--6?C?=A51),=8,;;,=;;@@@,C,6<<E,@@,@@CF@@@BEG8,C<C6,9E,CC6CF,@+@+7@CGDFCFCCFFF8:,5BCE,=>+E<??E,C,,5EFEFC9BCFFFF+@F9?FGGG@FGGGGG9DFGGEGGG+@EFGD7CCG7EGE8BE<C:*@32698BF*=E6C+=*?CCCFE=CG8==:*:7C>*37*;/:*)/>E):)7=@FCG*8)9*-*77C71>5*0.=C?6)<FF)8*.247<7:(2(,.)(.5A+*,,747(,(474*)(.7<6((-45>;(9((7666:))5*-.).
@M02996:162:000000000-B87FG:1:1101:9089:2804 1:N:0:ACTGAGCG+GTAAGGAG
GCTACGGGTGGCAGCAGTGGGGAATATTGGGCAATGGGGGGAACCCTGACCCAGCAACGCCGCGTGGAGGAAGAAGGTCTTCGGATCGTAAACTCCTGTCCTAAGGGAAGAGAAGAAGACTGTACCTTAGGAGGAAGCCCCGGCTAACTACGTGCCAGCAGCCGCGGTAATACGTAGGGGGCGAGCGGTGTCCGGAAGGATGGGGCGTAAAGGGCGCGTAGGGGGCCCGTTAAGTCTGAAGGGAAAGTCCTGGCTTCAAGTGGGGAATGGCTTTGGAGACTGACGGGCTGGAGGGAAGGAG
+
-8AAC@85:0)=;8=;;<=;;88@;C96CCFF@D<CCFDCDDEDFE8EDFF?EA:?DFEF+>8>+>@=FDCGFCDFGFGFC<FDC:@F,<<D=BFGGF,@@3FG>FDCEGGCFFGFGGGGGG9CFED@FGFGFCEGGGGGGEGG*BFF9CFG6FCF;EGCB<FGCEG*::9FF@30;=ECDC>:CDC)*:*<@@GEF)>F**:>E*>0<7CFFD>D93)9>D*9C3:)40*8:A)9)6=C?*3085<):2)946137FCAA/4<B1:0/84(((1:0(4:)<?B49>F(4:?:60(042(,
@M02996:162:000000000-B87FG:1:1101:9105:2813 1:N:0:ACTGAGCG+GTAAGGAG
GCTACGGGTGGCAGCAGTGGGGAATATTGGGCAATGGGGGGAACCCTGACCCAGCAACGCCGCGTGGAGGAAGAAGGTCTTCGGATCGTAAACTCCTGTCCTAAGGGAAGAGAAGAAGACTGGACCTGAGGAGGAAGCCCCGGCTAACTACGTGCCAGCAGCCGCGGAAATACGTAGGGGGCGAGCGTTGGCCGGAAGGATGGGGCGAAAAGGGCGCGTAGGCGGCCCGTGAAGTCTGAAGTGAAAGTCCTGGCTGCAGGTGGGGAATGGCGTGGGGGACGGACGGACGTGGGGACCGGAG
+
868?@?00=));;88;;<=;;788,C,,CCG8@<C@CC@CC@CFG78=?EFFCFDFFGEG:>CB@>@CGCCFGDBEF>=<<,:><+@C,<7>BFFFFC@@@,@F>@C@<FG:,DFGGGGFFG,?FC8,@FFFE6C8CFGGG>8F<8FF+?CE3<*A?C7C8CFEGG5*:8+<CC+9CDCDD)75:CC1*2*<+<::;)>46FD>8D>).75<757DD29/.1+1*5/)485.4::624*;8*.=>98)*.)93(,((A*(36((7<?BF27(4(7/)(179):(16-,(,((--(-)((,,
@M02996:162:000000000-B87FG:1:1101:11494:2817 1:N:0:ACTGAGCG+GTAAGGAG
GCTACGGGGGGCTGCAGTGAGGAATATTGGTCAATGGGCGAGAGCCTGAACCAGCCAAGTAGCGTGAAGGATGACGGCCCTATGGGTTGTAAACTTCTTTTGTTCGGGAATAAAGGAGCCTACGCGTAGGCTTTTGCATGTACCGTTCGAATAAGCATCGGCTAATTCCGTGCCAGCAGCCGCGGTAATACGGAAGATGCGAGCGTTATCCGGAGTGATTGGGTTTAAAGGGAGCGTAGGCGGCCGTTTAAGGCAGCGGGCAAATGTCAGCGCCCAACGCTGGCCTGCCGGTGAGACGGAG
+
68AACB=11))88889:::::CCA<CC9EFFDEEDBDFFCCE@CFG?EDFFFFE:B=FF??BCB8>FFGGFFGD9+@FGG7F>BEG@8@FCAFGDCF=3CEDD>@F@DCGCBFGGGGGGGGGGGGGEGGGGF6<EFFG9FFFGGGFGGGGGFGGFCFCF@C38CE7<FCC0:DCFFC?:E57>>EDGD*<CFC@GGF7>FDDEEC95>56CGDE)1*6*;BCC>*)<C>FFE:(3>;<BD>5273)0(*-6B)(4:(:C(2;<F)6))86960935<(42(89:6.3(,4113<(:6(,(-
@M02996:162:000000000-B87FG:1:1101:22582:2861 1:N:0:ACTGAGCG+GTAAGGAG
GCTACGGGCGGCAGCAGTGAGGAATATTGGTCAATGGGCGAGAGCCTGAACCAGCCATGTCGCGTGGAGGAATAAGGATCTATGGTTCGTAAACTCCTTTTGCGGGGGGATAAAGTGCGGGACGCGTCCCGTTTTGTAGGTACCCCGCGAATAAGCATCGGCTAACTCCGTGCCAGCAGCCGCGGTAATACGGAGGATGCGAGCGTTATCCGGATTTATTGGGTTTAAAGGGTGCGTAGGCGGCCCCTGAAGGCGGCGGTGAAATTTCCGGGCTCAACCCGGTCACTGCCGTCGAAACGGG
+
-8AACB8:)1)8888;;<;;;;;CCFCFFFFEDAFCCFFCFEBCFEDFFGFCFFCDEEEE9CC>6@CCGEEF8CEFGFAFAD<EEEFGFFEEFGGGG9AEGGGGDFGDGFC<CFGCFGGGGGGGGGGGGGGA8@CA;EGGGGGFGGGGGGGEGGF?F?DCEG>EGG?FFE;FGGFAFGE=C<<>D<DGCGCGDEEGF*CFD<EEE);@)0>C<8)**.:*9<C9:7E7>FDDBFFD0?DD?GB)45>6*45?(16;>GD9BF?A2).:?:DBB(5+9(439E((,.-67:>(-44<;9(,3
@M02996:162:000000000-B87FG:1:1101:22564:2868 1:N:0:ACTGAGCG+GTAAGGAG
ACTACGGGCGGCAGCAGTGAGGAATATTGGTCAATGGGCGAGAGCCTGAACCAGCCATGTCGCGTGGAGGAAGAAGGATCTATGGTTCGTAAACTCCTTTTGCGGGGGGATAAAGTGCGGGACGCGTCCCGGGTTGTAGGTACCCCGCGAATAAGCATCGGCTAACTCCGTGCCAGCAGCCGCGGTAATACGGAGGATGCGAGCGTTATCCGGATGTATGGGGTTTAAAGGGTGCGGAGGCGGCACCGTAAGGCGGCGGTGAAATGTCCGGGCTCAACCCGGGCACTGCCGTGGCAACGGG
+
-8AAC?5>81)8888;;<;;;;C@;C99FDCCC@CCCDF@CE@CFFCEEF-CFA:CE9CCEC=B+@CCGDCE,:CEFGGGC5AAFEFDCF=ADFEGGA,BFFGG:FCDDC<<FFG,<EFGGGGEGGGDEGG***;CAFGGGGFGGGGGGEG>FGCEF<*:>3;>FG+<A>/AGGGGCFDCC<55=7DGGGGE8BEGE4FF<CEB8)00<**:<>5)06**02:)2)3><6>7(4?B07<)-967(.;(1(8>)122(27-6724))..*4D91(.<*.,8>.4,-(.,,.--(4(,141(2
@M02996:162:000000000-B87FG:1:1101:8997:2895 1:N:0:ACTGAGCG+GTAAGGAG
GCTACGGGGGGCAGCAGTGGGGAATATTGGGCAATGGGCGAAAGCCTGACCCAGCGACGCCGCGTGAAGGAAGAAGGCCTGCGGGTTGTAAACTTCAGTCAACAGGGAAGAAACAAATGACGGTACCTGTGGAGGAAGCCACGGCGAACTACGTGCCAGCAGCCGCGGTAATACGGAGGGGGCGAGCGTTATCCGGAGTTACTGGGTGGAAAGGGGGGGTAGGCGGGACTGCAAGTCAGATGGGAAAATTAAGGGCTCAACCCATAACCGGCATGGGAGACTGGGGGTGTTGAGTGGCGGG
+
-8A?C?8=:8)88884:<:4478?,B?<BCGEF<EBCDFBCC=CEC@EEF=,?ABB>FEFCB@>+>@BGFCCEDEFGFF,*,>BE<:F<BCC9FBFCF8?FFFGDGGFFGGFGGGFG9FFFGGCEFG,?,5CFFGGFGGFGF:CG*:CE*<CC;@8*<7;8<;/::>ECCGC>@F58=C*77>5/9DD9*/2<*:ED)9)::+98>)8)8=CDF3)9-9)7CG4EDE7()10<<A/)67?4D2@3FF:7(.*.4314:D>?>?B(44?6(>1>0);7(3-2*5(.3(((-(4)5)4)--2(
@M02996:162:000000000-B87FG:1:1101:14850:2907 1:N:0:ACTGAGCG+GTAAGGAG
ACTACGGGTGGCAGCAGTGAGGAATATTGGTCAATGGGCGAGAGCCTGAACCAGCCAAGTAGCGGGAGGGATGACGGCCCTATGGGTTGTAAACCTCTTTTGGCGGGGAATAAAGTGCGCCACTTGTGGGGTTTTGCATGTACCCGCCGAATAAGGATCGGCTAACTCCGTGCCAGCAGCCGCGGTAATACGGAGGATCCGAGCGTTATCCGGATGTATTGGGTTTAAAGGGAGCGGAGGCGGGATGTAAAGGCAGCGGGGAAATGTAGTCGCTCAACGTCTGCACTGCAGTTGAAACGGG
+
-86AC?=5=0)=;88;;<;;;;;C,C9EECC@C<CCCDECFC@CF@8EEFCFAECCCFF@@CEB+@FEFGEGGC,CFGGG7E@EFGF?@@@ADFF8F,?A<FEGEGDCBE,3CFF,>FGGGGG>FFCFG+@@3*@EGG,EFFGG@>=CEGG7:CC?B,;<:4:;BC+>?C*=CFF?B?CEC7)5:9DD7CFGC)C83*9FDDG@:10>)9CE<>.)2-208<C9:)?F<FC>8?;:((09:D6:9)7(*.-9)3:::*90;>14)..)9-049()2=(4-4)44A?)5238).6:2F7(16
@M02996:162:000000000-B87FG:1:1101:11273:2910 1:N:0:ACTGAGCG+GTAAGGAG
GCTACGGGAGGCTGCAGTGGGGAATATTGGGCAATGGGCGCAAGCCTGACCCAGCAACGCCGCGTGAGGGAAGAAGGCTTTCGGGTTGTAAACCTCTGTCCTTGGTGGCGAAGGAAGTGACGGTAGCCAAGGAGGAAGCCCCGGCTAACTACGTGCCAGCAGCCGCGGTAATACGTAGGGGGCGAGCGTTGTCCGGAATTACTGGGCGTAAAGGGTGCGTAGGCGGCACACTAAGTTGGATGTGAACCCCCCGGGCTCAACCGGGGACCGGCAGCCAATACTGGCGTGCGAGAGTGCAGGG
+
68A?C?=A51)8=;=6;==;;@@@CE,CECGECF@CCFEB@@CCFF8EDEFE@E9CAFCC@@8@+>CCFGCFECCFFG84,?BCDBBF8@@BCFFGGF5CFADFD9A@EFGDGGGGGEFGGGGFFFGGGGGFGGGEEGGFGGGGG7CGG9DBG@>D:ECDBCD,>EGG::E1CCF,>=CDDD>>CDCD9*9/3=EGFGC?CD7@EG>@.7DCFFF*C:>1<CDDEECC9FF)8?B14<?F2C0B6=@<>:>39BFF3CFFFF>;9>>6.(939(8*0,.8:*6:?F(44(4327.6*<<1(
@M02996:162:000000000-B87FG:1:1101:16959:2940 1:N:0:ACTGAGCG+GTAAGGAG
CCTACGGGAGGCTGCAGTGAGGAATATTGGTCAATGGACGGAAGTCTGAACCAGCCAAGTCGCGTGAAGGATGAAGGTATTATGTATTGTAAACTTCTTTAGCAGTGGAGTAATAAGGGGATCGCGATCCCTGATGCAAGTACACTGAGAATAAGGATCGGCTAACTCCGTGCCAGCAGCCGCGGTAATACGGAGGATCCGAGCGTTATCCGGATTTATGGGGTTTAAAGGGTGCGCAGGCGGCTGTTTAAGTCAGTGGTTAAATCGTGACGCTCAAGGTCACCCAGCCAATGATACTGGG
+
-8AAC:18811==;=;;;=;;;;;;CC@EFECCACCDEFCDDDEE@,C@FC,@E;CCFECC@@@+8CDFFCFEAEEFBBC,A9C9EEAFFBCDGCFGC,EFGGGF,BAEF:=C,FGGGGGG>FGGGG+DGG@DFEFFGGGGGGGG9DGFGGCEFB?>,=>>8@CGGAFGE>FGGGGGGFD89<>D7CG+,?ECEGGF*9A9CEBE5/??>>ECA?/8.++;<C)*)227CFF:D0>B9BD9D98()03*-:=)56>)<C4(*65.46(8:*4:(7:?)4))<))((.320(...))*)..(
@M02996:162:000000000-B87FG:1:1101:8520:2948 1:N:0:ACTGAGCG+GTAAGGAG
CCTACGGGAGGCAGCAGTGAGGAATATTGGGCAATGGAGGGAACTCTGACCCAGCCATGCCGCGTGAGTGAGAAGGTTTTCGAATTGTAAAGCTCTTTCGGGTGTGAAGATGATGACGGTAGCACCAGAAGAAGCCCCGGCAAACTTCGTGCCAGCAGCCGCGGTAATACGAAGGGGGCGAGCGTTGTTCGGAATTACTGGGCGTAAAGGGTGTGTAGGCGGTTGCATAAGATAGTGGTGAAATGCCAGAGCTCAACTTTGGAATTGCCATTATGACTGTGCGGCTAGAGTGATGTAGAGG
+
88ABCA:=5:)====;====;;;CEFGGGGGGGGGCGFGGGGFGGGFGGGGGGFFFFGGGGGFG@FFFGGGGFGDFEFGGFCC=EDGGCFGFFFGGGFCFEE:CBFCFFGGCCCFGFGGGGGGGGGGGGGGGGGGGGGGGGGEFGGGGGGFGGGGGGGGFCDDGFGGGGCGGCCGGGCCECGFF3>D*7FDGGFGGFGGFGGGF*7>FFFGGD8>776FDEG*>E@FFFFGFFB<@96**60-14=??F?F:A???7FFAFFBD<BFBFBCBFFFFFA9A)*36>FF?4<6<-:<)164<?
@M02996:162:000000000-B87FG:1:1101:8530:2963 1:N:0:ACTGAGCG+GTAAGGAG
CCTACGGGAGGCAGCAGTGAGGAATATTGGGCAATGGAGGGAACTCTGACCCAGCCATGCCGCGTGAGTGAGAAGGTTTTCGAATTGTAAAGCTCTTTCGGGTGGGAAGATGATGACGGTAGCACCAGAAGAAGCCCCGGCAAACTTCGTGCCAGCAGCCGCGGTAATACGAAGGGGGCGAGCGTTGTTCGGAATTACTGGGCGTAAAGGGTGTTTAGGCGGTTGCATAAGATAGTGTGGAAATGCCAGAGCTCACCTTTTGAATTGCCATTATGACTTTGCGGCTAGAGTGGTGTAGAGG
+
88ACC>:>>:)====;====;;;;CECFFGGGGGGFGGGGGFGGGGGGGGGGCFGGGGGGFEFE@:@BFGGEAFDFCFGGFGGF<FEFAFGAEGFEGFC,4C=FFDF@CGGFEFEFCBEGF+?AAFFGFGGGDFGEFG>=CGGFGGGGCG+@ED8+D8FCEC+@@EEFGD>F4*=5ECECEGBD=DDGGFGCE35C?FGFGCF@*>)39BG6C5)9:6*20:>DGF+*49:?A4)=<4**492*)162C?B?)),)3<*6)*3.623<7<F4<<?FF))))931,(-824<5(.(,*).60
@M02996:162:000000000-B87FG:1:1101:10368:2989 1:N:0:ACTGAGCG+GTAAGGAG
GCTACGGGGGACAGCAGCTAAGAATATTCCGCAATGGACGAAAGTCTGACGGAGCGACGCCGCGTGGATGATGAAGGTCGGAAGATTGTAAAATCCTTTTATAACTGAGGAATAAGTCGGGTGAGAGAAACGCCGGATGGTGACTGTAGGTTATGAATAAGCAACGGCTAATTACGTGCCAGCAGCCGCGGTAACACGTAAGGTGCGAGCGGTGTTCGGAAGGATTGGGCGGAAAGGGCATGGAGGCGGTTTTGCAAGCTTGGTGTGAAATTCCGGAGCTCAACTCCGGAACTGCGGTGAG
+
686?C?=5:5)66:6;;;;;;;;C,@6@@FFEE@CACEEBECCCF9,CAFEC@>8@@@C>77+>+8FC<AABE?DEF=EEECEEC?5F,?<AD?FGE,,:B,CFD,:<EFFC,CFG@F+CF=@FGGGGGGGGGFEGG7EFEBEB3@5DFGD>DC;=C:2BB*?DFEEEECG,8;C?4:5=@C5AFDFGGGG38>CF@G4?DG69CC@FB@G*/07*:2<9B5*96@FD?@9)(39F?B)9(C0?8787D-(.(.5>AG<348?483858<2).-<E;23.,=??)8:49<>635)4)-4,,
@M02996:162:000000000-B87FG:1:1101:11713:3015 1:N:0:ACTGAGCG+GTAAGGAG
GCTACGGGGGGCAGCAGTAAGGGATATTGGTCAATGGGGGGAACCCTGAACCAGCCATGCCGCGTGAGGGATGAAGGCCCTACGGGTCGCAGACCTCTTTTGCCGGGGGATAACGGGCCCCACGCGTGGGGCAGTGAAGGTACCCGGAGAATAAGCATCGGCTAACTCCGTGCCAGCAGCCGCGGTAATACGGAGGATGCGAGCGTTATCCGGATTTATTGGGTTTAAAGGGTGCGCAGGCGGGGCGCTAAGGCAGCGGGGAAAGGCGACGGCTCAACCGGAGCAGGGCCGTGGATACGGG
+
68AAC?08:))88889:<:<<:<C,C,CEDCAB=FDEDDDDEEFGDCCFGD>DD>8<FCFFB<<4<FEGDECEDCFGGGG7<CCEGFEGEE8CFGCFC9CCGGGEEDDGE8@FGGGGGGGGGGGGGGGGGGGGG;FGGGGGGGGGGGGGGGCGGFEC:CCDD5CFG?FGD:EGEFGGGCCFCBBD>DG7CGGCBEGE4FFC>EEE97@5*CEDD)90.**9@C120CFAFGF<FFFFFEGFG989.76)49F(4:<:GD(28?F?F?>;9DF>(8@?(47;B>0:?(42:>49>6)*.-6;
@M02996:162:000000000-B87FG:1:1101:19566:3020 1:N:0:ACTGAGCG+GTAAGGAG
ACTACGGGTGGCAGCAGTGGGGAATATTGCACAATGGGGGAAACCCTGATGCAGCGACGCCGCGTGAGGGAAGAAGTAATTCGGTATGGAAAGCTCTATCAGCAGGAAAGAAAATGACGGTACCTGACTAAGAAGCCCCGGCTAACTACGTGCCAGAAGCCGCGGTAATACGCAGGGGGCAAGCGTTATCCGGAGTTACTGGGTGTAAAGGGAGCGTAGACGGTAAGGCAAGTCTGAAGAGAGATGCCAGGGCTCAACCCTGGAACGGCGTGGGAAACGGCCCTACGAGAGTGAAGGAGGG
+
-88AC?>5810;;8=;;==6;78@CC6<C-CC@AECE@7C8@C,6@,CF;<CEAC:@+@@+8@>6>FC,=?<B=EE,9,<,,:=+B<F,<=?@FFFD<,BFFGGFF@8AFCEGF,<EFFGCFG9FGGD,ADBAFFEG8=FEC8FFF,@DC43D7,@,@7,3034:44A,26C*;?7BC55CC.)3:*:*+;EDE**):C622=02)09@/:C*7.9/4C7*279=3<425/<6))94:@*.2(86F9375:B1.(52C*((.,4(5(4.()(,4)25(-,()((.4(,242).)-66(((,
@M02996:162:000000000-B87FG:1:1101:18932:3039 1:N:0:ACTGAGCG+GTAAGGAG
GCTACGGGTGGCTGCAGTGAGGAATATTGGTCAATGGGCGAGAGCCTGAACCAGCCAAGTAGCGTGAGGGATGACGGCCCTATGGGTTGTAAACCTCTTTTGGCGGGGAATAAAGTGCGCCACGTGTGGTGTTTTGCATGTACCCGCCGAATAAGGATCGGCTAACTCCGTGCCAGCAGCCGCGGTAATACGGAGGATCCGAGCGTTATCCGGATTGATTGGGTTTAAAGGGAGCGGAGGCGGGATGTCAAGTCAGCGGTGAAATGGAGGCGCGCAACGGCGGCACTGCAGTTGAAACTGG
+
-88?CB95=)1;=8=;;==;;;CC;ECEDDCCA<C@DFEEEECEFE<EEFEFFECC@EFFAEF@,@FCFDEFEF,@CF@F7FCEFGE,@CAAFFFAF=9EGGGGEFDDCE<<CEF,EFFGGGG+FFGGG,@>6>BFGG;FFGGGGGGGGGGEFGGFE,9>>C8EGFCFGGFGGGGCFFEF:C:;C<DG7EGGDEEGD*9@<<CEC/7:)9:C<;5*04**9@://77:AFD@?FFF(4>>?G;79)83*56?).:<B*7(453).6)5>(*-1(.:0(4(-.4090(..8:-)6-69<)44
@M02996:162:000000000-B87FG:1:1101:25276:3109 1:N:0:ACTGAGCG+GTAAGGAG
CCTACGGGCGGCAGCAGTAAGGAATCTTGCACAATGGGGGAAACCCTGATGCAGCAACGCCGCGTGAACGATGAAGGCCTTCGGGTTGTAAAGTTCAAAACCCAGGGAAGAAGAAAGTGACGGTACCTGGGGTTAAGCCCCGGCTAACTACGTGCCAGCAGCCGCGGTAATACGTAGGGGGCAAGCGTTATCCGGAATTATTGGGCGTAAAGAGTTCGTAGGTGGTTATCTAAGCGCAAGGTTTAATCTTGAGGCTCAACCTCATTTTGCCTTGCGAACTGGACTACTTTAGTGCAGGAGG
+
88BCCA1:81)8888;;<;<<;;CFGGGFGGGGGGGGGGGGGGGGGGGGGGGGFGGGFFGGGGGGGGGGGGGGGGGGGGGGGGGGGGGGGGGGGGGGGDGGGGGGGGGGGFFGGGGGGGGGGGGGGGGFDGGGGGGCGGGGDEGGDGGGGGGGGGGFGGGGGGEGGGGECEFGGGGGGGGGGFFGGGGGDFGGFGGFGFFGG?FFGFBEDFGGFFGGFGGFGGGG5CFBFG?<<<B>BFC379=:=BAGFA47?F0<CGF<?:():<B48F>:.<15;>:>)1:>4:9A)).:)6>4(,-4
@M02996:162:000000000-B87FG:1:1101:20455:3118 1:N:0:ACTGAGCG+GTAAGGAG
CCTACGGGGGGCAGCAGTGAGGAATATTGGTCAATGGGCGGAAGCCTGAACCAGCCAAGTCGCGTGAAGGAAGAAGGTATGATGTATTGTAAACTTCGTTAGACGCAGAGAAATAAGCCCCTCGTGAGGGGTGATGCTAGTATGCGTAGAATAAGGATAGGCTAACTCCGTGCCAGCAGCCGCGGTAATACGGAGGAGCCGAGCGTTATCCGGATGTATTGGGTTGAAAGGGTGCGCAGGCGGCATGTGAAGGCAGCGGTTAAATAGTGAGGCCCAACCTCATCCCGCCGTAGATACCGG
+
-86?@A8510)88889:<:::9:::C?<ACFFF<FDEFFEGEEEFF,ADFA?BEBBBEFAF>F=+8FFGF>DF<CEF@C,,@<@,<@,::==@FFGG*3DFEFGEFCCEGGFGCGGGGEGG7FF<FFEGGG=EFCGGBFGCG9FGECEEGGDF9>?B<*2:4<CFGEGGCEFGGG?FCCF57078>DG*<FGDBCEF*77CGC3?)7B4*0ADE:394009@E>E5FC48DF7:(727BD0C>>B08>*)6=(,4:BGG345<B69)-1)730(0;@:<(./4-6(82324(4,).1),,
@M02996:162:000000000-B87FG:1:1101:7889:3133 1:N:0:ACTGAGCG+GTAAGGAG
CCTACGGGAGGCAGCAGTGGGGAATATTGCACAATGGGCGAAAGCCTGATGCAGCGACGCCGCGTGAGTGAAGAAGTATCTCGGTATGTAAAGCTCTATCAGCAGGGAAGAAAATGACGGTACCTGACTAAGAAGCCCCGGCTAACTACGTGCCAGCAGCCGCGGTAATACGTAGGGGGCAAGCGTTATCCGGATTTACTGGGTGTAAAGGGAGCGTAGACGGTTTGGCAAGTCTGAAGTGAAATGCGGGGGCTCAACTCCTGAACTGCTTTGGAAACTGTCGAACTAGAGTGCAGGAGAG
+
88ACCBDF51)====;=<=;;88BCFGGGGGGGGGGGGGGGGGGGGGGGGGGGFFEFGGGEFGGFFGGGGGGGFGFCECFFGGGEDFGGFGGGFGGGGCFGFGGGGGDFGGGGGGGGGGGGGGGGGGGGGGGFGGGGGGGGGDGGGGGGGGGGGGGGGGGGGGGG:EGCGGGGGGGGGGGGGFFGGDGGGGGGFE==GGFGGGAGGFFFFGGGFFGGFGCFECDGBGGFFGFFF>FBFFF<25BAFF>GFFFBB:?FF72:4:A??F?FFC2)4;FF?AFF@?64:(4<9><A<AAFFB(4
@M02996:162:000000000-B87FG:1:1101:14601:3165 1:N:0:ACTGAGCG+GTAAGGAG
GCTACGGGTGGCAGCAGTGAGGAATATTGGTCAATGGACGGAAGTCTGAACCAGCCAAGTCGCGTGAAGGATGAAGGTATTATGTATTGTAAACTTCTTTAGCAGTGGAGTAATAAGGGGATCGTGATCCCCGATGCAAGTACACTGAGAATAAGGATCGGCTAACTCCGTGCCAGCAGCCGCGGTAATACGGAGGATCCGAGCGTTATCCGGATTTATTGGGTTGAAAGGGTGCGCAGGCGGCTTTTTAAGTCAGTGGTGAAAGCGTGACGCTCAACGTCAGCAAGCCATTGATACTGGA
+
-88AC@>5=)1;;88;;<=;;;;C6E96CDCEAC<CFFEBCEC@CC9EDFCFFECCDEF,C@@@+@BDGFEGGEFEE<E,,9,C<EFEBE?CFGG9F9,EFFGGF,?CBF<?F,EFGGGGGCFGCGG4FGGGEFCGGGGGGGGFGEEGGGGDFGFCF=A>CC6CFGAFGE3ADFGGGFFFGDA>D<DG+CGGC9EE>4CFFGGFEC)?)8@EDE)**1;+;<E1:.=:;FFF=DDFFF>C>G;;10).*4:@)6>A<EGA1BDF)4947?7:?,7C?0643@(.)(.-3:4)665<6).5(
@M02996:162:000000000-B87FG:1:1101:22835:3202 1:N:0:ACTGAGCG+GTAAGGAG
GCTACGGGAGGCAGCAGCTAAGAATATTCCGCAATGGACGAAAGTCTGACGGAGCGACGCCGCGTGGATGATGAAGGCCGGAAGGTTGTAAAATCCTTTTAAGGGTGAAGAATAAGCGAGGGCAGGGAAAGCCCATGTGGTGACGGTAGCACGTGAATAAGCAACGGCTAATTACGTGCCAGCAGCCGCGGTAACACGTAAGTTGCGAGCGTGGTTCGGAAGGATTGGGCGAAAAGGGCATGAAGGCGGGTTGGCAAGCTTGGGGTGAAATCCCGGGGCTGAACTCCGGAATTGCGGTGAG
+
-88AC?=>81)=88=;;=;;<;;C6EFFFFGEC@@CDEFCFECEE<EDFFE@BC@@@FCCFB=B6>FECCE?EDEFFGGGGFGEGBAF:DCCDEFGD<?EFGG,8,B=EGGF,FFGGGGGGGGGGGGGGGGGGGG7DFGGGEGGGGGGGGGG*@>CCACCCFGGGGGGGCF9CFGE2:=ACD?ACCCGGEG*8;2C;D8F<G<7<C>DF>D:*7>*74C>B**9?4ACBFD)-79FFF3C(9)9.9<>G64)(-5>>C*))7609,76?A*.54@E>94((08466449:13)5:<)29(,
@M02996:162:000000000-B87FG:1:1101:14429:3223 1:N:0:ACTGAGCG+GTAAGGAG
GCTACGGGTGGCAGCAGTGGGGAATATTGGGCAATGGGCGAAAGCCTGACCCAGCAACGCCGCGTGAAGGAAGAAGGTCTTCGGATTGTAAACTTCTTTTATGTAGGACGAAGAAAGTGACGGTACTACATGAATAAGCCACGGCTAACTACGTGCCAGCAGCCGCGGTAATACGGAGGGGGCAAGCGTTATACGGATTTACGGGGGGTAAAGGGCGCGGAGGCGGGGAGGCAAGGCAGATGGGAAATCCAGGGGCTCAACCCATGAACTGCATGGGAAACGGAAGCGCGTGAGTGCTGGG
+
88A?CA=5=0)=;8=;;<=;;78@6@6,CCFA@<CCCDECEEDEFF8ECECFFA9CCFCF+@8>+>CEGGFGF=DEFBE,,AFCC:BF??DA<@AEF9<FFDG<5CCEFFGGGGGGG9FFGGG+FFFGGGGGGGFFGGGGGGGGGGEGG,DDE<>+@A?7D9@>FCGE@8:,=9D*>:=5CC8>8>CD*2:*+1=C>*/*;7*:8C)8)7<CCFECD6C)>CD*>>GC4)75<2?)837*):2F<F4)033*43991*9<:5(((.8)1)232)*00.541)4(24426((-(--)*...,
@M02996:162:000000000-B87FG:1:1101:14419:3237 1:N:0:ACTGAGCG+GTAAGGAG
GCTACGGGTGGCAGCAGTGGGGAATATTGGGCAATGGGCGAAAGCCTGACCCAGCAACGCCGCGGGAAGGAAGAAGGTCTTCGGATTGTAAACTTCTGTTATGTAGGACGAAGAAAGTGACGGTACTACATGAATAAGCCACGGCTAACTACGTGCCAGCAGCCGCGGTAATACGGAGGGGGCAAGCGTTAGCCGGAGTTACGGGGTGTAAGGGGCGGGTAGGCGGGGAGGCAAGTCAGATGGGAAAGCCAGGGGCTCAACCCATGAACGGCATGGGAAACGGAACCTCGGAAGTGCGGGG
+
868=C?1):)1,;8,6;6=;;78@;@,CCCG8<@EADDECECBCF,,CCEEEEECEAFCF@@6=+>@CEDCFFADDEB?A,<B=:B4E,AE?AFCEG,5EFEG<?EDEFFF@F@?AAAAFDGG+DEFFGGAADB,CFGGGFDEGGCEGG9EFGF>D*D>@D>DCGGGG*=E,B;C*6::*:585/:5D579*+9C*7)/57:/)2C.800C+2757)(11):52::EC9)5>6(4*.)/2)2)7:75,7(4;??61(/9)456((,5<*(1(--)2)(.4<5?(-(-(4(,,(3),*(--(
@M02996:162:000000000-B87FG:1:1101:8427:3242 1:N:0:ACTGAGCG+GTAAGGAG
GCTACGGGTGGCAGCAGTGGGGAATATTGGGCAATGGGCGCAAGCCTGACCCAGCAACGCCGCGTGAAGGAAGAAGGCTTTCGGGTTGTAAACTTCTTTTGTCAGGGAAGAGTAGAAGACTGTACCTGGCGAATAAGCCACGGCTCACTACGTGCCAGCAGCCGCGGTAATACGTAGGGGGCAAGCGTTGTCCGGATTTACTGGGGTTAAAGGGCGTGTAGCCGGGTCGGTAAGCCTGTTTTCAAATCCCCGGGCTCAACTCGTGAACGGCATTTGGACTTGCTGATCTGTAGTATCGGAG
+
-8ABC>=510)=;=6====;;888CC<FGGGCFFGGEEFEGGGGGGGGGGGGGEEEFGGGGGGGGFGFGGGGGFGG<FFGGAFEGCGEEFFFFFGGGAFEGGGGGGGG8CE8FGCGGGFGG8AEGG@FCFC@CCE>,@D<DG7C=+@9B;EE@DFFEFG7C9@CEE>8;>DEGG9,,*:?EC)5:F*21**?>D5*.CCCC7EF*7))70:+:.511-974:?<E3C<>BGF1))/(,**)*)1)9*57)(7((4(46C:5*(:(41601D((.7<*(4))*.))))-)---6.).8-(,(
@M02996:162:000000000-B87FG:1:1101:7422:3253 1:N:0:ACTGAGCG+GTAAGGAG
CCTACGGGTGGCAGCAGTGAGGAATATTGGTCAATGGGCGAGAGCCTGAACCAGCCAAGTCGCGTGAGGGAAGACGGCCCTATGGGTTGTAAACCTCTTTTGCCGGGGGATAAAGTCGGGGATGCGTCCCAGTTTGCAGGTACCCGGTGAATAAGGATCGGCTAACTCCGTGCCAGCAGCCGCGGTAATACGGAGGATCCGAGTGTTATCCGGAGTTATTGGGTTTAAAGGGAGCGCAGGCGGAGATGCAAGCCAGCCGTAAAATCGTTGAGCTCAACTCAAACTCGCGGTGGGGAATGCA
+
888?@B>)=0);;88;=,;;;;;CCEFFGGGEAFGGGFGFGCCCFF8FGF@CFFCCCEF@EFFC@CFBFECD?CECEC=@FAFGGG=,@=9CA9A8EF,BEFFBCDEGDG7DFGG<D+@FED@FFGC7<+@<<9D=EGGE3E,F9BC*@FG9DB?@:9*>C4:=BF,5AEFGDFFGEEF6:CB8:/):+=;CC5=5>6<47DG>C:?F*6C5>>)*26*:@?C727EC96DDB((<(47<6C;52.842-6?0,1(-*)-371<:76(.4*5,)60/45)5<))))(-4((-42(-)..))
@M02996:162:000000000-B87FG:1:1101:6248:3262 1:N:0:ACTGAGCG+GTAAGGAG
CCTACGGGAGGCAGCAGCTAAGAATATTCCGCAATGGGGGAAACCCTGACGGAGCGACGCCGCGTGGATGATGAAGGCCGGAAGGTTGTAAAATCCTTTTATTACCGAGGAATAAGCATTTCAGGGAATGGGAGTGCGGTGACTGTAGGTAATGAATAAGCAACGGCTAATTACGTGCCAGCAGCCGCGGTAACACGTAAGTTGCGAGCGTTGTTCGGAATTATTGGGCGTAAAGGGCATGTAGGCGGCCGCTCAAGTCTGGAGTGAAATGCACGGGCTCAACCCGTGAACTGCTTTGGAA
+
8ACCCAFF5:)=8==;=;=;<;;CFFGGGGGGGGGGGGGGEGGGGGGGGGGDFFCEFGGGFFFG>FCEEFGGGGEGGGFGFGDFGEFFGGGGGGGGGGGGGGGFGEF=>FFGGGGFFGBGE?FFGGGFGGGF8@@FGGGEGGGCFGGGGGGCDGGGFFDGGCFCGEGGGGGGGGGGGGGGGGFFCDGDGGGGE=FC>FGFGG7@<D555@97>>FFDBDD>CCCG?EC(>7@?<AB:0;442:@>*>BG2;)4(32<3:9AF9728<21-?5457C:21-,97?:1,434.65).418>0-
@M02996:162:000000000-B87FG:1:1101:7258:3321 1:N:0:ACTGAGCG+GTAAGGAG
CCTACGGGGGGCTGCAGTGAGGAATATTGGTCAATGGTCGGAAGACTGAACCAGCCAAGTCGCGTGCAGGAAGACGGTCCTATGGATTGTAAACTGCTTTTGTACGGGAATAAAGTGCGGGACGTGTCCCGTGTGGAATGTACCGTAAGAATAAGGGTCGGCTAACTCCGTGCCAGCAGCCGCGGTAATACGGAGGACCCGAGCGTTATCCGGATTTATTGGGTTTAAAGGGTGCGCAGGCGGAGGATTAAGTCAGCGGTGAAATTCTCATGCTCAACCTGAGAACGGCCATTGATAATGG
+
88BCC>DFB0)8888::::::::CFGGGGGGGGGGGG5C@EGGGGGGGGGEFGFFAEFGFGCFEFF=>FGGGGGGFFCFFGGGFGFG9FGGGGGGG?,@C<FFGGGGGFGGFE9FFF?FGGGGG<FFFGGEF*=CEGGGFGGGFGCFBCFG9CGGGF@FCGGGGFG7<<CCCDEGGGGGGFGFBCDDGFGFGGBCGE<C>DDGDGGFBFFGGGFFGGAG>=FGGEDEGAFFEB?0;9>DGBG987B>?7)56)-490=C21>?F2).)*.*.)58:?1((4),44)(--33:45)-*).64
@M02996:162:000000000-B87FG:1:1101:11440:3322 1:N:0:ACTGAGCG+GTAAGGAG
GCTACGGGTGGCTGCAGCTAAGAATATTCCGCAATGGACGAAAGTCTGACGGAGCGACGCCGCGTGGATGATGAAGGCCGGAAGGTTGTAAAATCCTGTTAAGTGTGAAGAATAAGCGAGGGCAGGGAAAGCCCATGTGGTGACGGTAGCACGTGAATAAGCAACGGCTAATTACGTGCCAGCAGCCGCGGTAACACGTAAGTTGCGAGCGGGGTTCGGAAGGATTGGGCGGAAAGGGCATGGAGGCGGTTGTGCAAGCTTGGTGTGAAATCCCGGGGCTGAACGCCGGAATGGCGTTGAG
+
88@AC?55>00=;886;=;;;;C@@C9@EFFC@@CCDDFBCCCCCC,CAEC@@>8@@CCF@@@>+>CC=CBEE??EFGGGEEGEE4:BB?AAE<EGF<,CFEF5@5:?BFG@,AFFGFGGGGGGGGGGGGGFGGG8D@EGFCGFGGCGECGF*@>:C7@CC7EFFGGGECG99>E?,:/=<C?A:87DDEG*:>?FFG5=8D+1;;BFF3C*)885C-<D>**9<9CC?7C)429FFF3C0C0F8><9G-()-44<AG:2)8:-4(8>=<*.,:7C@91((054(4(-999()5(4)(-(,
@M02996:162:000000000-B87FG:1:1101:9668:3323 1:N:0:ACTGAGCG+GTAAGGAG
GCTACGGGGGGCAGCAGTGGGGAATATTGCACAATGGGGGAAAGCCTGATGGAGCAACGCCGCGGGAGTGAAGAAGGATGGCGGAATGGAAAGCTCTATCAGCAGGGAAGAGAATGACGGGACCTGAATAAGAAGCACCGGCAAAATACGTGCCAGCAGCCGCGGTAATAAGTATGGAGCAAGGGTGATCCGGATGTACTGGGTGCAAAGGGGGGGTGGGCGGAAAGGTAAGGCAGAAGTGAAATGCCGGGGCTCAACTCCGGAGCGGACTTGGAAACGGCAATACTGGAGGCCAGGAGAG
+
6686@99)11088884:<:448884A5,<?E9E<<BAC@C@CE,:A8A?5?,B84:?FBF+>+>+><<+@>@C=BE8<,3*,35*58C,<?::<3?A,,,@F:F:FC<:::+<F,?CFGD7F*<:FF,,?FF7FG++2;:C8*:C@+CC;3;*892*000*/*:8*2A9+<<:@+30+*2:4.):2*92?*;8>*2)2**29:0/*/9*/<C5@)>/()70::)*.:7)109)(47(46*40)99=9))39@(,,3<0*).74191(4)(),.))29,---0((-..)5:(-(-<4.4831
@M02996:162:000000000-B87FG:1:1101:19019:3337 1:N:0:ACTGAGCG+GTAAGGAG
GCTACGGGTGGCAGCAGTGGGGAATCTTCCGCAATGGGCGAAAGCCTGACGGAGCAATGCCGCGTGAGTGATGAAGGTCTTCGGAACGTAAAACTCTTTTGTTGGGGACGAACGGGCAGCCCATCAACAACAGGATGCAGTGACGGTAGCAAACGAATAAGCCACGGCTAACTACGGGCCAGCAGCCGCGGTAAGACGGAGGGGGCGAGCGTGGTCCGGAAGGAGTGGGCGTAAAGCGCAGGTAGGCGGCGCCGGAAGGCGGGAGGGAAAATGCGGGGCCCAACCCCGGAGGGCGCGGGGG
+
-88AC:0):01;;8=;;==;;78;,;,C@FCED:7CCFFEFDECFF@EECCDCB@DE6CF6@@>7>CC,C?9BCDE,:EC<EDCCEGE+A<?@F=FG,AFFEF,=+>=CFED=F=CCC7FFF=,@FEGGGFD=BB,@DGD@>D=CE+DEEFFGGE>C,0>9*@DFCE>5>FC+B:?*4*//7559;DGDEC**:+<=C*.1)*88/5:@>C**8)0>9CCEEC<*):DF:9)4<<F9409(9(*5)97D((0((,44C91(81(4(3(7.*)-.8?51,--04:2(,-(--92,(()-,(,
@M02996:162:000000000-B87FG:1:1101:9675:3343 1:N:0:ACTGAGCG+GTAAGGAG
GCTACGGGGGGCAGCAGTGGGGAATATTGCACAATGGGGGAAACCCTGATGCAGCAACGCCGCGGGAGTGAAGAAGTATTGCGGGATGTAAAGCTCTAACAGCAGGGAAGAGAATGACGGTACCTGACTAAGAAGCTCCGGCTAAATACGTGCCAGCAGCCGCGGTAATACGTATGGAGCAAGCGTTATCCGGATTTACTGGGGGTAAAGGGGGTGGAGGCGGTAAGGGAAGTCAGAAGTGAAAGGCCGGGGCTCAACGCCGGAGCTGCTGTTGAAACGGCAGTACGTGAGGCCAGGAGAG
+
888=C?15=5)76884:<:9988=9<,<@CF@AC9BCFDDEDCEF@8E=BB?DA:AAFCF3>8>+5@C@BCFEACB,@3,,7@C*><F,@;<AF@FF;,8FFCFBFDCFGG+FF9FGGGGGGGGGGGG<FEFGGGG<CGGGG*;FG7CGG9CFGF?;A<;*7:EE85A+<CF*<+2;:=:EC@8C/*9*<>GCE5/*:FF:CG)818?F?FD3>)>)-7C>EE)27FG(<CD54AB<AF242.=)840C9BE0(48?6*(9>9;>9(8))*-.<F99)(2(8(...,,..4(((.48:2,,
@M02996:162:000000000-B87FG:1:1101:19706:3351 1:N:0:ACTGAGCG+GTAAGGAG
GCTACGGGAGGCTGCAGTGGGGAATATTGGGCAATGGGCGCAAGCCTGACCCAGCAACGCCGCGTGAAGGAAGAAGGCTTTCGGGTTGTAAACTTCTTTTAAGGGGGAAGAGGAGAAGACGGTACCCCTAGAATAAGCCACGGCTAACTACGTGCCAGCAGCCGCGGTAATACGTAGGGGGCAAGCGGTGTCCGGATGTACGGGGTGAAAAGGGCGTGTAGCCGGGGGAGCAAGTCAGAGGGGAAATCCGGGGGCCCAACCCCCGAAGGGCCGTGGAGACGGCCGCGCTGGAAGGCGGTGG
+
-88=@@==811=;;=;;==;;78@6@<<CCGCC<CCCFFC@@@CFG8EEFFFGA:EDFCE@@8@+8CCFDCDFCDFFG8C,,C@CB?F?@ADEEDFF9,CEGGGFGGEEGG?FFGGFGGGGG:FFFGG:FFG,8EFGFDGGGGG7CGG,EFG,D>F;DCCC?DGDEG@EC>FGG,0BC*:=:8:8CD)/>9C;>EG:)7@C*:>C1>)9=:ECBBG99*9F<+>EDGD1>)73?)/..1*-*-<3</6*49>>BB6>GC??>:>;F0>)3<:9,)8.(56(89(4(36(-,4318:EB-((
@M02996:162:000000000-B87FG:1:1101:11041:3359 1:N:0:ACTGAGCG+GTAAGGAG
GCTACGGGAGGCTGCAGTGAGGAATATTGGTCAATGGACGGAAGTCGGAACCAGCCAAGTCGCGTGAAGGATGAAGGTATTATGGATGGTAAACTTCGGTAGCAGGGGAGAAAGAAGGGGATCGCGATCCCTGATGCAAGTACACTGAGAATAAGGATCGGATAACTCCGGGCCAGCAGCCGCGGTAATACGGAGGATCCGAGCGTTAGCCGGATGGATTGGGTTGAAAGGGTGCGCAGGAGGCTTTTGAAGGAAGTGGTTAAAACGAGACGCCCAACGGCAACACGCCAGTGATACCGGG
+
888ACA5==:1,,;=;;;=;;@CC8@,,;@6;CA9@ADFBCC@C;6,@:B7,;A;6CEE6,8+@+8BCFF<CB,6EFBE,,96C,C?<B,:?EF9,<,,8AFEDB,7:>F+9:,AEFGGCD4ACEGG+A?E,@BDDBGGGF;,AA,E=EFF,EF>9=6=>8+6@=E@DFC6CCECCB777,039C2?D8:8:88:C8;*;8CC3:)):)1;:<D8/*.*28C:1/)3:-/9B.3(0977C(910,)).*,-8((.8)<>:(/4))49(0()---0*0(-(,.(-34?>?B04))).*)(-(
@M02996:162:000000000-B87FG:1:1101:8142:3366 1:N:0:ACTGAGCG+GTAAGGAG
CCTACGGGAGGCAGCAGTGAGGAACATTGGTCAATGGGCGGAAGCCTGAACCAGCCAAGTCGCGTGAAGGAAGAAGGTATTATGTATTGTAAACTTCTTTAGCTGTGGAGCAATAACCCCTATGTATAGGGGGATGAGAGTACACAGAGAATAAGGATCGGCTAACTCCGTGCCAGCAGCCGCGGTAATACGGAGGATCCGAGCGTTATCCGGATTTATTGGGTTTAAAGGGTGCGCAGGCGGCGCTTTAAGTCAGTGGTGAAATCGTGAGGCTCAACCTCATCCTGCCATTGATACTGGG
+
8ACCCEFA58)======<=;;;;C;FFGGGFFGGGGGGGGGGGEFGFGGGGGGFCCEFGGGGGGCFFFGFFGGFCCFECEFAEFFCFFFGFGGGGGDF<FGGGFFFFEFGGDFFFEFEFGFGCFFFGGFFGGGGGEGGGFDGGGGGGGGGGGFGGGGGGGGGGGGGFGGGEGGGFGGGGGGDBAGDGGGFGF=4EGFDDFGGGEGG:>4AFEGE:DCC>7AGGGGEGGAFGF71?F>9BD9D9)4.03*:9F94)6<C96:1<)-6<1)(1014)390:B:94<>2A>?:64444)*6>)(
@M02996:162:000000000-B87FG:1:1101:11019:3378 1:N:0:ACTGAGCG+GTAAGGAG
GCTACGGGAGGCTGCAGTGAGGAATATTGGTCAATGGACGGAAGTCTGAACCAGCCAAGTAGCGTGAAGGATGAAGGTATTATGTATTGTAAACTTCTTTAGCAGTGGAGTAATAAGGGGATCGCGATCCCTGATGCAAGTACACTGAGAATAAGGATCGGCTAACTCCGTGCCAGCAGCCGCGGTAAGACGGAGGATCCGAGCGTTATCCGGATTTAGTGGGTTGAAAGGGTGCGCAGGCGGCTTGTTAAGTCAGTGGTTAAATCGGGACGCTCAACGTCATAACGCCATTGAGACTGGG
+
8-,6@?=8::)8=;8;;6=;;CCC;E@,CAF<<@C@CCC@CECE@C,CAD-CAA;9@ECC,<<@,8BDFGDEE<CCE,E9,9<C9C<CA?9@EFA,E<,5BFFFD,A=EE4AF,EFGGGGGEDGGGG+A?DFEG9FGGGGGFEEF9@EGGG9>FDDC6=?8=8BEG9FDC+@=DFE?EDDF>@>D?DG+ECGDBGGF*;A9DE4C/:?)==EDF4**9+4@<C:*)A>@FGE3;0>>BFGBD>8(.)(*.<F)66>.<F6,9>B)4:(0979>4)86(8-1>1)6:<611(.69)49243(
@M02996:162:000000000-B87FG:1:1101:7236:3383 1:N:0:ACTGAGCG+GTAAGGAG
CCTACGGGGGGCAGCAGCTAAGAATATTCCGCAATGGACGAAAGTCTGACGGAGCGACGCCGCGTGGATGATGAAGGCCGGAAGGTTGTAAAATCCTTTTAAGTGTGAAGAATAAGCGAGGGCAGGGAAAGCCCATGTGGTGACGGTAGCACTTGAATAAGCAACGGCTAATTACGTGCCAGCAGCCGCGGTAACACGTAAGTTGCGAGCGTTGTTCGGAATTATTGGGCGTAAAGGGCATGTAGGCGGTTTTGCAAGCTTGGTGTGAAATCCCGGGGCTTAACTCCGGAATTGCGTTGAG
+
8ACCCDAA:9)8888:::::<::CFGGGGGGGGGGGGGGGFGGGGGGGGGGDGFEEFGGGGGGGCFGFGGGGGFFGGGGGGGGGGFGGGGGGGGGGGGGGGGGGGGGGGGGGGGGGGGGGGGGGGGGGGGGGGGGGGGGGGGFGGGGGGGGGFGFGGGGGGGGGGGGGGGGGGGGGFGGGGGFFGGGDGGGEGFCFFGFFGGGFGGFFEED75@EGGBGCDFDGGFGGFFGF;?6FAF>>?G<FA969G-4>03?FAFDFFFF),3:A@5C5>:>EDF;>1<A6)67-1(3:4?BF586:7
@M02996:162:000000000-B87FG:1:1101:12136:3385 1:N:0:ACTGAGCG+GTAAGGAG
GCTACGGGTGGCAGCAGCTAAGAATATTCCGCAATGGACGAAAGTCTGACGGAGCGACGCCGCGTGGATGATGAAGGTCGGAAGATTGTAAAATCCTTTTATAACTGAGGAATAAGTACTTTGAGAGAAACGGAGTATGGTGACTGTAGGTTATGAATAAGCAACGGCTAATTACGTGCCAGCAGCCGCGGTAACACGTAAGTTGCGAGCGGGGTTCGGAAGGATTGGGCGTAAAGGGCATGGAGGCGGGTTGGCAAGCTTGGGGGGAAATTCCGGAGCGCAACTCCGGAACGGCGGTGGG
+
688?A?=5=0)6;88;;=;;;;CC;C,CFFFC@::CCCCBCECCC<,CCCCC@C@@@FCF@@@>+8CC=CEEEACEFBEGEEGEE,9F<@CCFFFGFC,BC<FFF,??DFFF,EFG@F<,A,CFGGGGGGGGGFG@DDFGFBEF,C@DGG9,@9>D=@DCFCFFFGGGDCG9CFFE3:91:9:9CFCDDEG*:?9FFD;A7C<+;7>BE3C*)855C39CB**9+9CD?FD)48?FFF<7(2(?:<77C(()(-.8<FD0)8:(4(46>:*)6-98),,((0412-4--49((429)(-(,
@M02996:162:000000000-B87FG:1:1101:8148:3385 1:N:0:ACTGAGCG+GTAAGGAG
CCTACGGGAGGCAGCAGTGAGGAACATTGGTCAATGGGCGGAAGCCTGAACCAGCCAAGTCGCGTGAAGGAAGAAGGTATTATGTATTGTAAACTTCTTTAGCTGTGGAGCAATAACCCCTATGTATAGGGGGAGGAGAGTACACAGAGAATAAGGATCGGCTAACTCCGTGCCAGCAGCCGCGGTAATACGGAGGATCCGAGCGTTATCCGGATTTATTGGGTTTAACGGGTGCGCAGGCGGCGCTTTAAGTCAGTGGTGAAATCGTGAGGCTCAACCTCAGCCTGCCATTGATACTGGG
+
8ABCCDDB=:)=88=;===;;;;C<FGGGFGGGGGGGGGGGGGGGGGGGGEGGGGGGGGFGGGG@FGCGGGGGGGGGGGGGG<FA?F9EFFGGGGGFCGGGGF,CFFFFGGFFFGG:AFE@@,CAF9<@EFGGG+@CEDGFGGDGGFGF?FDD>FDGEGGDD?CCFFFFGGGGGFFG6FFFGFFECG4CGGFDBEGFFG;C9EBGCBAFFG=D>3>06@FFGGDG)AF)8DD>B?76;FC9C>)43)1*)6@AA9AAG<A:FFF24:(05D???FF6?7044(5<03.4246<AA4@:A:,
@M02996:162:000000000-B87FG:1:1101:23559:3387 1:N:0:ACTGAGCG+GTAAGGAG
GCTACGGGTGGCTGCAGTGAGGAATATTGGTCAATGGGCGAGAGCCTGAACCAGCCAAGTAGCGTGAAGGATGACGGCCCTATGGGTGGTAAACTTCATTTGTCCAGGAATAAAGTTCACCACGTGTGGAGTTGTGCATGTACCGTAAGAAAAAGCATCGGCTAACTCCGTGCCAGCAGCCGCGGTAATACGGAGGATGCAAGCGTTATCCGGATGTAATGGGTGTAAAGGGAGCGCAGGCGGATCTGCAAGCCAGAGGTGAAAACCCGGGGCGCAACCCCGGGAGTGCCGTTGGAACAGG
+
-88AC?8)=11;,88;;;=;;;;;;C<<EC6@@@E@CFC@CCC@DF?EEE@FFEC:@FC6CCC@8@FCGGEEEE9,@FCB,?6CFCC,@@?C?F<,C,5:EA,:5<?@AA5CFFG,,C@ECEDC4A@BC,9,,48>EFEE4@E<=8=ECDCDFGE=F=?B>>>8BE,@F>6@=6ACBEFGC>39:;?>:,=DEFGGD*2;;>E4?8)8)1+:<>3877+11CE0=;:@ECCB?;(:96BC071)-)*.262F0-26:55,3=74<(-8>679(-):7(.(-.(49((.-)(---44/8(..
@M02996:162:000000000-B87FG:1:1101:7252:3391 1:N:0:ACTGAGCG+GTAAGGAG
CCTACGGGGGGCAGCAGCTAAGAATATTCCGCAATGGACGAAAGTCTGACGGAGCGACGCCGCGTGGATGATGAAGGCCGGAAGGTTGTAAAATCCTTTTAAGTGTGAAGAATAAGCGAGGGCAGGGAAAGCCCATGTGGTGACGGTAGCACTTGAATAAGCAACGGCTAATTACGTGCCAGCAGCCGCGGTAACACGTAAGTTGCGAGCGTTGTTCGGAATTATTGGGCGGAAAGGGCATGTAGGCGGTTTTGCAAGCTTGGGGTGAAATCCCGGGGCTTAACTCCGGAATTGCGTTGGG
+
88ACCB:=51)8888:::::<::CFFGGGGGGGGGGGGGGGGEGFGGGGGGECFFGFGGGFGGGFFGGGGGGGGGGFGGGGDFGGGGGGGGGGFGGGFGGGGGFF@CFCFGGGGGGGGGGGCGGGGGGGGGFGGGEGGGGGGGGGGGGEGGFFGGGGGGGGGGGGGGGGGGGGGGG8FGGGGFFGGGGGEGGGDGCFGGF4CFFGD;7<;CCGF@GFFGGB*<FGFFFBFC)317@::BF7FAF59617-4><BFFAF<3AF6(39>:=>2-44BGFFB026<626,49(3<0>AF531((
@M02996:162:000000000-B87FG:1:1101:14441:3393 1:N:0:ACTGAGCG+GTAAGGAG
GCTACGGGTGGCAGCAGTGAGGAATATTGGTCAATGGACGGAAGTCTGAACCAGCCAAGTCGCGTGAAGGAAGAAGGTATTATGTATTGTAAACTTCTTTAGACGTAGAGAAATAAGAGGGTCGTGACCCTTGATGCTAGTATACGTAGAATAAGGATCGGCTAACTCCGTGCCAGCAGCCGCGGTAATACGGAGGATCCGAGCGTTATCCGGAGTTATTGGGTTTAAAGGGTGCGCAGGCGGCGGATTAAGGCAGCGGTGAAATCGGGAGGCTCAAGCTCATCCCGCCGTTGAGACTGGG
+
-88AC@=5801;;88;;<=;;CC@6C,CECC@@@<CCEFBCCCCC<,C@DC9CA;CAEF;6@7@+@BDFGCFFCCFGBB6,96C6CC,B5<CDFCAF,CFFFGGB,==@FGDF,CFGGGGGCFGEGGGGGGFEGFGGFFGEC@FGEEGGGG9FGF?D,=>>@8CGGAFGE@EGGGFGGDEF999E<CG7EFGDDGGF*AA>DEDC1):)=CEDF)2*1+1;B=2*)=CEFFE3;;EFF@DBG604)0(*.:@3<B:0ED4(8<B44:25>GF?(0<=)5),9.9>1:9>9,(-2(49).8,
@M02996:162:000000000-B87FG:1:1101:9392:3407 1:N:0:ACTGAGCG+GTAAGGAG
GCTACGGGGGACTGCAGTGAGGAATATTGGTCAATGGGCGAGAGCCTGAACCAGCCAAGTAGCGTGAAGGATGACGGCCCTATGGGTTGTAAACTTCTGTTGTCCAGGAAGAAAAAAGCCCTCGCGCAGGGTTCTTGCAGGGACTGGGTGAATAAGGACCGGCTAATTCGGTGACAGCAGCCGCGGTAATACGGAAGGTCCGAGCGTTAGCCGGAGTGATGGGGTTGAAAGGGTGCGAGGGGGGGAAGGCAAGTAGGCCGGAAAATAGCGGGGCGGAAACCGGGGCCGCGGGTGAAACGGG
+
88,?C95815)+;;;,;;;;;;66;C,,<@,;@<,C@AC@@@@@C,,C6CC,6A,:@EE,<@,@,8CCFF?FE=,,@>CF,,:CDE,,889@?B9,C5,:5A,CA??C=F,?EFFGGGFEGEDFFCEGFGG@3@9;@=DFF@DC,@D,4@DF3DCA?<9*4744>DC2<*4*;*>,?/8:,1088D59D+;;:>CCAD78*:7>*15)8076180)147**3/9*)*067CFF,457()9()-04008*(.)4)-).+77(5(4(-).1(146,)*)--43@0((-(--43(-4-2*),,-
@M02996:162:000000000-B87FG:1:1101:9407:3421 1:N:0:ACTGAGCG+GTAAGGAG
GCTACGGGGGGCTGCAGTGAGGAATATTGGTCAATGGGCGAGAGCCTGAACCAGCCAAGGAGCGTGAAGGATGACGGCCCTAGGGGTGGTAAACTTCTTTTGTCAAGGAAGAAAAAAGCCCTCGCGCAGGGTGCTTGCAGGGACGGGGCGAATAAGGACCGGCGAATGCCGGGCCAGCAGACGCGGTAAGACGGAAGGTCGGAGGGTAAGGCGGATTGGTGGGGGTGAAAGGGAGGGGAGGAGGGAAGGCGAGGCAGCAGGGAAACAGCCGGGCGCAACCCGGCCCCGGGGGGGAAAGGGG
+
88<BC?=8:)186889:::9:99999,5C=,:?=?@CF,>@=>@C=,B<BBFDEB+=EB+A?BB+>FEGGC=C=,+@B@=+,,8>@3356@3@@=,=;;@@@,@,<8:>F,3DEFAFE7,C@,=:<ECFCC:*<++BFCCE18:*2?**2::*;C<9<*//5:*282+2+1*)::*2/07**0)1>377+2@1528.C00)9*7*9.)06*:10))*(*20;CC*757<?07<(4)(-394*-095><56(.311:(10.()-48((.0-50,(.*)(-,()4((4,((-4>(,((8(.16
@M02996:162:000000000-B87FG:1:1101:21925:3491 1:N:0:ACTGAGCG+GTAAGGAG
GCTACGGGTGGCAGCAGTGGGGAATATTGCACAATGGGGGAAACCCTGATGCAGCAACGCCGCGTGAAGGATGAAGGCCCTGGGGTCGTAAACTTCTGTTCTAAGGGAAGATAATGACGGTACCTTAGGAGCAAGTCCCGGCTAACTACGTGCCAGCAGCCGCGGTAATACGTAGGGGGCAAGCGTTATCCGGAATTATTGGGCGTAAAGCGTGCGTAGGCGGTCCTTTAAGCACGGGGGTTAAGGCAAGGGCTTAACCATGGGTCGCCCTGGGAACGGGGGGACGTGAGGGGAGGAGGGG
+
68AAC@551)0=;88;;==;;88@;C,@EFGCDCFCFFDDECCFGEFFFCDEFEEFFFEFF@@C+>CDGFE<FADFGGGG7EFDCCFF===@B@FGGF,CFBGFEEFDFGG,CFAFGGGGGGGGG,CFGGGGGGG=FGGGGGGGGGGGGGGGGGGCEFFBC9@CF*=ECCFG7DGGGDD?EDFAE1:C5EGGCBG*);;CCGGFGDFFFFCE*<@D*8DGFEC7:@+*)1:@>F1719>)(1,9<?@<F(1:6((56<7<)*.3307;5:/:(:FF3,(8>FF>9(,434(4(474)((,,
@M02996:162:000000000-B87FG:1:1101:20465:3510 1:N:0:ACTGAGCG+GTAAGGAG
GCTACGGGTGGCAGCAGCTAAGAATATTCCGCAATGGGGGAAACCCTGACGGAGCGACGCCGCGTGGATGACGAAGGCCGGAAGGTTGGAAAATCCTTTTATTACTGAGGAATAAGTGTGACAGGGAATGGTAATACGGGGACGGTAGGTAAGGAAGAAGCAACGGCTAATTACGTGCCAGCAGCCGCGGTAACACGTAAGTGGCGAGCGGGGGTCGGAATGATTGGGCGGAAAGGGCAGGGAGGCGGCGGGGCAAGCGGGGGGGGAAAGCCCGGAGCTCAACTCCGGAAGTGCAGGGAGA
+
-886@?8)80)=;88;;;,;<;@@6CC<FGG7@:@@DCDDEDDFFD8CEFE@@B@BB@BC@=8=+8CCCEACC@@CCFEGECGEGA5F+=?<DAFFFA9?G<?F9,:?>FFC,CFG9E5,CE?FGGGG8FFCEF=FEGG+>EG+C>DEG;@@,@BC,=9C?9D>FGG5CCB,=9C4B??1</.8<8DCCE<C:/C6>*9>F2+9*155)0)*9)8*997C)+0*+9C<1B5B>F?FF6:57)-8>7>B5(3>90>1:5*(4@BF(93?>(9:<>7*.(().9().88>:>(.4).))4,-(
@M02996:162:000000000-B87FG:1:1101:15196:3521 1:N:0:ACTGAGCG+GTAAGGAG
GCTACGGGGAGCAGCAGTGAGGAATATTGGACAATGGAGGGAAATCTGATCCAGCCATGCCGCGGGAAGGAATACGGTCCTATGGATTTTAAACTTCTTTTGTAGGAGAGCAAGAAGGGGTACGCGTACACCGATGAGAGTATCATACGAATAAGCATCGGCTAACTCCGGGCCAGCAGCCGCGGTAATACGGAGGAGGCGAGCGGTATCCGGAGGTATTGGGTTTAAAGGGTGCGTAGGCTGCGTGTCAAGGCAGCGGTGAAAGGTACGGGCTAAACCCGTAACGGGCCGTGGAAACGGG
+
-88AC?858)0=:;=;;<;;;;;C,@,<ECFD<@C@C@,8:BCFE9,CD<<ECA;:@CCFC@@B+7CCGDEG,9CCF9BF,A,CDF?,,:9=CFC,A,5A<CBF5E@ABFFDF,AFGG+@CG<?7FEGGGGGCF8BDGGGFGDGGGFGFGGCGGE,;53583+@FFEFFC*@DCGCDE99C906C):D7CGGDBGGF*9>C5C;8)088*>E77))*)**1<=1/.<>AFGD138E23>D2*.)4)0(0:>?0:B<?GG39FFF26)6947>4()3038(40342:(47(4(333<F<(,(
@M02996:162:000000000-B87FG:1:1101:12261:3521 1:N:0:ACTGAGCG+GTAAGGAG
ACTACGGGAGGCAGCAGTGGGGAATATTGCACAATGGGGGAAACCCTGATGCAGCGACGCCGCGTGAGCGATGAAGGATTTCGGAATGTAAAGCTCTATCAGCAGGGAAGAAAATGACGGTACCTGACAAAGAAGCCCCGGCTAACTACGTGCCAGAAGCCGCGGGAATACGTAGGGGGCAAGCGTGATACGGATATACAGGGGGTGAAGGGGGCGCGGGCGGGTGAGAAAGACTGATGTGAAAGCCCGCGGCTCAACACCGGGACTGGACGGGAAAATGGGGAACTGGAGAGTGGGGGGG
+
-8@AC?8==:18888;;==;;8886CCECFFED@EDCF7@6@C<EE8ED@CEEA9+@CCF@@@>+>B?,>B,B??FCB=E,CFE+4BF?@AA9FEFG,,C?FDC?FCDAFG,6ECF=,4>63@?;D,6,563@338,@EC=++8@D,,@>3@8>;6,,0,,0@EC*4/,6?40,4/37=**/))31*20+385)/*1:C*09E3:))7@?*5)8)9C(1/)2*)*.**)*20(()7:)/0.2)1)))(/49@,(-)52*(-.702((()(*--73*0(.-))-34())((,(-.)-)(-(-
@M02996:162:000000000-B87FG:1:1101:12243:3522 1:N:0:ACTGAGCG+GTAAGGAG
GCTACGGGAGGCAGCAGTGGGGAATATTGCACAATGGGGGAAACCCTGATGCAGCGACGCCGCGTGAGCGATGAAGTATGTCGGTATGTAAAGCTCTATCAGCAGGGAAGAGAATGACGGTACCTGACTAAGAAGCCCCGGCTAACTACGTGCCAGCAGCCGCGGTAATACGTAGGGGGCAAGCGTTATCCGGATTTACTGGGTGTAAAGGGAGCGCAGGCGGTTTTGGAAGTCTGATGTGAAAGCCCGCGGCTCAACGGCGGGACGGCAGTGGAAACGGGAGAACTAGAGTGGCGGAGGG
+
-8A?C?5:)1)688=;;<=;;@@@,C,,CCFEC<@CCDDDDECFFG,CCCC<CA6@@FEF@@8>+>CCECCFE<AE9B,,,9B@+BBF,??AAFCFAC,CFFBFFGDDCFG8FF=FGGGGGGGGGGGG>FGGGGGFFGGGGECFGG7EFE:DFGECBFC@D9@CG*@E,;CE0<EEGGD:C<A=C12:*<CGCD*30;@::DF0:)9@FBGG<B>D39DGEE=12)*2(00?)6)9>49*6:4/687:G9BB942>?F*31>BF>>0;)7),5:@?70,48<;::2)48<?-5217>>69>
@M02996:162:000000000-B87FG:1:1101:5921:3532 1:N:0:ACTGAGCG+GTAAGGAG
CCTACGGGTGGCAGCAGTGGGGAATATTGGGCAATGGGCGAAAGCCTGACCCAGCAACGCCGCGTGAAGGAAGAAGGCCTTCGGGTTGTAAACTTCTTTTATCAGGGACGAAGAATGTGACGGTACCTGATGAATAAGCCACGGCTAACTACGTGCCAGCAGCCGCGGTAATACGTAGGTGGCAAGCGTTATCCGGATTTACTGGGTGTAAAGGGCGCGTAGGCGGGGATGCAAGTCAGGTGTGAAATCTATGGGCTTAACCCATAAACTGCATTTGAAACTGTATCTCTTGAGTGTCGGG
+
8ACCCBA=>0)=;==;===;;88BFGGGGGGGGGGGGGGGGGGGGGGGGGGGGFFFGGGGGGGGGGGGGGGGGGGGGGGGGGGGGGGGGGGGGGGGGGGGGGGGGGGGGGGGGGGGGGGGGGGGGGGGGGGGGGGGGGGGGGGGGGGGGGGGGGGGGGGGGGGFGGGGGGGGGGGGGGGGFCAFGGGGGGGGGFGGFGGFGFGFGGFEBFGGGFFGGFGDEGGGGDGG>>DFBFD@BAFGBGFD<FF<GFFFFFFFFGGFAFFF:7?FF9>7>:FFF>FFF=<A<44:64<>AFFFFA?F0
@M02996:162:000000000-B87FG:1:1101:5938:3542 1:N:0:ACTGAGCG+GTAAGGAG
CCTACGGGTGGCAGCAGTGGGGAATATTGGGCAATGGGCGAAAGCCTGACCCAGCAACGCCGCGTGAAGGAAGAAGGCCTTCGGGTTGTAAACTTCTTTTATCAGGGACGAAGAATGTGACGGTACCTGATGAATAAGCCACGGCTAACTACGTGCCAGCAGCCGCGGTAATACGTAGGTGGCAAGCGTTATCCGGCTTTACTGGGTGTAAAGGTCGCGTAGTCGGGGATGCAAGTCAGGTGTGAAATCTATGGGCTTAACCCATAAACTGCATTTGAACATGTAGATCTTGAGTGTCGGG
+
ACCCCEF9>90====6==;;;888C;FFFFGGGGGGGGGGGGGGGGGGGGGG?FFGGGGGGGGGGDGGGGGGFGGFFFGGGGGGGDGGEFGGGFGGGFG9AFBF<5BFE7FCFEFA=F<FGF7F@CFFGFFCFAFGF6EGGGGC>EEEFFD;BGGGFG?CFFG><:**CEG,=F8CFGGG,:FFGGGGG=CC+AEG)9DFFGC6678)8*;<+86><65CEG5**8/>;BC>ADFFFFF*674):F8):<-142107FF>6?:0,.8-/)*.56@:6-:)./0)-)))..-..)6)9:2((
@M02996:162:000000000-B87FG:1:1101:5921:3552 1:N:0:ACTGAGCG+GTAAGGAA
CCTACGGGTGGCAGCAGTGGGGAATATTGGGCAATGGGCGAAAGCCTGACCCAGCAACGCCGCGTGAAGGAAGAAGGCCTTCGGGTTGTAAACTTCTTTTATCAGGGACGAAGAATGTGACGGTACCTGATGAATAAGCCACGGCTAACTACGTGCCAGCAGCCGCGTGAATACGTAGGTGGCAAGCGTTATCCGGATTTACTGGTTGTAAAGGGCTCGTAGGCGGGGATGCAAGTCAGGTGTGACATCTATGTGCTTAACCCATAAACTACATTTGCAACTGTATATATTGAGGTTCGGA
+
88ABC>=8@8)==,=====;;888CFGGGGGGGGGGF8FFGEGGGGGGGGGGG@FEFGFEFGGC>FGGGFGGGGGGGFFFGC7F:EFEGGGFCFGGGDGGFGG9?5,+4@F@F>EC,C<?FF+@FCFE9F@<DFGGGFGGFGG+@+4@FAEG6,,@BC7F>7B7@CC**1>:FG5=:F=C6*?A,*:7DGC;@6755CC=CG7+>2*));++;*58*4)/5A*95>*)(<D5)<)=44626*.76*9<F9<6<)6<<FC92?:B?08)76*.44=+/44-4)())))))..).-(,))--(
@M02996:162:000000000-B87FG:1:1101:20931:3554 1:N:0:ACTGAGCG+GTAAGGAG
ACTACGGGAGGCAGCAGTGAGGAATATTGGTCAATGGGCGGAAGACTGAACCAGCCAAGTCGCGTGCAGGAAGACGGTCCGATGGATTGTAAACTGCTTTTGTACGGGAATAAAGGGAGGGACGTGTCCCGTTTGGAATGTACCGTAAGAATAAGGGTCGGCTAACTCCGTGCCAGCAGCCGCGGTAAGACGGAGGACCCGAGCGTTAACCGGATGTAGTGGGTTTAAAGGGTGAGCAGGCGGAGGAGTAAGGCAGCGGTGAAATTGTCATGCGCAACAGGAAAACTGCCATTGATACAGG
+
--86@:58=:188886;===;;;66;;CCCC,<<;@D,C@@CCEFG,C@DC@EACCADE6686@68BDFFCDF=E?E,BF+@,?CF<,B<A?AF,CE5,CEFEFFFDDEF,9CFF,@FGFGGFF:F8FGGG,3=@CFG9FFEGGGGGGGGG9FGFFF@9>C9*@C,,,@>4ACEGCFCD:7848C719*=CECBEGFCG:7>CEE)0>F*::>5))0.20<C7/*)+069>D28(7(.7>(9354001259=),483ED36F3A-))6=6*6<27*0(1(.08231).),.))..-0)).3
@M02996:162:000000000-B87FG:1:1101:12417:3555 1:N:0:ACTGAGCG+GTAAGGAG
GCTACGGGTGGCTGCAGTGGGGAATATTGGACAATGGGGGAAACCCTGATCCAGCGACGCCGCGTGAGTGAAGAAGTATTGCGGTATGTAAAGCTCTATCAGCAGGGAAGAGAATGACGGTACCTGACTAAGAAGCCCCGGCTAACTACGTGCCAGCAGCCGCGGTAATACGTAGGGGGCAAGCGTTATCCGGATTTACTGGGTGTAAAGGGAGCGTAGACGGCATGGCAAGTCTGATGTGAAAACCCGGGGCTCAACCCCGGGACTGCATTGGAAACGGGCAGGCGAGAGTGCAGGAGGG
+
688?C?8):00;;8=;;==;;88;6C,;CCFF@@CCCDDDDDFFFG8EDCCEAA:@@FEFF@@B+8BC<ECFFCAE,C,C,CBC8CAFC@AACFCFDE,CFGFGFFDFFGG8EFEFGGGGDGGGGGGGAFGGGGGG8FGGGGEGGGDGGGCGGGFFEGFFF9@CG*@E7CFF;CGDGDD=C<>>E:*:*CCGCB7;=CG6:DG);/9BFBDE5BBGC3>DFEDCC3CC0@CF.66@A)9*6:<FF@@:GFFE>,:>BFGF<BBFBF18)4*).5?C=0,8(0(496(-797).5A<>86:;
@M02996:162:000000000-B87FG:1:1101:11879:3565 1:N:0:ACCGAGCG+GTAAGGAG
GCTACGGGTGGCTGCAGTGGGGAATATTGCACAATGGACGGAAGTCTGAACCAGCCAAGTCGCGGGAAGGATGAAGGTATTATGTATTGTAAACTTCTTTAGCAGTGGAGTAATAAGGGGATCGTGATCCCCGATGCAAGTACACTGAGAATAAGGATCGGCTAACTCCGTGCCAGCAGCCGCGGTAATACGGAGGATCCGAGCGTTATCCGGATGTATTGGGTTTAAAGGGTGCGCAGGCGGGGCGCTAAGGCAGCGGGGAAAGGCGACGGCTCAACCGGAGCAGGGCCGTTGAGACGGG
+
-8AACA:):0);=8=;;==;;78@6C,CCEFEEACCEFFCDECEC<<EEFCDDACC@FFCE@@@+@@CFGGGFCCEFBEC<A?E,CC?EFBDEGGDG<5FFFFGF9ACEG,?F5FGGGGGGCFEFGGAFGGGEGEGGGGGFGGGGGFGGGGFGGFFE9DBCD8EGGDGGE>EGGGGGFFF79@9C;DG+BDGCDGGF*;F<DEECC8>);FED>3)2131;A=:/)<>AFFD,:?B9>BDBG>B>7>2/49@(43?BGG(7@FFFFFF@>GF;(.<6<7>>5603?((,39,(-4,<<16>
@M02996:162:000000000-B87FG:1:1101:12405:3570 1:N:0:ACTGAGCG+GTAAGGAG
GCTACGGGTGGCTGCAGTGGGGAATATTGGACAATGGGGGAAACCCTGATCCAGCGACGCCGCGTGAGGGAAGAAGGACCTCGGGATGGAAAGCTCTATCAGCAGGGAAGATAATGACGGTACCTGACGAAGAAGCCCCGGCTAACTACGAGCCAGCAGCCGCGGGAACACGTAGGGGGCAAGGGTGATCCGGATTTACCGGGCGTAAAGGGAGCGTAGACGGCATGGCAAGGGTGATGTGAAAACCCGGGGCGCAACCCCGGGACTGCATGGGAAACGGCCAGGCTAGCGTGCAGGAGGG
+
-8<BC:15101=;8=;;=;6;88@CC,CDFDFE@CDCCCD@BDDCC@EC,CECEC+@@BE@@CB+@C:,??EECFE,4,+,<FC+=CF+4??8FFF,,5B?A<EEF@<?FC,CF,?@<FFFGGGGG8F+3@FGD@DG7BFDCGGGG,>D3**5<>;*=756/*::*/:*2=>*3*=85=5*/5);9*9*CFGD:***2>*1>E)1175>77C4>>GG-9<=>C7/):56@4<((,8:.1*.24*.7)4D4,<17B>1>><(5(34(.4)5*).(5+<2(43)3426(53594<:145(411
@M02996:162:000000000-B87FG:1:1101:13362:3575 1:N:0:ACTGAGCG+GTAAGGAG
GCTACGGGTGGCAGCAGTGAGGAATATTGGTCAATGGGCGAGAGCCGGAACCAGCCAAGTAGCGTGAGGGATGACGGCCCTACGGGTGGTAAACCTCGTTTGTCCAGGAAGAAAAAAGCCCTCGTGAGGGATCTTGCAGGTACTGGTGGAATAAGGACGGGCTAATTCCGTGCCAGCAGCCGCGGTAATACGGAAGGTCCGAGCGTTATCCGGATTGAGGGGGTTGAAAGGGGGCGGAGGCGGGATGCCAAGGCAGCCGGAAAAACGGCGAGCTAAACGCGAGCGCGCGGGTGAAACGGGG
+
8-8?C:55=)1;;8=;;==;;;;@,@,,CA,66<;CCDE@@C@EDF+@@FCD@E6,9ED9CC<@,@FEFDE<CC,,@FGG7?4?@B@+>@?ADFF8F++9+?BF9B9=BD,?EFGGG+A<FF@F3ADFGGE63,;DDGFG8DF,@D,8>BF9@F>?:@+:894@B77;C:4=CBFF87:;1888=)97+A:ECBEGF00;1>E=81)7)*:=777**.**787)*)<><FD;(49E(;79?G9>3)0(*32.(,42,7C09@0<(-4()-),(-*20(((-5-3(-49>>(,-,5)/(360
@M02996:162:000000000-B87FG:1:1101:13374:3589 1:N:0:ACTGAGCG+GTAAGGAG
GCTACGGGTGGCAGCAGTGGGGAATATTGGGCAATGGGCGAAAGCCTGAACCAGCGACGCAGCGTGAGGGAAGAAGGTCCTAGGAGTGGAAAACTTAGTTAACAGGGGAGAAGAAAGTGACGGGAGCGGGGGAGGAAGCGACGGCGAACAATGAGGAAGGGGCAGCGGCGAGACGGAGGCGGCGGGAGTAAGGAGGAGCTGCGGGGTGTAAGGGGTGAGTAGGCGGGACGGGAGGGCAGACGGGAGAACAAGCGGGCCGAAAGAGAGCGGGGAGCGGAAACAGCGGGCCGTGAGGGCGGGG
+
-88?CB85=00=;88;;==,;8866C@EED<<@<CCDFFCC7@CF@@EC,C@CA6+@+@++88>6?FCFED,C=EFG,C,,,5=,:BEC,??4F,<5CA,,,5C5==+>6+A<,AF=,?EFC7+++++@8+5@F@82,,*1*1<***8**?++,5*+3***)*//*2****/)1/***1**77;*9)//0*3+/7E:*/)**2)8975)**+2)7/9(C2*<?*255<()1)((,)(47*.98@?)),918@.-(((1)((.(.(.4(0(1(,-)1)((-()4(401((-(4(-(()-360
@M02996:162:000000000-B87FG:1:1101:6693:3603 1:N:0:ACTGAGCG+GTAAGGAG
CCTACGGGTGGCTGCAGTCGAGGATCATTTGCAATGGGCGAAAGCCTGACAATGCGACGCTGCGTGGAGGATGAAGGCCTTCGGGTTGTAAACTCCTGTCATAAGGGAACAGGCGACCTGACCCAATACGTCAGGAAGTTGAGTGTACTTTAAGAGGAAGCGACGGCTAACTCGGTGCCAGCAGCCGCGGGAATACAGAGGTCGCAAGCGTTGTTCGGATTTACTGGGCGGAAAGGGCGCGTAGGCGGCATTGCGTGGCAAGTGTGAAAGCTCCGGGCTCAACCCGGAAAGTGCGCTTGAA
+
88ABC?D9>))==8=;===8888@@FCE@CCFEGFFFGFCEEEECFDFGFGG<9:@BFCF8BC@8BCEFGFFEDDFFFFFFDFGE<8@CFFF<<FGGE:EFFGGGGGGGGFEGFGGE:>FEEFCFGDGGG>==FFDFE@=EFGCDDDFD>EGGGGGGGGGECECEEE5@EB=?*;AC7,<CDF8<899CD):C)C7BGGAG6:==CBB3>*29887C49*76<:C9CF3@)74;<441<)-/-72*7;)-(146:(4*144<.6)6:<?)*).(0>>((,.9(429>B9,26<)-().-4,
@M02996:162:000000000-B87FG:1:1101:24268:3618 1:N:0:ACTGAGCG+GTAAGGAG
CCTACGGGGGGCAGCAGTGAGGAATATTGGTCAATGGGCGGAAGCCTGAACCAGCCAAGTCGCGTGAAGGAAGACGGTATTATGTATTGTAAACTTCTTTAGACGCAGAGAAATAAGGGGCTCGCGAGCTCTGATGCTAGTATGCGTAGAATAAGGATCGGCTAATCCGGTGCCAGCACCCGCGGTATTCCGGAGGTCCCAAGCGTATTCCGGTTTTATTGGGTTAAAAGGGTGGCAAGGCGGGGCTTAAGGTCAGTGGCCAAACGGGGAGGCCAACCCCCATCCCGCCATGGTGACTGGG
+
8ACCCE>581)8888::<:::::CFFGGGGGGGGGGGGGGGGGGGGGGGGGGGFFFGGGGGGGGFGGFGGGGGFFFFFFGGGGGGGGGGGGGGGGGGGGGGGGGGGGGGGGGGGGGGGGDGGGGGGGGGGGGGGGGGFGGGGGGGGGGGGGGGGGGGGGGGDGG6++<**2*9*++***1*))8:/9/*+2<*)::)*2)***)/9)))1*<))7<*)2*9C5DG)<>46D).(()..8*(1(),)08*6)*.6),)A*(,9((((4,)(1((,.;)-(,()(.4.(3((4).)))).6(.
@M02996:162:000000000-B87FG:1:1101:6701:3619 1:N:0:ACTGAGCG+GTAAGGAG
CCTACGGGTGGCTGCAGTCGAGGATCATTTGCAATGGGCGAAAGCCTGACAATGCGACGCTGCGTGGAGGATGAAGGCCTTCGGGTTGTAAACTCCTGTCATAAGGGAACAGGCGACCTGACCCAATACGTCAGGAAGTTGAGTGTACTTTAAGAGGAAGCGACGGCTAACTCGGTGCCAGCAGCCGCGGTAATACAGAGGTCGCAAGCGTTGTTCGGATTTACTGGGCGGAAAGGGCGCGTAGGCGGCATTGCGGGTCAAGGGTGAAATCGCCGGGCGCAACCCGGAAAGTGCGCTTGAA
+
88ACCEF9:))========8888@EFFFFFFGGGGGGGGGGGGGGGGGGGGGCCCBFGGG,BFF,BCEGGGDEFEFFGGGGGGGGF=@:EDEFFGGGEBFGGGGGGGGGGFGEGGEGGCGEFFGGGCGCGDGEGGGGF@FDEG>DCEGE;FFFFGGGGGGGDGEGEG>;FD=F*A>EGC<CGFFGGGGDGD>CFGFFGGFG9;:5CDB):9/908DD9DD3+<>7@?F0@)73>:F??BC7195:9<9592*3<3(72).2=)-,4:?6::(1,7C:>(--8,48;;>B-35:93(042.,
@M02996:162:000000000-B87FG:1:1101:14367:3621 1:N:0:ACTGAGCG+GTAAGTAG
GCTACGGGCGTGCTGCAGCGAAGAAGATTCCGCAAGGGACGAAAGGAGGACGGAGCGACGCCGCGGGGAAGATGAAGGCCGGAAGGTTGTAAAATCCTTTTAAGGGGGAAGAATAAGCGAGGGCAGGGAAAGCCCAGGGGGGGACGGGAGCACTGGAAGAAGCAACGGCGAATAAGGGGCCAGCAGCCGCGGGAACACGTAAGGGGCGAGCGGTGGTCGGAAGTATGGGGCGTAAAGGGCAGGAAGGCGGGGTGGCAAGCGGGGGGTGAAATCCCGGGGCTTAACTCCGGAATGGCGTGGG
+
688?C>=>)1)7=,;;6;;+76@@<C<C,<C@,6++9:C,@@@FFG,,68:@@@C@=C+88+77@+@@>+8:58<5BDFGBCE:CF3,:@=ADFAFG,,:>@DFCGC<@BFFG,@CFFGGGGG>FGGGGCCFGFCC8C*=E8CGD?E58ECFF??008*;:7+<CCEGG*?C5*<+<*/*2/7)09>4CCCG57C8>7D)7CE)*1).053C3)8)1)1985**+/32:5*<-3:><AB*4*3).876D9()(,4(297:1)-416-453>)6,/::14(().69)).8>:,(.40>8;>(
@M02996:162:000000000-B87FG:1:1101:24270:3636 1:N:0:ACTGAGCG+GTAAGAAG
CCTACGGGTTGCAGCAGTGAGGAATATTGGTCAATGGGCGGAAGCCTGAACCAGCCAAGTCGCGTGAAGGAAGACGGTATTATGTATTGTAAACTTCTTTAGACGCAGAGAAATAAGGTGCTCGCGAGCTCTGATGCTCGTATGCGTAGAATAAGGATCGGCTACCCACTTCCCAGCAACCGCGTTATTAAGGAGTTCACGACCTTGACCGGGACTCTTTTGTTTTAAGAGTATCCCGGGCATCCCTTTAACTCCTTGTCATATCCTGAGTGCGACACCTCTCTCCGCCTGTCACACA
+
A@CCCE)50)0;;;;;6=;==6=;;CFGEFGDGDGFGGFC7+@FFGGGG@FGGFFGEGGFGGGGGGGGGG?8F8FF:F<FFGGGG9F<,C,<<CFGF,CF9,??7>>7>:F,AF;,,,99AFF:F+@+@7BFAF9=;D,+@CEFFEEE+@F9FE9,,5++>>@C7,,,463,=,5,3,,41*/:**11+,4,1;5,)4++/**)32+*)2)*)))20.1++7**00<7)**14))*),)1()()()).2))*))).)<*)-*.5)).)/(*))()2.((((*()).--3((.))).)(
@M02996:162:000000000-B87FG:1:1101:9543:3652 1:N:0:ACTGAGCG+GTAAGGAG
GCTACGGGTGGCAGCAGTGAGGAATATTGGTCAATGGGCGAGAGCCTGAACCAGCCATGGCGCGTGGAGGAATAAGGATCTATGGTTCGTAAACTCCTTTTGCGGGGGGATAAAGTGCGGGACGCGTCCCGTATTGCAGGTACCCCGCGAATAAGCATCGGCTAACTCCGTGCCAGCAGCCGCGGTAATACGGAGGAAGCGAGCGTTATCCGGATTTAGTGGGTTGAAAGGGTGCGTAGGCGGCCCCTTAAGGCGGCGGTGAAAGGTCCGGGCTCAACCCGGGCACTGCCGGCGGAACGGG
+
88A=@A8)=00;;8=;;;=;;;;C,CCCCCEC@@CEFDFCEC@CFE@EEFEFCECCC@C,:88@6@FCFDDG=<EEFF,C,9<CDCEA>@<=DFBEFAEFFGFF@EDDDF6:FFGCFGGGGGGGGGGGGGE@C:<ECGGGGFCFGGCCGGG8EG?AE<48><AEGG7EGC1:D8E<:CC7C<55C9CD2<*A=@EGF*9F<>EBC95>)9DEDB)*0-*2@CC/2)3:AFGF,40>1:5C>D904.7(0.98,46>(:D(,7<A)(.)14CB9(.20(.89E04(3.5).-(-4(37(-32
@M02996:162:000000000-B87FG:1:1101:21278:3672 1:N:0:ACTGAGCG+GTAAGGAG
GCTACGGGGGGCAGCAGCTAAGAATATTCCGCAATGGGCGAAAGCCTGACGGAGCGACACCGCGTGGATGAAGAAGGCCGGAAGGTTGTAAAATCCTTTTGAAACCGAGGAATAAGCATCGGAGGGAATGCCGGTGTGGTGACTGTAAGTTTTGAATAAGCAACGGCTAATTACGTGCCAGCAGCCGCGGTAACACGTAAGTGGCGAGCGGTGTTCGGAATGATTGGGCGGAAAGGGCATGTAGGCGGTCTGGCAAGCGTGGGGTGAAAGCCCGGAGCTCAACTCCGGAAGAGCATGGAGA
+
-86?C@59=0)68889::,:9CCD<?CAFGGF@@==DCFCEDCEFE,EDFECCE>@=@:FB>8>+8@CFCCCFCFFFGGGDEGEG,,>1<<AE@FGGE,?FFEGFGCCCFFF,CFGGG,?FGGGGGGG>FFGEF?E;CE0AFG+A:CEG+<<+;E:+<CEF>CCEGG=EF:+:EF6C>FGCC:@;<DGGGCED?FGD7DFF2+98CDDE:)/1..:C>CD)+203=FC6D3>>FFFBB:*.0.94=@;)4,7<FFFFC9:?E>>,9?<B<7(49E*5((..6().8:;<>(8:78)*.,4,
@M02996:162:000000000-B87FG:1:1101:7677:3699 1:N:0:ACTGAGCG+GTAAGGAG
ACTACGGGTGGCAGCAGTGAGGAATATTGGTCAATGGGCGAGAGCCTGAACCAGCCAAGTCGCGTGAGGGAAGACGGCCCTATGGGTTGTAAACCTCTTTTGCCGGGGGATAAAGTCTGGGATGCGTCCCAGTTTGCAGGTACCCGGTGAATAAGGATCGGCTAACCCCGTGCCAGCAGCCGCGGTAATACGGAGGATCCGAGTGTTATCCGGATCTATTGGGTTTAAAGGGTGAGCAGGCGGTGGATCAAGTCAGTGGTTAAATGGGGCGGCTCAACCGTAGCATGTCCGTTGAACATGG
+
-8ACCDA=80)=======;;;;;CFFGGGGEDFGGGGGFFFGBCGGGGFDCD<AC6C@F<FEGF@FCBFECG:CFF@@:FF,CFFFF7FFACE?F=F,CB<F@EFGGFEC7FF,DGDCFFFD?GFEE@=@D8=FFCFGFFGFDCFGG*CCG;;CFEE6CBC4DEFF547>*49CFFGGGG=C;;8CG37E+382>E)00)//:>CCF?F?*=D:5)0570@CGCC)<F48>>:?(72)59>59.7>:3>??F)62>)07-(166).808090(-7:=3?;6:,-.)<2).48::0<)69(.
@M02996:162:000000000-B87FG:1:1101:7704:3701 1:N:0:ACTGAGCG+GTAAGGAG
CCTACGGGTGGCAGCAGTGAGGAATATTGGTCAATGGGCGAGAGCCTGAACCAGCCAAGTCGCGTGAGGGAAGACGGCCCTATGGGTTGTAAACCTCTTTTGCCGGGGGATAAAGTCTGGGATGCGTCCCAGTTTGCAGGTACCCGGTGAATAAGGATCGGCTAACCCCGTGCCAGCAGCCGCGGTAATACGGAGGATCCGAGTGTTATCCGGATTTATTGGGTTTAAAGGGTGCGCAGGCGGGGGATCAAGTCAGTGGTGAAATGGTGCGGCTCAACCGTAGCATTGCCGTTGAAACTGG
+
88CCCDF=>0)====;===;;;;CFFGGGGGGGGGGGGGGGGEGGGGGGGGGGFFFGGGGCFEGFGG:FGEFGGGGGGGGGEGGGGFGGGGGGGGCGGGGGGGDCFEGGGGGGGGC=,?AFGGGGGGG@FCF8FFGGGGGGGGGB7CCGGGGGGGGGGGGGGGGGGCFGGGGGGGGGGGGGGFFEGGGGGGFEFGGF4;FGGG5FCFFFFGGGFFG4AGGFGGCE>CGFFGD(4:EFFFDBGF),>:(7?FFA9AA:FGDBFFFFA?AF)9;>9>F=BF>?FBFA4)..)(-(41:*4490
@M02996:162:000000000-B87FG:1:1101:24202:3731 1:N:0:ACTGAGCG+GTAAGGAG
CCTACGGGCGGCAGCAGTGGGGAATATTGGACAATGGGGGAAACCCTGATCCAGCGACGCCGCGTGAGTGAAGAAGTATTTCGGTATGTAAAGCTCTTTAAGCAGGGAAGAAAATGACGGTACCTGCAGAATAAGCCCCGGCTAACTACGTGCCAGCAGCCGCGGTAATACGTAGGGGGCAAGCGTTATCCGGATTTACTGGGTGTAAAGGGAGCGTAGACGGCAATGCAAGTCTGAAGTGACAGCCCGTGGCTCAACTGCGGAACTGCTTTGGAAACTGTATAGCTAGAGTGTCGGAGAG
+
-8ACC>5):1)8888;;<;6;888E,,;EGGFFD<EEGFGGDGFGGGFCFF<EA:@CFGGGGCC7CEFGGFGGCFFFGGGFFGGGGGGGFGGFGFGGGGFFGDGGGGG@FFGGGGGGGGGEFBEGFCCFDEFGGGGG8EEGGGEGGGFGEGGGFG?FGG,D;BECEEGFFFGFFEGEG=EECFFG<DDFGGGGFGC@>>@GGC;EG==?FDGGFEGGBGG9CEDGE677BGF<))/:AFF?G)8.871C,(7((5<<?CFF>>29B:<*)*6<::97(6449)<:4-)8<?A>:4,59>08
@M02996:162:000000000-B87FG:1:1101:21547:3741 1:N:0:ACTGAGCG+GTAAGGAG
GCTACGGGTGGCAGCAGTGGGGAATATTGCACAATGGGGGAAACCCTGATGCAGCAACGCCGCGTGAGTGATGAAGTATTTCGGTATGTAAAACTCTATCAGCAGGGAAGAAGATGACGGTACCTGACTAAGAAGCACCGGCTAAATACGTGCCAGCAGCCGCGGTAATACGTATGGGGCAAGCGTTATCCGGATTTACTGGGGGTAAAGGGAGCGCAGGCGGTCCGGCAAGCCAGAGGGGAAAACCCGGGGCTCAACCCCGGGATTGCCTTGGGAACTGGAGGACCTGAGGACTGGAGGG
+
-8@BCA851)0=;8=;;==;;88@CE@EEFGDCA@CCFDDEEFFGD<EFFEDFFCFFGCFBCFB+@FECED?EEEF,CBC9BFEBFFFA?EEDGFGGC,CFGGGFGDCFGGCFGFGGGGGGGGGGGGGCGFGGGGGGGGGGGEGGGGGGGEGGGGFFGD<D9CGG5CECEFG;E5=F,:A>9>5=:*C6EGGC?5/6CGACGG.:28AFAGE5ADG<97D:CE)27*96D5><?BFB?F*498@<88<D>FF0-4??C4?FF>B>41445*)).7*0().(82<?4((.43(2:44>?:?>
@M02996:162:000000000-B87FG:1:1101:24210:3756 1:N:0:ACTGAGCG+GTAAGGAG
CCTACGGGCGGCAGCAGTGGGGAATATTGGACAATGGGGGAAACCCTGATCCAGCGACGCCGCGTGAGTGAAGAAGTATTTCGGTATGTAAAGCTCTTTAAGCAGGGAAGAAAATGACGGTACCTGCAGAATAAGCCCCGGCTAACTACGTGCCAGCAGCCGCGGTAATACGTAGGGGGCAAGCGTTATCCGGATTTACTGGGTGTAAAGGGAGCGTAGACGGCAATGCAAGTCTGAAGTGAAAGCCCGTGGCTCAACTGCGGAACTGCTTTGGAAACTGTATAGCTAGAGTGTCGGAGAG
+
8ACCCD:8=1)8888;;<;;;888CCEGGGGGGGGGGGGGGGGGGGGGGGGGGFFGFGGGGGGGFGGGGGFGGGGGGGGGGGGGGGGGGGGGGGGGGGGGGGGGGGGGGGGGGGGGGGGGGGGGGGGGGGGGGGGGFGGGGGGGGGGGGGGGGGGGGGGGGGGGG=CEGFGGGGGGGGEGGFFFGGGGGGGGGFGGFDGFGGGFGCFFFFGGGFEDD?GGFGGGGFGGFFGF9ABFFFFG>G<F<?@?GF:>FFFD?E>?FEB0;F0<?DGDF?FGF<AFFFA4)-5:7??BFBF?>>93:
@M02996:162:000000000-B87FG:1:1101:6242:3758 1:N:0:ACTGAGCG+GTAAGGAG
CCTACGGGCGTGCAGCAGTGAGGAATATTGGGCAATGGACGCAAGTCTGAACCAGCCATGCCGCGTGAAGGATTAAGGCCCTATGGGTCGTAAACTTCTTTTGTACGGGAGCAATAAGGACCACGTGTGGTCTGATGAGAGTACCGTACGAATAAGCATCGGCTAACTCCGTGCCAGCAGCCGCGGTAATACGGAGGATGCAAGCGTTATCCGGATTCATTGGGTTTAAAGGGTGCGTAGGCGGCTTGGTAAGTCAGCGGTGAAATGCCAGTGCTCAACATTGGACGTGCCGTTGATA
+
88ACCBA081)8==;;;;<;CFFFFGDGFGG,CFCGGGGFFGGGGDFGDFGGGDFEFGGGFGGFGGFFFFFGF,CCFGGGG<F?FFGGFF>EFFGGGGGGGGGGGGFGGGGGGGGGGGGGGFGGGDGDFGGGGGGGGGGGFGGGGGGGGGGGGGGGGG7FEGGCFGGGGGGGGGGGGGGGGGFFGGGGGGGGGFGGFGGFGC:AGGFEF:FGD>EDDFGGFGGGGFGGF4>?:?BF>FFG?9;FF:39>4AFFDFF<FD63;?D<ABDFBG2?>=9B3:>:FFF>?><:::>?0:B=A
@M02996:162:000000000-B87FG:1:1101:24193:3763 1:N:0:ACTGAGCG+GTAAGGAG
CCTACGGGCGGCAGCAGTGGGGAATATTGGACAATGGGGGAAACCCTGATCCAGCGACGCCGCGTGAGTGAAGAAGTATTTCGGTATGTAAAGCTCTTTAAGCAGGGAAGAAAATGACGGTACCTGCAGCATAAGCCCCGGCTAACTACGTGCCAGCAGCCGCGGTAATACGTAGGGGGCAAGCGTTATCCGGATTTACTGGGTGTAAAGGGAGCGTAGACGGCAATGCAAGTCTGAAGTGCAAGCCCGTGGCTCAACTGCGGAACTGCTTTGGAAACTGTATAGCTCGAGTGTCGCAGAG
+
ACCCCA>851)8888;;<;;;888CEFFGGFGGFFGGCCFF@FCFGFGGFFGFFGE:CFEGGGGFGGGGGGGGGCFFFGFGGFGEFF8A<FF9FGGGGGA<FFAFF>CDF8DFGC5;FGEGGGGGGF<,3>FGCBGGGDE*CEE7@EGGGC:DFEFFGDFEDG><?E8@9CFG9@5>CGC7DFFGGG35FDGCEGCF7>BFFD);C?FB@DGC>3<>:55?GGCE)+2(*:?<A>=<)6:4*.9)))47,-866?<):C??E9;(447F2F2)(6A=?)64*).62420(,.16:6)(((-
@M02996:162:000000000-B87FG:1:1101:6220:3766 1:N:0:ACTGAGCG+GTAAGGAG
CCTACGGGCGTGCAGCAGTGAGGAATATTGGTCAATGGACGCAAGTCTGAACCAGCCATGCCGCGTGAAGGATTAAGGCCCAATGGGTCGTAAACTTCTTTTGTACGGGAGCAATAAGGACCACGTGTGGTCTGATGAGAGTACCGTACGAATAAGCATCGGCGAACTCCGTGCCAGCAGCCGCGGTAATAGGGAGGATGCAAGCGTTAGCCGGATGCATTGGGTTTAACGGTTGCGTAGGCGGCTTGGTAGGTCAGGGGGGAAATGCCAGTGCTCACAATTGGACGTGCCGTTGCTA
+
88BCCF5:51)7=6;;;;<;;CCC<C@ECEC6CF<EFFFEFFGGGF<F<FFGF,@C<E9CF@:+@+@CFECG9:E<EFFFC,,EF=EE=@7CCFGGGGFFGFFE<CDFEE@EGFGGDDFGFEGFEF8EF7DGCFC;=;35BDDFGGGGGGGFDGGFFFDFG76+@8C:FC5ECEGD8CFCGFEEGDDGC9+,587EBC*6CF+1/*80:)2+:5:C)(7DF6ECEE7F>*9>3(,57>BC09450).7*.5*().31*90()(-.6<4;3F0,.*+0),).9<?25(42(21(43(*.
@M02996:162:000000000-B87FG:1:1101:20261:3778 1:N:0:ACTGAGCG+GTAAGGAG
GCACGGGTGGCAGCAGTGAGGAAGAGTGGGCAAGGGGCGGAAGCCGGAACCAGCCAGGCCGAGTGAAGGAATAAGGTCCTAGGGATCGGAAACTTCTTGTGAGCGGGAGCAATAAGGACGACGGGTAGTCCGATGAGAGTACCGTTCGAATAAGCAGCGGCGAACTCCGGGCCAGCAGCCGCGGGAATACGGAGGATGCAAGCGGTATCCGGAGTTAGGGGGGTTAAAGGGGGCGTAGGCGGCTGGTCAAGTCAGTGGGGAAAGCCCCCGGCTCAACAGGGGAACGGCCAGTGATACTGCG
+
-8,843)011)=86;;<;=;;6;;<ECC<-,@@FFDD:BCCC@FEEF@C@C=<,,CEC,87+4,:5CEF@E<<<<E55C<,9==D,BC+4:B,,5CAA,:FGGG=>C:C@F@?BFFGGG+@=F+@+@F,3@FEFGGGGG,@;;>*>6BFF6FGGGC,=5<CDDEGFFFG@ECGGGFG7:>=97>*9C*9?7CC>DG)>CFCFC@*1809/9ED))2?)09@GG5*5<7>FC)42;)49>2-96)(80.>3</)6:)6E793D,2?:<?>,C3(3=A).4:?D;BB(30-4-).4).*).)(
@M02996:162:000000000-B87FG:1:1101:23346:3833 1:N:0:ACTGAGCG+GTAAGGAG
GCTACGGGGGGCTGCAGTGAGGAATATTGGTCAATGGACGGAAGTCTGAACCAGCCAAGTCGCGTGAAGGATGAAGGTATTATGTATTGTAAACTTCTTTAGCAGTGGAGTAATAAGGGGATCGTGATCCCCGATGCAAGTACACTGAGAATAAGGATCGGCTAACTCCGTGCCAGCAGCCGCGGTAATACGGAGGATCCGAGCGTTATCCGGATTTATTGGGTTTAAAGGGTGCGCAGGCGGCTGTTTAAGTCAGTGGTTAAATCGTGACGCTCAACGGCATCACGCCAGTGATACGGGG
+
-88?C?18::08888:::::::::CE,CEFBFC=<?CFFCDEEDFE?EFGFFGA:BEFEFFEFB3@CEFGGFDDDEE8FF<F<CC@D=FFDFGGG9F,<CFGGGF<>CEF5@@7@FGCDGG:@FFFF:FFFGGGDEEGGG;?FGF@CFGGG@FGGFG?DFGG>EFF7FGGFGGFGGFGGGFD>:C>DG7CFFCDGGE6<?FGG3=9:75=CGGE3**6:*9C=>577D<FG:2:0>;>FC>D9>().):.6B4>AB2CC4(16<A><154>8<()/04:((0-(.2:B?7()5<66@(36(
@M02996:162:000000000-B87FG:1:1101:9846:3836 1:N:0:ACTGAGCG+GTAAGGAG
GCTACGGGTGGCAGCAGTGAGGAATATTGGTCAATGGACGGAAGCCTGAACCAGCAAAGCCGCGTGAAGGAAGAAGGTATTAGGGATGGAAAACTTCTTTAGCAGGGGAGAAAAAAGGGGAGCGCGATCCCTGAGGCAAGTACACTGAGAAGAAGGAAGGGCTAACGCCGGGCCAGAAGCCGCGGTAATACGGAGGATCCGGGCGTTAGCCGGAGTGAGTGGGTAGAAAGGGGGCGCAGGCGGCGCACGAAGCCAGTGGTAAAAGCGGGAGGCTCAGGGCATGAACGCAATTGATGCAGGG
+
688AC>05881=;8=;;<;,;;;;6C,<CC6C@DCDD,C@7BCC,66ECC-CCEC,CEE,C@@@7@B@FFE,BCEEF9,9,,,9,,::<,:C,B<,5,55F,,A?C@+4C+4A8E=??C:F+@=4:@3A>,838>7EE3F,>;=E;AB3=E,>@??@,++3+,6,49**3*=9*/=,,44,106=)1/;<1=53EG3*2./)2):9)0)/027))1*)2**1>)+)<*)95@(2(8((0)4C1.())()-(0(.(.)<*))*.4)(-(0-/((.)2)(.((0(4)6:?(-()...)*..((
@M02996:162:000000000-B87FG:1:1101:9828:3838 1:N:0:ACTGAGCG+GTAAGGAG
GCTACGGGTGGCAGCAGTGAGGAATATTGGTCAATGGACGGAAGTCTGAACCAGCCAAGCCGCGTGAAGGATGAAGGCATTATGGATGGTAAACTTCTTTAGCAGGGGAGAAAGAAGGGGATCGCGATCCCTGATGCAAGTACACCGAGAATAAGGATCGGCTAACTCCGGGCAAGCAGCAGCGGTAATACGGAGGAACCGAGCGTAATGCGGATGTATGGGGTTTAAAGGGTGCGCAGGCGGCGCTCGAAGCCCGAGGTCAAATCGGGACGCGAAACGGCAGCACGCCATGGATACAGGG
+
-88=@?55810=;88;;==6;;;;6@;CCC,;@<C@C9CC:BCE6;<CDFFEDAC,;,C,978@6@CDGFC@E<CEF,69,,,<,?C,B,9CFEA,A<,CFC9<?,748@+4F,=?E@FGC+?=?:++8+4A8F,>;9>FFACF9,@C@8C9B;6=@,+6+++4@<,,43+4<*:4*9CC,0*/;;9D:CCGDFGG44?487C8::):)++252./;.*0.;=)*)3*.17@<6(8(,7/(1()())()407(,(((27:0))4)5603;)2((.:76?093,((4;>(-().)../).(,
@M02996:162:000000000-B87FG:1:1101:14366:3867 1:N:0:ACTGAGCG+GTAAGGAG
GCTACGGGCGGCAGCAGTGAGGAATATTGGTCAATGGGCGGAAGACTGAACCAGCCAAGTCGCGTGCAGGAAGACAGTCCGATGGATTGTAAACTGCTTTTGTACGGGAATAAAGTGAGGGACGGGTCCCTTTTGGAATGTACCGTAAGAATAAGGGTCGGCTAACTCCGTGCCAGCAGCCGCGGTAATACGGAGGACCCGAGCGTTATCCGGATTTATTGGGTTGAAAGGGGGCGCAGGCGGAGGATAAAGGCAGCGGTGAAAGTGTGAGGCTCAACAGGAAAACTGCCATTGATACTGG
+
68A?C?885108786;;<;;;;;C,C<CCDC,@<<CC,;@@C@CF8,C@ECCEA::CED:C=>=+@BDGFDFFA=<E:E@+8+?CF<<AEAAEGAFG,5C=EEF9F@DCF,>FGG,FFGGGGGG+CEFGG;FF9FGGG9FA;FEGCECCFG9EGF?C5*5>9*BF?7CCC1CD>GFCE=6=785C9<D7CGGC8CE><FBC7=B8)08)9FEGB39*-**9:E//)<C<BF>09>@99:D9GB)4;0(*.)9)8<?1CD16FFA)6--*.*.:(.<=0)(.0:B??)648>)-6..76)64
@M02996:162:000000000-B87FG:1:1101:25673:3920 1:N:0:ACTGAGCG+GTAAGGAG
CCTACGGGTGGCTGCAGTGAGGAATATTGGTCAATGGGCGGTAGCCTGAACCAGCCAAGTAGCGTGGACGATGACGGCCCTATGGGTTGTAAAGTCCTTTTGCACGGGGGTAAAGTGCGCCACGTGTGGCGCATTGCAAGTACCGTGCGAATAAGCATCGGCTAACTCCGTGCCAGCAGCCGCGGTAATACGGAGGATGCGAGCGTTATCCGGATTTATTGGGTTTAAAGGGTGCGTAGGCGGATCGGTAAGTCCGGGGTGAAAAGTTGGGGCTCAACTCCAATCGTGCCTTTGATACTGG
+
8ACCCEA0)1)=;=8;==;;;;;;CFFFGFGGGGGG?FFFCFFGGGGGGGGGGFEFF<FG,EFCEGGGGGGCDGEGG7+@FGGGGGG7FGFFF<FGGGGGGGGG9FGG>@FGGGGGGGGG+FFD:>F>6FGBCFGDGBEGGGGG*6@EGGDGGGFGCFFEGGF7FF?FGEGFGGGCFFGGFDFFGDGGGF+=EEGGFGGFGDGFGGEDFFGGG:@366F>?GGGG:CGB?C>BF<E(4BGB)1)4@.2*33?F<)(,:<9;5?A-4A2/579BFFFF?24>6>)4,2:?:4A2<46B<<B)
@M02996:162:000000000-B87FG:1:1101:20827:3929 1:N:0:ACTGAGCG+GTAAGGAG
ACTACGGGGGGCTGCAGTGGGGAATATTGCACAATGGGGGAAACCCTGATGCAGCAACGCCGCGTGAGTGATGAAGTATTTCGGTATGTAAAACTCTATCAGCAGGGAAGAAGATGACGGTACCTGACTAAGAAGCACCGGCTAAATACGTGCCAGCAGCCGCGGTAATACGTATGGGGCAAGCGTTATCCGGATTTACTGGGTGTAAAGGGAGCGCAGGCGGTCCGGCAAGCCAGAGGGGAAAACCCGGGGCTCAACCCCGGGATGGCCTTGGGAACTGTGGGACAGGAGGACGGGAGGG
+
-68=@?55:50+8844:::99=?=4?<@DFGCA<<?CFDDEEFEFG,B??E9FEBFEFCF>>3>+>FECCC,DACF,@E<99@C8@@F,@=BBFFFG;,8FFFGCGC>CGGFGG9FFDFGGGDFFFGG9FGGFGGCGGGGGECGGG9F9B?CEGCC;CC8A7?EG:EG?F?C2C+2C*5:=5>8899<7CFECD:*9C:@:FG8:)9B?8>E<>)996CD7?C1:7779>DF6?<@3?>*4C?F:)7:GFF@3(,2>FC??B>>>((403*,,5>87().)*.,2:((-,-(,,(->246;
@M02996:162:000000000-B87FG:1:1101:19307:3931 1:N:0:ACTGAGCG+GTAAGGAG
GCTACGGGAGGCAGCAGTGGGGAATATTGCACAATGGGCGAAAGCCTGATGCAGCGACGCCGCGTGAGCGAAGAAGTATTTCGGTATGTAAAGCTCTATCAGCAGGGAAGAAAATGACGGTACCTGACTAAGAAGCTCCGGCTAAAGACGTGCCAGCAGCCGCGGTAATACGTATGGAGCAAGCGTTATCCGGATTTACTGGGTGTAAAGGGAGCGTAGACGGCGTAGCAAGTCTGATGGGAAAGGCCAGGGCTCAACGCGGGGACGGCAGTGGAAACGGGTAGGCTTGAGGGCCGGAGAG
+
-88?C?8:5:0888=;;<=;;@8@6C,CDFGDCCCDFFFEEDCEGF<EC<EAEE6@@CCF+8@>+>FEEC@CE=DF,C<5,EFC8BAF,@AAAFAFE<,CFGFGEGGFFGGGGG=FGGGGGGGGCFGGCFGGFFGG>DGGGDEFGG,EFEDEFGGCDFC@D9@CF;EG@B?F*B4;CFFE=DA6C/9C8FGGDF:/=FG=:FG5;);CFCFGCEDG)4CDFGDCE3C)8FDF:427<)9*4D374>>694?>:(3<BG56(8249;06<;),54FCF((-:),(42.(48:(-:(4@1,(-
@M02996:162:000000000-B87FG:1:1101:15418:3940 1:N:0:ACTGAGCG+GTAAGGAG
GCTACGGGGGGCAGCAGTGGGGAGTATTGCACAATGGAGGAAACTCTGATGCAGCAACGCCGCGTGAGTGAAGAAGTATTTCGGGATGTAAAGCTCTATCGATGGGGAATAAAATGAAGGTACCCAAGTAAGAAGCCCCGGCTAACTACGTGCCAGCAGCCGCGGTAATACGTAGGGGGCAAGCGTTATCCGGATTTACTGGGTGTAAAGGGAGCGTAGACGGAATAGCAAGTGGGAAGGGAAAACCCTGGGCTTAACCCAGGACTGGCTTGGAAAACTGTGGTGCTAGAGTACGGGAGGG
+
68ABC?8585)88889:<:9978=8:5<BFG=E<??CDFEEFFGGFAEECEEFEBBEGEFF>8>+8BCEDCFFBDE,C<=,@FD+C@F>BCACFBFGA,@FG3FCFDEE,D<FGFGGGGGFGGGGGGG<FGGGGGGGGGGGGGGGGGGGG8EGGGFFFCFF9CEG:EECFGG9<@EGGDGGG@>ED7C5FGGC>5;*?D4>FG5?9?F?=FECBEGC3>DFEDGC>CCDFDFA))0:BD*4C?<?FE<*4?>?7(4>FGFFFFBF:(40(/(4:BFFB)64/41(926:?F)6>(4>?>9>
@M02996:162:000000000-B87FG:1:1101:20821:3947 1:N:0:ACTGAGCG+GTAAGGAG
GCTACGGGGGGCTGCAGTGGGGAATATTGCACAATGGGGGAAACCCTGATGCAGCAACGCCGCGTGAGTGATGAAGTATTTCGGTATGTAAAACTCTATCAGCAGGGAAGAAGATGACGGTACCTGACTAAGAAGCACCGGCTAAATACGTGCCAGCAGCCGCGGTAATACGTATGGGGCAAGCGTTATCCGGATTTACTGGGTGTAAAGGGAGCGCAGGCGGTCCGGCAAGCCAGAGGTGAAAACCCGGGGCGCAACCCCGGGAGTGCCTTGGGAACGGTAGGACTGGAGTACGGGAGGG
+
688=A?15:)187889:::9978=4?<<@FFFCC<?CFDDFEFGGGCEDCDEFE:BEE>F>>8>6>FE>BCECACE,@<@,@FD+@@F,==BFG7FF;,@FFFGB>:BAFGGGGFGGGGGGGGGGGGG:FFGFGGGGGFGGGDGGG?FFGBFGGDCBFC8A7:EG:EGFCFF0@+2A07A=C>.:91>4CFGDE5*/:D7:CG);)9@98CC5<BGD>DD>CD9*8*70>7@<?F:0:>*4>3=97B<GFBF0(4;BCC<0>99>((4=9*-)5>86((4-7322042:<?(,4(-)-319
@M02996:162:000000000-B87FG:1:1101:23485:3950 1:N:0:ACTGAGCG+GTAAGGAG
GCTACGGGCGGCAGCAGCGAAGAATATTCCGCAATGGACGAAACCCTGACCCAGCAACGCCGCGTGGAGGAAGAAGGTCTTCGGATCGTAAACTCCTGTCCTAAGAGACGAGAAGAAGACGGGATCTGAGGAGGAAGCCCCGGCGAACTACGTGCCAGCAGCCGCGGTAATACGGAGGGGGCGAGCGGTGTCCGGAATGATGGGGCGGAAAGGGCGCGGAGGCGGCCGGTGAAGTGAGAAGTGAAAGGCCTGCTTGCAAGGGGGGACGTGCTGTGGGAACTGGTAGGCGTGAGAGCAGGGG
+
-88AC:1881)8886;;;+88886CF,CCFGECBFDFF<CEGEFGE8EDF@EGECEFGEGGEFC@@@CFCCFDEEEFBFFCAFEG7CC,E<FFCGGGFCFF9DDD?=BBEGCFEGGGGGGGC+@+@,38@8F;CEDCFFFGCEF7CEG,CCE,<8;FFF@8CEC:?E*>C9CC>*:?CCCC)7):)C)1:10A>GEB*77*0<:C5<>BFC=C>3<92)958*9C):<677F)5.*)./:.*.16=9(>()80(),-<7<63332-,()-1()-)2)(.()9:-..82((((4).(/4((,
@M02996:162:000000000-B87FG:1:1101:8166:3951 1:N:0:ACTGAGCG+GTAAGGAG
CCTACGGGTGGCAGCACTTCGGGGGGCGACCGGCGCACGGGTGAGTAACGCGTAGGGAACCTGCCCATGAGCGGGGGATAGCCCAGTGAAAACTGGATTAATACCCCAGGACATCATAAGATGGCATCTGACTATGATTAAAGATTCATTGCTCATGGATGGACATGCGTTGGATTAGCTGGTTGGCGGGGTAACGGCCCACCAAGGCGACGATCCATAGGGGTTCTGAGAGGAAGGTCCCCCACACTGGTACTGAGACACGGACAGGACTCCCACGGTGGGCACCAGTGAGGAATATTGG
+
68ACC>D5=))=;=8;;=;;888+@FCF>C7@:FF+:=FFD+=DFF<<FEFB@35@+@:FCCC8,8?,FA>FEDDEF1<FGEC?<A2<CFEFFFGFEGGGGGGGF@/;*2ACFFGGFGFGG?FGGGGFCEGGGEGGFGGGF79<CFGFGFCFFGGG@9>@<C?+<CFGGGGGGF??<CC?FF?4?DGGGEG>8?CE;CC3DG5>F97FFEGGG3FGF<FGFGGGG>9C)9??:,2>02*2(1,79570><AB<A2).<F?FF;B6(((0424((.204((()(.(((4.4)5108:*))).
@M02996:162:000000000-B87FG:1:1101:25490:3960 1:N:0:ACTGAGCG+GTAAGGAG
CCTACGGGTGGCTGCAGTGAGGAATATTGGTCAATGGACGGAAGTCTGAACCAGCCAAGTCGCGTGAAGGATGAAGGTATTATGTATTGTAAACTTCTTTAGCAGTGGAGTAATAAGGGGATCGCGATCCCTGATGCAAGTACACTGAGAATAAGGATCGGCTAACTCCGTGCCAGCAGCCGCGGTAATACGGAGGATCCGAGCGTTATCCGGATTTATTGGGTTTAAAGGGTGCGCAGGCGGCTTTTTAAGTCAGTGGTTAAATCGTGACGCTCAACGTCATCACGCCATTGATACTGGG
+
88CBCD>5=1)========;;;;CFGGGGGGGGGGGGGGGGGGGGGGGGGGGGGGGFGGGGGGGFGGGGGGGGFGGGGGGGGGGGGGGGGGGGGGGGGGGGGGGGGGGGGGGFGGGGGGGGGGGGGGGGGGGGGGGGGGGGGGGGGGGGGGGGGGGGGGGGGGEGGGGGGGGGGGGGGGGGGFFGGGGGGGGGDGGFGGFGGGFGGFEAFFGGAFDGFGGFGGGGEGDCFGFFFFFFBFD9>>BFEFBGFFFFABFFGFFFFAFFFFF44>??<EE=06?F>:AA?<::>:FBBFFFAF:(
@M02996:162:000000000-B87FG:1:1101:8165:3970 1:N:0:ACTGAGCG+GTAAGGAG
CCTACGGGTGGCAGCACTTCGGGGGGCGACCGGCGCACGGGTGAGTAACGCGTAGGGAACCTGCCCATGAGCGGGGGATAGCCCAGTGAAAACTGGATTAATACCCCATGACATCATAAGATGGCATCTGACTATGATTAAAGATTCATTGCTCATGGATGGACATGCGTTGGATTAGCTGGTTGGCGGGGTAACGGCCCACCAAGGCGACGATCCATAGTGGTTCTGAGAGGACGGTCCCCCACACTGGTACTGAGACACGGACCAGACTCCTACGGGAGGCAGCAGTTGGGAATATTGG
+
--8AC5:510)=;===;;=;8B@++CCGFGGEDC7+:@FGGCC@FGCACCFE<FCF7DCFGGG,,,@3?:<:CDDFGGGGFGG:C@<E7CFGGGGGGFF?CGGGG@FGFFGGFGGGGGF9FGGGGGGGGGGGGGGGGGCFCGFF7C9CFGFG?+A9@C>++/2+<@?F5;CEC0:CCEGFC<)6C9C<DGGGGFFC>D)59557E:FFFFG77BFGG2:7/<=CF4+CAFFF<?6)4<B5(/3.(0<<*,64444440=:<>969>60)-258)*0047:0B181:(.))).72:?6).45
@M02996:162:000000000-B87FG:1:1101:25498:3976 1:N:0:ACTGAGCG+GTAAGGAG
ACTACGGGTGGCTGCAGTGAGGAATATTGGTCAATGGACGGAAGTCTGAACCAGCCAAGTCGCGTGAAGGATGAAGGTATTATGTATTGTAAACTTCTTTAGCAGTGGAGTAATAAGGGGATCGCGATCCCTGATTCAAGTACACTGAGAATAAGGATCGGCTAACTCCGTGCCAGCAGCCGCGGTAATACGGAGGATCCGCGCGTTATCCGGATTTATTGGGTTTAAAGGGTTCGCAGGCGGCTTTTTAAGTCAGTGGTTAAATCGTGACGCTCAACGTCATCACGCCATTGATACTGGG
+
-8ACC*0):1)=========;;;;CCEGGGGGFGGGGGGGDGGGGGGGGGFGGFFFGGGGGGGGEGGFFGGGGEFF8FAFGGDCFGGGDFGGGFFGGCDGGGGFFG8E@@BFDGGCF,EGGGDCFEGGCFFGFGF,C,C,==FGFG?EGCFCG9,@,4=FED?+AF8@F7@DDFGFGGGGGGFFGG7DG,<8CDECAGGFG**:5CEFFFGGD>B/;CGGF:*:C)CC3F7)3(/=(43C19(>>E<?F()754<A2CDFF49>B>:?)29803::62(,373A)5(,(416))5:F4A)(
@M02996:162:000000000-B87FG:1:1101:9849:4013 1:N:0:ACTGAGCG+GTAAGGAG
GCTACGGGAGGCTGCAGTGGGGGATATTGGACAATGGGGGAAACCCTGATCCAGCGACGCCGCGTGAGTGAAGAAGTATGGCGGTATGTAAAGCTCTAGCAGCAGGGAAGAAAAAATCAAAATTGACTGTACCTGACTAAGAAGCTCCGGCTAACGACGAGCCAGCAGCCGCGGAAAAACGTAGGGAGCAAGCGTTAGCCGGATTGACTGGGGGTAAAGGGAGCGTAGGCGGTTCGGCAAGTCAGATGTGAAAACCAGGGGCTCAACCCCGGGACGGCATCTGAACATGTGGAACAAGAGA
+
-8,AC:88851,;;86;;;;68776@,,<@F@A@@AFFDEE@DCE7,C@,-9EAC@@@BF+77>+8B?<C?FG<@E,C,,,,8=8@=E,:A<?E:,C<,BEFGF=F@D?@F<FEGECGFFG=,6@FF9DCEC8CDDF9;AFGFGG,@FG::CEGF*CC9*4;5DGGCEG,:?DE*/:**/2208=/*98C5::7:*81:)9/:0**96*/9//<7*9):>)*/):.:7-973-((041:932)/6B962.57<A1?(:9:0)(-4,,(8(>9B95/.((-(*.:<(-)5)).3<41),(.(
@M02996:162:000000000-B87FG:1:1101:9849:4033 1:N:0:ACTGAGCG+GTAAGGAG
GCTACGGGAGGCTGCAGTGGGGGATATTGGACAATGGGGGAAACCCTGATCCAGCGACGCCGCGTGAGTGAAGAAGTATTTCGGTATGTAAAGCTCTATCAGCAGGGAAGAAAAAATCAAAATTGACTGTACCTGACTAAGAAGCTCCGGCTAACGACGTGCCAGCAGCCGCGGTAATACGTAGGGAGCAAGCGTTATCCGGATGTACGGGGTGTAAAGGGAGCGTAGGCGGTTCGGCAAGTCAGATGTGAAAACCCGGGGCTCAACCCCGGGACGGCATTGGAAACTGTCGAACTAGAGG
+
68AAC?5881)=;;=;;;=;;@:@@E9CEDGFDFEDFFGGFCDFGDCED6CEFAC@CFEFC>@B7>FCFEDFECEF<E?@,?FD8EFFEEEECFAFG<,:FGGGFGGGGGGGGGGGCGGGGG9=FFG,D?EFFFGGGFGFGGFFGGGGGGG8B@E+BE95><DGGGGGGCEGGG*/C,BCC2;8EDGGGGGF=B:8:/@FC:=8*;AF)5CE/<)CGADGF>CCE):D?FDE7(4>>;>G?*6@>79626:6<AF?BGG9>F2:?<B:D6DF>7B*.49(-*4<BFF9A<236?1(/.-4(
@M02996:162:000000000-B87FG:1:1101:9839:4048 1:N:0:ACTGAGCG+GTAAGGAG
GCTACGGGAGGCTGCAGTGGGGGATATTGGACAATGGGGGAAACCCTGATCCAGCGACGCCGCGTGAGTGAAGAAGTATTTCGGGATGTAAAGCTCTATCAGCAGGGAAGAAAAAATCAAAAGTGACGGTACCTGACTAAGAAGCTCCGGCTAACGACGGGCCAGCAGCCGCGGTAAGACGGAGGGAGCAAGCGTTATCCGGATGTACTGGGTGTAAAGGGAGCGTAGGCGGTGCGGCAAGGCAGATGTGAAAACCCGGGGCTCAACCCCGGGACGGCATGTGAAACTGTCGAACGAGAGG
+
8686@:)1880,;;8;;6=;;7:@,6,,<@F<A<,@AEDDEEAFFEEEC,<<@A9@@@C@+8+8+8B?CEAFF?DE,B5,,?FD+C>F,5?<?E,FA<,CEFFGBFD<AFGGGG,C,A?FGG,7CFG+@3>>D;FGF>DGFGGFE,DGCGG>EFE*>E9*4/>EGGGGG7EGG>*7C+<2:*=585CGGGGFCD::7*09<CC5*299@69F27<CGBGGFFCDE>ED3?<B((4@>FB<8*-<:8/606<6<6?(4CC09>4,42(4),93>>F85992(*.<):<)6-)46(,(74-,(
@M02996:162:000000000-B87FG:1:1101:19689:4055 1:N:0:ACTGAGCG+GTAAGGAG
GCTACGGGCGGCAGCAGTGGGGAATATTGGGCAATGGGCGCAAGCCTGACCCAGCAACGCCGCGTGAAGGAAGAAGGCTTTCGGGTTGTAAACTTCTTTTGCAAGGGACGAGACGAAGACGGTACCTGGTGAATAAGCCACGGCTAACTACGGGCCAGCAGCCGCGGTAATACGGAGGGGGCAAGCGGTGTCCGGATGTACTGGGGGTAAAGGGCGTGTAGCCGGGGCGGGAAGTAAGAGGTGAAATCCACGGGCGTAACCAGTGAACTGCAGTGGAAACGGCGGAGCGGGAGGATCGGAG
+
-88?CB5:)118788;;<;;;78@6@,<CAF8<@CCDDEC@@@CF@EEACC<EA9CACBC+78>7@CDFFDEFAAEFF<4,9B@E??F4??DFEBFGD,CFFGGDFDFAFGBF@FEFGGGGG7FGGF<D,@FC;DGGGGGGEGG*CFG,?DE*FBCBFGFC6CEFEG/::9CCF*1B=/:79>:C5C)7>9EC>EE@)2=72<@F)8)79CG>@DG)7*9@<+9ED*)->)79B3*.<=040-989*6*43>>F>((:>:)*.-.94<*547(-/2*,.,(51(47(-((-(304()-2(,
@M02996:162:000000000-B87FG:1:1101:5259:4063 1:N:0:ACTGAGCG+GTAAGGAG
CCTACGGGAGGCTGCAGTGGGGAATATTGGACAATGGGCGCAAGCCTGATCCAGCGACGCCGCGTGAGTGAAGAAGTATTTCGGTATGTAAAGCTCTATCAGCAGGGAAGATAATGACGGTACCTCACTAAGAAGCCCCGGCTAACTACGTTCCAGCAGCCGCGGTAATACGTAGGGGGCAAGCGTTATCCGGATTTACTGGGTGGAAAGGGAGCGTAGACGGCAAGGCCAGTCTGGTGTGAAAACCCAAGGGTCAACCCTGGGACTGCATTGGAAACTGTCTAGCTCGAGTGCAGGAGAG
+
8ACCCBDB)1)=========;8,8FFGGGDGGGGGGGGGGGGGGGGGGGG9FFEFGFGGGGGGGFDGGEGGGGG8FCEFGGGGG:4FGGGGGCFGGG<EFB,E?FFGGGGGCGGGGD94CC<+E;,,6A,@FDGF8EGE+BC++@86,8+,,4@;@6,5,@CB8B*44=251241=E*?*5??5**>*/+;*=55;9++11>F;*))9?4CC*0))1,)//2://0/*-)1))))1(659(26195>:<135(,..80C(4;:B,3:?FB*4<)6<=:>ADF2)-:4411:7?2:<;(848
@M02996:162:000000000-B87FG:1:1101:20504:4074 1:N:0:ACTGAGCG+GTAAGGAG
GCTACGGGGGGCTGCAGTGGGGAATATTGCACAATGGAGGAAACTCTGATGCAGCAACGCCGCGTGAAGGATGAAGGTCTTCGGATCGTAAACTTCTGTCCTTAGGGAAGAGAATGACGGTACCTTTGGAGGAAGCCCCGGCTAACTACGTGCCAGCAGCCGCGGTAATACGTAGGGGGCAAGCGTTATCCGGAATTATTGGGCGTAAAGAGTGCGTAGGTGGTTACCTAAGCAGGGGGTGAAAGGCATGGGCTGAACCAAGGTTAGCCCCCTGAACGGGGCTACTGGAGGGCAGGAGGGG
+
-88?C?85))088889:::9978=:?@ADFGECC?BECFCCDDEFC9?D<ECAABBDFCF48@>8>CEGGF@DDDFFFF<,DFCC<FF8BACFACGGG,ED9@F>FFDFGG,FGCFGGGGCGGGG,?FFFGGGGGGGGGGGGEGGG9FFEEGGGFEBFC;C78CE2>ECCFF9FGDGGGEED>7:>19*AFGDEG*/:*7:CF@C1<BFBCF:??D3:DG1<C9:@F:)96;3<?FFBF)497F<77:*(3:61(4?E3?F:4))68A)2961:FE@BBF;@602)).(4(3((498:?>6
@M02996:162:000000000-B87FG:1:1101:18861:4083 1:N:0:ACTGAGCG+GTAAGGAG
ACTACGGGTGGCTGCAGTGAGGAATATTGGTCAATGGACGGAAGTCTGAACCAGCCAAGTCGCGTGAAGGAAGACGGTTCTATGGATTGTAAACTTCTTTTGCCTGAGGGTAAAGTGATCCACGTGTGGATTATTGCAAGTAGCAGGTGAATAAGCATCGGCTAACTCCGTGCCAGCAGCAGCGGTAATACGGAGGATGCGAGCGTTATCCGGATTTATTGGGTTTAAAGGGTGCGTAGGCGGGATGTTAAGGCAGCGGGGAAAGTTTGCGGCGCAACCGTAAAATTGCCGTTGAAACGGG
+
886AC>=5:));;8=6;;=;;;;CCCC@EDFEAACCCCF@CB@@CC,CCEC6@ECC@EEC@@@@+@FFGFCFFCECFB:F,99CDECEAC?CEF9<ECCFFGGG,C<ECF,=FGFEFG?FFGGFFFEGGGF9@4CEGGFFFG,?EFG>EGE9DFBEC==?C++8FF8EGEDFDGEFFGDD,=99C@DD+@2DCEGGF5DFDGGEED5@4B8CDE>**9++=C6:2)=CCFG3,:?D;D;2;DBB;0>7*6>B)3((4CC09E6(,)--99D9>,<872(4(02<4).6)493,44:?DB??
@M02996:162:000000000-B87FG:1:1101:15488:4096 1:N:0:ACTGAGCG+GTAAGGAG
GCTACGGGAGGCAGCAGTGAGGAATATTGGTCAATGGACGAGAGTCTGAACCAGCCAAGTAGCGTGCAGGATGACGGCCCGATGGGTTGTAAACTGCTTTTGTACGGGAATAAAGTGACCTACGTGTAGGTTTTTGCAGGTACCGTAAGAATAAGGACCGGCTAATTCCGTGCCAGCAGCCGCGGTAATACGGAAGGGCCGGGCGTTATCCGGATGTATTGGGTTTAAAGGGAGCGTAGGCCGGGCTTTAAGCGTGTGGGGAAAGAGAGGCGCCCAACGGGGGCAAGGCAGGGGGAACGGG
+
686ACA9881)=888;;<=;;;@@;@;CEFE<@<C@DCECCB@BCA,EEECDDE;CCFD;@CC@8BCFGFE@E@CCFFCG+@7?EG<4>?@AEFEFG95F=FFGEGDDCG=EGGG<FGGGGGGGFGGGGG@C,=DEGG,FFBFGG7DBFGF3EFF?BDDEC6@EG7EEGE>CDDGCFGC@@>09E9CD9FDGDECEF*9?CGGDD78B)3;EDF))*.*09CC1/)AF48CB:?(<(:5C223)4))(*.<B)4(4-*7(45::6((,5:*494):7(-(()3((((-,41(-(,4><(36
@M02996:162:000000000-B87FG:1:1101:13597:4102 1:N:0:ACTGAGCG+GTAAGGAG
GCTACGGGAGGCAGCAGTGGGGAATATTGGGCAATGGGCGAAAGCCTGACCCAGCGACGCCGCGTGAAGGATGAAGGTCTTCGGATTGTAAACTTCTGTCGACAGGGAAGAAACAAATGACGGTACCTGTTGAGAAAGCCACGGCTAACTACGTGCCAGCAGCCGCGGTAATACGTAGGGGGCAAGCGTTATCCGGATTTACTGGGTGTAAAGGGGGGGTAGGCGGGATGGCAAGTCAGATGTGAAAAGTATGAGCTGAACTCAGAACCTGCATTGGAAACGGTAGTACTGGAGAGTCGGG
+
-8@?CB=8811=88=6;==;;8886C,CEDGECC@CDFFCEEEEFC8ECFCFEA:@@FEFC@@>7>FEGGDGGDDEEBD?,CFDE:BF?EAFEEGGGG5EFGGGEGGFFGGGGGGGG<FGGGG@FGG<F,@FGGGGGGGGGGGGGEEFGCFFG7>DDGC@D>DDGGGG7:EBFFG4C:C*4<:>CFDG*/93AAGGF3**;C?@CF5>)9FF:?>)9(1/7CFFGFGC()18:<B8<AFC2D)=>@FB*.6*6<AB4+9>?*6<38AB7(91<)*30.:>1)4(4:4)6)).3<BB)56;0
@M02996:162:000000000-B87FG:1:1101:18080:4132 1:N:0:ACTGAGCG+GTAAGGAG
GCTACGGGGGGCAGCAGTGGGGAATCTTCCGCAATGGGCGAAAGCCTGACGGAGCAATGCCGCGTGAGTGAAGAAGGAATTCGGTCCGTAAAGCTCTTTTGTTTATGACGAATGTGCCCGGGGTGAACAATGCGGGGCAATGACGGTAGTAGACGAATAAGCCACGGCTAACTACGTGCCAGCAGCCGCGGAAATACGTAGGGGGCGAGCGTTGTCCGGAAGGATTGGGCGGAAAGAGCAGGGAGGCGGGTGCCTAAGGCCGGAGGGAAAATGAGGGGCCCAACCCCGGAAGGCCCGGGGA
+
-88?@?855)18888::<:9978?9B,@FFFCC:4?CDFCECCEE8,AAEC@@E8AA,>DA>@>+8BC<>BCFCCEEFG<,,@,8@FF:<<<<?:FF>,8@53,388@>FFE,F<FGGG*=1=1=BFEGG9FGFGGGGGGFFGFGGEFE9AFFGCEE/7@CC<CGGGG5>EE:CF:*:7:?<7@FFFGDGG*170A@F2=CD5BC7>BE3C1*00?7:C5>**2+/AC:)>)49BF2:)9(9(7:D@>D(-)43)6:?426<224,41<89)5)18>6(((0:11<09;>(4:((()--((
@M02996:162:000000000-B87FG:1:1101:18879:4155 1:N:0:ACTGAGCG+GTAAGGAG
GCTACGGGTGGCTGCAGTGAGGAATATTGGTCAATGGGCGAGAGCCTGAACCAGCCAAGTAGCGTGAGGGATGACTGCCCTATGGGTTGTAAACCTCTTTTGTTGGGGAATAAAGTGCGGGACGTGTCCCGTGTTGTATGTACCCTTCGAATAAGCATCGGCTAATTCCGTGCCAGCAGCCGCGGTAATACGGAAGATGCGAGCGTTATCCGGATTTAGTGGGTGTAAAGGGAGCGTAGGCGGGCGGGTAAGTCAGCGGTCAAAGGGCAGGGCCCAACCTTGGCATGCCGGTGAGACGGGG
+
-888@?=5=)0;;8=6;==;;;C@6C6CEDCCAA9CCDFCEC@CFF,CEFCCAE;C@EF:CCC@8@FEFGC@CE<,CFFG,A=EDGC8@C??EFGFG,,CAF==AFEDCG8=EFF@FGGGGGGGGGGGGGC83A>D6E,EFGGGGGGGGGGGGGGGD,=>>?3CF7EEGB@CGFFC8CEF>>9>D;CG9CFGC?EEF7DFCCEAC75>):CGCB5**1++;<C:*)<76BFB6<9F(3;CBGFE;7B(/4:?.:9>?EG36;7A):(2><DB?3);5((()94(5).859(,-3(47(-,(
@M02996:162:000000000-B87FG:1:1101:18369:4193 1:N:0:ACTGAGCG+GTAAGGAG
ACTACGGGAGGCAGCAGTGGGGAATATTGCGCAATGGGGGAAACCCTGACGCAGCAACGCCGCGTGAGTGATGAAGGATTTCGGGATGTAAAGCTCTATCAGCAGGGACGAAAATGACGGTACCTGCAGAAGAAGTCCCGGCTAACTACGTGCCAGCAGCCGCGGGAATACGTAGGGGACAAGCGTTATCCGGATCTACGGGGGGAAAAGGGGGCGGAGGCGGCTAAGCAAGTCAGAAGGGAAAGCCCGCGGCGCAACCGCGGGACTGCGTGGGAAAGGGATTGGCAAGAGTACGGGAGGG
+
-88AC:18511=68=;;=;;6768;C,CFFFCECCDFFCCECDCFC,CEF:,:@8CAFEF:>@>6>?=5CBBECCE,B5,=<FC+@BFBEDCCF<FF<,CFFCGEFGFACG4@F,CDCFE:FGGGEEGFDFFGGG@BBGGGC@FCFAEGGFGGG;?:DC:D9>BF*=E6BCG09CEECC*2>A8=**:/+;:8>:**2?)7CE)8)8>F?DE3>BC36<D):59*70227>;--)946?*-137:.)(129>(-1395*40<9B21,4)(1((4)+.((4()(.12).4(3.).(-.,--2
@M02996:162:000000000-B87FG:1:1101:10737:4201 1:N:0:ACTGAGCG+GTAAGGAG
GCTACGGGTGGCAGCAGTGAGGAATATTGGTCAATGGGCGGAAGACTGAACCAGCCAAGTCGCGTGCAGGAAGACGGTCCTATGGATTGTAAACTGCTTTTGTACGGGAATAAAGTTCGGGACGTGTCCCGAGTGGAATGTACCGTAAGAATAAGGGTCGGCTAACTCCGTGCCAGCAGCCGCGGTAATACGGAGGACCCGAGCGTTAGCCGGATTTATTGGGTTGAAAGGGTGCGCAGGCGGAGGATTAAGGCAGCGGTGAAATGTGCAGGCTCAACATGAAAACTGCCATGGAAACGGG
+
688?C>=5=0);;886;<=;;;@@,CC@CDFE@<CCC,;@@CCEFD9EEFEDCECCCEE,,@7@+@B=FFDGGD=?FBFG,9,CEFC5AC?CEFEFG,,9?FFGEFDDCG8=FFG@CFFGGGGGEGGGGGGG+DEGGGAFGGFFG3@EGGGCFE>CC@;BC7>EFGAFG@3AD8DCDCCF79:6C1?D=C7ECDGGFC<DCDGFE9=D)/9EC@)/9)2*9@C1:)<>>FFF,46@>BBDBG>8;D70*56B3(:??EG167?B:)6)16*,((8<=12(5=AAA056.834)45)701:<
@M02996:162:000000000-B87FG:1:1101:16729:4327 1:N:0:ACTGAGCG+GTAAGGAT
ACTACGGGAGGCAGCAGTGAGGAATATTGGTCAATGGACGGAAGTCTGAACCAGCCAAGTAGCGTGAAGGATGAAGGTATTATGGATTGTAAACTTCTTTAGCAGGGGAGTAAAAAGGGGAACGCGATCCCGGATGCAAGTACACTGAGAATAAGGATCGGCTAACTCCGTGCCAGCAGCCGCGGTAATACGGAGGATCCGAGCGTTATCCGGATTTAGTGGGTTTAAAGGGTGCGCAGGCGGCGGGTGAAGGCAGGGGTGAAAGCGGGAGGCTCAACGTCAGCAGGCCATGGAAACGGGG
+
-8AACA8881)=88=;;<=;;;CC;C,CCDEECACCC,C@7,6@6;,CEFFDAA;6CEDC,C<@,8B,CA@<EA@FG6C,,9,C,,6,BEA<EFA<FC,FAF:<B9=@=47=F,9<?+@F:+AFFG8+AFD+@:8C=ECGGDEFC9DGFGGAFGG8=6+>>D+CF8EDGB@CGFG?CCEFC>?>DCGG:FCGDB7CE6*?8DGDC95>)@:EDF>3*9+2;FF/*.A:;FGF(8:B69BC;GB)())4)4)9(.(4(:D?(83<),,(0-)44(0:9(--,)(3:(49(,(..23<7(-30
@M02996:162:000000000-B87FG:1:1101:7142:4332 1:N:0:ACTGAGCG+GTAAGGAG
CCTACGGGTGACTGCAGTGAGGAATATTGGTCAATGGGCGCGAGCCTGAACCAGCCAAGTAGCGTGAGGGATGACTGCCCTACGGGTGGTAAACCTCTTTTGTTGGGGAATAAAGGAGCCTACGTGTAGGCTTTTGCATGTACCTTTCGAATAAGCATCGGCTAATTCCGTGCCAGCAGCCGCGGTAATACGGAAGATGCGAGCGTTATGCGGATTTATTGGGTTTAAAGGGAGCGTAGGCGGCCGTTTAAGTCTGCGGTCAAATGTCAGGGCCCCACCTTGGCATGCCGTGGATAGTGGA
+
-8ACCAA=51);=;=;==;6=;;CFACGGE,EC@EFEFDCFCEED>FGFCCFFGCFC@FEGEGC@CCFFECFEF9<C@,,=,<CCCF+CCFCCEAEE5,,,544,9BEEEBFG<ECFG+CAF=?,6><?F9ECFFF@D953;CF@E,=EGG8BFFGGGCEGD>C@9,3,,7@6@A7B6@C,C>?CDD>9:CG>>1:;@199*=;CD>8F++:5.3>477+;<EC*.7:.*:56:B341:D?GB)()047(.*656-)*1(4)4:)6).*)91,8)2.,4(.90(4-.)5--,1(.)).6()
@M02996:162:000000000-B87FG:1:1101:19809:4345 1:N:0:ACTGAGCG+GTAAGGAG
GCTACGGGAGGCAGCAGTGGGGAATATTGGGCAATGGACGAAAGTCTGACCCAGCGACGCCGCGTGAGGGAAGAAGGTCTTCGGATTGGAAACCTTAGTTATCTGTGAAGAAGCAAGTGACGGTAGCAGAAGAGAAAGCCACGGCTAACTACGTGCCAGCAGCCGCGGTAATACGGAGGTGGCAAGCGTTAGCCGGAATTACGGGGGGTAAAGGGGGTGTAGGCGGGAGAGCAAGGCAGATGGGAAAACCAGGGGCTCAACGCGTGAATTGCATTGGAAACGGTCCTTCTTGAGAGTCGGG
+
-866@:585:1=88=6;==;;78@6C;<CCFE<C@@CCFBCDCCCF@CCCC;CA;@@@BF@@@>+>CCGGCDEACEFBF<9AFCCB+F,?<AEF=,?B5:F9F?A5AADFGAFFGGF,CFGGG=FGGGGGGGGGGGGGGGGGGGGGEGG;EFG>B@DF?@D:@@FEEG*:C,DCF*>:74:<;;:DDD9=>*>AEGFG*):C*88D)<08CC:?B)>,9)9<?6EEG<>><7>??)-4>F>G)>?FFB94?)4:>;35=??)(4,46<*)96>)*30.:>F5:(4())-)).4:?D))-2(
@M02996:162:000000000-B87FG:1:1101:7920:4350 1:N:0:ACTGAGCG+GTAAGGAG
CCTACGGGAGGCAGCAGTGGGGAATATTGGGCAATGGGCGCAAGCCTGACCCAGCAATGCCGCGTGAAGGAAGAAGGCTTTCGGGTTGTAAACTTCTTTTAAGTGGGACGACAATGACGGTACCACTTGAATAAGCTCCGGCTAACTACGTGCCAGCAGCCGCGGTAATACGTAGGGAGCAAGCGTTATCCGGATTTACTGGGTGTAAAGGGCGTGTAGGCGGGACATCAAGTCAGATGTGAAAGCACGAGGCTCAACTTCGTGTCGGCATTTGAAACTGAGGTTCTTGAGTGTTGGAGAG
+
8ACCCDFF91)=8=====;=;888FFFGGGGGGGGGGGGGFGGGGGGGGGGGGFFFFGFGFFGGCFEFGGGGGGGGGG<FGGGGGGGGGGGGGGGGGGGGGGGFFGGFFEGGGGFGGGEGGGGGGGGFDEDGGGGGBFFFGGGGGGGGGGGGGGGGGGFGGC>CF>E8=FFF;BD>EFEEGD??EDDGGGFGGEE5A>>AFGG;C<A==AFGCDEGGBGF@GE<=)*24=CFA4)96AB?6:)9<@F?D?>F9(32<EC6:>:<??(7>;)42<B<@A<DA)4,23A99)4)49:873433
@M02996:162:000000000-B87FG:1:1101:12643:4350 1:N:0:ACTGAGCG+GTAAGGAG
GCTACGGGTGGCAGCAGTGAGGAATATTGGTCAATGGGCGGAAGCCTGAACCAGCCAAGTCGCGTGAAGGAAGACGGTATGATGTATTGTAAACTTCTTTAGACGCAGAGAAATAAGGGGCTCGCGAGCACTGATGCTAGTATGCGTAGAATAAGGATCGGCTAACTCCGTGCCAGCAGCCGCGGTAATACGGAGGATCCGAGCGTTATCCGGATGTATTGGGTTTAAAGGGTGCGCAGGCGGCGCTTTCAGTCAGTGGTCAAAGCGTGAGGCTCAACCTCACCCCGCCATGGATACTGGA
+
868AC585:)1=;8=;;==;;;;;;@,@DEG9@CEDCDEC@E@BF8CE@FC7EA:C@FEC,@@@6>FFGFEGFE,BFBF7,9<ECF,?EF?EEFF9F<<FGGGGEBECCFFDF9FGFGFGGCFEGGGGGGG8@DGGGGGGGGEFGGEGGGGDGGFDD<CCBD*CGG,<AE>=D5C<EDC>=?)8CCCD7EFGCDGGF*>A<9=D8):>)9?E<@@/*62:?CF977?CAFFB:?1B>>:C6/-)(00(*).9)6<<6CDA?F2>)(--785:?(<6=:0(.9(((424-34).2-)?)5:(
@M02996:162:000000000-B87FG:1:1101:7933:4363 1:N:0:ACTGAGCG+GTAAGGAG
CCTACGGGAGGCAGCAGTGGGGAATATTGGGCAATGGGCGCAAGCCTGACCCAGCAATGCCGCGTGAAGGAAGAAGGCTTTCGGGTTGTAAACTTCTTTTAAGTGGGACGACAATGACGGTACCACTTGAATAAGCTCCGGCTAACTACGTGCCAGCAGCCGCGGTAATACGTAGGGAGCAAGCGTTATCCGGATTTACTGGGTGTAAAGGGCGTGTAGGCGGGCCATCAAGTCAGATGTGAAAGCACGAGGCTCAACTTCGTGTCTGCATTTGAAACGTACGTTCTGGAGTGTTGGAGAG
+
88BCCBDA5:)=========;88BFGGGGGGGGGGGGGGGGGGGGGGGGGGGGFFGGGGGGGGGFGGGGGGGGGGGGG8FFGGGGGGGGGGFGGGGGGGGGGGDEGFGGGGGGGFFGGGGGGGGGGG<FGGGGGGGDGGGGGGGGGGGGGGGGGGFGGDGGGGGG5EGGGGGGFGGE?EEGFF;GGDGGGGGGEDEAGGAFGG;EGFFFFGEDF5DG2FF?EG5*)2*5FC?<24@A>FC<F>*68<1>(3>;?:??F>A2@1311:<4<>>A:7@@B(((.-48:B)-..,.:248)(58
@M02996:162:000000000-B87FG:1:1101:22417:4383 1:N:0:ACTGAGCG+GTAAGGAG
GCTACGGGGAGCTGCAGTGAGGAATATTGGTCAATGGGCGAGAGCCTGAACCAGCCATGTCGCGTGGAGGAATAAGGATCTATGGTTCGTAAACTCCTTTTGCGGGGGGATAAAGTGCGGGACGCGTCCCGTATTGCAGGTACCCCGCGAATAAGCATCGGCTAACTCCGTGCCAGCAGCCGCGGTAATACGGAGGATGCGAGCGTTATCCGGATTTATTGGGTTTAAAGGGTGCGTAGGCGGCCCCTTAAGTCGGCGGTGAAATTTCCGGGGTCAAGCCGGGCACTGGCGGCGAAACGGG
+
--8?C?891007=;;6;=;;;;C@CE9FEFE9C<<CCFECEECEFF@EEF@CEECC@FAC<C7@8@FCFDCE8CEEFF=F9@EDEE9E@F=CDFGFG99@FGGGDGDDGG7<CFG;FGGGGGGGGGGGGGGCECFFEGGFGGGCGGGGGGGEGF@@E<*;:<*;EG7<?:2CDGGGC?CFFC:589D77ECG=<EGD6F><5CB:9:>;*:C5)0**5*:@<C1*)<><FCD?F0B2:>5493)4.8<5327).3;>GD39<.6.).4@4C9(,7C=),46>((4<((((-((-(4>>F?6
@M02996:162:000000000-B87FG:1:1101:13064:4383 1:N:0:ACTGAGCG+GTAAGGAG
GCTACGGGTGGCTGCAGTGAGGAATATTGGTCAATGGCCGGAAGGCTGAACCAGCCATGCCGCGTGAAGGAATAAGGTCCTATGGATTGTAAACTTCTTTTGTAGGAGAGCAATAAGAACTACGTGTAGTTCGATGAGAGTATCATACGAATAAGCATCGGCTAACTCCGTGCCAGCAGCCGCGGTAATACGGAGGATGCAAGCGTTATCCGGAGTTATTGGGTTTAAAGGGTGCGTAGGGGGGAGGGTAAGTCAGGGGTGAAATGTCTCCGCTCAACGGGGAAAGGGCCATGGATACTGG
+
88AACA>51)),=8=;;==;;;;C,C,@ECF<@@9CCCFBCEECE?@EEFCDEECDEGFFF@@C+@FEGFCF,CCEFEFG,<?EFGCCBE?CFGGDF<CFFGFF,C<ABFGA?,CFGGGGFGGGGGGGGCDGGGGGGGGGGGFGGGGGGGG?FGFFF=FCEC=E8D,DFC+@DFGFGG?E799?>*CG7A>>CBGE>?DAGFGFE*8?)=DEDE):*9+3AC=:=)=C7AFB8@0>(;>:(24)-084155?4))4(:D19FFA)-).*679?(78?049?:6:,.(((-4().5)0)).)
@M02996:162:000000000-B87FG:1:1101:13046:4385 1:N:0:ACTGAGCG+GTAAGGAG
GCTACGGGTGGCTGCAGTGAGGAATATTGGTCAATGGCCGGAAGGCTGAACCAGCCATGCCGCGGGAAGGAAGAAGGTCCGATGGATTGTAAACTTCTTTTGTAGGAGAGCAATAAGAACTACGTGTAGTTCGATGAGAGTATCATACGAATAAGCATCGGCTAACTCCGTGCCAGCAGCCGCGGTAATACGGAGGATGCAAGCGTTAGCCGGATTGATTGGGTTGAAAGGGTGCGTAGGCGGTAGGGTAAGTCAGTGGTGAAATGTCTCCGCTCAACGGGGAAAGTGCCAGTGATACGGG
+
688AA@5):00;=886;;=;;;;@,@,,CCC<@A@@CCE@@C@EDC,C@EC<CA;:@ECFC@8@+@FCGGFG,==EFBFG+@,?@F,5:C?ACFC<F,,CAFEE<F<DCFFAF,CFGGFGFGGGFFEGG,@E@D;EFGGGFFDFGGEGGGG@FGFFC9?BCC6CEG7;FB@ADCGEDCC,19:9>;?D+=CFCDGGF*;?CCFF82:B):;E<B8**/++3BC22)<>BFFD4?(<:BDDFD60-)7:08>?-6<A6EG43@7>)6.-0)24<()191:>BDF??F.66)5)).6)1:(64
@M02996:162:000000000-B87FG:1:1101:22404:4395 1:N:0:ACTGAGCG+GTAAGGAG
ACTACGGGGGGCTGCAGTGAGGAATATTGGTCAATGGGCGAGAGCCTGAACCAGCCATGTCGCGTGGAGGAATAAGGATCTATGGTTCGTAAACTCCTTTTGCGGGGGGATAAAGTGCGGGACGCGTCCCGTATTGCAGGTACCCCGCGAATAAGCATCGGCTAACTCCGTGCCAGCAGCCGCGGTAATACGGAGGATGCGAGCGTTATCCGGATTGAGTGGGTTTAAAGGGTGCGTAGGCGGCCCCTTAAGGCGGCGGTGAAAGTTCCGGGCTCAACCCGGGCACTGCCGGCGGAACAGG
+
68@BC?==15)88889::::::C=:C9CEDE??=EACFFCCEBEFFFEEFEDDEBBEFACEABB6>FDGEEF,=>BFFEFFDFDFFFGFFCEFGFGGA,FFGGGGGDGDG*;CGG9EGGGGGGGGGGGGGGCECCGGGGGGGGFFGGGGGGGGGFGF@7CCD/CCG7FGC;FGGGGGGFFE7>>E>DG>FGGGFGGF<FFDCE@E>@E)8DEC>@5*5*:=FC>:)<>BFGFBFFF?B@D7D304.>(*5AF)8>BBGG,4>>B).6<44CB>(7+1(4:9B149?(4)34((2(4)3(.2
@M02996:162:000000000-B87FG:1:1101:6629:4421 1:N:0:ACTGAGCG+GTAAGGAG
CCTACGGGGGGCAGCAGCTAAGAATATTCCGCAATGGACGAAAGTCTGACGGAGCGACGCCGCGTGGATGATGAAGGTCGGAAGATTGTAAAATCCTTTTATAACTGAGGAATAAGTACTTTGAGAGAAACGGAGTATGGTGACTGTAGGTTATGAATAAGCAACGGCTAATTACGTGCCAGCAGCCGCGGTAACACGTAAGTTGCGAGCGTTGTTCGGAATTATTGGGCGTAAAGGGCATGTAGGCGGTTTTGCAAGCTTGGGGTGAAATTCCGGAGCTCAACTCCGGAACTGCGTTGAG
+
-8ACCDFAA=08888:::::<::CFFGGGGGGGGGGGGFGGGGGGGGGGGGGG@@@@FFGGEFG@FGGCFFGFFGGGGGGGGGGG?FGGGFGGGGGGGGGGGGGGGGFEGFGFGGGGGGGGGGGGGGGGGGGGFGGGGGGGGGG,BFGGGGGGGGGGGGGGGGGEEGG=EGGGGGGGGGGGFFFGGGGGGGECEFGFGGFDFGFGGFDFFG7DBEGGFGGFG7DFFGGFFG)7BBFB<>G<FAFAFF>D(4@???<5E<7>?:(,(4<?AC>A6<?576(,=BB<A44-39>,42<>39:7
@M02996:162:000000000-B87FG:1:1101:6471:4461 1:N:0:ACTGAGCG+GTAAGGAG
CCTACGGGAGGCAGCAGTGGGGAATATTGGGCAATGGGGGAAACCCTGACCCAGCAACGCCGCGTGGAGGAAGAAGGTCTTCGGATCGTAAACTCCTGTCCTAAGAGACGAGCAGAAGACGGTATCTTAGGAGGAAGCCCCGGCTAACTACGTGCCAGCAGCCGCGGTAATACGTAGGGGGCGAGCGTTGTCCGGAATGATTGGGCGTAAAGGGCGCGTAGGCGGCCGGGTAAGGAGGAAGGGAAAGGCCTGCTTTAAAGGTGGGGATTGCTTTGGATACTGGTAGGCTGGAGGTCAGGAG
+
-8BCCDA>5:1=8====<;;;888FFGGFFFGCGGGGFDFCFG<FEGGGGEFEACC<FCFGGGGFFD=EFCCFFGFFEEGA?FFC:>FFGFFFGGGGG?EGFGGDCAF=FGGDGGD=DFGEC+>F<=9DFBDGEGDE@BDCCEGCEGGCFFD@CFFGG5DDFCEGEC==EDCCF<685=CE)8>EGD7*:7<+0727*94:*C:E7B)8)1+:585)-1)78+7C)7),)9:(23*(-774*(535<(9:7@:><)-+25<?:<(((-),*).:4+).))-9))))-.)(((,((,0,4(-
@M02996:162:000000000-B87FG:1:1101:15047:4470 1:N:0:ACTGAGCG+GTAAGGAG
GCTACGGGTGGCAGCAGTGAGGAATATTGGGCAATGGAGGGAACTCTGACCCAGCCATGCCGCGTGAGTGAGAAGGTTTTCGAATTGGAAAGCTCTTTCGGGTGGGAAGATGATGACGGTAGCACCAGAAGAAGCCCCGGCAAACTTCGTGCCAGAAGCCGCGGGAATACGAAGGGGGCGAGCGGTGGTCGGAATTACTGGGCGGAAAGGGGGGGTAGGCGGGTGCAGAAGATAGGGGGGAAAGGCCAGAGCTCAACTGTGGAATTGCAAGTATGACGGGGCGGCGAGAGGGAGGTAGAGG
+
-8AAC?8)80);;8=;;<=;;;;C,C,,CAF@CC<CC@DDDDDFDF9CDEEEDAC9@CCFC@@@+@CBCEBEC6@C:,69,696:,C,5:?<:,A,CC,8BFAC+@AC@F,9C,CEFGGCFEEGGGEGGGGGGG8EDGGGGGEFGGCDE,DEFGE,@D?@30@C7:C,<9BFF>ECGD:7>C8:**9)129:CD5+9CC=C9*>*9@>F>D*9)7193<*<C5/:)<*.97?)6A:4>3D692).)8453:)).8?B+*667AB)48A*6*.6)9<74B(48979(3444(-(2>(1<-:1
@M02996:162:000000000-B87FG:1:1101:6456:4473 1:N:0:ACTGAGCG+GTAAGGAG
CCTACGGGAGGCAGCAGTGGGGAATATTGGGCAATGGGGGAAACCCTGACCCAGCAACGCCGCGTGGAGGAAGAAGGTCTTCGGATCGTAAACTCCTGTCCTAAGAGACGAGCAGAAGACGGTATCTTAGGAGGAAGCCCCGGCTAACTACGTGCCAGCAGCCGCGGTAATACGTAGGGGGCGAGCGTTGTCCGGAATGATTGGGCGTAAAGGGCGCGTAGGCGGCCTGTTAAGTCAGAAGTGAAAGTCCTGCTTTCAAGGTGGGAATTGCTTTTGATACTGGTAGGCTTGAGTGCAGGAG
+
8ACCCDFB)1)=8=8=====;88BFGGGGGGGGGGGGGGGGGGGGGGGGGGGGFFFFGGGGFGG@FDEGGFFFGFGGGGGGDGGGGFFFGFGFGGGGGFGGGGFFEFGGGGGGGGGGFFGGG@FCFFDDGGGGFGGGGFGGGGGEEGGFGGGDFFGFGGFGGFGGEGCEGGGGGACFGGGGDBDGGD)CE<?9>EC>3C=7:CFGCB5>BGGGF:DC9<DFGCDG:>*40>@BF4@5<FC8289579<?9>FFBAA9EF<2*4:>050/5062<*C3-.:>FF646:2.4>0?DA9@A?--
@M02996:162:000000000-B87FG:1:1101:20850:4511 1:N:0:ACTGAGCG+GTAAGGAG
ACTACGGGGGGCTGCAGCTAAGAATATTCCGCAATGGACGAAAGTCTGACGGAGCGACGCCGCGTGGATGATGAAGGCCGGAAGGATGTAAAATCCTGTTAAGTGTGAAGAATAAGCGAGGGCAGGGAAAGCCCATGTGGTGACGGGAGCACTTGAATAAGCAACGGCTAAGTACGGGCCAGCAGCCGCGGTAACACGTAAGGTGCGAGCGTAGTGCGGGAGGATTGGGCGGAAAGGGGAAGGAGGCGGGTGTGCAAGCTGGGGGGGAAATCCCGGGGAGTAACCACGGAATGGCGGTGAG
+
888=C:=518)78889::,,5::5,<5<,CC:@=:=C<,>@B::<9,B?9=7BC+:>8>F+>3>+><<,>>=@<>CF:BFCCFCE,,?3<3@<<?FF,8>FFE38,8@<FF:,C;F@CCFGDGGGGGGGEF?6*=+:?<F8CFFGG5EE:C@+303<+:<9*<C*:5CEC8+0<9:*:*:/7)7C771):<*27<EFC275>+122.8>)92*0)*2,9)5:*9+8CD147)7(,823)/(1()45)47(-.(-6>A<7,.8:(3(((<<0...8>50(((06)-504,((-)4(-)--(,
@M02996:162:000000000-B87FG:1:1101:6279:4519 1:N:0:ACTGAGCG+GTAAGGAG
CCTACGGGTGGCTGCAGTGAGGAATATTGGTCAATGGGCGGAAGCCTGAACCAGCCATGCCGCGTGAAGGATTAAGGCCCTATGGGTCGTAAACTTCTTTTGAGTGGGAGCAATAAGCGCTACGTGTAGCGCGATGAGAGTACCATTCGAATAAGCATCGGCTAACTCCGTGCCAGCAGCCGCGGTAATACGGAGGATGCAAGCGTTATCCGGATTTATTGGGTTTAAAGGGTGCGTAGGCTGTCTGTCAAGTCAGAGGTGAAAGCCCGGGGCTCAACTCCGGAACGGCCTTTGATA
+
88BCC>A5=))====;===;;;;CFFGGGGGGGGGGGGGGEGFGGGGGGGGGGFFGGGGGGFGGGGGGGGGFFGFGGGFGGGGGGGFEFEFGGGGGGGGGGGFGFGGFFFDFGGGGGGGGGGGGGGGGGGGFEFGGFGGGGGGGGGGGGGGGGFGGGFGGGGGGGGGGGGGGGGGFGFFGGGEFGGGGGGFFGDGEE6CFGGGFEGF:FFCGG:B9FFGGFGG<E>GGFFGFBB?EFFFG?C:087FBCAAFBAFFFGGFFFFFA::?D7C>0-5CF:94>B>?>F00;44?2<4<8
@M02996:162:000000000-B87FG:1:1101:20842:4527 1:N:0:ACTGAGCG+GTAAGGAG
GCTACGGGGGGCTGCAGCTAAGAAGATTCCGCAATGGACGAAAGTCTGACGGAGCGACGCAGCGTGGATGATGAAGGCCGGAAGGTTGTAAAATCCTTTTAAGTGTGAAGAATAAGCGAGGGCAGGGAAAGCCCAGGTGGTGACGGTAGCACTTGAATAAGCAACGGCTAATTACGTGCCAGCAGCCGCGGGAACACGGAAGTTGCGAGCGGGGTTCGGAAGGATTGGGCGTAAAGGGCATGGAGGCGGTGGTGCAAGCTTGGTGTGAAAGCCCGGGGCTGAACGCCGGAATTGCGGGGAG
+
-86AC?=58508884:::4:9:9?,:55EEF?::+?CCBBCC@BC,,A?A=@?>6==@>C+88>+8@=8>B9CACCDFCG@CFED3,@*=ACC@FGE,,<FEG7@38<<FFC,CFGGGGGGGGGGGGGGGGFGCG*B<CGCFGFGG8FGGFF+3<<@9>?@CFGGGGG5CF7*<C:*:::?C<?EC9DDEG*:7AF@G)>5D+/3*8BE3C*187)14C<B*:70*:C:>C0-8?FFB7F0C:@?B79G,,.,-.4<G9)-82)4(4294*(,48C>1-((05((89-491(...8)(-,,
@M02996:162:000000000-B87FG:1:1101:24629:4529 1:N:0:ACTGAGCG+GTAAGGAG
CCTACGGGAGGCAGCAGTGAGGAATATTGGTCAATGGACGGAAGTCTGAACCAGCCAAGTCGCGTGAAGGATGAAGGTATTATGTATTGTAAACTTCTTTAGCAGTGGAGTAATAAGGGGATCGCGATCCCTGATGCAAGTACACTGAGAATAAGGATCGGCTAACTCCGTGCCAGCAGCCGCGGTAATACGGAGGATCCGAGCGTTATCCGGATTTATTGGGTTTAAAGGGTGCGTAGGCGGGGAATCAAGTCAGTGGTGAAATGGTGCGGCTCAACCGTAGCATTGCCGTTGAAACTGG
+
88CCCFA:)1)8====;===;;6;CFFGGGGGGGGGGGGEGGGGGGGGGGGGGFEFFGGGGGGG@FGGGGGGGFGFGGGGGGGGGGGGGGGGGGGGGDFGGGGGGFGGGGFGGGGGGGGGGGGGGGGGGGGFGGGGGGGGGGGGGGGGGGGGGGGGGGGGGGGGGGGGGGGGGGGGGGGGGGFFGGGGGGGGGFGGFDGFGGGFGGFFFFGGGFA5FFGGFGGDE3?;4FFFFFFFFFFGFG>D7<5:F<?FBAABBGGFFF?A4<F66>G>6>:C6<:BFF??<.<.-59:F:440)5<?
@M02996:162:000000000-B87FG:1:1101:24611:4533 1:N:0:ACTGAGCG+GTAAGGAG
CCTACGGGAGGCAGCAGTGAGGAATATTGGTCAATGGACGGAAGTCTGAACCAGCCAAGTCGCGTGAAGGATGAAGGTATTATGTATTGTAAACTTCTTTAGCAGTGGAGTAATAAGGGGATCGCGATCCCTGATGCAAGTACACTGAGAATAAGGATCGGCTAACTCCGTGCCAGCAGCCGCGGTAATACGGAGGATCCGAGCGTTATCCGGATTTATTGGGTTTAAAGGGTGCGTAGGCGGGGAATCAAGTCAGTGGTGAAATGGTGCGGCTCAACCGTCGCATTGCCGTTGAAACTGG
+
ABCCCB=5)1)===8=====;;;;F<FGFFGGGGGGGGGGCGFGGGGGGGGGGFFFGGGGGGGGFGGGGGGGGGGGGGGGGGGGGGGGGGGGGGGGGGGGGFGGGGGGFGGGGGGGGCEDFFFDGEGGGGGGGGGGGGGGGGGGGGGGGGGGGGCFGGGDGDGG=EFGGGGGGGGFGGGGGGFF8CDCGEGFC>ED>GGFGGGFGGFFFFCG45BGGFCGFFGGG>GF<;CED?;>DFF57C;@>D>(2-8?A9-4-0C<BF2>FAB<4)124,5<7?FF?)499:6<AB>8(,(.9A99:
@M02996:162:000000000-B87FG:1:1101:13662:4534 1:N:0:ACTGAGCG+GTAAGGAG
GCTACGGGTGGCGACCGGCGCACGGGTGAGTAAGGCGGAGGGAACCTGCCCAGCAGGTGGGGATAGCCCAGTGAAAACTGGATGAATACCGAATGATATCATTGGAAAGCAGTTGATAATGATTAAAGATTTATCGCTGATGGATGGACATGCGGGGGAGGAGCTGGTTGGCGGGGTAACGGCCCACCAAGGCGACGATCCATAGGGGTGCTGAGAGGAAGGGCCCCAACATGGGGACGGAGACACGGACCAAACTCCCAAGGGAGGCAGCAGTGAGGACAGTGGGGCAATGGACGGAAGG
+
86,?C:1):));8668888876+787+8CEFFD,C,8+@+=+6C9<,:,CC<:,9C=C9C:=:+,?C:EC=BE<E9BE8FAF,,=FDG,=64@7FFCA,:F,5,8:,7>>FB<,CACFF<FD,,CFGGG,7FD,CDE:>F95@D,@ECCEEG?FB5>:5**98B2>C5+;CCDCCD*27<:<)0:7DDFFGGFFEEFD*7<F+72>FB))9+2952735CFEC5:.1*()/)(4:)-75C<C>).87;7995318)4<*((0:?<?>(0:9(2)0+0,)(().)..2((-(.44)-0442,
@M02996:162:000000000-B87FG:1:1101:22610:4539 1:N:0:ACTGAGCG+GTAAGGAG
ACTACGGGCGGCAGCAGTGAGGAATATTGGTCAATGGGCGAGAGCCTGAACCAGCCAAGTAGCGTGAAGGATGACTGCCCTATGGGTTGTAAACTTCTTTTGTCCAGGAATAAAAAAGCCCTCGCGCAGGGTTCTTGCAGGGACGGGTTGAATAAGGACCGGCTAATTCCGTGCCAGCAGCCGCGGTAATACGGAAGGTCCGAGGGTTAGCCGGATTGATGGGGTTGAAAGGGGGCGTAGGCGGGAAGTCAAGTCAGCCGTAAAATCGCCGGGCCAAACCCGGGCCCGCGGTTGAAACTGG
+
88ACC>=:)1)87886;<;;;;;@CC,,CCC@@AEACFC@BC@CFD8EEFECFECCEFFCECC>8BFDGGFAEEE,CFGG??<CEFF,@FBDAFEFF9,?FFFFGGDFFG==FGGGGGFGG8EGGGGGGGG@8BA>EGGGG+DF:@E*6@DG,FCEFC5@>>C*>D?>C;E87CG9FCCC=688?D9DD+@<:>EGFC*;0>=D*90)8)?E9>>*1377*<:C50265F>F:(3)47.7424<>>542567?:<6AGF>,73?B4??FFG92()*).442@>(4(49944-,45493)6.
@M02996:162:000000000-B87FG:1:1101:15375:4539 1:N:0:ACTGAGCG+GTAAGGAG
GCTACGGGCGTGCAGCAGTGGGGAAGATTGGACAATGGGGGGAACCATGAGCCAGCGACGCCGCGGGAGGGAAGAAGTATTGCGGTATGTAAAGCTCTTTAAGCAGGAAAGAAAATGACGGTACCTGCAGAATAAGCCCCGGCGAACGACGTGCCAGCAGCCGCGGTAAGACGGAGGGGGCAAGCGTTATCCGGATTGACGGGGGGGAAAGGGAGCGGAGACGGCAAGGCAAGGCGGAAGTGAAAGCCCGGGGCTGAACTGCGGGACGGCGTTGGAAACTGAAGGGCGAGAGTGTCGGAGG
+
-88AC?88)1)7=6;;6;<;;;@@:B<6,;ECC@<,;@CCDD=CD<4,99-::4=:=B4>8+6883@BF+38:<>:@,@,,78>B1>*>,<<CFF,F9,@CFFFCFFCCFGFGGG<CFGGGECFF,?CCFGGCFGGGFGGGCC*:EE*;EG:CFFCCCCC;/C:EE1?E+AC>*;7CCCC:C:>/91*91:A8>E*)*9=*9EE:C)<@FGGDFFCG05CB*1<:@D7::<FB??)4;BG0FAFFFF<9>65993,:CF)8?4>BF>(7(/(-4>?=34)6*.).41(--49)6.)7416(
@M02996:162:000000000-B87FG:1:1101:13680:4540 1:N:0:ACTGAGCG+GTAAGGAG
GCTACGGGTGGCGACCGGCGCACGGGTGAGTAACGCGGAGGGAACCTGCCCAGCAGGTGGGGAGAGCCCAGTGAAAACTGGATGAATACCGAATGATATCATTGGAAAGCAGTTGATAATGATTAAAGAGTTATCGCTGATGGATGGACATGCGTGGGAGGAGCGGGTTGGCGGGGGAACGGCCCACCAAGGCGACGATCCATAGGGGTGCGGAGAGGAAGGACCCCCACATTGGTACGGAGACACGGACCAAACTCCTACGGGGGGCAGCAGTGAGGAAGATGGGGCAAGGGACGGAAGG
+
68ABC?55=00;=788888866878:68CEFCE,B+86@+77=EFC8E,CE=CA<C::9C:@?++?:,B<=BE?<<FF<EBF,,=E<E,=68=+DFFF,CF,@,8>,5>DFA,,CF=FD,CD,:CDEGG,@FE@;DCCCFECGG3>DFGG9EGG*@:@F**3>>*=C*/:BEGCGG*:::=C87*9CD<ADFC>EE>D3>*>:B8>FB57C5/)<CD<C>FE*91):)4>D))62*6:DD4C>72)7(14>)3:0.260,,8:9(431)-*(4)0+1().(7))5:(,91,4:?:F>3,3-
@M02996:162:000000000-B87FG:1:1101:15061:4557 1:N:0:ACTGAGCG+GTAAGGAG
ACTACGGGTGGCTGCAGTGAGGAATATTGGTCAATGGACGGAAGTCTGAACCAGCCAAGTCGCGTGAAGGATGAAGGTATGATGGATGGTAAACTTCGTTAGCAGGGGAGTAACAAGGGGATCGCGATCCCTGATGCAAGTACACTGAGAATAAGGATCGGCTAACGCCGTGCCAGCAGGCGCGGGCATACGGAGGAGCCGAGCGTTATCCGGAGTGATTGGGTTTAAAGGGTGAGCAGGCGGCTATTAACGTCAGTGGGCAAATGGAGAGGCTCAAGGTCAGCACGCCATGGAGACCGGA
+
-8,8@?55>01=;86;;;=;;;6;6CC<C9;@@@C@A66@:BC@CE,CCF-9CAC,CCC,,87@8@@CFCAFECCCC:C,,5,<,:C=C<ACEF,,9,,,B:AF?4=:CC+9F,CFEDF=@+9C@CEBFB8B=?,@=EFC,EFDGGFE@DCCDCB9E6+68+6>>F+@;34@7>E<ECC*@;95:*)20=FF=6EEF*9)1/=>?))0)1*:7<3/*)**12:**)226=:5.1(88<?C0D6)()*)*..0.-,-4<2((02()).)5(*-3(09*).)-028<?>>0940()(,)(--(
@M02996:162:000000000-B87FG:1:1101:15043:4562 1:N:0:ACTGAGCG+GTAAGGAG
GCTACGGGTGGCTGCAGTGAGGAATATTGGTCAATGGACGGAAGTCTGAACCAGCCAAGTCGCGGGAAGGATGAAGGTATGATGTATTGTAAACTTCTTTAGCAGTGGAGTAATAAGGGGATCGCGATCCCTGATGCAAGTACACTGAGAATAAGGATCGGCTAACTCCGTGCCAGCAGCCGCGGTAAGACGGAGGAGCCGAGCGTTATCCGGATTGATTGGGTTTAAAGGGTGCGCAGGCGGCTTTTTAAGGCAGTGGTGAAATCGGGACGCTCAACGGCACAACGCCAGTGATACTGGG
+
-8A?C?=5=01;=88;;==;;;;@6C<<CCFFC<<@CDEBDDCEE<9ECFE@AA;:@FF,C@8@+7@@FDCFEDCEFBE9,9,C9CC,B@@AEGG9FA,EFGGGG<?CEF:=E,CFGGGGG@FGGGG+DFGFFGFFGGGGGDGGG9EGGGGBFGGFD3=>CCBCFG9DGC+@C>F@EECA7>99C9DG*DFGDEGDF*?B7DEBE):=.;CEC=)**)+2;CE:*)<:<BCE,41BF;;90C2.(0).*43@)4:B(<F<(78>)-4(79)4>()/9(4(-7((,(7>;2(.4-..*)..(
@M02996:162:000000000-B87FG:1:1101:10367:4571 1:N:0:ACTGAGCG+GTAAGGAG
GCTACGGGAGGCAGCAGTGAGGAATATTGGTCAATGGGCGGAAGCCTGAACCAGCCATGCCGCGTGCAGGAAGAAGGTCCTATGGATGGTAAACTGCGTTTGAGAGGGAGCAATAAGGCGTACGCGTACGCCGATGAGAGTACCATTCGAATAAGCATCGGCTAACTCCGTGCCAGCAGCCGCGGTAATACGGAGGAGGCAAGCGTTATCCGGATGGATTGGGTGGAAAGGGTGCGTAGGCTGGTGGTCAAGGCAGGGGGGAAATGCCGGTGCGGAACATCGGAACGGCCGTGGAGACGGA
+
-88AC@=@=:1=68=;;<;;;;6C6C,,CC6C@A@CCFFCCEDEFE8EDF-6@A:9@CCF9@8@6>BDFFEE8=CFF:CE,C,CBE?9B?5?EFFEF+++8@CF,B=CCFF<E,CEFGGGCGGGGGGGGGGGCC8BFGGGCCBCF9,@CFG;EEF,;,9>C5*>FC=FF:6AD8DE8F=;,/0281:C:<DFCDGGF:DF5DGF8107.*:A7>))*.**0;=1*):6<FFE,40>1:>CD*..()8-06??)44<>GG(2728499)7;)49()1.(.),03??9(4(4((-3:1?6(3(
@M02996:162:000000000-B87FG:1:1101:18280:4631 1:N:0:ACTGAGCG+GTAAGGAG
ACTACGGGCGGCAGCAGTGAGGAATATTGGTCAATGGGCGGAAGCCTGAACCAGCCAAGTCGCGGGAAGGAAGACGGTATTATGTATTGTAAACTTCTTTAGACGCAGAGAAATAAGGGGCTCGCGAGCTCTGATGCTAGTATGCGTAGAATAAGGATCGGCTAACTCCGTGCCAGCAGCCGCGGTAATACGGAGGAGCCGAGCGGTATCCGGATTTATTGGGTTTAAAGGGTGCGCAGGCGGCGCCTTAAGGCAGTGGTCAAATCGGGAGGCGCAACCTCATCCCGCCAGTGATACGGGG
+
-88?CA>=)1)8888;;<;;;@@CCC@@EC66@<,CCF@CCECCFC<EADC6=A6:CFF6:=8>+=FDGD?<A=9?B8?B,A,A,BC,C,7?FGFAF9?FE<F<=3:=@EGCF:FFGGGGD+@FGGGEG*@;@F9EF=@E3D;FFECEEGG9EGDCC,;<>4*=FG,AF:1::>FFCECE57:8C:DD*CFGD>EGF5CE7CE3:)8008CCDE)**.**9@7/*.<:4@FF1<0>(379(91)-))(*.4=)(3<3EC6)97)).4(82C>B()*)(..(9).-33;290).)..1(-1(
@M02996:162:000000000-B87FG:1:1101:7871:4638 1:N:0:ACTGAGCG+GTAAGGAG
CCTACGGGTGGCAGCAGTGAGGAATATTGGTCAATGGGCGAGAGCCTGAACCAGCCAAGTAGCGTGAGGGATGACTGCCCTATGGGTTGTAAACCTCTTTTGTTGGGGAATAAAGTGCGGGACGTGTCCCGTTTTGTATGTACCCTTCGAATAAGCATCGGCTAATTCCGTGCCAGCAGCCGCGGTAATACGGAAGATGCGAGCGTTATCCGGATTTATTGGGTTTAAAGGGAGCGTAGGCGGGATGGTAAGTCAGCGGTCAAATGTCAGGGCCCAACCTTGGCATGCCGTTGATACTGGG
+
88BCC5A5:));===;===;;;;CFFGGGGGGFDCFGGGGGE@CEGFGGGGGGFEFEGFGGGGGEFGGGEFDFG9FGGEGFGFFGGEFGGGFCFEEFGADGEEFGGGGCGGFAFFEFGEGGGGGGGGGFFC=,A8D,CFGGGGGGGGFFCFFBFGCFGGGGGGGG7EFCGGGCFFG>GFFGGD?GGCDFC+;;6?:ACF=DDEFEDADFFGGGD3CD6DDFGGCE>GGFFFFF?(5(355)/25())(:24@<)<:):D?272<BA44@4C?(33C:(8(-94,..4:54(240):4)6?3
@M02996:162:000000000-B87FG:1:1101:7854:4643 1:N:0:ACTGAGCG+GTAAGGAG
CCTACGGGTGGCAGCAGTGAGGAATATTGGTCAATGGGCGAGAGCCTGAACCAGCCAAGTAGCGTGAGGGATGACTGCCCTATGGGTTGTAAACCTCTTTTGTTGGGGAATAAAGTGCGGGACGTGTCCCGTTTTGTATGTACCCTTCGAATAAGCATCGGCTAATTCCGTGCCAGCAGCCGCGGTAATACGGAAGATGCGAGCGTTATCCGGATTTATTGGGTTTAAAGGGAGCGTAGGCGGGCTGTTAAGTCAGCGGTCAAATGTCAGGGCCCAACCTTGGCATGCCGTTGATACTGGG
+
68ABC>D981)===8;===;;;;CAFDFGGGGFGFGFGGGGECEFGGGGGGCFACC,FFCFFEFGGGGGGECGCFEGGGGG<FFGGFCFGEEGFGGGFGGFEFFGGGGECGGGGGCFFGGGGEGGGFGGGEA8FGFFFGGGGGG9DFFGGGGGGGGGGGGGGCGGGGGGGGGGGGGGGGGFDFFGGGGGGGGGBGGFGGFGGGFGDFEFFFGGFBG*)1;CGG<53CGFFG>:<BFBBFDBG9B()84=><BA<A<:EGB(>?<):-6=:DB?17EF<?:>FFFD2<::4--3:-49<AF:
@M02996:162:000000000-B87FG:1:1101:18283:4648 1:N:0:ACTGAGCG+GTAAGGAG
CCTACGGGCGGCAGCAGTGAGGAATATTGGTCAATGGGCGGAAGCCTGAACCAGCCAAGTCGCGTGAAGGAAGACGGTATTATGTATTGTAAACTTCGTTAGACGCAGAGAAATAAGGGGCTCGCGAGCGCTGATGCTAGTATGCGTAGAATAAGGAGCGGCTAACTCCGGGCCAGCAGCCGCGGTAATACGGAGGATCCGAGCGTTATCCGGAGTTATGGGGTTGAAAGGGGGCGCAGGCGGGGCTGTAAGGCAGGGGTCAAAGCGGGAGGCTCAAGCGCACACCGCCATTGAGACGGAG
+
-88?@95)8)08888;;<;;;;;C;C6CCCCCD<CDCFFBCCC@FF,CEFE7=ECCAEFC,?@>4@FFGFECEA,BB4?4,5,A9CE,CA@?FFA,C+:=FBFG@@:B@FGGG,EFGGFFE@DFGGGGG+B@@F@EGGFFEF9FFGEEEGG9EGCCC,9<:C*BFF7+=8*=CEG:FGCF75=:C7DC>EC8E:CEF*07/1:>:))0)9CE7@)1*.:7)2:)2)<:)9<8(7(7-6>G09,),00(2:<6)(4:0>C(4@,6-33(74C>6,029).((0((.,470(().6)(*(3((
@M02996:162:000000000-B87FG:1:1101:7873:4657 1:N:0:ACTGAGCG+GTAAGGAG
CCTACGGGTGGCAGCAGTGAGGAATATTGGTCAATGGGCGAGAGCCTGAACCAGCCAAGTAGCGTGAGGGATGACGGCCCTATGGGTTGTAAACCTCTTTTGTGGGGGAATAAAGTGCGGGACGTGTCGCGTTTTGTATGTACCGTGCGAATAAGCATCGGCTAATTCCGTGCCAGCAGCCGCGGTAATACGGAAGATGCGAGCGTTATCCGGATTTATTGGGTTTAAAGGGAGCGTAGGCGGGCTGTTAAGTCAGCGGTCAAATGTGGGGGCCCAACCTTGGCATTGCGTTGCTACTGGG
+
8ACCCBD5=0)=;==;===;;;;CFGGGGGGGGGGGGGGGBFFGGGGGGGGGGFFGGGGGGGGGGGGGGGGCFFG7FGGGGGEGGGGGGGFGGGGGGGGGGGA,+FFGGGGGGGGG;?F@:FGGGGGA+A83@FGG3EFGGGGG743+@EGGGGG9F79FGGGGGGGGGGGGGGGGGGGGGGFEGGGGGGGGGFGG5C+=D*>:GGFEFFGGGFFGGBGGFGGGGFGGFFGFFF>F03:C?53)45)8>>BF))-627DB(<?BAF2)*4/7>(7CF:(54/4()))).,,(-()./,.44
@M02996:162:000000000-B87FG:1:1101:13104:4658 1:N:0:ACTGAGCG+GTAAGGAG
ACTACGGGGGGCTGCAGTGGGGAATATTGCACAATGGGCGAAAGCCTGATGCAGCGACGCCGCGTGGGTGAAGAAGGATCTCGGTATGTAAAGCTCTATCAGCAGGGAAGAAAATGACGGTACCTGACGAAGAAGCCCCGGCTAACTACGTGCCAGCAGCCGCGGTAATACGGAGGGGGCGAGCGTTATCCGGAATTACTGGGTGTAAAGGGAGCGTAGACGGGATGGCAAGTCTGAAGTGAAATGCAGGGGCGCAACCCCTGAGCTGCTTGGGAAACTGGGGAACTGGAGGGGAGGAGGG
+
68AACD)58108888::::4:88=4C,,ACEEA<CBDC,>@@C:BD8A?<AECEB=@8>FF>@>+8+3+8<EFCCF3>9D>BDD*,*>33BA9D7DF,,@;<:>:EDDCFF:FF>FFGGGEGG?>F@FCC*=CFEF8CEGGGDGFGGFFGCFCGG8*CC*:71:E*7?EC:C*2:::*=5*75<89*1*3CED>**/:*92>E0:17@F7>E*.0972>*1;7)*)273?CF).)9<)02.067)/=):12),(,-6*2(()-((,.5))0,(.585()..)--,2))((.(-(-47(-(,
@M02996:162:000000000-B87FG:1:1101:24108:4663 1:N:0:ACTGAGCG+GTAAGGAG
CCTACGGGTGGCTGCAGTGGGGAATATTGCACAATGGGGGAAACCCTGATGCAGCGACGCCGCGTGAGTGAAGAAGTATTTCGGTATGTAAAGCTCTATCAGCAGGGAAGATAATGACGGTACCTGACTAAGAAGCACCGGCTAAATACGTGCCAGCAGCCGCGGTAATACGTATGGTGCAAGCGTTATCCGGATTTACTGGGTGTAAAGGGAGCGTAGACGGCATGGCAAGTCTGAAGTGAAAGCCTGGGGCTCAACCCCGGAACTGCTTTGGAAACTGTTAAGCTAGAGTGCAGGAGAG
+
8ACCCB=5:1)==88====;;886CCFGGGGGGGGGGGGGGGGGGGGGGGGGGFEGFFGGGGGGGFGGGG9FDFFFFGGGGGGGGGGGGGGGGGGGGGEGGGGGGGGCGGGGGGGGGGGGGGGGGGGGGGGGGFGGGGGGGGGGGGGGGGGGGGGGGGGGGGGGCECGFGGGGGGGGGGGGGFFGCGDGGF855CGFGGFGFFFGD=A6A;EGBFDG?GGFG=3C7FF6?F@DFFF246F<?>9<47:C6<31(35<GCBFF>>(92<?A:<>BF@B?FDB=<4<A<A<??4))445:8(4
@M02996:162:000000000-B87FG:1:1101:7270:4788 1:N:0:ACTGAGCG+GTAAGGAG
CCTACGGGTGGCTGCAGTGAGGAATATTGGTCAATGGGCGCGAGCCTGAACCAGCCAAGTAGCGTGAGGGATGACTGCCCTACGGGTTGTAAACCTCTTTTGTTTGGGAATAAAGGAGCCTACGTGTAGGCTTTTGCATGTACCTTTCGAATAAGCATCGGCTAATTCCGTGCCAGCAGCCGCGGTAATCCGGAAGATGCGAGCGTTATCCGGATTGATTGGGTTGAAAGGGAGCGGAGGCGGCCTTTTAAGCCTGCGGTCAAATGTCAGGGCCCAACCTTGGCATGCCGTGGATACTGAG
+
-88AC>@5=))==86====;;;;;CFFGGGGGGGDGFG@FEG@@FGFGGGGGGACC@FFFGGFGGEGEGGGFEC?,CCEGFGFEGGB7CF,C?FGGGG,FFEB8BFBF?EGFFGGGGGGGGGGGGGGGFEEA=8EDGG,CEFFGCEGGG888DFDFF@AEG=DCF,=DFFFGGGGGC6@FED*:8C;CC,+4=5ECFGC4?CC):)0).7CGG:8C*71;FGF9C)<><AFD<0(0(-3<<DB)4.92*6:?).(26/7(4)))64)6*.7<((020(,04=.(3<B:)4476()-)))).
@M02996:162:000000000-B87FG:1:1101:16617:4800 1:N:0:ACTGAGCG+GTAAGGAG
GCTACGGGTGGCAGCAGTGAGGAATATTGGTCAATGGTCGGAAGACTGAACCAGCCAAGTCGCGTGCAGGAAGACGGTCCTATGGATTGTAAACTGCTTTTGTACGGGAATAAAGTTCGGGACGTGTCCCGATTGGAATGTACCGTAAGAATAAGGGTCGGCTAACTCCGTGCCAGCAGCCGCGGTAATACGGAGGACCCGAGCGTTATCCGGATGTATTGGGTTGAAAGGGTGCGTAGGCGGGAGGGTAAGTCAGTGGTGAAAGTTTGCGGCTCAACCGTAAAATGGCCGTGGAAACGGG
+
-88AC@5580)=;88;;==;;;;@;CCCCCC,CDECD,C@CECEGF,CCFCCEFCDDFF,<@@B7@BDGFEFGF8BFBFF9A<EFF?6BE@?EGCFG99FFFFGFGDDCEA=FFGA;FGGGGGGFFGGGGGF=FEGGG,FFFGFGDGGGGGAFGFCC@=BCC+CFF9EFE3ACEDFGEDCC9?>D7?C+=DFCBGGFGGF<DG>=9:>.;CED>5)*7209C=1:)<CAFFF1?<B08:92>2790>>*54?))6>)<C-:F25A6))94DBF()<*2(4(82<<)-5846((48?=((-(
@M02996:162:000000000-B87FG:1:1101:7272:4806 1:N:0:ACTGAGCG+GTAAGGAG
CCTACGGGTGGCTGCAGTGAGGAATATTGGTCAATGGGCGCGAGCCTGAACCAGCCAAGTAGCGTGAGGGATGACTGCCCTACGGGTTGTAAACCTCTTTTGTTTGGGAATAAAGGAGCCTACGTGTAGGCTTTTGCATGTACCTTTCGAATAAGCATCGGCTAATTCCGTGCCAGCAGCCGCGGTAATACGGAAGATGCGAGCGTTATCCGGATTTATTGGGTTTAAAGGGAGCGTAGGCGGCCTGTTAAGTCTGCGGTCAAATGTCAGGGCCCAACCTTGGCATGCCGTGGATACTGAG
+
88BCCFF5=0)========;;;;CFFGGGGGGGGGGGGGGGEFGGGGGGGGGGFFFFGGGGGGGGGGGGGGGGFFFGGGGGFFGGGFGGGFFFGGGGGGGGGFFAFFGGGGGGGGGGGGGGGGGGGGFGGGG8FGGGGCGGGGGGFGGGGGGGGGGGGGGGGGGGGGGGGGGGGGGGGGGGGFFGGGGGGGGGDEEFFGFGGEFGGEFFFGGGFFGC5CCFGGCGFGGFFGF?B0<>?EC2>>>1>)6:6<FFFFBAGGF6D<9ABA2=>FFB(7C>?B?AFF7?A??>4-7;?BB6::<)
@M02996:162:000000000-B87FG:1:1101:5271:4858 1:N:0:ACTGAGCG+GTAAGGAG
CCTACGGGAGGCAGCAGTGGGGAATATTGGGCAATGGGCGCAAGCCTGACCCAGCAACGCCGCGTGAAGGAAGAAGGCTTTCGGGTTGTAAACTTCTTTTATCAGGGACGAAGAAAGTGACGGTACCTGATGAATAAGCCACGGCTAACTACGTGCCAGCAGCCGCGGTAATACGTAGGTGGCAAGCGTTGTCCGGATTTACTGGGTGTAAAGGGCGCGTAGGCGGGATAGCAAGTCAGGTGTGAAATCTATGGGCTCAACCCATAAACTGCACTTGAAACTGTTATTCTTGAGTGTCGGG
+
88ACC>A5=))=8==;===;;888FFGGGGGGGGGGGGGFGGGGGGEFFGGGGGGGGGGGGGGGGGGGGGGGGFCGFFGGGGGGGGGGGGGGGGGGGGGGGGGGGFGGFGGEGGGGGGGGGGGG@@EG9F@EFFGDFEGGGGGGGGGGGGGGGGGGGGGGFFGGGGEEEEEGGGGGGGGGGFFFGGGG9CC:7AGGFDGAGGGFGGFFE4:<FFAGGFGDDEGGG>596;9FBFBFAFF4<68>)696GF49A?F6319?F@?(2(4<F9:3>?FG@A?F394A><<).46<<0AA@A:B-
@M02996:162:000000000-B87FG:1:1101:13813:4861 1:N:0:ACTGAGCG+GTAAGGAG
GCTACGGGAGGCAGCAGTGGGGAATATTGGGCAATGGGCGAAAGCCTGACCCAGCAACGCCGCGGGAAGGAAGAAGGTCTTCGGATTGTAAACTTCTTTTATGGGGGACGAATAAATGACGGTACCTCAGGAATAAGCCACGGCTAACTACGTGCCAGCAGCCGCGGTAATACGTAGGGGGCAAGCGTTATCCGGATTTACTGGGTGTAAAGGGCGCGTAGGGGGGAAGGCAAGTCAGATGTGAAATCCATGAGCTCAACTCATGAACGGCATTGGAAACTGTCGTTCTTGAGGGGCGGAG
+
68AAC?8:=81=888;;=;;;88@,@<CEFGEFCFDFFFEFEEEGF@EEFFFFECECGEFFB@B+>FEGGFGGDFFF?FE,FFDE?FFBBECFFCFG<<FFFGGGGGEFGGE8FGGDGGGGGDGGGGGG,DFGFGGGGGGGGGGBEGGEFGG8FEFEGGEBCEGGGG4CB9FGC09CD*:=C>FFDG1*:*<ABGCB**9C*<?D2<)9@DGFFBGD6)9>E*9CEGC?D<FFF66><B*6*.99B*6<?49<:A6:FGF)6<6:>DB)499(.*096A?)@)6,(-.()6:?18(844,,
@M02996:162:000000000-B87FG:1:1101:11473:4871 1:N:0:ACTGAGCG+GTAAGGAG
GCTACGGGGGGCAGCAGTGGGGAATATTGGGCAATGGGCGCAAGCCTGACCCAGCAATGCCGCGTGAGGGAAGAAGGCTTTCGGGTTGTAAACTTCTTTTAAGTGGGACGACAATGACGGTACCACTTGAATAAGCTCCGGCTAACTACGTGCCAGCAGCCGCGGTAATACGTAGGGAGCAAGCGTTATCCGGATTTACTGGGTGTAAAGGGCGTGTAGGCGGGACAGCAAGTCAGATGTGAAAGCACGAGGCGCAACTTCGGGGCGGCATGGGAAACTGACGTTCTGGAGTGTGGGAGAG
+
-88ACB95:0)88889:<:99=?=9E9BAEGEDCEBCFEB@=CEF@8EDFEF=F?BCFDFD>3>+>BCFGCGGFDFFG83,=CCEF>F*@=C;ECFGC,@FGF7@FCC>FGGGGFGGGGGGGGGGGG,?FGGGGGG9CGGGGCCGGEGGGCGGGF@;C<;;7:EG2CE7@<C7<FCECEEDC>5C91C*<CECB:*0?C9:DG7;1=FFFGG3@)9*.>D@CC>=:C*.77@666FF4926:<=<7<:GFFD3((49:*)-<0;(7(407)(,4??@(-6>4:((.()..4(4.)4<?<(2
@M02996:162:000000000-B87FG:1:1101:14211:4881 1:N:0:ACTGAGCG+GTAAGGAG
ACTACGGGTGGCTGCAGTCGAGGATCATGGGCAATGGGCGAAAGCCTGACAATGCGACGCGGCGTGGAGGATGAAGGCCTTCGGGTTGTAAACTCCTGTCATAAGGGAACAGGCGATCCGACCTAATACGTCGGAGAGCGGAGGGTACTTTAAGAGGAAGCGACGGCTAACTCGGTGCCAGCAGCCGCGGTAAGACAGAGGCCGCAAGCGTTGTTCGGATAGACGGGGCGGAAAGGGCGCGGAGGCGGCGAGGCGTGGCAAGGGGGAAATCCCCGGGCGAAACCCGGAAAGGGGGCGGGAA
+
-8ABC@>9@)1=68=;;=,8686@;;6<6;CFEE<CDFFCFGEEFC@ECFGG,9:@BFEF8@@B4>>?FDE=EDFFEBFFAFFDDECFFECFF<9FFEAEE,C@EFGGGDF=ADCG=ABEGECCFDDGDG>F@F>BEG**5@C*>>DD,,,65D;:>E6:89:BFCC*:CF7::;*;501<5AA<5CDDE/?C*<C?GGFG*1819>B>.1*1))2915*)+02*7E3>F<>>BBFF07)4),81)71)36>>>F-9*7?25(4(46:))0(.-0859-(4)(.4;FF>FF:2(4()(---
@M02996:162:000000000-B87FG:1:1101:6252:4883 1:N:0:ACTGAGCG+GTAAGGAG
CCTACGGGGGGCTGCAGTGAGGAATATTGGTCAATGGGCGCGAGCCTGAACCAGCCAAGTAGCGTGAGGGATGACTGCCCTACGGGTTGTAAACCTCTTTTGTTTGGGAATAAAGGAGCCTATGTGTAGGCTTTTGCATGTACCTTTCGAATAAGCATCGGCTAATTCCGTGCCAGCAGCCGCGGTAATACGGAAGATGCGAGCGTTATCCGGATTTATTGGGTTTAAAGGGAGCGTAGGCGGCCTTTTAAGTCTGCGGTCAAATGTCAGGGCCCAACCTTGGCATGCCGGGGATACTGAG
+
68ACCBFBAB)8888:::::::::CFFGGGGGGGGGGGGGGGFFGGGGGGGGGFFFFFGGGGGGGGGGGGGGGGF<FGGGGGGGGGGFFGGFGGGGGGFGGGFGGGGGFGGGFGGGGG@FGGGGGGGGGGGGGGGGGGGGGGGGGGGGGGGGGGGGGGGGGGGDGGGGGGGGGGGGGGGGGDFFGGGGGGGGGFGGFGGFGGGFGGE>FFGGG>>DFAFGFGGCGDGGFFFD?FBFFFFGFG>7>5?2C<?B5<AA>ED(3BBFFA<464DBF<@GF0??<BFFFD??B9(-7087)::.)
@M02996:162:000000000-B87FG:1:1101:6267:4897 1:N:0:ACTGAGCG+GTAAGGAG
CCTACGGGGGGCTGCAGTGAGGAATATTGGTCAATGGGCGCGAGCCTGAACCAGCCAAGTAGCGTGAGGGATGACTGCCCTACGGGTTGTAAACCTCTTTTGTTTGGGAATAAAGGAGCCTATGTGTAGGCTTTTGCATGTACCTTTCGAATAAGCATCGGCTAATTCCGTGCCAGCAGCCGCGGTAATACGGAAGATGCGAGCGTTATCCGGATTTATTGGGTTTAAAGGGAGCGTAGGCGGCCTTTTAAGTCTGCGGTCAAATGTCCGGGCCCAACCTTGGCCTGCCGTTGATACTTGT
+
88CCCDAB)1)8888::::::::ECFGGGGGGGGGGGFGFFCCEGGGGGGGGGGGGFGGGGGGGGGGGGFFGGBFFGGGGGGGGGGGGGGCEGGGGGGGGGGE7FFCFFGFGFGGGGFGGGG9CGGGFGGGGFFFGGGF9CFG@FCCF@FFGGGGGGGGGGDGGFGGGGCFCDGF6CGCGGDFFEDGDGGGFD):2)7CF732<EGFFFFGGGEFGCAGG?FGGE5CFA?F3139B7:@*)97>;)<7C)5*-.).:EC:>>7A2).:*-709B3*08?BA43(),,..(((-2.)9<))-
@M02996:162:000000000-B87FG:1:1101:23804:4902 1:N:0:ACTGAGCG+GTAAGGAG
GCTACGGGCGGCTGCAGTGAGGAATATTGGTCAATGGGCGAGAGCCTGAACCAGCCATGTCGCGGGGAGGAATAAGGATCTAGGGTTCGTAAACTCCTTTTGCGGGGGGATAAAGTGCGGGACGCGTCCCGTATTGCAGGTACCCCGCGAATAAGCATCGGCTAACTCCGTGCCAGCAGCCGCGGTAATACGGAGGATGCGAGCGTTATCCGGATGGATGGGGTTTAAAGGGTGCGGAGGCGGCCCCTGAAGTCGGCGGGGAAATATCCGGGGCAAACCCGGGCACGGCCGTGGAAAATGG
+
-8,AC95151)++88;;,;;;;;6CC,<EF@@C<,@ACC@@C@@CF,ECF<CDFCC<9CEFCC>+7CBEECF,9?EA<,B,C,5BA=<CFAEEF9<F9,CFBACCECDE>*2@CE<@@EEGEEDCE*:8C>/:0<@:CEF*:9@9;C5EEC*ACC7<34?E3*:CF9CDC*:C>CF577F553:C79>7C>F85CE@4D:CC=)29)0)*:7D7.1*47*7:51*)2:5=*<(-(79B3C:DB.3>5(*.)0.)4((/)-3)34<)6<=-13(()*0(-(-54622(,(--4((,)0().4
@M02996:162:000000000-B87FG:1:1101:6245:4909 1:N:0:ACTGAGCG+GTAAGGAG
CCTACGGGGAGCTGCAGTGAGGAATATTGGTCAATGGGCGCGAGCCTGAACCAGCCAAGTAGCGTGAGGGATGACGGCCCTACGGGTTGTAAACCTCTTTTGTTTGGGAATAAAGGAGCCTATGTGTAGGCTTTTGCATGTACCTTTCGAATAAGCATCGGCTAATTCCTTGCCAGCAGCCGCGGTCATACGGAAGATGCGAGCGTTATCCGAATTTCATGGGTTTAAAGGGAACTGAGGCGGCCTTTTCAGTATGCGGTCAAATGCCAGTGCCCAACCGTGGCAGCCCGTGGCAACGAAG
+
8ABBC>=:1))8====;=;;;;;6CFAFFFGGGGGE,;@FFGEEEGFGFFDGGGGGGGG9FGGECFFF@FCCGGF,>F@+?<FGEFF,@FGGFGG<??E@EFB,48B:EFFGGG9,AFCFFC,:EFEFF9>A88,89,8C>D9A,E=E>+BDFG9EF@=3+@FEGA2,,,359EC,@7C>50991;3;B=@>C?C/;CC+/542:D>>)8@E*)09+)+3;:5*1)AF)+*)4(4))-0*,13)(0/20).1-).)-*)--744-)))/5*.5>4F73,(-)-(((((,(,-40(.>((,(
@M02996:162:000000000-B87FG:1:1101:23814:4917 1:N:0:ACTGAGCG+GTAAGGAG
GCTACGGGCGGCTGCAGTGAGGAATATTGGTCAATGGGCGAGAGCCTGAACCAGCCATGTCGCGTGGAGGAATAAGGATCTATGGTTCGTAAACTCCTTTTGCGGGGGGATAAAGTGCGGGACGCGTCCCGTATTGCAGGTACCCCGCGAATAAGCATCGGCTAACTCCGTGCCAGCAGCCGCGGTAATACGGAGGATGCGAGCGTTATCCGGATTTATTGGGTTTAAAGGGTGCGTAGGCGGCCCCTTAAGGCGGCGGTGAAATTTCCGGGCTCAACCCGGGCACTGCCGGCGAAACGGG
+
-8AACA==)1)8888;;;;;;;;CCE9FEFCEA<CCDFFBCEBCFC<FDFFEGECCFFDFDCDC6@DCFECF,=EFFF9F9E<EF@AFFF?BDGFFG9,CFGFEEGGGGG:?FGG,?FEDGGDEGE::EDC;?8<CGGGGFCGGFCGDEEGEGGGCG?CCCD8?FGCFFG8CGCGFFGFGGD@BGDDD7CFGGFGGE*9>D3>:=DBB)8CEDD>565*:F@E/*0<CBFGF:?0>3?><>DB.1<>650<B)4390=C(758A4.4<?8DF0()<60:<>B113((.)(-((((4>>(::
@M02996:162:000000000-B87FG:1:1101:23796:4920 1:N:0:ACTGAGCG+GTAAGGAG
GCTACGGGCGGCTGCAGTGAGGAATATTGGTCAATGGGCGAGAGCCTGAACCAGCCATGTCGCGTGGAGGAATAAGGATCTATGGTTCGTAAACTCCTTTTGCGGGGGGATAAAGTGCGGGACGCGTCCCGTAGTGCAGGTACCCCGCGAATAAGCATCGGCTAACGCCGTGCCAGCAGCCGCGGTAATACGGAGGATGCGAGCGTTATCCGGATGTATTGGGTTTAAAGGGGGCGTAGGCGGCCCCTGAAGGCGGCGGTGAAAGTTCCGGGCTCAACCCGGGCACTGCCGGCGGAACTGG
+
-88?C>8851)8888;;;;;;;;@;E,<CDCC@CCCEFFEFC@CDECFFG@DGACCCCCCFCC>6>@?ED@F8CECAF,C,<FEFBCECC==EGCFGC,EBEBECEDDD<*?FFG?CFEGGGGCEDEEGEE8:*10<EGFE<CEFGGDE>E*;CCCC9<ECG*;CF*:EE?CDFGFFGGGF<B:E7DD*<>FE>EGF*>@D5C78>>:.=CCDE;5C40*9<5*:)2:<FG>(39B(4>D4130(.7(*(8@03(,(17-2<><A<44@4142()<9,,-45(,4((5.44((,(-.3.37
@M02996:162:000000000-B87FG:1:1101:9821:4920 1:N:0:ACTGAGCG+GTAAGGAG
CCTACGGGTGGCAGCAGTGAGGAATATTGGTCAATGGACGGAAGTCTGAACCAGCCATGCAGCGTGAAGGAAGAAGGCCCTATGGGTCGTAAACTGCTTTTGTGGGGGAGCAATAAGCCGTACGTGTACGGCGATGAGAGTACAGCACGAATAAGGATCGGCTAACTCCGTGCCAGCAGCCGCGGTAATACGGAGGATGCAAGCGTTATCCGGAGTTATTGGGTTGAAAGGGTGCGTAGGCGGTGCGTCAAGTCAGAGGTGAAAGCCCGGGGCCCAACGCCGGAGCTGCCGTGGAAACGGG
+
-88AC?1):));68=;;==;;;;CCE@EECFEEAFCFFFB@,B@6C,CEF<CEECFC<CC,::@8@FFGFF@<@9CFGGG7?@CFGE<@>=EDGG<F9<AFF:A@=F@CF=AF,CEG,ACFGGGGGGBAGGDE:@C9>DGFF9F9B8DEGG:ECC,@3=>CD>EGDFFGD>:CBFFDFDFF>:8=9?G7FGGGECG)*2=7+=);:>D);CEDE)1*.2?FFF9*)<CAFCF(4:E1::>?)-)-)7(14:9))-66EG)4B?A>1?BD417>-0103(-4D(4(-(.,4---(()13(34
@M02996:162:000000000-B87FG:1:1101:5973:5003 1:N:0:ACTGAGCG+GTAAGGAG
CCTACGGGAGGCAGCAGTGAGGAATATTGGTCAATGGGCGAGAGCCTGAACCAGCCACGTCGCGTGAAGGATGAAGGTTTTATGGATTGTAAACTTCTTTTGTTAGAGGGTAAAGTGAGTCACGTGTGATTTATTGCATGTATCGAACGAATCAGCATCGGCTAACTCCGTGCCAGCAGCCGCGGTACTATGGTGGATCCGAGCGTTATCTGGATTTATTGGGTTTAAAGGGTGCGCAGGCGGCTTTTTTAGTCAGTGGTTAAATCGTGACGCTCAACGTAATCACGCCCTTGATACTGGA
+
8ACCCBD>):)=8=8;==;=;;;EF6FFAFFGFGGGGGEFFCG:FGGGGFGDGFG<F,@6CFGGFGGCEG<DEFCCFF?,B,FGA9C<F?DGDFFBEEGFFG4:,C<?<C?E<?=FDGGGG,,@A49A=?EFGGGG99,9>F,8@8DF@+4,+8@@E9?E6>===D2,66+6+@72@,,5@30<@CD58E+,215:5C>6F4EE=D68)=+,1++2*9CF+?5DG33;.:F3,30A6(=93/-5()94F((0-)6<A94<(9))6)-4)(91(4>E6:63()--54((((-(().)1)),(
@M02996:162:000000000-B87FG:1:1101:5954:5012 1:N:0:ACTGAGCG+GTAAGGAG
CCTACGGGAGGCAGCAGTGAGGAATATTGGTCAATGGGCGAGAGCCTGAACCAGCCAAGTCGCGTGAAGGATGAAGGTTCTATGGATTGTAAACTTCTTTTGTTCGAGGGTAAAGTGAGTCACGTGTGATTTATTGCAAGTATCGAACGAATAAGCATCGGCTAACTCCGTGCCAGCAGCCGCGGTAATACGGAGGATCCGAGCGTTATCCGGATTTCTTGGGTTTAAAGGGTGCGCAGGCGGCTTTTTAAGTCAGTGGTTAAATCGTGACGCTCAACGCCACTACGCCATTGATACTGGA
+
88ACC5A):))=8=86;=;;;;;;C<FFGCFF9FF9,<EFEGEGFGGGGGGGGGGGFDFGGGGFFDFCEFCFGGFGFGGGG<FGGFGGGGFFDFEGFGGC?D:A?FFFDGEE?9EEFFGGGGFG=,,+9EEEFEGGD=EEFCFGFFEGGCEDF;BFFFD7CDFB8=DFGDFEDFGGFFFF6=>DGDD>D,?EEDDC?FGF7*:?EGFDFFFGC>5C>);CFFFDCBFF3F>EDDF>66:DFG0377<?D::B<29A9+2-4F2))4:?)39841.:9??((.((..,--(4.6)).7)))(
@M02996:162:000000000-B87FG:1:1101:5974:5022 1:N:0:ACTGAGCG+GTAAGGAG
CCTACGGGAGGCAGCAGTGAGGAATATTGGTCAATGGGCGAGAGCCTGAACCAGCCAAGTCGCGTGAAGGATGAAGGTTCTATGGATTGTAAACTTCTTTTGTTCGAGGGTAAAGTGAGTCACGTGTGATTTATTGCAAGTATCGAACGAATAAGCATCGGCTAACTCCGTGCCAGCAGCCGCGGTAATACGGAGGATCCGAGCGTTATCCGGATTTATTGGGTTTAAAGGGTGCGCAGGCGGCTTTTTAAGTCAGTGGTTAAATCGTGACGCTCAACGTCATCACGCCATTGATACTGGG
+
8ACCCDDA=8)====;=<;=;;;CFGGGGGGGGGGGGGGGGGGGGGGGGGGFGFGDGEGGGGGGFGEFGFGGGGGGFFFCGGGGGFGDCFGGGGGGGGGGGGFFGCDGCFFDFGGGGGGGGGGGGGFFEA@AEGGFGEFGGGGG:DFGGGGGGGGGGGGGGGGGFFGGGGGCCCDFGGGGGGFFGGGGGGGFEFGGFGGFGGGFGGDFFFGGC:BGFCGGFG55C3?:>FG>@DDFFBF99DBF95<<91:FDF9).<FDBFFF24?:55908-5:?3131>?A2<6,-4<<2)4.0443.
@M02996:162:000000000-B87FG:1:1101:20595:5023 1:N:0:ACTGAGCG+GTAAGGAG
GCTACGGGCGGCAGCAGTGAGGAATATTGGTCAATGGGCGAGAGCCTGAACCAGCCAAGTAGCGTGAAGGATGACGGCCCTATGGGTTGTAAACTTCTTTTGTTCGGGAATAAAGGAGCCTACGCGTAGGCTTTTGCATGTACCGTTCGAATAAGCATCGGCTAATTCCGTGCCAGCAGCCGCGGTAATACGGAAGATGCGAGCGTTATCCGGATTTAGTGGGTTTAAAGGGAGCGTAGGCGGCCGTTGAAGTCAGCGGTCAAAGGTCAGCGCCCAAGGCGGGCCGGCCGTGGATACGGAG
+
-88?C?5:)1087886;<;;;;;C,C,@CCF@AA<CCFFCCE@EFCAEEFCCDA:CCEE:@CC>6?FFGGFBEA?,@FFG7A<ADGA8@?@BEFECG9,?FF?4CFEDCFFBFGGGGGFFFGGGGGGGGGG>,:>EGGCFGGGGGF8DEFGBFGFFC<9CD5>CF,=DGC?CGDGCDECC68:8C>DDCFGGDEGEF7CFCCCEE9.>)9CEC7)**6*09@C9*0AC>FCDBF>F03:C7C682).4*4<B)4<BDGD31@2.)4)473*-,35C:(3(->>B;099(4--,,)60(,,-
@M02996:162:000000000-B87FG:1:1101:11240:5028 1:N:0:ACTGAGCG+GTAAGGAG
GCTACGGGTGGCTGCAGTCGAGGAGCATGGGCAATGGGCGAAAGCCTGACAAGGCGACGCGGCGTGGAGGATGAAGGCCTTCGGGTTGTAAACTCCTGTCATAGGGGAACAGGCGAGGGGACCCAATACGTCCCTGAGTTGAGTGTACCCTAAGAGGAAGCGACGGCTAACGCGGGGCCAGCAGCCGCGGTAATACAGAGGTCGCAAGCGTGGTGCGGATGGACTGGGCGGAAAGGGCGCGTAGGCGGCGAGGTGGGTCAAGGGGGAAATCGCCGGGCGCAACCCGGAAAGTGCGCGTGAA
+
-88=@@55:)1;;8=6;==888:@,:6;,6:6<<CCCDCBCCCEF8,C@CDC,96@@@BC6=8>+8CCFDCFF<BEFFF=,=BCEB8C+??ABFFGFE,EEAFGFFDEDFFEFDFGGGGGGGGGGGGGGGFFGGF,@FE,@CF3@,>BFFEFGGG?CE9C58=:FEG*=CC*:*=*:CC7=9:>8DGDGG):8*<<?FFFC228:CDFF>/*1.)2>6<9.*02+8AC2B)7-3<FFBE<4148:9@BCBBB;(4(4*0,5F::(4>::):((4<C:,(-3>67:;B>9>B)62;9)--3,
@M02996:162:000000000-B87FG:1:1101:6482:5040 1:N:0:ACTGAGCG+GTAAGGAG
CCTACGGGAGGCAGCAGTGAGGAATATTGGTCAATGGACGGAAGTCTGAACCAGCCATGCCGCGTGAAGGAAGAATGCCCTATGGGTTGTAAACTTCTTTTGCCACAGAGTAATAAGGGTCGTGCGCGGCCTGATGAGAGTATGTGGCGAATAAGCATCGGCTAACTCCGTGCCAGCAGCCGCGGTAATACGGCGGATGCAAGCGTTATCCGGATTTATTGGGTTTAAAGGGTGCGTAGGCGGACGCGTAAGTCAGCGGGGAAATATCCCGGCTCAACCGGGAGGCTGCCGTTGATACGGG
+
-8<CCBAF=:)=8=,6=6=;;;CCEFFGGGFFGFGEFGFFGDCEFGGFFGGDGFFFGGFGFFFCFFFFGGGEFFF9FFFGGFGGGG<BCFCFFFGGGGGGGGG9AFEFEF<FFGFGGGGGGE:CFGGFGGGGGFDFGG=F8FDGAEGFG6>CFGFGFGGGGDFGGGACCEGGDGGDCFGFGDADGGDCFG@FE)::55/=:CFFGG>7@BDEC3)74<FG@GG7C5CF<@G>210@<?FD<DBF6D54>(8><95::CD(3>0.94).9)9>9(7:@0?F;@(,-((.4(-443(-1),(-
@M02996:162:000000000-B87FG:1:1101:11251:5048 1:N:0:ACTGAGCG+GTAAGGAG
GCTACGGGTGGCTGCAGTCGAGGATCATGGGCAATGGGCGAAAGCCTGAAAAGGCGACGCGGCGTGGAGGATGAAGGCCTGCGGGTTGTAAACTCCTGTCATAGGGGAACAGGCGAGGGGACCCAATACGTCCCTTAGTGGAGGGTACCCTAAGAGGAAGCGACGGCTAACTCGGGGCCAGCAGCCGCGGTAATACAGAGGTCGAAAGCGGTGGTCGGAGTGACGGGGCGGAAAGGGCGCGGAGGCGGCGGGGTGGGCCAGGGGGGAAATCTACGGGGGCAACCAGGAAAGGGAGGTGGAA
+
6-,6@?850));=86;;,=8886+,66<,6:,<@;@AC<@@BBCGC,CC9@C,6,@:+@@+68>+7@:ECC8A4<EAE=5+,@=C6BC+A5A?F9EEF5BE,5FDFC@C+DCFGDFGG7FGGGGCBFFGG9DEF>,,2,,626*>*>;C?,?BC9:8@9<>16*=CC*=CG1:8855*1//9<;;CDGGG7??*<+9C701*20*97<F5)21))*9-)))0+:*.574B3)16:F?45)-),84::;)-(59(2(4*14(51363>(.)*)).0;)((--)(,(8?(.((,4(((0,4(.
@M02996:162:000000000-B87FG:1:1101:7384:5052 1:N:0:ACTGAGCG+GTAAGGAG
CCTACGGGAGGCAGCAGTGAGGAATATTGGTCAATGGACGCAAGTCTGAACCAGCCATGCCGCGTGAAGGATTAAGGCCCTATGGGTCGTAAACTTCTTTTGTACGGGAGCAATAAGTTCCACGTGTGGAGCGATGAGAGTACCGTACGAATAAGCATCGGCTAACTCCGTGCCAGCAGCCGCGGTAATACGGAGGATGCAAGCGTTATCCGGATTCATTGGGTTTAAAGGGTGCGTAGGCGGCTTGGTAAGTCAGCGGTGAAATGCCAGTGCTCAACATTGGACGTGCCGTTGATACTG
+
88CCCAA>8:)=========;;;CFGGGGGGGGGGGGGGGEFGGGGGGFGFGGGFFGGGFGFGGGGGGGGGGEEGGGGGGGFGGGGFFFGGGGGGGGGGGGGGGGGGGGGGGGGGGGFEFFGGGGGGGGGGCCFGGGGGGGGGGGGGGGGGGGGGGGGGGGGGGGGGGGGGGGGGGGGGFGGFEGDGGGGGGGEGGFDGFGGGFGGFFFFGGGFFGGFGGFGGGGECGFFGFFB:B3<DGFGF395@F7>AF<AFF?EGBFFFFAFF?4>9<A:?C?B<<AFF726-,-39?0<82=<9A
@M02996:162:000000000-B87FG:1:1101:6489:5059 1:N:0:ACTGAGCG+GTAAGGAG
CCTACGGGAGGCAGCAGTGAGGAATATTGGTCAATGGACGGAAGTCTGAACCAGCCATGCCGCGTGAAGGAAGAATGCCCTATGGGTTGTAAACTTCTTTTGCCACAGAGTAATAAGGGTCGTGCGCGGCCTGATGAGAGTATGTGGCGAATAAGCATCGGCTAACTCCGTGCCAGCAGCCGCGGTAATACGGAGGATGCAAGCGTTATCCGGATTTATTGGGTTTAAAGGGTGCGTAGGCGGACGCGTAAGTCAGCGGTGAAATATCCCGGCTCAACCGGGAGGCTGCCGTTGATACTGG
+
88BCCBDB5:)=8==;===;;;CCFFGGGGGGGGGGGGGGGGGGGGGGGGGGGFFFFGGGGGGGFFGGGGGGGGGAFGGGGGGGGGFFGGGGGGGGGGGGGGGGGGGFFFFGGGGGGGGGGGGGGGGGGGGGFFGGGGGGGGGGGGGGGGGGGGGGGGGGGGGGGGGGGGGGGGGGGGGGGGFFGGDGGGGGGFGGFGGFGGGFGGFFFFGGGFFGGFGGFGGCGEGGFFGFFF:>10@>2>;0,8599>?FA4<<?GG?FF7A9AA2@:G>94:C?::>>>(491:<??FF0:<<7<9<)
@M02996:162:000000000-B87FG:1:1101:6472:5063 1:N:0:ACTGAGCG+GTAAGGAG
CCTACGGGAGGCAGCAGTGAGGAATATTGGTCAATGGACGGAAGTCTGAACCAGCCATGCCGCGTGAAGGAAGAATGCCCTATGGGTTGTAAACTTCTTTTGCCACAGAGTAATAAGGGTCGTGCGCGGCCTGATGAGAGGATGTGGCGAATAAGCATCGGCTAACTCCGTGCCAGCAGCCGCGGTAATACGGAGGATGCAAGCGTTATCCGGATTTATTGGGTTGAAAGGGTGCGTAGGCGGACGCGTAAGTCAGCGGGGAAATATCCCGGCGCAACCGGGGGGCTGCGGTTGAAACTGG
+
-8ACCADAA=)=8==;=<;=;;CCFFFFGGGGGGGFGGECEEGEFFFGFGGGGFEDFGGGFFGFCFFFGFEFFFFFFGCGDAEFFDCFFFFFGGGGGFGEGG9EFGFFFE9@FAEFGGGFCF:FGGEGG>EGDFBF=@EB7E?FFADFEEGGGGGGFFFGGGGGGGAFFEFGGGFFFCFGGD>?EDDDCGC>CAEGF4FFGGGFGGF>5C7:<=>DD7DFFGG9E)<:4=FE:11;(25C2D9>;E)391<F)62),:760.46<)-59)791(8C>>434;(,,((-4(---9()1-)60
@M02996:162:000000000-B87FG:1:1101:14573:5071 1:N:0:ACTGAGCG+GTAAGGAG
GCTACGGGAGGCTGCAGTGGGGGATATTGCGCAATGGGGGGAACCCGGACGCAGCAACGCCGCGTGAAGGAAGAAGGCCTTCGGGTTGTAAACTTTTGGTGCAAGGGAAGAAAAAAATGACGGTACCGTGTGAGGAAGCCACGGCTAACTACGTGCCAGCAGCCGCGGTAATACGTAGGTGGCAAGCGTGGTCCGGATTTACGGGGTGTAAAGGGCGCGTAGGCGGGCTGGCAAGTCAGAGGGGAAAAACCGAGGCTGAACGTCGGAGCGGCATGGGGAACGGTAAGTCGTGAGTGGAGGG
+
6866@?=8881,;;,;;,=;;7::,;,,CEC+:@,CADDCDCCFC@+==+>3=>>>DFEF+>:55@FCFD@DB<<CFFF,,3@@E88>1<;@DF9@F?*8=<FGCFDEFGGFGGGGG+FFGGG:FFF*=A0;FGGGGGG6C>EGG*CF?<<CEAC58AC8C7;;E5EG5:C+::E<:=7+2<07@CFG*/9*3)C:@5*90:*8=D.8.9CF>?D<C09)78=6CBE)(87)84?154=C)9089>7(14::6>>68*92..(-41(7017(((067(-33)4(46?).((-,:--)).3(
@M02996:162:000000000-B87FG:1:1101:24626:5083 1:N:0:ACTGAGCG+GTAAGGAG
CCTACGGGCGGCAGCAGTGAGGAATATTGGTCAATGGGCGGAAGCCTGAACCAGCCAAGTCGCGTGAAGGAAGAAGGTATTATGTATTGTAAACTTCTTTAGACGCAGAGAAATAAGGCGCTCGAGAGCGCTGATGCTAGTATGCGTAGAATAAGGATCGGCTAACTCCGTGCCAGCAGCCGCGGTAATACGGAGGATCCGAGCGTTATCCGGATTTATTGGGTTTAAAGGGTGCGCAGGCGGCATGTTAAGTCAGCGGTTAAATAGTGAGGCTCAACCTCATCCCGCCGTTGATACTGGG
+
8ACCC>=581)8888;;<;;;;;;EEGGGGGGGGGGGGGGGGGGGGGGGGGGGFGGFGGGGGGGCFGGGGGGGGGGFGFGGGGGGGGGGGGGGGGGGFFGGGGGGGGGGGGGGGGGGGGGGFGGGGGGGGGGGGGGGGGGGGGGGGGGGGGFGGGGGGGGGGGGFGGGGGGGGGGGGGGGGGFFEDCDGGGG?BGGFGGFGGGFGGFFFFGGGFFGGFGGFGGGGBGGFFDFFF?D>FFG>D>E>7>AFBAFFF><:EGFFFFFFFDA7:F0:27C=?:?BF2<AFF6>>>:B0)4894?(
@M02996:162:000000000-B87FG:1:1101:14582:5088 1:N:0:ACTGAGCG+GTAAGGAG
GCTACGGGAGGCTGCAGTGGGGGATATTGCGCAATGGGGGGAACCCTGACGCAGCAACGCCGCGTGAAGGAAGAAGGCCTGCGGGTTGTAAACTTTTGTTGCAAGGGAAGAAAAAAATGACGGTACCTGGTGAGGAAGCCACGGCTAACGACGTGCCAGCAGCCGCGGTAATACGGAGGGGGCAAGCGTGGTCCGGAATTACGGGGTGAAAAGGGCGCGTAGGCGGGCTAGCAAGACAGATGGGAAAGACCGAGGCTAACCTGCGGAGCTGAAGTGGAAACTGTAAGTCTGGGGTGGCGGG
+
-8AACB=A51)==;=;;;=;;86@8E<AE<FEECE@CDCDCECBFDCEEFDGGC@EDEEFFCFC6>FGGGFGGDFFEFF8*>FEECBFFFECF3C7FFCFECEFBFEFFGGGGGGCG+FCFGE*CFG9,<6:A<FGGFGGCFE>ECEGG*;:C*8*;FCCG<;:::EC=CE7C7C*17=/55)>8FGDD*1/0)>E@)1)27*58C)7)1:C<@FDG0C)7:C9>@55()1/<)3).272)22)4:>(572;3(474+>(3*((-,-47(9).,/0/..41*6)):94))-,(4-4)44(,
@M02996:162:000000000-B87FG:1:1101:8744:5094 1:N:0:ACTGAGCG+GTAAGGAG
ACTACGGGGGGCAGCAGTGAGGAATATTGGTCAATGGGCGAGAGCCTGAACCAGCCAAGTCGCGTGAAGGATGAAGGTTCGATGGATTGTAAACTTCTTTTGTTCGAGGGTAAAGTGAGTCACGTGTGATTTATTGCAAGTATCGAACGAATAAGCATCGGCTAACTCCGTGCCAGCAGCCGCGGTAATACGGAGGATGCGAGCGTTATCCGGATGTATTGGGTTTAAAGGGTGCGTAGGCGGGATGGTAAGTCAGCGGTAAAAGAGTGGAGCTCAACGAGACTGCGCCGTTGAAACTGGG
+
-88=A?=81))87889:<:9:9:=5CC<CCEBDCA?CDFCCD@CFEABDFB<EA::AFE8C?@>3>CDFFFFF@DDFB8E+@3@CF@:@@==CFFAF9<EDF8,=F:BCF5>FGG,?FG?FGGGFFGGG3;C>@4BFGGGGE;FGGGGGGGCFFF9E7CBC58EGGCFGC3CDECC;?C:A757CCDG7ECGCEGGF9C@CDGFE<>>.9CECB5)2.029C=12)<>AFGE08(728>DBGBEF)<(*5<?.6>>7EG-7:AA)44.8(947,0<0((-(763)449-4,,4:66949:1
@M02996:162:000000000-B87FG:1:1101:7965:5100 1:N:0:ACTGAGCG+GTAAGGAG
CCTACGGGTGGCAGCAGTGAGGAATATTGGTCAATGGGCGAGAGCCTGAACCAGCCATGTCGCGTGGAGGAATAAGGATCTATGGTTCGTAAACTCCTTTTGCGGGGGGATAAAGTGCGGGACGCGTCCCGTATTGCAGGTACCCCGCGAATAAGCATCGGCTAACTCCGTGCCAGCAGCCGCGGTAATACGGAGGATGCGAGCGTTATCCGGATTTATTGGGTTTAAAGGGTGCGTAGGCGGCCCCTTAAGTCGGCGGTGAAATTTCCGGGCGCAACCCGGTCACTGCCGTCGAAACTGG
+
88BCCDF980)=;==;===;;;;CFFFGGGGGGGGGGGGGGGFEFGGGGGFGGFEDFFFGGFGFFFGEGGGGGGFGGGEGGCGGGGGGGGGGGGGGGGGGGGGGGGGGGGDFGGGFGFGGGGGGGGGDGGGFGGGGGGGGGGGGGGEGGGGDGGGGGGGGGGGGGGGGGGGGGGGGGGGGGGDFGCGDFGGGGBEGFDFFG<:BGGFEFFGGGF7DGACGFGGCC>FFAFGFFF:E:<FG)130755:DBAF44:>2EGBBFD<<)54@:DF>()/79F<2B476:)4<:B04,,4<0)6:
@M02996:162:000000000-B87FG:1:1101:7990:5101 1:N:0:ACTGAGCG+GTAAGGAG
ACTACGGGTGGCAGCAGTGAGGAATATTGGTCAATGGGCGAGAGCCTGAACCAGCCATGTCGCGTGGAGGAATAAGGATCTATGGTTCGTAAACTCCTTTTGCGGGGGGATAAAGTGCGGGACGCGTCCCGTATTGCAGGTACCCCGCGAATAAGCATCGGCTAACTCCGTGCCAGCAGCCGCGGTAATACGGAGGATGCGAGCGTTATCCGGATTGATTGGGTTTCAAGGGTGCGTAGGCGGCCCCGTAAGTCGGCGGTGAAATTTCCGGGCTCAACCCGGTCACTGCGTTCGAAACGGG
+
-8ACCDFA>0)=;====<=;;;;CFGGGGGGGGGGGFGGGGGGGGGGFGGGGGAEF<FFGGGFEFFCFGGGGGGEGFD<FAFGGGGGGGGGG7FGFGGGFFFCGGGG@FCGC<FFFGGGDGGGEGGDGF=CF=>@CCF<C8FGG?88EGGDGGFFGGGFCEGAEFGGGGGGC<C7CFG:CFGFDGG<DFCGFE3EGFFF<DD*<:C@@FF7*73)752:**;**:7+:<=*54,2<?3>*)91<3).-1415)6444=529>>))55>F?5((,)+147:(739::AA<(,(((.3)((--
@M02996:162:000000000-B87FG:1:1101:12849:5103 1:N:0:ACTGAGCG+GTAAGGAG
GCTACGGGGGGCTGCAGTGAGGAATATTGGTCAATGGACGGAAGTCTGAACCAGCCAAGTCGCGTGAAGGATGAAGGTATGATGTATTGTAAACTTCGTTAGCAGGGGAGTAATAAGGGGATCGCGATCCCTGATGCAAGTACACTGAGAATAAGGATCGGCTAACTCCGTGCCAGCAGCCGCGGTAATACGGAGGAACCGAGCGTTATCCGGATTTATTGGGTTTAAAGGGTGCGCAGGCGGCTGTTGAAGTCAGTGGGTAAATCGTGACGCTCAACGTCAGCACGACATTGATACTGGG
+
-8AACA858)088889:::::9::5C<,EC?EAA?BCDEBCCCDB95BBFE7EA:4=EECF?@B8>B>FDCFFEBDFBDD,C,@<CF,CF@BFGACF+:DDGGGG+5<@F*>C,@FGFGGG@FGGGG*<<FGFGEGGGGGGFGGG?EGGGGFGGFFF64<>C5EGG7@EC;CGCEFGGEFF<:>D>DG*?FGDDGGF*9>7CGBC95>)97EDF)10)*09CC9*)30:@FE(8?EFFDG>D97,)0)*.6@)6<>2CF((9>A)68(8>F:((0:9:F-2>(55<>(40()64.69)64(
@M02996:162:000000000-B87FG:1:1101:12830:5108 1:N:0:ACTGAGCG+GTAAGGAG
GCTACGGGGGGCTGCAGTGAGGAAGATTGGTCAATGGACGGAAGTCGGAACCAGCCAAGGCGCGGGAAGGATGAAGGTATGATGTATTGTAAACTTCGTTAGCAGTGGAGTAAGAAGGGGATCGCGAGCCCTGATGCAAGTACACTGAGAATAAGGATCGGCTAACTCCGTGCCAGCAGCCGCGGTAATACGGAGGAGCCGAGCGTTAGCCGGAGTTAGTGGGTTTAAAGGGTGCGCAGGCGGCTGGTTAAGTCAGTGGTTAAATCGGGACGCTCAACGGCAGCACGCCAGTGATACTGGA
+
866AC?051)088884:::9:=C<,=,9C@C,A<,@?@B>:@@CB<+=BC:<4A8+4FD++88>+=@:FDBDB<@DE,>=,7<@,@@,@3@;@F9,E*,@<CFFE,8:>B,<>,@FGGGGG7FEFGD*=FFF;F+?CGFF?;FGG@@FGGG9CBCCE3*;C)/8FG+<?8;CDEFCCEFGE<708/9<*<FFD@CE>3C:CDCB*1)8.9CECD)**.227C59*)<*6BDE,:07((01,1,0()).*-6F5<4<)<DA,19)).((039994)/7<B(,7402032(((..9)59.6)(
@M02996:162:000000000-B87FG:1:1101:8759:5110 1:N:0:ACTGAGCG+GTAAGGAG
GCTACGGGGGGCAGCAGTGAGGAATATTGGTCAATGGGCGAGAGCCTGAACCAGCCAAGTCGCGTGAAGGATGAAGGTTCGATGGATTGTAAACTTCTTTTGTTCGAGGGTAAAGTGAGTCACGTGTGATTTATTGCAAGTATCGAACGAATAAGCATCGGCTAACTCCGGGCCAGCAGCCGCGGTAATACGGAGGATGCGAGCGTTATCCGGATTTAGTGGGTGTAAAGGGTGCGTAGGCGGGATGTTAAGTCAGCGGTAAAAACGGGTAGCGCAACTATACTTCGCCGTTGGACCTGGG
+
886?CA)01))87884:,:::::9:C,9E@BE@B,@ACFEEC@CF@=FDE?+BF==BFF,,88@+@==FEFFC<BBD<,F+@,@CGC,:@==EF9,@9<,=FD>DG:FDF>>FGG9FGG>BFGGGG,=F,2@BC9FGGGGGG,@CGCGGGG*;?>CE+;<>9*:?F7;CE:55CEG*0:EFC75C1CGC+*;80:C.*28<CEFE7@E)9CGGE)1*.**1;C>*7<DFFGF:?(<2:B1)1-.-)8(*)69-5).4CG(374))(-(04)(.(.28((.)94)-5:8:(,(,(.)0(.40
@M02996:162:000000000-B87FG:1:1101:7974:5120 1:N:0:ACTGAGCG+GTAAGGAG
CCTACGGGTGGCAGCAGTGAGGAATATTGGTCAATGGGCGAGAGCCTGAACCAGCCATGTCGCGTGGAGGAATAAGGATCTATGGTTCGTAAACTCCTTTTGCGGGGGGATAAAGTGCGGGACGCGTCCCGTATTGCAGGTACCCCGCGAATAAGCATCGGCTAACTCCGTGCCAGCAGCCGCGGTAATACGGAGGATGCGAGCGTTATCCGGATTTATTGGGTTTAAAGGGTGCGTAGGCGGCCCCTTAAGTCGGCGGTGAAATGTCCGGGCTCAACCCGGTCACTGCCGTCGAAACTGG
+
-8ABCA)):))=;=8;===;;;;;FFCFGGGGGGGG8FGGECCFFGFGGGFGGEC,CEEEFEFG@@@FEEGGFFFGGG,CFAEFFFFCFFFADEE@FEFF??AFF7@FEGFGFGGCFGGGEG@E*CBEGGEC=FFGGGFFFFGCFG=EGGGGGGCFF+*;CC8CFE+<<:EFGGFC@CFGGGBEGGG*?FFFDD=EBFFF577:5DEB>FGEG@F7C<CFFGGGGDG7AFFFF6<BF679<13048><54AFFF179*9(-834526)18)40-.<6:<F9>20(3:424-(,(-(73)).
@M02996:162:000000000-B87FG:1:1101:11155:5162 1:N:0:ACTGAGCG+GTAAGGAG
GCTACGGGTGGCTGCAGTGAGGAATATTGGTCAATGGGCGGAAGACTGAACCAGCCAAGTCGCGTGCAGGAAGACGGTCCTATGGATTGTAAACTGCTGTTGTACGGGAATAAAGTGCGGGACGTGTCCCGTTTGGAATGTACCGTAAGAATAAGGGTCGGCTAACTCCGTGCCAGCAGCCGCGGTAATACGGAGGACCCGAGCGTTATCCGGATTTATTGGGTTTAAAGGGTGCGCAGGCGGAGGATGAAGTCAGCGGTGAAATTCTCATGCTCAACATGAGAACTGCCATTGATACGGG
+
-886@@=5=)0;;88;;=;;;;6C,;6@CCC,@<;@A,;@@CCEFD,CDECCDACCAEF,:@8@6@B@FFCFGA<?FBFE,99CDFECE?@ACFAEF?,CEFEEFGCDCF,?FFGEFFGGGGGGFGGFGGE86DBEDGC@FFGFF3@CGGG9BFECD8ACDD:CGGCEFE*CDFEF:?CA,958=:CD7FFFDFGGFGGFGGGFC97>.9CGDB3**.0*9@51*)<:AFFF18?F;>BG>G68>ED(*56=))6A?GG:>F<A)6:)*.*.<.1971<(59?F>D)5318))-6)9<?:>
@M02996:162:000000000-B87FG:1:1101:23468:5183 1:N:0:ACTGAGCG+GTAAGGAG
GCTACGGGTGGCTGCAGTGGGGAATATTGGGCAATGGGCGCAAGCCTGACCCAGCAATGCCGCGTGAAGGAAGAAGGCTTTCGGGTTGTAAACTTCTTTTAAGGGGGACGACAATGACGGTACCACTTGAATAAGCTCCGGCTAACTACGTGCCAGCAGCCGCGGTAATACGTAGGGAGCAAGCGTTATCCGGATTTACTGGGTGTAAAGGGCGTGTAGGCGGGACAGCAAGTCAGATGTGAAAGCACGAGGCTCAACTTCGGGTCTGCAGTTGAAACTGACGTTCTTGAGTGGTGGAGAG
+
-8ABCA55:11;;8=;;;;;;888;C,<EFGFF@C@CEC@@BEE<D8EDFC@EA:CEFDFAB@@+@FDFGEGFEFEEF,C,<FCEFFEBAEEEF9FCF9CFFG,=CCCCCEFGG:AEFED>E7?DGF,CFEFFFGG,DFEEGEEGFGFGE@FCFGEDFFFFD:CD*=E@EGC;CFGGGGEGGF?E<CCC9CEGF=**;CACFF5?9AFFFFEC77C>:CGFEGDE>C*8<CF5<:@<2=06:AFB???G:>D;(4<<6264<(2(31(*6*.)5=EF74<<?6-(,22:A?<<(.-04:::
@M02996:162:000000000-B87FG:1:1101:10667:5193 1:N:0:ACTGAGCG+GTAAGGAG
CCTACGGGAGGCTGCAGTCGAGGATCATGGGCAATGGGCGAAAGCCTGACAAAGCGACGCAGCGTGGAGGATGAAGGCCTTCGGGGTGGAAAATCCTGTCATGGGGGAACAGGCGGACCGGCCGAATACGTCGGCGAGTGGAGTGTACGCCAAGAGGAAGGGGCGGCCAACGCGGTGCGAGCAGGCGCGGTAAAACAGAGGCCAAGAGCGCGGATCGGATGGACTGGGCGGAAAGGGCGCGGAGGCGGTCTGGCGTGGCAAGAGGGAAAGCGCCGGGCCCAACCCGGAAAGGGCGCCGGAA
+
-88?CA5>51)=;;=;;=;6686@,,,<C6DFCCEDFCFCE+@BCF@EACFF,9::B:@@+8@@8?@CFDDFEFFFFGG,,ECCE+@F74?E,,:<?F,B@,FGGGD:CFC=,3@3C:>CGCG:>:BC=>,55<>BCCE7*>B366<E*4*BE**388;F**=*28:*:/2*921*2**:7)07*1/)7712/*3957<67**8*95)).)*1)09C0*9:5*225:*,87)4(3>?:>)11->;5B>)3().)4(4*)4<)(,(-33)(*4(-7*)3,(-7:<049(-30(-331)(-(-
@M02996:162:000000000-B87FG:1:1101:23451:5196 1:N:0:ACTGAGCG+GTAAGGAG
GCTACGGGGGGCTGCAGTGGGGAATATTGGGCAATGGGCGCAAGCCTGACCCAGCAATGCCGCGTGAAGGAAGAAGGACGTCGGGTTGTAAACTTCTGTTAAGGGGGACGACAAAGACGGTACCACTGGAAGAAGCACCGGCTAACTACGAGCCAGCAGCCGCGGTAATACGTAGGGAGCAAGCGGGATCCGGAGGTACTGGGGGTAAAGGGAGTGGAGGCGGGACAACAAGTAAGATGTGAAAGCACGAGGCGCAACGTCGGGTCTGCAGTGGAAACGGACGGGCTGGAGGGTTGGAGAG
+
-8A6@9=5)))88884::9::88?4:,,@@A,B=<==<B>+>4=B+,BEFB<EF,4=,AFA=>=+@>FDG<B>3DEF,,+33@CE<@C*@3<;,,@FA@,@DC,::<<<<@*4B+2?2C<*<<,?7+?<<B+=?F7++/8:88/<:+<8E*ACGF=FGG>FC?8C*/;+C<C9+CECC77*75)/))1)*2E=D**)2:976F):)7//*:E*<00*8FG5:C3:./*3;CF4))1:49240-94098C?1:-(7>>*),-7(3(4(4*6*.(2=+/,-36>B((,(,(..((((-.5:8(
@M02996:162:000000000-B87FG:1:1101:10672:5211 1:N:0:ACTGAGCG+GTAAGGAG
GCTACGGGAGGCTGCAGTCGAGGATCATGTGCAATGGGCGAAAGCCTGACAAGGCGACGCGGCGTGGAGGATGAAGGCCTTCGGGTTGTAAACTCCTGTCATGGGGGAACAGGCGGACCGGCCTAATACGTCGGCGAGTTGAGGGTACCCCAAGAGGAAGGGGCGGCTAACGCGGTGCCAGCAGCCGCGGGAATACAGAGGCCAAGAGCGGGGGTCGGATTGACGGGGCGGAAAGGGCGAGTAGGCGGTCTGGCGTGGCAAGGGTGAAATCTCCGGGCGCAACCCGGAAAGAGCGCTTGAA
+
86A=C?188:066;8;;;=88867,;6;,6<,6CCCDCFEECBEGF,CCFFD;=:@@@C@87>>7>FEGD@FF<EEFGGE<AEDEBBF4@<???=F,B,?FDFGDFEDEFGEAFCFGGGGGGG*DFFGGGCG:*8CGGC*?<8,=:>CECGGGGF@C<8<85:*CEE*::E*9/?:CCEFFDFF8FGGCC3E=)<<B:C?7CCFFDFFFB)*9).9D9C98*30*0CC0@GF;>0@:(7)-1.189>>1-,)3:B(4*9:<F08(4<B6.:-6<BD>1(,333(49B167:(.(-()(-24
@M02996:162:000000000-B87FG:1:1101:9077:5214 1:N:0:ACTGAGCG+GTAAGGAG
GCTACGGGTGGCAGCAGTGAGGAATATTGGTCAATGGGCGAGAGCCTGAACCAGCCATGTCGCGTGGAGGAATAAGGATCTATGGTTCGTAAACTCCTTTTGCGGGGGGATAAAGTGCGGGATGCGTCCCGTATTGCAGGTACCCCGCGAATAAGCATCGGCTAACTCCGTGCCAGCAGCCGCGGTAATACGGAGGATGCGAGCGTTATCCGGATTTATTGGGTTGAAAGGGTGCGTAGGCGGCCCCGTAAGTCGGCGGTGAAATTTCCGGGCTCAACCCGGGCACTGCCGGCGAAACGGG
+
88A=A?=5=0);;8=6;==;;;<CCC,CCCCC<@<CACCCCC@EF8@ECFF@EA;:CCC,<CC@+@@CFCCF,<?EFF9C,A6C?,:E>==CEGFFGA,<FFGFDFDDDF*<?FGCFGGGGG:FFFGGGGEF?C<FFCFGE:0C9;?CCCE8CFC+<+C>CC@EGG9CF>1ACFGFEFCCF<57C9CD7EFGDEEGE0*8<DG5C)870/CCCB5/*)*2/<71:.CFDFC<28<E(4>CBG6)4)8(97:>.6439EG,7F2<6)).94D>2(.</(,:9B(-4?(..49(-4(4<616:
@M02996:162:000000000-B87FG:1:1101:9027:5253 1:N:0:ACTGAGCG+GTAAGGAG
GCTACGGGTGGCTGCAGTGGGGAATATTGGGCAATGGGCGCAAGCCTGACCCAGCAATGCCGCGGGAAGGAAGAAGGCTTGCGGGTTGTAAACTTCTTTTAAGTGGGACGACAATGACGGTACCACTTGAATAAGCTCCGGCTAACTACGTGCCAGCAGCCGCGGTAATACGTAGGGAGCAAGCGTTATCCGGATTTACTGGGTGTAAAGGGCGTGTAGGCGGGACATCAAGTCAGAGGTGAAAGCACGAGGCGCAACTTCGGGTCGGCAGTGGAAACGGACGGGCATGAGTGTTGGAGAG
+
-8A?C?=5:));=88;;==;;88@;C6CEEGFDCFCCFFC@@CCF@,CCFEDDECECEDFC@6@+8CCGDFGGCCFFFC8+A@CEC?F=EBDFFFFF95FFGG?@FFFFGGGGG9FGGGGGGGGGGG<EFGGEFGG@FGGGGEFGFFGGGEGGGGCFFFF89>EG:CG7CC?*:=:B6=>F<AFC::C*=CGCD:;4CG+;FG8;/9BFFGC*<)9/3:>?EED5::*.=76.6:FF)5*4?3?<4@:7(754(437:2-.>(4.4(4)4).(4?@74(38)2((4((.4:)4).4042,-
@M02996:162:000000000-B87FG:1:1101:11133:5273 1:N:0:ACTGAGCG+GTAAGGAG
GCTACGGGTGGCAGCAGTGGGGAATATTGGGCAATGGGGGGAACCCTGACCCAGCAACGCCGCGTGGAGGAAGAAGGTCTTCGGATCGTAAACTCCTGTCCTAAGGGAAGAGAAGAAGACTGTACCTTAGGAGGAAGCCCCGGCTAACTACGTGCCAGCAGCCGCGGTAATACGTAGGGGGCGAGCGTTGGCCGGAAGGATGGGGCGTAAAGGGCGCGTAGGCGGCCCGTTAAGTCTGAAGTGAAAGTCCTGGCTTCAAGTGGGGAATGGCTGTGGAGACTGACGGGCGTGAGGGCAGGAG
+
-88AC@8):01;;88;;<;;;78@,C6,CCF<<@FCCCDDDCCFGEEEEE9BEE?BDGEF+88>+>FFGDEGGGFFFBF<,@FDE>FF@<<CF=FGGG,DFCFGBDCCFGGFFGGGGGGGCF<@FCC,@FFEFCGGGGGGGCCG1CGG<EGG*CFCEGGGCDFGGGG8CE<FG@39;CDDD9:>ECG//:*<A<CEE5DF7*:>8CF0>;CCCE@DD619BC+95>C)4)*.3<-9:58C5249>?F)7<9=?B(44FGB<*5<>?<4957.((08*,.:2?:>8>>6((438(81.46--
@M02996:162:000000000-B87FG:1:1101:9608:5292 1:N:0:ACTGAGCG+GTAAGGAG
GCTACGGGAGGCTGCAGTGAGGAATATTGGTCAATGGGCGAGAGCCTGAACCAGCCAAGTCGCGGGAGGGAAGACGGCCCGATGGGTGGTAAACCTCTTTTGCCGGGGGATAAAGGCTGGGATGCGTCCCAGTTTGCAGGTACCCGGGGAATAAGGATCGGCTAACTCCGTGCCAGCAGCCGCGGTAATACGGAGGATCCGAGTGTTAGCCGGATGGATTGGGTTGAAAGGGTGCGCAGGCGGTGGATCAAGTCAGTGGTGAAAGGGTGCGGCTCAACCGTAGCAGGGCCGTTGAAAAGGG
+
888=@?8=811=;;8;;==;;;<C;@,6CCCCAAC@CFFCEC@CFE,CCD;9CA;:@EE,988@+@CCGG@FE=4?C@CE7@+?=FB+8@ABAFF?F,9<?FFE=EDDDF=>FGG,@,DFGG,CEGGGGGGG6A,ECGGGGC?FFCE1BEGBCFED?1;<>5*;FG+@FC3CCBFF8?=7>8)7C9CD*<:F=BGGF47@<CE);;7@7@FEDE))*.*28CC//)<74@CE4:<E9B@GFG9)4<<)94>?)..:-<F23=?A)4?.7(>>0,.<9((4()-(-)(.24>((--60).26
@M02996:162:000000000-B87FG:1:1101:23556:5304 1:N:0:ACTGAGCG+GTAAGGAG
CCTACGGGAGGCAGCAGTGGGGGATATTGCACAATGGGGGAAACCCTGATGCAGCGACGCCGCGTGAGTGATGAAGTATTTCGGTATGTAAAGCTCTATCAGCAGGAAAGATAATGACGGTACCTGACTAAGAAGCACCGGCTAAATACGTGCCAGCAGCCGCGGTAATACGTATGGTGCAAGCGTTATCCGGATGTACTGGGTGTAAAGGGAGCGCAGACGGCATGGCAAGCCAGATGTGAAAGGCAGGGGCGCAACTCCGGGACTGCATGTGGAACTGGCAAGCCAGGGGAGCGGAGAG
+
-8@CC@58)11=8886;<;;;@@@,C6CEFGFACEADFDDCEDFFGFEFFEEFA:@@FCFFB@=8@CC<CB@BEDE9C,<,CED4B=E,?A?AFAFC<,:@DEEDFCCFFF,EDCEFECD6FFF,ADD9AFFGGGGGGFEEB=FGGFGFB@EFFGFEGFFGDEEE:?E,DF>4?1=>,<CFDF;E?*:4CFGDF7*2C@@;CF.=:AFFFFEFD=CC9DDFEC<=7EC3@GF?68F0)=0.::?AF7?G>>E446>F5*.55991624)4*)-67<7().(.243((.3(--2-92;12(,
@M02996:162:000000000-B87FG:1:1101:14302:5313 1:N:0:ACTGAGCG+GTAAGGAG
GCTACGGGTGGCAGCAGTGGGGAATATTGCACAATGGGCGAAAGCCTGATGCAGCGACGCCGCGTGAGTGAAGAAGTATCGCGGTATGTAAAGCTCTATCAGCAGGGAAGAAAATGACGGTACCTGACTAAGAAGCCCCGGCTAACTACGTGCCAGCAGCCGCGGGAATACGGAGGGGGCAAGCGTTATCCGGATTTACTGGGGGTAAAGGGAGCGTAGACGGTTGGGCAAGGCTGAAGGGAAAGGCGGGGGCGCAACTCCGGAACGGCGTTGGAAACGGGCGAACTAGAGGGCAGGAGAG
+
-88?@?85:)1=;8=;;<;;;78@;C,CCFGFAAC@DDEBCECCFC<CC;@CE?:@@@CFF@@>+8CC<CAFGAEE,C<E,@CC4@BF,@?ACFCFF?,CFFFGCFDDFGGGGG9FGGGGGGGGDFGG:FGGGGGFGGGGGC7FFGFGGG3DFGFDDFCDD7@CF8EE8<FG*BCCEGD5CC::=1/9*<DGDB1/*>:*:CG):/7?FBFG4B>D)3/9=>C12.:73@57(:(8:B=*49?F(7)4DBFD-(-49>*4>B9<B((43()(.4?C9((4(89B;7(-<<<:86:8>?3,2
@M02996:162:000000000-B87FG:1:1101:23753:5334 1:N:0:ACTGAGCG+GTAAGGAG
GCTACGGGTGGCAGCAGTGAGGAATATTGGTCAATGGGCGAGAGCCTGAACCAGCCAAGTAGCGTGCAGGATGACGGCCCTATGGGTTGTAAACTGCTTTTAACCGGGAATAACGTTACCTTCGTGAAGGTAAGTGCATGTACCGGTGGAATAAGGATCGGCTAACTCCGTGCCAGCAGCCGCGGTAATACGGAGGATTCGAGCGTTATCCGGAGTGATTGGGTTTAAAGGGAGCGGAGGCGGGAAGTCAAGGCAGCGGTGAAAGGTAGACGCGCAACGGCTGCACTGCAGTTGAAACGGG
+
-86AC980:1);;8=;;<;;;;;CCEFEFGGFD<ECDFFCCCB@DFCEDGFFGAC@CED<FEEC@CCEFGFEFF9CDFBF7=CEFGCB>F??EGFFG,9ABEFFGGGGEF8EF9F,AA?FF,???CFGGF8FDF9EFG9BF>DFDEE3BDF,BFD?E8DCCGDEGG,DFEDFDFFGGGFGGDA>CDGG7EGGGFGGF4+/?@FBE<B:5;FCDF):*)+18CC9:)CGFFFEB:>>(3<<?G>83:>)7<9?)882(/146F26),))16*-4(.:5((,,046::)55)..66<964(48
@M02996:162:000000000-B87FG:1:1101:26927:5385 1:N:0:CCTGAGCG+GTAAGGTG
CCTACGGGTGGCAGCAGTGAGGAATATTGGTCAATGGGCGAGAGCCTGAACCAGCCAAGTAGCGTGAAGGATGACTGCCCTATGGGTTGTAAACTTCTTTTGTGCGGGAATAAAGGAGCCTACGCGTAGGCTTTTGCATGTACCGTTCGAATAAGCATCGGCTAATTCCGTGCCAGCAGCCGCGGTAATACGGAAGATGCGAGCGTTATCCGGATTTATTGGGTTTAAAGGGAGCGTAGGCGGCCTTTTAAGTCAGCGGTCAAATGTCAGCGCCCAACGCTGGCCTGCCGTTGATACTGAG
+
8ACCCEAA=1)=;======;;;CEEGGGGGGGGGGGGGGGGGGGGGGGGGGGGFEFFGGGGGGGGGGGGGGGGFFGGGGGGGGGGGGGGGGGGGGGGGGGG,:,:88868:CFGGGGGGGGGGGGGGGGGGGGGGGGGGGGGGGGGGGGGGGGGGGGGGGGGGGGGGGGGGGGGGGGGGGGGFDGGGGGGGGGFGGFGGFGGGFGGDEFFFEGFAGFEFGFGGDGBGFFFFFBF>>9BFG?GF>9B6>GAFFFBFFFGGF>BFFFFFDF<DBB9BGFFBFBFFFFFBFF><2:BFFF>B4)
@M02996:162:000000000-B87FG:1:1101:22527:5407 1:N:0:ACTGAGCG+GTAAGGAG
GCTACGGGGGGCAGCAGTGGGGAGTATTGGACAATGGGGGAAACCCTGATCCAGCAACGCCGCGTGAGTGAAGAAGTGGTTCGCCATGTAAAGCTCTATCAGCAGGGAAGAAAATGACGGTACCTGACTAAGAAGCTCCGGCTAAATACGTGCCAGCAGCCGCGGTAATACGTACGGAGCAAGAGTTATCCGGATTTACTGGGTGTAAAGGGAGCGTAGACGGCGAGGCAAGTCTGATGTGAAAGCCAGGGGCGCAACCCAGGAACTGCATTGGAAAGGGGTGGGCTGGAGTGGCGGAGAG
+
-88AC?)81=)8888::<:447848:<C<<AF=AFDECCCCECB?B<BE8-,AA:8AFCFC>@>3@8<<>><EEFF33,8+8<*38@D,D=A;87DE@,8DFCECFCBAFGF<F7CBCFGFEGB<CEC,FCFFGGG+5?<E8*FFEFG9E<C**08*;7*1/:?8*:;9@<FDF*:>*5:E45.82*022*C8D***2:*0>G7:)/9@6FE4>)C1-9D6EE5:5EC005>-))1)-/*.2-=4003*:?E9(2;9=74458,(.)./.*...6+1(,-()(,((((-((,.,877(433
@M02996:162:000000000-B87FG:1:1101:20914:5412 1:N:0:ACTGAGCG+GTAAGGAG
ACTACGGGTGGCTGCAGTGGGGAATCTTCCGCAATGGGCGAAAGCCTGACGGAGCAATGCCGCGTGAGTGATGAAGGGATGCGGCCCGTAAAGCTCTTTTATACAGGACGAAGGTGCAGAGGGTGAATAATCCTTGGTAATGACGGGAGGGTATGAATAAGCCACGGCGAACGACGTGCCAGCAGCCGCGGGAATACGTAGGGGGCGAGCGTGGTCCGGAGAGATTGGGGGAAAAGAGAATGAAGGCGGGGGGTCAAGTCAGGAGTGAAAATGCGGGGCGCAACACGGGAGGGCGGGGGGG
+
-6,6@58)1)1;;866;;;;;78@,,,,<EF,668CA@CBF@@CC<,C@EC@@@@C<6@C,8+>68?=<C5:A?CEEEF8,,C+84>@+6:=<??A,55,:,<F?,8?8@C=+83D@AF?FGG+@=D,7F9<,38,8CE<=DFFGG+@C+@*@,6@><;37;36,4*:18C:)=*/*12:<<8AC7CDDGG*?>*<=9*97C*88)8>B)929357*479)**1+1<<0)1)-4.98<00):)16F74)((0(,(,.A*-)13>?,8:F)7)..8850(,(86((4(4(-41(1(()(-((
@M02996:162:000000000-B87FG:1:1101:18587:5420 1:N:0:ACTGAGCG+GTAAGGAG
ACTACGGGCGGCAGCAGTGGGGAATATTGGGCAATGGAGGAAACTCTGACCCAGCGACGCCGCGTGAGCGAAGAAGACCTTCGGGTCGGAAAGCTCTGTCATTAGGGACGAGAAGAAGACGGTACCTAATGAGGAAGCCCCGGCAAACTACGTGCCAGCAGCCGCGGTAATACGAAGGGGGCGAGCGGTGTCCGGATTTACTGGGCGTAAAGAGTGCGTAGGGGGCTGTGCAAGTCAGAGGGGAAATACCGGGGCTGAACCCCGGGGCGGCATCGGAAACTGCAGAGCGTGAGTACAGGAG
+
-88?@?0:)1)8888;6<;;;@@C;@;CCCFEC<<CC<@@CACFFGEFEF<<EAC:CFCF+>>>+>CCBCECEEFFEFGC,=FCEBCF+@CC<FCFDF8BF,BA?FFD<FE=FFGFFFFGGG5DFFFGG9;DGGGGGGGFGGGGGDGG,?CG4=CFEGFF>FCBCCE/=8?CFC*/;55CC)57=DG)/:1:@<EA)1*9:*<?DC>07@FFFF@F>975>EGGGFC53<796A6@5>6*-/-.4>*624::269((:08?>679>;7)4911?B5;22:4@<<(.34-421366)06742
@M02996:162:000000000-B87FG:1:1101:20916:5430 1:N:0:ACTGAGCG+GTAAGGAG
GCTACGGGTGGCTGCAGTGGGGAATCTTCCGCAATGGGCGAAAGCCTGACGGAGCAATGCCGCGTGAGTGATGAAGGGATTCGGCCCGTAAAGCTCTTGTATACATGACGAATGTGCAGAGGGGGAAGAATCCTTTGTAATGACGGTAGGGTATGAATAAGCCACGGCTAACTACGGGCCAGCAGCCGCGGGAATACGTAGGTGGCGAGCGGTGTCCGGAAGGATTGGGCGGAAAGAGCATGGAGGCGGGTGCGTAAGGCTGGAGTGAAAATGCGGGGCGCAACCCCGGAGGGCGTGGGAG
+
-888@?=5=)1;688;;;=;;7@@;;6CFGF@::B@ADC@BCCCF@,CCFC@@B7C@,CCC@8>+8BC,C?,A??EEEF<,5C,8BCF+>=<?BCFE,,CFBFGC,@??FF@,ACFFGGFGGG+CFE+@FAEFD,3CCEFFFGFFE+@E+C3@>>AE3;CB;@:@CGD*>>A:ED;*:4:7C?6C;CDCGG*382@FF*9<D098>BEF>D5*8<4?4CDB*5D?4CF?@<)47>FBF4C):8@878>G0,70(--4FCB(833:,4<@AC)5-<8>9-,-73,(4(4(-,-2,,()(-,(
@M02996:162:000000000-B87FG:1:1101:8321:5462 1:N:0:ACTGAGCG+GTAAGGAG
GCTACGGGAGGCAGCAGCTAAGAATATTCCGCAATGGACGAAAGTCTGACGGAGCGACGCCGCGTGGATGATGAAGGTCGGAAGATTGTAAAATCCTTTTATAACTGAGGAATAAGTACCTTGAGAGAAACGGAGTATGGTGACGGTAGGTTATGAATAAGCAAGGGCTAATTACGTGCCAGCAGCCGCGGTAACAAGTAAGTTGCGAGCGTTGTTCTGGATTATTGGGCGTAAAGGGACGGGAGGCGAGTTGGCAAGATTGGTGTGAATTTCCGGGATGCAACGCCGGGACATCGTTACG
+
-8,AC>AA=:0=6=,;;==;;;CCFGFGGGGGGEGFGGGEEDCEGGGGFCE@B>+@C+@@FG:B@+B@<E?EF,9CF<EGB:CFB,,<A,ACFFGDF9<,C<DCC,5C??A=AF=ECE9,,:EA=:,=AFGFC3=+>;;8;9@EC+3@3+,33>DDGG@EFDF,,4+8CCF79DF5D9@CGCFAGG*9*=9::?,5*6+4++,13+8=D)9>*))22)3*;:+*+130()10,-(*.6F*-)(.()04)((06(()5C*3)6:)34()/)0))60/.--((*6,((,23(43()5()((,(
@M02996:162:000000000-B87FG:1:1101:13818:5470 1:N:0:ACTGAGCG+GTAAGGAG
GCTACGGGGGGCAGCAGTGAGGAATATTGGTCAATGGGCGAGAGCCTGAACCAGCCAAGTAGCGTGAAGGATGACGGCCCTATGGGTTGTAAACTTCTTTTTCCGGGGGATAAAGTGACCCACGTGTGGGTTATTGCAGGTACCCGGGGAATAAGGACCGGCTAATTCCGTGCCAGCAGCCGCGGTAATACGGAAGGGCCGAGCGTTATCCGGATGGATTGGGCTTAAAGGGAGCGTAGGTGGAAAGGTAAGTCAGCCGTCAAAGCGCGGAGCGCAAGTCCGGCCAGCGGTTGAAACGGCG
+
-88AC@15:)088889:<::::9=5=5,CCF<?<@?CFEECCCEF<,A=EE7EA:B=FD?@@CB+>FFGFFGFC,>F>FG7C<BCG@+@@==FFFCG9,E;DFG>FCCDF*<FFG3CECFGG*C1=FGGGEEFC<FGGGGGFGGGGG*:EG>CFFF?;>?>>/AF9:CG?2:C>FCFFCC:<7;C9CD*CFGDFEGECDEDGG@C7>>)1CEGE5)*.*08CC*2)<>AFFE:?9B,4>G)C2049)4*.:7).<:4:C(4B:A)(9(.-14,()*0().6>(4473127((-().1,-(-
@M02996:162:000000000-B87FG:1:1101:8308:5474 1:N:0:ACTGAGCG+GTAAGGAG
CCTACGGGAGGCAGCAGCTAAGAATATTCCGCAATGGACGAAAGTCTGACGGAGCGACGCCGCGTGGATGATGAAGGTCGGAAGATTGTAAAATCCTTTTATAACTGAGGAATAAGTACTTTGAGAGAAACGGAGTATGGTGACTGTAGGTTATGAATAAGCAACGGCTAATTACGTGCCAGCAGCCGCGGTAACACGTAAGTTGCGAGCGTTGTTCGGAATTATTGGGCGTAAAGGGCATGTAGGCGGTTTTGCAAGCTTGGTGTGAAATTCCGGAGCTCAACTCCGGAACTGCGTTGAG
+
ABCCCAAB>8)=8======;<;;CFFGGGGFFEEGGGGGFEGGGFGGGGGGDCFFE@FGGGGGG6CEEGGFFGFFGGGGGGGGGFGFGGGGGGGGGGGGGGGGGGEFFEFFEFFFGGGGFGGFFGGGGGGGGGGGGGFGGGGGG9EFGGGAFGGGGFGGFDFF@@EGGGGGGGGGFBEGCFCFFGGGGCEDEGD9B)88AF5CAF7BE>DG=75BGGFDDFF6?FFGGFFG3;?FFBFDGFGFFFFF>D47@?<>9<FF?<F<<B11-=AF<BAFG3614:F?F<DD47:--5<28)44:3
@M02996:162:000000000-B87FG:1:1101:10126:5480 1:N:0:ACTGAGCG+GTAAGGAG
GCTACGGGGGACTGCAGTGGGGAATATTGGACAATGGGCGAAAGCCTGATCCAGCGACGCCGCGTGAAGGAAGAAGGTCTTCGGATTGTAAACTTTAGTGAGCAGGGACGAGAGTGACGGTACCTGCATAGCAAGCCACGGCTAACTACGTGCCAGCAGCCGCGGTAATACGTAGGTGGCAAGCGTTATCCGGAATTACTGGGTGTAAAGGGGGAGTAGGCGGGAAGGCAAGTCAGATGTGAAATGCAGGAGCGCAACGCCGGAGCGGCATGGGAAACGGTGTGGCGGGAGAGGCGGAGGG
+
-88?C:8015)8;;;;;;;;;@@@@C6@CCFEADFADFFEEEDEFCEDE<EEDCCBCFEFC>@>8>FFGGFGGCEEFEF<,?BCC=?E,@AEE5E,AE8EFGGGGGGFGGGFGGFFGGGGGGGGGGGGDGGGFGGGGGGGGGEFGGAGGGDGGGCCEFCDD9=EG:CE7BFFC<CC3<5ACC>>C:/>*=:E=DE5)?F*:DG);1?FF?FG)7>D9,>FFE=975ED2@5>649FD)826:49)99<G717:,179C)4(79226(277)((-7371(:,.((((((44420,(7>>>9>
@M02996:162:000000000-B87FG:1:1101:12970:5539 1:N:0:ACTGAGCG+GTAAGGAG
GCTACGGGGGGCAGCAGTGAGGAATAATGGTCAATGGACGCAAGTCTGAACCAGCCATGCCGCGTGAAGGATGAAGGCCCTATGGGTCGTAAACTTCTTTTGTAGGGGAGCAATAAGGTCCACGTGTGGAGCGATGAGAGTACCGTACGAATAAGCATCGGCGAACTCCGTGCCAGCAGCCGCGGTAATACGGAGGATGCAAGCGTTAGCCGGATTCATTGGGTTTAAAGGGTGCGTAGGCGGCTGGGTAAGTCAGCGGTGAAAGGCCAGGGCTCAACAGGGGACGGGCCGTTGAGACGGG
+
-8@AC?8=0808+88::<:9::5C<E,CFF,CB=<BC<9@@CC@EEAEEFE=<AB4=C?F:>=B8>FFGFEF>>DDFGGF=>,>DEDFF@>BFA@,;,==CC8F,=3:>FFCC7DFG,,7>>FG1FCFC3,C4B,=CFGG@B;2<*=CEGF*CCC795;B8>*:CE5<C8*:DCCFFF=6:53789CD*3:887=CE6<4:CE>8*07)9FGD>)*2-**9C511)3:<FFD3:?F0,79>C9),)040.5?)5<B5C>,3@><4?6874*8:(.<735.454104(-,22-(--.78:10
@M02996:162:000000000-B87FG:1:1101:22027:5545 1:N:0:ACTGAGCG+GTAAGGAG
ACTACGGGTGGCAGCAGTGAGGAATATTGGTCAATGGACGGAAGTCTGAACCAGCCATGCCGCGTGAAGGAATAAGGTCCTATGGATTGTAAACTTCTTTTGTAGGGGAGCAATAAGACTTACGTGTAGGTCGATGAGAGTACCATACGAATAAGCATCGGCTAACTCCGTGCCAGCAGCCGCGGTAATACGGAGGATGCAAGCGTTATCCGGATTGATTGGGTTTAAAGGGTGCGTAGGCGGAAGGGGAAGTCAGTGGTGAAATGTCGCCGGTCAACGGAGAAAGTGCCATTGAGACGGG
+
68AACA=5:0)=;8=;;==;;;CCCCCDACC<@@@CEEECCECEFAAEFGC8EACC@<CFF@@B7@CDGFFC,CEEGCFF,96CEE?,BCA?EFGAFC9EFEBFEFC@CG==A5EEFGG,AFFFFGEGGGCGCCBFGGGGGGGGEGGGFGGDFGGFFDC:CD+CGG,ED@+@=FFF@:9E79<9C;*<<A7E8BEEF?FFFFG5C:5;4@:ECA5:5@++:F=2:3<C;@FE622;,68/.>3)-)8:)4:B2466.A<6?F7A29).)-13(,)2/.49652???.6.66).6<);2(-,
@M02996:162:000000000-B87FG:1:1101:21344:5547 1:N:0:ACTGAGCG+GTAAGGAG
ACTACGGGCGGCAGCAGTAAGGAATGTTCGGCAATGGGGGAAACCCTGACCGAGCAACGCCGCGTGAGTGATGAAGGTCTGCGGATTGTAAAACTCTGTTGTAAAGGAAGAATGTTATGAATAGGAAATGATTCATAAGTGACGGTACTGTACTAGAAAGGCACGGCTTACGACGTGCCAGCAGCCGCGGTAATACGTAGGGGGCAAGCGGTAGCCGGATTGATTGGGCGGAAAGGGTGTGCAGGCGGGGTGGTAAGTGTGAGGGGAAAGCGTGGGGCGCAACCCAAGACAGCGCCAAAAA
+
-88=C?5:8108886;;<;<<;@C;EC,F@F7@:<CCDDDDCCFC7,CCCE@>>8@CFBF:>+=48BCEDC?E<BEFBF5,C@CC=+B,???EF@F9D<CFFDGAFCBEFFGDF>,C,FFD@DGGGGGCFG<8EF9@FG@@FFGGEFE,,@EG@BCCC>C5?FGFGG55DF*;EG*B7:<<?AA9475CG)=?+<+>*9A<*:D*9>@57)2/)9:D>D*.2+*+9CC:B)06;4>B17/4*.9:3<4)((0(-6:?+*)696813-38:44((8C>((-,0,,28?(832:.(((03((,
@M02996:162:000000000-B87FG:1:1101:12986:5548 1:N:0:ACTGAGCG+GTAAGGAG
GCTACGGGGGGCAGCAGTGAGGAATATTGGTCAATGGACGCAAGTCTGAACCAGCCATGCCGCGTGAAGGATTAAGGCCCTATGGGTCGTAAACTTCTTTTGTACGGGAGCAATAAGTTCCACGTGTGGAGCGATGAGAGTACCGTACGAATAAGCATCGGCTAACTCCGTGCCAGCAGCCGCGGTAATACGGAGGAGGCAAGCGTTATCCGGATGCAGTGGGTGTAAAGGGGGCGTAGGCGGCTTGGGAAGTCAGCGGTGAAAGGCCAGGGCCAAACATGGGAAGTGCCGGGGAAACGGG
+
88A?CA55=5088884:<::::==9=<CECF,?=A@=DF>@@@CEB9EBFFAAEB:=?CG8>=>3>FFGDEF,==DFGGG78,>DF:@C@BAFGFAF;,@F>@FCGCD>FEFG,?FG@,@FFGFCFCFGGGGEECEGGFGGGGGGGGGGGG7BFCCC96<><5CGG<EFC*ADCFF@?=:A777C9DD7AFFCDGGF<DFDCFFC93@)7CCCD5)25*:?@C9*)<:<FC7(46@>3:C3920(.04*48B).4>)CG,7FB>)23(.-*4:()20(.)(03(,4)...4((4((018:(
@M02996:162:000000000-B87FG:1:1101:21163:5574 1:N:0:ACTGAGCG+GTAAGGAG
ACTACGGGAGGCAGCAGTGAGGAATATTGGTCAATGGGCGGAAGCCTGAACCAGCCAAGTCGCGTGAAGGAAGAAGGTATTATGTATTGTAAACTTCTTTAGCTGGGGAGCAATAACCCCTATGTATAGGGGGATGAGAGTACACAGAGAATAAGGATCGGCTAACTCCGTGCCAGCAGCCGCGGTAATACGGAGGATCCGAGCGTTATCCGGATGTATTGGGTGTAAAGGGTGCGCAGGCGGCGCTTTAAGTCAGTGGTGAAATCGTGAGGCGCAACCGCAGCCTGCCAGTGATACTGGG
+
-88=@?=>5108888;;==;;;CC;@C9CCC6@@CCADECDCCEFF8CDFCCEA:C@DEC:88@+8BCFFDFFAEEF:F6,95C,C9,:C??EG9?F9,CFGF<?,?:CFF=E,CFFFGGFG,CCFEGFGGGGF6CGGGGDFDGAFDFGGG9EGEFF,=>>=6BFGCGGE4CDFGFFFFCC9?9C;CD7CFGDEGGF*;A<DGDC5.>;6@G<>5)09++;CC9*0C>AFFF??:EFFDC>G9075)(/.69.:AB6CF6:F7<)6:.<:D<6():.43,3D(43(4::8,.49)-0663(
@M02996:162:000000000-B87FG:1:1101:27488:5675 1:N:0:CCTGAGCG+GTAAGGTG
CCTACGGGGGGCAGCAGTAAGGGATATTGGTCAATGGGGGGAACCCTGAACCAGCCATGCCGCGTGAGGGATGAAGGCCCTACGGGTCGCAGACCTCTTTTGCAGGGGGATAACGCGCCCCACGCGTGGGGCGGTGAAGGTACCCGGAGAATAAGCATCGGCTAACTCCGTGCCAGCAGCCGCGGTAATACGGAGGATGCGAGCGTTATCCGGATTTATTGGGTTTAAAGGGTGCGCAGGCGGGGCGCTAAGTCAGCGGTGAAAGGCGACGGCTCAACCGGAGCAGTGCCGTTGATACTGG
+
68ACC?:81))8888::<9<<:::=EGGGGGGGGGG8EDGEDGFGGGGGGGGGGFGGGGGGGGGGGGGGGGGGGGGGGGGGGGGGGGGGGDEDGGFGG7FG+3+321222;C@:EGGDGGGDDGGGGGGGGGGGGGGFGGGFFFGGDGGGGFGGGGGGFEEGGGFGGGGGGGGGGFGFGGGGFEEG9DCFFGGFDGDGCFDDGFGGFB:?FEDF397A*:FCFDC3CGBFGEFF0)0(<39C9518@>G9;F2422:ED3())44?B>D>C9;()<??:9;590:7).6)7:181<6<BF?
@M02996:162:000000000-B87FG:1:1101:27505:5694 1:N:0:CCTGAGCG+GTAAGGTG
CCTACGGGGGGCAGCAGTAAGGGATATTGGTCAATGGGGGGAACCCTGAACCAGCCATGCCGCGTGAGGGATGAAGGCCCTACGGGTCGCAGACCTCTTTTGCAGGGGGATAACGCGCCCCACGCGTGGGGCGGTGAAGGTACCCGGAGAATAAGCATCGGCTAACTCCGTGCCAGCAGCCGCGGTAATACGGAGGATGCGAGCGTTATCCGGATTTATTGGGTTTAAAGGGTGCGCAGGCGGGGCGCTAAGTCAGCGGTGAAAGGCGACGGCTCAACCGGAGCAGTGCCGTTGATACTGG
+
8ACCCE185)18888::<:<<::CEDGGGGGGGFGGGGGGGGGGGGGGGGGGGFFFGGGGFGGGFGGGGGCFDGGGGGFGGFFGGGGGGGGE>FGGGGGGG+3+322222;EGGGGGGGGGGGGGGGGGGGGGG8C8CFGGGFFGGGGGGGGGGGFGGGGGGGGGGGGGDGFGF7CCCFGGGFFGGGGGFGFGFDGEGGFGGGFGGFBFFFGG@E*>2CFFGGDG:C=AF7:?FFF6>FGBDBE3)<>36045<AD0CGFB385<609>9C;B>BC6?BB>51;105:449B??0:62>BF
@M02996:162:000000000-B87FG:1:1101:27486:5695 1:N:0:CCTGAGCG+GTAAGGTG
CCTACGGGGGGCAGCAGTAAGGGATATTGGTCAATGGGGGGAACCCTGAACCAGCCATGCCGCGTGAGGGATGAAGGCCCTACGGGTCGCAGACCTCTTTTGCAGGGGGATAACGCGCCCCACGCGTGGGGCGGTGAAGGTACCCGGAGAATAAGCATCGGCTAACTCCGTGCCAGCAGCCGCGGTAATACGGAGGATGCGAGCGTTATCCGGATTTATTGGGTTTAAAGGGTGCGCAGGCGGGGCGCTAAGTCAGCGGTGAAAGGCGACGGCTCAACCGGAGCAGTGCCGTTGATACTGG
+
8ACCCB8>B5)8888::<:<<:::EFGGGGGGGGGGGGGGGGGGGGGGGGGGGGGGGGGGGGGGGGGGGGGGGGGGGGGGGGGGGGGGGGGGGGGGGGGGG+3+322221;CFGGGGGGGGGGGGGGGGGGGGGGGGGGGGGGGGGGGGGGGGGGGGGGGGGGGGGGGGGGGGGGGGGGGGGFFGGGGGGGGGFGGFGGFGGGFGGFEFFGGGFFGFFGGFFGDDE?FFFFDFFFF>;ED>DFE>B@27>;FAFBBFEGFFFFFF:<>>BDFF>FDFFFF989618442643<B04*6>AB
@M02996:162:000000000-B87FG:1:1101:24445:5705 1:N:0:ACTGAGCG+GTAAGGAG
CCTACGGGAGGCAGCAGTGGGGAATATTGCACAATGGGGGAAACCCTGATGCAGCGACGCCGCGTGAAGGATGAAGTATCTCGGTATGTAAACTTCTATCAGCAGGGAAGATAATGACGGTACCTGACTAAGAAGCCCCGGCTAACTACGTGCCAGCAGCCGCGGTAATACGTAGGGGGCAAGCGTTCTCCGGATTTACTGGGTGTAAAGGGAGCGTAGGCGGCGTGATAAGTCAGACGTGAAAGCCCGGGGCTCAACTCCGGGACGGCCTTTGAAACTGTCATGCTTGATTTACGGAGAG
+
8ACCCF8=)1)===8===;=;888CFGGGGGGGGGGGGGGGGGGGGGGGGGGGFFEFGGGGGGGFGE<FGGGFFFGEGGGFGGGGGGGGGGGGGGGGFCFFEEFGGGGGDGGFE=FDBC7FBFGFA@DFGFFFGF@@>@C+=8FG@DCFEGGGGCCGE9:8CGCC*@>ECFCC:8?E=GGGGF>EG5*1+:CG)CE=C7+1;5AEGF**9:*7>>5CBGGFGC5C3C*3@**.6:@A)8729(*65)2C66>610)8?*4450(((79)(1.))10*4<BD=)4<A<4<764-))-7(733
@M02996:162:000000000-B87FG:1:1101:15564:5732 1:N:0:ACTGAGCG+GTAAGGAG
GCTACGGGTGGCAGCAGTGAGGAATATTGGTCAATGGGCGGAAGCCTGAACCAGCCATGCCGCGTGCAGGACTAAGGCCCGATGGGTCGTAAACTGCTTTTGTGGTGGAGCAAGAAGGTGTACGCGTACACCGATGAGAGTACATCACGAATAAGCATCGGCTAACTCCGTGCCAGCAGCCGCGGTAATACGGAGGATGCAAGCGTTATCCGGATTTATTGGGTTTAAAGGGTGCGTAGGCTGTGCGTCAAGTCAGTGGTGAAAGCCCGGGGCCTAACGCCGGAACTGCCGTTGAGACGGG
+
-86ACA8):)0=;88;;<=;;;;CC@,@CEFDADCDFFFCDDEEGF8ECFFFGECCCFEFC@@C@>FFGGCFA=DEFGGG+C+?BF:EE:=BDGGGG9,ECFAFC4B@DFFDF,AFGG:FEGAFGGGGGGGGGG@EGGGGGFGG8EFFGGGBFGFFF,;>CC>EGGCGGE1=?FG?FF==FC?AD/:D+CDGDBEEE*>FGGGFE7.>46DEDE7**.*2=CC12.AD<FGF2??F6?>DB*4).7B39<FF)6>B6CG4<FFBFFFBDBCFF;);<((,4DFBFF08<14(-44(82(29
@M02996:162:000000000-B87FG:1:1101:23416:5741 1:N:0:ACTGAGCG+GTAAGGAG
CCTACGGGTGGCAGCAGTGAGGAATATTGGTCAATGGGCGAGAGCCTGAACCAGCCATGTCGCGTGGAGGAATAAGGATCTATGGTTCGTAAACTCCTTTTGCGGGGGGATAAAGTGCGGGACGCGTCCCGTAGTGCAGGTACCCCGCGAATAAGCATCGGCTAACTCCGTGCCAGCAGCCGCGGTAATACGGAGGATGCGAGCGTTATCCGGATGTATTGGGTTTAAAGGGTGCGTAGGCGGCCCCTGAAGTCGGCGGTGAAATTTCCGGGCTCAACCCGGGCACTGCCGTCGAAACTGG
+
-88ACA0):1);;8=;;6=;;;;;CECEEFEF<AFDDFFBCEBCFDFFFGE@FA;CCFDFFDDC6@CCFDCF8@FEFF,F,A,CFFCEFCECFGFGGC9EFFFCEDGDGG7<FFG@BBFGGGEEGGGEGGC/:*;CGGFGFCGFFGGGEGGCFGGGGCCEEG>CGC7<EE;CGCGGCGFGCD;:ECDC:CFGGFGGF9CFDDGDECD>777CGF3)96:*9FC9*0<D4@FBBBFF:BFGBG>8(85,*3:9-6:B>ED29>?<:4:)94D>B()39(.34>(77084.8>:3346B>)4:
@M02996:162:000000000-B87FG:1:1101:8048:5764 1:N:0:ACTGAGCG+GTAAGGAG
CCTACGGGAGGCTGCAGTTAGGAATATTCGTCAATGGGGGAAACCCTGAACGAGCAATGCCGCGTGAGTGATGACGGTCTTGATGATTGTAAAACTCTGTTGTAAGGAAAGAAACCTTATCATAGGAAATGATGATAAGTTGACGGTACCTTACCAGAAAGCCCCGGCTAACTACGTGCCAGCAGCCGCGGTAATACGTAGGGGGCGAGCGTTATCCGGATTTATTGGGCGTAAAGCGTGTGTAGGCGGTTTGTTAAGTCTAAAATTAAAGCCTGGGGCTTAACCCCAGTTCGTTTTAGAA
+
88ACCA:>>1)==;8====<=;;CFFGGGGGGGGGGGGGGGGGGGGGGGGFECFFGGGGGGFFG@FGGGGGGGGFFGGEGC<FCFCFFFGFGGGGGGGGGGGGGGGGGEGGGFGGGGGGGGGGFFDGGGCFFAFCFGFGGGFGGGGGGGGGGGGGGDCFFFF8DFGGGGGGGGGGDFG?FGGFFGFGGGGGEGBFD8C4?F4EAEGDEDAGG:>F77:CC3;CFFFGGB5DEFF:F<>.C6GFFAF439495:?BB2FCABF<A):BDF)26:0@GFF29:FAFB8:8<754?FB?><24:
@M02996:162:000000000-B87FG:1:1101:23674:5768 1:N:0:ACTGAGCG+GTAAGGAG
CCTACGGGAGGCTGCAGTGAGGAATATTGGTCAATGGACGCAGGTCTGAACCAGCCAAGTCGCGTGAGGGATGGCGGTCCTATGGATTGTAAACCTCTTTTGTCGGGGAGTAACGTGCGGGACGTGTCCCGGATTGAGAGTACCCGAAGAAAAAGCATCGGCTAACTCCGTGCCAGCAGCCGCGGTAATACGGAGGATGCGAGCGTTATCCGGATTTATTGGGTTTAAAGGGAGCGCAGGCGGCGCGTCAAGTCAGCGGTAAAATGTCGGGGCTCAACCCCGGCCGGCCGGTGAAACGGC
+
-8AACB=>=1)8;;8;;=;;;;;@;C9EEFFECCFAFFFC@C@CCCEEFGEFFFCDEGFFFC@B6@CCFDEEF@6@C6CF9E<EFG<CBF@CFGGEF<BEFE:C?CDDBC6AEFF4DDEGGGGE+B@=FFB+@+8@EFGFGEGFGEEGGGGGGGGFGEDGEC8CFFCCFEBEGCFFGGGGFD4>EDGDCFDGGFGGE4<ADGEDGDB>4@CEDD7*0.:29EF9/06:>FFE:8>BFFED;>9045;,92?F-)663:C((74<23-659C>>()09(.8(.41(1>(6--46(5<*(-(
@M02996:162:000000000-B87FG:1:1101:4594:5781 1:N:0:ACTGAGCG+GTAAGGAG
CCTACGGGCGGCTGCAGTGGGGAATATTGCACAATGGGGGAAACCCTGATGCAGCGACGCCGCGTGAGTGAAGAAGTATTTCGGTATGTAAAGCTCTATCAGCAGGGAAGATAATGACGGTACCTGACTAAGAAGCACCGGCTAAATACGTGCCAGCAGCCGCGGTAATACGTATGGTGCAAGCGTTATCCGGATTTACTGGGTGTAAAGGGAGCGTAGACGGCATGGCAAGTCTGAAGTGAAAGCCTGGGGCTCAACCCCGGAACTGCTTTGGAAACTGTTAAGCTAGAGTGCAGGAGAG
+
8ACCCB=5:))8888;;;;;;888CFGGGGGGGGGGGGGGGGGGGGGGGGGGGGGGEGGGGGGG@FGGGGFGGGGGGGGGGGGGGGGGGFGGGGGGGGFGGGGGGGGGGGGFDGGGGGGEGGGGDAFGFGEAFGGGGGGGEGGGGGGGGGGGFGGGGGGGGGGGE8CCGGGGGFGGGGGGGGFFGGGGGGGGGFGCFFGFDCGFDDFFFFDEGFEDGFDGFGDCGEGGFFCFBFBFBBF7<C:*68>BF<?FB>:DBGGF?E496>F?@9:9AB:F614>BF995696<<<6AB).7(-26
@M02996:162:000000000-B87FG:1:1101:17151:5789 1:N:0:ACTGAGCG+GTAAGGAG
GCTACGGGTGGCAGCAGTGGGGAATATTGGGCAATGGGCGAAAGCCTGACCCAGCAACGCCGCGTGAAGGAAGAAGGCCTTCGGGTTGTAAACTTCTTTTATCAGGGACGAAGAATGTGACGGTACCTGATGAATAAGCCACGGCTAACTACGTGCCAGCAGCCGCGGTAATACGGAGGGGGCAAGCGTTATCCGGATTTACGGGGGGTAAAGGGCGCGGAGGCGGGGAGGCAAGGAAGGGGGGAAATCTATGGGCTTAACCCAGAAACGGCATGGGAAACGGTAGCTCGGGAGTGGCGGG
+
-886=?55801;;8=6;;=;;788;C,,CCFEC@<CCDFCEDCCFE,CDFFFEE:CAECFC@@>6>FDGGFFFADFGDF<,FFCEECF???ABBCFFF9FG9EFBFFFFFGCFGG<E7FGGGG=FFF,CFDGFG9FGGGGGGGGGDEGG,EFG,>::F?D?>D@FGGG1>E,=;D*=:=*7<=>=FFG5*:*>@EGF5*/2:*78>)8)7>CCFF3D0C)7CC9EDGD>577<2?)(479(9074.7)26.167<3,*2:47.8(47?5(9(1(.*0(48?)4(-(,)6((4,4((),-60
@M02996:162:000000000-B87FG:1:1101:6407:5916 1:N:0:ACTGAGCG+GTAAGGAG
CCTACGGGTGGCAGCAGTGGGGAATATTGCACAATGGGCGAAAGCCTGATGCAGCGACGCCGCGTGAGTGAAGAAGTATCTCGGTATGTAAAGCTCTATCAGCAGGGAAGAAAATGACGGTACCTGACTAAGAAGCCCCGGCTAACTACGTGCCAGCAGCCGCGGTAATACGTAGGGGGCAAGCGTTATCCGGATTTACTGGGTGTAAAGGGAGCGTAGACGGTTTGGCAAGTCTGAAGTGAAATGCGGGGGCTCAACTCCTGAACTGCTTTGGAAACTGTCGAACTAGAGTGCAGGAGAG
+
88BCCAF9@0)=;======;;88BFFGGGGGGGGGGGGGGFGGGGGGGGGGGGFCEEGGGGGGGFGGGGGGGGGGGFG9FGFGGGFGGGGG?EGGGGGFGGGGGGGGEFGGGGGGGGGGGGGGGGGFGGGGGGGGGGGGGGGGGGGGGGGGGGGGGGGGGGGGGGGGGGGGGFGFGGGGGGG>>GGDGFGGGGFGEFGDFGGGFGGFFBFCEFFFGGBGGFGGDG5=DFFFFFFFFFFF>4:6@40895>BFF>??<GGFF*8<?:>?FFF)):FG=:54<=:?::04.64.:<FA7:2,4
@M02996:162:000000000-B87FG:1:1101:6391:5928 1:N:0:ACTGAGCG+GTAAGGAG
CCTACGGGTGGCAGCAGTGGGGAATATTGCACAATGGGCGAAAGCCTGATGCAGCGACGCCGCGTGAGTGAAGAAGTATCTCGGTATGTAAAGCTCTATCAGCAGGGAAGAAAATGACGGTACCTGACTAAGAAGCCCCGGCTAACTACGTGCCAGCAGCCGCGGTAATACGTAGGGGGCAAGCGTTATCCGGATTTACTGGGTGTAAAGGGAGCGTAGACGGTTTGGCAAGTCTGAAGTGAAATGGGGGGGCTCAACTCCTGAACTGCGTGGGAAACTGTCGAACTAGAGTGCAGGAGAG
+
68BCCDA=A0);;==;=6;;;@CBEFFGGA<EFGCGFF@FFGGGGGGGGE@FEFGDFEEG@EGGBCEE?EEGGF,C59,95<EG=,?FE99,5CFGG9F,B<EEF<FAEGGFGA=FGBB@CF@EFGCA,<9F8FFCFGGGDGCFFFFC@8:>+5;ABC?:8953:;9*BCBC3DF:>7EEE*02=DCDDFFGGF5**;C7CC;;EG?F?B7C5<>DC<D:@;EDC>C*39*5-.)9)6?*)0.7<=*.>90@;9?).*:)4*).844)*(12(45EF<9>444434()-)<AF<4<5(3(-
@M02996:162:000000000-B87FG:1:1101:16075:5931 1:N:0:ACTGAGCG+GTAAGGAG
CCTACGGGTGGCAGCAGTAGGGAATCTTGCACAATGGGCGAAAGCCTGATGGAGCAATGCCGCGTGCAGGACGAAGGCCTTCGGGATGTAAACTGCTATTAGAAGCGAGGAAAATGACGGTAACTGATGAATAAGGATCGGCTAACTACGTGCCAGCAGCCGCGGTCATACGTAGGAACCGAGCATTATCCGGAGTGACTGGGCGTAAAGGGAGGGGAAGGGGGAAAGTAAAGTAGAAGGGGAAACCGGGGGGCCAAACCAGGCAAGCCGTGGGAAAAAGGGGAGATCGAGAGAAGGGGAG
+
-88AC?95101=688;;=6<;8@CC,,<;-CEAEEACD<CCCE:FF8CC6<,CA;9C:CFFBBB+@,,:@B,@>CE@8,:,CDCE+@C,@EC,,AFG,,,:,5C,4>C:FGD,A4FFGGG:FGF9,C,CFG9EFF@C,@FGGEGG@AGGG,DGGGFFGDE?9@CE@*@7@FG*DDC9,,41;:A*0+=+=BECD5*2CG6:;E4C):BF=*=48))9,*/08:):):>)/2*6-49<-/14)4>1)8(>>9@00((4E5:0)-4?0,(84*((()20,.(3593((()4(2(2(.,.((4(
@M02996:162:000000000-B87FG:1:1101:15408:5966 1:N:0:ACTGAGCG+GTAAGGAG
GCTACGGGGAGCAGCAGTGAGGAATATTGGTCAATGGACGGAAGTCTGAACCAGCCAAGTCGCGGGAAGGATGAAGGTAGGATGTATGGTAAACTTCTGTAGCAGTGGAGAAATAAGGGGATCGCGATCCCTGAGGCAAGTACACTGAGAATAAGGATAGGCTAACTCCGTGCCAGCAGCCGCGGTAAGACGGAGGATCCGAGCGTGAGCCGGATTGAATGGGTTTAAAGGGGGCGCAGGCGGCGTGTGAAGGCAGGGGTGAAAACGGGACGCTCAACGGCATCACGCCAGGGATACGGGG
+
88,?C?55=808:;;;;<;;;;;C,@,,CCC<@@6@AFFCDECCC9,C@EC@@E;6@FDC9@6@+7CEGDDFE=AEE9?,,9,C9C<,?,9?CF9?B9,CBFGGF,?AEF,4A,CFGGGGG>7CCGG+FGGF=F,@DGGFDAFGGAFFGGG,EDDC?,+68+6@FD=DFE+@DCE43@4,A>95C*3C*=;CC?CC?*2?78CBC9):));E78)1*.++3<72*0<:47>B>F,8145D0>2.(.)-*.:7(.:?6EG2(72)).76BB566(0:?(4((8(,576:(4((-(((0(-,(
@M02996:162:000000000-B87FG:1:1101:5414:5980 1:N:0:ACTGAGCG+GTAAGGAG
CCTACGGGTGGCAGCAGTGGGGAATATTGGGCAATGGGCGCAAGCCTGACCCAGCAACGCCGCGTGAGGGATGAAGGCCTTCGGGTTGTAAACCTCTGTCCTTGGTGACGAAACAAATGACGGTAGCCAAGGAGGAAGCCCCGGCTAACTACGTGCCAGCAGCCGCGGTAATACGTAGGGGGCGAGCGTTGTCCGGAATTACTGGGCGTAAAGGGTGCGTAGGTGGCACTTTAAGTTGGATGTGAAATACCCGGGCTTAACTTGGGGGCTGCATCCAATACTGGAGAGCTAGAGTACAGGG
+
ACCCCDD5:0)========;;88BFFGGGGGGGGGGDFGFGGGFGGGGGGGGGFFGFGGGGGGG@CCGFFGGGGGGGGGGGGGGGGGGGGGGGGGGGGEFGGEFGGGGGGGGGGGGFGGGGGGGGGGFGGGGGGGGGGGGGGGGGGGGGGGFGGGGGGGGFGGGGGEGCEEFGGGGGGGCEG:BGGGGGGGEF?GGDGGFFGF=FGFBFFGECFFGGFGDFGGGG7*78FGFFFAFA9:24CB?>F=4745?9>FF>G4>A=AAFFB>57DB:AFCF?A7:4243??44<<<??6>FFBB0
@M02996:162:000000000-B87FG:1:1101:5434:5982 1:N:0:ACTGAGCG+GTAAGGAG
CCTACGGGTGGCAGCAGTGGGGAATATTGGGCAATGGGCGCAAGCCTGACCCAGCAACGCCGCGTGAGGGATGAAGGCCTTCGGGTTGTAAACCTCTGTCCTTGGTGACGAAACAAATGACGGTAGCCAAGGAGGAAGCCCCTGCTAACTACGTGCCAGCAGCCGCGGTAATACGTAGGGGGCGAGCTTTATCCGGAATTACTGGGCTGAACGGGTGCGTAGTTGGCCCTTTAAGTTGTATGTGAAATCCCCGGGCTTAACTTGGTGGCTGCATCCCATACTGAGGAGCTAGGTTCCAGGG
+
88ACC>A=>))==8=;==6;;88BFGGGGGGGGGGGEF?FGGGEGGG,;EFC<EEF@F7@@:BF+@8BE,4944CF,B?FDAFFGF?FCG<<AEDGG?EFFF,?8FFC<?FFFGGFEFFGGG7=FCDC9=,+3A+@D,8DFC+6DDF9@F;F6FFDD77F?*D::5;5::><7;:4?CEGD5=3*)1)9+++53*:>D9)*00*<4).)07+9))9C<5CBEE7C)+*(0>6)64@2>0*.064)91-2(5560607/*6)*-)5)-4)(*(()0+04)13*)),()-3,..(-.))6),(
@M02996:162:000000000-B87FG:1:1101:8510:5984 1:N:0:ACTGAGCG+GTAAGGAG
GCTACGGGTGGCAGCAGTGAGGAATATTGGTCAATGGGCGGAAGCCTGAACCAGCCAAGTCGCGTGAAGGAAGAAGGTATTATGTATTGTAAACTTCTTTAGCTGTGGAGCAATAACCCCTATGTATAGGGGGATGAGAGTACACAGAGAATAAGGATCGGCTAACTCCGTGCCAGCAGCCGCGGTCATACGGAGGATCCGAGCGTTATCCGGATTTATTGGGTTTAAAGGGTGGCCCAGCGGACGTTTACGGCAGTGGTGACATCGGGAGGCTCAACCTCTTCCTGCACATGGAACTGGG
+
-8,BCA)0:0)===8;===;;;;;CFDGGFEFDF,EFA;+@@CFGFGGFGFFGFEFFFED<FEF@FBECFBEFC,6CFFC9,FFBEA?EFAECFFEFGGFGGA9B:BFEFGCC,CFGFC?FEAFF,9CEFGGG>>CFCCFFGFFC3=DD,@EGFF8==FEE=DBEECGCE:7?35@3@@6CC@9>D**+,5,4)=C?*8ACGGAECBFAF7:<8B:*7+:1>;CA>6C4BC>?:()(()*,1-0())-914)(4(,,+*6(*)6))-3)(/7(.)3*(,(.*..)--,(()).())0))..
@M02996:162:000000000-B87FG:1:1101:8496:6001 1:N:0:ACTGAGCG+GTAAGGAG
CCTACGGGTGGCAGCAGTGAGGAATATTGGTCAATGGGCGGAAGCCTGAACCAGCCAAGTCGCGTGAAGGAAGAAGGTATTATGTATTGTAAACTTCTTTAGCTGTGGAGCAATAACCCCTATGTATAGGGGGATGAGAGTACACAGAGAATAAGGATCGGCTAACTCCGTGCCAGCAGCCGCGGTAATACGGAGGATCCGAGCGTTATCCGGATTTATTGGGTTTAAAGGGTGCGCAGGCGGCGCTTTAAGTCAGTGGTGAAATCGTGAGGCTCAACCTCATCCTGCCATTGATACTGGG
+
-8ACCDA5:0)========;;;CEFGGGGGGGGGGGGGGGGGGGGGGGGGFGGFFDFFGGGFGG@FGGGGGGGFFGGGGGGGGGFGGGGGGGFGGGGFFGGGGGFEFFFGGCFAFGGGGGGG?FGGGGGGGGGFGGFGGGGGGGGGGGGGGGGGGFFGGGGGGGGGGGGGGGGFGEFGGG>DE?CDDGFFGGGFGGFGGFGGGFGGFFFFGGGDFGC?CFCFFGE@FFAFGBF?FFFF@C>DB;9>5:9>DF<AFFAFGFBB?9>F?18:GFF65CFB???FA<<5<?BB4AA4)-16<?(
@M02996:162:000000000-B87FG:1:1101:8512:6009 1:N:0:ACTGAGCG+GTAAGGAG
CCTACGGGTGGCAGCAGTGAGGAATATTGGTCAATGGGCGGAAGCCTGAACCAGCCAAGTCGCGTGAAGGAAGAAGGTATTATGTATTGTAAACTTCTTTAGCTGTGGAGCAATAACCCCTATGTATAGGGGGATGAGAGTACACAGAGAATAAGGATCGGCTAACTCCGTGCCAGCAGCCGCGGTAATACGGAGGATCCGAGCGTTATCCGGATTTATTGGGTTTAAAGGGTGCGCAGGCGGCGCTTTAAGTCAGTGGTGAAATCGTGAGGCTCAACCTCATCCGGCCATTGATACTGGG
+
68ACCB85=0)====;===;;;;CFGGGGGGGGGGGGGGGGGEGGGGGGGFGGFEFFGGGGFFG@FEGGGGGFFFGGGGGGEGGGGGGGGGGGGGGGGFGGGEFFEGGGGGGGGGGGGGGGGFFGGGGGGGEEFGGGGGGGGGGGGGGGCFGGGGGGGGGGGGGGGGGGGGGGFGGGGGGGGBDGDDGGGGGGDGGFFGFGGGFGGFFFFGED>)C46:76CFDEFGGFFGEB:3<>FF>;C9)2)763<A@<DA2-AFFFFFF>>B,73<:62:E?1?047)6<((-445:<A:AB><:(
@M02996:162:000000000-B87FG:1:1101:14041:6015 1:N:0:ACTGAGCG+GTAAGGAG
GCTACGGGGGGCTGCAGTGGGGAATATTGGGCAATGGGCGCAAGCCTGACCCAGCAATGCCGCGGGAAGGAAGAAGGCTTGCGGGTTGTAAACTTCTTTTAAGTGGGACGACAATGACGGTACCACTTGAATAAGCTCCGGCTAACTACGTGCCAGCAGCCGCGGTAATACGTAGGGAGCAAGCGTTATCCGGATTTACTGGGTGTAAAGGGCGTGGAGGCGGGACAGCAAGTCAGATGTGAAAGCACGAGGCTCAACGTCGGGTCTGCATTTGAAACTGACGTTCTTGAGGGTTGGAGAG
+
-86?C@===5187889:::9978?,?99ECGDCC<?CFFB@C@CFC,AAFFBEE:BAFCD=>@=+>CCGGCFG@CCEF>,3:CCE>>F>BACB9;FGF;FGGG7@FCC=FGGGG9FFGGGEGFGGGG9?FGGGGGG9EGGGGGGGGCGGG@FFGFE:C7;C7:CE*>EF?GG7<FCEFC5FG7>E9*>*<DG=:5**:D4:CF);)9FF?FGC@5D)4CGDEECC5C72<5>6:<FF2826;<FBFFFGFF>4(4<BG*4:D09(7(./6*--:FFF>)6<@?((2(.665(4,(453,,2
@M02996:162:000000000-B87FG:1:1101:12176:6016 1:N:0:ACTGAGCG+GTAAGGAG
GCTACGGGGGGCTGCAGTGAGGAATATTGGTCAATGGGCGGAAGACTGAACCAGCCAAGTAGCGTGAAGGATGACGGCCCGATGGGTTGTAAACTTCTTTTATGCGGGAATAAAAAGGATTACGTGTAGGCTGTTGCATGTACCGCATGAATAAGGATCGGCTAATTCCGTGCGAGCAGCCGCGGTAATACGGAAGAGCCGAGCGTTATCCAGATGTATTGGGTTGAAAGGGAGCGTAGGCGGGCCGTTAAGTCAGTGGTCAAAGCGGGGGGCTCAACAAAACCAAGAGGTGGAGACCGGG
+
688?C?8950)6888::::::CC=5C,<EFE<?<A?C,B>CCDEFC,E=CB==A:B=DD:@A?>3>FCGGFFGC,3CFGG+@@>CGF:C@=;FGF9FB,D;@@FFFCCCE<<FFGGGGG7@FFG:FEGG,??=<?FGG;FGEGGGGG*BFG<FFFCC96:CC@EFC7@FC8CD*?>ECDCC<>@E7DG*AFGD@GEF*977>E>=)5>)8?C7=9*26*09@C/:)<C9FC;.36B9:5D)9-79))-/43=62<>-CF65@<AA<B;D(>>1(.39(,.(8(4((.((,)-3(,(.(-1,
@M02996:162:000000000-B87FG:1:1101:6392:6030 1:N:0:ACTGAGCG+GTAAGGAG
CCTACGGGAGGCAGCAGTGGGGAATATTGGGCAATGGGGGAAACCCTGACCCAGCAACGCCGCGTGAAGGAAGAAGGTCTTCGGATCGTAAACTTCTGTCCTAGGGGACGAGCAGAAGACGGTACCATAGGAGGAAGCCCCGGCTAACTACGTGCCAGCAGCCGCGGTAATACGTAGGGGGCAAGCGTTGTCCGGAATGATTGGGCGGAAAGGGCGCGTAGGCGGCTCGGTAAGGCTGGAGTGAAAGTCCTGCCTTCAAGGTGGGAATTGCTTTGGAGACTGTCGAGCTGGAGTGACGGAG
+
88BCCBDB>:)=========;868FFGGGFDGGGGGGGGGEGGGFGGGG<:EFFFFFGGGGGGGFGGGGGFGGGGGFGGGGGGGGG:FFFEGGGFGFGEFFGF,BFGGGGGGEEGGGGGCCG+FFCD,CAFFFGGGFGGGD:BF7CDC,>DE,FGC><CECDGGC;C/4;<@FC<9FGGGGC):;7D9CE32>5C/7*9*2:C>F4:).5CFGFED:4DG>G9<E3C<27DF6?)85:E><08@<@FDC>4?:1<4<GF<26439(4:)50)6<=:/(5:)?.4::>:6,44:.()*(-(-
@M02996:162:000000000-B87FG:1:1101:6406:6044 1:N:0:ACTGAGCG+GTAAGGAG
CCTACGGGAGGCAGCAGTGGGGAATATTGGGCAATGGGGGAAACCCTGACCCAGCAACGCCGCGTGAAGGAAGAAGGTCTTCGGATCGTAAACTTCTGTCCTAGGGGACGAGCAGAAGACGGTACCATAGGAGGACGACCCGGCTAACTACGTGCCAGCAGCCGCGGTAATACGTAGGGGGCAAGCGGTGTCGGGAATGAGTGGGCGTAAAGGGCGCGTAGGGGGCTCGATAAGTCTGGAGTGACAGTCCGGCCTTCAAGGTGGGAATGGCTTTGGAAACTGTCAAGTTGGAGGTCAGGAG
+
68BCC>DB:0)=========;888CFFGGFCGGFGGGGGG:CFGGGGGGG<FGFFAFGGGFGGGFGGDDFGGGGGGFGGGGGGGGD>FBFDF,5EFGGFGEGG,FEGGEGGGGG?4F<<AF:6>FFF,CAD>86=+@+@:4:8C:*4:>;FG3@C*?<F?8*>CBC?=EG@CC8595*A7:))0C<5):7*<*8*1)*2*02<@GF>58.*<::BGD0)7:C*C5)**-)*038<*)-?74*.@)*94C2(09>F5)9*):/(43(,7).53(.6<;)),)/--)).).6()4((()..(,
@M02996:162:000000000-B87FG:1:1101:25523:6056 1:N:0:ACTGAGCG+GTAAGGAG
CCTACGGGTGGCAGCAGTGGGGAATATTGCACAATGGGGGAAACCCTGATGCAGCGACGCCGCGTGGAGGAAGAAGGTCTTCGGATTGTAAACTCCTGTTGTTGGGGACGATAATGACGGTACCCAACAAGGAAGTGACGGCTAACTACGTGCCAGCAGCCGCGGTAAAACGTAGGTCACAAGCGTTGTCCGGAATTACTGGGGGTAAAGGGAGCGCAGGCGGAGATGCAAGTTGGAAGTGAAATCCATGGGCTCAACCCATGAACTGCTTTCAAAACTGTATCCCTTGAGTAGTGCAGAG
+
88CCCD))81);;=8====;;888EFGGGGGGGGGGGGGGFGGGGGGGGGGGGFGGFGGGGGEE@FGGGGGGGGGGGGGGGGGGGGGGGGGGGGGGGGFFGGGGGGGGGGGGEGGGGGGGGFGGGGFGGGGGEFFGGGFGGGGGGGGGGEGGGGGGGGGGGGGGGGGGGGGGFGGGGGGGGGFFGDGDGGGGGFGGFGGFGFC):CDFFFF=FE:D<1DD>GGGGFFDAFGFFDFFFBFG8C<9486>747FBFFF?CGFFF<ADB9<?9CAF9=09:5><=9AA?FB?<::496:B<9<<
@M02996:162:000000000-B87FG:1:1101:13157:6062 1:N:0:ACTGAGCG+GTAAGGAG
GCTACGGGTGGCTGCAGTGGGGAATATTGGGCAATGGGCGCAAGCCTGACCCAGCAATGCCGCGTGAAGGAAGAAGGCTTTCGGGTTGTAAACTTCTTTTAAGTGGGACGACAATGACGGTACCACTTGAATAAGCTCCGGCTAACTACGTGCCAGCAGCCGCGGGAATACGTAGGGAGCAAGCGTTATCCGGATTTACTGGGTGTAAAGGGCGTGTAGGCGGGACAGCAAGTCAGATGGGAAAGCACGAGGCGCAACGTCGGGGCTGCATGGGAAACTGACGGTCTTGAGTGGTGGAGAG
+
88ABC?=5=00==8=;;==;;8@@6C,6CCFEC@@CCDEB@CEEFF,CACCEEA:EAFCEC@8@+8CCFFCFGCFFFGB9,AFCDB4C,AADEEGGG9,EFFF,9CCCEFGFGGDGGGGGGGGFGGG?CFGFDFFG=DGGGGEFGGFFGG8DGGGCDGC3@9BEG5@ECBDC9BEEEFC*=8;6C8:D*CFGDF**2CG@:DG;:2AFFCFG9B5C*3CFFED7:3C*3<CF2-:@2)9*4<38<5?1C?>>91>>FE)-3@(709(408*-(-8<:74<<9:(4(()665.4(-4>B632
@M02996:162:000000000-B87FG:1:1101:25972:6065 1:N:0:ACTGAGCG+GTAAGGAG
CCTACGGGTGGCAGCAGTGGGGAATATTGCGCAATGGGCGAAAGCCTGACGCAGCGACGCCGCGTGAGGGATGAAGGTCTTCGGATCGTAAACCTCTGTCAGAAGGGAAGAACGTGCATCGTGCCAATCAGCGGTGCAGTGACGGTACCTTCAAAGGAAGCACCGGCTAACTCCGTGCCAGCAGCCGCGGTAATACGGAGGGTGCAAGCGTTAATCGGAATTACTGGGCGTAAAGCGCATGTAGGCTGTACGGTAAGTCAGTGGTGAAATCCCTGGGCTCAACCTGGGAACTGCCATTGAA
+
68A?CAA551)=;=8====;;88B<FEFGGGFGDGGGGFFFFGGFGGGGGGGGGGGEGGGGGFC@FGFGGGGGGGGGGGGGGGGGGGGGGGGGGGGGGFGGGFGFGGFGGGDDFGGGGGGGGGGG9@@FGGGGGGGGGGGGG9FGGGGGGGGGFGGGGGGGGDBCCGCGGGGCFGGGGCFGGFFFGGGGG3=8FGGFGDDGGGFECBF>E/A3FFGG?*C>G?CEFGGBB)7?B<FBBBD<:<FB4).26<@B1<BBG:>>FA?4<A<4422.3?FF036<?:1>BF845()3<::F<>).
@M02996:162:000000000-B87FG:1:1101:25949:6074 1:N:0:ACTGAGCG+GTAAGGAG
CCTACGGGTGGCAGCAGTGGGGAATATTGCGCAATGGGCGAAAGCCTGACGCAGCGACGCCGCGTGAGGGATGAAGGTCTTCGGATCGTAAACCTCTGTCAGAAGGGAAGAACGTGCATCGTGCCAATCAGCGGTGCAGTGACGGTACCTTCAAAGGAAGCACCGGCTAACTCCGTGCCAGCAGCCGCGGTAATACGGAGGGTGCAAGCGTTAATCGGAATTACTGGGCGTAAAGCGCATGTAGGCTGTACGGTAAGTCAGTGGTGAAATCCCTGGGCTCAACCTGGGAACTGCCATTGAA
+
68BCCA55=1)=;======;;888CFDFGGGGGGGGGGGFGGGGGGGGGGGGGFEGEGGGGGGE@FGGGGGGGGGGFGGGGGGGGGGGGGGGGGGGGGFGGGGGGGGGGGGFGGGGGGGGGG?FFD@DFFCDG@EGDDCGGGGF@CGEGGGGGGGGGGGGGGGGGGGGEFGFFFEGGEG?CFFFFGDDDG5:CFFEFGGFGC5@EFFBFE3CDFFDGFGG3CGFGFEF?>1<<FFFFFBC82)14=?:05<:>??FFGGDF84:5:AB*.::?B4CF608?FFF:4:4,.(.444384).6
@M02996:162:000000000-B87FG:1:1101:22830:6084 1:N:0:ACTGAGCG+GTAAGGAG
GCTACGGGTGGCTGCAGTGGGGAATATTGGGCAATGGGGGGAACCCTGACCCAGCAACGCCGCGTGGAGGAAGAAGGTCTTCGGATCGTAAACTCCTGTCCTAAGGGAAGAGAAGAAGACTGTACCTGAGGAGGAAGCCCCGGCTAACTACGTGCCAGCAGCCGCGGTAATACGTAGGGGGCGAGCGTTGTCCGGAATGAGTGGGCGGAAAGGGCGCGTAGGGGGCCCGTTAAGTCTGAAGTGAAAGTCCTGGCTTCAAGGTGGGAATGGCTTTGGGGACTGACGGGCTGGAGTGGAGGAG
+
-88AC@>5>0)==8=;;==;;@8@CE,EEFGCC<CCDFDDDGDFGGCECEB=EABECFEGCCCB+@FEGGEFGFFFFFGF9CGGE@CF,>ECFFGGGF3DFAFGCFFFFGGB?FFFGGGGGGCFFGG,?FGGGGGGGGGGGEGF*=CF9CGG=FCGFGGG:<;EEGG?EEFGGG+0A=DDDD:>E>D)/:1:<>GCF7FF*0<@D<B)<7>CFFDDD>3CEG*>GECD9)*8:B)1):/C5*.1:9B);4)17:(,4EGA)1.:><?0/52((.9<)(-4(73:?>;0(,-(4(.(043(,
@M02996:162:000000000-B87FG:1:1101:25971:6090 1:N:0:ACTGAGCG+GTAAGGAG
CCTACGGGTGGCAGCAGTGGGGAATATTGCGCAATGGGCGAAAGCCTGACGCAGCGACGCCGCGTGAGGGATGAAGGTCTTCGGATCGTAAACCTCTGTCAGAAGGGAAGAACGTGCATCGTGCCAATCAGCGGTGCAGTGACGGTACCTTCAAAGGAAGCACCGGCTAACTCCGTGCCAGCAGCCGCGGTAATACGGAGGGTGCAAGCGTTAATCGGAATTACTGGGCGTAAAGCGCATGTAGGCTGTACGGTAAGTCAGTGGTGAAATCCCTGGGCTCAACCTGGGAACTGCCATTGAA
+
8ACCCF5001)==88=;==;;888CFGFFGGGGGGGGGGEGGGGGGGEFGGGCCFGGGGGGGGGFGEFGGGDGGGGGGGGGGGGGGGCFFEFFGGGGGFGEG9F8FGGGDGGGGGGGFAFGGFDG,@FGGG8EFE7C;,E8@EFGECEGFGFG,E;>CF,,7EGG5C8EGGGGEGFGCFGGGFFGGGGGDDG*12A3D*7/9EFGC?*.31CDFFGGF*5>GEGC6<5<BD3614B9>)*1?)15F4(*)-<9?0:?FGAAF<1ABDFF<D(586C310:?F?443(48(-222:>FAA9:
@M02996:162:000000000-B87FG:1:1101:12654:6129 1:N:0:ACTGAGCG+GTAAGGAG
GCTACGGGAGGCTGCAGTGGGGAATATTGCGCAATGGGCGAAAGCCTGACGCAGCAACGCCGCGTGCGGGATGGAGGCCCTCGGGGTGTAAACCGCTGTCAGCAGGGAAGAACACTGACGGTACCGGCAGAAGAAGCCCCGGCGAACGACGTGCCAGCAGCGGCGGTAAGACGGAGGGGGCGAGCGTAATCCGGAGCAAGGGGGGGTAAAGCGCGCGGAGGGGGCACCCGAAGCGGGACGCCGAAGCCAGGGGCTCAACCACCGGCCGGGCCCCGAACGGGGGGGCACGGGTGGGGGAGGG
+
-88?CA>A8:)=6;=;;=;;;78@;,<CEFEGD@B@CD,@:@B:FE<EDC@FEC@EEGEF:@F>6>8>FDE+B7=E::BF<<FCE+@F4?BCEGCEF78C?DFGDFDFFEGG@>F3FD7FGCFFC+83CFFGDGGGD:DGCEG<FG518*34*<BC:38:=)1/?8*::0<6C*;:85=51755*1)**/2+171/)*9)*1CB*<7>F*0+9553D()10*:12)**,)10976@BB))()(04)).911:22(-5CF:4:(,,(-4:>)43,)*)(-4051>F0((-39-(((-0(-29
@M02996:162:000000000-B87FG:1:1101:9492:6132 1:N:0:ACTGAGCG+GTAAGGAG
GCTACGGGAGGCTGCAGTGGGGAATCTTCCGCAATGGGCGAAAGCCTGACGGAGCGACGCCGCGTGAGTGAAGAAGGTCTTCGGACCGGAAAGCTCTTTTGTTAGAGGCGAAAGGCTGAAGTAGGAAATGACTTCAGTAAGACGGTATATAACGAAGAAGCCACGGCTAACTACGGGCCAGCAGCCGCGGGAAGACGGAGGGGGCGAGCGGTGTCCGGAAGAATTGGGCGGAAAGGGAGGGCAGGCGGAAGGACAAGCCAGATGGGAAAGTGCGGGGGTGACCCCCGGGACGGAGCTGGAA
+
-68?@:18010=;;=6;;;6;78@6C;9FEGD@::CACC@BCCDFF8EEFD:@F::BFBC+>>>+8BCCE?EE<EEFAFCB,B=48@F+4>:<<7E?,,AC44C,8AC@FEEEGF8>DFCF,@FFFEF=FEF,@,EE@FCF;FGGC8*7,>@EFE>:C9C,;DDECE/AB:,=2?*=:=7=9A;38<)5E3CC)2*;*97C):>*9BF>>5:C)9FD>5D)*0039CC:DDFFF<F:3>)-1-7407>)79B:0:1:5*.37))).8B@8*--,7C>(-(,)611060-(--2:(().34,
@M02996:162:000000000-B87FG:1:1101:22089:6162 1:N:0:ACTGAGCG+GTAAGGAG
ACTACGGGGGGCTGCAGTGAGGAATATTGGTCAATGGACGGAAGTCTGAACCAGCCATGCCGCGTGAAGGAAGAAGGCCCTATGGGTTGTAAACTTCTTTTGCCACAGAGTAATAAGGGTCGTGCGCGGCCTGATGAGAGTATGTGGCGAATAAGCATCGGCTAACTCCGTGCCAGCAGCCGCGGTAATACGGAGGATGCAAGCGTTATCCGGATTTATTGGGTTTAAAGGGTGCGTAGGCGGACGCGTAAGTCAGCGGTGAAATATCCCGGCTCAACCGGGAGGCTGCCGTTGAGACTGG
+
88ABC?=>:5)88889::::::CECEEEDFE?DFFAFFFCDFDEEFAEFGFFFABBEFDFFEFB8@FFFFFFFFF3DFGG@GEDFG@:@@@DFGGCFF9FGGGGF,@CFF@BF@FGGGG5CF:FFGGGGGGCCF<CFGGGEGDF7BEGGGGDGGGGC:<CCG@EGGFGGECFGGGFGGF=CCB;ECCGCGGGGFGGF4CFFGGFEDDF5@FGCD<**67>BFG7:)<CBFGFFFFFBB>DDG>>BFDF79BF.69AFGG17@?F9<6<=:DFF0>FF??;BB(742(44343,48(02)4(
@M02996:162:000000000-B87FG:1:1101:8309:6216 1:N:0:ACTGAGCG+GTAAGGAG
CCTACGGGTGGCAGCAGCTAAGAATATTCCGCAATGGACGAAAGTCTGACGGAGCGACGCCGCGTGGATGATGAAGGCCGGAAGGTTGTAAAATCCTTTTATAACTGAGGAATAAGTAAGGTGAGAGAAACGCCTTATGGTGACTGTAGGTTATGAATAAGCAACGGCTAATTACGTGCCAGCAGCCGCGGTAACACGTAAGTTGCGAGCGTTGTTCGGAATTATTGGGCGTAAAGGGCATGTAGGCGGTTTTGCAAGCTTGGTGTGAAATCCCGGGGCTTAACTCCGAAATTGCGTTATG
+
6ACCC>A5=)0;;==;=,=;<;;CEFGGFGGGGGGGGGGGGGGECFGGGGGCBFFEEGGGGGGGFFCCGGGGGGGGGGGGGEGGGFGFGGGGGFDFGGGGGGGGGGGGFGG<FGGGFGGGGFFFGFGGGGGGGGGCFCFGGGGG@CFCDDGGGFGGGAFFFGGGCEEGGG6FFGFD8EGGG??>FFF?8ECECFFFFGF;FGFAF=:>>)/CC=BFG:GDFGGCF?GGFFG>;B09<:B<0D)*616-5-3)4:?B<:C:4??2221<F<F9>)08)3(-4F92)47-(-,354467(((.
@M02996:162:000000000-B87FG:1:1101:11030:6221 1:N:0:ACTGAGCG+GTAAGGAG
ACTACGGGCGGCAGCAGTAAGGAGGTTTCGGCAATGGGGGAAACCCGGACCGAGCAACGCCGCGGGAGCGATGACGGCCCGATGGGTGGGAAAGCTCTGTTGTGAGGGACGAATGATTTCGCGAGGAAAGGAGCGAGATGTGACGGTACCTCACCAGAAAGCCACGGCTAACTACGTGCCAGCAGCCGCGGGAATACGTAGGGGGCAAGCGGAAGCCGGAAGAAGTGGGCGGAAAGAGGGAGCAGGCGGCAAGATAAGATGGAAGTGAAAGCGGAGGGCTCAACGCTATACAGCTGCGAAA
+
886AC?=8))18878;;<;<<;;@,,;@C@C+@:,CA@@CCCEFFE+@B=:6=B4@CFE=+7@>+6@=>>:BBD,8@=FE+@+8<F3+8+<>:CF,@,@FFF3C=FA@><E@>,>>23@3CC*<CC7FF7;CE<EEEC@,53BFCEC>*<9EGGE9CEFF:98A8:5E5;FF*02:*22*00)78<*>DCD:8)*<@5*/19*8=9BFF)1*)0)9*-79.**2+9<C8)9.7,3>::>D?G637:)-7(-)4<)).?*.)048?55:/5C83(02.1,,(1<<(-(,())--)44)476(
@M02996:162:000000000-B87FG:1:1101:11040:6240 1:N:0:ACTGAGCG+GTAAGGAG
ACTACGGGCGGCAGCAGTAAGGAGTTTTCGGCAATGGGGGAAACCCTGACCGAGCAACGCCGCGTGAGCGATGACGGCCCTATGGGTTGTAAAGCTCTGTTGTGAGGGACGAATGATTTCGCTAGGAAATGAGCGAGATTTGACGGTACCTCACCAGAAAGCCACGGCTAACTACGGGCCAGCAGCCGCGGGAATACGTAGGTGGCAAGCGTGATCCGGAATGATTGGGCGGAAAGAGGGAGCAGGCGGCAAGATAAGGTGGAAGTGAAAGCGTAGGGCGCAACCCTGAACAGCTTCGAAA
+
-88?CB1:)118888;;<;<<;;@6,;@ECFFECECFFDEECCFGG?EDEF@E@@CEGEGFBCB4>FEGEEEEEBCFFGG+ABEFGA+@+AADFFDF<FFGGGGFGFDBFGCF,FF;<,@FG:CFGGGG,EFEFGGGG7?@;DGGGCGGGGGGGGCBEDGCDFGGGGGCCGGGF?:*1=:CC5?CFGGGGG*/8*AFF29<D<@DFFFF>G1*84DC2C18*+*+9C<?>D)4;B@BF>92>().8)4C27)3(.64C*6(.-5?)<2=)214,.:.2(,-82024(((.(.,().*-,23
@M02996:162:000000000-B87FG:1:1101:14243:6245 1:N:0:ACTGAGCG+GTAAGGAG
GCTACGGGAGGCTGCAGTGAGGAATATTGGTCAATGGACGGAAGTCTGAACCAGCCAAGTCGCGTGAAGGATGAAGGTATTATGTATTGTAAACTTCGTTAGCAGTGGAGTAAGACGGGGCTCGCGATCCCTGATGCAAGTACACTGAGAATAAGGATCGGCTAACTCCGTGCCAGCAGCCGCGGTAATACGGAGGAGCCGAGCGTTATCCGGATTGAGTGGGTTTAAAGGGTGCGCAGACGGCTGTTTAAGTCAGGGGTTAACTCGTGACGCGCAACGCCAGCCCGCCATGGATACTGGG
+
-8,A@:5@=:1==;=====;=;;;;C9CECFEDEEACCF@@E@@EE<EFGGGGEC@CFDCFB@B+@CDFFFGECCECBF@9AFE6C<EBFFFEFGEF,,BFFGFFCAA=EAAC,C,@FGG+>FGGGC@FGGDF=EEGGGGDFGFFEFGGGGFFGDCD8FCCDDC>EAGGC4ADF7CFFCFFDEBG@7?7CCB>9CG5*9BDGGFGD385@CEG>):*/0;FBC8*060.9CB4?(0(27),12)(08)*.)=)-.5(:D:(76))--474*48(8*79>((.(4(3,3((().)).9<:.(
@M02996:162:000000000-B87FG:1:1101:8129:6275 1:N:0:ACTGAGCG+GTAAGGAG
CCTACGGGGGGCTGCAGTGAGGAATATTGGTCAATGGACGGAAGTCTGAACCAGCCAAGTCGCGTGAAGGATGAAGGTATTATGTATTGTAAACTTCTTTAGCAGTGGAGTAATAAGGGGATCGTGATCCCCGATGCAAGTACACTGAGAATAAGGATAGGCTAACTCCGTGCCAGCAGCCGCGGTAATACGGAGGATCCGAGCGTTATCCGGATTTATTGGGTTTAAAGGGTGCGAAGGCGGCTTTTTAAGTCAGTGGTTAAATCGAGACGCTCAACGTCATCCAGCCATGTAGACTGGG
+
68BCC>D958)8888::::9:::CF,FGFEFGGFGGGCFCDGGG?FGGG9-BFFF7E,B:EFCFFFF<<DFDFBDDFFDFGFFG<=9<,:FFCFGFC,>FAGGGG,@<,@3>FFFGGFFG7E:FGGG:BD>*:FEDGGGGGGG@FFGGGGGG9FCFF9+?>C>CC6:@+;3C5E76:;CD*1=7*/9CF?7C=@=C5C4<F553?7:>@?0:D:)9*6>C?65>556*-9758635(,7301,.45).*34B)644)AFA(944>>0(0,/8937:6234(7(-.).4(..).)-)/),(,
@M02996:162:000000000-B87FG:1:1101:18955:6276 1:N:0:ACTGAGCG+GTAAGGAG
CCTACGGGGGGCAGCAGTGGGGAATATTGGGCAATGGGCGCAAGCCTGACCCAGCAATGCCGCGTGAAGGAAGAAGGCTTTCGGGTTGTAAACTTCTTTTAAGTGGGACGACAATGACGGTACCACTGGAATAAGCTCCGGCTAACTACGTGCCAGCAGCCGCGGTAATACGTAGGGAGCAAGCGTTATCCGGATTTACTGGGTGTAAAGGGCGGGTAGGCGGGACAGCAAGTCAGAGGGGAAAGCACGAGGCTCAACGTCGGGGCGGCATTTGAAACGGACGTTCTTGAGGGTGGGAGAG
+
-88BC?)01))8888::<:::@?C<EAEEFGFDF<?CFFCCCDEGG8AEFFFFEBFEEBFF>@B+>CEGGFGGFFFFG><,@FDDC@F8DACFFFFFB;FFGG7@FFFCGGGGG,FGGGGGGGGGGG,=FFCCGGG@FGGGGDGGGGGGGFGGGGDCF<;;<:EG:CGGGGGCFGEEFECEF:7C599CFGGDF5;*?F=:DG7;)9BF?GE3@)>/49DFEEDGEF38>CF<>4?))0*-9:7:798D:BD9(4<4:3,,<96(3(3)-)))6=98>(-1)4--4()6<:(4(,4>:1(-
@M02996:162:000000000-B87FG:1:1101:8123:6294 1:N:0:ACTGAGCG+GTAAGGAG
CCTACGGGGGGCTGCAGTGAGGAATATTGGTCAATGGACGGAAGTCTGAACCAGCCAAGTCGCGTGAAGGATGAAGGTATTATGTATTGTAAACTTCTTTAGCAGTGGAGTAATAAGGGGATCGTGATCCCCGATGCAAGTACACTGAGAATAAGGATCGGCTAACTCCGTGCCAGCAGCCGCGGTAATACGGAGGATCCGAGCGTTATCCGGATTTATTGGGTTTAAAGGGTGCGCAGGCGGCTTTTTAAGTCAGTGGTTAAATCGTGACGCTCAACGTCATCACGCCATTGATACTGGG
+
8ACCC>>AA=)8888::::::::CFGGGGGGGGGGGGGGGGGGGGGGGGGGGGFFFGGGGGGGGFGGGGGGGGGFFGGGFGGGGGGGGGGGGGGGGGGGGGGGGGCFGGGGGGGGGGGGDFFGGGGGGGGGGGGGGGGFGGGGGGGGGGGGGGGGGGGFGGGGGGGGGGGGGGGGGGGGGGGFFGGGGGGGGGFGGFGGFGGG@GGFFFFGGGFFDGFGGFGGDGFGGFFF><BFEFFFC>G>>>;??C<>FFBDBAFFF?FBFFF??:89?3:>>?B<66:04-)84448ADAB4=<A?(
@M02996:162:000000000-B87FG:1:1101:8132:6309 1:N:0:ACTGAGCG+GTAAGGAG
CCTACGGGGGGCTGCAGTGAGGAATATTGGTCAATGGACGGAAGTCTGAACCAGCCAAGTCGCGTGAAGGATGAAGGTATTATGTATTGTAAACTTCTTTAGCAGTGGAGTAATAAGGGGATCGTGATCCCCGATGCAAGTACACTGAGAATAAGGATCGGCTAACTCCGTGCCAGCAGCCGCGGTAATACGGAGGATCCGAGCGTTATCCGGATGTATTGGGTTTAAAGGGTGCGCAGGCGGCTTTTTAAGTCAGTGGTTAAATCGTGACGCTCAACGCCATCACGCCATTGATACTGGG
+
88ACCEFBB1)8888::::::::CEFGFGFGCEGGGGGGEEGEGGGGGGGGFGFGFGGGGGGGG=FEFGGGGGGDFFFFGGDGGDFFGGGFFGGGGGGGGGGGGG=FGGGCFGGGGGGGGFEGGGGGFGCGGGGGGGGGGGGGFGGGGGGGGGFGGGGGGGGGGGG7FFGGGGCCGGGGGGGFFCDGGFGF>CBGGEFFF55CBGGFDFFGGGBE)9>*:?FGDGBGG)8>BFFFFBBFC9<9<9<;<=BBFFFAB2FGF?FFA>AB?>27803BE?:((,01(,),3?;(664))14:5(
@M02996:162:000000000-B87FG:1:1101:22857:6331 1:N:0:ACTGAGCG+GTAAGGAG
ACTACGGGAGGCAGCAGTGGGGAATATTGGACAATGGGCGAAAGCCTGATCCAGCGACGCCGCGTGAGTGAAGAAGTATTTCGGTATGTAAAGCTCTATCAGCAGGGAAGAAAATGACGGTACCTGACTAAGAAGCACCGGCTAAATACGTGCCAGCAGCCGCGGTAATACGTATGGTGCAAGCGTTATCCGGATTTACTGGGCGTAAAGGGAGCGTAGGCGGCTTGGCAAGCCAGAAGGGAAAACCCGGGGCTCAACCCCGGGGATTGCTGTTGGAACGGGTGAGCTAGAGTGTCGGGGG
+
68ACCA==50)====;====;88@FF<EDFGECEEDFFFEEDEEGGFFGDFFGACBCFEFFCFC8>BCCEEFGGGG5C@F<FGD4BFF9@EFCFGGGG9FGGGGFGGDFGGEGGEGGGGGGGGGGGGGEGFGGGGGGGGGGGDGGFAFGGGGGGGC:FD@D>EEG:CGGGGG;D9=F,<DFFF?EC5DCGGGGF=3;FDF@FGF=1:BFFGGFADGC:DDFEEC/>CC:?DF::BF0<F4498FB5>?GF>:7(4?BFC:FFBBF9((<22)6)9>/..(4)-4:?(4>52<).:)04(3(
@M02996:162:000000000-B87FG:1:1101:14283:6342 1:N:0:ACTGAGCG+GTAAGGAG
ACTACGGGGGGCTGCAGTAGGGAATATTGCACAATGGGGGAAACCCTGATGCAGCAACGCCACGGGTGGGAAGAAGCATTTCGGGGTGTAAACCACTGGCGTGAAGGAATAATGCTGGACCTCGGTCCAGTTGAATGTACTTTGAAAGGAAGCACCGGCAAACTGCGTGCCAGCAGCCGCGGGAATACGAGGGGCGCAAGCGGTGTTCGGAATCACTGGGCGGAAAGGGAGCGCAGGCGGAGAGGCAAGCGGGCTGGACAATCCCGGGGCCGAACCCCGGACCGGCAGACCGGACGGGTGG
+
88ACCB=A50)8888::::<:8:EFF<CCFGFC@,?=CDCFEFEFG8EE<D<FA:BCFEF=CF>+=+8@CEFEEFF@DC9,@FD+@3@*7=CBEGG7F,@F5CFGGFCA,@<,CFFFGGGGCEGG<BCCG+>CFF9?BCGF++?FFGGGGGGGGFC:*1:?<C++3:/:*CGCCEFFGE::C)8:5CFFFGGD>CEBGGFGG*0:1.78>CC*9@6:.2<4C*775AD<@D570(7(()79C0)4<51C<<>991<(:7::15:)43750C(437*7(49>)9(--(,,,,7(((-7(,-(
@M02996:162:000000000-B87FG:1:1101:20508:6346 1:N:0:ACTGAGCG+GTAAGGAG
ACTACGGGGGGCAGCAGTGGGGAATATTGGGCAATGGGCGCAAGCCGGACCCAGCAATGCCGCGGGAAGGAAGAAGGCTTTCGGGTTGGAAACTTCTTTTAAGGGGGACGACAAGGACGGTACCACTGGAATAAGCTCCGGCTAACTACGTGCCAGCAGCCGCGGTAATACGTAGGGAGCAAGCGTTATCCGGATTTACTGGGGGGAAAGGGCGGGGAGGCGGGACAGCAAGTCAGATGGGAAAGCACGAGGCTCAACTGCGGGTCTGCAGTTGAAACTGACGTTCTTGAGTGGTGGAGAG
+
-8ACCD==:))8888::<:::88?FFA,ACEEAD=?CCBBCECCFG+=FFGCCA:DC<=DB=6>+>FEGD,<CEAEFGD88=CDGF>F*>CCFFGGGD@FGGG9<CCE<CGGGG+FGGGGEGGGGGG+;FGFFFFF+<FEGG5CGGCFGG8FGGF?;C<;A7:CG/CEGFGG7@ECC?C=FF>8CC*>1?FGGF5/=FF4:9C)8)77>:FD7@)7)-<D5:CCCDG3<FCF-6.84>4*.987:5?BG?>D9.,5360(.82;(7,4@>*.)6@F43)9<??-(4(6<>>BA(:6@61(1
@M02996:162:000000000-B87FG:1:1101:18997:6351 1:N:0:ACTGAGCG+GTAAGGAG
ACTACGGGTGGCAGCAGTGGGGAATATTGGACAATGGGGGCAACCCTGATCCAGCGACGCCGCGTGAGTGAAGAAGTATTTCGGGATGTAAAGCTCTATCAGTAGGGAAGAAAAATGACAGTACCTAACGAAGAAGCCCCGGCGAACTACGTGCCAGCAGCCGCGGTAAGACGGAGGGGGCAAGCGTTATCCGGATTGACGGGGGGGAAAGGGAGCGCAGGGGGGGAGGCAAGGCAGATGGGAAAGCCCGGGGCCCAACCCCGGGACGGCAATGGAAAAGGGCTGGCCAGAGGGTCGGAGG
+
-8ACCD>580)========;;@BFGG9@ECFFCFACCDDDCCCFGGCCF@CE@EC@CFEFFB>>+8CC<CCEFGFF,CACAFFD+@7F9@DDCFBFEC,CFF9F?EDCEGGFGGG<EFFFF,FGG,CFF+@CEGGGFGGGGEG:FGG,@DE:@@><:DCCFDE:FG4?E,??C6?=EDDC5C553C9*9*:@8<:*.*9BGGGF:C)8@:FGDFD3C(/C@559*5/79577:0()-,9C)14;:>)8/7>>64(3:C*:?)-39>96>09((,/09<(,-)-((4-(,3((,13(79120
@M02996:162:000000000-B87FG:1:1101:10647:6362 1:N:0:ACTGAGCG+GTAAGGAG
ACTACGGGTGGCAGCAGTGGGGAATATTGGGCAATGGGCGCAAGCCTGACCCAGCAACGCCGCGTGAATGAAGAAGGTTTTCGGATTGTAAAGTTCTGTGAGGGGGGACGAAGAAAGTGACGGTACCCCAAGAGCAAGTCCCGGCTAACGACGTGCCAGCAGCCGCGGTAATACGGAGGTGACAAGCGTTGGCCGGAAGGACGGGGCGGAAAGGGGGCGTAGGTGGAAAGGAAAGTTAGGGGAGAAATTCCAATGCTAAACAAGGGAGAACCGACAAAGGCTTCAATAACATAGTGAAGGG
+
-8ACCD@):0)========;;88@FFCEEFEECEEDFFCB@BC@FG8EDCFFFA:6CFEFF@@>+@C6CECFFEFFG::54EFC:+BE9A?B?<:FFF5:F,AB:FEF@FGGGGGGG<FFGGG1CFGGGGGGGFCGGC?:+?EDE@CFG8C?828/:E78ADF:ECEE7?*0:FG585/11:)90CD97*9*+0>EEG)70**5/977))1:/>./>091.27027*05)15:08@4AF*()-.,.9)*--*)-5:)+2-54:(.,24)(*.(4;*>(((()(()6)6))).).6<*657(
@M02996:162:000000000-B87FG:1:1101:27296:6362 1:N:0:ACTGAGCG+GGAAGGAG
CCTACGGGAGGCTGCAGTGAGGAATATTGGGAAAGGGGAGAGAGAGGGAAAAAGCCAAGGAGAGGGAGGGAGGAAGGAAAGAAGGGGGGGAAAAGGAGGGGGTGGGGGAAGAAAGGAGAGGAAGGGGAGGAGGGGGGAGGGAGGGGGCGAAGAAGGAGAGGAGAAGGAAGGGCGAGAAGGAGAGGGAAGAAGGAAGAGGGGAGGGGGAGAAGGAGGGAGGGGGGGGAAAGGGAGAGTAGGAGGAAGGGGAAGGGGGGGGGGAAAGGGAAGGGGAGAAAAGGGGAAGGAAGGTGTTAGGGAG
+
68BCCD8881)===8;=====;;CFGGGFF<,,,;<:C+788,@6,868C-,,4:C88@6,@988::@>C78:76::6,6:4,94:4734*++2,4288885:8*/8>552086:>881*202888:8>C2188C8**2888**1///8/5**++**212822**220021//*//**7*010081**1002=468505.755)/10..)*0550/71/558=5/55*(5<5,2,)5A4*,71.(0.371(0-(-,(/5(()(((,,()251((.*)((.-51((-1((.(,()-)*,(.-
@M02996:162:000000000-B87FG:1:1101:27277:6364 1:N:0:ACTGAGCG+GGAAGGAG
CCTACGGGAGGCTGCAGTGAGGAATATTGGGGAAGGGGGGAGAGAAGGAAAGAGCCAAGGAGAGGGAGGGAGGAAGGAGAGACGGGGGGGAAAAAGAGGGGGTGGGGGAAGAAAGGAGAAGAAGGGGAGGAGGGGGAAGGGAGGGGGCGAATAAGAAGAGGAGAAGGAAGGGAGAGGAGAAGAGGGAAAAAGGAAGAGGGGAGAGGGAGAAGGAGGGAGGGGGGGGAAAGGGAGGGTAGGAGGAGGGGGAAGGGGGGGGGGAAAGGGAAGGGAGGAAAAGGGGAAGGAGGGTGTTAAGGAG
+
8ACCCB@=)1)====;==;;=;,CFGGGFF8+,,8::@+477+=4,,BBE-,,4:B8A=8,=4484:=7C78:7,::,,,8+B=@C:58:5+5,/2*2//8*:8288>58;888<88C/02032/8>88C22/:/8/*2*:8**/28:*//:*++++32:82;*6;78*2*/1*//**1/22)081/***1185*85255/55015757)00550571//585/15/515C5,,(0-:3*)*2)(..,)((5,(-,(//-()((.((()-51(,)*)((,(.1(((1,,,(,(((-/.,,.
@M02996:162:000000000-B87FG:1:1101:14291:6366 1:N:0:ACTGAGCG+GTAAGGAG
GCTACGGGGGGCTGCAGTAGGGAATATTGCACAATGGGGGAAACCCTGATGCAGCAACGCCACGTGGGGGAAGAAGCATTTCGGTGTGTAAACCACTGTCGTGAAGGAATAATGCTGGACCTCGGGCCAGTTGAATGTACTGTGAAAGGAAGCACCGGCAAACTGCGTGCCAGCAGCCGCGGGAATACGAGGGGTGCAAGCGTTGTTCGGAATCACTGGGCGGAAAGGGAGCGCAGGCGGAGAGGCAAGCGGGCGGGACAAGCCCGGGGCCGAACCCCGGACCGGCAGACCGGACGGTGG
+
-8ACCB1=)1)8888::::<:8:CFE,CEFGGGC??CDDDCEFFGG8EFBBEFEBBCFEGE@F>3B+:CDEGEEFGFGCC,FFD3@@F,@CEFGGGGF3@F>FGFGFCE,?C@FGFGGGGGCFFF*CGGG<FAFF+B9CGF+4CCGGGGGGGGGG=BCCEECF++<C*:8CCGFGFGFCCC5)7?CGGGGGGDB*:BGFFCD*02109@5>C/7@G7.<CFE5DEEG<:FD:>>>>BBF<(/().558<(3>(-(4(276:)41:>;BD>D6>9>858B>0790390((.(,11(,7-,3
@M02996:162:000000000-B87FG:1:1101:13698:6367 1:N:0:ACTGAGCG+GTAAGGAG
GCTACGGGTGGCAGCAGTGAGGAATATTGGTCAATGGGCGGAAGACTGAACCAGCCAAGTCGCGTGCAGGAAGACGGTCCTATGGATTGTAAACTGCTTTTGTACGGGAATAAAGTGCGGGACGTGTCCCGTGTGGAATGTACCGTAAGAATAAGGGTCGGCTAACTCCGTGCCAGCAGCCGCGGTAATACGGAGGACCCGAGCGTTAGCCGGATGGATTGGGTTTAAAGGGGGCGCAGGCGGAGGATGAAGTCAGCGGTGAAATTCTCAGGCTCAACATGAGAACGGCCATGGTGACGGG
+
88ACCA==80)====;===;;;;CFF@@ECCC@A,CC,C@@EDD,C,C@ECCEA:CAFE,:@8@6@BDFFCFFD9?B8CFC@ECEF9:BA?CCFFFG,,CFEBF9FCD6C4=FGG5EFFGGGGGGGGGFGEA+@DEGG9DFEFGG8DEGGG9EGCDC@+>CC@CFGAEGB>CDFFFFFDC97?>E9?D7EFGDBEGFCDDCDGDE935)7CE<87)*.*:8CC12)<7<FDE(4(04>DC>D6)-0.(*549)--62ED07F?>))))*.*4:()<1(.(.154:4,4(4(..2--8:324
@M02996:162:000000000-B87FG:1:1101:27116:6367 1:N:0:ACTGAGCG+GGAAGGAG
CCTACGGGAGGCTGCAGTGGGGAATATTGGGAAAGGGAGGAAAGGCGGACAAAGCGACGAAGAGGGAAAGAAGAAGGAGGGAGGGGAGGAAAGGGAGGGGAGGAGGGAAGAAGGAAGGGAAGGGAGAGCAGGAAGAAGCCACGGAGAACGACGGGGAAGAAGAAGAGGGAAGAAGGAGGGGGAGAGAGGGGGAAGGAAGGAAGGGGAGGAAAGGGAAAGGAGGAGGGGGGGGAAGCCGGGAGGAAAAGGAGGAGGGGGAAGAGGGGGAGGGAGGGGGGAGGGAGAGAAGGGTGTGGGGGAG
+
8ACCCF=5=11====;====;88BFFGGFFC,,,;<@<@C8,,,;;+@FG+,:ACFEGC8668:6::8,9,<=88AC9:,444::6468+,,=4868=CE33+38:@78=<<CD:<A<C785:<7+46@76:87687>:F,,4:54*6>:*=:***1*14+8244528775:52</87=CCC058<171151*018)*255*2585057)*67::1*./*./5*2.//-5C),(4<:>>)()-5())3<1,5--1(,7)((..(-(((),)(2,)/560(,512060,.21((4,(.,1(,
@M02996:162:000000000-B87FG:1:1101:21009:6370 1:N:0:ACTGAGCG+GTAAGGAG
CCTACGGGGGGCAGCAGCTAAGAATATTCCGCAATGCACGAAAGTGTGACGGAGCGACGCCGCGGGGATGATGAAGGCCGGAAGGTTGTAAAATCCTTGTGAAACCGAGGAATAAGTACTGCAGGGAATGGCAGTATGGGGACGGTAAGTTTGGAAGAAGCACCGGCTAATTACGTGCCAGCAGCCGCGGGAACACGGAAGGGGCGAGCGGTGTTCGGAATGATTGGGCGGAAAGGGCAAGGAGGCGGGGAGGCAAGCGTGGGGTGAAATCCCGGAGCGCAACGCCGGAACTGCAGTGAGA
+
-8ABCB=AAF)8888:::::<:CFGGGGGGEB@CB?,BCABCCCCA5AFFEC=B8==@BFF>6>+5FC<>C3@ACECGGGGGGED@8=<BCDF?EFFC,?FGGGFFBCCGGD,<FGFFF:FGGGGGGGCFFFGG;E7CF*CEG*:;FGG9+<+;@C:CCECFF8EEG8EEF9DFG:CEFCCCF>;9DGGG3888E8D)>><D*8:DEFDB)*10)29>CD)027+9EC:B)8;>B:??5*-*.880<>)(-)4?B:?C<84B9>47<>B2*5:B@*0,(-4<((44>;97(.47)(/.-3)
@M02996:162:000000000-B87FG:1:1101:26330:6401 1:N:0:ACTGAGCG+GTAAGGAG
CCTACGGGCGGCTGCAGTCGAGGATCATTTGCAATGGGCGAAAGCCTGACAATGCGACGCTGCGTGGAGGATGAAGGCCTTCGGGTTGTAAACTCCTGTCATAGGGGAACAGGCGATCCGACCTAATACGTCGGTGAGTTGAGTGTACCCTAAGAGGAATTGGCGGCTAACTCTGTGCCAGCAGCCGCGGTAATACAGAGGCCAAGAGCGTTGTTCGGATTTACTGGGCGTAAAGGGCGCGTAGGCGGTCTTGCGTGTCAAGTGTGAAATCTCCGGGCTCAACCCGGAAAGTGCGCTTGAA
+
88CCCFD5=1)8888;;;;8888@EFEGGGGGGGGGGGGEGGGGGGGGGGGGGGFGFGGGGGGGFGGGGGGGGGGGGGGGGGGGGGGGGGGGGGGGGGFGGGGGGGGGGGGGGGGGGGGGGGGGGGGGGGGGGFEGGGGGGGGGGGGGGGGGGGGGGGGGGGGGGGGGGGGGGGGFGGGGFCFFGG<DGGGGGFGGFGGFGGGFGGFFFFCGDEFFGF<DEGGGGFGGBB)7?B>B<FEG>>7:8?54>BFFFDFFFGD2>FDAADFAFBCAB>>GE;6?<FF?B>F097:AFB040:?87
@M02996:162:000000000-B87FG:1:1101:26346:6409 1:N:0:ACTGAGCG+GTAAGGAG
CCTACGGGCGGCTGCAGTCGAGGATCATTTGCAATGGGCGAAAGCCTGACAATGCGACGCTGCGTGGAGGATGAAGGCCTTCGGGTTGTAAACTCCTGTCATAGGGGAACAGGCGATCCGACCTAATACGTCGGTGAGTTGAGTGTACCCTAAGAGGAATTGGCGGCTAACTCTGTGCCAGCAGCCGCGGTAATACAGAGGCCAAGAGCGTTGTTCGGATTTACTGGGCGTAAAGGGCGCGTAGGCGGTCTTGCGTGTCAAGTGTGAAATCTCCGGGCTCAACCCGGAAAGTGCGCTTGAA
+
88BCCE):)1)8888;;;;8888@EFFGGGGGGGGGGGGFGGGGGGGGGGGGGFEGFGGGGGGGFGGGGGGGGGGGGGGGGGGGGGGGGGFGGGGGGGEFGGGGGGGGGGGGGGGGGGGGGGGGGGFEGGGGGGGGFGFGGGGGGGGGFGGGGGGGGFFFDFGGGGGGEGGGGGGGGGGGGGFFGGGGGGGGEFGGFGGFGGGFFGFFFFDGGF>>C>7CEGGGGFGGBD<>B?FFF?>C9<9@??DFD>1=AFFFFCF49@AFBFBD@<:44<DGFFFFF@(:?FBF(44-).7;;<0:4
@M02996:162:000000000-B87FG:1:1101:5503:6411 1:N:0:ACTGAGCG+GTAAGGAG
CCTACGGGAGGCTGCAGTAGGGAATTTTCGGCAATGGGCGAAAGCCTGACCGAGCAACGCCGCGTGAAGGAAGAAGGTCTTCGGATTGTAAACTTCTGTTGTAGAGGAAGAATGTGTATATCAGGGAATGGATATATAATGACGGTACTTTACGAGAAAGCCACGGCTAACTACGTGCCAGCAGCCGCGGTAATACGTAGGTGGCGAGCGTTATCCGGAATTCTTGGGCGTAAAGAGGGAGCAGGCGGCAGCAAAGTTCCGAGGTAAAAGCCTGAAGCTCAACTTCAGTAAGCCTTGGAAA
+
8ACCC?>A51)==========8;;FFGGGGGGGGGGGGGG@CFGGGGGGGGGGF@FFGGGGFGGGGGGGGGGGGGGGGGGGGGGGGGGG,C@EEFGGGGGGGCFEFFFFGGGGGGGGGGGGGGGFGGGGGG,AFGFG9EGE9EFGGGGGGGGGGGG6@7FFD8FDGGGGGGGFGGGGFGGGGFFGG4CGGGDCB@FFGFADGGFFDDABEGD<AFFGF5DFG+:<FFDBEG32(:=::<14C:?6:B>D7>::?(5)+:6357613.644F??8@+634:<FBF4A)6444:3?:AF??B>
@M02996:162:000000000-B87FG:1:1101:24114:6424 1:N:0:ACTGAGCG+GTAAGGAG
CCTACGGGGGGCTGCAGTGGGGAATATTGGGCAATGGGCGAAAGCCTGACCCAGCAACGCCGCGTGAAGGAAGAAGGTCTTCGGATTGTAAACTTCTTTTATGAGGGACGAAGGACGTGACGGTACCTCATGAATAAGCCACGGCTAACTACGTGCCAGCAGCCGCGGTAATACGTAGGTGGCAAGCGATATCCGGAGTTACTGGGTGTAAAGGGCGCGTAGGCGGGAAGGCAAGTCAGGTGTGAAATTCATGCGCTGAACGCATGAACTGCACTTTGAACTGTATTTCTTGAGTGCCTGG
+
-8ACC588:1)8788::::::888BFEFFGGGFGGFGGFFCEEGGGGGF<FAFFBEGGGEGGGF>FGGGGGGFGGGGGGGAAFGGGGGGDEFFGGGCECFFGGGGGGEGGFEFGGDCCFFGGGGGFFFGGGFFGEGCC9FCCC7*?EG8EGC>**/;@DGGGGGEGGG*?5?F78??EC?+9>5+5>D**/*<==8))9?DDF=E<?5<?GC*98*96C>5:77:>/1,)1)88-0):FG42574*/-06<F<)4(,*).,)(4:?2.*)2.<07+*)))508A)).)6)--)5-2*))5(
@M02996:162:000000000-B87FG:1:1101:5510:6429 1:N:0:ACTGAGCG+GTAAGGAG
CCTACGGGAGGCTGCAGTAGGGAATTTTCGGCAATGGGCGAAAGCCTGACCGAGCAACGCCGCGTGAAGGAAGAAGGTCTTCGGATTGTAAACTTCTGTTGTAGAGGAAGAATGTGTATATCAGGGAATGGATATATAATGACGGTACTTTACGAGAAAGCCACGGCTAACTACGTGCCAGCAGCCGCGGTAATACGTAGGTGGCGAGCGTTATCCGGAATTATTGGGCGTAAAGAGGGAGCAGGCGGCAGCAAAGGTCCGAGGTAAAAGCCTGAAGCTCAACTTCAGTAAGCCTTGGAAA
+
8ACCCEFB=0)==========8;CFFGGGGGGGGGGGGGGGGGGGGGGGGGGGFGGGGGGGGGGGGDDGGFGGGGGFGFGGGGGGGGGGGGGGGGGGGGGGGGGGGGGGGGGGGGFGGGGGGFFGGGGGGGGGGGGGGGGGGGGGGGGGGGGGGGGGDFFGGGGGDGGGGGGGGEFGGGGGGFFGGGGGGGGGF@EFGGFDGGFGG;8>EGGGFACDBCDFF?FEFFGFFGB?0<@8BFGBG<<?EFFGF>F??F?FGGF9D>FFBAAF4DF??FCF:38<?<FBFFA><96??:AF:>A7
@M02996:162:000000000-B87FG:1:1101:15844:6432 1:N:0:ACTGAGCG+GTAAGGAG
CCTACGGGTGGCTGCAGTGGGGAATATTGGGCAATGGGCGCAAGCCTGACCCAGCAATGCCGCGTGAAGGAAGAAGGCTTTCGGGTTGGAAACTTCTTGTAAGTGGGACGACAATGACGGTACCACTTGAATAAGCTCCGGCTAACTACGTGCCAGCAGCCGCGGTAATACGTAGGGAGCAAGCGTTAGCCGGATTTACGGGGTGTAAAGGGGGTGGAGGCGGGACAGCAAGTCTGATGTGAAAGCACGAGGCTCAACTGCGTGTCTGCATTAGAAACGGACGTGTGTAAGTGTTGGAGAG
+
68@BCD>5:0)=;==;;=;;;88CEFGGGGGGGFGGFGGF@BFFGGGGFGFGG:FFGGFGFFFGFFGGGGGGGGGGDFGFGGGGGG,C+,ADFGGG9F,CFAGC9?EEFEGGGG,,;FECFFFGCGGGGCFDGEGGGDGG7EGGGGGGGDG,DDDD86=FFGG*>@;1=DCF*>@?E?CCFC66EC47*4*:?BCEA7@)*)=DGD4AFFC*).7C)-955CE35<FC()07-))1:942)*.7-8)39?(79,()56?(4:3,-4A>*)*)).*29(,(-791:24,))6)6-6(0).(-
@M02996:162:000000000-B87FG:1:1101:24130:6433 1:N:0:ACTGAGCG+GTAAGGAG
CCTACGGGGGGCTGCAGTGGGGAATATTGGGCAATGGGCGAAAGCCTGACCCAGCAACGCCGCGTGAAGGAAGAAGGTCTTCGGATTGTAAACTTCTTTTATGAGGGACGAAGGACGTGACGGTACCTCATGAATAAGCCACGGCTAACTACGTGCCAGCAGCCGCGGTAATACGTAGGTGGCAAGCGTTATCCGGATTTACTGGGTGTAAAGGGCGCGTAGGCGGGAAGGCAAGTCAGGTGTGAAATCCATGGGCTTAACTCATGAACTGCACTTGAAACTGTCTTTCTTGAGTGCTGGG
+
8ACCCE:=>:)8888::::::@BBFFGGGGGGGGGGGGGGGGGGGGGGGGGGGFFFGGGGGGGGFGGGGGGGGGGGGGGGGGGGGGGGGFFFGGGGGGGGGGGGGGGGGGGGGGGGGGGGGGGGGGGGGFGGGGGGGGGGGGGGGGGGGGGGDGGGGGGGGGGGGGGGEGGGGGGCFCGGGFFFCGGGGEGGGFGGFGGFGGGFGG?BBFGEGFFGGFGG08=CEDG36@GFFFFF4<FD>DA>4@@<CBB@A(2(.>*:>49A<AAF=)*)-(989AFBF4-.649):)64)843*.5?6
@M02996:162:000000000-B87FG:1:1101:15859:6448 1:N:0:ACTGAGCG+GTAAGGAG
CCTACGGGTGGCTGCAGTGGGGAATATTGGGCAATGGGCGCAAGCCTGACCCAGCAATGCCGCGTGAAGGAAGAAGGCTTTCGGGTTGGAAACTTCTTTTAAGTGGGACGACAATGACGGTACCACTTGAATAAGCTCCGGCTAACTACGTGCCAGCAGCCGCGGTAATACGTAGGGAGCAAGCGTTATCCGGATTTACTGGGTGTAAAGGGCGTGTAGGCGGGACATCAAGTCAGATGTGAAAGCACGAGGCTCAACTTCGTGTCTGCATGTGAAACTGACGTTCGTGAGTGTTGGAGAG
+
88CCCF55:))=======;;;888FFGGGGGGGGGGGGGGGGGGGGGGGGGGGFFGGGGGGGGGGGGGGGGGFFFGGGGGGGGGGG:F+AFGGGGGGGGGD<EGGFGGGGEEEGGGFFGEFGGGCGGGFGGGGF9EGGGEGGGGFFGDGEGBFGGGGGGGGGGDGGGEFFGFGEGG>FECFGAFGGGGGGGEGEGGFFGFGFGFGGFCCF7EDFFGG<FFFGGDEFCC7=>?BFDF<AFGACAF)763C:BEFFF>DGGFFB???BFB?);6:49<@AA4<@?F?((4-486AAF172743
@M02996:162:000000000-B87FG:1:1101:24114:6448 1:N:0:ACTGAGCG+GTAAGGAG
CCTACGGGTGGCTGCAGTGGGGAATATTGGGCAATGGGCGAAAGCCTGACCCAGCAACGCCGCGTGAAGGAAGAAGGTCTTCGGATTGTAAACTTCTTTTATGAGGGACGAAGGACGTGACGGTACCTCATGAATAAGCCACGGCTAACTACGTGCCAGCAGCCGCGGTAATACGTAGGTGGCAAGCGTTATCCGGATTTACTGGGTGTAAAGGGCGCGTAGGCGGGAAGGCAAGTCAGGTGTGAAATCCATGGGCTTAACTCATGAACTGCACTTGAAACTGTCTTTCTTGAGTGCTGGG
+
8ACCCA:8)1)========;;88CFGFGGGGGGGGGGGGGGGGGGGGGGGFGGFGGGGGGGGGGGGGGGGGGGGGGGGGGGGGGGGGGGGGGGGGGGGGGGGGGGGGGGGGGGGGGGGGGGDGGGGGGGFGGGGGGGGGGGGGGGGGFFGGGC@FFFGGGGGGGGGGC*>EGGGGGGFGG6CFFCGGGGED5EAEGFDDAFFGFGFFDEF7@CBDGG;DDDCEGGFGDFFG>7<:94AFC<9<@A=B9D?FFF:BF:C6<AF><AFF<*4=2)5=<@A0<A?DAAB<4>B<A<4A765)((
@M02996:162:000000000-B87FG:1:1101:9730:6454 1:N:0:ACTGAGCG+GTAAGGAG
CCTACGGGGGGCTGCAGTGGGGAATATTGCACAATGGGGGAAACCCTGATGCAGCAACGCCGCGTGAGTGATGAAGTATTTCGGTATGTAAAACTCTATCAGCAGGGAAGAAGATGACGGTACCTGACTAAGAAGCACCGGCTAAATACGTGCCAGCAGCCGCGGTAATACGTATGGTGCAAGCGTTATCCGGATTTACGGGGTGTAAAGGGAGCGCAGGCGGTCCTGCAAGCCAGAGGTGAAAACCCGGGGCGCAACCCCGTGATTGCCGTTGTAACTGTAGGACGGTAGTACTGGAGGG
+
68ACCE>5)107888::::::88BFGGGGGGGGGGGGGGGGGGGGGGGGGGGGGGGGGGGGGGGFGEGGGGGGGGGGGGGGGGGGFDF,@FGGGGGGG,EFFGFCFGFGGGGGGGGGGGDFFGGGGGGGGGAFCGGGGGGGGGGGGGGGGGCGGGGGGGGGDGCEGEGGFFG9@+2:C?<F>FFGGGGGFFGEDGGFCF)99CFGDFFFFFGG>EGC;G:DGGGEEFGFF*??FFFB?FG:C?B<FE<>9>>>(2;;GGFFFF024<AF3)(-3)394<6>=92<:(4-33<)<9972.19
@M02996:162:000000000-B87FG:1:1101:4488:6469 1:N:0:ACTGAGCG+GTAAGGAG
CCTACGGGCGGCAGCAGTAGGGAGTTTTCGGCAATGGGCGAAAGCCTGACCGAGCAACACCGCGTGAGTGATGAAGGTCTTCGGATTGTAAAGCTCTGTTACGAGGGACGAATTATCTCAGGAGGAAATGCCTGAGGTCTGACGGTACCTCGCCAGAAAGTAACGGCTAACTACGTGCCAGCAGCCGCGGTAATACGTAGGTTACGAGCGTTATCCGGAATTATTGGGCGTAAAGAGTGAGCAGGCGGCAAGGTAAGTTTGGAGTGAAAGCGTAGGGCTCAACCCTATATAGCTCTTAAAA
+
8ACCCEF581)8888;;<;<;8;BCFFGGGGGGGGGGGGGGGGGGGFGFGGGGFFFGGGGDGGF@FFFFGGGGFFGGGGGGGGGGGGGGGFGGGGGGGGGGGGGGGGGGGGGGGGGGGGGGGFGGGGFFFGGGGCGGGGGGGGGFGGGGGGGGGGGGGFGGGFGGGGGGGGGGGGGGGGGGGFFGGGGGGGEDFCEFGGFGGGFGDFEFEGGGFFGD>DGFG+?F?DG?FGE14)*366?7CA@B@>>919F?FFB?FF<<@>0389<@2*333BGFF12>FF:?F7846525):<*5<B:
@M02996:162:000000000-B87FG:1:1101:11343:6478 1:N:0:ACTGAGCG+GTAAGGAG
CCTACGGGTGGCAGCAGTGGGGAATATTGGGCAATGGGCGAAAGCCTGACCCAGCGACGCCGCGTGAAGGAAGACGGTCCTCGGATTGTAAACTTCTTTTATGTGGGACGAAACAAATGACGGTACCACATGAATAAGCCACGGCTAACTACGTGCCAGCAGCCGCGGTAATACGTAGGTGGCGAGCGTTATCCGGATTTACTGGGTGTAAAGGGTGTGTAGGCGGGACTGCAAGTCAGAAGTGAAAATTATGGGCTTAACTCATAACTTGCTTTTGAAACTATGGTTCTTGAGGGGTGGG
+
88ACCDA5:))====;===;;88BFFGGGGGGGGGGGGGGGGGGGGGGGGGGGFEFFFGGGGGGGGGGGGGGGGGGFGGGGGGGGFGFGGGGGGGGGGGGGGDGGGGGGGGGGGGG=FCFGCEGGGGEFFG@EFFGGGGG8FDGGGCGGGGG5FFFGFFGC?FGFE7?EEGGGGGGFCCBFFFE=CCGGGGGGFGGFGD=7CEFGDF>>6:?:?)9>3CGFGGFEDC<35CF>4A94)7*-9:=A4=AG>BF)77?FG4>>FABF2A?B:?9AFFFFBA429))),644)6))),1),-2(
@M02996:162:000000000-B87FG:1:1101:22406:6489 1:N:0:ACTGAGCG+GTAAGGAG
CCTACGGGAGGCTGCAGTGAGGAATATTGGTCAATGGACGGAAGTCTGAACCAGCCAAGTCGCGTGAAGGATGAAGGTATTATGTATTGTAAACTTCTTTAGCAGTGGAGTAATAAGGGGATCGCGATCCCTGATGCAAGTACACTGAGAATAAGGATCGGCTAACTCCGTGCCAGCAGCCGCGGTAATACGGAGGATCCGAGCGTTATCCGGATTTATTGGGTTTAAAGGGTGCGCAGGCGGCCAGGTAAGTCAGTGGTCAAATCGTGAGGCTCAACCTCATCCCGCCATTGATACTGGT
+
8ACCC>==A)0========;=;;CFFGGGGGGGGGGGFFFFGGGGGGGGGFGGFGGFGGGGGGGFGGGGGGGGFAFEG,FFGGGGGGGGFGGGGGGGGGGGGGDFGGGGCGFEGFFG,8=+CFFFG++AFFGF,E9EF9FF9AFGEFCEFGG;A>EFGGGGDD8FFGGFEFDDGGGGGGGDDDFGDGDGGGCG5CEBGGAGCEEGGFFFFGC?DEGGFGGAFGG*.03>FG)61;869>7412)()0(9<)9<<D25+*-4@<<A3(4.,/11.7AFB(4:45>).4(-(-6<<<<*46).
@M02996:162:000000000-B87FG:1:1101:20282:6495 1:N:0:ACTGAGCG+GTAAGGAG
CCTACGGGCGGCAGCAGTGAGGAATATTGGTCAATGGTCGGAAGACTGAACCAGCCAAGTCGCGTGCAGGAAGACGGTCCTATGGATTGTAAACTGCTTTTGTACGGGAATAAAGTGAGGTACGTGTCCCTTTTGGACTGTACCGTTAGAATCAGGGTCGGCTAACTCCGTGCCAGCAGCCGCGGTAATACGGAGGACCCGAGCGTTATCCGGATTTATTGGGTTTAAAGGGTGTGCAGGCGGAGGCTTAAGTCCGCCGTGAAATTTTCATTCTCAACTTGAAAACTGCCATTGATACTGG
+
8ACCCF=5:1)8788;;<;;;;;CFFGGG<EFGGGGGGGGCGGG,FGGGF<FGFG@F8F9FFGGGGGD,FGGGC=B,?,@E<FGFGGGGEGGFFG<,?F<<F?D<FGDGFGFFF,EE,C84AF+FADG9=@F?,D+,,3AF33@@8+6==,;,,6@68+8>>>@>4@D2@6;*@DFC6>C5>?8CG49D7F>E;//)295C5C3CGAEA6>EDE)1>A:C7@EGGF<7)9>>?0(0-5@4,14)(0)4724B))),-*1-(),.--6<F)C)4.@EF?)9)/5A43:A<:2<))6)/).44
@M02996:162:000000000-B87FG:1:1101:13169:6499 1:N:0:ACTGAGCG+GTAAGGAG
CCTACGGGGCGCTGCAGTGAGGAATATTGGTCAATGGACGAGAGTCTGAACCAGCCAAGTAGCGTGCAGGATGACGGCCCTATGGGTTGTAAACTGCTTTTGTACGGGAATAAAGTGACCTACGTGTAGGTTTTTGCATGTACCGTAAGAATAAGGACCGGCTAATTCCGTGCCAGCAGCCGCGGTAATACGGAAGGTCCGGGCGTTATCCGGATTTATTGGGTTTAAAGGGAGCGTAGGCCGTGCTTTAAGCGTGTTGTGAAATTTGGGCGCCCAACGTCTGCACTGCAGCGCGAACTGG
+
-8BCCE5=8))8888;;;;;;;;;CFGGGGGGGGGGGGGGGGGGGGGGGGGGEFGGFFGGCFFEGGGGGGGGGFGGFGGGGCFGGGGGGGGGGGGGGGGGGGGGFGGGBCFFCFFGCCFGGFGGGCFFAFGGGGGCGGGFEDBFEFG7@FFGFFFFCFGGECEEFFFFGGGFGEDFGGGGGGFBGGG5D7=CG2::49DFG:EFGGBFFAFEDFFGG<CG6CFGEFFDA?GF04-<;?@5>C>50<>BF<2=<9:??F73099><4-)141314@C5<(42;(624)48<,4(-(,)(.<:
@M02996:162:000000000-B87FG:1:1101:20297:6509 1:N:0:ACTGAGCG+GTAAGGAG
CCTACGGGCGGCAGCAGTGAGGAATATTGGTCAATGGTCGGAAGACTGAACCAGCCAAGTCGCGTGCAGGAAGACGGTCCTATGGATTGTAAACTGCTTTTGTACGGGAATAAAGTGAGGGACGTGTCCCTTTTGGAATGTACCGTAAGAATAAGGGTCGGCTAACTCCGTGCCAGCAGCCGCGGTAATACGGAGGACCCGAGCGTTATCCGGATTTATTGGGTTTAAAGGGTGCGCAGGCGGAGGATTAAGTCAGCGGTGAAATTTTCATGCTCAACATGAACACTGCCATTGATACTGG
+
88ACCB51)1)8888;;<;;;CCFGGGGGGGGGGGGGGGGGGGGGGGGGGGGGFFGGGGGGGGGGGGGGGGGGGGGEGGGFGGGGFGGGGGGGGGGGGGGGGGGGGGGCCGGGGGGGGGGGGGGGCFGGGGGGGFCDGG<EFGGEGFCFFGGGGCGGGDCCDGGGGGGGGF*CFGGGGGGFGFFGG<DFFDFGEGGFFGDG9C>EGE5FFG5>>BDGFGG?FGGGEFC9?FFF03>90<D196)43)4D>AFA464:EGF2).5:ADFFFG9BA?0924??*:4<774>?).6::96<AA?
@M02996:162:000000000-B87FG:1:1101:13161:6519 1:N:0:ACTGAGCG+GTAAGGAG
CCTACGGGTGGCTGCAGTGAGGAATATTGGTCAATGGACGAGAGTCTGAACCAGCCAAGTAGCGTGCAGGATGACGGCCCTATGGGTTGTAAACTGCTTTTGTACGGGAATAAAGTGACCTACGTGTAGGTTTTTGCATGTACCGTAAGAATAAGGACCGGCTAATTCCGTGCCAGCAGCCGCGGTAATACGGAAGGTCCGGGCGTTATCCGGATTTATTGGGTTTAAAGGGAGCGTAGGCCGTGCTTTAAGCGTGTTGTGAAATGTTGGCGCCCAACGTCTGCACTGCAGCGCGCACTGG
+
88BCCA:>10)===8====;;;;CFGGGGGGGGGGGGGGGGGGGGGGGGGFGGGFGFGGGGGGGGGGGGGGGGFGGGGGGGGGGGGGGGGGGGGGGGGGGGGGGGGGGEFGGGGGGGGGGGGGGGGG?ECDGFGGGGGGGGFGGGGGDFGCFGFFGFGGGGGGGGGGGGGGGGGGGGGGGGGEFGGDGGGGCE>CEAGGFGGGFGGFDFFGGGFFGG?FG6FGGGFFFBFGD:?BFBFFG897>9>:<GFFF<>((4:/2(9<DB2.)916284B:@6(42762)(4,.).02---896>?
@M02996:162:000000000-B87FG:1:1101:15071:6535 1:N:0:ACTGAGCG+GTAAGGAG
CCTACGGGTGGCTGCAATCGAGGATCATTTGCAATGGGCGAAAGCCTGACAATGCGACGCTGCGTGGAGGATGAAGGCCTTCGGGTTGTAAACTCCTGTCATAGGGGAACAGGCGATCTTACCTAATACGTAAGTGAGTTGAGTGTACCCTAAGAGGAATTGGCGGCTAACTCTGTGCCAGCAGCCGCGGTAATACAGAGGCCAAGAGCGTTGTTCGGATTTACTGGGCGTAAAGGGCGCGTAGGCGGTCTTGCGTGTCCAGTGTGAAATCTCCGGGCCCAACCCGGAAAGTGCGCTTGAA
+
88ABCDA980)=======;:;:8@EFGGGGGGGGGGGGGGGGGGGGGGGGCFGFEFFGGEGEFGFFFGGGGGGGGGFGGGGGGGGGGGGGGGGGGGGGGGGGFFGGGGGGGGFGGGGGGGFGGGGGEFFGGFFEGGGGGGGG@DEFGGGGGFGGGGGFFGGFDGGGGGGGGGGGGGGGGGGGFFGGGGGGGGGFGGFGGFGGGFDFAFFEGEGDFGGFDDDFFCGFCFFFGF?<9F:BEG993.39BB>9?FF<34<EG)6)64<AB)64:24<BGFFB965<<BF>0146ABABFD0?.,
@M02996:162:000000000-B87FG:1:1101:14593:6550 1:N:0:ACTGAGCG+GTAAGGAG
CCTACGGGAGGCTGCAGTGGGGAATATTGGTCAATGGGGGCAACCCTGAACCAGCGACGCCGCGTGAGTGAAGAAGTATTTCGGTATGTAAAGCTCTATCAGCAGGGAAGATAATGACAGTACCTGACTAAGAAGCACCGGCTAAATACGTGCCAGCAGCCGCGGTAATACGTATGGTGCAAGCGTTATCCGGATTTACTGGGTGTAAAGGGAGCGTAGGCGGTTTGGCAAGTCTGATGTGAAAACCCGGGGCTTAACCTCGGGATTGCATTGGAAACTGTCGGACTTGAGTGTCGGAGAG
+
88ACCE8=50)=========;88BFFGGGGGGGGGGGGGGGGGGGGGGGGGGGFFFFGGGGGGG@FCFGGGGGGGGGGGGGGGGGGGGGGGGGGGGGFFGGGGGFFGFGGCFGGGGGGGGGCGGGGGGGGG<=FGGGGGGGGGGGGGGGGGGGGGGGFFGGDGEFGCGGDGGGGGGEGGGGGFFGGGGGGGGGEGGFGGFGGGFGGFFAF>ECEFGGFDDFGGGGFGGBFFF42>FABFG<:4@DF>?D9BEFFFFFGGFFFF>(7?FF2DA<B?EF?F>AF16126<748<AFFFF(4(4
@M02996:162:000000000-B87FG:1:1101:10947:6560 1:N:0:ACTGAGCG+GTAAGGAG
CCTACGGGGGGCAGCAGTGAGGAATATTGGTCAATGGACGGAAGTCTGAACCAGCCAAGTCGCGTGAAGGATGAAGGTATTATGTATTGTAAACTTCTTTAGCAGTGGAGTAATAAGGGGATCGCGATCCCTGATGCAAGTACACTGAGAATAAGGATCGGCTAACTCCGTGCCAGCAGCCGCGGTAATACGGAGGATCCGAGCGTTATCCGGATTTATTGGGTTTAAAGGGAGCGTAGGCCGTGCTTTAAGCGTGTTGTGAAATGTAGGCGCCCAACGTCTGCACTGCAGCGCGAACTGG
+
88CCCDAA=108888::<:::::CFGGGGGGGGGGGGGGGGGGGGGGGGGGGGFGGGFGGGFGGFGGGGGGGGFFGGGGGGGGGGGGGGGGGGGGGGGGGGGGGGGGGGGGGGGCGGGGDGGGGGGGGGGGGGFGGGGGGGGGDGGGFCFFGGFGGFGGEGGGGGGGGGGGGGGFFGGGGGGFFGGGGGGGGGFGGFGGFGGEFGGEE@FGGGEFGGBGGFFGGGEC>AFGE?F;@>6BD879@;@FA:<56<;81?=<?BFFF<4><?>C>>9BEF?:8?>:AAFA7)44?672;:>0<?
@M02996:162:000000000-B87FG:1:1101:6633:6562 1:N:0:ACTGAGCG+GTAAGGAG
CCTACGGGTGGTAGCAGTGGGGGATATTGCACAATGGAGGAAACTCTGATGCAGCAACGCCGCGTGAGGGAAGAAGGTTTTCGGATTGTAAACCTCTGTTTTTAGTGAAGAAACAAATGACGGTAGCTAAAGAGGAAGCCACGGCTAACTACGTGCCAGCAGCCGCGGTAATACGTAGGTGGCAAGCGTTGTCCGGATTTACTGGGTGTAAAGGGTGCGCAGGCGGGACTGCAAGTTGGATGTGAAATACCGGGGCTCAACCCCGGACCTGCATCCGAAACGTTAGTCCTGGGGTGGGGTG
+
8ACCCDD500)===;=====;888CFGGGGGGGGGFGGGGGGGGGGGGGGGGFFFGGGGGEFFF@FEGGGGGGGGGGGGGGGGGGGGGGGGFGFGGGGFDGGGGGGGGGGGGGGGGGGGGGGEGGGGGGFGGAFEFDEGGGFGFCEGGGGGGGGGGFGGGDGGFGGGDGGGFGGGFDFEGGGF>,97DDGGGGFGGDGGFGFGFGF4>>ACC7=>CDDGG3?EDG<:)4>5<A>BFBA?7)*(0.*7<*6:DFFF9;FG?BFB<>F>9).>7(67+)4426).((-:)).),--,47((,-
@M02996:162:000000000-B87FG:1:1101:6660:6564 1:N:0:ACTGAGCG+GTAAGGAG
CCTACGGGTGGTAGCAGTGGGGGATATTGCACAATGGAGGAAACTCTGATGCAGCAACGCCGCGTGAGGGAAGAAGGTTTTCGGATTGTAAACCTCTGTTTTTAGTGAAGAAACAAATGACGGTAGCTAAAGAGGAAGCCACGGCTAACTACGTGCCAGCAGCCGCGGTCATACGTAGGTGGCAAGCGTTGTCCGGATTTACTGGGTGTAAAGGGTGCGCAGGCGGGACTGCAAGTTGGAGTTGAAATACCGGGGCTCAACCCCGGAACTGCATCCAAAACTGTAGTCCTTGCGTGGCGTG
+
88BCCF@580)====6=<6=;888BFGCEGFGFGGGFGGDEFGFGGGGGG<FEEGGGGEGGGGGBFEG8CFDCGGGGGGFFGDFGFFDFFFEFGGGGG?@A<FGGGFF<FGGCGFDGGEFGGGGGFFG9FAF=F@FF8DFGFGEGGGFGGGG+==DFEGFCCFFGG5CG*>7CDFFG5?C?C>)>841C*2BFFC*=CDFCFGFG420=A7++=DGC@DGB>ECG:E31@<FBFA*.:4*(*.1)=79:6)766>9;FG<<)(2;0>073724<F+05)(36)66<<))).4((--7,34(
@M02996:162:000000000-B87FG:1:1101:10949:6577 1:N:0:ACTGAGCG+GTAAGGAG
CCTACGGGGGGCAGCAGTGAGGAATATTGGTCAATGGACGGAAGTCTGAACCAGCCAAGTCGCGTGAAGGATGAAGGTATTATGTATTGTAAACTTCTTTAGCAGTGGAGTAATAAGGGGATCGCGATCCCTGATGCAAGTACACTGAGAATAAGGATCGGCTAACTCCGTGCCAGCAGCCGCGGTAATACGGAGGATCCGAGCGTTATCCGGATTTATTGGGTTTAAAGGGAGCGTAGGCCGTGCTTTAATCGTGTTGTGCAATGTAGGCTCCCAACGTCTGCACTGCCGCGCGAACTGG
+
88ACCE18)1)8888::<:::::CFGGGGGGGGGGGGGGCGGGGGGGGGGGGGFEBFFGGGGGGFFCGGGGGGGFFFFBFGGGGGGGGGGGGFGGGGGGGGGGGGFGGF:D<FGGGG?EC<FGGGGGGGGGGGGGFG@F?CCGCEGF9CCFGGGFEFG4FEGF7EGFFCCGFDFGGGGGFGGEDEGCDGFD:EFDGBGGFGGEEGGFEFBGDG@FD42CGFG*//<CDBBFE063)4:E:<768>E>BD9)*.4:?:F*((*.6<<:>?D70(,78:<FF:515::<(.((-((-(04,84
@M02996:162:000000000-B87FG:1:1101:6642:6578 1:N:0:ACTGAGCG+GTAAGGAG
CCTACGGGTGGTAGCAGTGGGGGATATTGCACAATGGAGGAAACTCTGATGCAGCAACGCCGCGTGAGGGAAGAAGGTTTTCGGATTGTAAACCTCTGTTTTTAGTGAAGAAACAAATGACGGTAGCTAAAGAGGAAGCCACGGCTAACTACGTGCCAGCAGCCGCGGTAATACGTAGGTGGCAAGCGTTGTCCGGATTTACTGGGTGTAAAGGGTGCGCAGGCGGGACTGCAAGTTGGATGTGAAATACCGGGGCTCAACCCCGGAACTGCATCCAAAACTGTAGTTCTTGAGTGGAGTG
+
8ACCCEF9=0)=========;88@FGGGGGGGGGGGGGGGGGGGGGGGGGGGGFGGGGGGGGGGFGGGGGGGGGGGGGGGGGGGGGGGGGGGGGGGGGGGGGGGFGGGGGGGGGGGGGGGGGGGGGGGGGGGGGGGGGGGGGGGGGGDGFGGGGGGGGGGGGGGGGGGGGGGGGGGGGGCCDFFGGGGGGGGGFGGFGGA7DGFGG.8BFG7@F>>CF<3:EEDGEC59>DFFFFFFFFDA<3=<F497<BD>B>>9GG<BFFFFFF1>?D))69:6:26:<454)6-)..)-.44:485(
@M02996:162:000000000-B87FG:1:1101:10535:6579 1:N:0:ACTGAGCG+GTAAGGAG
CCTACGGGTGGCTGCAGTGGGGAATATTGCACAATGGGGGAAACCCTGATGCAGCGACGCCGCGTGAGTGAAGAAGTATTTCGGTATGTAAAGCTCTATCAGCAGGGAAGATAATGACGGTACCTGACTAAGAAGCACCGGCTAAATACGTGCCAGCAGCCGCGGTAATACGTATGGTGCAAGCGTTATCCGGATTTACTGGGTGTAAAGGGAGCGTAGACGGCAAGGCAAGTCTGAAGTGAAAGCCTGGGGCTCAACCCCGGAACGGCTTTGGAAACGGTCTGGCTAGAGTGCAGGGGAG
+
88ACC>:5:))====;==;;;88BFGGGGFCGGGGGGGGGGGGFGGGGGGGGGFFEFGGCFFGG>F@FGGGDFGGGEEB,EDDGCFGCFDGGGGFEF?FBEDCCCFGFGGFFGGGGGGGCFFEFGCDFGGE<9ADFGGGFEGGCF9EAEGG:FGGFFFGF>9>BFG51:;?FFEF;65CFFFFFGGGGGGGDGFEGFDFFGGGFGG=FFF>EC5ACD<C5=CE7C>GF6:<FFD)06-=:7*6*.87>F:BF?>?D<EG:<B9BB>((03<2<2FFF?((8)(3:7:<?2<6>FD>.-((4
@M02996:162:000000000-B87FG:1:1101:18194:6596 1:N:0:ACTGAGCG+GTAAGGAG
CCTACGGGTGGCTGCAGCTAAGAATATTCCGCAATGGACGAAAGTCTGACGGAGCGACGCCGCGTGGATGATGAAGGTCGGAAGATTGTAAAATCCTTTTATAACTGAGGAATAAGCAGTGTGAGAGAAACGCATTGTGGTGACTGTAGGTTATGAATAAGCAACGGCTAATTACGTGCCAGCAGCCGCGGTAACACGTAAGTTGCGAGCGTTGTTCGGAATTATTGGGCGTAAAGGGCATGTAGGCGGTTTTGCAAGCTTGATGTGAAAGGCAGGAGCTTAACTCCTGGACTGCGTTGAG
+
88BCCD8580)========;<;;CFGGGGGGGGGGGGGGGGGGGGGGGGGGGGGGGGGGGGGGGCFGFGGGGGGGGGGGGGGGGGGGGGGGGGGGGGGGGGGGGGGGGGGGGGGGGGGGGGGGGFGGGGGGGGGGGGGGGGCFGGFGFGFGGGGGGGGGGGGGGGGGGGGFGGGGGGGGGGGFFGGGGGGGGGFGGFGGFGGGFGGFBEFGGCAEGGFGDBFGCFFFFBFGEF6<FFBF<4><@:6?;54>FFFFFBGDFFF?245AAFFGF??FG38:B??BBA<?<??4:<(.8<61,,
@M02996:162:000000000-B87FG:1:1101:18209:6608 1:N:0:ACTGAGCG+GTAAGGAG
CCTACGTGTGGCTGCAGCTAAGAATATTCCGCAATGGACGAAAGTCTGACGGAGCGACGCCGCGTGGATGATGAAGGTCTGAAGATTGTAAAATCCTTTTATAACTGCGGAATAAGCAGTGTGAGAGAAACGCATTGTGGTGACTGTAGGTTATGCATAAGCAACGGCTAATTACGTGCCCGCAGCCGCGGTAACACGTAAGTTGCTGTGGTTTTTCGGAATTATTGTGCGTCAAGGTCCTGTTGGCTGTTTTGCAAGCTTGATTGTCAGGGCAGGGGCTTAACTCCTTTGTTGCGTTAGA
+
-8@BCD00:)0:=88====;<==CEFFEFFFGGGGG8DGGCFGGGGGAFFGCB@8FCFGGGDGGFF+BFFCFGDGFCEG,?EFGFFGGF,EFAFGGGGGGFFEBFG9,+@FCEGFAFABB,E?CFF,D@FEGGCGGFF97D+=FAA=,CBEGFCF,7=EFDF9EGCCGEEDFCDFFF,4*,3:B8DG*@5DG=B6,8DG45*CC?D++3)*0/.8DF>C25FF797719=<D(((1))**-*.*))/.9:)92(.))+/,-)(-)))-*)*,--)*)(((.9.9AA0<))))((.(08(3)
@M02996:162:000000000-B87FG:1:1101:18589:6639 1:N:0:ACTGAGCG+GTAAGGAG
CCTACGGGTGGCTGCAGTGAGGAATATTGGTCAATGGACGGAAGTCTGAACCAGCCATGCCGCGTGAAGGAAGAATGCCCTATGGGTTGTAAACTTCTTTTGCCACAGAGTAATAAGGGTCGTGCGCGGCCTGATGAGAGTATGTGGCGAATAAGCATCGGCTAACTCCGTGCCAGCAGCCGCGGTAATACGGAGGATGCAAGCGTTATCCGGATTTATTGGGTTTAAAGGGTGCGTAGGCGGACGCGTAAGTCAGCGGTGAAATATCCCGGCTCAACCGGGAGGCTGCCGTTGATACTG
+
88ACCB:5:))===8;==;;;;;CFGGGGGGGGGGGGGGGGGGGGGGGGGGGGFFGFGGGGGGGGGFFGGGGGGGGGGGGGGGGGFGGGGGGGGGGGGGGGGGGGGEGGGGGGGGGGGGGG7FEFGEFGGGGGFGF;DFGGGGFG;FGDGGGGGGGGFGGGGGGGGGGGGG>DGGGGGGGGGFFGG5CFFGFGFGGFGDFGGGFGGF5AAGGGEFGGCGGFGGGGFGGFFG@?6?D?6BD<C>)4>D>GFBFFA>ABDG?>F?2<ADF??G>;;FFFBFB>B022:?:F?;?FF84*.)6
@M02996:162:000000000-B87FG:1:1101:4366:6666 1:N:0:ACTGAGCG+GTAAGGAG
CCTACGGGGAGCAGCAGTGGGGAATATTGGGCAATGGGCGCAAGCCTGACCCAGCAATGCCGCGTGAAGGAAGAAGGCTTTCGGGTTGTAAACTTCTTTTAAGTGGGACGACAATGACGGTACCACTTGAATAAGCTCCGGCTAACTACGTGCCAGCAGCCGCGGTAATACGTAGGGAGCAAGCGTTATCCGGATTTACTGGGTGTAAAGGGCGTGTAGGCGGGACATCAAGTCATATGTGAAAGCACGAGGCTCAACTTCGTGTCTGCATTTGAAACTGACGTTCTTGAGTGTTGGAGAG
+
88ACCE=):)1=9;;==<;;;888ECFGGGGGG<FFGFGGGEFFGFFGFGGGC=FG@FFGGGGGFGGGFGFGGGGGGGGGFGGGGGGGGGGGGGGGGGGGGEFGGGGFGGG>FGGGGGGGGGGGGFFGGGFFGGGGGGFEGDEFGFFGGGGGGGGGGGFGFGEGGGGGGFFFGFFGGGGGGGFFGGGGGGGGG>GGFFFFFGC;EGFAFFGGGEFGG?FGFGGD=>:CFFGFBF2*.5=?5><940),9?FF>?0?<GGAAB??FBAB4<G>>49FF):>3;14::?<ABFFFA>?)3(5:
@M02996:162:000000000-B87FG:1:1101:4388:6671 1:N:0:ACTGAGCG+GTAAGGAG
CCTACGGGGGGCAGCAGTGGGGAATATTGGGCAATGGGCGCAAGCCTGACCCAGCAATGCCGCGTGAAGGAAGAAGGCTTTCGGGTTGTAAACTTCTTTTAAGTGGGACGACAATGACGGTACCACTTGAATAAGCTCCGGCTAACTACGTGCCAGCAGCCGCGGTAATACGTAGGGAGCAAGCGTTATCCGGATTTACTGGGTGTAAAGGGCGTGTAGGCGGGACATCAAGTCAGATGTGAAAGCACGAGGCTCAACTTCGTGTCTGCCTTTTAAACTGACGTTCTTGAGTGTTGGAGAG
+
8ACCCEF=5))8888::<:::88BFFFG<FGGGDGGGGGGGGGGGGGGGGGGGFFGFGGGGGGGGGGGGGGGGGGGGGGGGFGGGGGGGGGGGGGGGGGGGGDGGGGGGGGGGGGGGGGGGGGGGGGGFGDFFFGGGGGGGGEGGGGCFEG@FGGGGGFGGGGGGEGGGGGGGGF=/AEGF<>@GGDDGFF?C37CF7:BGFF;CDF?F?FGGFFGGFGG?>ED*)1:3@>@>><@>D?C<G>F)<:3)--<>B?BFGFA:)44?B<)*)*62)9<83>226:BBF?4.).6249?)),.(
@M02996:162:000000000-B87FG:1:1101:6412:6675 1:N:0:ACTGAGCG+GTAAGGAG
CCTACGGGAGGCAGCAGCTAAGAATATTCCGCAATGGACGAAAGTCTGACGGAGCGACGCCGCGTGGATGATGAAGGTCGGAAGATTGTAAAATCCTTTTATAACTGAGGAATAAGTACTTTGAGAGAAACGGAGTATGGTGACTGTAGGTTATGAATAAGCAACGGCTAATTACGTGCCAGCAGCCGCGGTAACACGTAAGTTGCGAGCGTTGTTCGGAATTATTGGGCGTAAAGGGCATGTAGGCGGTTTTGCAAGCTTGGTGTGAAATTCCGGAGCTCAACTCCGGAACTGCGTTGAG
+
8ACCC?>=>8)8==8;===;<;;CFFGGGGGGGGGGGGGGGGGGGGGGGGGGGFGGFGGEGGGGGGEGGGGGGGGGGGGGGDGGGGGGGGFGGGGGGGGGGGFGGGGGGGGGFGGGGGGGGGGGGGGGGGGGGGGGGGGGGGGGGGGGGGGGGGGDDDFCFGGFGGDGGGGGGGGGGGGGGGFFDFGGGGGGEDGGFDGF?FGFGGFFFFGEGFFGGFGGFGGGGFFGFFGFF?BFDBBC<FD8<7FBG>B3:?BA9CFBAFB28?FA6>GFFFFG)79(4@8?A<?<4:,4??71804::
@M02996:162:000000000-B87FG:1:1101:20727:6678 1:N:0:ACTGAGCG+GTAAGGAG
CCTACGGGTGACTGCAGTGGGGAATCTTCCGCAATGGGCGAAAGCCTGACGGAGCAATGCCGCGTGAGTGATGAAGTTCTTCGGAACGTAAAACTCTTTTGTTTGTGACGAACGGGCATCCCATCAACAACAGGATGCAGTGACGGTAGCAAACGAATAAGCCACGGCTAACTACGTGCCAGCAGCCGCGGTAATACGTAGGTGGCGAGCGTTGTCCGGAATTATTGGGCGTAAAGCGCATGTAGGCGGTTCCTTAAGTCTGGGGTGAAAATGCGGGGCTCAACCCCGACTGGCCCTGGAT
+
88BCCB85:))==========88BFGGGFGGGGGGGFGGGGGGGGGGGGGGGGGGGGGGGGGGGFG@FGGGGGGFFGGGGGGGGGGGC?FFFFGGGGGGGGGGGGGGFGGCFGG>EGGGGGGFGGCEGC<FFGEDFFGGGFFGGEGGGGGGG?FGEGGGFGGC8F>EGGGEGG9EGGGGGEFFFGGGGGGGEEFGGFFG*/<E6EGE:B5<E3)>FF?D9<EF0<@FGB>D5282*)())-1-*69?9D9;@FD<2)+*)69:(1,(-95*...)?>9(-,*2043:6((((.(((.(4()
@M02996:162:000000000-B87FG:1:1101:3985:6680 1:N:0:ACTGAGCG+GTAAGGAG
CCTACGGGGGGCAGCAGTGAGGAATATTGGTCAATGGACGGAAGTCTGAACCAGCCAAGTCGCGTGAAGGAAGACGGTTCTATGGATTGTAAACTTCTTTTGCCTGAGGGTAAAGTGATCCACGTGTGGATTATTGCAAGTATCAGGTGAATAAGCATCGGCTAACTCCGTGCCAGCAGCCGCGGTAATACGGAGGATGCGAGCGTTATCCGGATTTATTGGGTTTAAAGGGTGCGTAGGCGGGATGTTAAGTCAGCGGTGAAAGTTTGCGGCTCAACCGTAAAATTGCCGTTGAAACTGG
+
8ACCCDFAA0)8888::<::::::FFGGGGGGGGGGGGGGGGGGGGGGGGGGGFFGFGGGGGGGFGGGGGGGGGGGGGGGGGGGGGGGGGGGGGGGGGGGGGGGGGGGGGGGGGGGGGFFGGGGGGGGGGGGGGGGGGGGGGGGGGGGGGGGGGGGGGGGGGGGGGGGGGGGGGGGGGGGGGFFGGGGGGGGGFGGDGGFGGGDGGDFFFGGGEEGGFGGFGGGGFFGFFGFFF?E?FEG<<9>BEFFGAFFFFB4>GGB938AFFFFFFGFF6BF?BBFF7:BADFFA>>BB:?AFA<4?
@M02996:162:000000000-B87FG:1:1101:7725:6681 1:N:0:ACTGAGCG+GTAAGGAG
CCTACGGGGGGCAGCAGCTAAGAATATTCCGCAATGGACGAAAGTCTGACGGAGCGACGCCGCGTGGATGATGAAGGTCGGAAGATTGTAAAATCCTTTTATAACTGAGGAATAAGTACTTTGAGAGAAACGGAGTATGGTGACTGTAGGTTATGAATAAGCAACGGCTAATTACGTGCCAGCAGCCGCGGTAACACGTAAGTTGCGAGCGTTGTTCGGAATTATTGGGCGTAAAGGGCATGTAGGCGGTTTTGCAAGCTTGGTGTGAAATTCCGGAGCTCAACTCCGGAACTGCGTTGAG
+
ACCCCEF==)08888:::::<::CFFGGGGGGGGGGGGGGCGGGGGGGGGGEGFEEFEGGGGGGFFEGGGGGGGGGGGGECGFGFGGGGGGGGGGFGGGGEG@FGGGCCF7FGCFGGGGG9BEFGGGGGCFCGFEEFGGGGGGGGFG9CCEDGFFCGGGFGGFGGG=ECE8FGFFGCF5C9C@5@<FG3CDGCEGGF5D:CGGFFGEFBF7>DDEGFFD<>CC7F?<=?4<B>F:F>:BD1FFF9?F0999BB:<46FG?>F?21:0>FAGFFAFG:>FF)98:42)((,-,874?B(332
@M02996:162:000000000-B87FG:1:1101:17974:6685 1:N:0:ACTGAGCG+GTAAGGAG
CCTACGGGCGGCTGCAGTGGGGAATATTGCACAATGGGCGCAAGCCTGATGCAGCAACGCCGCGTGAGGGAAGACGGTCTTCGGATTGTAAACCTTTGTCTTTGGTGAAGAAGAAAGTGACGGTAGCCAAGGAGGAAGCCACGGCTAACTACGTGCCAGCAGCCGCGGTAATACGTAGGTGGCAAGCGTTGTCCGGAATTACTGGGTGTAAAGGGAGCGCAGGCGGGACAGCAAGTTGGATGTGAAATACCGAGGCTTAACCACGGAGCTGCATCCAAAACTGTTGTTCTTGAGTGAAGTA
+
88ACCE@=80)8888;;;;;;88BFFGGGGGGGGGGGGGGGGGGGGGGGGGGGGGGGGGGGGGGGGEFGGGGGGGGGGGGGGGGGGGGGGGGGGGGGGGGGGGGGGGGGGGGGGGFFGGGGDGGFGGGGFFGGGGGGFGGGGGCGG:DGGFG:FGGFFGGGGGGEEGCGGGGDGGGGEEGGGFFGGGGGGDEGFGG><FFFGG?FC757?GGGFEGGFGDEGGGGF779FGFF?FF<BF*4*5FAFFACBFF:;>>FFGBFFFFFB(9@<D22AF<??)4:<4<<7:86<:A<2))*)6<)
@M02996:162:000000000-B87FG:1:1101:4004:6688 1:N:0:ACTGAGCG+GTAAGGAG
CCTACGGGGGGCAGCAGTGAGGAATATTGGTCAATGGACGGAAGTCTGAACCAGCCAAGTCGCGTGAAGGAAGACGGTTCTATGGATTGTAAACTTCTTTTGCCTGAGGGTAAAGTGATCCACGTGTGGATTATTGCAAGTATCAGGTGAATAAGCATCGGCTAACTCCGTGCCAGCAGCCGCGGTAATACGGAGGATGCGAGCGTTATCCGGATTTATTGGGTTTAAAGGGTGCGTAGGCGGTATGTTAAGTCAGCGGTGAAAGTTTGCGGCTCAACCGTAAAATTGCCGTTGAAACTGG
+
BCCCCE@BA))8888::<::::::CFGGGGGGGGGGGGGGGGGGGGGGFGGGGGFGFGFGGGGGGGGGGGGGGGGGBFGGGGGGGGGGGFFGGGGGGGGGGGGGGGGGGGGGGGGGGGGGGGGFGGGGGGGGGGGGGGGGGGGGCEFG8EEGGGGGGGGCEGGGGGGGGGGG<FGGGCFFGGFFGGGDFFGFEECCBGCFGG5>ED@FFFGCDBE<FFGFFF*CE@FFFFGFBB?D??DC>7>)(7@BG>AFAF<AB*9:6FFFA>BF6<9044)+9:?4-71(6<?AB<,-123A*2:62
@M02996:162:000000000-B87FG:1:1101:3989:6697 1:N:0:ACTGAGCG+GTAAGGAG
CCTACGGGGGGCAGCAGTGAGGAATATTGGTCAATGGACGGAAGTCTGAACCAGCCAAGTCGCGTGAAGGAAGACGGTTCTATGGATTGTAAACTTCTTTTGCCTGAGGGTAAAGTGATCCACGTGTGGATTATTGCCAGTATCAGGTGAATAAGCATCGGCTAACTCCGTGCCAGCAGCCGCGGTAATACGGAGGATGCGAGCGTTATCCGGATTTATTGGGTTTAAAGGGTGCGTAGGCGGGATGTTAAGTCAGCGGTGAAAGTTTGCGGCTCAACCGTAAAATTGCCGTTGACACTGG
+
88ACCDAA):)8888::<:::::CFGGGGGGGGDGGFGGGGGGGGGGFFGGGGGGGGGGGGGGGGGGDGGGGGGGGGGGGGGGF<DFGGGGGGGGFGGGGGGGGGE8FCGF@GBAFDFGG9,?FGDEG>F9FGGGDG9C,?EFGGG6CFGGGG9CFGGG*BDGECFGGGCGGGGFCFG6>CD>>5CGDGGDCE>**7D7F)*:>GG@DFFGG))77C<GG?F*95>?75=F@?0:)36>9416)4>@?GFFFF<<),*9:(5).9AABF)1914>+13?FBF0?AB:2:)38?<F)9484,
@M02996:162:000000000-B87FG:1:1101:24754:6718 1:N:0:ACTGAGCG+GTAAGGAG
CCTACGGGGGGCAGCAGTGGGGAATATTGGGCAATGGGCGCAAGCCTGACCCAGCAACGCCGCGTGAAGGAAGAAGGCTTTCGGGTTGTAAACTTCTTTTAAGGGGGAAGAGGAGAAGACGGTACCCCTAGAATAAGCCACGGCTAACTACGTGCCAGCAGCCGCGGTAATACGTAGGTGGCAAGCGTTGTCCGGATTTACTGGGTGTAAAGGGCGTGTAGCCGGGGGAGCAAGTCAGATGTGAAATCTATGGGCTTAACCCATAAACTGCATTTGAAACTGTTCTTCTTGAGTGTCGGAG
+
8ACCCD@>>:)8888::<:::88BFGGGGGGGGGGGGGGGGGGGGGGGGGGGGFFFGGGGGGGGCFGGGGGGGGGGGGGGGGGGGGGGGGGGGGGGGGGGGGGGGGGGGGGGGGGGGGGGGGGGGGGGGGGGGGGGGGGFGGGGGGGGGGGGGGGGGGGGGGGGGGGGGGGGGGGGGGGGGGFFGGGDGGGGGFGGFGGFGGGFGGF>FFGGGFFGG>GGFGGCGDEGFFGFBFFFA>0:6:<9<?FACDFFFFF?BGFFFFFF??FFFACABFFC8:AFFFFA94<A<><2>A7>F6913
@M02996:162:000000000-B87FG:1:1101:17050:6725 1:N:0:ACTGAGCG+GTAAGGAG
CCTACGGGAGGCAGCAGCTAAGAATATTCCGCAATGGACGAAAGTCTGACGGAGCGACGCCGCGTGGATGATGAAGGCCGGAAGGTTGTAAAATCCTTTTATAACTGAGGAATAAGTATGGTGAGAGAAACGCCATATGGTGACTGTAGTTTATGAATAAGCAACGTCTATTTACGTGCCAGCAGCCGCGGTAACACGTAAGTTGCGAGCGTTGTTCGGAATTCTTGGGCGTAAATGTCATGTAGGCGGTTTTGCAAGTTTTGTGTTAAAGGCATGAGCTTAACTCCTGAACTGCTTGTAT
+
6ABCCF5:5))8=====;=;<;;;EGGGGGFGG7BF8@FGGD7@FAFGGACE,@@FEE:FGG>@@F+BFFDGC,CECBFFGDDB@GGGG<,AFFGFFGFFFGFDEFG,,+5=F<;,AFF,AF9CFA8D,:@<CFECGFE<E=DGGGGFC>EFGGGDAF+39:B7D6+@@@,@BAEEGGGGGFAACFF>7=5C88FFFDGA4C@;@F>33:)>*=54C3)9)8?*<@+2(09<1,3*-6@><>4*)*1().4;?<?6)0*.-*.3?8?)*)2.3,)**.42(=)--42<B).(.<?)0)().
@M02996:162:000000000-B87FG:1:1101:24740:6730 1:N:0:ACTGAGCG+GTAAGGAG
CCTACGGGGGACAGCAGTGGGGAATATTGGGCAATGGGCGCAAGCCTGACCCAGCAACGCCGCGTGAAGGAAGAAGGCTTTCGGGTTGTAAACTTCTTTTAAGGGGGAAGAGGAGAAGACGGTACCCCTAGAATAAGCCACGGCTAACTACGTGCCAGCAGCCGCGGTAATACGTAGGTGGCAAGCGTTGTCCGGATTTACTGGGTGTAAAGGGCGTGTAGCCGGGGGAGCAAGTCAGATGTGAAATCTATGGGCTTAACCCCTACACTGCATTTGAAACTGTTCTTCTTGAGTGTCGGAG
+
8ACCCE>888)8::;;;<;;;888FFGGGGGGGGGGGGGFGGGGGGGGGGGGGGGGGGGGGGGGCGG7FF?FGF,=<FFGGGGGDEGGGGGGGGGGGGGGGF,C,FFEGGGGGGG?EFGG+@FGDGGFF>8>EFGDFGF<CEGGGGGGGFGGFCGGGCDFCGGCGGGGG7C7C*5+=:CAFFFFFGDDC5DGGFEG@GF=FDF?EGFFF47C7>5CDFDGFDF5:>5C9535(2-=2<6CAG4*.=F>C<A??0::<2CAB4(-:(4:FFFD:4FG?>4<>9AFAA44:4<406<9*1(97
@M02996:162:000000000-B87FG:1:1101:7947:6744 1:N:0:ACTGAGCG+GTAAGGAG
CCTACGGGAGGCAGCAGTGGGGAATATTGGGCAATGGGCGCAAGCCTGACCCAGCAATGCCGCGTGAAGGAAGAAGGCTTTCGGGTTGTAAACTTCTTTTAAGTGGGACGACAATGACGGTACCACTTGAATAAGCTCCGGCTAACTACGTGCCAGCAGCCGCGGTAATACGTAGGGAGCAAGCGTTATCCGGATTTACTGGGTGTAAAGGGCGTGTAGGCGGGACATCAAGTCAGATGGAAAAGCACGAGGCTCAATTTCGTGCCTGCATTTGAAACTGACGTTCTTGAGTTTTGGAGAG
+
8ACCCEFF5:)88=8;=<==;88B@FGGGGGGGGGGGGGGGGGGGGGGFFGGGFFGGGGGGGGGGGGFGGFGGFGGFG?GGGGGGGGGGFGGGGGGGGGGGGGGDFG8?FFGGGGGGGGCFGGGGGGGGFDGGGGF;EGGGGGGGGGGGGGGGGGGGGGGGGGGCCEECB9CGFGDGGGDGDF5CCGGG7CEC>EGFFGF7CC4CDFFF=*7DEDGC7C*98ED=@EFB479599B)484(0.7486:D06;>:?D7+*..7((((.5@0:)6<FGFAF<2?((4:66)454))6252348
@M02996:162:000000000-B87FG:1:1101:23873:6744 1:N:0:ACTGAGCG+GTAAGGAG
CCTACGGGGGGCAGCAGTGGGGAATATTGCACAATGGGCGAAAGCCTGATGCAGCGACGCCGCGTGAGTGAAGAAGTATCTCGGTATGTAAAGCTCTATCAGCAGGGAAGAAAATGACGGTACCTGACTAAGAAGCCCCGGCTAACTACGTGCCAGCAGCCGCGGTAATACGTAGGGGGCAAGCGTTATCCGGATTTACTGGGTGTAAAGGGAGTGTAGACGGTTTGGCAAGTCTGAAGTGAAATGCGGGGGCTCAACTCCTGAACTGCTTTGGAAACTGTTAATCTAGAGTACTGGCGGG
+
8ACCCB8)1:)8888::<:::8BCFGGGGGGGGGGGGGGGGGGGGGGGGGGGGFFGGGGGGGGGFGGGGGGGGGGGGGGGGFGGGGGGGGGGGGGGGFFGGGFGGGGDFGFFFGGGGGGGGGGGGGGGGGGGGGGGGGGGGGGGGGGGGGGGGGGGGCFCGGGEGGGCGGGCCCEEEGGGGDFFGGGGGGGGG3=8FFFFGGGFGDBFFFGGGFFGGFGGF:=>EEGG)19>A4>F<<@2.269:*79G;BD9>BFFGFD>FB4::AD=4>>B?FGF:<<A@<<4:<>FAF946>D4(-7>
@M02996:162:000000000-B87FG:1:1101:8332:6755 1:N:0:ACTGAGCG+GTAAGGAG
CCTACGGGTGGCAGCAGTGGGGAATATTGCACAATGGGGGAAACCCTGATGCAGCGACGCCGCGTGAGTGAAGAAGTATTTCGGTATGTAAAGCTCTATCAGCAGGGAAGAAAATGACGGTACCTGACTAAGAAGCCCCGGCTAACTACGTGCCAGCAGCCGCGGTAATACGTAGGGGGCAAGCGTTATCCGGATTTACTGGGTGTAAAGGGAGCGTAGACGGCGATGCAAGTCTGAGGTGAAAGCCCGGGGCTCAACCCCGGCACGGCATTGGAAAATGTGTTGCTAGAGTGCAGGGGAG
+
88BCCB@=A0);;====<=;;888CFGGGGGGGGGGGG7FFEGGGGGGGGFGGFFGEGGGFEGG=FGGGGGDGFGGGGAGGGGGGGGGGGFFGGGGGGFFGGGGGGFFGGGGGGGGGGGGGGGGGGGGGFGGEFDCDEEGGGGG8DEFGGGGGFGFFGGGGDGEGE5:EGGGFGGGDG==583>G8C<DFGDEACGFGFAFD*;E<*9FFGG57>DG?3D=EDCE>EG?FCF<:44)))24:<16)7-)4>E;0()5*73:D>999(47(15857F4(-5A6AF?4)6-5<4)).-)(-7;
@M02996:162:000000000-B87FG:1:1101:23860:6758 1:N:0:ACTGAGCG+GTAAGGAG
CCTACGGGGGGCAGCAGTGGGGAATATTGCACAATGGGCGAAAGCCTGATGCAGCGACGCCGCGTGAGTGAAGAAGTATCTCGGTATGTAAAGCTCTATCAGCAGGGAAGAAAATGACGGTACCTGACTAAGAAGCCCCGGCTAACTACGTGCCAGCAGCCGCGGTAATACGTAGGGGGCAAGCGTTATCCGGATTTACTGGGTGTAAAGGGAGTGTAGACGGTTTGGCAAGTCTGAAGTGAAATGCGGGGGCTCAACTCCTGAACTGCTTTGGAAACTGTTAATCTAGAGTACTGGAGGG
+
8ACCCA>5>1)8888::<:::888FFGGGGGGGGGGGGGGGGGGGGGGGGGGGGGGGGGGGGGGFGGGGGGGGGGGGGGGGGGGGGGGGGGGGGGGGGGGGGGGGGGGGGGGGGGGGGGGGGGGGGGGGGGGGGGGGGGGGGGGGGGGGGGFGGGGGGGGGGGGGGGEFGGGGGGDEGGGGGFFGGGGGGGGGF=CFGGFGGGFGGFFFFGGCEFGGFGD=CEGGFGGFFGF6>FFFDF:4:<9:@FFD>FFFFFFFGGB?F?DFFB>?>F2>BFGF:94<F4<BDBA<A?A9<<<FFFFF
@M02996:162:000000000-B87FG:1:1101:7957:6760 1:N:0:ACTGAGCG+GTAAGGAG
CCTACGGGAGGCAGCAGTGGGGAATATTGGGCAATGGGCGCAAGCCTGACCCAGCAATGCCGCGTGAAGGAAGAAGGCTTTCGGGTTGTAAACTTCTTTTAAGTGGGACGACAATGACGGTACCACTTGAATAAGCTCCGGCTAACTACGTGCCAGCAGCCGCGGTAATACGTAGGGAGCAAGCGTTATCCGGATTTACTGGGTGTAAAGGGCGTGTAGGCGGGACATCAAGTCAGATGTGAAAGCACGAGGCTCAACTTCGTGTCTGCATTTGAAACTGACGTTCTTGAGTGTTGGCGCG
+
8ACCC>AB=:)=8==;====;88BFFGGGGCGFFGGCGGCEFGGGGGGGGGGGFFFFGGGGGGGGGGGGGGFGFFFFGGGGGEGGFEGGFGGGGGGGGGGG??FGGGGGGGEGGGFGG7:F=FGGGGGGGFFAAGGGGGGGGGGGFGGC8F8FFGGGGGGGCGGGGEGEFGDD9,;C6EGGC;AED?77CGGD;CGFGF6:FEFEGFFFFDCGF:>DB>7FGECG<CC?F>FB<A4):=:4*-1<?:7C:9F>?FF?FFFFB16:?FBF:C4469<8>F<>?(3-.466:))).6:),,(-
@M02996:162:000000000-B87FG:1:1101:7939:6762 1:N:0:ACTGAGCG+GTAAGGAG
CCTACGGGAGGCAGCAGTGGGGAATATTGGGCAATGGGCGCAAGCCTGACCCAGCAATGCCGCGTGAAGGAAGAAGGCTTTCGGGTTGTAAACTTCTTTTAAGTGGGACGACAATGACGGTACCACTTGAATAAGCTCCGGCTAACTACGTGCCAGCAGCCGCGGTAATACGTAGGGAGCAAGCGTTATCCGGATTTACTGGGTGTAAAGGGCGTGTAGGCGGGACATCAAGTCAGATGTGAAAGCACGAGGCTCAACTTCGTGTCTGCATTTGAAACTGACGTTCTTGAGTGTTGGAGAG
+
ACCCCBFA=))=8==;====;888CFGGGGGGGGGGGGGGGGGGGGGGGGGGGFFGFGGGGGGGFGGGGGGGGGGGEGGGGGGGGGGGGGGGGGGGGGGGGGFGGGGGFGGGGGGGGGGGGGGGGGGGGFGGGGGGGGGGGGGGFGGGGGGGGGGGGGGGGGGGGGGGGCFGGGGGGFEGGGFFGGGGGGGGGFGGFGGFGGGFGGFFFFGGDEFGGFGGFGG<5@EC<FF4ABFFAFFGFCA94FFBD<BF>?0>2CGFFB2<BBFFFAGBAAFGF<<<2?:BFFB<69)-8A>B58?7:
@M02996:162:000000000-B87FG:1:1101:8317:6765 1:N:0:ACTGAGCG+GTAAGGAG
CCTACGGGTGGCAGCAGTGGGGAATATTGCACAATGGGGGAAACCCTGATGCAGCGACGCCGCGTGAGTGAAGAAGTATTTCGGTATGTAAAGCTCTATCAGCAGGGAAGAAAATGACGGTACCTGACTAAGAAGCCCCGGCTAACTACGTGCCAGCAGCCGCGGTAATACGTAGGGGGCAAGCGTTATCCGGATTTACTGGGTGTAAAGGGAGCGTAGACGGCGATGCAAGTCTGATGTGAAAGCCCGGGGCTCAACCCCGGCACTGCATTGGAAACTGTGTTGCTAGAGTGCAGGAGAG
+
8ACCC?8550);;=8====;;88BFGGGGGGFFGGGGGGGGGGGGGGGGGGGGGGGEGGGGEFE6@FGGGGGFCCFFFEFFFGGEGGGGGGGGGGGGGGGGGGGFGGGEGGGGGGGGGGGGGGFGDFGCFGGGFGGFGGGGGG>FG7>FGFFFFEGGGGGGDEGGE>:FGGGGFG*=CEEGGFFE<CGGGFGG3EEAFGFGGGFGGFF?=FC*>DGGFGC@GGGEBEG??>FBDA4A>F?):)=AF58DF0>94:7?FFFFF64;B<>*4:A<:=@*344)068844))5>6<2-:F(3.-
@M02996:162:000000000-B87FG:1:1101:27807:6780 1:N:0:ACTGAGCG+GTAAGGAG
CCTACGGGTGGCAGCAGTGAGGAATATTGGTCAATGGACGAGAGTCTGAACCAGCCAAGTAGCGTGCAGGATGACGGCCCTATGGGTTGTAAACTGCTTTTGTACGGGAATAAAGTGACCTCCGTGTAGGTCTTTGCATGTACCGTAAGAATAAGGACCGGCTAATTCCGCGCCAGCAGCCGCGGCAATACGGAAGGTCCGGGCGTTATCCGGATTTATTGGGTTTAAAGGGAGCGTAGGCCGTGCTTTAAGCGTGTTGTGAAATGTAGGCGCCCAACGTCCGCACTGCAGCGCGAACTGG
+
8ACCCD)881)=;==;=<;;;;;;C@CFCFGGGGGEDFGFFEEG<FAFF<FG<EFEC@F@<CFG@FCFFFCGGFGGGGG:,=8EFFGGDGGG9?,?=,99AEFGGGGGF:EFC<FGF9FFG,EC9?EEEGG,9?ECF9E,66=FGF?=,7@DFFCFFGGDGGG+:@236@+1=:@@DC>FG**:**/)*<88*)=*6?FFG)5>=DAF)1@5<)7*957C*<*1C)<:)9*<619>6659)9(87>3):)49923(:**((*.5446997F099@*740-()(-(-7(.),)733(.-,,4
@M02996:162:000000000-B87FG:1:1101:25455:6788 1:N:0:ACTGAGCG+GTAAGGAG
CCTACGGGAGGCTGCAGTGAGGAATATTGGTCAATGGTCGGAAGACTGAACCAGCCATGCCGCGTGACGGAAGACGGTCCTATGGATTGTAAACGTCTTTTGTACGGGAGGAATAAGGTCCACGTGTGGGCCGACGACAGTACCGTACGAATAAGCATCGGCTAACTCCGTGCCAGCAGCCGCGGTAATACGGAGTATGCGAGCGGTATCCGGATTTATTGGGTTTAAAAGGTGCGTAGGCGGAGGTTTAAGTCGGCGGTGAAATGCAGGGGCCCAAAACCTGATGTGCGCTTGAACCTTG
+
8ABCC5=51))====;;=;==;;;CE9FGDFGGGGGCFCFFGGGGGFGGGEGGGFFGFGGGGGGFGGGGGGGGG8F=FCCFGGC8EGGGGDGEAGCFF<AFFGEGGGGFECFFF9FFGEFGGCFFDE7+CF7@:+8CEGGD;EE:D+C@CFGFGFCFGFEGC83@DFGFG87CFGGCFFFGDBBEDDD8=>C8>739+CFG5C)*):5>FGGG3.9*67C*9CD55+*)*008::BB()*57-)-)0.28)*.-((-:5;454<><A>*.14;4>EF((.378()-.44(((42())-,-6
@M02996:162:000000000-B87FG:1:1101:10161:6791 1:N:0:ACTGAGCT+GTAAGGAG
CCTACGGGAGGCAGCAGTGAGGAATATTGGTCAATGGGCGGAAGCCTGAACCAGCCAAGTCGCGTGAAGGATGAAGGTATTATGTATTGTAAACTTCTTTAGACGCAGAGAAATACGGCGCTCGTGAGCGCTGATGCTAGTATGCGTAGAATAAGGATCGGCTAACTCCGTGCCAGCAGCCGCGGTCATACGGAGGATCCGAGCGTTATCCGGATTTATTGGGTTTAAAGGGTGCGCAGGCGGCCTGTTACGTCAGCGGTTAAATAGTGAGGCTCAACCTCATCCCGCCGTTGATACTGG
+
88@CCF5:5:)88=====;=;;;CFFGFGFGGGGGGFGGDGGGGGGFGGGFGGFFGFFFGGGGGFGEGGGGFEFFFGG,FFGGGGGGGGGGGCFFGGGFGGGCFGG@FF74E,FG9+?@+@CGGG88=F>BFE+E>ED=BDEF3FEG>8CFFG9EGGGCECDGCBFGGGGG5DFG,>;CGGGBBEG)5CFGGGAE*>FFFFGCAEGF>AFFCC05CD2>F=CGGC5<:26>5:(1.4,534905(0>AGF))3:(3:=C:;FF9A2))167(8?FC4482:?4<6:194-7??02<?>4:
@M02996:162:000000000-B87FG:1:1101:25474:6800 1:N:0:ACTGAGCG+GTAAGGAG
CCTACGGGAGGCTGCAGTGAGGAATATTGGTCAATGGTCGGAAGACTGAACCAGCCATGCCGCGTGACGGAAGACGGTCCTATGGATTGTAAACGTCTTTTGTACGGGAGGAATAAGGTCCACGTGTGGGCCGACGACAGTACCGTACGAATAAGCATCGGCTAACTCCGTGCCAGCAGCCGCGGTAATACGGAGGATGCGAGCGTTATCCGGATTTATTGGGTTTAAAGGGTGCGTAGGCGGGGATTTAAGTCAGCGGTGAAATGCAGGGGCCCAACCCCTGACGTGCCGTTGATACTGG
+
88ACCD)851)====;=====;;CFGFGGGGGFGGGFGGFGGGGGGGGGGFGGFFFGGGGFGGGFGGGGGBFGGGGGGGGGGGGGGGGGGFFGGGGGEFGGGGGGGGGFGGGGGGGGGGGGGGGGGGGGGGGGGGGGGGGGGGGGGGGGGGGGGGGGGGGGGGGGGGGGGGGGGGGGGGGGGDEGGGGGGGGEFGGEGFA5CE>EDFEFFGGGFFGCFF7=FGGGBGGFFGFFFFFBFF3<DBB>75:C<BFFFAFBGD?>FBBBAFFF:GFFFDG>:6?FFF328?<:6>FFB0)06>4:
@M02996:162:000000000-B87FG:1:1101:10142:6804 1:N:0:ACTGAGCG+GTAAGGAG
CCTACGGGAGGCAGCAGTGAGGAATATTGGTCAATGGGCGGAAGCCTGAACCAGCCAAGTCGCGTGAAGGATGAAGGTATTATGTATTGTAAACTTCTTTAGACGCAGAGAAATAAGGCGCTCGTGAGCGCTGATGCTAGTATGCGTAGAATAAGGATCGGCTAACTCCGTGCCAGCAGCCGCGGTAATACGGAGGATCCGAGCGTTATCCGGATTTATTGGGTTTAAAGGGTGCGCAGGCGGCATGTTAAGTCAGCGGTTAAATAGTGAGGCTCAACCTCATCCCGCCGTTGATACTGG
+
8ACCCF>@)11=========;;;CFGGGGGGGGGGGGGGGGGGGGGGGGGGGGGGGGGGGGGGGFFFGGGGGGGGGGGAGGGGGGDGGGGGGGGGGGGGGGGGGGGGGGGDGGGGCEFGGGGGGGDF:FFGGDFGGGGGGGGG<FEEGEEGGGGGGFGGGGGGGGGGGGGGGGGGGGGGGGGFFGGGDGDFGGDGGFGGFGCEEGGFFFFGGGBFGGFGGFGGGGFEC9FGFFF?BFFFG99>DFFFBFFFFAABFFEDF>>><A>)6F<C?6.8C@<FF<:>FFF:9997?F0AAF<6>
@M02996:162:000000000-B87FG:1:1101:25454:6809 1:N:0:ACTGAGCG+GTAAGGAG
CCTACGGGAGGCTGCAGTGAGGAATATTGGTCAATGGTCGGAAGACTGAACCAGCCATGCCGCGTGACGGAAGACGGTCCTATGGATTGTAAACGTCTTTTGTACGGGAGGAATAAGGTCCACGTGTGGGCCGACGACAGTACCGTACGAATAAGCATCGGCTAACTCCGTGCCAGCAGCCGCGGTAATACGGAGGATGCGAGCGTTATCCGGATTTATTAGGTTTAAAGGGTGCGTAGGCGGGGATTTAAGTCAGCGGTGAAATGCAGGGGCCCAACCCCTGACGTGCCGTTGATACTGG
+
88CCCE8511)====;===;=;;CEGGGGGGGGGGGGGGGGGGGCFGGGGGGGFFGGGGGGGGGGGGGGGGGGGGGGGGGGGGG<FGGGGGFGGDGGGGGGGGGGGGGEGGEFGGGGGGGGGGGCDFACCGGGFEDGGEGGGGGDFFGGGGGFGFFGGGFEGGGFGGGGEGC7EGGGGGGGDBEE<?8CCDEGF=53>FFGGGE=5>@FFCCDEDDG2DGFGGFFF?DAF*8:(4B??F9896B30)49)669664:DD17FDBFADF9:D>>0>EFFFF<F?18:B0:896?<(6*6>A?
@M02996:162:000000000-B87FG:1:1101:6356:6869 1:N:0:ACTGAGCG+GTAAGGAG
CCTACGGGAGGCAGCAGTAGGGAATCTTTCACAATGGGCGAAAGCCTGATGGAGCAACGCCGCGTGCAGGATGAAGGCCTTCGGGTCGTAAACTGCTTTTATAAGCGAGGAATATGACGGTAACTTATGAATAAGGATCGGCTAACTACGTGCCAGCAGCCGCGGTCATACGTAGGATCCGAGCATTATCCGGAGTGACTGGGCGTAAAGAGTTGCGTAGGTGGCGTCTTAAGTAGCTAGTGAAATCTGGTGGCTCGACCATTCAGACCGTTAGCTAAACTGGGATGCTCGAGAGCGTCAG
+
8ACCCEFA98)=========;8;CFGGGGGGGGGGGGGGGGGGGGGGGGGGGGGGGGGGGGGGGGGGGGGGGGGGGGGGGGGGGGGGGGGGGGGGGGGGGGGGGFFGEGGGGGGGGGGDGGGGGGGGGGGGGGGGGGGGGGGGGGGGGGGGGGGGGGGGGGGGGGGGGGGGGGGGGGGGGG*8>EGGGGGGGGDGGFGGFGGGFGGDEFFDFGFFCDFGGFCCFFBCC<FGFAFFFFFFGF>2=9FF<GA45:?BD(:C>0?AA><<7F;D?<?=@=>ABFF>BFB??A<4(-16356:6(
@M02996:162:000000000-B87FG:1:1101:6374:6874 1:N:0:ACTGAGCG+GTAAGGAG
CCTACGGGAGGCAGCAGTAGGGAATCTTTCACAATGGGCGAAAGCCTGATGGAGCAACGCCGCGTGCAGGATGAAGGCCTTCGGGTCGTAAACTGCTTTTGTAAGCGAGGAATGTGACGGTAACGTATGAATAAGTATCGTCTAACTACGTGCCAGCAGCCGCTCGCATACGTAGGATCCGAGCATTATCCGGATTCACTGGGCGTAAAGATTTGCTGGGGTTGCTGCTTACGTAGCTAGTGTAGTCTGGTGGCTCAACCATTCAGTCCGTTGGCTAGACTGGGATGCTCTGGATCGTCAT
+
8ACCC>ABA8)8======;=;8;;FGGGFGCGGGGGGGGGEGGGGGGGGGGGGFGGGGGGGGGGGGD,6CFFGGGGFGGFGGGC7<>FF<FGFA9CFEGG,E<CF9FG77FFG,AAC,+4??FE+:D?=F,A:FF@3DC@,8D+EFGF86DFGG;8E,7>D+@+**4*@:BFGC,=9CFGG49>?9==7,2:CD*:*+11CD*)?5)=)+;+:A@F+/2/:C*)7*+*.9:)4:<F<2*25C)1)*14F(.781?:2<DB0?2<-)).9:74((/00()))0,((,43.6-)))),0801(
@M02996:162:000000000-B87FG:1:1101:12937:6876 1:N:0:ACTGGGCG+GTAAGGAG
CCTACGGGTGGCAGCAGTGAGGAATATTGGTCAATGGACGGAAGTCTGAACCAGCCAAGTCGCGTGAAGGAAGAAGGTATTATGTATTGTAAACTTCTTTAGACGCAGAGAAATAAGGGGATCGTGATCCCTGATGCTAGTATGCGTAGAATAAGGATCGGCTAACTCCGTGCCAGCAGCCGCGGTAATACGGAGGATCCGAGCGTTATCCGGATTTATTGGGTTTAAAGGGTGCGCAGGCGGCGTATTAAGTCAGCGGTTAAATCGTGAGGCTCAACCTCATCCCGCCGTTGATACTGGT
+
-8CCCD>=80);===;===;;;;CFFGGGGGGGGGGGFGGGGGGGGGGGGGGGFFFFGGGGGGGFFGGGGGGGFFGGG9EFGGGGFGGGGGGGGGGGGFGFGDGGGGGDG@FFGEFFG8FCGFGGFGGGGGGGGGGGGGGGDFAFEGECEGGGGGGGGGGGGGGGGGGGGGGGGEGGGGGFG>BGG5CGGGFC**=4>CFGGGFGGFFFFGGGDFGF?FGFGGGEFGGCFG58(;=>>FC974@>BBBFA<FAA<<?CCFF:<AFF::82<11:;<@:?3:).4>:11;97<6?A)145)-
@M02996:162:000000000-B87FG:1:1101:21910:6898 1:N:0:ACTGAGCG+GTAAGGAG
CCTACGCGTGGCAGCAGCTAAGAATATTCCGCAATGGACGAAAGTCTGACGGAGCGACGCCGCGTGGATGATGAAGGCCGGACGGTTGTAAAATCCTTTTAAGTGTGAAGAATAAGCGAGGGCAGGGAAAGCCCATGTGGTGACGGTAGCACTTGAATAAGCAACGGCTAATTACGTGCCAGCAGCCGCGGTAACACGTAAGTTGCGAGCGTTGTTCGGAATTATTGGGCGTAACGGGCATGTAGGCGGTTTTGCAAGCTTGGTGTGAAATCCCGGGGCTTAACTCCGGAATTGCGTTGAG
+
88CCC>)181)8;=8;;;;;<;;CFFGGGGGGGGGGGGGGGGGGGGGGGGGDGFEGGGGGEGGGFF@FFGGGGGGGFGGEGG:FFGGGGGGGGGGGGGGGF,?EFGGGGGGFGGFEGCCGEEF++>7F@FFGGGGGGGGGGGAFGGGGGGGGFGGGGGGCFG9EGGGEGG,CGFGGGGGGGGAFGGGGGGDG?DGCFGG@GFGFGGFFFFGGDEFGGBG5>EGCGFGG<FGF>B0;91@33CA757@>G>F>?FFD<FC?FFFA(,49BAGDB?EGF>>BFF24)9?1-,4?BBABEFF1(
@M02996:162:000000000-B87FG:1:1101:12932:6901 1:N:0:ACTGGGCG+GTAAGGAG
CCTACGGGTGGCAGCAGTGAGGAATATTGGTCAATGGACGGAAGTCTGAACCAGCCAAGTCGCGTGAAGGAAGAAGGTATTATGTATTGTAAACTTCTTTAGACGCAGAGAAATAAGGGGATCGTGATCCCTGATGCTAGTATGCGTAGAATAAGGATCGGCTAACTCCGTGCCAGCAGCCGCGGTAATACGGAGGATCCGAGCGTTATCCGGATTTATTGGGTTTAAAGGGTGCGCAGGCGGCGTATTAAGTCAGCGGTTAAATCGTGAGGCTCAACCTCATCCCGCCGTTGATACTGGT
+
88BCCB85=0)=;======;;;;CFGGGGGGGGGGGGGGGGGGGGGGGGGGGGGGGGGGGGGGGFGGGGGGGFFGGFGGGGGGFBFGGGGGGGGGGGGGGAFFFGG>F@B?FFGGGGGFGGFGGG@EGGFGGG?FFGGGGGGGDGGGGGCFGGGGFFGGGGGGGGGGGGGGGGGGGGGGGGGFFGGGGFGGCC>?EFGGFGGGFGGFEFFGEGEFGG?CGFGGGG3F@CCFBF@FE@BF)379>;8;87A:FFDAADEDB6DFAFBBBF?GFFBFFF?FF:66AB?B672-6<464@.62)
@M02996:162:000000000-B87FG:1:1101:17398:6909 1:N:0:ACTGAGCG+GTAAGGAG
CCTACGGGCGGCTGCAGTCGAGGATCATTTGCAATGGGCGAAAGCCTGACAATGCGACGCTGCGTGGAGGATGAAGGCCTTCGGGTTGTAAACTCCTGTCATAAGGGAACAGGCGAGGGTACCCAATACGTACCTTAGTTGAGTGTACTTTAAGAGGAAGCGCCGGCTCACTCTGTGCCAGCAGCCGCGGTAATACAGAGGTCGCAAGCGTTGTTCGGATTTACTTGGCGTAAATGGTGCGTAGTCGGTTTCGTGTGTCAAGTGTGAAGTCTCCGGGCTCAACCCGGAAATTGCGCTTGAA
+
-8BCCF>)00)8888;;;;88888CFFGGGGGGGGGGGGGGGGGGGGGGGGGGGFGGGGGGGDGEG7FGGDGGAFG?FGGGFGGGGGGGGCFGGGGGGFGFGAFGFGECGGF8FGGCF:F<FEF9@=>FGG9DFFFDAF9,,>FFGDGGGGFF9;E:@CF59*4>*=C*>BECFGG2B@:6C5A6C<CDGG837<EF7CACCF3:D>>>D1A9B02*419>+3:9*<DBDD312)92<@7,/(>0*)-C:(/2,8:1274:?AAAF<)*.2-.55C@01:2*,3:(4,,4)44)(9E66:0
@M02996:162:000000000-B87FG:1:1101:19280:6929 1:N:0:ACTGAGCG+GTAAGGAG
CCTACGGGAGGCAGCAGTAGGGAATATTGGGCAATGGAGGCAACTCTGACCCAGCCATGCCGCGTGAAGGAAGACGGCCCTATGGGTTGTAAACTTCTTTTATCGTAGAGTAAACCTGGCCACGTGTGGCCAGCTGAGAGTATACGAGGAATAAGTATCGGCTAACTCCGTGCCAGCAGCCGCGGTAATACGGGGGATACGAGCGTTATCCGGATTTATTGGGTTTAAAGGGTGCGCAGGCGGATCGGTAAGTCAGGGGTGAAAAGTTGGGGCTCAACTCCAATCGTGCCTTTGATACTG
+
88AC??5=51188==;====;8;CFFGGGGGGGGGGGGGGGGGGGGGGGGGGGFFFGGGGGGGGGGEGGGGGFFFFGGGGGGGGGGGGGGGGGGGGGGGGGFGGGGGGGGGGGGGGGFGGGGGGGGGGEGGFGGGGGGGGGGCEFGF@ECGGGGGGGGGGGGGGGGGGGGFFGGGFGC@7CDFEGGDDFEGCC5EGFGGFCDGEGGFEFFGDGDED6<CC?GGDGFGGFFDEF?BFFB>C999.-736548@)64<1CD?>F?<A><<?7D>?1F+6.:44?047,3:?BAB><6995:A
@M02996:162:000000000-B87FG:1:1101:17385:6934 1:N:0:ACTGAGCG+GTAAGGAG
CCTACGGGCGGCTGCAGTCGAGGATCATTTGCAATGGGCGAAAGCCTGACAATGCGACGCTGCGTGGAGGATGAAGGCCTTCGGGTTGTAAACTCCTGTCATAAGGGAACAGGCGAGGGTACCCAATACGTACCTTAGTTGAGTGTACTTTAAGAGGAAGCGACGGCTAACTCTGTGCCAGCAGCCGCGGTAATACAGAGGTCGCAAGCGTTGTTCGGATTTACTGGGCGTAAAGGGTGCGTAGGCGGTTGCGTGTGTCAAGTGTGAAATCTCCGGGCTCAACCCGGAAAGTGCGCTTGAA
+
6ACCCF=8)1)8888;;;;88888CFFGGGGGGGGGGGGGFGGGGGGGGGGGGFFFFGGGGGGFBC=FGGGGGGGGFGGGGGGGGGGGGGGGGGGGGGGGGGFGGGGGFGGGFGEGGGGGGGGGFFDGGGGGGGGGGFGDG9DFFFFGGGGFGGGGGGGGGGCEDGGG7EGGGGGGGF@CFFAFGDCGG=C:CFGGFGGA7CE5CDDFFF77CFFG3>9CBFE>C=FGF3)5(4<68BDD29176F>9D01.46?BBCC44=4<:AA44)244<@GF0(:2@BFF>F;99?AB-,7B::.3
@M02996:162:000000000-B87FG:1:1101:13831:6946 1:N:0:ACTGAGCG+GTAAGGAG
CCTACGGGAGGCTGCAGTGAGGAATATTGGTCAATGGACGGAAGTCTGAACCAGCCATGCCGCGTGAAGGAAGAATGCCCTATGGGTTGTAAACTTCTTTTGCCGCAGAGTAATAAGTGGGATGCGTCCCATGATGAGAGTATGCGGCGAATAAGCATCGGCTAACTCCGTGCCAGCAGCCGCGGTAATACGGAGGATGCAAGCGTTATCCGGATTTATTGGGTTTAAAGGGTGCGTAGGCGGACTGTTAAGTCAGCGGTGAAATACCACGGCTCAACCGTGGGGCTGCCGTTGATACTGG
+
8ACCCE:88:)==========;;CFGGGGGGGGGGGGGGGGGGGGGGGGGGGGGGGGGGGGGGGFGGGGGGGGGGGGGGGGGGGGGGGGGGGGGGGGGGGGGGGGGEGFGGGGGGGAGG9FFGEGGGGGGGGG=FFGEGGGGGDGDEGGGEGGGGGGGGGGGGECFGGGGGGGGFGGGGGGGEFGGGGGGGFGDGGFGGF7DFFGGFBFFGGGEEGGFGGFEGGGFGGFFG>???EFFFG49909BFFGF>FFFF2?EGF9FFABFFFF?5;;7DFFBF9BF(49BF<??146(467<AA?
@M02996:162:000000000-B87FG:1:1101:9723:6954 1:N:0:ACTGAGCG+GTAATGAG
CCTACGGGTGGCTGCAGTGAGGAATATTGGTCAATGGGCGAGAGCCTGAACCAGCCACGTAGCGTGAGGGATGACGGCCCTATGGGTTGTAAACCTCTTTTGGCGGGGAATAAAGTGCGCCACTTGTGGTGTTTTTCTTGTACCCGCCGAATAAGGATCGGCTTACTCCGTGCCAGCAGCCGCGGTAATACGGAGGCTCCGAGCGTTCTCCGGATTTATTCGGTTTAAATGGACCGTAGGCGGGATGTCAAGTCAGCTGTTAACCGTAGTCTCTCCACGTCCGCACTGCAGTTGCAACTGG
+
8ACCCF:581)=6======6;;;CFFGGGAFGGGGGGGFGGCGCFGGGGEAFGFGFG,F9,:FFFGCGGGGGGGDG7E=7F<CFCGG@=CGG<FF<?CF?D,@DFGFFC><F<F,EFGEGG+F<F,8:@F+@ECF+@,=,@>;@B*@@:CED*?,59DC:BD:*7>C;<:;45CCFG7CG5D55?C5/:@CEGD==3*9@*)*0:DE))0:55)8*9)2:*;*12@37<*2*))(08(8/5943758:F2)9<>-))3*.)*))-(--7,:)-)9*14341)(-,6(.5.().:))*).,(
@M02996:162:000000000-B87FG:1:1101:19989:7039 1:N:0:ACTGAGCG+GTAAGGAG
CCTACGGGCGGCAGCAGTGAGGAATATTGGTCAATGGGCGCGAGCCTGAACCAGCCAAGTAGCGTGAGGGATGACTGCCCTACGGGTTGTAAACCTCTTTTGTTTGGGAATAAAGGAGCCTACGTGTAGGCTTTTGCATGTACCTTTCGAATAAGCATCGGCTAATTCCGTGCCAGCAGCCGCGGTAATACGGAAGATGCGAGCGTTATCCGGATTTATTGGGTTTAAAGGGAGCGTAGGCGGCCTTTTAAGTCTGCGGTCAAATTTCCGGGCCCAACCTTGGCATGCCGTGGATACTGAT
+
88BCCE50:))8888;;<;;;;;CFFGGFGGGFGDFGGGGGGEGGGGFGGGGGGGGFGGGGGGGGGDGCGDFGGFGDFGGGGGGGDGGGGGGGGGGGGGGGGGGGGDGGFGG9FFGFFFGG<FEGGGAFFDFFGGGGEGCDFGGGGGGEEFGG;EFGGGGGGGEFGGGGGG5DG9CGGGGGGEFGG<?FGGEED5=5CDFGDGFGGFFFFGGGBFGG<FFFGGGGF6CBFG3366>>?>C8)4770<AFB>?9>AA<:C<35222).)*(/4>1@854:48=:?)7:38(-4;(.4?A9))
@M02996:162:000000000-B87FG:1:1101:8655:7068 1:N:0:ACTGAGCG+GTAAGGAG
CCTACGGGGGGCAGCAGCTAAGAATATTCCGCAATGGAGGAAACTCTGACGGAGCGACGCCGCGTGGATGATGAAGGTCGGAAGATTGTAAAATCCTTTTATCTGTGTGGAATAAGCAGTGTAGGTAATGACATTGTGATGACTGTAGCAGATGAATAAGCAACGGCTAATTACGTGCCAGCAGCCGCGGTAACACGTAAGTTGCGAGCGTTGTTCGGAATTATTGGGCGTAAAGGGCATGTAGGCGGATATGCAAGCTTGGTGTGAAATCCTGGGGCTTAACTCCAGGACTGCGTTGAGA
+
88ACCFA8>)18888:::::<::CFGGGGGGGGGGGGGGGGGGGGGGGGGGGGFFGFGGGGGGGFGDGGGGGGFGGCGGGGGGGGGGGGGFGGGGGGGGGGGGGGGGGGGGGGGFGGGGGGGGGGGGGGGGGGGGGGGGGGGGGGGGFGGGGGGGGGGGGGDCGDGGGGFGGGGGGGGFGGGFFGGGGDGGGGFFGDFG59:CFEGEBFE9CDF@GDFDGFE:D+@<DFDDDBBA=?F:D326@7=:794<4<9AAFGG>BF262:AB94?(.5?C>(4<FF>AAFF528-,44:2@B60(
@M02996:162:000000000-B87FG:1:1101:8638:7074 1:N:0:ACTGAGCG+GTAAGGAG
CCTACGGGGGGCAGCAGCTAAGAATATTCCGCAATGGAGGAAACTCTGACGGAGCGACGCCGCGTGGATGATGAAGGTCGGAAGATTGTAAAATCCTTTTATCTGTGTGGAATAAGCAGTGTAGGTAATGACATTGTGATGACTGTAGCAGATGAATAAGCAACGGCTAATTACGTGCCAGCAGCCGCGGTAACACGTAAGTTGCGAGCGTTGTTCGGAATTATTGGGCGTAAAGGGCATGTAGGCGGATATGCAAGCTTGGTGTGAAATCCTGGGGCTTAACTCCAGGACTGCGTTGAGA
+
88ACCF>=88)8888:::::<::EFGGGFFFGGGGGGFGGGGGGGGGGGGGGGGGGGGGGGGGGFGGGGGGGGGGGGGGGGGCGGGGGGGGGGGGGGGGGCEGGF@FGGGFGG<CFGGGGGGGGGGGGGGGGFGGGGGGGDFGGFEF<FFGCFGGGGGGGGGCGGGGGGFGGGGGGFG7+<DFFFGGGGGGEDFCEEGDFGCFFC7:>BFDE>@@DG>59@E9FFFGG?37B6<A4(8394:)05@>959?FABFFBFFAFFFFFFFF?475<7:FFB>03@44>:?::::>BFFF8024(
@M02996:162:000000000-B87FG:1:1101:22470:7080 1:N:0:ACTGAGCG+GTAAGGAG
ACTACGGGCGGCAGCAGTGGGGAATATTGGGCAATGGGCGCAAGCCTGACCCAGCGACGCCGCGTGAAGGAAGACGGTCTTCGGATTGTAAACTTCTTTTATGTAGGACGAAACAAATGACGGTACTACATGAATAAGCCACGGCTAACTACGTGCCAGCAGCCGCGGTAATACGTAGGTGGCGAGCGTTATCCGGATTTACTGGGTGTAAAGGGTGTGTAGGCGGGGAAGCAAGTCAGGTGTGAAAATGATGTGCTCAACTCATCACGTGCACTTGAACCTGTTTTTCTTGACGGTCGGA
+
-8ACCD1):))8888;;<;;;888EFGGCGGGGGGGGGGGGGGGGGGGGGEFGGGGGGGGGGGGGGGGFGGEFEEFFGGGGGGGEGGGGGGGGGFGGGGGGGFGDFFEFGGGDGG,6FF9F>CFBFFFG3E,E;EFF9>@DF7FFC5CFCDEE:,;BAFCGFGGGE=:EGGGGGGG?FCG+:AECC<CDG3@98CEFDG?:>9=C7FE>?C9??BFC>GG?CG=C:EG6>D>233899B969>><499C<<=<)66)<034F<7A>)2).*(43@@*)))47(.6440:542))-(8:9>(
@M02996:162:000000000-B87FG:1:1101:8651:7086 1:N:0:ACTGAGCG+GTAAGGAG
CCTACGGGGGGCAGCAGCTAAGAATATTCCGCAATGGAGGAAACTCTGACGGAGCGACGCCGCGTGGATGATGAAGGTCGGAAGATTGTAAAATCCTTTTATCTGTGTGGAATAAGCAGTGTAGGTAATGACATTGTGATGACTGTAGCAGATGAATAAGCAACGGCTAATTACGTGCCAGCAGCCGCGGTAACACGTAAGTTGCGAGCGTTGTTCGGAATTATTGGGCGTAAAGGGCATGTAGGCGGATATGCAAGCTTGGTGTGAAATCCTGGGGCTTAACTCCAGGACTGCGTTGAGA
+
68BCCFAAA)08888:::::<:CFFGGGGGGGGGGGGGGGGGGGGGGGGGGGGGGGFFGGGGGGFF@EFGGGFFEGFGGCGGEGGGGGGGGGGGGGGGGGGGGGGFGFFDGFFGC@FCCFGGGGCFDGFFFGGGGGGG9C9<EG:CG9FFF@<CFCGGGGGFGGDGGGEFGGCFG=CFF?<3?FGGCDCCGGEFFGBF47CGCFGGE)577:DFFFD(*9@?9D+@GGF3/5?6A?((092:562@E;)3-*-6>9<=*6:>B0((.:6:F?2));<36:3=<A<703((4:3??FFBBF0
@M02996:162:000000000-B87FG:1:1101:18685:7092 1:N:0:ACTGAGCG+GTAAGGAG
CCTACGGGTGGCTGCAGCTAAGAATATTCCGCAATGGACGAAAGTCTGACGGAGCGACGCCGCGTGGATGATGAAGGTCGGAAGATTGTAAAATCCTTTTAAGTATGAAGAATAAGCAGGACCGGTAATGGTCCTGTGGTGACGGTAGTACTTGAATAAGCAACGGCTAATTACGTGCCCGCAGGCGCGGTAATACGTCAGTTGCGAGCGTTGTTCGGAATGATTGGGCGTAGAGGGCATGTAGGCCGATATGCCAGCTTGGGGTGAAAGGCGGGAGCTCAACTCCCGAACTGCGTTGGGA
+
88CCCFA>)))===8==;=;6;;EFGCF<FEGGGGGGFCFGGGEFGGGGCGEGFCGFGGGGGGFCF+,CFFAFFGG<E?=F7CF<FGGGGGGG5AFG?FCGG,95BFFGGGGGGCFDFGG+?+@+@B7FFCGGDG9C,,@>,@:C==+8;3,;3B,@=:FG?8CF5C:*@;A<FFFFC714;96*)278593*+1>5;*.::@1+15ADEC5D<)0*-197++;C66C?3)7((.)3<)98269)*)4)325))).:F*42)((47324)5021)/.(4226<425(3,--47<1,7((-(
@M02996:162:000000000-B87FG:1:1101:22474:7098 1:N:0:ACTGAGCG+GTAAGGAG
CCTACGGGCGGCAGCAGTGGGGAATATTGGGCAATGGGCGCAAGCCTGACCCAGCGACGCCGCGTGAAGGAAGACGGTCTTCGGATTGTAAACTTCTTTTATGTAGGACGAAACAAATGACGGTACTACATGAATAAGCCACGGCTAACTACGTGCCAGCAGCCGCGGTAATACGTAGGTGGCGAGCGTTATCCGGATTTACTGGGTGTAAAGGGTGTGTAGGCGGGGAAGCAAGTCAGGTGTGAAAATGATGGGCTCAACTCATCACTTGCACTTGAACCTGTTTTTCTTGAGGGTCGGG
+
8ACCC>1)1))8888;;<;;;88BFFGGGGGGGGGGGGGGGGGGGGGGGGGGGGGGGGGGGGGGGGGGGGGGGFFGEGGGGGGGEFGFGGGGGGGGGGGGFG<FAFGGGGGGGGGFGGGGGGGGGGFCGFFEEFGGC>FGCFGGGGGGGGGGGGGGGGGGGGGGCGDEGGEGGGGGGGDGGGFFGDGDDGCFGFGGBGGFFGGFGGFFFFCEFF)29>DGFGGDEEGG>DGFFBFFB9FG<78>5@F<GA>F:>:<:=>7?FFFFFFFFF7<???CFA:)4@06A4<<?F>2.)1(0,492
@M02996:162:000000000-B87FG:1:1101:10871:7098 1:N:0:ACTGAGCG+GTAAGGAG
CCTACGGGTGGCAGCAGTCGGGAATATTGCGCAATGGAGGAAACTCTGACGCAGTGACGCCGCGTATAGGAAGAAGGTTTTCGGATTGTAAACTATTGTCATTAGGGAAGAAAAAAGACTGTACCTAAAGAGTAAGCCCCGGCTAACTATGTGCCAGCAGCCGCGGTAATACATAGGGGGCAAGCGTTATCCGGAATTATTGGGTGTAAAGGGTGCGTAGACGGGAGTGCAAGTTAGTTGTGAAATCCCTCGGCTTAACTGAGGAACTGCACCTAAAACTGTACTTCTTGAGTATCGGAGG
+
88BCCF:):0)=====;=;8888@FCFGGGGGGGGGGFGGGGGGGGGGGGGGGG@FFFFCGGGGFCGC<FGAFGGGC?FGGGGGCFGFGGGGGGAEF?FBFGGDGAFFGGGGFFE@EGGGEGGGGGG,,?E8,9@;EFGGDGGGGCEG;DEGGGGGGGFGGGEGFGG5>FFF:>:C:EECEDAAFGGGGGGGGE5*:DFCFDFFCDEF:ADFG;:DGFC5BDE<E>5C76DF<A<*).=C<1:*.99:GFFB0<B>?7CFF??1:02)*4:((.?<?23:A?<<<:A<:<6)6:<2),(4(
@M02996:162:000000000-B87FG:1:1101:18680:7110 1:N:0:ACTGAGCG+GTAAGGAG
CCTACGGGTGGCTGCAGCTAAGAATATTCCGCAATGGACGAAAGTCTGACGGAGCGACGCCGCGTGGATGATGAAGGTCGGAAGATTGTAAAATCCTTTTAAGTATGAAGAATAAGCAGGACAGGTAATGGTCCTGTGGTGACGGTAGTACTTGAATAAGCAACGGCTAATTACGTGCCAGCAGCCGCGGTAATACGTAAGTTGCGAGCGTTGTTCGGAATTATTGGGCGGAAAGGGCATGTATGCGGATATGCAAGCTTGGGGTGAAAGGCGGGAGCTAAACTCCCGAACTGCGTTGCGA
+
88A?@>5=)));;8=====;<;;;CFGGGGGGGGGGGGG@@CCGGGGGGGGGGF7CCFC@CFGFFFEGGGGGGGGGGGGGGGGGGGGGGGGGGFGGGGFGGGFCEBFGGFFGGGFGGGGGGGGFGCADGCFGGGGCFDFGFGGGCEFEGGGGGFFFEGCEFF6DEEGEGCGGGG>CFD*,@>FFFCDGGE<BCF,>5?4FGGC+9DD>5=C*98:+*63/5<9FFF672;3.12(7??7*30)*.17;<66*)---.:*9:302,1(489F((,;*5(()-9()),43-43:?D<?52-((
@M02996:162:000000000-B87FG:1:1101:9605:7113 1:N:0:ACTGAGCG+GTAAGGAG
CCTACGGGTGGCTGCAGTGAGGAATATTGGTCAATGGGCGGAAGCCTGAACCAGCCATGCCGCGTGAAGGAATAAGGTCCTATGGATCGTAAACTTCTTTTGAGTGGGAGCAATAAGGTCTACGAGTAGATCGATGAGAGTACCATTCGAATAAGCATCGGCTAACTCCGTGCCAGCAGCCGCGGTAATACGGAGGATGCAAGCGTTATCCGGATTTATTGGGTTTAAAGGGTGCGTAGGCTGTTGATCAAGTCAGAGGTGAAATGCCGCAGCTCAACTGTGGAATTGCCTTTGATACGGG
+
88ACCF)):00====;===;;;;CEFGGGGGGGGGGGGGGGGEGGGGGGGGGFGGGGGGGGGGG:F=DCGFGGGGGGGGGGGGGGDFGEFGGGGGGGGGGGGFGFFFG@FGGGGGGGDGGF?FGEFEGGGGGGCGFGFGGGGGGGGGGGGGGGADGGGGGGGGGGGGG6EGGGCE7FFGFFGD@:CGDGF7FE4EDFGGFGGGFGGBBFFGGD3B5FFGGFGGGG>FFCFG:@B?BB:>3.2484F@AFFBFA:<<96<:???4AFFB>B79>4:?F1544F?A<<04).-.26<)14(41
@M02996:162:000000000-B87FG:1:1101:23068:7114 1:N:0:ACTGAGCG+GTAAGGAG
CCTACGGGTGGCTGCAGCTAAGAATATTCCGCAATGGACGAAAGTCTGACGGAGCGACGCCGCGTGGATGATGAAGGTCGGACGATTGTAAAATCCTTTTATAACTGAGGAATAAGCAGTGTGAGAGAAACGCATTGTGGTGACTGTAGGTTATGAATAAGCAACGGCTAATTACGTGCCAGCAGCCGCGGTAACACGTAAGTTGCGAGCGTTGTTCGGAATTATTGGGCGTAAAGGGCATGTAGGCGGTTTTGCAAGCTTGATGTGAAAGGCAGGAGCTTAACTCCTGGACTGCGTTGGG
+
88ACCD)580);=======;<;;CEFGGFGGGGGGGGGGGGGGGGGGGGGGGGFFGEGGGGGGGFFFGGGGGGG?FGGGEGG+@FGGGGGGGGGGGGGGGFFGGGGGGGGGGGEGCFCFDGGG<DFDFGGGGGGGGGGGGG?FGDCGFGGGGDGGFCG7FCFFCFGDEGEFGGFGGGGGG@@>FGGGDG=DGGFGGFGF);FFFFG3;>EGGDDFGGBGC7>67ABGDFFGDFF1=A?@73F4@<6@9D>934<?A<F:09F0<4<AA=<>:0,7?5:B0,/))644>,2((),43>(((-
@M02996:162:000000000-B87FG:1:1101:23093:7128 1:N:0:ACTGAGCG+GTAAGGAG
CCTACGAGTGGCTGCAGCTAAGAATATTCCGCAATGGACGAAAGTCTGACGGAGCGACGCCGCGTGGATGATGAAGGTCGGAAGCTTGTAAAATCCTTTTATAACTGAGGAATAAGCAGTGTGCGAGAAACGCATTTTGGTGACTGTAGGTTATGAATAAGCACCGTCTAATTACGTGCCAGCAGCCGCGGTCACAAGTCAGTTGCTAGCGTTGTTCGGAATTATTGGGCTTAAAGGGCATTTAGGCGGTTTTGCAACCTTAGTGTGGAAGGCAGGAGCTTAACTCCTGGACTGCGTGTGG
+
88CCCB)0:5)=;=8;===;==;=EFGGGGFGGGGGGGGDFCFGGGGGGGG7C>CFCFFGGGGG6:CGG8@FGGGGFFGGGC:F,BEGGG9<F@EFGGGGGFFGGGAFCGGFGCFGFGFFDFF,::CFCADFE>CG,6,8>DFGF=FGGAEG9B,=@D2FFGF,:C,@C8,,?@E>F,:?FDFF,;93957B/:6,**++12=@FG+++/)2:):8C?DD3<6+<;<*3;>7,5)9)-79(*.06)9(919:47)).+0.)*).)-)(*)*(2(.*),((58))..52),48<:.,7?2((
@M02996:162:000000000-B87FG:1:1101:9620:7129 1:N:0:ACTGAGCG+GTAAGGAG
CCTACGGGTGGCTGCAGTGAGGAATATTGGTCAATGGGCGGAAGCCTGAACCAGCCATGCCGCGTGAAGGAATAAGGTCCTATGGATCGTAAACTTCTTTTGAGTGGGAGCAATAAGGTCTACGAGTAGATCGATGAGAGTACCATTCGAATAAGCATCGGCTAACTCCGTGCCAGCAGCCGCGGTAATACGGAGGATGCAAGCGTTATCCGGATTTATTGGGTTTAAAGGGTGCGTAGGCTGTTGATCAAGTCAGAGGTGAAATGCCGCAGCTCAACTGTGGAATTGCCTTTGATACTGG
+
88ACCE5):0)========;;;;;ECFGGGGGGGGGGGGGGGGGGGGGGGGFGFFGGGGGGGGGGGGGGGGGGGGGGGGGGGGGGGGGGGGGGGGGGGGGGGBFGGGGCEFGGGGGGGGGGFGDEGEF;FDGGEGGGDFFDEGGFGGGGGEFGGGGFGGGGGGGFGGGGGGGGFGGGGGGFGEDDD9@@7CECBGEDG4ADG9>GDDDFFFCC)=CGFGGFGGGGFCDFFDDF??58?DD8747<*897<BFFA<466<2(9?AAFFFD>7(9<4<=7425905)-)2:4:B3<<A@<<B0
@M02996:162:000000000-B87FG:1:1101:23070:7132 1:N:0:ACTGAGCG+GTAAGGAG
CCTACGGGTGGCTGCAGCTAAGAATATTCCGCAATGGACGAAAGTCTGACGGAGCGACGCCGCGTGGATGATGAAGGTCGGACGATTGTAAAATCCTTTTATAACTGAGGAATAAGCAGTGTGAGAGAAACGCATTGTGGTGACTGTAGGTTATGAATAAGCAACGGCTAATTACGTGCCAGCAGCCGCGGTAACACGTAAGTTGCGAGCGTTGTTCGGAATTATTGGGCGTAAAGGGCATGTAGGCGGTTTTGCAAGCTTGATGTGAAAGGCAGGAGCTTAACTCCTGGACTGCGTTGAG
+
88BCC>85=))========;<;;EFGGGGGGGGGGGGGGGGGGGGGGGGGGGGFFFFGGGGGGGCFCFFGFGGGGGGGGGGG+CCFGGGGGGGGGGGGGGGGDFGGGGGGGGGGGGGGGGGGG9CFDGGGGGGGGG9FGGGF>FGGGGGD;EFGGGGGGFGG9EGEGGGGGGGGGGGGGGGGFFGGGGGGGGGFG@FGGFGGGFGG>EEEGCGFFGGFGGFGFGGFGGFFDEB??FF?F34CA449F>D>6@FFFF<GF><?,>FFFBF):<?7DC>???>F<ABB?<8:44>6B<8:;42
@M02996:162:000000000-B87FG:1:1101:23149:7134 1:N:0:ACTGAGCG+GTAAGGAG
CCTACGGGTGGCAGCAGTGAGGAATATTGGTCAATGGTCGGAAGACTGAACCAGCCAAGTAGCGTGAAGGATGACTGCCCTATGGGTTGTAAACTTCTTTTATGCGGGAATAAAAAGGATTACGTGTAGTCTGTTGCATGTACCGCATGAATAAGGATCGGCTAATTCCGTGCCAGCCGCCGCGGTAATACGGAAGATCCGAGCTTTATCCGGATTTATTGGGTTTAAAGGGAGCGTAGGCGGGCCTTTAATGCAGTGGTCAAATCGTTGTGTCCAACCATACCAAGCCGTTTATACTGGA
+
88@CC?15=11;==8=6==;;;;CFFGGGGGGGGGGGGGCFGGEGGFFGAFGGGGGFFGGGGGGCFFGFGCFECECFGGGGGGGGGGGEGGGGGGGGGGGGGGGGGG:+CGGGGGGGGGGCCGGG?>?E9@EGFGD9@EFGGG,+CGEGGEGFCDE9D+@CD8CGGGGGCD?DFGF+++@9CD?ECD/+,2>>?***=+9/**)40BF6:8:9>>GG<DCAE*978<:4CFB?F059?D<)94;9)).::<4)64<47C6)9,6.,:<)(*(3)/+*.((.*(.3)(,(-4((49:*4-)(
@M02996:162:000000000-B87FG:1:1101:15523:7139 1:N:0:ACTGAGCG+GTAAGGAG
CCTACGGGCGGCTGCAGTAGGGAATTTTCGGCAATGGGCGAAAGCCTGACCGAGCAACGCCGCGTGAAGGAAGAGGGTCTTCGGATTGTAAACTTCTGTTGTAGAGGAAGAATGTGTATATCAGGGAATGGATATATAATGACGGTACTTTACGAGAAAGCCACGGCTAACTACGTGCCAGCAGCCGCGGTAATACGTAGGTGGCGAGCGTTATCCGGAATTATTGGGCGGAAAGAGGGAGCAGGCGGCAGGTAAGGTCCGAGGTAAAAGCCTGAAGCTCAACTTCAGTAATCCTTGGAAA
+
88BCCD)55))8888;;;;<;8;CEDGGFGEGGGGGGGGGFGGGFGGGGGGGGFF=FFGGGGGGFGGGGGGGGGGGEEGGGGFG:@FEGDGGGFGGGGGG9F9A5DFAFFFGGGGGGGGFGG9FCF7CFF8,=EFEFGFGCFGCCEGGGGG=CFB8:*;FEGFGGGGG5DCGGGGGFG5@ECFF6//8CEGG87@FFGGFDFFF*1355<9C<@FCDB35F++:?*<DBF374;?),3>937,0:@D>56>)()6>??>2;5318,6)/6573::C*,.:26:>AD2)))-)).))1()52
@M02996:162:000000000-B87FG:1:1101:10363:7140 1:N:0:ACTGAGCG+GTAAGGAG
CCTACGGGTGGCAGCAGCTAAGAATATTCCGCAATGGACGAAAGTCTGACGGAGCGACGCCGCGTGGATGATGAAGGCCGGAAGGTTGTAAAATCCTTTTATAACTGAGGAATAAGTATGGTGAGAGAAACGCCATATGGTGACTGTAGGTTATGAATAAGCAACGGCTAATTACATGCCAGCAGCCGCGGTAACACGTAAGTTGCGAGCGTTGTTCGGAATTATTGGGCGTAAAGGGCATGAAGGCGGTTTTGCAAGCTTGGTGTGAAAGGCAGGGGCTTAACTCCTGGACTGCGTTGAG
+
88ABCB18110=;======;<;;EFGGGGGGGGGGGGGGFEGGGGFFGFGGEEGFGGGGGGCFGCFCEEFGGGGGGGGGGGGCGGGGGGGGFFGGGGEGGGGEFDFGEFGGGGGFGGDGEFGC,CFCGGFFFEFCGGGG<E9CGCDDDEEFEFGGGDGFCFG9DGCGGGGGGGGG,>AEFGGFFGGG4DEGGGFGGFGGFGGGFFGA>>>D5C5>GG:9*<@6>C9<66>D3(21@>FBGB4)*)0)253(58(4:5:3>AF0)(((-16:0843:)171106)).227(80)..,.(-((
@M02996:162:000000000-B87FG:1:1101:3281:7143 1:N:0:ACTGAGCG+GTAAGGAG
CCTACGGGAGGCAGCAGTGAGGAATATTGGTCAATGGGCGCAAGCCTGAACCAGCCATGCCGCGTGCAGGAAGACGGCCCTATGGGTTGTAAACTGCTTTTGCTGTGGAGCAATAAGGGCCTCGTGCAGGTCCGATGAGAGTACACAGCGAATAAGCATCGGCTAACTCCGTGCCAGCAGCCGCGGTAATACGGAGGATGCAAGCGTTATCCGGATTTATTGGGTTTAAAGGGTGCGTAGGCTGTGCGTTAAGTCAGAGGTGAAAGGTCCGCGCTCAACGCGGGAGCTGCCTTTGATA
+
88ACCB0=>8)8===;=<==;;;CCFGGGGGGGGGGGGGGGFGGGGGGGGGGGFF<FEGFFFGGFGDDFGGGGG<FE@>CF8FGFFFEFEEFGGFFFGGFFGEFAFGFGGFFFEGGGGG+?FFGFGGCEFGC9CC+@C@,>D;?;EDDGCCEGC9ADGGGEDGGE66;7B:CCED7DFFGCFEA>DDCGG1?;?C55CFFG7CFFGE>:A7CGF3873:D@FGC:>EFD*26271<;(7C?9:51;*-932)56)-.+76)86<440,84CB;2)/)54<679;9B>::4(.48<>?2
@M02996:162:000000000-B87FG:1:1101:10166:7148 1:N:0:ACTGAGCG+GTAAGGAG
CCTACGGGTGGCTGCAGTGGGGGATATTGCACAATGGAGGAAACTCTGATGCAGCAACGCCGCGTGAGGGAAGAAGGTCTTCGGATTGTAAACCTCTGTTTTTAGTGAAGAAACAAATGACGGTAGCTAAAGAGGAAGCCACGGCTAACTACGTGCCAGCAGCCGCGGTAATACGTAGGTGGCAAGCGTTGTCCGGATTTACTGGGTGTAAAGGGTGCGCAGGCGGGACTGCAAGTTGGATGTGAAATGCCAAGGCTTAACCTTGGAACTGCATCCAAACCTGTAGTTCTTTGGGGGAGTA
+
88CCCE))80);======;;;88@FFGGGGGGGGGGGGGGGGGGGGGGGGGGGGGGGGGGGGGGFGGGGFFCFFGGGGGFGGGG@FGFGGGGGGGGGGGGGGGFGGGGGGCGGGGFCFFAF>BFFGFFDFEFE=FGG?GG@F7CFCEFGGFGCECFGCFGGFGGEE>8CCEE9CF?>CCFGCFFCFGGGGGEFFGGFGGFFGGAF50))/+<CF3FDDCDFGEGGEG7>FGFDB>F<AF<3>289F45?A?F?0:?BGCBFFF>)48)9?=>7<FA?)>((7,..4:644--)(((071,(
@M02996:162:000000000-B87FG:1:1101:15533:7157 1:N:0:ACTGAGCG+GTAAGGAG
CCTACGGGCGGCTGCAGTAGGGAATTTTCGGCAATGGGCGAAAGCCTGACCGAGCAACGCCGCGTGAAGGAAGAGGGTCTTCGGATTGTAAACTTCTGTTGTAGAGGAAGAATGTGTATATCAGGGAATGGATATATAATGACGGTACTTTACGAGAAAGCCACGGCTAACTACGTGCCAGCAGCCGCGGTAATACGTAGGTGGCGAGCGTTATCCGGAATTATTGGGCGGAAAGAGGGAGCAGGCGGCGGCACAGGTCCGTGGTCAAAGCCTGAAGCTCAACTTCAGTAAGCCTTGGAAA
+
-8ACCA8550)8888;;;;<;8;;FFGGGGGGGGGGGGFGGGGGGGGGGGGGGEFGGGGGGGGGGGGGGGGGGFGGDGGGGGGGGGGGFGGGGGGGGG?FFGE9<BFGF,FFGCD9F@FFGG<DF<+@DFFDFGGGGEFGGAFECG6EGGG@FFFE:CDGFGCFEEEGE8CFCCEGGGGFGFAFGFGGGCDGEF7CFC45*;FFFD>35:DGCFFG<417;:<CC6CFB7)519:?:0>5:<:?6>DBD(45>0::??C86.-((.63=<G::7F+7.),4?<5<<)-56).38F740,63
@M02996:162:000000000-B87FG:1:1101:26219:7178 1:N:0:ACTGAGCG+GTAAGGAG
CCTACGGGTGGCAGCAGTGAGGAATATTGGTCAATGGACGGAAGTCTGAACCAGCCAAGTCGCGTGAAGGATGAAGGTATTATGTATTGTAAACTTCTTTAGCAGTGGAGTAATAAGGGGATCGTGATCCCCGATGCAAGTACACTGAGAATAAGGATCGGCTAACTCCGTGCCAGCAGCCGCGGTAATACGGAGGATCCGAGCGTTATCCGGATTTATTGGGTTTAAAGGGTGCGCAGGCGGCTTTTTAAGTCAGTGGTTAAATCGTGACGCTCAACGTCATCACGCCATTGATACTGGG
+
8ACCCF:581)========;;;;;EFGGGGGGGGGGGGGGGGGGGGGGGGGGGFGGGGGGGGGGFGGGGGGGGFFFGGFGGGGGGGGGGGGGGGGGGGGGGGGGGGGGFFGGGGGGGGGGGGGGGGGGGGGGGGGGGGGGGGGGGGGGGFGGGGGGGGGGGGGGGGGGGGGGGGGGGGGGGGFFGGGGGGGGGDGGFGGFGGGFGGFFFFGGGFFGGEDGFGGGGFFG7CGFFFFFFFDG9C>>>B??GFBFFFFBFGGFFF4AAAFFFFGF??FGFFF:::?FFFF6441>AFFFFAF:(
@M02996:162:000000000-B87FG:1:1101:13791:7180 1:N:0:ACTGAGCG+GTAAGGAG
CCTACGGGTGGCAGCAGTGGGGGATATTGCACAATGGGCGCAAGCCTGATGCAGCGACGCCGCGTGTGGGAAGACGGTCCTCGGATTGTAAACCACTGGCTTTGGGGACGATAATGACGGTACCCAAGGAGGAAGCTCCGGCTAACTACGTGCCAGCAGCCGCGGTAATACGTAGGGAGCGAGCGTTGTCCGGAATTACTGGGTGTAAAGGGAGCGCAGGCGGGAAGACAAGTTGGATGTCAAATATATCGGCTCAACCGGTATTTGCCTTCAAAACTGTTTTTCTTGAGTGGATTAGGGG
+
68BCCB=5=0)=;==;===;;888CFGGGGGGGGGGGGGGFGGGGGGGGGGGGFEFFGGGGGGGCFGGGGGGGFGGGGGGGGGG@FGFFGFGFGEFGGFGGGGCFEGEGGEGGGGGGGEEFFGGGF8FFEDC@FCFGGGGGGGGGGGGGGF8FFFGG?><ECBEGGGGGFGGGF5:8?GGGCBDGGGGGGGGGF=C7:FFG4C?GD6@FFGG5>@GD9DC5CE3=)*0:FFFFAAFF2:*.:51:89-::?B0(3256C6BE9<))6<*5>??<@F739<AF7?,.64.5-)(5))/))(-
@M02996:162:000000000-B87FG:1:1101:9142:7185 1:N:0:ACTGAGCG+GTAAGGAG
CCTACGGGAGGCAGCAGTGGGGAATATTGCACAATGGGCGCAAGCCTGATGCAGCAACGCCGCGTGAACGAAGAAGGCTCTTGGGTCGTAAAGTTCTGTTCTGAGGGAAGAAAACAATGACGGTACCTCAGGAGAAAGCCCCGGCTAACTACGTGCCAGCAGCCGCGGTAATACGTAGGGGGCAAGCGTTGTCCGGAATTACTGGGCGTAAAGAGTACGTAGGCGGTTTTGTAAGCGTATGGGGAAAGGCATCGGCTCAACCGGTGTCAGCCGTGCGAACTTCGAGACTTGAGTGCGGGAG
+
88BCCB::580=8=======;88BFGGGGGGGGGGGGGGGGGGGGGGGGGGGGFFGGGGGGGGGFGGGGGGGGGGGGGGGGGGGGGGGGGGGGGGGGGGGGGGGGGGGGGGGGGGGGGGGGGGGGGGFGFGFG=EFGGGGGGGGGGGGGGFGCFGGGFGGGCGGCGG5ECEF@?:CGEGGGGDEEGGGGGDEFFGGBGGFFFF+<*))079CFF)C*-/9?@C9EDCCB:CFF:A62:394*()-0717116:BFB?542?499;>FFF<D?;8)*839>?FDB?F02565-)).))-4,-
@M02996:162:000000000-B87FG:1:1101:17353:7192 1:N:0:ACTGAGCG+GTAAGGAG
CCTACGGGTGGCAGCAGTGAGGAATATTGGTCAATGGGCGAGAGCCTGAACCAGCCATGTCGCGTGGAGGAATAAGGATCTATGGTTCGTAAACTCCTTTTGCGGGGGGATAAAGTGCGGGATGCGTCCCGTATTGCAGGTACCCCGCGAATAAGCATCGGCTAACTCCGTGCCAGCAGCCGCGGTAATACGGAGGATGCGAGCGTTATCCGGATTTATTGGGTTTAAAGGGTGCGTAGGCGGCCCCTTAAGTCGGCGGTGAAATTTCCGGGCTCAACCCGGTCACTGCCGTCGAAACTGG
+
8ACCCA=5)))=;=6;;=;;;;;C@FGGGGGGGGGGGGGGGGGGGGGGGGGGGFFFFGFGGFGG@FCFGGEFGGFFFEFGGGGGGGGGGGGGGGGGGGGGGFGGGGGGGFGGGGGGFFGEDEGGGGEGGGCGGGGCGGGFGGGGGGGGEGCEGGGG?ECGEGGDGGGGGGGGGGFGGGFGEGEBEDCDGCFGGFGC>FGFGGDFGGFFFFGGGFFGCAGD?EGGGFGGAFGBF0:>8:DD<99<>FB?D?9F>44>>5C1>@<<AADBF15261@CF?BBB:4>6?FBB:44(6(,)-.<:
@M02996:162:000000000-B87FG:1:1101:13038:7194 1:N:0:ACTGAGCG+GTAAGGAG
CCTACGGGTGGCAGCAGTGGGGAATATTGGACAATGGGCGAAAGCCTGATCCAGCGACGCCGCGTGAACGATGAAGTATTTCGGTATGTAAAGTTCTATCAGCAGGGAAGATAATGACGGTACCTGACTAAGAAGCACCGGCTAAATACGTGCCAGCAGCCGCGGTAATACGTATGGTGCAAGCGTTATCCGGATTTACTGGGTGTAAAGGGAGCGTAGGCGGCTTTGCAAGTCTGATGTGAAAGCCCGGGGCTCAACTCCGGTATTGCATTGGAAACTGTAGGGCTAGAGTGTCGGAGGG
+
88BCCA8580)=;======;;88BFGGGGGGGGGGGGGGGGGGGGGGGGGGGGFFGFGGGGGGGFGGGGGGGGGGGGDGGGGGGGGGGGGGGGGGGGFFGGGGGGGGGGGGFFEGFGGEGGCFGGFGGGGGFFFGGGGGGEGGEGGGGGGGGGGGGGGGGGGGGGGG8CDFGGGGGFGGGGGFFGGGGGGGGGEGGFGGFGGGFGGFFFFGGGABDG<CCFGGGGFGGFFCFFFFFBDF:4::F<FFFG6>EFFFFDGFDF@999:49@>G2)3=C=?F>A*))-40:0)5:44>18(49B
@M02996:162:000000000-B87FG:1:1101:9131:7199 1:N:0:ACTGAGCG+GTAAGGAG
CCTACGGGAGGCAGCAGTGGGGAATATTGCACAATGGGCGCAAGCCTGATGCAGCAACGCCGCGTGAACGAAGAAGGCTCTTGGGTCGTAAAGTTCTGTTCTGAGGGAAGAAAACAATGACGGTACCTCAGGAGAAAGCCCCGGCTAACTACGTGCCAGCAGCCGCGGTAATACGTAGGGGGCAAGCGTTGTCCGGAATTACTGGGCGTAAAGAGTCCGTAGGCGGTTTGGTAAGCGTATGGTGAAAGGCATCGGCTCAACCGGTGTCAGCCGTGCGAACTTCGAGACTTGAGTGCGGGGG
+
88ACCF858:)=8=======;88BEFGGGGGGGGGGGGGFFEEGGGGGGGGGGFFFGGGGGGGGCFGGGGEGGGGGGGGGGGGGGGGGGGGGGGGGGGGGGGCGGGGGDGFFGGGFGGGGGGGGGGGGGGFGGGGGGGGGGGEGGGGGGGGGGGGGGGGFGFGFCEE89CCCDCC9BCEAEDEF55DDDE<BCFGGF3CFGGGFGGFDFEDCCF4:*6CFFEECEDCD?3<@FFBF>3)*.2)*.*1)>6:F?:?92CFBBFBFBF?:64D:91;/862>1*.86?(34<A24A7)>9>(-
@M02996:162:000000000-B87FG:1:1101:23181:7207 1:N:0:ACTGAGCG+GTAAGGAG
CCTACGGGGGGCTGCAGTGAGGAATATTGGTCAATGGGCGGAAGCCTGAACCAGCCATGCCGCGTGAAGGAATAAGGTCCTATGGATCGTAAACTTCTTTTGAGCGGGAGCAATAAGGACTACGTGTAGTCCGATGAGAGTACCGTTCGAATAAGCATCGGCTAACTCCGTGCCAGCAGCCGCGGTAATACGGAGGATGCAAGCGTTATCCGGATTTATTGGGTTTAAAGGGTGCGTAGGCGGCTTGTCAAGCCAGTGGTGAAAGCCCCCTGCTCAACAGGGGAACTGCCATTGATA
+
8ACCCDAA>))8888::::::::CFGGGGGGGGGGGGGGGGGGGGGGGGGGGGGCFGGGGGGGGFGGGGGGGGGGGGGGGGGGGGGGGGGFGGGGGGGGGGGGGGGGGGGGGGGGGGGCFGGGGGGGGGGGGGGGGFGGGGGGGGGGGGGGGGGGGGGGGGGGGGGGGGGGGGGGGGGGGGGBFGGGGGGGGGFGGFGGFDGFFGGFFFFGGGFFGGFGGFGGGGFGGFFGFFFFB<?FG>DF<9BBBCBFF243??GGFFFFB9?4<DB<?:4BCFF2<?EFFFFFF?444<AAFF
@M02996:162:000000000-B87FG:1:1101:13054:7208 1:N:0:ACTGAGCG+GTAAGTAG
CCTACGGGTGGCAGCAGTGGGGAATATTGGACAATGGGCGAAAGCCTGATCCAGCGACGCCGCGTGAACGATGAAGTATTTCGGTATGTAAAGTTCTATCAGCAGGGAAGATAATGACGGTACCTGACTAAGAAGCACCGTCTAAATACGTTCCAGCAGCCGCGGTAATACGTATGGTGCAAGCGTTATCCGGATTTCCTGGGTGTAACGGTATCGTAGTCGGCTTTGCAAGTCTGATGTGAAAGCCCGGGGCTCAACTCCGGTCTTGCTTTTGAAACTTTAGATCTAGCTGTTCTGTGGG
+
88BCCB)5:));=6====;;;88,;;FFCFFGGGGGGGGGGG7CFEFECECE<FFF@FFGGGGGGG7FFGCFFF9CFDFGFG8@FFF@ECGEGFFFGAEF99=,<+>+,4,C,AA5=F7+@:?FF5,AFEC,6B,@8DFF,@D+,,7,>>E,DBF,D:+DBCG8**13=,?5F9;?8C9CF7A?C?C*;EC;:6?CF7+1+**;5C*++0)/*)39C3C*;F5DC><06*2*-)566<4F-*.9)8>:)((),4?))0*-45(2(3:9F)::)))30.5)69.)).6)4)6))4:29).43
@M02996:162:000000000-B87FG:1:1101:13030:7210 1:N:0:ACTGAGCG+GTAAGGAG
CCTACGGGTGGCAGCAGTGGGGAATATTGGACAATGGGCGAAAGCCTGATCCAGCGACGCCGCGTGAACGATGAAGTATTTCGGTATGTAAAGTTCTATCAGCAGGGAAGATAATGACGGTACCTGACTAAGAAGCACCGGCTAAATACGTGCCAGCAGCCGCGGTAATACGTATGGTGCAAGCGTTATCCGGATTTACTGGGTGTAAAGGGAGCGTAGGCGGCTTTGCAAGTCTGATGTGAAAGCCCGGGGCTCACCTCCGGTATTGCATTGGAAACTGTAGATCTAGAGTGTCGGAGGG
+
88BCCB:880)========;;88BFFGGGGFGGGGGGGGGGGGGGGGGGFFGGFFGGCFGGGGGGGGGGGGGGGGGFCFGGGGGCEGGGGGGDFFGG?FEGGGGGFGGGGGGGGGFFGGEGGGGGFFGGG9,6F8EGGGGCEEFGAFFGGFDGGGGGGDGF?ECEG7EFFGGGGGF65<C6CAAGGGGGGGGGFGGFGGFG*:FGGFFFFCCC:BDG3D3=EE3CE6DFFDB:AFF)<F::F28>?FBCBFE0(4?)77?BFFFB:44@AF9>)639<BAAFDA)545)6>DF>B:81349
@M02996:162:000000000-B87FG:1:1101:7118:7226 1:N:0:ACTGAGCG+GTAAGGAG
CCTACGGGTGGCAGCAGTGAGGAATATTGGTCAATGGACGGAAGTCTGAACCAGCCAAGTCGCGTGAAGGATGAAGGTATTATGTATTGTAAACTTCTTTAGCAGTGGAGTAATAAGGGGATCGCGATCCCTGATGCAAGTACACTGAGAATAAGGATCGGCTAACTCCGTGCCAGCAGCCGCGGTAATACGGAGGATCCGAGCGTTATCCGGATTTACTGGGTTTAAAGGGTGCGCAGGCGGCTTTTTAAGTCAGTGGTTAAATCGTGACGCTCAACGTCATCACGCCATTGATACTGGA
+
8ACCCBF=80);===;===;;;;CFGGGGGGGGGGGGGGGGGGGGGGGGGGGGFFFGGGGGGGGFGGGGGGGGGGGGGGGGGGGGGGGGGGGGGGGGGGGGGGGGGGGGGGGGGGGGGGGGGGGGGGGGGGGGGGGGGGGGGGGGGGCGGGGGGGGGGGGGGGGGGGGGGGGGGGGFGGGGGFFGGGGGGGGGEGGFGGFGGGEGGFFFFGGGEDGGFGGFGGGGBFGFFGEFFFFFFFC4C039@@?GFFFFFABFGGFFFFFFFFF>>>?:?>EFFFF6)4<A<B::BF266<B64<:(
@M02996:162:000000000-B87FG:1:1101:23445:7265 1:N:0:ACTGAGCG+GTAAGGAG
CCTACGGGCGGCAGCAGCTAAGAATCTTCCGCAATGGTCGAAAGACTGACGGAGCGACGCCGCGTGAATGATGAAGGCCGTGAGGTTGTAAAGTTCTTTTCTGGAGGGAGAATAAGTCAGGTAGGGAATGACCTGATGATGACGTGAATCCAGGAATAAGCCCCGGCTAACTACGTGCCAGCAGCCGCGGTAACACGTAGGGGGCGAGGGTTGTTCGGAATTATTGGGCGTAAAGGGTGCGCAGGCGGCTTATCAAGTCTGCTGTGAAATGGTTGAGCTTAACTCAATCAAGCGGTGGAAA
+
8ACCCD)001)8888;;;;;<;;CFGGGGGGGGGGGGGGGGGGGGGGGGGGGGFFGGGGGGGGGFGGGGGGGGGGGGGGGGG+CGGGGGGGGGGGGGGGGGGFG,DFEFGCFGGGGGGGGGGBFGGGGGGGGGFGGGGGGFGGGGGGFGGGCFGGFDFFGGGGGGGGGGGGGGGGGGGGGGGFFGFCDGGG>EF9?BFGFGGGFEG>B))*:CDFGGFDG:CC>F?GG:>))(8<F<:7/4>;<95>;C>99<6<<?9:<>F4:<()69:FFBFF?9>4:-@9<2)46:0.448(-79(35
@M02996:162:000000000-B87FG:1:1101:23429:7273 1:N:0:ACTGAGCG+GTAAGGAG
CCTACGGGCGGCAGCAGCTAAGAATCTTCCGCAATGGTCGAAAGACTGACGGAGCGACGCCGCGTGAATGATGAAGGCCGTGAGGTTGTAAAGTTCTTTTCTGGAGGGAGAATAAGTCAGGTAGGGAATGACCTGATGATGACGTGAATCCAGGAATAAGCCCCGGCTAACTACGTGCCAGCAGCCGCGGTAACCCGTAGGGGGCGAGCGTTGTTCGGAATTATTGGGCGTAAAGGGTGCGCAGGCGGCTTATCAGGTCTGCTGTTAAATGGTTGAGCTTAACTCAATCAAGGGGTGTAAA
+
88BCC>80)1)8888;;;;;<;;CFFGGGGGGGGGGGGGGGGGGGGGGGGGGGFGGGGGGGGGGFGGGGGGGGGGGGGGGGGBFGGGGGGGGGGGGGGGGGGGGAFGGGGGFGGGGGGGFGGGGGGGGGGGGGGGGGGGGGGGGGGGGGGGGGGGGGGGGGGGGGGD=EFFGGGDGFCCCGGFAGGGGGDDEGF+:>CDEGGGEEC35:>CGG>FCDBGG:@EFFBGG?B77:(-901>76)4>93@><(4)64<)5EC)2*406<<A4)28A9E+6)64:6.))45452)))-(4@()..
@M02996:162:000000000-B87FG:1:1101:12197:7275 1:N:0:ACTGAGCG+GTAAGGAG
CCTACGGGTGGCAGCAGTGGGGGATATTGCACAATGGAGGAAACTCTGATGCAGCAACGCCGCGTGAGGGAAGAAGGTTTTCGGATTGTAAACCTCTGTTTTTAGTGAAGAACACAATGACGGTAGCTAAAGAGGAAGCCACGGCTAACTACGTGCCAGCAGCCGCGGTAATACGTAGGTGGCAAGCGTTGTCCGGATTTACTGGGTGTAAAGGGTGCGCAGGCGGGACTGCAAGTTGGATGTGAAATACCGGGGCTCAACCCCGGAACTGCATCCAACACTGTAGTTCTTGAGTGGAGTG
+
68BCCB:5=))=;==;===;;88@FFGGGGGGGGGGGGGGGGGGGGGGGGGGGGFFGGGGGGGGCFGGGGGGGGGGGGGGGGGGGGGGGGGGGGGGGGFGGGGGGGGFFGGGGGGGGGGGGDEEFGGFGGGCEFGGGGGGEGEGGGGGGGGGDGGGGGGGGGGGGGGGGGGGGGGGGFGFGGFFFGGGGGGGGFGGFGDFFGGFGGFEFFFGFF3FDFGGFGGGGFECBFGFBFFF>FF9<C3=AFFACABEF9>FBGGFFFFFFFBFF7C<3AFCF?(4:02)6<<<A9<A42.3)587(
@M02996:162:000000000-B87FG:1:1101:7970:7289 1:N:0:ACTGAGCG+GTAAGGAG
CCTACGGGCGGCTGCAGTCGAGAATCTTCGGCAATGGACGAAAGTCTGACCGAGCGACGCCGCGTGTATGATGAAGGCCTTCGGGTTGTAAAGTACTGTCGATTGGGCGGAAGTTAGAGAGGGTTCTCCCTTTCTTTTGACCTATCATTTGAGGAAGGACGGGCTAAGTTCGTGCCAGCAGCCGCGGTAAGACGAACTGTTCGAACGTTATTCGGAATCACTGGGCTTAAAGGGCATGTAGGCGGCGTAATAAGCGGGGTTTGAAATCCCACGGCTCAACCGTGGAACTGGGCTCCGAA
+
88ACCB:5:0)8888;;;;888;BFGGGGGGGGGGGGGGGGGGGGGGGGGGGGGFGGGGGGGGGFGGGGGGGGGGGGGGGGGGGGGGGGGGGGFGGGGGGGGGGGGGGGGGGGGGFGGGGGGGGGGGGGGGGGGGGGGGGGFGGGGGGGGGFFGGGGGFFGGGGCFGGGGGGGGGGC?E6FGFEGGGGGGF:CFGGFFC@FFGFGGF@FFGGG:@9CBFF@7CFFFFFBFGFFBFF<:=:-:8DFFEBD?:@BAAFFGG;9::DBBFF@?FF>7B*5<<:37(2403,4>5?11,(041
@M02996:162:000000000-B87FG:1:1101:26482:7296 1:N:0:ACTGAGCG+GTAAGGAG
CCTACGGGTGGCAGCAGTGGGGAGTATTGCACAATGGAGGAAACTCTGATGCAGCAACGCCGCGTGAGTGAAGAAGTATTTCGGTATGTAAAGCTCTATCGATGGGGAATAAAATGAAGGTACCCAAGTAAGAAGCCCCGGCTAACTACGTGCCAGCAGCCGCGGTAATACGTAGGGGGCAAGCGTTATCCGGATTTACTGGGTGTAAAGGGAGCGTAGACGGAATGGCAAGTTTGAAGTGAAAACCCTGGGCTTAACCCAGGACTTGCTTTGAAAACTGTTAATCGAGAGTACTGGAGGG
+
88BCCE>5=1)=;======;;888FFGGGGGGGGGGGGGGGGGGGGGGGGGGGFEEFGGGGGGG@FFGGGGGGFFGGGGGGGGGGGGGFGFFFGGGGGAFGDFGGGGGFGCEFGGGGGGGGGGGGGGGGGGGGGGGEGGGGGEEGGGGFGGGGGGGGGGGGGEEGEGGGGGGFFCEEGGDEGFFGG4DFFFGDFCGFGGFGGFAE7AFFFCEGABG8;)*9EGGG3CFBFGF-:<FF>FF<:<FA7B?GB:3::1:>CF6:FFFFF)4=2>28:FFFB>24=)69<((-.-8><>A??BFF
@M02996:162:000000000-B87FG:1:1101:26508:7305 1:N:0:ACTGAGCG+GTAAGGAG
CCTACGGGTGGCAGCAGTGGGGAGTATTGCACAATGGAGGAAACTCTGATGCAGCAACGCCGCGTGAGTGAAGAAGTATTTCGGTATGTAAAGCTCTATCGATGGGGAATAAAATGAAGGTACCCAAGTAAGAAGCCCCGGCTAACTACGTGCCAGCAGCCGCGGTAATACGTAGGGGGCAAGCGTTATCCGGATTTACTGGGTGTAAAGGGAGCGTCGACGGAATGGCAAGTTTGAAGTGACAACCCTGGGCTTAACCCAGGACTTGCTTTGAAAACTGTTAATCTAGCGTACTGGCGGG
+
88BCCB:0:1);=======;;8B@FGGGGGGGFFFFGGGGGGGGGGGGGGGGGFECFGGGGGFGFFGGGGGGGGGGGGGGGGGGGGGGCGCGGGGGGGFGGGGGGGGFEGGGFCFGGGGGFE?FGGDEFGGGGFGGGGGGGGGGGGGGGDGGGGGGFGGGGGGGGGGGGFGGCFGGGGDGC7)8?DGGGFFGGAEEFFGFGGG;GGFFF=DGCDFG5(17>EE7EFGF?FGFFFB=<A?*)2)9>@>?G1:>:?FDFCC6:5?:(8)4?AC<247CFBF><FAA9:4>4)(-42()9((49
@M02996:162:000000000-B87FG:1:1101:26493:7314 1:N:0:ACTGAGCG+GTAAGGAG
CCTACGGGTGGCAGCAGTGGGGAGTATTGCACAATGGAGGAAACTCTGATGCAGCAACGCCGCGTGAGTGAAGAAGTATTTCGGTATGTAAAGCTCTATCGATGGGGAATAAAATGAAGGTACCCAAGTAAGAAGCCCCGGCTAACTACGTGCCAGCAGCCGCGGTAATACGTAGGGGGCAAGCGTTATCCGGATTTACTGGGTGTAAAGGGAGCGTAGACGGAATGGCAAGTTTGAAGTGAAAACCCTGGGCTGAACCCAGGACTTGCTTTGAAAACTGTTAATCTAGAGTACTGGAGGG
+
8ACCC>:5:1)=;=====;;;886BFCFGGGGGGGGGGGGGGGGGGGGGGGGGFFFGGGGGGGGFGGGGGGGGFFGGGGGGGGGGGGGGGGGGGGGGGGGC<EFGGFFGGGGGGGGGGGFFGGGGGGGGGGGGGGGGGGGGGGGGGGGGDGGGGGGGGGGGGGEGEGGDGGGGGGGGGGGGGFFGGGGFGGGGFGEFGGFGGFFGGFFFFGG4>DGDDGGFGGDE:CFFF98):<F2AFG7:<B<FDBFBBFB:(487D?FF?F1:?B?):42)9C@B)4<FAA2::6>9?AAB<<)(4?B
@M02996:162:000000000-B87FG:1:1101:8988:7333 1:N:0:ACTGAGCG+GTAAGGAG
CCTACGGGTGGCAGCAGTGAGGAATATTGGTCAATGGACGAGAGTCTGAACCAGCCAAGTAGCGTGCAGGATGACGGCCCTATGGGTTGTAAACTGCTTTTGTACGGGAATAAAGTGACCTACGTGTAGGTTTTTGCATGTACCGTAAGAATAAGGACCGGCTAATTCCGTGCCAGCAGCCGCGGTAATACGGAAGGTCCGGGCGTTATCCGGATTTATTGGGTTTAAAGGGAGCGTAGGCCGTGCTTTAAGCGTGTTGTGAAATGTAGGCGCCCAACGTCTGCACTGCAGCGCGAACTGG
+
88BCCE>580)====;===;;;;CFFGGGGGGGGGGGGGGGGGGGGGGGGGGGFFGGFGGGGGGGGGGGGGGGGGGGGGGGGGGGGGGGGGGGGGDGGGGGGGFGGGG?CGGGADFFGGGG<FCGFGFGFGGGGG=FCGFGEGGGGGCFDFGGFGGGGGGGDGDCGGGGFGFDFGGGGGGFGEFGD4?FFGFGFGGFGGFGGEEGGFFFCGGGBEGG<FFFGGGGFC>>?FFB?B@>?FD499B>>>AGA)9<(46?F<?0@<<B<B<*44(,->;>:12<F62<?AB258:9B;(>>:?>
@M02996:162:000000000-B87FG:1:1101:23643:7336 1:N:0:ACTGAGCG+GTAAGGAG
CCTACGGGGGGCTGCAGTGAGGAATATTGGTCAATGGACGGAAGTCTGAACCAGCCATGCCGCGTGAAGGAAGAATGCCCTATGGGTTGTAAACTTCTTTTGCCACAGAGTAATAAGGGTCGTGCGCGGCCTGATGAGAGTATGTGGCGAATAAGCATCGGCTAACTCCGTGCCAGCAGCCGCGGTAATACGGAGGATGCAAGCGTTATCCGGATTTATTGGGTTTAAAGGGTGCGTAGGCGGACGCGTAAGTCAGCGGTGAAATATCCCGGCTCAACCGGGAGGCTGCCGTTGATACTGG
+
8BCCCA=>:5)8888:::::::::EFGGGGGGGGGGGGGGGGGGGGGGGGGGGFFGGGGGGGGGFGGGGGGGGGGGGGGGGGGGGGGGGGGGGGGGGGGGGGGGFGGGGGGGGGGGGGGGGGGGGGGGGGGGGGGGGGGGGGGGG9EGGGGGGGGGGGGGGGGGGGGGGGGGGGGGGGGGGGFFGGGGGGGGGEGGFGFFDGFFGGFEFFGGGFFGGFGGFGGGEEGGFFGFFFFFFFFG<DFB>FEBG>?FFFFFFGD?BFFFFABBFFGBB>FF?BF>>D034:???:9?B:?D=<A<)
@M02996:162:000000000-B87FG:1:1101:18796:7339 1:N:0:ACTGAGCG+GTAAGGAG
CCTACGGGTGGCAGCAGTGAGGAATATTGGTCAATGGGCGGAAGCCTGAACCAGCCAAGTCGCGTGAAGGAAGACGGTATTATGTATTGTAAACTTCTTTAGCAGTAGAGCAATAAGCGCCACGTGTGGCGTGATGAGAGTATACTGAGAATAAGCATCGGCTAACCCCGTGCCAGCAGCCGCGGTAATACGGAGGATGCGAGCGTTATCCGGATTTATTGGGTTTACAGGGTGCGCAGGCGGTCAGTTAAGTCAGTGGTCAAATCGTGGTGCTCAACCTCATCCCGCCATTGATACTGGG
+
88ACCB=>)1);;=8====;;CCCFFGGGGGFFFGDFGGGGGGGGGGGGGGGG=EDEFGGGGGGFFGFGGGGFEEFFG,,CBFGGGGGGFGGFGGFFGGGFGFGFGCFFGDE<<,CEFCGGGGGFGGGGGGGEC@AFFGGGGG9FEGGGGGC9FGGCGGGGDGGFF,@CECEDCFEGGGGGGFFGGDC7=DGGACE>FDFGGD>C<BE4+::958CD6CGFGGGDE?*6FGEF?<FFBB999904>)):6AF<<<:.:7<)84.-)-,.(*44.9@6:1(())).2((((-)6--4*)..(
@M02996:162:000000000-B87FG:1:1101:23654:7351 1:N:0:ACTGAGCG+GTAAGGAG
CCTACGGGGGGCTGCAGTGAGGAATATTGGTCAATGGACGGAAGTCTGAACCAGCCATGCCGCGTGAAGGAAGAATGCCCTATGGGTTGTAAACTTCTTTTGCCACAGAGTAATAAGGGTCGTGCGCGGCCTGATGAGAGTATGTGGCGAATAAGCATCGGCTAACTCCGTGCCAGCAGCCGCGGTAATACGGAGGATGCAAGCGTTATCCGGATTTATTGGGTTTAAAGGGTGCGTAGGCGGACGCGTAAGTCAGCGGTGAAATATCCCGGCTCAACCGGGAGGCTGCCGTTGATACTTG
+
68BCC>8=5))8788::::::::CFGGGGGGGFFGDGGGEGGGGGGGGGGGDFFFFGGGGFGGGGGGGGGGGGGGGGGGGGGGGGGGGGGGGGGGGGGGGGGGG9F8@DGGGFGGGGFGFGGGEGGGGDGGGGGGGFFGGGGGGGGGGGGGG5FGFFGGGGGGGCGGGGGGGGGFFGCDGCCEF?DCGGGGFG3EEEFGFFGEFEGFEFFGECEF<6<FGFFGGG>6>4@D73:6)(4>C<D>3(.79C6:@F96>FGGFF>7)6)<9F:G999)29,,-95(-1616:0,,2(,6/-)).
@M02996:162:000000000-B87FG:1:1101:18812:7361 1:N:0:ACTGAGCG+GTAAGGAG
CCTACGGGAGGCAGCAGTGAGGAATATTGGTCAATGGGCGGAAGCCTGAACCAGCCAAGTCGCGTGAAGGAAGACGGTCTTATGTATTGTAAACTTCTTTAGCAGTAGAGCAATAAGCGCCACGTGTGGCGTGATGAGAGTATACTGAGAATAAGCATCGGCTAACTCCGTGCCAGCAGCCGCGGTAATACGGAGGCTGCGAGCGTTATCCGGATTTATTGGGTTTAAAGGGTGCGCAGGCGGTCAGTTAAGTCAGTGGTCAAATCGTGAGGCTCAACCTCATCCCGCCATTGATACTGGT
+
88BCCF=B))0=8=8===,;;;;CFGGGCFGGGGGGGFGGGGGGGGGGGGGGGECFFGGGGGGGGG>FGGGGGGGGGG,BFFGGGGGGGGGGGGGGGGGGGGGGGG9FEFGFGGAFGG:FGGGGGGGFGGDGG7DCGGCFGFGGGGCFCFDEFGGGDGGGGGGGCFGGGGGGGGGFGGGGGGEFGGGDGGGG=>EG)9CEGDEF5DFAAAGGGFBGGFGGFGFGEEE><FG:<BFFFFFC492)-.7>F4AFFF9<<FFADF3)42?:F:<(4.<A?B:>?F2)6:134(4>AA94*4:).
@M02996:162:000000000-B87FG:1:1101:3275:7365 1:N:0:ACTGAGCG+GTAAGGAG
CCTACGGGCGGCAGCAGTGGGGAATATTGGGCAATGGGCGAAAGCCTGACCCAGCGACGCCGCGTGAAGGAAGAAGGCCTTCGGGTTGTAAACTTCAGTCAACAGGGAAGAAACAAATGACGGTACCTGTGGAGGAAGCCACGGCTAACTACGTGCCAGCAGCCGCGGTAATACGTAGGTGGCGAGCGTTATCCGGATTTACTGGGTGTAAAGGGTGTGTAGGCGGGACTGCAAGTCAGATGTGAAAATTATGGGCTCAACCCATAACCTGCATTTGAGACTGTGGTTCTTGAGTGTCGGG
+
8ACCCED8)1)8888;;<;;;@BBFFGGGGGGGGGGGGGGGGGGGGGGGGGGGFFFFEGGGGGGGGGGGGGGGGGGGGGGGGGGGGGGGGGGGGGGGGFGGGGGGGECFFGGFGGGFFGGGGGGGGGGGGGGGGGGGGGGGGGGDGGGGGGGGGGGGGGGGGGGGGGGGGGFFGGGGGGGGGFFGGGGGGGGGFGGFGGFCGGFGGFB:FGCFFFGGFGG@FGGGFGD9FGFD<A@AFFG4:AFFFFFDBFFF:B227C??F<8:??BFAG?B:FGFA<:<74)-1(36<BA98.2@4<F6
@M02996:162:000000000-B87FG:1:1101:9370:7374 1:N:0:ACTGAGCG+GTAAGGAG
CCTACGGGGGGCTGCAGTGGGGAATATTGCACAATGGGGGAAACCCTGATGCAGCGACGCCGCGTGAACGATGAAGTATTTCGGTATGTAAAGTTCTATCAGCAGGGAAGATAATGACGGTACCTGACTAAGAAGCACCGGCTAAATACGTGCCAGCAGCCGCGGTAATACGTATGGTGCAAGCGTTATCCGGATTTACTGGGTGTAAAGGGTGCGTAGGTGGCATGGCAAGTCTGAAGTGAAATGCGGGGGCTCAACCCCTGAACTGCTTTGGAAACTGTCAAGCTAGAGTGCAGGAGAG
+
88ACCB=8)1)8888::::::8BBFGGGGGGGGGGGGGGGGGGGGGGGGGGGGGGGGGGGGGGGGGGGGGGGGGGGFFGGGGGGGGGGGGGGGGGGGFFGGGGGGGGFFGGGFGGGCGGGGGGGGFFGGGGGF<CFFGGGGGGGGGGGGGGFGGGGGGGGGGGGDE5CFFGGGGGGGGGGG>FFGGGGGGGGGFGGFCGFGGGFGGFFFFCGGDFGGFGGFGGGFFGGFFGFFFA44AF:42:F41=;C>6>;(4??GGFF>0208A<?AGFF2@FFFA>AFFA?DFA474<B9).08<3:
@M02996:162:000000000-B87FG:1:1101:13062:7380 1:N:0:ACTGAGCG+GTAAGGAG
CCTACGGGAGGCAGCAGTGGGGAATATTGCACAATGGGGGAAACCCTGATGCAGCGATGCCGCGTGGAGGAAGAAGGTTTTCGGATTGTAAACTCCTGTCTTAAAGGACGATAATGACGGTACTTTAGGAGGAAGCTCCGGCTAACTACGTGCCAGCAGCCGCGGTAATACGTAGGGAGCGAGCGTTGTCCGGAATTACTGGGTGTAAAGGGAGCGTAGGCGGGACGGCAAGTCAGATGTGAAATACATGGGCTCAACCCATGGGCTGCATTTGAAACTGCTGTTCTTGAGTGAAGTAGAG
+
8ACCCA@=)1)=======;=;88BEFGGGGGGGGGGGGGGGGGGGGGGGGGGGFFGGGGGGGGGFGCFGGGGGGGGGGGGGGGGEGGGGGGGGGGGGGFGGGFFGGGFGDGGGGGGGGGGGGGGGGGGGGG7CFGGGGGGEGGGFGGGGGGGGGGGGGGGGGGGGGDGGGGGGGGGGGGGGGFFGGGCGGGGGFGGFGGFGFGFEGFFFFFEFEEGG?GDFGGD:>EC>FDFFB9=A2BD>D<=A9FDGAFFFBB?>GGF0)2:?611)(2:95?CFD4)59.65.5...8:<AA4=4.-.
@M02996:162:000000000-B87FG:1:1101:6596:7434 1:N:0:ACTGAGCG+GTAAGGAG
CCTACGGGCGGCAGCAGTAGGGAATATTGGGCAATGGAGGCAACTCTGACCCAGCCATGCCGCGTGAAGGAAGACGGCCCTATGGGTTGTAAACTTCTTTTATCGTAGAGTAAACCTGGCCACGTGTGGCCAGCTGAGAGTATACGAGGAATAAGTATCGGCTAACTCCGTGCCAGCAGCCGCGGTAATACGGGGGATACGAGCGTTATCCGGATTTATTGGGTTTAAAGGGTGCGCAGGCGGATCGGTAAGTCAGGGGTGAAAAGTTGGGGCTCAACTCCAATCGTGCCTTTGATACTGG
+
8ACCC>D=51)8888;;<;<;8;;CFGGGGGGGGGGGGGGGGGGGGGGGGGGGFFFGGGGGGGGGGGGGGGGGGGGGGGGGGGGGGGGGGGGGGGGGGGGGGGGGGGGGGGGGGGGGGGGGGGGGGGGGGGGGGGGGGGGGGGGGGFGGGGGGCGGGGGGGGGGGGGGFGGGGGGGGGGGGGDFGGDGGGFFGD*=>GGFGGG>EGFFFFGGGFFGGFGGFGC9*<FC<FGDFFFF69BGBD>89@DFGF<FA<<ABCG<FFBA>BFAFFGFFFFGF<BA:FFFB???616>ADB<=ABF)
@M02996:162:000000000-B87FG:1:1101:7490:7442 1:N:0:ACTGAGCG+GTAAGGAG
CCTACGGGTGGCTGCAGTGGGGAATATTGGGCAATGGGGGAAACCCTGACCCAGCAACGCCGCGTGGAGGAAGAAGGTCTTCGGATCGTAAACTCCTGTCCTCAAAGACGAGAAGAAGACGGTAATTGAGGAGGAAGCCCCGGCTAACTACGTGCCAGCAGCCGCGGTAATACGTAGGGGGCAAGCGTTGTCCGGAATGATTGGGCGTAAAGGGCGCGTAGGCGGCCTGTTAAGTCTGGAGTGAAAGTCCTGCTTTTAAGGTGGGAAGTGCTTTGGATACGGATGGGCTTGAGTGCAGGAG
+
8ACCC5==>0)=;==;===;;8BBFFGGGGGGGGGGFGGGGGGGGGGGGGGGGGGGGGGGGGGGGGGCFGGFGGGGGGGGGGGGGGGGGGFFGFFGGGFGGGGGGGGGGGGE@FGCFFFCGG7EEGGFGGGGGGGGGGD<EGGGGGGGGGGGGGGGGGGGGGGGGGGG5EFGG51=FDDECDB5@FDCCEGG9AGC@3D=CCFFFFFFFFGGG@3CGFGDEG?<E@CC:FGFBAFFAAF7:G<05*16*:9??FF2<FCA?9:092:(/4*.4<F?)<<:,),17:<03((2).824)((,
@M02996:162:000000000-B87FG:1:1101:7487:7459 1:N:0:ACTGAGCG+GTAAGGAG
CCTACGGGTGGCTGCAGTGGGGAATATTGGGCAATGGGGGAAACCCTGACCCAGCAACGCCGCGTGGAGGAAGAAGGTCTTCGGATCGTAAACTCCTGTCCTCAAAGACGAGAAGAAGACGGTAATTGAGGAGGAAGCCCCGGCTAACTACGTGCCAGCAGCCGCGGTAATACGTAGGGGGCAAGCGTTGTCCGGAATGATTGGGCGTAAAGGGCGCGTAGGCGGCCTGTTAAGTCTGGAGTGAAAGTCCTGCTTTTAAGGTGGGAATTGCTTTGGGTACTGATGGGCTTGAGTGCAGGAG
+
88BCCDF5:0)====;===;;88BFFGGGGGGGGGGGGGGGGGGGGGGGGGGGFGGFGGGGGGGFGGGGGGGGGGGGGGGGGGGGGGGGGGGGGGGGGGGGGGGGGGGGGGGGGGGGGGGGGGGDGGFGGFFGGGGGGGGGDGGGGGGGGGGGGGGGGGGGFEEGGGCECFGGGGGGGGGGGFFEGGGGGGGGFGGFGGFGFFFGGFFEFGGGFFGDFGGFGFGGDEDBFGB<>FFFFFG:9:9AFFDG<AFB?DABGG>>FF<91:?FB7AA>=<3()36@)667?::61,...416<88
@M02996:162:000000000-B87FG:1:1101:4155:7469 1:N:0:ACTGAGCA+GTAAGGAG
CCTACGGGTGGCAGCAGTGAGGAATATTGGTCAATGGGCGAGAGCCTGAACCAGCCATGTCGCGTGGAGGAATAAGGATCTATGGTTCGTAAACTCCTTTTGCGGGGGGATAAAGTGCGGGACGCGTCCCGTATTGCAGGTACCCCGCGAATAAGCATCGGCTAACTCCGTGCCAGCAGCCGCGGTAATACGGAGGATGCGAGCGTTATCCGGATTTATTGGGTTTAAAGGGTGCGTAGGCGGCCCCTTAAGTCGGCGGTGAAATTTCCGGGCTCAACCCGGTCACTACCGTCGAAACTGG
+
8ACCCDF9>));====;==;;;;CFFGGGGGGGGGGGGGGGGGGGGGGGGGGGFFFGGGGGGGFCFGGGGGGGGGGGGGGGGGGGGGGGGGGGGGGGGGGGGGGGGGGGGGGGGGGGGGGGGGGGGGGGGGGGGGGGFGGGFGFFCEGGGGGGGGGGGGGGGGGGFF7CGGFDGGGFGGGGGFEG<DDFFFGG5EGEGGFGDEDEDFEFFGGGFFGGFGGFGGGGEFFAFGE?6(746>D>C;89>><F2AFBAFBFGC1132:AFFB=0C>(()<42::9579(5<A?<91:>(4>1:<?
@M02996:162:000000000-B87FG:1:1101:4171:7483 1:N:0:ACTGAGCA+GTAAGGAG
CCTACGGGTGGCAGCAGTGAGGAATATTGGTCAATGGGCGAGAGCCTGAACCAGCCATGTCGCGTGGAGGAATAAGGATCTATGGTTCGTAAACTCCTTTTGCGGGGGGATAAAGTGCGGGACGCGTCCCGTATTGCAGGTACCCCGCGAATAAGCATCGGCTAACTCCGTGCCAGCAGCCGCGGTAATACGGAGGATGCGAGCGTTATCCTGATTTATTTGGTTTAAAGGGTGCTGAGGCGGCCCCTTACTTCGGCGCGTAAATTTCCGGGCTCAACCCGGTCACTACCGTCCAAACTTG
+
8ACC@5>5=))===8===;;;;;CFFGGF<FFGCFGGFGGGDEGGGGFGGGGE,CFCFEFFC?CFECEGGGGGDGFFGGGDGGA@FFGGGGCFGGFGGGFGFG=FDGGGGGGGFGGCF*<7<FFFFGGGGGGEGG:FFG>CFGGGG*8>E5EGGGGGGFD>CFG+<CGG8;*9A+CFGGGGGFF*9)9DC:;;D5*7>*79>*0:>5>>@F+:@*2::>**<+/=@CD2@F><10*))8*-/452>B3C0(*.418>C)((046)6447()(-7FF?1:?(773()))423(-(-.*()).
@M02996:162:000000000-B87FG:1:1101:4154:7488 1:N:0:ACTGAGCA+GTAAGGAG
CCTACGGGTGGCAGCAGTGAGGAATATTGGTCAATGGGCGAGAGCCTGAACCAGCCATGTCGCGTGGAGGAATAAGGATCTATGGTTCGTAAACTCCTTTTGCGGGGGGATAAAGTGCGGGACGCGTCCCGTATTGCAGGTACCCCGCGAATAAGCATCGGCTAACTCCGTGCCAGCAGCCGCGGTAATACGGAGGATGCGAGCGTTATCCGGATGTATTGGGTTGAAAGGGTGCGTAGGCGGCCCCTTAAGTCGGCTGTGAAATTTCCGGGCTCAACCCGGTCACTACCGTCGAAACTGG
+
88ACCFF55))==88==<=;;;;;EFCCFFGFGEFFFGGGGCF:FFCGGGFGGFFGFFGFFFD:@FGCFDD8EFGFGGDGGGDGGGGC7@FFGGGGGECAE9ACCE7@FEFFGFG;FFGGDCEEGGGCEGGGGGGFGFG*;CFGFEEEGGGGGC7:EFGGGDGEFGGGGGGGGGGFGGGFCD@>GDDCGFG5CDDD@<7)9//;CD:579:=C87)96>FFFFGE3CFB4C>2:07:?@:417)3).37)47::3((*7.(1).644)@()(4;FE9.1:>)((4)5-573<<1(4.75)5
@M02996:162:000000000-B87FG:1:1101:22374:7500 1:N:0:ACTGAGCG+GTAAGGAG
CCTACGGGAGGCTGCAGTGAGGAATATTGGTCAATGGTCGGAAGACTGAACCAGCCAAGTAGCGTGAAGGATGACTGCCCTATGGGTTGTAAACTTCTTTTATGCGGGAATAAAAAGGATTACGTGTAGTCTGTTGCATGTACCGCATGAATAAGGATCGGCTAATTCCGTGCCAGCAGCCGCGGTAATACGGAAGATCCGAGCGTTATCCGGATTTATTGGGTTTAAAGGGAGCGTAGGCGGGCCTTTAAGTCAGTGGTCAAAGCGTGTGTCTCAAGCATACCACGCCGTTGATACTGGG
+
88ACC55=@0)8===;==;==;;CFGGGGGGGGGGGGGGGGGGGGGGGGGGGGGGGGGGGGGGGGGGGGGGGGFGGFGGGGGGGGGGGGGGGGGGGGGFGG<FFGEFG@FGGGGAFCCDGGGGGGGGGAAEFGGGGFFGFFGGFEGGGGGGGGCFFFGGGGDEEGGGGGGG6DDEGGGGGGGDDEG>DGC>>CD>EACGFGGGFEDFEFFFGGFEGG<CCFGGGGF6CC=FE0(3),(:97)4.-7>0C<)142<<AFGF??45-4(374F(6)9A*)).-18?2)(46((-4(-)*).,,
@M02996:162:000000000-B87FG:1:1101:22392:7505 1:N:0:ACTGAGCG+GTAAGGAG
CCTACGGGAGGCTGCAGTGAGGAATATTGGTCAATGGTCGGAAGACTGAACCAGCCAAGTAGCGTGAAGGATGACTGCCCTATGGGTTGTAAACTTCTTTTATGCGGGAATAAAAAGGATTACGTGTAGTCTGTTGCATGTACCGCATGAATAAGGATCGGCTAATTCCGTGCCAGCAGCCGCGGTAATACGGAAGATCCGAGCGTTATCCGGATTTATTGGGTTTAAAGGGAGCGTAGGCGGGCCTTTAAGTCAGTGGTCAAAGCGTGTGGCTCAACCATACCACGCCGTTGATACTGGG
+
8ACCCB:8=1)8=;=======;;CFGGGGGGGGGGGGGGGGGGGGGGGGGGGGGGGGGGGGGGGGGGGGGGGGGGGGGGGGGGGGGGGGGGGGGGGGGGGG<FEFFGGG:EF?FGFGGDGG@FGGFFEDFGGGGGGGFGEEGGGEGGGGGFGGGGGGGGGGGGEFGGGGFGGGGGGGGGGGGFFGGGGGGGGE5CGFGGFFGCDGGFFFFGDDFFGFEGGFGGGGFGGFFG>;?:3:2>C<D909B@>C>A?A<64<?DBBFDB),(47:56?2@C??F6764?<B(4?B;?:(55F>B>0
@M02996:162:000000000-B87FG:1:1101:2999:7507 1:N:0:ACTGAGCG+GTAAGGAG
CCTACGGGTGGCAGCAGTGAGGAATATTGGTCAATGGGCGAGAGCCTGAACCAGCCAAGTAGCGTGAAGGATGACTGCCCTATGGGTTGTAAACTTCTTTTGTTCGGGAATAAAGGAGCCTACGCGTAGGCTTTTGCATGTACCGTTCGAATAAGCATCGGCTAATTCCGTGCCAGCAGCCGCGGTAATACGGAAGATGCGAGCGTTATCCGGATTTATTGGGTTTAAAGGGAGCGTAGGCGGCCTTTTAAGTCAGCGGTCAAATGTCAGCGCCCAACGCTGGCCTGCCGTTGATACGGAT
+
ABCCCBD=:))=;======6;;;CFGGGGGGGGGGGGGGGGGGGGGGGGGFGGGGGGGGFGGGGGGGGGGGGGGGGGGGGGGGGGGFGGGGGGGGGGGGGGGGGGGGGGGGFGGGGGGGGGGGGGGGFEGGEGGGDEFGFGGGGGGGGGGGGGGGGGGGGGGGGGGGGGFGGGGGGGGGGGGFFGGGGGGGGGFGDFGGFG4?BGGFFFF7EG3;DDF>FFGGGGFFGFFGFFFFE>?3D>DB77.6<FAFFB<AFFEG02>245>AA?AC>>BFGFBFF059B12?B:448?FAB6(2-(
@M02996:162:000000000-B87FG:1:1101:11247:7510 1:N:0:ACTGAGCG+GTCAGGAG
CCTACGGGTGGCAGCAGTTAGGAATATTGGTCAATGGGCGAGAGCCTGAACCAGCCATGTCGCGTGGAGGAATAAGGATCTATGGTTCGTAAACTCCTTTTGCGGTGGGATAAAGTGCGGGACGCGTCCCGTATTGCAGGTACCCCGCGAATAAGCATCGGCTAACTCCGTGCCAGCAGCCGCGGTAATACTGAGGCTGCGCGCGTTATCCGGATTTATTGGGTTTAACGGGTGCGTAGGCGGCCCCTTAAGTCGTCGGTGAAATTTCCGGGCTCAACCCGTCCACTGCCGTCGAAACTAG
+
88BCC>=5=))=;=====,<<;;CFGGGEEGGFGFFGGGGGGGGFGGGFFEFFACCCEFFGGGGFGGEFFGEFFGGG9EEFGGGGGGGGGGEGGGGGGGGG,BF+4@CCF@F9AEG9<FC7:>CECEFEDEG8DF,@,C8D@DFDGCG75BEFGGGGGG>EDDG7D?FCEC*5B9AC?8CEDDBG<85+:D+;C?5)C*83)2>EGFDFFGC9))C46*:6?*>C;7:))9;76?>??D1./(74DB(746BB),,-:9607).-):<@(/(,,)21(3,30((-39).1,-(-(,),)).
@M02996:162:000000000-B87FG:1:1101:11223:7513 1:N:0:ACTGAGCG+GTAAGGAG
CCTACGGGTGGCAGCAGTGAGGAATATTGGTCAATGGGCGAGAGCCTGAACCAGCCATGTCGCGTGGAGGAATAAGGATCTATGGTTCGTAAACTCCTTTTGCGGGGGGATAAAGTGCGGGACGCGTCCCGTATTGCAGGTACCCCGCGAATAAGCATCGGCTAACTCCGTGCCAGCAGCCGCGGTAATACGGAGGATGCGAGCGTTATCCGGATTTATTGGGTTTAAAGGGTGCGTAGGCGGCCCCTTAAGTCGGCGGTGAAATTTCCGGGCTCAACCCGGTCACTGCCGTCGAAACGGG
+
88ACC@15800=;=8;===;;;;CFGFGGGGGGGGGGGGFEGGFGGGGGGGGGFFFGGGGGGGF@FCEGGGFGGGGGGGGGGGGGGGGGGGGGGGGGGGGGGGGGGGGGGGGGGGGGGGGGGGGGGGGGGGGGGGGGGGGGGGGGGGGCGGGGGGGGGFGGGGEGGGGGGGGGGD<EFGGGGFEGGCGGGGFGFGGFGGFGCGFGDEFFFGGD<BGFAGGFCFDGFGFFFGFFFFFBFFD?DF7>BD?FFFFDFF915C>63<AF9A>B?G>F3>F74?<BF7>(.)65.34(7(-04(2<
@M02996:162:000000000-B87FG:1:1101:3020:7518 1:N:0:ACTGAGCG+GTAAGGAG
CCTACGGGTGGCAGCAGTGAGGAATATTGGTCAATGGGCGAGAGCCTGAACCAGCCAAGTAGCGTGAAGGATGACTGCCCTCTGGTTTGTAAACTTCTTTTGTTCGGGAATAAAGGAGCCTACCCGTATGCTTTTGCATGTACCATTCGAATAAGCATCGCCTCATTCCTTGCCAGCAGCCGCGGTAATACGGAATATGCGAGCTTTCTCCGGCTCTATTTGGTTTATGAGTAGCGTAGGTGACCTTTTAAGTCATCGATCAAATCTCACCTCTCAACCCTTCCCTGCCGTTGATACTGTT
+
8BCCCBFA00)=;======;;;6;FGGGDEEFGGGG8@FFGFFDFFGFG8FFEFCF8CF6<<FCFCCCFGCAFFGGGG,CF,C,,,CC=:AE,?FE?FFFE,BFGEG@CFFGFFFCE,AFFDG,E7@B9,>FDFCE=9,,C;@C,4@E;>@F+,,3,,2++0@+ADDEF,@,6,,,+@??C+*9+@73B:B*3:E30B++*3*/4;B++:>5)22*2*:=+2,85)C+)+++1;)26(.2)2)0.;*/:7)+176)93*.4)))),-.*-*).)7+91((,)((.6,(,(,(((-)/.-).
@M02996:162:000000000-B87FG:1:1101:7415:7541 1:N:0:ACTGAGCG+GTAAGGAG
CCTACGGGGGGCAGCAGTGAGGAATATTGGTCAATGGACGAGAGTCTGAACCAGCCAAGTAGCGTGCAGGATGACGGCCCTATGGGTTGTAAACTGCTTTTGTCAGGGAATAAAATGAGGGACGTGTCCCTTTTTGCATGTACCTGTCGAATAAGGACCGGCTAATTCCGTGCCAGCAGCCGCGGTAATACGGAAGGTCCGGGCGTTATCCGGATTTATTGGGTTTAAAGGGAGCGTAGGCTGTCGATTAAGCGTGTTGTGAAATGTAGACGCTCAACGTCTGACTTGCAGCGCGAACTGG
+
ACCCCB>@>0)8888::<:::::CFGGGGGGGGGGGGGGGGGFFGGGGGGGGGGGGEGGGGGGGGGGGGGGGGGGGGGGGGGGGGGGGGGGGGGGGGGGGGGGGGGGGEGGGGGGGGGGGGGGGGGGGGGGGGGGDFGFGGGGGGGGGGGGGGGGGGGGGGGGGGGGGGGGGGGGGGGGGGDDF8DGGGGGGG>EGFGGFGGGFGGFFFFGGGFFGGFGGFGGGGFCFAFGB?B>F>FFD?F?@<FFBGFAFFB-:?FF3:FFFFFFF=<7?;FEG?BF<<>?A>FABA>28;>6;F92<>
@M02996:162:000000000-B87FG:1:1101:7432:7549 1:N:0:ACTGAGCG+GTAAGGAG
CCTACGGGGGGCAGCAGTGAGGAATATTGGTCAATGGACGAGAGTCTGAACCAGCCAAGTAGCGTGCAGGATGACGGCCCTATGGGTTGTAAACTGCTTTTGTCAGGGAATAAAATGAGGGACGTGTCCCTTTTTGCATGTACCTGTCGAATAAGGACCGGCTAATTCCGTGCCAGCAGCCGCGGTAATACGGCAGGTCCGGGCGTTATCCGGATTTATTGGGTTTAAAGGGAGCGTAGGCTTTCGATTAAGCGTGTTGTGAAATGTAGACCCTCAACTTCTGACTTTCAGCGCGAACTGG
+
8ACCCED=58)8888::<:::::CFFGGFGGGGGGGGCGGFGEGGGGGGGGGGFGGGGGGGGGGGGGGGGGGGFGDGCFGGGGGGFGGGGGFGGGGGGGFGGGGAFGFCFGGCFFFGGGGGGGDGGFGGGGGGGGEGGGGGGGFG@EGFGFFF9E6BCFGEDEEFECFGCC*CFGGGFGGG7>E8DCGGGGCE):?BG<?D3EE*9>@FFGDGFFDFBFC7E*9CBGF)/*733>D>?EC8*()-006>:9F)434:C*,(12:4)5495:)4?F8)()))9))).6)))-),,(,)44).
@M02996:162:000000000-B87FG:1:1101:9414:7602 1:N:0:ACTGAGCG+GTAAGGAG
CCTACGGGGGGCAGCAGTGGGGAATATTGCACAATGGGCGAAAGCCTGATGCAGCAACGCCGCGTGAAGGAAGAAGGTCTTCGGATCGTAAACTTCTGTCCTTGGGGAAGATAATGACGGTACCCTTGGAGGAAGCCCCGGCTAACTACGTGCCAGCAGCCGCGGTAATACGTAGGGGGCAAGCGTTATCCGGAATTCTTGGGCGTAAAGAGTGCGTAGGTGGTTACCTAAGCGAGGGGTGAAAGGCAATGGCTTAACCATTGTTAGCCCCCCGAACTGGGCTACTTGAGTGCAGGAGAGG
+
88ACCF8=A>)8888::<:::88BFGGGGGGGGGGGGGGGGGGGGGGGGGGGGGGGGGGGGGGGCFFGGGGGGGGGGGGGGGGGGGGEGDGGGFGGGGGGGGGGGGGCFGGGGGGDDGGEFCGGGGGFGC?DEGGGGGGGEGGGGFGGGGGDGGGGGGGGGDEEGE*CFFGGGFCEGDGGEGFFGGGDGGGCEEGE:*7=FDG>GGD3@FGGGFFGGFGDFGGGGBFGFFGF?BB307@D95<B47>BFB7FFFFB4F08?B9ADFFFF<99B>;87:D:6@B02>A5-4.46>FB>:6<:
@M02996:162:000000000-B87FG:1:1101:8286:7611 1:N:0:ACTGAGCG+GTAAGGAG
CCTACGGGTGGCAGCAGCTAAGAATATTCCGCAATGGACGAAAGTCTGACGGAGCGACGCCGCGTGGATGATGAAGGTCGGAAGATTGTAAAATCCTTTTATAACTGAGGAATAAGTACTTTGAGAGAAACGGAGTATGGTGACTGTAGGTTATGAATAAGCAACGGCTAATTACGTGCCAGCAGCCGCGGTAACACGTAAGTTGCGAGCGTTGTTCGGAATTATTGGGCGTAAAGGGCATGTAGGCGGTTTTGCAAGCTTGGTGTGAAATTCCGGAGCTCAACTCCGGAACTGCGTTGAG
+
8ACCCDFA=0)=;======;<;CFGGGGGGGGGGGGGGGGGGGGGGGGGGGGGFGGGGGGGGGG@FFGGGGGGGGGGGGGGGDGGGGGGGGGGGGGGGGGGGFGGGGGGGGGGGGGGGGGGGGGGGGGGGGGGGGEGGGGGGGGGGGGGGGGGGGGGGGGGGG7FEGGGGGGGGGFEFGDGGFFGGGGGGGGGDGGFGGFGGGFGGFFFFGGC:DFC?GG>CGGGFGGFFGFF:?FFFFG2C<64?F>GBBD??DF<<<:>F?<8<096<DDF<):)(44>FFBFB:?149>>7<<519?7
@M02996:162:000000000-B87FG:1:1101:8268:7614 1:N:0:ACTGAGCG+GTAAGGAG
CCTACGGGTGGCAGCAGCTAAGAATATTCCGCAATGGACGAAAGTCTGACGGAGCGACGCCGCGTGGATGATGAAGGTCGGAAGATTGTAAAATCCTTTTATAACTGAGGAATAAGTACTTTGAGAGAAACGGAGTATGGTGACTGTAGGTTATGAATAAGCAACGGCTAATTACGTGCCAGCAGCCGCGGTAACACGTAAGTTGCGAGCGTTGTTCGGAATTATTGGGCGTAAAGGGGATGTAGGCGGTTTTGCAAGGTTGGTGGGAAATTCCGGGGCTCAACTCCGGAACTGCGTTGAG
+
88BCCBF5>1)==8=;===;<;CFFGGGGGGGGGGGGGGGGGGGGGGGGGGGFGFGGGGGGGGGFFDEGGGGGGGGFFGGGGGGFGGGDFAFFFGGGGFEFGGGGGGGGGGGGGGGGGGGGGGGGGGGGGGGGEGCGFGFGGGGGGGGGGFF;DFFDGGGGFGGFGGGGGGGGGGGFFFGGFFFFCFGG=CE=DFFADGFCCCFFFBA3>DGG3>DGFG:B8E*A7<=17<.7?:B4()1-986-1/4D99:???220*..59:?((3/.:2<.<53,-9:FF?A))-41(()).3>24,(
@M02996:162:000000000-B87FG:1:1101:9432:7616 1:N:0:ACTGAGCG+GTAAGGAG
CCTACGGGGGGCAGCAGTGGGGAATATTGCACAATGGGCGAAAGCCTGATGCAGCAACGCCGCGTGAAGGAAGAAGGTCTTCGGATCGTAAACTTCTGTCCTTGGGGAAGATAATGACGGTACCCTTGGAGGAAGCCCCGGCTAACTACGTGCCAGCAGCCGCGGTAATACGTAGGGGGCAAGCGTTATCCGGAATTATTGGGCGTAAAGAGTGCGTAGGTGGTTACCTAAGCGAGGGGTGAAAGGCAATGGCTTAACCATTGTTAGCCCCCCGAACTGGGCTACTTGAGTGCAGGAGAGG
+
88ACCF58)8)8888::<:::88BFGGGGGGGGGGGGGGGGGEGGGGGGGGGGGGGGGGGGGGGGGGGGGGGGGGGGGGGGGFGGGGGFGGGGGGGGGFGGGGGGGGGGGGGGCGGGGGGFCGGGGFFFCF:EGGGGGGGGGGEGGGGGEG8FGGGGGGGFCGE8?*;CAFGGGEGGGEGECF:EGGGGGGGGBGGFGGFGGGFGGBE3FGGGFFGGFGCFGFGGFGGFFCF?9:>6(8/(1.@<>F?<??F??:)4CF??F)6<AAA9:C>>6):>()56@FFF:B9>0:7):AB><0:?
@M02996:162:000000000-B87FG:1:1101:21279:7638 1:N:0:ACTGAGCG+GTAAGGAG
CCTACGGGTGGCAGCAGTGGGGAATTTTGGACAATGGGCGCAAGCCTGATCCAGCAATGCCGCGTGCAGGAAGAAGGCCTTCGGGTTGTAAACTGCTTTTGTCAGGGAAGAAATCCTTTGGGTTAATACCTCGAAGGGATGACGGTACCTGAAGAATAAGCACCGGCTAACTACGTGCCAGCAGCCGCGGTAATACGTAGGGTGCGAGCGTTAATCGGAATTACTGGGCGTAAAGCGTGCGCAGGCGGCTTTGCAAGACTGAGGTGAAATCCCCGGGCTCCACCTGGGAACTGCCTTTGTT
+
88BCCD1)1))========;;88BFDGGGGGGFGGGGGGGGGGGGGGGGFFGGGGGGGGGGGGGGGGGGGGGGGGGEFGFGF<FGGG:FFGGGE<FDFGGFGGGG8FDFGFGGFFGGGGF8F?FFGCCE<,C8:EC@CEG+BEC@8DCFGG,DFDEEDCFGFDGC>EECDB,8DCFFG>9CFFA>C;C4=C*=BFGFF48CDGECCA3>B8E<FFFF;D37C?FG=+9?DD3(4)99:35-96.4>)4C9>62564<**)./48??A<F>7:>:>C@93?(92?F7:?24-53?0>*))6(
@M02996:162:000000000-B87FG:1:1101:24858:7643 1:N:0:ACTGAGCG+GTAAGGAG
CCTACGGGTGGCTGCAGTGAGGAATATTGGTCAATGGGCGGAAGCCTGAACCAGCCATGCCGCGTGCAGGAATGAGGCCCTATGGGTCGTAAACTGCTTTTGCCTGGGAGCAATAAGGGCCACGTGTGGTCCGATGAGAGTACCAGGCGAATAAGCATCGGCTAACTCCGTGCCAGCAGCCGCGGTAATACGGAGGATGCGAGCGTTATCCGGATTTATTGGGTTTAAAGGGTGCGTAGGCTGTCCGTCAAGTCAGCGGTGAAATGCCGGGGCTCAACCCCGGAGCTGCCGTTGATC
+
88CCCE>5>1)====;===;;;;EFGGGGGGGGGGGGGGGGGGGGGGGGGGGGFFFGGGGGGGGGGGGGGGGGGGGGGGGGGGGGGGGGGGGGGGGGGGGGGGGGGGGGGGGGGGGGGGGGGGGGGGGGFGGEFGGGGGGGGGGGGGGGGGGGGGGGGGGGGFEGGGGGGGGGGGGGGGGGGFFGGGGGGGGGFGGFGGFGGGFGGFFFFGGGE)C7AGGFGGD5>FGBFGFFFFFFFFG<C?75:@1C?FFDF<BFGGBFFBFABFBEBGFF(<F74???FFF66(4?<>0::-)*
@M02996:162:000000000-B87FG:1:1101:18873:7651 1:N:0:ACTGAGCC+GTAAGGAG
CCTACGGGAGGCAGCAGTAGGGAATATTGGGCAATGGAGGCAACTCTGACCCAGCCATGCCGCGTGAAGGAAGACGGCCCTATGGGTTGTAAACTTCTTTTATCGTAGAGTAAACCTGGCCACGTGTGGCCAGCTGAGAGTATACGAGGAATAAGTATCGGCTAACTCCGTGCCAGCAGCCGCGGTCATACGGGGGATACGAGCGTTATCCGGATTTATTGGGTTTAAAGGGTGCGCAGGCGGATCGGTAAGTCAGGGGTGAAAAGTTGGGGCTCAACCCCAATCCTGCCTTTGATACTG
+
886AC?888)0688=;==;<;8;<C,CEEF@CFFFG@EGEEEGGGFCGGDFEF;CCFAFG,@768C@FFG@AFGGGGGCCGAF<DEF:FGF?<FGFEAFEGEECFG8F?FGG<EFFGDFFGAF7D=@+@@FE+D@8@E,AE9;,F8DEGGCD9CEE,DFG>C?EFEFGG8>:CB,@>FGG5?@>GD7CC2C8>*=E)CD48/=>EGE35AGGDF>3*6:>FGGDC>FG4=D5.36:>B>36C;71>3192(946--(:C,(0).)()6*.>;<(7<4:(,(.32((.4:14A2<9<6<))
@M02996:162:000000000-B87FG:1:1101:14383:7667 1:N:0:ACTGAGCG+GTAAGGAG
CCTACGGGCGGCAGCAGTGGGGAATATTGCACAATGGGGGGAACCCTGATGCAGCAACGCCGCGTGAGTGATGAAGTATTTCGGTATGTAAAGCTCTATCAGCAGGGAAGAAAATGACGGTACCTGACTAAGAAGCCCCGGCTAACTACGTGCCAGCAGCCGCGGTAATACGTAGGGGGCAAGCGTTATCCGGATTTACTGGGTGTAAAGGGTGCGTAGACGGCTGTGTAAGTCAGAAGTGAAATCCCAGGGCTTAACCCTGGTGCTGCTTTTTAAACTATACGGCTAGATTGCTGGAGGG
+
88BCCB))8))8888;;<;;;888CFGGGGGGGGGGGGGGGGGGGGGGFGGGGFFGGGGGGGGGGGCFGGGGGFGFDFGGGGGGGFGFFCFFGFGGGGFGGGGGGGGGGGGFFFGGGGGEFFGGGFFGG<E:@CCGGGGGGGGG?CFGGCGGGGFGF658EGG>CE7*C+CFGC=EGGGGG3>FGGGGGGGGGECGF7CFGFC7CDFF*9:C7;57C:<*=CD5:7ED<8:*.5.7)6?F87:1.1059:053?<):CDB?4:??B72687<))0<*46)5*-,,(4382)).264)(419
@M02996:162:000000000-B87FG:1:1101:15583:7682 1:N:0:ACTGAGCG+GTAAGGAG
CCTACGGGTGGCAGCAGTGGGGAATATTGCACAATGGGCGAAAGCCTGATGCAGCGACGCCGCGTGAGTGAAGAAGTATCTCGGTATGTAAAGCTCTATCAGCAGGGAAGAAAATGACGGTACCTGACTAAGAAGCCCCGGCTAACTACGTGCCAGCAGCCGCGGTAATACGTAGGGGGCAAGCGTTATCCGGATTTACTGGGTGTAAAGGGAGCGTAGACGGTTTGGCAAGTCTGAAGTGAAATGCGGGGGCTCAACTCCTGAACTGCTTTGGAAACTGTCGAACTAAGGTGCAGGTGAG
+
68ACCEA=:))========;;888CFGGGGFGGGGGGGGGGGGGGGGGGGGGGFFFFGGGGGGGFFGGGGGGGGGGGGGGGGGGGGFGFGGGGGGGGFFFAGGCF@FGGGGFF8FGFGGDFFFFGDFGGFFFGC>FGGGEGGGGGGGGGGGGGGGGGGGG>CEE:E5C@;FCFGGGCEGGGFFFDGD5DGGEEFGDF7DFGGC5ADFFFB*:*)7CC6DGFGGGG@D<)9=:ADFF2>FC2*69<==(73(723:?FGG<:6,:0:>??4*65::C6:A<<?::6:0)))..4:5<F(.)4
@M02996:162:000000000-B87FG:1:1101:2947:7697 1:N:0:ACTGAGCG+GTAAGGAG
CCTACGGGAGGCTGCAGTGAGGAATATTGGACAATGGATGGAAGTCTGATCCAGCCATGCCGCGTGAAGGATAGATGCCCTACGGGTTTTGAACTTCTTTTGTACGGGGGCAATAAGGGCCACGCGTGGCCCGGTGAGAGTACCGTACTAATAAGCCTCGGCTAACTCCGTTCCAGCAGCCGCGGTAATACGGGGGATGCGAGCGGTATCCGGATTTATTGGGTTTAAAGTGTGCGTAGTCGGCTTGCCAAGGCAGCGGTGAAATCCGGGCGACCAACGCCGGAAATGCGTGTGAACATGG
+
8ACCCD5=>))8;====;===;;;CCFGGGGGGFGGGFGF8EFFGGGFECFG?CCDCFGGGGGCFFGFFG@<@,EAFGGGGGGGGG+BFFCCFGFFGDEFFGGF,4@=4+>FG8:FED,@FGF7FFGE++@F6+>B6,,@DC,@>F6++7>E,3,E,,;<BCCEFFCCFE>,0>,=CGG,C5B55C7:+=7C*)*38C*7C5E55)8)>=>:9>BC4):C=FFGE3<C)809<FF@:<3*))-)(0)19>?0(-:((2/46744)).()(9((->*)(473>6((,.44((--(65*))(.
@M02996:162:000000000-B87FG:1:1101:15592:7703 1:N:0:ACTGAGCG+GTAAGGAG
CCTACGGGTGGCAGCAGTGGGGAATATTGCACAATGGGCGAAAGCCTGATGCAGCGACGCCGCGTGAGTGAAGAAGTATCTCGGTATGTAAAGCTCTATCAGCAGGGAAGAAAATGACGGTACCTGACTAAGAAGCCCCGGCTAACTACGTGCCAGCAGCCGCGGTAATACGTAGGGGGCAAGCGTTATCCGGATTTACTGGGTGTAAAGGGAGCGTAGACGGTTTGGCAAGTCTGAAGTGAAATGCGGGGGCTCAACTCCTGAACTGCTTTGGAAACTGTCTACCTAGAGTGCAGGAGAG
+
8ACCCB85:0)====;===;;88BFGGGGGGGGGGGGGGGGGGGGGGGGGGGFEGGFGGGGGGGFGGGGGGFGGGGGGGGGGGGFEFAFGGGGGGGGEFGGGGGGCGGGGGGGGGGGFGCF?FGGF8FGGGED==FGGGGDGGGGGGFGDG:FGFGGC?@C9E7:;*:=6DCFC,;CGGGGCFFGDGGGGGEEEGGFDGFG4*;CD=@FF*5*7;DD199@EGGGFGGBFC)-.6@A<F2.2-*.*94926BFBF2)004)/).)5<B=<:>),9+7:A)68-)-.<224)-))-)0(4,4
@M02996:162:000000000-B87FG:1:1101:13445:7704 1:N:0:ACTGAGCG+GTAAGGAG
CCTACGGGTGGCAGCAGTGAGGAATATTGGTCAATGGACGGAAGTCTGAACCAGCCAAGTCGCGTGAAGGATGAAGGTATTATGTATTGTAAACTTCTTTAGCAGTGGAGTAATAAGGGGATCGCGATCCCTGATGCAAGTACACTGAGAATAAGGATCGGCTAACTCCGTGCCAGCAGCCGCGGTAATACGGAGGATGCAAGCGTTATCCGGATTTATTGGGTTTAAAGGGTGCGTAGGCGGACGCGTAAGTCAGCGGTGAAATATCCCGGCTCAACCGGGAGGCTGCCGTTGATACTGG
+
8ACCCB>A01)========;;;;EFGGGGGGGGGGGGGGGGGGGGGGGGGGGGFGGGGGGGGGGFGGGGGGGGFFGFGFGGGGGGGGGGGGGGGGGGGGGEGGGGGGGCFGGGGGGGGDG@FGGGGGGGGGGGGGGGGGGGGGGGGGGGGGGGGGGGGGGGGGEGGGGGGGGGGGGGGGGGGFFGGGGGGGGGFGGFGGFGGGFGGFFFFGGD>FGGEGGFGGGGFGGFAF:@;?52;DD=99337>6C>FFFFAB?CDF>F?AA9<>FFGFB9BFFFFFBE>FFFB?B?9?F?24*6<<)
@M02996:162:000000000-B87FG:1:1101:2950:7717 1:N:0:ACTGAGCG+GTAAGGAG
CCTACGGGAGGCTGCAGTGAGGAATATTGGACAATGGATGGAAGTCTGATCCAGCCATGCCGCGTGAAGGATAGATGCCCTACGGGTTTTGAACTTCTTTTGTACGGGGGCAATAAGGGCCACGCGTGGCCCGATGAGAGTACCGTACGAATAAGCATCGGCTAACTCCGTGCCAGCAGCCGCGGTAATACGGAGGATGCGAGCGTTATCCGGATTTATTGGGTTTAAAGGGTGCGTAGGCGGCTTGCCAAGTCAGCGGTGAAATCCGGGCGCCCAACTCCTGAACTGCCGTTGAAACTGG
+
8ACCCDF51))==========;;CFGGGFGGGGGGGGGGGGGGGGGGGGGGGGGGGGGGGGGGGGGGGGGGGGFGGGGGGGGGFGGFGGGGCGGGGGGGGGGGGGGGGGGGGGGGGGFCGGGGFGGE>@FFGC>@@98C@FGGGFGGGGGGGGGGGGCDFGGGGGGGGGEGFGGGCGGGGGGFFGGGDFFGEGFGG5F4ACCGBEDBDFFGEGBFGCAGG=FCDEEFG<*>DF<<EBF><8/3565)4CAFF<<A:>CG6>F?BFA:9)3939(7A:?(53*.6::A7>?9(10(69-6-.
@M02996:162:000000000-B87FG:1:1101:2934:7728 1:N:0:ACTGAGCG+GTAAGGAG
CCTACGGGAGGCTGCAGTGAGGAATATTGGACAATGGATGGAAGTCTGATCCAGCCATGCCGCGTGAAGGATAGATGCCCTACGGGTTTTGAACTTCTTTTGTACGGGGGCAATAAGGGCCACGCGTGGCCCGATGAGAGTACCGTACGAATAAGCATCGGCTAACTCCGTGCCAGCAGCCGCGGTAATACGGAGGATGCGAGCGTTATCCGGATTTATTGGGTTTAAAGGGTGCGTAGGCGGCTTGCCAAGTTAGCGGTGAAATCCGGGCGCTCAACGCCGGACCTGCCGTTGAAACTGG
+
88BCCEA8=0)===8;=====;;CFFGGGGGGGGGGGFFFFGGGGGGGGFGGGFFGGGG?FFGGGG7FFGGFCEEFGGGGGGGGGGEGCFFB<FCFGGGGGGGGDGDGEG@FGGGFG9FGGGGGGGG=7=DGGBGG9D9FGGGGCGFGGGGGGGFFGGD:ECFGGFFFGEGGGF,,>,:FFDEEDGDGGGGFGF=EAFFFGDCDGGFDFFDGDFFGG<FCFDGGGEGFDFF)3(45:BDG4C9E9>)4*)5))).-)*7((<?46523B6569(8*92-,-.-3(-4?B?B-4(-)92--5
@M02996:162:000000000-B87FG:1:1101:17599:7737 1:N:0:ACTGAGCG+GTAAGGAG
CCTACGGGCGGCAGCAGTGAGGAATATTGGTCAATGGACGGAAGTCTGAACCAGCCAAGTCGCGTGAAGGATGAAGGTATTATGTATTGTAAACTTCTTTAGCAGTGGAGTAATAAGGGGATCGCGATCCCTGATGCAAGTACACTGAGAATAAGGATCGGCTAACTCCGTGCCAGCAGCCGCGGTAATACGGAGGATCCGAGCGTTATCCGGATTTATTGGGTTTAAAGGGTGCGCAGGCGGCTTTTTAAGTCAGTGGTTAAATCGTGACGCTCAACGTCATCCCGCCATTGATACTGGG
+
8ACCCF80)))8888;;<;;;;;CFGGGGGGGGGGGGGGGGGFGGGGGGGGGGFFFFGGGGGGGFGGGGGGGGGGGGG,EFFFFGGGGGGGGGGGGGGGGGGGGGGGGGGGGGGFGFGGGGGGGGGGGGGGGGFGGGGGGGFG,FFGGGGDFFGGGGGGGGGGGGGGGGGG?DGGGGGGGFGEFGGG>FGGGGBGGDGGFGGGEGGFFFFGGG>EGGFGGFGGGGFGGBFG380:799D<999>BEF<C?BFFA<<AFGBFBA:2<?B;4<414BE???<B@?A)48999?FB)6:@AFB(
@M02996:162:000000000-B87FG:1:1101:17617:7746 1:N:0:ACTGCGCG+GTAAGTAG
CCTACGGGCGGCAGCAGTGAGGAATATTGGTCAATGGACGGAAGTCTGAACCAGCCAAGTCGCGTGAAGGATGAAGGTCTTATGTATTGTCAACTTCTTTAGCAGTGGAGTACTAAGGGGATCGCGATCCCTGATTCAAGTACACTGAGAATAAGGATCGGCTAACTCCGTGCCAGCCGCCGCGGTACTACGGAGGATCCGAGCGTTATCCGGCTTTATTGGTTTTAACGGGTGCTCAGGCGGCTTTTTAATCCAGTTGTTAACACGTGTCTCTCCCCTTCCTCCCGCCATTGAGTCTTGG
+
8ABCCD5):)18888,;<,;;;;;CFGG9EGAFEFGFDGG@CE7FCFFGFGFG:EF@FFGFGG@>C,C,C,B,,CA,A,CEDF9C<FFEF,@5CFDGGFFE?C,CCE@,,4A,5,9E,<:+@F+:4CCDBFG?8D,=,8<E;EF9D93@D,EF,,9BDG+>DF+,@EFG+DEDGG7E7:599@4*:5*C7B*=5*?.<*;;97>=D>);7C=C)89C>GG@++96<7C))1.9(,*-)0*.9(>9BF40(.8.).3:?D9206)).(.)(*.6.9*)((.3)..((-(-(-)))))*6)-)
@M02996:162:000000000-B87FG:1:1101:20945:7748 1:N:0:ACTGAGCG+GTAAGGAG
CCTACGGGTGGCAGCAGTGAGGAATATTGGTCAATGGGCGCAAGCCTGAACCAGCCAAGTCGCGTGAAGGAAGACTGCCCTATGGGTTGTAAACTTCTTTTGCATGGGAATAAAGTGAGCCACGTGTGGCTTTTTGTATGTACCATGCGAATAAGCATCGGCTAACTCCGTGCCAGCAGCCGCGGTAATACGGAGGATGCGAGCGTTATCCGGATTTATTGGGTTTAAAGGGTGCGTAGGCGGGATGGTAAGTCAGTGGTGAGAGTTTTCGGCTCAACCGTAAAATTGCCGTTGAAACTG
+
88ACCD:0=))=;======;;;;CFFGGGGGGGGGGGGGGGGGGGGGGGGGGGGGGGGGGGGGGGGGGGGGGGGGGGGGGGGGGGGGGGGEGGGGGGGGGGGGGGGGGFFGGGFGGFGGGGGGGGGGGEGGGGGGGG@FFGGGGGGCGEEGGGGGGGGGGGGGBFGGGGGGGGFGFFGGGGGEFGGGDGGGFGDGD5FGFGGEFGGFEFFGED>BDGCFGFFFDGFGGFFGFFBBDBFEG<9956);:><<FDF<AAFGFBB(::>D<*59>BFFE???62;?F)6>9AA6:00:4B7A<
@M02996:162:000000000-B87FG:1:1101:5458:7762 1:N:0:ACTAAGCG+GTAAGGAG
CCTACGGGAGGCTGCAGTAGGGAATATTGGGCAATGGAGGCAACTCTGACCCAGCCATGCCGCGTGAAGGAAGACGGCCCTATGGGTTGTAAACTTCTTTTATCGTAGAGTAAACCTGGCCACGTGTGGCCAGCTGAGAGTATACGAGGAATAAGTATCGGCTAACTCCGTGCCAGCAGCCGCGGTAATACGGGGGATACGAGCGTTATCCGGATTTATTGGGTTTAAAGGGTGCGCAGGCGGATCGGTAAGTCAGGGGTGAAAAGTTGGGGCTCAACTCCAATCGTGCCTTTGATACTG
+
ABCCCFA>51)=;==;==;==8;CFFGGGGFGGGGGGGGFGGGFGGGGGGGGGFGGGGGGEGGFGGCGGGGGGGGFGGGGGGGGGGGGGGGGGGGGGGGGGFGGGFFGGGFFGGGFGGCFGGGGFGFFGGGGGGGGGGFGGGGFGGF>EGGGGGGGGGGGGGGGGGGGGGGGGGGGGGGGGGFFGGGGGGGFGFGGFG7ACFGEGGFFFFGGGBFGGFGGFGGGGFEGFFGFFF:D9BBGBGF51BEB<?0=ADFF?DGF>FBFB(8<FBDB?;@GFFFF?)5).3(((46>FF2>=:>)
@M02996:162:000000000-B87FG:1:1101:13036:7779 1:N:0:ACTGAGCG+GTAAGGAG
CCTACGGGTGGCAGCAGTGAGGAATATTGGTCAATGGGCGAGAGCCTGAACCAGCCAAGTAGCGTGAAGGATGACGGCCCTATGGGTTGTAAACTTCTTTTATCGTAGAGTAAACCTGGCCACGTGTGGCCAGCTGAGAGTATACGAGGAATAAGTATCGGCTAACTCCGTGCCAGCAGCCGCGGTAATACGGGGGATACGAGCGTTATCCGGATTTATTGGGTTTAAAGGGTGCGCAGGCGGATCGGTAAGTCAGGGGTGAAAATTTGGGGCTCAACTCCAATCGTGCCTTTGATCCTG
+
8ACCCD@A11)====;===;;;;CFGGGGGGGGGGGGGGGFGGGGGGGGGGGGGGGGGGGGGGGGGGGGGGFGGGGGGGGGGGGGGGGGGGGGGGGGGGGGGGGGGGGGGGGGGGGGGFGGGGGG<EFCFG,8FGGGEGGFGGFG8EBCEDGGGGGGGGGGDGGGGGGGGG?GGGGGGGGGG>EGGGGGGGCEDCEA<*AFGGDCDF:FFGGG3BGFAGG4FGGGEFG2FGBF?BFFFFD9>9017>1C?B6<B641=)8>FFF)),49<C9<1>C@:)539442(32:6AAA2)4*.))
@M02996:162:000000000-B87FG:1:1101:18799:7786 1:N:0:ACTGAGCG+GTAAGGAG
CCTACGGGCGGCAGCAGTAGGGAATATTGGGCAATGGAGGCAACTCTGACCCAGCCATGCCGCGTGAAGGAAGACGGTCCTATGGATTGTAAACTTCTTTTGCCGCAGAGTAACCGCGGGGACGCGTCCCCGCCTGAGAGTATGCGGCGAATAAGTATCGGCTACCTCCGTTCCAGCAGCCGCGGTAATACGGAGGATACGAGCGTTATCCGGATTTATTGGGTTTAAAGGGTGCGCCGGCGGCTCGGTAAGTCATTGGTGAAAAGTTTGGGCTCAACTCCAATCGTGCCTCTGATACTG
+
68CCCD5):))8888;;<;<;8;;CFFGFGGGFGFFGGFDDGGGGGGGGGGGGGGGEEGFGGGGGGGGGG?FFGGGBFGGGFGFGAFFGGGGGGGGGGGFG?FGGG+@FFGG9FFCF+@:F7@FFEEGGFF>CGGEF,,?E9CCFE=C@EGG5CFFGGGGGCFB+=CFGGF+9C?CFFGGGG5BEGC7FCGFG>GC>G7?GC/7?DD3>=FEDFDGGBCG?EFGGE<04=C)41<@;()9451)-0)-><09>A2:<C4-,*).4:A<*-*(44F<7<<BF?7AB(.(--4).)55*-))
@M02996:162:000000000-B87FG:1:1101:28435:7794 1:N:0:ACTGAGCG+GTAAGGAG
CCTACGGGGGGCAGCAGTCGGGAATATTGCGCAATGGAGGAAACTCTGACGCAGTGACGCCGCGTATAGGAAGAAGGTTTTCGGATTGTAAACTATTGTCGTTAGGGAAGAGAAAGGACAGTACCTAAGGAGGAAGCTCCGGCTAACTACGTGCCAGCAGCCGCGGTAATACGTAGGGAGCAAGCGTTATCCGGAATTATTGGGTGTAAAGGGTGCGTAGACGGGAGTCTAAGTTAGTTGTGAAATCCCTCGGCTTAACTGAGGAACTGCAACTAAAACTAGATTTCTTGAGTGCAGGAGA
+
8ACCCD8=)1)8888::<:8888@FFGGEGGGGEGGGGGGGGGGGGGGGGGGGGGGFFGGGGGGCFGCFGGGFGGGGGGGGGGGGGGFGGGGGGFGGFFFFFGGEGG7F*<FGGGGFGGCGGFGGFFGGGGGGEFGGGGGGGGEGGGGGGGGGGFGGGGGGGCGGGGGGGGGFCG5EGGGG<<:GG<DGGGGGFEE:CFFGFGFEC@FFFFFGF>DG?GG>CGDGEC7>@7=A<49<A8:6/67:?@:C:B72(8;?FGF<FF<>BFF@4:5::4<7<BB>B<>4449<9<54)649(18(
@M02996:162:000000000-B87FG:1:1101:28461:7795 1:N:0:ACTGAGCG+GTAAGGAG
CCTACGGGGCGCAGCAGTCGGGAATATTGCGCAATGGAGGAAACTCTGACGCAGTGACGCCGCGTATAGGAAGAAGGTTTTCGGATTGTAAAATATTGTCGTTAGGGAAGAGAAAGGACAGTACCTAAGGAGGAAGCTCCGGCTAACTACGTGCCAGCAGCCGCGGTAATACGTAGGGAGCAAGCGTTATCCGGAATTATTGGGTGTATAGGGTGCGTAGACGGGAGTCTAAGTTAGTTGTGTAATCCTTCGGCTGAGTTGAGGAACTGCAACTAAACCTAGAATTCTTGAGTGAAGGAGG
+
@CCCC?=:1))8888;;<;8888@FFGGGFFFGCCFGEFGFCFFFEFGFFEEFFGEC,B:>CFG:+B,CFF,,F@FFF9<?E@@?FGGF9FF,B955EE<B6FFGGGBEC<DDFGGD,6ADF,,8,3>@=,=8=3DG,@FC6CC@8<FCD5>8F*<B57F:7*1>CE:*4,,7?EG>EFGE*8F8*/:CFC+*:7*)6@77@FA5*8=**0<D?>538D7>CCDG3C748C66../<<FG.9(8)91)*.6:<9<(,*2-<F?(),()=2*)4()20,.:2F)).644..-)6)).9((4(
@M02996:162:000000000-B87FG:1:1101:18786:7804 1:N:0:ACTGAGCG+GTAAGGAG
CCTACGGGCGGCAGCAGTAGGGAATATTGGGCAATGGAGGCAACTCTGACCCAGCCATGCCGCGTGAAGGAAGACGGTCCTATGGATTGTAAACTTCTTTTGCCGCAGAGTAACCGCGGGGACGCGTCCCCGCCTGAGAGTATGCGGCGAATAAGTATCGGCTAACTCCGTGCCAGCAGCCGCGGTAATACGGAGGATACGAGCGTTATCCGGATTTATTGGGTTTAAAGGGTGCGCAGGCGGATCGGTAAGTCATTGGTGAAACGTTGGGGCTCAACTCCAATCGTTCCTATGATACTG
+
88ACCE)1)1)8888;;<;<;8CEAGGGGGGGGGGGGGGGGGGGGGGGGGGGGFFFGGGGGGGFGGGGGGFGGEGGGGGGGGGGGGGGGGGGGGGGGGGGGFGGGGFGDFGGFGGFGGF:CDFGGGGGGGGEGGG@F7BFGGGFG@EGGGDGGGFGGGGGE<EB<EGGGGG5DGDGGGGGGGFFGG5DGGGGG>EGFGGFGF57CGF3>BCC<;@GGFGGFGGDGDCC>=DDF?FEFFFGFC904>@BD03?AAA>BGGFF73<)(.4;1CB:1;:68<<?F0)41.(48>26.6:*)6<
@M02996:162:000000000-B87FG:1:1101:18800:7816 1:N:0:ACTGAGCG+GTAAGGAG
CCTACGAGCGGCAGCAGTAGGGAATATTGGGCAATGGAGGCAACTCTGACCCAGCCATGCCGCGTGAAGGAAGACGGTCCTATGGATTGTAACCTTCTTTTGCCGCCGAGTAACCGCGTGGCCGCGTCCCCGCCTTAGAGTATTCGGCGAATAAGTCTCGGCTAACTCCGTGCCAGCAGCCGCGGGACTACTGAAGATACGAGCGTTATCCGGATTTATTGGGTTGAAATGGTGCGCAGGCGGATCGGTAATGCATTTGTTAAAAGTTGGTGCTCCAATCCAATCTGGCCTATTATCCTG
+
-6A?CE):51)6=78;;<,<;8;6C6FECEFCFCFC,CFCGGGGGGGFGGFFGAFGFFGFFEC@FEGFG?EGFCFFEGGGDGGGCFGFGGGG9CFFGFGGG,AEFG+:7+AEDFF@>48>B=F7++8@C@D@EGG+,8=,EDD,@7DEC*4BF,?D,25,>*==:8,1<16*8FGEF6CGFD558)))2<D+<*+3*2>9CFCBGGFE>9:*97>5><*>6FEDE)+*.*2*624)337>(14)(0),*.294..<4A:4(04<<)--/5/444*09(530=?A?)))5,...)-)*).-
@M02996:162:000000000-B87FG:1:1101:9213:7818 1:N:0:ACTGAGCG+GTAAGGAG
CCTACGGGGGGCAGCAGTTAGGAATATTCGTCAATGGGGGAAACCCTGAACGAGCAATGCCGCGTGAGTGATGACGGTCTTTATGATTGTAAAACTCTGTTGTAAGGAATGAAACCTTGAGATAGGAAATGATCTCAAACTGACGGTACCTTACCAGAAAGCCCCGGCTAACTACGTGCCAGCAGCCGCGGTAATACGTAGGGGGCGAGCGTTATCCGGATTTATTGGGCGTAAAGTGTGCGTAGGCGGTTTATTAAGTCTAAGATTAAAGCCCGAGGCTTAACCTCGGTTCGTTTTAGAA
+
88CCCED=98)8888::<<<<::CFGGGGGGGGGGGGGGGGGGGGGGGGGGGGFFGFGGGGGGGFGGGGGGGGGGGDGGGGCFGGAFGGGGGGFGGGFCFGCGGGFGGFGFGGGGGGGE@CCF9:FE@CFGFCFGGGGGGGGGGEEEFGGGGGGFGGGFFGGGGGG=EGCFGG?FGGFGGGGFFFGGDDC3:?39:=>F?F35:CDDFEF:EG:FFGBD5BEC*A@?F:FGF>62B<B@0614)-)/-<;>D(6:46+:6>F:226A<@A7<?BD*539FBF9<247<(8::>B?:>)2)-
@M02996:162:000000000-B87FG:1:1101:3428:7831 1:N:0:ACTGAGCG+GTAAGGAG
CCTACGGGAGGCTGCAGTGAGGAATATTGGTCAATGGTCGCGAGACTGAACCAGCCAAGTAGCGTGCAGGATGACGGCCCTATGGGTTGTAAACTGCTTTTATGTGGGAATAAAGTGGCGTACGTGTACGTTTTTGCATGTACCACATGAATAAGGACCGGCTAATTCCGTGCCAGCAGCCGCGGTAATACGGAAGGTCCGGGCGTTATCCGGATTTATTGGGTTTAACGGGAGCGTAGGCCGCCTGATAAGCGTGTTGTGAAATGTAACGGCTCAACCGTTGAACTGCAGCGCGAACTGG
+
88BBCBAA@:)=;;===;;==;;CEFGGGGGGGGGGGGGGGGGGEGGGGGGGGFGGGGGGGGGGGGGGGGGGGGGGFGGGGGGGGGFGGGGGGGGGGGGGGGCGFGGGGGGGGGGFGGCCGEGGGGGGDGGGGGGGGGGGGGGGGGDCFGFFFGGFGEDGGDGGGGGGGGGFDGGGGFCCF>BAGGDGGGG>E)A:5?:FDGGAG<>EFFGGGFF<*?CDFGEGGFGG))15(4;BB?FG>G>377)1C>AFF>3(4CF?B=2>2>D>*6C>B07E@703(71?AF9<>7471900)(()(
@M02996:162:000000000-B87FG:1:1101:10536:7839 1:N:0:ACTGAGCG+GTAAGGAG
CCTACGGGAGGCAGCAGTGGGGAATATTGGGCAATGGGCGCAAGCCTGACCCAGCAATGCCGCGTGAAGGAAGAAGGCTTTCGGGTTGTAAACTTCTTTTAAGTGGGACGACAATGACGGTACCACTTGAATAAGCTCCGGCTAACTACGTGCCAGCAGCCGCGGTAATACGTAGGGAGCAAGCGTTATCCGGATTTACTGGGTGTAAAGGGCGTGTAGGCGGGACATCAAGTCAGATGTGAAAGCACGAGGCTCAACTTCGTGTCTGCATTTGAAACTGACGTTCTTGAGTGTTGGAGAG
+
88BCCF88580====;==;=;88BFFGGGGGGGGGGGGGGGGGGGGGGGFFGGFFFFGGGGGGGFGGGGGGGGGGGFGGGGGGGGGGGGGGGGGGGGGGGG8FFFGGGGG:FGGFGFFGGGFGGGGGGFFGGGFGGGGGDGDCEFFGGGGGCGGEFFGFFFDGCF?;EGCFGGGGE>EEGGGFFGGGGGGGCEDGGFFGFGFGFGGFFACCGDFFDD?GG@EEGGFGGFFGFFFBFFAFD40619F@FG:(09?FF?GGFFDF632)67<D>94=EFAA22???<BF<5:).544(.43(-
@M02996:162:000000000-B87FG:1:1101:3618:7844 1:N:0:ACTGAGCG+GTAAGGAG
CCTACGGGCGGCAGCAGTGAGGAATATTGGTCAATGGACGGAAGTCTGAACCAGCCATGCCGCGTGAAGGATTAAGGCCCTATGGGTCGTAAACTTCTTTTGTATGAGAGCAATAAGGTCCACGTGTGGACCGATGAGAGTATCATACGAATAAGCATCGGCTAACTCCGTGCCAGCAGCCGCGGTAATACGGAGGATGCAAGCGTTATCCGGATTCATTGGGTTTAAAGGGTGCGTAGGCGGCTTGGTAAGTCAGCGGTGAAATGTCGGAGCTCAACTTCGAACGTGCCGTTGATACTG
+
86ACCB==)1)8888,;<;;;;;;;C,EFGGGG<EEDFCEGDDEGFCGAFFGGFEFFFGGGF@=@FFEFEFGF,CFGDCGGFGGGGF=FFGFDFFGGGFFGGG9FFFFFGGGGF9BCFGGGFGGGGGGGGGCCCEE;E@FF;9FFFGGGGGGGFFFCCGGEGFGFG=DGGGGCF7=*=C>>DDEGG4CD,8;E5CC>FFFFGGFGDFBACCEG)8DGFGGFFFGC5+?AFGFF02741:C2)-0,>BBG4<FD944:GG?>F>>)669F0/4;16C??<>FB<<06:11((::?1<*6>>
@M02996:162:000000000-B87FG:1:1101:3635:7850 1:N:0:ACTGAGCG+GTAAGGAG
CCTACGGGCGGCAGCAGTGAGGAATATTGGTCAATGGACGGAAGTCTGAACCAGCCATGCCGCGTGAAGGATTAAGGCCCTATGGGTCGTAAACTTCTTTTGTATGAGAGCAATAAGGTCCACGTGTGGACCGATGAGAGTATCATACGAATAAGCATCGGCTAACTCCGTGCCAGCAGCCGCGGTAATACGGAGGATGCAAGCGTTATCCGGATTCATTGGGTTTAAAGGGTGCGTAGGCGGCTTGGTAAGTCAGCGGTGAAATGTCGGAGCTCAACTTCGAACGTGCCGTTGATACTG
+
8ACCCE8080)8888;;<;;;;;;EFGGGGGGGGGGGGGGGGGGGGGGGGFGGFFFFGGGGGGGGGGGGGGGGGGGGGGGGGGGGGGGGGGGGGGGGGGGGGGGGGGGGGGGGGGGGGGGGGGGGGGGGGGGGGGGGGGGGGGGGGGGGGGGGGGGGGGGGDFEGGGGGGGGGGFFGGGGGGFFGGGGGGGGGFGGFGGFG>FFGDEFFFGGGEFGGFGFFGGGGFGGFFGFFF:E??F5<D>>>BFFGBAFFFBFFGGFFFFA<AAAF6)337FCF?AFBFFFB>FFF:3:??6A@A>A
@M02996:162:000000000-B87FG:1:1101:3653:7851 1:N:0:ACTGAGCG+GTAAGGAG
CCTACGGGCGGCAGCAGTGAGGAATATTGGTCAATGGACGGAAGTCTGAACCAGCCATGCCGCGTGAAGGATTAAGGCCCTATGGGTCGTAAACTTCTTTTGTATGAGAGCAATAAGGTCCACGTGTGGACCGATGAGAGTATCATACGAATAAGCATCGGCTAACTCCGTGCCAGCAGCCGCGGTAATACGGAGGATGCAAGCGTTATCCGGATTCATTGGGTTTAAAGGTTGCGTAGGCGGCTTGGTAAGTCAGCGTTGAAATGTCGGAGCTCAACTTAGAACGTGCCGTTGATACTG
+
8ACCC>>)1))8888;;<;;;;;;CCEFFFGGGFFFFGGE7FCEGGFGGGGGGGGGFGFFDGGCGGGGGFGGGFGGAFEGGFFC8EFF@GG8DECFDFFGGFFGGFGGGGGGGGGCC=FGGGGGGFEFEGFGGGG@FEG,8EFGGGGGFFGGG9ECFFG>><*>3DEFG8EFGF7CFGGGGGA?CGGGGGGC5>**:CCFGG?3ADEEFAG73=DGG<GC4C59=>GF2*:/6..89<>D<)(.9>><>AA?BA<2)2/-,<)-4).5)-)31:FG4:)-)*.6>><?<B(-4<0:B9<)
@M02996:162:000000000-B87FG:1:1101:26358:7868 1:N:0:ACTGAGCG+GTAAGGAG
CCTACGGGAGGCAGCAGTAGGGAATATTGGGCAATGGAGGCAACTCTGACCCAGCCATGCCGCGTGAAGGAAGACGGCCCTATGGGTTGTAAACTTCTTTTATCGTAGAGTAAACCTGGCCACGTGTGGCCAGCTGAGAGTATACGAGGAATAAGTATCGGCTAACTCCGTGCCAGCAGCCGCGGTAATACGGGGGATACGAGCGTTATCCGGATTTATTGGGTTTAAAGGGTGCGCAGGCGGATCGGTAAGTCAGGGGTGAAAAGTTGGGGCTCAACTCCAATCGTGCCTTTGATACTG
+
8ACCCD88=10====;==;=;8;;CFFGGGGGGGGGGGGGGGGGGGGGGGGGGFFGFFGGGGGGGGGGGGGGGFGGFGGGGGGGGGGGGGGGGGGGGGCGGGGGGGGGGGGGGGFGGGGGGGGGGGGGGGGCGGGGGGGGGGGGGGGGGGGGGGGGGFGEGGGGGGGGGGGGGGGGGGGGGGFFGGGGGGGGGEGGFGGFGDGBGGFFFFGGGDEGGFGGFGGGGFFG2FGB<FFF>B@C>GFB()7:>:(*.6:>FGG?FF2<)3).*5CB66:99:)4::340<43406<AB<A9<A<
@M02996:162:000000000-B87FG:1:1101:26340:7878 1:N:0:ACTGAGCG+GTAAGGAG
CCTACGGGAGGCAGCAGTAGGGAATATTGGGCAATGGAGGCAACTCTGACCCAGCCATGCCGCGTGAAGGAAGACGGCCCTATGGGTTGTAAACTTCTTTTATCGTAGAGTAAACCTGGCCACGTGTGGCCAGCTGAGAGTATACGAGGAATAAGTATCGGCTAACTCCGTGCCAGCAGCCGCGGTAATACGGGGGATACGAGCGTTATCCGGATTTATTGGGTTTAAAGGGTGCGCAGGCGGATCGGTAAGTCAGGGGTGAAAAGTTGGGGCTCAACTCCAATCGGGCCTTTGATACTG
+
8ACCCE)8:1)=========;8;CFGFGGGGGGGGGGGGGGGGGGGGGGGGGGGGGGGGGGGGGGGGGGGGGGGGGGGGGGGGGGGGGGGGGGGGGGGGGGGGGGGGGGGGGGGGGGGGGGGGGGGGFEGGAFGGGGGGGGGGGGGGGGGGGGGGGGGGGGGGGGGGGGGGGGGGGGFGGGGFFGGDDGGGGGFGE5CFFGGGBGGFFFFGGGFFGG97FFGGGGBFGFFGEFFB>>;ED>5289BFFG?FFFB<>BFG?977<BFFF?:37:()3/852565<8(((373:DFAA9:9A
@M02996:162:000000000-B87FG:1:1101:18879:7880 1:N:0:ACTGAGCG+GTAAGGAG
CCTACGGGTGGCAGCAGTGGGGAATATTGCACAATGGGCGAAAGCCTGATGCAGCAACGCCGCGTGAAGGATGAAGGCCTTCGGGTCGTAAACTTCTGTCCTAAGGGAAGAATAAATGACGGTACCTTTGGAGGAAGCCCCGGCTAACTACGTGCCAGCAGCCGCGGTAATACGTAGGGGGCGAGCGTTATCCGGAATTATTGGGCGTAAAGAGTGCGTAGGCGGTTTCTTAAGCGCGGGGTGAAAGGCAGTGTCTCAACCATTGTTAGCCTTGCGAACTGGGAGACTTGAGTGCTGGAGG
+
88ACCB>5=))=;======;;888CFGGGGGGGGGGGGGGGGGGGGGGGGGGGFFGGGGGGGGGGGGGGGGGGGGGGGGGGGGGGGGGGGGGGGGGGGGGGGFGGGGGGGGGGGGCFGGGGGGGGGGGGGG8DEDGGGGGGGGGGGGGGGGGGGGGGGGGGGGGGGGG5CFFGGGGFGGGGGFFGGGGGGGGGECCBFCFDGFFGGEFFFGGGFFGGFDGFGGGGFGDBFGFF<BD>BFD>C7:?99:C83<:)59AFG?:744ADFFFACDA.6:7;><?FF43(23--.5><B<*.(.(
@M02996:162:000000000-B87FG:1:1101:15033:7975 1:N:0:ACTGAGCG+GTAAGGAG
CCTACGGGTTGCTGCAGTGGGGAATATTGCACAATGGGGGAAACCCTGATGCAGCAACGCCGCGTGAGTGATGAAGTATTTCGGTATGTAAAACTCTATCAGCAGGGAAGAAGATGACGGTACCTGCCTATCAAGCACCGGCTAAATACGTGCCAGCAGCCGCGGTAATCCGTATGGTGCAAGCGTTCTCCGGATTTCCTGGTTTTACAGGGAGCGCAGGCGGTCCTGCAAGCCCGAGTTTAAAACCCGTGGCTCAACCCCGTTCTTGCCTTTGGAACTTTAGGGCTTGAGACCTTGGGGG
+
68ACC5==1:)==;;;==;;;88BFEAF<-CF@FFFFGGEFGFGAEGGFGCG<EEAFFFEGGGGC+,8FFGFGGFFFFEFFEEEGGE=AE<<FFFGFF,E,5B<F+C@,+AE4445,C++8AFCEA,:E,,,7,6>8EF@EEG7>9=,>+@8@:3=?,8F8@C+*@*3,,@595:::=9?FF9A*CD*;CD:C)7EF7=FF<4**/;*+;***.8>D0C35B5C=>C>:)**460)(,0*)*)1)/8(1(,042:)):FF?)(,(4))/52674)3184)./6)(((3,()()(,-*(((4
@M02996:162:000000000-B87FG:1:1101:15046:7987 1:N:0:ACTGAGCG+GTAAGGAG
CCTACGGGTGGCTGCAGTGGGGAATATTGCACAATGGGGGAAACCCTGATGCAGCAACGCCGCGTGAGTGATGAAGTATTTCGGTATGTAAAACTCTATCAGCAGGGAAGAAGATGACGGTACCTGACTAAGAAGCACCGGCTAAATACGTGCCAGCAGCCGCGGTAATACGTATGGTGCAAGCGTTATCCGGATTTACTGGGTGTAAAGGGAGCGCAGGCGGTCCTGCAAGCCAGAGGTGAAAACCCGGGGCTCAACCCCGTGATTGCCTTTGGAACTGTAGGACTTGAGTACTGGAGGG
+
88ACCF8>)1)========;;88BFFGGGGGGGGGGGGGGGGGGGGGGGGGGGGGFGGGGGGGGGGGGGGGGGGGFGGGGGGGGGFGFGGGGGFGGGFFGFGGGGFGFGGEFEGGGEGGDF@FGGGGGGGG8DFGGGGGGGGGGGFGGGFGCFGGGGFGGFGGECE58FFGGGFGGGGGGFC>FGGGGGGGGGFGGF8DAFGGFGGF6=A75<DEGG9DGFGGGGF?CBFC4:::F08392:<F6FE?G9>D>>FFBGGFF>-((4<DFBDFA<:@677)61:22:7<>A?A)))49:<FF
@M02996:162:000000000-B87FG:1:1101:15022:7990 1:N:0:ACTGAGCG+GTAAGGAG
CCTACGGGGGGCTGCAGTGGGGAATATTGCACAATGGGGGAAACCCTGATGCAGCAACGCCGCGTGAGTGATGAAGTATTTCGGTATGTAAAACTCTATCAGCAGGGAAGAAGATGACGGTACCTGACTAAGAAGCACCGGCTAAATACGTGCCAGCAGCCGCGGTAATACGTATGGTGCAAGCGTTATCCGGATTTACTGGGTGTAAAGGGAGCGCAGGCGGTCCTGCAAGCCAGCGGTGAAAACCCGGGGCTCAACCCCTTGATTGCCTTTGGAACTGTAGGACTTGGTTACTGGAGGG
+
68ACCE8>)1)8888::::::888BFGGGFGGGGGGGGGGGGGGGGGGDGGGGFFGGGGGGGGGFGGGGGGGGGGGGGGGGGFGF?FFCFGGGGGGGFFDGGGGGGGGGG><FFFFGGGDFCGFGGGGGGC,AFDFGGG@EGGGG9@FGFFCF:BE8<DFGCEEGGCC7CGC43CA8<FGGFFFEGGGGGGGGFGGFGGFGGD5CC***97//)01>47DFGGDEB+::?CF<:1)(47D6*3@AFF?GFB<2(-5<FFFB)(().6)/-25<<F?@:?261))..544)--)..-<.,4>
@M02996:162:000000000-B87FG:1:1101:19798:8002 1:N:0:ACTGAGCG+GTAAGGAG
CCTACGGGGGGCAGCAGTGAGGAATATTGGTCAATGGGCGAGAGCCTGAACCAGCCAAGTAGCGTGAAGGATGACTGCCCTACGGGTTGTAAACTTCTTTTGCCGGGGGATAAAAAACGGGACGTGTCCCGTCTTGCAGGTACCCGTGCGAATAAGGACCGGCTAATTCCGTGCCAGCAGCCGCGGTAATACGGAAGGTCCGCGCGTTATCCGGATTTATTGGGTTTAAAGGGAGCGCAGGCGGAGATGCAAGCCAGCCGTAAAATCATTGAGCTCAACTCAATCTCGCGGTTGGAACGG
+
88CCCF1851)8888::<::::::EFGGCCFGGGGGGGGGGGGGGGGGGFGGFFFDFEGB<FGGGGGGGGGGGGGFGGGDFFEGG+FFEFGGG<D<:FGFG<FGGGGGEC<<F<CFEEE77*=<C<?CFF><;FCFGGC>CFFFC8=*;**:ECGF@@F5?DG*;<<FGF6E*2/<CF?F7DDBG)><*90C@)AC<5DFGD*<E<.<)8:+9))1727FFCC*E5>2<*0=6:(.3951,/4<>534*6)*408035*765(46<7)*5*)).*+*54)475)6)-.((-(-,-)0,((
@M02996:162:000000000-B87FG:1:1101:15041:8005 1:N:0:ACTGAGCG+GTAAGGAG
CCTACGGGGTGCTGCAGTGGGGAATATTGCACAATGGGGGAAACCCTGATGCAGCAACGCCGCGTGAGTGATGAAGTATTTCGGTATGTAAAACTCTATCAGCAGGGAAGAAGATGACGGTACCTGACTAAGACGCACCGGCTAAATACGTGCCAGCAGCCGCGGTCATACGTATGGTGCAAGCGTTATCCGGATTTACTGGGTGTAAAGGGAGCGCAGGCGGTCCTGCAAGCCAGAGGTGAAAACCCGGGGCTCAACCCCGTGGTTGCCTTTGGAACTGTAGGACTTGAGTACGTGAGGG
+
88BCCE):8018=======;;888EFGGGGGGGGGGFGGGGGGGGGGGGGGGGFGGGGGGGGGGFGGGGGGGGGGGGAFGGGGGGGGGFGGGGFGGGFFGDFGGGFGGGGGD@DF<9FE7FFGGGAEFFFG,@,@7+6BC76EGGGGGGFG8FFFEGGDFGGG7@>*==,;EGFGFG<9FGGFFGGGGC7BEEAG5A7CFGGCFG>=C+@7CCB>DG>CD@GGGGFGGFFF??FFFF<@D?GBB<F::G2;B>>?22FD?FFF1(-885A7:<9<+/(:>A9)<<0:,4<?9A431;(,.4
@M02996:162:000000000-B87FG:1:1101:18862:8011 1:N:0:ACTGAGCG+GTAAGGAG
CCTACGGGTGGCAGCAGTAAGGAATATTGGGCAATGGAGGAAACTCTGACCCAGCAACGCCGCGTGAAGGAAGAAGGTCTTCGGATTGTAAACTTCTGTTATTAGGGAAGAAGATAGTGACGGTACCTAATGAGTAAGCCCCGGCTAACTACGTGCCAGCAGCCGCGGTAATACGTAGGGGGCAAGCGTTGTCCGGATTGACTGGGCGTAAAGGGAGCGTAGGCGGTTTGGTAAGTCAAATGTGAAAGCCCGCAGCTTAACTGCGGAATTGCATTTGATACTGCTAGACTTGAGTTCAGGG
+
68A?CA=55))=;=8;===<<;;;CFFGGGGGGGGGGGGGGGGGGGGGGGGGGFFFGGGGGGGCFFGGGGGGFGFGGGGGGGGGGGFGGFFGGGGGGGGGGGGGGGGGGDFFEGGGGGGCFFGGGGGGGGGGGEGGGGGGGGGGGGDGGGGG8FFGF=DFBDGD@ECEEEGGFFFCFGGGGDADCCCCDGCBCFGGADDFGGCBFGFA.8C=@FE<>3DDEG=9C>:71:CF>97/:A6:6C49<9@<C?FEFF>BB?7:>44.896(0)2))6896)-:2*62)6))4)62),.606673
@M02996:162:000000000-B87FG:1:1101:10191:8040 1:N:0:ACTGAGCG+GTAAGGAG
CCTACGGGAGGCTGCAGTGAGGAATAATGGTCAATGGGCGAGAGCCTGAACCAGCCAAGTAGCGTGAGGGATGACTGCCCTATGGGTTGTAAACCTCTTTTGTTGGGGAATAAAGTGCGGGACGTGTCCCGTTTTGTATGTACCCTTCGAATAAGCATCGGCTAATTCCGTGCCAGCAGCCGCGGTAATACGGAAGATGCGAGCGTTATCCGGATTTATTGGGTTTAAAGGGAGCGTAGGCGGGCTGTTAAGTCAGGGGTCAAATGTCAGGGCCCAACCTTGGCATGCCGTTGATACTGGG
+
88BCCE::):08=========;CEFGGGGGGGGGGGGGGGGGGGGGGGGGGGGFFFFGGGGGGGGGGGGGGGGGGGGGGGGGGGGGGGGGGGGGGGGGGGGGGGGGGGGGGGGGGGGGGGDCGGGGGGGGGGGGGGGGGGFFGGGGGGGGGGGGGGGGGGGDGGFFGGGGGFDDCFGGGGGCAFGGGGGGGGGFGGFGGFGCGFGGFFFFFED5BGGEGGFFGGGBGGDFGFF?9>9?FGFD;867>?44A?-6<>(*/-4@?FF<:A6)9(2<)28:??AF:37A:DF9461:44/6<?1
@M02996:162:000000000-B87FG:1:1101:9993:8047 1:N:0:ACTGAGCG+GTAAGGAG
CCTACGGGCGGCTGCAGTGGGGAATTTTGGACAATGGGGGAAACCCTGATCCAGCGACGCCGCGTGGAGGATGAAGGTTTTAGGATTGTAAACTCCTTTTGGAGGGGAAGAATAAATTGACGGTACCCTCAGAAAAAGCCACGGCTAACTTCGTGCCAGCAGCCGCGGTAATACGAAGGTGGCGAGCGTTACTCGGAATTACTAGGCGTCAAGCGTATGTAGGTGGTTAGATAAGTCTATGGTGAAATTTCCGGGCTCAACTGGGAAGGGTACATAGATACTTTCTGGCTTGAGTGTGTGG
+
88ACCF:8))18688;;;;;;88BFEGFAG<FGGGGGGDGEGGGGGGGGGGFGFFFFGGGEFGF@FEFCGEGGGFGGGGGGGGGCFGDGFAFGGGGGGFGFGB8CGGFEC==@BFGGGFGGGCFGGGGFGGGGFFFG7DG:>EEGGEGGGGGGGGGFFCFF;FE@EE5EGGDC?FF3A57694>:C3)1:CEGFEGF5CF>DGFG<7>5)959=B**-C:7CFDF>G3<>79)427<A*:6*.=-*16C95*(-((459<?84(3(((0(*())*+*--6A*)654><D7<B24.-1),3(
@M02996:162:000000000-B87FG:1:1101:9998:8065 1:N:0:ACTGAGCG+GTAAGGAG
CCTACGGGCGGCTGCAGTGGGGAATTTTGGACAATGGGGGAAACCCTGATCCAGCGACGCCGCGTGGAGGATGAAGGTTTTAGGATTGTAAACTCCTTTTGGAGGGGAAGAATAAATTGACGGTACCCTCAGAAAAAGCCACGGCTAACTTCGTGCCAGCAGCCGCGGTAATACGAAGGTGGCGAGCGTTACTCGGAATTACTAGGCTTAAAGCGTATGTAGGTGGTTAGATAAGTCTATGGTGAAATTTCCTGGCTCAACTGGGAAGGTTCCATAGTTACTGTCTGGCTTGAGGTTGTGG
+
68ACCE)1))18888;;;;;;@BEF8FFGGGGGGGGGGGGFGGGGGGGGGGGGFFGGGGGGGEG8CEFFGGFGFFGGGGGGGGGGGGGGFGGGGGGGGGGGGGFFEGGGGGGGGGGFGGDG:CGGGFBFGGCEGCGG77,,@E7FEGGGFGGCFFEFGF76CGGGGD*::CGFFGF>EGFGFFBCDDGGGGG94EDE3CFGD9?C2))0/*+*9)1/8>D6<9:93:DAF7654<FFABG<FD?>??<CA>=>40<0+9?:4(518:0;4>),.90/))).*)6-).484,-,)(.)4(3(
@M02996:162:000000000-B87FG:1:1101:11070:8067 1:N:0:ACTGAGCG+GTAAGGAG
CCTACGGGTGGCTGCAGTCGAGGATCATTTGCAATGGGCGAAAGCCTGACAATGCGACGCTGCGTGGAGGATGAAGGCCTTCGGGTTGTAAACTCCTGTCATAAGGGAACAGGCGAACCGACCTAATACGTCGGGGAGTTGAGTGTACTTTAAGAGGAAGCGACGGCTAACTCTGTGCCAGCAGCCGCGGTAATACAGAGGTCGCAAGCGTTGTTCGGATTTACTGGGCGTAAAGGGCGCGTAGGCGGTCTTGCGTGTCAGATGTGAAATCTCCGGGCTCAACCCGGAAAGTGCGTCTGAA
+
88BCCE)):0)==8=;===888@@FGFGGGGGGGGGGGGGGGGGGGGGGGGEFACFFGGGGGGGBFDGGGGGGGGGGGGGGGGGGGGGGGGGGGGGGGFGGGGGGGGGGGGGFGGGGGGGGGGGGGEEFFGGG7CEEGGGGGGGGGGGGGG=EGGGGCFGGG:CFGGGGGGGGGGFGGFFFGFFGGGGGGGEEFGGFG@AFGGEGGFBFFCCC>FGGFDGFGGDCFGD:>5>??AFB?EG>C9:?FFB9;??BA93,:CDF4ABFFAA=AFAA>BEE>9BF=?F<9FFB02.560:70:<4
@M02996:162:000000000-B87FG:1:1101:4111:8071 1:N:0:ACTGAGCG+GTAAGGAG
CCTACGGGAGGCAGCAGTGGGGGATATTGCGCAATGGGGGAAACCCTGACGCAGCAACGCCGCGTGCAGGATGACGGCCTTCGGGTTGTAAACTGTTGTCGCAAGGGAAGAAACAAATGACGGTACCTTGTGAGGAAGCCACGGCTAACTACGTGCCAGCCGCCGCGGTAATCCGTAGGTGGCAAGCGTTGTCCGGATTTACTGGGTGTAAAGGGCGCGTAGGCGGGCTTTCAATTCAGTTGTGCACTACCGGAGCTTCACTCCGGGTCTGCCTTTGCAACTTTTCGTCGTTAGTATCTGG
+
88CCCDFFA1)=8==;==;=;868FCFFEEEGFEGGGGGGFGGGGGGGFFFF>CF,EFGGGGGGGGD7,BFFGGGG7C:FGGGG7EFFFCFFGG97CEFG:B+6>DF3DFFGGGD,38=,C@+FECFCF<EFGG,4>>D<3D7*CE5;EF,>>:DEF7?G5;:8B5*8EGDG++/2*1*<<C5A+*//9*7???E*51/7:CFFF*007**9**)7)7CD):=F5BED,)794))164=*)*.0)9*-*,.)(3((2E>AF?23130().2)),9<4)-4./)-))(.416(---682)-.
@M02996:162:000000000-B87FG:1:1101:9929:8130 1:N:0:ACTGAGCG+GTAAGGAG
CCTACGGGAGGCTGCAGTGAGGAATATTGGTCAATGGTCGGAAGACTGAACCAGCCAAGTCGCGTGCAGGAAGACGGTCCTATGGATTGTAAACTGCTTTTGTACGGGAATAAAGTGCGGGACGTGTCCCGTTTGGAATGTACCGTAAGAATAAGGGTCGGCTAACTCCGTGCCAGCAGCCGCGGTAATACGGAGGACCCGAGCGTTATCCGGATTTATTGGGTTTAAAGGGTGCGCAGGCGGAGGATTAAGTCAGCGGTGAAATTCTCATGCTCAACATGAGAACTGCCATTGATACTGG
+
88ACCF@A8:)==========;CEFGGGGGGGGGGGGGGGGGGGGGGGGGGGGFEFFCFGGGGGGGGGGGGGGGGGGGGGGGGGGGGGGGGFGGGAFGGGGGGGGGGGCEGGFGG9AFEGD:FFGEFFGGDGGGG>8BFFGGGGGGGGGGGGGGGGGGGFGGGGGGGGGGGGGFCFGFFGGGFFGGGGD@FGGEDGFGGFD3==EGFBFFGGGFFCFBGGFGGGGFFFFFGFF1::617D9)40388?FFA46><BFGGF(5?A<:<<9):-4)1<?0)((1)6:>B7>:5<>5)6*).6.
@M02996:162:000000000-B87FG:1:1101:9947:8140 1:N:0:ACTGAGCG+GTAAGGAG
CCTACGGGAGGCTGCAGTGAGGAATATTGGTCAATGGTCGGAAGACTGAACCAGCCAAGTCGCGTGCAGGAAGACGGTCCTATGGATTGTAAACTGCTTTTGTACGGGAATAAAGTGCGGGACGTGTCCCGTTTGGAATGTACCGTAAGAATAAGGGTCGGCTAACTCCGTGCCAGCAGCCGCGGTAATACGGAGGACCCGAGCGTTATCCGGATTTATTTGGTTTAAAGGGTGCGCAGGCGGAGGATTAAGTCCGCGGTGAAATTCTCATGCTCCACATGAGAACTGCCATTGATACTTG
+
88ACC>>=8:)====;==;==;;EFGGGGGGGGGGGGGGGGGGGFFGGGGGGGGFGEFFGGGGGGGGGFGGFGGGGEGGGGGGGGCFGGGEFGGGGGGGGGGGGGGGGGGGFFFAFDGECECFGGDFFGG>FFGC@EFCFFFGGGGGDCDFGFAEFFGGDGGGEEEGGGGG5C>CFGFGGGGDFGGG4C@FBEBEDFGGFG<CAGGFDFFG5D))9C2>C*AEGGFE7:FCFF:?D>;F)49;>(88:GF<FFF)(3=C>B>>2<BAAF<:)64@09:(888:244<2><2A<4)67<:).
@M02996:162:000000000-B87FG:1:1101:20813:8152 1:N:0:ACTGAGCG+GTAAGGAG
CCTACGGGAGGCAGCAGTGGGGAATCTTCCGCAATGGACGAAAGTCTGACGGAGCAACGCCGCGTGAGTGATGACGGTCTTCGGATTGTAAAGCTCTGTTAATCGGGACGAATGGCTACTTTGCGAATAGTTAAGTAGTTTGACGGTACCGGAATAGAAAGCCACGGCTAACTACGTGCCAGCAGCCGCGGTAATACGTAGGTGGCAAGCGTTGTCCGGAATGATTGGGCGTAAAGCGCGCGCAGGCGGATCTGCCAGTCTGTCTTAAAAGTTCGGGGCTCAACCCCGGGATGGGATGGGA
+
88ABCD8851188====<=;;8BCFGFGGGGGEFEGGGGFFGGGGGGGGGGGEFFCFGGGGC:B@FGEGGGGGFGGCFGEGFGGGCGFFGGGGGCGGGBFGFGGGGGGGGCGGCFFGGGGGACGDFEGGF;FDFGGFGGGFGFGDEGF@FEEEEF9@==AFFGGGE5C;CFG7>DEGGFGFC;AGGGGGGGEC:CFFDFAFGGFFFAAFF9C3377C:D<@C+*<@CC(8).(4(999:51/()-<)(104)-59?7+*,-96.).)6=>>444>C>>9437>B?3?9((,,3(4()--(.
@M02996:162:000000000-B87FG:1:1101:23315:8154 1:N:0:ACTGAGCG+GTAAGGAG
CCTACGGGAGGCTGCAGTCGAGGATCATTTGCAATGGGCGAAAGCCTGACAATGCGACGCTGCGTGGAGGATGAAGGCCTTCGGGTTGTAAACTCCTGTCATAGGGGAACAGGCGATCCGACCCAATACGTCGGTGAGTTGAGTGTACCCTAAGAGGAATTGGTGGCTAACTCTGTGCCAGCAGCCGCGGTAATACAGAGGCCAAGAGCGTTGTTCGGATTTACTGGGCGTAAAGGGCGCGTAGGCGGTCTTGCGTGTCAAGTGTGAAATCTCCGGGCTCAACCCGGAAAGTGCGCTTGAA
+
88BCCA5==1)8=;======888@EFCFGGGGGGGGGGGGGGGGGGGGGGGGGFFGGGGGGGGEBF@FGGGGGGGGFGGGGGGGGGGGGGGGGGGGGGFGGGFGGGGGGGGGGGGGGGGGGGGGGGGGGGGGGGGGGGGGAGGFGGGGGGGGGGGFGGGGGGGGFGGFGGGGGGGGGGGGGGFFGGDGGGGGGFGGFGGFGDGFGFFFFFGGGFFGGFGGFGGGGF7>?EGFF?AFBFFD49;7:?E>DBF?)-7>F:CA<FAAFA26*6::AAEE@99<<94:<>B0>6:AA4,151:7:
@M02996:162:000000000-B87FG:1:1101:14899:8158 1:N:0:ACTGAGCG+GTAAGGAG
CCTACGGGAGGCAGCAGGCGCGAAACCTCCGCAATGTGAGAAATCGCGACGGGGGGATCCCAAGTGCCATTCTTAACGGGATGGCTTTTCTTAAGTGTAAAAAGCTTTTGGAATAAGAGCTGGGCAAGACCGGTGCCAGCCGCCGCGGTAACACCGGCAGCTCTAGTGGTAGCTGTTTTTATTGGGCCTAAAGCGTTCGTAGCCGGTTTGATAAGTCGCTGGTGAAATCCTGTAGCTTAACTGTGGGAATTGCTGGCGATACTGTTGAACTTGAGGTCGGGAGAGGTTAGCGGTACTCCCA
+
88BCCD8=81)===8===888888@CEFGGGGCGGGGGGGGGGGGGGGGGFGGF@FFFFGGGGGGGGG=FFGG<FCG7FCFFFGGGGGGGGFFFFGCFC;;;::FGGGGG7FFGC,2BFFG<C@FCF7FGG:CGEGFGFGGGGGGGDEGEGGGGGGGGGGGGGGFDFG5CCFFGFGG7CGFDFFGGFFGF*<CB5E@GCEG*C7C<>:BF7AC87CG?DG3CF7:F7>AFG4<>9FB9779>>BAF3<C<0@<<):0=79:@B2<<2675:>A)9*).2;0.334(::6?A(3:4:=>?0(
@M02996:162:000000000-B87FG:1:1101:21670:8166 1:N:0:ACTGAGCG+GTAAGGAG
CCTACGGGGGGCAGCAGTGGGGGATATTGGACAATGGGGGAAACCCTGATCCAGCGACGCCGCGTGAGTGAAGAAGTATTTCGGTATGTAAAGCTCTATCAGCAGGGAAGAAAAAATCAAAATTGACAGTACCTGACTAAGAAGCCCCGGCTAACTACGTGCCAGCAGCCGCGGTAATACGTAGGGGGCAAGCGTTATCCGGATTTACTGGGTGTACAGGGAGCGTAGGCGGTACGGCAAGTCAGGTGTGAAAACCCAGGGCTCAACCCTGGTCCTGCCCTTGAAACTGTCGAACTAGAGT
+
88CCCD5)81)8888::<:::88@FGGGGGGGGGGGGGGGGGGGGGGGGGGGGGGGGGGGGGGGFFDFGGGGGGGGGGGFGGFGGGGGGGGGGGGGGFFGGGFFEFGFGGFGGGGGGGGG::FF9:BFFGGGFG<<CGGF8C;CFFFGGGGGGGGGFGGFEGGEAF?8CCEED>?5?+:<C9@>GG)CDGF**)/2<FGFC3*7EGFFFFFGCB>C*-:CB8EGE5196FD>;1?DB>F)4*)96)=204A@<>B?BEC0<31??2:<B?GF3)/+1,(4>?7A3<2)).-246:31))5)
@M02996:162:000000000-B87FG:1:1101:23318:8176 1:N:0:ACTGAGCG+GTAAGGAG
CCTACGGGAGGCTGCAGTCGAGGATCATTTGCAATGGGCGAAAGCCTGACAATGCGACGCTGCGTGGAGGATGAAGGCCTTCGGGTTGTAAACTCCTGTCATAGGGGAACAGGCGATCCGACCCAATACGTCGGTGAGTTGAGTGTACCCTAAGAGGAATTGGTGGCTAACTCTGTGCCAGCAGCCGCGGTAATACAGAGGCCAAGAGCGTTGTTCGGATTTACTGGGCGTAAAGGGCGCGTAGGCGGTCTTGCTGGTCAAGTGTGAAATCTCCGGGCTCAACCCGGAAAGTGCGCTTGAA
+
8ACCCB1=>1)8==8=====8888CFFGGGGGGGGGGGGGGGGGGGGGGGFGFGGGGGGGGGGGFGGGGGGGGGGGGGGGGGGGGGGGGGGGGGGGGGGGGGGGGGGFGGGGGGEDGGGGGGGG8FDDFFGGGEGGGGGGGEFGGGGGGCGFGGCDGGGGGGGGGGGGCGGGGGGFGGGGGGFFGGDGC5DCEFGGFDGFGGGFGFFFFFGGGFFGGFDD:EFFGFG5:>97<BAF::>31765(152DFBFA<4)3CG2<*6<4>A)9626<8BG:>B??F?F:9(((44))-(()-,,.
@M02996:162:000000000-B87FG:1:1101:24432:8194 1:N:0:ACTGAGCG+GTAAGGAG
CCTACGGGGGGCAGCAGTGGGGAATATTGCACAATGGGGGAAACCCTGATGCAGCGACGCCGCGTGAGTGAAGAAGTATTTCGGTATGTAAAGCTCTATCAGCAGGAAAGAAAATGACGGTACCTGACTAAGAAGCCCCGGCTAACTACGTGCCAGCAGCCGCGGTAATACGTAGGGGGCAAGCGTTATCCGGATTTACTGGGTGTAAAGGGAGCGTAGACGGTAAGGCAAGTCTGAAGTGAAATGCCAGGGCTCAACCCTGGAACTGCTTTGGAAACTGTCCTACTAGAGTGCAGGAGAG
+
ABCCCB@AF:)8888::<:::88CFGGGGGGGGGGGGGGGGGGGGGGGGGGGGGGGGGGGGGGGCFGGGGGGGFGGGGGGGGGGGGGGGGGGGGGGGGGGGGGGGGEGGGGGGGGGGGGGGGGGGGGGGGGGGGGGGGGGGGGGGGGGGGGGGGGGGGGGGGGGG=EGGGGGGFGGGGGGGGFFGGGGGGGGGEGGFFCFGGGFGGFFFFGGGFFGGFGGFGGGGFGGFFGFFFBFFAFF7;AFBFF?GFBFBB?B):DFBFF<FFF<FB>><?FC??DFFF?<5>8<AADDFAFFF:<?:
@M02996:162:000000000-B87FG:1:1101:27461:8207 1:N:0:ACTGAGCG+GTAAGGAG
CCTACGGGTGGCAGCAGTGGGGAATATTGCACAATGGGCGAAAGCCTGATGCAGCGACGCCGCGTGAGTGAAGAAGTATCTCGGTATGTAAAGCTCTATCAGCAGGGAAGAAAATGACGGTACCTGACTAAGAAGCCCCGGCTAACTACGTGCCAGCAGCCGCGGTAATACGTAGGGGGCAAGCGTTATCCGGATTTACTGGGTGTAAAGGGAGCGTAGACGGTTTGGCAAGTCTGAAGTGAAATGCGGGGGCTCAACTCCTGAACTGCTTTGGAAACTGTCGAACTAGAGTGCAGGAGAG
+
8ACCCF>581)====;===;;8BCFGGGGGGGGGGGGGGGGGGGGGGGGGGGGGFGGGGGGGGGFGGFGGGGGGGGGGGGGGGGGGGGGGGGGGGGGGGGGGGGGGGGGGGGGGGGGGGGGGGGGGGGGGGFGGGGGGGGGGGGGGGGGGGGGGGGGGGGGGGGGGGGGGGGGGGGGGGGGGFFGGGGGGGGGFGEFGGFGGFFGGFFFFGGGFFGGFGGFGGGGEGG)6DFFAAFADFG<?A9>?F>D>FFFFFF?GGFFFBFFFFFFFGFA:?GB:<DFFFF??:<AD?FFA:<F::13
@M02996:162:000000000-B87FG:1:1101:27447:8222 1:N:0:ACTGAGCG+GTAAGGAG
CCTACGGGTGGCAGCAGTGGGGAATATTGCACAATGGGCGAAAGCCTGATGCAGCGACGCCGCGTGAGTGAAGAAGTATCTCGGTATGTAAAGCTCTATCAGCAGGGAAGAAAATGACGGTACCTGACTAAGAAGCCCCGGCTAACTACGTGCCAGCAGCCGCGGTAATACGTAGGGGGCAAACGTTATCCGGATTTACTGGGTGTAAAGGGAGCGTAGACGGTTTGGCAAGTCTGAAGTGAAATGCGGGGGCTCAACTCCTGAACTGCTTTGGAAACTGTCGAACTAGAGTGCAGGAGAG
+
8ACCCE:)8:)=;=====;;;88BFCFGFGFGGFDGFFGGGGGGGFEFGGGGGGGGGGGGGGGGGGGFGFFFFGGGGGGGGGCFGGGGGGFFGGGGGEFGGGGGGCEGF:FGGGG,CFFEGFGGGGGGF<B<,E,>,@EB8CCCEFFGGEFFGGAFFC+@D*B>FGECGFC7C9,1857E=C)0=CFGGGGCEDGGFFFCFFGFGG*@48*:C>E)14)/9CG5CB*C>4=)-:<F9)?C?:40./93)33>94:??GGF7F042(4>6):6A>)AB449>=3(-(.24.5<.6)5)4<<4
@M02996:162:000000000-B87FG:1:1101:17644:8258 1:N:0:ACTGAGCG+GTAAGGAG
CCTACGGGAGGCAGCAGTGAGGAATATTGGTCAATGGGCGAGAGCCTGAACCAGCCAAGTAGCGTGCAGGATGACGGCCCTACGGGTTGTAAACTGCTTTTGCGCAGGGATAAAAAAGCCCACGTGTGGGCTCTTGCAGGTACTGCGTGAATAAGGACCGGCTAATTCCGTGCCAGCAGCCGCGGTAATACGGAAGGTCCGAGCGTTATCCGGATTTATTGGGTTTAAAGGGTGCGCAGGCGGAGATGCAAGCCAGCCGTAAAATCGTGGGGCTCAACCCCATTCAGCGGTTGGCACTTCA
+
6ACCCDA@)))===8=====;;;6CFGGGGGGGGGGGGGGGGGGGGGGGGGGGFFFFFGGGGGGGGGGGGGGGGGGGGGGG,FEGGGGGGGGGGGGGGGGGGGGGBFGGFGGGGAFGGGGGGGGGEGFGGGFFGGCGG?CE9FGGGGGEE6FCFGGGGGGGGGDGGGFGGG5DG7CGGGGGGFFEGCGGG:5?=558CDADDGEGGF3AAFCD>EGG4CFBGGGGF?DA?GFF<?323@C69;04074C3AFFFF68EDF?:?25312)399<3>?*8?<:)4<)4.:998>6;(59:?2)
@M02996:162:000000000-B87FG:1:1101:14939:8263 1:N:0:ACTGAGCG+GTGAGGAG
CCTACGGGTGGCAGCAGTGGGGAATATTGGGCAATGGGCGAAAGCCTGACCCAGCAACGCCGCGTGAAGGATGAAGGTCTTCGGATTGTAAACTTTGATCGTCGGGGACGAGAACGGACGGTACCCGAGGTGAAGCCACGTCTAACTACGTGCCAGCAGACGCGGTCATACGTAGGTGGCAAGCGTTGTCCGGATTTACTGGGTGTAAAGGGCGTGTAGGCGGATTTGAAAGTCAGGCGTGAAATGCCGCAGCTTAACTGCGGAGCTGCGCTTGAAACTTCAAACCTTGAGTGCTTGTGAG
+
88BCCEA>>00=======;;;888FFGGGGGGGGGGGGGGGGGGGGGGGGGGGFFFGGGGGGGGGGGGGGCFGFGGEGGGGGGGEGGGGGFGGGGGFAFFFGG7CCC>FEGGEGGDEGFCCGGGGGD:CFG@7<EFGFGCEFGDFEGGG8B8CFFFGFDCBDGCFG*8CGG=DCGGGGGGFGFFGGG3DGFE8=EG?FF?F:578DF479*/9>ECDFG77E:):7+?9F**.<AFBF3D9719<@F:)31>>FF26CG92>01,(4(/4C;(4439<F2<F)).47<<<:AA<6)9(.).
@M02996:162:000000000-B87FG:1:1101:17472:8270 1:N:0:ACTGAGCG+GTAAGGAG
CCTACGGGTGGCTGCAGTCGAGGATCATTTGCAATGGGCGAAAGCCTGACAATGCGACGCTGCGTGGAGGATGAAGGCCTTCGGGTTGTAAACTCCTGTCATAGGGGAACAGGCGGAGATACCTAATACGTATCCGAGTTGAGTGTACCCTAAGAGGAATTGGCGGCTAACTCTGTGCCAGCAGCCGCGGTAATACAGAGGCCAAGAGCGTTGTTCGGATTTACTGGGCGTAAAGGGCGCGTAGGCGGTCTTGCGTGTCAAGTGTGAAATCTCCGGGCTCAACCCGGAAAGTGCGCTTGAA
+
88BCCE858))===8====888@CFGGGGGGGGGGGGGGGGGGGGGGGGGGGGFFGEGGGGGGGFGGGGGGGGGGGGGGGGGGGGGGGGGGGGGGGGGGGGGEGGGGFGGGGGGGGGGGGGGGGGGFFFFF=DFGGEGGGGGCGGGGGGGGGGGFGGGGGGG>FFCEG5DGFFF?FCCFFGGFFGGDDGDDB?F<EFG7AFGGF8;FFFFGDGFFGGFGGFGD7FFGGFDC>?(4???EG414@(?>014<7><241:>A<4.)6<DD6<>A<5>E>09BB??F:099,((-559>D??24
@M02996:162:000000000-B87FG:1:1101:23060:8271 1:N:0:ACTGAGCG+GTAAGGAG
CCTACGGGTGGCTGCAGTTAGGAATATTCGTCAATGGGGGAAACCCTGAACGAGCAATGCCGCGTGAGTGAAGAAGGTCCTTTGGATTGTAAAACTCTGTTGTTAAGGAAAAAATATAAGATTAGGAAATGAATCTTATTTGATGGTACTTTTCAAGAAAGCCACTGCTAACTACGTGCCAGCAGCCGCGGTGATACGTCGGTGGCGAGCGTTATCCGAATTTATTGGGCGGAAGGCTTGCGCAGACGGTTTGTTAAGTTTAAAATCAAAGCCTGGGGCTTAAACCCAGTTATTTTTAACA
+
88AB=515=));668;==;<<;;C8EFEDGGEGEGGGGGGG7EEGGFGGGFEFCFFGFGGGGFC6@FGEGD<FFAFGGGGG<FDCGFGGFGG9FFFGEGBFFG8<,?AEFGGE>F9FF?F9DFGC,CEFFC5EFGFFGGAFFGFG,@FFDGCAFA7@D+=@+73B,@9=EGGG;8C=DFCFA53,9CCDGDE*<C@6?4**/@AEG4?AD)/9>;DF;*58<C7@7AD6)2),3().(094/(8(746G??@??0))+0.)/64).3)94>:(()/)--1(?)))(-((,-))-).*,))-
@M02996:162:000000000-B87FG:1:1101:23060:8292 1:N:0:ACTGAGCG+GTAAGGAG
CCTACGGGTGGCTGCAGTTAGGAATATTCGTCAATGGGGGAAACCCTGAACGAGCAATGCCGCGTGAGTGAAGAAGGTCCTTTGGATTGTAAAACTCTGTTGTTAAGGAAAAAATATAAGATTAGGAAATGAATCTTATTTGATGGTACTTTTCAAGAAAGCCACGGCTAACTACGTGCCAGCAGCCGCGGTAATACGTAGGTGGCGAGCGTTATCCGAATTTATTGGGCGTAAAGCGTGCGCAGACGGTTTGTTAAGTCTAAAATCAAAGCCTGGAGCTTAACTCCAGTTAGTTTTAGAA
+
8ACCCB15:0)=========<;;CFFGGGGGGGGGGGGGGGGGGGGGGGGGGGFGGGGGGGGGGFGGGGGGGGGGGGGGGGFFGGGGGGGGGGGGGGGGGGGGGGFFGGGGGGGGFGFEFDGG9?ADGGGFEGGGGGGGGGGGGGGGGGGGGFGGGGGGGGGGGGEEEGGGGFFGGGGGGGGFFGGGGGGGGGFGCFGF*CDGFGGFFFEGGGAAFGDGDDGF>FFGGFFGFF;;F<>ED:99;1004D?B5:BFBDF74<FBAAFFA?<::0>FF54::BF>FDFB??<5):AD<B>?:A
@M02996:162:000000000-B87FG:1:1101:6910:8297 1:N:0:ACTGAGCG+GTAAGGAG
CCTACGGGTGGCAGCAGTGAGGAATATTGGTCAATGGGCGGAAGCCTGAACCAGCCATGCCGCGTGAAGGAATAAGGCCCTATGGGTCGTAAACTTCTTTTGAGCGGGAGCAATAAGGCGTACGTGTACGCCGATGAGAGTACCGTTCGAATAAGCATCGGCTAACTCCGTGCCAGCAGCCGCGGTAATACGGAGGATGCAAGCGTTATCCGGATTTATTGGGTTTAAAGGGTGCGTAGGCGGACTGACAAGTCAGGGGTGAAAGCCCGGTGCTCAACACCGGAACTGCCCTTGATACTG
+
8ACCCEFB:0)========;;;;EFGGGGGGGGGGGGGGGGGGGGGGGGGGGGGGGGGGGGGGGGGGGGGGGGFGGGGGGFGGGGFGFGGGGGGGGGGGGGGEFGGGGGEGGGGGGBFGBFGGGGGGGGGGGG7EGC7>FGGGFGFGGGGGGGGGGGGGGGGGEGGGGGGG7DGCG5EGGGGEEGGGGGGGGGFCGEGFFGFG@GGDFFFDEGDD3=AGGFGGGG>FGB?FDBBFF?FFD79957:@BGD9).:><?5CBFFBFF(4:>9DBBFF76(4387(213843,34?4)5*4))
@M02996:162:000000000-B87FG:1:1101:6888:8303 1:N:0:ACTGAGCG+GTAAGGAG
CCTACGGGTGGCAGCAGTGAGGAATATTGGTCAATGGGCGGAAGCCTGAACCAGCCATGCCGCGTGAAGGAATAAGGCCCTATGGGTCGTAAACTTCTTTTGAGCGGGAGCAATAAGGCGTACGTGTACGCCGATGAGAGTACCGTTCGAATAAGCATCGGCTAACTCCGTGCCAGCAGCCGCGGTAATACGGAGGATGCAAGCGTTATCCGGATTTATTGGGTTTAAAGGGTGCGTAGGCGGACTGACAAGTCAGGGGGGAAAGCCCGGGGCTCAACCCCGGAACTGCCCTTGTTACTG
+
88ACCEF5:));=======;;;;;CFFGGGGGGGGGGGGGGGGGGGGGGGGGGFGGGGGGGGGGGGGGGGGGGGGGGGFGGGGGGGGGGGGFGGGGGGFFGGCGFEGGGGGGGGGFGGGGGGGEGFFGF>EGGFGGGGGGGGGG>CEGGGGGGGFGGGGGGDFGCFGGGGGGGGFGGGGC=7).:9CDGCFEC3EGBCGFCGGF;DEBFFCEDE@DGBGF=CGGEF6D4@F@BF2)4(8<29>)()0)0,)74<AF?E301:638?F05139433A*(,(-049(13584.:23))*-).
@M02996:162:000000000-B87FG:1:1101:6898:8319 1:N:0:ACTGAGCG+GTAAGGAG
CCTACGGGTGGCAGCAGTGAGGAATATTGGTCAATGGGCGGAAGCCTGAACCAGCCATGCCGCGTGAAGGAATAAGGCCCTATGGGTCGTAAACTTCTTTTGAGCGGGAGCAATAAGGCGTACGTGTACGCCGATGAGAGTACCGTTCGAATAAGCATCGGCTAACTCCGTGCCAGCAGCCGCGGTAATACGGAGGATGCAAGCGTTATCCGGATTTATTGGGTTTAAAGGGTGCGTAGGCGGACTGACAAGTCAGGGGTGAAAGCCCGGTGCTCAACACCGGAACTGCCCTTGATACTG
+
8ACCCEF==))=;======;;;;CFGGGGGGGGGGGGGGGGGGGGGGGGGGGGGGGGGGGGGGGFGGGGGFGGGGGGGGGGGGGGGGGGGGFGGGGGGGGGGGGGGGGFGGGGGGGGGGGGGGGGGGGGGGGGGGEGGGGGGGGGGGGGGGGGGGGGGGGGGGGGGGGGGGGGGGGGGGGGGFFGG3CF7@EGFGEFGFFGGGFGGFF>BGGGFFGGFGGFG=DE:GGFFG:::6D:?FD<C9;9752C<<>BBFFFGG?9FD<<?:6@6917<FGFF2:2>9912:?B73::?FF4566
@M02996:162:000000000-B87FG:1:1101:21881:8345 1:N:0:ACTGAGCG+GTAAGGAG
CCTACGGGGAGCTGCAGCTAAGAATATTCCGCAATGCACGAAAGTGTGACGGAGCGACGCCGCGTGGATGATGAAGGCCGGAAGGTTGTAAAATCCTTTTGAAACCGAGGAATAAGTACTGCAGGGAATGGCAGTATGGTGACTGTAAGTTTTGAATAAGCACCGGCTAATTACGTGCCAGCAGCCGCGGTAACACGTAAGGTGCGAGCGTTGTTCGGAATTATTGGGCGTAAAGGGCATGTAGGCGGTTATGCAAGCTTGGTGTGAAATCCCGGAGCTCAACTCCGGAACTGCATTGAGA
+
88BCCB9):))===;;=;;;<;;CFGGGGGGGGGGGGGGGGGGGGGGGGGGDGFFGGGGGGGGG@FBFGGGGGGGGDGGEGG+CFGGGGGGGGGGGGGGGGFGGGGGGGGGGGGGGGGGG<FDGFGGGGGGGGEGGGGFFFGGFGGGGGGGGGFEFDGGGGGGGGGGGGGGGGGGG6?EGFCFAEGGGGGGGGFGGFGFFGGGFCD>EFFGGGBFFG><D>E?C?6FG?@38??DFFFFD4267<=B>D>2?>DFFFE<>:B7???>AFFD>F<B/0(.23?2225<9:4-.8<7)18)-,
@M02996:162:000000000-B87FG:1:1101:16530:8353 1:N:0:ACTGAGCG+GTAAGGAG
CCTACGGGTGGCTGCAGTCGAGGATCATTTGCAATGGGCGAAAGCCTGACAATGCGACGCTGCGTGGAGGATGAAGGCCTTCGGGTTGTAAACTCCTGTCATAAGGGAACAGGCGATTCTACCTAATACGTAGGAAAGTTGAGTGTACTTTAAGAGGAAGGGACGGCTAACTCTGTGCCAGCAGCCGCGGTAATACAGAGGTCCCTAGCGTTGTTCGGATTTACTGGGCGTAAAGGGCGCGTAGGTGGTAAGGCGTGTCGGATGTGAAATCTCTGGGCTCAACCCAGAAAGTGCGTCCGAA
+
88BCCBA=>0);=======88888CFCGGFGGGGGGGGGGEGGGGGGGGGGGFFFFGEEGGGGGFFFEGGGGGGGGGGGGGGGGGGGGGGGGGGGGGGGFGGEFGAFGGGGGGGGCEGGGGGGG9=CEEFGCFFFGGGGGFGGGGGGFGGGCFDFGGGGGGGGGCEEG7CGGGGGGGGGCEFFFGGDGDCD58FGGFGFAGGGFGGFFFEDEGFFGG@GDFGFDGFCFF397?:2=1:DC196<:B?(94>FF?9:>GC:>38>F<AF?):4>BFGFF7?>FFF?6?1(,.:<BBF@;>94
@M02996:162:000000000-B87FG:1:1101:21872:8360 1:N:0:ACTGAGCG+GTAAGGAG
ACTACGAGAGGCTGCAGCTAAGAATATTCCGCAATGCACGAAAGTGTGACGGAGCGACGCCGCGTGGATGATGAAGGCCGGAAGGTTGTAAAATCCTTTTGAAACCGAGGCATAAGTACTGCAGGGAATGGCAGTATGGTGACTGTAAGTTTTGAATAAGCACCGGCTAATTACGTGCCAGCAGCCGCGGTAACACGTAAGGTGCGAGCGTTGTTCGGAATTATTGGGCGTAAAGGGCATGTAGGCGGTTATGCAAGCTTGGTGTGAAATCCCGGAGCTCAACTCCGTAACTGCATTGAGA
+
68@CCB)8)0)8==8=;;=;;;=CFFGGGGGGGGGGGGGFGGGGGFFGFGGGGCCFCCFFFGGGCFCFGGGGGGGGCFG=BE=FFFG8FFGGGGGGGGGGF7ECFGGFC+8@FGGFFFGG<FDF,FF8FF8DGGGDG,8FGFGEFGFEFGGGA,BFCFFFGGGGEEEGGGFFFGFF6A7C<C4A6?<DDEG*:6<CBDG)>*=)+>>:BFGG<577C47C@6E:E49C0@>><?2B?F378:<*.9<(/7:*66.))/241).(41)5*6*5:(88720)4*4)5::(44-.627<*2)4(
@M02996:162:000000000-B87FG:1:1101:5875:8396 1:N:0:ACTGAGCG+GTAAGGAG
CCTACGGGAGGCAGCAGTAGGGAGTTTTCGGCAATGGGGGAAACCCTGACCGAGCAACACCGCGTGAGTGATGAAGGTCTTCGGATCGTAAAGCTCTGTTACGAGGGACGAATGGTAGATTCAGGAAATGGGATTTATTTGACGGTACCTCGCCAGAAAGCGACGGCTAACTACGTGCCAGCAGCCGCGGTAATACGTAGGTCGCAAGCGTTATCCGGAATTATTGGGCGTAAAGAGTGAGCAGGCGGCATGGTAAGTCTGAAGTGAAAGCGTGGGGCTCAACCCCATTCAGCTTGGGATA
+
8ACCCFFA=))=========;8;BBFFGGGGGGGGGGGGGGGGGGGGGGGGGGGGGGGGGGGGG@FGFGGFGGFFGGFGGGGGGGGGGGGGGGGGGGGGGGGGGGGGGGGGGGGGGGGGGGGGGGGFGGGGGGGGGGGGGGGGGGEFGGGGGGGGGGGGGGGGGGGGGGGFGGGGGGGGGGGFAGGDGGGGGGFGGFGGFGGGFGGFB@@<ECFFGDB3DFEGGGFGGFFGFBFA??:@F<C>?6)79<>>FBADAFECFAFFD<BD>?<441(<E@:7?<?BBF?:(662<<AA().(5,
@M02996:162:000000000-B87FG:1:1101:5855:8398 1:N:0:ACTGAGCG+GTAAGGAG
CCTACGGGAGGCAGCAGTAGGGAGTTTTCGGCAATGGGGGAAACCCTGACCGAGCACCACCGCGTGAGTGATGAAGGTCTTCGGATCGTAAAGCTCTGTTACGAGGGACGAATGGTAGATTCCGGAAATGGGATTTATTTTACGGTACCTCGCCAGAAAGCGACGGCTAACTACGTGCCAGCAGCCGCGGTAATACGTAGGTCGCAAGCGTTATCCGGAATTATTGGGCGTAAAGCGTGAGCATGCGGCATGGTAAGTCTGAAGTGAAGGCGTGGGGCTCAACCCCATTCAGCTTTGGAT
+
8ACCC>D8=0)88====<;=;8;BBEEFGGGGGGGGFGGGEGGGGGGGGFFF::@F,CEFGGGC@:BFFGGFFGCF8BDGGGFF:BCFF@FGGAGGGGGFGG7EE+:FD@:8EFGGFAFGGF,AB+>=FFFFF8>@,C@F99E++,@@FF9E>CEC6EFGGGCEEGEGCDCCDFE?>5CEC8AAC?DCD5CC8++>>C8A*:95*75:3>DEG)/0*-*).2:D04A*.)1),()*-45>(05049>()4;>(65<<9>A>=2?685)*(*43(58)2(339:??F1..))..6<472()
@M02996:162:000000000-B87FG:1:1101:4403:8453 1:N:0:ACTGAGCG+GTAAGGAG
CCTACGGGTGGCAGCAGTGGGGAATTTTGCGCAATGGGGGCAACCCTGACGCAGCAACGCCGCGTGCGGGATGACGGCCTTCGGGTTGTAAACCGCTTTCAGCAGGGACGATTATGACGGTACCTGCAGAAGAAGCTCCGGCTAACTACGTGCCAGCAGCCGCGGTAATACGTAGGGAGCGAGCGTTATCCGGATTCATTGGGCGTAAAGCGCGCGTAGGCGGCTTGCCAAGCGTAATCTCTAATCCGAGGGCTCAACCCCCGGCCGGGTTCCGAACCGGGAGGACTGAGTGCGGGGGGGG
+
ACCCCFF9>00=6======;;88BFEGGGGGGGGGGGG@FFGGCGGGGG<FGGGF<FGGGEFGGGGCE7FFGGGFG@FCFGGGGGGGGGGGGDC:FFDGGGGGGGGGGGGGG<FGGGGGGGGGGGF><,DFGGGGGFGGGGGGGGCEFGGGGGGGGGGGGGGGGGGGGGGGGGG5CE6CECDEFGGGDGGGGG3EG*07=CDGFGGFFFF>EDEFGG;DGFGG3=@EG7FGF0,()-(1:4*6=>BF(/(-<??BDFGF1:590090934D(,8BGD(-4()(2(((,)))))((()(-7>
@M02996:162:000000000-B87FG:1:1101:9477:8458 1:N:0:ACTGAGCG+GTAAGGAG
CCTACGGGCGGCAGCAGTGAGGAATATTGGTCAATGGGCGAGAGCCTGAACCAGCCAAGTAGCGTGCAGGATGACGGCCCTATGGGTTGTAAACTGCTTTTAACCGGGAATAACGTTACCTTCGTGAAGGTAAGTGCATGTACCGGTTGAATAAGGATCGGCTAACTCCGTGCCAGCAGCCGCGGTAATACGGAGGATTCGAGCGTTATCCGGATTTATTGGGTTTAAAGGGAGCGTAGGCGGGAAGTCAAGTCAGCTGTGAAATGTAGACGCTCAACGTCTGCACTGCAGTTGAAACTGG
+
8ACCCF88)0)8888;;<;;;;;CFFGGGGGGGGGGGGFGGGGGGGGGGGGGGFAFFFGGGFGGGGGGGGGGGGGGEEGGGGGGG@GGGGGGGGGAFGGGGGEGGGGGGGGGGGGDFDFEDFFGGGFEGGGFGGGGGGGGFEFGGGGGGFFDGGGFEFGGGGGDFFGGGGGDGGGGGGGGGGFFGGGGGGGCEDGGDFGADC:BEGF>@FGGGFFGFACGFFGDEEGD<4C@<?FB>BFC4C>BBEFFGAA?<<AD:?<-3F2AFBFFFFC?>?FGFFF::F:<A242824<22)6@A<47
@M02996:162:000000000-B87FG:1:1101:4421:8461 1:N:0:ACTGAGCG+GTAAGGAG
CCTACGGGTGGCAGCAGTGGGGAATTTTGCGCAATGGGGGCAACCCTGACGCAGCAACGCCGCGTGCGGGATGACGGCCTTCGGGTTGTAAACCGCTTTCAGCAGGGACGATTATGACGGTACCTGCAGAAGAAGCTCCGGCTAACTACGTGCCAGCAGCCGCGGTAATACGTAGGGAGCGAGCGTTATCCGGATTCATTGGGCGTAAAGCGCGCGTAGGCGGCTTGCCAAGCGGAACCTCTAATCCGAGGGCTCAACCCCCGGCCTGGTTCCGAACTGGCAGGCTCGAGTTCGGGAGGGG
+
88ABCBA580)=;==;===;;88BFGGGGGGGGGGGGGGGGGGGGGGGGGGGGGGGGGGGGGGGGGGGGGGGGGGGGGGGGGGGGGGGGFFGGFGGGGGGGGGGGGGFGGGDGGGGGGGGGGGGGGGGGGGFGGGGCFGGGGGGGGGFGGGGGGGGGGDGGGGGGEGGGGGGGG5EGFGGGC@EGGGGGGGCEFDGFGGFGGGFGGFFFFGGGFEGGF<DFGGGGDEF>BGFFF>F99>9:73@BFF>C9;@??F)5FG?B>109;(4;(><5-)27:27:5130(,,(4)(-(7()(--4
@M02996:162:000000000-B87FG:1:1101:16492:8521 1:N:0:ACTGAGCG+GTAAGGAG
CCTACGGGAGGCAGCAGTGGGGAATATTGGGCAATGGGCGAAAGCCTGACCCAGCGACGCCGCGTGAAGGAAGAAGGCCTTCGGGTTGTAAACTTCAGTCAACAGGGAAGAAACAAATGACGGTACCTGTGGAGGAAGCCACGGCTAACTACGTGCCAGCAGCCGCGGTAATACGTAGGTGGCGAGCGTTATCCGGATTTATTGGGTTTAAAGGGAGCGTAGGCGGTCCTTTAAGTCAGCGGTCAAATGTCGGGGCCCAACCCCGGCCTGCCGTTGATACTGGAGGACTTGAATACACACA
+
88ACCB>580)=========;88BFGGGGGGGGGGGGGGGGGGGGGGGGGGGGFFGFGGGGGGGGGGGGGGGGGGGGGGGGGGGGGGGGGGGGGGGGGFGGFGGGGGGGGGGGGGFFGGGGGGGGGGGGGGGGGGGGGGGGGGGGGGGGGGGEGGGGGGGGGGGGGG5CEEFGGGGGGGGGGFFGGGGGGGGFFEGEGGFGGGFGGFFFFGGG?>GGBGGBEGGGFEGFFGFF9AFDBFGFDBFFFF<CAAF9B6>9EGFBE:BF;FFE:GFFFE?3:64<7:((4(4>7-)2)).1:>2(
@M02996:162:000000000-B87FG:1:1101:22432:8545 1:N:0:ACTGAGCG+GTAAGGAG
CCTACGGGTGAGCAGCAGTGGGGAGTATTGCACAATGGGCGAAAGCCTGATGCAGCAACGCCGCGTGAGTGAAGAAGTCTTTCGGTATGTAAAGCTCTATCGATGGGGAATAAGATGAAGGTACCCAAGTAAGAAGCCCCGGCTAACTACGTGCCAGCAGCCGCGGTAATACGTAGGGGGCAAGCGTTATCCGGATTTACTGGGTGTAAAGGGAGCGTAGACGGAATGGCAAGTTTGGAGTGAAAACCCTGAGCTTAACTCAGGACTTGCTTTGAAAACTGTCAAACTAGAGTACTGGAGG
+
88CCC>8=8))==6,=;CFFGGGFGGFGGGGGGGGGGGGGGGGGGGGGGGGGGFFFFGGGGGGGGFFECGGGGFFGGF,EFEFFGGFGGGGFGFGGGG?FGGDGGFGGFCGGGGGGGGGGDF,EFGGFGG9,4?48EEGGGDEG7FFGBDCGGGGGFEFGGGGGGGGD5=9E9?9CCEE>EDF?:7DCCGGGGB:EFG7A:>+;3:>FF6++>FBGD>D3)02**8FGFFG6?6:F>8;F7CB4<*045035<?A?BGF2967?F((8?BFF2)9<*6384FF<<A?4.26266>4*5,.8
@M02996:162:000000000-B87FG:1:1101:9306:8546 1:N:0:ACTGAGCG+GTAAGGAG
CCTACGGGTGGCAGCAGTGAGGAATATTGGTCAATGGGCGGAAGCCTGAACCAGCCAAGTCGCGTGAAGGATGAAGGTCTTATGTATTGTAAACTTCTTTAGCTGTGGAGCAATAATCTCCATGTATGGAGAGATGAGAGTACACAGAGACTACGGGTCGGCTAACTCCGTGCCAGCAGCCGCGGTAATACGGAGGACCCGAGCGTTATCCGGATTTATTGGGTTTAAAGGGTGCGCAGGCGGAGGATTAAGTCAGCGGTGAAATTCTCATGCTCAACATGAGAACTGCCATTGCTACTGG
+
8ACCCD@5=1)=;=====;;;;;;ECFGFGGGGGGGGGGGFGGGGGGGGGGGGFGGG?G6CFGGGGDGGGGGGGGGFE,CFAFGGGGFCFGGGFGFGGGGFCCDGGGGG?FGFGGAFGEEFC99F?E@,,,4++C,6EF<EGG9;BF8E>,CF,@CGEDDGGGE:DFGGGGCD6@CGGEC?>BDCDG>D:D8C9CCBFGFGC/?EGEBAAFED3BDGEGG=FGDGF6F46CEF:?)((.)4/4)4)03:7>F>B<)3:3?9>7AFFF)06>)4)*39?3(.*046492<:)544)./-)5)
@M02996:162:000000000-B87FG:1:1101:9286:8551 1:N:0:ACTGAGCG+GTAAGGAG
CCTACGGGTGGCAGCAGTGAGGAATATTGGTCAATGGGCGGAAGCCTGAACCAGCCAAGTCGCGTGAAGGATGAAGGTATTATGTATTGTAAACTTCTTTAGCTGTGGAGCAATAATCTCCATGTATGGAGAGATGAGAGTACACAGAGAATAAGGGTCGGCTAACTCCGTGCCAGCAGCCGCGGTAATACGGAGGACCCGAGCGTTATCCGGATTTATTGGGTTTAAAGGGTGCGCAGGCGGAGGATTAAGTCAGCGGTGAAATTCTCATGCTCAACATGAGAACTGCCATTGATACTGG
+
88ACCD80810=;=====;;;;;;CFGGGGGGGGGGGGGFGGGGGGGGGGGGGGGGGGGGGGGG@FCFGGFFGCFGFGCFGGGGG9FGGGGGGGGGGGGGGGGGGGGGGGGGGGGFFGCGGGGGGAFCCFE,@AEFGFGGFGG<FEGG?DGGF9@E8D8FECGGCGGGGGGGGGGGGGGGFDDEGGDDGCDFGEGGFGF?977?EDEFFAFGG:BGGEDGFGGGGFCFEACBFBF:>BFG1>>0,>3:??)*.<AABGGB6FFAAA<91)C<<AFF??7?>62<AFB3533A2)6)056<0
@M02996:162:000000000-B87FG:1:1101:22407:8551 1:N:0:ACTGAGCG+GTAAGGAG
CCTACGGGTGAGCAGCAGTGGGGAGTATTGCACAATGGGCGAAATCCTGATGCAGCAACGCCGCGTGAGTGAAGAAGTATTTCGGTATGTAAAGCTCTATCGATGGGGACTAAGATGAAGGTCCCCAAGTAAGCAGCCCCGGCTCACTACGTGCCAGCAGCCGCGTTCCTACGTAGGGGGCAAGCGTTATCCGGATTTACTGGGTGTAACAGGAGCGTAGACGGCATGGCAAGTTTGGAGTGACAACCCTGAGCTTAACTCAGGAATTGCTTTTAAAACTGTCAAACTATAGTCCTTACGG
+
8ACCC>=A=1)=6;,6;===;C7,+BCEF-E9FC,FFFDFDFG@,CFF9DE9E:EEFFCEGEGGG77C@F9CE9<9FF,FFDFF@F8FGGD,C<FFGGFFG>@FF@BB@+AFFFCFF,,E,A,5AB,?FE=,;7E,=8>FE+@++,@EDD=>3@+=DEG:CF+::5:3,@,@9FC,**475565@GD4D5CFG):C3>F@:2+5*9);7+++/;):89377<:7*.:7(800())1),0955-1:*04*.,)13)()+24<6017().16:<A,*+*-4:>=A4<A74))-.6)))*),-,
@M02996:162:000000000-B87FG:1:1101:7548:8559 1:N:0:ACTGAGCG+GTAAGGAG
CCTACGGGGGGCAGCAGTCGGGAATATTGCGCAATGGAGGAAACTCTGACGCAGTGACGCCGCGTATAGGACGAAGGTCTTCGGATTGTAAACTATTGTCGTTAGGGAAGAAAAAGGACAGTACCTAAGGAGGAAGCTCCGGCTAACTACGTGCCAGCAGCCGCGGTAATACGTAGGGAGCAAGCGTTATCCGGATTTATTGGGTGTAAAGGGTGCGTAGACGGGAATATAAGTTAGTTGTGAAATCCCTCGGCTCAACTGAGGAACTGCAACTAAAACTGTATTTCTTGAGTGCTGGAGG
+
-8BCC>=BA))8888::<:88888EEFGGGGGGEGGGGGGGGGGGGGGGGGGFFFFEFGGGGGGG@FGGGGGGGGGCGGGGGGGGGGGGGGGGGGGGGFGGGGGGGGGGGGFGGGGDGGGGGGGGGGGGGGGGGGGGGGGD5CFGGFGGGGGGFGF6FGGGGGGGGGGEFGGGGGGGGGGGG4>EDGGDGGGGFGGBC77DCCF5DB?7@C7DFFGDFGGECGGG3>FFFGFD<29:A=*-1)9)*9:D::E6:(-4<<<:?????::*5D<?:FGFFF34@<A<>:4:2)).49<60(((
@M02996:162:000000000-B87FG:1:1101:14773:8568 1:N:0:ACTGAGCG+GTAAGGAG
CCTACGGGAGGCAGCAGTGGGGAATATTGGGCAATGGGCGCAAGCCTGACCCAGCAATGCCGCGTGAAGGAAGAAGGCTTTCGGGTTGTAAACTTCTTTTAAGTGGGACGACAATGACGGTACCACTTGAATAAGCTCCGGCTAACTACGTGCCAGCAGCCGCGGTAATACGTAGGGAGCAAGCGTTATCCGGATTTACTGGGTGTAAAGGGCGTGTAGGCGGGACATCAAGTCAGATGTGAAAGCACGAGGCTCAACTTCGTTTCTGCATTTGAAACTGACGTTCTTGAGTGTTGGAGAG
+
88BCCB1:8))=========;888EFGGGGGGGGGGGGGGGGGGGGGGGGGGGGGGGGGGGGGGGGGGGGGGGGGGGGGGGGGGGGGGGGGGGGGGGGGGGFFGGDGFGGGGGDGGGGGGFDGGFGGGGGFFAFBFGGGDGGGFDEGGGGGGGGGGGCFGGGGDGG>EG@FGGGGGGFGGGGFFGGGGGGGGGEGGFCFFGFFFGGFFAFC=DFFGDFGGFGEC>BEF<FF@FFFFFFFG<7<=<FF?>:6DBFF<?GGFFE<(,4:<=>GBF9FFFAD9271:<BF>6>:486:(5),(4
@M02996:162:000000000-B87FG:1:1101:7531:8573 1:N:0:ACTGAGCG+GTAAGGAG
CCTACGGGGGGCAGCAGTCGGGAATATTGCGCAATGGAGGAAACTCTGACGCAGTGACGCCGCGTATAGGACGAAGGTCTTCGGATTGTAAACTATTGTCGTTAGGGAAGAAAAAGGACAGTACCTAAGGAGGAAGCTCCGGCTAACTACGTGCCAGCAGCCGCGGTAATACGTAGGGAGCAAGCGTTATCCGGATTTATTGGGTGTAAAGGGTGCGTAGACGGGAATATAAGTTAGTTGTGAAATCCCTCGGCTCCACTGAGGAACTGCAACTAAAACTGTATTTCTTACTTGCTGGAGG
+
8ACCCEFA:1)8888::<:8888@FGGGGGGGGGGGGGGGGGGGGGGGGGGGGGGGEFGGGFGGFEGGGGFFGFGGGGFGGGGGGGGGGGGGGGGGGGGGGGEFGGGFGGGGGGGGGGGGGGGGGGG<FFCGGGGGGGGFGGGGGGGFCFDFGGGGGGGCGGGGG=EECFGG3:C=CEFGGGF:C<D<5CFFG>EEBF7@FCC:**)19@DC*8>7149CEFGGEB*7<FG44:6@>F?06/.@6=@BGF:3<0(3(<FB)04:??F06):2),7<6A4:4=)).654A)))).4)9,(,,
@M02996:162:000000000-B87FG:1:1101:19546:8575 1:N:0:ACTGAGCG+GTAAGGAG
CCTACGGGCGGCAGCAGCTAAGAATATTCCGCAATGGACGAAAGTCTGACGGAGCGACGCCGCGTGGATGATGAAGGTCGGAAGATTGTAAAATCCTTTTATAACTGAGGAATAAGTCTGGTGAGAGAAACGCCGGATGGTGACTGTAGGTTATGAATAAGCAACGGCTAATTACGTGCCAGCAGCCGCGGTAACACGTAAGTTGCGAGCGTTGTTCGGAATTATTGGGCGTAAAGGGCATGTAGGCGGTTTTGCAAGCTTGGTGTGAAATTCCGGAGCTCAACTCCGGAACTGCGTTGAG
+
8ACCC>:)81)8888;;;;;<;;CFGGGGGGGGGGGGGGGGGGGGGGGGGGGGGGGFGGGGGGGFGGGGGGGGGGGGGGGGGGGGGGGGGGGGGGGGGGGGGFGGGGGGGFGGGGGGGGGFFGGDGFGGGGCEGGEEEGGGGGGGGGGGFGGGGGDGECFGFG8FG=CEEGGGFGGGFGGGGFFGGGGG7CGGFGGFCG?C<FFFGFEBBCGD5>GGBGCBGG7FFCG?FGE;F(@2:BF?9<*67?9GFFFFFFA>75>FFF<B?FF?BGFF<FE57>:?6??ADB?03,9><31>11(,
@M02996:162:000000000-B87FG:1:1101:14343:8582 1:N:0:ACTGAGCG+GTAAGGAG
CCTACGGGTGGCAGCAGTAGGGAATTTTCGGCAATGGGGGAAACCCTGACCGAGCAACGCCGCGTGAATGATGAAGGCCTTTGGGTCGCAGAATTCTGTTGTAAGGGAAGAAACTTATCTATAGGGAATGATAGATAACTGACGGTACCTTACCAGAAAGCCACGGCTAACTACGTGCCAGCAGCCGCGGTAATACGTAGGTGGCGAGCGTTATCCGGAATCATTGGGCGTAAAGGGTGCGTAGGCGGCTGATTAAGTTTGTGTTTAAAGCGTCGAGCTCAACTCTATAAAGGCACAAAAA
+
8ACCCD85800====;===<;8;CFFGGGGGGGGGGGGGGGGGGGGGGGGGGGFGGGGGGGGGGFGGGGGGGGGGGCGGGGGGGGGGGGB?FGGGGGGGGAGEFFGGGGGGGGGGGGGGG9FFGFDGGFGGFGCDFGGGGGGGGCEGGGGGBFGGGGGGGGGFGFGGGDGGGDGEGEFFFGGFFGGGGGGD8CFGGFGGFGGGFGGFFFFGGDF@GGFDGFGGFGFFGFEC>F14B?FFD1C270?>6C9F7><<5>GGA2@:BFBFA64:1-()*0(3>>*448:A:<:)6<:8<)4:?<
@M02996:162:000000000-B87FG:1:1101:12603:8597 1:N:0:ACTGAGCG+GTAAGGAG
CCTACGGGAGGCTGCAGTGAGGAATATTGGTCAATGGGCGGAAGCCTGAACCAGCCAAGTAGCGTGCAGGAAGACGGCCCTATGGGTTGTAAACTGCTTTTGTCAGGGAATAAAAAGGATTACGTGTAATCCATTGCATGTACCTGAAGAATAAGGACCGGCTAATTCCGTGCCAGCAGCCGCGGTAATACGGAAGGTCCGGGCGTTATCCGGATTTATTGGGTTTAAAGGGAGCGCAGGCGGCGATTTAAGCGTGTTGTGAAATGTAGGGGCTCAACTTCTGCACTGCAGCGCGAACTGG
+
68BCC5:==))===8===;==;;;EFGGGGGGGGGGFGGGFGGGGGGGGGGGGGGGGCGFGGGGGGGGGGEGGGGGGGGGGGGGGGGGGGGGGGGGGFFFGGGGCCFEFGGGGD=F7FFFGEFDFEE=@FGGGGGGGFGGEFGGGG?DGGDGCFGGFGGGGGGGFGGGGGGCDG77FCGGGGFFGG>DGCG8C/EGEGGFD<EFEGFEFFGGG3BDF?F>6FFDGECFA6CEF?>)49@>414590049.494(-1:F<::49>A).6=)*,49>+7:<B>@<9AFF:?>(:;111043,5
@M02996:162:000000000-B87FG:1:1101:15184:8598 1:N:0:ACTGAGCG+GTAAGGAG
CCTACGGGTGGCTGCAGTGAGGAATATTGGTCAATGGACGGAAGTCTGAACCAGCCAAGTCGCGTGAAGGAAGAAGGTATTATGTATTGTAAACTTCTTTAGACGCAGAGAAATAAGGCGCTCGAGAGCGCTGATGCTAGTATGCGTAGAATAAGGATCGGCTAACTCCGTGCCAGCAGCCGCGGTAATACGGAGGATCCGAGCGTTATCCGGATTTATTGGGTTTAAAGGGTGCGCAGGCGGCATGTTAAGTCAGCGGTTAAATAGTGAGGCTCAACCTCATCCCGCCGTTGATACTGG
+
88BCC>55:00====;===;;;;CFGGGGGGGGGGGGGGGGGGGGGGGGGGGGFFGFGGGGGGGFGGGGGGGGFFGFGGGGGGGGGGGGGGGGGGGGGGGGGGGGD>CEGDGGGFGGGGGGGGGGGFFFGGGG@FGGGGFGGGFGCEE7E9FGFGGGGGGGGGG8DGGGGGFDGGGGGGGGGFFGGGGGGGGGF=G4CFFF5CEGGFDFFCCC.>CF<FFCFFDGFGG44CDB6?F;9@99>>EB:)6::<?5<4A>EGFF:<9AA4)9)C?:8>CF:BFB64ABF?;9>B(3(.6=<A?
@M02996:162:000000000-B87FG:1:1101:12582:8601 1:N:0:ACTGAGCG+GTAAGGAG
CCTACGGGAGACTGCAGTGAGGAATATTGGTCAATGGGCGGAAGCCTGAACCAGCCAAGTAGCGTGCAGGAAGACGGCCCTATGGGTTGTAAACTGCTTTTGTCAGGGAATAAAAAGGATTACGTGTAATCCATTGCCTGTACCTGAAGAATAAGGACTGGCTAATTCCGTGCCAGCAGCCGCGGTAATACGGAAGGTCCGGGCGTTATCCGGATTTATTGGGTTTAAAGGGAGCGCAGGCGGCGATTTAAGCGTGTTGTGAAATGTAGTAGCTCAACTTCTGCACTGCAGCGCTAACTGG
+
-8AC@?)11)):===;;=;6===CEFGFFFGGFGGGFGGDGGGGGGGGGGGGGGGG8CFFFEFGGGGGCFEEFGGGFFGGGGGGGGAFGGFFEFFGGGGGGDGGGFGG7EFDFA9<F7@EC<FFFE@ABEGFGGGGG9EEFF=FEDFFFC8FFA>=FF+8>DGFGGGGGGFG>EEF?EG7E>>AGGGGGGGFCA5@EFFFD):BGGBEFFCG3>>DG3FFFGGCE36:)@C01:6>>>>94/,)4771<A9F>;B<FF:((9):5<9<B-0.6:FEFFFF>654)5<><280-4(-).665
@M02996:162:000000000-B87FG:1:1101:9394:8627 1:N:0:ACTGAGCG+GTAAGGAG
CCTACGGGAGGCAGCAGTGAGGAATATTGGTCAATGGGCGGAAGCCTGAACCAGCCAAGTCGCGTGAAGGATGAAGGTTCTATGGATTGTAAACTTCTTTTGTTCGAGGGTAAAGTGAGTCACGTGTGGCTTATTGCAAGTATCGAACGAATAAGCATCGGCTAACTCCGTGCCAGCAGCCGCGGTAATACGGAGGATGCGAGCGTTATCCGGATTTATTGGGTTTAAAGGGTGCGTAGGCGGGATGTTAAGTCAGCGGTCAAATTGTGTAGCTCAACTATACCGAGCCGTTGAAACTGGG
+
8ACCCF=:):)====;====;;;CFGGGGGGGGGGGGGGGGGGGGGGGGGGGGGGGGGGGGGGGGGGGGGGGGGGGGGGGGGGGGFGGGGGGGGGGGGGGGG?FGGGGGCFEGDGGGGGGGGGGGFFDFGGGGGGGGEGGFEGGGGGGGGGGGGGGGGGGGGGGGGGGGGGGGGGGGGGGGGFFGGGCFCFFGFGGDF<FDGGFGGF>FFGCC5AGFECF6FFCEBGF<FGFFFFB?<B<89;@6)75DDBFFBDBFGGFFEFFFFFFF?2)65=E6?A:>FFA??B;444:?4AA=4<4(
@M02996:162:000000000-B87FG:1:1101:23948:8628 1:N:0:ACTGAGCG+GTAAGGAG
CCTACGGGCGGCAGCAGTGAGGAATATTGGTCAATGGGCGGAAGCCTGAACCAGCCAAGTCGCGTGAAGGAAGACGGTATTATGTATTGTAAACTTCTTTAGACGCAGAGAAATAAGGAGCTCGCGAGCTCTGATGCTAGTATGCGTAGAATAAGGATCGGCTAACTCCGTGCCAGCAGCCGCGGTAATACGGAGGATCCGAGCGTTATCCGGATTTATTGGGTTTAAAGGGTGCGCAGGCGGCGCTTTAAGTCAGTGGTCAAATCGTGAGGCTCAACCTCATCCCGCCATTGATACTGGG
+
8ACCCA8081)8888;;<;;;;;;EFGGGGGGGGGGGGGGGGGGGGGGGGGGGFFGGGGGGGGGGGGGGGGGGEFGGGGGGGGGGGGGGGGGGGGGGGGGGGGGGG>FCFFFGGGGGG=FGGGGGGGGGGGGGGGGGGGGGGGGGGGGGGGGGGGGGGGGGGGGGGGGGGGGGGGGGGGGGGFFGGGGGGGGGEGGFGGFGGGFGGFFFFGGGB><FAG:@GGCE@EGFFGFFFFFFFFG>CBEFFE?G9<FFB<ADGG9<F7AFFFFFFGFF?FC@BFFF@AFBF67;2:AAABFFAAF0
@M02996:162:000000000-B87FG:1:1101:9407:8642 1:N:0:ACTGAGCG+GTAAGGAG
CCTACGGGAGGCAGCAGTGAGGAATATTGGTCAATGGGCGGAAGCCTGAACCAGCCAAGTCGCGTGAAGGATGAAGGTTCTATGGATTGTAAACTTCTTTTGTTCGAGGGTAAAGTGAGTCACGTGTGGCTTATTGCAAGTATCGAACGAATAAGCATCGGCTAACTCCGTGCCAGCAGCCGCGGTAATACGGAGGATGCGAGCGTTATCCGGATTTATTTGGTTTAAAGGGTGCGTAGTCGGGATGTTAAGTCAGCGGTCAAATTTTGTCTCTCAACTATCCCGAGCCTTTGAAACTGGG
+
88BCCD8=51)====;==;=;;;CFFGGGGGGGGGGGGGGGGGGGGGGGGGGGFFFFGGGGGGGGGGGGGGGGGGGGGGGGGGGGGGGGGGGFGGGGGGGGGGGGGFFGGGGGGGGGGDGGGFGGCE?FGFGFGGEFFFGFEFCF+DGECEGGGGGGGGDEGGGGGGGGGGDDFA?FCEGGGFFDGG9C:FFEBE=?D4AD5?EEDEBFFF7>)0CFEGF7?:/7<<C<9D3:(4@?:B7./,5(075FFD?--)60C)-75?<BA)664*)6:73*(.(-*421,(-,,5)4).)1444(
@M02996:162:000000000-B87FG:1:1101:14025:8651 1:N:0:ACTGAGCG+GTAAGGAG
CCTACGGGCGGCTGCAGTGAGGAATATTGGTCAATGGGCGGAAGCCTGAACCAGCCAAGTCGCGTGAAGGAAGAAGGTATTATGTATTGTAAACTTCTTTAGACGCAGAGAAATAAGCCCCTCGTGAGGGGTGATGCTAGTATGCGTAGAATAAGGATCGGCTAACTCCGTGCCAGCAGCCGCGGTAATACGGAGGATCCGAGCGTTATCCGGATTTATTGGGTTTAACGGGTGCGCAGGCGGCATGTTAAGTCAGCGGTTAAATAGTGAGGCTCAACCTCATCCCGCCGTTGATACTGG
+
88BCC>8)81)8888;;;;;;;;CCFGGGGGGGGGGGGGGGGGGGGGGGGGGGGGGFGGGGGGGFGGGGGGGGGGGGGGGGGGGGGGGGGGGGGGGGGGGGGEGGGGGGGGGGGGGGGGGGGGEGFFBFFDGGGGGGGGGGGGGG8EGGGGGGGGGGGGGGGGGGGGGGGGGGGGGGGGGGGFEEGCGFGGFGBCC>GGFG3>EGGF@>FGEG3;DGBFGFGGGGFGC)87B>>?F;BD3;14;>BFDGFFF<A2<25DB6>AA2)4<6466:1<C?744:)54<::96>B:<?:AF<<?
@M02996:162:000000000-B87FG:1:1101:14042:8657 1:N:0:ACTGAGCG+GTAAGGAG
CCTACGGGCGGCTGCAGTGAGGAATATTGGTCAATGGGCGGAAGCCTGAACCAGCCAAGTCGCGTGAAGGAAGAAGGTATTATGTATTGTAAACTTCTTTAGACGCAGAGAAATAAGCCCCTCGTGAGGGGTGATGCTAGTATGCGTAGAATAAGGATCGGCTAACTCCGTGCCAGCAGCCGCGGTAATACGGAGGATCCGAGCGTTATCCGGATTTATTGGGTTTAAAGGGTGCGCAGGCGGCATGTTAAGTCAGCGGTTAAATAGTGAGGCTCAACCTCATCCCGCCGTTGATACTGG
+
8ACCCE858))8888;;;;;;;;;FFGGGGGGGGGGGGGGGGGGGGGGGGGGGGGGGGGGGGGGGGGGGGGGGGGGAFGGGGGGGGGGGGGGGGGGGGGGGDFGGGFEFGGGGGGGGGGGGGGGGFGEFGEGGGGCGGGFGGGAF8E@EECGGGGGGGGGGGGGFGGGGGGDGGFFGGGGGGFFGGGGGFGBEFDG37CFFCCBGGF:>FF=DBFGGBGG=FCDGFFG<FGDF0::;6B7977@>>5<GA244<A4:CC<>)6AF<<AFFF?F0<94:B>86>A<889>6-:4-.)1658
@M02996:162:000000000-B87FG:1:1101:12613:8661 1:N:0:ACTGAGCG+GTAAGGAG
CCTACGGGTGGCTGCAGTGGGGAATATTGGGCAATGGAGGCAACTCTGACCCAGCAACGCCGCGTGAGTGATGAAGGTCTTCGGATTGTAAAACTCTTTAAGTGGGGACGAAGAAAGTGACTGTACCCACAGAATAAGCCTCGGCTAACTACGTGCCAGCAGCCGCGGTAATACGGAGGATGCGAGCGTTATCCGGATTTATTGGGTTTAAAGGGTGCGTAGGCGGGATGTTAAGTCAGCGGTAAAATAGTGTAGCTCAACTATACTTCGCCGTTGAAACTGGCGTTCTTGAGTGTAAACG
+
88BCCE=5=))========;;88BFFGGGGGGGGGGGGGGGGGGGGGGGGGGGGGGGGGGGGGGFGGGGGGGGFFGGGGGGGGGGGGGGGGGGGGGGGGGGGGGGGGGGEEGGGGGDGFGGGGGGGGGGGGFFFGGGDGGGGC@FGGGGGGGGGGGGGFGGGGGGGECGGGGGGGG8EECFGFFCGGGGGDGGFGG3D3ADGGFGGFEBFGGF=5FGFGGFGGGGF:96>FFFBFFFFFGB3:74@4<79BFFFDDFGG?BFF>5AFFFBGFBFFG3:6AAF?FF6;:FA><?DBA6<662
@M02996:162:000000000-B87FG:1:1101:26466:8753 1:N:0:ACTGAGCG+GTAAGGAG
CCTACGGGAGGCAGCAGTGAGGAATATTGGTCAATGGACGAGAGTCTGAACCAGCCAAGTAGCGTGCAGGATGACGGCCCTATGGGTTGTAAACTGCTTTTGTACGGGAATAAAGTGACCTACGTGTAGGTTTTTGCATGTACCGTAAGAATAAGGACCGGCTAATTCCGTGCCAGCAGCCGCGGTAATACGGAAGGTCCGGGCGTTATCCGGATTTATTGGGTTTAAAGGGAGCGTAGGCCGTGCTTTAAGCGTGTTGTGAAATGTAGGCGCCCAACGTCTGCACTGCAGGGCGAACTGG
+
8BCCCD8=51)=6=======;;;CFGGGGGGGGGGGGFGGC@FGFGGGGGGGGGGGGGGG<FGGGGGGGGGCGGGGGCFGGGGGGGGGGGGGGGGGGGGGGGGGGGGGGGGGGGGGGG?E?FFGGGGBA<EFFGGGGGGGGGGGGGGGGGGGGGGGGDFGGGEGFAEGGGGCDGGGGGGGGGFFGGCGGFGGG?9?99CAG?EFGGFDFFGGGEFGGFGGAGGGGFGFAFG>(8>@3:B98240-).):<AF<6(4:6C?17<AF24-1-293-8>@<<?00(6<>A24)(,(,(-)4().
@M02996:162:000000000-B87FG:1:1101:7114:8786 1:N:0:ACTGAGCG+GTAAGGAG
CCTACGGGCGGCAGCAGTGGGGAATATTGGGCAATGGGCGCAAGCCTGACCCAGCAACGCCGCGTGAAGGAAGAAGGCTTTCGGGTTGTAAACTTCTTTTAAGGGGGAAGAGGAGAAGACGGTACCCCTAGAATCAGCCACGGCTAACTACGTGCCAACAGCCGCGGTAATACGTAGGTGGCAAGCGTTGTCCGGATTTACTGGGTGTAACGGGCGTGTAGCCGGGGGAGCAAGTCAGATGTGCAATCTCTGGGCTTAACCCATAAACTGCATTTGAACATGTTCTTCTTGAGTGTCGGAG
+
88ACCDA05)18888;;<6;;888C,,C<EGGGGFGDGGGGGFEGGGGGGGGFADFGGGGGGGEFFGGGGFGGGFF=F8FCGBFEFFGFGFF9FFG<A,EEF?EFGFFFCGGGGE8FG?<CEGFCFFGGFFBCF,@F@FFGD><FBCFEGFCEFFCFED*<*6*=CC8C*?@:8C?**=CFG4;C<3:DGGGF:*1.*9*22C6@CB)*=**))77)(1*79FCC):5;F:)(46/)610.*-*67@37)-*)(8<1+?)8:?<:747/<0).6@+*-)).0646)6<).-).536/46-(
@M02996:162:000000000-B87FG:1:1101:12820:8789 1:N:0:ACTGAGCG+GTTAGGAG
CCTACGGGCGGCAGCAGTGAGGAATATTGGTCAATGGACGGAAGTCTGAACCAGCCAAGTCGCGTGAAGGATGAAGGTCTTATGTCTTGTAAACTTCTTTAGACGTAGAGAAATAAGGGTGTCGTGACACCTGATGCTAGTATACTTAGAATAAGGATCGGCTAACTCCGTGCCAGCAGCCTCGTTAATACGGAGGATCCGAGCGTTATCCGGATTTATTGGGTTTAAAGGGTGCGCAGTCTGCGTATTAAGTCAGCGGTTAAATCGTGTGGCTCAACCTCATCCCGCCGTTGATACTGGT
+
68CCCD=A)008+88;;<;,;;,;;,CFFFGFC@FG,C6@F7FE9@ECAEF,C?<CEEFFFFEGGCGF,CBFGC,CF,5,:EDGG,EFEEEFGG?FBFGG,?,A?D+EFA<AF?4,EA,4+8A@F7,FFGEGF,EEFFDEFDG,D;DC,99=DCGGDGC7ED?+<DGFGCGGD69@619CC*9A3<?CFC+>557**;FFCDG;?CEFFFF*/):C*9CFFFCGGE++1+756(65(4<*5*.*(0.4>A<FFBD)2*),-742<>?374*(4.)20.(..)).6(,4-23(-2))9:<:6
@M02996:162:000000000-B87FG:1:1101:24793:8793 1:N:0:ACTGAGCG+GTAAGGAG
CCTACGGGAGGCTGCAGTGAGGAATATTGGTCAATGGGCGAGAGCCTGAACCAGCCAAGTAGCGTGAAGGATGACTGCCCTACGGGTTGTAAACTTCTTTTGCCGGGGGATAAAAAACGGGACGTGTCCCGTCTTGCAGGTACCCGTGCGAATAAGGACCGGCGAATTCCGGTCCAGCAGCCGCGGTAATCCGGAATGTCCGGTCGTTAGCGGGATTTGTTGGTATGACAGGGATGGCGTGCGGAGATGGGAGCCAGCCGTGAAACCGGTGAGCTCAACGCAATCTCGCGGTTGAGCCTGG
+
8ACCCDAA51)=6======6=;;CFGGGGGEGGGGGGGGGGCGGGGGGG@FGGFF<F,ECCFGGGGGC<FGFGG,6,@69E=,B=@F,+4CF,EG<,9E??FG,FGGC:66?FG,,@FGG7CF:FE>F=D8,+836E9,F@;,333@+@E***37@,@*D5CE*1/48,,,*/**+?+**2;BEGDGG3+02?5*/)02*295)*10)8)0*/8))9.**)2C9+9+0)0*7(((),()1-1(.4)),2),.1(4?6FG(4)(().(-)-)(4(/+14,(()4())..((491((()(((-
@M02996:162:000000000-B87FG:1:1101:7115:8806 1:N:0:ACTGAGCG+GTAAGGAG
CCTACGGGCGGCAGCAGTGGGGAATATTGGGCAATGGGCGCAAGCCTGACCCAGCAACGCCGCGTGAAGGAAGAAGGCTTTCGGGTTGTAAACTTCTTTTAAGGGGGAAGAGGAGAAGACGGTACCCCTAGAATAAGCCACGGCTAACTACGTGCCAACAGCCGCGGTAATACGTAGGTGGCAAGCGTTGTCCGGATTTACTGGGTGTAAAGGGCGTGTAGCCGGGGGAGCAAGTCAGATGTGAAATCTATGGGCTTAACCCATAAACTGCATTTGAAACTGTTCTTCTTGAGTGTCGGAG
+
ACCCCAD58))8888;;<;;;88BFGGGGGGGGGGGGGGGGGGGGGGGGGGGGFFFGGGGGGGGFGGGGGGGGGGGGGGGGGGGGGGGGGGGGGGGGGGGGGGGGGGGGGGFGFGGGGGGGGGGGGGGGGGGGGGGGGGGGGGGG@FGGGGGGGGGGGGGGGGGGGGGGGGGGGGGGDGGGGFA8FCGGGGGGFGC3CGFGGG?GGEDFFDFG3>DGFGGFFGGGB=D>BGFFFAFFF404:<FD@B>FDAFB???FFDBD5(4?84AF475<BFA?D4<AFD4)-45<2.68<4.1-3-7
@M02996:162:000000000-B87FG:1:1101:12833:8810 1:N:0:ACTGAGCG+GTAAGGAG
CCTACGGGCGGCAGCAGTGAGGAATATTGGTCAATGGACGGAAGTCTGAACCAGCCAAGTCGCGTGAAGGATGAAGGTATTATGTATTGTAAACTTCTTTCGACGTATAGAAATACTGGTGTCGTGACACCTGATGCTAGTATACGTATAATAAGGATCGGCTAACTCCGTGCCAGCAGCCGCGGTAATACGGAGGATCCGAGCGTTATCCGGATTTATTGGGTTTAAAGGGTGCGCAGTCGGCTTATTAAGTCATCGGTTACATCGTGAGGCTCAACCTCATCCCTCCGTTGATACTGGT
+
68ACC>):8))8888;;<6;;;;;CEFFCCFFEGGGFCFGGGDFFGGEFGFGFFGGFCFGGECGFE@FGGGEG8CEDGBFGFGGGCGGGGGFGFFGGFGG,++@>FF,9,,C9FF9,A<E<FGFF+,A?FFG8,DDFGGGGGG?FFGD,,,C;9DFDD=C6>F7@DFGGGGGDF,,DFDFGD>DEG**=:D*=/::BDFFGGCA*CE>FFG5DDBC=);DCCFGEE+247*082<369D9.9(78.;:F9DFF45))+78<3))-608@7*(-4<<*8<:87<AAF).-7:.(4)69<426
@M02996:162:000000000-B87FG:1:1101:10482:8824 1:N:0:ACTGAGCG+GTAAGGAG
CCTACGGGTGGCTGCAGTGAGGAATATTGGTCAATGGGCGAGAGCCTGAACCAGCCAAGTCGCGTGAAGGATGAAGGTTCTATGGATTGTAAACTTCTTTTGTTCGAGGGTAAAGTGAGTCACGTGTGATTTATTGCAAGTATCGAACGAATAAGCATCGGCTAACTCCGTGCCAGCAGCCGCGGTAATACGGAGGATGCGAGCGTTATCCGGATTTATTGGGTTTAAAGGGTGCGTAGGCGGGATGTTAAGTCAGCGGTAAAATATGGTAGCTCAACTATACTTCGCCGTTGAAACTGGG
+
88ACCFA580)====;===;;;;CFGGGGGGGGGGGGGGGGGGGGGGGGGGGGFFGGGGGGGGGFGGGGGGGGFGGGGGGGGGGGGGGGGGGGGGGGGGGGGGGGGGGGGGGGGFGGGGGGCFEGFGFAGGGGGGGGF9FGFGG>DGFEGGGGDFGGGGGGGGGFGGGGGGGGGGGGGGGGGFEDGGGGGGFGFDGBGGFGCGFGGFFFFGGGFFGGEGGFGGGGEGCCFG3@@FD:6@9794037@>FABFDAA<:GC43B2<B>))/.26>:?@?<).:FAF<:?8124:0:)-946:(
@M02996:162:000000000-B87FG:1:1101:7042:8838 1:N:0:ACTGAGCG+GTAAGGAG
CCTACGGGGGGCAGCAGTGAGGAATATTGGTCAATGGGCGAGAGCCTGAACCAGCCAAGTCGCGTGAAGGAAGAAGGTTCTATGGATTGTAAACTTCTTTTGTCTGAGGGTAAAGTGAGAGATGCGTCTCTTATTGCAAGTATCAGACGAATAAGCATCGGCTAACTCCGTGCCAGCAGCCGCGGTAATACGGAGGATGCGAGCGTTATCCGGATTTATTGGGTTTAAAGGGTGCGTAGGCGGATGATTAAGTCAGCGGTGAAAGCGTGTTGCTCAACAATACCAAGCCGTTGACACTGGT
+
ACCCCDD):))8888::<:::::FGGGGGGGGGGGGGGGGGGEGGGGGGGGGGGGGGGGGGGGGFFGGGGGGG<CFGFGGGGGGGGGGGGCFGGGGGGGGGGGGGGGGGE7BEGFGGGGFGGGGGGGFGGGGGGGGGGGGGGFG@FGDGGGGG?FFGGGGGDG8FGGGGGGGGGGGGGGGGGED8>DD>FG>EEGDEG*7CCEFGG>>FFGGGEFCFBGGFGG9CE6FA?F)4:6:41<55C9567)6:<AFAA>A0CDBFFFAA09BE80()4@+98?<3@4:),14-78((4.60:>2-
@M02996:162:000000000-B87FG:1:1101:12161:8850 1:N:0:ACTGAGCG+GTAAGGAG
CCTACGGGTGGCAGCAGTGGGGAATCTTCCGCAATGGGCGAAAGCCTGACGGAGCAATGCCGCGTGAGTGATGAAGTTCTTCGGAACGTAAAACTCTTTTGTTTGTGACGAACGGGCATCCCATCAACAACAGGATGCAGTGACGGTAGCAAACGAATAAGCCACGGCTAACTACGTGCCAGCAGCCGCGGTAATACGTAGGTGGCGAGCGTTGTCCGGAATTATTGGGCGTAAAGCGCATGTAGGCGGTTCCTTAAGTCTGGAGTGAAAATGCGGGGCTCAACCCCGTATGGCTCTGGAT
+
-8BCCDA5=))====;===;;88BFGGGGGGGGGGGGGGGGGGGGGGGGGGDGFGGGFGGGGGGGGCGGGGGGGGGGGGGGGGGFEGGGGGGGGGGGGGGGGGGGGGGGGGEGGDGGCFGGGGGFFFGGGG<8DBFEFGGGFGGEDEGGGG;BFGEGGGGFGGGG*1@CE8CFGGGFGGGG>FFGGG<DGDGGEGFFC4*/7CACFBFEDGGC3>CFFGD7E6*A@CF6FG36(4FFB>71*)*5=64399>BAB4>?F<AFB9:?7A*:762<>EDF63:6>B???F?;?<<F??428-)
@M02996:162:000000000-B87FG:1:1101:7053:8851 1:N:0:ACTGAGCG+GTAAGGAG
CCTACGGAGGGCAGCAGTGAGGAATATTGGTCAATGGGCGAGAGCCTGAACCAGCCAAGTCGCGTGAAGGAAGAAGGTTCTATGGATTGTAAACTTCTTTTGTCTGAGGGTAAAGTGAGAGATGCGTCTCTTATTGCAAGTATCAGACGAATAAGCATCGGCTAACTCCGTGCCAGCAGCCGCGGTAATACGGAGGATGCGAGCGTTATCCGGATTTATTGGGTTTAAAGGGTGCGTAGGCGGATGATTAAGTCAGCGGTGAAAGCGTGTTTCTCAACAATACCCAGCCGTTGAAACTGGT
+
ABCCC>A)1))===8;==;;;;;;CFGGFGGGFGGGDGGGGGGGGGGGGGGGGGGGGGGGGGGGGGGGGGGGGGFFGGGGGGGGGGGGGGGGGGGGGGGGE<FGGGGGGGGGGGGGGGFGGDFFFFGGGGGGGGGGGFGGGGFGEGGGDEGGGFGGGGGGDCFEEGGGGGGGGGGGGGGGGGFF5?DCGGGCE?GGDGFFDGGBGGFFFFGEG>DDFEFGFGGG=AEG46C>=?<E??BD<>1)4>0:FDBFA<B<>C<?9>><AB>BEFG(.68<9??85980(.24-3::3<A<7<4(.
@M02996:162:000000000-B87FG:1:1101:7027:8855 1:N:0:ACTGAGCG+GTAAGGAG
CCTACGGGGGGCAGCAGTGAGGAATATTGGTCAATGGGCGAGAGCCTGAACCAGCCAAGTCGCGTGAAGGAAGAAGGTTCTATGGATTGTAAACTTCTTTTGTCTGAGGGTAAAGTGAGAGATGCGTCTCTTATTGCAAGTATCAGACGAATAAGCATCGGCTAACTCCGTGCCAGCAGCCGCGGTAATACGGAGGATGCGAGCGTTATCCGGATTTATTGGGTTTAAAGGGTGCGTAGGCGGATGATTAAGTCAGCGGGGACAGCGTGTTGCTCAACAATACCAAGCCGTTGAAACTGGT
+
8ACCC>>=:>)8888::<:::::CFGGGGGGGGGGGG?GGGGGGGGGGGGGGGGGGGGGGGFGG@FGGGGGFGGFGGGGGGGGGGGGGGGGGGGGGFFFFGGFFGGFGGGGFGGGGGFFGGGG9<FCCFFFFGGGFGGGGGGGGGGGGEGGFGGGGGGGEGGGEGGFGGGGGGGFGGGGGGDFFED3CDFGCEBGEFGFFGGDBCD>BFFGGGFFGDBGG?GGGEB?7:FGFFF<B?:DD<C979D6:CB9BDBDA?7D(2>(-36>B3,><<A?F9:2(.*)..:<::--441<964-4.
@M02996:162:000000000-B87FG:1:1101:17253:8858 1:N:0:ACTGAGCA+GTAAGGAG
CCTACGGGAGGCAGCAGCTAAGAATATTCCGCAATGGACGAAAGTCTGACGGAGCGACGCCGCGTGGATGATGAAGGCCGGAAGGTTGTAAAATCCTTTTAAGTGTGAAGAATAAGCGAGGGCAGGGAAAGCCCATGTGGTGACGGTAGCACTTGAATAAGCAACGGCTAATTACGTGCCAGCAGCCGCGGTAACACGTAAGTTGCGAGCGTTGTTCGGAATTATTGGGCGTAAAGGGCATGTAGGCGGTTTTGCAAGCTTGGTGTGAAATCCCGGGGCTTAACTCCGGAATTGCGTTGAA
+
88CCCE:8)11========;<;;CFGGGGGGGGGGGGGGGGGGGGGGGGGGGGFEFFGGGGGGEFFE@GGGGGGGGEGGFGFGGGGGGGGGGGGGGGGGGGFCGFGGGGGGGGGGGGDGGGCFGEGGGGGGGGGCFGGFGGEFGGDGGEGGGGGGGGGGGGGGFGGGDEECGGGGGGGGGGGAFGGGGGEGGGFGGFGGFGFGFGGE3DFDEGFFGGFDDEGGFGFGG:>DEB1<BA07742694?F>D>FFF?7><?<:4;<F?8()76>9:>DEEF6>6@9>44:2406?B?<2>69,)
@M02996:162:000000000-B87FG:1:1101:5027:8871 1:N:0:ACTGAGCG+GTAAGGAG
CCTACGGGTGGCAGCAGTAGGGAATATTGGGCAATGGAGGCAACTCTGACCCAGCCATGCCGCGTGAAGGAAGACGGCCCTATGGGTTGTAAACTTCTTTTATCGTAGAGTAAACCTGGCCACGTGTGGCCAGCTGAGAGTATACGAGGAATAAGTATCGGCTAACTCCGTGCCAGCAGCCGCGGTAATACGGGGGATACGAGCGTTATCCGGATTTATTGGGTTTAAAGGGTGCGCAGGCGGATCGGTAAGTCAGGGGTGAAAAGTTGGGGCACAACTCCAATCGTGCCTTTGATACTG
+
AACCCBF5=))========<;8;;FFGGGGGGGGGGGGGGGGGGGGGGGGGGGGGGGGGGGGGGGGGGGGGGGGGGGGGGGGGGGGGGGGGGGGGGGGGGGGGGGGGGGGGGGGGGFFGGGGGGGGGGGGGGGGGGGGGGGGGGGGGGGGGGGGGGGGGGGGGGGGGGGGGGGGGGGGFGGGFFGGGGGGGGGFGGACFFFGGFGGFFFFGGGFFGGFGGFGGGGFGGBFGFFFBFFBD:31979>EFGF?FB<2<0EC(3@?FFBFFF?C9?4BF:?2<BFBA???B?:6AB<<>64<6
@M02996:162:000000000-B87FG:1:1101:5022:8889 1:N:0:ACTGAGCG+GTAAGGAG
CCTACGGGTGGCAGCAGTAGGGAATATTGGGCAATGGAGGCAACTCTGACCCAGCCATGCCGCGTGAAGGAAGACGGCCCTATGGGTTGTAAACTTCTTTTATCGTAGAGTAAACCTGGCCACGTGTGGCCAGCTGTGAGTATACGAGGAATAAGTATCGGCTAACTCCGTTCCAGCAGCCGCGGTAATACGGGGGATACGATCTCTATCCGGATTTATTGGGTTTAAAGGGTGCGCAGGCGGATCGGTAAGTCAGGGGTGAAAAGTTGGGGCACAACTCCAATCGTGCCTTTGATACTG
+
68A??BDA:)0=====;<;<;8;;CFCF<DFFGCFFGGGGGGGGGGGGGGGGGFFGGGGG6FEEGGGGGGGGGGGGGGGGGGGFFDFGGGGGGGGGFGGGGCEFFG,DFFGGGGGGFA<F8<<@BF8F7FFGGGGFAF;FGGDCA=D8E>D8BFCDFACF+6DEFFAFC8D,9@ECDGCCC9A?EGDDCEF*4*/8=CGACC*0*+3::+;A)::DD?FCCCCDG@ED467>4<BE963),9-52<5(9?BF45))3*916))46:<A*5C1?0);5:2<:?(40(,((-.6))64*64)
@M02996:162:000000000-B87FG:1:1101:13545:8889 1:N:0:ACTGAGCG+GTAAGGAG
CCTACGGGTGGCTGCAGTAGGGAATATTGCACAATGGGGGAAACCCTGATGCAGCAACGCCACGTGTGGGAAGAAGCCTTTCGGTGTGTAAACCACTGTCGTGAAGGAATAATGCTGGACCTCGGTCCAGTTGAATGTACTTTGAAAGGAAGCACCGGCAAACTTCGTGCCAGCAGCCGCGGTAATACGAGGGGTGCAAGCGTTGTTCGGAATCACTGGGCGTAAAGGGAGCGCAGGCGGAGATGCAAGCAGTCTGTACAATACCGGGGCCCAACCCCGGACCTGCAGACTGGACTGTTT
+
88BCCE)0:))====;====;8;CFGGGGECGGGGGGGCGGEGGFGGGGFFGGFFDFGGEFFGGGGFFGGGDGGFGG,B?EGEGGGG:FEFGGG,F=CEF<A+?=FEE=FCEGF?FG8FFFFGG+@@FF<FGGA9E,8EEFCE<C,@=DD?,DFF@E=CC>==BCE+57CCF6DFGGGGG5D9@8DCF>G*BC5ACD6+*9CGFGGFF:8/:>F=CGFGCFG*5*5<D<FGFFF0B06BC0135)9*.*,4F::A<A?C4>FF?B:>(03DB?-8A>121;B>0(3,2-(,4<1180-.)
@M02996:162:000000000-B87FG:1:1101:24882:8911 1:N:0:ACTGAGCG+GTAAGGAG
CCTACGGGTGGCAGCAGTAGGGAATCTTTCACAATGGGCGAAAGCCTGATGGAGCAATGCCGCGTGCAGGACGAAGGCCTTCGGGTTGTAAACTGCTTTTATAAGCGAGGAATATGACGGTAACTTATGAATAAGGATCGGCTAACTACGTGCCAGCAGCCGCGGTCATACGTAGGATCCGAGCATTATCCGGAGTGACTGGGCGTAAAGAGTTGCGTAGGTGGATATTTAAGTAGATAGTGAAATCTGGTGGCTCAACCATTCAGACCGTTATCTAAACTGGGTATCTCGAGAGCGTCAA
+
88CCCD@5:1)====;===<;8;EFGGGGGGGGGGGGGGGGGGGGGGGGGGGGGGGGGGGGGGGGGGGGGGGGGGGGGGGGGGGGGGGGGGGGGGGGGGGGGGGGFGGGGGFGGGGGGGGGGGGGGGDGGGGGGGGGCGGGGGGGGDGGGGEGGGGGGGGGGGEGEEGGGGGGCFGGC6CEGFFEGGGGGGGGFGGFGGFGGGFGGFF5CFG:AFGG6DGFBFF==9:<FGFFFFFFF6FA7<?AF96DD>FFFF:?GGFFFFFFFFFFB9<B?F9=>BFF6?<B)49))44<:;BFFF<2
@M02996:162:000000000-B87FG:1:1101:16190:8911 1:N:0:ACTGAGCG+GTAAGGAG
CCTACGGGAGGCAGCAGTGGGGAATATTGGGCAATGGGGGGAACCCTGACCCAGCAACGCCGCGTGGAGGAAGAAGGTCTTCGGATCGTAAACTCCTGTCCTAAGGGAAGAGAAGAAGACTGTACCTTAGGAGGAAGCCCCGGCTAACTACGTGCCAGCAGCCGCGGTAATACGTAGGGGGCGAGCGTTGTCCGGAATGATTGGGCGTAAAGGGCGCGTAGGCGGCCCGTTAAGTCTGAAGTGAAAGTCCTGGCTTCAAGTTGGGAATTGCTTTGGATACTGACTGGCTTGGGTGCAGGAG
+
88BCCB::)1)=8==;==;=;88BFGGGGGGGGGGGGGGGGGGGGGGGGGGGGFFGGGGGGGGG@FGFGGGGGGGGFGGGGGGGGGGGGGGGGGGGGGFGGGGGFFGGGGGGGGGGGGGGGGGGGGGGGGGCECEDGGGGGGGGGGGGGGGGGGGGFFGFEGFCGGGGDEF?CCECFEGGGCE>EGGGGEDFGDC55CFFGFDFFC:;5BFFFBDDGBDDEGCD5>E7>BGFFA>?))7:5:5/6*/6?>FFB?FB0?7AF62:B44:67C<<<?F42:7:=6()6<?0(-(.:02)58(,
@M02996:162:000000000-B87FG:1:1101:24444:8981 1:N:0:ACTGAGCG+GTAAGGAG
CCTACGGGAGGCTGCAGTGGGGAATATTGCACAATGGGCGAAAGCCTGATGCAGCGACGCCGCGTGAGTGAAGAAGTATCTCGGTATGTAAAGCTCTATCAGCAGGGAAGAAAATGACGGTACCTGACTAAGAAGCCCCGGCTAACTACGTGCCAGCAGCCGCGGTAATACGTAGGGGGCAAGCGTTATCCGGATTTACTGGGTGTAAAGGGAGCGTAGACGGTTTGGCAAGTCTGAAGTGAAATGCGGGGGCTCAACTCCTGAACTGCTTTGGAAACTGTCGAACTAGAGTGCAGGAGAG
+
8ACCCB18=1)===8;===;;88BFGGGGGGGGGGGGGGGGGGGGGGGGGGGGGGGGGGGGGGGFGGGGGGGGGGGGGGGGGGGGGGGGGGGGGGGGGGGGGGGGGGGGGFFGGGGGGGGGGGGGGGGGGGGGGGGGGGGGGGGGGGGGGGGGGGGGGGGGGGGGGCEGGGGGGGGGGGGGGFFGGGGGGGGGFGGFGGFGGFFGDFFFFGGG>;)96DDFGGGGDEGFFGFA>DFFFF:)0:@>?FFCBBFFB?DFGGFFFFF0?9?F2FBFBFG?1:<>82:0(42AA5>D>ABF6?BB
@M02996:162:000000000-B87FG:1:1101:20612:8982 1:N:0:ACTGAGCG+GTAAGGAG
CCTACGGGAGGCAGCAGTGGGGAATATTGCACAATGGGCGAAAGCCTGATGCAGCGACGCCGCGTGAGTGAAGAAGTATCTCGGTATGTAAAGCTCTATCAGCAGGGAAGAAAATGACGGTACCTGACTAAGAAGCCCCGGCTAACTACGTGCCAGCAGCCGCGGTAATACGTAGGGGGCAAGCGTTATCCGGATTTACTGGGTGTAAAGGGAGCGTAGACGGTTTGGCAAGTCTGAAGTGAAATGCAGGGGCTCAACTCCTGAACTGCTTTGGAAACTGTCGAACTAGAGTGCAGGAGAG
+
8ACCCF==81)=========;88FGGGGGGGGGGGGGGGGGGGGGGGGGGGGGFFFFGGGGGGGGGGGGGFGGGGGGGGGGGGGGGGGGGGGGGGGGFEGGGGGGGGGFGFGGGGGGGGGGEGGGFGGGGEFAFGGGGGGGGGDGFGEGGGCFGGGG?DFGDGGGG5CCDFGGGFEDGGGGGF5CGGGGGGDEBGGFGFFGG5;EGFFFFGGCB;>DFDGFGGGGFGGF?=FA>A?<AF>8::?A4=):7;EF>BF2?DF?426:BFFFAGBB7?CF?99>82:(,(-445AFA:6728(-
@M02996:162:000000000-B87FG:1:1101:12892:9007 1:N:0:ACTGAGCG+GTAAGGAG
CCTACGGGGGGCTGCAGTAGGGAGTTTTCGGCAATGGGCGAAAGCCTGACCGAGCAACACCGCGTGAGTGATGAAGGTCTTCGGATTGTAAAGCTCTGTTACGAGGGACGAATTATCTCAGGAGGAAATGCCTGAGGTCTGACGGTACCTCGCCAGAAAGTAACGGCTAACTACGTGCCAGCAGCCGCGGTAATACGTAGGTTACGAGCGTTATCCGGAATTATTGGGCGTAAAGAGTGAGCAGGCGGCAAGGTAAGGTTGGAGTGAAAGCGTTAGGGTCAACCCTGTATAAGTCTTAAAA
+
-8BCCE):>:)8888::::<:8:BFFGGFGGGGGGGGGGGEGGGGGGGGGGGGFFGGGGGGGGGCFEGGGGGGGGGFGGGGGGGEGGGFFFFGGGGGGGGFG@FDGGGFGGEFGGGGGGG@E:FFGFGGGFFGCCEFGGGFGGEEGGGGGG>EGDG8*>EECFGG5C5*2<<DG*0;/:CFF@789393CC/:@99FD*092C4+9<BFF5EDF=7<>3D)<+::*<D?B/7(3)9:4*:5<20(0)4/315(.)),+:4,>01>?-47.*43()2)((.(1-432,).).))-6-*).)6
@M02996:162:000000000-B87FG:1:1101:21501:9013 1:N:0:ACTGAGCG+GTAAGGAG
CCTACGGGTGGCAGCAGCTAAGAATATTCCGCAATGGACGAAAGTCTGACGGAGCGACGCCGCGTGGATGATGAAGGCCGGAAGGTTGTAAAATCCTTTTAAGTGTGAAGAATAAGCGAGGGCAGGGAAAGCCCATGTGGTGACGGTAGCACTTGAATAAGCAACGGCTAATTACGTGCCAGCAGCCGCGGTAACACGTAAGTTGCGAGCGTTGTTCGGCATTATTGGGCGTAAAGGGCATGTAGGCGGTTTTGCAAGCTTGGTGTGAAATCCCGGGGCTTAACTCCGGAATTGCGTTGAG
+
88CCC>:580)=6==;=,=;<;;;CACFGCFGEGGEF<FE@FGEGFFG9CFE:@@@FEFC@FCEFGCGFFGGGFFEF<F@C:4CCGGFGG<FCFGGFDFE,,,C@AE5EFCD9FF9?F?=@=B+>CEG:F?FGG@EFEF@FG=FEDEFGG9=?FGC>A?;CCG,@E7EEEGD@9>:B8E51?FAFGGCDG3E:BGFFG7;**@FFF><;B::CD@FG:C)08<*9@FF05CEB((=)4@78>50)19437>>1<DB)CC?AFFF?F?)@):>?:DEDF>F?F)<-<?:4(,::2-388>((
@M02996:162:000000000-B87FG:1:1101:20066:9023 1:N:0:ACTGAGCG+GTAAGGAG
CCTACGGGAGGCTGCAGTGAGGAATATTGGTCAATGGAGGCAACTCTGAACCAGCCATCTCGCGTGAAGGAATACGGCCCTACGGGTCTTAAACTTCTTTTATAGGGGGATAAAGTGAGATATGTATATCTTTTTGTAGGTACCCTATGAATAAGCATCGGCTAACTCCGTGCCAGCAGCCGCGGTAATACGGAGGATGCGAGCGTTATCCGGATTTATTGGGTTTAAAGGGTGCGCAGGCGGCACGTTAAGTCAGCGGTGAAATGTCGGGGCTCAACCCCGGCACTGCCGTTGAAACTGG
+
88ACCE:8:0)==========;CEFGGGGGGGGGGGGGGGGGGGGGGGGGGGGFFGGGGGGGGGGGGGGGGGGGGGGGGGGGGGG:FGGGGGGGGGGGGGGGGGGGGGGGGGGGGGGGGDGFGFGGGGEGGGGGGGGGFCCEGGGGGGGFGGGGGGGGGGGGG8FGGGGGGGGGGGGFGGGGBFGGGGGGGFGDGGFGGFGGEFGGFAFFGGGEFGDEGGFGGGGFGGFFG3@FDA>>FD;9;BBBDFGBFFFFFAFGGFB@BFFFFF:996>;@A??FFFF>F9><?D?;36<24@<<45
@M02996:162:000000000-B87FG:1:1101:6529:9028 1:N:0:ACTGAGCG+GTAAGGAG
CCTACGGGGGGCAGCAGTGAGGAATATTGGTCAATGGACGGAAGTCTGAACCAGCCAAGTCGCGTGAAGGATGAAGGTATTATGTATTGTAAACTTCTTTAGCAGTGGAGTAATAAGGGGATCGCGATCCCTGATGCAAGTACACTGAGAATAAGGATCGGCTAACTCCGTGCCAGCAGCCGCGGTAATACGGAGGATCCGAGCGTTATCCGGATTTATTGGGTTTAAAGGGTGCGCAGGCGGCTTTTTAAGTCAGTGGTTAAATCGTGACGCTCAACGTCATCACGCCATTGATACTGGG
+
68ABCBD=:>)8888::<:::::EFFGGGGGGGGGGGGGGGGGGGGGGGGGGGFFFFGGGGFBF@FFFGGGGGGGGGGGGGGGGGGFGGGGGGGGGGGGGGGGGGGFGFGGAFGGGGGGDGGGGGGGGGGGFGGGGGGGGFFFGGGGGGGFEGGGGGGGGGGGGGGGCFCEGDGGGCFGGGCBFGGDGGGGGGFGGFC6@GGGEGGBDFFCEGEBCFFGGFGGG5>CC>FGF?FBFFFFG9DB:9BF<C6?FAFFFAGGA?FFA)),2),9831)*/(42<BFA4)804(())69A@AF?0
@M02996:162:000000000-B87FG:1:1101:11848:9042 1:N:0:ACTGAGCG+GTAAGGAG
CCTACGGGTGGCAGCAGTGGGGAATATTGGACAATGGGCGAAAGCCTGATCCAGCGACGCCGCGTGAGTGAAGAAGTATTTCGGTATGTAAAGCTCTATCAGCAGGGAAGAAAATGACGGTACCTGACTAAGAAGCACCGGCTAAATACGTGCCAGCAGCCGCGGTAATACGTATGGTGCAAGCGTTATCCGGATTTACTGGGCGTAAAGGGAGCGTAGGCGGCTTGGCAAGCCAGAAGTGAAAACCCGGGGCTCAACCCCGTGGATTGCTTTTGGAACTGTTGAGCTAGAGTGTCGGTGG
+
8ACCCB>>81)====;===;;88BFFGGGGGGGGGGGGGGGGGGGGGGGGGGGFFGGGGGGGGGFGGGGGGGGGGGGGGGGGGGGGGGGGGGGGGGGGFGGGGGGGGFGEFBFGGFFGFGGGGGGGGGGGG?DFFGGGGGGGGEFEFGGGGFGGGGGGGGGGGGEGGGGGGGGFFGGGFGGGFFGGGGGGGGGDGGFGGFGGGFGG>AFFGGGFEDGFGDFGGCC@GGF?CF0<(<??FG<C<76@FFGBFFFFFFBGGFF:2:>,8<:AC9A<FEFDF:39<AA?05-5)..64453-,-
@M02996:162:000000000-B87FG:1:1101:19547:9052 1:N:0:ACTGAGCG+GTAAGGAG
CCTACGGGCGGCAGCAGTAGGGAATATTGGGCAATGGAGGCAACTCTGACCCAGCCATGCCGCGTGAAGGAAGACGGCCCTATGGGTTGTAAACTTCTTTTATCGTAGAGTAAACCTGGCCACGTGTGGCCAGCTGAGAGTATACGAGGAATAAGTATCGGCTAACTCCGTGCCAGCAGCCGCGGTAATACGGGGGATACGAGCGTTATCCGGATTTATTGGGTTTAAAGGGTGCGCAGGCGGATCGGTAAGTCAGGGGTGAAAAGTTGGGGCTCAACTCCAATCGTGCCTTTGATACTG
+
88BCCD:08))8888;;<;<;8;CFFGGGGGGGGGGGGGGGGGGGGGGGGGGGFGGGGGGGGGGFGGGGGGGGGGGGGGGGGGGGFGGGGGGGGGGGGGGGDGGGGGGGFGGGGGGGGGGGGGGGFEDEGGFFGGCEGGGGGD=FDCBCEGGFGGGGGGGGGF8FGGGGGGCGGGGGGGGGDDECGDDGGF8C>EG>DCFGGEEGGFFFFGDGEFDF<CGFFGGE@GDA?F5::BEFFFG><7)-7>1930/64442C<1152>)5ABFBGFF;3<9()-5@2)4(8<FFFFA))6/6>A
@M02996:162:000000000-B87FG:1:1101:15087:9055 1:N:0:ACTGAGCG+GTAAGGAG
CCTACGGGTGGCAGCAGTGAGGAATATTGGTCAATGGGCGGAAGCCTGAACCAGCCATGCCGCGTGAAGGAATAAGGCCCTATGGGTCGTAAACTTCTTTTGACGGGGAGCAATAAGGACTACGTGTAGTCCGATGAGAGTACTCGTCGAATAAGCATCGGCTAACTCCGTGCCAGCAGCCGCGGTAATACGGAGGATGCAAGCGTTATCCGGATTTGTTTGGTTTAAAGGGTTCGTAGGCGGACCAGTAAGTCAGAGGTGAAAGCCCGGAGCTCAACTCCGGAACTGCCTTTGATA
+
88BCCB55=0)========;;;;CFFGGFGGGGGGGGGGGGGGGGGGGGGGGGFFGGGGGGGGGGGGGGGGGGGGGFGGGGGGGGGGGGGGGGGGGGGGGGGBFGEGECGGFFGFFGGGGFGGGGGGDAFFGGGGDG8FCFFFGGEGGGGGGGGGGGGGGGGGGGGGGGGDDDF?FFGGGG>5BGG5DG7DFGFGGDF*82CFFGGF35AD*>7>GG2:5);C1AFF74FC)((,8-(8<479)-<),C9964<-)6A*::459A:7:345(((9:97-)5>>BBF?,)..62).)1
@M02996:162:000000000-B87FG:1:1101:6389:9061 1:N:0:ACTGAGCG+GTAAGGAG
CCTACGGGTGGCTGCAGTCGAGAATCTTCGGCAATGGACGAAAGTCTGACCGAGCGACGCCGCGTGTATGATGAAGGCCTTCGGGTTGTAAAGTACTGTCGATTGGGCGGAAGTTAGAGAGGGTTCTCCCTTTCTTTTGACCTATCATTTGAGGAAGGACGGGCTAAGTTCGTGCCAGCAGCCGCGGTAAGACGAACTGTTCGAACGTTATTCGGAATCACTGGGCTTAAAGGGCATGTAGGCGGCGTAATAAGCGGGGTTTGAAATCCCACGGCTCAACCGTGGAACTGGGCTCCGAA
+
8ACCCFF5:))========888;BFGGGGGGGGGGGGGGGGGGGGGGGGGGGGFFGFGGGGGGGFFGGGGGGGGGGGGGGGGGGGGFGGGGGGGGGGGGGGGGGGGGGGGGGGGGGGGGGGGGGGGGGGGFGFGGGGGG7FFGGGGGGGGG;FGGGGGFGGGGGGGGGGFGGD5CFGF=EFGFFGGGGGGGFGFGGFGGFGFGFGGFFFFGGFFF3C1CGFGGGG5ECFFGFFFF:<?@>AC>@;>EFD<:FFAAFFGGF>F:4<4<B98C:>BD85?FFFE?FF?2:B?40:7:6>>F
@M02996:162:000000000-B87FG:1:1101:15081:9071 1:N:0:ACTGAGCG+GTAAGGAG
CCTACGGGTGGCAGCAGTGAGGAATATTGGTCAATGGGCGGAAGCCTGAACCAGCCATGCCGCGTGAAGGAATAAGGCCCTATGGGTCGTAAACTTCTTTTGACGGGGAGCAATAAGGACTACGTGTAGTCCGATGAGAGTACTCGTCGAATAAGCATCGGCTAACTCCGTGCCAGCAGCCGCGGTAATACGGAGGATGCAAGCGTTATCCGGATTTATTGGGTTTAAAGGGTGCGTAGGCGGACCAGTAAGTCAGAGGTGAAAGCCCGGAGCTCAACTCCGGAACTGCCTTTGATA
+
88CCCD=5:0)=;==;===;;;;CFGGGGGGGGGGGGGGGGGGGGGGGGGGGGFFGGGGGGGGGGGGGGGGGGGGGGGGGGGGGGGGGGGGGGGGGGGGGGG@FGEGGGGGGGG:FFGGGGGGGGGGFGGGGGGGGGDGGGGGGGGGGGGGGGGGGGGGGGGGGGGFGGGGGGGGGGGGGGGDEGGGGGGGFGEGGBGGFGGGFGGFFFFGGG@F3DBGFFGGGGFGGFFGFF:BEBFF35>179;<:DBFFF>AAAG:?6FFB<?BBFF7;616<@B>B>BF?2;B<?:464AAA0
@M02996:162:000000000-B87FG:1:1101:28742:9079 1:N:0:ACTGAGCG+GTAAGGAG
CCTACGGGGGGCAGCAGTGAGGAATATTGGTCAATGGACGGAAGTCTGAACCAGCCAAGTCGCGTGAAGGAAGACGGTTCTATGGATTGTAAACTTCTTTTGCCTGAGGGTAAAGTGACCTACGTGTAGGTTATTGCAAGTATCAGGTGAATAAGCATCGGCTAACTCCGTGCCAGCAGCCGCGGTAATACGGAGGATGCGAGCGTTATCCGGATTTATTGGGTTTAAAGGGTGCGTAGGCGGGATGTTAAGTCAGCGGTGAAAGTTTGCGGCTCAACCGTAAAATTGCCGTTGCAACTGG
+
8ACCCB=A=))8888::<:::::CFFGGGGGGGGGGGGGGGGGGGGGGGGGGGGGGGGGGGGGGFGGGGGGGGFGGGFGGGGGGGGGGGGGGGGGGGGGFGGGGGGGGGFFFCFFGFGGFGCFGFGGGGGGGGGFGGGGGEGGGGGGGGGGGGGGGGGGGGGGDGGGGGGGGGGGGGGGGGGBEGGGGGGGGGEGGFGCFGGGBEGFFFFGGGFFDFAGFFGGGC5FC<FFFFBFFFFF<597>95>4DAFFBA>A?GG<9FB44ADFF>D>F6DCFF?FF@(42<?B<<,:<?(.92??2
@M02996:162:000000000-B87FG:1:1101:7353:9084 1:N:0:ACTGAGCG+GTAAGGAG
CCTACGGGGTGCAGCAGTGAGGAATATTGGTCAATGGACGGAAGCCTGAACCAGCCATGCCGCGTGAAGGAATAAGGCCCTATGGGTCGTAAACTTCTTTTGAGCGGGAGCAATAAGGCGTACGTGTACGCCGATGAGAGTACCGTTCGAATAAGCATCGGCTAACTCCGTGCCAGCAGCCGCGGTAATACGGAGGATGCAAGCGTTATCCGGATTTATTGGGTTTAAAGGGTGCGTAGGCGGAATGCCAAGTCAGGGGTGCAAGCCCGGTGCTCAACCACGGAACTGCCCTTGATACTG
+
88CCCBD50))=;====6=;;;;;CCFFCGGFC<E9A,CF:FFEGGGGGEGGFFGGGGGGGE@FGGGDGGGFGGFGAFBFGGGGGFFFGGFFCDFCFEFGGC=<CFFGDEDGGGGGGG846@BFGF>FEEEE8CGD3DFCFGGF+@AEEFFGCGFGGGF:ECDE7DFGE7DCDFFG5:EGGGFFC?4:FEGGG3CEEFCFGGG:EGF>=FF*9:EGG<G=7CFGGFGFAF*7:(4B<0>941,)()0)92:))6<9(:7<>D?BA<F0741((2*<7(423<(1(-4551.5:(5)99:5
@M02996:162:000000000-B87FG:1:1101:24541:9085 1:N:0:ACTGAGCG+GTAAGGAG
CCTACGGGAGGCTGCAGTAGGGAATATTGCACAATGGGGGAAACCCTGATGCAGCGACGCCGCGTGAGTGATGAAGTATTTCGGTATGTAAAGCTCTATCAGCAGGGAAGATAATGACGGTACCTGACTAAGAAGCCCCGGCTAACTACGTGCCAGCAGCCGCGGTAATACGTAGGGGGCAAGCGTTATCCGGATTTACTGGGTGTAAAGGGAGTGTAGGTGGTTTGGCAAGCCAGATGTGAAAGCCCGGGGCTCAACCCCGAGGACTGCATTTGGAACTGTTAAACTTGAGTGCAGGGGG
+
88BCCA=9>1)====;=====8;CFGGGGGGGGGGGGGGGGGGGGGGGGGGGGFEFGGGGGGGGFGGGGGGGGFGGFGGGGGGGGGGGGGGGGGGGGGFGGGGGGGGGGGGGGGGGGGGGGGGGGGGGGGGGGGGGGGGGGGGGGGGGGGGGGGGGGGGGGGGGGEGGGGGGD?CGGGGGGGFFGGGGGGGGGFGGFGGFGGGFGGFFFFGGGFFGGFGGFGGGGFGGFFGFFFFFF?F:6:<FF@F?GFFFFFBFFGGFFF;>FB?BFF>A>FFG:A?><@AFBBF>4>),47<>B?((-
@M02996:162:000000000-B87FG:1:1101:25441:9087 1:N:0:ACTGAACG+GTAAGGAG
CCTACGGGGGGCAGCAGTGGGGAATCTTCCGCAATGGGCGAAAGCCTGACGGAGCAACGCCGCGTGAGTGAAGAAGGTCTTCGGATCGTAAAGCTCTGTTGTCAGGGACGACACCTTTCCTCAGGAAATGGGGGAAAGCAGACGGTACCTGACGAGGAAGCCACGGCTAACTACGTGCCAGCAGCCGCGGTAATACGTAGGCGGCAAGCGTTGTCCGGAATCATTGGGCGTAAAGGGAGCGCAGGTGGGAGGACAAGTCTTTCTTAAAAGTGCGGGGCTCACCCCCGTGATGGGGAAGAAA
+
ABCCCB=5:5)8888::<:::88BFGGGGGGGGGGGGGGGGGGGGGGGGGGGGFFGGGGGGGGGFGGGGGGGGGGGGGGGGGGGGGGGGGGGGGGGGGGGGGGGGGGGGGGGGGGGGGGGGGGGGFGGGGGGGGGGGGGEFGGGGGGGGGGGGGGGGGFGGGGGGGGGGGGGGGGGGGGGGGFFGGGGGGGGGFGGFGGFGGGFGGEFFECGGFFGDFGGFGGGFFGG:DC::BAF?BED999DF<@:>:BF0::?FGGBAFFAA<BAFFC24-<EFF9B<F?FFFF0484<BFF6<?1??
@M02996:162:000000000-B87FG:1:1101:17580:9095 1:N:0:ACTGAGCG+GTAAGGAG
CCTACGGGTGGCTGCAGTGGGGAATATTGGACAATGGGGGAAACCCTGATCCAGCGACGCCGCGTGAGTGAAGAAGTATTTCGGTATGTAAAGCTCTATCAGCAAGGAAGAAAATGACGGTACTTGACTAAGAAGCTCCGGCTAAATACGTGCCAGCAGCCGCGGTAATACGTATGGAGCAAGCGTTATCCGGATTTACTGGTTGTAAAGGGAGCGTAGACGGCAAAGCAAGTCTGAAGTGAAATCCCGGGGCTCAACCCCGGAACTGCTTTGGAAACTGTTTAGCTAGAGTGCAGGAGAG
+
88CCCEA5)01===8===;;;88BEFFGGGGGGGGFGGGGGGGGGGGGGGGGGFGGFGGGGGGGFFGGGGGGGGGGFFGGGGGEGGGGGGGGGFGGGEFGGGGFCEFEGCGGCFGGGGGCFCFGGGFGGAFGFFGGGGGGGEG7==EGGGGGGGFGGGGGGDG7*@*1DFF5DCCEEFFGFFF>EDGGGGG>CE=CADGFFG0;CDF+AF7:*2=<C0/2AGGGEBC<:?C):<<F>9?>,26*69?BD0(8933)8FD?FF;;(4?BF>72)(/09:<ABFF426462?)-.4460(414
@M02996:162:000000000-B87FG:1:1101:3780:9100 1:N:0:ACTGAGCG+GTAAGGAG
CCTACGGGCGGCAGCAGTCGGGAATATTGCGCAATGGAGGAAACTCTGACGCAGTGACGCCGCGTATAGGAAGAAGGTTTTCGGATTGTAAACTATTGTCGTTAGGGAAGATACAAGACAGTACCTAAGGAGGAAGCCCCGGCTAACTATGTGCCAGCAGCCGCGGTAATACATAGGGGGCAAGCGTTATCCGGATTTATTGGGTGTAAAGGGTGCGTAGACGGAGATACAAGTTGGTTGTGAAATCCCTCGGCTCAACTGAGGAACTGCAACCAAAACTATATACCTTGAGTGTCGGAGG
+
ACCCCFF5)1)8888;;<;8888@FFGGGGGGGGGGGGGGGGGGGGGGGGGGGFGGFGGGGFGF@FGGGGFGGFGGGGGGGGGGGGGGGGGGGGGGGGFGGGGGGGGGGGGGGFGGGGGGGGGGGGGGGGGGGGGGGGGGGEGGGGGGGGGGFFGGGGGGGGGGGGGGGGFFFFGGGGGGGGFFGGGGGGFGGFGEDCFFGGFFEGBFFFGGGFFGGFGGDEE35<C4<?GFFFBFBFFG<C<FFFFF427B?FF?<GGFFFFFB?BDFFFFF?FGFF?:BFFA)6<AF<4><<69)4(49
@M02996:162:000000000-B87FG:1:1101:7343:9101 1:N:0:ACTGAGCG+GTAAGGAG
CCTACGGGGGGCAGCAGTGAGGAATATTGGTCAATGGGCGGAAGCCTGAACCAGCCATGCCGCGTGAAGGAATAAGGCCCTATGGGTCGTAAACTTCTTTTGAGCGGGAGCAATAAGGCGTACGTGTACGCCGATGAGAGTACCGTTCGAATAAGCATCGGCTAACTCCGTGCCAGCAGCCGCGGTAATACGGAGGATGCAAGCGTTATCCGGATTTATTGGGTTTAAAGGGTGCGTAGGCGGACTGACAAGTCAGGGGTGAAAGCCCGGTGCTCAACACCGGAACTGCCCTTGATACTG
+
8ACCCEF58))8888::<:::::CFFGGGGGGGGGGGGGGGGGGGGGGGGFGGGGGGGGGGGGGGGGGGGGGGGGGGGGGGGGGGGGGGGGGGGGGGGGGGGGGGGGGFGGGGGGGGGGGGGGGGGGGGGGGGGGGGGGGGGGGGGGGGGGGGGGGGGGGGGFGGGGGGGGGGGGGGGGGGGEFGGDDGGGGGFGGFGGFGGGFGGFFFFGGGFFDFAGFFGGGG;FFD?FFFFFFFFFD<D652>8:C?BFFFFFFFGFFFDFFF?FF>)4;<6<9?FBFF0(4907<?F??BBA799<
@M02996:162:000000000-B87FG:1:1101:21093:9103 1:N:0:ACTGAGCG+GTAAGGAG
CCTACGGGTGGCTGCAGTGAGGAATATTGGTCAATGGGCGAGAGCCTGAACCAGCCAAGTAGCGTGAAGGATGACTGCCCTATGGGTTGTAAACTTCTTTTGTCCAGGAATAAAAAAGCCCTCGCGCAGGGTTCTTGCAGGTACTGGTTGAATAAGGACCGGCTAATTCCGTGCCAGCAGCCGCGGTAATACGGAAGGTCCGAGCGTTATCCGGATTTATTGGGTTTAAAGGGTGCGTAGGCGGGAAGTCAAGTCAGCCGTAAAATCGCCGGGCTCAACCCGGTCCCGCGGTTGAAA
+
-8AACB85>0)====;===;;;CEFGGGGGGGGGGGGGGGGGGGGGGGGGGGGFFFGGGGGGGGFGGGGGGGGGGGFGGGGGGGGGGGGGGGGGGGGGGGGGGGG,EGFFGGGGGCFGGGGGGGGGGGGGGGGGGGGGGGGGGGGG8EFGGCGGFGGFG@EGGEEEFGFFGGFGGGGGGGGGFFGGGG4CCGGFCE4CFFFD=D8DFF>FF9D>>GGE7CAFC*27CCAFGFF<?E;?372C;)3)7:CAF?7AADFGFBBF:1<AF<@BGBFF>CF?BB<D63;F:9979B9>?>?
@M02996:162:000000000-B87FG:1:1101:3797:9105 1:N:0:ACTGAGCG+GTAAGGAG
CCTACGGGCGGCAGCAGTCGGGAATATTGCGCAATGGAGGAAACTCTGACGCAGTGACGCCGCGTATAGGAAGAAGGTTTTCGGATTGTAAACTATTGTCGTTAGGGAAGATACAAGACAGTACCTAAGGAGGAAGCCCCGGCTAACTATGTGCCAGCAGCCGCGGTAATACATAGGGGGCAAGCGTTATCCGGATTTATTGGGTGTAAAGGGTGCGTAGACGGAGATACAAGTTGTTTGTGAAATCCCTCGGCTCAACTGAGGAACTGCAACCAAAACTATATCCCTTTAGTGTCGTAGG
+
88ACC5>=>1)8888;;<;8888@FEGGGGGGGGGFGGFGGFGGGGG<FGGGCCGFFGCFFGGGGEGF9FEFGGGGGGGGGGGGGGGGGGFGGFBFGCFFGGGFGGGGGDGGGGFG?FFF@FGGGGFFGFDC+@3DEGGG+8CFGGGGDG,@,BC7:DFFFDGGFEEGGGGFGGGGFCCEGD8>GGGGDFGGGDGC>DD=C>?FGCFB4@D7C>BGG?CD:@5CEEGG:FCF?FAF)(5540666@FB9::@:?FFF?D<?430::?F65>2)4;C4:?B99>A>A?>))..4646)(48?
@M02996:162:000000000-B87FG:1:1101:21073:9106 1:N:0:ACTGAGCG+GTAAGGAG
CCTACGGGTGGCTGCAGTGAGGAATATTGGTCAATGGGCGAGAGCCTGAACCAGCCAAGTAGCGTGAAGGATGACTGCCCTATGGGTTGTAAACTTCTTTTGTCCAGGAATAAAAAAGCCCTCGCGCAGGGTTCTTTCTGTTCCTTGTTGAATAAGGACCGGTTAATTCCGTCCCAGCAGCCGCGTTACTACGGAAGTTCCGCGCGTTACCCGATTTTATGGGTTTAAAGGGGTCCGTAGGCGGGAATTCAGGTCAGCGTTAAAATCGCCGGGCCCACCACGGTCCCGCGTTTGAAACTGG
+
88CCCD8580)=,======;;;;CFGGGGGGGGGGGGFGGGGGF8FGGGGGGGGGGFGGGGGGGGG:FGGGGGFG9FGGGGF<FGGGGGGGGGGGDGGGGG?B,,,:AFEGGGGGGGGC=+,AF+@+@+++A=,C>,8,C@7,CA,36@8DFFF,@,,=+@++38,@3@,,5+@:7,17,@*3*C99D*2+2=9CCB*+=15*)*)22));+:5=DGE+;+?C;=>+2<*:;(((.(.)1464)-)),264*).5)(+)(-53<)67()(1620)*0(4(-02(-48190,(((6)7-).,
@M02996:162:000000000-B87FG:1:1101:25449:9107 1:N:0:ACTGAACG+GTAAGGAG
CCTACGGGGGGCAGCAGTGGGGAATCTTCCGCAATGGGCGAAAGCCTGACGGAGCAACGCCGCGTGAGTGAAGAAGGTCTTCGGATCGTAAAGCTCTGTTGTCAGGGACGACACCTTTCCTCAGGAAATGGGGGAAAGCAGACGGTACCTGACGAGGAAGCCACGGCTAACTACGTGCCAGCAGCCGCGGTAATACGTAGGCGGCAAGCGTTGTCCGGAATCATTGGGCGTAAAGGGAGCGCAGGTGGGAGGACAAGTCTTTCTTAAAAATGCGGGGCTCACCCCCGTGATGGGGAAGAAA
+
8ACCCF598=)8888::<:::88BFGFGGGGGGGGGGGGGEGGGGGGGGGGEGEGGGGGGGGGGGGGGGGGGGFGGGGGGGGGGGGGGGGGGGGGGGGGGG:CFGGGGGGGGGGGDFGGGFGGGGFFGGGGCEGGGGGGGGGGEEGGGFGCFGGGGGGGGGGGGGGGEE@FGGGEF85=CEFF>GFGGGGDEEFGGFFCFDGGFGDE>5<DGGE?DG>3DFC+:CFC*(09)41:6:<</9D9)-09896:D4::??CF49654))626)24<4>?<>3426124>01,((67:6?7,,81
@M02996:162:000000000-B87FG:1:1101:28271:9110 1:N:0:ACTGAGCG+GTAAGGAG
CCTACGGGGGGCAGCAGTGAGGAATATTGGTCAATGGGCGAGAGCCTGAACCAGCCATGTCGCGTGGAGGAATAAGGATCTATGGTTCGTAAACTCCTTTTGCGGGGGGATAAAGTGCGGGACGCGTCCCGTATTGCAGGTACCCCGCGAATAAGCATCGGCTAACTCCGTGCCAGCAGCCGCGGTAATACGGAGGATGCGAGCGTTATCCGGATTTATTGGGTTTAAAGGGTGCGTAGGCGGCCCCTTAAGTCGGCGGTGAAATTTCCGGGCTCAACCCGGTCACTGCCGTCGAAACTGG
+
8ACCCD>AA:)8888::<:::::CFFGGGGGGGFGGGGGGGGGGGGGGGGGGGFEDFFGGGGGGFGGFGGGGGGGGGGGGGGGGGGGGGGGGGGGGGGGGGGGGGGGGGG?CFGGGGGGGGGGGGGGGGGGGGGGGGGGGGGGGGGGGGGGGGGGGGGGGGGGGGGGGGGGGGGGGGGGGGGFFGGGGGGGGGFGGFGGFGGGFGGFFFFGGGBDGF<CGFGGGG:GFAFGFFFFFFFFD?GF<>DDBGFFFFFFFFGGFFFFAAFFFF?DBFFFGFF<B>@49?>DD<:7114-1<>A>B
@M02996:162:000000000-B87FG:1:1101:17564:9112 1:N:0:ACTGAGCG+GTAAGGAT
CCTACGGGTGGCTGCAGTGGGGAATATTGGACAATGGGGGAAACCCTGATCCAGCGACGCCGCGTGAGTGAAGAAGTATTTCGGTATGTAAAGCTCTATCAGCAAGGAAGAAAATGACGGTACTTGACTAAGAAGCTCCGGCTAAATACGTGCCAGCAGCCGCGGTAATACGTATGGAGCAAGCGTTATCCGGATTTACTGGGTGTAAAGGGAGCGTAGACGGCAAAGCAAGTCTGAAGTGAAATCCCGGGGCTCAACCCCGGAACTGCTTTGGAAACTGTTTCGCTAGAGTGCAGGAGAG
+
8ACCCB==@))=;===;=;;;888EFGGGGGGGGGGGGGGGGGGGGGGGGGGGFFFFGGGGGGGFGGGGGGGGGGGFFGGGGGGGGGGGGGGGGGGGFFGGGGGDFFFGGGGGGGG=FEGGGGGGDFGGGG8EAFG8DDFCEGFG9EEGFGCFGGGGFGGGDGC:@1=EFGGGCFGDCFG7DFFGGGDGGG8EAGGFFGFFGFFGGAC7ACGGFFGGFGDFGGG*8**8FFFFFFF<4?>?*61.9??570>B1324EF?:>296>:27>C>4:FC?:6)6F9)(-11252:>A<A)14,,
@M02996:162:000000000-B87FG:1:1101:6881:9137 1:N:0:ACTGAGCG+GTAAGGAG
CCTACGGGAGGCAGCAGTGAGGAATATTGGTCAATGGGCGAGAGCCTGAACCAGCCATGTCGCGTGGAGGAATAAGGATCTATGGTTCGTAAACTCCTTTTGCGGGGGGATAAAGTGCGGGACGCGTCCCGTATTGCAGGTACCCCGCGAATAAGCATCGGCTAACTCCGTGCCAGCAGCCGCGGTAATACGGAGGATGCGAGCGTTATCCGGATTTATTGGGTTTAAAGGGTGCGTAGGCGGCCCCTTAAGTCGGCGGTGAAATTTCCGGGCTCAACCCGGTCCCTGCCGTCGGAACTGG
+
8ACC?AFF)1)=8==;;==;;C;CFFGGGGGGFGGGGGGGGGGGGGFGGGGGGFCFEEFGGGFFFFGGFGEGGFGGGFCEGGGGGGGFGGGGGGGGFGGGGGGGEGGGGFFGGGFGGFGGGG7FGGECGGG>EGGGCFGGGGGGGGGDGGGGCGFFGGGGGGFGGGGGGGGGDFFGFGGGGGFBG3DDF:*2CDGGE4FFG5CEEG@7@FFEGDDGGFGGFGGGD36:<BGB?((7:BD53>>),7.(*).05<:14CC(7:?F2-65/(>>02)<=(43-)-(((540((,-((,8())5
@M02996:162:000000000-B87FG:1:1101:13332:9153 1:N:0:ACTGAGCG+GTAAGGAG
CCTACGGGGGGCAGCAGCTAAGAATATTCCGCAATGGGGGAAACCCTGACGGAGCGACGCCGCGTGGACGATGAAGGCCGGAAGGTTGTAAAGTCCTTTTATGGCAGAGGAATAAGCGGGGGAGTGGAAAGCCCCTGCAATGACTGTAGGCCATGAATAAGCACCGGCTAATTACGTGCCAGCAGCCGCGGTAACACGTAAGGTGCGAGCGTTGTTCGGAATCATTGGGCGTAAAGGGCATGTAGGCGGTCTGTCAAGCCAGGCGTGAAAGCCAGGGGCTCAACCCCTGACCTGCGCTTGG
+
8ACCCD:==5)8888:::::<::CFFGGGGGGGGGGGGGGGGGGGGGGGGGGGGGGGGGGGGGGGGGGFGGGGGGGGGFGGGGGGGGGGGGGGGGGGGGGGGGGGGGGGGGGGGGGGGGGGECGGGGGGGGGGGGGFGGGGFGF?FGGGGGGGGGGGGGFFGGGGEGGGGGGGGGGGGGGGGFFGGGGGGGGGFGGFGFFGGGFGC;>DEGEGFFGGBGCBGGFGFGGBFGFFFFFB?BF7FA?<BF>549EFFFFBGGFFFFFFFBF@<DB?BFGF>9439<?:FFF?1(,..:9>9:?:
@M02996:162:000000000-B87FG:1:1101:13343:9171 1:N:0:ACTGAGCG+GTAAGGAT
CCTACGGGGGGCAGCAGCTAAGAATATTCCGCAATGGGGGAAACCCTGACGGAGCGACGCCGCGTGGACGATGAAGGCCGGAAGGTTGTAAAGTCCTTTTATGGCAGAGGAATAAGCGGCGGCGTGGAAAGCCCCTGCAATGACTGTCGGCCATGAATCAGCACCGGCTAATTACGTGCCAGCAGCCTCGGTAACACGTAATGTGCGAGCCTTGTTTGGAATCTTTGGGCTGAAAGGGCATGTCAGCGGTCGTTCAAGCCAGGCGTTTAACCCAGGGGCCCAACCCCCCAACGGCGCTGTG
+
8ACCC>::)1)88889:,4:5:CCFGGGGEFGGEGGGGDCGGFGGEFFDF@=FGGCCFCFCC@>@:FECFGDGGGG,@F***>FDFF8*@F,@@F=AGFCCFFF7<7*<:AFEGFGGGC*=:*/:8:E6A@C*;**;AE?@FFGG7@7//C;8C8:<@*<A>+;CEEG5A+<02</0A5C9FF?AFC*9:*227?E65*7**<9CC>:7)/**)1:*45**00*36?2()*)4))1(23C19)0)1/()(,)-3((-0601)42(,(-))*-.-);)(((-0(4((,(((((((,(0((,.
@M02996:162:000000000-B87FG:1:1101:9104:9173 1:N:0:ACTGAGCG+GTAAGGAG
CCTACGGGTGGCTGCAGTGAGGAATATTGGTCAATGGACGGAAGTCTGAACCAGCCAAGTCGCGTGAAGGATGAAGGTATTATGTATTGTAAACTTCTTTAGACGTAGAGAAATAAGGGTGTCGTGACACCTGATGCTAGTATACGTAGAATAAGGATCGGCTAACTCCGTGCCAGCAGCCGCGGTAATACGGAGGATCCGAGCGTTATCCGGATTTATTGGGTTTAAAGGGTGCGCAGGCGGCGTATTAAGTCAGCGGTTAAATCGTGAGGCTCAACCTCATCCCGCCGTTGATACTGGT
+
8ACCCE:5:0)====;===;;;;CFGGGGGGGGGGGGGGGGGGGGGGGGGGGGFFFGGGGGGGGFFFGGGGGGGGGGGFGGGGGGGGGGGGGGGGGGGGGGGGGGFGGGGGGGGGGGGGGGGGGGGGGGGGGGGGGGGGGGGGGGGGGGGGGGGGGGGGGGGGGGGGGGGGGGGGGGGGGGGFFGGGGGGGGGFGGFGGFGGGFGGFFFFGGGFFCGFGGFGGGGFGGFFGFFFFF>@FD>GFB><:?<AFFF>AA?GGFFFFFFAFFFFGFB::EF<7>39<<6,49-73014>DF26?4
@M02996:162:000000000-B87FG:1:1101:8347:9179 1:N:0:ACTGAGCG+GTAAGGAG
CCTACGGGGGGCTGCAGTGAGGAATATTGGTCAATGGGCGAGAGCCTGAACCAGCCAAGTAGCGTGAAGGATGACTGCCCTATGGGTTGTAAACTTCTTTTGTTCGGGAATAAAGGAGCCTACGCGTAGGCTTTTGCATGTACCGTTCGAATAAGCATCGGCTAATTCCGTGCCAGCAGCCGCGGTAATACGGAAGATGCGAGCGTTATCCGGATTTATTGGGTTTAAAGGGAGCGTAGGCGGCCTTTTAAGTCAGCGGTCAAATGTCAGCGCCCAACGCTGGCCTGCCGTTGATACTGAG
+
8ACCCBD18=)8888::::::::CFGGGGGGGGGGGGGGGGGGGGGGGGGGGGGGFGFGGFFGGGGGGGGGGGGGGGGGGGFFGGGGGGGGGGGGGFGGGGFFGGGGGGGGGFGGGFGGGGGGGGGEGEGGGGFGGGGFGGGGGGGGGGGGGGGGGGGFGGGFGGGGGDGGF5ECFFGFGGGFFGGGGGGGEGE*2<GCFDGGFGGFFFFFGGDFGF<GFFGGDGECFAFF>B?FF9<>D2C;;>.?<>:??>B<43EGB9E844469B<*17>5;><(2489?6<??294:0(.)1--))
@M02996:162:000000000-B87FG:1:1101:9105:9192 1:N:0:ACTGGGCG+GTAACGAG
CCTACGGGTGGCTGCAGTGAGGAATATTGGTCAATGGGCGGAAGTCTGAACCAGCCAAGTCGCGTGAAGGATGAAGGCATTATGGATTGTAAACTTCTTTAGCCGTGGAAAAAAGAGGGTGACGTGACAGCTGTTGCTAGTATACGTAGAATAAGGATCGGCTAATTCCGTGCCAGCAGCCGCGGTAATACGGAAGATCCGAGCGTTATCCGGATTTATTGGGTTTAAAGGGTGCGCAGGCGGCTTATTAAGTCAGCGGTTAAATCGTTAGGCCCAACCTGAGCCCGCCGTTGATACTGTT
+
A-CCCFA8)11=;8=;===;;;;CFGGGGGGGGGGGF,EF++@F@FGEFGGGGGGGGGGG<FDFEEGGGGGGGGA<F,B6BFFG,,FGGGGGGGGGGGFF9F,:44++?,,AF++4,9+6++8C?F,+,,@FD,DFG9@FB>,,,8@3,CGGGGG8DFGGGGDG:,@F7DF1C?CGGGFGGGF5CDGGGGGGD?/=8=8ACCCAED>:AFG*9A>DCCDCFGGDCAGFD=C7466B9B.),915,766:>>FA))-4C7(()692)0(.(1.(();7:((,).5:(,,(44:2,)-1)..)
@M02996:162:000000000-B87FG:1:1101:8348:9198 1:N:0:ACTGAGCG+GTAAGGAG
CCTACGGGGGGCTGCAGTGAGGAATATTGGTCAATGGGCGAGAGCCTGAACCAGCCAAGTAGCGTGAAGGATGACTGCCCTATGGGTTGTAAACTTCTTTTGTTCGGGAATAAAGGAGCCTACGCGTAGGCTTTTGCATGTACCGTTCGAATAAGCATCGGCTAATTCCGTGCCAGCAGCCGCGGTAATACGGAAGATGCGAGCGTTATCCGGATTTATTGGGTTTAAAGGGAGCGTAGGCGGCCTTTTAAGTCAGCGGTCAAATGTCAGCGCCCAACGCTGGCCTGCCGTTGGTACTGAT
+
-8ACCDD>)>)8888::::::::C,FFFGGGGGGGGGGGGGEEGGGGGGGFGGFFFFGGFGGGGCFGGGGGGGFGCGG8DFFGGGFGGFFGGGGGGEEGFGGGGGGGGGGGGGGCFGGGGGGCECGGGDGGGCCBCCGGGFGGGGGD@CEC@FGGGGGGGGGGGGGFGGGGGDGG?;EFGGGDB*7>DGGG8EECCF7>FG3*881<BFFFGGF39C<CFFGF5C)<GFFGF:195-3>98CBD>>44:<:FB44485D?932A)-6.642-(4.C@:((-)-3<52(3743((,)*))-)
@M02996:162:000000000-B87FG:1:1101:24640:9205 1:N:0:ACTGAGCG+GTAAGGAG
CCTACGGGAGGCTGCAGTGAGGAATATTGGTCAATGGGCGGAAGCCTGAACCAGCCAAGTCGCGTGAAGGAAGACGGTATTATGTATTGTAAACTTCTTTAGCAGTAGAGCAATAAGCGCCACGCGTGGCGTGATGAGAGTATACTGAGAATAAGCATCGGCTAACTCCGTGCCAGCAGCCGCGGTAATACGGAGGATGCGAGCGTTATCCGGATTTATTGGGTTTAAAGGGTGCGCAGGCGGTCAGTTAAGTCAGTGGTCAAATCGTGCGGCTCAACCTCCTCCCGCCCTTGATACTGGT
+
8A@CCB>5:0)=;=====6==;,;CFGGGGFGGGGGGGGGFFGGGGGGGGFCFFFGFGGGGGGGGGGFFFDGF8DGGGGGG<FGG9FFGGGGGGGFGGGG9F<FG9FEFGGF<EFGCGGGGGGGGGGGGGGGGGB;DFFFGGGDGFDGGGGGFGCFGGGGDDGGFGGG6@FGGGG6>FGGGGFF:DCDFGGGDBGGFGCAG3CBE<AA:FGDDF3CC>FG=FF**)<F2FF>46?372)/(1-0,0>BD42B)56<<74<<=22<?::F(>0345C61:B?),4.:9;((-.,8<2*-4).
@M02996:162:000000000-B87FG:1:1101:24632:9228 1:N:0:ACTGAGCG+GTAAGGAG
CCTACGGGAGGCTGCAGTGAGGAATATTGGTCAATGGGCGGAAGCCTGAACCAGCCAAGTCGCGTGAAGGAAGACGGTATTATGTATTGTAAACTTCTTTAGCAGTAGAGCAATAAGCGCCACGCGTGGCGTGATGAGAGTATACTGAGAATAAGCATCGGCTAACTCCGTGCCAGCAGCCGCGGTAATACGGAGGATGCGAGCGTTATCCGGATTTATTGGGTTTAAAGGGTGCGCAGGCGGTCAGTTAAGTCAGTGGTCAAATCGTGAGTCTCAACCTCATCCCGCCATTGATACTGGT
+
8ACCCEAA51)=,======6=;;CFFGGDCCFGGGGGCGG@FGGDGGGGA<<FAF@F<FEGGGGGGGDGGG8FG8F:F,FF?CFFGCCE?FGGGGDEFGGF<<5FF9?AFGGFFFFEGE7FCF:FC>44:+8@F=F@BGGGGA,C,,@D;FFFAFGGGDFGG8E:DFFC8>@>5AE>,1@5CE*@?75CE+*=BC:5F4;C:CAGDEF4@;EDDF37)**9:=9=><>29F:<62BF>BC6G0)47567::4:A42:G<4)*,642:1.(1).)998,4(4F6<AF193;B<F)<<*)62.
@M02996:162:000000000-B87FG:1:1101:14067:9247 1:N:0:ACTGAGCG+GTAAGGAG
CCTACGGGAGGCTGCAGTGGGGAATATTGGGCAATGGGGGAAACCCTGACCCAGCAACGCCGCGTGGAGGAAGAAGGTCTTCGGATCGTAAACTCCTGTCCTGAAAGACGAGGAGAAGACGGTATTTCAGGAGGAAGCCCCGGCTAACTACGTGCCAGCAGCCGCGGTAATACGTAGGGGGCAAGCGTTGTCCGGAATGATTGGGCGTAAAGGGCGCGTAGGCGGCTTGATAAGTCTGAAGTGAAAGTCCTGGCTTCAAGTTGGGAATTGCTTTGGATACTGTCGGGCTTGAGTGCAGGAG
+
8BCCCE:8=0)====;====;88BFGGGGGGGGGGGGGGGGGGGGGGGGGGGGFGGGGGGGGGGFGGGGGGGGGGGFGGGGGGGGGGGGGGGGGGGGGGGGGGGCGGGGGGGGGGGGGGGGGGGGGGGGGGGGGGGGGGGGGGGGGGGGGGGGGGGGGGFGGGGDGGGGGGGGGGGGGGGGGFFGGGGGGGGGFEEFGGFGGGFGFFFDDFGGFFGGFD3>ECDGFED;FGF9<AFAAFF<249:995F<46?BF?BGFDFFB79:>?<>CABAFF?7A?<F>B?FF91(48?AAA?<?31
@M02996:162:000000000-B87FG:1:1101:18989:9254 1:N:0:ACTGAGCG+GTAAGGAG
CCTACGGGTGGCAGCAGTGGGGAATATTGCACAATGGGGGAAACCCTGATGCAGCGACGCCGCGTGAAGGATGACGTATTTCGGTATGTAAACTTCTATCAGCAAGGAAGATGATGACGGTACTTGACTAAGAAGCCCCGGCTAACTACGTGCCAGCAGCCGCGGTAATACGTAGGTGGCAAGCGTTATCCGGATTTACTGGGTGTAAAGGGAGCGCAGGCGGCCATGCAAGTCAGAAGTGAAAGCCCGGGGCTCAACCCCGGGACTGCTGTTGGAACTTTAAGGCTAGAATGCCGGGGAG
+
88BCCEFBA5)=======6;;888CFGGGGGGGGGGGGDGFGGGGGGGGGGGGGGFGGGGGGGGFFEGGGGGGGFGGGCFGGGGGGGGGGGGGGGGGFCFGG8FFGGGGGGGGG,<BEFGEGDEGGBFFBEFFC,>8EGGGGGGFGFDGGGG8D,@FF?:DDC*>4=>CGGGGG,:20CC,;F>EDDDCCFE5B5CFGG=FDG5C)*;AFF75>:D9>DG>EEG*.EC(/:1))<BA2)0.*.9600-/9>B0,()4*<(4B;;((...6*62))39>))6@)),4(..))-64:>B(((-
@M02996:162:000000000-B87FG:1:1101:24026:9256 1:N:0:ACTGAGCG+GTAAGGAG
CCTACGGGTGGCAGCAGTGGGGAATATTGGGCAATGGGCGCAAGCCTGACCCAGCAATGCCGCGTGAAGGAAGAAGGCTTTCGGGTTGTAAACTTCTTTTAAGTGGGACGACAATGACGGTACCACTTGAATAAGCTCCGGCTAACTACGTGCCAGCAGCCGCGGTAATACGTAGGGAGCAAGCGTTATCCGGATTTACTGGGTGTAAAGGGCGCGTAGGCGGCATTGCGTGTCGGATGTGAAATCTCCGGGCCCAACCCGGCAAGTGCGTCCGAAACTGCTTTGCTCGAGGACGGTAGAG
+
8BCCCF00:0)========;;88BFFGGGGGGGGGGGGGGGGGGGGGGGGGGGGGGGGGGGGGGGGGGGGFGGFGGFGGGGGGGGGGGGGGGGGGGGGGGGGGGGGGGGGGGGGGGGGGGGGGGGGGGGFFGGGDGGGGGGGGGGGGGGGG7CFCFFGGGGGGGGGEGGGGGGDF5CGGGGGFFGGGGGGGGG3CEA:CFGGGFGGFFFFFDDA:CGBGDFGDG=BGGFFGFFFFD1(<F<268<9@AC;>FFFBFFGGF>E(19,.)*2196(8*<><98FADAA99:BB0(-,3)(496
@M02996:162:000000000-B87FG:1:1101:24006:9259 1:N:0:ACTGAGCG+GTAAGGAG
CCTACGGGTGGCAGCAGTGGGGAATATTGGGCAATGGGCGCAAGCCTGACCCAGCAATGCCGCGTGAAGGAAGAAGGCTTTCGGGTTGTAAACTTCTTTTAAGTGGGACGACAATGACGGTACCACTTGAATAAGCTCCGGCTAACTACGTGCCAGCAGCCGCGGTAATACGTAGGGAGCAAGCGTTATCCGGATTTACTGGGTGTAAAGGGCGCGTAGGCGGCATTGCGTGTCGGATGTGAAATCTCCGGGCCCAACCCGGAAAGTGCGTCCGAAACTGCTTTGCTCGAGGACGGGAGGG
+
88BCC>10:))========;;888FFGGGGGGGGGGGGGGGGGGGGGGGGGGGFFGGGGGGGEFFGGGGGGGGGGGGGGGGGGGGGGGGGGEFGGGGGGGGDGGGGGGGGGGGGGGGGGGGGGGGFFGGG?FGGGGGGGGGGGEGGGGGGGGGGFGGGGFGGEBGGGGGGGGGGGGGGGGGGFFGGGGGGGGGFGGFGGFGGGFEGAFFFGEGFFGGFDGFGGGE>EGFEDBFFFFFBE9:::66=F<F96B>FFFFGGFFF>>>FFFF;99;>BE@9:A?F<BABA>?6<>>?FBB?6(,
@M02996:162:000000000-B87FG:1:1101:13259:9261 1:N:0:ACTGAGCG+GTAAGGAG
CCTACGGGAGGCAGCAGTAGGGAATATTGGGCAATGGAGGCAACTCTGACCCAGCCATGCCGCGTGAAGGAAGACGGCCCTATGGGTTGTAAACTTCTTTTATCGTAGAGTAAACCTGGCCACGTGTGGCCAGCTGAGAGTATACGAGGAATAAGTATCGGCTAACTCCGTGCCAGCAGCCGCGGTAATACGGGGGATACGAGCGTTATCCGGATTTATTGGGTTTAAAGGGTGCGCAGGCGGATCGGTAAGTCAGGGGTGAAAAGTTGGGGCTCAACTCCAATCGTGCCTTTGATACTG
+
ABCCCB888))=8=======;8;;EFGGGGGGGGGGGGGGGGGGGGGGGGGGGGGGGGGGGGGGGGGGGGGGGGGGGGGGGGGGGGGGGGGGGGGGGGGGGGGGGGFGGGGGGGGGGGGGGGGGGGGGGGGGFFGGGGGGGGGGGFGGGGGGGGGGGGGGGGGGGGGGGGGGGGGGGGGGGGFFGGGGFGGFGFGGFGGFGGGFGGFFFFGGGB@GDBGGFGGGGEGGFFGFFFFFFFFG>D>89>>?DBBFFDFFFGGF>5>:6?A)94>>F07CF<)48FB91:<<?66<A9)6@)6>
@M02996:162:000000000-B87FG:1:1101:18991:9272 1:N:0:ACTGAGCG+GTAAGGAG
CCTACGGGTGGCAGCAGTGGGGAATATTGCACAATGGGGGAAACCCTGATGCAGCGACGCCGCGTGAAGGATGACGTATTTCGGTATGTAAACTTCTATCAGCAAGGAAGATGATGACGGTACTTGACTAAGAAGCCCCGGCTAACTACGTGCCAGCAGCCGCGGTAATACGTAGGGGGCAAGCGTTATCCGGATTTACTGGGTGTAAAGGGAGCGCAGGCGGCCATGCAAGTCAGAAGTGAAAGCCCGGGGCTCAACCCCGGGCCTGCTTTTGAAACTGTAAGGCTAGATTGCCGGAGAG
+
8ACCCBFA)1)========;;88FFGGGGGGGGGGGGGGGGGGGGGGGGGGGGGGGGGGGGGGGGGGGGGGGGCGGFGGGGGGGGGGGGGGGGGGGGGFGGGGGGGGGGGGGGGGGGGGGGGGGGGGGGGGGGGGGGGGGGGGGGGGGGGGGGGGGGGGGGGGGGGGGGGGGGGGGGGGGGGFFGGGGGGGGGFGGFGGFGGGFGGFFFFGGGFFGGFGGFGGGDEC4(/*=AABFBA?*,:6FBF@:DB1>>BFFFGGFFEB;((38>BFF).<C47:4AFFF?04),,66>77907>-4
@M02996:162:000000000-B87FG:1:1101:18968:9276 1:N:0:ACTGAGCG+GTAAGGAG
CCTACGGGTGGCAGCAGTGGGGAATATTGCACAATGGGGGAAACCCTGATGCAGCGACGCCGCGTGAAGGATGACGTATTTCGGTATTTAAACTTCTATCAGCAAGGAAGATGATGACGTTACTTGACTAAGAAGCACCGGCTAACTACGTGCCAGCAGCCGCGGTAATACGTAGGGGGCAAGCGTTATCCGGATTTACTGGGTGTAACGGGGTCTCAGGCGGCCATGCAAGTCAGAGATGAAAGCCCGGGGCTCAACCCCGGGACTGCTGTGGCAACTGTAAGGCTAGATTGCCCGACAG
+
88ACC9@8011==8==;=;;;88B8E9FGGCGDF9FGG,@FCFGGGGGFE9FGFGCFFFGGGGGFFFDGG,,B<FG,BF8EFCEGGG,<EFFGGGG9??FFG@9FGGG<FGGGGGGGGG++ACFGG9<3?9DDGGG,@,838++8D9EECE,@DAFFEDG67EGGEGEC,9A*?C7>C:7*1/>EGG*/+:1:)=*;CD7765);9=@;551)0.0*)274?EGD<6C2*:6<4<6<))2474/6))-1,()(432):<01511;,(.85*.(()2/((.69A9)(()(.)..--)0,(44
@M02996:162:000000000-B87FG:1:1101:18995:9290 1:N:0:ACTGAGCG+GTAATGAG
CCTACGGGTGACAGCAGTGGGGAATATTGCACAATGGGGGAAACCCTGATGCAGCGACGCCGCGTGAAGGCTGACGTATTTCGGTATGTAAACTTCTATCAGCAAGGAAGATGATGACGGTACTTGACTAAGAAGCACCGGCTAACTACGTGCCAGCAGCCGCGGTAATACGTAGGGGGCAAGCGTTATCCGGATTTACTGTGTGTACAGGGAGCGCAGGCGGCCCTGCACTTCAGAAGTGAAAGCCCGGGGCTCAACCCCGGGACTCCATTTGAAACGGTAAGGCTGGATTGCCGCAGCG
+
8-ABCEAA)));==;=;====888CFFGFGGGGGCFFEEGGGDFGGGGGGGGGGGG7FCFGGGGC@CFGG,BFEGGFGGGGGGGGFGEFGFAFGGGGGGGGGGGG8FG<EDF?FFFFGCEGFFCFFGGGGCE,CDG,@=@EGD@DDFGF8>>DGFE6@?FGGG*CE>EGGG*A9=E>C5E5C;?EGCD5+@8?D==AGGFG+=FFGF8ACCE5701<(7)0C7<:):C?F*/,8A@<2?C)*-/.?F<D90<>(-,4CF0:>B266?(9)264-8+/.-(-8())(.(((.3:A21)(-((
@M02996:162:000000000-B87FG:1:1101:27952:9291 1:N:0:ACTGAGCG+GTAAGGAG
CCTACGGGTGGCTGCAGTGGGGAATATTGGGCAATGGGCGAAAGCCTGACCCAGCGACGCCGCGTGAGGGAAGAAGGTCTTCGGATTGTAAACCTTAGTCAACAGGGAAGAAGCAAGTGACGGTACCTGTGGAGGAAGCCACGGCTAACTACGTGCCAGCAGCCGCGGTAATACGTAGGTGGCGAGCGTTATCCGGATTTACTGGGTGTAAAGGGTGTGTAGGCGGGACTGCAAGTCAGATGTGAAAACTATCGGCTCAACTGATAGCTTGCATTTGAAACTGTGGTTCTTGAGTGTGGGG
+
88ACCBA5:0);===;===;;88CFFGGGGGGGFGGGGGGGGGGGGGGGGGGGFEGGGGGGGGGFGGGGGEFGGGGGGGGGGGGGGGGGGGGGGGGFGFFFGGGGGGGGGGGGGGGGGEFGGGGGGGGGFGFGFGGGCFFDFGGGGEGGGFEGGGGGGGGGGFFFGGGGGGGGGGGGGGGGGFFGGGGGGGGGFEGE3D6FFGFGG4>>FFGGFFGG0D5BGG=EDGGFFGFFFFF>DFF<C<BB9@4>:A@44((4CC?B*52<>4992C6><8@429BFBAFB71:95)6<D<A9<<0(
@M02996:162:000000000-B87FG:1:1101:23057:9293 1:N:0:ACTGAGCG+GTAAGGAG
CCTACGGGTGGCTGCAGTGAGGAATATTGGTCAATGGTCGGAAGACTGAACCAGCCAAGTCGCGTGCAGGAAGACGGTCCTATGGATTGTAAACTGCTTTTGTACGGGAATAAAGTGAGGGACGTGTCCCTTTTGGAATGTACCGTAAGAATAAGGGTCGGCTAACTCCGTGCCAGCAGCCGCGGTAATACGGAGGACCCGAGCGTTATCCGGATTTATTGGGTTTAAAGGGTGCGCAGGCGGAGGATTAAGTCAGCGGTGAAATTTTCATGCTCAACATGAAAACTGCCATTGATACTGG
+
88BCC>:500)========;;;;CFGGGGGGGGGGGGGGGGGGGGGGGGGGGGGGGGGGGGGGGGGGGGGDGGGGGGGGGGGGGGGGGGGGGGGGGGGGGGGGGGGGGGGGGGGGGGGGGGGGGGGGFGGGGGGGGGGGGGGGGGGGGGGGGGGGGGGGGGGGGGGGGGGGGGGGGGGGGGGFFGGGGGGGGGFGGDFFFGGGFGG>3AFGGG3)>F<FFFGGGGEGGFFGFF??7,1>C9D>.4D<:GFFF<ADFFGGBBFFBA<FA6<C9)59?=72:?BBBA:B<<?:AFFA5949A7
@M02996:162:000000000-B87FG:1:1101:3165:9293 1:N:0:ACTGAGCG+GTACGGAG
CCTACGGGCGGCAGCAGTGAGGAATATTGGTCAATGGGCGGAAGCCTGAACCAGCCAAGTCGCGTGAAGGAAGAAGGTATTATGTATTGTAAACTTCTTTAGCTGTGGAGCAATAACCCCCATGTATAGGGGGATGAGAGTACACAGAGAATAAGGATCGGCTAACTCCGTGCCAGCAGCCGCGGTAATATGGAGGATCCGAGCGTTATCCGGATTTATTGGGTTTAAAGGGTGCGCAGGCGGCGCTCTAAGTCAGTGGTGAAATCGTGGGGCTCAACGTCATCCTGCCATTGATACTGGG
+
88BCCEFB)108888;;<;;;;CEFGGGGGGGGGGGGGGGGGGGGGGGGGGGGGGGGGGGGGGG@FGGGGGDFFFFGGGGGGGGGGGGGGGGGGGGGGGGGGGGGGGGGGGGGGGG9F<F+@FGGGGFF<D@EGGGGGGGGEGGGGGGGGFGGGGGGFFGGGGGGGGGGGGGGGGGGGGGGGFFGGGGGC7BGFGGFGGFGDGFGGF>FFGGG>BGGAGGFGGGGFGG<FGFBBF:9BFG9<>BB)<(9ADFF>AAFGGFF?BFFA?0)25614>FF?((-0()64<:??>AAFFA?><4(
@M02996:162:000000000-B87FG:1:1101:3187:9294 1:N:0:ACTGAGCG+GTAAGGAG
CCTACGGGCGGCAGCAGTGAGGAATATTGGTCAATGGGCGGAAGCCTGAACCAGCCAAGTCGCGTGAAGGAAGAAGGTATTATGTATTTTCAACTTCTTTAGCTGTGGAGCAATAACCCCTATGTATAGGGGGATGAGAGTACACAGAGAATAAGGATCGGCTAACTCCGTGCCAGCAGCCGCGGTAATATGGAGGATCCGAGCGTTATCCGGATTTCTTGGGTTTAAAGGGTGCGCAGGCGGCGCTTTAAGTCAGTGGTGAAATCGTACGGCTCAACCTCATCCTGCCATTGATACTGGG
+
ABCCC>D):))8888;;<;;;;;CFFGGGGGGGGGGGGGCCEEEFGGFGFGGGFFGGFGGGGGGFFGGFGDFGFGGF8<FEFGAFGGG,F,<FGGFGGGGCFGGGGC8F8FFFFGGFGGGGFGGCGFGGGGCGGGCGFFGF;EFGGFCGGGGFGA,ECDGC5BED6ECC*6**>FFGCGGGC48E7DGG9C;@F*C);CFGGE:?9>>4AF*977C*6DFFFGGGBG>AFGE?<(599)1()(.(8B(9).9452<:?563*,.-403)(1141>C?:(22).))5)(.56662-.*)).(
@M02996:162:000000000-B87FG:1:1101:20477:9304 1:N:0:ACTGAGCG+GTAAGGAG
CCTACGGGTGGCAGCAGTGAGGAATATTGGTCAATGGACGGAAGTCTGAACCAGCCAAGTCGCGTGAGGGATGAAGGCCCTACGGGTTGTAAACCTCTTTTGCCGGGGGATAAACCTGACCACGCGTGGTCAGCTGAAGGTACCCGGTGAATAAGCATCGGCTAACTCCGTGCCAGCAGCCGCGGTAATACGGCGGATGCGAGCGTTATCCGGATTTATTGGGTTTAAAGGGTGCGCAGGCGGACCTTTACGTCAGCGGTGAAATCCCGTAGCTCAACTACGGAACTGCCGTTGATACTGG
+
8ACCC>AA80)========;;;;CFFGGGGGGGGGGGGGGEGEGGGGGGGGGGGGGGGGGGGGGFEGGGGGGGGGGFGGGGGGGGGGGGGGGGGGGGGFGGGGGGGGGE>FGGGGGGGGGGGGGGGGGGGFGGCFGGGFGGGGGGGGGGGGGGFFFGGGGGGFEGGGGGGGGGGGFGGGGGGFEGGGDF@F>E3CEFGGFGGGBGDEFFFGGGE3CGDGGFGGGG<FGAB:>1(-017ED(>>52;>AGF)738242EGFFF?2):?D><5<:44<=:62)>6(39?2,81:(126*-:>:
@M02996:162:000000000-B87FG:1:1101:20494:9312 1:N:0:ACTGAGCG+GTAAGGAG
CCTACGGGTGGCAGCAGTGAGGAATATTGGTCAATGGACGGAAGTCTGAACCAGCCAAGTCGCGTGAGGGATGAAGGCCCTACGGGTTGTAAACCTCTTTTGCCGGGGGATAAACCTGACCACGCGTGGTCAGCTGAAGGTACCCGGTGAATAAGCATCGGCTAACTCCGTGCCAGCAGCCGCGGTAATACGGAGGATGCGAGCGTTATCCGGATTTATTGGGTTTAAAGGGTGCGCAGGCGGACCTTTAAGTCAGCGGTGAAATCCCGTAGCTCAACTACGGAACTGCCGTTGATACTGG
+
8ACCCFA=:)0==8=====;;;;;CFGGGGGGGGGGGGGGGG7FGGGGGGGGGGGGFGGGGGGGGGGGGGEGGDCGGGGGGGGE@FFGGGFFGGFGGGFFGGFFEGGFEEEGGGGGGGGGGFFGGGEGGGG,DEFGGCGGFFGGGGCEGGGGC9FGFGGF5;DECFGGFEF7?FCEF6CGGGEBGG5CFFG=:5CEEFCFCDGEGDBFFFGC7;DGGFGGFGGGE>CF)9731:<)327C;D089>:AG<AFD>4<?CGF9@?AB2>BD:1-3.609:5(.)4((().41743:1A66)).
@M02996:162:000000000-B87FG:1:1101:20479:9322 1:N:0:ACTGAGCG+GTAAGGAG
CCTACGGGTGGCAGCAGTGAGGAATATTGGTCAATGGACGGAAGTCTGAACCAGCCAAGTCGCGTGAGGGATGAAGGCCCTACGGGTTGTAAACCTCTTTTGCCGGGGGATAAACCTGACCACGCGTGGTCAGCTGAAGGTACCCGGTGAATAAGCATCGGCTAACTCCGTGCCAGCAGCCGCGGTAATACGGAGGATGCGAGCGTTATCCGGATTTATTGGGTTTAAAGGGTGCGCAGGCGGACCTTTAAGTCAGCGGTGAAATCCCGTAGCTCAACTACGGAACTGCCGTTGTTACTGG
+
8ACCCEF5:))========;;;;;FFGGGGGGGGGGGGGGGGGGGGGGGGGGGGGGGGGGGGGGGGGGGGGGGGGGGGGGGGGGGGGGGGGGGGGGGGGGGGGGGGGGGGGGGGGGGGGGGGGGGGGGGGGGGGGGGGGGGGGGGG>GGGGGFGGGGGGGGGGGGGGGGGGGGGGGGGGEGCBEDDDDGGGGGFGGBFCA:CEFGGFFFFGGG:>DCAGGFGGGGFGCAFGF?FFFFFFD9DB528>AGAF?<A9<:CG6,<<>9<:)0./3::FF?0>??EFF(-4<?89:0(((*-6<?
@M02996:162:000000000-B87FG:1:1101:14863:9333 1:N:0:ACTGAGCG+GTAAGGAG
CCTACGGGTGGCAGCAGTGAGGAATATTGGTCAATGGGCGAGAGCCTGAACCAGCCATGTCGCGTGGAGGAATAAGGATCTATGGTTCGTAAACTCCTTTTGCGGGGGGATAAAGTGCGGGACGCGTCCCGTATTGCAGGTACCCCGCGAATAAGCATCGGCTAACTCCGTGCCAGCAGCCGCGGTAATACGGAGGATGCGAGCGTTATCCGGATTTATTGGGTTTAAAGGGTGCGTAGGCGGCCCCTTAAGTCGGCGGTGAAATTTCCGGGCTCAACCCGGTCACTGCCGTCGAAACTGG
+
8ACCCD>580)========;;;;CFFGGGGGGGGGGGGGGGGGGGGGGGGGGGGGGGGGGGGGGFGGGGGGGGGGGGGGGGGGGGGGGGGGGGGGGGGGGGGGGGGGGGGGGGGGGGGGGGGGGGGGGGGGGGGGGGGGGGGGGGGGGGGGGGGGGGGGGGGGGGGGGGGGGGGGGGGGGGGFFGGGGGGGFGFGGFGGFGGGFGGFFFFGGGFFDGFGGFGGGGFGGFFGBFF?FFFE7499>1@EFFFFFFFF19GDFFFFFFFBFFFGF>2@CFBFFF32;6?<9B<9?B;B679-6:
@M02996:162:000000000-B87FG:1:1101:14852:9349 1:N:0:ACTGAGCG+GTAAGGAG
CCTACGGGTGGCAGCAGTGAGGAATATTGGTCAATGGGCGAGAGCCTGAACCAGCCATGTCGCGTGGAGGAATAAGGATCTATGGTTCGTAAACTCCTTTTGCGGGGGGATAAAGTGCGGGACGCGTCCCGTATTGCAGGTACCCCGCGAATAAGCATCGGCTAACTCCGTGCCAGCAGCCGCGGTAATACGGAGGATGCGAGCGTTCTCCGGATTTATGGGGTTTAAAGGGGGCGGAGGCGGCCCCTTAGGTCGGCGGGGAAATTCCCGGGCTCAACCCGTCAACGTCGGTCGAAAGTTG
+
88BBC?1)=00=;8===;=;;;;CFFGGGGGGGGGGGGGGGDEGGGFGGGGGGFGEGFGGGGGGFGGGGGGGGGFGAFAFFFFFFGGGGGGGGGGGGGGGGGGGFEGGGDFGGGGGGGGG7FGGGFGEEED@EGGGFEFGFFGGGGDGGECEFFCCE9DCG:FGGGGGCE:*C@EFGGGGGDFFGD<97CC*;>EGFG447*:):D)))1*:)35<G<7*/8E5E3CFFF*)329>(()1(147(7382:)*..39>GD0()3().).74)3(():61,2()(((.(,4(((((((0().6
@M02996:162:000000000-B87FG:1:1101:23622:9352 1:N:0:ACTGAGCG+GTAAGGAG
CCTACGCGAGGCAGCAGTGGGGAATTTTGGACAATGGGGGCAACCCTGATCCAGCCATGCCGCGTGCGGGAAGAAGGCCTTCGGGTTGTAAACCGCTTTTGTCAGGGACGAAAAGGCCGGTGTGAACAATGCCGGCCGCTGACGGTACCTGAAGAATAAGCACCGGCTAACTACGTGCCAGCAGCCGCGGTAATACGTAGGGTGCGAGCGTTAATCGGAATTACTGGGCGTAAAGCGTGCGCAGGCGGCCGCGCAAGACGGATGTTGAATCCCCGGGCTCAACCTGGGAACTGCATTCGTG
+
8ABCCD):=))=888;;<;;;88BFGGGGGGGGGGGGGGGGGGGGGGGGGGGGGGGGGGGGGGGGGGGGGGGGGGGGGGGGGGGGGGGGGGGGGGGGGGGGGGGGGGGGGGGGGGGGGGGGGGGGGGGGGGGEFGGGGGGGDGGGGFEFGFCGGGGGGGGGFFFFGGGDGGGGGGGFGGGGGFFGGGGGGDEE7EGFGFFDCGFEDBFFFGGGFFGGFDDFGGGGFGGFFGBFFBB7?:C9/3:3>DFG92>BB>((*2:BEF;()).7:05:FF?724:>FBF7<::33(.4<7A@-:(4
@M02996:162:000000000-B87FG:1:1101:23601:9352 1:N:0:ACTGAGCG+GTAAGGAG
CCTACGGGAGGCAGCAGTGGGGAATTTTGGACAATGGGGGCAACCCTGATCCAGCCATGCCGCGTGCGGGAAGAAGGCCTTCGGGTTGTAAACCGCTTTTGTCAGGGACGAAAAGGCCGGTGTGAACAATGCCGGCCGCTGACGGTACCTGAAGAATAAGCACCGGCTAACTACGTGCCAGCAGCCGCGGTAATACGTAGGGTGCGAGCGTTAATCGGAATTACTGGGCGTAAAGCGTGCGCAGGCGGCCGCGCAAGACGGATGTGAAATCCCCGGGCTCAACCTGGGAACTGCATTCGTG
+
8ACCC>0=>8)8===;====;88BEFFGGGGGGGGGGGGGGGGGGGGGGGGGGFFGFGGGGGGGFGGGGGGGGGGGGGGGGGGGGGGGGGGGGGGGDGGGGGGGGGGGGGGGGGGGGGGGGGGGGGFFFGGGGCEEEGGGGGGGEEG>FGGGGGGGCGGGFFFGGGGDGDGGGGGGGGGGGGFFGGGGGG3:EFGG@GGFGGFECDFF@FCEDFFGG?GGFFFGGFGGFFC33?FFBFFC9D6>>DE>979:>FF>>AFBF>09?A>BFBF58?FE>166>??B0:244444>D2:=<A4-
@M02996:162:000000000-B87FG:1:1101:18797:9356 1:N:0:ACTGAGCG+GTAAGGAG
CCTACGGGTGGCAGCAGTGAGGAATATTGGTCAATGGGCGGAAGCCTGAACCAGCCAAGTCGCGTGAAGGATGAAGGTATTATGTATTGTAAACTTCTTTAGATGCAGAGAAATAAGCCCCTCGCGAGGGGTGATGCTAGTATGCATAGAATAAGGATCGGCTAACTCCGTGCCAGCAGCCGCGGTAATACGGAGGATCCGAGCGTTATCCGGATTTATTGGGTTTAAAGGGTGCGCAGGCGGCTTTTTAAGTCAGCGGTCAAATCGTGAGGCTCAACCTCATCCCGCCGTTGATCCTGGA
+
8ACCCDFA)0);==8====;;;;CFGGGGGGGGGGGGGGGGGGGGGGGGGFGGFFFFGGGGGGGFGGGGGGGGGGGGGFGGGGGGGGGGGGGGGGGGGFGGGGGGGGGGGGGGGDFGGGGGFGGGGGGGGGGGFGGGGGGGFEFGGGADGGGGGGGGGGGGGGGGGGGGGFGDFGGGGGGGGFFGGGGFFGGC)CEFGGFGGEDGGFFFFGGGDFGGFGGFGGGGDG:9FDE8?B@9BEG>DB>17?<GFFFFFFFFGC29DFBDBF?:(D0127EFF?0:@49A??;664(804)*6<2(
@M02996:162:000000000-B87FG:1:1101:28819:9360 1:N:0:ACTGAGCG+GTAAGGAG
CCTACGGGTGGCTGCAGCTAAGAATATTCCGCAATGGACGAAAGTCTGACGGAGCGACGCCGCGTGGATGATGAAGGCCGGAAGGTTGTAAAATCCTTTTAAGTGTGAAGAATAAGCGAGGGCAGGGAAAGCCCATGTGGTGACGGTAGCACTTGAATAAGCAACGGCTAATTACGTGCCAGCAGCCGCGGTAACACGTAAGTTGCGAGCGTTGTTCGGAATTATTGGGCGTAAAGGGCATGTAGGCGGTTTTGCAAGCTTGGGGTGAAATCCCGGGGCTTAACTCCGGGATTGCGTTGAG
+
68AA@B:)800==8=;=;=;<;;CFFGGGGGGGGGGGGGGFGGGGGGGGGGGCFBGFFGGGGGF>FFGGGFFGFFGGGGGGGECGGGGGGGGGGGGGFGGFGFGGGGGGGGGGGGGGGGGGGGGGFGFGEF@FGFGGGGGGGGGGGGGGGGGGGGGCF7FEFFFFCEGGGFGGGGGGGGFGGFFCGGDGDGECB+>;DGFGGGFGDFFFDG:7@5DC?DD:5<FG?CG?4C79?21.351(2)*.999D>9BFF?F)C<0<:6((-9?FAC4:,<E@B>3:79)648,,(-4(33872(((
@M02996:162:000000000-B87FG:1:1101:8371:9362 1:N:0:ACTGAGCG+GTAAGGAG
CCTACGGGGGGCAGCAGTGGGGAATATTGGGCAATGGGCGCAAGCCTGACCCAGCAACGCCGCGTGAAGGAAGAAGGCTTTCGGGTTGTAAACTTCTTTTAAGGGGGAAGAGCAGAAGACTGTACCCCTAGAATAAGCCACGGCTAACTACGTGCCAGCAGCCGCGGTAATACGTAGGTGGCAAGCGTTGTCCGGATTTACTGGGTGTAAAGGGCGTGTAGCCGGGGAGGCAAGTCAGATGTGAAATCTATGGGCTTAACCCATAAACTGCATTTGAAACTGTTTCTCTTGAGTGCTGGAG
+
ABCCCE>8:8)8888::<:::84BFFGGGGGGGGGGGGGGGGGGGGGGGGGGGFGGGGGGGGGGFGGGGGFGGGGGGGGGGGGGGGGGGGGGGGGGGGGGGGGGGGGGGGGGGGGGGGGGGGGGGGGGGFGGGGGGGGGGCEGGGGGGGGGGFGGGGGGGGGFGGGEGGGGGFD6CGGGGGGFFGGGGGGGGGFGGBGGFGGGFFGFFFFFGGFFGGBGCFGGGGB*14:DFFFFFBFF:<::@A=FFGFFB:?B<?GGFFF<7??BA@A=><AFC?AAFFFFAA><AF9267))6=:?4:
@M02996:162:000000000-B87FG:1:1101:28794:9367 1:N:0:ACTGAGCG+GTAAGGAG
CCTACGGGTGGCTGCAGCTAAGAATATTCCGCAATGGACGAAAGTCTGACGGAGCGACGCCGCGTGGATGATGAAGGCCGGAAGGTTGTAAAATCCTTTTAAGTGTGAAGAATAAGCGAGGGCAGGGAAAGCCCATGTGGTGACGGTAGCACTTGAATAAGCAACGGCTAATTACGTGCCAGCAGCCGCGGTAACACGTAAGTTGCGAGCGTTGTTCGGCATTATTGGGCGTAAAGGGCATGTAGGCGGTTTTGCAAGCTTGGTGTGAAATCCCGGGGCTTAACTCCGGAATTGCGTTGAG
+
88ACCB0):))====;===;<;;CFGGGGGGGGGGGGGGGGGGGGGGGGGGGFFGGFFGGGGGGFFGGGGGGGGGGGGGGGGGEEGGGGGDFGFGGFGGGGGGGCFFGG9FGGGGFGGGEGGFGGFGGGFGCFGGGGGFGCEGGGGGGEGGGGGGGGFFGGGGGGDGGGGGFGGGGGGGGGGFFGGGGGGGGDEGGFGGFFGGFGDB@@EGGGFFGGFG)7CFGGFGGFFGFFB:@-(01(2692=FBG>;E?FBFAFG?9:?>836AFB><::@G329>6FBAFA)-46>:7?2676-((
@M02996:162:000000000-B87FG:1:1101:8356:9374 1:N:0:ACTGAGCG+GTAAGGAG
CCTACGGGGGGCAGCAGTGGGGAATATTGGGCAATGGGCGCAAGCCTGACCCAGCAACGCCGCGTGAAGGAAGAAGGCTTTCGGGTTGTAAACTTCTTTTAAGGGGGAAGAGCAGAAGACTGTACCCCTAGAATAAGCCACGGCTAACTACGTGCCAGCAGCCGCGGTAATACGTAGGTGGCAAGCGTTGTCCGGATTTACTGGGTGTAAAGGGCGTGTAGCCGGGGAGGCAAGTCAGATGTGAAATCTATGGGCTTAACCCATAAACTGCATTTGAAACTGTTTCTCTTGAGTGCGTGAG
+
8ACCCEF1:))8888::<:::88BFFFGGGGGGGGGGGGGGGGGGGGGGGGGGGGGGGGGGGGG@FGFGGGGGGGGGGGGGGGGGGGGGGGGGGGGGGGGGGGGGGGGGGGGGGGGGGGFGGGGGGGGGGGGGGGGGGGFGGGGGGGGGGGGFGGGGGGGGGGGGGGEGGGGFGGF@EFGGGFFGGGGGGGGGFGEFDGBFFFFF7>;BFGFG>5DC>GGFGGDEE7C>3*)34>FABFC<26@>FFAFAAF0:BF:EFFF)318<:AF<034AF@@AAA)/-:<:)4<23)4:22),-24
@M02996:162:000000000-B87FG:1:1101:28812:9377 1:N:0:ACTGAGCG+GTAAGGAG
CCTACGGGTGGCTGCAGCTAAGAATATTCCGCAATGGACGAAAGTCTGACGGAGCGACGCCGCGTGGATGATGAAGGCCGGAAGGTTGTAAAATCCTTTTAAGTGTGAAGAATAAGCGAGGGCAGGGAAAGCCCATGTGGTGACGGTAGCACTTGAATAAGCAACGGCTAATTACGTGCCAGCAGCCGCGGTAACACGTAAGTTGCGAGCGTTGTTCGGAATTATTGGGCGTAAAGGGCATGTAGGCGGTTTTGCAAGCTTGGTGTGAAATCCCGGGGCTTAACTCCGGAATTGCGTTGAG
+
8ACCCD>5:0)========;<;;CFGGGGGGGGGGGGGGGGGGGGGGGGGGGGFFGGGGGGGGGGGGFFGGGGGGGGGGGGGFGGGGGGGGGGGGGGGGFGGGGGGGGGGGGGGGGGGGGGGGGGGGGGGGGGGGGGGGGGGGGGGGGGGGGGGGGGDGGGGGGGGGGGGGGGGGGGGGGGGFFGGGGGGGGGFFFFGGFGGGFGGFFFFGED3BGGBGGFGGGGFGGFFGFFBBFFB>7:FB=AFF>GB(8<?<<<FGFFFBDFFFFFFF4?:DGEFF629<AD>:?;0;B?BB<>(4:2
@M02996:162:000000000-B87FG:1:1101:8373:9381 1:N:0:ACTGAGCG+GTAAGGAG
CCTACGGGGGGCAGCAGTGGGGAATATTGGGCAATGGGCGCAAGCCTGACCCAGCAACGCCGCGTGAAGGAAGAAGGCTTTCGGGTTGTAAACTTCTTTTAAGGGGGAAGAGCAGAAGACTGTACCCCTAGAATAAGCCACGGCTAACTACGTGCCAGCAGCCGCGGTAATACGTAGGTGGCAAGCGTTGTCCGGATTTACTGGGTGTAAAGGGCGTGTAGCCGGGGAGGCAAGTCAGATGTGAAATCTATGGGCTTAACCCATAAACTGCATTTGAAACTGTTTCTCTTGAGTGCTGGAG
+
AACCC>=5:1)8888::<:::88BFEFGGGGGGGGGGGGGGGGGGGGGGGGGGGGGGGGGGGGGFGGGGGGGGGGGGGGGGGGGGGGGGGGGGGGGGGGGGGGGGDGGGGGGGGGGGGGGGGGGGGGGGGGGGGGGGGFG@EGGGGGGGGGGGGGGGGGGGGGGGGGGGGGGGGDFGGGGGGFFGGGGDDGGGFGG)9FFFGGFG5>BFF:EFFFGGFGGFGGGGFG397D>BFFFAA4:62-7619<C2<F??B?BGGFFF?<F?FF4)9<<A4A8<<AAFFFA9>AAAFA067966:::
@M02996:162:000000000-B87FG:1:1101:9535:9400 1:N:0:ACTGAGCG+GTAAGGAG
CCTACGGGCGGCAGCAGTAGGGAATATTGGGCAATGGAGGCAACTCTGACCCAGCCATGCCGCGTGAAGGAAGACGGCCCTATGGGTTGTAAACTTCTTTTATCGTAGAGTAAACCTGGCCACGTGTGGCCAGCTGAGAGTATACGAGGAATAAGTATCGGCTAACTCCGTGCCAGCAGCCGCGGTAATACGGGGGATACGAGCGTTATCCGGATTTATTGGGTTTAAAGGGTGCGCAGGCGGATCGGTAAGTCAGGGGTGAAAAGTTGGGGCTCAACTCCAATCGGGCCTTTGATACTG
+
8ACCCE==)008888;;<;<;8;CFFGGGGGGGGGGGGGGGGGGGGGGGGGGGGGGGGGGGGGGGGGGGGGGGGGGGGGGGGGGGGGGGGGGGGGGGGGGGGGGGGGGGGGGGGGGGGGGGGGGGGFGFFGGGGGGGGGGGGGGGGGGGGGGGGGGGGGGGGGGGGGGGGGGGGGGGGGGGGFFGGGGGGGGGFGGFGGFGFGFGGFFFFGGGFBDGFGGFGGCE@FG9@GF:0(07>BC6C;83;BF72:@44>BFFG:FFFF2>44@:GFF;>GF()54@BD(((-47(54<-:649<
@M02996:162:000000000-B87FG:1:1101:13337:9442 1:N:0:ACTGAGCG+GTAAGGAG
CCTACGGGTGGCAGCAGTGGGGAATATTGGGCAATGGACGAAAGTCTGACCCAGCGACGCCGCGTGAGGGAAGAAGATCTTCGGATTGTAAACCTTAGTCAACAGGGAAGAAGAAAGTGACGGTACCTGTGGAGGAAGCCACGGCTAACTACGTGCCAGCAGCCGCGGTAATACGTAGGTGGCGAGCGTTATCCGGATTTACTGGGTGTAAAGGGTTGGTAGGCGGGCGTGCAAGTCAGATGGTCAAATTATGTGCTTAACCCATAGCCTGCATTTGAAACTGTATGTCTTGAGTGCGGGG
+
ACCCCE)5>));=8=====;;88BFFGGGGFGGGGGGGGGEGGGEGGGGGGGGGG:FFGEGGGGCFGGGGGGGGGG8FFGGGDFFGGFEAFGGFGG,EFEGGGDGFGGGGGGF<FFGAFCF7>+A+@CFAD,@D7@8@FB,,>FFEGGDFF88>DDCDFCD;BEEECC1BC:2?:9,4A@?GFF*>9DDG3C+AEGEGGFF7@FE488>*7CD?:C0()9=GG4=<*)35C34).06<F0):)*)*/.*))/6-42:F*5-*,3:2:)).C?(6*01--4./-).).)6-69).).*-7;(
@M02996:162:000000000-B87FG:1:1101:23207:9450 1:N:0:ACTGAGCG+GTAAGGAG
[truncated: 66,391,839 more chars]
