# Supplementary material for: Long-term storage of feces at −80 °C versus −20 °C is negligible for 16S rRNA amplicon profiling of the equine bacterial microbiome
Source: PeerJ. 2021 Mar 9;9:e10837. doi: 10.7717/peerj.10837 (PMC7953882; doi:10.7717/peerj.10837)
Supplement: Supplemental Information 23 [file peerj-09-10837-s023.zip › SI_2014_16S_L06_L001_R2_001.fastq]

@M02996:162:000000000-B87FG:1:1101:12100:1976 2:N:0:ACTGAGCG+GTAAGGAG
GACTACCCGGGTATCTAATCCTGTTTGATCCCCACGCTTTCGTGCCTGAGCGTCAGTTGCGAGCTCGTGACCTGACTTCTCGATCGGTGTTCTGTGACATATCTAAGCATTTCACCGCTACACATCACATTCCGGCCACGTCTATCGCACTCTAGTCCGGCAGTATCAAAGGCACGATTGGAGTTGAGCCCCAACTTTTCACCCCTGACTTACCGATCCGCCTGCGCACCCTTTCAACCCAATAAATCCGGATAACGCTCGCATCCCCCGTATTACCGCGGCTGCTGGCACGGGTGTAGC
+
CCCCCGDEGGGFFGGGFFEGGCFFG@FFGGGGFCF@F@FFGGC@@DGAC?CFFGGEFA,<+:+@6CFC@CDFEEFFGFF;F=:<9@BBCBFF>F=?,<CFFFEDF,@EFFF,=EFFE@ADDGG,4A,::FGGE@8+=4@==DB6+8=B5?9)@C=33@+@>@>@,?CC;,,;F*@6*;)*69ACDCCG=FE55?DB4DFEEF==A8@>EFDCEFF)(27(:(//,6614C16>@)734C8<<78*.)699:((0)2-(((-),(1.(,39((..46)41(-4760).36:)2))2*244)
@M02996:162:000000000-B87FG:1:1101:10198:1983 2:N:0:ACTGAGCG+GTAAGGAT
GACTACAGGGGTATCTAATCCTGTTTGCTCCCCGCACCTTCGCACCTCAGCGTCAGTCATCTGCTGGTAACCTGCCTTCGCCATTGGTATTCTTCCTGATATCTACAGATTTCACCCCTACACCAGGAATTCTGATTGCCCCTCACTGACTCTAGTTATGCAGTTCTCAACGCAATTCCGGAGTTAAGCTCCGGGCTTTCACACCAAGCTTGCAACACCGCCTACATGCCCTTTACGCCCACTAATTCCGAACAACGCTCGAAACTTACGTGTTACCGCGGCTGCTGCGACGTATTTCGC
+
CBCCCG8<EFGGEGG,CEFFGDFFGAFGGGGGG7CFG@EFGG6@@FGEEDDFGEG7C6,<CC,ACCFCE9EF<AFFFFGGGEE,4=CF?CEG49C?A?9CEFGGGE;,99CEGAFE@=DDFBF?7,@<FFGG9,966;D9=DDC6,0,5A?9@E94,,36@3>CFD=F@9=:E588?=DF>++6B@EG8,33<06)0@?EEF588*88=A+35/**-3/0*:/5574>):7>4>46-5=?<(/()1).7.5(251;..//-)(,9)).6((..,)6.(-(,-9(44))((--00+03-,1
@M02996:162:000000000-B87FG:1:1101:8037:2010 2:N:0:ACTGAGCG+GTAAGGTG
GACTACAGGGGTATCTAATCCTGTTTGATCCCCACACTTTCGTGCCTCAGCGTCAATTACGGATTCGTGAGATGCCTTCGCACTCGGTGTTCTGAGTAATATCTCTGCATTTCACCGCTACACTACTCATTCCTCCCACGTCTTCCGTATTCCAGCACAACAGTTTCAAATGCAGTTCCCGTTTTAAGCACCTGCCTTTCACCTCTGACTTGCTGCCCAGCCTACGCCCCCTTTACACCCAATACATCCGTTTCACGCTCTCATCCTCCGTTTTACCCCCGCTTCTGTCCCGTTTTTATC
+
--8B,C,,66@C,;FF,6BEFD<CEC6,@CEED-@,B@CFG7C,8BB@,;C6BB,,<,,<,,,76@,:,,,,95:AECF,@,+799,B,?CFB,,,9,,:,5EF,C9?,>ECF,CC,1?+6,:D,4=B,AEG,=@++,9+6:*6?,:A5=DE;,+,,6,686)B,3?,+,,37+3@B=7++61=>+)61,6)**+18>?A*<98CCC@:9@*:=**)3*)11:):)-)/4/-76***08/-(00).7865))())2(((((2/)0.;33,6)3/)7/((,--4(-.)).,)())+/2().
@M02996:162:000000000-B87FG:1:1101:9073:2026 2:N:0:ACTGAGCG+GTAAGGAG
GACTACCGGGGTATCTAATCCTGTTTGCTACCCACGCTTTCGCGCCTCAGCGTCAGTTATTGTCCAGCTAACCGCCTTCGCCACTGGTGTTCTTCCTAATATCTACGCATTTCACCGCTACACTAGGAGTTCCGTTAGCCTCTCCAACACTCAAGAACGTCAGTTTCAAATGCAGACACGAAGTTGAGCCCCCTGCTTTCACATCTGACTTGATGTCCCGCCTACCCGCCCTTTACACCCACTAAATCCGGATAACGCTTGCCCCCTACGTTTTACAGCGGCTGCTGGCACGTAGTTAGC
+
CCCCCGECEGGFGGGGGGFFGFFFGEFGGGGGGGGCGCFGGGB@CEGGFEFGGGGCFE9CE9<CE@FC<CEEEFFGEGGGGGEF=EF?BEFD>5@FFFEFGFGGGCFGGGG==EFGE@ADDEF=89,:6EFFGC,=++@D+:;@?,8>DG?)@DG9,@+1@C><2CDED@:FGFFC*+:?6@;AF>ED@C*8***0)DFFEG<<:+A68>C6B+*48BC5460:5((,1B41;57>)7FE2(/(2))9;32(,8)2--,--1(57>>B?8(((,6-)))-(4(4::?:0?73)0*2<--.
@M02996:162:000000000-B87FG:1:1101:8038:2028 2:N:0:ACTGAGCG+GTAAGGAG
GACTACTGGGGTATCTAATCCTGTTTGATCCCCACACTTTCGTGCCTCAGCGTCATTGACGGATTCGTGAGATGCCTTCGCAATCGGTGTTCTGTGTAATATCTATGCATTTCACCGCTCCACTACTCATTCCTCCCACCTCATCCGTATTCCAGCCCAACATTATCAACTGCAGTTCCGGTTTTAAGCACCTGTCTTTCACCTCTGACTTGCTGCTCCTCCTCCGCACCCTTTCAACCCCATCCATCCGGCTCCCGCTCGCTTCCTCCGTTTTACCGCTCCTGCGTGCCCTGTTTTCTC
+
-88B,C,,;C@C7CFGF,;EFF@EFAC,BEDFE-@;F@EEG@C,@DCA,4;8CE,,<,,<,+,46C@F,,,,55AFFEGAC,+?996B,BCEB,,,9,99,?DD>EE?4>DDFAFE=:?+=,:@,9AB,ADFDFG++,9+6:*===8A5=:F=,+4+6,+61)8,2?,+,,0@++@=9;*+6+=>+)+1,63*3+5;=@=*@0*8A)**0=*3<*0)4*)433)0)))-45994***/8*-(00))087-)(.)(1...((8((/.11.24).()5>((((-5)((-(4(4())+2264-
@M02996:162:000000000-B87FG:1:1101:15447:2059 2:N:0:ACTGAGCG+GTAAGGAG
GACTACAGGGGTATCTAATCCTGTTTGCTCCCCCGACTTTCGCGCCTCAGCGTCAGTACTGTTCAAGGAATCCGCCTTCGCCTCCGGTGTTCTATAGGATATCAACGCATTTCACCGCTACACCCTACATTCCGATTCCCCCTCCCAGACTGGAGCAAGGCAGTTTCAAGCGCACTTTCCGGGTTGAGCCCGGAGCTTTCACACTTGACACACCTCGCCGCCGACGCGCCCTTTACGCCCAGTAAATCCGGATAACGCCCGCAGCCTCCGTATTACCGCCGCGGCTGGCACGGAAATAGC
+
CCCCCGEEFGGBFGGGECGFFGFFGFGGGGFFEEEGGEGGGG:@FFGFFEEGBFGGF,CDF9,CD<E,@F<E@CFGCFGGGD??8CB>CFFC><,A9A?FGFG8CFBCEEFAFEFFEA?G>EFEC8A,?EFFGFGDCA=D?ABGDCD:FGD)@=DD6??DFG=:5CFFGA?DGEGCF7;BEEG?F9@7=FD/3)28(<A@?CC3(08;=84:;B(;38).26(,34996:2(22<A(-:C68(6*62)9450-769,(((-1((1((.81((.(.))-((-((-,((-,(.4)0:*+-64
@M02996:162:000000000-B87FG:1:1101:17152:2089 2:N:0:ACTGAGCG+GTAAGGAG
GACTACCCGGGTATCTAATCCTGTTTGCTCCCCCGACTTTCGCGCCTCAGCGTCAGTACCGTTCAAGGAATCCGCCTTCGCCTCCGGTGTTCTATAGGATATCAACGCATTTCACCGCTACACCCTATATTCCGATTCCCTCTCCCAGACTCGAGTCCTGCAGTTTCAAGCGCACTTTCCGGGTTGAGCCCGGAGATTTCACACTTGACACGCAAGACCGCCTACGCGCCCGTTACGCCCAGTAAATCCGAACAACGCTCTCGGCCTCTGTATTACCGCGGCTGCTGGCACAGAGTTAGC
+
CCCCCGDFCEG@FGFGGCEGGGFFGFGGGGFFGGCEGGCFGG@CEGGGGFFGFGGGE,CECCFEFGGCD@CE@FFGGEGGGG:@8CCFEFCE=?9FCFFGGBG+@FEGGCFFFGGGCA?DDGGFC+?,7FFCFFGGGFFG8=DFFCB,:D;)DDD>EDDD,A=:E92,;;@5C>D7?*;8C@CCC9>?BFG)@4/(8;FE?EEE(8>EE663:>(23AF.16(/5:13>C919?(834:E::34@AA<<()--73<----(*-,9:<0(.)..)..46-,(,,-()..41,200<<+.44
@M02996:162:000000000-B87FG:1:1101:13064:2100 2:N:0:ACTGAGCG+GTAAGGAG
GACTACCCGGGTATCTAATCCTGTTTGCTCCCCCGACTTTCGCGCCTCAGCGTCAGTTCTGTTCAAGGAATCCGCCTTCGCCTCCGGTGTTCTATAGGATATCAACGCATTTCACCGCTACACCCGATATTCCGATTCCCCCTCCCAGACTCGAGTCCTGTAGTTTCAAGCGCACTTTCCGGGTTGGGCCCGGAGCTTTCACACTTGACACGCAAGACCGCCTACGCGCCCTTTACGCCCAGTAAATCCGAACAACGCTCTCGCGCTCGGGATTACGGCGGCGGCTAGCACAGGATGACG
+
CCCCCGGGEGG8CFGGFCGGGGFEFGGGGGFGGGCEECCGFE@@CGGFFEEGCEEGFFFEF@<FFGG8@E,EFFGG@EGGGG:C=@C@=BC;@?,E,?EFGFF8@=CFC8=AFEEFC@9CDEFDE+@+CFFGF@EDGGGG?AFGGED,:?9)@DD<AEF98@C,@9FCE;6?E>GEA>AFECE=CC9C2:C5589((,1><C?@(+74@+*/6>0):A06:---3204>C6,*5-646E883,)74))9-0-9B(*-((-(*(()-(-(4,-(..5((,---(--(((.)-40)*++.)(
@M02996:162:000000000-B87FG:1:1101:11463:2130 2:N:0:ACTGAGCG+GTAAGGAG
GACTACTCGGGTATCTAATCCTGTTTGCTCCCCACGCTTTCGAGCCTCAACGTCAGTTACAGTCCAGTAAGCCGCCTTCGCCACTGGTGTTCCTCCTAATATCTACGCATTTCACCGCTACACTAGGAATTCCACTTACCTCTCCTGCACTCTAGTTCGACAGTTTCCAAAGCAGTTCAGGAGTTGAGCCCCCGCATTTCACTTCAGACTTGCCAAACCGTCGACGCGCCCGTTACACCCAGTAAATCCGGAAAACGCGTGCCCCCTACGAATTACCGCGGCTGCCGGCCCGTCGGTAGC
+
CCCCCGGGGGG6@FFEA@FFC<CCCEFGFFFGEFGEEC7FFE8CCFGGGGGEBEEE<EFFFGGGGGGFGGGGFGFGCGGGGGCGGDFCDCBFEAEGGGGGGFGGGGFFC@7E@EEEC:9?DBFF@EEEF8,EFFGG+EEFDE5=D9DF6D?),8=:EFGGGE@5@9EEFGD:DFG@DFEFE=@6@9;?<FGFEADF5@9EEF*;@FC;@5>BAF83<??>*/(/5=(((31(16(()7FC=?;4@C39;3.((0.2--(--*-:CB0((,(.(-.6)41-2(-,(((,,(32))2**(,)
@M02996:162:000000000-B87FG:1:1101:16150:2168 2:N:0:ACTGAGCG+GTAAGGAG
GACTAAGGGGATCTAAGCCGGTGTGAGATCCGCGCCGTAGGGCAGGAGCGGCAGGTACGGTCCAGGAGGCTGCAGGCGCAAGCGGAGTGTTGCGTGAGATCTATGCAGGTTACCGCGATACCACGAGGGTCACCTCCCGCTGCCGCAAGCAAGGGATGAAGGTCCAACCGCGCAATGGGGTGGAGCCCCACGAGTGTACGGGTGGCTAGCAGCTCCGCCGGCGCACCCGGTAAACCCAAGAAACACGGATAACGCCCGGAGCCGCCGGAGGAGTGCGGCAGCTGGCACGGAAAGAGGAGGG
+
A@B,8FEFF+6-=;E,CC,@6=+8B<6C,6C;C@@@::8B@BDD,64::>++668,<CFF=FCFFD@:@B,A=,4,+6=:C+9:@8C8,,<9,@6?:+??,+@D6:4,6,,7,83881*668DFEFE+3+,8@E,=04:CD1*49:513;6)>8CF6:ECC40,<6DFDE50=>C5=0,5**25;749:GG6B)1(.+*3,*(,-0().)2).).0,.1(=4991;11,*(-/6<:,3883:4().4(1(09,5()---.,1((14-,21,3((()--((-((,.,.)(,(-)0*22(((4
@M02996:162:000000000-B87FG:1:1101:11777:2178 2:N:0:ACTGAGCG+GTAAGGAG
GACTACAGGGGTATCTAATCCTGTTCGATCCCCGCACTTTCGTGCATGAGCGTCATTTACGGCTTGGTAAGCTGCCTACGCAATCGGGGTTCTTCGTCATATCTATGCATTTCACCGCTACACCACGAATTCCGCCTACCTCAACCGCAATCAAGCGCTCCAGTATCAATGGCGGGATGAGGTTGAGCCCCACGATTTGCACACAGACATAAAGCGCCGCCCGCGCACCCCTGAAACCCAATAAAACCGGAGAACGCTAGGATCCTCCGGTGTCACGGGGGCTCGGGCACGTAGTACGGCG
+
CCCCCFGFGGGBCF@CC<F9FFE,CFFGFECFGGGG7BEFA@<@@@ECEBEE+CC@,FGFDGGF@@CECFGGFGFF9==B@=EGG@CEG+49@,C=FC::FFD9>CEFGAEFGFEF=A5CCDB,@F:@=4=E96CDCCFF+8*==8AFBG:8DCDFCG+@EC8,:4CFG,3:,*<E*/2?CC,,483;5*:2B>G71C6))>>;05@?(;:>3A)=9556:,9>-(4((:((*..4<1CE6(,)1)),)(03(.,74((-(2)(0-)4(((-,)).(((((((((-,(-((().2+0((-(
@M02996:162:000000000-B87FG:1:1101:23220:2185 2:N:0:ACTGAGCG+GTAAGGAG
GACTACTAGGGTATCTAATCCTGTTTGATCCCCACGCTTTCGTGCCTCAGCGTCAATGTCGGATTCGTGAGATGCCTTCGCAATCGGTGTTCTGAGTAATATCTATGCATTTCACCGCTACACTACTCATTCCTCCCACGGCATCCGAATTCAAGCCGAACAGTATCAAAGGCAGTTCCGGAGTTGGGCTCCGGGCTTTCACCGCTGACTTGCCAAGCAGCCTACGCACCCTTTAAACCCAATAAATCCGGAGAACGCGTGCACACTCCGGATTACCGAGGCTGCTGGGACGGAGGAAGC
+
CCCCCGGGFGG@C<EFCFFDFFDFCGFGGAEFFG@FCB7@FCFGGG9FEFEE:CCEFF,CFEGC@FBCEFFGCFGGCFCEEGGEGED6?,8=E<CAFGFCE7,=>CEED@,,@@?EBA?>CCA@EG,:C,,;D,@D6DDCDFB+=E8??+*5>@DEC+@EECD,@+?FGGF?@DG@BFFEGGE43=@9=43:?ADA4,6A>D@)4/:A2B@=E48AB?*047()0;><0*6(26)97)28<@3;FCE)06:6(0,0--,--14)*.(.80(-(-...4(-3(232)50((((0./1*(((
@M02996:162:000000000-B87FG:1:1101:21682:2244 2:N:0:ACTGAGCG+GTAAGGAG
GACTACACGGGTATCTAATCCTGTTCGATCCCCGCACTTTCGTGCATGAGCGTCATTTACGGCCTGGTCTGCTGCCTACGCAATCGGTGTTCTTCGTCATATCTATGCATTTCACCGCTACACAACGAATTCCGCAAACCTCGACCGCAATCAAGCTCTCCAGTATCAAGGGCGTGATGACGTGGAGCGGCACGAATTAACCACTGACTAAAAAAGCCGCCTGCGCACCCGTTAAACCCAAAAAAACGGGATAACGACCGGAGCCGCAGTATGACCGCGGCAGCCGGCACGGGGGAAGCCG
+
C@CCCFEFEED@@@EAC<@,ECC;6FBF9C@<,@@CC:,,@@E@CFECCFEC@@@,<@FGGGGECECC@,CFFEFC9=@C=FF=D@C6?,,,@,C=ABA8;+=,9,99E,,9;45,@=*==BBFGGEF=9+,7DCDGGCB8=@DGGAFAD*5DCDB6@7,@C3,@+?CF,<9@93@DCEF,B**1/5;7*=6?89(/*894+=@4AAE3+;@FFF>(;/3=(8:9(9(484,*46<7?5C2(.-0(,(110-4/)/((--2>(-*(4(-4)))6.4-(,,((41(-4(((-3))2**-((-
@M02996:162:000000000-B87FG:1:1101:20118:2269 2:N:0:ACTAAGCG+GTAAGGAG
GACTACACGGGGATCGAATCCTGTTCGAGCGCGGCACTAGCGTGCATGAGCGTCATTTACGGCCTGGTCGGCTGACAACGGAATCGGTGGGCTGCGTCAGATGTATGCAGGTCAGCGCAACACAACGAAGGCCGCAAACCGAGAACGCAAGCAAGCTCGACAGAATCAAAGGCGTGATGAGGGAGAGCGGCACGAGAGAACCACGGACTGAAAAAGCCGCAGGCGGACCCGGGAAACCAAAGAAAACGGGAGAAGGAGAGGATGAGACGCATGAGCGAGGGGGAGAGGAGGGGGGGAGAGG
+
A8A66=@ECDC+7,6,66,,,,;,,<@E,6+++7+@+,,,988@86:@<?9@+,866,CFFFF:,9=,96@F7B,,,49>+8?4=D:+8+++,+88844+43,+458,4,,,,3,,6:*0+8+6@==@B++,6@8CD:,**)3@*6:*/;*)<8?64,**4:/,4+027+55*0*2.*1;+2=*4/2*.*/-.5<((/05,*418),7()25<9::()/(*(3(,(--(*(()4(2((+2.(.,.(((*(.(-7(*.((-,2(,*.))((((-5)--,,(((44(,-(.(-())/**(((-
@M02996:162:000000000-B87FG:1:1101:15023:2288 2:N:0:ACTGAGCG+GTAAGGAG
GACTACAAGGGTATCTAATCCTGTTCGATCCCCGCACTTTCGTGCCTCAGCGGCAGTTGCGGCCTGGCAGTCTGCCTTCGCAATCGGTGGTCTGTGTCATATCTATGCATGTCACCGCTACACAACAAATTCCGCCTGCCTCGTCCGCACGCAAGTGAACCAGTTTCAACGGCAATGCTACGGGTGAGCCGCACCATGTCACCACTGACGTGATCCACCGCCGGCGCACGCGGTAAACCCAAGAAATCCGGAGAACACGCGGAACAGCCGGATGACTGAGGCTGCAGGGACGGAGGAAGGG
+
C@B,AFEFFFD-@,6,665,,,;,,C@F,,6,688@:+,,,8;68,,B<BEC+7@B6<FAFGGGCCDEA@,AC?C=,,=A?@=4@@C,4+4,9A459,9,94,+9<9,9,,,,9,:6=*6=9BEGCC,6,,,7=@=CF8,+:@++@:@9C*)@=9,@EF98:8,,3+@C@E>C5C,9F*=6:C**//28=?@>)::*,+9.+/7?)4.6)1,:))37/7.*6.,-3196*(()-,-.),1-33<;1)-*-.4(0.2((((,1-()(,(,-(((-(.).),,1.3((,.(,(,7./2*.2((
@M02996:162:000000000-B87FG:1:1101:18715:2298 2:N:0:ACTGAGCG+GTAAGGAG
GACTACCGGGGGATCTAATCCTGTGTGCTCCCCACGCTTTCGAGCCTCAGGGGCAGTTAATGTCCAGAAAGCCGCCTTCGCCGCTGGTGGTCCTCCTAATATCTACGCATTCCACCGCGACACTAGGAATGCCGCTTGCCGCGCCATCACGCAAGCACAACAGGTTGAAAAGCAGGTCCGAGGTTAAGCCGCGGGATGTCAGTCCTAACGTGGTGCGCCACCGACGCTCCCGTTACGCCCAGGCAGTCAGGACAACGCGGGCCACCGACGGAGTACCGCGGCTGCTGGGACGGAGGGAGCG
+
@@A@@CC@CDD+88@,6;;,,6;,,<;;,,,,,;+7+8,,58DC@+,B6=,<++7B,CFGFF<@ADEFFCGGGE7=,,4A48+@E==,=+4,9,C<EE=,@+,64C>7>4+944,:8:*6==+,@FC=;,,,@CEG63+3+:*<<E5,;*54C@DCG6FF7:5,4**4:CF;,2C*;C@E88C/+27:40*.=>GF(*)).+).,*.4:)*(,),04)/,/.(-469(,*41*(((-,*/(.31>(.(*.54172*-(((-)(-*4(--((-((.-.4((12--(),,(..30)//*4,,,
@M02996:162:000000000-B87FG:1:1101:19454:2299 2:N:0:ACTGAGCG+GTAAGGAG
GACTACTGGGGGATCTAATCCTGTTTGAGCCCCACGCTTTCGTGCCTCAGCGGCAATGTCGGATTCGTGAGATGCCTTCGCAATCGGGGGGCTGAGTAATATCTATGCATGTCACCGCTACACTACGCATGCCTCCCACGGCATCCGAATTCAAGCATGCCAGGATCAAAGGCAGTTCCGGGGTGGAGCCCCGGGCGGTCACCTCGGACTTGACACACAGCCGACGCAACCGTGAAACCCAAGAAAGCCGGATAAAGCTTGCAACCGACGTATGACCGAGGCGGCGGGCACGGAGGTAGCG
+
C@B@CE@ECFD+@,B,6<,;C,;;,<CE,;,,6@@@C7,,;8;@@F98<?;@+7@@,F9CFGG7F@@:DCGGFF9<,,=A8:C,@DD+=++*@CGD@CA,=+2+68@72,,7,2,865)/:9,5?F**61*28+>>DFCCD;B58<:E>*))?@F:C+<<C97*A)>=DGGFC>D07CAECDD**/-7(2;?BBGB(*)4-+5.3.499)*.5)64::C22:(3(499(/(-1(--6)0*3:0:F?08*-59(062.)).,/.)2.4(,-(-),..(---1((--(,,(2<15)2**.,,(
@M02996:162:000000000-B87FG:1:1101:16276:2315 2:N:0:ACTGAGCG+GTAAGGAG
GACTACTCGGGTATCTAATCCTGTTTGCTACCCACGCTTTCGCGCCTCAGCGTCAGTTATTGTCCAGCTAACCGCCTTCGCCACTGGTGGTCTTCCTAATATCTACGCAGTTCACCGCTACACTAGGAGTTCCGGTAGCCGCTCCAACACTCAAGAACGGCAGGGTCAAAGGCAGACACGAAGAGGAGCCTCGTGCGTTCACATCGGACTGGAGGTCCAGCCGAAAAGCCCGGTAAAACCAGGAAAGCCGGATAAGGCTGGGCCCCAACGGAGTAACGGGGACGCAGGGACGGAGGAAAGG
+
B@A@@ECFEED-:6C<66,66<@;,6CF,@;,,C@@+8,,B@FC7C,FA?CB,,B@,<E6,C,5EECF,@FFFEEF,,@?@8=FD==,9,,,9,9EBF=,424,9,98=++449,:6=*66944EFC<49,,9C+6?B,4+)*6=FEA960)@8?FFGG6CE8++5=79@,930<CFCCEEEC*,/577*,0:*4/2*8(0,9*7)-(()*/6)32(07/06(3(,(/(*,4)((,).,*4(4:7:475-.7(06*.((,(*,(1-(4(--(((.)-((,19((((-,((-4.)*2*((((
@M02996:162:000000000-B87FG:1:1101:19921:2331 2:N:0:ACTGAGCG+GTAAGGAG
GACTACCGGGGGATCTAATCCTGGTTGCGCACCACGCTGGCGTGGCGCAGCGTCAGTTGTGGTCCAGTAAGCCGCCTTCGGCACTGGGGGGCCTCCCGAGAGCGACGCAGGTCACCGCAACACCGGGAATGGCGCTTACAGCGCCCACACTCAAGAACCACAGGTGCAAAGGCAAGCGAGCAGGGGAGCCGAAAGAGGTCACAAGTGACGGGCAGTACGGACGACACACACATGACACGGAGGAAAACAGGAAAAGGGAGGAGAACGACGGAGTACGGCGGCTGCTGGGACGGAGGAAGAG
+
@@-,8;;@@CD6@,,,66,;,,;,,-8A+++++;98+8,+47877++86>+>,,8=69C6BF,:55C9<?FFG>8+++,9++6@,=<,4+****6,<4<*4)/2344*1***,4,846)//0*2:CC8/*++0:*1*;++*))19E325*)(;+00::*:*1./3)20:A+0*5CF@*-)*1:**/2)(/27)0C((*)(,+.)(*.))))-(08..**-/((-(-,4(*-(*,..-)+*,((283((*452().*-((((*(.*.(---(((((.(-(,,(,-().((.(-0)/**.3,.
@M02996:162:000000000-B87FG:1:1101:12094:2341 2:N:0:ACTGAGCG+GTAAGGAG
GACTACTGGGGTATCTAATCCTGTTTGATCCCCACGCTTGCGTGCCTCAGCGTCAATTACTGCTTCGTGAGATGCCTTCGCAATCGGTGTTCTGAGTAATATCTATGCAGTTCACCGCGACACTACTCATTCCTCCCACGGCAACAGTATTCCAGCACTACAGTATCAAAGGCAGTTCCCGGGGGGAGCCCGGGTATGTCACCCCTGACGTGCAGCACAGCCGACGCACCCTGTAAAGCCAAGGAATCCGGAGAACGCTGGAATCCTACGGAAGACCGGGGGTGAGGGCAAGGAGGGAGGG
+
A<A,@@6CCED+8,6,66,,,<;;,<;A,;,;,C@@+8,,,78@6B,B6ACB,8:C,CEFEFF99E@:CDEGFD9,,,,A6688@@C,=,,,9AED?B?9@+,,9,9,9,,,,9,,68*6=4+,@F,9;,,,@9E?CG8>DABG?ED,26+*33=AAA8=DDD,@42=?FG?8?D1?D>?CCE1*/3C(2:-8>)3)+/.6+516)33:)/,,7:?B4<42((-(3171*-(*4)..),*.3(-024)*-)-(0.*,,(,-/.)*3)).-(-((...4((3(-,(.(,((--5.181,,((
@M02996:162:000000000-B87FG:1:1101:12113:2348 2:N:0:ACTGAGCG+GTAAGGAG
GACTACTGGGGGATCTAATCCTGTTTGAGCCCCACGCTTTCGTGCCTCAGCGTCAAGTACTGCTTCGTGAGATGCCATCGCAATCGGGGTGCTGAGTAATATCTATGCATTTCACCGCTACAAGACTCATGCCGCCCACGGCAACAGGATGCCAGCACTACAGGATCAAAGGCAGTTCCCGGGGTGAGCCCGGGTAGTTCACCCCTGACTTGCAGGACAGCCGACGAACCCTTTAAACCCAATGAATCCGGAGAACGCTTGCAGCCTACGGAGAACCGCAGCTGCTGGCACGGAGGAAGGG
+
C@A@AEFACDD+@8<<66;,6<@6,CCF,;,,,8@@+8,,,8C@6,,A6?EC8,@@,CFG,FG,CE@:@@FGF?,E,9@8888,@==+7++6>AEC?C=,=+@+9,9,99,9,@,5>>56=@,,9F9,9,,,@+@C?CE==8?06D:,:+*0,368AF?=C7>3A*;?CDG?6?D6+BAFDCE*137/79D/:8)6(2+99,8,3):;@+;3)/3)/);/*((6(-((-*4,*)..44,;23(285).2-.4(04*-(((,/..2(().--,(((.(-((-,(.3,45((.,0./2*3.((
@M02996:162:000000000-B87FG:1:1101:19916:2352 2:N:0:ACTGAGCG+GTAAGGAG
GACTACCGGGGGATCTAATCCTGTTTGCTCCCCACGCTATCGTGGCTCAGCGGCAGTTGTGGTCCAGTAAGCCGCCGTCGCCACTGGGGGTCCTCCCGATATCGACGCAGTTGACCGCGACACCGGGAAGGCCGCTTACCCCTCACACACACAAGAACAACAGGTTCAAAGGCAAGCTAACAGGGGAGCCGAGAGGGTTCAAAACTGACAGGCAGGCACGCCGACAGACCCGTAAAAGCCAGGAAACGCGGAAAAAGAACGCCACAGACGAAGAACGACGGGTGCGGGGAAGAGGGAAGGG
+
CC<<@EC@CDC+@,A,66,;6@;,,<;A,,,,,;+@6,,,,869,+,B9?C@++7@,6E,BF85C6C6<<F<FC+++++87+48,==,=+6+6,4<+4=++*,+36883++,,6,,40*3<8**@FC*:*1,>?857:A,*(/2*=/55:)(=8<EFF*28//*30*3;F95*7<E@*)*3:<**)-14/89)0<(,*),.+.).).45**,(78)4;*-*43-(-(.(*(-*(((.)+2,416>0(()-.-(..1-(((-1,-*((.(-(--(,.20(-,(((((,,(-(,))*2*.((-
@M02996:162:000000000-B87FG:1:1101:18626:2362 2:N:0:ACTGAGCG+GTAAGGAG
GACTACCAGGGGATCTAATCCTGTTTGCTCCCCACGCTTTAGTGGCTCAGCGTGAGTCATGGTCCAGTAAACCGCCTTCGCCACTGGTGTGCCTCCCGAGATCTACGAATTTCACCGCTACAACGGGAAGTCCGGTTAACTCTCCAACGCGCAAGATCCACAGGTTCAAAGGCAGGCTATGGGATAAGCCCAGAGTGGTCACAGCTGACGTGCAGAGCCGCCTACAAACCCTGTACAAACAGAAAGTCAGGAAAACGCTCGCCACCGAGGAAGACGCAGGGCTGCTGGAGCGGAGGGAGAG
+
@6A8A@;CC@C+@,,,66,,,<;,,<C=9,6,,;+7+,,,,;<6,,,,;4;7,,8@,;C,CF9,EDC<@C<EFE+4,,,9,,6@D9=9=,,,9,@A?6C++*,,9CB,4,+9,:,,8)*604,96CC@++,,,6+0=E,@+1+=+,33360)=@=F?,@CC98,5*;C;D,030<E5*1*5:?,,*1:7,1)*;D*/*1**10*/)0.8)/-/2/3,52.*(,,(/)/(*/(*/.1)),*,2(57.)-*..((0.*-(((-).-*.21(,((((((,((,(((--,.,.((-0)*:*,(((
@M02996:162:000000000-B87FG:1:1101:10941:2370 2:N:0:ACTGAGCG+GTAAGGAG
GACTACCCGGGGATCTAATCCTGTTTGATACCCAGGCTTTCGTGCCTGAGCGTCAGATGATCTCTGGACAGCTGCCTTCGCAATCGGTGGTCTGTGACATATCTAAGCATTTCACCGCTACACATCACATTCCGCCATCCTCGACAGCGCTCAAGGGGACCAGGATCAAGGGCAGTTCGCAGGGTGAGGAGGAGAAAGTCACCGCTGACTGAATCCTCCGCCGGCGCACGCGGTAAACCCAAGAAAGCCGGAAAACGCTCGGGGCCGCCGGATGACCGCGGGTGCTGGCAAGGGGGGAGGG
+
@<-8@CCEBDD+@;<@66,;6C@,6-;E,@C,;C,@,,,,,8;@6<,;C=CC+,@C<EFG,EEA<@CFFEFFE?B,9A8?,6=7@@C68+,,9E9?FE=,9+,,9CBA>,,4,9,:>>*004,@,A=,9,,,9==DD+,4+3<C=C)A?D*)6==FGGG>@DD+@*==C,@>3:D,+?)?>6@*,31;)=*/:?GB),+*/2.:>)89>++07+/;*/*.16(.,3661*(-)(,-..,*46((73(.*-.1(0,2--((,1-()(,4(,(,-(.).4(-1(-,(-.,(,)-5)1/:-1(-
@M02996:162:000000000-B87FG:1:1101:7977:2373 2:N:0:ACTGAGCG+GTAAGGAG
GACTACTAGGGTATCTAATCCTGTTTGCTCCCCCGACTTTCGCGCCTCAGCGTCAGTACCGTTCAAGGAATCCGCCTTCGCCTCCGGTGTTCTATAGGATATCAACGCATTTCACCGCTACACCCTATATTCCGATTCCCTCTCCCAGACTCGAGTCCTGTAGTTTCAAGCGCACTTTCCGGGTTGAGCCCGGAGATTTCACACCAAGCTTGCAAAACCGCCTAAATGCCCTTTACGCCCAATCCATCCGAACAACGCTCGCAACTTACGGGTTGACGACGCGGTTGGCAGCTACTTAGA
+
CCCCCGGGGGG<F8FCE@FAEGFGGGGGGGFFEFGGGGDCFGGGGE>FFFGGEGEGEGAFG<:FFGFGGGCFGGGGDDGEEB4CD8@FEFE9EFFGGG:AEF;@FFEGEGDFGGCGG>@CC@E,>AFEEFG9BD6CGG8D885=?EBDFG*)@@@FFFFFGCDB=<=FCFFDED6E5CAFCEECEDEGF6D::49@2,=**>/;5:(5>F:>5=?A(;*6241())).1261<;CEDDE*8((())).9(0-4<<G(--((),,9.-)-(((,((()-((-3((((,,44(()10++)))
@M02996:162:000000000-B87FG:1:1101:7997:2377 2:N:0:ACTGAGCG+GTAAGGAG
GACTACTAGGGTATCTAATCCTGTTTGCTCCCCCGACTTTCGCGCCTCAGCGTCAGTACCGTTCAAGGAATCCGCCTTCGCCTCCGGTGTTCTATAGGATATCAACGCATTTCACCGCTACACCCTATATTCCGATTCCCTCTCCCAGACTCGAGGCCTGGAGTTTCAAGCGCACTTTCCGGGTTGAGCCCGGAGATTTCACACCAAGCTTGCAAAACCGCCTCACTGCACTTTACGCCCAATAATTCCGCACAACTCCACCAACCACCGTGTTACGGCGGCATCTGGCAGGTGATTACC
+
CCCCCGGGFFGFGGGGDCFCFFFAGFFGGGECECFGGGGDCEEFFGCGFDFFFCFGFGGGGFGGEEGGGGCEGFFGGEFGFEFED?BFFCCFAE;FEF:FEF=9EECFE+BF9FFFG:5=@9FFGF@BFC9ECFEDDFFGD:5FF,8,;=9=FGD+@D8F+@8<,=@CCD6?85D*;*;5CGG*>70;=G>AEA92(2:759@E=F2((0+3=FCF6A24=3((/,)))2.)2.)-4(88<((.16)622.3,.3*).,,(*.,*((-((.4,().(---((((.524,:(,))+2+-).
@M02996:162:000000000-B87FG:1:1101:7985:2395 2:N:0:ACTGAGCG+GTAAGGAG
GACTACTAGGGTATCTAATCCTGTTTGCTCCCCCGACTTTCGCGCCTCAGCGTCAGTACCGTTCAAGGAATCCGCCTTCGCCTCCGGTGTTCTATAGGATATCAACGCATTTCACCGCTACACCCTATATTCCGATTCCCTCTCCCAGACTCGAGTCCTGTAGTTTCAAGCGCACTTTCCGGGTTGAGCCCGGAGATTTCACACCAAGCTTGCAAAACCGCCTACATGCCCTTTACGCCCAATCATTCCGACAAACGCTCGCAACTTACGTGTTACAGCGGCTGCTGGCCCGTAATTAGC
+
CCCCCGGGFFGFGGGGACFCEFFFGGGGFCEFGGFGGGGGFBFGGGDGGGGGGFGGFGGGGDFGGCFGGGGFFFGC@CGGGGEFFEEFEFGFGGAFGGCGFFGGGGGGGC@FDGGGG=DCCEFGGGG8=FF;DFEGDFGFGD5DFFDD9CF=D@C,=FCFDC;,@E7FGGDBGFGGFGEFGGGGGGFGFGC=DEDABFFECFFFFFF==FCBFF?CF;D>E;(3(/;EEB@(5534;6=CBF:(9)6<C37((..5--(--)4,1(6))44<31).)))-33,3()).((-()0;;C.,(
@M02996:162:000000000-B87FG:1:1101:8418:2398 2:N:0:ACTGAGCG+GTAAGGCG
GACTACTCGGGTATCTAATCCTGTTTGCTCCCCACGCTTTCGCGCCTCACCGTCAGTTGTCGTCCAGCAATCCGCCTTCGCCACTGGTGTTCCTCCTAATATCTACGCATTTCACCGCTACACTAGGAATTCCGCTTGCCTCTCCGCTACTCAAGATCCGCAGTTTCAAATGCAGTTCACGGGTTGAGCCCGTGGATTTCACATCTGACTTACCGACCCGGCTACGCTCCCTTTACACCCAGTAAATCCGACCAACGCTTGCCACCTACGTATTACGGCGCCTTACAGGCCTACGTTCGC
+
CCCCCGG@CFGFECFFCCFFCFFGGGFGG,CDF@FC@FEFFG>@F7FEF<FCGE,6C<C,,,9AFCFGG?CE<>FDFGGGGBFE,@AEFFFE,,CAABFG9FD8DF8F>E+,@EEFG>B>DEF,>FEFFG8FFD8=6@EGC:DDG+)+0+3:F8+A@921@8:8@++=6,@+@=DCFEE?8+;C*303:FF895C46D68<CE4)3666>+/>?(5565(*..35/.//*/,+4471.?*(/,-/.:><2)(().1--,,-12)74(42,,.-...(,-,(((()())((()))*28((4
@M02996:162:000000000-B87FG:1:1101:8406:2416 2:N:0:ACTGAGCG+GTAAGGAG
GACTACTCGGGTATCTAATCCTGTTTGCTCCCCACGCTTTCGCGCCTCACCGTCAGTTGTCGTCCAGCAATCCGCCTTCGCCACTGGTGTTCCTCCTAATATCTACGCATTTCACCGCTACACTAGGAATTCCGATTGCCTCTCCGATACTCAAGATCAGCAGTTTCAAATGCAGTTCACGAGTTGAGCCCGTGGATTTCACATCTGACTTACCGACCCGGCTACACGCCCTTTACACCCAGTAAATCCGGACAACGCTTGCCCCCTACGTATTACCGCGGCTGCTGGCACGTAGTTAGC
+
CCCCCGGGEGGEBFFGFEFFGGGGGGGGGGEFGGGGGGGGFEGEGGGGGGGGGCFGGGGGGGGGGGGGGGGGGGGGGGGGGEGGGGFEFFFGFFGGGGGGGFDEGGGGCEGGFGGGGADDDGFGGGGGGFGFGGEGGGGGGEFGGG5:9CBDEDFCCGFFGGD<DFGGDDDDGFGGFGFFFCCEFFFDEGF@>>G58:>CEF?E@99*6?CAFFF>BFG(48((/7129C>04;))17FE61/>=??<;.0-,0.9-----*()140143...5))-,((4411224:1()-0.2/+)))
@M02996:162:000000000-B87FG:1:1101:17151:2422 2:N:0:ACTGAGCG+GTAAGGAG
GACTACTAGGGGATCTAATCCCGTTTGCTCCCCGGGCTGTCGCAGCTCAGCGGGAGACACAGTCCAGAAAGGCGCCGTCGCCACTGGGGGGCCGCCAAAGATCTACGGATATGACCGCTACACGGGGAAAGCCCCTTGCCTCGCCTGCACTGTAGGCCCCCAGGAACCAGAGCCAAACGGGGGGGAGGACCGCAGTGGCACGCCAGAGCAAAGAGACGGGCGACATGCGGGGTACGCGCAAGAAAGCGGGACAAGGGCCGCCACCGACGTAGAACAGCGGCGGAGGAGACGGGGGAGAAGG
+
@<A,A@,;CDD+8,,,66,,,=8,,68A,,,,,+6@+6,,,::@8+,,6;;@++7@FFG8FG,,C@CFCCGFGE+++8+8+,48===:4++*5*>C1<<,6*,+4?:*;**7,6,,46)/29,/=FC:***+3*3*9*++0,)/)*-25*1(302+<6:*//38=)7*0AC@A)>*)*4>>855/1,)(**4)7)(.05.48(44DF(()24???F()5(/(-(-(.,4*-(14),-(*2(((.)(((),0--5(*(((,,)((*-492((,(6),,(,,-(36(3(((---))1*/(((4
@M02996:162:000000000-B87FG:1:1101:8419:2428 2:N:0:ACTGAGCG+GTAAGTAG
GACTACTCGGGTATCTAATCCTGTTTGCTCCCCACGCTTTCGCGCCTCACCGTCAGTTGTCGTCCAGCAATCCGCCTTCGCCACTGGTGTTCCTCCTAATATCTACGCATTTCACCGCTACACTAGGAATTCCGATTGCCTCTCCGATACTCAAGATCAGCAGTTTCAAATGCAGTTCACGAGTTGAACCCGTGGATTTCACATCTGACTTACCGACCCGGCTGCACGCCCTTTACACCCAGTAAATCAGGACAACGCTTGCCACCTACGTAGTACCTCTGCTGCTGGCACGTAGTTAGC
+
CCCCCGGGGGGGCFGGFEFCFGFFGFGEGD<FEGGGCGEGGFG@FFGGGGFGGCFGGGGFFCGFGGEGFFDEFCGGFGDFGGGGGGFFFGGFEEFFF9,=EFCF,EEG68=EEGFFE8@CDFGFFACG9FGGGF==>@EEF=DFF413*@BD@D+C2===DGFGGFGG7EFFFFGGFD*=::?E7C7+1CE553<8CDFFAFE<>=6>=A::*9>5569(*0-(,((((37(*)115<GG6(/7+7?<*/07156D,-(,,184=:(.54.)(-6<)).)54.5<0),183(0./226))
@M02996:162:000000000-B87FG:1:1101:17153:2443 2:N:0:ACTGAGCG+GTAAGGAG
GACTACTAGGGTATCTAATCCCGTTTGCTCCCCGGGCTTGCGCAGCTCAGCGTCAGACACAGTCCAGAAAGGCGCCTTCGCCACTGGTGGGCCGCCCAATATCTACGCATTTCACCGCTACACTGGGAATTCCCCTTGCCTCTCCTGCACTCTAGGCCCCCAGGATCCAGAGCCAGACGGGGGTGAGCCCCGCATGTTCACGCCAGACTAAAGAGACCGCCGACAGGCGGGTGACGCCCAAAAGATCGGGACAACGCGCGCCACCGACGGAGGACCGAGGGTGCGGGCACGGAGGGAGCGG
+
@@A,@F@EDFF-C6@,6;,,;F@,6-@E,,6,676:7+,+98F:+6,B<?CC,8@CFGGFGG9FFFEGDFGGGE@7,8,A684CD?C:?,+,@+@4CE=4==;+>C>+>++,,9,:6=*=@94,CACA:,,,73D6=8,@+)*=D,:@9D+),8=,@CE9CC8+@*;C7EFA:@F7?C@EDD**413*(/:688*(),39)*63>F78)*9:A=?@B)73*(439(4(4*-()48:(4*1,(.())-(/,0435(/(,(-()-(*,4(1(-((4((--12(--(21,(-(-2)./8*--(-
@M02996:162:000000000-B87FG:1:1101:12442:2458 2:N:0:ACTGAGCG+GTAAGGAG
GACTACACGGGTATCTAATCCTGTGCGATCCACGCGCTTTCGTGCCTCAGCGTCAGTTGCGGCTTGGTGACCTGCCTCCGCGATCGGCGGGCTGTGCGAGAGCTATGCATGTCACCGCTACACCGCACATGCCAGCCACCCCAAACGCACGCAAGCCCCCCAGGTTCGACGGAAGGGACCGGGTTGAGCCCGGAAAGTGCACCGCCGACGTAAGGGGCCGCCGACGCACCCGGTAAACCCAAAAAAGCCGGAGAACGCGCGAAGACGCAGGATTACCGGGGCTGGTGGGACGGGGGGAGAG
+
B@A<A,CFCDD+@,6,66,;@C@;,C@F,,6,,8@@++,,,8;@,65A6=C@6,8@,CFFGGG:+@@6CCCFFB,,64D8,==+@=:8=+++>@,8FEC3=*+66<>,=,,9,3,:==*90;,DEEE:C,,,7<DGGG66@>9CCF>56C)(=:?@:C5C*/2*32*18=CB*7C*8F?FDDD**137)*2-07C9(0*).0(435990)/46F:FF))-2(,47912(/37:9,(6),*-((.56((2-59(02*-,((-)-(*.((-,(,)).))-((,((-(,,,((((0)*1*-2-(
@M02996:162:000000000-B87FG:1:1101:12460:2469 2:N:0:ACTGAGCG+GTAAGGAG
GACTACACGGGGATCGAATCCTGTTCGATCCCCGCGCTGTCGTGCCTCAGCGTCAGGTGCGGCTTGGTGACCTGCCTCCGCGATCGGCGTGCTGTGCGATATCGATGCATTTCACCGCTACACCGCACATTCCAGCCACCCCAAACGCACGCAAGCCCCCCAGGGTCGACGGCAGTGACCGGGTGGAGGCCGGAAAGATCACCGCCGACGTAAGGGGCGGGCGACGCACCCGATAAAGCCGAAAAATCCGGGAAAAGGTCGGAACCTCCGAGAAACCGCGGGTGCGGGCACGGAGGGAGCG
+
@@@6@CEGCDD+@,:,86;@<<@,,C@E,,8,6@:@+++,,:C@,@,B<=CB,,@B,<FFGGG+@>C:CAFFGB4,,,9>4=>+@=:7=+++9?9=ECC+40,+4,6+3,,,33,,850=89,6C@B+>,,3;CAFCF6,=8AGCFA:9C*5ECD7;FG5C5/**)21::=.*8C0;:2=88=**/-7(22-0019(**-,*.4(07(4))-4@7>F)),*-(--2711*(()(--6),*(-((01((2-)((..*.().,)-()((((-(((((((-(,,((,-(-2(-,3))/**-,(,
@M02996:162:000000000-B87FG:1:1101:7122:2488 2:N:0:ACTGAGCG+GTAAGGAG
GACTACACGGGTATCTAATCCTGTTTGATACCCACGCTTTCGTGCCTCAGCGTCAGTTGTATGCTGGTTAGCTGCCTTCGCAATCGGGGTTCTGTGACATATCTAAGCATTTCACCGCTACACGTCACATTCCGCTAACCTCGTTTACACTCAAGAACGCCAGTTTCAACGGCAATTTTACGGTTGAGCCGCAAACTTTCACCGCTGACTTAACATCCCGCCTACGAACCCCTTAAACCCAATAAATCCGGATAACGCTCGCATCCTACGTTGTACCGCGGCTGCTGGCCCGGATGTCGC
+
CCCCCGGGGGGGGGGGE<F9FFDFEFEFGCD;CFGGGGGGGGGGGGCFGFGFFFGGFGGGGGGGGGGGGGGGGGGGC9EGGGGGFFEGDFEDEFFGGGGGGFGGGF;BAFFFGGGGGA>CCEEGGGGGGGGGDGECDGGGFBD8=EDFFDFDDEGGGGGGGG>:@DFGGFEEGFGGACEF;EGFGG@FEGG9>BDDECFE4DEA)?29BFG=EFEA)8;547:7(3((,3:(234;EFFED?FEFB4<C4084BBG(-,(-)((158),4,((-)).1(-(((42)).((-70)*/+)((
@M02996:162:000000000-B87FG:1:1101:12811:2490 2:N:0:ACTGAGCG+GTAAGGAG
GACTACAAGGGTATCTAATCCTGTTTGATACGCGCACCTTCGAGCATCAAGGTCAGTAACGGCTTGGAAAGCTGCCTTCGCAATCGGAGGTCTTCAGCATATCAAAGCATTTCACCGCTACACGCCGAATTGCGCCTTCCGCACACGCACGCAAGAACGACAGGTTCAACTGCAATTCCAAGGGTGAGCCCCGAACAGTCACAACTGACGTGACAGACGAACGAAGCGACCGGTAAACCCAAGAAAGCCGGAGAACGCGCGCAAACACCGAATTACAGGGGCTGGTGGGCAGGGGGTAGG
+
C@ACBEFFEFC-C,,,66;C,C@,,<;E@<;,67+8+@,,,9FABC,5CE,6,,;C<FF9FGG+@@CFEFGFG5,,,9,?8C44D==,++,9,,9AECE,C7,,4C=8>,,9,9,581*06>,@C+>>B++,7=@C8337@)@++@1@9C*8CE9<C,+*5@8*@58C2533,;C,9219>BF*53:<(0*/6?D@(++/.37;7)6.6)1//)9*(;)(*-(((-4-(14()(--94,*-28:F:0:9,.(,..*((((,)-().(.(2(,,(--.)(((((-(..((42,0)***-((
@M02996:162:000000000-B87FG:1:1101:12790:2492 2:N:0:ACTGAGCG+GTAAGGAG
GACTACAAGGGGAGCTAATCCTGTTTGATACCCGCAACGTCGAGCATCAATGTCAGGAACGGCTTGGAAAGCTGCCTTCGCAATCGGAGGGCTTCAGCAGATCTAAGCAGTTCACCGCGACACGCGGAATTCCGCCTTCCGCAACCGAACGCAAGAACGGCAGGTTCAACTGCAATTCCAAGGTGGAGCCCCGAACGGTAGAAACTGACGGGACATCCCAACGACGCCCCCGTTAAAGCAAAAAAAGCCGGAGAAAGGGCGGATCACGCGGAAGACGAGGGATGGTGGGACGGGGGAGGCG
+
B@@,AECEDFD+8+@,;6,,6C@,,<;F<@;,,8+@+@+,4@FC,@,;@F,C,,;C,CFGGGG7@@CEFCGFFE,4,,=A,B=,@=@F:++,,,9EFB=,9+,+4<@,=,5,,9,,60*6==+@=+6>>+,,36+66+,@C)<CC@=****)5>9DECEC845*4*:<:,,21;F,1@CFB97+2//1(:*85):2(*)((+.<(*..(.),-.4*))*.*-(,,,((-*4;*(-3.),+.8(4>9((*-)3(027,((,,)-(),((,,((((.((((((((4().-((.,.)/:*((-(
@M02996:162:000000000-B87FG:1:1101:17635:2505 2:N:0:ACTGAGCG+GTAAGGAG
GACTACCAGGGGATCTAATCCTGTGTGCTCCCCACGCTGTCGAGCCTCAGCGTCAGTTATCGTCCAGTAAGCCGCCTTCGCCACTGGGGGGCCTCCGAAGATCTACGCATTTCACCGCGACACGAGGAAGGCCACTTACCCCTCCGACACACTAGTTCGACAGGATCCAAGGCAGTACCGGGGGGGAGCCCCGGGCGGTCACATAAGACTTGCCGTAGCGCCTGCGCGCGCGGTACAGGAAGGAAATCCGGAGAACGCGTGAACGAGACGGAGGACCGCGGATGCGGGGACGAAGGGAGAG
+
@68,@;CFCDD+@66,66,;,6;6,<;,,,,,,;+8+,,,;9C@8+,B@=;@,,8@,<E,CFB<FCC<CDFFFB+6,,,9,84@?=@,4+++@+4<+>>+>+,+5@@*:**,,3,,6:*/:1**=FCC:,**3;5*+50+2():>C;<.2)(*370+3:E573/*0202<+0*5C68;4>C>E*2/37,2*1>BGF1*)(,+6))0692*0-)04),)/-*((-(4(-,*-(7(,(-),*.4(472))*-)-(710(-,(-*-.*-44,---((,-(--,1(,,.(-2(((-).2**(,((
@M02996:162:000000000-B87FG:1:1101:7123:2506 2:N:0:ACTGAGCG+GTAAGGAG
GACTACACGGGTATCTAATCCTGTTTGATACCCACGCTTTCGTGCCTCAGCGTCAGTTGTATGCTGGTTAGCTGCCTTCGCAATCGGGGTTCTGTGACATATCTAAGCATTTCACCGCTACACGTCACATTCCGCTAACCTCGTTTACACTCAAGAACGCCAGTTTCAACGGCAATTTTACGGTTGAGCCGCAAACTTTCACCGCTGACTTAACATCCCGCCTACGCACCCTTTAAACCCAATAAATCCGGATAACGCTCGCATCCTCCGTATTACCGCGGCTGCTGGCACGGAGTTAGC
+
CCCCCGGGGGGG7AFGCCFFGGFFGGGGGCEFFGGGGGDGFEGGGGFGGGGGGGGGFGGFGGGGGGGGCFGGGFGGFFGGGGGGFFEFECFGGGFGGGGGDFFGGGGGGFFGGGDGG8@=CEFGFGGGCFEFGGGDGGGGFDD==FDADGBDGFFFGGGGGE:B@EFGGGEFG>DCFGFFFGEEGG@>CCC>5?DFBFF**>@F2?B>BFFF4;CFEFG>=6,1(366(=;?GFEE>3BE<((/;7.6947(,).*-----)7-78<A(3-4.3).)-,-3932-5?:B7??:):;C56-
@M02996:162:000000000-B87FG:1:1101:19434:2512 2:N:0:ACTGAGCG+GTAAGGAG
GACTACACGGGTATCGAATCCTGTTCGATCCCCGCACTGTCGTGCATGAGCGTCAGTAGCGGCTTGGTCAGCTGCCAACGCAATCGGAGGGCTGCGCCAAATCGAAGCATGTGAACGCTACACGGCGAAGGCCGCCAACCGCAACCGAAAGCAAGCGGGACAGGATCAACGGCGGGAGGAGGGGGAGGCGCAAGAAAGAACCGCAGACGTAACATGCCGGCTGCGCACCCGGAGAAACCAAAAAAACGGGAGAAGGAGGGGAACCGGCGGAGGAACGGGGGGGGAGGGAAGGGGGGGAGCG
+
@<A,@C@DCDD6@,@,96,,6,;,,<@E,,,6,8+@++,,,:C@B@,@<BC@+686,C,CFGG++7::99CFED,=,49?+=:,9=:F=+++9+@6@+>+44,+9,8+4,,9,8,5>)*6+6,=CEC:C++,6@@>DC8@0>@D;>5>5C)2C886=*=*1121=)0:73=5*.CE@37>C8:*/)-)(2*,))9((+04(*49(77(4)13(9)9))/(*-332(-((*(()(-,,.,/3(,-0(-(/,.(-.(*(.(-,)-,*,((43((-3((,((,(((,(,,(,((().2**(((-
@M02996:162:000000000-B87FG:1:1101:17638:2523 2:N:0:ACTGAGCG+GTAAGGAG
GACTACCAGGGTATCTAATCCTGTTTGCTCCCCACGCTTTCGAGCCTCAGCGTCAGTTATCGTCCAGTAAGCCGCCTTCGCCACTGGGGGTCCTCCTAATATCTACGCATATCACCGCTACACGAGGAAGTCCACTTACCCCTCCGACACTCTAGGTCGACAGGTTCCAATGCAGTACCGGGGTGGAGCCCCGGGCGGTAACAGCAGACGTGCCGTACCGCCGGCGCTCCCGTGACACCCAGTAAAGCCGGAGAACGGATGCACCAGACGAATGACCGCGGCAGCGGGGACGGAAGGAGCG
+
B@A@@CFDDDD-C<F9@@<9C<@,,CCF,6;@:C@@66,,;@FC:@<F@BFC,86@,CF9CF,AF@DFCDGGGGF7,6=A,B:FD==,7++4@,CF,E=,A+,+>F>C=++4,9,:6>*==EE6BFC@=,4,4E8+=E9608*==EA>AC*),,6,67@C@E8+2*27;E39,9:,=>EECCC**1-85*;9DB7>(*)(/+6),)(.8)*,453)4)1-*4(1321,,*-,*(-368+13?4594))0-)3(04*-(((-*..9:0484(-((.)(---,4(,-(-2(,,-00*/*((((
@M02996:162:000000000-B87FG:1:1101:7210:2560 2:N:0:ACTGAGCG+GTAAGGAG
GACTACTAGGGTATCTAATCCTGTTTGCTCCCCGCACCTTCGCACCTCAGCGTCAGTAATCTGCTGGTAGCCTGCCTTCGCCATTGGTGTTCTTCCAGATATCTACAGATTTCACCCCTACACCTGGAATTCCGGCTGCCCCTCAGTTACTCTAGTTATGCAGTTCTCAACGCAGTCCTGGAGTTAAGCCCCAGGATTTCACACCAAGCTTGCATATCCGCCTACAGGCCCTTTACGCCCAATAATTCCGAACAACGCTCGAAACTTACGTGTTACCGCGGCTGCTGGCCCGGAATTAGC
+
CCCCCGGGGGGFFGGGF9FEGGGGGGFGGFGGGGGGGGCGGGGGGGDGGFGGGGGGFFFFGGFGGGGGGGGGGGGDFGGGGGGG=DEFFFGGGGGGGGGGFFFGGGCE;FFFFGGGC:*@DEFGGGFFGGGFFGG>DGGGFFFGGGEE?D2:E,=EFGGGGGFFEFF8DFFBEAC>F=DDDFGGGGEGFGEAEFG=BAF7CGFFFFFFFFFF59@C;?C74:27).)-:>@DCBEF=9CE=B=3;<.735>?>D@F,./(.)/385A).(,.52).60(-1((34738(((()02*+-)(
@M02996:162:000000000-B87FG:1:1101:14098:2570 2:N:0:ACTGAGCG+GTAAGGAG
GACTACCAGGGGATCTAATCCTGTTTGATCCCCACGCTTTCGTGCCTGAGCGGCAGGTGCGAGCCCGTGACCTGACTTCGCGATCGGTGGTCTGTGACATATCTAAGCATTTAACCGCTACACAGCACATTCCGGCCACGTCTAGAGAACGCTAGGCCGGCAGGATCAAAGGCACGATGGGAGTGGAGCCCCAACAGTTCACCACTGACTGACCGACCCGCCTGCGCACACGTTAAAACCAGAAAAGCCGGACAACGCGAGGAACCCCCGGAAACAAGCGGATGCGGGCACGGGGGGAGCG
+
@@6,@C;ECCD+@,@,;65C,6@;,;;E,,;,,C@@+86,58;@8A<5;?E@++@B+CF,C@FG7,788<CE,:B,,4,,,4>+9=@,=+8,,9,9@,9,9+,?>F9,=,,9,4,:6=*0+6,=6,6,63,,36=D6C?8+0*==,5,06*)+43,41@7>C=<:*3?CEGF,3;>9*(288:*,*7<75A(8>*((7+17>))/06;3/+4346>())-1-(,.3(31*.47(,8).,/4(((0.(.2-04(.3*-(-,-/-(*(-4(-,,(((((,.-(((((-369,460)/**46(-
@M02996:162:000000000-B87FG:1:1101:14382:2571 2:N:0:ACTGAGCG+GTAAGGAG
GACTACCGGGGGATCTAATCCTGTTTGCTCCCCACGCTTTCGAGCCTCAACGGCAGGTACAGTCCAGTAAGCCGCCGTCGCCACTGGGGGGACTCCTAAGAGCTACGCATGTCACCGCTACACTAGGAATTCCACTTACCTCTCCTGCACGCTAGTTTGACAGGTTCCAATGCAGTCCCAGGGAGGAGCCCGGGGGGGGCACATCAGACTGGCCATACCGGCTACGCGGCCGAGACACCCAGGAAATCCGGAGAAAGGTGGCCCCCGACGAAGTACCGCGGCGGAGGGCACGGAGGTAGCG
+
@<@8@CFBDDD+@6,,;<;@C@@,,<CE,C,,,C@@+6,,;@FC@+,B@DCB++@B+CFFGG@FFCD??AFFGEB++8+8+84@,==,4+**4,6D,?C,>*,+6?:*;**7,2,8650/:98+?FFA<,++?;EF7E?B77*2C;6?8F39*17+3+<??9<*3*26:F+028009289CDE**/3C1C5(85D((*),-*4)5=???)*,.).)5)*-*4(-.3(((*,,)(,-,.+*-4(3;,).*-)4(0.*,(,.(*.(1(--3-(((-..)-(,,(-,-(31(4((0.2**.4.,
@M02996:162:000000000-B87FG:1:1101:23500:2595 2:N:0:ACTGAGCG+GTAAGGAG
GACTACCGGGGTATCTAATCCTGTTTGCTCCCCACGCTTTCGAGCCTCAACGTCAGTTACAGTCCAGTAAGCCGCCTTCGCCACTGGGGTTCCTCCTAATATCTACGCATTTCACCGCTACACGAGGAATTCCACTTACCTCGCCGGAACACGAGGTCGACAGGGTCCAAAGCAGGTCAGGAGGTGAGCCCCCGCAGTTCACGTCAGACTTGCAAAACAGGCTACGCACCCGTTACACCCAGTAAACCAGGAAAAAGCAGACCCCGCACGGATTACCACGGATGGAGGACGGGGGGAAGCG
+
C@B<CFFFDGG+@,,<;CEA,,@,;-;=,,6,,CCC7,,,5@FEB+,B@FE@96@C,9CFEF@C8FCCECD9EE>@,:=AB:?C88=,7++,9,9F,E;4A+@,@,>+6+4,,99,>)*=+9,+@CDE,,,,4DA+6DDD+:*CC+1+3+*1+8;3+@@EC9=**3*4;FF>69C*337;?>E**38C3,/68849(1+)1;(/(8;3)/:7)*1;=5*/2/()(,,((*4-*2(,6>,/2,,.=2),*.<80/(/-((,(*(47((-((,(((..)))(-,(-((,-(4(40)***(,(,
@M02996:162:000000000-B87FG:1:1101:9551:2610 2:N:0:ACTGAGCG+GTAAGGAG
GACTACTAGGGGATCTAATCCTGTTTGATCCCCACGCTTTCGTGCCTCAGCGTCAATGGCGGAGTCGTGAGATGCCTTCGCAATCGGTGGGCTGAGTAATATCTATGCAGTTCACCGCTACACTACGCATTCCGCCCACGGCAGCCGAATGGAAGCCGGACAGGATCAAGGGCAGGTCCCAGGAGGAGGAGGGGGCGGTCAGCACTGAATGGAAAAGGCGCCGACGCACGCGAGAAAGCCAAGAAAACCGGACAGAGCGTGCAACCACCGGAATACCGCGCGAGCAAGGACGGGGGGAAGG
+
@@A8@C@FCDD+8,,666,;,<@,,-;C,,,,,C+8+,,,;8,@,,,;6;,@,,@6,C;@BFG76,89@CCFEB,,,,,A6=>,=@@,8++,@@EAA@=,9;,+9,9,>,,,,4,,68*664:,@F++4++,@,6=CC6=C5A==@=:903)7>3,5@C18>8*@*349635*3@*3;@*,,4**1-*(4;9A5D1(*)(-*54().))/*()*.72)*-*-(-(-24(*-7)(,-4(,*,3,(74((*,0((0(0.(,,,*-)*.(-,((-(()).(-((((-4((.((.(7)***,(((
@M02996:162:000000000-B87FG:1:1101:9529:2611 2:N:0:ACTGAGCG+GTAAGGAG
GACTACTAGGGTATCGAATCCTGTTTGATCCCCACGCTGTCGTGCCTCAGCGGCAATGTCGGATTCGTGAGATGCCTTCGCAATCGGGGTTCTGAGTAATATCGATGCATGTCACCGCTACACTACTCATTCCTCCCACGGCATCCGAATTCAAGCCTGACAGGATCAAGGGCAGTTCCCCGGTTGAGCAGGGGGCTTTCACCACGGACTGGACAAGCCGCCTACGCAACCGGTAAACCAAAGAAAGACGGAAAAAGAGTGAAGCAGCCGAAGTACCGGGGCTGCAGGGCCGGAGGGAGGG
+
B<A8B8ECEFF6@6@,9656,6;;,<CA,,;;,C6@+,,,,:9@B<,B@?6@++7@,C,CFGG,,C@6C@CGCD9<,,9A6=>,@@C+=+4,99E?CA=,43,+9,94=,,4,9,58)30=949@E9,9,,,7,@=DG8=CBE+6@=FD+30@=C3@1AF8=>+@*=@F,@549D@;E@F>*;**059>CG4DDG>(,)0/17>()66>)*35;;F@A*.2,(,(-(4(*37)-(-..,*-4(5<??17-)-(04*-(()-0.)2((4(,(-(--))-((2((-((.,((--0)/1*42((
@M02996:162:000000000-B87FG:1:1101:13400:2626 2:N:0:ACTGAGCG+GTAAGGAG
GACTACACGGGGATCTAATCCTGTTTGCTCCCCGCACCTTCGCACCTCAGCGTCAGGCATCTGCTGGTAACCTGCCTTCGCCATTGGTATTCTTCCTGATATCTACAGATGTCACCCCGACACCAGGAATTCTGATTGCCCCGCAGTGACTCTAGTCATGCAGGTCGCAACGCAGGCCAGGAGTTAAGCTCCGGCCGGTCACATCAAGCTTGCAAAACCGCCGAAAAGCACGGTAAGCCCAAAAAAGCCGAAAAACGCACGCAACTGACGGGTACGCGCGGCGGCGGGGACGAAAGAGGCG
+
@@68ACFFBCC+8,@,665,<<C,,6;=,6,,,87@+@,6,:@@+@,@6?;@,8@B,CF,FCFF,@@:CEFGD?B,69D??,?,,4<,9,,,9,C???E,@2;,4<;=D,,,94,,41*=8=+=DFDCC9,,,6@9+@,@+:*?=C8D0=+*33=,7D:=B91,13=@9EG9;>D*9*:@8CC4,58::,,0*/*:(*)8-19*8A=77)+/(;?A85*.1..6(-(..+4(/(((..,*.,(.0((,*,0-(021-((--)-4)((4(-(-,()(,,-,19(((,(-(((-))/**(,4(
@M02996:162:000000000-B87FG:1:1101:20537:2638 2:N:0:ACTGAGCG+GTAAGGAG
GACTACTGGGGTATCGAATCCTGTTCGATACCCGCACCTTCGTGCATGAGCGGCAGTTACGGCGTGGGAAGCTGCCGACGCAATCGGGGGTGTGCGTGAGATCTATGCAGGTAACCGCTACACGACGAATTGCGCCTACCGCAACCGCAATCAAGCGCTGAAGGAGCAAAGGCGGGATGGGGGGGAGGAGCACGATGGGACCACAGACGAAAAGCGACGCCTGCGCACCCGGGAAACCCAATAAAACGGGATAACGCGAGGACCCGCCGAAGGACGGCGGCTGCAGGCAACGAGGAGGCCG
+
@@A<@E,CCDD+B,B,9;5,,,;,,;8A,,76,7@6:+,,4:C@B@@@@?C@++@+,CFFGG>+86@+9,B==?B,++6>+7>?D@@7@=++6+C>++8+8+,+6,8,=,,6,8,,8)*09;,+@C<3*,3,7@;C7E6D4:>54C@@67).>9=,=****2/,*):18+5./8/55)4)/85*27-)(/*4775((*03(*(-(7(,()1(461@(77(:.42--42(*-()49<0:+13(.-1),(/,.,(0)5-((--94(*(((-(-,(.(((((,((-((.3((((-.)***-((-
@M02996:162:000000000-B87FG:1:1101:20523:2648 2:N:0:ACTGAGCG+GTAAGGAG
GACTACTGGGGTATCTAATCCTGTGCGAGCCCCGCACTGTCGTGCAGGAGCGTCATTTACGGCTTGGAAAGCTGCCTACGCAATCGGGGGGGTGCGTCAGATCGATGCATGTCACCGCGACACGACGAAGACCGCCTAACTCAACCGCAAGCAAGCGCTCCAGGATCAAAGGCGGGATGAGGGGGAGCCGCACGAGTGGAACACGGACTAAAAGCGGCGCCTGCGGACGCGGGAAACCCAAGAAAACCGGAGAAAGAACGGAACCACCGTAGTACCGGGGGCGCAGGGACGGAGGGAGCAG
+
@@@6BF@CCDD+@6<,;6,;<6@=,C@E+8+,,7+8++,,59:@B@,4@=:@+686,<FFGGG+7@@,6<FF<?,,,49?+8=,@=CDC+**2*28/2;*:*+*2*329+,0+0,013)118/ACEECE8**;CECDG+**)1792427C)(007;:=/1?64,:02:<+<585CE5)4<CC**:/,)-*/477D2(*82)+8:(>31()247@:7(053*(4,,(4((*(()(,.,(+24.4:?(4(7,.(-524(((,,/(-*(-,,(((-64)4(((((((,-3(-4,2).2**(((.
@M02996:162:000000000-B87FG:1:1101:13322:2662 2:N:0:ACTGAGCG+GTAAGGAG
GACTACAGGGGGATCGAATCCTGGGTGCTCGCCACGCGGGCGAGCCGCAACGGGAGGTACAGTCCAGTAAGCCGCCGTCGCCACTGGGGGGCCGCCTAAGATCGACGCAGATAACCGCGACACTAGGAATGCCACTTAACTCACCTGCACGCAAGGTCGACAGGTGCGAAAGAAGTTCAGGAGTGGAGCCCCCGCAGGTCACGTCAGACTGGCCAAACGGACGAGGCGACCGGTGCACGCAGGAAATGCGGAGAAGGCGGGCCACCGACGGATAACCGGGGCAGCGGGCACGGAGGACGCG
+
@<8,@6@ECDD+6,,,6,;,,,;,,-8,,,,++8,@+++++8@@+6+8:>+8+,4>+8EAEG<BF<B?<?EEFB+6+8+8++4@?8@,3+**3*1**<:27++**44*/**++2,,27)17/*+3<?:90++0<9**<++*.*2*+.2)2)(*/7/<:EG873*3)**12::*.9+104@?<:02*.74**-<592,*)),+((()-45)*,.).7::*-*,(-(-(((*-35(((.)+2(((-5(.)2-.3(.4*,.(-,)-(*.(434--((...4(,,3(,((,,-,-,0.8/*(-,4
@M02996:162:000000000-B87FG:1:1101:13330:2678 2:N:0:ACTGAGCG+GTAAGGAG
GACTACAGGGGTATCTAATCCTGTGTGCTCCCCACGCTGTCGAGCCTCAACGGCAGGTACAGTCCAGTAAGCCGCCTTCGCCACTGGTGGTCCTCCTAAGATCAACGCATGGCAGCGCTACACTAGGAAGGCCACTTACCTCTCCTGCACGCGAGGTCGACAGGTTCCAAAGCAGTTCAGGAGGTGAGCCCCCGCATGTCACTTCAGACTGGCCAAACCGGCGACGCGGCCGGTACACCCAGGAAATCCGGAAAAAGCGTGCCCCCGACGGATGACCGCGGCTGCGGGCACGGGGGGAGAG
+
B<@@BFDDCDD-6,,,6,;,CC@,,;;=,,,,,;@@+,,,,9C@8@,B@?@@++7@+CFFGGFGGDCCADGGGG7+,,4?864F8=@,?,,,9,4ED=B,?24,4B>+6++,,9++68*0==,4@CCC=,+,6@F6?ED8+*+6=6:>6D3)+3=+4@CECC8*,*3,5EFF,9C53+;BC>:*139?);*-/8/8(*+*/1))/:><4)*,(26A;>*./,(-(-(((*,(144(.),*,2,3<2.-*-5:(0.*-((,-*-(*4>3(3((((,)(3(,,6(-(--,(2(-))12*41(-
@M02996:162:000000000-B87FG:1:1101:12265:2681 2:N:0:ACTGAGCG+GTAAGGAG
GACTACCCGGGGACCTAACCCCGTTCGCTCCCCACGCCATCGAGCCCCAACGGCAGCCACCCCCCCGCAAGCCGCCGCCGCCACCGGCGCCCCCCCCAATACCCACGCACACCACCGCTACACCACGAACTCCGCCCACCCCCCCCCCACCCCAGCCCGACAGCCCCCAACGCAGCCCCCGGGCGGAGCCCCGGCACGCCACCCCCGACCCGCCACGCCGCCACCCCCCCCCACACACCCAGGAAACCCGGACACCGCCGCCCCCCTACGGCACACGGCCGCCGCCGGCCCACAGCACGC
+
@@A<ACFF6:7+++8;;<,@FC786;6F,C@CCEF+@<+,;,,,8@:B,,C7+8@+,,,C,,6@F++:+4+AF7>F8+6+@FCF8878++53@+5C:**5,*5*4>*<5**6<87B*6)/9+8:****4**+?*;9</8CD1)991(:5C)-:**C57**:*,2*0>C<**./))*)9:.***2*),)4CF:))),(*)-3C(3351043)(4>60(09(/-((((-(-:9-),(440CE(,(,)5..1()(-)(*((-(()417;((.-((,-(.(-(((,(((-,(-(-())**0((,
@M02996:162:000000000-B87FG:1:1101:14677:2689 2:N:0:ACTGAGCG+GTAAGGAG
GACTACAAGGGGATCGAATCCTGTTTGCTCCCCACGCTGGCGAGCCTCAACGTCAGTATCTGTCCAGTAGGGCGCCTTCGCCGCCGGTGTGCTTCCTAATCTCGACGCATTTGAGGACGACACTAGAAATTCCCCATACCCCTCCAGTACGCTAGAGTAACAGATGGCAAAGCAAGTACTGGGATAAGACCAGGGTTGTCAGGCCAAACGTGCGATTCAGGCGACGATCCCGTTACACCCAGGAAAGCCGGAGAACGAGTGCACACGACGAAGGACCGAGGCTGCAGGGACGGAGGGAGGG
+
@@<,ACAEEFD+7,,,86;,6,;,,<;E,,,,,;+@+,,+,8C@++,;6=C@,,6@,<,C<E,CF<C<@,FFDE:7,4=9684FE@@7=++,9,@<FAE,,+=0988+4++,86+:6:*608+,@FDE=,,,36D=0D,,=8*3CG=,5@*)+6;F,7@CCC:,,+*436DF,?FGC7A9>?C,528C*440?>D((*/*9+/6(;3,63*,,)/)/1+1+((.-3(((2.4*(-(.3,*-3(47:4:*-.-(022-,(--2).*4(,-4(-((.,.((,,((.-(.,(483).*2*-2((
@M02996:162:000000000-B87FG:1:1101:12274:2696 2:N:0:ACTGAGCG+GTAAGGAG
GACTACCCGGGTATCTAATCCTGTGTGCTCCCCACGCGTTCGAGCCTCAACGTCAGTTACAGTCCAGTAAGCCGCCTTCGCCACTGGGGGTCCTCCTAATATCTACGCATGTGACCGCTACACTAGGAATGCCGCTTACCTCTCCTGCACGCTAGCTTGACAGGTTCCAAAGCAGTTCCAGGGTGGAGCCCCGGGAGGTCACTTCAGACGTGCCATGCCGGCTACGCTCCCGGTACACCCAGGAAAGCCGGATAACGAGGGCCCCCGAGGAATAACCGGGGCGGCTGGGACGGGGGAAGGG
+
@<@AACCEBED8@,@,665C<FC,,<;F9,6,6C+@+@++4@FE@C,@@FA@,:@C,<FFGGFGGGD<CDGGGE::,6D??8=F8=@,4+8,@,C,EA=,=+=+>C>:=4+9,9,,6:*6==,,@FCCE,,,@===6C,,?*+=?=:8:=*0+6987,@CF:@+2*=,;>EA@6F,8C@FEFE4*/53)=D=@AD@(*2(4+))/AE.=)*/6)9+;A*.*.(-(34,,*4()--(.-,*,.(472((*-.--).*---(,/-(14(,(4(()))4(((,-((-2(4,(321))/2*((((
@M02996:162:000000000-B87FG:1:1101:14679:2708 2:N:0:ACTGAGCG+GTAAGGAG
GACTACAAGGGTATCTAATCCTGGTTGCTCCCCACGCTTTCGAGCCTCAACGTCAGTATCTGTCCAGTAGGGCGCCTTCGCCGCCGGTGTGCTTCCTAATCTCGACGCAGTTGACGACGACACTAGAAATTCCCCATACCCCTCCAGGACGCTAGATGAACAGGTTGCAAAGCAAGTCCTGGGGTAAGCCCAGGGTGGTCACGCCAAACTGGCGATTCCGGCGACGAGCGCGTGACACCCAGTAAAGCCGGAGAACGCGTGCCACCGACGAAGGACGGCGGCTGCAGGGAAGGAGGAAGCG
+
@@@A@CAFEFD-@,,,665,,6C,6;@F,@<@@E:@+6,6,@FC@7,AE=;@,,@@,C,<;CCFGCDCE6EFGE:C,,@A68+>E@:+84,,,,@FFF;9,+969C>+>++,99,84:*==8+3@FFC;,,,7@==8E86?):CDGD,3@*8>>9@,,7<DC8,23*A>FG959FG9:A+>8C*535854A5AAD((*/)/0(265236*+.,).),+1/*-(---((-*--)(446,+2(3,-96)9*459(722-,(,,*-)2.(4(4(-(((((-((,,,4-(53(423..85*.3((
@M02996:162:000000000-B87FG:1:1101:24307:2735 2:N:0:ACTGAGCG+GTAAGGAG
GACTACAGGGGTATCTAATCCTGTTTGATTCCCACACTTTCGAGCCTCAGCGTCAATCGCACCCCAGTAAGCTGCCTTCGCAATCGGAGTTCTTCGTCATATCTAAGCATTTCACCGCTACACGACGAATTCCACTTACCTTGTGTGTATTCAAGCCCTCCAGTTTCAACGGCATGCCAACGTTGGGCGCTGACATTTAACCGCTGACTTAAAAGGCCGCCTACGCTCCCTTTAAACCCAATAAATCCGGATAACGCTCGCATCTTCCGTATTACCGCGGCTGCTGGCCCGGACTTAGCC
+
CCCCCGGGGGGGGGGGGGGGGGGGGGGGGGGGGGGGGGGGGGGGGGGGFGGGGGGGGGGGGGGGGGGGGGGFGGGGGGGGGGGGGGFCFGGGGGGGGGGFGFGGGGGGGGGGGGGGG>BCDEGGGGGGGGGGGGGGGGFGGDFGFGDFFFFFGGGGGGGGGG<CEFGFGGGFGFGGFGFFGGGC,=5FFGGF5FGEFG6EEDAAADFFFFGF4@CABFC8*68@FF0;>G@EGE<4@DGDDD@F=2<7/471074/---(47:67<AAF:38825-(-(,,,4:28(2(-3())/0+..5
@M02996:162:000000000-B87FG:1:1101:24289:2745 2:N:0:ACTGAGCG+GTAAGGAG
GACTACAGGGGTATCTAATCCTGTTTGCTTCCCACGCTTTCGAGCCTCAACGTCAGTCACCCCCCAGTAAGCTGCCTTCGCCATCGGAGTTCTTCGTCATATCTACGCATTTCACCGCTACACTGCGAATTCCACTTACCTTTTCTGTATTCAAGTCCTCCAGTTTCCACGGCATTCCCACAGTTGGCGCGTACATTTTACCGCTCACTTACAATTCCTCCTACGCTCCCCTTAAACCCCAGCAATCCCGGTAAACCCCTCCTCCTCCTTATTCCCTCTCCCGCTTGCACAGCATTAGCC
+
CCCCCGGGGGGGCFGGGGGGGGGGGGG,F6;CFGG+CFGGGGGGGGGGG8FFGGG,EE,;,67@FGGG<F9E@FFGGGGGG,,7DEF,CFGFCGG,9?FF9CFGG,@F6CGGFGGGG=>CD@FE95FFFEGGDGFGCFGGGF+6=,*75CF;3C8,6@,@DEEFGFFGG,+*6@+,?C**@+,5,=8C)A*)**/*;@+*:F2)/*-0/=:**+*+1=+10(0.(.,,6C(=C).)7;C*((//..48*6)-3))2(-(((*(.04:3()-).)),)(((((44--3(,5)()033+-(4
@M02996:162:000000000-B87FG:1:1101:17502:2795 2:N:0:ACTGAGCG+GTAAGGAG
GACTACAAGGGGATCGAATCCTGTTTGCTACCCACGCTGTCGCGCCTCAGCGTCAGGTATTGTCCAGCGAACCGCCTTCGCCACTGGTGGTCTTCCTAATATCTACGCATTTCACCGCTACACTAGGAGTTCCGGTAGCCGCGCCAACACTCAAGAACGGCAGGTTCAAATGCAGACACGAAGTTGAGCCTCGGGCGGTCACATCTGACGGGATGTCGCGCCTACACGGCCGTTACACCCAGGAAATCCGGACAAAGCATGCGCCCGACGTATTACCGCGGACGCTGGCACGGAGGAAGGG
+
@8A,AFAEFFD+@;,,86,8,<;6,<CC9CC,,C;@+,,6,:D@:@,@@EEB,8@@,CF,CF9EFEEF+@FCG>>B,,@A,4:C,==99,,,9,CE9B=,9+9+9C>7=++9;9,,8836==,,@FDC:6,,@C+6CG8B+:*=8B:39?*1D:CFGCE*398*4*=A:D,:,9CEFGFFCC:*,17876,0?):>(*).,09).*646))-3)-).)*-*,--43:?(:(-1(-(.5,/,40<5:))2-.4,.(0.(().*,(/(,,--((-(-..3(,,2((,--,(..,0.8**,2((
@M02996:162:000000000-B87FG:1:1101:17483:2799 2:N:0:ACTGAGCG+GTAAGGAG
GACTACAAGGGTATCTAATCCTGTTTGCGACGCAAGCTTTCGCGCCTCAGCGGCAGGTATTGTCCAGCGAACCGCCATCGCCACTGGGGGTGTTCCTAATATCTACGCATGTGACCGCTACACGAGGAGTTCCGTTAGCCGCTCCAACACTCAAGAACGTAAGGTTCAAAGGAAGACACGAAGGTGAGCCTCGGGAATTCACATCGGACTTGATGTCCCGCCAAGAAGCGCGTACAAACGAGGAAAGGCGGATAACGAGTGGCACCGACGGAGTACCGGGGCAGCGGGGAGGAGGGGAGCA
+
A<6,A6@EDFD-;,,,;65,,;;;,6;,+7++68+76,,,;8C@+84@<;;8++8@+CE,<C,C@@CE7>FGGE@@+,48,84@89<,=+4+6+4,,<4,@<,+>BB+4+39,6,:8=*=063+@FC@:3,,7A5+3B,D+)33<CC@99*)?B?FGCG*,:/,10*41?,0,264AC@B>=**20//4**(2)9((4)19+9)))/,-)0-3*6*-*2-*-(((.,5(*-4)(((),+*(-2653((1-.((0-*-(,(,*(.*,(34-(-(-,.)-(((((-,,-30901).***(,-(
@M02996:162:000000000-B87FG:1:1101:9089:2804 2:N:0:ACTGAGCG+GTAAGGAG
GACTACCAGGGTATCTAATCCTGTGTGCTCCCCACACTTTCGCGCCTCAGCGTCAGTTACAGTCCAGTGAGTCGCCTTCGCCACTGGGGTTCCTCCCAATCTCTACGCATTTCAACGCGACACTGGGAATTCCACTAACCTCTCCTGCACGCAAGCCCGGCAGGATCCAAAGAAAGTCCAAAATGGAAGCCAGGACATGCACTTCAGACTGAACGGGCCGCCAAAGCGCCCGGTAGGGCGAAACATTCGGGACAAAGCGCGCCCCCAAAGAGGTACGGAGGCTGAGGGGACGGGGGAGACG
+
@@B<BFFFFDD-;,6,66;6@@@6,6;E9,66,C:CE,,6,8B@@@,B<=C@8,@C,CFGGG9FF<C9,9F,CB@:,49?,,8?8=A,46+4@,C9FCA,,4,,999>>,84,9,568*6==+9CFCDC,,,@=@+=DD,+5+=+,:,;F*)@8CFE+@+@1:+:3+,;FGF,;C,4?A+>E,4,*.357,:9>F2),*)7,*)0BE<:;?>>;@E@)1,*.(,(/(6.*-4)--(-(,*--(-0)).*,.4(72*..(--)-(1,43:.((,).-(-(((((.,((,((,4))1:*(((,
@M02996:162:000000000-B87FG:1:1101:9105:2813 2:N:0:ACTGAGCG+GTAAGGAG
GACTACCAGGGTATCTAATCCTGTGTGCGCCCCACACTGTAGCGCCTCAGCGGCAGGTACAGTCCAGTGAGGCGCCTTCGCCACTGGTGGGCCGCCCAAGCTCTACGCATGTCACCGCTACACTGGGAATGCCACTAACCGCTCCTGCACGCAAGCCCGGCAGGAGCCAAAGCAATTCCCAAGTGGAAGCAAGGACGTGCAAGTCAGACTGAACGGGCGGGCTACGCGCACGTAACGACCAAGCAATCCGGACAAAGAGCGGCCCACACGGATGACCGGGGGTGCAGGACAGGAGGTAGAG
+
C@<8ACEDFED-C,C,6,566<@,,6;A,+8+@@666,,,,;6@7+,B@;@@+86C+:CCFGEGC<@C,CF8F=@7,,99,68F,=<5A,+,9+@>@F=,+*,+4<984++8,48,>)366=,,@F:3,83,@=E+=8=8+:*0=8:F00*143>:E5C*84-1;*319FG;,/;,41>=F?,4,0023F?(;)*/(*27/+)).1.7;9*./)/083)-*-(,(-,31*441(2,,(*2,.((0())*-.843,0.(,(()--)-(((4(((,.).((((-((().,(((4))22/,,-)
@M02996:162:000000000-B87FG:1:1101:11494:2817 2:N:0:ACTGAGCG+GTAAGGAG
GACTACTGGGGTATCTAATCCTGTTTGATACCCGCGCTGTCGAGCCTCAGCGTCAAACGCACTCCAGAAGGCTGCCTTCGCAATCGGAGGTCTTCGTCATATCAAAACAGTTCACCGCTACACGACGAATGCCACCTTCCTGGTGTGTATGCAAGCCCAACAGGATCAACGGCAGGCCAGCGGTGGGCGCGGACATGAGACCGCTGACTGAAAAGGCCGCCGACGCTCCCGGGAAACCCAAGAAAACCGGGAAACGCGCGGAGCGTACGGAATACCGAGGCGACTGGGACGAAAAGAGGAG
+
@<A<AC<@CFD+@,B,C65,;CC,=CCE,@C,,8+7+8+,;CFD7C,B<EFB,,@@,CFCFECFGGEFFEGGEDC<,?=ABB=7D=@FC+,,@C,=98F,4+9+9C94>,,,,C?,6:*6=B,CGGDC>,,,7=DG+3,,=756=3:,+++*@9=@DCF+@C=,@*=@D,A9*9DE*C@F*:*4>7225**.88>7.,//)360(.,84*978=>F()7,:0;(1(((-1(()4(.(.+;1,.3;(4(),)((7(*2,-,071,7(1(,(-(,.6)((,1(-(,(,.(.(-())*+*((.-
@M02996:162:000000000-B87FG:1:1101:22582:2861 2:N:0:ACTGAGCG+GTAAGGAG
GACTACTGGGGTATCTAATCCTGTTCGATCCCCGCGCTTTCGTGCCTCAGCGTCAGTTGCGGCTTGGTGACCTGCCTCCGCGAGCGGCGGTCTGTGCGATATCTATGCATTTCACCGCTACACCGCACATTCCAGCCACCCCAAACGCACGCAAGCCCCCCAGGTTCGACGGCAGGGACCGGGTGGAGGCCGGAAATGTCACCGCCGACGTAAGGGGCCGCCTAAGCCCCCCTTAAAACCAAGAAATCCGGATAAGGCGCGAAACCGCCGGAATAACGGGGCAGGTGGGACGGGGGAGGCG
+
CCCCCCFFFFD@B@AF@@,CEECC<FCFF,B@DCFC7:,,,@C@@<,B@DCC,@@CCEGGGGGF7B@CDC<FFFCF<FC>::C+=CC7>++4@FCAFC>>@*,+7B@?>E,C9=,E>>5===3DEGG+<,3;BDFFCFF:9=BGGCA:?C*:ECC7=FE=C5/*300*13C>CAD*)7<;>C=*21(*(:*(7)>0)+*..+36>59(4)1(45404)),1,(-)((,(*(()..-6),*(4(473))2,)4-06*)(((,)((1.70(4(((,)-.3(,,92((.51(4:-0)1**((((
@M02996:162:000000000-B87FG:1:1101:22564:2868 2:N:0:ACTGAGCG+GTAAGGAG
GACTACTGGGGTATCTAATCCTGTTCGATCCCCGCGCTTTCGTGCCTCAGCGTCAGTTGCGGCGTGGTGACCTGCCTCCGCGATCGGCGTTCTGTGCGATATCTATGCAGTTCACCGCTACACCGCACATTCCAGCCACCCCAAACGCACTCAAGCCCCCCAGGTTCGACGGCAGTGACCGGGTAGAGCCCGGAAAGTTCACCGACGACTTAAGGGGCCGCCTACGCACCCGTTAAACCCAAGAAAGCCGGAAAAGGGCAGCAGCCGCCGGATGGACGCGGCTGCGGGACAGGAGGGAGCG
+
CBCCCFEFFFD+@6A,;6C9<<C,,ECE9@F8C@@C+@,,,@C<CC,B<?@@86@CCEFGEGG+@>@CDC6E?E<E,A,@=CC@FGG7B+++9A@@CB@:+0;+,,85>,:=,4,8>53=8=,6CEC+>,,,@DEGDFECGF?:;B=59>*)DCD:?C*;@E9*=4?5?8CA5>D*;:)=88=/*26:4:E4B>DB021).<><(8>69794<?2;1.)-*-,-48>69C11513,:2,*2:0:72.4*,7;(.4*-(((-*4,70(-,4(((((()(-(,((,(,,,(4(,0.1**(,((
@M02996:162:000000000-B87FG:1:1101:8997:2895 2:N:0:ACTGAGCG+GTAAGGAG
GACTACTCGGGTATCGAATCCTGTGTGCTCCCCACGCGTTCGTGGCTCAGCGTCAGGTGTCGTCCAGTAAACCGCCTTCGCCACTGGTGGTCCTCCCAATATCTACGCATTTCACCGCTACACTGGGAATTCCATTTACCTCTCCGACACGCAAGAACCACAGGCCCAAACGCAGGTTATGGGTGGAGCCCATAATTTTCACATCTGACTTGCAGTCCCGCCTACACACCCTGTAAACCAAGAAAAGGCGGAAAAAGAGCGCCACCTGAGAGTGACGGCGGCTGCCGGCACGGAGGGAGAG
+
@@<@AF,,@BC6@,@,96@,6;@,,<C=@<C,,;+@+++6,886,+,@6=C@@,@B,CCCFG,AB:C9@FFFGB:F,,9?88:@==C:4,,,9,,4@4=,998+4C>+46+9,9,5689==C,,8ECCF,,,@4,3?,@,6:+D6CA=9=*)=>=,1@99BC=,1*3@DC*3*0CG**9*;:9,**-9:=*()29**,+10,1*6+10>++/);)+//0.2.(/(///15(/*6)))),*,,((0(((1-)3()(/--(.()(-*.(((,)),))),(--(2(-((,,(31:..1*/4(,,
@M02996:162:000000000-B87FG:1:1101:14850:2907 2:N:0:ACTGAGCG+GTAAGGAG
GACTACAGGGGTATCTAATCCTGTTTGATACCCGCACCGTCGAGCGTCAGCGGCAGTAGCGGCCCAGCAGGCTGCCGTCGCAATCGGAGTTCTTCGTCATAGCTATGCATATCACCGCTACACGACGAATGCCACCTGCCTCTTACGCACTCAAGAACAACAGGTTCAACTGCAGTGCAGACGGAGAGCGACGACATTTAAAAGCAGACTGGACATCCAGCCTAAGACGCCGGTAAAACCAATAAAGCCGGATAACGGTCGGAAGCGCCGGAATAGCACGGCTGCTGGAACGGGGGGAGGG
+
@@@<AECACED88,6,66,,,;;,,6CC,;6,6@@:+@+,,8@@,64B6BCB+6@@:FGFEGGEGGEF<CFF<B7<+6@>:=@+@==FC+,,9,C=?B=,9+,6688,>,,,94,:>8*069,@E@>=>,,,3=@F6D68+8:2?>=C3;*)>:CF@7@,@>5,4*:AC2,35;C<FDF6?=75*25?2CC9=5):(,+))+.)/)/56/*,304/,.*.+-,.),))(1((),(,6),*.2.39<))2-.-(0.*-(((,1--).(((---((.)))),((((().,((,,0)*/*((((
@M02996:162:000000000-B87FG:1:1101:11273:2910 2:N:0:ACTGAGCG+GTAAGGAG
GACTACCGGGGGAGCTAATCCTGTTTGCTCCCCACGCTGTCGTGCCTCAGCGTCAGGTACAGTCCAGAAAGCCGCCTTCGCCACTGGTGGGCCACCTAATATCTACGCATTTCACCGCTACACTAGGAAGTCCGCTTTCCTCTCCTGCACGCTAGCACGCCAGAATGGGATGCAGGTCCCAGGGTGAGCCCGGGGGGGTCACATCCAACTTAGGGTGCCGCCGACGCACGCGGTACGCCCAGAAAAGCCGGACAACGGGCGCACCCGACGTAAGACCGCGGCGGCTGGCACGGGGGGGAGG
+
@@6,@EFCCDD+@++,;<,C,6;,,6;A,,;6,C+@+,,,,CC@6@,B@BCC,,@C,CFFGGEFGAEGFFFFGC>+,4,A484C8=A,9+++9+9=?=D,92,+9AB+=++,,6<?>=006=,7DFFCE,,,@=E8+6,@?*1=8,:@6A38+8;>EFGGF78,41+10>,948CFAC7/>C9*6//70:@5?>G@95.4,0.).):0()*4<4:04)9-/,(-(37>1*-()--446**(.(,9(4(2-.4,0.*-((--)(-)-(-4-,,((.)(-(,-,(4((-2(43(0)1**((((
@M02996:162:000000000-B87FG:1:1101:16959:2940 2:N:0:ACTGAGCG+GTAAGGAG
GACTACAAGGGGATCTAATCCTGTGCGATCCCCGCACTTTCGTGCATGAGCGTCATTTACGGCCTGGTCTGTTGCCTACGCAATCGGTGGGCTTCGTCAGATCTATGCAGGTCACCGCTACACAACGAAGTCCGCAAACCGCGACCGCAAGCAAGCTCTCCAGGATCAAGGGCGTGATGAAGGGGAGCGTCACGATGGAACCACTGACTTAAAAAGCCGCCTGCGCACCCGGTAAACCCAAGAAATCCGGATAACGCGCGGAGCCTCCGTAGAAACGAGGCGGCTGGCACGGAGAAGGCCG
+
B@A,AFEGEFD+@666C6B,;,@,,C@F@,,;6@@@::,,5@C@B@C@C=;@6,@,,CFFGGGECDCCE,C5CB<?,49?+8=,@DD,8++,9,@=9BB+A+,+9,@,9,,9,4,98>*=8=,9DC@D@++8@CGCCE8@+1@DG8:8:9*1@@>@@9@?,E8,=39C?,>9*9)4?89@,;,*486).*365;3/(*2;3*5?(=E8)+:5<FF>?474*-4:;9942*(,)--561+/,,.,8-)(/,7(4=<<(((.(1,-*(((,(.4())(-((,(-(0,--(,4-2.5***,((-
@M02996:162:000000000-B87FG:1:1101:8520:2948 2:N:0:ACTGAGCG+GTAAGGAG
GACTACCAGGGTATCTAATCCTGTTTGATCCCCATGCTTTCGTGCCTCAGCGTCAGTTTATGCCCAGATAGCCGCCTTCACCTCCGGTGTTCTACCCAATATCTACGAATTTCACCTCTACACTGGGTATTCCGCTATCCTCTACATCACTCTAGCCGCACAGTCATAATGGCAATTCCAAAGTTGAGCTCTGGCATTTCACCACTATCTTATGCAACCGCCTACACACCCTTTACGCCCCATAATTCCGAACAACGCTCGCCCCCTTCGTATTACCGCGGCTGCTGGGCCGAAGTTGGC
+
CCCCCGGGGGGEFGGGFEEGGGGGGGGGGFEFFG8FFGGDFEGFGGGGGGGEEEGGGGCCFGGGGGGFGGGGGGGGDGFFGFFGGGEFCFGCFFGGGGGGG7=FFGGGCEFGFGGG9:?FGGG,CEF<EFCGGGGGGE89C:@DD=DE8D<DFFGGFEGCEGDEDFGGGFFFEFGGFGFFGEDDFFD=0,,199D5EEAECFC*8;@;AFGFCFA36A0)@:0<@=@*:>55CF6A=?FE(((0;17*1.869E@;,.(/./1?DF0,3:..33)))-,,(4(4:>3((((40)2/<-,(
@M02996:162:000000000-B87FG:1:1101:8530:2963 2:N:0:ACTGAGCG+GTAAGGAG
GACTACCAGGGTATCTAATCCTGTTTGATCCCCATGCTTTCGTGCCTCAGCGTCAGTTTATGCCCAGATAGCCGCCTTCACCTCCGGTGTTCTACCCAATATCTACGAATTTCACCTCTACAAGGGGTATTCCGCTAGCCTCTACATCACTCTAGCCGCACAGTCATAATGGCAATTCCAAAGTTGAGCTCTGGCCTTTCACCACTAGCTTATGCAACCGCCTACACACCCTTTAACCCCAGTAGTTCCAAACAACGCTCGCCCCCTACGGTTTACACAGGCTACTGACACTAAGTTCGC
+
CCCCCGGGGGE<FDFGF@FAFFGGGGFGGDEFGG8CDDDFFEGGGGGGGFGGGDGG@FEAFGGGGGGEDEFFGFDFCF8EF<C?FEEFCFFFFEFGGGGGFFGGGGGGGFCEEFDF=);?FC,,@F@B:FG9E@EGD+,,?:6+=9;FFFFEG;?FF6CEEEDFDF+@?=:<FDDF8DEFGC,@FF>DB@DBD57)8D9ACFE@C?C*:+=803:B*;084:))))01)>)2C3/**0CED958+*/94*1/,862(.(/(1.3>>((.(((((..)-)..4().)5)(.,,)033:-26
@M02996:162:000000000-B87FG:1:1101:10368:2989 2:N:0:ACTGAGCG+GTAAGGAG
GACTACTCGGGTATCGAATCCTGTTTGCTCCCCGCACCGTCGCACCTCAGCGTCAGGCATCTGCTGGTAACCTGCCTTCGCCATTGGTATGCTTCCTGATATCTACAGATGTCACCCCTACACCAGGAATGCGGATTGCCCCTCAGTGACGCTAGGTATGCAGATCGCAACGCAGTTCCGGAGGTGAGCTCCGGAAGTTCACACCAAGCTGGCAAAACAGCCTACATGCCCGTTACGCCCAATAAGACAGAACAACGACAGAAAAGTACGAGTTACCGGGGGTGAGGGGACGGAAAGAGCG
+
@@A@@FAGBCD-@6@,66;,,C@,,;;F,,,,,767+@+,,7@@+7,;6?ECB,@B,EE,C,CE6CC:@@CE@?F8,,4A,684,9=:?,,,9,9AA?A,9+,,9C4=@,,949,:4:*==894DFDB:4,,+6@+6@E,=)*=?D;F?@*)68=,7@,6@==,6;++=C:949D@+?CBDE>*638><,20@5>>5,1/1,/(5?B=6)*-585FFA*/*//./.19.+62/3,(/(**,4()1.))*.)57:,1--(,,0..2...)-(----.43((((,,((.,(-4()0***(..(
@M02996:162:000000000-B87FG:1:1101:11713:3015 2:N:0:ACTGAGCG+GTAAGGAG
GACTACACGGGTATCTAATCCTGTTCGATCCCCACGCTTTCGTGCCTCAGCGGCAATGCAGGCCCGGCCAGCTGCCTTCGCGATCGGGGGTCTGTGGCAGATCTATGCAGTTCAGCGCTACACGCCACATTCCGCCGGCCTCGACCGCATTCAAGGACAACAGGATCAACGGCACTGCTCCGGTGGAGCCGGCGCCGGACACCGCGGACTGAGCGCCCGGCCGGCGCACCCGTTAAACCCAAGAAATCCGGGAAAAGCGCGCAAGCACCGAGATACAGGGGCTGCTGGCACGGGGGAAGGG
+
@@A,AEFGEDD+@,@,6<B<<C@;,CCF9,,6C@CC78,,;@C@6A,BCAFC+7@@,CDFGGGDGCEGCBGGDD,=,,@?:687DCDED+8+9?=BF?A+606+4<8,>,,9,@,56=*6==,@ECF7D,,,3::DDG*@*:BG7C75**)*64=FF=,,66-,;)0;>CE>*87*6C);?87*49(/(/2(757>(*)-(*431)2-()*58:9)37),*-(-(,-4(:2(*(-24-,*-8(?FB)6*-.((03*.(---)-()-((.-((((-.)6(,13-,().,,,830)22*40((
@M02996:162:000000000-B87FG:1:1101:19566:3020 2:N:0:ACTGAGCG+GTAAGGAG
GACTACCAGGGTATCTAATCCTGTTTGCTCCCCACGCTTTCGAGCCTCAACGGCAGGTACAGTCCAGTAAGCCGCCTACGCCACTGGGGGTCCGCCTAAGATCTACGCATTTCACCGCGACACTAGGAATGCCACTTACCTCGCCTGCACGCAAGGAGGACAGGTTCAAAAGCAGGTCCAGGGTGGAGGCCGGGCAGGTAACGTCAGACTTGCCAGACCGGCGAGGCTCCAGGTACACCGAGTAAAGCCGGATAACGCGTGCCCCCGACGTATGACAGCGGCTGCTGGGACGGAGGAAGGG
+
B@C,AC<EEED-@,6,;,,6,;;;,-;;,,;,,6@::,,,,8CDB+,,;5;@+6@C+CFFFGB,C,@CE9@FEC@7,,,@+84@@=<,:++,9+84+BF,9+,+4<988++4,4,,6=*==>>3@DFAE,,3>@F+6E8=+0:+065>:+*1+83*4ACEC7=*,*4,56<A,/?***1;8:C,1)-6(*4(88)31*;))3(,6>24;)+.10)0(.*-*-(-(-((./((*)..-4,*-4(.14))2-)4(..2,-(-,1((14796,(-)..-.4(-(40,-).,(((,))2**((((
@M02996:162:000000000-B87FG:1:1101:18932:3039 2:N:0:ACTGAGCG+GTAAGGAG
GACTACAGGGGTAGCTAAGCCTGTTTGATACCCGCACCGTCGAGCGTCAGCGGCAGTAGCGGCACAGCAGGCTGCCTTCGCAATCGGAGGTCTGCGTCATATCTATGCATTTCACCGCTACACGACGAATTCCACCTGCCGCGGACGCACTCAAGAACACCAGGGTCAACTGCAGTGCAGACGTTGAGCGAAGACAGTGCACAGCTGACGTGACAGCCCGCCTACGCACCCGGTAAACCCAAGAAAACAGGAAAAAGGCAGGAACCAGCGGATGACCGGGGCAGCCGGGACGGAGGGAGCG
+
@<A,@CEFFDD6@,,,66,6C<;;,<;E@C;6C@@B:F+,,8@CBC@F@?;@+6@B6CFFGGG+@=CFCEGGGF7,,,9A,=>:DDCF=++,9,C>4+8,9+,+956:=,,4,6,:==*==9,6B@@CC,+,@D,=8E6,+8**35:>5;*)?<9CFFGGEC9**20:?+1;+2C2;CCFF87**/68)==()0*5(2*55+9?<6424)*-.86*4)1,/-(-.49(,*40)(,-46,*-882?3((1,.4()4*-(,(,12.0,((.(-((,..2(((,3--(((,(40-.)12*,,-(
@M02996:162:000000000-B87FG:1:1101:25276:3109 2:N:0:ACTGAGCG+GTAAGGAG
GACTACCCGGGTATCTAATCCTGTTTGCTCCCCACGCTTTCGTTCCTCAGTGTCAGTTACAGTCCAGAAAGCCGCCTTCGCCACCGGTGTTCTTCCTAATATCTACGCATTTCACCGCTACACTAGGAATTCCGCTTTCCCCTCCTGCACTCAAGTAGTCCAGTTCGCAAGGCAAAATGAGGTTGAGCCTCAAGATTAAACCTTGCGCTTAGATAACCACCTCAGAACTCTTTACGCCCAATAATTCCGGATACCGCTTGCCCCCTACGTATTACCGCCGCTGCTGGCCCGTATTTCGCCG
+
A@CCCGGGGGEGD@FF9FGGGGGGGGGGGGFDGGGGGFFGGGGGGGGGAFGFGGGGGGGGGGGGGFFFGFGGGGGGGGGGGGGGFG@FFGGGGGGGGGGGFDFGGGGGGEGGGGGGG:3+=CFGGGGGGEFGGGGGGGGFGFFGGGFGFGFFFF+AEGFGGGFGGFGGGEGFGFGG5CE7EF?@F?@GFGGF39::E;+0:FCF=@A29>9=11A@EF4:4(/(0*67*66CC4C(53<*63=)1?CE<98724=2../(/9:<9((8(4)6?)64(2(-43(4,).3(((-0)33+(,-(
@M02996:162:000000000-B87FG:1:1101:20455:3118 2:N:0:ACTGAGCG+GTAAGGAG
GACTACAAGGGTATCGAATCCTGTGCGATCCCCGCACTATCGTGCATGAGCGGCAGTATCGGCTTGGTCAGCTGCCGACGCAATCGGAGGGCTGCGCCAGATCTATGCATTTCACCGCTACACGGCGAACTGCGCCAACCGCAACCGAAAGCAAGCGGGCCAGGAGCAACGGCGGGATGAGGGGGAGACGCACAATGGAACCGCGGACGAAACATGCAGACGGAGCACCGCGGAAAACCAAGAAACAAGGATAACGACGGGATGCTCCGCAGGACGTCGGGTGAGGGAGCGGGGTAAGCCG
+
@@A,@CADFFD-;,6,96,,,6;,,;BF,,6,,86@@+,,58;68A,@C?C@+66+,C,CFFG,+@@:,9FFF?4,+4@>47>,9=BF=+++9+4>@8=+9+,+,58546,744,565*6=,,6BFC=:5,,63@CDE*@*:@C>6:>>>)(?88=:*:C*C3*=)9*52=:*.CDE)4?CC**273*(/2,.)2.)27<(/41(890()124F2?>*:-:,3(-,-((*(-)1(-(.+2424:F(((2().6/.*-(((,1-(*)).-(---82((((,((-((.(-(,,1).**2..,.
@M02996:162:000000000-B87FG:1:1101:7889:3133 2:N:0:ACTGAGCG+GTAAGGAG
GACTACTGGGGTATCTAATCCTGTTTGCTCCCCACGCTTTCGAGCCTCAACGTCAGTTACAGTCCAGTAAGCCGCCTTCGCCACTGGTGTTCCTCCTAATATCTACGCATTTCACCGCTACACTAGGAATTCCACTTACCTCTCCTGCACTCTAGTTCGACAGTTTCCAAAGCAGTTCAGGAGTTGAGCCCCCGCATTTCACTTCAGACTTGCCAAACCGTCTACGCTCCCTTTACACCCAGTAAATCCGGATAACGCTTGCCCCCTACGTATTACCGCGGCTGCTGGCACGTAGTTCGC
+
CCCCCGGGGGGFGGGGECFAFGFFCGGFEF8CCFGGCFDFDEFGGGDGGFGG<FFEGGGGGGFGFGGGGGGGGGGGGGGGGGEGGCFFEFBADFFGGGFGDFGCGGGGC8:FFGGGG@9DDGDGGGGGGGCFFGGGGGFGGEFGGGF:DFFEGFGGGGGFEGBC@DGGGG=D8FGGFFBDEEGGEDEGFDG>EFGF=FFCEE;EE9A*39@EE6AFBFG>45):9>@(6:9(;>4;?EFG;@;4@39?26:8?>@G,.///2/5>>>6?(..63)6-449,464()).3<>?8)*10)-4
@M02996:162:000000000-B87FG:1:1101:14601:3165 2:N:0:ACTGAGCG+GTAAGGAG
GAGACAGGGGTAGCGAAGCCGGTTCGAGCCCCGCACGTTCGAGCAGGAGCGGCAGTTACGGCCTGGTCGGCTGCCGACGCAAGCGGAGTTAGTAGGCAGAGCGAGGAAGTTCACGGCGACACAACGAAGAACGCAAACCTCGACCGCAAGCAAGCTCGCCAGTAACAAGGGCGGGATGACGATGAGCGGCACGAATGAACGACTGACGTAAAAAGCCGGCGGCGCAACCGAGAAACCCAAGAAAACAGGAAAAGGCTCGGAAGCGCCGGAGGACGGCGGGGGCAGGAACGGAGGGAGGCGG
+
@@86@@E@CD,6BCFC:@F<FC7+6@6AB+,,78@86;,,8,:,6,:B@AB++78,,CFFGGG,C@,:+7F+@49+4+=+8=6AED+@+,,9=,C,===:8*@?>F+:@,,C33,3+8539*8DEGEC>*,,4;:DDC*,25?<)=9E>)2/?@*,3*2:BC),+9:<0CE38.CGBD?4>*2206.5(*:2>@)((+96(;(,394(,0C?DFF>05)(2-(-(-(-(/((/8,(.-/1(.,().(,/2.5:)(*((--21(,9((--2-(,-((,(,(-((-42(,(-,(.0***(-31
@M02996:162:000000000-B87FG:1:1101:22835:3202 2:N:0:ACTGAGCG+GTAAGGAG
GACTACCGGGGTATCTAATCCTGTTTGCTCCCCGCACCTTCGCACCTCAGCGTCAGTCATCTGCTGGTAACCTGCCTTCGCCATTGGTATTCTTCCTGATATCTACAGATTTCACCCCTACACCAGGAATTCGGATTGCCCCTCAGTGACTCTAGTTATGCAGGTCTCAACGCAATTCCGGAGTTAAGCCCCGGGATTTCACACCAAGCTTGCAAAACCGCCTACATGCCCGTTACGCCCAATAAGTCCGAACAACGCTCGCAACGGACGTGTTACCGCGGCTGCTGGGACGGAAAGAGCG
+
CBCCCGGEDED+@8<E@<C@9F@C;CCF9CC@:@@BCF,;<CF@864E@DEE,@@C6EF@FEFGFCFCEC<FDEFF9;?AFBC=;;=:?,6,@<EFEEE9A?8,>FEEF=,;=;994:*==E8DFFDFE8,4+@CDDGG,=59DD@9FD92*66=,3@:=D:=,6;+EDFFD69D6;DDFC>@+,?;C5@D@DBGB),3**5AE44>5=*555ACFBF56*8(/6;)9@F@FC@4(36**/6(68)9.+-5:>B:/-,(--)-3)((--4,-.(.5-((-1(4,-..4(41,)01**(,.(
@M02996:162:000000000-B87FG:1:1101:14429:3223 2:N:0:ACTGAGCG+GTAAGGAG
GACTACCGGGGGATCTAATCCTGTTTGCTCCCCACGCTGTCGCGCCTCAGCGGCAGGTACTGTCCAGTAGATCGCCGTCGCCACTGGGGTTCTGCCTAATATCTACGCATTTCACCGCTACACTAGGAATGCCAGCTACCTCTCCAGCACGCAAGAGATACAGATTCAAATGCAGTTCATGGGGGGAGACCAGGGAGTGCACATCTGACTGGCATCCCCGCCTACGCGCGCGGTACAGCCAGGAAAGACGGAGAACGCGTGCCACCGACGGAGGACCGGGGCTGCGGGACCGAAGGGAGGG
+
@@A<@CCBCDD+@,6,66;;C,;,,-;A,6,,8;@@+,,,,:C@@+,8<A@B++6>+CEF9E<FE<DC<DF,CD?:+4+>844@=9=,=++,9,C<?F=,8+,3=?>>8++,,3,,6=*==9=3@FFD;,,,3A8D+E,@+0*=DCCC6C0)@8?FGG,=C?9,5++59?,4,3;,=:>+;9C**/-9(1*,).9?:*))5+6).*6<<**.(0)0(.*-*(--.3(42*1,/(,-6),*(.(4>3((2-.-(0,*-,((-*,6*3(-34(-(((,(.(,119,-,4,(((,))11*.,(,
@M02996:162:000000000-B87FG:1:1101:14419:3237 2:N:0:ACTGAGCG+GTAAGGAG
GACTACCGGGGTATCTAATCCTGTGTGCTCGACAAGCTGTCGCGCCTCAGCGTCAGGTACTGTCCAGTAGAGCGCCTTCGCCACTGGTGTGCTGCCTAATATGTACGCAGATCACCGCTACACGAGGAAGTCCAGCTACCGCTCCAGCACGCAAGAGATACAGGTTCAAAGGCAGGTCAGGGGTGGAGCCCAGGGAAGTAAAATCTGACTTGCATCCCAGCCGACGCGGGCAGGACACCAAGGAAAGCGGGAAAAAGCGGGCCAGCAACGGAAGACTGAGGGTGCGGGAACGGAGGGAGCG
+
@68<AE8B@CE+8,,,,,,,,,;,,6;,,,,++8+C,,,,,:C@6+,86?,@,,68,<E,,C,5E<C@@DF,C>:+,,@?,84@,9<,:4,,9,9AF?B,A+,,4<988++,,44,650064,+8@@C4,,44=,=+7@,+1*=8DD=9F*8E39CEC:<;9:>20+7?F,0503*0*>*8>C*197C:**//2*6(*/*1,8*7+)19++/9A31(;*/*/26(3(-(*-(*(-(.4+*(,(4.42()-59,),*-(-(-)-4*,(.(((,(,.().,,((--(,14(,(,0.***(---
@M02996:162:000000000-B87FG:1:1101:8427:3242 2:N:0:ACTGAGCG+GTAAGGAG
GACTACCCGGGTATCTAATCCTGTTTGCTCCCCACGCTTTCGCGCCTCACCGTCAGTTGTCGTCCAGCAATCCGCCTTCGCCACTGGGGTTCCTCCTAATATCTACGCATTTCACCGCTACACTAGGAATTCCGATTGCCTCTCCGATACTCAAGATCAGCAGTTTCAAATGCAGTTCACGAGTGGAGCCCGTGGAGTTCACATCTGACTTACCGACCCGGCTACACGCCCTTTACACCCAGTAAATCCGCAAACCGCTTGCCACCTACGTCTTACCGCAGCTACGGGCGCGTGGTTAGC
+
CCCCCFEFGGGGGGCFE6E<FGGFGGFF9C,@BE@F7FEFFEGCEGDGGGGGGCEGGGGGGGGGGGGGFGFGGGGG>FCGGGGGFFC,@4@AFEEFGG;FEFAFGGFGGGGGAEFFGA>CC,BDGG8FFGCEGGGGGGD>D5;FD88:*=9D@>=3=AEGG85<E?EADE:+=?FFA7*+6@@E*<8;CEG5@BGA)6*:AC*:>9ACEFCEEF>8=>D71(.6(/=?@EF(7;6473<:2<7<96<6240((0(1,-(,-*()2.(4:<((.-)6,(,(-(,).--(((-0))22:),4
@M02996:162:000000000-B87FG:1:1101:7422:3253 2:N:0:ACTGAGCG+GTAAGGAG
GACTACTGGGGTATCTAATCCTGTTTGATACCCGCACCTTCGAGCATGAGCGTCAGTAACGGACCAGCAGGCTGCCTTCGCAATCGGAGTTCTTCGTGATATCTATGCATTTCACCGCTACACCACGAATTCCACCTGCCTCGCCCGCACTCAAGGGATGCAGTTCCAACCGCGAGATTGAGTTGAGCTCAACGATTTTACGGCCGGCTTGAATGTCCGCCCGACATCCCTTGAAAACCAATAAATCCGGAGACAACGCGGAACCCCCGAATGACCGAGGACGACGGCACGGAGGTAAGA
+
CCCCCGGGFGGCFFGGE@<<<FDFFGGGGDD,CFFGEEC8BDFGCEFGGGGE+@FGDGGGEGDF@CFFGGGGGFGGB;?DFEFCD@CGEF<BFDGG8FCED7=9EC@<D;EFEGGFG558C9B,+4@CGC7EEGDDDFFDFD*6?E>+0=58D@?8=D,+,@3,7?CE+,@@G>>903*3>;F?BF9C;FF:*:3-)6=@@=?2()63:))(6+)+)3/(/(,6((()(1,4*-)))./;(,48@)-55(0(,.(2.((--/((/,---(--().(4(,-,(4(((--,((-05*/+))-
@M02996:162:000000000-B87FG:1:1101:6248:3262 2:N:0:ACTGAGCG+GTAAGGAG
GACTACACGGGTATCTAATCCTGTTTGCTCCCCGCACCTTCGCACCTCAGCGTCAGTCGTCCGCTCGAAGCCTGCCTTCGCCATCGGTGTTCTTCCAGATATCTACAGATTTCACCCCTACACCTGGAATTCCGGCTCCGCCTCGGCGACTCTAGCCCCCCAGTTTCCAAAGCAGTTCACGGGTTGAGCCCGTGCATTTCCCTCCAGACTTGAGCGGCCGCCTACATGCCCTTTACGCCCAATAATTCCGAACAACGCTCGCAACCTACGTGTTCCGCGGGCTGCTGGCCCGTAATTCGC
+
CCCCCGGGGGGFFGGGGFGGGGGFGGGGGCFGGGGGGGGGGGGGGGCFGGGGGGGGFFFGCFGG7FFGFGGFGGGGGGGGGGGGGGGGGGGGGGGGGGGGC<AFGGFFGGGGFGGG81@DCEFDEFGFGGGGFFCCGGGGGFDGG>5C?DDAFDCGGGGEED@D@FG:FG>9EFGG6+2=FGGGGC=FEFGF465=ECA))5.6;5=<=FC8EA@FFF<9E4-81,--)<38C:2.3:C?(38D?54::47?;547--((-17,9(4(4-.,.,))((((-(4602221,49<)12+.20
@M02996:162:000000000-B87FG:1:1101:7258:3321 2:N:0:ACTGAGCG+GTAAGGAG
GACTACTAGGGTATCTAATCCTGTTTGATACCCATGCTTTCGTGCCTGAGCGTCAGATGATCTCTGGACAGCTGCCTTCGCAATCGGTGTTCTGTGACATATCTAAGCATTTCACCGCTACACATCACATTCCGCCATCCTCGACATCTCTCAAGGGGACCAGTATCAATGGCAGGTCTCATGTTGAGCATGAGAATTTCACCGCTGACTTAATCCTCCGCCTGCGCACCCTTTAAACCCAATAAATCCGGATAACGCTTGGGTCCTCCGTATTACCGCGGCTGCTGGCACGGGGTTAGC
+
CCCCCGGGGGGGGGFGE@FDGGFFGGGGGGGFEF8FGGFGFGFGGGGGGGGGEFDEAEGFGGFGGFF<FGGGGGGGGGDGGGGGGFGCCCFFDGEEFF9FCFFGGGGGAFGFDGGGG=?DDDFG>FFGGGGFFGG>8+@DDFFGGGFC+=2:F;+:EC>GGGFFG?=33,EDFFG+;D;DD,@EGFFGEF=DFFGFF9DE=EF=><>58AF881*1;@;:A=DCBAFFFEADCBCEFEGGD9=3?CFE2-26;B;0/.((/78/;()),./(52649(((-4(4:2?:((2:0)/2:1:A
@M02996:162:000000000-B87FG:1:1101:11440:3322 2:N:0:ACTGAGCG+GTAAGGAG
GACTACCCGGGGATCTAATCCTGGTTGCTCCCCGCACCTTCGCACCTCAGCGGCAGTCATCTGCTGGTAACCTGCCTTCGCCAGTGGTATTCTTCCTGATATCTACAGAGGTCACCCCTACACCAGGAATTCTGATTGCCCCTCAGGGACGCTAGTTATGCAGGTCACAACGCAATTCCGGAGGTAAGCCCCGGGAAGTCAAACCAAGCAGGCAAAACCGCCAACAGGACCGAGACGCCCAAGAAGGCCGAACAACGAGAGAAACAGAAGGGTTAGCGCGGCTGATGGGAAGGAAGGAGGG
+
B@@<AEEF@CD+@,6,;6,,;6C,,;8:<6,C,77@+@,,,:FC@@,<C?CB+@@B,CE<F,FF<@@CCDEFFCFE,,=?B,4+49<,5,,,95CFFA?,@+4+9C;=B,+,,9,,41*0=8:@EFDFC,,,,7@=6ED>=:*=?D)A?F*)+6=,,@@=;:935;+4:EC?69C**5;@8::**377:,=):6:>(*)*9,9@;F3,6)*,,;;FFA*6*6(.(212(*-3)(--2(**-36:5((4*-0-(8.*-(((-*.55((.,((-(.-(.4,2,(((().3(((-)080*41(,
@M02996:162:000000000-B87FG:1:1101:9668:3323 2:N:0:ACTGAGCG+GTAAGGAG
GACTACTAGGGGATCTAATCCTGTTTGCGCCGCACGCGTTCGTGCCTCAGCGGCAGGACCAGGCCAGCAGGCCGCCTTCGCCACTGGTGGTCTGCATAATATCAACGCAGTGCACCGCTACACCAGGAATTGCGCCTGCCGCGCCAGGGCGCAAGGAATGCAGGTTCAAAAGGAGGTCGGGAGTGGAGCCCCGGAAGGTCACGCCGGGCTAACAAAACCGCAGACACACGCTGTGAACCCAGGAAAGCAGGAAAAGGGTGGGACCAGACGGATGACCGAGGGTGCAGGAAGGAAAGAAGAG
+
@6A@@C;FCDD+8,,,66,;,;;6,-;;++,++6+6++++48,,,,,:69:@++7@+8,:CF,AB<C99=DFFB=+,,99+4884==,9++,9,C,C,9,9+E+4:4+6++,,4,,41*6+3,,8,:=3,8,,6+60@4,31*;9*1D*;/)4>9*1=,<@:8,414:+<<6*6;55;(.1*:1+1//(*/3>>)40*0-,+(((),(-)*..)))()*-/(,-.4(,3*-(9-()--+/-,(4@0(4*434498*(((,-)((*(((---(((..(4,,2((,().0-,(-))+/*.,((
@M02996:162:000000000-B87FG:1:1101:19019:3337 2:N:0:ACTGAGCG+GTAAGGAG
GACTACCGGGGTATCTAATCCCGTTTGCGCCCCGGGCTTGCGCAGCTCAGCGTCAGACACAGTCCAGAAAGGCGCCGTCGCCACTGAGGGTCCGCCCAATATCTACGCAGTTCACCGCTACACTGGGAATTCCACTTGCCTCTCCTGCACTCCAGCCCCCCAGGATCCAGAGCCAGACGGGGGTGAGCCCCGAAATGTCACGCCAGACGAAAGGAACCGACTACATGCGCGTAACGCCCAAGAAGTCCGGACAACGCGCGCCAACGACGAATAACCGCGGCGGCGGGGACGGAGGGAGCAG
+
@B@8@=66BCD6@,@,;6A,,;86,-8E+6,+86+:++,+988@7@,B@?:@,,8@EAFFGG?CCACFDCFFD@@=++48+46C,=,,4+8,9+@CCB=,4+,+65>4=+33,8,:6)*===,,3@A=>,,,76@97,;D+00=6,5@055)6>37@@C*897:;*7:;>?8<2;6FD:DCE5*1939(:54)8)()+065*(-15,:()9495:FF:5(:99()).49*(,)4(-1(*21(.,)).)1,039>(/-(--(/4(1-8(,(-((-).7(,142(-(9((,-3(.5***--(4
@M02996:162:000000000-B87FG:1:1101:9675:3343 2:N:0:ACTGAGCG+GTAAGGAG
GACTACTAGGGTATCTAATCCTGTTTGCTCCCCACGCTTTCGTGCCTCAGCGGCAGGACCAGTCCAGCAGGCCGCCGTCGCCACTGGTGGGCTTCCTAATATCTACGCAGTTCACCGCGACACTAGGAATTCCGCCTGCCTCTCCTGGACGCAAGGAATGCAGGTTCAAAAGCAGCTCCGGAGGGGAGCCCCGGCAATGCACTTCTGACGTAACTTACCGCCGACAAACGCTATAAAACAAGGAAAGCCGGATAACGCGTGGTCCAAACGAAGTACCGGGGCTGGTGGGACGGAAGAGGCG
+
@<A,AE<ECFF-;,,6665@,,;6,;;=,;,,,C@@7,,,,8;@B@,;<B,@+6@B+BDFFG<FC<CFCDGEGE@:+++>+,4@,=<:?,++9,4=EEA,A+,+4<968++,,4,,8=5=?86,@FDDA,,37==C8D?8+50+=6:@9C*0B89+@E,<BE8,4**5<>FA,;F,*3):>*;*4/5//:*:>>59(,*(1+)).+11;.*-(0-*.6*-*4(4(-,4(*-(*(.)).,*(..4.4:09453(04*,((,-)()*.).(4(,(-..)-((2(-,(,.4(433))***(,-,
@M02996:162:000000000-B87FG:1:1101:19706:3351 2:N:0:ACTGAGCG+GTAAGGAG
GACTACAGGGGTATCTAATCCTGTTCGAGCCCCACGCTTGCGTGCCCGAGCGGCAATGCAGGACTGGCGAGCTGCCTTCGCGATCGGGGGTCTGTGGCATATCTATGCATGTCACCGCTACACGCCACATGCCGCCCGCCTCGACCGCAGTCCAGCGCGGCAGGATCAACGGCACTTCGGGGGGGGGGCCCCCGGAGGGCACAGCTGACGTGCTCCCCCGGCGACAAGCCCGGTACACCCAGGAAAACCGGAAAAAGAGTGACACCGACGGGGAACCGGGGGTGGAGGCGGGAGGGGAGGG
+
@@A,@CDFFDD6@,;,66,;6<@,,C@E,,+6,88@+,,,,8@@8,;@@B8@++@@6FEFGGGF@CEGEDGC7B<,,,9?88>>D=@CC+8+7A=BF=:,>+,+7,856,,3,3,5=8*==9,@BD@@>,,,6@@DDGEC*:@C9>><8)/(629<?EGD@C9*A);:7:E@*77*)94BDDC2*/3C(//3;;C>-*.2(/8(1/57:)*-().01<C-2((34((4,104393(..,*44((7:(.1-.-().*,(...*.50-,-44-(((--(-((((--((.2(((-))*2*,,(,
@M02996:162:000000000-B87FG:1:1101:11041:3359 2:N:0:ACTGAGCG+GTAAGGAG
GACTACCGGGGGATCTAATCCTGTTCGATCCCCGCACTTTCGTGCATGAGCGTCAGGTACGGCCTGGTCGGCTGCCTACGCAATCGGTGGTCTACGTCATATCTATGCATGTCACCGCGACACAACGAATTCCGCAAACCTCGACCGCAATGAAGCGCGCCAGGAACAAAGGCGGGATGACGGGGAGCGGCACGATGGAACCACGGACTAAAAAAGCGGCCAGCGCAACCGGTAAACCAAAGAAAGCAGGAGAAAGCGCGGAACGGCAGTAGGAGGGAGGCGGCGGGCACGGAGGAAGAGG
+
@@A6A<CBCDD+6,9,66C,C,;,,CBE@,6,,7+@++,,,86966,9@=6@+,8,,<CFFGGGB==:6+8@,>,4,9=@+8=+@=@+4++,,,9=A48,9+4+654:4,5,,6,86=*603+@D7=>:3+,54@=?:,*48<?C>:*:?3*652,***4=53*=)2=7*<5*.)279,0+/*/:7,/-**-05<((*052*36?F61()24-9750))(2(-(,-2(-*4()(,-..+/3(.,5(4(*-7(,<3*3-(4(/(-*-,(-(..).((((,((((-((--(--1.0**0(((.
@M02996:162:000000000-B87FG:1:1101:8142:3366 2:N:0:ACTGAGCG+GTAAGGAG
GACTACCCGGGTATCTAATCCTGTTCGATCCCCGCACTTTCGTGCATGAGCGTCATTTACGGCCTGGTCTGCTGCCTACGCAATCGGTGTTCTTCGTCATATCTATGCATTTCACCGCTACACGACGAATTCCGCAAACCTCGACCGCAATCAAGCGCTCCAGTATCAATGGCAGGATGAGGTTGAGCCTCACGATTTCACCACTGACTTAAAGCGCCGCCTGCGCACCCTTTAAACCCAATAAATCCGGATAACGCTCGGAACCTCCGTATTAACGGGGCAGCTGGCACGGAGGTAGCCG
+
CCCCCGGGEGGGGGGGEEFGGGEEFFCFGGFGGGGGGGGCFGFFGGGGFFGGGGGCFFGGGGDGGFGEGCEFGGGGGAFFGGGGFGGGGGGCDAEDFFCFFFEGGGGCEEFFGFGGEAFDGDFGGGDCCFCFGFECGG?DDD>DG8:+:6?E8FGGDDE6@CE@7+CG>,7;DF<EBF@FCGGGGF<7B8E;;FD-5BBCCFFDFFF=4AC4>FF=0=<6C102231(-;(.7<AF<7;*-..8?)-,)-)((/39((-,-1(,/((.((.,..<.(((-,(-(.41((4470.**3.))(
@M02996:162:000000000-B87FG:1:1101:11019:3378 2:N:0:ACTGAGCG+GTAAGGAG
GACTACCGGGGGATCTAATCCTGGTCGATCCCCGCACGTTCGTGCATGAGCGGCATTTACGGCCTGGTCGGCTGCCTACGCAATCGGTGGGGTTCGTCAGAGCTATGCAAGTGACCGCTACACAACGAAAGCCGCAAACCTCGACAGCAATCAAGGTCGCCAGGATAAAAGGCGTGATGACGTGGAGCGGAACGATGGAACCACAGACGAAAAAAGGCAGCGGCGCACCCGGGAAAACAAAGAAAACAGGATAACGCACGGAAAGAGCGAAGGACAGAGGACGAGGACACGGGAGAAGCAG
+
@88,8;CBCEC+@,,,66,;6,;,6;@>,,,,,77@++,6,86@@@9@CB,@+86+,<CFGGGG,CC,9+@F7>:,,99?+4>8D=:+8+++6+@6883+8+,+6,8,7,,7,8,,6)*03;,E@:C@B**3@:@;CE,1*):CD*66/;*)>9*,44***:6*:;++:+>8*0*15*):+3**</4*-**-8.*-(*844*40(540,)919>3)()*(2,((,(-,(/-()448(.+/3.,.5(.(*,.)./)*-(--,/,(*((.,(,-(,(.(.(-((-3(1(,(.,-))2**(((.
@M02996:162:000000000-B87FG:1:1101:7236:3383 2:N:0:ACTGAGCG+GTAAGGAG
GACTACTAGGGTATCTAATCCTGTTTGCTCCCCGCACCTTCGCACCTCAGCGTCAGTCATCTGCTGGTAACCTGCCTTCGCCATTGGTATTCTTCCTGATATCTACAGATTTCACCCCTACACCAGGAATTCTGATTGCCCCTCAGTGACTCTAGTTATGCAGTTCTCAACGCAATTCCGGAGTTAAGCCCCGGGATTTCACACCAAGCTTGCAAAACCGCCTACATGCCCTTTACGCCCAATAATTCCGAACAACGCTCGCAACTTACGTGTTACCGCGGCTGCTGGCACGTAATTCGC
+
CCCCCGGGGGGGDFDFEFDFFGCFFGGGGG@FGGGGECFGCF@FFDGGGGGGGGGGGGGGGGGGGGGGGGGGGGGGFGGGGGEG8DEFGGGGGDFFGGGGGFFGFGFFFFCGGGGGC1*,=EFDDDFBEFFGFGGFGGGG+:?DFCEFBDFEA=D@DFCGGGFFG@+EFDFEGEDEBF=DCECEGGEGFFG5?>DABGFFFFAE>CCFDA7@55>FB>3:4:-:>;49>E>>FB;@==CEDDF;A3?3;533086;../(-1,-7(-)6((.50.6-3((,(,-3?0(-.,407;8+),2
@M02996:162:000000000-B87FG:1:1101:12136:3385 2:N:0:ACTGAGCG+GTAAGGAG
GACTACCAGGGTATCTAATCCTGTTTGCTCCCCGCACCTTCGCACCTCAGCGTCAGGCATCTGCTGGTAACCTGCCTTCGCCATTGGTATTCTTCCAGATATCTACAGAGATCACCCCGACAACTGGAATGCTGATTGCCCCTCAGTGACGCTAGGTATGCAGGTCTCAACGCAGTTCCGGAGGTGAGCGCCGGAAGGTCACACCAAGCTAGCAAAACCGCCGACAAGCCCGTAAGGACCAATAAGTCGGAACAAGGCGCGAAAAGTACGAGGGAGCGGGGCTGCGGGGACGGAAGAAGCG
+
B@B<@CFEEDD-;,B,;@@,@<@,,<CE,@,,,76@+F,,,9CC@@4E@ECB@@@B,CF8FCFG<CC6ECFCC?A<,9,986@4@==65,,,9,CEFGC,93,,4C=DD,,9,94,,1*6=8+@9A@DC4,,,9E++@=,=558=E;FDF5=+6=,7@:=@:9,1:+,=DD?+0C6=9F@>>C+8359:*@)<>D=)*/*0,>E9FD9@)+008@9>)*.*..33.(/(*/,)(4()),*-.).7).)*,080)4*4(((,),4).).)4(-((-((4(,1((-((--(124).1**(.((
@M02996:162:000000000-B87FG:1:1101:8148:3385 2:N:0:ACTGAGCG+GTAAGGAG
GACTACCCGGGTATCTAATCCTGTTCGATCCCCGCACTTTCGTGCATGAGCGTCATTTACGGCCTGGTCTGCTGCCTACGCAATCGGTGTTCTTCGTCATATCTATGCATTTCACCGCTACACGACGAATTCCGCAAACCTCGACCGCAATCAAGCGCTCCAGTATCAATGGCAGGATGAGGTTGAGCCTCACGATTTCACCACTGACTTAAAGCGCCGCCTGCCGACCCCTTAAACGCAAGAAATCCGGATAACGCCCGGATCCTCCGTAGTTCCGCGGGTGCTGGGACGTAGTGAGCC
+
CCCCCGGGGGGGGGGGGCFCFGGGGFGDGGGGGGGGGGGGFGFGGDGFGGGGGEGCFGGGGGGGCDEGG9FGCGGGD;FGG?F:@DCFFCFFAFGGECGGAD;DC9@FCGCGFFGGG>>=DGGC7:CE:8DFFGGGDGGGGF>GGC@BBGDEEFFA9C6CE6@BEAG,?,;;EFGEE9<FDC7CCG>7>,=3AF?(7C88@GFFFFE;3;+11+/06879E((,(((-3*(:4).6<(2:(((.0)),)-0(2=49-((,,1-(7)<((-((-).)40-3(((()6,(((-())/++)(,
@M02996:162:000000000-B87FG:1:1101:23559:3387 2:N:0:ACTGAGCG+GTAAGGAG
GACTACCCGGGTATCTAATCCTGTTTGCTCCCCACGCTTTCGAGCCTCAGCGTCAGTTGCTGTCCAGCAGGCCGCCTTCGCCACCGGTGGTCCACCTGATATCTACGCATGTCACCGCTACACCAGGAATTCCGCATGCCCCTCCAGGACTCAAGTCCTACAGGTCCAAAGGCAATAACGGGGTGGAGCCCCGGGTTGTCACCGCGGGCTGGCAGAACCGCCAGCGCTCCCGTTACACCCAGGAAATCAGGAGAACGCGTGAAGCCACCGTAGTACAGAGGCTGCGGGACCGGGGGGAGGG
+
C<C<CF8F@CD+8,,,6C,,,,@;,6CF@,;,:F7@:,,,,@FE,:,B@EFC88@B,<,:CCBF@FE,ECE@FE7@,,8A8?:?DCC+>+,,9,9A,BE,9+4+>CB@C6+,,@,9@>*==@,@DFGF=,,,,=40C>888)*=?EB8:=*)3>?3,7,6668,457?FCFF,AG,+389CB?**97>4**58;C((*0*9+;(60311)/32>3>>4/-*-(---0((*-(14,,64,*4?(403..*.95(0(*-(((-*-.2,((44.-(-).).).1(..((-,-1340.22*-(((
@M02996:162:000000000-B87FG:1:1101:7252:3391 2:N:0:ACTGAGCG+GTAAGGAG
GACTACTAGGGTATCTAATCCTGTTTGCTCCCCGCACCTTCGCACCTCAGCGTCAGTCATCTGCTGGTAACCTGCCTTCGCCATTGGTATTCTTCCTGATATCTACAGATTTCACCCCTACACCAGGAATTCTGATTGCCCCTCAGTGACTCTAGTTATGCAGTTCTCAACGCAATTCCGGAGTTAAGCCCCGGGATTTCACACCAAGCTTGCAAAACCGCCTACATGCCCTTTACGCCCAATAATTCCGAACAACGCTCGCAACTTACGTGTTACCGCGGCTGCTGGCACGTAATAGCC
+
C9CC@FGGGGGGFGCFFCEFCFFGFGGGGGFCFEGGGGGG8FGGGDGGGEFFFGGGFGGGGGGGFFGFGGGGGGGG?FGGGGGFDAFFGGGFFGGFGG9E9=DGEFFFFFFEEFFGG:5DD8F8EGGGGFGGFFGFGGGE6=DGGEEE?F+:9@@4EGFGGF*:@9+,=FFFGFGDFFEFEEGCFGFFD8@@EADF>FCA@FCCFFFFDFCCD59B=F>4;:4526@C@?50;5@ED5CCFF8EFE75;/261=8C(.(,437(9(6<>34(..-.)(--,-47?)).3:)-0)*2+)).
@M02996:162:000000000-B87FG:1:1101:14441:3393 2:N:0:ACTGAGCG+GTAAGGAG
GACTACACGGGGATCTAATCCTGTTCGATCCCCGCACTTTCGTGCATGAGCGGCAGTAGCGGCTTGGTCAGCTGCCTACGCAATCGGAGGGCTGCGCCAGATCTATGCAGTTCACCGCTACACGGCGAATGCCGCCAACCTCAACCGAAAGCAAGCATACCAGGATCAACGGCGGGAAGAGGGTGAGCCGCACGAGAGAACCGCGGACGGAAGACGCCGCCGGCGCACGCAGAAAACCCAAAAAAGCCGGAGAAGGAGCGGAACGGCCGTAGTACGGAGGGAGCTGGCACGGAGGGAGACG
+
B@A<@F<ECDC+7,6666,,,6;,,C@E,;66C@8@:+,,586@86,@@?C@++@6,C,<CFG+77=:,CFDEE8?,9@?+?@,4=CFC+++9+@:@?:+9+,+4,8,@,,4,8,,81*603BCEEDC@+,,743=DEE53:FC;@>FAG*>E@>>C4<<BE6*A16:8??:*02>>)4>DC**2722(/*-)09,(1058*47(79((09<0F(<2))(2(,42(4((2(,)4.3,-+;2(.3;(.(/,0(47(*((-,17(,*-(-,(,4--6(-(,,((46(.((,.(-).*1*4(44
@M02996:162:000000000-B87FG:1:1101:9392:3407 2:N:0:ACTGAGCG+GTAAGGAG
GAGTACTGGGGTATCGAATCCTGTGTGATACCCGCACCTTCGTGCCTCAGCGTCAGGGGCACCCCAGGCGACGGCCAACGCAATCGGAGGTCTTCGTGAGATCAATGGATGTCACCGCAACAACAGGAAGGGCAACGCACTCGAGTGTACGGAAGGAAGACAGGTTCAACCGAGGGACCGGGGGGAGCGCGGCGATGGGAGGGCTGAATGGAGGTCCGGGCGAGGCACGGGGGAAAAGAGAAGAAACGGAGAAGAGCACGGGCCGGCGGGAGTAAGACGGCGTAGGGAAGGGAAAGAGGCG
+
A@-,8,<<<DC+@,,,6;,,,6;,,6;A6C,,,88:6C,,;9,:6,,56A;@,,6@,CCGGGGGG:@F,@CC+:+++99C474,,=4==++,9,999=4+,+,+,,9,9,5,,4,,61*6+3,6@,:<A,+++6+==3++00*53,5,123)639@@CFF:1884*4<:249*3:EEC2?>C**:73)(2:175/-(*).(/71.7.))*2)()())))(*-4(((,,(*((1464((+*.((4/(((/()(.)(*(.(-,)((1((((((((,.)),,(,((-(4(,,((-))*2*.((-
@M02996:162:000000000-B87FG:1:1101:9407:3421 2:N:0:ACTGAGCG+GTAAGGAG
GACTACGGGGGGATCTAATCCTGTTTGATACCCGCACCTTCGTGCCTCAGCGGCAGGGGCACCCCAGGCGACTGCCTACGCAAGCGGAGGGCTGCGTGATAGCGATGCATATGACCGCTACACCACGAAAGCCAGCGCCCGCGAGGGGACTCAAGGAAGACAGGTTCAACCGCGGGACCGGGGAGAGGCAGGCGGAGGGAGGGCGGAGTGGACGGGCGGGCTACGCAACGCGGAAACGGAAAAAAAGCGGAAAACGCAAGGACCGACCGGGGAACAGCGGGAGCACGAGAGGAAGGAGGCG
+
@<668<,6@BC+8,:,555,,5?,,-:C,9,,,44++8,,,9:9++,B4?<>++4>+3@=FEFGE:>=+6@++5,5,85>+8<*35:55***4**:=:4,7+,)4,6*;+,7,5,,42)199,5=<<<1**2;2*>C**/)()95*(207)(<<7<C?:6*<3*+1*<:3*0*.9C>),088:*:/(*(*2().)((*)4(*4(,8;(,09)(0-)-))(2(.(((,-(*(-)4,4.(+*(((.0((()()(-.,)((((,92()((-((--((,.31(1((((((--(((30.***(((-
@M02996:162:000000000-B87FG:1:1101:21925:3491 2:N:0:ACTGAGCG+GTAAGGAG
GACTACCAGGGTATCTAATCCTGTTTGCTCCCCACGCTTTCGTGCCTCAGCGTCAGTTACAGTCCAGAAAGCCGCCTTCGCCACTGGTGGTCCTCCTAATATCTACGCAGTTCACCGCTACACTAGGAATTCCGCTTTCCGCTCCGGCACTCAAGGCCCCCAGGTCACAGGGCGAACAATGGGTAAGCCAGTGCCTTAAACCCCGTGCTAAAAGGACCGCCTACGCACGCGGTACGCCCAAGAAATCCGGATAACGCATGCCCCCTACGGATTACCGCGGCCGCAGGGACGGGGGTAGCGG
+
CCCCCFFGFED;C89CC@<,,6C;,<CF9CC<:E@@78,,A@C@7FEEDBFC@:BE<FFGGGAFGFFGFFDFGEFE@7?D:BBFCDD,=,,4@,9EDEF;=+=CBFD=E+,C==?C>@*=CE,4@FCBD,,,@EEGC+,@+8*=D+:>9C05D@2,6AEEGC=+@DC9FCGB@>CEEGF*;:,47;;;.C1)31=**,@C=F>@=)///+2>BF@F@373:/;37((.6*-,)-(,-4*:1(40)).(7,.(./.5--(,,04:3,,(-(.((.))3((,(((((-,(4((()0***-.(4
@M02996:162:000000000-B87FG:1:1101:20465:3510 2:N:0:ACTGAGCG+GTAAGGAG
GACTACCCGGGGATCTAAGCCTGTGTGCGCCCCACACCATCGCACCTCAGCGTCAGTCATCTGCTGGAAACCTGCGTTCGCCATTGGGGTTCTGCCAGATATCTACAGAGTTAACCCCTACACCGGGAATTCCGGTTCCCCCGCAGCGACGCTAGCCGGAGAGGTCGCAAGGCAGTTCCGGAGGGGAGCGCCGGGATGGCACACCAAGCGGGCCCAGACGCCGACATGCCCTGTACGCGCAAGAAAGCAGAAAAAAGGGCGAAAAGTAAGGGTAACGGAGGGTGCGGGGCCGGAAGAAGCG
+
@@@@ACFG@CD+8,,,;6,6,6;,,;;;,+,++8+8,8,,,8C@@+,B@B:@,8@B6CFCF9CF<CAFCCEEF?BF,,,@:?=,@4=,4++,9,@FFD?,4+4+4<4=;,,,,4,,9)*6=4,@+@::>,,,@DED=B,3=:*=6@AG9=*)*3;@4@EGE>9*4;)*9C*6*6C,+3<=88:**/,7,*14>>GB(*)(.032,78:(0),-81><)*-*-(-(-,5)+(.*).)--*1-7(3;(.4*.04,).)((---)-4).).)687,(.)(--,((-,--,,((-,0./**(((-
@M02996:162:000000000-B87FG:1:1101:15196:3521 2:N:0:ACTGAGCG+GTAAGGAG
GACTACTGGGGTATCTAATCCTGTTTGAGCCCCGCACTTTCGTGCATCAGCGTCAAGAAGCGCGTCGTGAGATGCCGTCGCAATCGGGGTTCTGTGTAATATCGATGCAGATCAGCGCTACAGTACACAGTCCGCCCACGGCAACGCCATGCCAGCACATCAGGTTCAACGGCACGTTACGGGTAAAGCCAGAACAGGTCACCGCTGACGTGACACGGAGCCTACGCACCCGGTAAACCCAAGAAATCCGGAAAAGGAGAGAATGCGACGCATAACCGGGGCAGGGGGAGCGGGGGGAGCG
+
@@8,AC,@ACC+8,6,;6,C,C;6,6;F,;,,877@++,,,@C@B65;<BC@,,@:,CFFFGG+8@@@@CFG,?C,+,+>+=:,@=:+4++,,C495B;,9+,+9,94=,,9,>,,85*==9:6CFD,=,,,6+6=CEC8CBDC+@)30+*)63;*AFF,;A3876*A:?ED:/;E;*85:CE**21:/2*/)226(**//+/612:26)1/=):)4)1-1,,)(3(3(*(()(,-6),*-3(477))*-.4(7,*-((.-*()*)-(-,((-()((-(((-(,((,-((--.)*/*,,,,
@M02996:162:000000000-B87FG:1:1101:12261:3521 2:N:0:ACTGAGCG+GTAAGGAG
GACTACACGGGGATCTAATCCTGGGTGCTCCCCACGCTTTCGAGCCTCAGCGTCAGGTATCGTCCAGCAAGCCGCCGTCGCCACTGGGGGGCCGCCTAATATCTACGCAGGTCAGCGCGACACTAGGAATGCCACTTGCGCCTCCGACACGCAAGGAGTCCAGATTCAAAGGAAGTCCCGCAGATAAGCCGCGGGCGGTCACAGCAGACATAAAAAACCGCCTGCGCTCGCTGTACACCCAGGAAAGCAGGAGAACGGGAGCAACCAACGGAAGACGGAGGCAGCGGGAACGGGGGAAAGG
+
@<-68C@<@@C+7,,,;<5,,,;,,;8=,,6,8C66+,,,,8FC,@,,6?<@,,8@,CF,,B,9F@EFD8FGGE7+++@84,4@D?C,4+++5*5>*<>,7=,+2?>*:4*6,6,,49)2711++?<<<,++>+3*2?F*1()*1:3?)/0,**7***2+30.,+*2+*3+5*.C31:)7**2*+*-2)+*-85C-(*0(-+6)(0.2:)*).16965*-*((,,-((.*--*--.6),*(.((7.(,*.)4(04*-(((-1((*(((,(-,(,..(-(,((,--(36-(-4))22*((((
@M02996:162:000000000-B87FG:1:1101:12243:3522 2:N:0:ACTGAGCG+GTAAGGAG
GACTACACGGGTATCTAATCCTGTTTGCGCCCCACGCTGTCGAGCCTCAGCGTCAGGTATCGTCCAGCAAGCCGCCGTCGCCACTGGTGGGCCTCCTAATATCTACGCATTTCACCGCTACACTAGGAAGGCCACTTGCCCCTCCGACACGCTAGGTCTCCAGGTTCCAATGCAGTCCCGCAGTGGAGCCGCGGGCTGGCACAGCAGACTTAAAAAACCGCCGGCGCGCCCGGTACACCCAGTAAAGCCGGAAAAAGCGTGCCCGCGACGAATGACCGCGGCTGGTGGGACGGAGGGAGAG
+
@<8,ACEFCDD+66,,;@5C<<@6,;CC+@,++88@+6,,,:DC@@,A<?6@,,6@,<E,EFAFF@EFFFGGGE>=+4@@4B,@8==,9+++@+@?=ED,=+4+9C>4=++9,4,,68906><,@C@A;,+3==D6=E8,=D9=CG@@9?*)339,5@@B9:8343:6<D,949C5@7@A*>:4605<5*?@F:7((*)45+4((042?)*.6@AFB)*-1-(,-33((*,4)(((.4,*-3.69<4)0-.4(08*-,((-*-.*-(4(4(,((-),9(2((-((,.2(8:,0)2/*43--
@M02996:162:000000000-B87FG:1:1101:5921:3532 2:N:0:ACTGAGCG+GTAAGGAG
GACTACTGGGGTATCTAATCCTGTTTGCTCCCCACGCTTTCGCGCCTCAGCGTCAGTTATCGTCCAGTAGATCGCCTTCGCCACTGGTGTTCCTCCTAATATCTACGCATTTCACCGCTACACTAGGAATTCCATCTACCTCTCCGACACTCAAGAGATACAGTTTCAAATGCAGTTTATGGGTTAAGCCCATAGATTTCACACCTGACTTGCATCCCCGCCTACGCGCCCTTTACACCCAGTAAATCCGGATAACGCTTGCCACCTACGTATTACCGCGGCTGCTGGCACGGAGTTAGA
+
CCCCCGGGGGGGGGGGGGGGGGGGGGGGGGFGGGGGGGGGGGGGGGGGGGGGGGGGGGGGGGGGGGGGGGGGGGGGGGGGGFGGGGFFGDFGGGGGGGGGGFGGGGGGGGFGGGGGG>?DD,BDFGGGGGGGGGFFGGGGGFFGGGAGAGDFGGGCGGGGGGEEEFGGGGGFGFGGFGDFGGGGDFFGFGGFFFG7CF?CEECEDFFCFFGFFFEFB6C:=7:>=2@55CBBDEFFFEGG@?;6A<C<73:8@5)0/-,-,1,628:?>8.,6().)4129(31122:(.<-))1*2.))
@M02996:162:000000000-B87FG:1:1101:5938:3542 2:N:0:ACTGAGCG+GTAAGGAG
GACTACTGGGGTATCTAATCCTGTTTGCTCCCCACGCTTTCGCGCCTCAGCGTCAGTTATCGTCCAGTAGATCGCCTTCGCCACTGGTGTTCCTCCTAATATCTACGCATTTCACCGCTACACTAGGAATTCCATCTACCTCTCCGACACTCAAGAGATACAGTTTCAAATGCAGTTTATGGGTTAAGCCCATAGATTTCACACCTGACTTGCATCCCCTCCTACGCGCCCTTTACACCCAGTAAATCCGGATAACGCTTGCCCCCTACGTATTACAGCGTCTGCTGGCACTGATTTAGC
+
CCCCCGGGGFEGGGGGDFFFGGGGGGGGGGFGDFGGGCGGGGGGGGGGGGGGGGGDFGGFGGGGGECGGGFFGFEG>CGGGF7FEDEEFFEGGDEGGGGGGFGFGGGGGCEFGGGF709==>EGGGG8C=EGGGC=DDFG88FGGE>FFGFB8DFGEGGG9=>F:2?EFDFFGFGGFCE7,6,,@C5+:AF@?F+**31;AEEE56=CBFG@FF5B@AC)40)*:)/(/4:02)9*))8:=04;6?<7*,)6(2);/.(/(*53941,4?2>-.6-).)((,-(562218>3/*+33-))
@M02996:162:000000000-B87FG:1:1101:5921:3552 2:N:0:ACTGAGCG+GTAAGGAA
GACTACTGGGGTATCTAATCCTGTTTGCTCCCCACGCTTTCGCGCCTCAGCGTCAGTTATCGTCCAGTAGATCGCCTTCGCCACTGGTGTTCCTCCTAATATCTACGCATTTCACCGCTACACTAGGAATTCCATCTACCTCTCCGACACTCAAGAAATACAGTTTCAAATGCAGTTTATGGGTTAAGCCCATAAATTTCACACCTGACTTGCATCCCCACCTACGACACCTTTACACCCAATAAATCCGGCTAACCCTTGCAACCTACGACTTACCACGGCTGATAGCACGTACTTAGC
+
CCCCCGGFGGGGG8FGFEEFGCGDFGGGGGGGCGGGGDBEEGGEGGGFFGGFEC@FEFG,C,:ACFCGGAFGE<BFECF@C@CC=DFC,CCFD9>FF=EFCFFGG<DEGGEGFGGGG>B+@9F88B:8C:@FE,E@DDEGD8+6=+:@?G6DE8DF,,@,CED<:FFAD,,+7==AFGEFE>,@C=C@CGGB5*+5;FFACGEE=9):8A<33;04);94?7-):))((46>F.1>10?C(((5*)./2.)(.2/2(,((,;).26@1=((-(-.)4),,,46(.))-.)-(0.*2<6.6
@M02996:162:000000000-B87FG:1:1101:20931:3554 2:N:0:ACTGAGCG+GTAAGGAG
GACTACTGGGGGAGCGAAGCCGGGGTGATACCGAGGCGATCGGGCCTGAGCGGCAGAAGATCTCTGGACAGCTGCCTTCGCAATCGGGGGTCTGTGACAGATCTAAGCATATCACCGCTACACAGCACAGGCCGCCAGGCTCGACAGCGCGCAAGGGGACCAGAATCAATGGCAGTGTGCAGGTGGAGAATGAAAAGGGCACCGCTGACGTAATCCTCAGCCGGCGCACCCGGGAAACACAAAAAAGCCGGGGAACGCTCGGGGCCGCCGAAGTAGCGCGGCGGCGGGGACGGAGGGAGGG
+
@<A,A,6CCCD+@+6+76+8;+6+++8A,;6,,8+6++++,8,66+,96?6>++7>EFFG,B5F,9<FB<F<E=,,,,9984:+9==+43++,868DC;,8+3+3@=:33,,,5,,8)*9;98:,5>,5,,*4=:9?**1*0:C)=(*)/),:18C:EE5554*:*:0*+36*0>0)*)*0+2*0*2<(7+6?6CA(*)((2(,4)370)/-,).1)/*.+.(,,421(2,()(--.(,*,((,0,((*-)((0,*,-((-12()((((,(((,)))-(,,1(,(((4(394:):**,4((
@M02996:162:000000000-B87FG:1:1101:12417:3555 2:N:0:ACTGAGCG+GTAAGGAG
GACTACCCGGGGATCTAATCCTGTTTGCTCCCCACGCTGTCGAGCCTCAACGTCAGGTACAGTCCAGTAAGCCGCCTTCGCCACCGGTGGGCCTCCTAATATCTACGCAGTTCACCGCTACACTAGGAAGTCCGCTTACCCCTCCTGCACGCTAGCCTGACAGGTTCCAAGGCAGTCCCGGGGGGGAGCCCCGGGTGGTCACATCAGACTGGCCATGCCGGCGAGGCGCCCTGTACAACCAGGAAAGCAGGATAACGCGTGCCCCCGACGGAAGAGCGGGGCTGCTGGCAAGGAGGGAGGG
+
@<@8@CEFBDD+@,<6;<;C<;;66-;E9,;,6;+@76,,;CFC@@,B@?CB,,@B,<FEGGDGGFFCEFGGGC@+,4=AB,=CEED77++9=+=F<BC,@2,39C>@=++9,9,968*6==,4EFDAE8,,@=C+6@D>?99CG8:@9D*8+4;5A9CE7C@+55;7=F,9*0@,;*>BDED*//3C1:83>:D,(*).-+6-474<:6*,2)5)5<*-*4(4(-3(-*4(/,...)0/(.(4)2((*..,)/.*-(-(-*-./711(---((,((4(,214,,).2(4)3).2**-(((
@M02996:162:000000000-B87FG:1:1101:11879:3565 2:N:0:ACCGAGCG+GTAAGGAG
GACTACTCGGGTATCTAATCCTGTGCGATCCCCACGCTTTCGTGCCTCAGCGTCAATGCAGGCCCGGCCAGCTGCCTTCGCTATCGGGGTTCTGTGGCATATCTATGCAGTTGACCGCGACACGCCACATTCCGCCGGGCTCGACCGCATTCAAGGACACCAGGATAAACGGCACGGCTCCGGGGGAGCCGTCGCCGGTCAACGCTGACGGAGCGCCCCGCCTGGGCACCCGGTAAACCCAAGAAATACGGAGAAGGCGCGGAGCCACCGGAAGACCGGGGACGCGGGGAAGGGGGAAGGG
+
@<AABCCFEED-@,,,<<5@CCC,,CCF,,8,,C@@+8,,@8C@7B,@6?CB6B:@,CFGGGGGGEEG@EFFFA,<,4D?,,88@=@DD++,>A4@EB=,9+,34<95@,,,,9,968*=0=+AEGD:=,,83@CDDG+@+8?DDC@:?***@;<FF,:F*95*=3+5:,*/*89*:5(0;8=**/374*:255/8(*),49410)44(.)-4.4)4)1-/,--(,(.(/((9>36A),*-4(28.))2-54-04*,.-,-93,):((,-(-((.4.4(,(4(-((-2(((,0)*2*42((
@M02996:162:000000000-B87FG:1:1101:12405:3570 2:N:0:ACTGAGCG+GTAAGGAG
GACTACCCGGGGATCTAATCCTGTTTGCTCCCCACGCTTTCGAGCCTCAACGGCAGTTACAGTCCAGTAAGCCGCCTTCGCCACCGGTGTTCCGCGTAATATCTACGCATTTAACCGCTACACAAGGAAGGCCGCACACCCCTCCGGCACTCTAGCCGGACAGGTTCCAATGCAGGCCAGGGGGTGAGCCCCGGGCGGTCAGATCAGACTTGCCAAGCCGGCTACGCACCCGTTACACCCAGTAAAGCCGGAGAAGGCGAGGAGCCGACGGATGACCGCGGCTGCGGGACCGGAGGACGCG
+
C<ABB@CC@CC+@6<,;6A9E,@,,-;4,,;6:E@::8,,,8CD,@,;@5C@++@B:9C@6CC,EFC9<CDE<>8>,89988?8@CD+>,+,,+8+8=@:=+9+@5>:86+,,85568*66=,,8=8B=,+,6@8++63+31*3;+1@9D*075<79***410*0**,2?48>8+,89-8>*:*11675*33>3)((*)(4*..(0533/*))04)1)9-2-(,(-2-,*43*(((.4,/:1,<BB).0-59(04*.(,(()((1(,,(-(-((,)(--,(,(-4(((((,,0./**(,((
@M02996:162:000000000-B87FG:1:1101:13362:3575 2:N:0:ACTGAGCG+GTAAGGAG
GACTACACGGGGATCTAATCCTGTTTGAGACCCGCACCATCGTGCAGCAGCGTCAGTGGCACCCCAGGCGACTGCCTACGCAATCGGAGGTCTTCGTGATATCTATGCAGGTCACCGCTACAACACGAAGGCCAGCGCCCTCGAGTGTACTCAAGGACGCCAGGTTCAACCGCGAGATCGAGGGGAGCGCGACGATGGTACGGCTGACGGGGCAGCCCGACGACGAGCCGCGAAAAACCAAGAAAGCGGGAAAACGAGAGGACCGGCCGTAGTAACGAGGGCGCGGGGACGGAGAGAGACG
+
@<8,@6CEBCD+78,,66,,,,;,,6;E,;6,6766+@,,,8,;,9,;@B@@,,8B,CF@FCFGGCCD,6@:+4:,,9=?6==,9=@CC++,,,9=9?=,4+,69,9,4,,,,9,,40306=,@8??C:++,3=3==@3+6)*69,5,32+*73;FFGGG7C8*40*5:249*3:C?*.:C>**4/,).*3.:5/,45762814-8:(()9,-7(0()/(231;2((-(*(-)4,-((+1-432;(.()2.(..()((-7:F4(),-,--(-(..-3(,,(,,4(11(4(,,))*/*,((-
@M02996:162:000000000-B87FG:1:1101:13374:3589 2:N:0:ACTGAGCG+GTAAGGAG
GACTACAGGGGTAGCTAATCCTGTTTGATACCCACGCCTTCGTGGATCAGCGTCAGTTGCGGCCCAGGAAGCCACCTACGCAACTGGAGGGCTGCGCGATATCTACGCATTTCACCGCGACACCGGGAATTCCGCCGACCTCTAGCGAACTCAAGAACCACAGGTTCAAAGGCAAGATAGAAGGGGAGACGAAGGTTGTAAGACCGGACTGGCAGTCCGGCAGAGAAACCCTGAAAACCAAGGAAAACGGGAAAAGGGCGGGCACCTAGGTAAAACCGGGGGTGGGGGCAGGAGGGGAAGG
+
@@6@@C,,@CD-@,6,66;,@<@,,<;,,,66<-8++,,,59;@,B,E<?6@,,@B;CC,66+CFCE,:<9E,,,4,4=?:B=4,9=,9,+,,,8++7=+=*,+9,94>++499,58>*==@+@=+=C=,,3@366+@:+*0**+5)*03**?8C,=C,7B77,4*;:C?40,);E)*94,,,1*)(),=C..))/)+))1+/),.-46)9,(8<.()*(1((-(..,(*-,*(4)6(+*,((.5(.,),)-(),*((-(,)-3*-(,),))))))(((,(,(((--(,702))/*/,-((
@M02996:162:000000000-B87FG:1:1101:6693:3603 2:N:0:ACTGAGCG+GTAAGGAG
GACTACCAGGGTATCTAATCCTGTTTGCTCCCCCGACTTTCGCGCCTCAGCGTCAGTACTGTTCAAGGAATCCGCCTTCGCCTCCGGTGTTCTACAGGATATCAACGCATTTCACCGCTACACCCTGTATTCCGATTCCCTCTCCCAGACTCGAGCATTGTAGTTTCAAGCGCACTTTCCGGGTTGAGCCCGGAGATTTCACACTTGACACGCAATGCCGCGTACGCGCCCGTGACGACCAGTAAATCGGAACAACGCTTGCGACCTCGGTATTACGCCGGCTGCGGGACCAAGGGAAGC
+
CBCCCGFGGGGEFFGGDDFFFGCEECEGGACFFGEGDECCGCCEFFDGFFFG@FEECFFGGFEFGGEFGGCFFCFCCF?FFFFGGEECCFFEFGFGGGGCAFD9E8@>C+4E9E9CC5ACDGFCGGGBBF;FGGGGGGGFF):=6DDFFGF=@BD7@EGF,C;87?FGGGF@@B6CA+;9EEC**<@G5C8:?EDF22+**,9>(+8@BA*5(>(:<;<3:(.60:026*4,9(-,4(2*(4-)8646*-<?9@:*-(--4*-27((.(--.32.63(-411,--2(-(((,).:**32(
@M02996:162:000000000-B87FG:1:1101:24268:3618 2:N:0:ACTGAGCG+GTAAGGAG
GACTACAAGGGTATCTAATCCTGTTTGCTCCCCACGCTTTCGAGCCTCAGCGTCAGTTTCTGTCCAGCAGGCCGCCTTCGCCACCGGTGTTCCTCCTGATATCTATGCATTTCACCGCTACACGACGAATTCCGCCTACCTCAACCGCAATCAAGCGCTCCAGTATCAATGGCGGGATGAGGTTGAGCCTCACGATTTGACCACTGACTTAAAGCGCCGCCTGCGCACCCTTTAAACCCACTACATCCGGATAACGCTCGGATCCTCCGTATTACCGCGGCTGCGGGCACGGAGTTGCCCG
+
CCCCCGGGGGGGGGGGGGGGGGGGGGGGGGGGGGGGGGGGGGGGGGGGG@GGGEGGFGGGGGGGGGGGGGGGGGGGGGGGGGGGGGEGGFEGFFEFGGGGFFGGGGGGGGGGGGFGG:@DDEFGGGGGGGGGGGGGGEGFFDFGGFAFBGFFGGGFDEDGCG5@FFFGFCEAFFGGBGFFCE6?CCEDD6CE6AD0=FFCCGFD;;8;4:CEFA@56A>4:64:>B;9>G?BG2:)4:EC(4:(66A?9;>B?F2*(,---/4;D<F:;<,47464(4-41;;8((,(--80))/*+.44(
@M02996:162:000000000-B87FG:1:1101:6701:3619 2:N:0:ACTGAGCG+GTAAGGAG
GACTACCAGGGTATCTAATCCTGTTTGCTCCCCCGACTTTCGCGCCTCAGCGTCAGTACTGTTCAAGGAATCCGCCTTCGCCTCCGGTGTTCTACAGGATATCAACGCATTTCACCGCTACACCCTGTATTCCGATTCCCTCTCCCAGACTCGAGCATTGGAGTTTCAAGCGCACTTTCCGGGTTGAGCCCGGAGATTTCACACTTGACACGCAATGCCGCCTACGCGCCCTGTACGCCCAGGAAATCCGAAAAACGCTTGCGACCGCTGTATTACAGCGGATGCGGGCACAGAGGAAGC
+
CCCCCGGGGGGFF8FCE@E<EFDF,CEFC@<FCCEGGGDACCCFFE@GGFGEC@EECEAFGCCFFGGGGG8FFFFG7FEGGG>GFCEFEFF,EDFGGGGCEFCDDECCE6:ECB?FG8ACDDFDEGGBEGGFFGGGDGGGGBBFFGDA:D*:6@83C8=D8ED==DFFFGFE6B7EF:AFGEC@*<=C=;@:5ADFB,B*/59=2+8;=6825A6:4;;6=(/,/61,(2(-*,.683:/4?(-).))0-7:(04*----(/(49--3(-(..6..).,(((,3((,-4,-2.)0**.41
@M02996:162:000000000-B87FG:1:1101:14367:3621 2:N:0:ACTGAGCG+GTAAGTAG
GACTACTCGGGGAGCGAATCCTGTGTGCTCCCCGCACCGTCGCACCTCAGCGTCAGGCATCTGCTGGTAACCTGCCTTCGCCATTGGGATGCTGCCTGAGATCTACAGAGTTCAACCCTACACCAGGAATTCGGATTGCCACTCAGTGACGCTAGTTATGCAGGTCGCAACGCAAGTCCGGAGGGAAGCCCCGGGAGGGCAAACAAAGCTGGCAAAACCGCCGACAGGGCCGGGACGCGAAAAAAGACAGAACAAGGCACGAAAAGTACGGGAGACAGCGGCAGCGGGGCAGAAAAGAGAG
+
@@@,@<CF@CD+@+6+764,;<@,,6;;,,,,,76@+@+,,7C@@+,:6?:@6,8B6EE,E,C?,C@C?DFGCDE<,,=A8,?,99=,9,+,9,C=<EF,A7,+9C4=>,<,,9,,910=+89@DFDE:,,,+4==+D,=8>*==B*A<F*0+3=,,7,=,=D,,5++;E>0;5@*=+A@>44**25854;>B5C>(*)(3*3?(;;3(*0,3;2>?>3-2,,-(-(-(*-()(-(-(*146(,0-(.*.04(7:*.(((-*-43,-..,-3(((-(.(,,7(,,((,(((-))+*+-..(
@M02996:162:000000000-B87FG:1:1101:24270:3636 2:N:0:ACTGAGCG+GTAAGAAG
GACTACAAGGGTATCTAATCCTGTTTGCTCCCCACGCTTTCGAGCCTCAGCGTCAGTTTCTGTCCAGCAGGCCGCCTTCGCCACCGGTGTTCCTCCTGATATCTATGCATTTCACCGCTACACGACGAATTCCGCCTACCTCAACCGCAATCAAGCGCTCCAGTATCAATGGCGGTATTAGATTGAGCCCCACGATTTGACCACTGACTTAAAGCGCCTCCTGCGACACCTTTAACACCCATAAATCCGTGTACCCGCCGGATCCTCTGACTCACCGCGCCTTGTGGAACAGACTATCCC
+
CCCCCGGGGGDFFFGGGGGGGGGGGGGGGF@EFGGGE@FFGGGEFGGGG,FEGGCGFEFGGGGGGGGGGFGGEDGGGGGGGGGGF++@CFBFCFFFG?F:=FFGGFCEEFFDFFFGG:<=89F=EFB>CDDF;6+=6C8@=89=FC5FBC?D8D89=CE>CC@CEFDGGCFAF5C4*<*+,,5=>49CD5E455<>BEF4955>()86>7:>C+754)*/*/)/((..6;2,79A<)22*,(,,*.)()-..(/-2((((-)3-92.).)-9).,(((((,-4)-,-)).,.))2++),.
@M02996:162:000000000-B87FG:1:1101:9543:3652 2:N:0:ACTGAGCG+GTAAGGAG
GACTACTCGGGGATCTAATCCTGTTCGATCCCCGCGCTTTCGTGCCGCAGCGTCAGTTGCGGCTTGGTGACCTGCCTCCGCGATCGGCGGGCTGTGCGAGAGCTATGCAGGTCACCGCTACACCGCACATTGCAGCCACCCCAAACGCACTCAAGCCCCCCAGGTTCGACGGAAGGGACCGGGTGGAGCCCGGAAAGTGCACCGCCGACGTAAGGGGCCGCCTACGCACCCGGTAAAACCAAGAAAGCCGGAGAAAGCGCGGAGACGCCGGAGGACCGGGGCTGCAGGGACGGGGGGAGCG
+
@686AC@E@CD+@,6,66;6,<;,,C@?,6,,:7@@:+,,,8;@,6+@@>@B,68B,CFFGGG++>=6C6CEE?,,,,=>,==4@C:8=++8@8,=FC++8*++,,8,>,,8,3,84:*9;3,@CFG*>,,,6>>CGF>,95?D<=@=6<)(5:0,/:CECE/80*2/9*:5*8C*7D:BC>C*//27(**-75>1(+*).+(41<92(.1,4>?FF3)-2((-.234,/(()(--64,*.8(.02..*-.4,7,*,.-(,)-(/,4((-(,((,(((((,((-((50(.(-0)2/*-1((
@M02996:162:000000000-B87FG:1:1101:21278:3672 2:N:0:ACTGAGCG+GTAAGGAG
GACTACTAGGGGATCTAATCCTGTGTGCTCCGCGCACCTTCGCACCTCAGCGTCAAGCATCTGCTAGAAACCTGCCTTCGCCATTGGGGGTCTGCCAGATAGCTACAGAGGTCACCCCGACACCGGGAATGCCGGTTCCCCCGCAGTGAGTCTAGCCTGGGAGGTCGCAAGGCGAGTCCGGAGGGGAGCGCCGGGCGGTCACACCAAGCTGGCCAGACCGCCGACATGCACGTGACGGCCAAGCAGGCCGAACAAAGCGCGCAACGTAAGGGGTAACGGGGAGGCAGGAACGGAAGAAGGG
+
@<A8@E@FFFF+@,,,;;,,,C;,,<;A,,,,886@+@,,,:B@6+,A6=;@,8@@,CE<E<FE<@EGFFCE@?,9,,4?,848,9<,4++,9,9CFDD,9+,+4:4=@,+9,4,,91*6==+@+8:=>,,,@EGCC8F,089C3@)@A++0,3<3@,47*:8*13**3>*34)1*02*2:>:**/.9(1=:<:DF(*),-3646@<1-/*,,85><5*-2,,-(4(47+5<*(.(-(//,4((0(((/-.435,*.(-(-)-7)--.(..((-(.50(,,,--((-2(,(-)./**(,((
@M02996:162:000000000-B87FG:1:1101:7677:3699 2:N:0:ACTGAGCG+GTAAGGAG
GACTACCCGGGTATCTAATCCTGTTCGATCCCCGCACTTTCGTGCCTCAGCGTCAGTTGCGGCCTGGCAAGCTGCCTTCGCAATCGGTGTTCTGTGTCATATCTATGCATTTCACCGCTACACAACACATTCCGCCTGCCTCGGACGCACTCAAGTGAACCAGTGTCAACTGCAATGCTACGGTTGGGCCGCCACATTTCACAGACGACTTGAACCACCTCCTGCGACCCCTTTCAACCCAATGAATCCGACTAACACGTGGACCCTCCGTATTACCGCGGCATCTGGGACGGGGGTAGG
+
C9CC@F<CCFCFBFFFC,EEFGF<ECF8F<EFFGGGGGCEEF<FGGG<FEGGGG7BFFFEC:CFFFCC,6C7@AFCF,@FF,CCD6=BBFF9D<45E,;=;DEDD?ECAFFCEFEEG55CGCFGG:F+4:=BAEE6DGGGF8*++80+*6*33@D,,@E,@783,4+25,,;DF7,*4*1,>9EFC)7<7*-))273<B5CC4*(),663<E4638/:*(*6/6=@((-/-47))-44;5?,,(96)6*-.,(0.9).((.*-(*-(429,.44).)((-(-(((-6.((49)):*:(-(
@M02996:162:000000000-B87FG:1:1101:7704:3701 2:N:0:ACTGAGCG+GTAAGGAG
GACTACCCGGGTATCTAATCCTGTTCGATCCCCGCACTTTCGTGCCTCAGCGTCAGTTGCGGCCTGGCAGGCTGCCTTCGCAATCGGTGTTCTGTGTCATATCTATGCATTTCACCGCTACACAACACATTCCGCCTGCCTCGTCCGCACTCAAGTGAACCAGTTTCAACGGCACAGCGACGGTTGAGCCGCACCATTTAACCACTGACTTGATCCACCCCCTGCGCACCCTTTAAACCCAAAAAAACCGGATAACACCCGGACCCGCCTAATAACGGCCGCTGCTGGACCGGGGTTAGG
+
CCCCCGGGGGGFEFFGFAEFGGGGGGGGGFEGGGGEGEDFDEGGG?FEEEFGGGGCGGFGGGDFCFF<EFGGGGGGFFFGGGGGFGECCFGEGGFFFE,EE7ECDGFEFGAEAECGGAEDGFGGGGFFDFGFGE8=C@FEGDB=DGAFEC9DDFA,@FFAEG=>;9EGGD@BEB5,3*)3>CEC:D666F*5)):8@9@)91/32)63;F773:68;67(23:,,2949C:8C:<A9>CEB:(450(-13)-(06*..(--)((),(-(-().))5((((((,(().((,315):8*42(
@M02996:162:000000000-B87FG:1:1101:24202:3731 2:N:0:ACTGAGCG+GTAAGGAG
GACTACTCGGGTATCTAATCCTGTTTGCTCCCCACGCTTTCGAGCCTCAACGTCAGTTATCGTCCAGTGAGCCGCCTTCGCCGCCGGTGTTCCTCCCAATATCTACGCATTTCACCGCTACACTGGGAATTCCACTCACCTCTCCGACACTCTAGCTATACAGTTTCCAAAGCAGTTCCGCAGTTGAGCCACGGGCTTTCACTTCAGACTTGCATTGCCGTCTACGCTCCCTTTAAACCCAGTAAATCCGGATAACGCTTGCCCCCTACGTATTACCCCCGCTGCTTGCACGTAGTTAGC
+
@BCCCGGGGFGECFGGDFFGFGGGGGGGGF8CFFGG>CEG<CGGGGFGFGGGC@FGFGGGGGGGGGGGGGGFGGGGGGEGGGF7CEEFEGEEEFFGGGCFGFGG=CEFEEFGFGGGG=??>EEGGGG8A,@=>EGGFGFFFDDFFGAFED?DGGD9,@EEAG7<@CF,?@EAFFGGFG5DEEG7,+;7496)*94:2<A4>F5@5+/00)478*/=>CF62((693;((:8@C3E)))8/2(.)0.))23521).*,-(-(1(5146(4((..5.-)((,(-1445.3(.)8.)/2<)))
@M02996:162:000000000-B87FG:1:1101:21547:3741 2:N:0:ACTGAGCG+GTAAGGAG
GACTACTAGGGTATCTAATCCTGTTTGCTCCCCACGCTTTCGAGCCTCAGCGTCAGTTTCTGTCCAGCAGGCCGCCTTCGCCACCGGTGTTCCTCCTGATATCTACGCATTTCACCGCTACAACAGGAATTCCGCCTGCCCCTCCAGTACGCAAGTCCTACAGTTCCAAAGGCAATCACGGGGTGGAGCCCCGGGTGTTCACCTCGGGCTTGCAGGACCGCCTGCGCGCCCGTTACACCCAGTAAAGCCGGATAAAGCGTGCACCAGACGGATAACCGGGGCTGCGGGCACGGATGGAGGG
+
C@C8BFEGFGF;E,<<C@<@<C@;,;CF9,CCBFFC+8,,@@FDBC8F<DEC8@@CCF,FDFFFGFFGFFGGGGFE7:EBCC=FD@C7>6,4@,CF@BEAA9E,>FBCC6+9==,,>>*6==,@FGFEC:,,@FGGCEF,@D*@DGD93?*1CCC7@E,DD?D,7DGADGGFFFG1AGFFGDD4*08>44::B>D2-*)/1>73960(6)1,6==;<F*.2:(/,-2(,:2(18,-530*3:,689)60-59-.4*.)(--*-)9<:((--(-().,(((14(--(-2(((-87***..(,
@M02996:162:000000000-B87FG:1:1101:24210:3756 2:N:0:ACTGAGCG+GTAAGGAG
GACTACTCGGGTATCTAATCCTGTTTGCTCCCCACGCTTTCGAGCCTCAACGTCAGTTATCGTCCAGTGAGCCGCCTTCGCCGCCGGTGTTCCTCCCAATATCTACGCATTTCACCGCTACACTGGGAATTCCACTCACCTCTCCGACACTCTAGCTATACAGTTTCCAAAGCAGTTCCGCAGTTGAGCCACGGGCTTTCACTTCAGACTTGCATTGCCGTCTACGCTCCCTTTACACCCAGTAAATCCGGATCACGCTTGCCCCCTACGTATTACCGCGGCTGCTGGCACGTCTTTAGC
+
CCCCCGGGGGGGGGGGGGGGGGGGGGGGGGGGGGGGGGGGGGGGGGGGGAFFFFEGGGFGGGGGGGGGGGGGGGGGGGGGGGGGGGGGGGEGGGGGGGFGGFGGGGGGDGGGGGGGG:@>C9FGDFGFGGGGGGGFGFFFGFFGGEFGFGFFEEDFGGGGGGEFGFGGGGFFFFGGFGFFGGGEFG<FBGGF>ED>FFFFCFEFFB=<BFGFFFEFEFG3=97=<DF8?C?5F;<E?)?E(((-165492B03.3>..--2<>47;188?1)-5-6)4,((279?>F0:?F<00**0)64
@M02996:162:000000000-B87FG:1:1101:6242:3758 2:N:0:ACTGAGCG+GTAAGGAG
GACTACCAGGGTATCTAATCCTGTTTGATCCCCACACTTTCGTGCCTCAGCGTCAATTGCGGATTCGTGAGATGCCTTCGCAATCGGTGTTCTGTGTGATATCTATGCATTTCACCGCTACACCACACATTCCTCCCACGGCATCCGCATTCAAGCCCGGCAGTATCAACGGCACGTCCAATGTTGAGCACTGGCATTTCACCGCTGACTTACCAAGCCGCCTACGCACCCTTTAAAACCAATGCATCCGGATAACGCTTGCATCCTCCGTATTACCGCGGCTGCTGGCACGGGGTTCGC
+
CCCCCGGGGGGGCGCFE<EDFGGGFGGGGGFGGGGGGGDFFEGGGGGGGGGGGGGGGGGGGGGCCGGGGGGFEGGFGFCGEC>@FGGFGGGFGGGGGGDFCFCF9FEFAFGGGFEFG0@8>CFDGGGGE8FCCFGFD8DE>8ADGFAD>DBFFFFDFGGGGD>,,?FD98EBED6@AGFFBDA@FG5DEGG@5AGF9FF?*>>A=@:BDADFF6@65?F2C>6;@7((.B;=C;457)C??D;3)6660404(0)*-((--/4);0<-(4,..5)))-((,4262>703<F05):88(,1
@M02996:162:000000000-B87FG:1:1101:24193:3763 2:N:0:ACTGAGCG+GTAAGGAG
GACTACTCGGGTATCTAATCCTGTTTGCTCCCCACGCTTTCGAGCCTCAACGTCAGTTATCGTCCAGTGAGCCGCCTTCGCCGCCGGTGTTCCGCCCAATATCTACGCATTTCACCGCTACACTGGGCATTCCACTCACCTCGCCGACACTCTAGCTATACAGTTTCCAAAGCAGTTCCGCAGTTGAGCCACGGGCTTTCACTTCAGACTTGCATTGCCGTCTCCGCTCCCTTTACACCCAGTACATCCGCATTACGCTGCCCCCCTACGTCTTACAGCGGCTCCTGTCACGTAGTTAGC
+
CCCCCGFGGGDGGEGGGGGGGGGGGGGGGGFFGCGGGGGGGGCFGGGGGEFEGGGGGGAEE86A@BFGCFFFEFGGGGGGGGD7@EC@BFGG,+6@C@:E=BFGG<FEEEGGGDGGG=DDDFG,,,8,ADFGGCF?DDFGGD0+=+:FAGFB9>DC:C,@@F9@<FGGFEA5DA7=FCA514*4?CC7::,7):25>F;8*>1;@@4<;4C)66<A36*(2(((/.6/4E(3>::<92;8:.5<*-).04.-().0(,(((181<9>(2((,.--.)),-(-(-(54.:941)0*2+644
@M02996:162:000000000-B87FG:1:1101:6220:3766 2:N:0:ACTGAGCG+GTAAGGAG
GACTACCAGGGTATCTAATCCTGTTTGATCCCCACACTTTCGTGCCTCAGCGTCAATTGCGGATTCGTGAGATGCCTTCGCAATCGGTGTTCTGTGTGATATCTATGCATTTCACCGCTACACCACACATTCCTCCCACGGCATCCGCATTCAAGCCCGCCAGTATCAACGGCACGTCCAATGTTGAGCACTGGCATTTCACCGCTGACTTACCAATCCGCCTACGCCCCCTTTAACACCAATGAACCCGGATAACGCTTGCATCCTCAGTATTCGCGCGGCTGCTGGCACGGAGTTAGC
+
CCCCCGGGFGG@@8C9C@FFFGGFGGGGFFFGFGGGEFFGDEGGGGGGGFGGGGGFFFGGGGGGFGGGGGGGGFGFAEFGGGGGG6CFFCCFFFDEFA9=;C;FGFFGDCFGGG9FGAD>CEF@FGFGGCGCFAFC68@CDAFGGFA:9+*;DDDGG+@++@>BDD@6=8CDDFGC?CA>E,@E=D@G@E,8C5*)*7=>ACE2:3:428:64A86)225/62=(/3((36.;4>C3)?=(()(;.)(17),().9-----1)):(35)()..-)(-(-4,-4((.,4((.(0.:;866<
@M02996:162:000000000-B87FG:1:1101:20261:3778 2:N:0:ACTGAGCG+GTAAGGAG
GACTACTGGGGGATCTAATCCTGTTTGATCGCCACGCTGTAGTGCCTCAGCGTCAATGGCGGATTCGTGAGATGCCTTCGCAATCGGGGGGCTGAGTAAGATCTATGCATGTCACCGCTACACTACGCAGTCCGCCCACGGCATCCGAATGCAAGCCGGACAGGAGCAAGGGCAGTTCCCCTGGGGAGCAGGGGGCTGTCACCACTGACGAGACAAGCCGCCGAGGCAACCGGTAAACCGAAGAAACCGGGAGAACGCGTGAAGCAGACGGAAGACTGAGGCTGGTGGCACGGGGAGCGCG
+
@@A,6,,C<CC+@,,,<65,,6;,,6;=,,,,68,6+,,8,<<<,C,,6A;@6,68,;,6@FD+,:B96@FE9?,,,,,9,647@=:74++*5@FD7@C,7+,+5,2,6,,,,5,,45)/24,,6C7*4**4<;?5)C*:72=)*5/F5*))<9:;:7=CG56*:)1:>*;:*5C**2-*0*2/*/-7,:@17554(/),-3,46)5)()*-474.4)*-*--3(44:(/(-)(,-6<,*(4--91((),)--.,*,(-(-*--*.,((,(((-(,).)),((.((.,((,,.)**2(,(,
@M02996:162:000000000-B87FG:1:1101:23346:3833 2:N:0:ACTGAGCG+GTAAGGAG
GACTACAAGGGTATGTAATCCTGTTCGATCCCCGCACTTTCGTGCATGAGCGTCAGTTACGGCCTGGTCGGCTGCCTACGCAATCGGTGTTCTTCGTCATATCTATGCAGTTCACCGCGACACAACGAATTCCGCAAACCGCGACCGCAATCAAGCTCTCCAGTATCAAGGGCGGGATGACGGTGAGCGGCACGATTTAAGCACGGAATAAAAAAGCCGCCTGCGCACCCCGTAAACCCAAAAAAACAGGAAAACGCACGGATCCGACGGAATACCGCGGCGGCGGGAACGGAGGGAGCAG
+
CBCCCFGGFGGCE<B,@FE<@,@;,=@E9<,66CCFC+,,5@CC,BEBEE@C+B@,<6CFEEFF,C<:96@=@=C<,=DF@F:,@@?,84,,@,@?4:?,9+=+>,@C>,,,4499>>*6=6+@=B:D:,+,,=@==B8++)3=D+:+3<*8EBC:,4,@:=5,5+2=B,2?8*)28)1;>;*/1/363*/,)7<-(*16)060(50((*24:93705<(2(46670-(1((14,4<(+/8(,-7(-(038(5.09-((-(1(,2(((,(-((.).4((4(296--3((-43.02*/3((.
@M02996:162:000000000-B87FG:1:1101:9846:3836 2:N:0:ACTGAGCG+GTAAGGAG
GACTACCAGGGGAGCTAATCCTGTTCGATACCCGCACTTTCGTGCATGAGCGTCAGTTACGGCCTGGCAGGCCGCCTACGCAACCGGGGGTCTGCGTGATATCTACGCATGTCACCGCTACACGAGGAATTCCGCAAACCTCGACAGCAATCAAGCAAAGCAGGATCAAAGGCGGGAAGAGAGTGAGGGGCAGGGAGGACACACGGAACAAAAAAGCCCGCGGCGACACACGAAAAACCAAGAAAACCGGGAGAAGGCCAGATCCCACGGAGAGACGGGGGAGCAGGGAAGGGAGGAAGCG
+
@@A,ACEEEDD+@+@8,;A@<,@,6<8,,,+;C+++66,;,8;98@,,;?CB+8@B6CF<:FGG,6C69B@+,8@7,8@?+4>446=+4+4+,,,+8+68,+,+6,8+6+37,8,385*6=>,+3+::,,,,74499*4**1*;@*:D?C*)D;>,,,,,,<5**)*=<,,0,))20)25**23+2)/(**,.7)-(*0(4*,-()((()*,(5().)*(2(((,((-,*,4),-(.3+*,.1(7(((),)-(0(*,(.(-2,(04)(((,,(((((((,((((((,(-((,).*/*((41
@M02996:162:000000000-B87FG:1:1101:9828:3838 2:N:0:ACTGAGCG+GTAAGGAG
GACTACCAGGGGATCTAATCCTGTTCGATACCCGCACTTTCGCGCATGAGCGGCAGGTACGGCCTGGCCAGCTGCCGACGCAACCGGGGGGCTTCGTCATATCTATGCATGTCACCGCGACACAACGAATACCGCAAACCTCGACCGCAAACAAGCACAGCAGGATCAAAGGCGGGAAGAAGGTGAGCGCGACGACGTAAGCAAGGACCTAGAAAGCCGCCGGCGCACCCCGGAAACCCAAGAAAACAGGGAAAGGGAAGGAACCCGAGGAGGACGGGGGGGGACGGGCAGGGGGGGCGGG
+
A<A,@CCEDDC+@8<,;6;,,6@,,=8E,,6,,666+8,,,8,7@@4,;?CC+7@@+CFEGG@F,99,,,,9,:4=+8@>:@:+9==+=+**4,6*<*6,74,33,4,22,7,4,881)88B*=E*18***0+1*/9***0(<<D*4:.)).;87**:**/:3*7)9=C7@58)/1))-.+0*+3*,*,**-).)((*.1(+6((.((,)2)4*)0,)/2/(,(,-4,(*,,)-,-(.+*-312?0((*()-.7(*,((-,*((*(-((,(((((((((,(((,(-,2(((().***(((-
@M02996:162:000000000-B87FG:1:1101:14366:3867 2:N:0:ACTGAGCG+GTAAGGAG
GACTACGAGGGGATCTAATCCTGTTTGATACCCAGGCGGTCGTGCCTGAGCGTCAGAAGATCTCTGGACAGCTGCCGTCGCAATCGGGGGTCTGTGACAGATCTAAGCATGTCACCGCTACACAGCACAGTCCGCCAGCCGCGACAGCGCGCAAGGGGACCAGGATCAAGGGCAGTTGTCAGGTGGAGCAGGAAAAGTTCAGCGCTGACATAAGCCTCCGCCTGCGCACCCGGTAAACCCAAGAAAGCCGGATAACGCGCGGGGCCGCCGGAGGACAGCGGCAGCTGGGACGGGGGGAGGG
+
@68,A<,@@CD+@,,,6,;66C@,,-;E,;;,;6,9,++++8@@8,,9@ACB+6@@CFGG,C6@,CDFE<FGCB<A+,@>6:=?@=@+7+++4=CEFED,60,34C@4=,,,,4,:6800=9,@,@B==,,,6@C6@+++08@DDE),*3*2::<FGGGEE=3*=)*:8+>:/8D=:+);;<?+,/3C3C02@>FB2+1)-+62>)49<*0.6*.9,)*-/-(-(-(-(/,(),,3<4,*-4(4<8(49-0--0-2(,,(-14(1(-((-((-((-,4.,(7(--.,((.(,0)/**--((
@M02996:162:000000000-B87FG:1:1101:25673:3920 2:N:0:ACTGAGCG+GTAAGGAG
GACTACAAGGGTATCTAATCCTGTTTGATCCCCACGCTTTCGTGCCTGAGCGTCAGTTGCGAGCTCGTGACCTGCCTTCTCGATCGGCGTTCTGTGACATATCTAAGCATTTCACCGCTACACCTCACATTCCGGCCACGTCTATCGCACTCTAGTCCGGCAGTATCAAAGGCACGATCGGAGTTGAGCCCCAACTTTTCACCCCTGACTTACCGAGCCGCCTGCGCACCCTTTAAACCCAATAAATCCGGATAACGCTCGCACCCTCCATCTTACAGCGCCTGATGGCCAGCGGTTGTC
+
B@CCCGGDGGGGDEGGGFGFFFGGG<FEFFEFFFGEC@CGGGGGGGG9F<FFGGFGGGFGG@++@C@FGGGGGG,AF,=9CBFGFEF+7@@:EFGG<EFFFDEDDCFGEFGFGFGGG:@CDFG48F8FCAEGG,C?DEGC+:;D+C5:*+0=9=DC,@6+8C=@75D:CFFFFF?E3*0:*@@AFD?74CE9*5/).@F4*A>BF)5>@FG48)6)(2/6=9;11(29:E(2*34<2);C(41)956>F9)2()62--((()-(/4:(,(-))545),.4(,4(,))51((())128((.
@M02996:162:000000000-B87FG:1:1101:20827:3929 2:N:0:ACTGAGCG+GTAAGGAG
GACTACCGGGGTATCGAATCCTGTGTGCTCCCCACGCTTTCGAGCCTCAGCGTCAGTTTCTGTCCAGCAGGCCGCCTTCGCCACCGGGGGTCCTCCTGATATCTACGCATGTAACCGCGACACCAGGAATTCCGCCTGCCCGGCCAGTACTCAAGGCCGACAGGTCCAAAGGCAAACACGGGGGGGAGCCCCGGGGTGGCACCTCTGGCATGCAGGACAGCCGGGGCGCCCGTGACACCCAGTAAATGCGGATAAGGGCGGAACAATACGAAAGACAGGGGAGGCTGGAACGGAGGAAGGG
+
@<6A@CEBCDD+@;,,96,6,6C,,6;A,,,,,;+7+,,,,8DA,+,,;?6@,,@@9C,6CFAFFEEFCDF=F>@+6,496,4@@644:+++9,9A,??,7+,+65>+4++8,6,:6=*6=8+6DFC@:,,,,@@D7D,,;)*3*>>235+*643,4=*::56*4;C9:FGF@5>*;C0>CDE*85,1(:/18>D(,*),3+,2(050))*.)995:)*-*((,(-(((2(4/((-..+*(..674))*-.--..*,(((,)-,*()))-(,((.(,.((2,(4(((-.(.-).*2*,,((
@M02996:162:000000000-B87FG:1:1101:19307:3931 2:N:0:ACTGAGCG+GTAAGGAG
GACTACCGGGGGATCTAATCCTGTGTGCTCCCCACGCTTTCGAGCCTCAACGTCAGTTACCGTCCAGTAAGCCGCCTTCGCCACTGGTGTGCCTCCTAATATCTACGCAGTTCACCGCTACACTAGGAAGTCCGCTTACCTCTCCGGCACGCAAGCAGACCAGGTTCCAAGGCAGTCCCAGAGTGGAGCCCTGGCCGTTCACAGCAGACTGGATACGCCGTCTACGCGCCAGATACAACCAGTAAAGCAGGAGAACGGGTGCCCAAGACGAATTACGGAGGCGGCTGGAACACAGGGAGGG
+
C@B@BEFCDDD+8@8,66;,,CC6,<;C,6,:,C+@B,,,58FC,7,B<=C@,9:B,<FEFG<CE@CCCCGFGCF:,,=?B84C88A,9,+,@,9???E,A+4+9<9@=++,44588>*==,,,@FFD;,,,7=C6=E8,6*+6=E>C5;*1@8C<E,ACC>@*4*=7:D,5=99,;9)98C?,,/7C(7:3;8F((*)(.+1)(;@@8)*,/+1265).*-(-.49-7?(4*).)),,*,4.67<)-*.)2().2-(,-,*(.*434(-(((())(,-,-(-,-(-3((,())2**,(((
@M02996:162:000000000-B87FG:1:1101:15418:3940 2:N:0:ACTGAGCG+GTAAGGAG
GACTACCGGGGTATCTAATCCTGTGTGCGCCCCACGCGTTCGAGCCTCAACGTCAGGATCTGTCCAGTAGGGCGCCGTCGCCGCCGGGGTTCTTCCTAATCTCTACGCATGTGAGGACGACACTAGGAAGTGCCCAGACCCCTCCAGGACGCTAGAACAACAGGTAGCAAAGCAAGTCCTGGGGGAAGCCCAGGGGAGGCACGTCAAACGTGCTATTCCGGCGACGCGCCCTTTAAACCCAGGAAATCCGGAGAACGCATGCCCCCGACGTAAAACCGCGGCTGCTGGGACGGAGGTAGG
+
@68@@C@@CDD+86,,6<5C,,;6,<CF7C,++867++++48FC8+,B6?CB6,8@,C,CEF<AFCCC@,CFGE:F+88>88+=E==+4++,6,C5,C?,?+,+6C>33++9C8,:>=*=+=+,@FD@3,,,7<DA+@**;8*<9FC,9?*)16;FFFGC:C:,,+0<:?C?:8CF819+<8C**23D3232A:D((*)(-*((-<:4>)*(-)6*)12.*-(--30-(/-(*).).50*-2(3784)*-02(0,0(-((-*.,13(374((((),39-11(,((...(31-0)12*.,(
@M02996:162:000000000-B87FG:1:1101:20821:3947 2:N:0:ACTGAGCG+GTAAGGAG
GACTACCGGGGGATCTAATCCTGTTTGCTCCGCACGCTGTCGAGCCTCAGCGGCAGTTGCTGTCCAGCAGGCCGCCGTCGCCACCGGGGTGCCTCCTGATATCTACGCAGTGCACCGCGACACCAGGAATTCCGCCTGCCCCTCCAGTACGCAAGGCCTACAGGTCCAAAGGCAATCACGGGGTGGAGCCCAGGGGAGGCACCTCGGGCGTGCAGGACGGCCGGCGCTCCCGAGACACCCAGTAAAGCCGGAGAACGCTGGCAACAGACGAATTAGCGAGGCTGCTGGGACGGAGGGAGCG
+
@@@<C<F@CDD+@,6,66,;<@;,,<;?,,,,,78@+,,,,:D@B:,BC?6@+6=C6<,:,CB=FCEFCEGFGC>@+++>@+6@E=@+4+3+@,@<==>,9;,63C>3=++,73,,8>*;98*@DFDBE,,,6>;C7FG,;)*2:F;,14/(6:?*2C+2?7;,+;>97?CA/8F+;C@>CCC1//372*;(8>D((*0,,*((4),1,))-,8<FF3)-*-32(42(,*49*-4(33+*-3(599>B5-.-(.,2-((,-*.)1424(4(((())(-((,(..().,(476851/*(,(,
@M02996:162:000000000-B87FG:1:1101:23485:3950 2:N:0:ACTGAGCG+GTAAGGAG
GACTACCCGGGTATCTAATCCTGTTTGCTCCCCACACGTTCGCGCCTCAGCGTCAGTTACAGTCCAGTGAGTCGCCTTCGCCACTGGTGGTCCTCCCAATCTCTACGCATTTCACCGCTACACTGGGAATTCCACGAACCTCTCCTGCACTCAAGCCTACCAGGATGAAAAGCAAGTCCCACCTTGAAAGCAGGACGTGCACGGCTGACTTAACAGGCCGCCTACGCGCCCTTTACGCCCAATCATTCCGGACAACGCGCGCCCCCGACGTATTACCGCGGCGGCTGGACAGAGGTGAGCG
+
C@@CCE<FCED+8,@,;C;,@;C;,-CBF,;,:FEFC+,,4@@@@@,BCBCC,@@E,,C,EF,EFECC,CC,C>B@:=FFC=?EC?C6=,8,@,C?CEE8,+=,@E>@>++4,9<B>>00=@,9@=EE:4,>;==+0@@+=)+=?,38;D+8DF?,@,==>==+@:+@DCAA,*@,+28AFF+,7=9C9A:@FC*))6*)/,)))///7+28@+/A=>4/*6(6(6230*((*/..,-/*4,((0-))*.0-(0,1--(-()(,)-(--,(()(..-4,-26-((,31,,),))/3*).4(
@M02996:162:000000000-B87FG:1:1101:8166:3951 2:N:0:ACTGAGCG+GTAAGGAG
GACTACCAGGGTATCTAATCCTGTTCGATCCCCGCACTTTCGTGCATGAGCGTCATTTACGGCCTGGTCTGCTGCCTACGCAATCGGTGTTCTTCGTCATATCTATGCATTTCACCGCTACACAACGAATTCCGCAAACCTCGACCGCACTCAAGCTCGCCAGTATCAATGGCGTGATGACGTTGAGCGTCACGATTTACCCACTGACGTAAGAAGCGGCCTGCGCACCCCTTAACACCACTAAATCCGAGTAACGTCAGCAACCTCCGTACTACCGCGGCTGCTGGCACGGAGTTAGCGG
+
CCCCCGGGGGGFGFEGE<FEFFCFGFFCF@CFFECFEGDCEEFFFFFGGGGEEGDEFFGFDGGGGGCFFCFGGGGG?;DFD,@:88CFEC:=DGGGDGGGGFF8>99?;EEFFFGGG8@DDFCFF:FEGGDFF8E8=EFFFD>+=+:8<+<D@F?FDE=CC75,:+2,=,39DB**99EA9CEF,;>F29==BED(7:@*0<:D()73()/3(3/;3)26/1=7:6;>9C(:*34)-.;8(.3:?-).C3)-4*4/(-(-.2(.94,(-,.(,.-806-49(4353(-(.,(07;*06)((
@M02996:162:000000000-B87FG:1:1101:25490:3960 2:N:0:ACTGAGCG+GTAAGGAG
GACTACTGGGGTATCTAATCCTGTTCGATCCCCGCACTTTCGTGCATGAGCGTCATTTACGGCCTGGTCTGCTGCCTACGCAATCGGTGTTCTTCGTCATATCTATGCATTTCACCGCTACACAACGAATTCCGCAAACCTCGACCGCAATCAAGCTCTCCAGTATCAATGGCGTTATGACGTTGAGCGTCACGATTTAACCACTGACTTAAAAAGCCGCCTGCGCACCCTTTAAACCCAATAAATCCGGATAACCCTCGGCTCCTCCGTATTACCACCGCTGCTGGCACGGAGTTCGCC
+
CCCCCGGFFGGGGGGGGGGGGGGGGGGGGGGGGGGGGGGGGGGGGGGGGFGGGGGGGGGGGGGGGGGGGGGGGGGGG=FGGDEGGGFGGGGFGGGGGGGGGBEGGGFCFFGGEGGGC:@?DEGGGG>FGGGGGFGGDGGGGF*@GB>CA>AEFGFF8?AGEFEFGFG,D@FFGD+**;*9;CEF:D2;7EG>FFGBBF+>CGFD@)8>BA==*@@52;91C((/(6((6:/(0)64A?D*4<)8@2:(14.41=B*((-,(/(-9,2(4-(..).)).(-49442:(((44(0020049:
@M02996:162:000000000-B87FG:1:1101:8165:3970 2:N:0:ACTGAGCG+GTAAGGAG
GACTACCAGGGTATCTAATCCTGTTCGATCCCCGCACTTTCGTGCATGAGCGTCATTTACGGCCTGGTCTGCTGCCTACGCAATCGGTGTTCTTCGTCATATCTATGCATTTCACCGCTACACAACGAATTCCGCAAACCTCGACCGCAATCAAGCCCTCCAGTCACAATGGCGTGATGACGTTGAGCGTCACGATTTAACCACTGACTTAAAAAGCCGCCTGCGCAGCCTTTACACCCAATAAATACGGATAACGCGCGGATCCTCACTATTACCGAGGCGTGTTGAACGGCGTGAGCC
+
C9CCCGGGGGDG8FGFC9FC9FCEC<F,C@BF6@FC7CFCDEFGGCFGE=FFCCGGGFG9FGGD7EGGG9FCFGF,BBFEGCGDEF==CFEG9FCG=C78AE;D9CEFEG9E;EFFE5?=DEFGGGD7FFCGFGCCDEFGGF>>DEF7*=5D8>D,+6@DCF=<,+5EC>9;?53;3*;;>8;:DFB*)44)9**05<+8*57=B4EE@8F6>F=5=A<12(,6(4((6B(;*66<8(21(882=)).1,.,-6)*-(((,14(9).)()))))-.10,-4(-(,,,)).3())1**-(,
@M02996:162:000000000-B87FG:1:1101:25498:3976 2:N:0:ACTGAGCG+GTAAGGAG
GACTACTGGGGTATCTAATCCTGTTCGATCCCCGCACTTTCGTGCATGAGCGTCATTTACGGCCTGGTCTGCTGCCTACGCAATCGGTGTTCTTCGTCATATCTATGCATTTCACCGCTACACAACGAATTCCGCAAACCTCGACCGCAATCAAGCTCTCCAGTATCAATGGCGTTATGACGTTTAGCGTCACGATTTAACCACTGACTTAAAAAGCCACCTGCGCACCCTTTAAACCCAATCAATACGGAAAACACCTTGATCCCCCCTCTTACCACGGGCGTCGAGCATGGGTTCGCA
+
@CCCCGG@ECGGGGGGDGGGGGGGGGGGGGEFGGGGGGGGGGGGGGGGGFGGGGGGGGGGDGEGGGGFGGGGGFGGGGFGG,CEGGGGGGGGF,EFFCFGGFGGGGFGGGAFCGGFE8?DCFGD=FCDFFGGGGDDDEDDDD>CDEAGDGEBDFFGGGGGFC@,,5?,C;::D03**;5<ECEC7;7@9E855@*)0@B*917=E;>@@A7>C+8/,;*//,.60(..6E(=><36=8C5((.)95<391)--).*(,().0-)0(-((((..))())(-((,-((((-())))3:*,-(
@M02996:162:000000000-B87FG:1:1101:9849:4013 2:N:0:ACTGAGCG+GTAAGGAG
GACTACCGGGGGATCTAATCCTGTGTGCTCCACACGCGTTCGAGCCTCAGCGGCAGTTATCGTCCAGTAAGCCGCCTTCGCCACCGGTGTACTTCCTAATATCTACGCAGAGCACCGCGACACTAGGAAGGCAACTGACAGCGCGGAGACGGTGGTTCGACAGGTTCAAAGGAAGGCCGGGGGGTGAGCCCCGGGGGGTAACATGTGACGGGACGAACGGCAAGCGCACACGTGACAGCCAGAAAAGGGGGACAACACGTGGACCCGACGACAGACGGCGGATGCTGGCACGAAGGGAGCG
+
@688@@@@@CC+8,,;;6,;,,;,,6;A,,,,,C,@@+++,8C@B+,@6?,@+86>:9E<?D9EF:C,?CFEF>:++8,9++6@,=>+6+,,9,9,C5=,A+,66C>+@+++,3,,6)06=8C,@FDCC,+4,5@+*@3,38***4:*29)(1*/*/4**4/.1=*;9:>+.3.2*0*(288=/*/-7(*8-7.>39*0(.+6)(166))),(0-59B),*-(((-((-*(40.(())2*,.(,/2((*-),(.,*((-((*(,*(4-,-(((-,((-(,((4-..-((.,3))2**.233
@M02996:162:000000000-B87FG:1:1101:9849:4033 2:N:0:ACTGAGCG+GTAAGGAG
GACTACCGGGGTATCTAATCCTGTTTGCTCCCCACGCTTTCGAGCCTCAGCGTCAGGTATCGTCCAGTAAGCCGCCTTCGCCACCGGGGGTCTTCCTAATAGCTACGCATGTCACCGCTACACTAGGAAGTCCACTTACCTCTCCGAGACGCTAGGTCGACAGGTTCAAATGCAGTCCCGGGGTTGAGCCCCGGGGGGTCAAATCGGACTGGCCGAACCGCCGACGCGCCCTGTACACCCAGTAAATCCGGATAACGCTGGCGCCCGACGTAGTACCGAGGCTGCGGGGACGGGGGGAGCG
+
@@@,ACFCEDG+@,A,;6,C@CC;,<CA,@,,,C+@:7,,,@FCBB,B@EFC,8@C,CF,EFEFFCEC@AFGGE@B,4E??8=CFCC+:+++9,EDFE=4=+4+7C>:>+4,46,:>>*==>=,@FFA=,,3>9D7+EF8+3*=?E>+30*)633,,7@E7C7*,/;?FE2=99D,29;?C>=*114<=*=;A:C((*)((+.).)436)*,2)-09:7-1-(-(2(((*-(*)..66,*,3.6=4.-7-.-(.-2-((,(1((139474(,.-.).-,-,-.,--(4(4(-))2**46((
@M02996:162:000000000-B87FG:1:1101:9839:4048 2:N:0:ACTGAGCG+GTAAGGAG
GACTACCGGGGGATCTAATCCTGGGTGCGCCCCACGCTGTCGAGCCTCAGCGGCAGGTATCGTCCAGTAAGCCGCCTACGCCACCGGTGTTCTGCATAATATCTACGCATGTCACCGCTACACTAGGAAGTGCACTGACCTCTCCGATACGCGAGGTCGACAGGTTCAAAGGAAGGCCCGGGGTGGAGCCCCGGGTGTTCACATCTGACGGGGCGAACGGCCGAGGCACCCTGTGCAGCCAGGAAACGCGGATAACGGGGAGCCCCGACGGAGTACCGAGGGTGCAGGGCAGGAGGGAGGG
+
@<A,8=EBCDD+7,,,665,,,;,,;8?+7,+7@+@+6,,,9C76@,B@=6@+@=B+:E,CF?E@@=5CAFFFC>+++9?+848@=:+684,7,C,E@=94?,+6C6663+3,8,,>>*6=9,,@FCA;3,,7<,20@?,:)*;7EF73**-*49**==51/5*,2*:;B+80.;*55;>8CD**/,7(:@->7>((*)).+)-)/.6)))3(0-59))-*-(((29(,*((*))--),/(,(-72((/,71(..*-((((1(,*-(((-,,(-(.)4--((-,()..((42))***,((,
@M02996:162:000000000-B87FG:1:1101:19689:4055 2:N:0:ACTGAGCG+GTAAGGAG
GACTACTGGGGGATCGAATCCTGTGTGCGCCCCACGCTTTCGCGCCTCACCGGCAGGTGTCGTCCAGCAAGCCGCCGTCGCCACTGGGGGACCGCCTAATATCTACGCATTTAACCGCTACACTAGGAAGGCCGATTGCCTCGCCGATACGCAAGATCAGCAGGTTCAAAGGCAGTTAACGAGGAAAGCCCGTGGAGGTCAAAGCAGACGAACCGACGCGGCTACACGCCCGGAGAACCGGGGAAATCCGGGAAAGGGGGGCCACCGACGGAGGACAGCGGCTGAGGGGACGAGGGGAGGG
+
@@A@AE@CADD+@,6,86,,,;;,,<;C,+6+8@6@+,,,,8B@8+,89?,@+67@+:E,CF<,?=EFC@,9D>8++++8++4@==A4:+++6+@6+8=,@+,+65>+3++3,8,,8=*30;,,@FD<=,+,3@E5>FC,+)37*>:*0)0(C1164=?C@98*=*2:2B75*.>*++1688:**22<(284.09:2*0(.+.),).74)),4)(03)1-*((-.4(4(*-4)((,.4+*(((473))*-)(-..*((((,)--*.(((-,-((--(-(-(---(.(((4(-))/*1--((
@M02996:162:000000000-B87FG:1:1101:5259:4063 2:N:0:ACTGAGCG+GTAAGGAG
GACTACAGGGGTATCTAATCCTGTTTGCTCCCCACGCTTTCGAGCCTCAACGTCAGTTACAGTCCAGTAAGCCGCCTTCGCCACTGGTGTTCCTCCTAATATCTACGCATTTCACCGCTACACTAGGAATTCCACTTACCTCTCCTTCACTCTAGCTAGACAGTTTCCAATGCAGTCCCATGGTTGAGCCCTGGGTTTTCACATCAGACTTCCCTTGCCGTCTACGCTCCCTTTCCACCCAGTAAACCCGGATAACCCTTGCCCCCTCGTATTTCACGCGGCTGCGGGCCCGTATTTAGT
+
CCCCCGGFGGGGGGGGGGEFFFFGGGGFGGGGGGG7FFGGGGGGGGGGGEGGGGGGGGG,CFFFFGGFG9FEFGGGGGGGGGGGGGFGGGGGFFGGGGGGGFGGDGGGECFGGGGGGAEGGFGGGGGGGGGGGDDFD9@FDDFCFF*EDFDE4,3==36=E3:CDFGGG,6:DD8,;=D+,@,7@D06:A+5*:5:>F?A7:E@@<0:5?G*89:+)3;)4//0/))/:>5<C=***0=A(-7>80*8*,)4(.)2.(/(/;(;:(((((((5)6)-.(---2((((-(33(00*33.))
@M02996:162:000000000-B87FG:1:1101:20504:4074 2:N:0:ACTGAGCG+GTAAGGAG
GACTACCCGGGGATCTAATCCTGTTTGCTCCCCACACTGTCGTGCCTCAGGGGCAGTTACAGTCCAGAAAGCCGCCTTCGCCACCGGGGGGCCGCCTAATATCTACGCATGTCACCGCTACACTAGGAATTCCGCTTGCCCCTCCTGCACTCAAGTAGCCCAGGTCAGGGGGCTAACAGTGGGTAAGCAAATGCCTTGCACCCCCTGCTAAGGGAACGACCGACGCACTCAGAACGCCCAAGAAGACGGGAGAACGAGTGCCCCCCACGGAGAACCGGGGGTGCTGGCACGGAGGGAGCCG
+
@@A,8CCF@BC+76666656,C;,,<CC@C@<,@@@7,,,;9C@,B,;@?,@++7B,<FEGG<AE@DFDCGFGB@4,,4?B8=C?@C+7++*4*><*><<@+292?:4:1*7,238:=)/9B,+?FCA<,++2>8>7**?>15*C<5<52*(;873<EF9618*+0>:78C>8)96?D)/28**+*49)<C29BC))+)528:>07:03*:3?)4@:)73/(-434;4(+()*.114(*22(44/(4(/,.-:585(---4*42)(-,((,((.3(9((((,(().,(,4:0052*24((4
@M02996:162:000000000-B87FG:1:1101:18861:4083 2:N:0:ACTGAGCG+GTAAGGAG
GACTACAAGGGGATCGAATCCTGTGTGATACCCACGCTTGCGTGCCTCAGCGTCAGTTGTATGCTGGTAAGCTGCCTTCGCAATCGGGGTTCTGTGACATATCTAAGCATGTCACAGCTACACGTCACATTCCGCCTACCGCGTGGACACGCAAGAACGCCAGGTTCAACGGCAATTGTACGGTTGAGCCGCAAACTTTCACCGCTGACTTAACATCCAGCCTACGCACCCCTGAAACACAAGAAATGCGGAAAACGCGCGCATCCTCCGTATGACAGCGGCTGCTGGCAGGGGGGTAGAG
+
@<A6AECDFFE+@,@,86,8,,C=,<CF,@;,,C,@+,,,,88@8B;F<?CB6,6@,;C<FAE<,@ACADFGGF8?,,EA,@B4D=:CD++,@?:?FC=,9+,69FEE9,,9,4,,9)*===,@9A:89,,,@D==0B=88>36++180=*1B8CFGCGGGE1+53+<<@>>39<,4*0?@B>4*3<C)9EADBDF*,+*99*8@):9;+@9>FE1).*/3,(.679?B*((*/.3<),*3<045:4)0,04(7.2,(-(-/-()().(-(,.(.4)5,,1014()42-4(-5)/*2-2))
@M02996:162:000000000-B87FG:1:1101:15488:4096 2:N:0:ACTGAGCG+GTAAGGAG
GACTACAGGGGGATCTAATCCTGGTCGAGACGCACGCTGTCGAGCATCAGCGTCAGGGGCGCTACAGTAAGCTGGCGTCCCAATCGGAGGGCTTCGTCAGAGCTAAGCAGATCACCGCTACACGACGAAATCCGCCGACGTCCTGCGTACGCAAGGGCTCCAGGTCGCGCGGCAGTGCAGACGTGGGGCGCCGACAGTGCACAACACGCGTAAAGCAGGGCCGAAGCACCCGTTAAACGCAAGAAAGCCGGAAAACGCCGGGACCGTCCGGAAGACCGCGGCTGCTGGCACGGAAGGAGGG
+
@<@,AEAFDED+7,,,6<<,,6;,,C@C+<6,+8@@+,,,,:C@865:6?C@,,6@,CFFGG:=CAC<??FG9=<:+++++94,9=:F=+++9,@=486+8+,36C>,3,,,,6,,88*=+3,=CED<<+,,7:+;*@5**09746:12))(=:7*==;:*<58+;>*7=*0:;D09><B<812*/2<(:?93.>94+/).+6::>137))-:759:)5,2((-(-((,*,4*(,-6.+*-298?:((2-.-(0.2--((,1-(*(-(--,-((,.(--,2-(-(),.(.)-5)1**(.((
@M02996:162:000000000-B87FG:1:1101:13597:4102 2:N:0:ACTGAGCG+GTAAGGAG
GACTACCAGGGGATCTAATCCTGTGTGCTCCCCACGCTTTCGTGGCTCAGCGTCAGTTGTCGTCCAGTAAACCGCCTTCGCCACCGGTGTGCCTCCTGATAGCTACGCAGTTCACCGCTACACCAGGAAGGCCGTTTACCTCTCCGACGCGCAAGAACTACAGGTTCAAATGCAGGTTATGAGTTAAGCTCATAATGTTCACAGCTGACTGGCAATCCCGCCGACACACCCGTTACAACCAGTAAATACGGAGAACGCTTGCCACCAACGAAAGACTGGGGCTGCAGGGAGGGGGGAAGAG
+
B@B<@EEEEEG+@,B,C6;6@6C,,;CF,,6,,C:@+8,,;8C@BB,A@BC@6,@@<CFCFGEFGEE<CEGFGG:7,=8A@?4FF@@6>,,,9,9E8?=4=+,+9CB+=++4,9,,85*==EB8DFD==,+=D=+++@9>6*+6=C=@9D95::DFGG7:D7@,,;*:@E,3@8DG99>9;C=2,58@65:.+=C*7,15/,9*5/;5@++-8AE)/)*/*.(.(.6;<*9(*(-(.),2,...94))*-.-(032,(-(-1.6*4(.4-(-(-(().(,223(((.,(,((0)***(-..
@M02996:162:000000000-B87FG:1:1101:18080:4132 2:N:0:ACTGAGCG+GTAAGGAG
GACTACTCGGGGATCTAATCCCGTTCGCTACCCGGGCTGTCGCAGCTCAGCGTCAGACACAGTCCAGAAAGGCGCCTTCGCCACTGGTGGTCCTCCCAATATCTACGCATGTCACCGCTACACGGGGAATGCCCCTTGCCTCGCCTGCACTCAAGCCTCCCAGGAGCAAGAGCCAGACGGGGGGGAGACCCGCAGTGTCACGCCGGACGAAGGAAACCGCCGACATGCCGGGAACGCCCAAAAGATCGGGACAACGCACGCCAACAACGGAGTACGGCGGCAGCGGGCAGGGAGGAGGCGG
+
B<A6AEEFBCD+@@<@;<@<<E@;,CBCB@C<,67:+8,,,9C@8@,@6=C@,,8@FGGCFG,A@<CGGFGGGE7+,,,9?,6?,=A,9,,,@,C?CAC,=+4+@E==4++9,@,,=8*6=>44BFD@36,,@DFC+,3@+8*==+:835+0@>?BF,,@C7=*C*3*3@DA?6D,;4:A:>5*/),*(2*()7)((2*.6/:?7867()/,45<?4))(2(461(5,)*(4)4,2(4*23((()..(1(0(-0(),((.(14(*(..1(,--4.(-,127(31(4((-(((.0/**(,(-
@M02996:162:000000000-B87FG:1:1101:18879:4155 2:N:0:ACTGAGCG+GTAAGGAG
GACTACTAGGGGATCTAATCCTGTTTGATACCCGCGATTTCGAGCCTCAGCGTCAGTAACACCCCAGAAGGCTGCCTTCGCAATCGGAGTTCTTCGTCAGATCTAAGCATTTCACCGCTACACGACGAATTCCACCTTCCTGGTGTGCACGCAAGGCCGCCAGGATCAACGGCATGCCAAGGGTGGGCCCGGACATGGGACCGCGGACGAAACAGCCCGCCTACGCGCCCTGTAAACCCAAGAAAACCGGAAAACGCGCGCATACGCGGGAGGACCGCGGCGGCAGGCACGGAAAAAGCGG
+
@@A,@@;CEDF+@,<,66,66;@6,<;E,<;,;@6@+8,,,;CA8+,B<A;@66@C6CE@FGCCFEEGFFGG?D7=,,=?6B==DEDF=,,9@,@=48A,924,>FFED,,9,4,:81*06,,6CFEEE,+,4E8D+3,@+036=3:C9?*)B@CFFGGGCE8+@*3@9@E9@A;CFC>FFF*,659*0:*/82:))+0,(=72(:;;()9245283351*(48,-(-3*(4*6.6)3+22(.1?(4(/-0(-0(/-,--39((*(-((,2((48(--,1,4(((43,.33,..***(,(-
@M02996:162:000000000-B87FG:1:1101:18369:4193 2:N:0:ACTGAGCG+GTAAGGAG
GACTACTAGGGTATCTAATCCTGTTTGCTCCCCACGCCTTCGTGCCTCAGCGTCAGTCTCTGTCCAGCAAGCCGCCTTCGCCTCCGGTGTTCTACCGGATATCTACGCATTTCACCGCTACACCAGGAATGACGCTTGCCCCTCCAGGACGCGAGCCAAACAGGTTCAAAAGCAGTCCCGCAGTGGAGCCGCGGGCGTTCACAGCTGACGTGCTTAGCCGCCTACGCACCCGTGACACCCAGGAAATCCGGATAAGGCGTGGCCCCGACGAAGGACAGCGGATGCTGGAACGGAGGAAGCG
+
@@A6@C;FEDF-C,6;;@@<CF@;,CCF,;@@:F+6+C,,<@6@8@<FA?CB,,@B;C,<,C,C6CCCECFFGEC@,49?88,@D@@6=6,,>,C?+7@,@9;,99>=B++9,4,:8>*66>,@@FCCE,,,6=@6>DFFG)*=CD1,36*)38=@EFFEF?=,5*;92@A?:9D7*;8?*1445079<CC5?;C>6*)(/<).605<8)1(-).08?2-2((-,8>?9*,49(404)+/-803.2).*-)4-.6*,(---)(,*4170-(-,(.4.3.20,(,,..4((.-)./2*.2((
@M02996:162:000000000-B87FG:1:1101:10737:4201 2:N:0:ACTGAGCG+GTAAGGAG
GACTACTAGGGTATCTAATCCTGTTTGAGACCCATGCTGTCGTGCCTGAGCGTCAGAAGATCTCTGGACAGCTGCCTTCGCAATCGGTGGGCTGTGACAGATCGAAGCATGTCACCGCGACACATCACATTCCGCCATCCTCGACAGCGCGCAAGGGGACCAGGATAAAGGGAAGGTTTCATGTGGAGCAGGAAAAGGTCACCGCGGACGTAATCCTCCGCCGGCGCACACGTTAAACCAAAAAAAGCCGGATAACGCTCGGGAGCGCCGGAAGACCGAGGGTGCGGGGACGGAGGGAGCG
+
B@A8A<CFDCD-C,@,6;5,;C@,,<;F,C;C8@,;,<,,5::@B<,5@=6@+,@B<CFGCF<F9CDFFAF8<?4,,,@A,@=7@DC,@++,@?@?F?B,A+,,6:>8=,,9,9,:6:*=8B7@,AE,A4,,@=>DD44,+5@D=@063=*)@>>FGGGGG?=+@32@<,@5,0;**+*4>,5,,29C2?:5?AGB(**..5*0>)63:)//4))3)**.*/(-(2(92*.4*(.,64,*,.(-03(4*-.-(0-*(((((1((),,,(--,(,,,.3(-((,-(,,2(4925)/**42((
@M02996:162:000000000-B87FG:1:1101:16729:4327 2:N:0:ACTGAGCG+GTAAGGAT
GACTACCGGGGTATCTAATCCTGTTTGATCCCCGCACTGTCGTGCATGAGCGTCAATTACGGCCTGGCAGGCTGCCTACGCAATCGGAGTGCTTCGTCAGATCTAAGCATTTGACCGCTACACAACGAATTCCGCAAACCTCGAGCGGAATGAAGACCGCCAGGATCAATGGCGTGACGAGGGTGGGCGGCACGATGGAACCACGGACAGAAAAAGCAGCCTGCGCACCCGTTAAACCCAATAAAGCCGGATAACGACCGGAGCCGCCGTAGGACCGCGGCGGCGGGCACGGGGGGAGCGG
+
C@B<AFFCCDD+@<<,;<,6<@@6,CCF@,;6C@@++7,,5:986<A9C?CC7,@,<69ECBF@869,,8@FGB:,,,@B>?=@DEC,=4,,9,@=?B:+9+,+>,@=94,9,9,,85006=4,@FCC@,+,7=36=33++330+8:+<7*)7=<3,,1@>*1***3,26>A65*=6*6?*8*44),*,*3().9(-*7.3/:?(790,0C45?(56)027(31--44(;,-*-4<).+2-,.57))(/,.(-9)5((,-(9((1(71,-2,(5)--(,(-(4(--,,(-4().*//-((-
@M02996:162:000000000-B87FG:1:1101:7142:4332 2:N:0:ACTGAGCG+GTAAGGAG
GACTACAGGGGTATCTAATCCTGTTTGATGCCCGCACTTTCGAGCCTCAGCGTCAATCGCACACCAGCAAGCTGCCTTCGCAATCGGAGTTCTTCGTCATCTCTAAGCATTTCACCGCTACACGACGAATTCCACTTGCCTTGCGTGTGTTCAAGCCCAGCAGTCTCCAAGGCAGGCCCAGGTTGGGCCCTGAAATGTGACCGCAGACTTAAAAGGCCGCCCACGCTCCCTTTAGACACAATAAATTGGGACACCGATAGCATCTTCCGTATTACGCAGGGCTCGTTGCCGGAATTAGCC
+
CCCCCGFFFEEFBDF<E<EFGGDEFEFFG,C<FFGGEG,FAFGGGG,BFFGGCF,@C,CFFEGGEGGGGGFFGFGFFFCFF,CCDFEEDFG,9FFFABFE,2@ECEFG,@EAEFFFE=DCDEFE8>FFCGG9=,DF?FGGG*@?=613*6*2EDD9@=E1=?88,56,6,5<69+@?D503@C?>@>5)@*)3*2:*DC/95529?>BBF>E48>;20/32(/(1(/,6;1)*))).);A?76)/)))0(0(,)-/-(((.?)20-6)(4(,0)6(,((-(-.(--,,(),47>5++)(.
@M02996:162:000000000-B87FG:1:1101:19809:4345 2:N:0:ACTGAGCG+GTAAGGAG
GACTACTAGGGGATCTAATCCTGTTTGCTCCCCACACTGTCGTGGCTCAGCGGCAGTTGTCGTCCAGTAAACCGCCTTCGCCACTGGTGGTCCGCCCGAGATCTACGCATTTAACCGCGACACCGGGAATGCCGTTTACCTCGCCGACGCTCAAGAAGGACAGGTTCAAATGCAAGTCACGAGGGGAGCCCGGGGGTGGAACATCTGACGTGCTCTCCAGCCGACACACCCGATACACCGAGGAAGGCCGGAGAAAGCTGGCCAACAACGAATAAGCGCGGATGCTGGCACGGGGGAAGGG
+
@<88AC@CCCD+@,=;6<5,6C@,,-;;,,C,8;6@:,,,,9C@,+,B6?;@+86@:CFC<F64B@CC@AEEFC@+,,9?8848===,9,,,9+@=F>F+>*4+9C>88++,,9,:6)*==8+@BFDC@,,,7@6+6@@D+1*+0C@@@>*)>99?CGGGEC5*4*;<:C,=48?,418::CC**/.7,2*6)0C((*.(,32.)*6:<)/-().*3?*.+4(--41<?*76)(,-4),*-4095(((*-.4(0,2.(),,*(.*,(.,-(,((-))((,,(--().2,,)-))/:*-,(,
@M02996:162:000000000-B87FG:1:1101:7920:4350 2:N:0:ACTGAGCG+GTAAGGAG
GACTACCCGGGTATCTAATCCTGTTTGCTACCCACGCTTTCGCGCCTCAGCGTCAGTTATTGTCCAGCTAACCGCCTTCGCCACTGGTGTTCTTCCTAATATCTACGCATTTCACCGCTACACTAGGAGTTCCGTTAGCCTCTCCAACACTCAAGAACGTCAGTTTCAAATGCAGACACGAAGTTGAGCCTCGAGCTTTCACATCTGACTTGATGTCCCGCCTACACGCCCTTTACACCCAGTAAATCCGGATCACGCTTGCTCCCTACGTATTACCGCGGCTGCTGGCACGTAGTTAGG
+
CCCCCGFGGGGEFFGGCAG<FFFGGGGGF9FFGGGGGGGC<FGFGGGGGFGG@FGFFCFFDFGGFCF@<FFFFFGGEGGGGFFGDAE<ECFEFEEEGFFGFFCFGGDG6BFGGGGGGA>>DFFDFGGDAF@CFG@DG6;EG)DFGGEFFGFDFDFG8DE@DG=C=DCF=F,BDFF80=@>>CEEDCEFF;,)0*<5@FFEE:6*0+:EC8=EE>9=:6;>=8(5=5>==FBBGEEF33FEF(5>FFF?C>E0()/2-((--/.49:(-3((..3...4(-3297(,),18)-0)12<))(
@M02996:162:000000000-B87FG:1:1101:12643:4350 2:N:0:ACTGAGCG+GTAAGGAG
GACTACCAGGGGATCTAATCCTGGTCGATCCCCGCACTTTCGTGCATGAGCGTCAGGTACGGCTTGGTAAGCTGCCTACGCAATCGGGGGGCTTCGTCATATCGATGAAGTTCACCGCTACACGACGAATGCCGCCTACCTCAACCGCAATCAAGCGCTCCAGGATCAATGGCGGGGTGAGGGGGAGACGCACGATGGGACAACGGAATTAAAGCGCCGCCGGCGCACCAGTGAAACCCGAGAAAAGCGGAAAACGAGGGGGACCGCCGAAATACCGGGGCGGCGGGAACGGCGGAGGAGG
+
B@A@8CCFDED+@,6,6;,6,<@,,CCF@,,,,8+@++,,;8C@8@,<@BCC+6@,,CFFGGG7:@@9@AFFFB,,,CDC+B4,@=@CD++*5,@368>,7+,*>,6,5,,2,@,86(21::,ABF@:<*+223/:*=?<6/;F*=4107.)3:C<CE/:80.,:)2:6+26*09E3/-)88**2/2*-2:9)5/((*014*,(,8:(()2648473)/3*(4(,(-(4*,.><-633+*-(,-0((,/10(-0,)(-((,)(,*,(-,(,((-).2(((,(-(-(-(((,()01*/-((-
@M02996:162:000000000-B87FG:1:1101:7933:4363 2:N:0:ACTGAGCG+GTAAGGAG
GACTACCCGGGTATCTAATCCTGTTTGCTACCCACGCTTTCGCGCCTCAGCGTCAGTTATTGTCCAGCTAACCGCCTTCGCCACTGGTGTTCTTCCTAATATCTACGCATTTCACCGCTACACTAGGAGTTCCGTTAGCCTCTCCAACACTCAAGAACGTCAGTTTCAAATGCAGACACGAAGTTGAGCCTCGTGCTTTCACATCTGACTTGATGTCCCGCCTACACGCCCTTTACACCCAGTAAATCCGGATAACGCTTGCTCCCTACGTATTACCGCCGCTGCTGGCCCGTAGTTCGC
+
CCCCCGGGGGGFFFFGFCFGGGGFGGGFGFFFGGGGGGGFGGGGGGGGGEGGFEGGFFGGGGGGGGGGDGGGGGGGGEGGGGGGGGGEEEFFGGGGGGGGD<;EGGGGEGGGGGGGGAEGGGFGGGGFGGFEFG@=CCGFFD?FGGFFFGFDGFFGFGG@EG>BCDGGGGDFGFFDFGFFGDECFDEFEG:=B?DA9FACCEAC@FEEFFGFE69BEFD7:55((6:>=F@9D@FFFFFEF?3);CEFG3:((./0/,-,-1).96:-(((,..)-)-((----44430(370022+),4
@M02996:162:000000000-B87FG:1:1101:22417:4383 2:N:0:ACTGAGCG+GTAAGGAG
GACTACCAGGGTATCTAATCCTGTTTGCTCCCCACGCTTTCGTACCTCAGCGTCAGTTACGGTCCAGAAAGCCGCCTTCGCCACCGGGGTTCCTCCTGATATCTATGCATTTCACCGCTACACCGCACATTCCAGCCACCCCAAACGCACTGAAGCCCCCCAGGGTCGACGGCAGTGACCGGGTTGAGACCGGAAATTGCACCGCCGACGTAAGGGGCCGCCGACGCAGCCGTTAAACCCAAGAAATCAGGATAAAGGACGCAACCCCCGGAGAGCGGCGGCTGCGGGGACGGGGGAAGCG
+
B@B@CGDEEED-C,<@;<<C9E@6,CEC<,6,@E7@76,,,8C<,8,C@BCB,8BB,CFFGG8CFGCEDEEFGG7:6:8D:BFGG8@+47+,9,CAEB,=9+,+9<9,@4,,94,58)*6=4,DEGG@C,,,@DDD8D888:@GF@8@50*)6@=,=DE+>C8**3;7;B@AE>D0;FFFDEC4*1.6(=8:E.>0),+.7+679BB,4)1,4;>F>5)-*-(-7B99(*42*,--.),*-8(47,))*./4)0)*))(.,)-()(((----,((((((((--(--43(-(,.)/**(((-
@M02996:162:000000000-B87FG:1:1101:13064:4383 2:N:0:ACTGAGCG+GTAAGGAG
GACTACCGGGGTATCTAATCCTGTTTGATCCCCACACTTTCGTGCCTCAGCGTCAATGTCGGATTCGTGAGATGCCTTCGCAATCGGTGTTCTGTGTAATATCTAAGCATTTCACCGCGACACTACACATTCCGCCCACGGCAGCCGAATGCTAGTACGACAGGATCAATGGCACTTTCCCCGGTGAGCGGAGACATGGCACCACTGACGTACCATACCGCCTACGCACCCGTTAAACCCAAAAAAGCCGGATAACGCGTGCATGCGCCGGAATACCGCGGGTGCTGGAACGGAGGAGGAG
+
@6A<ACFEDED+8,,,;,5<66C,,<CE,6,,6C+B:<,6@@C@@F,B@BCC,8@@,E6CFGG,,:8:CAFGDEE,6,EA@@C,@@@6=,,,9A:?CC=,A+,,>EFB=,,9,9,:88*==8@4EEFDB,,,8,@CGG6=DAF+=D>C>+05,8=,@EEECC=+@0A95,@9@6C,;*;AEF:*5/79)@E5?8CD8,)7/54@<)4.6)24/:<+7)2/*,(/(43?65:(1,--4),12-(,79((*-),(..*,(,--*(.*.(4(-(,(,)).8(((,-((.-4((,(0.2/*((((
@M02996:162:000000000-B87FG:1:1101:13046:4385 2:N:0:ACTGAGCG+GTAAGGAG
GACTACCGGGGGATCTAATCCTGTGTGATCCCCACACTGTCGTGCCTCAGCGGCAATGTCGGATTCGTGAGATGCCGTCGCAATCGGTGGTCTGTGTAAGATCTAAGCAGTTCAGCGCTACAATACACATGCCGCCCACGGCAGCCGAATGCTAGTACGACAGGATCAAGGGCACTTTCCCCGGGGAGCGGAGACAATTCACCACTGACTGACCAAAACGCCTACGCAGCCGGTAAACCCAAGAAATCCGGAAAAGGATTGCATCCGCAGGAGTACCGGGGCTGCGGGGACGGGGGAAGGG
+
@<6,8CCCCDD+@,6,665,6<;,,;;@;,<6<C7@@,,659:@,:,B@ACB+7@@,C,CFGG7B<8:CDGFFD,=+8+@4=:8DDD4?+4,9A499?C=?+,+9?E,4,,,,6,,8)*0=9,,8DD57,,,@+==DEC=DFF+3@:C9*3*,3<,@<EG777*=3049,58*6:,)*0;B,:**/(1,:E>D:<:(+/).0.41)5341*.(05).)2-*-(-(3,8(*.4)(,35),*-143@1.)*-.-(74*-()).*6)*((4(-(,,..-.4((2((-(--((-73.)/2*,(((
@M02996:162:000000000-B87FG:1:1101:22404:4395 2:N:0:ACTGAGCG+GTAAGGAG
GACTACCAGGGTATCTAATCCTGTTTGCTCCCCACGCTTTCGTACCTCAGCGTCAGTTACGGTCCAGAAAGCCGCCTTCGCCACCGGTGTTCCTCCTGATATCTATGCATTTCACCGCTACACCGCACATTCCAGCCACCCCAAACGCACTCAAGCCCCCCAGGTTCGACGGCAGTGACCGGGGTGAGCCCGGAAATTTCACCGCCGACTGAAGGGGGCGCCGACGCACCCGTTAAACCCAAGAAAGCGGGATAGAGAGCGACGCCGCCGGAAGCACGGGGGTGGAGGGAAGGGAGAGGAG
+
CCCCCFFGFGD;CC,CC<<CAECC,<CFA,C<@CFC:@,,A@C@:B,E@BEC,B@C<CFGGGGEGGEECFFDFEFE,,EBFBBFGEC8=8,,@,CEFDA,A+;,959A>,,9,955>@5=89,DEGC>>,,,@FGCFGG==8@D=@:@9+30D@=CDFEEEC:+5:C7;CEED?C:;FEFDD=**1/866@:DED>),1)1>.;>873>7)5<64.-)1-/4(4,--(-*3-/2(-65,*,4(2;:(.),.4(0(2.)((-)(()-(43((,(,(((((,((((((.3(((-53*2*(((,
@M02996:162:000000000-B87FG:1:1101:6629:4421 2:N:0:ACTGAGCG+GTAAGGAG
GACTACTAGGGTATCTAATCCTGTTTGCTCCCCGCACCTTCGCACCTCAGCGTCAGTCATCTGCTGGTAACCTGCCTTCGCCATTGGTATTCTTCCAGATATCTACAGATTTCACCCCTACACCTGGAATTCTGATTGCCCCTCAGTGACTCTAGTTATGCAGTTCTCAACGCAGTTCCGGAGTTGAGCTCCGGAATTTCACACCAAGCTTGCAAAACCGCCTACATGCCCTTTACGACCAATAATTCCGAACAACGCTCGACACCTACGTGTTACCGCGGCGGCGGGCACGTAATTGGC
+
CCCC@GGGGGGDFFGGFEGFGGFFFGEGGFFGGGGGGGGGFFGGGGGGGFGGEGGGFGGGGGGGGGGGGGGGGGGGGGGGGGGGFFGGGGGGGGGFGGGGDFGFGGFFF9EBCFFG81*6=@FFFGDFFG8EGGGFGFGEF8FGGFFFDG=DDEFFGGGGGGD5@D9FFGFEGFGGFFDDEGGGGGEGB=EEFED=DCFEFGFFAFCFFFFC=F;FCFDAEB957)AE@84.86=;((4467)8836<3.8((.62.((/,)(//(45,4.(..).--(-1((-,10(,-,4.)12+)..
@M02996:162:000000000-B87FG:1:1101:6471:4461 2:N:0:ACTGAGCG+GTAAGGAG
GACTACACGGGGATCTAATCCTGTTTGCTCCCCACGCTTTCGCGCCTCAGCGTCAGTTACAGTCCAGTTAGTCGCCTTCGCCACTGGTGTTCCTCCCAATCTCTACGCATTTCACCGCTACACTGGGAATTCCACTAACCTCTCCTGCACTCAAGCCTACCCGTATCAAACGCAATTCCCACCTTGAAACCAGGACTTTCCCTTCTGACTTAACAGGCGCCCGAAGACCCCTTTACGCCCAATCATTCCGGACAAAGCCCGCCCCCTGCGTATTCCGCGGCCAGCTGGACCGAAGTTAGC
+
CCCCCGCECEG+8,BF@EEDF9FFAFFDDECFFGGGGGDCGGGGFG7,CAEGC@C@FGFEFE<<CCEF,CE?EFEEFCDEEGGGFDCCFCFE=<>FGG,AFFFFGGFGGCEGFGGG7:9=899@EGGAC8=ECECD?D?FGD0=D8:3;??DFF6CD8=DF,)B=DFFFG,:CEG>FCC@F8CFGGBD>,,1*:3)6FB?*,*65@EA6BD6ABAAB>)(/0((,(((,3/2*6<C0(<C70,/)6)11.)((8(*(.(--1,(140((((,((-)(((-(((,-).44(3().2*+-))
@M02996:162:000000000-B87FG:1:1101:15047:4470 2:N:0:ACTGAGCG+GTAAGGAG
GACTACTAGGGTATCTAATCCTGTTTGATCCCCATGCTGTCGTGCCTCAGCGGCAGTTGATGCCCAGAGAGCCGCCGTCGCCTCCGGGGGTCTACCCAATAGCTACGAATTTCACCGCTACACTGGGGATTCCGCTATCCTCTACATCACGCTAGCCGCACAGGCAGAATGGCAATTCCAAAGTAGAGCGCTGGCAGGGCACCACGAGCGTATGCAACCGCCGACACACGCGTTACGCCCAGGAAAGCCGAACAAAGCGAGCCCCCGGCGGAGGACCGCGGATGCAGGCACGAGGGGTGGG
+
@@A,AF@ECEF-C,@,;6,;,<;,,<;E,,,,,C,;,,,,5::88,,B<=6@+7@B,<,C;EFGGFFF8EFGGC:>+6=868,@D==+:+++9,@CED=,?+464C>BC,+,,88,81*6+3,,CFD76+,,7=@+=+,3+*4A+E7=A7*)+3;3@EEGE95,=?*;;,>9,9C0/1>=CCC,,2/:9*4-:55=0*)//*3/3)6(:)1-(04@A:2-2((-(-(.(*--)--(-(**-((47(((2-.41.3*.(-(-1-(*-4((4((((--(--(2(--4)421.3-.)/2*((((
@M02996:162:000000000-B87FG:1:1101:6456:4473 2:N:0:ACTGAGCG+GTAAGGAG
GACTACACGGGTATCTAATCCTGTTTGCTCCCCACGCTTTCGCGCCTCAGCGTCAGTTACAGTCCAGTTAGTCGCCTTCGCCACTGGTGTTCCTCCCAATCTCTACGCATTTCACCGCTACACTGGGAATTCCACTAACCTCTCCTGCACTCAAGCCTACCAGTATCACAAGCAATTCCCACCTTGAAAGCAGGACTTTCACTTCTGACTTAACAGGCCGCCTACGCCCCCTTTACGCCCAATCATTCCGGACAACGCCCGCCCCCTACGTCTTACCGCGGCTGCTGGCACGGGATTAGC
+
CCCCCGGGEGGFGGFGECECFFFFGGGGGFGGGGGGGGGGGGGGGFCGGGGG:EGGEFGGGGGGGGFGFGGGGGGGGGGGGGGGFFFCFFGAFEFFGGGG@?,DFFGE,>BFFGGGG=@DGFEGGGGFDG@FFGGGGGGGGFFGGED=DFD==8A@FFFGGGD5=DGG+EFFCFGGFGFDD8EGGGFF@CF:AFGF@GFFCEEA@6:ACF7AEFAA>F4>E5-555>((469F;C<<DFGD@1@AEC?;5:608(7,(((,)-4>901(4,..()6(((,(41-,),2-(3()0*2*))(
@M02996:162:000000000-B87FG:1:1101:20850:4511 2:N:0:ACTGAGCG+GTAAGGAG
GACTACCGGGGGATCTAATCCTGTTTGCTCCCCGCACCGTCGAACCTCAGCGGGAGTCATCTGCGGGTAACCTGCCTTCGCCACTGGGAGTCTTCCTGAGATCGACAGAGGTCAACCCGACACCAGGAATGCAGATTGCCCCGCAGGGACTCGAGGTATGCAGGTCGAAACGCAATTCCGGAGGTAAGGCCCGGGAGGGCAAACAAAGCGGGGAAAACCGCCTACAGGCCCGAAAGGGCGAAGAAGGCCGAAAAAAGCACGCAGAAGACGGGGTAGCGGGGGTGAGGGGACGGAAAGAGAG
+
@66,A<C@@CD+@,,,6,,,,6;,,;;,,,,,66+6+6+,,8+6,+,9@=C@++7>,6:,9,<,+4:87,,9,:B,,,,98+4+,9<,4++,,,,7?8=,7+,+66+3=,+,,6,,,)*608+6BF@<:8,,,7@++@,6*1**;>)>///)*43*/=,0,=0,/11*1:*8*21*/1);>*1**0/0)*/,85C1(*)(-*,4(82.4))3(83.:)1-*-(,.4)4:*19)(((((+*--((0(((*-.-(0.)((,(,)-(/((.(,(-((-()-((,(--(,,-(-4-)./*/42,-
@M02996:162:000000000-B87FG:1:1101:6279:4519 2:N:0:ACTGAGCG+GTAAGGAG
GACTACCGGGGTATCTAATCCTGTTTGATCCCCACGCTTTCGTGCCTCAGCGTCAATAACGGATTCGTGAGATGCCTTCGCAATCGGTGTTCTGAGTAATATCTATGCATTTCACCGCTACACTACTCATTCCTCCCACGGCATCCGCATTCCAGTCTGACAGTATCAAAGGCAGTTCCGGAGTTGAGCCCCGGGCTTTCACCTCTGCCTTGACAGACAGCCTACGCACCCTTTAAACCCAATAAACCCGGAGAACGCTTGAATCCACCGTATTCCCGCGGCTGCTGGGACGGGGTGAGC
+
CCCCCGGGGGGFGGGGGFGDGGGFGGGGFFFGGGGGGGGGGGGGGFFGGGGGCFGGFGGGGGG>FGGGGGGGGEFFCFGGGGGGGFGFGFGGGGGGGFFGFFFFDFDGAFFGGGGGG=AD>DFCGGGGCGFFF=DD8EGC8=5CFEAFDDB;@@DADAFGD?DF=?@FFFGFGFD?DFFFG6CCFCEGE:F=5?7):DFBAEE*7/:**9:3*;=F=F*04/(.(/31:C377@EE9<<;<1(/*1)(2.)-(0.2--,(-*..:.).,-.,..).)---((--()5(,(,3.)12*((,
@M02996:162:000000000-B87FG:1:1101:20842:4527 2:N:0:ACTGAGCG+GTAAGGAG
GACTACCGGGGGATCTAATCCTGTGTGCTGCGCGCACCATCGCACCTCAGCGGCAGGCATCTGCTGGTAACCTGCCTTCGCCATTGGTATGATGCCTGAGAGCTACAGAGGTGACCCCTACACCAGGAATTCGGATTGCCCCGCAGGGACGCTAGTTATGCAGGTCGCAACGCAAGTCCGGAGGGAAGCCCCGGGAGGGCAAACCAAGCAGGCAAAACAGACGACATGCCCGGGACGCGCAATAAAGCGGAACAAGGGTCGAAACGAAAGAGTTAGCGCGGGTGCTGGAACGGAAAGAGGG
+
B@<@@CC@CCD+@,9,66,,,6@,6<CE,,,++8+@+6,,,8B:8+,B6?C@++6@+@E=C,CF,:=,?<=A??,,,,4?446+,9<,9,,,9,9,5??,9*++6:4=>,+8+8,,40*063:6=FC=A,,,+6CC8D8,=5*39B)<9@*)*33,,=,:,29,,;**2:*2/6?*+29:88=5*:,8(2/,>5D>(*)(,*.417463)*,,<:FF4*.*.(--2(5)+(()(-(--**,-(-0).))-071..*,((.,)-4)((((-(.)).)--((-(,-().,((.-)./**(((-
@M02996:162:000000000-B87FG:1:1101:24629:4529 2:N:0:ACTGAGCG+GTAAGGAG
GACTACAAGGGTATCTAATCCTGTTCGATCCCCGCACTTTCGTGCCTCAGCGTCAGTTGCGTCCCAGCAAGCTGCCTTCGCAATCGGTGTTCTGTGTCATATCTAAGCATTTCACCGCTACACAACACATTCCGCCTGCCTCATTCGCACTCAAGAGAACCAGTTTCAACGGCAATGCTACGGTTGAGCCGCACCATTTCACCACTGACTTGATTCCCCGCCTACGCACCCTTTAAACCCAATAAATCCGGATAACGCTCGGATCCTACGTCTTACCGCGGCTGCTGGCACGGGAGTACC
+
CCCCCGGGGGGGGGGGGGGGGGGFGGGGGGDGGGGGGGGGGGGGGGGGGFGGGGGGGGGGGGGGGGGGGGGGGGGGGGGGGGGGGGGFGEGFGGGGGFGGGFGGGGGGFCFGGGGGGAEDCFFFGGGCFGGGFFGGGGGGGDFGCEDGBGDEDFDFGEGGGGF,@DGGF;EEGFDGFGCFGGECCGEGFGEA5?DB=FFFF@EE99:BEFCBFFCFCFG@=2((/:104CD(;@EEC;C83=@=FEF5>98(8:<0,-,-(140/,)584.(.464>:044((-()).3<2(.)**2())
@M02996:162:000000000-B87FG:1:1101:24611:4533 2:N:0:ACTGAGCG+GTAAGGAG
GACTACAAGGGTATCTAATCCTGTTCGATCCCCGCACTTTCGTGCCTCAGCGTCAGTTGCGTCCCAGCAAGCTGCCTTCGCAATCGGTGTTCTGTGTCATATCTAAGCATTTCACCGCTACACAACACATTCCGCCTGCCTCATTCGCACTCAAGAGAACCAGTTTCAACGGCAATGCTACGGTTGAGCCGCACCATTTCACCACTGACTTGATTCCCCGCCTACGCACCCCTTCACCCCAATAAATCCGGATAACGACCGGATCCTCCGTATTACCGCGGATGCTGGCACGGCGTTAGC
+
CCCCCGGGGGGGCEFFGFGGGFFFGGGGGGCFGFGGGGGGGGGGGGGGFGGGGGGCFGAFGGGGGGGGGGGFGFGGGGGGGGGGGFFGGGFGGGGGGGGFA<EFFGFGCFGGGAFGC@?DCFGGGGFGGFGGG,@>C=DDF=6+=EDE>GE<?F6FEGGGGG=C8;DEGGEB6?CFFGFAB6>EE9CGEGC=*@DF@FFF62>ED;7BEFGF9FEC?AD>5>2;3@B6;EF(13(7))8:;1538594>00,409>-((-,1-,772)4,40376).(-(,((4046(4(),0)/2/3(.
@M02996:162:000000000-B87FG:1:1101:13662:4534 2:N:0:ACTGAGCG+GTAAGGAG
GACTACAGGGGTATCTAATCCTGTGCGATCCCCGAACTATCGTGCATGAGCGTGAGTTACGGCCTGGGCGGCTGCCGACGCAATCGGGGGTGTGCGTCATATCGAAGCAGGTGACCGCGACACAACGAAGTCCGCAAACCTCGAACGCAATCAAGCTCTCCAGAATCAAGGGCGTGATGACGAAGAGCGTCAAGAGGTAACAACCGAATAAAAAAGCGGAGCGCGAACGCAGGAGACGAAAAAAAAAGGGAGAACGCACGGAAACACGGAAGAACGAAGGACGCGGACACGGAGGGAGCAG
+
@66,8;@CCCC-8C,,6,=,;,@,,C@@,,,,,8+6+,,,,866,6,;@=;@+,8,,6C,BFFG7CC,:6@F7>,,+8=>+=:+@4:+4+++6+86836,7+,+6,683,+8,3,,48*308*@D7<8<:*,?;*;CC5**-?D*=54.:))5+9,3=+3+1/,0++3;++0*01:3*.99:**2510-1*()1;((3*.)+52(),(()2.6?181)71*(-21((,(*(-)4(.-(*1-(,-0(-(*(0(-)))(((,-1((*(((,((-((4,((,,.((-2(((-(4().*/*((-.
@M02996:162:000000000-B87FG:1:1101:22610:4539 2:N:0:ACTGAGCG+GTAAGGAG
GACTACAGGGGTATCTAATCCTGTTTGATACCCGCACCTTCGTGCCTCAGCGTCAGTGGCACCCCAGGCGACTGCCTACGCAATCGGAGGTCTTCGTGAGATCTATGCATGTCACCGCTACACCACGAATTCCAGCGCCATCTAGTGTACGCAAGGAAGACAGGTTCAACCGCGGGACCGGGTTGAGCACGGCGATGGGACGGCGGACTAGACGTCCCGCCTACGCACCCTGTAGAGCCAAGAAAGCCGGAGCACGCGCGGACCCGCAGAAGTACGGCGGACGCGGGGACGGGAGGAGGCG
+
C@C@CGFFFEG-@6@6@@A<9;C6,CCE@CC66@+@@F,<8@C@BB9B@ECB6,@C,EFGGGG=FEEGFCGFCEB<,?=CBCE=DFEFC+,,@,CDA@A+9+,+95=,D,,4,9,5>8*==9,@DFEE:,+6@D,=CC8++31CD,:346*)@>CGGGGF8?8+,;:AFEFD>?GGF>>BDD4*4;62*4?9BBG1(*)/38961>>(()0..)(0(0/7726833142*(.*6).)-,+.(.4:24(/15((0(/4((-,1-4*(((,(.(..6(-411((((((-(-432).1**((-4
@M02996:162:000000000-B87FG:1:1101:15375:4539 2:N:0:ACTGAGCG+GTAAGGAG
GACTACAAGGGTATCTAATCCTGTTTGCTCCCCACGCTTTCGAGCCTCAACGTCAGGAATCGTCCAGTGAGCCGCCTTCGCCGCCGGTGTTCCTCCCAAGATCGACGCATATAACCGCTACACGGGGAAGTCCACTCACCTCTCCGACACGCTAGCCAGACAGGTTCCAAAGCAGTCCCGCAGTTAAGCCACGGGCGTGCACGTCAGACTGGCAGTGCCGGCTACGCGGCCGGTACACCCAGTAAAGCCGGAAAACGCGTGCCCCCTACGGAAGACCGGGGATGCAGGGACGGAGGAAGGG
+
@@AABFCEDFD-;,6,66,;,C;;,<;C,,;,,C8@+,,,58FC@@,B<FE@,,8C,EF,CF@FFCE@@CFGFEC7,49?886@E?C+74,,9,C<FDC,A+9+68>+>++,,9,468*=69,+@FC@B+,,@AD7DF8D=0+=+::C9C*044;DFF,@B9>*2/2,:DF9<9D,;28D:::*,47>8<ED>>CB(*)3,+(//=?A:)*,27(05**-*((-(-(((*4()(-(.),*-3..99).*-.4(0.0-(((-/((*,(-(---((.(.2((2((-().1(4(-0./:*((((
@M02996:162:000000000-B87FG:1:1101:13680:4540 2:N:0:ACTGAGCG+GTAAGGAG
GACTACAGGGGGATCGAATCCTGTTCGATCCCCGCACTTTCGTGCATGAGCGGCAGGTACGGCCTGGTCGGCTGCCGACGCAATCGGGGGGCTGCGTAAGAGCTATGCAATTCACCGCTACACAACGAATTCCGCAAACCTCGACCGCAAGCAAGCTCTCCAGGATCAAGGGCGGGATGACGAGGAGCGGCACGATGAAACCACTGAATAAAAAAGAGGCCTGCGCACCCGGAAAACCCAAGAAAACGGGAGAAAGATCGGAACCCACGGATTACCGCGGAGGCTGGAACGGGGGGAGACG
+
@<A,@@CCCED+@,,,6@<,@<@6,CBF,;6,,76@++,,,8;@@@,;@=6@++@7+CFCFGEG7=@9:8@CDB,4+8@B+>489@C+6+**=*=44*1*7**+5,5,;+,,,4,84:)/9+,5C58>8**+38;CDG***4>DD89>><)(;:7*+30+;04,:0*27+<5*0)2014@<>***1(*-*24../,(+1:<*322?>))*24<FFE0)/(*)-.,(4-(*(()--4((+2,43:5(.(*15-45:64)--,1(,*(((,(,((,).4(,1((-4(.-.(.81).***(-(-
@M02996:162:000000000-B87FG:1:1101:15061:4557 2:N:0:ACTGAGCG+GTAAGGAG
GACTACTAGGGGATCTAATCCTGTGCGAGCGCCGCACTTTCGTGCATGAGCGTCAGGTACGGCCTGGACAGCTGCCAACGCAATCGGAGGGATGCGTAATATCGATGCAGTTAACCGCGACACAACGAATGCCGCAAACCTCGACCGCAAGCAAGAGCAACAGGATCAAGGGCGGGATGAGGGGGAGCGGCAGGAAGGAAGCAATGAAGAAAAAAGCCGACCGAGGACCCGGTAAAACAAAGAAAATCGGAAAACGGCGGGAGCGAGAGGAGGAACGTGGGAGGCGGCACGGAGAGAGAAG
+
@@86@6CCCAC+@,,666,6,6;,,=8@+++6+++86+,,,8,986;,@B,@+,8@,CC@BEEF:6@,,,CFB?B8,9@?>@>,@=@,=+++4+9+4+6+9+,+949+94,,,4,,8=*=+3+6D==>3,,,3==73+:+30*;5*8*03*->2;>,4,,>85,4)0:6,,8=/)10)-7+***211)(*/,)01,(*)4(/,()1-))*2(,54>B)5(114(,(-(,*(2/-()6,+/447:)()(*-0((0(/((((-1(,)-,,((.,(,.,,((-(4(((4,(,((3)5*2*-((.
@M02996:162:000000000-B87FG:1:1101:15043:4562 2:N:0:ACTGAGCG+GTAAGGAG
GACTACTAGGGTATCTAATCCTGTTCGATCCCCGCACTTTCGTGCATGAGCGGCATGTACGGCCTGGTCGGCTGCCTACGCAATCGGGGGTCTTCGTCATATCTATGCAGTTCACCGCTACACAACGAATTCCGCAAACCGCGACCGCAAGCAAGCTCTCCAGGATCAATGGCGTGATGACGTGGAGCGGCACGATGTAACCACGGAAGGAAAAAGCCGCCGGCGCACCCGTGAAACCCAAGAAATCAGGAAAACGCACGGATCCCACGAAAGACGTGGGGAGCAGGCACGGAGGGAGCGG
+
@@A<@F,CDDF-C,,,66;,,,;6,CBE,;,,6@8@++,6@8C@B65@CA;@+@@8,CFFGGGG>CCCC+@F7>=,,99?+?==D@@+=+++9,C?AB=,4+7+4,8,>,,,,6,56590668@DCCC:,+33=>CDE,@+8@D*C@>9?*->88<04,4CC6,=)*=8,>6,5*1=*9@28**47283*33)09,3*9<<+<B(71(()94:FB@3)/(*(-,1(4(-*((*-3).,+12(,.7)))0,0,.7157((4(5((*()(-(-(-,4(-((,((((-.1,3,-1.)2*/4((,
@M02996:162:000000000-B87FG:1:1101:10367:4571 2:N:0:ACTGAGCG+GTAAGGAG
GACTACAAGGGTATCTAATCCTGTTTGAGCCCCACGCTTTCGTGCCTCAGCGGCAATTACTGCTTCGTGAGATGCCTTCGCAATCGGTGTTCTGAGTAAGATCTAGGCAGGTCACCGCTACAATACGCAGTCCGCCCACGGCAACAGGATGCAAGCCTGGAAGGATCAAAGGCAGGTCCGAGGTGAAGCACCGGCATATAACCCCTGACTGGACAAAAAGCCTACGCACCCGATAAAACCAATAAATCCGGATAAAGCCGGAAGCCGCCGAATGACCGCGGCTGCGGGCACGGAGGGAGGG
+
@@A<@FFFFFD-C<,,<<;6<C@,,=;F,6,@7B@@@,,,,@C@8<,B@BC@+@@:,6EF<FG,:,8:@<FF9?<=,,@?,@:,@@@,868,@?DC,9E,A+,,9,9A>,+9,4,,8>*6=@,,CA++?+@,@@=CDGG8DBDGFFD,;+*)@=?+@,==,63+53+4?EFFD?D6;*=9>54**56:5F>2@5)55,+*99E(:)057++,(./8,)/,2((///6?0*(()--(-),*32)299.)*-.4(0.2.)((,)-(*.(4,4(-(..45,-(,((-3((--24,0)*/*-1((
@M02996:162:000000000-B87FG:1:1101:18280:4631 2:N:0:ACTGAGCG+GTAAGGAG
GACTACAAGGGTATCTAATCCTGTTCGATCCCCGCACTGTCGTGCATGAGCGTCAGTTACGGCGTGGTAAGCTGCCTACGCAATCGGGGTTCTTCGTCATATCTATGCATGTGACCGCTACACGACGAATTCCGCCTACCGCAACCGCAAGCAAGCGCCCCAGGATCAAAGGCGGGAGGAGGGGGAGACACAGGATTGGACCACTGAGTGAAAGCGCCGGCCGGCGACGCCGAAAACCCAATAAAAGCGAAGAAGGGGAGGACACGCGGAACAACCGCGGGAGCGGACGAGGAGGGAGGGG
+
@@A,@CAFFFD-C,@,;656,;@,,C@F9,,,,@+@:+,,5C:@,BB<@DFC+8@,,CFEFEE=+7@9<CFF<A@A,49?+?B,DDDE@++,9,C4449992=+9,9,9,,9,:,560*===,6B+===,+,@DCD?E,@>A?D6D>+9;05DC9:E5*43:/*=*0=7,>685CEB>;.18***11*(222).9))*)))*4((08).*:.67<D7))(1(,(((-((*,4)((4,-+*-(.5*))()()(-/(*(-(-(/,./(((,((((,416((,(360(3(((((1).*/*40(-
@M02996:162:000000000-B87FG:1:1101:7871:4638 2:N:0:ACTGAGCG+GTAAGGAG
GACTACCCGGGTATCTAATCCTGTTCGATCCCCGCACTTTCGTGCATGAGCGTCATTATCGGCTTGGTCAGCTGCCTACGCAATCGGAGTTCTTCGCCATATCTAAGCATTTCACCGCTCCACGACGAATTCCACCTTCCTTGTGTGCACTCAAGGCCGCCAGTATCAACGGCATGCCAAGGTTGGGCCCTGAAAATTGACCGCTGACTTAACAGCCGGCCTACGCTCCCGTTAAACCCAATAAAGTCGGATAACCGCCGCAACCTCCGTATTACCGCGGCTGCTGGGACGGAATTAGCCG
+
CCCCCGFGGGGGGFEFFEEEEFDEDFGFFCCEFGGGGGFFFEEFGGFGFEFFFCCCFGFGGGGCGFGFGGEFFGGFCAEFF:FFGGFCC:EFFGGG>@C@:FC@FGCD9=@FAFEGG:*+6@AEGGC+C,D=>FEFFFGGGE@=FDDFBF506>?FGGGGG+0::C=CGGGFG?CFFGEFFGG?FGBC2=*-2)**1,104A@B(5(6>6:CEFEA2)/6=;;6(4(44C(:C?:B21+:(333/)).1-04:*)*((-(,1(-*.2(-,...).60((-2,91332(739908/2+.()(
@M02996:162:000000000-B87FG:1:1101:7854:4643 2:N:0:ACTGAGCG+GTAAGGAG
GACTACCCGGGTATCTAATCCTGTTCGATCCCCGCACTTTCGTGCATGAGCGTCATTATCGGCTTGGTCAGCTGCCTACGCAATCGGAGTTCTTCGCCATATCTAAGCATTTCACCGCTACACGACGAATTCCACCTTCCTTGTGTGCACTCAAGGCCGCCAGTATCAACGGCATGCCAAGGTTGGGCCCTGACATTTGACCGCTGACTTAACAGCACGCCTACGCTCCCTTTAAACCCAATAAATTCGGATAACGCCCGCATCTTCCGTATTACCGCCGGTGCTGGCACGGAATTAGAC
+
CCCCCFFGFGGFGGFGD<FCFFCFFFGGAFFGGFGGGGFGAEGGGFFDEDFGCFCCGGEEDF>DFFGF9FFFGGGG@=@CCC@@8DEGD7=EFGGGGGGGGBEGAGFEAFFGGGFGD=*=DFFGGGEEFF7EFGE8FD=8B0<??DD3?DD=EF6FFEGGGG8:=+CEGEGFDD7@?7*3DF9CFG935C*8)ACEEG+9C95-6:9@3AD<AF3)(0712(/(,(,/.;(6<-)648C5<:3)6-).*.7(4*5C(((,(9((*.4634.45)))-7(3(((().(2:<:;07*++).-
@M02996:162:000000000-B87FG:1:1101:18283:4648 2:N:0:ACTGAGCG+GTAAGGAG
GACTACAAGGGTATCTAATCCTGGTCGATCCCCGCACTATCGTGCATGAGCGTCAGTTACGGCTGGGTAAGCTGCCGACGCAATCGGGGGTCTGCGTCATATCTATGCAGTTCACAGCTACACGACGAAGACCGCCTACCGCAACCGCAATCAAGCGCACCAGGATCAAGGGAGGGAGGAGGGTGAGCCGCACGAGATGACCACCGAACAAAAGCGCCGACGGCGCACCCGGGAAACGAAAGAAAGACGGGAAAAGAACGGAACCCACGGAGGAACGAGGACAGCGGCAGCGAGGAAAGCG
+
@6A,BCADFFD;C8,666,,,6@,,C@B,,8,66+7++,,58;;BD,<CBCC6,8,,6E<FFE4+6@:C@@DF?<,+46=+8=@===@C+++9,C:+8?=42,+,,8,7,,,,6,,6)062@<CCGC:>++,7@+=+:68C>AG5F>59?*)?29@?C4?76/1=;2=7+02*02:8*6:8B5*4/,*.*:3;;D0(*1:2+,((83(()23()(0(854/(4(2(((-*(,)-,.4(*2,-.85(.(*3)-(70*((.(,*-(*-,-(((,(-(,--(,((((((2-3((-..2*2(,(-
@M02996:162:000000000-B87FG:1:1101:7873:4657 2:N:0:ACTGAGCG+GTAAGGAG
GACTACCCGGGTATCTAATCCTGTTCGATCCCCGCACTTTCGTGCATGAGCGTCAGTATCGGCGTGGTCAGCTGCCTACGCAATCGGAGTTCTTCGTCATATCTAAGCATTTCACCGCTACACAACGAATTCCGCCTTCCTGGTGTGAACTCAAGGCCGCCAGTTTCAACGGCATGCCAAGGTTTGGGCCCGACCGTTTACCGCTGACCTAAAAACCCGCCCACGCCCCCCTTAAACCCAACAAAACCGGGAAAAGCCCGCATCCTACGTATTACCGCGGGCGCGGGGACGGAAATAGCC
+
CCCCCG@@FFEF7FFGFEGFFGFFGGGGG8CFGGGGGGCFGG@FECGAFFGGGGE@FG9,B@+@8+@,,9EAFGGGF,DFGGGGGGGGGEGGGEGG,FFGFFGGFGGGCGFCGGGGG>DGGGF,@FGFGGGGG,=CDEFDF**+=,)3?DDDFFF,@F6@EGB<,+2=+@*9E5*A6C**264=,;A*>1*(/))(,4)/7>,,(2,((12;);)),08(:(,-(((-4E0;F))<A?E=B(,4.((,)-)(,0,*(.((-1(3*.),(.,-.-.6(,(,((((((-(,((40.*3+620
@M02996:162:000000000-B87FG:1:1101:13104:4658 2:N:0:ACTGAGCG+GTAAGGAG
GACTACTAGGGTATCTAATCCTGTTTGCTCCACACGCTTTCGTGGCGCAGCGTCAGTTGACGCCCAGTAAACCGCCGTCGCCACCGGTGTGCCGCCTAATATCTACGCAGTTCACCGCTACACCAGGAATGCCACTTACCTCTACTGCACGCAAGATCGACAGATTCAAAAGCAGACCAGGGGGTGAGCCCCAGCATGTCACATCAGACGGGCAAAACAGGCAACGCGCGCGATAAACCCAGGAAAGCCGGGCAACGCTGGACCCCAACGAGTTACGGGGGCTGCGGGGAGGAAGGAAGGG
+
@@A,AC=CCDF-C,66;<,@EE@6,6;4,,,,;@B@+6,,58,987+47=@@,,@B,6C,CC,@F@CE@D<FG>:=+88>8,?F,==+7,+,@++=F+A,A+,+9C>+=4+,,6,:>)*064:6@FCDE3,,>3,++@=8+0+++,3>8D*)+4=,2@CE7>8,5+5=;759@6F,*/0A**4*4/67(4:2)026),1)/+1))173;)*(()/./)*.*-(.(34-(*-4)(-(63,:,1(472((*-)((0-*-(-(-*(.*-(4,-(((,.-,-(,,4(,((-1(((4))*/*(((,
@M02996:162:000000000-B87FG:1:1101:24108:4663 2:N:0:ACTGAGCG+GTAAGGAG
GACTACTGGGGTATCTAATCCTGTTTGATTCCCGCACTTTCGAGCCTCAGCGTCAATCGCACACCAGCAAGCTGCCTTCGCCACTGGTGTTCCTCCTAATATCTACGCATTTCACCGCTACACTAGGAATTCCACTTACCTCTCCTGCACTCTAGCTTGACAGTTTCCAAAGCAGTTCCGGGGTTGAGCCCCAGGCTTTCACTTCAGACTTGCCATGCCGTCTACGCTCCCTTTACACCCAGTAAATCCGGACAACGCTTGCACCATACGTATTACCTCGGCTGCTGGCACGTATTTAGC
+
CCCCCGGGGGGGGGGGGGGGGGGGGGGGGGGGGGGGGGGGGGGGGGGGGFGGEEGGGGGGGGGGGGGGGGGGGGGGGGGGGGGGGGGEFFFFGCGGGGGGGFGGGGGGGCFGGGGGG=9?CEGC8FEFGGGGFAEGGDFGGEFFFGDFFGFDAED9FGDFGG5CFFGGGGF5,;+@FGFFGGGCFG5DEGGFFFGFDGFFFGEE@F@EEFGFFFFFFFG@=>=(82((0:>:>BCCCAC83(/7@)9?C>><(06>((/-,92>9,3)(.).:(-.6).(-(,,4:7?:?<B503<3)6<
@M02996:162:000000000-B87FG:1:1101:7270:4788 2:N:0:ACTGAGCG+GTAAGGAG
GACTACAGGGGTATCTAATCCTGTTTGATTCCCGCACTTTCGAGCCTCAGCGTCAATCGCACACCAGCAAGCTGCCTTCGCAATCGGAGTTCTTCGTCATATCTAAGCATTTCACCGCTACACGACGAATTCCACTTGCCTGGCGTGTATTCAAGCCCATCAGTATCCACGGCATGCCAAGGTTGGGCCCTGACATTTGACCGCAGACTTAAAAGGCCGCCTACGCTCCCCTTAAACCCAATAAAACCGGATAACGCCCGCATCTTCCGTATTACCGGCGCTGCCGGCACGGAATTAGCC
+
CCCCCGGGGGGC;F<FCFFDEGFFAFFGG,6CFBFGEFF9EEGGFGFGGGCFCGGF<FFGCG:<CFFFGGGDFFGGC;FGFEDFADCEEFGGGDEFFGFCFFFGGGFFF9EEGGGGG8>=CGGCEEGGDCFFGGGDFDE8?*0=D>863?CD>@EBFD8,@E:<=9F:FEEB8>=7*=@FFGFCFDF5:E1:499E4FFEFDA>2?253:1>>F>?//1(1(/:76/1(8((0/7>38+:<:849),(/3.-47)*-((-330(*.)68??7(6))-((4(,(-(-((-4:9))*3+44)
@M02996:162:000000000-B87FG:1:1101:16617:4800 2:N:0:ACTGAGCG+GTAAGGAG
GACTACACGGGTATCTAATCCTGTTCGATACCCACGCTTTCGTGCCTCAGCGTCAGTAGCGTACTGGTAGGCTGCCTTCGCAATCGGAGTTCTGTACCATAGCTATGCATTTGAACGCTACACGGCACATTCCGCCTACCGCGCGCGCACGCAAGAACGGCAGGTTCAACGGCAATTTGACGGTGGAGCCGCAAACGTTCACCACTGACGTACCATCCCGCCTACGCACCCGTTAAAACCAAAAAAGCCGGATAACGCACGGGACCGCCGTATAACAGAGGCAGCGGGGACGGAGGGAGCG
+
BCC@@FFGEDD68<<,665@CFAC,CBF,@@C@E@@+8,,C@C@@@,B@BEC,,@@6CFEFFF>,CC@@CFGFC:E,,=A,@=?DF@B=,,,9A:?CCE,=3439<9549,9,9,,9530=BBEEED:A,,,9@ED8E?,0>@G+@=C96*1C@DFGCGCC7=*1*3<B,A>C59,*4*=,17**2578:E>FD5<6+0(4+7;1)645)144@A8,5*-2-(-(49?9*(1*4,4<6,*,8((071(9-)((0.*((((,14(1(-,4,,,().-)5(.(,((---((-,(5)1/*,,-(
@M02996:162:000000000-B87FG:1:1101:7272:4806 2:N:0:ACTGAGCG+GTAAGGAG
GACTACAGGGGTATCTAATCCTGTTTGATTCCCGCACTTTCGAGCCTCAGCGTCAATCGCACACCAGCAAGCTGCCTTCGCAATCGGAGTTCTTCGTCATATCTAAGCATTTCACCGCTACACGACGAATTCCACTTGCCTTGCGTGTATTCAAGCCCATCAGTATCCACGGCATGCCACGGTTGGGCCCTGACATTTGACCGCAGACTTAAAAGGCCGCCCACGCTCCCCTTAAACCCAATAAATCCGGAGAACGCCCGCAACTTCCGTATTCCCGCGGCCGCTGGCCAGGAAGTAGCCG
+
CCCCCGGGGGGGEGCGCFGGFGFFCGGGG,CDFGGGEFGFFGGGGGGGGFGGGGGGFGGGGGGGGGGGGGGFGGGGGGGGGGGGGGGGGFGGGGGGDGCFCFGGGFFFFGDGGGGGG>EDDFGGGGGEGGGGGGGGGGFFF*;FGC=C5CFEGGGGGGGDDC:<@EGGFFGFGFDGFGF*@EFEFDBF9E*:?AG?AGCE6>:2208B)+=CE@6A?A<0>(,6,((,6E01746AA7EGB:>A?4<7<7>(4))/-,,,()(-*)-.4..3()..(((-(((-(46:(((400*2+.4<(
@M02996:162:000000000-B87FG:1:1101:5271:4858 2:N:0:ACTGAGCG+GTAAGGAG
GACTACAGGGGTATCTAATCCTGTTTGCTCCCCACGCTTTCGCGCCTCAGCGTCAGTTATCGTCCAGTAGATCGCCTTCGCCACTGGTGTTCCTCCTAATATCTACGCATTTCACCGCTACACTAGGAATTCCATCTACCTCTCCGACACTCAAGAATAACAGTTTCAAGTGCAGTTTATGGGTTGAGCCCATAGATTTCACACCTGACTTGCTATCCCGCCTACGCGCCCTTTACACCCAGTAAATCCGGACATCGCTTTCCACCTACGTATTACCGCGTCTGCTGGCACTTCGGTACT
+
CCCCCGGGGDGG7FFGDF,CFFGGFFGFFFFGGGGGGDGGGGGGGGECF8DFCE:CFF,<EFGFGEFGFFGGEFFGCFGGDF7FFFGG?FGEDDEFFGGGAFGGFGDEEGEGGGGGD):?>CEDGGGFEFFFDE8BF=FFDEFGGGAGFGFDD@D,@DFGGFDFFFGGG9=DC?@DFG>FFFFGG>CFE@D8?FF57FA=;AC5>>5@CAFEFFE=BFF)5/):506(6:63>@9EF<CE13;6:?5?69A@B3);(-(-,:45><FFF1244()-.(-3--,(--40<:F:)*///.,.
@M02996:162:000000000-B87FG:1:1101:13813:4861 2:N:0:ACTGAGCG+GTAAGGAG
GACTACAAGGGTATCTAATCCTGTTTGCTCCCCACGCTGGCGCGCCTCAGCGTCAGTTATCGTCCAGTAGATCGCCTTCGCCACTGGTGGTCTTCCTAATATCGACGCAGTTCACCGCTACACTAGGAAGTCCATCTACCTCTCCGACACGCAAGAAAGACAGGTTAAAAAGCAGTTCATGAGGTGAGCTCATGGAGGTCACATCTGACGTGCCGGCCCGCCGACGCGCCCGTTAAACCCAGGAAATCAGGAGAACGCTTGCCACCAACGAATTACCGCGGATGATGGCACGGAGGGAGCG
+
@@@,AFDFFFD-;,6C@@,C@@@6,<CE,66,@C@@:8,+8@FE@+,B<EEC,B:B,CF,EF<FGCFCDDF,CBB:,4=A?B4@8=C,?,8,9,C?DFB,C+;,9@>+>++4,955>=*=@@=4EFFC;4,,@=,?+EC>89+6AGAG9C*)@B>FFGGG79=+4*+7;7,3,9C,+?A+;@<,7390),21+4;>)**)0,1*0+9/8)*/(/().)).*6(3(.29(*4()(,(.5,*-2(457))*.6:-72*-(,(-1.6*4(.44(-((.))4--1,(-().,(4,-0.:8*-1-(
@M02996:162:000000000-B87FG:1:1101:11473:4871 2:N:0:ACTGAGCG+GTAAGGAG
GACTACCGGGGGATCTAATCCTGGGTGCTACCCACGCTTTCGCGCCTCAGCGTCAGGTATTGTCCAGCGAACCGCCTTCGCCACTGGTGTTCTTCCTAATATCTACGCATGTCACCGCTACACTAGGAGGTCCGGTAGCCTCTCCAACACGCAAGAACGTCAGGTTCAAATGCAGACACGAAGGGGAGCCGCGGGCGGTCACAGCGGACTGGAGGTCCCGCCAACACGCCCGTTACACCCAGGAAAGCCGGAAAACGATGGCACCCGACGGATAGAGACGGCTGCGGGAACGAGGGAAGCG
+
B@@<ACDCDDD+@,6666;C,6@,,;8@,CC,,;6@+8,,,8B@8@4C6ECC,,8@,CF??EEFFGEF+:FFGC>7++@A+84C,==:=,+44,9A?D=;E+,+>E=4>++,465,8:*==9,,DFC==++36=+6=EC,5)*A:FE>:D58ECDGGGG=875,53229?,=,1;FFF@EE:***/./,=*(:)92(*)(-2:),)799)*,3;4.,/*,*-(,(-(3,*29)(((.4,*(.(8;:679-.-(03*-((-,2(.1409(-(-(((-)),,((,(((--(4(-))1**((((
@M02996:162:000000000-B87FG:1:1101:14211:4881 2:N:0:ACTGAGCG+GTAAGGAG
GACTACCAGGGTATCTAATCCTGTTTGCTCCCCCGACTGTCGCGCCTCAGCGTCAGTTGCGGGCAAGGAAGCCGCCTTCGCCACCGGGGTTCTACAGGATAGCAACGCATTTCACCGCTACACCCGGGATTCCGATTCCCTCTCCCGCACGCGAGCAAGGGAGGTTCAAGCGCACTTTCCGGGTTGAGCCCGGAGAGGTCACACTCGACACGCATCGCCGCCTACGCGCCCAGTACGCCCAGGAAAGCCGAACAACGCCTGCGACCGACGGATGACTGCGGCTGAGGGCACAGGGGTAGAG
+
BCBAC@FEDDD-C6E<;<AC<@@;,<CF<,6@:+6@@B+;,:C@@@4F@DFE,6@C,CCCB+8CFCECEC,AFECC,:DABB,@@=:+=4+,4,EFGDF,A*9+=A>C>++8,4,:>>*=0=B@C+=+33,,@<@77,,38:0+97159D*:88>1?CG=*:5*/0;<+5085;)182.+3:C/*//<3CF,>7DF(*0,3<<:()-2631-4)(04<*-2,(-(446(*4(*..6,(**,.((08((*-044>:*-(((-*--),(((---((.-))(,,(,-(.,,,-(,5)8:2,())
@M02996:162:000000000-B87FG:1:1101:6252:4883 2:N:0:ACTGAGCG+GTAAGGAG
GACTACCAGGGTATCTAATCCTGTTTGATGCCCGCACTTTCGAGCCTCAGCGTCAATCGCACACCAGCAAGCTGCCTTCGCAATCGGAGTTCTTCGTCATATCTAAGCATTTCACCGCTACACGACGAATTCCACTTGCCTTGCGTGTATTCAAGCCCATCAGTATCCACGGCATGCCAAGGTTGGGCCCTGACATTTGACCGCAGACTTAAAAGGCCGCCTACGCTCCCCTTAAACCCAATAAATCCGGATAACGACCGCCTCTTCCGTTTTACCGCGGCGGGCGGACAGGAATTAGTC
+
CCCCCGGGGGGEFFFGGFFCEGGFFGGGG;EFGGGGGGFFFGGGGDEGGFGGGGGGEGGGGGEGFGFGGGGGGGGGDDFGGGGGGGGGGEGGFGGGAEEFFFGFFGBFGGFGGGGGGAEGGFGGGGGEE@7EFGGFFGGGGF?FDEAFF@DDEAFFFGG8=DD==CGGGGG?EF+,*C@5@F9F7<@5CCD@A>C<<C+*9A==A;@D)=FFE=CD>AC>>86(3,,418(=*)77<3=C?(5A6).(7,7(4*)/-(-,()(-*.6:1)).-))302(27(((((-(((((.03++)).
@M02996:162:000000000-B87FG:1:1101:6267:4897 2:N:0:ACTGAGCG+GTAAGGAG
GACTACCAGGGTATCTAATCCTGTTTGATGCCCGCACTTTCGAGCCTCAGCGTCAATCGCACACCAGCAAGCTGCCTTCGCAATCGGAGTTCTTCGTCATATCTAAGCATTTCACCGCTACACGACGAATTCCACTTGCCTTGCGTGTATTCAAGCCCATCAGTATCCACGGCATGCCAAGGTTGGGCCCTGACATTTTACCGCAGACTTAAAAGTCCGCCTACGCTCCCGTTAAACCCAATAAATCCGGATAACGCCACCATCTTCCGTATTACCGCGGCGTCAGGACCGAAATATGCA
+
CCCCCGGGGGGFFGGGFCFFFGGEFGGFG<FGGEGGDFGFGGGGGE<FGGGGCCFFFFGGGGGGGGGGGGGGGGGGF=DDFEGDFCCFEGGGF?EFGDE==FFFFFCFGFEF9EGGG>ADG>EGGGG+FFDFFFGGG>=DD=*=CE88*3+5@DGG@8F8@DD=,D+=FG=?EE+4;F*@FGGGGCB7CE*:59;E4C+29D@BBA(73+49*18*1=:5=5?32.(/6C(6C<4178=AF@E;;77(925::F81-(-(.9).0-44().(,--.(4-(-(-1((,((,-()02+3.6)
@M02996:162:000000000-B87FG:1:1101:23804:4902 2:N:0:ACTGAGCG+GTAAGGAG
GACTACTGGGGTATCTAATCCGGTTCGATCCCCGCGCTATCGTGCCGCAGCGTCAGTTGCGGCTTGGTGACATGCCTCCGCGAGCGGCGTGCTGTGCGATATCGATGCATGTCACCGCTACACCGCACAGACCAGCCACACCAAACGCACTAAAGCCACCCAGGGTCGGCGGCAGGGACCGGGGTGAGCCCGGAAATATCAACGGCGACTTAAGGGGCCGGCTACGCAACCGGAGAACAGAAAAAAGCCGGAAAACGGTCGCGACAGACGTAATACAGAGACTGAGGGCACGGGGGGCGAG
+
C<A@BEAECED+8,,,6C,6,+6++68A,,6,,@+@7++,,86C,:++7>+@,,8@,,CCCG77:@=6CAC,9:=,,9D8,8>+@6>+6+44+C,?,B@++*6+6,8+3,,,,3,,8)3004,,8+5+@,,,6,54*48,*0@7917*32))644,,,=,8:-**)2/)*3:*07*536):8=5*1-7.**-3512)+*).+,4()-,4)*).9)<>:)-*(-,,-,-(*(()((,42,*.,).)-(.*-7((.,*((,(,)(()(,.44,-((..-.).(.)..)-((-((0)2**(--,
@M02996:162:000000000-B87FG:1:1101:6245:4909 2:N:0:ACTGAGCG+GTAAGGAG
GACTACCAGGGTATCTAATCCTGTTTGATCCCCGCACTTTCGAGCCTCAGCGTCAATCGCACACCAGCAAGCTGCCTTCGCAATCGGAGTTCTTCGTCATATCTAAGCATTTCACCGCTACACGACGAATTCCACTTGCCTTGCGTGTATTCAAGCCCATCAGTATCCACGGCATGCCAAGGTTGGGCACTGACATTTTACCACAGACTTTAAATACCGCCGACGCCCCCCTTAAACCCCAATAATTCTGTAAACACCCGCAGCCTCAGTATTACCGCGGACGAGGGGACGCAATTAGCCG
+
CCCCCGGGGGGGGGEC,<FEGFFFGFE9A,C<DFFFC:,C96FFGGEFG=FE,@E7CCGCEC@@BFFFGGFGFFFGDAGGGGGGD668@BE=,EEFEFDFFF=DCF;EAF<;EFFGG:*==EF@>CFFCB79@EGF?@DDD;*=+31+06C9@@+>==8,@=:CE<FD98+9+*+,3=@F,*4,,3);)@35***2*,+6>9*.5*0:01+9*1*+*)26:((.((..,*(4*,94)4;*6((8*-))*-*.)16*.----1-4*4(((.-)--.-((((-(((((((,4,(0)*++),,(
@M02996:162:000000000-B87FG:1:1101:23814:4917 2:N:0:ACTGAGCG+GTAAGGAG
GACTACTGGGGTATCTAATCCTGTTCGATCCCCGCGCTTTCGTGCCTCAGCGTCAGTTGCGGCTTGGTGACCTGCCTCCGCGATCGGCGTTCTGTGCGATATCTATGCATTGCACCGCTACACCGCACATTCCAGCCACCCCAAACGCACTCAAGCCCCCCAGGTTCGACGGCAGGGACCGGGTTGAGCCCGGAAAAGGCACCGGCGACTTAAGGGGCCGCCTACGCACCCGTGAAACCCAAGAAATCCGGAAAAAGAGCGCACGCGCCGGATGACCGGGGCAGATGGCCAGGGGGGAGAG
+
CCCCCGFFFGG+@86C;F<@9CCC,@@E9,8,@CCEC+,,;@CC8@,E@E@B:@CE9CEEFGG@@@C6CC,FDBFF,?D@B@F=FCD8>74+>E9AFEB++*4+>5@9=,,,98,4>=0=?=3DBDE:B>,,7@DFFF8>019CD88+3**03@?,@*:CCG5*23;5<5??5=9*8FD5CDG**2;C3*/45>D((+).3*(-(0-,-)/.)/.717)-*(-,(-(-(*--9(,-:),*-3(472).*-54(0(1-(,.()-(),(,-4((((,.(9(29((,()..(((-0)::*-,,(
@M02996:162:000000000-B87FG:1:1101:23796:4920 2:N:0:ACTGAGCG+GTAAGGAG
GACTACTGGGGTAGCTAATCCTGTTCGATCCCCGCGCTTTCGTGCCTCAGCGGCAGTTGCGGCTTGGTGAACTGCCTACGCGATCGGCGGTCTGTGCGATATCGATGCATTTCACCGCTACACCGCACATTCCAGCCACCCCAAACGCACTCAAGCCCCCCAGGTTCGACGGCAGTGACCGGGTTGAGCCCGGAAATTGAACCGCCGGATTAAGGGGCCGCCTACGCACCCGGTAAACGCAAGCAATCCGGATAACGCGGGGACCCAGCGAAATACCGAGGCGGCAGGCACGGGGGGAGGG
+
C@BCCGFGCED7@,@,6CA9<C@;CECF<<,,<CEC++,6,@CC8<,E<EEE+6@C,CE9CEC++@C,CE,?FEEE,,@?@@F+@=@+7+8+6A=DAC=+@*,+@:@+6,,3,6,:>830=933>7F7>,,,@=C6@E6@759;@*1>:/3)?B2,*==**//1+/*:DC=B*85*0;C6>ED2*1,0.2*35>DB)20).033104(()1..77<63/-*(.-(3(89*(,)-(-6)+*49((04),*-84(.-*--((,)-(/-((34(-(,)).-(-01(,((46(8(3<)/1*41((
@M02996:162:000000000-B87FG:1:1101:9821:4920 2:N:0:ACTGAGCG+GTAAGGAG
GACTACACGGGTATCTAATCCTGTTTGATCCCCACGCTTTCGAGCCTCAGCGTCAAAGACGGACTCGTGAGATGCCTTCGCAATCGGGGGTCTGAGTAATATCGAAGCATGTCACCGCTACACTACGCATTCCGCCCACGGCATGCGTACGCCAGCGCGACAGAATCAGAGGCAGTTCCGGAGGGAGGCCCCGGGCGTGCACGACAGACTTGACGCACAGCCAACGCACGCGTTAAACCCAAGAAAGCCGGATAACGAGAGAAACCGCAGAATGACAGCGGCTGCGGGCACGGGGGGAGGG
+
@@A6AFEFEDD6@,B,<65CE,@,,=;A@,<,C<+:+,,,C@,;8+,BCACB,666,;6:@6C+6,::9CFG,?E,,,@?6@=4@@C@=+++@AEA9,449+,+9,88>,,9,9,:=8*==>,78D@+8++3>DEC83@8@50++818*+0)*49*:*4**=5,4++,*6A>56*,433=>*:*1/,51==3@:D((101(2((-)-(.)*-./251)9.1-(.(,330*34/(--6<,*-6(4FB(4>-.2-042,(((-*.(2.(((-(,)-..)4,,,(-,-((,(-,(.)/124((,
@M02996:162:000000000-B87FG:1:1101:5973:5003 2:N:0:ACTGAGCG+GTAAGGAG
GACTACTCGGGTATCTAATCCTGTTCGATCCCCGCACTTTCGTGCATGAGCGTCATTTACGGCCTGGTCTGCTGCCTTCGCAATCGGTGTTCTTCGTCATATCTATGCATTTCACCGCTACACAACGAATTCCGCAAACCCCGACCGCACTCAAGCTCTCCAGTATCCATGGCGTGATGACGTTGAGCGTCACGCTTTAACCACTCACTTAACAAGCCGCCTGCGCACCCTTTAAACCCAATAAATCCGGATAACGCTCGCAACCTCCGTATTACCGCCGCTTCTGGCACGGATTAAGCC
+
CCCCCGGDFGGGGFGGG9FGGGDGG<F,BECFF@F@FGGGGGGGGGGGGGGGGGGGGGGG@EFG:CFF,6,55<EFG,EFE@+,4@CGEGGGGGGF8?FFCDFFG9=CEGGG9EFGG@BDDFCD=+C7:EFGG=++=6@@+8*+=+0@?69D8@?,2<;9,::@FF+;=;3AC>*1@F@BCEEF:C>4)14:BD*>=F84@7096)006=19);3)2>C3/,6=@F;>9G1<D25)8:EG<7429-.4/2760=<9----(1(494::9-(4,).68>(44((-)5203>:6).2++-).
@M02996:162:000000000-B87FG:1:1101:5954:5012 2:N:0:ACTGAGCG+GTAAGGAG
GACTACTCGGGTATCTAATCCTGTTCGATCCCCGCACTTTCGTGCATGAGCGTCATTTACGGCCTGGTCTGCTGCCTCCGCAATCGGTGTTCTTCGTCATATCTATGCATTTCACCGCTACACAACGAATTCCGCAAACCTCGACCGCAACCAAGCTCTCCAGTATCAATGGCGTGATGACCTTGAGCTTCACGATTTAACCACTGAATTACACAGCCGCCTGCGCCCCCTTTAACCCCAATAAATCCGGTTACACCTCGGCTCCTCCGCATTACCGCGGCTGCTGGCCCGTGCTTATCC
+
CCCCCGG<F7CFBAGGC@;CEGGGGGCGGEFD@GGGGGGFGGFFCDGGGGCFGGGGFGGA@,@CGGGGGGGCEG@FF8DC:F7FDG784CCFFFFGGC,4,?EF><@9=DEFG9F<=:?+=EF8D:@B:ED;EEG++>CCFB5=?+:FB+*368+8@,@,8,)<@C=FC;DFFEC>5;;+@,52,*67*4>6FA745<+8*5>(7/.**4+0.*007)),16/2((((.3(3;>F)43+*(4.40-5(1,0-8)6*.(.((*,-1,((2(--1)54:;4,,(-(,5((((,())202)))
@M02996:162:000000000-B87FG:1:1101:5974:5022 2:N:0:ACTGAGCG+GTAAGGAG
GACTACTCGGGTATCTAATCCTGTTCGATCCCCGCACTTTCGTGCATGAGCGTCATTTACGGCCTGGTCTGCTGCCTACGCAATCGGTGTTCTTCGTCATATCTATGCATTTCACCGCTACACAACGAATTCCGCAAACCTCGACCGCAATCAAGCTCTCCAGTATCAATGGCGTGATGACGTTGAGCGTCACGATTTAACCACTGACTTAAAAAGCCGCCTGCGCACCCTTTAAACCCAATAAATCCGGATAACGCTCGGATCCCCCGTATTACCGCCGCTGCTGGCACGGCATTACCC
+
CCCCCGGGGGGGGGGGGGFGGGGGGFGGGGGGGGGGGCGGGGGGGGGGGGGGGGGGGGGGGGGGGGGGGGGFFFGGGFGGGCFGGGCGGGGGGGGFEEGGGFGGGGGGGGGGGGGGG:@DDFFGGCGFGGGGAGG6DCGGC=:DG+1FADBEFFGCFGGGEGCE7C@CFG@A?***3*;BFEGC,@EG2EE>DBD>@G89CG9=>4>E=F7@EF3)=41,/(62((6:;G038).4><EE675A=<<:92>6(921-(-(-1135(34924?:)66(((--44-.)43(5,())*0+.).
@M02996:162:000000000-B87FG:1:1101:20595:5023 2:N:0:ACTGAGCG+GTAAGGAG
GACTACTAGGGGATCTAATCCTGTGTGATACCCGCGCTTTCGAGCCTCAGCGTCAATCGCACTCCAGAAGGCTGCCTTCGCAATCGGAGGTCTTCGTCATATCTAAGCAGTTAACCGCGACACGACGAAGGCCACCTGCCTGGTGTGTATGGAAGCCCAGCAGGATCAACGGCAGGCCAGCGGTGGGAGCGGACAGTGGACCGCGGACGAAAAAGGCGGCCGACGCGCCCGGGAGACCAAAGAAAGCCGGAGAACGCGCGCAGCGGCCGAAGGACCGAGGAGGCGGGAACGGAAGGAGACG
+
@<A8@C<EDDF+@,9,;6,;6C;,,<;E,C,,;@@@+8,,,8DA8+,B6?;@,,@B,CFGGG@?EACFCCGEDD44,,4A,:>=DDCCC+,,4,999?=,9+,+4C@<=,,4,4,56>*==8+@EGECC++,6@@D+,3,+13+63:54+1)73;,@CE,313*@**@9@C>89DCB>5F*:*4=7=*//*.:>D,),;=4*:>(8;(,)92>F8>:)76*(433---(1,()-(-4(,2.(52?(((/-7437:<4((-(923)4((,(-((.(,-(,2,4-(-46,-(425.***.(-8
@M02996:162:000000000-B87FG:1:1101:11240:5028 2:N:0:ACTGAGCG+GTAAGGAG
GACTACCGGGGTATCTAATCCTGTGTGCTCCCCCGACTTTCGCGCCTCAGCGTCAGGACTGTTCAAGGAAGCCGCCTTCGCCTCCGGTGTTCTACAGGAGATCAACGCAGGTCACCGCTACACCCGGGAGTCCGATTCCCCCGCCCAGACGCGAGCAAGGCAGGTGCAAGCGGACGTTCCGGGGTGAGCCCGGAGAGGGCAGACGGGACACACCGCGCCGCCGAAGCGGCCGGTACGCGCAGGAAAGCCGAACAACGATAGAGAACGACGTAGGAGCGCGGCTGAGAGGACAGAGGGAGCG
+
@<86ACC@CDD+8,,,66;,@6@,,<CB,,,,8@7@++,,5@FCC:,B<E@C@,6@,:D8F9,CFCEGGD,AF>=+,4=?88,@D==77++,@5C?ECC+9*929:68=++8,4,,88*=@9,@C+=+@++,7=E8;C:,A=*=5C:FAF*8E:91:FGDDC54,)24:C@>*5:*8//.:CC/*1475*;-87CF2*)(-*4<0)42359,-)(07)9-2,(,(304(*--)(--24**,30?F?600,0477:*-(((-*.6*)(((,((((.(,(,-(2(,,().(.4(0.<*/41(,
@M02996:162:000000000-B87FG:1:1101:6482:5040 2:N:0:ACTGAGCG+GTAAGGAG
GACTACCGGGGTATCTAATCCTGTTTGATCCCCACGCCTTCGTGCCTCAGCGTCAGTGCCGTCCTCGCCAGCTGCCTTCGCGATCGGTGTTCTATGTAATATCTATGCATTTCACCGCTACATTACATATTCCGCCAGCGCCGTGCGGACTCTAGTCGCGCAGTATCAACGGCAGCCTCACGGTTGAGCCGGGATAGTTCACCGCTGACTTACGCGTCCGCCTACGCACCCGTTAAACCCAATAAACCCGGAACACGGTTTCATCGTCCGTCTTACCGGCGCTGCGTGCCCGGAGTTAGG
+
C<CCCFGGEGGFC@EFECGFGGFFGGFGFC,CCFGGGF,:EFGGGCFGGEEF@FEGEFFFGBCCFGCFGFGGGGGGGGGGFFGGGEEGGF@FAGFFGFGGCC;=,AED9,EFCGAFE:3=CC,@FFG,CFCD@=6=DGGED>?C+813:7@@9ACF99CGGGB*:B9FGEGB*9DEFD7)6B:7=76?)AE2:5:/.7+<5AA@F>B>@A::-73)-7/(*---(-(,(:((1(4(632;:F0)16)./37((0,*,(--(*-.2(-,,-,(.()-5(--,(-,((--((.,..***.)(
@M02996:162:000000000-B87FG:1:1101:11251:5048 2:N:0:ACTGAGCG+GTAAGGAG
GACTACCGGGGGATCTAATCCGGGGTGCTCGCCCGACGGGCGCGCCTCAGCGGCAGTACTGGTCAAGGAAGCCGCCTTCGCCTCCGGGGGTCTACAGGATATCAACGCAGGTCAGAGCGACAACCGGGATTCCGATTCCCCCTCCCAGACGCGAGCAAGGCAGGTTCAAGCGCACGTTACGGGTGGAGCCCGGAGAGAGAACACAGGACACACCGCGCCGACGACGAGCGCGGGACGGCGAGTAAAGAGGAACAAAGGCGGAGAACAGAGGATTCGTGGGGCGGCAGGGACAGAAGGAGGG
+
@68,A,;@@ED+@,,,66,6,+6++88=,,,++-77+++++8>=++,84?<B7+4>,C5,C,:??<BFC<,4E88+++,88++6,=3+6+**,,7=3<<,7+,2334*1**,,2,,48)12:*=C7:*4*++5985*?;+;1)9*;2<59)(/8C8EE=5*73**/:0:<9;/))*0*(0;C5*1/4<7*/-<>D>0*0(.+.,().,15*.-)(0259-*----3(-3*(()(,-,(**---,1--)*.0((0.*.(((,/4-*,(((.((())((-(,,216((-((-4(..+2*.,((
@M02996:162:000000000-B87FG:1:1101:7384:5052 2:N:0:ACTGAGCG+GTAAGGAG
GACTACTAGGGTATCTAATCCTGTTTGATCCCCACACTTTCGTGCCTCAGCGTCAATTGCGGATTCGTGAGATGCCTTCGCAATCGGTGTTCTGTGTGATATCTATGCATTTCACCGCTACACCACACATTCCTCCCACGGCATCCGCATTCAAGCCCGGCAGTATCAACGGCACGTCCAATGTTGAGCACTGGCATTTCCCCGCGGCCTTACCAAGCCGCCGACGCACCCTTTAAACCCAATGAATCCGGATAACGCTTGCATCCTCCGAATTACCGCGACTGCTGGCACGGGGTTAGC
+
CCCCCGGGGGGFGGGFFCFGGGFGGGGGGGFGGGGGGGFEFEGGGGGGGGGGGGGGGFGGGGGEBEFFGGGGGGGGFACFGEFCDDBBFFGGGGGGGGGGFFGFGGFGGGGG9EFFG5B=DCEDGGGFDGGGG=FF6F=>+:?=DE>A?=5DGFFGFFEGGG>,@?DG7=>DG5CG:F@EF9@FC729@CFFFAFB@FF?*,559)(((2*4@A7A()13/(,(,43(1C?BF?6:<AG*1,4:=4)623780>)*-((--*5)03?).,(-(-6)<1--(-(,,.5(-4?1>3:**(.5
@M02996:162:000000000-B87FG:1:1101:6489:5059 2:N:0:ACTGAGCG+GTAAGGAG
GACTACCGGGGTATCTAATCCTGTTTGATCCCCACGCCTTCGTGCCTCAGCGTCAGTGCCGTCCTCGCCAGCTGCCTTCGCGATCGGTGTTCTATGTAATATCTATGCATTTCACCGCTACATTACATATTCCGCCAGCGCCGTGCGGACTCTAGTCGCGCAGTATCAACGGCAGCCTCCCGGTTGAGCCGGGATATTTCACCGCTGACTTACGCGTCCGCCTACGCACCCTTTAAACCCAATAAATCCGGATAACGCTTGCAGCCTCCGTATTACCGCGGCTGCTGGCACGGGGTTCGC
+
CCCCCGGGGGGFGGGGGCFCFFFFGGGGGFFGFGGGGGGGGFGGGGGGGFGGGGGGGGGGGGGGFFGGGGGGGGGGFGGGGGGGGGGFEFGGGGGGGGGDCDDFGFGCGGGGGFGGG=5CDF,=FGGEFGGGGGGGGGFEDA@D+>=FBG>CE9B=9EGGGEFEA=FGD,;AEDD=ACBFCEEE:9@GF;?6B>)3)>AE?E@<;36>??7:<)(),.99C<8:(4711C?(044<ABFGFFF>?F<AF2021>6>----(*.)0,,4:2(..2--)-,-(((-24>:627<5)2:/,(-
@M02996:162:000000000-B87FG:1:1101:6472:5063 2:N:0:ACTGAGCG+GTAAGGAG
GACTACCGGGGTATCTAATCCTGTTTGATCCCCACGCCTTCGTGCCTCAGCGTCAGTGCCGTCCTCGCCAGCTGCCTTCGCGATCGGTGTTCTATGTAATATCTATGCATTTCACCGCTACATTACATATTCCGCCAGCGCCGTTCGGACTCTAGTCGGGCAGTATCAACGGCAGCCTCCCGGTTGGGCCGGGATATTTACCCGCGGACTTACGCGCGCGCCTACGCACCCTTTAAACCCAATAAATCCGGTAAAACCTTGCATCCCCGTGATGACCCGGGCTGCGTGACAGGAGTGCGC
+
C9CCCGFGDEEC7CECC;EFEFCFFGGCAECCCFGGGD8BEDEGGGCGGGGGG>FFCFFGGCFEGGEGDGGGGEFF9FGFDFG>==E::BFFFGFFEGFCFF8D;F@E9>FFFFAFE5B+?E,4EFFEFGGCDGGDCBFCCAFC0>@FBDB0@,=,=6+4@+),7+?FG?:?:5>*9;2A*1:7<C()-4:6885(/,;))>(36)(--7=<<)-)()1,2((((-7(18((*))644,236(,9<46*47-())*)((-)0))2,(-(-(-.)).(((-(,(((---(4),8);*;)4(
@M02996:162:000000000-B87FG:1:1101:14573:5071 2:N:0:ACTGAGCG+GTAAGGAG
GACTACCGGGGGATCGAATCCTGTTTGCTCCCCACACTGTCGCGCCTCAGCGGCAGGTATCGTCCAGAAAGCCGCCTTCGCCACCGGTGGTCCTCCTAATATCTACGCAGGTAACCGCTACACTAGGAAGTCCGCTGTCCTCTCCGACACTCAAGACTTACAGGGTCAAATGCAGCTCCGAAGGTAAGCCTCGGTAGGTCACATCTGACTGGCAAGCCAGCCGACGCGCACGAGACACCAGGAAAAACCGGACAAAGCGTGGCACCTACGGAGGAACGCGGCTGCAGGGACGGGGGGAGGG
+
A<A,ACE@@DD+8,6,86,,,;;6,-;C,6,,,;6@,,,,,:C@8+,86?6@++7>+:F,CF6FC:CFFCGGGB@>++@?884@@=@+6++,7,8,?EE,A+,+4C=+@++,,6,:68*663:3@FCCA:,,@5:0+6,350+*;EAC94*)?89DF2,=9:7,*/248=,:>14,)00?CCC*,3.94<+(25*/(*+).+7.)19?3=;,8F?>37*.1--4(2191*4-*,4-.,+*(-(467((*-54(.4*.((--)(.*(...,((((-(.4(,(((,-(.,(-(,))**/-2((
@M02996:162:000000000-B87FG:1:1101:24626:5083 2:N:0:ACTGAGCG+GTAAGGAG
GACTACCGGGGTATCTAATCCTGTTCGATCCCCGCACTTTCGTGCATGAGCGTCATTATCGGCTTGGTCAGCTGCCTACGCAATCGGAGTTCTTCGCCATATCTATGCATTTCACCGCTACACGGCGAATTCCGCCAACCTCAACCGAAATCAAGCGTGCCAGTATCAACGGCGGGATGAGGTTGAGCCTCCCTATTTAACCGCTGACGTAACATGCCGCCTGCGCCCCCTTTAACCCCCAGCAATCCGGATAACGCTCGGATCCTCCGTATTACCGCCGCTGCTGGTCAGGGGTTAGCC
+
CCCCCGGGGGGGGGGGGGGGGGGGGGGGGGGGGGGGGGGGGGGGGGGGGCGGGGGGGGGGGGGGGGGGGGGGGGGGGGGGGCFGGGCFEGGGGGGGGGGGGFGGGGGGGGGGGGGGG=?DCEFGGGDGEECFGGGDCEEEFB6FGGF@@GAA9F7AEGGGFF@FFFDFGFGDGBGG)>2ACF+2<F3<8:C())*.6<*64F199701(79:<*60)013:2(.-(((4:(27):)42:*4((..)537150(981((-(,),-7-).(4.2:4.-(4(43(,2)4:(62(,))22*.))
@M02996:162:000000000-B87FG:1:1101:14582:5088 2:N:0:ACTGAGCG+GTAAGGAG
GACTACAGGGGGATCTAATCCTGTGTGCTCCCCACACTTTCGCGCCTCAGCGTCAGTTATCGTCCAGAAAGCCGCCGTCGCCACCGGTGGTCCACCTAATATCGACGCAGTTCACCGCGACACTAGGAATTCCGCTTGCCTCTCCGACACTCAAGACTAACAGGTTCAAATGCAGCTCCGAAGATAAGCCGCGGGAGTTCACATCTGACGTGCAAGCCCGCCTACGCGACCTGTACACCCAGTAAATCCGGACAAGGCTGGCCACCGACGTAGTAGTGCGGCTGCGGGCACGAAGGTAACG
+
BB@@@E,;@@D+8,9,<6@,,C@,,<CF,,;,,CC@7,,,,8C@7+,@;AC@,8BB,CF,CF@FGEG<<E@FGEB@+68>@B:FDC=47++,9,9FFBD=E+@+9@CFB++8,8,5>>*==866@FD>,8,,7@=7;B?B@:9CFC>F9D*0D:CF,,,4>9>,43;<CG,=2=C6)*7?E:?*,46:*,*6>>)6(*))6:642/:4A)*-(0:6:)*-2-(-(,(,(2((*-..4),*(..-9:))*-)44<?*.(((-*.35:04>4(,((.)).),-((-(((-(3,-)./*+.)),
@M02996:162:000000000-B87FG:1:1101:8744:5094 2:N:0:ACTGAGCG+GTAAGGAG
GACTACCAGGGGATCTAATCCTGTTTGATACCCACGCTTTCGTGCCTCAGCGTCAGTTGTATCCTGGTAAGCTGCCTTCGCAATCGGGGGTCTGTGACAGATCTAAGCAGTTCACCGCTACACGGCACATTCCGCCTACCGCGTGTACACGCAAGAACGCCAGGTTCAACGGCGAAGTATAGTGGAGCGACACGATGTTACCGCGGACTAAACATCCCGCCGACGGACCCGTGAAACACAAGAAAACGGGAAAAAGGCCGCAACCACCGAAATACCGAGGGAACGGGGACGGAGAGAGCGG
+
@@6@ACCEEDD+8,6,<<<,,C;=,=;A,CC,;C,@+,,,,8C@,,,;6?;@,,@B,<E6E,CF@9<:@@FF9?,,,,498@:4@@CC:++,,99?E9C,904+9ECA9459,4,:8>5===,A+@C+=,,,@=6C6CDC+::++359<+*)@B;FFGG@C78*,*42;5A>*9C?B/144;,,485*.:C18):,(++17+/((049()983=273)/2*-90-(4-,*-,*1,.)(+23(,37(((*-),47(/(((-()(,*,-(,(,((-.)-,(((((-40-(-(-())*2*(((-
@M02996:162:000000000-B87FG:1:1101:7965:5100 2:N:0:ACTGAGCG+GTAAGGAG
GACTACTAGGGTATCTAATCCTGTTCGATCCCCGCGCTTTCGTGCCTCAGCGTCAGTTGCGGCTTGGTGACCTGCCTCCGCGATCGGCGTTCTGTGCGATATCTATGCATTTCACCGCTACACCGCACATTCCAGCCACCCCAAACGCACTCAAGCCCCCCAGTTTCGACGGCAGTGACCGGGTTGAGCCCGGAAATTTCACCGACGACTTAAGGGGCCGCCTACGCACCCCTTAAACCAAAAAAATCCGAGTAAGGCCCGCATCCTCCATATTACGCCGGCTGCTGGAACGTGGTTAAC
+
CCCCCGGGGGGFGFCFFFFGDGFFGGGGFEFFGGGGGGEGGGFGGGFGGGGGEFGGGGGGGGGGGGGGGGF9FFGE=AFGGGGDFEEEEFGGFGGGGGDGEFFDCFFFFGDGGFCGD)<D>E,DGGGGGGCFFFGFFFFFD>BG?EDEEG?EFGGGGGDEEGD,=BFEFGGF*?C,;>C=EE55<CEFECF6;3736:B2-<<((77>FD34A6273554:-,,,(430E0(134<6<:8:((-03370-7(,06*)(,(()--943),(..-)).((-4((,423)(((4,)./*/.))
@M02996:162:000000000-B87FG:1:1101:7990:5101 2:N:0:ACTGAGCG+GTAAGGAG
GACTACTAGGGTATCTAATCCTGTTCGATCCCCGCGCTTTCGTGCCTCAGCGTCAGTTGCGGCTTGGTGACCTGCCTCCGCGATCGGCGTTCTGTGCGATATCTATGCATTTCACCGCTACACCGCACATTCCAGCCACCCCACACGCACTCAAGCCCCCCAGTTTCGACGGCAGTGACCGGGGTGAGCCCGGAAATTTCACCGCCGACTTAAGGGGCCGCCTACGCACACTTTAAACCCAATAAAACCGGATAACGCGTGCATCCTACGTATTACAGCGACTGCTGACACGGGGGTGTA
+
CCCCCGGGFFFGFCCG@@EDEGFFFGGGDC@CFGGGGGCEFEEDFGFGGGGGEFGGGFGGGGDGGGEGGGGGGGGF<4=FGG7=@=BFCFFEDGE<<F::C@8FCFEFEGGEAFFEE8@DDCFFEGCFFG9EDGGGGGGFG=B+=CAEAD5=D:*:>;7@CE>@C@9?FEE>EFG?A7?FGGC*F:/91?FFB5D4)3/6<F2-7@9((7C)28<F15/(14(4(30(4*4(22).54;8(404B)).13)3(0-*--,((*,)*.)))((.-.).)4)4(((,.6>)())3.)**2(,)
@M02996:162:000000000-B87FG:1:1101:12849:5103 2:N:0:ACTGAGCG+GTAAGGAG
GACTACCCGGGTATCTAATCCTGTGCGATCCCCGCACTGTCGTGCATGAGCGTCAGTTACGGCCTGGTCTGCTGGCTACGCAATCGGTGGTCTTCGTCATATCTATGCATGTCACCGCTACACAACGAAGTCCGCAAACCTCGACCGCAATCAAGCTCTCCAGGATCAAAGGCGGGATGAGGGAGAGCGGCACGAATGAACCACTGACTTAAAAAGCCGCCAGCGCACCCGGAAAACCCAAGAAAAGCGGAGAACGAGCGGAACCACCGGAGTACCGCGGGTGCCGGGAAGGGGGGGGCCG
+
@@A6ACFFCED+@,A,;@A@<CC,,C@F,,8,@@+@@@,,;@C@@@,@CDFC+6@,,CCFGGGGC@@:C,CFCB,,,C@?+B=@D=C,8+,,@,C<9,A,A+,+9,95=4,9,9,968*0=99EFDC@C++,@==DGCD+=)<=++:@<>*0@C9,52,@8:8,@37;9,@6,0*?B558,:**41/*.*3(.0/,(5;>A*40.?<0)*25>F?B3)/,:(-(2(4-4*-(),-.((+2-(,30(((/,0(-8))(----/((1(4(-(,((,)-2((,((-4,,2((-(,))***-((,
@M02996:162:000000000-B87FG:1:1101:12830:5108 2:N:0:ACTGAGCG+GTAAGGAG
GACTACCCGGGGATCGAATCCTGTTCGATGCCCGCACTGTCGTGCATGAGCGTCATTTACGGCCTGGTCGGCTGCCGACGCAATCGGGGTGCTGCGTCATATCTATGCATGTGACCGCTACACAACGAAGTGCGCAAACCTCGACCGCAATCAAGCTCTACAGAAGCAAAGGCGGGATGACGGTGAGCGGCACGAATGAACAACTGAAGGAAAAAGCCGACAGCGGACGGTGTAAACCCAAGAAAACCGGAGAAAGCGAGGAACCAACGGAAGAACGCGGAGGCGGGCACGGAGGTAAGAG
+
@6ABA,CE@@C+@,,,865,,,;,,<B=,,,,,8+7++,,,9,66A<@C=<@+,8,,<CCFGGGC@C66+@F==8?+8=>+@:+9@@+=+++9,948@=,45,66<@,@,,9,8856)00=9,@F+=3@++,,45=DG8+303C*@=</;*.?BD94=,4?96,4)*02,5;,21=:9/A>85/*1.0-2*4)07((+9:4+,0)98)))244>8>()1(2(,((,4((*(-*.-.-,+/,(..7(,()(0(-.(0.((--)((/.(-112((,((-((,(((-,-((-((-.)2*+))..
@M02996:162:000000000-B87FG:1:1101:8759:5110 2:N:0:ACTGAGCG+GTAAGGAG
GACTACCAGGGGAGCTAATCCTGTTTGATACACAAGCTTTCGTGCCTCAGCGTCAGGTGTATCCTGGTAAGCTGCCTTCGCAATCGGGGGTCTGTGACAGATCTAAGCATGTCACCGCTACACGGCACATTCCGCCTACCTCGTCTACACGAAAGAACGCCAGGATCAACGGCGAAGTAGAGATGAGCGACACGATGTGACCGCTGACTTAACATCCGGCCGACGCACCCATAAAACCCAACAAAGCGGGATAACGCTCGCACGCACCGGAGTAACGAGGGTGCGAGCACGCGGGGAGACG
+
C6A@BFGDCED+8+7;66=6<,@,,-CA@66,,;,;,,,,,8;@B,,B@=,@8,@B,CF,FCFCED@:@@FFF?<E99DB,B=,@=@@C:+,94,9CC?,9+9+9BE8=,,9,9,:65<==9,@@:=+8,,,4=@C8CC8+:>++,59<F5)@=CFGGGGG78+*39;CBC>*9CGB*9+4>,47:54(=:3:):(,++19<6>(:>1)+;67@)04)/,5(499(3-2*((*)).),/;1(,37.(()-0(49)/-(-(15((1((--(1(-.))-(,(((412(--4(2()01**--(-
@M02996:162:000000000-B87FG:1:1101:7974:5120 2:N:0:ACTGAGCG+GTAAGGAG
GACTACTAGGGTATCTAATCCTGTTCGATCCCCGCGCTTTCGTGCCTCAGCGTCAGTTGCGGCTTGGTGACCTGCCTCCGCGATCGGCGTTCTGTGCGATATCTATGCATTTCACCGCTACACCGCACATTCCAGCCACCCCAAACGCACTCAAGCCCCCCAGTTTCGACGGCAGTGACCGGGGTGAGCCCGGAAATTTCACCGCCGCCTTCAGGGGCCGCCAACCCACCCTTTCACCCAAATAAATCCGGATAACGCTAGCATCCTCCGTATTACCGCGGCTGCGGGCCGCGAGTTAGC
+
CCCCCGGGGGGGFFGGFCF<FECFFFE8FECEFGGGDFFEFEFGGGFGFBFEBCFGGDAGGGGDGGGGGGGAFFGCD,DBECFBDGG7BCF+DEFCGGDG7*9?DFFFD;FG9EDFG>>CCFCF8F>::C@ADEFFG?FBDABDG@)>@C*1@4*@EG*:8*/853C>FGG>EAC;6+9=CGG*=C6;86A9>D37)+*.698(301((./),92.()92:,(-((-((14-*.)..)1*4(.60:)67-048B<*3(,((*.)243-,4-,..).4:39;39((((-((((00*//626
@M02996:162:000000000-B87FG:1:1101:11155:5162 2:N:0:ACTGAGCG+GTAAGGAG
GACTACCAGGGTAGCTAATCCTGTGTGATACCCAGGCTTTCGTGCCTGAGCGGCAGATGATCTCTGGACAGCTGCCTTCGCAATCGGTGGGCTGTGACATATCGAAGCAGTTCACCGCGACACAGCAGAGGCCGCCAGCCGCGACATCGCGCAAGGGGACCAGGATCAAGGGCAGGTCGCAGGTGGAGCAGGAGAAGTGCACCGCTGACTTAAGCCTCCGCCTGCGAACGCGGGAAACCCAAAAAAGCCGGAGAACGCGCGGGACCTGCGTAGTACAGGGGCTGCGGGGACGGAGAGAGCG
+
@<88@CCFECE6C,A,;6,@E<@6,<;@@@;,;@,9,,,,,8;<6@,5@=;@++7@<CEF,E6F<CAF,@FEE=@8,,9?,@=7@=@,8++,@?@BF?=,=+9,9C>@=,,4,9,56>*604+@,,A,6+++6=+C=++++0<C+C)8*=*8C89FEGGEDE>*=*4;C,C;*87*;D=DC;:/,//7(23/>:C3(7*./+/4(042:**.6*6<()1-*,,-((-7;*((7(-364,*38(.041(0-)-(032,.((-1.()-((.-,-(-.-)-((,4(,--,1(4(-)):*232((
@M02996:162:000000000-B87FG:1:1101:23468:5183 2:N:0:ACTGAGCG+GTAAGGAG
GACTACAAGGGTATCTAATCCTGTTTGCTACCCACGCTTTCGCGCCTCAGCGGCAGTTATTGTCCAGCGAACCGCCTTCGCCACTGGGGTTCTGCCTAATATCTACGCATTTCACCGCTACACGAGGAGTTCCGGTAGCCTCTCCAACACGCAAGAACGTCAGGTTCAAATGCAGACACGAAGGTGAGCCGCGGGCTGTCACATCTGGCTTGATGTCCCGCCAACAAGCCCTTTACACCGAGTAAAGCCGGAAAAAGCTTGCCCCCTACGGCATACCGCGGCTGATGGGAGGGGGGTGGCG
+
CCCCCGCFFGG-C,EACFA<9C@;;CCFB@@,CEEE:,,9@@FE@C,FAECB+8@C,,C,,C,CFFDE+C@8@CCF7:9DBCCFC==,4+4,9,C9AFF===A9@CB@B++9==5,@>*==9<+@CECCA,=@=+0=C=>+)*==DD,:=*)@ECEG?E*4@1,70*5?53?,4?CAC=AEEC*,;893,*/8):(6*047+9)/+9)))*-(*.*.9*-2-(-(.(41:(,*,-.6)0*41(47<)69452(04*,()).*,)1,--(-((((.)(4(-,(,-().)(.(-0)/**((.(
@M02996:162:000000000-B87FG:1:1101:10667:5193 2:N:0:ACTGAGCG+GTAAGGAG
GACTACCCGGGTATCTAATCCTGTTTGATACCCCGACTTTCGCGCCTCAGCGTCAGGGATGCTCAAGGAAGCCGCCTTCGCGACCGGTGTTCTGCAGGATATCAACGCAGTTCACCGCTACACCACGAATTCCGATTCCCCCTCCCGGACTCGAGGCCTGCAGGTTCAAGCGGACGTGCCGGGGGGAGCCCGGAGGATGAACACGGGACAAGAAAGAACGCCTACGCGCCCTGAACGCCCAGAAAACCGGAAAAGAGCGCGGAGGCGCGAGAAGCACGGGGCTGGTGGGCCAAAGGGAGGG
+
B@@@CF,EBCD+@CE,;<@FD<@;,<C46,<@C-6@@+,,,@@@@B:FDACC,BCE,@,,6,,CC,C@CD,AEB7>,,DB=++8@=@+7++,9EE5,,?,9+@+4,8:>++7,@<?=)06=>B38+6+8,+,388++,3@+)*+++)8:;*)*33*=C,7,47,4?8?CE:8*/24=*(8:B5**)-1-*1(.))((+/()2:(,)-4-)*,(88)()*-2,(((---1*(,*(..11**-2((02(()()-()(*.(,--)(-)(-(-((((((((((,((-((,,((((())*0*.(((
@M02996:162:000000000-B87FG:1:1101:23451:5196 2:N:0:ACTGAGCG+GTAAGGAG
GACTACAAGGGTATGTAATCCGGTGGGCTACGCACGCAAACGCGCCGCAGCGTCAGGTACGGTCCAGCAAACCGCATTCGCCACTGGTGGGCTTCCTAATATCTACGCATTTCACCGCTACACGAGGAGAGCCGGTAGCCGCTCCAAAACACAAGAACGACAGGTTCAAATGAAGACACGAAGTGGAGACGCGAGCGTGCACAACGGACTTGAGGTCCCGCGTACACGCCCGGTAAACACAGGAAACACGGAGAACGATAGACCGAGAAGAATTACCGCGGCAGCTGGCAAGGAGGGAGCG
+
C68A@,;C@D;-6,,<6C,6,+67++6,,C;,+8@@:+++,877+++86@@C8,@C,96,6:,86C99,6,4BC++,,=CCBF:==DC=++4@,,A,5?,4+9+=BD+B4+,,,,:@8*=+>,+6::3=,++7+63?E63==*038),34*06@FA7>E**45*4*4,B254,187?D5;EEE/,*/74=:4:):1(1)--+)((0((()*)5920(*/-/(,-3(6((*4()4-()-,*,.(,70((/(0,-.(*((-(-*)))-(((.(.))..6((-,(,-((.2(()-)02*2-,((
@M02996:162:000000000-B87FG:1:1101:10672:5211 2:N:0:ACTGAGCG+GTAAGGAG
GACTACCCGGGGATCGAATCCTGTTTGCTCCCGCGACTGTCGCGCCTCAGCGTCAGGGCTGGTCAAGGAATCCGCCTTCGCCGCCGGTGGTCTGCAGGATATCAACGCATGTCACCGCTACACCCGGCATGCCGATTCCCTCTCCCAGACGCGAGGCCTGGAGGTTCAAGCGCACGTTCAGGGGTGAGCCCGGAGATGGCACACGTGACAGGCAAGACCGCCGACGCGGACGGGAGGCCGAGGAAGTACGAAAAAAGAGCAGGGCCGAGGAGTTACGGGGGCAGCAGGCACAGGGGGAGCG
+
@@A<AFEF@CD+@,,,,;,66;;,,6;=<,6,+67@+++,,9C@@@,86?<@,,6@,:@,B,BFDECEDC,CE7::,,9A88+>@@=8=+8,7EDDFC:,8+736:88>++9,6,,=8*6?9,@++<+3:,,6@C5@A,,53*;;E>F*3*->*/*=504*2/**02:>CC:/=7*)*/)3<=*21277*;-<;C4(+94,041().286*-().04)2-2((,--(-(*-()(-(-4+*(-,4>(,)*,0.().),(,.)*-4*-4(--((.(.6(,(,(1(-((.,,,(4.)***-1-(
@M02996:162:000000000-B87FG:1:1101:9077:5214 2:N:0:ACTGAGCG+GTAAGGAG
GACTACTGGGGTATCTAATCCTGTTCGATCCCCGCGCTTTCGTGCCTCAGCGTCAGTTGCGGCGTGGTGACCTGCCTACGCGATCGGCGGTCTGTGCGATAGCGATGCATGTCACCGCTACACCGCAAATTCCAGCCACCCCAAACGCACTGAAGCCCCCCAGGTTCGACGGCAGTGACCGGGTGGAGCCCGGAAAAGTAACCGCCGACGGAAGGGGCAGCCAACGCACGCGGTAAACCAAAAAAAACCGGAAAGAGACCGCAACACCGGTAACACCGCGGCTGCGGGGACGGGGGTAGCG
+
B<A<BFEDCDD+B;A,;656C<@=,CCE,;,;@@@@@@,,5@;@,6,5@B;@,,8@,,EFGFE+87:9=C=EAB<,,,@?4=C4D?C+>+++@A4?FEC+6*3+6,86=,,9,88,68*0=9,@C+@:<,,,>AD5CG6,7>9?>>@:99*)6>8,C=EEEE3*+07/;BE>*8D*;D<48CC*2),5(2*-05C((+0))+-37:>24))-4>?>B))-/,(,,-2;0*,,)443<6,*-1(453((1,04(0(*..(((/-(1,(3(-((().(-3(,,((,(((-(-3-7)/**(-)(
@M02996:162:000000000-B87FG:1:1101:9027:5253 2:N:0:ACTGAGCG+GTAAGGAG
GACTACTCGGGGATCTAATCCTGTTTGCTACCCACGCTTTCGCGCCTCAGCGGCAGGTATTGTCCAGCGAACCGCCTTCGCCACTGGTGTTCTTCCTAAGATCTACGCATGTCACCGCTACACTAGGAGTTCCGTTAGCCTCTCCAACACTCAAGAACGTCAGGTTCAAATGCAGACACGAAGTTGAGCCTCGTGCGATAACATCTGACGTGAGGTCCCGCCGACACGCCCGTGACAACAAGGAAAGCAGGAGAAAGCGTGCCACCTACGTAGTACAGGGGCTGCGGGGCAGGAGGGAGCG
+
B@A<AC<F@ED+@,@6;<<,<CC,,;;E,C6,,C6@+,,,58FC::,B@BCB++@@+CFE,EBFDCEF+@C@FE>7,,@A=B:F89=,:,+4@,9AFEC,A+9+9<@786+9,@?<6=*==9A4@FFCC3,,7=,+=CE,+:*==FDB9C+8DC;FFGG+:71,704:CE3;38?BCGFBG89*,5294A10:/92(*)0(,8*7+186)*,6)6)/**.2.(.(37?0*(()(--46+*.368::32*.5:(0,2.(((-1()2(,,.-()((..))(,1(,((-,-((,()02*/-,((
@M02996:162:000000000-B87FG:1:1101:11133:5273 2:N:0:ACTGAGCG+GTAAGGAG
GACTACTCGGGGATCTAATCCTGTTTGCTCCCCACACTGTCGCGCCTCAGCGTCAGTTACAGTCCAGTGAGTCGCCTTCGCCACTGGTGGGCCTCCCAATCTCTACGCAGTTCACCGCTACACTGGGAAGGCCACTAACCTCTCCTGCACTCAAGCCCGGCAGGATCCAAAGCAATTCCAAACTTGAAGCCAGGACGGTCACGTAAGGCTTAACGGGCCGCCGACGCGCCCAGTACGCCCAAGCATGCCGGACAGCGCGCGCCACCAACGAAATACAGCGGCTGCGGGCACGGGGGGAGCG
+
@@86@C6ECDD+@,6,6656,;@6,<C=9,@,6C@B@,,,,:DC@@:C<?6@66@C,CFGGGBFFEC<,9E,CC@,6,=?B?:F?=A:?,+,9,@9FC?,?+;+9<B7>+44,9,,6:*0=9,9@FC==++,,@D+=D?3+3+=D,:>?C+)DEDFCFE++98+@6=@DGGAC>G,*=A+@>*,,5*;8=,099DB)*)//,-((;-)8)*0982:<>).2((.(-196*2(*(.)--**-4(30.5:6-.(4>(*,,((,)-(9((,-3(-(.-.-.),,(--(-(,(-,3))//2--4(
@M02996:162:000000000-B87FG:1:1101:9608:5292 2:N:0:ACTGAGCG+GTAAGGAG
GACTACCAGGGGATCTAATCCTGGGCGAGCCCCGCACTTTCGTGCCTCAGCGTCAGTTGCGGCCTGGCAGGCTGCCTTCGCAATCGGGGTGCTGTGTCAGATCTATGCAGGTCACCGCTACACAACACATGCCGCCTGGCTCGTCCGCACGCAAGGGAACCAGGTTCAACGGAAAGGCTACGGGTGAGCCGCACAAGGTCACCACGGACGTGAGACACGGGCGGGGCACGCAGGAAAACCAAAAAAGGCGGAGAAAACACGGAGCAGCCGGATAACCGCGGCTGGGGGGACGGGGGGAGCG
+
@<8,AEFEEDD+@6@,665,C,;,,;@C++79,76@+8,,,8;@BC@F6?CB,88@,<CFFGGG7CCE<=F:??,,,,494=B,@=C+=+++999=95=,4+4+9,9,>,,8,6,:6:*0=9,@E:B:A,,,7=@=+@+,+3<+3C:530*)589*=9F*>>5*4**4@,46*8D,;*/;*872*1,1(2:(85),(**)5+580)((()*-30)9:)*,*-,-(,(4(*-()(,.4(,*(-(.74-(1-)7-7,0,((,(14-),4(1--,(()).4((,(,-((,1(-4,.)/*242((
@M02996:162:000000000-B87FG:1:1101:23556:5304 2:N:0:ACTGAGCG+GTAAGGAG
GACTACAGGGGTATCTAATCCTGTTTGCTCCCCACGCTTTCGAGCCGCAACGTCAGTTAGCGTCCAGTAAGCCGCCGTCGCCACTGGTGGTCCTCCTAATATCGACGCATTTCACCGCTACACTAGGAATTCCACTTACCGCTCCGATACTCTAGCTTGACAGATCCAAATGCAGTCCAGGAGGTGAGCCCCTGCCGTGCACAGCTGGCTTGCCATGCCGGATGCGCTCCCGTTACACCCAGTAAATCCGGAGAAAGCAGGAACCATACGTATTACCGCGGCTGCGGGCAAGGAGTGAGAG
+
CBB@CDEFFDD-@,,<<C;CC,C,,-;E,C,C,E@@+,,,5@DEB@+@@C@B@@CC,9E,C@,8@FD6CEC5EECC+6@@+4=F8=@5?,44@,CDFGCCE7D+98>@C++4A=?,>>5=C9,,@AEE;3,3,@93=>D885*+=C=33=+*7@<@7,5?8C8,,32@DC3?7BDEF7;AFG?*13>9:,4:08*-(4/(/>@2>6538)*4(27+6=66*(,.(6((,234*1-,65,*-32>=<)6*-03(72*..(.-*..*.),....)..564-43(44-,-14608).*0*.5))
@M02996:162:000000000-B87FG:1:1101:14302:5313 2:N:0:ACTGAGCG+GTAAGGAG
GACTACAGGGGTATCTAATCCTGTTTGCTCCCCACGCTTTCGAGCCGCAACGTCAGGTACAGTCCAGTAAGCCGCCTTCGCCACTGGGGGGCCTCCTAATAGCTACGCAGTTCACCGCTACACTAGGAAGGCCACTGACCTCTCCTGCACGCTAGTTCGACAGGTTCCAAAGCAGGTAAGGAGTGGAGCCCCCGCATGTCACGTCAGACGGGCCAAACCGGCTACGCGCCCGTTAAACCCAGGAAAGCGGGAAAAGGCGTGCCCCCGACGGAGGACAGAGGATGCAGGGAGGGGGGGAGCG
+
A@A<@ECFFGD6@,@,66;6,@@,,<;;,6;,8@8@68,,;8DA@++8:=@C,9@@,CEEFGBFGFECDFGGGE7C,,@?,,6C88@,=+++@+@F<CC,=+,25::3:**,,7,84:*9;9,2>FFCB,*,,:;<6C6?852*8,05;F)(311,+1=C77313/7<:BE;06C*.26?C:1***,137*(7.14(*/-.+(.4>B<7)*,(0487<*-*-(-(34((*-(1.-(.7,*263?F>(4)-.((7,*-(---*-./374(---((,-,((.,34,.)61(2(3))/**-,-(
@M02996:162:000000000-B87FG:1:1101:23753:5334 2:N:0:ACTGAGCG+GTAAGGAG
GACTACTGGGGTATCTAATCCTGTTCGATACCCGCACCTTCGAGCGTCAGCGGCAGTTGCGGCCCAGCAAGCTGCCTTCGCAAGAGGAGTTCTTCGTCATATCTAAGCATATCACCGCTACACGACGAAGTCCGCCTGCGTCGGAAGCACTCAAGAAAACCAGGTTCAACGGCAGTGCAGACGGGGAGCGGCTACATATCACAGCTGACTGGACGACCCGGCTACGCTGCCGTTAAAACCAAGAAATCCGGAGAACGCGCGAAGCCGCCGAATGACAGCGGCTGCTGGGCCGGAGGGAGGG
+
C@C<CF@ECFD@6,,,;C,C<,@;,=8E,C@<<@CE++,,;@DFC7+B6@CC+6@C,,<,@C++FCC@FDCF<E8F,4,AB?F+@EAD=,,99,9<9?:,,=,6@C@,>,,444,:>506==,=B+@F>++,7@+=+>D++)*+;+1,39*)>DDFECEF7EC*4*2AC?*3;95,88>B9,:**/6C0=8:)0274,+)11590)()./*400-)-.),*,,-3((((2.-*4,-6),*(4((034)*-0,(01*,-((-/-()((-(4(((()5)..310,,(,,.(,(,0)/*:-(((
@M02996:162:000000000-B87FG:1:1101:26927:5385 2:N:0:CCTGAGCG+GTAAGGTG
GACTACCCGGGTATCTAATCCTGTTTGATACCCGCGCTTTCGAGCCTCAGCGTCAATCGCACTCCAGAAGGCTGCCTTCGCAATCGGAGTTCTTCGTCATATCTAAGCATTTCACCGCTACACTCGGAATTCCACCTTCTGTGTGTGTATTCAAGCCCATCAGTATCAACGGCAGGCCAGCGTTGGGCGCTGACATTTGACCGCTGACTTAAAAGGCCGCCTACGCTCCCTTTAAACCCAATAAATCCGGATAACGCTCGCATCTTCCGTATTACCGAGGCTGCTGGCACGGAATTAGCC
+
CCCCCGGGGGGGGGGGGGGGGGGGGGGGGGGFGGGGGGGGGGGGGGDGGGGGGGGGGGGGGGGGGGGGGGGGGGGGGGGGGGGGGGGCDFGGGGGGFGCCGFFFGGGGGDFGGGGGGABGDF,99+8888687@DG?E,4+55668:ABCFEGGGGGGGCFGECGFGGGFDEGBDEFGBFFGGGGGFGFGGFEFGEEG>CCCB@94(:ECFCFF9B65C:C;211(/49E(9<><DF?AC<00<8<A0D>E6BFFC4(-49C:074AF<)..35..((--44??D?((4<?930*++)(,
@M02996:162:000000000-B87FG:1:1101:22527:5407 2:N:0:ACTGAGCG+GTAAGGAG
GACTACTGGGGTATCTAATCCTGTTTGCTCCCCACGCTTTCGAGCCTCAACGTCAGTTATCGTCCAGTAAGCCGCCTTCGCCACTGGTGTGCCTCCTAATATCTACGCATTTCACCGCTACACCAGGAATTCCGCTTACCGCTCCGACACTCAAGCAAAACAGGTTCCAACGCAGTTCAGGGGTTGAGCCCAGGGCTTTCACAGCAGACTTGACGCGCCGCCGAAGCTCCCGTTACACCGAGAAAATCAGGAGAAAGGCTGCACCAGACGGATTACAGCGGCTGCAGGGACGGGTAGAGGG
+
CBCCBF<DCFD6@6<E;@<<,CC;,=C?,,,:,6766,,,,@F<8:,E<<CB,,@C66C,CF6FF:CCDEGGGCFF,?@?BB=F?=@64,,,>,@F8?E;=+=,9E=+>4,4,95,8=*===4,@FDE:,,,9@++0@8>+)9CCGF=9C*0@==86D??C=8,6524=F,3+:D+?FE9A8:**38C711)*3C2),**1,8*7?@5>)47*25)3)).*,(.(4(),0((*((-6),*(-((),).*.).(0,*.((((/(.*4(.,-(-(-).).)-,((--(.,(((-))2**-.(,
@M02996:162:000000000-B87FG:1:1101:20914:5412 2:N:0:ACTGAGCG+GTAAGGAG
GACTACCCGGGGATCTAATCCCGGGTGCTGGCGGGGGTGTGGCAGCTCAGCGGCAGACACAGTCCAGAAAGGCGCAGTCGCCACTGGAGGACCGCCCAATATCAACGCAGGTCACCGCTACAATGGGAAGGCCCCTTGGCTCGCCGGCACGCAAGCTGCCCAGGATCCAAAGCCAGACGGGGGGGAGCGCCGCAGGATCACGCCAGACTAAAGCAACCGCCGAAAAGACACGAACGCCCAAGACAGAGGGACAACGCAGGGAACCAACGTAGTACAGGGGGCGACGGCAAGGAAGGAGCGG
+
@@6686;C@@C+86,,6,5,,68+++8,,,,,++66++++,8C<8B,,5?,8++=>DFFFGE,CF?EG8@FFGC++++,>++3@=3=,8+++6+8+5>3534,+334*84*3,2,84:*/39,,6?:<:**,,*=*0,+5*))2/*.4.1)(:*710<+*/23*:)0*2A90;09*0/-75/**:1-)(1147./((+0((*(,47:,)*2).9(9,0/-*(4(4((-(+(,)-112(**-(4().((/(.--5:C4((-(*,-/((,((,,(.-))((-((42((-(-(,4))2*038(4
@M02996:162:000000000-B87FG:1:1101:18587:5420 2:N:0:ACTGAGCG+GTAAGGAG
GACTACAAGGGGATCTAATCCTGTTTGCTCCCCACGCTTTCGTGCCTCAGGGTCAGTCGCAGTCCAGAAAGCCGCCTTCGCCACCGGGGGTCCTCCTAAGCTCTACGCAGTTCACCGCGCCACGAGGAAGTCCGCTTGCCCCGCCTGTACGCAAGCTATGCAGGTTCAGATGCAGCCCCGGGGGTAAGCACCGGTATGTCACATCTGACGGGCAAAGCAACCTACGCACGCTGGACGCCGAGTAAAACAGGACAACGCGCGCCCCCTACGAATAACAGCGGCGGCGAGCGCGGAGGGGGCG
+
B@A6A@EFEFD+@,6,;6,;,,;,,=C;,,CC:C@@+,,,;@C@6@9B@=,;,,C@<EFCGE,AF@DGFCFFGC+@,44?:B=?@?@64++4@,CA,F;,4+9+99>>+++9,65C>@*+6=>+@FDCC,3,@CE79++,3:*<0*:,?+35CC?E?E::9:9,4/;<:B,4;8C,/:9?>>C*2147,+28B>)4(+/.-36))*.)6)),(765:)*.*.(.5:BF;8-(*(.41(**-4(48)).*..(-04*-((--)(-/((((-(.((-.).(,(-((-3(4((,-.)2/2((((
@M02996:162:000000000-B87FG:1:1101:20916:5430 2:N:0:ACTGAGCG+GTAAGGAG
GACTACCCGGGGATCTAATCCCGTTTGCTCCCCGGGCGGGCGCAGCTCAGCGGCAGACACAGTCCAGAAAGGCGCCTGCGCCACTGGGGGTCCGCCCAAGATCTACGCAGGTCACCGCGACACTGGGAATGCCCCTTTCCGCTCCTGCACGCAAGCTGCCCAGGAGCCAAAGCCAGACGGGGTGGAGCCCCGCAGTGTCACGCCAGACGAAAGCAACCGCCTACAGGCGCGGAACGCCGAATAAGGCGGGACAAGGACCGCCAGCGAAGTAGGACCGAGGGGGCGGGAACGGAGGGAGGCG
+
@68,8;CF@@C+8,,,66,,6C@,,-8C,,,,6+6@+++++8C=7+,:5=9>+84>FFGGGG9=E<DGDDFGGE>+++6>4+3@,8<,3+++@:C:7<<,>*3+7,>*3**3,3,,65*;98*,?FF@:,,,25**0++?*(.:)+/5.2)(=8<C+<<:>?3*:)/502C?88C*8>47>>**/98*(*/-7<)(,+/..*.86>??()93>::?8)7(1(-37.34-*-()-31-,*/-(-.1).(/,.(4.(*(((--)4(*-462())).)-4((-(-9(,--(-,3255:*/3(-9
@M02996:162:000000000-B87FG:1:1101:8321:5462 2:N:0:ACTGAGCG+GTAAGGAG
GACTACCAGGGTATCTAATCCTGTTTGCTCCCCGCACCTTCGCACCTCAGCGTCAGTCATCTGCTGGTAACCTGCCTTCGCCATTGGTATTCTTCCAGATATCTACAGATTTCACCCCTACACCTGGAATTCTGATTGCCACTCAGTGACTCTAGTTATGCAGTTCGAAACGCAGTTCGGGAGTTGAGCTCCGGAATTTCGCACCAAGCTTGCAAAACCGCCTACAGGCACTTTACGCCAACAAATTCAGAAAAACGCTCGAAACTTAGGGGTTCAGCCGACTGCTGCAACGAAGTTACA
+
C@CCCFFGFGG<CDFCF,BEFAAEDCEFAC@<FCEGGG,@FDEFFEFGFGGGEFEF9EGGGGEECFFEFGGAFGGF<F?FCCF:ADC,ECF9EFFFGGGFEFF8FGFEFEEAAECF81:=DEBD8FC<FGFFGGGCFFA>+3:DDE*9<?9:9CD4,@FDFFE,=?66=>4<8*6C??)9+31=,+36)7,5@3C=0@;=)5>88F)8=*+:8AE9=A*:*)0073)(5,75;0C:>6**6((/.)))+)3).;6*..,/()(())-)))(-4(()))(-((((()))(.)()0/*0)))
@M02996:162:000000000-B87FG:1:1101:13818:5470 2:N:0:ACTGAGCG+GTAAGGAG
GACTACCGGGGGATCTAATCCTGTTTGATACCCGCACCGTCGAGCATCAGCGTCAGGTGCGCCCCAGCAAGCTGCCGTCGCAATCGGAGGTCTTCGAGATATCTAAGCAGGTCAGAGCTACAACTCGAAGTCCACCTGCCTCTGGCGCACTGAAGAAACGCAGGTTCAACCGCGGGACGGAGGGGAGCGCCGCGAGAGGACGGCGGACGAACAGTTCGACCTACGCACCCGGGAAGCAAAAGAAAGAGGGAGAAGGCGCGGACCGGGCGGAGCACCGCGGCGGCGGGCACGGAAAGAGCGG
+
@<@6@CCCCDD+8,,,66,,6<@,,<;A,;<,,8+@+6+,,7@@6+,:9AC6,,8@,<FCGGGGGE?C@<FC<B,A++=>+>>+@DCF=++,7,8=AA=+4+,+4C@,=,+8,8,,6)+266,@,@==B++,76,=6D6>+)3+38:<?>0)7337@FC>*9/*,**526=8*):C>>6BBC**11-1(*2-).)((*0.289((89(1)904).1-)/42(.424(-,*(,/4-(,(,3,(-,0,.(/,0(-.(/(,(-39(49((--(,((((.4((2(--4(3-(-12,0.*/*.((-
@M02996:162:000000000-B87FG:1:1101:8308:5474 2:N:0:ACTGAGCG+GTAAGGAG
GACTACCAGGGTATCTAATCCTGTTTGCTCCCCGCACCTTCGCACCTCAGCGTCAGTCATCTGCTGGTAACCTGCCTTCGCCATTGGTATTCTTCCAGATATCTACAGATTTCACCCCTACACCTGGAATTCTGATTGCCCCTCAGTGACTCTAGTTATGCAGTTCTCAACGCAGTTCCGGAGTTGAGCTCCGGAATTTCACACCAAGCTTGCAAAACCGCCTACATGCCCTTTACGCCCAATAATTCCGAACAACGCTCGCAACTTACGTGTTACAGCGGCTTGCGGCCCGTAAATAGC
+
CCCCCGGGGGGFCGFGFFGCFGFFEGGGGDFFGGEGGGCDFGGGGGFGGGGGGGGGFGGGGGGGCGGFGGGGGGGGGAFGGFGCGDFGFFFGGGGGGGGGGDFDEFFFFDFGFGGGG1:8DEFGFGGGGGGGGGGGGFFFFBDDG@EFDGFDDAFFGGGGGGE9EF+DD@,@EFGGFGFF8BECCDEGF,D5BEDBDFFECG=CDFFDDF8=CFEA@A7=C-:<:@CE=?>>F=8;-8FC@25@1.)1:(./3>;<,(,/,:1,1(4)64...(.6)54,324((((-4(-77>**2-6)
@M02996:162:000000000-B87FG:1:1101:10126:5480 2:N:0:ACTGAGCG+GTAAGGAG
GACTACCCGGGGATCTAATCCTGTGTGCTCCCCACGCTTTCGTGGATCAGCGTCAGGTGTCGTCCAGTAATCCGCCTTCGCCACTGGTGGTCCTCCCAATCTCTGCGCATGTCACCGCTACACTGGGAATGCGGATTACCCCTCCGACGCTCAAGAAAAACAGGTTCAAATGCAGCTCAGGAGTGGAGCTCCTGCAGTTCACATCTGACTGGCCTTCCCGCCGACGCACGCGTTACAGCCAGGAACGCCGGATAACGCTTGCCACCTACGAATGACCGCGGCTGCTGGGACGAAGGAAGCG
+
B@ACAFFGCED+@7@,;;9C96@6,<CB,,,6,C+@78,,;@;@68,;@?C@88@C,CF:EF9DF:ECAC,CFEF7,49A?84@,==,:,,,9,;,CDF,?+@+9:>@44+9,95B=)06=D<,CFC==,,,+6C+6>ED6:*==E@F5C*)@;;@FGGGC;3,,*::@E,171<43;8ACBC,,/19:,>:*28>(,+*9,81>+984+4-5?))4)*/1.(.,(.34*4()-42<),*(34<F(48)-)9(062-((((1.49:((,-(,((.452(22(--3)5:0((4))2**.,.(
@M02996:162:000000000-B87FG:1:1101:12970:5539 2:N:0:ACTGAGCG+GTAAGGAG
GACTACACGGGTATCTAATCCTGGTTGATCCCCACACTTTCGTGCCTCAGCGTCAATTGCGGACACGTGAGATGCCGTCGCAATCGGTGTTCTGCGGGATATCAAGGCATTGCACCGCTACACCCCACATTCCGACCACGGCACCCGCATGCAGGCCCGGCAGAATCAACGGGAGGTCCAAGGTAGAGCACGGGCATATCACCGCTGACTAAAAAAGCCGCCTAGGCACCCTGTAAACCCAAGAAATCCGGAAAACGCTGAGAGACGACGGAATGCAGAGGGTGCTGGGCAGGAGGGAGAG
+
@@@,8C8C@C@+7,B,;<@C<,@,;6@F9C,C8F+6,6,,,8,6,9,56;,@6,86,,,<BC7++,8,6:BF,:CE+8+>+>7,@4:4?4,,@A,++8=+944+4,9+4,,,,>,46=*6=984++?+68,,@D+=+B+8+19+3@8+03*)7,03@*@1:*0*4++5*24:*:)4:C5*2?12,0/:36*6=35:(,+)1+(/()44(/*.)*.0()*,2,(-(,(56*(-*,.)6-,2,-,,73.)*-)3-73*-,(,(*.)*.2(-(-((().-6-,-(--(..,((3,0)2**-3((
@M02996:162:000000000-B87FG:1:1101:22027:5545 2:N:0:ACTGAGCG+GTAAGGAG
GACTACAAGGGTATCTAATCCTGTTTGATCCCCACACTTTCGTGCCTCAGCGTCAATCTCGGATTCGTGAGATGCCTTCGCAATCGGTGTTCTGTGTAATATCTAAGCATTTCACCGCTACACTACACATTCCGCCCACGGCATCCGAATGATAGTACAACAGTATCAAGGGCACTTTCTCCGGAGAGCGGAGACATTTCACCACGGACTTACCAAACCGCCTACGCACCCTTTAAACCCAAAAAATCCGGATAACGCGTGCAACCGCCGGAGTACCGCGGCTGCGGGGAGGGGGGAAGCG
+
CBCCCFCFFGD-C8@<;@@<@<@6,CCFA9C,@@@@@6,<<@;68B,EADCB,@@:6F,;EGG,@F@C@DGGEEEF,4,AFBE?DFC8:,,4>F,5C@D,9+=8>FDA=@,9,=,5=8*=@9<,@<::9,,4E,88=888CBF6=,:??+**,86337,3@?8,7=+=C,6:=?C8D+;+3,6++31:8@CAA>FC5,+;25.79*)7:4*1869)/6*04/-6(6@;3*6(*.199),/,6((8-4(*-):(0)*--,(-*-)*.,-73(-(,.5)4(,,(-,,-3(((((0)***-,,(
@M02996:162:000000000-B87FG:1:1101:21344:5547 2:N:0:ACTGAGCG+GTAAGGAG
GACTACTGGGGGATCTAAGCCTAGGTGCTCACCACGCTATCGTGGCTGAGCGGCAGGTACAGACCAGGGAACCGCCTGCGCCGCCGGTAGGCTGCCAGATAGCAACGAATGTGACCGCTACAAAGGGAGTTCCAGTACCCTCTTCGGCACTCTAGTCTGCCAGGATGGGAGGCGGGAGGGGGGGGAGCCCAACGCTGGCACGGCAAACGGAACAAACCGCCGGCAGACCCCGAACGCCAAATAAATAGGGAGAACGCGGGACAACGACGCAGTACCGCGGCGGCGGGCACGGAGGAAGGAG
+
@@A,8CCC<CD+@,,,66,,,,66,;CE,,,,,;98+,,,,8;@6:,8<?C@+67@+CECFGGAFFCF,9CAFE+4,,48+,8@@=@74++,@,@FE,9,7+4+44>+6,,79=,,6:*6+=,@,@:8=+,3,@,6=>DE+)32=+:@00*)335372@9998*=37*3?ED*):*21(=C>**2731(1;,07)((*04)*(49BF<6)98(7:7()1(*(2,6(4.-*(-)4(33,*/,).67)-)0,7,:525(-(.(/-(*(-4,(,-(.64-(,,(-4((-,,-(,,5)2*22(.4
@M02996:162:000000000-B87FG:1:1101:12986:5548 2:N:0:ACTGAGCG+GTAAGGAG
GACTACACGGGTATCTAATCCTGTTTGATCCCCACACTTGCGTGCCTCAGCGTCAATTGCGGATTCGTGAGATGCCTTCGCAATCGGTGGTCTGTGTGATATCTATGCATGTCACCGCGACACCACACATGCCGCCCACGGCATCCGCATGCAAGCCCGGCAGGATCAACGGCACGTCCAAGGTGGAGCACTGGCAGTGCACCGCGGACGTACCAAGCCGCCGACGCACGCGGTAAAAACAAAGAAGCCGGAGAACGCGTGCAGCATCCGGGTTAGCGGGGCTGATGGCACGGGGGGAGGG
+
C<A<CFEFCED+86,,66,6@E@,6C@E,,,,9C@@C,,,,8@@8@,E6=C@,86@,CFFFGG+,9@:CEFGE?,=,49A,8=8@D=6=+64>?9?9A=,9+,,99959,,9,9,,8=*==8+@EEF:4,,,@=6=CEE==>D++@:+9+*1D=C:AFG>CE8*@**@C8C?59DC*9>AE6:,,/677=6);A5=(+))/56:@0:;;)1,4)6F?@1,*-(-(-411*-,)4,-:),2.4(./((.2-)-(7.*-((--*-)*(.).-((-(-()-((,(((.)-,.(.-))*:*(,(,
@M02996:162:000000000-B87FG:1:1101:21163:5574 2:N:0:ACTGAGCG+GTAAGGAG
GACTACTCGGGTATCTAATCCTGTGCGATCCCCGCACTATCGTGCATGAGCGGCAGTTACGGCCTGGTCGGCTGCCGACGCAATCGGGGGTCTTCGTCAGATCTATGCAGGTCACCGCTACACGACGAATGCCGCAAACCGCGACCGCAAGCAAGCGCTCCAGGAGCAATGGCAGGATGAGGGGGAGCAGCACGAGAACACCACGGACGAAAAGCGCCGCCTGCGCACCCAGAAAACCAAAGAAAGCGGGAGAACGCACGGAACCACCGAAGGACGGAGGGAGGGGGGACGGAGGGAGCGG
+
@@@6@C6C@CC-@,,,66,666;;,C@F,6,,,7+@+6,,,8;@89;@@B;@+76+,<CFGGG@@C<6:+@F7>8,+46>+>=+8=C8=+++6,66883+7+,+3,873,,3,3,,6=*=+3,@EE<>:64,4@CCDG5**/:D748<)20(=:<*=E5*:05,=):77+56*7CED*5?C?**2921(02.8:>2(*/4(18<(<>;4)96;F<F6)/(*-441(--(/(,*43:(,+2,(.27(((/,0(-.,/,(--,1(,*(((,(--(4((-(,((((((--(,(,3)5***-((-
@M02996:162:000000000-B87FG:1:1101:27488:5675 2:N:0:CCTGAGCG+GTAAGGTG
GACTACCGGGGTATCTAATCCTGTTCGATCCCCACGCTTTCGTGCCTCAGCGTCAATGCAGGCCCGGCCAGCTGCCTTCGCTATCGGGGTTCTGTGGCATATCTATGCATTTCACCGCTACACTCAACATTCCGCCGGCTGCGACCGCATTCAAGGACACCAGTATCAACGGCACGGCTCCGGTTGAGCCGGCGCCTTTCACCGCTGACTTAACGCCCCGCCTGCGCACCCTTTAAACCCACTAAATCCGGATAACGCCCGCATCCTCCGTCTTACCGAGGCTGGTGGCCGCGCGGTAGC
+
CCCCCFFGGGGGGGGGGGGGGGGGGGGGGGGGGGGGGGGGGGGGGGGGGGGGGGGDGGGGGGGGGGCECDFEGGGGGGGGGCDGGGGGGGGDFGFC?FFFG7;C9A;<DFDGGGFGG=58>@,78,,,8884,6+86C+3+13063:>**9@>C+CCCEGGG@::9CCF6CEG4D*)5();:5::CE43::(5859:54))04065;>FFF))/4875C653(,210(9C((*.4)4<;8-(.,))-5<(0(()4*-,(((90(/(448,(((()-(--(,(.((,.12((,5)1*2-2)
@M02996:162:000000000-B87FG:1:1101:27505:5694 2:N:0:CCTGAGCG+GTAAGGTG
GACTACCGGGGTATCTAATCCTGTTCGATCCCCACGCTTTCGTGCCTCAGCGTCAATGCAGGCCCGGCCAGCTGCCTTCGCTATCGGGGTTCTGTGGCATATCTATGCATTTCACCGCTACACTCGACATTCCGCCGGCTGCGACCGCATTCAAGGACACCAGTATCAACGGCACTGCTCCGGTTGAGCCGTCGCCTTTCACCGCTGACTTAGCGCCCCGCCTGCGCACCCTTTAAACCCCATAAATCCGGCTAACGCTCGCATCCTCCGTATTACAGCGGCTGATGGCACGGGGTTAGA
+
CCCCCGGEGGGG,@FCFFFGGGGGGGGGGGDFGGGGDGGGGGGGGGGGCGGGGG7DFGGGGGGGGGGGGGDGGGGGGGGGGE>EF67EGEEGGGGCCGFGCBFFF9FGGCFGGGGGC=ADD>,78+88888866=CD6+3+)33+81BB5?E,@>CEFDFFF5DEAC7@GGEGFGGFGFFGGEC>)4FFGG?:3736@A7)9@F@@6(34>2:?(74>)3*7181(,13C3,7:))-);?001(*)4590)(7B?C-(,-(1,-/5).393(.:64...(-((-.).)7:??3)//1-()
@M02996:162:000000000-B87FG:1:1101:27486:5695 2:N:0:CCTGAGCG+GTAAGGTG
GACTACCGGGGTATCTAATCCTGTTCGATCCCCACGCTTTCGTGCCTCAGCGTCAATGCAGGCCCGGCCAGCTGCCTTCGCTATCGGGGTTCTGTGGCATATCTATGCATTTCACCGCTACACTCGACATTCCGCCGGCTGCGACCGCATTCAAGGACACCAGTATCAACGGCACTGCTCCGGTTGAGCCGTCGCCTTTCACCGCTGACTTAGCGCCCCGCCTGCGCACCCTTTAAACCCAATAAATCCGGATAACGCTCGCATCCTCCGTATTCCCGCGGCTGAGTGCACGGGGTTAGC
+
CCCCCGGGGGGGGGGGGGGGGGGGGGG8FGGGGGGGEFGGGGGGGGGGGGGGGGGGGGGGGGGGGGGGGGGGGGGGGGGGG7FGGGECEFEGGGGGGGGGGFACGGGGGGGGGDGGE=>DDF,78+68848876@DCE+3+0*338=>>>BFFFF79FGGGD=BGFGGGGC?E>GGFGFFGEECCDFGFGGDFFGF;EFFFGFFF3>>?FFF>F9DFDD(:-16?;61;EF(7:24)2CC(8:7?<<<*15:8@6C(-,--14,)4>)1((.23))5149>91((()..)4(7)**23()
@M02996:162:000000000-B87FG:1:1101:24445:5705 2:N:0:ACTGAGCG+GTAAGGAG
GACTACCAGGGTATCTAATCCTGTTTGCTCCCCACGCTTTCGAGCCTCAGCGTCATTGTCAGTCCAGAAAGCCGCCTTCGCCACTGGTGTTCCTCCTAATATCTACGCATTTCACCGCTACACTAGGAATTCCGCTTTCCTCTCCTGAAATCAAGCATGACAGTTTCAAAAGCCGTCCCGGAGTTGAGCCCCGGGCTTTCACTTCTGACTTACAACGCCGCCTACGCTCCCTTTACACCCAGTAAATCCGGATAACGCTTGCACCCTACGGATTACAGCGGCTACTTGCACGTCGTTAGC
+
CCCCCGFEFGEGGFGGGGGGGGGGGGGFGFCDGEGEGFGGGGGGGGGGGFGGGGBEFGFE<FFGGGFCFGGGGGGGGGGGGGD@,@FFGGGFCCDGGCFGEFGGGGGGCCGFFGGGG@?DGGGABFGAFGFGGGGGD=EF@:9DD,),56?:DFFC=E,==DDF:+DDFDAFGDDC*=8A>4@@FGEGEGG5B?55>FF6AG6;3+**>8B;*+*/6?D(46/15(,4?EF3DFEF?7F5(6(9:?/)2,.(,06*-(--(1).28((3((,31).)))-((,(3)).6?<<))21;,(-
@M02996:162:000000000-B87FG:1:1101:15564:5732 2:N:0:ACTGAGCG+GTAAGGAG
GACTACCCGGGGATCTAATCCTGTTTGATCCCCACGCGTTCGTGCCTCAGCGGCAATAACGGATTCGTGAGATGCCGTCGCAATCGGTGGGCTGAGTAATATCTATGCAGTTCACCGCTACACTACTCAGTCCTCCCACGGCAGCCGTATGCCAGCACGCCAGGATCAACGGCAGTTCCGGAGGGAGGCCCCGGGCGTGCAGCACTGACGTGACGCACAGCCGAAGCAGCCGGTAAACCCAAGAAAACAGGAGAACGCCTGCATCAGCAGGAAAGACGGGGCTGCGGGGACGGGGGGAGGG
+
@6A8ACEFCDD+8,6,;6,,,<@,,-;E,<;<,C@@6+++,8B@B@,B@=CB+6@@,CFFGGG,@F?:CAFGEAB?+8488>=8@==88+++@CFFAEC,9+9+9,9,>4,,,6,5>)300443@F,,9,,,773=CF,>C=B+=>=+0+3*@3;DFGGCEE=*A*3:CDE549C,4:CA:C:**13<6*A>B>D>(*)(3+5:7)547>5285,)-)9.24(-(-(5(*,(/,--6.,1,41(73(,/.)4(0.*-(((-/.)*)),-.-,((((.(((,1,-(((-(--20)*2*-,(,
@M02996:162:000000000-B87FG:1:1101:23416:5741 2:N:0:ACTGAGCG+GTAAGGAG
GACTACCGGGGTATCTAATCCTGTTCGATCCCCGCGCTTTCGTGCCTCAGCGTCAGTTGCGGCTTGGTGAACTGCCGCCGCGATCGGCGTTCTGTGCGATATCGATGCATTTCACCGCTACACCGCACATTCCAGCCACCCCAAACGCACTCAAGCCCCCCAGGTTCGACGGCAGGGACCGGGGTGAGCCCGGAAAGTACACCGCCGACTTAAGGGGCCGGCTACGCACCCGGGGAACCCAAAGAATCAGGAGAACGGCCGGACGACCCGGAATCAAGGGGGCGGTGGCACAGGGGGAGGG
+
C<BCCEFGDGD6@,,,;C<C,6@;,CBF,,,,CC@EC:,,,8CCBA,EAECB68@C6CF9CEG7@@CCDC,A,?5E6+=@@CB+@?C+=++4@E,A5CBA:*@+@3@@>,,9;3,:@530=9=6@+C>C9,,8EFC5D,69=D;9*/*:73)?>*,*=7:1C/*38CC<8E5:>C*>D?DC>>*2937(0;6>BG>(+*-6<(40)--4)/69F>FB>)-*((-,42((2(,)((-,,+/43((93.)*.94(04*-((,()(()((((,,(-())),)((((((---(,8(7.88*,,((
@M02996:162:000000000-B87FG:1:1101:8048:5764 2:N:0:ACTGAGCG+GTAAGGAG
GACTACCGGGGTATCTAATCCTATTTGCTCCCCACGCTTTCGTGTCTCAGCGTCAGTAATGGCCCAGCAAGCCGCCTTCGCCACTGGTGTTCCTTCTAATATCTACGCATTTAACCGCTACACTAGAAATTCCACGTGCCTCTACCACACTCAAGTCTGCCAGTTTCTAAAACGAACTGGGGTTAAGCCCCAGGCTTTAATTTTAGACTTAACAAACCGCCTACACACGGCTTACGACCAATAAATCCGGATTAAGATCGCCCCCTACGTATTACGGCGGCTGCTGGCACGTAGGTAGCCG
+
C@CCCGGGGGD@7FFAE@FEEFFG9FFADF<FFGGGGGGCCEFGFFFGFEGEFGGGFEGGGFC<FFFFCGFGFEGGCCFDFFFFFGGCEC:BFEFECGFCF7D=;FDE++BC=EGGC:9+6@FCGFGD;,>E=EF+=@EED5:FFG=3?C*:DDF,@,@FGF:B@<97?FGFGFDEEFE5:6@77CEF@F*:959)::6>*>*AE4:EE+CA696?=?<-/(8:B@E2(*(616=0,6<8=)6;;7/(2-7((0)2)-.(,149C1<(-.,).6.(--(,--23))((348(.0*0+54<(
@M02996:162:000000000-B87FG:1:1101:23674:5768 2:N:0:ACTGAGCG+GTAAGGAG
GACTACCCGGGTATCTAATCCTGTTCGATACCCACGCTTTCGAGCCTCAGCGTCAGTCCAGTGCTGGAGGGCTGCCTTCGCAATCGGCGTTCTGCGTGATATCTATGCATGTCACCGCTACACCACGCATTCCGCTCTCCTCGCACGAACTCGAGCACGGCAGGTTCAACGGCCGGCCGGGGGGGAGCCCCGACATTTGACCGCGGACGTGACGCGCCGCCAGCGCGACCGGTAAACCAAAAAAAAACGGAGAACGACCGCAGCCACCGGAGTACGGGCGCTGCGGGGACAGGGGGAGCCG
+
C@CCCGGGCED6@8<CCE9<@,@=,C@FFFB@<FEC7,,,;@DEC+,BCECB8:BC6CECE<AF,ECEFDDCFC@E,4@AFEE:DFD+=++8@FGE8CF,A+;+@<@<D,,,,@,5@=*6=9,4D7?8>4+8@=C0C+36+3@DDB=@?D*3@DC>@?EC89=*13?FG9CD5*8CD45>DG5*:74/(/*4B)5()+/6962917;0()9:(8(7(0C(*(-(-39(4*-()--624+*.(4(7(((1,0-1>)1(((,-1-6*(((,(--,8.((,(-,(-4379(4-(-)0***,((-
@M02996:162:000000000-B87FG:1:1101:4594:5781 2:N:0:ACTGAGCG+GTAAGGAG
GACTACAAGGGTATCTAATCCTGTTTGCTCCCCACGCTTTCGAGCCTCAACGTCAGTTACAGTCCAGTAAGCCGCCTTCGCCACTGGTGTTCCTCCTAATATCTACGCATTTCACCGCTACACTAGGAATTCCACTTACCTCTCCTGCACTCTAGCTTAACAGTTTCCAAAGCAGTTCCGGGGTTGAGCCCCAGGCTTTCACTTCAGACTTGCCATGCCGTCTACGCCCCCTTTACACCCAGTACAGCCGGATAACGCTTGCCCCCATCGTATTACCGCTGCGGCTGGCCCCTTTTTGAC
+
CCCCCGGGGGGFFGFGGG@FEFEFCGFFGGDGDFGGGCEGGFGGGGGGGGGGGGGGGGGADFGEDDEGGGGGGEGGGGGCFGEEGCCFFGEGFGGGGGDGEFGFAFFCGDCFGGGFG89==EFC8FGFGFFE;FGFD;EFCDDGGGFGFD9BDE=9E;D;ED5<,2=DFG8??FDGFFBFCE6@FDEGBGG>BF6CDFFEEFC*1<><@5F5EFEA:AF)=-))1:>(/:>(26*9<<FE01=96.))/.0(68/2(./(.*(.1(((.--(.()).,(-((((-46(((-())0334()
@M02996:162:000000000-B87FG:1:1101:17151:5789 2:N:0:ACTGAGCG+GTAAGGAG
GACTACTCGGGGATCTAATCCTGTTTGCTCCCCACGCTTGCGCGCCTCAGCGTCAGTTATCGTCCAGTAGAGCGCCTTCGCCACTGGGGGGCCTCCTAATATCTACGCATTTCACCGCTACACTAGGAATGCCAGCTACCGCACCGACACTCAAGAGATACAGGTTCAAAAGCAGTTTATGGGGTAAGCCCATAGAGGTCACACCTGACGTGCAGCCCCGCCGACGCGCCCGGTACAGCCAGGAAAGCCGGAAAACGCGTGCCACCTACGGATTACCGCGGCTGCTGGGACGGAGGGAGGG
+
@@A6AC@EBED+@,B,;6,;,C;,;6;;,,;66C@@+,,,:8@@@::@<?:@,6@C,CF,EF,AF:D@<DF,C>F76,,9664@4=A,4++3@+@FC<=,73,+5@>*3**2,2,,45*33>,,>FDC;,,,?C1:;EC,)()29E@:8/)(?28FGF9:9::;3*2<:@+7*/90**.*:8C*/1.74+;4)09<2*)(,35:0)53:)*-(8)/4)9-/----4199592)---5)0*,.(-534(*-.7(0.*(((--/,6*3(..-(-((,))4-,13,-(),.(.(4))/**-1((
@M02996:162:000000000-B87FG:1:1101:6407:5916 2:N:0:ACTGAGCG+GTAAGGAG
GACTACTCGGGTATCTAATCCTGTTTGCTCCCCACGCTTTCGAGCCTCAACGTCAGTTACAGTCCAGTAAGCCGCCTTCGCCACTGGTGTTCCTCCTAATATCTACGCATTTCACCGCTACACTAGGAATTCCACTTACCTCTCCTGCACTCTAGTTCGACAGTTTCCAAAGCAGTTCAGGAGTTGAGCCCCCGCATTTCACTTCAGACTTGCCAAACCGTCTACGCTCCCTTTACACCCAGTAAATCCGGATAACGCTTGCCCCCTCCGTATTACAGCGGCTGCTGGCACGTAGTTAGC
+
CCCCCGGGGGGEFGFFCDGFFGFFGGGGGDFFFGGGGGGGFGGGGDDGGGGGGGGGFEFGGGGGGGGGGGGCDCGEFEGGGGGGGGFFFFGGGGFFFGCGFFDGGGGG6CEFEGFGG>5?DEGGGGGGFGFFDGGGFGGGGEFG=EEEFGFEFFGGGGGGGGFDFFGGGGDFGFGG+2CB9,@EDFFGFGGAEEGFADFEEG@EF>CEEFFEFF:/:@?>4:-562>9=EF=>)9CEBF=@=44AE))23A?0)7;/.//(:;@F99(4--..5.4)),-(4;78::0?:?60)2;::A>
@M02996:162:000000000-B87FG:1:1101:6391:5928 2:N:0:ACTGAGCG+GTAAGGAG
GACTACTCGGGTATCTAATCCTGTTTGCTCCCCACGCTTTCGAGCCTCAACGTCAGTTACAGTCCAGTAAGCCGCCTTCGCCACTGGTGTTCCTCCTAATATCTACGCATTTCACCGCTACACTAGGAATTCCACTTACGTCTCCTGCACTCTAGTTCGACAGTTTCCAAAGCAGTACAGGAGTTGAGCCCCCGCATTTCACTTCAGACTTGCCAAACCGTCTACGCTCCCTTTACACCCAGTAAATCCGGATAACGCTTGCCCCCGACGTATTACCGCGGCTGCTGGCACTGAGGTACC
+
CCCCCGEGGGGGGGFGE@FCDFFFFGF9@FDGGGGGGG>FDF8FGEFCF<FFGFGGGGCGD@<A@,CFFGFG<F:BCFGGG,@:49CEFEFG;,CE8,CF9+@DCCEFCEGGGFGFG=E6?EF,@5:BFGGGGD=93DD+=DF+?9>FDG?D9C=F,@CCE+8:,+?,+E=FFF8=+=*43,@=DFEFFGGF59C=DEFAAE*;><A;>FG6CFBF=9;71:((1:=(5BBDF:@*5;FE3//6;C<9*65,/:72/./(/2(.92((4---.4).)-(-343((.5.(()(/*3*3)).
@M02996:162:000000000-B87FG:1:1101:16075:5931 2:N:0:ACTGAGCG+GTAAGGAG
GACTACTCGGGTATCTAATCCCGTTTGCGCCCGACGCTTTCGAGCCTCAGAGTCAGAAACGCCCCAGTAACCTGCCGACGCGATCGGGGGTCCTCCTAAGATCTACGGATGTCACGGCTACACGAGAAAGTCCAGTTACCCGTGACGCACTCGAGATAAACAGGTTAGAAAACGGTCTGAAGGGTGGAGCCACGAGAATGCACTAAGAAGTGCAATACCGACCAACGCAACTGTGCACGGCGAGACACCGGGGAAAGGGCGCGGGACGGAGGAAAGACAGGGGGCGAGGGACAGGAGCGAG
+
@@A<@C,C@CC-8,@,;<5,,=8=,68C++6@@C@@@6,,,8,;8+,,6,,:,:@EC9EEC:6FCC@6CE,A,9:,++6>8+6+96=+:+++6,,8AE=,7+,365>7=++6,8,3+0*0=98+@C<:<3,,3,35=@:@40:7931>*/*)>2;>*B1,>?0,,*10=,>)5/2*0*/1252:+1(*,236))/((**))0)68)))))*))1.*))0(/-(((--4,:((*)-).-+*-(-,.((,*()(,0,9((,(-141)((((-((((,,(((,,(-((--20(,(..2*/(-(4
@M02996:162:000000000-B87FG:1:1101:15408:5966 2:N:0:ACTGAGCG+GTAAGGAG
GACTACTAGGGGATCGAATCCTGTGCGAGCCCCGCACGGTCGTGCATGAGCGGCATGTACGGCCTGGTCGGCTGCCGACGCAATCGGTGGGCTACGTCAGAGCTATGCAGTTCACCGCTACACAACGAAGGCCGCAAAACTCGACCGCAAGCAAGCTCTACAGGAACAAGGGCGTGATGACGGTGAGCGGAACGATGAAACGAAGGACTAAAAAAGCGGCCGGGGCACCGGGGAAAACGAACAAATCGGAAGAAGGCACGGAGACGCGGGAGGACCGCGGGAGAGGGGACGGAGGGACAGG
+
@<A6AC,CCCD+@,,,86,,,<;;,;@C+7+,678@+++,,88@66,9@?C@++@+,:C@FFG>,C<66+@E7C=,+8=>+=4+@=:+8+++6,8=8B:+8+,+6,8536,,,6,:88*6=9,@FFDC<++,6;@DDB,,2*<CC:>B9C2(C@86,,,,6153C)2;7*;:*0/2=59C+:**4732-**-)7>(-+96)*,(4@?,()05>F604))(*,-(,-2-(*((14,((.*2,(,..).(*()(4/(*,.(-,1,(*-,(,2(-(,((((-(((-2,11(2121)0***(((-
@M02996:162:000000000-B87FG:1:1101:5414:5980 2:N:0:ACTGAGCG+GTAAGGAG
GACTACCAGGGTATCTAATCCTGTTTGCTCCCCACGCTTTCGTGCCTCAGTGTCAGTTGCAGTCCAGAAAGCCGCCTTCGCCACTGGTGTTCTTCCTAATATCTACGCATTTCACCGCTACACTAGGAATTCCGCTTTCCTCTCCTGTACTCTAGCTCTCCAGTATTGGATGCAGCCCCCAAGTTAAGCCCGGGTATTTCACATCCAACTTAAAGTGCCACCTACGCACCCTTTACGCCCAGTAATTCCGGACAACTCTCGCCCCCTACGTATTACCGCGGCTGGTGGCACGTAGTTAGC
+
CCCCCGGGGGGFFGGGGGGGGGGGGGGGGFGGGGGGGFGGGGGGGDFGGGGFGGFEEEGGGCFFFGGAFGCGGGGGGEFFEGGFGGGGGFGGGGGFGF?FFDFCBEFGGGGGGFFGG=?D=EFFGGGDGGGGGCC6DCFFFEFGFGDFFGFEGGCGGGFEGG5C@CFGC,@DDFGG6DFF>EGFDGDGFFGFFBCB@GFE7CFFFAEEECF@AF5B7B::4:57BAA=ACAFG364@2=?29.*416<C4)0:A(2)/./3236C9((.4.).5))6(-(-34((.,41??0))*23)6)
@M02996:162:000000000-B87FG:1:1101:5434:5982 2:N:0:ACTGAGCG+GTAAGGAG
GACTACCAGGGTATCTAATCCTGTTTGCTCCCCACGCTTTCGTGCCTCAGTGTCAGTTGCAGTCCAGAAAGCCGCCTTCGCCACTGGTGTTCTTCCTAATATCTACGCATTTCACCGCTACACTAGGAATTCAGCTTTCCTCTCCTGTACTCTAGCTCTCCAGTATTGGATGCAGCCCCCAAGTTAAGCCCGGGTATTTCACATCCAACTTAAAGTGCCACCTACGCACCCTTTACGCCCCGTAATTCCGGACAACGCTCGCCCCCTACGTATTACCTCGGCTGCTGGCACGTAGTTAGC
+
CCCCCGGFGGCFGGGGCAEGFGGGGGGGGGFGEGGGGFCFGGGGGGGGFFGGGFGGGG,CFGGFGGGGGGGGGGGGGGGFGDEFGF:C<FEDEGFFFCFGA2EDGGGGCCCCFA,F7)3?DFFFE9AFEFE9F8CDADGGGEFDGFBFFGFCF=9FGGGGGG=BD@9ADEEBFFC?FGFDCCD===>BBCE)*9C):;C=CD0C@?)35?F*84*5AFF7@:187<2)/17)7:/;2/<:(/62>=<3762368,2.(,,.94<C>9243.344.<)).,,(296?27::??8://26)-
@M02996:162:000000000-B87FG:1:1101:8510:5984 2:N:0:ACTGAGCG+GTAAGGAG
GGCTACTAGGGTATCTAATCCTGTTCGATCCCGGACCTTTGGTGAATGAGGGTCATTTACGGCCTGGTCGGCTGCCAACGAACTCGGTGTTCTTCGTCATATCTAGGAATTTACCCGCTACACGACAAATTCCCCAAACCTCACCCGCACTCAGGGCCTCCGGTATCACGCGCGGACTGGGGTTGGCCCCCAGAATTTCACCACGGACTAAAGGCGCGCCCTGGCACCCCTTTAAACCCAATAAATCGGAATAACGACGGGACCCTACGCATTACGATGGCGGCGGATGCGAGGTTAGCGG
+
C-A@CGEGFFGG@@F@@<F9@FE<EFGGDCBF,+++8E<E,;,,,;,,,5,68,;,C@,C@BC=,CF6,67@,>F<,4,6,8+44@868BF@EA,A4,?,4C,,,,,,,9=;,,:4=158CE,+++++8,@,,,,+=,@@+:*==@5>9+*3@,0,+6+@B+)++*252+,0**3**3)):*:**)(0-**,))*)/,+)1<@F()(,6);3<*(0()/-2(.,(.)(,2((06223.212(.5*).(1,.,.*)/(-(--1(-*(((((,--).,((,(.((,(((((.4()02*+.)((
@M02996:162:000000000-B87FG:1:1101:8496:6001 2:N:0:ACTGAGCG+GTAAGGAG
GACTACTAGGGTATCTAATCCTGTTCGATCCCCGCACTTTCGTGCATGAGCGTCATTTACGGCCTGGTCTGCTGCCTACGCAATCGGTGTTCTTCGTCATATCTATGCATTTCACCGCTACACGACGAATTCCGCAAACCTCGACCGCAATCAAGCGCTCCAGTATCAATGGCAGGATGAGGTTGAGCCTCACGATTTCACCACTGACTTAAAGCGCCGCCTGCGCACCCTTTAAACCCAATAAATCCGGATAACGCGCGGATCCTCCGTATTACCGCGGATGCTGGCACGGAGTGAGCCG
+
CCCCCGGGGGGGGGGFFEFFFGGFGGGGGGGGGGGGGGGFGFGFGGGFFFGGEEGFGGGGGGGGGGGFF9FFGGGGGGGGGGGGFFFFGFGFGGGFFE@GCFEGDGEFGFGGGGGGG:<8=EFDGGGEEFCEGGGDGGFG?DBCCEAGBD5DD@8FEE6CGGECGFFGF,:AEFDC>F@FFCFFGF5;01<5AF;)5FF?5ABFBABE4+=>EFEBB>5970=?B@09>C,(2:5<A(;;?(,50)../(8<FB)/(((-,9199)).4,.(.:-)4923,(4()).(.<:9)02*+).,-
@M02996:162:000000000-B87FG:1:1101:8512:6009 2:N:0:ACTGAGCG+GTAAGGAG
GACTACTAGGGTATCTAATCCTGTTCGATCCCCGCACTTTCGTGCATGAGCGTCATTTACGGCCTGGTCTGCTGCCTACGCAATCGGTGTTCTTCGTCATATCTATGCATTTCACCGCTACACGACGAATTCCGCAAACCTCGACCGCAATCAAGCGCTCCAGTATCAATGGCAGGATGAGGTTGAGCCTCACGATTTCACCACTGACTTAAAGCGCCGCCTGCGAACCCTTTAAACCCAATAAAACCGGATAAAGATCGGAGCCTCCGAATTACCACGGCGGCTGGCACGGAGTGAGCCG
+
CCCCCGGGGGGEGGEGG@F@EGGFGGGGGFEGGGGGGGGGGGGGGGGGFEGGFEGGGGGGGGGGGGGGFEFFGGGGCFFFFFEGGGGGGEGFFAFFFGFGGFCGGGGGFGCGDFFGE=DCCFFEGGGGGGFGGGGGGGGGGDFGDGBG?=5>DDDFCGCEEDE,<CFFFEF9DAGGEDEFGFEGCD=?B78:AFG)/@B<?A5B:;3(*1=CC=889A5:7<D<(.(.7E03*666A<;E4(.51).-/-)-4*)*)-.((1((1((.4(-,(..)).(-((((((-(.409)71*+).((
@M02996:162:000000000-B87FG:1:1101:14041:6015 2:N:0:ACTGAGCG+GTAAGGAG
GACTACTGGGGTATCTAATCCTGTTTGCGACCCACGCTTTCGCGCCTCAGCGTCAGGTATTGTCCAGCGAACCGCCTTCGCCACTGGTGTTCTTCCTAATATCTACGCATTTCACCGCTACACTAGGAGTTCCGGTAGCCGCGCCAACACTCAAGAACGGCAGGTTCAAATGCAGACACGAAGGTGAGACGCGGGCGTTCACAACTGACGGGATGTCCCGCCGAAAAGCCCGTTACAACCAAGAAAGCCGGAAAAAGGGTGCACCCTACGGAAGGACGGGGCTGGGGGGAGGGGGGAGAGG
+
C@A@BFDECFD+@6,,66,66@@,,6;F+78++;B@7,,,B8CC@+8F<ACB6,@C,CF,<E@FCEEF+@F@FC+4,,@?884@@=@,9,,44,CFFEC,=+9+9A9+>++,,9,,8=*6==,6@FC<=,,,4=+6=C,7+1*==E@D?+0)@8?FGGG:EC8*4**2=D,=,15=ACDDEE5*,286*0*0:)8:0*),,+.)-).-.)),-)-0.*0-*4(-(-(5(*((),-(.),2,(.,77(.*,.2(0.*,((.-/..*-(,((,(((((.-((,((-(((-(-((0)***(-,-
@M02996:162:000000000-B87FG:1:1101:12176:6016 2:N:0:ACTGAGCG+GTAAGGAG
GACTACCGGGGTATCTAATCCTGTGTGATACCCGCACTTTCGAGCATGAGCGGCAGGTACACCCCGGACAGCTGGCTTCGCAATCGGAGTGCTTCATGAAATCTAAGCATTTCACCGCTACACCAGGAAGTCCACCATCCTGAGGGGCACGCAAGGCCTCCAGGATCAACGGCGGGGTAGGGTGGAGCAAAACGCTGGGACCACTGAGTAAAAGGCCGGCCGAGGCGCCCAGAAAACCAAAGAAAGAGGGAAAAGGCGAGGAGCGGCCGTAGAACCGCGGCAGAGAGAACGGAGAAAGGCG
+
@@AAC<EEDDD+@,6,66,,,C@,,<;F,6;,,8+8++,,,8DA8@,;;?CC+6@B+CE@FGGGGCCF::F8EB,4,4,8,?:,9==F@+,,,,C?,@4,4+4+9B=,>,,9,9,,65066=,@E<@@B,,8@=,AD,6,+3@+8+083005C39>EC,@798,@*399,A>5?)CE52)88**//.*(:+.051(,*0:1*8?(9<).*2<9F<)4)56*-7(,-(41*(.*.2,.-+2.(.,8,,.*()(.0(*.---(1-,),,(,-(((.)(,((-(((((.4,.4--))**0((.-
@M02996:162:000000000-B87FG:1:1101:6392:6030 2:N:0:ACTGAGCG+GTAAGGAG
GACTACAGGGGTATCTAATCCTGTTTGCTCCCCACACTTTCGCGCCTCAGCGTCAGTTACAGTCCAGTTAGTCGCCTTCGCCACTGGTGTTCCTCCCAATCTCTACGCATTTCACCGCTACACTGGGAATTCCGCTAACCTCTCCTGCACTCAAGCTCGCCAGTATCCAAAGCAATTCCCACCTTGAAGGCCGGACTTTCACTCCAGACTTACCGACCCGCCTACGCGCCCTTTACGCCCAATCATTCCGGACAACGCTTGCCCCCTACGTATTACCGCGGCTGCTGGCACGTGGTTAGC
+
CCCCCGGFGGGFEGGGGCF<FFGFGGGGGDEGGGEGGGFGFGCFGGDGGGGGGGGGGGGGGG@EFEGGCCF?FEGGGCFGGGGGGGFDFEEGFEFGFGGGCBAFFGGFGCFFFGGGG:5+=>FD9FGFGGGGG,@++@=@=D?FD,:FDF9D8DFG8@?+@@::,22=DF8FGFDGFGFFDC7CFD83*,5)<:DB>FFC?F8*0*.>=F>*99>?28:::66;@?(,:CB@FECE<<EEF:7:66<4:2.4;>07,((,-984D;>B11.26()69031-4;>BB?4?(848)/2:)(.
@M02996:162:000000000-B87FG:1:1101:6406:6044 2:N:0:ACTGAGCG+GTAAGGAG
GACTACAGGGGTATCTAATCCTGTTTGCTCCCCACACTTTCGCGCCTCAGCGTCAGTTACAGTCCAGTTAGTCGCCTTCGCCACTGGTGTTCCTCCCAATCTCTACGCATTTCACCGCTACACTGGGAATTCCACTAACCTCTCCTGCACTCAAGCTCGGCAGTATCCAAAGCAATTCCCACGTTAAAGGCAGGACTTTCACTCCAGACTTACCGAGCCGCCTACGCGCCCTTTACGCCCAATCATTCCGGACAACGCTTGCCCCCTCCGTATTACCGCGGCTGCGGGCAGTTGGTTCAC
+
CCCCCGGGGGGFGCFGDEFFGGGFGGFGGDEFGGDEFFGGGG7FGGGGGGGGGGGGGGGDCFFFGGGG,,C9@FG>F@FFGGGGGEFFEFFFGFGGGCDF,DFCFEFGGGGGGGFGG89+=CFCEGGCFFFEFAF909@DD=D=F91,:@DDDCD?6@C+@=832?DF@G8D@FDE5+*;>,+@C+)?0,@=B9>=59CEEF@E@;889ACA=>AE5?C2:5(/3-5(3C63C@9.,,=8;3839)).*.)4>D?5((---7:DG>((-4-.23)6<B73(--40-(3(((,*/+2/)-.
@M02996:162:000000000-B87FG:1:1101:25523:6056 2:N:0:ACTGAGCG+GTAAGGAG
GACTACTCGGGTATCTAATCCTGTTTGCTACCCACGCTTTCGAGCCTCAGCGTCAGTTGGTGCCCAGTAGGCCGCCTTCGCCACTGGTGTTCTTCCCGATATCTACGCATTCCACCGCTACACCGGGAATTCCGCCTACCTCTGCACTACTCAAGGGATACAGTTTTGCAAGCAGTTCATGGGTTGAGCCCATGGATTTCACTTCCAACTTGCATCTCCGCCTGCGCTCCCTTTCCACCCAGTCATTCCGGACCACGCTTCTCACCTACTTTTTACCGCCGCTGCTGGCACGGAGTTAGC
+
CCCCCGGGGGGGGFGGGGGGGGGFGGGGGGFFFFGGDGGGGGGGGGGGGGGGGG@FGGGGGGGGGGGGGGGGGGGGGGGGGGGGGG?FGGGFFGGGGGGEGAFGGFGGGGGAEFGFE=@C>EGGGGGGGGGFDDE?DEDD=:DFFGDEFFBD@DFFC?8FFG>@;C9:+@,;@FGGFFCFGGF?E*=>>:C)9AC3AFFF?E6EEB;EEFG444<B*4?>?65>B(6.3B?8;3)757FE??6);)<CDE>2(049(--,(0).:2<(.))).8145(,((,(,-08(-(54))*22.6<
@M02996:162:000000000-B87FG:1:1101:13157:6062 2:N:0:ACTGAGCG+GTAAGGAG
GACTACTGGGGTATCGAATCCTGTTTGCGACCCACGCTTTCGCGCCTCAGCGGCAGTTATTGTCCAGCGAACCGCCGTCGCCACTGGTGGGCTGCCTAATATCTACGCATGTAACCGCGACACTAGGAGTGCCGTTAGCCTCTCCAACACGCAAGAACGGCAGGTTCAAAGGCAGACACGAAGTGGAGCCTCGAGCTGGCACATCGGACGTGAGGGCCCGCCTACACGCCCGTTACAACCAGGAAAGCCGGATAACGCGAGGGCCCTACGGAATACCGCGGCTGAGGGGACGGAGGGAACG
+
@@A,AE@ECCD+8,<,9<@:E,;,,;;E+7868C6@@8,,,8B:+88C6?:@++7@,6C<,CCEGCEF+>FFGC4>+66884+@,==,9+++,4@8ED447+,+6<>4=++9,6,,6:*603@,DF=,<3,,3:4+3C7,+)*9*EC>0<*)>>9FFFG*:=5*4**0:4,0,.>GFGF>B87*,07<3/3(:)92(+)-.04)8)46>)1-8),),0/-2((-(30:(*-3)(-(6)0*,2(4>2,10-04(0.2-(((()(,1((.(-(-((,.)4-,3((-(.(-(446))/2*-((,
@M02996:162:000000000-B87FG:1:1101:25972:6065 2:N:0:ACTGAGCG+GTAAGGAG
GAATACACGGGTATCTAATCCTGTTTGCTACCCACGCTTTCGCATCTCAGCGTCAGTAATGAGCCAGATAGCCGCCTTCGCCACTGATGTTCTTCCAGATATCTACGGATTTCACTCCTACACCTGGAATTCCGCTATCCTCTCTCACACTCCAGTTCGGCAGTTTCAATGGCAGTTCCCAGGTTGAGCCCAGGGATTTCACCACTGACTTACCGTACAGCCTACATGCGCTTTACGCCCAGTCATTCCGATTAACGCTTGCAACCTCCGTATTCACGCGCGTGCTGGCCCGGAGTTAGC
+
ABCCCGGGGGGGGFGGFGGFGGFGGGGGGFC@FFGGGGGGGGGGGGGGGFGGGGGGGGGGGGEEFGFCFGGGFGGGGGGGGGGGGGFFGGGGFGGF<FFFCFFGGGGGGGGGGGGCF:DDFFGGGGGGGCFGGGGGGEEGGDFGFEEGFGFD,==@E,@ECE:3EFFGFF8DEFGGFGFF>EE8FD);5@F@FFD)=@FFEGFFDFB@5?+:=C@*/:?94::>=B;46==(824452C8@0.)01991(.(33.+((///17)0/.634-((5)).4((((((,-601.((.)228-.)
@M02996:162:000000000-B87FG:1:1101:25949:6074 2:N:0:ACTGAGCG+GTAAGGAG
GAATACACGGGTATCTAATCCTGTTTGCTACCCACGCTTTCGCATCTCAGCGTCAGTAATGAGCCAGATAGCCGCCTTCGCCACTGATGTTCTTCCAGATATCTACGGATTTCACTCCTACACCTGGAATTCCGCTATCCTCTCTCACACTCCAGTTCGGCAGTTTCAATGGCAGTTCCCAGGTTGAGCCCAGGGATTTCACCACTGACTTACCGTACCGCCTACATGCGCTTTACGCCCAGTAATTCCGATTCACGCTTGCCCCCTTCGTATTACCGCGGCTTCCAGCACGGGGCTAGC
+
CCCCCGGGGGGGCEFGGGGGGGGGGGGGGGFFGGGGGGGGGGGGGGGGGGGGGGGGGGGGGGGGGGFGGGGGGGGGGGGGGGGGGF,FFGGGGGGGGGGFGFEFGFFG>CFGGGG<F:DDFFGGGGGGGFFGGDCCCEFFGFFGGGFGFGDDDGFFGDCEBG8:EDGEGCCFGFDGBFCFD=DFFFEGFGG5AFGBBGFFFGFFFFEFFFGF@>8959*)40727(**)1-(/:C=-(4:6;@)3)))36.(/+1;,(//(9()/((,4(((,..6)(((((((()).4,(3))**2,((
@M02996:162:000000000-B87FG:1:1101:22830:6084 2:N:0:ACTGAGCG+GTAAGGAG
GACTACAGGGGTATCTAATCCTGTTTGCTCCCCACACTTTCGCGCCTCAGCGTCAGTTACAGTCCAGTTAGTCGCCTTCGCCACTGGTGGTCCGCCCAATCTCTACGCATTTCACCGCTACACTGGGAATGCCACTAACCTCTCCTGCACTCAAGCCCGGCAGGATCCAAAGCAATTCCCAACTTGAAGCCAGGACTGTCACGTCAGACTTAACGGGCCGCCTAAGCGCCCGTTAAGCCCAATCAATCCGGACAAAGCACGCCCCCAACGGGTTACAGACGCAGGTGGCACGTAGGGAGG
+
CCCCCGFFFGG6@8@C;6@<<F@;,<CF<,CFCECCEE,,@@F@:@,C@DEC,,@C6EFGGGFFGGEC6CF<FCFE7,DDFC:FFCD,9,,,@+@CFCF,,9=,>FB>C++9;=5E>8308949@FDA99,,@DF8FGCB+0;DF,:33D+:E@DB=DG+>=8+@9D7CFGA,@C,;CCAFF*1,59CAA:@FFFB2,**/2555@=94)+8@=>:()2.1.(/)/3.(1((),((-),*.4419).)*-5(,0(2.,(,,)--57(413((-((.-5)(-7(-(..2(()-))//*.,(
@M02996:162:000000000-B87FG:1:1101:25971:6090 2:N:0:ACTGAGCG+GTAAGGAG
GAATACACGGGTATCTAATCCTGTTTGCTACCCACGCTTTCGCATCTCAGCGTCAGTAATGAGCCAGATAGCCGCCTTCGCCACTGATGTTCTTCCAGATATCTACGGATTTCACTCCTACACCTGGAATTCCGCTATCCTCTCTCACACTCCAGTTCGGCAGTTTCAATGGCAGTTCCCAGGTTGAGCCCAGGGATTTCACCACTGACTTACCGTCCAGCCTACATGCCCTTTACGCCCAGTAATTCCGATTAACGCTTGAACCCTCCGTATTCTCGCGGCGTCTTGCACGGAGTTCGC
+
@CCCCFFGGGGGGCGGGGGGGGGFGGGGGFCEF@GGGGGGGGGGEGFGGGGGGGGFFFEGEDDFGG?CFFGGGCFFFGGFEFGGGF9FFFEGG<9FEFCF92A,>FEECCCFFGGCE836=8EEECFGGGGGF8E>C6DD?:DFDE=FDDDF8>+C,@C++CAFFFGGGGF*@FGFFGEF=DDEFFEF5FG@F5+=5@:*@F@*:?EFFFGF99=5)3*:<>D3=>?93,8(2.*829C*/(0)3779345(,:)2/.3((*))//:8?1-34()-.4-((((-(-(.4)34)0**2.(7
@M02996:162:000000000-B87FG:1:1101:12654:6129 2:N:0:ACTGAGCG+GTAAGGAG
GACTACTAGGGTATCTAATCCTGTTCGCTCCCCCAGCTTTCGCGCCTCAGCGTCGGTCGCGGCCCAGAAGACTGCCTTCGCCATCGGTGGGCCTCCCGATATCTGCGCATGCCACCGCTACACCGGGAAGTCCGCCTGCCCCTACCGAACGCGAGCCCCCCAGGTCGGGACGCGGCCAGAGGGGGAGCCCCGGGAGGAGAGGGACCGGCGAGGGAGCCGGCGACGCGCGCGGGACGCGCAAGGAAGACGGAGAGCGCGCGAGCCCGACGTAGGAACCTGGCGGGAGGGACGGAGGGGGCCG
+
@@A,AE,CCCF-C,@,;6;,@,;=6C@@7,8,B+@;8;,,@@:@@@7F<ECC,,77+8CCFEGGGDF=CDFGFE=E,=9A:B@4D@C+8+++@+9A866+6*,64<>==++833,8>53=?9,@CFCCC+,3@>+0++,,;5*<*,)539*01:<**:7*:=3*3;C5C*3)1.9*)9,7:81*:/2)(*2(759-(*04,*(((07(()919DB@0)5(2(4(1(((,*(-)-2-((**---,7,((*-0-7)(/.((-()-(*(3,((,,().((((,.-3(--3(4,(-052**(((-
@M02996:162:000000000-B87FG:1:1101:9492:6132 2:N:0:ACTGAGCG+GTAAGGAG
GACTACACGGGTATCGAATCCCGTGCGCGGCCCGGGCTGTCGAGCCTCAGCGGCAGATTCGGTCCGGAAAGCCGCGTTCGCCACTGGTGGTCTTCCTGATATCTACGCAGGTCACCGCTACAACAGGAATGGCGCTTCCGTCACCCGCTCTCAAGGAGGACAGGTCCAGAGCCGACACGGGGGGGAGCCCCGAACCGGCAAACCCGGCTGGGCCTGCCGGCGGCGCGCCCGGAACGCCGAAGAAATCGGGACAAGGGGCGGCACAGGCGGAATACCGGGGCACGTGGCAGGGGGAGAGCAG
+
@<A,@EDFCED+@,;,66;6,C@,,8@@+++6+86:++,,,:C@,6,4@=<B++@><C,6CF:CCCEF:=F,BC+>+++?48:@,6=,:++,6,8,,?>,74,33<>+>++6,3,8=)3=0;,@BFF<:,,,7:@*<8,321*3*>:5*;53;;=FFGG5;85*01>963*)*2)2:7:DDDC*:)-)-1*-009((*)-,0(((07(-.C1(0()()/(216>6-((-*-()-4203**,-,()))(/,.(-.(*(---(17-*(((,(,(-)).-((,(((((.((.,-().***-()4
@M02996:162:000000000-B87FG:1:1101:22089:6162 2:N:0:ACTGAGCG+GTAAGGAG
GACTACTAGGGTATCTAATCCTGTTTGATCCCCACGCCTTCGTGCCTCAGCGTCAGTGCCGTCCTCGCCAGCTGCCTTCGCGATCGGTGTTCTATGTAATATCTATGCATTTCACCGCTACAGTACAGAGTCCGCCAGCGCCGTGCGGACTCTAGGCGCGCAGGATCAACGGCAGCCTCCCGGTGGAGCCGGGAGATGTCACCGCTGACATACGCGTCCGCCTACGCACCCTTTAAACCCAATAAAACCGGAGAAAGCGTGCAACCTCCGAGTTACAGCGGCGGATGGCAGGGGGGAAAGG
+
CCC@CGFGGFF;EAF,C<<FFGAC6CEF<,C;CEF@FF87@CC@BF9@@BFC:@CCCEFGGBFFCDBF@CFGFFDF9AFBCCGFDED,?88,@B9??EE,4+=?>C@CD,5@EEAB>>*6=DB@EFF<;,9,@EEGGG?CDB9=0@:C?C*:,62,6@ECDE=*@*;7CDE>*9C>A95?C>E4*1575AC@BA2:(,+/7<;89)69@*2.37?B-))-2(--,2(4(:1(*,-.55,*4:(4?4)4*-)-(04*.((,-*()2(,.1-((((.-).),,(,(((,,(((-0)/**((((
@M02996:162:000000000-B87FG:1:1101:8309:6216 2:N:0:ACTGAGCG+GTAAGGAG
GACTACTAGGGTATCTAATCCTGTTTGCTCCCCACACCTTCGCACCTCAGCGTCAGTCATCTGCTGGTAACCTGCCTTCGCCATTGGTATTCTTCCTGATATCTACAGATTTCACCCCTACACCAGGAATTCTGATTGCCCCTCAGTGACTCTAGTTATGCAGTTCCCAACGCAATTCCGGAGTTAAGCTCCGGGATTTCACACCAAGCTTGCAACACCGCCTCCACTCCCTTTACGCCCAATCATTCCGAACAACGCTCGCAACCTACGTGTTACCGCCGCTGCTGGCACGGAATTAGG
+
CCCCCGCGGGGGGFFGFFFGGGGFGGGGGGGGGGGGGDGGGGGGGGFGGFGGGGGGGFG9FGGG9DFGGGGGGGGGGGGGGGG7=AFGFFGGGGGGGFFGFFDCGGFAEFFGGGGGF1@=D@FFFGGGEFCF;CD=FFGF6:FGG@9=<FDEFFGBADFFFGEEF++@DFGFGFGGFGFFG6=EG?EDE,DDDF>=AGFEE7C880=88FGFB*0*39;8:0)):7)*0?97C54/-(=CD(7(29*9;3:11)/;..((.2619(((5(,,549)6(((--((-.30((,()0*20).)
@M02996:162:000000000-B87FG:1:1101:11030:6221 2:N:0:ACTGAGCG+GTAAGGAG
GACTACCCGGGGATCGAATCCGATGTGCTACCCACGCTTGCGGGACTGAGCGTCAGGTTCGAGCTAGTAAACCGCCTTCGCCACCGGGAGTCTGCCAGATATCGACGCAGTTCACCGCTACACATGGAGTGCTGGGTACCTCGCTCGGACGCTAGCTAGACAGGTAGAGAAGCGGGAGAGGGTGGAGCCCTACGCTGGCACGTCAAACTTAACGGGCCGCCTGCGCGCTCAGAAAGCCCAAGAAGTCGGGAAAACGCGTGCCACCGACGTGATACAGCGGGAGCGGGCACGGAGGGAGCCG
+
@@A<BFDFBCD+@,9,665@C+6,,;<F,;;,,687+,,,47@:@@,4CAEB+8@B6C,CFEDG:<CC<AFCFB8+,,@?8,4@8C@7>++4,,9=A99,9+4+>>@>=++,,85,88*6==:=,C:3:,,8,3,05E,@+10=9,:*3<*0*4952=ED@E5*4+*,4?>A18D5>)/>>E**4//*(2*,07)((*.422,,8><))*2).)(0()/4>3:4(2((-2(.*)..(,+*,(24))6(5,0(,0(1----(*6.*(-,-((((..)-),,((-4(21,16295:**13-(4
@M02996:162:000000000-B87FG:1:1101:11040:6240 2:N:0:ACTGAGCG+GTAAGGAG
GACTACCCGGGTATCGAATCCTATTTGCTACCCACGCGTGCGGGACTGAGCGTCAGGTTCGAGCTAGTAAACCGCCTTCGCCACCGGGAGGCTTCCAGATATCTACGCAGTTCACCGCTACACATGGAGTGCGGTTTACCTCTCGCGTACACTAGCTAGACAGGTTGCGAAGCTGTATAGGGTGGAGCCCGACGCTGGCACGGCAAACTGAGCTTGCCGCCGGCCCCCGCCGTACGCCCAAGAACGCGGGAAAACGAGTGCCACCAACGGATTACCGCGGGCGCCGGCACGGAGGAGGGCG
+
@@88AEEFCED+@CF7C<5CF9@,,<CF9CC<CE@@@+++88@@CB<@EDEC+B@C,C,CFCBFFAECCDGGGEFE,@D?B8?FGCC+8+++4,@?F9E,A+=+>?D7B++7;@,A=>0==E<F,CC>C>,C+33+6@998:*A+@:*:9*0@>?E:ECDGG=*4**49>E>:);4B+9BFF,*<*/*//*.:5/6(*244*(-7B?<)*:)5/(089C9>199(,,47C(2)46137882142)(((),0(.8(5((,--06)1(.(,(-(()).,-(-((43(-1(-,14).***((-7
@M02996:162:000000000-B87FG:1:1101:14243:6245 2:N:0:ACTGAGCG+GTAAGGAG
GACTACCGGGGGATCGAATCCTGTTCGATCCCCGCACTGTCGTGCATGAGCGTCAGGTACGGCCTGGTCGGCTGCCGACGCAATCGGGGTGCTGCGTCATAGCTATGCAGTTCACCGCTACACAACGAAGTCCGCAAACCTCGACCGCAATCAAGCTCTCCAGGATCAATGGCGGGATGACGATGAGCGGCACGATGGAACCACTGACTGAACAAGCCGCCTGCGAAGCCGGAAAACCCAAGCAACACGGAGAACGATCGGAACCGACGAGAGACCGAGGGCGCGGGCAAGGAGGGAGACG
+
@BC,AF<B@CD+@,B,@;@B<<;;,<@E,C,;8@8@76,,:C,8BD9@CDC@+B@B,CEGGGGGCCDCC+@FEC:F+64>+=@+@==+=+++>,C=83>,A+667<8:@,,,,@B<6=*;9C3EFFD@B**,@:@DGC5:*:?9/B5F6C/)6B=@,==C+@5,=);:72>/38):>>36+2**20422**-.552,55.3*3:2<>7)*92(9<5,872*(429(4(-*-0)(-.(-/;:(427(((/,)(45))((,-,/--*((-2((((-.4,(-(((4((-,-((-,.0*214-(-
@M02996:162:000000000-B87FG:1:1101:8129:6275 2:N:0:ACTGAGCG+GTAAGGAG
GACTACCGGGGTATCTAATCCTGTTTGATCCCCACGCTTTCGTGCCTCAGCGTCAATGACGGATTCGTGAGATGCCTTCGCAATCGGTGTTCTGCGTAATATCTATGCATTTCACCGCTACACTACGAATTCCGCTAACCTCGACCGCAATCAAGCTATCCAGTATCAATGGCGTGATGACGTTGAGCGTCACGCTTTAACAACTGACTTAAAAAGCCGCCTGCGCACCCTTTAAACCCAATAAATCCGGATAACGCACGGCTCCTCCGTATTACGTCGGCTGCTGGGCCGGAGTTAGCC
+
CCCCCGGFGGGCGGGGGFGGGGFFFFGAFFFFGFGGGD7<FCCFFGFGFFGGEFE,CAFE@F746CFE,:BD@FEFACGGG?@FDDEFGFEFFF,=FGGGAFFGG,;E;CFGCGEFG@B>CEG,@<=+=FFFFGG6=8EECDA8C=8FD+::6CD,=,2@@7*@BFFCG9;*@*3*0;A6,:;EFG@C44A4B**:9F+*8,75))*88:F*/==.;FD61,/322(62B8(0.))5:CEBF059<>>5(0(-05*((-(-)--9(.,(-3?:96(,(-((((,),.((((-)0**+.),
@M02996:162:000000000-B87FG:1:1101:18955:6276 2:N:0:ACTGAGCG+GTAAGGAG
GACTACACGGGTATCTAATCCTGGTTGCTACCCACGCTGTCGCGCCTCAGCGTCAGTTATTGTCCAGCGAACCGCCTGCGCCACTGGGGGGCTGCCTAATATCTACGCAGTGCACCGCGACACTAGGAGTTCCGGTAGCCTCTCCAACACGCAAGAACGGCAGGTTCAAATGCAGACACGAAGATGAGCCGCGTGCGTTCACAGCTGACTGGATGTCCCGCCGACACGCCCGTGACACCCAGTAAATCCGGAGAAAGCGTGCCCCCGACGGATGGCAGGGGCTGATGGGACGAAGGGAGAG
+
@@A,BEDGEGD+@,,,6656;C;,6=8E,@;66C8@+,,,;9C@@C,B@?CB,8B@6<E<CEAFGG@F6@FGGE@B,4D>78=FF=C,=++3@*@C>>@,@+35;@C<>**,7@,,4:)87B*1?FCAA+++?A*1:E@++6;>CG@>5>)-?87CFFG*?C3*//:?7C+1+9DGFF?BC:C*+26<<:/4>.91(*)44+:43954:**,4/50.*2,2-,-49;B>89;D<?2>2+?1:(-94)-0-5:(04*.(((-1(.*-(,----((((.((,,((-()..(.(-))1**,,--
@M02996:162:000000000-B87FG:1:1101:8123:6294 2:N:0:ACTGAGCG+GTAAGGAG
GACTACCGGGGTATCTAATCCTGTTTGATCCCCACGCTTTCGTGCCTCAGCGTCAATGACGGATTCGTGAGATGCCTTCGCAATCGGTGTTCTGAGTAATATCTATGCATTTCACCGCTACACAACGAATTCCGCAAACCTCGACCGCAATCAAGCTCTCCAGTATCAATGGCGTGATGACGTTGAGCGTCACGATTTAACCACTGACTTAAAAAGCCGCCTGCGCACCCTTTAAACCCAATAAATCCGGATAACGCTCGGATCCTCCGTATTACCGCGGCTGCTTGCACGGAGTTAGCC
+
CCCCCGGGGGGGGGGGGGGGGGGGGGGGGGGGGGGGGGGGGGGGGGGGGFGGGGGGGGGGGGGGGGGGGGGGGGGGGGGGGGGGGGGFECGFGFGGGGFGFFGGGGGGGGGGGGGGG>BDDEEFGGGGGGGFFGGGGGGFGDFGGGBG>D5DFDDF?GFGGFC@EAGG9CFFGB7EBFE6>EGGGCCG=7EA4BG2@GCECGFBFFF==BGFFFFBDFC;=,/237993C(=*));7:A5?B?A=62573>:?F79((,-31,,95732?:4::69B0-496>?.),(..868:*205<,
@M02996:162:000000000-B87FG:1:1101:8132:6309 2:N:0:ACTGAGCG+GTAAGGAG
GACTACCGGGGTATCTAATCCTGTTTGATCCCCACGCTTTCGTGCCTCAGCGTCAATGACGGATTCGTGAGATGCCTTCGCAATCGGTGTTCTGAGTAATATCTATGCATTTCACCGCTACACAACGAATTCCGCAAACCTCGACCGCAATCAAGCTCTCCAGTATCAATGGCGTGATGACGGTGAGCGTCACGATTTCACCCCTGACTTCAAAAGCCGCCTGCGCCCCCTTTACACCCACTAAATCCCGATAACGCTCGGAACCCCCGTATTCCCTCGGGTTGTGTCACGGAGTGAACG
+
C<CCCGGGGGGGGGGGGEGGGGGFAFGGAFFCFEFGGGGFFGGGGGGGGGGGGGGGGGGGEGGD>FFFGGGGGGGGFG8FGGGCECEFE?C4EEEGGGGGC9FFAFGG9@C;EEEGEA>=CCFGGGGGGGGGGGGGGGDFFB9DGGBG>DDDDE?CDFGDFG@<CFGCGAF?D9+**;AFGE*@<;);44*/5>G=9=+887((/:=B>@+9=A<)(28(>0(666((.=1:96).<1:8((5(0)-3*(0(-))/-,--,)(-1,(-,--3,))))((((.(((,()).,()0;*+).(
@M02996:162:000000000-B87FG:1:1101:22857:6331 2:N:0:ACTGAGCG+GTAAGGAG
GACTACCCGGGTATCTAATCCTGTTTGCTCCCCACGCCTGCGAGCCTCAGCGTCAGTAATCGTCCAGTAAGCCGCCTTCGCCACTGGTGTTCCGCCTAATATCTACGCATTTCACCGCTACACTAGGAATTCCACTTACCTCTCCGACACGCTAGCTCAACAGTTCCAAAAGCAATCCACGGGGGGGAGCCCCGGGTGTGCACTCCTGGCTGGCCAAGCCGCCGACGCTCCCTTAACGCCAAGAAAACCCGGAGAACGCTGGCACCATACGGATGAGCGCGGCCGCGGGCAGGGAGGGAGG
+
CCCCCGGGEEG@BCE<CAEAFEC;6CCE9E,DFCCC7D8,B@FE@CDFDCFC,6BB<CFFGGGGGGDFDFGGGGGG,6DDFF@FFCD6?,,9@,@@7CE=E+E8=CB@B++94=<:>>*==CB,@FDCE,,4>EFG8EG,6*@FFC)80=*1@=C>,@=2DE@,7?F<FGGF:?6,3?@>CDEE*),12>84DBG>(*0-)04)(0),577(:B66:5*4>1-(4(26(24,*)).)212(-3(0.3(*(037)-9.-((-1034:1)5(.(((-5))(,,4((-(-3((3(00***--,,
@M02996:162:000000000-B87FG:1:1101:14283:6342 2:N:0:ACTGAGCG+GTAAGGAG
GACTACCCGGGGAGCGAATCCTGATTGCTACACGCACGGTCGAGCATGAGCGGCGAGAAGCCCCCAGCGGGCTGCCTTCGCCATCGGGGGGATGCCTGAGCTCGACGCAGGCCACCGCGACACCAGGAAGGCCGCCAGCCCCTGAGCGATGCAAGAGAAACAGACCGGGCGGCAGGTCCGGGGGGAGGCCCCGGGAGGGAACAGACAGCGGGCAGCGGCGCCGGCGCCGCCGGACCGGCCGGGAAGACCGAAAAAGGGGTGGGCGCGCGGGGGTACCGAGGGTGGAGGGAAGAAGAGGGAG
+
CCCCCF<F@CD6@6@+764BE,;,,-<:,@;,;86@+6+,,7C@8@,9@AC@+8=B+@FGCGGGGCCF+=FGF=44,,@?B48@=684:+4*=*+7<:A7,++*3*4*8/*2*1+*17)9C8*;:FD880**;129CG=**4)9CC2*79)-39>@FGGG663,2.>/11*.209E57)08872*1-74*/,85DF6*8((232?:(.,)),(03<,)/-2-31(4,((/-(1(((,(11,,2(),((*-.(()(*((--,/-3)((,(-((((4,.,(-(1(,((.(((.-))2+2,(,-
@M02996:162:000000000-B87FG:1:1101:20508:6346 2:N:0:ACTGAGCG+GTAAGGAG
GACTACAAGGGTATCTAATCCTGTGTGCTACCCACGCTGTCGCGCCTCAGCGGCAGTTATTGTCCAGCGAACCGCCTTCGCCACTGGTGTGCTGCCTAATATCTACGCATGTCACCGCGACACTAGGAGTTCCGGTAGCCTCTCCAACACGCAAGAACGTCAGGTTCAAATGCAGACACGAAGTGGAGCCGCGTGCGGTCACACCTGACTTGAGGTCCCGCCGACACGCCCGTTACACCCAGTAAATCCGGATAAAGCGTGCGCCCGACGAAATACGGCGGCTGCTGGCACGGAGGAAGCG
+
BCC<CGEFGFD;C,E,;6,CE,;=,<CF,CC,6C7@7,,,;:C@@@:B@BCC+8@B6CF<CFEEFCDF+@EFGGGF,6=A88=F==C5?,,9=,C<DBE,=+,39CB==++9,@?,68*=CC:@DFFA=3,3@E+6?E8E+:*=AF)8*=*158CFGGG*@98,,3;:CE,<2=FFFG2BGDC*207<2?*-?0:0,*0(,+7(3)6(6++/7/6/46*-24-4179BFC349(,-552:6<46@<))*-.4(740..(--*(-*,,4(-(-(.-.(,(,,((-().3(3,10)22*..((
@M02996:162:000000000-B87FG:1:1101:18997:6351 2:N:0:ACTGAGCG+GTAAGGAG
GACTACCAGGGTATCGAATCCTGTGTGCTCCCCACGATGTCGAGCCTCAGCGGCAGTAATCGTCCAGTAAGCCGCCGTCGCCACTGGTGGGCCGCCTAATATCGACGCAGTTCACCGCTACACGAGGAAGGCCACTTACCTCTCCGACACGCTAGCAAGACAGGTTCAAATGCAGTCCAGGGGTGGAGCCCCGGGCTGTCACACCGGACGTGCCGCGCCGCCGGCGCGCCCGTGACACCCAGGAAATCCGGAGAAGGCGGGCCCCCGACGGAGTACGGCGGCTGCTGGCACGAAGGAAGCG
+
@@A<@CCFEDD6@;E,:<5BF,;66<CE9,;CBC+8+,,,,;C@BC,B@?EC++@@:CF,CFBEEEF<CAFFGE@=+4=>@B=F8=@,9,++@+@F+?E4@+,+9@>4>++,,6,:68*==C=+@FCDE,+3DDC+2>D@+>5CGE=@0;*063;??FFFCC=*2*=:CE,=48C,;D*28>E/*/4C(:3:ABG>2704506(4)-(4)/-(0(8-01-/-,3(49(9C021(4,62/22:(8F2.)2-.4-78*.(((,)-(7214(4(--,.4,4(,13(,()..-454)0:**.,((
@M02996:162:000000000-B87FG:1:1101:10647:6362 2:N:0:ACTGAGCG+GTAAGGAG
GACTACTGGGGTATCTAATCCTGTTTGCTCCCCACGCTTTCGTGCCTCAGCGTCAGGTACAGGCCAGTAAGCCGCCTTCGCCGCTGGGGGTCCTCCTAATATCTACGCATTCCACCGCTACACTAGGAATGCCGCTTACCTCTCCTGCACGCTAGTATTGAAGTCTTAGAAGGATCTCCAGGGGTAAGCAGTGGAAGTGCGCTACTAACGTGCATTACCACCTACGCACCCTGTACGCCCAGTAAAGCCGGACAACGCTGGCCACCGACGTATTACAGCGGCTGCGGGCACGGAGGAAGCG
+
@BB<AE=CCFD+@6E,@<5CFC@6,6;E,C@<:C@@C,,,;@C@BB,BAA,@68@B,<FGGGEGGGF@AAFEGEC+,49AB8+@?=@,:+8,@,CAFED,=?=+@BB7B++94@C==@0=?DF,@FDEE:,@FCE++CC,+3;DC,)33=*8@>C8@,,2@=9,2++75,<=4:*,4D6A88@*500?6:,13697:,*::*(06)//0)08254+9A;)0/(/66>6>C(/*./9124=3:()1)).*-.-47:*-(-,,*(.9((-4---)(.4)4),((-,((,4(,(-))2**,,((
@M02996:162:000000000-B87FG:1:1101:27296:6362 2:N:0:ACTGAGCG+GGAAGGAG
GAAGAACAGGGTAGAGAAGGAGGGGGGAGGGAGGAAAGGGAGAGAAGAAGAGGAAAGGGAACAGGAGAAAGAGGAAGGAGAAAGAGGAGGGGGGAGGAAGAGAGAAGAAGGGAAAAGAGAGAAGAAGAAGGACAAGGGGTGGGGGGTGATTCAAGGGAAGAAGGAGAAAGGGAAGGGAAAGGGGGGGGGGGGAAAGGGGAAACCAGTCTGAAAAGGAGGGAGAGGGGGAGGGGAAAAGAAAGAAAGGAGGAGAAAGAAGAGAGGAGAAGGAGGAAGGGGGGAGGAGGGGAGGAAGGAAGGG
+
8-68,,;CFGGG8@;;,@@,,;667@:784+++4+,,944484?4,49,:499,,,,,44,B,4,,8,,,8,838,::,63,,:66<3=3++54*2/**0*0*1/,:++2/1/*+,3-7***02++30+3**2**2//*2/-)//*,*):@>9+2+***2*0.**0/**+15*)1/)/():85/8727(*/,))*.,85(1*,4()),-**))*.0(./,*-((2((((/,(/,((,,+*((,()(((/-.-,)(0((((,*((*-,(,(,,((((-,(4((,-(2,((,41))*/*(.((
@M02996:162:000000000-B87FG:1:1101:27277:6364 2:N:0:ACTGAGCG+GGAAGGAG
GAAGACCAGGGTAGAGAAGGAGGGGGGAGGGAAGAAAGGGAGAGGAGAAGAGGGAAGAGAACAAAAGGAAGAGGAAGGAGAAAGAGGAGGGAGGAGGAAGAGAGAAGAAGGAAAAAGAGAAAAGCGGAAGGACACGGGATGGGGGGTGATTCAAGAAAAGAAGGAAAGAAGGGAGGGAAAGGGGGGGGAGGGAGAAGGGAAACCAGACTGAAAAGGAGGAAGAAGGGAGAGGAAAAAGAAAAAAAACAGGAGAAAGGGAAAAAAGGAAGGAAGAAAGAGGGGGAGGGGAAGGAAGAAGGGG
+
8-68,CFFGGGG8B;C,@A,6;667@::8:++,84,,9,4984?+,8,,A494++,+,:,,B,,,,8+,,83:<3,3366,,,366<<=3334<:>+*,6,3,;3,>3,6,,,,,,609**,3,,*11*11,6,=*)331*2)*/54/):@>7+:+***3*03/6)*/0*<5*.*/)*()285*/72/(/*-).*(./50(*(.4..:,/*))*45(.7(*.((41,((*((*(,(((+*(((()(((2,)-,)(2(,(((*((1,((.(((,(,(..,.(,,(-,-((,42));*+5.,(
@M02996:162:000000000-B87FG:1:1101:14291:6366 2:N:0:ACTGAGCG+GTAAGGAG
GACTACCCGGGGATCGAATCCTGTTTGCTACCCGCACTTTCGAGCATGAGCGTCGATAAGCCCCCAGCTGGCTGCCTTCGCCATCGGGGGGCTGCCTGAGCTCTACGCAGTCCACCGCTACACCAGGAAGTCCGCCAGCCCCTGAGCGATCCAAGAGAAACAGGCCGGGCGGCAGGTCCGGGGGTAGGCCCCGGGAGGGGACAGACCGCGTGCAGCGCCGCCTGCGCGCCCGTTACGCCCAGTGATGCCGACCAACGCGTGCACCCAGCGGAGGACAGCGGCTGCTGGCACGAAGGAGGCG
+
CCCBCFFGCED+@,B,8<,BEC@,,6CE,CCCE@+@:7,,;8CABB,<CACC6@@@,CFGGGGGGGEG,=FGF=4E,,@A44?7@=@4:+*31*>F:<C,2+4+6@B7B**6,;83:>)9>B,<CFD=C++2BC=DGGG5C6)9C;.*09)-387;:?<CEC322<DD)2*025CE;C<DCC>>*135<0;9>:G9(*<(4*4(,8((,71-(0)<0)3-2(,-(-1--:49)(-234*/43.3*).:*-5(,04*-((--/-)24,4:-(--(-,(4.,2432-)52(4230)/2*(,--
@M02996:162:000000000-B87FG:1:1101:13698:6367 2:N:0:ACTGAGCG+GTAAGGAG
GACTACAAGGGGATCTAATCCTGTGTGATACCCATGCTGTCGTGCCTGAGCGTCAGATGATCTCTGGACAGCTGCCTTCGCAATCGGTGTGCTGTGACAGATCGAAGCATGTCACCGCGACACAGCACATGCCGCCATCCGCGACATCGCGCAAGGGGACCAGGATCAATGGCAGGTCGCAGGAGGAGCATGAGAAGGGCACCTCTGACGGAATCCTCCGCCTGCGCACCCGGTAAACCCAAAAAAGCCGGATAAGGCTCGGGGACGCCGACAGACCGGGGCGGCAGGGAGGGAGGGAGAG
+
B@BBCFFGFGD+88<,C<,6C6;,,<CF<@@,;C,;@,,,;::@,B,5@=;@+,8@CFGE,FFF<@CFFCGGFFA,64,A6@=,@=C,@,,,9A>?FEB,9+40>FE:B,,949,,8)*=?8+@,A==?,,,@=@DG+,,+5@DDC:,36*16:?@@CGGG7@*C*;CC,@969D19?)9>*:**2:C2A,0;6=@(*)/3*(((2/)9)),6)/))/;.2,(-43(4,839)(-462,A1(((04(.*-.4(76*.(,(,1-()-(4,-(((-.,(((,,((-,(,-(4((.)22/-2((
@M02996:162:000000000-B87FG:1:1101:27116:6367 2:N:0:ACTGAGCG+GGAAGGAG
GAAGACCCGGGTAGAGAAGAAAGGGGGAGAGGAGGGAGGGAGAAAAGAAGAGGGAGGGAAGGGAGAGAAAGAAGAAGGAGAAAAGGAGGGGAGGAAAAAGAGAGAAGAAGGGAAAAGAGAGAATGGGAAGGACGCGGGATGAGAGACAACTCCAGGGGAGAAGGAAGGAAGGAAGAAGAGGGGGAAGGGGAAGGAGGGGAGACCCGGCTGGAAAAAAAGAAGGAGGGAGAGGGAGGGAAAGGAAGGAAGGAAAAAGCGGGGAAGAGAAGGAGAACGGCGGGGGGGGGGAAGGAGGGAGGAG
+
8-66,CEFGGGG7@;C,@B6,6;;88:68,,,,66@6867888,,,:,,A:99,,86@:,,8:9,,8,,,=4,99,:==94,,4,4,444446B6,,,,8+5464,8,,6463,,,815+++,3,3=<8868768+083*0)32**),*49@F,92*///*,530)*40*350)2*)*()3875**3*(//())2.(/50(*(-.7193./((*()()1,*(,..,1,,*-0/,(-,,+*3.,1),((2-).()(9(((-(/((*.((,.13((),-,,4((((-11,((4(.02/*--((
@M02996:162:000000000-B87FG:1:1101:21009:6370 2:N:0:ACTGAGCG+GTAAGGAG
GACTACCAGGGTATCTAATCCTGTGTGCTCCCCGCACCTTCGCACCTCAGCGGCAATCATCTGCCAGAAACCTGCCGTCGCCATTGGGGGTCTGCCAGATAGCGACAGAGGTCACCCCGACACCGGGAATTCCGGTTCCCCGTCAGTGATTCAAGGTATGTAGGTCTCAAGGCAGTTCCGGAGTGGAGCGCCGGGAGGTCACACCAAGCGTGCATAACCGCCGACAGGCCCGTTACGCCCAAGAAGTCCGAAAAACGCGAGAACAGGAAGGGTAACAGCGGCTGCGGGCACGGAAAGAGCG
+
@BC,ACDGADD-C;C,6;,;C9;;;-CF,;,,B78@@:,,,:BC:@,<C=;@+87@,CE<ECFFGFFFDCGGFEFA+8C>88?,@4=,=+++@,C<FBE,=+4+6@8>D,+9445,4:*==C>D+@:@=,,,@DGGDE8,=)033C>E5BAEGA@,4=29,<;,53+25D,9=6D,4=EA>1?*,17C:*/1=>GF3*.34+)/65(42)1,-<)9<F*-*-,449(43CBF),-441*218(3?(.)*,03(04*-(-(-)-40(,...,-.(.5)4.,11(,-,16-,-4)0***..(-
@M02996:162:000000000-B87FG:1:1101:26330:6401 2:N:0:ACTGAGCG+GTAAGGAG
GACTACCAGGGTATCTAATCCTGTTTGCTCCCCCGACTTTCGCGCCTCAGCGTCAGTGCTGTTCAAGGAATCCGCCTTCGCCTCCGGTGTTCTGCAGGATATCAACGCATTTCACCGCTACACCCTGCATTCCGATTCCCTCTCCCAGACTCGAGTCCTGTAGTTTCAAGCGCACTTTCCGGGTTGAGCCCGGAGATTTCACACTTGACACGCAAGACCGCCTACGCGCCCTTTACGCCCAGTAAATCCGAACAACGCTCTTGGCCTCTGTATTACCGCCGCTGCTGGCACAGCGTTAGC
+
CCCCCGGGGGGGFFGGGGGGGGGGGGGGGFDFFGGGGGGGGGGGGGGGGGGGGGGGGGGGGGGGGGGGGGGGGGGGGGGGGGGGGGGGGGGGGGGGFGGGCFGGGGGGGGGGGGGGG>?@DFGGGGGGGGGGGGGDGDFGGDFGGGDGFGFEDFDFGGGGGG7FCDF8DDFAEFGDFGCCEECEC589CFG)35*>BGFFEGFFFFF=5C<2>D>.(;C,=:3;@D9;0C>9C:BF?6?=:?>A999:7274254C(-(-,2-)2)).(8.).5...4((4(((-5::BF<:7)/28(-)
@M02996:162:000000000-B87FG:1:1101:26346:6409 2:N:0:ACTGAGCG+GTAAGGAG
GACTACCAGGGTATCTAATCCTGTTTGCTCCCCCGACTTTCGCGCCTCAGCGTCAGTGCTGTTCAAGGAATCCGCCTTCGCCTCCGGTGTTCTGCAGGATATCAACGCATTTCACCGCTACACCCTGCATTCCGATTCCCTCTCCCAGACTCGAGTCCTGTAGTTTCAAGCGCACTTTCCGGGTTGAGCCCGGAGATTTCACACTTGACACGCAAGACCGCCTACGCGCCCTTTACGCCCAGTAACTCCGAAAAACGCTCTTGGCCTCTGTATTCTCGCGTCTGCTGGCACAGCTTGCGC
+
CCCCCGGGGGGGGGGGGGGGGGGGDGGGGGF<FGGGGGGGGGGGGGGGGGGGGGGGGGGGGGGGGGGGGGGGGGGGGGGGGFEFGGFGGGGGGGGGGGFGGFGGGGGFEGFGGGGGG>D6DFGGGGGGGGCGGFGDGGGGGDFGGGBFFGFFGGC=FFGFGGDC@DDDGFFBDEGGFGFFGDGEGGEGFCFAFEGBB9BE?CCFFFFFEFDDF>0:@F<(2./(5;6>>DB99:>A:<EEF?FAB)64<::((0(*,-,-(2-)0.,3246))6.))-((,-(()-5(-4<0)033*(-9
@M02996:162:000000000-B87FG:1:1101:5503:6411 2:N:0:ACTGAGCG+GTAAGGAG
GACTACTCGGGTATCTAATCCTATTTGCTCCCCACGCTTTCGGGACTGAGCGTCAGTTCCAGCCCAGAATGCCGCCTTCGCCACCGGTGTTCCTCCATATATCTACGCATTTCACCGCTACACATGGAATTCCGCATTCCTCTACTGGCCTCTAGCTGCTTGGTTTCCAAGGCTTACTGAAGTTGAGCTTCAGGCTTTTACCTCGGACCTTTCCTGCCGCCTGCTCCCTCTTTACCGCCAATAATTCCCGCATGCCCCAGCCCCCTCCGGTTTACCTGCGCTACTGGCCAGCTGTTGTCC
+
CCCCCGGGGGGGGGFGG9EFFGGGGGGGGGFGGGGGGGGGGGGG@FGGGGGGGGCCFGGGGGGGGFGGGGGFGGGGGGGGGGDECEFFFCEFFFGGGGFFGFGFFFFGGEGG9,CFG:9=@EG,@FGFGGGGFGDCGGFGC:@?D@DG5D?DE=DDDGC?>?@DDFGF+>9DFFF<?FFF,,2;@9)==7EAF5*5:FF**98*:*/59FG6*+1+09/8=(-((.79(2-.;.;),6<*64)48E5;*/)(())0,(((,*-(1(((,,,(4())))(-,(((.).,,(,()/363844
@M02996:162:000000000-B87FG:1:1101:24114:6424 2:N:0:ACTGAGCG+GTAAGGAG
GACTACAGGGGTATCTAATCCTGTTTGCTCCCCACGCTTTCGCGCCTCAGCGTCAGTTACTGTCCAGTAGACCGCCTTCGCCACTGGTGTTCTTCCTTATATCTACGCATTTCACCGCTACACAAGGAATTCCGTCTACCTCTCCAGCACTCAAGAAAGACAGTTTCAAGTGCAGTTCATGAGTTAAGCCCATGGATTTAACACCTGACTTGCCTTCCCGCCTACGCGCCCTTTACACCCAGTAAATCCGGATAACGCTTGCGACCTACATATTACCGCGGCTGCTGGCACGGAGTTAGC
+
CACCCGGGGGGGGGGGGGFGGFFFFFFFFCCFGFGFG@FFGGGGGECGGGGGGGGDGFGGGGGGGGGGGAAEFGGGFGGF>BFCDDECFEFGFGGGG9;EFBFGGGGDCCCFA;FGG>5=?BFGFF?FGGFFD?=DDGFAF9DG6=),3ADEFFDBECFGGG5:DD+@FDDFFF7@+2*=EE?=EDECA78=?FGECFF*;CEF>5=CE9C@**0?59*:*/):5<(52:52>))))/8*61.)11));()(6>)0/./--*(,1-9)(().-:--63,-(-(,-,,(41>1)0:;*.4:
@M02996:162:000000000-B87FG:1:1101:5510:6429 2:N:0:ACTGAGCG+GTAAGGAG
GACTACTCGGGTATCTAATCCTATTTGCTCCCCACGCTTTCGGGACTGAGCGTCAGTTCCAGCCCAGAATGCCGCCTTCGCCACCGGTGTTCCTCCATATATCTACGCATTTCACCGCTACACATGGAATTCCGCATTCCTCTACTGGCCTCTAGCTGCTTGGTTTCCAAGGCTTACTGAAGTTGAGCTTCAGGCTTTTACCTCGGACCTTTGCTGCCGCCTGCTCCCTCTTTACGCCCAATAATTCCGGATACCGCTCGCCACCCACGTATTTCCGCCGCCGCCGGCACGTAGTTTGCC
+
CCCCCGGGGGGGGFGGGFFGGGFGGGGGGGGGEGGGGGGGGGGGEFEFFGGGGGGCGGGGDGGFGGGGGGGGGGGGGGGGGGGGGEFFGGGGGGGGGGGGGFFFGGGGGGGEGGGGE=@DDEGGGGGFGGGGGGGGGCGGGFFGGDD:DDFDFFDGGFFDFFDGGFGGGGCFFF7CFGFFGGGGFFEFCCFBFFFFFGFCFGEED@A>:FG;6BA8;A4:75(96>B((47@@)9(1:FC1;))+9CCC@>D16)*-(,--9(37((2(44<4)641((,(((,(((,(40(0)23+--)
@M02996:162:000000000-B87FG:1:1101:15844:6432 2:N:0:ACTGAGCG+GTAAGGAG
GACTACTGGGGTATCTAATCCTGTGTGCGACCCACGCTTTCGCGCCGCAGCGTCAGTTATTGTCCAGCTAACCGCCTTCGCCACTGGTGTTCTTCCTAATATCTACGCATTTCACCGCGACACTAGGAGTTCCGTTAGCCGCTCCAACACTCAAGAACGTCAGTTTCAAAGGCAGACACGAAGTTGAGCCCGGTGCAGTCACATCTGACATGATGTCCCGCCTGCACGCCCGCGACACCAGGTAAATCCGTACTAGTCTTGCTCCGTTCGTATGACTGCGGTTTGTGGGAGGGAGTTATG
+
CCCCCGGFGGEGGGGGFCFGGGGGCFFG,B@@BFGGGGGGGC@@87+8CCFEFGDEGGGGGFGGGGGGGGGGG@FFEG8:FFEGGGGEFGGEGGGGGADG9EEFGGGGGGGGGGGF=0*0=4+,8D@>:D,>DC==+39,+)0=8>5FFGA@C7CGGGGFG>1<7?CA;;,*,30=@>B?:EG4D7:658A()8)-)7+6)17<;AC56*+.7:?ACFG05:@(,((,4*(-)(,(24+*((5)*)).2-)(-)-*.)...2.6F(-).,(,.().))(((,(-(.(-(((,))222)-)
@M02996:162:000000000-B87FG:1:1101:24130:6433 2:N:0:ACTGAGCG+GTAAGGAG
GACTACAGGGGTATCTAATCCTGTTTGCTCCCCACGCTTTCGCGCCTCAGCGTCAGTTACTGTCCAGTAGACCGCCTTCGCCACTGGTGTTCTTCCTTATATCTACGCATTTCACCGCTACACAAGGAATTCCGTCTACCTCTCCAGCACTCAAGAAAGACAGTTTCAAGTGCAGTTCATGAGTTAAGCCCATGGATTTCACACCTGACTTGCCTTCCCGCCTACGCGCCCTTTACACCCAGTAAATCCGAATAACGCTTGCCACCTACGTATTCCCGCGGCAGCTGTCACGTAGTTACC
+
<BCCCGGGGGGFGGGGGGGGGGGFFGGGGGFFGGGGGGGGGGGGGGGGEFGGGEGGGGGGGGGGGGGGGGGGGGGGGGGGDFGGGFCCFFCGGGGGGDFFFFGGGGGGGGGGGGGGGFFGGEGDFGGGGGGGGGGGGEDEFFFGGGFGFGFFGGGG8DG=DFD8EF@FGGGFGFFFFGFFFDFFGGCCC1D@65;5=DA@EGFFFFFFFFCEE6>BCFG4>):=::=@BGFBG864CEG8=DECF)7?C;)(/:)2/.//4<79D80(.445>2))),-39,(,-(,))-5:0)*/3))-
@M02996:162:000000000-B87FG:1:1101:15859:6448 2:N:0:ACTGAGCG+GTAAGGAG
GACTACTGGGGTATCTAATCCTGTTTGCTACCCACGCTTTCGCGCCTCAGCGTCAGTTATTGTCCAGCTAACCGCCTTCGCCACTGGTGTTCTTCCTAATATCTACGCATTTCACCGCTACACTAGGAGTTCCGTTAGCCTCGCCACCACTCAAGAACGTCAGTTTCAAATGCAGACACGAAGTTGAGCCTCGTGCTTGCACATCTGACTTGATGTCCCGCCTACACGCCCTTTACAACCAGTAAATCCGGATAACGCTTTCTCCCTACGTCTTACCGCGGCTGCTCGCTCTGTTTTCGC
+
CCCCCGGDGGGGCFGGGFGGGGGGGGFFGFFGFGGGGGGGGEGDFE,FFFGGGGFGGGGGGGGGGGGGGGGGGGGGGGGGGGGGGGGFGGFGGGGGGGGGGFGGGGGGGGGGGGGGG>DGGEF,@9FEFGGGGGGGGCFCFF*=?@)A?FFFDFG9=DEEGG=CD?FDF,,59<==C6@>C++4F=;7@?,85@*:CF;5>AE;EFEFFFGF*+6EEFG=EB@===@9@FF@GE))))834(;CF37?F@E;())2/--,(2).::BFB(((.3.4,(-(((,4:))(-(,(*123;)--
@M02996:162:000000000-B87FG:1:1101:24114:6448 2:N:0:ACTGAGCG+GTAAGGAG
GACTACAGGGGTATCTAATCCTGTTTGCTCCCCACGCTTTCGCGCCTCAGCGTCAGTTACTGTCCAGTAGACCGCCTTCGCCACTGGTGTTCTTCCTTATATCTACGCATTTCACCGCTACACAAGGAATTCCGTCTACCTCTCCAGCACTCAAGAAAGACAGTTTCAAGTGCAGTTCATGAGTTAAGCCCATGGATTTCACACCTGACTTGCCTTCCCGCCTACGCGCCCTTTACACCCAGTAAATCCGGATAACGCTTGCCACCTACGTATTACCTGGGCTGCTGGCACGTCGTTAGC
+
CCCCCGGGGGGFGGGGFGGGGGGGGGGGGGFGGGGGGGGGGGGGGGGDGGGGGGGGGGGGGGGGGGGGFGGEFGGGGGGGGG@GGGGEGGGGFGGGGFGFGFGGGGGGGGGGGGGGGADDGEF=DFFGGGGFGC?DGFFFDEFGGFE8@GFE8FDFGGGGGGFBGFCFDGGFGFGFFFFFGGFGGGECBFFFFFGEACFEEGFEAFFDFFGFFFA8CAF@C)/5<>@:>EB>FEFF?3FG;;@C:?CEF0:615@D,./,(9.6>?B0::.46?:>4))(-41030:B4()())**2,()
@M02996:162:000000000-B87FG:1:1101:9730:6454 2:N:0:ACTGAGCG+GTAAGGAG
GACTACCCGGGTATCTAATCCTGTTTGCTCCCCACGCTTTCGAGCCTCAGCGTCAGTTTCTGTCCAGCAGGCCGCCTTCGCCACCGGTGTTCCTCCTGATATCTACGCATTTCACCGCTACACCAGGAATTCCGCCTGCGCCTCCAGTACTCAAGTCCTACAGTTCCAAAGGCAATCACGGGGTTGAGCCCCGGGTGGTCACCTCTGGCTTGCAGGACCGCCTGCGCTCCCGTTACACCCATTAAATCCGGATAACGCTTGCACCATACGTTTTACCGCGGCTTGTTGGCACGATTTAGC
+
CCCCCGGGGGGFGGGGGGGGGGGGGGGGGGFFGGGGGGDFGEGGB@,BFFGGGGGGGGGGGGGGGGGGGFFFGGGGGGGGGGGGGGEBEFEGGGGFGGGGGFGGGGGGGGEGGGGG=5@8=9B@D87?,AEFGGGGGCC+6:*6=D=FFGFB3DDFFGGGGG8CEFGGG9D5,;9CF6@>BCEECC=>:CE)9?5>2*)**<>=@A;8@F5((2)./8<>=62777>>?E<09:,-.)0:-()6*.4:91.((0)0,---39).9324<:5(.4).30,(-3,((.)((5))))12;).4
@M02996:162:000000000-B87FG:1:1101:4488:6469 2:N:0:ACTGAGCG+GTAAGGAG
GACTACCGGGGTATCTAATCCTATTTGCTCCCCACGCTTTCGTGACTGAGCGTCAGTATCGTCCTGGTAAACCGCCTTTGCCACTGGTGTTCTTCCGTATATCTACGCATTTCACCGCTACACACGGAGTTCCGTTTACCTCTGACGTACTCTAGCTAGGCAGTTTTCAGAGCTATATAGGGTTGAGCCCTACGCTTTCACTCCAAACTTACCTTGCCGCCTGCTCACTCTTTACGCCCAATAATTCCGGATAACGCTCGTAACCTACGTATTACCGCCTCTGCTGGCACGTAGTTCGCC
+
CCCCCGGGGGGGG@FFF6EFGGDFCGGGGGFE@FGGGGGGFGGGGFGGCGGEGGGFEFFFGGGGGCFGGGGGGGGGGGFGGFFADFCGFFEGFGGGGGFG8EGGGGFEE>FFGFGFG:?8>EFDGEGCG?EGFE,AFGFA9>FGGF=FFGF<CD+FFGGG@?>BBDGGFF8:D8AF+CEF9@C;8:@D8FGFADDF@CAEADF@:*89@88AEFCB>6:9725==:74;958:5;(69@*,:@387)1;1)6<+/*.,--4*48C4(,,.).4.-)-((((.)..3((()(..)2<+(2(
@M02996:162:000000000-B87FG:1:1101:11343:6478 2:N:0:ACTGAGCG+GTAAGGAG
GACTACAAGGGTATCTAATCCTGTTTGCTCCCCACGCTTTCGTGTCTCAGCGTCAGTAATCGTCCAGTAACCCGCCTTCGCCACCGGTGTTCCTCCTGATATCTACGCATTTCACCGCTACACCAGGAATTCCAGTTACCTCTCCGACCCTCAAGAACCATAGTTTCAAAAGCAAGTTATGAGTTAAGCCCATAATTTTCACTTCTGACTTGCAGTCCCGCCTACACACCCTTTACACCCAGTAAATCCGTATAACGCTCGCCACCTACGTATTACCGCGGCTGCTGGCACGTAGTTAGC
+
CCCCCGFDGGGGDGGGGGGGGGGFGGGGGFFFGDGGGGGFEGGGGGGGGGGGGGECGFFGGFGFFFGGGFGGGEEGGGGGGFGGGGFF@FGGGGGFGFCG9DGGGGGGCEGGGGGGG>@CDEFGFFG@FGGGGGCFGGEGGEDDF+8CBDF=,@=91AFCGFDBEFGGGD86DF??DG*;,7,7@C;8AGGFFFDEEFFE7;AE5+3*09ECCA*4<;9);:07:.:*6C@2CBE**.8/=<4CF3?37:)4@;?D/.(/6):(/8:0?0,).5-.6(2-9(--87243(530)2;+-).
@M02996:162:000000000-B87FG:1:1101:22406:6489 2:N:0:ACTGAGCG+GTAAGGAG
GACTACACGGGTATCTAATCCTGTTCGATCCCCGCACTTTCGTGCATGAGCGTCATTAACGGCCTGGTAAGCTGCCTACGCAATCGGTGTTCTTCGTCATATCTATGCATTTCACCGCTACACGACGAATTCCGCCTACCTCGACCGCAATCAAGTCAACCAGTATCAATGGCGGGATGAGGTTGAGCCCCCCGAATTGCCCACTGACTTCACTGACCGCCTTCGCCCCCTTTCACCCCCAGAAAACCCGATCAACACCGTCTCCTCCCTATTTACTGCGCTGCTGGCCCGGCTGTATGC
+
CCCCCGGGGGGGGFGGG@FGGGGGGCG8AFCFFGGGGGGGGDFFGGG@EFGGGGGGG,@E:BBFFFGFGGDFAFGGGFFFG7F:=DFGGGGGAFG7FCFGFFGGGFGGCFGGGGGGE:?=CCF8+6@:CFFGFDGDDBFGDD9+=CAGFDEE>E?=F,@<DC8@9FGFF;7?FFG*/9()??48:<2*7*3(.5)(/<*)/>41382()**.54)949)4>4(514((4:(37666-2:*(((.)(.4*4)-(0)*),-,(1(.:).,(.),-))..).-126>24(((,(4)0*0+))-
@M02996:162:000000000-B87FG:1:1101:20282:6495 2:N:0:ACTGAGCG+GTAAGGAG
GACTACCGGGGTATCTAATCCTGTTTGATACCCATGCTTTCGTGCCTCAGCGTCAGATGCTCTCTGGTCAGCTGCCTTCGCAATCGGTGTTCTGTCTCATATCTACGCATTTCACCGCTACACATCACATTCCGCTATCCTCGACTTCTCTCAAGGTCACCAGTATCAATGGCAGTTCTCATGTTGAGCATGAACATTTCACCGCTGACTTCCTCCTCCGCCTGCGCACCCTTTAAACCCAATAAATCCGGATAACGCTCGGTCCCTCCGTATTTCCTCCGCTGCTGGCCCTGGTTTAGC
+
CCCCCG8+CCGGEFGGGEFFGGGGGGG9E,<CFF8FFGGGGGFGGGG,6AEFGGGG,,;C,CFG,CF,CFEF5AFGGGGGG7=,4=BFGGGGCE,,,<CFFFGGG,,@>EGGGGGGG=BCDEF89?,CEAEFG=C++49DFDA+=+1E;FFF,8=,@,6=EE=E,=D,?7=DG?CFF+0<36@CFGB?=,,**+<8AFFEFE6):*:=CFG**430)3;)4::4=:55>EDB;E=4*0F?96=;4;5.*6.,2:3C/.,((),(138:((-(..)-.).(--(49))(((-(0)0+2())
@M02996:162:000000000-B87FG:1:1101:13169:6499 2:N:0:ACTGAGCG+GTAAGGAG
GACTACAGGGGTATCTAATCCTGTTCGATACCCACGCTTTCGAGCATCAGCGTCAGTGGCGCTACAGTAAGCTGGCTTCCCAATCGGAGTTCTTCGTCATATCTAAGCATTTCACCGCTACACGACGAATTCCGCCTACTTCCTGCGTACTCAAGTGCTCCAGTTCGCGCTGCAGTGCAGACGTTGGGCGCCCACATTTCACAACCCGCTTAAAGCACGGCCTACGCACCCTTTAAACCCATTAACTCCGGATAACGCCCGTACCGTCCGTATTACCGCGGCTGCTGGCTCCGAATTCGC
+
CCCCCGFGGGGGEGGGG<FEFGGGGFGGGFECFFEEGGGGGGGGGGGGGGGGGGGGGG?F:FGCGFFGGGCCFFEEGGGEGFGGGGFBFFGGGGGFGFDGGFGGDDDGGGGGGGGGD:?>DFF>CGG+CFFGG?GDG>@>FEF+=G9F>DFF3D83,@2=F,8<EF>EDGG5CFCF*=>A,@7AF58CD*=79*5(.7BF4AC35)/9>BD641)2(./3>64,(61(.280<?2:>7EGF(.)9):AC8)(4;4C-,--,)(,1--(33((.4).)(--(403().4(()(00*2:)(,
@M02996:162:000000000-B87FG:1:1101:20297:6509 2:N:0:ACTGAGCG+GTAAGGAG
GACTACCGGGGTATCTAATCCTGTTTGATACCCATGCTTTCGTGCCTGAGCGTCAGAAGCTCTCTGGACAGCTGCCTTCGCAATCGGTGTTCTGTGACATATCTAAGCATTTCACCGCTACACATCACATTCCGCCATCCTCGACATCTCTCAAGGGGACCAGTATCAATGGCAGTTTTCATGTTGAGCATGAAAATTTCACCGCTGACTTAATCCTCCGCCTGCGCACCCTTTAAACCCAATAAATCCGGATAACGCTCGGGTCCTCCGTCTTACCGCCGCTGCTTGCACGGGGTTAGC
+
CBCCCGGGGGGGEGGGGFGGGGGGGGGGGGDFGGGGGGGGGGGGGGGGFGGGGGGGG<E<EFGGGGGAFGCFGECGGGGGDBFGGG7FGGGGEFGGACFGFFGGG9EFFGGGGDEGG:@CDGG8E<FGGDFGGCECDCFGGDA8D>>FBGFDFF6:+8=>EF5F,<F@=FGFGFGGFGFFC;,7ED<C@,9@58C8AFFECFE5:@=):CFAEAEF?;7:CA9B))655:>(9BE?CECE?(6;=)57*3),6:48/,(/6)(.92-689-(.-)-,(-(--31()-)(4<(0./2:-()
@M02996:162:000000000-B87FG:1:1101:13161:6519 2:N:0:ACTGAGCG+GTAAGGAG
GACTACAGGGGTATCTAATCCTGTTCGATACCCACGCTTTCGAGCATCAGCGTCAGTGGCGCTACAGTAAGCTGGCTTCCCAATCGGAGTTCTTCGTCATATCTAAGCATTTCACCGCTACACGACGAATTCCGCCTACTTCCTGCGTACTCAAGTGCTCCAGTTCGCGCTGCAGTGCAGACGTTGGGCGCCCACATTTCACAACACGCTTAAAGCACGGCCTACGCTCCCTTTAAACCCAATAAATCCGGATAACGCCCGAACCTTCCGTTTTCCCGCCGCACCTGGCCCGGAATTAGC
+
CCCCCGGGGGGGGGGGGFFEFGGGGGGGGGECFFGGGGGGGGGGGGGGCFGGGGGGGCGGDGGGGGFGGGGFFG<FGGGGGGFGGFF:FFGGFEFGGGGGFFGGGFGGFGGGGGGGG>DDDEFECFCFGGCFFDEGGGGGGFFGGFFFACFF;B?F=EGGG8:BFF6CCGG>E*9F6CEC3DEC77);5;E@FBGFFFFFEDC=>A@=@EG@9C)=;;<:C>((6;@0(=817:A<A>GGF(42F4><71526849(----)-7C,).44.),()),((((((((((.(((45)**2642
@M02996:162:000000000-B87FG:1:1101:15071:6535 2:N:0:ACTGAGCG+GTAAGGAG
GACTACAGGGGTATCTAATCCTGTTTGCTCCCCCGACTTTCGCGCCTCAGCGTCAGTGCTGTTCAAGGAATCCGCCTTCGCCTCCGGTGTTCTGCAGGATATCAACGCATTTCACCGCTACACCCTGCATTCCGATTCCCTCTCCCAGACTCGAGTCCTGTAGTTTCAAGCGCACTTTCCGGGTTGGGCCCGGAGATTTCACACTTGACACGCAAGACCGCCTACGCGCCCTTTACGCCCAGTAAATCCGAACAACGCCCTTGGCCTCTGTATTACCGCCGCTGCTGGCACAGGGTTAGC
+
CCCCCGGGGGGGGGGGGGFGGGGGGGGGGGFGEGGDGGGGGGGGGGGGGGGGGGGGGGFGGGGGGFGCFGGGGGGGGGGGGFGGGGFGGGGFGFGEDFCFGFDFFGGGGGGGGGGGGAAGDGGGGGGGGGGGGGEGGGGGGDFGGG=>DDFFD@DGGGGGGFE<DFGFG,@9CEGGFGFFECEEE7@GBDGA5?C@BFFC8CCFFFFFFFGFFD>.3;F6=66;34B,6C;07:AAFFGE3:.6=A)69456>74>--(--2.,2433(,..-6466(((--(40)20022000222(,.
@M02996:162:000000000-B87FG:1:1101:14593:6550 2:N:0:ACTGAGCG+GTAAGGAG
GACTACCAGGGTATCTAATCCTGTTTGCTCCCCACGCTTTCGAGCCTCAGCGTCAGTTATCGTCCAGAAAGCCGCCTTCGCCACTGGTGTTCCTCCTAATATCTACGCATTTCACCGCTACACTAGGAATTCCGCTTTCCTCTCCGACACTCAAGTCCGACAGTTTCCAATGCAATCCCGAGGTTAAGCCCCGGGTTTTCACATCAGACTTGCCAAACCGCCTACGCTCCCTTTACACCCAGTAAATCCGGATAACGCTTGCACCATACGTATTACCGCGGCTGCTGGCACGTATTTAGC
+
CCCCCGGGGGGGGGGGGGGGGGGGGGGGGGGGGGGGGGGGGGGGGGGGGGGGGGGGGGFGGGGGGGGFGGGGGGGGGGGGGGGGGGGFGFEGGGGGGFGGGFGFGGGGEGGGGGGGG@B?DFGG@<FEFGGGGGGGGGGGGFFGG75FDGFFCD?FGG8CEE9CFFGGGFFFGCDGFGFFCCEGGGEF8CFAAD>@>CFFCFECE?=EFFGFFFF)7?<8=:;@;;9?DG@FGFFFEAGE?;8:=<)6948(-79D---(-15?F0<)(..59(6A464-97>><:226:2())3<@).)
@M02996:162:000000000-B87FG:1:1101:10947:6560 2:N:0:ACTGAGCG+GTAAGGAG
GACTACACGGGTATCTAATCCTGTTCGATACCCACGCTTTCGAGCATCAGCGTCAGTGGCGCTACAGTAAGCTGGCTTCCCAATCGGAGTTCTTCGTCATATCTAAGCATTTCACCGCTACACGACGAATTCCGCCTACTTCCTGCGTACTCAAGTGCTCCAGTTCGCGCTGCAGTGCAGACGTTGGGCGCCTACATTTCACAACACGCTTAAAGCACGGCCTACGCTCCCTTTAAACCCAATAAATCCGGATAACGCTCGGATCCTCCGTAGTACCTCGGCTGCTGGCACGGAGTTAGC
+
CCCCCGGGGGEFFGGGGGGGGGGGGGGGGFD@FGGGGGGGGGGGGGGGGGGGGGGGGFFF7FEEGGGGGGGFCFBEGGGGGGGGGFF,@FFGFGGGGG@EGBFCGDFGGGGGG9FGE=BGDFGEEG:CFDGGGGGGGGGFGFFGGGBFBGFFGFGGGFDAFGFFGFDEGGGFG57@0==+@>@@F59DB*?AFFGBEGFC8>7*()8>BAD@CF)A;AC9C;;3=;B(6:4(::546>FC2:0,95.)*4<<:D69--(,,)(-/.4<<(-((-).))-(--:0()).((.,))210)-5
@M02996:162:000000000-B87FG:1:1101:6633:6562 2:N:0:ACTGAGCG+GTAAGGAG
GACTACCCGGGTATCTAATCCTGTTTGCTACCCACACTTTCGTGCCTCAGCGTCAGTTAGAGCCCAGTAAGCCGCCTTCGCCACTGGTGTTCCTCCGAATATCTACGCATTTCACCGCTACACTCGGAATTCCGCTTACCTCTACTCCACTCAAGAACTACAGTTTTGGATGCAGTTCCGGGGTTGAGCCCCGGTATTTCACATCCAACTTGCAGTCCCGCCTGCGCCCCCTTTACACCCAGTAAATCCGGACAACGCTTGCCACCTAGTTTTTACGCCGGCTGCAGGACAGTTGTTAGC
+
CCCCCGG@FDGG+EFGAFFGGGGGGGGGGGFEEFGGGGGGGGGGGGGGGDGGGGGGGGGGCGGGFFFGGFGGFGGGGGGGGDFGFGFGFGGGGGGGGEEFFFGGGFGGGGEGGGGGG>@>DEF=FFE7FGGGGFGDGEEGGEFGGEEF?FFDGCGD8FGCCDDFF;EEG8FFGBDFFGFFGGC@FG@9@CF55?D257BCE:E7>FFFFFG;=F@FEAD>C0/(2,.(,:3;<36CE<F8((.5=)).04)(47(*,,(((1()2.3()).)-(.4((-(((,4(((..4(-0*+2*)))
@M02996:162:000000000-B87FG:1:1101:6660:6564 2:N:0:ACTGAGCG+GTAAGGAG
GACTACCCGGGTATCTAATCCTGTTTGCTACCCACACTTTCGTGCCTCAGCGTCAGTTAGAGCCCAGTAAGCCGCCTTCGCCACTGGTGTTCCTCCGAATATCTACGCATTTCACCGCTACACTCGGAATTCCGCTTACCTCTACTCCACTCAAGAACTACAGTTTTGGATGCAGTTCCGGGGTTGAGCCCCGGTATTTCACATCCAACTTGCAGTCCCGCCTGCGCACCCTTTACACCCAGTAAATCCGGACACCGCCTGCCACCTCCGTTTTACCGCGGCTGCTGGGCAGTTATTATC
+
CCCCCGGGGGGGEFGGGGGGGGGGGGGGGFFFEFGGGGFFGGGGGGGGFFGGGGGGGGGGGGGGGGGGGGGGGGGGGGGGGGGGGGGGGGGGGGGF@FEFGFGGGGGG>EFDGGGGD19=D,?=EFCCGGGGFGGGGGGGGBBFGEEC:DFDEE6FGFGDFC8C=?FG>EGFGFDGFG>A6C6CC>=5@GGFFFGF9EFFCF?A>FB3>F7*9=.;;?65/1;,/.139E@<D;CFCECC@(4)7<A><2)(-5(9(-(-,9:)91<0(--),,).)((,(-4(-.5(((,()*++3)))
@M02996:162:000000000-B87FG:1:1101:10949:6577 2:N:0:ACTGAGCG+GTAAGGAG
GACTACACGGGTATCTAATCCTGTTCGATACCCACGCTTTCGAGCATCAGCGTCAGTGGCGCTACAGTAAGCTGGCTTCCCAATCGGAGTTCTTCGTCCTATCTAAGCATTTCACCGCTACACGCCGAATTCCGCCTACTTCCTGCGTACTCAAGTGCTCCAGTTCGCGCTGCAGTTCAGCCGTTGGGCGCCTACATTTCACACCACGCTTAACGCACGGCCTACGCTCCCTTTAACCCCAATACATCCGGATAACTCTCGGATCCTCCGCTTGCATGCGGCTGCTGTCCCCGCGTTAGC
+
CCCCCGGFGCCFEFGGGFGGGGGACGGGGGDEEFGGDGEGGG8EEGGGGFFGGGGDGGCFCFECFC<EGGCEFFAC@F8EEFFFFGF:+BEGGFFGFC,,,44?F9EEGFFE99FFG89CCFF6+ACFECDED8E==@3>3*;8+@)8:DFDD88C,E=9888FDF;7+BEB8A>,+?;+,,1@>@4457C95);(*@=5*><:@52(.)9;C6:D(2:.=.(//60((28?:2444<CG82:B?A))245((.4*)-).,*-,14))47(,((3))))((,,(2.3),))(0)*/*(,-
@M02996:162:000000000-B87FG:1:1101:6642:6578 2:N:0:ACTGAGCG+GTAAGGAG
GACTACCCGGGTATCTAATCCTGTTTGCTACCCACACTTTCGTGCCTCAGCGTCAGTTAGAGCCCAGTAAGCCGCCTTCGCCACTGGTGTTCCTCCGAATATCTACGCATTTCACCGCTACACTCGGAATTCCGCTTACCTCTACTCCACTCAAGAACTACAGTTTTGGATGCAGTTCCGGGGTTGAGCCCCGGTATTTCACATCCAACTTGCAGTCCCGCCTGCGCACCCTTTACACCCAGTAAATCCGGACAACGCTTGCCACCTACGTCTTACCGAGGCTGCTGGCACGTAGTTAGC
+
CCCCCGGGGGGGGGGGGGGGGGGGGGGGGFFFFGGGGGGGGGGGGGGGGGGGGGGGGGGGGGGGGGGGGGGGGGGGGGGGGGGGGGFGGGGGGGGGGDEFGFGGGGGG,BCFGGGGGAECDCFFGGGEGFGGGGGGGEGGGFFGGCEGFGFDGGGEGGGGGGFFFFGGG8FFGFGGFGFEGC9EEGBG@FD>>BGABGFFFGFFFFFEEFGFFF=?>AC>?>@FFBF@@GDFDEFFF8CC<F49@4:<73.8>><D(----93.94<?>(.(.366(-((--442:::BFF:00*;9)64
@M02996:162:000000000-B87FG:1:1101:10535:6579 2:N:0:ACTGAGCG+GTAAGGAG
GACTACTGGGGTATCTAATCCTGTTTGCTCCCCACGCTTTCGAGCCTCAACGTCAGTTACAGTCCAGTAAGCCGCCTTCGCCACTGGTGTTCCTCCTAATATCTACGCATTTCACCGCTACACTAGGAATTCCACTTACCTCTCCTGCACTCTAGCCAGACAGTTTCCAAAGCAGTTCCGGGGTTGAGCCCCAGGCTTTCACTTCAGACTTGCCTTGCCGTCTACGCTCCCTTTACACCCAGTAAATCCGGATAACGCTTGCACCCTACGTATTACCGCCGCTGCTGGGCCGTATTTAGC
+
CCCCCGFDFGGGGGGGGGGGGGGGFFGGG9EFGGGGGGGGGEGGGGGGGGGGGGGGGEFGCCFFFFGFFFGGEGGGGGGGGFGE8EDCFGBG=CEEG,EFGFGGGGGGGGGGGGGGG>@GGGGGG98EFFGGGGGGGDEFGFFGGGEFFGFFFEGGGGGCEFBECFGAFG89EF?EDGFF@CEEGGED8F38*3<=CFA@EGE5CB;7CFB*6AAB@A>:1559:=259C=DC:CCEEFC?;();9578687(=)*,.///1).2(4:1-.)..)6)(-(-,,(,44((((())*+2)-6
@M02996:162:000000000-B87FG:1:1101:18194:6596 2:N:0:ACTGAGCG+GTAAGGAG
GACTACTCGGGTATCTAATCCTGTTTGCTCCCCGCACCTTCGCACCTCAGCGTCAGTCATCTGCTGGTAACCTGCCTTCGCCATTGGTATTCTTCCTGATATCTACAGATTTCACCCCTACACCAGGAATTCTGATTGCCCCTCAGTGACTCTAGTCATGCAGTTCTCAACGCAGTCCAGGAGTTAAGCTCCTGCCTTTCACATCAAGCTTGCAAAACCGCCTACATGCCCTTTACGCCCAATCATTCCGAACAACGCTCGCAACTTACGTGTTACCGCGGCTGCTGGCACGTAATTAGC
+
CCCCCGGGGGGFGGGGGGGGGGGGGGGFGFDFFGGGGGGGGGGGGGGGGGGGGGGGGGGGGGFGGGGGGGGGGGGGGGGGGGGGFGGGGGGGFFGFGGGGGFEGGGGG9FGGGGGGG>FGGFFDFFGGFFGGGGDDFAFFGFFGG@DABFFEGFGGGGG8FGEEFFFGGFGBGADGFFEFFDEFFGFG5=DEBFGFFGFECFCEF56CFFGFBAEB:AC:C@AFF=EABDDFGFEFFFGGFFF(?C47C>8(:>@F..//.9:1D@<=@1..326<4<4,3397(2,:?(3477/;<:72
@M02996:162:000000000-B87FG:1:1101:18209:6608 2:N:0:ACTGAGCG+GTAAGGAG
GACTACTCGGGTATCTAATCCTGTTTGCTCCCCGCACCTTCGCACCTCAGCGTCAGTCATCTGCTGGTAACCTGCCTTCGCCATTGGTATTCTTCCTGATATCTACAGATTTCACCCCTACACCAGGAATTCTGATTGCCCCTCAGTGACTCTAGTCATGCAGTTCTCAACGCAGTCCAGGAGTTAAGCTCCTGCCTTTCACATCAAGCTTGCACAACCGCCTACATGCCCTTTACGCCCAATAATTCCGAACCCAGCTCGCAACTTCCGTGTTCCCGCCGCGGCGTGCACTTAATTTAC
+
BCCC8FFGGGDEEGGGGGBEGGGGGGGGGFC,8FFF@FFGGGGGGGGGFFFGGGGGGGGGGGGGGGGGGFGGGGGGGGGGGGGGGGGGGGGGGGGGGGAFGFGGGGGGGGGGGGFFGAFFGGFGGC@=FF8EF8;CF@DEFBFGG,;@DDFEGGGGGGGGFGDCFF@EGFF*=5+6;DEFDFGGA7*699DD5*61:FA77:CEE?E@*05)89*989<8CAADB)*2:?5:9>4925CC9=5)**19+6:1()(*/,)//:1234>37(383<)-.(((-,-(1((,,2)-)/22+-)-
@M02996:162:000000000-B87FG:1:1101:18589:6639 2:N:0:ACTGAGCG+GTAAGGAG
GACTACACGGGTATCTAATCCTGTTTGATCCCCACGCCTTCGTGCCTCAGCGTCAGTGCCGTCCTCGCCAGCTGCCTTCGCGATCGGTGTTCTATGTAATATCTATGCATTTCACCGCTACATTACATATTCCGCCAGCGCCGTTCGGACTCTAGTCGCGCAGTATCAACGGCAGCCTCCCGGTTGAGCCGGGATATTTCACCGCTGACTTACGCGTCCGCCTACGCCCCCTTTGAACCCCATAAACCCGGACAACGCCTGCCACCTCCGTTTTACCGCCGCATCTGGCACCGGGTTAGC
+
CCCCCGGGGGGGEGGGGGGGGGGGGGGGGGFGDFGGGGFGGGGGGGGGGGGGGGGGGAFGGGGFGGGGGCFFGFEGGGGGGGGGDEFFGGGGEEGGGEEFGFGGGGGGGGGFFFGGG@ADDFGGGGFGGGFGG8EGC=@CGAFGDGFGBGFFG9FFG@>EGGACE>FCGG5?C4CEFFDFEGGC753*.=C25>8;CGF?<FEDF>>>DFG)7560-./4C838:<9(9E>0C:))68CC(3((0.)(1471(.4/(-(.(1()282::9-).().),(,-,(,449-),8(0)2/;4,)
@M02996:162:000000000-B87FG:1:1101:4366:6666 2:N:0:ACTGAGCG+GTAAGGAG
GACTACAGGGGTATCTAATCCTGTTTGCTACCCACGCTTTCGCGCCTCAGCGTCAGTTATTGTCCAGCTAACCGCCTTCGCCACTGGTGTTCTTCCTAATATCTACGCATTTCACCGCTACACTAGGAGTTCCGTTAGCCTCTCCAACACTCAAGAACGTCAGTTTCAAATGCAGACACGAAGTTGAGCCTCGTTCTTTCACATCTGACTTGATGTCCCGCCTACACGCCCTTTACCCCCAGTAAATCCGGATAACGCTTGCTCCCTACGTACTACCGCGGCCGCTGGCACGTAGTTCGC
+
CCCCCGGGGGDGEGGGGGFGGGGGGGGFGGGA@FGGGGGGGGGGGGDGGGGGFGGGGGGGGGGGGGGGGGGGGGGGGGGGDGGGGG@FCFFGGGGGGGEFFFGF,CDEEGGFFFFGG@BGDEFGGFF<EFFGFEDDDGCFGDDGGFDFFGFDGGGGGGGGGGDFFCFGGGFF,@FGFGFFGCEFG7C:CFC539*)8@FEEGFFB?AAEF+*.+*4*=;5?:6@53:-(669F3C4)/=C@F4CFF))27B(().0/./,-1))03,28?8)(--48(,,(-(((-,-424()0/;04((
@M02996:162:000000000-B87FG:1:1101:4388:6671 2:N:0:ACTGAGCG+GTAAGGAG
GACTACAGGGGTATCTAATCCTGTTTGCTACCCACGCTTTCGCGCCTCAGCGTCAGTTATTGTCCAGCTAACCGCCTTCGCCACTGGTGTTCTTCCTAATATCTACGCATTTCACCGCTACACTAGGAGTTCCGTTAGCCTCTCCAACACTCAAGAACGTCAGTTTCAAATGCAGACACGAAGTTGAGCCTCGTGCTTTCACATCTGACTTGATGTCCCGCCTACACGCCCTTTCCACCCAGTAAATCCGGCTCACGCCTGCTCCCTACGTATTACCGCTGCTGCGCGCACGTGGGTAGC
+
CCCCCGGGGGCFCFGGGDEFGFGFFGGFGGDFCGEGGGGGGGGGGGGGGGGGGGEGGGGFGGGGGGGGGGGGGGGGFGG?FGGGGGFFGFEGGGGGFG9FFFGG9FGE8@FGGGGGE=@CDEFGGGFE,EFGGGGF+@DDC5:DFGFDFD8DDDDGGGGGGG=CD?DFGGGFFFGFFGFFGCE?F92=8C6@997=>F?AEFFFEC5>CAC=3BAE4=>5=52=@(-0/1(-27)/<98?12/6A6CC;(:1()/://(//98>>8:)(4.).462<(--,-)3)((-469>)0**26:)
@M02996:162:000000000-B87FG:1:1101:6412:6675 2:N:0:ACTGAGCG+GTAAGGAG
GACTACTCGGGTATCTAATCCTGTTTGATCCCCGCACCTTCGCACCTCAGCGTCAGTCATCTGCTGGTAACCTGCCTTCGCCATTGGTATTCTTCCAGATATCTACAGATTTCACCCCTACACCTGGAATTCTGATTGCCCCTCAGTGACTCTAGTTATGCAGTTCTCAACGCAGTTCCGGAGTTGAGCTCCGGAATTTCACACCAAGCTTGCAAAACCGCCTACATGCCCTTTACGCCCAATAATTCCGAACAACGCTCGCAACTTCCTTTTTACTGCGGCGGTGTGCACGTAATTAGC
+
CCCCCGGGGGGGEGGGFGGGGGGGGGGGGGGFEFFGGEGGGGGGGGGGGGGGGGGGGGGGGGGGGGGGGGGGGGGGGGGGGGGGGCFGCEGGGGGGGGGGGFGGGGGGGFGGGGGGGBFGFGGGGGGDGGGGGGGDD=DEF8FDFGF9DFFEFCFFGGGGFDDFA?FGGGGE>5=EFGFFC6@EGGEFE9@DFA+=CGFFFGC@5>CB5F?)8;7<89@AG@9@B;A93CDFGECE@=FGDB(6*767@45/:A3G..//(/,,7,4)4))-.,..)).--((-((((-.3(00*2:).4
@M02996:162:000000000-B87FG:1:1101:20727:6678 2:N:0:ACTGAGCG+GTAAGGAG
GACTACCAGGGTATCTAATCCCGTTTGCTCCCCTGGCTTTCGCATCTCAGCGTCAGACACAGTCCAGAAAGGCGCCTTCGCCACTGGTGTTCCTCCCAATATCTACGCATTTCACCGCTACACTGGGAATTCCCCTTTCCTCTCCTGCACTCCAGCCCCCCAGTATCCAGAGCCATACGGGGTTGAGCCCCGCATTTTCACTCCAGACTTAAGGAACCGCCTACATGCGCTTTACGCCCAATAGTTCCGGACCACCATCGCCACCTCCGTATTACCGCGGCTGCTGGCACGTAGTTAGCCG
+
CCCCCGGGGGGGCFGGGGGGGGGGGGGGGFEGGGGGGGGGGGGGGGGGGGGGG:FGGGFGF@FGGGG<FFGFFGGGGGGGGFGGGGGFFGGGGGGGGGGGGFGGGGGGGGGGGGGGG@>GG@FGGDFFGGFFGFGGGFGGGFFGCE5EFGFDD>?FGGGGGDAF9DGGGCF??FCFACBAEEG7@C@FBFE5?**46F97A;BBB)7:@C@>*4*)7?C>E;(,675;080(9)/37(=*(4))0.)5*47>(783()54<<,(94(4(8(,4)4.(-(-(4,(),.(.)-4))*33)).(
@M02996:162:000000000-B87FG:1:1101:3985:6680 2:N:0:ACTGAGCG+GTAAGGAG
GACTACCCGGGTATCTAATCCTGTTTGATACCCACGCTTTCGTGCCTCAGCGTCAGTTGTATGCTGGTAAGCTGCCTTCGCAATCGGGGTTCTGTGACATATCTAAGCATTTCACCGCTACACGTCACATTCCGCCTACCTCGTTTACACTCAAGAACGCCAGTTTCAACGGCAATTTTACGGTTGAGCCGCAAACTTTCACCGCTGACTTAACATCCCGCCTACGCACCCTTTAAACCCAATAAATCCGGATAACGCTCGCATCCTCCGTATTACCGCGGCTGCTGGACCGGGGTTAGC
+
CCCCCGGGGGGGGGGGGGGGGGGGGGGGGFDFEGGGGGGGGGGGGGGGFFGGFGEFFGGGGGGGGGGGGGGGGFGGGGGGGGGGGGCFGGEEFGGGGGGGCDGGGGGGGFGGGGFGG:?=?>FGGGGGGFGGFGGGG+=DFEFFDFDFFFFDGGGGGGGDEE5B=@GGGGGFDEDGFGCFGGGGGGFGEGDBBBGF9<FEEC322@@2(4C=40*47A85=9@FF69,1C@1C4;EE@F=;08;8<44>(;0().0--(,-141922><4-(3(-6)4((-43(35.((((40)*22,4<
@M02996:162:000000000-B87FG:1:1101:7725:6681 2:N:0:ACTGAGCG+GTAAGGAG
GACTACTCGGGTATCTAATCCTGTTTGCTCCCCGCACCTTCGCACCTCAGCGTCAGTCATCTGCTGGTAACCTGCCTTCGCCATTGGTATTCTTCCAGATATCTACAGATTTCACCCCTACACCTGGAATTCTGATTGCCCCTCAGTGACTCTAGTTATGCAGTTCTCACCGCAGTTCCGGAGTTGAGCTCCGGAATTTCACACCTAGCTTGCAAAACCGCCTACATGCCCTTTACGCCCAATAATTCCGACCAACGCTCGCAACTTCCGTGTTACCGCCGCTTCTGGCACGTAATTAGC
+
CCCCCGGGGGGGGGGGGGGGGGGGGGGGGGGGGGGGGEGGGGCFGGGGGGGGGGGGGGG9EGGDGFGGFGGGGGGGGGGGG@FG8EFGEFGFGGFFEGGFGFGGGFFDGFGGGGGGG:DDGDGGGFGFGFGGGDD+6@E9=:DDFEE=?BDD@EF@F;CEEF5C@++7D46<EE+@DFFFE@+CEFDFD,,5*@DADGFF7E78>*3*:BF@CF59@CC9E5)):0*2:CBBGBE:(5FED9>38C57:(:(6>;C(,(,()-()()-.44(41)..4((,3((-<5)802,0)*13-)4
@M02996:162:000000000-B87FG:1:1101:17974:6685 2:N:0:ACTGAGCG+GTAAGGAG
GACTACTAGGGTATCTAATCCTGTTTGCTCCCCACACTTTCGAGCCTCAGCGTCAGTTACAGCCCAGTAGGCCGCCTTCGCCACTGGTGTTCCTCCGAATATCTACGCATTTCACCGCTACACTCGGAATTCCGCCTACCTCTACTTCACTCAAGAACAACAGTTTTGGATGCAGCTCCGTGGTTAAGCCTCGGTATTTCACATCCAACTTGCTGTCCCGCCTGCGCTCCCTTTACACCCAGTAATTCCGGACAACGCTTGCCACCTACGTATTACCTCGGCTTCTTGCCCGGTGTTAGC
+
CCCCCGGGGGGGFGGGGFFGGGGGGGGEFGAFGGGGGGGGGEFFGGGGFGGGGGGGGGG,<@FFGEFGGGGFFEGGGGGGGGGGGGGGGGGGFEGGEGGGGFGGGGGGGGGGGGGGG=@CDFGGGGECFFGGGGGGGEGGGEFGGGFGFGFF88A9@E?FGDDFGFGDG?FBFF?FFGF5@>9C@?@@AG<=>BGCCFFFFG=ACF=B96C*666=BF>4C9:9=6>29EB@CFE<3)?C<;@E6??7:=.3;BD;.-(--18-647(24,).5).)).((-4,(4-:2()(.)2/;4)6
@M02996:162:000000000-B87FG:1:1101:4004:6688 2:N:0:ACTGAGCG+GTAAGGAG
GACTACCCGGGTATCTAATCCTGTTTGATACCCACGCTTTCGTGCCTCAGCGTCAGTTGTATGCTGGTAAGCTGCCTTCGCAATCGGGGTTCTGTGACATATCTAAGCATTTCACCGCTACACGTCACATTCCGCCTACCTCGTTTACACTCAAGAACGCCAGTTTCAACGGCAATTTTACGGTTGAGCCGCAAACTTTCACCGCTGACTTACCATCCCGCCTACGCCCCCCTTAAACCCAATAAATCCGGCAAACGCTCTCCTCCTCCGTATTACCGCGGCTGCTTGCCCGTGCTTAGC
+
@CCCCGGGGCCFGGFGGFGGGGGGGGGGGCAEEEGGGGGGGGGGGGFGFFFFEGGGFAGGGGBFGGGGGG9FFFDFFEGGGGGGF6CFFGGGFFGFGGGGGFGGGGDGFFGGGCFGG:@DDGGGFGGFGGGFDCGDGGGFDD?FG7)C<?=DEDDCEE@EGG=>9BFGGGEEDDCFFFFFGECFEGF9CG*8?59==CFEFGFFFD9@=F89*)*+.;4>=.(,,(.(,:((//.9AAFC:01>F2--0(.(()(1--(-(*4<D??12(4,(,).604-((,70)).4()())**0-).
@M02996:162:000000000-B87FG:1:1101:3989:6697 2:N:0:ACTGAGCG+GTAAGGAG
GACTACCCGGGTATCTAATCCTGTTTGATACCCACGCTTTCGTGCCTCAGCGTCAGTTGTATGCTGGTAAGCTGCCTTCGCAATCGGGGTTCTGTGACATATCTAAGCATTTCACCGCTACACGTCACATTCCGCCTACCTCGTTTACACTCAAGAACGCCAGTTTCAACGGCAATTTTACGGTTGAGCCGCAAACTTTCACCGCTGACTTAACATCCCGCCTACGCACCCTTTAAACCCAATAAATCCGGATAACGATCGCATCCTCCGTATTCCCGCCGCTGCTTGCACCGAGTTAGC
+
A<CCCGFGGGEF+CEFFFFGGGGFCGGGFEDE<FGGGGGGGGGGGGGGGGGGECFGFGGGGGGGGGCFFGGGGCFGGGGGGGGGGGFFEGDGGGGFGGGGGFGGGGD8DFFFFEFFE>DDD@FCEFD>GFGGCDC=CE@FDEDD=E5FDF7=D3+7@D6EGGABDFGGGGGFD*3@8?EFG6@CEDE58C*8@B*57?BA<@B2>5(058B==FEA347(4(,/=/322:?:<@69>3<5,:();):49(<((.6>-(-.-1(,)57><(-,.3))5:3,(((-1,-.2<)(0)2;*.))
@M02996:162:000000000-B87FG:1:1101:24754:6718 2:N:0:ACTGAGCG+GTAAGGAG
GACTACAAGGGTATCTAATCCTGTTTGCTCCCCACACTTTCGCGCCTCACCGTCAGTTATCGTCCAGCAATCCGCCTTCGCCACTGGTGTTCCTCCTTATATCTACGCATTTCACCGCTACACAAGGAATTCCGATTGCCCCTCCGACACTCAAGAAGAACAGTTTCAAATGCAGTTTATGGGTTAAGCCCATAGATTTCACATCTGACTTGCTCCCCCGGCTACACGCCCTTTACACCCAGTAAATCCGGACAACGCTTGCCACCTACCGATTCCCGCGGCTGCTTGCCCGTAGTTAGC
+
CCCCCGGGGGGGGGGGGGGGGGGGGGGGGGGFGGGGGGGGGGGGGGGGGGGGGGGGGGGGGGGGGGGGGGGGGGGGGGGGGGGGGGGGGGGGGGGGGFGGGFGGGGGGGGGGGGGGGAEGGGGGGGGGGGGGGGGGGGFGGDFGGGAGDGFFGGGG8DFGGGFEEFGGGGGFGFGGFGFFCFCCFGFGFFGFFF5CEGFFEGFC5+*;EFDCEB8AFFG:45(-7*0(8B@9FFCC5)?:=;@9A36<;624@F=C--,-->?FGFF?:(((--)).((,(-(,2)).14)(0)*10..6
@M02996:162:000000000-B87FG:1:1101:17050:6725 2:N:0:ACTGAGCG+GTAAGGAG
GACTACCCGGGTATCTAATCCTGTTTGCTCCCCGCACCTTCGCACCTCAGCGTCAGTCGTCTGCTGGTAACCTGCCTTCGCCATTGGTATTCTTCCTGATATCTACAGATTTCACCCCTACACCAGGAATTCTGATTGCCCCTCAGTGACTCTAGTCTTGCAGTTCTCAACGCAGTCCAGGAGTTAATCTCCTGCCTTTCACACCAAGCTTGCAAAACCTCCTACATGCCCTTTACGCCCAACACTTCCGAACAACGCTCGCACCCTACGTTTTACCGCCGCATGTGACACTTATTTCGC
+
66AC@FECFFF@CFFGGGFGGGGGGGG=FF<D@FGEGGFGGGEGGGDFEFFGGGGGGG7FGG<FFGGG<FFGGC8EFGGGGGDFFFEGGGFFFFGGGGGGAFGC@FEG,EEGGGGGG=?DFDFGG,@+4EEEEDDF8E,9=DFGG8DADGF=A4=EGGGGG=*,@?9=?9EE>?CEFGD6DF6DC7*+12@0+*=CEFAECF*:=>@553DCCF*=80;)=72*77E*:6:>C@=E>=FE@(((2.**2/8(.)/*(.(,(26()(-332,(4,-.)((((((((-.)))))//++3.((
@M02996:162:000000000-B87FG:1:1101:24740:6730 2:N:0:ACTGAGCG+GTAAGGAG
GACTACAAGGGTATCTAATCCTGTTTGCTCCCCACACTTTCGCGCCTCACCGTCAGTTATCGTCCAGCAATCCGCCTTCGCCACTGGTGTTCCTCCTTATATCTACGCATTTCACCGCTACACAAGGAATTCCGATTGCCCCTCCGACACTCAAGAAGAACAGTTTCCAATGCAGTTTATGGGTTAAGCCCATAGATTTCACATCTGACTTGCTCCCCCGGCTACACGCCCTTTACACCCAGTAAATCCGGACAACGCCTGCCACCTACCTATTACCGCCGCTGCTGGCCCGTATTTCGC
+
CCCCCGGGGGGGFFGGGGGGGGGGGG8FFGFGGEGGGGFGGGGGGGGGFGGEGDEEFGGGGGGGGGGGGGGGGGGGGGGGGGGGGGGGGFBFFGGGGCGGD@DFGFCGGGDGGGGGG=?==EFFGGGGGGGGGGGGD?CGGFFGDC9F?DDD8F8F8D=FFGDFDFG:DFGFG?GDFG7?>:FFGCA8A6D5?**:=@@EFFEFF>C5E59>C69F2994:5=(5.:(>FFFG@9CC3<C014)+176*4=0287F(-,.(18)9:(,((.)..-)),---73(6).(3((40)*++.:0
@M02996:162:000000000-B87FG:1:1101:7947:6744 2:N:0:ACTGAGCG+GTAAGGAG
GACTACCCGGGTATCTAATCCTGTTTGCTACCCACGCTTTCGCGCCTCAGCGTCAGTTATTGTCCAGCTAACCGCCTTCGCCACTGGTGTTCTTCCTAATATCTACGCATTTCACCGCTACACTAGGAGTTCCGTTAGCCTCTCCAACACTCAAGAACGTCAGTTTCAAATGCAGACAAGAAGTTGAGCCTCGTGCTTTCACATCTGACTTGATGTCCCGCCTACACGCCCTTTACACCCAGTAAATCCAGATAACGCTTGCTCCCTACGTATTACCGCGGCTGCTGGCACGTGGTGCGC
+
CCCCCGFFGDGGGGGGEDFGGGGFGGGGGGFFEFGGGGGGGGGGGGGGGGGGEEFGFGGGGGGGGGGGGGGGGGGGEGGGGG7CGGFFGFFGGGGGGGGGGFGGGGGDGGGGGGGGE=BDGEFFGGCFGGGGGGGGGGGGGD?FFD=F?DFB8DG,?GGGCC=FEFGGGG8DCFGGFG)3,@?CEGEGFF,:@FFAC@?50@A70?A7AF76:FE@>E;::9@25(35@:@BD=<C67C8@D@EAC577)*//;?C/./(6*1)0,,466452:)6)41,,(,0(,)(,8)())/;*),,
@M02996:162:000000000-B87FG:1:1101:23873:6744 2:N:0:ACTGAGCG+GTAAGGAG
GACTACAGGGGTATCTAATCCTGTTTGCTCCCCACGCTTTCGAGCCTCAACGTCAGTATCTGTCCAGTATGGCGCCTTCGCCTCCGGTGTTCTTCCTAATCTCTACGCATTTTACTACTACACTAGAAATTCCCCATACCCCTCCAGTACTCTAGATTAACAGTTTCCAAAGCAGTTCAGGAGTTGAGCCCCCGCATTTCACTTCAGACTTGCCACACCGTTGACACTCCCTTTACCCCCCGTAAATCCGAATAACGCTTGCCCCCTACGTCTTACCGCGGCTGCTGTCACGTAGTTAAC
+
CCCCCGGGGGGGDGGGGGGGGGGGGGGGGG<FGGGGGGGGGGGGGGGGGGGGGGGGGGGGGGGGGGGGGGGGGGGGGGGGGGG7FGGFDCFFGGGGGGGGGFGGGGGG>EGGDFFGG>@D?EFGGGGFFFADF,DFGGF,==FDGGDEDFFEFF9CEGFFGC=CEFFGGCFFGFGFFGFFEDE=:D;ADFG=?>C=AFFEFGCE838ACFF@EA@*097:,)))**007:>3?54/*(8*(132=(<CC3)//:3>/.(-,93:F6>?B:.(.4.5(((-((((-)5))56()02;<)..
@M02996:162:000000000-B87FG:1:1101:8332:6755 2:N:0:ACTGAGCG+GTAAGGAG
GACTACCAGGGTATCTAATCCTGTTTGCTCCCCACGCTTTCGAGCCTCAACGTCAGTTACAGTCCAGTAAGCCGCCTTCGCCACTGGTGTTCCTCCTAATATCTACGCATTTCACCGCTACACTAGGAATTCCACTTACCTCTCCTGCCCTCTAGCAACACAGTTTCAAATGCAGTGCCGGGGTTGAGCCCCGGGCTTTCACATCAGACTTGCATCGCCGTCTACGCTCCCTTTACACCGAGTATATCCGGATAACGCTTTCCCCCTGCGTATTCCCGTCGTCGCCGTCACGGAGTTACG
+
CCCCCGGGGGGGGGGGGGGGGGGGGGGGGGFE@FFCFGGFDFGG7F@FF=FF@<BFEFGGFGFGFFFFFF9BEFEEE7DFEGC=8@FGF==EFFFGEBF9,CF=9CBCGEF;F9?EE=9CD9F,>,,<?ED9=;EFFE,D@D36+,1E*=F=D==,,@DFE=DF,;=,6>:D=9?@:B6?6+=@+=)=@GC):@C8>,;4AFFEBB*>3;+.*/*4()/54((-9(2//81@>;)7?;8*(633+<35+()-,7-C(-,(,298C03((-,3(.4),4(--(((,(-,-,(,))12264(
@M02996:162:000000000-B87FG:1:1101:23860:6758 2:N:0:ACTGAGCG+GTAAGGAG
GACTACAGGGGTATCTAATCCTGTTTGCTCCCCACGCTTTCGAGCCTCAACGTCAGTATCTGTCCAGTATGGCGCCTTCGCCTCCGGTGTTCTTCCTAATCTCTACGCATTTTACTACTACACTAGAAATTCCCCATACCCCTCCAGTACTCTAGATTAACAGTTTCCAAAGCAGTTCAGGAGTTGAGCCCCCGCATTTCACTTCAGACTTGCCACACCGTCTACACTCCCTTTACACCCAGTAAATCCGGATAACGCTTGCCCCCTACGTATTACCGCGGCTGCTGGCACGTAGTTAGC
+
C@CCCGGFGGGGGGGGGGGGGGGGGGGGGGDGGGGGGGGGGGGGGGGGGGGGGGGGGGGGGGGGGGGGGGGGGGGGGGGGDGGGFEFFGFGGGGGGGGEFGFGGGGGGGGGGDAEEC;DFFEGG@FGGGGGGGGGGGGFFG8DDGFDEFFFFFGFFGAFFFGFDFFGGGFFFFFGGFGCFBFGGGGFDEFGFFFGFFGFFFGCEEFCFFFGEEAC*:>DA;<B5EABED?BBC=CCE;?CB2648.67;18;@F3C(./,/:(=D@F(,(.,.5)6)(((---(2?02:BB?08*23-)5
@M02996:162:000000000-B87FG:1:1101:7957:6760 2:N:0:ACTGAGCG+GTAAGGAG
GACTACCCGGGTATCTAATCCTGTTTGCTACCCACGCTTTCGCGCCTCAGCGTCAGTTATTGTCCAGCTAACCGCCTTCGCCACTGGTGTTCTTCCTAATATCTACGCATTTCACCGCTACACTAGGAGTTCCGTTAGCCTCTCCAACACTCAAGAACGTCAGTTTCAAATGCAGACACGACGTTGAGCCTCGTGCTTTCACATCTGACTTGATGTCCCGCCTACACGCCCTTTACCCCCATTACATCCGGACAACGCTTGCCCCCTACGTATTACCACCGCTGCTGGCTCGTCTTTCTG
+
ABCCCGGGGGGGGGGGGFGGGGGGGGGGGFFGFFGGGGGGGGGGGGGGFGGGGGGGGGGGGGGGGFFGGGGGFFGGGGGFCFDGGGFGGGGGGGEGGGFGGFFFGGGEEEFG9EDGG:?DD9EF8B@ECGE;CEGF+B=DFDFGFEEFFGFDD8?FDGDDFGFEFF@AFDFDAD?,@DC564+@D*85:@885@FA>CFFFGEE=8*8AFGBBA*1*482:((/88:(3;>F48)).(=54())+..)2()/-).1((-((1()/49<1((.-..64),(((((())(((.(0)223)))
@M02996:162:000000000-B87FG:1:1101:7939:6762 2:N:0:ACTGAGCG+GTAAGGAG
GACTACCCGGGTATCTAATCCTGTTTGCTACCCACGCTTTCGCGCCTCAGCGTCAGTTATTGTCCAGCTAACCGCCTTCGCCACTGGTGTTCTTCCTAATATCTACGCATTTCACCGCTACACTAGGAGTTCCGTTAGCCTCTCCAACACTCAAGAACGTCAGTTTCAAATGCAGACACGAAGTTGAGCCTCGTGCTTTCACATCTGACTTGATGTCCCGCCTACACGCCCTTTACACCCAGTAAATCCGGATAACGCTTGCCCCCTACGTATTACCGCGGCTGCCGGTCCTGAGTTAGC
+
CCCCCGGGGGGGGGGGGGGGGGGGGGGGGGFFGGGGGGGGGGGGGGGGFGGGGGGGGGGGGGGGGGGGGGGGGGGGGGGGGGGGGGGGGFGFGGGGGGGFGFGGGGGGGGGGGGGGGAEGDEGGGGGEGEFGGGGFGGGGGDFGGFEGFGFDGBFFGGGGGEACEFGGG@FFGFFAD68@EDG7,9CCEGDC?F5=8@EC@:EEECC4AFFE>FEB?FGAC=>@3(79(=56C;FCEEFGD0(1;9??F>A?FBE4/.-,,1(.79>(.,...36A211,(-(,-,(--,()/**2<>22
@M02996:162:000000000-B87FG:1:1101:8317:6765 2:N:0:ACTGAGCG+GTAAGGAG
GACTACCAGGGTATCTAATCCTGTTTGCTCCCCACGCTTTCGAGCCTCAACGTCAGTTACAGTCCAGTAAGCCGCCTTCGCCACTGGTGTTCCTCCTAATATCTACGCATTTCACCGCTACACTAGGAATTCCACTTACCTCTCCTGCACTCTAGCAACACAGTTTCCAATGCAGTGCCGGGGTTGAGCCCCGGGCTTTCACATCAGACTTGCATCGCCGTCTACGCTCCCTTTACACCCAGTAAATCCGGATAACGCTTGCCCCCTACGTTTTCACGCGGCTTCATGCACGTAGTTAGC
+
CCCCCGGGGGCGGFGGGGFFGGGGGGFEFECDFFGGGGGGGGGGGGGGGGGGGGGGGGGGGGGGGGCGGGGGGCEGGGGGGGGGGGGGGCEGGDGGGGGGGFGDFGGGGCFFGCCFD=5DD9FGGGGGGGGGFGGFGFDDDDFGGGFGFGFFFCDGFGGGGGD:=CFCFGFFCFGGFGFFGC81@CEGFG@8<5*==FFEFGECBA6BEFG**3;366C64->>4>90,:2,;47C?@CE1:64;7))245(,.-2--4(455491903:.(,-)).3,((,(((.))47B?0)*/2).)
@M02996:162:000000000-B87FG:1:1101:27807:6780 2:N:0:ACTGAGCG+GTAAGGAG
GACTACACGGGTATCTAATCCTGTTCGATACCCACGCTTTCGAGCATCAGCGTCAGTGGCGCTACAGTAAGCTGGCTTCCCATTCGGCGTTCTTCGTCATATCTAAGCATTTCACCGCTACACGACGCATTCCGCCTACTTCCTGCGTACTCAAGTGCTCCAGTTCGCGCTGCAGTGCACACGTTGGGCGCCTACATTTCACAACACGCTTAACGCACGGCCTACGCTCCCTTTAAACCCACTAAATCCGGACACCGCCCGGCACCTCCGTATTCCCGCGCCTGCTGGCACGGACTTATC
+
CCCCCGDFEFC7:FGGGGGGGGCECCC,@;FEF-B@CF;FGF,CF@FG,FFGEEC@FF<FGGC+FFCFGGGF<F,@FGG:F,,:@@9+@@:FF9EFF7FGFDC9F,@FFFGDFFGGG8?+=EF+++@+@?+EFGG6D8=,=;;=+D5@>DFFFFGCEE@=,@8<E;+++@*:?5DF5B**749CC?5971*(?BD(;CFEFGF:()6;6)*()9(=0851C6:<<664:EB.7)4)--8C0(,(0)-64(04(7(1--,--)(-1(,411-,,.).)(((((-1,.,(4()()0*/0-))
@M02996:162:000000000-B87FG:1:1101:25455:6788 2:N:0:ACTGAGCG+GTAAGGAG
GACTACCAGGGTATCTAATCCTGTTTGATCCCCGCACTTTCGTGCCTCAGCGTCAATGACGGCTTTGTGAGATGCCTTCGCAATCGGTGTTCTGTGTGATATCTATGCATTTCACCGCTACACCACACATTCCTACCACAGCATCCGTATTCAAGAGACCCAGTATCAACGGCACGTCAGGGGTTGGGCCCCTGCATTTCACCGCTGACTTAAACCCCCGCCTACCACCCCTGTAAACCCAATAAACCCGGAGAACGCGAGCATCCTCCGTATTACGCCTGCTGTGGGCACGTGGTGCGG
+
ACCCCGGGFEFGGFGGGGGGGGGGGGGGGGGFGGGGGGGFGGGGGGGGGGGGGEGGGGGGGG+FGFGAEFEAEGGGGGGGGECBFC:FEGCDEGGEAFFFG+;?FEFGEFFC=EFGG=@DD9BDD<AC+AEE9,,6+@DF6DBFF=:A*+@DFGFFGEFDFGDGGFFADB=*=*8@9C=A4CCE>C)3=9CA59>>;BFFEF7)5:42:BGCC=*)02:17:((/())(3((*/))93C:<(,.*.)(*(.-()(2(-((-)()2,)52;,(.,.4((,(,(52)(((-,,2.0*22)((
@M02996:162:000000000-B87FG:1:1101:10161:6791 2:N:0:ACTGAGCT+GTAAGGAG
GACTACTCGGGTATCTAATCCTGTTCGATCCCCGCACTTTCGTGCATGAGCGTCATTATCGGCTTGGTCAGCTGCCTACGCAATCGGAGTTCTTCGCCATATCTATGCATTTCACCGCTACACTGCGAATTCCGCCAACCTCCACCGCAATCCAGCGTGCCAGTATCAACGGCGGGCTGAGGTTGAGCCTCACTATTTAACCTCTGACTTAACATTCCGCCTGCGCACCCTTTAAACCCAATAAATCCGGATAACGCTCGGATCCTCCGTATTCACGTGCCTCCTCGCACGGAGTTGTCC
+
CCCCCGGGGGFGFFGGGCFGGGGGGGG8<EEGFFGGGGGGGGGGGGGGGGGGGGGGGACF<@CFGCFGFDCFGFGGGADFEFGGGFF,@FFGFGG<FGFGC;DF=FFEAFGGGGGFGA5DGCG,CFCCFFGGGCEGCB@@D0*+6D=+<+:D,3=F68+@D@>F7CGG+,:>E?7C6/()2*+247=C@=F(5;+19F+)7C7/4;.99774@+5+9=*(24-4140>FG0<F))6<(;*(.)5B4)4)()4<*.1-(-(()(-26<((((..-)-.(.(,)).(((,(-,-)0*2+.64
@M02996:162:000000000-B87FG:1:1101:25474:6800 2:N:0:ACTGAGCG+GTAAGGAG
GACTACCAGGGTATCTAATCCTGTTTGATCCCCGCACTTTCGTGCCTCAGCGTCAATGACGGATTTGTGAGATGCCTTCGCAATCGGTGTTCTGTGTGATATCTATGCATTTCACCGCTACACCACACATTCCTCCCACAGCATCCGTATTCAAGAGACCCAGTATCAACGGCACGTCAGGGGTTGGGCCCCTGCATTTCACCGCTGACTTAAATCCCCGCCTACGCACCCTTTAAACCCAATAAATCCGGATAACGCTCGCATCCTCCGTATTACCGCGTCCGCTGGCACGTGGTTTGC
+
CCCCCGGGFGGFFFGGGGGGGGGGGGGGGGGGGDGGGGDGGGGGGGFGGGGGGGGFFGEGGG7FFGGGFGGEGDGGGGGGGEEGGGGGGGGGGCFEFGG9E?EDGGGGGGGGGG?FG)@DDFG,@+AFFGGGGGGGDC8408D?FGFFFGFEFGG:?CDEFGD>=FC,3D@?CDGEFGFEGGG6>DAGDCE5>>F4;EFEEG=):>AA=4D:EACFEFG@7661;8>DFE;(;))<C<F*;(:88C?2993:-)66-(---1447>?F72-,.4.)6:(-((,(-,(4(,51))*//((.
@M02996:162:000000000-B87FG:1:1101:10142:6804 2:N:0:ACTGAGCG+GTAAGGAG
GACTACTCGGGTATCTAATCCTGTTCGATCCCCGCACTTTCGTGCATGAGCGTCATTATCGGCTTGGTCAGCTGCCTACGCAATCGGAGTTCTTCGCCATATCTATGCATTTCACCGCTACACGGCGAATTCCGCCAACCTCAACCGAAATCAATCGTGCCAGTATCAACGGCGGGATGAGGTTGAGCCTCACTATTTAACCGCTTACTTAACATGCCGCCTGCCCACCCTTTAAACCCCATTAATCCGGATAACGCTCGGCTCCTCCGTATTACCGCCCGCTCTGGCGCGGAGTTAGCC
+
CCCCCGGGGGGGEGGGGGGGGGGGGGGGGGGGGGGGGGGGGGGGGGGGFGGGGGGGGCFGE>FCGEFGGCEFGCFFFGGFG@FGGGC,@FFGGGGFGGGEEDF@FGGG;E?FGFAF>:@==EFGEFF4:>D>FDGD=6DEGD*=DGA+<CFEAD+>+;,AFA=F99EFGG85CAGC)9(/:87CFFEG@CG1AFD?3B+5;C(2()45<F792/.)5?)(:1(((,)-4?-:9)).44;8(()6B4).),.((*)*(,(,-*,-93::33,(,.).-((((,(--5))(,,4)02*0.).
@M02996:162:000000000-B87FG:1:1101:25454:6809 2:N:0:ACTGAGCG+GTAAGGAG
GACTACCAGGGTATCTAATCCTGTTTGATCCCCGCACTTTCGTGCCTCAGCGTCAATGACGGATTTGTGAGATGCCTTCGCAATCGGTGTTCTGTGTGATATCTATGCATTTCACCGCTACACCACACATTCCTCCCACAGCATCCGTATTCAATAGACCCAGTATCAACGGCACGTCAGGGGTTGGGCCCCTGCATTTCACCGCTGACTTAAATCCCCGCCTACGCACCCTTTCAACCCAATACATCCGAATAACGCCCGCATCCCTCCTATTACCGCCGCTGCTGGCCCGGCGTTAGC
+
CCCCCGGGGGGGCEEFGGGGGGGGGGGGGGGGGGGGGGGGGGGGGGGGGGGGGEG@EFGGGG@FGGGGGGG,FGGGGGGGGEFGGGGBFCCFGGGGGGGGGFGGGGGGGGGGGGGGGFFDDEBFGGGDGFFGGGGGGGG>DDFGGGFF5DFDDF+C;DGGGFDB9D3,?FGDGEGEFG5ADE+1538CDGG=55;@FEFFE?B=A>>AFFF4=F<+8AF(4861;7>3;5;(;))<CCF*43@3)7C<2()(-0<F4-,(4C9(13,).((.66644(,(--22>7)5,4(,))*/2-4<
@M02996:162:000000000-B87FG:1:1101:6356:6869 2:N:0:ACTGAGCG+GTAAGGAG
GACTACTGGGGTATCTAATCCCGTTTGCTCCCTACGCTTTCGTGCCTTAGTGTCAGAAACGCCCCAGTAACCTGCCTACGCTATCGGTGTTCCTTCTAATATCTACGGATTTCACTCCTACACTAGAAATTCCAGTTACCCTTGACGCTCTCGAGCATCCCAGTTTAGCTAACGGTCTGAATGGTCGAGCCACCAGATTTCACTAGCTACTTAAGACGCCACCTACGCAACTCTTTACCCCCAGTCACTCCTGATAATGCTCGGGTCCTACGTATGACCGCGGCTGCTGGCCCGGTGTTAG
+
CCCCCGGCGGGGGGGGGGGGGGGGGGGGGGGGGEGGGGGGGGGGGGGGGGEGGGGGGGGGGGGGGGGGGGGGGGGGGGGGGEGGGDFFGGGGGGGGGGGFDFGDGGGG8BFGGGGGGDFGGFGGGGGGGCFGGGGFFFGGFDF87EDGFGFEC8DGGGGGGGEFFF+@FFCFFDGGFGFFCFGFG+8>)@@CFFGB5DF5A7ACEFFFF6FE@@EAEBG>9=BBEE?@?E>=??C7?E9C=(6(2/;7+7;).+/+)111.76()/646))-4..4<),-2(340914)(4(0)**1(-))
@M02996:162:000000000-B87FG:1:1101:6374:6874 2:N:0:ACTGAGCG+GTAAGGAG
GACTACTGGGGTATCTAATCCCGTTTGCTCCCTACGCTTTCGTGCCTTAGTGTCAGAAACGCCCCAGTAACCTGCCTACGCCATCGGTGTTCCTTCTAATATCTACGGATTTCACTCCTACACTAGAAATTCCAGTTACCCTTGACGCTCTCGAGCTTCCCAGTTTAGCTAACCGTCTGAATGTTTGCGCCACCAGTTCTCCCTAGCTACTTAAAACCCCCCCTACGCCCCTTTTTACCCCTCGTTACTCCGCACAATGCTCGCATCCTACGTATCACCGCGTCTGCTACCACGTTTGTC
+
CCCCCGFEFGGGGGGGGFFGGEFGGGGGGFGGFCEEGGGGGGFG>FGFGGCFGGDGA,CD@@CFGGGEFECFGGGGG,DFG+@=@ECGGGGGGG;FGDAA@FGFGGF,CEEGGGF,=8FFFFFFGGEFGGGGGG,669=ED6D=8>>C>DFE68=@+@EFDDDF8D+6=,@+@*+@>=DB,,=2C=8+)@E):;+)0=+5;,:)@950;*;;*=*88**:*)(5(0525*2,*..)(/8>(((65(//2)2/()()(-)(.?(()-((,.,(.).(.:0(11--2(64)).,))1**(4)
@M02996:162:000000000-B87FG:1:1101:12937:6876 2:N:0:ACTGGGCG+GTAAGGAG
GACTACTGGGGTATCTAATCCTGTTCGATCCCCGCACTTTCGTGCATGAGCGTCATTATCGGCTTGGTCAGCTGCCTACGCAATCGGAGTTCTTCGCCATATCTATGCATTTCACCGCTACACGGCGAATTCCGCCCACCTCCACCGAAATCAAGCATACCAGTATCAACGGCGGGATGCGGTTGAGCCTCACGATTTAACCTCTGACTTAATACGCCCCCTGCGCACCCTTTAAACCCAATAAATCCGGATCACCGCTGGATCCTCCGTATCACCGCGGCCGCTGCACCGGAGTTGTCC
+
CCCCCGGFFGGGGGGGGFFGGGGGGGGGFGGGGGGGGGGFGGGGGGGGGGGGGGGGGGFFDEFGGFEDGGGFFGGGGEGGGDGGGFF,@FGGFGGFGGFFFFGGGGGGFGGGGGFGG=DDDEEGEF7@CFGGGGEG+@=ED=*=DG=+:CF=99CFCECFGF=@CAFGGG8>E97E556)38/:FC3F@*9;A4*,(4+.7C).))-.-9*.)*))-.)->94:10((4:((24).5:E5208>F2:?37)3(73*,((-4*625.4413((()6,-(,((((4-4((((-4)022+6)6
@M02996:162:000000000-B87FG:1:1101:21910:6898 2:N:0:ACTGAGCG+GTAAGGAG
GACTACTCGGGTATCTAATCCTGTTTGCTCCCCGCACCTTCGCACCTCAGCGTCAGTCATCTGCTGGTAACCTGCCTTCGCCATTGGTATTCTTCCTGATATCTACAGATTTCACCCCTACACCAGGAATTCTGATTGCCCCTCAGTGACTCTAGTTATGCAGTTCTCAACGCAATTCCGGAGTTAAGCCCCGGGATTTCACACCAAGCTTGCAAAACCGCCTACATGCCCTTTACGCCCACTAATTCCGAACAACGCTCGCAACTTACGTTGTACCTCCGCTGCGTGCCAGTTATTAGC
+
@CCCCGFGGDGGGGGGGGGGGGGGGGFFFEFFBFGGGGGGGGGGGGGGGGCCFGGGGGGGGGAFFEFFDDFGGFFGFGGGGEEGFFGGBEFFGGGGGGGFGFGGFG95D>CE;ECGF:??FFFG><CDAFGGGD8DFB9>DDFG?>C;@DFEGGGFGDCFFEDCFFGGGCGFCB+CFGFD>8@GGGE?=FGAABC58FFCFG58>>9CFFGD9>4+>FD>C5/-509*7<5BFEEEDFG5;73(;4)<D()/353;..--,991DB<463.((4).-).(-(-(,,(((,)))*+334.5
@M02996:162:000000000-B87FG:1:1101:12932:6901 2:N:0:ACTGGGCG+GTAAGGAG
GACTACTGGGGTATCTAATCCTGTTCGATCCCCGCACTTTCGTGCATGAGCGTCATTATCGGCTTGGTCAGCTGCCTACGCAATCGGAGTTCTTCGCCATATCTATGCATTTCACCGCTACACGGCGAATTCCGCCAACCTCAACCGAAATCCAGCATACCAGTATCAACGGCGGGATGAGGTTGAGCCTCCCGATTTTACCGCCGCCTTCACACGCCGCCTGCGCACCCCTTAAACCCAATAAAACCGGATAACGCTCCGATCCTCCGTCTTACCGCTGCTCGTGGCGCGGGCTTAGCG
+
CCCCCGGDCGGGDGGGGFGGGGGGGGGGGGEFFGGGGGGGGGGGGGGGGGGGGGGGGCEFDDFFGDEGGGFFFFFGGCGGGGGGDFB:FFFGGGGFGGFCADFGGGGGGGGGGCGGG:@CDEFGGFFFDEGGE,=@C8DEGD6DGGB>5CCA,>;C,:ECF,):=C;:CE*9@*95)9(;8?6E:*.;6293:8*,,=+9;C,2(0((4724)*.)4759G<?0((,34C(4C)6AABGG8(4<*))-)4),(1)1((-,-)((1)-.43.,3<.(--((())((((,(((())122)-(
@M02996:162:000000000-B87FG:1:1101:17398:6909 2:N:0:ACTGAGCG+GTAAGGAG
GACTACAAGGGTATCTAATCCTGTTTGCTCCCCCGACTTTCGTGCCTCAGCGTCAGTACTGTACAAGGAATCCGCCTTCGCCTCCGGTGTTCTACAGGATATCAACGCATTTCACCGCTACACCCTGTATTCCGATTCCCTCTTCCAGACTCCAGTCGCGCAGTTTCAAGCGCACTTTCCGGGTTGAGCCCGGAGATTTCACACTTGACACACGCAACCGCCTACGCACCCTTTACGCCCAGTAAATCCGAACAACGCTTGCTCCCTCTGTATTTCCTCGGCTGCTGGCACAGCGTTCGC
+
9ACCCGGCFEBFEFGGE9BFGFGGDFF=FF<C:FCDGGGCGGGGGGGGGGGGGGCCG,EGGF<FFFA,EFGFGGFGGGGDFEEGGG@FFFGFFFGGCEGG,CFFGFBCEGEGGFFGG=9=D9FGGGGFFCDFG,=8>F;FF86ADG77@DFDGF+EE=EC8EAFFFGGF9?BE5D>AGFFG5CCCDE;5EGA>5D((>C?5CCF=44768C29;35(:C3/./,(/6(9C?0506<?<:81::9*:A42(8:97(1---((9))911:286:)))-6-.-,(-(,3)((()30)//2((-
@M02996:162:000000000-B87FG:1:1101:19280:6929 2:N:0:ACTGAGCG+GTAAGGAG
GACTACCCGGGTATCTAATCCTGTTTGATCCCCACGCTTTCGTGCCTGAGCGTCAGTTGCGAGCTCGTGACCTGACTTCTCGATCGGTGTTCTGTGACATATCTAAGCATTTCACCGCTACACATCACATTCCGGCCACGTCTATCGCACTCTAGTCCGGCAGTATCAAAGGCACGATTGGAGTTGAGCCCCAACTTTTCACCCCTGACTTACCGATCCGCCTGCGCACCCTTTAAACCCAATAAATCCGGATAACGCTCGTATCCCCCGTATTACCTCTGCTGCTGGCCCTGAGTTCGC
+
CCCCCGGGGGGGGGGGGGGGGGGGGGGGGGGGGGGGGGGGGGGGGGGGGGGGGEGGGGFGGGDGCEGGFFGGGFFFGGGGGCEEEECFGFEFFFGGAFGGG?FGGFGGGGGGGGGGGB>DDFFGFGCFGGGGG8>CGCFCFFFGGG=FDGBD===DFFGGGEA:BFGGGGGFFFGG0;CFF4A9F@AFB?F=9@DDAFFF?@EFBF25>ABCFF(62:<3266:<.7(6:8373>3.7?C?6B7F<DFF0>:B@49--,((1-.9)51994,.89<))))..::>2:(((((0)*3<)-(
@M02996:162:000000000-B87FG:1:1101:17385:6934 2:N:0:ACTGAGCG+GTAAGGAG
GACTACAAGGGTATCTAATCCTGTTTGCTCCCCCGACTTTCGTGCCTCAGCGTCAGTACTGTACAAGGAATCCGCCTTCGCCTCCGGTGTTCTACAGGATATCAACGCATTTCACCGCTACACCCTGTATTCCGATTCCCTCTTCCAGACTCCAGTCGCGCAGTTTCAAGCGCACTTTCCGGGTTGAGCCCGGAGATTTCACACTTGACACACGAAACCCCCTACGCCCCCTTTACGCCCAGTAAACCCGAACAACGCTTGCCCCCCTCGGTTTACGTGAGCTGCTGGCACCGAGTTCGC
+
CCCCCGGGGGGGGGGGGEFGGGGGGGGDFGFGGGGGGGGGGEGGGGGGFGGGGGEGG<FGFGDFGGGGGGGFGGGGGGGGGDGGGGGGGGEGGGGGEGFGGFGGGGGGGEFGGGGGG=DCD=EFGGFFDGGGGF+?DGEFGFFGGGEFFGFFGGGGG6EGEGA:EFGDCBC>>5DCFFCA>C5@FCC75FG25:4>@CFEFF<:@F4:E=F=()()652(2.((,(,((31(9:9A(1CE?1.)/6),91)(,7(>,(--(/,)14(-(((((-,6-(((,(4(().(((.,))1*2)(2
@M02996:162:000000000-B87FG:1:1101:13831:6946 2:N:0:ACTGAGCG+GTAAGGAG
GACTACAGGGGTATCTAATCCTGTTTGATCCCCGCACCTTCGTGCCTCAGCGTCAGTATCGTTCTCGCCAGCTGCCTTCGCGATCGGTGTTCTGTGTCATATCTATGCATTTCACCGCTACATGACACATTCCGCCGGCGCCGATCGTACTCCAGACCGCCAGTATCAACGGCAGCCCCACGGTTGAGCCGTGGTATTTCACCGCTGACTTAACAGTCCGCCTCCGCACCCTTTCAACCCAATAAATCCGGATAACGCCTGCATCCTCCGTTTTTCGCCGGCTGCTTGCGCGGGGTTAGC
+
CCCCCGGFGGGGDGGGFFGGGGGGGGGGGGGGGGGGGGGGGGGGGGGGGGGGGGGGGFGGDGGGGFFGGGGFGFGGGGGFGGGGGG?FGGGGGFGGFGFGGFGGGGGGGGGGGGGGD=?DGEEFFEDFEGGGGGGGDCEGG@?CCGFGFGFFGCGCGG>EGGFF99=<CGGBGFDGAD@)4:C=FG(9;GC?5>93<AAE)AED9D99??F<<F2*6?<2E<1(49F(4E??CF)<4:C=?04:*6DAC9>:<>49--((-1(.2:>4:;(),-((((-((-,((,).(((-))2/2-,)
@M02996:162:000000000-B87FG:1:1101:9723:6954 2:N:0:ACTGAGCG+GTAATGAG
GACTACCAGGGTATCTAAATCCTGTTTGATACCCGCACTTTCGACCTTCAGCGTCAGTAGCCCCCCACCAGCCTCCCTTCGCAATCGGAGTTCTCCTTCATATCTCTGCATTCCCCCGCTACCCGACGATTCCCACCTCCCCCTTACGCACCCAAGCACACCATCTTCACCTCCAGTCCAGACGTTGACCCCCTACTTTTCACACCTGACTGCACCTCCGCCCTCCCCCCCCTTTACACCCAATAACCCGGGCAACCGCTCGACTCCTCCGTATTACCGCGCTTGCTGCCGCGGGGTTTG
+
CCCCCGGCGGGGEFGGFE96E,6@FGG,,C,EFC+@+++C9@8C,@F<F<<9B8@F,CE,F,,8@@@+,9C,4:,A6E==,BF:,9:67+C,>F,C<CF=4?;89,@<DCE=,C,B810=0=,@8+4+C+E,@33==6,@D53=8,:+5=@5>B+,+5C9DE=:,+5<?9;A,?FDF*:4@64*>9@**4,-)/7:*=+9C,71(:(6();)(//)/08258.3(/(,(22,/4)).4CC4((()..(/(.((),*,,(,(),(*-8<?70((,(.-)((((((((.-),(-00*/1(,(
@M02996:162:000000000-B87FG:1:1101:19989:7039 2:N:0:ACTGAGCG+GTAAGGAG
GACTACTAGGGTATCTAATCCTGTTTGATTCCCGCACTTTCGAGCCTCAGCGTCAATCGCACACCAGCAAGCTGCCTTCGCAATCGGAGTTCTTCGTCATATCTAAGCATTTCACCGCTACACGACGAATTCCACTTGCCTTGCGTGTATTCAAGCCCATCAGTATCCACGGCATGCCCAGGTTGGGCCCTGACATTTTACCCCAGACTTAAAAGGCCGCCTACGCCCCCTTTACACCCAATAAATCCGGATAACGCTCGCATCTTCCGTATTACCGCCGCTGCTAGCACGGAATTAGCC
+
CCCCCGGFGFGGGGGGGGFGGGGGGGFGGFGGGGGCGGFGGGGGGGGGFCGGGGGCGFDFBE7EGGGGGGGFGFFGGGGGGC@FE886@FEGGGGGGGGGGFGGCFFGGGGGGGGGG>DDDBF87CCFCGGGGFGGG9EFGBFDDB)6;+DF9@8BFFCDF95CD;DEFGC>C561;C);D?F9AC>F=EE5*02>EF+*:<)7>3::>6F==+6B9;)8E;2=0:(.6E1=D<C<3@G=0;)494931(.,-9)*---,-)(-26>A14.34)64(4(-((41,).())(4)7:8+.4)
@M02996:162:000000000-B87FG:1:1101:8655:7068 2:N:0:ACTGAGCG+GTAAGGAG
GACTACTAGGGTATCTAATCCTGTTTGCTCCCCGCACCTTCGCACCTCAGCGTCAGTAATCTGCTGGTAGCCTGCCTTCGCCATTGGTGTTCTTCCAGATATCTACAGATTTCACCCCTACACCTGGAATTCCGGCTGCCCCTCAGTTACTCTAGTTATGCAGTTCTCAACGCAGTCCTGGAGTTAAGCCCCAGGATTTCACACCAAGCTTGCATATCCGCCTACCTGCCCTTTAGGGCCAATAATTCCGAACAACGCTCGCACCTTAACTGTTACCGCGGCTGCTGGCACGTAATTAGC
+
CCCCCGGGGGGGGGGGGGGGGGGGGGGGGGCFCFGGGGGGGFFEGGGGGGGGGGGGGEFGGGGFFFGGGGGGGGGGGGGGGGGGGGGFGGGGFFGGDFGGFFGGGGGGFFFGGGGGG856DEGGGGGCFGGGGGGDG6CFGDFGG?EFBGFFGGFFGGGGGGDCFB8C?AGFGF6+;FFFGFFGGDEDDEGFF>6>)@CEEAEEFFFBFFFFF*AE=@<<F>9A2)*.:85507C*)(8457>BFC48:6)/:>3*..(,.2((/6;<))--.-:)),(-((3,-).((()-.)*2+).(
@M02996:162:000000000-B87FG:1:1101:8638:7074 2:N:0:ACTGAGCG+GTAAGGAG
GACTACTAGGGTATCTAATCCTGTTTGCTCCCCGCACCTTCGCACCTCAGCGTCAGTAATCTGCTGGTAGCCTGCCTTCGCCATTGGTGTTCTTCCAGATATCTACAGATTTCACCCCTACACCTGGAATTCCGGCTGCCCCTCAGTTACTCTAGTTATGCAGTTCTCAACGCAGTCCTGGAGTTAAGCCCCAGGATTTCACACCAAGCTTGCATATCCGCCTACATGCCCTTTACGCCCAATCATTCCGAAACCCGCTCGCCACTTACGTGTTACCGCAGCTGCTGGCCCGTAATTAGC
+
CCCCCGGGGGGGGGGGGGGGGGGGGGFGGGGGEFGGGGGGGGGGGGGGGGGGGGGGGAFGGG9EGGFGGAFFGFGGGDGGEEGG;EFFFGGGGFGF<<FFGFGGGGGGCGGGGGGG@:DFFFCEG?FCFFEGGD>=?@CFFDDD=,;E2=9DD,?EFFC=EEEGGFDCFDGFGE>CFG>5636=FGF79DF8BD60)EAEFFC@D98::CF@DAEFE<=5F7===56::FB)9.4@=2<==B>(2*99=4)6()/2(.,.()((1(-)68417(.5-41(--87(5,5(((,072;96)(
@M02996:162:000000000-B87FG:1:1101:22470:7080 2:N:0:ACTGAGCG+GTAAGGAG
GACTACAGGGGTATCTAATCCTGTTTGCTCCCCACACTTTCGTGTCTCAGCGTCAGTAATCGTCCAGTAACCCGCCTTCGCCACCGGTGTTCCTCCCGATATCTACGCATTTCACCGCTACACCGGGAATTCCAGTTACCTCTCCGACCCTCAAGAAAAACAGTTTCAAGTGCAAGTGCTGAGTTGAGCCCATCATTTTCACACCTGACTTGCTTCCCCGCCTACACACCCTTTACACCCAGTAAATCCGGATAACGCTCGCCACCTACGTATTACCGCCGCTGCTGGCGCGGACTTAGC
+
CCCCCGGFGGGGGGGGGFGGGGGFGGGGGGAGCGEGGGGGGGGGGGGGGGGGGGGGGGFGGGGGGGGGGGGGGGGGFCGGGGGDGG:F7FEGFFGGGGGGGEGGGGGG6CFGGGFFG@EDD9ADE>F@FGGGGDDDG,EFDDDGF7=F>DFFFGF,,@D,@F@8CEGGGEFFGF+@FC*=5@EGGF5*8EE5?AG<<FFEEGA@A;5>EFFBFB>@76*/4--(,/()68:@G4;CC3C5,3=E6)59>(.11<47,---,1(->?B77,....56)-((-49;;00,(((3.)*2<))-
@M02996:162:000000000-B87FG:1:1101:8651:7086 2:N:0:ACTGAGCG+GTAAGGAG
GACTACTAGGGTATCTAATCCTGTTTGCTCCCCGCACCTTCGCACCTCAGCGTCAGTAATCTGCTGGTAGCCTGCCTTCGCCATTGGTGTTCTTCCAGATATCTACAGATTTCACCCCTACACCTGGAATTCCGGCTGCCCCTCAGTTACTCTAGTTATGCAGTTCTCAACGCAGTCCTGGCGTTAAGCCCCAGGATTTCACACCAAGCTTGCATATCCGCCTACATGCCCTTTACGCCCAATAATTCCGACCAACGCCCGCAACCTACGTTTTACCGCGGCTGCTGGCACGTAATTATG
+
CCCCCGFFGFGG<FGGGGGGGGGGGGGGGGGFEEGGGGFFGGGGGGGGGGGGGGGGG9FGGG,CFCEFGCFFGGGGGGGGGGGDFGFGGFGFFFGG,B=FFFGGGGFF9ECGGGFGGAFGGEGGGFGFGGGGGG6=C>CDGDFGGEDFDGFEEFGGFGDFFADF9FGFG;FEG>DEF=EFD,@@CCC88CG)::+557AEADE@ACD5>FGCB@E9>B90*:4-009?3:=(9;*859CE50(/;))1+/5(65(*(.(..9(39((.56..466-)-,((--(177(,,4600/*<)))
@M02996:162:000000000-B87FG:1:1101:18685:7092 2:N:0:ACTGAGCG+GTAAGGAG
GACTACAGGGGTATCTAATCCTGTTTGCTCCCCGCACCTTCGCACCTCAGCGTCAGTCATCTGCTGGCAGGCTGCCTTCGCCATTGGTATTCTTCCAGATATCTACAGATTTCACCCCTACACCTGGAATTCTGCCTGCCCCTCAGTCACTCTAGTTATGCAGTTCTCAACGCAGTTCGGGAGTTGAGCTCCCGCCTTTCACACCAAGCTTGCATATCCGCCTACCTTCCCTTTACGCCCAATAAATCCGAACAACGCTCGCCCCTTACGTATTACCGCGGCTGCTGGCACGTAATTAGC
+
CCCCCGCCFGGFFGGGGGGGGGGFGGGF<FCFE:F+@:FFGGGGGGGGEEGGGGGGGFG9FF<F@@F7FCCFEEFGGGGGGGG,@DCFFGGGGGGG,?FFFFGGGGC8D9FGGGGG8:DDDFGD8=F8FAGG;=@+A@DF6DFG?,;FFGFEGFFGGFFFEFEEFD=EG9FDD>DGFG@?C6@CFGEF@:FEFFGFFGFFFG*113:=CFG2B>:+*4=44008>-7*8<3:C64*(/4=(3:6/)9?FB)(,85>(.//,1((1(3724...())-(-(,(((-5)50(,30)/2A-)(
@M02996:162:000000000-B87FG:1:1101:22474:7098 2:N:0:ACTGAGCG+GTAAGGAG
GACTACAGGGGTATCTAATCCTGTTTGCTCCCCACACTTTCGTGTCTCAGCGTCAGTAATCGTCCAGTAACCCGCCTTCGCCACCGGTGTTCCTCCCGATATCTACGCATTTCACCGCTACACCGGGAATTCCAGTTACCTCTCCGACCCTCAAGACAAACAGTTTCAAGTGCAAGTGATGAGTTGAGCCCATCATTTTCACACCTGACTTGCTTCCCCGCCTACCCACCCTTTACACCCAGTAAATCCGGATAACGCTCGCCACCTACGTCTTACCGCGGCTGCTGGCACGTAGTTAGC
+
CCCCCGGGGGGGDFGGGGGGGGGGGGGGFGDGGGGGGGGGGGGGGGGGFGGGGGGGGG,FGGGGGGGGGGGGGGGGGGGGGGGGGGGGGGGGGGGFGFCGGEGGGGGGGGGGGDGGG=ADDFFGEDCFGGGGGGFGGGFGGFFGG=>GDGFD?@FD,@,@FE@@FFGGG;EFGF7,B+;EEDFFFFEGCGGDFF7EEGFFEFEFFFF2@BDEE=>FEFG=E6-6;(67?EF<DEEE5=EE3(/>=?37;3)/17)2(---(931<<?0:6.((4.52(1((,(-())(((.(0)*2<6-6
@M02996:162:000000000-B87FG:1:1101:10871:7098 2:N:0:ACTGAGCG+GTAAGGAG
GACTACAAGGGTATCTAATCCTGTTTGCTCCCCACACTTTCGTGCCTCAACGTCAGTTTTCGTCCAGAAAGCCGCCTTCGCCACTGGTGTTCCTCCTAATATCTACGCATTTCACCGCTACACTAGGAATTCCGCTTTCCTCTCCGATACTCAAGAAGTACAGTTTTAGTTGCAGTTCCTCAGTTAAGCCGAGGGATTTCACACCTAACTTGCACTCCCGTCTACGCACCCTTTACACCCAATAATTCCGGATAACGCTTGCCCCCTACGCATTACTGCGGCTGCTGGCACATTGTTAGC
+
CCCCCGGEGGEEFFGGGGGGGFGGG9FFGGGCGEFGFGGGGGFFGGGGGGGGGGGGGGGGDCFFGGG,FFFGGGGGGGGGGGGGFGFFGGFGGFEFGEFGEFGGGGGGGGGGGGGGG=A=DEGDEGFFEGFGGGGGGFGGFDFGGC5=:DFD,DDD88=,CCFGFFFDFGADFFGGFGED@>EGGCEFD76=>BD=CFFEEG55:CE8>FCEF>>9>AC410:5>2@(6E@BFFC847?E3/3.=.CEF@:7(:)2,.(//:=7C90(((((-2).).)-(-9>?BF:0<<(/*3<36)-
@M02996:162:000000000-B87FG:1:1101:18680:7110 2:N:0:ACTGAGCG+GTAAGGAG
GACTACAGGGGTATCTAATCCTGTTTGCTCCCCGCACCTTCGCACCTCAGCGTCAGTCATCTGCTGGCAGGCTGCCTTCGCCATTGGTATTCTTCCAGATATCTACAGATTTCACCCCTACACCTGGAATTCTGCCTGCCCCTCAGTCGCTCTAGTTATGCAGTTCTCAACGCAGTTCGGGAGTTGAGCTCCCGCCTTTCACACCAAGCTTGCATATCCGCCTACATGCCCTTTACGCCCAATAATCCCGAACAACGCTCGCAACTTACGTATTACCGAGGCTGCTGGCACGTAATTAGC
+
CCCCCGGGGGC-CFGGGEFFGGGGAFGGGGCF@FGGGGGGGGGGGGGGGGGGGGGGGGFGGGGGGGGGGGGGGFGGGGGGGGGGDDFGGGGGFEGF?FCFGFGD@FGG>DFFEGGGG=DFF@FFGDF@AFFDFEGGG9DDDD5CF>;=5CFDGGDFG8EFGGFECFGGG,@AGE6CDGDEC+@@7BEGE9:CCAGFDEB@CF@EA:4=DFGBFFE4*+=/A(5-36@*.:37D=C=@;=?;8()26)1;/).9>;7..-,(1--1(.4)(.,.(..6(((--1(())5,2),008*<<0,
@M02996:162:000000000-B87FG:1:1101:9605:7113 2:N:0:ACTGAGCG+GTAAGGAG
GACTACACGGGTATCTAATCCTGTTTGATCCCCACGCTTTCGTGCCTCAGCGTCAATGACTGCTTCGTGAGATGCCTTCGCAATCGGTGTTCTGAGTAATATCTATGCATTTCACCGCTACACTACTCATTCCTCCCACGGCAACAGTATTCAAGCCAACCAGTATCAAAGGCAATTCCACAGTTGAGCTGCGGCATTTCACCTCTGCCTTGATCAACAGCCTACGCCACCTTTAAAACCAATAAAGCCGGATAACGCTTGCATCCTCCGTATTACCGCGGCTGCTGGCACGGAGTTGCC
+
CCCCCGGGGGDFFFFGCFFGGGGFEGGGGGFGGEGGGGGGGGGGGDFFGEFEFGGGGFFGGCFGGFGGG?CFFGCFGGGGGEFGFG@=CFEDGGEGGEFGCB=,@FGGGGFGGGGGD:?DDFGGGGGG;AEGGFGGGGGG88*=D8DADGFFDFDCFFGEGEFF8++=9F,3D:6=FGFFC,=EAD9=DF,8>ADBBGFFFGEC@5)*:A+078:4);9:F<<@)<9(/6:0;>4*1*885(6@44))2.)(68)2/,(,/:35C2<22((,,,6:)(--,(((,)),(.)-0)228)))
@M02996:162:000000000-B87FG:1:1101:23068:7114 2:N:0:ACTGAGCG+GTAAGGAG
GACTACTAGGGTATCTAATCCTGTTTGCTCCCCGCACCTTCGCACCTCAGCGTCAGTCATCTGCTGGTAACCTGCCTTCGCCATTGGTATTCTTCCTGATATCTACAGATTTCACCCCTACACCAGGAATTCTGATTGCCCCTCAGTGACTCTAGTCATGCAGTTCTCAACGCAGTCCAGGAGTTAAGCTCCTGCCTTTCACATCAAGCTTGCAAAACCGCCTACATGCCCTTTACGCCCAATAATTCCGACCAACGCTCGCAACTTACGTGTTACCGCGGCGGCTGGCACGTATTTAGC
+
CCCCCGGGGGGGGGGGGGGGGGGGGGGGGG@DEFGGGGGGGGGGGGGGGGGGGGGGGGGGGGFGGGGGGGGGGGGGGGGGGGGGGFFGFFGGGGGGGGGGGFGGGGFGGGGGGGGGG:DFGGGGGGGFFFFGAA8CEDGGGDFGD8D;DFFEFFFFEAEGGC=BBFDEFGGFCB6CFDEFG6@GF79DD9EEFFDDFGFFBF@CEF5@EF=@=F7B5CG:@>ADB:AA=F=29BCCFFGC@(5>?CEED5?(5;;7/.//.),(2;<=E;53:06<4:(43-(-(,4(-(41.0+33664
@M02996:162:000000000-B87FG:1:1101:23093:7128 2:N:0:ACTGAGCG+GTAAGGAG
GACTACTAGGGTATCTAATCCTGTTTGCTCCCCGCACCTTCGCACCTCAGCGTCAGTCATCTGCTGGTAACCTGCCTTCGCCATTGGTATTCTTCCTGATATCTACAGATTTCACCCCTACACCAGGAATTCTGATTGCCCCTCAGTGACTCTAGTCATGCAGTTCTCAACGCAGTCCAGGAGTTAAGCTCCTGCCTTTCACATCAAGCTTGCAAAACCGCCTCCCTGCCCTTTACCCCCAATGATTCCGACCAACGCTCGCACCTTACTTACTCTCGGCGCCACTAGCCAGTACTACAC
+
CCCCCGGGGGCF<FGFGGGGGGFFCGGFFG,FGGDEGGFGFGGEGGDCFGGGGGCFCFGGGD,AFGDFGGGGGGG?EFCFCF@CFD8E,CCF>EFFF6=FFFGGGGGCGGGGGCFGGA?FFFGGFEFGGGGCEF8D?ECE23*==>EAD+<DDFG;A,EDB9>CD?FGGGGEC>+@6=**6+6@FD99D,,3;DFDB=FD77*;@F**86<=B@*38@D)4:0)))-0)655C):9*)8==25(4/@C:B)(6)6>(.(/(2(.),43.93))-.))(((--,-(.(4(()(012<+)).
@M02996:162:000000000-B87FG:1:1101:9620:7129 2:N:0:ACTGAGCG+GTAAGGAG
GACTACACGGGTATCTAATCCTGTTTGATCCCCACGCTTTCGTGCCTCAGCGTCAATGACTGCTTCGTGAGATGCCTTCGCAATCGGTGTTCTGAGTAATATCTATGCATTTCACCGCTACACTACTCATTCCTCCCACGGCAACAGTATTCAAGCCAACCAGTATCAAAGGCAATTCCACAGTTGAGCTGCGGCATTTCACCTCTGACTTGATCACCAGCCTACGCCCCCTTTAAACCCAATAAATCCGGATAACGCTTGCATCCTCCGTATTACCGCGGCTGCTGGCACGGCTTTAGA
+
CCCCCGGGGGGGGGGGDFFGGGGGGGGGGGFGGGGGGGGGGGGGGGGGGGGGGGGGGGCFGGGGGGGGGGCCFCFGGGGGGECGGFEGGGGGGG9EFECFFFGGGGGGEGGGGGGGG@EDDEFFFGGGAFGGGGGGDGD6?:9CF4=EFGFF;E?FGFGFGGDEDFGGG986DFCDFGF7E@8@FDF68@,5*5CA9DFEFG6686)*:AFEEA<B:**0ABBBBA=(/:@2CE=?*7FE;@5@*7997051/8.2/.//,/).*42<?9-(.(5>96((,-1(4:)2((4())*28).)
@M02996:162:000000000-B87FG:1:1101:23070:7132 2:N:0:ACTGAGCG+GTAAGGAG
GACTACTAGGGTATCTAATCCTGTTTGCTCCCCGCACCTTCGCACCTCAGCGTCAGTCATCTGCTGGTAACCTGCCTTCGCCATTGGTATTCTTCCTGATATCTACAGATTTCACCCCTACACCAGGAATTCTGATTGCCCCTCAGTGACTCTAGTCATGCAGTTCTCAACGCAGTCCAGGAGTTAAGCTCCTGCCTTTCACATCAAGCTTGCAAAACCGCCTACATGCCCTTTACGCCCAATAATTCCGCACAACGCCCGCACCTCACGTGTTACCGCGGCTGCTGGCACGTAATTAGC
+
CCCCCGGGGGGGGGGGGFGGGGGGGGGGFGFGGGGGGGGGGGGGGGGGGGGGGGGGGGGGGGFGGGGGGGGGGGFGGGGGGFGGGGGG9EFGGGGGGGGGGFGGGGGGGGGGGGGGG>DFFFGGGGGGGGGGGD8DFFGFGFFGG@E9<DFEFFGFFGGGGCDCFFFGGDGFGFGGFGFFGGEGG?D7D=DDFDGFFGFFEGFFFA5=@F?5>5C8=AD=C>8==7;*>DB=FEEFF2CE@2:0;9C?==2>>BD9,.,..2:378(((6.(.:))-(-((-44444:-,5:00123-54
@M02996:162:000000000-B87FG:1:1101:23149:7134 2:N:0:ACTGAGCG+GTAAGGAG
GACTAACCGGGTATCTAATCCTGTTTGATACCCGCACTTTCGAGCATTAGCGTCAGTTACACCCCGGACAGCTGCCTTCGCAATCGGAGTTCTTCATGATATCTAAGCATTTCACCGCTACACCATGAATGCCACCATCCTTATGTGCACTCAAGGCCTCCAGTATCAACGGCGTGGTATGGTTGAGCCACACGCTTTGACCACTGACTTAAAGGCCCGCCTACGCTCACTTTAAACCCAATACATCCGGATAACGCTCGGACCTTCCGTATTACCTCGGGTGCAGGCACGGAATTAGCAG
+
BCCCCGFGGGGGGFGGFFDGGGGGCFGGFG<EFGGGG7<FGDCFGGG,C?CGGGGGGGCFAFGGGGGGGGDGGFGGGGGGGGGGGGGGEBFGFGGGGCFFBCDDF?FCFFFGDAEFG=?C=EF?7,AFFE,8@FFGGGEFGEF88EDC92<8DD6AE8D=EG)<99FGDF6?E>DGFG<AE>CFF*:;=7D@EFGDFGFE4>>97).78+=8*=3A9)/0*/(/31,6(?))2776;8+*:;5.*.62*4)3<=</((-(,1(,0420:4.(..64).((((-,.).(((-4)8*0<)4-.
@M02996:162:000000000-B87FG:1:1101:15523:7139 2:N:0:ACTGAGCG+GTAAGGAG
GACTACACGGGTATCTAATCCTATTTGCTCCCCACGCTTTCGGGACTGAGCGTCAGTTCCAGCCCAGAATGCCGCCTTCGCCACCGGTGTTCCTCCATATATCTACGCATTTCACCGCTACACATGGAATTCCGCATTCCTCTACTGGCCTCTAGCTGCTTGGTTTCCAAGGCTTACTGAAGTTGAGCTTCAGGCTTTTACCTCGGACCTTTGCTGCCGCCTGCTCCCTCTTTACGCCCCATAATTCCGGATAACGATCGCCACCCACGTATTCCCGCCGCTGCTGGCCAGTCGGTTGCCG
+
CCCCCGGGGGGGGGGGGGGGGG9FFFGGGGGGGGGGGGGGGGGG7FFGFGGGGGGGGGGGFFGFCFG<FFGGFEGGGGGGGEEDFGEFCBEGDEFG8A;FFFGGGGGGGGGGGGGGG>?DD>F,@<C,FFGGGGGDGGGGGFFGGEE,;DFFFEFGGDC8995:EBGGC>9DF9A,AC719BCG9;@DE6DEAFG8=FF5CGACD97:AAD;AFC4>A)(45@B:@@D@F8<C).66>F*2@(76<??9(./,*)*,(.1(7((*(-20,,),)-54((--(,()).(42,)*)*2*(,4(
@M02996:162:000000000-B87FG:1:1101:10363:7140 2:N:0:ACTGAGCG+GTAAGGAG
GACTACAGGGGTATCTAATCCTGTTTGCTCCCCGCACCTTCGCACCTCAGCGTCAGTCATCTGCTGGTAACCTGCCTTCGCCATTGGTATTCTTCCTGATATCTACAGATTTCACCCCTACACCAGGAATTCTGATTGCCCCTCAGTGACTCTAGTCTTGCAGTTCTCAACGCAGTCCAGGAGTTAAGCTCCTGCCTTTCACACCAAGCTTGCAAAACCGCCTACATGCCCTTTACGCCCAATAATTCCGAACAACGCTCGCAACCTACGTTTTACCGCGGCTGCTGGCCTGGTAATAGG
+
CCCCCGGGGGGGFGGGGGFGGGGGGGGGGGAEGGGGGGFGGGGGGGGGGGGGGGGGEFFGGGEFFGGGGFGGGGGGGGGGGGGGGGGGGGFGFGGGGGGGGFFGGGGGGG9FFGGGF=DDDFFGGEGEFDGGGGGGGAFADDFGFBEE9DFEGGGGGGGGGCDFFFCECGF>@5?EFF**6@@FGGC9D2DDB5DD=EFCEG*8:38CDAC@9*;+:?C5@)45>@E*:B=2A=6*((4:9(758>CE@3:;@>3*..,(.2((2(.,(-.,(-.44(,(-711425:61)-))<+<26,
@M02996:162:000000000-B87FG:1:1101:3281:7143 2:N:0:ACTGAGCG+GTAAGGAG
GACTACAAGGGTATCTAATCCTGTTCTATCCCCACGCTTTCGTGCCTCAGCGTCAGTTACGGATTCGTCAGATGCCTTCGCAATCGGTGTTCTGAGTGATATCTAAGCATTTCACCGCTACACAACTCATTCCTCCAACGGCATCCGCCCTCCAGCGCGCCAGTATCAAAGGCAGCTCCCGCGTTGAGCGCGGACCTTTCACCTCTGACTTAACGCCCAGCCTACGCACCCTTTAAACCCATTAAATCCGGATAACGCCTGCATCCTACGTATTGCAGCGGCTGCTTGCACGGAGTTAGA
+
CCCCCGEFGGGGGGGGGGGGGGGFGGG9FFFFFGGDEGFGGGGGGGFGGGGGGGGGFGGGDC,@:FFGGGGGCFGGGGGGG:FBEEFFGGEGCE=EEFGCAFFG9CEDCCFFGGGGG=A=CFG,@CE,?EFGG;ECDFFBC8@CDCA+*6088BD>==>EEGFDC7FGGGGFF5+9AD<@*B1@3CB9>7C>>DD2:@8.<<))//.)7ADC)/(.,):(1//4=6;?>G?:<?).44CEF(.6/---2481(..2(((.-9(.*5))54..-4)-),.(--17<)..()4-))22;6))
@M02996:162:000000000-B87FG:1:1101:10166:7148 2:N:0:ACTGAGCG+GTAAGGAG
GACTACCAGGGTATCTAATCCTGTTTGCTACCCATGCTTTCGTGCCTCAGCGTCAGTTAGAGCCCAGTAAGCCGCCTTCGCCACTGGTGTTCCTCCGAATATCTACGCATTTCACCGCTACACTCGGAATTCCGCTTACCTCTACTCCACTCAAGAACTACAGTTTTGGATGCAGTTCCAAGGTTAAGCCTTGGCATTTCACATCCAACTTGCAGTCCCGCCTGCGCACCCTTTACACCCAGTAAATCCGGACAACGCTTGCCACCTACGTATTACCGCGGCTGCTTGCACGTAGTTCGC
+
CCCCCGGGGGEGGGGGGGGGGGGCDFGGGGFFFGGGFGGGGGGGGGGGGGGGGGGGGGCCEEFGGDGGFEEEFFCFFGGGGEGGGGFGGG@FEFEFCCEG7DFGGGGGGGGGGGGGG:9=CEF;ED@>C@DFGGG8D6=DDD9?D;8FFGFDFGG:DFFGGGECDFFE6@ADGF?ADFE+@EFFDDB98CE@6AGECGFFFGFF5;5@EFFCE66<8?9:C@>>B49)6C@(;B;EE3CC5>7);765;.)/::,2((((/93)24<(214)...4-(,--4661))502,48.2/0)((
@M02996:162:000000000-B87FG:1:1101:15533:7157 2:N:0:ACTGAGCG+GTAAGGAG
GACTACACGGGTATCTAATCCTATTTGCTCCCCACGCTTTCGGGACTGAGCGTCAGTTCCAGCCCAGAATGCCGCCTTCGCCACCGGTGTTCCTCCATATATCTACGCATTTCACCGCTACACATGGAATTCCGCATTCCTCTACTGGCCTCTAGCTGCTTGGTTTCCAAGGCTTACTGAAGTTGAGCTTCAGGCTTTTACCTCGGACCTTTGCTGCCGACTTCTCCCTCTTTACGCCCACTCATTCCGGATACCGCTCGCCCCCTCCCGATTACCGCGGCTGCTGACACGTAGTTTGCA
+
CCCCCGGGGGGF@FGGGFFGGGGGGGFFGFFGEGGGGGGGGGGGGGGGGGGGGGGGGGGGGGGGGGGGGGGGGGGGGGGGGGEGFGFFG?FEGFGGDGFGFFGGGGGGEEEFDGGGG><CD9E8E?FFGGGGGGGGG>EED>DDFG5=;F6=E9==:8DEGE>FFFGG7@DFD?D7AFCA,@EEFC=CCFFEFFGB5FFEFFCE=*:95FGF48E>=A)(4(/*1*857B8E;).613CE(:(/+1)/90)(/)/7(---(1((1-(((((,-(.)(,-,37>:>B)(.4:...13+...
@M02996:162:000000000-B87FG:1:1101:26219:7178 2:N:0:ACTGAGCG+GTAAGGAG
GACTACTCGGGTATCTAATCCTGTTCGATCCCCGCACTTTCGTGCATGAGCGTCATTTACGGCCTGGTCTGCTGCCTACGCAATCGGTGTTCTTCGTCATATCTATGCATTTCACCGCTACACAACGAATTCCGCAAACCTCGACCGCAATCAAGCTCTCCAGTATCAATGGCGTGATGACGTTGAGCGTCACGATTTAACCACTTACTTAAAAAGCCGCCTGCGCACCCCTTAAACCCAATAAATCCGGATAACGCTCGGATCCTCCGTATTACCGCCGCTGCTGGCACGGAGTTAGCC
+
CCCCCGGFFGGGGGGGGGGGGGGGGGGGGGGGGGGGGGGGGGGGGGGGGGGGGGGGGGGGGGGGGGGGGGGGGFGGGGGGG:FGGGGGGGGFGGGGGGGGGFGFGGGGGGGGGFEFGADDGFGGGGGGGGGGFGGGD>FGGDFGGGFFBCEF8EFEEFAFFGFECFF=CFGFGFGDEGF@GEEF<*:DA>>9BFD45F+<>FBBF+*>CF744BE5?F>6=1/6(,(69E(=C?9A<7C*,3:DB9ABD()((189-----1(4>4<?96,(24)--((,--39>>3(,5(40.20+-))
@M02996:162:000000000-B87FG:1:1101:13791:7180 2:N:0:ACTGAGCG+GTAAGGAG
GACTACTCGGGTATCTAATCCTGTTTGCTCCCCACGCTTTCGAGCCTCAGCGTCAGTAAAAGCCCAGTTGGCCGCCTTCGCCACTGGTGTTCCTCCTAATATCTACGCATTTCACCGCTACACTAGGAATTCCGCCAACCTCTACTTCACTCAAGAAAAACAGTTTTGAATGCAGATACCGGTTGAGCCGATATATTTGACATCCAACTTGTCTTCCCGCCTGCGCTCCCTTTACACCCAGTAATTCCGGACAACGCTCGCTCCCTACGTATTACCGCGGCTGCTGGCACGTTGTTAACCG
+
CCCCCGGGGGGGDFGGGGGGGGGGGGGGGGGFEGGGGGGFGGGGGGGGGGGGGGGGF9F,CFGGGGGGCGGGGGGDGGGGGGGGGGGGGGGGGGGGGFGGGFGGGGGGGGGGGGGGG=<=CEGGFFFGGGGGGGGG8EFGGDFGFFEGFGFFGGGGGE8@EGDEFFGGGGGFGFD2;9D?ECGGGG@6=7@=*5;EEFACCEAEDA=B@ACCB6EFF4D5:9B(89@@1CD<D946<5=;@@CE6?CCD0.37)3<((---/.4934:68..(.646(,--4>:7)3((.(.)0;@7)).(
@M02996:162:000000000-B87FG:1:1101:9142:7185 2:N:0:ACTGAGCG+GTAAGGAG
GACTACCGGGGTATCTAATCCTGTTTGCTCCCCACGCTTTCGTACCTCAGCGTCAGTTACGGTCCAGAAAGCCGCCTTCGCCACCGGTGTTCCTCCTGATATCTACGCATTTCACCGCTACACCAGGAATTCCGCTTTCCTCTCCCGCACTCAAGTCTCGAAGTTCGCACGGCTGACACCGGTTGAGCCGATGCCTTTCACCATACGCTTACAAAACCGCCTACGTACTCTTTACGCCCAGTAATTCCGGACAACGCTTGCCCCCTACGTATTACCGCGGCTGCTGGCACGTGGTTAGCCG
+
CCCCCGGGGGGGGGGGGGGGGGGGGGGGGGGGGGGGGGGGGGGGGGGGFGGGGGGGGGEGGGGGGGGCFGGGGGGGGGGGGGGGGGGFEGEGGGGGGGFGDFGGGGGGGGGGGGGGG>BDDFFGCFGFFGGGGGGGGGGGGFFGGG5FDGEEG@FGGGGF?FACECDEGGGFGDC,@7>FC>>EF*3<74*:4?GFFFCC7C<E3F@@FE5446/;;BC7C(,4:03:3:-6><A6:(:538<BFABAC05,()./,(-3<G>BG1:<::).5..419-(,233),,1(,42))28+(-4(
@M02996:162:000000000-B87FG:1:1101:17353:7192 2:N:0:ACTGAGCG+GTAAGGAG
GACTACCAGGGTATCTAATCCTGTTCGATCCCCGCGCTTTCGTGCCTCAGCGTCAGTTGCGGCTTGGTGACCTGCCTCCGCGATCGGCGTTCTGTGCGATATCTATGCATTTCACCGCTACACCGCACATTCCAGCCACCCCCAACGCACTCAAGCCCCCCAGTTTCGACGGCCGTGACCGGGTTGAGCCCGGAAATTTCACCGCCGACTTAAGGGGCCGCCTACGCACCCTTTCAACCCAATAAATCCGGATAACGCTCGCATCCTCCGTATTACCGCAGCTGCGTGCACGGCGTTACC
+
CCCCCFGGD7BFFAFGGGGGGGG@DFFGFE66C@CCDGEGFGFGEGGGEGGGGGGGGG9DEFFCFGEDFFFGGGGGEFGGGCEFDE:FF:@FFCGFFG7+4?FGGAFGGCAFGGGGG:@=>EGG>F7F79=FGAADFDFGGF*CDG>GEGFC3D*>CGGEGG582:FE*C88C)1/0366B8::*)/;;GG>)739)<*5<FF:9519BED<27279BD6E904(,74>EB?4>)):);A6?7:F6).*-0(.069---(-913DF>2:3-(.(.4.41(,3(,.(-((4.2))22:3(.
@M02996:162:000000000-B87FG:1:1101:13038:7194 2:N:0:ACTGAGCG+GTAAGGAG
GACTACCAGGGTATCTAATCCTGTTTGCTCCCCACGCTTTCGAGCCTCAGCGTCAGTAATCGTCCAGTAAGCCGCCTTCGCCACTGGTGTTCCTCCTAATATCTACGCATTTCACCGCTACACTAGGAATTCCACTTACCCCTCCGACACTCTAGCTCTACAGTTTCCAATGCAATACCGGAGTTGAGCCCCGGGCTTTCACATCAGACTTGCAAAGCCGCCTACGCTCCCTTTCCACCCAGTCAATCCGGATAACGCTTGCACCATACTTATTCCCTCGGCTGCTGGCACGTATTTAGC
+
CCCCCGGGGGGGGGGGGGGGGGGGGGGGGGFFEGGGGGGGGGGGGGGGGGGGGGGGGAFGGGGGGGGGGGGGGGGGGGGGGGGGGGFGGGGGGFGGGFGGGFGFGGGGGGGGGGGGG=@DDEGGGGDAFGGGGFGGGAE?FDFGGC=GFGFFGACGGGGFGCDBFFGGFFGFGFGG?FE>:8@CGG=C@GGFFF*:@FFFFGFE=4;EEFG=CA647AD9G>@@@7@8?EDDGE)754FGF1/);C?>8:)8B@A6-(--4><?F:B,2)-)-).42).-4(,(4:426:<?003<A)6:
@M02996:162:000000000-B87FG:1:1101:9131:7199 2:N:0:ACTGAGCG+GTAAGGAG
GACTACCGGGGTATCTAATCCTGTTTGCTCCCCACGCTTTCGTACCTCAGCGTCAGTTACGGTCCAGAAAGCCGCCTTCGCCACCGGTGTTCCTCCTGATATCTACGCATTTCACCGCTACACCAGGAATTCCGCTTTCCTCTCCCGCACTCAAGTCTCGAAGTTCGCACGGCTGACACCGGTTGAGCCGATGCCTTTCACCATACGCTTACAACACCGCCTACGTACTCTTTACGCCCAGTAATTCCGGACAACGCTTGCCCCCTACGTATTACTGCCGCTGCTGGCACGTAGTTAGCCG
+
CCCCCGGGGGGGCFGGGGGGGGGGGGGGGGEEEGGGGGGGGGGGGGGGGGGGGGGGGGCG@FFGGGGGGGCFGGGGGGGGGGEGGGGFGGGGFFGGGGGGFFGGGGGGGGGGGGGGG>AGGGGGGGGGGFGFGEGGGGGGGEFGFGBGED?EFFFFFFFG7@=D9CCG>EGFGFG,;C>9B*;CFFEG=::-8AGFCFFEFEEE3A@FF>*6AF))30/6E3(.(43B:F5<F):64(2/,.667:A<<0>>>F17(----9>:D>::?.).()-)))(-299,:4:6:7(()0*3+-6,(
@M02996:162:000000000-B87FG:1:1101:23181:7207 2:N:0:ACTGAGCG+GTAAGGAG
GACTACCCGGGTATCTAATCCTGTTTGATCCCCACGCTTTCGTGCCTCAGCGTCAATGTCGGATTCGTGAGATGCCTTCGCAATCGGTGTTCTGAGTAATATCTATGCATTTCACCGCTACACTACTCATTCCTCCCACGGCATCCGAATTCAAGCCTGACAGTATCAATGGCAGTTCCCCTGTTGAGCAGGGGGCTTTCACCACTGACTTAACAAGCCGCCTACGCACCCTTTAAACCCAATAAATCCGGATAACGCTTGCATCCTCCGTATTACCGCGGCTGCTGGCACGGAGTTAGC
+
CCCCCGGGGGGGGGGGGGGGGGGGGGGGGGGGGGGGGGGGGEGGGGGGGGGGGGGGGGFFGG7FGGGGCFGGGGGGGGGGGGGGGDFGGGGGGGAGGGGFGFGGGGGGGGGGGGGGG=BCDEGGGGGGGGGGGGGGGFFED=DGGG=CBGFEFGGFGGFFFGBEEFGGFFGFF?DGFGEFGGGGGFEGFGCB>5CAFEFFEGFBDA>6>FG*/96A@FG>=@=@:;0,:E<?C;CEE<<CFFDF=<EFF9:6:E>C-----94)23<<?7411:64.3,4(,4902841<>?80*2065A
@M02996:162:000000000-B87FG:1:1101:13054:7208 2:N:0:ACTGAGCG+GTAAGTAG
GACTACCAGGGTATCTAATCCTGTTTGCTCCCCACGCTTTCGAGCCTCAGCGTCAGTAATCGTCCAGTAAGCCGCCTTCGCCACTGGTGTTCCTCCTAATATCTACGCATTTCACCGCTACACTAGGAATTCCACTTACCCCTCCTCCACTCTAGCTCTCCAGTTTCCAATTCAATACCTGCGTTGAGCCCCGTGCTTTCACATCCGACTTGCAAATCCGCCTACGCTCCCTTTACACCCAGTCAATCCGCATACCGCTTGCACCCTACGTATTCCATCGGCTGCTGGCACGTATTTAGC
+
CCCCCGEFFGGGFGGGF<EFFGGGGGGGGGGGGDGFGGGGG:CFGGGG8FGDEGEGG,CFGDFFG@EFC<EEGCFGGGGDGFGGFECFDFGGGGGGGA9;4CFG=FEEGGGFFFGGG@DDG9FG=<FD9FFGGCEFG9ED6:DDG,0FFFFFA9+E3=E,@EDFFFG=9D8+@9+@D?D+7,@EG+=C0@CD93+1>CFF5A*08*18@DC:A4*+/30:A7:9=9@@=C5:CBEC5)8:61/);)7902).7=)*/../(1)59(((.(,.-5)6)).--,((-,,(,(52)03<7<).
@M02996:162:000000000-B87FG:1:1101:13030:7210 2:N:0:ACTGAGCG+GTAAGGAG
GACTACCAGGGTATCTAATCCTGTTTGCTCCCCACGCTTTCGAGCCTCAGCGTCAGTAATCGTCCAGTAAGCCGCCTTCGCCACTGGTGTTCCTCCTAATATCTACGCATTTCACCGCTACACTAGGAATTCCACTTACCCCTCCGACACTCTAGCTCTACAGTTTCCAATGCAATACCGGAGTTGAGCCCCGGGCTTTCACATCAGACTTGCAAAGCCGCCTACGCTCCCTTTACACCCCGTAAATCCGGATAACGCTTGCACCATACGTTTTACCGCGCCTGCTGCCACGGTTTTACC
+
CCCCCGGGGGGGGGGGGCFGFGGGGGGGGGFFGGGGGGGGGGDFGGGGGGGGGGGGG9FFGFGFGGGGGGGFGEGGGGGGGFGGGGFFFGGGEFFFGFGGGFGGGGGGGGFGGGGGG>>6?CFG?FGFFFGGGGGGGGGGDDFGG+0C>C?D>8BFAEFGGGEDFFGGG,76EF7E5FFFC>6C7CCD8?F>E>D==DFE<D44:4667AC*9F44(;2/?:89;7>,6B?;C@)))/??(6,4)4)/040(-049-(-(-1,5C(52(2,(((.<)(,,(,-(((.).322.)*8/.).
@M02996:162:000000000-B87FG:1:1101:7118:7226 2:N:0:ACTGAGCG+GTAAGGAG
GACTACTAGGGTATCTAATCCTGTTCGATCCCCGCACTTTCGTGCATGAGCGTCATTTACGGCCTGGTCTGCTGCCTACGCAATCGGTGTTCTTCGTCATATCTATGCATTTCACCGCTACACAACGAATTCCGCAAACCTCGACCGCAATCAAGCTCTCCAGTATCAATGGCGTGATGACGTTGAGCGTCACGAGTTAACCACTGACTTAAAAAGCCGCCTGCGCACCCTTTAAACCCAGTAAATCCGGATAACGCTCGGATCCTCCGTATTACCGCCGCTGCTGGCTCGGGGTGAGCC
+
CCCCCGGGGGGGGGGGGGGGGGGGGGGGGGGGGGGGGGGGGGGGGGGGGGGGGGGGGGGGGGGGGGGGGGGGGGGGGGGGGEGGGGCGGGGGGGGGFGGEGFGDFGGGGGFFFGGGG>AGDEFEFGFGGGFDEGGGDGGGFDEDGG=FEGFDFDFDEGG9EFEFECFGGEGFGBDEEGFCF>C?7>5DBGGFFFG)7C+94A=DFFB=ECG=EF*/>AC2:;;=>0(79E(67>EFEB>*426AFBA?D072<7)7-,-,-)-7*)5:9?6:0-)62((-((--,,44()(3))2**.(,
@M02996:162:000000000-B87FG:1:1101:23445:7265 2:N:0:ACTGAGCG+GTAAGGAG
GACTACCAGGGTATCTAATCCTGTTTGCTCCCCGCACCTTCGTGCCTCAGCGTCAGTTAGTCGCTAGATGTTTGCCTTCGCTATTGGTGTTCTTCCAGATATCTACAGATTTCACCCCTACACCTGGAATTCCAACATCCCCTCATTAACTCTAGCTTATTAGTTTCCACCGCTTGATTGAGTTAAGCTCAACCATTTAACAGCAGACTTGATAAGCCGCCTGCGCACCCTTTACGCCCAATAATTCCGAACAACGCTCGCCCCCTACGTGTTACCTCGGCTGCTGGCACGTAATTAGCCG
+
CCCCCGGGGGGGFGGGGGGGGFGFGGGGGG@FGGGGGGGGGGGGGGFGFGFGGGGGEGGGGGGGGGGCEFGGGFGGGGGGGFFFGGGGGGGGGFGGGGGFGFGGGG9BGFFGCGFGG>5?DFGGGGGGGGFFFEGGFCFCGDFGGGCFDDFEFGG=AFGGFF7<@FFGGGGDEEGFFGE?>FGFA?DGEGGBFFGEDB9;CC@C<9=@EEFBE9CF9>C)40:@7A=A>ED=4EC595CCD=B>@854;;5>FF7),//..:34>;038?.4.64))5--8:,::2,(44<(0)2+0)..,
@M02996:162:000000000-B87FG:1:1101:23429:7273 2:N:0:ACTGAGCG+GTAAGGAG
GACTACCAGGGTATCTAATCCTGTTTGCTCCCCGCACCTTCGTGCCTCAGCGTCAGTTAGTCGCTAGATGTTTGCCTTCGCTATTGGTGTTCTTCCAGATATCTACAGATTTCACCCCTACACCTGGAATTCCAACATCCCCTCATTAACTCTAGCTTATTAGTTTCCACCGCTTGATTGAGTTAAGCTCAACCATTTAACAGCAGACTTGATAAGCCGCCTGCGCACCCTTTACGCCCAATAATTCCGAACACCGCTCGCCCCCTACGTTTTACAGCGGCTGCTGGCACGTCGTTAGCCG
+
CBCCCGGGGGGGGGGGGGDFGGGGFGGGGGFDGGGGGGGGGGGGGGGGGGGGDGGGFGGGGGGGGGGF<EGGGGGGGFGGCBFDGFCEFFGGGGGGFFGG9;EGGGDGGFFAFGGGG:5=DEFGGDGGGGGGGGFFFGF=FDFGGFE4?DDDFEFG8=;EEG>FGFGGGGGECBG60BEFD9@EDFEGBFGFFFDFDA9CEF@D@*:@5?+*0=;:CFD141189>=0:B):6**(--44>B3587790(83;):)...((1/-7433.4(.4..).),-(((,.53023:2).2;*(6:,
@M02996:162:000000000-B87FG:1:1101:12197:7275 2:N:0:ACTGAGCG+GTAAGGAG
GACTACTAGGGTATCTAATCCTGTTTGCTACCCATGCTTTCGTGCCTCAGCGTCAGTTAGAGCCCAGTAAGCCGCCTTCGCCACTGGTGTTCCTCCGAATATCTACGCATTTCACCGCTACACTCGGAATTCCGCTTACCTCTACTCCACTCAAGAACTACAGTTTTGGATGCAGTTCCGGGGTTGAGCCCCGGTATTTCACATCCAACTTGCAGTCCCGCCTGCGCACCCTTTACACCCAGGAAATCCGGACAACGCTTGCCACCTACGTATTCCCGCCGCTACTGGCCCGTAATTAGC
+
CCCCCGGGGGGGGGGGGGFGGGGGGGGGGGFFGGGGGGGGGGGGGGGGGGGGGGGGGGGGGGGGGGGGGGGGGGGGGGGGGGGGGGFFGGGGFGGGGFGGGFGGGGGGGGGGGGGGG@>DDFFFFGGGDGGGGGGGGGGGGFFGGEDGFGFFFG?4@EGGGGEEFFGGGBFFGFGGFGEFEGGGGCFG<FGFDFGFBGFFFG?EEFE=FFGFFF383A<5C86>B>@@>ED<FEFFEEGE?0((2(77;95:93<C--(--9?29?FF:44.-:)).:-(492(,)..1,(30)**<),(
@M02996:162:000000000-B87FG:1:1101:7970:7289 2:N:0:ACTGAGCG+GTAAGGAG
GACTACTCGGGTATCTAATCCCGTTCGCTACCCTAGCTTTCGCATTTGAGCGTCAGTTGACGCCAAGTAAGCCGCTTTCGCCACCGGTGTTCCTTGCGATATCAAAGCATTTCACCGCTCCACCGCAAGTTCCGCTTACCCCTACGTCACTCAAGCATAACAGTTCGGCGCCCAGTTCCACGGTTGAGCCGTGGGATTTCAAACCCCGCTTATTACGCCGCCTACATGCCCTTTAAGCCCAGTGATTCCGACTAACGTTCGAACAGTTCGTCTTACCGCGGCTGCTGGCACGAACTTAGC
+
CCCCCGGGGGGGEGGGGFFGGGGGGGGGGGDGFGGGGGGGGGGGGGGGGGGGGGGGGGGGGGGGFGGGGGGGGGGGGGGGGGGGGDFFGGGGGGGGGGGGGFG9FGGGGGGGGGGGG>?CDGGGGGGGGGGGG>>DDGGGGDFGGGFFFGFFGGGGGGFGGGFFA9D6+@EEGFG6FGEFGGGCED@GFGG@:ADFFGF?<ACFD5196AC(>FEF;BD(23(,42<<0A?2>)64)4<;?F>26A)6:4.(,).2((..-1.19(-))4--.3--,--(--342,581(),0):;<5:2
@M02996:162:000000000-B87FG:1:1101:26482:7296 2:N:0:ACTGAGCG+GTAAGGAG
GACTACCCGGGTATCTAATCCTGTTTGCTCCCCACGCTTTCGAGCCTCAACGTCAGTATCTGTCCAGTATGGCGCCTTCGCCTCCGGTGTTCTTCCTAATCTCTACGCATTTTACTACTACACTAGAAATTCCCCATACCCCTCCAGTACTCTAGATTAACAGTTTTCAAAGCAAGTCCTGGGTTAAGCCCAGGGTTTTCACTTCAAACTTGCCATTCCGTCTACGCTCCCTTTACACCCAGTAAATCCGGATAACGCTTGCCCCCTACGTATTACCGCCGCTGCGTGCACGTATTGTGC
+
CCCCCGGGGGGFGGGGGGGGGGGGGGGGGGFFGGGGGGGGGGGGGGCGGGGGGGGGGGGGGGGGGGGGGGGGGGGGGGGGGEGGGGGGGFGGGGGGGGGGGBGGGGGGGGGGGDEEF;<DFCGGGGGGGGGGGGDGFFCFDD?DG?8ADGFEFGGGCFGFGGD8EBEFGGGFFFFGFGDBFGGGGGEGFF@5AFG@@FFFEEA@CF>CFFC@E9AFEFG@4:>7CFB4<EBDFEC4<;CCBFBEAE?825)6634;/.//6243:1(6=76=<B)-61((-3(371-48?)800+3+)-)
@M02996:162:000000000-B87FG:1:1101:26508:7305 2:N:0:ACTGAGCG+GTAAGGAG
GACTACCCGGGTATCTAATCCTGTTTGCTCCCCACGCTTTCGAGCCTCAACGTCAGTATCTGTCCAGTATGGCGCCTTCGCCTCCGGTGTTCTTCCTAATCTCTACGCATTTTACTACTACACTAGAAATTCCCCATACCCCTCCAGTACTCTAGATTAACAGTTTTCAAAGCAAGTCATGGGTTAAGCCCAGGGTTTTCACTTCAAACTTGCCATTCCGTCTACGCTCCCTTTACACCCAGTAAATCCGGATAACGCTTGCCCCCTACGTATTTCCGCGGCTGCTGGCACCAGTTTATC
+
CCCCCGGGGGGGGGGGGGGGGGGGGGGGGGGFGGGGGDEFGGGGGGGGCFGGGGGGGFFGGGGGGGGGGGGGGGGGFGGGGGGGGE@@=FEFFGGGGGGFFBFFFGGGEGDGD@<@C0===8?DGGGGGGGG;EC8@BE8D8@>DFEGFFD*,CDFFADGDA6<CDCDF;FBCBDGFG7;,ED=F6DGF8@=FFGFFGFFFG<A6;ACEFGECFEAA;;:@:7>*:A<AEFDGE**9>CG29>EA4E46>:73)70/(///1/673;<1//.1,)).(-(,(((-,).3()()0+33)..
@M02996:162:000000000-B87FG:1:1101:26493:7314 2:N:0:ACTGAGCG+GTAAGGAG
GACTACCCGGGTATCTAATCCTGTTTGCTCCCCACGCTTTCGAGCCTCAACGTCAGTATCTGTCCAGTATGGCGCCTTCGCCTCCGGTGTTCTTCCTAATCTCTACGCATTTTACTACTACACTAGAAATTCCCCATACCCCTCCAGTACTCTAGATTAACAGTTTTCAAAGCAAGTCCTGGGTTAAGCCCAGGGTTTTCACTTCAAACTTGCCATTCCGTCTACGCTCCCTTTACACCCAGTAAATCCGGATAACGCTTTCCCCCTACGTATTACCGCTGCTGCTGGCACGTAGTTAGC
+
CCCCCGGGGGGGGGGGGGGGGGFFGGGGGGEFFGGGGGGGGGGGGGGGGGGGGGGGGGGGGGGGGGGGGGGGGGGGGGGGGGGGGGGGGGEGGGGGGGGFGFGGGGGGGCEGFFF@@;D==8FGGCGEFFFGFGGGGGDEGBFDD8DFFGFFGGGFGFCFFGFB:?CFFGGFGFGGFGEFGFGGG6=7DGGFF?DC@C?EEGEEB69AEFGCEFEF@FF:2)0->=A)>:==DEFFEEFG(/74=5978=5(/:);/.//,03759>D=;(7;@:A)(,(-407?B)(,.)300*23629
@M02996:162:000000000-B87FG:1:1101:8988:7333 2:N:0:ACTGAGCG+GTAAGGAG
GACTACAAGGGTATCTAATCCTGTTCGATACCCACGCTTTCGAGCATCAGCGTCAGTGGCGCTACAGTAAGCTGGCTTCCCAATCGGAGTTCTTCGTCATATCTAAGCATTTCACCGCTACACGACGAATTCCGCCTACTTCCTGCGTACTCAAGTTCTCCAGTTCGCGCTGCAGTGCAGACGTTGGGCGCCTACATTTCACACCCCGCTTAAAGCACGGCCTACGCTCCCTTTAAACCCAATAAATCCGGATAACGCCCGGACCTTCCGTATTACCGCGGCTTCTGGCACGGAATTAGC
+
CCCCCGGGGGGGGGGGGGFGGGGGGGGGGGGFFGGGGGGGGGGGGGGGGGGGGGGGGF?FEGG@FFGGGGFFGFBFGGGGGGGGGGF,@FFGGGGGGGFGG7EGGEFGGGGGGGGGG>DGGFGGEFFGFEGGGGGGG@FFGEFGGGAEEGFFBDFG,EDFGF<FFFCGGGGFGFGG5CE6EDCGG>B@81C>DEGFFGFF?EF=@)9>@DG?3@3A(;/6>64=@2:6<ED0CB2692CE(44>=9AFG3),-)69-----1-9D222::4,,5)6)(,(,441(4)).(5:)0/;8.22
@M02996:162:000000000-B87FG:1:1101:23643:7336 2:N:0:ACTGAGCG+GTAAGGAG
GACTACAGGGGTATCTAATCCTGTTTGATCCCCACGCCTTCGTGCCTCAGCGTCAGTGCCGTCCTCGCCAGCTGCCTTCGCGATCGGTGTTCTATGTAATATCTATGCATTTCACCGCTACATTACATATTCCGCCAGCGCCGTTCGGACTCTAGTCGCGCAGTATCAACGGCAGCCTCCCGGTTGAGCCGGGATATTTCACCGCTGACTTACGCGTCCGCCTACGCACCCTTTAAACCCACTAAATCCGGATAACGCTTGCATCCCCCGTCTTACCGCGGCTGCTGGCCCGGAGTTAGC
+
CCCCCGGGGGGGGGGGGGGGGGGGGGGGGGFGGGGGGGGGGGGGGGGGGGGGGGGGGGGGGGGGGGGGGGGGGGGGGGGGGBFGGGFGGGGGGFGGGFFGGFGGGGGGGGGGGGGGG:9=CEFGGGGGGGGGGGGGGGGGG>DDDGFGEGFFGGGGG>CEEC:@EFGFGFEEGFDGFGFFGDGEGCBFBGE9DFGFEGFFEGF?F>963=FC>):=17D654,,2-7:BGF6F?BFFFGGF04?F7A><;54->)2-.(-,14)0(((---,.6.6443-30((45)((.((.02;C)-:
@M02996:162:000000000-B87FG:1:1101:18796:7339 2:N:0:ACTGAGCG+GTAAGGAG
GACTACCAGGGTATCTAATCCTGTTTGCTCCCCACGCTTTCGAGCCTCAGCGTCAGTTATCGTCCAGTGAGCTGCCTACGCAATCGGTGTTCTTCGTCATATCTATGCATTTCACCGCTACACGACGAATTCCGCCTACCTCGACCGCAATCAAGTCAACCAGTATCAATGGCGGGATGAGGTTGAGCCTCACGAATTGACCACTGACTTAACTGACCGCCTGCGCACCCTTTAAACCCCATAACACCGGATAACGCTCGCATCCTCCGTATTCCCGCCGCTGCTTGACCGGCGTTACCCG
+
CCCCCGGGFGGGGGGGG,EDFGGDEGGGGG@FEG7CFGECFGGGGGGGGFGGCGGGGGCFGFGGG@FGFGFFGFCGGFDGGGGGGGFFEFEGEFGGGGGDG9DFGGGGGGEGGEFF@=9CCEGG+@@@FFFGG?EGG==BDDBCDG)@@DFE?,=@AFGFGCDFCCFCFDF*@@>EBG4*6>CCCF;*:::BFFD(7C6>4F)=4;85)+26>FC6.81.:66629030*(.66)67?G*-(14)).4)45(:@33(---(1(-9)-394(.56)5(((((-(7)-5(.)(,00/2*()((
@M02996:162:000000000-B87FG:1:1101:23654:7351 2:N:0:ACTGAGCG+GTAAGGAG
GACTACAGGGGTATCTAATCCTGTTTGATCCCCACGCCTTCGTGCCTCAGCGTCAGTGCCGTCCTCGCCAGCTGCCTTCGCGATCGGTGTTCTATGTAATATCTATGCATTTCACCGCTACATTACATATTCCGCCAGCGCCGTTCGGACTCTAGTCGCGCAGTATCAACGGCAGCCTCCCGGTTGAGCCGGGATATTTCACCGCTGACTTACGCGTCCGCCTACGCACCCTTTAAACCCACTAAATCCGGCAAACACTTGCACTCTCCGTATTACCCGCCCTTCTGGGCCGAGATTACC
+
CCCC@FGGGGGGGGGGGGGGGGGGGGGGGGCFGGGGGGGGGGFGGGGGGGGGGGGGGGGGGGGGGGGGGGGGGFGGGGGGG>CCFGFGGGGGGAFGGGGGGFGGGGGG9DEFGGGGGAEDDCFFFGGGGGGGGFGGGGG=DABDD8=+@DADGG79EEGCEG5@CFGGGGGFGF?EA>BACEEEGGEFEFE@EFGFEEFEFFE@0=((6AFCE>;A65DB7--4:31((:819?D22)0A?0((0,)4270(,).9,,..)*,)*.-..(-(.5)..(((((,(.)).((,())*22)))
@M02996:162:000000000-B87FG:1:1101:18812:7361 2:N:0:ACTGAGCG+GTAAGGAG
GACTACCAGGGTATCTAATCCTGTTTGCTCCCCACGCTTTCGAGCCTCAGCGTCAGTTATCGTCCAGTGAGCTGCCTACGCAATCGGTGTTCTTCGTCATATCTATGCATTTCACCGCTACACGACGAATTCCGCCTACCTCGACCGCAATCAAGTCAACCAGTATCAATGGCGGGATGAGGTTGAGCCTCACGATTTGACCACTGACTTAACTGACCGCCTGCGCACCCTTTAAACCCAATAAATCCGAATAACGCTCGCATCCTCCGTATTACCGAGGCTGCTGCCAGGGGGTTGGCC
+
CCCCCGGGGGGFGGGGGCFGGGGGGGGFGGDCEGGGGGGGGCGFGGGGGGGGGGGGGGEGGFGGGGGGGGFGGGGGGFFGGGGGGGFGGGGGFGGFGGGGFFGGGGGGGGGGGGGGG=BDDEGGCF7@:AFGG?EGG=DFGF>GGG=GB=DFGGGGGGGGGGDFCFGCFE,;D>CG*C2AFDGGFG3CB8F(AFGFDCB4CFFFF;44<7:/>A)/;AD6=;;;BBFF>G016))63(;*-2521)5(9()-1*35((--(/39C<<:>2.4.)--(((,-(.-))).))(-).?5*((.
@M02996:162:000000000-B87FG:1:1101:3275:7365 2:N:0:ACTGAGCG+GTAAGGAG
GACTACTGGGGTATCTAATCCTGTTTGCTCCCCACGCTTTCGTGTCTCAGCGTCAGTTGTCGTCCAGTAAACCGCCTTCGCCACTGGTGTTCCTCCCAATATCTACGCATTTCACCGCTACACTGGGAATTCCATTTACCTCTCCGACACTCAAGAACCACAGTCTCAAATGCAGGTTATGGGTTGAGCCCATAATTTTCACATCTGACTTGCAGTCCCGCCTACACACCCTTTACACCCAGTAAATCCGGATAACGCCCGCCACCTACGTATTACCGCGGCTGCGAGCGCGTAGTTAGC
+
CCCCCGGGGGGGDGGGFFGGGGGFFFGGGGFGGFGGGGGFGGGGGGGGGGGGGGGGGGGGGGGGGGGGGGGGGGGGDGGGEGGGGGGGGGEGDGEFGFFEEFGFFFFGGEFGFGGFG=@CDEFEGGGGFGGFGGGGGGDD?DFGGGFGFGFFEGGFGGGGGFDAGBFG?9=DFFGGFGFFFGDCFGEGEGF5A>CE5EFE*@ECCF@7>B@*=A=FEFC)4:<@@55==CBFC6*6?BCED14C:6378;:@FA);((,..93,*,:?B:()),)..-,46;B;(-((((((0)2;<)))
@M02996:162:000000000-B87FG:1:1101:9370:7374 2:N:0:ACTGAGCG+GTAAGGAG
GACTACACGGGTATCTAATCCTGTTTGCTCCCCACGCTTTCGTGCCTCAGTGTCAGTTACAGTCCAGAAAGCCGCCTTCGCCACTGGTGTTCCTCCTAATATCTACGCATTTCACCGCTACACTAGGAATTCCGCTTTCCTCTCCTGCACTCTAGCTTGACAGTTTCCAACGCAGTTCAGGGGTTGAGCCCCCGCATTTCACTTCAGACTTGCCATGCCACCTACGCACCCTTTACACCCAGTAAATCCGGATAACGCTTGCACCCTACGTATTACCGCCGCTGCTGGCACGTATTTAGC
+
CCCCCGGGGGGGGGGGGGGGGGGGGGGGGGFGGGGGGGGGGGGGGGGGGGGGGGGGGFFGGFGGGEFFGGGFGGGGGGGGGGGGGGFFFFEGFFFFGFEGFFGGGGGGGGGGGGGGG>ADGFFGGC@FGGGGGGGGGGGGGFFGGGEGFGFFF,BFGGECE9::CFGFDG,<EFCEFGEFGFGGGGC78:D8@BG=>EFFEFFEEBE95AF=EF4+);;;F>@EB@F(5E>05@EE?EFG0=4.;5ECC08<?A/2/.-.21<?7(4:?((.-54:434(44>91,.86?410.38<46<
@M02996:162:000000000-B87FG:1:1101:13062:7380 2:N:0:ACTGAGCG+GTAAGGAG
GACTACACGGGATCTAATCCTGTTTGCTCCCCACGCTTTCGAGCCTCAGCGTCAGTAAAAGCCCAGTAAGCCGCCTTCGCCACCGGTGTTCCTCCTGATATCTACGCATTTCACCGCTACACCAGGAATTCCGCTTACCTCTACTTCACTCAAGAACAGCAGTTTCAAATGCAGCCCATGGGTTGAGCCCATGTATTTCACATCTGACTTGCCGTCCCGCCTACGCTCCCTTTACACCCAGTAATTCCGGACAACGCTCGCTCCCTACGTATTACCGCGGCTGCTGGCACGTAGTTAGCCG
+
CCCCCGGGGGGGGFGGFFFFGGGGGGFGGFFGFGGGGGGGGGGGGGGGGGGGGGGGE@D,FGGGGGGGGGGGGGGGEFGEFGGGGGFFGEGFGGGGEDFGGDFGG=EFGGGGGFGGGFFDFFFGCFGGGFGEFGGGCGGFGFFGGBEADFFD>BD=FFFEGGDFGFFFGGGFFFGGFGFFFF?ACF@FCG>@>@FC;FFECEEBFF4ABB=C=>>E>>D@C593=58@;FDEFE4<A3CA<@EFFEE382)7@)89(----*49C<)8<,..46.68(---7B3438:4<?:00;@<.6.(
@M02996:162:000000000-B87FG:1:1101:6596:7434 2:N:0:ACTGAGCG+GTAAGGAG
GACTACCGGGGTATCTAATCCTGTTTGATCCCCACGCTTTCGTGCCTGAGCGTCAGTTGCGAGCTCGTGACCTGACTTCTCGATCGGTGTTCTGTGACATATCTAAGCATTTCACCGCTACACATCACATTCCGGCCACGTCTATCGCACTCTAGTCCGGCAGTATCAAAGGCACGATTGGAGTTGAGCCCCAACTTTTCACCCCTGACTTACCGATCCGCCTGCGCACCCTTTAAACCCAATAAATCCGTATAACGCTCGTATCCCCCGTCTTACCGCGGCTGCTGGGCCGGAGTTAGC
+
CCCCCGGGGGGFFGGGGEFGGGGGGGGGGGGGGGGGGGGFGGGGGGGGGGGGGGGGGGGGGGCF@FGGGGGGGGEGGGGGGGGGGGGGGGGGGGGGGGGGGFGGGGGGGGGGGGGGG>ADDFFGGGGGGGGGGGGGGGFDFDF8DGACEGEEFFFGGGGGG6:@FFGGGGGFGFGGFD=*>,@@FF5DEGGFFFDBAFFFEF*52?>@EFFFFFDF()24:8@DF19>;E1(2/91:2CEF??,6A2:74)..<2C--(-,14(76??0((((,).(-,412((,),((((40)8*;62)
@M02996:162:000000000-B87FG:1:1101:7490:7442 2:N:0:ACTGAGCG+GTAAGGAG
GACTACCAGGGTATCTAATCCTGTTTGCTCCCCACACTTTCGCGCCTCAGCGTCAGTTACAGTCCAGTAAGTCGCCTTCGCCACTGGTGTTCCTCCCAATCTCTACGCATTTCACCGCTACACTGGGAATTCCACTTACCTCTCCTGCACTCAAGCCCATCAGTATCCAAAGCAATTCCCACCTTAAAAGCAGGACTTTCACTCCAGACTTAACAAGCCGCCTACGCGCCCTTTACGCCCAATCATTCCGGACAACGCCTGCCCCCTGCGGTTTTCCGTCGCTGGTTGCCACAGATTAAC
+
CCCCCGGFGGGGGGGGGFGGGGGFGFGGGGFF@FGGGGGGGGGGGGGGGGGGGGGGGGGGGGGGGGGGGGGGGGGGGGGGGG:FFGGDFFGGFDEGGGGGGDGDGGGGGCFDDEGGG=<==EFGFGGBFG8F>;EDGGGGF=?FGFFFFGFEG4ACFGGFDF:,62?EFGGFGB==D?DD>8@DFD66>9D5*:?CC9BE@7;ABA88:9=*:AE*:>?84:>44)/-6B>9D:CEF1<C(365)7593()(..37(,(.-7<?D16(((((-,())()(,(3(((.-()))).+3+).)
@M02996:162:000000000-B87FG:1:1101:7487:7459 2:N:0:ACTGAGCG+GTAAGGAG
GACTACCAGGGTATCTAATCCTGTTTGCTCCCCACACTTTCGCGCCTCAGCGTCAGTTACAGTCCAGTAAGTCGCCTTCGCCACTGGTGTTCCTCCCAATCTCTACGCATTTCACCGCTACACTGGGAATTCCACTTACCTCTCCTGCACTCAAGCCCATCAGTATCCAAAGCAATTCCCACCTTAAAAGCAGGACTTTCACTCCAGACTTAACAGGCCGCCTACGCGCCCTTTACGCCCAATCCTTCCGGCCAACGCTTGCCCCCTCCCTATTACCGCGGCTGCTGGCACGTAGTTAGC
+
CCCCCGGGGGGGGGGGGFGGGGGGGGGGGGGGEGGGGGGFGGGGGGGGGGGGGGGGGGGGGGGGGGGGGGGGGGGGGGGGGGGGGGGGGGGFGGFGGGGGGFGGGGGGGGGGGGGGG>BGG=FEEGFFGGGGGGGGGGFFFDDFCFEGFGFFDF6FGGDFD@=C,?FGGGGFDDFGFGFFFGDGFDED7,D@A?+5@CCECCC=CAE:CFFF7<=?:9<=E>ADF:@>>EB2?:3>@;FE618@0.9>;6:(6>6>----(184>;;:((...4)64-04((-,-).(-(437012<-64
@M02996:162:000000000-B87FG:1:1101:4155:7469 2:N:0:ACTGAGCA+GTAAGGAG
GACTACAAGGGTATCTAATCCTGTTCGATCCCCGCGCTTTCGTGCCTCAGCGTCAGTTGCGGCTTGGTGACCTGCCTCCGCGATCGGCGTTCTGTGCGATATCTATGCATTTCACCGCTACACCGCACATTCCAGCCACCCCAAACGCACTCAAGCCCCCCAGTTTCGACGGTAGTGACCGGGTTGAGCCCGGAAATTTCACCGCCGACTTAAGGGGCCGCCTACGCACCCTTTAAACCCAATAAATCCGGAGCACGCTCGCATCCTCCGTATTACCGCTGCTGCTGGCACGGAGGTAGA
+
CCCCCGGGGGGGGGGGGGGGGGGGGGGFFFCFFGGDGGGGGGGGGGGGGGGGGGGGGGGGGGGGGGGGGGGGGFGGDFGGGCEEGGFGGGEGGGGGGGCFFFGGGGAEFDFFGGGFG>?=CGGG>FEGEGFGGGFFGGGFD@DGGGFGFG?CEGFGECEGGC>>BFGEFGGFGF*=A7@AEGGECGFGFGF9FFGBEFFBBGFFFDBFFFG<AF34>DD01446::749E60>?FDA2@E?<:2=<><99),()-9-(--414,)4)).4-8(.))41-(-(:72)),22<:))2*1),-
@M02996:162:000000000-B87FG:1:1101:4171:7483 2:N:0:ACTGAGCA+GTAAGGAG
GACTACAAGGGTATCTAATCCTGTTCGATCCCCGCGCTTTCGTGCCTCAGCGTCAGTTGCGGCTTGGTGACCTGCCTCCGCGATCGGCGTTCTGTGCGATATCTATGCATTTCACCGCTACACCGCACATTCCAGCCACCCCAAACGCACTCAAGCCCCCCAGTTTCGACGGTAGTGACCGGGTTGAGCCCGGAAATTTCACCGCCGACTTCAGGGGACGCCTACGCACCCTTTAAACCCAATAAATCCAGATCACGCTCCCCACCTCCATATTACCGCCACCTCTTGCACTGAGTTAGC
+
CCCCCGFFGGGGFGFFGFFFGGEFGGDF<ECAC:FFFFGGACFGG@AGFGGGGG7CFGFGEFGGG@7FFGGGGEFGGFGFG+@CE87CFCCGGGG<FCEGG>A==FDFFFAFGGGGD:B6=CBF7BCFECFG=EFFGCE3@5*09D=EBGFFC:5FFGGGG5>>5=D*;E:?CFDC6CE8***:=D8FECFFFFG9EFF>>GFFF>0,,)9)6*3<()9(/-4,.4>?>G?19)))6):;,-38?B26C)/))0.2(((((*(.1,2.2().-.6-)((((-(4().5)83)0*+20)))
@M02996:162:000000000-B87FG:1:1101:4154:7488 2:N:0:ACTGAGCA+GTAAGGAG
GACTACAAGGGTATCTAATCCTGTTCGACCCCCGCGCTTTCGTGCCTCAGCGTCAGTTGCGGCTTGGTGACCTGCCTCCGCGATCGGCGTTCTGTGCGATATCTATGCATTTCACCGCTACACCGCACATTCCAGCCACCCCAAACGCACTCAAGCCCCCCCGTTTCGACGGTAGTGACCGGGTTGAGCCCGGCAATTTCACCTCCGACTTAAGGGGCCGCCTACGCACCCTTTAAACCCAATAAATCCTGCTAACGCACGCATCCTCCGTATTATCGCGTACGATGGCCAAGAGCTAGT
+
CBCCCGGGGCFCCGFGGGDFGGGFGGGA:@@868FCFEFCGGGGGFFGGDFGFCGGFGGGDGGGGGEF,CEEEFFF<EFGGCCC@=CFFGCGGAE@CFCFEBG8B<EFGGGGFFD9>8@CCEFGEEGC@,@D==DFFEGF@8:+=D5@@D?8,@4@CFGGE*8=CAF?FG8>C:DFA+.AB5*2=9(9>:E>5)914:?2AF))..-(3712<*)8(0/,1432849-3C?6774<4)2*(((,1<4:*./((16>((((,),8/823(--(..))-(--(--(((-(,((()0;*0-3.
@M02996:162:000000000-B87FG:1:1101:22374:7500 2:N:0:ACTGAGCG+GTAAGGAG
GACTACAAGGGTATCTAATCCTGTTTGATACCCGCACTTTCGAGCATTAGCGTCAGTTACACCCCGGACAGCTGCCTTCGCAATCGGAGTTCTTCATGATATCTAAGCATTTCACCGCTACACCATGAATTCCACCATCCTTATGTGCACTCAAGGCCTCCAGTATCAACGGCGTGTTATGGTTGAGCCACCCGCTTTGACCACTGACTTAAAGTCCCGCCTACGCTCCCTTTACACCCAATAAATCCGGATAACGCTCGGATCTTCCGTATTAACGCGGCTGCTGGCACGGGAGTAGCC
+
CCCCCGGGGGGGGGGGGDFGGGGFGGGGGGFFEDGGGGGGGCGGGGGGGGGGGGGGGGGGGGGCGGGEGGFFFFGGGGGGGGGGFFB8CCFEE?EFGG,,EEGGG<FFG9EGGGGGC=?DC=BDCGFF,FFFGGGGGFGFGE7D?EBFFGFBFEG:FGDFGD8<@<FFFGCBC?CG*=CFFF:C>:C7@,:)9@GBFGF4CCEBB96>=@>E;F*==AG9E655@@;6:;(7;;)7334=(8@3A??393834@<5((-4(9(2C9<:84.2.)))((---49()).-(.21))*23)).
@M02996:162:000000000-B87FG:1:1101:22392:7505 2:N:0:ACTGAGCG+GTAAGGAG
GACTACAAGGGTATCTAATCCTGTTTGATACCCGCACTTTCGAGCATTAGCGTCAGTTACACCCCGGACAGCTGCCTTCGCAATCGGAGTTCTTCATGATATCTAAGCATTTCACCGCTACACCATGAATTCCACCATCCTTATGTGCACTCAAGGCCTCCAGTATCAACGGCGTGGTATGGTTGAGCCACACGCTTTGACCACTGACTTAAAGGCCCGCCTCCGCTCCCTTTAAACCCAATAAATCCGGATAACGCCCGGATCTTCCGTATTACCGCCGCTGCTGGCCCGTAATTCCCC
+
CCCCCGGGGGGGGGGGGGGGGGGGGGGGGGCFFFGGGGGGGGFGGEGGGGGGGGGGGGFGEGGGGGG+CF<AFEFGGGGGGGGGGGF6CFFFFGGFFDCGGFGGGGGGGGGGGGGGG>BDDFGGFGGGGGGGGGFG6@DGG;7DDFBFFGFDDED8AFFGFDDCFFGFFGCEG>D+<?7FGG;EF?87C,D@B@D=AGA4AD6@E>6<AB>C=@EFFF<:G@(5(329@G3<;)9)7;E*//.;F?C87(041F?/-(-(-1-9FB:4(.,,44)6(,-(-3(-4284:(-,))/++))(
@M02996:162:000000000-B87FG:1:1101:2999:7507 2:N:0:ACTGAGCG+GTAAGGAG
GACTACCAGGGTATCTAATCCTGTTTGATACCCGCGCTTTCGAGCCTCAGCGTCAATCGCACTCCAGAAGGCTGCCTTCGCAATCGGAGTTCTTCGTCATATCTAAGCATTTCACCGCTACACGACGAATTCCACCTTCCTTGTGTGTATTCAAGCCCATCAGTATCAACGGCAGGCCAGCGTTGGGCGCTGACATTTGACCGCTGACTTAAAAGGCCGCCTACGCTCCCTTTAAACCCAATAAATCCGTATAACGCTCGCATCTTCCGTATTACTGCGGCTGCTGGCACGGAATTAGCC
+
CCCCCGGGGGGGFGGGGGGGGGGGGGGGGGFFFGGGGGGGGGGGGGGGGGGGGGGGGGGGGGGGGGGGCCGGGGGGGGGGGGGGGGFFEFGFGGGGGG?EFDCFGGGGGGGGGGGFG>DGGFGCGGGGGGGGGGGGGGGGGDDD?FDGFEFEG;DFFGGF>EEGGFGGGGEEGFGGFGF>CECE:DAGFGGA4ACC<<A7@:>=@A@FAAFFC@CB@FG:2/:DD;(/3@340)6)57CE2:><B44,74>BFB>9----4)-4:<<5(,(.35.)6)(-,(4????6(8?0>@FFF37)
@M02996:162:000000000-B87FG:1:1101:11247:7510 2:N:0:ACTGAGCG+GTCAGGAG
GACTACAAGGGTATCTAATCCTGTTCGATCCCCGCGCTTTCGTGCCTCAGCGTCAGTTGCGGCTTGGTGACCTGCCTCCGCCATCGGCGTTCTGTGCGATATCTATGCATTTCACCGCTACACCGCACCTTCCAGCCACCCCACACGCACTCAAGCCCCCCAGTTTCGACGGCAGTGACCGTGTTGAGCCCGGACATTTCACCGCCGACTTACGGGGCCGCCTACGCACCCTTTAAACCCACTAAATCCAGATAACGCTCGCATCCTACGTATTACCGCCGCTGCTGGCACGTCGTTGGC
+
CCCCCGFEFGGG@FGGG<FFGGGGFG>,CFBEGFGEGGGGGGA<FFGGFGGGGGGGGF<F77F=FEGGCFFGGEFGGFGGG,>FDECCBBFFGFE,EFCFCBGCFBE9EFFGGGGGC=DCD@FFGG:C+>3@EFD==,@@DF56CDAEADDECD+<CF7?CGA,=:F*;E*:EBDF):9BC*==FDEF.:C6).)6/?AEEGEFBF2,7>D<)8-565C(:7-(.-3(-::0>0:).-;EF04>@>9<<)15)0)*--,--14-7,)).-,)-.64)(-(42449>:2((.3))2:8(,.
@M02996:162:000000000-B87FG:1:1101:11223:7513 2:N:0:ACTGAGCG+GTAAGGAG
GACTACAAGGGTATCTAATCCTGTTCGATCCCCGCGCTTTCGTGCCTCAGCGTCAGTTGCGGCTTGGTGACCTGCCTCCGCGATCGGCGTTCTGTGCGATATCTATGCATTTCACCGCTACACCGCACATTCCAGCCACCCCAAACGCACTCAAGCCCCCCAGTTTCGACGGCAGTGACCGGGTTGAGCCCGGAAATTTCACCGCCGACTTAAGGGGCCGCCTACGCACCCTTTAAACCCAATAAATCCGGATAACGATCGCATCCTCCGTACTACCTCGGCGACTGGACCGGGGTTTGC
+
CCCCCGGGGGGFFGGGGGGGGGGGGGGGGFECEFGGGGGGGGGGGGGGGGGGGGGGGGFGGDFEGGGGGGGGGGGGGFFGG=FGFGFGGGGGGGGGGGGGGDG8EGGGGGGGGGGGG:@=D>FEBFFGGGGGGGFFGFGFD>>6CG>GDGEF?@DFGGGGGG>@5BC77C8?EAD:8F?FGGGGFDEF;FE63>)4)36>AFD?BF9;FEDAF*84;:D>E(-4<BF((:340:664<EE?1,8FA26>95(().*(((.-/,(18).89-,(-.:1)-,,(((((-2((.-.0*1*((.
@M02996:162:000000000-B87FG:1:1101:3020:7518 2:N:0:ACTGAGCG+GTAAGGAG
GACTACCAGGGTATCTAATCCTGTTTGATACCCACGCTTTCGAGCCTCAGCGTCAATCGCACTCCAGAAGGCTGCCTTCGCAATCGGAGTTCTTCGTCATATCTACGCATTTCACCGCTACACAACGAATTCCACCTTCCTTTTGTGTCTTCAAGCCCATCATTTTCAACGGCAGTCCAGCGTTTGGCCCTGACATTTTACCACTTACTTAACATTCCACCACCGCCCCCTTTACAACCAATTAATTCTGATAACGCACCCACCTCCCTTATTTCCGGCTGCTCTGGCCACGAAGTACGC
+
ACCCCG@EFGGGGGGGGCFFGFFFGGG,CCEFG@G+@FGFGG8FGFFGF<EFGEF:C@:,6@CFGGCCFF8E,AFFEFFFE,@,49B,8CFFAGF4E,AEFDFCE,9CBEEGG;FFC>A+CEF,46=DFGGGGFF6=,@DD*+++80A++=CFDD>=F816,*<,53E?;+<@>D,0=**,3@A++)*)43)*3***7+*9<3>=+:;*15**3*4:=51,)(-(-((/3(66.7.))8*6).9+)).3)3.)+)*((,(-*(,*((((-)).)..-(,(-()))..),(4())*/+)(-
@M02996:162:000000000-B87FG:1:1101:7415:7541 2:N:0:ACTGAGCG+GTAAGGAG
GACTACCGGGTATCTAATCCTGTTCGATACCCACACTTTCGAGCTTCAGCGTCAGTAACGCTACAGTCAGCTGCCTTCGCAATCGGAGTTCTTCGTCATATCTAAGCATTTCACCGCTACACAACGAATTCCGCCAACTTCCTGCGCACTCAAGTCAACCAGTTCGCGCTGCAAGTCAGACGTTGAGCGTCTACATTTCACAACACGCTTAATCGACAGCCTACGCTCCCTTTAAACCCAATAAATCCGGATAACGCCCGGACCTTCCGTATTACCGCGGCTGCTGGCACGTAATTAGCCG
+
CCCCCGGGGGGEFGGGGGGGFFFGGGFFFEFFGGGEFGGFGGGGGGGG9FCFGGGGGGGGGGGGCFGGGGGGGGGGGCFGFGEFGGFGGFCFGGGGGGGGGDF9FFGGFFFDGFFFG09CDF9FGGGGGGFEGCGGCGFGGFFGGCAF9=?DDFDGGGGGGGEGGDGCGGGFGFGGFFA8DEEGGCCGFEG=?F>EE;BEEGED20>99?5CEFFAFED(/363496;9E3;6476<=@:2;=)15<:5(7<6=<7(-,--)4-04,46>2(24-4(4(,291::506BB?35019<)5>(
@M02996:162:000000000-B87FG:1:1101:7432:7549 2:N:0:ACTGAGCG+GTAAGGAG
GACTACCGGGTATCTAATCCTGTTCGATACCCACACTTTCGAGCTTCAGCGTCAGTAACGCTACAGTCAGCTGCCTTCGCAATCGGAGTTCTTCGTCATATCTCAGCATTTCACCGCTACACAACGAATTCCGCCAACTTCCTGCGCACTCAAGTCAACCAGTTCGCGCTGCAAGTCAGACGTTGAGCGTCTACATTTCACAACACGCTTAATCGACAGCCTACGCTCCCCTTAAACCCAATCAATCCGGATAATGCCCGGCCCTTCCGTATTCCCGACGCTGCTGGCCACGACTTAGCC
+
C-BCCGG::+CCFEF,CA<@CFEGFE8C@CEEEEGGDEFEE@@EGFFF,5@BCEFFCAFCGGF=C@FDF,EFCFG@FFF=:6?FFCFE?FFCCG?FGGFEECF6EC>E>ECFGFDDG8<====@ECGCFBA>8EDCDD=EFDFGD85+:CD=63?;,=ED+@03,*=+?G>BFF+7<CCFFGGG7?@FACE):1=AEG9EA;:D=?@>@A4*9FB69)26:538:>689C(:5);683<;03()0.).),)418)*),.,7)(-*.24(.,(.))4<(((,,--,,(((((40)*/0)).
@M02996:162:000000000-B87FG:1:1101:9414:7602 2:N:0:ACTGAGCG+GTAAGGAG
GACTACTCGGGTATCTAATCCTGTTTGCTCCCCACACTTTCGTGCCTCAGTGTCAGTAACAGTCCAGAAAGCCGCCTTCGCCACTGGTGTTCTTCCATATATCTACGCATTTCACCGCTACACATGGAGTTCCGCTTTCCTCTCCTGCACTCAAGTAGCCCAGTTCGGGGGGCTAACAATGGTTAAGCCATTGCCTTTCACCCCTCGCTTAGGTAACCACCTACGCACTCGTTACGCCCAATAATTCCGGATAACGCTTGCCCCCTACGTATTACCGCGGCTGCTGGCCCGTAGTTAGCCG
+
CCCCCGGGGGGGGGGGGGGGGGGFGGGGFGFGGGGGGGGGGGGGGGGGGGFGGGGGGGAF@CFGGGG9EAEFGEGGGGGGGGGGGGGFFFEGGGGGGFFDFFC@FGGG8CFGGGGGG@EGGGFCGDEE?AFGGGGGGGGGGEFGFEBGFGFFFFGGFEFGGGFFGFGEG6E>GB70;FEFGFG@C:;C?6F)1@F<<C4)6@:73>99<3*4<F)*5798E::7:7(47<-<D22413:5(4887:9494)((1,*(--,3>?(97(423.).)-)(4-(-,,.5),(((--002AF5<0(
@M02996:162:000000000-B87FG:1:1101:8286:7611 2:N:0:ACTGAGCG+GTAAGGAG
GACTACCGGGGTATCTAATCCTGTTTGCTCCCCGCACCTTCGCACCTCAGCGTCAGTCATCTGCTGGTAACCTGCCTTCGCCATTGGTATTCTTCCAGATATCTACAGATTTCACCCCTACACCTGGAATTCTGATTGCCCCTCAGTGACTCTAGTTATGCAGTTCTCAACGCAGTTCCGGAGTTGAGCTCCGGAATTTCACACCAAGCTTGCAAAACCGCCTACATGCCCTTTACGCCCAATAATTCCGAACAACGCTCGCCACTTACGTGTTCCCTCGGCTGGTTGACCGTACTTAAC
+
CCCCCGGGGGGGFGGGFGGGGGGGGGGGGGGGGGGGGGGGGGGGGGGGGGGGGGGGGGGGGGGGGGGGGGGGGGGGGGGGGGGGGGGGCEFGGGGGGGCFEFGGGGGGGGGGGGGGG=FFGFGGGGGGGGGGGGGGFFGGGFFGGFDFFCDED@FFGGGFFGDCFFGGGGGFGBGGFGEFEGGGFGEGFAFCBECA5DFE7EFFFFD@CFGFFFC=)?95166@B(957>@BG=EC>6FEFF@);7?ECE2315=4((/--1(37264438(43))2).-,-(((.)-()4385*2<6))
@M02996:162:000000000-B87FG:1:1101:8268:7614 2:N:0:ACTGAGCG+GTAAGGAG
GACTACCGGGGTATCTAATCCTGTTTGCTCCCCGCACCTTCGCACCTCAGCGTCAGTCATCTGCTGGTAACCTGCCTTCGCCATTGGTATTCTTCCAGATATCTACAGATTTCACCCCTACACCTGGAATTCTGATTGCCCCTCAGTGACTCTAGTTATGCAGTTCTCAACGCAGTTCCGGAGTTGAGCTCCGGAATTTCACACCAAGCTTGCAAAACCGCCTACATGCCCTTTACGCCCAATAATTCCGAACAACGCTCGCAACTTACGGGTTACCGCGGCTGCGGGCACGTAATTAGC
+
CCCCCGGGGGGEGGGGGFFGGGGGCFGGGGGGEEGGGGCDGGGGGGGGGGGGGGGGGGGGGGGFFGGGGGGGGGGGGGGGGGGGGGFEFFGGGGGGGGGGF7DGGGGGGGFGGGGGB::@DDFGGGGGGFGGF9DEFGCEG>FGGGFF9BDDFFFGGGGDFGEFFFGFFGGDG5DGFGEFCE>E7FFGF9E5DA658FFFFGFFD?@C=AF<BF;A=?;>E5/(8>C?EG=BCECE@1=EFF@@FC3)@@F:1>19(.,(-)--)..4>1((-2,46<(4(423(((-42:0..*20))(
@M02996:162:000000000-B87FG:1:1101:9432:7616 2:N:0:ACTGAGCG+GTAAGGAG
GACTACTCGGGTATCTAATCCTGTTTGCTCCCCACACTTTCGTGCCTCAGTGTCAGTAACAGTCCAGAAAGCCGCCTTCGCCACTGGTGTTCTTCCATATATCTACGCATTTCACCGCTACACATGGAGTTCCGCTTTCCTCTCCTGCACTCAAGTAGCCCAGTTCGGGGGGCTAACAATGGTTAAGCCATTGCCTTTCACCCCTCGCTTAGGTAACCACCTACGCACTCTTTACGCCCAATAATTCCGGATACCGCTTGCCCCCTACGTCTTACCGCGGCTGCTGGCACGTCGTTAGCCG
+
CCCCCGGGGGGGGGGGGGFGGGGGFGGGGGGFEGGGGGGGGGGGGGGGGFFGGGGGGGGGGGGGGGGFGGGGGGGGFGGGGGGGGGGFG@BFFAFFEGFGFFFGGGGGGGGGGGGGG=5DDFF9FFF?DFGGGEGGGGGGGEFGGGDGFGFB8EF;8;EEFF=FDFC>C>CAE>D?;F<FGDFGFCCFFGGF4@GAAGF<A<:BFF>>2:5<2B>*46*-:((4<>B91<6479>066CG(3)./-:AG936:)47---,-25:C(88:2(.3.68B>-(-(-4>:(,(,,4)02:/(.)(
@M02996:162:000000000-B87FG:1:1101:21279:7638 2:N:0:ACTGAGCG+GTAAGGAG
GACTACTCGGGTATCTAATCCTGTTTGCTCCCCACGCTTTCGTGCATGAGCGTCAGTACCGGCCCAGGGGATTGCCTTCGCCATCGGTGTTCCTCCGCATATCTACGCATTTCACTGCTACACGCGGAATTCCATCCCCCTCTGCCGTACTCTAGCCTTGCAGTCCCAAAGGCAGTTCCCAGGTTGAGCCCGGGGATTTCACCCCTGTCTTGCAACGCTGCCTCCGCCCCCTTTACGCCCATTAATTCCGCTTAACGCCCGCCCCTCACTGTTTACGGCGGCTGCTGGCTCTTGTTTAGC
+
CCCCCGGGGGGG:FGGGFFGGGGGGGGGGGGGGEGGG7CFFFGGGCFECFGGGGGGG9F,@CCFGFF?FG:4EFGGFGGGGG@CFE?BFFGGDGFAB@BFFFGGGGGGGGGGGFG<E:DDCCF+@++@>FDEFEEDCDDEG=D6?GA=5>?DD,+E9<E68<6F?*=,;,,;D*396;75,@*@37)*6FG)5?)(8FFEF9B(3>;8;FGEA*))(0*(237)/,2/4*(-7:4),22:,().9646*.)(456:(((,-/39<-(((..).)).-(-,((,43??(,()(*/+3*-)-
@M02996:162:000000000-B87FG:1:1101:24858:7643 2:N:0:ACTGAGCG+GTAAGGAG
GACTACCAGGGTATCTAATCCTGTTTGATCCCCACGCTTTCGTGCCTCAGCGTCAATGCCTGTTTCGTGAGATGCCTTCGCAATCGGTGTTCTGAGTAATATCTATGCATTTCACCGCTACACTACTCATTCCTCCCACGGCAGCAGGATTCAAGCCCTACAGTATCAACGGCAGCTCCGGGGTTGAGCCCCGGCATTTCACCGCTGACTTGACGGACAGCCTACGCCCCCTTTAAACCCAATAAATCCGGATAACGCTCGCATCCTCCGTATTACCGCGGCTGCTGACCCGGGGTTAGC
+
CCCCCGGGGGGGFCGGGGGGGGGGGGGGGGGGGGGGGGGGGGGGGGGGGGGGGGGGGGGGGGGGGGGGGGG<FGGGGGGGGGGGGGGGGGGGGGDGGGGGGFGGGGGGGGGGGGGGC=BGGGFFFGGGEGGGG8EGD?D6=)9DGFDFDFFDGFGGFGGGGGDFDFGFDDEACA+@:DEEGGG+@C=CCGGAB4CA2CFFEGE)/)5>BFGB*ADF0:56=6(.:80(6=22536<A>;;::04*6<2C9>FFF.*----499(/4).(-(.4()44,-42((-()5),(.4).*/23()
@M02996:162:000000000-B87FG:1:1101:18873:7651 2:N:0:ACTGAGCC+GTAAGGAG
GACTACCCGGGTTTCTAATCCTGTTTGTTCCTCACGTTTTCGTGCCTGAGCGTCAGTTGCGACCTCGTGACCTGACTTCTCGATCGGTGTTCTGTGCCATATCTAAGCATTTCACCGCTACACATCACATTCCGGCCACGTCTATCGCCCTCTTGTCCGGCAGTATCAAAGGCTCGCTTGGAGTCGAGCCCCAACTGTTCACCCCTGACTTACCGATCCGCTTGTCCCCCCTTTCAACCCAATTAATCCGGATAACGCCTGTTCCCCCCGTTTTACCGTCGCCGTCTGCACTGGTTTCGC
+
A<-A,C@@@++6,,C,CEFEGGGFG-E,,<C,66;C,;;BECGD,:CF84C@868BFG,67@++@E@FFCFFG,@E,9=FF:EADG7F76,AF?FE,?E,49DFG<@F=;?FD9,9B)*6+9B9BFF,4CEC=@@=?+6@DDFD+E9+06<D8,6CFF++>6::,2DCC,9*D*;+**)*639C,;)*:E*-*3C>2FC6@GFB5?2-(8D8B;()6=*6=(/(/)1)/B6(*4)..4;C18()1-))*4.0-522(-(((2))*)(,(--(,())-,((((((-((,.)46453<0)(-
@M02996:162:000000000-B87FG:1:1101:14383:7667 2:N:0:ACTGAGCG+GTAAGGAG
GACTACAGGGGTATCTAATCCTGTTTGCTCCCCACGCTTTCGTGCCTCAACGTCAGTTACTGTCCAGCAAGCCGCCTTCGCCACCGGTGTTCCTCCTGATATCTACGCATTTCACCGCTACACCAGGAATTCCGCTTGCCCCTCCAGCACTCTAGCCGTATAGTTTCAAAAGCAGCACCAGGGTTACGCCCTGGGATTTCACTTCTGACTTACCCAGCCGTCTACGCACCCTTTACACCCAGTAAATCCGGATAACGCTTGCCCCCTACGTATTACTGCGGCTGCTGTCCCGTATTTAGC
+
CCCCCFFFGGGGGGGGGGGGGGGGGGGGGGFGEEGGGGGGGGGGGGGGGCGGGGGGGGEGGGGGGGGGG@EFGFGGGGGGGGGGGGGGDGGGEAEFGGEFGFFGGGGGGDDGGGGGG>A8CFGGGCF@GGGGGGGGDBFBFDFGG,8FFGDDGEGGG>E>FGDFEBC=C3AFDFGGFGDF@>>ABF);>GGBAFG==CFFEE66;=4*/9C;E*6;>AF@:6(/89>(,:;?D;CEE)2?80/6;5))26)6;)-2----(9:?GFF(2-,).2..)6),(4,(,22-.))-00*3+664
@M02996:162:000000000-B87FG:1:1101:15583:7682 2:N:0:ACTGAGCG+GTAAGGAG
GACTACCGGGGTATCTAATCCTGTTTGCTCCCCACGCTTTCGAGCCTCAACGTCAGTTACAGTCCAGTAAGCCGCCTTCGCCACTGGTGTTCCTCCTAATATCTACGCATTTCACCGCTACACTAGGAATTCCACTTCCCTCTCCTGCACTCTAGTTCGACAGTTTCCAACGCAGTTCAGGAGTTGAGCCCCCGCATTTCACTTCAGACTTGCCAAACCGTCTACGCCCCCTTTACACCCATTCAATCCGGTTAACGCCTGCCCCCTACGTATTCTCGGCGCTGCTGTCACGTGGTTACC
+
CCCCCGGGGGGGFGGGGFFGGGGGGGGGGGGFEGGGGGGGG7FGGGGGFFGGFGGGGGFGFGGGGFGGGFGGGGGGGGGGGGGGGGGGGGGGGGGGGEFFGFGGGGGGCGGGGGGGGA?GD=FFFEGD;@EEFEFGG,6D?D6FFFBGFGFFGFFGGGCDB=)CEFGG7GC*=*01BD@?>8CFE7;;@GGFEAD)/C:>7ECC=+1:>FC=C;5)0/*(*((-1((((33,;3)))/?8(64)19)12()(,067(((.-9:37438:?.))(.).(((---,()..,-.,0)*2*),)
@M02996:162:000000000-B87FG:1:1101:2947:7697 2:N:0:ACTGAGCG+GTAAGGAG
GACTACCCGGGTATCTAATCCTGTTCGATCCCCGCACCTTCGTGCCTCAGCGTCAATATGTGTCTCGCATGCTGTTTCCACAATCGGCGTTCTGTGTGATATCTATGCATTTCACCGCTACTTCACACATTCCGCATGCGGCGGCACCATTCAAGCCCTCCAGTTTCAACGGCAGTTCCCGCGTTGGGCGCCCGGATTTCACCGCTGACTTGGCAAGCCGCCTTCGCACCCTTTAAACCCACTACATCCGGATAAACCCCTGCTCCTCCTAATTACCGCGTCTGCTGGCAAGGGGTACGC
+
CCCCCGGGGGGGCFFGF,CEGGGFGGGGGGDGGFGGGCFFGGFGGFGGGGGGGGG7FGFEFFGFCFGGGGGGFG95<4CFFGDGGGFDGFEGG<@FFFGGFDDCDCCEFAEFGGFAE09DD8,@EFEGGGCFFGG6D8D++03=DE=F*+8=A=DG+7,@B7@E;+=:BF55?B*4BFF*:C54CDFD72C1))12,4=6?CA/,)(-(9*))).*-)7424((.-((-:3(28<)--;/6-(()5-65()(-)-*)(---*.(*.(((()).-).)((-(-(().)((()(00*2*)((
@M02996:162:000000000-B87FG:1:1101:15592:7703 2:N:0:ACTGAGCG+GTAAGGAG
GACTACCGGGGTATCTAATCCTGTTTGCTCCCCACGCTTTCGAGCCTCAACGTCAGTTACAGTCCAGTAAGCCGCCTTCGCCACTGGTGTTCCTCCTAATATCTACGCATTTCACCGCTACACTAGGAATTCCACTTACCTCTCCTGCACTCTAGTTCGACAGTTTCCAAAGCAGTTCAGGAGTTGAGCCCCCGCATTTCACTTCAGACTTGCCAAACCGTCTACGCTCCCTTTACACCCAGTAAATCCGGATAACGCTCGCCCCCTCCGCATTACCGCGGCTGCTGGCCCGTGGTTCGC
+
CCCCCGGGGGGGGGGGGFFGGGGGGGGGGGFFFGGGGGGGGGGGGGGGFFGGGGGGFFEG9EGFGCGGGGGGGGGGGGGGGGDFGFFFFFGGGGFFGCGGGFGGGGGGGGGGGGGGG=A>>CFG8<FFGGGGGEFFG9DFGFFGGGBGFGFFGGGGGG+,B@8EGFGGGF,;EB6DFG>F9,1@FF7G@@F9D5D5@FA74D<EE@;ABFFEE?692396465(9>>5@C?1C8EFEEFG(64)36E?C;8(()/;(--((142C;9(,(((-3).)(-(--((474(4((-00*2;)(4
@M02996:162:000000000-B87FG:1:1101:13445:7704 2:N:0:ACTGAGCG+GTAAGGAG
GACTACAAGGGTATCTAATCCTGTTTGATCCCCACGCCTTCGTGCCTCAGCGTCAGTGCCGTCCTCGCCAGCTGCCTTCGCGATCGGTGTTCTATGTAATATCTATGCATTTCACCGCTACATTACATATTCCGCCAGCGCCGTTCGGACTCTAGTCGCGCAGTATCAACGGCAGCCTCCCGGTTGAGCCGGGATATTTCACCGCTGACTTACGCCTCCGCCTACGCCCCCTTTAAACCCAATAAATCCGGATAACGCTTGCATCCTCCGTATTACCGCGGCTGCTTGCACGGGGTTAGC
+
CCCCCGGGGGGGGGGGGGGGGGGGGGGGGGGGGGGGGGGGGGGGGGGGGGGGGGGGG,FFGGGGGGEGGEEDFEGGGGGGGGGGGGFFGGGGGGGFGEFGGFGGFGGGGGGGGGGGG>BGD>EFGFGFCFFGGDCDCBEBG@EGGGF>5DBDFFFGF6CEGC@CAFD7CFC>EE>GFFDF>8E;FGEGFGGF>)C3)CFECCE?@>(6=4D>E)6)/8;>E:86?FB((:7,9:A>AFGE:64)9<B:FB3<BB9C--(-49)6::)8:1-((55A<<02(((-()).(..:))22:,,.
@M02996:162:000000000-B87FG:1:1101:2950:7717 2:N:0:ACTGAGCG+GTAAGGAG
GACTACCCGGGTATCTAATCCTGTTCGATCCCCGCACCTTCGTGCCTCAGCGTCAATATGTGTCTCGCATGCTGTTTCCACAATCGGCGTTCTGTGTGATATCTATGCATTTCACCGCTACTTCACACATTCCGCATGCGGCTGCACCATTCAAGCCCGCCAGTTTCAACGGCAGTTCCGGCGTTGGGCGCCCGGATTTCACCGCTGACTTGGCAAGCCGCCTACGCACCCTTTAAACCCAATCAATCCGGATAACGCTCGCATCCTCCGTCTTACCGCGGCTGCTGGCACGGAGTTAGC
+
CCCCCGGGGGGGGGGGGCFGGGGGGGGGGGFGGGGGGGGGGGGGGGGGGGGEGGGGGGGGGGGGGGGGGGGGGGFEE=EFFGGGFGFEGGFGFFECFGGGGFGGDGGGGGGGGGGGG=@DDF<DGGFFGGEFG@E>C6=++1*6CDDC?DFEG;DFGGGGGG>FCAFGGG>BGFGGFC@>5B*=F>BGBGG>B4)63*=CEFED@>36;FGFFF<*457;C7?FB8>8;EFB58AB48FEB0:,9?<<9(7:<34F-(,-(1((/5<-49<(.3-..(-(-319BFF(1:B6>82286:2
@M02996:162:000000000-B87FG:1:1101:2934:7728 2:N:0:ACTGAGCG+GTAAGGAG
GACTACCCGGGTATCTAATCCTGTTCGATCCCCGCACCTTCGTGCCTCAGCGTCAATATGTGTCTCGCATGCTGTTTCCACAATCGGCGTTCTGTGTGATATCTATGCATTTCACCGCTACTTCACACATTCCGCATGCGGCGGCACCACTCAAGCCCGCCAGTTTCACCGGCAGTTCCGGCGTTGCGCGCCCGGATTTCACCGCTGACTTGGCAAGCCGCCTACGCACCCTTTAAACCCACTCAATCCGGATAACGCTCGCATCCTCCTTATTCCCGCGGCTGCCTGCACGGAGTTAGC
+
ACCCCGDFGGGGGGGGGGGGGGGFGGGGGGGGGCFGDCEGGGGGGFE@FDFGGGGGGGGEGFGG<CEDGGGGGG@=B=DEFGGGGGGFGGGEGFEFGEFGCBFGFEEGFDCFGGGGG@>DD8<=FFF=:AB=@8E?DEC8?=<CC3=D0+;@DECFCGGGEC5@FAFG+D:?DA4FFG?E5>*=CD(:9CE@5=)9<CFFFGA:>>9039FA>?<6<>C9E3:B::B(,::8<><9<4@EF1.(0256997-20.9--(,-/,(/.).1(.)-6.62,-,,,--4()-((((0)/22).)
@M02996:162:000000000-B87FG:1:1101:17599:7737 2:N:0:ACTGAGCG+GTAAGGAG
GACTACAAGGGTATCTAATCCTGTTCGATCCCCGCACTTTCGTGCATGAGCGTCATTTACGGCCTGGTCTGCTGCCTACGCAATCGGTGTTCTTCGTCATATCTATGCATTTCACCGCTACACAACGAATTCCGCAAACCTCGACCGCAATCAAGCTCTCCAGTATCAATGGCGTGATGACGTTGAGCGTCACGATTTAACCACTGACTTAACAAGCCGCCTGCGCACCCTTTAAACCCAATAAATCCGGATAACGCTCGGATCCTCCGTATTACCGCGGCTGCTGGCACGGTGTTAGCC
+
CCCCCGGGGGGGFGGGGGGGGGGGGGGGGGGGFFGGGGGGGGGGGGGGGGGGGGGGGGCGGCGGGGGGGGGGGFGGGFFGGCEGFGBFGFGGGGGFGGFFFDGGGGGGGGGGGGFGE=ACDEGFGGCEGFGGGGGG6@DGGDE>GG>GFGFF8EDGGGGGGGE=@FG7CFGFGEGE*;A6E5EFDGFGFGGFFEDDFG:56>*:E43;E6>C*:36>?3.=6:=>FF@BG0=C>?9E?GEB03)9:427(0::4,*----()-7FABBF2..2).602(-212,)),142,2)0/1+)).
@M02996:162:000000000-B87FG:1:1101:17617:7746 2:N:0:ACTGCGCG+GTAAGTAG
GACTACAAGGGTATCTAATCCTGTTCGATCCCCGCACTTTCGTGCATGAGCGTCATTTACGGCCTGGTCTGCTGCCTCCGCACTCGGTGTTCTTCGTCATATCTATGCATTTCACCGCTACCCAACGAATTCCGCACACCTCGACCGCATTCAAGCTCTCCAGTATCAATGGCGTGCTTACGTTGAGCGTCCCTACTTAACCACTCACTTAACACGCCGCCTGCGCACCCTTTCACCCCAATAATACCTGTTAACACTCGCACCCTTCGTCTTACCGCGCCTCCTGGCCCGTGGTTCGTC
+
CCCCCGF9E,,;,6AFEDFGGGGECFE,FC@CD+@FEGFGG7FCEGG9FGGEGGGGGF@F,@FFG<<GGE<FG=@E@,DBC++=D6?FECEF@?E99:A49<@DB<9?;D9=ACAE7:*6=,BE+8+B+ADCF,A>+8@BDDB+0@=E?+3*@,6F,=@?DC=@CFG7+;@?69:CE*3+6*4,>5)959E)@*=).7+16,092)07=48**+()08)62/(/.1.3,;(36))).48*,,).*)).*)*.)7.*(.(-(1((9((.(.(,--.(((((-(4(4.((1(,())2*+(,,
@M02996:162:000000000-B87FG:1:1101:20945:7748 2:N:0:ACTGAGCG+GTAAGGAG
GACTACCGGGGTATCTAATCCTGTTCGATACCCACGCTTTCGTGCCTCAGCGTCAGTAGCGTACTGGTAGGCTGCCTTCGCAATCGGAGTTCTGTACCATATCTATGCATTTCACCGCTACACGGCACATTCCGCCTACCTCGCTCGCACTCAAGAACGGCAGTTTCAACGGCAATTTTACGGTTGAGCCGCAAACTTTCACCACTGACTTACCATCCCGCCTACGCACCCTTTAAACCCAATAAATCCGGATAACGCTCGCATCCTCCGTATTACCGCCGCTGCTGGCACGGAGTTAGC
+
CCCCCGGGGGGGGGGGGGGGGGGGGGGGGGDFGGGGGGGGFGGGGGGGGGGGGGGGGFCFEG>EGFGGGGGFGGGGGFGGDGGGGGF=FGGGGFGFFFDGGFGGFGGGGGGGFFFFE=@CD=F>EC@FFFFGGFGGG6FFGEEGDGBGFGEF8FFA8DE+CEBFGFGFGGGFGF7FFGF6DEDGEG2DBG*8/?CBBFFFFGF*6=;AFFGFFF47=FF?E:6;@;;,6:?(>:AA2);C6:B)9)64967(4762--,.-1(-944<<;-(4:<><62(43913:4:01<().*2*)-)
@M02996:162:000000000-B87FG:1:1101:5458:7762 2:N:0:ACTAAGCG+GTAAGGAG
GACTACCGGGGTATCTAATCCTGTTTGATCCCCACGCTTTCGTGCCTGAGCGTCAGTTGCGAGCTCGTGACCTGCCTTCTCGATCGGTGTTCTGTGACATATCTAAGCATTTCACCGCTACACATCACATTCCGGCCACGTCTATCGCACTCTAGTCCGGCAGTATCAAAGGCACGTTTGGAGTTGAGCCCCAACTTTTCACACCTGACTTACCGATCCGCCTGCGCACCCTTTAAACCCAATAAATCCGGATAACGCTCGTATCCACCGTATTACCGCGGCTGCTGGCACAGAGTTAGC
+
CCCCCGGEGGGGCFGGGGFGGGGGFGGGEFEFFGEGEGGGGCGGGEGEFGGGGGGGGGG9@++8+<@F,FFGGG8FFFGGG8?ADCEGGGGGAE@FAD,EEDGGDAEGFGGGGGGGG:<CDEF8BEFFFFFFF=+8=CE=DDFG+,1C5@BDA;F@8E8+8@8@,?C,CFFFGF+;*;)*4DC@FGFGEFF9*:/-9@B88E*76;;@=ACC>F5)(:C6C/4=0.:69EF;C)76<);?:??:?6>BG>3:37)2---,41,(*))..96::()).3,((-(((,4(,48(798<3)-4
@M02996:162:000000000-B87FG:1:1101:13036:7779 2:N:0:ACTGAGCG+GTAAGGAG
GACTACTGGGGTATCTAATCCTGTTTGATCCCCACGCTTTCGTGCCTGAGCGTCAGTTGCGAGCTCGTGACCTGACTTCTCGATCGGTGTTCTGTGACATATCTAAGCATTTCACCGCTACACATCACATTCCGGCCACGTCTATCGCACTCTAGTCCGGCAGTATCAAAGGCACGATTGGAGTTGAGCCCCAACTTTTCACCCCTGACTTACCGATCCGCCTGCGCACCCTTTAAACCCAATAAATCCGGATAACGCTCGTATCCCCCGTTTTACCGCCGCTCCTGGCCCGGGCTTCCC
+
CCCCCGGEGGGGGGGGGFFGGGGGGGGGGGGGGGGFGGGGGGGGGGGGGGGGGGGGGEFGC@:@CFGGGGGGGE@FGGGGGGGGFGFFGGGGGFGF,BBFGFGGGDFGAFGGGGGGG@BDDEGEGGEGGGGGGGCCD8DCGDFDGGFGFGDEFDDFEFGEEE=F8FFG?ECAGFGG*C@FF,,@FCED@GG=0*97:FFECFEFFF22>AFCEFD;9?<5C:/(3.:9;EF;DE65;<CE;?@@FFBAF>)41<9C-((--/(.94::>9-((-.5.-(((,((-()411(,7)*1:(..
@M02996:162:000000000-B87FG:1:1101:18799:7786 2:N:0:ACTGAGCG+GTAAGGAG
GACTACCAGGGTATCTAATCCTGTTTGATCCCCACGCTTTCGTGCATGAGCGTCAGTTGCAGATTCGTAACCTGTCTTCACGATCGGCGTTCTGTGGCATATCTAAGCATTTCACCGCTACACACCACATTCCAGTTACGTCCCCTGCACTCTAGTCCGGCAGTATCATAGGCCCGCTTGGAGTTGAGCCCCAACTTTTCACCCATGACTTACCGATCCGCCTGCTCACCCTTTAACCCCAATCAATCCGTATAACGCTCGTCTCCTCCGTACTACGGCGCCTGCTGGCACGTCGTGAGC
+
6ACCCFFGGDCEEGFGG@FGFGGGGGGGFF<EEGGGGGGGGGGFGGGGG@FGGGGGGGFGF?,CFFGGFGGGGGEEFGGGFGDGDC@FCFFGEEGF8?,4=DGGGGCGFFEGGGGGG:9=CEF8CF+F:AEFF=@EG9D@DDD>FFDFFGFD@EDFGG>>E>=F,;D7?9@9D*CGBCA?+,44FC7>>FF85<DFEG9;;D:)76<3>>CAEFD*-)7>G?@=2.0//;;3*/9<).+;(//()/<CG0./3673,----9((924(((,((-)-(((,((41...(-.)-.)*1*(-,
@M02996:162:000000000-B87FG:1:1101:28435:7794 2:N:0:ACTGAGCG+GTAAGGAG
GACTACTGGGGTATCTAATCCTGTTTGCTCCCCACACTTTCGTGCCTCAACGTCAGTTACAGTCCAGTAAGTCGCCTTCGCCACTGGTGTTCCTCCTAATATCTACGCATTTCACCGCTACACTAGGAATTCCACTTACCTCTCCTGCACTCAAGAAATCTAGTTTTAGTTGCAGTTCCTCAGTTAAGCCGAGGGATTTCACAACTAACTTAGACTCCCGTCTACGCACCCTTTACCCCCAATAATTCCGGATAACGCTTGCTCCCTACGTATTACCTCCGCTGCTGGCCCGTAGTTAGC
+
CCCCCGGGGGGGGGGGGGGGGGGGGGGGGGFGGGGGGFGGGGGGGGGGGGGGGGGGGGGGGGGGGGGGGGGGGGGGGGGGGGGGGGFFGEFGFFFGGGGGGFFGGGGGGGGGGFGGGABDCEGGGGGGGGGFGFFGGGFGG=FDGFDFDGFFEGGGGGGGEFBFDFGGD9EFA:8EFGEFFFGGGFF+>EC@>BD)8FFEF7;:>FECEFE5*B@AEFG84:==E>A>AEFFGFFE35@C=>B>FCFFDE>,4)/;/.//6>CE<?D7,6/7)46.)4)(-43(444::(-475**3).6
@M02996:162:000000000-B87FG:1:1101:28461:7795 2:N:0:ACTGAGCG+GTAAGGAG
GACTACTGGGGTATCTAATCCTGTTTGCTCCCCACACTTTCGTGCCTCAACGTCAGTTACAGTCCAGTAAGTCGCCTTCGCCACTGGTGTTCCTCCTAATATCTACGCATTTCACCGCTACACTAGGAATTCCACTTACCTCTCCTGCACTCAAGAAATCTAGTTTTAGTTGCAGTTCCTCAGTTAAGCCGAGGGATTTCACAACTAACTTAGACTCCCGTCTACGCACCCTTTACACCCAATAATTCCGGATAACGCTTGCTCCTAACGTATTACCTCGGCACATGGCACGTAGTTAGC
+
C@CCCF9<E@FFFGGGGGGGGGGDGCFCGEFFGFGGGGGGGGFGG<EFGDGGGGDGGGGGC<F5FGDGFGE5@FGGFGG@E:FCFFGFF,@FAGGBF9FFECF@FCDEEGEGGGGGGADGCEGAF9FF9FFG9DECD;=B8D6++@DF5ADEFFF,=1EF9EEFG?FA+7@@FF8ADGE+,,6@A6*DD?6)0<+:=<FECG75=6=5@FG**=CFEAD>410):::::>ADGFE=<=BE(93=;/**=>)8()7*/.((,*)72(.)/(/,/;)/))//(((((-,(((.,))12+-.4
@M02996:162:000000000-B87FG:1:1101:18786:7804 2:N:0:ACTGAGCG+GTAAGGAG
GACTACCAGGGTATCTAATCCTGTTTGATCCCCACGCTTTCGTGCATGAGCGTCAGTTGCAGCTTCGTAACCTGTCTTCACGATCGGCGTTCTGTGGCATATCTAAGCATTTCACCGCTACACACCACATTCCAGTTACGTCCCCTGCACTCTAGTCCGGCAGTATCATAGGCACGCTTGGAGTTGAGCCCCAACTTTTCACCAATGACTTACCGATCCTCCTGCTCACCCTTTAAACCCAATAAATCCGGCTAACGCTCGTCTCCTCCGTATTACCGCCGCTGCTGGCACGGAGTTACC
+
BACCCGGGGGGGCFGGGGGGGGGGGGGCFGCFFGGGGGGGGGGGGGGGGGGGGGGGGGGGGG,EFGCFGGGGGGGGGGGGGGGGEECGGGGGDEGGEEFGGFG8D<FGCGGGFCGGG=98CFG=CFCFGGGGGGA9=9@+=DDGGE9FFGFDD=DFFG+@ECAFDFGFG9=DFFGE*3:?EFGCEFE9CFF>@DGFBF9EEGEE)3:<@FF=EF=/6??*<7:;;(08>ED57@4<>@EE??@68><72.5(1867,.,-(1((28A<?(,(.36))-((-39(4::0(48:7)22@<))
@M02996:162:000000000-B87FG:1:1101:18800:7816 2:N:0:ACTGAGCG+GTAAGGAG
GACTACCAGGGTATCTAATCCTGTTTGATCCCCACGCTTTCGTGCATGCGCGTCAGTTGCAGCTTCGTAACCTGTCTTCACGCTCGGCGTTCTGTGGCATATCTAAGCATTTCACCGCTACACACCACATTCCAGTTACGTCCCCTGCACTCTAGTCCGGCCGTATCATAGGCACGATTGGAGTTGAGCCCCAACTTTTCACCAATGACTTACCGATCCGCCTGCGCACCCTTTAAACCCCATAAATCCGTATAACGCTCGTATCCGCCGTATGACTGCGTCCGCGGGCACGGACTTGGT
+
6-AC@FFEF,,C,F<F<,CAEGGFCG<EEE<<<<CGGGE,FFGCGGGG,CFF:FGGFEFFDE,AFFEGFCFGGGEECFFF9F,,6+8B@FFGDEFEEE:EF?FGG9,A9ECFGGFGE=?DDEF@EG+DCFGGGAFGGFF@DD*@=F=GFGFEA>=GFD8C@+:@CFFFDCCFGFGG*9:F,DF,:=*45CF=BEGB@FFEECE39?6AEF+8;6208?4/2:/26.6(3336CE))))83(67:F<AA7-0(().2(---(/(.06(-32420().)-,,((((-((,((4:))*23)))
@M02996:162:000000000-B87FG:1:1101:9213:7818 2:N:0:ACTGAGCG+GTAAGGAG
GACTACCCGGGTATCTAATCCTATTTGCTCCCCACGCTTTCGTGCCTCAGCGTCAGTAATGGCCCAGCAAACCGCCTTCGCCACTGGTGTTCCTTCTAATATCTACGCATTTAACCGCTACACTAGAAATTCCACTTGCCTCTACCACACTCAAGTCTACCAGTTTCTAAAACGAACCGAGGTTAAGCCTCGGGCTTTAATCTTAGACTTAATAAACCGCCTCCGCACACTTTCCGCCCAATAAATCCGGATAACGCCCGCCCCCTACGTATTACCGACGCTGCTGGCACGTACTTAGCCG
+
CCCCCGFGGGGGGGGGGGGGGGEGGGFFGGFFGGGGGGGGGGGGGGGGGGGGGGGGGADGE9FFGGGGGGDFGGGGGGGGGGGGGGDGGGGGFCEGGE=FBEFGGGFGEGGFGGGGG><CDDFGD=FDFFGGGGGGGFAEGFFFGGFGFGFFF8FFD@8=EFEGGFGGFD,9D56+<C85CCAFACEG@?GAFBGFFFA49:>E4A*7EF8AE96+>A)6C(((--(66B(7;)7((/4*/6);6<C8/4)4:6)1((-(-92670,4((.),...-((,(41420:,(.,())/32).4(
@M02996:162:000000000-B87FG:1:1101:3428:7831 2:N:0:ACTGAGCG+GTAAGGAG
GACTACTCGGGTATCTAATCCTGTTCGATACCCGCACTTTCGAGCTTCAGCGTCAGTTACGCTACAGTAAGCTGCCTTCGCAATCGGAGTTCTTCGTGATATCTAAGCATTTCACCGCTACACCACGAATTCCGCCTACTTCCTGCGCACTCAAGCCCGACAGTTCGCGCTGCAGTTCAACGGTTGAGCCGTTACATTTCACAACACGCTTATCAGGCGGCCTACGCTCCCTTTAAACCCAATAAATCCGGATAACGCCCGGACCTTCCGTATTACCGCTGCTGCTGGCACGGCATTTGC
+
CCCCCGFGGEGGDGFGGGEFGGGGGFFFGGC<CCGGGGGGGGGGGGGGDGGGFGGG6@@FCGB,@FFGAFFFGGGGGGGGG@FEFFBBFFDFGGGGFCFGFCGGFFFDFFFGGGFEG13===BCGGGDGGGGACGDDG?=DDDG88=70=?E8D8FGGD6E=>>:@?CGDE>DA7<?2;AGE54>DEGEFC>BBC?4BFE?94*/;5>2>D7)17165/(2./(/4;1,83(25))4-:A(44:B)66C053:3)2----0/415,<:<38.386663,(-,.32)).4()40)*/0).)
@M02996:162:000000000-B87FG:1:1101:10536:7839 2:N:0:ACTGAGCG+GTAAGGAG
GACTACCGGGGTATCTAATCCTGTTTGCTACCCACGCTTTCGCGCCTCAGCGTCAGTTATTGTCCAGCTAACCGCCTTCGCCACTGGTGTTCTTCCTAATATCTACGCATTTCACCGCTACACTAGGAGTTCCGTTAGCCTCTCCAACACTCAAGAACGTCAGTTTCAAATGCAGACACGAAGTTGAGCCTCGTGCTTTCACATCTGACTTGATGTCCCGCCTACACGCCCTTTACACCCAGTAAATCCGGATAACGCTTGCCCCCTACGTCTTACCGCGGCTGCTGGCACGTAGTTATC
+
CCCCCGGCGGGGGGGGGGGGGGGGGGGGGFFFFFGGGGGGGGGGGGGGGGGGGGGGGFAFGFGGGEFFGEFFGGGGGGGGGGGGGGGGGFGGGFFFGEAFFFGGGGGGGGGGGGGGD:@DGEG8D<FFEFGGGGGGGEAEFDFGG;5BDGFFF@FC,DC?DC@FCFGGC;@@FFF7A9@:@BCCGC*389,:*<58=DCAEGCA>=;7>?F=*4*=>9D=G>>@D3>(8CB15@47?<FE0=4)+/7?D92(()/9-----/(579((,33(326<701(-344:0)(3871)0*2+.)-
@M02996:162:000000000-B87FG:1:1101:3618:7844 2:N:0:ACTGAGCG+GTAAGGAG
GACTACCCGGGTATCTAATCCTGTTTGATCCCCACACTTTCGTGCCTCAGCGTCAATTGCGGATTCGTGAGATGCCTTCGCAATCGGTGTTCTGTGTGATATCTATGCATTTCACCGCTACACCACACATTCCTCCCACGGCATCCGCATTCAAGCCCAGCAGTATCAACGGCACGTTCGAAGTTGAGCTCCGACATTTCACCGCTGACTTACCCAGCCGCCTCCGCATCCTTTAAACCCCATGAATCCGGATAACGCTTGCATCCTCCGTATTACCGCGGCGGCTGTCACGGGGTTCGC
+
<CCCCGGGGGGG:FGGACBFGGG<FFE=FA9,C<@F7FEEFG@@FFAFEFGGG7B,CFGFEGFGE<CFDACEDFAEFAFGGEE7DFFGEFFGFGGGGGF;,=ECDGFGFGAECF,<B>?68999+DF:+AE949@=C@86?8@?DE>=?GE>;,9F=D?8D8)<7CDGGFGF>5=EA:=A,D:@FGEG),@8*57):,=8CC<AA)(/0;FFFFBABA*.*.((/2;7/B;EGECF33:A(8::=444<(020).2,-(--1)-*(4)(--((.)))((--(((((,(,6)-05*/:(-(
@M02996:162:000000000-B87FG:1:1101:3635:7850 2:N:0:ACTGAGCG+GTAAGGAG
GACTACCCGGGTATCTAATCCTGTTTGATCCCCACACTTTCGTGCCTCAGCGTCAATTGCGGATTCGTGAGATGCCTTCGCAATCGGTGTTCTGTGTGATATCTATGCATTTCACCGCTACACCACACATTCCTCCCACGGCATCCGCATTCAAGCCCAGCAGTATCAACGGCACGTTCGAAGTTGAGCTCCGACATTTCACCGCTGACTTACCAAGCCGCCTACGCACCCTTTAAACCCAATGAATCCGGATAACGCTTGCATCCTCCGTATTACCGCCGCTGCTGGCACGGAGTTAGC
+
CCCCCGGGGGGGGGGGGGGGGGGGGGGGGGFGFGGGGGGGGGGGGGGGFGGGGGGGGGGGGGGDGGGGFGGEGGGGGGGGGGGGGGGGGGGGGGGGGGGGGFGGGGGGGGGGGGGGG>DDDFGGEFGEGGGGGGGFD>=BD85CGGDEEDFFGFCGFGGCF8=C9<FDGGGEDEGEFGDFGFEGGGFFEEFFBBG>DG@46EEAB?@F=AFFEAC62?C>=6661137:E@;FF3C<8FGF?<?FF29D;>?:@9D(---4/))*.4341-,.5.4-2-(-(4474:(-(46)0:82-6)
@M02996:162:000000000-B87FG:1:1101:3653:7851 2:N:0:ACTGAGCG+GTAAGGAG
GACTACCCGGGTATCTAATCCTGTTTGATCCCCACACTTTCGTGCCTCAGCGTCAATTGCGGATTCGTGAGATGCCTTCGCAATCGGTGTTCTGTGTGCTATCTATGCATTTCACCGCTACACCACACATTCCTCCCACGGCATCCGCATTCAAGCCCAGCAGTATCAACGGCACGTTCGAAGTTGAGCTCCGACATTTCACCGCTGACTTACCAAGCCGCCTACGCACCCTTTAAACCCAATTACTCCGGATCACGCTTGCATCATCCGTATTACCTCGGCGGCTTGCACCGAGGTATC
+
6ABCCGGG:EEEFGGGGCFFGGGGFGG;EFFGDEFCFFGFGFGGGEFGGFGFGGGGEGGFGD7FFEFG7FEEEFFGGGGGGGC@EE,CFFCFDFE@F8,CFDFGGFFE;,CFGGEEG:@CCEFGGG8FGEFGDA=DCD@+65>8DGDFEDB9D@9FGGG8@D)>@=FGGG8?:AC+;@CB,@;;>+0*:9D10:D=5;BA?CED@>92@FGFB)*)//2276;<@(2/388(7)79)7<C01(.9).6C(04(),*-.(-(1)-2.).60-.14.6.).---(((((,632(0)**1)))
@M02996:162:000000000-B87FG:1:1101:26358:7868 2:N:0:ACTGAGCG+GTAAGGAG
GACTACCAGGGTATCTAATCCTGTTTGATCCCCACGCTTTCGTGCCTGAGCGTCAGTTGCGAGCTCGTGACCTGACTTCTCGATCGGTGTTCTGTGACATATCTAAGCATTTCACCGCTACACATCACATTCCGGCCACGTCTATCGCACTCTAGTCCGGCAGTATCAAAGGCACGCTTGGAGTTGAGCCCCAACTTTTCACCCCTGACTTACCGATCCGCCTGCGCACCCTTTAAACCCAATCAATCCGGATAACGCTCGTATCCCCCGTATTACCGCGGCTGCTGGCACGTGTTTAGC
+
CCCCCGGFGGGGGGGGGGGGGGGGGGGGGGFGGGGGGGGGGGGGGGGGEGGGGGGGGGGGGGGGGGGGGGGGGGGGGGGGGG?CFGEFGGGGGGGGGGGGAFGGGFGGGGGGGGGGG=DDDFGGCFGGGGGGGGGGGGFGGFFGGGFGFGFFFFGGGG6CEEBFGFF,?=D:CFFE*=>FGGGFFFE5@@EAFFGFFGFEC;EB=>@=E?DE:A2?=025=661?:916ED1C@9?>)C;;73(9)5494<(374C-.--412374::9;:1:?)..,-1(-(,.54480)-0.020)64
@M02996:162:000000000-B87FG:1:1101:26340:7878 2:N:0:ACTGAGCG+GTAAGGAG
GACTACCAGGGTATCTAATCCTGTTTGATCCCCACGCTTTCGTGCCTGAGCGTCAGTTGCGAGCTCGTGACCTGACTTCTCGATCGGTGTTCTGTGACATATCTAAGCATTTCACCGCTACACATCACATTCCGGCCACGTCTATCGCACTCTAGTCCGGCAGTATCAAAGGCACGATTGGAGTTGAGCCCCAACTTTTCACCCCTGACTTACCGATCCGCCTGCGCACCCTTTAAACCCACTACATCCGGATAACGCTCGTATCCCCCGTATTACCGCCGCTGCTGGCCCGGATTTAGC
+
CCCCCGGGGGGGGFFGGGGGGGGGGGGGGGFGGGGGGGGGGGGGGGGGGGGGGGGGGGGGGGGEGGGGGGGGGGAFGGGGGD@FFGGGGGGGFGEFFGGGFFGGGGGGGGFGGGGGGAFCDFGDGGGGGGGGGGDCGGFEGFFFFGFGFGFFF98FGFGGEGFF8FD8D=FFGFGGFGCFGGGGFGEGEEFFF>GBEGFFFGFDB4)<=BFCFFD)6?D>C>70/.:;>=8174CE472?<(/()56<9<0-:34C--(--12(242-47421:2:A2-(,4(-44::((4300**3-66
@M02996:162:000000000-B87FG:1:1101:18879:7880 2:N:0:ACTGAGCG+GTAAGGAG
GACTACTCAGGGTATCTAATCCTGTTTGCTCCCCACACTTTCGTGCCTCAGCGTCAGTTACTGTCCAGAAAGTCGCCTTCGCCACTGGTGTTCCTCCTAATATCTACGCATTCCACCGCTACACTAGGAATTCCACTTTCCTCTCCAGCACTCAAGTCTCCCAGTTCGCAAGGCTAACAATGGTTGAGCCACTGCCTTTCACCCCGCGCTTAAGAAACCGCCTACGCACTCTTTACGCCCAATAATTCCGGATCACGCTCGCCCCCTACGTATTACCGCGGCTGCTCGCACGTATTTCAC
+
CCCCCGGGDGFGG,BFGCFGFGGGFGGFGGFFFGFGCFGE@CCFFEGGFEFGGGGGGGG<FGGGGGFGDG8FGGDEF>@FCEEG?FEEFCE@BFGFFGFEF?FFGGGGGGDGGGGGG5BGGGFFF<EBFDD@E=EDFDDBFEB=DGECD6DBG@F9EFFGGDDBDFGGDB6@FFF8*AD5DFGFG6DDDF,00;FDEGFFFGF@A@@AA>D=CC=9);9:;9=@=@B5@47>CEEE02<C6;8)*77726)(:)/2,/---96?36B0(4(.5(..661(-402:0)(-,2400++2))-
@M02996:162:000000000-B87FG:1:1101:15033:7975 2:N:0:ACTGAGCG+GTAAGGAG
GACTACTCGGGTCTCTAATCCTGTTCGCTCCCCACGCTTTCGAGCCTCAGCGTCAGTTTCTGTCCAGCAGGCCGCCTTCGCCACCGGTGTTCCTCCTGCTATCTACGCATTTCACCGCTACACCCGGAATTCCGCCTGCCCCTCCTGTACTCAAGTCCTACAGTTCCAAAGCCAATCACGGGGTTGAGCCCCGGGTTTTCACCTCTGGCTCGCAGTCCCGCCTGCCCTCCCTTTCCATCCCGTACATCCGGTAAACCCTTTCCCCCTCCGTTTTACCTCCTCTGCTGTGCAGTTCTTAGC
+
CCBCCGFFEF+F+CEG,6CFGGFCF-8F@<FD,-+7:BBC@F<FFGCE@?DFGGDCFGCF,CFFE@@E8,C=F4FGEGG7@FGFGD++88=F@EEGGF8F;;DG,F>C=EGGG;FGG>*+=4B@+++8+3>B===CD+,6=:DCD,:8+6+5>,2CECGFC6=@AF<@9,,*5*4CA*3384*4>*.7.44-26)8@GF?*48*2//)65*.(0()/;9:*./((,24(;,(::4<4),*((.(.24)2,)-())0(,(.)2))0(,(--,)((.-3)).((.).-))()))1/0326:)
@M02996:162:000000000-B87FG:1:1101:15046:7987 2:N:0:ACTGAGCG+GTAAGGAG
GACTACTCGGGTATCTAATCCTGTTTGCTCCCCACGCTTTCGAGCCTCAGCGTCAGTTTCTGTCCAGCAGGCCGCCTTCGCCACCGGTGTTCCTCCTGATATCTACGCATTTCACCGCTACACCAGGAATTCCGCCTGCCCCTCCAGTACTCAAGTCCTACAGTTCCAAAGGCAATCCCGGGGTTGAGCCCCGGGTTTTCACCTCTGGCTTGCCGGCCCGCCTGCGCTCCCTTTACACCCAGTAAATCCGGTTAACGCTTCCACCCTACGTATTCCCCCGCCTACTGGCACGTTTTTAGA
+
CCCCCGGGGGGGGGGGGGGGGGGGGGGGGGFGGGGDGGGGGGGGGGGGGGGDGGGGGFFGGGGGGEGGGGGGGGGGGGGGGGGGGGGGGGGGFFFGGGEFFEGGGGGGGGGGGGGGG:<>DEFD@BC<EFGGGGGGG@@EFDFDG,8FFGFFGFFFGGGFGGEGGFGGF986D?7FF+:BBEGGGG@78FGF>BG>=FFFFGF5=A>=>AG>?69)(2/(=6//,-74:CB<FFAF>AGGB<84@>46747((0)2((,-(0)4>(-,14,,-().)(,,(,((,5))((.40);AC6(2
@M02996:162:000000000-B87FG:1:1101:15022:7990 2:N:0:ACTGAGCG+GTAAGGAG
GACTACTCGGGTATCTAATCCTGTTTGCTCCCCACGCTTTCGAGCCTCAGCGTCAGTTTCTGTCCAGCAGGCCGCCTTCGCCACCGGTGTTCCTCCTGATATCTACGCATTTCACCGCTACACCAGGAATTCCGCCTGCCCCTCCAGTACTCAAGTCCTACAGTTCCAACGGCAATCACGGGGTTGAGCCCCGGGTTTTCACCTCTGGCTTGCAGGACCGCCTGCGCTCCCTTTACACCCAGTAAATCCGGATAACGCTTGCACCATACGTATTACCGCGGCTGCTGTCACGTATTTAGC
+
CCCCCGFGFGGGGDGGGGGGGGGFGGGFGFFGEFFEGGGFFGGGGGGGGGGGGGGGGFFGFGGGGGGCGFFGGGGGGGGGGGFEGGF@FFEEFEGGFEGGFFFGGGGGGGGGGGGGG>BDGFGGGFFGFGGGGGGGDCD@DDFGGG<EFFFFFG6@@FDFGFBFGFGFF,6@EBCC?:C?EEECCD4?5FD@BEGF@FFCEGF*9FEFFFG;;*7)/891>:282>:(2C?<FFFA27;C1(..06<<>95243.9-----144C(.)4,)))..<4(-40(4427,).)420.3<7).6
@M02996:162:000000000-B87FG:1:1101:19798:8002 2:N:0:ACTGAGCG+GTAAGGAG
GACTACAGGGGTATCTAATCCTGTTTGATACCCGCACCTTCGAGCATGAGCGTCAGTAACGGTCCAGCAGGCTGCCTTCGCAATCGGAGTTCTTCGTGATATCTACGCATTTCACCGCTACACCACGAATTCCACCTGCCTCTCCCGCACTCAAGGGCTGCAGTTCCAACCGCGATTTCCAGTTTAGCCCCACGATTTTCCCGCCGGCTTCCCTACCCCCCCGCCCCCCCCTTTACCCCCATTAACTCCGAACAACGCCCGACCCTCCCGTATCCCGGCCGCTCCGGCACGGAATTTCGC
+
CCCCCGGFGGGGGGGGGGGGGGGGGGGDF,EFG:BFG:EFGG,FG+F,C<FFGGGGG9EF@7,@FCCGG<,@,AFFGGGGG,@4@DB,@FFGGFE?FF:EGFGDF,=F8CEGGGGGG:@DGFGG8<@7CE8DG4,6A@=EGFFGFGAC>DEDD8=,+1,8@6)CE+=:<BE5E9***<*+,72<,+*+)=84:53)-@B4*,/(()(,(.*/,/))68*(=(((((4(4?175,665:C*2,).9.)6*3)(-0(*-((-4)46/((-((,(.())((((-,((((-(((((.)*0+)(,
@M02996:162:000000000-B87FG:1:1101:15041:8005 2:N:0:ACTGAGCG+GTAAGGAG
GACTACTCGGGTATCTAATCCTGTTTGCTCCCCACGCTTTCGAGCCTCAGCGTCAGTTTCTGTCCAGCAGGCCGCCTTCGCCACCGGTGTTCCTCCTGATATCTACGCATTTCACCGCTACACCAGGAATTCCGCCTGCCCCTCCAGTACTCAAGTCCTACAGTTCCAAAGGCAATCACGGGGTTGAGCCCCGGGTTTTCACCTCTGGCTTGCAGGACCGCCTGCGCTCCCTTTACACCCCGTAAATCCGGATAACGCTTGCACCCTACGTATTACCGCCGCTCCTGTCACGTTTTTATC
+
CCCCCGGGGGGGGGGGGCFGGGGGGGGGGGFGGGGGGGGGGGGGGGGGEFGGGGGGGGGFGGGGGFFGFDGGGGGGGGGDGGGGGDF@FFGGGGGGGG=FFFGGGGGGGGGGGGGGGADCC9EEDCEGGGGGGGGGGFFFGDFGG8DFDCDDDFGFGGGDGFDFGFGGG9=?CA7AF6=*>:EGEGFG@AGABDDBAGFFFGF3>FB=@A;9B63A?>C6=:2;;@>0<B1(::9A)4;84,-,0-6<9772<:<C---(-/).*(42:6..646<A2-(-3((-(4.)))(0)*//(-.
@M02996:162:000000000-B87FG:1:1101:18862:8011 2:N:0:ACTGAGCG+GTAAGGAG
GACTACTGGGGTATCTAATCCTGTTTGCTCCCCACGCTTTCGAGCCTCAGCGTCAGTGTCATTCCAGCAAGCCGCCTTCGCCACTGGTATTCCTCCTAATATCTACGCATTCCACCGCTACACTAGGAATTCTACTTACCTCTCCTGAACTCAAGTCTAGCAGTATCAACTGCAATTCCGCAGTTAAGCTGCGGGCTTTCACATTTGACTTACCAAACCGCCTACGCTCCCTTTACGCCCAGTCAATCCGGACAACGCTTGCCCCCTACGTATTACCGTGGCTGCTGGCCCGGAGTTAGC
+
CCCCCGGFGGGFGGGGGFGGGGGFFGGGGFDFDGGGGGGGGGGGGGGGGGGGGGGGGGGGGGGGGGGGGGGGGGGGGGGGGGGGGGGFGFFFFEGGGFGGGFGGGGGGGGGGEFGGG>BGGFGGFGCFGGFGGGGGF;EFGFFGGFD;?FFFGGFFFDFDGGEFEFGED,=@DFGCDDEFEEEEFFEGDE,895>85@AB5<EFEAE@7FGFFF499FD4=-/5:=92>E=2;@CCD?EC(2@3=C)1;25;BE79--,-(1::FB>?0-..-44<4,((-301,4:70(,()0/2;).)
@M02996:162:000000000-B87FG:1:1101:10191:8040 2:N:0:ACTGAGCG+GTAAGGAG
GACTACTCGGGTATCTAATCCTGTTTGATACCCGCGCTTTCGAGCCTCAGCGTCAGTAACACCCCTGAAGGCTGCCTTCGCAATCGGAGTTCTTCGTCATATCTAAGCATTTCACCGCTACACGACGAATTCCACCTTCCTTGTGTGCACTCAAGGCCGCCAGTATCAACGGCATGCCAAGGTTGGGCCCTGACATTTGACCGCTGACTTAACAGCCCGCCTACGCTCCCTTTAAACCCAATAAATCCGGATAACGCTCGCATCTTCCGTATTACCGCGGCTGCTGGCACGGAATTAGCC
+
CCCCCGGGGGGFGGGGGFFGGGGGGGGGGGGGGGGGGGGGGGCGGGGGEGGGGGGGGGFG9FGGGGCDFE8AFFGGGGGGGFEGFFF7FFGGGGGGGG=BAFGGG?EFFFFGGGGGG8>DDGFCCFCFGFGGGCE@DDFGGFFFCFDGFF<D8DF7AFGGGEFGCFGFGGGDGEDGFGE9CEFCFC=F=GF>4A>EEG+8@C-2>8=BEF:CEF);=B<6=;1=;24;6C3-6454<7AC2<3<F42214<?B*39--,,4)31*-4)4,,.4:>41(((,(23,4202?697.8<2)(5
@M02996:162:000000000-B87FG:1:1101:9993:8047 2:N:0:ACTGAGCG+GTAAGGAG
GACTACTCGGGTATCTAATCCTGTTTGCTACCCTAGCTTTCGTACCTCAGTGTCAGTATTGTGCCAGGAAACTGCTTTCGCCATCGGTGTTCCTCCTGATATCTACGCATTTCACCGCTACACCAGGAATTCCGTTCCCCCCTCACACACTCAAGCCAGACAGTATCTATGTACCCTTCCCCGTTGAGCCAGGAAATTTCACCATAGACTTATCTACCCACCTACATACGCTTTACGCCTAGTAAATCCGAGTAACGCTCGCCCCCCTCGCATTACCGCGGCTGCTGGCACGAAGTTCGC
+
CCCCCGGGGGGGDGGGGFFGGGGGGGGGGGFCGGGGGGGGGGGGGDGGGGGGGGGGG,CFGG9EFFFDGGGEGGGGFGFGGEGGGGFBFBFGEFGFGGGGEFGGGGCFGEGGGFEFG=9?CEFGFCFGDFGGGGFGGGCDGAAGGGFGFGBDG,AFGFCFGGDEDFG8FFF<@DFGFDDF8,@>FCDGEG6=997:*8@ECGF6=*:*88C5AFEC*<9@C:<;5<67>,))/7*1--4,-585+*1>?9;F?A)C(.((.1((1.((-4((-,-.-((,(,(4<>330(4(00/*3-((
@M02996:162:000000000-B87FG:1:1101:9998:8065 2:N:0:ACTGAGCG+GTAAGGAG
GACTACTCGGGTATCTAATCCTGTTTGCTACCCTAGCTTTCGTACCTCAGTGTCAGTATTTTGCCAGGAAACTGCTTTCGCCATCGGTGTTCCTCCTGATATCTACGCATTTCACCGCTACACCAGGAATTCCGTTCCCCCCTCACACACTCAAGCCAGACAGTATCTATGTACCCTTCCCAGTTGAGCCAGGAAATTTCACCCTATACTTATCTAACCACCTACATACGCTTTACGCCTAGTAATTCCGAGTAACGCTCGCCACCTTCGTATTCCCGCGGCTGCTAGCACGAAGTTGGC
+
CCCCCGGGGGGGCGGGGGFGGGGGFGGGGGDFGGGGFFFGGGGGGGGGGGGGGGGGGFGG9F9CFCF8FFFFGFGGGFGCCFEEEEFF@FCFFFFGGGGGD+@CEGDGGGGGGGGGG:@@DGFFG8=DFGGGGCFDGD=@>A>DCGBGAGFD8EFGGCDGFFDDDDFA9F8=,4DFFGFFGEDFF+;=DG,:**0)9CFFFF>100)0:<<;;97B5<**@8@C50<E:,4)3>EFF2<:5(8CC5972325>4*2/.//(16678(.(6//557C//3(-44(()).5)4(.)*10),,
@M02996:162:000000000-B87FG:1:1101:11070:8067 2:N:0:ACTGAGCG+GTAAGGAG
GACTACTAGGGTATCTAATCCTGTTTGCTCCCCCGACTTTCGCGCCTCAGCGTCAGTGCTGTTCAAGGAATCCGCCTTCGCCTCCGGTGTTCTATAGGATATCAACGCATTTCACCGCTACACCCTATATTCCGATTCCCTCTCCCAGACTCGAGTCCTGTAGTTTCAGACGCACTTTCCGGGTTGAGCCCGGAGATTTCACATCTGACACGCAAGACCGCCTACGCGCCCTTTACGCCCAGTAAATCCGAACAACGCTTGCGACCTCTGTATTCCCGCGGCTGCTGGCACGAAGTTAAC
+
CCCCCGGGGGGGGGGGGGFGGGGGGGGGGGEFGGGGGGGFGGGGGGGGGGGGGGGGGEFGGGGGGGGCEGGFGGGGGGGGGGGGGDCFEGEGFFGGFFGGGFGFGGGGGDGGGGGGG::=@EGFGGGGGFGGGGGGGGGGGD?FGGDABFFEDDCFFFFGGGEFFFGGCFGFGFGGFFEFBEEGGCCCCFGBB>DBBFFFFGFFFB?E=*;>>:-55AF>GF??FFF>BE>(7:)646?C?F:AFFBAGB>:>>49--(-(1--149?2:.45<<),-(,47;;:))70:?())*23-).
@M02996:162:000000000-B87FG:1:1101:4111:8071 2:N:0:ACTGAGCG+GTAAGGAG
GACTACTAGGGTATCTAATCCTGTTTGCTCCCCACACTTTCGCGCCTCAGCGTCAGTTGGCGTCCAGAAAGCCGCCTTCGCCACTGGTGTTCCTCCTAATATCTACGCATTTCACCGCTACACTAGGAATTCCGCTTTCCTCTCCGATACTCAAGACTAACAGTTTCAAATGCAGCCCCGGAGTTAAGCCCCGGTATTTCACATCTGACTTGAAAGCCCGCCTACGCGCCCTTTACACCCCGTCAATCCGGCCCACGCTTGCCACCTCCGTTTTACCGCCGCTGCTGGGCAGTTATTAGC
+
CCCCCGGDGFGGCEGGGFFGGGGGGGGGGGCFBFGFGGGGGGGGGGEGGGGGGEGGFGF,6CFGFGGA8EEFFCDCEGGGGGCFDFEGCECFEFGGGGGGGFGCEFFGGGEDDFFFC=D6>CEDGFC8FEFFFGGDG44BEEFGG>>>5DF=3,6CD=EFD,8B:?FGGF,?8D+,;0:A6>9C>?*<A,D=EF?94FFF?G<<EB4>===**)*+8;9>*640=?B(.=:.244>E4:C12,(.4-672.(()-/-,,-4*2)*41(,(4).1))80-(-(460,)((,((./+336),
@M02996:162:000000000-B87FG:1:1101:9929:8130 2:N:0:ACTGAGCG+GTAAGGAG
GACTACACGGGTATCTAATCCTGTTTGATACCCATGCTTTCGTGCCTGAGCGTCAGATGCTCTCTGGACAGCTGCCTTCGCAATCGGTGTTCTGTGACATATCTAAGCATTTCACCGCTACACATCACATTCCGCCATCCTCGACATCTCTCAAGGGGACCAGTATCAATGGCAGTTCTCATGTTGAGCATGAGAATTTCACCGCTGACTTAATCCTCCGCCTGCGCACCCTTTAAACCCAATAAATCCGGCTAACGCTCGGGTCCTCCGTATTTCCGCGGCTGCTGGCACGGCGTTAGC
+
CCCCCGGGGGEFFGGGGFGGGGGGGGGGGFFEFGGGGGGGGGGGGGGGGGGGGGGGGG<,CFFFGFG9EFCFGGGGGGGGGGGGF6FFGGGGGGGGGGGG==DGG,EFGGGGGGGGG><?DEF9EFFFCFFGGGGG>B8EFDBCG88F?=?>FFF48>EEG65F=FFGGF,DFFGGFGFF>ADEEFFGDDED59<;6EFEFGED>BABCAGE;FA9;?C:E=:>=5A4>E>2DEF*95C?6B5;*95/;12(.55;/.//,)(/184233-.,.)).(,-(-76?7.40(,(.0*2:-(6
@M02996:162:000000000-B87FG:1:1101:9947:8140 2:N:0:ACTGAGCG+GTAAGGAG
GACTACACGGGTATCTAATCCTGTTTGATACCCATGCTTTCGTGCCTGAGCGTCAGATGATCTCTGGACAGCTGCCTTCGCAATCGGTGTTCTGTGACATATCTAAGCATTTCACCGCTACACATCACATTCCGCCATCCTCGACATCTCTCAAGGGGACCAGTATCAATGGCAGTTCTCATGTTGATCCTGAGAATTTCACCTCTGACTTAATCCTCCGCCTGCTCACCCTTTAAACCCAATAAATCCGGATAACGCTCGGATCCTCCGTCTTCCCGCCGCTGCTGTCACGCGGTTCAC
+
CCCCCGGGGGDGDGGGGAFGGGGGGGGFFFFEFGGGGGGGGGGGGGGGGGGGGGGGGGF,CFFGGFG,EF@FGFGGGGGGGGGGFFBFGGGGGGGGDGGGGDFGGCAFFDFGGFGGG:@@C>F9FFFGGGGGGGGC?CFFGDE6D4:FBGFF9E+A>CECG?DF8<EFFGEFGF+@?F9F;DF@F+;20,@*D:9;8CFFCGF*::5=AFGFCFEB=>C=::108)1*9>B2C3666>FED25.;*@?<5/-0846,.(/./((2677;26(/,.)6(-(--,213>6))6,).*2:()-
@M02996:162:000000000-B87FG:1:1101:20813:8152 2:N:0:ACTGAGCG+GTAAGGAG
GACTACTCGGGTATCTAATCCCGTTTGCTCCCCTGGCTTTCGCGCCTCAGCGTCAGTGATCGTCCAGAAAGTCGCCTTCGCCACTGGTGTTCCTCCTAATATCTACGCATTTCACCGCTACACTAGGAATTCCACTTTCCCCTCCGATACTCTAGATCTGTAGTTTCCATCCCATCCCGGGGTTGAGCCCCGAACTTTTAAGACAGACTGGCCGATCCGCCTGCGAGCGCTTTACGCCCAATAATTCCGGACAACGCTTGCCACCTCCGTATTACCGCGGCTGCTGGCACGTAGTTAACC
+
CCCCCGGGGGGGEGGGECFGGGEFGGGEF<FFFFGFGGGGEFGGDGGGDEFGGGGGGCDGGGGFEEG,C<EFFFGGGGGGCEBGGFE<BC:EFGEAEB;FFFGGFGFGC>FGDFGG+:@C>ECGFFF=B,>>EFGF+@D,ADFGGC=:@DFDEFGCFFCD,E9BFFFE9EF?8DGG5D59>+@C:9:F@GG>5>D28FFCB?;@=445>;*2()/25:;,2270(((.(3(,*)9:?(:*-(,.*5)-2486>F:)-,,--745F:(40(.(,)-)1((-44>?2>:0,42,.)13+)).
@M02996:162:000000000-B87FG:1:1101:23315:8154 2:N:0:ACTGAGCG+GTAAGGAG
GACTACCGGGGTATCTAATCCTGTTTGCTCCCCCGACTTTCGCGCCTCAGCGTCAGTGACTGTTCAAGGAATCCGCCTTCGCCTCCGGTGTTCTGCAGGATATCAACGCATTTCACCGCTACACCCTGCATTCCGATTCCCTCTCCCAGACTCGAGTCCTTTAGTTTCAAGCGCACTTTCCGGGTTGAGCCCGGAGATTTCACCCTTGACACGCACGACCGCCTACGCGCCCTTTACGCCCAGTAAACCCGAACCACGCCCTTGGCCTCTGTAATAACTCCGGCGCTGGCACACGATTAG
+
CCCCCGGGGGGGCEGGGGGGGGGGGGGGGGFGGGGGGGGGGEGGGGGGFGGGGGGGFGGGEGGGGGGGGGGGGFGGFCEGFGGGGFFFGCFGFGGGFGGGGFGGGGGGGCFGCFAEF5BDGGGGGFFAEEGEEADDGGGGD=FGGGFD5DD0@@?BEGGG9<38@CFECC,9@?GEEGBFFGG>FDA?)4D:8A)((6:>>1@3/8884=>@;E;)()76*-9:?FBFFG937:)))4AE003?B4<)*-0-1)(C-((--1((2()),()-)-).),).),,((,((43(37)/**.()
@M02996:162:000000000-B87FG:1:1101:14899:8158 2:N:0:ACTGAGCG+GTAAGGAG
GACTACACGGGTATCTAATCCGGTTCGCGCCCCTAGCTTTCGTCCCTCACCGTCAGGTTCGTTCCAGTTAGCCGCCTTCGCCACAGGTGGTCCTCCCAGGATTACAGAATTTCACCTCTACCCTGGGAGTACCGCTAACCTCTCCCGACCTCAAGTTCAACCGTATCGCCAGCAATTCCCACAGTTACGCTACAGGATTTCACCAGCGACTTCTCAAACCGGCTACGAACGCTTTAGGCCCACTAAAAACAGCTACCACTAGAGCTGCCGCTGTTACCTCCGCGGCTGGCACCGGTCTTG
+
CCCCCGFEGGGGGGGGFGFGGDGFGGEFGGEGGGGGGGGGGGGGGEGG@FGGGGGGGGGGCFFGGEEFGFGFGGGGGGGFGGGGCFFGGFFGFGGGG,ABFF8DC?@AFFFGGGGGF:D8DFGGGDFACCEBFCEGD8@@DDDGGGB:?CAE@@DFEFAAE,8@+@FCDE*9E?0E9FFF9CC4?2:57C45AACB9<F@CFEEF)7>(6<83+/+)*;62(636;?61>>?D:,65.3<8((.)().*-0(.6)7(,..(*.)06041((-4-4:54).(((-(-4(-32,5512*-.)
@M02996:162:000000000-B87FG:1:1101:21670:8166 2:N:0:ACTGAGCG+GTAAGGAG
GACTACCAGGGTATCTAATCCTGTTTGCTCCCCACGCTTTCGAGCCTCAGCGTCAGTTATCGTCCAGTTAGCCGCCTTCGCCACCGGTGTTCCTCCTAATATCTACGCATTTCACCGCTACACTAGGAATTCCACTAACCTCTCCGATACTCTAGTTCGACAGTTTCAAGTGCAGTACCAGGGTTGAGCCCTGGGTTTTCCCACCTGACTTGCCGTCCCGCCTACGCTCCCTTTACACCCCGTAAATCCGGCTACAGCTTTCCCCCTCCTTATTACCGCGCCTGCTGGCCAGTAGTTCGC
+
CCCCCGGGGGGGGGGGGGFFGGGGGGGGGGGGGGGGGGGGGGGGGGGGFFGGGGGGGGGFGGGGGDGGGFGFGGGGGGGFGGGEDEF@FFGGGGFFFFGGGFGGFGFG@CFGGGGGG>BGGGG8EGC?F:>FGFF@F8EGDDFGG8=:@GFF9=D=FG+1CEAFAFGEF;@+A9@A?FEFGGGG,+)C8EGFFFFCADFC59*75/.):;=>EF4:9A:/4-((56@;DG@8:337)=C52(/()/).2,)(()(*)))))0.85-(4((.).-)6)((((--(.,,((,(,)*+32-((
@M02996:162:000000000-B87FG:1:1101:23318:8176 2:N:0:ACTGAGCG+GTAAGGAG
GACTACCGGGGTATCTAATCCTGTTTGCTCCCCCGACTTTCGCGCCTCAGCGTCAGTGACTGTTCAAGGAATCCGCCTTCGCCTCCGGTGTTCTGCAGGATATCAACGCATTTCACCGCTACACCCTGCATTCCGATTCCCTCTCCCAGACTCGAGTCCTGTAGTTTCAAGCGCACTTTCCGGGTTGAGCCCGGAGATTTCACACTTGACACGCAAGCCCGCCTACGCGCCCTTTACGCCCAGTTAACCCGCACCACGCTCTTGGCCCCTTTATTACCCCCGCTGCTGGCCCACGGTTAC
+
CCCCCGGGGGGGGGGGGGGGGGGGGGGGGGGGGGGGGGEFGFGGGGGGGGGGGGGGGFCFGGFGGGGGGGGGGFGGGGGGEGGGGDFFFGGEFGGGGGGGGFGGGGGGGGGGAGCFF=ADDGEGDGF?FFF=FGGCGGGGGE?DGGFC?FFFG@DFGGGFFGC@C+=EFAEFEE*??CEFGGEGED294CGFBE9(8<B>?,>EFA>@EF76/:6375F62.(,631;(:1637:2)4?EB??>4)6)*48(4B19,(-(-*.)*.2,12(.).).69(4((-((-5).((-..*/2(,)
@M02996:162:000000000-B87FG:1:1101:24432:8194 2:N:0:ACTGAGCG+GTAAGGAG
GACTACCCGGGTATCTAATCCTGTTTGCTCCCCACGCTTTCGAGCCTCAACGTCAGTTACAGTCCAGTAAGCCGCCTTCGCCACTGGTGTTCCTCCTAATATCTACGCATTTCACCGCTACACTAGGAATTCCACTTACCTCTCCTGCACTCTAGTAGGACAGTTTCCAAAGCAGTTCCAGGGTTGAGCCCTGGCATTTCACTTCAGACTTGCCTTACCGTCTACGCTCCCTTTACACCCAGTAAATCCGGATAACGCTTGCCCCCTACGTATTACCGCGGCAGCTTGCCCGTGGTTAGC
+
CCCCCGGGGGGGGGGGGGGGGGGGGGGGGGGGGGGGGGGGGGGGGGGGGGGGGGGGGGGGGGGGGGGGGGGGGGGGGGGGGGGGGGGFGGGGGGGGGGGGGFGGGGGGGGGGGGGGGABDGFGGGGGGGGGGGGGGFGGGGFFGGGEGFGFFGGFFDCGGGGFCFFGGGGGFGBFFFGFFGGGGGDFGECFFFFGFFGFFFGFFEFFFFFGF5?CFEAF=;<:BE>BAFE>>F3CCC=@CBDBE6?EF;9DFFFF6/.(/37(5CBBFDF:2<:)4<1(((-(-,.).,()4))/2;6?4
@M02996:162:000000000-B87FG:1:1101:27461:8207 2:N:0:ACTGAGCG+GTAAGGAG
GACTACTCGGGTATCTAATCCTGTTTGCTCCCCACGCTTTCGAGCCTCAACGTCAGTTACAGTCCAGTAAGCCGCCTTCGCCACTGGTGTTCCTCCTAATATCTACGCATTTCACCGCTACACTAGGAATTCCACTTACCTCTCCTGCACTCTAGTTCGACAGTTTCCAAAGCAGTTCAGGAGTTGAGCCCCCGCATTTCACTTCAGACTTGCCAAACCGTCTACGCTCCCTTTACACCCAGTAAATCCGGATAACGCTTGCCCCCTACGTATTACCGCGGCTGCTGGCACGTCGTTCGC
+
CCCCCGGGGGGGGGGGGGGGGGGFGGGGGGFFGGGGGGGGGGGGGGGGGGGGGGGGGGGGGGGGGGGGGGGGGGGGGGGGGGGGGGFGGFEGGGGGGGGGGFGGGGGGGGGGGGGGG=<CCEFGFGGGGGGGGGGGGDFGDDFFGFBFDGFFEFGFFGGGGGBFFFGGG;FFGFGGFGFFGDCFGGCGFGG5BFGFFGFFFGEC96=AEFG*AAEAFFG@=::=>(6@DEB=C3;=EEFGDF;E6?CEC626(=92(.//(2(6C2>??(..576490-,32978.)52(.())**/4(9
@M02996:162:000000000-B87FG:1:1101:27447:8222 2:N:0:ACTGAGCG+GTAAGGAG
GACTACTCGGGTATCTAATCCTGTTTGCTCCCCACGCTTTCGAGCCTCAACGTCAGTTACAGTCCAGTAAGCCGCCTTCGCCACTGGTGTTCCTCCTAATATCTACGCATTTCACCGCTACACTAGGAATTCCACTTACCTCTCCTGCACTCTAGTTCGACAGTTTCCAAAGCAGTTCAGGAGTTGAGCCCCCGCATTTCACTTCAGACTTTCCAAACCGTCGACGCTCCCTTTAACCCCAGTAAATCCGGATAACGCCTGCCCCCTACGTTTTACGCCCGCTGCGGGCCCGTCGTTAGC
+
CCCCCGGGGGGGDDGGAFGGGGGFEFFFGFFGGGGGDGGGGGFGGGFGGGGGFGGGGFGGGGGGGGGGGGFGGGGGFGGGGFGGGGGGGGEGDGGGGFFFGFGGGGGGGGGGGFGGG>@6?EGFF9FFFGGGEEGGGGFGCEFFGGEFBGFECFGGGGCE>EBCADFFF=EFG5DEF7*+,3=@,+;=DGD8>*=8)@@<*@;E@BA*8?C*9+/=*9F44)(065((/=<;F34).7C:?6@36966>1;2(27C,((.454:G90(.-.(.(.)-(,(--((2(((((--))*2*-(6
@M02996:162:000000000-B87FG:1:1101:17644:8258 2:N:0:ACTGAGCG+GTAAGGAG
GACTACTGGGGTATCTAATCCTGTTTGATACCCGCGCCTTCGTGCATGAGCGTCATTTACGGTCCAGGAGGCTGCCTTCGCAATCGGAGTTCTTCGTGATATCTATGCATTTCACCGCTACACCACGAGTTCCACCTCCCTCTGCCGCAATCAAGGGATGAAGTTCCAACCGCTGAATGGGGTTGAGCCCCACGATTTTACGGCTGGCTTGCATCTCCGCCTGCGCACCCTTTCAACCCAATAAATCCGGATCACGCTCGGACCTTCCGTATTACCGCGGCTGCTGGCTCCGAATTAGCCG
+
CCCCCGGECEGGGGFFF9FFGGGGGGGGGGFEFGGFGGDGGGGGGGGGFGGGGGGGGGGGCCFGGDFGGGGFGFGGGGFGGGGGGGC@FFFGFGGGFGF8FFGGGGGGGGGGGGGFG>BCDFGGGGGCFFGGGGFG8DFGGFFFFGAGEDFFGGGFGGGGG,1=EFCADGGFC>CE*?C*>>EGCGEG5EGFFFG2>FF?=E@>>49=BA36;C?;>BC1C<76(:>9>E0@4)6.)4AE?F).16A?DFFF(73C.--41>>>F>:8<444:<4)(,--4(2:2)56(.(,)022+5.8(
@M02996:162:000000000-B87FG:1:1101:14939:8263 2:N:0:ACTGAGCG+GTGAGGAG
GACTACTCGGGTATCTAATCCTGTTTGCTCCCCACACTTTCGCGCCTCAGCGTCAGTTACTGTCCAGAAAGCCGCCTTCGCCACTGGTGTTCCTCCTAATATCTACGCATTTCACCGCTACACTAGGAATTCCGCTTCCCTCTCCAGCACTCAAGGTTTGAAGTTTCAAGCGCAGCTCCGCAGTTAAGCTGCGGCCTTTCACGCCTGACTTTCAAATCCGCCTACACGCCCTTTACACCCAGTAAATCCGGACAACGCTTGCCCCCTACGTTTTACAGCCGCTGCTGCCACGTCGTTCAA
+
BCCCCGGFGGGGBFGGGGEGGGGGGGGGGGGGCGGFEGGGGGGGGGGGGFGGGGGGGFCFGFGFGDF9FFGDGFGGGGGFGGGGGGCFGGDECAFFGF9FFFGGGGGGEGEGGGGGGADDG9FGE<:AFGGGDGGGGGGGGFFGG95FFFBE?DF8DCDE;A:CFFGGGEF5C>6C?FE5CEC1=+7C07,3*3@)7:AAEC)75;57>BC@CA<+889(C:>DF@@63=;2DE)15=CC=(/)3))124.(()(1,-(-(98)796(42((.()-.)4((,(,3,2)(,495)2:5((.
@M02996:162:000000000-B87FG:1:1101:17472:8270 2:N:0:ACTGAGCG+GTAAGGAG
GACTACAGGGGTATCTAATCCTGTTTGCTCCCCCGACTTTCGCGCCTCAGCGTCAGTACCGTTCAAGGAATCCGCCTTCGCCTCCGGTGTTCTATAGGATATCAACGCATTTCACCGCTACACCCTATATTCCGATTCCCTCTCCCAGACTCGAGTCCTGTAGTTTCAAGCGCACTTTCCGGGTTGAGCCCGGAGATTTCACACTTGACACGCAAGACCGCCTACGCGCCCTTTACGCCCAGTAAATCCGAACAACGCTCTTGGCCTACGTATTACCGCGGCTGCTGGCACAGGGTTAGC
+
CCCCCGGGGGGGFGGGFEFFGGGGGGGGGGAFBFDGEGGGGGGEGGGGGGGGGGGGG9FGGGGGGGGFGGGGGGGGGGGGGCFGGG7FFFGGGFGGFF:ECFGGGGGGGGGGGGGGG=?>DEGGGFFF9FGGG=EGGGGGGDFGGG5>*DFFCD6FDGGGGGDFGFG:C;F@D5CGFGFFEE5@GGB*:CFA**/55FCECFFEFB4;E+823)28=FC2:767;694>E>9C?AA1:EE??8)84)69()3934C--,-,2-)282(((..)4)66(-(44((,,)(((.(0)*2;-(.
@M02996:162:000000000-B87FG:1:1101:23060:8271 2:N:0:ACTGAGCG+GTAAGGAG
GACTACCAGGGTATCTAATCCTATTTGCTCCCCACGCTTTCGTGCATGAACGTCAGTAATGGCCCAGCAAATCGCCTTCGCCACTGGTGTTCCTTCTAATATCTACGCATTTTACCGCTACACTAGAAATTCCATTTGCCTCTACCACACTCTAGTCTGCCAGTTTCTAAAACTAACTGGAGTTAAACTCCAGGCTTTGCTTTTAGACTTAACAAACCGTCTGCGCACGCTTTACGCCCACTAAATTCGGATAACGACCGCCACCCACGTATTACCACCGCTGCGTTCACGTATTTTGCGG
+
@CCCCGGFFDGGGGGGF@FFGG9FCEEEGGAD:CFFG@@FFBGGGGGG,ECGGFGGG,EFEGFFFE8FFG@FGGGGGGGFGGGEFGGFGFGCD5EECEGFF@=EFGCFD>BAEGGFE>>CCCFEF9AFFFGFGGGGD9CFF5D=+CDGFDFDGF+AEG8;EC=ECFGGGF;DF?+,*?9DD,68;+*6;GGD?DDD=E5*;=*:C9)5>9B*9E*;8?+0*::*8:)))1)09A*5>6C=5=B(8*5920266837,(..().1*(-463(..)))).(-((-(((((.).2)1+3+))((
@M02996:162:000000000-B87FG:1:1101:23060:8292 2:N:0:ACTGAGCG+GTAAGGAG
GACTACCAGGGTATCTAATCCTATTTGCTCCCCACGCTTTCGTGCATGAACGTCAGTAATGGCCCAGCAAATCGCCTTCGCCACTGGTGTTCCTTCTAATATCTACGCATTTTACCGCTACACTAGAAATTCCATTTGCCTCTACCACACTCTAGTCTGCCAGTTTCTAAAACTAACTGGAGTTAAGCTCCAGGCTTTGATTTTAGACTTAACAAACCGTCTGCGCACGCTTTACGCCCAATAAATTCGGATACCGCTCGCCACCTACGTATTACCGCGGCTGCTGGCCCGTAATTAGCC
+
BCCCCGGGGGGGFGGGGGGGGGGGGGGGGGGGEGGGGGGGGGGGGGGGCFGGGGGGGFGGFFFGGGGGGGFGGGGGGGGGGGGGGGFFGGGGFFGGGGGGG@FGGGGGGGGGDEEGG>BDDFGGDC9FGGGGGCEFG=EFGDF8FGBGFDFDFCFFGGCDGF=FGFGGCADFGF?,;D*;>DFG9DEF*DF5??FFDGF7EGDED;=@AF7:EF<ACFC8:8:==9=>9B):;4A24@FD>F3>FCEFCB5>;6)/((.../6<GD;;0()..)6404(44(24)45-(--9))*<+).4
@M02996:162:000000000-B87FG:1:1101:6910:8297 2:N:0:ACTGAGCG+GTAAGGAG
GACTACCGGGGTATCTAATCCTGTTTGATCCCCACGCTTTCGTGCCTCAGCGTCAATGTCGGATTCGTGAGATGCCTTCGCAATCGGTGTTCTGAGTAATATCTATGCATTTCACCGCTACACTACTCATTCCTCCCACGGCATCCGAATTCAAGGCTGGCAGTATCAAGGGCAGTTCCGGTGTTGAGCACCGTGCTTTCACCCCTGCCTTGTCAGTCCGCCTACGCACCCTTTCAACCCAATAAATCCGGATAACCCTTGCATCCTCCCGTTTACCACGGCTTCTGTCACGGAGTTACC
+
CCCCCGGGGGGG;FGGGGGGGGGGGGGGGGGGGGGGGGDFGGGGGGGGGGGGGGGEGCEGGGGGGGGGGDGGFGGGGGGFGFGGFFFGGGGGGFA<FFDFFFGGGGGG9EFFFGGGG>BDG4FFEGFGGGGG9EAD?DG8+:?8?8>=@@?DGGGFGFF>B@>FG3=ED@=BDA7:FGFFGEDGGGF>C:EDF*;>5DFF4AEFB>2)(;D36??FCFD@=59@@6;((83,>;)9CCFG(/6)0)77;3>:1)-*(...(2))*..42(((..(..),((-((.6)-)).430122)))
@M02996:162:000000000-B87FG:1:1101:6888:8303 2:N:0:ACTGAGCG+GTAAGGAG
GACTACCGGGGTATCTAATCCTGTTTGATCCCCACGCTTTCGTGCCTCAGCGTCAATGTCGGATTCGTGAGATGCCTTCGCAATCGGTGTTCTGAGTAATATCTATGCATTTCACCGCTACACTACTCATTCCTCCCACGGCATCCGAATTCAAGGCTGGCAGTATCAAGGGCAGTTCCGGTGTTGAGCACCGGGCTTTCACCCCTGACTTGTCAGTCCGCCTACGCACCCTTTAACCCCAATATATCCGGATAACGCTTGCATCCTCCGTATTACCGCGCCTGCTCGCCCGGAGTTAGC
+
CCCCCGGGGGGGEGFGFFFGGGGFGGFFGGGFFGGGGFGGGGGGGGDGGFGGGGEGGGGGGGGGGGGGGGGGFFFGGFF@FGGGDEFFGGGFF<EGGFEFFFGFGGGGGFFGGGFFG:3+=EFGGEFFGFFEDFFFGGGCDA*+=FA:?=?DF,6A+8DEG818,<FFD,DBE?GFFGFFGGGEEGCG@CEB5@99=FFFEG6BFFDFBFG=44@85+*513:33@FD>E04*4)9)/<?2?@0*6)6?003:39G-(,-475::.,-.(-11.)6-((-(-(((.)-((-37.*22).-
@M02996:162:000000000-B87FG:1:1101:6898:8319 2:N:0:ACTGAGCG+GTAAGGAG
GACTACCGGGGTATCTAATCCTGTTTGATCCCCACGCTTTCGTGCCTCAGCGTCAATGTCGGATTCGTGAGATGCCTTCGCAATCGGTGTTCTGAGTAATATCTATGCATTTCACCGCTACACTACTCATTCCTCCCACGGCATCCGAATTCAAGGCTGGCAGTATCAAGGGCAGTTCCGGTGTTGAGCACCGGGCTTTCACCCCTGACTTGTCAGTCCGCCTACGCACCCTTTAAACCCAATAAATCCGGATAACGCTTGCATCCTCCGTATTACCGCGGCTGCTGGCCCGGGGTTAGC
+
CCCCCGGGGGGGGGGGGGGGGGGGGGGGGGGGGGGGGGGGGGGGGGGGGGGGGGGGGGGGGGGGGGGGGGGGGGGGGGGGDGGGGGGGGGGGGGGGGGGGFFGCGGGGGGGGGGGGG>@DDEFGGGFGGGGG9=ADDDEE+:ADCGF=:=DDGDGEGDG?EFA>FFGAFDFDGFGGFGFFGEGGGGCGFEGCEBCABCFEEG=BFFFFFFDEFFFFFA?5C;0;;<B:>GD1C;<CEEFEF08@FF4<93B0:@49----4<?<F:7<<14:(26464-7(3396?2834(07)1:C(.6
@M02996:162:000000000-B87FG:1:1101:21881:8345 2:N:0:ACTGAGCG+GTAAGGAG
GACTACTCGGGTATCTAATCCTGTTTGCTCCCCGCACCTTCGCACCTCAGCGTCAATCATCTGCCAGAAACCTGCCTTCGCCATTGGTGTTCTTCCAGATATCTACAGATTTCACCCCTACACCTGGAATTCCGGTTCCCCTTCAGTGATTCAAGTTATGTAGTTCTCAATGCAGTTCCGGAGTTGAGCTCCGGGATTTCACACCAAGCTTGCATAACCGCCTACATGCCCTTTACGCCCAATAATTCCGAACAACGCTCGCACCTTACGTGTTCCCGCGGCTGCTGGCACGTATTTACC
+
CCCCCGGGGGGGGGGGGGGGGGGGGGGGGGFFEGGGGGGGGGGGGGGGGGGGGGGGGGEGGGCFGGGCGGGFGGGGGGGGGGGGGGGGGGGGFEFG?FFGGFGGGGGGFAFFGGGGG>FFGGGGGGGGGGGGGGCDGGGGGDFGG;FA?DFEGDFFGGFFGGFFGFGGGGGFGFFGFGFDCCEGGGFGFFGFFEDFFGFF@,;@>9@DFFD=>>7=:A>:==)7>2?4>CB>F=EE9>FCDFFFFECC;;:?FFDC..//.1(3>::A?(.(.7)-,41,4;0,3)).((5477+2:)).
@M02996:162:000000000-B87FG:1:1101:16530:8353 2:N:0:ACTGAGCG+GTAAGGAG
GACTACAGGGGTATCTAATCCTGTTTGCTCCCCCGACTTTCGCGCCTCAGTGTCAGTAACGTACAAGGAATCCGCCTTCGCCTCCGGTGTTCTATAGGATATCAACGCATTTCACCGCTACACCCTATATTCCGATTCCCTCTTCCGTACTCAAGTAAGGTAGTTTCGGACGCACTTTCTGGGTTGAGCCCAGAGATTTCACATCCGACACGCCTTACCACCTACGCGCCCTTTACGCCCAGTAAATCCGCACAACGCTACGTACCTCTGTATTACCGCGGCTACTGGCACAGAGTTAGC
+
CCCCCGGGGGGGGGGGGGGGGGGGGGGGGGEFCFFGGGGGGGGGGGGGGGEFGGGGGGFGCG8F@FGFGGGFGGGGGGGGGGGGGGBFFBCGFFGBA9EEGFGFFGGGGDEFGGGGG=?=DFGFGGFFCFFGGD+=DFGGGDFFGGFGFGF=BDCD822=DFDFGFGGGGGFGBDGFGEFGACCFDF*:AF@4>*<CFFEEFCFFA29=?C22FF58;C6A18@@09(6=;1C?AA0:GEF0()1.9<C3)4>@?>--(((1()1492))...A44A131242((2))(,400;+226))
@M02996:162:000000000-B87FG:1:1101:21872:8360 2:N:0:ACTGAGCG+GTAAGGAG
GACTACTCGGGTATCTAATCCTGTTTGCTCCCCGCACCTTCGCACCTCAGCGTCAATCATCTGCCAGAAACCTGCCTTCGCCATTGGTGTTCTTCCAGATATCTACAGATTTCACCCCTACACCTGGAATTCCGGTTCCCCTTCAGTGATTCAAGTTATGTAGTTCTCAATGCCTTTCCGGAGTTGAGCTCCGGGATTTCACACCCAGCTTGCATAACCGCCTCCCTGCCCTTTACGCCCACTAAGTCACAACAACGCCCGCCCCCATCGTTTTACCACCGCTTCGTGCTCGTAATTACC
+
CCCCCGGFGDGGGGGGGGGGGGGGGGGGFF@F:@FGGGDEFGGGGGGGGFGGGGGGGGDFFGEFG6E,E<FGGGFGGGGGGCFFFGGGGGEGFCGGFFGGGFGFGGDFGGGGGGGFG=DGGEBDFFE<EEGGF,+=DGGEGDFG?>CE5=D>FF8CA,@BFFCFFC9@D;9CE*+7DDD?E+=C8B>?8=?D*9C8=:AE*,;8=*1059:5=9;+:97)4-))0(0.7=9:6>49/(<=7((4)/16+)+)/)(/,(,(.1,49(((.(-,-:)))))(((((-(,3((-(0)*22.).
@M02996:162:000000000-B87FG:1:1101:5875:8396 2:N:0:ACTGAGCG+GTAAGGAG
GACTACAAGGGTATCTAATCCTATTTGCTCCCCACGCTTTCGTGACTGAGCGTCAGTATCGTCCTGGTTAACCGCCTTCGCCACCGGTATTCTTCCATATATCTACGCATTTCACCGCTACACATGGAGTTCTGTTAACCTCTGACGTACTCTAGCTTGGCAGTATCCAAAGCTGAATGGGGTTGAGCCCCACGCTTTCACTTCAGACTTACCATGCCGCCTGCTCACTCTTTACGCCCAATAATTCCGGATAACGCTTGCGACCTACGTATTACCGCCGCTGCTGGGCAGTAGTTAGCCG
+
CCCCCGGGGGGGGFGGGFFGGGFGFGGGGGFGEGGGGGGGGGGGGGGGGGGGGGGGGGGGGGGGGGGGGGGGGGGGGGGGGGEEDECFGDFFGGGGGGGGGDFGGGGGEGGGDGGGG@BGDFFFFGGFFFGGGGGGGGGGGDFGGGDFFGFEGE8DEFGGGGAF9;@FFEGFGFGGFGFBDECCCFBGFGDAFBG@8@5*;;A67B7>E97BFFEFEFC:=5:B:***/45?78@(/3<=13)7@CE?4:B;?4.*,//,()-,14?34:3582.-(-(,,(,())(((((,1/<92-62(
@M02996:162:000000000-B87FG:1:1101:5855:8398 2:N:0:ACTGAGCG+GTAAGGAG
GACTACAAGGGTATCTAATCCTATTTGCTCCCCACGCTTTCGTGACTGAGCGTCAGTATCGTCCTGGTTAACCGCCTTCGCCACCGGTATTCTTCCATATATCTACGCATTTCACCGCTACACATGGAGTTCTGTTAACCTCTGACGTACTCTAGCTTGGCAGTATCCAAAGCTGACTGGGGTTGAGCCCCACGCTTTCCATTCAGCCTTACCATGCCGACTGCTCACTCTTTACGCCCCATAATTCCGGATAACCATTGCGACCTACGTATACACTCGGCAGCTGGCCCGTAGTTCTCC
+
@CCCCGC<FFCFFGGGG,CFGG9E,EEFFFED6FFGGEEGGGGDEFGGGCECFFGGG9CEFGGCCGGGFGEFGFGGGGGFGFGG8C@FEF<FGGGG9EFFGFG89FGE,@CGFGGG>8?DD4B@DC:E:AEEF;4?CDAEFDF?+8:F9D<=DEDFGGFEC@>D9?FFFG8@@F8DFF6DC+69:C);=E8=509)0@93*32;5+*359D=5121:;;)4/(718**8;*>C*9((3<*(//)176;;()(38)0/.1.//((/(,,(.).))),).((,(((((.((((())13+)..
@M02996:162:000000000-B87FG:1:1101:4403:8453 2:N:0:ACTGAGCG+GTAAGGAG
GACTACTCGGGTATCTAATCCTGTTCGCTCCCCACGCTTTCGCACCTCAGCGTCAGTTTCGGCCCAGCAAGCTGCCTTCGCCATCGGTGTTCTTCCATATATCTGCGCATTCCACCGCTACACATGGAATTCCACTTGCCCCTCCCGCACTCGAGCCTGCCAGTTTGGAACCCGGCCGGGGGTTTAGCCCTCGGACTTGCGGTTCCGCTTGCCCAGCCGCCTCCGCGCGCCTTTCCCCCCATGAAACCGGATAACCGCCTCCACCCACGTTTTTCCCCCGCCGCTGCGCACTCGTTGGCG
+
CCCCCGGGGGGGGGGGGFFGGGGGF9FEEFEGEFGGGGGGGGDFGEFG@FGGGGFGF,6,6C:FGGFCFGFFDFFGFGGGGGG:4@:FCFEG,EEF<@EFCFGGFGGGCEC,EEFGG:<=CEG84EDFGFGGGGGGG>=>DDF+@35FDGD=3,=+1@=FFEE<E++45EE?EED>B7)3>C77*8?GEGG?BD)(.2;)(36;8)40()9(.?5)87)(2,(((((((2(:C2)).4?5-4(49)).)(0((*.2((((-*(.2(,((-..-(.)),(((((-20(((((())/1*(((
@M02996:162:000000000-B87FG:1:1101:9477:8458 2:N:0:ACTGAGCG+GTAAGGAG
GACTACAGGGGTATCTAATCCTGTTCGATACCCGCACCTTCGAGCTTCAGCGTCAGTTGCGGCCCAGCAAGCTGCCTTCGCAATAGGAGTTCTTCGTCATATCTAAGCATTTCACCGCTACACGACGAATTCCGCCTGCCTCTTACGCACTCAAGAAAACCAGTTTCAACTGCAGTGCAGACGTTGAGCGTCTACATTTCACAGCTGACTTGACTTCCCGCCTACGCTCCCTTTAAACCCAATAAATCCGGATAACGCTCTAATCCTCCGTATTACCTCGGCTTCTGGCCCGGGGTTAGC
+
CCCCCGGFGGGEFGGGGGGGGGGGGGGFGGDEGEGGGEFGGF8FGDFGGGGGGGEEGGFGCE@FGEGGGGGFGGGGGGGGGDGEDFG9FFFGFGFFGGFGDFFGGAEGGGGGGGGGG>BDGGGC7FCFGGGGGFGGGFFGGDFC?G=EDGFF8@F:,@8@EGDGGFGGGGGFGFFG6CC6E>EGGFFGF5=>@FGFFGFFFGFA>6>3@FGF@A?BEFF>=><?;:>(6ED;7@E?4AGE@8()29??C>540)60(,(,-0))264586,(.3)62).,(,(,.4)47(-4))*2:(()
@M02996:162:000000000-B87FG:1:1101:4421:8461 2:N:0:ACTGAGCG+GTAAGGAG
GACTACTCGGGTATCTAATCCTGTTCGCTCCCCACGCTTTCGCACCTCAGCGTCAGTGTCGGCCCAGCAAGCTGCCTTCGCCATCGGTGTTCTTCCATATATCTGCGCATTCCACCGCTACACATGGAATTCCACTTGCCCCTACCGCACTCGAGCCTGCCAGTTCGGAACCCGGCCGGGGGTTGAGCCCTCGGCTTTGAGGTTCCGCTTGGCAAGCCGCCTACGCGCGCTTTACGCCCCAGTAATCCCGATATCGCTCCGCCCCTACGTATGCGCTGCGCTGTCAGCACGTTGTTATCC
+
CCCCCGGGGGGGGGGGCFGGGGGGGEGCCFCGCFGGGGGGGGGGGGGGGGGEFFGGGFGFGGGGGGGGGGGFGGFGGGFFGG7FE?FGDFCFGGFGGGGGGCGGEGEE6=FE;ECFG89=C>FFGGGGG9E=E,@?F,@@FDFGGG>FEGDE>@CGEFGGGG):=C69?CEFGE57?>A>ECCE764<=F8358*/.,*1/86@262:2)/2(*.8:5)(*-(.10(-(/,2/6:182?*4(.67B<4*,)(,)-*-..,(*--/(-40().()(-(((-(((())))).(()0;8+)))
@M02996:162:000000000-B87FG:1:1101:16492:8521 2:N:0:ACTGAGCG+GTAAGGAG
GACTACACGGGTATCTAATCCTGTTTGATACCCGCGCTTTCGAGCCTCAGCGTCAATCGCACTCCAGAAGGCTGCCTTCGCAATCGGAGTTCTTCGTCATATCTAAGCATTTCACCGCTACACGACGAATTCCACCTTCCTTGTGTGTATTCAAGTCCTCCAGTATCAACGGCAGGCCGGGGTTGGGCCCCGACATTTGCCCGCTGACTTAAAGGACCGCCTACGCTCCCTTTAAACCCACTCAATCCGGATAACGCTCGCCCCCTACGTCTTACCGCCGCGGCTGGCACCTAGTTAGCC
+
CCCCCGGGGGGFFGGGGGGGGGGGFGGGGFCFFGGGGGGGGGGGGGGGGGGGGGGGGGFGDEEGGGGDFGGGGGGGGFGGGEGGFGF?BFFGFFGGFGGF9DFGGGGGGGGGGGGGG:?+=CFE8F@CFGGGG8FDGGGGGFFGGGDFFFFE;DDGGGGGGG<DFFGFGGGFCE9E@D5>5CCE7?@D>EG94?5;?F=)7C1:9)(3>6:CE6).5>D4234269019F(66-.-.38C((.19<D:<1)(8*5*--((-1,4C((.,...,)..43(-((-,,4(342(()*300645
@M02996:162:000000000-B87FG:1:1101:22432:8545 2:N:0:ACTGAGCG+GTAAGGAG
GACTACTAGGGTATCTAATCCTGTTTGCTCCCCACGCTTTCGAGCCTCAACGTCAGTATCTGTCCAGTATGGCGCCTTCGCCTCCGGTGTTCCTCCTAATATCTACGCATTTCACTACTACACTAGGAATTCCCCATACCCCTCCCGTACTCTAGTTTGACAGTTTTCAACGCAATTCCTGAGTTAAGCTCAGGGTTTTCACTCCAAACTTGCCCTTCCGTCTACGCTCCCTTTACACCCAGTAAATCCGGATAACGCTTGCCCCCTACGTATTACGGCCGCTGCTGGCACGTACTTAGC
+
CCCCCGGGGGGGGGGGGGGGGGGGGGGGGGFGGGGGGGGGGGGGGGGGFGGGGGGGG<FFGFGGGGGGGGEFFFDGGGGGGGEGGGC@:FEGGEEFFAFDCDGGGGGGGGGGGAFFG:4?D8FGFCFGGGGGGGGCFDFFG=@DD+:A@GFFGGFFGFCFFF=CEFGGGG,:C58CDFFFD>DEFGB?C9G@6AD8@FFFECEFF5CA>FC:CA)3=94)40049)5:>EB5C>4;**?=(>;>8579;3),6>>;/.///2;;D@;03,.).>.<((-(44-49073,(5().*2<42)
@M02996:162:000000000-B87FG:1:1101:9306:8546 2:N:0:ACTGAGCG+GTAAGGAG
GACTACTAGGGTATCTAATCCTGTTTGATACCCATGCTTTCGTGCCTGAGCGTCAGATGCTCTCTGGACAGCTGCCTTCGCAATCGGTGTTCTGTGACATATCTAAGCATTTCACCGCTACACATCACATTCCGCCATCCTCGACCTCTCTCAAGGGGACCAGTATCAATGGCAGTTCTCATGTTGAGCATGAGAATTTCACCGCTGACTTAATCCTCCGCCTGCGCCCCCTTTAAACCCAATAAATCCGGATAACGCTCGTGTCCTCCGTTTTACCGCCGCTGCTTGCACGGGGTTAGC
+
CCCCCGFFGGFGFGGGFFGGGGGGGGGEF<DFFFFGGGGGGGGGGGGCFGGGGGGGAFF,FEEFF,F9EE,AFGGGGGGGG@EGDD:FGGGGFFFFCFGGEFGGG,=FGGGGGGGGG@BDGFG8>AEFEFGGGGGD>+@DGD56C48?6DDDFEF,++@@EFDG,?DF8@,*D58DFG*D=DFDF7DDD,6*:6=0:DFF<FF5=BBBCFG07<;B;9;:@::)4)))/>>5FF***0CC(2-0*/88;:0((.7;/.(/.)((07CC3(-),-).),-((--(4)).(44<0)**1,4)
@M02996:162:000000000-B87FG:1:1101:9286:8551 2:N:0:ACTGAGCG+GTAAGGAG
GACTACTAGGGTATCTAATCCTGTTTGATACCCATGCTTTCGTGCCTGAGCGTCAGATGATCTCTGGACAGCTGCCTTCGCAATCGGTGTTCTGTGACATATCTAAGCATTTCACCGCTACACATCACATTCCGCCATCCTCGACATCTCTCAAGGGGACCAGTATCAATGGCAGTTCTCATGTTGAGCATGAGAATTTCACCGCTGACTTAATCCTCCGCCTGCGCACCCTTTAAACCCAATAAATCCGGATAACGCTCGGGTCCTCCGTCTTACCGCGGCTGCTGGCACGGAGTTAGC
+
CCCCCGGGGGGGGGGGGCFGGGGGGGGGGEC<FGFGGGGFGGGGGGGGGGGGGGGGGGG<EFFFGFCDGGGFGAFGGGGGEGGGGDCFFGGGGFGGDGGGGFGGGGGGGGGGGGGGG::CDFGFFFGGGFGGGDGDCEGCFDADG>8EDFEDAEDA6C6CGGDC=DGGGGGFG506?D>DEFFFGG>+>9FEFFGEFGFFEGE9ABB):FFCFFAAEFG=G58=C292)>><>=4<CEFG25>@F=CEG=>;@FE=/./665.=DDFC@6-(.364((-4949317:24(.3B0*/06.)
@M02996:162:000000000-B87FG:1:1101:22407:8551 2:N:0:ACTGAGCG+GTAAGGAG
GACTACTAGGGTATCTAATCCTGTTTGCTCCCCACGCTTTCGAGCCTCAACGTCAGTATCTGTCCAGTATGGCGCCTTCGCCTCCGGTGTTCCTCCTACTATCTACGCATTTCCCTACTACCCTAGGAATTCCCCATACCCCTCCAGTACTCTAGTTTGACAGTTTTCAACGCAATTCCTGAGTTAAGCTCAGGGTTTTCACTCCAAACTTTCCATTCCGTTTACGCTCCCTTTACACCCTGTCAATCCGCATAACGCTTGCCCCCTACTGTATACCGTGCCAGCTTGTCACATGTTCAC
+
CCCCCGGFGGGGGCGFGEFGGGGFGGGGGGFGDFGGCFEEGD<FGEGGF8FCDFFGG,CFFGGGGGGGEF@8E>:EFGGGG@BFGE7@FFEGFGFFG?,,9?ED,C7F8,BFF,,5C:;DF,4@8EEFGFFGGGG?FDE,A):DD,:C?DFC,,6CAFAEEB6:EFGGGG8>6*=8FGED,@DFGF9DD,@5A3==)@9C=FCC@:)3>F<*;<*579=:4)))1:54>C9@FE**17??((0049*18>)5()/2/.(//:338490())))197)3/((-))-)).(-))**323)).
@M02996:162:000000000-B87FG:1:1101:7548:8559 2:N:0:ACTGAGCG+GTAAGGAG
GACTACCGGGGTATCTAATCCTGTTTGCTCCCCCCACTTTCTTGCCCAACCTTCGGTTCTTTTCCGGAAGCCGGCCTTGCCCCCTGGTTTTCTTCCTATTATCTCCCCATTTACCGCCACCCCTGGAATTTCGCCTTTCCTCTCAGCCCCTCAGAAATTCAGGTTTAGTTGCAGTTCCTCAGTTGTGCCCCAGGATTTCCACACCTAACTTATATCCCGTTTACCCATCCCTTTCACCCCATTAATCCCGACTACGCCTGCCCCCCACCTATTTCCTGCGCTGCTGGCACCGTGGTTGCC
+
CCCCCGGGGGDGFGGGGGGGGGGGGGGGGGGG7+++8CFC,,,,C6,,C=,,,;,,B66,669C,,+BF+,A++@4C,,,CC,+@@,4,:,A,,C,,B;,,+,+,,,89@E,@EE++)*6+4=++A6B,8,C,6+=C,=3+1+=8;),00*)@,+EEA,,,2*@@C;9+@,1,;@G+=*33@EF,+05:1*)3@*01D+/*,:>)*5)-=+.*+1+18*/,(-/*(*(0;(=F).)).8*61.7@))1*/0((25*.,.(.*(-7((-(,(-)..6)..4((.(),4(17(())*22((-
@M02996:162:000000000-B87FG:1:1101:14773:8568 2:N:0:ACTGAGCG+GTAAGGAG
GACTACTGGGGTATCTAATCCTGTTTGCTACCCACGCTTTCGCGCCTCAGCGTCAGTTATTGTCCAGCTAACCGCCTTCGCCACTGGTGTTCTTCCTAATATCTACGCATTTCACCGCTACACTAGGAGTTCCGTTAGCCTCTCCAACACTCAAGAACGTCAGTTTCAAATGCAGACACGAAGTTGAGCCTCGTGCTTTCACATCTGACTTGATGTCCCGCCTACACGCCCTTTACACCCAGTAAATCCGGATAACGCTTGCTCCCTACGTTTTACCGCGGCTGCTGGCACGTGGTTAGC
+
CCCCCGGGGGGGGGGGGGGGGGGGGGGGGGGGGGGGGGGGGGGGGGGGGGGGGG@FGGCGGGGGGFGGGGEFGGGGGGGGGGGGGGGGGGGFFFFFGF=FFFGFFGGGEGGGGGGGG>DDDGGGFFFFGFGGGGGG>CFFGDDG@,8FFDFDG@D:,@=DGC=FFFGGFFFFGFFAF+8@C:@FFGFGEG88*<7==FFFFGEFFFFCEFC>6FEFFFF7EAD=B=@(6B@BFFEFF;FE(26);))/062,354C/.///94ADBB2<:.(.(.4310--3;;?))(-3800./2;.()
@M02996:162:000000000-B87FG:1:1101:7531:8573 2:N:0:ACTGAGCG+GTAAGGAG
GACTACCGGGGTATCTAATCCTGTTTGCTCCCCACACTTTCGTGCCTCAACGTCAGTTACTGTCCAGAAAGCCGCCTTCGCCACTGGTGTTCCTCCTAATATCTACGCATTTCACCGCTACACTAGGAATTCCGCTTTCCTCTCCAGCACTCAAGAAATACAGTTTTAGTTGCAGTTCCTCAGTTGAGCCGAGGGATTTCACAACTAACTTATCTTCCCGTCTACGCACCCTTTACACCCAATAAATCCGGCTAACACTTGCTCCCTACGTATTACCGCTCCTGCTGTCACGTCGTTAGC
+
CCCCCGGGGGGGEGGGGGGGGGGGGGGGGGFFEGGGGGGGGGGGGGGGFGGGGFGGGGGGGGGGGGGGGGGGGGGGGGGGGGGGGGGEGFGGGGGGGGFCFFGGFGGGGGGGGGGGC=DGDEFFFGGGEFFGFGGDGGGGGEFGFC)6;FF:EDAA8DCGGGECEEGGGGGFA5?DFGFF9@8EEGDF@FC9DE*5@FFEFGCCAFFEFFB3/123:97-4//(9(6(0=59C==E47F5==8=A))/0.)(()/9////)1)/21().,,)...4.--(((.)((.)3))())22/((-
@M02996:162:000000000-B87FG:1:1101:19546:8575 2:N:0:ACTGAGCG+GTAAGGAG
GACTACTCGGGTATCTAATCCTGTTTGCTCCCCGCACCTTCGCACCTCAGCGTCAGTCATCTGCTGGTAACCTGCCTTCGCCATTGGTATTCTTCCTGATATCTACAGATTTCACCCCTACACCAGGAATTCTGATTGCCCCTCAGTGACTCTAGTTATGCAGTTCTCAACGCAGTTCCGGAGTTGAGCTCCGGAATTTCACACCAAGCTTGCAAAACCGCCTACATGCCCTTTACGCCCAATAATTCCGAACAACGCCCGCAACTTACGTTTTACCGCGGCTGCTGGCACGTTATTAGC
+
CCCCCGGGGGGGGGGGGGGGGGGGGGGGGGFGGGGGGGGGGGGGGGGGEFGGGGGGGGFGGGFGGGGGGGGGGGGGGGGGGEGGFGFGFGGGGGGFGFFFGFGGGGFC9EFGGGGGG=?DFEGGGFCFFFFFGGGGGEFFGDFGG>D@BD7=DEFGGFGGG8=CFFFGGCGEGF>GFGFAC6@>FFFGEEFDDD+8=FFFFG7=:*8=CFF@F>;B);95;::9>2C4><B2<E6C@9FEF0=)29?73(26>D1;(,(..914D?AFB84((:-8)(,((-924??00()87)*/34.(
@M02996:162:000000000-B87FG:1:1101:14343:8582 2:N:0:ACTGAGCG+GTAAGGAG
GACTACACGGGTATCTAATCCTATTTGCTCCCCACGCTTTCGTGCCTCAGCGTCAGTTACAGCCCAGCAGACCGCCTTCGCCACTGGTGTTCTTCCATATATCTACGCATTTTACCGCTACACATGGAGTTCCATCTGCCTCTACTGCACTCTAGCCGCCCAGTTTTTGTGCCTTTATAGAGTTGAGCTCTACGCTTTAAACACAAACTTAATCAGCCGCCTACGCACCCTTTACGCCCAATGATTCCGGATAACGCTCGCCACCTCCGTATTACAGCGGCTGCTGGCACGTAGTTAGCC
+
CCCCCGGGGGGGGGGGGEFGGGGGGGGGGGGGGGGGGGGGGGGGGGGGGGGGGGGGGGGGGFGGGGGGGGGGGGGGGGGGGEGGGGGFGFFGFFFGFF9FFFGGGGGGEEFGGFGGG>DCGEGCF<F?FGGGGDGFF9DFG:DFGFEGFGFDG,=FG6+@BC<FGFGGGCDBDFGG?F7+@@=C=@@G7CCAFFGF=C+;9F*=)95>EADCFF44>>3-=>259=>BFG;;C)46<;C5281)+.9?<(),/+41(,-,-93?F((4-4(.(..).)((((2-).,(.5?6)02<+.:)
@M02996:162:000000000-B87FG:1:1101:12603:8597 2:N:0:ACTGAGCG+GTAAGGAG
GACTACAAGGGTATCTAATCCTGTTCGATACCCACACTTTCGAGCTTTAGCGTCAGTAACGCTACAGTAGGCTGCCTTCGCAATCGGAGTTCTTCGTCATATCTAAGCATTTCACCGCTACACGACGAATTCCGCCTACTTCCCGCGTACTCAAGCAATCCAGTTCGCGCTGCAGTTCAGAAGTTGAGCTCCTACATTTCACCACACGCTTAAATCGCCGCCTGCGCTCCCGTTAAACCCAATAAATCCGGATAACGCCCGGACCTTCCGTATTACCGCGGCTGCAGGCACGGAATTAGC
+
CCCCCGGGGGGGGGGGGGGGGGGGGGGAFACFFGEFGGFGGG?FGEGDFGGGGGGGG9,EBF@:FFGGGGGCFFGGGGGGGEFGFFF,:FGGCEEDFGEFF7DDE9EDAFGGGGGGD=?CD@G6+C@B7FFGFGGGGCE==;DF=E5=9CDD;>8F8,EGGGFFGF6CCGGFGFFG+?*4@99;E9>C=2>7@?FFCCFF?F*:>*)5>?C(*888-8C3>6/6;66,/=;(9=@1<AGE<1.49).4F083:526(---(/-4C()(,(,((5)-)(-((.1-,(((,4:B).218427
@M02996:162:000000000-B87FG:1:1101:15184:8598 2:N:0:ACTGAGCG+GTAAGGAG
GACTACCGGGGTATCTAATCCTGTTCGATCCCCGCACTTTCGTGCATGAGCGTCATTATCGGCTTGGTCAGCTGCCTACGCAATCGGAGTTCTTCGCCATATCTATGCATTTCACCGCTACACGGCGAATTCCGCCAACCTCAACCGAAATCAAGCGTGCCAGTATCAACGGCGGGATGAGGTTGAGCCTCACTCTTTTACCGCTGACTTAACATTCCCCCTGCGCACCCCTTAAACCCCATAAAACCTGGTACAGCTCCGAACCTCCTGATTACCAGGGCTTCCAGCCAGGGCGTACCC
+
CCCCCGGFEGGGGGGGG@FGGGGGGGGGGGFGGGGGGGGGGGGGGGGGGGGGGGGGGAFFFGGGGFGGGGGGGEGGF9FGGEGGFGF@FGGGGGGFGECGFFGCFGGG;>FFFGGGG:9CDFF8EFCGGGGGGGGG6BEGG=*AFGB70@FECEGGGGEDDFF<C>F,=E8?C9DEEC(8<C+A:7(*/=F3FA+/:F*68F312)(.4?:<>=:*./*,:,-4-3(7>C604)65<?GDB?:?F),-0(0(-*)*)),(-)(-9(:?15).....))((,,(.)).(,(,())*1*((.
@M02996:162:000000000-B87FG:1:1101:12582:8601 2:N:0:ACTGAGCG+GTAAGGAG
GACTACAAGGGTATCTAATCCTGTTCGATACCCACACTTTCGAGCTTTAGCGTCAGTAACGCTACAGTAGGCTGCCTTCGCAATCGGAGTTCTTCGTCATATCTAAGCATTTCACCGCTACACGACGAATTCCGCCTCCTTCCCGCGTACTCAAGCAATCCAGTTCGCGCTGCAGTGCAGAAGTTGAGCTCCTACATTTCACACCACGCTTAAATCGCCGCCTGCGCTCCCTTTCAACCCAATAAATCCGGATAACGCCCGGCCCTTCCGTATTTCCGCGGCTGCTGGCACGGTATTAGC
+
CCCCCGGFGGGFGFGGGGGGFGGGGGCAFFEDFGGGGGGGGGGGGEGAFGGGGGFGGGCFEGE:FFCEFGDCFFEGGGGGGEGGGGF,@6CFFFGGFGGFGFGGG9EFFGGGGGGGG>?DDEF+CFFCFGFFGFGDG+6>8:DDDGF@5DFFDFGFF,EFGCEEGD6+7B+5@FGG6BE6@EFFACEC55D73;F@4@CEEFE)5*6@FF4@:+>C2?C9G6,6(26.3CDFFF)7));88(,4*:<AF(04:;A*(,--(1(,91(.,2,((.).)(-,(-((-534(()(..*/0).4
@M02996:162:000000000-B87FG:1:1101:9394:8627 2:N:0:ACTGAGCG+GTAAGGAG
GACTACTCGGGTATCTAATCCTGTTTGATACCCACGCTTTCGTGCCTCAGCGTCAGTTGTATCCTAGTAAGCTGCCTTCGCAATCGGGGTTCTGTGACATATCTAAGCATTTCACCGCTACACGTCACATTCCGCCTACCTCGTTTACACTCAAGAACGCCAGTTTCAACGGCTCGGTATAGTTGAGCTACACAATTTGACCGCTGACTTAACCTCCCGCCTACGCACCCTTTAAACCCAATAAATCCGGATAACGCTCGCATCCTCCGTATTACCGCGGCTGCTGGCACGCAGTTAGCC
+
CCCCCGGGGGGGGGGGGGGGGGGFGGGGGGFFFGGGGGGGGGGGGGGGFDFG:C:@GGFGCEFFGFGGGGFEGGGGGGFGDEFGFGGCEG=EEFGF9E9@:29=DCEC,,FD=9?EE@B=DGG64C=CA@EEGGGDC+@@=:@FC@0;;D9DGE=ADE8EE=>FEFDEGFGFC*=C5;=?,7@F;+57*,@*;CCCEGF5>D=AF4)<BF>6*//;>A/-?:(((-(.6B8347?CAFD51347;)?3),8((0,*((,-()-46)).,(,(4-6)22-,-(,-4)8<3)4(0)/+3.),
@M02996:162:000000000-B87FG:1:1101:23948:8628 2:N:0:ACTGAGCG+GTAAGGAG
GACTACTGGGGTATCTAATCCTGTTCGATCCCCGCACTTTCGTGCATGAGCGTCATTTACGGCTTGGTAAGCTGCCTACGCAATCGGGGTTCTTCGTCATATCTATGCATTTCACCGCTACACGACGAATTCCGCCTACCTCAACCGCAATCAAGCGCTCCAGTATCAATGGCGGGATGAGGTTGGGCCTCACGATTTGACCACTGACTTAAACCGCCGCCTGCGCACCCCTTCAACCCAAGTAATCCGTATAACACCCGGATCCTCCGTATTACCGCGCCTGCTGTCACGCAGTTCTCC
+
CCCCCGGCFGGGEFGGGGGGGGGGGGGGGGCFGGGGGGGFGFGGGGGGGGGGGGGGGGGGGGGGGGGGGGGGGFFGGGFGGFGGGGCFGGGFGGGFFGFGFFGGCGFFFCGGGGGGG=?8DCEGCE7FFFGFGGGGGCFGFEFGGGFGFGFEEB+FCC+ACGEFGFDG7E=989DG>D9F?C<E:)(26*=3AF*,=FA?>F)6;A34;@FE>*5.2>37=(-321706E0:C(.6<7EC0.).92<>)(0429:*((((-)-,*-443,(4().6,((((-(.8:)))6((0)*++).6
@M02996:162:000000000-B87FG:1:1101:9407:8642 2:N:0:ACTGAGCG+GTAAGGAG
GACTACTCGGGTATCTAATCCTGTTTGATACCCACGCTTTCGTGCCTCAGCGTCAGTTGTATCCTAGTAAGCTGCCTTCGCAATCGGGGTTCTGTGACATATCTAAGCATTTCACCGCTACACGTCACATTCCGCCTACCTCGTTTACACTCAAGAACGCCAGTTTCAACGGCTCGTTATAGTTGAGCTACACAATTTGACCGCTGACTTAACATCCCCCCTACGCCCCCTTTCACCCCAATAAATCCGTATAATGCTCTCCTCCTCCGTTTCACCGCGGCGTCTGGCACGGTGTTAGCG
+
CCCCCGGGGEGGCFGGG<EFGGGGGGGGG@DFFFGGGGGGGGGGGGGGGGGGGGGGGFFGGGGGGGGGGEEFG<FGGGGGGGDGGGFBFGGGFFGFFFFGGBGGGFFGGFGGGGGGG:<=DFG+@FCCFFGGFGGDDEF8=8?DCDDGFGBBCEG9,A+CEGFFGFGGGGGBE>GG0+8077@C,+:9A,@@FA589F;*:<:@B/)<A@C4AEAFFF*/=@29;>06(:1:4)1)/6C8(66<A5)35().3*)2...),*-4>4(43().))..1,(--(--(((.1.3-).22+.)(
@M02996:162:000000000-B87FG:1:1101:14025:8651 2:N:0:ACTGAGCG+GTAAGGAG
GACTACAGGGGTATCTAATCCTGTTCGATCCCCGCACTTTCGTGCATGAGCGTCATTATCGGCTTGGTCAGCTGCCTACGCAATCGGAGTTCTTCGCCATATCTATGCATTTCACCGCTACACGGCGAATTCCGCCAACCTCAACCGAAATCAAGCGTGCCAGTATCAACGGCGGGATGAGGTTGAGCCTCACTATTTTACCGCTGACTTAACATGCCGCCTGCGCACCCTTTAAACCCCATAAAACCCGTTAACGCCCGGATCCCCCGTATTACCACGGCCTGTGTCCCGGAGTTTGCC
+
CCCCCGGDEECGGGGGGGGGGGGGGGGGGGGGGGGGGGGGGGGGGGGGGGGGGGGGGGGGFGFGGEGGGGGGGGGGGAFGEFGGFGC8CCEFGGGCEEFEFFGGGGCFGGGGGGGGG>>DDEF?8@7+FECFGFGG8CFGGD*DFGA:@CFEFFCF6C>EGFE@9>GGGGGDD?CC8D0;:60:2>4266C;F677?F+7;C(,()(3<7*6>*6)47/1E34:96199E(7D4:<7?G*:?2.8)44*-0((0)/((-(-1(,2(,,(-(.4))-),,(((((),)..)--002*+.).
@M02996:162:000000000-B87FG:1:1101:14042:8657 2:N:0:ACTGAGCG+GTAAGGAG
GACTACAGGGGTATCTAATCCTGTTCGATCCCCGCACTTTCGTGCATGAGCGTCATTATCGGCTTGGTCAGCTGCCTACGCAATCGGAGTTCTTCGCCATATCTATGCATTTCACCGCTACACGGCGAATTCCGCCAACCTCAACCGAAATCAAGCGTGCCAGTATCAACGGCGGGATGAGGTTGAGCCTCACTATTTAACCGCTGACTTAACATGCCGCCTGCGCACCCTTTAAACCCAATCAATCCGGATAACGCTCCGATCCTCCGTCTTACACCGGCTGCTCTCACGGAGTTATCC
+
CCCCCGGFFEFGEGGGGFGGGGGGGGGGGGGGFFGGGGGGGGGFGGGGGGGGGGGGGAFGC@FGGCGGGGGGGFGGG=FGGGGGEFB?FGGGFFGFGGFGGFGGGGGGGGGGGFGGG>ADGEFECFCEFGGGGGGGCEEGGDB=FF539CFF9DCDEGDCFFEF,BGCFGEEDBDE):7;CEFG7*573*<(863/)?+.;?,44)32>?*4A*:6:FC>C1(43((--A(.>2<2>:E*8:(4926,)4)14*5*,--(-)-(1641(4(.,.-))(-(-(4())-).6140.2:+-)4
@M02996:162:000000000-B87FG:1:1101:12613:8661 2:N:0:ACTGAGCG+GTAAGGAG
GACTACCAGGGTATCTAATCCTGTTTGATACCCACGCTTTCGTGCCTCAGCGTCAGTTGTATCCTGGTAAGCTGCCTTCGCAATCGGGGTTCTGTGACATATCTAAGCATTTCACCGCTACACGTCACATTCCGCCTACCTCGTTTACACTCAAGAACGCCAGTTTCAACGGCGAAGTATAGTTGAGCTACACTATTTTACCGCTGACTTAACATCCCGCCTACGCACCCTTTAAACCCAATAAATCCTGATAACGCTCGCATCCTCCGTATTACCGCGGCTGCTGGCACGTCGTTAGCCG
+
C@CCCGGGGGGGGGGGGGGGGGGGGGGGGCFFGGGGGGGGGGGGGGGGEGGGGGGGGGGG9FGGGGFGGEEFGGGGGGGGGGGGGGFCEGGGFFGFEFGGGFGGGFGGGGGGGGGGG=@CCFFEGGCFGGGGGFGGDCDBFFEGGGDGFGFFGFGAEFEGGEAFGFGGGGC>GF+CDGFFF,@7@75FC,DCFFGFCFF@CCAA=*7:B926A+0;BA:5=:2387792E@D4.79=@<=164)81)(+.176C71-(-(-)4>F)3496(3().6(1((3391482((58().2;:242(
@M02996:162:000000000-B87FG:1:1101:26466:8753 2:N:0:ACTGAGCG+GTAAGGAG
GACTACCAGGGTATCTAATCCTGTTCGATACCCACGCTTTCGAGCATCAGCGTCAGTGGCGCTACAGTAAGCTGCCTTCCCAATCGGAGTTCTTCGTCATATCTAAGCATTTCACCGCTACACGACGAATTCCGCCTACTTCCTGCGTACTCAAGTGCTCCAGTTCGCGCGGCAGTGCAGACGTTGGGCGCCTACATTTCACAACACGCTTAAAGCACGGCCTACGCTCCCTTTAAACCCAATAAATCCGGATAACGCCCGGACCCTCCGTATTACCGCGGCTGCTGGCACGGAATTAGC
+
CCCCCGC<FGEGGGGGGGGGGGGGG9FGFEEFGF@FGGGDGDCGG@FEGGGGGGGGEEGCEGD:@AFC6EEFGG8EFGG@EFFGGG:,CFFEE?9F?FGGGFGGGCEFFGGGGGGGG=@DGFF++@+6@FFGGFGGC4@,DE?D+8863=FEGG6AEF:EDGBFA++1=830@BDE*=AA,64;CG9*<=*/0:?EFFFFCG437;(,:BD6<+);(0)4=71;@:B3?C?1C:AAB<8C?11>F<-6960(,..2,--,-142717361-14(6:6(-310-4:7>22:?0))/*+674
@M02996:162:000000000-B87FG:1:1101:7114:8786 2:N:0:ACTGAGCG+GTAAGGAG
GACTACAGGGGTATCTAATCCTGTTTGCTCCCCACACTTTCGCGCCTCACCGTCAGTTATCGTCCAGCAATCCGCCTTCGCCACTGGTGTTCCTCCTTATATCTACGCATTTCACCGCTTCACAAGGAATTCCGATTGCCCCTCCGACCCTCAAGAAGAACAGTTTCAAATGCAGTTTATGGGTTAAGCCCATAGATTTCACATCTGACTTGCTCCCCCGGCTACACGCCCTTTTAACCCAGTAAACCCGGACAACGCTTGCCACCTACGGTGTACGGCCGCCGGTGGTCCGCTGTTAGC
+
AACCCGGFGG7F@FFGGFCGGGGGGCFFGGCFGGGGGGAFGCGGGGGGGGGDGGGDGFGGFGDFEGGFEFGGEGGGGGGGGFFG,DFFGGGGAFGGFG9FFCAFEFFGG>CD9FGGG:*+69CAFF8?A8,;DCGG=@,@D=FGGEFG5608@DDFD,@8DFD,2+?DF,=1=D7=BCEFGF6,+@5CE?E=66;*0@9=C75*8=A;:F+.*+*/0545:((/0.5(/8138)))/9,3/((.+/)(2().4829(-,((1,)24(,.((((,).((,-,,((((-(,.)(0)2;<).)
@M02996:162:000000000-B87FG:1:1101:12820:8789 2:N:0:ACTGAGCG+GTTAGGAG
GACTACAGGGGTATCTAATCCTGTTCGATCCCCGCACTTTCGTGCATGAGCGTCATTATCGGCTTGGTCAGCTGCCTACGCAATCGGAGTTCTTCGCCATATCTATGCACTTCACCGCTACCCGGCGAATTCCCCCCACCTCAACCGTAATCATGCATACCAGTATCAACGGCGTGATGAGGTTGATCCTCACGATTTAACCGCCGACTTAATACGCCCCCCGCGCATCCTTTATACACTATAAATACGCATAACGCTTGCATCCCCCGTATTAGTGAGGCTCCGCCGCCCTCGTTCGCC
+
88@CCFG,,,8F,C@F9CAGGDFC,6BFFGCCDC:FG@E<FCFFG8EBGGG7FC,C,,,<C+@F+6CC9<FFFAAF@,DFF?FGGG,6>8CFE,CA@F7::DFFAAEC,,9AFEFGE:9==9B+8:+:C@@,@,3@+6=EGD*++@)+*+5CB,5C97:9:<:=99CF<:*::>313*8+624,<6*11=C4?8*5(13)9>(60)6(.01))11.-7)(2(,-,1,(,<).::)--),+.).)*)).*(),,*5*,-(-(2..0(((,-,,,).)))),-((-(((,(-(()02*2(,-
@M02996:162:000000000-B87FG:1:1101:24793:8793 2:N:0:ACTGAGCG+GTAAGGAG
GACTACCGGGGTATCTAATCCTGTTTGATTCCCGCACCTTCGAGCATGAGCGTCAGTAACGGACCAGCAAGCTGCCTTCGCCATCGGAGTTCTTCGTGATATCTATGCATTTCACCGCTACACCACGAATTCCACCTTCCTCTCCCGCACTCAAGGGATACAGTTTCCACCGCGATCTTGAGGTTAGCCCCACGGTTTTACCGCTGGACTTCCTCTCCCCCCGCCGCCCCTTTAACCCCCAGTAAACCGGGTAACGCCTGGCCCCTCCCTATTACCGCGGCGCGCTGGACGGAATTAGCA
+
CCCCCG@+FEGGGGGGGGGGGGGGGGG9F<FFG;F7FBFFFFGGG+F,C,EFGGGGG@GG,C,@FGG8F,EF@AFGGGGGG,@:,@C,CCFGFGG,A=8ED7EFG<EFFGGGGGGGG>BDGFG,++?FCFGFGFG8F,@@FFFGG68@@DEF,@D8+,,,8@DCF9E,<,,3@*34*0*+,6,43+028E5)9@3:>FF?39((()0((20.7+);8;2(*,((.((--?(.>)66).;=1(,.9)52)-.-36.*,((-,*.331,2(()..)-4((((((,((-((((((..13+),)
@M02996:162:000000000-B87FG:1:1101:7115:8806 2:N:0:ACTGAGCG+GTAAGGAG
GACTACAGGGGTATCTAATCCTGTTTGCTCCCCACACTTTCGCGCCTCACCGTCAGTTATCGTCCAGCAATCCGCCTTCGCCACTGGTGTTCCTCCTTATATCTACGCATTTCACCGCTACACAAGGAATTCCGATTGCCCCTCCGACACTCAAGAAGAACAGTTTCAAATGCAGTTTATGGGTTAAGCCCATAGATTTCACATCTGACTTTCTCCCCCGGCTACACGCCCTTTACACCCAGTAAATCCGGACAACGCTTGCCACCTACGTATTACCGCGGCTGTTGGCACGTCGTTAGC
+
CCCCCGFGGGGG@FGGGGGGGGGGGGGGGGGGGFGGGGGGGGGGGGEGFFGGGGGFGGGGGGGGGGGGGGGGGGGGGGGGGGGGGGFFGFGGGGGGGGGDFFGGGGGG>ECGGGGGG>@>CEFGGGFGGGGGGGDDGCFGG=DDGC=GEGFFB@DF1D?CCF8CEDFFG=FFGFGFCFEFF,4@>D6=>FGFFFFFE9BEFGAEFFCCEF7*:+<FDED9=669:>B=2=908;)9)4FC11=CAE57;3)7933F(-,--97-9:?B23...,).)(-(,,((,.)(.))-8)21/-(.
@M02996:162:000000000-B87FG:1:1101:12833:8810 2:N:0:ACTGAGCG+GTAAGGAG
GACTACAGGGGTATCTAATCCTGTTCGATCCCCGCACTTTCGTGCATGAGCGTCATTATCGGCTTGGTCAGCTGCCTACGCAATCGGAGTTCTTCGCCATCTCTATGCATTTCACCGCTACACGGCGAATTCCGCCAACCTCAACCGAAATCAAGCATACCAGTATCCACGGCGGGATGAGGTTGAGCCTCCCGATTTAACCGCTGACTCTATACGCCGCCTGCGCCCCCTTTCACCCCCATACATCCTGATACCGCTCGGATCCTCCGTCTTTCCGCCGCTCTCGCCCCCGATTTAGCC
+
BCCCCFG8FECF7CFFE@FFEGGGGGG8@D@EDFG7FEFGGDGGG<F9EFFFGGGGE,CFFEFFGCFGGGGEF,BBC,=,CB=FGFFE@EECEFFFGECF,=EGGGGGGGGGGFGG719=C>FC+@>7BFGEFGGD>+@BGD58DF=:9>AE,>+F6E,<D28@:CG,?FC5C?DDBG;/>*7:FGE<@?@(=)*.3CA)/93;(0(.6**).*.037)-2:?(2((--:(374<4)4123(.(/--.*5*6)*./(,---1((2)44(((.-)).2((,(((()((((((-002/<)6)
@M02996:162:000000000-B87FG:1:1101:10482:8824 2:N:0:ACTGAGCG+GTAAGGAG
GACTACAAGGGTATCTAATCCTGTTTGATACCCACGCTTTCGTGCCTCAGCGTCAGTTGTATCCTGGTAAGCTGCCTTCGCAATCGGGGTTCTGTGACATATCTAAGCATTTCACCGCTACACGTCACATTCCGCCTACCTCGTTTACACTCAAGAACGCCAGTTTCAACGGCGAAGTATAGTTGAGCTACACTATTTTACCGCTGACTTAACATCCCGCCTACGCACCCTTTAAACCCAATAAATCCGGATAACGCTCGCATCCTCCGTATTACCGCGGCTGCTGGCACGGAGTTGGCC
+
CCCCCGGGGGGGGGGGGGGGGGGGGGGGGGFFFGGGGGGFGEGFGGGGGGGGGGGGGGEFGGGGGGGGGGDFGGGGGGGGGGGGGGFCFGGGGGGFFGGGGFGGFEFGGGGGGGGGG:9CDEFEGGEGGGGGGGGGG>DDGDEFGDDGFGFFGEF9=D>EGG@FEFGG?GEFGBG>5C;CEFGGGF@C5,DCFFFCEGFFFGD>=3::EFG4A:8?(;:8?55389<:>G?(8CCEA3FC136=C<?;9;3:?477,-,--1--75<20<,84).-26--39((47403,4,))22+(.)
@M02996:162:000000000-B87FG:1:1101:7042:8838 2:N:0:ACTGAGCG+GTAAGGAG
GACTACTAGGGTATCTAATCCTGTTTGATACCCACGCTTTCGTGCCTCAGCGTCAGTTGTATGCTGGTAAGCTGCCTTCGCAATCGGGGTTCTGTGACATATCTAAGCATTTCACCGCTACACGTCACATTCCGCCTACCTCGTTTACACTCAAGATAACCAGTTTCAACGGCTTGGTATTTTTGAGCAACACGCTTTCACCGCTGACTTAATCATCCGCCTACGCACCCTTTAAACCCAATAAATCCGGATACCCATCGCCTCCCCCGTATTACCGCCGTCGCTTGCACGGAGTTAGCC
+
CCCCCGGGGGGGEFGGGGFGGGGGGGGGGECFEFGGGGGGGGGGGGFFEGGGGGGGEFGGGGGGGGGGGGGGGGGGGGGGGFGEEFCFEGGGGGGFGGGGFFGGGFGFGGGGGGGGE:ACD=FEGCC=AEEGFDEDG+DFFD5DDEDFBFFF8EFFEGFG898FF9DEFFG5>B?E*=DFGAAEF6C?C?CCA?DA>F8*2<15)*/<BCFCEF?=E8*04525(((-8;/>6*9)7@C*(/)7;)7.)(52;A)*)(,/,*((/((-,4(.3).--((,(((,(-1-4<09)0**+)-.
@M02996:162:000000000-B87FG:1:1101:12161:8850 2:N:0:ACTGAGCG+GTAAGGAG
GACTACAAGGGTATCTAATCCCGTTTGCTCCCCTGGCTTTCGCATCTCAGCGTCAGACACAGTCCAGAAAGGCGCCTTCGCCACTGGTGTTCCTCCCAATATCTACGCATTTCACCGCTACACTGGGAATTCCCCTTTCCTCTCCTGCACTCCAGCCCCCCAGTATCCAGGGCCATACGGGGTTGAGCCCCGCATTTTCACTCCAGACTTAAGGAACCGCCTACCTGCGCTTTACGCCCAATAATTCCGGACAACGCTCGCCACCTACGTATTTCCGAGGCCGCTCGGCCGGTGTTACCC
+
CCCCCGGGGGGGGGGGGFFFEGGGGGGGGGGGGGGGGGGGGGGGGGGGGGGGGGGG<FFGEEGFGFFFFG??FFGGGGGGGGGGGG<CEFGGFFFFGEFGGFGGGGGGGGGGGGGGG:@=CEFFFGGF??EGGGGGGCFGGFFGDDDGFGFFGFFGGGGGGEDFDFDDF6,3=@0C6DDDEDEGC059=FG>?9CACFFCE,AB=A;9BFD4*4.;=F9,26(6(/)/3:2;C)9(39F=022.*.:>C9>9>)47,,-(-1(4C<(,42..().)(-,((,3(((-((--,00;E<)-,
@M02996:162:000000000-B87FG:1:1101:7053:8851 2:N:0:ACTGAGCG+GTAAGGAG
GACTACTAGGGTATCTAATCCTGTTTGATACCCACGCTTTCGTGCCTCAGCGTCAGTTGTATGCTGGTAAGCTGCCTTCGCAATCGGGGTTCTGTGACATATCTAAGCATTTCACCGCTACACGTCACATTCCGCCTACCTCGTTTACACTCAAGATAACCAGTTTCAACGGCTTGGTATTGTTGAGCAACACGCTTTCACCGCTGACTTAATCATCCGCCTACGCACCCTTTAACCCCAATAAATCCGGATAACGCCCCCCTCCCCCTGTTTCCCCAGGCTGCTTGCACGGAGTTAGCC
+
CCCCCGFFFGGFFFFGFFFGGGGFGFGFGFDCE@GEGFGGGGGGGGGGGGGGGGGGFGGGGGGGGGGGGGGGGGGFFFFGGEDGCGGFEGGFGGGGGGGG:DFGGEFGGGGGGGFDE=DD>9EGGGEGGGGGGFG=DCFGGDBGGDDFFGFBEGDEFF8D@FDC=DGGGFEBD>DG>F7;FCEEBDBC@;@=DD6):<0;;C5>AE=CBA=EFF?BEFD<9:/-05=95B>BG=E*)6B*(,)7@791).)/(+/*((,(()(,1(--(,.64).,(((((,.-.-302<6())22+.-4
@M02996:162:000000000-B87FG:1:1101:7027:8855 2:N:0:ACTGAGCG+GTAAGGAG
GACTACTAGGGTATCTAATCCTGTTTGATACCCACGCTTTCGTGCCTCAGCGTCAGTTGTATGCTGGTAAGCTGCCTTCGCAATCGGGGTTCTGTGACATATCTAAGCATTTCACCGCTACACGTCACATTCCGCCTACCTCGTTTACACTCACGATAACCAGTTTCAACGGCTTGGTATTGTTGAGCAACACGCTTTCACCGCTGACTTAATCATCCGCCTACGCACCCTTTAAACCCAATAAATCCGTATCACGCTCGCATCCTACGTATTACCGCGGCTGCTGGCCCGGAGTTGCTC
+
CCCCCGGGGFGGGGGGFAFGGFFEGGFGGFFFCGGGEGDGGGGGGGGGGFGGGGGGGGGGGGGGGGGGGGGGGGGGGGGGDGGGG?E@FGEGFGGFCEFGGFGGFFDGCFGGFDAFG@EGGCEGGGGGFGFGCFDDDCFGGE5=?BDA?DFDG,6@FGDD>9:EDFFFGGEEDFGGDF=?E3@D<+:DC?8<>AG>86+*3<8@@A2)*32*/B*1*492:5/(-(/25B(>869)78<*65/7@<C15(58(;72/((,-)4(0))),,))..69:0(4(,-,34(,(((-0)/20)).
@M02996:162:000000000-B87FG:1:1101:17253:8858 2:N:0:ACTGAGCA+GTAAGGAG
GACTACTAGGGTATCTAATCCTGTTTGCTCCCCGCACCTTCGCACCTCAGCGTCAGTCGTCTGCTGGTAACCTGCCTTCGCCATTGGTATTCTTCCTGATATCTACAGATTTCACCCCTACACCAGGAATTCTGATTGCCCCTCAGTGACTCTAGTTATGCAGTTCTCAACGCAATTCCGGAGTTAAGCCCCGGGATTTCACACCAAGCTTGCAACACCGCCTACATGCCCTTTACGCCCAATAATTCCGAACAACGCTCGCACCTTACGTGTTACGGCGGCTGCTGGCACGTAATTAGC
+
CCCCCGGGGGFGGGGGGFFGGGGGGGGGGGFGGGGGGGGGGGGGGGGGGGGGGGGGGGEGGGGGGGGGGGGGGGGGGGGGGGGGGFFFGFFGFFGGGGGGGFGGGGGGFGGGGGGGG>FGGFGGFEFGGGGGGGGGGBEGGDFGG8DFBFFFDAFFG8FGGGBEFFGGGAFD>DCGFGEFE+@@>=DG=FGFBE+5>FFFEEAEDA:=CFC4BAE*7:;7E@>2:(9*86:3;=EE@;F*8?D)*.793.)4;>(1.,/(-14(/,)4:8.(.<6<(,,(4-3603242,5:581/<6),
@M02996:162:000000000-B87FG:1:1101:5027:8871 2:N:0:ACTGAGCG+GTAAGGAG
GACTACACGGGTATCTAATCCTGTTTGATCCCCACGCTTTCGTGCCTGAGCGTCAGTTGCGAGCTCGTGACCTGACTTCTCGATCGGTGTTCTGTGACATATCTAAGCATTTCACCGCTACACATCACATTCCGGCCACGTCTATCGCACTCTAGTCCGGCAGTATCAAAGGCACGATTGGAGTTGTGCCCCAACTTTTCACCCCTGACTTACCGATCCGCCTGCGCACCCTTTAAACCCAATCAATCCGGATAACGCTCGTATCCCCCGTATTACCGCGGCTGCTGGCACTGCGTTCGC
+
CCCCCGGGGGGGGGGGGFGGGGGGGGGGGGFFFGGGGGGGFGGGGGGGGGGGGGGGGGGGGGGGGGGGGGGGGGGFGGGGGFGGFECFGGGGF<EGGGGGFFGGGGGGFGFFGGGGG=?DDEFGG=AFGGGGFGCDDCEC?DFFGFFGFGFFGFFGGGDGGDAFGFGGGGECDFGGEGFFFGCFEGF7AAC=BEGF@CFEEG3>BFFF==DEBADB9?C=F??0=;B;1=<77;<CFEFD???1??5<C>BF?>69----49-(2-3121-((,).91234,((-,).4()(0**22(-(
@M02996:162:000000000-B87FG:1:1101:5022:8889 2:N:0:ACTGAGCG+GTAAGGAG
GACTACACGGGTATCTAATCCTGTTTGATCCCCACGCTTTCGTGCCTGAGCGTCAGTTGCGAGCTCGTGACCTGACTTCTCGATCGGTGTTCTGTGACATATCTAAGCATTTCACCGCTACACATCACATTCCGGCCACGTCTATCGCACTCTAGTCCGGCAGTATCAAAGGCACGATTGGAGTTGTGCCCCAACTTTTCACCCCTGACTTACCGATCCGCCTGCGCACCCTTTAAACCCACTAAATCCGGATAACGCTCGTCTCCCCCGTCTTACCGCCGCTGATGGCACGTACGTAGC
+
@CCCCGGGGGCCGFGGFFFGGGGGGGGFEE<;6FGGGGGFGGGGGFGGGGFGGGGGGGFF:BFFCFGGFFGGGFGGCFGGFBEFGGFFGGGFFGGGGGGGDFGG;FFFGGGGGGFDG:?=C,EFGGFGGFGGF8E6CEF8D:6?EG=F>DDEGGDFFG>CC=:BDF@EG,@*86CE>?)3@CECCC37AGGCD>DBEA+/25>BAFFFFF8@E?(/(21,162?D6666B?(;);?C<FE7(1(0846<1),:3)0-(-(-1,39)424(-(.--.,:-,(1-4()))4:?:))2/2)((
@M02996:162:000000000-B87FG:1:1101:13545:8889 2:N:0:ACTGAGCG+GTAAGGAG
GACTACCCGGGTATCTAATCCTGTTTGCTACCCGCACTTTCGAGCATGAGCGTCGATAAGCCCCCAGCTGGCTGCCTTCGCCATCGGTGTTCTTCCTGATCTCTACGCATTCCACCGCTACACCAGGAATTCCGCCAGCCCCTGAGCTATCCAAGAGCAACAGTCCAGTCTGCAGGTCCGGGGTTGGGCCCCGGTATTTTACATACTGCTTGCATCTCCGCCTGCGCTCCCTTTACGCCCAGTGATTCCGAACAACGCCTGCACCCCTCGTATTACCTCGTCTGCTGGCACGAAGTTTGC
+
CCCCCG@FGGGGGGGGGFFGGGGGGDFGGEAFGGGFGGGGGFGGGGG<<FGGGGG@F,8,EGGGGGFF8CECF@FGGGGGGGEGEG=BCFGGGGGCGFFGE<FGGGGGDEEBFGGGG:9@DFGG?84FGGGGGGGGD@=+6::+6,1,;=0:>DD@=,2,@C5E?A+,5EGFF7+@CGBB8*@?7?>D9AC9;5:22F+19E<));C5>FD3<FC6)1*.=63=76>::EB178-62?GE((.,*444:(.(338C(--,,1.8C4,((-.(.,)4))),(-.-4.)(-()(.)22<6)-
@M02996:162:000000000-B87FG:1:1101:24882:8911 2:N:0:ACTGAGCG+GTAAGGAG
GACTACCCGGGTATCTAATCCCGTTTGCTCCCTACGCTTTCGTGCCTTAGTGTCAGAAACGCCCCAGTAACCTGCCTACGCTATCGGTGTTCCTTCTAATATCTACGGATTTCACTCCTACACTAGAAATTCCAGTTACCCTTGACGCTCTCGAGATACCCAGTTTAGATAACGGTCTGAATGGTTGAGCCACCAGATTTCACTATCTACTTAAATATCCACCTACGCAACTCTTTACCCCCATTCACTCCGGTTACTGCTCGGATCCTACGTAGTACCGCGGCTGCTGCCACGTATTTCG
+
CCCCCGGGGGGGEGGGGGGGGFGGGGGGGGGGGGGGGGGGGGGGGGGCFFEFGGGGEAFGGGGGGGGGGGGFGGGGGCGGGBF@8ACCFCCGFGGGGGGGGFGGGGGEGGGGGGG,E:@DFEFGDFFGGGGGG8AFGDE>FDFFGGFFDDFEE8DFGGFEFGDFG?FFFDE7@>DEDCD?EGGGGGAD@F?5AFG@C@FCC3ACE+7*3+<>768@;;C7;:-7=>5@25>BFCE5**,55=@(01>8+75:1)(2)1)/1;8(1,(/7)//4,(-:4.(-(((4610?26)*)*20(..(
@M02996:162:000000000-B87FG:1:1101:16190:8911 2:N:0:ACTGAGCG+GTAAGGAG
GACTACTAGGGTATCTAATCCTGTTTGCTCCCCACACTTTCGCGCCTCAGCGTCAGTTACAGTCCAGTTAGTCGCCTTCGCCACTGGTGTTCCTCCCAATCTCTACGCATTTCACCGCTACACTGGGACTTCCACTAACCTCTCCTGCACTCAAGCCCGTCAGTATCCAAAGCAATTCCCAACTTGAAGCCAGGACTTTCACTTCAGACTTAACGGGCCGCCTACGCGCCCTTTCCGCCCAATCATTCCGGACCACGCCCGCCCCCTACGTCTTACCGCCGCTGCTGGCCGCTTGTTCAC
+
CCCCCGGGGGGGGGGGGFEGGGGGGGGGGGGGGGGGGGGGGGGGGGGGGGGGGGGGGGGGGFGGGGGGGGGGGGGGGGGGGGGGGGGFGFGGGFFFGGGGGFGGGGGGGGGGGGGGG=?=DEFGDDCF,4>FGGGG?>FGGFFGGFEGFGBDG?DGGGGGGG5C77DEDG9DFD+ADGFFDGGGGG<D8CF=A?DCCEFEFF=AEFE;@?CC8F>*<BD@=8:@>296>CB1C@)43;ECDFD@4<<?D;3:0)49--(--1(3>9((.-,((,))((,(-70(9808((((.)2206-:
@M02996:162:000000000-B87FG:1:1101:24444:8981 2:N:0:ACTGAGCG+GTAAGGAG
GACTACTCGGGTATCTAATCCTGTTTGCTCCCCACGCTTTCGAGCCTCAACGTCAGTTACAGTCCAGTAAGCCGCCTTCGCCACTGGTGTTCCTCCTAATATCTACGCATTTCACCGCTACACTAGGAATTCCACTTACCTCTCCTGCACTCTAGTTCGACAGTTTCCAAAGCAGTTCAGGAGTTGAGCCCCCGCATTTCACTTCAGACTTGCCAAACCGTCTACGCTCCCTTTACACCCAGTCAATCCGGATAACGCTTGCCCCCTACGTATTACCGCGGCTGCTGGCACGTAGTTCGC
+
@CCCCGGGGGGGGFFGGGGGGGGGGGGGGGGGGGGGGGEGGGGGGGGGGGGGGGGGGGGGGGGGGGGGGGGGGGGGGGGGGG7FEG8:,C?ADEGGGGGGGFFGGFFGEEEFGGGGG=<8DFGGG?@FFGFGG;DGGFEEDDFGGG5A?FFFFFD7@EE?E8>CGFGGGCFFGFGGFGFFGGGGGCEFD1DAF>G5>@FFFGF;CEECCFGFFF@FBFF)4:55>B@>@E@:DEEECEGEF;@)8?E>79>(()7;/,(//*64<;6(1:8<>069.(--(439B0?(433678*29)(4
@M02996:162:000000000-B87FG:1:1101:20612:8982 2:N:0:ACTGAGCG+GTAAGGAG
GACTACCCGGGTATCTAATCCTGTTTGCTCCCCACGCTTTCGAGCCTCAACGTCAGTTACAGTCCAGTAAGCCGCCTTCGCCACTGGTGTTCCTCCTAATATCTACGCATTTCACCGCTACACTAGGAATTCCACTTACCTCTCCTGCACTCTAGTTCGACAGTTTCCAAAGCAGTTCAGGAGTTGAGCCCCCGCATTTCACTTCAGGCTTGCCACACCGTCTACGCTCCCTTTACACCCAGTAAATCCGGATAACGCTTTCCCCCTCAGTTTTACCGTCGCTCCTGGCCCGTATTTACC
+
CCCCCGGGGGGGGGGGGGGGGGGGGGGGGGFFEGGGGGGGGGGGGGGGGGGGGGGGGGGGGFGGGGGGGGGFGGGGGGGGGGGGGFCCFGGGGFFFGGGGGFGGFGGGGGGFGGGGG85CDEFF8FCFEFGGGCGGGGCFGEFGGEDGFGFFGFDGGGGEE=8CEFGFGC,;DFCEFGCF3>CDFFF;8CFA**<=@FFFE7>EC=:*:AF2>FB*7@C>4-0(*(/(8C=5:46>))886(/96<?);(5((2/2(.(-(062FB;?0,.))--.),((,(-(-5)4((345);+<6))
@M02996:162:000000000-B87FG:1:1101:12892:9007 2:N:0:ACTGAGCG+GTAAGGAG
GACTACTGGGGTATCTAATCCTATTTGCTCCCCACGCTTTCGTGACTGAGCGTCAGTATCGTCCTGGTAAACCGCCTTTGCCACTGGTGTTCTTCCGTATATCTACGCATTTCACCGCTACACCCGGAGTTCCGTTTACCTCTGACGTACTCTAGCTCGGCAGTTTTCAGAGCTATATAGGGTTGAGCCCTACGCTTTCACTCCAAACTTACCTTGCCGCCTGCTCCCCCTTTACCCCCAATAATTCCGGATAACGCTCGTAACCTACGTATTGCGTCCGCTGCTGGCACGTCGTTGAGCG
+
CCCCCGGAFGGGGFGGFFGGGGFGGGGGGGFFGGGCFGGGGGGFEFGFFGGGGGG:F9@F@FFGGGGGFACC@FGGGCDGGGFEDFGGCFGGFFGGCFFF@CDGGFGDEGEFG;FGG:ACDEF8E7>@@CDFGG,=DCDEGDF6@FA4<FFB783DG,6+@@5BAD7,23@DED8AFF7;DFGG7?@G<C@@FFGFDD>=@=AD3*:5>8*::>49>F904(893*55(3(=;47)/4C81//767<?2(2(,/71-(---/,4:)(.(3).,))(,(---84424((,.-()021*(()(
@M02996:162:000000000-B87FG:1:1101:21501:9013 2:N:0:ACTGAGCG+GTAAGGAG
GACTACACGGGTATCTAATCCTGTTTGCTCCCCGCACCTTCGCACCTCAGCGTCAGTCATCTGCTGGTAACCTGCCTTCGCCATCGGTATTCTTCCTGATATCTACAGATTTCACCCCTACACCAGGAATTCTGATTGCCCCTCAGTGACTCTAGTTATGCAGTTCTCACCGCAATTCCGCAGTTGAGCCCCGGGATTTCACCCCAAGCTTGCACACCCGCCTACATGCCCTTTACGCCCAATAATTCCGAACAAACGCCGCCACTTACGTGTTACCGAGGCTGCTGGCCGTTACTTAGC
+
CCCCCGGFGGGGEFGGGCFGGGGGGGGFGGFGE@E+CFGGGFEEGGGGGGGGGGGGGG,6CF,EG<FF,EDEGGFGGGGGGBCG,@BFEFFGGDCEGFFDGFGGGF=,@EFGGGGG8:FGG=B@D8?<FFGGCG,69DD9DD56+,378BDDDDFG,73;E8:C9<+:D,=>E?++3=DB++1+9+*==,@895*:>EAE*5*1:/:)/9C>D4*;)/26/2((((/83C;;D@472(4*,1(//).6:5)39=1*((((()(->02)-4..,(.6)(((-(,.()5((((-))*3<).4
@M02996:162:000000000-B87FG:1:1101:20066:9023 2:N:0:ACTGAGCG+GTAAGGAG
GACTACCCGGGTATCTAATCCTGTTCGATCCCCACGCTTTCGTGCCTGAGCGTCAGTTGCGGATTAGTCAGCTGCCTTCGCAATCGGTGTTCTGTGACATATCTAAGCATTTCACCGCTACACATCACATTCCGCCAACTTCATCCGTACTCGAGCTCGCCAGTTTCAACGGCAGTGCCGGGGTTGAGCCCCGACATTTCACCGCTGACTTACCGTGCCGCCTGCGCACCCTTTAAACCCAATAAATCCGGATAACGCTCGCATCCTCCGTATTACCGCGGCTGCTGGCCCGGAGTTAGC
+
CCCCCGGGGGGGGGGGGGGGGGGGGGGGGGGGGGGGGGGGGGGGGGGGGGGGGGGGGGCFFC6CGFGGGGGFGFGGGGGGGGGGGFFFGFGGGGGF<FGGGFGGGGGGGGGGGGGGG:??CEFGFGFGGDCFGDEDD4DD?CFFFGDF?DFFE@DGGGEEG=>DFFGCFGGACDDG>FCDEEEEGG2F@FG@AAGFDGFEFGFDF>96@FGF3A183:7;G:3:<497>EF(9?B44AGGF11)164:>40(43.*(-(-3>98DF7889-.3(.6)-,-(-,,-4376((375??8).6
@M02996:162:000000000-B87FG:1:1101:6529:9028 2:N:0:ACTGAGCG+GTAAGGAG
GACTACAAGGGTATCTAATCCTGTTCGATCCCCGCACTTTCGTGCATGAGCGTCATTTACGGCCTGGTCTGCTGCCTACGCAATCGGTGTTCTTCGTCATATCTATGCATTTCACCGCTACACAACGAATTCCGCAAACCTCGACCGCAATCAAGCTCTCCAGTATCAATGGCGTGATGACGTTGAGCGTCACGATTTAACCACTGACTTAAAAAGCCGCCTGCGCACCCGTTAAACCCAATAAATCCGGATAACGCTCGGATCCTCCGTATTACCGCGGCTGCTGGCACGGAGTTAGAC
+
CCCCCGGGGGGGGGGGGFFGGGGGGGGFGGEFFGGGGGGGGGGGGGGGGGFGGGGGGGGGGGGGGGGGGGGGGGGGGGDFEGGDFFGGGGGGFGGGGGGGGBFGGFGGGGEGGGFFGAFGDFFGGGGF=F@FFFEGGEDFGFFGGGAGBDAEFFGGFFDDFGFGG+?FGGGFG>DGFGFFEEGGF?EF>>>>?AG9@F+98C35=;@EFFG=:+8:2?<6=6,6(.(,68(628<B)22/8?0A66:7G00(,*51----(1,-74)(4((...6)8,(3729?.)48(5<(.7/20.)-
@M02996:162:000000000-B87FG:1:1101:11848:9042 2:N:0:ACTGAGCG+GTAAGGAG
GACTACTAGGGTATCTAATCCTGTTTGCTCCCCACGCCTTCGAGCCTCAGCGTCAGTAATCGTCCAGTAAGCCGCCTTCGCCACTGGTGTTCCTCCTAATATCTACGCATTTCACCGCTACACTAGGAATTCCACTTACCTCTCCGACACTCTAGCTCAACAGTTCCAAAAGCAATCCACGGGGTTGAGCCCCGGGTTTTCACTCCTGGCTTGCCAAGCCGCCTCCGCCCCCTTTACGCCCAGTAACTCCGGATAAGCCTTCCCCCTTCCGTATTACCCCGCTCGCTGGCCCGTATTTAG
+
CCCCCGGGGGGFEFGGGGFGGGGGGGGGGGGGGGGGGGGGGGGGGGGGGGGGGGGGGG<AGFGGGFGGGGCFGGGGGGGGGGGGGGFFGEGGFFFFGEFGGFGGGGGGEGGGGGGGG@?@DEFF@9FEFGGGGFFGGGFFGEFGG+=GFGFFFFCGGGG8FGDFGFGGGA8:FFFGFGEFGGGGGGA?8FF=DFCA5>@@EEFF*;EE));5(?=8B)8@50(/(,3,(:6;G@449(8?1(.,*:)):5;4()-0))..)*4(99(((((.(.(6<)(.4-,(-,4:03(()0*2<))6
@M02996:162:000000000-B87FG:1:1101:19547:9052 2:N:0:ACTGAGCG+GTAAGGAG
GACTACACGGGTATCTAATCCTGTTTGATCCCCACGCTTTCGTGCCTGAGCGTCAGTTGCGAGCTCGTGACCTGACTTCTCGATCGGTGTTCTGTGACATATCTAAGCATTTCACCGCTACACATCACATTCCGGCCACGTCTATCGCACTCTAGTCCGGCAGTATCAAAGGCACGATTGGAGTTGAGCCCCAACTTTTCACCCCTGACTTACCGATCCGCCTGCGCACCCTTTAAACCCAATAAATCCGGATAACGCTCGTATCCCCCGTATTACGTCGGCTGCTGTCACTGACTTAGC
+
CCCCCGGFGGGGGGFGFFFGGGGGGGGGGGGGGGGGGGGGGGGFGGGGGGGGGGGGGGGGE:FFFGGGGGGGGGGGGGGGGGGGFGFFGFGGFGGG9EGDFFGGGGFGGGGGGGGGG=EGGGG@FFFGGGGGGFC=?CFCF8DFDG9FDGFEFADFGGGGGG58@FFGGCGFGFFG5CCFFCC@CC7DEFGDB>DD4CFF<C6BBFD=;FCEEA@/5?9//6/(32>>BCD6*=9698F=6<?>F<>.978??320----2/,4C2044(-(..-5(..(,((,,,..,)))1*++0)--
@M02996:162:000000000-B87FG:1:1101:15087:9055 2:N:0:ACTGAGCG+GTAAGGAG
GACTACCAGGGTATCTAATCCTGTTCGATCCCCGCACTTTCGTGCATGAGCGTCATTTACGGCCTGGTCTGCTGCCTACGCAATCGGTGTTCTTCGTCATATCTATGCATTTCACCGCTACACTACTCATTCCTCCCACGGCATCCGAATTCAAGACCCACAGTATCAAAGGCAGTTCCGGAGTTGAGCTCCGGGCTTTCACCTCTGACTTACTGGTCCGCCTACGCACCCTTTAAACCCAATCAATCCGGCTAACGCTTGCCTCCTCCGGATTACCGCGGCTTCTGGCACGAGTTTACC
+
CCCCCGGGGGGGGGGGFFGGGGGGGGGGGGEGFGGGGGGGGGGGGGGGFGGGGGGGGGGGCCFGGGGGGGFFGFGGG9EGGGGGEDFFEGGFFFGCEFDFGFFGGGGGGFGGGGDGG:?DD>BFFGFFFGGFFFGGG@D8+:08?FA:9DFDF@DFFG,=CCDF:<E,?>=@DFGGCFFFG6@@C>EFEEGCE>CAAGFAEGFFF6:=EFG4BF4ABB?9?2/--,6,7ED0CE7/.7CE<1/(;7)/715(().2(-(-(*()22((.(((,-.<<2,(397(3)6)202-).**2)).
@M02996:162:000000000-B87FG:1:1101:6389:9061 2:N:0:ACTGAGCG+GTAAGGAG
GAACTACTCGGGTATCTAATCCCGTTCGCTACCCTAGCTTTCGCATTTGAGCGTCAGTTGACGCCAAGTAAGCCGCTTTCGCCACCGGTGTTCCTTGCGATATCAAAGCATTTCACCGCTCCACCGCAAGTTCCGCTTACCCCTACGTCACTCAAGCATAACAGTTCGGAGCCCAGTTCCACGGTTGAGCCGTGGGATTTCAAACCCCGCTTATTACGCCGCCTACATGCCCTTTAAGCCCAGTGATTCCGCATAACGTTCGAACAGTTCGTCTTACCGCCGCTGCTGGCACGACTTTCG
+
CCCCCGGGGEEGFEGGGGGGGECFFGGDGGEEEFGGDGFFFGGGGGGGGGGGGGGGGGGGGGGEFEEDFG9<FFGGGGCGGGGFGFGGGGGCFGGGGGGEG>EDDGAFEFFFGGGGG=FGGEFEEFFEFGGDDFCDDEGGDDFGGGFFDCBDGFGFGGGCFFECFFGDG8CEEFGGFFCFAD7?>C=D)7DABBD=(@;7@EE*7FF?BAD;3F<@E>:626,,(384)35:*4?)<)3<(.43*4A-74)(,.,*.,,(,142>(::9)(-3:3<>>-3(,(((-))(4(2)0***)--
@M02996:162:000000000-B87FG:1:1101:15081:9071 2:N:0:ACTGAGCG+GTAAGGAG
GACTACCAGGGTATCTAATCCTGTTCGATCCCCGCACTTTCGTGCATGAGCGTCATTTACGGCCTGGTCTGCTGCCTACGCAATCGGTGTTCTTCGTCATATCTATGCATTTCACCGCTACACTACTCATTCCTCCCACGGCATCCGAATTCAAGACCAACAGTATCAAAGGCAGTTCCGGAGTTGAGCTCCGTGCTTTCACCTCTGACTTACTGGTCCGCCTACGCACCCTTTCAACCCAATAAATCCGGATAACGCTTGCCTCCTCCGTCTTACCGCGGCTGCTGGCACGAGTTTAGC
+
CCCCCGGGGGGGGGGGGFFGGGGGGGGGGGGGGFG@FGGGGGGGGGGGGGGGGGGGGGFG@FFGGGGGGGGGGGGGG;FGGEGGFFFBFGGGGGGAFFGGGFGGGGGGGGGGGGGGG>9=DFGGDFGG9EFGGGFGGDF@+:0@FG5+:DFFDF+>EG?FGF<D==DEF9F5EFGFFGFFC3@CG?;902@@B*9=5CFEEG@@BA4EEFGFFF**::C8=>295/8-6CD7<8)9<6CCD;()*9ECD68((0)2---,-1(-02(.(,,(,46:(,((((((-,),((50))2*266>
@M02996:162:000000000-B87FG:1:1101:28742:9079 2:N:0:ACTGAGCG+GTAAGGAG
GACTACCCGGGTATCTAATCCTGTTTGATACCCACGCTTTCGTGCCTCAGCGTCAGTTGTATGCTGGTTAGCTGCCTTCGCAATCGGGGTTCTGTGACATATCTAAGCATTTCACCGCTACACGTCACATTCCGCTAACCTCGTTTACACTCAAGAACGCCAGTTTCAACGGCAATTTTACGGTTGAGCCGCAAACTTTCACCGCTGACTTAACATCCCGCCTACGCACCCTTTAAACCCAATAAATCCGGATAACGCTCGCATCCTCCGTCTTACCGCGGCTGCTGGCACGGCGTTAGA
+
CCCCBFGGGGGGCGGGGGGGGGGGFGGGGGGFGGGGGGGEGGGGGGGGGGGGGGGGGGGGGGGGGGGGGGGGGGGGGGGGGCEGGGFEEGGGGGFGGG;FFFGGGFFGGGGGGGGGG:@?DEGGFGGGGGGGGGGGDBEFGDBFD7=;DGFD@EFCFGGEGGFFFCGFFGGFGFGCF?7C@@CCFGBCCF@8??@26BFACC@278(-8AFEFA<8)28(5347@(6(.:?;<@<EFFGG<;@EFBBB>;>1:)69---(-9(-)4437,-,.14:(-,((--(-:041:??0)*/2(,)
@M02996:162:000000000-B87FG:1:1101:7353:9084 2:N:0:ACTGAGCG+GTAAGGAG
GACTACCAGGGTATCTAATCCTGTTTGATCCCCACGCTTTCGTGCCTCAGCGTCAATGTCGGATTCGTGAGATGCCTTCGCAATCGGTGTTCTGAGTAATATCTATGCATTTCACCGCTACACTACTCATTCCTCCCACGGCATCCGACTTCAAGGCTGGCAGTATCAATGGCAGTTCCGGTGTTGAGCCCCGGGCTTTCACCCCTGACTTGTCCGTCCGCCTACTCACCCTTTAAACCCAATAAATCCGTATAACCCTTGCATCCTCCGTATTCACCCGGTGGCTGGCCGGAGATTAAC
+
CCCCCGGGGGGG@FGGAFFGGGGGGFGGGGGGGGGGGGGGGGGGGGFGGGGGGGGGGGFGFEGGGGGGFFG9FCEFGGGGGGGGFGBFEFFGFGGGGGGGGFF8FFFFFFFEFGCFG:*=C@FGGGGGFFGGGGGGGDFGC8>CFFFC*=<D,8?,=DF8@DAB,;DDD,DDF?=DFFBD>5@AC7CFF,@:?5*):FFEFGFFFFF=);+*1**)0;557>?6())//;8644)998FC1(,5/>6724.//)62((..(0.-2.74((,(,..)))((,(-(,,(-(,(())1*0-)-
@M02996:162:000000000-B87FG:1:1101:24541:9085 2:N:0:ACTGAGCG+GTAAGGAG
GACTACTGGGGTATCTAATCCTGTTTGCTCCCCACGCTTTCGAGCCTCAGTGTCAGTTACAGTCCAGAAAGCCGCCTTCGCCACTGGTGTTCCTCCTAATATCTACGCATTTCACCGCTACACTAGGAATTCCACTTTCCTCTCCTGCACTCAAGTTTAACAGTTCCAAATGCAGTCCTCGGGGTTGAGCCCCGGGCTTTCACATCTGGCTTGCCAAACCACCTACACTCCCTTTACACCCAGTAAATCCGGATAACGCTTGCCCCCTTCGTATTACCGCGGCTGCTTGCACGTATTTAG
+
CCCCCGGGGGGGGGGGGGGGGGGGGGGGGGFFGGGGGGGGGGGGGGGGGGGGGGGGGGGGGGGGGGGGGGGGGGGGGGGGGGGGGGGGFFEGGGGGGGGGGFGGGGGGCCFGGGGGGADGGGGGGGGGGGGGGGGGGGGGGEFGGFDFFGFFGGGFGFGGGGFFGFGGGGGFGFGGFGEFGGGGCGAF<FECFFGABDFFFCEEFFF;*9?B=FFF=AC:486:=62>4:>BFEB=E4BCBF1=8.?5;=B0(.8C//./(*/6C?FB((-.,432<<49330((4))4:<B50*+3)--
@M02996:162:000000000-B87FG:1:1101:25441:9087 2:N:0:ACTGAACG+GTAAGGAG
GACTACACGGGTATCTAATCCCGTTCGCTCCCCTGGCTTTCGAGCCTCAGTGTCAGTTACAGTCCAGAAAGCCGCCTTCGCCACTGGTGTTCTTCCTAATATCTACGCATTTCACCGCTACACTAGGAATTCCGCTCTCCTCTCCTGCACTCAAGAAGAACAGTTTCTTCCCCATCACGGGGGTGAGCCCCGCACTTTTAAGAAAGACTTGTCCTCCCACCTGCGCTCCCTTTACGCCCAATGATTCCGGACAACGCTTGCCGCCTACGTATTACCGCGGCTGCTGGCACGTAGTTAGCCG
+
CCCCCGGGGGGGGGGGGGGGGGGGGGGGGFGGGFFGGGGGGGGGGGGGGGGGGGGGGGGGGGGGGGGGGGGGGGGGGGGGGGGGGGFGGGGGGGGGGGGDFFGGGGGGGGGGGGGGGA??CFGGGGGGGGGGGGGG6DEGGFFGGGBGFGFFFGGGCFFGGGDCFFGGGGFFGFCGDFD>CGGEG>99@GGFFFGFFGFCF96=-;B@FFFEFF?;=AD==3;@69>?>G;A<EF::9C*6?>F?>DAC(),(0.1----4909<0(4-1).84.)(-,,,(44,.23(54:0)2<3.60(
@M02996:162:000000000-B87FG:1:1101:17580:9095 2:N:0:ACTGAGCG+GTAAGGAG
GACTACCAGGGTATCTAATCCTGTTTGCTCCCCACGCTTTCGAGCCTCAACGTCAGTTACAGTCCAGTAAGCCGCCTTCGCCACTGGTGTTCCTCCTAATATCTACGCATTTCACCGCTACACTAGGAATTCCGCTTACCTCTCCTGCACTCTAGCTAAACAGTTTCCAAAGCAGTTCCGGGGTTGAGCCCCGGGATTTCACTTCAGACTTGCTTTGCCGTCTACGCTCCCTTTACACCCCGTACATCCGGATAACGCTTGCTCCCTACGTATTCCAGCGGCTGTTGGCACGTTTTTAGC
+
@CCCCGGGGGEECFFGGFFGGGGGGGGFGGFDCGGGGGGGGGGFGGGGGGGGGGGGGGFGDFGGGGGGGFCFGGGGGGGGGGGGGGFFFFDGFFGGGG9FFDFGFGGGCCEGGGGGE:@CDEFGGFGGGDGGGFGGGDGGGEDGFE5FFGFEE9=FG:,@EG)CFFGG8E,;DDDFFGFBGGDGGGFC>FGDBF*)4<FE4:EEEFACEFGECA8=3B06=6:B68@/>:=5C84>?.?8,(/:)4?C71)/459=--4(4C)66(4).(.)-4)6.).(-(--(.).,2280)0//(.)
@M02996:162:000000000-B87FG:1:1101:3780:9100 2:N:0:ACTGAGCG+GTAAGGAG
GACTACCCGGGTATCTAATCCTGTTTGCTCCCCACACTTTCGTGCCTCAACGTCAGTTATCGTCCAGAAAGTCGCCTTCGCCACCGGTGTTCCTCCTAATATCTACGCATTTCACCGCTACACTAGGAATTCCACTTTCCCCTCCGACACTCAAGGGATATAGTTTTGGTTGCAGTTCCTCAGTTGAGCCGAGGGATTTCACAACCAACTTGTATCTCCGTCTACGCACCCTTTACACCCAATAAATCCGGATAACGCTTGCCCCCTATGTATTACCGCGGCTGCTGGCACATATTTAGC
+
CCCCCGGGGGGGGGGGGGGGGGGFGGGGGGAF@GGGGGGGGGGGGGGGGGGGGGGGGGGGGGGGGGGGGGGGGGGGGGGGDGGGGGFGGGDGFFGGGGFFGFGGGGGGGGGGGGGGG=<CDFFGGGGG9FGGFGG?GGGFFDFGGGFGEDDDD@+FEGFGGFEFGFGGGEGFCCDGFGFFFFGFEGFFEFG=DECDBGFFEGA;>A=DAFDCEFEFFFC5/55>==9/,8(,;37CCAC:@(6;;CEE>1:(3>>F-4::<F>0C9;<:).6:2652:49(1996?>::?>:90+2+6><
@M02996:162:000000000-B87FG:1:1101:7343:9101 2:N:0:ACTGAGCG+GTAAGGAG
GACTACCAGGGTATCTAATCCTGTTTGATCCCCACGCTTTCGTGCCTCAGCGTCAATGTCGGATTCGTGAGATGCCTTCGCAATCGGTGTTCTGAGTAATATCTATGCATTTCACCGCTACACTACTCATTCCTCCCACGGCATCCGAATTCAAGGCTGGCAGTATCAAGGGCAGTTCCGGTGTTGAGCACCGGGCTTTCACCCCTGACTTGTCAGTCCGCCTACGCACCCTTTAAACCCAATCAATCCGGATAACGCTTGCATCCTCCGTATTACCGCGGCTGGTGGCCCGGAGTTAGC
+
CCCCCGGGGGGGEGGGGFGGGGGGGGGGGGGGGGGGGGGGGGGGGGGGGGGGGGGGGGGGGGGGGGGGGGGGGGGGGGGGGGGGGGGGGGGGGGFGGGGGGFGGGGGGGGGGGGGGG@BCGFGGGGGGGGGGGGFFDFE@D>EGGGD+<=*>EFGCFGGDGGDGFFG8C6DACFGGFGF?EECEEGFGCGGFFAGFBFFACFE<)@2>BFF=CFCB?BF>C585@>986E?0>4C6CEEED=@;A<E<>;>D<@9C----49?<:>?D12,(,,..)4((((3((,,(.(-45>*;8)64
@M02996:162:000000000-B87FG:1:1101:21093:9103 2:N:0:ACTGAGCG+GTAAGGAG
GACTACTAGGGTATCTAATCCTGTTTGATACCCGCACCTTCGTGCCTCAGCGTCAGTGGCACCCCAGGCGACTGCCTACGCAATCGGAGTTCTTCGTGATATCTATGCATTTCACCGCTACACCACGAATTCCATCGCCCTCTAGTGTACTCAAGGAAGACAGTTTCAACCGCGGGACCGGGTTGAGCCCGGCGATTTTACGGCTGACTTGACTTCCCGCCTACGCACCCTTTAAACCCACTAAATCCGGATAACGCTCGGCCCTTCCGTATTACCGCGGCTGCTGGCACGGAATTACGCG
+
CCCCCGGGGGGGFGGGGFGGGGGGGGGGGGFEFGGGGGGGGGGGGGGGFGGGGGGGGCFG8FGGGGG<DFCFEFGGFFFGGGGGGGF=FFFGFFGGGGGGGFGCDFGGGGGGGFFGG=@CDFGGCGGG@FCGGGGGGGGGGDFGG=DFFGFFGG6ECEFFFGFBFFGGGGGFGFDGDD@?EGG>537C=GG2BBDFFGFFFG(3@EFFFF><EF<A@FD7E:213((,4A(3645.5:CG(((,7443170-(0)1,--(-*-35(.145,47<.),((((-(-42((33-20028+)(4,
@M02996:162:000000000-B87FG:1:1101:3797:9105 2:N:0:ACTGAGCG+GTAAGGAG
GACTACCCGGGTATCTAATCCTGTTTGCTCCCCACACTTTCGTGCCTCAACGTCAGTTATCGTCCAGAAAGTCGCCTTCGCCACCGGTGTTCCTCCTAATATCTACGCATTTCACCGCTACACTAGGAATTCCACTTTCCCCTCCGACACTCAAGGGATATAGTTTTGGTTGCAGTTCCTCAGTTGAGCCGAGGGATTTCACAACCAACTTGTATCTCCGTCTCCGCACCCTTTCAACCCACTAAATCCGGATAACGCTTGCCCCCTATGTATTACGTCGGCTTCTGCACACTAGTTATC
+
6ACCCGGGGC7F@FFGGGFGGGGEEGGEGGCFEGGGGGGGFGGGGGFGGGGGGGGCFGGGGGGGGGGFEFGGGGGGGGGGEF7F@E7@BFBFGGGGGGGGGFGFFGGGGGDFFGGDG=BDDFGGFGGGFGGGFGGCDEC9CDFGG>>F>D9=F@D:E8EGGGBC=DG,?@FE8A6EFD;C9E1EC=CF5C@5>9C>4F*7877>A3>25641>C885@;(4-/-.//.6B</>=).77BC?(6@4;CE66=16>)2,(221D::7((,)-.---)-(.(-4-((,))))().7<+006..
@M02996:162:000000000-B87FG:1:1101:21073:9106 2:N:0:ACTGAGCG+GTAAGGAG
GACTACTAGGGTATCTAATCCTGTTTGATACCCGCACCTTCGTGCCTCAGCGTCAGTTACACCCCAGGCGCCTGCCTACGCAATCGGAGTTCTTCGTGATATCTATGCATTTCACCGCTACACCACGAATTCCATCGCCCTCTAGTGCACTCAAGGCTTCCAGTTTCAACCGCGGGACCGGGTTGAGCCCGGCGCTTTTACCCCTTACTTTACTTCCCGCCTACGCCCCCTTTAAACCCAATACATCCGGATAACGGCCCGCCCTTCCGTTTTACCGGCCGCGCCTGCCCCGCATTACGC
+
CCCCCGFAGGGGFGGGGGGGGGGGGGGGGFFGGFGGG7EEGG<CGGGGGGGGGGGGGG,C@FGGG@F6C7+@F@FGG,DFGBFGFGF,@FEGFFGFF7AEFFGGG<EFGGGGGGGGG=@DDEG=DFFFGFGGG=8?++4@+03+6C*,5=D8D=A3+,,6@EDFEFGGG,,9>@6E**:?C819>*037=*-:813:FF?E+/64))47++))1)8;A12=(-.4(((-2(.0<)671;54:7.95>414)4,=<*(,-,-)-1)4:?0))(-).4(,((((,((,-(.((-))/2+)((
@M02996:162:000000000-B87FG:1:1101:25449:9107 2:N:0:ACTGAACG+GTAAGGAG
GACTACACGGGTATCTAATCCCGTTCGCTCCCCTGGCTTTCGAGCCTCAGTGTCAGTTACAGTCCAGAAAGCCGCCTTCGCCACTGGTGTTCTTCCTAATATCTACGCATTTCACCGCTACACTAGGAATTCCGCTTTCCTCTCCTGCACTCAAGAAGAACAGTTTCTTCCCCATCACGGGGGTGAGCCCCGCACTTTTAAGAAAGACTTGTCCTCCCACCTGCGCTCCCTTTCCGCCCAATGATTCCGGACACCGCTTGCCGCCCACGTATTACCGCGCGTGCTGGCCCTGTGTTAGCCG
+
CBCCCFCEGGGGFDGGGGGGGGGGGGGEGFCFGFGGGGGGGGGGGGGGGGGGGGGGGGGGGGGGGGGGGGGGGCGGGGGGGFEGGGGGGGGGGGGGGFF9FFGGGGGGGGFGC9FGG>BGGFGGGGGGGGGGGGGGCFAEFEFGG>D,3?F=FGGGGDG?FFD<=D@8@DEBDFGCBC>?6:>EGCDG=FE>EDGFFGAEBAE;=AB@<A*>EF?FDFC,:5((39B@BGDA6)/424?81?2<?9449(0(-)()-,--(2,45(-,31(.8).-(4--(-(23<2(3:(,)000+.))(
@M02996:162:000000000-B87FG:1:1101:28271:9110 2:N:0:ACTGAGCG+GTAAGGAG
GACTACCCGGGTATCTAATCCTGTTCGATCCCCGCGCTTTCGTGCCTCAGCGTCAGTTGCGGCTTGGTGACCTGCCTCCGCGATCGGCGTTCTGTGCGATATCTATGCATTTCACCGCTACACCGCACATTCCAGCCACCCCAAACGCACTCAAGCCCCCCAGTTTCGACGGCAGTGACCGGGTTGAGCCCGGAAATTTCACCGCCGACTTAAGGGGCCGCCTACGCACCCTTTAAACCCAATAAATCCGGATAACGCTCGCATCCTCCGTATTCACTCGGCTGCCTGCCAGGGGTTAGC
+
CCCCCGGGGGGGGGGGGGGGGGGGGGGGGGGGGGGGGGGGGGGGGGGGGGGGGGGGGGFGGGGGGGGGGGGGGGGGGGGGGFGGGGGGGGEFGGGGGGGGGFFGGGGGGGFGGGGGG>?GDEGGGGGEGGGGGGGGGEGFG=DDGGAFFGFFGFGGGGGGGGA>FFGGGGGFGFGG;FCAGGGCFD@F@GC9BEGFFFFA)<7<9>>B9@GA<8<4;@D(*-(4::>:>EB85))662;CB6(.9<4429D0(5.2----4)(4)5244(,(,.-6.).(,((43().(())0)**/-()
@M02996:162:000000000-B87FG:1:1101:17564:9112 2:N:0:ACTGAGCG+GTAAGGAT
GACTACCAGGGTATCTAATCCTGTTTGCTCCCCACGCTTTCGAGCCTCAACGTCAGTTACAGTCCAGTAAGCCGCCTTCGCCACTGGTGTTCCTCCTAATATCTACGCATTTCACCGCTACACTAGGAATTCCGCTTACCTCTCCTGCACTCTAGCTAAACAGTTTCCAAAGCAGTTCCGGGGTTGAGCCCCGGGATTTCACTTCAGACTTGCTTTGCCGTCTACGCTCCCTTTACACCCATTAAATCCTGATAACGCTTGCTCCATACGTATTCCCGCGGCTACTGGCACGTATTTAGC
+
CCCCCFFGGGGGGGGGGCFGGGGGGGGFGGDFEFGGGGGGGGGGGGGGGGGGGGGGGFGGEEGGG9FGGGDFGGGGGGGGGGGGGGFFGGGGFFFGGDGGGFGGGGCFEEGGGGGGE:ADGFGGGFFGGGGGGDEGG6DFGFFGGFBGFGFFGDCGGF,@E=:CEFGGG,=DGF8FFGFD6CEGGGF+:EC>*<*:>AFFEFEEE+6*:;F:;@CB*=>>=5//8/55>CDDGFFF3;CC=(7?CEE<7)/4;77;,./,-1)6C3A4:45.48)5.1((,--(..),(,320)3<@6))
@M02996:162:000000000-B87FG:1:1101:6881:9137 2:N:0:ACTGAGCG+GTAAGGAG
GACTACCCGGGTATCTAATCCTGTTCGATCCCCGCGCTTTCGTGCCTCAGCGTCAGTTGCGGCTTGGTGACCTGCCTCCGCGATCGGCGTTCTGTGCGATATCTATGCATTTCACCGCTACACCGCACCTTCCAGCCACCCCAAACGCACTCAAGCCCCCCAGTTTCGACGGCAGTGACCGGGTTGAACCCGGAAATTTCACCGCCGACTTAAGGGGCCGCCTACGCACCCCTTAAACCCAATAAATCCGGATAACACCCCCCACCCTCCATCTGCACCGGCTACTTGGCCTGGGCTGAC
+
CCCCCGGGEG6@@FGFF<9FFGGGF<@FFGEFFCGG7@@CFEFDFFGGGGGGGDCFGFAEEDGE:FG,CCEAFFFEA,@+?>FFFGFEBCFGD?E,FFDFGFG9FGGFFGEGGDGFC)9+=3>D+CCE+D8@,9,=D=ECDBEGCCACDDAE3DC::9EGECA31=DE7:*5:8<*;7?AE85=C<(+.*;4B<D1)+16)3<:B:93(./)693)455-1(,1((((-80(13)4-);/2?10=>2<6()--..2)((,-1-()((((((.)))..(((-((((.)5)())0)2*0(,(
@M02996:162:000000000-B87FG:1:1101:13332:9153 2:N:0:ACTGAGCG+GTAAGGAG
GACTACCGGGGTATCTAATCCTGTTTGCTCCCCGCACCTTCGCACCTCAGCGTCAGTCGTCTGCTGGAAACCTGCCTTCGCCATCGGTGTTCTTCCTGATATCTACAGATTTCACCCCTACACCAGGAATTCCGGTTCCCCCTCAGCGACTCCAGTCCGCCAGTTCCAAGCGCAGTTCAGGGGTTGAGCCCCTGGCTTTCACGCCTGGCTTGACAGACCGCCTACATGCCCTTTACGCCCAATGATTCCGAACCACGCTCGCACCTTACGTGTTACCGCGCCTGCTGGCACGTAATTAGC
+
CCCCCGGGGGGGGGGGGCFGGGGGGGGGGGFFGGGGGEGGGGGGGGGGGGGGGGGGGGG@FGGGGGFFGGGGGGGGGGGGGFFEGGFGGGGGGGGGGGGGFDEFEGGFEGGGGGGGG:DDDFGFFFFFGGGGGGGGGGGGD8BDCFD=*=?@EFGFGGGGGG5>9@7EF9FEGEGGFGFAFGGEEGBCEGGAFFDBBGFEFGDDDFB:BFC;FFEF8:>;E2613(96;C;@C@<4(3CGF0:21.6:::5(()(1----4739D12632.(.3-6-(-((((-4(5(27<:87**3)..
@M02996:162:000000000-B87FG:1:1101:13343:9171 2:N:0:ACTGAGCG+GTAAGGAT
GACTACCGGGGTATCTAATCCTGTTTGCTCCCCGCACCTTCGCACCTCAGCGTCAGTCGTCTGCTGGAAACCTGCCTTCGCCATCGGTGTTCTTCCTGATATCTACACATTTCACCCCTACACCAGGAATTCCGGTTCCCCCTCACCGACTCCAGTCCTCCAGTTCCAACCGCAGTTCAGGGGTTGCGCCCCTGACTTTCACGCCTGGCTTAACAGACCGCCTACATACCCTTTACGCCCAATGATTCCGCACAACACTCTCACCTTCCGTTTTACCGCCGCTGCCGGCACGGATTTCTC
+
BCCCCGF@FGGGEFFGGCFGGGGGFGGGFEEEGFGFG+EFGG,6@CCFFGGGGGGGFCEFG87C<6C8EF<FDFGGFGGGGGGFGGEFGEGGADEE??FFFFGGGF;,@DEEFEFGD:DDG8EE8FGGGGGGG4+==CFG=8>>=,33<CED8DF;EG,=>==F@+C,2,5@CA7EAF<+E,;@B7)*7;EB55*0>CA??F5@925(8FF)1=5=102,:26836))/<6<70<A18?C?44(*).6>?)-65(/(--.)22>F)),,-.),-)..:((,--4((4(-3,())**3)))
@M02996:162:000000000-B87FG:1:1101:9104:9173 2:N:0:ACTGAGCG+GTAAGGAG
GACTACCGGGGTATCTAATCCTGTTCGATCCCCGCACTTTCGTGCATGAGCGTCATTATCGGCTTGGTCAGCTGCCTACGCAATCGGAGTTCTTCGCCATATCTATGCATTTCACCGCTACACGGCGAATTCCGCCAACCTCAACCGAAATCAAGCATACCAGTATCAACGGCGGGATGAGGTTGAGCCTCACGATTTAACCGCTGACTTAATACGCCGCCTGCGCACCCCTTAAACCCCATAAATCCGGCACACGCTCGGATCCTCCGTATTACCGCCGCTGCTGGCCCGGTATGAGCC
+
CCCCCGGGGGGGGGGGGFGGGGGGGGGGGG@FFGGGGGGGGGGGGGGGGGGGGGGGGGGGGGGGGGGGGGGGGGGGGGGGGGGGGGE@EGFGFGGGGGGGFFGGGGGFCFFFGGGGGAEDGFFEGGGFGEGGGGGGG>FGD=FFGGFEBGFCFGFG>FFGGGFGF6FDGGG>EDGG>D?FCFG=<C@F;6C;FFD0=E?)<G9260(.)1046167:B73>2,396;9;G(:C3<A<1A*4:2<F)62)40(-0()((-,4/((2)-41<,4,)-641,4-,(,).81((,,.)*++.7:
@M02996:162:000000000-B87FG:1:1101:8347:9179 2:N:0:ACTGAGCG+GTAAGGAG
GACTACAAGGGTATCTAATCCTGTTTGATACCCGCGCTTTCGAGCCTCAGCGTCAATCGCACTCCAGAAGGCTGCCTTCGCAATCGGAGTTCTTCGTCATATCTAAGCATTTCACCGCTACACGACGAATTCCACCTTCCTTGTGTGTATTCAAGCCCATCAGTATCAACGGCAGGCCAGCGTTGGGCGCTGACATTTGACCGCTGACTTAAAAGGCCGCCTACGCTCCCTTTAAACCCAATAAATCCGGATAACGCTCGCATCTTCCGTTTTACCCCGGCTGCTGGCACCGAATTAGCC
+
CCCCCGGGGGGGGGGGGGGGGGGGGGGGGFFGGGGGGGGGGGGGGGGGGGGGGGGGGGGGGGGGGGGGGGGGGGGGGGGGGCFGGGGGGGGGGGGGGGGCFFGGG?EFDFGGGGGGG>?@DFF>EGGGGFGGDGGCGFGGF<F9D@==CDFEEGFGGGG8BF5FGDFGGGGFGDGGFGFFGDEG7DFG=EE:?FGFCF+/6E=B=;(()3@);F>5;AC61(65;6167E(67)6.8:C5328)9<<:),)-,95/(----/-97<>6?>).45.)((((-(-(,,.23<06))*23).,
@M02996:162:000000000-B87FG:1:1101:9105:9192 2:N:0:ACTGGGCG+GTAACGAG
GACTACCCGGGTATCTAATCCTGTTCGATCCCCGCACTTTCGAGCATGAGCGTCATTAGCGCCTTAGTAGGCTGCCTTCGCAATCGGAGTTCTTCGCCATATCTAAGCATTTCACCGCTACACGGCGAATTCCGCCAACCTCGTCCGTAATCAAGCATATCAGTATCAACGGCAGGCGAGCGTTGGGCCCCGAAATTTAACCGCTGACTTAAAAAGCCGGCTACGCACCCTTTAAACCCAATAAATCCGGATAACGCTCGAAACCTCCGTTTTACCGGGGCTGCGTGCACGGAGTTTGGCG
+
CCCCCG,6@FGGDGGGGGGGGGGGG-FFG,@FFGG+@FCFGG,EC+B,CFGGGGG?E,,C:++8,,:<,,CFFGEGG;@FFFGFFGGFFGGGGGGG@FFGC9=EF,CFFCFGCGEEG89DCEB8+>FEGDFEF8@=8+@EF)*+6+1,50@EFGG?,,@,5@EFGFCFC3*@C4CC*3)/1:E=<48C1*3.))),9C+.)>196)((412:)1))()/(*(,.(((47C3?<><A<7?8<::)6))()-)44@)9---((*((*((,14)(,..4-(((((,,(,-(,.3()02*+)(.(
@M02996:162:000000000-B87FG:1:1101:8348:9198 2:N:0:ACTGAGCG+GTAAGGAG
GACTACAAGGGTATCTAATCCTGTTTGATACCCGCGCTTTCGAGCCTCAGCGTCAATCGCACTCCAGAAGGCTGCCTTCGCAATCGGAGTTCTTCGTCATATCTAAGCATTTCACCGCTACACGACGAATTCCACCTTCCTTGTGTGTATTCAAGCCCATCAGTATCAACGGCAGGCCAGCGTTGGGCGCTGACATTTGACCGCTGACTTAAAAGGCCGCCTACGCTCCCTTTAAACCCAATAAATCAGAGTAACGCCAGCATCTTCGGTATTACCGCGGCTGCTGGCACGGAAGTAGCCG
+
CCCCCGGFGGGFGGGGGGFGGGGG9FGGGGDDFGGGGGDFGGGGGGGGGGGG@FFFFGGGGDCDFGGGFFGDF?FGGGGGFFFGGGGCFCFFGGGGFGGGG+,,@FGGFEFFDGGGG8?CCCFGGGGGGGGGDGGDDFFC=DFFFDDACFFFGGGFF+118=D=FFGGGFGFGFGG>DD>FD>@FGFGFGC)@ACCCCFCCFF22?@147CC4F;)/5C(/,/,(,633C140<<AD?58:F)294:):2*-6*.*(((--*.3*-)(,4444))-(4((4((,.,,(()46:3*3+-.31
@M02996:162:000000000-B87FG:1:1101:24640:9205 2:N:0:ACTGAGCG+GTAAGGAG
GACTACTAGGGTATCTAATCCTGTTCGATCCCCGCACTTTCGTGCATGAGCGTCATTAACGGCCTGGTAAGCTGCCTACGCAATCGGTGTTCTTCGTCATATCTATGCATTTCACCGCTACACGACGAATTCCGCCTACCTCGACCGCAATCAAGTCAACCAGTCTCAATGGCGGGATGAGGTTGAGCCCACCGATTTGACCACTGACTTAACAGCCCGCCTGCGGACCCCTTAAACCCCAGTCAACCGGCACACGCTACCATACTCCCTAATACCTCCGCTGCTGGGACTGACTCTGCCG
+
CCCCCGGGGGGFGGGF@EFGGGFFGF@CFFCFCFGFFGFFGGGGGGGGGGGGCCGGGGGGG:FGGFGGGGCFCFGGGGGGGGGGGGFFGECCCFFFFGGGFDFFDAFFGFGFGFBFE:06=CF6>=FFEGGFGFDCDE?=69?6CB5+*=>D>ECDF,@AFGBF,?CGG,76DA5CBD26CCCCFCBD>*,())2(6<+96FF?1)7=4;+941.0(:)-2(,.((-43C(:4:92).;2:(,)/))(14)(-0,1-((((*))2)4((,-()663))(-((--),3((((())0++)))(
@M02996:162:000000000-B87FG:1:1101:24632:9228 2:N:0:ACTGAGCG+GTAAGGAG
GACTACTAGGGTATCTAATCCTGTTCGATCCCCGCACTTTCGTGCATGAGCGTCATTAACGGCCTGGTAAGCTGCCTTCGCAATCGGTGTTCTTCGTCATATCTATGCATTTCACCGCTACACGACGAATTCCGCCTACCTCTACCGCACTCAAGTCAACCAGTATCCATGGCGGGATGAGGTTGAGCCCCACAATTTGACCACTGACTTAAATGACCGCCTGCGCACCCTTTAAACCCAATAATTCCGGATAACGCTCGCCACCTCCGTATTACCGCGGCTGCTGGCACGGGTTTAACC
+
CCCCCGGFGGGGGGGGGGGGGAFGG<E,CFEGGFFEFGGGGG@C:,C,CFGGGGG<C<FGEG7F@9D6FGGF<FFFG;FGGEG74@FFGGGGAFGC,8AEGFGGG,EFGGFGGGGGG>BDDEG+8+FEGFGGGCG+?=DGGE+2D,:C??BD8DF;DF@EEGFFGFG,?,7;E0+*:*:9DEFGGGFGF*A-8)*>@F+5@@)41AA4382))+.;=AD:>;/61..46C6BGF))..;*8:?B*-6<71)-8671-(---)(-91(4(,4:>>.9<>(--4--42(0,<4())21+).2
@M02996:162:000000000-B87FG:1:1101:14067:9247 2:N:0:ACTGAGCG+GTAAGGAG
GACTACTCGGGTATCTAATCCTGTTTGCTCCCCACACTTTCGCGCCTCAGCGTCAGTTACAGTCCAGTAAGTCGCCTTCGCCACTGGTGTTCCTCCCAATCTCTACGCATTTCACCGCTACACTGGGAATTCCACTTACCTCTCCTGCACTCAAGCCCGACAGTATCCAAAGCAATTCCCAACTTGAAGCCAGGACTTTCACTTCAGACTTATCAAGCCGCCTACGCGCCCTTTACGCCCAATCATTCCGGACAACGCTTGCCCCCTACGTATTACCGCCGCTGCTGGCACGTAGTTAGC
+
CCCCCGGGGGGGGGGGGGGGGGGGGGGGGGGFEGGGGGGGGGGGGGGGGGGGGGGGGGGGGGGGGGGGGGGGGGGGGGGGGGGGGGFFGGGGGGGGGGGGGFGGGGGGGGGGGGGGGAEGGFGGGGGGGGGGGGGGGGGGGFFGGGFGFGFFGGGGGGGGGGFFGFGGGGGFGFGGDFFFGGGGGGFG@CGCFFGFFGFFFGFFFFFEFFGEFFEB=AF@C:5@>5>/-:99CE).31FEFD;@A53<:;=1,84D-,,-4>>>FF9163.,.,64>(-(-376>>?027,100;;E)4<
@M02996:162:000000000-B87FG:1:1101:18989:9254 2:N:0:ACTGAGCG+GTAAGGAG
GACTACACGGGTATCTAATCCTGTTTGCTCCCCACGCTTTCGAGCCTGAGCGTCATTTACCGTCCAGTAAGCCGCCTTCGCCACTGGTGTTCCTCCTAATATCTACGCATTTCACCGCTACACTAGGAATTCCGCTTACCTCTCCGGCAATCTAGCCTTACAGTTTCAAAAGCAGTCCCGGGGTTGAGCCCCGGGCTTTCACTTCTGACTTGCAGGGCCGCCTGCGCTCCCTTTACACCCAGTAAATCCGGATAAGCCTTGCCCCCTACGTCTTACCGCGGCTGCGTGCACGTAGTTAGC
+
CCCCCGGGGGGEGGGGGGGGGGGGFGGGGGFGDGGGGGGGGGGGGGGGGGGGGEGGGGGGGGGGGGGGGGGGGGGGFGGGEFGGGGFFGCCFFGGFGDFFFFGGGFGGEEGGGGGGG=BGDEFEGGCCGGFEFEGDDGGGGFFDDCAC?=?DAFFDFGD?BFEGGFGGGFF*@6CGFGFFGGGG7D@;84=9ABG=9FFE5C<8>:4>>BBB66)045C653(33.73/::0:>ABA3C5(2,<94>29;B??E2*-((..24:<9>??3,(.4))((,((((4(--86()3.0/10)6<
@M02996:162:000000000-B87FG:1:1101:24026:9256 2:N:0:ACTGAGCG+GTAAGGAG
GACTACCAGGGTATCTAATCCTGTTTGCTCCCCCGACTTTCGCGCCTCAGCGTCAGATACGTTCCAGGAATCCGCCTTCGCCTCCGGTGTTCTATAGGATATCAACGCATTTCACCGCTACACCCTATATTCCGATTCCCTCTCCCGTCCTCGAGCAAAGCAGTTTCGGACGCACTTTCCGGGTTGGGCCCGGAGATTTCACATCCGACACGCAATGCCGCCTACGCGCCCTTTACACCCAGTAAATCCGGATAACGCTTGCTCCCTACGTATTACCGCGGCTGCTGGCCAGTGGTTAGC
+
CCCCCGGFGGGGGGGGGGGGGGGGGGGGGGFCFGGFGGGGGGGGGGGGGGGGGGGGGGGGGGGGGFGGGGGGGGGGGGGGGGGGGDFGGGGGG<EFFGFDAFGD,BEGGGGGGGGGG=BGDEFDEGGGGGGGGGGGGGGGGDFF6DB:@DBDC6?FGG8FGGFFGFFGD@CDG>DGF8;>EEC;FD=DDFGBFFGF;CCEFGEC@AFD;>DDB3:<2;F6C9::?:B16C>,9:BF)4@E<?8AB6<DF18(356C--(-,1.696:22:4).4-6)--491(,(.428:0(0**3*-4)
@M02996:162:000000000-B87FG:1:1101:24006:9259 2:N:0:ACTGAGCG+GTAAGGAG
GACTACCAGGGTATCTAATCCTGTTTGCTCCCCCGACTTTCGCGCCTCAGCGTCAGATACGTTCCAGGAATCCGCCTTCGCCTCCGGTGTTCTATAGGATATCAACGCATTTCACCGCTACACCCTATATTCCGATTCCCTCTCCCGTCCTCGAGCAAAGCAGTTTCGGACGCACTTTCCGGGTTGGGCCCGGAGATTTCACATCCGACACGCAATGCCGCCTACGCGCCCTTTACACCCAGTAAATCCGGATACCGCTTGCTCCCTACGTATTACCGCGGCTGCTGGCACGTATGTAGT
+
CCCCCGGGGGGGGGGGGGFGGGGGGGGGFGFGEGGGGGGGGCFGGGGGGGGGFEGGGGGGGGGGGGGGGGGGGGGGGCFGGEGGFEFGGGGGGGGGGFFGG9EGGGGGEEFGGGGGG>@CDGFGEFGGGGGGGDGDGFFFGFFGGGAF?DDD==DEDFGGGGFFGFGG6CGFGFGGFGFFGGGGE?2)2CC@FBG>;BFEFGF?@=?@FDD@>>>:?FF4:4(274119E9>F?DAF7CE,44A?9:6*4.-3<)0---(-1.)0(()364542-6)--(-,(464:?B722.)+23..)
@M02996:162:000000000-B87FG:1:1101:13259:9261 2:N:0:ACTGAGCG+GTAAGGAG
GACTACTGGGGTATCTAATCCTGTTTGATCCCCACGCTTTCGTGCCTGAGCGTCAGTTGCGAGCTCGTGACCTGACTTCTCGATCGGTGTTCTGTGACATATCTAAGCATTTCACCGCTACACATCACATTCCGGCCACGTCTATCGCACTCTAGTCCGGCAGTATCAAAGGCACGATTGGAGTTGAGCCCCAACTTTTCACCCCTGACTTACCGATCCGCCTGCGCACCCTTTAAACCCAATAAATCCGGATAACGCTCGTATCCCCCGTATTACCGCGGCTGCTGGCACGGCGTTAGC
+
CCCCCGGGGGGGGGGGGGGGGGGGGGGGGGGFGGGGGFGGGGGGGGGGGGGGGGGGGGGGGGGEEGFGGGGGGGGGGGGGGGGGGGFFGFGGGGGGGGGGG7FFEFFGGGGGGGGGG>DDGFGGCFFGGFGGGGGDDEFGFDFGGGFEBGDEFFGGFGDGGG9BEFGGGDEFC?CGFGDFFGEFFGEGFGG>DEGFFGFFFGFFBF=@EFFFFA>?@EDBG<@D@123:EF(;)9EEFGGD466?4<>C>50<EA9--,((/-(2)4(4;-((.664,--(-17024>F0)(0)*2/-(4
@M02996:162:000000000-B87FG:1:1101:18991:9272 2:N:0:ACTGAGCG+GTAAGGAG
GACTACACGGGTATCTAATCCTGTTTGCTCCCCACGCTTTCGAGCCTGAGCGTCATTTACCGTCCAGTAAGCCGCCTTCGCCACTGGTGTTCCTCCTAATATCTACGCATTTCACCGCTACACTAGGAATTCCGCTTACCTCTCCGGCAATCTAGCCTTACAGTTTCAAAAGCAGTCCCGGGGTTGAGCCCCGGGCTTTCACTTCTGACTTGCATGGCCGCCTGCGCTCCCTTTACACCCAGTAAATCCGGATCACGCTTGCCCCCTACGTATTACCTCGGCTGCTGGCACGTAGTTGGC
+
CCCCCGGGGGGGGGGGGGGGGGGGGGGGGGFGGGGGGGGGGGGGGGGGGGGGGGGGGGGGGGGGGGGGGGGGGGGGGGGGGGGGGGGGGGGGFGGGGGGGGFGGGGGGGGGGGGGGG@BDDEFFFGGGGGGGGGGGGGFGGEFGGEFGFDFDEGGGGGGGGGFGGFGGFGGFFFGGFGEF8EDGGDEGFGGFFE4>@FFFFGEEBAFFFFG=EFCA1;<6::2=?9@97CD1>><BF7;E?FBFFDFAF>)8?),*-.-,4>7BGBF::?2.:(-6)).334,417??F?>()0*23)(5
@M02996:162:000000000-B87FG:1:1101:18968:9276 2:N:0:ACTGAGCG+GTAAGGAG
GACTACACGGGTATCTAATCCTGTTTGCTCCCCACGCTTTCGAGCCTGAGCGTCATTTACCGTCCAGTAAGCCGCCTTCGCCACTGGTGTTCCTCCTAATATCTACGCATTTCCCCGCTACACTAGGAATTCCGCTTACCTCTCCGTCCATCTAGCCTTACAGTTTCAAAAGCATGCCCGGGGTTGCGCCCCGGCCTTTCACTTCTGACTTGCATGGCCGCCGTCGCTCCCTCTACACCCAGGCAATCCGGATAACGCTGTCCCCCTACGTATTACTGCGGCCGCTGGCACGAAGTTATC
+
BACC@FFFGGDFD8F99@CEFGF<FFG;,C,FEFGGGCGGCBCFEC<FGGGGEEGGGGF9,BFFGGGGGGGDFFFGGGGG7BFGG8C:?CFF;EFFFFC;F;D@F9B7C6C;9,?<+:?DDFGFGCGGGFGGG=C+66@EDDFGFC)A0=2:,@DCDE2=DF=FDBF,?=A9D9+,35:@6C>EEG)34E*5>5)08C8*9,**7:9*)+;).;5+(0*(*.(.6131(:11*,..41286((()(.49(5((7)2--(((2),9(((.(().4.5))--((((-4(,((,())*13.))
@M02996:162:000000000-B87FG:1:1101:18995:9290 2:N:0:ACTGAGCG+GTAATGAG
GACTACACGGGTATCTAATCCTGTTTGCTCCCCACGCTTTCGAGCCTGAGCGTCATTTACCGTCCAGTAAGCCGCCTTCGCCACTGGTGTTCCTCCTAATATCTACGCATTTCACCGCTACACTAGGAATTCCGCTTACCTCTCCGGCAAACTAGCCTTACAGTTTCAAAAGCAGTCCCGGGGTTGAGCCTCGGGCTTTCACTTCTCACTTGCATTGCCGCCTCCCCTCCCTTTACACCCCGTAAACCCGGATCACGCTTGCCCCCTACTTACTACCGCCGCTGCTGGCACCGTGTTCGC
+
CCCCCFFD6@F6+;E<,;CFGGGGFGCFFGGGGFG7C@@@CFFGEGGGGGGGGGGGC@@C,@@@F@EG<EF,FFCGCEFGDGCC=D@CFC?FCFFGGFCE9+@DG<EC++B;,@EAE8?68,B4>@EEFFFC=@66+@=8+0;DGC)@@+*338+:DGGF82>FCF9=FC8;6?CGA+1*54C53*:>@G,0/:DBFCA@*,9*0:*98+=5@4*401;>E6((,/((/3/(+))9)/8/(,(-)()(1-<((0.C-.-,4*53*3,31)6)-.-),(,(,((-4344?F>1))*2;)((
@M02996:162:000000000-B87FG:1:1101:27952:9291 2:N:0:ACTGAGCG+GTAAGGAG
GACTACCAGGGTATCTAATCCTGTTTGCTCCCCACGCTTTCGTGTCTCAGCGTCAGTTGTGGTCCAGTAAGCCGCCTTCGCCACTGGTGTTCCTCCCGATATCTACGCATTTCACCGCTACACCGGGAATTCCGCTTACCTCTCCCACACTCAAGAACCACAGTTTCAAATGCAAGCTATCAGTTGAGCCGATAGTTTTCACATCTGACTTGCAGTCCCGCCTACACACCCTTTACACCCAGTAAATCCGGATAACGATCGCCACCTACGTATTACCGCGGCTGCTGGCACGTATTTAGC
+
CCCCCGGGGGGGGGGGGGGGGGGFGGGGGGGGGGGGGGGGGGGGFGGGGGGGGGGGGGGGGGGGGGGGGGGGGGGGGGGGGFEGGGEFGGEGGGGGGGGGGFGGGGGGGEFGGGGGG>?DDFFGCGGGGGGGGGGGGEGGD=FGGGDD>DDDGGGGGGGGGGDCEFGFF;FFGFGGFGEFFGGGFGEF@?8>AFG6*@+AC,AEECEEFFG@CFEBB;G>?:(/7>;E;EF;43))1;FEDDECAE<CC;>0:B<6-,(.-*217?F?B?(46?6<)-(,--24:5).8(,48.233.:<
@M02996:162:000000000-B87FG:1:1101:23057:9293 2:N:0:ACTGAGCG+GTAAGGAG
GACTACTGGGGTATCTAATCCTGTTTGATACCCATGCTTTCGTGCCTGAGCGTCAGAAGATCTCTGGACAGCTGCCTTCGCAATCGGTGTTCTGTGACATATCTAAGCATTTCACCGCTACACATCACATTCCGCCATCCTCGACATCTCTCAAGGGGACCAGTATCAATGGCAGTTTTCATGTTGAGCATGAAAATTTCACCGCTGACTTAATCCTCCGCCTGCGCACCCTTTAAACCCAATAAATCCGGATAACGCTCGGGTCCTCCGTATTACCGCGGCTGCTTGCACGGGGTTAGC
+
CCCCCGGGGGGGDGGGGGGGGGGGGGGGGFFFEGGGGGGGGGGGGGGGGGGGGGGGGGGGGGGGGGGGGGGGGGGGGGGGGGGGFGFFGGGGGGGGGGGGGFGFGGGGGGGGGGGGG>?=C=FGGGGGGGGGGGGGGGGGGEEGGC=FFGFEFGGECEGGGGDFGFGGGGGFGFGG7FEFDEGGFGFGEGD:8@FEFFFEEFEDB9)8@FCCEF0==FF>@>:5B>BA=EFDF3*7CECC@25>A>7<;>>,3>42/.//.).,96).,(-(.5)6),7767;>6?:?:>?(0)22:((6
@M02996:162:000000000-B87FG:1:1101:3165:9293 2:N:0:ACTGAGCG+GTACGGAG
GACTACTCGGGTATCTAATCCTGTTCGATCCCCGCACTTTCGTGCATGAGCGTCATTTACGGCCTGGTCTGCTGCCTACGCAATCGGTGTTCTTCGTCATATCTATGCATTTCACCGCTACACGACGAATTCCGCAAACCTCGACCGCAATCAAGCGCTCCAGTATCAATGGCAGGATGAGGTTGAGCCTCACGATTTCACCACTGACTTAGAGAGCCGCCTGCGCACCCTTTAAACCCAATCACTCCGGATAACGCTCGGATCCGCCATATTACCGCGGCTGCTGGCACGGAGTTAGCC
+
CCCCCGECFGGGGGGGG@CFGGGGGGGGGGGGGGGGGGGGGGGGGGGGFGGGGEGGGGGGGGGGGGGGGFGGGGGGFFDGGFGGGGBFFGGGDGF7FCAFFDGCFGGGGGFGGGGEG:<CDFG+4CFCFFFGGGGGGGDDD506?B@F5+9DF9D<7EEGEACFFA9AGGG5DADG5C=6,D9=,;>G>,=0;)157F8<5,7=B87BECD*9*)02;51:321;>FFBG1<7)6>2(2/-1(.).6(/3>:(/4/---(-)-6C(-3-4,65)542((--((-4)42(431.)*20-).
@M02996:162:000000000-B87FG:1:1101:3187:9294 2:N:0:ACTGAGCG+GTAAGGAG
GACTACTCGGGTATCTAATCCTGTTCGATCCCCGCACTTTCGTGCATGAGCGTCATTTACGGCCTGGTCTGCTGCCTACGCAATCGGTGTTCTTCGTCATATCTATGCATTTCACCGCTACACGACGAATTCCGCAAACCTCGACCGCAATCAAGCGCTCCAGTATCAATGCCAGGATGAGGTTGAGCCTCACGATTTCACCACTTACTTAGAACGCCGCCTGCGCACCCTTTAAACCCCATAACACCGACTCACGTCCGAGTCCTCCATATTACCCCCGCTGTCGGCACGGAGTTAACC
+
CCCCCGGGGBFGCFFGFGGGGCFFGFGGGGEGGEGGGGGFGGGGGFGGFDGGGD,<EFFGDCFGGF7FGFGGGCGGFGGGGGGDDF,B7B:AFGGGGGGFDFFF,EFGE99AFEA<C8*=C,B@EGCE:=DFBGGDGEFFF):@D@575=?>DG+,4@7ECE=FC+?EGFF*@9?;>FEFB,49FC>45,,6@AD=:C847C325+909+=*913)(0/./,(/6((6-;(4944277>527(.))(-1(7((05*(-,(()-4:)).()))-).)((,,-(-,)((-,,((0)**0).)
@M02996:162:000000000-B87FG:1:1101:20477:9304 2:N:0:ACTGAGCG+GTAAGGAG
GACTACTGGGGTATCTAATCCTGTTTGATACCCATGCTTTCGTGCCTCAGCGTCAGTTCGTCTCTGGACAGCTGCCTTCGCAATCGGAGTTCTGCAGCATATCTAAGCATTTCACCGCTACACGCTGCATTCCGCCATCCTCGACACGACTCAAGGCCTCCAGTATCAACGGCAGTTCCGTAGTTGAGCTACGGGATTTCACCTCTGACTTAAAGGTCCGCCTGCGCACCCTTTAAACCCAATAAATCCGGATAACGCTCGCATCCTCCGTATTACCGCGGCTGATGGACCGGAGTTAGC
+
BCCCCGGGGGGG@FGGFFGGGGGGGGGGGFEEFGFGGFFGGGGGGGGGGGGGGGGGGGGGGGGGGGGGGGGGGGGGGGGGGGEGGG7BFGFGGDFGGGGGGFGFFGGGGGGFGFFFG>@DGEGCGEGGGCBDGDGGGE=DFEDGGE=4:DDF8>F,DFGFGGEFGFGFGGGDGFDGAEC>3>>EEFEFC9E=ABD=AFFFFGE6:?66CACAAF>*10;-:552@5=96C<78;3?)7CEFF3)0177F0232>2=(---(94(7422.(-(.(56)3(4,-7((5:2(,3,.0?CC))-
@M02996:162:000000000-B87FG:1:1101:20494:9312 2:N:0:ACTGAGCG+GTAAGGAG
GACTACTGGGGTATCTAATCCTGTTTGATACCCATGCTTTCGTGCCTCAGCGTCAGTTCGTCTCTGGACAGCTGCCTTCGCAATCGGAGTTCTGCAGCATATCTAAGCATTTCACCGCTACACGCTGCATTCCGCCATCCTCGACACGACTCAAGGCCTCCAGTATCAACGGCAGTTCCGTAGTTGAGCTACGGGATTTCACCGCTGACTTAAAGGTCCGCCTGCGCACCCTTTCAACCCAATAACTCCGGATAACGCTCGCATCCTCCGTATTACCGCGGCTGCGCGCACTGAGTTGTC
+
CCCCCGGGGGGG,EFGGGFGGGGFGGGFGFFGGGGGGGGGGGGGGGGGGGGGGGGEGFFGGGGGGGGFFGGGGGGGGGGFGGGGGG@FGGGFFAFGFFGGGBFDGEEE9DEGGFGFE850=EFGDF?F@=FFEGEDCCEFFD>+@E@4@DAAFDFGGGCFG?DGGFGGCDEB85CFFD@>:6+@D:;03E,83<C=>F;;*D@A=:79BFF*/+018AF/46(((.691=;(54)9?CFG((336))/*,.-2).2(,(-()(4C:,)34-(,2.4)(-(,4,4(((,4413798++)-)
@M02996:162:000000000-B87FG:1:1101:20479:9322 2:N:0:ACTGAGCG+GTAAGGAG
GACTACTGGGGTATCTAATCCTGTTTGATACCCATGCTTTCGTGCCTCAGCGTCAGTTCGTCTCTGGACAGCTGCCTTCGCAATCGGAGTTCTGCAGCATATCTAAGCATTTCACCGCTACACGCTGCATTCCGCCATCCTCGACACGACTCAAGGCCTCCAGTATCAACGGCAGTTCCGTAGTTGAGCTACGGGATTTCACCGCTGACTTACAGGTCCGCCTGCGCACCCTTTACACCCAATAAATCCGGATAACGCTCGCATCCTCCGTATTACCGCGGCTGCTGGCACGGAGTTAGC
+
CCCCCFGGGGGGGGGGGGGGGGGGGGGGGFCFGGGGGGGGGGGGGGGGGGGGGGGDGGGGGGGGGGGGGGGGGGGGGGGGGGGGGGFFGGGGFFGFGGGGGFGGGGGGGGGGGGGGG@BCDEFGDGGGGFGGGGGDGGGGGFFGG7=@5=AAFCFFGGGGGFFGGDDDGGGFGFGGFGFFD:EEFGECCA,0:BDAFGFFFGFFFF=AFFFF4AEFFF?5:>8>D;939E?188>)9@FED03)/;C7;65415.>(-,,-141C4<>79-4.4-)-41334,4(55>6<?0))*2;.5<
@M02996:162:000000000-B87FG:1:1101:14863:9333 2:N:0:ACTGAGCG+GTAAGGAG
GACTACTGGGGTATCTAATCCTGTTCGATCCCCGCGCTTTCGTGCCTCAGCGTCAGTTGCGGCTTGGTGACCTGCCTCCGCGATCGGCGTTCTGTGCGATATCTATGCATTTCACCGCTACACCGCACATTCCAGCCACCCCAAACGCACTCAAGCCCCCCAGTTTCGACGGCAGTGACCGGGTTGAGCCCGGAAATTTCACCGCCGACTTAAGGGGCCGCCGACGCACCCTTTAAACCCAATAAATCCGGATAACGCTCGCATCCTCCGTCTTACCGCGGCTGCTGGCACGTAGTTAGC
+
CCCCCGGEGGGGGGGGGGGGGGGGGGGGGGGGGGGGGGGGGDGGGGGGGGGGGGGGGGDFGGGGGGGGGGGGGGGGGGGGGCFEGGFFGGGGGGGEEFGGG>GGGGGFCEFFGGGGGAECDFGGCFFGGGGGGFFFF>DGG>@GGGFGDDB@FFFFGFEGGGFFGFG7DG5?GBDC)+1;ECECFG@<=GG95@DFFGFA2CA66E>19;DF)9<76>C373,3>7>19EB:D0<A>AFG(32)7)6<C>B?356C-,(--1(-94?846(,44)-.42((-((-,.8?77:))21+624
@M02996:162:000000000-B87FG:1:1101:14852:9349 2:N:0:ACTGAGCG+GTAAGGAG
GACTACTGGGGTATCTAATCCTGTTCGATCCCCGCGCTTTCGTGCCTCAGCGTCAGTTGCGGCTTGGTGACCTGCCTCCGCGATCGGCGTTCTGTGCGATATCTATGCATTTCACCGCTACACCGCACATTCCAGCCACCCCAAACGCACTCAAGCCCCCCAGTTTCGACGGCAGTGACCGGGTGGAGCCCGGAAATTTCACCGCCGACTTAAGGGGCCGCCTACGCACCCCTTAAACCCAATAAATCCGGATAACGCTCGACTCCACCGTATTACCGCGGCTGCGGGGCAGGAGGTAGC
+
CCCCCGGGGGEGGDFFFFFGGGFFFGGGGGGGFGGGGGGGGDGGGGFGGGGGGGGGGGFGGGGGDGGCCGGGGGGGGGGGE@F>EE,=FFFGGGGFGGGGGEGGGGGGGGGGGGGGG>@DDGGFCGCFGGGGEEGF?D@DD@FGDD@@?DEFGGGF5CGGGGF@2=C>CGGEG;DCFG);CECC:C=C@589BBGF9+=5)3400B((459<9*4.2)72*--2(,,,(:3(/1892);EB638?D24*7>B().9,((--)-(/.)(.(((((.)--(,,((4((-7(192.01*2,..
@M02996:162:000000000-B87FG:1:1101:23622:9352 2:N:0:ACTGAGCG+GTAAGGAG
GACTACCCGGGTATCTAATCCTGTTTGCTCCCCACGCTTTCGTGCATGAGCGTCAGTTTTGCCCCAGGGGGCTGCCTTCGCCATCGGTGTTCTTCCACATATCTACGCATTTCACTGCTACACGTGGAATTCCACCCCCCTCTTGCATACTCGAGCCACGCAGTCACGAATGCAGTTCCCAGGTTGAGCCCGGGGATTTCACATCCGTCTTGCGCGTCCGCCTGCGCACGCTTTACGCCCAGTAATTCCGACTAACGCTCTCACCCTACGTATTACCACGGCGTCTGGACCGTCGTTACC
+
CCCCCGGGGEGGGGGGFGGGGGGGGGGGGGCFEGGGGGGGGGGGGGGGEFGGGGGGEEFFGGGGGGGFGGGGGGGGGGG:FGGGG>B8=FGGGCFFGGGGGFGGGGGG8BEGG9FAF:DDC,B@EGGCFGGFFGGGGGGGGDFGFGFGFG7=>D8FEGGCCEFGF8DCDEF5=CFFACCA,3=AGG=FBCFBEFG9@GFFFG<C;ADD?F3)7)65(2:.*44:6291986151)62(::(45475A::4)(-0)0,,(((0.:C(((343.)8654).,(-(-,43043,4))2224-)
@M02996:162:000000000-B87FG:1:1101:23601:9352 2:N:0:ACTGAGCG+GTAAGGAG
GACTACCCGGGTATCTAATCCTGTTTGCTCCCCACGCTTTCGTGCATGAGCGTCAGTTTTGCCCCAGGGGGCTGCCTTCGCCATCGGTGTTCTTCCACATATCTACGCATTTCACTGCTACACGTGGAATTCCACCCCCCTCTTGCATACTCGAGCCACGCAGTCACGAATGCAGTTCCCAGGTTGAGCCCGGGGATTTCACATCCGTCTTGCGCGGCCGCCTGCGCACGCTTTACGCCCCGTAATTCCGATTAACGCTCGCACCCTCCGTCTTACCGCGGCGGCTGGCACTGAGTTAGC
+
CCCCCGGFGGGGGGGGGEFGGGGGGGGGGGEGFGGGGGGGGGGGGGGGGGGGGGGGFEEGGGGGGGGGGGGGGGGGGGGGGGGGGEFBFFGFGGGGGGGGGFGFGGGGGGGGGGGFG:DDDEFGGGGGGGDFDGGGGGGGGDFGDGEFFF<DBEGFEGGGGGFC?FGGGEGF7>C9BGFFGGGGGFEGFGGA>?C@=C=E??5)450(,0>EFF@BB:9-/4-3,((-411:D:B28:::39?F@?FD2486?B)2--(--1(-93<((((((,.4((--44((1;>1((..//++3)69
@M02996:162:000000000-B87FG:1:1101:18797:9356 2:N:0:ACTGAGCG+GTAAGGAG
GACTACACGGGTATCTAATCCTGTTCGATCCCCGCACTTTCGTGCATGAGCGTCATTTACGGTCTGGTAAGCTGCCTACGCAATCGGTGTTCTTCGTCATATCTATGCATTTCACCGCTACACGACGAATTCCGCCTACCTCGACCGCAATCAAGCCTTCCAGTATCAACGGCGGGATGAGGTTGAGCCTCACGATTTGACCGCTGACTTAAAAAGCCGCCTGCGCACCCTTTAAACCCAATAAATCAGGATAACGCTCGGATCCTCCGTATTACCGCCGCTGCTGGCACGGGGTTAGCCG
+
CCCCCGGGGGFFFGGFGEGGGGGFGGGEGGEFGGGGGEFFGGGGGGGGGGGGGGGGGGGGGGGGGGGGGGGGGGGGGGGGGFGGGGFGGGGGAGGGGGGGCFGGGGGGGGGGGFFGG=<@CEFGGGGGGFGGGGEGDEFGGDEGGGFFFDDDFFGGFGGGGGEFGFFCFGCBDBGGFGFFGGGGGG;CD:C=FFG?7C6<><2(3=>BFFGA-9)34<D6C,40;90(-?4:F4>>A:E5B??AF><3030).749-(---)(,2.5:2:(24A6430(--,((.)44(5<()0212().-
@M02996:162:000000000-B87FG:1:1101:28819:9360 2:N:0:ACTGAGCG+GTAAGGAG
GACTACTAGGGTATCTAATCCTGTTTGCTCCCCGCACCTTCGCACCTCAGCGTCAGTCATCTGCTGGTAACCTGCCTTCGCCATTGGTATTCTTCCTGATATCTACAGATTTCACCCCTACACCAGGAATTCTGATTGCCCCTCAGTGACTCTAGTTATGCAGTTCTCAACGCAATTCCGGAGTTAAGCCCCGGGATTTCACACCAAGCTTGCAAAACCGCCTACATGCCCTTTACGCCCAATAATTCCGAACAACGCTCGCAACTTACGTGTTACAGCCGCTGCTGGCACGGAATTAGC
+
C@CC@FGGGGFFFGGGGFGFGGGGGGGGGFEFEEGGEGFGGGGGGGGGGGGGGGGGGGGGFGGGGGGFGG9FFGGGFGGGGF7FFFGFFEGGGGGFFGFFGDFGGFGGGGGGGGGGG=FGFFBEGGG<FFGGGCDFGG8@DDFGFFFFFG?DFGGFFGGGGGDCEFD=DEFDGDGEBDDFEEEGGFEGFFGADAD5AFFFFGEFFFF@9C7CFF48);3:4:)8>3095:7;C3;E=(=?@@@;F?3?+3826>(;(,,/,),49448>(,(.3.4-5)(-4-,353467>,).**3)5,
@M02996:162:000000000-B87FG:1:1101:8371:9362 2:N:0:ACTGAGCG+GTAAGGAG
GACTACTCGGTTATCTAATCCTGTTTGCTCCCCACACTTTCGCGCCTCACCGTCAGTTACTGTCCAGCAATCCGCCTTCGCCACTGGTGTTCTTCCTTATATCTACGCATTTCACCGCTACACAAGGAATTCCGATTGTCCCTCCAGCACTCAAGAGAAACAGTTTCAAATGCAGTTTATGGGTTAAGCCCATAGATTTCACATCTGACTTGCCTCCCCGGCTACACGCCCTTTACACCCAGTAAATCCGGACAACGCTTGCCACCTACGTATTACCGCGGCTGATGGCACGTAGTTAGC
+
CCCCCFGGGGGGGGGGGGGGGGGGGGGGGGFFEGGGGGGGGGGGGGGGGGFGGGGGGGGGGGGGGGGGGGGGGGGGGGGGGGGGGGCFGFEGFGGGGGGFGCFGGGGGGGGGGGGFE8<DDEFDFGGGGGGGFGGGDDFGF6DFD@DGFGFDFGGGGGGGGGFFFFGGFFGFGFGGFGFFGGGGEGEDEFGDFFFECEFFFG7;=4;AACFEEFCFFDG5=7:4>>B92C@>DB=E<;@C-:5)3/7<;;)69>0>..//,2(7783(.:?>9?5<91,(,-,(()6)30.-00*20))6
@M02996:162:000000000-B87FG:1:1101:28794:9367 2:N:0:ACTGAGCG+GTAAGGAG
GACTACTAGGGTATCTAATCCTGTTTGCTCCCCGCACCTTCGCACCTCAGCGTCAGTCATCTGCTGGTAACCTGCCTTCGCCATTGGTATTCTTCCTGATATCTACAGATTTCACCCCTACACCAGGAATTCTGATTGCCCCTCAGTGACTCTAGTTATGCAGTTCTCAACGCAATTCCGGAGTTAAGCCCCGGGATTTCACACCAAGCTTGCAAAACCGCCTACATGCCCTTTCCGCCCAATAATTCCGAACAACCACCGCAACTTACGTGTTACCGCCGCTGCTGGCACGTAATTAGC
+
CCCCCGGGGGF@FGGGGFGGGGGGGFFGGFFGGCGGGGGFGGGGGGGGGGGGGGGDFGGGGGGGGGGGGG9FGGGGGGGGGGCFFFGGGGFFFGGGDGGGGFGGGGGGGGFFGGFGG>DG?EE,>FGFGGGGGF,+694@FDFGGGE9?=2:AFG=,=DFFFF,;<D8DDGD69C8DFCF66@@DFFDDDC>AB65>C?ACGCC)30=CFGF>AEF)99:17/:B:?<=?-6;@*>(-<C@(66*)7<C1=82=39(((/.1,(7(446:43.,.).(-((--31403:(460081<).(
@M02996:162:000000000-B87FG:1:1101:8356:9374 2:N:0:ACTGAGCG+GTAAGGAG
GACTACTCGGTTATCTAATCCTGTTTGCTCCCCACACTTTCGCGCCTCACCGTCAGTTACTGTCCAGCAATCCGCCTTCGCCACTGGTGTTCTTCCTTATATCTACGCATTTCACCGCTACACAAGGAATTCCGATTGTCCCTCCAGCACTCAAGAGAAACAGTTTCAAATGCAGTTTATGGGTTAAGCCCATAGATTTCACATCTGACTTGCCTCCCCGGCTACACGCCCTTTACACCCAGTAAATCCGGAAAACGCTTGCCACCTACGTATTCACGCGGCCGCTTGCACGGAGTTCGC
+
CCCCCGGFGGGGDGGGGFFGGGGGGGGGGGGGGGGGGGGGGGGGGGGGGGGGGGGGGGGGGGGGGGGGGGGGGGGGGGGGGGGGGGFGGGGGGGGGGGGFGFGGGGGGGGEGGGGGGA>DDEF,DFFGGGGGGGGGDFFEFDFDDEEFFGFDEGGGGG8=EG=C@CFG?FCFFFGGFGFFGFFGGFBCFFD=FF?EEFFEEFFEEBEFFFG@*@AFF>G>:>25<:BA=FB@4>C647::>5;C;C39F;:(()/0..//,2/4;?B:213742..6:32(4-((((-(54())220)-(
@M02996:162:000000000-B87FG:1:1101:28812:9377 2:N:0:ACTGAGCG+GTAAGGAG
GACTACTAGGGTATCTAATCCTGTTTGCTCCCCGCACCTTCGCACCTCAGCGTCAGTCATCTGCTGGTAACCTGCCTTCGCCATTGGTATTCTTCCTGATATCTACAGATTTCACCCCTACACCAGGAATTCTGATTGCCCCTCAGTGACTCTAGTTATGCAGTTCTCAACGCAATTCCGGAGTTAAGCCCCGGGATTTCACACCAAGCTTGCACAACCGCCTACATGCCCTTTACGCCCCATACTTCCGACCAACGCTCGCAACCTACGTGTTACCGCGGCCGCTGGCACGTAATTAGC
+
CCCCCGGGGGGGGGGGGDFGGGGGGGGGGGGGGGGGGGGGGGGGGGGGGGGGGGGGFGGGGGGGGGGFGGGGGGGGGFGGGGGGG=EFFAFGDFGGGGGGGFGGAGGGCEFGCGGGG:D8?,FGGGF7FFFGGFGGGDEFFDFGG8;;8@==EEG,EDFFAADBFFGGG9D?EFGCDFFFC+1@DF;DDDGFF5C)=@?=AFFFDCCD>ACBFA*;7:;7=:/:B6?*0BB@C@4@@@GG(6(6)..9;,2,,.(*,((-(1--)(((43,3::).)(,(-,,(---4B?<?50*2+620
@M02996:162:000000000-B87FG:1:1101:8373:9381 2:N:0:ACTGAGCG+GTAAGGAG
GACTACTCGGTTATCTAATCCTGTTTGCTCCCCACACTTTCGCGCCTCACCGTCAGTTACTGTCCAGCAATCCGCCTTCGCCACTGGTGTTCTTCCTTATATCTACGCATTTCACCGCTACACAAGGAATTCCGATTGTCCCTCCAGCACTCAAGAGAAACAGTTTCAAATGCAGTTTATGGGTTAAGCCCATAGATTTCACATCTGACTTGCCTCCCCGGCTACACGCCCTTTACACCCAGTAAATCCGGACAACGCTTCCCACCTACGTATTACCGCCGCTGACGGCACGTATTTAGC
+
CCCCCGGGGGGGGGGGGGGGGGGGFGGGGGFGGGGGGGGGGGGGGGGGFGGGGEGCFFGGGGGGGGGGGGGGGGGGGGGGGGGGGGGGGGGFGGGGGGGGGFGDGGGGGDEGGGGGE=A>DEF?GFGFGGGGGGEDGDGCFBFFDFDGFGDE8FGGCE?DFGFDE9DAFEFFGFGG?FEFGG,@F?<9DC:CFFGCEFFC@FEEFFF5AFD@EF=A@AGA1:7>BBF<9C@@GF=EFBFDFDE3;)6966)(.369(36;(9;)94(4414?):))--4,4,(-((,(23>B5)+3+.-6
@M02996:162:000000000-B87FG:1:1101:9535:9400 2:N:0:ACTGAGCG+GTAAGGAG
GACTACCGGGGTATCTAATCCTGTTTGATCCCCACGCTTTCGTGCCTGAGCGTCAGTTGCGAGCTCGTGACCTGACTTCTCGATCGGTGTTCTGTGACATATCTAAGCATTTCACCGCTACACATCACATTCCGGCCACGTCTATCGCACTCTAGTCCGGCAGTATCAAAGGCACGATTGGAGTTGAGCCCCAACTTTTCACCCCTGACTTACCGATCCGCCTGCGCACCCTTTAAACCCAATAAATCCGGATAACGCTCGTATCCCCCGTATTACCGCGGCTGCTGGCACGGAGTTAGC
+
CCCCCGGGGGGGGGGGGGGGGGGGGGGGGGGGGGGGGGGGGGGGGGGGGGGGGGGGGGGGGECEFGGGGGGGGGGGGGGGGFGFEEGGGGGGGGGGGGGGFFGGGGGGGGGGGGGGG@ADGFGGGGGGGGGGGGGGGEGEGDFGGGFGFGFDGGGGGGGGGEFFG9FGGGGFGFGG>FFFGFFFGGFGFGG>DFG=EFAAEG@9=?B=EFGF>F@;9>D;C;7?<BF;BG@@F@EFFFGGFF?:?:A<C>DB0569--,-41-,9<??2-(428<9DF9(4347?74(((,(0)22*.64
@M02996:162:000000000-B87FG:1:1101:13337:9442 2:N:0:ACTGAGCG+GTAAGGAG
GACTACCGGGGTATCTAATCCTGTTTGCTCCCCACGCTTTCGTGCCTCAGCGTCATTAATGGCCCAGTAAACCGCCTTCGCCACTGGTGTTCCTCCCGATATCTACGCATTTCACCGCTACACCGGGAATTCCGTTTACCTCACCCACTCTCAAGACATCCAGTTTCAAATGCAGGCTATGGGTTAAGCCCATAGTTTTCACATCGGATTAGCACGCCCGCCTCCCCACCCTTTAACCCCATAAAACCCGGATAACGCCCGCCACCTACTTATTCCCGCGGCGTCTGGCACGTGGTTAGC
+
CCCCCG@CFGGGGGGGGFGGGGGGG9FCFGGFG<F7FGGGGGGG,<@CEGGGGGG,CFF,EF,466CFFGAF@FGGGGGFE,C:DFECFFGG;FFFGGGDE>E8E9DEEGGGGGGGG>>+=CF@E:F>CCDGDED+66@E=9*=D=DF*=9>EGG9DGF,>?CFD7CFF,,?91<,0;=?FG6EC>C@54DB3**;AF9A*DE6>9:((2**(+*)08),2.((/(((.=7=5)))/7F*:(,)9))-140((849-((--)-(930(,).).)))),-3--1-43:(40>B00*22),.
@M02996:162:000000000-B87FG:1:1101:23207:9450 2:N:0:ACTGAGCG+GTAAGGAG
GACTACACGGGTATCTAATCCTGTTCGATCCCCGCACTTTCGTGCATGAGCGTCATTTACGGCCTGGTCTGCTGCCTACGCAATCGGTGTTCTTCGTCATATCTATGCATTTCACCGCTACACGACGAATTCCGCAAACCTCGACCGCCATCAAGCGCTCCAGTATCAATGGCAGGATGAGGTTGAGCCTCACGATTTCACCACTGCCTTAAAGCGCCGCCTGCGCACCCTTTAAACCCCATAAATCCGGATAACGCTCGGATCCTCCGTATTACCGCGGCTGCTTGCACGGAGGTAGCC
+
CCCCCGGGGGGGDGGGGGGGGGGGGGGGGGEGFGGGGGGGGGGGGGGGGGGGGGGGGGGGGGGGGGGGGGGGGGFGGGEFGGGGGGEGGGGGGGGGEEGGGFGGGGGGGGGGGGGGG>@CDGGGGGGGGGGGGGGGDGGGGFFGGGFC*@A@FFFGGGGGGGFFGFGGGGDAFFGD>>>AGGGGFGEF>;:>FAG9BG6C?C>@EF*(.1*7CFAB:A9(:0/8>1049E1:CABFA<G*88:?F25,)4.--93*,(--,)-,058?61,,5).6:>,-((-4:).,)469))*20.52
[truncated: 66,266,077 more chars]
