# Supplementary material for: Long-term storage of feces at −80 °C versus −20 °C is negligible for 16S rRNA amplicon profiling of the equine bacterial microbiome
Source: PeerJ. 2021 Mar 9;9:e10837. doi: 10.7717/peerj.10837 (PMC7953882; doi:10.7717/peerj.10837)
Supplement: Supplemental Information 24 [file peerj-09-10837-s024.zip › SI_2014_16S_L71_L001_R1_001.fastq]

@M02996:162:000000000-B87FG:1:1101:13661:2030 1:N:0:ACTGAGCG+AAGGAGTA
CCTACGGGTGGCTGCAGTCGAGGATCATTTGCAATGGGCGAAAGCCTGACAATGCGACGCTGCGTGGAGGATGAAGGCCTTCGGGTTGTAAACTCCTGTCATAGGGGAACAGGCGATCTTACCTAATACGTAAGTGAGTTGAGTGTACCCTAAGAGGAATTGGCGGCTAACTCTGTGCCAGCAGCCGCGGTAATACAGAGGCCAAGAGCGTTGTTCGGATTCACTGGGCGTAAAGGGCGCGTAGGCGGTGTTGCGTGTCAAGTGTGAAATCTCCGGGCCCAACCCGGAAAGTGCGCTTGAA
+
68@AC>=51))=;88;;==88878CE<F,-6FGGGGGGGGCFFBCFGGGECF,CECC@F:,8CECFE:<FGFFGGGFDEEGGGGGGE7F<FEFEBEFBFB,C,,:,>=CEAE8FC7@F8?,:E?,=>??CD,3=D99>@@;9,9CC=EFF9B8,@==,67,2,D@CCC*@@@?,;C,9@C7CAFC?4CC55*=+9>?8+)9CCACF;F;A178=A:335C5+<0A4**:B5)(,)13<>5714)(750/333:414(:>2)*-544)6*4:)64:C:;9;1)4::00(4(2.)6>(.(((,
@M02996:162:000000000-B87FG:1:1101:13644:2036 1:N:0:ACTGAGCG+AAGGAGTA
CCTACGGGTGGCTGCAGTCGAGGATCATTTGCAATGGGCGAAAGCCTGACAAGGCGACGCCGCGTGGAGGATGAAGGCCTTCGGGTTGTAAACTCCTGTCATAGGGGAACAGGCGATCTTACCTAATACGTAAGTGAGTTGAGTGTACCCTAAGAGGAATTGGCGGCTAACTCGGTGCCAGCAGCCGCGGTAATACAGAGGCCAAGAGCGTTGTTCGGATTTACTGGGCGTAAAGGGCGCGTAGGCGTTCTTTCGGGTCCAGTGTGAAATCCCCGGGCCCACCCCGGAAAGGGCGCTTGAA
+
-8ACCF5)100=;8=;;==888@@CF6C,6CFGGGGGGFGCFGEAEFGGFGF,AC@C@CC+@FEFFE7CEGFFFFGFDEFFGCFEFFCGAFGG@BEEFFE,C,5B8FEGGFFD@77CF,<<AFA,,CAF@D9,>DCF,CA,C83=@AFGC976F9<?,=,,3>E@59**6><:**4*7;C?FA6:7)CG518A+1>=D+6<D*0;*)5;7)2987C365>)+320*</:395(42?:37C41()3=@(1(3*).(((*1(.)-)))641-:()-)/02393)389>(110(4(49()(,,.
@M02996:162:000000000-B87FG:1:1101:11717:2068 1:N:0:ACTGAGCG+AAGTAGTA
ACTACGGGCGGCAGCAGTGAGGAATATTGGTCAATGGACGGAAGTCTGAACCAGCCAAGTCGCGTGAAGGATGAAGGTATTATGTATTGTAAACTTCTTTAGCAGTGGAGTAATAAGGGGATCGTGATCCCCGATGCAAGTACACTGAGAATAAGGATCGGCTAACTCCGTGCCAGCCGCCGCGGTAATACGGAGGATCCGAGCGTTATCCGTATTTATTGGGTTTAAAGGGTGCGCAGGCGGCTTTTTAAGTCAGTGGTTAAATCGTGACGCTCAACGTCATCACGCCCTTGAGCCTTG
+
-8A?C>101008788;;;;;;;;;CFFGF<FGGGGGGGGGGGG@FFGGF9AEFFFFF,C@C@FGFG,<EFFEFDEF@?9<FCCFF?FD?FFFG?FEBEF?,:99?CFD<AEFAA,?,,=7+@C@EE,68C>7=+@+@9,C>DD@F=?AF,;E9BD?DDDEEGGCCDFGCC@C7D,CF*@;CCBDCD45F,:=:4*8)0;8;C5>EG>DFFFG*8;CDAFGBCFDD3+*66>>:6(8>>F)41-)(0).23)@A6))6+9-(9))--2(7(1,(-88*3(-,)2<280(2(-(()))0,).
@M02996:162:000000000-B87FG:1:1101:12331:2110 1:N:0:ACTGAGCG+AAGGAGTA
CCTACGGGCGGCAGCAGTGGGGAATATTGGGCAATGGGCGAAAGCCTGACCCAGCAACGCCGCGTGAAGGAAGAAGGTCTTCGGATTGTAAACTTCTTTTATGAGGGACGAAGGACGTGACGGTACCTCATGAATAAGCCACGGCTAACTACGTGCCAGCAGCCGCGGTAATACGTAGGTGGCAAGCGTTATCCGGATTTACTGGGTGTAAAGGGCGCGTAGGCGGGAGAGCAAGGCAGATGGGAAATCCATGGGCTTAACCCATGAACTGCATTGGAAACTGTTCTTCTTGAGGGCTGGG
+
-8A?C>=8)108888;;<;;;@BBCFEGGFGGGFGGGGGGFGGEFGCFEFGGGFFGGGGEFEFE@CFFGGGFGEFGGGGGFGGGEGGGGFFGGGGGGGFFAF9FEFGGGEEEEGFFGFGGGGEFEGF@FEECFGGFGGGGFG@FG@EGGGGGGCCFGF>>D9DCFEDG*BEGGGC29=E2<CAFGGGDDE:BFFGGD5>=CG?FFF:D39CFFF:3<>GCDGGFGFGGFDDFB?B)8?715C)8:6>AGBF448<??56:<F?61:<:92CBA66<9<A7<*4))49<A)4648((0(-41
@M02996:162:000000000-B87FG:1:1101:22361:2122 1:N:0:ACTGAGCG+AAGGAGCA
CCTACGGGTGGCAGCAGTGGGGGATATTGCACAATGGGGGAAACCCTGATGCAGCGACGCCGCGTGAGTGATGAAGCATTTCGGTATGTAAAGCTCTATCAGCAGGAAAGAGAATGACGATACCTGCCTAAGAAGCACCCGCTAAATACGTGCCAGCAGCCGCGGCAATCCGTCTGGCGCAAGCGTTCTCCGGATTTACTGGGTGTAAAGGGAGCGCAGACGGCATGGCAAGCCAGATGGGAAAGGCAGGGGCCCAACCCCGGGCCTGCACCTGCCACTGTCCAGCAAGCGGAACTGCGAG
+
68ABCA=8)1)=68=;;=6;;86@CFGGGGGGGGGGGGGGGGGGGGGGGGGGGFF7FFGGG:FE@F,?5CF<FFGG,FFGGGGG?BFGGFGG9F<FGA<FA,?E@F+EFGG,,A,AEA:+++@A=<,A,C>,@DEEF8>++@CCFF7@=8:FGC;,35*,,*>BF*=/,,?C7,,4,,4=/7>)/>*/CFCE=>=C*11129=FCC*/99:**)8))4C<FGG5*.CC(7*)-3::()1*.25545)4<1>E(,(41551()--(,(,0,*(,4)*0.(.)9,).4(.1-3((-()1)(,3
@M02996:162:000000000-B87FG:1:1101:12336:2128 1:N:0:ACTGAGCG+AAGGAGTA
ACTACGGGCGGCAGCAGTGGGGAATATTGGGCAATGGGCGAAAGCCTGACCCAGCAACGCCGCGTGAAGGAAGAAGGTCTTCGGATTGTAAACTTCTTTTATGAGGGACGAAGGACGTGACGGTACCTCATGAATAAGCCACGGCTAACTACGTGCCAGCAGCCGCGGTAATACGTAGGTGGCAAGCGTTATCCGGATTTACTGGGTGTAAAGGTCGCGTAGGCTGGAGAGCAAGGCAGATGTGAAATCCAGTGGCTTAACCCATGACCTGCATTGGAAACTGGTCTTCTTGAGGGCTGGG
+
-8A=CB51)118888;;<;;;@@BCEFFGFFGGGGGGGGECFEEFFGGGGFGGFCFFFEEFEGE@CEFFFF@FFFFEEFFGFGGDGGFGFFGGGGFFFGFFG9<ECEFGGCEDF,DCBFC<:FFCG>:>BE<;;;;DCCFFFDGGGDGGGGGGGEFFCCFFFFC:EEE=E5<+>8<9;E<CCFFG3CDGG<FGFD=>GDFGF+*3CFEEFDCFF*C36CDFGGF+<CD??D33:2)-:75)2)16=?AFF?4)5(((:7)4=:8??F0/:*416/99.)5496(-.)62))627(()(---
@M02996:162:000000000-B87FG:1:1101:23813:2138 1:N:0:ACTGAGCG+AAGGAGTA
ACTACGGGGGGCAGCAGCTAAGAATATTCCGCAATGGACGAAAGTCTGACGGAGCGACGCCGCGTGGATGATGAAGGTCGGAAGATTGTAAAATCCTTTTATAACTGAGGAATAAGTACTGTGAGAGAAACGCAGGATGGTGACTGTAGGTTATGAATAAGCAACGGCTAATTACGCGCCAGCAGCCGCGGTAATACGAGGGATGCAAGCGTTGTTCGGAATCACTGGGCGTAAAGGGAGCGCAGGCGGAGATGCAAGCAGGCTGTACAATACCGGGGCCTAACCCCGGACCTGCAGACCG
+
-8A8C?5511)7888:::,:9::CCFCFGGGGGGGFGGGGGGG=?5CEEFC:B@@@+>CEFEFG@F>@FFCGG<FFAFCGD:FBDFGGGFGGGGGFGFGCCD@CGFFECCEE,>CF;CF,@@AEEFFGGGGGDGE*;8CFC<@F,?CECF<+CC<CGGCFGGFGGEEG5:8+:FGF*:EE5C>:FFCD3CD88@7CFGGDGG58E<?FB55*977FF:<DFE9*+9?96>D57?6?31<C6>9>97>9G9>>:444<?C:?)0(...6*6*4::EC76(4:7??BF64,(((..,(06,-(
@M02996:162:000000000-B87FG:1:1101:23790:2150 1:N:0:ACTGAGCG+AAGGAGTA
ACTACGGGGGGCAGCAGCTAAGAATATTCCGCAATGGACGAAAGTCTGACGGAGCGACGCCGCGTGGATGATGAAGGTCGGAAGATTGTAAAATCCTTTTATAACTGAGGAATAAGTACGGTGAGAGAAACGCAGTATGGTGACTGTAGGTTATGAATAAGCAACGGCTAATTACGTGCCAGCAGCCGCGGTAATACGAGGGTTGCAAGCGTTGTTCGGAATCACTGGGCGTAAAGGGAGCGCAGGCGGAGATGCAAGCAGGCTGTACAATACCGGGGCCTAACCCCGGACCTGCAGACCG
+
-88?C>=5)108688:::4:<::CCEFGGGGGGGGGGGGEFGGEGGGGGGGD?@@C@FFFGGGG@FE@CFFFFFFFG,>FGGGGFCGGGGGCFGGFFFGGFG9DFFCFFFCFCFCFGG?*:<FFGFCFFGGGGD7*C@FFGCDG<EFEEGG9C:?EGCGGFGFFGGEEGEC7:CGG8CGG79FFCCDD3CD:EF+<?D7077*)?<=@/<<:C@BG>?7D7A0>+1<C?F3.-63F7?>*(>9@95>>D;(.,5>AF+C43)((444696:)52>156;>?F>??63;B>((.40()),3(
@M02996:162:000000000-B87FG:1:1101:12292:2182 1:N:0:ACTGAGCG+AAGGAGTA
ACTACGGGCGGCTGCAGTGGGGAATATTGGGCAATGGGGGAACCCGGACCCAGCGACGCCGCGTGAGTGAAGAAATCCCTCGGGATGTAAAGCTCTGTTGTATGGGACGAGAGAGAGACGGTACCATACGAGGAAGCCCCGGCAAACTACGTGCCAGCAGCCGCGGTAAGACGGAGGGGGCGAGCGTGGTCCGGAATGACTGGGCGTAAAGCGCACGCAGGCTGATGGGTAAGTCAGAGGTAAAATAGTGAGGCTCAACTTCATTAGGCGTCTGAAACTGGCAGGCTAGAGGCAGTGAGAG
+
68A=A?010108888;;;;;;88@,C,@EDGEF@EDFFDGEGDFGGG78@BEC,=@8@4@>+:+@:F,C<DFCEFCFFGA86B>:@FF<DECFDFFGDFFFFCGEFCBCFGGGFGGGGGGGGGGGGGGGFGGEFGGGGGGGDGGGGG9CGG9EGGFCCFFFFGGGGEGC2:FG*CCGDDEECB>:D5*91CF8BCGF*C=*;FF855>@FGFDEEDG;DD>**1*9+9,0:F?-6=6<6F)9<F<9@-2.<?<F132FG<6/<)).)679*3(4@+93)9:>:B((,.85?(((44:<<24
@M02996:162:000000000-B87FG:1:1101:22515:2221 1:N:0:ACTGAGCG+AAGGAGTA
ACTACGGGGGGCTGCAGTGAGGAATATTGGTCAATGGGCGAGAGCCTGAACCAGCCAAGTCGCGTGAAGGAAGAAGGTTCTATGGATTGTAAACTTCTTTTGTCGGAGGGTAAAGTGAGAGATGCGTCTCTTATTGCAAGTATCAGACGAATAAGCATCGGCTAACTCCGTGCCAGCAGCCGCGGTAATACGGAGGATGCGAGCGTTATCCGGATTTATTGGGTTTAAAGGGTGCGTAGGCGGATGATTAAGGCAGCGGGGAAAGCGTGTTGCTCAACAATACCAAGCCGGTGAAACTGGG
+
88@?C?851)18888::::::CCCCECEEFFECAEDFFFEEECBFEDEFGFEGEBBDFFCE?@>8@FFGFDFEDFFG>DFCDCDFFABFGBEFGEFGDCGGGGG*F@EDG>BEGG@FGFFGG9FGGGG@GCFGGGGGGGGGGFGGGGGGGGFGGGGGFGCDCB:FGCFCC@FGGGGGGFGED:>E<GGGGGGD55EE4CFDC=>ED3>)0>ED>:34<**9CC9:>F7<FFE:B?F,:;C7D98(8)-*<BF27<26ED(47:2?FF8D30(..9<7(.:)1)5?FB?(4247649=><:(
@M02996:162:000000000-B87FG:1:1101:14028:2225 1:N:0:ACTGAGCG+AAGGAGTA
ACTACGGGAGGCAGCAGCTAAGAATATTCCGCAATGGACGAAAGTCTGACGGAGCGACGCCGCGTGGATGATGAAGGTCGGAAGATTGTAAAATCCTTTTATAACTGAGGAATAAGTACTTTGAGAGAAACGGAGTATGGTGACTGTAGGTTATGAATAAGCAACGGCTAATTACGTGCCAGCAGCCGCGGTAACACGTAAGTTGCGAGCGTTGTTCGGAATTATTGGGCGGAAAGGGCATGGTGCCGGTTGTGCATACTTGGGGGGAAATTCCGGGGCCCAACTCCGGAAAGGGCTTGAG
+
8A<?C?1:==18=88;;=;;;;;;;6,CEFFEDF>@FFFE@CEEFCCECFCD7@+@@FCFE@7>+@@FFFBFFCDFE?FGGFE>=DGGGG<EEAFGFGFGGGGGGFFFFG8AFEFGGGGFDFCFEE@FGDFC@@=+@FGCFDGGDFGGGGF9E9==3:?C;CF,>CEEGGFC+3=7@@C5FFF6CC*/;C?C=)0B6CFFGGC6<:):A3:**8BFG7D9.*0:C??=1>D3(,(02<5C1D(/.*)-9-(.-:)6)+0.)@:(40((04:)5:F5),-(4042())-4-(((.((0(-(,
@M02996:162:000000000-B87FG:1:1101:11867:2262 1:N:0:ACTGAGCG+AAGGAGTA
ACTACGGGTGGCTGCAGTCGAGGATCATGTGCAATGGGCGAAAGCCTGACAAGGCGACGCGGCGTGGAGGATGAAGGCCTGCGGGTTGTAAACTCCTGTCATAGGGGAACAGGCGATCGGACCCAATACGTCCGTGAGTTGAGGGTACCCTAAGAGGAAGGGGCGGCGAACTCGGTGCCAGCAGCCGCGGTAATACAGAGGCCAAGAGCGTTGGTCGGATTTACTGGGCGTAAAGGGCGCGTAGGCGGTCCTGCGGGTCAAGGGGGAAATCCACGGGCCCAACCCGGAAAGTGCGCCGGAA
+
886?C58):01;;8=;;=;88866,;6,66<6@<,CCCCBCEDEFC8CAC@D,=,@6@@@6=@>4>FBFDCFF=EFGGGA+=@CE8+F:F<B?FFGGA5BFEEFGGDEDFGDFFGGCGGGGFGGGGGGFGEFEF@DDGECFFG,C:FF9F?GGGFDC=?,*5CEGE5*::C*?*;*;>:0<7?FECGDDG):?*AEBGGF<9278C<7:5)21)00C1<5.+2:99ED(0/7,3AF115)-)->:4<>)-,*4?>(2*)3<6)4796?>):()5<E>1(44<:B6BF924:-46;;)(-(-
@M02996:162:000000000-B87FG:1:1101:19919:2269 1:N:0:ACTGAGCG+AAGGAGTA
ACTACGGGTGGCAGCAGTCGAGGATCATGGGCAATGGGCGAAAGCCTGACAAGGCGACGCAGCGTGGAGGATGAAGGCCTTCGGGTTGTAAACTCCTGTCATAGGGGAACAGGCGGAGATACCTAATACGTATCCGAGTTGAGGGTACCCTAAGAGGAAGGGGCGGCTAACTCGGTGCCAGCAGCCGCGGGAAGACAGAGGCCAAGAGCGGGGGTCGGATTGACTGGGCGGAAAGGGCGCGTAGGCGGGCGGGCGTGGCAAGGGGGAAATCTCCGGGCCAAACCCGGAAAGGGCGCGGGAA
+
8884@?851)0=;8=;;==888:@,66<<-CCAC<CCDFBCDEEF@8ECFFC,9:@@@CF+88>,8@BFDEBECEFFGG@,EFCEBBF+@<EABFGGE5EFAFGCFD@CFFBAAFGGGG,FFGBFGGGGGGGAFDCEGD+@DF,@B@EFF?FGGFCFFF,>7C8FGG5CFF+C*=*=>6C3:;A<8DDGG)CC):*<CC@5/:>/>F:;5/*1)07>><*)*2:+9CD1><BFBBFFFB94)-0497;)4()31;(4*)4?@?F07;?F):).57C>(4(47(,39>99234<(3;)(-1-
@M02996:162:000000000-B87FG:1:1101:11863:2282 1:N:0:ACTGAGCG+AAGGAGTA
ACTACGGGTGGCTGCAGTCGAGGATCATTTGCAATGGGCGAAAGCCTGACAAGGCGACGCGGCGTGGAGGATGAAGGCCTTCGGGTTGTAAACTCCTGTCATAGGGGAACAGGCGATCGGACCCAATACGTCCGTGAGTTGAGTGTACCCTAAGAGGAAGTGGCGGCTAACTCGGTGCCAGCAGCCGCGGGAATACAGAGGCCAAGAGCGGTGTTCGGATGTACTGGGCGGAAAGGGCGCGTAGGCGGTCCTGCGTGGCAAGTGGGAAATCGCCGGGCCCAACCCGGAAAGTGCGCTTGAA
+
888?@?=5:)1==8=;;==8887@,C666;CCAAFDFFFCCEEEFECEDFED,=:@@FEF7=6>+@FCGDEFFFFGGGGF,FFDGB?FBAAEFEFGGE5EFFGGGGGEDFGFGGGG>FGGGGGGGGGGGGGGGGEGGGD9ECF,@DEFFGCGGGGEFED,22DCGGGCECG@F8CEGGGFFFFF@FDGGG3C=5AGFGGFGG5@CFFF@>)2108CC>DD)+2>:BFFFF)829BF?FE341-7:?@F149*<?>4<*913@4<)46?F2C(3:DDB0(4::?:?B>9>FB4<4>F.(-..
@M02996:162:000000000-B87FG:1:1101:11925:2316 1:N:0:ACTGAGCG+AAGGAGTA
ACTACGGGTGGCAGCAGTGGGGAATGTTGCGCAATGGGGGAAACCCTGACGCAGCAACGCCGCGTGCGGGATGACGGCCTTCGGGTTGTAAACCGCTGTCAGCAGGGACGAGTATGACGGTACCTGCAGAAGAAGCTCCGGCTAACTACGTGCCAGCAGCCGCGGTAATACGTAGGGAGCGAGCGTTATCCGGATTCATTGGGCGTAAAGCGCGCGTAGGCGGCTTGCCAAGCGGAACCGCGAATCCGAGGGCGCAACCCCCGGCCGGGTTCCGAACCGGCAGGCTCGAGTGCGGGAGGGG
+
-86BCB55=0);;8=;;==;;8@@,,<CC@FEE:FCFFDEGEFFGE8EEFCFGFBEFGEGCCFC>CB=FDECEFECFFGF8FGDGGGGCFFFFFGGG+BDFFGGGGDFFGG+6@CFGGGGEGGGGGGGGGGGFGGG7DFGGGGGGF?FGGFGGGGGEGGFGDEGG8:E:EGGCCFCEC:57C>@C9*C<FGGCB*29709>FGFE3>BF?CE<BDGC2CGFG=C:5E53F67:?;@6;7)-)-74:F,79B>B((76GF1659;1;;>:(1441);)(-91)140((,-3.4)31()-469
@M02996:162:000000000-B87FG:1:1101:18164:2323 1:N:0:ACTGAGCG+AAGGAGTA
ACTACGGGGGGCAGCAGTGAGGAATATTGGACAATGGATGGAAGTCTGATCCAGCCATGCCGCGTGAAGGATGGAGGCCCTACGGGTGGTGAACTTCTTTTGTACGGGGGCAATAAGGGCCACGCGTGGTCCGATGAGAGTACCGTACGAATAAGCATCGGCTAACTCCGTGCCAGCAGCCGCGGTAATACGGAGGAGGCGAGCGTTAGCCGGATGTATGGGGTTTAAAGGGTGCGTAGGCGGGCTGGTAAGTCAGGGGTGAAAGCCCAGGGCTCAAAACGGGAACTGCCGTGGATACGGG
+
6866@?=580188889:<:::9:=9=5<CCGEC<??CA,:=ACDBE,ADBC?=EBDA??FB>@>+>B@FFD>D@=,BBFG7>BBEG>++@58:@=3E;,@FGEG;FCDDGF@F,@FGGGFGGGGGGGGG*BF?F1BEGGGFGGGGCFEEEG>CFC<:+*:8C;CFG?FGC;CGCG<:?C::7)7C9<D7CCGC>EGF*>>CDEBE5)<)9<E<83)2.2*8CC1:)<><FFE2?FE64>57)3)-)0:06<F).6AFGG4>5<)6:4<F:*:6()21)52(>B?94)5,4(,-44)13(44
@M02996:162:000000000-B87FG:1:1101:18167:2341 1:N:0:ACTGAGCG+AAGGAGTA
ACTACGGGGGGCAGCAGTGAGGAATATTGGACAATGGAGGGAAGTCTGATCCAGCCATGCCGCGTGAAGGATGGAGGCCCTACGGGTGGTGAACTTCTTTTGTACGGGGGCAATAAGGGCCACGCGTGGGCCGATGAGAGTACCGTACGAATAAGCATCGGCTAACTCCGGGCCAGCAGCCGCGGTAATACGGAGGATGCGAGCGTTATCCGGAGTGAGTGGGGTTAAAGGGGGCGGAGGAGGGCGGGTAAGTCGGGGGGGAAAGGCCAGGGCTAAACACTGGAACGGACGTGGAGACGGG
+
8-66=:)0:1188889:<::::99:C,,CAFE=<??D@,==@CEAB,AAA??<EABBE?F,>@>388>FCF9DCD,BFFE7@BCEGF++@58>E,7E93E;F:F9F@CDF@:F,?FGGFEGDGGGE8F:*=FEE:EGGEG6EEFG5F5CEG*AFCAC+*:8)*;@F+<C8*27*A=5:66757:C)170<CGC)2:3**.19=)1))7)1C><@)1*.**18:)2)/26@C:((,7(-0/(*-)(057)((1))((-CD09),,.(.3>4*40()+*(.:)9?BB:(4-4(((4<(9((-(
@M02996:162:000000000-B87FG:1:1101:23980:2364 1:N:0:ACTGAGCG+AAGGAGTA
ACTACGGGCGGCAGCAGTGAGGAATTTTGCTCAATGGGCGAGAGCCTGAAGGAGCGACGCCGCGTGAGGGATGAAGGTTCTAGGGATGGTAACCTCCTTTTGTCAGGGGGTAAAGTGAGAGATTCGTCTCTTTTTGCAAATGGCAGACGAAGAAGAAGCGGCTACCAACGTGCCAGCAGCAGCGGCAATACGCAGGAGGCGAGCGTTATCGGGAGGTATTGGGTTTCAAGAGTGCCGTGTCGGCTGTTTATTTAAGCGGGTGAGGAGTGGTGCAGAGCAACAGCAAGACGTCGACGTGAGT
+
88ABC?88)1)8888;;<;;;;;CE,CF,-;CFGGGGGGGC+@FGGGGG,-,CAC+@+>+:>FB4@F+ECE,BEEFGBB9<,A=,,:+85:C,EF,,BFG<,B<,E,,+++8,:7C,93,3+,,8+3@,,3@,34C9,3,7,,37**7****>FF8D1>7*:**,5,5:*1***1+=FGF*>F5:)1);C4**.>EB*5)9)/)//).01*:3)03*)22*07D*5<*)1*).6)*(,024C;:1@)5:))*)))).*779)(((,-.)(0-9)*3)4:(()((((.(.(,(,(((.(((.
@M02996:162:000000000-B87FG:1:1101:23960:2368 1:N:0:ACTGAGCG+AAGGAGTA
ACTACGGGTGGCAGCAGTGAGGAATATTGGTCAATGGGCGAGAGCCTGAACCAGCCAAGTCGCGTGAAGGAAGAAGGTTCTATGGATTGTAAACTTCTTTTGTCTGAGGGTAAAGTGAGAGATGCGTCGCTTATGGCAAGTATCAGACGAATAAGCATCGGCTAACTCCGTGCCAGCAGCCGCGGTAATACGGAGGATGCGAGCGTTATCCGGATTTATTGGGTTGAAAGGGTGCGTAGGCGGATGATTAAGTCAGCGGGGAAAGCGGGTGGCGAAACAATACCAAGCCGTGGAAACTGGT
+
88,6A:=5=1)=;==;===;;;;;;EFEDEFA9EFGFFFFFF7FGCFFGGFFFFCCEEEFF@@B+@CFFGFGGEDFFB?F9E9CEFE?EFFD9FGCFFFFGGFFGFCFGGGGGGFGGFFFGFFFGDEG+@EG6E,>@FGGFD;FGGGGGGG8EFGGGD8FEGDEGG8EFCGF6EFCGCFFGDEF?DGGGGG8>BGG;9D6DGG>ED5>)@FCDFA*09C7AFG2A)6;46>BF??EBFE*459>9@FDGAFFFF>47ED((7:::?F(5379(()2.(432=>:<,(48;F(4:?A))..)
@M02996:162:000000000-B87FG:1:1101:11649:2369 1:N:0:ACTGAGCG+AAGGAGTA
ACTACGGGTGGCTGCAGTCGGGAATATTGCGCAATGGAGGGAACTCGGACGCAGGGACGCCGCGTAGAGGAAGAAGGTTTGCGGATTGTAAACTATTTTAGACAGGGAAGAAGATGACAGTACCTGTAGAATAAGCTCCGGCTAACTACGTGCCAGCAGCCGCGGTAAGACGTAGGGAGCAAGCGTTATCCGGATGTATTGGGTGTAAAGGGGGCGTAGACGGGAAAGCAAGGTAGTTGGGAAAGCCCTCGGCGTAACCGAGGAAAGGCAACGAAAACTACAAGTCTTGAGGGAAGGAGAG
+
-866A:8)0)1;=8=6;==88888,C,,CCF7@::CC<DDDCDC@A,@@@@BF>@@@FE=:>6>+4+?FC@FEA?EF:55+?C@=74B,@<B<BF<@A,:FFBF?FCD@FG@FF,EFFFGCGE<;C;DFFGFGGGG;DFFGE>FGFGGGG8DDFAC5D9,69>CF1:E,?FC/:ACC;7*:C5;:/*9*4@E=A**07+7:CF)2)99*8C:3;>D)3CG@CC97B5<8@7F().7<4804>27:0032(4:1(-3:**,(829(((4).*-(3>>:1)6:)4))6))663(8((-<?6(-
@M02996:162:000000000-B87FG:1:1101:8096:2369 1:N:0:ACTGAGCG+AAGGAGTA
CCTGCGGGAGGCAGCAGTGAGGAATATTGGTCAATGGGCGAGAGCCTGAACCAGCCATGTCGCGTGGAGGAATAAGGATCTATGGTTCGTAAACTCCTTTTGCGGGGGGATAAAGTGCGGGACGCGTCCCGTATTGCAGGTACCCCGCGAATAAGCATCGGCTAACTCCGTGCCAGCAGCCGCGGTAATACGGAGGATGCGAGCGTTATCCGGATTTATTGGGTTTAAAGGGTGCGTAGGCGGGCCCTTAAGGCGGCGGTGAAATTTCCGGGCTCAAACCGGGCCCTGCCGGAGGAAATGG
+
88B,@9@A@8)=888;;<;;;;;;EFGGGGFGGFGGGGGGGC@FFGGGGGFFGFEDFFGFFCCB+@FCGGFFFFGFGC,=EEFFGGGEFC8=DFEEFGFGGG,FGGGGE<*<@FG;CFGGGCFGCEGGGE?CECEGCGDFGGGGGG?CGGGEFGGGGFDEEDGGGGFGGEEC5@FGEGDF57BBE<9D:ECCC>GE5795>*::CDDDFFGGG75*9:7>6CF9C>?CA?FE?F?@300<<C3),7719)./),462>D9>FF64<B2FBD9947+1).-,>(-(--4((-((((()()45
@M02996:162:000000000-B87FG:1:1101:16369:2371 1:N:0:ACTGAGCG+AAGGAGTA
ACTACGGGGGGCTGCAGTGGGGGATATTGCACAATGGGGGAAACCCTGATGCAGCGACGCCGCGTGAGTGAAGAAGTATTTCGGGATGTAAAGCTCTTTAAGCGGGAAAGAGAATGACGGTACCAGCAGAATAAGCCCCGGCTAACTACGTGCCAGCAGCCGCGGGAATACGTAGGGGGCAAGCGTTATCCGGATTTACTGGGTGTAAAGGGAGCGTAGATGGTAAAGCAAGTCTGAAGTGAAATCATAGGGCTGAACCCGGGAATGGCTTTGGAAACGGGTTAACTAGAGTACCGGAGGG
+
-86AC?=915188889:::997=>4?,@@FGECCBBEFDGEEFFGG8ED<DFDC:=BCCF>>@>+8@C<@@CCABC,@<3,7DC*>BF3@CAAF>FF9;FGGF*4C:CCGG7FG:FGGGGFGGGGGGGGGGDFGGGGGGGGGEGGGGGGG*;EGG8:FF@E7CEG*>E6CGG9CFCGGDCCC>7:9*>*CFGD>:;*:C?:CF7C1=F69CECDDD3:<C/<?:FF<>4@FF5<)9>A@25:5947F<CDFF8((4<?<<(7(49()5)(/(58FCF(,4(),-4-)-...).)640317;
@M02996:162:000000000-B87FG:1:1101:8112:2384 1:N:0:ACTGAGCG+AAGGAGTA
CCTACGGGAGGCAGCAGTGAGGAATATTGGTCAATGGGCGAGAGCCTGAACCAGCCATGTCGCGTGGAGGAATAAGGATCTATGGTTCGTAAACTCCTTTTGCGGGGGGATAAAGTGCGGGACGCGTCCCGTATTGCAGGTACCCCGCGAATAAGCATCGGCTAACTCCGTGCCAGCAGCCGCGGTAATACGGAGGATGCGAGCGTTATCCGGATTTATTGGGTTTAAAGGGTGCGTAGGCGGCCCCTTAAGTCGGCGGTGAAATTTCCGGGCTCAACCCGGTCACTGCCGTCAAAACTGG
+
68AAC>AA=))=8==;====;;;;EFCGGGGGGGGGGGGGGGFFGGGGGGGGGFEFFGGGEFGGFFGFGGEGGGGGGGCFGFGGGGGGGGGGGGGGGGFFGGGGGGGGGGGGGGGGGGGGGGGGGGGDGGGGGGGGGGGGGGGGGGGGGGGGGFGFGGFGGDGEFGGGGGGGGGGGGGGGGGF>EDCDGGFFDEGGFC<FGGGFGGFDFFFEGDDGG>FFFGGGGBGGFFGFF:0D?FFD?C>5>5>1CDFF)-(-,>D>BF?<<A2>F:D9B0>F43?:2@(9(4)-5,-3,((.*.)48
@M02996:162:000000000-B87FG:1:1101:18273:2388 1:N:0:ACTGAGCG+AAGGAGTA
ACTACGGGCGGCAGGGGACGCGCATGGAAAAGGGAACAACAAGGTAAGAAAAAGACGCGGAAAATGCGTGGGAAGTTTTTTAAAAAAGATCGGTTAAGTAATTAGAGCAAAGATCACTCTGAAAAAGAGATAACAAGCGAGGGAGACCGTGATTGAGAGACAATGTTTAGAGAGTTGGATCCGGGCTCAGGAGGAACGCTGGCGGCGTGCAGAACACAGTCAAGTCGAACGGTGAAGGGGACGGCGGTCTCGGGAACAGTGGGGGAGGGGGGAGGAAGGAGGGAGCAACCAGCGTGGCAGG
+
8886@?81)118788678888+8688C<CCEED:<<69E,C@CAEC,,9CDCCCC<6>+8>:B<,,<+8+@@<=B,,5,?+AE<AFEF+,,>:F+FGD,CF,,C=DDC<DGCF,CBF,E,@FCFFGGGGGGGFFBEFFGFGGGGEGGC:B=C,,6<<C*4=8C,,1++4<CCFE+4+7?+30).88/77FGF;<EF;CC)/1:58C>)0.9:0<>FC?*0699=3*:537C)(-46:3@DB1-)(8>15(6)499(->9-67(719(3<()49B)/)(4(.)-14,21(4(4((((021(-
@M02996:162:000000000-B87FG:1:1101:11653:2391 1:N:0:ACTGAGCG+AAGGAGTA
ACTACGGGTGGCTGCAGTCGGGAATATTGCGCAATGGAGGGAACTCTGACGCAGGGACGCCGCGTAGAGGAAGAAGGTTTTCGGAGTGTAAACTATTGTAGACAGGGAAGAAGATGACAGTACCTGTAGAATAAGCTCCGGCTAACTACGTGCCAGCAGCCGCGGTAATACGTAGGGAGCAAGCGTTATCCGGATTTATTGGGTGGAAAGGGTGCGTAGACGGGAAAGCAAGTTAGTTGTGAAAGCCCTCGGCTGAACGGAGGAACTGCAACTAAAACTACTATGCTGGAGGGCAGGAGAG
+
-8A?C>851))=;886;==88@@@CC9<EGECC@FDFFFDDCEGC9,CFFDEECBCDGGGE@@>+4+?FCDFGCDEFB9<+5CDC+8E,?@BFFG9F,,EFEFGGGDBBFGCFG;FGGGGGGGGGGGGGGGAEFGG9EGGEECFGGDGGG,DFGG@EGDFF9BEG:EE<@EF*2=>>?C5CDA?E:8C4CGGDF*3*;+1:CG>E):8A8<C*:>G*-9DFCDCC>:78FDF))6@>2904CA=A@5:94;B0,(43?*-1>6?FF)5950454?CF<)6)/6.)-)).,4(31:6>B621
@M02996:162:000000000-B87FG:1:1101:8773:2423 1:N:0:ACTGAGCG+AAGGAGTA
ACTACGGGTGGCTGCAGTCGAGGATCATGTGCAATGGGCGAAAGCCTGACAAGGCGACGCGGCGTGGAGGATGAAGGCCTTCGGGTTGTAAACTCCTGTCATAGGGGAACAGGCGATCGGACCCAATACGTCCGTGAGTTGAGGGTACCGTAAGAGGAAGCGACGGCTAACTCGGTGCCAGCAGCCGCGGGAATACAGAGGTCGCAAGCGGTGGTCGGATGTACTGGGCGGAAAGGGAGCGTAGGCGGTCCCGTGGGGCGGATGGGAAATCGCCGGGGCCAACCCGGAAAGGGGGGCCGAA
+
8886@?85:)0;=88;;;=888:@,;66,-<C@@C@CFFCFCCEFC@EACDF,9:@@CCF6=8>8>@CFDCFFCCFFGG@,AFDE<BF4@DDAAFGFF,EF9FFDFDDDFFDFFGG7FGGGGGGGGGGGGCFEGEFGG>;EFF,@3@@D*1DEGG?CDCCD9==FGG*ACF9C*=*=CE@C3;03;9<DG5EC)<<?DFFC227*9BDF:)*9)0*9255)+02<9CD0@5>>BFFFFB74)-089>B)--.4(3(4*/79.-4?FFB54:(44BD>((-478?(79999?(3(4(0-4(,
@M02996:162:000000000-B87FG:1:1101:19784:2430 1:N:0:ACTGAGCG+AAGGAGTA
ACTACGGGGGGCAGCAGTAAGGGATATTGGGCAATGGGGGCGACCCTGACCCAGCCATGCCGCGTGAGGGAAAGGGGCCCGGGGGGGCGTGGACCTCTTGTGCGGGGGGATGACGGCGGGGCCGTGAAAAGAAGGAGCGGGGAACAGGGGAACAGGAGCCGGGGAACTACGAGGGAGGAGAGGGGGGAACGGGAAGACTGGGAGGAAAGGCCGGGGAGGAGGGGAAAAAAGGGAGGAGGGAAGGCCCGGGAAGCAAGCGGGGAACTGCGGGGGAACAGGGCCGGAAGGGGGGTGGCAGGGG
+
88A?C?===5188889:<5<<9,::=5?CC,B=@<?CDCDC+=@FE@BE,BDBDB+83>D>>8>+>CC>C+,,3,<3@5<***5=C****/*22;8<9,0<+,*:C***:**32;*/:*:**:/:*;*++3**+**/;*:/*:8C6F5*://*;**1/1*1)*2*;*++0;*****/*2*:5)):C)/*2***.**)2*0*9*7/*)/.5*/95))),/*8:5)*)**.7<>((43,,)9,1,08;34>(()((,8073(4>6B())4>6C>94)*)(((()(-,(2260-,(4,()(,49
@M02996:162:000000000-B87FG:1:1101:12296:2469 1:N:0:ACTGAGCG+AAGGAGCA
ACTACGGGGGGCTGCAGTAGGGAATATTGCACAATGGGGGAAACCCTGATGCAGCAACGCCACGGGGGGGAAGAAGCATTTCGGTGTGTAAACCACTGTCGTGAGGGAAGAATGCTTAATTTCGGGTAAGTTGAATGTACCGCGAAAGGAAGCACGGGCAAACTGCGTGCCAGCAGCGGCGGGAATACGAGGGGTGCAAGCGTGGTTCGGAAGCACTGGGCGGAAAGGGAGCGCAGGCGGAGAGGCAAGCAGCCTGTACAATACCGGGGCCCAACCCCGGGCCGGCAGACTGGACGGAGGG
+
-8AAC>851)186889:::<:8:=CC?CDFGFDAA?DFDDEEFFGDEFECFAEA,:=FCFF:=>+>+5=C:?C>:E3A9@,:;C2;;C/<<C,;CGGF,A@*2A?CD;C*;6+23++<@2<0<@E*;EDF<+:CC7:<@EF*8CEDCECFDGGGG*/89:80;++0:*:*;:C5CF8*:/55))/9=C<*988>*:)9:?*92)11)8759/)869*27C5CEC=5FC:>D59;BB6(01(1-.-)0(941<(,(..0>9)*.,)32>:1122,)*)-91(70(,7964:)54880>((4,
@M02996:162:000000000-B87FG:1:1101:12282:2480 1:N:0:ACTGAGCG+AAGGAGTA
ACTACGGGGGGCAGCAGTAGGGAATATTGCACAATGGGGGAAACCCTGATGCAGCAACGCCACGTGGGGGAAGAAGCATTTCGGTGTGTAAACCACTGTCGTGAGGGAAGAATGCTTAATTACGGGTAAGTTGAACGTACCGCGACAGGAAGCACCGGAACACGGCGAGCCAGCAGCGGCGGTAATAAGAGGGGTGCAAGGGTTGTTCGGAAGCACTGGGCGGAAAGGGAGCGCAGGCGGAGAGGCAAGCAGGACGTACAATGCAGGGGCCCAACCCCGGACCGGCAGACGGGACGGATGG
+
86,AC>850))8+88::<:<:?:CCECCE9F9?=FEFDDCCCEGGG8?EECFFE<,?FCFF+BB+B+68>BFE<CC:@<D,@FE@:FF@BCB;F<FF<,@B*1?<FDEF7F:3<;,7,3,@,@CC<1<,:52<F<+;*24=*1<F**/88*;EF:@//)2**;**2:*:?CCCCCC8*:>53)0;*0*:+*;C:>E3CFF*>*7:1)*057:9:?C*,9*0?=)7BED2FD)499E6(>G>56)47.4C42F(((-,/724*).)-.931)-31@*71622571337441(49((4D:((-
@M02996:162:000000000-B87FG:1:1101:12304:2486 1:N:0:ACTGAGCG+AAGGAGTA
ACTACGGGGGGCTGCAGTAGGGAATATTGCACAATGGGGGAAACCCTGATGCAGCAACGCCACGTGGGGGAAGAAGCATTTCGGTGTGTAAACCACTGTCGTGAGGGAATAATGCTTAATTTCGGTTAAGTTGAATGTACCGCGAAAGGAAGCACCGGCAAACGTCGTGCCAGCAGCCGCGGTAATACGAGGGGTGCAAGCGTTGTTCGGAAGCACTGGGCGGAAAGGGAGCGCAGGCGGAGATGCAAGCAGTCTGTACAATACCGGGGCCCAACCCCGGACCGGCAGACTGGACTGTGA
+
688=@?80:008888::::<98C=4C,CEFGFDDCBDFDDEDFFGE8?E<B<BA:?AFEC@:B>+>+6CDCFECEFFG<@9=FC3@@F,@ACEFGGFF,@F<FGCFDEF,@C3CF,@FE@CCFFG1=FGGCFFGGEGDGGG*=FGGGGGGGGGGFF:CDEECE*2;C:CCFEG@FCE7C*:5001:DGGGGGDD1CDGGFFG:):97F@BDG)8FF44>FFE*9=DGGFFG>BB>FFFBD9>3).196C??F.4)6.ADAD*688:9;B>C9:?E871>>FB>(-4774<)46::)75>)
@M02996:162:000000000-B87FG:1:1101:12289:2498 1:N:0:ACTGAGCG+AAGGAGTA
ACTACGGGGGGCTGCAGTAGGGAATATTGCACAATGGGGGAAACCCTGATGCAGCAACGCCACGAGGGGGAAGAAGCATTTCGGTGTGTAAACCACTGTCGTGAGGGAAGAATGCTTAATTTCGGTTAAGTTGAATGTACCGCGAAAGGAAGCACCGGCAAACTTCGAGCCAGCAGCCGCGGAAATACGAGGGGTGCAAGCGTTGTTCGGAAACACTGGGCGGAAAGGGAGCGCAGGCGGAGATGCAAGCAGTCTGTACCATACCGGGGGCCAACCCCGGACCGGCAGACGGGACTGAGT
+
88@4AB))1))78889:5:<:8:94=99CEFFF=<?CDCCCCCGF7<EE?AFCE8=AFEBC38>+8+=FCCEEC@EDF,=<9D@3B>F@@;D@FCGCF@FFCCFCFEBF*=C,?F;,@F<C3@FG*4FFF+C@CC+B9FFD8EEGGGG>FGFGGGGC:>CE5E+03C*:*:69AEFD5:C=<).1:DG:CD:8:*:><>?<>:58/)9@>DA)87C*,05@GCDE)A<:>C:>F9EBF>139>)5=FAF??F42)6.9:<4/4:38>;3(>(28@8),474<;>BF;9?8-34(-(<).)
@M02996:162:000000000-B87FG:1:1101:24337:2605 1:N:0:ACTGAGCG+AAGGAGTA
CCTACGGGTGGCTACAGTCGAGGATCATTTGCAATGGGCGAAAGCCTGACAATGCGACGCTGCGTGGAGGATGAAGGCCTTCGGGTTGTAAACTCCTGTCATAAGGGAACAGGCGAGGGTACCCAATACGTACCTTAGTTGAGTGTACTTTAAGAGGAAGCGACGGCTAACTCTGTGCCAGCAGCCGCGGTAATACAGAGGTCGCAAGCGTTGTTCGGATTTACTGGGCGTAAATGTCGCGTAGGTGGCTATGCGTGTCGGATGTGAAATCTCCGGGCTCAACCCGGAAAGTGCGTCCGAA
+
8ACCCD>==1)==,==;===8878;EA<<;CFFGGGGGF+@FGGFGGGGG<FGFGFFGGGCFGGBC@GGGGGGGGGGFGGGG7CCFF7?,FFG@FFGDFFGG9?E9F8F@FCAD+CFGDFFEFGDCEFFADDDGGG,3C@FCDF9EEGFFDDFGGGGGCFGGDGFE>>*;D,:2D:?CC,9;>>67:D)=DGGFGGF+7850;ACDBAA>DGCB@D3;*9>?9CG4AC<EG)31)1)6;7292)4=?0C?AF<948(204(73149<2@>D247):34(,)913?1((,33<))12041-4
@M02996:162:000000000-B87FG:1:1101:11787:2614 1:N:0:ACTGAGCG+AAGGAGTA
ACTACGGGGGGCAGCAGTAAGGGATATTGGGCAATGGGGGCGACCCTGACCCAGCCATGCCGCGTGAGGGAATGAGGCCCTACGGGTCGTGAACCTCTTTTGCCGGGGGATAACGGCGCGGTCGTGAACCGTGCGTGCAGGGACCAGGCGAATAAGCAGCGGCGAACTCCGGGCCAGCAGCCGCGGTAAGAAGGAGGAGGCGAGGGTTACCCGGATTCATTGGGGTGAAAGGGGGCGCAGGCGGCCGGCCAAGGCAGCGGGGAAATCCGGGGGCCCAAACCCCGAAGGGCCGGGGAGACGG
+
-8A?CB=9:)188889:<:<<9494C?9EDGGFD@BCDCD@B@CFEDEEFFFEDB>AFDDFC@B3>FCFGCG,3@CFFFG>CFCEG>FFF:<<FGFG:8CFGGG*F:CDC:<CEGGGG5EG*:ECEGFGGGGGGG?EGGGG*A>GGGGCEGG*CC?7C48:5:*2?>*<+;*9/?*8*:=:957CD9CG+0208:FEG*<5>*0*9.00)269@E**):7*371/)*157:>B09)495>>53>08>>3;B)3(33<*9;(<,8?)).57CBB37:7((--0296096<?(4((-()-(43
@M02996:162:000000000-B87FG:1:1101:18745:2619 1:N:0:ACTGAGCG+AAGGAGTA
ACTACGGGAGGCTGCAGTGAGGAATATTGGTCAATGGGCGGAAGCCTGAACCAGCCATGCCGCGGGAAGGAAGAAGGCCCTATGGGTCGTAAACATCTTTTGACGGGGAGCAAGAAGGGCTACGCGTAGGCCGATGAGAGTACCCGTCGAATAAGCATCGGCTAACTCCGTGCCAGCAGCGGCGGTAATACGGAGGATGCAAGCGTTGTCCGGATTTAGTGGGTTTAAAGGGGGAGAAGGCGGGTCTGCAAGGCAGGGGTGAAATGCCCGGGCGCAACCCGGGAAGGGCGTTGGAGACGGG
+
88A=C58=511=,;=;;;=;;;;;6C6,CCC,@<@@ACC@@@@CEC,EEGCD@EC<@,CCF@@@+>FFGDCEFDDFFCFG+45AA==B@+9=FGF?F<,5EFGG=CEDCF7>>,AFEG+33<BF7CEEGGDBEG7EGGGDE9,,7>CECC>?D;>9>,*<891CFG,AF;*=D57A>67;*/::8)797C>C87EGF*0)2;C@877))07*18.1*.**12:1*)<*6FC)(-(0(,09(14)-00(*)5=,8:BFGG:;>))).5)0-7,2(./)(,,473;0,(--(---8:09116(
@M02996:162:000000000-B87FG:1:1101:11607:2622 1:N:0:ACTGAGCG+AAGGAGTA
ACTACGGGTGGCAGCAGTGGGGAATATTGGGCAATGGGCGCAAGCCTGACCCAGCAACGCCGCGGGAAGGAAGAAGGCTTGCGGGTTGGAAACTTCTTTTAAGGGGGAAGAGAAGAAGACGGTACCCCTAGAATAAGCCACGGCGAACGACGGGCCAGCAGCCGAGGGAATACGTAGGGGGGAAGCGGTGTCCGGATGTACGGGGTGTAAAGGGCGTGGAGGGGGGGAGGGAAGGCAGAGGTGAAATCTATGGGCGGAACCCATAAACGGCAGTGGAGACTGGTGCGCTTGAGTGCGGGGG
+
88@6A:95=01;;8=6;==;;78@6C,,CAF8C<CCC@E@7@@CCC,C@@CEEA:C@FC:@@8>+7@CFDBAE?=EFF,:++@@E>?F+5??,?EFG9,BFBFEDF@=@FFEFFGGCG<DCF<BF,EF:F>DC@C=EGFAFC><*>;C8=:E*=**3=>::;3:*3C*1*22:800;525=)8);95)1:*++0C*))*9**27817)19>CCE>GC1)9F**9>BC59D3<4<1:8?5*20-1.96)0:-9:<:1(:/3:)4(43:4)4),((/09(.4)<().414(,403.59042(-
@M02996:162:000000000-B87FG:1:1101:19854:2635 1:N:0:ACTGAGCG+AAGGAGTA
ACTACGGGAGGCTGCAGTGAGGAATATTGGTCAATGGAGGAAACTCTGAACCAGCCAAGTCGCGTGAAGGACGACGGCCCTATGGGTTGTAAACTTCTTTTGTAGAGGGATAAACGACAGTACGTGTAATGTGTTGAAGGTAATCTACGAATAAGCATCGGCTAACTCCGTGCCAGCAGCCGCGGTAATACGGAGGAGGCGAGCGTTAGCCGGATGTATTGGGTTGAAAGGGTGCGCAGGCGGGCGATTAAGTCAGCGGTGAAAGCTCGGAGCGCAACGCTGAAACGGCCGTTGATACGGG
+
88,6@:888118;;=;;==;;;;@,@6,CCE@@<CCDCCDEFCFCC,C@CC,;A;:@AD;;@8@+@FCGFDBCC+@FFCF,A8CCFC,@@??DE?AF9,CFFBFDC,?=FADFGEFGGG+CFFG,EEGG,@C,46@EGGGGGG5ACDEFGG>DFFFC3=>>@>EGG7FF>@CDCCCBCFC@9@9E;DG@FGGDFGGF*?47>EAC8):)27>CB5/06**9@C9*)<:<FGF<B<EF6BD1C6<9E>(*4AF.6>F7ED,4F<D)4.2>>C>>():>((4(8>>AA(36>9,---)0)439
@M02996:162:000000000-B87FG:1:1101:7565:2720 1:N:0:ACTGAGCG+AAGGAGTA
CCTACGGGAGGCTGCAGTGGGGAATATTGGGCAATGGGCGCAAGCCTGACCCAGCAACGCCGCGTGAAGGAAGAAGGTCTTCGGATTGTAAACTTTTGTCTTATGGGACGATGATGACGGTACCATAGGAGGAAGCCACGACTAACTACGTGCCAGCAGTCGCGGTAATACGTAGGTGGCAAGCGTTATCCGGAATTATTGGGTGTAAAGGGTGCGTAGGCGGGATGTAAAGTCAGATGTGAAATGCCGCGGTTTAACTGCGGAGCTGCATTTGAAACTTACGTTCTTGAGTGAAGTAGAG
+
88ACCBDA=1)=6=======;88@CEAFGGGGFGGGGGFGGCEGGGGGGGGGGFEEFGGGGFFC@FGGGGFGGFFGFGFFGGGGGCGGAEFGGGGGGGFGGGGGGGGGGGGFGGGGGGGGFFGGG<CFGGGGEGGFFGGGGGGGGGGGGGGGGGGGGGG,@CCEG>EEGGGGGGGGEFGFGGFAGDDDFCGED?EC4C7AFGGDE)==AFGG55)8<?GGFEGGC@GD4=DF<2<F45@:626=AF4>919DFB<?2+::<B>134(542:)6<FC732)304(((-).5).464:/)6<4
@M02996:162:000000000-B87FG:1:1101:11276:2745 1:N:0:ACTGAGCG+AAGGAGTA
ACTACGGGTGGCTGCAGTGAGGAATATTGGTCAATGGGCGAGAGCCTGAACCAGCCAAGTCGCGGGAAGGAAGACGGTTCTATGGATTGTAAACTTCTTTTGTCCGAGGGTAAAGTGAGAGATGCGTCTCTTATTGCAAGTATCGGACGAATAAGCATCGGCTAACTCCGTGCCAGCAGCCGCGGTAATACGGAGGATGCGAGCGTTAGCCGGATTTAGTGGGTTGAAAGGGTGCGTAGGCGGAGGATTAAGGCGGTGGTGAAAGCGGGCGGCTCAACCGGACCGAGCCATGGAAACTGGG
+
888?C?A5:0)==8=;;==;;;;C,CCAEDFDCA<CDCCCEC@CFC<CDFCDDA;:@FE6,88@+7CCFGCGFD<??8,B,C9CDF::BA@?BFEAFE9CEGFGGGCCDF8=FFG@FGGGGG9EFGGEFGGGGFFFFGGGGFAFGCECEGGBCFCEC96<>C8CFFCGGC6CGFGC>CF:A9?;E1?D7CCFDDGGF*;FDGGFE1:;)29CDE3*0.**9:C9:.CF<BDB1??D??BC7D60(8>2*5>@)2(4,CD4:F?FA<>1<6D>9,000(.6(0314-793,)543<3)).3.
@M02996:162:000000000-B87FG:1:1101:14613:2745 1:N:0:ACTGAGCG+AAGGAGTA
ACTACGGGTGGCAGCAGTAGGGAATATTGGTCAATGGAGGAAACTCTGAACCAGCAACACCGCGTGAATGATGAAGGTCTTCGGATTGTAAAGTTCTGTGATGGGGGGCGAAGAAAGTGACGGTACCCCAAGAGCAAGCCACGGCTAACTACGTGCCAGCAGCCGCGGTAATACGAAGGGGGCAAGCGTTGTCCGGAATGACGGGGCGTAAAGGGGACGTAGGGGGCTGGGCAAGGTAGGTGTGAAATCCCGGGGCGTACCGCCGGTGCGACAATGAAGACGGTGGAGCTTGAGTGCAGGG
+
88,AC90)8)16;88;;<=;;@CC8CCFADFC<CCCCACEGDEED,,CCCC<CA,E@E<C,@+7+8BDCCEDFCCFGFFD6,C:@C7=?A@,66CFEF,CF9A<4CCC:CFEGECFA,?<DFC>FCDG7F*<0F,?BCFCF6BEGGEFG9EGG+3*3>DFCCGECCGD//;+03C*;7E*5<3>CC*CC*72+0:C@D9?GG*):55>059F:48)99D/)2:*:751(05)4:().-/*.9)).9=>D?D>44(7(29(459(7((-.(*(27729)6>008((28?F1(43)).9464(
@M02996:162:000000000-B87FG:1:1101:9348:2751 1:N:0:ACTGAGCG+AAGGAGTA
ACTACGGGAGGCTGCAGTGAGGAATATTGGTCAATGGACGAGAGTCTGAACCAGCCAAGTAGCGTGCAGGATGACGGCCCTCCGGGTTGTAAACTGCTTTTAGTGGGGAATAAAAAAGATTACGTGTAATCTATTGTATGTACCATCAGAAAAAGGACCGGCTAATTCCGTGCCAGCAGCCGCGGTAATACGGAAGGTCCGGGCGTTATCCGGATTTATTGGGTTTAAAGGGAGCGCAGGCGGGCCTTTAAGTCAGTGGTAAAAGCGGGGGGCTCAACCAGACCACGCCATGGAAACTGGG
+
-886@@=A>:1==;=;;==;;;;C;C@9EDECC<CDFFFBCC@CC@@EEFECDACCCFF;@CCB,BB@FFDFEC9CFCGG,<FBEG>,@8?CEFAFF<,C=FG95BBCBF,=EFGGGGG,CFGGEFGGG?EEFFBF9EEFGFGFGCGGGGGGGGCCDD8BC6>CF9=EGC,@DCEF8:>A@9@>CCDG+CFGDEEEF0?F8DGBE78B)1CEC>)**11+;BC11)<><FFFFF>D(47C>G9>97))26<@-4<A)<F46FAAA:F(73DF0,)01,(4(8804??F39().:BF5)..(
@M02996:162:000000000-B87FG:1:1101:14631:2753 1:N:0:ACTGAGCG+AAGGAGTA
CCTACGGGTGGCAGCAGTAGGGAATATTGGTCAATGGAGGAAACTCTGAACCAGCAACACCGCGTGAATGATGAAGGTCTTCGGATTGTAAAGTTCTGTGATGGGGGGCGAAGAAAGTGACGGTACCCCAAGAGCAAGCCACGGCTAACTACGTGCCAGCAGCCGCGGTAATACGTAGGGGGCAAGCGTTGTCCGGAATGACTGGGCGGAAAGGGTACGTAGGTGGCTGGGCAAGTTAGTTGGGAAATCCCGGGGCTTAACTCCGGTGCTACAATGAAGACGGTGGAGCGGGAGTGCAGGG
+
-88?@?=5=01=;8=;;==<;@@@;E6CEFFAAAFCCADDEFEGGC9EDFCCDE;CDF@FCBC@7@B@CEEGFEDFGFGC,CFCB,8C,???C@,EEF,CFEGGFFDDCFGEGGGGG>FGGGG:FGGGGGGGGGGGGGGGGGGGGGGGGCFGG<:=BFCCC8CCFGGG::E+>CF0@CD*7775CGGG5*9;<?GGFG3FFG7=EFFF)7CGC@F<<39*9CD:CF=*(7>FF::0)6=2):(8:?>4:7?>>FF>(*9<<9<2:>1773:<?D*+0.<B?)4((-:82((-34-496<:(
@M02996:162:000000000-B87FG:1:1101:23300:2769 1:N:0:ACTGAGCG+AAGGAGTA
ACTACGGGGGGCAGCAGTGAGGAATATTGGTCAATGGACGGAAGTCTGAACCAGCCAAGTAGCGTGCAGGATGACGGCCCTATGGGTTGTAAACTGCTTTTATATGGGGATAAAAAAGAGTACGTGTACTTTCTTGCAGGTACCATATGAATAAGGACCGGCTAATTCCGTGCCAGCAGCCGCGGTAATACGGAAGGTCCGGGCGTTATCCGGATGTATTGGGTTTAAAGGGAGCGGAGGCGGGAGTTTAAGCGTGGTGTGAAATGTAGATGCCAAACATCGGAATTGCAGCGCGAACTGG
+
-88?@B5918088889:<:::::CCECFEGBEACFDFFFCEEDEFAFFFGEFGEBB=FFFFEECBBBDFGFCFDFCEFFGCD<BFGB>CFBACFFFGA,@FF=F,@=CDEBFFFGGGGGGBFGEDE>FF,<,>BCFFGGGC<FFFFF;CFG9CFGGGCDFGDCEF97CFCBCDCFEFGGGF<>@EDGD>CCGGEGGE7:?CDEEE55<76>CDD5)26::BGC/2.<C4@FB<?>E(9;CBG9)-).,*-5@44-4(/9(88<))6-664*66)*<5(.).)466().)65)43937((47
@M02996:162:000000000-B87FG:1:1101:17863:2828 1:N:0:ACTGAGCG+AAGGAGTA
ACTACGGGGGGCAGCAGTAGGGAATATTGCACAATGGGGGAAACCCTGATGCAGCAACGCCACGGGTGGGAAGAAGCATTTCGGTGTGTAAACCACTGTCGTGAGGGAATAATGCTTGGCCTCGGCCAAGTTGAATGTACCTCGAAAGGAAGCACCGGCAAACTGCGTGCCAGCAGCCGCGGGAATACGAGGGGTGCAAGCGTTGTTCGGAAGCACTGGGCGTAAAGGGAGCGCAGGCGGAGATGCAAGCAGGCTGTACAATACCGGGGCGCAACCGCGGACCGGCAGAAAGGACTGTTGG
+
8@,AC@5518)7888::<:<:84C,:5C?EG9?<,9?ACDFECFFC<EFCDFEE,B?FEG7==>+=8@FDCEEFCF<F<@3,D@8FBF,@@AFFGGFD3@F:FGEC<B<2@;7@D9@FGFC:BFFFGGGGCFAEGBEFCGG+>FG7AEFGGEFGGF88CEEGC++3CCC;5AFFFGFG:>E<0<ECFGFCDGDEEG39FFFD5)21)9>>DG37F4C?7<4C*1CFFCBFD)3(7DB67C>G9)59?BC1:F(72:(2:<A*.52:(4B>)4(458)3499>4--397((),,(.(0))).
@M02996:162:000000000-B87FG:1:1101:23769:2840 1:N:0:ACTGAGCG+AAGGAGTA
ACTACGGGCGGCAGCAGTAAGGAATGTTCGGCAATGGGCGAAAGCCTGACCGAGCAACGCCGCGTGAGTGATGAAGGTCTTCGGATCGTAAAACTCTGTTGTAAAGGAAGAATGTTATATTGAGGAAATGCTATATAAGTGACGGTACGTTACTAGAAAGTCACGGCTTACTACGTGCCAGCAGCCGCGGTAATACGTAGGTGGCAAGCGGTAGCCGGATGGATTGGGCGTAAAGGGTGCGCAGGCGGAGTGTTAAGTTTGAGGTGAAAGCGTTGGGCTGAACCCAATACAGCCTCGAATA
+
68@ACB::)1)8888;;<;<<;CCC6C@FCGCC@DAFFFCEGEEFF@EEFF@@C>BFFEFEC@B4@CCEEDCFECFF=F?,AFEG7BC?EADED7EFB,:C:FFGGGEFFGG,A7,C3C,<F@FGFFF:DE,@3E9DFF@EFFGDEFG+44DEAFCFFGG,?FEEE9**?DCFEC8BEEGG4FFFGGGGG8:C;CC=0>FD1=>@FFF>5)*9)0:C6C*)*2*0<=F?D)8?FDF?(79414>>5>B9,-8.)6:A+*.6=?B0:9?F<96,-8C@<((.9(4?:::3:>A)44:>:<)-
@M02996:162:000000000-B87FG:1:1101:17874:2842 1:N:0:ACTGAGCG+AAGGAGTA
ACTACGGGGGGCAGCAGTAGGGAATATTGCACAATGGGGGAAACCCTGATGCAGCAACGCCACGTGTGGGAAGAAGCATTTCGGTGTGGAAACCACTGTCGTGAGGGAATAATGCTTGGCCTCGGCCAAGTTGAATGTACCGCGAAAGGAAGCACCGGCAAACTTCGTGCCAGCAGCCGCGGGAATACGAGGGGTGCAAGCGTTGTTCGGAATCACTGGGCGGAAAGGGAGCGCAGGCGGAGAGGCAAGCAGGCTGTACAATACCGGGGCCCAACCCCGGACCGGCAGACGGGACTGTGGG
+
88AAC?8)15)88889:<:<98C=4C<CCFGDDC??CDDDFDFFGG8EE<DFFE:ECFCFC:C>+A8:CDFFGFEFFGA@,@DE8C@F+>>B<FGG:F8EFFGGEGD>B,@<@FG,@DFGG9FFGGGGGGC;CFF,B=FGG*BFGGGGGGGGGGGC>EGEECC+3<CACEGGGGGFFGE5=<)089FGGGGGDE:EEGGFGG1):/86>>GG*9FFFAFGFE*9EEGFBFD5>>FFFF@>;DF)8B>BGFF@(4,4(<:>F*404:BBF9<;??D5)(4>>>B6;999:?(41?90>)4((
@M02996:162:000000000-B87FG:1:1101:22248:2854 1:N:0:ACTGAGCG+AAGGAGAA
GCTACGGGGGGCAGCAGTGAGGAATATTGGTCAATGGACGGAAGTCTGAAGGAGCGAAGTAGCGTGAGGGATGAAGGCCCTATGGGTGGTAAACCTCTTTTGTGAGGGAAAAAAGCGCGCCACGTGTGGTGCATTGCAGGTACCGTACGAATAAGGATCGGCTAACACCGAGCAAGCAGCAGCGGTGATAAGGAGGAAGCGAGGGTGAACGGGAGGAGTTGGGGTTAAAGGGGGCGGAGGAGGAGGGTAGGGGACGCGGGGAAATGAGGCAGCGGAAGGGCTGCACGGCGGTGGAAACGGG
+
-88?C>>)10168889:5::::C9C5,5C<,,555@C,B>:C=B:5,BBE-,BA4+88>45@?>+8BCFE:<FA,:B,:8<,,>3>3+5873>C>3@,,3,@86@FC75C,5:**,55=4*=:F1<54:4*,07?:B+<+=+57*4****8*=CC6@3*/1)**32+3C>*//**2;676:775C/)**3*<9?FCD*071//)*/00***:7;))/(***0:)*)/*)*0)(-(0(,0)(930(.71*(,8(-(-(*16;B1()-)))(*-,-)25(((-04(.(-(((-,((()*,(,,
@M02996:162:000000000-B87FG:1:1101:23763:2857 1:N:0:ACTGAGCG+AAGGAGTA
ACTACGGGCGGCAGCAGTAAGGAATGTTCGGCAATGGGCGAAAGCCTGACCGAGCAACGCCGCGTGAGTGATGAAGGTCTTCGGATCGTAAAACTCTGTTGTAAAGGAAGAATGTTATATTGAGGAAATGCTATATAAGTGACGGTACTGTACTAGAAAGGCACGGCGTACTACGTGCCAGCAGCCGCGGGAATACGGAGGTGGCAAGCGTTATCCGGATTTATTGGGCGGAAAGGGTGCGCAGGCGGAGTGTGAAGTGTGAGGTGAAAGCGTTGGGCTGAACCCAATACAGCATCGAATA
+
88AAC91011)88886;<;<<;CCECFFGEGGEE?CCFGEGGEGDC@FEFG@@FFFFGEGGEFC+@FBEFFFFEDFGFGF,AFEG++B4AEDBFGFFF,BFFEFGFGFGGGG,A,5C,D9=E@@FFGG9AF<F@F9@FF=DFGGDEGD9,7EF;EA9DDE,;CFEGD*=CECCFE6EF*=CFFFGGG:CC)BE)3+7*9)7*:>6DF>>5/*<)/?G>D*)+3:F@CF0>)8993732:1499:95>91((0.)-560*.66:64<<?FA53(,8872((.?213(4(.5.64())03<3,
@M02996:162:000000000-B87FG:1:1101:22225:2866 1:N:0:ACTGAGCG+AAGGAGTA
ACTACGGGAGGCAGCAGTGAGGAATATTGGTCAATGGACGGAAGTCGGAACCAGCCAAGTAGCGTGAGGGATGACGGCCCGATGGGTTGTAAACCTCATTTGTGAGGGAATAAAGTGCGCCACGTGTGGGGTATTGCATGTACCGTACGAATAAGGATCGGCTAACTCCGGGCCAGCAGCCGCGGTAATACGGAGGAACCGAGCGTTATCCGGATTTATTGGGGTTAAAGGGAGCGTAGGCGGAAGGGCAAGTCAGAGGGGACATGGAGTCGCGAAACGGCGGCAATGCAGTGGAAACGGG
+
8866A:=)::1688=;;==;;;;@6C<EED<@@EDDDEF@BC@CC<,@@C@,EF@D@CCCECC@8BFEGGE8CD@CFGGG+48?CF=B@??CEFG,F,,:CF,EFG=@CF,5EFF@FF@EGGGGAFGFG+@>@=EFFG,EEGGG+6DEGGG8EGCFF,9>CD8EFGCEEE*@C8ECF17:=998=5:C7:CF=8/CA*;FC3*:87.05*2A55.**60*9:C1*757<6:<42>DF?:/4>3)4:56*4-7).-4)+1(37(-)5(,<(*-((.1.(4(,),,2(.5()).422)92414
@M02996:162:000000000-B87FG:1:1101:22240:2875 1:N:0:ACTGAGCG+AAGGAGTA
ACTACGGGGGGCAGCAGTGAGGAATATTGGTCAATGGACGGAAGTCTGAACCAGCCAAGTAGCGTGAGGGATGACGGCCCTATGGGTTGTAAACCTCTTTTGTGAGGGAATAAAGTGCGCCACGTGTGGTGTATTGCATGTACCGTACGAATAAGGATCGGCTAACTCCGTGCCAGCAGCCGCGGTAATACGGAGGATCCGAGCGTTATCCGGATGTATTGGGTTTAAAGGGAGCGTAGGCGGAAGGTCAAGTCAGCTGTGAAATGTAGTCGCGCAACGGCTGCACTGCAGTTGAAACTGG
+
88@?C?=51))8888::<::::C=CE<FFGGF<AEDFFFCDEEEFFCEFGFFFEBBAFFEFEFE?CFEGGFFEFFEGGGG?FDDFG<>CFCCFGGEGC>FGF@FEGGGEG:<FGGBFGGGGGGGGGGGG=CFF@;FGGFGGGGG:EGGGGGFGGFDB9CCED8CGGCFGECGGGGFFGFFC<7>DDGGFGGGGEGGF:FFCCEEED@D76FGGFF39:*:BFD9:)<>BFGF?FFFBFBDFG>>>EF7::BF-:AF?+96?FAF296285:;B1>E>19(477?>?6:<<:<6>:<FA)67
@M02996:162:000000000-B87FG:1:1101:11389:2908 1:N:0:ACTGAGCG+AAGGAGTA
ACTACGGGAGGCAGCAGTGAGGAATATTGGGCAATGGAGGGAACTCTGACCCAGCCATGCCGCGTGAGTGAGAAGGTCTTCGGAGTGTAAAGCTCTTGTAAGCAGGAAGATGATGACAGTACTGCGAGAATAAGCACCGGCAAACTTCGTGCCAGCAGCCGCGGTAAGACGAAGGGTGCGAGCGGTGGTCGGAATTACTGGGCGGAAAGGGGGGGGAGGCGGATGCAGAAGATAGCGGGGAAATGCGTGGATAGCCTAGAGAACACCGGAGGCGAAGGCGGAGGCCTGGAACAGAACGGAG
+
88A6A@=A8:1888=6;<=;;;;66CC9EDGCA@CCCADDDDCFGC9EDF9@@ACC@FDFE@6@+8BCCECFC<@D:C<6B986+8C,5??ACEFAF,?EGFFGFF@AEG,?C5EFGGG?FF,CF+BFGGGGGGGGGGGGGDGGFCDCG,DCFGDEDGFCCDGG+;C,@;EED:EE,:9C9>@>*:?)*4CE:D5+;:;FC<5>*9>DF>9*9.<)<6D*;8/1>4:*6?7?)6>B>>3C,98*6*0-*43*.,4:)0*44B73:?09>9D>(4;*.,(49>((,3)(4:827:(.0(-2(
@M02996:162:000000000-B87FG:1:1101:19940:2923 1:N:0:ACTGAGCG+AAGGAGTA
ACTACGGGGGGCAGCAGTAGGGAATATTGCACAATGGGGGAAACCCTGATGCAGCAACGCCACGTGTGGGAAGAAGCATTTCGGTGTGTAAACCACTGTCGTGAAGGAATAATGCCTGGTCTCGGCCAGGTTGAATGTACTGTGAAAGGAAGCACCGGCAAACTTCGTGCCAGCAGCCGCGGGAATACGAGGGGTGCAAGCGGTGTTCGGAAGCACTGGGCGGAAAGGGAGCGCAGGCGGAGATGCAAGCGGTCTGTACAAGCCCGGGGCCGAACCCGGGACCTGCAGACGGGACGGGGA
+
888=@?=)1)188889:<:<989=4C,CDFGFCC<?CFDDEEDFGC8AEEEEEEBFFFCF=:B>+:3:CCCEECCFDF<<,DFC8C@F,@<@EFCFFC3@F3CG@FFEC,?<7DFF,?F6F<FFGFGGGGCC@FF;E=FGF<;FFGGGGGGGGGCF8C<CC<E+,>C=EAFGGGGEF:7>7C5;8>FCFFGGDE:EEGGF3D*0:1)9<><E)5?C7:FG>E*9EEGGBFG3999>BF>D><2.59?DG?BB,7(4)3*:A92:29>FF;C(4>7*.(-6(8((.4846:(33((,8(((
@M02996:162:000000000-B87FG:1:1101:11366:2951 1:N:0:ACTGAGCG+AAGGAGTA
ACTACGGGAGGCTGCAGTGAGGAATATTGGTCAATGGACGGAAGTCTGAACCAGCCATGCCGCGGGAAGGAATAAGGCCCGATGGGTCGTAAACTTCTTTTGTGGTGGAGCAATAAGTCCTACGTGTAGGGCGATGAGAGTACATCACGAATAAGCATCGGCTAACTCCGTGCCAGCAGCCGCGGTAATACGGAGGATGCAAGCGTTATCCGGATTTATGGGGTTGAAAGGGTGCGTAGGCGGTTCTTCAAGTCAGAGGTGAAATACCCGGGCGCAACCCGGGAACTGCCTTTGATACGGG
+
88A?C@8>8:18=;=;;==;;@C@CC@<EFFDCCADCFF@CD@CFFCEFF@@@ECC@@@FC@@@+@@CFDDG,6?EFFFG+88?CFCFCF?CEGECF99FBFBFD4BCDGGCF,EFG<FFGGGGGGGGGGGGEFCEGFGGGFGG7EFGGGG?FGCAC;FCE6@CGG7FGG@CGGGGCEC=,9:>D?DG7CGGD>EGF8DFFGG:C<:B57CGCA5*0.2*98=9:)<CBFFE1:BF:<@C7)-.-8/.::AF4<FFBGG:?F?B)<<4)4C>F(7:52.49DFFF0..)4)..6.)/-326
@M02996:162:000000000-B87FG:1:1101:15733:2954 1:N:0:ACTGAGCG+AAGGAGTA
ACTACGGGAGGCTGCAGTAAGGAATGTTCGGCAATGGGGGAAACCCTGACCGAGCAACGCCGCGTGAGTGGAGAAGGTCTTCGGATTGTAAAGCTCTGTTGTAGAGGAAGAATGCTAAGTATAGGAAATGATATTTAGTTGACGGTACTCTACTAGAAAGTCACGGCTTACTACGTGCCAGCAGCCGCGGTAATACGTAGGTGGCAAGCGTTATCCGGATTGATTGGGCGTAAAGGGTGCGCAGGCGGTTTGTTAAGTGTGAGGTGAAAGCGTTGAGCGCAACGCAATACAGCATCGAAGA
+
88@?C@8:81)==;=;;;;<<;CCCCCEGEGFCCFEFFGGFEFGGGDFFGFDEC@FDFCFF@@B8@CCCEA=ECFEEBFC,?FDCF=E5AE<CFCFFFAFG8EFFGGFGGGFAFFDGGG<F?FFGGGGEFGFGEGBEG;,CFGGGGGGBFGGG9E=@FGF6=FGGGG>EEGAFGGCGGF:EFFC8CGDGG:EC+=EF?FFD+AFCGFFFA227);@D@D*)+2;=AGFFF1<??AFB:>>49,<>>EF)-(0.(66<0*6<=<B88<D@>CB?(<894,49DF07>B(6:>A?2))04:(-
@M02996:162:000000000-B87FG:1:1101:11960:2965 1:N:0:ACTGAGCG+AAGGAGTA
ACTACGGGTGGCAGCAGTCGAGGATCATTGGCAATGGGCGAAAGCCTGACAAGGCGACGCGGCGTGGAGGATGAAGGCCTTCGGGTTGTAAACTCCTGGCATAAGGGAACAGGCGACGGGACCCAACACGTCCCCGAGTTGAGTGTACTGTAAGAGGAAGCGACGGCTAACTCGGTGCCAGCAGCCGCGGTAAGACAGAGGTCGCAAGCGTGGTTCGGATTTACTGGGCGGAAAGGGCGCGTGGGCGGCGAGGGGGGGGAGAGGTGAAATCTCCGGGCGCAACCCGGAACGTGCGTCTGAA
+
88,AC?=51)1=;8=;;=;8886@,66<,-;CC<,ECDE@CCCC@<,CCE@E,=,@:CC@@=>>+8CCFG?FFFAFFGF8,,BCCB4F?<?E?AFGAB,BE9EGFGCDDFFBFAFEGFFGGFDGGGDGDGGGGGG@CC66>BC7?@=C@,,@;FF<:06<B1==FE:*AEC:CEE/=7*<7<.;C*9C>E)?C*CCFFGFD22717);5.**10)01(*/)+30+1CD<B)7(,8>??B7-)(04)89>9(7;(9,4*7140(4.4)4*-0.).8::1,4304(443;9((--89-0((-.
@M02996:162:000000000-B87FG:1:1101:13205:2974 1:N:0:ACTGAGCG+AAGGAGTA
ACTACGGGGGGCAGCAGTGAGGAATATTGGTCAATGGACGGAAGTCTGAACCAGCCATGCCGCGTGAAGGAATAAGGCCCTATGGGTCGTAAACTTCTTTTGTGGTGGAGCAATAAGTCCTACGTGTAGGGCGATGAGAGTACATCACGAATAAGCATCGGCTAACTCCGGGCCAGCAGCCGCGGTAATACGGAGGAGGCAAGCGTTATCCGGATTTAGTGGGTTTAAAGGGTGCGTAGGCTGGTCTTCAAGGCAGAGGTGAAATACCGGGGCTCAACCCGGGAACGGCCGTGGATACGGG
+
886=A?=515)88889:<:::::=,C,9CCF<A<9@CCB>CCCEFDAEDFBDAEAB=FDFB>8>+>BDFFCF<>DDEGGG<><>DG@AFC<AEF<<F9,@AF@FD8@CCGFCF,DFGBFGGGGF<FBFFFGGEC:CFGGGG;EG7CGFEGG8FGCF?;C<C<:CGG7FFC*:CCGF>?=C57.7C/>D*ADGC>GGF3C3<FG>C95D)1:CD>75*.**9:79*)3:69:B(82>(4793*.)(1*-2:A*)-422AF33BFF)-.:)(996,)<?(,29;>69((4(,--(4-)146?6
@M02996:162:000000000-B87FG:1:1101:13218:2986 1:N:0:ACTGAGCG+AAGGAGTA
ACTACGGGGGGCAGCAGTGAGGAATATTGGTCAATGGACGGAAGTCTGAACCAGCCATGCCGCGTGAAGGAATAAGGCCCTATGGGTCGTAAACTTCTTTTGTGGTGGAGCAATAAGTCCTACGTGTAGGGCGATGAGAGTACATCACGAATAAGCATCGGCTAACGCCGTGCCAGCAGCCGCGGTAATACGGAGGATGCAAGCGTTATCCGGATTTGTTGGGTTGAAAGGGTGCGTAGGCTGGTCTTCAAGTCAGAGGTGAAATACCCGGGCGCAACCCGGGAACGGCCGTTGAGACGGG
+
88,8@<155)088884:<::::9999,9CCE??<CD<?<@CEECFAFFFGBB?F<DBDDF<>C>3@B=FFFG,3BDEGGGC><>DG<FEEBAFGF=F,,,EF,DE@@CCFFF<,?FF;FDFCEGDFGGGGGGGFCCGGGGFCFF2?FGGGG8FFC9?<6<85*BCE**:82:DACEF?C0/777C<<D:EFE=B>E5*9>>:F):9:@7@C5)009*)*27:5>=)<7AFFF??<B(8;5.*.)(1*.:6:@)-.-)<C)464)))6797C4>(8:70.46>6034(((((-(-3(.4--2
@M02996:162:000000000-B87FG:1:1101:12801:3016 1:N:0:ACTGAGCG+AAGGAGTA
ACTACGGGTGGCTGCAGCTAAGAATATTCCGCAATGGGGGAAACCCTGACGGAGCGACGCCGCGTGGATGATGAAGGCCGGAAGGTTGTAAAATCCTTTTATGACTGAGGAATAAGTATTCTGAGAGAAACGGAGTACGGTGACTGTAGGTCATGAATAAGCAACGGCTAATTACGGGCCAGCAGCCGCGGTAACACGTAAGTTGCGAGCGGTGTTCGGAAGGATTGGGCGTAAAGGGCATGTAGGCGGGTTTGCAAGCTTGGTGGGAAAGGCAGGGGCGTAACTCCTGGACTGCGGTGAG
+
68A?C?=5:0)==8=;;=;;<;;C;E9FGGGGEEFECFDGFEFGGD8EEFECBC8@@FEFF>@B+>FCCCEFEDCEFGGGEFGEGBEFFEDFDFGGFB9AF9FFG,:=BFGF,EFG@F<<F,ADFFEGGFFGGGG8EGGGGC>,,@,8@F9,@;7@A7<CCCFD@EGGEEGFFDGF*9C7E<)8=DFD)=D*:>9>AD>A*>+;9+8>>5C**87*:-977**0<*A7<@D07BBFA?)9(>.=6?=6C,-)(44<<F<?)7:)8(4<FFG?::DD)1,((04159?)54((,418)(-(,
@M02996:162:000000000-B87FG:1:1101:7998:3069 1:N:0:ACTGAGCG+AAGGAGTA
CCTACGGGCGTCAGCAGTAGGGAATCTTTCACAATGGGCGAAAGCCTGATGGAGCAACGCCGCGTGCAGGATGAAGGCCTTCGGGTTGTAAACTGCTTTTATAGCTGAGGAATATGACGGTAAGCTATGAATAAGGATCGGCTAACTACGTGCCAGCAGCCGCGGTCATACGTAGGATCCGAGCATTATCCGGAGTGACTGGGTGTAAAGAGTTGCGTAGGTGGTTTGGTAAGTCGATAGTGAAATCTGGTGGCTCCACCATTCAGACTATTATCCAAACTGGCCGACTAGAGTCCGTTAG
+
-8<BC55==1)==8;;;<;<;8CCFFC<CFFFFGFFGGGGEGGEDG,;,;E@@FFCFCFGFCCCFC:CFCCEFFFGGGFGG?FEGFCFF<FFFGAFGC?FF9CA5@E<FFDF8FGGGFEFFGGGC?EGF,;AE,EFGDEEDGGGGFFFECGGDGGGGGFGCC3BCGC5,EA@CFFE9,,41*9**6@DCFDE8:5*;@CFFCF0C/*:AFDG;8F7C,>C>:?8:5**(0:9<4))(-574C5*)18)*.976:1,(<*339<4<5)508D<5A4+/,-1)1(,(-32(,.6))))027-,
@M02996:162:000000000-B87FG:1:1101:22547:3082 1:N:0:ACTGAGCG+AAGGAGTA
ACTACGGGCGGCAGCAGTTAGGAATATTGGGCAATGGAGGCAACTCTGACCCAGCAACGCCGCGTGAAGGATGAAGGTCCTCGGATTGTAAACTTCTGTATTAAGGGAAGAAGATAGTGACGGTACCGTAATAGAAAGCTACGGCAAACTACGTGCCAGCAGCCGCGGTAAGACGTAGGTAGCAAGCGTTGGCCGGAATTACTGGGCGTAAAGGGGGCGGAGGCGGTTTCGGAAGGCTGATGGGAAATCCTGTGGCTTAACAACAGAACTGCATTAGGTACTGGGAAGCTTGAGTGCGGAA
+
8AB?C911)1)7888;;<,<<CC@CC9@EDFFDFFCEDFCFEFFFCCFEFFCDF<EFGCF@CCB+>CFGGEFFECFFEFG9EFGD::F?DAFCFFFEF9FA5FFDFFDFGGFGG;FG<FFGGG7DFG+6DEGGGGGGGGCFGGFDGE@3,@EECD:FGFBCCCFFGGG?EGGGGG*==C,=CAF?CCD5*>*0;EGFG3AFC:@?CAA.<*=CF:))4>)8CEDGF:)(9*)(39)427C)>)83656C74B6.42(*0-6*.:(((.))92>)/+9)..6*6:1(5813)42?-21261(
@M02996:162:000000000-B87FG:1:1101:8026:3083 1:N:0:ACTGAGCG+AAGGAGTA
CCTACGGGCGGCAGCAGTAGGGAATCTTTCACAATGGGCGAAAGCCTGATGGAGCAACGCCGCGTGCAGGATGAAGGCCTTCGGGTTGTAAACTGCTTTTATAGCGGAGGAATATGACGGTAAGCTATGAATAAGGATCGGCTAACTACGTGCCAGCAGCCGCGGTCATACGTAGGATCCGAGCATTCTCCGGAGTGACTGGGTGTAAAGATGTGCGGAGGTGGTTTGTAAAGTAGCTAATGAAATCTGGTGGCTCAACCATTCAAACCATTACTTAAACTGGCAGACCAGAAACCATTAG
+
68ACC5=)1))8888;;<;<;8;;;FEFGGGGGGFF8DFEGGGFGGDFGGGED,CCEFCFFCFGGGGGGGDGGGGGCCG8,A:+=AEEGG9FFFFGF9FFFGGFD++@FCCFGCG<=FFCB7CDF<EFGCEGGFAFF@G+CGGC@DFDG5D7DGCFD69DBDGG78:EFGECCF,4?EEFGGFFG=++31?*:)5C4:C++**.819@6*7+>=77*()17/7*2.29(*096A2*).**)?)8)**)*6-)8<:))2*32=<:)).5).94))*+*6<>)7(((,8.(,((()(.0,)))
@M02996:162:000000000-B87FG:1:1101:8006:3085 1:N:0:ACTGAGCG+AAGGAGTA
CCTACGGGCGGCAGCAGTAGGGAATCTTTCACAATGGGCGAAAGCCTGATGGAGCAACGCCGCGTGCAGGATGAAGGCCTTCGGGTTGTAAACTGCTTTTATAGCTGAGGAATATGACGGTAAGCTATGAATAAGGATCGGCTAACTACGTGCCAGCAGCCGCGGTCATACGTAGGATCCGAGCATTATCCGGAGTGACTGGGTGTAAAGAGTTGCGTAGGTGGTTTGTTAAGTAGGTAGTGAAATCTGGTGGCTCAACCATTCAGACTATTATCTAAACTGGCAGACTCGAGACCGTTAG
+
8ACCCDF=51)8888;;<;<;8;CFGGG@FGGGGGGGGGGGGGGGGGGGGGFFFFEFGGGGGGGGGGGGGGGGGGGGGGGGGGGGGGGGGGGGGGGGAFFFGFGGFGFDGGGGGGGGGGGGGGFG<D?FFACEGGGGGGGGGGGGGGGGGGGGGGGGGDFFGGGG8CGGFGGGGGGGFGGFDEFEGGGFGGGGFGD;>>FGGFAGGFFFFCCF4*779<DB<EGGFCD8@F42<AF756=<DAF2FF>D><F<0.:DGGFB*-)649?)4>AF>F776AFDFBFFF???0:0::6?E1813
@M02996:162:000000000-B87FG:1:1101:18717:3129 1:N:0:ACTGAGCG+AAGGAGTA
ACTACGGGAGGCTGCAGCTAAGAATATTCCGCAATGGACGAAAGTCTGACGGAGCGACGCCGCGTGGATGATGAAGGCCGGAAGGTTGGAAAATCCTTTTATAACGGAGGAATAAGTAAGGGGAGAGAAACGCCTTATGGTGACGGTAGGTTATGAATAAGCAACGGCTAATTACGGGCAAGCAGCCGCGGTAACACGTAAGTAGCGAGCGGTGTGCGGAAGAATTGGGCGGAAAGGGCAAGGAGGCGGTTTGGCAAGCTGGGTGTGAAATCCCGGAGCTGAACTCCGGAATGGCGTTGAG
+
88B:C>==5:)8;;=;;;;;6;;;;C9@CFE8::@CCCFBCC@CCF9CFEEC@C6@@CEG+@@B+>FE<CE9E?DFEGGGGEGDEB5F+9,9B9FGF?@FG9FF,+8@BCF=,CDFB@FGG8CFCGGGFGGCEFD7EC>C9EEF+@:>CFFCFF>DB:CCCDGGGGDGGBB,+2B:*4?/77?;:;CC>EG*3>CG4C;A579*208>@59**07*24<DB**23*<D?@D)49>F3.09(1(84:)4C(()(-.43CD?0<<3:,-44)*)545>)1-,(*47--:-,,-()4(40(-((
@M02996:162:000000000-B87FG:1:1101:20624:3176 1:N:0:ACTGAGCG+AAGGAGTA
ACTACGGGAGGCAGCAGTAAGGAGTGTTGGGCAATGGGGGAAACCCTGACCAAGCAACGCCGCGTGAGTGATGACGGCCCTATGGGTTGTAAAGCTCTTTTATTAGAGACGAATGGTAGACTTAGGAAATGAAGTTGACTTGACTGTATCTTTGGAATAAGCCACGGCTAACTACGTGCCAGCAGCCGCGGTAATACGTAGGTGGCAAGCGGGATCCGGAATGATTGGGCGGAAAGAGGGAGCAGGCGGCATGTTAAGGCTGAGGGTAAAGCGGGGGGCTTAACCCCAGAAAGCCTGGGAA
+
888=A?>=811888=;;<;<<;@@;;<;,;C8C<<CCFDDCCCFFE8CDEFCCE:CCFCF@@@@+>CC<C?EED<?FFFG,A,ADFA+@85?BFFEF9,FFF<,9B<BDEFCG,EF4EFFGA?FGGGGF,EFEF86,CEADDGD7C,C6;D,,,6@B=?CED@FFGGGC@FEDGG:,;1@<C5ACCFGDGG*481CFD*;<D,AC*AFFAD*):):C=GD>*0;9/<7<4C)4>9F?F)>8>088F:9G0().-.6AE4:(7(4<((5@42)4(8C>9(((0:)5318(4232(40)42,,
@M02996:162:000000000-B87FG:1:1101:23803:3177 1:N:0:ACTGAGCG+AAGGAGTA
ACTACGGGCGGCAGCAGTGAGGAATATTGGTCAATGGGCGCGAGCCTGAACCAGCCAAGTAGCGTGAGGGATGACTGCCCTACGGGTTGTAAACCTCTTTTGTTGGGGAATAAAGGAGCCTACGTGTAGGCTTTTGCATGTACCGTTCGAATAAGCATCGGCTAATTCCGTGCCAGCAGCCGCGGTAATACGGAAGATGCGAGCGTTATCCGGATTTATTGGGTTTAAAGGGAGCGTAGGCGGCCGTTTAAGGCTGCGGTCAAATGTCAGGGCCCAAACCTGGCAGGCCGGGGAGACTGAG
+
88A?C@>=5108888;;<;;;;;;;@,CEFE<@@EDDFEB@CCEFECEFGFFGECC=FFFFEFC8?FEGEFFEE<,CEFG8ABCEG>C@FABEGGGG9,CFEA,,:=CCEEEFGGGGG>C=DFEDDDFFDE33:D@EFEFFDEG7DEFCFGDGGGGFFFFCD>EG9;EGCDFDCGFFGGGFCA>GDGD@CFGGFGEF7CFDDEDEC5>>*:ECD)*060:BFF1*7CDAFFB?B>F9BDGFG>)4).,24>F273:(:C2254A46-5@4C?(-)*0(-(,7<0((33(-(-42(-))5,)
@M02996:162:000000000-B87FG:1:1101:23777:3181 1:N:0:ACTGAGCG+AAGGAGGA
ACTACGGGCGGCAGCAGTGAGGAATATTGGTCAATGGGCGCGAGCCTGAACCAGCCAAGTAGCGTGAGGGATGACTGCCCTACGGGTTGTAAACCTCTTTTGTTGGGGAATAAAGGAGCCTACGTGTAGGCTTTTGCATGTACCGTTCGAATAAGCATCGGCTAATTCCGTGCCAGCAGCCGCGGTAATACGGAAGATGCGAGCGTTATCCGGATTTATTGGGGTTAAAGGGAGCGTAGGCGGCCGTGTAAGTCTGCGGTCAAATGTCAGGGCCCAACCGTGGCAGGCCGTGGATACTGAG
+
8884A?8881)8888;;<;;;;;;;CCDFFFFF<EDFFFEBCCEGCDFFGEDFF8CEGFEFDFC8?FEFEE?FFF9EFGGFF?BEE:=CG?AEFF,E,,,9C,,4ACDEE8CEFGGGFGEDFGE>BBGFDF@3,3E9FFFDDCF+@+DCEG8DGFFGECEED*BF77DFF6?G>FC>FFG,95;EGCGFFGGGBGDF+;49DCA=93=;/?=C@)*26**1@C)275CAF:5:3(7,(7*5915()0(9.684).4<ED:9B2:49<AF<080(78<11,4570((-(-3-4;B)5)5-.)
@M02996:162:000000000-B87FG:1:1101:23794:3192 1:N:0:ACTGAGCG+AAGGAGTA
ACTACGGGCGGCAGCAGTGAGGAATATTGGTCAATGGGCGCGAGCCTGAACCAGCCAAGTAGCGTGAGGGATGACGGCCCTACGGGTTGTAAACCTCTTTTGTGTGGGAATAAAGGAGCCTACGTGTAGGCTGTTGCATGTACCGTTCGAATAAGCATCGGCTAATTCCGTGCCAGCAGCCGCGGTAATACGGAAGAGGCGAGCGTTATCCGGATTTATTGGGTTTAAAGGGAGCGTAGGCGGCCTTTTAAGTCTGCGGTCAAATGGCAGGGCCCAACCTGGGCATGCCGGGGAAACTGAG
+
8886A?8=51)8888;;<;;;;CC@E@EFFEAEA9CDFFBCCCEFG?EEGEFGF@FDGGFEEFCBCFEGGECFFE,>FGGCFFEEGF7CF@?EFG,A<<FGE:,,B=@EF<FFFFGGGFGDDGGFE@FGGG8,=>@EF9FCCGE+@EFGGGCGEECFD>EED5CDC,DFFFGGGGFGGFFG<ABGDGG:FFGGFGEF*/8DDG@ECD70=FCG57**67?FFF5/)<CAFF>:?FF14@D?GB5400)06>F:9:<.:<117<A4<)458>><3);>:<.,;803(,),4-7>9(4)44<2
@M02996:162:000000000-B87FG:1:1101:16601:3211 1:N:0:ACTGAGCG+AAGGAGTA
ACTACGGGTGGGTGGAGTGAGGAATATTGGTCAATGGGCGCGAGCCGGAACCAGCCAAGTAGCGTGCAGGAAGACGGCCCTCCGGGTTGTAAACTGCTTTTAGTGGGGAATAAAAGAGCGTACGCGTACGCTGTATTGTATGTACCAGCAGAAAAAGGACCGGCTAATTCCGTGCAAGCAGCGGCGGTAATACGGAAGGTCCGGGCGTGATCCGGATGGAGGGGGTGGAAAGGGAGCGGAGGCGGACTTGTAAGTCAGCGGGGAAATCCGGCGGCGCAACCGGGGAAGTGAGGGTGAAACG
+
88@4=<85)0)8=88:;;;;;@@C<@C9CAC,<<6@CDEB@@@CF@+@@C+,@EC6CDD,<CC>,B?=FFCCEAC?F>@F74?B@F84@???BF9FG95C??F,,BECBE,<FGGGGGGGEG:FGGGGGGG:@+>,,8,=@E9CFFC,@BFGGE88BCC,>3>B5;E99@FE9EE*?:=0:C)./:D/7:*<07=:BC50**258/8.0.*3*077*(*9)*2CG@57:F7@:??D69:<-98B;5)(*))/66)).<*(-)26:82<;(934;5*)(44(>(79(-2...),,(-5)4)-
@M02996:162:000000000-B87FG:1:1101:10263:3221 1:N:0:ACTGAGCG+AAGGAGGA
ACTACGGGGGGCTGCAGTGAGGAATATTGGTCAATGGGCGAGAGCCTGAACCAGCCAAGGAGCGTGCAGGATGACGGCCCTATGGGTGGTAAACTGCTTTTTCAGGGGAATATAGTCACCCACGCGTGGGTGGTGGCATGTACCCTGCGAATAAGCATCGGCTAATTCCGTGCCAGCAGCCGCGGTAATACGGAAGATGCGAGCGTTAGCCGAATTGAGTGGGTTGAAAGGGAGCGTAGGCGGGCGGGTAAGTCAGCGGTCAAATGGCAGGGCCCAACCGTGGCATGCCGGTGAAACTGGG
+
88,8@:0511188884:::9:===,=,<CA55<<,@ACBB@CBCD?,A=E9B=EBB=EB+=?A>+>8=DDDBD=,>F>@F+8,>CF8+@>7=C@@@@9,3@:,D@ECD:C,<,@D,@F,?FG:EFEEFEF*F*=CGFDFCE9>FB<ACEGG8CFF7<+9:85/AF++<E@2:D@CE87=:*777C9CD*<2C88EGF7?FDGGD=1.<)97:57.**5*:9CC1*.<><FFEBBBE>(092D20-.0()-8?))6)5EG(->?)).),0(1(12);)(4((89>:.4),,(,4(4-1).71
@M02996:162:000000000-B87FG:1:1101:24268:3234 1:N:0:ACTGAGCG+AAGGAGTA
CCTACGGGTGGCAGCAGTGGGGGATATTGCACAATGGAGGAAACTCTGATGCAGCAACGCCGCGTGAGGGAAGAAGGTTTTCGGATTGTAAACCTCTGTTTTTAGTGAAGAAAAAAATGACGGTAGCTAAAGAGGAAGCCACGGCTAACTACGTGCCAGCAGCCGCGGTAATACGTAGGTGGCAAGCGTTGTCCGGATTTACTGGGTGCAAAGGGTGCGCAGGCGGGACTGCAAGGTGGATGTGGAATACCGGGGCTCAACCCCGGAACTGCCTCCAAACATGCAGTTCCTGAGGGGAGTG
+
8ACCCE=5=1)=6=====;;;8@@C,,E@@FFGGGGGFEFGGGF<FGGGDFE@CF<FGGGCFEF@FBFGGG<FGGGGE,EFGGGGGGGGGGGG8,AFGF,BFAFGAFEFDGDEACGEAFE<C>FGEFGDFEC9FFFGGD<DFEF@EG@>E,@@D68?FGFDF6DCE7;=E8FC?CFCC*=98;6<79/:C3;+17/>3167++;8905)/++;A37D?D3)*:CE@D39775<AA)447*565F)**5*6)0714(4**4,)(,(4495:C,,))/)()((/())6.6)).:6((,)34-(
@M02996:162:000000000-B87FG:1:1101:17624:3279 1:N:0:ACTGAGCG+AAGGAGTA
ACTACGGGAGGCAGCAGTAGGGAATATTGCTCAATGGGCGAAAGCCTGAAGCAGCAACGCCGCGTGGAGGATGACACTTTTCGGAGCGTAAACTCCTTTTGTTGGGGAAGAAACATGACGGTACCCAACGAATAGCACCGGCTAACTCCGTGCCAGCAGCCGCGGGAATACGGAGGGTGCAAGCGTTACTCGGAATCACTGGGCGTAAAGGACGCGGAGGCGGAGTATCAAGTCTGTTGTGAAATCTAATGGCTTAACCAGTAAACTGCGTGGGAAAGGGATAAGCTAGAGGGAGGGAGAG
+
88@6@<=>=11=88=;;<;<;@C@C@6CEFFEAC<DDFFEECDEGC,CAEC@DECEDFCFC@@@8@FCFDCBEEC<FE?F<DFDCGEG:CCDE?FGGF?FG?4ADGDCEGGCGFG?FFFGGEDFGGGGGGGG8FGGGGGGGG7FGGGGGG8EGGGEDFDFFC>EG*:?6BFEGCGEG/21?CA5C98DD+:C=AE/9CG4CGGFE5>EF?C=*83C)7CDDC5/*)32.*:F656*6)924:6?9F*6C)6?:((5:F75(*-6<A)<?(1377><5((4,)(638)68?<7(,39BF:(-
@M02996:162:000000000-B87FG:1:1101:17605:3281 1:N:0:ACTGAGCG+AAGGAGTA
ACTACGGGAGGCAGCAGTAGGGAATATTGCGCAATGGGCGAAAGCCTGAAGCAGCAACGCCGCGTGGAGGATGACACTTTTCGGAGCGTAAACTCCTGTTGGTGGGGAAGAAACATGACGGTACCCAACGAAGAGCACCGGCAAACTCCGTGCCAGCAGCCGCGGTAATACGGAGGGTGCAAGCGTTACGCGGAATCACTGGGCGTAAAGGACGCGTAGGAGGAGTAGAAAGTCATTGGGGCAATCTAAGGGGTCAACCATGAAACTGAGAGGGAAACGGAGAATCTAGAGTGAGGGGAAG
+
8A86@:8==8068886;6=<;8;;,@,;@C,@@@C@C@E@@@@ECF,CCFA,@A,9@E@CF@8@6>@=FCC=BC,,:,,,,,8=@FFF+C7:,C@DG85CF,844CC=@FGFFGG,CFFCF+>=,ADF:CFG6EF?E@7FCE+@BC9EG>:D8D3:*506234:B4CEDF9CDCCCE:/*<7=):2*:C*:C=>E8?F4=7FGF:)08@BFG*<@D149C*;=9/7CD)82)--)*))0*(*-0.9*6:47>(((.8+*-,1.45))-*)*.8178.,((()-1).)-.))-.-81)(((-
@M02996:162:000000000-B87FG:1:1101:24704:3292 1:N:0:ACTGAGCG+AAGGAGTA
CCTACGGGTGGCAGCAGTGAGGAATATTGGTCAATGGACGGAAGTCTGAACCAGCCAAGTCGCGTGAAGGATGAAGGTATTATGTATTGTAAACTTCTTTAGCAGTGGAGTAATAAGTGGATCGTGATCCCCGATGCAAGTACACTGAGAATAAGGATCGGCTAACTCCGTGCCATCAGCCGCGGTAATACGGAGGATCCGAGCGTTATCCGGATTTATTGGGTTGAAAGGGTGCGCAGGCGGCTTTTTAAGTCAGTGGTTAAATCGTGACGCTCAACGTCATCACGCCATTGATACTGGA
+
8ACCCF@581)===8====;;;;CF@FFFGFGGGGGGECFFFGGGGGGGGGFGFGFFGGGGGGGFGGGAFGGGGGGGG<FFGDGGFG9,CFGDFGFGDGFDAFDFCFGFG?EEGGGF,C9EFFGGAEFEFGG>CG=EGE<9EFAEGEEFFDGFFFGG@DE6CDCFDFG?BD??FA,>,@FFD>E:=DGCC7EC5@EBFGAG>E>EGFAF6=7:B?*29FF+<CDG)034ADDD;?FF9E:956D()).9107<A5)6C75(*6-:>BF>:F?0<):*4(-,8:54361648A<)6:F)60(
@M02996:162:000000000-B87FG:1:1101:23759:3317 1:N:0:ACTGAGCG+AAGGAGTA
ACTACGGGTGGCTGCAGTAGGGAATGTTCGTCAATGGGGGGAACCCTGAACGAGCAATGCCGCGTGAGCGAAGAAGGTCTTCGGATCGTAAAGCTCTGTTGTAAGAGAAAAATGGTACAGATAGGAAATGATCTGTAAGTGATGGTATCTTACCAGAAAGTCACGGCTAACTACGTGCCAGCAGCCGCGGGAATACGTAGGTGGCGAGCGTTATCCGGAATGATTGGGCGGAAAGGGTGCGGAGGTGGCACGATAAGGCTGAAGTCAAAGCTGGCAGCTCAACGGTCATACGCTTGGGAAA
+
688?@?1):10==8=;;;=<;8CCC,C<ECBB@;CCCFDDDEDFFE8EEGB=?C@>EFCEFCFB+>FEBCEGEEFFFBF>DFFDG::F,D<<=F=FCC;EF,DFFEFDFFGG,?F>FFGGG,>DGFFG:BF;C;=6BFG,@?CCFCG,<,?CFFGCFFGG+;CEEGE*AFF+CCC=CCCGFDFFCCG7CE):E)<C>9CFG*<>8DBB>>1*1)1?D9DG3<?*<9CF:>)079BFF(534)45308?7:?D<26?A+733F??69AAFA454::C50(4<F?13(48)6-4((-(5:??:
@M02996:162:000000000-B87FG:1:1101:15730:3322 1:N:0:ACTGAGCG+AAGGAGTA
ACTACGGGAGGCAGCAGTGAGGAATATTGGTCAATGGGCGAGAGCCTGAACCAGCCAAGTAGCGTGCAGGATGACGGCCCTACGGGTTGTAAACTGCTTTTGCGCAGGGATAAAAAAGCCCACGTGTGGGCTCTTGCAGGTACTGCGGGAATAAGGACCGGCTAATTCCGTGCCAGCAGCCGCGGTAATACGGAAGGTCCGAGCGTTATCCGGATTGAGTGGGTTGAAAGGGGGCGCAGGCGGGGATGCAAGCCAGCCGTAAAAACGGGGGGCGCAAGCCCATGCAGCGGGGGGAACGGAA
+
88A=C@=>511=88=;;<=;;;;C;CCEEFFFCA@CCFFCEECCFE8EAFE@CE;9CEE:@CCB6BCEGGEFFD6BFFGG,A<?EG@,@4@?EGDFG<,EDFFGCG>CDF,9CFFGGGGGGGGGFGGGGGGBDDFGGGGGGGG,FEG8EEE@FFFCB@@>>5*BF7;DFEDFDGGFDGC:?7/6C7CG+A>FC:EGE02A<>CAE17>)/CE<8)**5**9:C12.A74@<B(4(8(4092C9)())-*56=41<:057,4>:<)(-8E;GFB(5:7(4115((,,-,-4((---3.((((
@M02996:162:000000000-B87FG:1:1101:23742:3323 1:N:0:ACTGAGCG+AAGGAGTA
ACTACGGGTGGCTGCAGTAGGGAATGTTCGTCAATGGGGGGAACCCTGAACGAGCAATGCCGCGTGAGCGAAGAAGGTCTTCGGATCGTAAAGCTCTGTTGTAAGAGAAAAAGGGTACAGAGAGGAAATGATCTGTAAGGGATGGTATCTTACCAGAAAGGCACGGCGAACTACGTGCCAGCAGCCGCGGTAATACGTAGGTGGCGAGCGGTATCCGGAATGATGGGGCGTAAAGGGTGCGGAGGGGGCACGAGCAGGCTGAAGTCAAAGCTGGCAGCTCAACGGCCAGACGCTTGGGAAA
+
688ACA=)11);=88;;6;<;@CEE,;C<@BCE@ECDCDD@EEGD:=EFGC<CF7@BEDFCCFE>>FEBEEGGEDFE=<<9@FGC:FFBCC><F@FGGBCG,@FCACCECFF5>>3>BFFF,@>>FFG,:>34@E,@EG,2;8<C+>5<++4BFFFGCFG5;CC<CC*>GECC6E7@F*A?F;>C7DGGG1:8*3+89DFD*<>87>>D:71/)9:*3<D):<*+9=34B)7:06?:(7*-)-.4)04>(,72((-8*9.3),3)66>*6*..17851(.862(2((((.--(((,.4,43
@M02996:162:000000000-B87FG:1:1101:17516:3325 1:N:0:ACTGAGCG+AAGGAGTA
ACTACGGGTGGCAGCAGTCGGGAATATTGCGCAATGGAGGAAACTCTGACGCAGGGACGCCGCGTGCAGGAAGAAGGTTTTCGGATTGTAAACTGCTTTAGACAGGGAAGAAAAGGACAGTACCTGTAGAATAAGCTCCGGCTAACTACGTGCCAGCAGCCGCGGGAATACGTAGGGAGCAAGCGTTATCCGGATTTATTGGGTGTAAAGGGGGCGTAGACGGAGTAGCAAGTTAGTGGGGAAATCCCTCGGCGCAACGGAGGAACGGCAACTAAAACTACTACCCGTGAGTGCTGGAGAG
+
88@6@@=5=)1=;8=;;=;8777@;E<@CFEBCCB@CAEDCCAECC,CDEC:E>7@CDC@@@@>6@BDGFEFGDFEF::,+?FCD??F,@AEEEEGF<,BF?CEBFDBDFGCFGGGGGGGGGGGAFFGGGGGGGGG,>FFGG@FGGGGFG@FGGFC+D9369@CG*@E6<CF?<FDCCC=C66:C:/9*<CGC>/**;18:CG8;1=CF?FG)8:D34<CB>C>C)<:)9:>4)6B<4:*-92749<:*49B:(39>>99BD>?<0(4597<(5<CB))64*62:(((-43)..).9:3(-
@M02996:162:000000000-B87FG:1:1101:12435:3329 1:N:0:ACTGAGCG+AAGGAGTA
ACTACGGGTGGCTGCAGTGAGGAATATTGCACAATGGACGAAAGTCTGATGCAGCAACGCCGCGGGAGGGATGACGGTTTTCGGAGTGTAAACCTCTAGCTATAGTGACGAAACAAAGGACGGTAGCGAAAGCAGAAAGCCACGGCTAACTACGGGCCAGCAGCCGCGGGAAGACGGAGGTGGCAAGCGTTGTCCGGAATGACTGGGGGGAAAGGGAGCGCAGGCGGGAGAGCAAGGCAGCGGGGAAATAGATGGGCTGAACCCATAGACTGCCGGGGAAACGGTGGTACGGGAGGGGAGG
+
8-68@:=5=00;;8=;;=;;;;C<,;,6@EF<A<,CAA<@BC@CC,,C@,C,;E@CCFEF+@@@+7@BEDD8BA,B@B,8+ACCC+4B,9<??F@F@C,C<<<EB5ABCFGCFFFFG8EFGGG6AFF+>CEEGGGGGGGGCCEGGG5CGGCFCG*:>C7@>9ED<C?EG*=:*<A:*2:5*15207<5>2*:2*+;>GG:4>:*39>)<8>EDFFDG<)9.*:9*7CD>)5>3>?F0:4>?G;37@@2*6)/).832**4?4:B1(.,14*5:(8*81448.(4(-3().((-:9(72,4(
@M02996:162:000000000-B87FG:1:1101:18019:3335 1:N:0:ACTGAGCG+AAGGAGTA
ACTACGGGAGGCTGCAGTAGGGAATATTGCACAATGGGGGAAACCCTGATGCAGCGACGCCGCGTGAGTGATGAAATATTTCGGTATGTAAAGCTCTATCAGCAGGGAAGAGAATGACGGTACCTGACTAAGAAGCCCCGGCTAACTACGTGCCAGCAGCCGCGGGAATACGTAGGGGGCAAGCGTTATCCGGATTTACTGGGTGTAAAGGGAGTGTAGATGGCATGGCAAGTCAGATGTGAAAGCCTGGGGCTCAACCCCGGAACTGCATTTGAAACGGTCAAGCTGGAGGGCAGGAGAG
+
88@=A?=8)116=;86;;=<;@C@6@,6CEFDAACCCFDDEDCFFE8EDCD<DA;@@@BF@@@>7>CCCEEFECCA,C?F,5CC,E@F,AA?AF?FEC,CFEFGDFDDCGGFGGEFGGGGEGEGGEGG,FFGGGGGGGGGGGCGGGGGGG8EEGCC8F?@@9:CG*=E,D?C;CGCGDD:=C>8=9797C7EDE7;=CF+:CG0;19=6?GE<7<G7<>?*@69F=CF6FDF656FD)906;<@>70(>:?B0(48BFCBBD93;>)5*<0).6@C6)(4(8:??),5:2.(-2:?@B:12
@M02996:162:000000000-B87FG:1:1101:17527:3340 1:N:0:ACTGAGCG+AAGGAGTA
ACTACGGGTGGCAGCAGTCGGGAATATTGCGCAATGGAGGAAACTCTGACGCAGGGACGCCGCGTGCAGGAAGAAGGTTTTCGGATTGTAAACTGCTGTAGACAGGGAAGAAAAGGACAGTACCTGTAGAATAAGCTCCGGCTAACTACGTGCCAGCAGCCGCGGGAATACGAAGGGAGCAAGCGTTATCCGGATTTATTGGGGGTAAAGGGTGCGTAGACGGAGTAGCAAGTTAGCTGTGAAAGCCCTCGGCTCAACCGAGGAACTGCAACTAAAAATACTCACCTGCAAGGCTGTGGAG
+
8A<6A?85)0);;86;;=;87878;@,,CFG7@@:CFECEFGDGGGAEEFCFEC@:CDEGEC=C>C@EGGEFEE=EC:C<+AFCC7BE,?ABFFGGF,<EFFDFAB@AE=AAFGGGGGGG<,5EFGGECFF<8C9D9DFGCEEEFFFEGGCFGG,3@60>>7:>C**=,2,A*4C:6,7=C<8>E<>7*=DGDA5**@7+;DG):7<:FFGG*<>CC,797C=C=>C:.@7@))-*))10.2.9)7>17095<01?27*((.33<B)56.*.(,68*),..0)).,)((())-((.0((),
@M02996:162:000000000-B87FG:1:1101:17509:3344 1:N:0:ACTGAGCG+AAGGAGTA
ACTACGGGTGGCAGCAGTCGGGAATAGTGCGCAATGGAGGAAACTCTGACGCAGGGACGCCGCGTGCAGGAAGAAGGTTTTCGGATTGTAAACTGCTGTAGACAGGGAAGAAAAGGACAGTACCTGTAGAATAAGCGCCGGCTAACTACGTGCCAGCAGCCGCGGTAATACGTAGGGAGCAAGAGTTAGCCGGATTTATTGGGGGTAAAGGGGGCGTAGACGGAGAAGCAAGTGAGTGGGGAAATCCCCCGGGTAAACGGAGGAAAGGCAACTAAAAGTACTACCCTGGAGGGAGTGAGAG
+
8-84@:=5=)1;;88;;,;87776,;,<CFG7::@@A<DDDDFED@9CCC@7:B8:@CBF+@@>+>BCFC=AEA<FF:,:+5CD:+BE,@5@,,,AE85?FF,EEFE<?FGDDGGGEFFGGFGD9FFGFDFCFF,C3==FEC+@FF,@8B>D8*>C8C>@595>F8?=,@;:*>CGCCC7?88)=2+;CECG=>***3++3>=)3/8;@7:A3>3>7(19*21*/)*25?9F>):F<)5*(/4.)=)4*447(-(.)<*((02:0((4<.1(((92=)))6*.6:(.((446412(7:<).
@M02996:162:000000000-B87FG:1:1101:6101:3392 1:N:0:ACTGAGCG+AAGGAGTA
CCTACGGGGGGCTGCAGTGAGGAATATTGGTCAATGGGCGAGAGCCTGAACCAGCCATGTCGCGTGGAGGAATAAGGATCTATGGTTCGTAAACTCCTTTTGCGGGGGGATAAAGTGCGGGACGCGTCCCGTATTGCAGGTACCCCGCGAATAAGCATCGGCTAACTCCGTGCCAGCAGCCGCGGTAATACGGAGGATGCGAGCGTTATCCGGATTTATTGGGTTTAAAGGGTGGGTAGGCGGCCCCTTAAGTCGGCGGTGAAATTTCCGGGCTCAACCCGGTCACTGCGCTCGAAACGGG
+
88@CC5:55018888:::::::CEEGGGGGGGGGFGGGGGGEGGGGGGGGGFDAFFGFFFGFGECFCCGGDFC9DBEF9FFEGGGF9><FFFFFG97F<FFFGGGGEFGGDFG7929AEGGGEGGGG>EGGEC*@G?FGGGFFEEFGGGGGEGGGG7+9CECFEFGGFCECFGGGGFEFGF<>BGG)9:CGGGBCED*97DGGFGGE>@FF*9@597)CFFCC1A<FF<BF>F?()()092>63(8)3C?4@6::3(/1(4@74...6@:DB0;@GF0:1;>>>0.:67((--((,)-(,4
@M02996:162:000000000-B87FG:1:1101:18599:3401 1:N:0:ACTGAGCG+AAGGAGTA
ACTACGGGAGGCAGCAGTGGGGGATATTGCACAATGGGGGAAACCCTGATGCAGCGACGCCGCGTGAGTGATGAAGTATTTCGGTATGTAAAGCTCTAGCAGCAGGAAAGAGAATGACGGTACCTGACTAAGAAGCACCGGCTAAATACGTGCCAGCAGCCGCGGTAATACGTAGGGGGCAAGCGTTATCCGGATTTACTGGGTGTAAAGGGAGCGCAGACGGCATGGCAAGCCAGAGGGGAAAGGCAGGGGCGCAACGCCGGGACTGCATTTGGAACGGTCAAGCGAGAGTAGCGGAGAG
+
88A?C:18510=88=;;;=;;7:@,C6CEFGFE<CCCFDDEEDFGD8EFFFFGA9@@FCF>>@>48BCCEEEECCF,C5C,?FC+BDF<??DCF<FF<,CFGGGGGDFFGGEGG9FGGGGGGGGFGGGFGFGGGGGGGGGGGEFGGGGGGFGGGGD8F>@89@CF=CG,@EF6C,4B*7:C5:5C81>7CFG=:***@C+3CG);)19F?FE5>:D39DGFGDCE3C<2<=@6:?FF6@*494::@F?G>FE((399*)41)-3,9(45>*))6=:9(,3-54344(3203).).-873(2
@M02996:162:000000000-B87FG:1:1101:18615:3409 1:N:0:ACTGAGCG+AAGCAGTA
ACTACGGGGGGCAGCAGTGGGGGATATTGCACAATGGGGGAAACCCTGATGCAGCGACGCCGCGTGAGTGATGAAGTATTTCGGGATGTAAAGCTCTATCAGCAGGAAAGAGAATGACGGTACCTGACTAAGAAGCACCGGCTAAATACGTGCCAGCAGCCGCGGGAATACGTATGGTGCAAGCGTTATCCGGATTTACTGGGTGTAAAGGGAGCGCAGACGGCATGGCAAGCCAGAGGTGAAAGGCAGGGGCTCAACCCCTGGACTGCAGTTGGAACTGTCAAGCCAGAGTACCAGAGAG
+
8AB?CDAA)1)8888::<:::7+8BE<FDFGGCCFDDFDEGCDFGDFEECFFAFD@BFEGECCB+@F:<>@FFECG<EDE9FGG*CFEFFBCC>9DG@,@BFFGFF*CFGG,CFCGGGGGGGGGGGGGCFFGGGGGGGGGGGC8:EFGGG985CGFGFF>FC:CG5C?6EGG6<32C+<9CFF3=9><9CFE8@5;7CDFFGGFC<FF@?FG4>EGD>D).:59:5FFBFFF(48F?(00-25@4@>0*9>B9(:24A*-:)-(8?7?:)*.).7<6(.4)164.5(..,.)))))0.482
@M02996:162:000000000-B87FG:1:1101:6100:3410 1:N:0:ACTGAGCG+AAGGAGCA
CCTACGGGGGGCTGCAGTGAGGAATATTGGTCAATGGGCGAGAGCCTGAACCAGCCATGTCGCGTGGAGGAATAAGGATCTATGGTTCGTAAACTCCTTTTGCGGGGGGATAAAGTGCGGGACGCGTCCCGTATTGCAGGTACCCCGCGAATAAGCATCGGCTAACTCCGTGCCAGCAGCCGCGGTAATACGGAGGATGCGAGCGTTATCCGGGTTTATTGGGTTTAAAGGGTTCGTAGGCGGCCCCTTAAGTCGGCGGTGAACGTTCCGTGCTCAACCCGGTCACTGCCGTGGCAAGTGG
+
88ACCBDA55)8888:::::::::CFFGGEFGGGGGGGGGGGGEGGGGGF?DGFF+EFGGGGGGF@C>FFGG,BFG@FGFFFGGGAFBFFEFCFFGFFGGGGGCGFGCE*:CGFEFFFGD*CEEDGGGGGEC:;::<F9F@FFCEF5518:8CFGFC9C>8C5;CCE:6>EGGFGGGFCGGD>BGGGDG:C5=;58:995D*:3C77BF?FG/)89C77*4C51A.0:)*:538(0((0*,90>37DB*.4@)42((:)2().)(,,()-*-,4*<9:.8-77(47<:,4-((((,/(...
@M02996:162:000000000-B87FG:1:1101:21297:3420 1:N:0:ACTGAGCG+AAGGAGTA
ACTACGGGAGGCTGCAGTGAGGAATATTGGTCAATGGGCGAGAGCCTGAACCAGCCAAGTAGCGTGCAGGATGACGGCCCGACGGGTGGTAAACTGCTTTTGCGCAGGGATAAAAAAGCCCACGTGTGGGCTCTTGCAGGTACGGCGTGAAGAAGGACCGGCTAATTCCGTGCCAGCAGCCGCGGTAATACGGAAGGGCCGAGCGTGAGCCGGATGTAGTGGGGTGAAAGGGTGCGCAGGCGGAGATGCAAGCCAGCCGGAAAAGCGGGGGGCGCAACCCCAGGGAGCGGGTGGAACGACA
+
8886@:110116=;86;;=;;;@@,C6,CA;,@<6CADCBCC@CCC,C@A;6@A;,:@C96C6@,@8@EFCBEA,@CFFE+>@>CF8+885?EE<FF,,:CFBF7C>CDG,=CFFGGG=FGEGFAFFGGGF,8,EEEGGG>FG7FG@*@@E,@F>C><;<:;1;F,,>CB?CD*B<B?=C*9)8C:CC+=7CC>EGF**<7>E7:1)8)/0:<>))*6**9:E)*):6:B5@3:4>9>;D0C3)-8)4*54?32,2(:/(759B03;(79DB6-)10(.(47,(-(81901437-.)((.(
@M02996:162:000000000-B87FG:1:1101:17899:3423 1:N:0:ACTGAGCG+AAGGAGTA
ACTACGGGTGGCAGCAGTAAGGGATATTGGGCAATGGGGGCGACCCTGACCCAGCCATGCCGCGTGAGGGAATGAGGCCCTACGGGTCGTGAACCTCTTTTGCCGGGGGATAACGGCGCGGTCGTGAACCGTGCGTGCAGGGACCAGGCGAATAAGCAGCGGCGAACTCCGTGCCAGCAGCCGCGGTAATACGGAGGAAGCGAGCGTTAGCCGGATTCATTGGGTTGAAAGGGTGCGCAGGCGGCCCGGCAAGGCAGCGGGGAAATCCGGGGGCCCAACCCCCGAAGTGCCGGGGATACGG
+
6886=:8)101=;8=;;<=<<;@C;C,<CAFECC8CCFDGF@@FFD<EDFFCAECCCFDFF>@B6>FEFDDFA=?EFF=F@?FCEGFFEF6::CF?F9,CFFGG7FCDDF+5EFGGGGGGG*>FCFGGGGE<EFG:EGGGG*;CCFGGGGGG*FCC9E*485:*2:C;A?E*9EGCFFFC=4508D9DD9C+8>EEFG*85CCD*90)0):E9>8**.:*/<7C/0*96FFFF.4)4(794/2>9B:77765:(18?55>2>(8:).4>>DFF0<*7,-23>>;;BB1<D27((4-).),3
@M02996:162:000000000-B87FG:1:1101:18414:3481 1:N:0:ACTGAGCG+AAGGAGTA
ACTACGGGTGGCAGCAGTGAGGAATATTGGACAATGGAGGGAAGTCTGATCCAGCCATGCCGCGTGAAGGATTGAGGCCCTACGGGTTGTGAACTTCTTTTGTACGGGGGCAATAAGGGCCACGCGTGGGCCGATGAGAGTACCGTACGAATAAGCATCGGCTAACTCCGTGCCAGCAGCCGCGGTAATACGGAGGAAGCGAGCGTTATCCGGATGTATTGGGTTGAAAGGGTGCGTAGGCGGCTGGCCAAGGCAGCGGTGAAAACCGGGCGCCCAACGCCGGAACGGCCGGGGAAAAGGG
+
88A?C?85:00=;8=;;<=;;;CC6E<EEFGFFCEDFC,8:CDCEA<CE9CECACCDCCEC@@C+@CDFFEF<6C,CBAF7AC?EG:,+@79CFE?FCCDGGFF<FCDDFE=F6FFGGGGGGGGGGGGG+DFEF+CCFGGFFG9FCFGGGG>FGCA;77::4*>FG7DGB=:C8CCFEEE5765=9DD+=DGDFGGF*9>CCE>C97<)97C7<8)*)*2=<C9/)<:<FDF:?:E0,7><D9.-)7:F?6)-83:3:C,9F?9)417D9C91,783(-(,79041(,(--(--,40(5(1
@M02996:162:000000000-B87FG:1:1101:24409:3504 1:N:0:ACTGAGCG+AAGGAGTA
CCTACGGGGGGCAGCAGTGGGGAATATTGGACAATGGGGGAAACCCTGATCCAGCGACGCCGCGTGAGTGAAGAAGTATTTCGGTATGTAAAGCTCTATCAGCAAGGAAGAAAATGACGGTACTTGACTAAGAAGCTCCGGCTAAATACGTGCCAGCAGCCGCGGTAATACGTATGGAGCAAGCGTTATCCGGATTTACTGGGTGTAAAGGGAGCGTAGACGGCAAAGCAAGTCTGAAGTGAAATCCCGGGGCTCAACCCCGGAACTGCTTTGGAAACTGTTTAGCTAGAGTGCAGGAGAG
+
ABCCCDA:=1)8888::<:::88BFFGGGGGGGGGGGGGGGGGGGGGGGGGGGFFGGGGGGGGG@FGGGGGGGFGGGGGGGGGGGGGGGGGGGGGGGFFGGGGGGGGGGGGGGGGGGGGGGGGGGGGGGGGGGGGGGGGGGGGGGGGGGGGGGGGGGGGGGGGGGGGGGGGGGGGGGGGGGGFFGGGGGGGEGBGGFGGFGGGFGGFFFFGGGFFGGFGGFGGGGFGG?FGFFADFFFFG4FAFDFF?GFFFFFFFFGGFFFF>BFFFFAGFFFFGF19A>FFADAD<?<<DFF<<FB?BB
@M02996:162:000000000-B87FG:1:1101:11968:3554 1:N:0:ACTGAGCG+AAGGAGTA
ACTACGGGTGGCTGCAGTAAGGAATGTTCGGCAATGGGGGAAACCCTGACCGAGCAACGCCGCGTGAGTGGAGAAGGTCTTCGGATTGTAAAGCTCTGTTGTAGAGGAAGAATGCTAAGTATAGGAAATGATATTTAGTTGACGGTACTCTACTAGAAAGGCACGGCTTACTACGTGCCAGCAGCCGCGGTAATACGGAGGTGGCAAGCGTTATCCGGATTTATTGGGCGGAAAGGGTGCGCAGGCGGTTGGTTAAGTTTGAGGTGAAAGCGTTGAGCTCAACGCAATACAGCATCGAAGA
+
-88AC@=5:00==8=;;;=<<;@@6,;CFBFFE@ECDDDDEEDFGG?EEFE@@C@CDFEG:@@>6>BCCCBFFEFFFFGF,CFDE++B,@AB?FCFGE,:E4CFBFDEDGGG,EF,EFF5E@AFGGFG9FG9E,,@EFF5EEGGGGGGECDGGAD=DFDE,+DECEE+*>D;BDE7DF>:C59?=DGDDG/C:1BFF*:AC*=A0CAFF>/2/2;7D281)+02+9CF:E)<>FFFF055414>;7B9)((0((.-60:)6@(4(4<B@BC;((0/0)).4?7(-24(9?DF>?)4532(-
@M02996:162:000000000-B87FG:1:1101:24004:3569 1:N:0:ACTGAGCG+AAGGAGTA
CCTACGGGTGGCAGCAGTGAGGAATATTGGACAATGGATGGAAGTCTGATCCAGCCATGCCGCGTGAAGGATTGATGCCCTACGGGTTTTGAACTTCTTTTGTACGGGGGCAATAAGGTCCACGGGTGGACCGATGAGAGTACCGTACGAATAAGCATCGGCTAACTCCGTGCCAGCAGCCGCGGTAATACGGAGGATGCGAGCGTTATCCGGATTTATTGGGTTTAAAGGGTGCGTAGGCGGCTTGCCAAGTCAGCGGTGAAATCCGGGCGCCCAACGCCGGAACTGCCGTTGAAACTTG
+
88A=@>55=1)====;===;;;;;CEFGGGGGGGGGGGGGGGGGGGGGGGGFGFCFAFEFGB@B6@CFGGD,CAC,CEFGCECCEGGGGGG?EGGGGGGGGGGGGGGGGGGGGGGGGGGGGGGGGGGGGGGGGGEDGGGDGF=FC:@CEEGDFGGFF@DFECGEC6DEGGGGGGFGFCCGGGFFGGGGGGGGC5CC>*>A<DE>C9.7F*:CC>)9=40:=EGG=DEGFFGFFF?DF?>C<D9>;<),94:;>AFB?ED?;F<9).:;@9)-1-);<::193>(41??<?7(4062@7<).
@M02996:162:000000000-B87FG:1:1101:21168:3620 1:N:0:ACTGACCG+AAGGAGTA
ACTACGGGTGGCTGCAGTGGGGAATATTGGGCAATGGGGGAAAGCCTGACGCAGCGACGCAGCGGGAGGGAAGAAGAACTTCGGAATGTAAAGCTCTGTTAACAGGGAAGAAGAAAGCGATGGCAGACGAAGAGGAAGCGACGGCAAACGACGCGGCAGCCGCGGGGGTAAGAAGGGGGCGGGGGGTGTCAGGAGGTGCTAGGGGGAGTAAAGGGGGAGGAGGCGGGGCGACAAGGCAGAGGAGAAAAGGAGGGGAACGACGGGGAACCGGCAAGAGAAACGGAGACACTGGAGAATGGGG
+
88@6@?85)11;688;;==;;888C@,,C98@<<6@@C,@@@C,E8,CD,-6@@8@8@@C+>+>+>CC7@@8???E,,:C,,B=7+4BC?@?,CFGD,,,,,CF?BCAAFF8<F8AD8@+,336,+8383BEGCF,D7E++@E****>E*1*1*1**=84*1**=***/1++0+<**17**)))*9)1/+:+*):C)*27**08=<).))0+2?33C4955;:/::CD()))((()(4:*4*(.0@).*405(((((:*(-8(1((((8(9((()*0((((),4(3(,(,.(,.((*-.1(
@M02996:162:000000000-B87FG:1:1101:11716:3629 1:N:0:ACTGAGCG+AAGGAGTA
ACTACGGGTGGCAGCAGTGGGGAATGTTGGACAATGGGCGCAAGCCTGATCCAGCAATGCCGCGTGCAGGAAGAAGGCCTTCGGGTTGGAAACTGCTTTTGTCAGGGAAGAAATCCGTTGGGTGAATACCTCGAAGGGATGACGGTACCTGAAGAAGAAGCACCGGCGAACTACGTGCCAGCAGCCGCGGTAATACGTAGGGTGCGAGCGTTAATCGGAATAACTGGGCGTAAAGCGTGCGCAGGCGGCATGGCAAGACAGAGGGGAAAACCCCGGGCTCAACATGGGAACTGCCGTGGGG
+
88@?CE=):)),;8=6;==;;@@;66;;C@FECE<ACDFB7@@@FC,CCCC<@A:CA@CCC@8@6@,9FDCGGCEGFF8,:,C@E=BF+AEDEFFGGF,<C:CAEFCCCGGFD,4E+45@FF@+4EEFGF9E=@FGGGF,B?FG78D@E,@EFGGC,DFFC96@>E>3@>C9CCG?E>FCC2;A=8CDCE9C=1=CF;C8CD;887AB>5)2/81*96CG:+29+9?C(797:BA69,5*4)(048<;3(()4<?>FGF7:FFF03730(2,1(885(((.=<)(5:BF?(..7((0---2
@M02996:162:000000000-B87FG:1:1101:21159:3635 1:N:0:ACTGAGCG+AAGGAGTA
ACTACGGGAGGCTGCAGTGGGGAATATTGGGCAATGGGCGAAAGCCTGACCCAGCGACGCCGCGTGAGGGAAGAAGATCTTCGGATTGTAAACCTCTGTTTACAGGGAAGAAGAAAGTGACGGTACCGGTAGAGGAAGCCACGGCTAACTACGTGCCAGCAGCCGCGGTAATACGGAGGTGGCGAGCGTTATCCGGATGTACTGGGGGTAAAGGGGGAGTAGGCGGGGGTGCAAGTCAGATGGGAAAATGACGGGCTCAACGCGTAACCTGCAGTGGAAACGGAAACGCTGGAGTATGGGG
+
886?@:8=8118=;=;;==;;78@,C,@CCG<@<CCDFFBCCCEF<,CACC6CA:@@@@@8@@>+8BCFDCFECEFE<E?,CDCC=BF,@<DEEFGGE5EFEFGFFDDEFGCGGGGG5FFGGG@FGG+@+@FFFGGGGGFFGGGGGEFG,@DG@>:@E>@>>@,CEEG?@E,=CE*=:=2:7;:8CCD9*:*>FCGF7)0::+98C)8.7CEFFF3C(9*9CC9EEED-.1<8AA/6>?F9F)@79<8*).*47>0(27<0)(442:?9)933(*30..825:?6><(-((2,3(.*.37(
@M02996:162:000000000-B87FG:1:1101:11730:3641 1:N:0:ACTGAGCG+AAGGAGTA
ACTACGGGTGGCAGCAGTGGGGAATGTTGGACAATGGGCGCAAGCCTGATCCAGCAATGCCGCGTGCAGGAAGAAGGCCTGCGGGTTGTAAACTGCTTTTGTCAGGGAAGAAATCCTGTGGGTTAATACCTCGAAGGGATGACGGTACCTGAAGAAGAAGCACCGGCTAACTACGTGCCAGCAGCCGCGGTAATACGTAGGGTGCGAGCGGTAATCGGAATTACTGGGCGGAAAGCGTGCGCAGGCGGCTTTGCAAGACAGGGGGGAAATCCCCGGGCGCAACCTGGGAACTGCCGTGGGG
+
88A?C?=5:)1;;88;;==;;8886;<@EDGEFEGCFFFCFECEGFFFDCEAFA:ECFDGGC:@@@FDGFCFEDFFFGGF,<FCE>BC=EDDFFGGGGCGG@FGEGGFGGGFF<=FE,:AFF++AFFGGGGGCFGGGGG@CFGGGGGGG,EGFGGF8DFFF9DEGGG5CEGEG6E,>;E@CDAACGDGDE7EC+AFF0>)9C;D5C>>>5)2771CF:CG>+<C+7CC<F/799B:3,5941-<;3>;D,3).6A4>C<4,)-1(47?>4>B:3>C>9(44),4(4::?3,,478()(-(-
@M02996:162:000000000-B87FG:1:1101:11708:3645 1:N:0:ACTGAGCG+AAGGAGTA
ACTACGGGTGGCAGCAGTGGGGAATGTTGGACAATGGGCGCAAGCCTGATCCAGCAATGCCGCGTGCAGGAAGAAGGCCTTCGGGTTGTAAACTGCTTTTGTCAGGGAAGAAATCCTTTGGGGTAATACCTCGAAGGGAGGACGGTACCTGAAGAAGAAGCACCGGCTAACTACGTGCCAGCAGCCGCGGTAATACGTAGGGTGAGAGCGGTAATCGGAATTACTGGGCGTAAAGCGTGCGCAGGCGGCTTTGCAAGACAGAGGGGAAAGCCCCGGGCTCAACCTGGGAACGGCCGGTGGG
+
88,6@@8)0)0=;88;;==;;8@B,6,6C@FDFCFFECFB@@@CCD,CE@<E@AC@@FCF,@+@+@CCGF=FGCEFGFFF,AFDE<4CCDFFGGGGG,9<FAEC?BACEFGGG9FGFE,A=F+@:FGGGCFGGGGGGGG+@BFGGGGEF=DGFGFGCC?C8CDCEEC*;BF7DF>7D7?C<;AFFDGGDG)=C+1>>7255D08*;A;=>)1/8@CD;DD3+0:+9CC?D)812:B>05*499>9@EFG3()59<>ACF2358?(46(7(2.3:>C:0--,913,:6<?04(3(60)-,(3
@M02996:162:000000000-B87FG:1:1101:20144:3649 1:N:0:ACTGAGCG+AAGGAGTA
ACTACGGGCGGCAGCAGTCGGGAATATTGCGCAATGGAGGAAACTCTGACGCAGGGACGCCGCGTGCAGGAAGAAGGTTTGCGGATTGGAAACTGCTTGAGACAGGGAAGAAAAGGACAGTACCTGTAGAATAAGCTCCGGCTAACTACGTGCCAGCAGCCGCGGTAAGACGTAGGGAGCAAGCGTTATCCGGATTGATTGGGTGTAAAGGGTGCGTAGACGGAGTAGCAAGTGAGTTGTGAAAGCCCTGGGCTCAACGGAGGAACGGCAACTAAAACTACTACCCTGGAGTGATGGAGAG
+
88,6A@=8)108788;;<;8777@,@,,CEF7@:,CA<CDCCAC:C,CAC@@B>8:=C>@+8+7488=EDCCF<=DF9,5+C@@=+4B,=<??EBFD,,AFEFGBFC=AFFAFFGGG@FGGGCFFF=FFFGFCFGE,@CFGE7CFG,DCC>DCC;?1D>>,3=CF4=E+>9>*;C=GFD==C;0:>1>*=CEC<**)22*2CF7:)9@==FE*88>18DG@CCCE.<>4@7@6)6F:)9*-:4=)078*(45(.24?6<>6B988(,4)4C0(5?8?))6)/64(2)(-43(,)).98241
@M02996:162:000000000-B87FG:1:1101:13995:3649 1:N:0:ACTGAGCG+AAGGAGTA
ACTACGGGGGGCAGCAGTAAGGAATGTTCGGCAATGGGCGCAAGCCTGACCGAGCAACGCCGCGTGAGTGATGAAGGTCTTCGGATCGTAAAGCTCTGTTGTAAAGGAAGAATGTTATATTGAGGAAATGCGATATAAGTGACGGTACTTTACCAGAAAGGCACGGCTTACTACGTGCCAGCAGCCGCGGTAAGACGGAGGTGGCAAGCGTTATCCGGATTGATTGGGCGGAAAGGGGGCGCAGGCGGTGTGGTAAGGTTGAGGTTAAAGCGTTGGGCGCAACCCAAGCCAGCCTCGAAAA
+
-8A==?=550)88889:<:<<:=C:CCAGBECC@=?CDEC@C@C<<4EEFFEE@8>DFEG@>@>+>@B@CCECDCCF@FF9FFDC3@C>CC<<FCGEF,@?6DFCFFEFGGFCF7,@<C,@FCFGGGG9FFGG@E7CFF7CFGGGEGG+23BEGGFFGFF*CFFEGG5:<F+:<E*;=C0<<5>8CDDDG5C?*ACB*9>D*:>*99@F5*2/)1:D;D1)*00+1C<4>9>044FB05)4),865BF/(-0-(..5+*)./57,(6>4<7;0(8@>((-4031???((-42(((,03((-
@M02996:162:000000000-B87FG:1:1101:11721:3658 1:N:0:ACTGAGCG+AAGGAGTA
ACTACGGGTGGCAGCAGTGGGGAATGTTGGACAATGGGCGCAAGCCTGATCCAGCAATGCCGCGTGCAGGAAGAAGGCCTTCGGGTTGTAAACTGCTTTTGTCAGGGAAGAAATCCTTTGGGTTAATACCTCGAAGGGATGACGGTACCGGAAGAATAAGCACCGGCTAACTACGGGCCAGCAGCCGCGGTAATACGTAGGGTGCGAGCGTGAATCGGAATTACTGGGCGGAAAGCGTGCGCAGGCGGCTTGGCAAGACAGAGGAGAAAGCCCCGGGCTCAACCTGGGACCGGCCTGTGGG
+
88A6=?8)1)0=;886;==;;788,,<,C@FFC<CDCCF@@BCC8F8@E,CFDE9@<CCF<@C@6@CDFFEGGDDFFFG8,CFDD?8@,A?E9AFGG9<<E<FFGGGFGGGFG9AF,9,AFG++AFFF9E9FGGGGGEG<EFGGGEG7D8CEEGGG,@@AEDFDEGG:CEF9<33*4*1*79AA=<:58C/B*+41>*>45:*:3:BA3;127>?GC?CD)+32+9A>6BCE(4::3(09414>(8>93(-7:>?F<697275:(41(/4C:4:>D50(-494:(8:8:B((-(-()).(,
@M02996:162:000000000-B87FG:1:1101:23966:3670 1:N:0:ACTGAGCG+AAGGAGTA
ACTACGGGTGGCAGCAGTGGGGGATATTGCACAATGGAGGAAACTCTGATGCAGCAACGCCGCGTGAGGGAAGAAGGTTTTCGGATTGTAAACCTCTGTTTTTAGTGAAGAAACAAATGACGGTAGCTAAAGAGGAAGCCACGGCTAACTACGTGCCAGCAGCCGCGGTAATACGTAGGTGGCAAGCGTTGTCCGGATGTACTGGGTGTAAAGGGTGCGCAGGCGGGACTGCAAGTTGGATGTGAAATACCGTGGCGCAACCCCGGAACTGCATCCAAAACTGGAGTTCTTGAGTGGAGTA
+
-886@985111=;88;===;;8786CFGGGGGGGGGGGGGGGGGGFAEFFDEFA:CDFCFCB@B+@FEFGEGGFDGF?,:,?FDF@=F,E<FGGFGGGGGGGGGGGGGGGGGGGFGGGGGGG>FGGGGFGGFDDFFFFGDFFGGCDCFF9DDE>DGGGGGGF6>CGGE*>>CCFFFGGGGGGFFGGGGGE5:,=EEF*2211+;?7.0.;CFFFD*>6D<>ED75>C5(7D@A729<<?F>7?FF876F9::(41;,799>)(87226)4C?<460646??)6(.3:?FAB<68-47213(
@M02996:162:000000000-B87FG:1:1101:14636:3675 1:N:0:ACTGAGCG+AAGGAGTA
ACTACGGGAGGCAGCAGTGAGGAATATTGGTCAATGGGCGAGAGCCTGAACCAGCCAAGTAGCGTGAAGGATGACTGCCCTATGGGTTGTAAACTTCTTTTGTCCAGGAATAAAAAAGCCCTCGCGCAGGGTTCTTGCAGGTACTGGTTGAATAAGGACCGGCTAATTCCGTGCCAGCAGCCGCGGTAATACGGAAGGTCCGAGCGTTAGCCGGATTGAGTGGGTTGAAAGGGTGCGTAGGCGGGAAGTCAAGGCAGCCGGAAAATCGCCGGGCCCAACCCGGTCCCGCGGGTGAAACTGG
+
8886A?5=:1)8888;;=;;;;;C<C,;@CCFFCFDDFFCCCCEFF8EEGFFEECCCEF9CDCC,@FFGFEFFDE,CFFG8E8EFG=8@=@EFGF?F9,E?FFGGGGDFG<EFGGGGGGFGEGGGGGGGGGF,E,EEFGGG,CF,CE,8@DF,EF=C@A7>>C8CFF<ECGC7CG9:9CECCA>CD*@D=FBCBEGFG4?4DGEEG=)=);C9:5:*/7*:<7>:)*2:6CFF(389-.9:>3>>>>?*6<64)24<G:;0>>>?28674CBF>5*)-4((874(9344,4((-,.1-)..
@M02996:162:000000000-B87FG:1:1101:23977:3686 1:N:0:ACTGAGCG+AAGGAGTA
CCTACGGGTGGCAGCAGTGGGGGATATTGCACAATGGAGGAAACTCTGATGCAGCAACGCAGCGTGCGGGAAGAAGGTTTTCGGATTGTAAACCTCTGTTTTTAGTGAAGAAAAACATGCCTCTAGCTACAGCGGAAGCCACGGCCAACAACGTGCAAGCGGCCGCGGTAATCCGTAGGTGGCAAGCGTTTTCCGGATATACTGGGTGTAAAGGGTGCGCAGGCTGGAATGCACTTTTGACGTGAAATACCGCGGCTCACCACCGGAACGGCATCCAAAACAGTAATTCTTTGGTGTAGTA
+
-88AC>=551);=88;==;;;8+86;CFFD,@FGGGGFFFCGGGCE9EE,69FFC@F@CG+@FB,@,6@CFCB<8EE,,9<,+>==FGE<?CFG8=ED@FGG==EEEE,=5EF,A+,CE,E,,44,8E,,@A,++3+38=@E7F++683+@8+8:@8<:<**5**;7*/*4<+<*=,**+3:A4+***9:)*3*28A5*1+3+15*))09*221)**(/1):C)*)21(09FA))/))9/)*-.,.*-2.)7(,49059)4*-(((-()(7(4()+9))(,),:))-)-).))(((0)-.)
@M02996:162:000000000-B87FG:1:1101:21922:3690 1:N:0:ACTGAGCG+AAGGAGGA
ACTACGGGTGGCAGCAGTGGGGGATATTGCACAATGGAGGAAACTCTGATGCAGCAACGCCGCGTGAGGGAAGAAGGTTTTCGGATTGTAAACCTCTGTTTTTGGTGACGAAACAAATGACGGTAGCCAAAGAGGAAGCCACGGCTAACTACGTGCCAGCAGCCGCGGTAATACGTAGGTGGCAAGCGTGGTCCGGATTTACTGGGTGTAAAGGGTGCGCAGGCGGGACTGCAAGTTGGATGGGAAATACCGAGGCTTAACTTCGGAACTGCATCCAAAACTGGAGTGCTGGAGTGGAGTA
+
88A?C?=5=00=;8=;;==;;87@BE<EEEGCC@CCCDFGGGFFFDAEEFCFFFEEF@BFFCBB6@FEGGEFGFFFFBCAFCFGEGGGF?EAFGFGGG5EFEFGD4BAFFGEGGGGGCGGGGG7FGFGGGGGFGGGGGGFGGGGGGGGGAFGG@BDCFC:DCDDFGGG;>C:CCE<CCC4<7AADGFD<*:306EGF5*6:@CFEF=A);:C:A>2>:D>DGEDEDDC;)95<FA*6:?9)C0>3904CA>B:>>B(*7:4*).:?FFB)9<>)8C@.6:</9(4<5(6))51<,8FBB,(
@M02996:162:000000000-B87FG:1:1101:15381:3708 1:N:0:ACTGAGCG+AAGGAGTA
ACTACGGGTGGCAGCAGTGAGGAATATTGGACAATGGAGGGAAGTCTGATCCAGCCATGCCGCGTGAAGGATTGATGCCCTACGGGTTGTGAACTTCTTTTGTACGGGGGCAAGAAGGGCCACGGGTGGACCGATGAGAGTACCGTACGAATAAGCATCGGCTAACTCCGTGCCAGCAGCCGCGGTAAGACGGAGGAGGCGAGCGTTAGCCGGATTTATTGGGTTTAAAGGGTGCGTAGGCGGCGTGCCAAGGCAGCGGTGAAAGCCGGGCGCCCAACGCCGGAACGGCCGTGGAAACGGG
+
888=@A=5:)0=;8=;;==;;;;;;CCEDFGECCFDDC,@@CACC@<ED6CCEACC@EDF<@@@+@FFGGEGC9@,CEFG,A8?CF@,+@79CCA,A?FE9FFGFFDDDFF@F+AFGG+CFGDFGGGGGGGGEF8EGGGGGAFFGCFGGGGFGGFE9,3>>C8EGGFGGC:CG>GGGC=?F<?:C9DG*AFGDBGGF*9@DDEBE)0>)9<C<>.**.20=@C9*)<:>FFB8<6D(87C?G>7,08?5A>F(4?F?GG1>FDB2(.7@BC>F9>8>(:92>;BBF(419>((48<90,11
@M02996:162:000000000-B87FG:1:1101:21747:3741 1:N:0:ACTGAGCG+AAGGAGCA
ACTACGGGGGGCTGCAGTGAGGAATATTGGTCAATGGACGGGAGTCTGAACCAGCCAAGTCGCGTGAAGGATGAAGGCCCTACGGGTCGTAAACTGCTTTTGCAGGAGGACAAACAGCGGGACGTGTCCCGCCATGAAGGTATCCCGCGAATAAGGGTCGGCTAACTCCGTGCCAGCAGCCGCGGTAATACGGAGGACCCGAGCGTTATCCGGATTTATTGGGTTTAAAGGGTGCGCAGGCGGGCTGGTAAGGCAGCGGTGAAATCCCGGGGCGCAAATCGGAAACTGCCGTTGAGACTGG
+
88ABC98=:)18888:::::::CCCEAFFFFEC<EDF<BBC+?>8B<EFGFFFFEFE8B5C?CC@>3>FFE,FDFFFGGGCB,>CEC+@@B:CGF,F;>FFG:=>@*>76*6D7DFG77F<FFGGGG7F,3F**4BFB;FGF+,7+3?GGE5FGG6*;7CEG8EGGGGGG;FGFGFGGFGGDE>EDGGDGGGDEGGB*/7)CEFE7>B>@FGG@D5*6C7@EC97BDFAFCF:BFF0>BDBC70(08:06:F)4:?FGG(9F<A4).4)4/7>(5::().,>,40().5(4-(4:(83)4.
@M02996:162:000000000-B87FG:1:1101:21742:3758 1:N:0:ACTGAGCG+AAGGAGGA
CCTACGGGGGGCTGCAGTGAGGAATATTGGTCAATGGACGGGAGTCTGAACCAGCCAAGTCGCGTGAAGGATGAAGGCCCTACGGGTTGTAAACTTCTTTTGCAGGAGGAGAAACAGCGGGACGTGTCCCGCCTTGAAGGTATCCTGCGAATAAGGGTCGGCTAACTCCGTGCCAGCAGCCGCGGTAATACGGAGGACCCGAGCGTTATCCGGATTGATTGGGTTTAAAGGGTGCGCAGGCGGGCTGGTAAGTCAGCGGTGAAATCTCCGGGCCCAACTCGGAAACGGCCGTTGATACTGG
+
-886A?=01))8888:::::::::CC<<FEFFCAADDFE>@DCCB<<EFGE@FABDAFF?F?@B8@CFGFGGFFEFFGGGDFGCEG><BC@CCGCCG9,FGGGGGGGGDG*CEFFGFCGGGGEGGGGGGGGGG@EGGFGGGGGGFDGGGGG>F?@CE;<CGG8EGGCGGD>FGGGFGF=EGD@>DD5CCEGCEFCE;<DFDDE>EG:3:6FED<@D*2*20@57>)<:4BDF:?FFFFFC394@9)8:06AF5:5::GG1>F7-64)6=>D>>()183(.:7,4974((--(-482=9):5
@M02996:162:000000000-B87FG:1:1101:18940:3777 1:N:0:ACTGAGCG+AAGGAGTA
ACTACGGGCGGCAGCAGTAGGGAATATTGCACAATGGGGGAAACCCTGATGCAGCAACGCCACGTGGGGGAAGAAGCATTTCGGTGTGTAAACCACTGGCGTGAGGGAATAATGCTTGGCCTCGGCCAAGTTGAATGTACCGCGAAAAGAAGCACCGGCAAACGTCGTGCCAGCAGCCGCGGGAATACGAGGGGTGCAAGCGTTGTTCGGAAGCACTGGGCGGAAAGGGAGCGCAGGCGGAGAGGCAAGCAGTCTGTACAAGACCGGGGCCCAACCCGGGACCGGCAGACGGGACGGTGGG
+
-88=@?888118888;;<;<;8@@;@<@CEG9@<<@CFDDEEFFFE8EC<C,CA:CCCBF>=C>9C,7CE@CECAFAF<5,,BC+BBF,@?BFFGGFF,BF?FGCFDCC,C?,CF<,CFFGDGGGGGGGGDFDFG,E@EGG8CFGGG*DFGGGGGG>=:CB<:*,4=8C8CEFFGFG5=:=C.7=7F7CEGGDF1CBG>?*C*)2/.775DE).?C*5CCFE5DEDGD?@C<96>EB>:C(/2.4)84>0:?)5)6.:*:A*42(3>6BB<644@57(-66B1,-(47(((420-1B(,(,
@M02996:162:000000000-B87FG:1:1101:5723:3780 1:N:0:ACTGAGCG+AAGGAGTA
CCTACGGGAGGCAGCAGTAGGGAATATTGCACAATGGGGGAAACCCTGATGCAGCAACGCCACGTGTGGGAAGAAGCATTTCGGTGTGTAAACCACTGTCTTGAGGGAATAATGCTTGGCCTCGGCCAAGTTGAATGTACCTCGAAAGGAAGCACCGGCAAACTTCGTGCCAGCAGCCGCGGCAATACGAGGGGTGCAAGCGTTGTTCGCAATCATTGGGCGTAAAGGGAGCGCAGGCGGAGAGGCAAGCAGTCTGTACAATACCGGCACCCAACCCCGGACCTGCAGACTGCACTAGTG
+
ACCCC>88:8)====;==;;;8;CFGGGFFCFGGGGG@;F:FGAEFGGGC6CFGGGGFGDGCFFFF,CFGG8CFGGFA,<BE=F:FG@?<FGGGGE<5EE,C,CBDF:,,5C,5EFF,+EFEFG+8=+,EE?,8,C=>;DE9E:4=EEG?D3>FF=+3=:8=?97E>D9@CF7DFFGDEC7?*/:DFG5C*=?5AE:*319/=)=:FFA)*29/)+:)*1)::)*0<715C59;6D09>1(90)().(1-<F)(66-<:44664,:((),1((,0;7?,(2:(,(4(444,4().-),.)
@M02996:162:000000000-B87FG:1:1101:5700:3782 1:N:0:ACTGAGCG+AAGGAGTA
CCTACGGGAGGCAGCAGTAGGGAATATTGCACAATGGGGGAAACCCTGATGCAGCAACGCCACGTGTGGGAAGAAGCATTTCGGTGTGTAAACCACTGTCGTGAGGGAATAATGCTTGGCCTCGGCCAAGTTGAATGTACCTCGAAAGGAAGCACCGGCAAACTTCGTGCCAGCAGCCGCGGTAATACGAGGGGTGCAAGCGTTGTTCGGAATCACTGGGCGTAAAGGGAGCGCAGGCGGAGATGCAAGCAGTCTGTACAATACCGGGGCCCAACCCCGGACCTGCAGACTGGACTGTTT
+
ACCCCEFA=8)=8==;====;8;;CFGGGGGGGGGGGGGGGGGGGGGGGGGGGFGGGGGGGDGGFGFGGGGGGGGGGGGGGGGGGGGFFGGGGGEFFGFFFGGGGGGGGFGGGGGGGGGGGGGGGGGGGGGGGGGGGGGGGGGGGGGGGGGGGGGGGGGGGGGGGGGGGGGGGGGGGGGGGGFFGGGGGGGEGFGGFGDBFGGFGGFFFFGGGFFGGFGG:EED:7FF?FDFFFFFFB>DFD>F<@FAFFB5.5AFF9:4246:7?B;51D((,7A<?B>>5>0<BB?)3.8?0,)7<A)
@M02996:162:000000000-B87FG:1:1101:24888:3784 1:N:0:ACTGAGCG+AAGGAGTA
CCTACGGGTGGCTGCAGTAGGGAATATTGGGCAATGGAGGCAACTCTGACCCAGCCATGCCGCGTGAAGGAAGACGGCCCTATGGGTTGTAAACTTCTTTTATCGTAGAGTAAACCTGGCCACGTGTGGCCAGCTGAGAGTATACGAGGAATAAGTATCGGCTAACTCCGTGCCAGCAGCCGCGGTAATACGGGGGATACGAGCGTTATCCGGATTTATTGGGTTTAAAGGGTGCGCAGGCGGATCGGTAAGTCAGGGGGGAAAAGTTGGGGCTCAACTCCAATCGTGCCTTTGATACTGG
+
88BBCD@581)=========;8;CCFFGGGGGGGGGGGGGGGGGGGGGGGGGGFEFFGGGGGGFFGGGGGGGGFFCFGGGGGGGGGGGGGGGGGGGGGGGGGGGGGFGDGGGGGGFGGGGGGGGGGGGGFFGGF8FFFGGGGGFGGGGGGGGGGGGGGGGGGGGGGGGGGGGGGGGGGGGGGEFGDDGGGFGGFGGFDDFGGGFGGFF:FFED>>5><CGFGG5E3<><FGFFF?E06)C>D473574143@62ADFG3(4)388?<4857;02)CF?475<?4:?<F06AFF>)-*)6<)
@M02996:162:000000000-B87FG:1:1101:18932:3795 1:N:0:ACTGAGCG+AAGGAGTA
ACTACGGGCGGCAGCAGTAGGGAATATTGCACAATGGGGGAAACCCTGATGAAGCAACGCGACGGGGGGGAAGAAGCATTTCGGGGTGTAAACCACTGTCGTGAGGGAAGAATGCTTGGCCTCGGCCAAGTTGAAGGTACCGCGAAAAGAAGCACCGGCAAACGTCGTGCCAGCAGCCGCGGGAATACGAGGGGGGCAAGCGTTGGTCGGAATCACGGGGCGGAAAGGGAGCGCAGGCGGAGATGCAAGCAGTCGGTAGAAGACCGGGGCCGAACGCGGGGCCGGCAGACGGGACTGTGAG
+
8866C:11)1)7688;;,;<;@<C;@,@@FE@CA<C@CDCCCCF@:,CC,C,9?,CCFCF+>==+>+>CC8CE8<C<F,<,<CC*:/?*<9@CFGGC@3<FFE::FEC8*;80AF7+<CFG+;E>CEGFF9:AFF7C3<EF**:E8?EFGGFGGG=CECEE::*22:**;8001:7@*:::C>DEGGGCCD>8>5?>G<F*C:):*08@.95*/9C*-)1.:*920:CBFD)(-2>9>>121(..9F>C?<@)5(4,A*-6*,3(499>(9(((7*8((,(0-706143:1(--((05<))
@M02996:162:000000000-B87FG:1:1101:5715:3798 1:N:0:ACTGAGCG+AAGGAGTA
CCTACGGTAGGCAGCAGTAGGGAATATTGCACAATGGGGGAAACCCTGATGCAGCAACGCCACGTGTGGGAAGAAGCATTTCGGTGTGTAAACCACTGTCGTGAGGGAATAATGCTTTGCCTCGGCCAAGTTGAATGTACCTCGAAAGGAAGCACCGGCAAACTTCGTGCCAGCAGCCGCTGTAATACGAGGGGTGCAAGCGTTGTTCGGAATCACTGGGCGTAAAGGGAGCGCATGCGTAAATGCAAGCAGTCTGTACAATACCGGTGCCCAACCCCGGGCCTGCAGAATTGACTTTTTT
+
8BCCC5>5)))=;==;======;=EFGGFGGGGGGGGGGDGGGGGGGGGGFGGFFGFGEGF+B@CAEFGGGDGGGGGGGGFGF>?BFGGFFEGGGGFCFFDFFFE8:CAGGFG,9FG,5EFGDF@@CFG<EFFGGD,CBFGGGGEFG7,@>,@FGG+@CCEDCF;EGF?CDF+@?FFCGG*<9CGGGG>9?5:?EEDG78F*/8*:)4:)5:*68FDECGFGED5;@F;AD@>>>)373/(*-9<FBAF?07:0<)69CBDFDFFB9(042(5:>A><4((016(((.4()-5::4*).8(
@M02996:162:000000000-B87FG:1:1101:24880:3800 1:N:0:ACTGAGCG+AAGGAGTA
CCTACGGGTGGCTGCAGTAGGGAATATTGGGCAATGGAGGCAACTCTGACCCAGCCATGCCGCGTGAAGGAAGACGGCCCTATGGGTTGTAAACTTCTTTTATCGTAGAGTAAACCTGGCCACGTGTGGCCAGCTGAGAGTATACGAGGAATAAGTATCGGCTAACTCCGTGCCAGCAGCCGCGGTAATACGGGGGATACGAGCGTTATCCGGATTTATTGGGTTTAAAGGGTGCGCAGGCGGATCGGTAAGTCAGGGGTGAAAAGTTGGGGCTCAACTCCAATCGTGCCTTTGATACTG
+
8ACCCDA5>1)=========;8;CCFGGGGGGGGGGGGGGGGGGGGGGGGGGGGGGGGGGGGGGGGGGGGGGGGGGGGGGGGGGGGGGGGGGGGGGGGGGGGGGGGGGGGGGGGGGGFGGGGGGGGGGGGGGGGFGGGGGGGGGGGFGGGGGGGGGGGGGGDFEGGGGGGGGGGGGGGGGGGFFGGGGGGGGGFGGFGGFGGGFGGFFFFGGGEFGGBFG=FGDD>EDFFFFBFFFFFFGBC>),>EBDFFFAA<B:GGB;:?FAFD<88D>?4)9=7A>?F?FFFBF:4-6245A?<9<
@M02996:162:000000000-B87FG:1:1101:19599:3890 1:N:0:ACTGAGCG+AAGGAGTA
ACTACGGGAGGCTGCAGTGGGGAATCTTCCGCAATGGACGAAAGTCTGACGGAGCAATGCCGCGGGAGTGATGAAGTTTTTCGGAACGTAAAACTCTTTTGTTTGTGACGAACGTGCTTTCCATCAACAACAGAGAGCAGTGACGGTAGCAAACGAATAAGCCACGGCGAACTACGGGCCAGCAGCCGCGGTAATACGTAGGGGGCGAGCGTGGTCCGGAAGGATTGGGCGTAAAGCGCAGGGAGGCGGGTGGCTAAGGCTGGAGGGAAAATGCGGGGCGCAACCCCGGAGGGCCCGGGAG
+
88A=A@===1)==;=;;;=;;7@@;66CFGGCCC:CCEFCCEEEEE<EEFECCC@CC<CFF@8@+>@C4CD<FCEF,<AE<<FCCFFG+AADFGGGG9,FFFF,A9BDEFGCFEDFG@5,EFGAFFFGGGGGFFFGGGGGGGGGGGCGGGFGGGEGD@CCCCEGGGGG*>CC6CFC*5=CC7=AFGFGGGG*3==FFF297>*7=5>BD)97*8<F<>C>:**9+9CC<FD03:<FAB)9(9(<3>B;C(,)-3,)8E40(034<?>0F82)5)<CB64(4>>(4147(4-71(--)-2-(
@M02996:162:000000000-B87FG:1:1101:19031:3892 1:N:0:ACTGAGCG+AAGGAGCA
ACTACGGGTGTGCAGCAGCAAAGAAGATGCCGAAAGGGAGGAAAGGGGGACGGAGCGAGGAGGGGGGGAGGATGAAGGCCGGAAGGTTGTGAAATCCTTTTAAGGGGGAAGAATAAGCGAGGGCAGGGAAAGCCGAGGGGGGGACGGGAGCACAAGAAGAAGCAACGGCGAAGGACGGGCCAGCAGCCGCGGGAAAACGTAAGTGGCGAGCGGGAGTCGGAGGTATGGGGGGTAAAGGGCAGGTAGGGGGGGGGGAAAGCGGGGTGTGAGAGGCCGGGGCGGAACGCTGAGAGGGCGGGGG
+
8886@?=951)6,,66,=6,6,;@8;8C6-66+7+8@@@,66@C@887+88:+,6@::+:+,,+@7B@:C1<,88,?2<FE>C*?E0222*<@33<C,0<@:,<,;*8/;C8C2203+8:CGD5;C88>GCCCF*8?E*2C5*:C8C*;?*;;**12;*<:7<+<*:CC?8C)*;*:1**2*00092*/27/?5:*8*9)2*2*3>)0;><C3>))*(9>:*:*+1<08))<(,./6<3*,1-)-/.(12-)(-4(-*1((8,2(4(-8)*)((./5,((-),(-(((-((.),:()-(-,
@M02996:162:000000000-B87FG:1:1101:17489:3895 1:N:0:ACTGAGCG+AAGGAGTA
ACTACGGGGGGCTGCAGTGAGGAATATTGGTCAATGGGCGGAAGCCTGAACCAGCCAAGTCGCGTGAAGGAAGACGGTATTATGGATTGTAAACTTCTTTAGACGCAGAGAAATAAGGGGCTCGCGAGCGCTGATGCTAGTATGCGTAGAATAAGGAGCGGCTAACTCCGGGCCAGCAGCCGCGGTAATACGGAGGAACCGAGGGTTAGCCGGAGTTATTGGGTGTAAAGGGTGCGCAGGCGGCGCTGAAAGTCAGTGGTCAAAACGGGAGGCGCAAGCTCAACCCGCCAATGATACTGGG
+
8-86@:8)10)88889:::9:9:9,95CCCC<?<<?ACBBCC@CF,,AEDB?=A::8DD558+>+@FDFFACFC,>F3D<,=,<,@,:@:38@FF;F,>@DFFE@*:B<FGFF,?FGGGGC<FFGG7FF*=1?FFFFBCG5A+ACE8CGGG7C:<??**1:C*;<6+<CC*:D8;=5C67*1.5=>CDFG>C88CGF*9577C)897>5BGGCB)1*6**9<71*)3?4@CE(8(<09>D(>4),7.(),.0..6<):<).@34)(-(.(1-4()/0(-..*)..39B9-((.5).*).2,
@M02996:162:000000000-B87FG:1:1101:12260:3902 1:N:0:ACTGAGCG+AAGGAGTA
ACTACGGGAGGCAGCAGTGAGGAATATTGGTCAATGGGCGCGAGCCTGAACCAGCCAAGTAGCGTGCAGGAAGACGGCCCTCCGGGTTGTAAACTGCTTTTAGTGGGGAATAAAAGAGCGTACGCGTACGCTGTATTGTATGTACCATCAGAAAAAGGACCGGCTAATTCCGTGCCAGCAGCCGCGGTAATACGGAAGGTCCGGGCGTTAGCCGGATGTATGGGGTGGAAAGGGAGCGTAGGCGGACTTTTAAGTCAGCGGGGAAATCGTGCGGCGCAACCGGGGAATGGCAGGGGAAAGG
+
-88?C@885:1=88=;;==;;;;;,C,CCDE<@<CCDFFC@B@CFE<EDE<CEE@:@FEC@CC@6BBCFGDGGECCFFFG7<FCEG=,@@?AEGFGGC,CEFFC?FADCF@=FGGGGGGGGGFGGGGGGGGCE+C@,CDFFAEEFGG,@CFGGGGG>:?@89@B*AF9=,DEFBC9DEC?C8;8:CG)9=+?@FGGFGG476CDC5B5)0*<7>E7*4*:97:FG7*)-9:@BFFFF>097C>FF>>0*))/59))6<D(7>9>?:4<),>66>B*5399(704948().(33((-04:(.
@M02996:162:000000000-B87FG:1:1101:10533:3910 1:N:0:ACTGAGCG+AAGGAGTA
ACTACGGGCGGCAGCAGTGGGGAATAGTGCACAATGGGCGCAAGCCTGATGCAGCAACGCCGCGGGAGCGATGAAGGTCTGCGGATCGTAAAGCTCTGTCCTTGAGGACGAAACAAATGACGGTACTCTTGGAGGAAGCCCCGGCTAACTACGTGCCAGCAGCCGCGGTAATACGGAGGGGGCGAGCGTTATCCGGAATGATTGGGCGGAAAGAGTACGTAGGGGGTGTGGTAAGCGGAGGGGGAAAGCCCGGGGCTTAACTCCGGTTAGCCCGACGAAGGGCAAGACTGGAGGGAAGGAG
+
88,6@:8581)6888;;<;;;@:C,C,<EFF<DA@C<CC@8@@@C<,CC<CC@A,CCFB=@>+>+7@C6B=<C<?BF<?,,?@CC4+B8><=A?:A9D,5BCCEDFFFBFGCEFGGG9FGFFE@DFCF9,@CADCEGGE<D8EGG7CGG;BBE,64BF84?7=4<CEG*4B+@+A*:==C=C558<9>)*12+1AEFD*)22+9@D>>377=7082:49*0;=/:<*)()1)6<?/435D>D>@6>5:*.:B7;F6,29:4/))-4-().2)((8*0,-(()(-((,,)),(((4-)(,(,
@M02996:162:000000000-B87FG:1:1101:17498:3911 1:N:0:ACTGAGCG+AAGGAGTA
ACTACGGGGGGCTGCAGTGAGGAATATTGGTCAATGGGCGGAAGCCTGAACCAGCCAAGTCGCGTGAAGGAAGACGGTATGATGTATTGTAAACTTCTTTAGACGCAGAGAAATAAGGGGCTCGCGAGCTCTGATGCTAGTATGCGTAGAATAAGGATCGGCTAACTCCGTGCCAGCAGCCGCGGTAAGACGGAGGATCCGAGCGTTATCCGGATTTATTGGGTTTAAAGGGTGCGCAGGCGGCGCTTTAAGGCAGGGGTCAAATCGGGAGGCTCAACCTCAGCCCGCCAGTGATACTGGG
+
88@=C?85>8186889:::::::=5CC<CFCC?=?@CFFCDECEGC<EDFADCA:B=EFC<>8>8>BFGFEFGCDCF3>:,@,@<@F<CF@AEGGCFE;FGFGGECCECGGCF<FFGGGGGCFGGGGGG*?BAF9FFCGGFF<FGGGGGGGFGGF9@97;C7;EFF7CFE;CGFFFFFFC=<7>D9DG*C7ED;EEB*>?95E@818>.9CG<B)**.2*9<C/2)3:<FC>,:6@;F590>3)4.),/6:F?F7?(CD24>2<))-(8279:.)+1(4(.9(.4:901(()56).*-.,,
@M02996:162:000000000-B87FG:1:1101:10551:3917 1:N:0:ACTGAGCG+AAGGAGTA
ACTACGGGCGGCAGCAGTGGGGAATATTGCACAATGGGCGCAAGCCTGATGCAGCAACGCAGCGTGAGCGATGAAGGTCTTCGGATCGGAAAGCTCTGTCCTTGAGGACGAAACAAATGACGGTACTCTTGGAGGAAGCCCCGGCTAACTACGTGCCAGCAGCCGCGGTAATACGGAGGGGGCGAGCGTTATCCGGAATGATGGGGCGTAAAGAGTACGGAGGTGGAGGGGGAAGCGTAGGGGGAAAGCCCGGGGGTTAACTCCGGTGAGCCCTCGGAACTGCAAGACGTGAGGGCAGGGG
+
88A?C@81)108888;;<;6;788;C<<E<FCC@<CCFFCCCCEGF8@E,<EEE6:@,>8+8@>4?C@C>CECAEEF4C9,,B=++8B7=4><ECBBE5,=,,CEFF<+CE=F:FFF,C?ACE3C+DF,,@@DDGEFCC<B6@BB*3D7,74>2>*4D91:982>EGE*16+;<8*B5===C>>*9)99*9*+9>G@D5)7*098C57.5C5:FF0:)9)0::/*<**()1)43:)4()1-92725>?2(476>F(-*/.)*-,,4(().*((.)*)((4,9.2)).(((42?B0(0,((2
@M02996:162:000000000-B87FG:1:1101:19085:3967 1:N:0:ACTGAGCG+AAGGAGCA
ACTACGGGTGGCAGCAGTGGGGGATATTGCACAATGGGGGAAACCCTGATGCAGCGACGCCGCGGGAGTGAAGAAGTATTTCGGTATGTAAAGCTCTATCAGCAGGAAAGAGAATGACGGTACCTGACTAAGAAGCACCGGCTAAATACGTGCCAGCAGCCGCGGTAATACGTAGGGGGCAAGCGTTATCCGGATTTACTGGGTGTAAAGGGAGCGCAGACGGCATGGCAAGCCAGATGTGAAAGGCAGGGGCGCAACTCCGGGACTGCATGTGGAACTGTCAAGCTAGAGTAGCGGAGGG
+
8886A?8)80)=;886;=;;;@:@,@<@EAFFD@<CDDDDEECFGE8EFCACEEC@@@C:7>6>+>CC8AACFD@E5C<B,9BC8BAF?@<BAEAFG<,CEGGGFG@DEGG,DF>FGGGGGGGGGGGG:FFGFFGGGGGGGGCGGGGGGGFGGGGC@FC>D94CF:EGFCFG*?,4B*7CC<>5:929*CGGDD*20CFB:DG0;9?FF=FGCD7CC6DDFEE9C:FC?FCF43<73)12.:5@<F:779>E>((39**5:),43((4.8*)-66+0(,.)/6<55).454--)63>1-,,
@M02996:162:000000000-B87FG:1:1101:18140:3976 1:N:0:ACTGAGCG+AAGGAGTA
ACTACGGGCGGCAGCAGTAAGGAATGTTCGGCAATGGGGGAAACCCTGACCGAGCAACGCCGCGTGAGTGGAGAAGGTCTTCGGATTGTAAAGCTCTGTTGTAGAGGAAGAATGCTAAGTATAGGAAAGGATATTTAGTTGACGGTACTCTACTAGAAAGTCACGGCTTACTACGTGCCAGCAGCCGCGGTAAGACGTAGGTGGCAAGCGTTATCCGGATTTATTGGACGGAAAGGGGGCGCAGGCGGTTGGTTAAGGTTGAGGGGAAAGCGTGGGGCTCAACCCAATACAGAATCGAAAA
+
8ACBCB=8)118888;;<;<<;;C6EFFFBFFC@CCCFDEEEFFFE8CCEE@>C8CEFCF>B@B+>BB5?:=E=AEFBFE,AFDDCBF<EA<AF?F9E<FGADD<FFDDGGD?FG5FFF<F9FFGGGG,DF>F,@@DF@,@EGGGGGG,@;FG9>;BGFE,?EDGEC;CCF,B;E,CF5:?58AAFGCDG)=:/=<D/9A<2AA<DFFF>1*/09CC>C7)+0:+99>?E)7:9:FF0;941->77B;1((8,(64:+0.4634(49<F3041(0*.((-.*.((-8054-6)...7:7(,
@M02996:162:000000000-B87FG:1:1101:20258:3989 1:N:0:ACTGAGCG+AAGGAGTA
ACTACGGGAGGCTGCAGTAAGGAATGTTCGGCAATGGGGGAAACCCTGACCGAGCAACGCCGCGTGAGTGGAGAAGGTCTTCGGATTGTAAAGCTCTGTTGTAGAGGAAGAATGCTAAGTATAGGAAATGATATTTAGTTGACGGTACTCTACTAGAAAGGCACGGCTTACTACGGGCCAGCAGCCGCGGTAAGACGTAGGTGGCAAGCGGTATCCGGATTGATTGGGCGGAAAGGGTGCGCAGGCGGGTGGTGAAGGTTGAGGGGAAAGCGTGGAGGTCAACGCAATACAGCATCGAAGA
+
68@?C@>A>:18=;=;;=;<<;;@;CEEF@F@@CEDFFDDEDFGFD8EDFF@@>8@EFCF@@>>+8BB<CB=EACFFBFE,ABC@:+B:ADAAEAFCF5FG?FFFGGGFGGG9FG9FGG:FFFGGGGGAFGFD33:@FD,EFGGGEFG;;AGG9DADFGG,9FFGGG>EFGEFGG*@E>E>*994;DDGG?EE*CFE*:FD2=F*CFFFB)=5.;FD@C*)*202=GG?F)8>6:FF(514/,79<BB),(0,(62>+*-.78?6>>FF?998(7*.(-.5?>(,91(-524),-57?:(-
@M02996:162:000000000-B87FG:1:1101:20277:3993 1:N:0:ACTGAGCG+AAGGAGTA
ACTACGGGAGGCTGCAGTAAGGAATGTTCGGCAATGGGGGAAACCCTGACCGAGCAACGCCGCGTGAGTGGAGAAGGTATTCGGAATGGAAAGCTCTGTTGTAGAGGAAGAAAGCAAAGGATAGGAAACGATATTGAGAGGACGGTAATCTACTAGAAAGGCAAGGCTTACGACGGGAGAGCAGCCGAGGCAATACGTAGGTGGCAAGCGCGAACCGGATGGGTTGGGAGGAAAGGGTGCGCACGCGGTGGGTGAAGGGTGAAGGGAAAGCGTTGAGCGCAACACAACACAGGAGCGGAGA
+
86<AC>==)118,;8;;;;<<;;@;C6,;@F@CCC@CC@C@@A,C@,CD6C:C>@:E<@@+88>7@B=5C,5B=AEF?,,,,BA7++B,=?A,FFDEF?F,,,9,:=,AFCE,,,,84A<89??FDCF,:6++6C,C9,8+6DE=B++,,@=D,@7><?<3+,,*@@6?,7*35;*1**4/2)2,2/5?5)3/)3>0*2581=>*08).5)*))0199)*0**0*0*5(8/72((73(7*-)()-.031-(7(-())+*(47))((((08*74-8*))(--72(-80(.818(4((.(,--
@M02996:162:000000000-B87FG:1:1101:6579:4040 1:N:0:ACTGAGCG+AAGGAGTA
CCTACGGGTGGCAGCAGTTAGGAATATTCGTCAATGGGGGAAACCCTGAACGAGCAATGCCGCGTGAGTGATGACGGTCTTTATGATTGTAAAACTCTGTTGTTAGGAACGAAACCTTAAGATAGGAAATGATCTTAAGCGGACGGTACCTTTCCAGAAAGCCCCGGCTACTTACGGGCCAGCAGCCGCGGTAATACGTAAGGGGCGAGCGTTATCCGGAGGTATTGGGCGTAAAGCGTGTGTAGGCGGTTTCTTAAGGCTAAGATCAAAGGCTGGGGCTCAACCCCAGGTGGGCTTAGAA
+
688AC>>5:))=6==;=6<<<;C@CECFAFF;CEFFGGGG6BFFEF8EFFCC@F@C@FEFCFCF+@CCFGAFFFFCEF@FA,CCC<C,EF<FAEGFFFFGFGDGGGGFF::?@F:?FGGGGA<AFFGEE,9,,=E;EEGF+43+@8=FCG;FGG9:@EGGGFBD@@EGGG,7@F77*19CCFFAEF*:1=D==>7<+:**/*=AE9:<539**750:(9*)*/*</<CB>C>14(141)9:FB?<?=(>4())).).<*40634<>4))-2((.7A@;(((9),.,((((.,4((.),5)-
@M02996:162:000000000-B87FG:1:1101:6599:4042 1:N:0:ACTGAGCG+AAGGAGTA
CCTACGGGTGGCAGCAGTTAGGAATATTCGTCAATGGGGGAAACCCTGAACGAGCAATGCCGCGTGAGTGATGACGGTCTTGATGATTGTAAAACTCTGTTGTTAGGAACGAAACCTTAAGATAGGAAATGATCTTAAGCTGACGGTACCTTTCCAGAAAGCCCCGGCTAATTACGTGCCAGCAGCCGCGGTAATACGTAAGGGGCGAGCGTTATCCGGATTTATTGGGCGTAAAGCGTGTGTAGGCGGTTTATTAAGTCTAAGATCAAAGCCTGGGGCTCAACCCCAGTTCGTCTTAGAA
+
68ABCBD=>))=;==;===<<;;CFFGGGGGGGGGGGGGGGEGGGGGGGGGFFF@FFFGGGGGECFGGGGGGGGGFFGGGG9FAECFFGGGGGGGGGFGGGGGGGGGGGGGGGGGGGGGGGGFGGGGGGFFGGGGGGGGGGGGGGGGGGGGGGGGGGGF@DGFGGGGGGGGFFGGGFGGGGGFFGGGGGGGCEFFGFGGFFGCFG:DFFEGGDFFGG:DDFCCFGFGGFFGF>B<FA>5C6GBF<B=>G(,72-<AFG7>AFDA244:FBF??>@GFFB6?FF<:08:?(69??B?FDAB<
@M02996:162:000000000-B87FG:1:1101:21887:4043 1:N:0:ACTGAGCG+AAGGAGTA
ACTACGGGGGGCTGCAGTCGAGGATCATTGGCAATGGGGGAAACCCTGACAATGCGACGCGGCGTGGAGGATGAAGGCCTTCGGGTTGTAAACTCCTGTCATAAGGGAAAAGGCGAGGGCACCCAATACGTGCCTTAGTTGATTGTACTTTAAGAGGAAGCGACGGCTAACTCGGTGCCAGCAGCCGCGGTAATACAAAGGTCGCAAGCGTTGTTCGGATTTACTGGGCGGAAAGGGCGCGTAGGCGGCGAGGGGTGGCAAGGGTGAAAGCTCCGGGCTCAACCCGGAAAGGGGGCTTGAA
+
-88?C?8515)88889:::8887>:B4<,-:B=AADFFDDCEFFGGFEFFDF,8:>BCCF:=CC+@FEGDEFFFFFGGGF?CGGGCCF:CDEFFGGGF3CF@FGCFFCFFF<CCFGGGGGGGGGGGGGGGGGGGF7CF<0<EC<<<FG<+<EFGGFFGGFC7;:EEG=ECF9D*A*AEF?C7:@AFGGGG>E?4CFFGF?<2082C@EF>**100:>>DC)+2C9@FF<F)79B?FF0;94)-<:9BF974>>(2,4*2,8F(8(4<B?)9-5:@E:2,4498<<BBF>FB(4(-3)(-..
@M02996:162:000000000-B87FG:1:1101:18545:4063 1:N:0:ACTGCGCG+AAGGAGTA
ACTACGGGAGGCTGCAGTGAGGAATATTGGTCAATGGACGGGAGTCTGAACCAGCCAAGCAGCGTGAAGGAAGAAGGCCCTACGGGTCGTAAACCTCTTTTGTGGGGGAACAATAAGGCCTACGTGTAGGGCGATGAGAGTACATCACGAATAAGCATCGGCTAACTCCGTGCCAGCAGCCGCGGTAATACGGAGGAGGCAAGCGTTATCCGGAGTGATTGGGTTGAAAGGGTGCGTAGGCGGGTCTTCAAGTCAGAGGTGAAATACCCGGGCTCAACCCGGGAACGGCCTGGGAAACGGG
+
88A=A?8A511=,;=;;==;;@C@CE<@EFFEFC@CC6C@6+8@8@,EEFCDEECCD,C6,::@,@C,CCD8,CCFGGGG,A,?BFF@CFEDFG8AF9?FFFFGG:=CC+99E54,9,AFGGGGGGGGGG6<=++@E,8@>FF<933EEGGCFGFDF@C<C>8EGEAFGE@CGCECE?C>9>A9ECGG:FGGDEEGE*>><C53:C3>);DGCD)/*6:29:C>7)AF<FFD(8?F(:;>>53),.0-26<@6>5<)<D2-=4<)-6>)4CBF(.:?(,-9EB694(-,,(((,.(0.-33
@M02996:162:000000000-B87FG:1:1101:12948:4067 1:N:0:ACTGAGCG+AAGGAGTA
GCTACGGGTGGCAGCAGTGGGGAATATTGGGCAATGGGCGAAAGCCTGACCCAGCGACGCCGCGTGAGGGAAGAAGATCTTCGGATTGTAAACCTTTGTCAACAGGGACGAAACAAAGGACGGTACCTGTGGAGGAAGCCACGGCTAACGACGTGCCAGCAGCCGCGGTAATACGTAGGGGGCGAGCGTTATCCGGAATTACGGGGTGGAAAGGGGGAGTAGGCGGGGAGGCAAGTCAGATGTGAAAACTAGGGGCACAACCCATAAAGGGGAGGGGAAACAGGTGCGCTGGAGTGGCGGG
+
86@6@?8):0);=8=;;<;6;766;C,@@@DCDF8@ACEBCCCCFE,CCECEEE,@@@@C@=8>68BBEC:FCDDEE<BE,@FD@7BF,??ECEG9FB9BFDFGGGCBAFEGGFGGG8ACFGG+FFG,C,@FEGGGGGGFGGGGGC?FG*@BECB;5D>1D9D2<8CG5:C7:C;+:7=*75)7/>5<)/9*0=CGBD>)::/78C0<)79C<FE)9(9*99:6>BGD;BD5<?<*.602.?)@>FF>7)6*5<91(/9<(866(4>A=)9((()*0(-3:)4:)()(-((,(4..),,4,
@M02996:162:000000000-B87FG:1:1101:18529:4079 1:N:0:ACTGAGCG+AAGGAGTA
ACTACGGGAGGCTGCAGTGAGGAATATTGGTCAATGGACGGAAGTCTGAACCAGCCATGCCGCGGGAAGGAAGAAGGCCCTAGGGGTCGTAAACTCCGTTTGGGGTGGAGCAATAAGTCCTACGTGTAGGGCGATGAGAGTACAACACGAATAAGCAGCGGCGAACTCAGCGCCAGCAGCCGCGGTAAGAAGGAGGAAGCAAGCGTTAGCCGGATTAAGTGGGATTAAAGGGTGCGGAGTCGGGTCTGAAAGGCAGAGGGGAAAGACCGGGGCACAACCCGGGAAAGGCCGTGGATACGGG
+
88,8=@=>):1==;,;;;;;;;;;C@<<CC,CC6CCA<C@C@@CCC9EAFC,CA,6C,;EF@CB+@@:FCECDCFF8<,844,CEFF,@@,?DGF9,+:5,@+@7687@F@<D,CFFEE5,CDE:A=DBD+8@F+@AFFCFFGC,8:BEGE3DFA<9,C:8911CC,>,2,4955CFE=:*9).8CCC*2*:85:E5**)29F):9)8090:<@)**.**/0>*+)<*6?:;4::F((0*.1-)(.)(0).0(,:6(27(-5(:(,(4.(131(7:::((,)-3((((.(-((12)0)(--
@M02996:162:000000000-B87FG:1:1101:21050:4079 1:N:0:ACTGAGCG+AAGGAGTA
ACTACGGGAGGCAGCAGTAGGGAATATTGCACAATGGGGGAAACCCTGATGCAGCAACGCCACGTGTGGGAAGAAGCATTTCGGTGTGTAAACCACTGTCGTGAGGGAATAATGCTTAATTTCGGGTAAGTTGAATGTACCGCGAAAGGAAGCACCGGCAAACGTCGTGCCAGCAGCCGCGGGAATACGAGGGGTGCAAGCGGTGTTCGGAATCACTGGGCGGAAAGGGAGCGCAGGCGGAGAGGCAAGCAGTCTGTACAATACCGGGGCCCAACCCCGGACCGGCAGACGGGACGGTGG
+
88,6@?=85:1=888;;=;<;@@@6@,<CCF<@<CCCDDDCDCFEE,CD<C<CA;C<CCF:68@,:::CCDFECCFEF99,AEC8BBF,@?DFGFGFE,CFAFGCFECC,C?:EE<,CF9A@FFF+9FFGDEEGG;EEEFB+@CFEGGGGGGGGFG=@CC8CD+5DECEEGGGGGFGCEECDBFE4FGFGDCC>2=BFFFDG*0:/)9>59C*1@FC:FGFG5DGFGF?FD>BBBEF9BD679)48;<FFBF)566.<*6:*.3,499E><134>8>(79BE>(44144:3<1:9(>2((
@M02996:162:000000000-B87FG:1:1101:5124:4145 1:N:0:ACTGAGCG+AAGGAGTA
CCTACGGGAGGCTGCAGTGGGGAATCTTCCGCAATGGACGAAAGTCTGACGGAGCAATGCCGCGTGAGTGATGAAGTTTTTCGGAACGTAAAACTCTTTTGTTTGTGACGAACGTGCTTTCCATCAACAACAGAGAGCAGTGACGGTAGCAAACGAATAAGCCACGGCTAACTACGTGCCAGCAGCCGCGGTAATACGTAGGTGGCGAGCGTTGTCCTGAATTATTGGGCGTAAAGCGAATGTAGGCGGTTTTCTAAGTCTGGAGGGAAAATGCGGGGCTCAACCTCGTCGGGCTCTGGAT
+
8AACC<@5:8)=;=8;====;88BFFGGFGGFFGEGGFGG@FCFFGFGGGGG@FBCEFGFFFEF6CEGGGD<FEFFCEFFGFGGDEFGFEFGAFEGCFDGFGGFFGGEAFFC+CFCGGGGGFGGGGFGG<,,@>FEGGGGGGGDFEE>=FGF,,6@CFF;CF>DFEEDCEGGG,:EGFGGFFF/,;*;4/?C8?9>6529/:<=FGF)8B:7/85:*)22699*<BFF:FDF6:(9)4))-0:*69*3<(4B?<4).9C26@7-((-10(0622<G@9(4(721((.4(((-36(4<4?<)
@M02996:162:000000000-B87FG:1:1101:11313:4148 1:N:0:ACTGAGCG+AAGGAGTA
ACTACGGGTGGCAGCAGTGAGGAATATTGGTCAATGGGCGGAAGCCTGAACCAGCCATGCCGCGTGAAGGAAGACGGCCCTATGGGTTGTAAACTTCTTTTGTAGTGGAGCAATAAGGTCTACGTGTAGATCGATGAGAGTACATTACGAATAAGCATCGGCTAACTCCGTGCCAGCAGCCGCGGTAATACGGAGGAGGCAAGCGTTATCCGGATTTATTGGGTTGAAAGGGTGCGTAGGCTGGCTGGGAAGGCAGGGGGGAAAGCCCAGTGCTCAACACTGGAAGTGCCTTGGATACTGG
+
888?C?=):01;;88;;<=;;;;<6C,,CCCCCCECCFC@CEDEFE,CADC<@E::@EDFC@@@+>CDFFCGGCCBFFFF7F,CDFB=@8?@EFFBFE,@ECBFD<BABFFCF,EFGG,CEFGGGGGGGG9FFFDFGGGG@FFG,@EFGGG@FGDAE9=>CC6CGGCGFE3ADCEFDFEE@9:9;;@C+=FFDEGGF*?>CFGA88)>);>ECD)**1+;ABC:*)<:<FFF4?6B6?BGF03)-)8:*4:>(.88>GD(4B?BF?8173*56)826(46)9::?()..6)))..)8:)6,
@M02996:162:000000000-B87FG:1:1101:23393:4148 1:N:0:ACTGAGCG+AAGGAGTA
ACTACGGGTGGCAGCAGTGAGGAATATTGGTCAATGGACGAGAGTCTGAACCAGCCAAGTAGCGTGCAGGATGACGGCCCTATGGGTTGTAAACTGCTTTTATACGGGGATAAAGTGGGGAACGTGTTCCCCTTTGCAGGTACCGTATGAATAAGGACCGGCTAATTCCGTGCCAGCAGCCGCGGTAATACGGAAGGTCCGGGCGTTATCCGGATTTATTGGGTTTAAAGGGAGCGGAGGCGGAAGTGTAAGCGGGTGGTGAAAGGTAGAGGCGCAAACACGGGATGGCAGGGCGAACGGG
+
88A?C?=):1)=;8=;;6=;;;;;CCC9EF<@@@CAFGECFC@CCE,EEF<DEECCEFFFGEFCBCFEGGEEFE<CEFEF7=8CFGFFFFBDFFGFFF9EGEAEEFEDDF7FFGGFEEGGFGFE+B6,C:DF8,@EGGGGCFGGC>F8BFG;EGGDFD?CCDCCF7ACF>>EG?FAEGEGFD@>EDGGGG>FDDE:?*489DE:EC3=5@:C<8)*05++8@F/*8?FFFFFB?(<(3:>(97)-00)0)4=)4(6(*9,2@26><))/)*(4(0?)-((.)((4-(((.-(2(-(72(<6
@M02996:162:000000000-B87FG:1:1101:5140:4151 1:N:0:ACTGAGCG+AAGGAGTA
CCTACGGGAGGCTGCAGTGGGGAATCTTCCGCAATGGACGAAAGTCTGACGGAGCAATGCCGCGTGAGTGATGAAGTTTTTCGGAACGTAAAACTCTTTTGTTTGTGACGAACGTGCTTTCCATCAACAACAGAGAGCAGTGACGGTAGCAAACGAATAAGCCACGGCTAACTACGTGCCAGCAGCCGCGGTAATACGTAGGTGGCGAGCGTTGTCCGGAATTATTGGGCGTAAAGCGCATGTAGGCGGTTTTCTAAGTCTGGAGTGAAAATGCGGGGCTCAACCCCGTATGGCTCTGG
+
8ACCCBDA5:)====;====;88BFGGGGGGGGGGGGGGGGGGGGGGGGGGGFFFFFGGGGGGG@FFFGGGGGGGGFGGGGGGGGGGGGGFGGGGGGGGGGGGGGGGGGGGGGGGCGGGGGFGGGGGGGGGFGGGGGGGGGGGGGGEFGGGGGGGGGGGGGGEGGGDGGGGGGGGGCCGGFGFFGGGGGGGEEFGGFGGFGGFAGCEFFEGGGBFGF?GDDFFGGF7D?FGF>??FFFE73DF*69=>G99@?BF:A9:))*4.7:?2@9:9))5EBB61:?BFFFF0(-.::(,2))5
@M02996:162:000000000-B87FG:1:1101:5145:4168 1:N:0:ACTGAGCG+AAGGAGTA
CCTACGGGAGGCTGCAGTGGGGAATCTTCCGCAATGGACGAAAGTCTGACGGAGCAATGCCGCGTGAGTGATGAAGTTTTTCGGAACGTAAAACTCTTTTGTTTGTGACGAACGTGCTTTCCATCAACAACAGAGAGCAGTGACGGTAGCAAACGAATAAGCCACGGCTAACTACGTGCCAACAGCCGCGGTAATACGTAGGTGGCGAGCGTTGTCCGGAATTATTGGGCGTAAAGCGCATGTAGGCGGTTTTCTAAGTCTGGATGGAAAATGCGGGGCTCACCCCCGTCTGGCTCTGGAT
+
8AC?@>D58))====;==;=;88BFFGGGGGGGGGGGGGGGGGGGGFGGGGGGGGGGGFGGGGECFGGGGGGFGGGFFCGGGGF@FEGFGGGGF@GFGGFFFFGGGGGFGGGGEGFGFFGGGGGGGGGFGGGGD8DEFGGG>FGDCEG7BFFGCEEEFGG;CFGGC6>EBFGGFF5@CFGC*:?E4FDGEDEGE7BF*86**418CBBAEDGD>@CF6CDF*?799CC(89@F?:=)4@D:CF@49=(79;)86449FGFFF0)))((6)7<2<38>>63:?)..16;,(.41):>?4:4)
@M02996:162:000000000-B87FG:1:1101:17186:4170 1:N:0:ACTGAGCG+AAGGAGTA
ACTACGGGTGGCAGCAGTGGGGAATATTGGGCAATGGGGGGAACCCTGACCCAGCAACGCCGCGTGAGGGAAGAAGGTTTTCGGATCGTAAACCTCTGTCCTGGGTGAAGAGAAAGAGACGGTAGCCAAGGAGGAAGCCCCGGCTAACTACGGGCCAGAAGCCGCGGTAAAACGGAGGGGGCAGGCGGGGGCCGGAAGGAGGGGGCGGAAAGGGCGCGAAGGGGGCCGACGAAGGCGGGAGGGAAAGGCCGGCGTTAAAGGGGGGAACGGCTTGGGGGAAGGGTGGGCGGGAGGGCAGGAG
+
88,6@:851)1;;8=;;<;;678@;C,;ECF8A<C@ADCCCEDBFG,EBB-,4A:?AECF+>3>+@>CFDEDECCFF3,,+@CC@C@F>BACFF7FFD8@<,,<<3>><FG>?@?BFFGGGG=BFGGGGGGGGGGGGCFFECB4*=C:+?:C8:>*8@*002*::::*:8+<6C**:=C=C)7)/5>))5)//8/*<C55**:785@)>B7C770))7)/8>*9E>*1(.17441.(-314/2838<(5407((,((2052)-743:478/(-7>>)42(,><.,790((-(419(.42-(
@M02996:162:000000000-B87FG:1:1101:11347:4179 1:N:0:ACTGAGCG+AAGGAGTA
ACTACGGGCGGCAGCAGTGGGGAATATTAGGCAATGGGGGGAACCCTGAACCAGCAACGCCGCGTGAAGGATGAAGGCTCTAGGAGTGGAAAACTCTGTGGGAGGGGACGAGAATGACGGTACACGGAGAACAAGCCACGGACAACTACGAGCCAGGAGCGGCGGCAATACGAGGGGGGCGAGCGTGGTCCGGATATACTGGGGGGAAAGGGGGAGGAGGCGGGAATGAAAGGCAGACGGGAGAGACCGAGGGTGAACCGCGGAGCGGCATGTGAAACGGCATGACCGGGGTGGTGGAGAG
+
88@AC9=>)1)8888;;<;6;7886C,<,CC8@@CCDF7@74?+BC8EA,B48A:>=,>>+88>38@8FAC,D<=@E,8,,,8<8:DFF9>B:,,?7,,8:*>F7ED1*11*4B,<C:FC<FG,?*8CC<BCFEGCEC8C>8**;C+3A;*;:8C8*;//*/CC>*/*0+3:***/**/*/95881*)*+2:85****2*09*)*))7>:42)7<351**7:7>/.*0)/*9(,.74()*-9(5(<.(991)((-4,3C>(.19>B0()().-4@90)--(.(,))(-((-,4((-.(,(-
@M02996:162:000000000-B87FG:1:1101:16609:4196 1:N:0:ACTGAGCG+AAGGAGTA
ACTACGGGGGGCTGCAGTCGGGAATATTGCACAATGGAGGAAACTCTGATGCAGGGACGCCGCGTATAGGAAGAAGGTCTTGGGATTGTAAACTATTGTCGACAGGGAAGAAACAAATGACAGTACCTGTGGAGGAAGCTCCGGCAAACTACGTGCCAGCAGCCGCGGTAATACGTAGGGAGCGAGCGTTATCCGGATTTATTGGGTGTAAAGGGCGCGTAGACGGTTAAGTAAGTTAGTTGGGAAATCCCTAGGCTCAACCGAGGAACGGCAGCGAAAACTGCATAACTGGAGTACGGGG
+
88@?@:851)188889:::8788=BA,CEFGFGFF?CAEDEFFFGG9EECDFFA8==FEF:>@>+3+:CEFFFFFFF>CFFGGFFFFG>FCFFGGCGG9FFFFGEFDDFGGFGGGGG,FGGGGFGGG9F3?FFGGGGGG,?CEGGGGGGFFGG<:A8CCCF<F;EGGG5CG+?EF+<:=CCD>@?CCD<=>*<=EGF3*/2*09@F.>)9FGFFF5D0C))2:CGF*/,9D6A>4*.6@*6C?BBF)4>7?)8<B?5=D<B>(7;>BF>(9>9BF876>17/9?<)66.6)((4..1499(
@M02996:162:000000000-B87FG:1:1101:18278:4215 1:N:0:ACTGAGCG+AAGGAGTA
ACTACGGGTGGCAGCAGTGGGGAGTATTGCACAATGGGCGAAAGCCTGATGCAGCAACGCCGCGTGAGTGAAGAAGTATTTCGGTATGTAAAGCTCTATCGATGGGGAATAAGATGAAGGTACCCAAGTAAGAAGCCCCGGCTAACTACGTGCCAGCAGCCGCGGTAATACGTAGGGGGCAAGCGTTAGCCGGATTTACGGGGTGTAAAGGGAGCGTAGACGGAATAGCAAGTGTGAAGTGAAATACCGGGGCGTAACCCAGGAATGGCTTGGAAAACGGTGAAGCTAGAGTACTGGAGGG
+
-866@:=5=)1=;8=;;<=;;8878;6<CCFEACECDDECCCCCE<,CC@C@DA:CAECFF@@>7>BBCCDDEA<E,C<<,?CC8B<F,A???ECFDA,CFF4FCGEBC,C?FF4EFGGGGGGGGGGG?FFGGGGGDDEGGG7FGGGGGG8DGFCD@FCF69@EG3@E,@>C9DFGEDD==568::1:*=FGDE7**;D)1CG.:19BFBGE4<:D)49DFEC9E3EC>FFF6))9<AF24:<?)9BF*7>@6(,4:5::<F6?:))57(*(,5B9@0(4()-5)5)64),).6).9:339
@M02996:162:000000000-B87FG:1:1101:16924:4248 1:N:0:ACTGAGCG+AAGGAGTA
ACTACGGGTGGCAGCAGTGAGGAATATTGGTCAATGGACGAGAGTCTGAACCAGCCAAGTAGCGTGCAGGATGACGGCCCTATGGGTTGTAAACTGCTTTTGTACGGGAATAAAGTGACCTACGTGTAGGTTTTTGTATGTACCGTAAGAATAAGGACCGGCTAATTCCGTGCCAGCAGCCGCGGTAATACGGAAGGTCCGGGCGGTAGCCGGATGTATTGGGTTTAAAGGGAGCGTAGGCCGGGCTGTAAGCGGGGTGTGAAATGTAGGCGCCCAAGGTCGGCACGGCAGCGCGAACGGG
+
6886@?85:10=;8=6;<;;;;;@;C,<EFFAAACDDDFCECCEFD<EEFC<CA;:CFFCCECB8BFDGGEFED,BCFGG,A,CDGF,@F@CFGFFG9,B<F=EFF@DCF85CFG5FGFGGGGFEFFGFG=949>B8=@FEEFFG@FEGGGAEFDC=@=BCC3CF,2@F=@FGFGGCFC;,9:9>;>D7:8B8??:D*2A8CGAC)2:))>ECB5/2.*09@=915?:4BF>6:>E18:D<23)450(26:F291>0/9(4894)6-475249(7/8(4)-04((-(-(46490;B.9(86
@M02996:162:000000000-B87FG:1:1101:5614:4255 1:N:0:ACTGAGCG+AAGGAGTA
CCTACGGGCGGCTGCAGTCGAGGATCATTTGCAATGGGCGAAAGCCTGACAATGCGACGCTGCGTGGAGGATGAAGGCCTTCGGGTTGTAAACTCCTGTCATAGGGGAACAGGCGATCCGACCCAACACGTCGGTGAGTTGAGTGTACCCTAAGAGGAATTGGCGGCTAACTCTGTGCCAGCAGCCGCGGTAATACAGAGGCCAAGAGCGTTGTTCGGATTTACTGGGCGTAAAGGGCGCGTAGGCGGCGAAGTGTGTCGGATGTGAAATCTCCGGGCCCAACCCGGAAAGTGCGTCCGAA
+
8BCCCBD=50)8888;;;;8888CFG@FGGGGGGGGGGGGGGGGGGGGGGEFGEFFFGGGDGGGFGGGGGGGGGGGGGGGGGGGGGGGGGGGGGFGFGFFGGFFGGGGGFG8FGEGEFGGDGFGGGGGGGGGGGEGGGGGGGGFGGFFGGGGCEFGFGFGGGGFEGG5AFFGGGGGGGGGGGFFGGGGGG<EG?FFFGGFGGGFGGFFFFDGGBF7CBDGFGGGGFGGFFGFFBFF?FFD9>>><F>>GFBF>BF<AGGFF31;24<AB<:<AAEGEF;1?FFF4-4;FB(-6:;184933
@M02996:162:000000000-B87FG:1:1101:16906:4255 1:N:0:ACTGAGCG+AAGGAGTA
ACTACGGGTGGCAGCAGTGAGGAATATTGGTCAATGGACGAGAGTCTGAACCAGCCAAGTAGCGTGCAGGATGACGGCCCTATGGGTTGTAAACTGCTTTTGTACGGGAATAAAGGGACCTACGTGTAGGGTGTGGGATGTACCGTAAGAATAAGGACCGGCGAATTCCGTGCCAGCAGCCGCGGTAATACGGAAGGTCCGGGCGTTATCCGGAGTTATTGGGTTGAAAGGGAGCGTAGGCGGGGCTGTAAGCGGGGGGGGAAATGGAGGGGCCCAAGGGCGGCACGGAAGCGCGAACGGG
+
86,6@:=5=01=;8=6;==;;;;@,;,,CCC6@<C@CCC@CC@CCC,CCC6C@;;9@FD,@EC@6@B@FFE<E@CB@@CF,9:CDF6,@79<CF,CF,,5=C?FEFEC=F,9?EG,CEFFEGGG?EFGFG+A+@+@+@,@EFGFCEFCDFG,@DEF9@+688+@<313<>7@C5DC*4;,13:9C)281=D:C27?E*+;7DEDE).0)+:CC:.**-**1<C1*)306BCB:<>F(-7D2)-)-))(*..9)4(4(*90>D(2-6)5>:37(()10(4((),(4707(,3(-(-451781
@M02996:162:000000000-B87FG:1:1101:7478:4290 1:N:0:ACTGAGCG+AAGGAGTA
CCTACGGGTGGCAGCAGTGAGGAATATTGGTCAATGGACGCAAGTCTGAACCAGCCATGCCGCGTGCAGGAATAAGGCCCTATGGGTCGTAAACTGCTTTTGTGGTGGAGCAATAAGTCGTACGTGTACGGCGATGAGAGTACATCACGAATAAGCATCGGCTAACTCCGTGCCAGCAGCCGCGGTAATACGGAGGATGCAAGCGTTATCCGGATTTATTGGGTTTAAAGGGTGCGTAGGCTGTGGTCCAAGTCAGGGGTGAAAGCCCGGAGCTCAACTCCGGAACTGCCTTTGATACTGG
+
88ACC>D5=))=;==;=<=;;;;CFFCFGGGGGFGGGGGFFEEGFGGGGGGGGFFDEFGGGGGGCFGGGGGGEGGGGGFGGGGGGGFDCFGGGGGGGGEGFGFGGFGGGGGFGFGGGEGGFGGGGGGGGGGGGFEGGGGGGGGGBFGGGGGFGGGGGGGGGGCGGGGGGGGGGGGGGGGGGGFFGDGGGGGGGFGGF4C;FC?FGGEFFFGGGFFGGCGCFFGDGBGGFFGD<B:@1:;DF647:F05<<<F9>AAFGGFFFFADFF(7>371(0@=?6<?E><>B2<245<)65)16)67
@M02996:162:000000000-B87FG:1:1101:17520:4291 1:N:0:ACTGAGCG+AAGGAGTA
ACTAGGGGAGGCAGCAGTGGGGAGTATTGCACAATGGGCGCAAGCCTGATGCAGCAACGCCGCGTGAGTGAAGAAGTATTTCGGAATGTAAAGCTCTATCGATGGGGAAGAAGATGAAGGTACCCAAGTAAGAAGCCCCGGCTAACTACGTGCCAGCAGCCGCGGTAATACGTAGGGGGCAAGCGTTATCCGGATTTACTGGGTGTAAAGGGAGCGTAGACGGAATAGCAAGTGTGAAGTGAAAGACATGGGCTTAACCCAGGAGTTGCTTTGAAAACTGTGAAACTAGAGTACAGGGGGG
+
886B=511::0,88=;;<=;;7878;,<CFFAD6ECCE<CC@@@FD8EC<EAF96:@,CE@@:@7>B?CE?EF?CE,<AE,@CC,8,C?ED<<?AEGA,CFG8FCFE??+EAFD,AFFGFGGGGGGGG=?@FGFGG8EGGE>77FDGGGEDFFFB:8DC<B9@C@3?@@=FG3>>EGGD?C/85:2*:*<1CCEG5AFG=@FG)3)8@CC*=<D3C9:DGFEC*:)<:4@FF6)-9>AF:5:59)75(*4(713()60*4:>::(,,6*.26-.9CF0)).06)).)-)68-)5).)((,3
@M02996:162:000000000-B87FG:1:1101:5984:4292 1:N:0:ACTGAGCG+AAGGAGTA
CCTACGGGTGGCTGCAGTCGAGGATCATTTGCAATGGGCGAAAGCCTGACCATGCGACGCTGCGTGGAGGATGAAGGCCTTCGGGTTGTAAACTCCTGTCATAGGGGAACAGGCGAGCTTACCTAATACGTAAGTGAGTTGAGTGTACCCTAAGAGGAATTGGCGGCTAACTCTGTGCCAGCAGCCGCGGTAATACAGAGGCCAAGAGCGTTGTTCGGATTTACTGGGCGTAAAGGGAGCGTGGGCGGCCATGCGTGTCAAGTGTGAAATCTCCGGGCTCAACCCGGAAAGTTCGCTTGAA
+
8ACCCBD=>1)=;======8887@FE,C,CCFFGGGGFGGGGGGCFGGGC-C@FFDF@FG@FGGFFBFFGGGGGGGGGGFFFDGGFGCFAFGF<?F?FG@CFGCDFGDE:F4=4BF+6C=57FFFGFGGGF<@FFFGGGFGGCD>CAFCDEDF=EEB89FG688@87?CF8CCCEGFGGFF46AE;7<85)B3@FFFGGF*:C)3>;A;A1*588+:4*>>FF:?@CFFF)703)92(77(/(59870)-,0479,1:7)46)6654:/6*.6-.C54>B2@03467-7(,4)),(0(-84
@M02996:162:000000000-B87FG:1:1101:17504:4298 1:N:0:ACTGAGCG+AAGGAGTA
CCTAGGGGAGGCAGCAGTGGGGAGTATTGCACAATGGGCGCAAGCCTGATGCAGCAACGCCGCGTGAGTGAAGAAGTATTTCGGGATGTAAAGCTCTATCGATGGGGAATAAGATGAAGGTACCCAAGTAAGAAGCCCCGGCTAACTACGTGCCAGCAGCCGCGGTAATACGTAGGGGGCAAGCGTTATCCGGATTTACTGGGTGTAAAGGGAGCGTAGACGGAATAGCAAGTGTGAAGTGAAATACCTGGGCTGAACCCAGGAATTGCGTTGAAAACTGTTAATCTAGAGTACTGGAGGG
+
-8,A653=811=88=;;==;;7878;66CFGDAC9CCDFC@CCEFD<CACEADECECFCCC@@@+8BCCECCF?DF,C??,?CC+@CF,?@?AF<FEC,CFF,FCFDED,C?FFCFFFGGGGGGGGGG,EFGGGGGGGGGGGCGGGGGGG8DGGGCDG?@B9>EG3@E7DFF9DF>EDD5:D;:C:2>2=CGDE*30;D7:CG.;)2;CFGE5@DG):<D=?CCE)9:2BCF6).96AF04:<F2@B?*5?F0((4<E5??F<6<5,59(/,-4F@8()6)*66)46.4:<)4-)6<:3:>
@M02996:162:000000000-B87FG:1:1101:17486:4301 1:N:0:ACTGAGCG+AAGGAGTA
ACTAGGGGAGGCAGCAGTGGGGAGTATTGCACAATGGGCGCAAGCCTGATGCAGCAACGCCGCGTGAGTGAAGAAGTATTTCGGGATGTAAAGCTCTATCGAGGGGGAAGAAGAGGAAGGTACCCAAGGAAGAAGCCCCGGCTAACTACGTGCCAGCAGCCGCGGGAATACGGAGGGGGCAGGCGTTATCCGGATGTACTGGGGGTAAAGGGAGCGTAGACGGAAAAGCAAGTGGGAAGGGAAAGACCTGGGCGTAACCAAGGAATGGCTGGGAAAACAGGTAAGCGAGCGTACTGGAGGG
+
88,A6538)1)=888;;==;;7678;,,<<F,<<6CACE@7:@@FD,ECCC9<A:C@CCF+8+@+88?6C?AE6<C,9,,,,CC+>+B,5@<?C,A<,,::=+@4>@==+A4A?,AF8CFFF<FFGFE+AD>=@DF3>=CCC+3@>@F?C3@E@3:*@96,9*>F=CE,,62*3?CEEC*5*.0:*)/*:7EC51*)2:*:C5)818?=8F71<>D),)/*27<E)*2(97>)))04,87(*,.(0)4*.4:(2(-4::)-03?1)44)25((19@>((.(*.64<3402(,-,(.97:64
@M02996:162:000000000-B87FG:1:1101:24795:4318 1:N:0:ACTGAGCG+AAGGAGTA
CCTACGGGAGGCTGCAGTAGGGAATATTGCACAATGGGGGAAACCCTGATGCAGCAACGCCACGTGTGGGAAGAAGCATTTCGGTGTGTAAACCACTGTCGTGAGGGAATAATGCTTGGCCTCGGCCAAGTTGAATGTACCTCGAAAGGAAGCACCGGCAAACTTCGTGCCAGCAGCCGCGGTAATACGAGGGGTGCAAGCGTTGTTCGGAATCAATGGGCGTAAAGGGAGCGCAGGCGGAGATGCAAGCAGTCTGTCAAATACCGGGGTCCAACCCCGGACCTGCAGACAGGACTGTTTT
+
88BCC>@55108;=6;;;===8;;CFCGGGGDGDGFGGGG7EFGGGGFFGGFCFCFEGFFFFEFCCEGGGGGGGGGFEFGFGGGFGGGG<:C,BFDGF<EFGGGFGGDDFFFFGGGGGGGFGFGGEGGGGGADFGGCGGGGGGGGFEEGGFCGC8DEG6CE?FDFGE,+@CGDFFG6CE**;*:*+=:C**=?D:*5>CF5DE:E3AADBC:5*/2+.;C.:5>CFCFFFG399979;:C99408*=2:0(0).)))+*).74))46>F(942<F5041>9)((.((().((4:((5).)(
@M02996:162:000000000-B87FG:1:1101:11794:4324 1:N:0:ACTGAGCG+AAGGAGTA
ACTACGGGTGGCAGCAGTGGGGGATATTGCACAATGGGGGAAACCCTGATGCAGCGACGCCGCGTGAGTGAAGAAGTATTTCGGGATGTAAAGCTCTTTAAGCGGGAAAGAGAATGACGGTACCAGCAGAATAAGCCCCGGCTAACTACGTGCCAGCAGCCGCGGTAATACGTAGGGGGCAAGCGTTATCCGGATTTACTGGGTGTAAAGGGAGCGTAGACGGTAAAGCAAGTCTGAAGTGAAATCATAGGGCGTAACCCGGTAATTGCTTGGGAAACTGTGTAACTGGAGTACAGGAGGG
+
88@AC?=):0)=;8=;;<=;;76@8C,CEGGFAACCCFDEFEFGGD8EEFEFFFC@BFEFC>>>4@FCCEAFFCCF5C<@,@EC+@@F,ACCDGFGFF9EFGD+6@:@DGG<FGCFGGGGGGGGGGGGGGGGGGGFFGGGGGCFGGAFGG3DDGC?>FFCF9BEG*?EFCFF;BFDGDD/=C>=C5:>5CGGDF7/6:FF:>F789=FF?GEDFDGC?DGFEEGC@EFFFFF4A<FDBF25:6@-=F9F<2>:(-4:EC?(8(484)6722).8FEF0)6)*)).6-6.88(,4)67:019
@M02996:162:000000000-B87FG:1:1101:24808:4334 1:N:0:ACTGAGCG+AAGGAGTA
CCTACGGGAGGCTGCAGTAGGGAATATTGCACAATGGGGGAAACCCTGATGCAGCAACGCCACGTGTGGGAAGAAGCATTTCGGTGTGTAAACCACTGTCGTGAGGGAATAATGCTTGGCCTCGGCCAAGTTGAATGTACCTCGAAAGGAAGCACCGGCAAACTTCGTGCCAGCAGCCGCGGTAATACGAGGGGTGCAAGCGTTGTTCGGAATCACTGGGCGTAAAGGGAGCGCAGGCGGCGATGCAAGCAGTCTGTACAATAACGGCGCCCAACCCCGGACCTGCAGACTGGCCTGTTTT
+
88CCCF=)0))8;=====;==8;;EFFGFGGGGFGGGGGGCEGGGGGGGGGGGGGGGFGGGGGGDFFGGGGGGGGGFFFGGGCFGGGGGGGGGGFGGFFGGGEFEGGGGGGGFGGGGGGGGGGGGGGGGGGGGGGGGGGGFGFE78CEGFEDFEDFC6=CBCCEFFED++>CGGGGGGGGGG?A59CFGFDGGFGEEG7;FDE5CDFA5=CEF=FFCEFGFEEGGFGGB>DF9BFFFF>G(13<:>?2>2?FA?<9AFCB<64)5<B0:6138<3E:?011>>0(7(54:)5:(.)))..(
@M02996:162:000000000-B87FG:1:1101:24787:4336 1:N:0:ACTGAGCG+AAGGAGTA
CCTACGGGAGGCTGCAGTAGGGAATATTGCACAATGGGGGAAACCCTGATGCAGCAACGCCACGTGTGGGAAGAAGCATTTCGGTGTGTAAACCACTGTCGTGAGGGAATAATGCTTGGCCTCGGCCAAGTTGAATGTACCTCGAAAGGAAGCACCGGCAAACTTCGTGCCAGCAGCCGCGGTAATACGAGGGGTGCAAGCGTTGTTCGGAATCACTGGGCGTAAAGGGAGCGCAGGCGGAGATGCAAGCAGTCTGTACAATACCGGGGCCCAACCCCGGACCTGCAGACGGGACTGTTG
+
88CCCD>51))===8======8;CEFGGGGGGGGGGGGGGGGGGGGGGGGGGGFFGGGGGGFGGFGGGGGGGGGGGFEGGGGGGGEGGGGGGGGGGGGFGGGGGGGGGGGGG,CFCGGGGGGEGGGGGGGGGFEFGGGGGGGAFCFGECGFGGGGGGGDGECFEFFGGFGCFGGGGFGGEGDBEGGGGCACEGEGGFGFFDDGBGG5@;8CGGFA4CECGFGGGG@GG?F7D>B6>;>FC07045@?AFFFF::AAFGDADFA?::>;:;DF1(8?>?;BFEFFB7<,62(-4327>A9)
@M02996:162:000000000-B87FG:1:1101:25072:4337 1:N:0:ACTGAGCG+AAGGAGTA
CCTACGGGTGGCTGCAGTGAGGAATATTGGTCAATGGGCGAGAGCCTGAACCAGCCAAGTAGCGTGCAGGATGACGGCCCTACGGGTTGTAAACTGCTTTTGCGCAGGGATAAAAAAGCCCACGTGTGGGCTCTTGCAGGTACTGCGTGAATAAGGACCGGCTAATTCCGTGCCAGCAGCCGCGGTAATACGGAAGGTCCGAGCGTTATCCGGATTTATTGGGTTTAAAGGGTGCGCAGGCGGAGATGCAAGCCAGCCGTAAAATCGTTGGGCTCAACCCCATTGATCGGTTGGAACTTCA
+
8ACCCD:5=10==8=====;;;;;CFFGGGGGFGGGGGGGEGGGGGGGGGGGGFFGGGGGFFGCFGGGGGGGGGDGGGGGGGGGGGGGGGGGGGGGGDGGGGGGGGGGGGGGGGGGGGGGGGGGGFG7@FFFGGGGGCFGGGGFGGGEGDGGGGGGC:DEGGGGFGFGGGGGGGGGGGGGFGDBGGGGGFD>EDGEECFFGGDEGGFF4FGED3BGFFGFBFG9E3FGFFGFBB?B9>3D19;:9>FBD>AFFB?:?F32-)4)-4(()./-14:??1?:<73A45).-((-195>F))))
@M02996:162:000000000-B87FG:1:1101:15634:4380 1:N:0:ACTGAGCG+AAGGAGTA
ACTACGGGTGGCAGCAGTAGGGAATATTGCACAATGGGGGAAACCCTGATGCAGCAACGCCACGTGGGGGAAGAAGCATCTCGGGGTGTAAACCACTGTCGTGAGGGAAGAATGCTTAATTTCGGTTAAGTTGAAGGTACCACGAAAGGAAGCACCGGCAAACCGCGTGCCAGCAGCCGCGGAAATACGAGGGGTGCAAGCGTGGTTCGGAAGCACTGGGCGGAAAGGGAGCGCAGGCGGAGAGGCAAGCAGTCTGTACAAGACCGGGGCCCAACCCCGGACCGGGAGAAGGGGCGGGTGG
+
88@ACA8)80)=68=;;==<686C;E,@ECEFCDFDDFCEFDF<FEAEE,6,<A;;CFCF@+8@,C,6@CC?CCDF6B<,5ACE+@7@+A?DEEFGGG,EDACFCFGEF+A<7?=5,CF5A,C=@+3@3FFF=CA9@@=EC,@FE=ECFGFGFEF,5:+5*34**5;4;CF?9>C6B:5*75)2*0@DGCGD5B2:5<FF*>2)/*0*05C5)56D*.990C5775FF::D3163D96>D,17.47037?1?..)66?:<<*48.72659>>:37:)(,193>-((--((.43((,0((,(
@M02996:162:000000000-B87FG:1:1101:15651:4389 1:N:0:ACTGAGCG+AAGGAGTA
ACTACGGGTGGCAGCAGTAGGGAATATTGCACAATGGGGGAAACCCTGATGCAGCAACGCCACGTGTGGGAAGAAGCATTTCGGTGTGTAAACCACTGTCGTGAGGGAATAATGCTTAATTTCGGTTAAGTTGAATGTACCGCGAAAGGAAGCACCGGCAAACTTCGTGCCAGCAGCCGCGGTAATACGAGGGGTGCAAGCGGTGGTCGGAATCACGGGGCGGAAAGGGAGCGCAGGCGGAGAGGCAAGCAGTCGGGACAATACCGGGGCCCAACCCCGGACCGGCAGACGGGACGGTGC
+
688?C91):01;;88;;=;<;8;C,C,CEGGFCDA@CDDDEECFGD8EE<DFFE@EEFEF::8@,::CFCCFCCDF=FEE,AFE8FCF,E?EEFFGGF,EFAFGEGGEG,E?5EE9AFGCFDFFG8@FEGCFEGE9EDFFG+BFGEGGGGGGFGG,=EDGECD,8@E,A*DFGFG@F>E5>C)::8CFGFDGGF2:>GGFFG*::):6A5DE56@D*1>C>E5DGFGFB@C5;>6B;9>>9>,)45>?F6:5.4(4(2)3:*67?2>FB><61:>/)4>>BE0(-7696?4:9?97D8((
@M02996:162:000000000-B87FG:1:1101:25417:4401 1:N:0:ACTGAGCG+AAGGAGTA
ACTACGGGTGGCTGCAGTGGGGAATATTGCACAATGGGGGAAACCCTGATGCAGCAACGCCGCGTGCGGGAAGACGGTCTTCGGATTGTAAACCGCTTTTCTTAGTGAAGAATTTTGACGGTAGCTAAGGAATAAGCATCGGCTAACTACGTGCCAGCAGCCGCGGTAATACGTAGGATGCAAGCGTTGTCCGGATTTACTGGGTGTAAAGGGAGCGCAGGCCGGACTGCACGTTGGATGTGAAATGTCGCGGCTTAACCTCGGAACCTCATCCAAACATGTAGTTCTTGAGGGGAGGAGA
+
-8A@C50):0);==,===;6;888C,CCGGGGGFFCFGGGGGGGGGGFFGEFCCFCCGGGGGGGFFGGGGDEE=FFGGGGCECGGGDFGGGGGGDGGDFG<F?FFGGFGDE<FAFGGCAFFG<+ABFGGGCF88E9DG9=EC++8@@CFGG8CF5D83*>>FGCCC?85@,=CCE5C9@FFFF4=75CC:CFEBEEB72+;CCF<:>BF=>CDFEGG;37B:*9E:51():),.(.:2=*(*.1.**.21(04(1-,2?<)04113(()(2.4)/C=?:A:99444)):6))((-(.((-(
@M02996:162:000000000-B87FG:1:1101:25437:4405 1:N:0:ACTGAGCG+AAGGAGTA
CCTACGGGTGGCTGCAGTGGGGAATATTGCACAATGGGGGAAACCCTGATGCAGCAACGCCGCGTGCGGGAAGACGGTCTTCGGATTGTAAACCGCTTTTCTTAGTGAAGAATTTTGACGGTAGCTAAGGAATAAGCATCGGCTAACTACGTGCCAGCAGCCGCGGTAATACGTAGGATGCAAGCGTTGTCCGGATTTACTGGGTGTAAAGGGAGCGCAGGCGGGACTGCAAGTTGGATGTGAAATGTCGAGGCTTAACCTCGGAACTGCATCCAAAACTGTAGTTCTGGAGTGGAGTAGG
+
88ACCFF5=1)==8=;===;;8B@DFGGGGGGGGGGGGGGFGGGGGGGGGGGGF@FFGGGGGGGFFGFGGCFGFFFGGGGGGGGGGGGGGGGGGGGGGGGGGGGGGGGGGGGGFGFGGGGGGGGGFGGGGGFGFFGFFGDEGGGGFGFGFGGGFGG?DDGFGGGGGG5CCGGFCGGGGEFFGFFGDDGGGFDGA*;BFFFGGGAFDEFF@DED:B799DG@8CDE<>F?FGFF.6FBFFG3:4=9@?6C<BB6>4?FGD)5)43634:F?::>7?:@?74614:<4<)).4:?4,)05..-
@M02996:162:000000000-B87FG:1:1101:25426:4419 1:N:0:ACTGAGCG+AAGGAGTA
CCTACGGGTGGCTGCAGTGGGGAATATTGCACAATGGGGGAAACCCTGATGCAGCAACGCCGCGTGCGGGAAGACGGTCTTCGGATTGTAAACCGCTTTTCTTAGTGAAGAATTTTGACGGTAGCTAAGGAATAAGCATCGGCTAACTACGTGCCAGCAGCCGCGGTAATACGTAGGATGCAAGCGTTGTCCGGATTTACTGGGTGTAAAGGGAGCGCAGGCGGGACTGCAAGTTGGATGTGAAATGTCGAGGCTTAACCTCGGAACTGCATCCAAAACTGTAGTTCTTGAGTGGAGTAGG
+
8ACCCD@5:1)========;;88BFFGGGGGGGGGGGGGGGGGGGGGGGGGGGFFGGGGGGGGGFGGGGGGGGGGGGGGGGGGGGGGGGGGGGGGGGGGGGGGGGGGGGGFFFFGGGGGGGGGGGGGGGGGGGGGGGGGGGGGGGGGGGGGGGGGGGFGGGGGGGGGGGGGGGEGGGGGGGGFFGGGGGGGGGFGEFFGFGGGFGG>FFFGGGFFGGFGGFDGGGFGGBFGFF<<F:3?F>26=<BF>FF6BBBBFFGFDFFBFFFFFFF:<>BFGFFF?>9)656<2<4-8AAB?F3())
@M02996:162:000000000-B87FG:1:1101:8646:4432 1:N:0:ACTGAGCG+AAGGAGTA
ACTACGGGAGGCTGCAGTGGGGAATATTGGGCAATGGGGGGAACCCTGACCCAGCAACGCCGCGTGAGGGAAGAAGGGTTTCGGATCGTAAACCTCTGTCCTTGGGGAAGAGAAAGAGACGGTAGCCAAGGAGGAAGCCCCGGCTAACTACGTGCCAGCAGCCGCGGTAATACGTAGGGGGCAAGCGTTGTCCGGAATGAGTGGGCGTAAAGGGCGCGTAGGCGGCCGACGAAGGCGGGAGGGAAAGTCCTGCTTTCAAGGTGGGAACTGCGTTGGAGACGGGTTGGCGTGAGGGCAGGAG
+
888=C::88118;;86;=;;;@8@,C66CCFFCCCCCFDDDDDFFE,?ABB?=A:<EFGGFFGF@FEEFDDFGFDGF+BFEGGGDFCE,<<@@F@FF@<@@3@DC,<@CGGC@EDFGGGGGG*CFCGGFGGGGGGGGF9FE8CFGEGGFFBECGGGGFGGFCCGDEG*:8+<D@+2ACDCD5:>C>D*1:*3+8:8><FF7DFFGDEFB>GG>.5<<29DFG9CE>574>5>B:(0,45/4)-047@.05-95()-6?><?*.46:?:<42-((08)(,,38>((39?((46<(80>8;(,
@M02996:162:000000000-B87FG:1:1101:13810:4432 1:N:0:ACTGAGCG+AAGGAGTA
ACTACGGGTGGCAGCAGTGAGGAATATTGGTCAATGGGCGAGAGCCTGAACCAGCCATGTCGCGTGGAGGAATAAGGATCGATGGTTCGTAAACTCCTTTTGCGGGGGGATAAAGTGCGGGACGCGTCCCGTATTGCAGGTACCCCGCGAATAAGCATCGGCTAACTCCGTGCCAGCAGCCGCGGTAATACGGAGGAGGCGAGCGTTAGCCGGATTTATTGGGTGTAAAGGGTGCGTAGGCGGCCCCTGAAGGCGGCGGTGAAAGTGCGGGGCTCAACCCGGGCACTGCCGTGGAAACGGG
+
8-,6@:85:01;;8=;;==;;;@C@A,<CCF9<@9@CCFB@@@CFC8E@ECC@EC,C9C,CCC@+8CCFCBE,6CEFFAF,@,CC6CEC?9:DF<FGA,E9FGGCF@DCF*<CFF@FCFGGGGGGGGFGGGCE6EEFCGGGCFFGGEEEGGCFGCA?39>C3/?FGCCFC;CD;FCFCCF7C::DCGGCFGGDFGGF3CBCGG3:1.<3@CE<<0*2.**9:59*7C>)9CB:??B(8>C2D980>>:*4>?(49>BGG(4;>>))).)->>>13<6((,-.-4,4(552;(,-,.0(-26
@M02996:162:000000000-B87FG:1:1101:6973:4440 1:N:0:ACTGAGCG+AAGGAGTA
CCTACGGGAGTCTGCAGTGGGGAATTTTTCACAATGGGGGAAACCCTGATGGAGCAATCCTGCGTGGATGATGAAGGCCCTCTGGGTCGTAAAATCCTTTTATAAGGGACGAAAGCAGTAACTAGGAAATGAGTTATTGTTGACTGTACCTTTTGAATAAGTAACGGCTAACTATGTGCCAGCAGCCGCGGTAATACATAGGTTACAAGCGGTATCCGGATTTACTGGGCGTAAAGCGAGCGCAGATGGACTTACAAGTCTGGGGTTAAAGACTTAGGCTTAACCTAAACACGCATTGGAA
+
-8A:C5>A)1);;<===;=;=@@FFAAFGGGGGGFFFFGGDDFGFGDFGGFEEFEFF9CFFEFFBCEEGGGGGGFFFG8FFEFGFGG,CFAEGGGFGCFEGGGGEFFECBFEGEG8FGGGGGCEEFEGFEFADC,8;EEGGGGGGFFGGGFFGFGGFGF9B=;FFGGG>EGGGDDFCADFFGFAGCFC+@D8C>EA@A+4C?FFFDFFFF7*:??B+87?BGE8:8CG;;DD;F;FEBFD(26:9366C7?F729A4C:)4@0(49(496C4(-*+945:??AFA<225>A6390:)),44
@M02996:162:000000000-B87FG:1:1101:13826:4441 1:N:0:ACTGAGCG+AAGGAGTA
ACTACGGGTGGCAGCAGTGAGGAATATTGGTCAATGGGCGAGAGCCTGAACCAGCCATGTCGCGTGGAGGAATAAGGATCTATGGTTCGTAAACTCCTTTTGCGGGGGGATAAAGTGCGGGACGCGTCCCGTATTGCAGGTACCCCGCGAATAAGCATCGGCTAACTCCGTGCCAGCAGCCGCGGTAATACGGAGGAGGCGAGCGTTATCCGGATGTATTGGGTTTAAAGGGGGCGTAGGCGGCCCCTTAAGACGGCGGTGAAATTTCCGGGCTCAACCCGGTCACTGCCGGCGAAACGGG
+
88@6A?:)801=;8=;;==;;;;C6C<CEDF9F@FCFFFEEEBCFC8CEFF@CE<CDFDC<C<@+@FCFDEG8E@EFF9F,CEDDFFGFFECFGGGG9CFEFGGDGEDDG*<FFG<FGGGGGGGGGGGGGGFGF8FGGGG>GGGGGGGGGG>FGCF?:7:CD*;AG:EGE;EDCC<EF:CF7)7C1><*CFGDEGGF*C>D<CBC55>F*:CD>5)9)*2=C=7:)C2:FCD(4>F>>BD?<9797B(24A?)5349GG1;F7A)4-:=3C>04>E9:,:77(4:?)6<?>(349(76,2:
@M02996:162:000000000-B87FG:1:1101:6990:4450 1:N:0:ACTGAGCG+AAGGAGTA
CCTACGGGAGGCTGCAGTGGGGAATTTTTCACAATGGGGGAAACCCTGATGGAGCAATCCTGCGTGGATGATGAAGGCCCTCTGGGTCGTAAAATCCTTTTATAAGGGACGAAAGCAGTAACTAGGAAATGAGTTATTGTTGACTGTACCTTTTGAATAAGTAACGGCTAACTATGTGCCAGCAGCCGCGGTAATACATAGGTTACAAGCGTTATCCGGATTTACTGGGCGTAAAGCGAGCGCAGATGGACTTACAAGTCTGGTGTTAAAGACTTAGGCTTAACCTAAACACGCATTGGAA
+
68ACCEFFF1)====;===;;8BBF;FF9FFGGGGGGGGGGEGGGGGGGFGDGGGGGF8@,CFGFGDGEGGGGGFGGGGGGGGGGGF@FGGGGGGFGGGGGGGGCFFGECBCFGECFC,9FFE?=EEEBFFAFGGFCEEFG?FGEFEDCDFGDFGEGCFCF9DFGD6CGGGGGGGF9;EF9DF6DCFGDGGG8@:;CCBFGGGC,*=FAFGEDFF8F2/85<9>+1=C6AGBFD(;<9)).27;>D4<4::F2494)3:<<@?>FBFA=9FA:>*<9<:02;<AF2(55(..4(-,)).>2
@M02996:162:000000000-B87FG:1:1101:13806:4455 1:N:0:ACTGAGCG+AAGGAGTA
ACTACGGGTGGCAGCAGTGAGGAATATTGGTCAATGGGCGAGAGCCTGAACCAGCCATGTAGCGTGGAGGAAGAAGGATCTATGGGTCGTAAACTCCTTTTGCGGGGGGATAAAGGGCGGGACGCGTCGCGTATTGCAGGTACCCCGCGAATAAGCATCGGCTAACTCCGTGCCAGCAGCCGCGGTAATACGGAGGAGGCGAGCGTTAGCCGGATGTATGGGGTTTAAAGGGTGCGTAGGCGGCCCCGTAAGGCAGCGGTGAAAGGTCAGGGCGCAACGCGGGCACTGCCGTCGAAACGGG
+
88A?C:8)=01=;88;;==;;@@C,C,<CCC<@<CCCCFBCE@CFD8CEF@<CAC:@,C9,<<@,@6@FDD@@CFFFF:E,9,CA6C:@>ADEFEEFEEE<E,C:FDD7C13CFG,1*4<FFGGGGG8*/:?=ACFGGFGFCGF:;EGGGGCFGFCC<788)/;@++<F>2CDEGFFGC6*75>DDDG7CGGCB*CE3DDDDEBD1)<)*>EDE8)*)**0@=9*)<CAFC>,81B(45C?D>5;)0(96?F),,4->D,(74A),)./47?:(.274(29>719((.2(7(,-(,04316
@M02996:162:000000000-B87FG:1:1101:7331:4460 1:N:0:ACTGAGCG+AATGAGTA
CCTACGGGGAGCTGCAGTAGGGAATATTGCACAATGGGGGAAACCCTGATGCAGCAACGCCACGTGTGGGAAGAAGCATTTCGGTGTGTAAACCACTGTCGTGAGGGAATAATGCTTAATTTCGGTTAAGTTGAATGTACCTCGAAAGGAAGCACCGGCAAACTTCGTGCCAGCAGCCGCGGTAATACGAGGGGTGCAAGCGTTGTTCGGAATCACTGGGCGTAAAGGGAGCGCAGGCGGAGATGCAAGCAGTCTGTACAATACCGGGGCCCAACCCCGGACCTGCAGACTGGACTGTTT
+
88BCCEF>:)0====;==;<;8;CFFFDGGGGGGGGGGGGGGGGGGGGGFFGGFEFGGGFFCFF@F:CCEEEGFFGFGFGGFGGCCBFFFCGGGGGGFCFGFGGEGGEFFGFGGGB9FFGGGGFGFEFGGGGFEFGGGGGG,>FGGGGGGGGGGGGGGGGGFGGFFGGGGGGGGGGGGGGED@DGGGGGGGGGFGGDGGFGG=BGGFFBBGGGFFGGEGGFG/C7>GGFFG>>99>>FFDBGF:<@FFGFFFA?BB>GGFFFAB7:>1>>C93(8C>0999>6(42??-2)5<0(,;)))
@M02996:162:000000000-B87FG:1:1101:7337:4478 1:N:0:ACTGAGCG+AATGAGTA
CCTACGGGGGGCTGCAGTAGGGAATATTGCACAATGGGGGAAACCCTGATGCAGCAACGCCACGTGTGGGAAGAAGCATTTCGGTGTGTAAACCACTGTCGTGAGGGAATAATGCTTAATTTCGGTTAAGTTGAATGTACCTCGAAAGGAAGCACCGGCAAACTTCGTGCCAGCAGCCGCGGTAATACGAGGGGTGCAAGCGTTGTTCGGAATCACTGGGCGTAAAGGGAGCGCAGGCGGAGATGCAAGCAGTCTGTACAATACCGGGGCCCAACCCCGGACCTGCAGACGGGACTGTTT
+
88ABC>@585)8888::::<:8CEEFFGGGGGGGGGGGGGGGGGGGGGGGGGGFFFFGGGGEGC:BADEGGGGFGGCGFGGGGGFFFFFFCCFGGGGGEFGGGGGGGGGGGGGGGFFGGGGGGGGFEGGGGGFGGGGGGGGGGDEFGGGGGGGGGGGGGGGGG9:EEGGGGGGGGGGGGGGG:@?FGGFFDGEFGGFGFFFGEFG<@FEFDGGFFGGFGGFGEDEFGGF4CDFFFFFFEG>D>78=B<C??FAB<D-A7<AF<??FBFEF<24:BC>?>>>BB08<(4<:(-4197>A))
@M02996:162:000000000-B87FG:1:1101:19473:4498 1:N:0:ACTGAGCG+AAGGAGTA
ACTAGGGGTGGCTGCAGTGAGGAATATTGGTCAATGGACGGAAGTCTGAACCAGCCATGCCGCGTGAAGGAAGAAGGCCCGATGGGTCGTAAACTTCTTTTGTGGTGGAGCAATAAGTCCTACGTGTAGGGCGATGAGAGTACAACACGAATAAGCATCGGCTAACTCCGTGCCAGCAGCCGCGGTAATACGGAGGATGCAAGCGTTATCCGGATGTAGTGGGTTTAGAGGGTGCGTAGGCGGTTCTTCAAGTCAGAGGTGAAATACCCGGGCTCAACCCGGGAACTGCCGTTGAGACGGG
+
88@A=985:))=,8=;;==;;;@@;C6@CCCC@<CCCDFCDEDECEDEFGFFCA;:C@CFC@8@+@FCGGED,9CEFFFG+@+?BFE<C>=<DF9<F9,BCFBAC4A@AFFCG<FFG<EFFGGGEGCGGGGGCE8CFGGGCGGG,@EEGCG,DFFED6=<C+6:DF,DF>6ADCCCEC>C59/9C?DD@FGGDDGED*;AFFGFE52=)3;CC>8529:1;<E1/.<7:FFF:B<E?:>DF)-),.*-*6<F)44:9EF3:F3:4:4?:4C99()31(409E>;>0)521,1,-44<<022
@M02996:162:000000000-B87FG:1:1101:15459:4602 1:N:0:ACTGAGCG+AAGGAGTA
ACTACGGGGGGCAGCAGTGAGGAATATTGGACAATGGATGGAAGTCTGATCCAGCCATGCCGCGTGAAGGATTGAGGCCCGACGGGTTGTGAACTTCTGTTGTACGGGGGCAAGAAGGACCACGGGTGGACCGATGAGAGTACCGTACGAATAAGAATAGGCTAACTCCGTGCGAGCAGCCGCGGTAATACGGAGGAGGCGAGCGTTAGCCGGAGTTATGGGGTTTAAAGGGTGCGTAGGCGGCTGGCAAAGGCAGCGGTGAAAACCGGGCGCCCAAGGCCGGAAAGGCCGGGGAAACAGG
+
8-,8A:50100+8884:<::::CC,5,,C<F8=@??C=,:=DADA,,<?<<,9A<<<CBEB=4=4>BCFCEE,88,:BDF7>+>BF3+*358==,,@,,83C@F,DCCCF<1@*=FGG+=CFFFGGEFGGD::?:;FGGG+<F7E@F>ECC;FC@0:+0<86+<F67@E82:C*;:2:7::7.7C9>D*A:@CDGEF*777>E58/).)**:5>D5*.0*9@7)*)306=CD28(;,457)96:(.76*5?F(413(:1(4>76),34.31490)2)(-((739>((3((((--48>:(31
@M02996:162:000000000-B87FG:1:1101:25451:4617 1:N:0:ACTGAGCG+AAGGAGTA
CCTACGGGAGGCAGCAGTAGGGAATATTGCACAATGGGGGAAACCCTGATGCAGCGTCGCCGCGTGAGTGATTGAAGTATTTCGGTATGTAAAGCTCTATCAGCAGGGAAGCTAATGACGGTACCTGACTAAGAAGCCCCGGCTAACTACGTGCCAGCAGCCGCGGTAATACGTAGGGGGCAAGCGTTATCCGGATTTACTGGGTGTAAAGGGAGTGTAGGTGGTTTGGTAAGTCAGATGTGAAAGCCCGCGGCTCAACTGCGGGACTGCATGTAAAACTATCAAACTCTAGTGCGAGAGA
+
68CCC>59)1)===8=;===;8;;CCFFFFGGGGGGGGGGGGGGGGFGGGGGGFGGGGGGGGGG6@FGGGGGGGFC9FGGGGGGEG8FFGGFGFFFFCEFGGFGGFGGFF:,E,FF;AFG7CFGGGGGGGGGCEF?F@DCE6BFCGGECFEF8FFGDFGFCCBGDGGGGC9CDC675EDEGCFAFCGGGGGGE>EGE4CFG7F)0/8=AFCGG4>*9<7?BGFDEF=<(77=2.:F<)7C.:29<18<F;>D(30:>FC2448040((0,*64:*316<?976<292-)).)))-()(-3(
@M02996:162:000000000-B87FG:1:1101:15460:4620 1:N:0:ACTGAGCG+AAGGAGTA
ACTACGGGGGGCAGCAGTGAGGAATATTGGACAATGGAGGGAAGTCTGATCCAGCCATGCCGCGTGAAGGATTGAGGCCCGACGGGTTGTGAACTTCTTTTGTACGGGGGCAATAAGGTCCACGGGTGGACCGATGAGAGTACCGTACGAATAAGCATCGGCTAACTCCGTGCCAGCAGCCGCGGTAATACGGAGGAGGCGAGCGTTAGCCGGATGTATGGGGTTGAAAGGGTGCGGAGGCGGCGTGCCAAGGCAGCGGGGAAAGCCGGGCGCCCAAGGCCGGAACTGCCGTGGAAACGGG
+
88A=C:=55)188884:<::::9=5C5?ECG@AA=?DC,=:CCEEE,AB9C?=A::=B=E,>@>+>CCFFED<8:,BFFG7@<>CE5**@58@E9,@,3@<FFEAFDDDFF<C,?FGG,?FGGGGGEGGGGGEC8CEGFFECEFG@EGGGGCGGF+:0788);CFG7CFECEDCC<CDC7A<57C77D*A>FC5>?B3C@DDE3=))8)1CEC>3)*)2*8:=1*)<29FFE2<(0(77>0>20-08?*6:52:B?:GG6>EF?1(43:>)4615?<(4(,<;960)55(4(-,37F:(31
@M02996:162:000000000-B87FG:1:1101:7585:4642 1:N:0:ACTGAGCG+AAGGAGTA
CCTACGGGCGGCAGCAGTGGGGAATATTGGGCAATGGGCGAAAGCCTGACCCAGCAACGCCGCGTGAAGGAAGAAGGTCTTCGGATTGTAAACTTCTTTTATGAGGGACGAAGGACGTGACGGTACCTCATGAATAAGCCACGGCTAACTACGTGCCAGCAGCCGCGGTAATACGTAGGTGGCAAGCGTTATCCGGATTTACTGGGTGTAAAGGGCGCGTAGGCGGGAGAGCAAGTCAGATGTGAAATCCATGGGCTTAACCCATGAACTACATTTGAAACTGTTCTTCTTGAGTGCTGGG
+
88BCC>A5:1)8888;;<;;;88@CFFGGGGGGGGGGGGGGGGEFGGGGGGGGFFFFFGGFEFE@FGGGGGGGFGGFGFFFEGGGGGGFFFGGGGGGGGGGGGGGGGGGGGGGGGGGGGGGGGGGGGFGGGGGGGGGGGGGGGGGGGGGGGGGFGGGGGGGFDEGGEGGGGGGGGECFG:CFFFGGGGGCGGGFGGFCD?7>+=EGFD>=CFFFF:D>G5@EG=E>:77>DF><?9<AFG)?4=<FF<D??FAF?:1*<A2F?F<?F<94>?>>*+166<2*<A2A9:425><?9<76:?3
@M02996:162:000000000-B87FG:1:1101:20465:4654 1:N:0:ACTGAGCG+AAGGAGTA
ACTACGGGTGGCTGCAGTGGGGAATATTGGACAATGGGGGAAACCCTGATCCAGCGACGCCGCGTGAGTGAAGAAGTATTTCGGTATGTAAAGCTCTATCAGCAAGGAAGAAAATGACGGTACTTGACTAAGAAGCTCCGGCTAAATACGTGCCAGCAGCCGCGGTAATACGTATGGAGCAAGCGTTATCCGGATTTACTGGGTGTAAAGGGAGCGTAGACGGCAAAGCAAGTCTGAAGGGAAATCCCGGGGCTCAACCCCGGAACTGCGTTGGAAACTGTTGAGCTAGAGTGCAGGAGAG
+
8866@?85:)1;=88;;;=;;88@;@,,CAFC<<CCCFDDCECFFDAEDCC@CA:@@@@@8@@>+8CC<CAAECAE5C<<,@FC+B=E,?<<DF?EF<,CFGGGFGFFCFGDFGEEFGGGFGG,AFEF=FDFFGGG,DFGGG7FFG8DFF9DEG;CDGC@D9@CF8CE:CFF3B,4>9>=7CA8?919*=DEDB*3*;D7;FG):);A@ACGDD5D)3CG?CC9CEGF2?7>)))965?*4C:>49?:CBFF0(48?G<B?;99BB:<6(1(-:FFF0)6.0)654).8<<)6).6<?3.3
@M02996:162:000000000-B87FG:1:1101:7601:4659 1:N:0:ACTGAGCG+AAGGAGTA
CCTACGGGCGGCAGCAGTGGGGAATATTGGGCAATGGGCGAAAGCCTGACCCAGCAACGCCGCGTGAAGGAAGAAGGTCTTCGGATTGTAAACTTCTTTTATGAGGGACGAAGGACGTGACGGTACCTCATGAATAAGCCACGGCTAACTACGTGCCAGCAGCCGCGGTAATACGTAGGGGGCAAGCGTTATCCGGATGTACGGGGTGTAAAGGGCGCGTAGGCGGGAGAGCAAGTCAGATGTGAAATCCAGGGGCTTAACCCATGAACTACAGTGGAAACTGTGCTCCTTGGGTTCTGGG
+
88ABC>A):0)8888;;<;;;88@CEEFGGGGFGGGGGGGGGEEFGFDEFF@FACEFFGGFEEFFC7=EFFGFFDGGFFFCDDF++8,,C@EEFGGF,CFF9?AFFG7<CFGGGFGGC7<7>@FG7>,,@C,EFCFDFFCFGEFFEGGGGG@BF::>EGFC*8FCEEG5CC+:B;<BAE**:>)8>D*9**;@*:E5D3?77*7EG)).1?9:977D03)0:74C3=72.*78(3164F74*6F964<>7<*.(14(:766*::044<*5>::)9+04)4:=A>)52).(-6((,()...(
@M02996:162:000000000-B87FG:1:1101:7579:4661 1:N:0:ACTGAGCG+AAGGAGTA
CCTACGGGCGGCAGCAGTGGGGAATATTGGGCAATGGGCGAAAGCCTGACCCAGCAACGCCGCGTGAAGGAAGAAGGTCTTCGGATTGTAAACTTCTTTTATGAGGGACGAAGGACGTGACGGGACCTCATGAATAAGCCACGGCTAACTACGTGCCAGCAGCCGCGGTAATACGTAGGTGGCAAGCGTTATGCGGATTTAATGGGTGTAAAGGGCGCGTAGGCGGGAGAGCAAGGCAGATGGTAAATCCAGGGGCTTAACCCATGAACGAGATGGAAAACTGGTCTTCTGTAGTCGCGGG
+
-8AAC>5881)8888;;<;;;88BCDEFGGGGFGGGGGGFEEDEG@DCFGGGGG8EFFGD+@CF>@FFGGFGGGFGFFFGGCGEBCFGEEAF<DFCE,CFFGEFGGCCCFGGDGG,@+@=3CE+<@:,>BCCEFA=D>ACFDE7CBCF,?>,6DE5629:EFFGECGGGDE+39FEF7CFG<F;CFFC*=88+9:CDD<@C*+1<>6>)07<:/.*/(11)2C**87)2<D)82:)417><72/)11:*()*(-(,-/949*3:(8A<9(*(,(*+)).41)).6).).)-)))-))((-(
@M02996:162:000000000-B87FG:1:1101:25936:4686 1:N:0:ACTGAGCG+AAGGAGTA
CCTACGGGTGGCAGCAGTAGGGAATATTGCACAATGGGGGAAACCCTGATGCAGCAACGCCACGTGTGGGAAGAAGCATTTCGGTGTGTAAACCACTGTCGTGAGGGAATAATGCTTAATTTCGGTTAAGTTGAATGTACCTCGAAAGGAAGCACCGGCAAACTTCGTGCCAGCAGCCGCGGTAATACGAGGGGTGCAAGCGTTGTTCGGAATCACTGGGCGTAAAGGGAGCGCAGGCGGAGATGCAAGCAGTCTGTACAATACCGGGGCCCAACCCCGGACCTGCAGACTGGACTGTTT
+
ABCCCD@9>1)====;===<;8;CFFGGGGGGGGGGGGGGGGGGGGGGGGGGGFGGGGGGGGGECFGGGGGGGFGGGGGGGGGGGGGGGGGGGGGGGGFGGGGGGGGGGGGGGGGGGGGGGGGGGGGGGGGGGGGGGGGGGGGGGGGGGGGGGGGGGGGGGGGGGGGGCGGGGGGGGGGGGGBEEGGGG:?EGFGGEGGFGGGFGDFFFFGGGFFGGFGGFGGGGFFGFFGFFFFD>FFDBDBF<FFFGFFFF:AFFGGFFFFFBFF>79DBFFFGFFFFFFF??FFB2:4:?<:2>)::
@M02996:162:000000000-B87FG:1:1101:10365:4723 1:N:0:ACTGAGCG+AAGGAGTA
ACTACGGGCGGCAGCAGCTAAGAATATTCCGCAATGGACGAAAGTCTGACGGAGCGACGCCGCGTGGATGATGAAGGTCGGAAGATTGTAAAATCCTTTTATAACTGAGGAATAAGTACGGTGAGAGAAACGCCGTATGGTGACTGTAGGTTATGAATAAGCAACGGCTAATTACGTGCCAGCAGCCGCGGTAACACGTAAGTTGCGAGCGTTGTTCGGAAGGATGGGGCGTAAAGGGCATGGAGGCGGTGTGGCAAGCTTGGTGTGAAATGCCGGAGCTCAACGCCGGAATGGCGTTGAG
+
88A?C>=8)118888;;;,;;;;@;@@CCFFFC@@DFFFBCECECE9EDFDDCC8@>CEFF>8>+8FC,AEFEEEFF,FFEEECCE?FB?@DE?FFF9,BDBFFF,BABDFC,DFGFGGGG,@FGGGGGGGGGGGBE8DGGCFE9@5DFG,3EB;A@<=CFFGGGEGGEEG<CCF?6:=7<C?;CC>CGGG=:BFGFGCFDG+*<:>EFFG2*7>*:39CD**2A):7?@C04??FFF>F<G0@<>D>G335(-8??=F)48?4:14:=<*6<4>C52(..9><09;4-4-(),.4)(422
@M02996:162:000000000-B87FG:1:1101:20617:4724 1:N:0:ACTGAGCG+AAGGAGTA
ACTACGGGGGGCAGCAGTGGGGGATATTGCACAATGGAGGGAACTCTGATGCAGCGACGCCGCGTGTGGGAAGACGGTCTTCGGATTGTAAACCACTGGCTTTGGGGACGAGAATGACGGTACCCAAGGAGGAAGCTCCGGCTAACTACGTGCCAGCAGCCGCGGTAATACGTAGGGAGCGAGCGTTATCCGGATTTATTGGGTGTAAAGGGGGCGCAGGCGGAGGAGGAAGTCAGCGGTGAAATTCTCATGCGCAACATGAGAACTGCCATGGAAACTGGTCCCCTTGAGAGATGACGAG
+
-866@:85=5188889:<:998:=8=<,@FFFDA??DCEDDECFFFAEDBD?DA:=>>BF+88>+88>CC<CE>@@F3F>,@@CC>>F:<AC?FGGFFGGG:<FCFDCCFG:FGFFGGGGGGCFGGGGGGGGGGGG<CGGGGDGFG+CFECGGGFFAFC;C7:EG:EG?:CF2@FCEFCCCC>@E99C7EFGG@*/0>*/2>F0/19@B?FG3@BGD9DG>ECCEFE5(<5F4:<@?;B/4C7F)*1)C9)9<(69B592:=24<?4<?16),8?+9()6:1)5:<((.).14:-5*.322
@M02996:162:000000000-B87FG:1:1101:24814:4751 1:N:0:ACTGAGCG+AAGGAGTA
CCTACGGGCGGCAGCAGTAGGGAATATTGCACAATGGGGGAAACCCTGATGCAGCAACGCCACGTGTGGGAAGAAGCATTTCGGTGTGTAAACCACTGTCGTGAGGGAATAATGCTTAATTTCGGTTAAGTTGAATGTACCTCGAAAGGAAGCACCGGCAAACTTCGTGCCAGCAGCCGCGGTAATACGAGGGGTGCAAGCGTTGTTCGGAATCACTGGGCGTAAAGGGAGCGCAGGCGGAGATGCAAGCAGTCTGTACAATACCGGGGCCCAACCCCGGACCTGCAGACTGGACTGTTT
+
8ACCCE)011)8888;;<;<;8;;;EFFFGGGFGGGGGGGGGGGGGGG,FFGFFGGFGGGG7FGDGGGGGGGGGFEFEGGFGGC:=FGGGGGGGGGGFFFFGEFGGGDGGGGGGGGGDFGFGGCEFCCGDFFGGCFGGGGGGGFDFE@EFGEGFFGGGDFE;FFGGGGGGGGFGGGGFCGEGBDGGGGF5*8?>GDDGG*8CE:5CF=E>DC9FFGC4>45:7>E@GGFFGD;B>>;>>DB)(849F9F?77<?B<AFFA5FABF39>E9<>06@EDF44(07?BFB?<8..((4).4-6
@M02996:162:000000000-B87FG:1:1101:23993:4761 1:N:0:ACTGAGCG+AAGGAGTA
CCTACGGGAGGCTGCAGTCGGGAATATCGCACAATGGAGGAAACTCTGATGCAGGGACGCCGCGTAGAGGAAGAAGGTCTTGGGATTGTAAACTATTGTCGACAGGGAAGAAACAAATGACAGTACCTGTGGAGGAAGCTCCGGCAAACTACGTGCCAGCAGCCGCGGTAATACGTAGGGAGCGAGCGTTATCAGGAGGTAGTGGGGGTAAAGGGCGAGGAGACGGTTAAGTAAGTTAGTTGTGAAATCCCTAGGCTCAACTGAGGAACAGCAGCTAAAAATGCATAACTTGAGTACGGGG
+
8886@:5)10)===8;====8866CF9CFGGGEGGGGGGGGAFFGGGFC<@EEA;@9CBF:B@@+668CD=FF<CEC:95,9C=EFFGGFGFGGGGGGFGGGDEFFGFGCGGEGGGGGGGGGGGGFFAFFDFFGDGGGG,8,@C7C?D,==3=8>+4@?<DC3@>@CE1>5CGGGGFEEEFD:?:CCDGED8@1<CA*2:0*3;8F)5.7*<:?D9C(9)78/9E::>:=C@26A94.9?):<B<@462507>?B0::9)4*.8::>B>(92(:)*1.4425<4<)46(-64),.)*(-(,
@M02996:162:000000000-B87FG:1:1101:12996:4779 1:N:0:ACTGAGCG+AAGGAGTA
ACTACGGGGGGCTGCAGTGGGGAATCTTGGGCAATGGGCGAAAGCCTGACCCAGCGACGCCGCGGGGAGGAAGAAGGTCTTCGGATTGTAAACTCTTGTGACAGGGGACGAAAAAAATGACGGTACCCTGAGAGGAAGCCCCGGCTAACTACGTGCCAGCAGCCGCGGTAATACGGAGGGGGCGAGCGTTGTCCGGAATTACTGGGCGGAAAGGGCGCGTAGGCGGTCCAGTAAGGCGGTTGGGAAATCCCGAGGCCGAAAGGCGGAAGGGCAAGGGAAACGGGCGGACGGGAGTACGGCG
+
-8ABCB>9:5)88884:9:4478=::,??@FFC@BDDCFCEDEEEB=EDF?=EA8>>FEF=B@C+>FCGDDFGFCFFCF,,7<@C<=FFCEF9<F,>C,?F<FFDGDCCFGDEGGEG6AFCGG;C:CFC@EFGGDGFFFGGECEECEGG7C<C@@8;C7/;5:;:8EE5?E+>+;*;:=C=D3587CD)*920=EEFGG::C:@?C8@))9CDF>7<1C)7CC9=D1)-97*66<)4(5)(1(026>):>))(41(4*13(),,4999@0D::45C:,42:)429>>B-((,(4-4/,2-(
@M02996:162:000000000-B87FG:1:1101:23989:4788 1:N:0:ACTGAGCG+AAGGAGTA
CCTACGGGAGGCTGCAGTCGGGAATATCGCACAATGGAGGAAACTCTGATGCAGGGACGCCGCGTATAGGAAGAAGGTCTTGGGATTGTAAACTATTGTCGACAGGGAAGAAACAAATGACAGTACCTGTGGAGGAAGCTCCGGCAAACTACGTGCCAGCAGCCGCGGGAATACGTAGGGAGCGAGCGTTTTCCGGATGTGGTGGGTGCAAAGGGCGCGTAGACGGTTAAGTAAGTTAGTTGTGAACTCCCTCGGCTCAACGTAGGAAATGCAGCAAAAACTGCATAACTTTAGTACGTGG
+
68,6C>5)81)8====;==88686;,C6CF@FGGEE@FGGGGGGGGGAEC@@EE;:CFGGGCFB8:,CECCFFFGFE4E,55ECE,CEFGFGFGGFF9FG7+:@FGG+,?FCFFG,FFEFGFFFAFGGGG?8=,B=DFF=B8CFEGGGG9>>=,@DEFCFGFEFC>CC**4=*DFFGCEEGGEF*/8)9E)1>*:8>/)2+*2.11)0)0*<C53*1,5))11:*)7>0*:864)/5)9:406>:*/)28?F(-11:EC2()(,31<)))2:)-)*0(8:(0)47)).446))).)*4(.(
@M02996:162:000000000-B87FG:1:1101:9033:4807 1:N:0:ACTGAGCG+AAGGAGTA
ACTACGGGTGGCAGCAGTGGGGAATATTGCGCAATGGAGGCAACTCTGACGCAGCAACGCCGGGTGCAGGATGACGGCCTAAGGGTTGTAAACTGCTTTCAGTAGGGAAGAAGGAATTGACGGTACCTACACAAGAAGCCCCGGCTAACTACGGGCCAGCAGCCGCGGTAATACGGAGGGAGCAAGCGTGAACCGGAGTCATTGGGCGGAAAGCGCGCGCAGGCGGAGGGTTAAGCGGGGCTTCGAACCCGAGGGCTCAACCCCCGGGCGGGACCCGAACTGGACATCTGGAGGGCGGGAG
+
88,8@:=580);;8=;;==6;7@@,C,,CEF7@@:CCDD@BCFF@,@EDEC7C@+CEFC@+88=+>?=FFCFE<,8@@>?,9A=B99@+@??9AEF9<,?FF@FEFGEEEE<F,AF8,FGGGC?FGDAF=DFFFFGGGG,@3BEC7;FG;>BE734@C9>C>6@>CCE/:E=@,A*C7=C:<)8*;*99*:*587EB)*00*39CF>B357:9<>DD(9)885)277),)*02-664>E),)(0()84)4()3190(:7<?)48-32-0471(43*.((-(94(4)))).4-.(--762(,
@M02996:162:000000000-B87FG:1:1101:5201:4811 1:N:0:ACTGAGCG+AAGGAGTA
CCTACGGGCGGCAGCAGTGGGGAATCTTCCGCAATGGGCGAAAGCCTGACGGAGCAACGCCGCGTGAGTGAAGAAGGTCTTCGGATCGTAAAGCTCTGTTGTAAGAGACGAATGTGAAGAGAGTGAACAATTCTTTTCAATGACGATATCTTACGAGGAAGCCACGGATAACTACGTGCCAGCAGCCGCGGTAATATGTAGGCGGCAAGCGTTGTCCGGACGTATTGGGCGTACTGGGGGCGTAGGCCGGACCGTAAGCCCTTCATTGATGTTCGGGGTTCAACCCCGGGATGGGGAAGGA
+
ACCCCBFA)1)8+88;;<;;;888FCFG<68CFGGGGG8FGGG@FGGGG8@+FFG7FFGGGGGGFGGGGGGGGGGG<B,EFGGG744CFGGGGGGGGFG<?C,C,5CD8>FG83FCE9F93D+F;3@F,D9>,@;,@E38@>,,5*5B49E@,@383*7229E@:***=C,4=E8E<,/=F65.@4*//*)3*8C++11+2>+.:)>B>7D7*7.2*-C*)*2/3)09()10-((92,)),/(0()1(99()-1,10**.(8,1).))0)26<65::,,((0)-3:(2(-(3:(((0(,((
@M02996:162:000000000-B87FG:1:1101:9050:4811 1:N:0:ACTGAGCG+AAGGAGTA
ACTACGGGTGGCAGCAGTGGGGAATATTGCGCAATGGAGGCAACTCTGACGCAGCAACGCCGGGTGCAGGATGACGGCCTTAGGGTTGTAAACTGCTTTCAGTAGGGAAGAAGTAATTGACGGTACCTACACAAGAAGCTCCGGCTAACTACGTGCCAGCAGCCGCGGTAATACGTAGGGAGCAAGCGTTATCCGGATTCATTGGGCGGAAAGCGCGCGCAGGCGGAGGTGGAAGCGGGTCTGCGAACCCGAGGGCTCAACCCCCGGTCGGGACCCGAACTGGACAGCTTGAGGGCGGGAG
+
88A=A?85=00=;8=;;<=;;8@@CC<EDFFFD@CCFAEDBBCDFC<CEFDFEF@FFFCFC@8>@@BAFFCFFACCFFG,,CEDG,AF+?@BFFEGG<,CFG<E?EDCFGGFG,EFE9EGGGG:FGF,CDFGGGGGGGGAEGEGG>EGGCEGGFCCCG?DF:D@FGGG>CE,=ED<DECC8C?>CFGG*=D,<FGGB<*;:+1;<DFD)09CF:DGG>99BECDGE=)40/)4<?:9>>1-*(9(8B9D<>52>B<4:>?0><F9>>(.4DBFFE55(,7(??:10(,).8??01(76161
@M02996:162:000000000-B87FG:1:1101:18084:4815 1:N:0:ACTGAGCG+AAGGAGTA
ACTACGGGTGGCAGCAGTGAGGAATATTGGTCAATGGGCGGAAGCCTGAACCAGCCATGCCGCGTGAAGGAATAAGGCCCGATGGGTCGTAAACTTCTTTTGAGAGGGAGCAATAAGGCGTACGTGTACGCCGATGAGAGTACCGTTCGAATAAGCATCGGCTAACTCCGTGCCAGCAGCCGCGGTAATACGGAGGAGGCAAGCGTTATCCGGATTAAGTGGGTTGAAAGGGGGCGAAGGCGGACTGACAAGGCAGGGGTGAAAGCCCGGGGCGCAAGACCGGAACGGCCCTTGATACGGG
+
8-,6@:8):)0;;88;;<=;;;CC8C,,CA;C@@<CCFFBDC@EF@,C@EC,CE,CCCCEF@@@8>CCGGCD,6CEGF?C+@7?BF=ECC<=BF?<F9,AEFGG,ECDDGF<A,CFGFGGFGGGDGFGGGGEEG8B@DGGFFGCF3CFGGGGFGGA;,*C8@*>FG77C>6ACC<C588C/108C27C77CE8>EGE*9>7CF>:9)8)9*>58)/*)*01:C)/)<:4FD>(42B(471(>33007>*4-7(4:?>EG(3>75<<047;C>F,)/)((((81>,-(--((((.5)1-4:(
@M02996:162:000000000-B87FG:1:1101:5221:4816 1:N:0:ACTGAGCG+AAGGAGTA
CCTACGGGCGGCTGCAGTGGGGAATCTTCCGCAATGGGCGAAAGCCTGACGGAGCAACGCCGCGTGAGTGAAGAAGGTCTTCGGATCGTAAAGCTCTGTTGTAAGAGACGAATGTGAAGAGAGTGAACAATTCTTTTCAATGACGGTATCTTACGAGGAAGCCACGGCTAACTACGTTCCAGCAGCCTCGGTAATACGTATGCGGCAAGCGTTGTCCGGAATTATTGGGCGTAAAGGGAGCGTAGTCGGGACCTGAATTCTTTCTTTAAAGTTCTGGGCTCAACCCCGGTACGGGAAAGAA
+
88BCC>5>8))8888;;;;;;888CFFGGGGGFGGGGGGGGGGGGGGFGGGGCCGGGGGGFEGGGGDEFCG?CFFGCFFGGF?FGEEFGGGGGGGGGFFGFFFG9?AEFEGGFFG9;A9DFFEGGGCD3DFCDFGGGGG9CCGGDGE@@GGGGDGFGEGG>C>DGEGGEGGGGEG5C6=C,+?A*;D*;=CEEDEFFGGF+7A):7)7.<3CDDEGG6C*7:<*29<7(7).-2??2(0*-1459.*(71(<0((,,0*..=<B4)).94*69.1<=<?:16)104<((--((4,,7(.(4
@M02996:162:000000000-B87FG:1:1101:12334:4831 1:N:0:ACTGAGCG+AAGGAGTA
ACTACGGGTGGCAGCAGTGGGGAGTATTGCACAATGGGCGAAAGCCTGATGCAGCAACGCCGCGGGAGTGAAGAAGGTCTGCGGATCGTAAAGCTCTGGCCTTGAGGACGAAACAAATGACGGTACTCTTGGAGGAAGCCCCGGCTAACTACGTGCCAGCAGCCGCGGTAATACGGAGGGGGCGAGCGTTATCCGGAATTAGTGGGCGTAAAGAGTACGTAGGTGGTGTGGGAAGCGTAGGGGGAAAGCCCGGGGCTTAACTCCGGTTAGCCTTAGGAACGGCAAGACGTGAGGGCAGGAG
+
68,AC>8):00=;8=;;<=;;7878;6<CCFFFC<CCC<BCCEEFD,CEEDEEA:C<FEF@C@>+7@>BECFGCCFFBFF,<FDDFGG,EA=CFAFGE,BE<EFEGAF<FFCFFGGG9FFGGG7FFFGF,@FDFEGGGG<FCEGGGGGG,@?E>BCFF>@D9D>FGGGEEE9C9A*B===CD7>893C)*913@EGFC*):*098C>B)7DC:9@*:9C77C5:<>2*()1)44?:9459-/(048>:C:476>>B2*9<)*.):9,-54C:))1+0..4(73>2:0:(-4,3(4:>8913
@M02996:162:000000000-B87FG:1:1101:18099:4831 1:N:0:ACTGAGCG+AAGGAGTA
ACTACGGGTGGCAGCAGTGAGGAATATTGGTCAATGGGCGGAAGCCTGAACCAGCCATGCCGCGTGAAGGAATAAGGCCCTATGGGTCGTAAACTTCTTTTGAGCGGGAGCAATAAGGCGTACGTGTACGCCGATGAGAGTACCGTTCGAATAAGCATCGGCTAACTCCGTGCCAGCAGCCGCGGTAATACGGAGGAGGCAAGCGTTATCCGGATGTATTGGGTTGAAAGGGTGCGTAGGCGGACGGACAAGTCAGGGGGGAAAGCCCGGTGCTCAACACCGGAACTGCCCTTGATACTGG
+
88,AC:0)101;;8=;;==;;;;C<C,EEFFCDACDFDFCDFCEFC8ECECCEECDEEDF,@@@+@FFGFDFBCDFFGGGCEFEFGAFF@=EFFF9F,,CFFFFFG:CCFCDG9FGGGGGDGGGGGGGGGGCC>>BDGFG@A9BF@EGGGG8FCBDC,;<CD>EFD2DGEDGGCGGCGCC58?>D98D7++=8>CEE*9ADCEFE3<3)/:EDDD)2-:*9@E7C)C>9FC7,4<E(8>D7C2075587;B>.4<BBG>(7@?FFFFFF4/49)9<?,46?BF04-.54:(((.5)*))5)
@M02996:162:000000000-B87FG:1:1101:26494:4833 1:N:0:ACGGAGCG+AAGGAGTA
CCTACGGGAGGCAGCAGTGAGGAATATGGGTCAAGGGGAGCGAGCCTGAACCAGCCAAGTAGCGTGAGGGATGACTGCCCTACGGGTTGTAAACCTCTGGGATGGGGGAAGAAAGGAGAATACGTGTAGGCTTTTGCATGTACCTTTCGAATAAGCATCGGCTAATTCCGTGCCAGCAGAAGCGGGAATACGGAAGATGCGAGCGTTATCCGGATTTATTGGGTTTAAAGGGAGCGTAGGCGGGCGTTTAAGGTTGCGGTCAAATGTCAGGGCCCAACCTTGGCATGCCGTGGATACTGAG
+
88CCCD=>)1)=========;;;CFFGA<CFG89;<@C+68@FFGGGGGGGGGFFFGGGGGGGEGGGGGGGGGGGFGGGGGGGGGGGGGGGGGGGGGG==<,9494:@7:+4<<AC@C,,8,CFG8EA;9EADEGGGGGGGAGGGGGGGGGGGGGGGGGGGGGGGGGGGGGGGGGGGCC,13;5***3?=7DEBGGFGGFGGGFGGFFFFGGGEFGGFFGFGGGGBGG>?G@((()44)*)1(),)0494<6))..8EDF>B?DFFAA=99??-7A>BF?B4>?73285634;F?FF>B))
@M02996:162:000000000-B87FG:1:1101:18082:4835 1:N:0:ACTGAGCG+AAGGAGTA
ACTACGGGTGGCAGCAGTGAGGAATATTGGTCAATGGGCGGAAGCCTGAACCAGCCATGCCGCGTGAAGGAATAAGGCCCTATGGGTCGTAAACTTCTTTTGAGCGGGAGCAATAAGGCGTACGTGTACGCCGATGAGAGTACCGTTCGAATAAGCATCGGCTAACTCCGTGCCAGCAGCCGCGGTAATACGGAGGATGCAAGCGTTATCCGGATTTATTGGGTTTAAAGGGTGCGTAGGCGGACTGACAAGTCAGGGGTGAAAGCCCGGGGCTCAACACCGGAACGGCCCTTGATACGG
+
-88?C@=5:)1;;8=;;==;;;;CCC<CEDCFDACACDEBCCDEFF@ECFCCDFCDC<CFCB@@6>CFFGFF,=CFFFFG,A,CDFEECC=EFGB<F9CEEFFGFFDDCFGFG,EFGGGGGGGGGGGGGGGEEF@EFGGGGGGGGDGGGGGCGGFD999BCD:CGGCFGE>FGCFFF8CFF7?:C>DG7EGGDEGGB4CFCCEFEC>B)9CCDE)1*.*:@@E12)<>9FFF:?FF04>>2C6<>)056>A;-6<A:GG8>F7<A073DB)46()39(8?179>B>(444((..4)9406
@M02996:162:000000000-B87FG:1:1101:12352:4839 1:N:0:ACTGAGCG+AAGGAGTA
ACTACGGGTGGCAGCAGTGGGGAGTATTGCACAATGGGCGAAAGCCTGATGCAGCAACGCCGCGTGAGTGAAGAAGGTCTTCGGATCGTAAAGCTCTGTCCTTGAGGACGAAACAAAGGACGGTACTCTTGGAGGAAGCCCCGGCTAACTACGTGCCAGCAGCCGCGGTAATACGGAGGGGGCGAGCGTTATCCGGAATTATTGGGCGTAAAGAGTACGTAGGGGGGGTGGTAAGCGGAGGGTGAAAGCCCGGGGCTTAACTCCGGTGAGCCGTACGGACTGCAAGACGGGGGAGAAGGAG
+
88,AC9=)1)1,;8=;;==;;8878;,<CFG9@AEADCECCEDEFG8C@,C9EA,ECFEC+8@B+>BB<C<FEEEEFBFC,CFD@7FE<AA<AEEFGG,FGCFGBFCDDGGEFEGGF,AFFG>+AC;FC,3FDFG7DDGGGEGEFEG7F9EFG:>D8FC@B;D:FGGG:EGCF,=5CE5CC<3>=59<)*9*3=EGFG*)**0=CF>E37CFC?@0?<C29@C*:;*)4)106>507(5941-<:?9952<>>F1>2*9246)589,(7898(()*.(49(<025A(4((((,(-,).(,2
@M02996:162:000000000-B87FG:1:1101:12337:4849 1:N:0:ACTGAGCG+AAGGAGTA
ACTACGGGTGGCAGCAGTGGGGAGTATTGCACAATGGGCGAAAGCCTGATGCAGCAACGCCGCGTGAGTGAAGAAGGTCTTCGGATCGTAAAGCTCTGTCCTTGAGGACGAAACAAATGACGGTACTCTTGGAGGAAGCCCCGGCTAACTACGTGCCAGCAGCCGCGGTAATACGGAGGGGGCGAGCGTGATCCGGAATTAGTGGGCGGAAAGAGGAGGTAGGTGGGGGGGTAAGCGTAGGGGGAAAGCCCGGGGCGTAACGCCGGTTAGCCTTAGGAACGGCAAGAAGTGAGGGCAGGAG
+
8686@?8):0);;88;;<=;;7@78;,<CCFFC<CCDFCCCC@CF@<CC<E9EA9@CFCF+88>+8BB<C?FFC=EFBF,,5DCC,@F,?<?AE<FGG,CF,CFBFAEAFG@FFFGG9EFGGG7A:EFC5@BDFGGGGGGGCEGGCCGG9EEG,>:>EC:CCBDFEGG7:E,B;C:C=C=CD35/>>D)*1*0*AG@D*)2*398C>E3<DG95>*7(9*9<7*3>*)()1)-.4*4,.981389>527:6;>BF9(*)43)4979,-)4>:))/+95:<(82;1(3((-.:>2,:>2932
@M02996:162:000000000-B87FG:1:1101:19329:4853 1:N:0:ACTGAGCG+AAGGAGTA
ACTACGGGGGGCAGCAGTGGGGAATATTGGGCAATGGGCGAAAGCCTGACCCAGCGACGCCGCGTGAGGGAAGAAGGTCTTCGGATTGTAAACCTCTTTCAGCAGGGAAGAAGAAAGTGACGGTACCTGCAGAAGAAGCCACGGCTAACTACGTGCCAGCAGCCGCGGTAATACGGAGGTGGCAAGCGTTATCCGGAATTACGGGGTGTAAAGGGGGGGTAGGCGGGGGTGCAAGTCAGGCGGGAAAATCAGGGGCTCAACCCAGGACCGGCGCTGGAAACTGTACATCTGGAGAGTGGGG
+
88@=A?=55)178884:<:9988?9A?9ECG=A@EACFFCEEEEFF,EDEBEEA:>>>BF+>6>5>FEGGDFGDEEF<F>9FFDDC:F,@;BBFFGGF9FFGGGCFDCEGGCFGGGG,CFGGG:CGG9FFFGFFGGGGGFGGGGGDEGG7CFG;@;CCC;CCC:CGEGC:C+:CF*8:=/:5<>?DFGD*9*39C:BG36>C*<8D)809F?:?E)>(9)8CF6EFG)4077:47/-:BF?D(7>F;<*3<*4?BF15C20>(4(4:<7(9373):5..4:*6)644).)..4748)62:0
@M02996:162:000000000-B87FG:1:1101:26492:4857 1:N:0:ACTGAGCG+CAGGAGTA
CCTACGGGAGGCAGCAGTGAGGAATATTGGTCAAGGGGAGCGAGCCTGAACCAGCCAAGTAGCGTGAGGGATGACTGCCCTACGGGTTGTAAACCTCTGGGATGAGGGAAGAAAGGAGAATACGTGTATGCTTTTGCATGTACCTTTCGAATAAGCATCGGCTAATTCCGTGCCAGCAGCGGCGGTAATACGGAAAATTCGAGCGTTATCCGGATTTATTTGGTTTAAAGGTATCGTCGGTGCACTTTTAATGCTGCGGTCAACTGTCAGGCACCACCCTTTGCCTTCCGGTGACACTG
+
-8ACCE9))1)=8=8=;===;;;;;,;CACGG9,;<:C+6@@7FGEGGGAFFGFGGCFGGFFFEFCGGGGGG7FDC?FGGFGGFCGGGCCACCFGEFF=54,44,5<:7:+4,<:<:4,,5,94CAED9,>@;ED9E6;<@,CAFGFG>BF8D,EA,,=8BCF8,@EFF8F+;?ACC,,,++3*1;)2:9C8??**21*+*3033:3);@>:):>3*)121C+/=5+:)67*)).73())(1()./0.:4)9)).)5*)-375))5).*)7((.7*)(4(,)6<22)).((--6))945
@M02996:162:000000000-B87FG:1:1101:5981:4912 1:N:0:ACTGAGCG+AAGGAGTA
CCTACGGAGGGCTGCAGTGGGGAATATTGCACAATGGGCGCAAGCCTGATGCAGCAACGCCGCGTGAGGGAAGACGGTTTTCGGATTGTAAACCTCTGTCTTTGGTGACGAAGAAGTGACGGTAGCCAAGGAGGCAGCCACGGCTAACTACGTTCCAGCAGCCGCGTGAATACGTAGGTGGCAAGCGTTATCCGGAATTACTTGGTGTAAATGGATGGCAGGCGGGACTTCAAGTCAGCGGTGAAAATTATGGGCTCAACCCATAAACTGCCGTTTAAACTGTTGTTCCTTAGTGGTGTCA
+
-8ABCAD1)))==88;;;;;;888E<FGGGGGGGGGGFGCGFGGGGGFGFFFCEFCFG7FFGGGGGGDDEEFGGGG:BCFFAFFFFCFF,CFGGGGGFAFE,<5AB+?EFGGEGGFFGDF6FEGGFAF8DCCFC+@CEGGG+8+@8CGDGFEF,DEBFFGGFF*@:1*4DD,;*5,,44==D4688*/8:CG7>>EBGG=C@+;<*)8*3@7@6*2*(0*)2:):)/9:FFB>4)@A9F)(1())89)9ADF)31:(0*(,58:074<*)*.,4<+)642./6))(.6).---6.(*-..)
@M02996:162:000000000-B87FG:1:1101:5963:4922 1:N:0:ACTGAGCG+AAGGAGTA
CCTACGGGGGGCTGCAGTGGGGAATATTGCACAATGGGCGCAAGCCTGATGCAGCAACGCCGCGTGAGGGAAGACGGTTTTCGGATTGTAAACCTCTGTCTTTGGTGACGAAGAAGTGACGGTAGCCAAGGAGGAAGCCACGGCTAACTACGTGCCAGCAGCCGCGGTAATACGTAGGTGGCAAGCGTTATCCGGAATTACTGGGTGTAAAGGGAGCGCAGGCGGGACTTCAAGTCAGCGGTGAAAATTATGGGCTCAACCCATAAACTGCCGTTGAAACTGTAGTTCTTGAGTGGAGTAG
+
8ACCCEF1=8)8888::::::88BFGGGGGGGGGGGGGGGGGGGGGGGGGGGGGGGGGGGGGGGFGGGGGGGGGGGGGGGGGGGGGGGGGGGGGGGGGFGGGGGGGGGGGGEGGGGGGGGGGGGGGGGGGGGGGGGGGGGGGGGGGGGGGGGG6CGFFGGGGGGGGGCEGGGGGGGGGGGGGFFGGGGGGGGGFGG>GGFFGGFGGEEFFGGGFFDGBGGEGGGGE=C?F>FDFFFF>FD;997<FFFC)<FFFFF?GF?FF?B?>><924<;?B8529326-66<>9<AFF7))(*,,()
@M02996:162:000000000-B87FG:1:1101:9041:4943 1:N:0:ACTGAGCG+AAGGAGTA
ACTACGGGCGGCTGCAGTGGGGAATATTGGACAATGGGGGAAACCCTGATCCAGCGACGCCGCGTGAGTGAAGAAGGATTTCGGTATGTAAAGCTCTATCAGCAAGGAAGAAAATGACGGTACTTGACTAAGAAGCTCCGGCTAAATACGTGCCAGCAGCCGCGGTAATACGTATGGAGCAAGCGTTATCCGGATTTACTGGGTGTAAAGGGAGCGTAGACGGCAAAGCAAGTCTGAAGTGAAATCCCGGGGCGCAACCCCGGAACTGCTTGGGAAACTGTGTAGCTAGAGTGCAGGAGAG
+
-88?C?8151088886;;;;;88@;C6CECGFDAFDFFDDFEFFGGFEFCFFEA:@BFEF>>@>+@CECEDFGEEF,B595<EC+BDF9AADAFAFG<,CFGFGCFDEFGGGGGFGGGGGGGG<DFGGCGGGGGGG>DFGGGCCGGCGFG>EGGG@@D>C89>CG:EGFFFCCC1;BC=CFDAAC:7C*=FGGDC86CF=@GG8;/=FFFDEDDDGC3CDFGGDCBCC?F<F.:4=ABF*5C>F4862DBFBB(497EGBB@BF>F75?)*)-,5:<0)66*6-6<).82?5446683322
@M02996:162:000000000-B87FG:1:1101:25299:4961 1:N:0:ACTGAGCG+AAGGAGTA
CCTACGGGAGGCTGCAGTAAGGGATATTGGGCAATGGGGGCGACCCTGACCCAGCCATGCCGCGTGAGGGAATGAGGCCCTACGGGTCGTGAACCTCTTTTGCCTGGGGATAACGGCGCGGTCGTGAACCGTGCGTGCAGGTACCAGGCGAATAAGCATCGGCTAACTCCGTGCCAGCAGCCGCGGTAATACGGAGGATGCGAGCGTTATCCGGATTCATTGGGTTTAAAGGGTGCGCAGGCGGCCGGCCCAGTCAGCGGTGAAATCCGGGGGCCCAACCCCCGCATTGCCGTTGATA
+
88ACCE)8=1)==========;;;EFGGGGGGGGGGGGGGGGGGGGGGGGGGGGGGGGGGGGGGFGGGGGDFGFFFFGGGGGGGGGGGGGCFGGGGGGGGGFGGGFGGGGGGGGEGGGGGGEFGGGGGGGGGGGGGGGGGGGGGG?FDGGCEGGGGGFDFEDGG<67EGGEGFGGGGGGGGGFFEDD5CGFF;BG=3*9:FGGFGGFFB@CGGF<*C<>CFGCGGBG*6=D4,4(746>)0>0B1;077>,7<>?DFGD18BB>:AFFD09(-2>C>:<<?B>B(1-,.539(4::BB
@M02996:162:000000000-B87FG:1:1101:9360:4966 1:N:0:ACTGAGCG+AAGGAGTA
ACTACGGGGGGCAGCAATTAGGAATCTTGCGCAATGGGGGCAACCCTGACGCAGCGACGTCGCGTGAACGATGAAGTCTTTCGGGATGTAAAGTTCTTTTGCAGGGGAAGAGAATGACGGTACCTTGTGAATAAGCCCCGGCTAACTACGTGCCAGCAGCCGCGGTAATACGTAGGGGGCGAGCGTTGTCCGAATTTACTGGGCGTAAAGCGCGCGTAGGCGGTTGGATAAGTCAGATGTGAAACTGCGAGGCTCAACCTCGGATTGCTTCTGATACGGTCCGACCGGAGGGAGGGATGGG
+
8886@?80:518788445,9:9:?:9<CCFFBCC??CFDD@:@FGC,ADFDCEC>==@C88>@>+@FCFCCFEACF,<,8,3@CEG>F3<<A<37@@9,?FGGGFFDCEGG:FFCGGGGGGGGGG,?7?FGFFGGGGGGGGGCGGG?GGG8CFGCCCFFFE7:CE5EE?:CF9:FEGGD:CDB@E>/>*<FGDE587DFF:>FFE9>E>=CG9@DG93CGFED127:0)/:F.::FD4926:4?A*92CBFB>01<<FF:<@(4((4<*):)65*<02:.839>B(477>F((39;D(--3
@M02996:162:000000000-B87FG:1:1101:21265:4973 1:N:0:ACTGAGCG+AAGGAGTT
ACTACGGGTGGCTGCAGTGAGGAATATTGGTCAATGGGCGAGAGCCTGAACCAGCCAAGTAGCGTGAGGGATGACGGCCCTACGGGTTGTAAACCTCTTTTGCGCGGGAATAAAAAATGCCACGCGTGGCATCTTGCATGTACCGCAGCGAATAAGGACCGGCTAATTCCGTGCCAGCAGCCGCGGTAATACGGAAGGTCCGAGCGTGAGCCGGAGTGATTGGGTTGAAAGGGAGCGCAGGCGGAGTGAGAAGCCAGCCGGAAAAGAGACGGGCCCAACCCGAACCCGCGGGTGGAACGGG
+
-886@?=5=)0=;8=;;==;;;;@6C,CCDFCAA@CDFFCEE@CFF8EDFCCDACCCDFE@DC@8@FEFGEFCDCBCFFF,AECEG@,@C??EEGDF@AFGGGGGGGDCG<EFGGGG@FGGGGGGGGGGGGCFFCFGGCFGGGEGGGGGEGG8FFEDD;>>7>*=C=AEBG8CEGCCCCFC48=CG>DG+;9:>EGFG099D=>*97)7)9C9>@1/(0**3711)/6<FCF:12)4(792)-.-<032)678?<765*4-8-7((-4).>?B(.*.--4,54(-11,34-((---9((44
@M02996:162:000000000-B87FG:1:1101:4849:4974 1:N:0:ACTGAGCG+AAGGAGTA
CCTACGGGCGGCTGCAGTCGAGGATCATTTGCAATGGGGGAAACCCTGACAATGCGACGCTGCGTGGAGGATGAAGGCCTTCGGGTTGTAAACTCCTGTCATAAGGGAAAAGGCGAGGGCACCCAATACGTGCCTTAGTTGATTGTACTTTAAGAGGAAGCGACGGCTAACTCTGTGCCAGCAGCCGCGGTAATACAGAGGTCGCAAGCGTTGTTCGGATTTACTGGGCGTAAAGGGCGCGTAGGCGGCGAGGTGTGTCAAGTGTGAAAGCTCCGGGCTCAACCCGGAACGTGCGCTTGAA
+
8ACCCBDB)1)8888;;;;8888@EFCFGGGGGGGGGGGGGGGGGGGFGGDFGFEFFGGGGGGGGGGGGGGGGGGGGGGGGGGGGGGGGGFGGGGGGGFGGGGGFGG@FGGFFGFCFEEGC@FGGGFGGGGGFGGGGGGGGGGGGGGGGGEECCGGGGGGGGGGGGGGGGFGGGG7,AEFCFAFGGGDDGGCEFFGFC7?FGGDGCBBFF9EGFFFD>DGFGEFFBFGBFG>2:4922:C4C;B?4>9CB(763<ABE:-6*<B>AA<*4*3,558>6448@3.(6269(,,--(75182.
@M02996:162:000000000-B87FG:1:1101:9871:4982 1:N:0:ACTGAGCG+AAGGAGGA
ACTACGGGTGGCAGCAGTGAGGAATATTGGTCAATGGGCGAGAGCCTGAACCAGCCATGTCGCGTGGAGGAATAAGGATCTATGGTTCGTAAACTCCTTTTGCGGGGGGATAAAGTGCGGGACGCGTCCCGTATTGCAGGTACCCCGCGAATAAGCATCGGCTAACTCCGTACCAGCAGCCGCGGTAATACGGAGGATGCGAGCGTTATCCGGATGTATTGGGTTTAAAGGGTGCGTAGGCGGCCCCTTAAGGCGGCGGGGAAAGTTCCGGGCTCAACCCGGTCACTGCCGGCGAAACGGG
+
8686@?1):00=;8=;;;=;;;@@,C,,CCCCD@@CDFFCEB@CF<CECFFFCA;C@<@<9:C@78@:FDDFB<@EFF,C,@CCF<?FCF=DCFAFGA<@FGGGDGGDGG*<CFG;FFGGGGGGGGGGGGGFEFCGGGGGGGFGGGEEGGGEFFF?E:FC>52;EG7CG>;CDCGFFGEFCD77CCDGFGGGGFGGF*9FDGGEE9>D4=FE<B))2.*2=FC//)<CBFGF?FFF:<BG?D604>5:7?AF)8BF>GG;17<F1:<A74C>>-.<1441;B(-4:)65:;((--4>906<
@M02996:162:000000000-B87FG:1:1101:4858:4999 1:N:0:ACTGAGCG+AAGGAGTA
CCTACGGGCAGCTGCAGTCGAGGATCATTTGCAATGGGGGAAACCCTGACAATGCGACGCTGCGTGGAGGATGAAGGCCTTCGGGTTGTAAACTCCTGTCATAAGGGAAAAAGCGAGGGCACCCAATACGTGCCTTAGTTGATTGTACTTTAAGAGGAAGCGACGGCTAACTCTGTGCCAGCAGCCGCGGTAATACAGAGGTCGCAAGCGTTGTTCGGATTTACTTGGCGTAAAGGGCGCGTAGGCAGCGAGGTGTGTCAAGTTTGAAAGCTCCGGGCTCAACCCGGCAAGTGCGCTTGAA
+
CCCCCB>51))===;;====8888;C6FGGGGGGGGG8FGGGGGGGGGGGCDGGGG7F@FFGEGGC+8FFCE<FGGFFGGFFG>EGGGCFGGGGGGGFAFFG?E<EFFGE?,@F@FF:FG+C<F=FFGFAEADFFGG9=@,;DFCFGGGGGD,3,,=,=,@+CEFDCE>EGG7C9CECG?CFFFGGCC7CD1?FFGF7C)*>=>EGEE>>9EDD>7*(1*0<0*<*99457:804*(())-)-.(0*471(79?0>BGGA<4)).)648)5.5:)8749?<*(486((,-(6<4(4022(.
@M02996:162:000000000-B87FG:1:1101:20119:5022 1:N:0:ACTGAGCG+AAGGAGTA
ACTACGGGAGGCTGCAGTTAGGAATATTCGTCAATGGGGGAAACCCTGAACGAGCAATGCCGCGTGAGTGATGACGGTCTTGAGGATTGTAAAACTCTGTTGTAAGGAACGAACCCTTGAGAGAGGAAATGATCTCAAGCTGACTGTACCTTACCAGAAAGCCCCGGCTAACTACGTGCCAGCAGCCGCGGTAATACGTAGGGGGCGAGCGTTATCCGGATGGATTGGGCGGAAAGTGGGCGGAGGCGGATGAGTAAGGCTAAGATTAAAGCCCGAGGCTTAACCTCGGTTCGTGTTAGAA
+
8866@A>5001=6;=;;=,<<;;@;@6EEEC@@@6CCDDDCDDFGG8EEFC@@C8@A@CFC@@@8@CCCCCBED9BF8F=,CE,=EC,BC?CEFGFGAFGGGGGAFFFDFGEG=FC8EFFGG,AFGGGG,@FEGGGEGGEFEGF,C@EGFGAFFGGDFFCFDDFGGGG>:EGFFGE,:@CFC>FFFFDGGG1:81>BD2;77??D<ADF>C/*85CD8DD.1*9:4C<?FG)79;F46*96D0D4<;9D(()5).<DG9<(93?A2)4@6C288<8524((9>2<.(-:2(,4(((....-
@M02996:162:000000000-B87FG:1:1101:19377:5024 1:N:0:ACTGAGCG+AAGGAGTA
ACTACGGGAGGCAGCAGTGGGGAATATTGCGCAATGGAGGCAACTCTGACGCAGCAACGCCGGGTGCAGGATGACGGCCCTAGGGTTGGAAACTGCTTTCAGTAGGGAAGAAGTAATTGACGGTACCTACACAAGAAGCTCCGGCTAACTACGTGCCAGCAGCCGCGGTAATACGGAGGGAGCAAGCGTTATCCGGATGTATTGGGCGTAAAGCGCGCGCAGGCGGGGGTCGAAGCGGATCTGCTAACCCGAGGGCTCAACCCCCGGTCGGGATCGGAACGGGACATCGTGAGGGCGGGAG
+
8884@:8>=:18888;;==;;78@;CCEDFF:B@@@CDFDCCCFGFAECCC:C>8CAEBF@@8=+@BAFFEEEDEBFFEG7?EDF:AF+??B4CEDF95EGG9F?FC?AFGCF,EF=,EFGGG7FFF,E=EGDFFFGGG8DECFFCEFG,@DGDCF6E;+@>E>FGGG*>C,=;F5C:CCCD5>:FFG519*>6AEF5))3++;99):)7CCC=BCD9C9>CC9C@EC;)1)4<B59BB)4*)*-9FBC?7>BFFF(/9<<::BF43-.-99>,7*0(44(7::66)5((4??6:1B6(-2
@M02996:162:000000000-B87FG:1:1101:22688:5033 1:N:0:ACTGAGCG+AAGGAGTA
ACTACGGGTGGCTGGAGTCGAGGATCATGGGCAATGGGCGAAAGCCTGACAATGCGACGCGGCGTGGAGGATGAAGGCCTTCGGGTTGGAAACTCCTGTCATAAGGGAACAGGCGAACCGACCCAATACGTCGGGGAGTTGAGTGTACGTTAAGAGGAAGCGACGGCTAACTCCGTGCCAGCAGCCGCGGTAATACAGAGGTCGCAAGCGTTGTTCGGATTGACTGGGCGGAAAGGGCGCGTAGGCGGTCGTGCGGGGCAGATGTGAAATCTCCGGGCTCAACCCGGAAAGTGCGTCTGAA
+
88A?CB=5=0);=88;;;=888686C6C66CCAFDDFFEBCEEEGGDFGFGG,9:@@CCC@=CB8>CEGGEFFFFFFFGFCCFDEB?F+=?D<FGGGF,=F9FFDGFCFFG=>AFCFGGGFGGGGGGGGG9<CFGEBC>,?EG,?@AF*6,=EFFCDCGFCDCE@EE*CCG+?+=*=CCG?*7>@<DDGE)28/<@FGFFF**7*/<B>5**1)0:C>C*)*2?+6>5<E3BB;BFF?D941-0:=@>1-(.4?B00*/4<F)6)-6:@)26)5<C:1(-59(8:1;B>>B4<<B07(454
@M02996:162:000000000-B87FG:1:1101:25721:5049 1:N:0:ACTGAGCG+AAGGAGTA
CCTACGGGAGGCTGCAGTCGAGGATCATTTGCAATGGGCGAAAGCCTGACAATGCGACGCTGCGTGGAGGATGAAGGCCTTCGGGTTGTAAACTCCTGTCATAAGGGAACAGGCGAAGATACCCAATACGTATCGGAGTTGAGTGTACTTTAAGAGGAAGCGACGGCTAACTCTGTGCCAGCAGCCGCGGTAATACAGAGGTCGCAAGCGTTGTTCGGATTTACTGGGCGTAAAGGGCGCGTAGGCTGTCGCGTGTGTCGGATGTGAAATCTCCGGGCTCAACCCGGAAAGTGCGTCCGAA
+
8ACCCF=851)====;====88@@EGDFFGGGGGGGGGGFFGGGGGGGGGGFFGFGFGGGGGGGCFGGGGGGGGGGGGGGGGGGGGGGGGGGGGGGGGFFGGGGGGGGFGGGGGGGGGGGGGGGGGGGGGGGGGGEGGEGGGFFDFGGGGFGFGGGGGGGGDEC>EEGGGGGGGGGGGGGFGFFGGGGGGGGGFGGFGGFGGGFGGFFFFDG<)8>D>9CBGGGGF?G?DGDFFFFBFFG9908:FFFC>BFBFFFFGGFF:?B?AABF<:<>AFGFF>FFF:B?;F>34:A<>>F>>993
@M02996:162:000000000-B87FG:1:1101:19344:5068 1:N:0:ACTGAGCG+AAGGAGTA
ACTACGGGAGGCAGCAGTGGGGAATCTTCCGCAATGGACGAAAGTCTGACGGAGCAATGCCGCGTGAGTGATGAAGTTTTTCGGAACGTAAAACTCTTTTGTTTGTGACGAACGTGCCTTCCATCAACAACAGAGGGCAGTGACGGTAGCAAACGAATAAGCCACGGCTAACTACGTGCCAGCAGCCGCGGTAATACGTAGGTGGCGAGCGGTGTCCGGAATGATTGGGCGTAAAGCGCATGGAGGCGGTTGTCTAAGGCGGGAGGGAAAATGCGGGGCTCAACCCCGTAGGGCCCTGGAG
+
886?@:8==11=88=;;<=;;788;C;<FGGC@@@@DFFC@CCBC@,CCFECBC@CCCDF@88@+8BC9C??ECDF9,<C,?FDDGGG,?<DFF?FGA?EGFFE?:BDBFGDFGFGGGEEFGF5FFGGGGGGGGGGGGGGGGGGGG=BEFDEGFBEC:?AC:@FCEGGCCGG7EGE2:;CC?F>>C7DDGG1=:1>CG*=<:+;8;>AD8D**85CD4DDB*+CC?CCBFC09:<@477D(>0?4>>6D(-)--)64C*:(737>(9BF?0.46>DD94((9<:?014(-(-2((().-.(
@M02996:162:000000000-B87FG:1:1101:14789:5081 1:N:0:ACTGAGCG+AAGGAGTA
ACTACGGGAGGCTGCAGTGGGGAATATTGCACAATGGGCGCAAGCCTGATGCAGCAACGCCGCGTGAGCGATGAAGGTCTTCGGAGCGGAAAGCTCTGGCCTGGAGGACGAAACAAATGACGGGACTCTGGGAGGAAGCCCCGGCGAACTACGGGCCAGCAGCCGCGGGAATACGTAGGGGGCGAGCGGTATCCGGAATTATTGGGCGTAAAGAGGAGGTAGGTGGGTCGGTAAGCGTAGGGGGAAAGCCCGGGGCTGAACGACGGGTAGCCCAAGGAACTGCAGGACAGGAGGGAAGGAG
+
88,6C?8=5118,;6;;=;;;76@6C<;CCF<@<6CC@6@@B@CC,6;@;@,E;::<CCB+78@6>CCC>=BCACEF,C,,5C@@+8@+7==<,:E9E,<,<+A=FDCAFECFFFGG,CFEGG+>=@,:,73@FCBFG8FF+@CC*=CG,??E*:8=C7<C8B=B=C8*:E6>7C+3155=<75:C3C)212<@::.91):2+9@F:D)7CC>*<*9(/*9<C2<@*)459.4:<*4()91C>B>F510.2>9966(*9<2)(4490,)-25,(0*),.()1)444(4((-.81(()4,.2
@M02996:162:000000000-B87FG:1:1101:12291:5111 1:N:0:ACTGAGCG+AAGGAGTA
ACTACGGGAGGCAGCAGTGGGGAATATTGGGCAATGGGCGCAAGCCTGACCCAGCAACGCCGCGTGAAGGAAGAAGGCTTTCGGGTTGTAAACTTCTTTTGTGAGGGACGAGCAGAAGACGGTACCTCATGAATAAGCCACGGCTAACGACGTGCCAGCAGCCGCGGTAATACGTAGGGGGCAAGCGTTGTCCGGATGTACTGGGGGTAAAGGGCGTGTAGCGGGGGCGGCAAGTCAGAGGTGAAATCCACGGGCTTAACTCGTGAACGGCAGTGGAAACTGTTGATCGGGAGGATCGGAG
+
-8,6@9=A=018888;;<=;;888;C,,CAFC<<CCCDFCFEFCFF?EC@CCEA6C@@CF@@@>+>FCGFCFFE=EFG<,,5BCEB7FCDCBF9ACFD9<C4EFDFDCFGGECGGGGGGGGGF>FCFEC<EFG,CFFGGGGEGG7CCF+@CG5C@C;EGDB*2>FCE*=;,=CB,4;=*:C:5>CCD2:>*2@:CE<)C8::<?D)8)8?G?:7>DC9*7@0*9:DC32;<BFF.76<?*,*-98?*)25?79B((3?FA)/4.42(.)-)-(()*/,534=)444).((--402(9413,
@M02996:162:000000000-B87FG:1:1101:15283:5114 1:N:0:ACTGAGCG+AAGGAGTA
ACTACGGGTGGCAGCAGTGAGGAATATTGGTCAATGGACGGAAGTCTGAACCAGCCATGCCGCGTGCGGGAATAAGGCCCGATGGGTCGTAAACCGCTTTTGTGGTGGAGCAAGAAGCCGCACGTGTGCGGCGATGAGAGTACATCACGAATAAGCATCGGCTAACTCCGTGCCAGCAGCCGCGGGAAGACGGAGGAGGCAAGCGTTATCCGGATTGATGGGGTGTAAAGGGTGCGTAGGCGGGGCTTCAAGGCAGGGGTGAAAGGCCCGGGCCCAACCCGGGGACTGCCTGTGAGACAGG
+
88,6@?8):0);;886;6;;;;@@;@6,@AC,C<<@CEECDECEC<,C@ECC@E,6@@CFC@+@7@@@@@=F,=?EEDFF7>+?@FCF>=?<DFFEF++45C9A:,::=F<=E,AFGFFE@FCF3DFGGGGGGF3BFGGGCCAF,@CBCEGCFGF9B,*>8;*=FC,>C:*:C8CCE8=*:7)8=)9D*:5C8>:8>/>5<CF@8/)7)1:A7>)**,**1:C9/)2:<F078<?F0:7D<)-)48..*66@7:??FGD2;>2<)3((04939();.41,452((((.(.)--.6)9)(.3
@M02996:162:000000000-B87FG:1:1101:15301:5122 1:N:0:ACTGAGCG+AAGGAGTA
ACTACGGGTGGCAGCAGTGAGGAATATTGGTCAATGGACGGAAGTCTGAACCAGCCATGCCGCGTGCGGGAAGAAGGCCCTATGGGTCGTAAACCGCTTTTGTGGTGGAGCAATAAGCCGCACGTGTGCGGCGATGAGAGTACATCACGAATAAGCATCGGCTAACTCCGTGCCAGCAGCCGCGGTAATACGGAGGATGCAAGCGTTATCCGGAGTGATTGGGTTGAAAGGGTGCGGAGGCTGTGCTGCAAGGCAGGGGTGAAATGCCCGGGCCCAACCCGGGGACTGCCTTGGAAACGGG
+
8888A?=5=00=;8=;;==;;;;C,C,CEDF<@EE@CEFCDEFEF9EEAEEFFECC@FDF<@@@@CB@FD@C,CCEFGFG,?<ECGFGCCEDFFGEE78DFE=F@:BCFGFCF5FFGFGGGGGGFGGGDGGECF8CGGGGCFFG,@FFGEGDEGC,>,;@89>EGGGGGE=FGF?<EG=C:78588CG:CCFDBEGF*7>CGC>C37<74CED5)/*6*08:712)<06FFD1??F0951(*.).*9)*429(4::BGC39FF<:99:84C9>9BG72804B>F9>444:)).85)1.(46
@M02996:162:000000000-B87FG:1:1101:27196:5195 1:N:0:CCTGAGCG+AAGGAGTA
CCTACGGCGGGCTGCAGTAGGGAATATTGCACAATGGGGGAAACCCTGATGCAGCAACGCCACGTGTGGGAAGAAGCATTTCGGTGTGTAAACCACTGTCGGTAGGGAATAATGCTTAATTTCGGTTAAGTTGAATGTACCTCGAAAGGAAGCACCGGCAAACTTCGTGCCAGCAGCCGCGGTAATACGAGGGGTGCAAGCGTTGTTCGGAATCACTGGGCGTAAAGGGAGCGCAGGCGGAGATGCAAGCAGTCTGTACAATACCGGGGCCCAACCCCGGACCTGCAGACTGGACTGTTT
+
8ACCCEA)1:)8888;;;;<;8;;FGGGFGGGGGGGGGGGGGGGGGGGGGGGGGGGGGGGGGGGFGGGGGGGGEFGGGGGGGGGGGGGGGGGGGGGGGGGGC8,848:88ADFFGGGFGGGGGGCGEEGGGGGGGGGGGGGGGGGGGCGGGGGGGGGGGGGGGGGGGGDGGGGGGGGGGGGGFFEGCFGGG5CEGGFGFFGGGFGGFFFFGGGFFGG<FFFGEDEFGG<FGE0;>FFFFG199FBF?A7?FFABA><7CBDFFF?092>6CBB?DCDFBF9BB::<:BA:0:??FFF74<
@M02996:162:000000000-B87FG:1:1101:7801:5199 1:N:0:ACTGAGCG+AAGGAGTA
CCTACGGGTGGCTGCAGTGGGGAATATTGGGCAATGGGCGCAAGCCTGACCCAGCAACGCCGCGTGAAGGAAGAAGGCTTTCGGGTTGTAAACTTCTTTTAAGGGGGAAGAGGAGAAGACGGTACCCCTAGAATAAGCCACGGCTAACTACGTGCCAGCAGCCGCGGTAATACGTAGGTGGCAAGCGTTGTCCGGATTTACTGGGTGTAAAGGGCGTGTAGCCGGGGGAGCAAGTCAGATGTGAAATCTATGGGCTTAACCCATAAACTGCATTGGAAACTGTTCTTCTTGAGTGCGGGAG
+
68ACCDA9=0)=;======;;88BFGGGGGGGGGGFGGGFFEGGGGGGGFFGGFFFFGGGCGGGFFGFGGGFGGFGGGFGFEFGGEFCFGGGGGGGGFDAFFGGFGGGGGGEFFEGGGGGGGFGGGGGDDEFCGGFGGGGGGGGEGGGGGGGFCGGGGGFEGGGGCECGGGGFF@?EE,?FCFAFFD777CFF>C*.76C7FFAC087?6CEG@3DC-9CF:<DE7*96>>@:?:*.4@*6:<@496:CDAFF:14<FC>A0370.)-169))66C*<A74F4)-))..):2:F720(426
@M02996:162:000000000-B87FG:1:1101:7824:5200 1:N:0:ACTGAGCG+AAGGAGTA
CCTACGGGTGGCTGCAGTGGGGAATATTGGGCAATGGGCGCAAGCCTGACCCAGCAACGCCGCGTGAAGGAAGAAGGCTTTCGGGTTGTAAACTTCTTTTAAGGGGGAAGAGGAGAAGACGGTACCCCTAGAATAAGCCACGGCTAACTACGTGCCAGCAGCCGCGGTAATACGTAGGTGGCAAGCGTTGTCCGGATTTACTGGGTGTAAAGGGCGTGTAGCCGGGGGAGCAAGGCAGATGTGAAATCTATGGGCTTAACCCATAAACTGCATTGGAAACTGTTCTTCTTGAGTGCTGGAG
+
88AAC5>5>0)====;===;;888CFFGGGGGGGGGGGGGEGGFGGGGGGGGGFEFFGGGGGGFCFFFGGGGGFFGFGDFFFGGGGGEGGGGGGGGGCEFGGGFGEGGGGGFFEGD@FGGGGGGGDFFGGGGGGGGGGGGGGGGGGFGGGFGFGCFFGGGGGFGGEGECEGGGG,<EG<EG<FAFGD9DGCCF3E88CFFC7AFGFF3=4CGGFFD)47F@9EDEB7C95)58:(5.88>9*:@A=?A>><FDBF<3EGFF:487?AD@>7.)6*+/6AB9F))).))--)).6<<@<4..
@M02996:162:000000000-B87FG:1:1101:7820:5219 1:N:0:ACTGAGCG+AAGGAGTA
CCTACGGGTGGCTGCAGTGGGGAATATTGGGCAATGGGCGCAAGCCTGACCCAGCAACGCCGCGTGAAGGAAGAAGGCTTTCGGGTTGTAAACTTCTTTTAAGGGGGAAGAGGAGAAGACGGTACCCCTAGAATAAGCCACGGCTAACTACGTGCCAGCAGCCGCGGTAATACGTAGGTGGCAAGCGTTGTCCGGATTTACTGGGGTGAAAGGGCGTGTAGCCGGGGGACCAAGGCAGGTGGGAAATTAATGGCCTTAACCAAAAAACGCCATTGGAACCGTTTCTTCTGGTGTGCGTGAG
+
8ACCC5A=>1)==8===;=;;888CFFGGGGGGGGGGGGCFGGGGGGGGGGGGFFFGGGGGGGGBFGFGGFGGGFGFGCGGFGGGGGGGGGGGGGGG,FGFGDGGGGGGGGGGGGGGGGGGGCFEFGGGGGGGGEGGGGGGGGGDEG@;EGG6,@@FGGA>;D@FEDCEGGGGCA?EG<FGGA?FDC1>:5CEEGGEGGFGGGFG35)0*?9C)))197*7:?<EDC)-)*01(()(-)*(*(.5)*)*.)99(,8)CDBF*((.--()()(-)*+15,(-)-4)).6:))-.3())(-,4
@M02996:162:000000000-B87FG:1:1101:12412:5220 1:N:0:ACTGAGTG+AAGGAGTA
ACTACGGGAGGCAGCAGTGGGGGATATTGGACAATGGGCGAAAGCCTGACGCAGCGACGCCGCGTGAGGGAAGAAGGCTTTCGGGTTGTAAACCTCTGTCAACGGGGAAGAGAAAGAGAGGGACCCGAGAGAAAAACCACGGCCAACCAAGGGGCAGCAGGCGGGGGAAAAAGGAGGGGGGAAGGGGGGGCCGGAATGACGGGGGGGAAAGGGAGGGGAGGCGGGGTGGCAAGGCCGGAGGTGAAACCATCGGGCCAACCGGAAGAAGGGGCGGAGAAAGAGGGGAACGAGAGAAGGAGAG
+
88A==?8===1=,8=;;==;;7+8,C<CC-6C@ACCE,;@7@@C,C@CE,-BBC@+@FCFB>8>+>C+EDCFEF,BE,,B,AFC+98@4EBDF4FFFG<9,7,@=FDC3@F8,D33,3,+@:++@F++@+**,,@,*@83*:11*4**6*,*6*=?1/;,*9***:/:C5*7*20/;:CC*5;5**))95)?5>=E>*0**1:>E355>4/:C).)94)/<*/>E)1/-.9F16(8,2)C(*,9>*1(9)(08((((2*4()((-2(,.-)(-4.*0(((().((,((-3909(.,..,,2
@M02996:162:000000000-B87FG:1:1101:12433:5230 1:N:0:ACTGAGCG+AAGGAGTA
ACTACGGGAGGCTGCAGTGGGGGATATTGCACAATGGGCGAAAGCCTGATGCAGCGACGCCGCGTGAGGGAAGACGGTTTTCGGATTGTAAACCTCTGTCTTCGGGGACGAAAAAGGACGGTACCCGAGGAGGAAGCCACGGCTAACGACGTGCCAGCAGCCGCGGTAATACGGAGGGGGCAAGCGTGGTCCGGAATTACGGGGAGTAAAGGGAGAGTAGGCGGGAGGGCAAGGCCGTGGTGAAATCTATCGGCTCAACCGGTAGCTGCGGCGGAAACTGGAGGGCGTGAGGGAAGGAGAG
+
-86AC@1=:118;;=;;;=;;@:@8C,<CCE@<C<CCFCB@CBCF@8EE<CEFA,@@FCF@>@B7@BCFDCGGD,?EB@:+AFEC:=F,ABA<FEFFF,CFFFFEGEDCFGEFGFGGGGGGDGGGGEGGEEGGGGGGGGGG:E1>FG*BCE7EGFCECGF>*CEGGCEC+?9C;:=E*77:7>F8C917:7A8>EE>4CF*9>@*97?66CF5>@CD5*:7+29EF*)4:508(3>4(.9:*.06*8)0).09>(,8FC?9B-7<?-6/47(7>:873)6(8:((-(,-28(3:(3)3112
@M02996:162:000000000-B87FG:1:1101:13099:5268 1:N:0:ACTGAGCG+AAGGAGTA
ACTACGGGCGGCTGCAGTGAGGAATATTGGTCAATGGGCGAGAGCCTGAACCAGCCATGTCGCGTGGAGGAATAAGGATCTATGGTTCGTAAACTCCTTTTGCGGGGGGATAAAGTGCGGGACGCGTCCCGTATTGCAGGTACCCCGCGAATAAGCATCGGCTAACTCCGTGCCAGCAGCCGCGGTAATACGGAGGATGCGAGCGTTATCCGGATTTATTGGGTTTAAAGGGTGCGTAGGCGGCCCCGTAAGTCGGCGGGGAAATTTCCGGGCTCAACCCGGGCACTGCCGGCGAAACGGG
+
688AC?=80108888;;;;;;;CC;C<CEDECC@CCCFFCECCEFE@ECFC@CECCACD<CCC>+>FBFDCG8=AEFF9F,A<CEBCFFFDCEFEGG<?FEFGGDFDEGG*<FGG<FGGGGGGGGGGGGGGCE@CGGGGGGEGFFGGGGGGEFDCFE<<CC3;EGGFFGC1ADEFFGECC>C;>DCDG7CGGDBCGF4D4CGGFC57>)8DEC>)**.*2=@E91)<CAFGD1:0@:B59)92047B0*7<F)6?>>GG(7D?F).--04DB>-50*,137>(,--(.4(4(34(407???
@M02996:162:000000000-B87FG:1:1101:11737:5275 1:N:0:ACTGAGCG+AAGGAGTA
ACTACGGGTGGCAGCAGTAGGGAATATTGCACAATGGGGGAAACCCTGATGCAGCAACGCCACGTGTGGGAAGAAGCATTTCAGTGTGTAAACCACTGTCGTGAAGGAAGAATGCCTGGTCTCGGCCAGGTTGAATGTACTGTGAAAGGAAGCACCGGCAAACTTCGTGCCAGCAGCCGCGGGAATACGAGGGGTGCAAGCGTGGTTCGGAATCACTGGGCGGAAAGGGAGCGCAGGCGGAGAGGCAAGCGGTCGGTACAAGCCCGGGGCCGAACCCCGGACCTGCAGACAGGACGGGGGG
+
888=CA=5=0)=;8=;;==<;8;@,C6<CFGECA@CCDDDEEFFFD8CCCC@DACECFEFC:B@,C,:BCCGGFFFCF?C,EEE6ECF,AADFGFGFE,CF<FGFGFEC,A=9CFFAFGAF@FFGGGGGG8F@FF;ECEGE=@FFGGGGGGGFGEG>CDCE=D,,@C@DBFFGGGEE@>@9C*:89CFFGGGDB:EEFFF5D/)32:F>>GE*9AC77C>5C*9=>GFFFD797>F>B>99D>.47<:FBFD(4194CCBA*8(37>FEB3(49@57:>FFD6(4:24.:(426<;D((((
@M02996:162:000000000-B87FG:1:1101:11752:5285 1:N:0:ACTGAGCG+AAGGAGTA
ACTACGGGTGGCAGCAGTAGGGAATATTGCACAATGGGGGAAACCCTGATGCAGCAACGCCACGTGGGGGAAGAAGCATTTCAGTGTGTAAACCACTGTCGTGAAGGAATAATGCCTGGTCTCGGCCAGGTTGAATGTACTATGAAAGGAAGCACCGGCAAACTTCGTGCCAGCAGCCGCGGGAATACGAGGGGGGCAAGCGTGGTTCGGAATCCCTGGGCGGCAAGGGAGCGCAGGCGGAGAGGCAAGCGGACTGTACAAGCACGGGGCCTAACCCCGGACCTGCAGACGGGACGGGGTG
+
88,AC>=5=)16;8=6;<=<;8;6;C,@EFG?@EFDCFDCCBEEGECE@CC<@;;;CFEF:@8@6C,@CC@FG<CEFF9,,,FF,C?F,@?CFGEGFF<EF??F4C<:99CE@FF=9FB4CFGFEDEGGG8FFDF9EECG9,6?DE,EDDDCFCDFC>==E76,87@,9>CFC63@6;7@CD*846CF4*2>CB*/73C>3>:7:<>45.>5*0)9*.9C:C*):7FC?>D@;;>DBF>/(1(0(70411:>(((459C45*4(.39(539:05;/836(47224:1.54(-1,-1)-44(
@M02996:162:000000000-B87FG:1:1101:9779:5289 1:N:0:ACTGAGCG+AAGGAGTA
ACTACGGGTGGCTGCAGTCGAGGATCATGGGCAATGGGCGAAAGCCTGACAAGGCGACGCGGCGTGGAGGATGAAGGCCTTCGGGTTGTAAACTCCTGTCATAGGGGAACAGGCGATCGGACCTAATACGTCCGTGAGTGGAGTGTACCCTAAGAGGAAGGGGCGGCGAACGCGGTGCCAGCAGCCGCGGGAAGACAGAGGCCAAGAGCGTGGTTCGGATTGACTGGGCGGAAAGGGCGCGGAGGTCGTCCTGCGGGGCGGAGGGGAAATCTCCGGGCGCAACCCGGAAAGGGCGGCCGAA
+
-88?C?=5:01;;8=;;==888:@,C6<6-:C@@CCCDFCCEDEFC<ECECC,9:@@CCC@=8>+8CCGDDEEADEFFF<,ADCE:?C4?<BE@FFFE,BEFFGFGDEEFGBDFFG+FGGGGG@FGGGGGCGDG,DFGG,DCF5@,EEGFGGGGFCCDD:*/B:FGG*C>E*9*C7?5E:?*7:;9DGGG3CE):@@FFFDC:88DFF45)*1)0>C67*0*0:+=FG0B)<>>FF?2719)-79).4)40)52;09*)7>D0909;?5):)6)7C:((--<0:(7;(994(3:>(023(-
@M02996:162:000000000-B87FG:1:1101:7147:5341 1:N:0:ACTGAGCG+AAGGAGTA
ACTACGGGTGGCTGCAGCTAAGAATATTCCGCAATGGACGAAAGTCTGACGGAGCGACGCCGCGTGGATGATGAAGGTCGGAAGATTGTAAAATCCTTTTATAACTGAGGAATAAGTCTGGTGAGAGAAACGCCGGATGGTGACTGTAGGTTATGAATAAGCAACGGCTAATTACGTGCCAGCAGCCGCGGTAACACGTAAGTTGCGAGCGTGGTTCGGAATTATTGGGCGTAAAGGGCATGTAGGCGGTTTTGCAAGCTTGGTGTGAAATCTCGGAGCTCAACTCCGCAATTGCGTTGAG
+
-8@BC5@9>01=;8===;=;<;;CFFFGGGECFGGGGGGGGGGGFGFGFFGDB@@@@CEFGFCC8@EEGFFFFFEFGGFEFGGGFAEGGFGGGGGG9F9FEFGFFFFFGGGGFGCFEGEFGBEFFGGGGGGGGGGGGGGGGGFDACCEFEG@FFFFGCC=EFFFFEGG>GGGGGFFGGGGGGFFGG*:DEGCCA?;FD5;DG?8@FE>DDG7*7FGD>GG)*0?E=A=?5D:6?BFF?FG0D6=)9*4/,-0(32<<DC)65?DFFF>=62)).7/)124:F>0)))(,-(-),)30-4((
@M02996:162:000000000-B87FG:1:1101:24519:5354 1:N:0:ACTGAGCG+AAGGAGTA
CCTACGGGAGGCTGCAGTGAGGAATATTGGTCAATGGACGGAAGTCTGAACCAGCCAAGTCGCGTGAAGGATGAAGGTATTATGTATTGTAAACTTCTTTAGCAGTGGAGTAATAAGGGGATCGTGATCCCCGATGCAAGTACACTGAGAATAAGGATCGGCTAACTCCGTGCCAGCAGCCGCGGTAATACGGAGGATCCGAGCGTTATCCGGATTTATTGGGTTTAAAGGGTGCGCAGGCGGCTTTTTAAGTCAGTGGTTAAATCGTGACGCTCAACGTCCTCACGCCATTGATACCGGG
+
68CCCEA8=10=========;;;;EFFGGGGFFGGGGGGGGGGFGGGGGGGGGFFFGGGGGGDF7CBFGGGGGFGGFGGGGGGGGGGGGGGGGGGGGGFGGGGGGFFGFGGGGGGGGGGGGGGGGGGGGGGGEGGGGGFGGFFGGGGFGGGFFGGGGDF@EGGGGGGGGGGGG=E?FFGGGGFFGGGGGG8BEDGGD>FFGGGFGGFFFFGDDBEDF3@FFGFG5>CG<FGFF0,53;FG>D9B>F?>D04BFBFB>C441@DFFFB:7>52365E@FFFB),64(.469:<)4))/),,(
@M02996:162:000000000-B87FG:1:1101:14578:5357 1:N:0:ACTGAGCG+AAGGAGTA
ACTACGGGAGGCTGCAGTGAGGAATATTGGTCAATGGACGAGAGTCTGAACCAGCCAAGTAGCGTGCAGGATGACGGCCCTCCGGGTTGTAAACTGCTTTTAGTGGGGAATAAAAAAGGCGACGTGTCGCCTATTGGATGTACCATCAGAAAAAGGACCGGCTAATTCCGTGCCAGCAGCCGCGGTAATACGGAAGGTCCGGGCGTTATCCGGATTTATTGGGGTTAAAGGGAGCGGAGGCGGGCGTTTAAGTCAGTGGTAAAAGCGGGGGGCGCAACCAGACCACGGCAGTGAAAACGGA
+
88A?C?8=9:)8=;8;;==;;;;@6E,CECFCCD<CCAFCCC@CCC9CCFFCCEEFCFF;CCC@,@CDFFCBE@,BFFGG7<FBEE@,8@??EGFGGC,BEFFC,B=CCF,?FFGGGGGFGGGF@FGGGGGCED9E,C,@D>FGGDGGGGGEGGGC8:9>>>5@F9ACFC@FDGF?FFF9=>?>E8DG7:DGDAECB2;ACCEFE10<)*:EC@)**)*09<=)*.::<FFE?BFF(3010920()0()4A@).4<.AF<)9<FF09(5(9;F378>((4(8634:<(42((.<BA*((-(
@M02996:162:000000000-B87FG:1:1101:7143:5360 1:N:0:ACTGAGCG+AAGGAGTA
CCTACGGGTGGCTGCAGCTAAGAATATTCCGCAATGGACGAAAGTCTGACGGAGCGACGCCGCGTGGATGATGAAGGTCGGAAGATTGTAAAATCCTTTTATAACTGAGGAATAAGTCTGGTGAGAGAAACGCCGGATGGTGACTGTAGGTTATGAATAAGCAACGGCTAATTACGTGCCAGCAGCCGCGGTAACACGTAAGTTGCGAGCGTTGTTCGGAATTATTGGGCGTAAAGGGCATGTAGGCGGTTTTGCAAGCTTGGGGTGAAATCTCGGAGCTCAACTCCGAAATTGCGGTGAG
+
88BCCBF=>0)====;===;<;;CFGGGGGGGGGGGGGGGGGGEGGGGGGGGGFFFFGGGGFGG@FGFFFGGGFGGGGGGGGGGGGGGGGGGGGGGGGGGGGGGGGGGFGGGGGGGGGFGGGFGGGGFGGGGGGGGGGGGGGGGGGGGGGGGGGGGGGGGGGGFGGGGGGGGGGGGGGGGGGFFGGGGGGGGGFFGFGGFGGGFGGFFD>GEDFFGGFGGF>FGGFGGFFGEBBFFBBBGBG2@6969D-75?B?FAECB<F?(((4<FAC<<4>F)322:??0))443:2:AA),)-(((
@M02996:162:000000000-B87FG:1:1101:14594:5362 1:N:0:ACTGAGCG+AAGGAGTA
ACTACGGGAGGCTGCAGTGAGGAATATTGGTCAATGGACGAGAGTCTGAACCAGCCAAGTAGCGTGCAGGATGACGGCCCTCCGGGTTGTAAACTGCTTTTAGTTGGGAATAAAAAAGGCGACGTGTCGCCTATTGTATGTACCATCAGAAAAAGGACCGGCTAATTCCGTGCCAGCAGCCGCGGTAATACGGAAGGTCCGGGCGTTATCCGGATTTATTGGGTTTAAAGGGAGCGTAGGCGGGCTGTTAAGTCAGGGGTAAAAGCGGGGGGCTCAACCATACCCCGCCAGGGAAACTGGA
+
88@?C?88::1==;8;;;=;;;;@;C9EDFFFAACCDEFBFC@CC@9CDFCFEACC@EE;<CC@6@CDFFEGFD@BEFGGCFECEG@B@@BCFFDFG9?E=EF5,CECEF<AFGGGGGGGGGGGGGGGGGGEGDEF@F;FDFFGGFGGFGGGGGE8=D;>>9>EG,2EFC:CDGGCFFFFF>99C9CC=EGGD>EGF02A8DGEG).:88CEC<3**-**9@C*/)3>47CB?B>E(3:D2C;D(0.,*6:?).)607D16FB94(41>0<9>(036(3<2?01(,3349((4-.30.67(
@M02996:162:000000000-B87FG:1:1101:24486:5368 1:N:0:ACTGAGCG+AAGGAGTA
ACTACGGGAGGCTGCAGTGAGGAATATTGGTCAATGGACGGAAGTCTGAACCAGCCAAGTCGCGTGAAGGATGAAGGTATTATGTATTGTAAACTTCTTTAGCAGTGGAGTAATAAGGGGATCGTGATCCCCGATGCAAGTACACTGAGAATAAGGATCGGCTAACTCCGTGCCAGCAGCCGCGGTAATACGGAGGATCCGAGCGTTATCCGGATTTATTGGGTTTAAAGAGTGCGCAGGCGGCTTTTTCAGTCAGTGGGTAGATCGGGACGATCAACGTCCTTAAGGCCTGTCGACTTGA
+
-8ACC5)>=1)=;=8;;;==;;,;C;,CF@FEE,EFGCGGDCBC<EFGFGGC@FDGGGGGGGGG@FCFGGGCECFAF<<FEEGGGGGGGFGAFFFGF9EEFGCGGFCFFGGF,@CFFC<@CCE7E?EEFAFG67CEEECGE9EFG9EFGG,E=FG,@,8FEDFGGGGG8C?+=EF,DEGG8DA>690@CFDB>5C*@CFAFD7?CC4?A>C5C4)2;)2+377CG30C3A+.))1:965)3/070>)5*.6@>9):47*(4=(6<A:().9((-7C6((,(0())).),(,-..(()(-4)
@M02996:162:000000000-B87FG:1:1101:24505:5371 1:N:0:ACTGAGCG+AAGGAGTA
CCTACGGGAGGCTGCAGTGAGGAATATTGGTCAATGGACGGAAGTCTGAACCAGCCAAGTCGCGTGAAGGATGAAGGTATTATGTATTGTAAACTTCTTTAGCAGTGGAGTAATAAGGGGATCGTGATCCCCGATGCAAGTACACTGAGAATAAGGATCGGCTAACTCCGTGCCAGCAGCCGCGGTAATACGGAGGATCCGAGCGTTATCCGGATTTATTGGGTTTAAAGGGTGCGCAGGCGGCTTTTTAAGTCAGTGGTTAAATCGTGACGCTCAACGTCATCACGCCATTGATACTGGG
+
8ACCCF>5:10===8======;CCEGFFGGGGGGGGGGGGGGGGGGGGGGGGGFFFFGGGGGGGFFGGGGGGGFFFGGGGGGGGGGGGGGGGGGGGGGGGGGGGGFGGGGGGGGGGGGGGGGGGGGGGGGGGGGGGGGGGGGGGGGGGGGGGGGGGGGGGGGGGGGGGGGGGGGGGGGFGGGFFGGGGGGGGGFGGFGGFGGGFGGFFFFGGGFFDGFGGFGGGG:FCCFGBFFFF013D917>(<:>C?FFFF4<:9FDFFFAB<B?>:<?FFBEF:(,,7?<A?FBFF:BF<)6=244(
@M02996:162:000000000-B87FG:1:1101:18535:5393 1:N:0:ACTGAGCG+AAGGAGTA
ACTACGGGAGGCAGCAGTGGGGGATATTGCACAATGGGGGAAACCCTGATGCAGCGACGCCGCGGGAGTGAAGAAGTATTTCGGTATGTAAAGCTCTATCAGCAGGAAAGAGAATGACGGTACCTGACTAAGAAGCACCGGCTAAATACGTGCCAGCAGCCGCGGTAATACGTATGGTGCAAGCGTTATCCGGATTTACTGGGTGTAAAGGGAGCGCAGACGGCATGGCAAGCCAGAGGGGAAAGGCAGGGGCGCAACTCCGGGACGGCATTGGGAACTGTAAAGCTAGAGGAGCGGAGAG
+
888?C?=>=1)8888;;<=;;7:+8C,<CCFEEF9CCFDGFEDFGG8EF<@EDAC:BFEGC>@>+8CCBEECFFCF,CA@9FFG8EFF,AB?<C7FFF,FFGFGAB:?FFGDGGEFGAFGGGGGGGGGFGGGGGFGFFGGEECFFF7EECEFGGGFFF92>7CGGEGE7EGC2:5:F+23<:A5?9*:<CCECF=;6CF6;DG5;19@F?CECBEGGBCG>:57C>FC4FF:B::F?6>*49:FB;::DBF:911>>:28?5266>(2<;).)5)8)().)/6)..).5<?(2,:6;0((-
@M02996:162:000000000-B87FG:1:1101:13547:5400 1:N:0:ACTGAGCG+AAGGAGTA
ACTACGGGAGGCTGCAGTGGGGAATATTGCACAATGGGGGAAACCCTGATGCAGCGACGCCGCGTGAACGATGAAGGATTTCGGTATGTAAAGTTCTATCAGCAGGGAAGAGAATGACGGTACCTGACGAAGAAGCACCGGCTAAATACGTGCCAGCAGCCGCGGTAATACGTAGGGGGCAAGCGTTATCCGGATTTACTGGGGGTAAAGGGGGCGGAGGTGGCATGGCAAGTCTGAAGGGAAATGCGGGGGCGCAACCCCGGAACGGCGGGGGAAACTGGAAAGCTAGAGGGCAGGAGGG
+
8886@?588:18=;=;;==;;@8@;@,,CFG@A@,CACDDCDCFFE8CC<CCAA6@@FEF@@8=+>FCEEE7DACE,B:,,9B@+BBB,9?<A?5E<?,CFGFGFGGFFGG,AFCFGGFGFGGGCGGG+>@FEGGGDFEGGG+@FG7DGG,DCFFE>FCF:94BF*?C,@DE*>,:C::7>F8:=*1>*CFGDD***;;+;CF):)89FFGEDFFG3699);=>6*AC456@.--9AB?*4>27)9=7DBFB9(69>ED?B33(-46:)()(-4.85,..().).())...(1:,3782(,
@M02996:162:000000000-B87FG:1:1101:18539:5410 1:N:0:ACTGAGCG+AAGGAGTA
ACTACGGGTGGCAGCAGTGGGGGATATTGCACAATGGGGGAAACCCTGATGCAGCGACGCCGCGTGAGGGAAGAAGGATTTCGGGATGTAAAGCTCTATCAGCAGGAAAGAGAATGACGGTACCTGACGAAGAAGCACCGGCGAAATACGTGCCAGCAGCCGCGGTAATACGTAGGGGGCAAGGGTGATCAGGAGGAACTGGGGGGAAAGGGAGCGCAGACGGCAGGGCAAGAAAGAAGTGAGAGAGAGGGGCGCAACGCCGGGACGGCGGTAGGGAGAGCCAAGCTAGAGGAGGGGAGGG
+
-8ABC@==)1)=;8=;;=;;676@8@,CE@6CAACCFFCCFEFEFGFEE,6<CA:@@FCF>>@B8>BB,?B@CEFF::,:,AFD+4@FFEEF9EAFF,5CF9ECDF+?AFG8F,,,CEF78++E,<=>7FGGG:D,@,@<BC*3>>,?DF,6*6,:>E9>,24*=***1?<:0<8:855:**))*****0*<6?55)9*)00:51/07755/*8.>),9).:5C5.CC:7*),((08(02.*)/.))-9(4.(,(-(2),733>(((-),),(18*)((-(.((.-))))).03(-04-(,
@M02996:162:000000000-B87FG:1:1101:18522:5417 1:N:0:ACTGAGCG+AAGGAGGA
ACTACGGGAGGCAGCAGTGGGGGATATTGCACAATGGGGGAAACCCTGATGCAGCGACGCCGCGGGAGTGAAGAAGTATTTCGGGATGTAAAGCTCTATCAGCAGGAAAGAGAATGACGGTACCTGACTAAGAAGCACCGGCTAAATACGTGCCAGCAGCCGCGGGAATACGTATGGGGCAAGCGTGATCCGGATTTACTGGGTGTAAAGGGAGCGCAGACGGCATGGCAAGCCAGAGGGGAAAGGCAGGGGCGCACCGCCGGGACGGCATGTGGAAGGGGCAAGCTAGAGTAGCGGAGAG
+
88,6@::=51)688=;;==;;@@:6C6,@FF9@A6CCFDDCBCFFC8EF,C,@A6@@FEF+7@>+8@@8E?<C?=E,A<,,,BC:@+C,A<?DE?F<?,CFFFFFD@>DFGFGG,FGFFEEFGGGGEF,EEAAFFFGGCEGE7CFGDFGG,@FGGC:EG>F9:EG*::*<E=6992=*2*:15531*:*+:C8@2**::9:CC);)19@?GECDB<)4DGFC=1:):72@C@:2377(7/4145:FF,/49B1(,4(*1(3>42(-,1)-),)67+0((-()-,1())5).)).),7(-(-
@M02996:162:000000000-B87FG:1:1101:5856:5429 1:N:0:ACTGAGCG+AAGGAGTA
CCTACGGGTGGCAGCAGTGAGGAATATTGGTCAATGGGCGAGAGCCTGAACCAGCCATGTCGCGTGGAGGAATAAGGATCTATGGTTCGTAAACTCCTTTTGCGGGGGGATAAAGTGCGGGACGCGTCCCGTATTGCAGGTACCCCGCGAATAAGCATCGGCTAACTCCGTGCCAGCAGCCGCGGTAATACGGAGGATGCGAGCGTTATCCGGATTTATTGGGTTTAAAGGGTGCGTAGGCGGCCCCTTAAGTCGGCGGTGAAATTTCCGGGCTCAACCCGGTCACTGCCGTCGAAACTGG
+
8ACCCB@581)====;===;;;;CFFGGGGGGGGGGGGGGGGGGGGGGGGGGGFFGGGGGGGGGGGGGGGGGGGGGGGGGGGGGGGGFGGGGGGGGGGGGGGGEGGGGGGGDFGGGGGGGGGGGGGGGGGGGGGGGGGGGGGGGGGGGEGGCGGGGGGGDGGGGGGGGFGGFDGGGGGGGGGFFGGGGGGGGGFGGFGGFDGE@EGFFFFG=C7>G4>GFFGGDDBGGAFGD??FEB0;><C>>2>EFGFF4).89>CD31FF9<AFF??DB>9FF@?(425,4:FFBF<44(47?:049?
@M02996:162:000000000-B87FG:1:1101:20959:5443 1:N:0:ACTGAGCG+AAGGAGTA
ACTACGGGAGGCAGCAGTGAGGAATATTGGTCAATGGACGGAAGTCTGAACCAGCCATGCCGCGTGAAGGAAGAAGGCCCGATGGGTCGTAAACTTCTTTTGTGGTGGAGCAATAAGTCCTACGTGTAGGGCGATGAGAGTACATCACGAATAAGCATCGGCTAACTCCGTGCCAGCAGCCGCGGTAATACGGAGGATGCAAGCGTTATCCGGATGGATGGGGTGTAAAGGGTGCGTAGGCTGGTCTTCAAGGCAGAGGTGAAAGACCCGGGCTCAACCCGGGAACTGCCAGGGAGACGGG
+
88@6@:=A511888=;;<=;;;;C;C,6CAC,6<6@CDC@@CC@C<9EAC;:@A;:CC@@;87@+8BCFFDE,@AEFFGG+F6?@FCC@84=@F<5E,,CFE:AC:ACAF==F,CEF59FFGGF?EFGGGGGEC>BDDEF8D@F,CEDGEG>DGFEF=8>89>CF69DGC@CCCFCFFCC99<9>3;D+CFGCBGEF*;;CFGFE3:8.1:C58))*/1*2<C2*0<7>FFE8?0B(-09<*...*04::<8)(.4?GF)4B>A.8:::4999,7:72<04>>7>()..4))(-4(7<(22
@M02996:162:000000000-B87FG:1:1101:5844:5446 1:N:0:ACTGAGCG+AACGAGTA
CCTACGGGTGGCAGCAGTGAGGAATATTGGTCAATGGGCGAGAGCCTGAACCAGCCATGTCGCGTGGAGGAATAAGGATCTATGGTTGGTAAACTCCTTTTGCTGGGGGATTAAGTGCGGTACGCGTCCCGTATGCCAGGGACCCCTCGGATAAGCATCGGCTAACTCTGTGCCAGCGGCCGTGGTAATACGGATGATGCGAGCGTTATCCGGATTTATTGGGTTTAACAGGTGCGTAGGCGGCGCCCTGAGTCGGCGGTGATGTCTCCGGGCTCAACTCGGGCACTGCCGTCCTATACGG
+
8ACCC>>581)=;==;==;;;;;CFFGGGGFGCFGGGGGGG+CFGGGGGGGGGFGFFFGEFGFGFGGCEGGGGGGGGGG8C<,CFEG7+@EEF<FGCFGGGC,,:<FE748,:A,AAFCC7FE+4+@+8C8FGC,,89BD++63>B+=C+@8C:97,,+3@@*4,:=,,,3@+;,919=E*5))4CC7CFCG8)**)1:A)*2)=D8>)1+*)))7DA*:*<2**)3*6**)4(5@3(0*)),)(0)(/(.7-:(((*),,))).))601)(,(8C43)5(3(,(8?().4:-((-*)).4
@M02996:162:000000000-B87FG:1:1101:20941:5446 1:N:0:ACTGAGCG+AAGGAGTA
ACTACGGGAGGCAGCAGTGAGGAATATTGGTCAATGGACGGAAGTCTGAACCAGCCATGCCGCGTGAAGGAATAAGGCCCTATGGGTCGTAAACTTCTTTTGTGGTGGAGCAATAAGTCCTACGTGTAGGGCGATGAGAGTACATCACGAATAAGCATCGGCTAACTCCGTGCCAGCAGCCGCGGTAATACGGAGGAGGCAAGCGTTATCCGGATTTAGTGGGTTTAAAGGGTGCGTAGGCTGGTCTTCAAGTCAGAGGTGAAATACCCGGGCGCAACCCGGGAACGGCATGTGATACAGG
+
8A,6@55))1)=888;;==;;@@@6C@CCCC@@@,CDEC@@CCDED9EEFCC@ECCCCDF@@@@8@FFGGF@,9CEFEFG7A<CDCEFE+A=FFE,E,5AFCAE@,::A?E=F,CEF5:FEGFC?F,AEFEFGGBEGFGGGEFF98DEEGG,DFEDF9?@>D3BDG,@C@3ACGGFFGC649998;DD+=DGDFEED*?DCDG5:95>A6CC7>8**9++;C:120=CCA>B:<1>:?>D<*..(1*-:65@)64><EF5?F<A)<)5?9GBB,8C7(.(47(-44(29(((..6)9<)67
@M02996:162:000000000-B87FG:1:1101:19222:5463 1:N:0:ACTGAGCG+AAGGAGTA
ACTACGGGGGGCTGCAGTGGGGGATGTTGGACAATGGGGGCAACCCTGATCCAGCCATGCCGCGTGCAGGAAGAAGGTCTTCGGATTGGAAACTGCTTTTGTAAGGGACGAAAAGGTTGATACGAACAATGTCAACTGCGGACGGTACCGTAAGAAGAAGCACCGGCTAACTACGGGCCAGCAGCCGCGGGAAGACGAAGGGGGCAAGCGGGAATCGGAATAACGGGGCGGAAAGCGGGCGAAGGCGGTCGGATAAGACAGGGGGGAAATCCCCGGGGGTAACCGGGGAAAGGCAGTTGGG
+
8886@?80:9088889:::997+74895A@F?=<5?CDDEC@CFFC8A=8<?=A::<5>B588>8>B<FFCCEACFF@F3,7@@@:*@,<=A>3>CC9,@F:FF@DCC>FEEFGGG:,=FCGGGGGGGG,B<?FGG+BF*BEEGGCE>E*/A>FCE8CFF87;;CGG*ACE+:CG*:=C7C*57;5CCDG)?=):*>)9<<C*8*17>37)*17.09:CD)+22/8CC9E)899<)7(.14/-<;>E;1(4>9(46AF*47F?>0303:)2:?(7>:(((-9).,;BB6?((.(.())..-
@M02996:162:000000000-B87FG:1:1101:11000:5499 1:N:0:ACTGAGCG+AAGGAGTA
ACTACGGGTGGCTGCAGTGAGGAATATTGGTCAATGGAGGCAACTCTGAACCAACCATGTCGCGTGAAGGAAGACGGCCCTACGGGTCGTAAACTGCTTTTATAGGGGGATAAAGTGAGGCATGCATGCCTTTTTGTAGGTACCCTAGGAATAAGCATCGGCTAACTCCGTGCCAGCAGCCGCGGTAATACGGAGGATGCGAGCGTTATCCGGATGTATTGGGTTTAAAGGGGGCGCAGGCGGCACGTGAAGTCAGCGGTGAAAGGTCGGGGCCCAACCCCGGCACTGCCGTGGAAAATGG
+
8888@:15800;68=;;==;;;C@6C,6CDEFA<6@CD@CB:D@C9CCDFC8F,B@B<,,,;C@8@FFGDDD9CCBFFGG,?CBEG@4+4AAFGGAFCAFDGEFAFFCCFB=CFF5EFFCEF,EFEEGEECA,E,@8EFGGCFGFGG,@EFDFGF8D7==C6@CGF,EFC@CCEC<DC9@19<9C;CD:FDF8?=E?*;ACCEBE1):);+=7=))*.3+;CF5*)<CAFDB(30@317D9C9015>:*4?8.-6<?GD(,)8A)4.47414(();701<0>>179045(--(,4<*,).2
@M02996:162:000000000-B87FG:1:1101:15413:5517 1:N:0:ACTGAGCG+AAGGAGTA
ACTACGGGTGGCAGCAGTGAGGAATATTGGTCAATGGGCGGAAGCCTGAACCAGCCAAGTCGCGTGAAGGATGAAGGTTCGATGGATTGTAAACTTCTTTTGTTCGAGGGTAAAGTGAGTCACGTGTGGCTTATTGCAAGTATCGAACGAATAAGCATCGGCTAACTCCGTGCCAGCAGCCGCGGTAATACGGAGGATGCGAGCGTTATCCGGATTTATTGGGTTTAAAGGGTGCGTAGGCGGGAGGTTAAGGCAGCGGTCAAAGTGGGTAGCTCAAGTAAACCGAGCCGTTGAAACGGGG
+
8886@?=5:00=;8=6;<=;;;@C6CCCEFFCCCECDFFCDECEF@8ECFEFCEC:CFF6:88@68CDGFFFDAAEFB:F+A,CCF,,BC@?DFC<F<,C?FF?FFC?CF4?EFGAFGGAFGGG:FFGGGD=D;,EFGGGFD,EFGGFGGG8DFF8==8>>93CFE9EFC6CCCFC8C>CCC@ADCDG7CFGC?EEE*;A<7C>C9):)1;C7>)/*.++;BC/*)3>6FC@4::E6,7C?G389)<-*6<@)(3:6EG,77?>)-67>2>:?.7<7))-)0.,439>17((-:><9(410
@M02996:162:000000000-B87FG:1:1101:10111:5525 1:N:0:ACTGAGCG+AAGGAGTA
ACTACGGGGGGCAGCAGTGAGGAATATTGGTCAATGGGCGAGAGCCTGAACCAGCCATGTCGCGTGGAGGAATAAGGATCTATGGTTCGTAAACTCCTTTTGCGGGGGGATAAAGTGCGGGACGCGTCCCGTATTCCAGGTACCCCGCGAATAAGCATCGGCTAACTCCGTGCCAGCAGCCGCGGTAATACGGAGGATGCGAGCGTTAGCCGGATGTAGTGGGTTGAAAGGGTGCGTAGGCGGCCCCTTAAGTCGGCGGGGAAATGTCCGGGCTCAACCCGGGCACGGCCGGAGAAACTGG
+
8866@?85==08888::<:::::C=C?FEDCCDAEDCFFEFCCEFC8EEFEBAEBFD9B<5::>3>CCGDEG,=BDFG9F,73@D<@FCCBCCFEFG9>@EFFFCGGDDE88EGGCFGGGGGGGGGGGGGGGEE8CGGGGGCFFGGCCGGGEFGFCC:CCC<:EGGEGGE*:DGGFFFFE:7>>E<DG7<7FCEGGF9FFDGGEE>;D)=CCDF5)*6*:9CC9/)<:>FG:(4(<1:>D?C9)77<(*4<B-6?>9GG(9>::4).6*-9;94)</,313>013((-(43((-3<F(.47
@M02996:162:000000000-B87FG:1:1101:23893:5540 1:N:0:ACTGAGCG+AAGGAGTA
ACTACGGGTGGCAGCAGTGAGGAATATTGGTCAATGGGCGAGAGCCTGAACCAGCCAAGTCGCGTGAAGGAAGAAGGTTCTATGGATTGTAAACTTCTTTTGTCTGAGGGGAAAGTGAGAGATGCGTCTCTTATTGCAAGTATCAGACGAATAAGCATCGGCTAACTCCGTGCCAGCAGCCGCGGTAATACGGAGGATGCGAGCGTTATCCGGATTTATTGGGTTTAAAGGGTGCGTAGGCGGATGATTAAGTCAGCGGTGAAAGCGGGTTGCGAAACAATACCAAGCCGGTGAAAATGGG
+
-88AC@=58)1;;8=;;=;;;;;C;C<@EF;C@@CFFFFBCC@CFEAEFFCCFECCDEFCC@@B+@FCFFDFGCEEF:6C,A,CFF<,BC@<FF9,C,,AAFF9BECCFG+>=EF9EEFEFF5CFCC7+=9@=,8@CEGGEE4CFEFFEGG,DFEEFD?EDG+BFE,3@C6@CCGGEGGFGCAAE@DD@FGGDEGGF4CACDGAC:58.+@=DD5**1++;AC2/.<CCCFD:::>38BDDD37(70.26<F)6<A87D(45<9A7>0:(*-(()27(:2)@?73:B03-(--,5)*).44
@M02996:162:000000000-B87FG:1:1101:21387:5542 1:N:0:ACTGAGCG+AAGGAGTA
ACTACGGGTGGCTGCAGTCGAGGATCATTTGCAATGGGGGAAACCCTGACAAGGCGACGCGGCGTGGAGGATGAAGGCCTTCGGGTTGTAAACTCCTGTCATAAGGGAAAAGGCGAGGGCACCCAATACGTGCCTTAGTGGATTGTACTTTAAGAGGAAGCGACGGCTAACTCTGTGCCAGCAGCCGCGGTAAGACAGAGGTCGCAAGCGAGGTGCGGATTGACTGGGCGGAAAGGGCGCGTAGGCGGCGAGGGGGGGCAAGGGTGAAAGCCCCGGGCGCAACCCGGAAAGGGCGCTTGAA
+
8886A?=5:)0=;8=;;==88868,;<E,<CADFGFFFDEEEFFFE8ECED<,9:@@@CF+7@>7>CCFDCBEADFFGG<,5DCEBBF4@AB?EGGFG<FG9FF?CACEFGDFFEGFGGGGGGGGGGGFG9CFG;;>E83DF9,@@=F,,,@EECFCCFC:9>4FEE5C:C,C+>+?+AEECAFCGDCCE)BC*<C@FFFF228?<>D:5**1))29;<))*+229CD:E)0,7:F:8:)4)-8:9;917-74(4(4:)32>?F(42>B42(-48:5((-,0(4249>344(-(-,)--4,
@M02996:162:000000000-B87FG:1:1101:4971:5544 1:N:0:ACTGAGCG+AAGGAGTA
CCTACGGGTGGCAGCAGTAGGGAATATTGCACAATGGGGGAAACCCTGATGCAGCAACGCCACGTGTGGGAAGAAGCATTTCGGTGTGTAAACCACTGTCGTGAGGGAATAATGCTTGGTCTCGGCCAAGTTGAATGTACCTCGAAAGGAAGCACCGGCAAACTTCGTGCCAGCAGCCGCGGTAATACGAGGGGTGCAAGCGTTGTTCGGAATCACTGGGCGTAAAGGGAGCGCAGGCGGAGATGCAAGCAGTCTGTACAATACCGGGGCCCAACCCCGGACCTGCAGACTGGACTGTTT
+
8ACCCBA5=0)====;===<;8;CFGGGGGGGGGGGGGGGGGGGGGGGGGGGGFFGGGGGGEGFCFGGGGGGGGGGGGGGGGGGGGGGGGGGGGGGGGFGGGGGGGGGGGGGGGGGGGGGGGGGGGGGFGGGGGGGGGGGGGGGGGGGGGGGGGGFGEGGGGGGGGGGGGGGFGGGGGGGGGDFGGGGGCDEEFGGEGGFGGGFEDFFFDGEFFFFCCGFFGEDG)<FFFGFBBFF99EGFGFF>FF<FBFFB?BFFCGDAF>B?FFFDFGFFFFGFF>>(79??:<:<?7?BFF)0).-
@M02996:162:000000000-B87FG:1:1101:21373:5557 1:N:0:ACTGAGCG+AAGGAGTA
ACTACGGGTGGCTGCAGTCGAGGATCATGTGCAATGGGGGAAACCCTGACAAGGCGACGCGGCGTGGAGGATGAAGGCCTTCGGGTTGTAAACTCCTGTCATAAGGGAAAAGGCGAGGGCACCCAATACGTGCCTTAGTGGATGGTACTGTAAGAGGAAGCGACGGCTAACTCTGTGCCAGCAGCCGCGGTAATAAAGAGGTCGCAAGCGGTGGTCGGATTGACTGGGCGGAAAGGGCGCGTAGGCGGCGAGGTGGGGCAAGGGGGAAAGCTCCGGGCGCAACCCGGAAAGTGCGCGTGAA
+
8686A?95:))=;86;;=;888@@,;<C,-C,C@ADFFDEECCFFE8CDFEF99:@@6@F7:6>8@FEGGC?EBBEFDGA,,B=C4+@+:@EFFFGFE,BF9FFBEFCFGGECFCDGGGGGGFGGG8FGGCF:F,,@=,,@EC,DD@F,,7EFFCFFGCCF9>>FGG57:>4:+>+?:@CCD;F6DDGDE5:;*+29>DFC**8*9>5:7//1))9C>7*)*2:+97C151>;03@::>94)-<?@:7339>;-:4>**3<F0<0>(4>?*)5.<C:0((-74:,4>>6,4..<B0.,-23
@M02996:162:000000000-B87FG:1:1101:27214:5563 1:N:0:CCTGAGCG+AAGGAGTA
CCTAGGGGGGGCAGCAGTGAGGAATATTGGTCAATGGACGGAAGTCTGAACCAGCCAAGTCGCGTGAAGGATGAAGGTATTATGTATTGTAAACTTCTTTAGCAGTGGAGTAATAAGGGGATCGTGATCCCCGATGCAAGTACACTGAGAATAAGGATCGGCTAACTCCGTGCCAGCAGCCGCGGTAATACGGAGGATCCGAGCGTTATCCGGATTTATTGGGTTTAAAGGGTGCGCAGGCGGCTTTTTAAGTCAGTGGTTAAATCGTGACGCTCAACGTCATCACGCCATTGATACTGGG
+
ACCCCFD>:)08888::<::::::DFGGGGGGGGGGGGGGGGGGGGGGGGGGGFGGGGGGGGGGGGGGGGGGGGFFGGGGGGGGGGGGGGGGGGGGGGGGG,8,8<85745CFGGGGGGGGGGGGGGGGGGGGGGGGGDGGGGGGGGGGGGGGGGGGGGGGGGEGGGGGGGGGGGGGGGGGGFFGGGGGGGGGFGGFGGFGGGFGGFEFFGGGFFGGFCGFGGGGEGGBFGFFFFF03>D>D>>9>F<F?FFFA2ABGGFFFFAAA63;?GB<?FGF:B6:BBBBDF1<;:>><AFFFF:(
@M02996:162:000000000-B87FG:1:1101:13513:5584 1:N:0:ACTGAGCG+AAGGAGTA
ACTACGGGAGGCTGCAGTAGGGAATATTGCACAATGGGGGAAACCCTGATGCAGCAACGCCACGTGGGGGAAGAAGCATTTCGGTGTGTAAACCACTGTCGTGAGGGAATAATGCTTAATTTCGGTTAAGTTGAATGTACCGCGAAAGGAAGCACCGGCAAACGTCGTGCCAGCAGCCGCGGTAATACGAGGGGTGCAAGCGTTGTTCGGAATCACGGGGCGGAAAGGGAGCGCAGGCGGAGAGGCAAGCAGTCGGTACAATACCGGGGCCCAACCCCGGACCGGCAGACGGGACGGGGGG
+
888?C?>>8:08;;=;;;=<;@@@6C6@EFFCC<CCDDDDEEFFGG8ED@CCDA;@AFCF@68@6:,7@C@FEDEFEF<C,?FD8C8F4?BEFGFGFE,CFAFGEGDEF,E?,EF?9FE<E<FFG+>FFGFFEGG,EEGGG+CFGGGGGGGGGGGC>@@EEDF*,5C1ACFGGGGGGC>=CC/882CFFGGGDF/?BGGFFG*0:/)*8:DG3=@C*2975C7DEDGG?>C5624B>B><9>3)45B,9::@),,73CCAA*6:?:>>B6704::88(491749909238(49:43B0(-,
@M02996:162:000000000-B87FG:1:1101:22560:5612 1:N:0:ACTGAGCG+AAGGAGGA
ACTACGGGAGGCAGCAGTGGGGGATATTGCACAATGGGGGAAACCCTGATGCAGCGACGCCGCGTGAGTGAAGAAGTATTTCGGTATGTAAAGCTCTTTAAGCGGGAAAGAGAATGACGGTACCAGCAGAATAAGCCCCGGCTAACTACGTGCCAGCAGCCGCGGGAATACGTAGGGGGCAAGCGTTATCCGGATTTACTGGGGGTAAAGGGAGCGTAGACGGTAAAGCAAGTCTGAAGTGAAATCATAGGGCGTAACCCTGTAATTGCTTTGGAAACTGTTTAACTGGAGTACCGGAGGG
+
88A?CB=A>10888=;;==;;7@78ECEEFG@D@CCCFDDEDFFGGGGFFDFFAC@BFCFFB@B8@BBCEAEEEFF<C?5,<FD8B7F9FA?ADFGC9,BFGF+=C@CEFG?FG9EGGGGGGGGGGGGGGGCGGGGDGGEGGEGGGCGGGCGGGG?DFC>D9>EF*?EE@BA9CGEGDDEEDF>E<3C4CDGDE=??FG?CFG)11>FFFGE5BBG5:GGFEEC=D<:AFGF.<)9<<?25::@2=FAFF?:?(-4<CCB07.6A>2:B)2.5.0390)6)*).:56.(4..,-:?E>(69
@M02996:162:000000000-B87FG:1:1101:22579:5621 1:N:0:ACTGAGCG+ATGGAGTA
ACTACGGGCGGCAGCAGTGGGGGATATTGCACAATGGGGGAAACCCTGATGCAGCGACGCCGCGTGAGGGAAGAAGGATTTCGGTATGTAAAGCTCTGTAAGCGGGGAAGAGAATGACGGTACCAGCAGAATAAGCCCCGGCCAACTACGAGCCAGCAGCCGCGGCAAGACGTAGGGGGCAAGCGTTATCCGGATGTACGGGGTGTAAAGGGAGCGTAGGCGGTAAAGCAAGTCAGAAGTGAAATCAAAGGGCTGAACCCTGGAATGGAGTCGGAAGCGGGCGAACTGAAGTACCGGGTGG
+
8A<AC9=>9)18886;;<;;;8676E@FFFG?AC<EACCC@CEFGC8EECD9FFC@:FCFF:@=+8?C,=?EEEFF:BE<,?FD+48F<?BB9F,AFCF?@F9+6@+3@FG@C:,7=EF**5F=;3DF,3?,,?D9D**18C*1C8<<8;*=>FCC:85+*/=B5**:*8C=/;/:85CE=*858*1**+0;/7**9*2))9*8:1*99=C**835749/6?=7C@C:-0*)64-=44?*5*.6)*/)2-4500(.42*-(),,()).*(2(-()2)((-()--(-..)).5)4.2)(,-3
@M02996:162:000000000-B87FG:1:1101:23877:5625 1:N:0:ACTGAGCG+AAGGAGTA
ACTACGGGTGGCTGCAGTGAGGAATATTGGTCAATGGGCGGAAGCCTGAACCAGCCAAGTCGCGTGAAGGAAGACGGTATTATGTATTGTAAACTTCTTTAGACGCAGAGAAATAAGGGGCTCGCGAGCGCTGATGCTAGTATGCGTAGAATAAGGATCGGCTAACTCCGTGCCAGCAGCCGCGGTAATACGGAGGATCCGAGCGTTATCCGGATGGATTGGGTTTAAAGGGTGCGCAGGCGGCGCGTTAAGGCAGTGGGCAAATCGGGAGGCTCAACCGCAGCCCGCCAGTGATACTGGG
+
88AACA=5=1);;8=;;=;;;;;;CE9EEFCE@AFDFFFCDEDEFC<EDGCFGA:CCFFFFB@B6@FFGFDGGE=?C4=45C?C<BCCFF??DF<5E9?<FFFFC@=CFEFFG,FFGGGEG@DFGGGGG3B>@FDDE3ED@D=FFB@EEGG@DFFFG67FCD>BFG,;CE8CGFFGGGFFGCA?E8DD+CFFGDGE3*2ADGE>C977.6:ED:5)*4*0<EF1*5<><BF>,32>;FFGFG9.47)()-4@)(::(<F(4718),8(:;D>6..<903,47(,(499;9()5))61)64(
@M02996:162:000000000-B87FG:1:1101:5557:5664 1:N:0:ACTGAGCG+AAGGAGTA
CCTACGGGCGGCAGCAGTGAGGAATATTGGTCAATGGTCGGAAGACTGAACCAGCCATGCCGCGTGCAGGAATAAGGCCCTATGGGTCGTAAACTGCTTTTGTGGTGGAGCAATAAGGCGTACGTGTACGTCGATGAGAGTACACCACGAATAAGCATCGGCTAACTCCGTGCCAGCAGCCGCGGTAATACGGAGGATGCAAGCGTTATCCGGATTTATTGGGTTTAAAGGGTGCGTAGGCTGTGTGGCAAGTCAGCGGTGAAATGCCGGAGCTCAACTCCGGAACTGCCGTTGTTA
+
ABCCCAD@51)8888;;<;;;;;CFGGGGGGGGGGGGGGGGGGG<FGGG<EGGFF<F<FGGGGGGGGCFFGGGGGGGF<BFCFGFCGDGBFG+FF<<?F,9EFGGGGG<FGFBEGGG9EFFEC+AFDBFFGFE>8DF8,=@;EF,8@CE6B,:,EFFEFEBC8:>DED?CFC*>=9:CFFGDFFCDD8C+:EE)CGF6*)>:<>G<5:F6*:D>:7=2*:8FG9C57::?F3<?6)4<ED7*8;?@)3*(,.)6.-25C11>26<<237614117<=<428590(-48?743(4(,*
@M02996:162:000000000-B87FG:1:1101:17849:5668 1:N:0:ACTGAGCG+AAGGAGTA
ACTACGGGCGGCTGCAGCTAAGAATATTCCGCAATGGGGGAAACCCTGACGGAGCGACGCCGCGTGGATGATGAAGGCCGGAAGGTTGTAAAATCCTTTTATGACTGAGGAATAAGTATTCTGAGAGAAACGGAGTACGGTGACTGTAGGTCATGAATAAGCAACGGCTAATTACGTGCCAGCAGCCGCGGTAACACGTAAGTTGCGAGCGTGGTTCGGAATGATTGGGCGAAAAGGGCAGGTAGGCGGTGTGGCAAGCTGGGGGTGAAAGGCAGGAGCGTAACTCCTGGACTGCGTTGAG
+
888?C?88)118888;;;,;;;;C6C,CCFFC@@:CCDDDEDDFGG,CCFE:@>8>=@CF>>@>+8CE=AD<E@BEFGGGECGEDBAF+@?BDAFGGE,BF,FDF,?BDFFC3EFG=@,3C,CFFGGGGGGGGFG3@DGGEEGF,@@FGG;DE,>@;,=ACFGFFCC=CCF9BFG:,:C*:7:5CDCC>EG*:>?FFD7?7F+*22<>@>D/*709*49C:*+::*<7<@D)4;36:?5<2D(94>97C,(.(-,8>F<))7619-7?@DGFFBED)--((080).4)553.).,4.(-,,
@M02996:162:000000000-B87FG:1:1101:8511:5679 1:N:0:ACTGAGCG+AATGAGTA
ACTACGGGTGGCAGCAGTGAGGAATATTGGTCAATGGGCGCGAGCCTGAACCAGCCAAGTAGCGTGAGGGATGACTGCCCTACGGGTTGTAAACCTCTTTTGTTTGGGAATAAAGGAGCCTACGTGTAGGCTTTTGCATGTACCCTTCGAATAAGCATCGGCTAATTCCGTGCCAGCAGCCGCGGTAATACGGAAGATGCGAGCGTTATCCAGATTGATTGGGTTTAAAGGGAGCGTAGGCGGCCTTTTAAGTTGCCGGTAAAATGTACAGGGCCAACCTGTGCATGCGGTGGAAGCTGAG
+
-864@5=9:))=;==6===;;;;CEE,;EFGGCEGGGFGFCB@CGGGGFDFFGACD<FEFFECFCFGGFEFFFFA,FGGF=?EFFGGFGG9AFGGFGG?FFF,,:F?F=FGGC99EGGGGFGCGCGGCGGFF=FECEFFDEGEG9EGGGGGGGB=AFGFEE08CD,CEDEDFGE7EECFF@;9@CDCD9,2>C?78A878?DEBEG>EA+++2;;7*)1++==C:5+36@DF;?(.,,79))-.,)/2>A)*)).)):72(056:8:<*)2((-0*)(-((*.))-45(44(-()().))(
@M02996:162:000000000-B87FG:1:1101:8491:5680 1:N:0:ACTGAGCG+AAGGAGTA
ACTACGGGTGGCAGCAGTGAGGAATATTGGTCAATGGGCGCGAGCCTGAACCAGCCAAGTAGCGTGAGGGATGACTGCCCTACGGGTTGTAAACCTCTTTTGTTTGGGAATAAAGGAGCCTACGTGTAGGCTTTTGCATGTACCTTTCGAATAAGCATCGGCTAATTCCGTGCCAGCAGCCGCGGTAATACGGAAGATGCGAGCGTTATCCGGATTTATTGGGTTTAAAGGGAGCGTAGGCGGCCTTTTAAGTCTGCGGTCAAATGTCAGGGCCCCACCTTGGCATGCCGTGGATACTGAG
+
88<AC>:):))====;;==;;;C,CFF9EFFFGGGFGGFFFEEGGGFGEF@@FACDEEEEFGFF:FGGFGGGG=C,FFGGGEFGEGGGFGF?DFGGGC<D<A=?<AFGEGGGGGGD8FFEGGGGGGGEAFCED@EGGFGGGDFFGGGGGGGGGGGGEFGGDDGGFFGGFFFGD?CCFFGFCD59EGGGGFFFGEDEFGGFC*7?ECEB)8:CDFF5C6C>A97:*.<:<FFA;29.48738D>3634<C<?F469<2C3:>B8<2:<A*4*4(,)*0(-44B035<<B8441((..7).6)
@M02996:162:000000000-B87FG:1:1101:8505:5697 1:N:0:ACTGAGCG+AAGGAGTA
ACTACGGGTGGCAGCAGTGAGGAATATTGGTCAATGGGCGCGAGCCTGAACCAGCCAAGTAGCGTGAGGGATGACTGCCCTACGGGTTGTAAACCTCTTTTGTTTGGGAATAAAGGAGCCTACGTGTAGGCTTTTGCATGTACCTTTCGAATAAGCATCGGCTAATTCCGTGCCAGCAGCCGCGGTAATACGGAAGATGCGAGCGTTATCCGGATTTATTGGGTTTAAAGGGAGCGTAGGCGGCCTTTTAAGTCTGCGGTCAAATGTCAGGGCCCAACCTTGGCATGCCGTGGATACTGAG
+
-8ACCB:):00=;==;===;;;CEFGFGGGGGGFFGGGGEFEEGGGGGGGGGGFFDEGGFGGGECFGGGGGGGGD<FGGGGGGGGGGGGGGFGGGGGCFGGG,?EFGGGEFGGGGGGGGGGGGGGGGFGGGGGGGGGGGGGCFGCEGGGGGGGGGGGGGGGGGGFGGGGGGGGFGGGGGFGDFFGGGGGGGGGFGGFGGFGGGFGDE>:=DEDEEDG<CCAFGGD>GFEFGFFFFFFF>9<9959:;AFDF?)6<AAEGFFFDFAA<AF9<?025:5(8:AFBFD>?::9,2;<26?).4)
@M02996:162:000000000-B87FG:1:1101:8210:5714 1:N:0:ACTGAGCG+AAGGAGTT
CCTACGGGGGGCAGCAGTAGGGAATATTGCTCAATGGGCGAAAGCCTGAAGCAGCAACGCCGCGTGGAGGATGACACTTTTCGGAGCGTAAACTCCTTTTGTTGGGGAAGAAACATGACGGTACCCAACGAATAAGCACCGGCTAACTCCGTGCCAGCAGCCGCGGTAATACGGAGGGTGCAAGCGTTACTCGGAATCACTGGGCGTAAAGGACGCGTAGGGGGATTATCAAGTCTTTTGTGAAATCTAATGGCTTAACCATTAAACTGCTTGGGAAACTGATAATCTAGAGGGAGGGAGG
+
88BCCAAA:=)8888::<:<:8:CFGGGGGGGGGGGGGGGGGGGGGGGGGGGGFFFFGGGGGGGFGGFGGGGGGGDFGGGGGGGGGGGGGGGGGGGGGGGGGGGGGGGGGGGGGGGGGGGGGGGGGGGGGGGGGGGGGGGGGGGGGG:FGGGGGGGGGGGGGGGGGGGG9?FGGGGGGEEGGFFFGGDGGGG8BEGFG=FFFFFGG>FFFGGG4<5D(57>*7>C3EF>BGFBAA6<AFF3><FFFFAFAAFF:?B?FFABFBFFA))9<7<?FFA:??AA6<DAFFFF6.,2((4>03:(
@M02996:162:000000000-B87FG:1:1101:11634:5744 1:N:0:ACTGAGCG+AAGGAGTA
ACTACGGGAGGCAGCAGTGAGGAATATTGGTCAATGGGCGCGAGCCTGAACCAGCCAAGTAGCGTGAGGGATGACGGCCCGACGGGTTGTAAACCTCTTTTGTTGGGGAATAAAGGAGCCTACGTGTAGGCTTTTGCATGTACCGTTCGAATAAGCATCGGCTAATTCCGTGCCAGCAGCCGCGGTAATACGGAAGATGCGAGCGTTATCCGGATTTATTGGGTTTAAAGGGAGCGTAGGCGGCCGTTTAAGGCGGCGGTCAAAGGGCGGGGCCCAACCTTGGCAGGCCGGGGCAAAGGAG
+
-86?@9=A:11=88=;;==;;;;@CEEAEFFADAEACCFC@B@CFE<ECFF@EACCCFFCCEFCBCCCFDEGEEE7FGGG+@@BEGF?C:?DFGG,E<,EEFF:,B=@CG@AEFGGGGGGGGGGGGGGGGG88DFCBF9FGGGG+@>CEGGFGG>@C7?>C?8CG7=CBE@FG>GFFCCF9>?>ECGGFGGGGFD?;++279EAEC3A8;FGCE)5*.:*9@F/23CDAFF>:?9>(4;*,9372)0,98A6).(44CD1(8<6).(()-999>:5<((.)97?<(((--(41((()(...
@M02996:162:000000000-B87FG:1:1101:8039:5783 1:N:0:ACTGAGCA+AAGGAGTA
CCTACGGGTGGCTGCAGTGGGGAATATTGGGCAATGGGCGAAAGCCTGACCCAGCGACGCCGCGTGAAGGAAGAAGATCTTCGGATTGGAAACTTTTGTCAACAGGGACGAAACAAATGACGGTACCTGAAGAGGAAGCCCCGGCTAACTACGTGCCAGCAGCCGCGGTAATACGTAGGTGGCGAGCGTTATCCGGAATTACTGGGTGTCAAGGGTGTGTAGGCGGGCAGAAGAGTCAGATGTGAAATGCTAGGGCTGAACACTTGAGCAGCATTGGGAACGTGAGGACTTGAGTATAGGA
+
68A?C>=980);;88====;;888EFFGFFGGGGGGGGFEFFECGGGGGCGDGEE:@FEEFCFFFEGCAFGFFFFFCFGGGGGGD:8<,??F8E?EFF4B@E,=EFGGGCFCFEGCFGFCFECEDFF,>@DFGGCCFDG>++8C7BEGG9D8:@DDCE7:8CFG:8C*4BECD?:?FGE+<CF38))19*/;;AGCB3<6*0<90>).7):096.29-9*9+CCEEG327*)(.(*.-**.2:B9@*-:2)9-(,2(/*34*4-9)-,))*(..7+)((.()-(.(()-.5<28:)*)-.)
@M02996:162:000000000-B87FG:1:1101:8021:5797 1:N:0:ACTGAGCA+AAGGAGTA
CCTACGGGTGGCTGCAGTGGGGAATATTGGGCAATGGGCGAAAGCCTGACCCAGCGACGCCGCGTGAAGGAAGAAGATCTTCGGATTGTAAACTTTTGTCAACAGGGACGAAACAAATGACGGTACCTGAAGAGGAAGCCACGGCTAACTACGTGCCAGCAGCCGCGGTAATACGTAGGTGGCGAGCGTTATCCGGAATTACTGGGTGTAAAGGGTGTGTAGGCGGGCAGACAAGTCAGATGTGAAATGCAAGGGCTCAACCCTTGAGCTGCATTTGAAACTGTAGGTCTTGAGTATCGGG
+
8ACCC>@5:0)====;===;;88BFFGGGGGGGGGGGGGGFGGGGGGGGGFGGFFEFGGGGFGGBFGGGGGGGGGGEGFGGGGGGGGGGGGGGGGGGGFGGGGGGGGGGGGGGGGGGGFGGGGGG@FAFFEFGGGGGGGGGGG<FGGGGGGGGGGGGGGGGGGFGGGGGGGGGGGGGGGEGGFFGGDGGGGFFFGGF737FFGFGGFEE?GGCFE7C9GGFGGDE>>>95*08:<@>FFF>G5=A7?AGFFFFB:?(2C><FF??<27FAGBB2*+1<>2)0665:B><2<9).697>?B1
@M02996:162:000000000-B87FG:1:1101:8036:5807 1:N:0:ACTGAGCA+AAGGAGTA
CCTACGGGTGGCTGCAGTGGGGAATATTGGGCAATGGGCGAAAGCCTGACCCAGCGACGCCGCGTGAAGGAAGAAGATCTTCGGATTGTAAACTTTTGTCAACAGGGACGAAACAAATGACGGTACCTGAAGAGGAAGCCACGGCTAACTACGTGCCAGCAGCCGCGGTAATACGTAGGTGGCGAGCGTTATCCGGAATTACTGGGTGTAAAGGGTGTGTAGGCGGGCAGACAAGTCAGATGTGAAATGCAAGGGCTCAACCCTTTAGCTGCATTGGAAACTGTAGGTCTTGAGTATCGGG
+
8ACCCAF9=0)======;=;;88BEFGGGGGGGGGGGGGGFGGGGGGGGGGGGFFEFGGGGGGGFFGGGGFGGGFGFGGGGGGGGDEG9FGGGGGGGGFGGGGGGGGFGGGGGGGGGGGGGGGGGFGFF>DCFGGGGGGGGGGGCEGGGGGGGFFFGFFGGGGGGGGG=EGGGGGGGGGGGGFBEDDGGGGDFFGGF9<FGGGFGGFF@*:<FF32/,CF4CGGC:572@C42?<@2>FF4:-/69FBF<<*.(4:3FG7:4:?())6@)*(,)1+).6)1*)).4449:<><?469412,
@M02996:162:000000000-B87FG:1:1101:24682:5850 1:N:0:ACTGAGCG+AAGGAGTA
CCTACGGGTGGCTGCAGTCGAGGATCATTTGCAATGGGCGAAAGCCTGACAATGCGACGCTGCGTGGAGGATGAAGGCCTTCGGGTTGTAAACTCCTGTCATAAGGGAACAGGCGACGGGACCCAACACGTCCCCGAGTTGAGTGTACTTTAAGAGGAAGCGACGGCTAACTCTGTGCCAGCAGCCGCGGTAATACAGAGGTCGCAAGCGTTGTTCGGATTTACTGGGCGTAAAGGGCGCGTAGGCGGCGAGGTGTGTGAGATGTGAAATCTCCGGGCTCAACCCGGAAAGGGCGTCTCAA
+
88CCCF>5:1)===8====88888CFEGFGGGGGGGGGGFGGEFGGGGGGGGGGFGFGGGGGGGFGGFGGGGGGGGGGGGGGGGGGGGGGGGGGGGGGGGGGGGGGGGGGGGGGGGGGDGGGGGGGGGGGGCGGGGGGDGG9DDFGGGGGGDGGGGGGGGFGGGGGGDGGGGGGFGGG7<AFFFGGGGGGGE5F:FAC76DGGFGDEFFFCEG@@GGF<DBGGGDFC<:B7)4?BB66)9792<:?>;DB159<BF6F4AF?AB>B<A?5:662>:>>>F?F?<1017-4.((-9B:<?A>
@M02996:162:000000000-B87FG:1:1101:10884:5853 1:N:0:ACTGAGCG+AAGGAGTA
ACTACGGGGGGCTGCAGTGAGGAATATTGGTCAATGGACGCAAGTCTGAACCAGCCATGCCGCGTGCAGGAATAAGGCCCTATGGGTCGTAAACTGCTTTTGTGGTGGAGCAATAAGTCGTACGTGTACGGCGATGAGAGTACACCACGAATAAGCATCGGCTAACTCCGTGCCAGCAGCCGCGGTAATACGGAGGATGCAAGCGTTAGCCGGATTGATTGGGTTTAAAGGGTGCGTAGGCGGGGGTCCAAGTCAGGGGGGAAAGCCCGGAGCTCAACGCCGGAACGGCCTTGGATACGGG
+
88@?C>=5:5)87889::::::9=5C,,CCB?AAEDFFFC@CCCC<9EBFFDFABB=EDFEB>B3>CCGFCG,=BDFFFG+>3>CF@CCF<<CFFFG,8FFF@FD,@@CFF@F,FFG;FGEGGGGGGGGGGGGFCGFGGGGECG,?EGGGG7CGFCF<CC>C2?FG?FFC/:DFGE>E7C7<55C/9D*A*AC@EGF*9FDGGFE37B)9FEC8)1*,2*9CC7:)<CAFGF(8:B2?5C>)-)4>.47?BF-.6<BFC(7@B?6773;4124.)39((4(>>FFB3444()).5)13239
@M02996:162:000000000-B87FG:1:1101:24663:5856 1:N:0:ACTGAGCG+AAGGAGTA
CCTACGGGTGGCTGCAGTCGAGGATCATTTGCAATGGGCGAAAGCCTGACAATGCGACGCTGCGTGGAGGATGAAGGCCTTCGGGTTGTAAACTCCTGTCATAAGGGAACAGGCGACGGGACCCAACACGTCCCCGAGTTGAGTGTACTTTAAGAGGAAGCGACGGCTAACTCTGTGCCAGCAGCCGCGGTAATACAGAGGTCGCAAGCGTTGTTCGGATTTACTGGGCGTAAAGGGCGCGTAGGCGGCGCGGTGTGTGAGCTGTGAAATCTCCGGGCTCAACCCGGAAAGTGCGTCTCAA
+
8ACCCE@5:10==88====8888@CFEFFGGGGFGGGGGGGGGGGGGGGGFFGFFGFGGGGGFGFGGGGGGGGGGGGGGGGGGGGFGGGGGGGGGGGGFFGGADFGGGGGGGGGGGGGGGDGGGGGEFGFGFGGGGGGCFFGGFGFFGGGFFDGGGGGGGGGGGDEGGGGGGGGGGGGGGFDFAGFDGGGG*;6<EFGGFGGGFGGF@331:DB>7DBGG>E+?F@6FF>CD6?)?04BD>G><1=79<>,70,4<1EGFF)4>A?9>B<:<<2.?BF923/1:8>;>718AAAB?B:?A:
@M02996:162:000000000-B87FG:1:1101:22590:5871 1:N:0:ACTGAGCG+AAGGAGTA
ACTACGGTGGTGCAGCAGTGGGGAAGATGGGGCAATGGGCGCAAGCCTGACCCAGCAACGCCGCGTGAAGGAAGAAGGCTTGCGGGTTGTAAACTTCTTTTGTGAGGGACGAGCAGAAGACGGTACCTCATGAATAAGCCACGGCTAACTACGTGCCAGCAGCCGCGGTAATACGTAGGTGGCAAGCGTGGTCCGGATTTACTGGGGGTAAAGGGCGTGTAGCCGGGTCGGCAAGTCAGATGTGAAATCCATGGGCTTAACTCATGAACTGCAGTTGAAACTGTTGATCGTGAGTATCGGG
+
8A@AC?=)5))9;6;=6;=;;C:@:66<,;E;8@<,C<D;@FEGGG:,;;CEF:@C@E:@C@7+8+@BCE<:<==<CDGFEFFGGG>FFF?AEGGFG,,EFFBFEFFGEFGEGFGGGGGGGGGDGGG,CFFGGGGGGGGGGGGGGGGGG9EGE@>DDGC@:9@DGGGG5:E,BCG,B7C,4<AAEFGGD*>:9FGGFC*;:C@CFD)7772CCFFGD499FC::EEE14>DBBFB*6AF>AG<F:/=)04?7<?FF:17AB=6><AFFFAG?D(*+1)668*944<AA>((.2:.6*6-2(
@M02996:162:000000000-B87FG:1:1101:4267:5872 1:N:0:ACTGAGCG+AAGGAGTA
CCTACGGGTGGCAGCAGCTAAGAATATTCCGCAATGGACGAAAGTCTGACGGAGCGACGCCGCGTGGATGATGAAGGTCGGAAGATTGTAAAATCCTTTTATAACTGAGGAATAAGTACTGTGAGAGAAACGCAGTATGGTGACTGTAGGTTATGAATAAGCAACGGCTAATTACGTGCCAGCAGCCGCGGTAACATGTAAGTTGCGAGCGTTGTTCGGAATTATTGGGCGTAAAGGGCATGTAGGCGGTTTTGCAAGCTTGGTGTGAAATCTCGGAGCTCAACTCCGAAATTGCGTTGGG
+
8ACCCAD==01=;==;=;=;<;;;FFGGGGGGGGGGGGGGGGGGGGGGGGGGGFGGGGGGGGGGGGGGFFGGGGGFGGGCGGGGGGGGGGGGGGGGGGGGGGDGFGGEFFFEFFGFFGGGGGGDDFFGGGGGGEGEFGGGGGGGGDFGGGGGGGGGGG7BEGDGGGDGEEFFGGGGGDGGGGFFGGGGGGGGCEC?CDFF8@EB9>DFFEG:5>DFFFGDEGC:EFCGFFGFFB0@>B>D?F494=?>G96DBBB<)+/8<F<AB??<=A><AAF>)248>F<?>AD?0--,6922>8(((
@M02996:162:000000000-B87FG:1:1101:22605:5881 1:N:0:ACTGAGCG+AAGGAGTA
ACTACGGTGGTGCAGCAGTGGGGAAGATTGGGCAATGGGCGCAAGCCTGACCCAGCAACGCCGCGGGAAGGAAGAAGGCTTGCGGGTTGTAAACTTCTTTTGTGAGGGACGAGCAGAAGACGGTACCTCATGAATAAGCCACGGCTAACTACGTGCCAGCAGCCGCGGTAATACGGAGGTGGCAAGCGTGGTCCGGATTTACTGGGTGTAAAGGGCGGGTAGCCGGGTCGGCAAGGCAGATGGGAAATACATGGGCTGAACTCATGAACTGCATGTGAAACTGTGGATCGTGAGTAGCGGG
+
686AC:=)5))9=6;=6;=;;;@6:,6<,CF<6;,,;@A6@@FCED,,;;CEF4@C:E6@@F@+86CCEB=A==4<CEG<<FGCEF4CCC@?EFGGGF,CFEBFFGGGEFG=F@FGFGGFCGGFGGG@FGGGGGFGGGGC@FGGDEGGG9DCG:DCCFFDCC>>F5CE58*1;CF*=:5117;5<8<DCE313;EE3*7*20<98D0509:<*/855(11>;+:EEG14>D:>9B)42>5<G05:;;2*)-*64::(*14(*.8)4-67-9)).*31.-6<19:)3<2>1.828.)*)-3(
@M02996:162:000000000-B87FG:1:1101:4250:5884 1:N:0:ACTGAGCG+AAGGAGTA
CCTACGGGTGGCAGCAGCTAAGAATATTCCGCAATGGACGAAAGTCTGACGGAGCGACGCCGCGTGGATGATGAAGGTCTGAAGATTGTAAAATCCTTTTATAACTGAGGAATCAGTACTGTGAGAGACATGCCGTATGTTGACTGTAGGTTATGAATAAGCAACGGCTAATTACGTGCCAGCAGCCGCGGTAACATGTAAGTTGCGAGCGTTGTTCGGAATTATTGGGCGTAAAGGGCATGTGGGCGGTTTGGGAAGCTTGGTGTAAAATTCCGGGGCCAACACGCGAAATTGCGTTGAG
+
8CCCC@D=>10=6==;=,,6<;6;E<EF,6EFGGGGGEGGGDGFCFGGGGDC,@F@CFGG@FFG>FGGGGGGGGGGFAE,,9<EAFGFGG?DFEFGFCFFGGGG<FFFB:FC<,?CF9DFFBE,CFEE,4,88,3>CFG,@>DF@36=,>D;;FFF;EFC@8FC:=++44:C9;713,@977**4A3**4*>=),11?B61+,+1+)).))=9)=C+(1/.=?+<AC77)959<BFF?)*(0-*5).-/((8(((,(2*56<(5(,).*-0().92)1(((0((((((--(.62)(08(-(
@M02996:162:000000000-B87FG:1:1101:4281:5884 1:N:0:ACTGAGCG+AAGGAGTA
CCTACGGGTGGCAGCAGCTAAGAATATTCCGCAATGGACGAAAGTCTGACGGAGCGACGCCGCGTGGATGATGAAGGTCGTAAGATTGTAAAATCCTTTTATAACTGAGGAATAAGTACTGTGAGAGAAACTCAGTATGGTGACTGTAGGTTATGAATAAGCAACGGCTAATTACGTGCCCGCAGCCGCGGTAACATGTAAGTTGCGAGCTTTGTTCGGATTTATTGGTCGTAAAGGTCATGTATGCGTGTTTGCATGCTTGGTGTGTATTCTCTGATCTCAACTCCGAAATTGCTTTGAG
+
8ACCC*:)1))===8;===;<;;;CCFGGG8FFFGFGGGGGGGGGGGGGGEGE+F:CFFGGGGGEG@FCFEEFFFG8=AF+4=EFF59FEEFGB<FGGGGGGGC<FE<FGGGGGGGGGGF9?EF,E,4AEF,@88EFG=,C>FFGGDCD,@ECF9DED=F==C8FEE6E@CFGCFCFCFG,3?93/;*9*:ED?<?F4=BF>CA,8))0:17CF;47/:*)*=;@@:4)190((-*4)104>A6)**4*(4.3()))2*6)=(),.2(9)24:<F<*)4.6*434<),(--2642)942:-
@M02996:162:000000000-B87FG:1:1101:22592:5894 1:N:0:ACTGAGCG+AAGGAGGA
ACTACGGTGGTGCAGCAGTGGGGAATATTGGGCAAGGGGAGCAAGCCTGACCCAGCAACGCCGCGGGAAGGAAGAAGGCTTGCGGGTTGTAAACTTCTTTTGTGAGGGACGAGCAGAAGACGGTACCTCATGAATAAGCCACGGCTAACTACGTGCCAGCAGCCGCGGTAATACGAAGGTGGCAAGCGTTGTCCGGATTTACTGGGTGTAAAGGGCGTGTAGCCGGGGCGGCAAGTCAGATGGGAAATCCATGGGCTTAACGCATGAACGGCAGTTGAAACTGTTGATCGTGAGTATCGGG
+
88<ACA=)51)9=6;=6;=;;@:;:,6<,<E@6C89@CC+@FEFFD:,;CCCF4@CCE,@FF@+@+@FF?@B<AC<CFGFFFGEGGF7FG?AFGGGGE9FAFAFCFGDDFF=FGGGGGGGGGG7FGG,EFGGGGDFGGGBGGGGGGGGG9EFG:BEFGFFG;DDFGGGC:E7CD8*=:C+<<AACFFGD593<FGGFD**2?7@CG5><=CF7?BDD(97>C+>GFEDBEG>;BB*6<?CAG)78659D0?*<86?1*0:A)(3(4<26(*49()+1..6<*95)3<)<(,438.)1-44(
@M02996:162:000000000-B87FG:1:1101:21341:5940 1:N:0:ACTGAGCG+AAGGAGTA
ACTACGGGAGGCTGCAGTCGAGGATCATTTGCAATGGGGGAAACCCTGACAATGCGACGCTGCGTGGAGGATGAAGGCCTTCGGGTTGTAAACTCCTGGCATAAGGGAACAGGCGAGGGTACCCAATACGTACCCGAGTTGAGTGTACGTTAAGAGGAAGCGACGGCTAACTCGGGGCCAGCAGCCGCGGTAATACAGAGGTCGCAAGCGTGGGTCGGATTGACTGGGCGGAAAGGGCGCGTAGGCGGCGAGGGGGGGCAAGGGGGAAAGCTCCGGGGGCAACCCGGAAAGTGCGCTTGAA
+
88<=C?8=511=;;=;;==8887@,;6,,-<;@<CCDFDEEEFFGD8CDFFC,9:7@@@@,888,8@CFDEFECCFEFEE,FFCEE?F+A<BCEFGGF,BEA<EEFFFFFFD?AFFGGG?FFGGGGGGGGGGGGFEGG8+CDF9CCDF+3,@DGFEDEFCD9@>FGECECF:D1C*=?EE::A;=;CCGG)B=+=FFGFFC0*8*9@FF:*19)0>>67*)*22<@GF6>3>>BFFFBD)4)-7<974/4374(9(95),<><?0>(3<8*).(7>:((-->03(9>B;B?.66>()(-..
@M02996:162:000000000-B87FG:1:1101:13962:5954 1:N:0:ACTGAGCG+AAGGAGTA
ACTACGGGAGGCTGCAGTGAGGAATATTGGTCAATGGGCGGAAGACTGAACCAGCCAAGTCGCGTGCAGGAAGACGGTCCTATGGATTGTAAACTGCTTTTGTACGGGAATAAAGTGCGGGACGTGTCCCGTTTGGAATGTACCGTAAGAATAAGGGTCGGCTAACTCTGTGCCAGCAGCCGCGGTAATACGGAGGACCCGAGCGTTATCCGGATTTATGGGGTTTAAAGGGTGCGCAGGCGGAGGATGAAGGCAGCGGTGAAATTCGCAAGCTCAAAAGGAGAACTGCCATTGAGACGGG
+
888=A?1851)=;;==;;==;;;C;C;<ECF<@@<@C,C@@CECFD<EEGFCDECCAFFCC@@@8@FDGFEGFCC?CBFF9E9CEG<5BEEEFGFFG9,C<FEFBFDDCGE=FFGEFGGGGGGGGGGGGGCA3=BEGGCFFFGGG8DEGGGAGGCD?@=BCC@EGG9FE>@CGGGCFFFFFC@AE<DG+=CGC>EGEFGF</1>=):>.9FGC>5/*.**0;C12)<CAFFF23(79>5D>D;04>7(*5<F06:??EG07F?B).6,.-)-6.6C?).(-),843).)44)-66)8<8:>
@M02996:162:000000000-B87FG:1:1101:21340:5959 1:N:0:ACTGAGCG+AAGGAGTA
ACTACGGGAGGCTGCAGTCGAGGATCATGGGCAATGGGGGAAACCCTGACAAGGCGACGCGGCGTGGAGGATGAAGGCCTTCGGGTTGTAAACTCCTGTCATAAGGGAACAGGCGAGGGTACCCAATACGTACCCGAGGTGAGGGTACGTTAAGAGGAAGCGACGGCTAACGCGGGGCCAGCAGCCGCGGTAATACAGAGGGCGCAAGCGTGGGTCGGATGGACTGGGCGGAAAGGGCGCGTAGGCGGCGAGGTGGGGCAAGGGGGAAAGCGCCGGGCTCAACCCGGAAAGGGAGCGTGAA
+
6866A:18511==;8;;;=888:@,@<<,-CFA<CEACDDEECFFC<CDEDA,9:@@@BF@=8>+>@BFDEFF=BEFGGC,<FCE=B@+A<A<EFGFG9FGFGGFFFCFGGDFFGGGGG7FGGGGGGGGGGGGFGGGG*6@FG,@*DF*,6DFGGCDECFE9==FGG=CFG*:*=*:C5E:D?>@9DGGG5C8*3+9DCFD*:7*9>DF7*/1)7*79<>)*09C>FFBF)<>;BFFF>97/,.46>>)2(79-4(9*1(4@(:6;B6F:9,49:C>(-,4=<(4>>>996(4(31.-412
@M02996:162:000000000-B87FG:1:1101:6427:5980 1:N:0:ACTGAGCG+AAGGAGTA
CCTACGGGAGGCTGCAGTAAGGGATATTGGGCAATGGGGGCGACCCTGACCCAGCCATGCCGCGTGAGGGAATGAGGCCCTACGGGTCGTGAACCTCTTTTGCCTGGGGATAACGGCGCGGTCGTGAACCGTGCGTGCAGGTACCAGGCGAATAAGCATCGGCTAACTCCGTGCCAGCAGCCGCGGTAATACGGAGGATGCGAGCGTTATCCGGATTCATTGGGTTTAAAGGGTGCGCAGGCGGCCGGCCAAGTCAGCGGTGAAATCCGGGGGCCCAACCCCCGACGTGCCGTTGATACGG
+
8AACC?DF)1)=======;==;CCFGGGGGGGGGGGGGGGGEFFGGGGGGGGGFFFFGGGFFFGBFEGGGEGGFEGGGDGFGFGGGCFFGCBFFGGGGGGGGFGGGGGGFGGGGGGGGGGGGGGGGGGGGGGGGGCGGGGGGGGGGGGGGGGGGGGGGFGGGE=ECGGGGGGGGGGFGGGGGFFGGGGGGGFEEGGFDFFGGEFEDB5>)?FDB:D35FG4CGGGFG<A4FFF08)46EG>CBFF<B9726.36ADB6C92>?2<<A0>;DFF0>E>:613>>>3(460(-4-,2(0.6(4
@M02996:162:000000000-B87FG:1:1101:18413:5982 1:N:0:ACTGAGCG+AAGGAGTA
CCTACGGGGGGCAGCAGTGAGGAATATTGGTCAATGGACGAGAGTCTGAACCAGCCAAGTAGCGTGCAGGATGACGGCCCTATGGGTTGTAAACTGCTTTTGTACGGGAATAAAGTGACCTACGTGTAGGTTTTTGCATGTACCGGAAGAATAAGGACCGGCTAATTCCGTGCCAGCAGCCGCGGTAAGACGGAAGGGCCGGGCGTTAACCGGATTGATTGGGTTTAAAGGGAGCGTAGGCCGGGCTGTAAGCGTGTGGGGAAATGGAGGCGGCCAAGGACGGCACTGCGGCGCGAACGGG
+
68,?A?==80088889:<::::CE5C9?EEF<?=EBD=EBECBC:B,B?EE@EEBA?FF?BDEC8B:BFGCFFAAFFGFG7==BDFFBCF==DFFGGC9CFFAFAC:C@F,<FGG;F<FGFFEG>F,FFG,;,1CE@F,@=B;FG*:CGFF4<F;C935<C)3=F+AFGF+55@F2/*6*250.=99D*<6C8.A=E*575DE3815.)1:517)*05***;71*)3::=CF<?0>-(.9)2-74).(2)6/49(-(/129><:))),)4*-(-7C5(((,.4127(,)(-(-(437((22
@M02996:162:000000000-B87FG:1:1101:25757:5984 1:N:0:ACTGAGCG+AAGGAGTA
CCTACGGGTGGCAGCAGTAGGGAATATTGCACAATGGGGGAAACCCTGATGCAGCAACGCCACGTGTGGGAAGAAGCATTTCGGTGTGTAAACCACTGTCGTGAAGGAATAATGCCTGGTCTCGGCCAGGTTGAATGTACTTTGAAAGGAAGCACCGGCAAACTTCGTGCCAGCAGCCGCGGTAATACGAGGGGTGCAAGCGTTGTTCGGAATCACTGGGCGTAAAGGGAGCGCAGGCGGAGATGCAAGCGGTCTGTACAATCCCGGGGCCTAACCCCGGACCTGCAGACCGGACTGTTT
+
88C@CDD5>1)=;=8===;<;8;CEFGGGGGGGGGGGGGGGGGGGGGGGGGGGFCFGGGGGGGGFGGGGGGGGGGGGGGGGGGGGGGGGGGGGGGGGGFGGGG8FFGGGGGG@FGGGGGFGGGGGGGGGGGGGFGGGGGGGGGGFFGGGGGGGGGDEGGGGGGGGGGGFGGGGCGGGGGGGGFDGGGGGCCEEEGGFG=B<DGFGGFFFFGGGFFGGFFGFGCGEFGDBFG@FFBD>>EG>CBF8796F:?D?>B?FACDFFBFFB018096??FGFFFFFFBF1:?452-499;0>4:)
@M02996:162:000000000-B87FG:1:1101:17049:5996 1:N:0:ACTGAGCG+AAGGAGTA
ACTACGGGCGGCAGCAGTCGGGAATATTGCGCAATGGAGGAAACTCTGACGCAGGGACGCCGCGTGCAGGAAGAAGGTTTTCGGATTGTAAACTGCTTTAGACAGGGAAGAAAAGGACAGTACCTGTAGAATAAGCTCCGGCTAACTACGTGCCAGCAGCCGCGGTAATACGTAGGGAGCAAGCGTTATCCGGATTTATTGGGTGTAAAGGGGGCGTAGACGGAGGAGCAAGTTAGTTGGGAAATCCCTCGGCTCAACGGAGGAACGGCAACGAAAAAGACTACCCTGGAGGGCGGGGGGG
+
886?@B=8)118888;;<;877@@6C,@EFFCCCFCCCEDFDCFCC,CCCC:B>@C@FEF7>8>7@B@FFCDFDCFGB,:+<CC@=BF,@BCFFEGF<5EFDCFDFC@BFG@FFGGGFGGGGGGGFEGGFGGGGGG;CGGGGCGGGFGGG:EGGDC8D9D89BEG*CE,@BC0<CCEFC5C5A:C:/9;CFECB*/*:00:CG):)9FFFGG3>3D)99D@CC5>):7->5<-..=.)1*-977)8982.4>0(38>CC>BB>FF?0:3492(4<C@((43*.4::5(4::(3(--)(((,
@M02996:162:000000000-B87FG:1:1101:6431:5997 1:N:0:ACTGAGCG+AAGGAGTA
ACTACGGGAGGCTGCAGTAAGGGATATTGGGCAATGGGGGCGACCCTGACCCAGCCATGCCGCGTGAGGGAATGAGGCCCTACGGGTCGTGAACCTCTTTTGCCTGGGGATAACGGCGCGGTCGTGAACCGTGCGTGCAGGTACCAGGCGAATAAGCATCGGCTAACTCCGTGCCAGCAGCCGCGGTAATACGGAGGATGCGAGCGTTATCCGGATTCATTGGGTTTAAAGGGTGCGCAGGCGGCCGGCCAAGTCAGCGGTGAAATCCGGGGGCCCAACCCCCGAAGGGCCGTTGATA
+
68AAC?1>>:0======;=<=;;CFGFGGGGGGGGGGGGGGFEFGGGGGGGGGGGGGGGGGFGGFGGEFEGG?FFGGGGGFGGGGGGGGGEEFAFGGGGFGGGGGGGGEGEGGGGGGCGGGGGGGGGGGGGGGGG@EGGFF5>DGGF7CEGGDEGGGGFGGGGFGGGGGGGGGGGGGGGGGGFBGGDGGCDCFFGGFDF)9CEBEDDFF@FCGDB<DBDC*AFGGFGC>F>7:<B>>BB<;D9D9<B9D>9@:>FB<EG(-81)6-60@0761-<5)46405996>((.4(,,-8?@)
@M02996:162:000000000-B87FG:1:1101:17068:5998 1:N:0:ACTGAGCG+CAGGAGTA
ACTACGGACGACAGCAGTCGGGAATATTGCGCAATGGAGGAAACTCTGACGCAGGGACGCCGCGTGCAGGAAGAAGGTTTTCGGATTGTAAAGTGCTTTAGACAGGGCAGAAAAGGACAGTACCTGTAGAATAAGCTCCGGCTAACTACGGGCCAGCAGCCGCGGACATACGTAGGGAGCACGCGTTATCCGGATTTCTAGCGTGTAAAGGGGGCGTCGACGGAGTAGCAAGTGAGTTGTGAACTACCCCCGCTGCACGGACGAACTGGCACTAAAACTACTACCCACCAGTGATGAAGAG
+
A@C4C*8))))8+6=;;<;88887;CC9CFE7@C,CEED:8;EFF,@EEECE7+@:7FCFEEF@>@F7E=CFF<EFF,C<+ECEB+BFED<<,,,C,5,,CFF?A:?+A+:=<?FCFGFDFEDFFGGGF,@AA;9>6@E:+C7B,,3EGE++3CECDCCCFC>*>**406CG=,4:CCE==75>C))11=DEC)*;4***2**)2/)*9=F55>>D),9DDEED*8?0.=746)60.)124C<*)*0(*((04((-3<7(()-4(-,.)(*.(.03/.).2*.<:4,(,..).)).1.))(
@M02996:162:000000000-B87FG:1:1101:25768:5999 1:N:0:ACTGAGCG+AAGGAGTA
CCTACGGGTGGCAGCAGTAGGGAATATTGCACAATGGGGGAAACCCTGATGCAGCAACGCCACGTGTGGGAAGAAGCATTTCGGTGTGTAAACCACTGTCGTGAAGGAATAATGCCTGGTCTCGGCCAGGTTGAATGTACTTTGAAAGGAAGCACCGGCAAACTTCGTGCCAGCAGCCGCGGTAATACGAGGGGTGCAAGCGTTGTTCGGAATCACTGGGCGTAAAGGGAGCGCAGGCGGCGATGCAAGCGGTCTGTACAATCCCGGGGCCTAACCCCGGACCTGCAGACCGGACTGTTT
+
8AB=CB85)1)===8=;==<;8;;CFFGGGGGCFFGGGGGGGGGGGGGAFDGGFFFFGGGGEECCFGGGGGGGFGFGFGGGGGGGGGGGGGGGGGGGGGGGGGGGGGFGFFGD,EFGGGGGGGGGGGGFFEGEE,@E=FGGGAAFFGGGGFGGFGGC6CCGCGFGGGGGGDFGGGGG6EGGGDFGGGFGGGGGFG:BF8*9DC8ED465>D59F6C@3CFAE>CE>FC?FGFFF>E(95D(7074<6<GFF7438?A9>>2@844(4,<0D<2>F;>0-198>:7:4068<61139>2:)
@M02996:162:000000000-B87FG:1:1101:18416:6000 1:N:0:ACTGAGCG+AAGGAGTA
ACTACGGGGGGCAGCAGTGAGGAATATTGGTCAATGGACGAGAGTCTGAACCAGCCAAGTAGCGTGCAGGATGACGGCCCTATGGGTTGTAAACTGCTTTTGTACGGGAATAAAGGGACCTACGTGTAGGTTTTTGCATGTACCGTAAGAATAAGGACCGGCTAATTCCGTGCCAGCAGCCGCGGTAATACGGAAGGTCCGGGCGTTAGCCGGATTTATTGGGTTTAAAGGGAGCGTAGGCCGGGCGTTAAGCGGGGGGTGAAATGTAGGCGCCCAACGGCGGCACGGCAGCGGGAACGGG
+
88<?C?89:018888::<:::9:C9=,,CCAE?=?@DFFBC@>CB<,AAFB<?A:A?EE5?B?>+?BDGFE=DB<CCGGG7>,>DG><@<7@CGAFGF9DAFBFAFEDCFA>FGG,CFGFFGGG<FFGFGC>,14CEF,C?FGGG@CCFGG9FGFFCE5<>C:CG71>@CCCDFGGFFC=:<>>E>D<*<CGC@GGF*:=<DGFEC@<)99EDB5**.**9@E1/)<?:FCB:?>E(35DB*4)-8)()-49)4(4(*149F>4)6)58<*7>(7;;(-(4)70,-,(,,-,,((480(31
@M02996:162:000000000-B87FG:1:1101:25749:6004 1:N:0:ACTGAGCG+AAGGAGTA
CCTACGGGTGGCAGCAGTAGGGAATATTGCACAATGGGGGAAACCCTGATGCAGCAACGCCACGTGTGGGAAGAAGCATTTCGGTGTGTAAACCACTGTCGTGAAGGAATAATGCCTGGTCTCGGCCAGGTTGAATGTACTTTGAAAGGAAGCACCGGCAAACTTCGTGCCAGCAGCCGCGGTAATACGAGGGGTGCAAGCGTTGTTCGGAATCACTGGGCGTAAAGGGAGCGCAGGCGGAGATGCAAGCGGTCTGTACAATCCCGGGGCCTAACCCCGGACCTGCAGACCGGACTGTTT
+
8BCCCB5)=1)=;=8=6==<;8;;FGGGGGGGGGGGGGGEFGGGGGGGGGGGGFFFGGGGG7C@CFGGGGGGGGGGGGGGGGGGGGGGGGGGGGGGGGFGGGGGGGGGGGGGGCGGGGGGGGGGGGEGFAFGGDFGGGGGFGGG9E,EFGG8DFGGGGCFGFFFFGGG6BFGGGFCEEEGGGBFGGGGGGGCCBEGBFGFGCEEGGFF3:DEFFFGGCGGFGGGG:FG?FDF9BBEF>E30>>FAF=AC??>(7(4<<CBAF?:DFB6@0>?04>CF?F>BF>?0<BBD:449(-2<34>
@M02996:162:000000000-B87FG:1:1101:18773:6009 1:N:0:AATGAGCG+AAGGAGTA
ACTACGGGTGGCTGCAGTGGGGAATATTGGGCAATGGGGGCAACCCTGACCCAGCAACGCCGCGTGAAGGAAGAAGGCTTTCGAGTTGTAAACTTCTTTGACAGGGGAAGAGCAGAAGACGGTACCCTGAAAACAAGCCACGGCTAACTACGGGCCAGCAGCCGCGGTAATACGGAGGGGGCGAGCGTTGGCCGGATGTACGGGGGGGAAAGGGCGGGGAGCCGGGGGGGCAAGTCAGGGGGGAAAGACATAGGCTTAACCAAGGGAGGGCAGGGGGAACGGGGGATCTGGAGAATCGGAG
+
88@AC?=5800;;8=;;==;;@@@;@,;CAFEA<CCCDDDFCEGGC,CEFFFEE:ECFEFF@@B6>FEGGDFFCCFFGCC8?F<EC?F?EACFEFFG9,CF<FFCFDDEGGDAFGGGGGGGG@FFCE5DFGGFFGGGGGGGGGG7CFG,@FE+CE5>FGECFBGGEE1=:;EGF*7CE*15:55CDG/1:*2+8E8:/*6C*:;C)7.7>FGC7>D5;)>@8*9>D*99>)76B.*).7*-/47:752*4)/<??)(<?)4*-.46(4.458(()1)-886:0((-(-)).)4(.)*4,(,
@M02996:162:000000000-B87FG:1:1101:15735:6015 1:N:0:ACTGAGCG+AAGGAGTA
CCTACGGGCGGCAGCAGTGGGGAATATTGGGCAATGGACGAAAGTCTGACCCAGCGACGCCGCGTGAGGGAAGAAGGTCTTCGGAGTGGAAAACTGAAATAACAGGGACGAAACAAATGACGGGACCAGGGGGGAAGCCACAGCTAACGACGAGGCAGCGGCCGCGGCAGTACGAAGAGGGGCGGCGATACGGGGGATGAATGGGGGAAACGGGGGTGTAGGGGGAACGGGAAGCGGGGGGGGAAAACCACGGGAGGAGCGAGAGACCGGCGCCCAAAACCGGGGATGTAGAGAGTAGGGG
+
-8AACA9>)118888;;<;,;88@;E<@DFEEAD@CCFFC8@CCFC9EF,CFFAC:B>>C=>CC4>B:FEDFGFFGF4B,,,BB++8<7<=E4EAE?<9ED<C,?BC3+@@=F>FG,7=,8++83+8+,6*3@***//*0***/+<<F*A*:***2;ED*/)2***/***2+2*****2*/)))//))):1**0:*)1*)**3)8*)).)*27)))),109<57*)/*,0*)(4.5(()/()-)()).1.(03((((/*(-.,39:?FFF)79(0*0(.,(7((((((().-)),.*-.(,
@M02996:162:000000000-B87FG:1:1101:14308:6019 1:N:0:ACTGAGCG+AAGGAGTA
ACTACGGGTGGCTGCAGTCGAGGATCATGGGCAATGGGGGAAACCCTGACAAGGCGACGCGGCGTGGAGGATGAAGGCCTTCGGGTTGTAAACTCCTGTCATAAGGGAAAAGGCGAGGGCACCCAATACGTGCCTTAGTTGATGGTACTTTAAGAGGAAGCGACGGCTAACTCGGTGCCAGCAGCCGCGGTAAGACAGAGGTCGCAAGCGTTGTTCGGATTGACTGGGCGGAAAGGGCGCGTAGGCGGCGAGGTGGGGCAAGGGTGAAAGCTCCGGGGTCAACCCGGAAAGTGCGCTTGAA
+
-88A@?=5=01==8=;;==8886@6C6<;-:C@@ECDFDDCCCFGD@EDFDE6=:@@FEF+=8>+>CCGGEFFFCFFGG<<=FDEB=F=BCDFBFGGF,BFBGGFGFFFGGD@FFGGGGGGGGGGGGGGGEGGF>=DG@,@D@7F=EG,,@EGGFCCDDED9B>FGG*AEG+:1A*=CE:CDFA=DGDGG1?E*<CFCGFG0:>=CBEF>**1).:C9C*.*0:+9CC1B7B;>:FFFB79/->?FEFCBFBF4:6;**7?F6<,-4>8<2-.(8C>(,(.9478>9949B-69;>)(-..
@M02996:162:000000000-B87FG:1:1101:8687:6027 1:N:0:ACTGAGCG+AAGGAGTA
ACTACGGGAGGCAGCAATTAGGAATCTTGCGCAATGGGGGCAACCCTGACGCAGCGACGTCGCGTGGCTGATGAAGTCTTTCGGGATGTAAAAGTCTTTTGGCAGGGAAGAATATAGACTGTACCTGCCGAATAAGCCCCGGCGAACTCCGTGCCAGCAGCCGCGGTAAGACGGAGGGGGCGAGCGTGGGCCGAATTGACGGGGGGTAAAGCGCGCGGAGGGGGTGTGGTAGGTCAGATGGGAAACACCGGGGCGCAACCTCGGAGGGCGGCGGAGACGGGAAGACTGGAGGGAGGGATGG
+
888?@?88111=88=;6;6;;;@@,;@9CCF@@6BCCFDD@:@CFF,CCCBCE>8@@CC78>6>+8++,8=,?<AE5C9,,CFCCE+B:<?DEFFEA,,CFGFFEFD=DGGC,?9EEGG,DAAAF,CFFEGGCFAEG8EFECB+>E@,7DC:>C*<:;9:>*::EC*:7+?<<CCCEDDD7707*9)*9*9C1<C*0*29*9EE*97>F7D+77>7<75CE57<2)*13.7*4).04<*:)/,937).*-(06;(32C>?()-37((4)()-(45/0((--)-424))48?:(4245-.26
@M02996:162:000000000-B87FG:1:1101:19564:6028 1:N:0:ACTGAGCG+AAGGAGTA
ACTACGGGAGGCTGCAGTGAGGAATATTGGTCAATGGGCGGAAGCCTGAACCAGCCAAGTCGCGTGAAGGATGAAGGTATGATGTATGGTAAACTTCTTTAGACGCAGAGAAATAAGCCCCTCGTGAGGGGTGATGCTAGTATGCGGAGAATAAGGATCGGCTAACTCCGTGCCAGCAGCCGCGGTAATACGGAGGATCCGAGCGTTATCCGGATGTATGGGGTTTAAAGGGGGCGCAGGCGGCAGGTGAAGTCAGCGGTGAAAGAGTGAGGCGCAACCGCATCCCGCCGTGGAAACGGGG
+
8886@:8881)=;;=;;;=;;;;;;;;@CCEC@<C@CCEBEC@EF@<ECEC6@A:6CED9:88@+8BDFFFEEACEE:?,,99C<C<,:C??EF9FF,,5BFEFC+=CBDFCF,AEFFFFG<FF=FGGGGG?@F9DF=EG9E,DDE+>EGG,EGFC?,+58=+>F@,E6>6ADE;CCC>C,9*9=5CD+B>ECBGGB*;;8:=):))2)1:CCB5)260*7@C/*.<:<@C>(-(79>>92>6)47>1*97=)65<2C<24@2<),8)16D?0()10(3,(0((,(,434--(()))(-2(
@M02996:162:000000000-B87FG:1:1101:19583:6029 1:N:0:ACTGAGCG+AAGGAGTA
ACTACGGGAGGCTGCAGTGAGGAATATTGGTCAATGGGCGGAAGCCTGAACCAGCCAAGTCGCGTGAAGGATGAAGGTATTATGTATTGTAAACTTCTTTAGACGCAGAGAAATAAGCCCCTCGTGAGGGGTGATGCTAGTATGCGTAGAATAAGGATCGGCTAACTCCGTGCCAGCAGCCGCGGTAATACGGAGGATCCGAGCGTTATCCGGATGTAGTGGGTTTAAAGGGTGCGCAGGCGGCAGGTTAAGTCAGCGGTGAAATAGTGAGGCTCAACCTCAGCCCGCCGTTGATACTGGG
+
88A?C?=@811==;=;;==;;;;C;CCCCCC@@AECDFFCDEECEE,EDFFDFA:CDEFC@@@@6@FFGGFFEADEFBE,,:<E<EECBC??EFE<FC,CFGGGCCCEEGGCFCFGGGGGGAFFFFGGGGGF@FDFG@FGFDCGGE@EGGG;FGGFF8?BCD?EFGCFGE>EG8FEGCFGEC?AE@DG7EGGDFGGF*;=CGGFGC5>5:CEDE;)09+3<CC92)AC<FCE<B:E>>BDBGBB>.8.*69F-).:?EG83>26)6<)1-9<F.)<04,..<,584;>B9-,-4)69).4(
@M02996:162:000000000-B87FG:1:1101:14314:6037 1:N:0:ACTGAGCG+AAGGAGTA
ACTACGGGTGGCTGCAGTCGAGGATCATTGGCAATGGGGGAAACCCTGACAAGGCGACGCGGCGTGGAGGATGAAGGCCTGCGGGTTGTAAACTCCTGTCATAAGGGAAAAGGCGAGGGCACCCAATACGTGCCTGAGTGGATTGTACGTTAAGAGGAAGCGACGGCTAACTCGGTGCCAGCAGCCGCGGGAAGACAGAGGTCGCAAGCGGTGTTCGGATTGACGGGGCGGAAAGGGCGCGTAGGCGGCGAGGTGGGGCAAGGGGGAAAGCACCGGGCGCAACCCGGAACGTGCGCTTGAA
+
888?=:1):0)=;8=;;;=88877,66;,-;CA<C@ACDDEECFE7,CEFGG699@@FEF@:@>+>CCFGCGFCEFFGG,+,@:E+4@+@<EFFGGGF,BFAFG?DFCDFGD=FGGGGGGGGFGGGFGGG9FGFG,@E>,@E,,>2DG*,2>DGF@DDCFF?BCFGG8ECF97;A*=C;9?D5;E<CDCG)?8):E<FGFF2*7*9<B>51*1.)2>95*0*3:*8E<6ECD>>BFFB>/41(7847757973-3(7*911@02(-(-..9(42>E>(,3371?096>F03,--39)(-43
@M02996:162:000000000-B87FG:1:1101:22032:6054 1:N:0:ACTGAGCG+AAGGAGTA
ACTACGGGGGGCAGCAGTGAGGAATATTGGTCAATGGGCGCGAGCCTGAACCAGCCAAGTAGCGTGAGGGATGACTGCCCTACGGGTTGTAAACCTCTTTTGTTGGGGAATAAAGGAGCCTACGTGTAGGCTTTTGCATGTACCTTTCGAATAAGCATCGGCTAATTCCGTGCCAGCAGCCGCGGTAATACGGAAGATGCGAGCGTTATCCGGATGTATTGGGTTTAAAGGGAGCGTAGGCGGCCTTTTAAGGCTGCGGTCAAATGTCAGGGCCCAACCTTGGCAGGCCGGGGATACTGAG
+
888?C?=5:518888::<::::C=CE<<EFAC?AFDFFFC@CBCFG8EDFFDFA8BAEFADDBB8BFEGGC>CD>,CFGG8>FEGGF<CCCCFGGCG9,@FF@@<FBEEGCCFGGGGGGGGGGGFGGGGGG74<CCGGEFGFGG,?CGGGGFGGGGG@FBED8BF7<FGF<FGGGGGFEFF78:DDDG7EFGDDEGF7FFCDGBCC5774CE7<5/26*09@C1:56>AFFFF?0D1<BGFGF34)/.*6:F2:0::EG1,<46.6)6?<5:<4)/0(,.)9?0<03714(491,.9)...
@M02996:162:000000000-B87FG:1:1101:5298:6098 1:N:0:ACTGAGCG+AAGGAGTA
CCTACGGGGGGCTGCAGTGGGGAATATTGCACAATGGGGGAAACCCTGATGCAGCGACGCCGCGTGAGTGAAGAAGTATTTCGGTATGTAAAGCTCTATCAGCAGGGAAGAAAATGACGGTACCTGATTAAGAAGCCCCGGCTAACTACGTGCCAGCAGCCGCGGTAATACGTAGGGGGCAAGCGTTATCCGGATTTACTGGGTGTAAAGGGAGCGCAGACGGCAAAGCAAGTCGGAAGTGAAAGCCCGGGGCTCAACCCCGGGACTGCTTTGGAAACTGTTTAGCTAGAGTACTGGAGAG
+
8ACCC>@=)008888::::::88BFFGGGGGGGGGGGGGGGGGGGGGGGGGGGFFGGGGGGGGGFGGGGGGGGGGGFGGGGGGGGGGGGGGGGGGGGFFGGGGGGGGGGGGGGGGGGGGGGGGGGGGGGGEGGGGGFGGGGGGGGGGGGGGGGGGGGGFGGGGDGGGGGGGGGGGGGGGGGGFFGDDDGGGGGFGC?FGFFGGFGGFFFFGGGFFGD;5<FGGGG>CD:?C454()7079>FA=<F)4CBFFF(4??FG?FFBBBB0?;6D4244E=:<A)=>9ABFF72>FA224?B0(-
@M02996:162:000000000-B87FG:1:1101:25873:6141 1:N:0:ACTGAGCG+AAGGAGTA
CCTACGGGTGGCTGCAGTGAGGAATATTGGTCAATGGACGAGAGTCTGAACCAGCCAAGTAGCGTGCAGGATGACGGCCCTATGGGTTGTAAACTGCTTTTGTACGGGAATAAAGTGACCTACGTGTAGGTTTTTGCATGTACCGTAAGAATAAGGACCGGCTAATTCCGTGCCAGCAGCCGCGGTAATACGGAAGGTCCGGGCGTTATCCGGATTTATTGGGTTTAAAGGGAGCGTAGGCCGTGCTTTAAGCGTGTTGTGAAATGTAGGCGCCCAACGTCTGCACTGCAGCGCGAACTGG
+
8ACCCED5=10========;;;;;CFGGGGGGGGGGGGGGGGFFGGGGGGGGGFFFEGGGDGGGGGGGGGGGGGGGGGGGGGGGGGGGGGGGGGGGGGGGGGGGGGGGFGGGGGGGGGGGGGGGGGGGGGGDGGGGGGGGGGGFGGGGGGGGGGGGGGGGGGGGGGGGGGGGGGGGGGGFFGDFGGGGGGGGGDG5BGGFGGGFGGFFFFGGGFDGGFGGCGGGDAFGFF=>?FFFFFFG?CBD>F3<>ADFA;8??C5124<AFFFA6<9;;1>EF0:26@FAABF:8A>?>B>086(5:
@M02996:162:000000000-B87FG:1:1101:9770:6188 1:N:0:ACTGAGCG+AAGGAGTA
ACTACGGGTGGCAGCAGTGAGGAATATTGGTCAATGGGCGGAAGCCTGAACCAGCCAAGTCGCGGGAAGGATGAAGGTATTATGTATTGTAAACTTCTTTAGACGCAGAGAAATAAGCCCCTCGTGAGGGGTGATGCTAGTATGCGTAGAATAAGGATCGGCTAACTCCGTGCCAGCAGCCGCGGTAATACGGAGGATCCGAGCGTTATCCGGATTTATTGGGTTTAAAGGGTGCGCAGGCGGCATGTTAAGGCAGCGGTTAAATAGGGAGGCTCAACCGCATCCCGCCGTTGATACTGGG
+
888=@?=5800=;8=;;==;;;;C@CEFDFF9@CEDDFFEDEEEGE8EDFEDFACCCFFCC@@@+>@CFDEFEDDFGBC<,AEE,FE<BCBEFGGGGCBFGGGGECCCEGGFF9FGGGGGGDFFFGGGGGGCEFAEGEGGGEDGGGGGGGGEGGFFD:DBCCDEGGAFGE:EGFGEFEFFGC@?E:CG8CFGDFGGF0CFCCGFED5A)9FEDD>5*6*7@CF12)<CDFFE4?6BFBEGFGF>>)<-06>F)4::4CG3-5<<)6>05:GFF(89913(4<4;3:B>(4,(-3..1)..(
@M02996:162:000000000-B87FG:1:1101:4888:6278 1:N:0:ACTGAGCG+CAGGAGTA
CCTACGGGTGGCAGCAGTGAGGAATATTGGTCAATGGGCGAGAGCCTGAACCAGCCAAGTAGCGTGAGGGATGACTGCCCTATGGGTTGTAAACCTCTTTTATACGGGAATAAAGTGCGGCACGTGTGCCGCTTTGCATGTACCGTAAGAATAAGCATCGGCTAATTCCGTGCCAGCAGCCGCGGTAACACGGAAGATGAGAGCGTTATCCGGATTTATTGGGTTTAAAGGGAGCGTAGGCGGAAGAGTAAGTCAGCCGTGAAATACCGTCTCTTAACGACGGAACTGCGGTTGCTCCGGG
+
-8CCC5=):0)=;==;===;;;;CFCGGGGGGGGGAFGGGGG7FFFGGGGGGFEFF@FGDEFFGFGGGFGGGGC<FGGFGGACGGGGGGG5FEEGGFE?FGFGGGFGFFGGFFGGG9DF>F@F>ECFGG<BF>CEGGGFFFCF9FFGCED>9=FEFGFGC+8EGCEF7EF>+=CCCFGFCC<A>E9C;CFFBC)::AF88*+<8*:>5FF7C3>39C)@+::FGC5++6@*:((353:>5<D6)25),26-7)))))*)-()454)67@(*((.*+1)-(4<2(4(),.-1(3-()*)(,,
@M02996:162:000000000-B87FG:1:1101:4875:6290 1:N:0:ACTGAGCG+AAGGAGTA
CCTACGGGTGGCAGCAGTGAGGAATATTGGTCAATGGGCGAGAGCCTGAACCAGCCAAGTAGCGTGAGGGATGACTGCCCTATGGGTTGTAAACCTCTTTTATACGGGAATAAAGTGCGGCACGTGTGCCGCTTTGCATGTACCGTAAGAATAAGCATCGGCTAATTCCGTGCCAGCAGCCGCGGTAACACGGAAGATGCGAGCGTTATCCGGATTTATTGGGTTTAAAGGGAGCGTAGGCGGAAGATTAAGTCAGCCGTGAAATCCCGTCGCTTAACGACGGAACTGCGGTTGATACTGG
+
88ACCAF580)===8;===;;;;CFFGGGGGGGGGGFGGGGGGGGGGGGGGFGGGCFGEGGGGGFGGGGGFGEGGGGGGGGGGGGGFGGGECFGGGGGGGGGGGGGGGCGGFGGGFFFGGDFGGGGGGGGCG6FGGGGGGGGGFEGEECEGGG=EGGGGGGGGCFAEFFGFGGF9F?CFGGGDEGG>DFGGGGBGCFDGFGDGFGGEFF6:CC=EDGEGGFGGDG3?CBFCEBF>@4?EG2D>86B7:2::89<<92:D?>FBA4>7>E29908@EFFF(,>>(4;42)(4--3.5/)-.:
@M02996:162:000000000-B87FG:1:1101:12832:6310 1:N:0:ACTGAGCG+AAGGAGTA
ACTACGGGTGGCAGCAGTGAGGAATATTGGTCAATGGGCGGAAGCCGGAACCAGCCAAGTCGCGGGAAGGATGAAGGTATTATGTATTGTAAACTTCTTTAGCTGTGGAGCAATAATCGCCATGCATGGCGAGATGAGAGTACACAGAGAATAAGGATCGGCTAACTCCGTGCCAGCAGCCGCGGTAATACGGAGGATCCGAGCGTTATCCGGATTGAGTGGGTTTAAAGGGTGCGCAGGCGGCTTGCGAAGTCAGGGGGTAAATAGCGGGGCTCAACGCCGTCCCGCCAGTGATACGGGG
+
88ACCBA>)1)=;======;;CCA,C6;CEC@@@,CCCE@:C@@FC+@BFFFCECC@FEC6@@>+=FCGDEFEDDEF:CA,95B<CF@E?EDFG<AF9,5CFF,C,A<?FB?F,EF;EFGGG7AFGGGGGE=CFBDFFFGGFGGGFGGGGE=FGC?B@9>>?@EGG7FGE4@DGGFG7>FCC>8C89D+=BFC>EG>2;;<CEFG98>)31A<)83*4*:9CC9*.3>:FFE4?059>EDBG60(0),/437(:4<1FG((08A246A>B59>()01(411>((,,49-3(..-.)1,-,,
@M02996:162:000000000-B87FG:1:1101:6234:6313 1:N:0:ACTGAGCG+AAGGAGTA
CCTACGGGTGGCAGCAGTAGGGAATATTGCACAATGGGGGAAACCCTGATGCAGCAACGCCACGTGTGGGAAGAAGCATTTCGGTGTGTAAACCACTGTCGTGAGGGAATAATGCTTAATTTCGGTTAAGTTGAATGTACCTCGAAAGGAAGCACCGGCAAACTTCGTGCCAGCAGCCGCGGTAATACGAGGGGTGCAAGCGTTGTTCGGAATCACTGGGCGTAAAGGGAGCGCAGGCGGAGATGCAAGCAGTCTGTACAATACCGGGGCCCAACCCCGGACCTGCAGCCGGGCCTGTTT
+
-8ACCAD9=0)====6===<;8CEFGGGGGEGGGGGGGGG@FFGGGGGGGGGEEFFFGGGGCGFDFFGGGFFFFFGDGGGGGGGEFGGF<FFDFFFGGEFGGGGFGGFFCFGGGGGGFAFGGGGG=BCFGGFGFAFFGGGG,@FG8ACGDGGC=EGGEGFGGGGDFGGGDGFGGGGGGGG>D9@EF7CCA>EG>EG:6@F5<:BEGFFFBGEGAFGDCFF4F5>E5?C?@D>;0(7((<>092.599AGB:F:3:AFGFF2*).)8>>>(1((-8;>(1>(87(48(5)4(490-3764)
@M02996:162:000000000-B87FG:1:1101:12848:6319 1:N:0:ACTGAGCG+AAGGAGTA
ACTACGGGCGGCAGCAGTGAGGAATATTGGTCAATGGGCGGAAGCCTGAACCAGCCAAGTCGCGTGAAGGATGAAGGTATTATGTATTGTAAACTTCTTTAGCTGTGGAGCAATAATCGCCATGCATGGCGAGATGAGAGTACACAGAGAATAAGGATCGGCTAACTCCGTGCCAGCAGCCGCGGTAATACGGAGGAGCCGAGCGTTATCCGGATTTATTGGGTTTAAAGGGTGCGCAGGCGGCTTTCTAAGGCAGGGGTTAAATAGCGGTGCCCAACGCCGGCCCGCCATTGATACGGGG
+
88BCCB>=)1)8888;;<;;;;;CCE@FEFCCDCECDFFBDEEEGE@EFGFFGE:CCFE:E?8>8@FFGGFGFEFEFAFFEFEE@FCFE@ECFGGAF9,EFGG??:BCCGGGG<FFAFGGGGCFGGGGGGGGEFDFGGGGGEGGGGGGGGGCGGFDD@?BCDDGGGEGGGDFGGGGGGGGF9:8=:D9+CFGC>GGF*::D<=5C5<B)8FEDD>5*)2*9?C12)<>BFGF4<6591BGFG9.(.).*66@(44?1EG:(<AA2<ABB>179(0<>(:B>E(742>>47().)))1(-,(
@M02996:162:000000000-B87FG:1:1101:6251:6319 1:N:0:ACTGAGCG+AAGGAGTA
CCTACGGGTGGCAGCAGTAGGGAATATTGCACAATGGGGGAAACCCTGATGCAGCAACGCCACGTGTGGGAAGAAGCATTTCGGTGTGTAAACCACTGTCGTGAGGGAATAATGCTTAATTTCGGTTAAGTTGAATGTACCTCGAAAGGAAGCACCGGCAAACTTCGTGCCAGCAGCCGCGGTAATACGAGGGGTGCAAGCGTTGTTCGGAATCACTGGGCGTAAAGGGAGCGCAGGCGGAGATGCAAGCAGTCTGTACAATACCGGGGCCCAACCCCGGACCGGCAGACTGGACTGTTTT
+
8ACCCAD9=1)====;==;<;8;CEGGGGGGGGGGGGGGGGGGGGGGGGGGGGGGGGGGGGFGFCFEEFGGGGGGGCFGGGGGGFGGGFGGGGGGGGGGGGGGGGGGFGGGGGGGGGGGGGGGGGCEGGGGGGGGGGGGGGGFGGGGGGGGGGGGGGGGGGGG>CCEFFGGGGGGGGGGGGDAEGGGGGGGGE4=EEGGFFGGFGGFFFDGGGFFFGEGDFG=DGFGG?FGEBFFEFFFG>D>?>*7<C:?F4:<A-07<94<??FFFE>546?DEEFF>;@B0(0-4(..56:72F22-(
@M02996:162:000000000-B87FG:1:1101:27557:6321 1:N:0:AGTGAGCG+AAGGAGTA
ACTACGGGTGGCTGCAGTCGGGAATAAGGGAAAAGGGGGGAAAGAAGGAGGAAGAAAAGAGAAGGGGGGGAAGAAGGAGGGAGGGGGGGAAAAGAAGGGAGGGAGGGAAGAAGGGAGAAGGGAGGAGAAGGGGAAGGGAGGAGGAAAGGAAGAAAGGGAAAAAGGGGGGAGAGGAGGAGAGGAAAGAAGAGGGGAGAAAGGGGGGGAGGGAAGGAAGGGGGGGAAAGGGAGAGAAGGCGGAGAGGGAAGAAGGAGGGAAAAGAGGGGGGGAGAAGGGAGGAAAGGGAGAGGCGACGGGGAA
+
-8ACCB>5110===8;==6868++C<,;@6,6,,;::C:@77844494,,-+,98,,48:,,:88433:>55866?+0//:*8888188**+,0*00/11//2*18>5510+38**:86:**22**2/*81*/**:*/**/*//**0888688+*08*5****/1*/2****/**1*115:<4)+1*22+7*/5*/.**6*/*)*/)).5**7))*2,*5)/*/*)151)7),,().8>3(7101))(1((0...16**((0(,,,(,),)-((0*)(-,()((,1(,,(((-(,(.(,,(
@M02996:162:000000000-B87FG:1:1101:27455:6334 1:N:0:ACTGAGCG+AAGGAGTA
ACTACGGGTGGCAGCAGTAGGGAATGGGGGGAAAGGGGAGAAAGAGGGAAGAAGAAAAGAAGAGGGAGGGAGGAAGAAAGGAGGGGGGGAAAAAGAGGGGAGTAGGGAAAAAAAGAGAGGGGAGAGAGAGAGGAAGAAGGGGAGAAAGAAGGGAGAGAAGAAGAGGGAAGAAGGAGGAGGGAAGAGGAGGGAGGAAGGAGGGGGGGGAAAGAGGGAGGAGGGGGAAGGGGAAGGGTAGTGGGAAAGGAGGAGGGGGAAGGGAGGGGGGGAAGGGGAGAAGGGGAAGGGAGATGGCGGGAGG
+
-8ACC>=581)=;=======;8;CF<@@;+4+,,:<:C87+,8=9,947489,=4,,:84:8:884:=3:73:78=,,,,8=3:@75:8**+,/2*2/1*//;8:?>6**088/212**/8***22/**158868>*+0*/*/:**0<8*02///*2/*:022028:85>6+08858525**.522/*11)*255677077)53*/755476C.0/1-55:85:/)15653)2,(04:F4,7,)(5)(*,,56(,((**(,),,-,(-5,*(-15*0(,.,5(,(3(,(-,(-)(-.-,,(
@M02996:162:000000000-B87FG:1:1101:27561:6339 1:N:0:ACTGAGCG+AAGGAGTA
ACTACGGGTGGCTGCAGTAGGGAATAGGGGAAAAGGGGGGAAAAAAGGAAGAAGAAAAGAGAAGGGAGGGAAGAAGGAGGGGGGGGGGGAAAAAAGGGGGGGCAGGGAAAAAAGGGGAAGGAAGGGGAAGGGGAAGGGAGAAAGAAAGGAAGAAGAGGAAAAAGAAGAGGCGGGAGAAGAGGGAAGAAGAGGGGGGAAAGGGGGGAGAGGAAGAAAGGGGGGGAAAGGGAGGGGAGGCGGAGAGGGAAGAAGGAAGGGGAAAAAGGGGGGGGAAAAGAGGGAGGGGAGGAGTGGCGGGAGG
+
-8ABCB=):1)====;====;86;CF<@<66,,,;:::CC7+,,4+84,,4,,9,,,488,,,844,87@7<@88=,333+++:8818>55+,***///*/8*/888****/*1*/88*2/*22/88**18//*/88**/**020**288880+22*/**+0***23+0***)*/7/*222/0)*100767>C55853*5**/./)..5.**70)*2(*/38=3*)/*,)7)1(,),255-7(01))(7,261.(.,*)(()(,2,115(),,()*)(.,,)-(,((,(-,((((,.((-,
@M02996:162:000000000-B87FG:1:1101:9394:6347 1:N:0:ACTGAGCG+AAGGAGTA
ACTACGGGTGGCTGCAGTAGGGAATATTGCGCAATGGGGGAAACCCTGACGCAGCAACACCGCGTGAATGGTAAGGCCTTCGGGGTAGAAAGCTCTGTTAGTAGGGAAGAAGAAAGGACTGTACCTACAAAGGAAGCACCGGCAAACGCCGTGCCAGCAGCCGCGGTAAGACGGGGGGGGCAAGCGTTGGCCGGAATCATGGGGCGTAAAGCGTTCGGAGGGGGTAGGGCGAGCCTGGTGTGAAAGCCCGAGGCGGAACTTCGGGTCGGCACTGGAAGCGGGCAAAGGAGAAGGTGGGAGG
+
-8ACCF:5:1)=;==;==;<;8;C;,;CC-CCCEFCE<7@@BD,;C,CF87FEC@CEE,CF@@B8CFD,C,:5?<,:B,599CCC84+,?E<,9A,EF,5E:EFAF,=BFG8FGG<==F<?:AFB5C<BEDFGG@BFGEFG>E+>DG78+@>+<@DEG0>>CEC<E41;,;CD5EE>C2**9)72/1*1*0+17:8<*C**9C>/50835C+9.01>(*9B5:DGF*718).-((04(7<(*.94F)1523>9(((,*1).*-4((-45;)-4>::)(,(-0-22.(4,(,(4(520((23
@M02996:162:000000000-B87FG:1:1101:7207:6349 1:N:0:ACTGAGCG+AAGGAGTA
CCTACGGGCGGCAGCAGTAAGGAATTTTCGGCAATGGGGGAAACCCTGACCGAGCAACGCCGCGTGAGTGTAGAAGGTCTTCGGATTGTAAAGCTCTGTTGTAGAGGAAGAATGCTAAGTATAGGAAATGATATTTAGTTGACGGTACTCTACTAGAAAGTCACGGCTTACTACGTGCCAGCAGCCGCGGTAATACGTAGGTGGCAAGCGTTATCCGGATTTATTGGGCGTAAAGGGTGCGCAGGCGGTTTGTTAAGTTTGATGTGAAAGCGTTGAGCTCAACTCAATACAGCATCGAATA
+
8ACCCDF):0)8888;;<;<<;;CFFGFGGGGGGGGGGGGGGGGGGGGGGGG@FGFFGGGGFGGCFFFGGCFFFFGGGGGGGGGEGGGGGGGGGGGGGGGGGGGGGGGGGGGGGGGGGGFFFGGGGGGGGGGGGGGGGGGGGGGGGGGGGGGGGGGGGGGGGCEEGGDEFGFFGGGFFFFFFFFGGGGGGDEEFGGFG=FGGGFGGFFFFGGGFFGGFGDFGGGGFGFBB<8:BAFBB@7491@>EFF>1:>:?A6>EGFF?<<AFFFFBDBFBF897<2<FF<<AF<6452).4>>??>4
@M02996:162:000000000-B87FG:1:1101:7223:6358 1:N:0:ACTGAGCG+AAGGAGTA
CCTACGGGCGGCAGCAGTAAGGAATTTTCGGCAATGGGGGAAACCCTGACCGAGCAACGCCGCGTGAGTGTAGAAGGTCTTCGGATTGTAAAGCTCTGTTGTAGAGGAAGAATGCTAAGTATAGGAAATGATATTTAGTTGACGGTACTCTACTAGAAAGTCACGGCTTACTACGTGCCAGCAGCCGCGGTAATACGTAGGTGGCAAGCGTTATCCGGATTTATTGGGCGTAAAGGGTGCGCAGGCGGTTTGTTAAGTTTGATGTGAAAGCGTTGGGCTCAACTCAATACAGCATCGAATA
+
8ACCCBF5:0)8888;;<;<<;;CFEFGGGGGGGGGGGGGGGGGGGGGGGGEFFGGFGGGGGGGFGGGGGBFGGGGGGGGGGGGGGGGGGGGGGGGGGGGGGGGFGGGGGGGFGGGGFGGGGGGCFFFGGGFGFGGGGGGGGGGCGGGGFGGGGGGGGGGGGGGGGGGGGDDGGGGFGECGGFFGGGGGGGGCFGGF=CFGFGFGGFFFF/:9>FFGFGC>CF>GFGG?FDD?B<?03:<(1(<>E@9746D??FF<:FAFF9A:<A>@<4;BF>*7::23?<<2<B<<:4<2:>2047)-
@M02996:162:000000000-B87FG:1:1101:17381:6359 1:N:0:ACTGAGCG+AAGGAGTA
ACTACGGGTGGCTGCAGTGGGGAATATTGCACAATGGGGGAAACCCTGATGCAGCGACGCCGCGTGAAGGAAGAAGTATCTCGGTATGTAAACTTCTAACAGCAGGGAAGAAAATGACGGTACCTGACTAAGAAGCCCCGGCTAACTACGTGCCAGCAGCCGCGGGAATACGTAGGGGGCAAGCGTTATCCGGATTTACTGGGTGTAAAGGGAGCGTAGACGGAATGGCAAGGCGGATGGGAAGGGCATGGGCGCAACCCGGGGACTGCATTGGAAACGGTGGTGCTTGAGTGGCGGAGGG
+
88C@CE=):0)===8;===;;88BFG<@EFG@A@C@CDDGEECGGD8EE<DEFA:@@FCFC@@>7@FCFFCFFCAF5CFF9EFG+B<F,5AAAFDEGF,CBFGGEGC@EFGDGG9FEGGGGGGGFGC,CB9FGFFFGGDGGGGGGGEFGGGGGGGEDDCA>9CCF*CG6<EF;<F:CCDCCF>);8*>*=@EDD*26:F*:C=5;/=F78:C*07D)4)**27*27+2(000(31)473*.28)-0)(*4:>1,(1;G*49)--(4(40)2)54*<=,,,-84(,6).<24>A((47(--3
@M02996:162:000000000-B87FG:1:1101:4556:6361 1:N:0:ACTGAGCG+AAGGAGTA
CCTACGGGAGGCAGCAGCTAAGAATATTCCGCAATGGACGAAAGTCTGACGGAGCGACGCCGCGTGGATGATGAAGGCCGGAAGGTTGTAAAATCCTTTTATCACTGAGGAATAAGTAAGGTGAGAGAAACGCCTTATGGTGACTGTAGGTTATGAATAAGCAACGGCTAATTACGTGCCAGCAGCCGCGGTAACACGTAAGTTGCGAGCGTAGTTCGGAATTATTGGGAGTTAAGGGCATGTAGGCGGTTTTGCAAGCTTGGTGTTAAATCCCGGAGCTTAACTCCGGAATTGCGTTGAG
+
8ACCCAA@50)======;;;6;;;EFGGFFFGGGGGGACF+CGBEFGGGC:@CFFGFGGGFGGGFGG@FGGGGGGG,??FF>CGG=EFGGGGDEEFGGG<FC,C,FFBEGFFGG=FF,AF<A,E:F>F,FFCGEGCBBEGFC93=>ECAEGFG=FCCF@B;?EDF6C8CE6<CFAECC>FG74@GC*/C:54*?,5)9;;<F?AG+:A:3C5*88:*(7>@EF>00<=()9)().9,45*(26@96=1C71>(,5>A:304??<0<()15C),4>>)3(429-).9,49<--32A6)4448
@M02996:162:000000000-B87FG:1:1101:15980:6366 1:N:0:ACTGAGCG+AAGGAGTA
ACTACGGGTGGCAGCAGCTAAGAATATTCCGCAATGGACGAAAGTCTGACGGAGCGACGCCGCGTGGATGATGAAGGTCGGAAGATTGTAAAATCCTTTTATAACTGAGGAATAAGTAGTGTGAGAGAAACGCAGTATGGTGACTGTAGGTTATGAATAAGCAACGGCTAAGTACGTGCCAGCAGCCGCGGTAACACGTAAGTTGCGAGCGGTGTGCGGAAGGATTGGGCGGAAAGGGCATGTAGGCGGGGGGGCAAGCTGGAGGGGAAAGGCAGGAGCGGAACGCCTGGACGGTGTTGAG
+
88BCCA:5=0)==8=====;<;;;FFEFGGGGCCBAFEF@@CECCC,CEEECC>8@@FCFFB@B+>FC,CE@EEEEFBFGEGBCE<?F5?EFFAFGF@,?F9FFF,A?DFFC,CEF4E,7A7CEFGGGGGGGGGG>EDEG=DFG,C9EFG>,@>=DAECCBAFGCEGGGEF,DFFG,:@AE9@6CG9C4ED4=;<EAD8A5;+3<;;>D3D*/:;*;499>**9C4:<?FD)-9,)4(.71C.96967C((.(-(-2CC,)<2(409;:<F?F(>8),-((8(((-4(4:2((-(3)(.),
@M02996:162:000000000-B87FG:1:1101:17366:6368 1:N:0:ACTGAGCG+AAGGAGTA
ACTACGGGTGGCTGCAGTGGGGAATATTGCACAATGGGGGAAACCCTGATGCAGCGACGCCGCGGGAAGGAAGAAGTATCTCGGGATGTAAACTTCTATCAGCAGGGAAGAAAATGACGGTACCTGACTAAGAAGCCCCGGCTAACTACGTGCCAGCAGCCGCGGTAATACGTAGGGGGCAAGCGTTATCCGGATTTACTGGGTGTAAAGGGAGCGTAGACGGAATGGCAAGTCGGATGGGAAAGGCAGGGGCGCAACCCGTGGACGGCATGGGAAACTGTGGGTCGTGAGTGCCGGAGGG
+
88ACCE=):)0========;;888FFGCDFGGGFCCCFDGEEDFGGCEECDFFE6@@FCF@@:>+7CCFGFFFCDF,C@F,EFF+@FF4@DEF9FFFF,EGGGGEFDDEGGFGG9FGGGGGGGGFGGGDF?GGGGGGGGGGG8FGG7FGGCFGGGFCGCCC9>CF5:EEBFFCGGCEDDCE5:889/:7CGGDF**9:F6:FG8:1=FF=>E<DFGDBCD@CD9C5+23<6>):0)4?E/49878@:?*49>>(-3>DD?>.432:(4)2),4<FC4()6.9?(,43,446AA246<169>
@M02996:162:000000000-B87FG:1:1101:15965:6377 1:N:0:ACTGAGCG+AAGGAGTA
ACTACGGGTGGCAGCAGCTAAGAATATTCCGCAATGGACGAAAGTCTGACGGAGCGACGCCGCGTGGAGGATGAAGGTCGGAAGATTGTAAAATCCTTTTATAACTGAGGAATAAGTAGTGTGAGAGAAACGCAGGATGGTGACTGTAGGTTATGAATAAGCAACGGCTAAGTACGTGCCAGCAGCCGCGGTAACACGTAAGTTGCGAGCGGGGTGCGGAAGGATTGGGCGTAAAGGGCAGGGAGGCGGGGGGGCAAGCGTGAGGGGAAAGGCAGGGGCGTAACCCCGGGACGGCGGTGAG
+
8ACCCFA581)===8====;<;;CFGGGFGGCEE7CCEFBBEDCCC<CFFEDE>8@@FCFC@@>68@B,=BAAEDEFBFGEFBCB9<C5ECFECGGAE,BF9FFE,??BFFD<EFF4A,5A,C<FGGGGGGGGGG+@8DF@EGG,CDEFG33D,>DC7C=>=DFFGGGGEG,?FGC44?:=>@AEG7DCGG1:?99AD;ACF113:>BB>D*)77)14CDB*5C+8CCFFC04:07ABDC(91>:>549(()(--(2=*(,02(8070>(C??7DC304637(()(-(44(((3(4)-3-,
@M02996:162:000000000-B87FG:1:1101:4559:6382 1:N:0:ACTGAGCG+AAGGAGTA
CCTACGGGAGGCAGCAGCTAAGAATATTCCGCAATGGACGAAAGTCTGACGGAGCGACGCCGCGTGGATGATGAAGGCCGGAAGGTTGTAAAATCCTTTTATAACTGAGGAATAAGTAAGGTGAGAGAAACGCCTTATGGTGACTGTAGGTTATGAATAAGCAACGGCTAATTACGTGCCAGCAGCCGCGGTAACACGTAAGTTGCGAGCGTTGTTCGGAATTATTGGGCGTAAAGGGCATGTAGGCGGTTTTGCAAGCTTGGTTTGAAATCCCGGAGCTTAACTCCGGAATTGCGTTGAG
+
-8ACCAA>=)0========;<;;CEFGFGGGGGGGGGGGGGGGGGGGGGGFGEEGGGGGGGGGGF@FGGGGGGGGGGGG+@FGDGGGGGGGGGGGGGGGGGGGGGGGGFGGFGGGFGGGGGGGGEGGGFGGFCFCEGGGCGFGGGGGBEFGFGGGFGGGGDFGGGGGGGGGGGGGGGGGGGGFFFFGDGC4CEFGGFDFAGCGF7C3=5>DCDDFGGFCD>C?F?*091@DF>?062:>F?GF=)9?7DBBDF77<AFG?>F6A(41<FFF>44:EBB>04@B):AF:B<(4:2A?@?183
@M02996:162:000000000-B87FG:1:1101:13523:6406 1:N:0:ACTGAGCG+AAGGAGAA
CCTACGGGTGGCTGCAGTCGGGGATCATGGGCAATGGGCGAAAGCCTGACAATGCGACGCAGCGTGGAGGATGAAGGCCTTCGGGGTGGAAAATCCCGTCAGAAGGGAACAGGCGACGGGAACCAACACGCCCCCGAGTTTAGCGTACTGTAAGAGGAAGGGACGGCCAACGCCGGGCCAGCAGCCGCGGCAGCACAGAGGGGGGAAGCGCGGTTCGGATGGACTGGGAGGAAAGGGCGGGTGGGCGGCGAGGGGGGGGGGAGGTGTAGGCGCCGGGCTCAACCCGGAAAGTGCGGACGAG
+
68ACCB>9810=;=8===68+8+8BC,C,;,CCFGFFFFC6@CCGGGGG<FF,CC@FGG@+@:F,?7?FDEGFFFACFG<F9+:C47@F?DE,5A,,B:B??9,4E@,=8<=,+6@+@:C7+@33+8@EB+D83>@*>D*,>>,>*:CC,,,67,<,=8<*/64<C****3:C*3*/***//.50/)1>5)**)2*00*97/*5*/550.)21)0/90**)2**38/53<).4(,)-3;)17(0-.7(1,454,49B*9(4<2(48))*)2-3,753((-3982199(,,8>44(()-(((
@M02996:162:000000000-B87FG:1:1101:15929:6429 1:N:0:ACTGAGCG+AAGGAGTA
CCTACGGGCGGCAGCAGTCGAGGATCATTTGCAATGGGCGAAAGCCTGACAATGCGACGCTGCGTGGAGGATGAAGGCCCTCGGGTTGGAAACTCCTGTCATAAGGGAACAGGCGAACCGACCTAATACGTCGGGGAGTTGAGTGTACTTTAAGAGGAAGCGACGGCTAACTCGGTGCCAGCAGCCGCGGTAATACAGAGGTCGCAAGCGTTGTTCGGATTTACTGGGCGTAAAGGGCGCGTAGGCGGCCCCGTGTGGCGGATGTGAAAGCGCCGGGCACAACCCTGAAAGTGCGGCCGAA
+
88ACCB>)8))8888;;<;8888@FFGGGGGGGGGGGGGGGGGGGGGGGGCEFFEFFGGGGGGGGGGGGGFGGGGGFGGGGGGGGG7F+?FEGGGGEG,BFEGGFGGGGGGGGGGGGGGGCGGGGGEDGGGGG*CGCEEGGFGGGGGGGGGDGGGGGGFGGGEGGDG*=CG+>*=/=5CF<9?>CFD3CE1:CFGGFGG@GGGEEGFFFEGC5@F*91*97EF*09CC6D/)43)?BFFC7C9@0?BBD6>:>(4(42*10)--,4429)2,4(5E5,(-(7:1((.24<>9:<03733((
@M02996:162:000000000-B87FG:1:1101:8299:6440 1:N:0:ACTGAGCG+AAGGAGTA
CCTACGGGTGGCAGCAGTGAGGAATATTGGTCAATGGGCGCAAGCCTGAACCAGCCAAGTAGCGTGCAGGAAGACGGCCCTATGGGTTGTAAACTGCTTTTGCGCGTGATTAAAGTGCGGTACTTGTGCCGTATTGCAGTTAGCGCGCGAATAAGGACCGGCTAATTCCGTGCCAGCAGCCGCGGTAATACGGAAGGTCCTGGTGTTATCCGGATTTATTGGGTTTAAAGGGAGCGTAGGCGGCCGATTAAGCGTGCTGTGAAATGGCGGGGCCCAACCCCGTCCCTGCAGCGCGAACGGG
+
8ACCCDD=>01;=======;;;;;CFGGGGGGGGGGGGGGGGGGGGGGGGGGGGFGFGGGGGGGGGGGGGGGGEGGGGGGGFGGGGFFGGGGGGGGGGGGGGGGGGFGGFGGGGGGGGGGGGGGGGGEFFGFGGGGGGFGGGGGGGGGGGGGGGGGGGGGGGGGGGGGGGGGGGGFGEEGGGFFGG<DGGFGEBGDBD7AGCGFFGFFFFGGGF>GCBGGFGGDGBGFBFGF?<>>18>D7D057B89DFF?29:?BCF<>FA)5443)2<61-8><??B07-4205422..,(--.4,:?
@M02996:162:000000000-B87FG:1:1101:15919:6449 1:N:0:ACTGAGCG+AAGGAGGA
CCTACGTGCGGCAGCAGTCGAGGATCATTTGCAATGGGCGAAAGCCTGACAATGCGACGCTGCGTGGAGGATGAAGGCCCTCGGGTTGTAAACTCCTGTCATAAGGGAACAGGCGAACCGACCTAATACGTCGGGTAGTTGAGTGTACTTTAAGAGGAAGGGCCGGCTACCTTCGGCCCAGCGGCTGCGGTATTCCCAAGGTCGCAACCGTTGTTCGGCTTTTCTGGGCGTAACGGCCGGTTCGGCGGCCCGTGTGTTCGCTGCTGAATCTCCCGGGCCGACCCCGGCACGGGCGAGCGAA
+
88BCCE03)1)====;;<;88878CFCCCFFFGGGGGGFFGGGGGGGGGG<EECFEGGGGECFFFGCCGGGGGGGGGGGEGGGG>BFE+EEFEFGGGGFEFG<<FBFGGGGF,=+++CE@+=FEDAD@><DDCEE@++8@@;,@:8:@,@E,@FFCF6;,**34**1:C,E,+,=7*4**/9):C))2>CD8*+2+*0059DF3:)5)079:7>4:D6/5>F+:+7:2(.9.4(,8(-.)(1()-77()4()((.1(**-()(().)2/)*)),)/.(((()-21,((,((((4(-)-2-(
@M02996:162:000000000-B87FG:1:1101:5013:6461 1:N:0:ACTGAGCG+AAGGAGTA
CCTACGGGTGGCAGCAGTGAGGAATATTGGTCAATGGGCGAGAGCCTGAACCAGCCATGTCGCGTGGAGGAATAAGGATCTATGGTTCGTAAACTCCTTTTGCGGGGGGATAAAGTGCGGGACGCGTCCCGTATTGCAGGTACCCCGCGAATAAGCATCGGCTAACTCCGTGCCAGCAGCCGCGGTACTACGGAGGATGCGAGCGTTATCCGGTTTTATTGGGTTTAAAGGGTGCGTAGGCGGCCCCTTCATTCGGCGGTGGCATTCCCGGGCTCAACCCGGTCACTGCCGTCGACATGGG
+
8ACCCBF=:0)=;==;;=;6;;;;C,CFE<FGGGGGGGGGEEFGGFGGEDFGGFFFFEFFAFCC@FGGGGGFGCFGG9FEFFFGGGGDGG8FFCGGFGGFF?FDGGGDGCFDFCCC,=CGG:CFGGEEG=CFEFGFGC@CF7@@F5:EE>:8F<C?9EDE>DGD<CE9FGGGGE7+/2:C/)<>89C*:?CC:>=E@GG@3*::=DEEFF*:C)75*6CFFF=>EDG:)1C)410324>/4C>79D88C()*.--10*>2()((..))1(1(--.0*43?4)-(-)4<<23-,4,(0()(-
@M02996:162:000000000-B87FG:1:1101:5032:6462 1:N:0:ACTGAGCG+AAGGAGTA
CCTACGGGTGGCAGCAGTGAGGAATATTGGTCAATGGGCGAGAGCCTGAACCAGCCATGTCGCGTGGAGGAATAAGGATCTATGGTTCGTAAACTCCTTTTGCGGGGGGATAAAGTGCGGGACGCGTCCCGTATTGCAGGTACCCCGCGAATAAGCATCGGCTAACTCCGTGCCAGCAGCCGCGGTAATACGGAGGATGCGAGCGTTATCCGGATTTATTGGGTTTAAAGGGTGCGTAGGCGGCCCCTTAAGTCGGCGGTGAAATTTCCGGGCTCAAACCGGGCACTGCCGTCGAAACTGG
+
8ACCCFF580)========;;;;CFFGGGGGGGGGGGGGGGGGGGGGGGGGGGFFGFGGGGGGFFGGGGGGGGFFGGGGGGGGGGGGGGGGFGGGGGGGGGGGGGGGGGFFFGGGFBF>FGEGGGEEFGGGC=FGGGGGGG9FGGGGCE>EGGF7<FFDGDGGGGGGGGC:*9CDEFCG==C>BGGDDGFGFG>>E>F*<DDE>GGFFF?GGG37*><FGFGGGGEFGBFGFFBBEF6@D?C989>BBF?BFA<?>>=C33)5<9AD<9?CB6(0<7)5:6@(29???23-(,4(4>94)5
@M02996:162:000000000-B87FG:1:1101:5792:6470 1:N:0:ACTGAGCG+AAGGAGTA
CCTACGGGTGGCAGCAGTGGGGAATATTGGGCGATGGGGGGAACCCTGACCCAGCAACGCCGCGTGAGGGAAGAAGGTTTTCGGATCGTAAACCTCTGTCCTTGGTGAAGAGAAAGAGACGGTAGCCACGGAGGAAGCCCCGGCTAACTACGTGCCAGCAGCCGCGGTAATACGTAGGGGGCAAGCGTTGTCCGGAATGATTGGGCGTAAAGGGCTCGTAGGCGGCCGACTAAGTCTGGAGTGAAAGGCCTGCTTTCAAGGTGGGAACGTCTGTGGATACTGGTTGGCTTGGGTGCAGGGG
+
8ACBC>A9:)1;6=8====;;8886CFGCGGG7:FEGGGGGG7FGGGCGGFGGFEEGGGGGGGGGGGFDCEGGCGGGGGGGGDGG>CFGFFFGGGGGGFF@CGGGGGFFGGGGGGGGGFGGEFGFCEG7:BFEEGGGGEFEGGGGGGGG7:EGGGGGGCFGF82?C52:EC+:8A+1*CEGGFF=<C<DC<:C7:C3D4*:095;FD38>C+:3)**(1CFGFGG@7)47CB>DFFA<)04D??29B(*4>F:3:)9E7<0/4(34(4)(*.(.9**5)):B7<4(4(.4-(.,((0.,,,
@M02996:162:000000000-B87FG:1:1101:20502:6471 1:N:0:ACTGAGCG+AAGGAGTA
CCTACGGGTGGCTGCAGTGAGGAATATTGGTCAATGGGCGCGAGCCTGAACCAGCCAAGTAGCGTGAGGGATGACTGCCCTACGGGTTGTAAACCTCTTTTGTTTGGGAATAAAGGAGCCTACGTGTAGGCTTTTGCATGTACCTTTCGAATAAGCATCGGCTAATTCCGTGCCAGCAGCCGCGGTAATACGGAAGATGCGAGCGTTATCCGGATTTATTGGGTTTAAAGGGAGCGTAGGCGGCCTTTTAAGTCTGCGGTCAAATGTCAGGGCCCCACCTTGGCCTGCCGTGGATACTGAG
+
88BCCFD==01=;======;;;;CFFGGGGGGGGGGGGGGGGGGGGGGGGGGGGGGGGGGFGGGGGGGGGEFGFGGDGGGGGGGGGGGGGGGGGGFGGFFGGGGGFGGGGGGFGGGGGGGGEFCFEF,AEEFGGG9E9E?E>EFGFGGDCGGGGGGGGCBEDGG8FFGGGG+@FEGGG641=5AEGD4C7C5?>58AF7AD?CDGGF);AGGG3>DC?DGFGGGGFGGFFGB704>>FDD?9979BFFG<84<ABA)7<4152)-)64*6D::6<*.3?(4652).(2.,42602-?62-)
@M02996:162:000000000-B87FG:1:1101:5037:6479 1:N:0:ACTGAGCG+AAGGAGTA
CCTACGGGTGGCAGCAGTGAGGAATATTGGTCAATGGGCGAGAGCCTGAACCAGCCATGTCGCGTGGAGGAATAAGGATCTATGGTTCGTAAACTCCTTTTTCGGGGGGGAAAAAGTCGGGACCCCTCCCCTTATTCCTGGTACCCCCCAATTAAGCACCGGCAACCTCCTTCCCCGCACCCGCGTTATACCGAGGAATCCGACCGTTACCTGATTTATTTGTGTTTAAAGGTGACTTGGCCGGCCCCTACAGTCGCCGGAGAAATTTCTGTCCCAACCCCGGACACTCACTCGTCAT
+
8ACCCBF=50);;8=;==,;;;;;EFEGDCFGGGGGGGGGGGGGGGGGEGGGGGGFAAEFACFEFEG>FGEGGGGGGF,CF<AGFFGAFEGGDF<EFGFGG,F+BFEED***2A*1<+**C**;5**/2;/**+3<+000+++<<:**1*/0+<:0:7***1**2**0:/*20;*****22*))*)17*+2+1)**)****//)*)0.0)2+:)*:C)*:1<+02)*2447?2())))*2(04)47;(C-(0)).3(*72()2:(6:)1):)),*+.(4::),(-((..((-)(.,<(
@M02996:162:000000000-B87FG:1:1101:7289:6481 1:N:0:ACTGAGCG+AAGGAGTA
CCTACGGGAGGCTGCAGTGAGGAATATTGGTCAATGGGCGAGAGCCTGAACCAGCCAAGTCGCGTGAAGGATGAAGGTTCTATGGATTGTAAACTTCTTTTATTCGAGGGTAAAGTGACGGACGTGTCCGTTATTGCAAGTATCGAATGAATAAGCATCGGCTAACTCCGTGCCAGCAGCCGCGGTAATACGGAGGATGCGAGCGTTATCCGGATTTATTGGGTTTAAAGGGTGCGTAGGCGGGCGATTAAGTCAGCGGTGAAAGCGTGTGGCTCAACCATACCAAGCCGTTGAAACTGGG
+
ACCCCAFF)1)==========;;CFGGGGGGGGGGGGGGGGGGFGGGGGGGGGGGGGGGGGGGGCFGGGGGGGGFFGGGGGGGGGGGGGGGGGGGGGGGGGGGGGGFEGGGGGGGGGGGGGEGGGGGGGGGGGGGGGGGGGGGGGGGGGGGGGGGGGGGGGGGGGGGGGGGGGGGGGGGGGGFFGGGGGGGGGDGGFGGFGGGFGGFFFFGGGFFGGFGGFGGDDDGGEFGFFB?D?:EC?GF@BF)4C?FFA9>B7ED:9><9AB>BF<GB?BFGFFF:7?B<<3,4:736<:641)...
@M02996:162:000000000-B87FG:1:1101:15442:6485 1:N:0:ACTGAGCG+AAGGAGTA
CCTACGGGTGGCAGCAGTGAGGAATATTGGTCAATGGACGGAAGTCTGAACCAGCCAAGTAGCGTGAGGGATGACGGCCCTATGGGTTGTAAACCTCTTTTGTGAGGGAATAAAGTGCGCCACGTGTGGTGTATTGCATGTACCTTACGAATAAGGATCGGCTAACTCCGTGCCAGCAGCCGCGGTAATACGGAGGATCCGAGCGTTATCCGGATTTATTGGGTTTAAAGGGAGCGTAGGCGGAAGGTCAAGTCAGCTGTGAAATGTAGTCGCTCAACGTCTGCACTGCAGTTGAAACTGG
+
68BCCE=5880========;;;;;CFGGGGGGGGGGGGGGGGGGGGGGGGGGGGGGGGGGFGGGGGGGGGGGGGGGEGGGGGGGGGGGGGGGGGGGGGGGGGGFFFGGEDGG9EFGAFFGG@GGGFFDCFFFDFGFGFG9EFGGGGAFF6>EFDFGFFCEGGGG8DGFGGGGGC,5DFGGFGFFGG4;EGF>ABGC?FFFG4CBGGFEFFGCD>ADGEGF6CFGEDCFCFF)((-.4(8*594)-83:GFFFFA<>FG6>:F<4<>>4@<>091>:6<BFFFBF97B0<AFF<)6)15<2(
@M02996:162:000000000-B87FG:1:1101:5787:6490 1:N:0:ACTGATCG+AAGGAGTA
CCTACGGGTGGCAGCAGTGGGGAATATTGGGCAATGGGGGGAACCCTGACCTAGCAACGCCGCGTGAGGGAAGAAGGTTTTCGGATCGTAAACCTCTTTCCTTGGTGAAGAGAAAGAGACGGTAGCCAAGGTGGAAGACCCGTCTAACTACGTGCCAACACGCGCTGTAATACGTAGGGCGCAAGCGTTGTCCGGTTTCATTGTGCGTAAAGGGCGCATAGGCGGCTGACTGAGTCATGAGTAAAAGTCCTGCTTTCATGGTGGGAACTGCTTGGGATACTGATTGTCGTGAGTGCAGGAG
+
8ACCCBF9=0)===8===6;;88BFGGGCFGGGGGGGGGG7FFGGGGGGGG,FFF,EGGGFGGGFGG7FGG<FFGGGGGGGGGGGGCFGGGGG@GGG9D,,3,,@8DF,@F:FG,FG,5,**66*C,,,,*3,14,,2?+23*12*+4++2=321*2+****:E/**/+<+00*++/:C0*1.5C<**9/1+0.*/)/****<*<*)07)/<*<DGD(1/*<+9*)*)()2/),)/))9*.0)1)0/-2))14><2)+*-.04?B12392*6<,)*74006@)6:6-)(-4,,)).*)424
@M02996:162:000000000-B87FG:1:1101:12465:6491 1:N:0:ACTGAGCG+AAGGAGTA
CCTACGGGTGGCTGCAGTAGGGAATATTGCACAATGGGGGAAACCCTGATGCAGCGACGCCGCGTGAGTGATTGAAGTATTTCGGTATGTAAAGCTCTATCAGCAGGGAAGATAATGACGGTACCTGACTAAGAAGCCCCGGCTAACTACGTGCCAGCAGCCGCGGTAATACGTAGGGGGCAAGCGTTATCCGGATTTACTGGGTGTAAAGGGAGTGTAGGTGGTTTGGTAAGTCAGATGTGAAAGCCCGCGGCTCAACTGCGGGACTGCATTTGAAACTATCAAACTAGAGTGCAGGAGG
+
88CCCD=91))====;==;=;8;;FFGGGGGGGGGGGGGGGGGGGGGGGGGGGFGGGGGGGGGGFGGGGGGGGGFFGGGGGGGGGGGGGGGGGGGGGGFGGGEGFGGGGFGGGGEFGGGEGGDGGGGGFFF@FDFFGGGGGGEGGGGGGGGGGGGGGGGGGGGGGGGGGGGGFFC=CEGGGGFFFGGGGGGGGFGGFGGFGGGA<*=FC7CFGF5DGBFGF@C5:@CD<>FF<<<=<AFCACAFFFFBG>FF>;1:>0>>>F?>9;FFFF:>AFFF?>BA28:A><><6A)85).69,-,(
@M02996:162:000000000-B87FG:1:1101:24975:6491 1:N:0:ACTGAGCG+AAGGAGTA
CCTACGGGAGGCAGCAGTGAGGAATATTGGTCAATGGACGGAAGTCTGGACCAGCCATGCCGCGTGAAGGAAGACGGCCCTATGGGTTGTAAACTTCTTTTGCTTTAGGGTAATAAGCCCCATGCGTGGGGTGATGAAAGTATAAGGCGAATAAGTATCGGCTAACTCCGTGCCAGCAGCCGCGGTAATACGGAGGATACGAGCGTTATCCGGATTTATTGGGTTTAAAGGGTGCGTAGGCGGATGAGTAAGTCAGTGGTGAAATATCCTAGCTCAACTAGGAGGCTGCCATTGATACTG
+
8BCCC>>=>11=========;;;CFGFGGGGGGGGGGGGGGGGGGGGGGGGGGFFFGGGGGGGGGGGGGGGGGGFGGGGGGGGGGGGGGGGGGGGGGGGGGGGGGGGGGGGGGGGGGGGGGGGGGGGGGGGGGGGGGGGGGGGGGGGGGGGGGGGGGGGGGGGGGGGGGGGGGGGGGGGGGGFF8DGGGGGGGEGGFGGFGGGFGGFFFFGGGFBGGEFGFGGGGFGGFFGFFFFFFFFG?DFB;EFFGFFFFFFDFGG<?FFFFFBF?>CAB9@GFFFFDF?::BB<4:8AAF<2BBFB
@M02996:162:000000000-B87FG:1:1101:15423:6497 1:N:0:ACTGAGCG+AAGGAGTA
CCTACGGGTGGCAGCAGTGAGGAATATTGGTCAATGGACGGAAGTCTGAACCAGCCAAGTAGCGTGAGGGATGACGGCCCTATGGGTTGTAAACCTCTTTTGTTAGGGAATAAAGTGCGCCACGTGTGGTGTATTGCATGTACCTTACGAATAAGGATCGGCTAACTCCGTGCCAGCAGCCGCGGTAATACGGAGGATCCGAGCGTTATCCGGATTTATTGGGTTTAAAGGGAGCGTAGGCGGACGGTCAAGTCAGCTGTGAAATGTAGTCGCTCAACGTCTGCACTGCAGTTGACACTGG
+
8ABCC5:581)=;=8===;;;;;;FFGGGGGGGGGGGGGGGGGGGGGGGGGFGFEFGDGG<CEFGGGGFGGFEEFGEDGGFAFGGEGGGGGGGGGGGGGFGGG,:FFGAFFFEEFGCGDGFFGCG@E<F<+EFGG,EFGFFFGGGGGGFFGGGGGGFFDEEGGDGGGGGGGFGGGGGGGGGGFFGGCDGGGGGFCEAGGFGDGFGGF)):7:DB>GG3;FADFGG>?7;6CE02732(01512<2.527(4@96)52<0:,@)-6<BAFBG;>6529:4?::(6<?<(5-:A6<A)9:772
@M02996:162:000000000-B87FG:1:1101:7296:6500 1:N:0:ACTGAGCG+AAGGAGTA
CCTACGGGAGGCTGCAGTGAGGAATATTGGTCAATGGGCGAGAGCCTGAACCAGCCAAGTCGCGTGAAGGATGAAGGTTCTATGGATTGTAAACTTCTTTTATTCGAGGGTAAAGTGACGGACGTGTCCGTTATTGCAAGTATCTAATGAATAAGCATCGGCTAACTCCGTGCCAGCAGCCGCGGTAATACGGAGGATGCGAGCGTTATCCGGATTTATTGGGTTTAAAGGGTGCGTAGGCGGGCGATTAAGTCAGCGGTGAAACCGGGTGGCTCAACTATACCAAGCCGTTGAAACTGGG
+
88ACCFFF>1)====;=;===;;CCFFFGGGGGGGGGGGFGGGGGGGGGGGGGGGGGGGGGGGGCFGGGGGGGGFGGGFGGGGGGGFGGDGEFGGGGGGGGGGFGGFFGEGGGGD<FGGGGGG@FGFFG@DFGG9EFFD?EGFG,C=DFD>;DGGGGGGGGDGEDFGGGCFFC3@FFGGGGGFFEGD?DGF1CEGEFC4A4**:EGEFAFCECBE5>?FGFGDGG:?FF6C38;1D,8)9<97)-007*3)*).5AFEC1()..),(-)47312)<?B)(6*)).)(-2(,((,.676<((
@M02996:162:000000000-B87FG:1:1101:26876:6512 1:N:0:ACTGAGCG+AAGGAGTA
CCTACGGGTGGCTGCAGCTAAGAATATTCCGCAATGGGGGAAACCCTGACGGAGCGACGCCGCGTGGATGATGAAGGCCGGAAGGTTGTAAAATCCTTTTATGACTGAGGAATAAGTATTCTGAGAGAAACGGAGTATGGTGACTGTAGGTCATGAATAAGCAACGGCTAATTACGTGCCAGCAGCCGCGGTAACACGTAAGTTGCGAGCGTTGTTCGGAATTATTGGGCGTAAAGGGCTTGTAGGCGGTCTTGCAAGGTTGGTGGGAAAGGCAGGGGCTTAACCCCTGGACTGGGTTGAG
+
68AACA))11)=;======;<;;CFGGGGGGGGGGGGGGG@CGGGGGGGGGGFGGGFGGGGGGGFGGCCFGGGGGFGGGGGG@FGFGGGGGGGGGGGGGGGGGGDFGFGGCGGGGGGGGGGGGFGGGGGGGGE>EGGGCFGFGGGFAGFGGGFGGFFF9DFFCD@EED>EFFFGGGGGGGGFFFGFGD:EGE?8=CFGGFGCCFG>BBEFG=CBFGC?G<@CFGGFGF0FDBB?6?A<3*(14?9=14C>>>22)847*5<F>8((,.6(*4(1<ED6(-3@BB<<:?B<2,)((.)-9(,
@M02996:162:000000000-B87FG:1:1101:14147:6528 1:N:0:ACTGAGCG+AAGGAGTA
CCTACGGGAGGCAGCAGTGGGGAATATTGCACAATGGGGGAAACCCTGATGCAGCAACGCCGCGTGCGGGAAGACGGTCTTCGGATTGTAAACCGCTTTTCTTAGTGAAGAATTTTGACGGTAGCTAAGGAATAAGCATCGGCTAACTACGTGCCAGCAGCCGCGGTAATACGTAGGATGCAAGCGTTGTCCGGATTTACTGGGTGTAAAGGGAGCGCAGGCGGGACTGCAAGTTGGATGTGAAATGTCGAGGCTTAACCTCGGAACTGCATCCAAAACTGTAGTTCTTGAGTGGAGTAGG
+
8ACCCA0:880====;====;88BFFGGGGGGGGGGGGGGGGGGGGGGGGGGGFFFGGGGGGGGGGGGGGGGGGGGFGGGGGGGFGGGGGGGGGGGGGGGGGGGGGGGGGGGGGGGFGGGDGGGGGGGGGGGFGGCGGGGGDEGGGGGGGGGDGGGGGGGGGGGECEG>FGGGGGGGGGGGFFFGDGGGGGGGFEGEGGFGFGFFGFFAFFGDF>GGFGGFEGGG@GG?FGFA9AFB?=D?:-99FF<C<BEB1:02CFDFFF:4?BFFFDA>?FC?:?7)9<5><<:6:-..5(.58(-)
@M02996:162:000000000-B87FG:1:1101:4932:6563 1:N:0:ACTGAGCG+AAGGAGTA
CCTACGGGTGGCTGCCGTTGATACTGCGCGACTAGAGTTCGAACGGCGCTGGCGGAATATGTAATGTAGCGGTGAAATGCATAGATATTACATAGAACACCGATCGCGAAGGCAGCTGGCGAGGACGGCACTGACGCTGAGGCACGAAGGCGTGGGGATCAAACAGGATTAGATACCCGGGTAGTC
+
8ABBC?D5=)1====;=888:<<EFFFGFGGEGDFFGGGGGGGGGFGGGGGGCCFECFFGFGF,FFGGGGGGCFBFEFFABDGGEGEFGDF?ABE<DFFGGFFFGGFEBCGB3,@:FFGGG+@@CF@@:FGGGGGGGEEEGGGGGBE@EGGGEGGGG**=C6?EFFE=FFGGFD9C66CE:7<><:
@M02996:162:000000000-B87FG:1:1101:4947:6577 1:N:0:ACTGAGCG+AAGGAGTA
CCTACGGGTGGCTGCCGTTGATACTGCGCGACTAGAGTTCGAACGGCGCTGGCGGAATATGTAATGTAGCGGTGAAATGCATAGATATTACATAGAACACCGATCGCGAAGGCAGCTGGCGAGGACGGCACTGACGCTGAGGCACGAAGGCGTGGGGATCAAACAGGATTAGATACCCGGGTAGTC
+
8ACCCAA9=1)======888:<<CFGGEGFGGGGFEGGGGGGGG7EBFGFGGGFF=@DFFGGGGGGGGEEF@F7FFGFFDFFGFFGFGGGGGGFEFEG8FGGFEGFGEGGGDDGEFGGGGGEEGGFGGGGGGGDFGDGGDFFGGGGGG:>F>C<BE8EGGGDFGFGGGGGGGD9?FFGGGDDDD<?
@M02996:162:000000000-B87FG:1:1101:27567:6599 1:N:0:ACTGAGCG+AAGGAGTA
CCTACGGGCGGCAGCAGTGAGGAATATTGGTCAATGGGCGCGAGCCTGAACCAGCCAAGTAGCGTGAGGGATGACTGCCCTACGGGTTGTAAACCTCTTTTGTTTGGGAATAAAGGAGCCTACGTGTAGGCTTTTGCATGTACCTTTCGAATAAGCATCGGCTAATTCCGTGCCAGCAGCCGCGGTAATACGGAAGATGCGAGCGTTATCCGGATTTATTGGGTTTAAAGGGAGCGTAGGCGGCCTTTTAAGTCTGCGGTCAAATGTCAGGGCCCAACCTTGGCATGCCGTGGATACTGAT
+
ABCCCD5851)8888;;<;;;;;CFFGGGGGGGGGGGGGGGGGGGGGGGGGGGGGGFFGGGGGGFGGGGGGGGGGGGGGGGGGGGGGGGGGGGGGGGGDFGGGGGGGGGGGGGGGGGGGGGGGGGGGGGG9FGGGGGGGGGGGGGGGGGGGGGGGGGGGGGGGGGGGGGGGGGGGGGGGGGG>DEGGGGGGGGFGGFGGFGGDFGGFFFFGGGBEGGAGGFGGDGFFGBFC>?FFFF?>G?DB>>>:AFFFFFFFFFGGF>E>AFFBFFA4??:BEFB6?AFFF?FBB>449BF249<A:)
@M02996:162:000000000-B87FG:1:1101:27853:6613 1:N:0:AGTGAGCG+AAGGCGTA
CCTACGGGTGGCAGCAGTCGGGAATATTGCACAATGGAGGAAACTCTGATGCAGTGACGCCGCGTATAGGACGAAGGTTTGCGGATTGTAAAATATTTTAGAAAGGGACGATTAAAGACGGTACGTGTAGAATAAGCACCGGCTAACTAGGTGCCAGCAGCCGCGGGATGATATAGTGGGCGAGCGCTATCCGGAACTACTGGGCGGAGAGGGTTTCGAGATGGTGGAATAAGATAGTTGTTAAGTCCCTCTTGTTAACTGAGGAACGGACACTGAAGATCATGTTCGTGAGTGAAAGAGG
+
88BBC5@)811====;=,;8+8@FFGGGFGCFGGGGGGDFFFF<FC<FG,E9FEFGDGGGGGG+@66C,@@,@BFGGG954,@CGGGGGFFG@F,,CFG9?,,C44BFAFGE,@F<?F,+@F7++:@:>A,7:FA=9,,8+>+333DDA,,@:7,<3++8,=*55@C***6,42,=2:,4:/85*))*)*0+3.=*)**)120)*/35)7CC*))1*-*2)*+2+***)*0/.).*..**)*)1)*1)*-.).)-)6+:<<*)()((-.()(()*00))64).).).,40:6<A-)*)(((
@M02996:162:000000000-B87FG:1:1101:27552:6613 1:N:0:ACTGAGCG+AAGGAGTA
CCTACGGGCGGCAGCAGTGAGGAATATTGGTCAATGGGCGCGAGCCTGAACCAGCCAAGTAGCGTGAGGGATGACTGCCCTACGGGTTGTAAACCTCTTTTGTTTGGGAATAAAGGAGCCTACGTGTAGGCTTTTGCATGTACCTTTCGAATAAGCATCGGCTAATTCCGTGCCAGCAGCCGCGGTAATACGGAAGATGCGAGCGTTATCCGGATTTATTGGGTTTAAAGGGAGCGTAGGCGGCCTTTTAAGTCTGCGGTCAAATGTCAGGGCCCAACCTTGGCATGCCGTGGATACTGAT
+
8ACCC>88:108888;;<;;;;;CEFGGGGGGGGGGGFGGGFGGGFGGGGGGGFFGGGGG9FGGGGDFGGGGGFGFGGFGGGGGCCGFGGFGGGGGGGGGFFBDE8FFCFGGDAF9,ADFCDFGGGGEFFEB3@DFD9@AFGGGEGDFGGGGGGGGGGGFGCFCCFGGGGGGGGGGGCFFGGBDGG<CFFGFCDGGFG+=CGCACGEFFFGGGFFGG<GFFGGGG@?CAFGF131>2:>>51459B6<FA>B2:AAD5D?(7?FF9<<@A7:66>?;???7@7>,50,424(1:?<@:A<)
@M02996:162:000000000-B87FG:1:1101:27851:6633 1:N:0:ACTGAGCG+AAGGAGTA
CCTACGGGTGGCAGCAGTCGGGAATATTGCACAATGGAGGAAACTCTGATGCAGTGACGCCGCATATAGGACGAAGGTTTTCGGATTGTAAACTATTTTAGACAGGGACGATAAAAGACGGTACCTGTAGAATAAGCCCCGGCTAACTATGTGCCAGCAGCCGCGGTAATACATAGGGGGCAAGCGTTATCCGGATTTATTGGGCGTAAAGGGTGCGTAGACGGGAGAATAAGTTAGTTGTGAAATCCCTCGGCTTAACTGAGGAACTGCAACTAAAACTATTTTTCTTGAGTGCAGGAGG
+
8ACCC>>5:10========8888@FFGGFGGGGGGGGGGGGGGFGGGGGGGGGEFFFGGGGGGEFGDGGGGFGGGGGGFGCFGGGGGGGGGGGGGFFGGGGCFGGGGGGGGGEGGGGGGCFGG7FFFEGGGFFGGDD@EGGCGEGGGGACFGCFDGFFGFGGGG@C78CBEGGGGG6EEG?7AFFD?<4?+4;BE=)2CFGG?FGGEFDFDGGFBDD:DD>AEGG):<:?DFF6<?AB6C6>9*<6@0>?:B?F<>:FFD<??<?B??F?C888@FF<<:F@<<46:AD<>)6>A<736<(
@M02996:162:000000000-B87FG:1:1101:16835:6662 1:N:0:ACTGAGCG+AAGGAGTA
ACTACGGGTGGCAGCAGTGGGGATTATTGCACAATGGGGGAAACCCTGATGCAGCGATGCCGCGTGGAGGAAGAAGGTTTTCGGATTGTAAACTCCTGTCTTAAAGGACGATAATAACGGTACTTTAGGAGGAAGCTCCGGCTAACTCCGTGCCAGCAGCCGCGGTATTACGTAGGGAGCGGGCGTTGTCGGGAATTCCTTGGGTTAAAGGGAGCGTAGGCGGGATTGCAAGTCGTTTGTGAAAGACAGGGGCTAAACATCTGGGCGGCATTTGAAACGTTGGTTCTTGAGGAAGATGGAG
+
8AC=@?))80)=;==;==;;;88,;CFEGGFGGFGGGGGCCEFEFFEF?FG9F,,@+FEEFEFF+@+,CC@?FF8F@EFGCFF:,BF<,EEEFCFFFGA8EFFF,BF9,@++@7E,85=76AC9EFFCGAD@EF,BFGDDECGGFC3,@3@+@+,3@39@,+5*>@7*,5;?C9F5>,4/*)2)/C>)1A2*/5/89*0*0*+)**)*/97:*))91(1**2:)*)0*)**744(0((02(2-*).).0((7(1())3*)4*.)(((()-7)65*09-43()(-,-444))()..(*))(.
@M02996:162:000000000-B87FG:1:1101:19880:6664 1:N:0:ACTGAGCG+AAGGAGTA
CCTACGGGAGGCAGCAGTGGGGGATATTGCACAATGGGGGAAACCCTGATGCAGCAACGCCGCGTGAGGGAAGAAGGTTTTCGGATTGTAAACCTCTGTCCTAAGTGAAGATAATGACGGTAGCTTAGGAGGAAGCTCCGGCTAACTACGTGCCAGCAGCCGCGGTCATACGTAGGGAGCGAGCGTTGTCCGGATTTACTGGGTGTAAAGGGTGCGTAGGTGGCTTGTCAGGTCAGGCGTGAGAGGCCGGGGCTTAACCACTGAACTCCGCTTGAAACTTTTGGGCTGGAGTGAAGTAGAG
+
88AC@?01)1)8===;====;8@CCGGGGGGGGGFGGGGGGGGGGGGGGGGGGGGGGGGGFGGG@FGGGGGGGGGGFGGGGGGGGGGCFGGGGGGGGGGGGGGFGGGGGGGGGFA<AFEGGGGGGGGFFGF@>FGGGGGGDGGC8DDDG>F,>:9@B39DD0@E7:1:=DF>DD8:EEG5C5??EGD)/<CE:)=CAFD8DFCFGDB68=*577@)/4D<*<CDGF*9<B*.6:>F?<B97/(*)))()((0(46>)<:21)3<2.))),9,4(5+0.))-*)(((3((48(84).*)666
@M02996:162:000000000-B87FG:1:1101:28092:6669 1:N:0:ACTGAGCG+AAGGAGTA
CCTACGGGTGGCTGCAGTCGAGGATCATTTGCAATGGGCGAAAGCCTGACAATGCGACGCTGCGTGGAGGATGAAGGCCCTCGGGTTGTAAACTCCTGTCATAAGGGAACAGGCGAACCGACCTAATACGTCGGGGAGTTGAGTGTACTTTAAGAGGAAGCGACGGCTAACTCTGTGCCAGCAGCCGCGGTAATACAGAGGTCGCAAGCGTTGTTCGGATTTACTGGGCGTAAAGGGCGCGTAGGCGGCCCCGTGTGTCTGATGTGAAATCTCCGGGCTCAACCCGGAACGTGCGTCCGAA
+
8BCCCF))11)==88====8888@CFGGGGGGGGGGGGGGGGGGGGGFGGGGGFFGGGGGCGGGGGGGGGGGGGGG@GGGGGGGGGGGGGGGGGGGGGEGGGGGGGFGGGGGGGGGGGGGGGGGDCFGGFGGGCEECEGGGGGFGGGGGFE@CFEFC:FGGGGGFGGGGFGGGFGG9FGGGDFFGDGGDEGGGFGGFGGFGGGFGGFFFDDGGEF7>;GDBGGCF@C5?F>581AFFFFG05;B0?D><9>B;??B?GG)64494<)6B)>62<;CDF1:?F<??;F>F(-4((-4>9>34
@M02996:162:000000000-B87FG:1:1101:16851:6669 1:N:0:ACTGAGCG+AAGGAGTA
CCTACGGGTGGCAGCAGTGGGGAATATTGCACAATGGGGGAAACCCTGATGCAGCGATGCCGCGTGGAGGAAGAAGGTTTTCGGATTGTAAACTCCTGTCTTAAAGGACGATAATGACGGTACTTTAGGAGGAAGCTCCGGCTAACTACGTGCCAGCAGCCGCGGTAATACGTAGGGAGCGAGCGTTGTCCGGAATTACTGGGTGTAAAGGGAGCGTAGGCGGGATTGCAAGTCAGATGTGAAATACAGGGGCTCAACCTCTGGGCTGCATTTGAAACTGTAGTTCTTGAGTGAAGTAGAG
+
8ACCCD@5:0)=======;;;88BFGGGGGGGGGGGGGGGGGGGGGGGGGGGGFFGCGEGFGGGCFCFGGGGGGGGGGGGGGGGGGGGGGGGGGGGGGEGGGFFDFGFFGEGGGGGGGGGGFGGGGGGFGFFEGGGGGGGGGGCFFGGGGGGGGGGGGGGEDGG7C7ECDGGGGGGEFGGGGFFGGDDGGGEGEGGFGGFGFCAEGFA+;:C5BFGGFGGFGG)7>EFBFD?<9<F<AFC>748:*9<C1:>0(-44EF?7FD?F?1?F?GBA)9A@<AABF4:::<A<>?9A:A<*).)6
@M02996:162:000000000-B87FG:1:1101:27521:6685 1:N:0:ACTGAGCG+AAGGAGTA
CCTACGGGCGGCAGCAGTAGGGAATATTGCACAATGGGGGAAACCCTGATGCAGCAACGCCACGTGTGGGAAGAAGCATTTCGGTGTGTAAACCACTGTCGTGAGGGAATAATGCTTGGCCTCGGCCAAGTTGAATGTACCTCGAAAGGAAGCACCGGCAAACTTCGTGCCAGCAGCCGCGGTAATACGAGGGGTGCAAGCGTTGTTCGGAATCACTGGGCGTAAAGGGAGCGCAGGCGGAGATGCAAGCAGTCTGTACAATACCGGGGCCCAACCCCGGACCTTCAGACTGGCATGGTT
+
8ACCCF>88008888;;<;<;8;CFGGGGGGGGGGGFGGGGGGGGGGGGGGGGGFGGGGGGGGGCFGGGGGGGGGGGGGGGGGGGGGGGGGDGGGGGGFFGGGGFGGFEFGGGGGGGGGGGDGGFFEFGGGGGGGGGGGFFGGGFGGGGGGFGGGGGGGGGGGGGGGGGGGGFEGGGGGGGGF>GGFGGGDEEB>EDGGFGGGFGGFFFFDGDFFGGFGGFGGGGFGGFFGEB>FFBBFG>91:<@F<78:4-44<A9*:A844.((40(97(3>EB?9>1D6:).)565446(()0(64
@M02996:162:000000000-B87FG:1:1101:26464:6692 1:N:0:ACTGAGCG+AAGGAGTA
CCTACGGGCGGCAGCAGTGAGGAATATTGGTCAATGGGCGAGAGCCTGAACCAGCCATGTCGCGTGGAGGAATAAGGATCTATGGTTCGTAAACTCCTTTTGCGGGGGGATAAAGTGCGGGACGCGTCCCGTATTGCAGGTACCCCGCGAATAAGCATCGGCTAACTCCGTGCCAGCAGCCGCGGTAATACGGAGGATGCGAGCGTTATCCGGATTTATTGGGTTTAAAGGGTGCGTAGGCGGCCCCTTAAGTCGGCGGTGAAATTTCCGGGCTCAACCCGGTCACTGCCGTCGAAACTGG
+
8ACCCD>)51)8888;;<;;;;;;EFGGGGGGGGGGGGGGGGGGGGGGGGGGGFFGGGGGGGGGGGGGGGGGGGGGGCGGGGGGGGGGGGGGGGGGGGGGGGGGGGGGEGGGGGGGGGGGGGGGGGGGGGGGGCGGGGFGGGGGGFGGGGGGGFGGGGGGGGGGGGFGGEGGGFFFGGGGGGFFGGDGGCFF85CEFGFFGGCDGGFFFFFDG:DGGFGGFGGGDDG7)9FFFBBEBFF3<DFFBDD?FFFF<B6695C;BFF9AADBFFC>>63<7:?:1)31(44<?F186,,(04:92
@M02996:162:000000000-B87FG:1:1101:27527:6702 1:N:0:ACTGAGCG+AAGGAGTA
CCTACGGGCGGCAGCAGTAGGGAATATTGCACAATGGGGGAAACCCTGATGCAGCAACGCCACGTGTGGGAAGAAGCATTTCGGTGTGTAAACCACTGTCGTGAGGGAATAATGCTTGGCCTCGGCCAAGTTGAATGTACCTCGAAAGGAAGCACCGGCAAACTTCGTGCCAGCAGCCGCGGTAATACGAGGGGTGCAAGCGTTGTTCGGAATCACTGGGCGTAAAGGGAGCGCAGGCGGAGATGCAAGCAGTCTGTACAATACCGGGGCCCAACCCCGGACCTGCAGACTGGACTGTTT
+
88BCCB88:1)8888;;<;<;8;CFFGGGGGGGGGGGGGGGGGGGGGGGGGGGGGGGGGGGGGGFGGGGGGGGGGGGGGGGGGGGGGGGGGGGGGGGGFGGGGGGGGFGGGGGGGGGGGGGGGGGGGGGGGGGGGGGGGGGGGGGFEGGGGGGGGGGGGGGFFCGGGGGGGGGGGGGGGGGGFFGGGGGFGGGFGGFGGFGGEDGGFFFFGGGFFGGFGGFGGDGFGGFFGFFFFFFFFGFGFFA@FFGBBF>84AACFFFFFBFF>>FFGF?F>GFFFFFF>FFB??<75??FF)88AF
@M02996:162:000000000-B87FG:1:1101:11970:6762 1:N:0:ACTGAGCG+AAGGAGTA
CCTACGGGAGGCTGCAGTCGAGGATCATTTGCAATGGGCGAAAGCCTGACAATGCGACGCTGCGTGGAGGATGAAGGCCTTCGGGTTGTGAACTCCTGTCATAGGGGAACAGGCGGACCTACCCAATACGTAGGCGAGTTGATTGTACCCTAAGAGGAGTTGGCGGCTAACTCTGTGCCAGCAGCCGCGGTAATACAGAGGCCAAGAGCGTTGTTCGGATTTACTTGGCGTAAAGGGCGCGTGGGCGGTCTTGCTTGTCAATGTTGAAATCTCCGGGCTCAACCCGGAAATTGCGCTTGAA
+
-8ACC>>@=1)=========888@FGGGGGGGGGGGGGGGCGGGGGGGGGGGGFGGGGGGGGGGGG>FGGGGGGGGGGGFGGGGGGGGGDGGGGGGGGEGGGCFGGGG7FGGEGEDGGGGGGGG:FDBFDF9DFGG8@EG9E,EEEEGFFFFG@EFG@DGFGFGDDGGGDGGGGGG99E9FGF44?4CCEG58F?FFFGFGGGFC5FFF<7CGBFCC>CDFGEFF*CFBBC>?:<46:E)19,>2>@>D08@A9)),2:))*-)))))*6:A65<E;3,-378B?0(-(()).)4384:0.
@M02996:162:000000000-B87FG:1:1101:11986:6773 1:N:0:ACTGAGCG+AAGGAGTA
CCTACGGGAGGCTGCAGTCGAGGATCATTTGCAATGGGCGAAAGCCTGACAATGCGACGCTGCGTGGAGGATGAAGGCCTTCGGGTTGTAAACTCCTGTCATAGGGGAACAGGCGGACCTACCCAATACGTAGGCGAGTTTAGTGTACCCTAAGAGGAGTTGGCGGCTAACTCTGTGCCAGCAGCCGCGGTAATACAGAGGCCAAGAGCGTTGTTCGGATTTACTTGGCGGAAAGGGCGCGTGGGCGGTCTTGCGTTTCTAGTGTGAAATCTCCTGGCTCAACCCGGACAGTGCGCTTGAA
+
-8ACCDA58))8===;====8888CFFFGGGGGGGGGGGGGGFFGGGGGGGGGCFGFFGGGGGGGG7FFFGGGGGGGGGGGGGGGGGFF,CFFGGGGGGGCF<CFEEGGGAFEF+=:FFGGGGF,<@5A=F>D+C=@7@F9;3@FECGEGG@,,@@DDDFGG,D78CE5?FGGGCF9CFEEF6ACG5C5:D5;@<FFGDAFDA);*)075CGGFFGGFDGDGC7+*<*43)79(4>(4;<;D(.(0)499<*.49;(*9))0.)..))/679<<*<408:3=?B<(-4(33>:>9(.-4(.
@M02996:162:000000000-B87FG:1:1101:3602:6773 1:N:0:ACTGAGCG+AAGGAGTA
CCTACGGGTGGCTGCAGTCGAGGATCATTTGCAATGGGCGAAAGCCTGACAATGCGACGCTGCGTGGAGGATGAAGGCCTTCGGGTTGTAAACTCCTGTCATAGGGGAACAGGCGATCTTACCTAATACGTAAGTGAGTTGAGTGTACCCTAAGAGGAATTGGCGGCTAACTCTGTGCCAGCAGCCGCGGTAATACAGAGGCCAAGAGCGTTGTTCGGATTTACTGGGCGTAAGGGGCGCGTAGGCGGTCTTGCGTGTCAAGTGTGAAATCTCCGGGCTACACCCGGAACGTGCGGTTGCA
+
88ACC5A9>))=======;88868CFFGGGGGGDGGFGGGGGGGGGGGGFGG<CEFCFGEC@@F@FGFFFDFGGGGFGGFGG7FEFCEF<FFFGGFFGFGGGGCEGGGGGGGGGGGGFGGGGGGGFFFF=>FGGGGGGGGGGGGGGFFAF?FFFFCDDGGG+DF7@@EC>FGFFGGCCGG69AAFF7DDGGGGFFGFFDA3CEFGGFFFE5C3=:FG9GDB@:CFF+C?3550(4407:D3515:4)2)236).9BBC4.)6><6665762).4BE8(,.(91,4-0(,(-3((((0-,(.
@M02996:162:000000000-B87FG:1:1101:3286:6774 1:N:0:ACTGAGCG+AAGGAGTA
CCTACGGGAGGCTGCAGCTAAGAATATTCCGCAATGGACGAAAGTCTGACGGAGCGACGCCGCGTGGATGATGAAGGTCGGAAGATTGTAAAATCCTTTTATAACTGAGGAATAAGTACTTTGAGAGAAACGGAGTATGGTGACTGTAGGTTATGAATAAGCAACGGCTAATTACGTGCCAGCAGCCGCGGTAACACGTAAGTTGCGAGCGTTGTTCGGACTTATTGGGCGTAAAGGGCATGTAGGCGGTTTTGCAAGCTTGGTGTGAAATTCCGGATCTCACCTCCGGAACTGCGTTGAG
+
8ACCC>D=>818===;=;==<;;CFGGGGGCGGGGGGGGGGGGGGGGGGGG@CFGGGGDFGGGGGGC:FGGGGGGGGFE4=FCGGGGFGGGGGFGGGGGGGGFFGEGCG+EFGGGGGGGGGGGGDF8G?DF@AFGCDFDGGCFFGGGGGDAC9FGFD8DFGFGGG6CEGCFGGGGGF6;>GGFF6FCDDG5B*:9<F?FFFCGFFG5ABA>7DAEGG6DG):CGG49F(01.2(,92()9,26@)/=954>D0(4):3C2))-8?<()/)?A2A480,3<5@).33?9((((442,>6((,
@M02996:162:000000000-B87FG:1:1101:3588:6785 1:N:0:ACTGAGCG+AAGGAGTA
CCTACGGGTGGCTGCAGTCGAGGATCATTTGCAATGGGCGAAAGCCTGACAATGCGACGCTGCGTGGAGGATGAAGGCCTTCGGGTTGTAAACTCCTGTCATCGGGGAACAGGCGATCTTACCTAATACGTAAGTGAGTTGAGTGTACCCTAAGAGGAATTGGCGGCTAACTCTGTGCCAGCAGCCGCGGTAATACAGAGGCCAAGAGCGTGGTTCGGATTTACTGGGCGTAAGGGACGCGTAGGCGGTCTTGCGTGTCACGTGTGAAATCTCCGGGCTCAACCCGGACAGTGCGCTTGAA
+
88CBCBFA80)=;======88888EF<FGFGGGGGGGGGGGGGEGGGGGA@69CFFEGGGBFFGBFE:=FGCGGGGG8<FGGGGGDGGGGFGF<AFGDFGGG,98FFGGDGF87C7=FGG9<FG;FF<,>EADDC@=>=FGDFD=8=;E>ED8>FGC?DF,63>FD>E>CGF8>,5,,2=<DA4D>)485)=/+9<A1:/>:=A848=FE5*:5);91*5563?<@+C?:1823)8((8749770=57C9<FA2344*9::54:434)16*.)).:79;1)*..,-14(-,...31)(4:)
@M02996:162:000000000-B87FG:1:1101:19967:6785 1:N:0:ACTGAGCG+AAGGTGTA
CCTACGGGGGGCAGCAGTAAGGGATATTGGGCAATGGGGGCGACCCTGACCCAGCCATGCCGCGTGAGGGAATGAGGCCCTACGGGTCGTGAACCTCTTTTGCCTGGGGATAACGGCGCGGTCGTGAACCGTGCGTGCAGGTACCAGGCGAATAAGCCTCGGCTAACTCCGTGCCAGCAGCCGCGGTACTACGGAGGATGCGAGCGTTATCCGGATTCATTGGGTTTAAAGGGTGCGCAGGCGGCCCGTCAAGTCAGCGTGCAAATCCGGGGGCCCACCCCCCCAAGTGCCGTTGCTA
+
8ACCCF>@80)8888::<:<<:::FEFGGGGGGGGGGGCFGGGGGGGGGGGGGGGGFGGGGGGGGGGGFGGGGDFGGGGGGGGGGGGGGGGGGGGGGGGGGGGGGGGGG:FGGGGEEGGGGGGDGCCCFGEGGEEG5ECF6CCGG?CE>>E5:;CC<+2@;*;8E+3<C88E*CG96:E=CD55CDGG*<:FGEGG39F@53*0:/<@B4DCC))97>>FFGF<GFCFA*:F68(0,2)C67;)4@;(130.,...)+93()-6)68:73)44(717(1:>>6((((.)))((,(,/)
@M02996:162:000000000-B87FG:1:1101:19948:6786 1:N:0:ACTGAGCG+AAGGAGTA
CCTACGGGGTGCAGCAGTAAGGGATATTGGGCAATGGGGGCGACCCTGACCCAGCCATGCCGCGTGAGGGAATGAGGCCCTACGGGTCGTGAACCTCTTTTGCCTGGGGATAACGGCGCGGTCGTGAACCGTGCGTGCAGGTACCAGTCGAATAAGCATCGGCTAACTCCGGTCCAGCAGCCGCGGTAATACGGAGGATGCGAGCGTTATCCGGATTCATTGGGTTTAATGGGTGCGCAGGCGGCCCGTCAAGTCAGCGGTGAAATCCGGGGGCCGAACCCCCGAAGGGCCGTTGATA
+
88@=@A8)8:1=;=====;<<;;;@EFFFGGGGGGGGGGGGGGGGGGGGGGGGGGGGGGGGGGEFGCEGGGGGFFFFGGGGGGGGGGEGFGGGGGGGGGGGGGGGGGGGGEFGGGGEFGGDFFGGDFFGGGGFGECEEGGFGGGCFF,?CECFGCE2>CFCC8;F+A7ECE*):8CCFFFGFBBGDGC3:DGG5**8DGFGG5)87@BDFGGDB77C>CG6CF*:>56A*28(42@;9)13)-)47)()41),6>DFF<937(<.:427;G>96B*822;<D(-,70(-,(-(4(-*)
@M02996:162:000000000-B87FG:1:1101:3276:6790 1:N:0:ACTGAGCG+AAGGAGTA
CCTACGGGAGGCTGCAGCTAAGAATATTCCGCAATGGACGAAAGTCTGACGGAGCGACGCCGCGTGGATGATGAAGGTCTGAAGATTGTAAAATCCTTTTATAACTGAGGAATAAGTACTTTGAGAGAAACGGAGTATGGTTACTGTAGGTTATGAATAAGCAACGGCTAATTACGTGCCAGCAGCCGCGGTAACACGTAAGTTGCGAGCGTTGTTCGGAATTATTGGGCGTAAAGGGCATGTAGGCTGTTTTGCAATCTTGGTTGGAAATTCCGGAGCCCACATCCGGAACTTCGTTTAG
+
88C@CFA)1))8=====;===;;CEFGDGGFGGDFECGGGGGGGGGGFGGFF@FFGGFGGGGGGFEC>FFD<FEFGGFF,BFCFGGGGF9FFGGGGGCGGGGGGGGAEGF8EF9;9FGGGGFGDFG,CCGEF6FDEGFE,8,CFGG:E;9@DAFFGG8DGGDFCFEEDEE8ED,E6DGG>FCC9:9C7>*;E56FBA48ACC@FFG>AEF3/7>DGFD):)1<C<F96(7/030(92(.>:*-*6**,/47F?12>)22644)3((()157>49/2.(-(,.((.48((,(-8)4()((,-
@M02996:162:000000000-B87FG:1:1101:3604:6794 1:N:0:ACTGAGCG+AAGGAGTA
CCTACGGGTGGCTGCAGTCGAGGATCATTTGCAATGGGCGAAAGCCTGACAATGCGACGCTGCGTGGAGGATGAAGGCCTTCGGGTTGTAAACTCCTGTCATAGGGGAACAGGCGATCTTACCTAATACGTAAGTGATTTGAGTGTACCCTACTAGGAATTGGCGGCTAACTCTGTGCCAGCAGCCGCGGTAATACAGAGGCCAAGATCGTTGTTCGGATTTACTTGGCTTAAGGGGCGCGTAGGCGGTCTTTCGTGTCAAGTGTGAAATCTCCGGGCTCAACACGGAAATTGCGCTTGAA
+
8ACC@DF5:))====;=;=88888CFFGGG9DEFFGFDGGGGGGGFFFGGGEFFGGFGGGGGGCBC@BECFGCFGGCFFFGGGGGGGEGG@EGFFGGFFGCF9,?EFFCEG?A=FFGGGGFGFCFGGGFFF,@,8C,,@<E,+?BDD,CFCD,,7=8DCGFDFGC6CGG8DFGG,@,<E5,*3*DF*9)=?:;+,CBF>)/CC:8*;*0.*/;8=F*3CDEFFGG+<<:)969))),43D;GF)(/7192:=463:4/9))1:<96).@)*.)5):724:)/3.,1((-4)-))(,726,.
@M02996:162:000000000-B87FG:1:1101:9559:6806 1:N:0:ACTGAGCG+AAGGAGTA
ACTACGGGAGGCTGCAGTGAGGAATATTGGTCAATGGGCGCAAGCCTGAACCAGCCATGCCGCGTGCAGGATGACGGCTCTATGAGTTGTAAACTGCTTTTATACGAGGGTAAAACCTGGAATCTTTCCAGCTTGAAAGTATCGTATGAATCAGGATCGGCTCACTCCGGTCCGGCAGCCGCGGTAATACGGAGGATCCAAGCGTTCTCCGGCTTTCTTGGGGTTAAAGGGTGCGTAGTCGGTTTGGTACGTTAGTCGTGCACTAATAAGGCTTAACCTTCTATGTGCGGTTGATACTTGT
+
-8<=CE):81)====;==;==;;;EEGGGGGGGGGGGGGFFFGGGGGGGGGEEEFGFGGGGGGGGGGDGGCEFGGGGGGGGGGGC<CF?EFFGFGCFGGFF9FFDFBFEEF@FEGCFGFC8FFGGGFFG?=FDEC8E,,C,,C+E8D=8@73,CD=,@DC>C3D>EGF++4@D++4:75CCCA54*;9+C4*/)**9?C*20ABE<):AADC)88>+1@+;2*:*.3::93.42;>097:(17)-.)(0)(..(-<4:<6(05<??4676*(.4F7=<4-(*)644-),449((-)9))))
@M02996:162:000000000-B87FG:1:1101:24676:6812 1:N:0:ACTGAGCG+AAGGAGTA
CCTACGGGTGGCAGCAGTGAGGAATATTGGTCAATGGACGGAAGTCTGAACCAGCCATGCCGCGTGAAGGAAGACGGCCCTATGGGTTGTAAACTTCTTTTGCTTTAGGGTAATAAGCCCCATGCGTGGGGTGATGAAAGTATAAGGCGAATAAGTATCGGCTAACTCCGTGCCAGCAGCCGCGGTAATACGGAGGATACGAGCGTTATCCGGATTTATTGGGTTTAAAGGGTGCGTAGGCGGATGAGTAAGTCAGTGGTGAAATATCCTAGCTCAACTAGGAGGCTGCCATTGATACTG
+
8ACCCEA9:1)=;======;;;;CFGGGGGGGGGGGGGGGGGGGGGGGGGGGGFFGGGGGGGGGGGGGGGGGGGGGGGGGGGGGGGGGGGGGGGGGGGGGGGGGGGGGGGGGGGGGGGGGGGGGGGG:EGGGGGGGGGGGGGGGGFGGGGGGGA9EGGGGGGGGGGGGGGGGGGGGGGGGGGEEGGGGGGGGGFGGFGGFGFGEGGFFFFG5C53C7<GG6FFGG@GGFFGFFFFE?BED<99>;>95F<>F)6<ABGF4<?)<<AAAF:C9?66A@?<2<:?<4::?4:)6AD6A?><4
@M02996:162:000000000-B87FG:1:1101:18862:6819 1:N:0:ACTGAGCG+AAGGAGTA
ACTACGGGAGGCTGCAGTGAGGAATATTGGTCAATGGTCGGAAGACTGAACCAGCCAAGTCGCGTGCAGGAAGACGGTCCTATGGATTGTAAACTGCTTTTGTACGGGAATAAAGTGAGGGACGTGTCCCGTTTGGAATGTACCGTAATAATAAGGGTCGGCTAACTCCGTGCCCGCAGCCGCGGTCATACGGAGGACCCGAGCGTTATCCGGATTTATTTGGTTTAAAGGTTGCGCAGGCTGAGGATTAAGTTAGCGGTGAAATTTTCATGCTCCACCTGAACACTGCCATTTATACGGT
+
8ABCCEA98))=;==;==;==;;;E@FGGGGGGGGGGGGGFEGEGFFGGGGGGFGG<FGGGGDFFGGGGGFGGFGG7FGGGFGGD<EFGG<E?FGGGGDFGGGFF,@FFDCGFGGE;F9EE+A:FFEFGFEGGGGDFFGGG;EGFGF7+@,C99@E,DFG>CF@,=@9@:B@C>,+CCEEFG5BGG*;:,=,*:?*)1:5DC*:CGF:57C5DEFDCC>:*AEGGF67)/**),,)-4<)(*478575C):@-)).67)3,)26<<F4@4F>4>*+0((.552(),-4<().6)649)(,.
@M02996:162:000000000-B87FG:1:1101:9562:6824 1:N:0:ACTGAGCG+AAGGAGTA
CCTACGGGAGGCTGCAGTGAGGAATATTGGTCAATGGGCGCAAGCCTGAACCAGCCATGCCGCGTGCAGGATGACGGCTCTATGAGTTGTAAACTGCTTTTATACGAGGGTAAAACCTGGAATCTTTCCAGCTTGAAAGTATCGTATGAATAAGGATCGGCTAACTCCGTGCCAGCAGCCGCGGTAATACGGAGGATCCAAGCGTTATCCGGATTTATTGGGTTTAAAGGGTGCGTAGGCGGTTTGGTAAGTTAGTCGTGAAATAATAAGGCTTAACCTTATATGTGCGGTTGATA
+
-8BCCFA>):0====;===;=;;CFFGGGGGGGGGGGGGGGGGGGGGGGGGGGGGGGGGGGGGGGGGGGGGGGGGGGGGGGGGG9FFGGGGGGGGAFGGGGAGGGGFGGGGGGGGGGFFF<AFGFFGGG?=FGGGECGAF,6C:?,@DECG,ECFFFDCC>@+BFFFGCE+@FGGGC,7A9;AFE*@FCE4E:BGGAGG*2*:?CDEFFFGD<DEG17CCAG7DEFFC;BDF0;>B@FFF>D3.-75:::7@ADDADE/(.8.:2<>48)*4>B4<9<4AA69B).)-,-49>?AA
@M02996:162:000000000-B87FG:1:1101:11226:6827 1:N:0:ACTGAGCG+AAGGAGTA
CCTACGGGAGGCTGCAGCTAAGAATATTCCGCAATGGGGGAAACCCTGACGGAGCGACGCCGCGTGGATGATGAAGGCCGGAAGGTTGTAAAATCCTTTTATTACCGAGGAATAAGCATTTCAGGGAATGGGAGTGCGTTGACTGTAGGTAATGAATAAGCAACGGCTAATTACGTGCCAGCAGCCGCGGTAACACGTAAGTTGCGAGCGTTGTTCGGATTTATTTGGCGTAAAGGGCATGTAGGCGGCCGCTCAAGTCTGGAGTGAAATGCACGGGCTCCACCCGTTCACTGCTTTTGCA
+
--ABC58=50)=;;,6=;==<;;CE<FEFFGGDCGGGGGGBFFDFGGGFFFC@FCFC@FGGGDG=FEBDFGGGGGG@FGGGGEGGGGGGEFGGFGGGGGG9FFGGGG:FE+=FF,AFDFGFG,<D88>><=<8+@,C=3@+@>3,8@C9DE9;,73D:DCCF,D@5CED8FF+?=C,=9405/;EGGG<5>*=A2>);C)/@FFFD3:>5<CD5>D*-**0<+00*<*4)/7?(670:)*(2)*)1)(949<2(24?GDFB)..5(-566::)))*7((,(08B<71(,..))5)40)..-
@M02996:162:000000000-B87FG:1:1101:24681:6830 1:N:0:ACTGAGCG+AAGGAGTA
CCTACGTGTGGCAGCAGTGAGGAATATTGGTCAATGGACGGAAGTCTGAACCAGCCATGCCGCGTGAAGGAAGACGGCCCTATGGGTTGTAAACTTCTTTTGCTTTAGGGTAATAAGCCCCATGCGTGGGGTGATGAAAGTATAAGGCGAATAAGTATCGGCTAACTCCGTGCCAGCAGCCGCGGTAATACGGAGGATACGAGCGTTATCCGGATTTATTGGGTTTAAAGGGTGCGTAGGCGGATGAGTAAGTCAGTGGTGAAATATCCTAGCTCAACTATGAGGCTGCCATTGATACTG
+
88CCCD00:5)=;==;=======CFGGGGGGGGGGGGFFGBFGGGGGGGFGGGFGGGGGGGGGGGGGGGGGGGFFGGGGGGGGGGGGGGGGGGGGGGGGGGFGGGGGGGGGGGEFGDFGGGGGFFEE@E=EFGGGGFGGFGGGGAFFGGGGGGCGGGGGGGDCEFGGGGGGGGGGGGGGGGGFFGGGGGGGGG?EGEFGFGGGFGGFD4FDGCEFGGCCGFCEDGFGG<FGB?BBFF<BC7DB395??G<A=:6<A<+CA6F<AD>BABAFA>49C=0.4)9640:?(:?5ABAAA*5<>
@M02996:162:000000000-B87FG:1:1101:18865:6837 1:N:0:ACTGAGCG+AAGGAGTA
CCTACGGGAGGCTGCAGTGAGGAATATTGGTCAATGGTCGGAAGACTGAACCAGCCAAGTCGCGTGCAGGAAGACGGTCCTATGGATTGTAAACTGCTTTTGTACGGGAATAAAGTGAGGGACGTGTCCCGTTTGGAATGTACCGTAAGAATAAGGGTCGGCTAACTCCGTGCCAGCAGCCGCGGTAATACGGAGGACCCGAGCGTTATCCGGATTTATTGGGTTTAAAGGGTGCGCAGGCGGAGGATTAAGTCAGCGGTGAAATTTTCATGCTCAACATGAAAACTGCCATTGATACTGG
+
88BCCFF=)1)==========;;CFGGGGGGGGGGGGGGGGGGGCFGGGGGGGFFFFGGGGGGGGGGGGGGGGGGGGGGGGGGGGFGGGGGGGGGGGGGGGGGDGGGGFEGGGGGGFGFF@EFGGCGGGGDGGGGEGGGEEGGGEGGEFGFGGGGGGGGGGGGEGGGGGGG?DGGFFFGFFGFFGGDCGGGGGFGGFGGFGGGFGGFAFCGDD8BGGFGGFFFDGBCDF?C5<6?>>>EG>C>07>)8C?4BAA9<4EGF0<>>AAB<64*4>4=?=?)(,9>9>BFA?2,<54-5*.6:)
@M02996:162:000000000-B87FG:1:1101:12684:6837 1:N:0:ACTGAGCG+AAGGAGTA
CCTACGGGTGGCAGCAGTGGGGAATATTGCACAATGGGGGAAACCCTGATGCAGCGACGCCGCGTGAGCGAAGAAGTATTTCGGTATGTAAAGCTCTATCAGCAGGGAAGAAAATGACGGTACCTGACTAAGAAGCCCCGGCTAACTACGTGCCAGCAGCCGCGGTAATACGTAGGGGGCAAGCGTTATCCGGATTTACTGGGTGTAAAGGGAGCGTAGACGGCAAGGTAAGTCTGAAGTGAAATGCCTGGGCTCAACCCCGGGACTGCTTTGGAAACTATCTCGCTCGAGTACCGGAGGG
+
88BCCB:5:0);===;==;;;88BFGGGGGFGGGGGGGGGGGGGGGGGGGGGGFGGGGGGGGGGGGGGGGGGGCFFGGGGGGGGGGGGGGGGGGGGGDFGDGGAFGGGGGGGGCFFFFFFFFGGGGFGGG9ADEDFGGGGGGGGCFGGGGG,DFFGG8DGFGGGDG>CGFFGG9CEGGGGG9FFGGGGGGGGGEGGFCFB>FF@EGF?FFDGF:@7D?GDFGGGGBGGFFGFFFFFFFFF7?<F6?F>242FB???BGGFFFFBBF?:@AFA>??@B?FAAFAA<???3(4822:<5699>
@M02996:162:000000000-B87FG:1:1101:6270:6840 1:N:0:ACTGAGCG+AAGGAGTA
CTACGGGAGGCTGCAGTGAGGAATATTGGTCAATGGACGAGAGTCTGAACCAGCCAAGTAGCGTGCAGGATGACGGCCCTCCGGGTTGTAAACTGCTTTTAGTTGGGAATAAAAAAGGCGACGTGTCGCCTATTGTATGTACCATCAGAAAAAGGACCGGCTAATTCCGTGCCAGCAGCCGCGGTAATACGGAAGGTCCGGGCGTTATCCGGATTTATTGGGTTTAAAGGGAGCGTAGGCGGGCTTTTAAGTCAGTGGTAAAAGCGTGTGGCTCAACCATACCACGCCATTGAAACTGGAG
+
8ACC@318550===;=;====;;;CFFFGGGGGFGFGGGGGGFGGGGFGGG<FFFFEFGGGGGGGGGGGFGGFGGGGGGGGGGGGGGGGGCFGGGGGGGGGGGGGGGGGGGGGGGGGGGGDGGG@GGDGGG7EFGGFGGGGGGDGGGGEFGGGGEGGGDFGGGGGGGGGGGGGGGGGGGGGGEFGGGGGGGG5BGGFFGFDGCDGDFFFFGGGFFGC:FFFG*957:7-9C@BB>EFB>C9>>BB5@?C>BF2)4:AEG>FF<<:9FFE0C<F?FC@:?F?F7<7:>B;15<<<))16:B(
@M02996:162:000000000-B87FG:1:1101:8809:6853 1:N:0:ACTGAGCG+AAGGAGTA
CCTACGGGTGGCAGCAGTAGGGAATATTGCACAATGGGGGAAACCCTGATGCAGCAACGCCACGTGTGGGAAGAAGCATTTCGGTGTGTAAACCACTGTCGTGAGGGAATAATGCTTAATTTCGGTTAAGTTGAATGTACCTCGAAAGGAAGCACCGGCAAACTTCGTGCCAGCAGCCGCGGTAATACGAGGGGTGCAAGCGTTGTTCGGAATCACTGGGCGGAAAGGGAGCGCAGGCGGAGATGCAAGCAGTCTGTACAATACCGGGGCCCAACCCCGGACCTGCAGACTGGACTGTTTT
+
-8ACCF=5:0)=;==;===<;8;EFGGGGGGGGGGGGGGGGGGGGGGGGGGGGFFFGGGGGGGGFGGGGGF@FFGGGGGGGGGGGGGGGGGGGGCFGGGGGGGFGGGGGGGGGDGGGGCGGGGG7FEFEFFGG9EGFFGGGGGEGEGGGGGFGGGGGGGGEGGGGGCGCEGGDGGGGFGGGGFF:CDGCFDEGEGEEGGFGGGEGGFFFE5CDFBFGEGGFG557>GF<FGEFFFFFFFD9GFFFFF2CBB@A?>2A?FBAF43??BFFBD;<(8;B?FF0B>BB?15)2.5<?FF:)64(
@M02996:162:000000000-B87FG:1:1101:6269:6858 1:N:0:ACTGAGCG+AAGGAGTA
CTACGGGAGGCTGCAGTGAGGAATATTGGTCAATGGACGAGAGTCTGAACCAGCCAAGTAGCGTGCAGGATGACGGCCCTCCGGGTTGTAAACTGCTTTTAGTTGGGAATAAAAAAGGCGACGTGTCGCCTATTGTATGTACCATCAGAAAAAGGACCGGCTAATTCCGTGCCAGCAGCCGCGGTAATACGGACGGTCCGGGCGTTATCCGGATTTATTGGGTTTAAAGGGAGCGTAGGCGGGCTTTTAAGTCAGTGGTAAAAGCGTGTGGCTCAACCATACCACGCCATTGAAACTGGAA
+
88BCC?8=911===;;;=;==;;;CFGGGGGGGGGGGGGGGGGGGGGEGGGDFFFFGGGGGGGGGGGGGFFGFGGGGGGGGGGGGGGGGGFGGGGGGGGGGGGGGGGGGGGGGGGGGGGGGGGGGGGCFGG@FFFGGGGGGGGGGGG=F;EFFF6DFGGFEGDCFGFGFFDEFFGGGGFFEGFFGGGGGGGGE)/C5DGEGG=AEGBFFFGG3>DGGAGF4@GD=)<FAFGF?90<<>>C959>>.?BC?)944ADB*:66@:A2(42>?GF::FC?B?>DF24019:96:2).63*)42,
@M02996:162:000000000-B87FG:1:1101:6289:6860 1:N:0:ACTGAGCG+AAGGAGTA
CTACGGGAGGCTGCAGTGAGGAATATTGGTCAATGGACGAGAGTCTGAACCAGCCAAGTAGCGTGCAGGATGACGGCCCTCCGGGTTGTAAACTGCTTTTAGTTGGGAATAAAAAAGGCGACGTGTCGCCTATTGTATGTACCATCAGAAAAAGGACCGGCTAATTCCGTGCCAGCAGCCGCGGTAATACGGAAGTTCCGGGCGTTATCCGGATTTATTGGGTTTAAAGGGAGCGTATGCGGTCTTTTACGTCAGTGGTAAAAGCGTGTGGCTCAACCATACCACGCCATTGAAACTGGAA
+
8ABCC>88)00====6==6==;;;CEEFGGGGGF9FGGGGGGGGGGGFGGGCGCFGFGGGGGGGGEG9FGGGFF@FFGGGGG7FCFGEGFEGGGFGGGGGGCGGFC>CEFFGGG9FG7FFGGGGGGFBE:8FFFDEEGGGGGGFGGC@EFBFG7BFF?CGEDCCFDFECFB>FGCCF6CCED9>GGDB@FF1;4:,1;C3CCE3?:BAFF*=5:>CD<G*98EDE4?C4*942>BB?(7D1<1>:@FAC)4>??FF<6:AAF2)4081BBC::.*<7:(42)822((2(25<.44-7)(1(
@M02996:162:000000000-B87FG:1:1101:19926:6907 1:N:0:ACTGAGCG+AAGGAGTA
CCTACGGGCGGCAGCAGTGGGGAATATTGCACAATGGGCGCAAGCCTGATGCAGCAACGCCGCGTGAGCGATGAAGGTCTTCGGATCGTAAAGCTCTGTCCTTGAGGACGAAACAAATGACGGTACTCTTGGAGGAAGCCCCGGCTAACTACGTGCCAGCAGCCGCGGTAATACGTAGGGGGCGAGCGTTATCCGGAATTATTGGGCGTAAAGAGTACGTAGGTGGTTTTGTAAGCGTAGGGTGAAAGCCCGGGGCTTAACTCCGGTTAGCCTTACGAACTGCAAGACTTGAGTGCAGGAG
+
88ACCD0)01)8888;;<;;;88FFGGGGGGGGGGGGGGGGGGGGGGGGGGGGGGGGGGGGGGGGGGGGGGGGGGGGGGGGGGGGGGGGGGGGGGGGFFGGGGGGGGGGGGGGGGFGGEGGGGGGGGGGGGGFGDGGCGGGGGGGGGGGGGGGGGGGGGGGGGGGGGGGEGGGGGFCFEGGGFFCDGGGGGGGFGGFGGFGGGBFGFEFFGGGF4CFDGGFGGGCFEGFFGF<D<F;?DG<5:5<9?4CBFF>9>FFGGAFF<7?9BFBBC:BF*:80?>BFBA>A:866)),6A<@4833
@M02996:162:000000000-B87FG:1:1101:19416:6918 1:N:0:ACTGAGCG+AAGGAGTA
CCTACGGGGGGCTGCAGCTAAGAATATTCCTCAATGGACGAAAGTCTGACGGAGCGACGCCGCGTGAACGATGAAGGTCGGACGATTTTAAAGTTCTTTTATAACTGAGGCATAAGTATGCTCATAGAAAGGTCATATGGTGCCTGTATGTTATGAATAAGCAACGTCTAATTACGTGCCAGCAGCCGCGGTAACACGTCAGTTGCGAGCGTTTTTCGGATTTTTTGGGTTTAAATGACGTGTCGCAGGTTCTTTTAGCTTGGTGTGAGATGCTGGAGCTCAACTCCCGACTTGCTTTTGG
+
-8AC@98)10)8888:::::9CCFFFGFED,C?BFGGEGF>FFGGGGGGGFGGEGCGGGGGGGGGGGGGGGFFCFF<FF7FF*@:>F*D@7C,@FF@FFGCGACFGFD@@*=FF9FG9FC,7C2,7+<<:+<<FF@+;+CF9+?F+CC++?CFCGC;@F9+;;82**;>;9CC7CFFF**3C:7@<5)95)C*7<C@/9)/*<BC77>5.9CC)8<F9C*8E67+7*9(55>>>)/.)1/,*,)())(/42*5)))6**.::63:?(5*-*.9)*0)((,.1,4-<)3,8(28):)0.))(
@M02996:162:000000000-B87FG:1:1101:19390:6920 1:N:0:ACTGAGCG+AAGGAGTA
ACTACGGGGTGCTGCAGCTAAGAATATTCCGCAATGGACGAAAGTCTGACGGAGCGACGCCGCGTGAACGATGAAGGTCGGAAGATTGTAAAGTTCTTTTATAACTGAGGAATAAGTATGATCAGAGAAAGGTCATATGGTGACTGTAGGTTATGAATAAGCAACGGCTAATTACGTGCCAGCAGCCGCGGTAACACGTAAGTTGCGAGCGTTGTTCGGATTTATTGGGTTTAAAGGACGTGTAGGCGGTTCTGTAAGCTTGGTGTGAAAGGCTGGAGCTCAACTACCGAATTGCGTTGAG
+
-8BCCFD=:80====;===;<;;CEGGGGGGGGGGGGGGGGGGGGGGGGGGGGGEGEGGGGFGGFGGGGGGGGGGGGGGGGGFGFGGGGGGGGFGGGGGFFGFDFGGFGGGGGEGFGGGBAFGF:FGFFDGCEFFGGGGGGGGGGFGGGDEFFGGFFE=;EFG@FGDGEEFFGGGGFEF>ADFAEGGDD>DGG49FAG86D7@FFGDB))82>5;FGFGC3FF:EFDFF>DFFFF?7?FDBGBFFFF>3(272>B<2?7<AFB7:?34@4C?F(<C)2((59>8)(5:BB>?<2)1<69,4
@M02996:162:000000000-B87FG:1:1101:5899:6920 1:N:0:ACTGAGCG+AAGGAGTA
CCTACGGGTGGCAGCAGTGAGGAATATTGGTCAATGGACGCAAGTCTGAACCAGCCATGCCGCGTGCAGGAATAAGGCCCTATGGGTCGTAAACTGCTTTTGTGGTGGAGCAATAAGTCGTACGTGTACGGCGATGAGAGTACATCACGAATAAGCATCGGCTAACTCCGTGCCAGCAGCCGCGGTAATACGGAGGATGCAAGCGTTATCCGGATTTATTGGGTTTAAAGGGTGCGTAGGCTGTGGTCCAAGTCAGGGGTGAAAGCCCGGAGCTCACCTCCGGAACTGCCTTTGATGTTGG
+
AACCCBD5:0)=;88;=<=;;;;CFGEFGGGGGCFFGGGFFECGGGGGGGFFGFCFEFGC6CFEFGGFGGEGGGGGGGFEFEGGFGCFCFFFGGGGGFFCEFFGGGGGFGGGGGGGGGGGGFGCGGGGGG>BEFDEFGFDGGGGDFGGGDCFGGGGGGGD6C+>FFFF7EGGDF=ADEGFG>BFD5DDCFFGGEEEACFFGF?3ED:387@C<35CFE7>AGGGGDFGABGB?B?D14>D?C1754.,94<F<<<ABGDFFF)44::(7(12(()<*(,,(81:16>4)3.-4<)-*..61
@M02996:162:000000000-B87FG:1:1101:15367:6925 1:N:0:ACTGAGCG+AAGGAGTA
CCTACGGGGGGCAGCAGTCGGGAATATTGCACAATGGGGGAAACCCTGATGCAGTGACGCCGCGTATAGGAAGAAGGTCTTTGGATTGTAAACTATTGTCGACAGGGAAGAAACAAATGACAGTACCTGTGGAGGAAGCCCCGGCAAACTACGTGCCAGCAGCCGCGGTAATACGTAGGGGGCAAGCGTTATCCGGATTTATTGGGTGTAAAGGTTGCGTAGACGGATTTGCAAGTTGGTTGTGAAATCCCTGGGCTCAACCCAGGAACTGCAACCAAAACTGTAAACCTTGAGTGCGGGG
+
8ACCCD>A>108888::<:8888@FFGGGGGGGGGGGGGGGGGGGGGGGGGGGFF@FFGGGGGGFEGGGGGGGGGGBFGGGGGGFGGCEFGGGGCFGGGGGCGGGFGGGGGGGGGFFGG9FFGGDGGGGGFCCEEGGCEGGGG@ECECFGGGCFGC:CCFGFGGCGGEGGGG*<EFGFGGGGFF;DDCD=5CFFGGDGDFGFGFGGF@F?7CCB*:DBGG>C77EB*9:@GF<<-944?D673)6F=>GFBF:?4((/23?FF<?BF1742<2)<*81:?:6)54A))405<7).)0(--(
@M02996:162:000000000-B87FG:1:1101:5925:6928 1:N:0:ACTGAGCG+AAGGAGTA
CCTACGGGTGGCAGCAGTGAGGAATATTGGTCAATGGACGCAAGTCTGAACCAGCCATGCCGCGTGCAGGAATAAGGCCCTATGGGTCGTAAACTGCTTTTGTGGTGGAGCAATAAGTCGTACGTGTACGGCGATGAGCGTACATCACGAATAAGCATCGGCTAACTCCGTGCCAGCAGCCGCGGTAATACGGAGGATTCAAGCGTTATCCGGATTTATTGGGTTTAAAGGGTGCGTAGGCTGTTGTCCAAGTCAGCGTTGAAAGCCCGGGACTCAACTCCGGAACTGCCTTTGATTTTGG
+
-8ABCE>)1))===8;==;;;;;CFEGGCEFGGGGGGGGGGGGGGGGGGGGGGFGGEGGGGGGGGDGGGGGGGGCFGGGGGGGGGGCEEGFGFGGGGGGGGGFGGGGDGCGGGGGFGGGEGGGGGFEDF7+@EGEGG,,@CEGGCFGGCC88+ECFGAD@698>:FGGFEG7D>EGGGFGGGFFC75CB<7*=?CG3;+6@CF4=DEFF6@*5)8CG?+C?GGG57<764*5:(35<:5959:>3=74FF)99A2<):123FAA20(()()(-1)<90.<40(41(.4708A2:))*-6<1
@M02996:162:000000000-B87FG:1:1101:15348:6930 1:N:0:ACTGAGCG+AAGGAGTA
CCTACGGGGGGCAGCAGTCGGGAATATTGCACAATGGGGGAAACCCTGATGCAGTGACGCCGCGTATAGGAAGAAGGTCTTTGGATTGTAAACTATTGTCGACAGGGAAGAAACAAATGACAGTACCTGTGTAGGAAGCCCCGGCAAACTACGTGCCAGCAGCCGCGGTAATACGTAGGGGGCAAGCGTTATCCGGATTTATTGGGTGTAAAGGGTTGGTAGACGGATTTGCAAGTTGGTTGGGAAATCCCTGGGCTCAACCCAGGACCTGAAACCAAAACTGTAAACCTTGAGTGCGGGG
+
88ABC?)5)5)8888::<:8888@FGGGGGGGGGGGGGGGEEGGGGCGGGGGGFFGFGGGGFGE+>FGGGFFGGFGEGGGFGCCFGGGFAFGGGGGGGFF@:F@CFGEFGC@FGGGGGEGGGGGGGFFDFE,>,?<C7FGGGGGGGEGGGFGDCFCFFF88CFF>EG5:?89*<:99:CGEGDB=CCCDGCFEFEGE:DF77CBA*07;7*<01)**(11/0+0:5/*,=FF<93744:93/()./5<C04602:4:CF).<0<B:<(035.5268>3((294:AFAA:486)..591(((
@M02996:162:000000000-B87FG:1:1101:19405:6933 1:N:0:ACTGAGCG+AAGGAGTA
CCTACGGGGGGCTGCAGCTAAGAATATTCCGCAATGGACGAAAGTCTGACGGAGCGACGCCGCGTGAACGATGAAGGTCGGAAGATTGTAAAGTTCTTTTATAACTGAGGAATAAGTATGATCAGAGAAAGGTCATATGGTGACTGTAGGTTATGAATAAGCAACGGCTAATTACGTGCCAGCAGCCGCGGTAACACGTAAGTTGCGAGCGTTGTTCGGATTTATTGGGTTTAAAGGACGTGTAGGCGGTTCTGTAAGCTTGGTGTGACAGGCGGGAGCTCAACTCCCGAATTGCGTTGGG
+
8ACCCD)::))8888:::::<::CFGGGGGGGGGGGGGGGFGGGGGGGGGGGGFFGGGGGGGGGGGGGGGGGGGGGGGGGGG:FGGGGGGGGGGGGGGGGGGFFFGGGGGGGGGFGGGGGFGGFFGGGGGG@FGGGGGGFGGGGGFGGFFGGGGGFGGGFGGGDGGGGGGGGGCGFGGGGGGFFGGGDDEDGGFGGFGG4<CGFGGFD>ECEGFFGGFGDFGFGGFGGBDGEFFFFAB>D:7:@<FF><6B>BAFF<76AFFFFF?3>*6C<B1)?5448?@F?27734,-:<>A6>?>((
@M02996:162:000000000-B87FG:1:1101:5911:6938 1:N:0:ACTGAGCG+AAGGAGTA
CCTACGGGTGGCAGCAGTGAGGAATATTGGTCAATGGACGCAAGTCTGAACCAGCCATGCCGCGTGCAGGAATAAGGCCCTATGGGTCGTAAACTGCTTTTGTGGTGGAGCAATAAGTCGTACGTGTACGGCGATGAGAGTACATCACGAATAAGCATCGGCTAACTCCGTGCCAGCAGCCGCGGTAATACGGAGGATGCAAGCGTTATCCGGATTTATTGGGTTTAAAGGGTGCGTAGGCTGTGGTCCAAGTCAGGGGTGAAAGCCCGGAGCTCAACTCCGGAACTGCCTTTGATATTGG
+
88CCCDD5=))=;==;===;;;;CFGGGGGGGGGGGGGGGGGGGGGGGGGGGGFFGGGGGGGGGGGGGGGGGGGGGGGGGGGGGGFGGGGGGGGGGGGGGGGGGGGGGGGGGGGGGGGGGGGGGGGFFGGGGGCGGGGGGGGGGFGGGGGGGGGGGGGGGGGGGGGGGGGGGGGGGGGGGGGFFGGGGGGGGGFGGFGGFGGGFGGFFFFGGGFFDFEGGFGGGGFGGFFGF?F?EFFFG?9<7:FFFGDAFFADFFGGFFFFBFFFFEFDBB?FGFFFF?FFF>F?2)4.63AA966:<>
@M02996:162:000000000-B87FG:1:1101:8286:6961 1:N:0:ACTGAGCG+AAGGAGTA
CCTACGGGAGGCAGCAGTGGGGAGTATTGCACAATGGGCGAAAGCCTGATGCAGCAACGCCGCGTGAGTGAAGAAGTATTTCGGTATGTAAAGCTCTATCGTCGGGGACTAAGATGAAGATACCCCAGTAAGAAGCCCCGGCTAACTACGTGCCAGCAGCCGCGGTAATACGTAGGGGGCAAGCGTCATCCGGATTTACTGGGTGTAAAGGGAGCGTAGACGGAAGAGCAAGTTTGCAGTTGAAAACCTTGGCGTCACCCCGGAATAGCTGTGTAAGATGTTATTCTAGATTACTGGAGGG
+
8ACCC>AA:0)=6=======;886BFGGGF@FGGGGGGGGGGGGGGGGGACFEEFGGGGGGGGGCFGEFGGGGGGGE,,EFGGG:9CFFGE9?,FFG,C,44,4@EEFGGGFGG;?A?F,C,,7,++36D>FGGC,3+@++@EC<:@=EC>,4:>,@D5BDDGCG:**=DGD2,;*:=C*/*)8***2;9+;=3**;+;@:6*2=)7*/*:*18))1(9*6;E75)291?*)).)*).92)*)*)*),0)-)2((-1/*(()(--,))16*.4)9<*-4)6@4))..-).))6344/24,4
@M02996:162:000000000-B87FG:1:1101:8298:6973 1:N:0:ACTGAGCG+AAGGAGTA
CCTACGGGAGGCAGCAGTGGGGAGTATTGCACAATGGGCGAAAGCCTGATGCAGCAACGCCGCGTGAGTGAAGAAGTATTTCGGTATGTAAAGCTCTATCGATGGGGAATAAGATGAAGGTACCCAAGTAAGAAGCCCCGGCTAACTACGTGCCAGCAGCCGCGGTAATACGTAGGGGGCAAGCGTTATCCGGATTTACTGGGTGTAAAGGGAGCGTAGACGGAATAGCAAGTTTGAAGTGAAATACCTGGGCTTAACCCAGGAATTGCTTTGAAAACTGTTAATCTAGAGTACTGGAGGG
+
8ACCCDFA>8)=========;88@CFGGGGGGGGGGGGGGGGGGGGGGGGGGGFFGGGGGGGGGFGGGGGGGGGGGGGGGGGGGGGGGGGGGGGGGGGGGGGGGGGGFGGGGGGGGGGGGGGGGGGGGGGGGGGGGGGGGGGGGGGGGGGGGGGGGGGGGGGGGGGGGGGGGGGGGGGGGGGFFGGGGGGGGGFGGFGGFGGGFGGFFFFGGDEFGGFGGFGGGGFGGAFGFAFFFFAFF?FA=:8@?DF?FF?FFFGGFFFF??FFFFFFDF9FFFFFFFFFBBAAAAAD9:A<A::<19
@M02996:162:000000000-B87FG:1:1101:8313:6982 1:N:0:ACTGAGCG+AAGGAGTA
CCTACGGGAGGCAGCAGTGGGGAGTATTGCACAATGGGCGAAAGCCTGATGCAGCAACGCCGCGTGAGTGAAGCAGTATTTCGGTATGTAAAGCTCTATCGATGGGGAATAAGATGACGGTACCCAAGTAAGAAGCCCCGGCTAACTACGTGCCAGCAGCCGCGGTAATACGTAGGGGGCAAGCGTTCTCCGGATTTACTGGGTGTAAAGGGGGCGTAGACGGCATAGCAGTTTTGAAGTGAAATACCTGGGCTTAACCCAGGAATTTCTTTGAAAACTGTTATTCTGGAGTACTGTAGGG
+
AACCCEFA=5)====;;==;;888BCFGCGDGGGFGGFGDGGGEGGGGGGGGGGGG@8FEG7FFFGGGGDGA<,:CFGDGGGFEC?FCFAEFFGGGGDBF:FDAGFGEFEFGCEFFF9BEFFEGGGF@FF,AED,@@FG7BEG7,@DFF>DDCGF,@:;FF6EEGGEEB;D*4?>CEDGGGC;A:DC*:@DDEFCC4CG=:D*.=CA7A6C5))8))4)*1A5)/.<:0=*0-5<>?AFGF76@:*/5CA(76?(,4C:31@10(..)0:C54903/4:<564))).)).4>2)6:*).),
@M02996:162:000000000-B87FG:1:1101:13329:6983 1:N:0:ACTGAGCG+AAGGAGTA
CCTACGGGTGGCAGCAGTGAGGAATATTGGTCAATGGGCGCGAGCCTGAACCAGCCAAGTAGCGTGAGGGATGACTGCCCTACGGGTTGTAAACCTCTTTTGTTTGGGAATAAAGGAGCCTACGTGTAGGCTTTTGCATGTACCTTTCGAATAAGCATCGGCTAATTCCGTGCCAGCAGCCGCGGTAATACGGAAGATGCGAGCGTTATCCGGATTTATTGGGTTGAAAGGGAGCGTAGGCGGCCTTTTAAGTCTGCGGGCAAATGTCAGGGCCCAACCTTGGGATGCCGTGGATACTGAG
+
88ACCA=5:0)==88====;;;;;CFFGGGGGGGGGGGGGGFEGGGGGGG9FGFGGGGGGGGGEFEGGFGGGGGGGGGGGFGGGGGGGGGGGGGGGGGGGGFGFGGGGGGGFDGGFGGGGGGGGGEF<EGGGGGGFGGGAEFGGGGGGG?FGDFGGFGGGECF8FFGGGGGGGGGGGGFGGDDDGGGDGGG>EEAEFGFACGEFGGFFFFCCC:>C6CCDAF=GE)=:7+;3:6BE>0><?)-04)64C6:BAADB<E311)3324<D82FB0,<8@0<7<F0(,,8(44(-3(4495>2)
@M02996:162:000000000-B87FG:1:1101:13354:6999 1:N:0:ACTGAGCG+AAGGAGTA
CCTACGGGTGGCAGCAGTGAGGAATATTGGTCAATGGGCGCGAGCCTGAACCAGCCAAGTAGCGTGAGGGATGACTGCCCTACGGGTTGTAAACCTCTTTTGTTTGGGAATAAAGGAGCCTCCGTTTCGGCTTTTGCATGTACCTTTCGAATAAGCATCGGCTAATTCCGTGCCAGCAGCCGCGGTAATACGGAAGATGCGAGCGTTATCCGGCTTTATTGGGTTTAAAGGGAGCGTAGGCGGCCTTTTAAGTCTGCGGTCCAATTTCATGGCCCACACTTTGCATTCCCGTGATACTGAT
+
-8BBC?:5:))=;6====;;;;;CFEFGFGGGFGFGGGGGGGCFFGGGFGFGGGFG,FGGGGGGGGDFGG@FEEFGEGGGGDGFEDGGGGFC9FGGGFFGG<FGGDGD,AFF?F9<ECDFG,F+A,8,8@CGGGF=F@F<E9EEFGGGCDEEDDFGEEFGGDG7<EFGGGFFGGAED;CG@DBE5D>*=7CD5?*C)2+;2?*8*CE>FAF*7)8>*)3C+?55EF07<?CD411543>*41-)474<C-,/.)-))*1-().).-)6*.:)3:F;@6?06*6<).))))(.4(()1-))-
@M02996:162:000000000-B87FG:1:1101:8091:7006 1:N:0:ACTGAGCG+AAGGAGTA
CCTACGGGGGGCAGCAGTGGGGAATATTGGGCAATGGGGGGAACCCTGACCCAGCAACGCCGCGTGAGGGAAGAAGGTTTTCGGATCGTAAACCTCTGTCCTTGGTGAAGAGAAAGAGACGGTAGCCAAGGAGGAAGCCCCGGCTAACTACGTGCCAGCAGCCGCGGTAATACGTAGGGGGCAAGCGTTGTCCGGAATGATTGGGCGTAAAGGGCGCGTAGGCGGCCGACTAAGTCTGGAGTGAAAGTCCTGCTTTCAAGGTGGGAACTGCTTTGGATACTGGTTGGCTTGAGTGCAGGAG
+
ACCCCDF=:=)8888::<:::88BFGGGGGGGGGGGGGGGGGGGGGGGGGGGGGGGGGGGGGGGFGGGGGGGGGGGGGGGGGGGGGGGGGGGGGGGGGGGGGGGGGGGGGGGFGGGGGGGGGGGGGGGGGGGGEGGGGGGGGGGGGGGGGGGGGGGGFFGGGGGGGGGGGFGGGGGGGDGGGFFGGGGGG5CFFGGEGGFGGGFGGFFBEDGFFBDC>GGFGGGGD>GFFGBFDFFFB<78*49<*0:F<DFFF<>DFFABF><3:BFF<6)6AFF426:<F?D>BFB:(-44:AA?)3,-
@M02996:162:000000000-B87FG:1:1101:11049:7093 1:N:0:ACTGAGCG+AAGGAGTA
CCTACGGGAGGCAGCAGTGGGGAGTATTGCACAATGGGCGAAAGCCTGATGCAGCAACGCCGCGTGAGTGAAGAAGTATTTCGGTATGTAAAGCTCTATCGATGGGGAATAAGATGAAGGTACCCAAGTAAGAAGCCCCGGCTAACTACGTGCCAGCAGCCGCGGTAATACGTAGGGGGCAAGCGTTATCCGGATTTACTGGGTGTAAAGGGAGCGTAGACGGAATGGCAAGTTTGGAGTGAAAACCCTGAGCTTAACTCAGGAATTGCTTTGAAAACTGTCAAACTAGAGTACTGGAGGG
+
8ACCCEA=510====;====;888BFGGGGGGGGGGGGGGGGGGGGGGGGGGGFFFGGGGGGGGCFGGGGGGFFGGFAFGGGGGGGGGGGGGGGGGGFFFGCGGGGGGFFFEGGGGGGGCFEFGGGGGGGGGGGGGGGGGGGGGGGGGGGGGGGGGGGGGGGGGCGCGGGGGGGFCCGEGGFFFGGGGGGGGGFGGF>FFGFFFGGBFFFGGGEFGG?GGFGGC5FGGFFFF5A9@:?FC<:6@A@EFG??F?AFDDGGB2?:???D?BAFFFFFFFF)-<=>DBFBA7<8A<<54<?:?B
@M02996:162:000000000-B87FG:1:1101:7829:7163 1:N:0:ACTGAGCG+AAGGAGTA
CCTAGGGTGGCTGCAGCTAAGAATATTCCGCAATGGACGAAAGTCTGACGGAGCGACGCCGCGTGGATGATGAAGGTCGGAAGATTGTAAAATCCTTTTATGACTGAGGAATAAGCAGTGTGAGAGAAACGCATTGCGGTGACTGTAGGTCATGAATAAGCAACGGCTAATTACGTGCCAGCAGCCGCGGTAACACGTAAGTTGCGAGCGTTGTTCGGAATTATTGGGCGTAAAGGGCATGTCGGCGGTTTTGCAAGCTTGGTGTGAAATCTCGGAGCTCAACTCCGCAATTGCGTTGAGA
+
88ACCF=):)0==8=;=6=<=;==CCFEFGGGGGGGFFDDFCFGGGGAFGG,@FGGCCBCFEECFECCF<BEAEEFFGFF:FGBFEFFCAFFAFGGGGGGGGBFFG@FGGGFFFFGFDFGFGGGGGGFFGDFEDEGGEDFEGF,7CFADFA8;FGGG7CFGGGGGGGGGDEGGGGGGGGGGGFFFFDGGGGG5*,4:C85F>E797A>5A7CDEFDGBC5)<<C?BAF:D<)2?A*8<FD<7)035>;C1<:1<<A>F*<?EB:B<2)/60.64:*07(47?(.-),(,((.4<693(-.(
@M02996:162:000000000-B87FG:1:1101:7847:7165 1:N:0:ACTGAGCG+AAGGAGTA
CCTAGGGTGGCTGCAGCTAAGAATATTCCGCAATGGACGAAAGTCTGACGGAGCGACGCCGCGTGGATGATGAAGGTCGGAAGATTGTAAAATCCTTTTATGACTGAGGAATAAGCAGTGTGAGAGAAACGCATTGCGGTGACTGTAGGTCATGAATAAGCAACGGCTAATTACGTGCCAGCAGCCGCGGTAACACGTAAGTTGCGAGCGTTGTTCGGAATTATTGGGCGTAAAGGGCATGTAGGCGGTTTTGCAAGCTTGGTGTGAAATCTCGGAGCTCAACTCCGAAATTGCGTTGAGG
+
88BCC;:0501===;;=;=====;CFGGGGGGGFGGGGGGGGGGGGGGGGG7FCFGGGGGGGGFGGGGGGGGGGGGGGGEGGGFGGGGGGGGGGGGGGGGGGGGGGGGGGGGGGGGGGGGGGGGGGGGGGGGGGGGGGGGGGGGGGGGGGGFFGGGGGGGGGGGGGGGGGGGGGGGGGGGGGFFGGGGGEG5CFGGFGCFGGGFGGFFFBGGGFFGG>DGFGGGGFGGFFGFFFA??BFF::)97FFBCBFF??F)<AG<?3.4:0>4@40)28F>>>FF??24<DB>FFF>95(4>;6:(
@M02996:162:000000000-B87FG:1:1101:24065:7189 1:N:0:ACTGAGCG+AAGGAGTA
CCTACGGGGGGCAGCAGTGAGGAATATTGGTCAATGGGCGAGAGCCTGAACCAGCCATGTCGCGTGGAGGAATAAGGATCTATGGTTCGTAAACTCCTTTTGCGGGGGGATAAAGTGCGGGACGCGTCCCGTATTGCAGGTACCCCGCGAATAAGCATCGGCTAACTCCGTGCCAGCAGCCGCGGTAATACGGAGGATGCGAGCGTTATCCGGATTTATTGGGTTTAAAGGGTGCGTAGGCGGCCCCTTAAGTCGGCGGTGAAATTTCCGGGCTCAACCCGGTCACTGCCGTCGACACTGG
+
8BCCCD)85108888::<:::::EFGGGGGGGGGGGFGGGGGFGGGGGGGGGGFFFFGGGGGGGFGGEGG@FFFFGFFGDAFGGGGGGEGGGGGGFGGCFGGGGGGGGGEGGGGGGGGGGGGGGGGGGEGGGGGGGGGGGGGGGGGGGGGGGGGGGGGGGGGGEGGGGGGGGGGGGGGGGGGFFGGGGGGGDGFEGEGGFCCCBGGFFFFGGGFDGGFGGFGFGG>GC:FF@??:D<?@D?DF<9BDBD>AFD>:995C3>F?FFFBF?:)9B6><9?FFF@>B?FFF727(2492>0:<<
@M02996:162:000000000-B87FG:1:1101:23470:7190 1:N:0:ACTGAGCG+AAGGAGTA
CCTACGGGTGGCAGCAGTAGGGAATATTGCACAATGGGGGAAACCCTGATGCAGCAACGCCACGTGTGGGAAGAAGCATTTCGGTGTGTAAACCACTGTCGTGAGGGAATAATGCTTGGCCTCGGCCAAGTTGAATGTACCTCGAAAGGAAGCACCGGCAAACTTCGTGCCAGCAGCCGCGGTAATACGAGGGGTGCAAGCGTTGTTCGGAATCACTGGGCGTAAAGGGAGCGCAGGCGGAGATGCAAGCAGTCTGTACAATACCGGGGCCCAACCCCGGACCTGCAGACTGGACTGTTT
+
8ACCCA8)81)====;==;<;8;CFFGGGGGGGGGGGGGGGGGGGGGGGGGGGFGGGGGGGGGGFGGGGGGGGGGGGGGGGGGGGGGGGGGGGGGGGGGGGG7FGGGFGGGGGGGGGGGGGGGGGGGGGGGGFGFGDGGGGGGGEGGGGFGGGGGGGDDGGGGGGGGGGGGGGGGGGGGGGGFFGGGGGGGGGFGDFGGFGGGFGGFFFBGGGFFGGFGGFGGGGFGGFFGFFF;FBBFGBG>F<==AGFFFF>>BFFGFFFF:??F0@>>9?(>CDFFF9D6(8::.6<7??:0<>>A<
@M02996:162:000000000-B87FG:1:1101:13208:7192 1:N:0:ACTGAGCG+AAGGAGTA
CCTACGGGTGGCAGCAGTGAGGAATATTGGACAATGGATGGAAGTCTGATCCAGCCATGCCGCGTGAAGGATTGATGCCCTACGGGTTTTGAACTTCTTTTGTACGGGGGCAATAAGGGCCACGCGTGGTCCGATGAGAGTACCGTACGAATAAGCATCGGCTAACTCCGTGCCAGCAGCCGCGGTAATACGGAGGATGCGAGCGTTATCCGGATTTATTGGGTTTAAAGGGTGCGTAGGCGGCTTGCCAAGTCAGCGGTGAAATCCGGGCGCCCAACGCCGGAACTGCCGGTGAAACTGG
+
-8ABCA0)8))=;==;===;;;;CEFGGGGGGGGGGGGGGGGGGGGGGGFFGGFFGGGGGGGFGFGGGGGGGGGGGGGGGGGGGGGGG7CFDFGGGGGGGGGGGGGGGGGGGGGGGGGGGGGGGGGEFGGGGCFGGGGGGGGGGGGGGGGGGGGGGGGGGGGGGGGGGGGGGGGFFGGGGGDDFGGCDFFGGGFEGECFFGGGFGGFFFFGGD;53C>7FFGGGDEEFFBFFF6?FBFFD?DFEBFFFGF:)6:ABFGDFBFFF>9?67(17>>3A5:266399>>7),47,4((4/59<5
@M02996:162:000000000-B87FG:1:1101:22050:7198 1:N:0:ACTGAGCG+AAGGAGTA
CCTACGGGCGGCAGCAGTAGGGAATATTGCACAATGGGGGAAACCCTGATGCAGCAACGCCACGTGTGGGAAGAAGCATTTCGGTGTGTAAACCACTGTCGTGAGGGAATAATGCTTAATTTCGGTTAAGTTGAATGTACCTCGAAAGGAAGCACCGGCAAACTTCGTGCCAGCAGCCGCGGTAATACGAGGGGTGCAAGCGTTGTTCGGAATCACTGGGCGTAAAGGGAGCGCAGGCGGAGATGCAAGCAGTCTGTACAATACCGGGGCCCAACCCCGGACCTGCAGACTGGACTGTTT
+
88BCC>>=81)8888;;<;<;8;CFGGGGGGGGGGGGGGGGGGGGGGGGGGGGGGGGGGGGGGGFFGGGGGGGGGGGGGGGGGGGGGGGGGGGGGGGGGGGGCFGGGGGGGGGGGGGGEGGGGGGEECGGGGGGFGGGGGGGGGG8CGGFGFGGGGC+@>CGGGGGEGFGGGFGGGGGGGGDBF=FCGGGGGGBECEGFFGGGFGGFFEFGGGFFGGFG75C/CEFGGFFGFFB>EFBEG>D>@<99>FBFFFBA<D?CBFFFF?FB>39G>FBB;7:BBFFF3211:9<2:8:BBF<A9
@M02996:162:000000000-B87FG:1:1101:10010:7199 1:N:0:ACTGAGCG+CAGGAGTA
CCTACGGGAGGCAGCAGTGGGGAATATTGCACAATGGGGGAAACCCTGATGCAGCGACGCCGCGTGAGTGAAGAAGTATTTCGGTATGTAAAGCTCTATCAGCAGGGAAGAAAGTGACGGTACCTGCCTAAGAAGCCCCGGCTAACTACGTGCCAGCAGCCGCGGTAATACGTAGGGGGCAGGCGTTATCCGGATTTCCTGGTGGTAAAGGGGGCTCAGACGGTGAGATAGGTATGCTGTGAAAACACGGGGCTCAACCCCGGGATTGCATTGGAAACTGTAGAATTGAATTTACGGGAGG
+
8ABCCB@@88)==8=;====;8,8CFCGGFFGGGGFGDGGDGGGGGGGGGF9FECBFFGGGGGG7FGECDFGGGFDF9EGGGGG4<FEGGFF?FGGG9FEFGGCFGGG8FFGCEEAFG7FFDF,CA,,8F8<DFCC,8B:@CEF,89;D8:>+D,33DFFGCG>F:*4D@G54>;:>*:*:*258C<D59:5:)==8++;;20)2>49//*:).))18<0/:AC*55*)**)))-/).7:0*47.8)39((040(,)2908560((((1)*.,,03/,)).*4)-)))).-).).()((((
@M02996:162:000000000-B87FG:1:1101:10027:7212 1:N:0:ACTGAGCG+AAGGAGTA
CCTACGGGAGGCAGCAGTGGGGAATATTGCACAATGGGGGAAACCCTGATGCAGCGACGCCGCGTGAGTGAAGAAGTATTTCGGTATGTAAAGCTCTGTCAGCAGGGAAGAAAGTGACGGTACCTGACTAAGAAACCCCGGCTAACTACGTGCCAGCAGCCGCGGTAATACGTAGGGGGCAAGCGTTATCCGGATTTACTGGGTGTAAAGGAGGCGCAGACGGTAGGCTAAGTCTTATGTCAAAACCCGGGGCTCCACCCCGGGCTTGCATTGGAAACTGTTGAACTAGCTTGCAGGAGGG
+
8ACCCFF=8:)=========;86BFGGGGGGGGGGGGGGGGGGGDGGGGGGGGGG@GFGGGGGGFGGGEFFFGGGG5,9CFGGGC,DEGGGGCFGGE,C?B,BFGGGG8CEF8,7AA,@+86C<=,,38FDDD3,@==C++@B8885DG+6,6@;,@CFGGDG@744;=BD5?,8:EEE=7*))3197F+@CC)/86+;;:*/)=C=6*1:**03CC05)<CG>:)5*4/*9-6)*).92)0-140>(/,2>B1(,.0719>0(,3(,7.>)556:??)))*.66)))),)).-).)4:(1
@M02996:162:000000000-B87FG:1:1101:17827:7269 1:N:0:ACTGAGCG+AAGGAGTA
CCTACGGGCGGCAGCAGTGGGGAATATTGGGCAATGGGCGCAAGCCTGACCCAGCAACGCCGCGTGAAGGAAGAAGGCTTTCGGGTTGTAAACTTCTTTTATCAGGGACGAACAAATGACGGTACCTGAAGAATAAGCCACGGCTAACTACGTGCCAGCAGCCGCGGTAATACGTAGGTGGCAAGCGTTGTCCGGATTTACTGGGTGTAAAGGGCGCGTAGGCGGGAGAGCAAGTCAGGTGTGAAATCTATGGGCTTAACCCATAAACTGCACTTGAAACTGTTTTTCTTGCGTGTCGGAG
+
8ABCC>=))118888;;<;;;888C6FFFGDGGGGGGGGGGGGGGGGGCFGGGFG,,FGGGGGEGE7FFGGGGGGFCFGGGG@FGGGGGGGGGGGGGGGGFGGGGGGFGGGEGGGGGGGGGDGGGGGGC>CCEFBBEFF7D>*CF>8FFFG8D>CEFFGGGFF8FCCE5EFGFGGG>EGGGGFFGGGGG=DGCEC5BGFF>>+7CFDF?=7CFFFDGFGD:86DGF59?57?B<.95>FGBD19<==2:4<@B7<?FECAAF??(5)8=4>)4>F??4)5:@>45:14AA<)(-(4)(-(-
@M02996:162:000000000-B87FG:1:1101:27438:7281 1:N:0:ACTGAGCG+AAGGAGTA
CCTACGGGGGGCTGCAGTAGGGAATTTTCGGCAATGGGCGGAAGCCTGACCGAGCAACGCCGCGTGAACGAAGAAGTATTTCGGTATGTAAAGTTCTTTTATAGGGGAAGAAAAGTTAAGATTGACGGTACCCTATGAATAAGCTCCAGCTAACTACGTGCCAGCAGCCGCGGTAATACGTAGGGAGCGAGCGTTATCCGGAATTATTGGGCGTAAAGGGTGCGTAGATGGCAACATAAGTCTTATGTAAAAATGCTGGGCTCAACCCAGTAGGGCAATAGCTACTATGTAGCTAGAGTA
+
-8ACCA)8:=)88889:::<:8:CFDFDGGCFEDGCGGGGGGGGGG=FGGGGEG7FFFGGGGGGGGGGGGGGGGCFDFGGGGGGF7DFFGFGGGGGGGGFGGEGGFG7C:FFGGFF9FFGGGGGGGGGFGG:CGGGGGDGEF9FFCGFGGGEFGGGGEFDFGGF>8CF*8EEG>EEGGGGGF:>E:<DCECEEFGGFDFF35EFFC?FFFGGCEFG*<CGFGGGGDDC>FGF:?:F0)9:6:)7.1/)*.6?2384<?66:FB?4:?:::C<<>D6>,89>*6424<:<A949:<)*,6-
@M02996:162:000000000-B87FG:1:1101:8228:7304 1:N:0:ACTGAGCG+AAGGAGTA
CCTACGGGAGGCTGCAGTCGAGGATCATTTGCAATGGGCGAAAGCCTGACAATGCGACGCTGCGTGGAGGATGAAGGCCTTCGGGTTGTAAACTCCTGTCATAGGGGAACAGGCGAGGGGTGCTAATACCACCCTTAGTTGAGTGTACCCTAAGAGGAATTGGCGGCTAACTCTGTGCCAGCAGCCGCGGTAATACAGAGGCCAAGGGCGTTGTTCGGATTTACTGGGCGTAAAGGCCGCGTAGGCGGTCTTGCGTGTCAAGGGTGAAATCCCCGGGCCCAAACCGGAAAGTTGGCTTGAA
+
-8AC8@0=>8)=========8888;FCFFGGGFFGGGGGGGGGGGGGGGGG9ECCCFEGE:FGGFCGFGGGGDGGGGGGGFGGEDGGGGGEFGGGGGGFGGGFCFGGDGGFFGGGGGGEEGGGFFEFFGCDDGGGGC,DFF,@F9EECEFC@DFAF6EDG8*@FGGGGGF,2AE?<9<ECC<6ADDDGGGG>CFC7B++)77CA52)))0>*)8>FG;57393038CC:B))4(4F(,75,1-0,7:09236)-(,3C<:)*,,((,,0)*(,,5?764;:)(4477((-.)))..)((,.
@M02996:162:000000000-B87FG:1:1101:8218:7322 1:N:0:ACTGAGCG+AAGGAGTA
CCTACGGGAGGCTGCAGTCGAGGATCATTTGCAATGGGCGAAAGCCTGACAATGCGACGCTGCGTGGAGGATGAAGGCCTTCGGGTTGTAAACTCCTGTCATAGGGGAACAGGCGAGGGGTGCTAATACCACCCTTAGTTGAGTGTACCCTAAGAGGAATTGGCGGCTAACTCTGTGCCAGCAGCCGCGGTAATACAGAGGCCAAGAGCGTTGTTCGGATTTACTGGGGGTAAAGGGAGCGTAGGCGGTCTTGCGTGTCAAGGGTGAAATCTCCGGGCCCAACCCGGGAAGTGCGCTGGAA
+
68ACCEF=:))====;====888@,FEGGGGGGFFGFGGGGGGGGGGGGGGCFCCFBEGDFFCFBFFFGGGGGGGGGGGGFGGGGGCGGGDFCFGGGGCFFFFFGGGGGFGGEGGGGGGGGGGGGGFGFGGGGGGFGFGGGGFFDFFFFCCGCGGF63=3DFGGGGGGGGGG+,DFGGGGGGFFF:CDDGGGEAE7A7;AFDEF5CA.A>/CD).:<3575C7:97CC(0)8799F6(0)-1-7:603938=<DBFF1*6)*38:?6<0):6:2<EEF>F,7-((7((-4::<B(751112
@M02996:162:000000000-B87FG:1:1101:9626:7375 1:N:0:ACTGAGCG+AAGGAGTA
CCTACGGGTGGCAGCAGTAAGGAGTTTTCGGCAATGGGGGAAACCCTGACCGAGCAACGCCGCGTGAGCGATGACGGTCCTTTGGATTGTAAAGCTCTGTTGTAAGCCATGAATGATAGCTTTAGGAAATGAAAGCTATTTGACGACAGCTTACCAGAAAGCCACGGCTAACTACGTGCCAGCAGCCGCGGTAATACGTAGGTGGCAAGCGTTATCCGGAATTATTGGGCGTAAAGAGTGAGCAGGCGGTTAATTAAGTCTGAGGTTAAAGCGTGGGGCTCAACCCCATTATGCCTTGGAA
+
8ACCCB))80)========<<;;;CFGGGGGGGGGGGGGGGGGGGGGGGGGGGFFGGGGGGGGGFGGGGGGGGGGGGGGGGGGGGGGGGGGGGGGGGGGGGGGGGGGGGGGGGGGGFGGGGGGCADGGGGFGGCGGGGGGGGGGGEGGGGGGGGGGGGGFGGGGGGGGGGGGGGGEGGGGGGFFGGGGGGGEGFGGFGGFF5A8CGFFFFGGGAFGGDGG@CGFGFGGFFG<>B<FFBFF>C:F<<>;DFFF26AFF?FFFFFFFFFFFFFF6:EGFF:;?FFFFFFFF2A9<AAA??B46
@M02996:162:000000000-B87FG:1:1101:7596:7375 1:N:0:ACTGAGCG+AAGGAGTA
CCTACGGGAGGCAGCAGTGGGGAATCTTGCGCAATGGAGGAAACTCTGACGCAGCCATGCCGCGTGAGTGATGAAGGCCTTCGGGTTGTAAAGCTCTGTCTAAGGGGACGAATGATTAAGGTGACAACAACGCCTTGATGTGACGGTACCCTTAAAGAAAACACCGGCTAACTCCGTGCCAGCAGCCGCGGCAATACGGGGGGTGTAAGCGTTGTTCGGAATTACTGGGCGTAAAGGGCGTGCAGGCGGTCACCGCAAGTTAAATGTGAAATCCCCGAGCTTAACTCGGGACGTGCGTTTT
+
8ACCCDFF=8)====;====;88BFFGGGGGGGGGGGGGGGGGGGGGGGGGGGFFFGGGGGGGGFFGGGGGGGGGGGGGGGGGGGGGGGGGGGGGGGGFGGGGGGGGGGGGGGGGGGGGGGGGGGGGGGGGGGGGGGGGGGGGGGGGGEGGGFGGGGGGGGGGGGGGGGGGGGGGGGGGGGDFFGGGGGGGGGFGGFFGEGGG@GGFFFFGDGFFGGFGDFGGFFFGGFFGEBFFFFFFG9C?@A<>>DB>FF2?F6CGA2B<A4<<>F<C<A?FFE020(9<42:4:<>71>B?(),-,(
@M02996:162:000000000-B87FG:1:1101:7615:7381 1:N:0:ACTGAGCG+AAGGAGTA
CCTACGGGAGGCAGCAGTGGGGAATCTTGCGCAATGGAGGAAACTCTGACGCAGCCATGCCGCGTGAGTGATGAAGGCCTTCGGGTTGTAAAGCTCTGTCTAAGGGGACGAATGATTAAGGTGACAACAACGCCTTGATGTGACGGTACCCTTAAAGAAAACACCGGCTAACTCCGTGCCAGCAGCCGCGGCCATCCGGGGGGTGTAAGCGTTGTTCGGAATTCCTGGGCGTAAAGGGCGTGCAGGCGGTCCACGCACTTTAACTGTGCAATCCCCGAGCTTAACTCGGAGCGGTGTGTTT
+
8ACCCBA511)8========;88@@EGGGGEGGGGFGGGEFE@FFGGGGGEGGGGGGGFFFGGGDGEGGGGGGGGGGGGGGGFGEFGGGGFFFFGGGFFFCF<AF8CEGEGGG8FGGGGFFG8AFGGFGGG>EGFCDFGGGGGG+@EFGFFGG>EGFFCFGGGGGGGGEEGGGGGGGGEGGGF><9C;DC4C*=++;C)8>75>EDF48=DE<309>:DDDGD*+9+9(77@>0(*4(87473.40893,,)).39(*).)9<))6><*.247(/;)1((,9))--441(((-(-,)(...
@M02996:162:000000000-B87FG:1:1101:3133:7382 1:N:0:ACTGAGCG+AAGGAGTA
CCTACGGGTGGCTGCAGTCGAGGATCATTTGCAATGGGGGAAACCCTGACAATGCGACGCTGCGTGGAGGATGAAGGCCTTCGGGTTGTAAACTCCTGTCATAAGGGAAAAGGCGAGGGCACCCAATACGTGCCTTAGTTGATTGTACTTTAAGAGGAAGCGACGGCTAACTCTGTGCCAGCAGCCGCGGTAATACAGAGGTCGCAAGCGTTGTTCGGATTTACTGGGCGTAAAGGTGGGGTAGGAGGCGAGGTGTGTCAGGTGGGAAATCTCCGGGCTCAACCCGGACAGGGCGCTTGAG
+
8ACCCBD9:0);;==;==;888@CEF6FFFGGGGGGGGGG7BFFGGGGGGGGFFEEEFGGEFFEFFGDGGGGG<EFFDDGGGGGGGGGEFEEFGFGGG<FEF<FGGG?=FFFCFGGGGGGGEF@FGFGGGGGGGCF9DFFFGFGGFCDDDFCDGGGGGFCFCCCCCCG*?C,+?<FGFGEFFFF6CDGGEGC*@<C*;CFGGDDEDEDFFGGC>:FGB7C@FDD+9AC(<D34(6?2(0)3917:*.(/49B9B?2:C:<))-,(-,,.)2.)..:<6(()/..((41(((-,(-(726:)
@M02996:162:000000000-B87FG:1:1101:19296:7395 1:N:0:ACTGAGCG+AAGGAGTA
CCTACGGGTGGCAGCAGCTAAGAATATTCCGCAATGGACGAAAGTCTGACGGAGCGACGCCGCGTGGATGATGAAGGCCGGAAGGTTGTAAAATCCTTTTAAGTGTGAAGAATAAGCGAGGGCAGGGAAAGCCCATGTGGTGACGGTAGCACTTGAATAAGCAACGGCTAATTACGTGCCAGCAGCCGCGGTAACACGTAAGTTGCGAGCGTTGTTCGGAATTATTGGGCGTAAAGGGCATGTAGGCGGTTTTGCAAGCTTGGTGTGAAATCCCGGGGCTTAACTCCGGAATTGCGTTGAG
+
88BCCE:5:00========;<;;EFGGGGGGGGGGGGGGGGGGGGGGGGGGGEGGGGGGGGGGGFGGGGGGGGGGGGGGGGGCFGGGGGGGGGGGGGGGGGGFGGGGGGGGGGGGGGGGGGGGGGGGGGGGGGGGGGGGGGGGGGGGGGGGGGGGFGGGGGGGFGGEGGGGGGGGGGGGGGGFFGGGGGGGGGEGGFGGFGGGFGGF@EFGG<5>GG:DCEGGGGFGGFFGD;FFFAFFC:C<F:=F>GFFF?BFFB+9:AFFDBFFFFFGFF?DGFFFFFFAFFFF?1:7?:<:156>:(
@M02996:162:000000000-B87FG:1:1101:3121:7396 1:N:0:ACTGAGCG+AAGGAGTA
CCTACGGGTGGCTGCAGTCGAGGATCTTTTGCAATGGGGGAAACCCTGACAATGCGACGCTGCGTGGAGGATGAAGGCCTTCGGGTTGTAAACTCCTGTCATAAGGGAAAAGGCGAGGGCACCCAATACGTGCCTTCGTTGATTGTACTTTAAGAGGACGCGACGGCTAACTCTGTGCCAGCAGCCGCGGTAATACAGAGGTCGCAAGCGTTGTTCGGATTTACTGGGCGTAAAGGGAGCGTAGGCGTCGAGGTGTGTCAAGTGTGAACTCTCCGGGCTCCACCCGGTAAGTGCGCTTGAA
+
6ACCCD550)1;=====;;88888CE,CEGAFGGGGGGDE@BFFFFGGGGG<CFCB@FG7FEGGEF7FFGFDFFFGGGGFGGGGG<F7BCFA99,A,5CE,C,:,EFC9FF8CGGGEGGEFGGDF=@DFFGGGCFG,=>F=FFCGDEEG;D,@FEEGC+>@D@*>:5:5?:9+,>CF?<,=C;AC6CDGEG887CC87+6>DCBC)7>5>D=D@@7D;*>)<+:C6CD?FC)-4)*4(.)49:>:*5,)-(81:BFFG7:-6>4<A26*.0.5.):;;9<067::,4(,,46<ABFD(,()
@M02996:162:000000000-B87FG:1:1101:12617:7398 1:N:0:ACTGAGCG+AAGGAGTA
CCTACGGGTGGCAGCAGCTAAGAATATTCCGCAATGGACGAAAGTCTGACGGAGCGACGCCGCGTGGATGATGAAGGTCGGAAGATTGTAAAATCCTTTTATAACTGAGGAATAAGTCTGGTGAGAGAAACGCCGGATGGTGACTGTAGGTTATGAATAAGCAACGGCTAATTACGTGCCAGCAGCCGCGGTAACACGTAAGTTGCGAGCGTTGTTCGGAATTATTGGGCGTAAAGGGCATGTAGGCGGTTTTGCAAGCTTGGTGTGAAATTCCGGAGCTCAACTCCGGAACTGCGTTGAG
+
8ACCCBA9=01=;==;===;<;;;CFGGGGGGGGGGGGGGGGGGGGGGGGGGGFFGEGGGGFEGCFCFGGGGGGFFGGGFGGGGGGGGGGGGGGGGGGGGGGFGGGGGFFACGGGGGGGGGGFEFGGGGGGFEGGGGGGGGGGGGGGGGGGGGGGFDGGFECEFGGGGGGGGGGGGGGGGGGFFGGGGGGGGEDGGFGGAFDEFFGFFEFGGGFFGG?C*7CFCFFFFBFDBFF<FFBE579.96FF;GF>D?:<ADFCD450),:B<FAGAFDFG3;B??6<2AA331,-234)8049:8
@M02996:162:000000000-B87FG:1:1101:3142:7402 1:N:0:ACTGAGCG+AAGGAGTA
CCTACGGGTGGCTGCAGTCGAGGATCATTTGCAATGGGGGAAACCCTGACAATGCGACGCTGCGTGGAGGATGAAGGCCTTCGGGTTGTAAACTCCTGTCATAAGGGAAAAGGCGAGGGCACCCAATACGTGCCTTAGTTGATTGTACTTTAAGAGGAAGCGACGGCTAACTCTGTGCCAGCAGCCGCGGTAATACAGAGGTCGCAAGCGTTGTTCGGATTTACTGGGCGTAAAGGGCGCGTAGGCGGCGAGGTGTGTCAAGTGTGAAATCTCCGGGCTCAACCCGGAAAGTGCGCTTGAA
+
ABCCCEF>:));=======88888CF<FGGGGGGGGGGGGGGGGGGGGGGGGFFFFEGGGGGGGFFGGGGGGGGGGGGGGGGGGGGGGGGGGGGGGGGFGGGEFGGGGGGGGGGGGGGGGGGGGGGGGGGGFFGGGFGGGGGGGGGGGGGGGFGGG?EFGGGGGGGGGGGGGGGGGGGFFFFFFGGGGGGGEEFGGFGGFGGGFGGFFFFDGGFFGGFGGFGGGGFGGFFGB?:AF<<EG9>>DBFDFGFBF>BFFFCGD9?DFDAFA16CAADFGB>9BFFBFFBFF>>?>FFFFF::0.
@M02996:162:000000000-B87FG:1:1101:3160:7402 1:N:0:ACTGAGCG+AAGGAGTA
CCTACGGGTGGCTGCAGTCGAGGATCATTTGCAATGGGGGAAACCCTGACAATGCGACGCTGCGTGGAGGATGAAGGCCTTCGGGTTGTAAACTCCTGTCATAAGGGAAAAGGCGAGGGCACCCAATACGTGCCTTAGTTGATTGTACTTTAAGAGGAAGCGACGGCTAACTCTGTGCCAGCAGCCGCGGTAATACAGAGGTCGCAAGCGTTGTTCGTATTTACTGGGCGTAAAGGGCGCGTAGTCGGCGAGGTGTGTCAAGGTTGACATCTCCGGGCTCAACCCGGAAAGTGCGCTTGAA
+
8ACCCBA)0))========8888@EG8FGGFGGGGGGCGCFGFGGGGGGGGGEFGF@FFGGGGGGGGGCGGFGGGG,EEFEG7C:FGGGGGGGGGGGFEFDFBFGFGDF@FF+FGGD77F?CGGDFDBF<D,DFEFG9EFGCFFGGFFGGEDF9EG,@+:DCCG7CGEGDFFDFCGGGGF6CAFGG4D):CEEFGGFC7/82=>CD>A>>5/9>FGG0*9?CFGG?654)1<(:>4(4>G9D;F(9)4C>(>944A<FGAF*),).:)9:C4)4>*7448)9?7:((-1-,))622>?628
@M02996:162:000000000-B87FG:1:1101:20951:7403 1:N:0:ACTGAGCG+AAGGAGTA
CCTATGGGAGGCTGCAGTGAGGAATATTGGACAATGGAGGCAACTCTGATCCAGCCATGCCGCGTGAAGGACTAAGGCCCTATGGGTCGTAAACTTCTTTTGACGCAGGGCAATAAGGGCTACGAGTAGTCCGATGAGAGTATGCGTCGAATAAGCATCGGCTAACTCCGTGCCAGCAGCCGCGGTAATACGGAGGATGCAAGCGTTATCCGGATTTATTGGGTTTAAAGGGTGCGTAGGCGGTGGATTAAGGCCGTGGTGAAAGGTCCCGGCTCAACCGGGGAGCTGCCATGGATACTGG
+
688B@50551)8;=8====;==;EFGGGGGFGGGGGGFGGEGGGGGGGGGGGGFFFGGGCGFFGGGGGGGGGGGGGGGGGGGGGGGGGGGGGGGGGGGGGGGCGGGCGGGGGGGGGDFCFE<FEFGCAEF9E>FEGGGGGGGCEDEGEDGGGFGGGGFGEGGGGGGGFGCFGGGGFFFEEFGE5ECCDGCGCG>CC4*2AD89?:CA::AFDDEEGG)1@CFFDEEGGFFD5(--0327<?34)(.58:22@)(((-5>:2B<AD0).*,799(.39(<>>FF(3((52.)6)(.4@4<<3
@M02996:162:000000000-B87FG:1:1101:4635:7405 1:N:0:ACTGAGCG+AAGGAGTA
CCTACGGGTGGCTGCCGTTGATACTGTCGGCCTTGAGTCCGAACGGCGCCGGCGGAATGTGTCATGTAGCGGTGAAATGCATAGATATTACACAGAACACCGATCGCGAAGGCAGCTGGCGAGGACGCGACTGACGCTGAGGCACGAAAGCGTGGGGATCAAACAGGATTAGATACCCTAGTAGTCCTTTCTCTTATACACATTTCCGAGCCCACGACTAGCGCTCAGCTCGTCTGCCGTCTTCTGCTTGGAAAAAACACATTAACTGCATTGGAAACTGTTACGATAGTGTGCAGGTGGG
+
8ACCCEF5:))=;====888:<<<EEFEFBFGEEE<FC@CFFGGCF@FC@FCFFC4FFG?CEE9FFF<5?B=++BE,C?,B<5FCE@,,CEF,E<,5B,FFG=::FCFGE>=CF:3@>F:+@<*:@CF*CC:5F7:C:8<C*1FC8*BBE8E:<CE*=*FC02+4;AFF<:C*+0<<7<77C=70*:C*0:+07E+=CFBDC?*+*075>3*7.>G)47C4*:D57E*4**89(4>4?ED0*,1.9@)CD(6))(.41*(./)-:):4?)2).4*0*(.)649)4(,-(.).))...((,3
@M02996:162:000000000-B87FG:1:1101:20936:7431 1:N:0:ACTGAGCG+AAGGAGTA
CCTACGGGAGGCAGCAGCTAAGAATATTCCGCAATGGACGAAAGTCTGACGGAGCGACGCCGCGTGGATGATGAAGGTTGGAAGATTGTAAAATCCTTTTATAACTGAGGAATAAGCAGTGTGAGAGAAACGCATTGTGGTGACTGTAGGTTATGAATAAGCAACGGCTAATTACGTGCCAGCAGCCGCGGTAACACGTAAGTTGCGAGCGTTGTTCGGAATTATTGGGCGTAAAGGGCATGTAGGCGGTTTTGCAAGCTTGATGTGAAAGGCAGGGGCTTAACTCCTGGACTGCGTTGAG
+
8ACCCFA=51)========;<;;EFFGGGGGGGGGGGGGFFGGGGGGGGGGGGFGGGGGGGGGGCFGFGGGGGGGGEGGGGGFGGGGGGGGGGGGGGGGGGGFGGGGGGGGGGGGGGGGGFGGGCFGGFFGFGGGGFFGGGGCGGGGGGGGGGGGFGGGGGGGGGGGGGGGGGFGGGGGGGGFFGGFGGEDEEFGGFGG4?FGFGGF>B>GGGEEGGDGC>ECGGFGG:FG@1:0@>FB9:C6*6=@BG>1@??BB<GFFFF7AFFAFFAGFF0@G)349:7<A46?FF23:>148804,4
@M02996:162:000000000-B87FG:1:1101:15248:7448 1:N:0:ACTGAGCG+AAGGAGTA
CCTACGGGTGGCAGCAGTGAGGAATATTGGTCAATGGACGGAAGTCTGAACCAGCCATGCCGCGTGAAGGAAGACGGCCCTATGGGTTGTAAACTTCTTTTGCTTTAGGGTAATAAGCCCCATGCGTGGGGTGATGACAGTATAATGCGAATAAGTATCGGCTAACTCCGTGCCAGCAGCCGCGGTAATACGGCGGATACGCGCGTTATCCGGCTTTATTGGGTTTAACGGGTTCGTAGGCGGATGAGTAAGTCCGTGGTGAAATATCCTATCTCAACTGTGCGTCTTCCATTTATA
+
68BCCD=9810====;===;;;;;CCFGFGGGGDFGGGGGGGGGGGGFGCFGFFFGFFFGGGGGGGGGEFEECCFECFEGGGGGG,FGCFGGGGGFGGGGFECGCG?EFGGG8DFC?FFGE:F8FEE++8+@6>E,=,6,C,C,A,=ECC8E?,@E9EFFGGGC,@EGG>D+@CC6CGGGGGFFGGC7F,B5:)//5C*8>*==ED>)57C*9)89C):F?ECG5@+:-8C)-(..4:F3)),)-0/40448)))-47540*.)))6A=42)..7<@34.-0)((-4(..)64).6=
@M02996:162:000000000-B87FG:1:1101:15231:7457 1:N:0:ACTGAGCG+AAGGAGTA
CCTACGGGTGGCAGCAGTGAGGAATATTGGTCAATGGACGGAAGTCTGAACCAGCCATGCCGCGTGAAGGAAGACGGCCCTATGGGTTGTAAACTTCTTTTGCTTTAGGGTAATAAGCCCCATGCGTGGGGTGATGAAAGTATAAGGCGAATAAGTATCGGCTAACTCCGTGCCAGCAGCCGCGGTAATACGGAGGATACGAGCGTTATCCGGATTTATTGGGTTTAAAGGGTGCGTAGGCGGATGAGTAAGTCAGTGGTGAAATATCCTAGCTCAACTAGGAGGCTGCCATTGATACTG
+
8ACCCB5):))=;======;;;;CFFGGGGGGGGGGGGGGGGGGGGGGGGGGGGFGGGGGGGGGGGGGGGGGGGGGGGGGGGGGGGGGGGGGGGGGGGGGGGGGGGGGGGGGGGGGGGGGGGGGGGGFFFGFGFGFGGGGGGGFGAFGGGGGGDGGGGGGGGGGGGGGGGGGGGGGGGGGGGFFGGCGGGGGGFGGFGGFGGGFGGFFFFGGGFFDGEGGFGGGG>FDDFGFF0:>?FFG<99.,798FAFFFDFFFC*-(=<24.<AF>><759CFBABF),78<?:??4<--:AFAAF
@M02996:162:000000000-B87FG:1:1101:20995:7463 1:N:0:ACTGAGCG+AAGGAGTA
CCTACGGGAGGCAGCAGTAGGGAATATTGCACAATGGGGGAAACCCTGATGCAGCAACGCCACGTGTGGGAAGAAGCATTTCGGTGTGTAAACCACTGTCGTGAGGGAATAATGCTTAATTTCGGTTAAGTTGAATGTACCTCGAAAGGAAGCACCGGCAAACTTCGTGCCAGCAGCCGCGGTAATACGAGGGGTGCAAGCGTTGTTCGGAATCACTGGGCGTAAAGGGAGCGCAGGCGGAGATGCAAGCAGTCTGTACAATACCGGGGCCCAACCCCGGCCCTGCAGACTGGACTGTTT
+
88CCCE18=00=======;=;8;CFGGGGGGGGGGGGGDG7FGGGGGGGGGGGGGEGGGGGGGGFGGGGGGGGGGGGGGGGGGGGGGGGGGGGGCFGFFGGGCGF<FEGGGGGGGGGFC<F<FE746?ACGGFEFGGGGGGGGGEDEEEDF@FGGGG6DEEFGGGF7DCEGGCFFGGGGGGGFFGGFGCFCGGEGGDGFFGDGFGGFFFFGGGFFGGFGGFGGCE3CFFFG3;19:>>FG9C>FAFFFCBFFF?A<FFGB2@A?:(2037DF?0>ED671(8766?7:<448:?B?5846
@M02996:162:000000000-B87FG:1:1101:27314:7493 1:N:0:ACTGAGCG+AAGGAGTA
CCTACGGGGGGCAGCAGCTAAGAATATTCCGCAATGGACGAAAGTCTGACGGAGCGACGCCGCGTGGATGATGAAGGCCGGAGGGTTGTAAAATCCTGTTAAGTGTGAAGAATACGCGAGGGCAGGGAAAGCCCATGTGGTGACGGTAGCACTTGCATAAGCAACGGCTACTTACGTGCCAGCAGCCGCGGTAACACGTAAGTTGCGAGCGTTGTTCGGGATTATTGGGCGCAAAGGGGATGAAGGCGGCAGTGCAAGCTTGGTGTGAAATCCCGGGGCTTAACTCCGGCATTGCGGTTAG
+
8ACCCE8508)8888::,455::CFGGGEGAGGGGGGD,FFGGC?FFGG9FCEFFCGGGGGGGGFFG:3DEFFFGG:7>CF7*>F<FGGGGC@CFFG9F,@3CCF<CFGGGGG:,4<FGC<*=1=**;FFCF6;CGGG7+2;281??*A?F@88+000*<CFC88/5C=C*+*0<A::FFC>5@@C5/55CE*0+26C7.*>FFGCB)889/1)0**43))1:C?6FF?)>),(3;<()1(1(/.)04C(()4226):9).51.21:5*)063438)43(4?))).5(((((-,6()-((.
@M02996:162:000000000-B87FG:1:1101:27311:7512 1:N:0:ACTGAGCG+AAGGAGTA
CCTACGGGCTGCAGCAGCTAAGAATATTCCGCAATGGACGAAAGTCTGACGGAGCGACGCCGCGTGGATGATGAAGGCCGGAAGGTTGTAAAATCCTTTTAAGTGTGAAGAATAAGCGAGGGCAGGGAAAGCCCATGTGGTGACGGTAGCACTTGAATAAGCAACGGCTAATTACGTGCCAGCAGCCGCGGTAACACGTAAGTTGCGAGCGTTGTTCGGAATTATTGGGCGTAAAGGGCATGTAGGCGGTTTTGCAAGCTTGGTGTGAAATCCCGGGGCTTAACTCCGGAATTGCGTTGAG
+
88CCC>=5))1====;======;EFGGGGGGGGGGGGGGGGGGGGGGGGGCFGGGGGGGGGGGGGGGGGGGGGGGGGGGGGG=FEGGGGGGGGCFGGGGGGGDFGGGGFGGGGGGGGGGDGDGGGGGGGGGGGGGGGGGGGGGGGGGGGGGGGGGFFFGGGGGGGGDGGG6CDFFFGFGGGGFFGGGGGGDEGFGGFGGFGGGFF75>>DGGDEFGFF35BFFCF?770>7@6?0FFFFG<G4*5?FBGF0>377<<9C:25?D03()/)2)5.>EEF9>?F26542,3:,80))481(4(
@M02996:162:000000000-B87FG:1:1101:10717:7533 1:N:0:ACTGAGCG+AAGGAGTA
CCTACGGGGGGCTGCAGTAAGGGATATTGGGCAATGGGGGCGACCCTGACCCAGCCATGCCGCGTGAGGGAATGAGGCCCTACGGGTCGTGAACCTCTTTTGCCTGGGGATAACGGCGCGGTCGTGAACCGTGCGTGCAGGTACCAGGCGAATAAGCATCGGCTAACTCCGTGCCAGCAGCCGCGGTAATACGGAGGATGCGAGCGTTATCCGGATTCATTGGGTTTAAAGGGTGCGCAGGCGGCCCGTCCAGTCAGCGGTGAAATCCGGGGGCCCAACCCCCGAAGTGCCGTTGATACTT
+
88CCCF==5:)8888::::<<::CFGGGGGGGGGGGGGGGGGGGGGGGGGGGGGGGGGGGGGGGGGEGGGGGGGGGGGGGGGGGGGGGGGEGGGGGGGGGGGGGGGGGGGGGGGGEGEGEEGGGGCCFGGGG8EEGEGGGGGGGGGGEGGG8EGGGGFGGGGGGGGFFGGCF<EGGGGGGGGFFGGGGGGGGG>EGECF@GG5)8DEB>FGGGFEGGBFGFGGGGFEF<FFFFB?D>BDG6D;>;@F>CB(7:AB<AGGF?>?<:A:7>BDB09BCB?FFFFF>FBBB2:<>:?BFFA<6)
@M02996:162:000000000-B87FG:1:1101:23588:7550 1:N:0:ACTGAGCG+AAGGAGTA
CCTACGGGGGGCAGCAGCTAAGAATATTCCGCAATGAACGAAAGTCTGACGGAGCGACGCCGCGTGAACGATGAAGGTCGGAAGATTGTAAAGTTCTTTTCTAACTGAGGAATAAGTATGATCAGAGAAAGGTCATATGGTGACTGTAGGTTATGAATAAGCAACGGCTAATTACGTGCCAGCAGCCGCGGTAACACGTAAGTTGCGAGCGTTGTTCGGATTTATTGGGTTTAAAGGACGTGTAGGCGGTTCTGTAAGCTTGGTGTGAAAGGCGGGGGCTCAACTCCCGAATTGCGTTGAG
+
8ACCCA1:@8)8888:::::<::CFGGGGGGGGGGG9FFFGGGGGGGGGGGGGFFGFGGGGGGGFGGGGGGGGGGGGGGGGGFGFGGGGGGGGGGGGGGGGGGGGGGGGGGGGGGGGGFGGGGFGEFGGGGFGGGGGGGGGGGGGGGGGGGGGGGGGGFGGGBGGGGGGGGGFGGGGGGGGGFFGGGGGGGGGFGGFGG@FGGFGGFFFFGGGDFFGFGGFGGGGFGGFEGEFF<BD?FGBGBFFFFBG;>:AF>9AGGFFFFFB:B2@<>?B-82)439<FBF42849262??F?7:3(,
@M02996:162:000000000-B87FG:1:1101:18777:7551 1:N:0:ACTGAGCG+AAGGAGTA
CCTACGGGCGGCAGCAGTGAGGAATATTGGTCAATGGGCGAGAGCCTGAACCAGCCATGTCGCGTGGAGGAATAAGGATCTATGGTTCGTAAACTCCTTTTGCGGGGGGATAAAGTGCGGGACGCGTCCCGTATTGCAGGTACCCCGCGAATAAGCATCGGCTAACTACGTGCCAGCAGCCGCGGTAATACGTAGGTGGCAAGCGTTGTCCGGCTTTACTGGGTGTAAAGGGTGCGCAGGCGGGACTGCAAGTTGGTTGTGAAATACCGAGGCTAAACTTCGGAACTGCATCCAAAA
+
-8ACCE>))1)8888;;<;;;;;CFFGGGGGGGFGGGGGGGGGGGGGGGGGGGFCF8FGGGGGEFFDGGGGGFEFGGDFGGGGGGGGGGGGGGGGGGGGGGFE@FFGGG@EFCFFGCFFEECFEEEEGGE8FGGGCGGGFF?FGGG5EGGDGGGFG:CDGEGGGFGGDGGG*9FGGGGGGGGFBGDDDGGGGGFGGFGFFGGGFGGFFFFGGG)8DG2>FFGGD*8CF2?FE?1:3;>EG>7784@F?D<AF<><B(*93(*.).)67)(163.6097B><D?36>7),)-62)447
@M02996:162:000000000-B87FG:1:1101:25708:7559 1:N:0:ACTGAGCG+AAGGAGTA
CCTAGGGTGGGCAGCAGCTAAGAATATTCCGCAATGGACGAAAGTCTGACGGAGCGACGCCGCGTGGATGATGAAGGCCGGAAGGTTGTAAAATCCTTTTATAACTGAGGAATAAGTAAGGTGAGAGAAACGCCTTATGGTGACTGTAGGTTATGAATAAGCAACGGCTAATTACGTGCCAGCAGCCGCGGTAACACGTAAGTTGCGAGCGTTGTTCGGAATTATTGGGCGTAAAGGGCATGTAGGCGGTTTTGCAAGCTTGGTGTGAAATCCCGGAGCTTAACTCCGGAATTGCGTTGAG
+
ACCCCF8)8:)====;=====;;CFGGGGGGGGGGGGGGFCGGGGGGGGGGGGCCFFGGGGGGGFFGFGGGGGGGGGGGGGGGGGGGGGGGGGGGGGGGGGGGGGGGFGGGGGGGGGGGGGCFFGGFGGGGGGGFGGGGGGGGGGGCGGGGGGGGGGGGGGGGGGGGGGGGGGGGGGGGGGGFFGGGGGGGGGFGGFGG5FGGFGGFFFFGGGFFGG:GDFGGGGFGC6FD>96?FAFFD:FFFA?@BD9>EFB<>4CG:BF?3::BFFFD4:FBC5>>?BFFFBA:44:2?22ABDBF?:
@M02996:162:000000000-B87FG:1:1101:14221:7563 1:N:0:ACTGAGCG+AAGGAGTA
CCTACGGGCGGCAGCAGTGAGGAATATTGGACAATGGATGGAAGTCTGATCCAGCCATGCCGCGTGAAGGATTGATGCCCTACGGGTTTTGAACTTCTTTTGTACGGGGGCAATAAGGTCCACGGGTGGACCGATGAGAGTACCGTACGAATAAGCATCGGCTAACTCCGTGCCAGCAGCCGCGGTAATACGGAGGATGCGAGCGTTATCCGGATTTATTGGGTTTAAAGGGTGCGTAGGCGGCTTGCCAAGTCAGCGGTGAAATCCGGGCGCCCAACGCCGGAACTGCCGTTGAAACTGG
+
88BCCE>)10)8888;;<;;;;;;CFGGGGGGGGGGGGGGGGGGGGGGGGGGGGGGGGGGGGGGFGGGGGGGGFFGGGGGGGGGGGGGGGCEGGGGGGGGGGGGGFGGGGGGGGGGFGGGGGGGGGGEGGGGGGG8CBFGGGGGEFEGGGGGGGGGGGGGGGGGGGGGGGGGGGGGGGGGGGFFGGGGGGGEGFCGEGGFGDGFGGFFFFGGGFFGF9CGFGGGEDGGBFDFFFFFFFEC>>657>DBFFFFFFFFFGGFFFD>AF>>>>DBFFFGF66BFEF29>?7BBBB36:<F8<>:
@M02996:162:000000000-B87FG:1:1101:19613:7565 1:N:0:ACTGAGCG+AAGGAGTA
CCTACGGGTGGCAGCAGTAAGGAATTTTCGGCAATGGGGGCAACCCTGACCGAGCAACGCCGCGTGAGTGATGAAGGTCTTCGGATCGTAAAGCTCTGTTGTAAAGGACGAAAGCAGAGAATAGGAAATGATTTTCTGTTGACTGTACTTTACTAGAAAGTCACGGCTTACTACGTGCCAGCAGCCGCGGTAATACGTAGGTGGCAAGCGTTATCCGGATTTATTGGGCGTAAAGGGTGCGTAGGCTGTCTGTTAAGTTTGGGGTGAAATCGTTGGGCTCAACCCAATCAAGCCTTGAATA
+
-8BCCEA5>0);=======<<;CEFGGGGGGGGGGGGGGGGGGGGGGGGGGGGGGGGGGGGGGGFGGGGGGGGGGGGGGGGGGGGGGCFGGGGGGGGGGGFGGGGFFGGGGGGGGGGGGGFGGGCGGFGGFGGGGGGGGF=FGGAEFGGGGGGGFGGGGGGGFGGGGGGEEGFGEGCGGFGCFFGFCDGCD*8CFGFGGAGFGFGCFFFDGGGFFGG@DGF?9CFFCGF5)58?96:BFG19:5:FF692<?-4:>AGGF<@?>>;6?F>:(4<:FF?<42FBFBB(8::))21:>)484)
@M02996:162:000000000-B87FG:1:1101:18765:7567 1:N:0:ACTGAGCG+AAGGAGTA
CCTACGTGCGGCAGCAGTGAGGAATATTGGTCAATGGGCGAGAGCCTGAACCAGCCATGTCGCGTGGAGGAATAAGGATCTATGGTTCGTAAACTCCTTTTGCGGGGGGATAAAGTGCGGGACGCGTCCCGTATTGCAGGTACCCCGCGAATAAGCATCGGCTAACTACGTGCCAGCAGCCGCGGTAATACGTAGGTGGCAAGCGTTGTCCGGATTTACTGGGTGTAAAGGGTGCGCAGGCGGGACTGCAAGTTGGATGTGAAATACCGCGGCTCAACTTCGGAACTGCATCCAAACCGGG
+
8ACCCF):)00=8==;;<;;;;;CFGGGGGGGFGGGGGGGGFEGGGGGGGGGGFGGFFGGGGFFFGGGGGGGGFGGGFCGGGGGGGGGGGGGGGGGGGGGGGGGGGGGGEEFGGGGGGGGGGGGGGGGGGGGGGG+C96*;9EGGGGGG8CGFGGGGGGGEGGEEGG7FGGGGGGGGGGGGG.7E5/5>CGC66A=FGFFGGGFGGF5BFGGG>BGFAD7/<CFD<+:)9F>?6?DB9BG9>633)).>A27>42:4FF:4?4<BFA4<(5994)<=7A2))(-,3042<4-3),6)-(,(
@M02996:162:000000000-B87FG:1:1101:14221:7581 1:N:0:ACTGAGCG+AAGGAGTA
CCTACGGGCGGCAGCAGTGAGGAATATTGGACAATGGATGGAAGTCTGATCCAGCCATGCCGCGTGAAGGATTGATGCCCTACGGGTTTTGAACTTCTTTTGTACGGGGGCAATAAGGTCCACGGGTGGACCGATGAGAGTACCGTACGAATAAGCATCGGCTAACTCCGTGCCAGCAGCCGCGGTAATACGGAGGATGCGAGCGTTATCCGGATTTATTGGGTTTAAAGGGTGCGGAGGCGGCTTGCCAAGTCAGCGGTGAAATCCGGGCGCCCAACGCCGGAACTGCCGTGGAAACTGG
+
68ACC>:580)8888;;<;;;;;CFFGGGGGGGGGGGFGGGGGGGGGGGGGGGGGGGGGGGGGGFGGGGGGGGEFGCGGGGGGGGGGGGGGGGGGGGGGGGDGGGDGGGGGGGFGGGGGGGGGGDGEFGGGGGCG7F7EFGGGGFFGGGGGGFGGGGGGGGGGGGGGGGGGGGGGGGGGGGGEDGG<DGCFGGFGGEFFFGGGEGGFFFFGEG7BC64:FFGGGG:+*6?GF?6?)((8)-90;>>7:9<?FFF<).:)41:?AFF:>E99;9>B;>:?BFFF69>BFB?;?096272)).
@M02996:162:000000000-B87FG:1:1101:6823:7595 1:N:0:ACTGAGCG+AAGGAGTA
CCTACGGGGGGCAGCAGTGGGGAATCTTCCGCAATGGACGAAAGTCTGACGGAGCAATGCCGCGTGAGTGATGAAGTTTTTCGGAACGTAAAACTCTTTTGTTTGTGACGAACGTGCTTTCCATCAACAACAGAGAGCAGTGACGGTAGCAAACGAATAAGCCACGGCTAACTACGTGCCAGCAGCCGCGGTAATACGTAGGTGGCGAGCGTTGTCCGGAATTATTGGGCGTAAAGCGCATGTAGGCGGTTTTCTAAGTCTGGGGTGAAAATGCGGGGCTCAACCCCGTTTGGCTCTGGAT
+
ACCCCAD0:))8888::<:::88BFGGGGGGGGGGGGGGGEGGGGGGGGGGGGFGGGGGGGGGGFGGFGGGGGGGGGGGGGGGGGGGGGGGGGGGGGGGGGGGGGGGGGGGGGGGGGGGGGGGGGDFGGGGGGGGGGGGGGGGGGGGGGGGFGGGGGGFFGGGCGGGGGGGGGGGGGGGGGGFFGGGGGDGGGFGGFGGFGGGFG<DF@FGGG>EGGFGDECFFGFCC?FGF>BFFFFFGFGA9:BF>GF>F:469<9:-)91(23((?BFAA<>EEFB;?F?F42893((4(480<>0)-
@M02996:162:000000000-B87FG:1:1101:13650:7689 1:N:0:ACTGAGCG+AAGGAGTA
CCTACGGGCGGCAGCAGTGAGGAATATTGGTCAATGGGCGCGAGCCTGAACCAGCCAAGTAGCGTGAGGGATGACTGCCCTACGGGTTGTAAACCTCTTTTGTTTGGGAATAAAGGAGCCTACGTGTAGGCTTTTGCATGTACCTTTCGAATAAGCATCGGCTAATTCCGTGCCAGCAGCCGCGGTAATACGGAAGATGCGAGCGTTATCCGGATTTATTGGGTTTAAAGGGAGCGTAGGCGGCCTTTTAAGTCTGCGGTCAAATTTCAGGGCCCAACCTTGGCATGCCGTGGATACTGAG
+
8ACCCB@558)8888;;<;;;;;;EFGGGGGGGGGGGGGGGGGGGGGGGGGGGGGGGGGGGGGGGGGGGGGGGFGGGGGGGGGGGGGGGGGGGGGGGGFFGGGGGGGGGGGGGGGGGGGGGGGGGGFABFFGFGGGGGGGFFGGGGGGEFCECGFGGGGGGGGGCFGGGGGGGGGGGGGGGGFFGGCGGGGGG>GGFGGFDDGFGGFFFFGGGFFGGDGGBGGGGFFFFFGDF:757<>G<178;BFAG9?FFFFF<CDFBDDA2--:*)76??FGF06>3920)8()53499:B>FFA2)
@M02996:162:000000000-B87FG:1:1101:13661:7702 1:N:0:ACTGAGCG+AAGGAGTA
CCTACGGGCGGCAGCAGTGAGGAATATTGGTCAATGGGCGCGAGCCTGAACCAGCCAAGTAGCGTGAGGGATGACTGCCCTACGGGTTGTAAACCTCTTTTGTTTGGGAATAAAGGAGCCTACGTGTAGGCTTTTGCATGTACCTTTCGAATAAGCATCGGCTAATTCCGTGCCAGCAGCCGCGGTAATACGGAAGATGCGAGCGTTATCCGGATTTATTGGGTTTAAAGGGAGCGTAGGCGGCCTTTTAAGTCTGCGGTCAAATGTCAGGGCCCAACCTTGGCATGCCGTGGATACTGAT
+
88ACC>:)00)8888;;<;;;;;CFFGGGGGGFGGGGGGGGGGGGGGGGGGGGFFG=EGGGGGGGCFGGGCFFCFGGGGGGGGGGDGGGGGGGGGGGGFGGGGGGAFGE@FF?FEABCFGGGGGGAD=DDFGGGGDGFGFE@DFFGGG>8,D8FGGGGFGGDFCFFFGGGGGGG7CGFFGGGFAEGCDGFGCE3C?ADCFDDCACGB5AFF5>>DG4<GG4CCDGB?*4=F36297>?EC599@>@FAGA8FF<<)6E5?9B>AB<A44470<:DCF?FBFF7?2<:256?FF(.))).).
@M02996:162:000000000-B87FG:1:1101:6252:7711 1:N:0:ACTGAGCG+AAGGAGTA
CCTACGGGTGGCAGCAGTGAGGAATATTGGACAATGGATGGAAGTCTGATCCAGCCATGCCGCGTGAAGGATTGATGCCCTACGGGTTTTGAACTTCTTTTGTACGGGGGCAATAAGGGCCACTCGTGGTCCGATGAGAGTCCCGTACGAATAAGCATCGGCTAACTCCGTGCCAGCAGCCGCGGTCATACGGCGGATGCGCGCGTTATACGGATTTCTTGGGTTTAAAGGGTGCGTAGGCGGCTTGCCACGTCAGCGGTGACATCCGGGCGCCCAACACCGGAACTGCCGTTGAAACTGG
+
ACCCCDD9=0)========;;;;CFFGGGGGGGGGGGGGG<EFEGGGGGCGGGGGGGEGGGGGGGGGG,EGFGCFGGGGFGFFGGCF:FDDF9?EA@FGFG5FC@DFB+FCE=EFGG9F:F=A,664,+:>=+FC8FG==>,,8+@=+6+@>:=@EAEC+>C*37DEFFGG*;F7?5:C6?DFDCD<<C:@C8):=BD)8<*:5CC557*::70.96)2C=FGG*5<::8:52(3<:?F<2D0.2770FB7B?<:1?*5,())..,36),122()27,(48)1(-(54?:((-((.9>2<B
@M02996:162:000000000-B87FG:1:1101:28297:7734 1:N:0:ACTGAGCG+AAGGAGTA
CCTACGGGAGGCAGCAGTGGGGAATCTTCCGCAATGGACGAAAGTCTGACGGAGCAATGCCGCGTGAGTGATGAAGTTTTTCGGAACGTAAAACTCTTTTGTTTGTGACGAACGTGCTTTCCATCAACAACAGAGAGCAGTGACGGTAGCAAACGAATAAGCCACGGCTAACTACGTGCCAGCAGCCGCGGTAATACGTAGGTGGCGAGCGTTGTCCGGAATTATTGGGCGTAAAGCGCATGTAGGCGGTTTTCTAAGTCTGGAGTGAAAATGCGGGGCTCAACCCCGTATGGCTCTGGAT
+
8ACCCA81800=========;88BFFGGGGGGGGGGGGGGGGGGGGGGGGGGGGGGGGGGGGGGFGGGGGGGGGGGGGGGGGGGGGGGGGGGGGGGGGGGGGGGGGGFGGGGGGGGFGGGGGGGGDEFGGGGGGGGGGGGGGGGGGGGGGGGGGGGGGGGGGGGGGGG>EGGGGEEGGGGGGFFGGGGGGGGEFGGFGGFFDGFFGFBFFGCGFDFGFG955<CFFGGFFGF>?:?29D93DA@AFFFGFFFF9ABFG:<AF<2??BA@4057<DEF>708?772(43-7:?F?3:?<>6)
@M02996:162:000000000-B87FG:1:1101:22978:7747 1:N:0:ACTGAGCG+AAGGAGTA
CCTACGGGTGGCAGCAGTGGGGAATATTGCACAATGGGGGGAACCCTGATGCAGCGATGCCGCGTGGAGGAAGAAGGTTTTCGGATTGTAAACTCCTGTCTTAAAGGACGATAATGACGGTACTTTAGGAGGAAGCTCCGGCTAACTACGTGCCAGCAGCCGCGGTAATACGTAGGGAGCGAGCGTTGTCCGGAATTACTGGGTGTAAAGGGAGCGTAGGCGGGATTGCAAGTCAGATGTGAAATACAGGTGCTCAACCTCTGGGCTGCATTTGAAACTGTAGTTCTTGAGTGAAGTAGAG
+
88CCC>85:0)=;==;===;;88BFFGGGGGGGGGGGGGGDFEGGGGGGGGGGFFGFGGGGGGGFF7FGGGGGGGGFGGGGGGGEFGGGGGGGGGGGGFGGG9F=FFGG7FGGGGGGGGGGGGGGGDGGFCF?FFGGGGGGGGG<FGGG>C9EGFGGGGGGGG*CEE=FFGGGC=EEFEEGDFFGDGGGGGGG>GGFGGFG<F@ED*9B=7=5)<5>:)9FGE)10:C27C=AAAF>AFD:::/699>28)923<>BGC>?44>?B8(0,:<<AFFFB2).8AAA9<---)).)-6=4-).
@M02996:162:000000000-B87FG:1:1101:4651:7749 1:N:0:ACTGAGCG+AAGGAGTA
CCTACGGGCGGCAGCAGTGGGGAATATTGCGCAATGGAGGCAACTCTGACGCAGCAACGCCGTGTGCAGGATGACGGCCCTAGGGTTGTAAACTGCTTTCAGTAGGGAAGAAGTAATTGACGGTACCTACACAAGAAGCTCCGGCTAACTACGTGCCAGCAGCCGCGGTAATACGTAGGGAGCAAGCGTTATCCGGATTTATTGGGCGTAAAGCGCGCGCAGGCGGGTGTTTAAGCGGATCTTCTAACCCGAGGGCTCAACCCCCGGTCGGGATCCGAACTGGACATCTTGAGTGCGGTAG
+
-8ACCEFA)1)8888;;<;;;88BFGGGGGGGGGGGGFGGGGGGGGGGGGGGGGGGGGGGGEEFFGGGGGGGGFGGGGGGGGGGGGGGGG<FGFGGGGEGGFFAFFCEFGGGGGGGGGFFGGGGGGGGGGGGGDGGGGFFGGGEGGGGGGGGGGFGGGFEECFFGGEC?EDFGGGF2:EGGGFFCGFDDEC5@FCEF<DFGCG=FCFDBFGGGFB<C>GGFGGGE@E39DGFBAB?(,))-:4F:*=A*8(<6131:GC<7@B?;179B0C>(3;?4(4307:4(.544-)).63).38-4
@M02996:162:000000000-B87FG:1:1101:22964:7759 1:N:0:ACTGAGCG+AAGGAGTA
ACTACGGGTGGCAGCAGTGGGGAATATTGCACAATGGGGGGAACCCTGATGCAGCGATGCCGCGTGGAGGAAGAAGGTTTTCGGATTGTAAACTCCTGTCTTAAAGGACGATAATGACGGTACTTTAGGAGGAAGCTCCGGCTAACTACGTGCCAGCAGCCGCGGTAATACGTAGGGAGCGAGCGTTGTCCGGAATTACTGGGTGTAAAGGGAGCGTAGGCGGGATTGCAAGTCAGATGTGAACTACAGGGGCTCAACCTCTGGGCTGCATTTGAAACTGTAGTTTTTGAGTGAGGTAGAG
+
-8ACC>=5:))==8=====;;888;CFGGGGGGGGGGGGGGGGGGGGGGGGGGEFE@FGGGGGGCFGFGGGGGG,FDGGGGGGGFEGGGGGGGFGGGGFGGGFF9CGFGG>FGGGFFGGGGGGGGGGG?;:7ACEGGGGGGDGEFFG@FCF8FGGGGGGGGDG>EGGGGCGEFFCGECGGE>>EGGGDGGGGGF5FF=FFGGGFGGF4===C4)7DGF<<FGC1277CA=7?AB4F):=:6261674)24(790:??FF?BF:?:?B?)(?:4)7:97<44*-6.)-47:6AB2)495.).
@M02996:162:000000000-B87FG:1:1101:4668:7762 1:N:0:ACTGAGCG+AAGGAGTA
CCTACGGGCGGCAGCAGTGGGGAATATTGCGCAATGGAGGCAACTCTGACGCAGCAACGCCGTGTGCAGGATGACGGCCCTAGGGTTGTAAACTGCTTTCAGTAGGGAAGAAGTAATTGACGGTACCTACACAAGAAGCTCCGGCTAACTACGTGCCAGCAGCCGCGGTAATACGTAGGGAGCAAGCGTTATCCGGATTTATTGGGCGTAAAGCGCGCGCAGGCGGGTGTTTAAGCGGATCTTCTAACCCGATGGCTCAACCCCCGGTCGGGATCCGAACTTGACATCCTGAGTGCGGTCG
+
8ACCCDA)1))8888;;<;;;888FFGGFGGGGGGGGGFEGGGGGGGGGGEGFGGGFFFGGGGGGGGGGGGGGGGGEGGGGGFGGGGGGGFGGGGGFFGGG<EFEFG,FEFG8A;9CFFFFGCFFGGGGGGF9DC8DCGBCGGGGGGGGGGGGGGGGF9F67DGFGGEGGGGGGFG?FGCFGFFFGGGGGGGFFG8>CC=CFF+<<>BFFDGGFEGGF<GFGGG=>777DG:<AAF6;)/-069997<*8,>(4:<:C=32:<012(3>0)(377E>??F?*6-.).)(.-..)).01,(-
@M02996:162:000000000-B87FG:1:1101:22988:7763 1:N:0:ACTGAGCG+AAGGAGTA
CCTACGGGTGGCAGCAGTGGGGAATATTGCACAATGGGGGGAACCCTGATGCAGCGATGCCGCGTGGAGGAAGAAGGTTTTCGGATTGTAAACTCCTGTCTTAAAGGACGATAATGACGGTACTTTAGGATGAAGCTCCGGCTAACTACGTTCCAGCAGCCGCGGTAATACGTAGGGAGCGAGCGTTGTCCGGAATTACTGGGTGTAAAGGGAGCGTAGGCGGGATTGCAGTTCATATGTGAAATACAGGGGCTCAACCTCTGGGCTTCATTTGAAACTTGAGTTCTTGAGTGAAGTAGGG
+
-8ACCA8)1)0==8=;==;;;888C<FGFFGGGGGGGGGGGGGGGGGGGGGGGGGGFGGGGGGGFG>FFGCFGFGGFGGGGGGGFFG8FGDFFGGGGGFGGG9@3<EFG7FFGEGFCFGCF@FGGGFC,?,<><BCCCGCCEGC,BFGG8F+=F?F?FCCFDGCEC=EEFG=FC=5EGC=EC>DEGC3CFD58):FF*?FFDC?EG=@7@***7>37()9@GG)/56C<F*/6<)*)6@CA*4=./82:1(0966).*9(4?:0::0(.)>>A96@9<)4)*5<AAA))).:8)-6=>>)(
@M02996:162:000000000-B87FG:1:1101:4646:7776 1:N:0:ACTGAGCG+AAGGAGTA
CCTACGGGCGGCAGCAGCGGGGAATATTGCGCAATGGAGGCAACTCTGACGCAGCAACGCCGTGTGCAGGATGACGGCCCTAGGGTTGTAAACTGCTTTCATTAGGGAAGAAGTAATTGACGGTACCTAAACCAGAAGCTCCGGCTAACTACGTGCCAGCCGCCCCGCTAATTCGTAGGGAGCAAGCGTTGTCCGGCTTTATTGGCGAGAAAGCGCCGGCAGGCGGGTGCGTAAGCGGATCTTCTACCCCGAGGCCACACTCCTCGGTACGGTCCGGACCTGAACCCCTTGTTTCTGTAAG
+
88BCCEF=)1)8888;;,76888BFFGG<FGGGGGGGG@FGEG7FGGGGGG7FFG<FGGGGGEGGG9FEGGGGG9FG7C><E,EAFGGGFGG,D?DFFG9C,<C,,DD,>FG8DF,7,C,3+B>@+5<F,,,,633@,@C7?4**>*?8,,2>FG5818*4/:***2*2BEF++*3****=C>F85DG7C);+9*:))1)::C*<*))))9674)))())7:*7/.:)3))0(4(*-2))(2.*)1*)12()(((-(*0(()(),,24)(*-(()*0(--4)().(---,2-)())1))).
@M02996:162:000000000-B87FG:1:1101:7653:7797 1:N:0:ACTGAGCG+AAGGAGTA
CCTACGGGAGGCAGCAGTGAGGAATATTGGACAATGGATGGAAGTCTGATCCAGCCATGCCGCGTGAAGGATGGATGCCCTACGGGTTTTGAACTTCTTTTGTACGGGGGCAATAAGGGCCACGCGTGGTCCGATGAGAGTACCGTACGAATAAGCATCGGCTAACTCCGTGCCAGCAGCCGCGGTAATACGGAGGATGCGAGCGTTATCCGGATTTATTGGGTTTAAAGGGTGCGTAGGCGGCTTGCCAAGTCAGCGGTGAAATCCGGGCTCCCAACGCCGGACCTGCCGTTGAAACTGG
+
ACCCCBFF9:)=8======;;;;CFFGGGGGGGGGGGGGGGGGGGGGGGGGGGFGEGFGGGGGGGGGGGGGGG@FGGGGFGGGGGGG=FGGGGGGGGGGGGGGGFGGGGGGDGGGGFEGGCCGEGEGFGGGGGGDGGGGGGGGG:DFGGCFFFGGGGGGGGD>EFGGGGG84?DFGGGGGGGFFDD35DCGFGBGGEGFFG3C5*C>5>FG=D>)9F<GG?FFC:>FD<67:?<?@86BD7CB>;3<<F)5FABA>DGC39>2<4>:;:2<(425*<606;:6B((4(.((42(-67-6)5
@M02996:162:000000000-B87FG:1:1101:9849:7797 1:N:0:ACTGAGCG+AAGGAGTA
CCTACGGGTGGCTGCAGTGAGGAATATTGGTCAATGGGCGGAAGCCTGAACCAGCCATGCCGCGTGAAGGAAGACGGCCTTATGGGTTGTAAACTTCTTTTGTAGTGGAGCAATAAGGTCTACGTGTAGATCGATGAGAGTACATTACGAATAAGCATCGGCTAACTCCGTGCCAGCAGCCGCGGTAATACGGAGGATGCAAGCGTTATCCGGATTTATTGGGTTTAAAGGGTGCGTAGGCTGTCTGGTAAGTCAGGGGTGAAAGCCCAGTGCTACACACTGGAATTGCCTTTGATA
+
88BCCE:):00=======;;;;;CFEFGGGGGGGGGGGGGGGGGGGGGGGGGGFGGFFGGGGGGGGGGGGGGGDGGEGG7EFFGGFGGGGGGGGGGGGGGGFGGFGGGGCFFEG9DFCGFGGGGGFGFFEDGGCFDFGGGGCF<FGGGDEDGFGGGGGGCEGGD:DEGFEG6CFFGGGGGCDFFGGGDGCFEGFGGFG*;?FFFGGF3FFGCD)=DGEGGCGGGGB6+76:>?1:BFFFG3947<B97D69FFF<47F)8;:?D4???51C2:)*+1(,41*8<:AF)<ABA<9:97
@M02996:162:000000000-B87FG:1:1101:7648:7815 1:N:0:ACTGAGCG+AAGGAGTA
CCTACGGGAGGCAGCAGTGAGGAATATTGGACAATGGATGGAAGTCTGATCCAGCCATGCCGCGTGAAGGATGGATGCCCTACGGGTGTTGAACTTCTTTTGTACGGGGGCAATAAGGGCCACGCGTGGTCCGATGAGAGTACCGTACGAATAAGCATCGGCTAACTCCGTGCCAGCAGCCGCGGTAATACGGAGGATGCGAGCGTTATCCGGATTTATTGGGTTTAAAGGGTGCGTAGGCGGCTTGCCAAGTCAGCGGTGAAATCCGGTCGCCCAACGCCGGAACTGCCGTTGAAACTGG
+
8ACCC>AA>0)====;===6;;;CFGGGGGGGGGGGGE@E@FGF@FGGGGGGGGGCF@FGGGGGFGG@,FGEF,C<CF@,B?<FG7F+FC?F9FF<<CFEFGEFFGG>CGGDGFC,?<E:4CFCE7C+=DF8CGBE;>>FDDAF<D?EEGCFF;>@9D?F*0@*7<CEE*6ADDAFB76EGDFFCGCDGFGGGF=85;;83*1)?D3>@4CE)7)*9<*:@GGD53<FA407?8:><6:14>9DBF5426)<6:9:3*937F5-66268(14,(7?5:((,)(((4:??0>:(,()14)67
@M02996:162:000000000-B87FG:1:1101:13168:7822 1:N:0:ACTGAGCG+AAGGAGTA
CCTACGGGTGGCTGCAGTGGGGAATATTGGGCAATGGGGGGAACCCTGACCCAGCAACGCCGCGTGAGGGAAGAAGGTTTTCGGATCGTAAACCTCTGTCCTTGGTGAAGAGAAAGAGACGGTAGCCAAGGAGGAAGCCCGGCTAACTACGTGCCAGCAGCCGCGGTAATACGTAGGGGGCAAGCGTTGTCCGGAATGATTGGGCGTAAGGGGCGCGTAGGCGGCCGACTAAGTCTGGAGTGAAAGTCCTGCTTTCACGGTGGGAACTGCTTTGGATACTGGTTGGCTGGGGTGCAGGAGG
+
68BCCB>=)1);======;;;88BFFGGGGGGGGGGGGGGDGGGGGGGGGFGGGGGFGGGGGGGGGGG8FGGGGGG8FGGGGGGDCFGGGGGGGGGGEFFGGGGGFGGGGGFGG7FF:FGG7<<*<C<CFFCFGG8CFGGG>@FG+<E@C8F*C8C?FGCGC8EEEGGEC7C7<<:CEE=EG3>@/9D5:CCGEEE>4*97>F>*)7:B)9FDD@GG;DD>+:7C5E79>DF:596<:**.96*.78<:<))466AA+9(4>9>0(3:=7FAA>FC?>744?D)46>?(,-(4(-,=0(40
@M02996:162:000000000-B87FG:1:1101:13198:7872 1:N:0:ACTGAGCG+AAGGAGTA
CCTACGGGTGGCTGCAGTGAGGAATATTGGACAATGGATGGAAGTCTGATCCAGCCATGCCGCGTGAAGGATTGATGCCCTACGGGTTTTGAACTTCTTTTGTACGGGGGCAATAAGGTCCACGGGTGGACCGATGAGATTACCGTCCGAATAAGCATCGGCTAACTCCGTGCCAGCAGCCGCGGTAATACGGAGGATGCGAGCGTTATCCGGATTTATTGGGTTTAAAGGGTGCGTAGGCGGCTTGCCAAGTCACCGGTGAAATCCGGGCGCCCAACGCCGGAACTGCCGTTTAAACTGG
+
88CCCD:5:))========;;;;CFGGGGGGGGGGGGGGGGGGGGGGGGGGGGGGGGGGGGGGGGGGGGGGGGGGGGGGGGGGGGGGGGGGGGGGGGGGGGGGFFFGGG7:B+?F,C<CFF,?FG+BF7BDCC73+38,,C;EC+>+4>B:>D,,,@@*@85>E@FCGE1>*;>9<F7:F=5):8CG*++3BCBGG>DF89CEEGG>:FFCG:BDGGAFFFGGGGFGG)/>DF665,(01,1,.4>7<DD)5.62).:<3(7?<<9,3>(17>;>E>((4(70(-047B<BF0(()*-492
@M02996:162:000000000-B87FG:1:1101:10318:7878 1:N:0:ACTGAGCG+AAGGAGTA
CCTACGGGTGGCAGCAGTGAGGAATATTGGTCAATGGACGGAAGTCTGAACCAGCCATGCCGCGTGAAGGAAGACGGCCCTATGGGTTGTAAACTTCTTTTGCTTTAGGGTAATAAGCCCCATGCGTGGGGTGATGAAAGTATAAGGCGAATAAGTATCGGCTAACTCCGTGCCAGCAGCCGCGGTAATACGGAGGATACGAGCGTTATCCGGATTTATTGGGTTTAAAGGGTGCGTAGGCGGATGAGTAAGGCAGTGGTGAAATATCCTATCTCAACTAGGAGGCTGCCATTGATA
+
-8BCCF=):0)====;===;;;;CFGGGGGGGGGGGGGGGGGGGGGGGGGGGGFGGGGGGGGGGFGGGGGGGGFGGGGGGGGGGGGGGGGGGGGGGGGFGGGGGGGGGGGGGGGGGGGGGGGGGGGGCG>CFGGGGGGGGGGGGGFGGGGGGGGGFGGGGGGGGGGGGGGGDDGGGG6CGGGFFGGGGGGGGGFGG;DGFFCEDGGFFFCGGGEFGGEGF@FGGEF?CA6CEFFFFFFFG>C>0356,::94)44<<65A<FFFABFFF-*),.9<@<4,8?22(422345<9)-.1
@M02996:162:000000000-B87FG:1:1101:10337:7880 1:N:0:ACTGAGCG+AAGGAGTA
CCTACGGGTGGCAGCAGTGAGGAATATTGGTCAATGGACGGAAGTCTGAACCAGCCATGCCGCGTGAAGGAAGACGGCCCTATGGGTTGTAAACTTCTTTTGCTTTAGGGTAATAAGCCCCATGCGTGGGGTGATGACAGTATAAGGCGAATAAGTATCGGCTAACTCCGTGCCAGCAGCCGCGGTAATACGGAGGATACGAGCGTTATCCGGCTTTATTGGGTTTAAAGGGTGCGTAGGCGGATGAGTAAGTCAGTGGTGAAATATCCTAGCTCAACTAGGATGCTGCCCTTGCTACTG
+
-8ACCA0)10)========;;;;CFEGGGGGGGGGGGGGGGGEGGGGGGGGGGFGGFFGFGGGGGGGGGGGGGGGG>FGGGFGGGGGGGGGGGGGGGGGGG9FGGGFGF,AF8FF9,FFGG7F@F@C=+>+CC+E;@,CFD@FFFGGF7>EGF=EF;DF+@CG@,@EGGGGCGF9FGGGGFDBDGGC<@CF*;?CE3C+)83:5CD53)+@5<):5C<FG4@=DD>AC)7CD<6:@?:D*417)->)4C4)9<A<2<C4-1*34>4<B=:0),)*+124(4))).39:7:(211(.*.53
@M02996:162:000000000-B87FG:1:1101:28066:7901 1:N:0:ACTGAGCC+ATGGAGTA
CCTACGGGCGGCTGCAGTGAGGAATATTGGTCAATGGACGGAAGTCTGAACCAGCCATGCCGCGTGAAGGAAGACGGCCCTATGGGTTGTAAACTTCTTTTGCTTTAGGGTAATAAGCCCCATGCGTGGGGTGATGAAAGTATAAGGCGAATAAGTATCGGCTAACTCCGTGCCAGCAGCCGCGGTAATACGGAGGATACGAGCGTTATCCGGATTTATTGGGTTTAAAGGGTGCGTAGGCGGATGAGTAAGTCAGTGGTGAAATATCCTAGCTCAACTAGGAGGCTGCCATTGATACTG
+
8ACCCB@F91)8+88;;;;;;;;CFFGGGGGGGGGGGGGGGGGGGGGGFGGGGGGGGGGGGGGGGGGGGGGGGGGGGGGGGGGGGGGGGGGGGGGGGGGGGGGDDFGGGGGGGGEGGGGGGEFGGGGGDGGGGGGGGGGGGGGFCFFGGGGGGGGGGDFGGGGEGGGGGGGGGGF?FFGGGGEFEDGGGFG8EBDGFGGFDFEFGGFFFFGGG37DGFGGFGGGGFGG<FCDBF?D?:E3499)4)04FFFF>>2:<AGFF?>ADF<4@<F>:6BCF?<77@>?:??0?6)6<A<A@AAA
@M02996:162:000000000-B87FG:1:1101:26679:7904 1:N:0:ACTGAGCG+AAGGAGTA
CCTACGGGTGGCTGCAGTGAGGAATATTGGTCAATGGGCGGAAGCCTGAACCAGCCATGCCGCGTGAAGGAAGACGGCCCTATGGGTTGTAAACTTCTTTTGTAGTGGAGCAATAAGGTCTACGTGTAGATCGATGAGAGTACATTACGAATAAGCATCGGCTAACTCCGTGCCAGCAGCCGCGGTAATACGGAGGATGCAAGCGTTATCCGGATTTATTGGGTTTAAAGGGTGCGTAGGCTGTCTGGTAAGTCAGGGGTGAAAGCCCAGTGCTCAACACTGGAACTGACTTTGATA
+
68ABC>0):10====;===;;;;CFFEEGGGFGCFGGGGGGGGGGGGGGGGGGGFFGGGGGGGGFFGFFGFGGFFFGGGGGGGGGGGGGGFAFGGGGFGFGGGGGGFCDGGFF9FFFFCGGGGGFFGGFFFFDEGGGGGFEFGGDDFGGGGGGGGCEDFGGGDEGGGCGGGGGGGGGGG7CCEBGDCDGGGGGFCC5?<;DGDFGGF3477E70=DC3:CFGFDG3CFFFGFB?0@:1)>273),9@:C4-96:AFFFGFFF><23(45?9>BAFEF???<F??>087)..646:>8
@M02996:162:000000000-B87FG:1:1101:7232:7930 1:N:0:ACTGAGCG+AAGGAGTA
CCTACGGGCGGCAGCAGTCGGGAATATTGCGCAATGGAGGAAACTCTGACGCAGTGACGCCGCGTATAGGACGAAGGTCTTCGGATTGTAAACTATTGTCGTTAGGGAAGAGAAAGGACAGTACCTAAGGAGGAAGCTCCGGCTAACTACGTGCCAGCAGCCGCGGTACTACGTAGGGAGCAAGCGTTATCCGGATTTATTGGGTGTAAAGGGTGCGTAGACGGGGATTTAAGTTAGTTGTGAAATCCCTCGGCTCAACTGAGGCACTTCAACTAAAACTGGATTTCTTGAGTGCTGGAGG
+
8BCCCBA=:1)8888;;<;88888E,EFEGGGGGGGGEEFCEFGFGGGGGGGGFGGGGGGGEGGC+?FCFFGGDGGGGGGGGCBEGFGGFGAFC?EGGGGDGDGGDG@,CFFGEGGGGGGGGGGGGFGGG,<E@F@7DFF7CCEFDFGFFGGGGGD8C4CCFCEGCGG*BEGDE9CCD67CCFFGDGDCFGGGB=8>6*9C>E@GGFF@?C<5>EDG139:AEDG)57<FGF>B</).=D<1)*.9*4243)((42<<C>:F0((-4:).:))60C?AFFA6(:2?AFDF)8A<)615(,(
@M02996:162:000000000-B87FG:1:1101:7211:7931 1:N:0:ACTGAGCG+ACGGAGTA
CCTACGGGCGGCAGCAGTCGGGAATATTGCGCAATGGAGGAAACTCTGACGCAGTGACGCCGCGTATAGGACGAAGGTCTTCGGATTGTAAACTATTGTCGTTAGGGAAGAGAAAGGACAGTACCTAAGGAGGAAGCTCCGGCTAACTACGTGCCAGCAGCCGCGGTAATACGTAGGGAGCAAGCGTTATCCGGATTTATTGGGTGTAAAGGGTGCGTAGACGGGAATTTAAGTTAGTTGTGAAATCCCTCGTCTCAACTGAGGAACTGCAACTAAAACTGTATTTCTTGAGTGCTGGAGG
+
ACCCCEF5=))8888;;<;88888FFGGGGGGGGGGGGGGGGGFGGGGGGGGFFFFFGGGGGGGF>FGGGG?FFGGGG,FFGGGEGGGGGGGGGFFGCFG>GGGGGGGGGGGGGGFGGGGGGGGGGGGCFFGEGCFG8DFGGGGECFGGDGGGGGGGCFFGFEGGEG5*;CC*CGGGG6:EGFFGGGDDGGFGE5*.9:FGF?F;7;F*@7?DFEDGFD<>7CDGD=F?=GFFFA6:<7:69>9<FF?FFFB-3215?CAFFF??FFF@?C35?F6678>A*6<<<>6.6636)4)142?2
@M02996:162:000000000-B87FG:1:1101:4954:7951 1:N:0:ACTGAGCG+AAGGAGTA
CCTACGGGAGGCAGCAGTGGGGAGTATTGCGCAATGGGCGAAAGCCTGACGCAGCAACGCCGCGTGAGTGAAGAAGTATTTCGGTATGTAAAGCTCTATCGATGGGGAATAAAATGTAGGTACCCAAGTAAGAAGCCCCGGCTAACTCCGTGCCAGCAGCCGCGGTAATACGTAGGGGGCAAGCGTTATCCGGATTTACCGGGTGTACAGGGAGCGTAGACGGAATAGCAAGTTCGGAGTGAAAACCCTGAGATTAACTGAGGAATTGCTTTGAATACTGTTAAACTAGAGGACTGGGGGG
+
CCCCCFA))))8==8=====;8,88CEFGFEGGGGGGG8FFGG:FGGGG8:FGFF8DGGGGGGGFFFGGGGGGGGFFGGGGGGGEFGGCGGCFFGGGGDGC+4:FEFCF,AAGGC9,,7:AF<ACF7=D<D,9=EFG@3CE6=C,@<,8@D8C+,,@8C<>9CCG*=?:5>1A9/5BE5C5753:>/>*4+=8.=C=7C*>DEEGD***1>777)11:G*9;C35<CF2*2<:<)84()1,25=<4)(9:15).).)0*)./()4).3=)*)564+06))67)4)5))54,,((,(.((49
@M02996:162:000000000-B87FG:1:1101:4967:7966 1:N:0:ACTGAGCG+AAGGAGTA
CCTACGGGAGGCAGCAGTGGGGAGTATTGCGCAATGGGCGAAAGCCTGACGCAGCAACGCCGCGTGAGTGAAGAAGTATTTCGGTATGTAAAGCTCTATCGATGGGGAATAAAATGAAGGTACCCAAGTAAGAAGCCCCGGCTAACTACGTGCCAGCAGCCGCGGTAATACGTAGGGGGCAAGCGTTATCCGGATTTACTGGGTGTAAAGGGAGCGTAGACGGAATAGCAAGTTTGGAGTGAAAACCCTGAGCTTAACTCAGGAATTGCTTTTAAAACTGTTAATCTAGAGTACTGGAGGG
+
8ACCC>AA81)6=======;;88CFDDFGGEGDGGGGGGGGGGGGGGGGGGDG:FFCFGGGGGGCFEGFGGGGFFGFGGGGF=FFEFGEEECFEGGGGGFBCDFFFGGGFGFEGGGDGGGGGGGGGGGFGGFEGGGGGGDGGGGGGGGGGGGGGGGGFGGGGGGGGEEGF9CFGGGGGGGGGFFEDGGGFGGC>=EFGGFFGGFGGFFF?G=475DC:GGFEGDGFFF>?FFAD)*47?F<CAF<@EBG?0)(67<9FGBBFB:??7?F2:)).?FBBB<AF9AFFB:64<>AA5:F(.39
@M02996:162:000000000-B87FG:1:1101:7569:7981 1:N:0:ACTGAGCG+AAGGAGTA
CCTACGGGCGGCAGCAGTTAGGAATATTCGTCAATGGGGGAAACCCTGAACGAGCAATGCCGCGTGAGTGATGAAGGTCTTATAGATCGTAAAACTCTGTTGTAAAGGAAGAAATCTTATTATAGGGAATGATAATAAGTTGACGGTACTTTACCAGAAAGCCCCGGCTAACTACGTGCCAGCAGCCGCGGTAATACGTAGGGGGCGAGCGTTATCCGGATTTATTGGGCGTAAAGCGTGTGTAGGCGGTTTATTAAGTCTAAGATTAAAGCCCGAGGCTTAACCTCGGTTCGTCTTAGAA
+
BCCCCED58))8888;;<<<<;;CFGGGGGGGGGGGGGGGGGGGGGGGGGGGGGGGGGGGGGGGFGFGGGGGGGGGGGGGGGGGGGGGGGGGGGGGGGGGGGGGGGGGGGGGFGGGGGGGGGGGGGGGGGGGGGGGGGGGGGGGGGGGGGGGGGGGGGGGGGGFGGGGGGGGGGGGGGGGGGFFGGGGGGGGGFGGFGGFGGGFGGEFBEGGGFFGGFGGFGGGGFGGFFGFFFFFFFFGFGFFFFF;D;9E7:4<9:CA<FFFAADFFFCD71>C@>BFFFFD>:<:2?F?FBFFFFA><
@M02996:162:000000000-B87FG:1:1101:9647:7985 1:N:0:ACTGAGCG+AAGGAGTA
CCTATGGGTGGCTGCAGTCGAGGATCATTTGCAATGGGGGAAACCCTGACAATGCGACGCTGCGTGGAGGATGAAGGCCTTCGGGTTGTAAACTCCTGTCATAAGGGAAAAGGCGAGGGCACCCAATACGTGCCTTAGTTGATTGTACTTTAAGAGGAAGCGACGGCTAACTCTGTGCCAGCAGCCGCGGTAATACAGAGGTCGCAAGCGTTGTTCGGATTTACTGGGCGTAAAGGGCGCGTAGGCGGCGAGGTGTGTCAAGTGTGAAAGCTCCGGGCTCAACCCGGAAAGTGCGCTTGAA
+
8ACCCDD):0)===========8@CFFGGGGGGGGGGGGGGGGGGGGGGGFFGFFGGGGGGGGGFGFGGGGGGGGGGGGGGGGGGGGGGGGGGGGGGGGGGGEEGGGGGGGFFGGGGGGGGGGGFGDDFDFFFGGGGFGGGGGGFGGGGGG,D>DEFFGGGD>EFGEGGGGGGG7DCFFGGGFFGGDGCCC8CF9EFGGFGGGBE3A>FB>EGFFGGFGGFGFFFBFF<:9DF<FFFFFG996>0?<9GB08(4:B?GGB)*6<A>A2*6>37?EGF9>FFFFF?1;B>6?FB-37>2825
@M02996:162:000000000-B87FG:1:1101:7588:7987 1:N:0:ACTGAGCG+AAGGAGTA
CCTACGGGCGGCAGCAGTTAGGAATATTCGTCAATGGGGGCAACCCTGAACGAGCAATGCCGCGTGAGTGATGAAGGTCTTATAGTTCGTAACACTCTTTTGTAAAGGAAGAAATCTTATTATCGGGAATGATAATAAGTTGATGGTACTTTACCAGAACGCCCCGGCTAACTACGTGCCAGCAGCCGCGGTAATACGTAGGGGGCGAGCGTTATCCGGATTTATTGGGCGTAAAGCGGTTGTAGGCGGTTTATTACGTCTAGGTTTAACTCCCGAGGCTTAACCTCGGTTCGTCTTAGAA
+
-8BCCFF5=)08688;;<<<<;;;@EFGGGGGGGGGCGEC:FFDFFGFF8FFGFGGGFGFGGEGGGGGGGGGGFGFFFGGGGGF9,CE7+AF7EEF<F,BF9EF9<FGG:<,AFG9;A:@FF,,+8@+@CFFFF@E,,,38E,,C,63C9EA,@=,,::FEGGDC54@@BDFC,<C6:5AFDFA,?79CE3ECDC@878A7DC>EC:;)<DE<8FF7:77DE+*39?*(0C)(,2B<()*-/494*/-199),5)4)*9(,0))-.64*)*).(0*)26(474<4.(2441-(223))).)
@M02996:162:000000000-B87FG:1:1101:9661:7996 1:N:0:ACTGAGCG+AAGGAGTA
CCTATGGGTGGCTGCAGTCGAGGATCATTTGCAATGGGGGAAACCCTGACAATGCGACGCTGCGTGGAGGATGAAGGCCTTCGGGTTGTAAACTCCTGTCATAAGGGAAAAGGCGAGGGCACCCAATACGTGCCTTAGTTGATTGTACTTTAAGAGGAAGCGACGGCTAACTCTGTGCCAGCAGCCGCGTTAATACAGAGGTCGCAAGCGTTGTTCGGATTTACTGGGCTGAAAGGGCGCGTAGGCGGCGAGGTGTGTCAAGTGTGAAAGCTCCGGGCTCAACCCGGAAAGTGCGCTTGAA
+
6ACCCD8)351;=8======8=88CFCFFGAFFGGGGGGGGGGFGGGGGGFGGFGGFGGGGGGGFFGCFGGGGFGGGGGGGGFGGGGGGAFGGGGGGGGGGGGEG<FEGCFF7F:++4>F<FGG>3@AFFGBDDGGDFGG;;EF9>,EFFF,@>EE8EGGFG>E7C@EGCGGGF9CFGGF?FAFGG4CD*::/:FGFF76CGGDE);BFB95)8AGDF:D@FF>FBG:35*.424)4:EG6>6386>9GF9B>F1A?GGD2?AFFF<2=>C2>B:ED>FFFFFFF619>6(44:4(7?:(.
@M02996:162:000000000-B87FG:1:1101:21978:8017 1:N:0:ACTGAGCG+AAGGAGTA
CCTACGGGAGGCTGCAGTAGGGAATATTGCACAATGGGGGAAACCCTGATGCAGCAACGCCACGTGTGGGAAGAAGCATTTCGGTGTGTAAACCACTGTCGTGAAGGAATAATGCCTGTTCTCGGCCAGGTTGAATGTACTTTGAAAGCAAGCACCGGCAAACTTCGTGCCAGCAGCCGCGGTAATACGAGGGGTGCAAGCGTTGTTCGGAATCACTGGGCGTCAAGGGAGCGCAGGCGGCGATGCAACCGGTCCGTACAATCCCGGGGCCTAACCCCGGCCCTGCAGACCTGCCTTTTTT
+
8ACCC>0880)=6========8;CFEGGFCFGGGGGGGCE@FGFGGGGGGFGGGGGGCGGF@FG@E@CFGGGGFGGF<?FGGGGFEGCFGEEF<<DGFFGDG+9+CEFCGFGF9FGG<,?CFB74C+@+4D,,44C,EFEGGFFA,=B,,@>=DFCEDD=>DFAFF>FCGG,2DE9FG9EC;9/4==C>49>;4?8?C:***255D:F:>*2966>C;D*)=7)2<992)*739B3-9DC(/2)4@?B*,(0-4(,4:C:BF:::F947,C:()7;>,(((04(,1(5231)4(.4*)),(
@M02996:162:000000000-B87FG:1:1101:21965:8035 1:N:0:ACTGAGCG+AAGGAGTA
CCTACGGGAGGCTGCAGTAGGGAATATTGCACAATGGGGGAAACCCTGATGCAGCAACGCCACGTGTGGGAAGAAGCATTTCGGTGTGTAAACCACTGTCGTGAAGGAATAATGCCTGGTCTCGGCCAGGTTGAATGTACTTTGAAAGGAAGCACCAGCAAACTTCGTGCCAGCAGCCGCGGTAATACGAGGGGTGCAAGCGTTGTTCGGAATCACTGGGCGTAAAGGGAGCGCAGGCGGCGATGCAAGCGGTCTGTACAATCCCGGGGCCTACCCCCGGACCTGCAGACCGGACTGTT
+
8ACCC>>9:1)====;==;<=8;EFGGGGGGGGGGGGGGGGEGGGGGGGGGGGGGGGGGGGGGGFGGGGGGGGGGGGGGGGGGGGGGGFGAFGGGGGGFGEGCFFGGGGGFEFFGGGFGGGGGG@FGFGGGGGG9EGGGGGGGGFGCEF?F8DGDE,6=FEFGFGF>GGGGGGGGGGFGGGC??>CBFG>?BC4E55CC8CCEEGGFFFA5CCF8<D?F;AF*)*5AF(8>DBFB)39E/(11)->B2*(4B:>014+2:A4:BF<>0535??35@>>;B9E>(28,444(29299)))
@M02996:162:000000000-B87FG:1:1101:27243:8040 1:N:0:ACTGAGCG+AAGGAGTA
CCTACGGGAGGCAGCAGTGAGGAATATTGGTCAATGGGCGCGAGCCTGAACCAGCCAAGTCGCGTGCAGGAAGACGGCCCTCCGGGTTGTAAACTGCTTTTAGTTGGGAATAAAAGAGCGTACGCGTACGCTGTATTGTATGTACCATCAGACAAAGGACCGGCTAATTCCGTGCCAGCAGCCGCGGTAATACGGAAGGTCCGGGCGTTATCCGGCGTTATTGGGGTTAAAGGGAGCGTCGGGGGACTTTTAAGTCAGCTGTGAAATCCTGCCTCTCAACCGTGGAATTGCTGTTGAAA
+
8ACCCDAA)1)=======;;;;;CF9FGFDGGFFGGFEFFGEGGGGFGGGGGFFFCFEFF,BFGGGGFGGGGGGGGGGG>FFEGGG>FGE,EFGGGGGGGGG8A<FGGGGEFAGE9D<=CFG7FECC@CFGGGFFG93C,@>@==3EGFG9B,@,56,7,D5*5>1<ECFFC7*442=CFG<):E)<C7CCBC>*3.)1608:BCCE>>)CC:>@))4C*5CC4*):50**/)22>24)*(1(04)):C:A*).-.)+24:83-52-:6<>(()0+.-6,15,,41)454)).6))*.6
@M02996:162:000000000-B87FG:1:1101:9079:8041 1:N:0:ACTGAGCG+AAGGAGTA
CCTACGGGTGGCAGCAGCTAAGAATATTCCGCAATGGACGAAAGTCTGACGGAGCGACGCCGCGTGGATGATGAAGGCCGGAAGGTTGTAAAATCCTTTTAAGTGTGAAGAATAAGCGAGGGCAGGGACAGCCCATGTGGTGACGGTAGCACTTGAATAAGCAACGGCTAATTACGTGCCAGCAGCCGCGGTAACACGTAAGTTGCGAGCGTTGTTCGGAATTATTGGGCGTAAAGGGCATGGAGGCGGTTTTGCAAGCTTGGTTTGAAATCCCGGGGCTTAACTCCGGAATTGCTTTGAG
+
68BCCB>5=1)========;<;;EFGGGGGGGGGGGGFGGGGGGGGGGGGGGGFFGCFGGGGGGFGGGGGGGGFEFFGGGGEFGEGGFGFGGGFGGGGGGG,AEFFGGGG<FGG;FFGC@ECFD=FDG+@BFGGEFFFGGGGAFCEG7CFCGGGGDGGFFFGCBFD*CEEFGGGGGGGGGGGFFGGG<DG:EEDGDF5F;1*CA?GA>EEGGD5>FGFG75@C:C@<D?FG>>??F)45/4*(0(0>9G>FF<1>B99<?2?(5212<4<GFFF>E@26BF@F9<A01(-(3))))1..),
@M02996:162:000000000-B87FG:1:1101:9060:8043 1:N:0:ACTGAGCG+AAGGAGTA
CCTACGGGTGGCAGCAGCTAAGAATATTCCGCAATGGACGAAAGTCTGACGGAGCGACGCCGCGTGGATGATGAAGGCCGGAAGGTTGTAAAATCCTTTTAAGTGTGAAGAATAAGCGAGGGCAGGGAAAGCCCATGTGGTGACGGTAGCACTTGAATAAGCAACGGCTAATTACGTGCCAGCAGCCGCGGTAACACGTAAGTTGCGAGCGTTGTTCGGAATTATTGGGCGTAAAGGGCATGTAGGCGGTTTTGCAAGCTTGGTGTGAAATCCCGGGGCTTAACTCCGGAATTGCGTTGAG
+
88BCCA8)80)====;===;<;;CFGGGGGGGGGGGGGGGGGGGGGGGGGGGGGGGGGGGGGGGGGGGGGGGGGGGFFGGGGDGGGGGGGGGGGGGGGGGF8BFFFGGGFGGGGFGGDEGG@F<FEEG:F8FGGGGGGGFGGEGFGGGDGGGGGGGGFGFGGAFGG>EGG6CFFGGGGGGFFFAEGGDGGGGEBG<FGG;FFGFGGE:B>C:9@DGDBGC5CCDE?FGFFGEBF?F7?:3476=>?F>D>9>1:DF>:C?AF?FFF028<F9:?FE@;9><FB4<A?8,43::BB::4(-(
@M02996:162:000000000-B87FG:1:1101:6417:8044 1:N:0:ACTGAGCG+AAGGAGTA
CCTACGGGCGGCAGCAGTAGGGAATATTGCACAATGGGGGAAACCCTGATGCAGCAACGCCACGTGTGGGAAGAAGCATTTCGGTGTGTAAACCACTGTCGTGAGGGAATAATGCTTGGCCTCGGCCAAGTTGAATGTACCTCGAAAGGAAGCACCGGCAAACTTCGTGCCAGCAGCCGCGGTAATACGAGCGGTGCAAGCGTTGTTCGGAATCACTGGGCGTAAAGGGAGCGCAGGCGGAGATGCAAGCAGTCTGTCCAATACCGGGGCCCAACCCCGGACCTGCCGCCTGGACGTCTTT
+
8ABCCBD):))8888;;<;<;8;;CFGGGGGGGGGGGGGGGGGGGGGGFGFGGGGG<FGGFGGGFGGGGGFGGFGCGGGGGGGGGEGGGG9FGGGGDFCFFGGFE?FEGGGGGDFGGGGGGGGGGGEDFGGGGFGGGFGGGGA=FDG@CEFGGFGGGGG:ECCFEGGGGGGCFGGGGGCEGGFF5DF7755*=:CEA61*:CCDCD5@B55C>@BFF)47;CCCG)<C?FD<>>FB>;B)-1())**)08(8<:564+*)6@?>7?4954171(<EDF03(>((.:(,(((4018,0((,)
@M02996:162:000000000-B87FG:1:1101:6400:8048 1:N:0:ACTGAGCG+AAGGAGTA
CCTACGGGCGGCAGCAGTAGGGAATATTGCACAATGGGGGAAACCCTGATGCAGCAACGCCACGTGTGGGAAGAAGCATTTCGGTGTGTAAACCACTGTCGTGAGGGAATAATGCTTGGCCTCGGCCAAGTTGAATGTACCTCGAAAGGAAGCACCGGCAAACTTCGTGCCAGCAGCCGCGGTAATACGAGGGGTGCAAGCGTTGTTCGGAATCACTGGGCGTAAAGGGAGCGCAGGCGGAGATGCACGCAGTCTGTACAATACCGGGGCCCAACCCCGGACCTGCAGACTGGACTGTTTT
+
8ACCCFF550)8888;;<;<;8;CFGGGGGGGGGGGGGGGGGGGGGGGGGGGGFGFGGGGGFGGFGFFGGGGGGGGGGGDFG@FGGGEGGGGGG8F8CFGGGFEGGGFEAFGGGGGGGGGGGGGDGGFGB=FCGGGFGGGGGGDEDE7FGGGGGGGGDDCEFFFGFGC5BCF9FGGGGGGDGEDGGGFFFDGGFGGDGGFGGEEEGFFDDDGFFFGGFG*<CEDC@CCBFGFFF9D01>D6DFF4?F)>>FFF?26<C?A<F))58>9)(>1307E@F14(.7,8:05.3.5:02.7-)6(
@M02996:162:000000000-B87FG:1:1101:27206:8052 1:N:0:ACTGAGCG+AAGGAGTA
CCTACGGGAGGCAGCAGTGAGGAATATTGGTCAATGGGCGCGAGCCTGAACCAGCCAAGTAGCGTGCAGGAAGACGGCCCTCCGGGTTGTAAACTGCTTTTAGTTGGGAATAAAAGAGCGTACGCGTACGCTGTATTGTATGTACCATCAGAAAAAGGACCGGCTAATTCCGTGCCAGCAGCCGCGGTAATACGGAAGGTCCGGGCGTTATCCGGATTTATTGGTTTTAAAGGGAGCGTAGGCGGACTTTTAAGTCAGCTGTGAAATCCTGCGGCTCAACCGTGGAATTTCAGTTGAAA
+
8ACCCA@A81)=88==;=;,;;;;FEGGFGGGGFGFFGG+CFGDGFDEGGGGGGGGGFGGDEGGGCGFGGCGDCFFEGEGGGGECEGGEGGGGFGEGGFFEF,EF,B>FFFFFCF<FFGGEGGFF@CFFGGGEG;EDFGGE@E=FFGGGDF,>FFC+@;FF*@EFDFCEFF?CEECC?FFFDFEG44CD=DCG)A*855ADG*8?55;B>FGFF>5D(9C=E+22.:*.)7@)26B33>C932705B9GFF@34<4)<F94=(5))44<AC(407/8)5:17-(4-)-5)))..6>=)-
@M02996:162:000000000-B87FG:1:1101:14911:8055 1:N:0:ACTGAGCG+AAGGAGTA
CCTACGGGGGGCTGCAGTGGGGAATATTGCGCAATGGGGGCAACCCTGACGCAGCAACGCCGCGTGAAGGATGAAGGTCTTCGGATCGTAAACTTTTGTCTTATGGGAAGAACACAGACGGTACCATAGGAGGAAGCCACGGCTAACTACGTGCCAGCAGCCGCGGTAATACGTAGGTGGCAAGCGTTGTCCGGATTTACTGGGTGTAAAGGGCGTGTAGGCGGGTAGGTAAGTCAGATGTGAAATACCGGAGCTTAACTCCGGGGCTGCATTTGAAACTGCTTATCTTGAGTATCGGAGG
+
8ACCCB8:)))8888::::::88BFGGGGGGGGGGGGGGGGGGGGGGGGGGGGFGGGGGGGGGGGGGGGGGGGGGGFGGGGGGGGGGGGGGGGGGGGGFGGGCGGDGGGGGGGGGFFFGGDFGGGGGGGGGACE@FGGGGGEGGGGGF9CEGFGGGGGGGGGGGEGGE7EDECCFECFGGGGFFGGGGGGGGGF5?BF*9>:C42/>FF@7EGB5><:CF=+:5CECC<FD4>FF962*26><FAFF>F?BD99FBF:DDF@?;>902882:A67<=><229A54):<464..6<<3((-(
@M02996:162:000000000-B87FG:1:1101:7953:8115 1:N:0:ACTGAGCG+AAGGAGTA
CCTACGGGAGGCAGCAGTCGGGAATATTGCGCAATGGAGGAAACTCTGACGCAGTGACGCCGCGTGCAGGAAGAAGGTTTTCGGATTGTAAACTGCTTTAGACAGGGAAGAAAAGGACAGTACCTGTAGAATAAGCTCCGGCTAACTACGTGCCAGCAGCCGCGGTAATACGTAGGGAGCAAGCGTTATCCGGATTTATTGGGTGTAAAGGGTGCGTAGACGGAGTAGCAAGTTAGTTGTGAAATCCCTCGGCTCAACTGCGGAACTGCAACTAAAACTACTACCCTTGAGTGCTGGAGAG
+
8ACCCAA==:)========88888FDFGGFGGGGGGGFGD:FFGGGGGGFFECFBFFGGGGGGGGGGGGGEFGFGG8FEGGGGGDGGGGGGGGFFGGFGEFGGGGGGGFF?EGGDFGGCGGGGGGGG,,5EFDFGGCGGEGGGGDFGFEC?DEF;DE@FGGGGGGGGDGGGGGC>CECEEF>*6:C7DC:DEEEDGFF7:7=FFGGF=FFGGGFFGG;<CAEGCED6CAFF><446>A4C4*6=4B92*33>6<BF26::).4(49D)63>22,9<?<?A4@<2,28:14.-.6<B6((,-
@M02996:162:000000000-B87FG:1:1101:7970:8121 1:N:0:ACTGAGCG+AAGGAGTA
CCTACGGGAGGCAGCAGTCGGGAATATTGCGCAATGGAGGAAACTCTGACGCAGTGACGCCGCGTGCAGGAAGAAGGTTTTCGGATTGTAAACTGCTTTAGACAGGGAAGAAAAGGACAGTACCTGTAGAATAAGCTCCGGCTAACTACGTGCCAGCAGCCGCGGTAATACGTAGGGAGCAAGCGTTATCCGGATTTATTGGGTGTAAAGGGTGCGTAGACGGAGTAGCAAGTTAGTTGTGAAATCCCTCGGCTCAACTGAGGAACTGCAACTAAAACTACTACCCTTGAGTGCTGGAGAG
+
88CCC?DA88)=8======88888FFGGG<FGGGGGGGGGGGGGGGGGGGGGGGFGGGGGGGGGGGGGGGGGGGGGGGGGGGGGGGGGGGGGGGGGGGGGGGGGGGGFGGGGGGGGGGGGGGGGGGGGGFFFGGGGGGGGGGGGGGGGGGGFEGGGGGGGGGGGGD@8FGGGGCGGGEGGFGFFGGGGGGGEGFEE4:DFCGGDGGFFFFGGGFEGGFGGFGG<E@FGDFGFFFFFFFFG:7<86=??F14@::<?BGFB2FB0:3?BF<F?:>FGF?:>?FFF?6>:().6494-?1:48
@M02996:162:000000000-B87FG:1:1101:14205:8124 1:N:0:ACTGAGCG+AAGGAGTA
CCTACGGGAGGCTGCAGTGAGGAATATTGGTCAATGGGCGAGAGCCTGAACCAGCCATGTCGCGTGGAGGAATAAGGATCTATGGTTCGTAAACTCCTTTTGCGGGGGGATAAAGTGCGGTACGCGTCCCGTATTGCAGGTACCCCGCGAATAAGCATCGGCTAACTCCGTGCCAGCAGCCGCGGTAATACGGAGGATGCGAGCGTTATCCGGATTTATTGGGTTTAAAGGGTGCGTAGGCGGCGCCTTAAGTCGGCGGTGAACTTTCCGGGCTCAACCCGGTTACTGCCGTCGATGCTGG
+
88CCCD1=)1)========6=;;CFGGGGGGGGGGGGGGG+@FFGGGGG<FGGFGCFFG<FGGGFGCFGGGG@FGGF9F<E,CFGGGAF@FG,9EG<FGGA?<>@>FD<<<3FF;FACFF*=F7F:B:<F5FGCF9B9+4CC97:;*:*8*/*+<<<CFC1/*2<?F9<C/:98<?C?FFC7;7?G)9D9CCEB5*)9<5C/57CG>EFFCEC>DCFB>*8CFCC:C058C>B(1>?07*))-)(8:1*49F-)(-,:)7(83)6)5:7<)(((0@?F7(()-(,,:-.4(40(3(*,)6?
@M02996:162:000000000-B87FG:1:1101:23949:8131 1:N:0:ACTGAGCG+AAGGAGTA
CCTACGGGTGGCAGCAGTGGGGGATATTGCACAATGGGGGAAACCCTGATGCAGCGACGCCGCGTGAGTGAAGAAGTATTTCGGTATGTAAAGCTCTTTAAGCTGGAAAGATAATGACGGTACCAGCAGAATAAGCCCCGGCTAACTACGTGCCAGCAGCCGCGGTAATACGTAGGGGGCAAGCGTTATCCGGATTTACTGGGTGTAAAGGGAGCGTAGACGGTAAAGCAAGTCTGAAGTGAAATCATAGGGCTTAACCCTGTAATTGCTTTGGAAACTGTTTAACTGGAGTACCGGATGG
+
8ACCCB>5=1)====;===;;88@FGGGGGGGGGGGGGGGGGGGGGGGGGGGGGGGFGGGGGGGFFGGGGGGGFGGGGGGGGGGGGGGGGGGGGGGGGGGGGGGGGGGGGGGGGGGGGGGGGGGGGGGGGGGGGGGGGGGGGGGGGGGGGGGGGGGGGGGGGGDGGGGGGGGGGGGGGGGGGFFGGGGGGGGGFGGFGGFGGGFGGFFFFGGGFFGGFGGFGGGFD<FFFGFFFFFBFFGB?<*6@?ADA?FFFFFBFGFBF?AFBFAFAGFFB?FF?A9)9ABA4>AFB777AB1790;B
@M02996:162:000000000-B87FG:1:1101:22662:8133 1:N:0:ACTGAGCG+AAGGAGTA
CCTACGGGTGGCAGCAGTGAGGAATATTGGTCAATGGACGGAAGTCTGAACCAGCCATGCCGCGTGAAGGAAGACGGCCCTATGGGTTGTAAACTTCTTTTGCTTTAGGGTAATAAGCCCCATGCGTGGGGTGATGAAAGTATAAGGCGAATAAGTATCGGCTAACTCCGTGCCAGCAGCCGCGGTAATACGGAGGATACGAGCGTTATCCGGATTTATTGGGTTTAAAGGGTGCGTAGGCGGATGAGTAAGTCAGTGGTGAAATATCCTAGCTCAACTCGGAGGCTGCCATTGATACTG
+
8ACCCB=9>0)========;;;;;EEFGGGGGGGGGGGGGGGGGGGGGGGGGGGGGGGGGGGGGGG:FFGCGGGGGGGGGGGGFGGGGGGGGGGGGGGGGGF9?<F?FFF?FFGGGFGGGC:,A:FE@+>6C8FGEFBFFGG=B,3DFGGEG?FGFFGGGGGGCFGGGGGGGGGGGGGGGGGFFGGGGGGGFGFEGFGGFGGGFGG:)=CGEGFFDGCGGFGGGGFGF9FGFF(47::BD<)4)4.0)245@DA<<4<C>1FFFFF2:8<*.8)=CFF2--<666??,88,6<A.-*644
@M02996:162:000000000-B87FG:1:1101:22644:8138 1:N:0:ACTGAGCG+AAGGAGTA
CCTACGGGTGGCAGCAGTGAGGAATATTGGTCAATGGACGGAAGTCTGAACCAGCCATGCCGCGTGAAGGAAGACGGCCCTATGGGTTGTAAACTTCTTTTGCTTTAGGGTAATAAGCCCCATGCGTGGGGTGATGAAAGTATAAGGCGAATAAGTATCGGCTAACTCCGTGCCAGCAGCCGCGGTAATACGGAGGATACGAGCGTTATCCGGATTTATTGGGTTTAAAGGGTGCGTAGGCGGATGAGTAAGTCAGTGGTGAAATATCCTAGCTCAACTAGGAGGCTGCCATGGATACGGG
+
8ACCCA8)1))=;======;;;;CFFGGGGGGGGGGGGGFGGGGGGGGGGGGGFFFGGGGFGGGGGGGGGGFFFGGGGGGGGGGGGGGGGGGGGGGGFFGGGGGGGGGGGGGGGGGFGGGGGGGGGGGGGCGGGGGGGGGGDGGFCFGGGGGGDEEFFGGGGGGGGGGGGGGGGGGGGGGFDFFGGDDGGGGGFGGFGGFGGDFGGFFAFGGD>BGGFGGFGGGG:6:AFGFF<?:,3>C<D>5(79::9BFDF2)6?F2:?7AFF94=60.84@C@:>.-0)(3:?F82.6),85=7(1(
@M02996:162:000000000-B87FG:1:1101:7966:8139 1:N:0:ACTGAGCG+AAGGAGTA
CCTACGGGAGGCAGCAGTCGGGAATATTGCGCAATGGAGGAAACTCTGACGCAGTGACGCCGCGTGCAGGAAGAAGGTTTTCGGATTGTAAACTGCTTTAGACAGGGAAGAAAAGGACAGTACCTGTAGAATAAGCTACGGCTCACTACGTTCCAGCAGCCGCGGTAATACGTAGGGAGCAAGCGTTATCCGGAGTTTTTGGGTGTAAAGGGTGCGTATACGGATTAGCAAGTTAGTAGTCGAATCCCTCGGCTCAACTGAGGAACTGCCACTTAAACTACTACCCTTAAGTGCTAGAGCG
+
8BCCCFFF)))=======;88888FFGGGC,CFGGGGGGGFFGGGGGGGCBFFFC@F<B:FGGGGGGGGGGGFGDGGFB9F@+@:7C?FCGGD,5FAFGE9F?FGGG7,@<EFGFG:A,AFF<EC?EC,,4D9,EDF,,C+@8=F===@3,,33>,3=9DB6EE789*=A;A3?DEEFGGG4/*A88CC,CEED*=)+35CCG);CF+1+**2)0):1:>6CE5*7C=0*;542-7-)*2))-),50)2(-7((,.)2*(-/(.4(:<=(2.2)9CBA2).*))(.)()).6))).*).)-
@M02996:162:000000000-B87FG:1:1101:24367:8139 1:N:0:ACTGAGCG+AAGGAGTA
CCTACGGGAGGCAGCAGTGAGGAATATTGGTCAATGGTCGGAAGACTGAACCAGCCAAGTCGCGTGCAGGAAGACGGTCCTATGGATTGTAAACTGCTTTTGTACGGGAATAAAGTGAGGGACGTGTCCCTTTTGGAATGTACCGTAAGAATAAGGGTCGGCTAACTCCGTGCCAGCAGCCGCGGTAATACGGAGGACCCGAGCGTTATCCGGATTTATTGGGTTTAAAGGGTGCGCAGGCGGAGGATTAAGTCAGCGGTGAAATTTTCATGCTCAACATGAAAACTGCCATTGATACTGG
+
8ACCCB=>50)====;====;;;;EFGGGGGGGGGGGGGGGGGGGGGGGGGGGGFGFGGGGGGGGGGGGGGGGGGGGGGGGGGGGGGGGGGGGGGGGGGGGGGGGGGGFGGGGGGGGGGGGGGGGGGGGGGGGGGGGGGGGGGGGGGGGGGGGGGGGGGGGGGGGGGGGGGGGGGGGGGGGGFFGGGGGGGGGFGGFGGFGGGEGGFFFFGGGFFGGEGGFGGGG>FFFFGFFFFFFFFC9DF;;E>BG?AFFFFFFGGFFFFFAAFAF<F<A<FGFFFFBF<FABF><B8>AFFD4<AD7
@M02996:162:000000000-B87FG:1:1101:23192:8172 1:N:0:ACTGAGCG+AAGGAGTA
CCTACGGGAGGCTGCAGTAGGGAATATTGCACAATGGGGGAAACCCTGATGCAGCAACGCCACGTGTGGGAAGAAGCATTTCGGTGTGTAAACCACTGTCGTGAGGGAATAATGCTTAATTTCGGTTAAGTTGAATGTACCTCGAAAGGAAGCACCGGCAAACTTCGTGCCAGCAGCCGCGGTAATACGAGGGGTGCAAGCGTTGTTCGGAATCACTGGGCGTAAAGGGAGCGCAGGCGGAGATGCAAGCAGTCTGTACAATACCGGGGCCCAACCCCGGACCTGCAGACTGGACTGTTT
+
-8BCCA5A=))=;=,======8;;CFEFGGGGGGGGGGGGEGGFGGGGGFFGGFGGGGGGGGGEDFGGGGGGGGGGGGGGGGGGGGGGGGFFDGGGGGFGGGEFGGGGGGGFGGGGGG9FGGGGGGGGGFGGFGFGGGGGGGGGG@EGGGGGGGGFEEGGGGGGFEGGGGDFFGGGGGGGGGFFGGGGGFGGGFGGFGGB5DGFGGFFEEGGGFFGGFGGFGGGG7?FBFGFFFBFFFFD>DF:>FFAFFFF<?ADFFFDFFBF??B9>>G>6(8;@FF01BFB?BB4:?3:B<7?FAB>
@M02996:162:000000000-B87FG:1:1101:8038:8181 1:N:0:ACTGAGCG+AAGGAGTA
CCTACGGGAGGCATCAGTAGGGAATATTGCACAATGGGGGAAACCCTGATGCAGCAACGCCACGTGTGGGAAGAAGCATTTCGGTGTGTAAACCACTGTCGTGAGGGAATAATGCTTAATTTCGGTTAAGTTGAATGTACCTCGAAAGGAAGCACCGGCAAACTTCGTGCCAGCAGCCGCGGTAATACGAGGGGTGCAAGCGTTGTTCGGAATCACTGGGCGTAAAGGGAGCGCAGGCGGAGATGCAAGCAGTCTGTACAATACCGGGGCCCAACCCCGGACCTGCAGACTGGACTGGTTT
+
8BCCCFDB>0)==========8;CFGGGGGGGGGGGGGGGGGGGGGGGGGGGGGFGGGGGGGGGDFGGGGGGGGGGGGGGGGGGGGGGGGGGGGGGGGGGGGGGGGGGGGGGGGGGGGFGGGGGGGEFGGGGGGGGGGGGGGGGGGGDGGGGGGGGGGGGGGGGGGGGGGGGGGGGGGGGGDEFGFGGGGGGGDGGFGGFGGGFGGFFFFGGGFFGGFGGFGGDGFGGFFGFFFBEFFFGFGFFAFFFG??FF?92:?C<ABBFBF;>>7<>14>EEB9>(79117:7)(.43(44)(62(
@M02996:162:000000000-B87FG:1:1101:12458:8181 1:N:0:ACTGAGCG+AAGGAGTA
CCTACGGGAGGCAGCAGTGAGGAATATTGGACAATGGATGGAAGTCTGATCCAGCCATGCCGCGTGAAGGATGGATGCCCTACGGGTTTTGAACTTCTTTTGTACGGGGGCAATAAGGGCCACGCGTGGTCCGATGAGAGTACCGTACGAATAAGCATCGGCTAACTCCGTGCCAGCAGCCGCGGTAATACGGAGGATGCGAGCGTTATCCGGATTTATTGGGTTTAAAGGGTGCGTAGGCGGCTTGCCAAGTCAGCGGTGAAATCCGGGCGCCCAACGCCGGAACTGCCGTTGAAACTGG
+
88CCCB=A5))8==8;====;;;;EFGGGGGGGGGGGGGGGGGGGGGGGGGGGFFGGGGGGGGGFGGGGGGGGGGGGGGGGGGGGGGGCGGGGGGGGGFGGFGFGFGGGGGGGGGGCFGGGGGGG7@CFGFGG7CE;DFGFFGGDGGGGGGGGGGGGGGGGGGGGGGGGGCCDGFGGGGGGGFFGGGDGGGFG)/5>DGFG*=BGGEDFFGGDDBCG:DGFGGDE57FF?D:?FFFBBED<79>>7)894?FFAFF?GGF>FBABFFBE>DBB9DGF?(47>B>>FB),4,28:<DFBFF:
@M02996:162:000000000-B87FG:1:1101:12442:8190 1:N:0:ACTGAGCG+AAGGAGTA
CCTACGGGGGGCAGCAGTGAGGAATATTGGACAATGGATGGAAGTCTGATCCAGCCATGCCGCGTGAAGGATGGATGCCCTACGGGTTTTGAACTTCTTTTGTACGGGGGCAATAAGGGCCACGCGTGGTCCGATGAGAGTACCGTACGAATAAGCATCGGCTAACTCCGTGCCAGCAGCCGCGGTAATACGGAGGATGCGAGCGTTATCCGGATTTATTGGGTTTAAAGGGTGCGTAGGCGGCTTGCCAAGTCAGAGGGTAAATCCGGGCGCCCAACGCCGGAACTGCCGTGGAAACTGG
+
-8AB@AA))0)8888::<:::::CFFGGGGGGGGGGGGGGGGGGGGGGGGGGGFFFGGGGGGGGFGGGGGGGGGGGGGGGGGGGGGGGGGFEFGGGGGGFGGGGGGGGGGGGGG@FFCCGGGGGGGEGGFGGE<EGGGGGGCEFGGGGGGGFGGFGEFFGGGGGGGFGGGGGGFGGGGGFFGF@:DGGDGGGGFGDF6D@DGGFGGFBFFGDDDBGDA>FFGGGE>GF>4C>BBFE:?>C<93.(87:D<:FA<A>499(().:46:2:054025:<1442>BF6;?<28481(-,?<D45
@M02996:162:000000000-B87FG:1:1101:5814:8192 1:N:0:ACTGAGCG+AAGGAGTA
CCTACGGGCGGCAGCAGTGAGGAATATTGGTCAATGGGCGAGAGCCTGAACCAGCCAAGTAGCGTGCAGGATGACGGCCCTATGGGTTGTAAACTGCTTTTATGCGGGGATAAACGAGGGGACGTGTCCCTTTTTGCAGGTACCGCATGAATAAGGACCGGCTAATTCCGTGCCAGCAGCCGCGGTAATACGGAAGGTCCGGGCGTTATCCGGATTTATTGGGTTTAAAGGGAGCGTAGGCCGGACTTTAAGCGTGTTGTGAAATGTAGTCGCTCAACGGGTGCACTGCAGCGCGAACTGG
+
8ACCCEF58:)8888;;<;;;;;;CFGGGGGGGGGGGGGGGGGGGGGGGGGGGFGGFEGEFGGGGGGGGGGFGGGGGGGGGGGGGGGEGGGGGGGGGGGGGGGGGEGGGFEFEBFFGCBFEGGGGGGFGFCCFGGGGFGGGGGAFEGGGGGG9FGCGFGGGGGGGGF?@FGGGGGGGGGGGGFFGGGGGGGGGFGGBDC?D>EFGGFD)9FGGDDGGFGGFGGGGFGGAFDE:?>:;BFG?C>5;@@DGFBF<((((*7::?ADFBF<?-0498@E??0915(()3A3832391(-)-18?
@M02996:162:000000000-B87FG:1:1101:10641:8230 1:N:0:ACTGAGCG+AAGGAGTA
CCTACGGGCGGCAGCAGTAGGGAATATTGCACAATGGGGGAAACCCTGATGCAGCAACGCCACGTGTGGGAAGAAGCATTTCGGTGTGTAAACCACTGTCGTGAGGGAATAATGCTTAATTTCGGTTAAGTTGAATGTACCTCGAAAGGAAGCACCGGCAAACTTCGTGCCAGCAGCCGCGGTAATACGAGGGGTGCAAGCGTTGTTCGGAATCACTGGGCGTAAAGGGAGCGCAGGCGGAGATGCAAGCAGTCTGTACAATACCGGGGCCCAACCCCGGACCTGCAGACTGGACTGTTT
+
88BBCD)101)8888;;<;<;8;CFGGGGGGGGGGGGGGGGGGGGGGGGGGGGFFGGGGGGGGGCFGGGGGGGGGGGGGGGGGGGGGGGGGGGGGGGGFGGGGGGGGGGGGGGGGGGGFGGGGGEFCFGGGGGGGGGGGGGGGGGGGGGGGFFGGGG>DGGGGGGGDGGGGGGGGGGGGGGGFFCFGGGGCEGFGGFGGFFGGFGGFFFBGGDFFGGFGGFGGGEFFGFFDFFFFF9>FGFD>FAFFFGFFF<:AFFCGD<BAFFBFFDFDF??DEBFFF0<>B?:15685??<<BFFB)
@M02996:162:000000000-B87FG:1:1101:19666:8234 1:N:0:ACTGAGCG+AAGGAGTA
CCTACGGGTGGCAGCAGTGGGGAATATTGGGCAATGGGCGAAAGCCTGACCCAGCGACGCCGCGTGAGCGAAGAAGGTCTTCGGATTGTAAAGCTCTGTTGACAGGGACGAAGAAGTGACGGTACCTGTCGAGGAAGCCACGGCTAACTACGTGCCAGCAGCCGCGGTAATACGTAGGTGGCAAGCGTTATCCGGATTTACTGGGTGTAAAGGGTGTGTAGGCGGGGGAGCAAGTCAGATGTGAAATCTATGGGCTTAACTCATAGACTGCGTCTGAAACTGTTCTTCTTGAGAGTCGGAG
+
88BCCD@580)=;======;;88BFGGGGGGGGGGGGGGGGGGGGGGGGGGGGFFGGGGGGGGGFGGGGGGGGGGGGGGGGGGGGGGGFGGGGGGGGGGGGGGGGGGGGGGGGGGGGGGGGGGGGGG<FGGGGGEGFGF,DGGGGGGGGGGCFGGGGGGGDFGEGGDGECGCFFGGGEFGGGF=FGGGGGGGGFGGFGG?FGGFGDEDFFGGF37>C:CCBGFDGBCD9BDFFFFFAD7?9?>@<FFAFFFFFF:1<6>A<B75-4<B=)248>5C*.)):6<ADABBA6-))48??14(2
@M02996:162:000000000-B87FG:1:1101:11759:8241 1:N:0:ACTGAGCG+AAGGAGTA
CCTACGGGTGGTAGCAGTGAGGAATATTGGTCAATGGACGGAAGTCTGAACCAGCCATGCCGCGTGAAGGAATAAGGCCCTATGGGTCGTAAACTTCTTTTGTGGTGGAGCAATAAGTCCTACGTGTAGGGCGATGAGAGTACATCACGAATAAGCATCGGCTAACTCCGTGCCAGCAGCCGCGGTAATACGGAGGATGCGAGCGTTATCCGGATTTATTGGGTTTAAAGGGTGCGCAGGCGGCACGTTAAGTCAGCGGTGAAATGTCGGGGCTCAACCCCGGCACTGCCGTTGGAACTGG
+
6ACCCD85)0)==========;;CFFGGGGGGGGGGGGGGGGGGGGGGGGGGGFFGEGGGGFGGBFEGGGGGGGGGFGGGGGGGGGGGGGGGGGGGGGGGGGGGGGGGFCFGFGGGFGGGGGGGGFGFFFDFGBGGFFFFEGGGGGGGGEGGGGGGGGGGGGGGGGGGGGGGGGDEGFGGGGFFGGGDGGGGGFEG>FGFGGGFGGFFFFGGG>FGGEGGFGGGEFFGFFGFF:BF;B>C9997(8>?G?FFFF<ABGGF>FFFBF<2>><>F9FF?1?FBDFFFB1:>:6?00(.97:B?
@M02996:162:000000000-B87FG:1:1101:10849:8264 1:N:0:ACTGAGCG+AAGGAGTA
CCTACGGGAGGCTGCAGTGGGGAATATTGCACAATGGGGGAAACCCTGATGCAGCGACGCCGCGTGAACGATGAAGTATTTCGGTATGTAAAGTTCTATCAGCAGGGAAGATAATGACGGTACCTGACTAAGAAGCACCGGCTAAATACGTGCCAGCAGCCGCGGTAATACGTATGGTGCAAGCGTTATCCGGATTTACTGGGTGTAAAGGGTGCGTAGGTGGCATGGCCAGTCTGAAGTGAAATGCGGGGGCTCAACCCCTGAACTGCTTTGGAAACTGTCCAGCTAGAGTGCAGGCGAG
+
88ACCE5):)18========;888F@FGGGGGGGGGGGGGGGGGGGGGGGGGGFFGFGGGGGGGGGEGGGGGGGGGGFGGGGGGE<FGGGGGGGGGGBFGFFGFGGFFG@?EFAFFAFECFEGGGAEGGD?<FAFGFGGGGGG7:EFFGGGGGGFGGCFFGDGECE7EFFGGGEDGGGGGGFFFGGGGGGG*CDGGF7CFGCGFGGBAFFDDF):)16:<FGGGFF:5()77?BA6::FG)*6F<@@>39(7>FF?7CD?FFF:7:9)*4CA>0/<=:))6=)6),,)),.<A2).)(,(-
@M02996:162:000000000-B87FG:1:1101:10829:8265 1:N:0:ACTGAGCG+AAGGAGTA
CCTACGGGAGGCTGCAGTGGGGAATATTGCACAATGGGGGAAACCCTGATGCAGCGACGCCGCGTGAACGATGAAGTATTTCGGTATGTAAAGTTCTATCAGCAGGGAAGATAATGACGGTACCTGACTAAGAAGCACCGGCTAAATACGTGCCAGCAGCCGCGGTAATACGTATGGTGCAAGCGTTATCCGGATTTACTGGGTGTAAAGGGTGCGTAGGTGGCATGGCAAGTCTGAAGTGAAATGCGGGGGCTCAACCCCTGAACTGCTTTGGAAACTGTCAAGCTAGAGTGCAGGAGAG
+
68ACCE:5:8)=========;88BFGGGGGGGGGGGGGGGGGGGGGGGGGGGGGGGGGGGGGGGFGGGGGGGGGGGFGGGGGGGGGGGGGGGGGGGGFEGGGGGGGGGGGFFFFGGGGGGGFGGGFFGGGGCFGGGGGGGGGGEGFFFGGGGGGGGGGGGGDGEEDEGGGGGGGGFEGGGGGFFGGGDGGGGGFGGFGGFGGCFGGFA=@:EFADGGFGGFGGGDFGGFFGF>99=A29:8:<FA@F6D;>EFFBFFGGFFFB?FFFF?DGFD4<F??A4<F<<?F?<4).6<A44<::33
@M02996:162:000000000-B87FG:1:1101:9053:8266 1:N:0:ACTGAGCG+AAGGAGTA
CCTACGGGGGGCAGCAGTGAGGAATATTGGTCAATGGGCGAGAGCCTGAACCAGCCAAGTCGCGTGAAGGATGAAGGTTCTATGGATTGTAAACTTCTTTTGTTCGAGGGTAAAGTGAGTCACGTGTGATTTATTGCAAGTATCGAACGAATAAGCATCGGCTAACTCCGTGCCAGCAGCCGCGGTAATACGGAGGATGCGAGCGTTATCCGGATTTATTGGGTTTAAAGGGTGCGTAGGCGGGATGTTAAGTCAGCGGTAAAATAGTGTAGCTCAACTATACTTCGCCGTTGAAACTGGG
+
8ACCCE55)1)8888::<:::::CFGGGGGGGGGGGGGGGGGGGGGGGGGGGGGFFGGGGGGGGGGGGGGGGGGGGFGGGGGGGGGGGGGGGGGGGGGGGGGGGGGGGGGFGGGFGGGGGGGGGGFFC@FFGGGGGGGGGGFGGGGDGEGGGGGGGGGGGGGGGGGGGGGGGGFGGGGGGGGFFGGG3FGGGGEGCEGGFGG5>GGFFFFGGGBFGGFGGFGGGGFGFDFGBFB?>?FFGBC;.45>?GFAFA>:BFGDB4><AF<4<6-26956C@:<4<FDFFBF??19BF:4<B:A?(
@M02996:162:000000000-B87FG:1:1101:10840:8279 1:N:0:ACTGAGCG+AAGGAGTA
CCTACGGGAGGCTGCAGTGGGGAATATTGCACAATGGGGGAAACCCTGATGCAGCGACGCCGCGTGAACGATGAAGTATTTCGGTATGTAAAGTTCTATCAGCAGGGAAGATAATGACGGTACCTGACTAAGAAGCACCGGCTAAATACGTGCCAGCAGCCGCGGTAATACGTATGGTGCAAGCGTTATCCGGATTTACTGGGTGTAAAGGGTGCGTAGGTGGCATGGCAAGTCTGCAGTGAAATGCGGGGGCTCAACCCCTGAACTGCTTTGTAAACTGTCAAGCTAGAGTGCAGGAGAG
+
88CCCD:8:)0=======;=;888EFGGGGGGGGGGEGGGGGGGGGGGGGGGGGGGGGGGGGGGGGGGGGGGGGGGF<FFGGGGGFGGFGGGGGGGGFFGGFGGGFGFGGFF<EFFCFGCFEGGG<FGFCFCEF8FFGGF@DC@F9FDGGG7DG>DG?DGGCE:@>58CCFGGFCGGFGGGGFFGGGGGGGEGDGEFCGFGFCFGGFAAFFEGEFCG?8DFFGGFFGGF4CFFFFF)66>5*.0641,919:>6:>2FG6?5:(::))/)?AA4*:@AA94BAF2<79>).:5<<<)32.4
@M02996:162:000000000-B87FG:1:1101:10637:8315 1:N:0:ACTGAGCG+AAGGAGTA
CCTACGGGTGGCTGCAGTGAGGAATATTGGTCAATGGACGGAAGTCTGAACCAGCCATGCCGCGTGCAGGAATAAGGCCCTATGGGTCGTAAACTGCTTTTGTGGTGGAGCAATAAGGCGTACGTGTACGTCGATGAGAGTACATCACGAATAAGCATCGGCTAACTCCGTGCCAGCAGCCGCGGTAATACGGAGGATGCAAGCGTTATCCGGATTTATTGGGTTTAAAGGGTGCGTAGGCTGTGCCGCAAGTCAGTGGTGAAATGCCCGGGCCTAACCTGGGAACTGCCATTGATACTGG
+
68ABCE)):00=;===;==;;;;;CFGGGGGGGGGGGGGGGEGGGGGGGGGGGGFGFGGGGGGGGGGGGGGGGGFGFGGGGGGGGGGGGGGGFGGCFGEFGGGGGGGGFGGG8F,FFFGEGCGGGFFFGGFGECGGF?FGGFG<9CFFGGGGGFGGFFFGDGGGGFGGGGG6CBEEGFGGGCBFGGCDFGGGGFE5?FGFGGFFEGFDFFGGG>BDG?FFFGFDEEGFEAF31-45:?3G>9283==13(-76>2-6?452F)<AFFF44)4;6.272(5<FB?44)4)..6:A):B4)-.
@M02996:162:000000000-B87FG:1:1101:8628:8315 1:N:0:ACTGAGCG+AAGGAGTA
CCTACGGGTGGCTGCAGTGAGGAATATTGGTCAATGGGCGAGAGCCTGAACCAGCCAAGTAGCGTGCAGGATGACGGCCCTCTGGGTTGTAAACTGCTTTTAGTTGGGAATAAAAGAGAGGACGTGTCCTCTGTATTGTATGTACCATCAGAAAAAGGACCGGCTAATTCCGTGCCAGCAGCCGCGGTAATACGGAAGGTCCAGGCGTTATCCGGATTTATTGGGTTTAAAGGGAGCGTAGGCGGATTTTTAAGTCAGTTGTGAAAGTTTGCGGCTCACCCGTAAAATTGCAGTTGATA
+
88ABCDA5:0)==88====;;;;CFGGGGGGFFGGGGGGFDFDGGGGGGGGGGGFFFFGGGGGGFGGFGGGGGGGGGGGGGGGGGGGGGGGFFGGGGGEGGGFGGGGGGDFGFGCGGGGGGGGGGGGGGGGGGGGGGGGGGCGFGGGGGGG9EGFGCEFFGDEGGGGFGDEF6DC+@C?7CDA?CGGGGCC>>FGGFGD);;CA@CFEB>CF@5=>*4;CC9=FGBGD;++;7<?FB9BC798B(8)4044.,69))+:4:*4<<4))9-::44)*0,).353982:>0:4:?DBA*)-
@M02996:162:000000000-B87FG:1:1101:11994:8318 1:N:0:ACTGAGCG+AAGGAGTA
CCTACGGGCGGCAGCAGTGGGGAATATTGCACAATGGGCGCAAGCCTGATGCAGCAACGCCGCGTGAGCGATGAAGGTCTTCGGATCGTAAAGCTCTGTCCTTGAGGACGAAACAAATGACGGTACTCTTGGAGGAAGCCCCGGCTAACTACGTGCCAGCAGCCGCGGTAATACGTAGGGGGCGAGCGTTATCCGGAATTATTGGGCGTAAAGAGTACGTAGGTGGTTTTGTAAGCGTAGGGTGAAAGCCCGGGGCTTAACTCCGTTTAGCCCTACGAACTGCAAGACTTGAGTGCCGGAG
+
-8ACCA:)01)8888;;<;;;88BFGGGGGGGGGGGGGGGGGGGGGGGGGGGGFFFGGGGGGGGGGGGGGGGGFGGGGGGGGGGDGGEGGGGFFGGGFCFGGGGGGFGG7BFCGGGGGFFFCFGGGFGGGFDG@E7D@FFGE@:FE?CGGGGGGGGG?CGGGGGGG58EEGGCGFG9FEGGGFFCDDGGGGGFFGGEDGFC>C4C*5)7<**27.:C9DGFGGGG>CFFFGFA<2*2209:*4>2FB4D(4<(31-9FC<AFF:?,3:))::7?FDEF0;2*.).2(.99.))..)*(---
@M02996:162:000000000-B87FG:1:1101:10963:8318 1:N:0:ACTGAGCG+AAGGAGTA
CCTACGGGCGGCAGCAGTGGGGAATATTGCACAATGGGCGCAAGCCTGATGCAGCAACGCCGCGTGAACGAAGAAGGCTCTTGGGTCGTAAAGTTCTGTTCTGAGGGAAGAAACAAATGACGGTACCTCAGGAGAAAGCCCCGGCTAACTACGTGCCAGCAGCCGCGGTAATACGTAGGGGGCGAGCGTTGTCCGGAATTACTGGGCGTAAAGAGTACGTAGGCGGTCCTGTAAGCGCATGGTGAAAGGCATAGGCTCAACCAATGTGAGCCGTGCGAACTGCAGGACTTGAGTGCAGGAG
+
-8ACCF)08))8888;;<;;;88BFGGGGGGGGGGGGGGGGGGGGGGGGGGGGGGGGGGGGGGGFGGGGGGGGGGGGGGGGGGGGGGGGGGGGGGGGFFFGGGGGGGGGGGGGGG<FGGGGFCGGGGGGFGCFCFGGFFGGGGGGGDFGGGGDFGGGGGGFFGGGGGEGGGGGGGGEFEGGGFEEGGGGGGEFFGGF)>@DGGFFGFDDBD*:0.?7>DC?FGGGFCD>FG@>29?>BBC379F41994(())-)87EGFFFF:>?FFFBGFF?58:1>F6??B3(,448>2?<5AFA?33
@M02996:162:000000000-B87FG:1:1101:10656:8328 1:N:0:ACTGAGCG+AAGGAGTA
CCTACGGGTGGCTGCAGTGAGGAATATTGGTCAATGGACGGAAGTCTGAACCAGCCATGCCGCGTGCAGGAATAAGGCCCTATGGGTCGTAAACTGCTTTTGTGGTGGAGCAATAAGGCGTACGTGTACGTCGATGAGAGTACATCACGAATAAGCATCGGCTAACTCCGTGCCAGCAGCCGCGGTAATACGGAGGATGCAAGCGTTATCCGGATTTATTGGGTTTAAAGGGTGCGTAGGCTGTGCCGCAAGTCAGTGGTGAAATGCCCGGGCCTAACCTGGGAACTGCCATTGATACTG
+
-8ABCFD9811========;;;;;EFGGGGGGGGGGGGGGGGGGGGGGGGGGGFFFFFGGGGGGGGGGGGGGFGGGGGGGGGGGGGGGGGGGGGGDGGGGGGGFGGGGGGGGFGFFGGGEGCFEGFFFGFGGGGGGDDGFGGGGDFGGGGGGGGGGGGGGGGGGGGGGGGGGGGGGGGGGGGFFGGGGGGGGGFGGFGGFGGGFGGFFFFGGGFFGGFGGFGGGGFFF3FFEFB?7:?DG<C1)(9=9GF>FAAAABFGABF<AF9AD8:749;>C??:A?F?04:???7,:44<>=<:A
@M02996:162:000000000-B87FG:1:1101:8632:8334 1:N:0:ACTGAGCG+AAGGAGTA
CCTACGGGTGGCTGCAGTGAGGAATATTGGTCAATGGGCGAGAGCCTGAACCAGCCAAGTAGCGTGCAGGATGACGGCCCTCTGGGTTGTAAACTGCTTTTAGTTGGGAATAAAAGAGAGGACGTGTCCTCTGTATTGTATGTACCATCAGAAAAAGGACCGGCTAATTCCGTGCCAGCAGCCGCGGTAATACGGAAGGTCCAGGCGTTATCCGGATTTATTGGGTTTAAAGGGAGCGTAGGCGGATTTTTAAGTCAGTTGTGAAAGTTTGCGGCTCAACCGTAAAATTGCAGTTGATA
+
68ABCB5):00====;===;;;;CFGGGGGGGGGGGGGGGGGGGGGGGGGGGGGGGGGGGGGGGGGGGGGGGGFGGGGGGGGGGGGGGGGGGGGGGGGGGG<FGGGFCFGGGFGCGGGFGDGGGGGFFGGGGGEGGGGGGGGGGGFGGGGGFGFDFGDGGGCEEFGGCGGGGGGGGGGGGGGFEGGDGDEGCD>GGFC4ADGFF@GFFFEGGGFF><?FGFFGGF5E3(;;@E<D:9>)*-1.045>:C<A>8>2<<?F9>F?6<4269<?A1452.5??.)--38A<2)-.49))*.5
@M02996:162:000000000-B87FG:1:1101:11982:8335 1:N:0:ACTGAGCG+AAGGAGTA
CCTACGGGCGGCAGCAGTGGGGAATATTGCACAATGGGCGCAAGCCTGATGCAGCAACGCCGCGTGAGCGATGAAGGTCTTCGGATCGTAAAGCTCTGTCCTTGAGGACGAAACAAATGACGGTACTCTTGGAGGAAGCCCCGGCTAACTACGTGCCAGCAGCCGCGGTAATACGTAGGGGGCGAGCGTTATCCGGAATTATTGGGCGTAAAGAGTACGTAGGTGGTTTTGTAAGCGTAGGGGGAAAGCCCGGGGCTTAACTCCGGTTAGCCCTACGAACTGCAAGCCTTGAGTGCAGGAG
+
88BCC>11)0)8888;;<;;;8BFFGGGGGGGGGGGGGGGGGGGGGGGGGGGGGGGGGGGGGGGGGGGGGGGGGGGGGGGGGGGGGGGGGGGGGGGGGCFGGGGFGGFGGGGGGGGGGGGGG@CGGGGGGD,@FDGGGGGGG>EGEGGGGGGGGFGC<DFGGGGDEEEGGDGGGGCCFEDGGAB:CGGGG:CEFGGEDFFDFGFF*7>>)C*2@):CADC?GCFFF:93>F>AABF1<;D09()4)0,>:<E96640EFAFF22196>>(?24,5*0126(*)).5,,:)3-,))6/).(-
@M02996:162:000000000-B87FG:1:1101:10965:8336 1:N:0:ACTGAGCG+AAGGAGTA
CCTACGGGCGGCAGCAGTGGGGAATATTGCACAATGGGCGCAAGCCTGATGCAGCAACGCCGCGTGAACGAAGAAGGCTCTTGGGTCGTAAAGTTCTGTTCTGAGGGAAGAAACAAATGACGGTACCTCAGGAGAAAGCCCCGGCTAACTACGTGCCAGCAGCCGCGGTAATACGTAGGGGGCGAGCGTTGTCCGGAATTACTGGGCTGAAAGATTCGGTAGGCGGTCCGGTAAGCGCAGGGGAAAAGGCCTAGGCCCAACCAATGTGAGCCGTGGGAACTGCCGGACTTGAGTGCGGGGG
+
88BCCB):)018888;;<;;;88BDGGGGFGGGGGGGGGFCGGGGGGGGGGGGGGGGGGGGGGGBFGGGGGEGGGGFFFGGGGGGGGGFGGFGGGGGGGGGGFCFFGEFGGGGGGDGGFGGFEGGFGDFFC<@FFFGFFGGGE7FEE,DFGGCFGGFGDGGFGG=?5/?EGF7>5=CCEEGG55*1CGDG5;9FGDE3C@7:C?C*0))09320***(*1);5FEF=<9)95;:26(30)(1()-8)07:1)(421(**-2)-27845*:F7>3)*.4(44*3,(((-35<)5<2))-,(-
@M02996:162:000000000-B87FG:1:1101:24100:8343 1:N:0:ACTGAGCG+AAGGAGTA
CCTACGGGAGGCTGCAGTGAGGAATATTGGTCAATGGTCGGAAGACTGAACCAGCCAAGTCGCGTGCAGGAAGACGGTCCTATGGATTGTAAACTGCTTTTGTACGGGAATAAAGTTCGGGACGTGTCCCGATTGGAATGTACCGTAAGAATAAGGGTCGGCTAACTCCGTGCCAGCAGCCGCGGTAATACGGAGGACCCGAGCGTTATCCGGATTTATTGGGTTTAAAGGGTGCGCAGGCGGAGGATTAAGTCAGCGGTGAACTTTTCATGCTCAACATGAAAACTGCCATTGATACTAG
+
ACCCCF)8)0)=;=====;==;;;CFFGCFGGGGFGGGGGGGGGGGGGGGFGGGGGGGGGGGGGGGGFGGGGGGGGCGGGGGGGGGGGGGGGGGGGGGFGGGGGGGGGEGGGGGGGGGGGGDEGGGGGGGGDGGFG=DFGGFFDFDGDGD;DGGFFCDDFEGF+>EFFDGG?>FGGFCEECDFEGGDGGGG>CACCE9F>D3:;EG:BFFFG:=8966DFF+:7:<7F26*0.:?D9()1479)48>::7>*<<<A?5D:0@FA6>25*624:28F?7??F?2<67)4,4.).)..1))).
@M02996:162:000000000-B87FG:1:1101:27912:8352 1:N:0:ACTGAGCG+AAGGAGTA
CCTACGGGAGGCTGCAGTGAGGAATATTGGTCAATGGGCGCGAGCCTGAACCAGCCAAGTAGCGTGAGGGATGACTGCCCTACGGGTTGTAAACCTCTTTTGTTTGGGAATAAAGGAGCCTACGTGTAGGCTTTTGCATGTACCTTTCGAATAAGCATCGGCTAATTCCGTGCCAGCAGCCGCGGTAATACGGAAGATGCGAGCGTTATCCGGATTTATTGGGTTTAAAGGGAGCGTAGGCGGCCTTTTAAGTCTGCGGTCAAATGTCAGGGCCCAACCTTGGCATGCCGTGGATACTGAT
+
68ACCE51)118===;=====;;;EFGGGGGGGGGGGGGGGGGGGGGGGGGGGFGGGGGGGGGGFGGGGGEGGGGGGGGGGGFGGGGGGGGGGGGGGGGGGGFGGGGGGGGGGGGGGGGGGGGGGGFFGGGGGGGGGGGGGGGGGGGGDFGGGGGGGGGGGGGGGFGGGGGGGGGGGGGGGGFFGGDGGGGGGFGGFGGFGGGFGGFFFFFGGFEGGFDGFGG>E3?DEFGFDF;@;BFGFG>59D)3>4:F<AAFFGGF0>?AA>A>6)>:3(8;>??>)0::,708:4,69<)-664.)
@M02996:162:000000000-B87FG:1:1101:24099:8365 1:N:0:ACTCAGCG+AAGGAGTA
CCTACGGGTGGCTGCAGTGAGGAATATTGGTCAATGGTCGAAAGCCTGAACCAGCCAAGTCGCGTGCAGGATGACGGTCCTATGGGTTGTAAACTTCTTTTGTACGGGAATAAAGTTCGGGACGTGTCCCGATTTGAATGTACCGTAAGAATAAGCGTCGGCTAACTCCGTGCCAGCAGCCGCGGTAATACGGAGGACCCGAGCGTTATCCGGATTTATTGGGTTTAAAGGGTGCGCAGGCGGAGGATTAAGTCAGCGGTGAAATTTTTAGGCTCAACATGAAAACTGCCATTGATACTGG
+
88CCCB>AF1)=6======;;;;CFGGGGGGGGGGGG@FG+,BF<FGGGGGGGFGGGGGGFGGGGG,FGGG8FFG@G@FGGG,FF,EFGGGGGGG9FGGGG,FGGGGGGGGGGG;@@?F:6BFGGGG<,C++6C+C;EGGGGGGGGG8FGGGGGG,+@DGGGGGG6EGGGGGGGGGGGGGGGFFDGGGGGGGGFCDE*/=DGGFGGFFFFGGGFFGG9FGFGGGGBFFFFGF<F<@1>ED9D>)-.).?B<4<>AF0CGB(7?F24)5*,*5::FGFF),(1.).:)671,645)-*.-::
@M02996:162:000000000-B87FG:1:1101:27359:8374 1:N:0:ACTGAGCG+AAGGAGTA
CCTACGGGGGGCTGCAGTGAGGAATATTGGTCAATGGGCGGAAGCCTGAACCAGCCATGCCGCGTGAAGGAAGACGGCCCTATGGGTTGTAAACTTCTTTTGTAGTGGAGCAATAAGGTCTACGTGTAGATCGATGAGAGTACATTACGAATAAGCATCGGCTAACTCCGTGCCAGCAGCCGCGGTAATACGGAGGATGCAAGCGTTATCCGGATTTATTGGGTTTAAAGGGTGCGTAGGCTGTCTGGTAAGTCAGGGGTGAAAGCCCAGGGCTCAACACTGGAATTGCCTTTGATA
+
ACCCCBA8:1)8888::::::::CFGGGGGGGGGGGGGGGGGGGGGGGGGGGGGGGGGGGGGGGGGGGGGGGGGGGGGGGGGGGGGGGGGGGGGGGGGGGGGGGGGGGGGGGGGGGGGGGGGGGGGGGGGGGG<CGFGGGGGGGGGGGGGGGGGGGGGGGGGGGGGGFGGGGGGFGGGGGGGDDDGGGGGGEGFEGFGGFCFFFGGDD>BGGG@DGG9GGFGGGG>CFBFGF?FFFF?B<2900<@B?DBFFFFAFFGGF6FD5A<F:FF*(44;96?<?8??8442>656-<DA>@
@M02996:162:000000000-B87FG:1:1101:20756:8381 1:N:0:ACTGAGCG+AAGGAGTA
CCTACGGGCGGCAGCAGTGGGGAATTTTGGACAATGGGGGCAACCCTGATCCAGCCATGCCGCGTGCGGGAAGAAGGCCTTCGGGTTGTAAACCGCTTTTGTCAGGGACGAAAAGGCCGGTGTGAACAATGCCGGCCGCTGACGGTACCTGAAGAATAAGCACCGGCTAACTACGTGCCAGCAGCCGCGGTAATACGTAGGGTGCGAGCGTTAATCGGAATTACTGGGCGTAAAGCGTGCGCAGGCGGCCGCGCAAGACGGAGGGGAAATCCCCGGGCTCAACCTGGGAACTGCATTCGTG
+
-8ACCD>5:))8888;;<;;;@FGGGGGGGGGGGGGGGGGGGGGGGGGGGGGGFGGGGGGGGGGGGGGGGGGGGGGGGGGGGGGGGGGGGGGGGFGGGGGGGGCFFGFGGGGGGGEGFGGGGGCFFFFGGFGFFEGGDGG*=CE7EFGGGGGC,C9;@FGGGGGGGGGGGGGGF5=>FEGGGFFGGGGDCC8;FCG396@<3:;8C>33:DDCFBGGBGGFG7>CFGGFDDF:?<60(.97C(53<EFG(1),4>9965(:B((((,35-:??FFG:(--,9:?0(8((.,,.).:/6<,-
@M02996:162:000000000-B87FG:1:1101:27338:8399 1:N:0:ACTGAGCG+AAGGAGTA
CCTACGGGAGGCTGCAGTGGGGAATATTGGACAATGGGCGAAAGCCTGATCCAGCGACGCCGCGTGAGTGAAGAAGTATTTCGGTATGTAAAGCTCTATCAGCAGGGAAGATAATGACGGTACCTGACTAAGAAGCCCCGGCTAACTACGTGCCAGCAGCCGCGGTAATACGTAGGGGGCAAGCGTTATCCGGATTTACTGGGTGTAAAGGGAGCGTAGACGGTATGGCAAGTCTGATGTGAAAACCCAGGGCTCAACCCTGGGACTGCATTGGAAACTGTCAAACTAGCAGGCAGGAGAG
+
8ACCCB88:0)=========;888FFGGGGGGGGGGGGGFGGGGGGGGGGGGGGFGGGGGGGGGFGGGGGGGGGGGGGGGGGGGGGGGGGGFGGGGGGGGGGGGGGGG<FGGGGGGGGGGGGGGGGGGGGGGGGGGGGGGGGGGGGGGGGGGGGGGGGGGGGGGGGGGGGGGGGDEBGGGGGFFGGGG<FGGGDGGAFG=CGGFGGFFFB7EF@BDGBCDFGGGGFGGFFGF:BFFF<F74:<167>:C:BF0??BFGFF7>:?FFFFFB*6<8*AB?<4)0)6:729)())(-247-,(-
@M02996:162:000000000-B87FG:1:1101:16794:8406 1:N:0:ACTGAGCG+AAGGAGTA
CCTACGGGTGGCTGCAGTCGAGGATCATTTGCAATGGGGGAAACCCTGACAATGCGACGCTGCGTGGAGGATGAAGGCCTTCGGGTTGTAAACTCCTGTCATAAGGGAAAAGGCGAGGGCACCCAATACGTGCCTTAGTTGATTGTACTTTAAGAGGAAGCGACGGCTAACTCTGTGCCAGCAGCCGCGGTAATACAGAGGTCGCAAGCGTTGTTCGGATTTACTGGGCGTAAAGGGCGCGTAGGCGGCGAGGTGTGTCAAGTGTGAAAGCTCCGGGCTCAACCCGGAAAGTGCGCTTGAA
+
88BCCB>5=))===8====88888EFGGGGGGGGGGGGGGGGGGGGGGGGGGGEEFFGGGGGGGGGGGGGGGGGGGGGGGGGGGGGGGGGGGGGGGGGFGGGGGGGGFGGGGGGGGGGGGGGGGFGFGGCGDFGGGGGGGGGGGGGFGGGGFCFGGGGGGGGGGGGGGEGGGGGGGGGGGGGFFGGDGGGGCEFFGFGGFGGGFGCAEFFGCDEFGGFGGFGC:E?FGFD<7:<9??FE3293@BF>>D>>@9B?76A>AA=5<A<>A49>7>:BEE;3<?F?FFFFF;>FBF<9>D?F?7
@M02996:162:000000000-B87FG:1:1101:13315:8410 1:N:0:ACTGAGCG+AAGGAGTA
CCTACGGGAGGCTGCAGTAGGGAATATTGCACAATGGGGGAAACCCTGATGCAGCAACGCCACGTGTGGGAAGAAGCATTTCGGTGTGTAAACCACTGTCGTGAGGGAATAATGCTTGGCCTCGGCCAAGTTGAATGTACCTCGAAAGGAAGCACCGGCAAACTTCGTGCCAGCAGCCGCGGTAATACGAGGGGTGCAAGCGTTGTTCGGAATCACTGGGCGTAAAGGGAGCGCAGGCGGAGATGCAAGCAGTCTGTACAATACCGGGGCCCAACCCCGGACCTGCAGACTGGACGGTTT
+
-6AB,:55:))8=========8;;CFFGFGGGGGGGGGGGGGGGGEGGFGGGGGEFGGGGGG7FFFFGGGGGEGGGGGGGGGGGGEG:,CEFGGDGDGFGGGCFGGGEGGFFGFGGGGDGGGGG@GGC:EFFGEAEEGGGGGGGGGEGGDGBGGGGGDDFEGGGGGGGGGGFGGGGGGGDEG*9CGGGGG4:C?58>FFBCDGBGGFFADDEFAADGEFGFG:5:@FGBF<BBFFFF>EC>C0?39B>*38FB?ADF<DD2?A???F(56>B?->EBB92(89((4(5-4).477(0440
@M02996:162:000000000-B87FG:1:1101:4047:8415 1:N:0:ACTGAGCG+AAGGAGTA
CCTACGGGCGGCTGCAGCTAAGAATATTCCGCAATGGACGAAAGTCTGACGGAGCGACGCCGCGTGGATGATGAAGGTCGACAGATTGTAAAATCCTTTTGGCAGTGAGGAATAAGCATTGCAGGGCATGGCAGTGTGGTGACTGTAGCTTCTGAATAAGCAACGGCTAATTACGTGCCAGCAGCCGCGGTAACACGTAAGTTGCGAGCGTTGTTCGGATTTATTGGGCGTAAAGTGCATGTAGGCGGTCATGAAAGTCTGTAGTGTAATCCCTGGGCTTAACCCAGGAACTGCTATGGAA
+
AACCCDF=51)8888;;;;;<;;CFFGGFFFGGGGGGCFGGGGGEGGGGGEFFFFGFGGGGGGGFGF=FGGGGEFFGGGG:>FFGGGGGGGF<F=FGGGEFG,CFDFAADFGGGGGGFFGFFB<FF+3@=>@FEFFGGGEG9DFGEGCGGFGGF@DAFCC>8@FE>EGEGGGGGGGF:5:85AFFCDDD5C**;CCBG40;:CAFGB5:>CEDF@7D(7*)<+0CFCF:@C),24*))1*.:5634:(1(,*.)6))<7<A=)463).=:26:?6/<3:(484<1(4(-((,))).=48.,
@M02996:162:000000000-B87FG:1:1101:16736:8423 1:N:0:ACTGAGCG+AAGGAGTA
CCTACGGGTGGCAGCAGTGGGGGATATTGCGCAATGGGGGAAACCCTGACGCAGCAACGCCGCGTGCAGGATGACGGCCTTCGGGTTGTAAACTGTTGTCGCAAGGGAAGAAACAAATGACGGTACCTTGTGAGAAAGCCACGGCTAACTACGTGCCAGCAGCCGCGGTAATACGTAGGTGGCAAGCGTTGTCCGGATTTACTGGGTGTAAAGGGCGCGTAGGCGGGATAGCAAGTCAGTCGTGAAATACCGGGGCTCAACTCCGGAGCTGCGATTGAAACTGTTATTCTTGGGTATCGGG
+
8ACCCFF58))==88===;;;88@CFGGGGGGGGGGGGGGGGGGGGGGGGGGEFFGGGGGGGGGGGGGGGGGGGGGGGGGGGGGGGGGGGGGGGEGGGFGEGDGGGGFGGGFGGFFDGGFGCDGEGFFG<EF7FFFGFFGCGGGGGGGGGGGCGGGGFGGGGGG7EE*=C>E7ECCFGGGGGFA9FGGGGCGGFGD3CDFFGG6ECF@EFG?CF3C5>GDFGGGGF=19FGFF<(9<<F>6787:>FADADF>>>B9FD?:6<?<>673(949(8:>>:)5@4AB4<6<<6))(-6<A?-(
@M02996:162:000000000-B87FG:1:1101:4063:8431 1:N:0:ACTGAGCG+AAGGAGTA
CCTACGGGCGGCTGCAGCTAAGAATATTCCGCAATGGACGAAAGTCTGACGGAGCGACGCCGCGTGGATGATGAAGGTCGAAAGATTGTAAAATCCTTTTGGAAGTGAGGAATAAGCATTGCAGGGAATGGCAGTGTGGTGACTGTAGCTTCTGAATAAGCAACGGCTAATTACGTTCCAGCAGCCTCGGTAACACGTAAGTTGCGAGCGTTGTTCGGAATTATTTGGCGTAAAGGGCATGTAGGCGGTCATGAAATTCTGTAGTGAAATCCCTGGGCTTAACCCAGGAACTGCTATGGAA
+
ACCCCEF>:0)8888;;;;;<;;;EFFGGGFGGEFGGGGGGGGGGGGG9FG7CBEGEGGGGGGCFCGEFGFGDAEFCFGGEGGGGGGGGGGFGEFGGGFGFGG9FGEFGFGGGGGGGFGGGGGG8FGGFGGGGFFGGA8FGGGGEGG,DGGGGEEGFFGGGGDGGCEEEGGGGG*A,:EF7CFAGG4?DDGGGFGG3CFFGGG7?<D>BF<EG5>F*4*75<CFG*<::)*78?B48<<<::4/3F)31966)4<<)0:4285).().1:::23)*78:<:B)5(-((-.(.5<AB=<::8
@M02996:162:000000000-B87FG:1:1101:12760:8461 1:N:0:ACTGAGCG+AAGGAGTA
CCTACGGGAGGCAGCAGTGAGGAATATTGGTCAATGGGCGAGAGCCTGAACCAGCCAAGTCGCGTGAAGGAAGACGGTTCTATGGATTGTAAACTTCTTTTGTCCGAGGGTAAAGTGAGAGATGCGTCTCTTATTGCAAGTATCGGACGAATAAGCATCGGCTAACTCCGTGCCAGCAGCCGCGGTAATACGGAGGATGCGAGCGTTATCCGGATTTATTGGGTTTAAAGGGTGCGTAGGCGGATGATTAAGTCTGTGGTGAAAGCGTGCGGCTCAACCGTACCGAGCCATGGAAACTGGT
+
-8BCC>=>50)====;==;=;;;;EFGGGGGGGGGGGGGGGGFGFGGGGGGGGGGGGGFGGGGGGGDGGGGGGCFEGGGGGGGGGDFGGGGGGGGGGGGGGFGGGGDFC@FG85=FAEC?FGEAF:CF@FGGGGGFGGGEEEFGG+=EEGDGG;F9DFFC>+@+DGGGGGGGGGFGFDFFFGFFGGGGGGG>EFCGEGGFDDDEGGFFFFGGG>3CFCGGFGGGD@FC>FFFB?F:28:<4993(8/:FB<F>B22:CC:?*8<<7>B54>097DCF074:F<-(36(92<?04<)7)9?)
@M02996:162:000000000-B87FG:1:1101:5133:8467 1:N:0:ACTGAGCG+AAGGAGTA
CCTACGGGCGGCAGCAGTGGGGAATATTGGGCAATGGGCGAAAGCCTGACCCAGCGACGCCGCGTGAGGGAAGAAGGTCTTCGGATTGTAAACCTTAGTCAACAGGGAAGAAGCAAGTGACGGTACCTGTGGAGGAAGCCACGGCTAACTACGTGCCAGCAGCCGCGGTAATACGTAGGTGGCGAGCGTTATCCGGATTTACTGGGTGTAAAGGGTGTGTAGGCGGGACTGCAAGTCAGATGTGAAAACTATCGGCTCAACTGAGAGCTTGCATTTGAAACTGTGTTTCGTGAGTGTGGGG
+
8ACCCA>5:))8688;;<;;;888EFFG9CFGGGGGGGGGGGGGGGGGGGG@GA@FFFGGGGGEFGEGFGGGGGGGEGGC<FFGCFGGGG<C??=5?<C<FFGGD8FF<@GE,DFFCF,@FDGC@CDFF@FGGGG7D6@BEGEEFGE88D?GCGGGGCFGGGGG:=5*CBEGCFGC9=7=+:)837<C1*5;<=A:)>DFC7F9CC.77*:?CFFGGFG56@+*5):)3FGF<<7=4<F74:66919)24>FA0091C*)8B>7)-318473367C?4)4469A<),..(4(43.575(1(
@M02996:162:000000000-B87FG:1:1101:12753:8479 1:N:0:ACTGAGCG+AAGGATTA
CCTACGGGAGGCAGCAGTGAGGAATATTGGTCAATGGGCGAGAGCCTGAACCAGCCAAGTCGCGTGAAGGAAGACGGTTCTATGGATTGTAAACTTCTTTTGTCCGAGGGTAAAGTGAGCGATGCGTCTCTTATTGCCAGTATCTGACGAATAAGCATCGGCTAACTCCGTTCCAGCAGCCGCGGTAATACGGAGGATGCGAGCGTTATCCGGATTTATTGGGTTTAAAGGGTTCGTAGGCGGATGATTAAGTCTGTGGTGAAAGCGTGCGGCTCAACCGTCCCCAGCCCTGGAAACTGGG
+
8ACCCD)101)====;====;;;CFFGGGGGGGGGGGGGGGGGGGGGGGGGGFFFGGGGGGGGGGGGGGGG8FGGDFB6FFGGGGFGGGGGGGGGGGGGGGFGGGB:CFEGGFGFGEFC,++9?CB>FFFEF;=F,E,CBF;;F,D==+@8D6FFFFGGEED?=:<ECFBD,:E:@F6CCF5>>EG>DF,=*=9C*8F4A5?5ACDE558::D>BGG5>D6CFGGFFDBFGE?(4)8257394)()06C2<F:44647*4(9<A411?56C1;15391:0()--(((.4(.,(::3?A<2(
@M02996:162:000000000-B87FG:1:1101:5132:8486 1:N:0:ACTGAGCG+AAGGAGTA
CCTACGGGCGGCAGCAGTGGGGAATATTGGGCAATGGGCGAAAGCCTGACCCAGCGACGCCGCGTGAGGGAAGAAGGTCTTCGGATTGTAAACCTTAGTCAACAGGGAAGAAGCAAGTGACGGTACCTGTGGAGGAAGCCACGGCTAACTACGTGCCAGCAGCCGCGGTAATACGTAGGTGGCGAGCGTTATCCGGATTTACTGGGTGTAAAGGTTGGTTAGGCGGGACTGCAAGTCAGATGTGAAAACTATCGGCTCAACTGATAGCTTGCATTTGAAACTGTTGTTCTTAAGTGTGGGG
+
88BCC>=)1))8888;;<;;;888CFFGFGGGGFGGFGGGGGGGGGGGGGGGGFGGEGGGBFEEFECGGGGGGGGGGGGGGGFGGGGFGGGGGGGGECFGGGGFGGGGFGGGGGGGEFGGGGGGGGGGGGGFFF7CCDFC8DE7FCEGGGGGDFCGGGGG?4CGGGD5CEGGG9*<EG5FCFF>C3><DG*CCFG5BDGFFGG4CD?3BFC?*9/0*(/5*;6D7>ED1@7FF727))/2.26/6*9><>2=)((7:E=?FF24))654)*,2<FF=.543FFF)444-).))-.695(31
@M02996:162:000000000-B87FG:1:1101:3069:8507 1:N:0:ACTGAGCC+AAGGAGTA
CCTACGGGTGGCAGCAGTGAGGAATATTGGTCAATGGTCGGAAGACTGAACCAGCCAAGTCGCGTGCAGGAAGACGGTCCTATGGATTGTAAACTGCTTTTGTACGGGAATAAAGTGAGGGACGTGTCCCTTTTGGAATGTACCGTAAGAATAAGGTTCGGCTAACTCCATGCCAGCAGCCGCGGTAATACGGAGGACCCGAGCGCTATCCGGATTTATTGGGTTTAAAGGGTGCGCAGGCGGAGGCTTAAGTCAGCGATGAACATTTCATGCTCAAACTGAAAACTGCCATTGCTACTGG
+
88@AC5==51)6=86====;;;;;;EFGA-C<FFEFGFFG>:C:8FEEGGFFGF<,;<F,6C@ECF7FGG@EFD,CF=F+,@FGF<E<A559C,,,,CEA?EFG9FF7CCFD,C;A?,,AC7F:FEE4;,@,,,4@ECEDEEGGFF?C89>,,,>97=+>BCF@,3BE8,7,6D6EDC;?,=B9:C*9BFCC>AG>?C8//:55?)::))*18=>DF<GF+<ED5)=D36C>220@B(.>65(5,.),*)6*6A<)2C)46*6)).5>=4*5<4*3*))))*5<2,)).()6--)./67?>
@M02996:162:000000000-B87FG:1:1101:17956:8514 1:N:0:ACTGAGCG+AAGGAGTA
CCTACGGGAGGCAGCAGTGAGGAATATTGGTCAATGGGCGGAAGCCTGAACCAGCCATGCCGCGTGAAGGAAGACGGCCCTATGGGTTGTAAACTTCTTTTGTAGTGGAGCAATAAGGTCTACGTGTAGATCGATGAGAGTACATTACGAATAAGCATCGGCTAACTCCGTGCCAGCAGCCGCGGTAATACGGAGGATGCAAGCGTTATCCGGATTTATTGGGTTTAAAGGGTGCGTAGGCTGTCTGGTAAGTCAGGGGTGAAAGCCCAGTGCTCAACACTGGAATTGCCTTTGATA
+
8ACCCB8880)=========;;;CFGGGGGGGGGGGGGGGGGGGGGGGGGGGGEEFFGGGGGGGGGGGGGGGGGGGGGGGGGGGGGGGGGGGGGGGGGGGGGGGGGGGGGGGFGGFFFGGGCFFGGGGGGGGGEFGGEFGGGGEGGGGGGGGGGGGGGGGGGGGGGGGGGGFDGGGGGGGGGFFGGGGGGGFGFGGFGFFGGGFGGFBFFGGGAFGGFGGFGGGGFGGFFGFF(2<?0>D?><<?@B0DABFBAAFF5DFFF<<2<:0<893698A?:>B>??74<>DFA>A<>6>*
@M02996:162:000000000-B87FG:1:1101:17978:8518 1:N:0:ACTGAGCG+AAGGAGTA
ACTACGGGAGGCAGCAGTGAGGAATATTGGTCAATGGGCGGAAGCCTGAACCAGCCATGCCGCGTGAAGGAAGACGGCCCTATGGGTTGTAAACTTCTTTTGTAGTGGAGCAATAAGGTCTACGTGTATATCGATGAGAGTACATTACGAATAAGCATCGGCTAACTCCGTGCCAGCAGCCGCGGTAATACGGAGGATGCAAGCGTTATCCGGATTTATTGGGTTTAAAGGTTTCGTAGGCTGTCTGTTAAGTCAGGGGTGAAAGCCCAGTGCTCAACACTGGCATTGCCTTTGATA
+
88BCC>55:))===8===;=;;;;CCFGFGGFFFFFFFGE7FEFGGGG?GGGGGGGGGGGGGGEFEGGDG8F<FGF?CGGGFGG8DGGGGGGFFGGGGGGG?FFFGGDFGGFGG:?:,CFFFGFGEFG,CFFG=D;E8E@FDF9FEDF>FCFGAFGGGGGDGG7FFGGG7E7DGGGGGGGGGED?DGCGGG:=5?5?FCFFC<>8CDBA8F5)8>*83;DAEEDGEFF-4:9)).04(7*.9:549@-:<<?4<<<(/)4,5<<A<(44(22:6B<918:A?1,8<7)6>99825)1
@M02996:162:000000000-B87FG:1:1101:17965:8531 1:N:0:ACTGAGCG+AAGGAGTA
CCTACGGGAGGCAGCAGTGAGGAATATTGGTCAATGGGCGGAAGCCTGAACCAGCCATGCCGCGTGAAGGAAGACGGCCCTATGGGTTGTAAACTTCTTTTGTAGTGGAGCAATAAGGTCTACGTGTAGATCGATGAGAGTACATTACGAATAAGCATCGGCTAACTCCGTGCCAGCAGCCGCGGTAATACGGAGGATGCAAGCGTTATCCGGATTTATTGGGTTTAAAGGGTGCGTAGGCTGTCTGGTCAGTCAGGGGTGAAAGCCCAGTGCTCAACACTGGCATTGCCTTTGATA
+
68A=@@:=)118========;;;;EFGGGGGGGGGGGGGGGGGGGGGGGGGGGFFFFGGGGGGEFGEGGGGGGGGGEGGGGGCFFGGGGGGGGGGGGGGGGGGGGFGGGFGGGGFFGGGGF??FGDFEFFFGGGGFGFGGGGF,,C9D>DFGGGGGFFDEEDFEFFGGGGF7DCCCGFEFGGADGGCDGGGGG>GGFGGFGFFFGGF35@D5952C83:CCGGDGAC?AFGE?<?>B:EC5787<9@1*)6>AF<9?ED3152><:??FF04<66<6:51<F0(4<>3:<644<<6F
@M02996:162:000000000-B87FG:1:1101:24350:8540 1:N:0:ACTGAGCG+AAGGAGTA
CCTACGGGCGGCAGCAGTGAGGAATATTGGTCAATGGGCGAGAGCCTGAACCAGCCAAGTCGCGTGAAGGATGAAGGTTCTATGGATTGTAAACTTCTTTTGTTCGAGGGTAAAGTGAGTCACGTGTGATTTATTGCAAGTATCGAACGAATAAGCATCGGCTAACTCCGTGCCAGCAGCCGCGGTAATACGGAGGATGCGAGCGTTATCCGGATTTATTGGGTTTAAAGGGTGCGTAGGCGGGATGTTAAGTCAGCGGTAAAATAGTGTAGCTCAACTATACTTCGCCGTTGAAACTGGG
+
ABCCC>>)11)8888;;<;;;;;CFGGGGGGGGGGGGGGGGGGGGGGFFF@F8AEDFFGFGGGGFGGGGG8FGGGGGGGGGFGGAEGG<FGGGGGGGGGGFCEFGGFGCFFFGGFFFGGGFGGGGGGGGFGCG9FFFFGGGCGFFGGGGGEFGGGCF9DFGGECGG9FFGDF5E9C5CEFFDFED<)5CCFFEAGG:DCAD<EFGDEFACFGG)8DFA7FF?CD::<><?FD:6<E::B*,99B1)58D><B4))6>GDFF5AAB<4486*.))*01()()15:6AB?(39B?:<<9<A2(
@M02996:162:000000000-B87FG:1:1101:24366:8554 1:N:0:ACTGAGCG+AAGGAGTA
CCTACGGGCGGCAGCAGTGAGGAATATTGGTCAATGGGCGAGAGCCTGAACCAGCCAAGTCGCGTGAAGGATGAAGGTTCTATGGATTGTAAACTTCTTTTGTTCGAGGGTAAAGTGAGTCACGTGTGATTTATTGCAAGTATCGAACGAATAAGCATCGGCTAACTCCGTGCCAGCAGCCGCGGTAATACGGAGGATGCGAGCGTTATCCGGATTTATTGGGTTTAAAGGGTGCGTAGGCGGGATGTTAAGTCAGCGGTAAAATAGTGTAGCTCAACTATACTTCGCCGTTGAAACTGGG
+
8BCCCD:8)1)8888;;<;;;;;CFFGGGGGGGGGGGGGGGGGGGGGGGGGGGGGGGGGGGGGGGGGGGGGGGFFGGGGGGGGGGGGGGGGGGGGGGGGGGGGGGGGGGGGGGGGGGGGGGGGGGGGGGGGGGGGGGGGGGGGGGGGGGGGGGGGGGGGGGGGGGGGGGGGGGGGGGGGGGGFFGGGGGGGCGFCEEGGFG5EFGGFFFFGGGFFGGFGGFFGGGDFGFFGFFFFB6:DD?C97(7B?GFBF<96AFEGF05<A><BFFDC>FFFGFFFBABAB>AFFF;7?18AA?<<B(
@M02996:162:000000000-B87FG:1:1101:20287:8569 1:N:0:ACTGAGCG+AAGGAGTA
CCTACGGGAGGCTGTAGTCGAGGATCATTTGCAATGGGGGAAACCCTGACAATGCGACGCTGCGTGGAGGATGAAGGCCTTCGGGTTGTAAACTCCTGTCATAAGGGAAAAGGCGAGGGCACCCAATACGTGCCTTAGTTGATTGTACTTTAAGAGGAAGCGACGGCTAACTCTGTGCCAGCAGCCGCGGTAATACAGAGGTCGCAAGCGTTGTTCGGATTTACTGGGCGTAAAGGGCGCGTAGGCGGCGAGGTGTGTCAAGTGTGAAAGCTCCGGGCTCAACCCGGAAAGTGCGCTTGAA
+
-8BCCE8:>0)=========888@FGGGGGGGGGGGGGGGGGGGGGGGGGGGGFFGGGGGGGGGFGGGGGGGGGGGFFGGGGGGGGGGGGGGGGGGGGGGFGFEGGGGGGGGGGGGEGDFFGGGCFEAFFGFGGGGGGGGGCFGGFFGGGG,@FEGGGGGGGGGGGGGGGGGGG9FFGGGGGFFGGCGDEG*?FGGFGFFGGFFGGFEFFDGGFFGGFCDFGGCGFCFF31<1?<43<DG9>9>:FE;C39EFF<>BGFF2?54.-6<*6CA?:@EE;662?BF:9>023466>BB@20(5
@M02996:162:000000000-B87FG:1:1101:23037:8578 1:N:0:ACTGAGCG+AAGGAGTA
CCTACGGGTGGCAGCAGTGAGGAATATTGGACAATGGATGGAAGTCTGATCCAGCCATGCCGCGTGAAGGATAGATGCCCTACGGGTTTTGAACTTCTTTTGTACGGGGGCAATAAGGGCCACGCGTGGCCCGATGAGAGTACCGTACGAATAAGCATCGGCTAACTCCGTGCCAGCAGCCGCGGTAATACGGAGGATGCGAGCGTTATCCGGATTTATTGGGTTTAAAGGGTGCGTAGGCGGCTTGCCAAGTCAGCGGTGAAATCCGGGCGCCCAACGCCGGAACTGCCGTTGAAACTGG
+
88CCCA>5:))========;;;;CFGGGGGGGGGGGGGGGGGGGGGGGGGGGGGGGGGGGGGGGGGGGGGGGGGGGGGGGGGGGGGGGGGGGGGGGGGGGGGGGGDGGGGGGGGGGFFGGGGGGGFEFEGGGGEGGCCDGGGGGGFGGGGGGFGGGGGGGGGGGGGGGGGGGGGGGGGGGGGFFGGGGGGGGGFGGFGGFGGGFGGFFFFGCD7@DFAGGFGGGED<>>FGBF?FD:FF5599>9@7:DA7FDAFBBGDF>55>AFF1B072;6BCFFFFFF>99BF??<742(4:F>9.,
@M02996:162:000000000-B87FG:1:1101:20273:8580 1:N:0:ACTGAGCG+AAGGAGTA
ACTACGGGAGGCTGTAGTCGAGGATCATTTGCAATGGGGGAAACCCTGACAATGCGACGCTGCGTGGAGGATGAAGGCCTTCGGGTTGTAAACTCCTGTCATAAGGGAAAAGGCGAGGGCACCCAATACGTGCCTTAGTTGATTGTACTTTTAGAGGAAGCGACGGCTAACTCTGTGCCAGCAGCCGCGGTCATACAGAGGTCGCAAGCGTTGTTCGGATTTACTGGGCGTACAGGGCGCGTAGGCGGCGAGGTTGTTCAAGGTGTAAAGCTCCGGGCTAAACCCTGCAAGTGCGCTTGAA
+
-8ACCDAB81)=;;======888@EFFGGGGGGGGGGGGGGGGGGGGGGGGGGECCFFGGGFCFFGGEGGGGGGGGGGGGGGGGGGGCFGGGGGGGGGFGGGFGGGGGFG<DFFFGGG7FGGGGCFDDFCFFEGGGGCDFGGGGFAAFGFGGC@BFG6CFFGBECCGGEFGGGF?@;FGGFGFAFF):)CG:8ACF4:;):DFEDG3>:87ED:>GGFDGEFFGF?EGF317(45)81>D9917:FE0)(-776((-::9A*).,3<>*)234:EG>(,,,14:1,4(25-))-((8(,(.
@M02996:162:000000000-B87FG:1:1101:20300:8584 1:N:0:ACTGAGCG+AAGGAGTA
CCTACGGGAGGCTGTAGTCGAGGATCATTTGCAATGGGGGAAACCCTGACAATGCGACGCTGCGTGGAGGATGAAGGCCTTCGGGTTGTAAACTCCTGTCATAAGGGACAAGGCGAGGGCACCCCATACGTGCCTTAGTTGATTGTACTTTTAGAGGAAGCGACGGCTAACTCTGTGCCAGCAGCCGCGGTCATACAGAGGTCGCCAGCGTTGTTCGGATTTACTGGGCGTAAATGCCGCTTAGGCTGCGAGGTTGTTCAGTGTTGAAAGCTCCGGGGTCAACCCGGAAGTTGCGCTTGAA
+
8ACCC5):1))8;=;=====888@FFFFFGGGGGGGGGGGGGGGGGGGGGGGGGGGGGGGGGGGGGG7EFGGGGFEEFGGGGFGGGGDGGAFGGGGGDBFCEECF9FE++:F,A+++@7FDGFF7:@AF,@=D>EDD9DFDFF9,C:FDGG,,3@ED6C:CDEGEEEG7FGGGG7,,=B7,;);CC5C5*83:@CFFC+;*2=)3/.)0)9=<B>GG0*>@CF*36671)1)4:)*)))1(1-6)/)./(,03?80-/:))9-..2))164<73>C5((42*3::0,,1())))-(),-,.
@M02996:162:000000000-B87FG:1:1101:23052:8587 1:N:0:ACTGAGCG+AAGGAGTA
ACTACGGGTGGCAGCAGTGAGGAATATTGGACAATGGATGGAAGTCTGATCCAGCCATGCCGCGTGAAGGATAGATGCCCTACGGGTTTTGAACTTCTTTTGTCCGGGGGCAATAATGGCCACGCGTTGCCCGATTAGAGTACCGTCCGAATAAGCATCGGCTAACTCCGTGCCAGCAGCCGCGGTACTACGGATGATGCGATCGTTATCCGGATTTATTGGGTTTAACGGTTGCGTCGGCGGCTTGCCAAGTCAGCTGTTGAATCCCGGCGCCCACAGCCAGACCTCCCGTTGAACGTGG
+
6ABCC>)010)===8====6;;;CFGGGGGDGFGGGGGGGGG@FGGGDGGFGGFFFGGGG8FEGGG>@EGGGG8FG9CFGGEFBF7=FFG8FCFGGGGGGGFE,BC7CE>CC+A=5,8,:A4D+CCE+@FDGD:E7+6@,6,EFCD3@+@+@D,@E,DFGGDF8C<EGGB>*;D7<*0:=CDFDGDC3;@:C8A**;DGAD3*:=95<F?F*9)5C6<FFB+:GC@FF)73)((4;4,)94),74>347)8>65<2:+*.)*.-:AB)5(7,-4>8)((8-)(,(()),((.,4(6)((,(
@M02996:162:000000000-B87FG:1:1101:23022:8590 1:N:0:ACTGAGCG+AAGGAGTA
CCTACGGGTGGCAGCAGTGAGGAATATTGGACAATGGATGGAAGTCTGATCCAGCCATGCCGCGTGAAGGATAGATGCCCTACGGGTTTTGAACTTCTTTTGTACGGGGGCAATAAGGGCCACGCGTGGCCCGATGAGAGTACCGTACGAATAAGCATCGGCTAACTCCGTGCCAGCAGCCGCGGTAATACGGAGGATGCGAGCGTTATCCGGATTTATTGGGTTTAGAGGGTGCGGAGGCGGCTTGCCAAGTCAGCGGTGAAATCCGGGCGCCCAACGCCGGCACTGCCGTTGACACTTG
+
8ACCCD>)1))========;;;;CEFGGFGGGGGGGGGGGGGGGGGGGGGGGGGGGGGGGGGGGGGEGGGGGGFGGCGGGGGGFGGGG=F<CFFGGGGGGGAFFFCFCGCFEFGGG9,FGF:FCE7@F+CFGG>EEC>EFFFFDGGGG7EFG8DGGG99FE9DCFFFGGGGCDDFCGCGGFGFFGGCDG7C5C:EGAG453CEFGGE3F@FDG>BGG9FG*AEGGBE*46CBF6?3(,81-99BBE::G<)7>D))4*9:(7346<0()(99;6B*7339;89(471,42((((44B5)-.
@M02996:162:000000000-B87FG:1:1101:23039:8601 1:N:0:ACTGAGCG+AAGGAGTA
ACTACGGGTGGCAGCAGTGAGGAATATTGGACAATGGATGGAAGTCTGATCCAGCCATGCCGCGTGAAGGATAGATGCCCTACGGGTTTTGAACTTCTTTTGTACGGGGGCAATAAGGGCCACGCGTGGCCCGATGAGAGTACCGTACGAATAAGCAACGGCTAACTCCGTTCCAGCAGCCGCGGTAATACGTAGGATGCGAGCGTTATCCGGATTTATTGGGTTTAAAGGTTGCGTAGGCGGCTTGCCAAGTCAGCGGTGAAATCCTGGCGCCCAACGCCGGAACTGCCGTTGAAACTTG
+
-8BCC>55:0)=======;;;;;;CFGGFGGGGGGGGGGGFGGGGGGGGGGGGGGGGGGGGGGGGGGCFGGGG,CF9EFFGGGGGGGGGFACEFGGGGFGG9F9B,@FG@FFGGFGE9FCGEFEGFCF=FGGE:>=;BFGFGGG:FFECC,DDFGGGFFGGGC*FFGFGC>,;DCEG6CFGG>>GG)5CC7C+/=EAC4AC<=BGGE35=>=C>7CF):C*<FGDB6:>BC*6(4<>:D*,/(.47)(9.5<BA6)):<8(8<)<>?)*49(8>DE)2:B97;(49?,41(-(3()/--..
@M02996:162:000000000-B87FG:1:1101:6954:8618 1:N:0:ACTGAGCG+AAGGAGTA
CCTACGGGTGGCAGCAGTGGGGGATATTGCACAATGGAGGGAACTCTGATGCAGCGACGCCGCGTGTGGGAAGACGGTCTTCGGATTGTAAACCACTGGCTTTGGGGACGATAATGACGGTACCCAAGGAGGAAGCTCCGGCTAACTACGTGCCAGCAGCCGCGGTAATACGTAGGGAGCGAGCGTTGTCCGGAATTACTGGGTGTAAAGGGAGCGTAGGTGGAAAGCCAAGTTGGATGTCAAATATATCGGCTTACCTGGTATCCGCATTCAAAACTGTTTTTCTTGATTGAAGTAGAGG
+
88ACCDD881)==8===;=;;888@CFFGGGGGCEFGGGGGGGGGGGGFDAFGGGGEGGGGGGGFFFFGGFFEGGGGGEGGGGGGDGGGF,AFFGGGGGGFGGGGGGGGD7CFFFGGGGGGDEGG<D@CF?FGFGFFGGGGGGDGGGGGGGGGGGGGGGCF4EGGGGGGGCC89CC*2=EGGFFDCDDGFGGCBGG47CFF*:<ED4*94>59@>C7?DDFFF59?=*(777>A<90<?06764:F?4:5()417>)3:)39624<BF:-94)./C54<>)9:60:462))6.64)1))68
@M02996:162:000000000-B87FG:1:1101:17801:8626 1:N:0:ACTGAGCG+AAGGAGTA
CTTACGGGAGGCTGCAGTGGGGAATATTGGGCAATGGGCGCAAGCCTGACCCAGCAACGCCGCGTGAAGGAAGAAGGCTTTCGGGTTGTAAACTTCTTTTGTGAGGGACGAGCAGAAGACGGTACCTCATGAATAAGCCACGGCTAACTACGTGCCAGCAGCCGCGGTAATACGTAGGTGGCAAGCGTTGTCCGGATTTACTGGGTGTAAAGGGCGTGTAGCCGGGTCGGCAAGTCAGATGTGAAATCCATGGGCTTAACTCATGAACTGCATTTGAAACTGTTGATCTTGAGTATCGGAG
+
8ABBCF==)1)8===;=====88BFFGGGGGGGGGGGGGGGGGGGGGGGGGGGFFFGGGGGGGGFFGGGGFGGGGGFGGGGGGGGGGGGGGGGGGGGGFGGGGGGGGGGGGGGGGGGGGGGCFGGGGGGGGGGGGGGGGFFECGGEGGGGGGGGGGGGGFFGGEGGGG>EFGGGGFGGFFCF?AGGGGGDGGGFGCEDGFGGCAGGFFFFGC:)8CD>GGF?CCGEE59>7:6?<FAA=>6><8>6=5><BF?BFFFFFFFF<<D):>B<C2<<F@=9445@AA2446<4.-3:<BF(4((
@M02996:162:000000000-B87FG:1:1101:18417:8635 1:N:0:ACTGAGCG+AAGGAGTA
CCTACGGGAGGCTGTAGCTAAGAATATTCCGCAATGGACGAAAGTCTGACGGAGCGACGCCGCGTGGATGATGAAGGCCGGAAGGTTGTAAAATCCTTTTATAACTGAGGAATAAGTATGGTGAGAGAAACGCCATATGGTGACTGTAGGTTATGAATAAGCAACGGCTAATTACGTGCCAGCAGCCGCGGTAACACGTAAGTTGCGAGCGTTGTTCGGAATTATTGGGCGTAAAGGGCATGTAGGCGGTTTTGCAAGCTTGGTGTGAAAGGCAGGAGCTTAACTCCTGGACTGCGTTGAG
+
68CCCFAA810====;======;CFGGGGGGGGGFGGFGGGGGGGGGGGGGGGFCFGGGGGGGEFGGGGGGGGGGG@FFGG7CFGGGGGGGGGGGGGGGGGGEFGGGFFGGGGGGFGGGFGGGGGDBFGGGGGGEGGGGDGDGGC=FGFFGGGGGGFFGGGGGFGGGEGGDFGFGGGGGGGGFFGGGGGGGGEFGGFGGFGGGFGFFB>>DED>EGGFGCBGGGGF?FFFGFF6:FA:E31*6*69=;34>FFFBAAEC:>:<A6(496)??FBDE)4:??FA>DFF<7>(.4<?188>44
@M02996:162:000000000-B87FG:1:1101:6964:8638 1:N:0:ACTGAGCG+AAGGAGTA
CCTACGGGTGGCAGCAGTGGGGGATATTGCACAATGGAGGGAACTCTGATGCAGCGACGCCGCGTGTGGGAAGACGGTCTTCGGATTGTAAACCACTGGCTTTGGGGACGATAATGACGGTACCCAAGGAGGAAGCTCCGGCTAACTACGTGCCAGCAGCCGCGGTAATACGTAGGGAGCGAGCGTTGTCCGGAATTACTGGGTGTAAAGGGAGCGTAGGTGGAAAGACAAGTTGGATGTCAAATATATCGGCTTAACTGGTATCCGCATTCAAAACTGTTTTTCTTGAGTGAAGTAGAGG
+
88CCCED=>01==8=====;;888BFFGGGGGGGGGGGGGGGGGGGGGGGGGGGFGGGGGGGGGGGGGGGEFGGGGGGGGGGGGGGGGGGGGGGGGGGGGGGGGGGFEGGGGGGGGGGGGGGGGGGGGGFFGGGGGGGGGGGGEGGGGGGGGGGGGGGGGGGGEGEGDGGGGGGGGEEEC=DADGGGGGGGGGFCD4FCFCGGFGGFFFFGGFF3DGFGD4CGF6B5CBF<FAFF:)3:CA7)@64@4:A?BBF;>9CFABF>A5.,2819))-8C43>A2@8?0AFF))-4)656*:))2
@M02996:162:000000000-B87FG:1:1101:15097:8666 1:N:0:ACTGAGCG+AAGGAGTA
CCTACGGGTGGCAGCAGTGAGGAATATTGGTCAATGGGCGAGAGCCTGAACCAGCCAAGTCGCGTGAAGGAAGAAGGTTCTATGGATTGTAAACTTCTTTTGTCTGAGGGTAAAGTGAGAGATGCGTCTCTTATTGCAAGTATCAGACGAATAAGCATCGGCTAACTCCGTGCCAGCAGCCGCGGTAATACGGAGGATGCGAGCGTTATCCGGATTTATTTGGTTTAAAGGGTGCGTAGGCGGGTGATTAAGTCAGCGGTGAAAGCGTGTTTCTCAACAATACCAAGCCGTTGAAATTGGT
+
68A?@>>>=0)=;=====6;;;;;CFGGGGGGG9CFGGFEEGGFGGGGGGGGGFFGG8EFGFF>CFGFCFEFFEFGEFFGGGGGGGGGGGGGGGGGGGGGGFGGGGDEFGFEFGFGFFGCCGG,FFEFEGGGGGG9;CFEFFC,CDFGGGEG?F>ECFGG>=BE>EGGDE?FDFG?FGEFGGFEGGGGGGD*A9:EEGGFDGGFGGFE::1*2):<F97:+CF*7AE+7CF>;(/8/3>C2C00-<75C<A=AA25)5531@?AFF(4<25(.-92/4<6<9:08:(4--423(4)*-6(.
@M02996:162:000000000-B87FG:1:1101:15113:8681 1:N:0:ACTGAGCG+AAGGAGTA
CCTACGGGTGGCAGCAGTGAGGAATATTGGTCAATGGGCGAGAGCCTGAACCAGCCAAGTCGCGTGAAGGAAGAAGGTTCTATGGATTGTAAACTTCTTTTGTCTGAGGGTAAAGTGAGAGATGCGTCTCTTATTGCAAGTATCAGACGAATAAGCATCGGCTAACTCCGTGCCAGCAGCCGCGGTAATACGGAGGATGCGAGCGTTATCCGGATTTATTGGGTTTAAAGGGTGCGTAGGCGGATGATTAAGTCAGCGGTGAAAGCGTGTTGCTCAACAATACCAAGCCGTTGAAACTGGT
+
88BCCA@580)========;;;;CFFGGGGGGGGGGGGGGGGGGGGGGGGGGGGGGGGGGGGGGFFGGGGGCFFGGFGGGGGGGGGGGGGGGGGGGGGGGGGGGGGGFGGGGGGDGFGGFEFGGFFEFGGGGFGG9EEGFFEFGGFCGEGDGGGGGGGGGGGGEEFGGGGGGGGFGGGGGGGFFGGGDGFG>EECGBGGFG?EAGGEBFFGGGDB8F?FGFFGGGFGGFFGEF;@EFFF7596),8/.:6>6AAD23*9?1>>AAB(408F:A4*39??F?F:73324:>2::19AFFA:4
@M02996:162:000000000-B87FG:1:1101:8147:8694 1:N:0:ACTGAGCG+AAGGAGTA
CCTACGGGGGGCTGCAGTGAGGAATATTGGTCAATGGGCGGAAGCCTGAACCAGCCATGCCGCGTGAAGGAATACGGCCCTATGGGTTGTAAACTTCTTTTGTAGTGGAGCAATAAGGTCTACGTGTCGATCGATGAGAGTACATTACGAATAAGCATCGGCTAACTCCGTGCCAGCAGCCGCGGTAATACGGAGGATGCAAGCGTTATCCGGATTTATTGGGTTTAAAGGGTGCGTAGGCTGTCTCGTAAGTCAGGGGTGAAAGACCAGTGCTCAACCCTGGCATTGCCTTTGCTA
+
ACCCCB@=18)8688::::::::CFEGGGGGGGGGGGGGGFDFFGGGGGGGGGGGGGGGGGGGGGG3BFGGG8DBFFDCFGGGGG,F<FGGGGGGCFGGFGG>@@@FG:>@CFF@::,?<FCFFFGE,6<CC=CFGC<9FF9C,7<1C8CFGGGGGGGC<CDGGDFGFCEFFGGFGGFGGGC:BGG3CC9DCGDGG3<*<CDEFGDFB>FG5DDFDG<DF=FGGG>?:<6C38?072<EG<2105**(93?FA9A<:FD:9FDA)((4.4:<DAF392(4?FB(42<767)6<B))/
@M02996:162:000000000-B87FG:1:1101:15105:8701 1:N:0:ACTGAGCG+AAGGAGTA
CCTACGGGTGGCAGCAGTGAGGAATATTGGTCAATGGGCGAGAGCCTGAACCAGCCAAGTCGCGTGAAGGAAGAAGGTTCTATGGATTGTAAACTTCTTTTGTCTGAGGGTAAAGTGAGAGATGCGTCTCTTATTGCAAGTATCAGACGAATAAGCATCGGCTAACTCCGTGCCAGCAGCCGCGGTAATACGGAGGATGCGAGCGTTATCCGGATTTATTGGGTTTACAGGGTGCGTAGGCGGATGATTAAGTCAGCGGTGAAAGCGTGTTGCTCAACAATACCAAGCCGTTGAACCTGGT
+
-8A?C>5):0)===8====;;;;;CFGGGGGGFFGGGGGGGGGGGGGGGGGGGFDF@<FFGGGGFGGG<FBFGGCFEEGGFGGGGGGGGGGFFGGGGGGGGGGFF?EFFGGGFGGGFGGFFGGGGCGGGGGG;EGGGFGGGGGGGGCECEGG?CDEFGGGG?FEFGGGGGGGGFGGGFFGFGEBGGDGG,=@CE5C*?FFD<=BEGF>FFDEGE>>FFG++?=/==F+6*9)/2756?F*59(8>E:<GFFFA6942C<?1:?<A?94>?G?A4@7?728<6772448424::(60)47(.
@M02996:162:000000000-B87FG:1:1101:8161:8707 1:N:0:ACTGAGCG+AAGGAGTA
CCTACGGGGGGCTGCAGTGAGGAATATTGGTCAATGGGCGGAAGCCTGAACCAGCCATGCCGCGTGAAGGAAGACGGCCCTATGGGTTGTAAACTTCTTTTGTAGTGGAGCAATAAGGTCTACGTGTAGATCGATGAGAGTACATTACGAATAAGCATCGGCTAACTCCGTGCCAGCAGCCGCGGTAATACGGAGGATGCAAGCGTTATCCGGATTTATTGGGTTTAAAGGGTGCGTTGGCTGTCTGGTAAGTCAGGGGTGAAAGCCCAGTGCTCAACACTGGAATTGCCTTTGATACTTT
+
88CCCDA8=A)8888::::::::CFFGGGGGGGGGGGGGGGGGGGGGGGGGGGGGGGGGGGGGGGGGGGGGGGGGGGGGGGGGGGGGGGGGGGGGGGGGGGGGGGGGGGGG@FGGGGGGGGGGGFGGGGGGGG:FCGGGGGGGGGGEGFFGGGGGGCCFEGGGGGGGGGGGGGGGFFGGGGGFFGGGDFGF@EFGEEFGFGF?FGGFBFFGGG@B3><CGFGCGGEGFFFCB?B671(0949,0477?FADFFA2>?FG?>>259:7?>?D74<FDF?)--7:<B<24:46:AB9<@>4-)
@M02996:162:000000000-B87FG:1:1101:20467:8725 1:N:0:ACTGAGCG+AAGGAGTA
CCTACGGGTGGCAGCAGTGAGGAATATTGGTCAATGGGCGAGAGCCTGAACCAGCCAAGTAGCGTGAAGGATGACTGCCCTATGGGTTGTAAACTTCTTTTGTTCGGGAATAAAGGGGCCTACGCGTAGGCTTTTGCATGTACCGTTCGAATAAGCATCGGCTAATTCCGTGCCAGCAGCCGCGGTAATACGGAAGATGCGAGCGTTATCCGGATTTATTGGGTTTAAAGGGAGCGTAGGCGGCCTTTTAAGTCAGCGGTCAAATGTCAGCGCCCAACACTTGCCTGCCGTTGATACTGAT
+
88BCCE=580)====;===;;;;CFGGGGGGGGFGGGGGGGGFGGGGGGGGGGFFFFGGGGGGGGGGGGGGGGDFGGGGGGGGGGGGGGGGFGFGGGGFGGGGGGGGGGGGGECEGGDGGGEGFGGG7F7EFFFGDFEGGGGGG7DGG88DFFFGGGGGGGDGGGGGGGGGGGGGGGGGGGGFFGGGDCCG5C>5CFG1?DCE>CDB>4AF5C5AGFCFGFGGGGE6:>FF5??>D;BF*599@F7;<DA:4<>A2>CD3(.5)6)64/)043671)-(-)*.64<<88(-1-(.6FA9))
@M02996:162:000000000-B87FG:1:1101:14056:8731 1:N:0:ACTGAGCG+AAGGAGTA
CCTACGGGTGGGCTGCAGTAAGGAATTTTCGGCAATGGGGGAAACCCTGACCGAGCAACGCCGCGTGAGTGATGAAGGTCTTCGGATCGTAAAGCTCTGTGGTAAGGGAAGAATGCTAAGATTAGGAAATGAATCTTAGTTGACGGTACCTTTCTAGAAAGTCACGGCTTACTACGTGCCAGCAGCCGCGGTAATACGTAGGTGGCAAGCGTTATCCGGATTTATTGGGCGTAAAGGGTGCGCAGGCGGTCTGTTTAGTCTGGTGTGAAAGCGTTGAGCTCAACTCAATTAAGCCTTAGAT
+
88BBCB)00018==6=;;;;<CEFFGGGGGGGGGGGGGGGGGGGGGGGCGGGGE@CFFGGGGGGGGCEEGGGGGGGGGGGGGGGGGGGGGGGGGGGGGGGGGGGDFGGFF=ECFFGGGGFAFGCFFAGGGGEGGGGGGGGGG9FG+@FGGGGGGGGGFGGFGGGGDEGGGGGGGGGGFGFGGFFGGGGGCDGCEGFFGGFGGGFGGFF>F*EGDFGGFGDEEGGGF?F05CD;?0FF:FD892@9BE;GFFFFFFF9+:>A64)4<:<B<F?(4>57:>A>F?FAD)5<4).-6?>B<<-)
@M02996:162:000000000-B87FG:1:1101:26472:8732 1:N:0:ACTGAGCG+AAGGAGTA
CCTACGGGGTGCTGCAGTGAGGAATATTGGTCAATGGTCGGAAGACTGAACCAGCCAAGTCGCGTGCAGGAAGACGGTCCTATGGATTGTAAACTGCTTTTGTACGGGAATAAAGTGAGGGACGTGTCCCTTTTGGAATGTACCGTAAGAATAAGGGTCGGCTAACTCCGTGCCAGCAGCCGCGGTAATACGGAGGACCCGAGCGTTATCCGGATTTATTGGGTTTAAAGGGTGCGCAGGCGGAGGATTAAGTCAGCGGTGAAATTTTCATGCTCAACATGAAAACTGCCATTGATCCTGG
+
88ACC>A5=1)8;;=;;;;;;;;;C<@FECFGDGGG@EFEG:FGFGE@FGEC@AECFGGEEFFFFEGFAEEFF,EFCFFCFGGGG<EEFFGEDGGGGG<FGDG<EFC:7BGF,AFGGGGGGGGGG:EFFGGCEC,=>FGGEGFGGG?EGEFGFGG=EFGGGGGGFEEGGDG7DGGGFGGGGGEEEGGGGGGGGFGGEGG>C)*83CBBFFGCG):CF5C+8,CGG3C:)9:>??B>B(<541,0,)0,:,.9A>9A>=74(.25>ADF9)C)46*0914<:*-:<<?BB1.55-6:*6<<(
@M02996:162:000000000-B87FG:1:1101:14056:8749 1:N:0:ACTGAGCG+AAGGAGTA
CCTACGGGTGGGCTGCAGTAAGGAATTTTCGGCAATGGGGGAAACCCTGACCGAGCAACGCCGCGTGAGTGATGAAGGTCTTCGGATCGTAAAGCTCTGTGGTAAGGGAAGAATGCTAAGATTAGGAAATGAATCTTAGTTGACGGTACCTTTCTAGAAAGTCACGGCTTACTACGTGCCAGCAGCCGCGGTAATACGTAGTTGGCAAGCGTTATCCGGATTTATTGGGCGTAAAGGGTGCGCAGGCGGTCTGTTTAGTCTGGGGTGAAAGCGTTGAGCTCAACTCAATTCAGCCTTAGAT
+
8ACCCE=5811+=;==;;;;<CFFFGGGGGGGGGGGGGGGGGGGGGGGFGGGDFFGGDGGGGGGGGGGGGGGGEFFF?FGGGGGGGGGGGGGGAFFGGFGGGGC9BFGF:FFGGGGG9ED?FGD=DFFFGGDEGGGAD=FFFFGE7CFEGGGGGGGGFFGFCGGGGGGGEFGGGGGGGGGGGFFFDG>DGC>=>G;=DD4>*<:CF*;:ADGGFFGGFG*;7<DG=<615CB>03BA:FD4)407DFB7(453ABBAFG-./1:09647>G?;(>*)(,.5?).68)()4)66>:?FBF4)
@M02996:162:000000000-B87FG:1:1101:2558:8767 1:N:0:ACTGAGCG+AAGGAGTA
CCTACGGGAGGCTGCAATTAGGAATCTTGCGCAATGGGGGCAACCCTGACGCAGCGACGTCGCGTGTCTGATGAAGTCTTTCGGGATGTAAAAGTCTTTTGGCAGGGAAGAATATAGACTGTACCTGCCGAATAAGCCCCGGCTAACTCCGTGCCAGCAGCCGCGGTAATACGGAGGGGGCGAGCGTTGTCCGAATTTACTGGGCGTAAAGCGCGCGTAGGCGGTTTGTTAAGTCAGATGTGAAACTCCGAGGCTCAACCTCGGATTGCTTCTGATACTGGCAGACTTGAGGTATGTATGG
+
8ACCCDF>>))==;==;====;CEFGGGGGGGGGGGGGGGGGGGGGGGGGGGGGGGFGGGGFGGFFGGGGGGGGGGGGGGGGGGGGCFGGGFGFGGGGGGGGGGGGGEFGGGGGGGGGGGGGGGGGGGGGGGGFGGGFGGGGGGGGGGFGGGGGGGGGGGG5EEEGGDEGGGGGCEEGGGGDBBCGGGGGGGGFGGFGGFGCGFGGEBFFCFGFFDG>DGBCCD7@*9?FF?A<>F<AFG6C<=<?@BG<FF>908?D588FF?>BBBB6069:4<44:<?F:?3:?><<2757::@A>4:
@M02996:162:000000000-B87FG:1:1101:20222:8776 1:N:0:ACTGAGCG+AAGGAGTA
CCTACGGGTGGCTGGAGCTAAGAATATTCCGCAATGCACGAAAGTGTGACGGAGCGACGCCGCGTGGATGATGAAGGCCGGAAGGTTGTAAAATCCTTTTGAAACCGAGGCATAAGTACTGCAGGGAATGGCAGTATGGTGACTGTAAGTTTTGAATAAGCACCGGCTAATTACGTGCCAGCAGCCGCGGTCACACGTAAGGTGCGAGCGTTGTTCGTGATTTTTGGGCGTACAGGGCATGTTGGCGGGTATGCAAGCTTGGTGGGAAATCCCTGGGCTCAAATCCGTGACTGCATTGAGA
+
-8A=CB==510;;=6;==;;<;;CFFGGGFFGGEGGGGGFFFEGGCFGGGGEEF@@CGGGGGCF@FCFFEEGGGFG=FGGGGGGGGGGGGEFFGFGGFFFEEEFDFEEE>+C<<=DFFGD,CFDGGGFCF8FEGGG;DCE9@D@>D,=E;DGG?:,>ED9D+D:>8CGGC;<@FGFGCFEGF4;CGC4):5*/)+08>D57*+/05):5@3/9@:>D(*2)3+0<3*785<3(4)801)*.2.*.951)(-<74:)8**)().((,(.)-;.4)/*0((-4/)6<((((-(.)().*5)5(
@M02996:162:000000000-B87FG:1:1101:20240:8777 1:N:0:ACTGAGCG+AAGGAGTA
CCTACGGGGGGCTGGAGCTAAGAATATTCCGCAATGCACGAAAGTGTGACGGAGCGACGCCGCGTGGATGATGAAGGCCGGAAGGTTGTAAAATCCTTTTGAAACCGAGGAATAAGTACTGCAGGGAATGGCAGTATGGTGACTGTAAGTTTTGAATAAGCACCGGCTAATTACGTGCCAGCAGCCGCGGTCACACGTAAGGTGCGAGCGTTGTTCGGAATTATTGGGCGTAAAGGGCATGTAGGCGGTTATGCAAGCTTGGTGTGAAATCCCGGAGCCCAACTCCGGAACTGCATTGAGA
+
68CCCD):8)08888:::::<::EGGGGGGGGGGGGGGGGGGGGGGGGGGGGGGGGGGGGGGGGGGGGGGGGGGGGFGGGGGDGGGGGGGGGGGGGGGGGECCFGGGGGGGGGGFGGGGGBFBF7F@EFFGGGGGGGGDGCGGFGGGCCGGGG>EFFCDFGGGGGGGGGCFGDG8F6CEFGGFFGGDGDGG*8F<F>D4)9CFFGGBEDEDGGFFFD>DGFFCDGB6>?>GE?FAF?F>91:6@>F>9DF?F4<922C><?>82314:?>:>?(<*00(-4;:74?:9B07?F?3:B2)),
@M02996:162:000000000-B87FG:1:1101:25720:8805 1:N:0:ACTGAGCG+AAGGAGTA
CCTACGGGAGGCTGCAGCTAAGAATATTCCGCAATGGGGGAAACCCTGACGGAGCGACGCCGCGTGGACGATGAAGGCCGGAAGGTTGTAAAGTCCTTTTATGGCAGAGGAATAAGCGGGGGAGTGGAAAGCCTCCGTGATGACTGTAGGCCATGAATAAGCACCGGCTAATTACGTGCCAGCAGCCGCGGTAACACGTAAGGTGCGAGCGTTGTTCGGAATCATTGGGCGTAAAGGGCATGTAGGCGGTCTGTCAAGCCAGGCGTGAAAGCCCGGGGCTCAACCCCTGAACTGGCCTGTG
+
8ACCCDDA)1)=======;=<;;CFGGGGGGGGGGGGGGGGGGGGGGGGGGGGGGGGGGGGGGGGGGGGGGGGGGGGGGFGGGGGGGGGGGGGGGGGGGGGGBFGGGGGGGGGGGGGGGGGGGGGGGGGGGGGGFGGGGGGGGGGGGGGGGGGGGGGGGGGGGGGGGG*B?FGFGGF6CGCGFFEFGGGGGGC>C:4>F?FGGFFGEFDFDGGD5FG?G<DGCGGFCD<FDBB18=<?3*,9A4<FFFG>FFB<<A)<F62;??>BF1:977:(7:87202=?BFBFF?72?4)(,03().
@M02996:162:000000000-B87FG:1:1101:13463:8806 1:N:0:GCTGAGCG+AAGGAGTA
CCTACGGGAGGCAGCAGTGGGGAATATTGCACAATGGGCGCAAGCCTGATGCAGCGACGCCGCGTGAGTGAAGAAGTATTTCGGTATGTAAAGCTCTATCAGCAGGAAAGAAAATGACGGTACCTGACTAAGAAGCCCCGGCTAACTACGTGCCAGCAGCCGCGGTAATACGTAGGGGGCAAGCGTTATCCGGATTTACTGGGTGTAAAGGGCGCGTAGACGGTTTTGCAAGTCTGAAGTGAAATGCCGGGGCTCAACCCCGGAACTGCTTTGGAAACTGTAGAACTAGAGTGCAGGAGGG
+
8ACCCBA):)0====;==;;;888CFGGFGGGGGGGGGGGGGGGGGGGGGGGGFGFGGGGGGGGFG=FGGF9FFFFFGGGGGFGGEGGDGGGGFGGGFFGGCGFGGGGFFFG8EFFFFGDF7FGGB,FGF9,@98EGGGGGGGBEFGCGGGCFGGGGGGGD>GEEGDEG9CFGDFGC?CEGGFFGGGDGGGDE)CGAFGFGCFFDC==4=7=*)79C0)*9EEGGF5>7/;9ABA?<46:4::*51=813(79BB<>GGFFEF(97:>F2F<27?76:246@A<:AF).48AF>66.,4(-
@M02996:162:000000000-B87FG:1:1101:17824:8810 1:N:0:ACTGAGCG+CAGGAGTA
CCTACGGGTGGCAGCAGTGAGGAATATTGGTCAATGGTCGGAAGACTGAACCAGCCAAGTCGCGTGCAGGAAGACGGTCCTATGGATTGTAAACTGCTTTTGTACGGGAATAAAGTTCGGGACGTGTCCCGATTGGAATGTACCGTAAGAATAAGGGTCGGCTAACTCCGTGCCAGCAGCCGCGGTAATACGGAGGACCCGAGCGTTATCCGGCTTTATTGGGTTTAAAGGGTGCGCAGGCGGAGGATTAAGTCAGCGGTGAAATTTTCATGCTCAACATGAAAACTGCCATTGATACTGG
+
88CCCB=5)10====;==;6;;;CFFGGGGGGGGGGGGGGGGGGCFGGGGGGGFFGGGGGGGGGGGGGFGGGGFGGGGGGGGGGGDGGGGGGGGGGGGGGGGGGGGGGGGGGGGFGGGG7FCFEG7EFFGDFEGC8=DFGE=FGEGGEFGCGFFFGCGFEEGGDFFGGGGGGGGGGGGGGGGFFEDC*=BFCEACD?DGFGGEFGGFAFFGD<3>DGAGF4ACGGFC:A=F:???>;>F)-17)4<38>?<FD>A22EGF9>><><AA@AGF2.@:412777>2)(56?B7ABA4.*64))
@M02996:162:000000000-B87FG:1:1101:16059:8818 1:N:0:ACTGAGCG+AAGGAGTA
CCTACGGGAGGCAGCAGTGAGGAATATTGGACAATGGAGGCAACTCTGATCCAGCCATGCCGCGTGAAGGACTAAGGCCCTATGGGTCGTAAACTTCTTTTGACGCAGGGCAATAAGGCGTACGTGTACGCCGATGAGAGTATGCGTCGAATAAGCATCGGCTAACTCCGTGCCAGCAGCCGCGGTAATACGGAGGATGCGAGCGTTATCCGGATTTATTGGGTTTAAAGGGTGCGTAGGCGGACTGTTAAGTCAGTGGTGAAAGGTCCCGGCTCAACCGGGGAGCTGCCATTGATACTGG
+
8ACCCB===0)=8=====;;;;;;EFGGGGGGGGGGGGGGGGGGGGGGGGGGGFFFFGGGGGGGGGGGFGGGGGGGFGFGGGGGGGGGGGGGGGGGGGGGGGBFGGFFGGGGGGGGGGGGFFGCG@FBFDEFE=C>DFGGGGGEG7EGGGGGGFDFGGGECDCEGGFGGGGGDGGGGFGGGGEEGGGGGGGCEB7C:CDFGGGDGGF:A7FGGFEDG9CFFGGDCBC:2@FBB0<DF?FC<>9797:8FFAFA44<-296,@<AD:?>F<9164@FFF2;(<>99BBF:4)5<>>A6<240
@M02996:162:000000000-B87FG:1:1101:16676:8872 1:N:0:ACTGAGCG+AAGGAGTA
CCTACGGGAGGCAGCAGTGGGGAATATTGCACAATGGGGGAAACCCTGATGCAGCGACGCCGCGTGAGTGATGACGTATTTCGGTATGTAAAGCTCTATCAGCAGGGAAGATAATGACGGTACCTGACTAAGAAGCCCCGGCTAACTACGTGCCAGCAGCCGCGGTAATACGTAGGGGGCAAGCGTTATCCGGATTTACTGGGTGTAAAGGGAGTGCAGGCGGTTCTTTAAGTCTGATGTGAAAACCCAAGGCTCAACCATGGGATTGCATTGGAAACTGGGGGACTAGAGTATCGGAGAG
+
8ACCCE>5)1)=======;=;88BFGGGGGGGGGGGGGGGGGGGGGGGGGGGGGFGGGGGGGGGGGGGGGGGGGGGGGGGGGGGGGGGGGGGGGGGGGFGGGGGGGGGGGGGGGGGGGGDFEFGGFGGGA?FFFGGGGGCGGGGCGGGGEG>FGGGGFFGGGGB@E7CCEGFGGGGDEGGGGFFGGGCGGGEGBGGFFCFGGFFGG?B=?CE<:BGGAGGFGGGGEGGFFFBD>DBBBFGB7)@>FFFD:,><>:?7GG:??::13716)2445?+9:A<>F>;9>:08A2<9<A1;?9(4
@M02996:162:000000000-B87FG:1:1101:17821:8876 1:N:0:ACTGAGCG+AAGGAGTA
CCTACGGGAGGCTGCAGTGGGGAGTATTGCACAATGGGCGCAAGCCTGATGCAGCAACGCCGCGTGAGTGAAGAAGTATTTCGGTATGTAAAGCTCTATCGATGGGGAATAAGATGAAGGTACCCAAGTAAGAAGCCCCGGCTAACTACGTGCCAGCAGCCGCGGTAATACGTAGGGGGCAAGCGTTATCCGGATTTACTGGGTGTAAAGGGAGCGTAGACTGAATAGCAAGTTTGAAGTGAAATACCTGGGCTTAACCCAGGAATTGCTTTGAAAACTGTTAATCTAGAGTACTGGAGGG
+
8ACCCD):=1)=;=8;===;;88@BCFGGGGGGGGGGGGGGGGGGGGGGGGGGGFFGGGGGGGGFFGGGGGGGFGGGGGGGGGGGGGGGGGGGGGGGGFGGGGGGGGCEFGGGGGGGGGCFFGGGGGFGGFFFGGGGGGGGGGGFGGGGGGGGGGGGGGGGGGDEE*AFGGGGGGGGGGGGGFFGGGGGGGGGFGGFCCFGGFFGGFFFFCGFDEGGFGGFGGG?9CC4=FFFFFFF>FF4:4449@DFB?FF?:?<GGBFF<?183<FAF)).9AF::AF455<AFDA)265><A438?F
@M02996:162:000000000-B87FG:1:1101:29038:8884 1:N:0:ACTGAGCG+AAGGAGTA
CCTACGGGTGGCTGCAGTGAGGAATATTGGTCAATGGGCGGAAGCCTGAACCAGCCAAGTCGCGTGAAGGATGAAGGTATTATGTATTGTAAACTTCTTTAGACGCAGAGAAAGAAGCCCCTCGTGAGGGGTGATGCTAGTATGCGTAGAATAAGGATCGGCTAACTCCGTGCCAGCAGCCGCGGTAATACGGAGGATCCAAGCGTTATCCGGATTTATTGGGTTTAAAGGGTGCGTAGGCTGTCTGGTAAGTCAGTGGTGAAAGCCCAGTGCTCAACACTGGAATTGCCTTTGATA
+
88CCC>)):1)===8;===;;;;CFGGGCFGGGGFA?FGGGGGGGGGGGGGGGGGGGGGGGGGGFGGFFGGGGFGGGGGGGGGGGGGGGFGGGGGGGGFG9?8F==4:+?<8<,:,A<EFGGGGDEEEFGGGGGGGGGGFGGGAFCEEGGGGGFGGGGGEGGGGGFGGGCFFGGGDFGGGGGFFGGGGGCFGGECEEGGACGFFGDFFFFGEDDFGG3FGF@FGG:6CA4C3<?2@B6B7<FF><FF0>2:6AA)<)<C<(9<<A?FFF?F?DAFCFF28<@:<2<27<<66<9-)0
@M02996:162:000000000-B87FG:1:1101:19273:8904 1:N:0:ACTGAGCG+AAGGCGTA
CCTACGGGGGGCTGCAGTGAGGAATATTGGTCAATGGGCGAGAGCCTGAACCAGCCAAGTAGCGTGAAGGATGACGGCCCTATGGGTTGTAAACTTCTTTTGTTCGGGAATAACGTTCGCCACGTGTCGCTCTTTGCATGTACCGTTCGAATAAGCATCGGCTAATTCCGTGCCAGCAGCCGCGGTAATACGGAGGATTCGAGCGTTATCCGGATTTATTGGGTTTAAAGGGAGCGTAGGCGGCCTTTTAAGTCAGCTGTCAAATTTCAGCGCTCAACGCCGGCCTGCCATTGATACTGTG
+
8ACCCD:>)))6888::::5:::EFFGGCFFFGGGGGGGGC+@FGGGGGGGGGGGGGGGG9FGGGGE@GGGGGGC7FEC@FGGFFCGGGGGGGG<FFFGGG:,>3*@FGDFGG9*>FF*1**=<F,<=*<*,4CC9FEGCEFGG<;EEEFCFGGG+CFGGGGGEC0CGFCGCDGFGGGFGGDFFGGGDFCFFGE/8@GCFC*CBEGFBFFGGD:@DG<GGFGGGGEF?B=F>6?1>9BED5145(.94:23=9<4479CA)96A2).4*)*492;2=?:2()(-3((.436<)6)-84..)
@M02996:162:000000000-B87FG:1:1101:14334:8928 1:N:0:ACTGAGCG+AAGGAGTA
CCTACGGGGGGCAGCAGTGAGGAATATTGGTCAATGGGCGGAAGCCTGAACCAGCCATGCCGCGTGAAGGAATAAGGCCCTATGGGTCGTAAACTTCTTTTGAGCGGGAGCAATAAGGCGTACGTGTACGCCGATGAGAGTACCGTTCGAATAAGCATCGGCTAACTCCGTGCCAGCAGCCGCGGTAATACGGAGGATGCAAGCGTTATCCGGATTTATTGGGTTTAAAGGGTGCGTAGGCGGACTGACAAGTCAGGGGTGAAAGCCCGGTGCTCAACACCGGAACTGCCCTTGATACTG
+
8ACCCB>=AA08888::<:::::CFFGGGGGGGGGGGGGGGGGGGGGGGGGGGGGGGGGGGGGGGGGGGGGGGGGGGGGGGGGGGGGGGGGGGGGGGGGGGG:FFGGGGGGGGGGGFGGFFEGGGGGFGGGGGGGGGFGGGGGGGGGGGGGGFGGGGGGGGGGGGGGGGGGGGGGGGGGGFDFFGGDGGGGGEEGG@FFF7FGFGGFFFFGGG;EGGFGGBFGGGFGGAFG3718BFFFD<5303558GBAFFBA4?G3<>:<6<???E>>9BAFGFF2?FF9>>BDB<<:07:D<9<A<
@M02996:162:000000000-B87FG:1:1101:11539:8962 1:N:0:ACTGAGCG+AAGGAGTA
CCTACGGGTGGCTGCAGTGGGGGATATTGCACAATGGGGGAAACCCTGATGCAGCGACGCCGCGTGAGTGAAGAAGTATTTCGGTATGTAAAGCTCTTTAAGCTGGAAAGATAATGACGGTACCAGCAGAATAAGCCCCGGCTAACTACGTGCCAGCAGCCGCGGTAATACGTAGGGGGCAAGCGTTATCCGGATTTACTGGGTGTAAAGGGAGCGTAGACGGTAAAGCAAGTCTGAAGTGAAATCATAGGGCTTAACCCTGTAATTGCTTTGGAAACTGTTTAACTAGAGTACCGGATGG
+
8ACCCD:=10)====6===;;886BEDGFGGGCFGGGGGGDEGEGGGGGGGGGFGGBFGGFGDG@FGGGGGGGFFFFFGGGGGGGFGGGGEFFGGGGGFGGGGFGFFFGEGGGFGGGGGGGGGGGGGFED8FEFCGGFGGGGGGGGFGGEGFGGAFBCFGG;@CEGGEGFGGGCGE:CEGGF>FGGGGGGGDGA5CAFFFGGGFGGFFFF=EGBDGG?DDFGGG:@FFAFGFFFFFBDFGB05159=<:<>FBB:?FGF?:5:926<)86C487@FF24<4FBD25AA)-.64<48596>F
@M02996:162:000000000-B87FG:1:1101:11190:8971 1:N:0:ACTGAGCG+AAGGAGTA
CCTACGGGAGGCAGCAGTGAGGAATATTGGTCAATGGACGGAAGTCTGAACCAGCCATGCCGCGTGCAGGAATAAGGCCCTATGGGTCGTAAACTGCTTTTGTGGTGGAGCAATAAGGCGTACGTGTACGTCGATGAGAGTACATCACGAATAAGCATCGGCTAACTCCGTGCCAGCAGCCGCGGTAATACGGAGGATGCAAGCGTTATCCGGATTTATTGGGTTTAAAGGGTGCGTAGGCTGTGCCGCAAGTCAGTGGTGAAATGCCCGGGCCTAACCTGGGAACTGCCATTGATACTGG
+
68AACBAB5))=8==;=<==;;;;CEGGGGGGGGGGGGGGGGGGGGGGGGGGGGFGGGGGGGGGGGGGGGGGGGGGGGGGGGGGGGGGGGGGGGGFGFFGGGGGGFGGGGGGGGGGGGGGGGGGGGGGGGGGGEGGGGGGGGGGGGGGGGGGGGGGFGGGGGGGFGGGGGGGGGGFGGFGGGFFGGGGGGFGEEGGFGFFFGFFGGFF4AGGDBEGGECCFGGDEDGGEFGFF?BFFFFGF9804991CBFF<AAAAFGF?FFF24<??8DFF>7C6:4>?F024?22445:>A4694>B7
@M02996:162:000000000-B87FG:1:1101:11814:8991 1:N:0:ACTGAGCG+AAGGAGTA
CCTACGGGTGGCTGCAGTCGGGAATATTGCGCAATGGAGGAAACTCTGACGCAGTGACGCCGCGTATAGGAAGAAGGTTTTCGGATTGTAAACTATTTTAGACAGGGAAGAAAAAAGACAGTACCTGTAGAATAAGCTCCGGCTAACTACGTGCCAGCAGCCGCGGTAATACGTAGGGAGCAAGCGTTATCCGGATTTATTGGGTGTAAAGGGTGCGTAGACGGGAAAGCAAGTTAGTTGTGAAAGCCCTCGGCTTAACTGAGGAACTGCAACTAAAACTACTATTCTTGAGTGCAGGAGG
+
8ACCC>1):))========8888@CFGGGGGGGGGGGGGGGGGGGGGGGGGGGFGGDGGGGGGF@CEGGGGGGGGGGGGGGGGGGGGGGFGGGGCFFGGGGDGGGGGDFGGGGGGGGGGGGGEFGGCGGGGFE>EGGGGGDEGGGGCGGGGFFGFGGGGGFGEGGGGGE9DDCBFFGC9EGGFFFDG5<FGGGFGGBGGFGFFF888AFA:F3AE3745D>0:DD3=4(5<??>FF9<FF<*)94FFFG?:>:?FFFGGFB?:?77??F7:<>:?E?A?BFFA44<BFA942<5:<=1-(-
@M02996:162:000000000-B87FG:1:1101:5052:9021 1:N:0:ACTGAGCG+AAGGAGTA
CCTACGGGTGGCTGCAGTCGAGGATCATTTGCAATGGGGGAAACCCTGACAATGCGACGCTGCGTGGAGGATGAAGGCCTTCGGGTTGTAAACTCCTGTCATAAGGGAAAAGGCGAGGGCACCCAATACGTGCCTTAGTTGATTGTACTTTAAGAGGAAGCGACGGCTAACTCTGTGCCAGCAGCCGCGGTAATACAGAGGTCGCAAGCGTTGTTCGGATTTACTGGGCGTAAAGGGCGCGTAGGCGGCGAGGTGTGTCAAGTGTGAAAGCTCCGGGCTCAACCCGGAAAGTGCGCTTGAA
+
8ACCCDA5=)0=;=====;8888@FFDFFFGGGGGGGGGGEGGGGGGGGFEFFCFGFEGGDFGGFF>,CFGGGGGGFFFGGGGGGFFFGGGGB<DFGGGGGGAAFGGEDFGG?F74@:CFFEF+=FEDF@@FFDDFE9@FE=D@,33D=9@EC=CF8DFADDE8<C5CCFGC+;7=DCF?F4);F;9DD=/:871+;C@AF<6>?DFA>BD*9<;>CB5C3<?C?6C5:E572()712.7-1676=567,(<(,,.8/C9:9495)4)@)2..(8C>;0(468?((4190?9<9-(0830)
@M02996:162:000000000-B87FG:1:1101:11134:9030 1:N:0:ACTGAGCG+AAGGAGTA
CCTACGGGCGGCTGCAGTCGAGGATCATTTGCAATGGGGGAAACCCTGACAATGCGACGCTGCGTGGAGGATGAAGGCCTTCGGGTTGTAAACTCCTGTCATAAGGGAAAAGGCGAGGGCACCCAATACGTGCCTTAGTTGATTGTACTTTAAGAGGAAGCGACGGCTAACTCTGTGCCAGCAGCCGCGGTAATACAGAGGTCGCAAGCGTTGTTCGGATTTACTGGGCGTAAAGGGCGCGTAGGCGGCGAGGTGTGTCAAGTGTGAAAGCTCCGGGCTCAACCCGGAAAGTGCGCTTGAA
+
88BCCF=>)0)8888;;;;888@FFGFGGGGGGGGGGGGGGGGGGGGGFFFEFFFGFGGGGGGFBFFGGGGGGGGGGGGGGGGGGGGGGGGGGGGGGGFGGGEFGGGFFGFF>FGGGGGGGGGG7FFGGGGGGGGGGGGGGGGGAFGGGGG,@FGGGGGGGGCGGGGGEGGGG?A@CGCFG<FFFFDGGGGE=FGGFGF4CCFFGG3:@E3/9BFFD>DDFFFGG@6D?>1568>=<BB9;D97:@>BGB>@9:?>?CFF<6AFDBBFFAFA?B@EF96<BFFF?BF0(2:<AA>9>::1.
@M02996:162:000000000-B87FG:1:1101:11154:9033 1:N:0:ACTGAGCG+AAGGAGTA
CCTACGGGCGGCTGCAGTCGAGGATCATTTGCAATGGGGGAAACCCTGACAATGCGACGCTGCGTGGAGGATGAAGGCCTTCGGGTTGTAAACTCCTGTCATAAGGGAAAAGGCGAGGGCACCCAATACGTGCCTTAGTTGATTGTACTTTAAGAGGAAGCGACGGCTAACTCTGTGCCAGCAGCCGCGGTAATACAGAGGTCGCAAGCGTTGTTCGGCTTTACTGGGCGTAAAGGGCGCGTAGGCGGCGAGGTTTGTCAGGTTTGAAAGCCCCGGGCTCAACCCGGAAAGTGCGCTTGAA
+
8ACCCF515)18888;;;;88888EFEFFGFGGGGGGGGGGGGGGGGGGGFFFFFFFFGGGGGGFGDCFECFGGGGFGGGGGGGGGGDGGGGGGGGGGEFFGFAF@FFF@FGGGGDGGGGCFGGGGEBFFF>D@EF9,@DCFEF9FAGGGG=>=>@D8;FFD1>:CCEGCGGG9?12<C?FFFFGGGGD5DG5@9EF77?FFG5C<>5<BGGGEFGGF)9>6CFG*A4?@D8:-6912<C392)46>(932<1:()(2:))).).4)699*,4:BC>918<FFFF(4934(.6ABFF1603
@M02996:162:000000000-B87FG:1:1101:11141:9047 1:N:0:ACTGAGCG+AAGGAGTA
CCTACGGGCGGCTGCAGTCGAGGATCATTTGCAATGGGGGAAACCCTGACAATGCGACGCTGCGTGGAGGATGAAGGCCTTCGGGTTGTAAACTCCTGTCATAAGGGAAAAGGCGAGGGCACCCAATACGTGCCTTAGTTGATTGTACTTTAAGAGGAAGCGACGGCTAACTCTGTGCCAGCAGCCGCGGTAATACAGAGGTCGCAAGCGTTGTTCGGATTTACTGGGCGTAAAGGGCGCGTAGGCGGCGAGGTGTGTCAAGTGTGAAAGCCCCGGGCTCAACCCGGAAAGTGCGCTTGAA
+
88CCCF5:8))8888;;;;8888@CFFGGGGGGGGGGGGGGGGGGGGGGGGFEFEFGGGGGGGG?FGGGGGGGGGFGGGGGGGGGGGGGGGGGGGGGGFGGGEGGGGFGGGGCF:FGGDGGGGGGGFFGFGCFGGGGGFC9DFGGGCGGGGDGFGD>@FGGD1BBEGGGFFGGG7,>C7?CFFFGFDCDGGEGFGGF**/99FECD@@>ED*9>FFGFDG5+<:FBG43@7BB69F(,0141-58?>9D;9@02:D:::)6?4>DA9)/64((4BC@14:<F?BFBFF6604<<44@,21.
@M02996:162:000000000-B87FG:1:1101:16490:9073 1:N:0:ACTGAGCG+AAGGAGTA
CCTACGGGTGGCTGCAGCTAAGAATATTCCGCAATGGACGAAAGTCTGACGGAGCGACGCCGCGTGGATGATGAAGGTCGGAAGATTGTAAAATCCTTTTATAACTGAGGAATAAGTCTGGTGAGAGAAACGCCGGATGGTGACTGTAGGTTATGAATAAGCAACGGCTAATTACGTGCCAGCAGCCGCGGTAACACGTAAGTTGCGAGCGTTGTTCGGAATTATTGGGCGTAAAGGGCATGTAGGCGGTTTTGCAAGCTTGGTGTGAAATTCCGGAGCTCAACTCCGGAACTGCGTTGAG
+
-8ACCE@5801===8====;<;;CFGGGGGGGGGGGGGGFFGGGGGGGGGGGGFFFFGGGGGGG>FEFGGGGGGGGFGGFGGGGGGGGGGGGGGGGGGGFGGGGGGGGGFFGGGFGGGGGFG?FDFCFFGGGGGGDGGGFFCGGGGGGGGGGGGGGFFFFGG;EGGEEGGEGGGGGGGGGGGFFGGGGGGGGGFGGFGGADFGFGGEADBGGD>EGGBC7BFGCGFFGFFGF9?6B<?F<:CB?AFFFC;>DFFFA<F::444>B?0<F<C>>AF*)4918FB<)4>14126:4)3><>,(
@M02996:162:000000000-B87FG:1:1101:3559:9073 1:N:0:ACTGAGCG+AAGGAGTA
CCTACGGGAGGCTGCAGTGAGGAATATTGGTCAATGGGCGAGAGCCTGAACCAGCCATGTCGCGTGGAGGAATAAGGATCTATGGTTCGTAAACTCCTTTTGCGGGGGGATAAAGTGCGGGACGCGTCCCGTATTGCAGGTACCCCGCGAATAAGCATCGGCTAACTCCGTGCCAGCAGCCGCGGTAATACGGAGGAGGCGAGCGTTATCCGGATTGATTGGGTTTACAGGGTGCGTCGGCGGCGCCTTACGTCGGCGGTGAAATTTCAGGGCTCATGCCGGTCACTGCCGTCGAGAGTGG
+
8AC?CA=>>))=;==;;6=;=;;;CEFGGGGFGGGFGGGGFF@CDGGGGFFFDACCCFGGAECC8@F:EGC@EDFFFF9FGGGGGGGGFEFEF9FGFGGCFGFGGG=FGFGGFFFGGF:C<CFCEEGFG@=<EGGGFGGFGFG7F5::EGGD*A:C7CFEGDFGFGFG6C*:*;C7C7=E*9B7CG39FGD@E3*:>*9BD<:):75@F6CED75**.:CFFCC*)0*.=F3.405:()9(967(0)2C2(.4(211CG9>3)62:<4*474245C*)-,-0,-,)648:9299,()(.)-
@M02996:162:000000000-B87FG:1:1101:3580:9078 1:N:0:ACTGAGCG+AAGGAGTA
CCTACGGGAGGCTGCAGTGAGGAATATTGGTCAATGGGCGAGAGCCTGAACCAGCCATGTCGCGTGGAGGAATAAGGATCTATGGTTCGTAAACTCCTTTTGCGGGGGGATAAAGTGCGGGACGCGTCCCGTATTGCAGGTACCCCGCGAATAAGCATCGGCTAACTCCGTGCCAGCAGCCGCGGTAATACGGAGGATGCGAGCGTTATCCGGATTTATTGGGTTTAAAGGGTGCGTAGGCGGCCCCTTAAGTCGGCGGTGAAATTTCCGGGCTCAACCCGGTCACTGCCGTCGGAACTGG
+
8ACCCEF==))==========;;CFFGGGGGGGGGGGGGGFGGGGGGGGGEGGFFFFGGGGGGGFGGCFGGGGGGGGGGFGGGGGGGGGGBFGGGGGGGGGGGGGGGGGGGGGGGGGGGGGGGGGGGGGGGGGGGGGGGGGGGGCEGGGEEECCFGGGGGGCCEGGGGGGGGGGGGGGGGGGFFGGGGGGGGGFGGFGGFGGGEGGF:FFGGGFFDDAFFFGGDE@CD9FFFFFBFB?>7>G>798BFGFFFFF69BGG>0>?>29:676DB1>>F=03<9E96?FF<>79?;>040(4)5
@M02996:162:000000000-B87FG:1:1101:17908:9078 1:N:0:ACTGAGCG+AAGGAGTA
CCTACGGGTGGCAGCAGTAAGGAATTTTCGGCAATGGGGGAAACCCTGACCGAGCAACGCCGCGTGAGTGATGAAGGTCTTCGGATCGTAAAGCTCTGTTGTAAAGGAAGAACGTTATAAATAGGAAATGATTTATAAGTGACGGTACTTTACTAGAAAGTCACGGCTTACTACGTGCCAGCAGCCGCGGTAATACGTAGGTGGCAAGCGTTATCCGGATTTATTGGGCGTAAAGGGTGCGCAGGCGGTTTGTTAAGTTTGAGGTGAAAGCGTTGGGCTCAACCCAATACAGCTTCGAATA
+
88CBCEA>)1)=;======<<;;;CFGGGGGGGGGGGGGGGGGGGGGGGGGGGFFGGGGGGGGG@FFGGGGGGGGGGGGGGGGGGGGGGGGGGGGGGGFGGGGGGGGGGGGGGGGGGGGFGFFCGEFGGGGGGGGGGGCFGFGGGGGGGGGA=;AFGGGGGGGGCEGGGGFCBFEF6EFAEFFFGGGGG5?E5ACFFGGFGGFFFFAFFAGC3:FGGF3DDFC@FFCFFB5>?:<F64<5494>(0;699?D<?<<DGGF<0-(.39>F999?BBE@(3:80.::?23),.65,-4.40)-
@M02996:162:000000000-B87FG:1:1101:16496:9089 1:N:0:ACTGAGCG+AAGGAGTA
CCTACGGGTGGCTGCAGCTAAGAATATTCCGCAATGGACGAAAGTCTGACGGAGCGACGCCGCGTGGATGATGAAGGTCGGAAGATTGTAAAATCCTTTTATAACTGAGGAATAAGTCTGGTGAGAGAAACGCCGGATGGTGACTGTAGGTTATGAATAAGCAACGGCTAATTACGTGCCAGCAGCCGCGGTAACACGTAAGTTGCGAGCGTTGTTCGGAATTATTGGGCGTAAAGGGCATGTAGGCGGTTTTGCAAGCTTGGTGTGAAATTCCGGAGCTCAACTCCGGACCTGCGTTGAG
+
8ACCCEF55));===;===;<;;;EFGGGGGGGGGGGGGGGGGGGGGGGGGGGFFGGGGGGGGGFFGFGGGGGGGGGGGEGGGGGGGGGGGGGGGGGGGGGG@FFGGFGG@EGGFGGGG<=F@FGGFGGFGFEGECEGGFGEBFGFFFFGGGGGGGFGFFGGGGGG5CEECFFEGGGGGGGGFFGGGDGGGGGEGGFGGFGCGFGGEFFFDCDE@CDBGGFGG7FFGG0:DFFF0@<2@319:*57?;C>>3:?FF<C7:>F?FFFFFFAGFA>@:56B::F,497>:>:(-47((0491(
@M02996:162:000000000-B87FG:1:1101:16477:9090 1:N:0:ACTGAGCG+AAGGAGTA
ACTACGGGTGGCTGCAGCTAAGAATATTCCGCAATGGACGAAAGTCTGACGGAGCGACGCCGCGTGGATGATGAAGGTCGGAAGATTGTAAAATCCTTTTATAACTGAGGAATAAGTCTGGTGAGAGAAACGCCGGATGGTGACTGTAGGTTATGAATAAGCAACGGCTAATTACGTGCCAGCAGCCGCGGTAACACGTAAGTTGCGAGCGTTGTTCGGAATTATTTGGCGTAAAGGGCATGTAGGCGGTTTTGCAAGCTTGGTGTGAAATTCCGGAGCTCAACTCCGGCACTGCGGTGAG
+
-8AACD))000====;===;<;;;CFGGGGGGGGGGGGGGGGGGGGGGGGGGGFCGGGGGGGGGCFFGGGGFGGGGGGGGGGGGGGGGGGGGGGGGGFGGGGFFFGFGGGGFGGGGGGGGFGFGFGEGGEF<CGGGGG@FGEFGFACFGCGGCGGFFGGGGGGGGCGEGGGGGFGGGFCC@DFFGGGGGGGGD5?FFG55DFGFGGEB>55:D>>FG?D7>FCCG6+:6?D:1?6@40)1476867?>3-97:(44)3*5<F?<2,()84CBD<6:)--43F7:))586(161(4()43(.
@M02996:162:000000000-B87FG:1:1101:3567:9090 1:N:0:ACTGAGCG+AAGGAGTA
CCTACGGGAGGCTGCAGTGAGGAATATTGGTCAATGGGCGAGAGCCTGAACCAGCCATGTCGCGTGGAGGAATAAGGATCTATGGTTCGTAAACTCCTTTTGCGGGGGGATAAAGTGCGGGACGCGTCCCGTATTGCAGGTACCCCGCGAATAAGCATCGGCTAACTCCGTGCCAGCAGCCGCGGTAATACGGAGGATGCGAGCGTTATCCGGATTTATTGGGTTTAAAGGGTGCGTAGGCGGCCCCTTAAGTCGGCGGTGAAATTTCCGGGCTCAAACCGGGCACTGCCGGCGAAACTGG
+
88BCCAD>=0)===8;=====;;CFFGGGGGGGGGGFGGGGGGGGGGGGFFFFFCFFGGGGFFF@FGEGGGGGGFGGGEFGGGGGFGGGEECDFGGGGGGGGGGGEFGGGGGGGGGGGGGGGGGGGGGGGGGGGGGGGGGGG7FGGECGGGGGGGGGCFGGGGGGGGGGGGGGGGGGGGGGGFFGGGGFFGGGFGGFGFFGGGFGGFFFFGCDEFGGBFFFGGGG5FGFFGFFF:@?BFG<D>89@E:FBFFBFFF9EG(7>?<AFAAFFGF>17F?)<:>F(,41<8374(-4(3<046?
@M02996:162:000000000-B87FG:1:1101:3584:9096 1:N:0:ACTGAGCG+AAGGAGTA
CCTACGGGAGGCTGCAGTGAGGAATATTGGTCAATGGGCGAGAGCCTGAACCAGCCATGTCGCGTGGAGGAATAAGGATCTATGGTTCGTAAACTCCTTTTGCGGGGGGATAAAGTGCGGGACGCGTCCCGTATTGCAGGTACCCCGCGAATAAGCATCGGCTAACTCCGTGCCAGCAGCCGCGGTAATACGGAGGATGCGAGCGTTATCCGGATTTATTGGGTTTAACGGGTGCGTAGGCGGCCCCTTAAGTCGGCGGTGAAATTTCCGGGCTCAACCCGTTCACTGCCGTCGAAACTGG
+
8AC=@B8==0)======;===;;;FFGGGFGGGGGGFCFGGGGDFFFGGGCFGGG8ECGGGEFGFGCEGGGFFGGGGFFEFGDFFEFEEFFGDGGGGGGGGFGFGGDGGGGCGG9GAFFGDGGEGGGG7FGFGGF<+<C*AEGGGGGGGGGGGGGGGGGGGDGE6EFGG>FGCFF6AECFGDD>=DDGG?F8=>:85**8CD5BGGBB)9*:)857D<C>??5DGDFGAD)7>;<7?:5*5),89DEFGFFFBA8(,13((886>F9)9?D(((.<=<1200(44AA)542:;>,803).(
@M02996:162:000000000-B87FG:1:1101:19999:9110 1:N:0:ACTGAGCG+AAGGAGTA
ACTACGGGAGGCAGCAGCTAAGAATATTCCGCAATGGACGAAAGTCTGACGGAGCGACGCCGCGTGGATGATGAAGGCCGGAAGGTTGTAAAATCCTTTTATAACTGAGGAATAAGTAATGTGAGAGAAACGCCTTATGGTGACTGTAGGTTATGAATAAGCAACGGCTAATTACGTGCCAGCAGCCGCGGTAACACGTAAGTTGCGAGCGTTGTTCTGAATTATTGGGCGTAACGGGCATTTAGGCGGTTTTGCCAGCTTGGTGTGAAATCCCGGAGCTTAACTCCGGCATTTCGTTTAG
+
-8BCC>:=8))====;====<;;CFAEGGGGGGGGGGFGGFE@FFGGGGGFECEGGGFGGGGGGGGGEFGGFGGGGEFFEFG+CEFGCGEGGGFGGGGGGFG@EEGFFFGCF=E,?FEC,@FEA;,>FD8D+@:DG9EB,CDAFG,@B=9E=@FFG,@5>DCG,FE6@C8EGFEGGGGFC9FFFGGG*;49EE>FGF5DAFFEFFGF3):>ED5;FF);08C?0A@7C(5CE08(8((<)4*.0<4?9D1(88,2)60*3<FBABF(6*)24333/549BB*4<A>B:((-44))().-()
@M02996:162:000000000-B87FG:1:1101:8985:9113 1:N:0:ACTGATCG+CAGGAGTA
CCTACGGGGGGCTGCAGTGGGGAATATTGCACAATGGGGGAAACCCTGATGCAGCGACGCCGCGTGGAGGAAGAAGGTCTTCTGATTGTAAACTCCTGTTGTTGAGGACGATAATGACGGTACTCAACCCTTATGCCACGTCTAACTACGTTCCAGCAGCCGCGGTACCACGTAGGTGGCAAGCGTTGTCCGGAATTACTGGGTGTTAAGGGAGCGCAGTCGGGATGACAAGTTGGAAGTGGAACCTTTGGGCTCAACCTCTAACCTGCTTTCCAAACTTCTATTCTTTAGTAGTTCTGAG
+
-8ACCD550:)8888::::::888BFGGGF,CFGGGGA+@CBF<FFGGGG9FGFG+@BFCCFGGGGDEFF7,FGCA@@F;FE;F@FG9F;;FF,,37>FG,DG7DCFCFG7CF7F,2CC<F7CF:?+?+**50,+?9>+**34*,+>+4*;*;C9+<00*/1*2*:/*03+:/*1:+3:C**).;DC5CCG8EDCF?:0*:*75EG)9***2*)./)4310;:)*8*25?F>42)).).9)*./(0)):6(.83<7):7((0-).3>1)(?<>)*372.))9)..).)))).-)6.856)-
@M02996:162:000000000-B87FG:1:1101:23663:9114 1:N:0:ACTGAGCG+AAGGAGTA
CCTACGGGCGGCAGCAGTGAGGAATATTGGTCAATGGACGGAAGTCTGAACCAGCCATGCCGCGTGCGGGAATAAGGCCCTATGGGTCGTAAACCGCTTTTGTGGTGGAGCAATAAGCCGCACGCGTGCGGCGATGAGAGTACATCACGAATAAGCATCGGCTAACTCCGTGCCAGCAGCCGCGGTAATACGGAGGATGCAAGCGTTATCCGGATTTATTGGGTTTAAAGGGTGCGTAGGCTGTGCTTCAAGTCAGGGGTGAAATGCCCGGGCCCAACCCGGGGACTGCCTTTGATACTGG
+
8ACCCD1151)8888;;<;;;;;EFGGGGGGGGGGGGGGGGGGGGGGGGGGGGGFGGGGGGGGGGGGGGGGGGGGGGGGGGGGGGGGGGGGGGGGGGGGGGGGGGFGGGGGGGGGGGGGGGGGGGGGGGGGGGGGG@CGGGGGG@FGGGGGGGGGGGGGGGGGGGGGGGGGGGGGFGGGGGGFFGGDGGGGGGFGGFGGFGFFFCDE@FFGGG>BDGFGGFGGGGEDFAFGFFFFE??FGD6:039B<:<BFF<<<?GGFFF<BFD<>@:DB>9@?>??F;EF;3622<(.646429:4)8
@M02996:162:000000000-B87FG:1:1101:9004:9115 1:N:0:ACTGAGCG+AAGGAGTA
CCTACGGGGGGCTGCAGTGGGGAATATTGCACAATGGGGGAAACCCTGATGCAGCGACGCCGCGTGGAGGAAGAAGGTCTTCGGATTGTAAACTCCTGTTGTTGAGGACGATAATGACGGTACTCAACAAGGAAGCCACGGCTAACTACGTGCCAGCAGCCGCGGTAAAACGTAGGTGGCAAGCGTTGTCCGGAATTACTGGGTGTAAAGGGAGCGCAGGCGGGATGACAAGTTGGAAGTGAAAACTATGGGCTCAACCCATAGCCTGCTTTCAAAACTGTTATTCTTGAGTAGTGCAGAG
+
-8BCCFDB95)8888::::::88BFGGGGGGGGGGGGGGGGGGGGGGGGGGGGFFGGFGGGGGGGGGGGGGGGGGGFGGGGGGGGGGFGGGGGGGGGGGGGGGGGGGGGGGGGGGGGGGEFBFGGBFGGG6BFFGGGGGGGGGCFFGFGCGCGGGGGGGGGGGC8EEGGGGGGGEEGGGFFGFFGGGDGGGEGFCGFFGFGCFFGGFF?B:CFFFGGFGGFGGGCBGFBFGFDFFFFBFC>D<9<FFB:5?FBFFFFGG:(??FFFAFFFGBB9F@F?FBFF4<26>:64)-.6<295<44
@M02996:162:000000000-B87FG:1:1101:19978:9116 1:N:0:ACTGAGCG+AAGGAGTA
CCTACGGGAGGCAGCAGCTAAGAATATTCCGCAATGGACGAAAGTCTGACGGAGCGACGCCGCGTGGATGATGAAGGCCGGAAGGTTGTAAAATCCTTTTATAACTGAGGAATAAGTAAGGTGAGAGAAACGCCTTATGGTGACTGTAGGTTATGAATAAGCAACGGCTAATTACGTGCCAGCAGCCGCGGTAACACGTAAGTTGCGAGCGTTGTTCGGAATTATTGGGCGTAAAGGGCATGTAGGCGGTTTTGCAAGCTTGGTGTGAAATCCCGGAGCTTAACTCCGGAATTGCGTTGAG
+
8ACCCD:==1)=8======;<;CEFGGGGGGGGGGGGGGGGGGGGGGGGGGGGFFGGGGGGGGGCFGGGGGGGGGGGGGGGGGGGGGGGGGGGGGGGGGGGGGGGGGGGGFGGFGGGGGGGGGGGGGGFFGFGGGGGGGGGGGGGGGFFFGGGGGGGGGGGGGGGGGGGGGGGGGGGGGGGGFFGGGGGGGGGFGGFGG;FGGFGGFFFFGGD3>GGBG<3CFGGFGGBFG<1?(=>?D94C:@<FFBD9BEF?7A<FCBDF<2140:942547@E)47??FBA94?0081<).-(.-4((
@M02996:162:000000000-B87FG:1:1101:3809:9122 1:N:0:ACTGAGCG+AAGGAGTA
CCTACGGGAGGCTGCAGTGGGGAATATTGGACAATGGGGGAAACCCTGATCCAGCGACGCCGCGTGAGTGAAGAAGTATTTCGGTATGTAAAGCTCTATCAGCAAGGAAGAAAATGACGGTACTTGACTAAGAAGCTCCGGCTAAATACGTGCCAGCAGCCGCGGTAATACGTATGGAGCAAGCGTTATCCGGATTTACTGTGTGTACAGGTAGCGTTGACGGCAAAGCACGTCTGAAGTGAAATACCTGTGCTCAACCCCGGAACTTCTTTGGAAACTTTTATCTCGGACGGCAGTAGAG
+
8BCCCA=5=))=====;;,6;888CFFFFECFGGGGGGGDFGGFEFGGG96CFECFFFCFFGGGFF7?,EFFGGGGCFEGGFFDF8FFF<FFG,??E9AEF,,:,BFDFEE?A<?EFFG>4ACFGEEFF?@8=DDFFGE:+@==DFA9EEGGGGFFFGCCED>*<*4*=@,AC99=,5;79C*:C**8*1=;8AGEAC>6:+4;*21+;+C:7*/99()1;:*CC>F6(/*04(.5<442)2.94*93*4.024)).:233@904>>)9-:4)(9<92))-8)6)))(-(,-(((-0.66:
@M02996:162:000000000-B87FG:1:1101:26669:9125 1:N:0:ACTGAGCG+AAGGAGTA
CCTACGGGAGGCTGCAGTGAGGAATATTGGTCAATGGACGCAAGTCTGAACCAGCCATGCCGCGTGAAGGATTAAGGCCCTATGGGTTGTAAACTTCTTTTGTACGAGAGCAATAAGGTCCACGTGTGGATCGATGAGAGTATCGTACGAATAAGCATCGGCTAACTCCGTGCCAGCAGCCGCGGTAATACGGAGGATGCGAGCGTTATCCGGATTTATTGGGTTTAAAGGGTGCGTAGGCGGCTTATTAAGTCAGCGGTGAAATGCAAATGCTTAACATTTGACGTGCCGTTGATACTGG
+
8ACCCB:=>1)====;=====;CEFGGGGGGGGGGGGGGGGGGGGGGGGGFGGGGGGGGGGGGGGGGGGGGGGGGGGGGGGGGGGGGGGGGFGGGGGGGGGGGGGGGGGGGGGGGGGGGGGGGGGGGGGGGGGGGGGGGGGGGGGGGGGGGGGGGGGGGGGGGEGGGGGGGGGGGGGGGGGGFFGGGGGGGGGFGGFGGFGGGFGGFFFFGGGFFGGFGGFGGGGFGGFFGFFFFFFFFG<>>72)7<CBFFFFFF?GG?>FFFA<AFB905):@FFB<AAFA<6036(4,4<<1>BAA57
@M02996:162:000000000-B87FG:1:1101:22061:9141 1:N:0:ACTGAGCG+AAGGAGTA
CCTACGGGCGGCAGCAGTGAGGAATATTGGTCAATGGTCGGAAGACTGAACCAGCCAAGTCGCGTGCAGGAAGACGGTCCTATGGATTGTAAACTGCTTTTGTACGGGAATAAAGTGCGGGACGTGTCCCGTTTGGAATGTACCGTAAGAATAAGGGTCGGCTAACTCCGTGCCAGCAGCCGCGGTAATACGGAGGACCCGAGCGTTATCCGGATTTATTGGGTTTAAAGGGTGCGCAGGCGGAGGATTAAGTCAGCGGTGAAATTCTCATGCTCAACATGAGAACTGCCATTGATACTGG
+
8ACCC5>5)1)8888;;<;;;;;CFFGGGGGGGGGGGGGGGGGGGGGGGGFGGGGGGGGGFGGGGGGGGGGGGGGGGGGGGGGGGGGGGGGGGGGGGGGGGGGGGGGGGGGGGGGGGGGGGFGGGGGGGGGGGGGGGGGGGGGGGGGGGGGGGGGGGGGGGGGGGGGGGGGGGGGGGGGGGGFEGGGGGGFFE>EGDCGFGGG>GDE>:FGGGF7DDAGGFGGGD:FGAFGFFF:EBFFG>D><>E7:DFAF<A<<?EGFFFFA>)-68::<AAFGF:3:>B?9>:<341.-6:::?<<A:
@M02996:162:000000000-B87FG:1:1101:26677:9141 1:N:0:ACTGAGCG+AAGGAGTA
CCTACGGGAGGCTGCAGTGAGGAATATTGGTCAATGGACGCAAGTCTGAACCAGCCATGCCGCGTGAAGGATTAAGGCCCTATGGGTTGTAAACTTCTTTTGTACGAGAGCAATAAGGTCCACGTGTGGATCGATGAGAGTATCGTACGAATAAGCATCGGCTAACTCCGTGCCAGCAGCCGCGGTAATACGGAGGATTCGAGCGTTATCCGGATTTATTGGGGTTAAAGGGTGCGTAGGCGGCTTATTAAGTCAGCGGTGAAATGCAAATGCTTAACATTTGACGTGCCGTTGATACTGG
+
8ACCCB8>:))===8===6==;;CFGGGGGGGFFFGGGGGGGGGGGGGGGGGGGGGGGGGGGGGGGEEEFGGFFFGGGGGGGGFGGGGGGGGGGGGGGFGGFGEDGDGGGGGGGGGGGGGGGGGGG8FFGGGECFGGGGGGGGGEGGGGGGGGGGGGGGFEGDCFGGGGE67>F7FGGFGGG>DGGGGGGGGGFGGFG+;9+,:CGF;FF=598)/*);:8FC)=;F+?FF:(3<E1:0>)/2>6@4)?<A?><22:EGB>F?)4<B)94::244<@A)56949A:B(18--312>=)4))
@M02996:162:000000000-B87FG:1:1101:3811:9141 1:N:0:ACTGAGCG+AAGGAGTA
CCTACGGGAGGCTGCAGTGGGGAATATTGGACAATGGGGGAAACCCTGATCCAGCGACGCCGCGTGAGTGAAGAAGTATTTCGGTATGTAAAGCTCTATCAGCAAGGAAGAAAATGACGGTACTTGACTAAGAAGCTCCGGCTAAATACGTGCCAGCAGCCGCGGTAATACGTATGGAGCAAGCGTTATCCGGATTTACTGGGTGTAAAGGGAGCGTAGACGGCAAAGCAAGTCTGAAGTGAAATCCCGGGGCTCAACCCCGGAACTGCTTTGGAAACTGTTTAGCTAGAGTGCAGTGGAG
+
8ACCCBFF5:)====;====;888FFFGFFGGGGGGGGGGGGGGGGGGGGGGGGGGGGGGEGGGGGGGGGGGGEGGGGGGFFGGGGGGGGGGGGGGGGFGGFFGFEFGGGGGFGGGGGGGDGGGGGGGGGGGGG@FFGG@CEGGGEFFGGGFFGGGGGGGGDEEGEEGGGGGGGGGGGEGFFFFGGGGGFFCEEEEFGGFGGGFGGFFFFG=CEFGG@DGFGGGGB:F<?FFA9AF<>FD7CA669<:C>;EBB?FFGGF<FF6>>BF?>F4<>FCF7.))1)6-424<5,-.4)6*((.4
@M02996:162:000000000-B87FG:1:1101:5350:9151 1:N:0:ACTGAGCG+AAGGATTA
CCTACGGGTGGCAGCAGTGAGGAATATTGGTCAATGGACGGAAGTCTGAACCAGCCATGCCGCGTGAAGGAATAAGGCCCTATGGGTCGTAAACTTCTTTTGTGGTGGAGCAATAAGTCCTACGTGTAGGGCGATGAGAGTACATCACGAATAAGCATCGGCTAACTCCGTGCCAGCAGCCGCGGTAATACGGAGGATGCAAGCGTTATCCGGATTTATTGGGTTTAAAGGGTGCGTAGGCTGTTCTTCAAGTCAGAGGTGAAATACCCGGGCTCAACCCGGGAACTGCCTTTGATTCTGG
+
88CCCBD5>))========;;;;CFFGGGGGGGGGGGGGGGGGGGGGGGGGGGGGGFFGGGGGGFGGGGGGGGGGGGGGGGGGGGGGFGGGGDCFGGGGGFGFGGGGGGGFGGFGEGGFGEGGGD@=EFFDGGGGGGGCGGGGG9DEGGGGGGGGGGGGCGGGGGGGGFGGGGGGGGGGGFGEFGG>DGGGGG4EGFGDFGFGFGGFFFFGGGDFGG?FGFGG:EBGFC6FE@FF>BFFGDC?5<FF>?AF?ABAF9FG2<F<AFBAF@;D9015<?2:?9DFB>:?<8??FFF4:*6:AA
@M02996:162:000000000-B87FG:1:1101:22055:9159 1:N:0:ACTGAGCG+AAGGAGTA
CCTACGGGCGGCAGCAGTGAGGAATATTGGTCAATGGTCGGAAGACTGAACCAGCCAAGTCGCGTGCAGGAAGACGGTCCTATGGATTGTAAACTGCTTTTGTACGGGAATAAAGTGCGGGACGTGTCCCGTTTGGAATGTACCGTAAGAATAAGGGTCGGCTAACTCCGTGCCAGCAGCCGCGGTAATACGGAGGACCCGAGCGTTATCCGGATTTATTGGGTTTAAAGGGTGCGCAGGCGGGGGATTAAGTCAGCGGTGAAATTCTCATGCTCAACATGAGAACTGCCATTGATACTGG
+
ACCCC>A551)8888;;<;;;;;CFGGGGGGGGGGGGGGGGGGGGGGGGGGGGGGGGGGGGGGGGGGGGGGGGFGGGGGGGGGGGGGGGGGFGGGGGGGGGGGGGGGGGGGGGGGGGGGGGGGGGGGGGGGFGGGGGGGGGGGGGGGGGGGGFGGGGGGGGGGGGGGGGGGGGGGGGGGGGGFFGGGGGFGGGFGGFDGFGGGFGDE@>FGGGFFGCACFFGGGGBFGFFGF?F656;BG>D9)4>3:F?F?AF<62CG?BF?AA>A9=<74)6FF?????686646<<??BFA))9:<9?
@M02996:162:000000000-B87FG:1:1101:13434:9160 1:N:0:ACTGAGCG+AAGGAGTA
CCTACGGGCGGCAGCAGTGGGGAATATTGGACAATGGGGGAAACCCTGATCCAGCGACGCCGCGTGAGTGAAGAAGTATTTCGGTATGTAAAGCTCTATCAGCAAGGAAGAAAATGACGGTACTTGACTAAGAAGCTCCGGCTAAATACGTGCCAGCAGCCGCGGTAATACGTATGGAGCAAGCGTTATCCGGATTTACTGGGTGTAAAGGGAGCGTAGACGGCAAAGCAAGTCTGAAGTGAAATCCCGGGGCTCAACCCCGGAACTGCTTTGGAAACTGTTTAGCTAGAGTGCAGGAGAG
+
8ACCC*:881)8888;;<;;;88BFFGGGGGGGGGGGGGGGGGGGGGGGGGGGGGGGGGGGGGGFGGGGGGGGGGGGGGGGGGGGGGGGGGGGGGGGGCFGGGGGGGGGGGGGGGGGGGGGGGGGGGGGGGGGGGGGGGGGGGGGGGGGGGGGGGGGGGGGGGGGGGEGGGGGGGGGGGGGGFFGGGGGGGGGFGGFGGAGGGFGGFFFFGGGFFGGFGGFGGGGFFFFFGF>:AFABFG5:9=A?FFGF6;6>F>?GC?:EFF>BFFFFG9A:F<??9<AF2:62:2<<><B<<>)(8??
@M02996:162:000000000-B87FG:1:1101:28886:9162 1:N:0:ACTGAGCG+AAGGAGTA
ACTACGGGCGGCAGCGCGGGGTGGCAACACTCTGGCGGCGACCGGCGGAAGGGTGCGTAACACGTGAGCAACATTCCCGGATCAGGGACATAACCCGGAGAAATCCGGACTAATTTCCCATGGTCCTTCAGGGGGGCATCCCCCTGGAGGTAAAGACACGTCGGATCCGGATTGGCTCGCGGGACATTAGCTTGACGGCGGGGTAACGGCCCACCGTGGCGACGAGGACTAGGGGCTCTGAGATGAGTGAACCCCACATTCGAACTGAGACACGGGCCAAACTCCTACGGGAGGCAGCGGG
+
68A=CE5>:1)8888886678886CCFD=FGGG<FF7FGGGGGG>CEEDECE:CFG7CFGGFFF>DEEGA3@BFGGBGFG>FGC,>FCFGGFGGGGGGG><CFGFGGGGG7FGFCC<F<CFE7?F@C,?C9,;*/?EGGCGCEGGFFGGGG?C++<FCCC**/?CEDG=ECCDG6EC?*:CD)78C>FGG7@@?F8)9D37C=5AC65;39735))9833@CE9*)*)-7*)(.659(6:.*.1-1/-*.)*443(4ED4)/)3::<)).9((-)*)-444)33:)))-(4414<:)(((,
@M02996:162:000000000-B87FG:1:1101:11604:9168 1:N:0:ACTGAGCG+AAGGAGTA
CCTACGGGCGGCTGCAGTGAGGAATATTGGTCAATGGTCGGAAGACTGAACCAGCCAAGTCGCGTGCAGGAAGACGGTCCTATGGATTGTAAACTGCTTTTGTACGGGAATAAAGTGAGGGACGTGTCCCTTTTGGAATGTACCGTAAGAATAAGGGTCGGCTAACTCCGTGCCAGCAGCCGCGGTAATACGGAGGACCCGAGCGTTATCCGGATTTATTGGGTTTAAAGGGTGCGCAGGCGGAGGATTAAGTCAGCGGTGAAATTTTCATGCTCAACATGAAAACTGCCATTGATACTGG
+
8ACCC>::51)8888;;;;;;;;CFGGGGGGGGGGGGGGGGGGG,FFGGGGGGGGGGGGGGGGGGGGGGGGGGGGGGGGGGGGGGGGGGGGGGGGGGGGGGGGGGGGGGGGGGGGGGGGGGGGGGGGGGGGGGGGGCFFGGGGGGGGGGGGGGGGGGFGGGGGGGGGGGGGGGGGGGGGGGGFFGGGGGGGGGFGGFGFEGGGFGGFEFFGGGEDCCBFGFGGDG@FFBFGFFBFFFFFG>G>09D80D7>F<AFF?GGB>FFDFFFFBAC><:@F=7.84*666:?A22)6AD9-1))42
@M02996:162:000000000-B87FG:1:1101:11622:9172 1:N:0:ACTGAGCG+AAGGAGTA
CCTACGGGCGGCTGCAGTGAGGAATATTGGTCAATGGTCGGAAGACTGAACCAGCCAAGTCGCGTGCAGGAAGACGGTCCTATGGATTGTAAACTGCTTTTGTACGGGAATAAAGTGAGGGACGTGTCCCTTTTGGAATGTACCGTAAGAATAAGGGTCGGCTAACTCCGTGCCAGCAGCCGCGGTAATACGGAGGACCCGAGCGTTATCCGGATTTATTGGGTTTAAAGGGTGCGCAGGCGGAGGATTAAGTCAGCGGTGAAATTTTCATGCTCAACATGAAAACTGCCATTGATCCTGG
+
8ACCCA00)1)8888;;;;;;;;;FFGGGGGGGGGGGGGGGGGG,CFFFGGGFFGGGGGGGGGGGGGGGGGGG@FGGGGGGGGGGGGGGGGGGGGGGGGGGGGGGGGGCCFGGGGGGG<FGGGGGGGFFFFGEGGGGGGGGGGGGG6BFGGGGGGGGGGGGGGDFCFGGGGGDGGGGGGGGGFFGGGGGGGGGF5CDDGFG3CBGGFFF?GC5)7DC4:F?GGGGF3C6=FFF:?E((7D9DB<;))57?:*6ABDF:CB;FB<ADDA697)-66<=B,4(*.6).523()6<A)./)64(
@M02996:162:000000000-B87FG:1:1101:24610:9174 1:N:0:ACTGAGCG+AAGGAGTA
CCTACGGGTGGCAGCAGTGGGGAATATTGGACAATGGGGGGAACCCTGATCCAGCGACGCCGCGTGAGTGAAGAAGTATTTCGGTATGTAAAGCTCTTTAAGCAGGGAAGAAAATGACGGTACCTGCAGAATAAGCCCCGGCTAACTACGTGCCAGCAGCCGCGGTAATACGTAGGGGGCAAGCGTTATCCGGATTTACTGGGTGTAAAGGGAGCGTAGACGGCATGGCAAGTCTGAAGTGAAAGCCCGTGGCTTAACTGCGGGACGGCTTTGGAAACTGTCAAGCTAGAGTGTCGGAGAG
+
8ACCCB8550)=;======;;88BFGGGGGGGGGGGGGGGGGGGGGGGGGGFGEEFFGGGGGGG@FGGGGGGGGGGFGGGGGGGGGGGGGGGGGGGGGGGGGGGGGGGGGGGGGGGGGGGGGGGGGGGGGGGGGGGGGGGGGGGGGGGGGGGGGGGGGGGGDCGGEGGGGGGGGGGGGGGGGFFGGGGGGGGGFGGFDFFGGG?EDFFFFGGGDEGGFGGFGGGG@GGFFGFAFFFBFFC>?A99078D>BFFF1?BEFDB>>F>0(7<9/:>??FBB)4A?>F32.:4<<-46:-74908
@M02996:162:000000000-B87FG:1:1101:28897:9178 1:N:0:ACTGAGCG+AAGGAGTA
CCTACGGGCGGCAGCGCGGGGTGGCAACACTCTGGCGGCGACCGGCGGAAGGGTGCGTAACACGTGAGCAACATTCCCGGATCAGGGACATAACCCGGAGAAATCCGGACTAATTTCCCATGGTCCTTCAGGGGGGCATCCCCCTGGAGGTAAAGACACGTCGGATCCGGATTGGCTCGCGGGACATTAGCTTGACGGCGGGGTAACGGCCCACCGTGGCGACGATGTCTAGGGGCTCTGAGAGGAGTGACCCCCACATTGGAACTGAGACACGGTCCAAACTCCTACGGGAGGCAGCAGG
+
8ACCCFA851)8888888+888@@FFGEFFGGGGGGGGGGGGGGCF>FGGGGEGEGG@GGGGGGGGGGGGGGGGGGFGGGGGGGGGGGFGGGGGGGGG:CGGGGGGGGGGGGGGGGGGGGGGGGGGGGGGCF8B5CCGGGGGFGGGGGGGEGGGFGGGGGGFGGGGGGGGDGGGG6EFEDGG3@GGGGF9<FGFGGE3CE5CGECGFBEB<EGFFDG:<DEEGGGFGGFFG6?B9B6<FFA7<)485(*64@239B>CFA4@<>:4?2?96::(<27454<<8<?>D?16-,-4:6;:?1(
@M02996:162:000000000-B87FG:1:1101:5023:9181 1:N:0:ACTGAGCG+AAGGAGTA
CCTACGGGTGGCAGCAGTGAGAAATATTGGTCAATGGGCGAGAGCCTGAACCAGCCAAGTCGCGTGAAGGAAGACGGTTCTATGGATTGTAAACTTCTTTTGTCCGAGGGTAAAGTGAGAGATGCGTCTCTTATTGCAAGTATCGGACGAATAAGCATCGGCTAACTCCGTGCCAGCAGCCGCGGTAATACGGAGGATGCGAGCGTTATCCGGATTTATTGGGTTTAAAGGGTGCGTAGGCGGATGATTAAGTCTGTGGTGAAAGCGTGCGGCTCAACCGTACCGAGCCATGGAAACTGGG
+
8ACCCA9580)=;==;===;;6<;EEGGGGGGGGGGGGGGGGGGGGGGGGGGGGGGGGGGGGGGGGGDGGCGGGGGGGGGGGGGGGGGGGGGGGGGGGGGGGGGGFFGGGGGGGGGGGBEFGGGGGGFGGGGGGGGFFG9FGCF7CGGGGGGGGGGGGGFC>?EFCFFFGGGC>AFGGGGFGFFGGGGGGGGGFGD>CFFG:EEEDBFFFGGGFFGGEGGFCFGGFGGFFGE?FFD?FFGDCB>(094*-67><AA<FC<(9>AF09?72DBFFBF=:B>::<(44;6>39:(4)47)6:(
@M02996:162:000000000-B87FG:1:1101:5002:9181 1:N:0:ACTGAGCG+AAGGAGTA
CCTACGGGTGGCAGCAGTGAGGAATATTGGTCAATGGGCGAGAGCCTGAACCAGCCAAGTCGCGTGAAGGAAGACGGTTCTATGGATTGTAAACTTCTTTTGTCCGAGGGTAAAGTGAGAGATGCGTCTCTTATTGCAAGTATCGGACGAATAAGCATCGGCTAACTCCGTGCCAGCAGCCGCGGTAATACGGAGGATGCGAGCGTTATCCGGATTTATTGGGTTTAAAGGGTGCGTAGGCGGATGATTAAGTCTGTGGTGAAAGCGTGCGGCTCAACCGTACCGAGCCATGGAAACTGGG
+
8ACCCBF=80)=;======;;;;CFFGGGGGGGGGGFGGGGGGGGGGGGGGGGFFFFGGGGGGGFGGGGGGGGGGGGGGGGGGGGGGGGGGGGGGGGGGGGGGGGGCFEGGGGGGGGFGCGGGGGGGGGGFGGGGGGGGGGGGGGGGGGGGGGGGGGGGGGGGGGGGGGGGGGGGGGGFGGGFFGGGGGGGGGFGGFGGFGDGFGGFFFFGGGFFDFCCGFGGGGBFGAFGFFFFFFFFGFGB@B@6>FFFFFFFFDGGB?4<ADFF:BFGF>1>FFBFF?336:4;BFB4)3:<2).6>(
@M02996:162:000000000-B87FG:1:1101:15752:9188 1:N:0:ACTGAGCG+AAGGAGTA
CCTACGGGGGGCTGCAGTCGAGGATCATTTGCAATGGGCGAAAGCCTGACAATGCGACGCTGCGTGGAGGATGAAGGCCTTCGGGTTGTAAACTCCTGTCATAGGGGAACAGGCGAGGGGACCTAATATGTCCCTTAGTTGAGTGTACCCTAAGAGGAAGCGACGGCTAACTCTGTGCCAGCAGCCGCGGTAATACAGAGGTCGCAAGCGTTGTTCGGATTTACTGGGCGTAAAGGGCGCGTAGGCGGTGAGGCGTGTCAAGTGTGAAATCTCCGGGCTCAACCCGGAAAGTGCGCTTGAA
+
ACCCCEF=::)8888::::8888@FGGGGGGGGGGGGGGGGGGGGGGGGGDGGFGGGGGGGGGGFGGGGGGGGGGGGGGGGGGGGGGGGGGGGGGGGGGGGGGGGGGGGGGGGGGGGGGGGGGGGGGGGGGGGGGGGGGGGGGGGGGGGGGGFFGFFGGGFGGGGGGGGGGGGGGGGGGGGFFFGGGGGGGGE?GGFGGFGG=DGGD:>DGGGDFGGFDGFGGGGFGGFFCD<FFFFFED799@?FFB>>0>?F>1;EGFA=465>FF9>DADFBGBB4:?FFF?FFBFF?AA)(1>:B3:
@M02996:162:000000000-B87FG:1:1101:11609:9188 1:N:0:ACTGAGCG+AAGGAGTA
CCTACGGGCGGCTGCAGTGAGGAATATTGGTCAATGGTCGGAAGACTGAACCAGCCAAGTCGCGTGCAGGAAGACGGTCCTATGGATTGTAAACTGCTTTTGTACGGGAATAAAGTGAGGGACGTGTCCCTTTTGGATGGTACCGTAAGAATAAGGGTCGGCTAACTCCGTGCCAGCAGCCGCGGTAATACGGAGGACCCGAGCGTTATCCGGATTTATTGGGTTTAAAGGGTGCGCAGGCGGAGGATTAAGTCAGCGGTGAAATTTTAATGCTCAACATGAAAACGTCCATTGATACGGG
+
ABCCC>A))1)8888;;;;;;;;;CEGGGGGGGGGGGGGGGGGG8FAFFGCFGFFFGGGGGGGGGGGGGGGGGGGEFFGGGFFFGGGFGFFEGGGGGGCGGGGGGGGECEGGGF,79?FE:?FC:+@DCFGDF=E=D,,3>DFAF+6>,ED>;=FFD@+@E9DBFGGGGGFCC>FC>FFGFC*:CC79CCFG55C:8>9897*88CBE)97CC5BG44:*9EGDCBFFFFG>FB:>((093C>)4))4C?)*.6).)1)-4>29<226*,*)6<4F414:2*)641((,3(-))))0.-((
@M02996:162:000000000-B87FG:1:1101:4988:9192 1:N:0:ACTGAGCG+AAGGAGTA
CCTACGGGTGGCAGCAGTGAGGAATATTGGTCAATGGGCGAGAGCCTGAACCAGCCAAGTCGCGTGAAGGAAGACGGTTCTATGGATTGTAAACTTCTTTTGTCCGAGGGTAAAGTGAGAGATGCGACTCTTATTGCAAGTATCGGACGAATAAGCATCGGCTAACTCCGTGCCAGCAGCCGCGGTAATACGGAGGATGCGAGCGTTATCCGGATTTATTGGGTTTAAAGGGTGAGTAGGCAGCAGCTTAGGTCTTTGGGTACAGCGTGCGGCGCAACCGTTCCGAGCCATGAGAACTTGT
+
-8BC4*5)100=;866;==,;;;CEE@EDEEFGCCEF@DB@F:@<@CE<FCFA;CC6CCFGGFFCC,DEG@BF@FGEF,BEE<FFFGGGGGDFGFGGDFGGCFFDD>>C@FE,A,:4E<,EA5CEF+F++@FDGFGA>9?@FGG78+>CEEFC=,@ECDCE7@CCDED6CDFD*,@::@EC7>AGD):=CDF8AGGD*?AGCGE*:3>A:FGGEB874*CF6*1:)<:6/*)4<()54*:)*-0()).*))*-.).69<((9)5-492)(179()2)437,)..1,4(-(..).))))-.-
@M02996:162:000000000-B87FG:1:1101:7563:9227 1:N:0:ACTGAGCG+AAGGAGTA
CCTACGGGGGGCAGCAGTGAGGAATATTGGTCAATGGGCGCGAGCCTGAACCAGCCAAGTAGCGTGAGGGATGACTGCCCTACGGGTTGTAAACCTCTTTTGTTTGGGAATAAAGGAGCCTACGTGTAGGCTTTTGCATGTACCTTTCGAATAAGCATCGGCTAATTCCGTGCCAGCAGCCGCGGTAATACGGAAGATGCGAGCGTTATCCGGATTTATTGGGTTTAAATGGAGCGTAGGCGGCCTTTTAAGTCTGCGGTCAAATGTCAGGTGCCAACCTTGGCATGGCGTGGATACTGAG
+
88ACC5A8>5)8888::<:::::CFGGGGGGGGGGGGGGGGGEFGGGGGGGGGGFGGGGGGGGGGGGGGGGGGGGGGGGGGGGGGDGGGGGGGGGGGGCGGGFDGGGCGGGGFF9FF7FGGGGGGGFCCCC,AFFGGGGGFGGGGGGFD=BFCFGGGGGGGGGGGFGGFFGFGFG?*:EGGGFFDCDD*<75C7=GFGFFGGGFGGFEFFGEGD:DFF7FFGG*7><CA*:@40:>33<*)1(03)95>4)86<2))*>4,7<<DFF29.5-(,.2)2,52*5(44(,82:6(4):446))
@M02996:162:000000000-B87FG:1:1101:14419:9231 1:N:0:ACTGAGCG+AAGGAGTA
CCTACGGGAGGCTGCAGCTAAGAATATTCCGCAATGGACGAAAGTCTGACGGAGCGACGCCGCGTGGATGATGAAGGTCGGAAGATTGTAAAATCCTTTTATAACTGAGGAATAAGTACTTTGAGAGAAACGGAGTATGGTGACTGTAGGTTATGAATAAGCAACGGCTAATTACGTGCCAGCAGCCGCGGTAACACGTAAGTTGCGAGCGTTGTTCGGAATTATTGGGCGTAAAGGGCATGTAGGCGGTTTGCAAGCTTGGTGTGAAATTCCGGAGCTCAACTCCGGAACTGCGTTGAGA
+
8ACCCB@A=))======;===;;;CFGGGGGGGGGGGGGGGGGGGGGGGGGGGGGGFGGGGGGGFGGGGGGGGGGGGGGGGGGGGGGGGGGGGGGGGGGGGGGGGGGGGGGGGGGGGGGGGGGGGGGGGGGGGCGGGGGGGGGGGGGGGGGGGGGGGGGGGGGGGGGGGGGGGGGGGGGGGGFFGGGGGGGGGFGGFGGFGGGFGGFFFFGEGFFGGFG3BGGGGFGGFFGFFF6FBFBC896=ABFBC;6>?AF<BFFAF3-23655=<C2>BF;@>:??FFFFFF6837?BF(35((.(
@M02996:162:000000000-B87FG:1:1101:7543:9233 1:N:0:ACTGAGCG+AAGGAGTA
ACTACGGGGGGCAGCAGTGAGGAATATTGGTCAATGGGCGCGAGCCTGAACCAGCCAAGTAGCGTGAGGGATGACTGCCCTACGGGTTGTAAACCTCTTTTGTTTGGGAATAAAGGAGCCTACGTGTAGGCTTTTGCATGTACCTTTCGAATAAGCATCGGCTAATTCCGTGCCAGCAGCCGCGGTAATACGGAAGATGCGAGCGTTATCCGGATTTATTGGGTTTAAAGGGAGCGTAGGCGGCCTTTTAAGTCTGCGGTCAAATGTCAGGGCCCAACCTTGGCATGCCGGGGATACGGAT
+
88@=CBA=B>)8888::<:::CCFGGGGGGGGGGGGFGGGGGGGGGGGGGGGGGFGFGGGGGGGGGGGGGGGGGGGGGGGGFFCFGGGGGGGGGGGGGGGGGFGFGGGGGGGGGGGGGGGDGGGGGGGGGGGGGFGGGGGGGGGFGGFGGGGGGGGFGG7CGGGGGGGCCFFGGGGGGGGGGFFDGGGGG7EEFE8>GGFCDGEGGBEF?FGDF3CFBFGFGDDE>GF2*:5:?B>9?EC<D>:08).0.4=<A<A259:>D?<<2-49<76((8*83((.*((.).52(((49:7F1(((
@M02996:162:000000000-B87FG:1:1101:17668:9238 1:N:0:ACTGAGCG+AAGGAGTA
CCTACGGGAGGCAGCAGTGAGGAATATTGGTCAATGGGCGCGAGCCTGAACCAGCCAAGTAGCGTGAGGGATGACTGCCCTACGGGTTGTAAACCTCTTTTGTTTGGGAATAAAGGAGCCTACGTGTAGGCTTTTGCATGTACCTTTCGAATAAGCATCGGCTAATTCCGTGCCAGCAGCCGCGGTAATACGGAAGATGCGAGCGTTATCCGGATTTATTGGGTTTAAAGGGAGCGTAGGCGGCCTTTTAAGTCTGCGGTCAAATGTCAGGGCCCAACCTTGGCATGCCGTGGGAACTGAT
+
8ACCCDFA511=========;;CEFGGGGGGGGGGGGGGGGGFGGGGGGGGGGFFGGGGGGGGGGGGGGGGGGGGGGGGGGGGGGGGGGGGGGGGGGGGGGGGGGGGGGGGGGGGGGGGGGGGGGGGGGGGGGGGGGGGGGGGFGGGFGGGGGGGGGGGGGGGGGGGGGGGFGGGC?CCFGD?EGGGGGGGGGFGGFFFF95EDGGDFFFGGGFAGGFGGFGGDGEGGEFGF(-3@>BFC399@>7F<F47*)-6><EG16>?B<)))/658:?FG>BBFFF>:)).44389>;(.75<-)
@M02996:162:000000000-B87FG:1:1101:13690:9251 1:N:0:ACTGAGCG+AAGGAGTA
CCTACGGGTGGCAGCAGTGGGGAATATTGGGCAATGGGGGAAACCCTGACCCAGCGACGCCGCGTGAGGGAAGACGGTCTTCGGATTGTAAACCTCTGTCTTTCGGGACGATAATGACGGTACCGAAGGAGGAAGCCACGGCTAACTACGTGCCAGCAGCCGCGGTAATACGGAGGATGCGAGCGTTATCCGGATTTATTGGGTTTAAACGGTGCGTAGGCGGCTTGCCAAGTCAGCGGTGAAATCCGGGCGCCCAACGCCGGAACTGCCGTTGAAACTGGCGGGCCTGAATGGTGCCGC
+
8ACCC?:):0)====;===;;888FFGGGGGGGGGGGGGGGGGGGGGGGGGGGGGGGGGGGGGGGGGGGGGGGGGGGGGGGGGGGGGGGGGGGGGGGGGGGGGGGGGGGGGGGGGGGGGGGGGGGGGGGGGGGGGGGGGGGGGGGGGGGGGGGGGGFGGGGGGGGGGGGGGGGGGGEGGGGGFFGDGGGGGGG@ECFGGFGGGEE<@F?/979>BCC?5CF>CGE5:FFFF56A47>1><1/3/.@F>C(4.179(-:*19<01,978FB)(--)3*.).2>0(4>(48(,).4--8?14
@M02996:162:000000000-B87FG:1:1101:13167:9253 1:N:0:ACTGAGCG+AAGGAGTA
CCTACGGGCGGCTGCAGCTAAGAATATTCCGCAATGGACGAAAGTCTGACGGAGCGACGCCGCGTGGATGATGAAGGTCGGAAGATTGTAAAATCCTTTTATAACTGAGGAATAAGTACTTTGAGAGAAACGGAGTATGGTGACTGTAGGTTATGAATAAGCAACGGCTAATTACGTGCCAGCAGCCGCGGTAACACGTAAGTTGCGAGCGTTGTTCGGAATTATTGGGCGTAAAGGGCATGTAGGCGGTTTTGCAAGCTTGGTGTGAAATTCCGGAGCTCAACTCCGGAACTGCGTTGAG
+
88BCCB):)1)8888;;;;;<;;CFGGGGGGGGGGGGGGGGGGFGGGGGGGGGGGGFGGGGGGF@FEGGGGGGGGFFGGGGGGGGGGGGFFFGGGGGGGGGGGGGGFAFFFGGGGGFGGGGGGGGGGGGGGGGGGGGGGGGGFGGFFFGGGGGGGGGGGGGGGGGEGGGGGGGGGGGFF5FGFFGFGGGGGDEEFGFG4AFDFFADDDFFGGC5<F7:5>EGGGGFGF:>G>9BFFB:>9(7<=>F?4>9;FF??FFECDFFFF???AFBFAD:FG3468?FB:9BB<BF904<>0.16?2
@M02996:162:000000000-B87FG:1:1101:14799:9287 1:N:0:ACTGAGCG+AAGGAGTA
CCTACGGGGGGCAGCAGTGAGGAATATTGGTCAATGGTCGGAAGACTGAACCAGCCAAGTCGCGTGCAGGAAGACGGTCCTATGGATTGTAAACTGCTTTTGTACGGGAATAAAGTGAGGGACGTGTCCCTTTTGGAATGTACCGTAAGAATAAGGGTCGGCTAACTCCGTGCCAGCAGCCGCGGTAATACGGAGGACCCGAGCGTTATCCGGATTTATTGGGTTTAAAGGGTGCGCAGGCGGAGGATTAAGTCAGCGGTGAAATTTTCATGCTCAACATGAAAACTGCCATTGATACTGG
+
8BCCCD8851)8888::<:::::CFGGGGGGGGGGGGGGGGGGGGGGGGGGGGGGGGGGGGGGGGGGGGGGGGGGGGGGGGFGGGGGGGGGGGGGGGGGGGGGGGGGGGGGGGGFGGGGGGGGGGGGGGGGGGGGGFFFGGGGGGGGGGGGGFGGGGGGGGGGGGGGGGGFGGGGGGGGGGGFFGGGC7FCCE@GGBGGFGDEEGGFEFFGGGEFGGAFGFGGGC>FGFFGF?B0@>BEG;GB<7<>?CBFFFFAFFGGFFFFF>AFF@<DDA<FGFF<?:?BA<?FA<?))4:2<0)66)
@M02996:162:000000000-B87FG:1:1101:6740:9290 1:N:0:ACTGAGCG+AAGGAGTA
CCTACGGTGGGCTGCAGTCGGGAATATTGCGCAATGGAGGAAACTCTGACGCAGTGACGCCGCGTGCAGGAAGAAGGTTTTCGGATTGTAAACTGCTTTAGACAGGGAAGAAAAGGACAGTACCTGTAGAATAAGATCCGGCTAACTACGTGCCAGCAGCCGCGGTAATACGTAGGGAGCAAGCGTTATCCGGATTTATTGGGTGTAAAGGGTGCGTAGACGGAGTAGCAAGTTAGTTGTGAAATCACTCGGCGCAACTGAGGAACTGCAACTAAAACTACTACCATTGAGTGCTGGAGAG
+
68ACC?A::@)===8==;;==88@EFGGGGGGGGGGFFGGGGGGGFFGGGGGGFGGEGGGGGGGBFFFGGGGGGGGGGCGGCEEGEG@FFFGGGGFFG9DFFFEE@FDFGFEGGGGGGGFGCEC;EEF;FFGDFG,,>=FEEGGF8EFGEGD6B;FGGGGFGGEGCE5:@FFFG>>BCGEGGFFGGGGGG8:E;=CAFGFFGGFGGFF+1>CFFAGG@GGFGC:C3?F<?:546)1.)9*,266)9*.*-(.((,46=6:2??01()./3044(<09)4<2BA4:,)...46)).69?B0:
@M02996:162:000000000-B87FG:1:1101:20550:9296 1:N:0:ACTGAGCG+AAGGAGTA
CCTACGGGGTGCTGCAGTGGGGAATATTGGGCAATGGGGGAAACCCTGACCCAGCAACGCCGCGTGAAGGAAGAAGGCTTTCGGGTTGTAAACTTCTTTTATCAGGGACGAAGAAAGTGACGGTACCTGATGAATAAGCCACGGCTAACTACGTGCCAGCAGCCGCGGTAATACGTAGGTGGCAAGCGTTGTCCGGATTTACTGGGTGTAAAGGGCGCGTAGGCGGGAATGCAAGTCAGATGTGAAATCTATGGGCTTAACCCATAAACTGCATTTGAAACTGTATTTCTTGAGTATCGGG
+
68BCCDF9:51========;;8BBFGGGGGGGGGGGGGGGGGGGGGGGGGGGGFGGGGGGGGGGEGGGGGGGGGGGGGGGGGGGGGEGGGGGGGGGGGGGFGGGGGGFGGGGDGGGGGGGGGGGGGGGGGFGGFGGGGGGGGGDGGGGGGGGGGGGGGGGGGGGGGGGEGEGG?CFGGGGGGFFEFFGGDC8FFEGFGGADC@AGG;8BBDFFFA7)4575CEGGF:C94<BAAAB46@*6C:=A@64:>>FFB??BFFAFFB????A45C<AFFGFF<B3/6<>AB-:6<44)))*)4((
@M02996:162:000000000-B87FG:1:1101:6758:9299 1:N:0:ACTGAGCG+AAGGAGTA
CCTACGGGGGGCTGCAGTCGGGAATATTGCGCAATGGAGGAAACTCTGACGCAGTGACGCCGCGTGCAGGAAGAAGGTTTTCGGATTGTAAACTGCTTTAGACAGGGAAGAAAAGGACAGTACCTGTAGAATAAGCTCCGGCTAACTACGTGCCAGCAGCCGCGGTAATACGTAGGGAGCAAGCGTTATCCGGATTTATTGGGTGTAAAGGGTGCGTAGACGGAGTAGCAAGTTAGTTGTGAAATCCCTCGGCTCAACTGAGGAACTGCAACTAAAACTACTACCCTTGAGTGCTGGAGAG
+
8ACCCEFAB=)8888::::888@@FGGGGGGGGGGGGGGGGGFGGGGGGGGGGGGGGGGGGGGGGGGGGGGGGFGGGGFGGGGGGGGGGGGFGGGGGGGGGGGGGGGGGGGGFGGGGGGGGGGGGGGGF<EGGGGGGGGGGGGGGGGGGGGGGGGGGGGGGGGGGGGGGGGGGGGGGGGGGG:>GGGGGGGGG>CE4CGFGGGDGGFFFFG5FDEGDFGGFEGGGFGGFFGFFFFFFFFG<:A9<=9:CBFFF:0?FDFB7FFFFFFFFBFF75@GF?:BBFFFF6??B7):AAFFFF?24
@M02996:162:000000000-B87FG:1:1101:18685:9300 1:N:0:ACTGAGCG+AAGGAGTA
CCTACGGGTGGCAGCAGTGAGGAATATTGGTCAATGGGCGGAAGCCTGACCCAGCCATGCCGCGTGAAGGAAGACGGCCCTATGGGTTGTAACCTTCTTTTGTAGTGGAGCAATGAGGTCTACATGTATATCGATGGACGTACATTACTAATAAGCATCGGCTACCTCCGTACCCACAGCCCCGGTATTACGCGGGTTGCAAGCGTTTACCGGATGTGTTGGCTTTAGAGTGTGCGTGGTGTGTCTGGTATGTCATGGATGCAAGCCCAGTGCTCTACACTGTACTTCTCTTTGATACT
+
68BCCFA5=0);,==;==;;;;;CFFGGGFEGFGFGFGGGCGGGGGGFG8EEGFGFE@FFGGGGGGGGGGGGGGGGGGE=F8<EB8F:+?FE5,C?=FGF<?F,C,B,CF@<,5,94F4FFC,,,,87,C=@3+,,+,,+36@+E9EG@F;D,CDED,A3+3+4>3937+@,<*,,*44,4**/;;**=:+1*/=/)2))2+3);:8))+7=C7)12):*0*+0*)0*.?0*69)),-)9(14))1/(:A-6:46--<*-5)5)531:)2*.):6+1)-36?664>>))-.-6:-)1.-
@M02996:162:000000000-B87FG:1:1101:15899:9312 1:N:0:ACTGAGCG+AAGGAGTA
CCTACGGGTGGCTGCAGTAGGGAATATTGCACAATGGGGGAAACCCTGATGCAGCGACGCCGCGTGAGCGATGAAGTATTTCGGTATGTAAAGCTCTATCAGCAGGGAAGATAATGACGGTACCTGACTAAGAAGCCCCGGCTAACTACGTGCCAGCAGCCGCGGTAATACGTAGGGGGCAAGCGTTATCCGGATTTACTGGGTGTAAAGGGAGTGTAGGTGGTTTGGCAAGCCAGATGTGAAAGCCCGGGGCGCAACCCCGCGGACTGCATTTGGAACTGTTAAACTTGAGTGCAGGGGG
+
8ACCC>D=:0)=========;8;CFGGGGGGGGGGGGGGGGGGGGGGGGGGGGGGGGGGDGGGGFGGGGGGGGGGGGGGGGGGGGGGGGGGGGGGGFFFFGGGFGGGGGGGGGGFGGGGGGGGGGGGGGGGGFGGGGGGGGGGGGGGGGGCFGGGGGGGGGDCEECEGFGFGCFFDEEGGGGFFGG*CFGGGGFGGFGG=FFGFGGFFFFGGGDEDG9CF9CGGGFGGFFC:60(5:<FF6:67<<7:D99B(((36EGFFB>>>9;BF?:<A99396832=4><:<92..3-442@0(-(
@M02996:162:000000000-B87FG:1:1101:15917:9317 1:N:0:ACTGAGCG+AAGGAGTA
CCTACGGGTGGCTGCAGTAGGGAATATTGCACAATGGGGGAAACCCTGATGCAGCGACGCCGCGTGAGCGATGAAGTATTTCGGTATGTAAAGCTCTATCAGCAGGGAAGATAATGACGGTACCTGACTAAGAAGCCCCGGCTAACTACGTGCCAGCAGCCGCGGTAATACGTAGGGGGCAAGCGTTATCCGGATTTACTGGGTGTAAAGGGAGTGTAGGTGGTTTGGCAAGCCAGATGTGAAAGCCCGGGGCTCAACCCCGCGGACTGCATTTGGAACTGTTAAACTTGCGTGCAGGAGG
+
8BCCCEF5:0)=========;8;;EFGGGGGGGGGGGGGGGGGGGGGGGGFGGFGGFGGGGGGGGGGGGGGGGFGGGGGGGGGGGGGGGGFGGGGGG?EGGGFGGGGFGEFGGEFGGGGGGGGGGGGGGGGGGGGGGGGGGGGGGGGGGGGGGGGGGGGGGGGEGGGGGFGGG9DEGGGGGG>AGGGGGGGGGFGEFGGFGGGFGGF=@BGECE@GC<GGFGGGGFEG?F=:1::>(5@F4*-947>19>FF>F:?DGGFF5,46(3,04;>)<F<79:?29<45:AA94)(-(((18((,
@M02996:162:000000000-B87FG:1:1101:14464:9334 1:N:0:ACTGAGCG+AAGGAGTA
CCTACGGGTGGCAGCAGTGGGGAATATTGGACAATGGGGGAAACCCTGATCCAGCGACGCCGCGTGAGTGAAGAAGTATTTCGGTATGTAAAGCTCTATCAGCAGGGAAGAAAATGACGGTACCTGACTAAGAAGCCCCGGCTAACTACGTGCCAGCAGCCGCGGTAATACGTAGGGGGCAAGCGTTATCCGGATTTACTGGGTGTAAAGGGAGCGTAGACGGTATAGCAAGTCTGAAGTGAAAGCCCGCGGCTCAACTGCGGGACTGCTTTGGAAACTGTTGAACTAGAGTGTCGGAGAG
+
ABCCCDA>01)========;;888FFGGGGGGGGGGGGGGGGGGGGGGGGGGGFGGGGGGGGGGFGGGGGGGGFGGGGGGGGGGGGGGGGGGGGGGGFFGGGGGGGGGGGGGGGGGGGGGGGGGGGGGGGGGGGGGGGGGGGGGGGGGGGGGGGGGGGGGGGGGGGGGGGGGGGGGEGGGGGFFGGGGGGGGGFGGFGGFGGFFGGFFFFGGGEFGGFGGFGGGE@CDAFGF><>FFF=>8?A@A@>:<6>FBFFF?F>:?BFF19<?F>G92>FFFFFF>BAAFFBA4)8AFBBFFFF9?
@M02996:162:000000000-B87FG:1:1101:26469:9369 1:N:0:ACTGAGCG+AAGGAGTA
CCTACGGGAGGCAGCAGTGAGGAATATTGGTCAATGGGCGAGAGCCTGAACCAGCCAAGTAGCGTGCAGGATGACGGCCCTATGGGTTGTAAACTGCTTTTGTGCGGGAATAACGTGCTCCACGTGTGGGGCAGTGCATGTACCGTACGAATAAGGATCGGCTAACTCCGTGCCAGCAGCCGCGGTAATACGGAGGATCCGAGCGTTATCCGGATTTATTGGGTTTAAAGGGAGCGTAGGCGGAAGGTCAAGTCAGCTGTGAAATGTAGTCGCTCAACGTCTGCACTGCAGTTGAAACTGG
+
8ACCCB=5:1)=========;;;CFGGGGGGGGGGGGGGGGGGGGGGGGGGGGFFGGGGGFGGGGGGGGGGGGEGGGGGGGGGGGGGGGGGGGGGGGGGGGGGGGGGGGGGGGGGGGGGGGGGGGGGGGGGGGGGGGFGGGGGGGGGGGGGGGGGGGGGGGGGEGGGGGGGGGGGGGGGGGGFFGGGGGGGGGAGGFGGFDCEFGGDFFFGGGEFGF<FGFFFG5@FG<@GFFFFFF0<D<G>8>FEFGFFFFF>FBFG<?F:<DFFFF<DFB?FC4:<<?FBFABF?2<?F<4AD?82<:
@M02996:162:000000000-B87FG:1:1101:20285:9370 1:N:0:ACTGAGCG+AAGGAGTT
CCTACGGGAGGCTGCAGTGAGGAATATTGGACAATGGATGGAAGTCTGATCCAGCCATGCCGCGTGAAGGATTGATGCCCTACGGGTTTTGAACTTCTTTTGTACGGGGGCAATAAGGTCCACGGGTGGACCGATGAGAGTACCGTACGAATAAGCATCGGCTAACTCCGTGCCAGCAGCCGCGGTAATACGGAGGATGCGAGCGTTATCCGGATTTATTGGGTTTAAAGGGTGCGTAGGCGGCTTGCCAAGTCAGCGGTGAAATCCGGGCGCCCAACGCCGGAACTGCCGTTGAAACTGG
+
8ACCCFFFA1)==========;CEFGGGGGGGGGGGGGGGGGGGGGGGGGGGGGGGGGGGGGGGGGGGGGGGGEGGGGGGGGGGGGGGGGGEGGGGGGGGGGGGGGGGGGGGGGGGGGGGGGGGGGGGGGGGGGGGGGGGGGGGGGGGEGGGGGGGGGGGGGGGGGGGGGGGGGGGGGGGGGFFGGGGGGGFGFGGFGGFG8CEGGBEFFGGCE3DGAGGFGGGGFGGFFGFFFFFFFBG?DBE;>E:DDF5<>>9:GGFFF?AA>FF7399B-7;3(49;E90(473<86(4??444AA?
@M02996:162:000000000-B87FG:1:1101:20302:9381 1:N:0:ACTGAGCG+AAGGAGTT
CCTACGGGGGGCTGCAGTGAGGAATATTGGACAATGGATGGAAGTCTGATCCAGCCATGCCGCGTGAAGGATTGATGCCCTACGGGTTTTGAACTTCTTTTGTACGGGGGCAATAAGGTCCACGGGTGGACCGATGAGAGTACCGTACGAATAAGCATCGGCTAACTCCGTGCCAGCAGCCGCGGTAATACGGAGGATGCGAGCGTTATCCGGATTTATTGGGTTTAAAGGGTGCGTAGGCGGCTTTCCAAGTCCGCGGTGACATCCGGTCTCCCAACACCGGAACTGCCGTTTAAACTGG
+
8ACCCFF>)0)8888:::::::::CFFGGGGGGGGGGGGGGG<FFGGGGGGGGGGGGGGGGGGGGGGGDGFGG:<FFAEFGGGEEEGGGGF>F@FGGGGGGGGFG<FGGFEGGGGC<FCGGGGGCFE:FCCFD*BEGGG@FCFGEFGG*8CF8FDFGGG8CCFECFFGG5FCGGG6CGCECGDF*7CDGCFC;>G8)7*85CG3CCBE>=CECEBDGAGG*C5>E;AFAB:@<3053()*))(878)6?A>FBA20(*749))6><<4>1)(..8*)4(86096((53>(-4,(44636>5
@M02996:162:000000000-B87FG:1:1101:25941:9390 1:N:0:ACTGAGCG+AAGGAGTA
CCTACGGGAGGCTGCAGTGAGGAATATTGGTCAATGGACGGAAGTCTGAACCAGCCATGCCGCGTGAAGGAAGACGGCCCTATGGGTTGTAAACTTCTTTTGCTTTAGGGTAATAAGCCCCATGCGTGGGGTGATGAAAGTATAAGGCGAATAAGTATCGGCTAACTCCGTGCCAGCAGCCGCGGTAATACGGAGGATACGAGCGTTATCCGGATTTATTGGGTTTAAAGGGTGCGTAGGCGGATGAGTAAGTCAGTGGTGAAATATCCTAGCTCAACTAGGAGGCTGCCATTGATACTG
+
68ACC>A=81)====;=====;;EEFFGGGGGGGGGGGGGGGGGGGGGGGGGGFEFGGGGGGGGFGGGGGGGGGFGGGGGGGGGGGGGGGGGGGGGGGGGGGGGGGGGGGGGGGGGGGGGGGGFGGGGGGGGGFGGGGGGDGFGGGGGGGGGGGGGGGGGGG?EGGGFGGFFDGGGGGGGGGFFGGGGGGGGGFEGFGGFGCEFEGFFFFGGGFFGCCFG=GGDG5FG<4DDFFFF:BD<>D;89EFFGFFF><AF-9C)3=?A<>)69<CA?BFGFB<45<??FF?:<?4<9AAF=9AD
@M02996:162:000000000-B87FG:1:1101:26730:9398 1:N:0:ACTGAGCG+AAGGAGTA
CCTACGGGAGGCTGCAGTGGGGAATATTGCGCAATGGGCGAAAGCCTGACGCAGCGACGCCGCGTGAGGGATGAAGGTTTTCGGATCGTAAACCTCTGTCAGAAGGGAAGAAGGTATATTGTGCCAATCAGCAGTATATTGACGGTACCTTCAAAGGAAGCACCGGCTAACTCCGTGCCAGCAGCCGCGGTAATACGGAGGGTGCGAGCGTTAATCGGAATTACTGGGCGTAAAGCGCACGTAGGCTGTATTGTAAGTCAGGGGTGAAATCCCACGGCTCAACCGTGGAACTGCCTTTGAT
+
AACCC?58)0)===8;===;;88BFGGGGGGGGEGGGGGGGGGGGGFGEFGGGFFGEGGGGGGE@FFGGGGGGGGGGGGGGGGGGGGGFGGGGGGGGGCFFGFGGGGGGGGGGGGGGGGGGGGGGGGFGGGGGGGGDFGGFGGFGGGEGGGGGGGGGGFGGF@DFEGGGGFGGGGGGGGGGGFFGGGGGGGGGFGGFGDFGGGFGGFFFFCGGFFGGFGGFGGGGFGGFDGF??FFBBFD99:8:66:9AAFA4<4>CD4<F:>?FFF?<:?:?FEF;9<<FB<94:B<>53<24)@):9)
@M02996:162:000000000-B87FG:1:1101:26439:9425 1:N:0:ACTGAGCG+AAGGAGTA
CCTACGGGTGGCAGACAGGTGAGGCGTGTACCCTCAGCAGCCGCAAAGCGGAACTGGGGCACCGCAGCACAGTTCTGACCGAAATCCACTACCAGGGTCTCGCCCTTGCGTACCACCATCTTCCTGCCTTTGGGGTATTCCCTCTGCACCACGATCCTGCCATGCTCCCCGGGCTTCTGGTTCTCCACCTCTTTCCATACGTATGCACGTACGGGCGTGAGGGCAAGGTCGTGGCGGTGGTACACCTCTGCCCCATTGGTTGGCAGAATCTGTCCCCTGAACTCCGTATTCTCATCGGCTT
+
8ACCCDA5:))=======:;;;;;9@FGGGGGGFGGGGGGGGEGCGGGGGGGGGFGEEGFGGGGGGGGGFGGFFGGFFFGGGGEGGGGGGGGGGG@FGGGGGGGGGGGGGGFFEGFGGGGGGGGGGGGGFGFGGGGGGGGFFFFGGFGGGFGGDGGGGGGGGGCGGGGGG8ECECFFFCFCFFFFGGGGGGGGFFGFG7AGG6ACF6AAF<C3>BGDFDDBGDGGFGGFFGFFFBF>FDD:24=A<?:D?2?2<6:A746?E;(56?BFAC9<>FCF28(8FBFB8(8:34456).0(242
@M02996:162:000000000-B87FG:1:1101:5782:9428 1:N:0:ACTGAGCG+AAGGAGTA
CCTACGGGTGGCTGCAGTGAGGAATATTGGACAATGGATGGAAGTCTGATCCAGCCATGCCGCGTGAAGGATTGATGCCCTACGGGTTTTGAACTTCTTTTGTACGGGGGCAATAAGGTCCACGGGTGGACCGATGAGAGTACCGTACGAATAAGCATCGGCTAACTCCGTGCCAGCAGCCGCGGTAATACGGAGGATGCGAGCGTTATCCGGATTTATTGGGTTTAAAGGGTGCGTAGGCGGCTTGCCAAGTCAGCGGTGAAATCCGGGCGCCCAACGCCGGAACTGCCGTTGAAACTGG
+
8ACCCBD951)=;======;;;;;FFGGGGGGGGGGGGGGFGGGGGGGGGGGGGGGGGGGGGGGFGGCFGGGGFGGGGFFFG@FCEGGGGGGGGGFEFG?BFFGCFGGGGEEGGFFE<AFEFGG7FEG>FFGEGGGGCDGGGGGGCFC+@@D8DDFA<C>CDDEFEFGGEBF>5DFCFGGCCA8EGDDGGGGGFGEEGGA<CC3CG@>:8:=CB:C=AG>*AE>E5CF48>BB0(8:B>3<C(8475:7<2.-.)).1/40)4626(4<>C;>95CF34>20019;B>417?2:?<@AD9?
@M02996:162:000000000-B87FG:1:1101:21576:9444 1:N:0:ACTGAGCG+AAGGAGTA
CCTACGGGCGGCAGCAGTGGGGAGTATTGCACAATGGGCGAAAGCCTGATGCAGCAACGCCGCGTGAGTGAAGAAGTATTTCGGTATGTAAAGCTCTATCGATGGGGAATAAGATGAAGGTACCCAAGTAAGAAGCCCCGGCTAACTACGTGCCAGCAGCCGCGGTAATACGTATGGAGCAAGCGTTATCCGGATTTACTGGGTGTAAAGGGAGCGTAGACGGTTTGCCAAGTCTGATGTGAAAGCTTGGGGTTCAACCCCGAAACTGCATTGGAAACTGGTAGACTAGAGTGTCGGCGAG
+
88CCC>A5)108888;;<;;;888BFGGGGGDGGGGGGGGGGGGGGGGGGGGGFGFGGGGGGGG@FFGGGGGFEGGGGGGGGFGGGGGGGGGCGGGGEEGGGGGGGGEGGGGGFCFGFGGGFGGGGGGGGGGGGGGGGGGGGGGGGGGGGGGGFFGGGGGGGGEGGGGG;FGG???FF==CDAFEC<CFGGGEEGGFGG=FGF)=C?FF?C59:>:DBCC@CDDGECFFFGFAFFF9AF>4?<99FFFG::5(-8>AGGFFB6>>><<4)2.85FFF?4<37<BFFA7,4).6)),.(-,-
@M02996:162:000000000-B87FG:1:1101:25592:9449 1:N:0:ACTGAGTG+ATGGAGTA
CCTACGGGAGGCTGCAGTGGGGAATCTTGGGCAATGGGCGAAAGCCTGACCCAGCGACGCCGCGTGGAGGAAGAAGGTCTTCGGATTGTAAACTCTTGTGATAGGGGACGAAGAAAATGACGGTATCCCGAGAGGAACCCCCGTCACACCACGCGACAGCACGCGCGGATACATGTGGGGGGCGAGCGTTGTCGGGTTTTACTGGGCGTAGAGGGCGCGGAGGCGGTCCATTAAGACAGTTGTGAAACCGCGACGTCTCACTTCCGAAGCGTAATGGACACTGACGGACTTGAGCACGGCA
+
8ACCCD@B)10=========;88BE,CFGGGGGGGGGGGG+CFGGGGGGGGGGGG7FFGGGGGGGG7FGGGGGGGGGGGGGGGGGGGGGGGGGGDGGGG,,,9,B,@FGGEG@FG=3?,,8++33+,,,8@F+++43,@F>+*3**5,,*3*6*****),2**=F*****=+++34+<EG*/)7*9)5/:7*+)**.**)0*0=+>45)8)*:5>GG6)))/:5/)>)(/*1--)*)(.2.:)06**)2,,8127((*0-)/-))-((8(1(((.3*5),(9,)(,(((,,4)2)44221,
[truncated: 58,426,934 more chars]
